# Supplementary material for: Free‐Standing Supramolecular Pyridine N‐Oxide‐Silver(I) Metallogels
Source: Adv Mater. 2025 Jul 1;37(37):2502818. doi: 10.1002/adma.202502818 (PMC12447065; doi:10.1002/adma.202502818)
Supplement: Supplementary file 2 — Supporting Data [file ADMA-37-2502818-s001.zip]

Archive with 66 entries (66 files):
- (16Ag)Tol.cif
- (17Ag)Ben.cif
- (17Ag)Ben_a.cif
- (17Ag)EtOAc.cif
- (17Ag)EtOAc_a.cif
- (17Ag)Tol.cif
- (17Ag)Tol_a.cif
- (20Ag)Ben.cif
- (20Ag)Tol.cif
- (21Ag)H2O.cif
- (21Ag)Tol.cif
- (21Ag)Tol_a.cif
- (24Ag)Ben.cif
- (24Ag)EtOAc.cif
- (24Ag)Tol_a.cif
- (25Ag)Acet.cif
- (25Ag)Ben.cif
- (25Ag)EtOAc.cif
- (25Ag)EtOH.cif
- (25Ag)Tol_a.cif
- (26Ag)Acet.cif
- (26Ag)Ben.cif
- (26Ag)EtOAc.cif
- (26Ag)Tol.cif
- 25_H2O.cif
- (1Ag)Ben.cif
- (1Ag)H2O.cif
- (1Ag)Tol.cif
- (3Ag)EtOH.cif
- (3Ag)H2O.cif
- (3Ag)H2O_2.cif
- (4Ag)Acet.cif
- (4Ag)Acet_2.cif
- (4Ag)Acet_3.cif
- (4Ag)Acet_4.cif
- (4Ag)EtOH_2.cif
- (4Ag)EtOH_3.cif
- (4Ag)EtOH_4.cif
- (4Ag)EtOH_7.cif
- (4Ag)H2O.cif
- (4Ag)H2O_2.cif
- (4Ag)H2O_3.cif
- (4Ag)H2O_4.cif
- (4Ag)H2O_5.cif
- (4Ag)H2O_a.cif
- (8Ag)H2O.cif
- (9Ag)Tol.cif
- (10Ag)EtOH.cif
- (10Ag)H2O.cif
- (10Ag)H2O_2.cif
- (11Ag)EtOAc.cif
- (11Ag)EtOH.cif
- (11Ag)H2O.cif
- (11Ag)Tol.cif
- (13Ag)Acet.cif
- (13Ag)EtOAc_a.cif
- (13Ag)Tol.cif
- (14Ag)ben.cif
- (14Ag)EtOAc_a.cif
- (15Ag)Acet.cif
- (15Ag)EtOAc.cif
- (15Ag)EtOAc_a.cif
- (15Ag)EtOH.cif
- (15Ag)H2O.cif
- (15Ag)Tol.cif
- (16Ag)EtOAc.cif
