# Supplementary material for: Free‐Standing Supramolecular Pyridine N‐Oxide‐Silver(I) Metallogels
Source: Adv Mater. 2025 Jul 1;37(37):2502818. doi: 10.1002/adma.202502818 (PMC12447065; doi:10.1002/adma.202502818)
Supplement: Supplementary file 2 — Supporting Data [file ADMA-37-2502818-s001.zip › (16Ag)Tol.cif]

data_16Ag_Tol
_audit_creation_date               2024-11-09
_audit_creation_method
;
Olex2 1.5-ac5-024
(compiled 2022.04.12 svn.rca3783a0 for Rigaku Oxford Diffraction, GUI svn.r6498)
;
_shelx_SHELXL_version_number       '2018/3'
_audit_contact_author_address      ?
_audit_contact_author_email        ?
_audit_contact_author_name         ''
_audit_contact_author_phone        ?
_publ_contact_author_id_orcid      ?
_publ_section_references
;
Dolomanov, O.V., Bourhis, L.J., Gildea, R.J, Howard, J.A.K. & Puschmann, H.
 (2009), J. Appl. Cryst. 42, 339-341.

Sheldrick, G.M. (2015). Acta Cryst. A71, 3-8.

Sheldrick, G.M. (2015). Acta Cryst. C71, 3-8.
;
_chemical_name_common              ?
_chemical_name_systematic          ?
_chemical_formula_moiety           'C78 H54 Ag6 F18 N6 O18'
_chemical_formula_sum              'C78 H54 Ag6 F18 N6 O18'
_chemical_formula_weight           2352.49
_chemical_melting_point            ?
_chemical_oxdiff_formula           'C25 H13 N2 O2 Ag1 F3'
_chemical_oxdiff_usercomment       'Coloulress needlesm 2.5mg, toluene'
loop_
  _atom_type_symbol
  _atom_type_description
  _atom_type_scat_dispersion_real
  _atom_type_scat_dispersion_imag
  _atom_type_scat_source
 'C' 'C' 0.0181 0.0091 'International Tables Vol C Tables 4.2.6.8 and 6.1.1.4'
 'H' 'H' 0.0000 0.0000 'International Tables Vol C Tables 4.2.6.8 and 6.1.1.4'
 'Ag' 'Ag' 0.1306 4.2820 'International Tables Vol C Tables 4.2.6.8 and 6.1.1.4'
 'F' 'F' 0.0727 0.0534 'International Tables Vol C Tables 4.2.6.8 and 6.1.1.4'
 'N' 'N' 0.0311 0.0180 'International Tables Vol C Tables 4.2.6.8 and 6.1.1.4'
 'O' 'O' 0.0492 0.0322 'International Tables Vol C Tables 4.2.6.8 and 6.1.1.4'

_shelx_space_group_comment
;
The symmetry employed for this shelxl refinement is uniquely defined
by the following loop, which should always be used as a source of
symmetry information in preference to the above space-group names.
They are only intended as comments.
;
_space_group_crystal_system        'triclinic'
_space_group_IT_number             2
_space_group_name_H-M_alt          'P -1'
_space_group_name_Hall             '-P 1'
loop_
  _space_group_symop_operation_xyz
 'x, y, z'
 '-x, -y, -z'

_cell_length_a                     11.4813(3)
_cell_length_b                     11.9628(3)
_cell_length_c                     15.9748(4)
_cell_angle_alpha                  82.093(2)
_cell_angle_beta                   84.277(2)
_cell_angle_gamma                  62.106(2)
_cell_volume                       1919.19(9)
_cell_formula_units_Z              1
_cell_measurement_reflns_used      19753
_cell_measurement_temperature      120
_cell_measurement_theta_max        77.7630
_cell_measurement_theta_min        2.8130
_shelx_estimated_absorpt_T_max     0.694
_shelx_estimated_absorpt_T_min     0.065
_exptl_absorpt_coefficient_mu      13.116
_exptl_absorpt_correction_T_max    1.000
_exptl_absorpt_correction_T_min    0.537
_exptl_absorpt_correction_type     gaussian
_exptl_absorpt_process_details
;
CrysAlisPro 1.171.42.90a (Rigaku Oxford Diffraction, 2023)
Numerical absorption correction based on gaussian integration over
a multifaceted crystal model
Empirical absorption correction using spherical harmonics,
implemented in SCALE3 ABSPACK scaling algorithm.
;
_exptl_absorpt_special_details     ?
_exptl_crystal_colour              colourless
_exptl_crystal_colour_primary      colourless
_exptl_crystal_density_diffrn      2.035
_exptl_crystal_density_meas        ?
_exptl_crystal_density_method      ?
_exptl_crystal_description         needle
_exptl_crystal_F_000               1152
loop_
  _exptl_crystal_face_index_h
  _exptl_crystal_face_index_k
  _exptl_crystal_face_index_l
  _exptl_crystal_face_perp_dist
 0 6 7 0.0209
 0 -5 -7 0.0064
 0 1 -10 0.0129
 0 -1 10 0.0229
 -5 -7 -2 0.1786
 6 0 -1 0.1901
 -7 -1 1 0.2144

_exptl_crystal_size_max            0.46
_exptl_crystal_size_mid            0.07
_exptl_crystal_size_min            0.03
loop_
  _exptl_oxdiff_crystal_face_indexfrac_h
  _exptl_oxdiff_crystal_face_indexfrac_k
  _exptl_oxdiff_crystal_face_indexfrac_l
  _exptl_oxdiff_crystal_face_x
  _exptl_oxdiff_crystal_face_y
  _exptl_oxdiff_crystal_face_z
 0.3482 5.5078 7.3103 -0.2085 -0.8702 0.4465
 -0.1499 -5.3124 -7.4605 0.2121 0.8851 -0.4144
 -0.2442 0.7957 -10.0571 -0.4594 0.8456 0.2718
 -0.1172 -1.2855 9.8883 0.4497 -0.8277 -0.3356
 -5.3928 -7.3374 -2.2537 -0.1320 0.2452 -0.9604
 6.0000 0.0000 -0.9999 0.7828 0.3927 0.2843
 -7.0000 -1.0000 0.9999 -0.8261 -0.4000 -0.4329

_exptl_transmission_factor_max     ?
_exptl_transmission_factor_min     ?
_diffrn_reflns_av_R_equivalents    0.0490
_diffrn_reflns_av_unetI/netI       0.0361
_diffrn_reflns_Laue_measured_fraction_full  0.999
_diffrn_reflns_Laue_measured_fraction_max  0.999
_diffrn_reflns_limit_h_max         13
_diffrn_reflns_limit_h_min         -13
_diffrn_reflns_limit_k_max         14
_diffrn_reflns_limit_k_min         -12
_diffrn_reflns_limit_l_max         19
_diffrn_reflns_limit_l_min         -19
_diffrn_reflns_number              24845
_diffrn_reflns_point_group_measured_fraction_full  0.999
_diffrn_reflns_point_group_measured_fraction_max  0.999
_diffrn_reflns_theta_full          66.750
_diffrn_reflns_theta_max           66.750
_diffrn_reflns_theta_min           2.795
_diffrn_ambient_temperature        120
_diffrn_detector                   'Hybrid Pixel Array Detector'
_diffrn_detector_area_resol_mean   10.0000
_diffrn_detector_type              'HyPix-Arc 100'
_diffrn_measured_fraction_theta_full  0.999
_diffrn_measured_fraction_theta_max  0.999
_diffrn_measurement_details
;
List of Runs (angles in degrees, time in seconds):

  # Type    Start    End  Width  t~exp~   \w     \q     \k     \f   Frames
--------------------------------------------------------------------------
  1  \w     52.00  78.00   0.50    1.00    --   53.02-111.00-115.00   52
  2  \w     64.00  90.00   0.50    2.50    --  101.85-111.00-115.00   52
  3  \w    128.00 154.00   0.50    2.50    --  101.85 111.00 -21.00   52
  4  \w     38.00  93.00   0.50    1.00    --   52.75-125.00 120.00  110
  5  \w    -13.00  35.00   0.50    1.00    --   53.02 -19.00  60.00   96
  6  \w     35.00  76.00   0.50    1.00    --   53.02-125.00  60.00   82
  7  \w     46.00 110.00   0.50    1.00    --   53.02  77.00 150.00  128
  8  \w     -7.00  55.00   0.50    1.00    --   53.02 -57.00-150.00  124
  9  \w    -17.00  71.00   0.50    1.00    --   53.02 -19.00 -30.00  176
 10  \w     43.00 114.00   0.50    1.00    --   53.02  77.00 -60.00  142
 11  \w     38.00  71.00   0.50    1.00    --   53.02 -19.00  60.00   66
 12  \w     58.00 116.00   0.50    1.00    --   53.02  57.00-120.00  116
 13  \w     97.00 170.00   0.50    2.50    --  101.85  37.00 -30.00  146
 14  \w     61.00 105.00   0.50    2.50    --  101.85 -99.00   0.00   88
 15  \w     85.00 115.00   0.50    2.50    --  101.85  19.00-150.00   60
 16  \w     51.00 106.00   0.50    2.50    --  101.85 -99.00 120.00  110
 17  \w     54.00 111.00   0.50    2.50    --  101.85-125.00  90.00  114
 18  \w     81.00 107.00   0.50    2.50    --  101.85 -37.00 -60.00   52
 19  \w     38.00  64.00   0.50    2.50    --  101.85-125.00 -30.00   52
 20  \w     41.00  68.00   0.50    2.50    --  101.85 -57.00  60.00   54
 21  \w     31.00 107.00   0.50    2.50    --  101.85 -37.00  90.00  152
 22  \w     92.00 117.00   0.50    2.50    --  101.85 -77.00  60.00   50
 23  \w     81.00 110.00   0.50    2.50    --  101.85 -57.00  60.00   58
 24  \w     51.00 104.00   0.50    2.50    --  101.85 -99.00 -30.00  106
 25  \w     43.00 106.00   0.50    2.50    --  101.85 -99.00 -90.00  126
 26  \w     81.00 110.00   0.50    2.50    --  101.85 -19.00-180.00   58
 27  \w    122.00 155.00   0.50    2.50    --  101.85  19.00-150.00   66
 28  \w     32.00  59.00   0.50    2.50    --  101.85 -19.00-180.00   54
 29  \w     83.00 110.00   0.50    2.50    --  101.85 -77.00 -60.00   54
 30  \w     94.00 134.00   0.50    2.50    --  101.85  77.00 120.00   80
 31  \w     89.00 170.00   0.50    2.50    --  101.85  19.00  60.00  162
 32  \w     90.00 162.00   0.50    2.50    --  101.85  77.00-120.00  144
 33  \w     45.00  70.00   0.50    2.50    --  101.85 -57.00 -60.00   50
 34  \w     80.00 108.00   0.50    2.50    --  101.85 -57.00 -60.00   56
 35  \w     41.00  76.00   0.50    2.50    --  101.85 -77.00  60.00   70
 36  \w     81.00 106.00   0.50    2.50    --  101.85 -99.00  60.00   50
 37  \w     40.00  75.00   0.50    2.50    --  101.85 -37.00 -60.00   70
 38  \w    121.00 154.00   0.50    2.50    --  101.85  77.00 -90.00   66
 39  \w     59.00  84.00   0.50    2.50    --  101.85 -99.00-150.00   50
 40  \w     84.00 116.00   0.50    2.50    --  101.85  19.00 120.00   64
 41  \w     51.00  77.00   0.50    2.50    --  101.85 -99.00-120.00   52
 42  \w     55.00 108.00   0.50    2.50    --  107.75-110.00 -43.65  106
 43  \w     49.00 108.00   0.50    2.50    --  107.75-108.00-161.01  118
;
_diffrn_measurement_device         'four-circle diffractometer'
_diffrn_measurement_device_type    'SuperNova, Dualflex, HyPix-Arc 100'
_diffrn_measurement_method         '\w scans'
_diffrn_orient_matrix_type        
 'CrysAlisPro convention (1999,Acta A55,543-557)'
_diffrn_orient_matrix_UB_11        0.1362984000
_diffrn_orient_matrix_UB_12        -0.0929361000
_diffrn_orient_matrix_UB_13        0.0350134000
_diffrn_orient_matrix_UB_21        0.0506670000
_diffrn_orient_matrix_UB_22        -0.0433992000
_diffrn_orient_matrix_UB_23        -0.0887472000
_diffrn_orient_matrix_UB_31        0.0440720000
_diffrn_orient_matrix_UB_32        0.1045937000
_diffrn_orient_matrix_UB_33        -0.0198231000
_diffrn_radiation_monochromator    mirror
_diffrn_radiation_probe            x-ray
_diffrn_radiation_type             'Cu K\a'
_diffrn_radiation_wavelength       1.54184
_diffrn_source                     'micro-focus sealed X-ray tube'
_diffrn_source_type                'SuperNova (Cu) X-ray Source'
_reflns_Friedel_coverage           0.000
_reflns_Friedel_fraction_full      .
_reflns_Friedel_fraction_max       .
_reflns_number_gt                  6288
_reflns_number_total               6805
_reflns_special_details
;
 Reflections were merged by SHELXL according to the crystal
 class for the calculation of statistics and refinement.
 
 _reflns_Friedel_fraction is defined as the number of unique
 Friedel pairs measured divided by the number that would be
 possible theoretically, ignoring centric projections and
 systematic absences.
;
_reflns_threshold_expression       'I > 2\s(I)'
_computing_cell_refinement         'CrysAlisPro 1.171.42.90a (Rigaku OD, 2023)'
_computing_data_collection         'CrysAlisPro 1.171.42.90a (Rigaku OD, 2023)'
_computing_data_reduction          'CrysAlisPro 1.171.42.90a (Rigaku OD, 2023)'
_computing_molecular_graphics      'Olex2 1.5-ac5-024 (Dolomanov et al., 2009)'
_computing_publication_material    'Olex2 1.5-ac5-024 (Dolomanov et al., 2009)'
_computing_structure_refinement    'SHELXL 2018/3 (Sheldrick, 2015)'
_computing_structure_solution      'SHELXT 2018/2 (Sheldrick, 2018)'
_refine_diff_density_max           1.717
_refine_diff_density_min           -2.010
_refine_diff_density_rms           0.141
_refine_ls_extinction_coef         .
_refine_ls_extinction_method       none
_refine_ls_goodness_of_fit_ref     1.077
_refine_ls_hydrogen_treatment      constr
_refine_ls_matrix_type             full
_refine_ls_number_parameters       550
_refine_ls_number_reflns           6805
_refine_ls_number_restraints       0
_refine_ls_R_factor_all            0.0438
_refine_ls_R_factor_gt             0.0417
_refine_ls_restrained_S_all        1.077
_refine_ls_shift/su_max            0.008
_refine_ls_shift/su_mean           0.000
_refine_ls_structure_factor_coef   Fsqd
_refine_ls_weighting_details      
 'w=1/[\s^2^(Fo^2^)+(0.0720P)^2^+3.2031P] where P=(Fo^2^+2Fc^2^)/3'
_refine_ls_weighting_scheme        calc
_refine_ls_wR_factor_gt            0.1166
_refine_ls_wR_factor_ref           0.1184
_refine_special_details            ?
_olex2_refinement_description
;
1. Fixed Uiso
 At 1.2 times of:
  All C(H) groups
2. Uiso/Uaniso restraints and constraints
Uanis(C22) = Uanis(C21) = Uanis(C18) = Uanis(C19)
3.a Aromatic/amide H refined with riding coordinates:
 C1(H1), C2(H2), C3(H3), C5(H5), C7(H7), C8(H8), C9(H9), C10(H10), C11(H11),
 C12(H12), C13(H13), C14(H14), C16(H16), C18(H18), C19(H19), C20(H20), C21(H21),
  C22(H22), C23(H23), C24(H24), C25(H25), C27(H27), C29(H29), C30(H30),
 C31(H31), C32(H32), C33(H33)
;
_atom_sites_solution_hydrogens     geom
_atom_sites_solution_primary       dual
_atom_sites_solution_secondary     ?
loop_
  _atom_site_label
  _atom_site_type_symbol
  _atom_site_fract_x
  _atom_site_fract_y
  _atom_site_fract_z
  _atom_site_U_iso_or_equiv
  _atom_site_adp_type
  _atom_site_occupancy
  _atom_site_site_symmetry_order
  _atom_site_calc_flag
  _atom_site_refinement_flags_posn
  _atom_site_refinement_flags_adp
  _atom_site_refinement_flags_occupancy
  _atom_site_disorder_assembly
  _atom_site_disorder_group
 Ag1 Ag 0.15358(3) 0.24499(3) 0.54037(2) 0.02641(11) Uani 1 1 d . . . . .
 Ag2 Ag 0.10328(3) 0.52865(3) 0.51665(2) 0.02366(11) Uani 1 1 d . . . . .
 Ag3 Ag 0.37107(3) 0.28701(3) 0.57742(2) 0.02677(11) Uani 1 1 d . . . . .
 F1 F 0.4342(3) -0.0149(3) 0.3259(2) 0.0465(7) Uani 1 1 d . . . . .
 F2 F 0.4686(3) 0.1459(3) 0.28265(17) 0.0467(7) Uani 1 1 d . . . . .
 F3 F 0.6045(2) -0.0086(3) 0.36418(17) 0.0337(6) Uani 1 1 d . . . . .
 F4 F -0.2847(3) 0.5899(3) 0.76258(16) 0.0361(6) Uani 1 1 d . . . . .
 F5 F -0.1783(3) 0.6963(3) 0.76684(17) 0.0375(6) Uani 1 1 d . . . . .
 F6 F -0.0837(3) 0.4934(3) 0.79996(16) 0.0404(7) Uani 1 1 d . . . . .
 F7 F 0.0490(3) 0.2110(3) 0.83939(18) 0.0442(7) Uani 1 1 d . . . . .
 F8 F 0.1631(3) 0.2974(3) 0.87070(17) 0.0404(6) Uani 1 1 d . . . . .
 F9 F 0.2589(3) 0.1014(3) 0.84577(19) 0.0442(7) Uani 1 1 d . . . . .
 O1 O -0.0460(3) 0.2376(3) 0.52287(19) 0.0275(6) Uani 1 1 d . . . . .
 O2 O 0.5638(3) 0.2940(3) 0.60847(19) 0.0304(7) Uani 1 1 d . . . . .
 O3 O 0.3086(3) 0.5149(3) 0.54087(19) 0.0267(6) Uani 1 1 d . . . . .
 O4 O 0.4591(3) 0.1579(3) 0.47212(19) 0.0299(7) Uani 1 1 d . . . . .
 O5 O 0.2770(3) 0.1594(3) 0.42838(19) 0.0291(6) Uani 1 1 d . . . . .
 O6 O 0.2778(3) 0.2785(3) 0.71113(19) 0.0302(7) Uani 1 1 d . . . . .
 O7 O 0.1088(3) 0.2479(3) 0.67777(19) 0.0309(7) Uani 1 1 d . . . . .
 O8 O -0.0086(3) 0.5705(3) 0.63898(19) 0.0279(6) Uani 1 1 d . . . . .
 O9 O -0.1783(3) 0.5374(3) 0.60970(18) 0.0265(6) Uani 1 1 d . . . . .
 N1 N -0.0762(3) 0.1774(3) 0.4719(2) 0.0253(8) Uani 1 1 d . . . . .
 N2 N 0.6169(3) 0.2894(3) 0.6790(2) 0.0247(7) Uani 1 1 d . . . . .
 N3 N 0.3417(3) 0.5530(3) 0.6049(2) 0.0225(7) Uani 1 1 d . . . . .
 C1 C -0.1644(4) 0.1341(4) 0.5009(3) 0.0294(9) Uani 1 1 d . . . . .
 H1 H -0.202282 0.146486 0.556658 0.035 Uiso 1 1 calc R U . . .
 C2 C -0.1987(5) 0.0723(4) 0.4493(3) 0.0320(10) Uani 1 1 d . . . . .
 H2 H -0.261738 0.043467 0.469445 0.038 Uiso 1 1 calc R U . . .
 C3 C -0.1432(4) 0.0514(4) 0.3691(3) 0.0310(9) Uani 1 1 d . . . . .
 H3 H -0.165566 0.006312 0.334490 0.037 Uiso 1 1 calc R U . . .
 C4 C -0.0528(4) 0.0977(4) 0.3389(3) 0.0274(9) Uani 1 1 d . . . . .
 C5 C -0.0220(4) 0.1602(4) 0.3924(3) 0.0253(8) Uani 1 1 d . . . . .
 H5 H 0.038833 0.192012 0.373125 0.030 Uiso 1 1 calc R U . . .
 C6 C 0.0062(4) 0.0824(4) 0.2518(3) 0.0296(9) Uani 1 1 d . . . . .
 C7 C -0.0653(5) 0.0831(4) 0.1856(3) 0.0359(10) Uani 1 1 d . . . . .
 H7 H -0.150721 0.089171 0.197383 0.043 Uiso 1 1 calc R U . . .
 C8 C -0.0136(6) 0.0750(5) 0.1035(3) 0.0426(12) Uani 1 1 d . . . . .
 H8 H -0.063723 0.075938 0.059257 0.051 Uiso 1 1 calc R U . . .
 C9 C 0.1110(6) 0.0655(5) 0.0855(3) 0.0442(12) Uani 1 1 d . . . . .
 H9 H 0.146571 0.060796 0.029044 0.053 Uiso 1 1 calc R U . . .
 C10 C 0.1834(5) 0.0629(5) 0.1511(3) 0.0401(11) Uani 1 1 d . . . . .
 H10 H 0.269209 0.055795 0.139199 0.048 Uiso 1 1 calc R U . . .
 C11 C 0.1326(5) 0.0705(4) 0.2329(3) 0.0337(10) Uani 1 1 d . . . . .
 H11 H 0.183887 0.067676 0.277051 0.040 Uiso 1 1 calc R U . . .
 C12 C 0.7232(4) 0.3118(4) 0.6729(3) 0.0263(9) Uani 1 1 d . . . . .
 H12 H 0.753335 0.336049 0.619384 0.032 Uiso 1 1 calc R U . . .
 C13 C 0.7867(4) 0.2991(4) 0.7446(3) 0.0311(9) Uani 1 1 d . . . . .
 H13 H 0.863557 0.310655 0.740209 0.037 Uiso 1 1 calc R U . . .
 C14 C 0.7399(5) 0.2695(5) 0.8231(3) 0.0329(10) Uani 1 1 d . . . . .
 H14 H 0.784920 0.260344 0.872324 0.040 Uiso 1 1 calc R U . . .
 C15 C 0.6264(4) 0.2531(4) 0.8300(3) 0.0268(9) Uani 1 1 d . . . . .
 C16 C 0.5676(4) 0.2627(4) 0.7558(3) 0.0242(8) Uani 1 1 d . . . . .
 H16 H 0.491312 0.250396 0.758630 0.029 Uiso 1 1 calc R U . . .
 C17 C 0.5699(4) 0.2235(4) 0.9134(3) 0.0308(9) Uani 1 1 d . . . . .
 C18 C 0.6210(7) 0.2209(8) 0.9888(4) 0.0672(10) Uani 1 1 d . . . . .
 H18 H 0.693942 0.238191 0.987277 0.081 Uiso 1 1 calc R U . . .
 C19 C 0.5695(7) 0.1940(8) 1.0661(4) 0.0672(10) Uani 1 1 d . . . . .
 H19 H 0.609085 0.190421 1.116475 0.081 Uiso 1 1 calc R U . . .
 C20 C 0.4640(7) 0.1729(8) 1.0707(3) 0.0618(18) Uani 1 1 d . . . . .
 H20 H 0.427526 0.155485 1.123909 0.074 Uiso 1 1 calc R U . . .
 C21 C 0.4099(7) 0.1771(8) 0.9966(4) 0.0672(10) Uani 1 1 d . . . . .
 H21 H 0.333739 0.164575 0.998848 0.081 Uiso 1 1 calc R U . . .
 C22 C 0.4649(7) 0.1993(8) 0.9183(4) 0.0672(10) Uani 1 1 d . . . . .
 H22 H 0.428576 0.197558 0.867903 0.081 Uiso 1 1 calc R U . . .
 C23 C 0.4354(4) 0.5926(4) 0.5899(3) 0.0259(9) Uani 1 1 d . . . . .
 H23 H 0.470456 0.599494 0.534104 0.031 Uiso 1 1 calc R U . . .
 C24 C 0.4790(4) 0.6227(4) 0.6561(3) 0.0284(9) Uani 1 1 d . . . . .
 H24 H 0.547049 0.647475 0.646254 0.034 Uiso 1 1 calc R U . . .
 C25 C 0.4253(4) 0.6175(4) 0.7373(3) 0.0277(9) Uani 1 1 d . . . . .
 H25 H 0.456137 0.638498 0.782764 0.033 Uiso 1 1 calc R U . . .
 C26 C 0.3255(4) 0.5811(4) 0.7514(3) 0.0233(8) Uani 1 1 d . . . . .
 C27 C 0.2862(4) 0.5485(4) 0.6835(3) 0.0232(8) Uani 1 1 d . . . . .
 H27 H 0.219080 0.522488 0.692013 0.028 Uiso 1 1 calc R U . . .
 C28 C 0.2620(4) 0.5746(4) 0.8364(3) 0.0259(9) Uani 1 1 d . . . . .
 C29 C 0.3324(5) 0.5421(5) 0.9092(3) 0.0372(10) Uani 1 1 d . . . . .
 H29 H 0.422861 0.522666 0.904697 0.045 Uiso 1 1 calc R U . . .
 C30 C 0.2723(6) 0.5376(6) 0.9887(3) 0.0487(13) Uani 1 1 d . . . . .
 H30 H 0.321914 0.513958 1.038027 0.058 Uiso 1 1 calc R U . . .
 C31 C 0.1404(6) 0.5675(5) 0.9957(3) 0.0430(12) Uani 1 1 d . . . . .
 H31 H 0.098231 0.566717 1.049879 0.052 Uiso 1 1 calc R U . . .
 C32 C 0.0698(5) 0.5987(5) 0.9234(3) 0.0370(11) Uani 1 1 d . . . . .
 H32 H -0.020495 0.617626 0.928264 0.044 Uiso 1 1 calc R U . . .
 C33 C 0.1293(4) 0.6027(4) 0.8444(3) 0.0298(9) Uani 1 1 d . . . . .
 H33 H 0.079623 0.624786 0.795314 0.036 Uiso 1 1 calc R U . . .
 C34 C 0.3968(4) 0.1319(4) 0.4256(3) 0.0248(8) Uani 1 1 d . . . . .
 C35 C 0.4770(4) 0.0616(4) 0.3491(3) 0.0271(9) Uani 1 1 d . . . . .
 C36 C -0.1137(4) 0.5631(4) 0.6553(3) 0.0237(8) Uani 1 1 d . . . . .
 C37 C -0.1681(4) 0.5877(4) 0.7464(3) 0.0262(9) Uani 1 1 d . . . . .
 C38 C 0.1848(4) 0.2528(4) 0.7267(3) 0.0251(8) Uani 1 1 d . . . . .
 C39 C 0.1617(4) 0.2167(4) 0.8214(3) 0.0293(9) Uani 1 1 d . . . . .

loop_
  _atom_site_aniso_label
  _atom_site_aniso_U_11
  _atom_site_aniso_U_22
  _atom_site_aniso_U_33
  _atom_site_aniso_U_23
  _atom_site_aniso_U_13
  _atom_site_aniso_U_12
 Ag1 0.02470(18) 0.02965(19) 0.02764(19) -0.00419(13) -0.00200(13) -0.01431(14)
 Ag2 0.02342(18) 0.02651(19) 0.02494(19) -0.00482(13) -0.00131(13) -0.01410(14)
 Ag3 0.02761(19) 0.02891(19) 0.02940(19) -0.00680(13) -0.00058(13) -0.01678(14)
 F1 0.0381(15) 0.0462(16) 0.0629(19) -0.0300(15) 0.0015(14) -0.0201(13)
 F2 0.0611(19) 0.0394(16) 0.0250(14) 0.0001(11) 0.0026(13) -0.0129(14)
 F3 0.0260(13) 0.0358(14) 0.0368(14) -0.0099(11) -0.0034(11) -0.0102(11)
 F4 0.0347(14) 0.0491(16) 0.0337(14) -0.0111(12) 0.0057(11) -0.0264(12)
 F5 0.0473(15) 0.0380(14) 0.0379(15) -0.0151(12) 0.0056(12) -0.0270(13)
 F6 0.0431(15) 0.0434(16) 0.0248(13) 0.0024(11) -0.0052(11) -0.0125(13)
 F7 0.0388(15) 0.0659(19) 0.0353(15) 0.0036(13) -0.0008(12) -0.0328(14)
 F8 0.0552(17) 0.0461(16) 0.0282(14) -0.0095(12) -0.0006(12) -0.0291(14)
 F9 0.0456(16) 0.0356(15) 0.0428(16) 0.0088(12) -0.0102(13) -0.0133(13)
 O1 0.0291(15) 0.0284(15) 0.0308(16) -0.0073(12) -0.0033(12) -0.0166(13)
 O2 0.0318(16) 0.0406(18) 0.0246(15) -0.0032(13) -0.0048(12) -0.0210(14)
 O3 0.0275(15) 0.0346(16) 0.0235(15) -0.0076(12) -0.0036(12) -0.0171(13)
 O4 0.0302(15) 0.0330(16) 0.0306(16) -0.0078(13) -0.0003(12) -0.0172(13)
 O5 0.0260(15) 0.0318(16) 0.0305(16) -0.0046(12) -0.0022(12) -0.0134(13)
 O6 0.0294(15) 0.0367(17) 0.0318(16) -0.0074(13) -0.0005(13) -0.0204(14)
 O7 0.0291(15) 0.0389(17) 0.0295(16) -0.0056(13) -0.0002(13) -0.0193(14)
 O8 0.0284(15) 0.0357(16) 0.0257(15) -0.0062(12) -0.0003(12) -0.0192(13)
 O9 0.0274(15) 0.0319(16) 0.0262(15) -0.0065(12) -0.0019(12) -0.0176(13)
 N1 0.0236(17) 0.0212(17) 0.0316(19) -0.0035(14) -0.0032(14) -0.0101(14)
 N2 0.0256(17) 0.0197(16) 0.0279(18) -0.0030(13) -0.0027(14) -0.0091(14)
 N3 0.0208(16) 0.0210(17) 0.0237(17) -0.0026(13) -0.0020(13) -0.0078(14)
 C1 0.028(2) 0.025(2) 0.038(2) -0.0048(18) 0.0016(19) -0.0146(18)
 C2 0.029(2) 0.027(2) 0.046(3) -0.0052(19) 0.0007(19) -0.0179(18)
 C3 0.032(2) 0.027(2) 0.041(3) -0.0036(18) -0.0093(19) -0.0186(19)
 C4 0.026(2) 0.0209(19) 0.035(2) 0.0018(17) -0.0082(17) -0.0110(17)
 C5 0.0230(19) 0.022(2) 0.030(2) -0.0025(16) -0.0028(16) -0.0092(16)
 C6 0.037(2) 0.022(2) 0.034(2) -0.0031(17) -0.0041(18) -0.0155(18)
 C7 0.041(3) 0.033(2) 0.036(2) -0.0046(19) -0.008(2) -0.018(2)
 C8 0.057(3) 0.036(3) 0.036(3) -0.004(2) -0.012(2) -0.020(2)
 C9 0.069(4) 0.035(3) 0.032(3) -0.007(2) 0.002(2) -0.027(3)
 C10 0.044(3) 0.031(2) 0.046(3) -0.010(2) 0.006(2) -0.018(2)
 C11 0.036(2) 0.029(2) 0.038(2) -0.0045(19) -0.004(2) -0.0158(19)
 C12 0.025(2) 0.026(2) 0.033(2) -0.0052(17) 0.0000(17) -0.0160(17)
 C13 0.028(2) 0.032(2) 0.041(3) -0.0056(19) -0.0018(19) -0.0190(19)
 C14 0.035(2) 0.039(2) 0.032(2) -0.0023(19) -0.0073(19) -0.022(2)
 C15 0.027(2) 0.024(2) 0.029(2) -0.0019(16) -0.0031(17) -0.0110(17)
 C16 0.024(2) 0.024(2) 0.026(2) -0.0035(16) 0.0006(16) -0.0125(17)
 C17 0.033(2) 0.034(2) 0.027(2) -0.0003(17) -0.0067(18) -0.0159(19)
 C18 0.075(2) 0.129(3) 0.0307(13) 0.0031(16) -0.0078(14) -0.076(2)
 C19 0.075(2) 0.129(3) 0.0307(13) 0.0031(16) -0.0078(14) -0.076(2)
 C20 0.072(4) 0.112(6) 0.027(3) 0.002(3) -0.004(3) -0.066(4)
 C21 0.075(2) 0.129(3) 0.0307(13) 0.0031(16) -0.0078(14) -0.076(2)
 C22 0.075(2) 0.129(3) 0.0307(13) 0.0031(16) -0.0078(14) -0.076(2)
 C23 0.025(2) 0.028(2) 0.029(2) -0.0032(17) 0.0005(17) -0.0157(18)
 C24 0.028(2) 0.033(2) 0.033(2) -0.0076(18) 0.0009(18) -0.0210(19)
 C25 0.028(2) 0.028(2) 0.030(2) -0.0054(17) -0.0041(17) -0.0152(18)
 C26 0.0241(19) 0.0188(18) 0.027(2) -0.0016(15) -0.0044(16) -0.0092(16)
 C27 0.0217(19) 0.023(2) 0.026(2) -0.0033(16) -0.0014(16) -0.0109(16)
 C28 0.030(2) 0.023(2) 0.026(2) -0.0037(16) -0.0008(17) -0.0125(17)
 C29 0.040(3) 0.042(3) 0.029(2) -0.003(2) -0.005(2) -0.017(2)
 C30 0.061(3) 0.065(4) 0.025(2) -0.004(2) -0.006(2) -0.032(3)
 C31 0.064(3) 0.045(3) 0.026(2) -0.008(2) 0.011(2) -0.031(3)
 C32 0.043(3) 0.038(3) 0.036(3) -0.010(2) 0.012(2) -0.025(2)
 C33 0.035(2) 0.029(2) 0.030(2) -0.0041(17) 0.0006(18) -0.0182(19)
 C34 0.028(2) 0.0205(19) 0.027(2) -0.0001(16) -0.0039(17) -0.0131(17)
 C35 0.031(2) 0.025(2) 0.029(2) -0.0019(17) -0.0072(17) -0.0147(18)
 C36 0.027(2) 0.0198(19) 0.025(2) -0.0001(15) -0.0044(16) -0.0118(17)
 C37 0.027(2) 0.026(2) 0.029(2) -0.0017(17) -0.0074(17) -0.0144(17)
 C38 0.026(2) 0.023(2) 0.029(2) -0.0050(16) -0.0026(17) -0.0120(17)
 C39 0.028(2) 0.030(2) 0.032(2) -0.0001(18) -0.0057(18) -0.0153(18)

_geom_special_details
;
 All esds (except the esd in the dihedral angle between two l.s. planes)
 are estimated using the full covariance matrix.  The cell esds are taken
 into account individually in the estimation of esds in distances, angles
 and torsion angles; correlations between esds in cell parameters are only
 used when they are defined by crystal symmetry.  An approximate (isotropic)
 treatment of cell esds is used for estimating esds involving l.s. planes.
;
loop_
  _geom_bond_atom_site_label_1
  _geom_bond_atom_site_label_2
  _geom_bond_distance
  _geom_bond_site_symmetry_2
  _geom_bond_publ_flag
 Ag1 Ag2 3.1382(5) . ?
 Ag1 Ag2 3.0405(4) 2_566 ?
 Ag1 Ag3 2.8965(4) . ?
 Ag1 O1 2.379(3) . ?
 Ag1 O5 2.213(3) . ?
 Ag1 O7 2.205(3) . ?
 Ag2 Ag2 2.8723(6) 2_566 ?
 Ag2 Ag3 3.2030(4) . ?
 Ag2 O1 2.555(3) 2_566 ?
 Ag2 O3 2.353(3) . ?
 Ag2 O8 2.211(3) . ?
 Ag2 O9 2.212(3) 2_566 ?
 Ag3 O2 2.356(3) . ?
 Ag3 O3 2.471(3) . ?
 Ag3 O4 2.269(3) . ?
 Ag3 O6 2.303(3) . ?
 F1 C35 1.328(5) . ?
 F2 C35 1.337(5) . ?
 F3 C35 1.331(5) . ?
 F4 C37 1.327(5) . ?
 F5 C37 1.332(5) . ?
 F6 C37 1.350(5) . ?
 F7 C39 1.329(5) . ?
 F8 C39 1.334(5) . ?
 F9 C39 1.341(5) . ?
 O1 N1 1.324(5) . ?
 O2 N2 1.317(5) . ?
 O3 N3 1.330(5) . ?
 O4 C34 1.240(5) . ?
 O5 C34 1.253(5) . ?
 O6 C38 1.236(5) . ?
 O7 C38 1.255(5) . ?
 O8 C36 1.251(5) . ?
 O9 C36 1.247(5) . ?
 N1 C1 1.357(6) . ?
 N1 C5 1.354(6) . ?
 N2 C12 1.358(5) . ?
 N2 C16 1.360(5) . ?
 N3 C23 1.354(5) . ?
 N3 C27 1.356(5) . ?
 C1 H1 0.9500 . ?
 C1 C2 1.373(6) . ?
 C2 H2 0.9500 . ?
 C2 C3 1.374(7) . ?
 C3 H3 0.9500 . ?
 C3 C4 1.408(6) . ?
 C4 C5 1.378(6) . ?
 C4 C6 1.481(6) . ?
 C5 H5 0.9500 . ?
 C6 C7 1.398(6) . ?
 C6 C11 1.395(6) . ?
 C7 H7 0.9500 . ?
 C7 C8 1.382(7) . ?
 C8 H8 0.9500 . ?
 C8 C9 1.385(8) . ?
 C9 H9 0.9500 . ?
 C9 C10 1.389(8) . ?
 C10 H10 0.9500 . ?
 C10 C11 1.375(7) . ?
 C11 H11 0.9500 . ?
 C12 H12 0.9500 . ?
 C12 C13 1.371(6) . ?
 C13 H13 0.9500 . ?
 C13 C14 1.380(6) . ?
 C14 H14 0.9500 . ?
 C14 C15 1.398(6) . ?
 C15 C16 1.387(6) . ?
 C15 C17 1.494(6) . ?
 C16 H16 0.9500 . ?
 C17 C18 1.380(7) . ?
 C17 C22 1.359(7) . ?
 C18 H18 0.9500 . ?
 C18 C19 1.379(8) . ?
 C19 H19 0.9500 . ?
 C19 C20 1.342(8) . ?
 C20 H20 0.9500 . ?
 C20 C21 1.375(8) . ?
 C21 H21 0.9500 . ?
 C21 C22 1.394(8) . ?
 C22 H22 0.9500 . ?
 C23 H23 0.9500 . ?
 C23 C24 1.371(6) . ?
 C24 H24 0.9500 . ?
 C24 C25 1.385(6) . ?
 C25 H25 0.9500 . ?
 C25 C26 1.394(6) . ?
 C26 C27 1.382(6) . ?
 C26 C28 1.485(6) . ?
 C27 H27 0.9500 . ?
 C28 C29 1.388(6) . ?
 C28 C33 1.394(6) . ?
 C29 H29 0.9500 . ?
 C29 C30 1.390(7) . ?
 C30 H30 0.9500 . ?
 C30 C31 1.380(8) . ?
 C31 H31 0.9500 . ?
 C31 C32 1.383(7) . ?
 C32 H32 0.9500 . ?
 C32 C33 1.380(6) . ?
 C33 H33 0.9500 . ?
 C34 C35 1.545(6) . ?
 C36 C37 1.536(6) . ?
 C38 C39 1.546(6) . ?

loop_
  _geom_angle_atom_site_label_1
  _geom_angle_atom_site_label_2
  _geom_angle_atom_site_label_3
  _geom_angle
  _geom_angle_site_symmetry_1
  _geom_angle_site_symmetry_3
  _geom_angle_publ_flag
 Ag2 Ag1 Ag2 55.377(11) 2_566 . ?
 Ag3 Ag1 Ag2 119.342(13) . 2_566 ?
 Ag3 Ag1 Ag2 63.966(11) . . ?
 O1 Ag1 Ag2 109.63(7) . . ?
 O1 Ag1 Ag2 54.62(7) . 2_566 ?
 O1 Ag1 Ag3 170.94(7) . . ?
 O5 Ag1 Ag2 105.21(8) . . ?
 O5 Ag1 Ag2 109.59(8) . 2_566 ?
 O5 Ag1 Ag3 85.23(8) . . ?
 O5 Ag1 O1 103.03(11) . . ?
 O7 Ag1 Ag2 97.49(8) . 2_566 ?
 O7 Ag1 Ag2 92.71(8) . . ?
 O7 Ag1 Ag3 84.40(8) . . ?
 O7 Ag1 O1 89.67(11) . . ?
 O7 Ag1 O5 152.71(11) . . ?
 Ag1 Ag2 Ag1 124.623(11) 2_566 . ?
 Ag1 Ag2 Ag3 54.347(9) . . ?
 Ag1 Ag2 Ag3 178.933(12) 2_566 . ?
 Ag2 Ag2 Ag1 64.038(12) 2_566 2_566 ?
 Ag2 Ag2 Ag1 60.585(11) 2_566 . ?
 Ag2 Ag2 Ag3 114.931(15) 2_566 . ?
 O1 Ag2 Ag1 49.40(7) 2_566 2_566 ?
 O1 Ag2 Ag1 171.49(7) 2_566 . ?
 O1 Ag2 Ag2 113.06(7) 2_566 2_566 ?
 O1 Ag2 Ag3 131.66(7) 2_566 . ?
 O3 Ag2 Ag1 104.10(8) . . ?
 O3 Ag2 Ag1 131.07(8) . 2_566 ?
 O3 Ag2 Ag2 164.06(8) . 2_566 ?
 O3 Ag2 Ag3 49.98(8) . . ?
 O3 Ag2 O1 81.68(10) . 2_566 ?
 O8 Ag2 Ag1 92.87(8) . . ?
 O8 Ag2 Ag1 79.25(8) . 2_566 ?
 O8 Ag2 Ag2 81.80(8) . 2_566 ?
 O8 Ag2 Ag3 100.40(8) . . ?
 O8 Ag2 O1 91.65(10) . 2_566 ?
 O8 Ag2 O3 104.60(11) . . ?
 O8 Ag2 O9 163.72(11) . 2_566 ?
 O9 Ag2 Ag1 96.81(8) 2_566 2_566 ?
 O9 Ag2 Ag1 76.26(8) 2_566 . ?
 O9 Ag2 Ag2 82.29(7) 2_566 2_566 ?
 O9 Ag2 Ag3 83.25(8) 2_566 . ?
 O9 Ag2 O1 97.74(10) 2_566 2_566 ?
 O9 Ag2 O3 89.95(10) 2_566 . ?
 Ag1 Ag3 Ag2 61.688(10) . . ?
 O2 Ag3 Ag1 172.99(8) . . ?
 O2 Ag3 Ag2 125.21(8) . . ?
 O2 Ag3 O3 78.51(10) . . ?
 O3 Ag3 Ag1 108.28(7) . . ?
 O3 Ag3 Ag2 46.83(7) . . ?
 O4 Ag3 Ag1 77.55(7) . . ?
 O4 Ag3 Ag2 109.23(8) . . ?
 O4 Ag3 O2 97.87(11) . . ?
 O4 Ag3 O3 117.52(10) . . ?
 O4 Ag3 O6 137.07(11) . . ?
 O6 Ag3 Ag1 79.42(7) . . ?
 O6 Ag3 Ag2 90.50(8) . . ?
 O6 Ag3 O2 100.95(10) . . ?
 O6 Ag3 O3 103.93(10) . . ?
 Ag1 O1 Ag2 75.98(9) . 2_566 ?
 N1 O1 Ag1 131.9(2) . . ?
 N1 O1 Ag2 119.8(2) . 2_566 ?
 N2 O2 Ag3 134.1(2) . . ?
 Ag2 O3 Ag3 83.18(10) . . ?
 N3 O3 Ag2 128.5(2) . . ?
 N3 O3 Ag3 106.9(2) . . ?
 C34 O4 Ag3 125.9(3) . . ?
 C34 O5 Ag1 118.5(3) . . ?
 C38 O6 Ag3 123.3(3) . . ?
 C38 O7 Ag1 121.4(3) . . ?
 C36 O8 Ag2 123.1(3) . . ?
 C36 O9 Ag2 122.3(3) . 2_566 ?
 O1 N1 C1 118.2(4) . . ?
 O1 N1 C5 121.3(3) . . ?
 C5 N1 C1 120.4(4) . . ?
 O2 N2 C12 118.0(3) . . ?
 O2 N2 C16 121.3(3) . . ?
 C12 N2 C16 120.7(4) . . ?
 O3 N3 C23 118.0(3) . . ?
 O3 N3 C27 120.9(3) . . ?
 C23 N3 C27 121.1(4) . . ?
 N1 C1 H1 120.2 . . ?
 N1 C1 C2 119.7(4) . . ?
 C2 C1 H1 120.2 . . ?
 C1 C2 H2 119.5 . . ?
 C3 C2 C1 121.0(4) . . ?
 C3 C2 H2 119.5 . . ?
 C2 C3 H3 120.4 . . ?
 C2 C3 C4 119.1(4) . . ?
 C4 C3 H3 120.4 . . ?
 C3 C4 C6 121.5(4) . . ?
 C5 C4 C3 117.9(4) . . ?
 C5 C4 C6 120.5(4) . . ?
 N1 C5 C4 121.8(4) . . ?
 N1 C5 H5 119.1 . . ?
 C4 C5 H5 119.1 . . ?
 C7 C6 C4 120.5(4) . . ?
 C11 C6 C4 121.2(4) . . ?
 C11 C6 C7 118.2(4) . . ?
 C6 C7 H7 119.5 . . ?
 C8 C7 C6 121.0(5) . . ?
 C8 C7 H7 119.5 . . ?
 C7 C8 H8 119.9 . . ?
 C7 C8 C9 120.1(5) . . ?
 C9 C8 H8 119.9 . . ?
 C8 C9 H9 120.4 . . ?
 C8 C9 C10 119.2(5) . . ?
 C10 C9 H9 120.4 . . ?
 C9 C10 H10 119.6 . . ?
 C11 C10 C9 120.9(5) . . ?
 C11 C10 H10 119.6 . . ?
 C6 C11 H11 119.7 . . ?
 C10 C11 C6 120.6(5) . . ?
 C10 C11 H11 119.7 . . ?
 N2 C12 H12 120.2 . . ?
 N2 C12 C13 119.6(4) . . ?
 C13 C12 H12 120.2 . . ?
 C12 C13 H13 119.7 . . ?
 C12 C13 C14 120.6(4) . . ?
 C14 C13 H13 119.7 . . ?
 C13 C14 H14 120.0 . . ?
 C13 C14 C15 120.0(4) . . ?
 C15 C14 H14 120.0 . . ?
 C14 C15 C17 122.3(4) . . ?
 C16 C15 C14 117.5(4) . . ?
 C16 C15 C17 120.1(4) . . ?
 N2 C16 C15 121.4(4) . . ?
 N2 C16 H16 119.3 . . ?
 C15 C16 H16 119.3 . . ?
 C18 C17 C15 121.7(4) . . ?
 C22 C17 C15 121.3(4) . . ?
 C22 C17 C18 117.1(5) . . ?
 C17 C18 H18 118.9 . . ?
 C19 C18 C17 122.2(5) . . ?
 C19 C18 H18 118.9 . . ?
 C18 C19 H19 119.7 . . ?
 C20 C19 C18 120.6(6) . . ?
 C20 C19 H19 119.7 . . ?
 C19 C20 H20 120.8 . . ?
 C19 C20 C21 118.4(5) . . ?
 C21 C20 H20 120.8 . . ?
 C20 C21 H21 119.4 . . ?
 C20 C21 C22 121.1(6) . . ?
 C22 C21 H21 119.4 . . ?
 C17 C22 C21 120.6(5) . . ?
 C17 C22 H22 119.7 . . ?
 C21 C22 H22 119.7 . . ?
 N3 C23 H23 120.4 . . ?
 N3 C23 C24 119.2(4) . . ?
 C24 C23 H23 120.4 . . ?
 C23 C24 H24 119.5 . . ?
 C23 C24 C25 120.9(4) . . ?
 C25 C24 H24 119.5 . . ?
 C24 C25 H25 120.3 . . ?
 C24 C25 C26 119.3(4) . . ?
 C26 C25 H25 120.3 . . ?
 C25 C26 C28 122.5(4) . . ?
 C27 C26 C25 118.1(4) . . ?
 C27 C26 C28 119.4(4) . . ?
 N3 C27 C26 121.3(4) . . ?
 N3 C27 H27 119.3 . . ?
 C26 C27 H27 119.3 . . ?
 C29 C28 C26 121.1(4) . . ?
 C29 C28 C33 118.6(4) . . ?
 C33 C28 C26 120.3(4) . . ?
 C28 C29 H29 119.5 . . ?
 C28 C29 C30 120.9(5) . . ?
 C30 C29 H29 119.5 . . ?
 C29 C30 H30 120.1 . . ?
 C31 C30 C29 119.7(5) . . ?
 C31 C30 H30 120.1 . . ?
 C30 C31 H31 120.1 . . ?
 C30 C31 C32 119.7(4) . . ?
 C32 C31 H31 120.1 . . ?
 C31 C32 H32 119.7 . . ?
 C33 C32 C31 120.7(5) . . ?
 C33 C32 H32 119.7 . . ?
 C28 C33 H33 119.9 . . ?
 C32 C33 C28 120.3(4) . . ?
 C32 C33 H33 119.9 . . ?
 O4 C34 O5 130.2(4) . . ?
 O4 C34 C35 115.2(4) . . ?
 O5 C34 C35 114.5(4) . . ?
 F1 C35 F2 107.5(4) . . ?
 F1 C35 F3 107.4(3) . . ?
 F1 C35 C34 112.7(3) . . ?
 F2 C35 C34 109.8(3) . . ?
 F3 C35 F2 106.9(3) . . ?
 F3 C35 C34 112.2(3) . . ?
 O8 C36 C37 113.5(4) . . ?
 O9 C36 O8 130.0(4) . . ?
 O9 C36 C37 116.4(3) . . ?
 F4 C37 F5 107.7(3) . . ?
 F4 C37 F6 106.6(3) . . ?
 F4 C37 C36 114.1(3) . . ?
 F5 C37 F6 107.0(3) . . ?
 F5 C37 C36 112.2(3) . . ?
 F6 C37 C36 108.8(3) . . ?
 O6 C38 O7 130.2(4) . . ?
 O6 C38 C39 114.8(4) . . ?
 O7 C38 C39 115.0(4) . . ?
 F7 C39 F8 106.9(4) . . ?
 F7 C39 F9 106.8(4) . . ?
 F7 C39 C38 114.2(4) . . ?
 F8 C39 F9 107.0(4) . . ?
 F8 C39 C38 112.3(3) . . ?
 F9 C39 C38 109.2(4) . . ?

loop_
  _diffrn_refln_index_h
  _diffrn_refln_index_k
  _diffrn_refln_index_l
  _diffrn_refln_intensity_net
  _diffrn_refln_intensity_u
 0 0 1 5926.49 212.05
 0 0 -1 6447.54 212.26
 0 0 -1 6424.42 212.35
 0 0 2 1331.29 47.55
 0 0 -2 1425.36 47.99
 0 0 -2 1386.58 48.11
 0 0 3 1301.38 46.12
 0 0 -3 1310.83 46.91
 0 0 -3 1351.02 46.78
 0 0 -4 321.57 13.68
 0 0 -4 338.27 13.62
 0 0 -5 74.95 4.95
 0 0 -5 80.06 5.51
 0 0 -6 30.6 3.28
 0 0 -6 27.52 3.55
 0 0 -7 29.48 3.66
 0 0 -7 25.64 3.78
 0 0 -8 1.96 1.86
 0 0 -8 0.74 2
 0 0 -9 23.71 3.59
 0 0 9 25.98 2.24
 0 0 -9 20.5 2.31
 0 0 9 22.67 2.03
 0 0 10 75.1 4.27
 0 0 10 71.95 4.13
 0 0 -10 72.34 4.75
 0 0 -10 77.03 7.57
 0 0 -11 40.43 5.85
 0 0 -11 38.83 5
 0 0 11 40.48 3.02
 0 0 -11 43.37 3.7
 0 0 11 41.61 3.11
 0 0 12 287.85 12.12
 0 0 -12 290.3 18.1
 0 0 -12 303.63 13.43
 0 0 12 288.49 12.28
 0 0 -13 64.74 5.12
 0 0 -13 70 8.37
 0 0 13 75.58 4.56
 0 0 -13 64.26 4.71
 0 0 14 3.79 1.49
 0 0 -14 2.98 1.74
 0 0 14 6.16 1.49
 0 0 -14 6.32 3.31
 0 0 -14 2.71 1.51
 0 0 15 38.78 3.2
 0 0 -15 36.66 3.8
 0 0 -15 33.1 3.2
 0 0 -15 31.29 5.92
 0 0 15 34.72 3.04
 0 0 -16 34.73 3.61
 0 0 16 32.11 2.82
 0 0 -16 27.47 5.46
 0 0 -16 40.32 3.9
 0 0 17 72.65 4.15
 0 0 -17 85 5.41
 0 0 -17 81.52 5.26
 0 0 17 67.27 4.34
 0 0 -18 67.54 4.56
 0 0 -18 82.25 4.89
 0 0 -19 41.17 2.85
 0 0 -19 40.01 2.79
 0 1 -19 1.03 0.82
 0 1 -19 0.38 0.85
 0 1 -18 1.24 0.96
 0 1 -18 1.1 1
 0 -1 18 2 0.94
 0 1 -17 -0.71 1.29
 0 1 -17 -0.24 1.18
 0 1 -16 10.55 2.14
 0 1 -16 10.69 1.87
 0 1 -16 8 2
 0 1 -15 1.76 2.5
 0 1 -15 0.61 1.42
 0 1 -15 0.15 1.52
 0 1 -14 1.33 2.44
 0 -1 14 0.29 1.02
 0 1 -14 1.95 1.43
 0 1 -14 0.61 1.34
 0 1 -13 1.92 1.43
 0 1 -13 0.43 2.35
 0 -1 13 2.42 1.22
 0 1 -13 2.78 1.56
 0 -1 13 2.41 1.27
 0 1 -12 127.98 7.48
 0 -1 12 127.17 6.64
 0 1 -12 136.76 11.54
 0 -1 12 142.13 6.87
 0 1 -12 133.84 7.41
 0 1 -11 201.78 9.57
 0 1 -11 191.88 9.54
 0 -1 11 193.42 8.72
 0 1 -11 192.31 13.42
 0 -1 11 173 10.7
 0 -1 11 210.46 8.91
 0 1 -11 176.73 12.23
 0 -1 10 321.75 13.35
 0 -1 10 361.36 13.69
 0 1 -10 345.21 18.59
 0 1 -10 323.68 13.65
 0 1 -10 349.25 14.39
 0 -1 9 201.97 8.48
 0 1 -9 203.06 9.06
 0 1 -9 191.19 11.61
 0 -1 9 184.59 8.15
 0 1 -8 497.95 22.87
 0 1 -8 506.03 22.33
 0 1 -7 134.69 8.69
 0 1 -7 131.19 8.25
 0 1 -6 784.18 31.34
 0 1 -6 790.44 30.88
 0 1 -5 79.44 5.57
 0 1 -5 95.89 5.86
 0 1 -4 46.81 3.6
 0 1 -4 47.7 3.67
 0 1 -3 211.45 9.16
 0 1 -2 0.79 0.7
 0 1 -2 1.06 0.69
 0 1 -2 1.41 0.87
 0 1 -1 38.6 2.04
 0 1 -1 40.76 2.01
 0 1 0 1212.99 43.74
 0 1 0 1308.27 43.72
 0 -1 -1 1976.72 68.11
 0 1 2 1014.46 36.58
 0 -1 -2 979.7 36.32
 0 1 3 1896.23 65.69
 0 -1 -3 1864.06 65.83
 0 -1 -3 1853.81 66.75
 0 1 4 3511.6 123.29
 0 -1 -4 3542.4 123.98
 0 -1 -4 3666.23 125.61
 0 1 5 116.66 6.08
 0 -1 -5 123 6.93
 0 -1 -5 121.3 6.57
 0 1 6 1267.01 45
 0 -1 -6 1239.94 46.4
 0 -1 -6 1204.77 45.59
 0 1 7 1113.08 40.2
 0 -1 -7 1059.59 41.03
 0 -1 -7 1064.94 41.85
 0 -1 -8 24.77 3.46
 0 -1 -8 21.76 3.81
 0 -1 -9 0.56 1.14
 0 1 9 1.38 1.06
 0 1 9 2.25 1.06
 0 1 9 3.45 1.14
 0 -1 -9 2.19 1.83
 0 1 10 21.52 2.09
 0 -1 -10 19.88 2.41
 0 -1 -10 15.57 3.8
 0 1 10 19.42 2.07
 0 1 11 28.25 2.57
 0 -1 -11 36.01 3.37
 0 -1 -11 31.51 5.17
 0 1 11 33.39 2.72
 0 1 12 3.43 1.25
 0 -1 -12 4.36 1.73
 0 -1 -12 3.69 3.01
 0 1 12 4.56 1.42
 0 1 13 11.64 1.8
 0 -1 -13 12.93 2.44
 0 -1 -13 11.91 3.98
 0 1 13 10.14 1.8
 0 1 14 14.67 2.11
 0 -1 -14 16.42 2.32
 0 1 14 16.22 2.14
 0 -1 -14 20.54 3
 0 -1 -14 16.49 4.49
 0 1 15 32.62 3.04
 0 -1 -15 36.1 6.2
 0 -1 -15 35.12 3.82
 0 1 15 32.61 2.97
 0 -1 -16 11.46 3.57
 0 1 16 10.86 1.75
 0 -1 -17 12.47 2.17
 0 -1 -17 18.51 2.59
 0 1 17 14.84 1.81
 0 -1 -18 27.52 2.72
 0 -1 -18 30.76 2.93
 0 1 18 27.69 2.16
 0 -1 -19 51.34 3.29
 0 -1 -19 52.75 3.37
 0 2 -19 0.06 0.7
 0 2 -18 2.86 1.06
 0 -2 18 1.54 0.96
 0 2 -17 14.53 2.24
 0 2 -17 15.33 2.15
 0 2 -16 0.81 1.37
 0 2 -16 3.51 1.56
 0 2 -15 22.04 5
 0 2 -14 1.59 1.56
 0 2 -14 -0.44 2.41
 0 2 -14 1.64 1.49
 0 2 -14 1.51 1.47
 0 2 -13 167.66 9.08
 0 -2 13 141.39 10.15
 0 2 -13 178.9 9.42
 0 2 -13 162.31 13.2
 0 2 -13 174.97 9.02
 0 -2 13 165.62 7.94
 0 2 -12 108.47 6.58
 0 -2 12 94.91 7.71
 0 2 -12 106.95 6.69
 0 2 -12 100.84 9.75
 0 2 -12 103.98 6.41
 0 -2 12 98.67 5.54
 0 -2 11 55.27 5.87
 0 -2 11 62.49 3.95
 0 2 -11 60.13 4.55
 0 -2 11 65.43 4.1
 0 2 -11 61.22 4.18
 0 2 -11 63.51 7.33
 0 2 -11 52.68 6.48
 0 2 -11 71.12 4.81
 0 -2 10 483.41 18.94
 0 2 -10 494.57 19.95
 0 -2 10 510.66 19.13
 0 2 -10 493.93 19.51
 0 2 -10 484.41 24.28
 0 2 -10 527.88 24.28
 0 2 -10 496.83 19.9
 0 2 -9 948.2 34.15
 0 -2 9 940.99 33.18
 0 2 -9 929.5 38.33
 0 2 -9 816.62 35.46
 0 2 -9 937.52 33.77
 0 -2 9 868.05 32.98
 0 2 -9 957.71 34.01
 0 2 -8 1491.39 55.35
 0 2 -8 1456.83 51.52
 0 2 -8 1388.29 53.14
 0 2 -8 1421.11 51.34
 0 2 -7 2167.34 75.33
 0 2 -7 1999.07 74.89
 0 2 -7 1976.49 73.16
 0 2 -6 508.03 21.13
 0 2 -6 467.08 20.83
 0 2 -6 483.57 19.69
 0 2 -5 8.94 2.13
 0 2 -5 7.33 1.87
 0 2 -5 6.25 1.56
 0 2 -4 11.66 2.03
 0 2 -4 9.82 1.81
 0 2 -4 9.87 1.59
 0 2 -3 853.83 29.77
 0 2 -3 796.17 28.82
 0 2 -2 720.4 25.34
 0 2 -2 671.78 25.5
 0 2 -1 181.83 7.76
 0 2 -1 194.88 7.72
 0 2 0 700.67 25.29
 0 -2 -1 92.98 3.97
 0 -2 -1 95.1 3.91
 0 -2 -2 61.94 3.29
 0 -2 -2 63.51 2.69
 0 -2 -3 34.07 2.79
 0 2 3 35.28 3.03
 0 -2 -3 30.48 2.62
 0 -2 -4 14.38 2.37
 0 2 4 15.5 2.11
 0 -2 -4 16.02 2.14
 0 -2 -5 443.94 19.66
 0 2 5 425.05 17.98
 0 -2 -6 1898.61 66.97
 0 2 6 1729.73 63.84
 0 -2 -6 1763.37 65.15
 0 -2 -7 1710.83 57.81
 0 -2 -7 1568.09 56.28
 0 2 7 1720.48 55.81
 0 2 8 589.89 24.03
 0 -2 -8 547.24 24.46
 0 -2 -9 13.3 2.76
 0 2 9 12.26 2.48
 0 2 9 11.14 1.54
 0 2 9 12.47 1.67
 0 -2 -9 8.73 1.68
 0 -2 -10 17.16 3.76
 0 2 10 13.46 1.7
 0 2 10 11.08 1.66
 0 2 10 14.22 1.78
 0 -2 -10 11.44 1.95
 0 -2 -11 18.6 4.51
 0 2 11 16.33 1.95
 0 2 11 12.03 1.75
 0 2 11 13.12 1.89
 0 -2 -11 15.94 2.39
 0 2 12 34.34 2.96
 0 -2 -12 31.57 5.65
 0 2 12 38.49 3.01
 0 -2 -12 43.55 3.94
 0 2 13 18.88 2.2
 0 -2 -13 14.63 4.56
 0 2 13 16.66 2.13
 0 -2 -13 18.75 2.85
 0 2 14 69.84 4.53
 0 -2 -14 60.08 8.13
 0 2 14 75.25 4.59
 0 -2 -14 79.96 5.83
 0 2 15 7.42 1.62
 0 -2 -15 6.92 2.15
 0 2 15 6.25 1.55
 0 -2 -15 4.96 3.31
 0 -2 -16 14.3 3.94
 0 -2 -16 17.71 2.76
 0 2 16 15.38 2.1
 0 -2 -17 58.22 4.53
 0 2 17 49.76 3.52
 0 -2 -18 1.12 1.09
 0 -2 -18 3.62 1.41
 0 2 18 3.1 1.01
 0 -2 -19 3.39 0.97
 0 2 19 4.86 0.74
 0 -2 -19 5.17 1.2
 0 3 -18 1.8 0.9
 0 -3 18 0.8 0.84
 0 3 -18 1.17 1
 0 3 -17 1.84 1.36
 0 3 -17 1.84 1.18
 0 3 -16 -0.26 1.28
 0 3 -16 -0.54 1.07
 0 3 -15 2.07 1.54
 0 3 -15 3.26 1.52
 0 3 -15 1.69 2.26
 0 -3 14 -0.55 1.6
 0 3 -14 2.11 1.48
 0 3 -14 2.06 1.61
 0 3 -14 0.29 1.33
 0 -3 13 30.67 4.69
 0 3 -13 45.21 4.14
 0 3 -13 43.55 4.28
 0 3 -13 41.92 3.98
 0 3 -12 3.77 1.75
 0 3 -12 3.02 1.7
 0 -3 12 3.39 2
 0 3 -12 3.66 2.73
 0 3 -12 5.19 1.76
 0 3 -11 86.49 5.87
 0 -3 11 81.23 4.71
 0 3 -11 87.93 5.79
 0 -3 11 77.72 7.47
 0 3 -11 91.18 8.83
 0 3 -11 83.77 5.63
 0 3 -10 355.72 15.13
 0 3 -10 381.97 15.63
 0 -3 10 320.31 13.96
 0 3 -10 357.23 14.92
 0 -3 10 371.04 18.74
 0 3 -10 348.1 19.3
 0 3 -10 378.8 15.44
 0 3 -9 599.9 23.11
 0 -3 9 574.55 21.95
 0 3 -9 580.1 27.03
 0 3 -9 566.4 22.51
 0 3 -9 593.88 23.23
 0 3 -9 613.31 22.99
 0 3 -9 595.63 22.87
 0 3 -8 361.95 14.5
 0 3 -8 357 14.43
 0 3 -8 346.53 14.52
 0 3 -8 353.37 17.75
 0 3 -8 312.42 15.57
 0 3 -8 352.84 14.63
 0 3 -7 906.11 33.01
 0 3 -7 947.76 33.31
 0 3 -7 887.15 33.14
 0 3 -7 872.3 36.19
 0 3 -7 861.94 34.45
 0 3 -6 2405.15 87.5
 0 3 -6 2425.07 86.11
 0 3 -5 2690.91 94.76
 0 3 -5 2671.02 95.75
 0 3 -4 3905.54 136.6
 0 3 -4 3938.66 137.35
 0 3 -3 5088.44 182.22
 0 3 -3 5390.52 181.87
 0 3 -2 6459.85 229.92
 0 3 -2 6843.12 229.72
 0 3 -1 9872.26 341.64
 0 3 -1 9999 341.47
 0 -3 0 637.85 22.94
 0 -3 -1 6096.95 205.74
 0 -3 -1 5892.91 205.53
 0 3 2 95.69 5.37
 0 -3 -2 83.78 3.84
 0 -3 -2 85.93 4.24
 0 3 3 56.45 4.1
 0 -3 -3 53.36 3.6
 0 3 4 6.81 1.85
 0 -3 -4 9.01 1.81
 0 -3 -4 6.35 1.64
 0 -3 -5 230.61 11.16
 0 -3 -5 203.11 11.33
 0 3 5 232.09 10.75
 0 -3 -6 37.44 4.05
 0 -3 -6 30.57 4.25
 0 3 6 37.46 3.63
 0 -3 -7 -0.75 2.21
 0 -3 -7 1.76 1.88
 0 3 7 0.63 1.35
 0 3 8 19.43 2.01
 0 3 8 24.73 2.15
 0 3 8 26.32 3.29
 0 -3 -8 19.42 3.25
 0 3 8 25.71 2.13
 0 3 9 10.46 1.65
 0 -3 -9 10.98 2.73
 0 -3 -9 13.17 3.42
 0 3 9 10.97 1.54
 0 -3 -10 6.65 2.78
 0 -3 -10 7.14 1.91
 0 3 10 4.63 1.25
 0 3 10 6.38 1.34
 0 3 10 6.2 1.47
 0 3 11 34.63 2.88
 0 -3 -11 38.4 5.85
 0 3 11 34.46 2.72
 0 3 11 28.01 2.62
 0 -3 -11 32.03 3.41
 0 -3 -11 36.34 5.92
 0 3 12 48.01 3.34
 0 -3 -12 46.8 6.77
 0 -3 -12 51.06 4.39
 0 3 12 41.93 3.35
 0 3 12 47.55 3.58
 0 -3 -13 609.78 30.57
 0 3 13 566.91 22.72
 0 -3 -13 664.55 24.83
 0 3 13 584.13 22.62
 0 -3 -14 42.52 6.55
 0 3 14 35.16 3.07
 0 -3 -14 42.26 4.21
 0 3 14 33.57 2.94
 0 -3 -15 136.15 12.51
 0 3 15 149.77 7.46
 0 -3 -15 169.61 9.08
 0 3 15 141.48 7.22
 0 -3 -16 40.39 6.42
 0 -3 -16 54.85 4.72
 0 3 16 47.54 3.4
 0 -3 -17 10.75 2.14
 0 3 17 11.25 1.76
 0 -3 -18 15.33 2.09
 0 3 18 11.06 1.51
 0 -3 -19 9.92 1.44
 0 -3 -19 7.36 1.16
 0 3 19 7.85 0.96
 0 4 -18 1.46 0.79
 0 -4 18 2.63 0.81
 0 4 -17 22.63 2.06
 0 4 -17 24.16 2.57
 0 -4 17 26.96 2.45
 0 4 -16 23.15 2.71
 0 4 -16 16.87 2.5
 0 4 -15 13.04 2.45
 0 4 -15 9.61 1.83
 0 -4 14 20.8 3.98
 0 4 -14 14.68 2.23
 0 4 -14 15.31 4.06
 0 4 -13 11.47 2.31
 0 4 -13 6.11 3.42
 0 -4 13 10.62 3
 0 4 -13 9.65 2.12
 0 -4 12 6.77 2.88
 0 4 -12 13.27 3.81
 0 4 -12 5.42 1.89
 0 4 -12 10.56 2.23
 0 4 -12 9.88 2.35
 0 4 -11 22.87 3.07
 0 4 -11 21.44 2.96
 0 4 -11 21.07 2.85
 0 -4 11 22.45 4.23
 0 4 -10 1.18 1.42
 0 4 -10 0.42 1.38
 0 4 -10 0.13 1.39
 0 -4 10 0.96 1.81
 0 4 -9 74.9 5.16
 0 4 -9 70.87 4.99
 0 4 -9 64.03 4.78
 0 4 -9 69.64 4.8
 0 -4 9 68.74 7.29
 0 4 -8 253.27 11.95
 0 4 -8 271.61 11.94
 0 4 -8 285.33 12.42
 0 4 -8 273.73 12.21
 0 4 -7 0.95 1.11
 0 4 -7 0.86 0.93
 0 4 -7 0.83 1.29
 0 4 -7 -2.44 2.02
 0 4 -7 0.21 1.15
 0 4 -7 1.53 1.44
 0 4 -6 461.81 21.8
 0 4 -6 502.71 19.01
 0 4 -6 462.01 20.31
 0 4 -6 476.76 18.81
 0 4 -6 478.19 18.92
 0 4 -6 491.67 18.7
 0 4 -5 446.38 18.6
 0 4 -5 419.95 19.69
 0 4 -4 743.89 27.76
 0 4 -4 662.98 28.3
 0 4 -3 2530.71 91.99
 0 4 -3 2618.95 91.42
 0 4 -2 4735.27 170.02
 0 4 -2 5019.37 169.87
 0 4 -1 5214.34 188.68
 0 -4 1 5727.09 189.58
 0 -4 0 3157.49 114.68
 0 -4 0 3638.2 116.08
 0 -4 -1 196.91 8.41
 0 -4 -1 208.07 8.92
 0 -4 -2 10.8 1.38
 0 -4 -2 13.35 1.43
 0 4 2 14.9 2.44
 0 -4 -3 35.35 2.98
 0 4 3 40.95 3.99
 0 -4 -3 43.04 2.4
 0 -4 -4 7.43 1.77
 0 -4 -4 5.11 1.73
 0 4 4 4.64 1.87
 0 4 5 16.68 2.76
 0 -4 -5 18.8 2.91
 0 4 6 0.34 1.49
 0 -4 -6 3.1 1.68
 0 -4 -6 0.22 1.72
 0 -4 -7 2.57 1.98
 0 4 7 1.93 1.04
 0 4 7 2.37 1.62
 0 4 8 -0.07 0.97
 0 -4 -8 -1.18 2.04
 0 4 8 2.16 0.99
 0 4 9 28.86 2.53
 0 4 9 28.24 3.83
 0 -4 -9 30.6 5
 0 4 9 27.77 2.39
 0 4 10 10.56 1.62
 0 -4 -10 6.5 3.17
 0 4 10 10.09 1.72
 0 4 10 11.99 2.74
 0 4 10 10.64 1.54
 0 4 11 38.75 3.28
 0 4 11 46.88 5.48
 0 -4 -11 44.28 6.28
 0 -4 -11 49.24 4.21
 0 -4 -11 49.59 7.1
 0 4 11 39.33 2.96
 0 4 11 44.93 3.22
 0 -4 -12 229.36 16.31
 0 4 12 250.07 10.87
 0 4 12 239.78 10.59
 0 -4 -12 280.91 12.64
 0 4 12 257.52 11.2
 0 4 13 238.67 10.73
 0 4 13 251.5 11.03
 0 -4 -13 247.78 17.11
 0 4 14 460.92 18.59
 0 4 14 471.29 18.87
 0 -4 -14 470.5 25.99
 0 -4 -15 246.9 16.75
 0 4 16 161.85 7.8
 0 4 16 155.92 7.5
 0 -4 -17 344.58 14.96
 0 -4 -18 184.57 8.45
 0 4 18 173.2 7.58
 0 4 19 126.25 5.02
 0 -4 -19 141.2 5.69
 0 5 -17 40.28 3.07
 0 -5 17 50.2 3.07
 0 5 -16 44.85 3.63
 0 5 -16 38.13 3.14
 0 5 -15 68.63 5.09
 0 5 -15 69.71 4.75
 0 5 -14 69.69 5.26
 0 5 -14 67.04 4.53
 0 5 -14 64.58 5.22
 0 5 -13 286.87 18.83
 0 5 -13 266.66 12.54
 0 -5 12 152.4 11.34
 0 5 -12 134.44 8.03
 0 5 -12 141.05 8.16
 0 5 -12 111.19 11.09
 0 5 -12 111.99 6.99
 0 5 -11 332.59 14.79
 0 5 -11 300.58 19.31
 0 -5 11 345.95 19.03
 0 5 -11 285.85 13.61
 0 5 -10 148.79 8.29
 0 5 -10 125.71 11.21
 0 5 -10 118.32 7.2
 0 -5 10 153.2 11.6
 0 -5 9 28.76 4.95
 0 5 -9 26.4 3.1
 0 5 -9 20.39 2.87
 0 5 -9 21.49 4.47
 0 5 -9 20.53 2.73
 0 5 -8 3.06 1.33
 0 -5 8 0.35 2.08
 0 5 -8 -0.28 2.12
 0 5 -8 3.69 2.2
 0 5 -8 0.26 1.34
 0 5 -8 1.24 1.44
 0 5 -7 424.46 17.62
 0 5 -7 481.76 18.54
 0 5 -7 382.71 17.09
 0 5 -7 439.19 21.59
 0 -5 7 479.8 23.49
 0 5 -7 407.5 17.43
 0 5 -6 587.93 21.76
 0 5 -6 532.34 20.56
 0 5 -6 470.04 22.05
 0 5 -6 519.67 23.99
 0 5 -6 523.78 20.17
 0 -5 6 585.67 26.37
 0 5 -6 477.55 20.38
 0 5 -6 494.44 20.31
 0 5 -5 455.05 17.97
 0 5 -5 498.65 19.17
 0 5 -5 433.78 19.73
 0 5 -5 436.67 17.54
 0 5 -5 437.49 17.88
 0 -5 5 452.3 22.71
 0 5 -4 137.22 7.14
 0 5 -4 159.3 9.72
 0 5 -4 152.42 7.24
 0 5 -3 59.86 5.21
 0 -5 3 63.64 6.1
 0 5 -2 15.45 2.51
 0 -5 2 12.21 2.62
 0 -5 1 242.2 11.13
 0 -5 1 195.97 8.85
 0 -5 0 760.17 28.35
 0 -5 0 677.61 26.61
 0 -5 -1 1087.32 41.62
 0 -5 -1 1112.1 40.84
 0 -5 -2 439.88 17.15
 0 -5 -2 418.58 17.06
 0 -5 -3 645.11 23.94
 0 5 3 712.36 27.59
 0 -5 -3 639.03 25.16
 0 -5 -4 486.31 20.26
 0 5 4 475.54 20.31
 0 -5 -5 258.57 14.28
 0 -5 -5 331.44 15.23
 0 5 6 133.54 6.11
 0 -5 -6 120.74 8.89
 0 -5 -7 3.28 2.14
 0 5 7 5.31 2.04
 0 -5 -7 4.75 1.11
 0 -5 -7 8.08 2.59
 0 -5 -8 48.21 5.98
 0 5 8 42.78 4.84
 0 5 8 47.59 3.22
 0 -5 -9 82.39 8.5
 0 5 9 85.86 4.6
 0 5 9 75.44 4.56
 0 5 9 74.9 6.73
 0 5 10 66 6.45
 0 -5 -10 64.6 8.11
 0 5 10 63.08 3.91
 0 5 10 57.46 3.99
 0 5 10 57.98 3.63
 0 5 11 61.1 6.54
 0 5 11 60.74 3.73
 0 5 11 54.48 3.78
 0 -5 -11 60.95 8
 0 5 11 60.33 4.11
 0 -5 -12 9.18 3.58
 0 5 12 5.07 1.32
 0 5 12 5.63 1.48
 0 -5 -12 5.55 2.18
 0 -5 -12 11.1 3.88
 0 5 12 4.84 1.58
 0 5 13 19.84 2.14
 0 5 13 21.97 2.61
 0 -5 -13 23.5 3.31
 0 -5 -13 18.82 4.56
 0 5 13 19.52 2.27
 0 -5 -14 7.2 2.28
 0 5 14 4.79 1.42
 0 -5 -14 2.48 2.22
 0 5 14 4.7 1.27
 0 5 15 8.27 1.51
 0 -5 -15 9.34 2.41
 0 5 15 7.06 1.56
 0 5 16 28.61 2.37
 0 5 16 26.95 2.58
 0 -5 -17 97.08 5.92
 0 5 18 143.95 6.46
 0 -5 -18 158.28 7.23
 0 5 19 63.01 3.34
 0 6 -16 11.95 1.66
 0 -6 16 12.42 1.55
 0 6 -16 9.62 1.4
 0 6 -15 8.74 1.74
 0 -6 15 11.69 1.77
 0 6 -15 9.26 1.69
 0 6 -14 58.47 4.56
 0 6 -14 57.28 4.31
 0 6 -14 51.55 3.87
 0 6 -13 228.89 11.82
 0 6 -13 248.78 11.34
 0 6 -12 45.61 3.87
 0 6 -12 47.98 6.94
 0 -6 12 62.44 7.29
 0 6 -11 635.52 25.87
 0 -6 11 734.88 31.84
 0 6 -11 675.53 25.82
 0 6 -11 623.66 31.32
 0 6 -11 700.78 26.26
 0 6 -10 839.09 35.52
 0 6 -10 916.28 42.42
 0 -6 10 1118.86 43.67
 0 6 -10 977.52 36.99
 0 6 -10 1074.96 37.38
 0 6 -9 504.74 21.11
 0 6 -9 518.67 26.93
 0 -6 9 588.4 27.96
 0 6 -9 514.99 22.05
 0 6 -9 548.06 22.29
 0 6 -8 447.57 19.16
 0 6 -8 438.56 24.15
 0 -6 8 506.51 25.58
 0 6 -8 479.15 20.08
 0 6 -8 508.45 20.27
 0 6 -7 535.11 22.55
 0 6 -7 595.52 27.92
 0 -6 7 654.22 29.27
 0 6 -7 552.34 23.25
 0 6 -7 622.74 23.59
 0 -6 6 72.43 7.9
 0 6 -6 77.02 5.29
 0 6 -6 68.35 4.72
 0 6 -6 80.67 7.54
 0 -6 5 28.08 4.93
 0 6 -5 28.23 2.8
 0 6 -5 36.48 4.71
 0 6 -5 29.92 2.79
 0 6 -5 26.87 2.95
 0 6 -4 6.74 2.76
 0 6 -4 6.28 1.39
 0 6 -4 9 1.55
 0 6 -4 5.32 1.4
 0 6 -4 6.53 2.31
 0 -6 4 4.67 2.35
 0 6 -3 108.07 5.59
 0 6 -3 98.75 5.46
 0 6 -3 110.43 8.81
 0 6 -3 100.12 5.74
 0 6 -3 119.93 6.95
 0 6 -2 13.86 3.34
 0 6 -2 10.79 1.8
 0 6 -2 12.25 1.73
 0 6 -2 11.29 1.7
 0 6 -2 10.39 1.54
 0 6 -2 10.89 1.58
 0 6 -1 76.15 4.13
 0 6 -1 66.28 4.02
 0 6 -1 64.83 4.12
 0 6 -1 67.92 4.21
 0 6 -1 62.48 3.87
 0 -6 1 73.63 5.8
 0 6 -1 78.7 7.01
 0 6 0 709.09 25.4
 0 6 0 729.56 25.69
 0 6 0 674.6 25.49
 0 6 0 641.56 25.26
 0 6 0 664.42 25.26
 0 -6 0 706.12 27.39
 0 6 1 88.36 4.68
 0 -6 -1 86.08 5.55
 0 6 1 84.71 4.7
 0 6 1 87.3 4.8
 0 6 1 83.61 4.59
 0 6 2 56.1 3.63
 0 -6 -2 59.86 3.99
 0 6 2 48.62 3.45
 0 -6 -2 56.1 3.95
 0 -6 -3 0.42 1.02
 0 6 3 1.31 1
 0 6 4 5.23 1.41
 0 6 4 8.24 2.48
 0 -6 -4 8.62 2.36
 0 -6 -4 6.53 2
 0 -6 -5 13.63 2.97
 0 6 5 13.52 1.69
 0 6 5 10.15 2.75
 0 6 5 10.1 1.71
 0 -6 -5 11.1 2.73
 0 -6 -6 10.16 2.79
 0 6 6 6.65 2.37
 0 -6 -6 6.41 1.18
 0 6 6 8.54 1.52
 0 -6 -6 5.81 2.43
 0 -6 -7 21.46 3.97
 0 6 7 18.58 3.41
 0 6 7 19.74 2.05
 0 6 7 18.17 2
 0 -6 -7 12.96 1.71
 0 6 8 205.31 12.23
 0 6 8 174.97 8.43
 0 6 8 207.82 8.78
 0 -6 -9 79.87 8.82
 0 6 9 78.99 7.26
 0 6 9 78.21 4.75
 0 6 9 79.72 4.58
 0 -6 -10 21.25 5.06
 0 6 10 17.69 3.79
 0 6 10 17.56 2.07
 0 6 10 17.13 2.24
 0 6 11 62.33 3.84
 0 6 11 59.71 6.77
 0 6 11 63.19 4.34
 0 -6 -11 60.11 8.42
 0 6 11 65.32 4.09
 0 -6 -12 149.92 12.24
 0 -6 -12 178.08 9.41
 0 6 12 146.45 7.11
 0 6 12 154.71 11.72
 0 6 12 157.2 7.49
 0 6 12 152.89 7.73
 0 -6 -12 170.49 14.23
 0 -6 -13 -0.49 2.86
 0 6 13 0.09 1
 0 6 13 0.99 1.03
 0 -6 -13 -1.2 2.4
 0 6 13 0.71 1.23
 0 -6 -13 0.84 1.77
 0 -6 -14 75.02 8.14
 0 6 14 72.8 4.15
 0 6 15 2.13 1.12
 0 -6 -15 2.63 1.71
 0 6 15 0.59 0.85
 0 -6 -16 19.04 2.67
 0 6 16 15.99 1.89
 0 -6 -17 37.76 3.27
 0 6 18 0.12 0.73
 0 6 18 0.78 0.62
 0 -6 -18 0.19 0.82
 0 7 -15 0.78 0.89
 0 -7 15 1.51 0.8
 0 7 -15 1.99 0.95
 0 7 -14 18.24 2.35
 0 -7 14 22.32 2.26
 0 7 -14 21.76 2.47
 0 7 -13 0.12 1.28
 0 7 -13 0.08 1.02
 0 7 -13 0.97 1.4
 0 7 -13 -0.65 1.28
 0 7 -12 4.62 1.74
 0 7 -12 8.23 1.97
 0 7 -12 6.37 1.9
 0 7 -11 15.29 2.73
 0 7 -11 17.3 2.78
 0 -7 11 20.66 4.36
 0 7 -10 188.1 10.34
 0 7 -10 203.15 10.55
 0 -7 10 208.48 14.84
 0 7 -10 189.07 10.47
 0 -7 9 241.25 16.14
 0 7 -9 234.77 11.71
 0 7 -9 208.56 15.19
 0 7 -9 198.86 10.33
 0 7 -9 237.03 11.63
 0 -7 8 341.13 20.26
 0 7 -8 337.65 15.5
 0 7 -8 333.27 19.52
 0 7 -8 298.83 14.19
 0 7 -8 365.69 15.69
 0 -7 7 1293.64 51.88
 0 7 -7 1226.17 45.85
 0 7 -7 1237.66 50.95
 0 7 -7 1148.74 44.52
 0 7 -7 1241.86 45.71
 0 -7 6 1184.14 51
 0 7 -6 1185.83 45.83
 0 7 -6 1179.52 45.52
 0 7 -6 1342.71 51.16
 0 7 -6 1257.33 45.78
 0 7 -6 1218.79 44.85
 0 -7 5 792.35 37.61
 0 7 -5 803.37 32.29
 0 7 -5 872.01 33.11
 0 7 -5 882.89 33.48
 0 7 -5 905.61 33.32
 0 7 -5 884.31 32.58
 0 -7 4 622.7 30.96
 0 7 -4 665.23 26.93
 0 7 -4 735.43 27.46
 0 7 -4 684.13 26.89
 0 7 -4 711.85 27.16
 0 7 -4 693.87 26.45
 0 7 -3 1045.84 38.94
 0 7 -3 1046.05 38.37
 0 7 -3 1020.33 38.73
 0 7 -3 1054.97 39.11
 0 7 -3 1101.85 39.75
 0 -7 3 968.84 42.62
 0 7 -3 1042.34 38.42
 0 7 -2 189.93 8.65
 0 7 -2 181.73 8.89
 0 7 -2 189.11 9.15
 0 7 -2 172.51 8.66
 0 -7 2 177.92 11.34
 0 -7 2 175.7 8.23
 0 7 -2 179.72 8.51
 0 7 -2 202.2 13.24
 0 7 -1 64.17 4.13
 0 7 -1 59.53 4.28
 0 7 -1 65.68 4.33
 0 7 -1 57.66 4.05
 0 -7 1 53.35 5.46
 0 7 -1 58.43 3.96
 0 -7 1 58.28 3.62
 0 7 0 294.58 12.8
 0 7 0 312.21 12.86
 0 7 0 271.98 12.45
 0 7 0 290.95 12.5
 0 -7 0 298.14 11.96
 0 7 0 306.71 12.63
 0 7 1 562.2 21
 0 7 1 506.03 20.84
 0 7 1 529.35 21.06
 0 7 1 534.31 21.11
 0 7 2 28.42 4.44
 0 7 2 29.13 2.73
 0 7 2 24.47 2.29
 0 7 2 24.33 2.56
 0 7 3 14.83 1.75
 0 7 3 14.49 2.07
 0 7 3 17.33 3.48
 0 7 4 70.48 4.16
 0 7 4 66.26 4.67
 0 -7 -4 88.69 7.46
 0 7 4 84.17 7.28
 0 -7 -5 49.37 3.15
 0 7 5 54.53 5.87
 0 7 5 46.51 3.84
 0 7 6 10.37 2.97
 0 -7 -6 10.91 3.2
 0 7 6 8.26 1.75
 0 -7 -6 8.77 1.38
 0 -7 -7 15.72 1.94
 0 7 7 21.84 2.41
 0 7 7 22.37 3.98
 0 7 7 30.13 2.54
 0 -7 -7 27.13 4.89
 0 7 8 170.87 8.37
 0 7 8 197.75 8.46
 0 7 8 168.89 8.34
 0 7 8 179.67 11.98
 0 7 9 213.82 10
 0 -7 -9 244.28 16.5
 0 7 9 228.98 9.87
 0 7 9 228.99 14.09
 0 7 10 462.15 18.75
 0 -7 -10 527.48 27.43
 0 7 10 478.87 18.52
 0 7 10 467.05 23.43
 0 7 11 810.44 31.12
 0 7 11 871.31 36.91
 0 -7 -11 908.89 41.12
 0 7 11 834.61 30.86
 0 7 12 558.79 21.52
 0 -7 -12 581.55 23.27
 0 7 12 554.27 21.09
 0 7 12 538.93 26.77
 0 -7 -12 585.52 30.61
 0 -7 -13 253.9 16.6
 0 -7 -13 300 19.53
 0 7 14 85.42 4.87
 0 -7 -14 106.72 6.56
 0 7 15 96.09 5.04
 0 -7 -15 111.43 6.55
 0 -7 -16 29.26 2.93
 0 7 16 22.04 2.47
 0 7 17 6.45 1.19
 0 -7 -17 11.31 1.67
 0 7 18 6.85 0.84
 0 8 -14 11.6 1.51
 0 8 -14 16.34 1.79
 0 8 -13 6.26 1.54
 0 8 -13 6.03 1.38
 0 -8 13 3.77 1.04
 0 8 -13 3.42 1.02
 0 8 -12 29.72 3.02
 0 8 -12 26.15 2.87
 0 8 -12 20.64 2.65
 0 -8 12 26.33 2.43
 0 8 -12 17.85 2.21
 0 -8 11 12.27 2
 0 8 -11 13.19 2.35
 0 8 -11 19.71 2.83
 0 8 -11 12.57 2.31
 0 8 -10 53.64 4.69
 0 8 -10 54.82 4.69
 0 8 -10 56.25 4.85
 0 -8 9 25.39 5.13
 0 8 -9 18.4 2.4
 0 -8 8 7.38 3.26
 0 8 -8 8.92 2.39
 0 8 -8 9.62 2.38
 0 8 -8 7.66 2.06
 0 8 -8 5.55 1.62
 0 -8 7 1.23 2.33
 0 8 -7 0.35 1.71
 0 8 -7 1.49 1.55
 0 8 -7 1 1.41
 0 8 -7 0.38 1.15
 0 -8 6 123.05 11.15
 0 8 -6 137.34 8.33
 0 8 -6 137.95 8.11
 0 8 -6 146.71 8.35
 0 8 -6 129.19 7.41
 0 -8 5 171.57 13.13
 0 8 -5 200.37 10.07
 0 8 -5 199.36 10.36
 0 8 -5 185.23 9.8
 0 8 -5 181.45 9.25
 0 8 -5 170.16 9.15
 0 -8 4 266.61 17.08
 0 8 -4 289.28 13.51
 0 8 -4 306.05 14.04
 0 8 -4 306.92 13.71
 0 8 -4 294.7 13.08
 0 8 -4 278.36 13.37
 0 -8 3 499.79 25.22
 0 8 -3 528.54 21.82
 0 8 -3 545.93 21.53
 0 8 -3 500.7 21.29
 0 8 -3 524.92 20.97
 0 8 -3 524.67 21.93
 0 8 -2 584.22 22.9
 0 8 -2 541.42 27.01
 0 8 -2 491.66 21.28
 0 8 -2 536.66 21.87
 0 8 -2 526.27 21.48
 0 -8 2 487.59 24.61
 0 8 -2 523.09 21.12
 0 8 -2 554.66 21.36
 0 8 -1 268.88 11.79
 0 8 -1 244.47 11.75
 0 8 -1 256.87 11.94
 0 8 -1 257.76 12.13
 0 8 -1 277.73 16.99
 0 8 -1 281.73 13.52
 0 -8 1 240.62 14.17
 0 8 0 15.59 2.29
 0 8 0 15.75 2.12
 0 8 0 20.9 2.55
 0 8 0 21.25 2.68
 0 8 0 15.67 2.3
 0 8 0 18.14 3.2
 0 8 0 21.77 4.75
 0 8 1 60.17 4.32
 0 8 1 61.44 7.23
 0 8 1 52.01 4.18
 0 8 1 55.43 3.89
 0 8 2 34.34 3.27
 0 8 2 43.55 5.94
 0 8 2 34.5 2.96
 0 8 3 2.2 1.34
 0 8 3 1.14 1.67
 0 8 3 2.72 2.28
 0 8 3 1.66 1.1
 0 -8 -4 53.76 6.36
 0 8 4 42.52 3.98
 0 8 4 61.65 4.94
 0 8 4 71.22 7.36
 0 8 4 56.75 3.73
 0 -8 -5 19.33 4.1
 0 8 5 22.14 4.14
 0 8 5 18.28 2.73
 0 8 6 9.69 3.16
 0 8 6 8.81 1.92
 0 -8 -6 15.04 3.71
 0 8 6 8.55 1.61
 0 -8 -7 4.47 2.93
 0 8 7 5.4 1.55
 0 8 7 2.6 2.39
 0 -8 -8 45.5 6.72
 0 8 8 36.48 3.15
 0 8 8 36.79 3.24
 0 8 8 51.4 6.11
 0 8 9 12.37 1.75
 0 8 9 11.53 3.29
 0 -8 -9 13.44 4.27
 0 8 9 11.14 1.94
 0 8 10 1.27 1.04
 0 -8 -10 -0.48 2.56
 0 8 10 1.47 1.19
 0 8 10 0.33 1.7
 0 -8 -11 184.25 15.02
 0 8 11 185.85 12.92
 0 8 12 149.01 8.49
 0 -8 -12 170.57 14.15
 0 8 12 166.23 7.64
 0 -8 -12 186.46 9.63
 0 8 12 167.83 7.94
 0 8 13 143.83 6.69
 0 8 13 145.44 6.98
 0 8 14 327.43 12.74
 0 8 14 290.9 13.4
 0 8 15 189.58 7.99
 0 8 15 174.62 8.51
 0 -8 -16 216.64 8.1
 0 8 16 135.98 6.67
 0 8 17 80.08 3.67
 0 -8 -17 85.44 4.11
 0 9 -13 60.3 3.47
 0 9 -12 39.48 3
 0 9 -12 35.62 2.66
 0 9 -11 57.55 4.13
 0 9 -11 69.13 4.53
 0 9 -11 64.37 4.08
 0 9 -10 0.53 1.5
 0 9 -10 2.12 1.49
 0 9 -10 1.27 1.16
 0 9 -10 2.71 1.47
 0 9 -9 22.21 2.84
 0 9 -9 21.09 2.87
 0 9 -9 24.28 3.22
 0 9 -9 22.35 2.84
 0 9 -8 142.43 8.01
 0 9 -8 121.16 7.21
 0 9 -8 129.78 7.42
 0 -9 7 59.26 7.72
 0 9 -7 67.73 4.73
 0 -9 6 112.45 10.68
 0 9 -6 124.6 7.68
 0 9 -6 124.78 7.96
 0 9 -5 74.65 5.95
 0 9 -5 75.79 5.55
 0 9 -5 73.09 5.48
 0 9 -5 67.08 4.98
 0 -9 5 60.45 7.68
 0 9 -4 1.08 1.36
 0 9 -4 2.05 1.61
 0 9 -4 1.25 1.88
 0 -9 4 0.73 1.9
 0 9 -4 1.2 1.36
 0 9 -4 0.45 1.41
 0 9 -3 60.48 4.94
 0 9 -3 63.35 5.38
 0 9 -3 73.6 5.22
 0 -9 3 54.15 6.76
 0 9 -3 64.29 5.22
 0 9 -3 63.34 4.81
 0 9 -2 18.15 2.7
 0 9 -2 17.62 2.6
 0 9 -2 19.58 3.13
 0 9 -2 16.47 3.03
 0 9 -2 18.6 2.61
 0 9 -2 17.32 2.59
 0 9 -1 2.17 1.73
 0 9 -1 2.03 1.41
 0 9 -1 2.65 1.96
 0 9 -1 3.35 1.63
 0 9 -1 1.21 2.29
 0 9 -1 1.71 1.36
 0 9 -1 4.94 2.22
 0 9 0 99.49 9.92
 0 9 0 101 6.34
 0 9 0 101.1 6.39
 0 9 0 109.29 7.59
 0 9 0 100.22 6.06
 0 9 1 179.93 10.23
 0 9 1 186.11 13.6
 0 9 1 165.16 8.39
 0 9 1 164.86 8.84
 0 9 2 28.4 3.78
 0 9 2 25.19 2.99
 0 9 2 26.89 5.1
 0 9 2 27.37 2.75
 0 9 3 8.94 1.98
 0 9 3 12.55 2.82
 0 -9 -3 9.75 3.11
 0 9 3 14.56 4.12
 0 9 3 10.77 1.81
 0 9 4 5.68 1.77
 0 9 4 7.24 1.52
 0 9 4 6.56 2.27
 0 9 4 7.81 3.08
 0 -9 -4 6.47 2.75
 0 9 5 6.44 1.98
 0 -9 -5 7.12 2.91
 0 9 5 6.18 2.93
 0 9 6 276.27 16.64
 0 9 6 250.97 12.28
 0 9 6 271.41 11.74
 0 -9 -6 285.93 17.72
 0 -9 -7 39.43 6.14
 0 9 7 32.48 3.22
 0 9 7 30.42 2.91
 0 9 7 30.2 5
 0 -9 -8 9.75 3.52
 0 9 8 9.56 2.97
 0 9 8 10.1 1.81
 0 9 8 7.35 1.67
 0 9 8 3.86 2.33
 0 9 9 31.09 5.1
 0 -9 -9 37.96 6.34
 0 -9 -10 6.25 3.17
 0 9 10 2.88 2.47
 0 9 10 4.95 1.46
 0 9 10 6.97 1.49
 0 9 11 4.78 1.41
 0 -9 -12 0.13 1.46
 0 9 12 1.35 0.84
 0 9 12 1.14 1.02
 0 -9 -13 10.12 2.05
 0 9 13 7.58 1.23
 0 -9 -14 35.83 3.14
 0 9 14 28.74 2.3
 0 -9 -15 77.55 4.09
 0 9 15 52.38 2.89
 0 10 -11 162.74 6.81
 0 10 -10 137.81 6.5
 0 10 -10 128.62 6.09
 0 10 -9 124.22 6.54
 0 10 -9 112.91 6.13
 0 10 -9 119.19 6.27
 0 10 -8 114.47 6.45
 0 10 -8 120.93 6.77
 0 10 -8 118.22 6.64
 0 10 -7 30.14 3.35
 0 10 -7 36.26 3.44
 0 10 -7 38.17 3.62
 0 10 -6 0.66 1.29
 0 10 -6 2.15 1.46
 0 10 -6 -0.61 1.25
 0 10 -6 1.33 1.79
 0 10 -6 -0.14 1.36
 0 10 -5 30.44 3.08
 0 10 -5 24.96 3.07
 0 10 -5 27.9 3.28
 0 10 -5 30.86 3.75
 0 10 -4 59.42 4.69
 0 10 -4 42.79 4.02
 0 10 -4 54.22 4.42
 0 10 -4 47.03 4.29
 0 10 -4 50.19 4.14
 0 10 -3 4.63 1.78
 0 10 -2 149.11 8.17
 0 10 -1 74.42 5.15
 0 10 -1 74.93 6.01
 0 10 -1 70.29 5.2
 0 10 0 7.47 3.31
 0 10 0 13.9 2.27
 0 10 0 10.53 1.98
 0 10 0 12.25 2.82
 0 10 1 83.05 8.92
 0 10 1 82.45 6.48
 0 10 1 86.84 5.4
 0 10 1 82.52 5.65
 0 10 2 73.85 8.31
 0 -10 -2 87.56 8.66
 0 10 2 73.57 6.03
 0 10 2 71.01 4.76
 0 10 2 71.81 5.19
 0 10 3 74.75 8.34
 0 -10 -3 84.84 8.58
 0 10 3 80 6.08
 0 10 3 78.67 4.81
 0 10 3 66.02 5.07
 0 -10 -4 73.86 8.05
 0 10 4 67.09 5.42
 0 10 4 67.45 7.88
 0 -10 -5 176.76 13.2
 0 10 5 157.62 8.96
 0 10 5 159.7 12.58
 0 10 6 239.12 16.16
 0 -10 -6 291.65 17.87
 0 -10 -7 305.75 18.47
 0 10 7 253.14 11.89
 0 10 7 238.02 15.55
 0 10 7 268.6 11.37
 0 10 7 288.82 17.11
 0 10 8 311.05 13.49
 0 10 8 324.52 13.15
 0 10 9 208.5 9.04
 0 10 9 195.95 9.31
 0 10 10 169.24 7.4
 0 10 10 151.29 7.36
 0 10 11 4.96 1.21
 0 -10 -12 0.83 1.29
 0 10 13 0.54 0.79
 0 -10 -13 0.77 1.08
 0 10 14 8.78 1.11
 0 -10 -14 12.79 1.6
 0 11 -9 46.8 2.88
 0 11 -8 82.85 4.3
 0 11 -8 81.87 4.29
 0 11 -7 100.76 5.19
 0 11 -7 94.44 5.2
 0 11 -6 61.68 4.06
 0 11 -6 67.13 4.4
 0 11 -5 66.19 4.42
 0 11 -5 69.56 4.65
 0 11 -4 18.43 2.34
 0 11 -4 17.47 2.47
 0 11 -3 0.12 1.2
 0 11 -3 -0.3 1.03
 0 11 -3 2.56 1.55
 0 11 -3 0.12 1.14
 0 11 -2 17.42 2.46
 0 11 -2 13.03 2.42
 0 11 -2 19.98 2.42
 0 11 -1 101.71 5.99
 0 11 -1 94.08 6.5
 0 11 -1 105.53 6.16
 0 11 0 14.68 2.13
 0 11 0 14.66 2.68
 0 11 0 17.15 2.32
 0 11 1 1.58 1.16
 0 11 1 3.86 1.9
 0 11 1 2.46 1.22
 0 11 2 1.28 1.68
 0 11 2 0.47 1.02
 0 11 3 9.62 1.85
 0 11 3 10.87 2.5
 0 11 3 12.28 2.02
 0 11 4 0.66 1.27
 0 11 4 1.29 1.47
 0 11 4 2.06 1.29
 0 11 5 76.73 4.71
 0 11 5 81.6 5.48
 0 11 6 85.83 4.75
 0 11 6 84.46 5.44
 0 11 7 120.2 6.64
 0 11 8 172.06 7.87
 0 11 8 149.65 7.38
 0 11 9 241.95 9.2
 0 11 9 240.04 9.68
 0 11 10 327.12 12.78
 0 11 10 295.53 11.87
 0 11 11 208.49 9.42
 0 -11 -11 245.91 10.02
 0 11 12 132.72 6.14
 0 -11 -12 150.51 6.62
 0 12 -7 1.21 0.57
 0 12 -6 9.9 1.34
 0 12 -6 8.62 1.19
 0 12 -5 20.66 2.02
 0 12 -5 26.03 2.14
 0 12 -4 49.98 3.24
 0 12 -4 50.65 3.15
 0 12 -3 13.28 1.79
 0 12 -3 16.96 2.11
 0 12 -3 15.63 1.9
 0 12 -2 2.17 1.22
 0 12 -2 1.89 1.24
 0 12 -2 2.51 1.08
 0 12 -2 2.39 1.13
 0 12 -1 2.34 1.09
 0 12 -1 2.56 1.27
 0 12 -1 2.35 1.33
 0 12 0 2.63 1.11
 0 12 0 2.01 1.24
 0 12 0 2.54 1.24
 0 12 1 38.69 2.71
 0 12 1 42.72 3.3
 0 12 1 40.12 3.48
 0 12 2 23.62 2.41
 0 12 2 22.02 2.66
 0 12 3 2.72 1.13
 0 12 3 1.77 1.32
 0 12 4 -0.51 0.92
 0 12 4 0.5 0.84
 0 12 4 0.64 1.19
 0 12 5 1.84 0.89
 0 12 5 0.79 1.23
 0 12 5 1.59 1
 0 12 6 0.23 0.87
 0 12 6 0.35 1.03
 0 12 6 1.22 1.02
 0 12 7 9.04 1.52
 0 12 7 10.92 1.62
 0 12 7 8.91 1.42
 0 12 8 -0.14 0.83
 0 12 8 -0.42 0.81
 0 12 8 0.39 0.59
 0 12 9 24.06 2.07
 0 12 10 80.19 4.13
 0 -12 -10 94.88 4.48
 0 13 -2 13.22 1.34
 0 13 -1 32.36 2.19
 0 13 -1 27.16 2.06
 0 13 0 71.75 3.69
 0 13 0 66.02 3.74
 0 13 1 35.83 2.55
 0 13 1 43.4 2.59
 0 13 1 43.3 2.89
 0 13 2 48.88 3.09
 0 13 2 49.19 2.77
 0 13 2 50.06 3.21
 0 13 3 47.16 3.1
 0 13 3 51.86 3.26
 0 13 4 60.58 3.4
 0 13 4 51.16 3.25
 0 13 5 70.44 3.62
 0 13 5 61.26 3.37
 0 13 6 7.58 1.03
 1 -12 -8 0.27 0.77
 -1 12 7 0.5 0.71
 -1 12 7 -0.09 0.59
 -1 12 6 2.35 0.94
 -1 12 6 2.42 0.87
 -1 12 6 1.92 0.72
 -1 12 5 2.15 1.04
 -1 12 4 1.78 1.03
 -1 12 3 2.95 1.24
 -1 12 3 2.94 0.9
 -1 12 2 65.34 4.29
 -1 12 2 76.1 4.01
 -1 12 1 68.72 4.32
 -1 12 1 80.69 4.29
 -1 12 0 74.23 4.4
 -1 12 0 89.35 4.64
 -1 12 -1 26.81 2.18
 -1 12 -1 31.55 2.51
 -1 12 -2 1.14 0.92
 -1 12 -2 0.94 0.7
 -1 12 -2 1.38 1
 -1 12 -3 0.98 0.67
 -1 12 -3 0.38 0.83
 -1 12 -4 0.18 0.53
 -1 12 -4 1.71 0.8
 1 -11 -11 41.77 2.74
 -1 11 11 37.46 2.47
 1 -11 -10 9.96 1.58
 -1 11 10 9.14 1.37
 -1 11 9 5.16 1.02
 -1 11 9 6.81 1.33
 -1 11 9 7.78 1.07
 -1 11 8 14.22 1.66
 -1 11 8 20.71 1.71
 -1 11 8 18.29 1.98
 -1 11 7 7.47 1.22
 -1 11 7 5.99 1.43
 -1 11 6 25.86 2.67
 -1 11 5 7.33 1.75
 -1 11 5 5.67 1.44
 -1 11 5 7.89 1.29
 -1 11 4 3.65 1.58
 -1 11 4 3.93 1.23
 -1 11 4 4.6 1.25
 -1 11 3 17.67 2.7
 -1 11 3 20.25 2.25
 -1 11 2 26.45 3.27
 -1 11 2 40.68 3.22
 -1 11 1 3.06 1.34
 -1 11 1 2.52 1.07
 -1 11 1 4.5 1.87
 -1 11 0 53.95 3.67
 -1 11 0 58.63 4.21
 -1 11 0 53.2 4.41
 -1 11 -1 139.9 6.98
 -1 11 -1 124.24 7.49
 -1 11 -2 257.21 10.9
 -1 11 -2 267.09 11.38
 -1 11 -3 155.48 7.3
 -1 11 -3 154.17 7.11
 -1 11 -3 127.87 6.85
 -1 11 -3 115.19 6.34
 -1 11 -4 140.17 7.06
 -1 11 -4 146.27 7.21
 -1 11 -5 198.86 9.17
 -1 11 -5 220.05 9.39
 -1 11 -6 94.6 5.21
 -1 11 -6 109.94 5.32
 -1 11 -7 47.88 2.99
 -1 11 -7 52.04 3.27
 -1 11 -7 52.03 3.02
 -1 11 -8 1.54 0.72
 -1 10 13 87.94 4.46
 1 -10 -13 113.95 5.07
 1 -10 -12 172.35 7.94
 -1 10 11 198.89 8.14
 1 -10 -11 185.65 9.02
 -1 10 10 67.69 3.76
 -1 10 10 60.53 3.6
 -1 10 9 21.91 2.11
 -1 10 9 18.22 2.06
 -1 10 8 22.47 2.22
 -1 10 8 18.14 2.18
 -1 10 7 1.74 1.15
 -1 10 7 1.94 1.22
 -1 10 6 4.42 1.39
 -1 10 6 2.96 1.52
 -1 10 5 70.29 7.75
 -1 10 5 64.25 4.29
 1 -10 -5 79.51 8.39
 -1 10 5 65.93 5.03
 -1 10 4 7.99 3.12
 1 -10 -4 9.01 3.24
 -1 10 4 5.56 1.49
 1 -10 -3 5.45 2.61
 -1 10 3 5.21 3.11
 1 -10 -2 160.06 11.94
 -1 10 2 109.69 10.4
 1 -10 -1 154.49 11.77
 -1 10 1 130.26 11.3
 -1 10 0 26.21 5.07
 -1 10 -1 14.78 2.41
 -1 10 -2 0.45 1.56
 -1 10 -2 1.58 1.29
 -1 10 -3 73.36 5.14
 -1 10 -3 59.47 4.83
 -1 10 -4 232.12 10.56
 -1 10 -4 216.15 10.15
 -1 10 -5 374.4 16.26
 -1 10 -5 394.78 16.5
 -1 10 -6 330.43 14.52
 -1 10 -6 349.55 14.75
 -1 10 -7 213.31 10.1
 -1 10 -7 226.48 10.25
 -1 10 -8 154.22 7.59
 -1 10 -8 160.87 7.71
 -1 10 -9 63.43 4.05
 -1 10 -9 71.29 4.09
 -1 10 -10 20.5 1.86
 -1 10 -10 19.05 1.73
 1 -9 -15 26.12 2.06
 -1 9 14 8.88 1.2
 1 -9 -14 13.72 1.8
 -1 9 13 22.85 1.74
 1 -9 -13 25.96 2.66
 1 -9 -12 30.08 2.98
 -1 9 12 24.97 2.24
 -1 9 12 24.32 1.96
 -1 9 11 0.15 1.05
 -1 9 10 0.26 1.13
 -1 9 10 0.33 0.88
 -1 9 9 3.8 1.24
 -1 9 9 8.1 1.63
 -1 9 9 3.76 2.19
 1 -9 -9 2.21 2.51
 -1 9 8 31.54 5.11
 1 -9 -8 39.26 6.49
 -1 9 8 28.48 2.88
 -1 9 7 43.36 5.91
 1 -9 -7 45.75 6.8
 -1 9 6 67.99 7.54
 1 -9 -6 78.51 8.49
 -1 9 6 61.7 4.82
 -1 9 5 132.27 10.78
 1 -9 -5 131.17 11.14
 -1 9 5 116.76 7.3
 1 -9 -4 36.96 5.77
 -1 9 4 47.1 6.38
 -1 9 4 37.43 3.73
 -1 9 4 35.05 3.92
 1 -9 -3 176 12.73
 -1 9 3 156.93 9.12
 -1 9 3 155.01 12.26
 -1 9 3 144.66 8.38
 1 -9 -2 86.24 8.48
 -1 9 2 73.43 8.38
 -1 9 2 75.05 4.79
 -1 9 2 72.84 6.03
 -1 9 2 79.88 5.61
 -1 9 1 36.69 6.11
 -1 9 1 43.87 3.98
 -1 9 1 39.45 3.39
 -1 9 1 38.48 4.34
 -1 9 0 32.97 3.46
 -1 9 0 26.36 3.75
 -1 9 0 29.84 3.03
 -1 9 0 26.15 5.28
 -1 9 -1 214.91 15.65
 -1 9 -1 255.37 12.05
 -1 9 -1 246.99 11.38
 -1 9 -1 244.66 12.59
 -1 9 -2 223.5 10.99
 -1 9 -2 215.99 10.42
 -1 9 -2 194.55 10.91
 1 -9 3 17.72 4.02
 -1 9 -3 19.67 2.75
 -1 9 -3 20.29 2.97
 -1 9 -3 13.5 2.66
 -1 9 -4 7.95 2.02
 -1 9 -4 8.41 2.02
 1 -9 4 10.72 3.29
 -1 9 -4 7.34 2.14
 1 -9 5 23.04 4.88
 -1 9 -6 2.47 1.53
 -1 9 -6 0.33 1.56
 -1 9 -7 111.13 6.89
 -1 9 -7 101.81 6.76
 -1 9 -8 128.88 7.6
 -1 9 -8 127.7 7.44
 -1 9 -9 156.58 8.02
 -1 9 -9 162.74 8.34
 -1 9 -9 135.12 7.59
 -1 9 -10 241.02 10.67
 -1 9 -10 229.54 10.24
 -1 9 -10 206.86 9.83
 -1 9 -11 100.51 5.25
 -1 9 -11 99.11 5.46
 -1 9 -11 89.34 4.93
 -1 9 -12 82.07 3.97
 -1 9 -12 64.36 3.54
 1 -8 -16 60.15 3.5
 1 -8 -15 38.08 3
 -1 8 15 27.25 1.99
 -1 8 14 7.71 1.21
 1 -8 -14 6.82 1.81
 -1 8 13 -0.44 0.81
 -1 8 13 -0.15 1.05
 1 -8 -13 0.62 1.4
 -1 8 12 1.28 1.18
 -1 8 12 0.92 0.95
 1 -8 -12 0.68 1.48
 -1 8 11 3.61 1.11
 1 -8 -11 3.67 2.75
 -1 8 11 3.08 1.34
 1 -8 -10 3.32 3.17
 -1 8 10 0.63 1.99
 -1 8 9 15.18 1.9
 1 -8 -9 11.7 4.23
 -1 8 9 13.56 2.08
 -1 8 9 21.01 4.06
 -1 8 8 15.6 2.17
 1 -8 -8 22.98 5.08
 -1 8 8 25.23 4.46
 -1 8 7 1.05 1.21
 1 -8 -7 2.14 2.62
 -1 8 7 0.33 1.99
 1 -8 -6 8 3.12
 -1 8 6 4.48 1.64
 -1 8 6 7.75 1.53
 -1 8 6 2.35 2.26
 1 -8 -5 76.86 8.01
 -1 8 5 79.28 7.99
 -1 8 5 59.77 4.92
 -1 8 4 304.23 17.05
 1 -8 -4 251.44 11.08
 -1 8 4 260.99 12.38
 1 -8 -4 299.76 17.1
 1 -8 -3 350.41 18.86
 -1 8 3 311.97 13.1
 -1 8 3 346.58 18.9
 1 -8 -3 313.53 12.91
 -1 8 3 298.66 14.06
 -1 8 2 975.44 35.89
 -1 8 2 1073.79 43.05
 1 -8 -2 967.8 35.56
 -1 8 2 954.53 36.88
 -1 8 1 919.35 38.37
 -1 8 1 806.13 31.11
 -1 8 1 847.88 32.19
 -1 8 0 297.27 17.58
 -1 8 0 264.87 12.41
 1 -8 0 257.66 11.34
 -1 8 -1 177.11 13.46
 -1 8 -1 182.38 9.28
 1 -8 1 187.34 8.65
 1 -8 1 169.72 11.6
 -1 8 -1 191.89 9.57
 -1 8 -1 169.8 9.31
 -1 8 -2 106.76 6.23
 1 -8 2 96.42 5.59
 1 -8 2 91.88 8.59
 -1 8 -2 106.15 6.48
 -1 8 -2 99.18 6.85
 -1 8 -2 85.18 6.06
 -1 8 -2 97.65 6.12
 -1 8 -3 4.14 1.65
 -1 8 -3 3.88 1.69
 -1 8 -3 4.42 2.33
 -1 8 -3 4.65 1.7
 1 -8 3 3.32 1.24
 -1 8 -3 4.32 1.92
 1 -8 3 2.18 2.12
 -1 8 -3 3.38 1.54
 -1 8 -4 13.19 2.45
 -1 8 -4 15.66 3.04
 -1 8 -4 13.6 2.61
 -1 8 -4 15.43 2.37
 1 -8 4 11.76 1.96
 -1 8 -4 7.2 2.15
 1 -8 4 13.02 3.79
 -1 8 -4 12.39 2.27
 1 -8 5 1.44 1.22
 -1 8 -5 1.66 1.42
 1 -8 5 1.68 2.51
 -1 8 -5 2.35 2.11
 -1 8 -5 1.35 1.67
 -1 8 -5 4.42 1.78
 -1 8 -5 2.9 1.47
 1 -8 6 52.08 4.28
 -1 8 -6 63.06 5.25
 -1 8 -6 70.75 5.32
 -1 8 -6 65.49 5.68
 1 -8 6 56.57 7.67
 -1 8 -7 23.2 3.19
 -1 8 -7 26.71 3.74
 -1 8 -7 20.56 3.1
 1 -8 7 24.11 5.3
 1 -8 8 36.96 3.42
 1 -8 8 41.53 6.66
 -1 8 -9 14.09 2.8
 -1 8 -9 13.63 2.57
 1 -8 9 8.51 1.66
 -1 8 -9 12.42 2.48
 -1 8 -10 75.02 5.52
 -1 8 -10 69.45 5.11
 -1 8 -10 68.84 5.02
 -1 8 -11 108.31 6.16
 -1 8 -11 112.49 6.25
 1 -8 11 94.37 5.01
 1 -8 12 8.5 1.25
 -1 8 -12 9.09 1.75
 -1 8 -12 6.46 1.39
 1 -8 12 4.1 0.93
 -1 8 -12 8.09 1.76
 -1 8 -13 68.5 3.83
 -1 8 -13 59.06 3.65
 1 -7 -17 45.18 2.97
 1 -7 -16 107.99 5.23
 -1 7 16 66.31 4
 1 -7 -15 183.13 8.51
 -1 7 15 169.05 7.1
 -1 7 14 170.91 7.77
 1 -7 -14 189.45 9.34
 1 -7 -13 42.94 4.08
 -1 7 13 44.03 3.33
 -1 7 13 39.72 3.02
 1 -7 -12 17.36 4.4
 1 -7 -12 18.72 5.02
 -1 7 12 23.82 4.34
 -1 7 11 49.09 3.47
 -1 7 11 54.24 6.3
 1 -7 -11 52.35 7.97
 -1 7 11 48.38 3.71
 -1 7 10 0.32 1.89
 1 -7 -10 1.47 2.54
 -1 7 10 3.33 1.24
 -1 7 10 1.95 1.38
 -1 7 9 21.95 2.32
 -1 7 9 27.51 4.5
 1 -7 -9 19.04 4.98
 -1 7 9 19.64 2.43
 -1 7 8 55.68 6.44
 1 -7 -8 64.76 8.02
 -1 7 8 62.64 3.95
 -1 7 8 53.22 3.83
 -1 7 7 62.86 6.66
 1 -7 -7 54.18 3.88
 -1 7 7 63.77 3.95
 -1 7 7 52.38 4.03
 1 -7 -6 62.86 4.04
 1 -7 -6 74.39 7.71
 -1 7 6 61.27 3.98
 -1 7 6 69.2 6.98
 -1 7 5 1.7 1.29
 1 -7 -5 2.33 1
 -1 7 5 2.94 2.19
 1 -7 -5 2.97 1.97
 -1 7 4 10.47 2.04
 -1 7 4 13.35 3.57
 1 -7 -4 11.08 1.55
 1 -7 -4 14.09 3.27
 -1 7 3 3.41 1.35
 -1 7 3 3.06 1.08
 1 -7 -3 4.06 1.08
 -1 7 3 3.68 2.53
 -1 7 2 6.95 1.41
 -1 7 2 9.28 2.94
 -1 7 2 8.34 1.78
 1 -7 -1 805.3 29.81
 -1 7 1 783.54 30.71
 -1 7 1 882.76 35.95
 -1 7 0 1648.82 65.44
 -1 7 0 1859.42 66.16
 -1 7 0 1829.12 65.86
 -1 7 0 1844.14 65.48
 1 -7 0 1864.38 64.97
 1 -7 0 1778.74 68.32
 -1 7 0 1893.32 65.6
 -1 7 -1 1370.24 50.92
 -1 7 -1 1383.43 50.6
 -1 7 -1 1248.58 50.2
 1 -7 1 1405.92 49.84
 -1 7 -1 1410.07 50.21
 1 -7 1 1365.36 53.91
 -1 7 -1 1508.25 56.4
 -1 7 -1 1452.08 50.39
 -1 7 -2 1190.49 42.75
 -1 7 -2 1088.24 41.91
 -1 7 -2 1109.84 42.05
 -1 7 -2 1163.49 41.58
 1 -7 2 1079.65 41.31
 -1 7 -2 1172.1 47.59
 1 -7 2 1132.28 46.27
 -1 7 -2 1169.29 41.81
 -1 7 -3 1043.77 40.82
 -1 7 -3 1143.77 41.65
 -1 7 -3 1129.17 41.07
 1 -7 3 1065.46 40.32
 -1 7 -3 1126.35 40.38
 -1 7 -3 993.17 45.24
 1 -7 3 1037.68 45.44
 -1 7 -3 1134.26 40.68
 -1 7 -4 672.5 26.7
 -1 7 -4 701.35 26.88
 -1 7 -4 680.01 27.33
 -1 7 -4 657.03 26.17
 1 -7 4 616.2 31.27
 -1 7 -4 680.4 25.99
 -1 7 -5 276.08 11.9
 -1 7 -5 295.71 13.02
 1 -7 5 255.05 16.9
 -1 7 -5 256.31 12.04
 -1 7 -5 270.65 13.24
 -1 7 -5 279.26 12.77
 -1 7 -6 98.76 6.71
 -1 7 -6 96.4 7.06
 1 -7 6 104.56 10.44
 -1 7 -6 93.79 5.86
 -1 7 -6 109.95 6.91
 -1 7 -7 6.52 2.07
 -1 7 -7 4.98 2.33
 1 -7 7 3.61 2.97
 -1 7 -7 4.42 1.51
 -1 7 -7 5.6 1.88
 1 -7 8 25.57 5.76
 -1 7 -8 34.1 4.04
 -1 7 -8 29.96 3.66
 -1 7 -8 28.77 3.57
 1 -7 9 1.79 2.67
 -1 7 -9 0.35 1.63
 -1 7 -9 0.37 1.98
 -1 7 -9 0.17 1.41
 1 -7 10 -0.42 2.26
 -1 7 -11 26.87 3.36
 1 -7 11 26.62 2.99
 -1 7 -11 28.4 3.4
 -1 7 -11 24.15 3.29
 -1 7 -12 4.83 1.76
 1 -7 12 6.36 1.67
 -1 7 -12 10.7 2.16
 -1 7 -12 6.88 1.87
 -1 7 -13 0.12 1.19
 1 -7 13 0.85 1.1
 -1 7 -13 -1.01 1.38
 -1 7 -14 1.07 1.14
 -1 7 -14 0.73 0.69
 1 -7 14 0.69 0.87
 -1 7 -14 0.84 0.99
 -1 7 -15 7.32 1.27
 -1 6 18 0.86 0.45
 1 -6 -18 0.2 0.59
 1 -6 -17 7.99 1.56
 -1 6 17 4.98 1.15
 1 -6 -16 1.53 1.36
 -1 6 16 1.48 0.9
 -1 6 16 0.87 0.75
 1 -6 -15 9.54 2.15
 -1 6 15 12.44 1.65
 -1 6 15 11.09 1.42
 1 -6 -14 157.14 8.44
 -1 6 14 136.39 6.46
 -1 6 14 140.34 6.86
 1 -6 -13 31.85 6.36
 1 -6 -13 27.26 5.31
 -1 6 12 8.48 1.59
 1 -6 -12 11.19 2.55
 -1 6 12 10.55 3.06
 -1 6 12 7.31 1.39
 1 -6 -12 6.04 3.64
 -1 6 12 8.35 1.88
 -1 6 11 86.83 4.86
 -1 6 11 99.82 8.66
 -1 6 11 96.69 5.29
 -1 6 11 92.2 5.51
 -1 6 10 169.88 11.63
 -1 6 10 165.92 7.88
 -1 6 10 166.68 8.22
 1 -6 -10 183.28 14.66
 -1 6 9 154.76 10.77
 1 -6 -9 155.58 12.92
 -1 6 9 141.47 7.33
 -1 6 9 146.7 7.12
 -1 6 8 136.98 9.57
 1 -6 -8 125.41 10.13
 1 -6 -8 118.04 6.43
 -1 6 8 105.15 5.96
 -1 6 8 139.72 6.4
 1 -6 -7 2.09 2.14
 -1 6 7 -1.05 2.11
 1 -6 -7 0.72 0.93
 1 -6 -7 2.37 1.81
 -1 6 7 2.5 1.09
 1 -6 -6 4.65 2.46
 -1 6 6 4.29 2.2
 1 -6 -6 5.9 1.16
 1 -6 -6 3.84 1.97
 -1 6 6 4.97 1.28
 1 -6 -5 89.15 7.43
 -1 6 5 74.68 4.28
 1 -6 -5 78.53 4.26
 -1 6 5 68.32 4.89
 -1 6 5 77.73 6.87
 -1 6 4 77.51 6.93
 1 -6 -4 82.38 7
 1 -6 -4 70.5 5.73
 -1 6 4 77.59 4.99
 1 -6 -4 78.73 4.22
 -1 6 4 79.02 4.31
 1 -6 -3 61.05 4.8
 -1 6 3 60.12 6.05
 -1 6 3 60.61 4.18
 1 -6 -2 439.28 19.62
 -1 6 2 523.64 22.76
 1 -6 -2 484.11 18.27
 1 -6 -2 481.58 19.69
 -1 6 2 485.77 18.99
 -1 6 1 380.39 15.52
 -1 6 1 372.54 15.57
 -1 6 1 328.78 15.09
 -1 6 1 396.23 15.33
 1 -6 -1 373.33 16.84
 -1 6 1 417.55 19.24
 1 -6 -1 394.77 16.05
 1 -6 -1 403.27 15
 -1 6 1 377.63 15.2
 -1 6 0 129.64 6.77
 -1 6 0 124.54 6.84
 -1 6 0 117.26 6.5
 -1 6 0 139.95 6.69
 -1 6 0 139.24 9.57
 1 -6 0 124.56 8.19
 1 -6 0 139.62 7.24
 1 -6 0 145.2 6.51
 -1 6 0 133.29 6.53
 -1 6 -1 199.33 9.15
 -1 6 -1 188.28 8.93
 -1 6 -1 195.76 9.33
 -1 6 -1 206.93 9.01
 1 -6 1 180.29 9.38
 1 -6 1 199.08 8.75
 -1 6 -1 195.43 8.71
 1 -6 2 695.47 29.48
 -1 6 -2 685.38 25.61
 -1 6 -2 667.51 25.85
 -1 6 -2 710.27 26.24
 -1 6 -2 636.21 25.6
 -1 6 -2 672.49 25.26
 -1 6 -3 902.48 33.26
 -1 6 -3 888.46 33.91
 -1 6 -3 910.77 33.62
 -1 6 -3 973.32 34.52
 -1 6 -3 855.32 33.71
 1 -6 3 927.34 38.53
 -1 6 -4 1404.71 51.95
 -1 6 -4 1479.92 52.46
 -1 6 -4 1426.58 52.77
 -1 6 -4 1430.88 52.73
 -1 6 -4 1541.29 53.49
 1 -6 4 1404.03 57.95
 -1 6 -5 407.94 16.89
 -1 6 -5 415.75 17.3
 -1 6 -5 461.27 22.19
 -1 6 -5 410.46 17.71
 -1 6 -5 419.33 17.74
 -1 6 -5 445.53 18.45
 1 -6 5 405.48 22.77
 -1 6 -6 827.08 31.45
 -1 6 -6 787.12 31.71
 -1 6 -6 833.64 32.51
 -1 6 -6 884.39 33.19
 1 -6 6 825.75 38.18
 -1 6 -6 842.06 32.46
 -1 6 -7 881.94 33.26
 -1 6 -7 830.16 33.1
 -1 6 -7 867.36 33.72
 1 -6 7 936.73 40.02
 -1 6 -7 794.48 31.82
 -1 6 -7 936.22 39.05
 -1 6 -8 190.41 9.85
 -1 6 -8 167.62 9.58
 -1 6 -8 193.32 10.3
 1 -6 8 198.02 14.61
 -1 6 -8 151.33 8.4
 -1 6 -8 188.24 13.77
 1 -6 9 138.15 11.99
 -1 6 -9 111.73 7.4
 -1 6 -9 106.76 10.54
 -1 6 -9 127.76 8.01
 -1 6 -9 111.75 7.55
 1 -6 10 138.97 12.06
 -1 6 -10 120.37 7.73
 -1 6 -10 122.78 7.79
 -1 6 -10 121.95 7.91
 -1 6 -10 99.25 10.53
 -1 6 -11 10.09 2.45
 -1 6 -11 11.16 3.83
 1 -6 11 19.92 4.53
 1 -6 12 36.35 6
 -1 6 -12 41.63 4.06
 -1 6 -12 40.29 3.94
 -1 6 -12 38.91 4.11
 -1 6 -13 6.63 1.81
 -1 6 -13 8.33 2.04
 -1 6 -13 5.92 1.95
 1 -6 14 -0.1 1.13
 -1 6 -14 1 1.15
 -1 6 -14 1.22 1.23
 1 -6 15 4.1 1.27
 -1 6 -15 4.48 1.27
 -1 6 -15 3.37 1.33
 1 -6 16 7.86 1.16
 -1 6 -16 6.98 1.31
 1 -5 -18 5.46 1.27
 -1 5 18 3.61 0.79
 1 -5 -17 0.1 1.2
 1 -5 -16 4.31 1.7
 -1 5 16 2.97 1.16
 -1 5 16 5.78 1.15
 1 -5 -15 0.87 1.55
 -1 5 15 1.56 1.1
 -1 5 15 1 0.92
 1 -5 -14 -0.86 2.37
 -1 5 13 1.99 1.15
 1 -5 -13 4.03 2.75
 1 -5 -13 0.16 1.63
 -1 5 13 1.36 1.38
 -1 5 13 2.1 1.3
 -1 5 12 29.07 2.69
 -1 5 12 28.45 2.52
 1 -5 -12 27.23 3.49
 1 -5 -12 35.71 6.66
 -1 5 12 28.23 2.88
 -1 5 12 28.68 4.61
 -1 5 11 42.49 3.01
 1 -5 -11 43.88 7.32
 -1 5 11 35.98 4.99
 -1 5 11 42.04 3.46
 -1 5 11 39.55 3.16
 1 -5 -10 35.18 6
 -1 5 10 26.01 4.18
 -1 5 10 25.6 2.69
 -1 5 10 26.62 2.53
 1 -5 -9 49.42 6.84
 -1 5 9 43.73 3.21
 -1 5 9 51.38 5.53
 -1 5 9 44.38 3.43
 -1 5 8 280.23 11.74
 1 -5 -8 258.97 15.93
 1 -5 -8 274.56 12.04
 -1 5 7 907.28 33.34
 -1 5 7 958.91 37.22
 1 -5 -7 915.86 33.6
 1 -5 -6 1058.82 38.28
 -1 5 6 1103.15 41.94
 -1 5 6 1010.02 38.11
 -1 5 5 442.68 17.66
 1 -5 -5 471.08 20.46
 1 -5 -5 524.02 22.02
 -1 5 5 463.15 18.59
 -1 5 5 472.74 21.01
 1 -5 -5 484.48 17.77
 1 -5 -4 648.58 26.17
 -1 5 4 663.8 24.94
 1 -5 -3 216.53 10.74
 -1 5 3 238.22 10.1
 1 -5 -3 235.82 10.4
 1 -5 -2 4.99 1.28
 -1 5 2 3.12 1.81
 1 -5 -2 4.91 1.42
 1 -5 -1 708.73 26.77
 1 -5 -1 699.95 27.49
 1 -5 0 3.16 1.1
 1 -5 0 2.26 1.47
 1 -5 1 37.4 3.34
 -1 5 -1 45.84 3.26
 -1 5 -2 67.9 4.3
 -1 5 -2 64.43 3.98
 1 -5 2 70.4 5.99
 -1 5 -2 67.29 4.08
 1 -5 2 61.29 4.57
 -1 5 -3 82.18 4.83
 -1 5 -3 77.92 4.74
 -1 5 -3 91.8 5.29
 -1 5 -3 85.63 4.79
 -1 5 -4 3.72 1.23
 -1 5 -4 2.21 1.13
 -1 5 -4 1.3 1.4
 1 -5 4 1.51 2.25
 -1 5 -5 32.27 2.89
 -1 5 -5 34.38 4.71
 -1 5 -5 35.39 3.16
 1 -5 5 28.79 5.02
 -1 5 -5 32.18 2.93
 -1 5 -5 32.19 2.68
 -1 5 -6 22.27 2.66
 -1 5 -6 24.44 2.63
 -1 5 -6 22.62 2.36
 -1 5 -6 18.07 3.67
 -1 5 -6 19.69 2.57
 1 -5 6 19.5 4.52
 -1 5 -7 298.41 13.42
 -1 5 -7 294.68 13.81
 -1 5 -7 337.9 13.93
 -1 5 -7 292.98 13.03
 -1 5 -7 321.68 18.02
 -1 5 -8 337.16 15.01
 -1 5 -8 360.19 14.96
 -1 5 -8 331.46 19.25
 -1 5 -9 106.34 6.96
 -1 5 -9 118.72 7.39
 -1 5 -9 110.78 6.89
 1 -5 9 133.41 11.29
 -1 5 -9 86.57 5.76
 -1 5 -9 95.96 9.78
 -1 5 -10 367.38 17.14
 1 -5 10 438.39 23.19
 -1 5 -10 388.31 22.45
 -1 5 -10 377.22 17.25
 -1 5 -10 383.34 17.02
 -1 5 -11 12.26 2.51
 -1 5 -11 13.49 3.97
 1 -5 11 13.02 3.92
 -1 5 -11 17.57 2.89
 -1 5 -11 12.82 2.56
 -1 5 -12 43.37 4.45
 1 -5 12 42.25 6.35
 -1 5 -12 41.89 6.69
 -1 5 -12 41.47 4.06
 -1 5 -12 42.91 4.21
 -1 5 -13 44.09 4.36
 -1 5 -13 43.81 3.86
 -1 5 -13 46.46 4.26
 -1 5 -13 42.78 4.16
 1 -5 13 47.87 6.34
 -1 5 -13 27.23 5.56
 -1 5 -14 3.95 1.78
 -1 5 -14 6.46 1.88
 -1 5 -14 6.13 1.79
 -1 5 -15 5.55 1.61
 1 -5 15 5.74 1.63
 -1 5 -15 7.09 1.65
 -1 5 -16 52.9 3.84
 1 -5 16 61.7 3.75
 -1 5 -17 16.53 1.81
 1 -5 17 20.71 1.77
 1 -4 -19 59.92 3.28
 -1 4 18 37.23 2.31
 1 -4 -18 43.01 3.12
 1 -4 -17 26.63 2.87
 -1 4 17 26.15 2.16
 -1 4 16 13.31 1.85
 1 -4 -16 12.77 2.43
 -1 4 16 11.5 1.58
 1 -4 -15 16.65 4.51
 -1 4 15 20.69 2.1
 -1 4 14 9.19 1.7
 -1 4 14 8.07 1.56
 1 -4 -14 10.14 3.61
 1 -4 -14 9.47 2.33
 -1 4 13 10.46 1.7
 -1 4 13 11.65 1.86
 -1 4 13 14.81 2.13
 1 -4 -13 15.43 4.44
 1 -4 -13 13.5 2.61
 1 -4 -12 35.43 3.9
 -1 4 12 41.72 3.43
 -1 4 12 36.61 2.89
 1 -4 -12 45.91 7.04
 -1 4 12 36.61 3.04
 1 -4 -12 40.89 6.77
 -1 4 11 9.04 2.77
 -1 4 11 9 1.8
 1 -4 -11 7.71 2.13
 -1 4 11 9.85 1.72
 1 -4 -11 7.26 3.66
 -1 4 10 3.92 2
 1 -4 -10 4.54 2.93
 -1 4 10 3.79 1.49
 -1 4 10 3.64 1.19
 -1 4 9 5.24 2.03
 1 -4 -9 7.77 2.75
 -1 4 9 5.72 1.31
 -1 4 9 6.49 1.49
 1 -4 -9 5.15 2.88
 1 -4 -8 76.57 7.28
 -1 4 8 94.25 6.81
 1 -4 -8 77.29 4.67
 1 -4 -8 95.72 8.39
 -1 4 8 79.75 4.42
 1 -4 -7 23.24 2.15
 -1 4 7 21.86 2.04
 -1 4 6 1096.73 40
 -1 4 6 1176.39 43.08
 1 -4 -6 1159.06 43.53
 -1 4 5 3197.56 110.83
 1 -4 -5 2944.67 110.28
 1 -4 -5 3247 111.86
 -1 4 4 2822.37 101.86
 1 -4 -4 2693.36 101.04
 -1 4 3 3966.17 138.52
 1 -4 -3 4143.02 136.98
 1 -4 -3 3693.22 137.23
 1 -4 -2 3215.68 111.7
 1 -4 -2 3183.24 111.71
 1 -4 -1 2185.2 78
 1 -4 -1 2220.84 77.65
 1 -4 0 1414.45 51.58
 1 -4 0 1418.11 50.86
 1 -4 1 36.8 3.72
 1 -4 1 39.08 3.13
 -1 4 -2 3.89 1.61
 1 -4 2 3.99 1.99
 1 -4 3 74.36 6.39
 -1 4 -3 66.01 5.47
 -1 4 -4 3.01 1.55
 1 -4 4 2.95 2.43
 -1 4 -5 286.02 12.43
 -1 4 -5 305.96 12.42
 -1 4 -6 114.78 6.05
 1 -4 6 108.91 9.52
 -1 4 -6 102.56 5.82
 -1 4 -7 67.75 4.44
 -1 4 -7 59.68 4.07
 -1 4 -7 63.02 4.47
 -1 4 -7 71.02 6.96
 1 -4 7 75.21 8.14
 -1 4 -8 14.52 2.16
 -1 4 -8 21.02 4.18
 -1 4 -8 17.72 2.22
 1 -4 8 15.94 4.28
 -1 4 -8 17.15 2.38
 -1 4 -9 148.92 11.69
 -1 4 -9 135.51 7.88
 -1 4 -10 106.71 10.06
 -1 4 -10 92.48 5.9
 -1 4 -10 111.48 6.84
 1 -4 10 125.89 10.53
 -1 4 -11 48.34 7.21
 -1 4 -11 52.37 4.19
 -1 4 -11 62.15 5.04
 1 -4 11 66.16 7.59
 -1 4 -12 0.14 1.32
 -1 4 -12 -0.46 2.45
 1 -4 12 -1.45 2.42
 -1 4 -12 -0.33 1.64
 1 -4 13 1.71 2
 -1 4 -13 -0.46 2.21
 -1 4 -13 0.65 1.42
 -1 4 -13 -0.17 1.56
 -1 4 -14 12.69 3.99
 -1 4 -14 12.04 2.36
 -1 4 -14 9.88 2.35
 -1 4 -15 12 2.1
 -1 4 -15 10.91 2.16
 -1 4 -15 9.62 2.19
 -1 4 -16 51.03 3.71
 1 -4 16 59.61 4.08
 -1 4 -16 57.03 4.3
 -1 4 -16 64.06 4.55
 1 -4 17 12.08 1.67
 -1 4 -17 11.96 1.85
 1 -4 18 1.08 0.68
 -1 4 -18 1.46 0.7
 1 -3 -19 34.53 2.51
 -1 3 18 13.21 1.41
 1 -3 -18 15.17 2.08
 1 -3 -18 12.18 1.53
 -1 3 17 14.48 1.74
 -1 3 17 14.16 1.78
 1 -3 -17 17.26 2.53
 -1 3 16 3.32 1.2
 -1 3 16 1.46 1.17
 1 -3 -16 3.25 1.75
 1 -3 -15 2.26 2.5
 1 -3 -14 2.85 2.69
 -1 3 14 1.07 1.12
 1 -3 -14 2.16 1.78
 -1 3 14 2.41 1.27
 -1 3 13 291.52 12.36
 1 -3 -13 303.57 19.61
 -1 3 13 299.87 12.69
 -1 3 13 278.36 12.13
 1 -3 -13 303.93 13.99
 -1 3 12 55.69 3.74
 -1 3 12 47.42 3.45
 1 -3 -12 60.19 4.81
 1 -3 -12 53.5 7.68
 -1 3 12 49.52 3.78
 1 -3 -11 0.55 1.44
 -1 3 11 0.71 1.58
 -1 3 11 0.34 1.08
 1 -3 -11 0.42 2.47
 -1 3 11 0.09 1.15
 -1 3 10 9.95 2.46
 -1 3 10 7.65 1.6
 -1 3 10 9.39 1.55
 1 -3 -10 8.54 1.98
 1 -3 -10 8.35 3.49
 1 -3 -9 106.05 9.45
 -1 3 9 116.15 5.77
 -1 3 9 110.18 5.58
 1 -3 -9 118.71 9.78
 1 -3 -8 196.72 11.04
 -1 3 8 215.56 11.02
 -1 3 8 198.78 8.59
 1 -3 -7 127.26 8.84
 -1 3 7 121.2 5.75
 -1 3 7 132.5 7.76
 1 -3 -6 71.84 5.94
 1 -3 -6 60.45 5.28
 -1 3 6 67.19 5.01
 1 -3 -5 26.91 3.44
 -1 3 5 32.85 3.34
 1 -3 -5 28.01 3.21
 1 -3 -4 28.85 3.11
 -1 3 4 30.03 3.09
 1 -3 -4 26.93 2.73
 -1 3 3 61.79 4.38
 1 -3 -3 65.35 4.07
 1 -3 -2 1493.97 52
 1 -3 -2 1435.56 52.11
 1 -3 -1 4954.02 174.38
 1 -3 -1 5136.88 174.36
 1 -3 0 5056.93 171.53
 1 -3 0 4863.9 171.11
 -1 3 -1 6481.68 226.25
 1 -3 1 6584.85 226.26
 -1 3 -2 1614.85 60.84
 1 -3 2 1781.46 61.99
 -1 3 -3 1494.85 55.91
 1 -3 3 1577.42 57.79
 1 -3 4 315.02 17.26
 -1 3 -4 347.3 15.54
 -1 3 -5 2.81 1.31
 1 -3 5 3.69 2.74
 -1 3 -5 3.74 1.77
 -1 3 -6 353.56 15.38
 1 -3 6 416.66 20.43
 -1 3 -7 21.76 2.45
 -1 3 -7 18.78 2.2
 -1 3 -7 22.01 2.21
 -1 3 -8 0.87 1.01
 -1 3 -8 0.3 1.05
 -1 3 -8 0.35 1.22
 1 -3 8 -0.33 2.01
 -1 3 -8 1.54 1.24
 1 -3 8 0.37 0.87
 -1 3 -9 12.32 1.94
 -1 3 -9 9.81 1.85
 1 -3 9 16.32 3.65
 -1 3 -9 10.14 2.09
 -1 3 -9 9.42 2.01
 1 -3 9 13.01 1.72
 1 -3 10 77.36 4.71
 -1 3 -10 89.23 5.76
 -1 3 -10 88.09 5.47
 -1 3 -10 80 5.65
 1 -3 10 100.25 8.72
 -1 3 -11 11.08 2.32
 -1 3 -11 10.33 2.06
 -1 3 -11 13.12 2.44
 1 -3 11 9.85 3.19
 -1 3 -12 23.32 3.07
 -1 3 -12 24.39 3.13
 -1 3 -12 19.05 2.75
 1 -3 12 24.12 4.25
 1 -3 13 6.35 2.63
 -1 3 -13 9.68 2.08
 -1 3 -13 6.16 2.14
 -1 3 -13 8.78 3.4
 -1 3 -14 2.39 1.61
 1 -3 14 2.38 1.79
 -1 3 -14 4.13 2.94
 -1 3 -15 25.17 3.11
 -1 3 -16 26.19 3.14
 -1 3 -16 30.27 3.18
 -1 3 -16 24.22 2.54
 -1 3 -17 31.72 2.99
 -1 3 -17 31.79 3.06
 1 -3 17 35.47 2.81
 -1 3 -18 37.58 3.02
 1 -3 18 42.76 2.81
 1 -2 -19 10.18 1.49
 1 -2 -18 0.36 0.81
 -1 2 18 0.54 0.63
 1 -2 -18 0.6 1.03
 -1 2 17 14.88 1.78
 -1 2 17 18.02 1.96
 1 -2 -17 12.43 2.3
 -1 2 16 0.87 1.14
 1 -2 -16 1.21 1.62
 1 -2 -15 1.39 2.63
 1 -2 -15 -0.16 1.52
 -1 2 15 1.81 1.22
 -1 2 15 0.93 1.12
 1 -2 -14 72.72 9.04
 1 -2 -14 79.33 5.82
 -1 2 14 65.36 4.44
 -1 2 14 69.48 4.39
 1 -2 -13 499.65 26.71
 1 -2 -13 494.5 20.24
 -1 2 13 463.43 18.4
 -1 2 13 460.23 18.47
 -1 2 12 609.6 23.5
 -1 2 12 618.83 23.83
 1 -2 -12 679.4 32.11
 1 -2 -12 637.08 25.15
 -1 2 12 626.7 23.7
 -1 2 11 210.65 9.46
 1 -2 -11 233.05 10.86
 -1 2 11 233.48 9.87
 -1 2 11 210.6 9.62
 1 -2 -11 253.07 15.96
 1 -2 -10 576.83 22.41
 -1 2 10 544.01 21.26
 -1 2 10 553.63 21.41
 -1 2 10 611.29 24.31
 1 -2 -10 593.68 27.91
 1 -2 -9 746.62 28.21
 -1 2 9 770.67 29.93
 -1 2 9 720.22 27.26
 -1 2 9 751.13 27.43
 1 -2 -9 795.56 33.4
 -1 2 8 150.66 8.12
 -1 2 8 131.7 6.21
 1 -2 -8 144.78 8.34
 -1 2 8 137.51 6.31
 1 -2 -7 56.38 5.59
 1 -2 -7 44.75 5.13
 1 -2 -7 55.59 4.56
 -1 2 7 54.8 4.27
 1 -2 -6 350.24 15.75
 1 -2 -6 316.23 15.25
 -1 2 6 317.66 14.02
 1 -2 -5 598.83 22.22
 1 -2 -5 540.64 21.49
 -1 2 4 341.69 14.45
 1 -2 -4 374.8 15.19
 1 -2 -4 351.82 14.58
 1 -2 -3 241.21 10.21
 1 -2 -3 215.1 9.61
 1 -2 -2 32.86 2.29
 1 -2 -2 30.24 2.31
 1 -2 -1 220.97 9.04
 1 -2 -1 224.02 9.12
 1 -2 0 2093.94 74.77
 1 -2 0 2184.2 74.73
 1 -2 1 22.78 2.32
 -1 2 -1 19.85 2.08
 -1 2 -2 1353.85 50.43
 1 -2 2 1482.26 51.49
 -1 2 -3 1202.97 42.37
 -1 2 -3 1112.69 43.46
 -1 2 -3 1267.27 44.08
 1 -2 3 1202.45 45.4
 -1 2 -4 713.13 25.35
 -1 2 -4 680.31 26.83
 -1 2 -4 758.72 27.73
 -1 2 -5 398.33 16.94
 -1 2 -5 362.36 14.87
 -1 2 -5 413.21 17.47
 -1 2 -6 477.88 19.59
 -1 2 -6 526.59 22.2
 -1 2 -6 534.32 22.56
 -1 2 -7 120.72 8.37
 -1 2 -7 106.51 6.18
 1 -2 7 147.99 10.81
 -1 2 -7 134.96 8.97
 -1 2 -8 19.44 2.37
 -1 2 -8 22.44 2.24
 -1 2 -9 20.96 2.27
 1 -2 9 20.07 3.86
 -1 2 -9 19.71 2.44
 -1 2 -9 18.23 2.39
 -1 2 -9 19.27 3.86
 -1 2 -9 14.11 3.49
 1 -2 9 19.25 2.02
 -1 2 -10 103.73 6
 1 -2 10 115.3 8.81
 -1 2 -10 101.78 6.12
 -1 2 -10 110.44 6.35
 -1 2 -10 98.96 8.89
 1 -2 10 95.06 5.34
 -1 2 -10 105.14 9.28
 -1 2 -11 1.92 2.62
 -1 2 -11 0.38 1.17
 1 -2 11 -0.28 1.67
 -1 2 -11 -0.38 1.25
 -1 2 -11 0.71 1.33
 -1 2 -11 -0.35 2.24
 -1 2 -11 -0.14 1.37
 1 -2 11 0.09 0.99
 1 -2 12 207.37 12.76
 -1 2 -12 201.89 10.2
 -1 2 -12 193.42 9.99
 -1 2 -12 202.2 14.82
 -1 2 -12 195.11 10.27
 1 -2 12 208.21 9.35
 1 -2 13 34.79 4.68
 -1 2 -13 44.41 7.02
 1 -2 13 36.6 3.15
 -1 2 -13 38.3 3.98
 -1 2 -13 38.93 3.79
 -1 2 -13 40.1 3.79
 -1 2 -14 148.08 8.62
 -1 2 -14 138.76 8.16
 1 -2 14 157.36 7.53
 -1 2 -15 40.74 6.61
 -1 2 -16 12.89 2.08
 -1 2 -16 12.29 2.3
 1 -2 17 0.63 1
 -1 2 -17 1.27 1.27
 -1 2 -18 43.09 3.52
 1 -2 18 49.22 3.21
 -1 2 -18 48.2 3.55
 -1 2 -19 52.63 3.24
 1 -1 -19 1.11 0.85
 1 -1 -19 -0.36 0.56
 1 -1 -18 1.31 1.17
 -1 1 18 1.15 0.61
 1 -1 -18 1.09 0.84
 1 -1 -17 -0.9 1.4
 1 -1 -17 0.32 1.06
 -1 1 17 1.97 0.9
 -1 1 16 2.79 1.13
 1 -1 -16 2.99 2.49
 -1 1 16 1.64 1.16
 1 -1 -16 2.55 1.74
 1 -1 -16 2.23 1.22
 1 -1 -15 -0.58 1.32
 -1 1 15 1.54 1.27
 1 -1 -15 0.98 1.54
 -1 1 15 0.57 1.14
 1 -1 -15 1.39 2.62
 -1 1 14 70.48 4.42
 1 -1 -14 67.88 5.4
 -1 1 14 66.47 4.36
 1 -1 -14 61.55 8.26
 -1 1 13 31.4 2.82
 1 -1 -13 34.38 3.71
 -1 1 13 29.38 2.76
 1 -1 -13 28.19 5.93
 -1 1 12 177.35 8.44
 1 -1 -12 203.56 9.94
 -1 1 12 186.14 8.5
 1 -1 -12 195.74 14.42
 -1 1 11 200.91 9.1
 -1 1 11 202.41 9.11
 1 -1 -11 224.87 10.38
 1 -1 -11 233.38 15.24
 1 -1 -10 1048.96 38.16
 -1 1 10 1015.97 37.08
 -1 1 10 1009.37 37.09
 1 -1 -10 1120.33 44.17
 -1 1 9 1397.09 49.71
 1 -1 -9 1438.02 50.66
 -1 1 9 1386.71 49.68
 -1 1 8 1224.73 43.12
 1 -1 -8 1225.97 46.41
 1 -1 -8 1171.91 46.67
 -1 1 7 4958.38 172
 1 -1 -7 5170.77 175.02
 1 -1 -7 4893.55 172.77
 1 -1 -7 4820.72 175.19
 -1 1 6 7117.3 250.25
 1 -1 -6 7889.21 252.86
 1 -1 -6 7385.9 252.89
 1 -1 -6 7004.39 250.65
 -1 1 5 1358.25 38.4
 1 -1 -5 1477.11 40.65
 1 -1 -5 1392.86 38.69
 1 -1 -5 1544.73 40.89
 -1 1 4 204.16 9.28
 1 -1 -4 234.16 10.28
 1 -1 -4 230.77 10.05
 1 -1 -3 28.39 2.3
 -1 1 3 23.34 2.04
 1 -1 -2 11.2 1.33
 1 -1 -1 532.94 19.26
 1 -1 -1 524.24 19.17
 1 -1 0 333.67 12.58
 1 -1 1 148.56 6.52
 -1 1 -1 148.53 6.46
 -1 1 -2 153.48 5.93
 -1 1 -3 300.17 11.11
 -1 1 -4 101.11 5.89
 -1 1 -4 88.48 4.25
 -1 1 -4 92.22 5.47
 -1 1 -5 20.71 2.83
 -1 1 -5 19.15 1.86
 -1 1 -5 18.41 2.59
 -1 1 -6 39.11 4.1
 -1 1 -6 30.4 2.62
 -1 1 -6 33.19 3.8
 -1 1 -7 140.67 9.15
 -1 1 -7 146.24 7.41
 -1 1 -7 159.84 9.61
 1 -1 8 139.43 9.17
 -1 1 -8 138.25 9.13
 -1 1 -9 31.39 2.75
 1 -1 9 31.91 2.51
 -1 1 -9 33.48 4.79
 -1 1 -9 27.89 2.82
 1 -1 9 31.53 2.62
 1 -1 10 0.26 1.09
 -1 1 -10 -0.21 1.16
 1 -1 10 0.82 0.88
 1 -1 10 0.23 1.41
 -1 1 -10 1.66 2.43
 -1 1 -10 3.87 2.18
 -1 1 -10 1.62 1.37
 1 -1 11 89.56 5.01
 -1 1 -11 86.37 5.39
 1 -1 11 82.67 4.8
 1 -1 11 68.86 6.37
 -1 1 -11 77.98 8.2
 -1 1 -11 83.61 5.41
 -1 1 -11 77.12 7.83
 -1 1 -12 16.38 2.43
 1 -1 12 17.7 2.15
 1 -1 12 18.27 3.3
 -1 1 -12 17.35 3.96
 -1 1 -12 18.39 4.55
 -1 1 -12 18 2.59
 -1 1 -13 0.4 1.41
 -1 1 -13 -0.36 1.96
 -1 1 -13 1.31 2.49
 1 -1 13 -0.31 1.11
 -1 1 -13 1.7 1.52
 -1 1 -14 0.15 1.42
 -1 1 -14 -0.45 2.35
 1 -1 14 -0.1 1
 -1 1 -14 2.33 1.45
 -1 1 -14 1.13 1.58
 -1 1 -15 9.48 2.28
 -1 1 -15 9.01 3.53
 -1 1 -16 54.05 4.31
 -1 1 -16 61.17 4.78
 1 -1 16 50.18 3.56
 -1 1 -17 50.33 3.84
 -1 1 -17 48.5 4.05
 1 -1 17 48.54 3.61
 -1 1 -18 14.4 2.06
 1 -1 18 13.75 1.75
 -1 1 -19 0.67 0.83
 -1 1 -19 0.07 0.87
 1 -1 19 1.03 0.64
 1 0 -19 0.24 0.58
 1 0 -19 -0.07 0.78
 1 0 -18 2.65 1.15
 1 0 -18 3.87 1.38
 1 0 -17 5.58 1.53
 1 0 -17 7.18 1.84
 1 0 -17 5.76 1.29
 -1 0 16 1.39 1.08
 1 0 -16 0.21 1.06
 1 0 -16 0.59 1.44
 1 0 -16 0.26 1.13
 -1 0 16 -0.24 0.81
 1 0 -16 -0.42 2.17
 1 0 -15 6.29 3.13
 -1 0 15 8.45 1.7
 -1 0 15 5.93 1.42
 1 0 -15 5.26 1.63
 1 0 -15 5.24 1.91
 1 0 -14 39.78 3.69
 1 0 -14 37.69 6.32
 1 0 -14 41.43 4.13
 -1 0 14 38.54 3.16
 -1 0 14 39.5 3.25
 1 0 -13 83.13 9.17
 1 0 -13 75.99 5.6
 -1 0 13 73.4 4.47
 -1 0 13 70.12 4.5
 1 0 -12 118.99 10.88
 1 0 -12 120.06 7.18
 -1 0 12 116.11 6.05
 -1 0 12 119.36 6.12
 1 0 -11 0.96 1.06
 1 0 -11 1.12 2.07
 1 0 -11 1.17 1.38
 -1 0 11 1.63 1.02
 -1 0 11 2.35 1.17
 1 0 -10 69.71 4.31
 1 0 -10 88.67 8.26
 1 0 -10 77.27 4.97
 -1 0 10 77.06 4.33
 -1 0 10 76.06 4.22
 1 0 -9 215.45 9.84
 -1 0 9 211.1 9.01
 -1 0 9 223.01 9.03
 1 0 -8 519.34 23.1
 1 0 -8 484.21 21.21
 1 0 -7 3291.21 116.3
 -1 0 6 6395.59 219.21
 1 0 -6 6393.59 222.71
 1 0 -6 6273.26 220.53
 1 0 -6 6396.12 221.93
 -1 0 5 1788.49 63.69
 1 0 -5 1890.26 66.56
 1 0 -5 1786.16 64.66
 1 0 -5 1909.93 66.01
 -1 0 4 3194.17 108.13
 1 0 -4 3368.11 108.84
 1 0 -3 9358.29 321.37
 1 0 -3 9880.25 321.56
 -1 0 3 8984.88 321.37
 1 0 -2 1110.21 38.13
 1 0 -2 1057.32 37.17
 1 0 -1 842.46 29.64
 -1 0 0 233.89 8.58
 -1 0 -1 0.39 0.63
 1 0 2 80.48 3.94
 -1 0 -2 69.82 3.66
 1 0 3 14.43 2.03
 -1 0 -4 21.34 2.57
 -1 0 -4 26.91 2.76
 -1 0 -5 20.52 2.86
 -1 0 -5 20.8 2.81
 -1 0 -6 9.21 2.43
 -1 0 -6 10.97 2.38
 -1 0 -7 2.57 1.88
 -1 0 -7 4.41 2.21
 -1 0 -8 163.4 10.44
 -1 0 -8 165.07 10.04
 1 0 8 143.77 9.15
 -1 0 -9 15.76 2.03
 1 0 9 14.91 1.78
 1 0 9 18.67 2.02
 -1 0 -9 13.65 3.38
 1 0 9 16.32 2.75
 1 0 10 307.64 12.24
 1 0 10 284.25 11.9
 -1 0 -10 283.99 12.47
 -1 0 -10 286.92 16.03
 -1 0 -10 281.75 16.75
 -1 0 -10 289.2 12.47
 -1 0 -11 211.81 9.99
 -1 0 -11 181.01 12.73
 -1 0 -11 209.42 9.92
 1 0 11 220.4 9.55
 -1 0 -11 206.89 14.46
 -1 0 -12 267.16 12.43
 1 0 12 272.58 11.79
 -1 0 -12 253.73 15.93
 -1 0 -12 258.56 12.13
 1 0 12 295.2 11.95
 -1 0 -12 265.35 17.21
 -1 0 -13 140.14 7.92
 1 0 13 146.53 7.28
 -1 0 -13 115.12 10.36
 -1 0 -13 129.86 7.4
 -1 0 -13 137.72 11.98
 1 0 13 151.19 7.37
 -1 0 -14 262.72 12.64
 -1 0 -14 317.8 13.77
 -1 0 -14 284.97 18.89
 1 0 14 304.18 12.72
 -1 0 -15 185.7 9.72
 -1 0 -15 173.44 14.13
 1 0 15 188.89 8.92
 -1 0 -16 32.05 5.91
 -1 0 -16 39.05 3.71
 -1 0 -16 32.89 3.63
 1 0 16 31.81 2.87
 1 0 17 3.48 1.09
 -1 0 -17 3.34 1.46
 -1 0 -17 2.22 1.46
 1 0 17 3.39 1.32
 -1 0 -18 0.52 1.03
 -1 0 -18 0.42 1.15
 1 0 18 0.07 0.87
 -1 0 -19 7.16 1.33
 1 1 -19 7.35 1.05
 1 1 -18 29.48 2.72
 -1 -1 18 27.07 2.19
 1 1 -18 28.75 2.52
 1 1 -17 54.52 4.15
 1 1 -17 42.61 3.35
 1 1 -17 50.67 3.84
 1 1 -16 81.76 5.65
 1 1 -16 80.69 5.44
 1 1 -16 76.87 5.01
 1 1 -15 227.31 11.06
 1 1 -15 217.31 15.64
 1 1 -15 193.88 10.43
 -1 -1 15 217.09 9.74
 1 1 -14 289.27 13.44
 1 1 -14 282.91 12.88
 -1 -1 14 273.74 11.87
 1 1 -14 308.41 18.98
 -1 -1 14 275.97 12.04
 1 1 -13 272.63 12.5
 1 1 -13 259.03 17.26
 1 1 -13 247.81 11.88
 -1 -1 13 249.99 10.98
 -1 -1 13 250.2 11.06
 1 1 -12 12.91 1.88
 1 1 -12 12.45 3.71
 1 1 -12 12.99 2.38
 -1 -1 12 13.65 1.81
 -1 -1 12 15.23 2.01
 1 1 -11 16.36 2.04
 1 1 -11 15.24 3.79
 1 1 -11 17.01 2.48
 -1 -1 11 12.54 1.7
 -1 -1 11 11.03 1.74
 1 1 -10 296.54 12.73
 -1 -1 10 324.97 12.59
 1 1 -10 328.15 17.74
 1 1 -10 312.44 13.5
 -1 -1 10 300.53 12.32
 -1 -1 9 537.93 19.61
 1 1 -9 513.04 20.34
 1 1 -9 528.58 23.14
 -1 -1 9 507.32 19.3
 1 1 -9 516.29 24.52
 1 1 -8 218.06 12.58
 1 1 -8 208.64 11.4
 1 1 -7 346.35 16.92
 1 1 -7 354.11 15.91
 1 1 -6 9.58 2.42
 1 1 -6 12.15 2.13
 1 1 -5 414.5 17.5
 1 1 -5 404.16 16.58
 1 1 -4 477.59 18.42
 1 1 -4 478.9 19.7
 1 1 -3 2152.8 77.89
 1 1 -3 2217.66 78.03
 1 1 -3 2238.2 76.91
 1 1 -2 1274.22 44.68
 1 1 -2 1285.28 45.35
 1 1 -2 1201.78 44.42
 1 1 -1 2835.77 98.83
 1 1 -1 2728.94 99.16
 1 1 0 3001.04 101.15
 1 1 0 2854.29 101.5
 1 1 1 983.18 34.61
 -1 -1 -1 1029 34.04
 -1 -1 -1 1040.39 33.9
 -1 -1 -2 516.84 19.86
 1 1 2 581.58 19.68
 1 1 2 562.51 20.54
 1 1 2 530.4 19.97
 -1 -1 -2 591.84 20.4
 1 1 3 49.35 2.66
 -1 -1 -3 50.71 3.51
 -1 -1 -3 46.09 2.96
 1 1 3 50.91 3.33
 1 1 4 62.92 3.9
 -1 -1 -4 73.79 4.65
 -1 -1 -4 78 5.06
 -1 -1 -4 71.68 4.33
 1 1 4 77.35 4.49
 -1 -1 -5 5.67 2.01
 -1 -1 -5 5.4 1.76
 1 1 5 3.77 1.34
 -1 -1 -5 6.84 1.61
 -1 -1 -6 2.4 1.91
 -1 -1 -6 2.38 1.56
 1 1 6 1.68 1.33
 -1 -1 -7 16.5 3.25
 -1 -1 -7 12.42 2.66
 1 1 7 11.56 2.18
 -1 -1 -8 10.01 3.13
 1 1 8 9.73 1.94
 -1 -1 -8 9.8 2.72
 1 1 9 66.38 3.96
 1 1 9 67.66 3.89
 -1 -1 -9 61.69 6.08
 -1 -1 -9 59.75 4
 1 1 10 18.35 2.08
 1 1 10 18.46 2.05
 -1 -1 -10 17.7 3.91
 -1 -1 -10 14.87 2.14
 -1 -1 -11 0.71 1.33
 1 1 11 0.26 1
 1 1 11 0.81 1.16
 -1 -1 -11 0.75 2.29
 -1 -1 -11 -0.3 2.04
 -1 -1 -12 139.35 7.42
 -1 -1 -12 140.02 7.88
 1 1 12 146.9 7.18
 -1 -1 -12 148.43 11.03
 -1 -1 -12 143.78 11.93
 1 1 12 151.97 7.36
 -1 -1 -13 245.6 11.24
 -1 -1 -13 220.5 15.76
 -1 -1 -13 195.24 9.95
 1 1 13 237.12 10.14
 -1 -1 -13 201.46 13.84
 -1 -1 -14 21.27 5
 -1 -1 -14 27.53 3.37
 1 1 14 29.54 2.87
 1 1 14 25.76 2.75
 -1 -1 -15 374.8 22.97
 1 1 15 410.66 16.8
 -1 -1 -15 420.67 17.88
 -1 -1 -16 321.21 20.44
 1 1 16 358.55 14.66
 1 1 17 559.53 21.58
 -1 -1 -17 573.1 22.85
 -1 -1 -17 572.39 22.57
 1 1 18 350.58 13.65
 -1 -1 -18 347.01 14.45
 -1 -1 -18 362.74 14.87
 -1 -1 -19 132.19 6.21
 -1 -1 -19 154.22 6.91
 1 2 -19 64.92 3.74
 1 2 -18 12.98 1.66
 -1 -2 18 12.46 1.53
 1 2 -17 53.8 4.04
 1 2 -17 58.26 4.26
 1 2 -16 286.44 13.07
 1 2 -16 273.49 12.58
 1 2 -16 315.54 13.54
 1 2 -15 318.52 19.69
 1 2 -14 353.17 21.39
 1 2 -14 365.91 16.41
 1 2 -14 382.55 16.6
 1 2 -14 368.32 16.07
 1 2 -13 820.23 31.88
 -1 -2 13 841.91 30.88
 1 2 -13 773.26 37.6
 1 2 -13 848.59 32.35
 1 2 -13 816.53 32.19
 -1 -2 12 581 21.7
 -1 -2 12 556.88 21.45
 1 2 -12 573.81 22.78
 1 2 -12 590.88 23.12
 1 2 -12 539.78 27.91
 1 2 -12 535.95 21.79
 -1 -2 11 399.9 15.16
 1 2 -11 369.78 15.5
 1 2 -11 393.34 16.41
 1 2 -11 389.33 20.93
 -1 -2 11 385.61 15.22
 -1 -2 10 936.42 33.23
 -1 -2 10 919.37 33.07
 1 2 -10 903.37 39.06
 -1 -2 10 905.76 32.87
 1 2 -10 904.31 34.28
 1 2 -10 892.21 33.64
 -1 -2 9 125.45 5.97
 1 2 -9 123.26 6.44
 1 2 -9 135.14 6.88
 1 2 -9 125.66 9
 1 2 -9 133.26 9.62
 1 2 -8 39.51 4.55
 1 2 -8 40.88 3.17
 1 2 -7 360.93 17.07
 1 2 -7 353.89 16.56
 1 2 -6 866.85 34.62
 1 2 -6 899.7 34.27
 1 2 -5 296.84 11.79
 1 2 -5 293.47 13.75
 1 2 -5 326.45 13.57
 1 2 -4 5.52 1.14
 1 2 -4 5.84 1.5
 1 2 -3 23.12 2.41
 1 2 -3 18.52 2.06
 1 2 -2 142.04 6.47
 1 2 -2 131.6 5.95
 1 2 -2 135.21 6.08
 1 2 -1 18.45 1.96
 1 2 -1 13.07 1.46
 1 2 -1 17.14 2.88
 1 2 -1 11.39 1.05
 1 2 0 294.14 10.12
 1 2 0 217.45 8.43
 1 2 1 267.6 11.51
 1 2 1 294.11 12.03
 1 2 2 251.72 10.62
 1 2 3 4.82 1.48
 -1 -2 -3 3.37 1.05
 1 2 4 226.17 9.9
 -1 -2 -4 225.12 9.56
 1 2 4 206.13 7.8
 -1 -2 -5 15.86 2.29
 1 2 5 16.19 1.37
 1 2 5 15.63 2.25
 1 2 5 19.31 1.8
 -1 -2 -6 328.58 14.39
 -1 -2 -6 324.26 14.43
 1 2 6 341.77 14.09
 1 2 6 329.02 12.02
 -1 -2 -7 4.02 1.96
 1 2 7 8.98 2.1
 1 2 7 2.84 0.99
 -1 -2 -7 7.76 2.62
 -1 -2 -7 4.35 2.09
 -1 -2 -8 0.42 1.9
 -1 -2 -8 1.98 1.95
 -1 -2 -8 0.52 2.03
 1 2 9 29.82 2.41
 -1 -2 -9 26.72 2.59
 1 2 9 28.32 2.47
 -1 -2 -9 29.81 4.22
 1 2 9 27.54 2.37
 1 2 10 15.56 1.9
 -1 -2 -10 16.34 2.17
 -1 -2 -10 19.97 4.23
 1 2 10 15.11 1.99
 1 2 11 63.63 4.03
 -1 -2 -11 56.88 4.34
 -1 -2 -11 62.4 6.77
 -1 -2 -11 65.56 7.44
 1 2 11 60.41 3.95
 1 2 12 10.27 1.85
 -1 -2 -12 9.89 2.12
 -1 -2 -12 9.28 3.09
 1 2 12 9.44 1.78
 -1 -2 -12 9.83 3.69
 -1 -2 -13 88.69 5.98
 1 2 13 78.96 4.91
 -1 -2 -13 84.46 9.13
 1 2 13 83.56 5.02
 -1 -2 -14 157.45 13.14
 1 2 14 162.18 7.97
 -1 -2 -14 164.89 9.1
 -1 -2 -15 6.63 3.46
 1 2 15 8.57 1.83
 -1 -2 -15 11.41 2.35
 -1 -2 -16 30.24 5.53
 -1 -2 -17 215.44 10.42
 1 2 17 214.94 9.6
 1 2 18 273.25 10.84
 -1 -2 -18 254.09 11.42
 -1 -2 -18 258.19 11.69
 1 2 19 181.8 7.51
 -1 -2 -19 207.26 8.62
 -1 -2 -19 188.51 8.08
 1 3 -18 1.32 0.95
 -1 -3 18 2.24 0.94
 1 3 -17 2.58 1.21
 1 3 -17 2.17 1.03
 1 3 -16 4.7 1.6
 1 3 -16 7.09 1.78
 1 3 -15 1.93 1.52
 1 3 -15 2.29 1.47
 1 3 -15 2.86 1.44
 -1 -3 14 1.27 1.52
 1 3 -14 2.63 1.54
 1 3 -14 2.11 1.53
 1 3 -14 1.25 2.15
 1 3 -14 2.14 1.56
 1 3 -13 502.31 20.21
 1 3 -13 487.49 19.77
 1 3 -13 444.57 24.89
 1 3 -13 474.7 19.89
 1 3 -12 849.07 32.22
 -1 -3 12 727.04 34.02
 1 3 -12 831.01 31.21
 1 3 -12 848.53 32.36
 1 3 -12 837.74 37.8
 1 3 -12 842.54 32
 1 3 -11 909.04 35.2
 1 3 -11 929.34 35
 -1 -3 11 931.28 33.77
 1 3 -11 918 34.35
 1 3 -11 933.21 40.3
 1 3 -11 907.67 35.07
 1 3 -10 1254.72 44.06
 1 3 -10 1180.99 43.64
 -1 -3 10 1179.52 42.44
 1 3 -10 1193.11 43.22
 1 3 -10 1179.32 48.37
 1 3 -10 1235.14 43.83
 1 3 -9 2166.26 76.85
 1 3 -9 2220.05 76.74
 1 3 -9 2158.43 80.94
 -1 -3 9 2136.4 75.49
 1 3 -9 2202.22 76.74
 1 3 -9 2187.21 76.33
 1 3 -9 2079.35 75.94
 1 3 -8 2497.72 86.86
 1 3 -8 2583.84 87.37
 1 3 -8 2441.45 89.75
 1 3 -8 2582.58 87.2
 -1 -3 8 2354.05 85.93
 1 3 -7 2871.94 105.79
 1 3 -7 3093.41 105.41
 1 3 -7 2893.09 102.55
 1 3 -6 1310.98 50.11
 1 3 -6 1351.56 49.83
 1 3 -5 147.06 8.16
 1 3 -5 131.48 7.05
 1 3 -4 309.91 13.32
 1 3 -4 285.46 12.87
 1 3 -3 196.93 9.14
 1 3 -3 222.15 9.74
 1 3 -2 2315.81 83.62
 1 3 -2 2178.54 82.89
 1 3 -1 328.65 13.39
 1 3 -1 326.66 13.94
 1 3 0 240.04 11.05
 1 3 0 361.13 13
 -1 -3 -1 25.4 2.15
 1 3 1 31.92 3.3
 -1 -3 -2 11.69 2.51
 1 3 3 11.9 2.19
 -1 -3 -3 8.9 2.88
 -1 -3 -3 13.19 1.76
 1 3 4 42.35 3.75
 -1 -3 -4 41.87 3.33
 1 3 5 185.93 9.38
 -1 -3 -5 173.28 9.01
 1 3 6 4.7 1.89
 -1 -3 -6 4.25 1.85
 1 3 7 307.41 12.53
 1 3 7 296.98 14.23
 -1 -3 -7 299.19 14.96
 -1 -3 -8 657.46 29.05
 1 3 8 646.26 25.02
 1 3 8 667.93 27.94
 1 3 8 734.05 25.29
 -1 -3 -8 680.08 28.98
 1 3 9 824.76 28.67
 1 3 9 747.9 31.86
 1 3 9 730.66 28.46
 1 3 9 796.22 28.65
 1 3 10 732.12 26.99
 1 3 10 736.41 27.01
 -1 -3 -10 721.84 27.73
 1 3 10 716.43 26.95
 -1 -3 -10 723.89 32.56
 -1 -3 -10 691.57 31.59
 -1 -3 -10 757.29 33.23
 1 3 11 23.22 2.41
 -1 -3 -11 24.49 2.97
 -1 -3 -11 21.19 4.1
 -1 -3 -11 20.02 4.49
 1 3 12 91.96 5.38
 -1 -3 -12 100.95 6.36
 -1 -3 -12 90.71 8.6
 1 3 12 100.4 5.41
 -1 -3 -12 97.36 9.67
 -1 -3 -13 32.74 5.96
 1 3 13 30.16 2.9
 -1 -3 -13 35.09 3.78
 1 3 13 35.18 2.95
 -1 -3 -14 5.28 3.28
 1 3 14 6.31 1.66
 -1 -3 -14 5.21 1.93
 1 3 14 4.85 1.47
 1 3 15 136.23 7.02
 -1 -3 -15 117.2 11.38
 -1 -3 -16 79.31 5.76
 -1 -3 -16 64.43 7.99
 1 3 17 69.39 4.36
 -1 -3 -17 69.37 5.02
 1 3 18 2.24 1
 -1 -3 -18 1.54 1.19
 -1 -3 -19 5.31 1.12
 -1 -3 -19 5.38 1.2
 1 3 19 4.3 0.86
 1 4 -18 9.27 1.43
 -1 -4 18 12 1.4
 1 4 -17 12.01 1.86
 1 4 -17 5.01 1.02
 1 4 -16 0.49 1.17
 1 4 -16 0.96 1.03
 1 4 -16 0.67 1.18
 1 4 -15 12.13 2.26
 1 4 -14 35.48 5.96
 -1 -4 14 37.07 5.02
 1 4 -13 20.68 2.89
 1 4 -13 20.91 2.87
 -1 -4 13 18.87 3.81
 1 4 -13 18.2 2.93
 1 4 -12 128.14 7.53
 1 4 -12 130.27 7.88
 -1 -4 12 105.69 9.22
 1 4 -12 132.31 7.73
 1 4 -11 12.17 2.32
 1 4 -11 9.57 2.15
 1 4 -11 14.96 2.49
 1 4 -11 11.07 3.34
 1 4 -11 11.98 2.2
 -1 -4 11 10.95 3.23
 1 4 -10 40.67 3.76
 1 4 -10 38.34 3.73
 1 4 -10 40.14 3.47
 1 4 -10 37.12 5.33
 1 4 -10 41.26 3.58
 1 4 -10 34.58 3.52
 1 4 -9 534.02 21.5
 1 4 -9 564.97 21.93
 1 4 -9 538.82 25.39
 1 4 -9 534.55 21.23
 1 4 -9 572.65 21.3
 1 4 -9 543.38 21.59
 1 4 -8 628.99 24.42
 1 4 -8 664.75 24.78
 1 4 -8 616.93 27.77
 1 4 -8 621.01 24.26
 1 4 -8 628.03 24.25
 1 4 -8 631.28 24.46
 1 4 -7 923.64 35.47
 1 4 -7 985.72 35.77
 1 4 -7 903.07 37.69
 1 4 -7 1053.22 35.95
 1 4 -7 941.76 35.41
 1 4 -7 974.41 35.58
 1 4 -6 1769.73 63.69
 1 4 -6 1802.61 63.78
 1 4 -6 1706.3 63.58
 1 4 -6 1907.09 63.94
 1 4 -6 1865.45 66.24
 1 4 -6 1798.08 66.49
 1 4 -5 1324.14 49.05
 1 4 -5 1302.98 49.02
 1 4 -4 986.16 32.43
 1 4 -4 694.98 31.72
 1 4 -3 736.38 32.05
 1 4 -3 819.63 31.26
 1 4 -2 577.56 23.36
 1 4 -2 558.12 22.85
 1 4 -1 114.07 6.23
 1 4 -1 101.45 5.63
 1 4 0 164.98 7.63
 -1 -4 0 144.27 5.58
 1 4 1 1872.26 56.84
 -1 -4 -1 1438.59 52.95
 -1 -4 -2 723.71 27.57
 -1 -4 -2 819.59 29.91
 1 4 3 39.36 3.84
 -1 -4 -3 29.17 4.03
 1 4 4 290.4 13.38
 -1 -4 -4 276.04 12.51
 -1 -4 -4 254.8 14.75
 1 4 5 18.54 2.87
 -1 -4 -5 27.86 3.21
 1 4 6 84.72 6.23
 -1 -4 -6 83.62 6.3
 1 4 7 28.18 3.66
 -1 -4 -7 29 3.95
 1 4 8 678.27 23.82
 1 4 8 593.67 24.56
 1 4 8 677.17 23.69
 1 4 8 590.3 23.52
 -1 -4 -9 655.96 29.55
 1 4 9 668.24 24.31
 1 4 9 674.51 24.23
 1 4 9 609.48 24.17
 1 4 9 636.47 27.77
 1 4 10 639.12 28.64
 -1 -4 -10 640.22 29.74
 1 4 10 674.11 24.52
 1 4 10 677.4 24.62
 1 4 10 628.08 24.59
 -1 -4 -10 682.46 30.85
 -1 -4 -10 607.34 29.92
 -1 -4 -11 1133.21 48.43
 1 4 11 1155 41.38
 -1 -4 -11 1227.35 42.98
 1 4 11 1134.93 41.49
 1 4 11 1089.38 41.51
 -1 -4 -11 1189.81 49.09
 -1 -4 -11 1129.95 47.51
 1 4 12 634.36 25.34
 1 4 12 676.25 25.25
 -1 -4 -12 605.95 30.69
 -1 -4 -12 652.07 32.08
 -1 -4 -13 89.25 9.23
 1 4 13 83.52 5.08
 1 4 13 82.61 4.89
 -1 -4 -13 90.94 6.29
 -1 -4 -14 491.92 27.41
 1 4 14 544.28 21.15
 1 4 14 516.81 20.86
 -1 -4 -15 312.9 20.11
 1 4 15 345.22 14.54
 1 4 15 368.53 14.87
 -1 -4 -15 405.04 16.82
 -1 -4 -16 57.39 4.83
 -1 -4 -17 10.11 2.1
 1 4 17 8.52 1.62
 -1 -4 -18 21.44 2.38
 1 4 18 17.45 1.91
 -1 -4 -19 10.45 1.51
 1 4 19 12.12 1.26
 -1 -4 -19 9.15 1.3
 -1 -5 17 212.57 8.04
 1 5 -17 191.08 8.09
 1 5 -16 103.14 5.39
 1 5 -16 160.16 7.06
 1 5 -15 83.86 5.57
 1 5 -15 70.12 4.66
 1 5 -15 74.71 4.55
 1 5 -14 38.43 3.93
 1 5 -14 46.51 4.2
 1 5 -14 34.44 3.39
 1 5 -14 41.34 3.51
 1 5 -13 2.02 2.3
 -1 -5 13 2.16 1.93
 1 5 -12 102.96 6.86
 1 5 -12 99.49 6.51
 1 5 -12 87.23 9.42
 -1 -5 12 92 8.62
 -1 -5 11 59.52 6.78
 1 5 -11 49.27 6.84
 1 5 -11 58.23 4.98
 1 5 -11 55.76 4.71
 1 5 -11 55.53 4.59
 -1 -5 10 131.68 10.4
 1 5 -10 106.61 9.82
 1 5 -10 124.88 7.33
 1 5 -10 129.13 7.73
 1 5 -10 125.76 7.12
 1 5 -10 117.53 7.17
 1 5 -9 65.54 4.73
 1 5 -9 64.24 4.83
 1 5 -9 64.61 5.06
 1 5 -9 68.44 7.33
 1 5 -9 68.02 4.93
 1 5 -9 64.25 4.74
 1 5 -8 3.2 1.55
 1 5 -8 3.13 1.83
 1 5 -8 3.59 1.55
 1 5 -8 2.75 1.65
 1 5 -8 2.54 1.37
 1 5 -8 3 2.09
 1 5 -8 3.48 1.43
 1 5 -7 64.66 4.62
 1 5 -7 50.8 3.95
 1 5 -7 52.97 5.71
 1 5 -7 57.33 4.08
 1 5 -7 58.45 4.13
 1 5 -7 62.8 4.41
 1 5 -7 54.74 4.05
 1 5 -6 80.64 5
 1 5 -6 88.33 5.13
 1 5 -6 86.87 5.15
 1 5 -6 96.02 5.72
 1 5 -6 77.34 6.43
 1 5 -6 97.25 5.42
 1 5 -5 638.37 24.52
 1 5 -5 615.87 24.51
 1 5 -5 677.82 24.77
 1 5 -5 650.89 27.01
 1 5 -5 601.64 27.29
 1 5 -4 247.19 10.89
 1 5 -4 288.47 13.3
 1 5 -4 284.22 13.37
 1 5 -3 421.7 20.56
 1 5 -3 434.14 18.91
 1 5 -3 478.55 19.35
 1 5 -2 30.97 4.32
 1 5 -2 32.54 3.18
 1 5 -2 29.27 3.26
 -1 -5 1 188.76 7.78
 1 5 -1 253.82 10.78
 1 5 0 170.29 9.32
 -1 -5 0 113.43 4.6
 -1 -5 -1 86.26 4.97
 -1 -5 -1 94.32 4.64
 -1 -5 -2 342.5 13.98
 -1 -5 -2 381.72 15.79
 -1 -5 -3 170.67 6.88
 -1 -5 -3 187.21 10.46
 -1 -5 -4 37.99 5.19
 -1 -5 -4 44.07 4.16
 1 5 4 41.25 4.35
 -1 -5 -5 23.07 3.17
 1 5 5 20.69 3.25
 -1 -5 -6 138.43 8.94
 1 5 7 310.35 13.36
 1 5 7 382.89 13.83
 1 5 8 127.33 5.97
 1 5 8 101.94 5.64
 1 5 8 124.36 5.77
 -1 -5 -8 123.5 9.37
 1 5 8 125.66 8.54
 1 5 8 103.56 6.95
 1 5 9 10.06 2.66
 -1 -5 -9 6.09 2.76
 1 5 9 6.44 1.42
 1 5 9 8.48 1.55
 1 5 9 7.57 1.42
 1 5 10 7.6 1.46
 -1 -5 -10 3.55 2.48
 1 5 10 6.11 2.45
 1 5 10 9.76 1.59
 -1 -5 -10 8.7 3.4
 1 5 10 7.03 1.63
 1 5 11 33.87 2.69
 -1 -5 -11 28.57 5.48
 1 5 11 25.15 2.56
 1 5 11 30.25 4.73
 -1 -5 -11 23.33 4.87
 1 5 11 24.39 2.63
 -1 -5 -11 26.9 4.8
 -1 -5 -12 131.4 11.08
 -1 -5 -12 139.98 7.95
 1 5 12 114.59 6.09
 1 5 12 119.11 6.4
 1 5 12 121.73 6.5
 -1 -5 -12 131.3 11.74
 -1 -5 -12 125.53 10.79
 1 5 13 137.98 7
 1 5 13 158.84 7.47
 -1 -5 -13 156.37 8.88
 -1 -5 -13 130.13 11.71
 1 5 14 462.07 18.38
 1 5 14 461.51 18.6
 -1 -5 -14 439.48 24.72
 -1 -5 -15 839.2 37.92
 -1 -5 -16 653.08 26.11
 -1 -5 -17 414.52 17.18
 1 5 18 141.5 6.39
 -1 -5 -18 140.14 6.87
 1 5 19 18.99 1.5
 -1 -5 -19 15.81 1.61
 -1 -6 17 66.35 3.38
 1 6 -16 195.81 8.86
 1 6 -16 207.2 9.1
 -1 -6 16 223.46 9.07
 1 6 -15 231.08 9.68
 1 6 -15 239.53 9.52
 1 6 -14 424.95 17.44
 1 6 -14 434.94 16.61
 1 6 -13 453.73 19.05
 1 6 -13 479.36 18.47
 1 6 -12 147.24 12.39
 -1 -6 12 183.96 12.73
 -1 -6 11 192.53 13.16
 1 6 -11 162.35 13.21
 1 6 -11 170.16 9.6
 1 6 -11 161.04 9.03
 1 6 -11 197.51 10.18
 -1 -6 10 57.46 6.88
 1 6 -10 59.01 7.22
 1 6 -10 49.37 4.56
 1 6 -10 48.68 4.36
 1 6 -10 55.84 4.87
 -1 -6 9 58.13 7.01
 1 6 -9 57.83 7.02
 1 6 -9 58.44 4.71
 1 6 -9 52.84 4.61
 1 6 -9 48.35 4.35
 1 6 -9 58.64 4.87
 1 6 -9 61.54 4.96
 1 6 -8 1.81 1.53
 1 6 -8 3.21 1.42
 -1 -6 8 0.68 1.92
 1 6 -8 2.37 2.08
 1 6 -8 1.89 1.61
 1 6 -8 2.28 1.37
 1 6 -8 4.03 2.28
 1 6 -7 265.67 12.09
 1 6 -7 253.94 12.16
 1 6 -7 290.82 12.68
 1 6 -7 292.48 12.6
 1 6 -7 223.28 13.7
 1 6 -7 250.4 15.24
 1 6 -7 261 12.09
 1 6 -6 774.18 30.1
 1 6 -6 751.64 30.11
 1 6 -6 756.27 29.93
 1 6 -6 840.16 30.86
 1 6 -6 825.35 30.41
 1 6 -6 895.23 30.69
 1 6 -6 716.98 32.43
 1 6 -6 756.06 33.61
 1 6 -5 518.22 22.11
 1 6 -5 630.46 23.07
 1 6 -5 631.18 23.18
 1 6 -5 542.26 22.07
 1 6 -4 78.77 6.15
 1 6 -4 80.27 5.22
 1 6 -4 67.45 4.27
 1 6 -4 64.33 4.64
 1 6 -4 64.53 4.3
 1 6 -4 71.71 4.92
 1 6 -3 -0.26 0.87
 1 6 -3 1.48 1.8
 1 6 -3 0.73 1.25
 1 6 -3 0.17 0.89
 1 6 -3 2.17 1.58
 1 6 -3 0.13 1.44
 1 6 -2 5.42 2.22
 1 6 -2 6.24 1.26
 1 6 -2 6.15 2.78
 1 6 -2 6.6 2.01
 1 6 -2 5.51 1.92
 1 6 -1 6.41 1.25
 1 6 -1 11.84 3.36
 1 6 -1 11.77 2.27
 1 6 -1 7.11 1.78
 1 6 0 350.61 14.36
 -1 -6 0 309.58 14.88
 1 6 1 7.09 2.74
 -1 -6 -1 6.92 1.51
 -1 -6 -2 182.65 8.57
 1 6 2 261.83 13.07
 1 6 3 16.64 1.94
 1 6 4 445.09 18.13
 1 6 5 662.91 25.26
 1 6 6 258.67 11.09
 -1 -6 -6 271.84 14.85
 1 6 6 268.99 11.64
 1 6 6 256.87 14.5
 1 6 7 203.29 8.75
 1 6 7 184.27 8.55
 1 6 7 193.66 11.71
 1 6 7 176.56 8.4
 1 6 7 201.58 8.49
 1 6 8 10.93 1.54
 1 6 8 12.3 2.97
 1 6 8 11.91 1.78
 -1 -6 -8 8.19 2.99
 1 6 8 8.81 1.62
 1 6 9 9.45 2.82
 1 6 9 7.98 1.58
 -1 -6 -9 7.51 3.11
 1 6 9 6.67 1.48
 1 6 10 62.54 3.93
 -1 -6 -10 57.28 7.2
 1 6 10 55.75 3.94
 -1 -6 -10 55.39 7.4
 1 6 10 46.95 5.97
 1 6 11 259.45 15.66
 -1 -6 -11 279.29 18.06
 -1 -6 -11 255.87 16.99
 1 6 11 264.78 11.24
 1 6 11 261.98 11.42
 1 6 11 261.03 10.98
 -1 -6 -11 243.28 16.12
 1 6 12 2.42 1.31
 -1 -6 -12 2.52 1.96
 1 6 12 2.24 1.36
 -1 -6 -12 0.46 2.3
 1 6 12 1.22 1.07
 -1 -6 -12 1.16 2.59
 1 6 13 9.31 1.56
 -1 -6 -13 10.95 2.55
 -1 -6 -13 8.41 3.33
 1 6 13 11.19 1.87
 -1 -6 -14 -0.36 2.33
 1 6 15 28.59 2.4
 1 6 15 28.07 2.66
 -1 -6 -15 27.86 3.55
 -1 -6 -16 280.99 13
 -1 -6 -17 267.65 11.82
 -1 -6 -18 125.6 5.96
 1 6 18 123.75 5.62
 1 6 19 89.06 4.14
 1 7 -15 18.84 2.09
 -1 -7 15 21.24 2.04
 1 7 -15 18.66 2.05
 1 7 -14 81.3 5.07
 1 7 -14 82.54 5.12
 1 7 -14 78.33 4.74
 1 7 -13 233.51 11.15
 1 7 -13 252.88 10.85
 1 7 -13 259.48 11.3
 1 7 -12 277.54 13.04
 1 7 -12 299.94 12.88
 -1 -7 11 363.92 20.65
 1 7 -10 363.63 16.31
 1 7 -10 389.19 17.21
 -1 -7 10 418.23 21.9
 1 7 -9 514.1 21.42
 1 7 -9 516.65 22.06
 1 7 -8 180.21 9.46
 1 7 -8 187.58 9.98
 -1 -7 8 189.23 13.58
 1 7 -7 89.74 6.42
 -1 -7 7 94.64 8.87
 1 7 -7 81.7 5.61
 1 7 -7 85.74 5.9
 -1 -7 6 0.34 2.03
 1 7 -6 0.14 1.09
 1 7 -6 -0.15 2.35
 1 7 -6 0.98 1.23
 -1 -7 5 27.29 4.65
 1 7 -5 31.78 3.89
 1 7 -5 26 2.92
 1 7 -5 34.35 3.13
 1 7 -5 32.92 3.15
 -1 -7 4 16.9 3.75
 1 7 -4 20.29 3.23
 1 7 -4 20.72 2.67
 1 7 -4 20.17 2.37
 1 7 -4 17.6 2.33
 -1 -7 3 -0.26 1.44
 1 7 -3 3.33 1.29
 1 7 -3 6.55 2.1
 1 7 -3 3.22 2.06
 1 7 -3 4.43 1.32
 1 7 -2 17.28 2.75
 1 7 -2 20.41 3.17
 -1 -7 2 16.31 3.12
 1 7 -2 16.46 2.03
 1 7 -2 17.85 2.12
 1 7 -2 19.83 2.2
 1 7 -1 1.79 1.08
 1 7 -1 1.39 0.99
 1 7 -1 1.32 1.01
 1 7 -1 1.67 1.11
 1 7 -1 2.36 2.06
 1 7 -1 1.83 1.65
 1 7 -1 1.2 0.96
 -1 -7 0 27.48 3.25
 1 7 0 33.62 4.02
 1 7 0 23.86 2.26
 1 7 0 24.96 2.4
 1 7 0 25.27 2.37
 1 7 0 24.72 2.34
 1 7 1 23.08 2.3
 1 7 1 22.07 2.13
 -1 -7 -1 22.19 2.73
 1 7 1 29.36 4.8
 1 7 1 30.61 3.86
 1 7 1 23.3 2.25
 1 7 1 22.64 2.25
 1 7 1 24.4 2.26
 1 7 2 1015.66 32.96
 1 7 2 762.34 29.26
 1 7 2 755.08 29.63
 1 7 2 785.68 29.5
 1 7 2 776.03 29.56
 1 7 2 1051.36 36.65
 1 7 3 2.84 2.12
 1 7 3 2.37 1.02
 1 7 3 2.32 1.15
 1 7 3 4.34 1.86
 1 7 3 2.74 1.31
 1 7 4 791.97 26.74
 -1 -7 -4 719.14 29.09
 1 7 4 746.78 30.03
 1 7 5 1150.06 40.97
 1 7 5 1133.51 44.71
 1 7 5 1043.02 40.27
 -1 -7 -5 1125.57 44.54
 1 7 6 985.93 35.98
 1 7 6 991.64 40.86
 1 7 6 965.22 36.1
 -1 -7 -6 1100 42.05
 1 7 6 1013.6 36.85
 1 7 7 1162.21 45.45
 1 7 7 1161.28 40.25
 1 7 7 1036.96 40.38
 1 7 7 991.61 40
 1 7 7 1212 40.38
 -1 -7 -7 1244.57 47.12
 1 7 8 1219.43 47.72
 1 7 8 1112.48 42.31
 -1 -7 -8 1306.95 50.01
 1 7 8 1077.82 42.21
 1 7 8 1285.48 42.48
 1 7 9 378.45 15.84
 1 7 9 408.67 15.9
 1 7 9 393.46 20.33
 -1 -7 -9 398.69 22.32
 1 7 10 97.72 8.84
 -1 -7 -10 115.92 10.74
 1 7 10 97.19 5.64
 -1 -7 -10 117.57 10.99
 1 7 10 105.66 5.63
 1 7 11 27.51 2.6
 1 7 11 23.09 4.54
 1 7 11 28.71 2.79
 -1 -7 -11 33.24 5.88
 -1 -7 -11 16.48 4.75
 -1 -7 -11 19.55 4.47
 1 7 12 1.72 1.17
 -1 -7 -12 1.02 1.9
 -1 -7 -12 3.26 2.32
 1 7 12 2.18 1.41
 -1 -7 -12 3.67 3.13
 -1 -7 -13 2.41 2.01
 -1 -7 -14 9.83 2.47
 1 7 14 5.42 1.42
 -1 -7 -15 214.36 10.09
 1 7 15 172.81 8.15
 -1 -7 -16 16.69 2.42
 -1 -7 -17 6.9 1.5
 1 7 17 5.77 1.34
 1 7 18 8.84 1.04
 1 7 18 7.73 1.17
 -1 -8 14 20.11 1.81
 1 8 -14 17.81 1.85
 1 8 -14 19.34 2.1
 1 8 -13 25.35 2.67
 1 8 -13 24.29 2.54
 1 8 -13 22.25 2.5
 1 8 -12 0.12 1.32
 1 8 -12 1.05 1.4
 1 8 -12 0.44 1.03
 1 8 -12 -0.36 1.18
 1 8 -12 0.31 0.9
 1 8 -11 22.81 2.96
 1 8 -11 25.46 3.02
 1 8 -11 17.86 2.61
 1 8 -11 21.62 2.92
 1 8 -11 20.43 2.44
 1 8 -10 60.21 4.78
 1 8 -10 55.85 4.76
 1 8 -10 46.31 3.95
 -1 -8 10 53.16 7
 -1 -8 9 349.65 20.79
 1 8 -9 368.01 16.46
 1 8 -9 368.75 16.41
 1 8 -8 131.58 7.81
 1 8 -8 120.2 7.46
 1 8 -8 123.39 7.64
 -1 -8 8 112.51 10.5
 1 8 -8 115.2 7
 1 8 -7 121.45 7.55
 1 8 -7 126.07 7.72
 1 8 -7 130.43 7.8
 -1 -8 7 108.54 10.45
 1 8 -7 129.58 7.35
 1 8 -6 328.56 15.21
 1 8 -6 323.2 14.95
 1 8 -6 347.2 15.3
 -1 -8 6 304.66 18.72
 1 8 -6 340.29 14.73
 1 8 -5 108.83 6.4
 1 8 -5 97.52 6.18
 1 8 -5 106.26 6.72
 1 8 -5 102.22 6.5
 -1 -8 5 85.84 8.7
 1 8 -5 112.42 6.79
 1 8 -4 33.44 3.25
 1 8 -4 31.44 3.55
 1 8 -4 35.96 3.63
 1 8 -4 34.69 3.44
 -1 -8 4 28.01 4.8
 1 8 -4 35.5 3.46
 1 8 -3 8.85 1.77
 1 8 -3 8.17 2.25
 1 8 -3 8.44 1.84
 1 8 -3 6.5 1.82
 -1 -8 3 4.96 2.33
 1 8 -3 7.68 1.78
 1 8 -2 1.36 1.15
 1 8 -2 3.42 1.91
 1 8 -2 2.47 1.44
 1 8 -2 1.74 1.22
 -1 -8 2 0.26 1.52
 1 8 -2 3.53 1.29
 1 8 -1 17.93 2.2
 1 8 -1 15.79 2.35
 1 8 -1 17.01 2.23
 1 8 -1 16.84 3.25
 1 8 -1 16.76 2.19
 1 8 -1 22.93 4.83
 -1 -8 1 16.65 3.12
 1 8 0 196.42 9.13
 1 8 0 180.74 8.86
 1 8 0 173.04 8.92
 1 8 0 179.96 8.91
 1 8 0 189.34 8.87
 1 8 1 23.25 2.54
 1 8 1 27.13 3.92
 1 8 1 19.22 2.35
 1 8 1 18.81 2.28
 1 8 1 19.61 2.24
 1 8 1 21.85 2.33
 1 8 1 18.05 4.21
 1 8 2 3.52 2.4
 1 8 2 1.31 1.28
 1 8 2 2.03 1.93
 1 8 2 -0.21 0.86
 1 8 2 0.76 1.11
 1 8 2 1.94 1.03
 1 8 3 175.73 9.37
 1 8 3 164.69 11.74
 1 8 3 141.81 7.07
 1 8 3 130.81 7.22
 -1 -8 -4 0.61 1.53
 1 8 4 2.3 2.15
 1 8 4 1.29 1
 1 8 4 0.15 1.48
 1 8 4 0.46 1.08
 1 8 5 138.81 10.47
 -1 -8 -5 131.89 10.07
 1 8 5 126.38 6.92
 1 8 5 133.27 7.62
 1 8 5 124.13 6.44
 1 8 6 52.83 4.19
 1 8 6 51.24 3.67
 -1 -8 -6 62.11 6.86
 1 8 6 47.16 6.14
 1 8 6 46.23 3.94
 1 8 7 105.56 9.04
 1 8 7 93.64 6.05
 1 8 7 97.76 5.85
 -1 -8 -7 105.63 9.59
 1 8 7 100.75 5.5
 1 8 7 89.58 5.31
 1 8 8 697.89 32.37
 1 8 8 765.39 28.79
 1 8 8 788.29 34.24
 1 8 8 775.96 29.73
 1 8 8 728.93 28.44
 1 8 9 432.4 22.26
 1 8 9 425.33 17.24
 -1 -8 -9 431.33 24.12
 1 8 9 433.36 18.44
 1 8 10 494.59 18.5
 1 8 10 470.55 18.7
 1 8 10 451.17 23.67
 -1 -8 -10 520.76 26.92
 1 8 10 454.94 18.58
 1 8 10 446.3 19.78
 1 8 11 401.31 20.88
 1 8 11 375.9 15.2
 1 8 11 374.51 15.41
 -1 -8 -11 381.57 22.79
 -1 -8 -12 347.51 21.2
 1 8 13 294.53 12.3
 1 8 13 273.99 13.53
 1 8 14 196.06 10.2
 1 8 14 217.53 9.2
 1 8 15 75.7 5.03
 1 8 15 78.68 4.21
 1 8 16 1.18 0.99
 -1 -8 -16 0.09 1.13
 1 8 17 42.1 2.48
 1 8 17 37.98 2.64
 -1 -8 -17 47.35 2.89
 1 9 -13 43.89 2.88
 1 9 -13 27.12 2.1
 -1 -9 12 30.76 2.21
 1 9 -12 25.83 2.3
 1 9 -12 31.35 2.65
 1 9 -12 41.08 3.21
 1 9 -12 42.38 3.22
 1 9 -11 29.3 2.49
 1 9 -11 45.33 3.69
 1 9 -11 37.32 3.33
 1 9 -11 45.84 3.64
 -1 -9 11 36.65 2.7
 1 9 -11 34.5 3.05
 1 9 -10 7.96 1.85
 1 9 -10 9.56 1.98
 1 9 -10 7.84 1.56
 1 9 -10 8.82 1.98
 1 9 -10 10.96 2.24
 1 9 -9 12.41 2.26
 1 9 -9 10.71 2.16
 1 9 -9 9.92 2.34
 1 9 -9 9.22 1.78
 -1 -9 8 30.88 5.56
 1 9 -8 37.4 3.97
 1 9 -8 36.33 3.67
 1 9 -8 31.15 3.19
 -1 -9 7 9.68 3.52
 1 9 -7 16.76 2.65
 1 9 -7 15.73 2.77
 -1 -9 6 8.87 3.22
 1 9 -6 10.43 2.25
 1 9 -6 10.37 2.13
 1 9 -6 9.02 2.15
 1 9 -6 12.89 2.55
 -1 -9 5 -0.72 2.26
 1 9 -5 1.05 1.25
 1 9 -5 1.34 1.27
 1 9 -5 -0.15 1.44
 1 9 -5 0.33 1.71
 -1 -9 4 19.88 4.42
 1 9 -4 24.29 4.96
 1 9 -4 27.54 3.37
 1 9 -4 31.08 3.21
 1 9 -4 25.77 3.15
 1 9 -4 29.46 3.26
 1 9 -4 24.19 3.27
 1 9 -3 19.99 2.77
 1 9 -3 21.57 3.09
 1 9 -3 23.96 2.89
 1 9 -3 21.86 3.24
 -1 -9 3 18.11 3.94
 1 9 -3 22.7 3.06
 1 9 -3 24.1 2.91
 1 9 -2 12.95 2.25
 1 9 -2 12.59 2.19
 1 9 -2 15.43 2.52
 1 9 -2 11.96 2.1
 -1 -9 2 7.83 2.72
 1 9 -2 15.27 2.5
 1 9 -2 15.22 3.04
 1 9 -1 400.66 16.39
 1 9 -1 427.57 18.39
 1 9 -1 380.12 16.31
 1 9 -1 388.88 16.61
 1 9 -1 355.22 16.09
 1 9 -1 366.05 16.11
 1 9 0 154.17 8.45
 1 9 0 156.22 8.17
 1 9 0 146.18 8.06
 1 9 0 158.18 12.75
 1 9 0 189 10.3
 1 9 0 163.97 8.22
 1 9 0 151.17 8.27
 1 9 1 10.11 2.25
 1 9 1 9.05 2.01
 1 9 1 5.42 1.52
 1 9 1 10.08 1.84
 1 9 1 9.42 2.78
 1 9 1 11.61 3.77
 1 9 2 20.55 2.5
 1 9 2 23.32 2.66
 1 9 2 27.75 3.91
 1 9 3 72.7 5.08
 1 9 3 83.57 8.65
 1 9 3 87.05 6.47
 1 9 3 79.37 4.93
 1 9 4 0.12 1.06
 -1 -9 -4 0.35 1.5
 1 9 4 -0.38 2.02
 1 9 4 2.05 1.24
 1 9 4 1.34 1.93
 -1 -9 -5 15.36 3.8
 1 9 5 15.44 2.16
 1 9 5 16.96 4.01
 1 9 5 14.8 2.03
 1 9 5 20.99 2.96
 1 9 6 9.49 1.8
 1 9 6 10.32 1.8
 1 9 6 14.23 2.41
 1 9 6 13.42 3.74
 -1 -9 -6 9.95 3.26
 1 9 7 30.86 3.17
 1 9 7 28.73 2.79
 1 9 7 33.45 2.97
 -1 -9 -7 37.71 5.89
 1 9 7 29.61 5.12
 1 9 8 4.88 2.38
 1 9 8 4.54 1.47
 1 9 8 2.13 1.29
 -1 -9 -8 2.54 2.47
 1 9 8 4.53 2.33
 1 9 9 1.5 1.47
 1 9 9 2.91 1.29
 1 9 9 2.29 1.31
 1 9 9 2.75 2.34
 -1 -9 -9 0.44 2.33
 1 9 10 15.97 3.91
 -1 -9 -10 10.33 3.89
 -1 -9 -10 13.99 4.32
 1 9 11 243.68 10.4
 -1 -9 -11 243.17 16.78
 1 9 11 256.36 15.54
 1 9 11 221.94 11.2
 -1 -9 -12 381.05 15.63
 1 9 12 349.86 13.66
 -1 -9 -13 307.75 12.66
 1 9 13 228.07 11.34
 1 9 14 302.33 13.67
 1 9 14 327.47 13.29
 1 9 15 200.24 9.48
 1 9 15 229.45 9.12
 -1 -9 -16 91.66 4.63
 1 10 -12 29.64 2.24
 1 10 -11 0.61 0.61
 1 10 -11 1.18 0.99
 1 10 -11 1.25 0.88
 1 10 -10 -0.7 0.94
 1 10 -10 -0.08 1.05
 1 10 -10 0.11 1.29
 1 10 -10 0.69 1.03
 1 10 -9 6.88 1.37
 1 10 -9 8.15 1.62
 1 10 -9 11.83 2.05
 1 10 -9 11.71 2.01
 1 10 -9 9.56 2.1
 1 10 -8 101.1 6.04
 1 10 -8 88.67 5.74
 1 10 -8 88.09 5.51
 1 10 -8 98.08 6.19
 1 10 -7 45.13 3.72
 1 10 -7 50.68 4.48
 1 10 -7 54.18 4.62
 1 10 -7 52.24 4.34
 1 10 -7 47.45 4.04
 1 10 -6 5.51 1.66
 1 10 -6 6.55 1.87
 1 10 -6 9.18 2.45
 1 10 -6 6.22 1.69
 -1 -10 5 6.11 2.67
 1 10 -5 9.75 2.12
 1 10 -5 11.98 2.46
 1 10 -4 32.07 5.42
 -1 -10 4 30.15 4.95
 1 10 -4 32.32 3.72
 1 10 -4 31.02 3.74
 1 10 -3 6.56 2.05
 1 10 -3 4.39 2.82
 1 10 -3 6.26 1.8
 1 10 -3 6.09 1.8
 1 10 -3 7.49 2.23
 1 10 -3 6.5 1.97
 1 10 -3 5.3 1.9
 1 10 -2 215.9 10.6
 1 10 -2 212.74 11.42
 1 10 -2 212.4 10.42
 1 10 -2 201.09 10.86
 1 10 -2 201.96 10.47
 1 10 -2 227.79 10.83
 1 10 -1 185.02 9.58
 1 10 -1 189.55 10.64
 1 10 -1 181.22 9.86
 1 10 -1 169.37 9.11
 1 10 -1 189.05 9.48
 1 10 0 193.32 9.77
 1 10 0 220.42 11.61
 1 10 0 187.62 9.99
 1 10 1 547.28 22.09
 1 10 1 588.33 24.33
 1 10 1 522.73 28.25
 1 10 2 286.4 12.95
 1 10 2 293.09 18.77
 1 10 2 317.71 15.14
 1 10 3 526.19 21.98
 1 10 3 476.19 19.77
 1 10 3 517.36 26.62
 -1 -10 -3 505.93 25.57
 1 10 4 640.19 25.75
 1 10 4 695.04 27.4
 1 10 4 653.62 25.41
 -1 -10 -4 705.47 32.04
 1 10 4 681.35 32.45
 -1 -10 -5 146.55 11.71
 1 10 5 141.65 8.32
 1 10 5 131.5 7.27
 1 10 5 148.32 11.98
 1 10 6 133.43 7.03
 1 10 6 124.95 10.88
 1 10 6 139.58 7.81
 1 10 6 114.92 10.77
 -1 -10 -6 143.85 11.67
 1 10 7 13.38 3.74
 -1 -10 -7 19.94 4.54
 1 10 7 12.69 3.46
 1 10 7 11.28 2.18
 1 10 8 87.6 8.75
 1 10 8 67.86 7.33
 -1 -10 -8 88.15 9.12
 1 10 9 65.52 4.43
 1 10 9 74.77 4.42
 1 10 9 74.03 4.78
 1 10 10 24.85 2.38
 1 10 10 25.24 2.46
 1 10 11 41.45 2.98
 -1 -10 -12 5.54 1.8
 -1 -10 -13 1.53 1.33
 1 10 13 0.86 0.93
 -1 -10 -14 5.17 1.37
 1 10 14 4.28 0.95
 -1 -10 -15 35.02 2.46
 1 11 -10 12.12 1.33
 1 11 -9 17.41 1.88
 1 11 -8 0.12 0.78
 1 11 -8 1.66 1.18
 1 11 -7 0.31 1.23
 1 11 -7 2.66 1.25
 1 11 -7 -0.26 1.05
 1 11 -6 1.77 1.44
 1 11 -5 55.64 4.13
 1 11 -5 58.49 4.55
 1 11 -4 23.14 2.74
 1 11 -4 23.98 2.83
 1 11 -4 26.43 3.17
 1 11 -3 3.21 1.53
 1 11 -2 -0.54 1.32
 1 11 -2 1.09 1.52
 1 11 -1 63.25 5.33
 1 11 -1 56.5 7.95
 1 11 0 21.18 5.17
 1 11 0 22.6 2.77
 -1 -11 -1 37.48 5.64
 1 11 1 30.8 6.14
 1 11 1 33.53 3.23
 1 11 2 255.75 11.43
 1 11 2 237.56 17.68
 1 11 2 219.55 15.81
 1 11 3 202.37 14.16
 1 11 3 171.89 9.08
 1 11 3 176.35 14.48
 -1 -11 -3 203.79 13.58
 1 11 4 483.05 25.74
 1 11 4 491.01 20.52
 1 11 4 460.06 26.53
 1 11 4 508.13 20.26
 1 11 5 495.28 21.19
 1 11 5 483.65 26.59
 1 11 5 532.06 21.73
 1 11 5 530.26 26.66
 1 11 5 546.52 20.79
 1 11 6 400.91 17.05
 1 11 6 395.98 16.21
 1 11 6 407.86 17.28
 1 11 7 415.97 16.46
 1 11 7 417.42 17.45
 1 11 8 137.19 7.19
 1 11 8 153.69 7.58
 1 11 9 31.08 2.61
 1 11 9 35.65 2.94
 1 11 10 16.53 1.82
 1 11 10 15.97 2.26
 1 11 11 -0.17 1.1
 1 11 12 1.29 0.89
 -1 -11 -12 1.21 1.21
 1 11 13 5.91 1.03
 -1 -11 -13 8.27 1.41
 1 12 -8 1.02 0.67
 1 12 -7 7.26 1.3
 1 12 -6 29.63 2.5
 1 12 -6 25.04 2.17
 1 12 -5 17.7 2.17
 1 12 -5 14.9 2.01
 1 12 -4 27.04 2.63
 1 12 -4 26.93 2.7
 1 12 -4 20.14 2.15
 1 12 -3 24.38 2.54
 1 12 -3 19.9 2.53
 1 12 -3 17.6 2.24
 1 12 -2 48.84 3.97
 1 12 -2 53.5 3.8
 1 12 -2 46.45 3.77
 1 12 -2 41.38 3.33
 1 12 -1 10.92 1.97
 1 12 -1 10.98 2.14
 1 12 -1 11.04 1.86
 1 12 0 30.23 3.17
 1 12 0 31.72 3.2
 1 12 0 30.25 2.9
 1 12 1 19.93 2.73
 1 12 1 21.59 2.69
 1 12 1 17.74 2.15
 1 12 2 12.47 2.34
 1 12 2 12.3 1.74
 1 12 2 14.99 2.2
 1 12 3 5.51 1.87
 1 12 3 6.37 1.64
 1 12 3 6.72 1.31
 1 12 3 3.91 1.28
 1 12 4 4.38 1.69
 1 12 4 2.91 1.3
 1 12 4 4.02 1.36
 1 12 5 78.65 5.09
 1 12 5 89.33 5.68
 1 12 5 92.49 4.95
 1 12 6 123.64 6.88
 1 12 6 129.32 6.84
 1 12 6 130.01 6.18
 1 12 6 144.86 7.26
 1 12 7 117.97 6.59
 1 12 7 124.19 6.35
 1 12 7 132.24 6.64
 1 12 8 232.99 10.27
 1 12 8 216.43 9.54
 1 12 8 247.05 10.03
 1 12 9 256.71 10.51
 1 12 9 269 11.17
 1 12 10 209.52 8.99
 1 12 11 104.94 5.07
 -1 -12 -11 115.86 5.39
 1 13 -5 12.8 1.15
 1 13 -4 44.01 2.6
 1 13 -4 46.26 2.68
 1 13 -3 163.32 6.89
 1 13 -3 162.99 7.16
 1 13 -2 83.67 4.17
 1 13 -2 91.49 4.63
 1 13 -1 29.61 2.14
 1 13 -1 26.25 2.39
 1 13 -1 29.03 2.5
 1 13 -1 23.58 2.04
 1 13 0 52.9 3.05
 1 13 0 57.54 3.8
 1 13 0 62.31 3.75
 1 13 0 50.1 3.39
 1 13 1 21.32 1.71
 1 13 1 20.02 2.31
 1 13 1 26.66 2.33
 1 13 1 20.66 2.23
 1 13 2 2.59 1.07
 1 13 2 0.78 0.62
 1 13 2 1.75 1.22
 1 13 2 1.28 1.08
 1 13 3 5.58 1.16
 1 13 3 5.1 1.44
 1 13 3 5.29 1.52
 1 13 4 17.4 1.66
 1 13 4 15.01 2.01
 1 13 4 18.41 2.16
 1 13 5 35.17 2.74
 1 13 5 33.92 2.65
 1 13 6 32.06 2.49
 1 13 6 31.79 2.34
 1 13 7 10.33 1.3
 1 13 7 8.26 1.17
 1 13 8 1.25 0.61
 -2 12 5 62.25 3.26
 -2 12 4 61.51 3.23
 -2 12 4 52.89 3.07
 -2 12 3 33.61 2.37
 -2 12 2 13.03 1.46
 -2 12 1 9.95 1.23
 -2 12 0 0.77 0.67
 -2 11 9 3.95 0.87
 2 -11 -9 4.04 0.98
 2 -11 -8 24.92 2.14
 -2 11 8 19.44 1.69
 -2 11 8 20.26 1.84
 -2 11 7 19.57 1.93
 -2 11 7 17.23 1.79
 -2 11 7 21.78 1.57
 -2 11 6 1 0.92
 -2 11 6 1.8 0.89
 -2 11 5 6 1.51
 -2 11 5 5.02 1.09
 -2 11 4 30.46 2.87
 -2 11 4 25.21 2
 -2 11 3 232.17 10.47
 -2 11 3 225.82 9.49
 -2 11 2 266.47 12.16
 -2 11 2 282.89 11.43
 -2 11 1 205.57 9.93
 -2 11 1 222.79 9.51
 -2 11 0 186.06 8.97
 -2 11 -1 73.84 4.01
 -2 11 -1 82.3 5.04
 -2 11 -2 16.01 1.67
 -2 11 -2 12.61 1.72
 -2 11 -2 17.61 2.1
 -2 11 -3 1.75 0.97
 -2 11 -3 0.99 0.83
 -2 11 -4 0.2 0.69
 -2 11 -4 0.97 0.89
 -2 11 -4 0.56 0.76
 -2 11 -5 0.38 0.7
 -2 11 -5 0.35 0.69
 -2 11 -6 0.42 0.59
 -2 11 -6 0.83 0.68
 -2 10 12 5.49 0.95
 2 -10 -12 6.91 1.12
 2 -10 -11 1.56 1.01
 -2 10 11 0.7 0.69
 2 -10 -10 1.48 1.1
 -2 10 10 1.81 0.88
 -2 10 9 21.34 1.9
 -2 10 9 17.48 1.82
 -2 10 8 80.11 4.13
 -2 10 8 61.8 3.95
 -2 10 7 36.17 2.69
 -2 10 7 28.56 2.75
 -2 10 6 42.69 3.11
 -2 10 6 38.6 3.42
 -2 10 5 122.71 6.98
 -2 10 4 54.74 4.47
 -2 10 4 55.07 3.69
 -2 10 3 10.48 2.23
 -2 10 2 27.58 3.38
 -2 10 2 37.57 3.51
 -2 10 1 51.38 4.6
 -2 10 1 59.11 4.58
 -2 10 0 215.76 11.3
 -2 10 0 231.03 10.2
 -2 10 -1 451.55 20.04
 -2 10 -1 476.02 19.2
 -2 10 -2 400.08 15.91
 -2 10 -2 417.13 16.82
 -2 10 -3 162.73 8.92
 -2 10 -3 189.04 8.88
 -2 10 -4 161.18 8.49
 -2 10 -4 186.45 8.81
 -2 10 -5 166.27 8.38
 -2 10 -5 198.93 9.06
 -2 10 -6 73.21 4.61
 -2 10 -6 80.88 4.88
 -2 10 -7 14.57 1.89
 -2 10 -7 15.28 1.98
 -2 10 -8 0.07 0.79
 -2 10 -8 0.19 0.88
 -2 10 -9 7.33 1.1
 -2 10 -9 6.58 1.15
 2 -9 -14 0.34 0.57
 2 -9 -13 3.35 1.09
 -2 9 12 28.49 1.96
 -2 9 12 36.13 2.42
 2 -9 -12 36.34 3
 -2 9 11 119.94 5.39
 2 -9 -11 111.57 6.04
 -2 9 10 131.96 6.06
 -2 9 10 108.89 5.63
 -2 9 9 122.02 6.48
 -2 9 9 167.23 7.12
 -2 9 8 191.44 9.51
 -2 9 8 239.21 9.78
 2 -9 -7 83.92 9.01
 -2 9 7 70.67 4.83
 -2 9 7 77.09 7.91
 -2 9 6 0.68 1.89
 2 -9 -6 0.81 1.96
 -2 9 6 0.88 1.34
 2 -9 -5 53.8 7.01
 -2 9 5 48.95 6.41
 2 -9 -4 84.43 8.6
 -2 9 4 77.09 8.32
 -2 9 3 2.29 2.34
 -2 9 3 4.68 1.97
 2 -9 -3 6.24 2.81
 -2 9 3 2.72 1.6
 -2 9 2 14.46 2.8
 -2 9 2 19.06 2.8
 2 -9 -2 19.28 4.13
 -2 9 2 14.86 4.29
 -2 9 1 18.3 4.64
 -2 9 1 14.06 2.8
 -2 9 1 16.57 2.56
 2 -9 -1 15.42 3.75
 -2 9 1 13.96 1.97
 -2 9 0 0.4 2.59
 -2 9 0 -0.93 1.46
 -2 9 0 0.65 1.18
 -2 9 0 1.88 1.8
 -2 9 -1 1.93 2.48
 -2 9 -1 1.71 1.56
 -2 9 -1 0.83 1.69
 -2 9 -1 1.27 1.31
 -2 9 -2 12.85 2.18
 -2 9 -3 46.93 3.95
 -2 9 -4 227.95 11.72
 -2 9 -4 314.07 13.17
 -2 9 -5 286.53 13.23
 2 -9 5 300.23 12.92
 2 -9 6 172.04 8.42
 -2 9 -6 231.02 10.39
 2 -9 7 152.17 7.45
 -2 9 -7 212.24 9.46
 -2 9 -8 72.19 4.92
 -2 9 -8 85.49 5.34
 -2 9 -9 34.84 3.08
 -2 9 -9 45.74 3.5
 -2 9 -10 25.08 2.47
 -2 9 -10 34.86 2.76
 -2 9 -11 18.99 1.83
 -2 9 -11 22.87 2.01
 2 -8 -15 2.58 0.95
 2 -8 -14 42.48 3.13
 -2 8 14 39.08 2.38
 2 -8 -13 0.1 1.12
 -2 8 13 0.65 0.89
 -2 8 13 0.53 0.75
 2 -8 -12 16.14 2.35
 -2 8 12 14.45 1.89
 -2 8 12 16.39 1.71
 2 -8 -11 56.15 4.44
 -2 8 11 64.01 3.97
 -2 8 11 55.39 3.52
 -2 8 10 46.08 3.44
 -2 8 10 40.2 3
 -2 8 9 15.94 1.95
 -2 8 9 18.34 3.78
 2 -8 -9 22.49 5.31
 2 -8 -8 218.23 15.47
 -2 8 8 188.71 13.08
 -2 8 7 352.22 18.74
 -2 8 7 306.44 13.66
 2 -8 -7 383.19 20.87
 2 -8 -7 302.02 13.44
 -2 8 6 661.33 29.81
 -2 8 6 578.91 24.31
 2 -8 -6 614.87 23.92
 2 -8 -5 649.88 30.61
 -2 8 5 670.61 30.17
 2 -8 -5 604.98 23.87
 -2 8 4 320.3 18.52
 2 -8 -4 312.46 18.47
 -2 8 4 289.59 13.96
 2 -8 -4 305.96 12.9
 -2 8 3 138.39 11.43
 2 -8 -3 139 7.06
 2 -8 -3 142.27 11.17
 -2 8 3 138.92 8.04
 -2 8 2 2.71 2.59
 -2 8 2 1.51 1.36
 2 -8 -2 1.47 1.63
 2 -8 -2 1.29 1
 -2 8 1 15.48 2.05
 -2 8 1 19.14 4.53
 -2 8 1 15.76 2.59
 -2 8 0 12.22 2.26
 2 -8 0 13.93 1.96
 -2 8 0 10.59 1.86
 -2 8 0 11.31 3.99
 -2 8 -1 76.89 8.9
 -2 8 -1 95.87 6.25
 2 -8 1 89.35 5.44
 2 -8 2 203.69 9.79
 -2 8 -2 184.17 14.24
 -2 8 -2 208.74 10.72
 2 -8 2 206.55 13.73
 -2 8 -2 209.97 10.45
 2 -8 3 32.09 5.47
 -2 8 -3 26.65 5.3
 -2 8 -3 37.63 3.74
 2 -8 3 39.72 3.44
 -2 8 -3 37.11 4.03
 -2 8 -3 41.97 4.06
 2 -8 4 33.05 5.72
 -2 8 -4 37.89 3.81
 -2 8 -4 46.32 4.31
 -2 8 -4 43.15 4.24
 2 -8 4 41.53 3.58
 -2 8 -4 30.41 3.51
 -2 8 -5 3.07 1.57
 -2 8 -5 2.7 1.87
 -2 8 -5 2.33 1.7
 -2 8 -5 2.21 1.37
 2 -8 5 1.47 1.21
 2 -8 5 3.88 2.89
 2 -8 6 21.54 5.04
 2 -8 7 55.23 4.25
 2 -8 7 63.81 8.09
 -2 8 -8 105.62 6.87
 -2 8 -8 103.54 6.64
 2 -8 8 83.36 5.47
 -2 8 -9 43.93 4.11
 -2 8 -9 41.34 3.84
 2 -8 9 30.4 2.93
 -2 8 -10 5.43 1.97
 -2 8 -10 6.66 1.81
 2 -8 10 6.37 1.26
 -2 8 -11 37.51 3.18
 -2 8 -11 35.47 3.27
 -2 8 -12 1.33 1.01
 -2 8 -12 2.49 1.1
 -2 8 -13 0.42 0.58
 -2 8 -13 0.91 0.71
 2 -7 -16 6.27 1.2
 -2 7 15 4.08 0.92
 2 -7 -15 3.26 1.27
 -2 7 14 19.25 1.89
 2 -7 -14 19.96 2.49
 -2 7 13 1.06 1.14
 -2 7 13 1.05 0.97
 2 -7 -13 2.07 1.49
 -2 7 12 48.54 3.49
 -2 7 12 39.53 3.02
 2 -7 -12 41.91 3.93
 -2 7 11 112.3 9.17
 2 -7 -11 109.84 11.4
 -2 7 10 41.05 5.57
 -2 7 10 47.19 3.72
 2 -7 -10 53.98 7.66
 -2 7 10 45.11 3.37
 -2 7 9 33.24 4.88
 2 -7 -9 28.97 5.66
 -2 7 9 24.38 2.46
 2 -7 -8 2.3 1.16
 -2 7 8 1.6 1.82
 -2 7 8 3.12 1.28
 -2 7 8 1.32 1.09
 2 -7 -8 2.19 2.34
 2 -7 -7 35.86 3.26
 -2 7 7 37.61 3.07
 -2 7 7 40.53 5.57
 2 -7 -6 98.22 5.54
 -2 7 6 87.47 5.22
 -2 7 6 101.16 8.79
 2 -7 -6 97.52 9.37
 2 -7 -5 379.81 19.93
 -2 7 5 328.07 14
 -2 7 5 354.04 18.92
 -2 7 5 339.52 15.25
 2 -7 -5 346.88 14.21
 -2 7 4 1283.75 49.44
 2 -7 -4 1366.37 48.42
 -2 7 4 1341.49 54.25
 2 -7 -4 1390.75 54.66
 -2 7 3 1288.56 49.58
 2 -7 -3 1385.61 48.69
 -2 7 3 1397.32 54.79
 2 -7 -3 1323.99 54.31
 -2 7 2 805.7 29.76
 -2 7 2 843.58 34.86
 2 -7 -1 905.21 34.05
 -2 7 1 922.87 34.9
 -2 7 1 946.39 39.96
 -2 7 0 689.89 26.79
 2 -7 0 687.3 26.08
 -2 7 0 717.96 26.77
 -2 7 0 721.08 32.01
 -2 7 -1 65.04 4.95
 -2 7 -1 65.86 7.57
 2 -7 1 58.65 6.51
 2 -7 1 69.53 4.59
 -2 7 -1 77.07 5.09
 -2 7 -2 6.43 1.9
 2 -7 2 5.71 2.74
 -2 7 -2 4.66 2.84
 -2 7 -2 5.76 1.74
 2 -7 2 5.85 1.49
 -2 7 -2 8.92 1.97
 -2 7 -3 11.12 2.36
 -2 7 -3 11.41 2.94
 2 -7 3 13.58 3.76
 -2 7 -3 6.8 3.01
 -2 7 -3 11.86 2.27
 -2 7 -3 13.03 2.31
 2 -7 3 9.56 1.83
 -2 7 -3 10.28 2.13
 -2 7 -4 26.24 3.15
 -2 7 -4 32.93 4.18
 -2 7 -4 25.29 3.34
 2 -7 4 26.43 2.95
 -2 7 -4 25.21 3.06
 2 -7 4 23.7 4.98
 -2 7 -4 23.24 4.75
 -2 7 -5 28.87 3.46
 -2 7 -5 35.94 4.57
 -2 7 -5 29.65 3.68
 2 -7 5 34.8 6.15
 2 -7 5 26.02 3.01
 -2 7 -5 28.86 3.25
 2 -7 6 8.69 3.94
 -2 7 -6 7.55 2.26
 -2 7 -6 6.54 2
 -2 7 -6 10.89 2.5
 -2 7 -6 5.1 2.55
 2 -7 7 4.45 3.44
 -2 7 -7 5.6 1.94
 -2 7 -7 2.77 1.57
 -2 7 -7 2.89 2.27
 -2 7 -7 5.76 2.27
 2 -7 8 58.05 8.18
 -2 7 -8 58.71 5.86
 -2 7 -8 63.19 5.4
 -2 7 -8 61.54 5.2
 2 -7 9 10.73 4.16
 2 -7 10 0.11 1.28
 -2 7 -10 2.08 1.79
 -2 7 -10 1.16 1.63
 -2 7 -10 0.54 1.86
 2 -7 11 3.42 1.37
 -2 7 -11 2.88 1.77
 -2 7 -11 1.91 1.58
 2 -7 12 42.98 3.24
 -2 7 -12 46.79 3.93
 -2 7 -12 42.25 3.88
 -2 7 -13 1.98 1.24
 2 -7 13 0.18 0.89
 -2 7 -13 0.96 1.12
 2 -7 13 0.24 0.65
 -2 7 -14 5.14 1.01
 -2 7 -14 12.55 1.61
 2 -6 -17 4.69 1.07
 -2 6 16 7.43 1.21
 -2 6 16 7.79 0.98
 -2 6 16 4 1.08
 2 -6 -16 8.48 1.58
 -2 6 15 38.99 2.53
 -2 6 15 43.85 2.91
 2 -6 -15 43.79 3.62
 -2 6 14 145.84 6.7
 -2 6 14 166.59 7.45
 -2 6 14 147.97 7.13
 2 -6 -14 154.29 8.24
 -2 6 13 137.8 6.62
 -2 6 13 143.73 6.99
 -2 6 13 156.29 7.42
 2 -6 -13 153.9 8.29
 2 -6 -12 122.47 12.36
 -2 6 12 130.98 9.87
 -2 6 11 4.33 1.25
 -2 6 11 7.76 1.78
 -2 6 11 5.38 2.47
 2 -6 -11 3.91 3.14
 -2 6 11 2.92 1.25
 2 -6 -11 4.46 1.99
 -2 6 10 12.09 2.11
 -2 6 10 10.81 1.82
 -2 6 10 13.17 3.25
 2 -6 -10 9.56 3.91
 2 -6 -9 1.86 2.05
 2 -6 -9 1.36 2.51
 -2 6 9 2.85 1.26
 -2 6 9 5.43 2.46
 -2 6 8 140.19 10.09
 2 -6 -8 118.26 10.31
 -2 6 8 129.12 6.56
 2 -6 -8 122.69 6.89
 -2 6 7 498.95 23.57
 2 -6 -7 423.77 23.35
 2 -6 -7 570.03 26.2
 -2 6 7 473.12 18.94
 2 -6 -7 506.56 19.47
 -2 6 6 67.46 6.77
 2 -6 -6 77.23 7.64
 2 -6 -6 66.97 6.56
 -2 6 6 62.22 4.1
 2 -6 -6 65.63 4.26
 2 -6 -5 9.08 2.41
 2 -6 -5 9.57 2.84
 -2 6 5 6.2 2.6
 -2 6 5 6.83 1.48
 -2 6 5 7.29 1.82
 2 -6 -5 8.38 1.5
 -2 6 4 150.41 10.15
 2 -6 -4 138.44 8.8
 -2 6 4 132.31 7.44
 2 -6 -4 135.93 6.64
 -2 6 4 125.63 6.44
 2 -6 -4 140.79 9.93
 -2 6 3 531.79 21.17
 -2 6 3 574.55 25.13
 -2 6 3 513 19.97
 -2 6 2 600 22.8
 2 -6 -2 586.87 22.35
 -2 6 2 583.55 26.58
 -2 6 2 559.75 22.92
 -2 6 1 310.5 13.17
 2 -6 -1 323.66 12.95
 -2 6 1 287.36 16.35
 -2 6 1 293.49 13.28
 -2 6 0 1139.04 39.28
 2 -6 0 1139.17 38.94
 2 -6 0 1061.95 42.07
 -2 6 0 1032.93 39.29
 -2 6 -1 973.28 36.09
 2 -6 1 997.34 35.91
 -2 6 -1 1023.03 36.08
 2 -6 1 947.98 39.69
 -2 6 -1 977.43 36.32
 -2 6 -1 1041.17 37.21
 -2 6 -2 384.47 15.97
 2 -6 2 380.53 15.79
 -2 6 -2 406.72 15.82
 2 -6 2 364.18 19.62
 -2 6 -2 377.96 16.09
 -2 6 -2 419.13 17.12
 -2 6 -2 339.72 15.85
 -2 6 -3 632.48 24.41
 -2 6 -3 570.98 24.44
 -2 6 -3 682.61 25.85
 -2 6 -3 590.56 24.46
 -2 6 -3 655.81 24.07
 2 -6 3 584.75 29.11
 -2 6 -4 667.8 26.18
 -2 6 -4 744.5 27.93
 -2 6 -4 647.12 26.51
 -2 6 -4 662.97 26.56
 -2 6 -4 660.85 25.65
 2 -6 4 670.75 32.14
 -2 6 -5 25.38 3.8
 -2 6 -5 24.64 3.14
 2 -6 5 22.88 4.98
 -2 6 -5 21.4 2.94
 -2 6 -5 19.08 2.71
 -2 6 -6 101.16 7.37
 -2 6 -6 87.47 6.43
 -2 6 -6 96.28 6.17
 -2 6 -6 100.1 6.56
 2 -6 6 77.2 9.46
 2 -6 7 12.99 4.61
 -2 6 -7 14.72 4.01
 -2 6 -7 16.59 2.92
 -2 6 -7 16.43 3.36
 -2 6 -7 12.47 2.51
 -2 6 -7 11.31 2.21
 2 -6 8 -0.51 2.8
 -2 6 -8 3.08 2.43
 -2 6 -8 0.18 1.54
 -2 6 -8 1.13 1.44
 -2 6 -8 2.41 1.73
 -2 6 -8 2.15 2.26
 2 -6 9 130.31 12.35
 -2 6 -9 111.68 7.64
 -2 6 -9 108.66 10.85
 -2 6 -9 124.99 8.48
 -2 6 -9 125.46 7.98
 -2 6 -10 67.35 5.93
 -2 6 -10 65.82 5.58
 -2 6 -10 61.2 5.34
 -2 6 -10 56.15 7.82
 -2 6 -11 5.97 2.86
 2 -6 11 7.41 3.3
 -2 6 -11 6.04 2.13
 -2 6 -11 3.58 1.94
 2 -6 11 2.63 1.6
 -2 6 -12 7.57 2.04
 -2 6 -12 5.14 1.84
 2 -6 12 3.86 1.55
 -2 6 -13 2.02 1.41
 -2 6 -13 2.65 1.48
 2 -6 13 1.48 1.3
 -2 6 -14 0.44 1.14
 2 -6 14 0.75 0.95
 -2 6 -14 0.29 1.11
 -2 6 -15 11.16 1.64
 -2 6 -15 8.22 1.28
 2 -6 15 10.87 1.4
 2 -5 -18 -0.15 0.67
 2 -5 -17 2.34 1.05
 2 -5 -16 5.4 1.6
 -2 5 16 5.36 1.07
 -2 5 16 5.72 1.24
 2 -5 -15 19.96 2.73
 -2 5 15 21.26 1.97
 -2 5 15 19.88 2.16
 -2 5 14 223.35 9.71
 2 -5 -14 223.53 10.8
 -2 5 14 198.85 9.01
 -2 5 14 214.1 9.43
 2 -5 -13 525.99 28.48
 2 -5 -12 435.35 18
 -2 5 12 371.7 15.83
 -2 5 12 435.98 16.9
 2 -5 -12 404.63 24.64
 -2 5 12 416.18 16.38
 2 -5 -11 575.56 29.62
 -2 5 11 521.99 24.94
 -2 5 11 515.76 20.47
 -2 5 11 529.39 20.9
 2 -5 -11 539.73 21.93
 -2 5 10 635.25 28.98
 -2 5 10 625.46 24.45
 -2 5 10 657.74 24.86
 2 -5 -9 477.16 25.25
 -2 5 9 485.93 22.27
 -2 5 9 460.87 17.94
 -2 5 8 233.52 10.52
 2 -5 -8 272.66 16.56
 2 -5 -8 218.13 14.68
 -2 5 8 254.6 14.14
 2 -5 -8 264.87 11.25
 -2 5 7 60.09 3.94
 2 -5 -7 54.89 6.26
 -2 5 7 63.32 6.25
 2 -5 -7 70.26 4.32
 2 -5 -6 2.96 1.1
 -2 5 6 2.15 1.92
 2 -5 -6 2.88 1.64
 2 -5 -6 1.73 1.53
 -2 5 6 1.95 1.13
 2 -5 -6 5.25 2.21
 2 -5 -5 290.29 12.78
 -2 5 5 272.57 14.99
 2 -5 -5 306.16 11.88
 2 -5 -5 318.07 15.89
 -2 5 5 260 11.48
 -2 5 5 280.94 12.59
 -2 5 4 95.11 5.06
 -2 5 4 105.53 5.92
 -2 5 4 103.98 7.8
 2 -5 -3 44.47 4.05
 -2 5 3 43.82 4.84
 -2 5 3 47.39 3.49
 -2 5 3 38.48 2.75
 2 -5 -2 2.83 1.25
 2 -5 -2 2.62 1.35
 -2 5 2 3.32 1.26
 -2 5 2 2.37 1.11
 -2 5 2 3.13 1
 2 -5 -2 2.79 0.98
 2 -5 -1 1.32 1.08
 -2 5 1 1.6 1.13
 2 -5 -1 0.17 1.35
 2 -5 -1 0.7 0.79
 -2 5 1 0.55 0.95
 2 -5 0 546.42 22.53
 -2 5 0 568.53 21.16
 -2 5 0 551.04 21.25
 -2 5 0 568.54 21.72
 -2 5 0 502.47 21.01
 2 -5 0 522.87 23.36
 2 -5 0 586.28 21.05
 -2 5 -1 8.43 1.55
 2 -5 1 9.52 1.88
 -2 5 -1 7.1 1.52
 -2 5 -1 7.22 1.74
 -2 5 -1 7.51 1.48
 2 -5 1 8.05 1.43
 -2 5 -2 26.71 2.63
 -2 5 -2 34.54 3.28
 -2 5 -2 25.81 2.66
 -2 5 -2 35.9 2.9
 2 -5 2 27.51 3.3
 2 -5 3 174.22 10.65
 -2 5 -3 227.36 10.44
 -2 5 -3 201.88 9.55
 -2 5 -3 206.64 9.63
 2 -5 3 194.95 13
 -2 5 -3 214.7 9.57
 -2 5 -4 838.93 30.78
 -2 5 -4 917.56 32.17
 -2 5 -4 772.96 30.83
 -2 5 -4 858.17 35.34
 -2 5 -4 800.79 30.88
 -2 5 -4 783.58 29.94
 2 -5 4 784.72 36.41
 -2 5 -5 81.33 5.26
 2 -5 5 69.32 8.21
 -2 5 -5 92.12 8.25
 -2 5 -5 88.86 6.17
 -2 5 -5 76.51 5.38
 -2 5 -5 74.18 5.23
 -2 5 -6 30.43 3.23
 2 -5 6 29.06 5.74
 -2 5 -6 29.75 4.9
 -2 5 -6 30.26 3.4
 -2 5 -6 32.61 3.94
 -2 5 -6 32.52 3.38
 -2 5 -7 119.64 7.24
 -2 5 -7 111.54 6.9
 2 -5 7 119.2 11.48
 -2 5 -7 119.04 6.94
 -2 5 -7 116.49 7.93
 -2 5 -7 112.13 7.31
 -2 5 -7 130.67 10.83
 -2 5 -8 45.17 4.27
 -2 5 -8 33.95 3.59
 -2 5 -8 41.23 3.89
 2 -5 8 46.56 7.29
 -2 5 -8 39.52 4.51
 -2 5 -8 33.81 3.99
 -2 5 -8 42.34 6.26
 -2 5 -9 25.56 5.42
 -2 5 -9 21.53 2.98
 2 -5 9 22.85 5.53
 -2 5 -9 21.01 3.08
 -2 5 -9 22.43 3.6
 -2 5 -9 21.92 3.31
 -2 5 -9 22.22 2.93
 -2 5 -10 14.59 2.58
 -2 5 -10 15.62 2.99
 -2 5 -10 13.63 2.98
 -2 5 -10 12.29 2.56
 -2 5 -10 10.72 3.97
 2 -5 10 21.23 5.14
 -2 5 -11 8.82 2.24
 -2 5 -11 6.53 3.31
 -2 5 -11 8.92 2.29
 2 -5 11 7.71 3.7
 -2 5 -11 6.36 2.26
 -2 5 -11 7.04 2.38
 -2 5 -12 9.06 3.44
 -2 5 -12 7.79 2.27
 2 -5 12 8.66 3.45
 -2 5 -13 78.2 5.89
 2 -5 13 89.01 5.87
 -2 5 -13 78.8 5.73
 -2 5 -14 28.68 3.2
 2 -5 14 27.2 2.92
 -2 5 -14 22.71 2.85
 -2 5 -15 70.11 4.7
 2 -5 15 75.25 4.52
 -2 5 -16 59.54 3.91
 2 -5 16 62.27 3.67
 2 -4 -18 0.87 0.79
 -2 4 18 0.52 0.47
 -2 4 17 1.39 0.87
 2 -4 -17 1.06 1.12
 2 -4 -16 10.68 2.06
 -2 4 16 10.37 1.48
 -2 4 16 9.02 1.52
 2 -4 -15 29.28 3.29
 -2 4 15 27.09 2.59
 -2 4 15 25.62 2.34
 2 -4 -14 1.88 2.44
 -2 4 13 44.3 3.59
 2 -4 -13 46.73 7.45
 -2 4 13 43.25 3.34
 -2 4 13 39.1 3.1
 2 -4 -13 41.99 4.16
 2 -4 -12 101.5 6.44
 2 -4 -12 92.04 10.61
 -2 4 12 90.74 5.23
 -2 4 12 87.44 5.4
 -2 4 12 83.97 4.92
 -2 4 11 387.36 15.94
 -2 4 11 403.71 16.36
 2 -4 -11 431.37 24.23
 2 -4 -11 403.26 17.27
 -2 4 11 390.13 19.72
 -2 4 10 272.71 14.64
 2 -4 -10 294.07 18.25
 -2 4 10 257.13 11.39
 -2 4 10 261.13 11.13
 -2 4 9 576.03 22.47
 2 -4 -9 526.8 27.88
 2 -4 -8 1090.38 38.19
 -2 4 8 970.84 37.36
 -2 4 8 1065.63 41.22
 2 -4 -8 963.76 42.49
 2 -4 -7 1480.99 56.32
 2 -4 -7 1648.5 55.63
 -2 4 7 1459.29 54.99
 -2 4 7 1627.87 58.81
 2 -4 -7 1499.9 59.68
 2 -4 -6 2091.06 65.85
 2 -4 -6 1648.84 66.15
 -2 4 6 1770.99 65.3
 -2 4 6 1846.48 68.74
 2 -4 -6 2156.75 71.14
 -2 4 5 552.66 22.06
 2 -4 -5 614.07 21.46
 -2 4 5 533.91 21.05
 2 -4 -5 601.32 24.06
 2 -4 -4 310.46 13.92
 -2 4 4 289.16 12.4
 2 -4 -3 127.53 7.29
 2 -4 -2 40.12 3.51
 2 -4 -2 37.62 3.5
 2 -4 -1 3.17 1.33
 2 -4 -1 2.88 1.53
 2 -4 0 159.06 8.36
 2 -4 0 157.72 8.84
 2 -4 1 561.62 22.77
 2 -4 1 569.3 23.89
 2 -4 2 73.34 6.33
 -2 4 -3 695.98 27.16
 -2 4 -3 714.35 30.39
 2 -4 3 752.38 31.59
 -2 4 -3 746.34 27.19
 -2 4 -3 677.57 27.02
 -2 4 -4 277.54 12.46
 -2 4 -4 302.27 12.21
 -2 4 -4 295.36 12.44
 -2 4 -4 261.31 12.22
 -2 4 -5 177.26 9.18
 -2 4 -5 216.44 10.39
 -2 4 -5 208.23 9.16
 2 -4 5 188.82 13.79
 -2 4 -5 206.58 9.44
 -2 4 -5 202.15 12.45
 -2 4 -6 4.21 1.5
 -2 4 -6 3.65 1.92
 -2 4 -6 5.59 1.47
 2 -4 6 2.87 2.69
 -2 4 -6 6.47 1.64
 -2 4 -6 4.57 2.2
 -2 4 -7 8.62 1.85
 -2 4 -7 6.56 2.3
 -2 4 -7 7.08 1.72
 2 -4 7 13.76 4.25
 -2 4 -7 7.36 1.84
 -2 4 -7 4.47 2.69
 -2 4 -8 21.65 4.6
 -2 4 -8 18.8 2.72
 -2 4 -8 18.43 3.2
 -2 4 -8 24.31 2.84
 -2 4 -8 25.18 2.95
 2 -4 8 31.45 6.08
 -2 4 -9 121.17 7.65
 -2 4 -9 127.41 8.2
 -2 4 -9 132.56 7.5
 2 -4 9 153.73 12.81
 -2 4 -9 118.58 7.31
 -2 4 -9 122.99 11.2
 -2 4 -10 16.91 4.49
 -2 4 -10 20 3.04
 -2 4 -10 18.15 3.15
 -2 4 -10 14.83 2.57
 -2 4 -10 18.89 2.66
 2 -4 10 19.62 4.65
 -2 4 -11 60.1 5.12
 -2 4 -11 54.64 4.79
 -2 4 -11 64.81 8.39
 2 -4 11 61.46 7.9
 -2 4 -11 56.68 5.1
 -2 4 -12 17.66 3
 -2 4 -12 18.4 2.85
 -2 4 -12 18.71 2.88
 -2 4 -12 15.42 4.46
 2 -4 12 21.53 4.52
 -2 4 -13 269.14 18.93
 2 -4 13 310.9 18.18
 -2 4 -14 10.3 2.1
 2 -4 14 8.27 2.15
 -2 4 -14 8.37 2.05
 -2 4 -14 8.49 2.11
 -2 4 -15 54.51 4.05
 2 -4 15 63.48 4.44
 -2 4 -15 55.11 4.54
 -2 4 -15 56.29 4.47
 2 -4 16 42.27 3.26
 -2 4 -16 40.39 3.47
 2 -4 17 49.84 3.09
 -2 4 -17 40.87 3.2
 2 -3 -19 38.26 2.45
 2 -3 -18 48.53 3.23
 -2 3 18 33.9 2.09
 2 -3 -17 16.53 2.3
 -2 3 17 15.23 1.71
 2 -3 -16 60.93 4.71
 -2 3 16 63.04 3.96
 -2 3 16 62.67 3.82
 2 -3 -15 1.35 1.59
 -2 3 15 0.27 1.1
 -2 3 15 0.92 1.07
 2 -3 -15 0.45 2.7
 2 -3 -14 28.82 3.58
 -2 3 14 24.86 2.6
 -2 3 14 28.08 2.62
 2 -3 -14 25.97 5.71
 2 -3 -13 128.71 7.61
 -2 3 13 118.1 6.34
 -2 3 13 126.19 6.63
 -2 3 13 110.8 6.1
 -2 3 12 141.26 7.19
 2 -3 -12 144.01 8.27
 -2 3 12 150.38 7.51
 2 -3 -11 107.06 10.77
 -2 3 11 101.45 5.62
 -2 3 11 102.95 5.81
 2 -3 -11 101.73 6.47
 2 -3 -10 10.41 2.1
 -2 3 10 9.64 1.67
 -2 3 10 11.4 1.89
 2 -3 -10 14.96 4.17
 2 -3 -10 5.68 3.06
 -2 3 10 12.55 2.68
 2 -3 -9 100.3 9.05
 -2 3 9 88.33 6.69
 -2 3 9 79.32 4.59
 2 -3 -9 81.98 8.29
 -2 3 8 24.25 2.24
 2 -3 -8 24.67 4.47
 2 -3 -8 20.33 3.89
 2 -3 -8 24.75 2.95
 2 -3 -8 21.08 2.3
 -2 3 7 541.6 20.83
 2 -3 -7 466.72 21.49
 2 -3 -7 638.73 21.49
 -2 3 7 571.21 23.51
 2 -3 -7 655.41 26.45
 2 -3 -6 2490.49 82.09
 2 -3 -6 2411.09 85.29
 -2 3 6 2396.87 84.5
 -2 3 6 2193.42 81.64
 2 -3 -5 3562.15 120.93
 2 -3 -5 3589.18 121.88
 2 -3 -4 3069.66 109.14
 2 -3 -4 3268.28 110.15
 -2 3 4 2980.7 109.03
 2 -3 -3 1657.16 59.72
 2 -3 -3 1620.86 59.06
 2 -3 -2 825.38 30.36
 2 -3 -2 779.86 30.15
 2 -3 -1 138.21 7
 2 -3 -1 123.36 6.89
 2 -3 0 1444.79 49.68
 2 -3 0 1279.89 49.75
 2 -3 1 3.49 1.32
 2 -3 1 3.07 1.69
 -2 3 -2 8.63 2.11
 2 -3 2 7.15 2.29
 -2 3 -3 469.31 20.73
 2 -3 3 500.8 22.05
 -2 3 -4 0.2 1.53
 2 -3 4 1.63 2.27
 2 -3 5 17.94 4.34
 -2 3 -5 28.77 3.96
 -2 3 -5 27.08 2.48
 -2 3 -6 90.12 5.04
 -2 3 -6 91.93 5.28
 -2 3 -6 88.92 5.92
 -2 3 -7 24.05 2.54
 -2 3 -7 23.51 2.56
 2 -3 7 29.31 5.77
 -2 3 -7 25.15 4.24
 -2 3 -8 18.67 2.53
 -2 3 -8 24.45 2.47
 -2 3 -8 21.59 3.3
 -2 3 -8 22.84 2.65
 2 -3 8 33 5.82
 -2 3 -8 25.91 4.6
 -2 3 -9 2.65 1.32
 -2 3 -9 2.49 1.76
 -2 3 -9 2.31 1.35
 2 -3 9 2.5 2.56
 -2 3 -9 4.31 1.57
 -2 3 -9 3.06 2.46
 -2 3 -10 54.29 4.54
 -2 3 -10 60.71 5.1
 -2 3 -10 54.52 4.24
 -2 3 -10 60.63 7.66
 2 -3 10 68.72 8.03
 -2 3 -10 60.76 4.67
 -2 3 -11 199.18 10.15
 -2 3 -11 200.84 15.09
 -2 3 -11 183.06 9.82
 2 -3 11 218.38 14.82
 -2 3 -11 187.26 9.98
 -2 3 -12 237.65 11.82
 2 -3 12 243.23 15.73
 -2 3 -12 219.69 16.76
 -2 3 -13 372.9 16.51
 -2 3 -13 339.16 22.35
 2 -3 13 362.29 20.15
 -2 3 -14 129.05 7.71
 -2 3 -14 145.35 12.95
 2 -3 14 140.31 10.75
 -2 3 -15 221.39 10.57
 2 -3 15 218.55 10.17
 -2 3 -15 209.61 10.61
 -2 3 -16 166.59 8.14
 2 -3 16 173.19 7.79
 -2 3 -16 155.19 8.14
 -2 3 -17 83.6 4.94
 2 -3 17 85.74 4.69
 -2 3 -18 0.27 0.84
 2 -3 18 1.4 0.82
 2 -2 -19 61.37 3.47
 2 -2 -18 82.45 4.46
 -2 2 18 56.53 2.88
 2 -2 -17 151.85 7.68
 -2 2 17 134.78 6.33
 -2 2 17 145.76 6.64
 -2 2 16 437.08 16.73
 2 -2 -16 457.88 18.3
 -2 2 16 453.76 16.76
 2 -2 -15 482.72 26.83
 2 -2 -14 469.45 19.21
 -2 2 14 413.34 17.35
 -2 2 14 437.89 17.33
 2 -2 -14 456.53 25.74
 2 -2 -13 363.49 15.98
 -2 2 13 339.12 14.3
 -2 2 13 345.57 14.27
 2 -2 -13 382.82 22.7
 -2 2 12 96.16 5.46
 2 -2 -12 103.52 10.79
 -2 2 12 108.61 5.86
 -2 2 12 100.93 5.61
 2 -2 -12 113.8 6.84
 -2 2 11 7.22 1.64
 -2 2 11 7.68 1.52
 2 -2 -11 6.16 1.89
 -2 2 10 55.67 3.7
 2 -2 -10 54.08 4.28
 2 -2 -10 61.1 7.27
 -2 2 10 51.31 3.54
 -2 2 9 145.45 6.94
 2 -2 -9 127.33 10.84
 -2 2 9 160.89 8.93
 2 -2 -9 154.71 7.75
 2 -2 -9 158.68 11.64
 -2 2 9 149.19 7.06
 2 -2 -8 266.81 13.17
 -2 2 8 309.88 12.35
 2 -2 -8 276.83 16.52
 -2 2 8 351.7 14.75
 2 -2 -8 379.11 18.06
 2 -2 -8 314.85 12.88
 -2 2 7 138.28 7.64
 -2 2 7 132.41 5.95
 2 -2 -7 117.19 8.53
 2 -2 -7 104.8 6.36
 2 -2 -7 144.75 6.39
 -2 2 6 1.05 1.38
 2 -2 -6 2.24 1.79
 2 -2 -6 1.63 1.51
 2 -2 -5 409.51 16.86
 2 -2 -5 376.02 15.96
 2 -2 -4 234.61 11.26
 2 -2 -4 230.65 10.76
 2 -2 -3 74.17 4.91
 2 -2 -3 83.99 4.89
 2 -2 -2 77.82 4.66
 2 -2 -2 78.49 4.65
 2 -2 -1 19.46 2.17
 2 -2 -1 20.37 2.16
 2 -2 0 17.9 2.13
 2 -2 0 13.31 1.84
 2 -2 1 227.56 10.68
 -2 2 -1 239.45 10.81
 2 -2 2 22.49 2.87
 -2 2 -2 20.25 2.51
 -2 2 -3 366.97 15.66
 2 -2 3 337.08 16.22
 -2 2 -3 342.87 15.37
 2 -2 4 31.98 4.57
 -2 2 -4 38.33 4.07
 -2 2 -4 31.54 3.54
 -2 2 -5 62.66 5.4
 -2 2 -5 59.63 5.35
 2 -2 6 25.18 4.97
 -2 2 -6 42.67 4.72
 2 -2 7 121.38 5.94
 -2 2 -7 126.07 6.59
 -2 2 -7 128.06 6.41
 -2 2 -8 12.67 1.77
 -2 2 -8 14.67 2.09
 2 -2 8 16.44 4.17
 2 -2 8 12.08 1.66
 -2 2 -8 12.85 3.32
 -2 2 -8 14.41 2.28
 -2 2 -8 11.62 1.9
 -2 2 -9 7.31 1.54
 -2 2 -9 6.69 1.74
 2 -2 9 9.79 1.54
 -2 2 -9 8.29 1.75
 -2 2 -9 9.69 3.22
 -2 2 -9 8.61 1.97
 2 -2 9 12.69 3.38
 -2 2 -10 40.13 3.73
 -2 2 -10 44.24 3.6
 -2 2 -10 45.77 3.95
 2 -2 10 41.42 3.25
 -2 2 -10 47.34 6.39
 -2 2 -10 44.43 4.08
 2 -2 10 55.04 6.56
 -2 2 -11 2.79 1.61
 2 -2 11 5.44 1.47
 -2 2 -11 5.31 2.88
 -2 2 -11 6.07 1.61
 -2 2 -11 4.17 1.78
 -2 2 -12 45.84 4.2
 2 -2 12 49.02 6.15
 -2 2 -12 45.5 4.28
 2 -2 12 52.58 3.81
 -2 2 -12 48.7 4.11
 -2 2 -13 1.28 1.55
 -2 2 -13 0.49 2.44
 2 -2 13 2.26 2.11
 -2 2 -13 0.55 1.29
 -2 2 -14 62.81 8.46
 -2 2 -14 62.44 5.09
 -2 2 -14 61.8 4.72
 -2 2 -15 167.53 14.35
 -2 2 -15 182.98 9.74
 -2 2 -16 477.84 19.35
 2 -2 16 467.17 18.68
 -2 2 -16 435.69 19.26
 -2 2 -17 374.57 15.41
 2 -2 17 365.28 14.79
 -2 2 -17 349.94 15.34
 -2 2 -18 242.31 10.21
 2 -2 18 238.69 9.73
 -2 2 -18 220.03 10.02
 2 -1 -19 1.82 0.88
 2 -1 -18 5.84 1.49
 2 -1 -17 56.64 3.96
 2 -1 -17 85.01 5.16
 -2 1 17 79.74 4.22
 -2 1 17 65.35 3.6
 2 -1 -17 64.15 3.98
 2 -1 -16 162.11 8.48
 -2 1 16 180.39 8.08
 2 -1 -16 166.78 8.53
 2 -1 -16 204.05 9.77
 -2 1 16 190.9 8.36
 2 -1 -15 498.27 27.41
 2 -1 -14 763.15 36.7
 2 -1 -14 773.57 29.55
 -2 1 14 723.7 27.74
 -2 1 14 726.37 27.7
 2 -1 -13 1591.11 62.29
 2 -1 -13 1516.05 53.91
 -2 1 13 1410.52 51.99
 -2 1 13 1427.35 51.98
 2 -1 -12 1132.36 41.43
 -2 1 12 1097.25 39.74
 -2 1 12 1041 39.65
 -2 1 11 556.91 21.68
 -2 1 11 567.04 21.75
 2 -1 -11 581.08 23.04
 -2 1 10 401.64 15.69
 -2 1 10 391.82 15.63
 2 -1 -10 405.46 16.75
 2 -1 -9 600.35 29.02
 -2 1 9 639.42 23.45
 2 -1 -9 671.76 29.51
 -2 1 9 611.41 23.38
 2 -1 -9 642.9 24.38
 -2 1 8 27.54 2.83
 -2 1 8 24.03 2.09
 -2 1 8 20.82 1.98
 2 -1 -8 22.16 2.42
 -2 1 7 58.99 4.25
 2 -1 -7 65.07 6.02
 2 -1 -7 64 5.85
 2 -1 -6 135.21 8.3
 2 -1 -6 125.5 7.66
 2 -1 -6 111.89 5.95
 -2 1 6 114.69 6.26
 2 -1 -6 111.92 5.4
 -2 1 5 261.49 11.79
 2 -1 -5 288.34 13.41
 2 -1 -5 274.45 11.36
 2 -1 -4 48.18 4.01
 2 -1 -4 49.83 3.73
 2 -1 -3 31.88 2.79
 2 -1 -3 30.25 2.65
 2 -1 -2 16.34 1.91
 2 -1 -2 20.7 2.04
 2 -1 -1 132.97 6.46
 2 -1 -1 142.11 6.53
 2 -1 0 1018.66 37.26
 2 -1 0 1041.17 37.19
 2 -1 1 2908.07 104.28
 -2 1 -1 3051.16 104.02
 2 -1 2 3298.89 115.85
 -2 1 -2 3115.01 115.29
 -2 1 -3 424.71 16.75
 -2 1 -3 371.62 16.13
 2 -1 3 397.11 17.21
 -2 1 -4 66.21 5.11
 2 -1 4 65.08 5.63
 -2 1 -5 201.33 10.09
 -2 1 -5 239.1 10.97
 -2 1 -6 25.65 3.49
 -2 1 -6 33.36 4.09
 -2 1 -7 23.93 3.72
 -2 1 -7 24.51 4
 2 -1 7 19.04 4.14
 2 -1 8 120.08 5.86
 -2 1 -9 5.05 1.66
 2 -1 9 2.71 1.1
 -2 1 -9 5.43 1.28
 -2 1 -9 3.49 2.72
 2 -1 9 2.9 2.1
 -2 1 -9 4.49 2.44
 -2 1 -10 115.97 6.85
 2 -1 10 118.56 6.13
 -2 1 -10 110.57 6.26
 -2 1 -10 130.02 10.5
 2 -1 10 134.21 9.77
 -2 1 -10 119.37 9.8
 -2 1 -11 78.96 5.56
 -2 1 -11 78.77 5.18
 2 -1 11 85.61 5.01
 -2 1 -11 93.11 9.27
 2 -1 11 84.57 7.56
 -2 1 -11 80.4 8.34
 -2 1 -12 11.35 2.3
 -2 1 -12 13.09 2.21
 2 -1 12 13.04 2
 2 -1 12 9.6 2.73
 -2 1 -12 10.17 3.67
 -2 1 -12 16.02 4.1
 -2 1 -12 13.79 2.49
 -2 1 -13 251.4 12.38
 -2 1 -13 252.91 12.02
 -2 1 -13 234.6 16.08
 2 -1 13 267.82 11.57
 -2 1 -13 264.45 18.14
 -2 1 -14 688.28 28.41
 -2 1 -14 649.2 33.21
 2 -1 14 762.42 27.69
 -2 1 -14 742.24 28.96
 -2 1 -14 727.29 28.32
 -2 1 -15 10.45 3.88
 2 -1 16 45.79 3.78
 -2 1 -16 52.68 4.41
 -2 1 -16 43.99 3.74
 2 -1 17 95.76 5.52
 -2 1 -17 102.8 6.16
 2 -1 18 261.3 10.94
 -2 1 -18 254 11.42
 -2 1 -18 281.75 11.67
 2 -1 19 224.12 8.74
 -2 1 -19 188.65 9.02
 2 0 -19 10.78 1.42
 2 0 -18 30.48 2.79
 2 0 -17 25.64 2.5
 2 0 -17 23.04 2.46
 2 0 -16 49.34 4.33
 2 0 -16 45.69 3.76
 -2 0 16 52.71 3.58
 2 0 -16 51.05 3.92
 2 0 -15 53.61 7.7
 -2 0 14 37.57 3.18
 2 0 -14 35.56 6.46
 -2 0 14 39.22 3.09
 2 0 -14 41.61 4.13
 -2 0 13 326.26 13.7
 2 0 -13 370.91 21.44
 -2 0 13 324.38 13.58
 2 0 -13 342.62 15.28
 2 0 -12 452.62 18.89
 2 0 -12 536.9 26.72
 -2 0 12 476.81 18.56
 -2 0 12 479.41 18.67
 2 0 -12 510.94 20.28
 -2 0 11 476.78 19.39
 2 0 -11 534.85 20.97
 -2 0 11 510.18 19.51
 2 0 -10 1403.62 50.27
 -2 0 10 1380.97 48.95
 -2 0 10 1329.16 48.99
 2 0 -10 1524.03 56.66
 -2 0 9 1682.25 58.44
 -2 0 9 1617.73 58.51
 2 0 -9 1691.11 59.59
 2 0 -8 1231.47 41.16
 2 0 -8 1019.19 41.26
 -2 0 7 5760.51 194.1
 2 0 -7 5751.2 198.13
 -2 0 6 1502.37 51.36
 2 0 -6 1561.76 52.08
 2 0 -6 1593.89 54.66
 2 0 -6 1692.84 55.09
 -2 0 5 145.28 6.79
 2 0 -5 161.77 8.41
 2 0 -5 161.87 7
 2 0 -5 176.53 9.01
 2 0 -5 144.26 6.97
 2 0 -4 34.09 2.91
 2 0 -4 28.63 1.95
 2 0 -4 30.1 3.15
 -2 0 4 28.51 2.13
 2 0 -3 78.41 3.3
 2 0 -3 92.15 5.03
 2 0 -2 12.66 1.58
 2 0 -1 15.36 1.45
 -2 0 0 30.82 1.93
 -2 0 -1 2.25 1.1
 -2 0 -1 1.18 0.81
 -2 0 -2 222.25 9.65
 -2 0 -2 215.57 9.11
 2 0 3 400.66 15.45
 -2 0 -3 392.68 15.51
 2 0 4 231.4 11.43
 -2 0 -4 254.85 11.54
 -2 0 -4 237.25 10.85
 -2 0 -5 178.79 8.58
 -2 0 -5 173.6 8.11
 -2 0 -6 1027.47 34.13
 -2 0 -6 1069.19 34.23
 -2 0 -7 513.8 20.88
 -2 0 -7 479.74 20.8
 2 0 8 661.65 27.93
 -2 0 -8 705.93 28.61
 2 0 8 615.08 24
 -2 0 -8 691.5 29
 -2 0 -9 563.78 26.79
 2 0 9 577.76 21.72
 2 0 9 603.33 25.61
 2 0 9 577.51 21.91
 -2 0 -9 561.29 21.85
 2 0 10 378.34 15.21
 -2 0 -10 373.31 19.84
 -2 0 -10 374.27 20.46
 -2 0 -10 382.59 15.46
 -2 0 -10 367.63 15.81
 2 0 11 605.37 22.35
 -2 0 -11 603.44 28.09
 -2 0 -11 589.13 28.83
 -2 0 -11 587.52 22.69
 -2 0 -11 527.22 22.66
 2 0 12 177.55 8.25
 -2 0 -12 163.76 12.38
 -2 0 -12 152.07 12.86
 -2 0 -12 167.09 8.54
 -2 0 -12 152.14 8.42
 2 0 13 14.47 2.11
 -2 0 -13 8.9 3.5
 -2 0 -13 12.27 2.21
 -2 0 -13 10.5 4.07
 2 0 14 17.5 2.37
 -2 0 -14 9.16 3.42
 -2 0 -14 12.23 4.48
 -2 0 -14 15.99 2.48
 -2 0 -15 4.66 3.12
 -2 0 -15 4.61 1.73
 2 0 15 3.88 1.44
 2 0 16 11.06 1.79
 -2 0 -16 11.53 2.37
 2 0 16 9.71 1.92
 -2 0 -16 7.54 1.82
 2 0 17 17.48 2.23
 -2 0 -17 14.26 2.07
 2 0 18 1.06 0.92
 -2 0 -18 0.84 1.23
 -2 0 -19 16.38 1.89
 2 0 19 18.77 1.57
 2 1 -19 141.99 6.3
 2 1 -18 24.26 2.06
 2 1 -18 30.94 2.76
 2 1 -17 48.39 3.48
 2 1 -17 53.3 4.04
 2 1 -17 44.73 3.43
 2 1 -16 5.82 1.94
 2 1 -16 4.65 1.65
 2 1 -16 4.23 1.46
 -2 -1 16 4.39 1.39
 2 1 -15 0.86 2.58
 -2 -1 14 41.35 3.31
 2 1 -14 48.26 6.97
 2 1 -14 30.83 3.49
 2 1 -14 46.49 4.28
 2 1 -14 32.8 5.64
 2 1 -13 178.19 8.95
 2 1 -13 205.25 15.06
 -2 -1 13 197.33 8.86
 2 1 -13 217.45 10.61
 -2 -1 13 202.15 9.12
 2 1 -12 70.58 4.65
 2 1 -12 68.55 8.04
 -2 -1 12 71.61 4.28
 2 1 -12 76.86 5.53
 -2 -1 12 71.52 4.43
 2 1 -11 6.27 1.6
 2 1 -11 5.27 2.77
 2 1 -11 7.81 1.92
 -2 -1 11 4.53 1.34
 -2 -1 11 8.15 1.41
 2 1 -10 46.54 6.1
 2 1 -10 49.79 4.05
 -2 -1 10 51.87 3.34
 -2 -1 10 46.69 3.14
 2 1 -9 404.72 19.59
 -2 -1 9 353.66 14.09
 2 1 -9 374.94 15.29
 2 1 -8 277.94 11.85
 2 1 -7 1013.1 40.82
 2 1 -6 1778.6 64.72
 2 1 -6 1718.52 62.07
 2 1 -5 269.33 12.46
 2 1 -5 298.84 11.85
 2 1 -5 310.66 13.74
 2 1 -4 51.46 3.61
 2 1 -4 51.46 2.78
 2 1 -4 55.45 4
 2 1 -4 55.7 4.11
 -2 -1 4 49.2 2.33
 2 1 -3 477.78 18.16
 2 1 -3 447.03 18.5
 2 1 -3 478.98 18.1
 2 1 -2 307.34 12.49
 2 1 -2 316.47 12.13
 2 1 -1 84.4 4.05
 2 1 -1 87.77 4.06
 -2 -1 0 37.97 2.2
 2 1 0 44.78 2.43
 2 1 0 42.25 1.96
 2 1 1 6.1 1.15
 -2 -1 -1 9.38 1.26
 2 1 1 7.04 0.88
 -2 -1 -1 7.71 0.91
 2 1 2 6.61 0.68
 -2 -1 -2 7.32 1.06
 -2 -1 -2 7.18 1.46
 2 1 2 7.67 1.32
 -2 -1 -3 223.17 9.5
 2 1 3 229.48 9.55
 -2 -1 -4 92.21 5.49
 -2 -1 -4 90.58 5.59
 2 1 4 92.92 5.17
 -2 -1 -5 82.87 5.78
 2 1 5 80.56 5.26
 -2 -1 -6 -0.19 1.86
 -2 -1 -6 1.57 1.59
 2 1 6 -0.27 1.39
 -2 -1 -7 42.93 4.93
 -2 -1 -7 49.29 5.05
 2 1 7 32.19 3.7
 -2 -1 -8 116.4 8.92
 -2 -1 -8 126.75 8.87
 2 1 8 112.67 7.45
 2 1 9 587.19 26.17
 2 1 9 640.76 23.99
 2 1 9 670.99 24.32
 -2 -1 -10 1617.77 62.28
 2 1 10 1646.07 56.94
 -2 -1 -10 1524.04 56.86
 -2 -1 -10 1613.42 63.39
 -2 -1 -11 836.77 37.45
 -2 -1 -11 851.94 38.67
 2 1 11 902.25 32.19
 -2 -1 -11 826.57 32.22
 2 1 12 1019.63 37.7
 -2 -1 -12 983.48 43.61
 -2 -1 -12 1006.17 45.06
 2 1 12 1084.21 37.95
 -2 -1 -12 977.87 38.08
 -2 -1 -13 483.68 26.58
 2 1 13 507.05 19.71
 -2 -1 -13 485.78 20.18
 -2 -1 -13 455.85 24.94
 -2 -1 -14 672.93 34.41
 2 1 14 729.81 27.25
 -2 -1 -14 714.57 27.87
 -2 -1 -14 650.39 32.58
 2 1 15 383.59 16.54
 -2 -1 -15 401.44 17.21
 -2 -1 -15 400.83 23.35
 2 1 15 417.17 16.67
 2 1 16 112.91 6.33
 2 1 16 116.34 6.32
 -2 -1 -16 115.58 6.74
 -2 -1 -16 104.82 10.51
 2 1 17 3.19 1.24
 -2 -1 -17 3.27 1.31
 2 1 17 2.85 1.24
 -2 -1 -17 2.76 1.83
 2 1 18 4.5 1.13
 -2 -1 -18 3.55 1.11
 -2 -1 -18 3.81 1.51
 2 1 18 3.6 1.05
 -2 -1 -19 -0.22 0.8
 -2 -1 -19 -0.41 1.02
 2 2 -19 142.01 6.2
 2 2 -18 309.57 11.6
 -2 -2 18 283.3 10.63
 2 2 -17 367.66 14.95
 2 2 -17 347.56 14.8
 2 2 -16 564.38 22.11
 2 2 -16 602.54 22.87
 2 2 -16 525.77 21.96
 2 2 -15 312.65 19.21
 2 2 -14 203.54 15.05
 2 2 -14 205.51 10.62
 2 2 -14 214.86 10.69
 -2 -2 14 217.27 9.72
 2 2 -14 219.59 11
 2 2 -13 117.37 7.25
 2 2 -13 107.46 6.2
 2 2 -13 123.04 7.23
 2 2 -13 95.17 9.32
 2 2 -13 115.95 10.64
 2 2 -13 109.86 6.98
 -2 -2 13 122.82 6.22
 -2 -2 12 73.98 4.41
 -2 -2 12 84.41 4.79
 2 2 -12 78.46 5.01
 2 2 -12 82.94 5.66
 2 2 -12 78.98 5.65
 2 2 -12 89.7 9
 2 2 -12 67.02 7.57
 2 2 -11 142.61 11.26
 2 2 -11 134.3 7.19
 -2 -2 11 149.92 6.9
 2 2 -11 149.69 8.05
 -2 -2 11 133.45 6.49
 2 2 -10 264.37 15.74
 2 2 -10 252.17 11.55
 -2 -2 10 271.4 11.05
 2 2 -10 273 12.26
 -2 -2 10 267.69 10.73
 2 2 -9 425.24 20.95
 2 2 -9 427.29 16.89
 -2 -2 9 401.01 15.84
 -2 -2 9 436.24 16.22
 2 2 -9 435.77 17.36
 -2 -2 8 25.53 2.11
 2 2 -8 24.49 2.52
 2 2 -7 0.21 1.71
 2 2 -6 23.3 3.34
 2 2 -5 124.33 7.69
 2 2 -5 119.71 7.3
 2 2 -4 4.91 1.61
 2 2 -4 4.63 1.94
 2 2 -3 5.05 1.41
 2 2 -3 9.4 2.1
 2 2 -2 27.1 2.83
 2 2 -2 22.57 1.87
 2 2 -2 20.06 2.23
 2 2 -1 166.7 6.57
 2 2 -1 162.11 7.71
 2 2 0 209.82 7.92
 2 2 0 213.41 8.78
 2 2 1 3452.72 124.34
 2 2 1 3523.29 123.69
 2 2 1 3816.72 124.45
 -2 -2 -2 1358.73 47.65
 2 2 2 1262.34 47.77
 2 2 2 1385.27 48.97
 -2 -2 -2 1372.4 47.46
 -2 -2 -3 476.06 17.21
 2 2 3 444.3 16.37
 2 2 3 459.35 17.31
 -2 -2 -4 0.71 1
 -2 -2 -4 0.84 1.33
 2 2 4 0.89 0.81
 2 2 4 -0.48 1.43
 -2 -2 -5 2.36 1.23
 -2 -2 -5 3.4 1.98
 2 2 5 2.86 0.95
 -2 -2 -5 4.87 1.69
 2 2 5 5.64 1.18
 -2 -2 -6 50.12 4.12
 -2 -2 -6 55.48 5.21
 2 2 6 47.66 3.3
 -2 -2 -6 49.51 4.53
 -2 -2 -7 168.38 10.4
 2 2 7 143.49 7.47
 -2 -2 -7 153.1 9.4
 -2 -2 -8 143.7 9.81
 -2 -2 -8 166.75 11.06
 2 2 9 79.55 4.6
 2 2 9 70.99 4.34
 2 2 10 118.04 6.2
 -2 -2 -10 114.25 6.29
 2 2 10 130.58 6.52
 -2 -2 -10 111.3 9.39
 -2 -2 -10 129.48 10.4
 2 2 11 1.15 1.26
 -2 -2 -11 0.39 2.52
 -2 -2 -11 3.33 1.45
 2 2 11 1.92 1.36
 -2 -2 -11 2.78 2.72
 -2 -2 -12 111.43 10.43
 -2 -2 -12 112.44 6.72
 2 2 12 122.82 6.48
 -2 -2 -12 107.23 9.83
 -2 -2 -13 22.12 5.17
 -2 -2 -13 29.4 5.13
 -2 -2 -13 36.28 3.6
 2 2 13 30.28 2.99
 -2 -2 -14 757.67 28.8
 -2 -2 -14 708.93 33.77
 2 2 14 674.31 27.62
 2 2 14 775.45 28.06
 -2 -2 -14 713.62 35.15
 2 2 15 993.42 36.06
 -2 -2 -15 885.94 42.81
 -2 -2 -15 957.73 36.71
 -2 -2 -16 589.68 31.28
 -2 -2 -16 677.9 25.95
 2 2 17 610.01 22.76
 -2 -2 -17 575.3 23.09
 -2 -2 -18 351.53 14.11
 2 2 18 332.11 12.84
 -2 -2 -19 96.32 5.26
 -2 -2 -20 28.24 2.06
 2 3 -18 19.56 2.07
 -2 -3 18 22.9 1.82
 2 3 -17 113.97 6.06
 2 3 -17 131.5 6.68
 2 3 -16 385.97 15.82
 2 3 -16 357.66 15.64
 2 3 -16 394.13 16.25
 2 3 -15 723.39 27.61
 2 3 -15 741.7 28.04
 2 3 -15 660.98 27.46
 2 3 -14 720.18 27.58
 2 3 -14 732.52 27.96
 2 3 -14 680.13 27.55
 2 3 -13 702.88 27.39
 2 3 -13 674.37 26.16
 2 3 -13 733.1 27.32
 2 3 -13 674.6 32.59
 2 3 -13 697.83 27.44
 -2 -3 13 724.11 25.86
 2 3 -12 298.86 12.73
 2 3 -12 294.54 13.35
 -2 -3 12 290.05 12.1
 2 3 -12 234.41 15.82
 2 3 -12 283.84 17.57
 2 3 -12 290.08 13.52
 2 3 -12 291.46 13.53
 2 3 -11 141.05 7.36
 -2 -3 11 139.36 6.69
 2 3 -11 123.13 10.54
 2 3 -11 126.19 10.21
 2 3 -11 144.09 7.93
 2 3 -11 134.95 7.79
 2 3 -10 280.61 12.06
 2 3 -10 232.29 11.21
 -2 -3 10 291.85 11.29
 2 3 -10 294.82 16.36
 2 3 -10 272.47 15.71
 2 3 -10 280.72 12.5
 2 3 -10 282.09 12.57
 2 3 -9 234.03 10.72
 -2 -3 9 239.06 9.96
 2 3 -9 252.82 14.35
 2 3 -9 245.2 14.17
 2 3 -9 253.54 11.23
 2 3 -9 242.68 11.11
 2 3 -8 37.92 3.2
 -2 -3 8 35.99 2.55
 2 3 -8 38.87 3.16
 2 3 -8 40.38 3.22
 2 3 -7 43.89 3.32
 2 3 -7 50.28 5.01
 2 3 -7 52.56 5.29
 2 3 -6 703.22 29.18
 2 3 -6 755.44 30.25
 2 3 -5 18.08 2.68
 2 3 -5 15.58 2.08
 2 3 -5 19 2.94
 2 3 -4 20.78 2.49
 2 3 -4 24.62 3.09
 2 3 -4 22.81 2.49
 2 3 -3 32.4 2.73
 2 3 -3 34.77 3.38
 2 3 -3 33.29 3.25
 2 3 -2 17.25 2.55
 2 3 -2 16.94 1.65
 2 3 -2 18.69 2.31
 2 3 -2 17.19 1.57
 2 3 -2 22.23 3.61
 2 3 -1 8.45 0.91
 2 3 -1 9.1 2.16
 2 3 -1 7.44 1.52
 2 3 0 269.01 11.63
 2 3 1 268.61 12.9
 2 3 1 340.65 13.47
 2 3 2 1271.41 45.96
 2 3 2 1157.88 44.04
 2 3 2 1239.79 45.76
 2 3 3 1270.18 42.4
 2 3 3 1034.69 41.13
 -2 -3 -3 1096.26 40.47
 2 3 3 1257.49 42.71
 2 3 4 828.2 29.31
 2 3 4 832.86 30.04
 -2 -3 -4 785.88 28.38
 -2 -3 -5 710.26 26.57
 2 3 5 743.38 26.47
 2 3 5 789.09 27.94
 -2 -3 -5 740.42 28.28
 -2 -3 -6 1980.77 73.15
 2 3 6 2011.28 70.18
 2 3 6 2099.69 72.32
 -2 -3 -6 1828.85 71.08
 2 3 7 100.8 7.36
 -2 -3 -7 95.69 7.55
 -2 -3 -7 114.34 8.63
 -2 -3 -8 32.16 4.54
 2 3 8 38.77 2.99
 -2 -3 -8 41.69 5.48
 2 3 8 40.67 2.89
 -2 -3 -8 37.8 4.38
 2 3 9 7.12 1.68
 2 3 9 6.5 1.6
 -2 -3 -9 6.22 1.63
 -2 -3 -10 10.98 3.28
 2 3 10 8.45 1.74
 2 3 10 11.78 1.83
 -2 -3 -10 8.03 1.76
 -2 -3 -10 13.34 3.63
 -2 -3 -11 329.95 18.49
 2 3 11 333.31 13.25
 2 3 11 291.81 13.06
 -2 -3 -11 304.73 13.57
 -2 -3 -11 318.96 18.79
 -2 -3 -12 124.51 10.97
 2 3 12 146.55 7.19
 2 3 12 131.02 7.09
 -2 -3 -12 140.66 7.75
 -2 -3 -12 147.07 12.07
 -2 -3 -13 33.62 5.7
 2 3 13 36.8 3.18
 2 3 13 27.71 2.99
 -2 -3 -13 34.87 3.59
 -2 -3 -13 33.8 5.82
 -2 -3 -14 1.74 2.41
 -2 -3 -14 1.98 2.25
 -2 -3 -14 1.68 1.7
 2 3 14 8.09 1.78
 -2 -3 -15 284.35 13.16
 -2 -3 -15 256.32 17.55
 -2 -3 -16 477.28 19.26
 -2 -3 -16 407.17 23.66
 -2 -3 -17 233.36 10.92
 2 3 17 243.66 10.58
 -2 -3 -18 324.95 13.82
 2 3 18 360.5 13.8
 -2 -3 -18 352.92 14.48
 -2 -3 -19 121.69 5.92
 2 3 19 105.03 4.97
 -2 -3 -20 89.56 4.32
 -2 -4 18 44.29 2.54
 2 4 -18 34.25 2.5
 2 4 -17 2.79 1.14
 2 4 -17 2.64 1.05
 2 4 -16 0.1 1.08
 2 4 -15 25.18 2.94
 2 4 -15 23.88 2.93
 2 4 -15 27 3.08
 -2 -4 14 46.94 5.5
 2 4 -13 242.47 11.48
 2 4 -13 235.62 11.63
 2 4 -13 221.24 15.42
 2 4 -13 226.12 10.61
 2 4 -13 248.2 11.79
 2 4 -12 682.49 26.6
 2 4 -12 670.4 26.21
 2 4 -12 599.86 30.62
 2 4 -12 662.01 26.43
 2 4 -12 637.99 25.41
 -2 -4 11 540.36 20.37
 2 4 -11 543.54 22.2
 2 4 -11 562.22 21.93
 2 4 -11 504.4 25.99
 2 4 -11 529.92 21.94
 2 4 -11 543.01 21.3
 -2 -4 10 385.03 14.97
 2 4 -10 385.69 16.57
 2 4 -10 406.66 16.47
 2 4 -10 378.11 20.03
 2 4 -10 331.95 18.9
 2 4 -10 394.44 16.54
 2 4 -10 353.73 15.43
 2 4 -10 397.89 16.02
 -2 -4 9 645.73 24.41
 2 4 -9 715.8 26.29
 2 4 -9 672.21 25.83
 2 4 -9 681.76 29.69
 2 4 -9 614.53 28.85
 2 4 -9 697.13 26.08
 2 4 -9 696.16 25.6
 2 4 -9 616.11 25.13
 -2 -4 8 175.01 7.87
 2 4 -8 191.71 9.07
 2 4 -8 194.29 9.2
 2 4 -8 203.12 9.31
 2 4 -8 195.16 11.6
 2 4 -8 201.95 9.01
 2 4 -7 252.44 10.86
 2 4 -7 244.97 10.95
 2 4 -7 253.32 11.01
 2 4 -6 17.8 2.81
 2 4 -6 15.43 2.47
 2 4 -6 15.6 2.96
 2 4 -6 16.64 2.05
 2 4 -6 16.16 1.92
 2 4 -5 111.08 6.83
 2 4 -5 119.09 7.74
 2 4 -5 113.9 6.86
 2 4 -4 505.16 20.71
 2 4 -4 566.27 22.14
 2 4 -4 506.36 21.5
 2 4 -3 17.09 2.58
 2 4 -3 15.13 1.9
 2 4 -3 14.01 2.66
 2 4 -3 14.05 1.83
 2 4 -2 17.87 1.88
 2 4 -2 19.33 2.53
 2 4 -2 17.93 2.69
 2 4 -1 51.38 3.77
 2 4 -1 44.34 2.63
 2 4 0 78.76 4.82
 2 4 0 79.61 6.18
 2 4 1 247.66 11.35
 2 4 1 316.24 13.93
 2 4 2 369.46 16.93
 2 4 3 124.89 8
 -2 -4 -4 960.51 37.33
 2 4 4 1123.42 39.81
 2 4 5 2348.37 83.97
 -2 -4 -5 2280.17 83.26
 2 4 5 2415.84 85.07
 2 4 6 1844.52 65.83
 -2 -4 -6 1743.68 66.15
 2 4 6 1865.91 67.3
 2 4 7 1871.98 67
 -2 -4 -7 1793.02 68.53
 2 4 7 1860.21 69.15
 -2 -4 -7 1912.76 70.33
 -2 -4 -8 1986.81 77.14
 2 4 8 1973.95 71.62
 -2 -4 -8 1866.98 75.35
 2 4 9 1277.8 43.86
 -2 -4 -9 1143.89 48.76
 2 4 9 1264.67 43.83
 2 4 9 1155.8 43.51
 2 4 9 1119.87 47.51
 -2 -4 -10 863.1 38.28
 -2 -4 -10 856.63 32.63
 -2 -4 -10 884.81 37.98
 2 4 10 903.33 32.19
 2 4 10 823.58 31.87
 -2 -4 -10 799.52 36.77
 2 4 10 905.07 32.09
 2 4 11 248.25 10.86
 -2 -4 -11 245.84 11.56
 2 4 11 259.98 10.89
 -2 -4 -11 233.53 15.7
 -2 -4 -11 216.32 15.2
 2 4 12 26.84 2.69
 -2 -4 -12 25.36 3.13
 2 4 12 25.46 2.61
 -2 -4 -12 17.99 4.53
 -2 -4 -12 24.78 5.02
 2 4 13 11.31 1.96
 2 4 13 9.45 1.81
 -2 -4 -13 9.4 2.24
 -2 -4 -13 10.53 3.92
 -2 -4 -13 13.47 4.12
 2 4 14 3.37 1.43
 -2 -4 -14 7.75 3.28
 -2 -4 -14 6.77 2
 -2 -4 -14 2.94 3.08
 -2 -4 -15 184.82 9.55
 -2 -4 -15 143.82 12.4
 -2 -4 -16 81.82 5.65
 2 4 16 79.24 4.98
 -2 -4 -17 38.31 3.39
 2 4 17 37.75 3.07
 -2 -4 -18 0.63 0.94
 2 4 18 -0.29 0.9
 2 4 19 34.79 2.28
 -2 -4 -19 33.62 2.78
 2 5 -17 3.09 0.97
 2 5 -17 2.21 0.93
 2 5 -16 0.23 0.91
 2 5 -16 0.1 1.05
 2 5 -15 49.69 4.12
 2 5 -15 53.73 4.12
 2 5 -14 52.38 4.47
 2 5 -14 53.03 4.34
 -2 -5 13 66.93 6.94
 2 5 -13 80.1 5.63
 2 5 -13 63.06 7.81
 2 5 -12 40.39 4.15
 2 5 -12 35.61 3.74
 2 5 -12 40.28 3.97
 -2 -5 12 34.28 5.17
 2 5 -11 1.88 1.53
 2 5 -11 -0.31 1.6
 2 5 -11 -0.49 1.57
 2 5 -11 1.13 1.45
 2 5 -11 -1.86 1.81
 2 5 -10 28.47 3.08
 2 5 -10 28.57 3.08
 2 5 -10 31.07 3.34
 2 5 -10 34.63 3.46
 2 5 -10 31.26 3.5
 2 5 -10 23.12 4.01
 2 5 -9 38.49 5.12
 2 5 -9 39.49 5.32
 2 5 -9 47.44 4.1
 2 5 -9 46.59 3.97
 2 5 -9 46.02 3.86
 2 5 -9 51.47 3.96
 2 5 -9 50.37 4.21
 2 5 -8 66.86 6.66
 2 5 -8 79.19 7.12
 2 5 -8 81.86 5.21
 2 5 -8 86.14 5.52
 2 5 -8 79.32 5.27
 2 5 -8 82.86 5.1
 2 5 -8 77.69 5.07
 2 5 -7 9.92 2.56
 2 5 -7 5.28 1.54
 2 5 -7 8.37 1.68
 2 5 -7 7.77 1.69
 2 5 -7 5.98 1.81
 2 5 -7 9.92 1.81
 2 5 -7 7.74 1.71
 2 5 -6 10.18 1.74
 2 5 -6 10.07 1.74
 2 5 -6 10.36 1.79
 2 5 -6 8.09 1.54
 2 5 -6 8.3 1.69
 2 5 -5 164.19 7.48
 2 5 -5 163.91 7.55
 2 5 -5 157.46 9.34
 2 5 -5 134.99 7.29
 2 5 -5 172.85 7.71
 2 5 -5 188.29 10.19
 2 5 -5 163.13 7.49
 2 5 -4 49.43 4.98
 2 5 -4 51.2 4.78
 2 5 -4 54.61 4.42
 2 5 -3 40.23 4
 2 5 -3 36.56 3.3
 2 5 -2 62.27 4.84
 2 5 -2 48.81 5.64
 2 5 -2 60.5 3.94
 2 5 -1 83.09 9.29
 2 5 -1 227.89 9.45
 2 5 0 44.96 5.68
 2 5 0 42.2 3.76
 2 5 1 439.68 20.7
 2 5 2 54.96 5.58
 2 5 3 108.85 7.45
 -2 -5 -3 64.95 2.95
 2 5 4 471.76 20.82
 -2 -5 -4 442.57 18.86
 2 5 5 64.89 5.83
 -2 -5 -5 57.7 4.76
 2 5 6 137.58 9.14
 2 5 6 139.66 8.64
 -2 -5 -6 141.88 8.61
 2 5 7 141.87 6.53
 -2 -5 -7 118.52 8.4
 2 5 7 113.07 7.58
 2 5 7 120.35 6.05
 2 5 8 547.53 21.39
 2 5 8 534.19 25.09
 2 5 8 538.31 23.27
 2 5 8 560.19 21.43
 2 5 8 634.73 21.89
 -2 -5 -8 538.89 25.92
 2 5 9 1326.3 45.05
 -2 -5 -9 1252.69 51.2
 2 5 9 1249.17 44.76
 2 5 9 1169.32 44.66
 -2 -5 -9 1218.06 49.89
 2 5 9 1239.24 49.33
 2 5 10 840.84 36.11
 2 5 10 886.58 31.55
 -2 -5 -10 820.73 37.91
 2 5 10 852.93 31.32
 2 5 10 854.62 31.43
 -2 -5 -10 786.08 37.07
 -2 -5 -10 774.37 36.52
 -2 -5 -11 816.7 37.91
 2 5 11 825.06 31.93
 2 5 11 887.44 31.81
 -2 -5 -11 818.73 38.15
 -2 -5 -11 877.88 39.17
 -2 -5 -11 924.6 33.23
 2 5 11 830.94 31.88
 -2 -5 -12 162.68 13.08
 -2 -5 -12 199.87 10.09
 -2 -5 -12 188.45 14.39
 2 5 12 177 8.83
 2 5 12 197.05 8.77
 -2 -5 -13 221.12 15.91
 -2 -5 -13 279.88 12.77
 -2 -5 -13 226.16 16.69
 2 5 13 263.04 11.32
 2 5 13 250.97 11.03
 2 5 14 825.59 30.76
 -2 -5 -14 918.55 32.88
 2 5 14 828.55 31
 -2 -5 -15 13.84 3.84
 -2 -5 -16 46.05 4.1
 -2 -5 -17 -0.75 1.15
 2 5 17 0.25 1
 -2 -5 -18 8.78 1.45
 2 5 18 9.17 1.39
 2 5 19 14.15 1.63
 2 5 19 18.83 1.56
 -2 -6 17 112.51 5.03
 2 6 -16 90.79 4.5
 2 6 -16 83.72 4.38
 2 6 -15 40.4 2.97
 2 6 -15 38.7 3.38
 2 6 -15 35.14 2.95
 2 6 -14 0.38 1.26
 2 6 -14 1.51 1.19
 2 6 -13 78.11 5.66
 2 6 -13 77.22 5.43
 2 6 -12 80.64 6.03
 2 6 -12 84.26 5.77
 -2 -6 11 42.09 6.01
 2 6 -11 56.12 4.63
 2 6 -11 53.25 4.3
 2 6 -11 62.03 5.16
 2 6 -11 45.69 4.49
 2 6 -10 45.99 4.05
 2 6 -10 45.29 4.42
 2 6 -10 42.15 3.99
 2 6 -9 3.02 1.63
 2 6 -9 1.68 1.76
 2 6 -9 5.53 2.01
 2 6 -9 3.54 1.75
 2 6 -9 4.96 1.83
 2 6 -8 42.65 3.91
 2 6 -8 34.89 3.4
 2 6 -8 35.98 4.78
 2 6 -8 37.16 3.67
 2 6 -8 30.79 3.2
 2 6 -8 31.36 3.1
 2 6 -7 15.33 2.36
 2 6 -7 14.27 2.16
 2 6 -7 10.46 2.77
 2 6 -7 11.52 2.06
 2 6 -7 12.22 2.08
 2 6 -7 17.91 2.58
 2 6 -6 138.91 7.36
 2 6 -6 147 7.33
 2 6 -6 126.44 6.82
 2 6 -6 113.66 6.79
 2 6 -6 131.88 9.34
 2 6 -6 128.13 6.81
 2 6 -6 136.38 7.28
 2 6 -6 140.1 7.04
 2 6 -5 31.68 2.96
 2 6 -5 31.84 4.26
 2 6 -5 28.77 2.74
 2 6 -5 28.64 2.7
 2 6 -5 34.01 3.05
 2 6 -5 31.74 2.8
 2 6 -5 32.03 3.11
 2 6 -4 204.04 9.61
 2 6 -4 236.54 10.29
 2 6 -4 235.5 10.11
 2 6 -4 220.69 9.65
 2 6 -4 225.89 10.14
 2 6 -4 210.09 9.64
 2 6 -4 214.65 9.63
 2 6 -4 245.88 10.24
 2 6 -3 237.32 10.27
 2 6 -3 260.68 10.63
 2 6 -3 239.57 10.52
 2 6 -3 226.3 9.95
 2 6 -3 231.91 9.93
 2 6 -2 872.08 31.32
 2 6 -2 772.17 36.25
 2 6 -2 862.18 31.25
 2 6 -2 825.21 30.99
 2 6 -2 867.28 33.76
 2 6 -1 665.31 23.45
 2 6 -1 383.04 24.25
 2 6 0 350.62 18.95
 2 6 1 562.36 26.12
 2 6 2 754.77 32.59
 2 6 3 25.97 4.11
 -2 -6 -4 10.9 2.29
 2 6 4 7.65 2.7
 2 6 4 8.22 1.53
 -2 -6 -5 44.05 4.48
 2 6 6 6.11 1.3
 -2 -6 -6 4.57 2.03
 2 6 6 6.23 1.41
 2 6 6 5.93 2.35
 2 6 6 6.58 1.49
 2 6 7 152.27 7.42
 2 6 7 163 10.64
 2 6 7 153.33 7.29
 2 6 7 181.23 7.86
 2 6 7 157.84 7.44
 2 6 8 332.2 13.93
 2 6 8 329.79 14.02
 2 6 8 344.07 17.88
 2 6 8 384.07 14.34
 -2 -6 -8 317.86 17.87
 -2 -6 -9 7.97 2.83
 2 6 9 11.94 1.67
 2 6 9 9.83 1.78
 -2 -6 -9 10.81 3.27
 2 6 9 14.5 3.52
 2 6 9 10.3 1.75
 2 6 10 36.08 5.52
 -2 -6 -10 50.4 6.48
 2 6 10 42.18 3.4
 2 6 10 42.8 3.34
 -2 -6 -10 37.33 5.77
 -2 -6 -10 55.12 7.2
 -2 -6 -11 88.21 9.21
 -2 -6 -11 96.61 10.02
 -2 -6 -11 104.9 9.5
 2 6 11 100.52 5.57
 2 6 11 92.56 5.53
 -2 -6 -12 884.45 32.12
 2 6 12 782.32 29.85
 2 6 12 836.99 30.29
 -2 -6 -12 795.94 38.06
 2 6 13 872.22 32.62
 2 6 13 878.43 32.97
 -2 -6 -13 913.72 41.31
 2 6 14 792.7 29.85
 -2 -6 -14 917.99 32.07
 -2 -6 -15 609.12 24.67
 -2 -6 -16 334.78 14.68
 2 6 17 83.6 4.68
 -2 -6 -17 87.42 5.18
 2 6 18 24.66 1.99
 -2 -6 -18 20.62 1.96
 2 6 18 22.58 2.27
 2 6 19 0.63 0.63
 2 6 19 0.25 0.49
 -2 -7 16 163.28 6.69
 2 7 -16 153.09 6.75
 2 7 -15 128.08 5.75
 2 7 -15 113.81 5.26
 2 7 -14 101.34 5.68
 2 7 -14 114.89 6.33
 2 7 -14 119.67 6.08
 2 7 -13 78.7 5.31
 2 7 -13 91.44 5.86
 2 7 -13 93.35 5.68
 2 7 -12 87.38 5.94
 2 7 -12 75.25 5.36
 -2 -7 11 29.93 4.88
 2 7 -10 3.74 1.69
 -2 -7 10 5.83 2.6
 2 7 -10 5.22 1.79
 2 7 -9 1.38 1.48
 -2 -7 9 -0.34 1.84
 2 7 -9 1.46 1.54
 2 7 -9 2.22 2.11
 2 7 -8 5.85 1.76
 2 7 -8 4.17 2.17
 2 7 -8 5.7 1.94
 2 7 -8 5.54 2.28
 2 7 -7 18.02 2.64
 2 7 -7 21.85 3.89
 2 7 -7 25.9 3.08
 2 7 -7 20.09 3.08
 2 7 -7 19.97 2.79
 2 7 -6 66.05 4.94
 2 7 -6 83.36 5.4
 2 7 -6 81.39 5.52
 2 7 -6 73.54 5.11
 2 7 -6 66.59 6.71
 2 7 -5 0.71 1.18
 2 7 -5 -0.58 1.69
 2 7 -5 -0.26 1.39
 2 7 -5 0.12 1.85
 2 7 -5 0.24 1.6
 2 7 -5 0.8 0.97
 2 7 -4 57.34 4.06
 2 7 -4 57.22 4.4
 2 7 -4 62.68 4.54
 2 7 -4 55.83 6.59
 2 7 -4 61.77 4.55
 2 7 -4 63.59 6.02
 2 7 -4 59.9 4.27
 2 7 -3 18.81 3.26
 2 7 -3 24.28 3.06
 2 7 -3 14.72 2.77
 2 7 -3 16.98 2.16
 2 7 -3 16.6 2.5
 2 7 -3 16.95 2.48
 2 7 -3 15.99 1.95
 2 7 -2 218.7 9.73
 2 7 -2 194.37 9.29
 2 7 -2 234.2 10.26
 2 7 -2 203.62 9.4
 2 7 -2 224.38 10.01
 2 7 -1 1591 49.28
 2 7 -1 1336.2 45.55
 2 7 -1 1195.82 51.93
 2 7 -1 1270.25 45.29
 2 7 -1 1145.36 44.69
 2 7 -1 1135.88 44.79
 2 7 -1 1425.96 46.04
 2 7 0 314.98 15.01
 2 7 0 311.7 12.53
 2 7 0 275.04 11.91
 2 7 0 274.74 11.87
 2 7 0 287.94 17.42
 2 7 0 288.93 11.98
 2 7 1 1449.19 49.66
 -2 -7 -1 1406.74 50.77
 2 7 1 1317.56 52.64
 2 7 1 1306.41 49.3
 2 7 1 1531.71 50.32
 2 7 1 1354.53 49.75
 2 7 2 2079.76 75.13
 2 7 2 2045.03 75.54
 2 7 2 2210.28 75.69
 2 7 3 800.83 33.35
 2 7 3 1068.59 39.96
 2 7 3 914.37 33.64
 2 7 3 1100.25 36.19
 2 7 4 1099.95 45.93
 2 7 4 1488.65 52.38
 2 7 4 1268.17 46.34
 2 7 4 1546.41 48.1
 2 7 5 674.44 26.51
 2 7 5 682.56 26.45
 2 7 5 753.84 31.93
 2 7 5 712.37 27.27
 -2 -7 -5 726.22 30.29
 2 7 6 186.81 8.43
 2 7 6 157.22 7.47
 2 7 6 158.66 7.58
 -2 -7 -6 163.56 10.61
 2 7 6 174.09 11.5
 2 7 6 152.48 7.51
 2 7 7 0.6 2.08
 2 7 7 1.51 1.12
 2 7 7 2.88 1.82
 2 7 7 1.93 1.11
 2 7 7 0.5 1.02
 -2 -7 -7 2.63 2.03
 2 7 7 4.1 1.32
 2 7 8 0.94 1.23
 2 7 8 0.31 2.09
 2 7 8 1.72 1.51
 2 7 8 6.76 1.61
 -2 -7 -8 1.3 1.79
 2 7 8 1.07 1.05
 2 7 9 4.37 1.31
 2 7 9 1.92 2.5
 2 7 9 2.59 1.29
 -2 -7 -9 2.2 2.25
 2 7 9 2.28 1.33
 2 7 10 51.01 6.34
 2 7 10 54.04 3.79
 2 7 10 55.44 3.9
 -2 -7 -10 43.36 6.4
 -2 -7 -10 53.41 7.45
 2 7 11 222.35 14.56
 -2 -7 -11 207.95 15.29
 -2 -7 -11 246.66 16.98
 2 7 11 206.52 9.85
 2 7 11 226.95 9.98
 -2 -7 -12 190.08 10.11
 2 7 12 181.75 8.54
 -2 -7 -12 176.33 14.24
 -2 -7 -12 163.24 13.46
 2 7 13 0.09 1.1
 -2 -7 -13 -0.98 1.82
 -2 -7 -13 1.32 2.64
 -2 -7 -14 5.97 2.06
 -2 -7 -15 16.57 2.64
 -2 -7 -16 129.71 7.12
 2 7 17 54.39 3.88
 -2 -7 -17 57.13 3.79
 2 7 17 61.9 3.5
 2 7 18 4.77 0.89
 2 7 18 2.91 1.01
 2 8 -15 4.54 1.02
 2 8 -14 9.34 1.4
 2 8 -14 14.08 1.68
 2 8 -14 14.14 1.82
 2 8 -13 35.11 3.11
 2 8 -13 30.04 2.6
 2 8 -13 39.14 3.23
 2 8 -13 37.11 3.27
 2 8 -12 67.94 4.94
 2 8 -12 82.05 5.14
 2 8 -12 74.26 5.11
 2 8 -12 59.75 4.41
 2 8 -11 20.64 2.64
 2 8 -11 15.97 2.62
 2 8 -11 15.47 2.53
 2 8 -11 12.2 2.28
 2 8 -10 1.85 1.75
 -2 -8 10 5.09 2.53
 2 8 -9 0.97 1.68
 -2 -8 9 -0.7 2.09
 2 8 -9 0.84 1.37
 2 8 -9 0.61 1.22
 -2 -8 8 15.47 3.9
 2 8 -8 10.33 2.26
 2 8 -8 13.49 2.39
 -2 -8 7 111.74 10
 2 8 -7 119.22 7.37
 2 8 -7 106.29 6.85
 2 8 -7 105.79 6.93
 -2 -8 6 72.31 7.77
 2 8 -6 72.6 5.32
 2 8 -6 75.57 5.72
 2 8 -6 72.46 5.34
 -2 -8 5 8.25 3.01
 2 8 -5 16.12 2.97
 2 8 -5 13.14 2.19
 2 8 -5 14.26 2.33
 2 8 -5 13.43 3.51
 -2 -8 4 -0.59 1.86
 2 8 -4 -0.41 2
 2 8 -4 -0.12 1.21
 2 8 -4 2.27 2.37
 2 8 -4 2.02 1.54
 2 8 -4 0.63 1.24
 2 8 -3 37.24 3.28
 -2 -8 3 25.38 4.19
 2 8 -3 35.86 3.65
 2 8 -3 37.26 3.94
 2 8 -3 34.4 3.08
 2 8 -3 28.47 2.94
 2 8 -2 1.69 2.06
 2 8 -2 1.2 1.66
 -2 -8 2 2.16 1.58
 2 8 -2 0.41 0.99
 2 8 -2 0.48 1.16
 2 8 -2 1.01 1.13
 2 8 -1 68.7 4.56
 -2 -8 1 65.14 5.79
 2 8 -1 70.79 4.55
 2 8 -1 63.8 4.3
 2 8 -1 74.69 4.84
 2 8 -1 73.45 4.86
 2 8 0 84.05 5.18
 2 8 0 97.08 5.55
 2 8 0 106.2 7.68
 2 8 0 90.03 5.27
 2 8 0 83.85 5.05
 2 8 0 98.6 9.62
 2 8 0 85.3 5.04
 2 8 1 161.3 8.08
 2 8 1 187.95 10.62
 2 8 1 159.65 7.79
 2 8 1 191.44 13.45
 2 8 1 164.62 7.94
 2 8 2 128.25 6.55
 2 8 2 145.86 8.97
 2 8 2 118.63 6.7
 2 8 2 161.63 11.77
 2 8 3 276.31 12.88
 2 8 3 315 12.93
 2 8 3 349.09 18.68
 2 8 3 282.19 12.45
 2 8 3 338.49 14.97
 2 8 4 798.85 30.63
 2 8 4 939.34 32.58
 2 8 4 865.85 36.74
 2 8 4 743.9 30.03
 -2 -8 -4 864.23 34.77
 2 8 5 1409.83 51.81
 2 8 5 1538.46 58.67
 -2 -8 -5 1439.51 56.6
 2 8 5 1450.24 52.6
 2 8 5 1352.68 51.83
 2 8 6 1137.31 44.97
 2 8 6 1030.95 38.35
 2 8 6 989.81 38.43
 -2 -8 -6 1130.06 43.96
 2 8 6 1180.07 39.78
 2 8 6 1017.85 38.35
 2 8 6 1051.21 39.36
 2 8 7 831.22 36.37
 2 8 7 808.42 30.53
 2 8 7 815.76 30.73
 2 8 7 795.93 30.61
 -2 -8 -7 933.13 37.13
 2 8 7 834.02 31.83
 2 8 7 852.32 31.3
 2 8 7 809.53 35.53
 2 8 8 620.14 27.97
 2 8 8 642.26 23.82
 2 8 8 601.58 23.64
 -2 -8 -8 627.01 29.71
 2 8 8 606.77 28.94
 2 8 8 610.48 24.95
 2 8 9 237.9 13.91
 2 8 9 252.43 10.91
 2 8 9 237.35 12.06
 -2 -8 -9 254.84 16.41
 2 8 9 248.46 15.58
 2 8 9 244.03 11.08
 2 8 10 3.17 2.67
 2 8 10 3.38 1.26
 -2 -8 -10 3.65 2.66
 2 8 10 2.47 1.3
 2 8 10 2.57 1.34
 2 8 11 106.9 5.98
 -2 -8 -11 112.36 11.39
 -2 -8 -11 107.7 10.41
 2 8 11 110.53 5.92
 2 8 11 112.93 9.86
 -2 -8 -12 6.33 3.43
 2 8 12 7.48 1.58
 -2 -8 -12 7.56 3.16
 -2 -8 -13 27.35 3.51
 2 8 13 22.33 2.32
 2 8 14 88.78 5.97
 -2 -8 -14 101.86 6.36
 2 8 14 83.36 4.96
 -2 -8 -15 57.48 4.34
 2 8 15 49.71 4.13
 -2 -8 -16 1.71 1.14
 2 8 16 1.6 1.1
 -2 -8 -17 4.77 1.03
 2 8 17 4.54 1.16
 2 8 17 4.77 0.94
 2 8 18 0.3 0.39
 2 9 -14 39.48 2.52
 2 9 -13 30.15 2.55
 2 9 -13 31.87 2.66
 -2 -9 13 25.36 1.98
 2 9 -12 1.38 1.12
 2 9 -12 1.06 1.24
 2 9 -12 0.71 0.92
 2 9 -12 0.83 0.8
 2 9 -12 1.23 0.87
 2 9 -11 3.16 1.47
 2 9 -11 4.88 1.63
 2 9 -11 2.59 1.25
 2 9 -11 2.38 1.16
 2 9 -11 4.21 1.43
 2 9 -10 6.09 1.8
 2 9 -10 6.22 1.9
 2 9 -10 7.01 1.7
 2 9 -10 5.39 1.57
 2 9 -10 9.23 2
 2 9 -9 2.43 1.53
 2 9 -9 0.43 1.51
 2 9 -9 3.07 1.38
 2 9 -9 2.89 1.46
 2 9 -8 72.49 5.9
 -2 -9 8 57.22 7.47
 2 9 -7 108.75 7.24
 2 9 -7 96.88 6.34
 2 9 -7 100.32 6.63
 2 9 -7 91.87 6.34
 -2 -9 7 96.88 9.35
 2 9 -6 73.07 6.06
 2 9 -6 86.3 5.69
 2 9 -6 72.95 5.54
 2 9 -6 74.86 5.49
 2 9 -5 184.99 10.09
 -2 -9 5 152.74 11.84
 2 9 -5 165.56 9.11
 2 9 -5 175.06 9.25
 2 9 -5 178.77 9.42
 2 9 -4 152.29 8.1
 2 9 -4 153.35 8.64
 -2 -9 4 120.83 10.16
 2 9 -4 148.66 8.31
 2 9 -4 132.04 11.59
 2 9 -4 136.47 7.93
 2 9 -4 131.04 7.77
 2 9 -3 167.85 8.82
 2 9 -3 178.37 9.38
 2 9 -3 175.84 14.06
 2 9 -3 196.49 10.12
 2 9 -3 164.15 8.87
 2 9 -3 165.79 8.69
 2 9 -2 2.97 1.42
 2 9 -2 4.35 1.74
 -2 -9 2 3.19 1.89
 2 9 -2 4.55 2.37
 2 9 -2 5.24 1.49
 2 9 -2 2.87 1.62
 2 9 -1 6.63 1.96
 2 9 -1 5.67 1.66
 2 9 -1 4.4 1.47
 2 9 -1 6.29 1.66
 2 9 -1 8.62 2.66
 2 9 0 24.72 4.01
 2 9 0 22.95 2.67
 2 9 0 18.15 2.48
 2 9 0 19.55 4.7
 2 9 0 21.23 2.46
 2 9 0 17.94 2.43
 2 9 1 45.14 3.74
 2 9 1 53.12 7.25
 2 9 1 45.21 3.71
 2 9 1 43.44 3.71
 2 9 1 52.16 5.36
 2 9 1 49.63 3.95
 2 9 2 34.65 3.37
 2 9 2 34.32 5.94
 2 9 2 39.68 4.54
 2 9 2 33.32 3.08
 2 9 3 22.57 2.9
 2 9 3 32.76 5.58
 2 9 3 27.69 3.86
 2 9 3 22.71 2.5
 2 9 4 6.24 1.72
 2 9 4 9.61 3.4
 -2 -9 -4 9.49 2.91
 2 9 4 8.33 2.29
 2 9 4 7.55 1.66
 2 9 5 33.66 3.04
 2 9 5 41.66 4.07
 -2 -9 -5 43.55 5.72
 2 9 5 34.42 3.21
 2 9 5 37.46 3.46
 2 9 5 39.89 5.97
 2 9 6 99.6 9.35
 2 9 6 99.46 6.22
 2 9 6 88.21 8.85
 2 9 6 89.06 5.78
 -2 -9 -6 88.28 8.4
 2 9 6 88.09 5.38
 2 9 6 84.26 5.15
 2 9 7 237.98 15.29
 2 9 7 231.17 10.2
 2 9 7 216.21 14.33
 2 9 7 240.2 10.9
 2 9 7 211.37 10.82
 -2 -9 -7 228.98 14.94
 2 9 7 221.39 10.22
 2 9 7 215.13 10.03
 -2 -9 -8 484.82 25.17
 2 9 8 452.78 23.38
 2 9 8 486.84 24.75
 2 9 8 469.99 20.2
 2 9 8 473.27 19.02
 2 9 8 490.13 19.75
 2 9 8 499.1 19.23
 -2 -9 -9 611.51 31.6
 2 9 9 604.97 29.01
 2 9 9 620.39 25.21
 2 9 9 675.07 25.18
 2 9 9 687.6 26.69
 2 9 9 716 31.81
 2 9 9 696.62 25.77
 2 9 10 429.75 19.14
 2 9 10 451.04 18.05
 -2 -9 -10 421.78 24.07
 2 9 10 478.13 23.91
 2 9 10 457.12 17.86
 -2 -9 -11 449.19 24.85
 2 9 11 429.8 22.55
 -2 -9 -11 396.46 22.72
 2 9 12 157.15 8.74
 2 9 13 36.62 3.22
 -2 -9 -13 44.05 3.98
 2 9 13 38.91 3.74
 2 9 14 24.44 2.29
 -2 -9 -14 29.72 3.11
 2 9 14 23.94 2.81
 2 9 15 9.07 1.79
 2 9 15 11.18 1.3
 -2 -9 -15 11.48 1.91
 2 9 16 6.85 1.27
 -2 -9 -16 6.39 1.22
 2 9 17 24.13 1.55
 2 10 -12 0.58 0.86
 2 10 -12 0.47 0.9
 2 10 -11 9.8 1.54
 2 10 -11 8.04 1.63
 2 10 -11 5.93 1.11
 2 10 -11 8.41 1.32
 2 10 -10 -0.21 1.17
 2 10 -10 0.66 1.35
 2 10 -10 0.07 0.87
 2 10 -10 1.34 1.13
 2 10 -9 7.73 1.7
 2 10 -9 7.05 1.85
 2 10 -9 6.95 1.6
 2 10 -9 8.02 1.93
 2 10 -8 14.63 2.39
 2 10 -8 18.1 2.7
 2 10 -8 14.52 2.18
 2 10 -7 29.64 3.45
 2 10 -7 37.88 3.63
 2 10 -7 29.66 3.14
 -2 -10 6 81.91 8.34
 2 10 -6 111.86 7.18
 2 10 -5 366.59 16.11
 2 10 -5 392.56 16.78
 2 10 -5 361.72 15.71
 2 10 -4 494.58 27.44
 2 10 -4 544.3 22.58
 2 10 -4 544.96 22.34
 2 10 -4 618.8 23.5
 -2 -10 4 466.59 25.44
 2 10 -4 561.72 22.41
 2 10 -3 493.38 21.77
 2 10 -3 553.02 22.51
 2 10 -3 529.36 28.54
 2 10 -3 555.21 22.76
 2 10 -3 545.67 22.2
 2 10 -3 524.95 21.72
 2 10 -3 548.56 21.98
 2 10 -2 615.46 24.22
 2 10 -2 617.99 32.06
 2 10 -2 614.93 25.25
 2 10 -2 567.11 23.84
 2 10 -2 571.98 23.53
 2 10 -2 593.38 23.89
 2 10 -1 373.47 16.1
 2 10 -1 400.49 24.32
 2 10 -1 391.71 17.79
 2 10 -1 339.33 15.83
 2 10 -1 366.47 16.05
 2 10 0 337.22 14.98
 2 10 0 381.51 17.36
 2 10 0 338.15 22.96
 2 10 0 327.86 15.07
 2 10 0 344.92 15.21
 2 10 1 238.98 11.19
 2 10 1 224.33 16.2
 2 10 1 226.78 11.17
 2 10 1 263.88 19.12
 2 10 1 235.67 12.88
 2 10 1 223.21 10.83
 2 10 1 217.62 10.73
 2 10 2 24.71 2.77
 2 10 2 20.87 2.79
 2 10 2 29.77 5.56
 2 10 2 26.59 3.93
 2 10 3 3.68 1.59
 2 10 3 8.46 2.52
 2 10 3 3.71 3.33
 2 10 3 4.88 3.03
 2 10 3 3.04 1.44
 -2 -10 -3 4.2 2.25
 2 10 4 65.64 4.75
 2 10 4 70.21 8.89
 2 10 4 72.87 5.84
 -2 -10 -4 71.43 7.46
 2 10 4 64.56 4.54
 2 10 4 79.08 8.85
 2 10 5 143.06 7.81
 2 10 5 146.83 7.65
 -2 -10 -5 152.79 11.71
 2 10 5 170.46 9.21
 2 10 5 170.57 13.31
 2 10 5 161.14 12.62
 -2 -10 -6 41.51 5.74
 2 10 6 34.94 3.09
 2 10 6 36.61 3.33
 2 10 6 37.65 5.93
 2 10 6 38.3 3.81
 2 10 6 35.69 5.99
 2 10 7 25.3 3.1
 2 10 7 23.09 2.58
 -2 -10 -7 21.16 4.4
 2 10 7 24.88 4.6
 2 10 7 26.42 4.85
 2 10 8 -0.37 2.11
 2 10 8 1.16 1.38
 2 10 8 2.19 1.39
 2 10 8 0.64 1.88
 -2 -10 -8 -0.77 1.99
 2 10 9 0.72 2.15
 -2 -10 -9 0.39 1.93
 2 10 10 16.43 2.18
 2 10 10 16.19 2.47
 2 10 10 16.13 4.15
 2 10 10 17.64 2.04
 2 10 11 56.88 4.56
 2 10 11 72.64 4.19
 2 10 12 138.3 6.93
 -2 -10 -12 145.29 7.7
 2 10 13 189.99 8.4
 -2 -10 -13 207.63 9.36
 2 10 14 19.64 1.81
 2 10 14 15.24 1.84
 -2 -10 -14 17.59 2.19
 -2 -10 -15 11.62 1.47
 2 10 15 6.57 1.12
 2 11 -10 -0.07 0.83
 2 11 -10 0.87 0.73
 2 11 -9 4.93 1.58
 2 11 -9 5.21 1.36
 2 11 -9 5.14 1.32
 2 11 -9 2.89 0.99
 2 11 -8 29.11 3.03
 2 11 -8 28 2.77
 2 11 -8 25.35 2.37
 2 11 -8 28.31 2.87
 2 11 -7 14.18 2.1
 2 11 -7 13.69 2.12
 2 11 -7 16.18 2.43
 2 11 -7 11.49 1.86
 2 11 -7 16.38 2.5
 2 11 -6 1.21 1.39
 2 11 -6 0.6 1.18
 2 11 -6 0.97 1.38
 2 11 -6 1.08 1.58
 2 11 -6 0.76 1.25
 2 11 -5 16.64 2.41
 2 11 -5 16.06 2.65
 2 11 -5 15.93 2.34
 2 11 -5 15.7 2.65
 2 11 -4 70.22 4.92
 2 11 -4 67.47 5.23
 2 11 -4 67.12 4.82
 2 11 -4 58.1 4.63
 2 11 -3 56.09 4.72
 2 11 -3 50.89 4.24
 2 11 -3 57.37 4.75
 2 11 -3 52.97 4.44
 2 11 -2 113.11 11.68
 2 11 -2 136.97 7.76
 2 11 -1 373.07 23.46
 2 11 -1 387.24 16.7
 2 11 0 566.94 31.45
 2 11 0 578.18 24.76
 2 11 0 581.12 23.25
 2 11 1 652.49 35.27
 2 11 1 674.64 28.37
 2 11 1 692.63 26.68
 2 11 2 304.8 19.06
 2 11 2 303.63 13.6
 2 11 2 304.12 14.03
 2 11 2 318.34 15.45
 2 11 2 308.83 20.95
 -2 -11 -2 346.05 18.8
 2 11 3 549.23 29.05
 2 11 3 562.48 23.1
 2 11 3 571.25 22.7
 -2 -11 -3 597.28 28.19
 2 11 3 554.29 30.72
 2 11 3 624.37 24.83
 2 11 4 199.84 14.84
 2 11 4 222.81 16.27
 -2 -11 -4 218.95 14.34
 2 11 4 201.91 9.56
 2 11 4 201.37 11.09
 2 11 5 27.7 5.28
 2 11 5 22.84 5.14
 2 11 5 25.81 2.65
 -2 -11 -5 31.02 5.14
 -2 -11 -6 2.52 1.99
 2 11 6 -0.39 2.64
 2 11 6 1.16 2
 2 11 7 2.05 1.15
 2 11 7 -0.37 2.27
 2 11 7 2.95 1.57
 2 11 7 2.53 1.58
 2 11 7 0.12 1.28
 2 11 8 62.3 4.5
 2 11 8 64.83 5
 2 11 8 62.96 4.41
 2 11 9 99.18 5.56
 2 11 9 106.41 6.28
 2 11 10 144.98 7.16
 2 11 10 160.32 8.04
 2 11 11 44.3 3.53
 -2 -11 -12 1.73 1.42
 2 11 12 1.49 0.81
 2 11 12 2.86 1.12
 -2 -11 -13 1.05 1
 2 11 13 0.3 0.53
 2 11 13 0.3 0.79
 -2 -11 -14 2.85 0.84
 2 12 -8 11.77 1.47
 2 12 -7 7.66 1.52
 2 12 -7 5.15 1.06
 2 12 -6 1.02 1.21
 2 12 -6 -0.31 1.05
 2 12 -5 5.62 1.6
 2 12 -5 4.64 1.53
 2 12 -4 0.81 1.38
 2 12 -4 0.56 1.11
 2 12 -4 0.57 1.37
 2 12 -3 3.33 1.65
 2 12 -3 4.58 1.52
 2 12 -3 4.2 1.65
 2 12 -2 20.46 2.91
 2 12 -2 27.39 3.1
 2 12 -2 30.1 3.06
 2 12 -2 20.7 2.56
 2 12 -1 1.38 1.46
 2 12 -1 1.63 1.68
 2 12 -1 0.26 1.37
 2 12 -1 0.96 1.32
 2 12 0 5.46 1.97
 2 12 0 6.04 1.97
 2 12 0 3.84 1.52
 2 12 1 110.46 6.69
 2 12 1 100.14 6.82
 2 12 1 114.01 6.31
 2 12 2 245.24 11.37
 2 12 2 242.04 12.04
 2 12 2 235.08 10.76
 2 12 3 263.18 11.91
 2 12 3 266.01 12.96
 2 12 3 275.53 12.17
 2 12 3 263.14 11.5
 2 12 4 238.32 11.15
 2 12 4 231.46 10.3
 2 12 4 241.78 10.95
 2 12 4 252.77 11.94
 2 12 5 314.77 13.99
 2 12 5 334.95 14.39
 2 12 5 299.03 12.68
 2 12 5 349.23 14.59
 2 12 5 314.16 13.4
 2 12 6 249.33 11.95
 2 12 6 280.64 12.21
 2 12 6 252.46 11.07
 2 12 6 260.95 11.83
 2 12 7 87.49 5.77
 2 12 7 95.07 5.61
 2 12 7 94.73 5.51
 2 12 8 13.59 2.22
 2 12 8 13.97 1.93
 2 12 8 12.84 1.76
 2 12 9 0.79 1.17
 2 12 9 0.15 0.94
 2 12 9 1.72 0.85
 2 12 10 22.46 1.91
 2 12 10 25.98 2.47
 -2 -12 -11 10.25 1.67
 2 12 11 8.57 1.43
 2 12 12 4.38 0.96
 -2 -12 -12 4.4 1.03
 2 13 -6 101.9 4.55
 2 13 -5 92.83 4.34
 2 13 -5 76.04 3.95
 2 13 -4 15.64 1.82
 2 13 -4 14.2 1.65
 2 13 -3 9.64 1.6
 2 13 -3 9.75 1.62
 2 13 -3 8.68 1.33
 2 13 -2 8.32 1.52
 2 13 -2 5.22 1.38
 2 13 -2 6.56 1.59
 2 13 -1 38.51 2.92
 2 13 -1 34.03 2.77
 2 13 -1 38.48 3.16
 2 13 -1 36.85 3.14
 2 13 0 9.07 1.77
 2 13 0 7.8 1.45
 2 13 0 9.11 1.85
 2 13 0 9.63 1.72
 2 13 1 64.34 3.88
 2 13 1 60.8 4.57
 2 13 1 68.58 4.49
 2 13 1 68.67 4.37
 2 13 2 33.86 2.53
 2 13 2 29.2 3.01
 2 13 2 36.67 3.05
 2 13 2 33.87 3.29
 2 13 3 1.54 1.13
 2 13 3 1.19 1.26
 2 13 3 0.51 0.8
 2 13 3 1.69 1.38
 2 13 4 1.4 0.93
 2 13 4 1.54 1.06
 2 13 4 2.09 1.37
 2 13 4 0.82 0.83
 2 13 4 0.74 1.15
 2 13 5 41.88 3.34
 2 13 5 41.58 3.32
 2 13 5 34.54 2.81
 2 13 6 63.76 4.07
 2 13 6 59.45 3.88
 2 13 6 60.65 3.8
 2 13 7 75.8 4.25
 2 13 7 70.46 4
 2 13 7 71.73 4.23
 2 13 8 71.82 3.83
 2 13 8 68.11 4
 2 13 9 81.11 4.21
 2 13 10 21.13 1.68
 2 14 0 17.83 1.55
 2 14 1 3.11 0.94
 2 14 2 2.97 0.87
 2 14 2 2.45 0.97
 2 14 3 2.23 0.85
 2 14 3 3.04 0.93
 2 14 4 37.49 2.5
 2 14 4 36.62 2.48
 2 14 5 24.93 1.88
 -3 11 6 170.43 7.08
 -3 11 5 196.15 8.22
 -3 11 4 80.86 4.38
 -3 11 3 31.57 2.65
 -3 11 2 33.11 2.81
 -3 11 1 11.25 1.28
 -3 11 1 10.97 1.71
 -3 11 0 -0.1 0.69
 -3 11 0 1.13 0.91
 -3 11 -1 6.84 1.16
 -3 11 -1 5.14 1.02
 -3 11 -1 6.33 1.2
 -3 11 -2 4.54 1.03
 -3 11 -3 0.15 0.68
 -3 11 -4 5.79 0.9
 -3 10 10 31.33 1.88
 -3 10 9 2.68 0.81
 3 -10 -9 1.79 0.92
 -3 10 8 0.61 0.73
 3 -10 -8 0.79 1.01
 -3 10 8 0.79 0.79
 -3 10 7 10.74 1.42
 -3 10 7 9.08 1.39
 -3 10 6 80 4.1
 -3 10 6 66.73 4.32
 -3 10 5 189.98 7.78
 -3 10 5 154.13 8.14
 -3 10 4 206.66 9.75
 -3 10 3 206.49 10.03
 -3 10 3 212.01 8.98
 -3 10 2 232.55 10.98
 -3 10 1 416.38 17.34
 -3 10 0 318.82 12.79
 -3 10 0 248.32 12.25
 -3 10 -1 98.18 5.5
 -3 10 -1 64.01 4.84
 -3 10 -2 8.06 1.78
 -3 10 -2 7.76 1.3
 -3 10 -3 7.32 1.61
 -3 10 -3 4.35 1.42
 -3 10 -3 5.97 1.29
 -3 10 -4 17.73 2.19
 -3 10 -4 12.95 1.75
 -3 10 -4 15.8 1.78
 -3 10 -5 10.72 1.51
 -3 10 -5 16.11 1.92
 -3 10 -6 17.36 1.75
 -3 10 -6 24.1 2.22
 -3 10 -7 5.42 0.98
 -3 10 -7 6.02 1.13
 -3 10 -8 1.63 0.58
 3 -9 -12 38.56 2.56
 3 -9 -11 13.52 1.75
 -3 9 11 16.7 1.6
 3 -9 -10 10.86 1.74
 -3 9 10 13.18 1.59
 -3 9 9 0.63 1.01
 3 -9 -9 0.29 1.14
 -3 9 8 53.46 3.68
 -3 9 8 71.96 4.04
 -3 9 7 55.58 4.01
 -3 9 7 68.78 4.13
 -3 9 6 34.43 3.24
 3 -9 -5 24.1 2.38
 -3 9 5 20.62 2.79
 3 -9 -4 11.98 1.73
 -3 9 4 8.53 2.06
 3 -9 -3 69.74 4.29
 -3 9 3 59.09 5
 -3 9 2 41.57 4.35
 3 -9 -2 55.89 3.7
 -3 9 2 54.25 4.55
 3 -9 -2 61.16 6.95
 3 -9 -1 183.55 8.32
 -3 9 1 183.62 9.49
 3 -9 0 101.39 5.3
 -3 9 0 97.4 6.26
 -3 9 -1 157.49 7.8
 -3 9 -1 147.86 8.78
 -3 9 -2 197.37 9.72
 -3 9 -2 173.47 8.55
 -3 9 -2 169.64 9.24
 -3 9 -3 99.82 5.83
 -3 9 -3 91.8 6.09
 -3 9 -4 55.08 4.37
 -3 9 -4 66.96 4.5
 3 -9 5 35.62 2.78
 -3 9 -5 33.76 3.06
 -3 9 -5 37.37 3.29
 3 -9 6 6.54 1.21
 -3 9 -6 7.24 1.58
 -3 9 -6 10.69 2.02
 3 -9 7 14.57 1.53
 -3 9 -7 18.05 2.19
 -3 9 -8 25.78 2.52
 -3 9 -8 16.31 2.1
 -3 9 -9 10.7 1.56
 -3 9 -9 6.86 1.39
 -3 9 -10 8.9 1.26
 -3 9 -10 7.41 1.17
 3 -8 -14 41.97 2.63
 3 -8 -13 103.73 5.32
 -3 8 13 115.48 4.95
 -3 8 13 98.71 4.58
 3 -8 -12 174.89 8.4
 -3 8 12 178.3 7.6
 -3 8 11 198.34 8.32
 -3 8 11 185.23 7.83
 3 -8 -10 192.7 9.8
 -3 8 10 207.64 8.87
 -3 8 10 226.12 9.43
 -3 8 9 327.65 13.05
 -3 8 9 321.32 13.47
 -3 8 8 191.79 7.96
 -3 8 8 145.46 7.86
 -3 8 7 34.51 5.35
 3 -8 -7 48.45 6.75
 3 -8 -7 41 3.43
 -3 8 7 33.94 3.26
 3 -8 -6 6.06 2.87
 -3 8 6 4.79 2.59
 3 -8 -5 48.28 6.53
 -3 8 5 52.91 6.64
 3 -8 -4 43.8 6.17
 -3 8 4 35.21 3.73
 3 -8 -4 41.45 3.35
 -3 8 4 48.03 6.49
 -3 8 3 9.6 3.34
 -3 8 3 7.14 2.02
 3 -8 -3 9.41 1.72
 3 -8 -3 5.68 2.6
 -3 8 2 3.17 2.91
 -3 8 2 0.63 1.38
 3 -8 -2 2.25 2.18
 3 -8 -2 1.82 1.08
 -3 8 1 26.46 5.23
 -3 8 1 36.69 3.71
 3 -8 -1 29.98 5.03
 -3 8 0 4.11 1.78
 -3 8 0 -0.82 2.85
 -3 8 0 2.42 1.27
 3 -8 1 26.52 2.78
 -3 8 -1 28.37 3.35
 -3 8 -1 19.47 4.63
 -3 8 -2 61.7 5
 3 -8 2 55.47 4.2
 -3 8 -2 66.42 5.03
 -3 8 -3 104.45 6.67
 3 -8 3 102.92 9.64
 -3 8 -3 115.56 7.05
 3 -8 4 35.63 5.79
 -3 8 -5 19.68 2.63
 3 -8 5 19.52 4.7
 -3 8 -5 19.9 2.77
 3 -8 5 22.07 2.57
 3 -8 6 44.34 3.58
 -3 8 -6 42.61 4.11
 -3 8 -6 43.95 3.86
 -3 8 -7 17.59 2.71
 -3 8 -7 13.54 2.16
 3 -8 7 13.5 1.96
 -3 8 -8 1.24 1.45
 3 -8 8 0.54 0.87
 -3 8 -9 6.11 1.77
 3 -8 9 3.92 1.12
 -3 8 -10 0.73 1.06
 3 -8 10 -0.06 0.61
 -3 8 -11 0.49 0.87
 -3 8 -11 0.77 0.89
 3 -8 11 -0.04 0.42
 -3 8 -12 2.87 0.84
 -3 8 -12 3.3 0.93
 -3 7 15 47.77 2.5
 3 -7 -15 42.66 2.9
 -3 7 14 11.76 1.37
 3 -7 -14 10.36 1.66
 3 -7 -13 -0.57 1.17
 -3 7 13 1 0.87
 -3 7 13 1.42 1.07
 3 -7 -12 3.54 1.55
 -3 7 12 6.99 1.36
 -3 7 12 7.27 1.55
 3 -7 -11 82.24 5.49
 -3 7 11 86.82 4.79
 -3 7 11 88.12 5.07
 -3 7 10 360.6 14.83
 -3 7 10 366.81 14.53
 3 -7 -9 382.58 22.95
 -3 7 9 410.35 20.87
 -3 7 8 554.68 25.52
 -3 7 8 555.51 20.18
 3 -7 -8 535.52 20.76
 3 -7 -8 597.02 28.33
 -3 7 7 599.92 23.36
 3 -7 -7 612.99 23.92
 -3 7 7 593.98 28.67
 3 -7 -7 656.96 30.77
 -3 7 6 585.75 23.27
 3 -7 -6 631.69 23.8
 -3 7 6 619.08 28.85
 3 -7 -6 595.51 29.58
 -3 7 5 402.29 16.68
 3 -7 -5 417.64 17
 3 -7 -5 420.7 22.39
 -3 7 5 436.83 22.22
 3 -7 -4 214.42 9.88
 3 -7 -4 204.68 14.13
 -3 7 4 220.62 14.56
 -3 7 4 199.58 10.51
 3 -7 -3 62.76 4.3
 3 -7 -3 65.78 7.07
 -3 7 3 56.8 4.73
 -3 7 3 56.66 7.13
 -3 7 2 163.49 8.86
 -3 7 2 155.05 12.44
 3 -7 -2 169.73 11.97
 -3 7 1 16.16 4.2
 -3 7 1 20.74 2.77
 -3 7 0 23.85 4.82
 -3 7 0 21.5 2.9
 -3 7 0 26.64 3.1
 3 -7 0 25.07 2.68
 3 -7 1 7.14 2.58
 -3 7 -1 4.19 3.15
 -3 7 -1 8.04 2.05
 3 -7 1 6.45 1.61
 -3 7 -1 9.84 2.16
 -3 7 -2 17.15 2.7
 3 -7 2 10.16 3.6
 -3 7 -2 10.29 3.67
 3 -7 2 13.52 2.14
 -3 7 -2 14.91 2.43
 3 -7 3 110.64 10.44
 -3 7 -3 126.3 7.39
 3 -7 3 125.82 6.99
 -3 7 -3 127.78 7.55
 3 -7 4 185.02 14.6
 -3 7 -4 208.83 10.28
 3 -7 4 188.33 9.67
 -3 7 -4 212.13 10.65
 -3 7 -4 197.72 10.78
 3 -7 5 48.31 7.43
 -3 7 -5 55.66 4.78
 -3 7 -5 53.54 5.01
 -3 7 -5 43 4.18
 3 -7 5 48.77 4.14
 -3 7 -6 -0.29 1.35
 -3 7 -6 0.86 1.44
 -3 7 -6 1.58 1.83
 3 -7 6 0.14 1.11
 3 -7 6 -0.5 3.32
 3 -7 7 21.84 5.15
 -3 7 -8 8.81 1.99
 3 -7 8 9.45 1.97
 3 -7 8 11.02 4.07
 3 -7 9 62.75 4.73
 -3 7 -9 73.41 5.89
 3 -7 10 33.83 3.17
 -3 7 -10 44.72 4.02
 -3 7 -10 42.06 4.11
 3 -7 11 37.31 3.04
 -3 7 -11 41.81 3.82
 -3 7 -11 45.12 3.84
 3 -7 12 78.25 4.5
 -3 7 -12 112.24 5.75
 3 -7 13 7.5 1.03
 -3 7 -13 17.7 1.89
 3 -6 -16 42.18 2.82
 -3 6 16 43.17 2.45
 3 -6 -15 2.88 1.18
 -3 6 15 1.77 0.74
 -3 6 15 2.96 0.95
 -3 6 14 11.88 1.39
 3 -6 -14 13.33 2.08
 -3 6 14 15.39 1.79
 -3 6 14 14.88 1.71
 -3 6 13 43.59 2.86
 3 -6 -13 41.8 3.71
 -3 6 13 53.22 3.53
 -3 6 13 43.73 3.17
 -3 6 12 90.5 4.76
 3 -6 -12 88.71 5.89
 -3 6 12 97.27 5.45
 -3 6 12 93.64 5.14
 -3 6 11 39.09 5.23
 3 -6 -11 42.37 6.88
 -3 6 10 5.79 1.58
 3 -6 -10 7.27 3.23
 -3 6 10 8.82 1.85
 -3 6 10 4.78 2.31
 3 -6 -9 2.7 2.62
 3 -6 -9 1.2 2.26
 -3 6 9 -1.23 2.21
 -3 6 9 0.1 1.18
 3 -6 -8 24.05 5.2
 -3 6 8 22.06 4.17
 3 -6 -8 21.13 4.67
 3 -6 -8 26.75 2.92
 -3 6 8 22.03 2.53
 3 -6 -7 109.62 9.94
 -3 6 7 93.47 5.53
 -3 6 7 106.39 8.92
 3 -6 -7 104.12 6.05
 3 -6 -7 87.63 8.99
 3 -6 -6 416.93 21.99
 -3 6 6 384.3 16.17
 -3 6 6 397.31 20.68
 3 -6 -6 418.53 16.62
 3 -6 -6 397.39 20.76
 3 -6 -5 510.3 19.02
 3 -6 -5 452.02 23.53
 -3 6 5 460 18.52
 -3 6 5 487.43 23.54
 -3 6 5 431.63 19.38
 3 -6 -5 472.97 22.65
 3 -6 -4 443.19 16.86
 -3 6 4 396.43 21.17
 3 -6 -4 419.28 20.1
 -3 6 4 385.74 16.35
 -3 6 4 416.42 17.56
 3 -6 -4 406.83 21.17
 -3 6 3 438.82 21.65
 3 -6 -3 435.33 20.01
 -3 6 3 405.57 16.5
 -3 6 3 406.3 17.48
 3 -6 -3 427.64 21.09
 -3 6 2 419.45 21.89
 -3 6 2 476.39 18.43
 -3 6 2 418.66 17.25
 -3 6 2 422.91 18.27
 3 -6 -2 492.58 20.83
 3 -6 -1 228.89 10.49
 -3 6 1 224.09 10.81
 3 -6 -1 224.23 12.9
 -3 6 1 217.6 13.99
 -3 6 1 234.92 10.87
 3 -6 -1 241.03 12.66
 3 -6 0 40.75 3.37
 -3 6 0 39.09 3.59
 3 -6 0 31.86 4.64
 -3 6 0 43.85 3.71
 3 -6 0 38.91 4.34
 3 -6 1 142.92 7.34
 -3 6 -1 129.19 7.41
 3 -6 1 119.65 9.69
 -3 6 -1 134.27 7.46
 3 -6 1 142.27 8.98
 3 -6 2 23.29 2.6
 -3 6 -2 21.69 2.89
 -3 6 -2 22.46 2.82
 3 -6 2 24.05 4.49
 -3 6 -2 24.08 2.88
 3 -6 2 22.56 3.34
 3 -6 3 56.6 4.3
 3 -6 3 52.61 7.03
 -3 6 -3 55.5 4.49
 -3 6 -3 50.72 4.59
 -3 6 -3 61.85 4.62
 3 -6 3 47.84 5.19
 -3 6 -4 4.98 1.74
 -3 6 -4 4.92 1.71
 3 -6 4 2.25 2.69
 -3 6 -4 6.17 2.08
 3 -6 4 3.47 1.91
 3 -6 4 2.88 1.42
 3 -6 5 2.47 2.88
 -3 6 -5 1.63 1.62
 -3 6 -5 3.29 1.85
 -3 6 -5 0.49 2.51
 -3 6 -5 3.97 1.7
 3 -6 5 4.41 1.74
 -3 6 -6 48.95 5.67
 -3 6 -6 41.53 4.53
 -3 6 -6 51.87 4.65
 3 -6 6 36.35 7.1
 -3 6 -6 42.16 4.07
 3 -6 7 13.81 5.12
 -3 6 -7 20.19 2.91
 -3 6 -7 25.03 4.33
 -3 6 -7 24.8 3.62
 -3 6 -7 22.02 3.22
 -3 6 -8 10.74 2.25
 -3 6 -8 14.58 2.75
 -3 6 -8 14.45 3.03
 3 -6 8 14.19 2.5
 3 -6 8 19.3 5.29
 -3 6 -9 1.81 1.86
 -3 6 -9 2.19 2.1
 3 -6 9 3.15 3.14
 -3 6 -10 55.41 4.94
 -3 6 -10 50.48 4.92
 3 -6 10 53.59 4.49
 3 -6 10 59.04 8.24
 3 -6 11 61.6 4.62
 -3 6 -11 61.68 5.07
 -3 6 -11 58.97 5.17
 3 -6 12 248.46 11.16
 -3 6 -12 248.1 11.86
 -3 6 -12 243.05 11.73
 3 -6 13 234.99 10.03
 -3 6 -13 218.77 10.39
 -3 6 -13 227.37 10.69
 3 -6 14 128.86 5.68
 -3 6 -14 134.17 6.36
 -3 6 -15 101.07 4.91
 3 -5 -17 161.33 6.94
 -3 5 16 237.9 9.26
 3 -5 -16 234.87 9.97
 -3 5 16 218.76 8.92
 -3 5 15 201.12 8.81
 -3 5 15 209.14 8.5
 3 -5 -15 204.58 9.57
 -3 5 14 215.07 9.63
 3 -5 -14 219.02 10.57
 -3 5 14 220.27 9.3
 -3 5 14 238.34 9.84
 -3 5 13 262.64 11
 -3 5 13 242.07 10.53
 3 -5 -13 239.5 11.83
 -3 5 13 276.13 11.27
 3 -5 -12 57.1 8.01
 -3 5 11 0.82 1.64
 3 -5 -11 0.14 1.53
 -3 5 11 -0.43 1.38
 -3 5 11 0.39 1.24
 3 -5 -11 -0.94 2.42
 -3 5 10 5.11 1.56
 3 -5 -10 1.37 2.8
 3 -5 -10 2.53 2.77
 -3 5 10 6.34 1.72
 -3 5 10 7.82 2.74
 3 -5 -9 16.19 4.29
 3 -5 -9 20.82 2.72
 -3 5 9 21.86 3.91
 3 -5 -9 17.85 4.68
 -3 5 9 21.96 2.48
 3 -5 -8 182.14 8.76
 -3 5 8 164.86 11.17
 3 -5 -8 141.66 11.98
 3 -5 -8 168.63 13.01
 -3 5 8 166.43 8.07
 3 -5 -7 35.94 3.9
 -3 5 7 34.9 4.91
 3 -5 -7 43.83 3.51
 3 -5 -7 35.11 5.18
 3 -5 -7 34.84 5.71
 -3 5 7 36.18 3.07
 3 -5 -6 15.02 3.22
 3 -5 -6 14.95 3.51
 -3 5 6 16.01 3.51
 3 -5 -6 12.09 1.88
 -3 5 6 11.33 1.9
 3 -5 -6 11.66 2.37
 3 -5 -5 2.8 1.55
 -3 5 5 2.06 1.24
 3 -5 -5 1.85 1.05
 -3 5 5 2.91 1.94
 -3 5 5 1.4 1.32
 3 -5 -5 3.24 1.92
 3 -5 -5 5.26 2.21
 -3 5 4 100.35 5.55
 -3 5 4 108.16 6.35
 -3 5 4 104.93 8.45
 3 -5 -4 108.77 7.93
 3 -5 -4 121.02 5.96
 3 -5 -4 102.64 8.24
 -3 5 3 159.21 7.75
 -3 5 3 136.96 6.98
 -3 5 3 155.64 7.85
 3 -5 -3 165.67 9.64
 3 -5 -3 157.48 10.08
 -3 5 3 143.06 10.04
 -3 5 2 245.59 10.45
 -3 5 2 247.24 11.11
 3 -5 -2 269.25 11.11
 -3 5 2 232.28 11.09
 3 -5 -2 271.94 13.22
 -3 5 1 9.79 1.74
 3 -5 -1 12.84 1.79
 3 -5 -1 13.76 2.48
 -3 5 1 11.56 1.87
 -3 5 0 100.74 5.61
 3 -5 0 94.28 5.36
 3 -5 0 84.74 7.19
 -3 5 0 95.1 5.59
 3 -5 0 98.5 6.92
 -3 5 -1 324.08 13.16
 3 -5 1 308.26 16.26
 3 -5 1 311.95 15.05
 -3 5 -1 295.7 12.97
 -3 5 -1 275.83 12.94
 3 -5 1 294.45 12.71
 3 -5 2 9.7 1.67
 -3 5 -2 10.72 1.97
 -3 5 -2 9.41 1.8
 3 -5 2 7.49 2.73
 3 -5 2 10.19 2.36
 -3 5 -2 8.78 1.83
 -3 5 -3 6.8 1.82
 -3 5 -3 8.14 2.61
 -3 5 -3 7.2 1.69
 3 -5 3 8.04 3.25
 3 -5 3 6.69 2.06
 -3 5 -3 6.75 1.71
 -3 5 -4 4.01 1.76
 -3 5 -4 7.5 2.56
 3 -5 4 2.96 2.77
 -3 5 -4 2.42 1.38
 3 -5 4 4.58 1.91
 -3 5 -4 3.71 1.45
 -3 5 -5 106.28 6.6
 3 -5 5 95.54 10.39
 3 -5 5 90.87 5.93
 -3 5 -5 102.76 6.42
 3 -5 5 90.23 7.74
 -3 5 -5 103.77 6.8
 3 -5 6 33.8 6.64
 -3 5 -6 37.16 3.81
 -3 5 -6 40.78 3.8
 3 -5 6 30.87 3.48
 -3 5 -6 40.16 5.02
 -3 5 -6 42.87 4.27
 -3 5 -6 39.47 5.92
 -3 5 -7 7.05 2.31
 -3 5 -7 8.16 3.11
 -3 5 -7 6.08 1.97
 -3 5 -7 6.38 2
 3 -5 7 9.53 4.18
 3 -5 7 6.4 2.11
 -3 5 -7 7.8 3.02
 -3 5 -8 12.64 2.84
 -3 5 -8 13.12 3.35
 3 -5 8 18.37 5.39
 -3 5 -8 12.24 2.58
 -3 5 -8 8.33 2.15
 -3 5 -8 10.16 3.78
 3 -5 8 10.02 2.43
 3 -5 9 147.5 13.76
 -3 5 -9 120.4 7.89
 -3 5 -9 98.49 6.94
 -3 5 -9 114.6 11.42
 -3 5 -9 127.28 9.04
 -3 5 -9 125.21 8.22
 3 -5 9 121.41 7.73
 3 -5 10 244 17.6
 -3 5 -10 193.69 11.01
 -3 5 -10 173.87 9.88
 -3 5 -10 224.7 12.07
 -3 5 -10 193.79 11.16
 3 -5 10 218.49 11.05
 -3 5 -10 205.27 15.71
 3 -5 11 16.37 4.68
 -3 5 -11 16.06 4.37
 -3 5 -12 11.69 2.58
 3 -5 12 18.28 2.79
 -3 5 -12 13.03 2.65
 -3 5 -13 7.83 2.11
 3 -5 13 8.57 1.99
 -3 5 -13 7.27 1.97
 -3 5 -14 74.08 5.04
 3 -5 14 74.83 4.75
 -3 5 -14 65 4.52
 -3 5 -15 135.28 7.05
 3 -5 15 148.11 6.81
 -3 5 -16 163.82 6.95
 3 -5 16 188.17 6.76
 3 -4 -18 -0.13 0.58
 3 -4 -17 5.51 1.27
 -3 4 17 5.1 0.94
 3 -4 -16 61.77 4.26
 -3 4 16 63.84 3.71
 -3 4 16 66.47 3.58
 3 -4 -15 177.67 9.17
 -3 4 15 192.35 8.44
 -3 4 15 189.22 8.17
 -3 4 14 690.76 25.74
 3 -4 -14 673.82 26.87
 -3 4 14 719.42 25.92
 -3 4 14 659.33 25.4
 3 -4 -13 492.6 27.69
 -3 4 12 721.37 27.01
 -3 4 12 712.5 26.73
 3 -4 -12 676.18 27.74
 3 -4 -12 710.27 35.33
 -3 4 11 642.48 24.3
 3 -4 -11 599.09 31.63
 -3 4 11 616.78 23.93
 3 -4 -11 622.41 25.05
 3 -4 -10 681.38 27.16
 3 -4 -10 652.73 33.2
 -3 4 10 678.04 26.18
 -3 4 10 719.4 26.57
 -3 4 10 700.88 30.23
 3 -4 -10 704.08 34.02
 -3 4 9 357.99 15.2
 3 -4 -9 370.49 16
 3 -4 -9 383.35 21.57
 -3 4 9 392.73 18.95
 3 -4 -9 426.62 22.59
 -3 4 8 17.34 2.14
 3 -4 -8 17.06 2.29
 -3 4 8 19.23 3.4
 3 -4 -8 14.65 2.66
 3 -4 -8 12.48 3.65
 3 -4 -8 14.41 3.66
 -3 4 7 33.26 4.32
 -3 4 7 31.03 2.72
 3 -4 -7 36.13 3.06
 3 -4 -7 25.21 3.12
 3 -4 -7 28.67 4.47
 3 -4 -7 35.31 5.19
 3 -4 -6 2.52 1.75
 -3 4 6 5.2 1.37
 3 -4 -6 1.14 1.86
 -3 4 6 1.84 1.82
 3 -4 -6 3.15 1.48
 3 -4 -6 5.53 1.36
 3 -4 -5 50.89 5.1
 -3 4 5 50.71 3.38
 3 -4 -5 55.68 5.61
 -3 4 5 47.76 5.06
 -3 4 5 44.43 3.8
 3 -4 -5 57.53 3.62
 3 -4 -5 50.21 3.58
 -3 4 4 12.31 1.64
 3 -4 -4 14.16 1.62
 3 -4 -4 14.08 2.77
 -3 4 4 10.32 1.88
 -3 4 4 11.76 2.61
 -3 4 3 26.7 2.56
 -3 4 3 27.8 2.26
 3 -4 -3 25.88 3.56
 -3 4 3 25.42 2.55
 3 -4 -3 29.99 2.5
 -3 4 2 44.78 3.25
 3 -4 -2 46 4.31
 3 -4 -2 49.42 4.41
 -3 4 2 39.78 3.26
 3 -4 -2 47.1 3.21
 -3 4 1 28.59 2.5
 3 -4 -1 24.62 3.34
 3 -4 -1 27.91 3.32
 -3 4 1 23.02 2.37
 3 -4 -1 30.57 2.44
 -3 4 0 46.34 3.24
 3 -4 0 42.28 4.48
 -3 4 0 38.49 3.1
 3 -4 0 45.12 3.13
 3 -4 0 43.37 4.13
 -3 4 -1 345.26 13.32
 -3 4 -1 287.63 13.07
 -3 4 -1 297.05 13.02
 3 -4 1 335.02 13.14
 3 -4 1 339.76 15.24
 -3 4 -2 364.09 14.61
 -3 4 -2 333.63 14.42
 -3 4 -2 326.99 14.52
 -3 4 -3 21.22 2.32
 -3 4 -3 22.37 3.09
 -3 4 -3 19.69 2.42
 -3 4 -3 16.66 2.22
 3 -4 3 18.3 3.87
 -3 4 -4 11.19 1.95
 3 -4 4 12.47 3.71
 3 -4 4 14.07 2.03
 -3 4 -4 12.5 2.2
 -3 4 -4 14.55 2.77
 -3 4 -4 10.03 1.83
 -3 4 -4 13.7 3.17
 -3 4 -5 45.17 3.46
 3 -4 5 42.28 3.72
 -3 4 -5 62 5.36
 -3 4 -5 46.06 4.12
 -3 4 -5 51.34 6.1
 3 -4 5 42.94 6.77
 -3 4 -5 47.97 3.89
 -3 4 -5 44.18 3.75
 -3 4 -6 618.57 24.74
 -3 4 -6 661.7 26.81
 -3 4 -6 649.32 25.43
 -3 4 -6 596.33 24
 3 -4 6 555.42 31.51
 -3 4 -6 611.2 24.56
 -3 4 -6 655.03 29.93
 -3 4 -7 139.51 7.88
 -3 4 -7 119.85 8.85
 -3 4 -7 145.84 8.52
 -3 4 -7 142.09 7.48
 3 -4 7 123.49 12.59
 -3 4 -7 125.63 7.56
 -3 4 -7 134.79 11.3
 -3 4 -8 13.51 2.49
 -3 4 -8 15.78 3.01
 -3 4 -8 16.5 3.63
 -3 4 -8 14.25 2.27
 3 -4 8 15.76 5.02
 -3 4 -8 14.05 2.5
 -3 4 -8 17.89 4.47
 -3 4 -9 86.94 6.36
 -3 4 -9 97.36 7.46
 -3 4 -9 88.44 6.75
 -3 4 -9 84.89 5.9
 3 -4 9 112.34 11.76
 -3 4 -9 80.39 5.93
 -3 4 -9 91.1 9.87
 -3 4 -10 -0.18 1.71
 -3 4 -10 3.02 1.96
 -3 4 -10 2.73 2.35
 -3 4 -10 0.46 1.37
 -3 4 -10 0.31 1.46
 3 -4 10 3.76 3.59
 -3 4 -10 2.47 2.95
 -3 4 -11 8.25 2.5
 -3 4 -11 13.6 2.83
 -3 4 -11 9.28 2.46
 3 -4 11 9.22 2.54
 -3 4 -11 8.43 2.17
 -3 4 -11 6.56 1.85
 -3 4 -11 4.54 3.32
 3 -4 11 8.4 3.92
 -3 4 -12 50.78 7.76
 3 -4 12 69.6 8.24
 -3 4 -13 89.46 6.18
 3 -4 13 105.67 6.68
 -3 4 -13 91.07 6.53
 -3 4 -13 92.1 6.34
 -3 4 -14 25.88 3.1
 -3 4 -14 31.29 3.23
 -3 4 -14 34.04 3.7
 3 -4 14 35.93 3.56
 -3 4 -15 5.34 1.33
 -3 4 -15 9.58 1.99
 3 -4 15 6.92 1.74
 -3 4 -16 6.31 1.47
 3 -4 16 5.24 1.36
 3 -4 17 16.98 1.56
 -3 4 -17 14.08 1.57
 3 -3 -18 19.41 1.84
 -3 3 17 37.92 2.34
 -3 3 17 45.21 2.69
 3 -3 -17 36.85 3.08
 -3 3 16 58.92 3.55
 3 -3 -16 55.14 4.22
 -3 3 16 61.11 3.67
 -3 3 15 31.08 2.65
 -3 3 15 33.27 2.8
 3 -3 -15 30.82 3.38
 3 -3 -14 0.48 2.82
 3 -3 -13 21.52 2.92
 3 -3 -13 15.18 4.89
 -3 3 13 21.62 2.52
 -3 3 13 20.84 2.3
 -3 3 13 24.91 2.56
 -3 3 12 370.83 15.39
 3 -3 -12 362.23 16.41
 -3 3 12 392.83 15.64
 -3 3 11 622.82 23.91
 3 -3 -11 617.96 31.61
 3 -3 -11 614.59 24.92
 -3 3 11 633.35 24.1
 -3 3 10 358.41 15.1
 3 -3 -10 330.6 20.97
 3 -3 -10 385.63 21.99
 -3 3 10 383.78 15.36
 3 -3 -10 388.3 16.21
 3 -3 -9 530.44 22.3
 3 -3 -9 548.08 21.65
 -3 3 9 523.31 20.75
 3 -3 -9 585.13 27.89
 -3 3 9 572.88 24.19
 3 -3 -9 514.22 26.8
 3 -3 -8 694.02 24.4
 -3 3 8 608.03 23.51
 3 -3 -8 682.68 30.04
 -3 3 8 652.15 26.77
 3 -3 -8 657.43 29.52
 3 -3 -7 434.92 19
 3 -3 -7 523.41 18.9
 -3 3 7 458.13 18.25
 3 -3 -7 527.03 23.6
 -3 3 7 452.94 20.89
 3 -3 -7 496.75 22.87
 3 -3 -6 731.54 24.9
 3 -3 -6 635.83 24.71
 -3 3 6 597.23 24.22
 3 -3 -6 705.66 28.5
 3 -3 -6 702.14 29.03
 -3 3 5 3.5 1.16
 -3 3 5 4.79 1.41
 3 -3 -5 3.88 1.09
 3 -3 -5 4.5 1.17
 -3 3 4 9.44 1.62
 3 -3 -4 10.16 2.11
 -3 3 4 8.51 1.36
 3 -3 -3 223.39 11.87
 3 -3 -3 254.31 11.96
 3 -3 -2 1.89 1.48
 3 -3 -2 1.81 1.21
 3 -3 -1 30.69 3.38
 3 -3 -1 31.95 3.31
 3 -3 0 190.84 10.39
 3 -3 0 211.5 10.38
 3 -3 1 58.06 5.17
 3 -3 1 50.36 4.35
 3 -3 2 15.25 3.18
 -3 3 -3 34.4 2.82
 -3 3 -3 29.69 2.6
 -3 3 -4 104.55 5.83
 -3 3 -4 104.42 5.68
 -3 3 -4 92.1 5.44
 -3 3 -5 240.42 11.44
 -3 3 -5 322.54 13.54
 -3 3 -5 279.54 12.16
 -3 3 -5 248.02 11.06
 3 -3 5 238.99 16.34
 -3 3 -5 272.5 11.77
 -3 3 -5 302.07 15.58
 -3 3 -6 383.28 16.4
 -3 3 -6 434.59 18.39
 -3 3 -6 417.02 17.19
 -3 3 -6 395.73 15.98
 -3 3 -6 383.63 16.34
 -3 3 -6 458.03 21.29
 -3 3 -7 658.13 26.13
 -3 3 -7 596.84 27.45
 -3 3 -7 716.23 27.16
 -3 3 -7 692.53 25.63
 -3 3 -7 674.67 26
 -3 3 -7 767.97 32.08
 -3 3 -8 444.97 18.87
 -3 3 -8 392.15 19.91
 -3 3 -8 452.8 19.65
 -3 3 -8 452.41 18.36
 3 -3 8 496.34 27.48
 -3 3 -8 439.06 18.63
 -3 3 -8 518.71 25.02
 -3 3 -9 929.48 35.68
 -3 3 -9 914.94 36.73
 -3 3 -9 865.35 36.01
 -3 3 -9 941.97 34.99
 -3 3 -9 849.71 35.04
 -3 3 -10 880.39 35.95
 -3 3 -10 955.05 36.72
 -3 3 -10 930.53 36.63
 -3 3 -10 884.7 35.24
 -3 3 -10 887.15 35.39
 -3 3 -10 1015.26 43.97
 -3 3 -11 224.6 11.95
 -3 3 -11 230.23 12.21
 -3 3 -11 235.8 11.42
 -3 3 -11 208.14 11.14
 -3 3 -11 215.03 16.96
 -3 3 -12 171.76 10.18
 -3 3 -12 180.83 10.21
 3 -3 12 198.09 14.42
 -3 3 -12 193.04 15.5
 -3 3 -12 191.05 9.88
 -3 3 -12 165.66 9.42
 3 -3 13 34.17 5.62
 -3 3 -13 35.31 6.44
 -3 3 -14 23.61 3.06
 3 -3 14 27.72 3.3
 -3 3 -14 24.25 3.34
 -3 3 -14 24.14 2.89
 -3 3 -15 1.28 1.42
 3 -3 15 1.58 1.41
 -3 3 -15 0.72 1.35
 -3 3 -15 1.84 1.18
 3 -3 16 22.3 2.53
 -3 3 -16 23.93 2.66
 -3 3 -16 18.34 2.55
 3 -3 17 51.29 3.3
 -3 3 -17 45 3.39
 3 -3 18 5.13 0.91
 3 -2 -18 63.82 3.8
 3 -2 -17 24 2.47
 -3 2 17 20.52 1.6
 -3 2 17 24.3 2.07
 -3 2 16 22.84 2.25
 3 -2 -16 26.72 2.94
 -3 2 16 21.93 2.22
 -3 2 15 7.24 1.58
 3 -2 -15 7.95 2.02
 -3 2 15 7.65 1.55
 3 -2 -14 36.44 3.92
 -3 2 14 35.97 3.08
 3 -2 -14 40.47 6.97
 -3 2 13 69.82 4.45
 -3 2 13 63.48 4.26
 3 -2 -13 63.45 5.12
 3 -2 -13 71.12 9.27
 -3 2 13 65.33 4.31
 -3 2 12 125.34 6.54
 3 -2 -12 120.4 7.39
 -3 2 12 122.94 6.52
 3 -2 -11 9.55 3.69
 -3 2 11 12.38 1.97
 3 -2 -11 11.41 2.35
 -3 2 11 10.54 1.93
 -3 2 10 4.79 1.43
 -3 2 10 5.65 1.47
 3 -2 -10 4.95 1.75
 3 -2 -10 5.4 3.05
 3 -2 -10 4.36 2.81
 -3 2 9 36.93 2.95
 3 -2 -9 32.89 3.18
 3 -2 -9 38.54 5.64
 3 -2 -9 24.06 4.83
 3 -2 -9 27.27 3.34
 -3 2 8 243.54 10.24
 3 -2 -8 247.37 14.72
 3 -2 -8 281.02 15.43
 3 -2 -8 261.67 10.85
 3 -2 -7 129.16 6.15
 -3 2 7 112.47 5.69
 -3 2 7 113.05 7.28
 3 -2 -7 126.06 8.92
 3 -2 -7 103.13 6.05
 3 -2 -7 132.95 9.39
 -3 2 6 27.47 2.24
 3 -2 -6 28.78 2.38
 3 -2 -6 27.95 2.32
 -3 2 6 22.57 2.98
 3 -2 -5 731.42 27.08
 3 -2 -5 679.35 27.3
 3 -2 -4 595.24 24.59
 3 -2 -4 599.55 24.27
 3 -2 -3 127.06 7.37
 3 -2 -3 131.44 7.38
 3 -2 -2 43.15 3.67
 3 -2 -1 86.6 5.38
 3 -2 -1 75.79 5.3
 3 -2 0 148.97 7.67
 3 -2 0 134.4 7.8
 3 -2 1 57.37 4.42
 3 -2 1 65.04 5.07
 -3 2 -2 61.97 4.98
 3 -2 2 56.87 5.23
 -3 2 -3 130.51 8.13
 -3 2 -3 133.46 8.18
 3 -2 3 139.41 9.13
 -3 2 -4 644.96 28.01
 -3 2 -4 660.26 28.11
 3 -2 4 740.78 30.32
 -3 2 -5 283.3 12.77
 3 -2 5 261.37 14.69
 -3 2 -6 59.13 4.02
 -3 2 -6 59.93 4.08
 -3 2 -6 58.45 3.71
 -3 2 -7 249.08 14.28
 -3 2 -7 255.19 10.86
 -3 2 -7 250.65 10.38
 3 -2 8 7.06 3.7
 -3 2 -8 7.21 2.77
 -3 2 -8 5.5 2.49
 -3 2 -8 2.82 1.43
 -3 2 -8 3.33 2.14
 -3 2 -8 3.13 1.25
 -3 2 -9 235.66 10.75
 3 -2 9 293.29 18.08
 -3 2 -9 222.93 10.27
 -3 2 -9 249.79 15.26
 -3 2 -9 251.27 16.08
 -3 2 -9 230.04 11.02
 -3 2 -9 189.1 11.26
 -3 2 -10 452.67 19.35
 -3 2 -10 523.17 26.95
 -3 2 -10 465.99 25.23
 -3 2 -10 496.26 20.05
 -3 2 -10 486.47 20.36
 -3 2 -11 935.55 41.45
 -3 2 -11 920.73 43
 -3 2 -11 902.11 35.15
 -3 2 -11 872.28 35.21
 -3 2 -12 837.72 39.73
 -3 2 -12 793.44 31.24
 -3 2 -12 755.08 31.11
 -3 2 -13 834.94 32.93
 -3 2 -13 858.44 41.27
 3 -2 13 943.47 38.63
 -3 2 -13 856.5 32.89
 -3 2 -13 796.67 32.53
 -3 2 -14 539.17 29.68
 3 -2 15 328.98 14.2
 -3 2 -15 307.53 14.58
 -3 2 -15 307.29 14.25
 3 -2 16 167.18 8.17
 -3 2 -16 148.11 8.38
 -3 2 -16 161.69 8.44
 3 -2 17 42.83 3.2
 -3 2 -17 37.79 3.36
 -3 2 -17 39.48 3.31
 3 -2 18 25.81 2.02
 -3 2 -18 14.75 1.83
 3 -1 -19 295.54 11.3
 3 -1 -18 238.59 10.15
 3 -1 -17 325.9 12.93
 -3 1 17 317.98 11.94
 -3 1 16 389.8 16
 3 -1 -16 430.85 17.75
 -3 1 16 453.1 16.55
 -3 1 16 444.65 16.7
 3 -1 -15 572.59 24.2
 -3 1 15 631.51 23
 3 -1 -15 600.29 31.04
 -3 1 15 596.21 22.98
 3 -1 -14 174.32 9.32
 -3 1 14 166.54 7.99
 3 -1 -14 177.74 14.52
 -3 1 14 161.67 7.97
 3 -1 -13 52.35 4.73
 -3 1 13 60.36 4.08
 -3 1 13 59.38 4.04
 3 -1 -13 69.56 8.9
 -3 1 12 58.58 3.96
 -3 1 12 54.46 3.82
 3 -1 -12 61.56 8.4
 3 -1 -12 56.21 4.72
 3 -1 -11 65.42 4.94
 -3 1 11 67.07 4.21
 -3 1 11 64.16 4.16
 -3 1 10 38.73 3.01
 -3 1 10 42.63 3.15
 3 -1 -10 36.54 3.57
 3 -1 -9 15.35 3.85
 -3 1 9 13.72 1.85
 3 -1 -9 17.23 2.27
 -3 1 9 15.71 1.85
 3 -1 -9 13.15 3.56
 3 -1 -9 12.36 2.44
 -3 1 8 53.69 4.21
 -3 1 8 51.34 3.36
 3 -1 -8 49.54 5.87
 3 -1 -8 49.87 3.76
 3 -1 -8 39.53 3.65
 3 -1 -8 51.19 3.62
 3 -1 -8 59.3 6.36
 -3 1 7 44.4 3.86
 -3 1 7 43.51 2.97
 3 -1 -7 40.59 3.24
 3 -1 -7 48.74 3.46
 3 -1 -7 47.62 3.22
 3 -1 -6 3.74 1.73
 -3 1 6 2.69 1.42
 3 -1 -6 2.2 1.77
 3 -1 -5 415.37 16.38
 3 -1 -5 367.11 16.44
 3 -1 -4 74.35 5.15
 3 -1 -4 71.31 5.29
 3 -1 -3 9.24 1.77
 3 -1 -3 7.75 1.73
 3 -1 -2 4.26 1.34
 3 -1 -2 3.69 1.29
 3 -1 -1 4.35 1.5
 3 -1 -1 3.88 1.27
 3 -1 0 38.69 3.38
 3 -1 0 39.23 3.17
 3 -1 1 231.66 10.8
 -3 1 -1 222.43 10.1
 3 -1 2 259.64 12.09
 -3 1 -2 236.89 11.35
 -3 1 -2 250.92 11.53
 3 -1 3 83.35 6.19
 -3 1 -3 67.33 5.17
 -3 1 -3 80.11 5.49
 -3 1 -4 6.61 2.26
 -3 1 -4 1.82 1.34
 3 -1 4 9.74 2.78
 -3 1 -5 7.65 2.28
 -3 1 -5 7.26 2.21
 3 -1 5 7.45 3.2
 -3 1 -6 42.67 4.84
 -3 1 -6 39.1 4.68
 3 -1 7 256.54 10.64
 -3 1 -7 252.03 11.28
 3 -1 8 227.84 9.95
 -3 1 -8 246.31 14.28
 3 -1 8 216.18 15.12
 -3 1 -9 153.71 8.14
 3 -1 9 143.09 7.2
 -3 1 -9 141.64 7.19
 -3 1 -9 158.2 11.43
 -3 1 -10 38.32 3.78
 3 -1 10 41.66 5.88
 3 -1 10 40.17 3.25
 -3 1 -10 36.93 3.17
 -3 1 -10 40.58 5.98
 -3 1 -11 10.52 2.22
 -3 1 -11 8.06 1.72
 -3 1 -11 9.05 3.34
 3 -1 11 7.92 1.78
 3 -1 11 10.41 3.34
 -3 1 -12 271.16 12.93
 -3 1 -12 270.68 12.68
 -3 1 -12 237.95 11.87
 -3 1 -12 260.31 17.18
 -3 1 -12 271.58 18.86
 3 -1 12 269.68 11.88
 3 -1 12 309.16 17.02
 -3 1 -13 402.9 17.8
 -3 1 -13 402.37 22.83
 -3 1 -13 418.4 24.96
 -3 1 -13 375.98 16.89
 3 -1 13 426.82 16.84
 -3 1 -13 411.43 17.77
 -3 1 -14 208.73 11.04
 3 -1 14 234.75 11.31
 -3 1 -14 217.62 16.86
 -3 1 -14 227.53 11.37
 -3 1 -15 519.46 21.24
 -3 1 -15 506.32 28.59
 -3 1 -16 446.01 19.9
 3 -1 16 497.44 19.55
 -3 1 -16 498.83 20.09
 -3 1 -17 171.16 8.89
 3 -1 17 187.85 8.64
 -3 1 -17 193.34 9.21
 3 -1 18 182.7 7.65
 -3 1 -18 186.51 8.22
 -3 1 -19 50.54 3.08
 3 0 -19 1.69 0.69
 3 0 -18 14.03 1.79
 3 0 -18 10.69 1.23
 3 0 -17 135.85 6.92
 -3 0 17 139.41 6.17
 3 0 -16 308.74 13.65
 3 0 -16 308.04 14.02
 -3 0 16 333.46 13.09
 -3 0 15 496.56 19.2
 3 0 -15 508.62 27.11
 3 0 -14 504.72 20.86
 3 0 -14 515.02 27.45
 -3 0 14 483.95 19.21
 -3 0 14 492.28 19.34
 -3 0 13 667.78 24.73
 3 0 -13 689.01 26.55
 3 0 -13 614.53 25.14
 -3 0 13 651.59 24.82
 3 0 -13 669.18 33.2
 3 0 -12 680.77 32.51
 -3 0 12 621.25 23.75
 -3 0 12 616.89 23.87
 3 0 -12 646.1 25.43
 -3 0 11 133.11 6.59
 -3 0 11 132.85 6.52
 3 0 -11 149.65 12.16
 3 0 -11 134.27 7.7
 3 0 -10 196.42 9.86
 -3 0 10 211.77 8.85
 -3 0 10 192.84 8.84
 -3 0 9 47.07 3.19
 3 0 -9 35.98 5.61
 3 0 -9 42.16 4.02
 -3 0 9 49.89 3.11
 3 0 -9 44.88 3.7
 -3 0 8 11.6 1.57
 3 0 -8 13 3.28
 3 0 -8 11 2.92
 3 0 -8 11.03 1.89
 3 0 -8 9.32 2.03
 3 0 -7 79.58 5.15
 3 0 -7 94.2 5.03
 3 0 -7 92.93 7.48
 -3 0 7 94.2 5.01
 3 0 -7 95.18 4.84
 -3 0 6 63.54 4.16
 3 0 -6 70.02 5.99
 3 0 -6 63.51 4.53
 3 0 -5 87.73 6.25
 3 0 -5 97.69 6.11
 3 0 -4 1.15 1.43
 3 0 -4 0.5 1.02
 3 0 -3 24.09 2.7
 3 0 -3 27.41 2.61
 3 0 -2 52.99 3.63
 3 0 -2 62.7 3.99
 3 0 -1 13.54 1.53
 3 0 -1 14.08 1.72
 -3 0 0 547.42 20.33
 3 0 0 567.62 21.08
 3 0 0 535.59 21.41
 3 0 1 396.74 16.17
 -3 0 -1 407.53 15.65
 -3 0 -1 379.7 15.69
 3 0 2 686.18 26.25
 -3 0 -2 706.31 26.07
 -3 0 -2 647.85 25.57
 -3 0 -3 2450.02 88.28
 -3 0 -3 2457.94 88.76
 3 0 3 2609.2 89.29
 -3 0 -4 2881.06 101.18
 -3 0 -4 2732.82 101.52
 3 0 4 2956.11 102.29
 -3 0 -5 2101.22 76.45
 3 0 5 2082.71 77.25
 -3 0 -6 702.2 27.38
 -3 0 -6 664.77 27.29
 -3 0 -7 419.12 17.97
 -3 0 -7 383.56 17.39
 3 0 8 267.38 10.98
 3 0 8 236.49 14.74
 -3 0 -9 42.71 5.88
 3 0 9 42.87 3.23
 -3 0 -9 44.41 5.59
 -3 0 -10 58.39 4
 -3 0 -10 77.66 8.33
 3 0 10 59.63 6.43
 3 0 10 57.73 4.01
 -3 0 -10 58.39 6.86
 -3 0 -11 158.38 8.34
 -3 0 -11 185.66 14.05
 3 0 11 202.13 12.52
 3 0 11 178.28 8.49
 -3 0 -11 159.94 12.56
 -3 0 -12 111.11 10.37
 3 0 12 120.09 6.57
 -3 0 -12 119.73 11.65
 -3 0 -12 112.52 6.58
 -3 0 -13 23.91 5.03
 3 0 13 27.35 2.95
 -3 0 -13 22.55 2.78
 -3 0 -14 6.15 1.64
 -3 0 -14 7.38 2.22
 3 0 14 9.9 1.8
 3 0 14 10.1 2.21
 -3 0 -14 7.02 3.19
 -3 0 -15 10.44 3.46
 -3 0 -15 17.73 4.73
 -3 0 -16 47.89 4.17
 3 0 16 48.98 3.98
 -3 0 -16 55.67 4.56
 -3 0 -17 74.74 4.98
 -3 0 -17 91.68 5.66
 3 0 17 86.84 5.06
 -3 0 -18 82.48 5.12
 3 0 18 91.96 4.88
 -3 0 -19 80.62 4.52
 -3 0 -19 140.91 5.61
 3 1 -18 21.14 1.88
 3 1 -18 29.65 2.57
 3 1 -17 17.02 2.1
 3 1 -17 16.2 2.22
 -3 -1 16 35.54 2.85
 3 1 -16 34.39 3.28
 3 1 -16 37.66 3.54
 3 1 -15 -0.41 2.42
 3 1 -15 0.54 1.48
 -3 -1 14 55.09 3.83
 3 1 -14 40.65 6.57
 3 1 -14 56.34 7.63
 3 1 -14 56.74 4.73
 -3 -1 14 52.61 3.57
 3 1 -13 147.47 7.88
 -3 -1 13 157.01 7.59
 3 1 -13 163.01 13.2
 3 1 -13 151.37 8.72
 -3 -1 13 156.38 7.39
 3 1 -12 288.77 12.98
 -3 -1 12 291.6 12.33
 -3 -1 12 290.54 12.1
 3 1 -12 305.81 13.82
 3 1 -12 297.66 18.72
 -3 -1 11 138.2 6.72
 3 1 -11 140.67 11.69
 3 1 -11 136.54 7.81
 -3 -1 11 132.75 6.5
 3 1 -10 147.13 11.61
 -3 -1 10 153.74 7.11
 3 1 -10 161.81 8.39
 3 1 -9 136.76 10.21
 -3 -1 9 123.03 5.94
 3 1 -9 135.32 7.06
 -3 -1 9 121.81 5.73
 -3 -1 8 8.8 1.38
 3 1 -8 6.24 1.78
 3 1 -8 10.08 1.82
 3 1 -7 45.84 4.09
 3 1 -7 57.08 5.83
 3 1 -6 278.33 12.73
 3 1 -6 302.36 14.37
 -3 -1 6 271.27 10.39
 3 1 -5 341.26 14.07
 3 1 -5 323.55 14.37
 3 1 -5 306.33 13.05
 3 1 -4 9.41 1.8
 3 1 -4 11.61 2.08
 3 1 -4 10.85 2.06
 3 1 -3 25.11 2.43
 3 1 -3 23.06 2.57
 3 1 -2 24.62 2.24
 3 1 -2 21.1 2.21
 -3 -1 1 115.76 4.7
 3 1 -1 125.6 5.66
 -3 -1 0 124.64 5.49
 3 1 0 118.98 5.82
 3 1 0 122.78 5.11
 -3 -1 -1 86.33 4.62
 3 1 1 78.62 3.32
 -3 -1 -1 83.28 4.26
 3 1 2 39.54 3.15
 3 1 2 36.97 2.01
 -3 -1 -2 36.04 3.09
 -3 -1 -2 33.4 2.57
 3 1 3 323.2 13.34
 -3 -1 -3 301.53 13.41
 -3 -1 -3 298.69 12.63
 -3 -1 -4 432.3 18.78
 3 1 4 461.87 18.6
 -3 -1 -4 444.26 18.07
 -3 -1 -5 1443.36 54.59
 3 1 5 1427.61 54.12
 -3 -1 -5 1525.57 54.15
 -3 -1 -6 1877.59 70.92
 3 1 6 1791.98 70.2
 -3 -1 -7 668.61 27.21
 -3 -1 -7 680.11 27.46
 3 1 8 2452.06 86.37
 3 1 8 2309.99 89.84
 3 1 9 1716.2 62.21
 -3 -1 -9 1905.23 68.31
 -3 -1 -9 1779.41 68.76
 3 1 9 1729.61 66.02
 3 1 10 850.73 30.52
 -3 -1 -10 788 30.3
 -3 -1 -10 842.77 37.41
 -3 -1 -10 780.87 35.83
 3 1 11 420.01 16.4
 -3 -1 -11 376.34 16.2
 -3 -1 -11 412.63 22.94
 -3 -1 -11 387.79 21.59
 3 1 12 203.96 9.39
 -3 -1 -12 175.76 9.19
 -3 -1 -12 193.69 14.91
 -3 -1 -12 216.55 14.79
 3 1 13 69.26 4.68
 -3 -1 -13 60.24 7.82
 -3 -1 -13 62.08 4.66
 -3 -1 -13 65.64 8.62
 3 1 14 4.22 1.51
 -3 -1 -14 0.85 2.59
 -3 -1 -14 1.17 1.27
 3 1 14 3.92 1.6
 -3 -1 -14 1.97 3.16
 3 1 15 71.83 4.75
 3 1 15 65.16 4.84
 -3 -1 -16 23.25 3.14
 3 1 16 25.74 2.67
 -3 -1 -16 25.02 3.2
 3 1 16 24.83 2.76
 -3 -1 -17 2.41 1.45
 3 1 17 1.19 1.05
 -3 -1 -17 1.55 1.29
 3 1 17 0.73 1.01
 -3 -1 -18 1.79 1.12
 -3 -1 -18 2.68 1.35
 3 1 18 2.88 1
 -3 -1 -19 0.77 0.95
 -3 -1 -19 0.57 0.67
 3 2 -18 2.73 1.07
 3 2 -17 8.57 1.76
 3 2 -17 8.4 1.59
 3 2 -16 0.88 1.43
 3 2 -16 0.9 1.29
 3 2 -15 12.3 3.73
 3 2 -15 13.25 2.35
 -3 -2 15 11.94 1.78
 3 2 -15 10.95 2.18
 3 2 -14 133.13 7.34
 3 2 -14 163.85 8.62
 -3 -2 14 159.85 7.43
 3 2 -14 148.42 12.39
 3 2 -14 121.63 10.95
 3 2 -14 152.07 8.5
 3 2 -13 86.4 5.96
 3 2 -13 80.01 5.19
 3 2 -13 79.91 5.61
 3 2 -13 69.74 8.29
 3 2 -13 76.01 8.64
 -3 -2 13 79.44 4.78
 3 2 -12 19.4 2.89
 3 2 -12 20.67 2.68
 3 2 -12 25.19 2.99
 -3 -2 12 19.98 2.05
 3 2 -12 14.17 4.04
 3 2 -12 21.45 4.71
 -3 -2 12 20 2.25
 -3 -2 11 22.78 2.32
 3 2 -11 22.54 4.63
 3 2 -11 23.44 2.94
 3 2 -11 25.12 3.07
 -3 -2 11 23.59 2.16
 3 2 -11 29.93 3.07
 3 2 -10 75.2 7.52
 -3 -2 10 62.35 3.87
 -3 -2 10 59.43 3.59
 3 2 -10 65.58 4.83
 3 2 -9 103.41 8.69
 3 2 -9 99.34 5.96
 -3 -2 9 99.85 4.86
 3 2 -8 1.58 1.22
 3 2 -8 0.6 1.32
 3 2 -7 35.99 4.47
 3 2 -7 33.91 4.53
 3 2 -7 35.72 2.98
 3 2 -6 5.3 2.14
 3 2 -6 6.22 2.24
 3 2 -5 20.09 3.01
 3 2 -5 27.83 3.31
 3 2 -4 752.73 28.37
 3 2 -4 697.67 27.72
 3 2 -3 57.96 3.82
 3 2 -3 55.25 4.33
 3 2 -2 400.9 16.21
 3 2 -2 465.49 17.61
 3 2 -1 362.16 13.92
 3 2 0 0.73 0.67
 3 2 0 1.48 1.1
 3 2 1 40.41 2.72
 -3 -2 -2 73.16 3.59
 3 2 2 71.22 3.66
 3 2 3 557 20.46
 -3 -2 -3 495.57 21.07
 3 2 4 202.46 9.43
 -3 -2 -4 228.46 9.79
 -3 -2 -4 203.8 10.47
 3 2 5 113.89 6.39
 -3 -2 -5 127.73 7.19
 -3 -2 -5 110.43 7.32
 3 2 6 2.44 1.48
 -3 -2 -6 4.95 2.28
 -3 -2 -6 2.16 1.95
 3 2 7 49.48 4.34
 -3 -2 -7 60.79 6.14
 -3 -2 -7 55.08 5.68
 3 2 8 410.91 17.19
 -3 -2 -8 448.6 20.72
 3 2 9 2009.71 73.61
 -3 -2 -9 2309.03 79.77
 -3 -2 -10 2740.06 99.05
 -3 -2 -10 3116.42 106.63
 -3 -2 -10 2942.88 107.11
 -3 -2 -11 1832.64 66.57
 -3 -2 -11 1969.79 73.94
 -3 -2 -11 1890.69 74.66
 -3 -2 -12 1139.76 43.22
 3 2 12 1210.13 43.22
 -3 -2 -12 1175.17 51.07
 -3 -2 -12 1164.74 50.16
 -3 -2 -13 250.33 12.07
 3 2 13 291.86 12.18
 -3 -2 -13 280.5 18.36
 -3 -2 -13 262.85 17.54
 3 2 13 248.2 12.1
 -3 -2 -14 287.86 13.47
 3 2 14 330.93 13.56
 -3 -2 -14 304.99 19.74
 -3 -2 -14 303.01 19.17
 3 2 14 291.61 13.42
 -3 -2 -15 168.07 9.12
 -3 -2 -15 168.92 14.05
 3 2 15 176.59 9.03
 -3 -2 -15 175.47 13.62
 -3 -2 -16 35.42 3.34
 3 2 16 45.72 3.54
 3 2 16 43.91 3.56
 -3 -2 -17 11.11 2.16
 3 2 17 7.28 1.56
 -3 -2 -18 -0.11 1.15
 -3 -2 -18 -0.1 1.19
 3 2 18 0.35 0.83
 -3 -2 -19 0.05 0.64
 -3 -2 -19 1.97 1.04
 3 3 -18 132.54 6.6
 3 3 -18 153.51 6.89
 3 3 -17 167.86 8.1
 3 3 -17 171.55 7.91
 3 3 -16 205.1 9.52
 3 3 -16 203.68 9.33
 3 3 -15 59.88 4.7
 3 3 -15 52.89 4.24
 3 3 -15 64.52 4.64
 3 3 -15 52.56 3.77
 3 3 -14 0.15 1.57
 3 3 -14 -0.38 2.17
 3 3 -13 7.42 3.02
 3 3 -13 10.83 2.21
 3 3 -13 9.31 3.19
 3 3 -13 8.53 2.24
 -3 -3 13 7.36 1.52
 3 3 -13 8.17 1.86
 3 3 -13 9.13 2.18
 3 3 -12 4.84 1.76
 -3 -3 12 5.71 1.4
 3 3 -12 2.6 2.23
 3 3 -12 1.91 2.35
 3 3 -12 0.78 1.56
 3 3 -12 2.28 1.56
 3 3 -11 48.11 4
 -3 -3 11 49.83 3.38
 3 3 -11 47.43 4.21
 3 3 -11 44.13 4.11
 3 3 -11 48.82 6.37
 3 3 -11 38.43 5.98
 3 3 -10 102.33 6.02
 -3 -3 10 102.49 5.24
 3 3 -10 95.74 9.12
 3 3 -10 99.38 6.28
 3 3 -10 103.81 6.32
 3 3 -10 94.2 8.59
 3 3 -9 274.38 11.89
 3 3 -9 249.46 11.87
 3 3 -9 271.54 15.31
 3 3 -9 275.14 12.19
 -3 -3 9 269.38 10.91
 3 3 -9 265.68 16.04
 -3 -3 8 18.59 1.83
 3 3 -8 17.05 2.15
 3 3 -8 18.57 2.36
 3 3 -7 20.72 3.37
 3 3 -7 16.98 2.29
 3 3 -7 21.53 2.3
 3 3 -6 85.05 6.31
 3 3 -5 58.25 4.72
 3 3 -5 51.14 5.36
 3 3 -5 57.73 4.81
 3 3 -4 282.99 12.95
 3 3 -4 303.29 14.5
 3 3 -4 284.87 13.09
 3 3 -3 784.5 30.86
 3 3 -3 834.48 32.64
 3 3 -3 805.99 31
 3 3 -2 835.59 31.63
 3 3 -2 973.94 33.81
 3 3 -2 1003.11 34.3
 3 3 -2 836.91 31.7
 3 3 -1 2327.88 74.23
 3 3 -1 2043.7 73.97
 3 3 -1 2266.45 73.53
 3 3 -1 1994 71.18
 3 3 -1 1996.62 71.51
 3 3 0 1226.3 47.64
 3 3 0 1413.99 47.62
 3 3 0 1376.37 46.83
 3 3 0 1248.9 45.13
 3 3 1 507.27 21.64
 3 3 1 576.01 20.52
 3 3 1 595.97 21.5
 3 3 1 505.73 19.24
 3 3 2 747.91 24.62
 3 3 2 708.11 25.23
 -3 -3 -2 687.96 22.04
 3 3 3 682.17 24.95
 -3 -3 -3 630.74 23.32
 3 3 3 718.1 25.86
 -3 -3 -3 622.56 23.27
 -3 -3 -4 14.78 1.77
 3 3 4 15.82 2.21
 -3 -3 -4 18.38 2.19
 -3 -3 -5 3.06 1.33
 -3 -3 -5 3.29 1.81
 3 3 5 3.96 1.4
 -3 -3 -6 72.04 6.13
 -3 -3 -6 80.88 6.4
 3 3 6 56.11 3.9
 3 3 6 62.34 3.92
 -3 -3 -7 186.67 11.78
 -3 -3 -7 176.21 11.05
 3 3 8 406.75 16.31
 -3 -3 -8 414.93 21.17
 3 3 9 16.62 2.2
 -3 -3 -9 14.07 3.59
 3 3 9 20.67 2.64
 3 3 9 14.85 2.07
 3 3 10 1.15 1.49
 -3 -3 -10 2.5 2.7
 -3 -3 -10 2.26 1.23
 3 3 10 2.22 1.32
 3 3 10 1.08 1.22
 -3 -3 -10 1.2 2.4
 3 3 11 110.32 6.08
 3 3 11 91.17 5.74
 -3 -3 -11 103.07 9.8
 -3 -3 -11 107.41 10.31
 -3 -3 -11 90.81 5.65
 3 3 12 580.76 23.39
 -3 -3 -12 631.46 30.58
 -3 -3 -12 595.01 23.53
 -3 -3 -12 614.15 30.56
 -3 -3 -13 759.62 35.12
 -3 -3 -13 706.23 27.7
 -3 -3 -13 663.07 34.03
 -3 -3 -14 188.52 9.92
 3 3 14 217.22 9.95
 -3 -3 -14 202.15 15.16
 -3 -3 -14 187.25 14.61
 -3 -3 -15 113.36 6.83
 3 3 15 119.15 6.64
 -3 -3 -15 109.37 10.61
 -3 -3 -15 113.52 10.78
 -3 -3 -16 227.58 11.03
 3 3 16 264.83 11.23
 -3 -3 -17 54.1 3.86
 3 3 17 64.86 4.09
 -3 -3 -18 21.68 2.59
 3 3 18 24 2.2
 3 3 19 5.12 1.02
 3 3 19 9.03 1.15
 -3 -3 -19 6.96 1.18
 -3 -3 -19 11.99 1.71
 -3 -3 -19 2.16 0.81
 -3 -3 -20 0.95 0.66
 3 4 -17 45.5 3.3
 3 4 -17 49.62 3.42
 3 4 -16 160.97 8.18
 3 4 -16 167.15 8.15
 3 4 -15 207.01 9.8
 3 4 -15 181.61 9.39
 3 4 -15 204.45 9.94
 3 4 -14 44.9 6.19
 3 4 -14 52.69 4.37
 3 4 -14 49.52 3.8
 -3 -4 14 38.49 5.02
 3 4 -13 27.11 3.23
 3 4 -13 29.02 3.5
 3 4 -13 26.95 4.82
 3 4 -13 26.78 2.94
 3 4 -13 24.33 3.17
 3 4 -12 37.16 3.76
 3 4 -12 34.46 3.74
 -3 -4 12 37.39 2.86
 3 4 -12 34.58 3.85
 3 4 -12 25.86 4.91
 3 4 -12 33.91 3.32
 3 4 -12 26.49 4.86
 3 4 -11 34.2 3.67
 -3 -4 11 30.52 2.61
 3 4 -11 35.71 3.69
 3 4 -11 34.75 5.28
 3 4 -11 30.72 5.09
 3 4 -11 29.77 2.94
 3 4 -11 34.08 3.3
 3 4 -11 32.97 3.51
 3 4 -10 0.72 1.24
 3 4 -10 1.26 1.74
 3 4 -10 0.24 1.38
 3 4 -10 -0.14 1.26
 3 4 -10 0.67 1.8
 -3 -4 10 1.51 0.95
 3 4 -9 13.26 2.21
 3 4 -9 11.91 2.94
 3 4 -9 11.51 2.07
 3 4 -9 14.98 2.32
 -3 -4 9 12.23 1.55
 3 4 -9 8.24 3.06
 -3 -4 8 5.5 1.09
 3 4 -8 6.13 1.66
 3 4 -8 7.49 1.68
 3 4 -8 4.78 1.43
 3 4 -8 3.83 2.27
 3 4 -8 5.21 2.13
 3 4 -8 4.71 1.48
 3 4 -7 40.37 3.26
 3 4 -7 32.48 3.22
 3 4 -7 40.52 3.19
 3 4 -7 42.16 3.32
 3 4 -7 36.98 4.32
 3 4 -6 344.37 13.64
 3 4 -6 363.73 13.79
 3 4 -6 333.22 15.6
 3 4 -5 1.07 1.81
 3 4 -5 2.31 1.33
 3 4 -4 28.29 3.28
 3 4 -4 18.17 2.35
 3 4 -4 26.1 3.52
 3 4 -3 18.48 2.91
 3 4 -3 15.66 1.89
 3 4 -3 16.76 2.74
 3 4 -3 15.45 3.44
 3 4 -2 52.5 4.86
 3 4 -2 57.8 4.54
 3 4 -2 44.89 2.77
 3 4 -2 62.41 5.68
 3 4 -1 616.25 20.34
 3 4 -1 557.44 21.74
 3 4 -1 596.52 19.45
 3 4 0 915.85 37.14
 3 4 0 883.14 38.62
 3 4 1 2469.21 94.35
 3 4 1 2311.14 95.15
 3 4 2 4179.87 146.35
 3 4 2 4231.93 148.95
 3 4 2 3823.77 148.05
 -3 -4 -3 3883.95 135.26
 3 4 3 4373.67 139.72
 -3 -4 -3 3918.81 136.01
 3 4 3 4161.63 139.69
 3 4 3 3687.01 137.78
 -3 -4 -4 3446.05 107.85
 3 4 4 3319.35 109.51
 -3 -4 -4 2877.15 106.6
 3 4 4 3391.19 110.5
 3 4 4 2635.37 107.48
 -3 -4 -5 707.55 27.59
 3 4 5 744.74 27.32
 -3 -4 -5 618.06 25.55
 3 4 5 804.54 29.02
 3 4 5 579.55 25.58
 -3 -4 -6 44.35 5.24
 3 4 6 53.09 4.44
 3 4 6 40.99 3.55
 3 4 6 46.42 5.19
 -3 -4 -6 45.89 4.14
 -3 -4 -7 381.02 19.78
 -3 -4 -7 386.91 17.44
 -3 -4 -7 381.07 19.14
 3 4 8 73.25 4.54
 -3 -4 -8 55.36 5.53
 -3 -4 -8 66.06 7.25
 -3 -4 -9 106.37 5.87
 -3 -4 -9 102.96 9.14
 3 4 9 124.75 6.36
 3 4 9 102.86 6.11
 3 4 10 90.02 5.2
 -3 -4 -10 67.72 4.76
 -3 -4 -10 76.87 8.49
 -3 -4 -10 82.99 8.58
 3 4 10 84.47 5.12
 3 4 11 116.75 6.33
 3 4 11 119.05 6.34
 -3 -4 -11 97.09 9.75
 -3 -4 -11 96.34 6.1
 -3 -4 -11 108.52 10.32
 3 4 12 18.13 2.41
 -3 -4 -12 12.11 2.23
 -3 -4 -12 16.9 4.48
 -3 -4 -12 17.5 4.79
 -3 -4 -13 20.54 2.76
 -3 -4 -13 16.19 4.43
 -3 -4 -13 24.38 5.55
 -3 -4 -14 78.02 5.48
 -3 -4 -14 68.57 8.31
 -3 -4 -14 67.92 8.7
 3 4 15 11.92 2.06
 -3 -4 -15 6.81 3.28
 -3 -4 -15 10.67 3.76
 3 4 16 203.65 9.14
 -3 -4 -16 173.46 9.08
 3 4 17 14.59 1.89
 -3 -4 -17 13.06 1.88
 3 4 18 0.21 0.8
 -3 -4 -19 -0.08 0.96
 3 4 19 0.22 0.68
 3 4 19 0.54 0.64
 -3 -4 -19 0.39 0.79
 3 5 -17 4.53 0.98
 3 5 -17 4.64 0.95
 3 5 -16 5.3 1.39
 3 5 -16 3.8 1.22
 3 5 -16 1.69 0.87
 3 5 -15 4.55 1.63
 3 5 -14 10.37 2.26
 3 5 -14 10.31 2.08
 3 5 -14 14.8 2.41
 -3 -5 13 49.81 5.97
 3 5 -12 18.74 2.57
 3 5 -12 16.94 2.73
 3 5 -12 15.98 2.65
 3 5 -12 14.62 2.69
 3 5 -11 -0.66 1.53
 3 5 -11 1.37 1.94
 3 5 -11 0.99 2.03
 3 5 -11 1.73 1.63
 3 5 -11 2.38 1.53
 3 5 -11 0.22 1.35
 3 5 -11 0.47 1.57
 3 5 -10 33.63 3.71
 3 5 -10 25.7 4.43
 3 5 -10 25.52 4.68
 3 5 -10 36.91 3.72
 3 5 -10 35.03 3.53
 3 5 -10 29.61 3.13
 3 5 -10 37.37 3.43
 3 5 -9 121.82 6.63
 3 5 -9 113.98 6.68
 3 5 -9 114.72 6.97
 3 5 -9 115.21 6.86
 3 5 -9 107.78 9.27
 3 5 -9 96.9 8.48
 3 5 -8 221.37 9.71
 3 5 -8 198.2 9.62
 3 5 -8 208.2 9.98
 3 5 -8 204.8 9.97
 3 5 -8 188.29 9.11
 3 5 -8 193.42 11.94
 3 5 -8 200.03 12.89
 3 5 -7 74.55 6.92
 3 5 -7 73.28 4.69
 3 5 -7 57.88 4.68
 3 5 -7 75.59 4.67
 3 5 -7 84.92 5.02
 3 5 -7 68.37 4.45
 3 5 -7 75.89 4.89
 3 5 -6 17.68 2.17
 3 5 -6 20.23 2.26
 3 5 -6 15.71 2.4
 3 5 -6 18.22 2.11
 3 5 -6 16.76 2.13
 3 5 -6 17.87 2.2
 3 5 -5 0.81 1.01
 3 5 -5 1.55 1.16
 3 5 -5 1.19 1.26
 3 5 -5 2.31 1.45
 3 5 -5 0.38 1.43
 3 5 -5 2.02 0.99
 3 5 -5 2.5 1.07
 3 5 -4 373.79 17.14
 3 5 -4 335.64 14.73
 3 5 -4 343.67 16.83
 3 5 -3 53.84 4.91
 3 5 -3 49.01 5.21
 3 5 -2 188.31 10.13
 3 5 -2 189.4 9.05
 3 5 -2 182.83 11.67
 3 5 -1 18.44 2.71
 3 5 -1 17.64 2.96
 3 5 -1 20.11 3.92
 3 5 0 1.59 2.03
 3 5 0 4.48 1.68
 3 5 0 1.77 2.65
 3 5 1 51.08 4
 3 5 1 36.91 4.83
 3 5 1 37.38 5.34
 3 5 2 126.14 8.55
 3 5 2 118.79 6.87
 3 5 2 128.53 9.72
 3 5 2 122.87 8.89
 3 5 3 654.6 26.49
 3 5 3 641.85 26.71
 -3 -5 -4 914.42 35.17
 -3 -5 -4 879.31 35.88
 3 5 4 1053.67 39.26
 3 5 4 1062.18 39.09
 3 5 5 1919.07 61.75
 3 5 5 1896.43 60.64
 -3 -5 -6 1941.24 73.01
 -3 -5 -6 1754.66 75.34
 3 5 6 2243.34 76.67
 3 5 6 2209.17 74.67
 -3 -5 -7 2178.6 89.2
 -3 -5 -7 2098.29 86.22
 3 5 7 2384.92 86.49
 3 5 8 3945.21 102.3
 3 5 8 4015.24 101.72
 -3 -5 -8 3560.02 109.52
 -3 -5 -8 3560.33 105.88
 3 5 8 4066.53 108.85
 -3 -5 -9 867.74 36.64
 3 5 9 899.7 30.37
 -3 -5 -10 201.08 14.88
 3 5 10 244.84 10.51
 3 5 10 223.69 10.24
 -3 -5 -10 196.68 14.6
 -3 -5 -11 108.05 10.81
 -3 -5 -11 118.82 6.98
 3 5 11 126.48 6.77
 3 5 11 130.64 6.73
 -3 -5 -11 117.22 10.71
 -3 -5 -12 63.02 8.43
 -3 -5 -12 64.51 4.93
 3 5 12 60.41 4.51
 3 5 12 71.9 4.55
 -3 -5 -12 60.99 7.69
 -3 -5 -13 0.58 1.45
 -3 -5 -13 -0.49 2.78
 -3 -5 -13 1.65 2.35
 -3 -5 -14 15.2 2.47
 -3 -5 -14 14.7 4.69
 -3 -5 -14 14.59 3.87
 -3 -5 -15 13.33 4.04
 -3 -5 -15 7.59 3
 -3 -5 -16 0.12 1.06
 3 5 16 -0.7 1.1
 -3 -5 -17 8.08 1.5
 3 5 17 6.28 1.4
 3 5 18 -0.33 0.83
 3 5 19 3.86 0.84
 3 5 19 2.09 0.85
 -3 -5 -19 3.46 1.12
 -3 -5 -19 4.43 1.07
 3 6 -16 7.88 1.28
 3 6 -16 6.7 1.22
 3 6 -15 19.12 2.31
 3 6 -15 21.02 2.38
 3 6 -14 24.5 3.01
 3 6 -14 29.89 3.18
 3 6 -13 4.46 1.79
 3 6 -13 3.42 1.51
 3 6 -13 6.43 1.89
 3 6 -12 5.74 1.87
 -3 -6 12 3.94 2.23
 3 6 -11 72.26 4.98
 3 6 -11 74.59 5.8
 3 6 -11 77.49 5.48
 3 6 -11 71.46 5.15
 3 6 -10 24.6 3.21
 3 6 -10 29.24 3.45
 3 6 -10 16.16 3.78
 3 6 -10 24.2 3.1
 3 6 -10 23.56 2.9
 3 6 -10 23.68 2.96
 3 6 -9 10.47 2.22
 3 6 -9 9.79 3.04
 3 6 -9 10.43 2.3
 3 6 -9 10.19 2.12
 3 6 -9 10.85 2.15
 3 6 -9 12.41 2.36
 3 6 -8 274.32 12.42
 3 6 -8 308.92 13.24
 3 6 -8 243.94 11.67
 3 6 -8 285.28 12.77
 3 6 -8 281.14 12.31
 3 6 -8 284.39 12.41
 3 6 -8 253.43 15.62
 3 6 -7 648.86 25.03
 3 6 -7 658.98 25.35
 3 6 -7 646.51 24.89
 3 6 -7 618.27 28.8
 3 6 -7 684.74 25.56
 3 6 -7 613.76 24.61
 3 6 -6 421.34 17.45
 3 6 -6 391.08 17.29
 3 6 -6 447.44 17.52
 3 6 -6 444.6 21.27
 3 6 -6 476.69 18.05
 3 6 -6 454.59 17.61
 3 6 -5 904.59 33.69
 3 6 -5 901.52 33.43
 3 6 -5 912.3 33.72
 3 6 -5 885.32 33.06
 3 6 -5 965.16 34.02
 3 6 -5 1015.4 38.43
 3 6 -4 443.05 17.58
 3 6 -4 450.16 17.26
 3 6 -4 494.27 18.38
 3 6 -4 486.25 22.03
 3 6 -4 430.38 16.96
 3 6 -4 500.74 18.13
 3 6 -4 426.32 17.48
 3 6 -3 141.5 6.7
 3 6 -3 143.05 6.43
 3 6 -3 146.07 10.55
 3 6 -3 149.3 7.17
 3 6 -3 150.88 7.16
 3 6 -2 21.58 2.37
 3 6 -2 21.52 2.15
 3 6 -2 26.4 3.5
 3 6 -2 19.44 4.2
 3 6 -1 9.6 2.98
 3 6 -1 10.8 2.33
 3 6 -1 6.02 3.46
 3 6 0 37.35 5.68
 3 6 0 53.88 7.35
 3 6 1 109.78 10.24
 3 6 1 93.13 10.66
 3 6 2 497.4 27.63
 3 6 2 580.47 27.1
 3 6 3 44 6.19
 3 6 3 44.16 5.87
 3 6 4 60.39 6.45
 -3 -6 -4 50.63 4.26
 3 6 4 50.8 6.21
 -3 -6 -5 4.39 1.62
 -3 -6 -5 4.23 2.59
 3 6 5 8.74 1.55
 3 6 6 179.29 11.8
 3 6 6 194.34 8.41
 3 6 6 167.34 7.93
 3 6 6 191.13 8.75
 3 6 6 190.66 11.38
 -3 -6 -6 179.55 10.17
 3 6 7 446.86 21.06
 3 6 7 463.99 16.35
 3 6 7 401.23 15.92
 3 6 7 435.57 16.34
 -3 -6 -7 351.24 20
 3 6 7 323.25 15.92
 -3 -6 -7 375.7 18.59
 3 6 8 844.03 29.96
 3 6 8 749.09 29.42
 3 6 8 802.48 29.79
 3 6 8 846.12 30.27
 3 6 8 844.9 35.24
 -3 -6 -8 708.14 34.82
 -3 -6 -9 1900.92 77.19
 -3 -6 -9 1918.12 79.71
 3 6 9 1984.9 72.49
 3 6 9 2084.99 72.83
 3 6 9 2209.83 73.22
 3 6 9 2096.46 78.65
 -3 -6 -10 957.69 43.39
 -3 -6 -10 850.16 40.01
 -3 -6 -10 871.85 41.38
 3 6 11 332.39 13.97
 -3 -6 -11 369.49 21.43
 -3 -6 -11 329.4 14.63
 3 6 12 86.08 5.18
 -3 -6 -12 91.41 10.19
 -3 -6 -12 80.38 5.7
 3 6 12 77.93 5.02
 -3 -6 -13 17.49 4.97
 -3 -6 -13 7.42 2.08
 -3 -6 -14 -0.48 3.15
 -3 -6 -14 2.3 1.5
 -3 -6 -15 63.45 4.78
 3 6 16 2.47 1.14
 -3 -6 -16 0.55 1.21
 3 6 17 0.3 0.86
 -3 -6 -17 0.47 0.89
 3 6 18 7.15 1.18
 3 6 18 5.61 1.34
 3 6 19 8.42 0.98
 3 6 19 7.08 1.07
 3 7 -16 0.82 0.7
 3 7 -15 5.71 1.19
 3 7 -15 6.1 1.21
 3 7 -15 5.59 1.2
 3 7 -14 0.94 0.97
 3 7 -14 -0.46 1.05
 3 7 -14 1.65 1.15
 3 7 -13 2.81 1.43
 3 7 -13 2.24 1.32
 3 7 -12 0.95 1.49
 -3 -7 12 -0.3 1.84
 3 7 -12 2.56 1.35
 -3 -7 11 6.08 2.72
 3 7 -11 10.04 2.21
 3 7 -10 4.49 1.79
 3 7 -10 2.22 1.43
 3 7 -10 2.81 1.89
 3 7 -10 2.96 1.69
 3 7 -9 6.5 1.93
 3 7 -9 4.64 1.75
 3 7 -9 6.84 2.35
 3 7 -9 6.54 2.04
 3 7 -9 5.91 2.47
 3 7 -9 8.81 2.3
 3 7 -9 6.13 1.94
 3 7 -8 13.74 2.54
 3 7 -8 13.86 2.32
 3 7 -8 14.79 2.38
 3 7 -8 11.79 2.24
 3 7 -8 11.92 2.43
 3 7 -8 11.54 2.18
 3 7 -8 13.5 3.44
 3 7 -7 51.74 4.1
 3 7 -7 50.79 4.09
 3 7 -7 45.38 4
 3 7 -7 56.35 4.41
 3 7 -7 52.4 4.1
 3 7 -7 44.12 5.87
 3 7 -7 57.93 4.68
 3 7 -6 30.03 3.05
 3 7 -6 29.9 3.28
 3 7 -6 32.12 3.09
 3 7 -6 32.35 3.09
 3 7 -6 31.15 4.77
 3 7 -6 33.19 3.45
 3 7 -5 547.38 25.54
 3 7 -5 520.78 21.22
 3 7 -5 561.4 21.73
 3 7 -5 486.82 21.11
 3 7 -5 605.09 22.2
 3 7 -5 559.59 21.64
 3 7 -5 562.91 21.46
 3 7 -5 566.3 25.65
 3 7 -4 524.32 23.78
 3 7 -4 492.12 19.63
 3 7 -4 501.17 19.67
 3 7 -4 551.08 20.27
 3 7 -4 526.14 20.09
 3 7 -4 546.46 20.43
 3 7 -4 519.13 24.86
 3 7 -4 510.57 19.48
 3 7 -4 493.26 19.48
 3 7 -4 457.24 18.89
 3 7 -3 803.11 30.98
 3 7 -3 810.36 31.37
 3 7 -3 901.66 32.47
 3 7 -3 986.86 36.5
 3 7 -3 809.89 31.63
 3 7 -3 984.37 39.44
 3 7 -3 958.66 33.56
 3 7 -3 910.13 32.37
 3 7 -3 956.78 33.15
 3 7 -3 901.64 32.35
 3 7 -3 824.85 31.7
 3 7 -3 878.03 32.62
 3 7 -2 1780.01 59.6
 3 7 -2 1871.71 61.7
 3 7 -2 1936.11 69.17
 3 7 -2 1863.57 60.16
 3 7 -2 1783.33 59.63
 3 7 -2 1712.77 59.43
 3 7 -2 1585.82 58.84
 3 7 -2 1592.94 58.47
 3 7 -2 1820.46 63.4
 3 7 -2 1574.48 58.26
 3 7 -2 1508.89 58.71
 3 7 -1 2331.9 77.83
 3 7 -1 2397.19 88.49
 3 7 -1 2330.36 80.5
 3 7 -1 2330.68 78.01
 3 7 -1 2049.95 77.2
 3 7 -1 2059.73 76.61
 3 7 -1 2393.09 81.42
 3 7 -1 2231.71 77.65
 3 7 -1 2246.21 77.6
 3 7 0 552.65 19.63
 3 7 0 545.26 19.39
 3 7 0 428.58 27.63
 3 7 0 426.47 21.87
 3 7 0 548.77 19.58
 3 7 0 514.13 19.48
 3 7 1 1088.61 33.24
 3 7 1 1062.31 33.59
 3 7 1 1047.3 32.77
 3 7 1 1023.28 33.08
 3 7 2 133.05 9.2
 3 7 2 158.97 7.22
 3 7 2 153.44 7.32
 3 7 2 153.97 7.1
 3 7 3 20.62 2.16
 3 7 3 20.46 2.17
 3 7 3 20.52 4.79
 3 7 3 25.27 3.47
 3 7 3 20.98 2.31
 3 7 3 22.82 2.36
 3 7 4 553.05 21.23
 3 7 4 570.6 21.57
 3 7 4 677.77 23.39
 3 7 4 680.33 29.32
 3 7 4 650.56 28.03
 3 7 4 489.15 20.66
 -3 -7 -4 573.4 23.65
 3 7 4 506.52 21.13
 3 7 5 845.54 33.52
 3 7 5 899.29 33.78
 3 7 5 1027.01 35.2
 3 7 5 1001.27 40.71
 3 7 5 1067.03 40.86
 3 7 5 908.87 34.43
 3 7 6 36.42 2.98
 3 7 6 44.13 3.76
 3 7 6 38.29 3.04
 3 7 6 41.91 3.27
 3 7 6 39.02 5.21
 3 7 6 37.66 5.5
 3 7 6 35.75 3.45
 3 7 7 9.61 1.72
 3 7 7 13.83 2.12
 3 7 7 12.23 1.84
 3 7 7 13.88 3.16
 -3 -7 -7 11.36 2.77
 3 7 7 12.13 1.95
 3 7 7 14.96 3.66
 3 7 8 551.4 25.27
 3 7 8 484.8 19.29
 3 7 8 475.76 22.78
 3 7 8 530.07 19.55
 3 7 8 498.09 19.53
 -3 -7 -8 421.28 22.74
 3 7 8 493.2 19.57
 3 7 8 472.89 19.12
 3 7 9 9.11 3.39
 3 7 9 7.33 1.71
 3 7 9 8.84 1.81
 3 7 9 7.72 1.65
 -3 -7 -9 7.93 2.89
 3 7 10 66.17 4.54
 3 7 10 65.47 4.43
 -3 -7 -10 55.36 6.79
 -3 -7 -10 59.72 8.16
 -3 -7 -11 69.46 7.88
 -3 -7 -11 95.32 10.61
 3 7 11 94.66 5.52
 -3 -7 -12 31.98 3.6
 -3 -7 -12 30.76 6.21
 3 7 12 29.17 2.9
 -3 -7 -13 68.82 8.91
 -3 -7 -13 69.82 5.27
 3 7 13 60.53 4.2
 -3 -7 -14 23.04 5.33
 -3 -7 -15 5.26 1.7
 -3 -7 -16 2.53 1.2
 3 7 17 25.85 2.55
 3 7 17 21.15 2
 -3 -7 -17 21.29 2.02
 3 7 18 6.24 0.99
 3 7 18 4.91 1.16
 3 8 -15 0.91 0.7
 3 8 -14 0.75 1.1
 3 8 -14 3.54 1.1
 3 8 -14 1.91 0.9
 3 8 -13 23.67 2.49
 3 8 -13 22.32 2.47
 3 8 -12 35 3.32
 3 8 -12 35.24 3.41
 3 8 -11 14.79 2.44
 -3 -8 10 13.35 3.59
 3 8 -9 23.1 3.15
 3 8 -9 27.79 3.66
 3 8 -9 27.89 3.43
 -3 -8 9 22.78 4.52
 3 8 -8 15.15 3.64
 3 8 -8 18.09 2.93
 3 8 -8 19.84 3.02
 3 8 -8 19.93 3.45
 3 8 -7 14.68 2.59
 3 8 -7 9.92 3.05
 3 8 -7 13.16 2.71
 3 8 -7 13.15 2.55
 3 8 -7 14.65 3.11
 3 8 -6 1.29 1.29
 3 8 -6 1.9 2.04
 3 8 -6 2.17 2.03
 3 8 -6 1.76 1.78
 3 8 -6 1.47 1.96
 3 8 -5 33.75 3.36
 3 8 -5 31.71 3.42
 3 8 -5 28.79 3.85
 3 8 -5 26.05 4.62
 3 8 -5 28.9 3.25
 3 8 -5 30.56 4.64
 3 8 -4 119.13 6.75
 3 8 -4 115.21 6.73
 3 8 -4 110.12 9.96
 3 8 -4 113.98 7.39
 3 8 -4 111.92 8.97
 3 8 -4 114 6.69
 3 8 -3 171.61 8.93
 3 8 -3 173.5 8.63
 3 8 -3 181.49 8.72
 3 8 -3 172.59 8.56
 3 8 -3 182.44 9.3
 3 8 -3 189.72 13.93
 3 8 -3 192.07 9.77
 3 8 -2 268.54 12.79
 3 8 -2 269.77 11.87
 3 8 -2 273.88 12.28
 3 8 -2 272.25 11.85
 3 8 -2 227.48 10.88
 3 8 -2 272.95 11.79
 3 8 -2 295.57 13.78
 3 8 -2 287.71 19.11
 3 8 -1 759.87 28.98
 3 8 -1 764.17 28.9
 3 8 -1 801.74 29.44
 3 8 -1 852.08 32.27
 3 8 -1 817.21 39.68
 3 8 -1 802.15 29.29
 3 8 -1 697.29 28.46
 3 8 0 981.18 36.57
 3 8 0 1029.74 48.87
 3 8 0 1027.04 40.4
 3 8 0 1011.81 36.46
 3 8 0 1055.67 36.94
 3 8 0 962.89 36.25
 3 8 0 1010.26 36.78
 3 8 0 984.39 36.64
 3 8 1 1440.06 54.32
 3 8 1 1148.28 61.1
 3 8 1 1694.88 55.31
 3 8 1 1616.99 54.68
 3 8 1 1555.32 54.98
 3 8 1 1521.91 54.75
 3 8 1 1636.21 55.44
 3 8 1 1600.01 55.11
 3 8 1 1272.3 65.37
 3 8 1 1276.48 57.62
 3 8 2 1707.51 57.83
 3 8 2 1551.15 68.62
 3 8 2 1514.85 60.46
 3 8 2 1558.65 57.47
 3 8 2 1561.09 57.48
 3 8 2 1662.11 57.82
 3 8 2 1607.92 57.07
 3 8 2 1729.36 66.65
 3 8 3 1059.74 38.75
 3 8 3 1194.43 49.25
 3 8 3 1183.14 41.58
 3 8 3 1243.67 47.61
 3 8 3 1046.56 38.67
 3 8 3 968.41 38.22
 3 8 3 1013.91 38.61
 3 8 4 203.54 9.37
 3 8 4 237.49 11.24
 3 8 4 247.61 16.23
 3 8 4 202.74 9.58
 3 8 4 180.42 9.33
 3 8 4 181.53 8.98
 3 8 4 238.97 15.31
 -3 -8 -4 209.98 11.81
 3 8 5 288.72 17.06
 -3 -8 -5 258.45 14.03
 3 8 5 298.83 17.64
 3 8 5 299.27 12.78
 3 8 5 231.61 10.92
 3 8 5 261.39 11.8
 3 8 5 235.8 11.12
 3 8 6 143.62 11.26
 3 8 6 124.09 6.78
 -3 -8 -6 138.56 9.61
 3 8 6 130.13 6.75
 3 8 6 130.94 7.54
 3 8 6 138.04 10.85
 3 8 6 147.97 7.75
 3 8 7 13.51 3.36
 3 8 7 11.77 2.49
 3 8 7 12.5 3.9
 3 8 7 13.34 2.03
 3 8 7 18.69 2.31
 3 8 7 14.28 2.39
 3 8 7 12.35 1.92
 -3 -8 -7 12.09 3.09
 3 8 8 15.03 2.26
 3 8 8 14.01 2.1
 3 8 8 16.36 3.46
 3 8 8 19.97 4.48
 -3 -8 -8 9.57 2.87
 3 8 8 12.36 2.53
 3 8 8 12.62 2.1
 3 8 8 16.41 2.18
 3 8 9 14.26 3.16
 3 8 9 17.5 2.96
 3 8 9 12.75 2.06
 -3 -8 -9 16.11 3.73
 3 8 9 13.46 3.68
 3 8 9 18.14 2.33
 3 8 10 1.14 1.29
 3 8 10 0.53 1.77
 -3 -8 -10 0.99 2.74
 -3 -8 -10 0.36 1.78
 3 8 10 4.9 2.9
 3 8 10 -0.11 1.09
 3 8 11 89.15 5.31
 -3 -8 -11 88.5 10.23
 -3 -8 -12 32.29 5.99
 3 8 12 28.37 2.92
 -3 -8 -12 29.51 3.55
 -3 -8 -13 30.15 6
 -3 -8 -14 10.92 2.15
 3 8 14 9.37 2.24
 3 8 14 10.52 1.62
 -3 -8 -15 3.3 1.39
 3 8 15 5.2 1.69
 3 8 16 22.84 2.05
 3 8 16 20.79 2.5
 -3 -8 -16 20.92 2.25
 3 8 17 33.09 2.74
 3 8 17 35.59 2.36
 3 8 18 51.13 2.91
 3 8 18 51.83 2.63
 3 9 -14 16.8 1.66
 3 9 -13 7.95 1.19
 3 9 -13 10.7 1.68
 3 9 -13 11 1.67
 3 9 -12 38.89 3.16
 3 9 -12 50.04 3.65
 3 9 -12 44.31 3.54
 3 9 -11 148.24 7.48
 3 9 -11 138.62 7.39
 3 9 -10 77.84 5.48
 3 9 -10 93.06 5.89
 3 9 -10 93.54 5.81
 3 9 -9 173.37 9.11
 -3 -9 9 157.1 12.12
 -3 -9 8 190.27 14.05
 3 9 -8 211.82 11
 3 9 -7 45.89 4.87
 3 9 -7 41.77 4.25
 -3 -9 7 34.41 5.58
 3 9 -7 36.08 3.95
 3 9 -6 5.05 2.22
 3 9 -6 2.03 2.2
 3 9 -6 0.3 1.42
 -3 -9 6 1.65 2.07
 3 9 -5 22.04 3.23
 3 9 -5 23.76 3.58
 3 9 -5 19.21 2.76
 -3 -9 5 16.22 3.67
 3 9 -4 117.57 7.69
 3 9 -4 110.08 10.4
 3 9 -4 123.75 7.04
 3 9 -4 116.03 7.02
 -3 -9 4 102.5 9.09
 3 9 -4 102.94 6.45
 3 9 -3 122.37 7.01
 3 9 -3 143.53 7.61
 3 9 -3 134.05 7.76
 3 9 -3 139.17 12.39
 3 9 -3 123.97 7.41
 3 9 -3 136.84 7.77
 3 9 -3 138.31 8.13
 -3 -9 3 113.74 9.35
 3 9 -2 134.15 7.37
 3 9 -2 132.22 7.66
 3 9 -2 133.22 7.77
 -3 -9 2 105.97 8.78
 3 9 -2 147.24 9.01
 3 9 -2 140.96 13.37
 3 9 -2 126.56 8.07
 3 9 -2 136.9 7.44
 -3 -9 1 18.81 3.26
 3 9 -1 21.78 2.54
 3 9 -1 21.06 2.79
 3 9 -1 25.68 2.81
 3 9 -1 19.33 2.31
 3 9 -1 24.35 2.89
 3 9 -1 27.24 4.22
 3 9 -1 21.84 5.9
 3 9 0 18.84 2.33
 3 9 0 20.01 2.51
 3 9 0 21.65 2.77
 3 9 0 21.2 2.61
 3 9 0 28.94 6.65
 3 9 0 21.96 3.84
 3 9 0 20.59 2.57
 3 9 1 83.63 11.08
 3 9 1 88.89 7.3
 3 9 1 89.17 5.56
 3 9 1 82.39 5.16
 3 9 1 80.49 5.31
 3 9 1 82.89 5.37
 3 9 1 79.66 9.53
 3 9 2 148.66 14.44
 3 9 2 165.76 10.11
 3 9 2 148.85 8.17
 3 9 2 148.1 12.88
 3 9 2 139.02 7.38
 3 9 2 151.14 7.86
 3 9 2 146.89 7.59
 3 9 3 695 26.93
 3 9 3 793.17 37.59
 3 9 3 797.49 29.69
 3 9 3 679.46 26.48
 3 9 3 778.07 35.4
 3 9 3 693.43 26.98
 3 9 3 635.15 26.39
 3 9 4 630.01 24.48
 3 9 4 576.42 23.85
 -3 -9 -4 623.54 27.9
 3 9 4 702.5 32.26
 3 9 4 583.67 24.16
 3 9 4 699.51 33.44
 3 9 4 721.32 26.56
 3 9 5 849.94 33.7
 3 9 5 879.09 33.99
 -3 -9 -5 843.99 37.71
 3 9 5 1013.08 42.78
 3 9 5 1037.26 35.98
 3 9 5 1000.06 42.06
 3 9 5 918.96 34.51
 3 9 6 664.6 26.75
 3 9 6 774.13 28.74
 3 9 6 686.01 27.05
 -3 -9 -6 688.98 31.35
 3 9 6 766.86 34.13
 3 9 6 781.82 34.62
 3 9 6 717.13 27.83
 3 9 7 438.9 18.29
 3 9 7 453.43 18.45
 3 9 7 497.95 19.59
 -3 -9 -7 425.55 22.58
 3 9 7 479.46 24
 3 9 7 485.01 24.91
 3 9 7 452.92 19.45
 3 9 8 170.76 8.53
 3 9 8 188.18 13.75
 3 9 8 177.06 8.94
 3 9 8 166.13 12.11
 3 9 8 194.21 9.37
 3 9 8 182.63 9.8
 -3 -9 -8 161.46 12.16
 3 9 9 1.56 2.5
 -3 -9 -9 2.84 2.47
 3 9 9 4.7 1.45
 3 9 9 7.99 2.69
 3 9 9 4.69 2.01
 3 9 9 2.95 1.41
 3 9 9 4.11 1.48
 3 9 10 104.4 7.22
 3 9 10 116.78 6.41
 3 9 10 124.43 10.67
 -3 -9 -10 116.48 11.73
 3 9 11 91.08 5.88
 -3 -9 -11 88.09 10.14
 3 9 11 73.38 5.99
 3 9 12 1.17 1.21
 -3 -9 -12 -0.47 2.99
 -3 -9 -12 1.87 1.72
 -3 -9 -13 8.58 2.07
 3 9 13 8.4 1.6
 3 9 13 6.41 1.98
 -3 -9 -14 1.2 1.22
 3 9 14 2.8 1.02
 3 9 14 0.25 1.41
 -3 -9 -15 10.14 1.69
 3 9 15 12.5 2.04
 -3 -9 -16 8.71 1.25
 3 9 16 8.24 1.52
 3 9 16 10.41 1.25
 3 9 17 0.64 0.63
 3 9 17 0.51 0.49
 3 10 -12 26.89 2.31
 3 10 -12 21.67 2.09
 3 10 -11 97.74 5.1
 3 10 -11 89.48 4.88
 3 10 -11 72.85 4.01
 3 10 -11 68.6 4.22
 3 10 -10 100.21 5.8
 3 10 -10 95.93 5.61
 3 10 -10 94.07 5.36
 3 10 -10 87.49 5.2
 3 10 -9 185.81 9.36
 3 10 -9 187.4 9.26
 3 10 -9 203.97 9.58
 3 10 -9 172.37 8.96
 3 10 -8 232.36 11.27
 3 10 -8 228.07 11.06
 3 10 -8 211.8 10.85
 3 10 -7 350.36 14.75
 3 10 -7 338.68 14.66
 3 10 -6 336.67 14.68
 -3 -10 6 218.67 15.75
 3 10 -5 111.51 6.95
 3 10 -5 111.75 6.75
 3 10 -5 128.8 7.94
 3 10 -5 111.3 6.9
 3 10 -4 136.25 7.82
 3 10 -4 132.12 7.93
 3 10 -4 137.89 11.93
 3 10 -4 139.08 7.87
 3 10 -4 132.81 7.5
 3 10 -4 156.33 8.84
 3 10 -3 97.43 6.55
 3 10 -3 124.53 7
 3 10 -3 105.43 10.9
 3 10 -3 102.08 6.54
 3 10 -3 122.81 7.49
 -3 -10 3 78.39 7.93
 3 10 -2 2.22 3.07
 3 10 -2 1.56 1.59
 3 10 -2 2.55 1.75
 3 10 -2 3.37 1.61
 3 10 -2 3.88 2
 3 10 -1 41.42 7.86
 3 10 -1 46.3 3.99
 3 10 -1 53.1 4.31
 3 10 -1 49.59 4.33
 3 10 -1 45.37 4.84
 3 10 0 83.62 6.98
 3 10 0 79.39 10.59
 3 10 0 65.43 4.76
 3 10 0 74.49 5.25
 3 10 0 77.46 5.31
 3 10 0 61.12 4.64
 3 10 0 69.9 6.25
 3 10 1 118.12 8.41
 3 10 1 109.56 6.61
 3 10 1 112.44 12.67
 3 10 1 111.95 8.37
 3 10 1 108.56 6.55
 3 10 1 108.92 6.7
 3 10 2 227.31 11.02
 3 10 2 239.21 11.48
 3 10 2 240.28 11.67
 3 10 2 227.63 18.86
 3 10 2 244.76 13.39
 3 10 2 227.06 16.85
 3 10 2 248.92 11.73
 3 10 3 15.77 3.27
 3 10 3 15 4.91
 3 10 3 16.82 4.8
 3 10 3 16.79 2.51
 3 10 3 17.07 2.83
 -3 -10 -3 13.95 3.28
 3 10 3 13.66 2.15
 3 10 4 45.64 7.26
 3 10 4 49.22 4.91
 3 10 4 50.68 4.97
 -3 -10 -4 40.2 5.34
 3 10 4 41.1 3.74
 3 10 4 41.82 4.33
 3 10 4 35.24 3.37
 3 10 4 45.69 7.09
 3 10 5 44.43 6.94
 3 10 5 40.97 4.33
 3 10 5 38.74 6.57
 -3 -10 -5 41.2 5.38
 3 10 5 36.71 3.29
 3 10 5 34.69 3.39
 3 10 5 47.18 4.64
 3 10 5 30.57 3.25
 3 10 6 68.78 5.08
 3 10 6 68.87 8.41
 3 10 6 76.89 5.75
 3 10 6 64.17 4.68
 3 10 6 74.92 8.5
 3 10 6 67.32 4.6
 -3 -10 -6 69.65 7.2
 -3 -10 -7 14.47 3.59
 3 10 7 21.79 4.69
 3 10 7 16.02 2.28
 3 10 7 17.74 2.77
 3 10 7 15.21 2.24
 3 10 7 20.53 2.79
 3 10 7 17.79 4
 3 10 7 19.74 2.7
 3 10 8 88.5 5.91
 3 10 8 85.62 9.22
 3 10 8 87.08 5.68
 3 10 8 86.85 8.36
 3 10 8 88.01 5.54
 3 10 9 146.82 7.68
 3 10 9 149.45 8.63
 3 10 9 136.7 8.08
 3 10 9 137.22 12
 3 10 9 128.08 10.23
 3 10 10 18.27 2.3
 -3 -10 -10 19.48 5.16
 3 10 11 0.14 1.41
 3 10 11 0.25 1.17
 3 10 11 0.09 0.94
 3 10 12 19.4 2.37
 3 10 12 16.49 2.53
 -3 -10 -12 16.1 2.57
 3 10 13 -0.6 1.01
 -3 -10 -13 0.11 1.27
 3 10 13 0.33 1.29
 3 10 14 7.89 1.27
 -3 -10 -14 8.43 1.56
 3 10 14 6.32 1.51
 -3 -10 -15 0.89 0.76
 3 10 15 0.87 0.62
 3 10 15 1.84 0.94
 3 10 16 3.33 0.79
 3 11 -11 2.07 0.94
 3 11 -10 6.74 1.3
 3 11 -10 6.01 1.44
 3 11 -10 6.26 1.13
 3 11 -10 5.53 1.04
 3 11 -9 8.07 1.55
 3 11 -9 10.07 1.8
 3 11 -9 8.57 1.6
 3 11 -9 5.98 1.37
 3 11 -8 32.89 3.23
 3 11 -8 29.87 2.88
 3 11 -8 25.91 2.69
 3 11 -8 37.54 3.31
 3 11 -7 117.11 6.77
 3 11 -7 109.91 6.43
 3 11 -7 109.8 6.15
 3 11 -7 110.43 6.36
 3 11 -7 129.11 7.18
 3 11 -6 192.89 10.01
 3 11 -6 178.28 9.6
 3 11 -6 215.74 10.22
 3 11 -6 210.78 9.93
 3 11 -6 228.48 10.87
 3 11 -5 557 23.13
 3 11 -5 543.63 22.67
 3 11 -5 623.32 23.89
 3 11 -5 583.22 23.04
 3 11 -4 436.86 19.49
 3 11 -4 507.73 20.77
 3 11 -4 522.84 20.7
 3 11 -4 444.03 19.54
 3 11 -3 498.03 28.41
 3 11 -3 586.53 23.42
 3 11 -2 372.05 17.45
 3 11 -2 381.9 23.65
 3 11 -2 374.95 16.49
 3 11 -2 385.34 16.88
 3 11 -1 313.71 14.06
 3 11 -1 318.05 13.96
 3 11 -1 291.24 20.8
 3 11 -1 279.81 13.54
 3 11 -1 286.36 14.41
 3 11 -1 308.55 14.66
 3 11 0 365.53 16.13
 3 11 0 368.69 16.71
 3 11 0 355.61 17.16
 3 11 0 364.78 15.97
 3 11 0 360.57 24.09
 3 11 1 4.24 3.64
 3 11 1 6.15 1.75
 3 11 1 7.27 2.17
 3 11 1 6.47 2.02
 3 11 1 11.82 2.89
 3 11 1 6.66 1.83
 3 11 2 83.71 6.86
 3 11 2 81.66 5.49
 -3 -11 -2 90.4 8.31
 3 11 2 70.05 9.86
 3 11 2 83.36 5.78
 3 11 2 93.21 6.12
 3 11 3 105.49 7.66
 3 11 3 96.68 6.08
 -3 -11 -3 107.81 9.13
 3 11 3 98.68 10.47
 3 11 3 130.76 12.63
 3 11 3 103.39 6.83
 3 11 3 113.3 6.76
 3 11 4 138.59 7.59
 3 11 4 160.83 8.95
 3 11 4 152.45 13.13
 -3 -11 -4 153.62 11.22
 3 11 4 144.91 8.02
 3 11 4 158.39 9.48
 3 11 4 155.19 13.63
 3 11 5 16.08 4.59
 -3 -11 -5 15.73 3.5
 3 11 5 16.5 2.25
 3 11 5 20.04 3.12
 3 11 5 15.34 2.32
 3 11 5 20.3 3.24
 3 11 5 17.25 4.45
 -3 -11 -6 0.99 1.59
 3 11 6 -0.43 2.36
 3 11 6 1.52 1.27
 3 11 6 3.32 2.55
 3 11 7 1.48 2.04
 3 11 7 0.41 2.61
 3 11 8 15.35 4.03
 3 11 8 9.85 1.97
 3 11 8 11.8 2.03
 3 11 8 11.74 2.44
 3 11 9 3.71 1.45
 3 11 9 3.66 1.24
 3 11 9 5.64 1.87
 3 11 10 7.64 1.95
 3 11 10 10.22 1.69
 3 11 11 10.92 2
 3 11 12 1.76 1.07
 -3 -11 -12 0.77 1.15
 3 11 13 65.6 3.76
 -3 -11 -13 62.24 3.94
 -3 -11 -14 77.03 3.81
 3 11 14 82.68 3.67
 3 12 -9 1.36 0.65
 3 12 -8 34.37 2.56
 3 12 -7 19.39 2.12
 3 12 -7 28.16 2.58
 3 12 -7 25.04 2.62
 3 12 -6 7.24 1.79
 3 12 -6 8.27 1.83
 3 12 -6 7.37 1.47
 3 12 -6 6.86 1.5
 3 12 -5 2.15 1.41
 3 12 -5 2.07 1.49
 3 12 -5 2.09 1.5
 3 12 -5 0.41 1.24
 3 12 -4 45.18 3.7
 3 12 -4 41.25 3.81
 3 12 -4 47.02 4.03
 3 12 -4 47.04 4
 3 12 -4 36.85 3.33
 3 12 -3 46.75 3.91
 3 12 -3 48.12 4.33
 3 12 -3 43.36 3.9
 3 12 -3 52.4 4.29
 3 12 -3 44.59 4.01
 3 12 -2 250.66 11.16
 3 12 -2 240.25 11.23
 3 12 -2 229.52 11.47
 3 12 -2 213.47 11.23
 3 12 -2 211.02 10.59
 3 12 -1 362.01 15.82
 3 12 -1 340.83 15.94
 3 12 -1 336.14 15.32
 3 12 0 197.04 10.26
 3 12 0 205.18 10.93
 3 12 0 187.3 10.32
 3 12 1 149.75 8.3
 3 12 1 138.03 8.57
 3 12 1 140.64 8.89
 3 12 2 238.36 12.09
 3 12 2 237.45 11.33
 3 12 2 216.03 10.62
 3 12 2 238.27 12.27
 3 12 3 126.22 7.89
 3 12 3 113.22 6.82
 3 12 3 118.41 7.72
 3 12 3 114.5 6.85
 3 12 4 4.73 1.71
 3 12 4 0.8 1.18
 3 12 4 1.97 1.75
 3 12 4 2.66 1.53
 3 12 4 2.17 1.85
 3 12 5 1.87 1.56
 3 12 5 0.91 1.14
 3 12 5 2.97 1.62
 3 12 5 2.21 1.33
 3 12 5 3.68 1.8
 3 12 6 10.16 2.24
 3 12 6 9.68 1.75
 3 12 6 15.64 2.45
 3 12 6 11.72 1.9
 3 12 6 13.02 2.44
 3 12 7 30.5 3.47
 3 12 7 29.33 3
 3 12 7 31.03 3.21
 3 12 8 47.81 4.17
 3 12 8 42.28 3.38
 3 12 8 52.93 3.85
 3 12 9 48.41 3.28
 3 12 9 48.98 3.56
 3 12 10 4.83 1.46
 -3 -12 -11 1.93 1.17
 3 12 11 1.29 1.09
 -3 -12 -12 9.05 1.36
 3 12 12 11.11 1.39
 3 12 13 11.52 1.16
 3 13 -7 1.61 0.62
 3 13 -6 13.15 1.53
 3 13 -5 56.57 3.37
 3 13 -5 65.45 3.82
 3 13 -4 15.41 1.88
 3 13 -4 16.33 1.99
 3 13 -3 22.78 2.54
 3 13 -3 27.97 2.66
 3 13 -3 24.22 2.4
 3 13 -2 17.45 2.42
 3 13 -2 21.24 2.37
 3 13 -2 17.11 2.34
 3 13 -1 0.39 1.2
 3 13 -1 0.47 1.1
 3 13 -1 1.06 1.38
 3 13 -1 -0.11 1.38
 3 13 0 26.47 3.1
 3 13 0 24.74 2.6
 3 13 0 24.97 2.75
 3 13 0 26.53 2.9
 3 13 1 24.98 3.12
 3 13 1 27.6 2.62
 3 13 1 24.02 2.91
 3 13 1 30.89 3.07
 3 13 2 105.71 6.64
 3 13 2 103.5 6.42
 3 13 2 108.88 6.14
 3 13 2 104.86 5.62
 3 13 3 72.91 4.29
 3 13 3 77.11 5.37
 3 13 3 77.62 5.26
 3 13 3 77.8 4.8
 3 13 3 63.65 4.2
 3 13 4 10.88 1.8
 3 13 4 9.51 1.57
 3 13 4 8.79 1.67
 3 13 4 9.29 2.04
 3 13 4 10.7 2.12
 3 13 5 33 2.5
 3 13 5 38.1 3.48
 3 13 5 36.54 3.12
 3 13 5 38.4 3.4
 3 13 6 4.64 1.46
 3 13 6 5.15 1.46
 3 13 6 5.31 1.47
 3 13 7 0.09 1.03
 3 13 7 0.65 1.09
 3 13 7 -0.4 0.9
 3 13 8 2.05 1.09
 3 13 8 1.62 1.08
 3 13 8 1.54 0.82
 3 13 9 7.5 1.44
 3 13 10 6.03 1.17
 -3 -13 -10 5.89 1.12
 3 13 11 0.9 0.56
 3 14 -3 1.32 0.64
 3 14 -2 6.88 1.14
 3 14 -2 9.21 1.14
 3 14 -1 9.11 1.39
 3 14 -1 8.43 1.19
 3 14 -1 8.97 1.29
 3 14 0 38.89 2.48
 3 14 0 40.18 2.77
 3 14 0 37 2.78
 3 14 1 93.38 4.45
 3 14 1 99.68 4.98
 3 14 1 95.96 5.15
 3 14 2 30.56 2.02
 3 14 2 30.78 2.67
 3 14 2 29.33 2.49
 3 14 3 15.05 1.89
 3 14 3 15.78 1.84
 3 14 4 7.71 1.39
 3 14 4 6.19 1.37
 3 14 5 4.96 1.16
 3 14 5 6 1.26
 3 14 6 1.05 0.71
 -4 10 7 243.81 9.24
 -4 10 6 241.68 7.96
 -4 10 6 157.11 7.8
 -4 10 5 159.96 6.31
 -4 10 5 135.09 6.59
 -4 10 4 58.41 3.05
 -4 10 4 48.13 3.49
 -4 10 3 38.95 2.37
 -4 10 3 31.49 2.84
 -4 10 2 11.57 1.82
 -4 10 2 8.64 1.1
 -4 10 1 4.34 1.34
 -4 10 1 5.8 1.03
 -4 10 0 9.93 1.73
 -4 10 -1 6.95 1.47
 -4 10 -2 51.84 3.32
 -4 10 -2 35.39 2.86
 -4 10 -3 49.12 3.05
 -4 10 -3 28.53 2.29
 -4 10 -4 3.9 1.06
 -4 10 -5 4.35 0.96
 -4 9 11 29.17 1.72
 -4 9 10 2.7 0.77
 4 -9 -9 9.45 1.39
 -4 9 9 12.3 1.4
 4 -9 -8 10.74 1.61
 -4 9 8 7.64 1.12
 -4 9 7 21.78 2.01
 4 -9 -7 18.31 2.11
 -4 9 6 38.64 3.14
 -4 9 5 76.31 4.96
 4 -9 -5 79.26 4.4
 -4 9 4 116.14 6.9
 4 -9 -4 137.52 6.37
 -4 9 3 61.17 4.75
 4 -9 -3 73.75 4.19
 -4 9 2 120.51 7.41
 4 -9 -2 146.59 6.7
 -4 9 1 60.41 4.43
 4 -9 -1 53.1 3.45
 -4 9 0 41.58 3.69
 4 -9 0 43.7 3
 -4 9 -1 78.45 5.1
 4 -9 1 72.42 4.1
 -4 9 -2 51.26 3.97
 4 -9 2 51.79 3.18
 -4 9 -2 34.59 3.49
 -4 9 -2 38.8 2.83
 4 -9 3 2.05 0.91
 -4 9 -3 2.91 1.46
 -4 9 -3 2.28 1.27
 -4 9 -3 1.33 0.99
 -4 9 -4 12.28 1.84
 -4 9 -4 13.96 1.76
 -4 9 -4 18.34 2.42
 -4 9 -5 5.78 1.27
 -4 9 -5 8.39 1.43
 -4 9 -6 10.88 1.76
 -4 9 -6 7.39 1.32
 -4 9 -7 21.42 2.11
 -4 9 -7 12.89 1.56
 -4 9 -8 5.55 1.09
 -4 9 -8 3.33 0.89
 4 -8 -12 57.25 3.44
 -4 8 12 65.84 3.13
 4 -8 -11 18.63 1.99
 -4 8 11 22.76 1.7
 -4 8 10 2.17 1.1
 4 -8 -10 1.67 1.15
 -4 8 10 1.64 0.83
 -4 8 9 16.24 1.93
 -4 8 9 12.53 1.53
 4 -8 -9 14.06 2.04
 -4 8 8 3.28 1.28
 -4 8 8 1.57 0.97
 -4 8 8 2.06 1
 -4 8 7 0.38 1.04
 -4 8 7 0.86 1.01
 4 -8 -7 0.2 1
 4 -8 -6 -0.1 1.06
 -4 8 6 -0.78 1.11
 4 -8 -5 2.47 1.15
 -4 8 4 8.41 3.17
 4 -8 -4 11.14 1.77
 4 -8 -4 13.04 3.51
 -4 8 3 41.13 6.26
 4 -8 -3 50.16 3.73
 4 -8 -3 57.09 6.75
 -4 8 2 57.02 7.36
 4 -8 -2 61.56 4.17
 4 -8 -2 53.99 6.7
 4 -8 -1 15.11 2.04
 4 -8 -1 17.05 3.88
 -4 8 1 10.99 3.89
 4 -8 0 10.93 3.1
 -4 8 0 7.81 3.63
 4 -8 1 8.01 2.89
 -4 8 -1 3.46 2.82
 -4 8 -2 19.62 2.86
 4 -8 3 87.2 5.45
 -4 8 -3 101.28 6.43
 4 -8 4 10.23 1.81
 -4 8 -4 13.41 2.24
 -4 8 -4 12.71 2.36
 4 -8 5 5.89 1.37
 -4 8 -5 6.71 1.8
 -4 8 -5 3.1 1.43
 -4 8 -5 4.62 1.67
 4 -8 6 2.38 1.1
 -4 8 -6 5.05 1.49
 -4 8 -6 3.84 1.64
 -4 8 -7 7.4 1.86
 4 -8 7 4.53 1.19
 4 -8 8 19.25 1.99
 -4 8 -8 30.06 2.85
 4 -8 9 27.67 2.13
 -4 8 -9 42.05 3.18
 -4 8 -10 93.36 4.46
 -4 8 -10 53.14 3.63
 -4 8 -11 30.38 1.99
 -4 8 -11 13.57 1.5
 -4 7 14 78.16 3.3
 4 -7 -14 60.92 3.43
 -4 7 13 217.21 8.54
 -4 7 13 232.27 8.75
 -4 7 12 270.19 10.75
 4 -7 -12 238.57 11.25
 -4 7 11 401.62 14.99
 -4 7 11 411.29 15.31
 -4 7 10 174.39 7.77
 -4 7 10 181.17 8.1
 4 -7 -10 153.77 8.35
 -4 7 9 113.82 5.78
 4 -7 -9 104.68 6.36
 -4 7 9 106.79 5.9
 4 -7 -8 207 9.78
 4 -7 -8 236.81 15.42
 -4 7 8 246.39 9.5
 -4 7 7 36.57 5.43
 4 -7 -7 35.92 5.86
 -4 7 6 0.68 2.1
 4 -7 -6 5.89 2.78
 -4 7 5 4.24 2.42
 -4 7 5 5.08 1.56
 4 -7 -5 6.73 1.62
 4 -7 -5 4.22 2.57
 -4 7 4 6.7 2.91
 -4 7 4 5.37 1.57
 4 -7 -4 4.86 1.42
 4 -7 -4 2.62 2.24
 -4 7 3 25.81 4.94
 -4 7 3 25.12 3.16
 4 -7 -3 26.63 2.78
 4 -7 -3 25.41 4.58
 -4 7 2 12.12 3.85
 -4 7 2 16.93 2.72
 4 -7 -2 17.22 2.25
 -4 7 1 28.11 3.31
 4 -7 -1 26.48 4.69
 -4 7 1 24.55 5
 -4 7 0 45.88 6.93
 4 -7 0 55.04 4.16
 4 -7 0 50.77 6.52
 -4 7 0 54.89 4.6
 -4 7 0 54.27 4.64
 -4 7 -1 65.19 8.04
 4 -7 1 51.51 6.37
 4 -7 1 68.86 4.72
 -4 7 -1 65.72 5.09
 -4 7 -1 71 5.31
 -4 7 -2 1.62 1.53
 4 -7 2 1.03 1.18
 -4 7 -2 -0.76 1.6
 4 -7 2 -0.37 2.16
 -4 7 -2 1.18 2.46
 4 -7 3 69.45 8.39
 -4 7 -3 59.99 8.04
 -4 7 -3 95.43 6.24
 -4 7 -3 101.42 6.52
 4 -7 3 88.95 5.64
 4 -7 4 106.91 11.07
 -4 7 -4 93.8 9.83
 -4 7 -4 134.26 7.75
 -4 7 -4 147.27 8.26
 4 -7 4 128.67 7.24
 4 -7 5 85.28 9.77
 -4 7 -6 158.06 8.66
 4 -7 6 151.23 13.31
 4 -7 6 160.61 8.37
 -4 7 -7 160.89 8.73
 4 -7 7 159.09 8.46
 -4 7 -8 106.3 6.6
 -4 7 -8 88.91 5.72
 4 -7 8 93.5 5.69
 4 -7 9 64.64 4.5
 -4 7 -9 72.03 4.61
 4 -7 10 1.46 0.89
 -4 7 -10 3.38 1.12
 -4 7 -10 2.73 1.33
 4 -7 11 16.33 1.78
 -4 7 -11 23.11 2.42
 4 -7 12 10.94 1.22
 -4 7 -12 19.1 1.96
 -4 7 -13 1.62 0.59
 -4 6 15 23.75 1.64
 4 -6 -15 19.2 1.77
 -4 6 14 3.88 0.97
 4 -6 -14 2.7 1.05
 -4 6 14 3.36 0.75
 -4 6 13 0.59 0.94
 -4 6 13 0.37 0.87
 4 -6 -13 0.91 1.11
 -4 6 13 1.23 0.77
 -4 6 12 84.66 4.58
 4 -6 -12 74.76 5.03
 -4 6 12 76.81 4.15
 -4 6 11 236.07 9.99
 -4 6 11 247.6 10.31
 -4 6 10 326.44 13.14
 4 -6 -10 278.09 18.7
 -4 6 10 323.63 13.33
 4 -6 -10 290.31 13.76
 4 -6 -9 203.38 15.2
 -4 6 9 213.4 13.54
 4 -6 -9 239.9 16.22
 4 -6 -8 175.81 13.99
 -4 6 8 196.75 12.95
 4 -6 -8 172.46 14.12
 -4 6 8 203.28 9.34
 4 -6 -8 204.1 9.89
 4 -6 -7 128.23 11.17
 -4 6 7 121.35 10.12
 -4 6 7 139.24 7.17
 4 -6 -7 147.73 7.58
 4 -6 -6 101.78 9.67
 -4 6 6 106.17 9.25
 4 -6 -6 107.63 9.6
 -4 6 6 92.91 5.81
 4 -6 -6 105.85 6.17
 4 -6 -5 149.2 11.44
 -4 6 5 140.02 11.12
 4 -6 -5 146.59 11
 4 -6 -5 149.96 7.76
 -4 6 5 142.54 7.49
 -4 6 4 50.56 6.6
 4 -6 -4 51.06 6.09
 -4 6 4 47.08 4.3
 4 -6 -4 54.36 3.98
 4 -6 -4 52.43 6.44
 -4 6 4 50.6 3.87
 -4 6 3 4.56 2.4
 -4 6 3 3.79 1.54
 -4 6 3 4 1.58
 4 -6 -3 3.7 2.38
 4 -6 -3 4.5 1.92
 -4 6 2 91.27 8.85
 -4 6 2 88.51 6.02
 -4 6 2 94.96 5.45
 4 -6 -2 99.16 8.63
 4 -6 -2 91.82 7.64
 -4 6 1 18.04 2.65
 4 -6 -1 17.29 3.27
 -4 6 1 13.73 3.67
 4 -6 -1 21.11 2.42
 -4 6 1 19.06 2.3
 -4 6 1 20.84 2.76
 4 -6 -1 22.24 3.92
 4 -6 0 203.68 12.28
 -4 6 0 216.84 10.53
 4 -6 0 224.88 10.2
 -4 6 0 200.7 10.31
 4 -6 1 98.76 7.8
 -4 6 -1 90.87 6.07
 4 -6 1 88.75 8.53
 4 -6 1 92.56 5.75
 -4 6 -1 87.82 6
 4 -6 2 16.89 3.15
 4 -6 2 15.36 3.96
 -4 6 -2 17.39 2.74
 4 -6 2 19.98 2.51
 -4 6 -2 20.64 2.82
 4 -6 3 -0.43 2.31
 -4 6 -3 3.02 1.67
 -4 6 -3 0.45 1.57
 4 -6 3 2.11 1.66
 4 -6 3 2.42 1.46
 4 -6 4 3.35 3.14
 -4 6 -4 5.63 1.83
 4 -6 4 3.89 1.57
 -4 6 -4 4.91 1.93
 4 -6 4 1.89 1.62
 -4 6 -5 70.78 5.5
 -4 6 -5 70.83 5.37
 4 -6 5 58.49 8.45
 4 -6 5 59.15 6.25
 4 -6 5 64.72 5
 4 -6 6 231.34 18.2
 -4 6 -6 271.27 13.68
 -4 6 -6 261.59 12.81
 4 -6 6 244.73 11.97
 -4 6 -6 233.2 12.01
 4 -6 7 348.27 23.23
 -4 6 -7 389.42 16.97
 -4 6 -7 390.4 17.79
 -4 6 -7 327.49 15.73
 4 -6 7 351.88 15.81
 4 -6 8 471.42 27.61
 -4 6 -9 468.93 21.22
 4 -6 9 516.61 21.51
 -4 6 -9 592.33 22.93
 -4 6 -9 604.3 23.7
 4 -6 10 311.07 14.39
 -4 6 -10 298.77 14.2
 4 -6 10 345.76 14.36
 -4 6 -10 380.98 15.81
 -4 6 -10 383.92 16.32
 4 -6 11 226.53 10.64
 -4 6 -11 205.09 10.19
 -4 6 -11 271.33 11.86
 4 -6 11 264.08 10.68
 -4 6 -12 88.38 5.49
 4 -6 12 85.41 4.64
 4 -6 12 83.51 4.83
 -4 6 -13 106.42 5.4
 4 -6 13 82.66 4.52
 -4 6 -14 22.31 1.92
 4 -6 14 16.36 1.41
 -4 5 16 33.31 2.02
 4 -5 -16 30.67 2.21
 -4 5 16 29.62 1.76
 -4 5 15 1.38 0.86
 4 -5 -15 1.19 1.01
 -4 5 15 1.28 0.73
 -4 5 14 7.9 1.37
 4 -5 -14 7.15 1.54
 -4 5 14 8.03 1.26
 -4 5 13 16.93 2.02
 4 -5 -13 15.81 2.29
 -4 5 13 18.34 2.06
 -4 5 13 15.85 1.77
 -4 5 12 4.04 1.41
 -4 5 12 3.3 1.32
 4 -5 -12 3.08 1.54
 4 -5 -11 16.95 4.43
 -4 5 10 11.05 1.9
 4 -5 -10 6.17 3.13
 4 -5 -10 6.16 1.88
 4 -5 -10 5.64 3.08
 -4 5 10 9.57 1.94
 -4 5 10 9.65 2.82
 -4 5 9 76.09 7.18
 -4 5 9 73.09 4.73
 4 -5 -9 67.02 8.48
 4 -5 -9 65.78 8.22
 4 -5 -9 74.3 5.31
 -4 5 8 49.08 5.73
 -4 5 8 46.09 3.68
 4 -5 -8 46.38 3.98
 4 -5 -8 44.31 6.68
 4 -5 -8 44.24 6.57
 -4 5 7 3.3 1.47
 4 -5 -7 3.6 1.49
 -4 5 7 2.73 2.22
 4 -5 -7 2.87 1.92
 4 -5 -7 2.28 2.22
 4 -5 -7 4.04 2.51
 -4 5 6 47.24 5.88
 -4 5 6 46.91 3.65
 4 -5 -6 47.86 3.8
 4 -5 -6 42.83 4.27
 4 -5 -6 50.03 6.25
 4 -5 -6 49.78 6.28
 4 -5 -5 106.46 8.79
 4 -5 -5 97.3 8.78
 -4 5 5 89.74 8.28
 4 -5 -5 99.22 6.39
 4 -5 -5 108.48 6.04
 -4 5 5 106.62 5.93
 -4 5 4 16.65 2.25
 4 -5 -4 18.44 2.22
 -4 5 4 14.89 2.36
 -4 5 4 20.93 3.99
 4 -5 -4 20.15 3.54
 4 -5 -4 18.92 3.65
 -4 5 3 0.37 1.22
 -4 5 3 1.47 2.08
 -4 5 3 1.29 1.27
 4 -5 -3 1.29 1.58
 4 -5 -3 0.86 1.64
 -4 5 2 9.19 1.7
 -4 5 2 9.17 1.93
 4 -5 -2 9.82 1.69
 4 -5 -2 5.64 2.12
 4 -5 -2 7.84 2.61
 -4 5 2 8.43 1.86
 -4 5 1 8.48 1.86
 -4 5 1 12.05 2.05
 4 -5 -1 10.03 1.75
 4 -5 -1 8.65 2.41
 4 -5 0 3.7 2.06
 -4 5 0 4.24 1.57
 -4 5 0 4.04 1.55
 4 -5 0 4.36 1.84
 4 -5 0 4.64 1.36
 -4 5 -1 25.84 2.91
 4 -5 1 20.99 4.08
 4 -5 1 29.6 3.95
 -4 5 -1 30.27 3.13
 4 -5 1 27.65 2.79
 4 -5 2 12.68 3.55
 4 -5 2 9.65 2.41
 -4 5 -2 8.16 1.85
 4 -5 2 10.61 1.89
 -4 5 -2 14.1 2.29
 4 -5 3 58.45 7.51
 -4 5 -3 62.12 4.68
 4 -5 3 56.6 5.79
 -4 5 -3 52.92 4.44
 -4 5 -3 53.73 4.82
 4 -5 3 55.07 4.3
 4 -5 4 82.54 9.5
 -4 5 -4 77.9 5.51
 4 -5 4 74.28 6.94
 -4 5 -4 77.6 5.53
 -4 5 -4 75.88 6.02
 4 -5 4 73.55 5.24
 -4 5 -5 36.05 3.78
 -4 5 -5 40.39 4
 -4 5 -5 47.4 4.76
 4 -5 5 31.98 4.74
 4 -5 5 47.25 7.82
 4 -5 6 191.03 13.28
 4 -5 6 230.62 18.14
 -4 5 -6 227.55 11.37
 -4 5 -6 238.32 11.81
 -4 5 -6 262.27 12.92
 4 -5 6 210.74 10.84
 4 -5 7 46.43 6.05
 -4 5 -7 58.61 5
 4 -5 7 61.71 9.51
 -4 5 -7 75.69 5.73
 -4 5 -7 74.32 6.31
 4 -5 7 60.61 4.98
 4 -5 8 12.43 2.6
 4 -5 8 13.63 5.57
 -4 5 -8 12.25 2.65
 -4 5 -8 9.9 2.31
 4 -5 8 7.96 2.75
 -4 5 -8 10.65 2.9
 -4 5 -9 26.61 3.27
 -4 5 -9 25.78 3.54
 4 -5 9 21.27 5.65
 4 -5 9 18.77 4.03
 4 -5 9 24.1 3.34
 -4 5 -9 22.85 3.76
 4 -5 10 322.25 20.53
 4 -5 10 277.49 12.58
 4 -5 11 452.61 17.67
 -4 5 -11 417.15 18.21
 -4 5 -11 425.66 18.08
 4 -5 12 308.89 12.41
 -4 5 -12 287.39 12.75
 -4 5 -12 268.86 12.51
 -4 5 -13 251.57 12.01
 4 -5 13 270.47 11.63
 -4 5 -14 264.15 11.89
 4 -5 14 290.24 11.56
 -4 5 -15 146.4 6.51
 4 -5 15 144.62 6.07
 4 -5 15 135.78 6.05
 4 -4 -17 192.51 7.9
 -4 4 17 200.49 7.53
 4 -4 -16 212.31 9.44
 -4 4 16 229.66 8.86
 -4 4 16 225.65 9
 4 -4 -15 122.95 6.6
 -4 4 15 131.59 5.89
 -4 4 15 131.07 6.08
 4 -4 -14 81.81 5.3
 -4 4 14 83.27 4.49
 -4 4 14 85.06 4.69
 4 -4 -13 95.19 6.19
 -4 4 13 105.95 5.63
 -4 4 13 110.51 5.7
 -4 4 13 100.78 5.35
 4 -4 -12 15.94 4.53
 4 -4 -11 13.53 2.38
 4 -4 -11 9.24 3.65
 -4 4 11 10.8 1.93
 -4 4 11 12.99 2.09
 4 -4 -10 6.97 3.58
 4 -4 -10 6.97 3.2
 4 -4 -10 9.23 2.17
 -4 4 10 7.36 1.75
 -4 4 10 8.22 1.88
 4 -4 -9 21.44 4.79
 4 -4 -9 17.66 2.6
 -4 4 9 18.41 3.47
 -4 4 9 17.19 2.35
 4 -4 -9 17.19 2.54
 4 -4 -9 12.48 3.98
 4 -4 -8 -0.39 1.87
 4 -4 -8 1.53 1.42
 -4 4 8 -0.27 1.75
 -4 4 8 0.63 1.35
 4 -4 -8 -0.34 1.61
 4 -4 -8 0.39 2.16
 4 -4 -7 17.35 3.99
 -4 4 7 24.46 4.02
 4 -4 -7 26.22 2.73
 -4 4 7 22.76 2.58
 4 -4 -7 22.51 3.12
 4 -4 -7 16.32 3.84
 4 -4 -6 0.3 1.39
 4 -4 -6 -0.11 1
 -4 4 6 1.34 1.89
 -4 4 6 -0.29 1.24
 4 -4 -6 0.52 1.33
 4 -4 -6 -0.32 1.65
 4 -4 -5 30.65 4.3
 4 -4 -5 31.62 2.86
 -4 4 5 25.07 4.09
 4 -4 -5 35.31 3.03
 -4 4 5 31.09 2.8
 4 -4 -5 28.13 4.44
 4 -4 -4 43.42 3.12
 -4 4 4 33.95 2.9
 -4 4 4 36.66 3.41
 -4 4 4 36.31 4.66
 4 -4 -4 36.98 4.55
 4 -4 -4 31.5 4.44
 -4 4 3 4.08 1.34
 -4 4 3 3.96 1.35
 4 -4 -3 4.11 1.81
 -4 4 3 2.88 1.25
 4 -4 -3 4.56 1.81
 -4 4 2 11.26 1.81
 4 -4 -2 12.22 1.39
 4 -4 -2 14.01 2.65
 4 -4 -2 12.46 1.8
 4 -4 -2 13.63 2.79
 -4 4 2 8.92 1.72
 -4 4 1 113.29 6.39
 -4 4 1 123.62 6.44
 4 -4 -1 130.22 6.37
 4 -4 -1 116.29 5.42
 4 -4 -1 128.93 8.33
 4 -4 -1 108.96 8.13
 4 -4 0 683.84 25.15
 -4 4 0 663.02 25.33
 -4 4 0 638.63 25.24
 4 -4 0 694.63 28.07
 4 -4 0 620.21 28.3
 4 -4 1 201.54 9.18
 -4 4 -1 202.6 9.42
 -4 4 -1 185.85 9.22
 4 -4 1 214.86 11.68
 4 -4 1 186.49 12.14
 4 -4 2 392.16 15.84
 4 -4 2 388.54 20.38
 -4 4 -2 372.4 15.87
 -4 4 -2 366.71 16.3
 4 -4 2 385.71 18.45
 -4 4 -2 399.53 16.12
 4 -4 3 437.24 22.67
 -4 4 -3 417.52 17.08
 -4 4 -3 407.67 17.57
 -4 4 -3 404.21 16.99
 4 -4 3 384.79 19.45
 -4 4 -4 3.11 1.56
 -4 4 -4 3.79 1.49
 4 -4 4 3.58 3.39
 4 -4 4 3.47 1.33
 -4 4 -4 7.28 2.03
 4 -4 4 3.12 1.88
 4 -4 5 1.9 1.47
 -4 4 -5 1.66 1.41
 -4 4 -5 2.01 1.42
 -4 4 -5 2.1 1.74
 4 -4 5 2.58 3.31
 -4 4 -6 50.12 4.85
 4 -4 6 40.95 4.1
 -4 4 -6 40.55 4
 -4 4 -6 44.18 4.02
 4 -4 6 36.98 7.11
 -4 4 -7 108.25 7.58
 4 -4 7 87.31 6.51
 -4 4 -7 103.68 10.21
 -4 4 -7 107.59 6.81
 -4 4 -7 86.18 6.16
 4 -4 7 70.18 10.53
 -4 4 -8 101.25 7.65
 4 -4 8 89.53 6.81
 -4 4 -8 109.98 10.92
 -4 4 -8 104.14 6.99
 -4 4 -8 88.45 6.37
 4 -4 8 93.88 11.66
 4 -4 9 192.38 16.97
 -4 4 -9 184.3 10.11
 -4 4 -9 152.64 8.76
 4 -4 9 162.27 9.85
 -4 4 -9 173.86 14.49
 -4 4 -9 159.08 9.15
 -4 4 -9 164.64 10.47
 -4 4 -10 210.36 11.54
 -4 4 -10 189.01 10.32
 -4 4 -10 198.04 10.66
 -4 4 -10 201.13 12.02
 4 -4 10 231.16 11.86
 -4 4 -10 210.4 16.47
 4 -4 11 8.81 3.93
 -4 4 -11 4.63 3.16
 -4 4 -12 38.72 4.23
 -4 4 -12 31.82 3.47
 -4 4 -12 35.05 6.55
 4 -4 12 50.89 4.6
 -4 4 -12 38.39 4.15
 -4 4 -13 133.95 7.75
 -4 4 -13 144.43 8.27
 4 -4 14 181.41 8.83
 -4 4 -14 165.74 8.95
 4 -4 15 108.47 5.63
 -4 4 -15 93.69 5.69
 -4 4 -16 48.66 3.23
 4 -4 16 58.91 3.28
 -4 3 17 53.39 2.76
 4 -3 -17 42.98 2.99
 -4 3 16 56.33 3.26
 -4 3 16 56.15 3.19
 4 -3 -16 47.79 3.57
 -4 3 15 256.26 10.44
 -4 3 15 253.89 10.34
 4 -3 -15 233.09 11.08
 -4 3 14 236.07 10.1
 -4 3 14 232.76 9.92
 4 -3 -14 219.04 10.81
 4 -3 -13 241.91 17.7
 -4 3 12 391.18 15.47
 -4 3 12 381.57 15.42
 4 -3 -12 341.38 16.08
 4 -3 -11 179.21 9.86
 -4 3 11 210.69 9.41
 4 -3 -11 166.56 14.66
 4 -3 -11 174.96 14.76
 -4 3 11 214.37 9.48
 4 -3 -10 115.23 7.04
 4 -3 -10 105.28 11.09
 -4 3 10 117.74 6.45
 -4 3 10 129.36 6.67
 4 -3 -10 118.08 11.16
 4 -3 -9 149.35 12.38
 4 -3 -9 139.36 7.77
 4 -3 -9 153.8 8.02
 4 -3 -9 128.65 8.32
 -4 3 9 140.18 7.2
 4 -3 -9 129.15 11.41
 -4 3 9 134.45 9.33
 4 -3 -8 0.98 1.19
 -4 3 8 0.96 1.54
 4 -3 -8 0.31 1.55
 -4 3 8 1.2 1.31
 4 -3 -8 -1.1 2.08
 4 -3 -8 0.73 2.07
 4 -3 -7 5.8 1.51
 -4 3 7 4.22 1.91
 4 -3 -7 2.61 1.38
 -4 3 7 4.92 1.47
 4 -3 -7 2.62 2.19
 4 -3 -7 6.31 2.53
 4 -3 -6 51.45 3.57
 -4 3 6 38.26 4.58
 4 -3 -6 45.43 3.51
 -4 3 6 42.81 3.26
 4 -3 -6 40.27 5.18
 4 -3 -6 40.97 5.16
 4 -3 -5 7.27 2.32
 -4 3 5 7.28 1.48
 4 -3 -5 7.58 1.39
 -4 3 5 4.57 1.95
 4 -3 -5 4.38 1.63
 4 -3 -5 4.34 1.19
 4 -3 -5 5.06 2.07
 -4 3 4 1.95 1.1
 4 -3 -4 2.18 1.46
 -4 3 4 1.62 1.06
 4 -3 -4 1.34 1.58
 4 -3 -4 3.09 1.2
 4 -3 -3 182.32 10.09
 4 -3 -3 158.63 6.97
 -4 3 3 168 7.71
 -4 3 3 153.33 7.76
 -4 3 2 1.65 1.03
 4 -3 -2 2.68 1.01
 -4 3 2 1.42 1.02
 -4 3 1 0.77 0.89
 4 -3 -1 0.79 1.47
 4 -3 -1 1.11 0.87
 -4 3 1 -0.17 0.94
 -4 3 0 16.99 2
 4 -3 0 17.12 1.85
 -4 3 0 14.8 1.83
 -4 3 -1 442.43 16.76
 4 -3 1 424.64 16.47
 -4 3 -1 392.05 16.4
 -4 3 -2 961.36 34.29
 -4 3 -2 893.15 33.98
 -4 3 -2 929.69 34.56
 -4 3 -3 2485.97 92.61
 4 -3 3 2881.74 99.42
 -4 3 -3 2723.18 92.99
 -4 3 -3 2733.78 93.42
 4 -3 3 2509.08 95.59
 4 -3 4 2616.78 93.37
 -4 3 -4 2290.82 85.03
 4 -3 4 2278.51 84.85
 -4 3 -4 2624.32 90.61
 -4 3 -4 2406.87 85.28
 -4 3 -4 2609.42 86.1
 -4 3 -5 1006.28 39.11
 4 -3 5 1106.3 48.58
 -4 3 -5 1069.14 40.08
 4 -3 5 1058.78 40.23
 -4 3 -5 1198.4 45.86
 -4 3 -5 1105.13 40.2
 -4 3 -5 1188.24 41.42
 -4 3 -6 1572.1 59.61
 4 -3 6 1364.97 68.66
 -4 3 -6 1688.62 60.72
 4 -3 6 1603.06 60.98
 -4 3 -6 1908.86 67.66
 -4 3 -6 1621.46 60.53
 -4 3 -6 1897.98 62.19
 -4 3 -6 1857.42 64.55
 -4 3 -7 701.5 26.87
 4 -3 7 454.39 33.48
 -4 3 -7 775.07 28.11
 4 -3 7 660.89 28.22
 -4 3 -7 837.39 35.06
 -4 3 -7 709.69 27.59
 -4 3 -7 560.78 29.82
 -4 3 -7 825.92 29.59
 -4 3 -8 136.02 7.54
 4 -3 8 152.3 15.13
 -4 3 -8 160.15 8.63
 4 -3 8 117.11 8.54
 -4 3 -8 169.56 13.23
 -4 3 -8 134.22 7.97
 -4 3 -8 117.12 9.69
 -4 3 -8 156.21 9.44
 -4 3 -9 35.19 6.49
 -4 3 -9 23.62 2.93
 4 -3 9 44.1 8.24
 4 -3 9 32.13 4.31
 -4 3 -9 32.37 3.78
 -4 3 -9 29.55 4.18
 -4 3 -9 27.75 3.42
 -4 3 -10 11.27 2.48
 -4 3 -10 13.41 2.34
 -4 3 -10 15.29 2.91
 4 -3 10 19.5 5.66
 -4 3 -10 10.55 2.94
 -4 3 -10 13.32 4.36
 4 -3 10 13.39 3.27
 -4 3 -11 4.51 1.87
 -4 3 -11 4.81 1.75
 4 -3 11 6.79 3.77
 -4 3 -11 6.62 2.2
 -4 3 -11 3.6 2.31
 4 -3 11 5.82 2.61
 -4 3 -11 6.01 3.66
 -4 3 -12 2.67 1.75
 -4 3 -12 1.61 2.59
 4 -3 12 -1.37 2.92
 -4 3 -12 3.43 1.62
 4 -3 12 2.11 2.01
 4 -3 13 20.15 3.19
 -4 3 -13 15.23 2.49
 -4 3 -13 17.42 2.98
 -4 3 -13 15.47 2.58
 -4 3 -13 13.68 4.32
 -4 3 -13 17.82 2.76
 4 -3 14 4.5 1.82
 -4 3 -14 3.69 1.6
 -4 3 -14 2.03 1.67
 -4 3 -14 3.34 1.5
 -4 3 -15 0.64 1.26
 -4 3 -15 0.84 1.01
 4 -3 15 0.23 1.3
 -4 3 -16 1.51 1.1
 4 -3 16 2.17 1.13
 -4 3 -17 0.99 0.71
 4 -3 17 0.92 0.75
 4 -2 -18 9.63 1.17
 -4 2 17 12.29 1.36
 4 -2 -17 10.84 1.57
 -4 2 16 8.85 1.36
 -4 2 16 8.83 1.45
 4 -2 -16 7.54 1.61
 -4 2 15 1.44 1.03
 -4 2 15 0.62 1.04
 4 -2 -15 1.66 1.29
 4 -2 -14 23.13 5.48
 -4 2 14 22.3 2.36
 -4 2 14 20.65 2.26
 4 -2 -14 21.17 2.81
 4 -2 -13 40.66 7.09
 -4 2 13 43.46 3.38
 4 -2 -13 36.77 3.77
 -4 2 12 122.16 6.34
 4 -2 -12 114.83 7.13
 -4 2 12 113.86 6.31
 -4 2 11 291.38 12.44
 4 -2 -11 293.08 19.77
 4 -2 -11 283.52 13.34
 -4 2 11 292.78 12.54
 -4 2 10 82.67 5.13
 4 -2 -10 80.15 9.56
 4 -2 -10 91.05 9.45
 -4 2 10 90.58 5.22
 4 -2 -10 85.41 5.79
 4 -2 -9 0.82 2.07
 -4 2 9 2.76 1.37
 4 -2 -9 2.05 1.43
 4 -2 -9 1.89 2.38
 4 -2 -9 3.48 1.68
 4 -2 -9 2.87 1.92
 -4 2 8 7.01 1.56
 4 -2 -8 6.99 1.83
 4 -2 -8 6.95 1.64
 -4 2 8 6.21 2.16
 4 -2 -8 6.83 2.75
 4 -2 -8 9.75 3.1
 4 -2 -8 4.53 1.76
 4 -2 -7 4.72 1.36
 4 -2 -7 4.74 1.49
 4 -2 -7 1.53 1.97
 4 -2 -7 4.13 2.24
 -4 2 7 3.83 1.3
 4 -2 -6 40.27 3.63
 4 -2 -6 54.25 3.57
 4 -2 -6 55.37 3.59
 -4 2 6 50.01 3.43
 4 -2 -6 57.38 5.75
 4 -2 -6 45.84 5.27
 4 -2 -5 4.25 1.11
 4 -2 -5 3.97 1.17
 4 -2 -5 3.96 2
 -4 2 5 2.66 1.2
 -4 2 4 47.27 3.09
 -4 2 4 48.77 3.49
 4 -2 -4 47.36 2.87
 4 -2 -3 144.78 8.54
 4 -2 -3 143.26 8.58
 4 -2 -2 246.26 12.47
 4 -2 -2 291.61 13.25
 4 -2 -1 19.04 2.88
 4 -2 -1 22.2 2.86
 4 -2 0 101.82 7.19
 4 -2 0 114.5 7.01
 4 -2 1 22.95 3.49
 4 -2 1 24.06 3.03
 4 -2 2 10.94 2.99
 -4 2 -3 29.3 2.61
 -4 2 -4 123.97 6.48
 -4 2 -4 131.07 6.69
 -4 2 -4 137.88 7.07
 4 -2 5 647.47 32.52
 -4 2 -5 620.51 25.57
 -4 2 -5 632.15 25.68
 -4 2 -5 724.14 30.2
 4 -2 5 649.08 26.13
 -4 2 -5 625.5 28.98
 -4 2 -5 747.73 26.64
 -4 2 -6 1518.36 52.54
 -4 2 -6 1585.33 50.28
 -4 2 -6 1259.74 47.93
 -4 2 -6 1303.89 48.82
 -4 2 -6 1523.61 54.94
 -4 2 -6 1339.42 48.92
 4 -2 6 1291.81 49.5
 -4 2 -6 1275.96 52.82
 4 -2 6 1007.31 55.31
 -4 2 -7 2052.25 58.13
 -4 2 -7 1644.37 55.02
 -4 2 -7 1693.5 55.93
 -4 2 -7 2078.39 64.76
 -4 2 -7 1768.78 56.29
 4 -2 7 1441.17 56.61
 -4 2 -7 1645.33 61.18
 -4 2 -8 1351.67 44.3
 -4 2 -8 1244.81 41.58
 -4 2 -8 1275.79 42.41
 -4 2 -8 1482.83 51.56
 -4 2 -8 1315.11 42.98
 4 -2 8 885.04 42.6
 -4 2 -8 1300.91 48.27
 4 -2 8 1051.21 53.11
 -4 2 -9 1090.6 47.39
 -4 2 -9 1201.91 47.76
 -4 2 -9 1233.62 45.68
 -4 2 -9 1295.35 46.53
 -4 2 -9 1457.28 55.8
 -4 2 -9 1324.34 47.12
 4 -2 9 1101.39 47.7
 -4 2 -9 1301.16 52.53
 4 -2 9 1634.57 60.18
 -4 2 -10 774.06 34.18
 -4 2 -10 785.64 32.37
 -4 2 -10 822.25 32.99
 -4 2 -10 936.17 42.02
 -4 2 -10 869.44 33.82
 4 -2 10 989.65 35.74
 -4 2 -10 834.14 38.72
 4 -2 10 1040.13 43.37
 -4 2 -11 197.33 10.49
 -4 2 -11 200.02 10.87
 -4 2 -11 230.79 17.63
 4 -2 11 260.08 12.95
 -4 2 -11 199.23 11.69
 -4 2 -11 208.9 11.47
 4 -2 11 248.59 17.29
 -4 2 -12 33.5 4.13
 4 -2 12 46.3 5
 -4 2 -12 41.19 4.1
 -4 2 -12 34.03 3.72
 4 -2 12 48.67 6.97
 -4 2 -12 32.73 6.79
 -4 2 -12 36.46 4.26
 -4 2 -13 142.88 14.02
 4 -2 13 175.6 9.68
 4 -2 13 148.58 12.13
 -4 2 -14 61.15 4.93
 -4 2 -14 73.09 9.26
 4 -2 14 82.26 5.77
 -4 2 -14 61.59 5.33
 -4 2 -14 61.45 4.95
 -4 2 -15 8.5 1.87
 -4 2 -15 11.99 2.22
 -4 2 -15 8.82 2.16
 4 -2 15 12.15 2.27
 -4 2 -16 36.13 3.38
 -4 2 -16 39.82 3.38
 4 -2 16 45.12 3.5
 -4 2 -17 5.45 1.3
 4 -2 17 6.94 1.4
 4 -2 18 0.87 0.65
 4 -1 -18 28.03 2.12
 -4 1 17 0.76 0.81
 4 -1 -17 0.88 1.02
 4 -1 -17 0.06 0.84
 4 -1 -16 0.1 1.07
 -4 1 16 0.49 0.85
 -4 1 16 2.73 1.08
 4 -1 -15 12.29 2.15
 -4 1 15 13.01 1.71
 -4 1 15 12.41 1.84
 4 -1 -14 68.33 8.83
 4 -1 -13 21.11 5.42
 4 -1 -13 18.53 2.83
 -4 1 13 21.12 2.37
 -4 1 13 19.06 2.35
 4 -1 -12 17.56 2.75
 -4 1 12 17.2 2.26
 -4 1 12 13.5 1.97
 4 -1 -12 20.04 5.14
 4 -1 -11 3.65 1.66
 -4 1 11 5.69 1.5
 -4 1 11 4.88 1.54
 4 -1 -11 3.44 3.16
 4 -1 -10 50.41 4.28
 4 -1 -10 47.4 7.21
 4 -1 -10 47.28 4.8
 -4 1 10 50.11 3.57
 -4 1 10 52.74 3.73
 4 -1 -9 2.4 1.41
 4 -1 -9 0.49 1.68
 4 -1 -9 1.08 2.05
 4 -1 -9 -0.81 2.71
 -4 1 9 1.51 1.15
 -4 1 9 1.68 1.28
 4 -1 -8 0.92 1.27
 4 -1 -8 0.97 1.84
 -4 1 8 0.61 1.09
 4 -1 -8 0.91 1.36
 4 -1 -8 0.34 1.81
 4 -1 -8 0.65 1.09
 4 -1 -7 49.12 3.48
 -4 1 7 48.88 3.34
 4 -1 -7 34.24 3.37
 4 -1 -7 51.78 3.75
 4 -1 -7 40.87 5.25
 4 -1 -7 47.35 3.54
 4 -1 -7 57.44 6.04
 -4 1 7 44.9 4.15
 -4 1 6 42.13 2.96
 4 -1 -6 41.1 3.07
 4 -1 -6 37.96 3.17
 4 -1 -6 42.84 3.02
 -4 1 6 35.9 3.83
 4 -1 -6 43.19 3.06
 4 -1 -6 46.6 4.99
 -4 1 5 51.99 3.23
 4 -1 -5 50.25 3.09
 4 -1 -5 51.17 3.23
 4 -1 -5 45.44 4.85
 4 -1 -4 218.26 11.83
 4 -1 -4 254.16 12.25
 4 -1 -3 472.86 20.25
 4 -1 -3 496.39 20.46
 4 -1 -2 464.66 20.07
 4 -1 -2 546.42 20.97
 4 -1 -1 437.05 18.65
 4 -1 -1 509.82 19.67
 4 -1 0 15.35 2.29
 4 -1 0 14.03 2.47
 4 -1 1 261.82 11.91
 4 -1 1 238.49 12.39
 4 -1 2 275.23 13.93
 -4 1 -2 280.14 13.03
 -4 1 -3 120.38 7.71
 4 -1 3 129.55 8.83
 -4 1 -3 111.23 7.42
 -4 1 -4 325.34 15.87
 4 -1 4 331.39 17.47
 -4 1 -4 319.38 15.78
 -4 1 -5 27.42 3.98
 -4 1 -5 29.97 4.11
 -4 1 -5 24.74 2.53
 -4 1 -6 143.33 7.36
 -4 1 -6 145.84 7.29
 4 -1 6 140.78 7.98
 -4 1 -7 184.55 8.64
 -4 1 -7 141.31 6.85
 4 -1 7 98.09 7.67
 -4 1 -7 180.28 11.78
 -4 1 -7 128.74 9.9
 4 -1 7 62.41 9.88
 -4 1 -7 147.54 7.52
 -4 1 -7 150.52 7.54
 -4 1 -8 73.42 4.76
 -4 1 -8 75.68 5.28
 4 -1 8 83.27 4.86
 -4 1 -8 88.49 8.24
 -4 1 -8 84.05 6.02
 -4 1 -9 622.01 24.7
 -4 1 -9 722.27 33.07
 -4 1 -9 686.54 30.72
 -4 1 -9 654.42 25.56
 4 -1 9 643.38 24.48
 -4 1 -9 551.03 26.08
 4 -1 9 738.31 33.85
 -4 1 -10 865.78 33.14
 4 -1 10 975.54 36.08
 -4 1 -10 976.63 42.64
 -4 1 -10 954.89 39.97
 -4 1 -10 906.62 33.94
 4 -1 10 861.03 32.63
 4 -1 10 1054.96 42.31
 -4 1 -11 694.36 28.23
 -4 1 -11 790.16 37.49
 -4 1 -11 706.61 33.92
 -4 1 -11 665.04 27.53
 4 -1 11 820.66 30.19
 -4 1 -11 618.59 28.54
 4 -1 11 849.18 35.64
 -4 1 -12 735.54 31.06
 -4 1 -12 762.29 30.73
 -4 1 -12 818.43 40.48
 -4 1 -12 715.85 36.44
 4 -1 12 849.53 36.92
 4 -1 12 910.23 32.74
 -4 1 -13 282.39 14.07
 -4 1 -13 285.82 13.85
 -4 1 -13 301.3 21.3
 -4 1 -13 283.13 18.97
 -4 1 -13 291.11 14.7
 4 -1 13 298.17 17.7
 -4 1 -14 39.76 7.19
 -4 1 -15 34.36 3.79
 -4 1 -15 28.87 3.37
 4 -1 15 37.21 3.68
 -4 1 -15 36.12 3.63
 -4 1 -16 10.46 2.12
 -4 1 -16 11.74 2.09
 -4 1 -16 11.11 2.02
 4 -1 16 14.31 2.19
 -4 1 -17 50.99 3.67
 4 -1 17 51.06 3.47
 -4 1 -17 42.02 3.41
 -4 1 -18 16.97 1.85
 4 -1 18 21.67 1.81
 4 0 -18 188.31 7.96
 4 0 -17 86.1 4.98
 -4 0 17 96.36 4.53
 4 0 -17 84.7 4.71
 4 0 -16 41.2 3.54
 -4 0 16 45.39 3.12
 4 0 -16 45.5 3.61
 4 0 -15 70.91 5.2
 -4 0 15 82.37 4.6
 -4 0 15 72.21 4.23
 4 0 -14 -0.89 2.67
 4 0 -13 82.1 9.56
 4 0 -13 82.08 5.88
 -4 0 13 82.1 4.99
 -4 0 13 80.7 4.82
 4 0 -12 36.26 3.76
 -4 0 12 34.42 2.92
 4 0 -12 33.2 6.12
 -4 0 11 4.73 1.35
 4 0 -11 9.75 3.66
 -4 0 11 8.22 1.6
 4 0 -11 7.73 2.06
 4 0 -10 1.42 1.9
 4 0 -10 -0.44 2.37
 -4 0 10 0.47 1.05
 4 0 -10 0.41 1.24
 -4 0 10 0.99 1.11
 4 0 -9 32.93 3.88
 4 0 -9 43.56 3.75
 4 0 -9 39.72 6.17
 -4 0 9 45.44 3.07
 -4 0 9 45.22 3.25
 4 0 -8 0.75 1.21
 4 0 -8 0.99 1.65
 4 0 -8 2.17 2.2
 4 0 -8 -0.45 1.19
 -4 0 8 0.88 1.08
 4 0 -7 2.01 1.02
 4 0 -7 2.92 1.18
 -4 0 7 4.45 1.26
 4 0 -7 4.86 1.36
 4 0 -7 2.1 1.23
 4 0 -7 3.25 1.92
 4 0 -6 -0.07 0.87
 4 0 -6 0.49 1.35
 4 0 -6 -0.37 0.89
 -4 0 6 -0.11 1.08
 4 0 -6 0.15 0.79
 -4 0 6 0.39 0.98
 4 0 -6 0.71 1.58
 4 0 -5 3.23 1.82
 4 0 -5 4.82 1.91
 4 0 -4 403.55 18.95
 4 0 -4 476.61 19.12
 4 0 -3 668.09 27.48
 4 0 -3 745.68 27.82
 4 0 -2 1529.76 56.03
 4 0 -2 1584.03 56.55
 4 0 -1 664.52 25.72
 4 0 -1 714.9 26.63
 -4 0 0 2282.75 81.18
 4 0 0 2442.09 83.13
 4 0 0 2209.93 81.25
 4 0 0 2446.55 82.35
 -4 0 -1 3542.72 123.2
 4 0 1 3504.28 124.32
 -4 0 -2 2226.31 79.45
 -4 0 -2 2217.96 79.49
 4 0 2 2233.93 80.39
 -4 0 -3 481 20.1
 -4 0 -3 458.65 19.7
 4 0 3 477.77 20.81
 -4 0 -4 32.94 3.93
 -4 0 -4 31.39 3.66
 4 0 5 45.4 5.56
 -4 0 -5 39.39 4.64
 -4 0 -5 35.8 4.31
 4 0 6 5.41 2.09
 4 0 6 5.6 1.26
 4 0 6 4.65 3.12
 -4 0 -6 8.82 2.67
 -4 0 -6 9.38 2.72
 4 0 7 72.89 4.15
 4 0 7 51.47 5.03
 -4 0 -8 102.36 8.7
 -4 0 -8 107.44 9.45
 4 0 8 96.45 5.26
 -4 0 -9 73.05 7.84
 -4 0 -9 95.28 9.47
 4 0 9 77.63 8.29
 4 0 9 79.55 4.91
 -4 0 -10 57.76 7.35
 -4 0 -10 76.92 8.93
 4 0 10 62.05 4.37
 4 0 10 76.3 7.95
 4 0 11 45.07 4.79
 -4 0 -11 53.35 7.93
 -4 0 -11 43.05 6.66
 4 0 11 53.79 6.74
 4 0 11 45.53 3.76
 -4 0 -11 45.21 4.39
 4 0 12 277.12 12.42
 4 0 12 299.75 14.01
 -4 0 -12 257.58 13.35
 -4 0 -12 285.38 20.03
 -4 0 -12 258.99 17.69
 -4 0 -13 281.89 20.38
 -4 0 -13 252.12 17.89
 4 0 13 281.7 12.8
 -4 0 -13 271.35 13.9
 -4 0 -13 285.68 13.57
 -4 0 -14 16.59 5.05
 -4 0 -14 15.93 4.31
 4 0 14 20.96 2.54
 -4 0 -14 17.4 2.76
 4 0 14 18.07 2.93
 -4 0 -14 16.08 2.89
 -4 0 -15 17.27 2.91
 4 0 15 19.91 2.87
 -4 0 -15 22.93 5.23
 -4 0 -15 15.11 4.53
 -4 0 -15 19.55 2.83
 -4 0 -16 34.28 3.48
 4 0 16 38.51 3.44
 -4 0 -16 34.95 3.58
 -4 0 -16 29.58 3.48
 4 0 17 1.45 1.07
 -4 0 -17 0.39 1.09
 -4 0 -17 0.63 1.11
 -4 0 -17 2.33 1.27
 -4 0 -18 -0.2 0.84
 4 0 18 0.82 0.75
 -4 0 -18 0.58 0.96
 -4 0 -19 2.8 0.78
 4 1 -18 7.5 1.23
 4 1 -17 75.27 4.4
 4 1 -17 77.98 4.62
 -4 -1 16 82.92 4.53
 4 1 -16 83.93 5.22
 4 1 -16 84.94 5.32
 -4 -1 15 140.76 6.7
 4 1 -15 125.41 7.42
 4 1 -14 26.34 5.45
 4 1 -14 21.38 5.11
 -4 -1 13 32.89 2.78
 4 1 -13 30.48 3.53
 -4 -1 13 33.56 2.96
 4 1 -13 29.79 3.25
 4 1 -13 34.94 6.13
 -4 -1 12 19.73 2.33
 4 1 -12 22.09 5.03
 -4 -1 12 19.66 2.15
 4 1 -12 19.88 2.93
 4 1 -11 5.04 3.28
 -4 -1 11 5.79 1.4
 4 1 -11 4.96 1.81
 4 1 -10 21.82 4.58
 4 1 -10 20.4 2.8
 -4 -1 10 21.74 2.21
 4 1 -9 4.09 1.96
 -4 -1 9 4.53 1.13
 -4 -1 9 4.19 1.23
 4 1 -9 3.03 2.49
 4 1 -9 3.18 1.52
 4 1 -8 2.09 1.51
 4 1 -8 3.51 1.41
 4 1 -8 1.28 1.37
 -4 -1 8 3.57 1.21
 4 1 -8 3.59 2.51
 4 1 -7 12.24 1.87
 4 1 -7 15.36 2.66
 4 1 -7 15.17 1.98
 4 1 -7 12.77 1.81
 -4 -1 7 14.08 1.72
 4 1 -6 48.23 5.03
 4 1 -6 43.59 2.86
 4 1 -6 43.49 2.9
 -4 -1 6 38.06 2.77
 4 1 -6 51.65 5.3
 4 1 -6 45.11 4.3
 4 1 -6 46.54 3.03
 4 1 -5 112.43 6.78
 4 1 -5 89.04 6.7
 4 1 -5 104 6.76
 4 1 -4 4.91 1.87
 4 1 -4 6.27 1.73
 4 1 -3 10.3 2.01
 4 1 -3 9.89 1.87
 4 1 -2 11.14 1.89
 4 1 -2 18.51 2.2
 4 1 -1 258.78 10.26
 4 1 -1 288.38 11.04
 -4 -1 0 1957.58 68.49
 4 1 0 1941.84 68.32
 4 1 0 1974.27 69.45
 4 1 1 1601.53 58.81
 4 1 1 1591.53 56.34
 -4 -1 -1 1694.99 57.86
 4 1 2 5156.89 169.14
 -4 -1 -2 5048.91 168.01
 -4 -1 -2 5227.7 168.7
 4 1 3 7201.85 182.48
 -4 -1 -3 7152.84 181.06
 4 1 4 3166.25 111.15
 -4 -1 -4 3206.7 110.26
 -4 -1 -4 2949.02 110.88
 -4 -1 -5 3277.36 121.4
 -4 -1 -5 3547.77 121.21
 4 1 5 3359.26 121.62
 -4 -1 -6 902.42 38.63
 4 1 6 912.5 38.82
 4 1 7 76.29 5.48
 4 1 7 77.18 7.18
 4 1 7 84.37 4.63
 -4 -1 -8 82.99 7.77
 4 1 8 81.75 4.64
 -4 -1 -9 3.38 2.39
 4 1 9 2.15 1.73
 4 1 9 3.1 1.32
 -4 -1 -10 0.75 2.35
 4 1 10 -0.31 1.79
 4 1 10 0.99 1.17
 -4 -1 -11 6.09 3.17
 4 1 11 6.78 2.28
 4 1 11 3.08 1.45
 -4 -1 -12 18.67 4.5
 4 1 12 16.94 3.01
 4 1 12 16.19 2.38
 -4 -1 -13 3.15 3.07
 -4 -1 -13 6.16 3.52
 4 1 13 4.69 1.64
 4 1 13 8.45 2.38
 4 1 14 42.92 3.68
 -4 -1 -14 40.47 7.18
 -4 -1 -14 40.83 6.55
 4 1 14 36.41 3.89
 -4 -1 -14 37.78 4.29
 -4 -1 -15 87.48 10.44
 -4 -1 -15 106.32 10.46
 -4 -1 -16 16.19 2.72
 4 1 16 16.23 2.34
 4 1 16 17.17 2.19
 -4 -1 -16 17.43 2.67
 -4 -1 -17 1.7 1.42
 4 1 17 1.36 1.09
 -4 -1 -17 0.77 1.1
 -4 -1 -17 1.05 1.19
 -4 -1 -18 13.12 1.95
 4 1 18 12.22 1.47
 -4 -1 -18 8.84 1.56
 -4 -1 -18 6.72 1.33
 -4 -1 -19 1.94 0.86
 4 2 -18 6.72 1.03
 4 2 -18 9.02 1.26
 4 2 -17 27.67 2.48
 4 2 -17 29.62 2.65
 4 2 -16 15.43 2.18
 4 2 -16 13.34 2.1
 -4 -2 16 16.26 1.75
 4 2 -15 7.84 1.89
 4 2 -15 9 2.04
 4 2 -15 7.39 1.58
 -4 -2 15 8.8 1.54
 4 2 -14 0.78 2.08
 4 2 -14 1.58 2.48
 -4 -2 13 3.59 1.39
 4 2 -13 2.34 1.62
 4 2 -13 3.71 2.71
 4 2 -13 2.14 2.69
 4 2 -13 5.05 1.68
 -4 -2 12 4.59 1.42
 4 2 -12 1.64 2.13
 4 2 -12 2.55 1.66
 4 2 -12 2.04 1.56
 4 2 -11 46.16 6.62
 4 2 -11 52.89 4.48
 -4 -2 11 49.29 3.25
 -4 -2 11 44.99 3.41
 -4 -2 10 187.78 8.25
 4 2 -10 188.35 13.31
 4 2 -10 191.4 9.79
 4 2 -9 355.73 18.73
 4 2 -9 304.77 14.95
 -4 -2 9 345.34 13.26
 4 2 -9 333.4 14.61
 4 2 -8 189.9 12.52
 -4 -2 8 207.98 7.85
 4 2 -8 156.7 8.73
 4 2 -8 180.94 8.02
 4 2 -8 218.51 9.21
 4 2 -7 242.57 10.69
 4 2 -7 216.43 12.76
 4 2 -7 235.58 10.44
 4 2 -7 237.35 9.83
 4 2 -6 5.02 1.24
 4 2 -6 1.95 0.97
 4 2 -6 2.82 1.79
 4 2 -6 2.58 1.86
 4 2 -5 259.75 12.51
 4 2 -5 221.71 12.15
 4 2 -4 33.7 3.46
 4 2 -4 37.74 3.97
 4 2 -3 250.4 11.41
 4 2 -3 259.91 12.41
 4 2 -2 67.95 4.34
 4 2 -1 244.83 9.96
 -4 -2 1 215.69 8.73
 4 2 0 314.34 12.52
 -4 -2 0 295.14 12.11
 -4 -2 -1 57.13 3.92
 4 2 1 62.01 3.82
 -4 -2 -2 11.2 1.48
 -4 -2 -2 12.95 2.08
 4 2 2 10.63 1.41
 -4 -2 -3 1255.92 45.86
 -4 -2 -3 1357.64 44.65
 4 2 3 1380.58 45.79
 4 2 4 677.95 26.54
 -4 -2 -4 618.81 26.91
 -4 -2 -4 703.52 26.09
 4 2 5 830.19 31.3
 -4 -2 -5 747.97 31.83
 4 2 6 1269.81 50
 -4 -2 -6 1212.39 50.94
 4 2 7 3048.65 108.43
 4 2 7 2855.36 105.11
 -4 -2 -7 2910.35 109.98
 4 2 8 968.37 39.38
 -4 -2 -8 1075.22 44.63
 4 2 8 1065.28 41.8
 4 2 8 1131.47 38.86
 -4 -2 -9 986.02 40.04
 -4 -2 -9 1021.88 39.14
 4 2 9 954.24 32.51
 -4 -2 -10 192.98 14.61
 -4 -2 -10 201.76 13.99
 4 2 10 165.29 9.6
 4 2 10 205.77 9.26
 -4 -2 -11 36.27 6.62
 -4 -2 -11 37.45 6.18
 4 2 11 42.19 4.12
 4 2 11 39.91 3.5
 -4 -2 -12 26.18 5.84
 -4 -2 -12 21.21 5.12
 4 2 12 25.14 2.94
 4 2 12 24.72 3.32
 -4 -2 -13 -0.46 3.01
 4 2 13 1.8 1.36
 4 2 13 4.84 1.89
 -4 -2 -14 15.22 4.23
 4 2 14 18.04 2.54
 4 2 14 18.59 2.71
 -4 -2 -15 14.82 4.33
 -4 -2 -15 20.63 4.95
 4 2 16 12.66 2.11
 4 2 16 14.64 2.11
 -4 -2 -16 11.43 2.52
 -4 -2 -17 62.21 4.83
 4 2 17 67.46 4.14
 4 2 17 57.93 3.92
 -4 -2 -17 66.74 4.84
 -4 -2 -18 1.59 1.17
 -4 -2 -18 0.43 0.81
 -4 -2 -18 2.04 1.2
 4 2 18 1.49 0.81
 -4 -2 -19 15.65 1.82
 4 3 -18 1.03 0.68
 4 3 -17 22.39 2.24
 4 3 -17 23.65 2.25
 4 3 -16 0.21 1.12
 4 3 -16 -0.31 1.18
 4 3 -15 1.25 1.44
 4 3 -15 1.04 1.25
 -4 -3 15 0.21 0.88
 4 3 -15 1.14 1.08
 4 3 -14 5.02 2.54
 4 3 -14 4.57 2.45
 -4 -3 14 2.85 1.19
 4 3 -14 2.62 1.51
 4 3 -13 5.31 1.74
 4 3 -13 4.58 2.61
 4 3 -13 4.73 2.64
 -4 -3 13 8.04 1.57
 4 3 -13 5.78 1.94
 4 3 -12 35.9 5.74
 4 3 -12 39.53 6.38
 4 3 -12 38.87 3.99
 -4 -3 12 45.31 3.27
 4 3 -12 38.4 3.72
 4 3 -11 4.89 1.84
 4 3 -11 -0.37 2.24
 4 3 -11 2.1 2.51
 4 3 -11 2.6 1.64
 -4 -3 11 3.52 1.24
 4 3 -10 12.28 2.32
 4 3 -10 8.78 3.11
 4 3 -10 9.4 3.56
 4 3 -10 6.44 1.89
 -4 -3 10 9.12 1.56
 4 3 -9 48.12 3.99
 4 3 -9 42.09 3.53
 4 3 -9 50.36 5.91
 4 3 -8 179.86 9.37
 4 3 -8 168.53 8.37
 4 3 -8 205.45 9.31
 4 3 -8 210.85 12.3
 4 3 -7 758.84 29.59
 4 3 -7 713.67 29.84
 4 3 -7 853.24 29.15
 4 3 -7 778.67 28.97
 4 3 -7 894.4 30.25
 4 3 -6 731.75 26.41
 4 3 -6 661.89 30
 4 3 -6 763.61 30.09
 4 3 -6 690.1 26.55
 4 3 -6 691.01 30.8
 4 3 -6 786.27 26.5
 4 3 -5 1261.17 46.79
 4 3 -5 1151.56 45.33
 4 3 -4 1545.16 57.93
 4 3 -4 1550.5 56.59
 4 3 -3 510.9 20.47
 4 3 -3 542.9 22.3
 4 3 -2 103.44 6.72
 4 3 -2 94.24 6.44
 4 3 -2 93.06 5.16
 4 3 -1 6.39 1.87
 4 3 -1 6.74 2.25
 4 3 -1 3.67 1
 4 3 0 2.17 1.28
 4 3 0 0.48 0.7
 4 3 0 0.15 1.4
 4 3 1 462.28 17.73
 4 3 1 473.96 18.49
 4 3 2 187.69 8.43
 -4 -3 -3 255.75 12.66
 -4 -3 -3 264.92 10.62
 4 3 3 270.35 11.03
 -4 -3 -4 184.12 8.39
 -4 -3 -4 170.7 9.94
 -4 -3 -5 11.44 2.1
 -4 -3 -5 7.19 2.57
 -4 -3 -6 250.95 13.94
 4 3 6 233.99 11.81
 4 3 7 246.61 12.38
 -4 -3 -7 322.64 15.7
 4 3 8 347.46 14.97
 -4 -3 -8 396.04 20.15
 4 3 9 880.15 34.6
 -4 -3 -9 1065.45 41.05
 4 3 10 923.57 36.62
 -4 -3 -10 983.61 44.24
 -4 -3 -11 279.25 17.92
 4 3 11 288.08 12.29
 4 3 11 247.55 12.28
 -4 -3 -11 245.84 17.89
 4 3 12 88.11 5.63
 4 3 12 78.9 5.69
 -4 -3 -12 84 9.88
 -4 -3 -13 4.3 3.13
 4 3 13 5.68 1.71
 4 3 13 3.63 1.7
 -4 -3 -13 3.56 3.12
 -4 -3 -14 7.1 3.42
 4 3 14 6.88 1.83
 4 3 14 7.93 1.87
 -4 -3 -14 3.94 2.95
 4 3 15 -0.72 1.46
 -4 -3 -15 3.14 2.54
 4 3 16 9.28 1.82
 -4 -3 -17 1.15 1.44
 4 3 17 1.89 1.1
 4 3 18 4.27 1.1
 4 3 18 5.78 1.2
 -4 -3 -18 3.41 1.02
 -4 -3 -18 7.32 1.79
 -4 -3 -18 5.94 1.6
 -4 -3 -19 21.81 2.02
 -4 -3 -19 27.31 2.41
 4 4 -17 -0.07 0.79
 4 4 -17 0.54 0.9
 4 4 -17 0.53 0.67
 4 4 -16 1.37 1.19
 4 4 -16 1.8 1.16
 4 4 -15 1.11 1.2
 4 4 -15 1.2 1.1
 4 4 -15 2 1.41
 4 4 -14 16.59 2.55
 4 4 -14 13.99 2.43
 4 4 -14 14.05 2.14
 4 4 -13 25.31 3.1
 4 4 -13 22.94 3.08
 4 4 -13 14.32 4.02
 4 4 -13 14.25 3.7
 4 4 -13 24.5 2.83
 -4 -4 12 25.74 2.41
 4 4 -12 31.83 3.49
 4 4 -12 28.1 3.11
 4 4 -12 21.77 4.91
 4 4 -12 26.29 3.33
 4 4 -12 23.93 4.61
 4 4 -11 17.1 3.9
 4 4 -11 23.25 2.91
 -4 -4 11 22.83 2.22
 4 4 -11 22.33 3.1
 4 4 -11 17.35 4.38
 4 4 -10 11.54 3.29
 4 4 -10 11.55 2.19
 -4 -4 10 12.64 1.67
 4 4 -10 9.3 3.54
 4 4 -10 12.53 2.36
 4 4 -9 0.62 1.28
 4 4 -9 -0.87 1.73
 4 4 -9 0.36 1.38
 -4 -4 9 0.94 0.91
 4 4 -9 2.96 2.62
 4 4 -9 1.35 1.38
 4 4 -8 10.48 2.58
 -4 -4 8 12.89 1.49
 4 4 -8 8.97 3.29
 4 4 -8 10.32 1.97
 4 4 -8 8.71 2.57
 4 4 -8 9.92 1.94
 4 4 -8 12.15 2.12
 4 4 -7 96.18 5.34
 4 4 -7 109.32 9
 4 4 -7 92.37 5.03
 4 4 -7 98.56 5.53
 4 4 -7 86.66 4.61
 4 4 -6 283.25 11.7
 4 4 -6 285.65 11.06
 4 4 -6 276.95 11.73
 4 4 -6 252.29 10.95
 4 4 -6 259.41 13.45
 4 4 -6 274.11 10.8
 4 4 -5 577.24 25.38
 4 4 -5 556.54 27.32
 4 4 -5 660.42 22.88
 4 4 -5 623.84 25.21
 4 4 -5 622.01 22.88
 4 4 -4 1292.26 47.46
 4 4 -4 1509.79 51.07
 4 4 -4 1162.25 47.56
 4 4 -4 1378.87 50.98
 4 4 -3 2115.55 68.66
 4 4 -3 1801.59 65.04
 4 4 -3 1670.61 65.44
 4 4 -3 2070.68 69.25
 4 4 -2 2263.37 84.85
 4 4 -2 2848.52 88.67
 4 4 -2 2432.87 85.61
 4 4 -2 2909.09 89.92
 4 4 -1 4279.48 136.75
 4 4 -1 4045.54 135.59
 4 4 0 6029.04 199.02
 4 4 0 5497.12 195.46
 4 4 0 6054.55 198
 4 4 1 3918.29 128.61
 4 4 1 3499.3 125.24
 4 4 1 3790.56 127.23
 -4 -4 -2 1174.02 41.64
 4 4 2 1327.26 45.57
 4 4 2 1289.73 44.14
 -4 -4 -3 47.9 2.43
 4 4 3 60.42 3.87
 4 4 3 56.9 4.7
 -4 -4 -4 37.31 2.54
 -4 -4 -4 32.96 2.38
 4 4 4 38.28 3.87
 4 4 5 19.08 2.77
 -4 -4 -5 23.15 2.57
 4 4 6 223.82 11.87
 -4 -4 -6 270.78 14.59
 -4 -4 -7 39.89 5.02
 -4 -4 -8 69.9 7.64
 -4 -4 -8 71.6 7.34
 4 4 9 1.3 1.24
 -4 -4 -9 5.02 2.88
 4 4 10 3.67 1.49
 -4 -4 -10 2.43 2.71
 -4 -4 -10 3.69 1.34
 -4 -4 -10 4.67 3.12
 -4 -4 -11 34.78 6.19
 -4 -4 -11 34.23 3.14
 -4 -4 -11 27.49 5.7
 -4 -4 -12 4.85 3.62
 -4 -4 -12 9.66 3.78
 -4 -4 -13 22.46 5.25
 -4 -4 -13 11.89 4.12
 4 4 13 18.78 2.62
 -4 -4 -14 427.46 24.77
 -4 -4 -14 360.95 22.73
 4 4 14 421.51 17.25
 -4 -4 -15 127.15 12.31
 4 4 16 72.79 4.75
 4 4 17 45.92 3.39
 -4 -4 -18 70.58 4.63
 4 4 18 66.05 3.7
 -4 -4 -19 10.36 1.55
 -4 -4 -19 12.46 1.7
 4 5 -17 2.9 0.84
 4 5 -16 -0.09 0.95
 4 5 -16 1.43 1.18
 4 5 -16 -0.72 0.85
 4 5 -15 32.73 3.14
 4 5 -14 42.63 3.91
 4 5 -14 43.98 3.94
 4 5 -14 47.44 3.68
 4 5 -12 82.72 5.8
 4 5 -12 89.49 6.13
 4 5 -12 94.38 5.73
 4 5 -11 219.64 10.73
 4 5 -11 192.37 14.17
 4 5 -11 192.2 9.74
 4 5 -11 217.79 10.33
 4 5 -11 222.37 11.01
 4 5 -10 119.66 7.28
 4 5 -10 124.15 6.95
 4 5 -10 118.9 7.13
 4 5 -10 109.59 10.03
 4 5 -10 110.48 7.22
 4 5 -9 4.7 1.71
 4 5 -9 4.31 1.65
 4 5 -9 3.01 1.55
 4 5 -9 3.65 1.63
 4 5 -9 3.61 2.42
 4 5 -8 34.36 3.97
 4 5 -8 38.39 5.62
 4 5 -8 37.74 3.32
 4 5 -8 43.15 3.65
 4 5 -8 43.18 3.74
 4 5 -8 46.49 3.89
 4 5 -7 14.92 2.1
 4 5 -7 8.67 2.3
 4 5 -7 12.44 3.33
 4 5 -7 11.92 1.96
 4 5 -7 9.26 1.81
 4 5 -7 14.8 2.15
 4 5 -6 96.62 5.31
 4 5 -6 109.45 5.55
 4 5 -6 106.22 5.71
 4 5 -6 110.73 9
 4 5 -6 110.17 5.93
 4 5 -6 107.81 5.86
 4 5 -6 110.61 5.95
 4 5 -6 99.11 4.97
 4 5 -5 132.38 6.72
 4 5 -5 136.75 6.3
 4 5 -5 135.32 6.67
 4 5 -5 134.85 9.67
 4 5 -5 135.1 6.83
 4 5 -5 135.18 6.21
 4 5 -4 51.96 3.66
 4 5 -4 54.13 3.13
 4 5 -4 49.49 3.1
 4 5 -4 50.12 3.46
 4 5 -3 402.41 18.45
 4 5 -3 385.04 19.69
 4 5 -3 379.87 18.77
 4 5 -2 212.2 11.42
 4 5 -2 231.16 13.06
 4 5 -2 191.32 12.24
 4 5 -1 956.9 37.1
 4 5 -1 984.14 39.01
 4 5 -1 926.79 39.25
 4 5 0 2016.29 72.75
 4 5 0 2276.1 75.36
 4 5 1 4185.43 142.13
 4 5 1 4439.09 144.33
 4 5 2 3532.77 133.29
 4 5 2 3702.34 130.71
 4 5 2 3602.12 134.36
 4 5 2 4043.76 133.07
 4 5 3 2561.53 90.67
 4 5 3 2696.63 92.81
 -4 -5 -3 2456.2 87.15
 4 5 3 2407.88 91.96
 4 5 4 843.54 35.93
 4 5 4 1030.04 39.44
 -4 -5 -4 901.68 33.77
 4 5 4 1037.12 38.49
 -4 -5 -5 277.32 11.25
 -4 -5 -5 242.25 11.61
 4 5 5 238.81 12.85
 -4 -5 -6 1.61 1.27
 4 5 6 2.37 1.64
 -4 -5 -7 84.11 7.47
 4 5 7 76.91 5.29
 -4 -5 -7 79.93 6.06
 4 5 8 4.07 1.56
 -4 -5 -8 2.45 2.77
 -4 -5 -8 2.05 2.51
 -4 -5 -9 14.72 2.04
 4 5 9 14.9 2.34
 -4 -5 -9 17.37 4.29
 -4 -5 -10 1.38 1.26
 4 5 10 5.37 1.62
 -4 -5 -10 1.36 2.35
 -4 -5 -11 -0.91 2.85
 -4 -5 -11 0.81 1.26
 -4 -5 -11 3.75 3.43
 -4 -5 -12 2.7 3.07
 -4 -5 -12 0.37 1.2
 -4 -5 -12 -0.5 3.07
 -4 -5 -13 35.03 6.99
 -4 -5 -13 24.52 5.23
 4 5 14 21.32 2.61
 -4 -5 -14 13.21 4.7
 -4 -5 -14 13.17 3.86
 -4 -5 -15 34.09 6.32
 4 5 16 13.65 2.01
 4 5 17 80.05 4.64
 4 5 18 193.47 7.8
 4 5 18 158.6 7.69
 -4 -5 -19 135.04 5.87
 4 5 19 132.51 5.28
 4 6 -16 0.83 0.83
 4 6 -15 14.56 1.89
 4 6 -15 14.44 2.08
 4 6 -14 42.72 3.61
 4 6 -14 31.07 3.12
 4 6 -14 35.58 3.54
 4 6 -13 119.63 7.05
 4 6 -12 47.23 6.16
 4 6 -11 170.19 8.71
 4 6 -11 168.6 8.45
 4 6 -11 175.17 9.35
 4 6 -11 166.34 8.96
 4 6 -10 222.52 10.66
 4 6 -10 243.81 11.03
 4 6 -10 232.99 11.14
 4 6 -10 227.79 11.38
 4 6 -9 213.85 15.11
 4 6 -9 224.39 11.02
 4 6 -9 273.49 11.88
 4 6 -9 264.52 11.97
 4 6 -9 265.82 12.26
 4 6 -9 261.78 12.5
 4 6 -8 440.18 17.91
 4 6 -8 423.72 17.45
 4 6 -8 431.55 17.33
 4 6 -8 382.14 21.57
 4 6 -8 392.46 16.94
 4 6 -7 167.46 8.49
 4 6 -7 184.98 9.03
 4 6 -7 153.12 8.67
 4 6 -7 186.42 8.83
 4 6 -7 186.73 8.77
 4 6 -7 167.98 12.17
 4 6 -6 2.38 1.3
 4 6 -6 2.14 1.29
 4 6 -6 3.03 1.94
 4 6 -6 1.39 2.33
 4 6 -6 1.64 1.31
 4 6 -6 2.13 1.4
 4 6 -6 2.45 2.35
 4 6 -6 1.98 1.43
 4 6 -5 135.25 6.76
 4 6 -5 127.92 6.22
 4 6 -5 122.3 6.37
 4 6 -5 136 6.6
 4 6 -5 127.45 6.06
 4 6 -5 124.91 6.45
 4 6 -5 134.53 9.69
 4 6 -4 348.27 14.25
 4 6 -4 351.57 14.64
 4 6 -4 364.08 13.94
 4 6 -4 359.48 13.88
 4 6 -4 357.08 14.38
 4 6 -4 401.08 18.67
 4 6 -4 344.92 14.77
 4 6 -4 349.88 14.3
 4 6 -3 199.51 9.67
 4 6 -3 199.32 8.41
 4 6 -3 213.56 9.35
 4 6 -3 203.51 8.48
 4 6 -3 203.65 9.21
 4 6 -3 197.07 8.8
 4 6 -2 776.99 28.4
 4 6 -2 842.52 35.49
 4 6 -2 771.59 28.52
 4 6 -2 804.57 29.32
 4 6 -2 810.81 29.3
 4 6 -1 87.84 4.86
 4 6 -1 84.47 8.57
 4 6 0 64.18 6.05
 4 6 0 69.78 5.51
 4 6 0 56.82 7.26
 4 6 1 1.39 2.44
 4 6 1 0.4 2.55
 4 6 1 1.89 1.49
 4 6 2 193.63 13.89
 4 6 2 229.67 10.82
 4 6 3 781.09 35.88
 -4 -6 -3 788.82 30.45
 4 6 4 677.65 27.93
 4 6 4 628.04 22.71
 4 6 4 557.46 21.1
 4 6 4 517.77 21.06
 4 6 4 526.32 21.94
 4 6 4 581.75 27.47
 -4 -6 -4 510.22 21.56
 4 6 5 1205.25 45.91
 4 6 5 1276.45 50.92
 4 6 5 1387.62 46.57
 4 6 5 1432.83 46.99
 4 6 5 1246.94 45.57
 -4 -6 -5 1112.42 46.51
 4 6 6 1217.56 41.28
 4 6 6 1143.61 40.77
 4 6 7 488.26 18.36
 4 6 7 505.32 18.74
 4 6 7 433.38 18.03
 -4 -6 -7 402.89 20.08
 4 6 8 221.8 9.91
 4 6 8 209.45 9.52
 -4 -6 -9 33.15 5.93
 4 6 9 35.35 3.73
 -4 -6 -10 0.45 2.85
 4 6 10 3.04 1.51
 -4 -6 -11 28.93 5.92
 4 6 11 30.4 3.06
 -4 -6 -11 24.58 2.94
 -4 -6 -12 16.03 2.4
 -4 -6 -12 17.11 5.27
 -4 -6 -13 4.53 1.64
 -4 -6 -13 1.6 3.43
 -4 -6 -14 4.63 3.58
 4 6 15 33 3.04
 4 6 16 3.59 1.29
 4 6 17 0.1 1.04
 4 6 17 0.38 0.9
 4 6 18 3.56 1.1
 4 6 18 3.96 0.96
 4 6 19 21.58 1.55
 -4 -6 -19 22.26 1.93
 -4 -6 -19 25 2.02
 4 7 -16 1.75 0.71
 4 7 -15 2.94 0.96
 4 7 -15 4.3 1.13
 4 7 -14 0.59 1.06
 4 7 -13 -0.47 1.34
 4 7 -13 -0.86 1.31
 4 7 -12 8.85 2.02
 4 7 -12 7.58 2.09
 4 7 -12 11.31 2.19
 4 7 -11 70.29 7.54
 4 7 -10 422.3 17.19
 4 7 -10 438.8 17.39
 4 7 -10 390.46 18.02
 4 7 -10 427.29 17.59
 4 7 -9 448.65 17.58
 4 7 -9 440.91 17.56
 4 7 -9 453.8 18.56
 4 7 -9 421.87 17.63
 4 7 -8 980.1 38.07
 4 7 -8 1022.21 38.67
 4 7 -8 1060.12 38.64
 4 7 -8 928.1 43.14
 4 7 -8 1048.35 38.77
 4 7 -8 1140.15 39.86
 4 7 -7 853.75 31.45
 4 7 -7 801.87 30.47
 4 7 -7 756.71 35.07
 4 7 -7 823.6 30.54
 4 7 -7 807.12 30.38
 4 7 -7 770.51 30.19
 4 7 -7 736.17 32.99
 4 7 -6 774.84 28.56
 4 7 -6 785.59 28.42
 4 7 -6 726.12 28.35
 4 7 -6 773.35 33.55
 4 7 -6 828.73 29.44
 4 7 -6 753.58 28.35
 4 7 -5 1303.83 47.11
 4 7 -5 1339.19 47.74
 4 7 -5 1397.38 48.14
 4 7 -5 1286.75 47.65
 4 7 -5 1316.91 47.49
 4 7 -5 1443.49 48.87
 4 7 -5 1436.55 53.54
 4 7 -5 1314.22 52.59
 4 7 -5 1281.1 47.66
 4 7 -4 567.79 21.44
 4 7 -4 574.21 22.04
 4 7 -4 620.49 24.13
 4 7 -4 623.1 26.85
 4 7 -4 582.64 22.43
 4 7 -4 559.39 21.96
 4 7 -4 557.98 21.6
 4 7 -4 590.75 22.74
 4 7 -4 598.45 27.59
 4 7 -4 554.24 22.74
 4 7 -4 554.96 21.88
 4 7 -3 152.79 11.68
 4 7 -3 141.08 7.92
 4 7 -3 148.28 7.41
 4 7 -3 142.09 6.45
 4 7 -3 164.53 8.38
 4 7 -3 142.56 6.91
 4 7 -3 151.29 10.18
 4 7 -3 153.94 7.42
 4 7 -3 137.59 6.8
 4 7 -3 137.9 6.53
 4 7 -3 122.58 6.47
 4 7 -3 131.12 6.62
 4 7 -3 140.77 7.4
 4 7 -2 114.09 6.14
 4 7 -2 124.43 5.93
 4 7 -2 132.23 6.74
 4 7 -2 119.31 6.14
 4 7 -2 155.9 12.22
 4 7 -2 142.97 8.05
 4 7 -2 126.81 5.94
 4 7 -2 147.92 7.47
 4 7 -2 127.52 6.35
 4 7 -2 140.24 9.43
 4 7 -2 133.54 7.33
 4 7 -2 138.43 6.78
 4 7 -1 14.11 1.86
 4 7 -1 12.63 1.59
 4 7 -1 12.11 2
 4 7 -1 12.24 1.75
 4 7 -1 11.31 1.51
 4 7 -1 12.57 4.43
 4 7 -1 16 2.99
 4 7 -1 15.58 2.13
 4 7 -1 14.4 2.61
 4 7 -1 13.28 1.68
 4 7 0 3.72 1.41
 4 7 0 2.05 0.99
 4 7 0 2.15 1.2
 4 7 0 2.42 1.07
 4 7 0 7.6 3.02
 4 7 0 4.12 2.01
 4 7 0 3.64 1.34
 4 7 0 0.34 1.81
 4 7 0 3.13 1.23
 4 7 1 550.31 18.63
 4 7 1 215.33 21.6
 4 7 1 295.59 21.07
 4 7 1 458.98 17.32
 4 7 1 461.49 17.02
 4 7 1 467.84 17.06
 4 7 1 277.84 18.08
 4 7 1 473.47 20.11
 4 7 1 479.24 17.69
 4 7 1 440.45 16.65
 4 7 2 656.04 23.18
 4 7 2 638.64 23.02
 4 7 2 767.27 24.48
 4 7 2 526.1 31.79
 4 7 2 621.49 23.33
 4 7 2 705.33 24.35
 4 7 2 643.45 23.39
 4 7 3 12.74 1.74
 4 7 3 12.12 1.81
 4 7 3 11.15 1.6
 4 7 3 13.11 2.03
 4 7 3 11.34 1.73
 4 7 3 13.69 3.06
 4 7 3 15.33 4.7
 4 7 3 14.95 2.41
 4 7 4 103.38 6.73
 4 7 4 87.84 4.92
 4 7 4 130.22 11.1
 4 7 4 103.87 5.52
 4 7 4 110.42 5.92
 -4 -7 -4 99.07 6.42
 4 7 4 100.67 5.48
 4 7 4 125.58 11.07
 4 7 4 127.57 7.64
 4 7 4 103.56 5.74
 4 7 5 206.81 13.53
 4 7 5 198.86 9.25
 4 7 5 204.97 14.1
 4 7 5 209.68 9.7
 4 7 5 170.43 8.01
 4 7 5 174.38 8.5
 -4 -7 -5 165.67 9.26
 4 7 5 125.57 7
 4 7 5 164.51 7.73
 4 7 6 18.39 2.55
 4 7 6 18.36 4.68
 4 7 6 27.31 4.5
 4 7 6 20.29 2.6
 4 7 6 22.69 2.85
 4 7 6 22.05 2.47
 -4 -7 -6 16.56 2.87
 4 7 6 20.22 2.29
 4 7 7 80.06 8.55
 4 7 7 78.77 5.48
 4 7 7 79.95 7.38
 4 7 7 73.95 4.84
 4 7 7 81.17 5.23
 4 7 7 64.02 4.48
 4 7 8 3.14 1.3
 4 7 8 3.84 1.55
 -4 -7 -9 27.5 5.36
 4 7 9 22.64 2.58
 4 7 9 25.78 3.3
 -4 -7 -10 14.55 4.6
 4 7 10 9.31 2.07
 -4 -7 -11 116.99 11.64
 -4 -7 -11 101.47 6.45
 4 7 11 112.31 6.69
 -4 -7 -12 266.57 19.01
 -4 -7 -12 255.87 12.44
 4 7 12 288.47 12.39
 -4 -7 -13 475.77 26.68
 -4 -7 -13 417.19 17.89
 -4 -7 -14 66.89 8.97
 -4 -7 -14 67.85 4.79
 4 7 15 8.02 1.63
 4 7 16 0.32 0.89
 4 7 16 0.47 1.29
 4 7 17 7.27 1.28
 4 7 17 7.19 1.57
 4 7 18 14.35 1.68
 4 7 18 17.15 1.53
 4 8 -15 15.91 1.62
 4 8 -14 0.42 0.88
 4 8 -14 0.5 0.92
 4 8 -13 6.27 1.58
 4 8 -12 3.59 1.55
 4 8 -11 2.25 1.77
 4 8 -11 2.21 1.51
 4 8 -10 2.9 2.06
 4 8 -9 0.95 1.67
 4 8 -9 1.42 1.81
 4 8 -9 1.29 1.78
 4 8 -9 3.35 1.71
 4 8 -8 2.42 1.64
 4 8 -8 2.34 1.55
 4 8 -8 3.02 1.76
 4 8 -8 2.2 1.6
 4 8 -8 1.71 1.9
 4 8 -8 2.7 2.17
 4 8 -8 2.4 2.19
 4 8 -7 114.03 8.34
 4 8 -7 113.67 7.05
 4 8 -7 93.64 8.97
 4 8 -7 95.4 6.19
 4 8 -7 113.36 6.66
 4 8 -7 106.34 6.47
 4 8 -7 105.98 6.37
 4 8 -6 351.97 18.28
 4 8 -6 370.33 16.17
 4 8 -6 428.61 17.24
 4 8 -6 389.6 20.8
 4 8 -6 379.76 16.28
 4 8 -6 375.69 16.19
 4 8 -6 416.18 16.68
 4 8 -5 448.18 23.29
 4 8 -5 458.37 18.61
 4 8 -5 453.3 18.86
 4 8 -5 480.1 18.76
 4 8 -5 464.25 18.76
 4 8 -5 435.74 18.36
 4 8 -5 444.84 20.76
 4 8 -5 526.55 19.71
 4 8 -5 427.78 18.52
 4 8 -5 493.36 23.65
 4 8 -4 1360.51 52.27
 4 8 -4 1447.81 47.81
 4 8 -4 1339.12 53.96
 4 8 -4 1274.31 47.75
 4 8 -4 1295.19 47.06
 4 8 -4 1251.38 46.62
 4 8 -4 1240.35 45.96
 4 8 -4 1420.56 49.34
 4 8 -4 1251.77 46.53
 4 8 -4 1206.87 46.31
 4 8 -4 1288.41 47.02
 4 8 -3 1035.68 41
 4 8 -3 1023.73 36.55
 4 8 -3 1030.56 37.67
 4 8 -3 1094.77 44.87
 4 8 -3 926.21 35.58
 4 8 -3 969.91 36.05
 4 8 -3 948.13 34.98
 4 8 -3 934.36 36.53
 4 8 -3 1121.36 37.99
 4 8 -3 978.59 35.72
 4 8 -3 884.68 35.13
 4 8 -3 979.7 36.11
 4 8 -2 1054.46 40.56
 4 8 -2 1030.03 36.19
 4 8 -2 1106.41 46.26
 4 8 -2 1027.15 38.13
 4 8 -2 959.4 35.69
 4 8 -2 923.9 34.68
 4 8 -2 867.18 35.12
 4 8 -2 1015.64 37.19
 4 8 -2 970.76 35.51
 4 8 -2 1119.2 37.22
 4 8 -2 914.33 34.79
 4 8 -2 972.19 35.89
 4 8 -1 2135.3 75.36
 4 8 -1 1861.78 69.51
 4 8 -1 2100.87 70.9
 4 8 -1 2085.75 72.89
 4 8 -1 2023.64 70.74
 4 8 -1 2086.19 82.66
 4 8 -1 1945.1 69.62
 4 8 -1 1905.3 70.39
 4 8 -1 2184.53 71.66
 4 8 -1 1985.12 70.38
 4 8 -1 1968.77 70.47
 4 8 0 646.33 25.42
 4 8 0 677.18 25.72
 4 8 0 720.21 26.83
 4 8 0 712.52 26.36
 4 8 0 745.63 26.78
 4 8 0 707.99 26.45
 4 8 0 768.32 27.22
 4 8 0 624.91 36.77
 4 8 0 687.21 29.16
 4 8 0 732.24 26.67
 4 8 1 127.8 6.73
 4 8 1 110.2 5.59
 4 8 1 123.65 5.97
 4 8 1 39.47 10.05
 4 8 1 138.13 7.33
 4 8 1 87.66 10.32
 4 8 1 69.3 7.38
 4 8 1 113.91 6.09
 4 8 1 120.14 6.21
 4 8 1 119.34 6.36
 4 8 1 128.27 6.27
 4 8 2 8.39 4.89
 4 8 2 6.75 4.82
 4 8 2 19.8 2.3
 4 8 2 20.59 2.28
 4 8 2 18.74 2.3
 4 8 2 24.25 2.93
 4 8 2 16.89 1.92
 4 8 2 16.27 1.9
 4 8 2 19.06 2.52
 4 8 2 17 2.15
 4 8 2 2.29 2.93
 4 8 3 105.98 5.66
 4 8 3 126.76 7.28
 4 8 3 115.13 6.09
 4 8 3 113.94 6.26
 4 8 3 99.07 5.66
 4 8 3 112.01 6.07
 4 8 3 117.37 6.49
 4 8 3 104.7 8.05
 4 8 3 121.61 12.32
 4 8 3 92.02 10.82
 4 8 4 385.43 22.36
 4 8 4 328.45 14.05
 4 8 4 356.28 16.1
 4 8 4 338.07 14.28
 4 8 4 418.39 17.27
 4 8 4 350.84 14.54
 4 8 4 290.06 13.64
 4 8 4 414.26 23.06
 4 8 4 361.1 14.68
 4 8 5 114.83 6.53
 4 8 5 142.09 8.1
 4 8 5 142.61 11.89
 4 8 5 151.95 8.6
 4 8 5 125.55 6.88
 4 8 5 155.16 12.79
 4 8 5 115.31 8.2
 4 8 5 136.29 7.34
 4 8 6 5.66 1.6
 4 8 6 6.7 1.63
 4 8 6 8.17 2.01
 4 8 6 9.62 2.23
 4 8 6 4.8 3.16
 4 8 6 5.71 2.75
 4 8 6 9.49 2.16
 4 8 7 7.12 1.78
 4 8 7 9.92 2.34
 4 8 7 6.39 3.29
 4 8 7 8.88 2
 4 8 7 8.87 1.88
 4 8 7 10.99 3.2
 4 8 8 14.1 3.38
 4 8 8 21.52 2.56
 4 8 8 19.7 4.8
 4 8 8 17.15 2.52
 4 8 8 17.53 2.49
 4 8 8 19.18 3.02
 4 8 9 34.93 3.18
 4 8 9 45.54 4.48
 4 8 9 39.97 3.5
 4 8 9 36.12 4.18
 -4 -8 -10 29.29 6.19
 4 8 10 45.43 4.22
 4 8 10 40.03 3.37
 4 8 10 34.02 4.1
 -4 -8 -11 69.89 9.26
 4 8 11 87.84 5.72
 4 8 11 66.23 5.85
 -4 -8 -12 170.03 9.23
 -4 -8 -12 193.95 15.63
 4 8 12 197.87 9.32
 4 8 12 166.2 10
 4 8 13 179.47 8.65
 -4 -8 -13 171.89 14.99
 -4 -8 -14 414.26 17.32
 4 8 14 444.43 18.6
 4 8 15 268.38 10.99
 -4 -8 -15 238.81 10.92
 4 8 15 277.64 12.23
 4 8 16 182.6 8.94
 4 8 16 193.1 8.22
 4 8 17 53.84 3.55
 4 8 17 52.9 3.02
 4 8 18 37.23 2.44
 4 8 18 40.95 2.2
 4 9 -14 51.8 3.08
 4 9 -13 24.73 2.29
 4 9 -13 22.32 2.25
 4 9 -13 18.83 1.99
 4 9 -12 8.87 1.71
 4 9 -12 5.8 1.41
 4 9 -11 7.21 1.82
 4 9 -10 8.11 2.06
 -4 -9 9 5.91 2.91
 4 9 -9 16.65 2.82
 4 9 -8 94.11 6.14
 4 9 -8 83.33 6.11
 4 9 -7 223.64 10.93
 4 9 -7 231.75 11.23
 4 9 -7 254.51 12.97
 4 9 -7 225.4 11.57
 4 9 -6 73.43 5.41
 4 9 -6 78.12 5.64
 4 9 -6 80.71 6.88
 4 9 -6 90.56 6.05
 4 9 -5 35.58 3.68
 4 9 -5 34.94 3.65
 4 9 -5 39.56 3.82
 4 9 -5 37.83 4.62
 4 9 -5 46.72 4.95
 4 9 -4 12.92 2.35
 4 9 -4 11.02 2.42
 4 9 -4 14.64 4.14
 4 9 -4 12.22 2.93
 4 9 -4 13.88 2.55
 4 9 -4 14.87 2.56
 4 9 -3 320.5 13.55
 4 9 -3 299.15 14.43
 4 9 -3 310.28 20.03
 4 9 -3 291.33 13.07
 4 9 -3 333.2 14.65
 4 9 -3 291.72 13.54
 4 9 -3 314.62 13.37
 4 9 -2 332.28 14.14
 4 9 -2 339.34 14.97
 4 9 -2 320.71 13.34
 4 9 -2 308.24 13.7
 4 9 -2 359.31 22.66
 4 9 -2 334.7 15.98
 4 9 -2 318.17 14.97
 4 9 -2 279.21 12.9
 4 9 -2 328.2 14.03
 4 9 -1 473.13 18.92
 4 9 -1 442.3 18.45
 4 9 -1 494.75 19.03
 4 9 -1 497.72 29.64
 4 9 -1 414.11 18.2
 4 9 -1 496.59 19.59
 4 9 -1 445.7 18.22
 4 9 -1 486.11 20.91
 4 9 0 470.77 21.79
 4 9 0 539.5 20.95
 4 9 0 492.99 19.26
 4 9 0 459.34 18.65
 4 9 0 476.04 19.47
 4 9 0 454.66 18.61
 4 9 0 462.07 19.08
 4 9 0 459.69 30.31
 4 9 0 442.69 18.94
 4 9 1 486.74 19.02
 4 9 1 370.81 28.37
 4 9 1 407.44 21.58
 4 9 1 455 18.99
 4 9 1 439.41 18.49
 4 9 1 473.34 18.9
 4 9 1 464.91 18.4
 4 9 1 529.09 20.35
 4 9 1 484.6 19.37
 4 9 2 446.93 17.51
 4 9 2 398.6 16.41
 4 9 2 261.29 17.81
 4 9 2 389.58 16.2
 4 9 2 252.25 21.94
 4 9 2 342.85 25.29
 4 9 2 414.4 16.52
 4 9 2 394.15 15.71
 4 9 2 449.99 17.43
 4 9 2 415.1 16.43
 4 9 3 114.47 6.54
 4 9 3 113.61 6.36
 4 9 3 115.45 8.48
 4 9 3 102.03 6.28
 4 9 3 119.12 7.5
 4 9 3 115.54 6.85
 4 9 3 102.63 11.67
 4 9 3 130.35 13.33
 -4 -9 -3 118.24 8.19
 4 9 4 3.24 2.89
 -4 -9 -4 2.76 1.63
 4 9 4 6.14 1.72
 4 9 4 1.32 1.22
 4 9 4 5.38 2.48
 4 9 4 0.89 1.28
 4 9 4 2.19 1.45
 4 9 4 6.41 2.23
 4 9 4 4.15 3.18
 4 9 5 1.89 1.5
 4 9 5 3.94 3.16
 4 9 5 0.19 1.88
 4 9 5 1.02 2.03
 4 9 5 1.95 1.69
 4 9 5 1.91 3.06
 4 9 5 0.65 1.15
 4 9 5 1.58 1.48
 4 9 6 3.8 1.73
 4 9 6 3.77 3.15
 4 9 6 4.78 1.94
 4 9 6 2.51 2.28
 4 9 6 4.26 2.74
 4 9 6 5.67 2.09
 4 9 6 5.99 1.57
 4 9 6 2.71 1.48
 4 9 7 1.73 1.65
 4 9 7 0.45 2.65
 4 9 7 3.69 1.72
 4 9 7 0.41 1.91
 4 9 7 0.85 1.45
 4 9 7 -0.76 1.97
 4 9 7 0.33 1.3
 4 9 7 2.08 1.39
 4 9 8 3.96 2.63
 4 9 8 0.42 1.31
 4 9 8 -0.68 1.75
 4 9 8 -0.22 1.51
 4 9 8 0.38 1.22
 4 9 8 2.39 1.99
 4 9 8 -0.19 1.86
 4 9 9 111.26 7.38
 4 9 9 101.32 6.12
 4 9 9 104.41 6.38
 4 9 10 49.54 4.8
 -4 -9 -10 57.1 8.12
 4 9 10 42.06 3.69
 4 9 10 55.5 4.79
 -4 -9 -11 2.55 3.41
 4 9 11 4.15 1.72
 4 9 11 2.52 1.83
 -4 -9 -12 2.18 1.53
 -4 -9 -12 3.4 2.98
 4 9 13 58.03 4.07
 -4 -9 -13 59.34 4.33
 4 9 13 57.03 4.91
 4 9 14 51.62 3.37
 4 9 14 52.39 4.34
 -4 -9 -14 48.6 3.66
 4 9 15 115.21 6.14
 4 9 15 111.19 5.18
 4 9 16 241.11 10.37
 4 9 16 240.35 9.56
 4 9 17 173.69 7.32
 4 9 17 170.47 6.8
 4 10 -12 136.61 6.42
 4 10 -12 160.27 7.01
 4 10 -12 154.43 6.82
 4 10 -11 277.42 11.96
 4 10 -11 310.79 12.31
 4 10 -11 277.96 12.1
 4 10 -10 346.5 14.56
 4 10 -10 356.67 14.79
 4 10 -10 344.01 14.58
 4 10 -9 104.19 6.3
 4 10 -9 102.34 6.26
 4 10 -9 94.57 6.04
 4 10 -9 115.81 6.53
 4 10 -8 26.19 3.07
 4 10 -8 21.41 2.77
 4 10 -7 9.05 2.64
 4 10 -7 11.29 2.09
 -4 -10 7 7.93 2.85
 4 10 -6 4.14 2.24
 4 10 -6 2.82 1.66
 -4 -10 6 1.86 1.91
 4 10 -6 6.07 2.53
 4 10 -5 99.22 7.21
 4 10 -5 108.62 7.37
 4 10 -5 100.24 6.32
 4 10 -5 97.52 6.32
 4 10 -5 85.79 5.77
 4 10 -4 126.8 11.74
 4 10 -4 138.24 8.26
 4 10 -4 137.95 7.87
 4 10 -4 154.64 9.52
 4 10 -4 148.48 8.11
 4 10 -4 151.31 9.19
 4 10 -3 77.53 5.97
 4 10 -3 64.78 5.1
 4 10 -3 68.97 5.08
 4 10 -3 65.73 6.21
 4 10 -3 73.36 5.19
 -4 -10 3 49.52 6.03
 4 10 -3 58.95 8.34
 4 10 -3 64.06 5.65
 4 10 -2 46.81 4.06
 4 10 -2 48.62 4.49
 4 10 -2 46.91 5.03
 4 10 -2 49.73 8.36
 4 10 -2 39.9 3.66
 4 10 -2 43.63 4.49
 4 10 -2 40.06 3.94
 4 10 -2 40.59 4.93
 4 10 -1 6.93 1.86
 4 10 -1 5.31 4.44
 4 10 -1 14.42 3.36
 4 10 -1 8.07 2.22
 4 10 -1 8.08 2.24
 4 10 -1 5.82 1.61
 4 10 -1 9.59 2.8
 4 10 -1 9.59 2.75
 4 10 0 9.75 2.19
 4 10 0 7.7 2.47
 4 10 0 7.47 1.95
 4 10 0 13.59 5.67
 4 10 0 10.16 3.11
 4 10 0 11.13 2.29
 4 10 0 8.06 1.87
 4 10 1 13.91 2.4
 4 10 1 13.5 2.34
 4 10 1 13.78 2.87
 4 10 1 12.13 3.22
 4 10 1 11.62 1.91
 4 10 1 3.62 4.35
 4 10 1 13.6 2.32
 4 10 1 15.92 2.45
 4 10 2 179.2 9.12
 4 10 2 190.4 9.53
 4 10 2 174.6 11.48
 4 10 2 203.08 10.3
 4 10 2 185.16 17.26
 4 10 2 203.93 9.83
 4 10 2 201.41 10.31
 4 10 2 169.1 15.24
 -4 -10 -3 55.01 5.74
 4 10 3 56.41 4.56
 4 10 3 44.4 7.98
 4 10 3 68.56 5.43
 4 10 3 51.99 4.11
 4 10 3 53.17 4.21
 4 10 3 48.97 8.63
 4 10 3 62.24 6.12
 4 10 3 49.96 4.45
 4 10 4 3.75 3.28
 4 10 4 0.57 2.53
 4 10 4 2.1 2.18
 4 10 4 1.93 1.98
 4 10 4 0.48 1.28
 4 10 4 1.65 1.58
 4 10 4 -0.22 2.38
 4 10 4 0.13 1.14
 4 10 5 9.75 4.08
 4 10 5 13.76 4.33
 4 10 5 12.73 2.87
 4 10 5 10.8 2.91
 4 10 5 9.42 1.89
 4 10 5 9.14 2.01
 4 10 5 11.01 2.87
 4 10 5 11.71 2.19
 4 10 6 11.45 2.33
 4 10 6 12.29 4.28
 4 10 6 12.71 4.05
 4 10 6 12.13 2.47
 4 10 6 9.33 2.73
 4 10 6 10.07 2.04
 4 10 6 9.95 2.05
 4 10 6 11.81 2.6
 4 10 7 22.49 5.24
 4 10 7 15.23 4.01
 4 10 7 19.48 2.76
 4 10 7 16.71 3.28
 4 10 7 16.81 2.81
 4 10 7 15.39 2.32
 4 10 7 14.56 2.3
 4 10 7 15 2.59
 4 10 8 32.04 5.89
 4 10 8 32.32 3.64
 4 10 8 33.73 3.49
 4 10 8 28.74 3.11
 4 10 8 32.21 4.06
 4 10 8 28.3 4.94
 4 10 8 27.51 3.1
 4 10 9 42.62 4.3
 4 10 9 39.93 3.53
 4 10 9 41.61 3.75
 -4 -10 -10 16.63 5.02
 4 10 11 30.88 3.33
 -4 -10 -11 26.37 5.8
 4 10 11 18.31 2.96
 4 10 12 4.03 1.52
 -4 -10 -12 5.72 1.66
 4 10 12 5.99 1.81
 4 10 13 31.1 2.68
 4 10 13 25.26 3.03
 -4 -10 -13 28.12 2.76
 4 10 14 47.2 2.91
 4 10 14 45.26 2.85
 -4 -10 -14 40.07 2.95
 4 10 14 42.52 3.55
 4 10 15 0.67 0.63
 4 10 15 1.02 1.03
 4 10 16 4.15 0.96
 4 11 -11 63.38 3.49
 4 11 -11 60.93 3.36
 4 11 -10 157.21 7.18
 4 11 -10 141.72 6.5
 4 11 -10 165.02 7.18
 4 11 -9 123.63 6.45
 4 11 -9 109.66 6.02
 4 11 -9 129.11 6.17
 4 11 -9 117.95 6.15
 4 11 -8 187.34 9.23
 4 11 -8 160.57 8.69
 4 11 -8 227.64 9.72
 4 11 -8 201.93 9.23
 4 11 -7 314.03 14.13
 4 11 -7 287.37 13.61
 4 11 -7 330.94 14.16
 4 11 -6 249.6 11.66
 4 11 -6 283.92 12.78
 4 11 -6 258.8 11.78
 4 11 -6 253.86 11.69
 4 11 -5 28.53 3.28
 4 11 -5 37.88 3.61
 4 11 -5 41.06 4.15
 4 11 -4 81.01 6.16
 4 11 -4 74.94 5.58
 4 11 -3 8.49 2.48
 4 11 -3 9.61 3.87
 4 11 -2 1.99 1.69
 4 11 -2 1.02 1.42
 4 11 -2 2.22 3.32
 4 11 -2 2.64 2.16
 4 11 -2 2.03 1.84
 4 11 -2 0.41 2.11
 4 11 -2 2.76 1.53
 4 11 -1 37.39 7.44
 4 11 -1 35.81 4.61
 4 11 -1 28.12 3.54
 4 11 -1 29.81 3.92
 4 11 -1 27.58 3.92
 4 11 -1 32.13 3.48
 4 11 0 76.22 6.83
 4 11 0 69.18 10.32
 4 11 0 68.02 5.24
 4 11 0 86.58 5.84
 4 11 0 77.44 6.52
 4 11 0 75.78 6.11
 4 11 1 247.75 19.93
 4 11 1 237.31 13.55
 4 11 1 241.4 11.69
 4 11 1 236.35 11.56
 4 11 1 237.36 11.48
 4 11 1 234.91 13.3
 4 11 1 256.23 12.5
 4 11 2 34.72 3.74
 4 11 2 33.91 3.47
 4 11 2 38.76 3.86
 4 11 2 36.69 4.83
 4 11 2 40.96 7.9
 4 11 2 30.87 4.49
 4 11 2 41.48 4.1
 4 11 3 4.77 2.52
 4 11 3 5.64 3.37
 4 11 3 8.17 2.23
 4 11 3 9.89 2.01
 4 11 3 8.88 2.43
 4 11 3 8.67 4.39
 4 11 3 9.73 2.9
 4 11 4 26.27 6.33
 4 11 4 34.59 4.31
 4 11 4 43.98 7.35
 4 11 4 29.01 3.08
 4 11 4 32.52 3.95
 4 11 4 34.22 4.35
 4 11 4 28.43 3.3
 4 11 5 19.31 3.27
 4 11 5 12.38 2.14
 4 11 5 20.56 5.31
 4 11 5 14.75 2.39
 4 11 5 15.52 3.11
 4 11 5 13.26 2.15
 4 11 5 18.74 5.1
 4 11 5 17.88 3.05
 4 11 6 53.9 7.4
 4 11 6 49.92 4.59
 4 11 6 56.38 7.96
 4 11 6 45.36 4.83
 4 11 6 56.15 4.92
 4 11 6 40.63 3.82
 4 11 6 46.15 3.91
 4 11 6 43.33 3.66
 4 11 7 151.26 12.11
 4 11 7 136.87 7.75
 4 11 7 138.56 7.27
 4 11 7 138.75 12.82
 4 11 8 87.86 6.04
 4 11 8 84 8.47
 4 11 8 106.47 6.13
 4 11 9 279.79 12.94
 4 11 9 307.95 13.38
 4 11 10 239.68 10.82
 4 11 10 227.3 11.43
 4 11 11 239.35 12.02
 4 11 11 316.46 12.69
 -4 -11 -12 178.41 8.38
 4 11 12 163.92 8.61
 4 11 13 111.84 5.22
 -4 -11 -13 89.9 4.93
 4 11 14 2.4 0.7
 4 11 14 1.57 0.93
 4 11 15 9.42 1.17
 4 12 -9 1.14 0.97
 4 12 -9 0.21 0.54
 4 12 -9 0.47 0.68
 4 12 -8 13.23 1.86
 4 12 -8 17.16 1.79
 4 12 -8 13.48 1.72
 4 12 -7 51.2 3.87
 4 12 -7 50.08 3.63
 4 12 -6 164.16 8.28
 4 12 -6 158.14 7.73
 4 12 -6 167.39 8.18
 4 12 -5 224.41 10.87
 4 12 -5 259.17 11.57
 4 12 -5 230.93 10.85
 4 12 -5 235.13 10.83
 4 12 -4 265.43 11.78
 4 12 -4 240.75 11.54
 4 12 -4 277.4 12.45
 4 12 -4 225.3 11.25
 4 12 -4 274.74 12.32
 4 12 -3 145.81 7.84
 4 12 -3 133.24 7.51
 4 12 -3 142.73 8.17
 4 12 -3 138.08 7.95
 4 12 -3 149.15 8.46
 4 12 -2 43.46 3.76
 4 12 -2 48.61 4.06
 4 12 -2 43.99 4.41
 4 12 -2 41.25 3.83
 4 12 -2 41.72 4.37
 4 12 -1 3.43 2.05
 4 12 -1 4.46 1.77
 4 12 -1 4.91 2.31
 4 12 -1 3.93 1.88
 4 12 0 -0.67 1.87
 4 12 0 0.89 1.82
 4 12 0 1.28 1.75
 4 12 0 0.41 1.91
 4 12 0 3.36 3.6
 4 12 1 39.31 3.43
 4 12 1 40.81 4.13
 4 12 1 37.35 4.4
 4 12 1 33.54 6.96
 4 12 1 37.31 4.57
 4 12 1 39.55 3.69
 4 12 2 98.82 7.35
 4 12 2 101.95 6.29
 4 12 2 107.64 11.99
 4 12 2 105.17 6.3
 4 12 3 41.26 3.95
 4 12 3 38.73 7.26
 4 12 3 43.77 4.73
 4 12 3 42 4.63
 4 12 3 44.35 4.08
 4 12 4 1.82 1.49
 4 12 4 1.72 1.66
 4 12 4 2.19 1.94
 4 12 4 2.51 2.77
 4 12 4 2.22 2.03
 4 12 5 1.2 1.39
 4 12 5 -0.98 1.77
 4 12 5 0.65 1.65
 4 12 5 2.04 1.73
 4 12 6 33.29 3.49
 4 12 6 25.38 2.7
 4 12 6 31.7 3.58
 4 12 6 30.45 3.65
 4 12 7 7.99 1.88
 4 12 7 9.67 2.39
 4 12 7 7.22 1.93
 4 12 8 23.24 2.53
 4 12 8 16.4 2.14
 4 12 8 24 3.02
 4 12 8 23.04 2.7
 4 12 9 39.68 3.03
 4 12 9 44.63 3.37
 4 12 9 46.51 3.96
 4 12 10 102.82 6.06
 4 12 10 169.39 7.46
 -4 -12 -11 168.06 7.42
 4 12 11 195.03 8
 -4 -12 -12 280.8 11.38
 4 12 12 259.07 11.4
 4 12 13 177.74 8.09
 4 12 13 258.16 8.54
 4 13 -7 3.39 0.84
 4 13 -6 14.7 1.73
 4 13 -5 0.37 0.86
 4 13 -5 1.09 1.06
 4 13 -4 21.65 2.31
 4 13 -4 19.89 2.42
 4 13 -3 13.26 2.14
 4 13 -3 11.77 1.96
 4 13 -3 18.43 2.41
 4 13 -2 25.36 2.92
 4 13 -2 25.81 2.98
 4 13 -2 29.07 2.92
 4 13 -1 54.91 4.52
 4 13 -1 56.47 4.47
 4 13 -1 52.51 4.08
 4 13 -1 61.99 4.34
 4 13 0 28.66 3.4
 4 13 0 28.95 3.26
 4 13 0 27.46 3.11
 4 13 0 29.08 2.95
 4 13 1 9.71 2.33
 4 13 1 12.27 2.34
 4 13 1 11.46 1.95
 4 13 1 11.04 2.2
 4 13 2 4.35 1.57
 4 13 2 6.11 1.54
 4 13 2 6 2.01
 4 13 2 3.28 1.26
 4 13 2 1.89 1.89
 4 13 3 40.28 3.29
 4 13 3 40.25 3.51
 4 13 3 36.66 3.83
 4 13 3 41.56 4.04
 4 13 3 35.91 3.07
 4 13 4 0.85 1.04
 4 13 4 0.73 1.27
 4 13 4 1.27 1.59
 4 13 4 2.84 1.42
 4 13 4 1.41 1.62
 4 13 5 3.15 1.61
 4 13 5 3.65 1.73
 4 13 5 3.99 1.5
 4 13 5 4.13 1.37
 4 13 6 1.17 1.51
 4 13 6 2.73 1.31
 4 13 6 2.6 1.43
 4 13 7 2.31 1.32
 4 13 7 1 1.06
 4 13 7 0.65 1.18
 4 13 8 6.08 1.29
 4 13 8 7.71 1.64
 4 13 9 19.21 2.21
 4 13 10 2.95 1.05
 -4 -13 -10 0.98 0.8
 4 13 11 29.19 2.18
 4 14 -4 12.42 1.27
 4 14 -3 10.68 1.37
 4 14 -2 2.67 1
 4 14 -1 8.67 1.5
 4 14 -1 9.17 1.46
 4 14 -1 6.44 1.37
 4 14 0 8.59 1.59
 4 14 0 11.73 1.61
 4 14 0 12.02 1.87
 4 14 1 18.92 1.9
 4 14 1 17.35 2.24
 4 14 2 27.31 2.24
 4 14 2 32.16 2.93
 4 14 3 119.07 5.57
 4 14 3 128.47 6.53
 4 14 4 63.35 4.06
 4 14 4 53.01 3.16
 4 14 5 91.53 4.83
 4 14 5 77.21 4.19
 4 14 6 84.11 4.45
 4 14 6 82.99 4.27
 4 14 7 98.8 4.78
 4 14 8 61.74 3.32
 -5 10 2 23.9 1.86
 -5 10 1 17.67 1.62
 -5 10 0 14.82 1.43
 -5 9 8 62.46 3
 -5 9 7 7.64 1.11
 -5 9 6 17.41 1.74
 -5 9 6 26.48 1.91
 -5 9 5 11.31 1.63
 -5 9 4 0.16 0.92
 5 -9 -3 0.05 0.65
 -5 9 3 0.69 1.07
 5 -9 -2 3.31 0.88
 -5 9 2 0.99 1.16
 5 -9 -1 15.65 1.51
 -5 9 1 10.47 1.91
 5 -9 0 6.37 1
 -5 9 0 5.23 1.48
 -5 9 -1 42.78 3.27
 5 -9 1 38.28 2.35
 -5 9 -2 22.63 2.33
 5 -9 2 19.58 1.56
 5 -9 3 7.75 0.98
 -5 9 -3 7.7 1.33
 -5 9 -4 12.44 1.48
 -5 9 -4 24.24 2.22
 -5 9 -5 8.6 1.32
 -5 9 -6 23.38 1.95
 -5 8 11 0.52 0.52
 -5 8 10 3.96 0.89
 -5 8 9 1.47 0.65
 -5 8 9 1.02 0.83
 -5 8 8 1 0.69
 -5 8 8 2.67 0.82
 -5 8 8 1.83 1.07
 -5 8 7 11.98 1.38
 -5 8 7 9 1.43
 -5 8 6 5.53 1.42
 5 -8 -6 5.73 1.3
 -5 8 5 0.8 1.12
 5 -8 -5 0.26 0.93
 5 -8 -4 3.83 1.2
 5 -8 -3 26.94 2.52
 5 -8 -2 34.24 2.84
 -5 8 1 60.58 4.62
 5 -8 -1 56.65 3.86
 -5 8 0 14.28 2.34
 5 -8 0 13.56 1.81
 -5 8 -1 7.15 1.89
 5 -8 1 6.1 1.37
 -5 8 -2 -0.4 1.42
 -5 8 -3 0.13 1.32
 -5 8 -3 0.85 1.17
 -5 8 -3 0.68 0.85
 -5 8 -4 55.28 4.08
 -5 8 -4 59.05 3.77
 -5 8 -5 76.05 4.61
 -5 8 -5 79.96 4.6
 -5 8 -6 91.43 4.98
 -5 8 -6 52.82 3.58
 -5 8 -7 47.67 3.31
 -5 8 -7 23.48 2.23
 -5 8 -8 1.01 0.94
 -5 8 -8 1.02 0.8
 -5 8 -9 3.75 0.95
 -5 8 -9 1.7 0.7
 -5 7 12 21.82 1.62
 -5 7 12 18.69 1.47
 -5 7 11 20.69 1.8
 5 -7 -11 16.34 1.79
 -5 7 11 19.31 1.67
 -5 7 10 0.52 0.98
 5 -7 -10 0.31 0.98
 -5 7 10 0.51 0.81
 -5 7 9 18.32 2.04
 -5 7 9 16.87 1.87
 5 -7 -9 15.12 2.12
 -5 7 8 5.55 1.34
 -5 7 8 4.37 1.17
 5 -7 -8 4.24 1.5
 -5 7 7 2.56 1.18
 5 -7 -7 0.74 1.15
 -5 7 6 74.09 4.54
 5 -7 -6 74.31 4.8
 -5 7 5 27.58 2.72
 5 -7 -5 29.26 2.88
 -5 7 4 6.3 2.86
 -5 7 4 8.27 1.73
 5 -7 -4 9.77 1.72
 5 -7 -4 2.61 2.19
 -5 7 3 -0.37 2.74
 5 -7 -3 2.98 2.06
 -5 7 2 19.46 4.49
 5 -7 -2 17.33 4.09
 -5 7 1 172.64 13.6
 5 -7 -1 195.96 13.44
 5 -7 0 300.91 17.34
 -5 7 0 247.97 17.03
 5 -7 1 641.11 29.08
 -5 7 -1 522.19 28.18
 5 -7 2 407.91 16.48
 5 -7 2 406.2 21.55
 -5 7 -3 239.25 11.59
 -5 7 -3 248.45 11.91
 5 -7 3 226.83 10.92
 -5 7 -4 96.22 6.21
 -5 7 -4 104.71 6.65
 5 -7 4 91.15 5.74
 -5 7 -5 35.32 3.54
 -5 7 -5 39.03 3.89
 5 -7 5 36.66 3.28
 -5 7 -6 7.38 1.83
 5 -7 6 10.25 1.77
 -5 7 -7 4.22 1.51
 5 -7 7 6.13 1.39
 -5 7 -7 8.49 1.94
 -5 7 -8 15.91 2.33
 -5 7 -8 12.89 1.96
 5 -7 8 11.17 1.71
 -5 7 -9 9.43 1.88
 -5 7 -9 11.58 1.61
 5 -7 9 8.07 1.38
 5 -7 10 12.44 1.42
 -5 7 -10 15.92 1.98
 -5 7 -11 4.96 1.07
 -5 6 14 65.78 3.06
 -5 6 13 65.65 3.16
 5 -6 -13 50.44 3.24
 -5 6 13 65.97 3.21
 -5 6 13 53.51 2.73
 -5 6 12 103.56 4.81
 5 -6 -12 84.88 5.01
 -5 6 12 105.3 4.79
 -5 6 12 91.51 4.34
 -5 6 11 148.03 6.64
 5 -6 -11 125.59 6.88
 -5 6 11 146.99 6.58
 -5 6 11 138.56 6.12
 5 -6 -10 6.32 1.64
 -5 6 10 6.18 1.45
 -5 6 10 8.03 1.61
 5 -6 -9 10.87 2.07
 -5 6 9 13.51 1.9
 5 -6 -8 16.33 2.32
 -5 6 8 15.33 2.15
 5 -6 -8 16.21 2.46
 5 -6 -7 5.14 2.81
 -5 6 7 7.74 2.76
 5 -6 -7 7.37 2.94
 5 -6 -6 64.13 7.47
 -5 6 6 54.44 6.55
 5 -6 -6 50.73 6.88
 5 -6 -6 61.25 4.41
 5 -6 -5 27.88 2.85
 -5 6 5 26.99 4.84
 5 -6 -5 24.71 4.53
 -5 6 5 25.97 2.83
 5 -6 -5 23.93 4.85
 5 -6 -4 4.88 1.48
 -5 6 4 5.83 2.89
 5 -6 -4 2.31 2.03
 -5 6 4 3.23 1.56
 5 -6 -4 3.73 2.45
 -5 6 3 6.33 1.95
 5 -6 -3 8.63 1.79
 -5 6 3 10.44 3.51
 5 -6 -3 6.55 2.73
 5 -6 -3 10.29 2.94
 -5 6 3 11.59 2.02
 -5 6 2 10.57 3.7
 -5 6 2 13.77 2.38
 5 -6 -2 11.53 3.26
 5 -6 -2 10.44 2.85
 -5 6 2 10.91 2.03
 -5 6 1 1.52 2.49
 -5 6 1 3.35 1.64
 5 -6 -1 4.27 2.38
 -5 6 1 3.75 1.59
 5 -6 -1 8.08 2.42
 -5 6 0 19.62 2.48
 5 -6 0 24.63 2.72
 -5 6 0 14.11 4.04
 5 -6 0 17.99 3.88
 5 -6 0 16.62 3.46
 -5 6 0 20.36 2.84
 -5 6 0 21.69 2.96
 5 -6 1 50.74 4.02
 5 -6 1 49.55 5.56
 5 -6 1 40.51 5.86
 -5 6 -1 44.61 4.23
 -5 6 -1 51.17 4.47
 5 -6 2 421.34 17.59
 5 -6 2 415.12 20.6
 -5 6 -2 438.33 18.4
 -5 6 -2 429.65 18.14
 5 -6 3 590.4 23.42
 5 -6 3 546.87 26.32
 -5 6 -3 614.66 24.31
 -5 6 -3 587.97 23.91
 5 -6 3 542.19 29.44
 5 -6 4 815.61 31.44
 5 -6 4 772.46 34.39
 5 -6 4 796.63 39.03
 -5 6 -4 800.38 31.8
 -5 6 -4 869.41 32.46
 5 -6 5 922.66 43.73
 5 -6 6 374.36 23.86
 -5 6 -7 199.97 10.1
 5 -6 7 177.2 9.06
 -5 6 -8 96.54 6.32
 5 -6 8 99.86 6.19
 -5 6 -9 93.88 5.89
 5 -6 9 95.38 5.83
 -5 6 -10 30.46 3.22
 5 -6 10 28.25 2.62
 5 -6 11 -0.62 0.87
 -5 6 -11 0.35 0.88
 -5 6 -11 1.72 1.28
 -5 6 -12 1.21 0.96
 5 -6 12 -0.74 0.73
 -5 5 15 0.96 0.57
 -5 5 14 9.08 1.25
 5 -5 -14 8.18 1.3
 -5 5 14 10.22 1.12
 -5 5 13 22.69 1.99
 5 -5 -13 18.81 2.16
 -5 5 13 22.24 1.95
 -5 5 13 21.07 1.81
 -5 5 12 57.39 3.59
 -5 5 12 59.48 3.56
 -5 5 12 51.84 3.22
 -5 5 11 37.23 2.96
 -5 5 11 34.15 2.87
 5 -5 -11 28.21 3.07
 -5 5 10 1.89 1.26
 5 -5 -10 3.03 1.51
 -5 5 10 1.92 1.36
 -5 5 9 2.41 1.97
 5 -5 -9 2.01 2.47
 5 -5 -9 3.5 2.81
 5 -5 -8 0.53 1.2
 -5 5 8 0.29 1.71
 -5 5 8 0.87 1.31
 5 -5 -8 0.7 1.46
 5 -5 -8 0.41 1.96
 5 -5 -8 1.28 2.21
 5 -5 -7 49.33 4.83
 5 -5 -7 48.76 4.01
 -5 5 7 41.25 5.6
 -5 5 7 44.87 3.79
 5 -5 -7 39.75 6.21
 5 -5 -7 51.29 6.74
 5 -5 -6 118.38 7.83
 -5 5 6 112.35 9.67
 5 -5 -6 111.55 10.2
 5 -5 -6 140.76 11.28
 5 -5 -6 137.18 7.16
 -5 5 6 118.87 6.84
 5 -5 -5 16.4 3.92
 -5 5 5 20.8 4.08
 5 -5 -5 21.03 4.15
 5 -5 -5 16.41 2.29
 -5 5 5 17.04 2.51
 -5 5 4 0.44 1.39
 5 -5 -4 0.69 1.85
 -5 5 4 -1.69 2.3
 5 -5 -4 0.95 1.7
 5 -5 -4 1.17 1.18
 -5 5 4 0.86 1.24
 -5 5 3 14.72 2.28
 -5 5 3 13.06 3.48
 5 -5 -3 17.6 3.81
 -5 5 3 15.03 2.44
 5 -5 -3 19.58 3.73
 -5 5 2 12.79 2.33
 5 -5 -2 18.15 3.7
 -5 5 2 16.51 2.29
 -5 5 2 20.5 2.62
 5 -5 -2 16.34 3.3
 -5 5 1 200.06 10.11
 5 -5 -1 221.37 12.94
 5 -5 -1 211.62 9.86
 5 -5 -1 182.16 12.61
 -5 5 1 194.1 9.36
 -5 5 1 203.59 10.14
 5 -5 0 271.31 15.31
 -5 5 0 285.96 12.81
 5 -5 0 285.67 12.49
 5 -5 0 273.91 16.16
 -5 5 0 253.64 12.56
 -5 5 -1 86.32 5.84
 5 -5 1 94.31 5.71
 5 -5 1 77.41 8.25
 5 -5 1 87.34 7.65
 -5 5 -1 93.71 6.01
 -5 5 -2 58.24 4.68
 5 -5 2 58.63 4.42
 5 -5 2 51.43 7.15
 5 -5 2 56.39 6.01
 -5 5 -2 54.27 4.61
 -5 5 -3 99.39 6.4
 5 -5 3 89.64 9.81
 5 -5 3 91.69 5.96
 -5 5 -3 90.26 6.24
 5 -5 3 89.44 7.93
 5 -5 4 1.55 3.32
 -5 5 -4 4.8 1.86
 5 -5 4 3.33 1.99
 5 -5 4 5.69 1.68
 -5 5 -4 4.2 1.96
 5 -5 5 50.01 5.99
 5 -5 5 52.63 8.43
 -5 5 -5 57.01 4.84
 -5 5 -5 61.76 5.09
 5 -5 5 51.05 4.44
 5 -5 6 325.1 22.98
 -5 5 -6 331.48 15.4
 -5 5 -6 357.83 16.11
 5 -5 6 361.96 15.43
 5 -5 7 486.11 25.4
 5 -5 7 512.41 31.27
 -5 5 -7 530.92 22.77
 5 -5 7 558.87 22.77
 5 -5 8 503.8 28.27
 5 -5 8 376.43 20.54
 5 -5 9 377.98 16.57
 -5 5 -9 426.94 17.9
 -5 5 -9 362.64 16.56
 5 -5 9 364.13 16.53
 5 -5 9 430.47 25.74
 -5 5 -10 211.73 11.11
 5 -5 10 257.52 11.52
 -5 5 -10 277.33 12.61
 5 -5 10 224.58 11.26
 -5 5 -11 35.31 3.42
 5 -5 11 44.51 3.64
 -5 5 -11 43.93 4.14
 5 -5 11 37.85 3.44
 5 -5 12 29.96 2.84
 5 -5 12 34.49 2.87
 -5 5 -12 37.46 3.48
 5 -5 13 53.38 3.34
 5 -5 13 56.75 3.23
 -5 5 -13 54.03 3.81
 5 -5 14 7.29 1.04
 -5 5 -14 5.9 1.15
 -5 4 16 4.69 0.72
 -5 4 16 6.06 0.81
 -5 4 15 9.1 1.12
 5 -4 -15 7.43 1.22
 -5 4 15 8.79 1.16
 -5 4 14 8.01 1.24
 5 -4 -14 6.58 1.49
 -5 4 14 9.52 1.39
 -5 4 13 1.26 1.04
 -5 4 13 1.4 0.98
 -5 4 13 1.15 0.96
 5 -4 -13 0.62 1.13
 -5 4 12 7.49 1.57
 5 -4 -12 8.51 1.91
 -5 4 12 9.01 1.64
 5 -4 -11 -0.39 1.41
 5 -4 -11 0.79 1.83
 -5 4 11 -0.28 1.23
 5 -4 -10 3.3 2.68
 -5 4 10 3.67 1.51
 5 -4 -10 2.05 2.39
 -5 4 10 4.19 1.53
 -5 4 9 26.75 2.87
 5 -4 -9 31.47 3.33
 -5 4 9 26.71 4.07
 5 -4 -9 22.63 5.29
 5 -4 -9 17.73 4.51
 5 -4 -9 28.56 3.28
 -5 4 8 18.99 2.59
 5 -4 -8 15.13 2.57
 5 -4 -8 18.35 2.61
 -5 4 8 14.68 3.29
 5 -4 -8 11.29 3.7
 5 -4 -8 16.11 4.24
 5 -4 -8 15.71 3.05
 -5 4 7 5.49 1.84
 5 -4 -7 3.66 1.5
 -5 4 7 7.61 2.6
 5 -4 -7 4.64 2.79
 5 -4 -7 4.59 2.76
 5 -4 -7 6.22 2.17
 -5 4 6 23.31 2.69
 5 -4 -6 23.73 2.71
 -5 4 6 17.96 3.73
 5 -4 -6 18.49 4.14
 5 -4 -6 27.66 4.77
 5 -4 -6 23.99 3.07
 -5 4 5 133.59 7.07
 5 -4 -5 130.44 7.11
 -5 4 5 118.37 9.56
 5 -4 -5 119.47 10.09
 5 -4 -5 153.98 7.73
 5 -4 -5 143.99 10.55
 5 -4 -4 658.97 28.05
 -5 4 4 581.39 23.11
 5 -4 -4 610.36 23.31
 -5 4 4 533.56 23.44
 5 -4 -4 575.2 27.43
 5 -4 -4 696.23 23.59
 -5 4 4 511.2 26.46
 -5 4 3 1030.8 37.12
 5 -4 -3 1075.82 41.23
 -5 4 3 943.18 37.01
 5 -4 -3 939.89 40.67
 -5 4 3 987.98 36.47
 -5 4 2 634.6 25.93
 5 -4 -2 666.33 25.81
 5 -4 -2 630.88 29.2
 -5 4 2 694.9 25.98
 5 -4 -1 417.78 17.1
 -5 4 1 403.12 17.3
 5 -4 -1 416.65 16.19
 5 -4 -1 391.21 20.2
 -5 4 1 436.89 17.37
 5 -4 0 132.21 6.23
 5 -4 0 149.71 9.76
 5 -4 0 119.36 9.71
 -5 4 0 141.58 7.41
 5 -4 0 135.51 7.07
 -5 4 0 130.12 7.21
 5 -4 1 -0.34 1.91
 -5 4 -1 -0.13 1.2
 -5 4 -1 0.5 1.32
 5 -4 1 0.34 0.98
 5 -4 1 1.05 1.36
 5 -4 2 42.67 5.12
 -5 4 -2 46.94 3.95
 5 -4 2 39.55 5.91
 5 -4 2 46.43 3.73
 -5 4 -2 41.13 3.69
 5 -4 3 76.26 7.2
 -5 4 -3 83.12 5.59
 5 -4 3 86.64 9.46
 5 -4 3 78.59 5.31
 -5 4 -3 81.16 5.52
 5 -4 4 41.36 5.27
 5 -4 4 45.76 7.43
 -5 4 -4 41.54 3.95
 -5 4 -4 42.06 3.96
 5 -4 4 41.01 3.76
 5 -4 5 15.6 4.97
 -5 4 -5 13.28 2.44
 -5 4 -5 10.87 2.37
 5 -4 5 14.1 2.29
 5 -4 5 8.43 2.67
 5 -4 6 1.98 1.77
 5 -4 6 2.57 4.29
 -5 4 -6 0.88 1.54
 -5 4 -6 4.46 1.73
 5 -4 6 0.45 1.53
 -5 4 -6 1.68 2.13
 5 -4 7 3.79 2.45
 5 -4 7 11.63 5.02
 -5 4 -7 6.74 2.25
 -5 4 -7 4.42 1.77
 5 -4 7 3.54 1.89
 -5 4 -7 7.63 2.85
 5 -4 8 14.47 3.61
 5 -4 8 13.12 5.5
 -5 4 -8 23.11 3.45
 -5 4 -8 17.14 2.82
 -5 4 -8 15.59 3.58
 5 -4 8 17.11 3.12
 5 -4 9 40.38 4.55
 5 -4 9 39.68 5.69
 -5 4 -9 51.91 4.62
 -5 4 -9 47.65 5.58
 -5 4 -9 48.78 4.98
 5 -4 10 104.36 9.85
 5 -4 10 181.19 15.45
 5 -4 11 231.61 10.98
 -5 4 -11 205.36 10.83
 -5 4 -12 109.8 7.03
 5 -4 12 126.62 7.12
 -5 4 -13 75.6 5.32
 5 -4 13 86.64 5.26
 -5 4 -14 4.2 1.36
 5 -4 14 3.66 1.27
 -5 4 -14 2.82 1.02
 5 -4 15 21.1 1.81
 5 -4 15 17.09 1.67
 -5 4 -15 15.21 1.73
 -5 3 16 31.65 1.97
 -5 3 16 27.99 1.89
 5 -3 -15 24.09 2.41
 -5 3 15 31.39 2.24
 -5 3 15 28.79 2.18
 5 -3 -14 7.3 1.62
 -5 3 14 11.37 1.55
 -5 3 14 8.29 1.44
 -5 3 13 22.02 2.17
 5 -3 -13 19.05 2.55
 -5 3 13 24.36 2.34
 -5 3 13 22.05 2.21
 -5 3 12 64.93 4.05
 5 -3 -12 53.31 4.49
 5 -3 -11 0.56 1.47
 5 -3 -11 2.07 2.42
 5 -3 -11 1.48 3.03
 -5 3 11 3.01 1.4
 -5 3 11 0.97 1.18
 5 -3 -10 1.85 1.57
 -5 3 10 5.6 1.65
 5 -3 -10 1.67 2.43
 -5 3 10 3.89 1.44
 5 -3 -10 5.9 3.29
 5 -3 -9 66.54 5.11
 5 -3 -9 68.58 8.62
 5 -3 -9 58.74 7.56
 5 -3 -9 69.87 5.06
 5 -3 -9 58.59 5.58
 -5 3 9 68.98 4.66
 5 -3 -8 14.54 2.85
 5 -3 -8 16 2.59
 5 -3 -8 21.96 2.8
 -5 3 8 18.24 3.39
 5 -3 -8 20.14 4.58
 5 -3 -8 18.96 4.25
 -5 3 8 19.45 2.52
 -5 3 7 70.83 4.67
 5 -3 -7 75.02 4.92
 5 -3 -7 83.65 8.23
 5 -3 -7 70.5 5.27
 -5 3 7 56.51 6.1
 5 -3 -7 53.98 6.94
 5 -3 -6 -0.33 2.2
 -5 3 6 0.52 1.59
 5 -3 -6 4.29 1.36
 5 -3 -6 0.24 1.07
 -5 3 6 0.41 1.29
 5 -3 -6 -0.32 1.55
 5 -3 -5 175.7 12.18
 -5 3 5 175.4 11.53
 5 -3 -5 203.46 9.26
 -5 3 5 187.8 9.03
 5 -3 -5 218.04 9.42
 5 -3 -5 208.65 12.73
 5 -3 -4 565.76 24.06
 5 -3 -4 543.52 19.61
 -5 3 4 450.87 19.67
 5 -3 -4 471.71 19.77
 5 -3 -4 492 23.22
 -5 3 4 490.47 19.34
 5 -3 -3 729.89 26.53
 5 -3 -3 665.2 30.27
 5 -3 -3 779.61 31.22
 -5 3 3 648.77 27.22
 -5 3 3 710.1 27.13
 5 -3 -3 772.53 27.1
 -5 3 2 748.85 28.05
 -5 3 2 705.52 28.1
 5 -3 -2 795.88 31.65
 5 -3 -2 751.42 27.28
 5 -3 -2 760.52 28.03
 5 -3 -2 714.3 30.94
 -5 3 1 1493.11 52.41
 5 -3 -1 1455.11 51.48
 -5 3 1 1379.12 52.33
 5 -3 -1 1588.82 56.19
 5 -3 -1 1471.28 52.24
 5 -3 -1 1383.76 55.24
 5 -3 0 2649.47 92.03
 5 -3 0 2729.92 96.4
 -5 3 0 2517.36 92.85
 -5 3 0 2737.91 93.09
 5 -3 0 2513.57 96.93
 5 -3 0 2674.69 92.8
 5 -3 1 1875.95 66.21
 5 -3 1 1948.8 70.75
 -5 3 -1 1845.77 67.09
 5 -3 1 1839.07 66.91
 5 -3 1 1884.13 72.03
 -5 3 -1 1959.75 67.32
 5 -3 2 1065.02 37.62
 5 -3 2 928.13 36.69
 5 -3 2 1034.48 43.22
 -5 3 -2 1089.5 37.89
 5 -3 2 1049.89 41.09
 5 -3 2 1018.51 36.64
 -5 3 -2 1012.95 37.56
 5 -3 3 799.56 33.56
 5 -3 3 793.64 30.08
 5 -3 3 834.72 37.03
 5 -3 3 741.38 29.56
 -5 3 -3 860.69 30.59
 -5 3 -3 793.92 30.2
 5 -3 4 121.61 11.58
 5 -3 4 111.83 6.73
 5 -3 4 115.8 9.04
 -5 3 -4 127.58 7.21
 -5 3 -4 135.04 7.27
 -5 3 -4 148.48 8.43
 -5 3 -5 8.47 2.1
 -5 3 -5 11.35 2.16
 5 -3 5 9.34 4.17
 5 -3 5 11.83 2.3
 5 -3 5 8.71 2.72
 -5 3 -5 14.8 2.94
 -5 3 -6 35.14 4.52
 -5 3 -6 27.71 3.3
 5 -3 6 21.45 6.4
 -5 3 -6 35.31 3.66
 5 -3 6 31.81 3.73
 -5 3 -7 3.39 2.42
 -5 3 -7 3.97 1.73
 -5 3 -7 2.99 1.73
 5 -3 7 1.41 4.1
 -5 3 -7 5.26 3.14
 5 -3 7 4.87 2.43
 -5 3 -8 4.41 2.66
 -5 3 -8 8.44 2.23
 -5 3 -8 9.33 2.55
 5 -3 8 7.46 4.99
 -5 3 -8 6.23 3.75
 5 -3 8 5.81 2.62
 -5 3 -9 2.22 2.78
 5 -3 9 1.45 4.24
 -5 3 -9 3.63 1.99
 -5 3 -9 5.45 1.62
 -5 3 -9 3.88 1.84
 5 -3 9 1.99 2.33
 -5 3 -9 6.31 2.79
 -5 3 -10 32.47 6.63
 -5 3 -10 29.11 3.23
 5 -3 10 30.77 4.26
 -5 3 -10 30.05 4.42
 -5 3 -10 29.86 4.02
 -5 3 -10 25.61 3.47
 5 -3 10 37.17 7.64
 -5 3 -11 0.56 2.61
 5 -3 11 0.54 2.62
 -5 3 -12 25.21 3.46
 -5 3 -12 20.65 5.31
 -5 3 -12 18.51 3.11
 -5 3 -12 17.85 2.86
 -5 3 -13 11.55 2.47
 -5 3 -13 9.42 2.02
 5 -3 13 10.1 2.39
 -5 3 -14 1.34 1.32
 -5 3 -14 1.82 1.22
 5 -3 14 2.86 1.64
 -5 3 -15 0.98 1.08
 -5 3 -15 0.98 0.9
 5 -3 15 1.38 1.23
 -5 3 -16 0.51 0.71
 5 -3 16 0.43 0.8
 5 -2 -17 16.62 1.51
 -5 2 17 22.08 1.49
 -5 2 16 4.97 0.95
 5 -2 -16 4.03 1.13
 -5 2 15 5.84 1.17
 5 -2 -15 5.7 1.44
 -5 2 15 6.07 1.25
 -5 2 14 31.25 2.59
 -5 2 14 28.28 2.5
 5 -2 -14 25.8 2.95
 5 -2 -13 22.3 2.89
 -5 2 13 28.81 2.47
 -5 2 13 28.67 2.65
 5 -2 -13 32.42 5.98
 -5 2 12 3.56 1.46
 -5 2 11 47.88 3.74
 5 -2 -11 45.41 7.44
 -5 2 11 46.77 3.51
 5 -2 -11 43.21 4.13
 5 -2 -10 58.88 7.78
 -5 2 10 80.18 4.81
 5 -2 -10 76.28 5.51
 5 -2 -10 70.97 6.22
 5 -2 -10 71.44 9.11
 -5 2 10 78.56 4.96
 5 -2 -9 9.49 2.13
 5 -2 -9 7.63 1.96
 5 -2 -9 8.71 3.28
 5 -2 -9 12.59 3.96
 -5 2 9 10.22 1.97
 5 -2 -9 9.83 2.66
 5 -2 -8 0.95 1.45
 5 -2 -8 0.4 1.84
 5 -2 -8 -0.74 2.22
 5 -2 -8 0.47 1.6
 5 -2 -8 1.74 1.32
 -5 2 8 0.64 1.39
 5 -2 -7 4.13 2.48
 5 -2 -7 3.41 2.28
 -5 2 7 3.66 1.86
 5 -2 -7 2.99 1.4
 5 -2 -7 3.13 1.32
 5 -2 -7 0.13 1.39
 -5 2 7 1.72 1.41
 -5 2 6 233.29 10.34
 5 -2 -6 207.83 10.87
 5 -2 -6 198.15 13.58
 -5 2 6 197.77 12.22
 5 -2 -6 289.68 15.33
 5 -2 -6 253.66 10.61
 5 -2 -6 258.42 10.77
 5 -2 -5 311.95 16.27
 5 -2 -5 258.65 15.46
 5 -2 -5 302.8 12.51
 5 -2 -5 308.7 12.74
 -5 2 5 290.26 12.32
 5 -2 -4 97.81 7.58
 5 -2 -4 83.84 7.15
 5 -2 -4 99.03 5.14
 5 -2 -4 90.9 4.75
 -5 2 4 85.71 4.9
 5 -2 -4 93.07 4.97
 -5 2 3 69.07 4.21
 -5 2 3 62.9 4.33
 5 -2 -3 69.88 3.91
 5 -2 -3 78.09 6.31
 5 -2 -3 78.15 4.04
 5 -2 -2 7.56 1.39
 5 -2 -2 8.85 1.23
 5 -2 -2 7.92 1.19
 -5 2 2 7.86 1.42
 5 -2 -2 7.57 2.12
 -5 2 2 7.78 1.47
 -5 2 1 20.19 2.12
 5 -2 -1 20.48 2.05
 5 -2 -1 21.64 1.89
 5 -2 -1 21.35 3.12
 -5 2 1 21.08 2.16
 -5 2 0 313.37 12.81
 5 -2 0 317.21 12.71
 5 -2 0 315.7 12.32
 5 -2 0 322.04 15.3
 -5 2 0 291.12 12.65
 -5 2 -1 534.11 21.49
 5 -2 1 556.57 24.25
 -5 2 -1 602.49 21.89
 5 -2 1 557.57 21.51
 5 -2 1 586.08 21.24
 5 -2 1 550.65 25.41
 5 -2 2 929.19 36.58
 5 -2 2 863.77 33.13
 -5 2 -2 950.26 33.76
 5 -2 2 929.83 33.51
 -5 2 -2 885.54 33.41
 5 -2 2 1005.99 39.08
 5 -2 3 2028.45 74.93
 5 -2 3 2090.29 78.61
 -5 2 -3 2168.2 75.46
 -5 2 -3 2170.61 75.27
 5 -2 3 2286.13 82.25
 5 -2 4 2260.11 85.61
 -5 2 -4 2368.14 85.61
 -5 2 -4 2426.2 85.87
 -5 2 -4 2700.65 87.21
 5 -2 4 2592.94 94.16
 5 -2 5 903.32 35.28
 -5 2 -5 977.39 40.59
 -5 2 -5 909.85 35.01
 -5 2 -5 879.93 34.95
 5 -2 5 898.86 43.13
 -5 2 -6 644.82 26.78
 5 -2 6 758.38 29.11
 -5 2 -6 859.71 35.31
 -5 2 -6 757.15 28.39
 -5 2 -6 686.99 28
 -5 2 -6 887.86 30.56
 5 -2 6 576.6 35.5
 -5 2 -7 332.49 14.61
 5 -2 7 359.42 16.79
 -5 2 -7 412.84 22.37
 -5 2 -7 400.71 16.44
 -5 2 -7 348.83 15.67
 -5 2 -7 453.94 18.46
 -5 2 -8 43.68 3.71
 5 -2 8 43.71 5.08
 -5 2 -8 53.39 7.72
 -5 2 -8 53.24 4.82
 -5 2 -8 46.65 4.35
 -5 2 -8 57.53 5.9
 -5 2 -9 3 1.35
 5 -2 9 3.17 2.75
 -5 2 -9 1.66 1.75
 -5 2 -9 6.17 2.25
 -5 2 -9 3.97 2.67
 -5 2 -9 8.25 4.1
 5 -2 9 6.51 4.43
 -5 2 -10 7.11 1.85
 5 -2 10 6.78 3.09
 -5 2 -10 5.62 2.01
 -5 2 -10 7.96 2.42
 -5 2 -10 5.6 2.69
 -5 2 -10 12.88 4.37
 5 -2 10 12.91 4.94
 -5 2 -11 1.01 1.34
 5 -2 11 2.89 2.47
 -5 2 -11 -0.17 1.71
 -5 2 -11 3 3.21
 5 -2 11 2.13 3.1
 -5 2 -11 0.62 1.65
 -5 2 -11 -1.11 2.29
 -5 2 -12 25.43 3.47
 5 -2 12 30.78 5.95
 5 -2 12 32.1 4.39
 -5 2 -12 34.08 6.88
 -5 2 -13 23.08 3.12
 -5 2 -13 19.64 2.78
 -5 2 -13 22.64 3.46
 -5 2 -13 30.2 6.33
 5 -2 13 33.68 4
 -5 2 -14 1.43 1.5
 -5 2 -14 0.37 1.18
 -5 2 -14 0.65 1.34
 5 -2 14 1.65 1.58
 -5 2 -15 3.37 1.57
 -5 2 -15 2.84 1.27
 -5 2 -15 2.87 1.31
 5 -2 15 1.4 1.42
 -5 2 -16 0.41 0.86
 5 -2 16 1.28 1.1
 -5 2 -16 0.34 0.92
 5 -2 17 2.2 0.85
 5 -1 -17 1.09 0.72
 -5 1 17 1.04 0.64
 5 -1 -17 -0.04 0.62
 5 -1 -16 0.08 0.89
 -5 1 16 0.57 0.82
 -5 1 16 0.18 0.64
 5 -1 -15 -0.41 1.22
 -5 1 15 0.71 1.02
 -5 1 15 0.25 0.79
 -5 1 14 3.35 1.24
 5 -1 -14 3.99 1.55
 5 -1 -14 3.41 1.45
 -5 1 14 2.86 1.16
 5 -1 -13 2.26 2.5
 -5 1 12 65.15 4.04
 5 -1 -12 58.32 4.86
 -5 1 12 64.73 4.32
 5 -1 -12 60.87 8.44
 -5 1 11 70.7 4.45
 -5 1 11 78.29 4.87
 5 -1 -11 70.21 9.49
 5 -1 -11 73.4 5.5
 5 -1 -10 137.21 7.85
 -5 1 10 128.23 6.99
 -5 1 10 132.05 6.66
 5 -1 -10 128.1 8.76
 5 -1 -10 140.98 12.92
 5 -1 -9 240.24 15.92
 5 -1 -9 259.57 17.39
 -5 1 9 252.32 10.99
 5 -1 -9 255.3 11.8
 5 -1 -9 208.07 11.95
 5 -1 -8 279.95 17.73
 5 -1 -8 355.43 19.4
 5 -1 -8 305.09 13.59
 -5 1 8 319.12 13.28
 5 -1 -8 297.31 14.03
 5 -1 -8 329.08 14.08
 5 -1 -7 222.22 10.46
 -5 1 7 221.52 9.82
 5 -1 -7 227.93 10.07
 5 -1 -7 248.77 14.58
 5 -1 -7 215.37 13.8
 5 -1 -7 250.2 10.56
 5 -1 -6 558.65 21.12
 5 -1 -6 490.96 24.76
 5 -1 -6 566.86 20.96
 5 -1 -6 524.85 21.28
 -5 1 6 512.93 20.63
 5 -1 -6 609.84 25.77
 5 -1 -5 91.8 4.97
 -5 1 5 91.21 4.95
 5 -1 -5 100.52 7.64
 5 -1 -5 94.75 4.95
 5 -1 -4 109.28 5.32
 5 -1 -4 105.77 5.47
 5 -1 -4 119.97 5.47
 5 -1 -4 104.29 7.6
 5 -1 -3 33.33 3.86
 5 -1 -3 34.98 2.39
 -5 1 3 29.71 2.65
 5 -1 -3 34.71 2.4
 5 -1 -2 324.69 13.33
 5 -1 -2 338 15.49
 5 -1 -2 348.68 13.15
 5 -1 -1 380.51 16.86
 5 -1 -1 389.93 15
 5 -1 0 56.88 4.47
 5 -1 0 63.1 3.58
 5 -1 1 55.01 3.35
 -5 1 -2 101.95 5.38
 -5 1 -3 109.16 7.87
 -5 1 -3 131.15 6.44
 5 -1 4 285.6 12.71
 -5 1 -4 286.67 12.6
 5 -1 4 330.43 18.17
 -5 1 -4 336.17 13.49
 -5 1 -4 286.49 12.37
 5 -1 5 849.78 38.86
 -5 1 -5 805.14 31.14
 5 -1 5 839.53 31.9
 -5 1 -5 788.03 31.24
 -5 1 -5 861.12 36.21
 -5 1 -5 766.33 34.6
 -5 1 -6 1785.49 52.97
 5 -1 6 1152 58.27
 -5 1 -6 1444.86 50.79
 5 -1 6 1405.25 51.69
 -5 1 -6 1236.26 49.36
 -5 1 -6 1365.68 50.62
 -5 1 -6 1677.33 57.72
 -5 1 -6 1331.98 54.81
 -5 1 -7 659.59 23.24
 -5 1 -7 530.96 20.89
 5 -1 7 472.38 21.74
 -5 1 -7 484.89 19.51
 -5 1 -7 485.36 20.53
 -5 1 -7 641.34 28.03
 -5 1 -7 492.03 24.61
 -5 1 -8 355.54 16.12
 -5 1 -8 343.79 14.58
 5 -1 8 235.32 14.61
 -5 1 -8 311 12.94
 -5 1 -8 313.27 13.88
 -5 1 -8 412.54 21.76
 -5 1 -8 324.27 18.24
 -5 1 -9 130.92 10.37
 -5 1 -9 209.17 14.28
 -5 1 -9 199.41 9.98
 -5 1 -9 221.53 10.84
 -5 1 -9 188.93 8.99
 5 -1 9 202.03 16.6
 5 -1 9 98.83 9.91
 -5 1 -9 253.97 17.34
 -5 1 -10 109 10.87
 -5 1 -10 118.43 7.5
 -5 1 -10 124.23 8.28
 -5 1 -10 105.15 6.64
 5 -1 10 122.57 9.53
 -5 1 -10 112.53 12.43
 -5 1 -11 10.54 2.49
 -5 1 -11 10.37 2.16
 -5 1 -11 13.21 2.88
 5 -1 11 15.22 4.42
 5 -1 11 19.21 3.86
 -5 1 -11 11.7 4.89
 -5 1 -11 8.36 3.55
 -5 1 -12 1.9 1.79
 -5 1 -12 2.49 1.9
 5 -1 12 4.69 2.68
 -5 1 -12 3.82 1.69
 5 -1 12 3.78 2.53
 -5 1 -12 1.87 3.43
 -5 1 -12 1.78 2.52
 -5 1 -13 5.39 3.59
 5 -1 13 6.16 3.04
 -5 1 -14 77.51 5.89
 -5 1 -14 88.11 6.5
 -5 1 -14 77.21 5.65
 -5 1 -15 75.84 5.4
 5 -1 15 93.93 5.8
 -5 1 -15 79.89 5.74
 -5 1 -15 75.5 5.22
 -5 1 -16 21.67 2.61
 5 -1 16 29.45 2.81
 -5 1 -16 22.2 2.61
 -5 1 -16 23.41 2.56
 -5 1 -17 37.92 2.74
 -5 1 -17 34.58 2.7
 5 -1 18 9.87 1.13
 5 0 -17 0.82 0.78
 5 0 -17 -0.06 0.8
 -5 0 17 0.21 0.63
 5 0 -16 10.34 1.68
 -5 0 16 11.49 1.47
 -5 0 15 15.37 1.66
 -5 0 15 15.93 1.88
 5 0 -15 15.72 2.23
 -5 0 14 3.07 1.13
 5 0 -14 1.99 1.34
 -5 0 14 4.92 1.36
 5 0 -14 3.02 1.48
 5 0 -13 15.54 4.67
 -5 0 12 12.58 1.92
 5 0 -12 13.09 2.49
 5 0 -12 13.74 4.27
 5 0 -11 23.22 3.11
 5 0 -11 16.81 4.92
 -5 0 11 20.56 2.37
 -5 0 10 41.39 3.02
 -5 0 10 39.65 3.3
 5 0 -10 41.1 3.96
 5 0 -10 34.41 4.41
 5 0 -10 30.96 6.42
 -5 0 9 80.44 4.83
 5 0 -9 66.62 8.54
 5 0 -9 65.41 5.61
 5 0 -9 85.69 5.66
 -5 0 9 75.83 4.39
 5 0 -8 236.59 15.06
 -5 0 8 218.97 9.59
 5 0 -8 250.84 10.91
 5 0 -8 204.97 13.81
 5 0 -8 245.44 10.66
 5 0 -8 206.6 9.79
 5 0 -7 921.27 32.33
 5 0 -7 865.63 32.44
 5 0 -7 838.82 31.83
 5 0 -7 829.68 36.68
 -5 0 7 839.47 31.6
 5 0 -7 811.91 32.14
 -5 0 6 1985.4 69.66
 5 0 -6 2006.49 73.17
 5 0 -6 2106.97 69.94
 5 0 -6 1999.82 69.81
 -5 0 6 1605.38 70.66
 5 0 -6 1841.01 74.15
 5 0 -6 2079.4 70.5
 5 0 -6 2297.33 75.25
 -5 0 5 2362.18 85.11
 5 0 -5 2342.51 84.99
 5 0 -5 2328.96 85.01
 5 0 -5 2768.51 89.99
 5 0 -5 2610.96 85.27
 5 0 -5 2488.36 85.28
 5 0 -4 2314.05 79.48
 5 0 -4 2311.27 79.58
 5 0 -4 2299.78 79.6
 5 0 -4 2148.21 83.15
 5 0 -4 2238.35 79.68
 5 0 -3 1831.16 67.84
 5 0 -3 1881.45 64.83
 5 0 -3 1785.95 67.74
 5 0 -2 1373.25 49.56
 5 0 -2 1282.25 49
 5 0 -1 313.23 14.08
 5 0 -1 293.84 13.31
 5 0 0 16.25 2.41
 5 0 0 15.06 2.03
 5 0 1 63.29 4.96
 -5 0 -1 65.26 4.59
 5 0 1 61.46 4.15
 5 0 1 70.93 5.83
 -5 0 -2 424.74 18.21
 5 0 2 414.79 19.59
 -5 0 -3 125.88 8.05
 5 0 3 131.53 9.19
 -5 0 -4 9.96 1.7
 -5 0 -4 11.05 2.74
 -5 0 -4 12.86 2.67
 5 0 5 0.95 1.42
 -5 0 -5 0.6 1.11
 -5 0 -6 46.68 3.82
 5 0 6 52.47 4.48
 -5 0 -6 49.62 3.66
 5 0 6 41.98 6.65
 -5 0 -6 63.15 6.61
 -5 0 -6 46.09 5.44
 -5 0 -7 168.14 8.52
 -5 0 -7 154.1 7.52
 5 0 7 159.34 9.56
 -5 0 -7 171.61 8.5
 -5 0 -7 144.3 10.99
 -5 0 -8 69.92 4.47
 5 0 8 47.71 5.66
 5 0 8 76.8 4.72
 5 0 8 41.47 7.25
 -5 0 -8 86.23 5.62
 -5 0 -8 86.4 9.3
 -5 0 -8 71.35 5.21
 -5 0 -8 70.22 7.51
 -5 0 -9 8.34 1.74
 -5 0 -9 10.33 2.38
 5 0 9 1.18 2.89
 5 0 9 9.52 1.86
 5 0 9 5.76 3.35
 -5 0 -9 11.76 3.81
 -5 0 -9 17.02 4.48
 -5 0 -9 10.33 2.24
 -5 0 -10 33.67 3.88
 -5 0 -10 32.51 3.27
 5 0 10 30.71 4.79
 5 0 10 33.16 3.3
 -5 0 -10 36.19 4.14
 -5 0 -10 33.84 5.9
 -5 0 -10 41.03 7.42
 5 0 10 38.5 6.45
 5 0 11 -0.42 2.27
 -5 0 -11 1.68 1.37
 -5 0 -11 3.18 1.85
 -5 0 -11 3.82 1.96
 -5 0 -11 2.63 2.69
 -5 0 -11 6.85 3.73
 5 0 11 2.82 2.61
 5 0 12 1.91 2.29
 -5 0 -12 2.27 1.98
 -5 0 -12 4.53 3.21
 -5 0 -12 0.64 3.22
 5 0 12 3.43 2.43
 -5 0 -12 2.37 1.37
 -5 0 -12 3.79 2.08
 -5 0 -13 4.22 2.03
 -5 0 -13 -0.62 3.64
 -5 0 -13 4.5 2.89
 5 0 13 4.85 2.53
 -5 0 -13 1.35 1.47
 -5 0 -13 3.55 1.79
 -5 0 -14 25.21 6.14
 -5 0 -14 23.18 5.1
 5 0 15 3.92 1.81
 -5 0 -15 4.36 1.66
 -5 0 -15 5.55 1.82
 -5 0 -15 4.82 1.8
 -5 0 -16 18.37 2.46
 -5 0 -16 18.22 2.56
 5 0 16 22.43 2.63
 -5 0 -16 16.87 2.45
 5 0 17 2.35 1.15
 -5 0 -17 2.64 1.15
 -5 0 -17 3.66 1.3
 -5 0 -17 2.53 1.04
 -5 0 -18 2.93 0.9
 5 0 18 3.6 0.91
 5 1 -17 0.37 0.82
 5 1 -17 0.98 0.8
 5 1 -16 10.76 1.89
 -5 -1 16 9.05 1.38
 5 1 -16 10.21 1.76
 -5 -1 15 2.06 1.06
 5 1 -15 1.72 1.21
 5 1 -15 1.02 1.02
 -5 -1 14 11.5 1.51
 5 1 -14 8.64 2
 5 1 -14 12.05 2.06
 -5 -1 14 10.02 1.68
 -5 -1 13 10.22 1.82
 5 1 -13 10.47 2.26
 5 1 -13 7.54 3.29
 5 1 -12 0.47 1.39
 -5 -1 12 1.19 1.02
 5 1 -12 0.44 2.33
 5 1 -11 12.06 2.4
 5 1 -11 11.09 3.81
 -5 -1 11 11.5 1.79
 5 1 -10 56.47 5.48
 5 1 -10 59.64 4.85
 -5 -1 10 61.88 4.03
 5 1 -10 55.99 7.97
 5 1 -9 134.82 8.7
 5 1 -9 161.39 8.55
 -5 -1 9 162.86 7.54
 5 1 -9 149.39 12.66
 5 1 -8 28.36 4.96
 5 1 -8 30.57 3.27
 5 1 -8 23.31 2.97
 5 1 -8 31.28 3.22
 -5 -1 8 26.64 2.53
 5 1 -7 36.42 4.87
 5 1 -7 40.4 3.23
 5 1 -7 30.46 4.14
 5 1 -7 36.68 3.29
 5 1 -7 30.44 2.75
 5 1 -7 34.68 3
 -5 -1 7 35.38 2.85
 5 1 -6 85.68 4.7
 -5 -1 6 85.6 4.62
 5 1 -6 88.17 6.86
 5 1 -6 89.75 5.19
 5 1 -6 81.83 4.56
 5 1 -6 97.56 7.51
 5 1 -6 81.92 4.64
 5 1 -5 452.75 19.71
 -5 -1 5 391 16
 5 1 -5 408.92 15.92
 5 1 -5 425.49 16.19
 5 1 -5 410.31 19.72
 5 1 -5 435.44 16.14
 5 1 -5 444.06 16.17
 5 1 -4 1769.66 66.43
 5 1 -4 1747.55 62.9
 5 1 -3 2184.22 82.05
 5 1 -3 2381.86 82.27
 5 1 -2 959.28 37.64
 5 1 -2 1048.61 38.06
 5 1 -1 2952.99 106.97
 5 1 -1 3181.13 107.84
 -5 -1 0 3979.84 145.28
 5 1 0 4330.71 145.66
 5 1 0 4414.92 147
 5 1 1 1265.32 47.25
 -5 -1 -1 1297.16 46.71
 5 1 2 1350.24 50.66
 -5 -1 -2 1324.88 49.33
 5 1 3 184.73 10.74
 -5 -1 -3 181.51 9.95
 -5 -1 -3 178.45 9.6
 5 1 4 15.42 3.27
 -5 -1 -4 11.2 2.73
 -5 -1 -4 20.9 2.98
 5 1 5 12.98 2.15
 -5 -1 -5 10.99 2.81
 -5 -1 -5 10.83 2.54
 5 1 5 12.26 3.3
 5 1 6 7.06 2.1
 5 1 6 8.07 1.45
 -5 -1 -6 7.68 2.66
 5 1 7 30.02 3.73
 5 1 7 29.02 2.69
 -5 -1 -7 28.02 4.49
 5 1 8 0.72 1.06
 5 1 8 1.41 2.1
 -5 -1 -8 0.67 2.07
 -5 -1 -8 0.83 2.23
 5 1 8 0.37 1.87
 5 1 9 94.7 5.4
 -5 -1 -9 89.13 8.83
 5 1 9 90.73 8.79
 5 1 10 0.12 1.33
 5 1 10 -0.22 2.3
 -5 -1 -10 0.81 2.37
 -5 -1 -10 -1.13 2.82
 5 1 10 -0.37 2.11
 -5 -1 -11 5.66 3.3
 -5 -1 -11 9.25 4.37
 5 1 11 4.44 2.46
 5 1 11 5.7 1.65
 5 1 12 -0.4 2.04
 -5 -1 -12 2.29 2.81
 -5 -1 -12 -0.64 3.34
 -5 -1 -12 0.57 1.85
 5 1 12 0.13 1.29
 5 1 13 45.34 4.67
 -5 -1 -13 40.04 7.66
 -5 -1 -13 44.54 7
 5 1 13 48.65 4.01
 -5 -1 -13 42.09 4.65
 -5 -1 -14 150.84 15.25
 5 1 14 186.54 9.13
 -5 -1 -14 176.23 10.15
 5 1 14 191.06 10.12
 -5 -1 -14 161.11 13.92
 5 1 15 258.42 11.66
 -5 -1 -15 235.64 11.95
 -5 -1 -15 241.24 11.53
 5 1 16 86.31 5.24
 -5 -1 -16 78.21 5.57
 -5 -1 -16 82.01 5.36
 5 1 17 132.32 6.23
 -5 -1 -17 135.01 6.67
 -5 -1 -17 128.07 6.67
 -5 -1 -18 70.22 4.14
 5 1 18 70.19 3.71
 -5 -1 -18 67.21 3.98
 5 2 -17 1.7 0.84
 5 2 -17 2.41 0.97
 5 2 -16 19.71 2.27
 -5 -2 16 18.81 1.74
 5 2 -16 20 2.33
 5 2 -15 33 2.81
 -5 -2 15 38.6 2.72
 5 2 -15 32.99 3.26
 5 2 -14 88.09 5.48
 -5 -2 14 94.32 5
 5 2 -14 82.99 5.84
 5 2 -13 167.82 13.11
 5 2 -13 154.84 13.52
 5 2 -13 177.94 9.47
 -5 -2 13 180.37 8.28
 5 2 -12 448.83 18.23
 -5 -2 12 419.02 16.84
 5 2 -12 407.46 23.06
 5 2 -12 408.91 18.21
 5 2 -11 84.75 8.86
 -5 -2 11 78.35 4.56
 5 2 -11 97.15 6.3
 5 2 -10 22.32 4.54
 -5 -2 10 18.28 2.02
 5 2 -10 16.49 2.68
 5 2 -9 16.34 4.26
 5 2 -9 11.44 2.71
 5 2 -9 11.37 3.42
 5 2 -9 13.41 2.34
 -5 -2 9 15.73 1.85
 5 2 -8 2.65 1.56
 5 2 -8 0.67 1.26
 5 2 -8 -1.06 2.18
 5 2 -8 2.3 1.48
 5 2 -8 1.21 1.74
 -5 -2 8 0.89 1.02
 5 2 -7 158.29 11.15
 5 2 -7 168.87 8.07
 5 2 -7 167.93 7.86
 5 2 -7 166.86 7.23
 5 2 -7 160.61 8.15
 5 2 -7 151.3 10.37
 5 2 -7 148.05 7.34
 -5 -2 7 163.7 7.33
 5 2 -6 309.19 13.24
 5 2 -6 312.02 15.99
 5 2 -6 322.06 12.75
 5 2 -6 306.87 12.49
 5 2 -6 324.5 12.24
 5 2 -5 413.67 15.53
 5 2 -5 407.72 15.35
 5 2 -5 409.81 18.95
 5 2 -5 424.04 18.8
 5 2 -5 388.71 15.29
 5 2 -4 17.2 2.7
 5 2 -4 19.16 3.36
 5 2 -3 69.55 5.2
 5 2 -2 77.61 5.21
 5 2 -1 349.2 12.75
 -5 -2 1 253.17 10.03
 5 2 0 3274.3 111
 -5 -2 0 3087.11 109.9
 5 2 1 877.52 32.51
 5 2 1 845.92 32.71
 -5 -2 -1 898.21 32.89
 -5 -2 -2 1632.92 59.54
 5 2 2 1631.02 57.87
 -5 -2 -3 2333 87.62
 -5 -2 -3 2509.82 86.51
 -5 -2 -4 1365.24 54.91
 5 2 4 1426.18 54.89
 -5 -2 -4 1558.21 54
 -5 -2 -5 342.34 18.05
 5 2 5 368.13 18.01
 5 2 6 120.1 8.88
 5 2 6 134.5 7.19
 5 2 6 122.81 6.24
 5 2 7 4.81 2.32
 -5 -2 -7 6.06 2.81
 -5 -2 -7 4.38 2.34
 5 2 7 3.54 1.77
 5 2 7 2.84 1.26
 -5 -2 -8 29.39 4.97
 5 2 8 24.73 3.52
 5 2 8 27.5 2.73
 -5 -2 -9 23.99 4.68
 -5 -2 -9 26.38 5.6
 5 2 9 17.09 3.07
 5 2 9 21.15 2.55
 -5 -2 -10 54.23 7.16
 -5 -2 -10 36.73 7.07
 5 2 10 37.27 4.42
 5 2 10 51.27 4.03
 -5 -2 -11 90.3 9.71
 5 2 11 99.66 7.21
 5 2 11 102.01 6.24
 -5 -2 -12 58.33 8.06
 -5 -2 -12 43.21 8.16
 5 2 12 56.94 5.31
 5 2 12 60.87 4.61
 -5 -2 -13 19.61 4.83
 -5 -2 -13 20.62 5.83
 5 2 13 19.59 3.07
 5 2 13 17.76 2.62
 -5 -2 -14 45.53 8.36
 -5 -2 -14 56.46 7.99
 5 2 14 58.12 4.89
 5 2 14 63.19 4.66
 -5 -2 -15 21.13 5.14
 -5 -2 -15 25.68 5.9
 5 2 15 27.83 3.14
 -5 -2 -16 26.4 3.02
 -5 -2 -16 34.55 3.71
 5 2 16 30.61 3.03
 5 2 16 35.04 3.02
 -5 -2 -16 32.45 3.4
 5 2 17 72.61 4.19
 -5 -2 -17 85.26 5
 -5 -2 -17 79.01 5.12
 5 2 18 184.52 8.05
 -5 -2 -18 208.49 9.01
 -5 -2 -18 213.08 9.05
 -5 -2 -19 126.88 5.66
 5 3 -17 1.1 0.84
 5 3 -16 4.38 1.4
 5 3 -16 5.27 1.36
 5 3 -15 33.32 3.27
 5 3 -15 38.13 3.37
 -5 -3 15 32.67 2.46
 5 3 -15 32.72 2.82
 -5 -3 14 50.22 3.31
 5 3 -14 50.83 4.29
 5 3 -14 45.71 3.76
 5 3 -13 167.49 12.31
 5 3 -13 139.37 12.34
 -5 -3 12 399 15.33
 5 3 -12 391.81 16.53
 5 3 -12 377.67 16.81
 5 3 -12 315.2 21.29
 5 3 -12 338.98 20.44
 5 3 -11 552.67 28.19
 -5 -3 11 594.21 22.4
 5 3 -11 570.18 23.91
 5 3 -11 547.83 30.16
 5 3 -11 620.63 23.9
 5 3 -10 638.8 31.49
 5 3 -10 719.72 27.76
 5 3 -10 692.99 26.95
 5 3 -10 723.43 34.88
 5 3 -9 515.44 20.27
 5 3 -9 456.8 20.48
 5 3 -9 471.95 23.76
 5 3 -8 843.45 36.52
 5 3 -8 734.91 31.67
 5 3 -8 886.09 35.81
 5 3 -8 924.12 31.94
 5 3 -8 712.62 31.4
 5 3 -8 896.47 30.81
 5 3 -7 601.22 29.38
 5 3 -7 646.83 29.04
 5 3 -7 666.42 25.85
 5 3 -7 725.79 24.99
 5 3 -7 647.87 24.94
 5 3 -7 701.81 25.67
 5 3 -7 648.01 25.76
 5 3 -6 245 10.87
 5 3 -6 255.88 10.12
 5 3 -6 245.61 14.23
 5 3 -6 241.96 10.16
 5 3 -6 233.33 10.22
 5 3 -6 264.43 10.73
 5 3 -6 259.42 10.5
 5 3 -5 295.83 11.59
 5 3 -5 288.59 11.64
 5 3 -5 303.67 15.64
 5 3 -5 299.24 11.51
 5 3 -5 279.38 14.42
 5 3 -5 302.04 11.78
 5 3 -4 94.72 6.28
 5 3 -4 87.92 7.07
 5 3 -3 687.31 29.05
 5 3 -3 710.54 27.39
 5 3 -2 557.52 24.08
 5 3 -2 561.42 22.01
 5 3 -1 159.71 8.91
 5 3 -1 161.42 9.4
 5 3 -1 155.51 7.46
 -5 -3 1 134.5 6.53
 5 3 0 0.95 1.31
 5 3 0 1.59 1.01
 -5 -3 0 1.19 1.22
 5 3 1 3.7 1.41
 5 3 1 3.89 1.23
 -5 -3 -1 2.42 1.49
 5 3 2 3.26 1.23
 -5 -3 -2 5.95 1.9
 -5 -3 -3 527.76 22.47
 5 3 3 525.75 20.2
 -5 -3 -4 512.62 24.19
 -5 -3 -4 609.83 22.66
 -5 -3 -5 28.21 4.15
 -5 -3 -5 35.52 3.58
 5 3 6 143.55 7.43
 -5 -3 -6 130.89 9.87
 5 3 7 3.06 1.85
 -5 -3 -7 1.72 2.07
 5 3 7 2.26 1.2
 5 3 7 4.03 1.7
 -5 -3 -8 447.77 22.16
 5 3 8 402.91 16.73
 5 3 8 407.16 17.54
 -5 -3 -9 1.92 2.57
 5 3 9 0.59 1.23
 5 3 9 3.53 1.86
 -5 -3 -10 26.36 5.5
 5 3 10 27.42 3.03
 5 3 10 23.24 3.31
 -5 -3 -11 10.97 4.23
 5 3 11 15.36 2.43
 5 3 11 17.66 2.98
 -5 -3 -12 3.88 3.31
 -5 -3 -12 1.88 4.01
 5 3 12 0.42 1.32
 5 3 12 1.67 1.64
 -5 -3 -13 45.29 7.43
 -5 -3 -13 41.45 7.56
 5 3 13 51.36 4.29
 5 3 13 52.19 4.58
 -5 -3 -14 34.22 6.36
 -5 -3 -14 29.78 6.5
 5 3 14 39.38 3.68
 5 3 14 34.68 3.67
 -5 -3 -15 6.82 3.11
 -5 -3 -15 6.32 3.32
 5 3 15 7.66 1.85
 -5 -3 -16 7.1 2.23
 5 3 16 5.7 1.43
 5 3 16 4.15 1.38
 -5 -3 -17 32.12 3.49
 -5 -3 -17 32.55 3.18
 5 3 17 27.49 2.46
 5 3 17 34.25 2.77
 -5 -3 -18 0.29 1.2
 -5 -3 -18 1.41 1.07
 -5 -3 -19 24 1.99
 -5 -3 -19 21.39 1.86
 5 4 -17 2.7 0.89
 5 4 -17 1.66 0.82
 5 4 -16 1.16 1.09
 5 4 -15 15.44 2.19
 5 4 -15 13.19 2.08
 5 4 -15 13.63 1.88
 5 4 -14 12.03 2.27
 5 4 -14 16.64 2.23
 -5 -4 14 13.14 1.65
 5 4 -14 16.26 2.47
 -5 -4 13 35.91 2.74
 5 4 -13 31.21 5.62
 5 4 -12 3.34 2.56
 5 4 -12 1.2 1.66
 5 4 -12 1.58 1.57
 -5 -4 12 2.95 1.14
 5 4 -11 21.25 4.75
 -5 -4 11 18.97 2.05
 5 4 -11 17.54 2.73
 5 4 -11 17.64 2.83
 5 4 -10 272.67 12.75
 -5 -4 10 293.36 11.96
 5 4 -10 290.36 13.59
 5 4 -10 311.32 13.5
 5 4 -10 298.48 18.8
 5 4 -9 714.78 34.99
 -5 -4 9 763.01 27.21
 5 4 -9 732.37 28.82
 5 4 -9 706.12 28.25
 5 4 -8 977.74 32.16
 5 4 -8 989.38 31.64
 5 4 -8 943.36 39.25
 5 4 -8 974.54 32.45
 5 4 -7 1939.44 66.71
 5 4 -7 1954.48 73.48
 5 4 -7 2084.78 65.86
 5 4 -7 1845.65 65.55
 5 4 -7 1860.94 66.3
 5 4 -7 1866.47 66.51
 5 4 -6 2545.14 92.69
 5 4 -6 2849.14 99.75
 5 4 -6 2511.12 92.29
 5 4 -6 2637.26 92.17
 5 4 -6 2649.1 93.01
 5 4 -6 2632.92 92.44
 5 4 -6 2858.4 92.35
 5 4 -5 2407.57 86.2
 5 4 -5 2296.76 79.6
 5 4 -5 2482.7 79.62
 5 4 -5 2282.44 79.64
 5 4 -5 2154.87 80.08
 5 4 -5 2306.87 79.45
 5 4 -4 1935.41 70.55
 5 4 -4 1789.55 64.8
 5 4 -4 1856.95 64.99
 5 4 -4 1978.39 64.98
 5 4 -4 1704.27 67.28
 5 4 -3 472.75 21.53
 5 4 -3 458.06 18.96
 5 4 -3 464.91 21.45
 5 4 -2 271.99 11.73
 5 4 -2 269.66 14.11
 5 4 -2 267.55 13.75
 5 4 -1 576.14 22.17
 5 4 -1 596.36 24.51
 5 4 -1 592.37 25.18
 5 4 0 681.92 25.4
 5 4 0 690.2 28.44
 5 4 0 677.83 27.3
 5 4 1 248.15 10.62
 5 4 1 255.05 11.94
 5 4 1 266.8 13.33
 5 4 2 3.06 1.01
 5 4 2 1.4 1.89
 5 4 2 2.76 1.28
 5 4 3 28.89 2.78
 5 4 3 26.13 3.71
 -5 -4 -3 23.96 3.62
 5 4 4 12.06 2.67
 -5 -4 -4 13.84 1.6
 -5 -4 -4 11.23 2.89
 -5 -4 -5 5.58 1.48
 -5 -4 -5 4.61 2.41
 5 4 5 6.16 2.24
 -5 -4 -6 10.15 2.23
 5 4 6 9.34 2.34
 -5 -4 -7 71.92 7.36
 5 4 7 78.39 4.85
 5 4 7 66.75 4.59
 -5 -4 -8 456.86 22.78
 5 4 8 428.83 17.6
 5 4 8 408.83 17.32
 -5 -4 -9 88.01 9.03
 5 4 9 74.43 5.33
 5 4 9 84.63 5.42
 -5 -4 -10 42.86 7.1
 5 4 10 44.49 4.15
 5 4 10 58.53 4.4
 -5 -4 -11 266.39 18.1
 5 4 11 277.64 12.11
 -5 -4 -12 467.28 27.05
 5 4 12 439.33 19.98
 -5 -4 -13 337.05 21.66
 5 4 13 308.71 14.4
 5 4 13 337.5 14.61
 -5 -4 -14 142.59 13.25
 5 4 14 151.32 7.93
 -5 -4 -15 48.14 7.52
 5 4 16 1.14 1.17
 5 4 17 30.26 2.63
 5 4 17 25.95 2.49
 -5 -4 -17 33.14 3.51
 -5 -4 -18 12.91 2.08
 5 4 18 6.79 1.15
 5 4 18 13.34 1.54
 -5 -4 -18 12.81 1.89
 -5 -4 -19 7.78 1.28
 -5 -4 -19 8.21 1.24
 5 5 -17 24.09 1.9
 5 5 -16 13.8 1.91
 5 5 -16 18.45 2.07
 5 5 -15 14.41 2.08
 5 5 -14 28.82 3.07
 5 5 -14 28.64 2.79
 5 5 -14 28.54 3.04
 5 5 -13 10.74 2.19
 5 5 -13 7.29 1.9
 5 5 -13 11.5 2.11
 5 5 -12 65.99 5.02
 5 5 -12 55.01 7.41
 5 5 -12 58.73 5.01
 5 5 -12 60.31 4.65
 5 5 -11 190.32 9.56
 5 5 -11 173.25 9.54
 5 5 -11 169.83 9.06
 5 5 -11 155.81 12.88
 5 5 -10 5.03 1.86
 5 5 -10 10.6 2.28
 5 5 -10 6.52 1.83
 5 5 -10 9.57 3.48
 5 5 -9 6.8 1.96
 5 5 -9 7.55 1.92
 5 5 -9 6.12 2.9
 5 5 -9 9.84 2.22
 5 5 -8 30.19 3.28
 5 5 -8 25.09 5.18
 5 5 -8 30.84 3.24
 5 5 -8 25.95 3.06
 5 5 -8 29.8 3.61
 5 5 -7 19.99 2.61
 5 5 -7 30.67 3.13
 5 5 -7 28.11 2.99
 5 5 -7 37.49 3.28
 5 5 -7 32.03 3.09
 5 5 -7 21.47 2.37
 5 5 -7 26.54 5.09
 5 5 -6 598.31 23.19
 5 5 -6 614.41 28.45
 5 5 -6 558.23 22.49
 5 5 -6 651.86 22.69
 5 5 -6 617.83 22.31
 5 5 -6 567.67 22.47
 5 5 -6 597.98 23.39
 5 5 -5 1118.33 39.36
 5 5 -5 1043.92 39.73
 5 5 -5 1055.97 39.71
 5 5 -5 1070.51 39.1
 5 5 -5 1094.22 40.31
 5 5 -5 1041.27 39.58
 5 5 -5 1150.44 45.35
 5 5 -5 1122.14 39.05
 5 5 -5 1192.58 39.43
 5 5 -4 1504.98 53.34
 5 5 -4 1528.24 54.65
 5 5 -4 1461.31 53.94
 5 5 -4 1433.54 53.94
 5 5 -4 1545.73 53.64
 5 5 -4 1600.51 53.6
 5 5 -4 1612.73 59.27
 5 5 -3 2028.55 71.93
 5 5 -3 2023.8 72.88
 5 5 -3 2107.99 71.89
 5 5 -2 1331.97 51.56
 5 5 -2 1363.53 47.63
 5 5 -2 1315.1 47.65
 5 5 -2 1447.43 53.55
 5 5 -2 1356.51 48.58
 5 5 -1 1264.28 50.33
 5 5 -1 1311.84 49.18
 5 5 0 1112.07 44.75
 5 5 0 1155.34 43.39
 5 5 1 207.99 11.84
 5 5 1 203.27 10.53
 5 5 2 245.04 13.17
 5 5 2 246.81 11.86
 5 5 3 14.48 2.22
 5 5 3 13.69 3.03
 5 5 4 0.83 1.76
 5 5 5 2.61 1.39
 5 5 5 1.23 1.69
 5 5 6 217.69 10.8
 5 5 6 210.2 12.01
 5 5 7 105.92 6.4
 5 5 7 98.84 5.58
 -5 -5 -7 117.36 9.76
 5 5 8 9.97 1.95
 5 5 8 8.9 1.79
 -5 -5 -8 6.04 3
 -5 -5 -9 5.72 3.2
 5 5 9 6.72 1.71
 -5 -5 -10 11.35 3.86
 -5 -5 -11 227.36 16.83
 5 5 12 335.9 14.68
 -5 -5 -12 290.6 20.63
 5 5 13 453.54 18.9
 -5 -5 -13 448.1 26.66
 5 5 14 579.29 23
 -5 -5 -14 565.72 31.05
 -5 -5 -15 600.27 31.61
 5 5 16 293.54 12.54
 5 5 17 317.21 12.28
 5 5 17 275.6 12.22
 5 5 18 97.68 4.58
 -5 -5 -18 106.22 5.63
 -5 -5 -19 37.23 2.46
 -5 -5 -19 33.2 2.48
 5 6 -16 79.71 4.18
 5 6 -15 188.25 8.25
 5 6 -15 157.22 7.99
 5 6 -14 297.88 12.64
 5 6 -14 275.26 12.69
 5 6 -13 300.63 12.83
 5 6 -13 285.56 13.06
 5 6 -12 76.12 4.93
 5 6 -12 63.73 7.48
 5 6 -11 17.83 4.41
 5 6 -11 17.99 2.8
 5 6 -11 16.93 2.73
 5 6 -11 17.69 2.63
 5 6 -11 16.67 2.54
 5 6 -10 4.75 2.95
 5 6 -10 2.41 1.66
 5 6 -10 4.9 1.81
 5 6 -10 4.72 1.79
 5 6 -9 63.58 4.76
 5 6 -9 55.56 4.39
 5 6 -9 64.54 4.86
 5 6 -9 63.77 4.99
 5 6 -9 57.87 7.55
 5 6 -8 133.03 7.37
 5 6 -8 126.93 7.15
 5 6 -8 141.42 7.76
 5 6 -8 114.82 7.52
 5 6 -8 134.19 7.33
 5 6 -8 131.29 11.24
 5 6 -7 119.07 6.85
 5 6 -7 124.98 7.04
 5 6 -7 130.61 7.03
 5 6 -7 111.91 10.25
 5 6 -7 118.36 6.87
 5 6 -6 12.82 2.03
 5 6 -6 13.33 2.14
 5 6 -6 12.95 2.3
 5 6 -6 12.79 1.74
 5 6 -6 11.47 3.44
 5 6 -6 13.7 2.29
 5 6 -6 12.32 2
 5 6 -5 204.27 9.53
 5 6 -5 214.28 13.76
 5 6 -5 201.35 9.16
 5 6 -5 205.78 9.85
 5 6 -5 211.75 8.78
 5 6 -5 214.9 9.65
 5 6 -5 225.96 9.31
 5 6 -5 203.16 9.65
 5 6 -4 26.23 2.68
 5 6 -4 26.79 2.32
 5 6 -4 25.38 2.81
 5 6 -4 32.93 2.3
 5 6 -4 27.71 2.91
 5 6 -4 24.9 4.34
 5 6 -4 24.37 2.37
 5 6 -4 30.44 2.51
 5 6 -4 24.78 2.47
 5 6 -3 253.2 11.28
 5 6 -3 255.78 10.75
 5 6 -3 240.58 10.64
 5 6 -3 245.94 10.78
 5 6 -3 282.72 14.9
 5 6 -3 263.45 10.47
 5 6 -3 273.34 11.8
 5 6 -3 272.9 10.44
 5 6 -2 165.39 7.82
 5 6 -2 163.99 7.75
 5 6 -2 174.65 7.61
 5 6 -2 187.18 8.13
 5 6 -2 142.16 8.65
 5 6 -2 167.82 8.45
 5 6 -2 184.42 8.41
 5 6 -2 188.28 7.65
 5 6 -2 191.67 11.1
 5 6 -2 183.95 9.11
 5 6 -1 553.37 20.87
 5 6 -1 532.56 21.74
 5 6 -1 553.97 21.5
 5 6 -1 530.14 19.96
 5 6 -1 509.75 20.4
 5 6 -1 540.88 20.1
 5 6 -1 528.63 21.89
 5 6 -1 549.63 20.37
 5 6 0 347.21 13.59
 5 6 0 299.8 14.57
 5 6 0 324.2 14.47
 5 6 0 324.75 13
 5 6 0 319.41 13.47
 5 6 1 150.54 6.91
 5 6 1 148.93 7.2
 5 6 1 133.72 6.48
 5 6 1 120.54 7.77
 5 6 1 139.35 7.94
 5 6 1 168.23 7.89
 5 6 2 276.62 11.87
 5 6 2 288.41 14
 5 6 2 325.85 12.92
 5 6 2 266.49 13.25
 5 6 2 303.47 16.11
 5 6 2 250.74 12.99
 5 6 2 342.43 13.06
 5 6 3 151.4 7.13
 5 6 3 152.17 8.33
 5 6 3 157.28 7.99
 5 6 3 125.02 9.6
 5 6 3 143.44 8.24
 5 6 3 153.85 7.58
 5 6 4 0.53 1.52
 5 6 4 1.24 1.16
 5 6 4 2.57 1.82
 5 6 4 1.04 2.12
 5 6 4 0.7 1.68
 5 6 5 88.78 5.15
 5 6 5 74.57 6.93
 5 6 5 86.44 6.05
 5 6 5 100.56 6.08
 5 6 5 90.99 5.45
 5 6 5 95.5 5.82
 5 6 6 293.8 12.53
 5 6 6 331.12 13.1
 5 6 6 315.24 12.93
 5 6 7 229.82 10.32
 5 6 7 236.53 11.19
 -5 -6 -7 244.48 15.32
 5 6 8 85.63 6.16
 -5 -6 -8 80.66 8.77
 5 6 9 94.74 6.24
 -5 -6 -9 71.65 8.9
 5 6 10 44.82 3.99
 -5 -6 -10 41.69 6.92
 -5 -6 -11 39.18 6.9
 -5 -6 -12 0.54 3.14
 5 6 13 -0.39 1.31
 -5 -6 -13 1.64 3.51
 -5 -6 -14 118.45 12.28
 5 6 15 149.69 7.65
 5 6 16 145 7.15
 5 6 16 140.77 7.62
 5 6 17 318.65 12.46
 5 6 17 294.11 12.67
 5 6 18 468.41 15.84
 5 6 18 375.8 15.64
 -5 -6 -19 351.85 13.25
 -5 -6 -19 350 13.4
 5 7 -15 55.37 3.55
 5 7 -14 169.93 8.26
 5 7 -13 273.87 12.36
 5 7 -13 264.66 11.98
 5 7 -12 259.75 11.77
 5 7 -12 273.57 12.86
 5 7 -12 284.84 12.23
 5 7 -12 269.76 12.41
 5 7 -11 670.13 31.17
 5 7 -10 481.91 19.91
 5 7 -10 511.78 19.85
 5 7 -10 473.17 19.53
 5 7 -9 301.46 13.2
 5 7 -9 259.67 12.4
 5 7 -9 240.98 16.75
 5 7 -9 300.23 12.99
 5 7 -9 293.63 12.97
 5 7 -8 441.65 17.73
 5 7 -8 397.44 17.19
 5 7 -8 370.42 21.93
 5 7 -8 429.4 17.5
 5 7 -7 238.98 11.03
 5 7 -7 233.53 10.97
 5 7 -7 237.21 11.01
 5 7 -7 225.54 11.4
 5 7 -7 231.75 15.39
 5 7 -6 84.9 5.32
 5 7 -6 76.49 8.19
 5 7 -6 88.91 5.55
 5 7 -6 80.78 5.2
 5 7 -6 74.51 4.99
 5 7 -6 87.46 5.54
 5 7 -5 132.74 6.33
 5 7 -5 130.86 6.66
 5 7 -5 126.68 6.88
 5 7 -5 127 6.53
 5 7 -5 139.24 6.57
 5 7 -5 138 7.46
 5 7 -5 124.26 10.09
 5 7 -5 128.08 6.68
 5 7 -4 340.13 13.39
 5 7 -4 316.48 13.71
 5 7 -4 355.34 18.47
 5 7 -4 347.3 14.32
 5 7 -4 305.12 13.48
 5 7 -4 326.14 14.57
 5 7 -4 344.09 14.56
 5 7 -4 303.14 13.41
 5 7 -4 346.37 13.44
 5 7 -4 339.35 16.16
 5 7 -4 346.7 13.94
 5 7 -3 87.36 5.16
 5 7 -3 96.48 5.4
 5 7 -3 100.47 5.12
 5 7 -3 108.26 8.62
 5 7 -3 125.68 7.27
 5 7 -3 101.45 5.48
 5 7 -3 95.31 5.83
 5 7 -3 106.51 6.56
 5 7 -3 108.82 5.93
 5 7 -3 104.41 5.9
 5 7 -3 100.44 5.12
 5 7 -2 27.75 2.6
 5 7 -2 29.81 2.56
 5 7 -2 32.95 2.52
 5 7 -2 34.97 4.67
 5 7 -2 19.56 3.48
 5 7 -2 39.87 3.71
 5 7 -2 30.35 2.64
 5 7 -2 28.82 3.22
 5 7 -2 30.18 3.01
 5 7 -2 29.5 2.73
 5 7 -2 28.93 5.58
 5 7 -2 32.63 3.69
 5 7 -2 29.52 2.52
 5 7 -1 99.16 5.14
 5 7 -1 97.74 5.08
 5 7 -1 102.31 5.41
 5 7 -1 116.62 6.4
 5 7 -1 100.22 6.55
 5 7 -1 109 7.22
 5 7 -1 97.29 5
 5 7 -1 101.43 5.75
 5 7 -1 96.52 10.2
 5 7 -1 100.33 6.94
 5 7 -1 107.3 5.57
 5 7 -1 107.25 8.04
 5 7 -1 92.9 5.41
 5 7 0 0.13 1.22
 5 7 0 0.93 1.27
 5 7 0 0.32 1.84
 5 7 0 0.17 0.85
 5 7 0 -0.95 2.03
 5 7 0 1 2.85
 5 7 0 0.7 1.56
 5 7 0 0.74 0.96
 5 7 0 -0.2 1.19
 5 7 0 1.47 1.37
 5 7 0 0.66 1.73
 5 7 0 -0.09 0.9
 5 7 1 134.39 6.49
 5 7 1 103.44 11.51
 5 7 1 87.97 7.53
 5 7 1 137.26 6.32
 5 7 1 133.55 6.97
 5 7 1 124.9 6.16
 5 7 1 132.59 6.85
 5 7 1 148.6 9.07
 5 7 1 109.64 7.74
 5 7 1 119.92 6.29
 5 7 1 158.58 7.97
 5 7 2 147.5 6.83
 5 7 2 115.48 12.12
 5 7 2 120.97 8.5
 5 7 2 151.22 6.74
 5 7 2 159.93 7.98
 5 7 2 144.15 7.17
 5 7 2 169.04 8.08
 5 7 2 92.04 7.73
 5 7 2 131.86 6.81
 5 7 2 142.65 9.03
 5 7 3 10.86 1.8
 5 7 3 8.07 1.5
 5 7 3 11.07 2.05
 5 7 3 10.05 1.6
 5 7 3 7.64 2.15
 5 7 3 9.19 1.66
 5 7 3 9.88 2.64
 5 7 3 15.12 2.98
 5 7 3 11.35 4.39
 5 7 4 93.17 5.13
 5 7 4 122.94 6.49
 5 7 4 123.42 7.74
 5 7 4 106.82 5.62
 5 7 4 103.59 5.84
 5 7 4 121.79 7.41
 5 7 4 133.4 11.63
 5 7 4 134.56 7.72
 5 7 4 108.21 6.05
 5 7 5 354.98 15.83
 5 7 5 326.75 17.36
 5 7 5 457.05 18.11
 5 7 5 421.88 22.53
 5 7 5 452.66 17.63
 5 7 5 406.36 16.62
 5 7 6 204.29 9.51
 5 7 6 189.32 8.94
 5 7 6 184.65 8.98
 5 7 7 370.93 15.03
 5 7 7 401.54 15.6
 5 7 7 379.79 16.03
 5 7 8 285.09 12.82
 5 7 8 293.76 14.2
 -5 -7 -8 261.65 18.11
 5 7 9 162.38 9.82
 -5 -7 -9 143.08 13.14
 5 7 10 86.68 6.88
 -5 -7 -10 79.45 9.9
 5 7 11 11.22 2.17
 -5 -7 -11 7.2 3.91
 -5 -7 -12 9.73 4.47
 5 7 13 23.99 3.62
 -5 -7 -13 20.98 5.6
 5 7 13 30.48 3.09
 -5 -7 -14 44.75 7.69
 5 7 15 40.52 3.92
 5 7 15 42.84 3.35
 5 7 16 20.07 2.49
 5 7 16 17.14 1.98
 5 7 17 3.11 1.26
 5 7 17 3.31 1.01
 5 7 18 41.59 2.72
 5 7 18 49.11 2.67
 5 8 -15 2.03 0.78
 5 8 -14 3.66 1.15
 5 8 -13 3.79 1.41
 5 8 -12 2.65 1.58
 5 8 -12 2.3 1.43
 5 8 -11 137.79 7.86
 5 8 -11 135.95 7.53
 5 8 -11 132.34 7.23
 5 8 -10 241.23 15.31
 5 8 -9 243.51 11.29
 5 8 -9 250.58 11.35
 5 8 -9 215.43 10.64
 5 8 -9 243.53 11.42
 5 8 -9 257.57 12.23
 5 8 -8 428.42 24.61
 5 8 -8 529.61 20.66
 5 8 -8 531.84 20.57
 5 8 -8 451.07 19.87
 5 8 -8 501.26 20.52
 5 8 -8 553.4 21.72
 5 8 -7 885.52 40.2
 5 8 -7 900.88 34.42
 5 8 -7 950.21 34.65
 5 8 -7 913.78 34.67
 5 8 -7 852.5 34.39
 5 8 -7 994 35.84
 5 8 -6 521.92 22.2
 5 8 -6 528.11 22.57
 5 8 -6 612.36 22.8
 5 8 -6 593.88 28.26
 5 8 -6 579.9 22.47
 5 8 -6 651.49 23.78
 5 8 -6 490.28 24.99
 5 8 -5 392.84 16.42
 5 8 -5 418.84 16.56
 5 8 -5 418.94 16.95
 5 8 -5 410.06 21.75
 5 8 -5 395.98 16.48
 5 8 -5 456.48 17.75
 5 8 -5 413.58 16.13
 5 8 -5 416.9 16.7
 5 8 -4 255.65 10.31
 5 8 -4 257.26 11.52
 5 8 -4 217.41 12.56
 5 8 -4 236.51 11.04
 5 8 -4 217.27 10.34
 5 8 -4 215.11 10.42
 5 8 -4 239.56 11.64
 5 8 -4 234.32 14.91
 5 8 -4 221.34 12.61
 5 8 -4 247.82 10.8
 5 8 -4 236.86 10.4
 5 8 -3 0.32 1.01
 5 8 -3 -0.38 1.06
 5 8 -3 1.17 1.18
 5 8 -3 1.67 1.82
 5 8 -3 2.25 1.48
 5 8 -3 -0.41 1.14
 5 8 -3 0.25 2.5
 5 8 -3 1.81 2.9
 5 8 -3 1.36 1.76
 5 8 -3 0.32 2.07
 5 8 -3 0.98 1.22
 5 8 -3 0.89 1.5
 5 8 -3 0.36 1.54
 5 8 -2 44.55 3.41
 5 8 -2 42.61 3.27
 5 8 -2 49.51 3.26
 5 8 -2 53.56 5.99
 5 8 -2 55.94 4.64
 5 8 -2 47.7 3.52
 5 8 -2 48.78 4.41
 5 8 -2 48.51 7.52
 5 8 -2 45.7 4.77
 5 8 -2 52.47 3.9
 5 8 -2 45.36 3.25
 5 8 -2 45.45 3.81
 5 8 -1 25.21 2.67
 5 8 -1 29.55 2.48
 5 8 -1 28.61 2.79
 5 8 -1 27.24 2.45
 5 8 -1 31.78 3.82
 5 8 -1 29.22 4.1
 5 8 -1 29.23 4.39
 5 8 -1 30.91 6.71
 5 8 -1 34.65 4.44
 5 8 -1 34.57 3.51
 5 8 -1 31.34 2.76
 5 8 -1 29.19 2.52
 5 8 -1 28.97 2.93
 5 8 0 22.42 2.18
 5 8 0 19.03 3.48
 5 8 0 28.15 3.65
 5 8 0 21.5 2.55
 5 8 0 24.03 3.94
 5 8 0 24.71 2.23
 5 8 0 24.76 2.7
 5 8 0 22.16 2.39
 5 8 0 15.7 3.53
 5 8 0 21.59 6
 5 8 0 20.24 2.28
 5 8 0 28.5 3.03
 5 8 1 0.95 1.37
 5 8 1 -0.23 2.52
 5 8 1 -0.61 1
 5 8 1 0.91 1.35
 5 8 1 1.85 1.08
 5 8 1 0.95 0.97
 5 8 1 -0.27 2.51
 5 8 1 -0.71 5.1
 5 8 1 -0.64 2.08
 5 8 1 0.69 1.31
 5 8 1 3.65 1.31
 5 8 2 2.92 1.65
 5 8 2 0.75 1.01
 5 8 2 2.11 1.14
 5 8 2 2.3 1.25
 5 8 2 1.27 1.17
 5 8 2 1.31 1.65
 5 8 2 -0.28 2.73
 5 8 2 -2.22 4.96
 5 8 2 0.67 1.22
 5 8 2 2.08 2.91
 5 8 2 1.25 1.03
 5 8 2 0.96 1.04
 5 8 3 12.79 1.86
 5 8 3 15.07 1.93
 5 8 3 13.11 3.38
 5 8 3 17.48 5.89
 5 8 3 13.57 2.06
 5 8 3 14.95 2.74
 5 8 3 7.65 3.21
 5 8 3 16.03 2.51
 5 8 4 9.33 1.57
 5 8 4 13.42 2.17
 5 8 4 11.89 2.2
 5 8 4 11.84 1.88
 5 8 4 13.53 2.84
 5 8 4 12.88 2.9
 5 8 4 12.35 4.39
 5 8 4 12.35 3.15
 5 8 4 10.94 1.87
 5 8 5 42.21 3.58
 5 8 5 66.01 5.48
 5 8 5 48.86 3.96
 5 8 5 47.88 5.17
 5 8 5 38.12 3.05
 5 8 5 57.62 7.78
 5 8 5 61.35 5.11
 5 8 5 46.17 3.97
 5 8 6 141.66 7.95
 5 8 6 117.28 6.33
 5 8 6 130.42 11
 5 8 6 128.09 7.35
 5 8 6 131.47 7.32
 5 8 7 547.25 19.69
 5 8 7 498.38 18.95
 5 8 7 518.92 19.79
 5 8 8 678.56 27.2
 5 8 8 739.83 27.83
 5 8 8 677.69 29.67
 5 8 8 724.95 28.8
 -5 -8 -9 639.09 32.6
 5 8 9 623.65 26.25
 5 8 9 581.95 24.2
 5 8 10 718.69 31.46
 -5 -8 -10 698.62 37.42
 5 8 11 770.67 33.74
 -5 -8 -11 768.93 40.05
 -5 -8 -12 719.43 36.52
 5 8 12 772.34 27.88
 -5 -8 -13 271.93 19.3
 5 8 14 27.23 3.49
 5 8 14 29.8 2.79
 5 8 15 11.98 2.33
 5 8 15 14.02 1.8
 5 8 16 6.3 1.61
 5 8 16 6.37 1.23
 5 8 17 20.49 2.06
 5 8 17 23.67 1.86
 5 8 18 30.03 2
 5 8 18 31.34 1.81
 5 9 -14 0.89 0.58
 5 9 -13 39.15 3
 5 9 -13 45.94 3.09
 5 9 -13 41.14 2.96
 5 9 -12 84.82 5.09
 5 9 -11 123.16 7
 5 9 -10 15.65 2.48
 5 9 -10 14.15 2.45
 5 9 -9 10.77 2.3
 5 9 -9 8.77 2.15
 5 9 -8 8.7 3.05
 5 9 -7 181.82 9.49
 5 9 -7 194.24 9.84
 5 9 -7 228.14 12.05
 5 9 -7 161.32 12.82
 5 9 -7 200.14 10.37
 5 9 -6 257.88 12.02
 5 9 -6 251.34 12.14
 5 9 -6 273.39 14.55
 5 9 -6 238.04 15.94
 5 9 -6 282.9 12.9
 5 9 -5 107.93 6.47
 5 9 -5 106.76 9.67
 5 9 -5 101.99 6.41
 5 9 -5 123.94 7.06
 5 9 -5 94.75 6.48
 5 9 -5 94.49 7.78
 5 9 -5 98.47 6.11
 5 9 -4 358.14 15.12
 5 9 -4 340.15 17.05
 5 9 -4 325.49 14.46
 5 9 -4 307.83 14.01
 5 9 -4 322.37 15.3
 5 9 -4 337.49 13.66
 5 9 -4 321.39 14.5
 5 9 -4 346.74 19.23
 5 9 -4 349.08 16.76
 5 9 -4 335.19 14.22
 5 9 -3 96.44 5.6
 5 9 -3 102.12 6.5
 5 9 -3 95.02 5.24
 5 9 -3 95.91 6
 5 9 -3 114.57 6.58
 5 9 -3 109.91 9.39
 5 9 -3 117.83 11.48
 5 9 -3 111.33 7.43
 5 9 -3 111.34 7.62
 5 9 -3 97.76 5.79
 5 9 -3 99.98 6.09
 5 9 -2 42.74 3.36
 5 9 -2 46.56 4.58
 5 9 -2 49.47 3.29
 5 9 -2 51.44 3.98
 5 9 -2 53.49 4.14
 5 9 -2 30.49 4.96
 5 9 -2 44.43 5.97
 5 9 -2 42.31 3.51
 5 9 -2 55.87 8.68
 5 9 -2 54.56 5.5
 5 9 -2 67.39 5.33
 5 9 -2 46.88 3.64
 5 9 -2 47.31 3.98
 5 9 -1 35.9 3.32
 5 9 -1 41.12 3
 5 9 -1 43.53 4.71
 5 9 -1 40.55 3.54
 5 9 -1 41.58 3.66
 5 9 -1 37.87 4.75
 5 9 -1 44.15 3.47
 5 9 -1 43.42 4.21
 5 9 -1 39.98 3.09
 5 9 -1 44.61 3.7
 5 9 -1 45.28 8.52
 5 9 -1 41.89 5.23
 5 9 0 -0.13 1.32
 5 9 0 0.4 0.93
 5 9 0 1.64 2.61
 5 9 0 0.76 1.12
 5 9 0 1.3 1.41
 5 9 0 -0.11 1.39
 5 9 0 0.2 1.96
 5 9 0 0.73 1.5
 5 9 0 -0.28 1.29
 5 9 0 3.7 3.07
 5 9 0 0.76 4.33
 5 9 0 1.28 1.22
 5 9 1 17.53 2.25
 5 9 1 18.37 2.62
 5 9 1 10.16 6.33
 5 9 1 16.73 4.47
 5 9 1 16.72 2.23
 5 9 1 16.7 2.17
 5 9 1 19.28 2.5
 5 9 1 16.99 2.02
 5 9 1 17.2 2.57
 5 9 1 21.08 3.19
 5 9 1 14.68 3.86
 5 9 2 3.99 3.3
 5 9 2 3.38 1.33
 5 9 2 2.61 1.23
 5 9 2 2.62 4.04
 5 9 2 3.54 3.02
 5 9 2 1.38 1.39
 5 9 2 1.9 1.25
 5 9 2 2.12 1.44
 5 9 2 1.55 1.13
 5 9 2 2.44 1.79
 5 9 2 1.78 1.91
 5 9 3 35.94 4.9
 5 9 3 28.9 7.32
 5 9 3 30.8 3.12
 5 9 3 31.05 3.01
 5 9 3 37.11 3.82
 5 9 3 22.18 4.63
 5 9 3 32.05 3.12
 5 9 3 36.83 4.13
 5 9 3 29.01 2.73
 5 9 3 28.6 2.97
 5 9 4 1.45 1.23
 5 9 4 0.67 3.68
 5 9 4 1.98 1.55
 5 9 4 1.27 1.25
 5 9 4 1.39 1.45
 5 9 4 5.54 1.89
 5 9 4 10.93 2.85
 5 9 4 6.59 4.01
 5 9 4 2.32 2.27
 5 9 4 0.48 2.29
 5 9 5 9.32 2.55
 5 9 5 8.83 4.18
 5 9 5 6.26 1.71
 5 9 5 7.89 2.98
 5 9 5 11.12 2.24
 5 9 5 8.34 2.01
 5 9 5 11 2.87
 5 9 6 38.55 4.3
 5 9 6 29.67 3.13
 5 9 6 39.23 6.42
 5 9 6 38.53 4.04
 5 9 6 24.78 4.32
 5 9 6 38.02 3.81
 5 9 7 10.14 2.15
 5 9 7 5.84 2.77
 5 9 7 7.93 2.26
 5 9 7 9.51 2.3
 5 9 7 5.01 2.06
 5 9 8 5.76 2.36
 5 9 8 5.51 2.09
 5 9 8 2.54 1.51
 5 9 8 2.54 1.64
 5 9 9 243.73 11.6
 5 9 9 253.82 12.75
 -5 -9 -9 232.97 17.53
 5 9 9 218.78 11
 5 9 10 258.37 13.85
 -5 -9 -10 254.79 18.8
 5 9 11 463.28 21.79
 -5 -9 -11 485.37 28.19
 -5 -9 -12 459.12 27.44
 5 9 12 510.92 20.41
 5 9 13 472.62 19.93
 5 9 13 452.53 18.25
 5 9 13 465.51 18.25
 5 9 14 362.55 15.45
 5 9 14 341.87 13.98
 5 9 15 380.6 15.63
 5 9 15 371.85 14.51
 5 9 16 276.44 11.17
 5 9 16 256.91 10.31
 5 9 17 67.17 3.58
 5 9 17 63.75 3.05
 5 10 -12 5.68 1.1
 5 10 -12 5.24 1.27
 5 10 -12 6.46 1.21
 5 10 -11 1.3 0.99
 5 10 -11 0.52 1.07
 5 10 -11 0.94 0.94
 5 10 -10 33.78 3.15
 5 10 -10 44.57 3.56
 5 10 -9 20.17 2.81
 5 10 -9 20.2 2.7
 5 10 -8 9.39 2.11
 5 10 -8 10.26 2.36
 5 10 -8 9.37 2.26
 -5 -10 7 26.06 4.67
 5 10 -6 36.38 3.8
 5 10 -6 37.92 3.82
 5 10 -6 44.6 4.81
 5 10 -5 106.13 6.73
 5 10 -5 116.84 7.15
 5 10 -5 111.43 6.77
 5 10 -5 120.07 8.38
 5 10 -4 13.55 2.61
 5 10 -4 16.62 3.45
 5 10 -4 14.72 2.44
 5 10 -4 12.34 2.43
 5 10 -4 13.82 3.15
 5 10 -4 16.38 2.72
 5 10 -3 87.84 7.42
 5 10 -3 92.73 10.59
 5 10 -3 80.4 6.46
 5 10 -3 84.86 5.8
 5 10 -3 86.24 5.83
 5 10 -3 66.57 5.15
 5 10 -3 84.66 5.59
 5 10 -3 99.19 7.08
 5 10 -3 82.36 5.16
 5 10 -2 11.63 2.89
 5 10 -2 6.18 2.94
 5 10 -2 9.88 2.53
 5 10 -2 8.53 1.77
 5 10 -2 17.28 3.43
 5 10 -2 20.82 5.68
 5 10 -2 6.95 2.01
 5 10 -2 10.02 2.1
 5 10 -2 8.31 2.2
 5 10 -2 13.19 2.55
 5 10 -1 67.15 4.74
 5 10 -1 57.95 4.42
 5 10 -1 68.33 5.1
 5 10 -1 63.18 6.15
 5 10 -1 70.91 5.02
 5 10 -1 66.87 4.47
 5 10 -1 71.89 5.61
 5 10 -1 67.96 6.11
 5 10 -1 64.39 10.18
 5 10 -1 73.09 6.9
 5 10 0 31.82 3.53
 5 10 0 30.18 3.11
 5 10 0 30.42 3.22
 5 10 0 28.97 3.08
 5 10 0 31.73 2.99
 5 10 0 29.03 3.5
 5 10 0 24.43 4.36
 5 10 0 36.62 4.43
 5 10 0 33.14 5.24
 5 10 0 36.29 8.42
 5 10 1 40.01 3.88
 5 10 1 42.75 3.53
 5 10 1 38.18 5.44
 5 10 1 47.9 4.88
 5 10 1 43.92 3.82
 5 10 1 42.63 4
 5 10 1 26.19 7.97
 5 10 1 46.3 6.16
 5 10 1 44.53 3.61
 5 10 1 46.22 4.12
 5 10 2 110.98 6.61
 5 10 2 81 8.12
 5 10 2 124.43 7.64
 5 10 2 118.35 6.7
 5 10 2 121.37 7.48
 5 10 2 109.46 6.37
 5 10 2 110.58 6.64
 5 10 2 98.83 13.41
 5 10 2 81.16 8.13
 5 10 3 36.57 5.09
 5 10 3 43 4.17
 5 10 3 41.68 3.8
 5 10 3 39.54 3.64
 5 10 3 36.29 3.56
 5 10 3 35.51 8.07
 5 10 3 42.88 5.38
 5 10 3 49.54 4.83
 5 10 4 110.39 12.54
 5 10 4 110.08 7.99
 5 10 4 91.85 5.85
 5 10 4 101.53 8.07
 5 10 4 94.93 6.34
 5 10 4 88.7 6
 5 10 4 104.98 7.66
 5 10 5 119.8 12.15
 5 10 5 121.05 8.1
 5 10 5 127.9 8.46
 5 10 5 105.61 6.78
 5 10 5 111.73 6.82
 5 10 5 123.9 8.66
 5 10 5 101.41 6.32
 5 10 6 9.98 2.06
 5 10 6 8.06 2.86
 5 10 6 10.11 3.66
 5 10 6 8.04 2.37
 5 10 6 11.08 2.7
 5 10 6 13.04 2.45
 5 10 7 5.3 2.57
 5 10 7 3.57 1.83
 5 10 7 3.87 1.69
 5 10 7 3.26 1.98
 5 10 7 5 1.88
 5 10 8 65.54 4.94
 5 10 8 69.66 6.13
 5 10 8 64.18 5.1
 5 10 8 65.9 5.37
 -5 -10 -9 134.26 12.78
 5 10 9 141.49 7.81
 5 10 9 154.96 8.27
 5 10 9 146.37 8.83
 -5 -10 -10 130.64 12.58
 -5 -10 -11 0.95 2.38
 5 10 11 2.94 1.79
 5 10 11 3.92 1.76
 -5 -10 -11 3.63 1.5
 5 10 12 14.63 2.69
 5 10 12 15.8 2.3
 5 10 13 38.92 3.69
 5 10 13 36.24 2.96
 5 10 14 124.25 5.62
 5 10 14 115.14 5.42
 5 10 14 122.34 6.66
 5 10 15 146.76 6.29
 5 10 15 161.42 7.35
 5 10 16 191.89 8.05
 5 10 17 132.9 5.31
 5 11 -11 100.86 4.66
 5 11 -11 78.69 4.21
 5 11 -10 52.29 3.5
 5 11 -10 52.31 3.38
 5 11 -9 36.49 3.14
 5 11 -9 29.95 2.7
 5 11 -9 39.45 3.17
 5 11 -8 30.5 2.98
 5 11 -8 28.96 2.92
 5 11 -8 22.06 2.47
 5 11 -8 30.55 3.01
 5 11 -7 15.05 2.35
 5 11 -7 18 2.44
 5 11 -6 38.96 3.75
 5 11 -6 45.86 4.07
 5 11 -6 44.53 4.45
 5 11 -6 38.89 3.69
 5 11 -5 134.64 7.68
 5 11 -5 145.36 7.95
 5 11 -5 121.6 7.4
 5 11 -5 155.47 8.53
 5 11 -4 82.42 6.33
 5 11 -4 66.61 5.36
 5 11 -3 45.19 4.13
 5 11 -3 44.28 4.08
 5 11 -3 50.16 4.94
 5 11 -2 6.23 2.21
 5 11 -2 6.45 4.01
 5 11 -2 7.12 2.67
 5 11 -2 10.82 2.67
 5 11 -2 8.26 2.91
 5 11 -2 9.84 2.09
 5 11 -2 5.16 1.7
 5 11 -2 8.65 2.3
 5 11 -1 2.85 2.54
 5 11 -1 3.21 2.67
 5 11 -1 7.36 4.01
 5 11 -1 2.22 2.11
 5 11 -1 2.73 1.52
 5 11 -1 2.26 1.95
 5 11 -1 3.62 2.08
 5 11 0 3.94 2.34
 5 11 0 -0.27 2.76
 5 11 0 1.47 4.05
 5 11 0 0.51 1.29
 5 11 0 2.14 1.48
 5 11 0 2.25 1.8
 5 11 0 1.92 1.84
 5 11 0 2.79 2.62
 5 11 1 49.87 9.6
 5 11 1 61.4 6.63
 5 11 1 60.2 4.75
 5 11 1 61.27 4.8
 5 11 1 63.16 6.37
 5 11 1 70.42 5.78
 5 11 1 57.75 4.19
 5 11 1 59.43 4.81
 5 11 2 212.9 19.7
 5 11 2 243.06 14.35
 5 11 2 281.72 12.86
 5 11 2 266 12.24
 5 11 2 245.73 11.48
 5 11 2 244.58 11.97
 5 11 2 236.95 14.11
 5 11 2 275.49 13.1
 5 11 3 549.07 21.98
 5 11 3 457.32 22.71
 5 11 3 528.23 21.38
 5 11 3 473.15 20.06
 5 11 3 477.41 20.26
 5 11 3 535.85 31.49
 5 11 3 523.46 23.35
 5 11 4 404.11 17.61
 5 11 4 372.13 17.91
 5 11 4 371.33 16.06
 5 11 4 319.04 15.22
 5 11 4 329.38 15.19
 5 11 4 421.38 25.45
 5 11 4 402.58 18.11
 5 11 5 355.69 16.18
 5 11 5 352.07 16.04
 5 11 5 271.89 13.62
 5 11 5 307.84 14
 5 11 5 286.7 13.42
 5 11 5 340.55 21.8
 5 11 5 338.36 15.66
 5 11 6 742.23 30.17
 5 11 6 833.56 29.92
 5 11 6 665.36 27.89
 5 11 6 646.68 27.23
 5 11 6 723.52 35.44
 5 11 6 773.59 29.23
 5 11 7 361.34 17.27
 5 11 7 399.37 16.66
 5 11 7 345.96 15.78
 5 11 7 336.79 14.89
 5 11 8 181.52 9.66
 -5 -11 -9 111.63 11.76
 5 11 9 132.01 7.15
 5 11 10 16.67 2.65
 5 11 10 22.5 3.05
 -5 -11 -11 0.97 1.16
 5 11 11 1.33 1.37
 5 11 11 1.04 1.38
 5 11 12 21.92 2.75
 5 11 12 26.98 2.6
 5 11 13 51.92 3.26
 5 11 14 9.54 1.08
 5 11 14 11.5 1.65
 5 11 15 1.98 0.81
 5 12 -9 57.19 3.38
 5 12 -9 63.89 3.66
 5 12 -8 55.14 3.25
 5 12 -8 49.66 3.46
 5 12 -8 51.7 3.57
 5 12 -7 39.11 3.14
 5 12 -7 35.49 2.99
 5 12 -7 31.64 2.95
 5 12 -6 0.24 1.53
 5 12 -6 2.64 1.45
 5 12 -6 1.94 1.28
 5 12 -5 0.87 1.24
 5 12 -5 0.12 1.24
 5 12 -5 0.44 1.37
 5 12 -5 1.42 1.63
 5 12 -4 13.99 2.67
 5 12 -4 12.71 2.12
 5 12 -4 13.68 2.31
 5 12 -4 11.91 2.15
 5 12 -4 12.38 2.45
 5 12 -3 11.14 2.46
 5 12 -3 9.29 1.85
 5 12 -3 8.33 2.25
 5 12 -3 7.41 2.33
 5 12 -3 10.95 2.1
 5 12 -2 10.67 2.65
 5 12 -2 16.47 2.49
 5 12 -2 13.15 2.81
 5 12 -1 24.73 3.6
 5 12 -1 26.26 3.5
 5 12 -1 27.37 3.12
 5 12 -1 23.99 3.71
 5 12 0 5.97 2.41
 5 12 0 1.85 2.86
 5 12 0 6.53 2.62
 5 12 0 6.5 2.05
 5 12 0 6.07 2.35
 5 12 1 1.96 1.7
 5 12 1 3.83 3.73
 5 12 1 2.37 1.4
 5 12 2 0.92 1.43
 5 12 2 2.53 3.27
 5 12 2 0.42 1.5
 5 12 3 6.63 1.8
 5 12 3 8.97 4.24
 5 12 4 5.23 1.77
 5 12 4 10.27 2.43
 5 12 4 4.91 3.27
 5 12 5 362.34 16.91
 5 12 5 328.17 22.11
 5 12 5 380.04 17.02
 5 12 5 376.66 17.24
 5 12 6 559.96 22.63
 5 12 6 557.24 21.9
 5 12 6 583.9 22.38
 5 12 7 583.09 23.08
 5 12 7 551.15 21.79
 5 12 7 585.39 22.34
 5 12 8 484.75 21.39
 5 12 8 627.98 23.35
 5 12 8 536.14 21.47
 5 12 8 584.85 22.09
 5 12 9 694.56 23.82
 5 12 9 502.99 22.09
 5 12 10 368.21 13.6
 5 12 10 250.45 12.36
 5 12 11 117.18 6.22
 -5 -12 -11 112.2 5.58
 5 12 12 49.41 3.52
 5 12 12 66.42 3.66
 5 12 13 23.23 1.72
 5 12 13 20.2 1.85
 5 12 14 -0.31 0.48
 5 13 -7 1.12 0.78
 5 13 -7 0.57 0.64
 5 13 -6 1.47 0.99
 5 13 -6 1.35 1.01
 5 13 -5 4.88 1.36
 5 13 -5 5.77 1.49
 5 13 -4 6.63 1.59
 5 13 -4 8.82 1.81
 5 13 -4 8.1 1.84
 5 13 -3 75.73 4.93
 5 13 -3 72.36 4.73
 5 13 -3 70.22 4.88
 5 13 -2 50.51 4.28
 5 13 -2 52.63 4.26
 5 13 -2 56.27 4.15
 5 13 -2 54.19 4.25
 5 13 -1 12.63 2.44
 5 13 -1 11.8 2.52
 5 13 -1 12.33 2.17
 5 13 0 3.54 1.78
 5 13 0 2.96 2
 5 13 0 2.71 1.45
 5 13 1 -0.31 1.79
 5 13 1 0.91 1.33
 5 13 1 0.55 1.58
 5 13 1 1.05 1.79
 5 13 2 0.65 1.62
 5 13 2 -0.54 1.4
 5 13 2 1.06 1.61
 5 13 2 0.88 1.88
 5 13 2 0.2 1.12
 5 13 3 1.47 1.83
 5 13 3 6 1.63
 5 13 3 5.81 1.74
 5 13 3 7.09 2.4
 5 13 3 3.95 1.55
 5 13 4 7.44 2.31
 5 13 4 5.7 1.55
 5 13 4 6.08 1.74
 5 13 4 8.13 2.25
 5 13 5 0.55 1.44
 5 13 5 0.44 1.21
 5 13 5 0.63 1.4
 5 13 5 0.86 1.53
 5 13 6 9.61 2.1
 5 13 6 7.62 1.92
 5 13 6 10.75 2.25
 5 13 7 2.58 1.32
 5 13 7 2.29 1.49
 5 13 7 2.01 0.93
 5 13 8 8.66 1.85
 5 13 8 5.93 1.18
 5 13 9 154.53 6.73
 5 13 9 98.64 5.21
 5 13 10 190.47 7.13
 5 13 10 114.42 5.73
 5 13 11 270.85 8.35
 5 13 11 153.29 7.12
 5 14 -4 2.33 0.87
 5 14 -3 17.81 1.8
 5 14 -2 68.74 4.04
 5 14 -1 149.82 7.06
 5 14 0 258.85 11.42
 5 14 0 259.53 10.87
 5 14 1 242.84 10.95
 5 14 1 235.36 10.11
 5 14 2 136 7.34
 5 14 2 137.88 6.54
 5 14 3 41.29 2.87
 5 14 3 49.81 3.89
 5 14 3 44.97 3.08
 5 14 4 19.67 2
 5 14 4 19.62 2.49
 5 14 4 20.7 2.03
 5 14 5 33.06 2.65
 5 14 5 34.78 3
 5 14 6 1.61 0.97
 5 14 7 22.13 2.1
 5 14 8 11.77 1.47
 5 14 9 34.96 2.3
 -6 9 3 14.03 1.45
 -6 9 2 25.19 2.05
 -6 9 1 4.8 1.01
 -6 9 0 0.25 0.66
 -6 9 -1 5.84 0.99
 -6 8 8 62.2 3.06
 -6 8 7 58.06 3.1
 -6 8 6 30.04 2.34
 -6 8 6 50.69 2.77
 -6 8 5 40.65 3
 6 -8 -5 50.56 3.01
 -6 8 4 42.54 3.4
 6 -8 -4 57.36 3.3
 -6 8 3 19.44 2.45
 6 -8 -3 33.53 2.42
 -6 8 2 11.93 2.06
 6 -8 -2 23.9 2.01
 -6 8 1 11.16 1.98
 6 -8 -1 19.5 1.87
 -6 8 0 4.08 1.51
 6 -8 0 6.31 1.15
 -6 8 -1 25.89 2.72
 6 -8 1 37.38 2.55
 6 -8 2 45.64 2.7
 -6 8 -2 45.16 3.4
 6 -8 3 65.03 3.36
 -6 8 -3 76.37 4.38
 -6 8 -4 1.32 0.88
 -6 8 -4 1.53 1.15
 6 -8 4 2.33 0.76
 -6 8 -5 12.24 1.72
 6 -8 5 11.13 1.17
 -6 8 -6 7.98 1.3
 -6 7 10 1.89 0.77
 -6 7 10 1.05 0.57
 -6 7 9 1.6 0.89
 -6 7 9 2.09 0.77
 -6 7 8 3.09 1.11
 -6 7 8 3.19 0.95
 -6 7 7 36.1 2.42
 -6 7 7 20.35 2.11
 6 -7 -6 60.27 3.99
 -6 7 6 64.65 3.75
 6 -7 -5 215.75 9.33
 -6 7 5 194.76 8.77
 6 -7 -4 359.45 14.46
 -6 7 4 343.65 14.01
 6 -7 -3 402.95 16.14
 -6 7 3 398.03 15.81
 6 -7 -2 496.86 19.49
 -6 7 1 183.44 9.24
 6 -7 -1 175.08 8.45
 -6 7 0 121.34 7.21
 6 -7 0 128.56 6.59
 -6 7 -1 6.64 1.83
 -6 7 -2 21.17 2.77
 -6 7 -3 19.99 2.7
 -6 7 -4 11.21 2.11
 6 -7 5 4.58 1.21
 -6 7 -5 4.53 1.5
 -6 7 -5 3.67 1.22
 -6 7 -5 3.91 1.61
 -6 7 -6 7.73 1.81
 6 -7 6 3.41 1.13
 -6 7 -6 4.91 1.47
 -6 7 -7 23.84 2.53
 6 -7 7 15.61 1.79
 -6 7 -8 13.08 1.76
 6 -7 8 7.91 1.17
 -6 7 -9 14.22 1.56
 -6 7 -9 4.69 0.97
 -6 6 12 1.09 0.58
 -6 6 12 0.46 0.56
 -6 6 11 7.38 1.09
 -6 6 11 5.13 0.8
 -6 6 11 7.43 1.09
 -6 6 10 7.68 1.31
 -6 6 10 8.46 1.36
 -6 6 9 94.7 4.94
 -6 6 9 97.18 5.03
 -6 6 8 15.78 1.88
 -6 6 8 7.4 1.33
 -6 6 7 81.86 4.8
 6 -6 -7 78.39 4.99
 -6 6 6 86.7 5.1
 6 -6 -6 81.94 5.23
 -6 6 5 6.07 1.65
 6 -6 -5 6.94 1.66
 -6 6 4 85.93 5.16
 6 -6 -4 82.61 5.12
 -6 6 3 65.01 7.64
 6 -6 -3 75.5 8.15
 -6 6 3 71.8 4.75
 -6 6 2 249.96 16.8
 6 -6 -2 284.54 17.68
 6 -6 -1 673.49 28.6
 6 -6 -1 623.2 29.89
 6 -6 0 636.39 26.82
 6 -6 0 597.18 28.47
 6 -6 1 610.34 26
 -6 6 -1 484.73 26.92
 -6 6 -2 430.63 23.21
 -6 6 -3 330.99 14.38
 -6 6 -3 298.97 13.71
 6 -6 3 317.35 13.4
 6 -6 4 186.16 9.39
 -6 6 -4 174.6 9.56
 -6 6 -5 1.12 1.54
 6 -6 5 2.43 1.31
 -6 6 -5 2.7 1.55
 -6 6 -6 14.22 2.56
 -6 6 -6 11.72 2.18
 6 -6 6 14.29 2.11
 6 -6 7 32.04 3.09
 -6 6 -7 40.83 3.87
 -6 6 -7 35.79 3.35
 -6 6 -8 4.49 1.6
 6 -6 8 1.54 1.01
 -6 6 -8 2.98 1.27
 -6 6 -9 1.13 1.2
 6 -6 9 0.74 0.87
 -6 6 -9 -0.26 1.06
 -6 6 -10 0.72 0.99
 6 -6 10 0.13 0.71
 -6 6 -10 0.87 0.87
 6 -6 11 1.27 0.6
 -6 6 -11 2.25 0.89
 -6 5 14 0.91 0.45
 -6 5 13 15.84 1.31
 -6 5 13 21.31 1.58
 -6 5 12 47.85 2.72
 -6 5 12 40.3 2.53
 -6 5 12 48.6 2.86
 -6 5 11 29.34 2.4
 -6 5 11 28.45 2.28
 -6 5 10 95.43 5.21
 -6 5 10 99.78 5.18
 -6 5 9 108.07 5.86
 -6 5 8 22.83 2.56
 6 -5 -8 23.4 2.72
 6 -5 -7 41.39 6.36
 -6 5 7 46.77 5.56
 6 -5 -7 50.18 6.81
 -6 5 6 9.04 2.92
 6 -5 -6 17.65 4.01
 6 -5 -6 15 4.01
 6 -5 -5 100.7 9.76
 6 -5 -5 105.24 6.15
 -6 5 5 86.66 8.7
 6 -5 -5 118.34 10.11
 -6 5 5 112.78 6.34
 6 -5 -4 68.68 7.93
 -6 5 4 68.05 7.76
 6 -5 -4 81.95 5.16
 -6 5 4 82.5 5.24
 6 -5 -4 80.17 8.12
 6 -5 -3 60.74 6.53
 6 -5 -3 47.59 6.48
 -6 5 3 40.93 6.07
 -6 5 3 50.45 3.95
 6 -5 -3 48.35 3.85
 -6 5 3 40.99 4.02
 6 -5 -2 10.94 2.91
 6 -5 -2 8.54 2.96
 -6 5 2 9.21 1.99
 -6 5 2 6.82 3.09
 -6 5 2 8.84 2.04
 -6 5 1 63.56 4.94
 -6 5 1 63.84 4.54
 -6 5 1 59.51 4.94
 6 -5 -1 66.47 7.42
 6 -5 -1 73.05 6.98
 6 -5 0 71.87 6.99
 -6 5 0 69.9 5.22
 6 -5 0 71.63 4.92
 -6 5 0 67.95 5.22
 6 -5 0 67.33 7.51
 -6 5 0 73.01 4.83
 -6 5 -1 79.69 5.7
 6 -5 1 89.63 7.8
 -6 5 -1 87.2 5.98
 6 -5 1 74.41 7.97
 6 -5 1 84.29 5.53
 -6 5 -2 230.09 11.12
 -6 5 -2 196.93 10.51
 6 -5 2 208.21 10.29
 6 -5 2 207.23 13.12
 6 -5 3 339.8 18.71
 -6 5 -3 385.6 16.53
 -6 5 -3 355.3 15.99
 6 -5 3 365.73 15.7
 6 -5 3 317.67 21.19
 -6 5 -4 464.8 19.1
 6 -5 4 431.24 18.1
 -6 5 -4 429.99 18.42
 6 -5 4 410.52 25.08
 6 -5 5 129.6 12.98
 6 -5 5 111.09 9.22
 6 -5 6 193.08 16.51
 6 -5 6 186.49 12.39
 6 -5 7 101.2 6.47
 -6 5 -7 96.04 6.51
 6 -5 8 30.04 3.22
 -6 5 -8 37.77 4.03
 -6 5 -8 31.23 3.4
 6 -5 9 39.87 3.61
 -6 5 -9 33.86 3.47
 6 -5 10 15.55 2.2
 -6 5 -10 21.19 2.84
 -6 5 -10 15.14 2.29
 6 -5 11 8.93 1.57
 -6 5 -11 7.52 1.58
 -6 5 -11 11.57 1.98
 6 -5 12 4.4 1.02
 -6 5 -12 3.64 0.98
 -6 5 -12 4.11 1.18
 6 -5 13 7.42 1.02
 -6 4 15 3.57 0.6
 -6 4 14 0.2 0.61
 -6 4 14 0.64 0.62
 6 -4 -13 3.25 1.06
 -6 4 13 2.41 0.79
 -6 4 13 1.59 0.88
 -6 4 13 1.85 0.84
 -6 4 12 53.44 3.15
 -6 4 12 53.56 3.34
 -6 4 11 197.45 8.47
 6 -4 -11 174.03 9.09
 -6 4 11 197.51 8.71
 -6 4 10 265.93 11.63
 -6 4 10 275.18 11.5
 6 -4 -9 183.93 14.32
 6 -4 -9 216.78 15.77
 6 -4 -8 394.84 22.74
 -6 4 8 340.84 19.01
 6 -4 -8 345.68 21.58
 6 -4 -8 425.51 16.96
 -6 4 8 418.99 16.52
 -6 4 7 469.74 18.49
 6 -4 -7 508.46 25.24
 -6 4 7 387.2 21.32
 6 -4 -7 405.09 23.69
 6 -4 -7 437.84 19.9
 6 -4 -7 478.98 18.83
 -6 4 6 600.13 22.92
 -6 4 6 495.3 26.31
 6 -4 -6 596.8 28.73
 6 -4 -6 611.18 23.07
 6 -4 -6 487.43 27.64
 6 -4 -6 596.9 24.16
 -6 4 5 343.2 14.62
 6 -4 -5 344.49 14.64
 -6 4 5 284.28 17.83
 6 -4 -5 348.21 19.46
 6 -4 -5 290.62 18.74
 6 -4 -5 394.38 15.75
 -6 4 4 35.62 3.34
 6 -4 -4 31.57 3.06
 -6 4 4 25.41 4.6
 6 -4 -4 33.59 5.06
 6 -4 -4 43.53 3.61
 6 -4 -4 32.65 5.4
 6 -4 -3 3.14 1.98
 -6 4 3 4.23 1.73
 6 -4 -3 4.18 2.24
 6 -4 -3 1.36 1.22
 6 -4 -3 4.38 1.38
 -6 4 3 2.5 1.42
 -6 4 2 53.49 4.32
 6 -4 -2 59.64 6.27
 -6 4 2 49.22 4.21
 6 -4 -2 45.76 5.97
 -6 4 2 54.96 4.08
 6 -4 -1 140.64 7.38
 -6 4 1 129.84 7.49
 6 -4 -1 129.67 9.76
 6 -4 -1 123.01 10.06
 6 -4 -1 136.34 6.52
 -6 4 1 132 7.46
 6 -4 0 15.04 2.21
 -6 4 0 14.16 2.37
 6 -4 0 17.7 3.69
 6 -4 0 24.88 4.02
 -6 4 0 19.96 2.66
 6 -4 1 46.7 3.83
 6 -4 1 54.44 5.96
 -6 4 -1 43.55 4.01
 6 -4 1 43.06 5.81
 -6 4 -1 43.9 3.99
 6 -4 2 49.85 5.82
 6 -4 2 35.89 6.27
 -6 4 -2 45.32 4.1
 6 -4 2 48.54 3.95
 -6 4 -2 47.51 4.15
 6 -4 3 -0.98 3.08
 -6 4 -3 0.63 1.4
 -6 4 -3 1.5 1.54
 6 -4 3 4.07 2.05
 6 -4 3 1.23 1.13
 6 -4 4 123.16 12.46
 6 -4 4 119.26 9.64
 -6 4 -4 119.57 7.4
 -6 4 -4 120.14 7.52
 6 -4 4 116.44 7.11
 6 -4 5 120.25 13.04
 6 -4 5 99.23 9.19
 -6 4 -5 116.4 7.38
 -6 4 -5 128.18 7.98
 6 -4 5 122.84 7.32
 6 -4 6 199.69 17.82
 6 -4 6 179.23 13.02
 -6 4 -6 198.3 10.61
 -6 4 -6 234.81 11.6
 6 -4 6 194 10.38
 6 -4 7 184.3 9.95
 6 -4 7 199.42 17.69
 6 -4 7 173.32 12.56
 -6 4 -7 172.8 9.81
 6 -4 7 167.64 9.51
 6 -4 8 30.01 4.99
 6 -4 8 40.44 8.04
 6 -4 9 25.34 3.29
 6 -4 9 29.76 7.09
 -6 4 -9 28.05 3.73
 6 -4 9 24.01 3.14
 -6 4 -9 24.76 3.24
 6 -4 10 9.2 2.17
 6 -4 10 10.2 2.42
 -6 4 -10 8.26 1.96
 -6 4 -10 9.53 2.44
 6 -4 11 8.79 1.8
 6 -4 11 7.11 1.87
 -6 4 -11 5.99 1.65
 -6 4 -11 9.41 2.16
 6 -4 12 7.09 1.64
 6 -4 12 10.74 1.91
 -6 4 -12 6.87 1.63
 -6 4 -12 9.39 1.96
 6 -4 13 3.08 1.05
 6 -4 13 2.48 1.1
 -6 4 -13 1.66 1
 -6 4 -13 1.9 1.12
 6 -4 14 3.17 0.83
 -6 3 15 21.38 1.56
 -6 3 15 20.35 1.53
 -6 3 14 6 1.09
 6 -3 -14 4.89 1.19
 -6 3 14 5.82 1.04
 -6 3 13 31.59 2.44
 6 -3 -13 26.79 2.67
 -6 3 13 30.62 2.19
 -6 3 13 31.21 2.43
 -6 3 12 47.06 3.07
 -6 3 12 48.65 3.31
 -6 3 11 1.44 1.1
 6 -3 -11 0.65 1.33
 -6 3 11 0.47 1.18
 6 -3 -10 -1.17 2.45
 6 -3 -10 0.47 2.37
 -6 3 9 79.3 5.09
 6 -3 -9 71.05 5.23
 6 -3 -9 80.33 6.56
 6 -3 -9 75.63 9.42
 6 -3 -9 67.27 8.25
 -6 3 8 177.03 8.7
 6 -3 -8 175.25 8.94
 6 -3 -8 158.51 9.89
 6 -3 -8 159.1 12.86
 6 -3 -8 182.04 13.85
 6 -3 -7 263.31 16.07
 -6 3 7 187.77 12.58
 -6 3 7 214.56 10.29
 6 -3 -7 227.51 10.57
 6 -3 -7 190.63 14.41
 6 -3 -7 234.94 11.53
 6 -3 -6 1058.48 42.26
 -6 3 6 803.92 38.66
 6 -3 -6 939.15 35.62
 -6 3 6 936.46 35.54
 6 -3 -6 802.63 40.56
 6 -3 -6 1139.89 36.97
 6 -3 -5 855.76 35.64
 6 -3 -5 785.57 29.95
 -6 3 5 654.56 32.93
 6 -3 -5 677.33 34.48
 6 -3 -5 897.78 30.58
 -6 3 5 798.63 29.94
 -6 3 4 1133.77 38.89
 6 -3 -4 1153.94 38.99
 6 -3 -4 1244.1 44.88
 6 -3 -3 1197.69 50.33
 -6 3 3 1191.45 46.01
 -6 3 3 1233.75 45.91
 -6 3 3 1305.3 45.75
 -6 3 2 712.31 29.01
 6 -3 -2 780.36 28.22
 6 -3 -2 751.67 33.1
 6 -3 -2 810.63 33.12
 -6 3 2 765.94 28.88
 -6 3 1 213.42 9.91
 -6 3 1 221.02 10.17
 6 -3 -1 196.58 9.69
 6 -3 -1 199.6 12.78
 6 -3 -1 209.42 9.16
 6 -3 -1 230.01 13.11
 -6 3 0 77.01 5.01
 -6 3 0 72.85 4.94
 6 -3 0 76.52 4.81
 6 -3 0 64.67 6.64
 6 -3 0 81.29 7.04
 6 -3 0 73.21 4.26
 6 -3 1 0.28 1.39
 -6 3 -1 0.76 1.14
 6 -3 1 1.36 1.1
 -6 3 -1 2.23 1.39
 6 -3 1 1.62 0.89
 6 -3 2 -0.29 1.49
 6 -3 2 1.23 2.33
 -6 3 -2 1.97 1.35
 6 -3 2 1.67 1.16
 -6 3 -2 -0.26 1.31
 6 -3 2 1 0.83
 6 -3 3 7.49 2.52
 6 -3 3 9.47 4.06
 -6 3 -3 8.56 1.95
 6 -3 3 7.65 1.7
 -6 3 -3 8.47 2
 6 -3 3 7.02 1.33
 6 -3 4 0.18 0.83
 6 -3 4 0.6 1.36
 6 -3 4 0.63 1.45
 -6 3 -4 1.83 1.27
 -6 3 -4 3.38 1.66
 6 -3 4 -0.55 3.27
 6 -3 4 1.51 1.32
 -6 3 -5 16.9 2.64
 6 -3 5 9.48 2.24
 6 -3 5 13.72 2.44
 6 -3 5 9.32 3.05
 -6 3 -5 14.76 2.59
 6 -3 5 14.34 5.29
 6 -3 6 103.03 6.97
 -6 3 -6 108.9 7.04
 -6 3 -6 118.45 7.51
 6 -3 6 90.6 12.38
 6 -3 6 103.56 9.5
 6 -3 7 4.82 2.27
 -6 3 -7 5.66 2.14
 6 -3 7 5.96 2.69
 6 -3 7 6.79 4.84
 -6 3 -7 4.04 1.92
 6 -3 8 0.2 1.93
 6 -3 8 -0.38 1.78
 -6 3 -8 2.48 1.92
 -6 3 -8 1.02 1.69
 6 -3 8 3.88 4.28
 6 -3 9 23.69 3.75
 -6 3 -9 22.27 3.2
 6 -3 9 21.96 4.5
 -6 3 -9 25.15 3.79
 6 -3 9 19.18 6.44
 6 -3 10 -2.54 3.8
 6 -3 10 -0.37 1.99
 6 -3 11 0.91 1.95
 -6 3 -11 0.59 1.49
 -6 3 -11 1.33 1.75
 -6 3 -12 13.19 2.6
 -6 3 -12 9.75 2.11
 6 -3 13 19.66 2.74
 -6 3 -13 16.56 2.54
 -6 3 -13 13.68 2.2
 -6 3 -14 6.79 1.44
 -6 3 -14 6.82 1.56
 6 -3 14 8.35 1.5
 6 -3 14 8.52 1.75
 6 -3 15 7.59 1.23
 6 -3 15 11.01 1.42
 -6 2 16 9.73 1.01
 -6 2 15 6.95 1.09
 6 -2 -15 5.71 1.18
 -6 2 15 9.54 1.18
 -6 2 14 48.98 2.96
 -6 2 14 46.44 2.97
 6 -2 -13 27.81 2.9
 -6 2 13 30.89 2.53
 6 -2 -12 1.92 1.37
 -6 2 12 2.09 1.22
 -6 2 12 2.36 1.05
 6 -2 -11 13.2 4.65
 -6 2 10 23.28 2.68
 6 -2 -10 21.83 5.53
 6 -2 -10 24.14 3.82
 -6 2 10 23.58 2.41
 6 -2 -9 118.8 7.1
 6 -2 -9 113.81 8.03
 6 -2 -9 104.36 10.45
 -6 2 9 138.77 7.03
 6 -2 -9 134.53 12.22
 6 -2 -8 156.61 12.53
 6 -2 -8 141.32 7.7
 6 -2 -8 133.89 8.48
 6 -2 -8 124.83 11.15
 -6 2 8 140.23 7.42
 -6 2 7 47.98 3.79
 6 -2 -7 42.47 3.65
 6 -2 -7 43.05 6.19
 6 -2 -7 50.57 4.31
 -6 2 7 36.17 4.69
 6 -2 -7 34.86 5.79
 6 -2 -6 45.89 3.64
 6 -2 -6 44.13 5.77
 6 -2 -6 36.21 3.21
 -6 2 6 27.76 4.14
 6 -2 -6 28.24 5.05
 6 -2 -6 28.64 3.6
 -6 2 6 38.8 3.33
 6 -2 -5 193.36 12.29
 6 -2 -5 151.58 11.57
 6 -2 -5 174.58 8.33
 6 -2 -5 173.33 8.78
 -6 2 5 163.64 8.21
 6 -2 -4 774.53 31.95
 6 -2 -4 708.75 27.14
 6 -2 -4 761.11 27.45
 -6 2 4 707.6 27.17
 6 -2 -3 1172.67 41.65
 6 -2 -3 1131.18 46.38
 6 -2 -3 1273.02 46.76
 -6 2 3 1035.5 42.14
 -6 2 3 1101.78 41.92
 6 -2 -3 1261.21 41.87
 6 -2 -2 1203.66 43.29
 6 -2 -2 1134.32 47.37
 -6 2 2 1142.31 43.92
 6 -2 -2 1280.35 43.29
 -6 2 2 1169.56 43.63
 6 -2 -2 1311.71 48.19
 6 -2 -1 966.22 37
 -6 2 1 861.34 33.2
 6 -2 -1 891.03 32.53
 6 -2 -1 942.82 32.41
 -6 2 1 871.56 33.07
 6 -2 -1 849.09 32.93
 6 -2 0 1364.64 49.65
 -6 2 0 1381.02 49.79
 -6 2 0 1361.56 49.85
 6 -2 0 1437.63 53.57
 6 -2 0 1386.03 49.21
 6 -2 1 783.51 29.31
 -6 2 -1 786.75 29.52
 -6 2 -1 770.6 29.41
 6 -2 1 776.3 28.83
 6 -2 1 805.08 33.04
 6 -2 2 199.37 11.96
 6 -2 2 188.13 9.18
 -6 2 -2 205.59 9.47
 6 -2 2 194.5 8.83
 6 -2 2 218.79 14.3
 -6 2 -2 202.57 9.57
 -6 2 -3 134.65 7.24
 6 -2 3 131.28 9.53
 -6 2 -3 139.38 7.39
 6 -2 3 135.95 7.15
 6 -2 3 140.77 11.91
 6 -2 3 122.25 6.82
 6 -2 4 7.75 1.83
 -6 2 -4 6.03 1.81
 -6 2 -4 3.68 1.47
 6 -2 4 6.91 1.63
 6 -2 4 9.06 4.04
 6 -2 4 6.48 2.34
 -6 2 -5 1.59 1.54
 6 -2 5 0.32 1.49
 6 -2 5 5.28 4.08
 -6 2 -5 3.09 1.51
 6 -2 5 2.68 1.68
 6 -2 6 120.15 13.79
 -6 2 -6 125.59 7.8
 -6 2 -6 142.76 8.23
 6 -2 6 139.51 8.46
 -6 2 -7 16.96 2.8
 6 -2 7 6.3 5.19
 6 -2 7 12.35 3.07
 -6 2 -7 15.99 2.9
 -6 2 -8 17.96 3.23
 6 -2 8 14.7 3.3
 -6 2 -8 11.72 2.54
 -6 2 -9 25.54 6.02
 6 -2 9 32.79 7.78
 -6 2 -9 24.18 3.68
 6 -2 9 16.58 3.82
 -6 2 -9 15.88 2.95
 -6 2 -10 13.18 4.97
 6 -2 10 13.15 4.9
 -6 2 -10 9.57 2.81
 6 -2 10 9.94 3.16
 -6 2 -10 4.21 2
 -6 2 -11 0.62 2.74
 6 -2 11 3.79 3.47
 -6 2 -12 6.39 2.09
 6 -2 12 7.75 2.54
 -6 2 -12 4.52 2.27
 -6 2 -13 7.77 2.01
 -6 2 -13 9.09 2.31
 6 -2 13 12 2.7
 -6 2 -14 30.48 3.18
 -6 2 -14 29.71 3.26
 -6 2 -15 81.68 4.95
 -6 2 -15 83.93 5.08
 6 -2 16 126.96 5.95
 6 -2 16 149.8 6.33
 6 -1 -16 20.69 1.85
 -6 1 16 34.02 1.98
 -6 1 15 107.63 4.89
 6 -1 -15 93.11 5.32
 -6 1 14 151.73 6.65
 6 -1 -14 128.06 6.62
 6 -1 -14 128.41 7.03
 -6 1 14 147.73 6.42
 6 -1 -13 444.59 19.44
 -6 1 13 508.39 18.62
 6 -1 -12 382.22 22.61
 6 -1 -12 397.28 17.03
 -6 1 11 321.9 13.35
 6 -1 -11 319.62 21.12
 6 -1 -11 318.99 14.52
 -6 1 11 304.73 12.77
 -6 1 10 175.34 8.41
 6 -1 -10 181.89 15.26
 6 -1 -10 192.28 10.02
 -6 1 10 190.79 9.03
 6 -1 -10 191.28 11
 6 -1 -9 118.45 11.51
 6 -1 -9 110.8 8.02
 -6 1 9 121.16 6.77
 6 -1 -9 136.58 7.85
 6 -1 -8 2.7 2.31
 -6 1 8 3.64 1.6
 6 -1 -8 5.82 3.1
 6 -1 -8 6.67 1.69
 6 -1 -8 5.7 1.98
 -6 1 7 30.26 2.99
 6 -1 -7 30.49 2.96
 6 -1 -7 28.33 5.08
 6 -1 -7 22.26 3.21
 6 -1 -7 38.59 5.63
 6 -1 -7 37.83 3.52
 -6 1 6 139.64 6.84
 6 -1 -6 124.86 6.64
 -6 1 6 97.39 7.78
 6 -1 -6 164.55 10.94
 6 -1 -6 135.73 7.16
 6 -1 -6 109.46 9.69
 6 -1 -5 306.19 17.98
 6 -1 -5 341.76 14.13
 6 -1 -5 390.42 18.78
 6 -1 -5 362.59 14.37
 -6 1 5 332.12 14.08
 -6 1 4 130.23 6.5
 6 -1 -4 122.05 6.33
 6 -1 -4 129.43 6.33
 6 -1 -4 113.96 9.14
 6 -1 -4 134.62 9.34
 6 -1 -4 135.2 6.38
 6 -1 -3 2.09 1.21
 -6 1 3 1.9 0.92
 6 -1 -3 2.75 1.8
 6 -1 -3 0.47 1.46
 6 -1 -3 3.33 1.01
 6 -1 -3 2.39 0.91
 6 -1 -2 81.49 4.81
 6 -1 -2 91.02 4.69
 6 -1 -2 95.95 7.12
 -6 1 2 90.85 5.1
 -6 1 2 86.77 4.82
 6 -1 -2 88.51 4.58
 -6 1 1 346.92 14.8
 6 -1 -1 360.73 14.62
 6 -1 -1 395.39 14.57
 6 -1 -1 390.07 17.75
 -6 1 1 356.57 14.61
 6 -1 0 37.89 4.28
 6 -1 0 33.01 2.64
 -6 1 0 36.43 2.86
 6 -1 0 35.28 2.62
 6 -1 0 32.71 2.41
 -6 1 0 38.07 2.91
 6 -1 1 8.96 1.24
 6 -1 1 9.88 2.37
 -6 1 -1 9.09 1.55
 -6 1 -1 9.14 1.57
 6 -1 1 8.94 1.46
 6 -1 1 10.72 1.47
 -6 1 -2 83.18 4.84
 6 -1 2 84.93 4.38
 6 -1 2 74.9 4.68
 6 -1 2 85.87 6.77
 6 -1 2 82.55 4.77
 -6 1 -2 83.71 4.99
 6 -1 3 513.28 19.76
 -6 1 -3 496 19.92
 6 -1 3 513.19 22.97
 6 -1 3 502.35 19.76
 6 -1 3 488.38 18.89
 -6 1 -3 496.55 19.62
 6 -1 3 529.82 25.98
 -6 1 -4 319.57 13.98
 6 -1 4 321.06 17.04
 6 -1 4 348.88 20.55
 -6 1 -4 329.32 13.84
 6 -1 4 339.8 14.19
 6 -1 4 309.63 12.93
 -6 1 -5 41.7 3.84
 6 -1 5 46.53 4.18
 -6 1 -5 51.94 4.05
 6 -1 6 21.3 6.25
 -6 1 -6 30.4 3.36
 -6 1 -6 25.38 4.58
 6 -1 6 32.1 4.03
 -6 1 -6 35.67 3.55
 -6 1 -7 3.55 1.7
 -6 1 -7 6.06 2.06
 6 -1 7 3.12 4.67
 6 -1 7 5.08 2.57
 -6 1 -7 11.62 4
 -6 1 -7 3.63 2.38
 -6 1 -8 1 1.57
 -6 1 -8 0.38 1.63
 6 -1 8 -0.83 4.32
 -6 1 -8 -0.55 3.39
 -6 1 -8 0.39 2.17
 6 -1 8 1.22 2.37
 -6 1 -9 18.43 5.37
 -6 1 -9 18.79 4.62
 6 -1 9 19.08 6.16
 -6 1 -9 26.38 3.76
 -6 1 -9 19.71 2.53
 6 -1 9 16.6 4.16
 -6 1 -9 15.89 2.96
 6 -1 10 52.19 8.31
 -6 1 -10 47.17 5.08
 -6 1 -10 38.88 4.23
 -6 1 -10 34.5 3.53
 6 -1 10 37.48 5.42
 -6 1 -10 59.78 9.19
 6 -1 11 87.91 10.16
 -6 1 -11 72.57 6.61
 -6 1 -11 77.67 6.11
 -6 1 -11 65 5.11
 -6 1 -11 83.07 11.35
 -6 1 -12 44.77 8.34
 6 -1 12 47.14 7.01
 -6 1 -13 23.11 3.23
 -6 1 -13 26.7 3.71
 -6 1 -13 24.27 2.94
 -6 1 -14 73.14 5.33
 -6 1 -14 64.88 4.73
 -6 1 -14 67.75 5.45
 6 -1 15 2.92 1.53
 -6 1 -15 2.75 1.21
 -6 1 -15 3.43 1.49
 -6 1 -15 2.25 1.22
 6 -1 16 6.02 1.42
 -6 1 -16 3.06 0.96
 -6 1 -16 3.87 1.27
 6 -1 17 19.08 1.67
 6 0 -16 4.05 1.14
 6 0 -16 2.11 0.84
 -6 0 16 4.57 0.89
 6 0 -15 -0.38 0.82
 6 0 -15 -0.08 0.98
 -6 0 15 0.94 0.66
 -6 0 15 0.35 0.9
 6 0 -14 31.5 2.93
 -6 0 14 34.28 2.5
 6 0 -14 34.6 3.22
 -6 0 14 41.09 2.89
 -6 0 13 163.42 7.36
 -6 0 13 164.41 7.62
 6 0 -13 146.87 8.3
 6 0 -12 506.53 26.9
 -6 0 11 730.4 27.49
 6 0 -11 679.02 35.73
 6 0 -11 734.9 28.92
 -6 0 10 908.23 32.97
 6 0 -10 922.56 34.57
 6 0 -10 814.01 41.74
 6 0 -10 817.34 35.26
 -6 0 9 917.78 34.06
 6 0 -9 950.77 43.13
 6 0 -9 1005.59 36.36
 -6 0 9 925.28 34.71
 6 0 -9 913.92 36.64
 6 0 -8 247.51 10.93
 -6 0 8 218.61 9.52
 6 0 -8 224.38 15.14
 6 0 -7 894.03 30.93
 6 0 -7 776.04 30
 6 0 -7 891 36.69
 6 0 -7 715.66 35.02
 6 0 -7 761.9 30.59
 -6 0 7 786.46 29.84
 6 0 -6 749.09 26.83
 6 0 -6 692.2 26.45
 -6 0 6 708.02 26.43
 6 0 -6 673.1 31.43
 6 0 -6 749.79 31.67
 6 0 -5 49.67 5.51
 6 0 -5 45.53 3.39
 6 0 -5 44.65 5.55
 6 0 -5 52.01 3.42
 -6 0 5 47.06 3.37
 6 0 -5 53.01 3.39
 6 0 -5 43.82 3.23
 6 0 -4 0.61 0.78
 6 0 -4 1.27 0.8
 6 0 -4 0.47 1.25
 6 0 -4 0.21 1.16
 6 0 -4 1.17 0.86
 6 0 -3 59.55 3.48
 6 0 -3 65.72 5.59
 6 0 -3 57.43 3.5
 6 0 -2 106.18 4.94
 6 0 -2 99.74 5.11
 6 0 -2 110.8 7.44
 6 0 -1 157.15 7.3
 6 0 -1 169.77 7.36
 6 0 -1 176.31 9.88
 6 0 -1 162.55 7.18
 6 0 0 0.72 0.74
 6 0 0 0.71 0.69
 6 0 0 1.91 1.3
 6 0 0 0.7 0.74
 6 0 1 0.19 1.06
 6 0 1 3.53 0.98
 -6 0 -1 1.49 0.94
 6 0 1 1.06 0.67
 6 0 2 46.35 3.1
 6 0 2 44.65 3.22
 6 0 2 48.02 5.64
 6 0 2 48.32 4.65
 -6 0 -2 44.6 3.23
 6 0 2 43.73 2.93
 -6 0 -2 44.87 4.25
 6 0 3 75.77 6.25
 -6 0 -3 74.6 4.54
 6 0 3 75.12 7.56
 -6 0 -3 75.94 6.15
 6 0 3 75.41 4.69
 6 0 4 46.74 6.42
 -6 0 -4 37.37 3.22
 6 0 4 37.21 3.4
 -6 0 -4 39.5 3.01
 6 0 5 21.16 4.99
 -6 0 -5 20.79 2.64
 -6 0 -5 25.94 4.4
 -6 0 -5 22.21 2.45
 6 0 5 24.62 3.04
 -6 0 -5 23.05 3.94
 6 0 6 8.95 4.36
 -6 0 -6 13.58 2.11
 -6 0 -6 10.12 2.03
 6 0 6 13.5 2.82
 -6 0 -6 9.05 2.89
 -6 0 -6 15.15 3.74
 6 0 7 61.21 9.51
 -6 0 -7 82.19 5.92
 -6 0 -7 113.58 6.59
 -6 0 -7 122.46 10.96
 6 0 7 94.4 7.31
 -6 0 -7 74.67 8.05
 6 0 8 107.54 13.41
 -6 0 -8 208.69 10.68
 -6 0 -8 263.31 11.67
 -6 0 -8 278.95 18.36
 6 0 8 179.82 11.84
 -6 0 -8 176.93 13.49
 -6 0 -9 81.1 5.24
 6 0 9 78.61 10.03
 -6 0 -9 86.35 6.26
 -6 0 -9 107.98 7.12
 -6 0 -9 119.64 12.59
 -6 0 -9 82.9 8.96
 -6 0 -10 20.19 2.6
 -6 0 -10 21.32 3.24
 6 0 10 20.58 5.37
 -6 0 -10 20.19 3.42
 6 0 10 10.67 4.07
 -6 0 -10 13.52 4.34
 -6 0 -10 26.21 6.45
 -6 0 -11 28.73 3.27
 6 0 11 37.59 6.36
 -6 0 -11 36.54 4.18
 -6 0 -11 44.42 8.62
 -6 0 -11 27.52 5.97
 6 0 11 42.59 5.57
 -6 0 -11 37.98 4.69
 -6 0 -12 0.57 1.24
 6 0 12 0.81 2.16
 -6 0 -12 2.09 3.36
 -6 0 -12 0.45 2.27
 -6 0 -12 0.55 1.58
 -6 0 -12 -0.22 1.7
 6 0 12 0.96 2.25
 -6 0 -13 5.85 3.99
 -6 0 -13 -1.31 2.86
 -6 0 -13 2.03 2.03
 -6 0 -14 60.98 5.17
 -6 0 -14 59.8 5.28
 -6 0 -14 61.34 4.69
 -6 0 -15 39.97 3.82
 -6 0 -15 33.49 3.45
 -6 0 -15 39.23 3.44
 -6 0 -16 52.03 3.81
 6 0 16 59.28 3.81
 -6 0 -16 38.16 3.13
 -6 0 -16 30.51 2.8
 -6 0 -17 5.26 1.25
 6 0 17 5.95 1.2
 6 1 -17 0.56 0.58
 6 1 -16 8.13 1.31
 -6 -1 16 8.66 1.12
 6 1 -16 8.3 1.52
 6 1 -15 12.68 1.87
 6 1 -15 12.38 1.65
 -6 -1 15 17.49 1.72
 -6 -1 14 5.66 1.11
 6 1 -14 4.48 1.5
 6 1 -14 5.66 1.57
 -6 -1 14 7.44 1.41
 -6 -1 13 23.05 2.17
 -6 -1 13 24.91 2.46
 6 1 -13 28.74 3.15
 6 1 -13 25.56 3.06
 6 1 -12 26.72 5.33
 -6 -1 11 14.87 1.98
 6 1 -11 10.73 3.7
 6 1 -11 15.85 2.74
 6 1 -10 241.56 13.46
 -6 -1 10 261.33 11.26
 6 1 -10 275.19 12.81
 6 1 -10 242.71 17.89
 6 1 -9 300.76 15.23
 -6 -1 9 335.38 13.66
 6 1 -9 343.2 15.08
 6 1 -9 296.02 19.87
 6 1 -8 514.93 23.27
 -6 -1 8 563.63 22.21
 6 1 -8 596.27 23.6
 6 1 -8 571.79 28.9
 6 1 -7 1876.55 68.03
 6 1 -7 1917.94 62.22
 -6 -1 7 1699.22 61.13
 6 1 -7 1808.14 61.9
 6 1 -6 1762.95 70.45
 6 1 -6 1824.21 66.33
 6 1 -6 2041.77 66.72
 6 1 -6 1783.16 66.2
 -6 -1 6 1840.84 66.24
 -6 -1 5 2018.36 74.29
 6 1 -5 2014.68 74.31
 6 1 -5 2228.19 74.53
 6 1 -5 2186.4 74.46
 6 1 -5 2098.83 74.25
 6 1 -5 2346.53 79.44
 6 1 -4 1890.64 69.57
 6 1 -4 2008.42 69.69
 6 1 -4 2022.41 69.52
 6 1 -4 2107.58 73.8
 6 1 -3 1160.24 42.78
 6 1 -3 1249.5 42.97
 6 1 -3 1220.91 42.68
 6 1 -3 1164.19 45.98
 6 1 -2 232.18 9.08
 6 1 -2 223.75 9.3
 6 1 -2 214.86 9.19
 6 1 -1 74.77 3.98
 6 1 -1 72.56 3.92
 6 1 0 36.68 2.52
 -6 -1 -1 4.1 1.3
 6 1 1 3.87 0.99
 6 1 2 9.91 1.56
 -6 -1 -2 10.05 2.1
 -6 -1 -3 13.08 2.55
 6 1 3 14.09 1.97
 -6 -1 -3 18.15 1.96
 -6 -1 -4 136.62 9.42
 6 1 4 151.19 7.5
 6 1 4 129.89 10.36
 -6 -1 -4 146.97 7.22
 6 1 5 89.36 5.72
 6 1 5 83.36 8.42
 -6 -1 -5 78.37 5.09
 -6 -1 -6 22.42 2.78
 -6 -1 -6 32.94 5.04
 6 1 6 25.27 3.34
 -6 -1 -6 26.35 4.32
 6 1 6 19.33 4.65
 6 1 7 70.84 8.8
 6 1 7 93.84 7.08
 -6 -1 -7 102.12 5.98
 -6 -1 -7 76.92 8.03
 -6 -1 -7 113.07 10.09
 -6 -1 -7 88.66 6
 6 1 8 133.22 12.89
 -6 -1 -8 172.92 8.78
 6 1 8 188.07 11.72
 -6 -1 -8 247.42 10.83
 -6 -1 -8 175.96 13.15
 -6 -1 -8 190.54 10.16
 -6 -1 -8 281.14 17.76
 6 1 9 154.78 13.12
 -6 -1 -9 156.81 8.15
 6 1 9 90.38 9.35
 -6 -1 -9 210.7 10.29
 -6 -1 -9 176.14 13.19
 -6 -1 -9 171.68 9.44
 -6 -1 -9 248.3 17.75
 6 1 10 164.11 12.98
 -6 -1 -10 157.08 8.18
 -6 -1 -10 185.17 10.18
 -6 -1 -10 174.14 13.45
 -6 -1 -10 172.77 9.51
 -6 -1 -10 196.68 17.12
 -6 -1 -11 420.16 23.72
 6 1 11 426.59 22.73
 -6 -1 -11 432.04 28.22
 -6 -1 -11 377.13 18.7
 -6 -1 -11 423.71 18.51
 -6 -1 -11 357.73 16.76
 6 1 11 438.95 19.99
 -6 -1 -12 330.4 24.23
 -6 -1 -12 266.48 14.97
 -6 -1 -12 298.44 14.77
 -6 -1 -12 298.43 19.69
 -6 -1 -12 276.48 13.46
 -6 -1 -13 176.51 17.26
 -6 -1 -13 177.28 10.34
 -6 -1 -13 163.34 14.03
 6 1 13 199.91 11.01
 -6 -1 -14 266.44 13.13
 -6 -1 -14 244.82 17.66
 -6 -1 -14 251.31 12.16
 -6 -1 -14 228.39 12.81
 -6 -1 -15 116.13 6.89
 6 1 15 134.99 7.48
 -6 -1 -15 122.45 7.54
 6 1 16 14.12 2.05
 -6 -1 -16 12.5 1.95
 -6 -1 -16 9.88 2.12
 6 1 17 1.44 0.95
 -6 -1 -17 1.44 1.16
 -6 -1 -17 0.35 0.83
 -6 -1 -18 7.31 1.19
 6 1 18 11.25 1.17
 6 2 -17 74.73 3.66
 6 2 -16 106.66 5.3
 -6 -2 16 102.96 4.47
 6 2 -16 90.55 4.95
 6 2 -15 118.92 6.13
 6 2 -15 121.28 6.66
 -6 -2 14 42.76 2.96
 6 2 -14 39.54 3.59
 6 2 -14 41.27 3.44
 6 2 -13 8.17 3.69
 -6 -2 13 10.47 1.69
 6 2 -13 5.85 1.95
 6 2 -13 9.33 2.06
 -6 -2 12 35.45 2.94
 6 2 -12 23.91 5.75
 6 2 -12 27.54 3.44
 6 2 -12 31.37 5.46
 6 2 -11 23.98 3.22
 6 2 -11 25.49 5.02
 -6 -2 10 65.33 3.97
 6 2 -10 63.24 5.12
 6 2 -10 56.3 5.72
 6 2 -10 59.04 7.38
 6 2 -10 51.8 7.9
 6 2 -9 62.36 4.87
 -6 -2 9 55.68 3.7
 6 2 -9 48.19 7.32
 6 2 -9 49.54 4.93
 6 2 -8 204.73 10.11
 6 2 -8 193.78 9.82
 6 2 -8 171.03 13.61
 -6 -2 8 197.83 8.69
 6 2 -8 187.49 9.9
 6 2 -8 180.22 8.73
 6 2 -7 15.31 3.59
 6 2 -7 15.24 2.28
 6 2 -7 18.38 2.2
 -6 -2 7 16.45 2.04
 6 2 -7 20.3 2.43
 6 2 -7 15.23 3.57
 6 2 -7 21.74 2.53
 6 2 -6 414.55 15.19
 6 2 -6 316.97 14.58
 -6 -2 6 353.62 14.65
 6 2 -6 399.05 14.33
 6 2 -6 381.04 14.79
 6 2 -6 341.45 18.48
 6 2 -6 400.74 19.21
 6 2 -5 265.88 10.69
 6 2 -5 275.39 14.07
 6 2 -5 240.15 10.49
 -6 -2 5 248.01 10.5
 6 2 -5 260.79 10.11
 6 2 -5 250.42 10.43
 6 2 -5 245.48 10.42
 6 2 -5 266.66 10.66
 -6 -2 4 1057.63 40.45
 6 2 -4 1077.31 40.46
 6 2 -4 1195.12 40.43
 6 2 -4 1172.97 40.51
 6 2 -4 1192.71 40.7
 6 2 -3 1322.17 47.08
 6 2 -3 1347.81 47.28
 6 2 -2 51.55 4.49
 6 2 -2 52.17 3.18
 6 2 -2 56.81 3.2
 6 2 -1 63.05 3.38
 6 2 -1 53.61 3.23
 6 2 -1 51.62 4.41
 6 2 0 42.34 3.85
 6 2 0 41.52 3.95
 -6 -2 0 34.58 2.67
 -6 -2 -1 27.45 2.83
 6 2 1 27.8 3.05
 6 2 1 30.98 2.99
 -6 -2 -2 13.74 2.54
 6 2 2 19.07 2.63
 -6 -2 -3 12.91 2.73
 6 2 3 11.82 1.81
 -6 -2 -4 5.53 2.14
 6 2 4 4.03 1.45
 6 2 5 47.67 3.87
 -6 -2 -5 44.62 3.63
 -6 -2 -5 54.21 5.34
 6 2 6 27.88 4.78
 6 2 6 27.39 2.62
 6 2 6 34.89 3.54
 -6 -2 -6 28.84 4.52
 6 2 7 151.4 11.88
 6 2 7 177.05 8.55
 6 2 7 186.02 10.1
 -6 -2 -7 162.18 12.05
 6 2 8 301.51 15.09
 -6 -2 -8 305.71 18.16
 6 2 8 296.49 13.17
 6 2 9 11.04 3.34
 6 2 9 0.52 1.26
 -6 -2 -9 2.05 2.74
 -6 -2 -9 9.09 4.1
 6 2 9 -0.23 2.26
 6 2 10 17.8 2.64
 -6 -2 -10 17.22 4.75
 -6 -2 -10 16.05 5.54
 6 2 10 8.64 3.02
 6 2 11 21.22 2.87
 -6 -2 -11 19.56 5.1
 -6 -2 -11 12.66 5.59
 6 2 11 18.48 3.65
 -6 -2 -12 281.84 23.28
 -6 -2 -12 298.6 15.21
 6 2 12 316.58 14.08
 -6 -2 -12 291.87 19.92
 6 2 12 315.79 15.61
 -6 -2 -13 125.02 14.76
 -6 -2 -13 144.48 9.49
 6 2 13 172.31 8.79
 -6 -2 -13 137.05 12.91
 6 2 13 174.69 9.79
 -6 -2 -14 266.43 18.34
 -6 -2 -14 249.27 20.07
 6 2 15 527.21 20.59
 -6 -2 -15 493.47 21.09
 -6 -2 -15 465.2 20.06
 6 2 16 260.82 11.26
 -6 -2 -16 247.63 11.93
 -6 -2 -16 239.86 11.25
 6 2 17 205.14 8.67
 -6 -2 -17 199.48 9.49
 -6 -2 -17 190.9 8.85
 -6 -2 -18 201.4 8.13
 -6 -2 -18 166.72 7.43
 6 3 -17 88.31 4.12
 6 3 -16 160.22 7.33
 6 3 -16 176.9 7.66
 6 3 -15 344.6 14.74
 6 3 -15 395 15.11
 6 3 -15 358.44 14.26
 -6 -3 15 360.56 13.68
 6 3 -14 487.83 20.39
 6 3 -14 505.49 19.98
 -6 -3 14 522.02 19.12
 6 3 -13 613.14 25.97
 6 3 -13 672.71 25.77
 -6 -3 13 676.97 24.57
 6 3 -12 385.97 15.95
 6 3 -12 351 16.03
 6 3 -11 213.16 11.09
 -6 -3 11 220.32 9.64
 6 3 -11 212.37 16.4
 6 3 -10 12.82 2.55
 6 3 -10 13.63 2.52
 6 3 -10 8.49 3.1
 6 3 -10 11.77 4.61
 6 3 -9 202.32 10.03
 6 3 -9 197.09 13.13
 6 3 -9 170.22 10.28
 6 3 -9 177.55 13.81
 6 3 -8 9.6 2.76
 6 3 -8 6.71 2.13
 6 3 -8 7.73 3.17
 6 3 -8 9.44 2.18
 6 3 -8 8.94 2.03
 6 3 -8 8.4 2.32
 6 3 -7 18.51 2.45
 6 3 -7 11.15 2
 6 3 -7 14.47 2.18
 6 3 -7 11.16 1.94
 6 3 -7 12.15 2.02
 6 3 -7 12.45 3.82
 6 3 -7 9.02 2.92
 6 3 -6 481.23 17.48
 6 3 -6 468.28 17.22
 6 3 -6 425.76 21.7
 6 3 -6 462.44 16.64
 -6 -3 6 408.38 16.56
 6 3 -6 437.64 21.08
 6 3 -6 446.58 16.86
 6 3 -5 115.22 5.51
 6 3 -5 109.72 7.94
 6 3 -5 114.81 5.37
 6 3 -5 113.1 5.6
 6 3 -5 107.2 5.52
 6 3 -4 4.17 0.96
 6 3 -4 6.93 1.28
 6 3 -4 5.38 1.18
 6 3 -4 6.56 1.45
 6 3 -3 274.05 10.56
 6 3 -3 256.56 10.55
 6 3 -3 265.32 12.82
 6 3 -2 32.37 3.32
 6 3 -2 37 2.98
 6 3 -2 34.55 2.4
 6 3 -2 32.89 4.41
 6 3 -2 31.16 2.26
 6 3 -1 73.97 5.03
 6 3 -1 66.31 5.69
 6 3 -1 69.99 3.83
 6 3 -1 76.31 4.45
 6 3 0 28.68 3.29
 -6 -3 0 27.06 2.59
 6 3 0 31.54 3.04
 6 3 1 2.39 1.3
 6 3 1 3.66 1.32
 -6 -3 -1 2.2 1.54
 6 3 2 21.08 2.41
 -6 -3 -2 21.31 3.13
 6 3 2 20.17 2.54
 -6 -3 -3 53.07 5.38
 6 3 3 64.52 3.93
 6 3 4 5.09 1.44
 -6 -3 -4 9.74 2.81
 6 3 5 228.15 10.63
 6 3 5 230.09 9.86
 -6 -3 -5 257.82 12.52
 -6 -3 -6 89.61 8.29
 6 3 6 96.75 6.01
 6 3 6 89.24 5.19
 6 3 7 33.84 3.06
 6 3 7 35.17 3.74
 -6 -3 -7 29.05 5.04
 6 3 8 4.69 1.6
 6 3 8 7.95 2.31
 -6 -3 -8 0.77 2.54
 -6 -3 -8 10.67 3.52
 -6 -3 -9 54.33 7.24
 6 3 9 43.46 4.65
 6 3 9 44.32 3.99
 -6 -3 -10 81.5 9.15
 6 3 10 60.47 5.72
 6 3 10 72.74 5.23
 -6 -3 -10 70.1 10.47
 -6 -3 -11 125.55 11.99
 6 3 11 111.07 8.01
 6 3 11 133.58 7.55
 -6 -3 -11 104.86 13.53
 6 3 12 64.22 4.86
 6 3 12 55.6 5.26
 -6 -3 -12 35.79 7.02
 -6 -3 -12 35.97 8.63
 6 3 13 6.04 1.98
 6 3 13 6.48 2.21
 -6 -3 -13 6.49 3.35
 -6 -3 -13 8.94 4.6
 -6 -3 -14 18.27 4.9
 -6 -3 -14 18.12 5.22
 6 3 15 55.14 4.38
 6 3 15 57.12 4.24
 -6 -3 -15 54.24 5.08
 -6 -3 -16 197.38 9.58
 6 3 16 187.16 9.04
 -6 -3 -16 209.28 10.4
 -6 -3 -17 389.08 15.82
 6 3 17 375.49 15.09
 -6 -3 -18 287.6 11.28
 -6 -3 -18 248.79 10.56
 6 4 -17 0.61 0.5
 6 4 -16 22.22 2.17
 6 4 -15 52.13 3.43
 6 4 -15 54.06 3.8
 6 4 -15 63.13 4.06
 6 4 -14 139.19 7.08
 6 4 -14 136.53 7.45
 -6 -4 14 136.44 6.16
 6 4 -13 477.99 20.61
 6 4 -13 522.83 20.33
 -6 -4 13 507.01 19
 6 4 -12 609.97 31.01
 6 4 -11 846.02 34.11
 -6 -4 11 906.74 32.27
 6 4 -11 905.66 33.94
 6 4 -10 852.79 34.1
 6 4 -10 901.07 34.9
 6 4 -10 843.38 41.49
 -6 -4 10 931.35 33.01
 6 4 -10 929.02 34.73
 6 4 -9 579.04 23.54
 6 4 -9 586.84 30.54
 6 4 -9 605.41 23.4
 6 4 -9 543.02 23.85
 6 4 -8 572.19 26.13
 6 4 -8 719.89 26.46
 6 4 -8 735.63 34.01
 6 4 -8 753.02 25.68
 6 4 -8 665.77 26.15
 6 4 -8 571.35 25.98
 6 4 -7 832.58 40.55
 6 4 -7 755.32 41.26
 6 4 -7 1117.05 36.47
 6 4 -7 1033.97 36.98
 6 4 -7 1011.2 37.24
 6 4 -7 996.16 36.35
 6 4 -7 986.77 44.36
 6 4 -7 959.93 37.02
 6 4 -6 111.72 5.78
 6 4 -6 113.15 10.24
 6 4 -6 120.83 5.76
 6 4 -6 109.31 5.82
 6 4 -6 117.06 9.98
 6 4 -6 114.44 5.69
 6 4 -6 84.51 7.85
 6 4 -6 116.73 6.09
 6 4 -5 110.13 5.58
 6 4 -5 126.68 9.73
 6 4 -5 117.43 5.55
 6 4 -5 112.41 5.49
 6 4 -5 109.42 9.77
 6 4 -5 108.22 5.51
 6 4 -4 1.41 0.74
 6 4 -4 2.17 2.15
 6 4 -4 0.87 2.35
 6 4 -4 0.52 1.02
 6 4 -4 1.39 1.29
 6 4 -4 1.31 1.3
 6 4 -4 1.11 1.02
 6 4 -3 245.76 9.53
 6 4 -3 228.89 10.1
 6 4 -3 242.68 9.48
 6 4 -3 204.42 9.14
 6 4 -3 233.6 11.39
 6 4 -2 17.13 1.71
 6 4 -2 17.5 1.68
 6 4 -2 18.33 2.14
 6 4 -2 20.84 2.53
 6 4 -1 207.48 8.41
 6 4 -1 198.65 11.22
 6 4 -1 211.23 9.66
 6 4 -1 211.29 8.38
 6 4 -1 210.42 9.06
 6 4 0 4.85 1.27
 6 4 0 5.18 1.75
 6 4 0 6.64 2.74
 6 4 0 6.32 1.51
 -6 -4 0 4.79 1.62
 6 4 1 5.01 1.6
 -6 -4 -1 4.21 1.84
 6 4 1 5.3 1.29
 6 4 1 4.58 2.31
 -6 -4 -2 59.63 5.43
 6 4 2 61.71 4.25
 6 4 2 52.23 5.67
 6 4 2 56.37 4.36
 -6 -4 -3 86.06 7.1
 6 4 3 85.11 5.47
 6 4 3 86.24 5.41
 6 4 3 86.01 7.3
 -6 -4 -4 98.78 7.93
 6 4 4 99.22 8.01
 6 4 5 835.58 30.29
 6 4 5 782.98 29.98
 -6 -4 -6 958.98 43.16
 6 4 6 1094.91 38.84
 6 4 6 951.88 37.93
 6 4 6 1031.06 38.1
 6 4 6 1120.8 38.67
 -6 -4 -6 1126 40.95
 -6 -4 -7 602.58 30.18
 6 4 7 648.7 25.7
 6 4 7 714.75 25.95
 6 4 7 636 25.13
 6 4 7 642.21 24.69
 -6 -4 -8 805.8 36.3
 6 4 8 777.81 30.55
 6 4 8 829.46 30.98
 6 4 8 740.91 29.83
 -6 -4 -9 462.74 24.58
 6 4 9 431.23 18.71
 6 4 9 411.23 17.98
 -6 -4 -10 91.94 10.16
 -6 -4 -10 88.13 11.59
 6 4 10 78.46 6.15
 6 4 10 100.11 6.29
 -6 -4 -11 12.04 4.53
 -6 -4 -11 6.63 4.86
 6 4 11 16.45 2.91
 6 4 11 18.67 2.88
 -6 -4 -12 17.07 4.91
 6 4 12 11.55 2.58
 6 4 12 14.12 2.53
 -6 -4 -13 15.06 4.63
 6 4 13 12.34 2.44
 6 4 13 14.07 2.48
 -6 -4 -14 79.59 9.84
 6 4 15 44.45 3.7
 6 4 15 49.26 3.93
 6 4 15 43.12 3.85
 6 4 16 17.58 2.2
 -6 -4 -16 13.8 2.77
 -6 -4 -17 2.93 1.46
 -6 -4 -17 3.82 1.26
 -6 -4 -18 6.52 1.47
 -6 -4 -18 6.35 1.21
 6 5 -16 7.89 1.35
 6 5 -16 9.87 1.39
 6 5 -15 18.38 1.88
 6 5 -15 19.27 2.21
 6 5 -14 47.06 3.55
 6 5 -14 52.54 3.97
 6 5 -13 1.62 1.48
 6 5 -13 0.12 1.42
 6 5 -13 2.21 1.44
 6 5 -12 19.65 4.89
 6 5 -11 61.11 8.28
 6 5 -11 79.83 5.43
 6 5 -11 73.9 5.6
 6 5 -10 235.79 11.57
 6 5 -10 241.86 11.29
 6 5 -10 226 16.39
 6 5 -10 210.38 10.61
 6 5 -9 352.29 15.98
 6 5 -9 371.3 22.03
 6 5 -9 346.88 15.56
 6 5 -9 381.16 16.01
 6 5 -8 257.59 17.76
 6 5 -8 294.24 12.77
 6 5 -8 249.84 12.35
 6 5 -8 268.4 12.49
 6 5 -8 265.29 12.18
 6 5 -7 898.4 41.56
 6 5 -7 898.95 34.97
 6 5 -7 935.18 35.34
 6 5 -7 914.96 34.15
 6 5 -7 1028.36 34.6
 6 5 -7 885.19 34.85
 6 5 -6 995.62 36.08
 6 5 -6 975.49 37.1
 6 5 -6 931.82 35.89
 6 5 -6 914.56 36.31
 6 5 -6 993.83 43.2
 6 5 -6 1099.73 36.09
 6 5 -6 990.47 35.71
 6 5 -5 198.98 8.47
 6 5 -5 203.73 8.63
 6 5 -5 197.31 9.71
 6 5 -5 197.33 8.65
 6 5 -5 183.58 13.55
 6 5 -5 216.06 8.73
 6 5 -5 206.85 13.66
 6 5 -4 67.96 7.28
 6 5 -4 82.82 4.28
 6 5 -4 72.35 4.7
 6 5 -4 75.41 7.85
 6 5 -4 71.87 4.54
 6 5 -4 88.15 4.49
 6 5 -4 81.91 4.37
 6 5 -4 79.74 5.36
 6 5 -3 31.17 2.84
 6 5 -3 34.38 2.62
 6 5 -3 29.59 2.58
 6 5 -3 31.97 4.54
 6 5 -3 30.96 4.95
 6 5 -3 32.98 2.47
 6 5 -2 209.94 9.48
 6 5 -2 213.38 8.93
 6 5 -2 212.94 8.86
 6 5 -2 213.42 13.27
 6 5 -1 48.3 3.5
 6 5 -1 51.45 3.18
 6 5 -1 50.39 3.04
 6 5 0 75.36 4.68
 6 5 0 82.39 4.67
 6 5 0 70.94 4
 6 5 0 73.36 5.95
 6 5 0 71.38 3.93
 6 5 1 36.57 3.85
 6 5 1 33.7 2.58
 6 5 1 36.07 3.05
 6 5 1 36.08 3.06
 6 5 2 0.3 1.21
 -6 -5 -2 1 1.67
 6 5 2 0.8 1.3
 6 5 3 180.85 9.81
 6 5 3 194.8 8.54
 -6 -5 -3 189.72 12.11
 6 5 3 203.78 9.26
 6 5 4 6.37 1.36
 6 5 4 6.07 1.65
 6 5 5 71.13 4.48
 6 5 5 63.04 4.6
 6 5 6 46.72 3.66
 6 5 6 47.69 3.96
 6 5 6 51.9 3.68
 6 5 6 59.43 4.26
 -6 -5 -6 49.93 6.43
 6 5 7 367.77 15.7
 6 5 7 343.62 15.56
 6 5 7 387.2 16
 -6 -5 -7 361.57 20.65
 6 5 8 846.89 33.73
 -6 -5 -8 884.39 40.37
 6 5 8 785.69 33.66
 6 5 8 1003.78 33.95
 6 5 8 975.13 35.43
 6 5 9 979.95 39.37
 6 5 9 1047.45 41.19
 6 5 9 1071.19 39.45
 6 5 10 962.32 31.82
 -6 -5 -10 926.63 39.86
 -6 -5 -11 959.57 44.22
 6 5 11 1095.11 36.56
 6 5 12 778.88 30.12
 -6 -5 -12 710.73 37.53
 6 5 13 168.33 8.84
 -6 -5 -13 150.15 14.16
 6 5 13 147.87 9.33
 -6 -5 -14 189.34 15.61
 6 5 15 22.38 2.87
 6 5 15 24.14 2.7
 6 5 16 1.41 1.14
 6 5 16 0.88 1.2
 6 5 17 14.45 1.72
 -6 -5 -17 11.95 2.28
 6 5 17 10.71 1.48
 -6 -5 -18 28.89 2.68
 -6 -5 -18 26.35 2.28
 6 6 -16 33.89 2.3
 6 6 -15 13.02 1.66
 6 6 -15 9.98 1.64
 6 6 -14 2.93 1.22
 6 6 -14 2.88 1.27
 6 6 -14 2.36 1.3
 6 6 -13 9.18 1.92
 6 6 -13 10.7 1.92
 6 6 -12 171.3 8.75
 6 6 -12 179.76 8.69
 6 6 -12 156.12 8.04
 6 6 -11 173.47 13.59
 6 6 -10 320.77 13.32
 6 6 -10 245.13 12.3
 6 6 -10 281.22 13.4
 6 6 -10 315.92 13.42
 6 6 -10 261.9 17.96
 6 6 -9 1.22 1.53
 6 6 -9 1.01 1.65
 6 6 -9 0.7 1.58
 6 6 -9 2.19 2.69
 6 6 -9 -0.31 1.56
 6 6 -8 89.6 9.94
 6 6 -8 109.23 6.48
 6 6 -8 96.23 6.3
 6 6 -8 101.9 6.65
 6 6 -8 95.92 6.2
 6 6 -7 8.99 2.43
 6 6 -7 4.57 3
 6 6 -7 5.15 1.64
 6 6 -7 9.18 2.19
 6 6 -7 6.01 1.76
 6 6 -7 6.34 2
 6 6 -6 167.43 8.74
 6 6 -6 171.67 8.99
 6 6 -6 172.48 7.87
 6 6 -6 184.43 13.48
 6 6 -6 189.65 8.44
 6 6 -6 165.45 8.27
 6 6 -6 165.78 8.47
 6 6 -5 144.85 7.78
 6 6 -5 124.36 6.91
 6 6 -5 124.17 7.09
 6 6 -5 147 6.59
 6 6 -5 147.52 11.31
 6 6 -5 137.97 6.89
 6 6 -5 133.04 7.31
 6 6 -5 156.68 7
 6 6 -4 24.81 3.02
 6 6 -4 22.31 4.65
 6 6 -4 32.2 4.92
 6 6 -4 25.47 2.64
 6 6 -4 30.04 2.35
 6 6 -4 29.05 2.58
 6 6 -4 27.3 2.87
 6 6 -4 25.67 2.16
 6 6 -4 23.75 2.55
 6 6 -4 29.21 2.48
 6 6 -3 5.11 1.28
 6 6 -3 4.14 1.39
 6 6 -3 3.83 2.09
 6 6 -3 3.51 1.37
 6 6 -3 5.65 3.42
 6 6 -3 4.99 1.46
 6 6 -3 5 1.86
 6 6 -3 4.44 1.29
 6 6 -2 224.79 9.96
 6 6 -2 228.4 9.43
 6 6 -2 223.06 10.06
 6 6 -2 241.46 9.77
 6 6 -2 231.08 14.98
 6 6 -2 227.26 10.78
 6 6 -2 229.65 10.24
 6 6 -2 232.2 10.03
 6 6 -2 240.29 13.66
 6 6 -2 235.83 9.75
 6 6 -1 98.57 7.46
 6 6 -1 91.46 5.46
 6 6 -1 91.5 4.75
 6 6 -1 86.24 4.62
 6 6 -1 84.52 4.77
 6 6 -1 86.95 5.12
 6 6 -1 82.07 8.14
 6 6 -1 84.67 4.36
 6 6 -1 86.01 4.78
 6 6 -1 82.25 5.99
 6 6 0 1.31 1.13
 6 6 0 2.04 1.08
 6 6 0 1.58 2.43
 6 6 0 1.22 0.73
 6 6 0 2.16 1.01
 6 6 0 3.46 1.95
 6 6 0 0.66 1.5
 6 6 0 1.3 1.45
 6 6 1 60.3 4.05
 6 6 1 55.99 4.81
 6 6 1 55.1 6.31
 6 6 1 56.9 3.66
 6 6 1 51.04 3.45
 6 6 1 63.92 4.21
 6 6 2 28.01 4.69
 6 6 2 31.68 3.69
 6 6 2 34.97 2.84
 6 6 2 32.95 2.72
 6 6 2 36.35 3.26
 6 6 3 10.82 2.51
 6 6 3 10.93 1.59
 6 6 3 9.38 1.62
 6 6 3 9.67 1.92
 6 6 3 11.14 2.13
 6 6 3 11.45 1.77
 6 6 4 28.91 3.33
 6 6 4 23.77 2.18
 6 6 4 29.18 2.71
 6 6 4 23.5 2.7
 6 6 4 31.57 3.36
 6 6 5 150.03 7.47
 6 6 5 135.1 7.27
 6 6 5 128.74 7.98
 -6 -6 -5 139.82 11.08
 6 6 6 158.27 9.72
 -6 -6 -6 189.17 13.62
 6 6 7 108.45 6.82
 -6 -6 -7 94.75 9.77
 6 6 7 92.78 6.52
 6 6 8 0.15 1.41
 6 6 8 3.34 2.13
 6 6 8 1.53 1.65
 -6 -6 -8 0.44 2.5
 6 6 9 34.25 3.89
 6 6 9 49.86 4.16
 -6 -6 -9 41.83 7.09
 6 6 9 42.27 4.84
 -6 -6 -10 75.92 9.7
 6 6 10 74.27 6.69
 6 6 10 93.2 5.65
 6 6 10 85.33 6.17
 -6 -6 -11 358.25 21.98
 6 6 11 399.59 15.35
 -6 -6 -12 434.21 26.48
 6 6 12 379.05 19.59
 -6 -6 -13 329.8 22.37
 6 6 13 317.3 16.05
 6 6 13 365.12 15.37
 -6 -6 -14 610.77 32.45
 6 6 15 634.59 23.9
 6 6 15 593.89 24.46
 6 6 16 343.1 13.73
 6 6 16 325.68 13.99
 6 6 17 129.13 5.77
 6 6 17 109.03 5.61
 -6 -6 -18 37.86 3.05
 -6 -6 -18 37.02 2.59
 6 7 -15 153.56 6.79
 6 7 -14 297.64 13.06
 6 7 -14 334.12 13
 6 7 -13 181.72 8.3
 6 7 -13 171.99 8.58
 6 7 -13 154.55 7.3
 6 7 -12 48.8 3.67
 6 7 -12 54.2 4
 6 7 -12 48.54 4.41
 6 7 -12 53.29 4.07
 6 7 -11 4.13 1.71
 6 7 -11 5.74 1.74
 6 7 -11 5.09 1.73
 6 7 -11 3.82 1.89
 6 7 -10 0.25 1.46
 6 7 -10 -0.39 2.08
 6 7 -9 5.52 1.93
 6 7 -9 7.83 2.1
 6 7 -9 5.35 3.17
 6 7 -9 4.76 1.79
 6 7 -8 2.52 1.5
 6 7 -8 6.02 3.31
 6 7 -8 2.56 1.73
 6 7 -8 3.77 2.63
 6 7 -8 1.83 1.59
 6 7 -7 8.61 1.97
 6 7 -7 4.13 3.04
 6 7 -7 5.74 1.82
 6 7 -7 8.53 2.16
 6 7 -7 10.83 2.89
 6 7 -6 92.47 6.04
 6 7 -6 83.74 5.41
 6 7 -6 100.35 5.83
 6 7 -6 94.03 9.42
 6 7 -6 90.79 5.77
 6 7 -6 95.07 5.75
 6 7 -5 0.11 1.1
 6 7 -5 0.52 1.62
 6 7 -5 0.45 1.27
 6 7 -5 0.65 1.08
 6 7 -5 0.58 1.37
 6 7 -5 0.09 1.7
 6 7 -5 0.14 1.25
 6 7 -5 1.01 1.28
 6 7 -5 1.3 1.22
 6 7 -5 -0.75 2.64
 6 7 -4 2.17 1.29
 6 7 -4 2.04 1.2
 6 7 -4 1.59 1.22
 6 7 -4 1.47 2.03
 6 7 -4 1.78 1.6
 6 7 -4 3.02 1.15
 6 7 -4 1.73 2.32
 6 7 -4 1.22 1.2
 6 7 -4 1.59 1.47
 6 7 -4 0.96 1.22
 6 7 -3 31.88 2.61
 6 7 -3 25.56 3.05
 6 7 -3 31.44 2.83
 6 7 -3 30.23 3.86
 6 7 -3 26.11 2.69
 6 7 -3 32.25 4.87
 6 7 -3 26.88 2.67
 6 7 -3 29.26 2.84
 6 7 -3 27.17 3.49
 6 7 -3 22.51 3.39
 6 7 -3 29.61 2.66
 6 7 -2 5.45 2.2
 6 7 -2 5.86 1.32
 6 7 -2 5.76 1.55
 6 7 -2 7.41 1.95
 6 7 -2 7.03 2.28
 6 7 -2 5.29 1.39
 6 7 -2 3.22 1.92
 6 7 -2 5.87 2.46
 6 7 -2 4.05 1.52
 6 7 -2 3.74 1.25
 6 7 -2 5.4 1.37
 6 7 -1 297.23 13.32
 6 7 -1 323.59 13.71
 6 7 -1 313.28 12.79
 6 7 -1 317.9 15.16
 6 7 -1 316.7 13.13
 6 7 -1 312.96 13.08
 6 7 -1 320.32 12.76
 6 7 -1 342.83 17.11
 6 7 -1 308.4 12.77
 6 7 -1 290.48 14.7
 6 7 -1 294.31 18.61
 6 7 0 383.56 16.03
 6 7 0 492.45 17.69
 6 7 0 357.18 21.31
 6 7 0 400.2 16.5
 6 7 0 446.83 20.05
 6 7 0 432.02 18.14
 6 7 0 403.74 16.59
 6 7 0 383.86 15.83
 6 7 0 366.75 18.11
 6 7 0 399.83 15.79
 6 7 1 499.54 18.54
 6 7 1 424.46 17.42
 6 7 1 405.69 22.87
 6 7 1 437.03 17.62
 6 7 1 490.34 21.05
 6 7 1 526.75 19.68
 6 7 1 465.68 18.29
 6 7 1 433.76 17.09
 6 7 1 355.58 19.14
 6 7 1 423.15 17.13
 6 7 2 345.03 20.52
 6 7 2 385.05 15.67
 6 7 2 422.63 18.79
 6 7 2 346.51 17.64
 6 7 2 425.67 16.48
 6 7 2 369.23 15.47
 6 7 2 442.24 17.11
 6 7 2 391.24 15.33
 6 7 2 374.28 15.79
 6 7 2 491.06 17.8
 6 7 2 329.27 17.4
 6 7 3 314.82 18.95
 6 7 3 327.04 14.01
 6 7 3 414.71 16.31
 6 7 3 360.11 14.91
 6 7 3 388.11 16.97
 6 7 3 357.77 14.74
 6 7 3 322.66 16.29
 6 7 4 281.23 12.68
 6 7 4 389.74 15.9
 6 7 4 344.9 13.91
 6 7 4 330.15 13.79
 6 7 4 271.87 17.36
 6 7 4 358.25 15.41
 6 7 5 311.63 13.62
 6 7 5 303.29 12.68
 6 7 5 266.77 12.1
 6 7 5 257.77 13.51
 6 7 6 527.07 19.46
 6 7 6 526 19.28
 6 7 7 13.23 3.08
 6 7 7 14.37 2.74
 -6 -7 -7 10.68 4.19
 6 7 8 111.29 7.6
 -6 -7 -8 90.66 10.26
 6 7 8 109.78 7.66
 6 7 9 66.91 5.98
 -6 -7 -9 63.06 8.67
 6 7 9 63.58 5.64
 6 7 10 115.81 8.5
 6 7 10 152.67 8.16
 -6 -7 -10 130.55 12.56
 6 7 10 124.7 7.97
 -6 -7 -11 41.4 7.38
 6 7 11 38.92 3.91
 6 7 11 42.39 3.66
 6 7 11 27.54 4.23
 6 7 12 2.58 1.54
 -6 -7 -12 2.18 3.51
 6 7 12 1.49 2.03
 -6 -7 -13 -0.54 2.78
 6 7 14 61.85 4.35
 6 7 14 54.84 4.99
 6 7 15 296.73 12.68
 6 7 15 305.93 13.59
 6 7 16 257.79 10.7
 6 7 16 252.86 11.19
 6 7 17 273.88 10.3
 6 7 17 238.04 10.33
 -6 -7 -18 227.43 9.61
 6 8 -14 115.64 5.65
 6 8 -13 252.13 11.06
 6 8 -12 203.26 9.09
 6 8 -12 220.01 9.67
 6 8 -12 194.69 9.87
 6 8 -11 146.93 8.02
 6 8 -11 156.16 7.95
 6 8 -11 162.32 7.87
 6 8 -11 158.6 8.63
 6 8 -10 86.41 5.6
 6 8 -10 93.19 6.36
 6 8 -10 95.57 5.7
 6 8 -10 88.66 5.57
 6 8 -10 73.44 4.92
 6 8 -9 17.37 4.42
 6 8 -8 93.43 9.66
 6 8 -8 104.51 6.32
 6 8 -8 96.59 6.17
 6 8 -8 105.2 7.05
 6 8 -8 110.31 6.46
 6 8 -7 43.55 6.68
 6 8 -7 55.35 4.3
 6 8 -7 45.9 4
 6 8 -7 57.64 4.9
 6 8 -7 49.88 4.94
 6 8 -7 53.47 4.33
 6 8 -6 21.52 4.85
 6 8 -6 25.32 3.45
 6 8 -6 27.31 3.42
 6 8 -6 24.32 2.78
 6 8 -6 28.56 3.27
 6 8 -6 25.86 2.93
 6 8 -5 142.11 7.52
 6 8 -5 147.51 7.47
 6 8 -5 150.85 7.3
 6 8 -5 155.93 7.5
 6 8 -5 169.01 8.44
 6 8 -5 147.5 11.66
 6 8 -5 150.97 7.91
 6 8 -4 81.08 5.12
 6 8 -4 95.15 5.76
 6 8 -4 84.54 4.85
 6 8 -4 75.77 4.98
 6 8 -4 87.8 5.01
 6 8 -4 72.52 4.78
 6 8 -4 76.61 5.4
 6 8 -4 74.79 8.19
 6 8 -3 29.67 2.65
 6 8 -3 25.93 2.66
 6 8 -3 24.77 2.66
 6 8 -3 32.25 4.28
 6 8 -3 27.68 2.96
 6 8 -3 28.84 3.76
 6 8 -3 31.8 2.85
 6 8 -3 28.41 3.24
 6 8 -3 24.62 2.67
 6 8 -3 24.14 3.9
 6 8 -3 32.83 5.07
 6 8 -2 0.93 1.14
 6 8 -2 1.52 1.25
 6 8 -2 2.36 1.53
 6 8 -2 0.69 2.41
 6 8 -2 0.79 1.1
 6 8 -2 1.12 1.56
 6 8 -2 1.66 1.18
 6 8 -2 2.47 2.02
 6 8 -2 1.47 1.06
 6 8 -2 0.99 2.05
 6 8 -2 2.93 2.09
 6 8 -1 0.5 1.01
 6 8 -1 0.8 1.22
 6 8 -1 0.68 1.31
 6 8 -1 -0.47 2.49
 6 8 -1 0.63 1.02
 6 8 -1 0.24 1.43
 6 8 -1 -0.16 0.99
 6 8 -1 1.98 2.35
 6 8 -1 -0.61 1.86
 6 8 -1 0.31 1.01
 6 8 -1 1.33 1.74
 6 8 0 7.39 2.04
 6 8 0 4.46 1.52
 6 8 0 5.6 2.61
 6 8 0 4.27 2.36
 6 8 0 5.83 1.42
 6 8 0 4.29 1.64
 6 8 0 6.14 1.38
 6 8 0 6.28 1.72
 6 8 0 4.61 1.33
 6 8 0 0.96 2.53
 6 8 0 7.07 2.6
 6 8 1 205.57 9.72
 6 8 1 245.95 10.82
 6 8 1 265.37 12.34
 6 8 1 178.54 11.61
 6 8 1 201.61 9.16
 6 8 1 219.79 9.59
 6 8 1 225.14 12.96
 6 8 1 226.95 9.99
 6 8 1 146.38 11.43
 6 8 1 206.85 9.37
 6 8 1 233.21 10.72
 6 8 2 828.26 28.78
 6 8 2 521.99 30.5
 6 8 2 875.97 30.49
 6 8 2 766.56 28.39
 6 8 2 837.59 29.58
 6 8 2 781.12 28.41
 6 8 2 752 28.83
 6 8 2 963.59 31.34
 6 8 2 486.93 30.02
 6 8 3 518.48 21.18
 6 8 3 611.38 25.35
 6 8 3 676.91 24.12
 6 8 3 518.14 21.35
 6 8 3 564.84 22.07
 6 8 3 554.75 21.98
 6 8 3 650.58 23.47
 6 8 3 427.8 23.76
 6 8 3 555.74 21.31
 6 8 4 1563.35 55.11
 6 8 4 1299.66 54.39
 6 8 4 1788.82 59.55
 6 8 4 1600.23 55.97
 6 8 4 1512.36 55.57
 6 8 4 1903.64 59.49
 6 8 4 1703.96 58.41
 6 8 5 2126.28 67.08
 6 8 5 1613.17 63.28
 6 8 5 1509.16 65.7
 6 8 5 1805.83 64.2
 6 8 5 2019.26 66.1
 6 8 6 1126.74 36.45
 6 8 6 1134.93 36.13
 6 8 7 1181.64 40.17
 6 8 7 1215.24 41.02
 6 8 8 440.58 19.48
 6 8 8 457.94 20.86
 6 8 9 363.46 17.83
 -6 -8 -9 324.57 22.3
 6 8 10 52.01 5.36
 -6 -8 -10 56.11 8.24
 6 8 10 68.99 5.42
 6 8 11 7.89 2.67
 6 8 11 11.6 2.27
 -6 -8 -11 5.26 3.67
 6 8 11 11.29 2.22
 -6 -8 -12 73.79 9.52
 6 8 12 63.36 5.83
 -6 -8 -13 50.15 7.92
 6 8 13 46.68 3.75
 6 8 13 38.82 4.41
 6 8 14 23.89 2.52
 6 8 14 20.72 3.11
 6 8 15 51.33 3.49
 6 8 15 54.54 4.21
 6 8 16 0.62 1.11
 6 8 16 1.55 0.87
 6 8 17 0.67 0.7
 6 8 17 0.61 0.59
 -6 -8 -18 8.95 1.23
 6 9 -13 -0.06 0.8
 6 9 -12 0.9 1.06
 6 9 -11 3.18 1.57
 6 9 -11 6.12 1.77
 6 9 -10 112.37 6.92
 6 9 -10 119.2 6.48
 6 9 -9 258.28 11.28
 6 9 -9 266.16 12.12
 6 9 -8 7.53 3.08
 6 9 -7 1.52 1.97
 6 9 -7 3.35 1.64
 6 9 -7 0.62 1.25
 6 9 -7 1.41 1.8
 6 9 -7 1 1.4
 6 9 -7 0.64 1.41
 6 9 -6 -0.39 2.39
 6 9 -6 1.05 1.71
 6 9 -6 0.62 1.34
 6 9 -6 1.43 1.6
 6 9 -6 -0.25 2.55
 6 9 -6 -1.4 1.72
 6 9 -6 2.17 2.78
 6 9 -5 71.59 5.29
 6 9 -5 79.19 5.09
 6 9 -5 71.37 5.2
 6 9 -5 88.67 5.89
 6 9 -5 66.93 4.83
 6 9 -5 67.81 5.01
 6 9 -5 54.42 6.62
 6 9 -5 75.12 5.3
 6 9 -5 72.81 8.11
 6 9 -4 17.37 2.45
 6 9 -4 11.28 3.44
 6 9 -4 18.69 2.25
 6 9 -4 15.99 2.95
 6 9 -4 16.74 4.27
 6 9 -4 20.96 2.79
 6 9 -4 19.49 2.54
 6 9 -4 19.46 2.79
 6 9 -4 20.42 2.91
 6 9 -3 70.21 4.32
 6 9 -3 58.92 6.41
 6 9 -3 74.61 4.65
 6 9 -3 66.39 4.58
 6 9 -3 80.32 8.2
 6 9 -3 70.42 5.19
 6 9 -3 79.85 5.32
 6 9 -3 77.03 6.19
 6 9 -3 73.81 4.83
 6 9 -3 71.81 6.43
 6 9 -3 63.46 4.5
 6 9 -2 1.26 1.3
 6 9 -2 2.86 1.25
 6 9 -2 -0.31 2.92
 6 9 -2 0.79 1.08
 6 9 -2 2.8 1.41
 6 9 -2 2.74 1.82
 6 9 -2 1.83 2.31
 6 9 -2 2.55 1.48
 6 9 -2 0.85 1.49
 6 9 -2 1.78 2.36
 6 9 -2 -0.35 1.93
 6 9 -1 17.97 4.01
 6 9 -1 16.22 3.69
 6 9 -1 15.09 3.2
 6 9 -1 14.02 2.1
 6 9 -1 19.38 3.16
 6 9 -1 16.61 2.3
 6 9 -1 14.88 2.09
 6 9 -1 13.99 1.89
 6 9 -1 6.17 3.26
 6 9 -1 15.82 2.53
 6 9 -1 15.33 2.28
 6 9 0 9.69 3.63
 6 9 0 8.69 3.17
 6 9 0 7.79 1.64
 6 9 0 12.36 2.48
 6 9 0 8.83 1.76
 6 9 0 10.11 1.65
 6 9 0 8.82 1.97
 6 9 0 8.61 3.12
 6 9 0 8.24 1.74
 6 9 0 7.93 1.93
 6 9 1 21.67 2.53
 6 9 1 23.09 4.34
 6 9 1 28.64 4.01
 6 9 1 20.98 2.29
 6 9 1 24.09 2.79
 6 9 1 19.97 2.24
 6 9 1 25.25 2.62
 6 9 1 25.76 3.16
 6 9 1 22.9 2.54
 6 9 1 29.62 3.34
 6 9 2 22.49 3.41
 6 9 2 8.43 3.85
 6 9 2 19.5 2.39
 6 9 2 18.17 2.62
 6 9 2 20.43 2.35
 6 9 2 18.07 2.42
 6 9 2 16.85 2.09
 6 9 2 4.31 3.58
 6 9 2 22.49 3.21
 6 9 2 17.17 2.15
 6 9 3 193.96 9.33
 6 9 3 229.32 10.73
 6 9 3 187.62 9.35
 6 9 3 189.83 8.87
 6 9 3 178.77 8.65
 6 9 3 162.34 8.02
 6 9 3 231.19 11.27
 6 9 3 184.54 8.66
 6 9 3 192.64 12.41
 6 9 4 2.01 1.66
 6 9 4 1.87 1.44
 6 9 4 3.09 2.86
 6 9 4 0.83 1.2
 6 9 4 0.55 1.26
 6 9 4 2.44 1.51
 6 9 4 2.46 2.66
 6 9 4 3.19 1.43
 6 9 4 1.79 2.25
 6 9 5 276.73 13.31
 6 9 5 248.14 12.28
 6 9 5 196.95 9.77
 6 9 5 211.48 12.69
 6 9 5 174.56 8.97
 6 9 6 636.8 23.41
 6 9 6 597.87 22.5
 6 9 6 568.32 21.72
 6 9 7 701.26 24.47
 6 9 7 759.36 25.25
 6 9 8 974.28 36.84
 6 9 8 946.34 38.12
 -6 -9 -9 687.91 38.98
 6 9 9 808.13 33.79
 -6 -9 -10 369.87 24.1
 6 9 10 380.62 18.76
 -6 -9 -11 279.72 19.34
 6 9 11 281.11 14.15
 -6 -9 -12 134.5 13.33
 6 9 12 181.28 8.67
 6 9 13 54.31 4.7
 6 9 13 48.13 3.45
 6 9 13 53.23 3.73
 6 9 14 9.06 2.1
 6 9 14 9 1.51
 6 9 15 0.71 1.16
 6 9 15 -0.19 0.73
 6 9 16 2.71 1.07
 6 9 16 3.18 0.79
 6 9 17 8.65 1.06
 6 10 -12 23.2 2.09
 6 10 -12 23.04 2.06
 6 10 -11 23.21 2.21
 6 10 -11 28.17 2.61
 6 10 -10 1.57 1.5
 6 10 -10 0.63 1.29
 6 10 -9 14.87 2.42
 6 10 -9 19.86 2.53
 6 10 -8 7.59 2.08
 6 10 -8 8.84 2.05
 6 10 -8 3.83 1.69
 6 10 -7 4.97 1.93
 6 10 -7 7.97 2.02
 6 10 -7 7.53 1.99
 6 10 -6 1.07 2.24
 6 10 -5 0.64 1.67
 6 10 -5 2.14 2.57
 6 10 -5 2.33 1.76
 6 10 -5 1.37 1.45
 6 10 -4 308.92 13.21
 6 10 -4 277.21 13.6
 6 10 -4 341.07 14.73
 6 10 -4 328.28 15.08
 6 10 -4 315.85 13.79
 6 10 -4 285.93 15.88
 6 10 -4 353.7 14.42
 6 10 -4 334.69 14.23
 6 10 -3 294.56 13.22
 6 10 -3 287.16 15.88
 6 10 -3 299.99 14.82
 6 10 -3 296.24 13.61
 6 10 -3 305.05 12.37
 6 10 -3 300.58 13.42
 6 10 -3 288.49 12.91
 6 10 -3 338.46 15.8
 6 10 -3 271.85 12.57
 6 10 -2 202.56 9.8
 6 10 -2 211.48 12.11
 6 10 -2 224.47 10.35
 6 10 -2 196.32 9.13
 6 10 -2 206.87 8.99
 6 10 -2 219.73 10.28
 6 10 -2 199.72 9.56
 6 10 -2 249.88 12.25
 6 10 -2 180.92 9.38
 6 10 -1 144.68 7.82
 6 10 -1 171.64 10.07
 6 10 -1 150.03 7.17
 6 10 -1 161.26 8.37
 6 10 -1 144.02 7.18
 6 10 -1 159.72 8.23
 6 10 -1 167.79 10.98
 6 10 -1 174.5 9.6
 6 10 -1 156.13 7.85
 6 10 -1 146.56 7.96
 6 10 0 5.3 2.87
 6 10 0 4.79 3.07
 6 10 0 3.07 1.39
 6 10 0 4.39 1.89
 6 10 0 3.78 3.24
 6 10 0 3.6 1.88
 6 10 0 4.33 1.59
 6 10 0 5.18 1.73
 6 10 0 3.46 1.56
 6 10 0 3.44 1.31
 6 10 0 4.73 1.7
 6 10 1 4.17 3.43
 6 10 1 3.52 1.44
 6 10 1 5.03 1.96
 6 10 1 3.73 3.77
 6 10 1 6.71 2.58
 6 10 1 3.72 1.54
 6 10 1 6.25 1.99
 6 10 1 4.81 1.63
 6 10 1 4.91 1.43
 6 10 1 5.77 1.92
 6 10 2 1.57 1.65
 6 10 2 -0.73 1.62
 6 10 2 1.75 2.16
 6 10 2 1.25 1.81
 6 10 2 -0.09 1.16
 6 10 2 -0.25 1.28
 6 10 2 -1.08 3.43
 6 10 2 -2.1 3.93
 6 10 2 0.25 1.28
 6 10 3 8.14 2.07
 6 10 3 6.95 1.91
 6 10 3 7.75 2.42
 6 10 3 9.37 2.72
 6 10 3 7.84 1.63
 6 10 3 7.5 1.81
 6 10 3 2.31 3.37
 6 10 3 6.3 1.72
 6 10 3 9.54 3.51
 6 10 4 9.3 2.15
 6 10 4 10.97 3.36
 6 10 4 12.91 2.27
 6 10 4 10.51 2.4
 6 10 4 13.81 3.41
 6 10 4 9.86 1.82
 6 10 4 11.4 3.85
 6 10 4 11.31 2.26
 6 10 5 5.32 2.67
 6 10 5 7.62 1.96
 6 10 5 4.61 2.53
 6 10 5 4.07 1.77
 6 10 5 11.39 3.43
 6 10 5 5.54 1.54
 6 10 6 11.63 2.38
 6 10 6 20.83 3.44
 6 10 6 16.89 2.74
 6 10 6 13.56 2.28
 6 10 6 12.03 3.64
 6 10 6 18.21 3.25
 6 10 7 48.04 4.75
 6 10 7 34.9 4.96
 6 10 7 41.34 4.24
 6 10 7 50.89 4.53
 6 10 7 37.28 3.78
 6 10 8 80.52 6.86
 6 10 8 75.89 5.48
 6 10 8 78.98 6.05
 -6 -10 -8 70.75 9.17
 6 10 9 90.66 6.63
 6 10 9 101.07 7.33
 -6 -10 -10 133.71 12.91
 6 10 11 389.86 18.45
 -6 -10 -11 363.26 23.71
 6 10 12 309.91 14.78
 6 10 12 340.27 14.01
 6 10 13 280.98 11.66
 6 10 13 290.52 12.95
 6 10 14 206.75 9.67
 6 10 15 132.76 6.5
 6 10 16 27.58 2.09
 6 11 -11 2.73 0.82
 6 11 -11 2.41 0.87
 6 11 -10 1.25 0.91
 6 11 -10 0.15 0.62
 6 11 -10 0.36 0.94
 6 11 -9 1.02 1.13
 6 11 -9 1.29 0.93
 6 11 -9 1.41 1.11
 6 11 -8 11.22 1.96
 6 11 -8 8.59 1.73
 6 11 -7 40.9 3.69
 6 11 -7 38.94 3.69
 6 11 -6 64.4 4.65
 6 11 -6 57.39 4.61
 6 11 -6 68.44 5.46
 6 11 -5 14.39 2.46
 6 11 -5 11.63 2.3
 6 11 -5 11.61 2.47
 6 11 -4 19.24 3.42
 6 11 -4 22.8 3.53
 6 11 -3 110.27 6.26
 6 11 -3 129.39 8.38
 6 11 -2 234.56 12.54
 6 11 -2 206.97 12.39
 6 11 -2 213.54 9.94
 6 11 -2 214.12 10.67
 6 11 -2 203.11 10.56
 6 11 -2 202.55 10.27
 6 11 -1 720.24 28.72
 6 11 -1 556.96 26.87
 6 11 -1 570.37 24.33
 6 11 -1 618.11 24.3
 6 11 -1 730.04 26.82
 6 11 -1 667.1 25.25
 6 11 -1 654.6 25.2
 6 11 -1 605.25 24.53
 6 11 0 1291.7 49.12
 6 11 0 1220.97 47.05
 6 11 0 1315.07 47.88
 6 11 0 1111.91 44.37
 6 11 0 1326.49 45.96
 6 11 0 1135.99 43.9
 6 11 0 1236.27 44.74
 6 11 0 1217.67 44.83
 6 11 0 1155.95 44.01
 6 11 1 897.63 40.25
 6 11 1 1064.54 38.77
 6 11 1 1038.21 40.26
 6 11 1 945.44 36.68
 6 11 1 911.43 35.73
 6 11 1 992.91 37.04
 6 11 1 993.27 36.47
 6 11 1 991.37 36.52
 6 11 1 901.81 35.51
 6 11 2 587.11 23.23
 6 11 2 492.26 24.54
 6 11 2 553.02 21.54
 6 11 2 525.92 21.65
 6 11 2 501.02 20.96
 6 11 2 579.28 22.6
 6 11 3 739.76 28.01
 6 11 3 738.61 27.51
 6 11 3 655.08 29.2
 6 11 3 646.98 25.84
 6 11 3 639.74 25.99
 6 11 3 685.74 26.17
 6 11 4 277.07 14.77
 6 11 4 301.48 14.59
 6 11 4 256.22 12.32
 6 11 4 245.06 12.17
 6 11 4 270.64 13.04
 6 11 4 290.34 15.27
 6 11 5 59.15 5.53
 6 11 5 45.48 5.25
 6 11 5 37.56 3.72
 6 11 5 39.47 3.93
 6 11 5 52.58 5.6
 6 11 6 7.33 2.4
 6 11 6 9.41 3
 6 11 6 6.28 2
 6 11 6 8.67 2.7
 6 11 6 7.25 1.98
 6 11 7 32.42 3.35
 6 11 7 31.64 3.66
 6 11 8 69.91 5.49
 6 11 8 73.71 5.31
 -6 -11 -8 75.8 9.13
 6 11 9 23.13 3.41
 -6 -11 -9 17.29 4.9
 6 11 10 108.48 6.57
 6 11 10 75.03 5.86
 6 11 11 11.41 2
 6 11 12 0.17 1.05
 6 11 12 -0.47 1.34
 6 11 13 20.28 2.39
 6 11 13 19.68 1.82
 6 11 14 49.85 3.44
 6 11 15 44.33 2.73
 6 12 -9 10.07 1.38
 6 12 -9 7.59 1.29
 6 12 -8 38 3
 6 12 -8 38.83 2.96
 6 12 -7 0.26 0.95
 6 12 -7 0.48 1.03
 6 12 -7 0.37 1.06
 6 12 -6 0.19 1.09
 6 12 -6 -0.92 1.53
 6 12 -6 2.34 1.35
 6 12 -5 14.59 2.16
 6 12 -5 16.28 2.7
 6 12 -5 17.2 2.42
 6 12 -4 6.6 1.67
 6 12 -4 8.1 1.93
 6 12 -4 8.85 2.43
 6 12 -3 16.29 3
 6 12 -3 17.26 2.47
 6 12 -3 16.79 2.98
 6 12 -2 6.53 2.44
 6 12 -2 5.55 2.42
 6 12 -2 4.78 1.7
 6 12 -1 72.9 5.1
 6 12 -1 66.47 5.88
 6 12 -1 64.65 6.12
 6 12 0 37.99 5.02
 6 12 0 34.53 3.34
 6 12 0 42.23 4.16
 6 12 0 39.06 4.53
 6 12 0 40.51 3.84
 6 12 1 128.69 7.28
 6 12 1 123.97 7.46
 6 12 2 229.66 11.61
 6 12 2 247.49 11.52
 6 12 3 512.12 20.83
 6 12 4 763.69 30.59
 6 12 4 874.31 32.57
 6 12 5 517.6 22.59
 6 12 5 525.04 22.51
 6 12 5 521.01 22.85
 6 12 6 323.87 14.9
 6 12 6 313.01 15.38
 6 12 7 108.15 7.14
 6 12 7 107.31 6.44
 6 12 8 15.44 2.8
 6 12 8 13.88 2.3
 6 12 9 2.38 1.64
 6 12 9 0.12 1.11
 6 12 10 15.58 2.33
 6 12 10 9.54 1.92
 6 12 11 37.74 3.04
 6 12 11 31.97 2.93
 6 12 12 31.35 2.36
 6 12 12 26.35 2.48
 6 12 13 8.65 1.02
 6 12 13 8.53 1.28
 6 12 14 3.68 0.74
 6 13 -7 28.52 2.28
 6 13 -6 39.07 2.62
 6 13 -6 38.45 2.81
 6 13 -5 41.16 3.11
 6 13 -5 50.2 3.52
 6 13 -4 48.45 3.78
 6 13 -4 47.9 3.59
 6 13 -3 46.9 3.93
 6 13 -3 49.15 3.77
 6 13 -2 25.3 2.96
 6 13 -2 26.74 2.87
 6 13 -1 14.83 2.4
 6 13 -1 17.06 2.4
 6 13 -1 18.95 2.99
 6 13 0 74.22 5.17
 6 13 0 76.56 6.05
 6 13 1 4.42 1.35
 6 13 1 3.74 1.55
 6 13 1 6.05 2.38
 6 13 2 3.58 1.49
 6 13 2 3.9 1.61
 6 13 2 5.15 2.37
 6 13 3 13.62 2.25
 6 13 3 10.04 2.63
 6 13 3 11.07 2.01
 6 13 4 141.17 7.48
 6 13 4 144.33 8.25
 6 13 4 109.86 5.97
 6 13 4 117.93 6.54
 6 13 5 311.54 13.04
 6 13 5 314.48 13.32
 6 13 5 238.12 11.21
 6 13 5 265.85 11.68
 6 13 6 278.65 12.41
 6 13 6 295.9 12.32
 6 13 7 237.68 10.77
 6 13 7 297.42 12.43
 6 13 8 268.58 12.02
 6 13 8 350.82 13.48
 6 13 9 105.51 5.72
 6 13 9 145.12 6.74
 6 13 10 128.23 6.42
 6 13 10 174.78 7.22
 6 13 11 19.52 1.8
 6 13 11 31 2.19
 6 13 12 0.21 0.47
 6 14 -4 241.35 9.64
 6 14 -3 210.18 8.95
 6 14 -2 127.71 6.27
 6 14 -1 124.63 6.3
 6 14 0 64.05 4.14
 6 14 1 0.94 1.28
 6 14 2 0.66 1.15
 6 14 2 1.12 0.91
 6 14 3 7.2 1.54
 6 14 3 7.35 1.34
 6 14 4 57.25 3.66
 6 14 4 53.49 3.53
 6 14 5 9.56 1.64
 6 14 6 3.48 1.25
 6 14 7 0.23 0.97
 6 14 8 40.75 2.89
 6 14 9 31.96 2.3
 -7 8 4 83.62 3.71
 -7 8 3 26.41 2.05
 -7 8 2 4.55 0.96
 -7 8 1 1.96 0.86
 -7 8 0 3.02 0.98
 -7 8 -1 22.44 1.85
 -7 7 8 180.02 7.04
 -7 7 7 177.85 7.27
 -7 7 7 212.58 7.75
 -7 7 6 163.88 8.35
 -7 7 6 276.91 8.58
 -7 7 5 86.01 3.69
 7 -7 -5 76.89 4.04
 -7 7 4 24.53 1.88
 7 -7 -4 26.21 2.2
 -7 7 3 12.29 1.39
 7 -7 -3 15.36 1.72
 7 -7 -2 0.87 0.83
 7 -7 -1 0.87 0.83
 7 -7 0 5.85 1.21
 7 -7 1 5.67 1.23
 7 -7 2 -0.07 0.74
 -7 7 -3 0.07 0.81
 7 -7 3 0.52 0.74
 -7 7 -3 1.28 1.1
 7 -7 4 21.21 1.82
 -7 7 -4 24.39 2.4
 -7 7 -5 19.89 2.13
 7 -7 5 18.8 1.68
 -7 7 -6 73.67 4
 7 -7 6 68.71 3.45
 -7 6 10 0.75 0.57
 -7 6 10 0.81 0.56
 -7 6 9 1.34 0.75
 -7 6 9 1.34 0.77
 -7 6 8 181.15 7.5
 -7 6 8 175.67 7.52
 -7 6 7 120.34 6.56
 -7 6 7 223.94 7.48
 7 -6 -6 171.27 8.27
 -7 6 6 192.88 8.12
 7 -6 -5 399.05 15.86
 -7 6 5 391.05 15.55
 7 -6 -4 456.82 17.78
 -7 6 4 441.02 17.49
 7 -6 -3 320.95 13.17
 -7 6 3 307.69 12.97
 7 -6 -2 174.19 8.32
 -7 6 2 176.95 8.27
 7 -6 -1 103.13 5.83
 -7 6 1 112.12 5.84
 -7 6 0 91.68 5.94
 7 -6 0 91.58 5.31
 -7 6 0 88.45 5.06
 -7 6 -1 12.45 2.23
 -7 6 -1 11.06 1.8
 -7 6 -2 6.17 1.79
 -7 6 -3 3.21 1.52
 -7 6 -3 3.21 1.51
 -7 6 -4 40.7 3.63
 -7 6 -4 50.01 4.2
 -7 6 -5 8.82 1.93
 -7 6 -5 4.73 1.58
 7 -6 5 4.45 1.27
 -7 6 -6 4.43 1.57
 -7 6 -6 2.06 1.31
 7 -6 6 3.04 1.15
 -7 6 -7 9.71 1.82
 -7 6 -7 8.54 1.61
 7 -6 7 9.01 1.45
 -7 6 -8 4.44 1.18
 -7 6 -8 3.73 1.14
 7 -6 8 2.03 0.83
 7 -6 9 0.39 0.49
 -7 5 12 21.57 1.45
 -7 5 11 2.51 0.68
 -7 5 11 2.6 0.8
 -7 5 11 2.79 0.71
 -7 5 10 41.13 2.67
 -7 5 10 41.12 2.54
 -7 5 9 5.63 1.27
 -7 5 9 6.29 1.23
 -7 5 8 70.17 4.16
 7 -5 -7 30.28 2.84
 -7 5 7 29.29 2.75
 7 -5 -6 0.94 1.12
 -7 5 6 0.67 1.16
 7 -5 -5 4.91 1.46
 -7 5 5 5.49 1.7
 7 -5 -4 48.6 3.75
 -7 5 4 51.02 3.92
 -7 5 3 101.5 9.54
 7 -5 -3 116.55 6.53
 -7 5 2 125.49 10.9
 -7 5 2 146.97 7.56
 7 -5 -2 151.6 10.85
 -7 5 1 191.26 14.4
 7 -5 -1 262.55 14.64
 -7 5 0 241.07 16.56
 7 -5 0 326.59 16.83
 -7 5 -1 166.43 8.2
 7 -5 1 161.48 11.14
 -7 5 -2 69.31 5.24
 -7 5 -2 82.05 5.83
 -7 5 -2 76.8 4.86
 -7 5 -3 138.52 7.87
 -7 5 -3 100.77 6.09
 7 -5 3 128.52 6.95
 -7 5 -3 114.88 7.02
 -7 5 -4 13.56 2.34
 -7 5 -4 12.95 2.54
 7 -5 4 10.88 1.99
 -7 5 -5 -0.14 1.3
 7 -5 5 1.39 1.19
 -7 5 -5 1.65 1.65
 -7 5 -6 37.47 3.68
 7 -5 6 40.74 3.62
 -7 5 -6 44.75 4.21
 -7 5 -7 21.25 2.68
 7 -5 7 20.07 2.48
 -7 5 -7 19.21 2.79
 -7 5 -8 23.42 2.72
 7 -5 8 27.58 2.8
 -7 5 -8 30.35 3.3
 -7 5 -9 18.64 2.33
 7 -5 9 20.18 2.26
 7 -5 10 13.51 1.67
 -7 5 -10 15.34 1.95
 -7 5 -10 12.21 1.76
 7 -5 11 2.67 0.79
 -7 5 -11 3.64 0.94
 -7 4 13 167.41 6.55
 -7 4 13 163.49 6.43
 -7 4 12 271.12 10.32
 -7 4 12 264.18 9.96
 -7 4 12 261.43 10.18
 -7 4 11 131.33 5.73
 -7 4 11 129.61 5.99
 -7 4 10 63.64 3.6
 -7 4 10 59.28 3.79
 -7 4 9 136.95 6.44
 -7 4 9 128.86 6.59
 7 -4 -8 27.6 2.91
 -7 4 8 30.27 2.83
 7 -4 -7 8.42 1.77
 -7 4 7 8.41 1.89
 7 -4 -7 9.88 2.45
 7 -4 -6 54.36 6.6
 7 -4 -6 45.22 4.44
 -7 4 5 114.4 9.74
 7 -4 -5 152.99 11.29
 7 -4 -4 21.6 2.84
 7 -4 -4 18.37 2.35
 -7 4 4 21.24 2.66
 7 -4 -4 21.45 4.2
 -7 4 4 10.73 3.46
 7 -4 -3 46.13 3.76
 -7 4 3 42.65 3.72
 7 -4 -3 50.05 3.76
 7 -4 -3 41.13 5.67
 -7 4 3 37.99 5.74
 7 -4 -2 134.75 6.74
 -7 4 2 116.2 6.71
 -7 4 2 105.27 6.92
 7 -4 -2 116.04 6.56
 7 -4 -2 126.33 9.79
 -7 4 1 54.35 4.48
 -7 4 1 46.01 4
 7 -4 -1 51.26 5.97
 -7 4 1 45.46 3.9
 7 -4 0 94.72 8.16
 -7 4 0 91.31 6.03
 -7 4 0 78.93 5.56
 7 -4 1 22.03 2.68
 -7 4 -1 19.88 2.76
 -7 4 -1 26 3.25
 -7 4 -2 3.91 1.67
 -7 4 -2 3.77 1.77
 7 -4 2 3.79 2.16
 7 -4 2 3.36 1.36
 7 -4 3 62.53 4.71
 7 -4 3 64.35 6.77
 -7 4 -3 62.88 5.19
 -7 4 -3 64.92 4.99
 7 -4 4 63.82 4.81
 -7 4 -4 50.87 4.6
 -7 4 -4 69.57 5.46
 7 -4 4 56.63 6.42
 7 -4 5 2.88 1.92
 7 -4 6 7.93 2.77
 -7 4 -6 14.58 2.82
 -7 4 -7 15.76 2.93
 -7 4 -7 14.87 2.57
 7 -4 7 13.03 2.38
 -7 4 -8 2.66 1.93
 -7 4 -8 1.82 1.56
 7 -4 8 1.39 1.32
 -7 4 -9 36.52 3.67
 -7 4 -9 48.06 4.46
 7 -4 9 43.36 3.82
 -7 4 -10 73.34 5.13
 -7 4 -10 88.93 5.89
 7 -4 10 89.71 5.32
 -7 4 -11 27.92 2.76
 -7 4 -11 29.91 2.95
 7 -4 11 31.85 2.83
 -7 4 -12 27.22 2.45
 7 -4 12 32.94 2.51
 -7 4 -12 26.23 2.26
 7 -4 13 24.52 1.8
 -7 3 14 1.83 0.64
 -7 3 14 1.57 0.56
 -7 3 13 51.01 2.84
 -7 3 13 52.51 2.88
 -7 3 12 126.15 5.47
 -7 3 12 132.13 5.94
 -7 3 11 427.96 16.08
 -7 3 11 420.63 16.45
 -7 3 10 511.47 18.93
 -7 3 10 479.42 19.21
 -7 3 9 686.51 26.04
 7 -3 -8 533.24 27.84
 7 -3 -7 281.74 12.7
 7 -3 -7 298.32 18.13
 7 -3 -7 277.6 13.82
 -7 3 7 297.34 12.75
 7 -3 -6 412.22 21.51
 -7 3 6 389.06 15.91
 7 -3 -6 415.31 16.99
 7 -3 -6 382.16 15.83
 7 -3 -5 187.95 12.71
 -7 3 5 167.66 8.56
 7 -3 -5 204.66 9.37
 7 -3 -5 160.12 8.29
 7 -3 -4 10.7 3.12
 -7 3 4 6.64 2.73
 7 -3 -4 13.18 2.15
 -7 3 4 10.41 2.06
 7 -3 -4 11.14 1.87
 -7 3 3 17.2 2.45
 7 -3 -3 17.57 2.26
 7 -3 -3 17.99 3.77
 -7 3 2 8.08 1.91
 -7 3 2 9.57 1.94
 7 -3 -2 10.3 1.63
 -7 3 2 9 1.99
 7 -3 -2 5.57 2.43
 -7 3 1 13.85 2.19
 7 -3 -1 14.1 1.79
 -7 3 1 12.66 2.2
 7 -3 -1 14.08 3.15
 7 -3 0 4.6 2.14
 -7 3 0 6.08 1.69
 7 -3 0 6.8 1.65
 -7 3 0 5.59 1.72
 7 -3 0 7.49 1.36
 7 -3 1 2.8 1.91
 -7 3 -1 2.53 1.48
 7 -3 1 1.76 1.15
 -7 3 -1 1.92 1.37
 7 -3 1 1.56 0.98
 7 -3 2 3.17 2.03
 -7 3 -2 1.97 1.43
 7 -3 2 3.01 1.27
 7 -3 2 2.27 0.97
 -7 3 -2 4.32 1.73
 7 -3 3 15.71 3.51
 7 -3 3 20.01 2.65
 -7 3 -3 16.38 2.65
 -7 3 -3 21.31 2.94
 7 -3 3 19.61 2.08
 7 -3 4 33.9 5.09
 7 -3 4 36.29 3.62
 -7 3 -4 33.16 3.64
 -7 3 -4 40.62 4.1
 7 -3 4 30.62 2.68
 7 -3 5 4.92 2.63
 7 -3 5 9.19 2.08
 -7 3 -5 8.04 2.2
 -7 3 -5 9.62 2.33
 7 -3 5 9.19 4.73
 7 -3 5 8.15 1.41
 7 -3 6 31.98 5.31
 7 -3 6 32.67 7.93
 7 -3 6 35.76 3.8
 -7 3 -6 37.74 4.41
 -7 3 -6 33.63 3.84
 7 -3 6 35.62 3.64
 7 -3 7 20.58 3.01
 -7 3 -7 13.74 2.63
 7 -3 7 15.71 3.89
 7 -3 7 15.66 6.01
 7 -3 8 54.93 4.79
[truncated: 176,402 more chars]
