# Supplementary material for: Free‐Standing Supramolecular Pyridine N‐Oxide‐Silver(I) Metallogels
Source: Adv Mater. 2025 Jul 1;37(37):2502818. doi: 10.1002/adma.202502818 (PMC12447065; doi:10.1002/adma.202502818)
Supplement: Supplementary file 2 — Supporting Data [file ADMA-37-2502818-s001.zip › (17Ag)Ben.cif]

data_17Ag_Ben
_audit_creation_date               2024-11-10
_audit_creation_method
;
Olex2 1.5-ac5-024
(compiled 2022.04.12 svn.rca3783a0 for Rigaku Oxford Diffraction, GUI svn.r6498)
;
_shelx_SHELXL_version_number       '2018/3'
_audit_contact_author_address      ?
_audit_contact_author_email        ?
_audit_contact_author_name         ''
_audit_contact_author_phone        ?
_publ_contact_author_id_orcid      ?
_publ_section_references
;
Dolomanov, O.V., Bourhis, L.J., Gildea, R.J, Howard, J.A.K. & Puschmann, H.
 (2009), J. Appl. Cryst. 42, 339-341.

Sheldrick, G.M. (2015). Acta Cryst. A71, 3-8.

Sheldrick, G.M. (2015). Acta Cryst. C71, 3-8.
;
_chemical_name_common              ?
_chemical_name_systematic          ?
_chemical_formula_moiety           'C39 H27 Ag3 F9 N3 O9, 2(C6 H6)'
_chemical_formula_sum              'C51 H39 Ag3 F9 N3 O9'
_chemical_formula_weight           1332.46
_chemical_melting_point            ?
_chemical_oxdiff_formula           'C10 H10 N1 O1 F3 Ag1'
_chemical_oxdiff_usercomment       'colourless blocks, EtOAc'
loop_
  _atom_type_symbol
  _atom_type_description
  _atom_type_scat_dispersion_real
  _atom_type_scat_dispersion_imag
  _atom_type_scat_source
 'C' 'C' 0.0181 0.0091 'International Tables Vol C Tables 4.2.6.8 and 6.1.1.4'
 'H' 'H' 0.0000 0.0000 'International Tables Vol C Tables 4.2.6.8 and 6.1.1.4'
 'Ag' 'Ag' 0.1306 4.2820 'International Tables Vol C Tables 4.2.6.8 and 6.1.1.4'
 'F' 'F' 0.0727 0.0534 'International Tables Vol C Tables 4.2.6.8 and 6.1.1.4'
 'N' 'N' 0.0311 0.0180 'International Tables Vol C Tables 4.2.6.8 and 6.1.1.4'
 'O' 'O' 0.0492 0.0322 'International Tables Vol C Tables 4.2.6.8 and 6.1.1.4'

_shelx_space_group_comment
;
The symmetry employed for this shelxl refinement is uniquely defined
by the following loop, which should always be used as a source of
symmetry information in preference to the above space-group names.
They are only intended as comments.
;
_space_group_crystal_system        'triclinic'
_space_group_IT_number             2
_space_group_name_H-M_alt          'P -1'
_space_group_name_Hall             '-P 1'
loop_
  _space_group_symop_operation_xyz
 'x, y, z'
 '-x, -y, -z'

_cell_length_a                     9.7032(6)
_cell_length_b                     17.1583(9)
_cell_length_c                     17.4229(6)
_cell_angle_alpha                  108.439(4)
_cell_angle_beta                   102.172(4)
_cell_angle_gamma                  105.217(5)
_cell_volume                       2514.8(2)
_cell_formula_units_Z              2
_cell_measurement_reflns_used      9930
_cell_measurement_temperature      119.99(10)
_cell_measurement_theta_max        73.3350
_cell_measurement_theta_min        2.7160
_shelx_estimated_absorpt_T_max     0.824
_shelx_estimated_absorpt_T_min     0.205
_exptl_absorpt_coefficient_mu      10.096
_exptl_absorpt_correction_T_max    1.000
_exptl_absorpt_correction_T_min    0.204
_exptl_absorpt_correction_type     gaussian
_exptl_absorpt_process_details
;
CrysAlisPro 1.171.42.90a (Rigaku Oxford Diffraction, 2023)
Numerical absorption correction based on gaussian integration over
a multifaceted crystal model
Empirical absorption correction using spherical harmonics,
implemented in SCALE3 ABSPACK scaling algorithm.
;
_exptl_absorpt_special_details     ?
_exptl_crystal_colour              colourless
_exptl_crystal_colour_primary      colourless
_exptl_crystal_density_diffrn      1.760
_exptl_crystal_density_meas        ?
_exptl_crystal_density_method      ?
_exptl_crystal_description         needle
_exptl_crystal_F_000               1320
loop_
  _exptl_crystal_face_index_h
  _exptl_crystal_face_index_k
  _exptl_crystal_face_index_l
  _exptl_crystal_face_perp_dist
 0 6 -11 0.0113
 0 -5 11 0.0119
 -6 5 3 0.1228
 6 -5 -3 0.1060
 0 -5 -7 0.0090
 0 4 7 0.0125
 4 6 -3 0.0767
 0 9 -9 0.0083
 -2 6 8 0.0526
 0 -9 10 0.0115

_exptl_crystal_size_max            0.23
_exptl_crystal_size_mid            0.03
_exptl_crystal_size_min            0.02
loop_
  _exptl_oxdiff_crystal_face_indexfrac_h
  _exptl_oxdiff_crystal_face_indexfrac_k
  _exptl_oxdiff_crystal_face_indexfrac_l
  _exptl_oxdiff_crystal_face_x
  _exptl_oxdiff_crystal_face_y
  _exptl_oxdiff_crystal_face_z
 -0.3785 5.5649 -10.8108 -0.0656 -0.2778 0.9584
 -0.1603 -5.1564 11.0531 0.0458 0.1954 -0.9797
 -6.1605 4.5315 3.0601 -0.2252 -0.9365 -0.2687
 6.1665 -4.7669 -2.5823 0.2277 0.9471 0.2264
 -0.2826 -4.8046 -6.9069 -0.8043 0.1925 0.5622
 0.1785 4.3434 7.3930 0.7727 -0.1849 -0.6072
 4.3432 5.5871 -3.1514 0.9062 0.2680 0.3271
 0.3306 9.4230 -8.5873 0.4812 -0.3703 0.7945
 -2.3507 5.5339 7.5284 0.5655 -0.5377 -0.6254
 -0.2767 -8.6540 9.5038 -0.3605 0.3408 -0.8683

_exptl_transmission_factor_max     ?
_exptl_transmission_factor_min     ?
_diffrn_reflns_av_R_equivalents    0.0858
_diffrn_reflns_av_unetI/netI       0.0876
_diffrn_reflns_Laue_measured_fraction_full  0.985
_diffrn_reflns_Laue_measured_fraction_max  0.985
_diffrn_reflns_limit_h_max         11
_diffrn_reflns_limit_h_min         -11
_diffrn_reflns_limit_k_max         20
_diffrn_reflns_limit_k_min         -20
_diffrn_reflns_limit_l_max         17
_diffrn_reflns_limit_l_min         -20
_diffrn_reflns_number              25323
_diffrn_reflns_point_group_measured_fraction_full  0.985
_diffrn_reflns_point_group_measured_fraction_max  0.985
_diffrn_reflns_theta_full          66.748
_diffrn_reflns_theta_max           66.748
_diffrn_reflns_theta_min           2.823
_diffrn_ambient_environment        N~2~
_diffrn_ambient_temperature        119.99(10)
_diffrn_detector                   'Hybrid Pixel Array Detector'
_diffrn_detector_area_resol_mean   10.0000
_diffrn_detector_type              'HyPix-Arc 100'
_diffrn_measured_fraction_theta_full  0.985
_diffrn_measured_fraction_theta_max  0.985
_diffrn_measurement_details
;
List of Runs (angles in degrees, time in seconds):

  # Type    Start    End  Width  t~exp~   \w     \q     \k     \f   Frames
--------------------------------------------------------------------------
  1  \w     56.00  91.00   0.50    8.00    --   52.70  39.00  75.00   70
  2  \w     -9.00  56.00   0.50    8.00    --   52.70 -39.00 -79.00  130
  3  \w     81.00 106.00   0.50   28.00    --  101.85 -39.00 -79.00   50
  4  \w    102.00 171.00   0.50   28.00    --  101.85  39.00  75.00  138
  5  \w     31.00  70.00   0.50   28.00    --  101.85 -39.00 -79.00   78
  6  \w    -19.00  44.00   0.50    8.00    --   52.57 -37.00 150.00  126
  7  \w     62.00  87.00   0.50    8.00    --   52.57  39.00  75.00   50
  8  \w     35.00  98.00   0.50    8.00    --   52.70-125.00-180.00  126
  9  \w     37.00  79.00   0.50    8.00    --   52.70  77.00-150.00   84
 10  \w     36.00 113.00   0.50    8.00    --   52.70  77.00  90.00  154
 11  \w     83.00 114.00   0.50    8.00    --   52.70  77.00-150.00   62
 12  \w     -8.00  67.00   0.50    8.00    --   52.70 -77.00 -90.00  150
 13  \w     35.00  98.00   0.50    8.00    --   52.70-125.00  30.00  126
 14  \w     92.00 170.00   0.50   28.00    --  101.85  57.00 150.00  156
 15  \w     56.00 103.00   0.50   28.00    --  101.85 -99.00 -60.00   94
 16  \w     52.00 106.00   0.50   28.00    --  101.85 -99.00-180.00  108
 17  \w     33.00 105.00   0.50   28.00    --  101.85 -19.00 120.00  144
 18  \w     44.00 106.00   0.50   28.00    --  101.85 -99.00  60.00  124
 19  \w     44.00  74.00   0.50   28.00    --  101.85 -99.00-150.00   60
 20  \w     79.00 105.00   0.50   28.00    --  101.85 -99.00 120.00   52
 21  \w     47.00 106.00   0.50   28.00    --  101.85 -99.00-120.00  118
 22  \w     36.00 105.00   0.50   28.00    --  101.85 -37.00-150.00  138
 23  \w     38.00 111.00   0.50   28.00    --  101.85-125.00  30.00  146
 24  \w     77.00 106.00   0.50   28.00    --  101.85 -99.00-150.00   58
 25  \w     98.00 170.00   0.50   28.00    --  101.85  57.00  30.00  144
 26  \w     47.00 104.00   0.50   28.00    --  101.85 -99.00  90.00  114
 27  \w     96.00 166.00   0.50   28.00    --  101.85 125.00-120.00  140
 28  \w     96.00 134.00   0.50   28.00    --  101.85 125.00 -90.00   76
 29  \w    139.00 166.00   0.50   28.00    --  101.85 125.00 -90.00   54
 30  \w     45.00  75.00   0.50   28.00    --  101.85 -99.00 120.00   60
;
_diffrn_measurement_device         'four-circle diffractometer'
_diffrn_measurement_device_type    'SuperNova, Dualflex, HyPix-Arc 100'
_diffrn_measurement_method         '\w scans'
_diffrn_orient_matrix_type        
 'CrysAlisPro convention (1999,Acta A55,543-557)'
_diffrn_orient_matrix_UB_11        0.1271395000
_diffrn_orient_matrix_UB_12        0.0905687000
_diffrn_orient_matrix_UB_13        0.0482385000
_diffrn_orient_matrix_UB_21        0.1182790000
_diffrn_orient_matrix_UB_22        -0.0448407000
_diffrn_orient_matrix_UB_23        -0.0015249000
_diffrn_orient_matrix_UB_31        0.0054035000
_diffrn_orient_matrix_UB_32        0.0059646000
_diffrn_orient_matrix_UB_33        -0.0857705000
_diffrn_radiation_monochromator    mirror
_diffrn_radiation_probe            x-ray
_diffrn_radiation_type             'Cu K\a'
_diffrn_radiation_wavelength       1.54184
_diffrn_source                     'micro-focus sealed X-ray tube'
_diffrn_source_type                'SuperNova (Cu) X-ray Source'
_reflns_Friedel_coverage           0.000
_reflns_Friedel_fraction_full      .
_reflns_Friedel_fraction_max       .
_reflns_number_gt                  6355
_reflns_number_total               8805
_reflns_special_details
;
 Reflections were merged by SHELXL according to the crystal
 class for the calculation of statistics and refinement.
 
 _reflns_Friedel_fraction is defined as the number of unique
 Friedel pairs measured divided by the number that would be
 possible theoretically, ignoring centric projections and
 systematic absences.
;
_reflns_threshold_expression       'I > 2\s(I)'
_computing_cell_refinement         'CrysAlisPro 1.171.42.90a (Rigaku OD, 2023)'
_computing_data_collection         'CrysAlisPro 1.171.42.90a (Rigaku OD, 2023)'
_computing_data_reduction          'CrysAlisPro 1.171.42.90a (Rigaku OD, 2023)'
_computing_molecular_graphics      'Olex2 1.5-ac5-024 (Dolomanov et al., 2009)'
_computing_publication_material    'Olex2 1.5-ac5-024 (Dolomanov et al., 2009)'
_computing_structure_refinement    'SHELXL 2018/3 (Sheldrick, 2015)'
_computing_structure_solution      'SHELXT 2018/2 (Sheldrick, 2018)'
_refine_diff_density_max           1.372
_refine_diff_density_min           -2.173
_refine_diff_density_rms           0.170
_refine_ls_extinction_coef         .
_refine_ls_extinction_method       none
_refine_ls_goodness_of_fit_ref     0.976
_refine_ls_hydrogen_treatment      constr
_refine_ls_matrix_type             full
_refine_ls_number_parameters       676
_refine_ls_number_reflns           8805
_refine_ls_number_restraints       0
_refine_ls_R_factor_all            0.0897
_refine_ls_R_factor_gt             0.0685
_refine_ls_restrained_S_all        0.976
_refine_ls_shift/su_max            0.001
_refine_ls_shift/su_mean           0.000
_refine_ls_structure_factor_coef   Fsqd
_refine_ls_weighting_details      
 'w=1/[\s^2^(Fo^2^)+(0.1246P)^2^] where P=(Fo^2^+2Fc^2^)/3'
_refine_ls_weighting_scheme        calc
_refine_ls_wR_factor_gt            0.1716
_refine_ls_wR_factor_ref           0.1867
_refine_special_details            ?
_olex2_refinement_description
;
1. Fixed Uiso
 At 1.2 times of:
  All C(H) groups
2.a Aromatic/amide H refined with riding coordinates:
 C1(H1), C2(H2), C5(H5), C6(H6), C7(H7), C8(H8), C9(H9), C10(H10), C11(H11),
 C12(H12), C13(H13), C16(H16), C17(H17), C18(H18), C19(H19), C20(H20), C21(H21),
  C22(H22), C23(H23), C24(H24), C27(H27), C28(H28), C29(H29), C30(H30),
 C31(H31), C32(H32), C33(H33), C34(H34), C35(H35), C36(H36), C37(H37), C38(H38),
  C39(H39), C40(H40), C41(H41), C42(H42), C43(H43), C44(H44), C45(H45)
;
_atom_sites_solution_hydrogens     geom
_atom_sites_solution_primary       dual
_atom_sites_solution_secondary     ?
loop_
  _atom_site_label
  _atom_site_type_symbol
  _atom_site_fract_x
  _atom_site_fract_y
  _atom_site_fract_z
  _atom_site_U_iso_or_equiv
  _atom_site_adp_type
  _atom_site_occupancy
  _atom_site_site_symmetry_order
  _atom_site_calc_flag
  _atom_site_refinement_flags_posn
  _atom_site_refinement_flags_adp
  _atom_site_refinement_flags_occupancy
  _atom_site_disorder_assembly
  _atom_site_disorder_group
 Ag1 Ag 0.55089(7) 0.40412(3) 0.44231(3) 0.04174(18) Uani 1 1 d . . . . .
 Ag2 Ag 0.21770(7) 0.34504(4) 0.39184(4) 0.04670(19) Uani 1 1 d . . . . .
 Ag3 Ag 0.09343(7) 0.44689(4) 0.51387(3) 0.04230(18) Uani 1 1 d . . . . .
 F1 F 0.4059(8) 0.1960(4) 0.1309(3) 0.0747(17) Uani 1 1 d . . . . .
 F2 F 0.3931(8) 0.3137(4) 0.1208(3) 0.0789(18) Uani 1 1 d . . . . .
 F3 F 0.1947(7) 0.2110(5) 0.0990(3) 0.091(2) Uani 1 1 d . . . . .
 F4 F -0.0971(8) 0.1384(5) 0.5016(7) 0.115(3) Uani 1 1 d . . . . .
 F5 F 0.0918(10) 0.1972(4) 0.6131(4) 0.099(2) Uani 1 1 d . . . . .
 F6 F 0.1000(9) 0.1109(4) 0.4965(4) 0.085(2) Uani 1 1 d . . . . .
 F7 F 0.2601(8) 0.6426(4) 0.8086(3) 0.0733(16) Uani 1 1 d . . . . .
 F8 F 0.2776(6) 0.7570(3) 0.7818(3) 0.0626(14) Uani 1 1 d . . . . .
 F9 F 0.0716(6) 0.6836(4) 0.7899(4) 0.0696(15) Uani 1 1 d . . . . .
 O5 O 0.6096(6) 0.5532(3) 0.4547(3) 0.0393(12) Uani 1 1 d . . . . .
 O6 O 0.7500(6) 0.4997(3) 0.5783(3) 0.0423(12) Uani 1 1 d . . . . .
 O7 O 0.5723(7) 0.2778(4) 0.4625(3) 0.0487(14) Uani 1 1 d . . . . .
 O8 O 0.4834(7) 0.3209(3) 0.2938(3) 0.0443(13) Uani 1 1 d . . . . .
 O9 O 0.2374(7) 0.2995(4) 0.2590(4) 0.0506(14) Uani 1 1 d . . . . .
 O10 O 0.1545(6) 0.5480(3) 0.6446(3) 0.0436(12) Uani 1 1 d . . . . .
 O11 O 0.0658(7) 0.6506(4) 0.6208(4) 0.0504(14) Uani 1 1 d . . . . .
 O12 O 0.1520(6) 0.2391(4) 0.4438(3) 0.0465(13) Uani 1 1 d . . . . .
 O13 O 0.0765(7) 0.3183(4) 0.5463(4) 0.0472(13) Uani 1 1 d . . . . .
 N1 N 0.5779(7) 0.5717(4) 0.3850(4) 0.0375(14) Uani 1 1 d . . . . .
 N2 N 0.8054(7) 0.4717(4) 0.6391(4) 0.0348(13) Uani 1 1 d . . . . .
 N3 N 0.5247(8) 0.2062(4) 0.3897(4) 0.0384(14) Uani 1 1 d . . . . .
 C1 C 0.5895(9) 0.5192(5) 0.3121(5) 0.0379(17) Uani 1 1 d . . . . .
 H1 H 0.618825 0.470209 0.310418 0.045 Uiso 1 1 calc R U . . .
 C2 C 0.5584(8) 0.5376(5) 0.2404(5) 0.0363(16) Uani 1 1 d . . . . .
 H2 H 0.566011 0.500636 0.189019 0.044 Uiso 1 1 calc R U . . .
 C3 C 0.5158(8) 0.6094(5) 0.2416(5) 0.0357(16) Uani 1 1 d . . . . .
 C4 C 0.4775(9) 0.6275(5) 0.1633(4) 0.0374(16) Uani 1 1 d . . . . .
 C5 C 0.4159(9) 0.5606(6) 0.0833(5) 0.0423(17) Uani 1 1 d . . . . .
 H5 H 0.399733 0.501844 0.078027 0.051 Uiso 1 1 calc R U . . .
 C6 C 0.3762(11) 0.5771(6) 0.0091(5) 0.051(2) Uani 1 1 d . . . . .
 H6 H 0.332196 0.530384 -0.045741 0.061 Uiso 1 1 calc R U . . .
 C7 C 0.4030(11) 0.6638(6) 0.0183(6) 0.057(2) Uani 1 1 d . . . . .
 H7 H 0.379601 0.676469 -0.031151 0.068 Uiso 1 1 calc R U . . .
 C8 C 0.4622(11) 0.7308(6) 0.0969(6) 0.054(2) Uani 1 1 d . . . . .
 H8 H 0.476708 0.789385 0.101833 0.065 Uiso 1 1 calc R U . . .
 C9 C 0.5018(10) 0.7140(6) 0.1704(5) 0.0453(19) Uani 1 1 d . . . . .
 H9 H 0.545107 0.761151 0.225078 0.054 Uiso 1 1 calc R U . . .
 C10 C 0.5080(9) 0.6618(5) 0.3180(4) 0.0373(16) Uani 1 1 d . . . . .
 H10 H 0.479759 0.711410 0.321190 0.045 Uiso 1 1 calc R U . . .
 C11 C 0.5408(9) 0.6428(5) 0.3904(4) 0.0359(15) Uani 1 1 d . . . . .
 H11 H 0.536944 0.679791 0.442969 0.043 Uiso 1 1 calc R U . . .
 C12 C 0.8139(9) 0.5142(5) 0.7208(5) 0.0398(16) Uani 1 1 d . . . . .
 H12 H 0.780338 0.562498 0.735608 0.048 Uiso 1 1 calc R U . . .
 C13 C 0.8725(9) 0.4862(6) 0.7826(5) 0.0421(18) Uani 1 1 d . . . . .
 H13 H 0.878184 0.515835 0.840002 0.050 Uiso 1 1 calc R U . . .
 C14 C 0.9230(9) 0.4160(5) 0.7625(5) 0.0403(17) Uani 1 1 d . . . . .
 C15 C 0.9887(9) 0.3868(5) 0.8294(5) 0.0396(17) Uani 1 1 d . . . . .
 C16 C 0.9321(10) 0.3908(6) 0.8967(5) 0.0468(19) Uani 1 1 d . . . . .
 H16 H 0.851962 0.412330 0.900585 0.056 Uiso 1 1 calc R U . . .
 C17 C 0.9926(11) 0.3632(6) 0.9585(5) 0.053(2) Uani 1 1 d . . . . .
 H17 H 0.954234 0.366049 1.004818 0.063 Uiso 1 1 calc R U . . .
 C18 C 1.1090(11) 0.3316(6) 0.9524(6) 0.058(2) Uani 1 1 d . . . . .
 H18 H 1.150002 0.312522 0.994535 0.069 Uiso 1 1 calc R U . . .
 C19 C 1.1655(11) 0.3276(6) 0.8863(6) 0.057(2) Uani 1 1 d . . . . .
 H19 H 1.246603 0.306849 0.883316 0.068 Uiso 1 1 calc R U . . .
 C20 C 1.1045(10) 0.3539(6) 0.8234(6) 0.050(2) Uani 1 1 d . . . . .
 H20 H 1.141738 0.349473 0.776528 0.060 Uiso 1 1 calc R U . . .
 C21 C 0.9101(9) 0.3746(5) 0.6769(5) 0.0409(17) Uani 1 1 d . . . . .
 H21 H 0.943300 0.326343 0.660104 0.049 Uiso 1 1 calc R U . . .
 C22 C 0.8503(9) 0.4027(5) 0.6165(5) 0.0402(17) Uani 1 1 d . . . . .
 H22 H 0.840587 0.372954 0.558386 0.048 Uiso 1 1 calc R U . . .
 C23 C 0.6252(10) 0.1807(5) 0.3557(5) 0.0446(18) Uani 1 1 d . . . . .
 H23 H 0.729906 0.212187 0.384866 0.054 Uiso 1 1 calc R U . . .
 C24 C 0.5798(9) 0.1107(5) 0.2803(5) 0.0437(18) Uani 1 1 d . . . . .
 H24 H 0.653562 0.093683 0.258085 0.052 Uiso 1 1 calc R U . . .
 C25 C 0.4287(9) 0.0635(5) 0.2351(5) 0.0394(17) Uani 1 1 d . . . . .
 C26 C 0.3761(9) -0.0106(5) 0.1511(5) 0.0410(17) Uani 1 1 d . . . . .
 C27 C 0.4740(11) -0.0245(6) 0.1043(5) 0.050(2) Uani 1 1 d . . . . .
 H27 H 0.576135 0.014168 0.126945 0.060 Uiso 1 1 calc R U . . .
 C28 C 0.4255(13) -0.0927(6) 0.0263(6) 0.058(2) Uani 1 1 d . . . . .
 H28 H 0.495060 -0.100931 -0.003762 0.069 Uiso 1 1 calc R U . . .
 C29 C 0.2777(15) -0.1497(6) -0.0096(6) 0.067(3) Uani 1 1 d . . . . .
 H29 H 0.244677 -0.196532 -0.064010 0.080 Uiso 1 1 calc R U . . .
 C30 C 0.1790(14) -0.1367(7) 0.0358(7) 0.074(3) Uani 1 1 d . . . . .
 H30 H 0.076737 -0.175206 0.012260 0.089 Uiso 1 1 calc R U . . .
 C31 C 0.2271(11) -0.0682(6) 0.1154(6) 0.057(2) Uani 1 1 d . . . . .
 H31 H 0.157610 -0.060547 0.145644 0.068 Uiso 1 1 calc R U . . .
 C32 C 0.3268(9) 0.0906(5) 0.2739(5) 0.0429(18) Uani 1 1 d . . . . .
 H32 H 0.221550 0.059601 0.246489 0.051 Uiso 1 1 calc R U . . .
 C33 C 0.3768(10) 0.1608(5) 0.3503(5) 0.0439(18) Uani 1 1 d . . . . .
 H33 H 0.306067 0.177573 0.375737 0.053 Uiso 1 1 calc R U . . .
 C46 C 0.3541(9) 0.2948(5) 0.2443(4) 0.0356(16) Uani 1 1 d . . . . .
 C47 C 0.3367(9) 0.2528(5) 0.1482(5) 0.0443(18) Uani 1 1 d . . . . .
 C48 C 0.0981(9) 0.2522(5) 0.5044(5) 0.0395(17) Uani 1 1 d . . . . .
 C49 C 0.0516(11) 0.1749(6) 0.5300(6) 0.054(2) Uani 1 1 d . . . . .
 C50 C 0.1310(9) 0.6184(5) 0.6658(5) 0.0430(18) Uani 1 1 d . . . . .
 C51 C 0.1861(10) 0.6752(6) 0.7611(5) 0.049(2) Uani 1 1 d . . . . .
 C34 C -0.0794(11) 0.0724(7) 0.1595(7) 0.065(3) Uani 1 1 d . . . . .
 H34 H -0.055716 0.122037 0.144876 0.078 Uiso 1 1 calc R U . . .
 C35 C -0.0571(11) 0.0842(8) 0.2439(7) 0.067(3) Uani 1 1 d . . . . .
 H35 H -0.020004 0.141677 0.287423 0.080 Uiso 1 1 calc R U . . .
 C36 C -0.0888(12) 0.0126(9) 0.2637(7) 0.076(3) Uani 1 1 d . . . . .
 H36 H -0.071018 0.020354 0.321799 0.091 Uiso 1 1 calc R U . . .
 C37 C -0.1464(13) -0.0712(8) 0.2010(7) 0.071(3) Uani 1 1 d . . . . .
 H37 H -0.171027 -0.120651 0.215948 0.085 Uiso 1 1 calc R U . . .
 C38 C -0.1683(14) -0.0832(8) 0.1167(8) 0.078(3) Uani 1 1 d . . . . .
 H38 H -0.205240 -0.140708 0.073264 0.093 Uiso 1 1 calc R U . . .
 C39 C -0.1358(12) -0.0107(7) 0.0965(7) 0.065(3) Uani 1 1 d . . . . .
 H39 H -0.152433 -0.018198 0.038440 0.078 Uiso 1 1 calc R U . . .
 C40 C 0.4542(15) 0.1006(8) 0.5458(7) 0.077(3) Uani 1 1 d . . . . .
 H40 H 0.393351 0.091202 0.490951 0.093 Uiso 1 1 calc R U . . .
 C41 C 0.3876(14) 0.0722(7) 0.6009(8) 0.076(3) Uani 1 1 d . . . . .
 H41 H 0.281272 0.044955 0.584250 0.091 Uiso 1 1 calc R U . . .
 C42 C 0.4764(14) 0.0840(7) 0.6785(8) 0.069(3) Uani 1 1 d . . . . .
 H42 H 0.431707 0.063172 0.715118 0.083 Uiso 1 1 calc R U . . .
 C43 C 0.6299(15) 0.1259(7) 0.7044(7) 0.073(3) Uani 1 1 d . . . . .
 H43 H 0.690321 0.136088 0.759628 0.087 Uiso 1 1 calc R U . . .
 C44 C 0.6973(14) 0.1535(7) 0.6491(8) 0.071(3) Uani 1 1 d . . . . .
 H44 H 0.803765 0.179903 0.665301 0.085 Uiso 1 1 calc R U . . .
 C45 C 0.6062(15) 0.1415(8) 0.5711(8) 0.076(3) Uani 1 1 d . . . . .
 H45 H 0.650274 0.162177 0.534246 0.091 Uiso 1 1 calc R U . . .

loop_
  _atom_site_aniso_label
  _atom_site_aniso_U_11
  _atom_site_aniso_U_22
  _atom_site_aniso_U_33
  _atom_site_aniso_U_23
  _atom_site_aniso_U_13
  _atom_site_aniso_U_12
 Ag1 0.0552(4) 0.0351(3) 0.0330(3) 0.0164(2) 0.0113(3) 0.0119(3)
 Ag2 0.0562(4) 0.0472(4) 0.0444(3) 0.0205(3) 0.0258(3) 0.0196(3)
 Ag3 0.0474(4) 0.0415(3) 0.0376(3) 0.0144(2) 0.0131(3) 0.0171(3)
 F1 0.098(5) 0.083(4) 0.047(3) 0.014(3) 0.021(3) 0.053(4)
 F2 0.113(5) 0.078(4) 0.053(3) 0.039(3) 0.039(3) 0.018(4)
 F3 0.046(3) 0.142(6) 0.044(3) 0.008(3) 0.011(3) 0.012(4)
 F4 0.068(5) 0.087(5) 0.207(9) 0.091(6) 0.044(5) 0.012(4)
 F5 0.173(8) 0.080(4) 0.066(4) 0.051(4) 0.051(5) 0.040(5)
 F6 0.135(6) 0.064(4) 0.101(5) 0.052(4) 0.064(5) 0.059(4)
 F7 0.100(5) 0.076(4) 0.043(3) 0.022(3) 0.013(3) 0.040(4)
 F8 0.066(4) 0.049(3) 0.049(3) 0.006(2) 0.020(3) -0.002(3)
 F9 0.044(3) 0.078(4) 0.066(3) 0.006(3) 0.029(3) 0.006(3)
 O5 0.048(3) 0.041(3) 0.033(3) 0.024(2) 0.013(2) 0.010(2)
 O6 0.046(3) 0.042(3) 0.037(3) 0.019(2) 0.006(2) 0.015(3)
 O7 0.074(4) 0.038(3) 0.038(3) 0.017(3) 0.017(3) 0.024(3)
 O8 0.055(4) 0.039(3) 0.030(3) 0.011(2) 0.011(3) 0.010(3)
 O9 0.052(4) 0.062(4) 0.045(3) 0.020(3) 0.023(3) 0.028(3)
 O10 0.050(3) 0.039(3) 0.037(3) 0.010(2) 0.007(2) 0.018(3)
 O11 0.048(3) 0.052(3) 0.047(3) 0.020(3) 0.007(3) 0.018(3)
 O12 0.049(3) 0.045(3) 0.045(3) 0.018(3) 0.019(3) 0.011(3)
 O13 0.059(4) 0.051(3) 0.049(3) 0.029(3) 0.029(3) 0.025(3)
 N1 0.046(4) 0.039(3) 0.032(3) 0.019(3) 0.014(3) 0.014(3)
 N2 0.031(3) 0.035(3) 0.034(3) 0.014(3) 0.009(3) 0.006(3)
 N3 0.053(4) 0.033(3) 0.033(3) 0.016(3) 0.015(3) 0.017(3)
 C1 0.048(5) 0.040(4) 0.045(4) 0.029(4) 0.024(4) 0.022(4)
 C2 0.039(4) 0.035(4) 0.037(4) 0.016(3) 0.017(3) 0.010(3)
 C3 0.035(4) 0.037(4) 0.036(4) 0.019(3) 0.010(3) 0.009(3)
 C4 0.043(4) 0.045(4) 0.030(3) 0.020(3) 0.013(3) 0.017(4)
 C5 0.040(4) 0.052(5) 0.044(4) 0.026(4) 0.016(4) 0.020(4)
 C6 0.059(6) 0.071(6) 0.032(4) 0.024(4) 0.019(4) 0.030(5)
 C7 0.071(6) 0.069(6) 0.052(5) 0.038(5) 0.033(5) 0.033(5)
 C8 0.061(6) 0.057(5) 0.065(6) 0.044(5) 0.025(5) 0.025(5)
 C9 0.054(5) 0.048(5) 0.038(4) 0.024(4) 0.014(4) 0.017(4)
 C10 0.045(4) 0.038(4) 0.032(4) 0.015(3) 0.012(3) 0.016(3)
 C11 0.040(4) 0.037(4) 0.030(3) 0.012(3) 0.011(3) 0.013(3)
 C12 0.038(4) 0.036(4) 0.042(4) 0.015(3) 0.011(3) 0.010(3)
 C13 0.042(4) 0.058(5) 0.038(4) 0.028(4) 0.018(4) 0.022(4)
 C14 0.039(4) 0.039(4) 0.042(4) 0.020(3) 0.012(3) 0.009(3)
 C15 0.034(4) 0.041(4) 0.043(4) 0.020(4) 0.010(3) 0.008(3)
 C16 0.047(5) 0.058(5) 0.047(4) 0.029(4) 0.018(4) 0.025(4)
 C17 0.056(6) 0.066(6) 0.044(4) 0.031(4) 0.016(4) 0.021(5)
 C18 0.051(5) 0.066(6) 0.068(6) 0.048(5) 0.010(5) 0.019(5)
 C19 0.044(5) 0.062(6) 0.079(6) 0.041(5) 0.019(5) 0.025(4)
 C20 0.041(5) 0.053(5) 0.060(5) 0.029(4) 0.017(4) 0.015(4)
 C21 0.042(4) 0.040(4) 0.042(4) 0.020(3) 0.013(4) 0.012(3)
 C22 0.039(4) 0.039(4) 0.042(4) 0.015(3) 0.021(4) 0.008(3)
 C23 0.043(5) 0.042(4) 0.048(4) 0.014(4) 0.016(4) 0.017(4)
 C24 0.035(4) 0.049(5) 0.047(4) 0.018(4) 0.018(4) 0.012(4)
 C25 0.049(5) 0.039(4) 0.042(4) 0.026(4) 0.021(4) 0.017(4)
 C26 0.047(5) 0.036(4) 0.040(4) 0.018(3) 0.011(4) 0.013(4)
 C27 0.066(6) 0.046(5) 0.046(4) 0.021(4) 0.027(4) 0.022(4)
 C28 0.094(8) 0.048(5) 0.045(5) 0.020(4) 0.031(5) 0.036(5)
 C29 0.108(9) 0.039(5) 0.043(5) 0.015(4) 0.006(6) 0.026(6)
 C30 0.075(8) 0.055(6) 0.065(6) 0.025(5) -0.001(6) 0.001(5)
 C31 0.051(6) 0.060(6) 0.044(5) 0.015(4) 0.008(4) 0.008(5)
 C32 0.037(4) 0.041(4) 0.058(5) 0.024(4) 0.021(4) 0.015(4)
 C33 0.052(5) 0.037(4) 0.051(5) 0.018(4) 0.026(4) 0.021(4)
 C46 0.046(5) 0.031(4) 0.028(3) 0.015(3) 0.010(3) 0.009(3)
 C47 0.041(5) 0.048(5) 0.040(4) 0.019(4) 0.009(4) 0.011(4)
 C48 0.038(4) 0.035(4) 0.048(4) 0.017(4) 0.018(4) 0.012(3)
 C49 0.058(6) 0.046(5) 0.064(6) 0.022(4) 0.027(5) 0.020(4)
 C50 0.034(4) 0.044(4) 0.042(4) 0.016(4) 0.011(3) 0.001(3)
 C51 0.053(5) 0.055(5) 0.049(5) 0.025(4) 0.023(4) 0.021(4)
 C34 0.048(6) 0.066(6) 0.089(8) 0.041(6) 0.021(5) 0.020(5)
 C35 0.047(6) 0.067(6) 0.072(7) 0.015(6) 0.017(5) 0.017(5)
 C36 0.055(6) 0.116(10) 0.055(6) 0.034(7) 0.024(5) 0.021(6)
 C37 0.070(7) 0.076(7) 0.061(6) 0.028(6) 0.023(6) 0.014(6)
 C38 0.079(8) 0.057(6) 0.084(8) 0.012(6) 0.026(7) 0.022(6)
 C39 0.061(6) 0.074(7) 0.062(6) 0.029(6) 0.020(5) 0.025(5)
 C40 0.088(9) 0.080(8) 0.067(6) 0.038(6) 0.021(6) 0.026(7)
 C41 0.064(7) 0.059(6) 0.108(9) 0.040(7) 0.026(7) 0.019(5)
 C42 0.090(8) 0.064(6) 0.095(8) 0.056(6) 0.055(7) 0.042(6)
 C43 0.101(9) 0.073(7) 0.074(7) 0.051(6) 0.033(6) 0.044(7)
 C44 0.074(7) 0.064(6) 0.099(8) 0.051(6) 0.039(7) 0.029(6)
 C45 0.091(9) 0.086(8) 0.093(8) 0.063(7) 0.052(7) 0.043(7)

_geom_special_details
;
 All esds (except the esd in the dihedral angle between two l.s. planes)
 are estimated using the full covariance matrix.  The cell esds are taken
 into account individually in the estimation of esds in distances, angles
 and torsion angles; correlations between esds in cell parameters are only
 used when they are defined by crystal symmetry.  An approximate (isotropic)
 treatment of cell esds is used for estimating esds involving l.s. planes.
;
loop_
  _geom_bond_atom_site_label_1
  _geom_bond_atom_site_label_2
  _geom_bond_distance
  _geom_bond_site_symmetry_2
  _geom_bond_publ_flag
 Ag1 Ag2 2.9614(9) . ?
 Ag1 O5 2.397(5) . ?
 Ag1 O6 2.447(5) . ?
 Ag1 O7 2.356(5) . ?
 Ag1 O8 2.371(5) . ?
 Ag2 Ag3 2.9774(8) . ?
 Ag2 O5 2.574(5) 2_666 ?
 Ag2 O6 2.467(5) 2_666 ?
 Ag2 O9 2.264(5) . ?
 Ag2 O12 2.282(5) . ?
 Ag3 Ag3 2.9605(11) 2_566 ?
 Ag3 O10 2.223(5) . ?
 Ag3 O11 2.307(6) 2_566 ?
 Ag3 O13 2.419(5) . ?
 F1 C47 1.317(10) . ?
 F2 C47 1.321(9) . ?
 F3 C47 1.319(10) . ?
 F4 C49 1.322(12) . ?
 F5 C49 1.315(11) . ?
 F6 C49 1.323(11) . ?
 F7 C51 1.330(10) . ?
 F8 C51 1.334(10) . ?
 F9 C51 1.334(10) . ?
 O5 N1 1.346(7) . ?
 O6 N2 1.364(7) . ?
 O7 N3 1.341(8) . ?
 O8 C46 1.235(9) . ?
 O9 C46 1.229(9) . ?
 O10 C50 1.243(10) . ?
 O11 C50 1.253(10) . ?
 O12 C48 1.258(9) . ?
 O13 C48 1.238(9) . ?
 N1 C1 1.351(9) . ?
 N1 C11 1.341(9) . ?
 N2 C12 1.351(10) . ?
 N2 C22 1.339(10) . ?
 N3 C23 1.340(10) . ?
 N3 C33 1.341(11) . ?
 C1 H1 0.9500 . ?
 C1 C2 1.376(9) . ?
 C2 H2 0.9500 . ?
 C2 C3 1.393(10) . ?
 C3 C4 1.488(9) . ?
 C3 C10 1.381(10) . ?
 C4 C5 1.376(11) . ?
 C4 C9 1.400(11) . ?
 C5 H5 0.9500 . ?
 C5 C6 1.406(10) . ?
 C6 H6 0.9500 . ?
 C6 C7 1.391(13) . ?
 C7 H7 0.9500 . ?
 C7 C8 1.361(13) . ?
 C8 H8 0.9500 . ?
 C8 C9 1.399(10) . ?
 C9 H9 0.9500 . ?
 C10 H10 0.9500 . ?
 C10 C11 1.395(9) . ?
 C11 H11 0.9500 . ?
 C12 H12 0.9500 . ?
 C12 C13 1.387(10) . ?
 C13 H13 0.9500 . ?
 C13 C14 1.390(11) . ?
 C14 C15 1.497(10) . ?
 C14 C21 1.397(11) . ?
 C15 C16 1.387(11) . ?
 C15 C20 1.391(12) . ?
 C16 H16 0.9500 . ?
 C16 C17 1.388(11) . ?
 C17 H17 0.9500 . ?
 C17 C18 1.385(13) . ?
 C18 H18 0.9500 . ?
 C18 C19 1.366(14) . ?
 C19 H19 0.9500 . ?
 C19 C20 1.391(12) . ?
 C20 H20 0.9500 . ?
 C21 H21 0.9500 . ?
 C21 C22 1.372(10) . ?
 C22 H22 0.9500 . ?
 C23 H23 0.9500 . ?
 C23 C24 1.358(12) . ?
 C24 H24 0.9500 . ?
 C24 C25 1.382(11) . ?
 C25 C26 1.477(11) . ?
 C25 C32 1.405(11) . ?
 C26 C27 1.395(11) . ?
 C26 C31 1.392(12) . ?
 C27 H27 0.9500 . ?
 C27 C28 1.369(12) . ?
 C28 H28 0.9500 . ?
 C28 C29 1.379(16) . ?
 C29 H29 0.9500 . ?
 C29 C30 1.384(17) . ?
 C30 H30 0.9500 . ?
 C30 C31 1.389(14) . ?
 C31 H31 0.9500 . ?
 C32 H32 0.9500 . ?
 C32 C33 1.366(12) . ?
 C33 H33 0.9500 . ?
 C46 C47 1.551(10) . ?
 C48 C49 1.518(11) . ?
 C50 C51 1.524(12) . ?
 C34 H34 0.9500 . ?
 C34 C35 1.380(15) . ?
 C34 C39 1.373(15) . ?
 C35 H35 0.9500 . ?
 C35 C36 1.356(16) . ?
 C36 H36 0.9500 . ?
 C36 C37 1.379(16) . ?
 C37 H37 0.9500 . ?
 C37 C38 1.378(16) . ?
 C38 H38 0.9500 . ?
 C38 C39 1.375(15) . ?
 C39 H39 0.9500 . ?
 C40 H40 0.9500 . ?
 C40 C41 1.404(16) . ?
 C40 C45 1.359(17) . ?
 C41 H41 0.9500 . ?
 C41 C42 1.361(16) . ?
 C42 H42 0.9500 . ?
 C42 C43 1.374(17) . ?
 C43 H43 0.9500 . ?
 C43 C44 1.404(14) . ?
 C44 H44 0.9500 . ?
 C44 C45 1.376(16) . ?
 C45 H45 0.9500 . ?

loop_
  _geom_angle_atom_site_label_1
  _geom_angle_atom_site_label_2
  _geom_angle_atom_site_label_3
  _geom_angle
  _geom_angle_site_symmetry_1
  _geom_angle_site_symmetry_3
  _geom_angle_publ_flag
 O5 Ag1 Ag2 100.29(13) . . ?
 O5 Ag1 O6 71.48(17) . . ?
 O6 Ag1 Ag2 132.54(13) . . ?
 O7 Ag1 Ag2 96.41(16) . . ?
 O7 Ag1 O5 161.4(2) . . ?
 O7 Ag1 O6 91.14(18) . . ?
 O7 Ag1 O8 86.90(18) . . ?
 O8 Ag1 Ag2 78.98(15) . . ?
 O8 Ag1 O5 104.27(17) . . ?
 O8 Ag1 O6 148.36(19) . . ?
 Ag1 Ag2 Ag3 115.62(3) . . ?
 O5 Ag2 Ag1 57.14(12) 2_666 . ?
 O5 Ag2 Ag3 60.50(12) 2_666 . ?
 O6 Ag2 Ag1 86.03(13) 2_666 . ?
 O6 Ag2 Ag3 57.03(12) 2_666 . ?
 O6 Ag2 O5 68.26(16) 2_666 2_666 ?
 O9 Ag2 Ag1 82.25(16) . . ?
 O9 Ag2 Ag3 148.08(15) . . ?
 O9 Ag2 O5 137.9(2) . 2_666 ?
 O9 Ag2 O6 101.20(19) . 2_666 ?
 O9 Ag2 O12 116.3(2) . . ?
 O12 Ag2 Ag1 104.38(15) . . ?
 O12 Ag2 Ag3 86.02(14) . . ?
 O12 Ag2 O5 86.63(17) . 2_666 ?
 O12 Ag2 O6 141.92(18) . 2_666 ?
 Ag3 Ag3 Ag2 128.47(3) 2_566 . ?
 O10 Ag3 Ag2 143.59(15) . . ?
 O10 Ag3 Ag3 77.59(14) . 2_566 ?
 O10 Ag3 O11 155.6(2) . 2_566 ?
 O10 Ag3 O13 99.99(19) . . ?
 O11 Ag3 Ag2 60.80(15) 2_566 . ?
 O11 Ag3 Ag3 82.68(14) 2_566 2_566 ?
 O11 Ag3 O13 85.7(2) 2_566 . ?
 O13 Ag3 Ag2 76.44(12) . . ?
 O13 Ag3 Ag3 139.31(14) . 2_566 ?
 Ag1 O5 Ag2 108.28(16) . 2_666 ?
 N1 O5 Ag1 120.9(4) . . ?
 N1 O5 Ag2 129.5(4) . 2_666 ?
 Ag1 O6 Ag2 110.20(18) . 2_666 ?
 N2 O6 Ag1 124.4(4) . . ?
 N2 O6 Ag2 123.2(4) . 2_666 ?
 N3 O7 Ag1 113.9(4) . . ?
 C46 O8 Ag1 122.8(5) . . ?
 C46 O9 Ag2 123.8(5) . . ?
 C50 O10 Ag3 128.2(5) . . ?
 C50 O11 Ag3 116.0(5) . 2_566 ?
 C48 O12 Ag2 120.4(5) . . ?
 C48 O13 Ag3 126.3(4) . . ?
 O5 N1 C1 118.5(5) . . ?
 C11 N1 O5 119.4(6) . . ?
 C11 N1 C1 122.1(6) . . ?
 C12 N2 O6 119.3(6) . . ?
 C22 N2 O6 119.2(6) . . ?
 C22 N2 C12 121.5(6) . . ?
 O7 N3 C33 120.2(6) . . ?
 C23 N3 O7 119.9(7) . . ?
 C23 N3 C33 119.9(7) . . ?
 N1 C1 H1 120.4 . . ?
 N1 C1 C2 119.2(6) . . ?
 C2 C1 H1 120.4 . . ?
 C1 C2 H2 119.3 . . ?
 C1 C2 C3 121.3(7) . . ?
 C3 C2 H2 119.3 . . ?
 C2 C3 C4 121.2(7) . . ?
 C10 C3 C2 117.2(6) . . ?
 C10 C3 C4 121.5(6) . . ?
 C5 C4 C3 121.3(6) . . ?
 C5 C4 C9 118.9(6) . . ?
 C9 C4 C3 119.8(7) . . ?
 C4 C5 H5 119.2 . . ?
 C4 C5 C6 121.6(7) . . ?
 C6 C5 H5 119.2 . . ?
 C5 C6 H6 120.9 . . ?
 C7 C6 C5 118.2(8) . . ?
 C7 C6 H6 120.9 . . ?
 C6 C7 H7 119.4 . . ?
 C8 C7 C6 121.1(7) . . ?
 C8 C7 H7 119.4 . . ?
 C7 C8 H8 119.8 . . ?
 C7 C8 C9 120.4(8) . . ?
 C9 C8 H8 119.8 . . ?
 C4 C9 H9 120.1 . . ?
 C8 C9 C4 119.8(8) . . ?
 C8 C9 H9 120.1 . . ?
 C3 C10 H10 119.5 . . ?
 C3 C10 C11 120.9(7) . . ?
 C11 C10 H10 119.5 . . ?
 N1 C11 C10 119.2(6) . . ?
 N1 C11 H11 120.4 . . ?
 C10 C11 H11 120.4 . . ?
 N2 C12 H12 120.5 . . ?
 N2 C12 C13 119.0(7) . . ?
 C13 C12 H12 120.5 . . ?
 C12 C13 H13 119.2 . . ?
 C12 C13 C14 121.6(7) . . ?
 C14 C13 H13 119.2 . . ?
 C13 C14 C15 121.6(7) . . ?
 C13 C14 C21 116.5(7) . . ?
 C21 C14 C15 121.9(7) . . ?
 C16 C15 C14 120.0(7) . . ?
 C16 C15 C20 119.8(7) . . ?
 C20 C15 C14 120.2(7) . . ?
 C15 C16 H16 120.0 . . ?
 C15 C16 C17 119.9(8) . . ?
 C17 C16 H16 120.0 . . ?
 C16 C17 H17 120.1 . . ?
 C18 C17 C16 119.7(8) . . ?
 C18 C17 H17 120.1 . . ?
 C17 C18 H18 119.7 . . ?
 C19 C18 C17 120.6(7) . . ?
 C19 C18 H18 119.7 . . ?
 C18 C19 H19 119.9 . . ?
 C18 C19 C20 120.2(8) . . ?
 C20 C19 H19 119.9 . . ?
 C15 C20 H20 120.2 . . ?
 C19 C20 C15 119.7(8) . . ?
 C19 C20 H20 120.2 . . ?
 C14 C21 H21 119.5 . . ?
 C22 C21 C14 121.1(7) . . ?
 C22 C21 H21 119.5 . . ?
 N2 C22 C21 120.4(7) . . ?
 N2 C22 H22 119.8 . . ?
 C21 C22 H22 119.8 . . ?
 N3 C23 H23 119.5 . . ?
 N3 C23 C24 121.1(8) . . ?
 C24 C23 H23 119.5 . . ?
 C23 C24 H24 119.2 . . ?
 C23 C24 C25 121.6(8) . . ?
 C25 C24 H24 119.2 . . ?
 C24 C25 C26 122.7(7) . . ?
 C24 C25 C32 115.7(7) . . ?
 C32 C25 C26 121.6(7) . . ?
 C27 C26 C25 121.1(8) . . ?
 C31 C26 C25 121.3(7) . . ?
 C31 C26 C27 117.6(8) . . ?
 C26 C27 H27 119.4 . . ?
 C28 C27 C26 121.2(9) . . ?
 C28 C27 H27 119.4 . . ?
 C27 C28 H28 119.3 . . ?
 C27 C28 C29 121.4(9) . . ?
 C29 C28 H28 119.3 . . ?
 C28 C29 H29 120.9 . . ?
 C28 C29 C30 118.2(9) . . ?
 C30 C29 H29 120.9 . . ?
 C29 C30 H30 119.5 . . ?
 C29 C30 C31 121.0(10) . . ?
 C31 C30 H30 119.5 . . ?
 C26 C31 H31 119.7 . . ?
 C30 C31 C26 120.6(10) . . ?
 C30 C31 H31 119.7 . . ?
 C25 C32 H32 119.5 . . ?
 C33 C32 C25 121.0(8) . . ?
 C33 C32 H32 119.5 . . ?
 N3 C33 C32 120.7(7) . . ?
 N3 C33 H33 119.7 . . ?
 C32 C33 H33 119.7 . . ?
 O8 C46 C47 115.2(7) . . ?
 O9 C46 O8 130.1(7) . . ?
 O9 C46 C47 114.7(7) . . ?
 F1 C47 F2 106.6(7) . . ?
 F1 C47 F3 106.5(7) . . ?
 F1 C47 C46 113.6(6) . . ?
 F2 C47 C46 110.7(7) . . ?
 F3 C47 F2 105.9(7) . . ?
 F3 C47 C46 113.0(7) . . ?
 O12 C48 C49 115.3(7) . . ?
 O13 C48 O12 129.9(7) . . ?
 O13 C48 C49 114.8(7) . . ?
 F4 C49 F6 105.1(8) . . ?
 F4 C49 C48 109.1(7) . . ?
 F5 C49 F4 106.1(8) . . ?
 F5 C49 F6 108.0(8) . . ?
 F5 C49 C48 113.6(8) . . ?
 F6 C49 C48 114.3(7) . . ?
 O10 C50 O11 130.1(8) . . ?
 O10 C50 C51 116.6(7) . . ?
 O11 C50 C51 113.3(7) . . ?
 F7 C51 F8 106.3(8) . . ?
 F7 C51 F9 105.8(6) . . ?
 F7 C51 C50 113.3(7) . . ?
 F8 C51 F9 105.6(7) . . ?
 F8 C51 C50 113.7(6) . . ?
 F9 C51 C50 111.6(7) . . ?
 C35 C34 H34 119.8 . . ?
 C39 C34 H34 119.8 . . ?
 C39 C34 C35 120.4(10) . . ?
 C34 C35 H35 120.5 . . ?
 C36 C35 C34 119.0(11) . . ?
 C36 C35 H35 120.5 . . ?
 C35 C36 H36 119.4 . . ?
 C35 C36 C37 121.3(10) . . ?
 C37 C36 H36 119.4 . . ?
 C36 C37 H37 120.1 . . ?
 C38 C37 C36 119.8(11) . . ?
 C38 C37 H37 120.1 . . ?
 C37 C38 H38 120.5 . . ?
 C39 C38 C37 119.0(11) . . ?
 C39 C38 H38 120.5 . . ?
 C34 C39 C38 120.5(10) . . ?
 C34 C39 H39 119.8 . . ?
 C38 C39 H39 119.8 . . ?
 C41 C40 H40 120.1 . . ?
 C45 C40 H40 120.1 . . ?
 C45 C40 C41 119.7(11) . . ?
 C40 C41 H41 120.2 . . ?
 C42 C41 C40 119.6(11) . . ?
 C42 C41 H41 120.2 . . ?
 C41 C42 H42 119.7 . . ?
 C41 C42 C43 120.7(9) . . ?
 C43 C42 H42 119.7 . . ?
 C42 C43 H43 120.0 . . ?
 C42 C43 C44 120.0(11) . . ?
 C44 C43 H43 120.0 . . ?
 C43 C44 H44 120.7 . . ?
 C45 C44 C43 118.7(11) . . ?
 C45 C44 H44 120.7 . . ?
 C40 C45 C44 121.3(10) . . ?
 C40 C45 H45 119.4 . . ?
 C44 C45 H45 119.4 . . ?

loop_
  _diffrn_refln_index_h
  _diffrn_refln_index_k
  _diffrn_refln_index_l
  _diffrn_refln_intensity_net
  _diffrn_refln_intensity_u
 0 0 -1 5007.46 377.07
 0 0 -2 1295.5 98
 0 0 -4 6.1 14.66
 0 0 -5 21.73 14.95
 0 0 -5 46.02 11.33
 0 0 -5 35.6 10.8
 0 0 -5 32.79 6.07
 0 0 -6 87.75 13.79
 0 0 -6 58.67 18.96
 0 0 7 6.48 4.3
 0 0 -7 3.44 15.19
 0 0 -7 13.55 9.5
 0 0 8 672.32 51
 0 0 -8 611.23 53.78
 0 0 -9 0.82 8.05
 0 0 -9 0.39 6.34
 0 0 -9 3.11 10.82
 0 0 -9 -1.14 10.33
 0 0 -9 -8.48 11.91
 0 0 -9 0.26 5.45
 0 0 -10 55.42 12.32
 0 0 -10 55.39 8.86
 0 0 -10 64.54 10.34
 0 0 -10 75.1 13.07
 0 0 -10 77.29 9.34
 0 0 -11 4.58 9.02
 0 0 -11 0.88 8.23
 0 0 -11 -2.15 12.34
 0 0 -11 9.29 16.8
 0 0 -12 49.79 20.06
 0 0 -12 20.65 9.32
 0 0 -12 32.71 10.49
 0 0 -12 36.47 10.71
 0 0 -12 22.6 11.51
 0 0 -12 18.29 13.46
 0 0 -13 41.92 12.68
 0 0 -13 56.88 21.2
 0 0 -13 37.01 10.21
 0 0 -13 42.85 11.92
 0 0 -13 25.05 10
 0 0 -13 32.71 12.87
 0 0 -13 25.24 10.96
 0 0 -13 50 15.08
 0 0 -14 43.42 13.43
 0 0 -14 45.34 11.67
 0 0 -14 58.14 13.08
 0 0 -14 40.16 10.63
 0 0 -14 38.34 22.08
 0 0 -14 46.02 11.84
 0 0 -15 24.32 13.14
 0 0 -15 50.35 11.19
 0 0 -15 45.26 13.33
 0 0 -15 32.42 10.33
 0 0 -15 54.41 22.86
 0 0 -15 36.39 11.88
 0 0 -16 41.35 10.67
 0 0 16 74.42 14.36
 0 0 -16 30.67 10.42
 0 0 -16 38.05 11.78
 0 0 -16 41.92 13.75
 0 0 -17 112.47 11.97
 0 0 -17 88.1 12.18
 0 0 -17 73.96 15.08
 0 0 -17 85.48 12.84
 0 0 -18 124.31 13.49
 0 0 -19 41.67 7.43
 0 0 -19 10.03 5.68
 0 1 -20 7.86 5.21
 0 1 -19 21.54 7.61
 0 1 -19 6.02 6.26
 0 1 -18 21.41 9.11
 0 1 -17 -2.21 9.27
 0 1 -17 -0.78 9.17
 0 1 -17 -1.44 10.37
 0 -1 16 29.4 12.67
 0 1 -16 40.16 23.13
 0 1 -15 15.23 21.78
 0 1 -15 6.07 9.77
 0 1 -15 8.51 12.83
 0 1 -15 4.66 12.06
 0 1 -15 6.6 10.36
 0 1 -15 5.47 11.08
 0 1 -14 39.95 21.66
 0 1 -14 29.5 12.94
 0 1 -14 23.91 10.1
 0 1 -14 18.17 12.33
 0 1 -14 31.02 11.15
 0 1 -14 18.86 9.82
 0 1 -14 15.42 10.97
 0 1 -14 20.39 11.92
 0 1 -13 339.74 25.6
 0 1 -13 216.22 27.58
 0 1 -13 246.05 24.8
 0 1 -13 320.88 26.18
 0 1 -13 437.95 34.05
 0 1 -13 331.04 26.19
 0 1 -13 251.26 26.17
 0 1 -13 276.97 24.94
 0 1 -12 10.42 9.4
 0 1 -12 13.35 13.44
 0 1 -12 8.38 8.65
 0 1 -12 0.95 9.66
 0 1 -12 31.02 19.47
 0 1 -12 18.23 11
 0 1 -12 15.89 8.82
 0 1 -12 12.34 8.56
 0 1 -11 -2.47 7.27
 0 1 -11 1.37 6.02
 0 1 -11 -1.69 8.54
 0 1 -11 0.23 11.82
 0 1 -11 4.59 10.11
 0 1 -11 -1.93 17.83
 0 1 -10 3.27 6.6
 0 1 -10 3.4 5.35
 0 1 -10 9.4 8.13
 0 1 -10 7.39 10.33
 0 1 -10 -0.15 9.14
 0 1 -10 5.31 11.07
 0 1 -10 6.04 15.44
 0 1 -9 3.01 11.19
 0 -1 9 3.01 4.63
 0 1 -9 6.53 6.6
 0 1 -9 3.82 7.96
 0 1 -9 0.68 10.39
 0 1 -9 -3.55 5.26
 0 1 -8 85.24 11.79
 0 1 -8 88.57 14.18
 0 1 -7 317.21 29.2
 0 1 -7 322.29 26.98
 0 1 -6 10.73 5.49
 0 1 -6 14.24 11.52
 0 1 -6 12.14 12
 0 1 -5 205.35 17.12
 0 1 -5 167.26 20.06
 0 1 -5 230.19 20.01
 0 1 -4 983.55 74.22
 0 1 -3 187.55 15.2
 0 1 -3 202.43 15.5
 0 1 -3 181 19.25
 0 1 -2 4827.12 290.55
 0 1 -2 5096.22 291.03
 0 1 0 4465.62 363.09
 0 1 0 5237.46 363.13
 0 1 1 989.46 68.15
 0 1 1 853.08 67.73
 0 1 2 10.44 3.58
 0 1 2 6.76 2.87
 0 1 3 107.6 8.21
 0 1 3 89.67 7.49
 0 -1 -3 78.5 10.78
 0 -1 -4 315.11 25.89
 0 1 4 306.62 21.97
 0 -1 -5 405.19 32.37
 0 -1 -5 354.34 30.68
 0 1 5 416.5 30.47
 0 1 6 6.66 4.24
 0 -1 -6 7.4 6.41
 0 -1 -6 3.49 16.55
 0 -1 -6 11.17 13.95
 0 1 7 976.62 74.8
 0 -1 -8 4.17 15.11
 0 1 8 5.58 5.1
 0 -1 -8 1.99 8.23
 0 -1 -8 2.21 6.66
 0 -1 -9 40.83 9.07
 0 -1 -9 50.19 13.34
 0 -1 -9 33.47 11.16
 0 -1 -9 27.34 11.74
 0 -1 -9 37.28 7.74
 0 -1 -10 31.03 9.06
 0 -1 -10 40.13 13.62
 0 -1 -10 25.69 11.02
 0 -1 -10 23.57 8.47
 0 -1 -10 20.22 12.03
 0 -1 -11 1.28 9.25
 0 -1 -11 -1.47 12.05
 0 -1 -11 -5.76 9.49
 0 -1 -11 2.54 17.96
 0 -1 -12 6.61 20.34
 0 -1 -12 17.11 10.77
 0 -1 -12 8.29 11.6
 0 -1 -12 10.35 13.38
 0 -1 -12 2.29 11.69
 0 -1 -13 58.99 21.88
 0 -1 -13 25.71 14.78
 0 -1 -13 52 12.52
 0 -1 -13 35.53 12.74
 0 -1 -13 30.76 10.18
 0 -1 -14 25.18 9.88
 0 -1 -14 10.98 10.78
 0 -1 -14 7.86 21.15
 0 -1 -14 8.17 11.27
 0 -1 -14 24.15 12.91
 0 -1 -14 27.18 12.37
 0 -1 -15 97.55 24.17
 0 -1 -16 300.31 25.65
 0 -1 -16 342.04 25.12
 0 -1 -16 262.1 25.12
 0 -1 -16 246.06 26.85
 0 -1 -17 117.39 13.37
 0 -1 -17 133.63 12.43
 0 -1 -17 100.93 12.89
 0 -1 -18 81.64 10.65
 0 -1 -19 13.27 5.87
 0 2 -20 4.15 5.97
 0 2 -19 7.26 6.77
 0 2 -19 1.64 7.86
 0 2 -18 17.16 9.3
 0 2 -18 13.31 8.41
 0 2 -17 36.34 11.31
 0 2 -17 46.82 10.46
 0 2 -17 35.68 10.34
 0 -2 16 158.46 19.52
 0 2 -16 169.47 28.5
 0 2 -15 95.41 23.65
 0 2 -15 51.59 10.71
 0 2 -15 70.94 12.1
 0 2 -15 58.14 14.24
 0 2 -15 52.69 11.15
 0 2 -15 69.34 12.43
 0 2 -15 58.43 13.57
 0 2 -14 -13.63 21.68
 0 2 -14 -3.59 9.35
 0 2 -14 5.52 10.31
 0 2 -14 5.25 11.94
 0 2 -14 3.26 9.33
 0 2 -14 -1.31 11.14
 0 2 -14 7.25 10.77
 0 2 -14 12.62 11.35
 0 2 -13 93.11 13.45
 0 2 -13 119.08 13.01
 0 2 -13 92.07 23.02
 0 2 -13 70.44 16.39
 0 2 -13 108.91 12.23
 0 2 -13 72.91 12.08
 0 2 -13 87.57 11.53
 0 2 -13 100.8 12.89
 0 2 -13 79.17 14.06
 0 2 -12 10.38 9.14
 0 2 -12 0.98 10.67
 0 2 -12 -4.24 12.74
 0 2 -12 -0.57 6.39
 0 2 -12 6.42 8.57
 0 2 -12 -1.71 17.95
 0 2 -12 1.28 8
 0 2 -12 3.93 8.1
 0 2 -12 -2.75 9.27
 0 2 -11 -5.65 8.55
 0 2 -11 -5.48 9.98
 0 2 -11 4.63 7.97
 0 2 -11 -3.68 5.4
 0 2 -11 -5.16 11.75
 0 2 -11 1.88 16.55
 0 2 -11 2.12 8.4
 0 2 -11 0.37 7.32
 0 2 -11 5.48 7.11
 0 2 -10 269.24 26.46
 0 2 -10 258.45 20.78
 0 2 -10 175.58 22.24
 0 2 -10 223.09 20.2
 0 2 -10 194.24 19.72
 0 2 -10 197.71 22.49
 0 2 -10 351.36 21.72
 0 2 -10 247.16 21.73
 0 2 -10 275.84 20.42
 0 2 -9 455.7 34.68
 0 2 -9 451.23 33.98
 0 2 -8 186.6 22.12
 0 2 -8 206.26 20.26
 0 2 -8 175.17 17.53
 0 2 -7 54.13 15.22
 0 2 -7 55.54 8.24
 0 2 -6 15.7 12.73
 0 2 -6 19.89 3.4
 0 2 -6 15.19 5.58
 0 2 -5 1130.78 94.2
 0 2 -5 1292.87 92.61
 0 2 -5 1006.44 93.61
 0 2 -5 1334.18 93.94
 0 2 -5 1218.21 93.37
 0 2 -4 4252.83 318.79
 0 2 -4 4166.42 319.68
 0 2 -3 2739.47 203.19
 0 2 -3 2642.2 203.09
 0 2 -2 4565.11 344.66
 0 2 -1 1148.33 87.49
 0 2 0 99.4 8.57
 0 2 0 92.22 9.55
 0 2 1 46.97 5.53
 0 2 1 65.02 9.16
 0 2 2 834.83 67.17
 0 2 2 938.61 67.31
 0 2 3 295.18 23.25
 0 2 3 293.72 22.96
 0 2 4 2.46 3.02
 0 2 4 3.04 4.31
 0 -2 -5 151.67 21.51
 0 2 5 132.26 11.93
 0 2 6 167.97 14.71
 0 -2 -7 165.61 20.71
 0 2 7 151.58 13.94
 0 -2 -8 85.71 14.05
 0 -2 -8 76.04 10.51
 0 -2 -8 58.24 12.41
 0 -2 -8 76.96 9.82
 0 -2 -9 186.2 20.26
 0 -2 -9 229.81 18.86
 0 -2 -9 175.13 20.04
 0 -2 -9 202.72 18.76
 0 -2 -10 26.67 11.47
 0 -2 -10 46.43 13.96
 0 -2 -10 49.21 17.12
 0 -2 -10 41.9 9.85
 0 -2 -10 35.39 12.52
 0 -2 -10 45.29 10.06
 0 -2 -11 4.88 18.82
 0 -2 -11 -3.72 11.24
 0 -2 -11 17.52 12.49
 0 -2 -11 -2.64 9.87
 0 -2 -12 248.95 26.01
 0 -2 -12 290.4 24.84
 0 -2 -12 252.89 31.85
 0 -2 -13 341.39 38.39
 0 -2 -13 357.53 34.04
 0 -2 -13 405.93 31.99
 0 -2 -13 307.25 33.07
 0 -2 -14 190.9 18.97
 0 -2 -14 211.53 19.11
 0 -2 -14 193.08 19.66
 0 -2 -14 175.84 28.27
 0 -2 -14 189.42 20.78
 0 -2 -15 314.59 28.22
 0 -2 -15 230.7 28.78
 0 -2 -15 289.29 27.49
 0 -2 -15 373.84 27.58
 0 -2 -16 188.79 16.85
 0 -2 -16 129.35 18.08
 0 -2 -16 191.56 15.75
 0 -2 -16 118.07 15.84
 0 -2 -17 23.23 11.31
 0 -2 -17 17.87 8.55
 0 -2 -18 3.05 7
 0 3 -20 5.84 6.67
 0 3 -20 -2.35 5.46
 0 3 -19 12.58 8.41
 0 3 -19 22.59 7.6
 0 3 -18 143.64 14.39
 0 3 -18 135.48 15.07
 0 3 -17 108.22 14.17
 0 3 -17 171.4 15.53
 0 3 -17 124.49 15.81
 0 3 -17 205.12 16.48
 0 3 -16 180.93 16.58
 0 3 -16 96.28 14.31
 0 3 -16 142.62 17.71
 0 -3 16 187.98 18.48
 0 3 -16 150.38 15.55
 0 3 -16 117.16 15.7
 0 3 -16 223.08 28.51
 0 3 -15 45.42 23.25
 0 3 -15 26.07 12.14
 0 3 -15 49.52 11.41
 0 3 -15 18.71 9.39
 0 3 -15 31.43 10.59
 0 3 -15 17.12 13.56
 0 3 -15 20.96 12.09
 0 3 -15 26.65 10.42
 0 3 -14 98.54 13.63
 0 3 -14 96.57 12.79
 0 3 -14 90.76 11.92
 0 3 -14 123.71 13.65
 0 3 -14 88.97 15.32
 0 3 -14 77.8 14.17
 0 3 -14 76.78 12.3
 0 3 -14 98.14 13.36
 0 3 -13 74.18 11.8
 0 3 -13 64.34 11.41
 0 3 -13 68.88 13.46
 0 3 -13 100.73 21.97
 0 3 -13 48.14 9.13
 0 3 -13 73.9 10.55
 0 3 -13 55.6 10.56
 0 3 -13 63.56 10.93
 0 3 -13 46.99 10.45
 0 3 -12 255.42 26.45
 0 3 -12 197 18.14
 0 3 -12 241.17 18.04
 0 3 -12 211.67 18.41
 0 3 -12 166.65 17.76
 0 3 -12 173.52 17.19
 0 3 -12 84.52 20.62
 0 3 -12 277.63 19.68
 0 3 -12 176.55 17.54
 0 3 -11 661.93 41.82
 0 3 -11 614.04 42.11
 0 3 -11 520.68 41.63
 0 3 -11 427.54 40.76
 0 3 -11 662.44 46.93
 0 3 -11 562.15 41.73
 0 3 -11 455.29 41.66
 0 3 -11 371.63 43.35
 0 3 -11 818.09 43.17
 0 3 -11 505.69 41.61
 0 3 -11 500.05 44.46
 0 3 -10 103.19 12.36
 0 3 -10 122.85 12.58
 0 3 -10 99.85 10.96
 0 3 -10 124.91 12.43
 0 3 -10 88.46 15.41
 0 3 -10 98.26 11.24
 0 3 -10 138.12 12.11
 0 3 -9 498.5 38.15
 0 3 -9 387.67 35.35
 0 3 -8 88.75 11.24
 0 3 -8 113.43 17.62
 0 3 -7 417.21 35.67
 0 3 -7 431.29 32.15
 0 3 -7 370.8 33.41
 0 3 -7 420.73 35.9
 0 3 -6 972.65 79.94
 0 3 -6 1051.67 78.19
 0 3 -6 1016.39 78.96
 0 3 -6 1022.88 79.68
 0 3 -5 1543.91 119.02
 0 3 -5 1581.69 117.78
 0 3 -5 1547.81 118.12
 0 3 -5 1509.35 118.48
 0 3 -4 1806.53 138.79
 0 3 -4 1849.26 138.76
 0 3 -3 66.85 10.43
 0 3 -2 3980.64 310.72
 0 3 -2 4233.04 310.65
 0 3 -1 6.08 5
 0 3 -1 15.41 10.32
 0 3 0 945.44 64.57
 0 3 0 777.02 63.23
 0 3 1 2267.27 151.77
 0 3 1 1844.73 151.11
 0 3 2 2.22 7.37
 0 3 2 2.16 4.05
 0 3 3 40.89 6.25
 0 3 3 28.88 5.41
 0 3 4 281.56 22.97
 0 3 4 287.02 22.39
 0 3 5 626.86 46.34
 0 3 5 558.67 47.2
 0 3 6 308.7 26.07
 0 -3 -6 401.85 31.9
 0 -3 -7 128.59 12.44
 0 3 7 98.94 10.48
 0 -3 -8 259.21 20.91
 0 -3 -8 250.93 21.15
 0 -3 -8 210.48 22.54
 0 -3 -8 215.41 22.09
 0 -3 -8 284.73 24.52
 0 -3 -9 72.02 10.48
 0 -3 -9 69.59 11.33
 0 -3 -9 61.64 12.27
 0 -3 -9 78.64 15.11
 0 -3 -9 52.51 12.87
 0 -3 -10 8.26 9.5
 0 -3 -10 -4.99 14.23
 0 -3 -10 4.41 11.21
 0 -3 -10 2.81 12.02
 0 -3 -11 381.13 29.84
 0 -3 -11 396.97 34.09
 0 -3 -11 318.34 35.47
 0 -3 -11 290.83 30.57
 0 -3 -12 351.55 43.29
 0 -3 -12 424.05 38.77
 0 -3 -13 536.69 38.18
 0 -3 -13 376.38 44.32
 0 -3 -13 501.68 40.01
 0 -3 -13 386.51 39
 0 -3 -14 334.56 36.41
 0 -3 -15 114.48 13.85
 0 -3 -15 131.92 13.3
 0 -3 -15 85.67 15.82
 0 -3 -15 116.92 14.68
 0 -3 -16 16.79 11.86
 0 -3 -16 32.17 9.88
 0 -3 -16 14.93 8.59
 0 -3 -17 -5.41 8.13
 0 -3 -17 1 7
 0 -3 -18 9.34 5.86
 0 4 -20 26.19 6.61
 0 4 -20 40.34 8.1
 0 4 -19 73.75 12.34
 0 4 -19 121.48 11.87
 0 4 -18 190.45 15.41
 0 4 -18 158.98 14.54
 0 4 -17 123.84 13.12
 0 4 -16 158.98 20.02
 0 4 -16 197.94 18.14
 0 4 -16 158.39 18.28
 0 4 -16 228.58 30.23
 0 4 -16 163.05 17.29
 0 -4 16 221.8 20.73
 0 4 -16 223.37 18.9
 0 4 -15 75.94 24.02
 0 4 -15 48.35 9.84
 0 4 -15 40.22 9.93
 0 4 -15 62.79 11.36
 0 4 -15 61.92 11.17
 0 4 -15 83.58 12.05
 0 4 -15 35.51 12.81
 0 4 -15 53.74 12.22
 0 4 -14 10.26 10.25
 0 4 -14 6.03 8.88
 0 4 -14 6.52 9.93
 0 4 -14 5.81 12.64
 0 4 -14 2.03 7.16
 0 4 -14 4.78 10.67
 0 4 -14 -4.28 9.52
 0 4 -14 0.8 9.48
 0 4 -14 17.67 21.52
 0 4 -13 445.1 36.88
 0 4 -13 387.48 29.07
 0 4 -13 324.21 27.5
 0 4 -13 321.36 28.45
 0 4 -13 265.94 28.44
 0 4 -13 431.85 29.12
 0 4 -13 339.25 28.85
 0 4 -13 380.6 29.4
 0 4 -13 446.36 30.57
 0 4 -13 311.72 28.55
 0 4 -12 805.7 68.95
 0 4 -12 918.28 69.4
 0 4 -12 839 68.44
 0 4 -12 1063.26 69.21
 0 4 -12 1015.76 73.77
 0 4 -12 973.44 69.08
 0 4 -12 823.82 69.07
 0 4 -12 1233.47 70.52
 0 4 -12 729.72 68.91
 0 4 -12 849.76 72.19
 0 4 -11 503.23 41.14
 0 4 -11 394.81 42.76
 0 4 -11 638.97 41.21
 0 4 -11 469.39 40.88
 0 4 -11 530.97 41.34
 0 4 -11 607.15 46.26
 0 4 -11 549.14 41.26
 0 4 -11 464.92 40.9
 0 4 -11 716.93 42.57
 0 4 -11 500.74 40.47
 0 4 -11 463.89 43.56
 0 4 -10 860.96 78.65
 0 4 -10 1024.99 81.04
 0 4 -10 873.43 79.97
 0 4 -10 987.39 78.94
 0 4 -10 1188.15 78.83
 0 4 -10 1174.65 79.01
 0 4 -10 919.72 78.58
 0 4 -10 1032.13 78.74
 0 4 -10 1325.36 79.8
 0 4 -9 615.7 46.25
 0 4 -9 495.73 43.48
 0 4 -9 531.78 44.56
 0 4 -8 62.03 16.89
 0 4 -8 46.72 13.97
 0 4 -8 42.9 8.24
 0 4 -7 1611.83 121.23
 0 4 -7 1601.11 122.93
 0 4 -7 1545.63 122.14
 0 4 -7 1621.71 123.08
 0 4 -6 333.32 27.18
 0 4 -6 310.46 30.1
 0 4 -6 342.9 27.51
 0 4 -6 366.19 30.41
 0 4 -5 284.93 23.98
 0 4 -5 277.29 26.13
 0 4 -5 292.14 23.67
 0 4 -5 293.07 25.88
 0 4 -4 44.31 9.11
 0 4 -3 3196.13 242.13
 0 4 -1 2539.18 196.45
 0 4 -1 2668.05 196.82
 0 4 0 2987.87 223.44
 0 4 0 2907.43 223.71
 0 4 1 9.38 4.93
 0 4 1 6.37 8.5
 0 4 2 -0.84 4.61
 0 4 2 5.69 7
 0 4 3 7.62 6.15
 0 4 3 11.03 4.77
 0 4 4 172.76 16.38
 0 4 4 208.53 16.17
 0 4 5 1049.46 73.98
 0 4 5 834.17 74.58
 0 4 6 86.11 9.03
 0 -4 -7 19.4 12.82
 0 -4 -7 16.41 7.95
 0 -4 -8 40.71 9.03
 0 -4 -8 55.93 14.21
 0 -4 -8 34.17 11.04
 0 -4 -8 35.28 17.72
 0 -4 -9 77.63 11.22
 0 -4 -9 102.25 20
 0 -4 -9 66.07 18.28
 0 -4 -9 81.68 16.24
 0 -4 -9 60.75 13.47
 0 -4 -9 69.96 12.72
 0 -4 -10 306.59 31.74
 0 -4 -10 334.24 35.94
 0 -4 -10 394.38 30.89
 0 -4 -11 438.11 41.62
 0 -4 -11 425.69 46.47
 0 -4 -11 541.28 45.42
 0 -4 -11 571.35 41.09
 0 -4 -12 551.71 59.88
 0 -4 -12 737.35 54.62
 0 -4 -13 301.56 33.54
 0 -4 -13 279.97 26.77
 0 -4 -14 137.08 17.36
 0 -4 -14 155.54 19.61
 0 -4 -15 17.15 8.15
 0 -4 -15 21.43 11.98
 0 -4 -15 14.8 9.23
 0 -4 -15 44.29 10.61
 0 -4 -16 -0.32 10.37
 0 -4 -16 3.2 8.73
 0 -4 -16 -4.62 7.72
 0 -4 -17 -7.47 7.17
 0 5 -21 9.36 5.93
 0 5 -20 154.11 11.8
 0 5 -20 72.97 10.46
 0 5 -19 94.53 11.2
 0 5 -19 81.09 11.83
 0 5 -18 54.75 11.78
 0 5 -18 165.29 13.35
 0 5 -18 131.57 12.24
 0 5 -18 74.29 11.01
 0 5 -16 98.65 12.63
 0 5 -16 68.24 13.4
 0 5 -16 55.78 13.48
 0 5 -16 76.55 12.23
 0 5 -16 53.72 10.46
 0 5 -16 80.02 11.95
 0 -5 16 69.35 13.29
 0 5 -16 73.49 11.05
 0 5 -15 152.02 14.16
 0 5 -15 110.52 13.57
 0 5 -15 115.51 26.65
 0 5 -15 90.94 12.63
 0 5 -15 95.7 15.29
 0 5 -15 94.48 14.1
 0 5 -15 102.37 12.49
 0 5 -15 129.22 14.17
 0 5 -14 202.99 17.63
 0 5 -14 172.34 17.2
 0 5 -14 172.72 28.59
 0 5 -14 155.47 16.62
 0 5 -14 150.93 18
 0 5 -14 187.64 15.09
 0 5 -14 210.12 17.69
 0 5 -14 157.55 16.83
 0 5 -14 145.88 16.19
 0 5 -13 169.23 18.08
 0 5 -13 184.84 21.79
 0 5 -13 231.98 28.64
 0 5 -13 179.52 17.83
 0 5 -13 215.99 17.12
 0 5 -13 190.35 18.77
 0 5 -13 236.96 18.91
 0 5 -13 213.6 18.5
 0 5 -13 216.66 19.27
 0 5 -13 197.24 18.82
 0 5 -12 591.34 42.26
 0 5 -12 490.75 42.07
 0 5 -12 472.78 44.81
 0 5 -12 498.05 41.95
 0 5 -12 534.06 41.47
 0 5 -12 573.19 48.11
 0 5 -12 549.7 42.13
 0 5 -12 648.22 43.62
 0 5 -12 606.94 42.34
 0 5 -12 512.23 42.32
 0 5 -12 471.67 41.87
 0 5 -12 505.69 44.64
 0 5 -11 427.82 36.12
 0 5 -11 385.66 36.08
 0 5 -11 496.27 42.26
 0 5 -11 448.11 36.52
 0 5 -11 568.52 38
 0 5 -11 436.33 36.61
 0 5 -11 510.84 36.7
 0 5 -11 416.15 38.66
 0 5 -11 497.55 39.56
 0 5 -11 523.65 36.66
 0 5 -10 101.8 19.76
 0 5 -10 91.82 10.85
 0 5 -10 80.77 12.72
 0 5 -10 105.22 10.2
 0 5 -10 64.47 8.43
 0 5 -10 78.15 8.94
 0 5 -10 102.42 10.26
 0 5 -10 77.61 10.35
 0 5 -9 202.98 16.81
 0 5 -9 137.66 20.73
 0 5 -9 131.23 17.45
 0 5 -9 211.15 16.79
 0 5 -9 183.52 17.03
 0 5 -9 246.27 18.7
 0 5 -8 46.21 7.63
 0 5 -8 44.74 17.62
 0 5 -8 35 14.42
 0 5 -8 35.47 7.73
 0 5 -7 1043.05 80.2
 0 5 -7 1124.92 82.43
 0 5 -7 1035.35 80.92
 0 5 -7 986.48 82.45
 0 5 -6 524.58 42.24
 0 5 -6 580.35 44.3
 0 5 -6 554.54 42.59
 0 5 -6 475.44 44.82
 0 5 -5 789.07 58.14
 0 5 -5 666.94 56.85
 0 5 -5 767.77 57.14
 0 5 -4 747.81 37.14
 0 5 -4 614.34 35.16
 0 5 -3 1335.31 91.92
 0 5 -3 1083.79 91.07
 0 5 -2 2721.72 206.63
 0 5 -1 771.99 59.87
 0 5 -1 770.67 60.58
 0 5 -1 774.57 60.19
 0 5 0 12.19 9.47
 0 5 0 9.39 5.73
 0 5 1 2.7 8.06
 0 5 1 2.3 5.37
 0 5 2 32.96 8.36
 0 5 2 20.77 6.31
 0 5 3 150.58 12.86
 0 5 3 100.96 12.17
 0 5 4 644.12 47.8
 0 5 4 575.89 48.3
 0 5 5 -0.43 4.93
 0 5 5 5.75 5.56
 0 5 6 2.8 5.01
 0 -5 -6 23.77 12.5
 0 -5 -7 67.4 18.35
 0 -5 -7 55.53 9.24
 0 -5 -7 63.79 14.54
 0 -5 -7 46.22 11.41
 0 -5 -8 78.61 18.05
 0 -5 -8 110.09 17.32
 0 -5 -8 92.47 12.13
 0 -5 -8 91.77 13.47
 0 -5 -9 183.81 18.2
 0 -5 -9 252.8 26.38
 0 -5 -9 224.49 23.19
 0 -5 -9 149.55 19.57
 0 -5 -10 427.25 48.79
 0 -5 -10 529.03 48.33
 0 -5 -11 701.39 53.75
 0 -5 -11 782.03 59.46
 0 -5 -12 158.24 15.59
 0 -5 -12 113.9 25.71
 0 5 13 217.56 20.41
 0 -5 -13 141.62 15.69
 0 -5 -14 8.21 12.26
 0 -5 -14 26.32 8.3
 0 -5 -15 -1.5 8.12
 0 -5 -15 9.99 9.28
 0 -5 -15 -6 10.77
 0 -5 -16 6.68 7.91
 0 -5 -16 0.22 6.59
 0 -5 -16 7.75 9.3
 0 -5 -17 5.31 5.14
 0 6 -21 33.48 6.73
 0 6 -21 14.19 5
 0 6 -20 80.84 9.34
 0 6 -20 58.94 9.79
 0 6 -19 60.01 8.6
 0 6 -19 33.77 9.21
 0 6 -18 65.41 9.9
 0 6 -18 47.2 10.71
 0 6 -16 88.5 12.38
 0 6 -16 78.68 11.62
 0 6 -16 61.88 10.41
 0 6 -16 67.02 10.39
 0 -6 16 61.49 12.53
 0 6 -16 62.75 12.62
 0 6 -16 67.98 13.39
 0 6 -15 267.71 22
 0 6 -15 241.73 21.75
 0 6 -15 229.6 21.43
 0 6 -15 196.21 22.03
 0 -6 15 250.96 23.35
 0 6 -15 237.75 23.2
 0 6 -15 244.97 20.38
 0 6 -15 303.31 22.53
 0 6 -14 155.41 16.27
 0 6 -14 202.8 17.04
 0 6 -14 127.91 15.19
 0 6 -14 135.86 15.69
 0 6 -14 163.97 28.44
 0 6 -14 180.97 14.51
 0 6 -14 145.75 17.01
 0 6 -14 158.92 15.8
 0 6 -14 156.38 19.78
 0 6 -14 189.74 16.78
 0 6 -13 40.46 10.3
 0 6 -13 37.75 6.76
 0 6 -13 51.92 9.29
 0 6 -13 43.4 9.9
 0 6 -13 40.96 9.97
 0 6 -13 55.77 22.34
 0 6 -13 49.68 14.48
 0 6 -13 41.64 11.28
 0 6 -13 40.76 7.49
 0 6 -13 40.37 8.51
 0 6 -13 53.91 10.38
 0 6 -12 262.55 19.69
 0 6 -12 198.84 19.21
 0 6 -12 199.48 18.48
 0 6 -12 199.37 18.53
 0 6 -12 203.52 19.43
 0 6 -12 227.83 28.13
 0 6 -12 206.79 18.02
 0 6 -12 204.25 21.81
 0 6 -12 249.62 19.13
 0 6 -12 225.62 23.32
 0 6 -12 232.11 19.52
 0 6 -11 9.32 7.92
 0 6 -11 7.35 5.67
 0 6 -11 -0.37 12.63
 0 6 -11 3.03 7.32
 0 6 -11 6.79 7.82
 0 6 -11 9.65 7.45
 0 6 -11 5.46 8.39
 0 6 -11 5.78 4.98
 0 6 -11 5.38 8.65
 0 6 -11 17.66 17.93
 0 6 -10 208.77 19.21
 0 6 -10 262.52 19.93
 0 6 -10 196.51 26.79
 0 6 -10 237.77 20.25
 0 6 -10 220.7 19.96
 0 6 -10 271.85 20.2
 0 6 -10 258.8 20.12
 0 6 -10 181.49 21.38
 0 6 -9 601.18 45.1
 0 6 -9 539.06 44.94
 0 6 -9 539.32 44.7
 0 6 -9 644.55 44.97
 0 6 -8 11.23 7.38
 0 6 -8 6.83 13.58
 0 6 -8 6.47 6.45
 0 6 -7 79.44 9.94
 0 6 -7 70.15 10.73
 0 6 -7 91.55 15.39
 0 6 -6 97.58 11.41
 0 6 -6 124.81 16.16
 0 6 -6 95.69 12.26
 0 6 -5 2003.67 144.1
 0 6 -5 1792.16 143.2
 0 6 -4 5055.43 362.74
 0 6 -4 4569.63 362.37
 0 6 -3 6389.21 482.47
 0 6 -3 6384.79 482.57
 0 6 -2 2051.01 156.42
 0 6 -1 398.43 30.34
 0 6 -1 378.54 29.62
 0 6 -1 299.09 30.09
 0 6 0 5.69 6.41
 0 6 0 12.24 9.21
 0 6 1 26.22 7.48
 0 6 1 41.49 9.6
 0 6 2 1.24 5.98
 0 6 2 -2.12 8.03
 0 6 3 22.06 7.34
 0 6 3 34.9 8.04
 0 6 4 85.02 10.51
 0 6 4 88.76 9.83
 0 6 5 13.2 5.99
 0 -6 -6 25.42 18.45
 0 -6 -6 12.12 7.4
 0 -6 -6 12.9 13.27
 0 -6 -7 116.05 18.07
 0 -6 -7 92.18 12.19
 0 -6 -8 222.13 29.58
 0 -6 -8 305.43 30.16
 0 -6 -9 241.7 34.24
 0 -6 -9 322.34 33.61
 0 -6 -10 215.19 32.74
 0 -6 -10 305.81 31.67
 0 -6 -11 91.14 23.72
 0 -6 -11 123.2 21.01
 0 6 12 14.37 11.82
 0 -6 -12 -6.78 20.86
 0 -6 -13 3.96 12.2
 0 -6 -14 36.11 11.59
 0 -6 -14 18.07 10.09
 0 -6 -14 6.6 8.83
 0 -6 -15 9.66 9.74
 0 -6 -15 3.38 7.28
 0 -6 -16 14.33 6.48
 0 7 -21 8.94 4.94
 0 7 -20 24.77 6.37
 0 7 -20 21.21 6.97
 0 7 -19 21.92 7.13
 0 7 -19 25.29 9.31
 0 7 -19 13.52 7.63
 0 7 -18 15.77 7.93
 0 7 -18 22.88 8.88
 0 7 -18 44.9 10.36
 0 7 -16 30.07 9.99
 0 7 -16 32.73 9.93
 0 7 -16 30.62 8.69
 0 7 -16 34.13 8.18
 0 7 -16 32.81 6.62
 0 7 -16 31.63 10.78
 0 7 -15 217.65 17.04
 0 7 -15 228.28 19.21
 0 7 -15 189.82 18.45
 0 7 -15 202.55 18.09
 0 7 -15 176.24 19.73
 0 7 -15 162.02 18.52
 0 7 -15 181.52 17.95
 0 7 -15 183.64 22.44
 0 7 -14 166.15 20.06
 0 7 -14 151.66 20.83
 0 7 -14 167.03 15.08
 0 7 -14 166.54 15.88
 0 7 -14 147.61 16.48
 0 7 -14 181.35 16.16
 0 7 -14 200.67 17.26
 0 7 -14 158.79 17.42
 0 7 -13 5.19 5.51
 0 7 -13 1.17 9.47
 0 7 -13 5.43 7.69
 0 7 -13 -1.87 9.12
 0 7 -13 1.03 5.61
 0 7 -13 0.68 9.69
 0 7 -13 10.17 13.76
 0 7 -13 -2.27 8.87
 0 7 -12 16.71 8.6
 0 7 -12 5.29 5.28
 0 7 -12 7.98 8.07
 0 7 -12 8.13 13.17
 0 7 -12 -0.56 8.28
 0 7 -12 0.14 7.39
 0 7 -12 4.88 9.27
 0 7 -11 525.13 46.3
 0 7 -11 639.88 44
 0 7 -11 541.48 43.87
 0 7 -11 554.78 47.1
 0 7 -11 609.56 44.2
 0 7 -11 558.06 44.06
 0 7 -11 496.12 43.73
 0 7 -10 471.06 38.2
 0 7 -10 491.42 41.35
 0 7 -10 535 38.01
 0 7 -10 436.58 37.85
 0 7 -10 497.11 37.94
 0 7 -10 483.33 40.41
 0 7 -9 134.69 13.83
 0 7 -9 146.29 14.01
 0 7 -9 144.39 12.28
 0 7 -9 120.16 13.5
 0 7 -9 145.86 13.03
 0 7 -8 667.62 49.09
 0 7 -8 668.11 51.23
 0 7 -8 590.78 50.14
 0 7 -8 613.24 49.33
 0 7 -7 2020.36 104.8
 0 7 -7 2013.18 105.25
 0 7 -7 1761.2 103.47
 0 7 -6 3343.95 244
 0 7 -6 3105.09 243.22
 0 7 -5 7420.12 546.38
 0 7 -5 7066.74 545.98
 0 7 -4 6638.01 490.93
 0 7 -4 6357.1 490.79
 0 7 -3 2577.98 185.74
 0 7 -3 2302.23 185.62
 0 7 -2 1735.62 134.9
 0 7 -2 1806.09 135.37
 0 7 -1 37.58 10.24
 0 7 0 16.66 8.37
 0 7 0 29.56 9.44
 0 7 1 222.99 22.14
 0 7 1 272.05 22.38
 0 7 2 246.45 23.95
 0 7 2 294.79 23.82
 0 7 3 33.96 8.47
 0 7 3 51.24 8.51
 0 7 4 83.45 12.99
 0 7 4 142.69 12.27
 0 -7 -6 109.23 19.29
 0 -7 -6 186.63 24.99
 0 -7 -7 367.46 37.6
 0 -7 -7 471.22 40.67
 0 -7 -8 184.32 27.77
 0 -7 -8 223.02 26.46
 0 -7 -9 95.08 23.64
 0 -7 -9 113.81 21.45
 0 -7 -10 71.12 19.3
 0 -7 -10 61.92 22.56
 0 7 11 -5.02 11.58
 0 -7 -11 -2.4 21.76
 0 7 12 73.43 9.92
 0 -7 -13 48.28 12.96
 0 -7 -13 19.8 9.67
 0 -7 -14 59.08 9.78
 0 -7 -14 46.94 11.13
 0 -7 -15 5.82 7.03
 0 -7 -15 6.79 8.49
 0 8 -21 -0.43 5.01
 0 8 -20 0.28 6.47
 0 8 -20 -2.36 5.88
 0 8 -20 1.9 8.51
 0 8 -19 12.9 7.63
 0 8 -19 14.46 7.07
 0 8 -18 3.97 8.15
 0 8 -18 12.6 7.52
 0 8 -18 6.93 5.63
 0 8 -18 8.07 10.18
 0 8 -17 19.05 6
 0 8 -16 53.89 10.55
 0 8 -16 52.77 9.74
 0 8 -16 56.31 11.91
 0 8 -16 67.02 7.73
 0 8 -16 45.24 8.92
 0 8 -15 16.28 5.86
 0 8 -15 15.75 7.01
 0 8 -15 17.41 10.78
 0 8 -15 22.29 9.5
 0 8 -15 18.85 10.94
 0 8 -15 8.05 14.45
 0 8 -15 23.47 11.48
 0 8 -15 17.25 9.53
 0 8 -15 14 8.17
 0 8 -14 53.24 15.53
 0 8 -14 31.18 11.21
 0 8 -14 48.94 9.94
 0 8 -14 39.61 9.89
 0 8 -14 46.99 9.08
 0 8 -14 40.28 7.68
 0 8 -14 49.42 7.24
 0 8 -14 44.29 11.28
 0 8 -13 212.8 22.21
 0 8 -13 236.65 19.78
 0 8 -13 202.61 18.85
 0 8 -13 188.76 19.15
 0 8 -13 235.39 24.05
 0 8 -13 231.66 18.47
 0 8 -13 222.77 20.08
 0 8 -13 218.07 19.02
 0 8 -12 469.24 34.91
 0 8 -12 446.43 35.08
 0 8 -12 463.68 34.64
 0 8 -12 435.02 38.41
 0 8 -12 418.23 37.71
 0 8 -12 459.4 35.17
 0 8 -12 363.85 34.53
 0 8 -11 272.65 23.67
 0 8 -11 291.2 23.03
 0 8 -11 298.24 23.11
 0 8 -11 325.05 27.67
 0 8 -11 286.62 26.07
 0 8 -11 270.89 23.84
 0 8 -11 249.66 23.13
 0 8 -10 211.09 16.43
 0 8 -10 171.29 17.19
 0 8 -10 203.85 16.7
 0 8 -10 201.3 21.22
 0 8 -10 224.72 19.45
 0 8 -10 191.3 17.8
 0 8 -10 161.16 16.79
 0 8 -9 186.42 21.12
 0 8 -9 201.14 16.77
 0 8 -9 198.42 19.02
 0 8 -9 175.25 17.17
 0 8 -9 208 16.31
 0 8 -9 186.45 18.07
 0 8 -9 184.49 17.9
 0 8 -8 2280.45 200.56
 0 8 -8 2694.85 200.55
 0 8 -8 3034.05 200.73
 0 8 -8 2500.9 201.58
 0 8 -8 2701.16 200.33
 0 8 -7 3698.71 298.13
 0 8 -7 3988.12 296.97
 0 8 -7 4101.77 299.18
 0 8 -6 1604.47 119.2
 0 8 -6 1491.52 118.41
 0 8 -5 2180.53 162.24
 0 8 -5 2061.88 161.85
 0 8 -4 333.21 28.74
 0 8 -4 306.5 27.61
 0 8 -3 112.56 15.13
 0 8 -3 112.96 13.69
 0 8 -2 196.86 19.88
 0 8 -2 194.54 19.27
 0 8 -1 8.74 9.71
 0 8 -1 -0.55 9.37
 0 8 0 210.65 20.16
 0 8 1 356.51 30.22
 0 8 2 41.07 7.52
 0 8 2 46.24 9.31
 0 8 3 28.24 8.22
 0 8 4 -1.1 6.83
 0 -8 -5 92.21 22.85
 0 -8 -6 315.82 33.46
 0 -8 -6 264.88 28.93
 0 -8 -7 172.5 25.68
 0 -8 -7 164.5 24.12
 0 -8 -8 4.15 23.84
 0 -8 -8 9.47 19.65
 0 -8 -8 8.86 16.93
 0 -8 -9 17.69 19.76
 0 -8 -9 6.16 22.96
 0 -8 -9 -6.8 16.47
 0 -8 -10 88.73 24.22
 0 -8 -10 160.91 26.39
 0 -8 -11 143.59 22.88
 0 8 11 184.56 16.41
 0 8 12 91.93 10.54
 0 -8 -13 5.53 8.28
 0 -8 -13 21.25 10.75
 0 -8 -14 1.63 7.53
 0 -8 -14 7.99 8.19
 0 9 -21 2.64 4.93
 0 9 -20 3.93 6.08
 0 9 -20 -7.73 6.68
 0 9 -19 5.18 7.36
 0 9 -19 6.74 6.76
 0 9 -19 16.83 9.61
 0 9 -19 5.49 5.18
 0 9 -18 37.35 6.11
 0 9 -18 15.9 8.66
 0 9 -18 28.04 10.67
 0 9 -18 27.16 7.5
 0 9 -18 19.94 7.92
 0 9 -17 41.96 8.17
 0 9 -17 42.45 6.92
 0 9 -16 31.8 7.86
 0 9 -16 47.29 7.05
 0 9 -16 44.59 10.17
 0 9 -16 43.2 13.02
 0 9 -16 42.3 9.14
 0 9 -16 52.29 11.92
 0 9 -15 53.33 8.71
 0 9 -15 63.62 7.96
 0 9 -15 69.87 10.8
 0 9 -15 57.81 13.62
 0 9 -15 64.97 15.8
 0 9 -15 50.28 12.11
 0 9 -15 57.36 9.72
 0 9 -14 103.77 18.31
 0 9 -14 92.66 15.51
 0 9 -14 114.99 11.25
 0 9 -14 99.9 14.38
 0 9 -14 120.12 12.3
 0 9 -14 116.76 13.23
 0 9 -14 108.48 11.77
 0 9 -13 241.47 24.85
 0 9 -13 237.44 26.02
 0 9 -13 261.74 21.09
 0 9 -13 256.7 21.62
 0 9 -13 266.52 23.01
 0 9 -13 234.27 21.47
 0 9 -13 262.82 22.25
 0 9 -12 307.74 27.31
 0 9 -12 308.36 30.45
 0 9 -12 333.06 26.39
 0 9 -12 324.19 29.58
 0 9 -12 338.6 26.95
 0 9 -12 313.2 26.36
 0 9 -11 15.44 5.1
 0 9 -11 10 8.15
 0 9 -11 12.21 7.83
 0 9 -11 17.62 12.83
 0 9 -11 10.16 7.09
 0 9 -11 12.26 10.03
 0 9 -10 446.78 35.77
 0 9 -10 472.12 35.43
 0 9 -10 459.25 39.04
 0 9 -10 433.78 35.33
 0 9 -10 473.41 38.26
 0 9 -10 418.17 36.22
 0 9 -9 1632.2 122.89
 0 9 -9 1648.16 122.63
 0 9 -9 1812.13 123.05
 0 9 -9 1643.25 125.41
 0 9 -9 1618.05 122.65
 0 9 -9 1728.35 125.57
 0 9 -9 1308.06 122.96
 0 9 -8 2210.64 153.46
 0 9 -8 2020.33 153.04
 0 9 -8 1994.34 155.45
 0 9 -8 1946.93 153.02
 0 9 -8 1958.95 153.26
 0 9 -8 2003.98 155.65
 0 9 -7 1277.15 105.02
 0 9 -7 1413.97 104.8
 0 9 -7 1476.11 104.92
 0 9 -7 1337.84 104.69
 0 9 -6 1563.86 118.03
 0 9 -6 1543.09 117.92
 0 9 -5 896.36 69.98
 0 9 -5 953.94 70.17
 0 9 -5 867.63 72.24
 0 9 -4 86.55 9.51
 0 9 -4 71.04 9.34
 0 9 -3 0.48 10.95
 0 9 -3 -3.15 6.83
 0 9 -3 -0.47 6.62
 0 9 -2 100.68 10.14
 0 9 -2 81.71 10.16
 0 9 -1 460.58 33.14
 0 9 -1 378.35 33.22
 0 9 0 442.69 34.7
 0 9 1 51.68 7.94
 0 9 2 283.56 23.44
 0 9 3 9.14 8.12
 0 -9 -5 36.98 23.14
 0 -9 -5 9.95 15.9
 0 -9 -6 80.46 25.54
 0 -9 -6 38.84 17.69
 0 -9 -7 68.67 24.7
 0 -9 -7 14.32 19.52
 0 -9 -7 23.44 17.76
 0 -9 -8 88.94 22.15
 0 9 8 124.06 13.07
 0 -9 -8 93.55 21.13
 0 -9 -9 126.96 26.7
 0 -9 -9 304.39 30.38
 0 -9 -10 324.46 38.68
 0 9 10 444.04 33.62
 0 9 11 290.87 24.01
 0 -9 -12 -2.79 7.96
 0 -9 -12 18.04 10.49
 0 -9 -13 9.11 8.57
 0 -9 -13 1.96 7.57
 0 -9 -14 2.34 5.29
 0 10 -21 5.09 4.93
 0 10 -20 1.52 4.77
 0 10 -20 6.69 6.51
 0 10 -20 0.42 5.88
 0 10 -19 6.18 5.11
 0 10 -19 -1.86 7.42
 0 10 -19 -0.22 6.69
 0 10 -18 3.84 7.16
 0 10 -18 1.41 5.08
 0 10 -18 4.46 6.15
 0 10 -18 15.43 10.55
 0 10 -18 16.83 8.1
 0 10 -17 74.46 10.1
 0 10 -17 65.32 10.82
 0 10 -17 76.01 8.2
 0 10 -17 68.12 12.89
 0 10 -17 59.88 9.08
 0 10 -16 91.77 11.19
 0 10 -16 62.79 14.19
 0 10 -16 86.84 11.99
 0 10 -15 164.79 24.87
 0 10 -15 230.14 20.53
 0 10 -15 247.32 21.18
 0 10 -15 228.11 24.65
 0 10 -15 241.26 19.75
 0 10 -15 241.4 20.63
 0 10 -15 245.28 22.41
 0 10 -14 92.4 14.37
 0 10 -14 83.91 12.42
 0 10 -14 98.53 10.91
 0 10 -14 105.92 10.49
 0 10 -14 103.71 11.85
 0 10 -14 96.61 17.9
 0 10 -14 108.03 14.8
 0 10 -13 41.59 7.02
 0 10 -13 35.63 9.73
 0 10 -13 32.94 6.61
 0 10 -13 30.58 10.06
 0 10 -13 42.96 14.87
 0 10 -13 33.18 12.12
 0 10 -13 42.33 8.78
 0 10 -12 46 8.59
 0 10 -12 35.92 9.68
 0 10 -12 32.71 10.15
 0 10 -12 30.97 14.4
 0 10 -12 41.23 6.82
 0 10 -12 42.11 12.21
 0 10 -11 407.96 35.89
 0 10 -11 413.8 31.65
 0 10 -11 390.09 32.13
 0 10 -11 409.16 31.73
 0 10 -11 316.63 32.92
 0 10 -11 431.58 35.08
 0 10 -10 580.89 50.75
 0 10 -10 665.97 53.06
 0 10 -10 628 49.91
 0 10 -10 691.11 49.69
 0 10 -10 639.52 52.45
 0 10 -10 631.77 49.52
 0 10 -10 623.57 49.3
 0 10 -9 561.59 47.73
 0 10 -9 602.42 49.62
 0 10 -9 591.59 46.78
 0 10 -9 578.82 48.92
 0 10 -9 594.36 46.29
 0 10 -9 599.93 46.23
 0 10 -9 612.43 46.41
 0 10 -8 522.83 45.39
 0 10 -8 589.62 46.91
 0 10 -8 519.72 44.2
 0 10 -8 553.64 43.67
 0 10 -8 575.18 46.61
 0 10 -8 608.22 43.94
 0 10 -8 558.05 43.61
 0 10 -7 866.68 73.09
 0 10 -7 905.36 70.45
 0 10 -7 881.57 72.24
 0 10 -7 963.44 70.45
 0 10 -6 492.2 41.95
 0 10 -6 486.27 40.66
 0 10 -6 542.28 38.75
 0 10 -6 431.04 38.77
 0 10 -6 506.54 38.6
 0 10 -5 55.13 10.26
 0 10 -5 48.5 8.24
 0 10 -5 50.86 7.69
 0 10 -4 60.05 10.71
 0 10 -4 51.69 8.12
 0 10 -4 51.78 8.09
 0 10 -3 4.35 8.79
 0 10 -3 2.25 6.56
 0 10 -3 1.57 6.6
 0 10 -3 6.25 6.32
 0 10 -2 221.79 20.15
 0 10 -2 290.75 22.99
 0 10 -2 240.79 19.89
 0 10 -1 389.63 30.4
 0 10 -1 351.97 30.19
 0 10 0 49.77 8.39
 0 10 0 85.4 11.32
 0 10 1 4.8 7.03
 0 10 1 23.88 8.73
 0 10 2 45.45 9.76
 0 10 3 8.89 8.2
 0 -10 -4 8.73 23.31
 0 -10 -5 11.38 24.67
 0 -10 -5 2.7 16.73
 0 -10 -6 204.99 27.61
 0 10 6 231.96 20.56
 0 -10 -7 432.05 42.4
 0 -10 -7 343.26 41.5
 0 10 7 474.64 36.47
 0 -10 -8 404.29 41.76
 0 10 9 512.82 38.87
 0 -10 -9 406.87 43.81
 0 10 10 313.34 24.66
 0 -10 -10 245.21 29.57
 0 10 11 68.74 9.46
 0 -10 -11 95.52 11.25
 0 -10 -12 -0.57 8.23
 0 10 12 7.36 5.23
 0 -10 -13 -1.32 5.84
 0 11 -20 17.13 4.88
 0 11 -20 9.22 6.21
 0 11 -19 67.32 9.6
 0 11 -19 77.04 7.65
 0 11 -19 54.31 8.88
 0 11 -18 123.74 13.1
 0 11 -18 104.56 12.51
 0 11 -18 136.06 13.73
 0 11 -17 205.73 15.68
 0 11 -17 149.57 16.31
 0 11 -17 191.12 17.33
 0 11 -17 176.4 16.67
 0 11 -16 188.38 21.49
 0 11 -15 233.24 23.32
 0 11 -15 199.84 18.97
 0 11 -15 220.8 19.88
 0 11 -15 210.35 19.25
 0 11 -15 192.33 24.16
 0 11 -15 228.29 18.4
 0 11 -14 399.88 34.66
 0 11 -14 383.14 35.14
 0 11 -14 375.22 31.18
 0 11 -14 399.52 30.85
 0 11 -14 352.71 30.61
 0 11 -14 368.82 30.14
 0 11 -13 10.75 8.06
 0 11 -13 6.69 5.78
 0 11 -13 4.95 9.64
 0 11 -13 11.73 8.9
 0 11 -13 4.35 13.94
 0 11 -13 1.8 5.65
 0 11 -12 462.71 37.83
 0 11 -12 378.17 37.99
 0 11 -12 431.41 34.68
 0 11 -12 466.61 34.14
 0 11 -12 400.02 33.99
 0 11 -12 405.7 33.58
 0 11 -11 159.25 19.84
 0 11 -11 134.16 13.85
 0 11 -11 145.31 15.61
 0 11 -11 161.23 13.63
 0 11 -11 165.98 17.58
 0 11 -11 132.86 14.47
 0 11 -10 346.2 28.64
 0 11 -10 341.01 29.78
 0 11 -10 326.4 25.14
 0 11 -10 295.22 24.98
 0 11 -10 287.29 26.26
 0 11 -10 291.82 25.38
 0 11 -10 295.43 27.08
 0 11 -9 563.65 45.45
 0 11 -9 495.42 43.51
 0 11 -9 482.68 41.74
 0 11 -9 586.9 45.3
 0 11 -9 568.44 41.89
 0 11 -9 534.85 41.56
 0 11 -8 131.63 18.06
 0 11 -8 120.28 14.69
 0 11 -8 104.78 13.18
 0 11 -8 135.78 12.18
 0 11 -8 133.03 12.64
 0 11 -8 134.6 15.4
 0 11 -7 71.18 11.35
 0 11 -7 65.91 14.31
 0 11 -7 67.34 10.86
 0 11 -7 77.91 9.28
 0 11 -6 -7.72 12.15
 0 11 -6 6.75 8.2
 0 11 -6 8.08 9.76
 0 11 -6 13.98 6.96
 0 11 -5 33.81 12.53
 0 11 -5 21.95 9.03
 0 11 -5 27.73 7.31
 0 11 -4 1.95 6.46
 0 11 -4 -5.76 11.94
 0 11 -4 1.37 6.71
 0 11 -4 7.97 8.94
 0 11 -3 11.98 6.72
 0 11 -3 14.46 6.92
 0 11 -3 7.95 8.81
 0 11 -2 42.12 7.56
 0 11 -2 52.51 10.49
 0 11 -2 29.15 7.63
 0 11 -1 121.73 13.79
 0 11 -1 98.79 11.09
 0 11 -1 99.1 10.88
 0 11 0 22.42 7.9
 0 11 0 23.27 7.28
 0 11 0 22.95 9.29
 0 11 1 14.38 7.96
 0 11 1 24.39 7.28
 0 11 1 12.95 9.32
 0 11 2 5.09 7.43
 0 11 2 8.1 8.4
 0 11 3 4.56 7.65
 0 -11 -4 5.36 24.44
 0 11 4 6.8 8.1
 0 -11 -5 243.16 31.87
 0 11 5 310.46 25.6
 0 -11 -6 653.28 60.21
 0 -11 -6 863.67 62.86
 0 11 6 785.04 55.04
 0 -11 -7 637.17 57.23
 0 11 8 433.06 33.25
 0 -11 -8 342.53 38.62
 0 11 9 334.74 25.74
 0 -11 -9 241.13 30.5
 0 11 10 57.48 8.49
 0 -11 -11 0.56 8.51
 0 11 11 13.3 5.79
 0 -11 -11 11.34 8.34
 0 -11 -12 2.62 5.5
 0 12 -20 66.66 9.62
 0 12 -20 106 8.67
 0 12 -19 127.93 13.14
 0 12 -19 118.15 12.4
 0 12 -18 192.29 17.71
 0 12 -18 166.43 17.15
 0 12 -17 167.23 16.18
 0 12 -17 184.76 15.14
 0 12 -17 185.21 17.03
 0 12 -17 166.58 15.85
 0 12 -16 65.11 10.08
 0 12 -16 65.26 11.32
 0 12 -16 63.22 8.63
 0 12 -16 66.91 7.81
 0 12 -15 12.77 14.19
 0 12 -15 2.36 9.46
 0 12 -15 9.33 9.85
 0 12 -15 10.22 8.53
 0 12 -15 13.57 5.55
 0 12 -14 39.71 6.51
 0 12 -14 43.43 10.68
 0 12 -14 34.64 6.91
 0 12 -14 35.33 9
 0 12 -14 31.36 10.23
 0 12 -14 29.62 14.85
 0 12 -13 94.48 14.1
 0 12 -13 85.94 16.88
 0 12 -13 84.98 9.65
 0 12 -13 91.18 11.58
 0 12 -13 81.98 13.22
 0 12 -13 114.88 10.44
 0 12 -12 268.97 26.71
 0 12 -12 337.04 25.47
 0 12 -12 307.63 24.95
 0 12 -12 303.66 30.14
 0 12 -12 323.15 29.15
 0 12 -12 290.79 25.81
 0 12 -11 108.84 12.68
 0 12 -11 116.45 17.25
 0 12 -11 119.41 11.13
 0 12 -11 113.23 14.79
 0 12 -11 102.95 13.83
 0 12 -11 98.92 11.59
 0 12 -10 57.7 7.25
 0 12 -10 58.84 11.03
 0 12 -10 65.31 15.04
 0 12 -10 51.75 8.69
 0 12 -10 47.77 10.35
 0 12 -10 38.79 9.74
 0 12 -9 55.7 7.55
 0 12 -9 60.64 10.76
 0 12 -9 62.5 14.67
 0 12 -9 52.68 8.58
 0 12 -9 52.21 10.85
 0 12 -9 53.78 10.43
 0 12 -8 12.65 8.5
 0 12 -8 26.34 12.86
 0 12 -8 17.28 7.35
 0 12 -8 9.29 9.8
 0 12 -8 21.7 9.34
 0 12 -8 9.47 5.33
 0 12 -7 21.22 13.52
 0 12 -7 9.19 9.15
 0 12 -7 7.15 7.18
 0 12 -6 31.21 12.7
 0 12 -6 34.71 9.98
 0 12 -6 27.76 7.65
 0 12 -5 1.04 12.79
 0 12 -5 10.27 7.05
 0 12 -5 -4.65 9.02
 0 12 -4 0.95 7.12
 0 12 -4 3.47 6.92
 0 12 -4 8.19 9.35
 0 12 -3 15.79 7.36
 0 12 -3 15.53 7.18
 0 12 -3 18.38 9.55
 0 12 -2 16 7.25
 0 12 -2 11.73 7.36
 0 12 -2 24.64 9.82
 0 12 -1 5.57 7.28
 0 12 -1 8.95 9.35
 0 12 -1 6.91 7.51
 0 12 0 91.56 12.78
 0 12 0 124.65 12.13
 0 12 0 135.46 14.91
 0 12 1 15.6 7.85
 0 12 1 14.81 9.25
 0 12 2 3.18 7.92
 0 12 2 7.83 7.01
 0 12 2 10.33 8.82
 0 -12 -3 82.79 26.05
 0 12 3 53.74 9.56
 0 12 4 208.2 18.37
 0 -12 -4 167.46 26.11
 0 -12 -4 225.35 31.5
 0 12 5 632.5 48.19
 0 -12 -5 693.06 56.42
 0 -12 -6 637.85 57.17
 0 12 7 420.83 31.79
 0 -12 -7 303 36.6
 0 12 8 140.99 13.18
 0 -12 -8 99.84 18.86
 0 -12 -9 32.45 13.45
 0 12 9 52.82 7.92
 0 12 10 -3.3 5.47
 0 -12 -10 -2.31 7.42
 0 -12 -11 -2.3 5.52
 0 13 -20 157.46 12.98
 0 13 -19 282.85 17.74
 0 13 -19 228.89 18.43
 0 13 -18 161.18 12.48
 0 13 -18 144.18 13.77
 0 13 -18 122.35 12.83
 0 13 -17 61.69 9.56
 0 13 -17 53.92 7.82
 0 13 -17 68.03 7.2
 0 13 -16 1.12 4.79
 0 13 -16 -7.53 5.67
 0 13 -15 29.03 10.1
 0 13 -14 99.6 9.93
 0 13 -14 85.78 12.09
 0 13 -14 120.51 14.76
 0 13 -14 112.58 17.65
 0 13 -14 95.88 10.72
 0 13 -13 328.99 31.62
 0 13 -13 320.2 26.43
 0 13 -13 371.39 31.14
 0 13 -13 292.76 27.39
 0 13 -13 351.48 27.05
 0 13 -12 120.01 18.67
 0 13 -12 117.05 11.74
 0 13 -12 145.83 12.28
 0 13 -12 131.25 15.91
 0 13 -12 97.78 13.88
 0 13 -11 3.47 6.99
 0 13 -11 4.52 8.25
 0 13 -11 -12.24 14.03
 0 13 -11 -4.7 5.35
 0 13 -11 -1.75 5.08
 0 13 -11 4.46 6.71
 0 13 -11 -0.76 9.59
 0 13 -11 0.75 8.34
 0 13 -10 409.3 32.64
 0 13 -10 455.86 38.04
 0 13 -10 381.61 34.04
 0 13 -10 435.32 35.59
 0 13 -10 429.57 33.28
 0 13 -10 401.47 32.96
 0 13 -10 419.25 36.82
 0 13 -9 284.95 27.26
 0 13 -9 231.59 23.99
 0 13 -9 311.04 25.43
 0 13 -9 259.27 22.13
 0 13 -9 261.48 22.09
 0 13 -9 255.86 25.9
 0 13 -8 37.19 9.87
 0 13 -8 32.02 7.89
 0 13 -8 28.59 9.79
 0 13 -8 45.69 14.5
 0 13 -8 22.87 6.19
 0 13 -7 123.58 14.88
 0 13 -7 109.75 12.02
 0 13 -7 113.53 17.55
 0 13 -6 27.62 9.96
 0 13 -6 17.53 7.59
 0 13 -6 18.09 4.95
 0 13 -5 -3.57 7.29
 0 13 -5 4.56 9.23
 0 13 -4 2.92 7.35
 0 13 -4 -2.01 7.28
 0 13 -4 0.41 9.33
 0 13 -3 8.88 7.5
 0 13 -3 10.32 7.73
 0 13 -3 0.42 9.31
 0 13 -2 223.55 21.1
 0 13 -2 199.61 18.34
 0 13 -2 202.44 18.1
 0 13 -1 131.07 15.62
 0 13 -1 138.25 13
 0 13 -1 105.98 13.5
 0 13 0 7.53 9.34
 0 13 0 4.22 7.84
 0 13 1 4.2 8.89
 0 13 1 1.12 7.85
 0 13 1 4.45 7.04
 0 13 2 17.42 8.37
 0 -13 -2 35.97 24.71
 0 13 3 208.81 19.08
 0 -13 -3 258.2 31.99
 0 -13 -4 503.29 48.23
 0 13 5 384.79 29.17
 0 -13 -5 261.16 34.4
 0 13 6 246.52 19.7
 0 -13 -6 160.21 25.36
 0 13 7 99.76 10.49
 0 -13 -7 61.96 16.39
 0 -13 -8 -5.36 11.42
 0 13 8 3.98 6.42
 0 -13 -9 26.43 7.81
 0 13 9 23.7 5.76
 0 14 -20 86.61 7.77
 0 14 -19 21.4 4.68
 0 14 -19 51.9 5.06
 0 14 -18 7.46 4.13
 0 14 -18 9.73 4.42
 0 14 -17 8.83 4.34
 0 14 -17 12.62 4.9
 0 14 -17 12.68 7.95
 0 14 -16 71.86 8.37
 0 14 -16 69.39 7.64
 0 14 -16 72.32 10.59
 0 14 -15 142.81 12.9
 0 14 -15 121.82 14.37
 0 14 -15 137.06 12.17
 0 14 -14 108.44 14.47
 0 14 -13 0.58 5.13
 0 14 -13 10.12 8.38
 0 14 -13 1.79 9.9
 0 14 -13 -3.47 5.14
 0 14 -12 138.1 12.63
 0 14 -12 149.86 13.14
 0 14 -12 164.08 20.07
 0 14 -12 119.02 13.07
 0 14 -12 164.5 17.34
 0 14 -12 132.97 15.84
 0 14 -11 134.89 18.72
 0 14 -11 117.56 11.8
 0 14 -11 132.37 15.1
 0 14 -11 125.37 11.97
 0 14 -11 114.59 12.22
 0 14 -11 121.72 15.84
 0 14 -11 122.6 11.43
 0 14 -10 430.73 33.79
 0 14 -10 472.92 37.14
 0 14 -10 483.36 39.07
 0 14 -10 447.11 38.23
 0 14 -10 410.73 34.1
 0 14 -10 409.17 34.31
 0 14 -9 325.71 25.76
 0 14 -9 367.35 29.64
 0 14 -9 332.5 31.15
 0 14 -9 342.09 30.62
 0 14 -9 288.7 26.35
 0 14 -9 321.29 26.32
 0 14 -8 70.74 12.32
 0 14 -8 58.63 8.28
 0 14 -8 74.56 9.33
 0 14 -8 78.73 12.4
 0 14 -8 52.72 7.24
 0 14 -7 64.41 9.54
 0 14 -7 58.21 7.3
 0 14 -6 82.97 13.21
 0 14 -6 78.21 10.31
 0 14 -5 -8.61 9.45
 0 14 -5 -1.95 7.49
 0 14 -4 110.57 13.86
 0 14 -4 78.11 10.53
 0 14 -4 82.5 10.81
 0 14 -3 211.93 19.57
 0 14 -3 227.41 22.1
 0 14 -3 226.9 19.29
 0 14 -2 67.86 9.92
 0 14 -2 61.35 10.45
 0 14 -2 82.47 12.82
 0 14 -1 4.39 7.14
 0 14 -1 -2.88 9.54
 0 14 -1 5.95 7.77
 0 14 0 0.74 7.15
 0 14 0 -2.78 9.51
 0 14 0 6.31 7.9
 0 14 1 67.29 9.06
 0 -14 -1 68.07 25.18
 0 14 1 80.73 12
 0 14 1 61.97 10.1
 0 -14 -2 117.65 27.38
 0 -14 -3 442.95 38.2
 0 -14 -3 259.71 32.98
 0 14 4 343.8 25.85
 0 -14 -4 207.28 30.94
 0 14 5 172.72 14.7
 0 -14 -5 101.92 20.26
 0 -14 -6 50.96 14.12
 0 14 6 44.45 7.73
 0 14 7 3.96 5.89
 0 -14 -7 7.37 11.06
 0 14 8 12.6 5.13
 0 15 -19 5.49 3.48
 0 15 -18 28.14 4.29
 0 15 -18 13.55 4.07
 0 15 -17 61 6.37
 0 15 -17 52.41 6.75
 0 15 -16 109.15 10.39
 0 15 -16 126.16 11.07
 0 15 -15 59.9 7.25
 0 15 -15 71.65 7.78
 0 15 -14 21.42 5.26
 0 15 -14 26.29 5.67
 0 15 -13 199.32 20.17
 0 15 -13 190.53 16.81
 0 15 -12 249.33 22.97
 0 15 -12 236.63 23.98
 0 15 -11 128.16 11.54
 0 15 -11 117.15 12.43
 0 15 -11 129.94 15.94
 0 15 -11 117.03 12.05
 0 15 -11 134.51 12.3
 0 15 -11 139.94 15.51
 0 15 -10 272.98 26.6
 0 15 -10 229.71 22.69
 0 15 -10 270.84 22.72
 0 15 -10 282.73 22.12
 0 15 -10 302.49 25.85
 0 15 -10 292.84 22.55
 0 15 -9 99.17 14.6
 0 15 -9 91.49 10.55
 0 15 -9 94.6 11.33
 0 15 -9 106.59 9.83
 0 15 -9 112.75 14.28
 0 15 -9 112.51 10.98
 0 15 -8 17.42 5.76
 0 15 -8 14.49 9.27
 0 15 -8 27.02 9.73
 0 15 -8 27.4 7.57
 0 15 -7 56.06 11.68
 0 15 -7 68.61 11.63
 0 15 -7 45 8.83
 0 15 -6 185.19 18.99
 0 15 -6 168.9 16.18
 0 15 -5 288.95 25.96
 0 15 -5 265.28 23.23
 0 15 -4 357.9 29.14
 0 15 -4 294.84 26.21
 0 15 -3 84.77 12.62
 0 15 -3 118.43 12.1
 0 15 -3 126.36 15.5
 0 15 -3 116.74 11.69
 0 15 -2 43.61 8.14
 0 15 -2 43.93 10.93
 0 15 -2 41.2 8.67
 0 15 -1 13.22 7.25
 0 15 -1 16.81 9.24
 0 15 -1 9.54 7.79
 0 15 0 86.76 12.83
 0 -15 0 77.76 25.79
 0 15 1 47.6 9.29
 0 -15 -1 61.29 24.82
 0 15 1 62.79 8.15
 0 -15 -2 90.98 19.97
 0 15 2 138.03 13.03
 0 -15 -3 35.74 16.55
 0 15 3 83.73 9.69
 0 -15 -4 3.53 13.6
 0 15 4 11.42 6.77
 0 -15 -5 7.14 12.04
 0 15 5 0.09 6.09
 0 -15 -6 9.18 9.75
 0 15 6 11.48 5.51
 0 15 7 10.75 4.46
 0 16 -19 30.03 3.92
 0 16 -18 25.34 4.14
 0 16 -17 26.34 4.4
 0 16 -17 22.96 4.34
 0 16 -16 0.08 3.76
 0 16 -16 5.2 4.1
 0 16 -15 5.43 3.94
 0 16 -15 10.15 4.44
 0 16 -14 181.63 15.49
 0 16 -14 177.54 14.96
 0 16 -13 187.79 15.72
 0 16 -13 175.38 15.09
 0 16 -12 85.37 9.2
 0 16 -12 79.75 8.07
 0 16 -12 79.45 8.71
 0 16 -12 73.2 9.3
 0 16 -11 199.42 19.33
 0 16 -11 165.92 16.06
 0 16 -11 175.52 19.61
 0 16 -11 213.74 16.21
 0 16 -11 183.3 15.49
 0 16 -11 180.01 16.37
 0 16 -10 63.08 11.44
 0 16 -10 66.92 7.38
 0 16 -10 83.8 12.18
 0 16 -9 59.64 11.14
 0 16 -9 64.81 11.43
 0 16 -8 61.46 12.2
 0 16 -8 51.05 8.42
 0 16 -8 73.45 9.77
 0 16 -8 96.81 12.64
 0 16 -8 86.16 9.26
 0 16 -7 62.48 9.29
 0 16 -7 67.76 11.73
 0 16 -7 62.79 8.74
 0 16 -7 41.18 11.02
 0 16 -6 217.74 17.77
 0 16 -6 181.1 18.34
 0 16 -6 217.82 21.12
 0 16 -5 257.15 21.3
 0 16 -5 234.31 21.93
 0 16 -5 298.2 24.94
 0 16 -4 96.7 13.73
 0 16 -3 88.54 13.2
 0 16 -2 12.49 9.19
 0 16 -2 24.16 7.62
 0 16 -2 15.12 7.04
 0 -16 2 20.25 22.96
 0 16 -1 16.84 7.64
 0 16 -1 19.04 6.9
 0 16 0 40.03 8.51
 0 16 0 57.09 7.7
 0 16 1 76.97 9.22
 0 -16 -1 29.72 16.03
 0 16 2 4.86 6.6
 0 -16 -2 -3.94 13.57
 0 16 3 13.04 6.29
 0 -16 -3 8.82 12.19
 0 16 4 23.14 5.96
 0 -16 -4 10.59 10.56
 0 16 5 39.56 5.61
 0 -16 -5 13.82 8.51
 0 -16 -6 14.91 5.12
 0 16 6 15.6 3.77
 0 17 -18 16.17 3.24
 0 17 -17 3.15 3.31
 0 17 -16 15.08 3.72
 0 17 -16 15.57 3.89
 0 17 -15 61.94 6.25
 0 17 -15 58.04 6.59
 0 17 -14 99.53 8.93
 0 17 -14 97.72 9.42
 0 17 -13 142.48 12.79
 0 17 -13 161.37 12.55
 0 17 -13 146.78 12.06
 0 17 -13 118.7 12.52
 0 17 -12 63.66 7.52
 0 17 -12 39.65 6.56
 0 17 -12 56.39 6.12
 0 17 -12 60.48 7.87
 0 17 -11 19.57 6.4
 0 17 -11 17.48 6.82
 0 17 -11 22.42 4.31
 0 17 -11 19.82 4.89
 0 17 -10 40.08 8.02
 0 17 -10 37.97 6.3
 0 17 -9 46.41 8.06
 0 17 -9 37.69 6.21
 0 17 -9 48.3 7.46
 0 17 -8 47.62 8.9
 0 17 -8 49.79 7.29
 0 17 -7 60.42 9.33
 0 17 -7 45.43 7.47
 0 17 -6 136.4 11.6
 0 17 -6 88.41 12.3
 0 17 -5 142.28 13.16
 0 17 -4 7.36 6.49
 0 17 -3 42.43 7.85
 0 17 -3 53.03 7.64
 0 17 -2 38 7.48
 0 17 -2 40.42 7.24
 0 17 -1 52.63 8.58
 0 17 -1 71.59 7.98
 0 17 0 -7.4 6.41
 0 -17 0 -8.6 13.09
 0 17 0 4.68 5.28
 0 17 1 0.79 5.91
 0 -17 -1 5.28 12.05
 0 17 2 82.08 8.05
 0 -17 -2 19.28 12.56
 0 17 3 87.82 7.64
 0 -17 -3 19.26 10.64
 0 17 4 47.34 5.58
 0 18 -16 30.46 4.02
 0 18 -15 86.79 7.16
 0 18 -15 68.15 7.16
 0 18 -14 80.14 6.82
 0 18 -14 61.96 7.01
 0 18 -13 29.3 4.85
 0 18 -13 31.94 4.53
 0 18 -13 42.48 5.71
 0 18 -12 37.06 4.95
 0 18 -12 38.34 5.42
 0 18 -11 19.72 4.66
 0 18 -11 39.65 6.09
 0 18 -10 23.6 4.97
 0 18 -10 48.74 6.48
 0 18 -9 21.14 4.78
 0 18 -9 29.93 6.18
 0 18 -8 4.39 4.05
 0 18 -8 11.66 5.79
 0 18 -7 20.66 5.08
 0 18 -7 47.73 6.55
 0 18 -6 14.37 4.8
 0 18 -6 33.64 6.31
 0 18 -5 2.76 5.78
 0 18 -4 23.48 6.15
 0 18 -3 41.31 6.24
 0 18 -3 25.44 6.36
 0 18 -2 15.17 5.39
 0 18 -2 10.86 5.84
 0 18 -1 6.88 5.3
 0 18 -1 -0.63 4.54
 0 -18 1 -1.49 11.58
 0 -18 0 -6.65 10.51
 0 18 0 8.49 5.06
 0 -18 -1 13.99 9.5
 0 18 1 61.49 6.25
 0 18 2 93.95 8.36
 0 19 -14 3.99 2.49
 0 19 -13 3.78 2.91
 0 19 -13 9.56 3.86
 0 19 -12 10.81 3.35
 0 19 -12 19.92 4.62
 0 19 -11 13.21 3.52
 0 19 -11 16.36 4.85
 0 19 -10 12.42 3.71
 0 19 -10 32.49 5.19
 0 19 -9 15.17 4.05
 0 19 -9 38.19 5.42
 0 19 -8 0.43 3.28
 0 19 -8 3.08 4.88
 0 19 -7 0.55 3.3
 0 19 -7 -1.11 4.91
 0 19 -6 12.24 3.97
 0 19 -6 31.72 5.41
 0 19 -5 10.28 3.75
 0 19 -5 22.92 5.15
 0 19 -4 8.86 3.94
 0 19 -4 35.56 5.18
 0 19 -3 1.15 4.5
 0 19 -3 1.97 2.96
 0 -19 3 -2.23 10.3
 0 -19 2 -1.06 8.67
 0 -19 1 -5.03 7.25
 0 19 0 21.72 3.23
 0 20 -12 11.08 3.28
 0 20 -11 2.34 2.29
 0 20 -11 2.16 3.59
 0 20 -10 2.1 2.35
 0 20 -10 9.19 3.81
 0 20 -9 6.51 2.63
 0 20 -9 10.56 3.95
 0 20 -8 1.49 2.33
 0 20 -8 1.9 3.93
 0 20 -7 13.96 3.2
 0 20 -7 36.31 4.45
 0 20 -6 12.04 3.08
 0 20 -6 39.24 4.43
 0 20 -5 12.2 2.86
 0 20 -5 31.19 4.12
 0 20 -4 -1.26 2.14
 0 -20 4 -0.73 6.35
 0 20 -3 2.26 1.87
 -1 21 -6 22.2 3.42
 -1 21 -7 0.71 2.98
 -1 21 -8 0.95 2.94
 -1 21 -9 -0.82 2.9
 -1 21 -10 -0.08 2.8
 -1 20 -2 4.11 2.11
 1 -20 2 0.53 7.31
 -1 20 -3 13.9 3.81
 -1 20 -3 2.85 2.31
 1 -20 3 -5.44 8.64
 -1 20 -4 4.37 2.46
 -1 20 -4 4.68 4.01
 -1 20 -5 9.98 3.01
 -1 20 -5 29.74 4.59
 -1 20 -6 8 3.05
 -1 20 -6 30.63 4.7
 -1 20 -7 8.78 2.82
 -1 20 -7 17.63 4.47
 -1 20 -8 0.58 2.49
 -1 20 -8 7.86 4.26
 -1 20 -9 5.82 2.67
 -1 20 -9 12.24 4.38
 -1 20 -10 8.81 2.75
 -1 20 -10 23 4.42
 -1 20 -11 12.84 4.09
 -1 20 -12 28.69 4.2
 1 -19 -1 2.41 7.07
 1 -19 0 3.85 8.65
 1 -19 1 5.62 10.15
 -1 19 -2 30.3 5.41
 -1 19 -3 78.23 8.07
 -1 19 -4 4.02 3.77
 -1 19 -4 12.42 5.18
 -1 19 -5 11.19 3.98
 -1 19 -5 28.59 5.52
 -1 19 -6 11.66 3.86
 -1 19 -6 18.47 5.35
 -1 19 -7 5.52 3.5
 -1 19 -7 3.81 5.09
 -1 19 -8 3.14 3.21
 -1 19 -8 -0.58 5.04
 -1 19 -8 2.66 5.69
 -1 19 -9 20.36 4.23
 -1 19 -9 25.9 6.29
 -1 19 -10 20.81 4.23
 -1 19 -10 24.46 6
 -1 19 -11 3.38 3.21
 -1 19 -11 8.08 4.81
 -1 19 -11 10.18 5.17
 -1 19 -12 1.22 4.49
 -1 19 -12 -0.89 2.99
 -1 19 -13 11.72 3
 -1 19 -13 16.7 4.08
 -1 19 -14 57.27 5.36
 -1 18 3 0.17 4.03
 1 -18 -3 8.62 7.56
 -1 18 2 6.76 4.85
 1 -18 -2 7.84 9.81
 -1 18 1 21.8 5.68
 1 -18 -1 4.29 10.96
 -1 18 0 43.47 6.87
 -1 18 0 58.19 6.15
 -1 18 -1 63.61 7.05
 -1 18 -1 41.54 7.35
 -1 18 -2 88.38 9.14
 -1 18 -3 51.31 7.35
 -1 18 -4 37.24 6.84
 -1 18 -5 14.3 7.06
 -1 18 -5 24.27 6.27
 -1 18 -6 15.04 5.98
 -1 18 -6 10.02 6.76
 -1 18 -6 8.7 4.58
 -1 18 -7 52.29 7.06
 -1 18 -7 41.91 7.81
 -1 18 -7 33.35 5.76
 -1 18 -8 62.68 7.97
 -1 18 -8 79.82 9.4
 -1 18 -9 8.05 5.81
 -1 18 -9 4.21 6.09
 -1 18 -9 4.43 3.91
 -1 18 -10 27.79 6.07
 -1 18 -10 21.59 4.6
 -1 18 -10 21.02 6.35
 -1 18 -11 3.59 5.44
 -1 18 -11 0.61 3.23
 -1 18 -11 1.31 5.61
 -1 18 -11 2.31 3.73
 -1 18 -12 6.32 3.35
 -1 18 -12 6.56 3.69
 -1 18 -12 10.96 5.48
 -1 18 -13 31.52 5.43
 -1 18 -13 23.84 4.43
 -1 18 -13 26.63 4.12
 -1 18 -13 29.68 5.72
 -1 18 -14 110.01 9.42
 -1 18 -15 52.43 5.36
 -1 18 -16 8.3 2.98
 -1 18 -17 2.99 2.42
 1 -17 -5 4.05 7.59
 -1 17 5 10.93 4.14
 -1 17 4 2.76 5.03
 1 -17 -4 3.84 9.51
 -1 17 3 6.72 5.81
 1 -17 -3 -0.32 11.47
 -1 17 2 31.95 6.74
 1 -17 -2 18.77 13.55
 -1 17 1 97.93 9.89
 1 -17 -1 43.17 16.6
 -1 17 0 97.73 11.51
 -1 17 0 127.74 10.98
 -1 17 -1 90.4 9.17
 -1 17 -1 69.63 9.63
 -1 17 -2 45.92 7.3
 -1 17 -2 31.46 7.75
 -1 17 -3 51.94 10.32
 -1 17 -3 98.37 9.42
 -1 17 -4 130.7 14.11
 -1 17 -4 108.44 10.94
 -1 17 -5 47.41 10.5
 -1 17 -6 181.08 16.97
 -1 17 -6 113.06 16.72
 -1 17 -7 134.18 13.48
 -1 17 -7 134.77 16.93
 -1 17 -8 27.75 9.2
 -1 17 -8 10.44 4.71
 -1 17 -9 9.89 6.3
 -1 17 -9 7.01 8.28
 -1 17 -9 -1.18 6.56
 -1 17 -9 1.27 4.34
 -1 17 -10 2.83 6.09
 -1 17 -10 -2.56 6.33
 -1 17 -10 1.36 3.85
 -1 17 -10 1.52 4.16
 -1 17 -11 8.7 6.01
 -1 17 -11 1.76 5.96
 -1 17 -11 2.51 4.34
 -1 17 -11 8.81 4.03
 -1 17 -12 70.53 8.01
 -1 17 -12 63.23 7.07
 -1 17 -12 73.83 8.42
 -1 17 -12 69.39 7.59
 -1 17 -13 63.09 6.76
 -1 17 -13 73.56 7.75
 -1 17 -13 57.95 7.1
 -1 17 -14 6.22 3.76
 -1 17 -14 6.02 3.95
 -1 17 -15 14.06 3.82
 -1 17 -16 10.99 3.49
 -1 17 -17 7.35 3.15
 -1 17 -18 87.35 7.48
 -1 16 7 23.79 4.09
 1 -16 -6 18.71 9.7
 -1 16 6 20.87 5.25
 1 -16 -5 -1.88 11.14
 -1 16 5 3.21 5.71
 1 -16 -4 18.63 13.38
 -1 16 4 28.99 6.67
 1 -16 -3 19.13 15.46
 -1 16 3 51.91 7.83
 1 -16 -2 88.38 22.15
 -1 16 2 198.55 15.92
 -1 16 1 252.58 18.88
 -1 16 1 193.36 19.27
 -1 16 0 141.09 12.6
 -1 16 0 124.81 13.09
 -1 16 -1 47.83 10.78
 -1 16 -2 56.13 11.15
 -1 16 -3 211.04 20.84
 -1 16 -3 199.59 18.41
 -1 16 -4 239.81 22.16
 -1 16 -4 211.2 19.34
 -1 16 -5 162.28 17.65
 -1 16 -5 153.36 14.85
 -1 16 -6 411.59 31.21
 -1 16 -6 348.55 28.04
 -1 16 -7 100.17 11.19
 -1 16 -7 123.42 11.99
 -1 16 -7 95.92 14.48
 -1 16 -8 40.78 10.06
 -1 16 -8 46.58 8.06
 -1 16 -8 33.44 6.48
 -1 16 -8 30.88 9.92
 -1 16 -9 127.02 14.09
 -1 16 -9 101.82 10.89
 -1 16 -9 87.39 9.86
 -1 16 -9 87.75 13.19
 -1 16 -10 25.35 9.12
 -1 16 -10 14.53 8.19
 -1 16 -10 30.3 13.24
 -1 16 -11 8.18 8.3
 -1 16 -11 18.74 13.29
 -1 16 -11 21.62 8.29
 -1 16 -11 10.65 5.06
 -1 16 -12 29.64 6.71
 -1 16 -12 27.3 6.38
 -1 16 -12 18.7 5.01
 -1 16 -12 14.87 5.09
 -1 16 -13 0.77 4.28
 -1 16 -13 7.61 5.82
 -1 16 -13 -7.88 4.69
 -1 16 -14 6.78 4.26
 -1 16 -14 5.97 4.48
 -1 16 -15 12.28 4.28
 -1 16 -16 84.34 7.93
 -1 16 -17 127.13 10.78
 -1 16 -18 72.9 6.75
 -1 15 8 22.66 4.75
 -1 15 7 37.45 6.26
 1 -15 -7 24.94 11.42
 -1 15 6 -4.08 6.04
 1 -15 -6 -11.9 12.57
 -1 15 5 43.25 7.64
 1 -15 -5 36.8 15.06
 -1 15 4 224.56 18.23
 1 -15 -4 151.6 24.41
 -1 15 3 208.29 16.98
 1 -15 -3 106.97 23.86
 1 -15 -2 150.33 27.56
 -1 15 1 45.15 10.42
 -1 15 0 67.1 9.66
 -1 15 0 75.49 11.98
 -1 15 -1 144.73 16.84
 -1 15 -1 157.3 14.12
 -1 15 -1 129.84 14.86
 -1 15 -2 258.62 23.39
 -1 15 -2 232.32 20.16
 -1 15 -2 228.87 20.76
 -1 15 -3 342.61 28.05
 -1 15 -3 341.43 30.75
 -1 15 -4 245.18 22.05
 -1 15 -4 297.36 25.3
 -1 15 -5 144.57 14.79
 -1 15 -5 186.14 18.09
 -1 15 -6 188.06 17.88
 -1 15 -6 234.63 21.11
 -1 15 -7 5.18 7.38
 -1 15 -7 10.17 9.28
 -1 15 -7 -6.39 13.3
 -1 15 -7 12.3 9.02
 -1 15 -8 82.77 12.44
 -1 15 -8 68.61 12.38
 -1 15 -8 109.27 15.97
 -1 15 -8 65.58 8.75
 -1 15 -8 82.43 10.03
 -1 15 -9 260.71 24.63
 -1 15 -9 266.43 22.66
 -1 15 -9 203.53 22.45
 -1 15 -9 255.4 19.71
 -1 15 -9 191.09 19.09
 -1 15 -10 93.17 10.25
 -1 15 -10 107.87 13.86
 -1 15 -10 116.69 17.29
 -1 15 -10 100.8 13.79
 -1 15 -10 109.59 11.28
 -1 15 -11 -0.53 8.01
 -1 15 -11 5.78 13.12
 -1 15 -11 2.3 4.87
 -1 15 -11 5.52 8.55
 -1 15 -11 -0.18 4.79
 -1 15 -11 -5.55 7.01
 -1 15 -12 11.95 13.29
 -1 15 -12 14.44 8.35
 -1 15 -13 153.85 13.64
 -1 15 -13 153.21 19.47
 -1 15 -13 139.16 15.73
 -1 15 -14 244.56 22.91
 -1 15 -14 281.01 24.19
 -1 15 -15 223.8 18.97
 -1 15 -15 214.98 20.34
 -1 15 -15 253.85 19.47
 -1 15 -16 259.24 20.69
 -1 15 -16 256.21 21.91
 -1 15 -17 102.67 9.23
 -1 15 -17 104.08 11.28
 -1 15 -18 35.58 4.7
 -1 15 -19 27.47 3.88
 -1 14 9 70.63 7.54
 -1 14 8 15.54 6.05
 1 -14 -8 12.63 11.7
 1 -14 -7 -3.58 13.36
 -1 14 7 -0.46 6.39
 1 -14 -6 -6.52 15.14
 -1 14 6 -0.1 7.02
 1 -14 -5 33.24 17.83
 -1 14 5 84.9 9.99
 1 -14 -4 300.79 35.52
 -1 14 3 92.26 11.48
 1 -14 -3 154.9 26.85
 -1 14 2 10.12 7.78
 -1 14 2 2.81 8.64
 -1 14 1 1.63 7.66
 -1 14 1 1.14 9.06
 -1 14 0 12.08 9.5
 -1 14 0 15.24 7.74
 -1 14 0 11.49 8.35
 -1 14 -1 39.93 10.83
 -1 14 -1 32.95 8.06
 -1 14 -1 18.14 8.47
 -1 14 -2 73.44 12.66
 -1 14 -2 72.92 9.77
 -1 14 -2 74.65 10.02
 -1 14 -3 58.89 9.26
 -1 14 -3 58.61 12.29
 -1 14 -4 107.7 13.54
 -1 14 -4 73.56 10.51
 -1 14 -5 111.27 12.1
 -1 14 -5 131.31 15.23
 -1 14 -5 101.84 16.58
 -1 14 -6 7.24 12.85
 -1 14 -6 3.38 9.57
 -1 14 -6 15.12 7.77
 -1 14 -7 124.62 13.64
 -1 14 -7 131.68 16.74
 -1 14 -7 163.27 16.71
 -1 14 -7 148.79 18.83
 -1 14 -8 37.96 7.07
 -1 14 -8 62.2 14.82
 -1 14 -8 55.35 11.25
 -1 14 -8 70.48 11.83
 -1 14 -8 47.82 8.9
 -1 14 -9 131.74 12.48
 -1 14 -9 97.37 11.2
 -1 14 -9 115.72 14.94
 -1 14 -9 133.17 14.98
 -1 14 -9 132.96 18.08
 -1 14 -10 38.97 6.63
 -1 14 -10 45.1 14.75
 -1 14 -10 39.4 10.32
 -1 14 -10 43.02 10.49
 -1 14 -10 40.66 8.46
 -1 14 -10 47.43 10.68
 -1 14 -11 39.31 6.7
 -1 14 -11 43.05 10.27
 -1 14 -11 43.02 14.19
 -1 14 -11 51.77 10.14
 -1 14 -11 55.32 10.43
 -1 14 -11 36.14 8.14
 -1 14 -12 157.07 14.06
 -1 14 -12 162.53 20.45
 -1 14 -12 137.54 14.32
 -1 14 -12 157.1 15.62
 -1 14 -12 149.92 13.67
 -1 14 -12 190.36 18.23
 -1 14 -13 621.21 48.56
 -1 14 -13 598.18 47.97
 -1 14 -13 636.16 52.18
 -1 14 -13 664.57 52.01
 -1 14 -14 475.14 46.52
 -1 14 -14 571.9 43.17
 -1 14 -15 409.49 33.21
 -1 14 -15 377.24 32.52
 -1 14 -15 463.76 33.15
 -1 14 -16 261.13 22.2
 -1 14 -16 265.83 21.29
 -1 14 -17 48.09 5.89
 -1 14 -17 46.2 8.27
 -1 14 -18 3.18 3.67
 -1 14 -18 2.05 6.55
 -1 14 -19 10.44 6.23
 -1 14 -19 20.81 3.79
 -1 13 10 29.13 5.81
 1 -13 -10 33.32 7.47
 1 -13 -9 14.69 12.6
 -1 13 9 8.04 6.2
 1 -13 -8 20.02 14.13
 -1 13 8 14.66 6.99
 -1 13 7 63.1 8.94
 1 -13 -7 26.63 16.53
 -1 13 6 15.62 7.94
 1 -13 -6 10.35 16.58
 1 -13 -5 43 25.44
 1 -13 -4 59.15 25.23
 -1 13 4 48.96 9.18
 1 -13 -4 58.26 19.34
 -1 13 3 24.19 8.21
 -1 13 2 -3.28 9.29
 -1 13 2 11.71 7.64
 -1 13 1 23.79 8.66
 -1 13 1 21.61 9.4
 -1 13 1 14.16 7.63
 -1 13 0 8 7.71
 -1 13 0 4.38 9.34
 -1 13 0 0.43 7.35
 -1 13 -1 47.29 8.78
 -1 13 -1 63.12 11.82
 -1 13 -1 55.29 8.67
 -1 13 -2 1.82 7.24
 -1 13 -2 16.05 9.68
 -1 13 -2 1.28 6.97
 -1 13 -3 -2.33 7.16
 -1 13 -3 -1.69 6.83
 -1 13 -3 -4.96 9.86
 -1 13 -4 12.72 9.62
 -1 13 -4 16.95 12.23
 -1 13 -4 7.29 7.23
 -1 13 -4 8.62 6.73
 -1 13 -5 174.89 17.82
 -1 13 -5 165.18 14.83
 -1 13 -5 155.9 18.96
 -1 13 -5 136.56 14.71
 -1 13 -6 424.34 37.86
 -1 13 -6 400.65 35.36
 -1 13 -6 513.54 35.74
 -1 13 -6 428.89 38.48
 -1 13 -7 22.46 12.97
 -1 13 -7 26.68 9.19
 -1 13 -7 19.39 9.94
 -1 13 -7 20.28 7.88
 -1 13 -8 11.6 5.51
 -1 13 -8 -0.42 12.93
 -1 13 -8 6.74 8.23
 -1 13 -8 14.61 9.14
 -1 13 -8 44.72 10.2
 -1 13 -8 39.06 8.19
 -1 13 -9 28.04 5.89
 -1 13 -9 36.29 14.17
 -1 13 -9 36.72 9.53
 -1 13 -9 31.78 9.53
 -1 13 -9 42.87 9.95
 -1 13 -9 33.85 8.33
 -1 13 -10 7.01 5.12
 -1 13 -10 -0.46 13.63
 -1 13 -10 8.86 8.43
 -1 13 -10 13.82 8.6
 -1 13 -10 10.12 9.05
 -1 13 -10 -2.63 7.64
 -1 13 -11 856.58 69.98
 -1 13 -11 907.9 73.74
 -1 13 -11 940.6 70.34
 -1 13 -11 969.91 73.84
 -1 13 -11 890.13 72.08
 -1 13 -11 939.31 70.3
 -1 13 -12 1051.61 81.57
 -1 13 -12 930.81 77.6
 -1 13 -12 1005.58 77.98
 -1 13 -12 1129.39 81.91
 -1 13 -12 1095.65 78.23
 -1 13 -13 584.05 43.62
 -1 13 -13 575.02 47.04
 -1 13 -13 531.22 47.16
 -1 13 -13 525.84 43.45
 -1 13 -13 545.55 43.11
 -1 13 -14 226.34 21.78
 -1 13 -14 257.72 24.25
 -1 13 -14 230.78 20.67
 -1 13 -14 250.36 25.54
 -1 13 -14 237.88 19.9
 -1 13 -15 234.26 19.82
 -1 13 -15 221.67 24.43
 -1 13 -16 24.97 5.61
 -1 13 -16 31.17 6.34
 -1 13 -16 36.92 8.14
 -1 13 -17 23.67 7.67
 -1 13 -17 33.5 5.38
 -1 13 -18 11.71 6.74
 -1 13 -18 14.95 4.26
 -1 13 -19 42.75 5.23
 -1 13 -19 30.93 6.79
 -1 12 11 24.88 5.8
 1 -12 -10 7.93 12.68
 -1 12 10 12.99 6.45
 1 -12 -9 5.34 14.11
 -1 12 9 4.42 7.08
 -1 12 8 88.76 10.47
 1 -12 -8 62.71 18.54
 1 -12 -7 11.94 24.69
 1 -12 -6 21.16 18.12
 -1 12 6 3.75 8.02
 1 -12 -6 -1.33 24.95
 1 -12 -5 30.18 18.59
 1 -12 -5 17.69 25.07
 -1 12 3 41.75 9.81
 -1 12 2 12.54 9.33
 -1 12 2 20.96 8.26
 -1 12 1 49.9 10.52
 -1 12 1 37.84 8.59
 -1 12 0 47.12 10.91
 -1 12 0 43.84 8.31
 -1 12 -1 -1.95 9.23
 -1 12 -1 -0.37 6.61
 -1 12 -1 -0.85 7.08
 -1 12 -1 0.61 6.62
 -1 12 -2 32.75 9.92
 -1 12 -2 22.27 7.29
 -1 12 -2 22.25 7.37
 -1 12 -2 22.16 6.99
 -1 12 -3 9.09 7.13
 -1 12 -3 2.34 9.15
 -1 12 -3 12.57 6.45
 -1 12 -3 12.21 11.69
 -1 12 -3 10.45 6.63
 -1 12 -4 122.53 12.47
 -1 12 -4 124.24 12.22
 -1 12 -4 123.86 16.13
 -1 12 -4 117.2 14.76
 -1 12 -5 541.8 44.23
 -1 12 -5 586.65 46.86
 -1 12 -5 597.14 44.42
 -1 12 -5 538.08 46.96
 -1 12 -6 422.31 34.54
 -1 12 -6 443.73 37.94
 -1 12 -6 449.89 37.24
 -1 12 -6 456.07 34.78
 -1 12 -6 418.38 35.07
 -1 12 -7 31.47 8.76
 -1 12 -7 35.19 13.15
 -1 12 -7 23.56 9.58
 -1 12 -7 21.07 7.9
 -1 12 -7 33.16 7.13
 -1 12 -7 35.92 8.79
 -1 12 -8 106.52 13.65
 -1 12 -8 94.44 16.04
 -1 12 -8 86.93 9.6
 -1 12 -8 87.86 10.99
 -1 12 -8 88.3 11.35
 -1 12 -8 89.59 12.87
 -1 12 -8 105.87 10.48
 -1 12 -9 515.49 44.13
 -1 12 -9 512.74 43.31
 -1 12 -9 513.46 40.4
 -1 12 -9 552.84 42.79
 -1 12 -9 506.46 40.39
 -1 12 -9 496.3 40.19
 -1 12 -10 513.62 43.44
 -1 12 -10 568.4 47.37
 -1 12 -10 565.47 44.32
 -1 12 -10 543.95 43.4
 -1 12 -10 559.22 43.5
 -1 12 -10 581.59 45.57
 -1 12 -10 608.82 46.74
 -1 12 -11 480.15 38.67
 -1 12 -11 496.67 37.93
 -1 12 -11 542.29 41.68
 -1 12 -11 500.36 42.18
 -1 12 -11 446.03 37.75
 -1 12 -11 463.83 37.87
 -1 12 -12 389.52 35.81
 -1 12 -12 427.02 37.12
 -1 12 -12 370.25 32.41
 -1 12 -12 430.09 33.29
 -1 12 -12 413.62 32.48
 -1 12 -13 69.88 8.31
 -1 12 -13 69.49 11.52
 -1 12 -13 50.72 11.43
 -1 12 -13 52.27 15.51
 -1 12 -13 59.81 9.77
 -1 12 -14 100.34 11.45
 -1 12 -14 139.38 14.25
 -1 12 -14 125.28 12.08
 -1 12 -14 130.75 16.1
 -1 12 -14 114.65 18.21
 -1 12 -14 121.98 12.92
 -1 12 -15 142.12 19.49
 -1 12 -16 13.37 9.22
 -1 12 -16 11.37 5.28
 -1 12 -16 12.6 7.51
 -1 12 -16 13.15 5.88
 -1 12 -17 11.31 8.6
 -1 12 -17 23.57 5.32
 -1 12 -17 32.23 7.51
 -1 12 -18 49.43 8.88
 -1 12 -18 50.96 6.13
 -1 12 -18 38.58 7.76
 -1 12 -19 30.43 4.79
 -1 12 -19 20.99 6.33
 -1 12 -20 8.24 5.07
 1 -11 -13 5.37 4.98
 -1 11 12 41.75 6.1
 1 -11 -12 19.44 8.86
 -1 11 11 0.24 6.51
 -1 11 10 -1.81 7.18
 1 -11 -10 4.56 14.66
 -1 11 9 4.36 7.86
 1 -11 -9 -2.1 16.23
 1 -11 -8 -8.99 23.86
 1 -11 -8 5.57 20.19
 1 -11 -7 15.99 19.86
 1 -11 -7 27.23 17.89
 1 -11 -7 28.98 25.26
 1 -11 -6 29.57 18.07
 1 -11 -6 80.64 26.18
 1 -11 -5 103.65 22.24
 1 -11 -5 183.81 28.17
 -1 11 3 13.64 8.6
 -1 11 2 15.91 7.45
 -1 11 2 4.46 8.92
 -1 11 1 5.42 6.64
 -1 11 1 -0.7 6.6
 -1 11 1 3.19 8.82
 -1 11 0 1.99 6.65
 -1 11 0 -9.72 9.19
 -1 11 0 6.14 6.63
 -1 11 -1 17.15 6.88
 -1 11 -1 22.57 9.93
 -1 11 -1 11.02 6.59
 -1 11 -2 354.1 27.26
 -1 11 -2 297.49 26.72
 -1 11 -2 375.03 27.47
 -1 11 -2 351.97 29.95
 -1 11 -3 560.56 44.04
 -1 11 -3 559.09 44.13
 -1 11 -3 591.42 46.59
 -1 11 -4 655.86 50.56
 -1 11 -4 646.21 50.66
 -1 11 -4 658.3 52.92
 -1 11 -5 152.23 17.24
 -1 11 -5 152.26 18.68
 -1 11 -5 160.09 14.86
 -1 11 -5 169.4 14.72
 -1 11 -5 163.32 15.63
 -1 11 -6 12.5 7.19
 -1 11 -6 17.45 9.14
 -1 11 -6 11.59 7.78
 -1 11 -6 11.39 12.08
 -1 11 -6 5.11 6.18
 -1 11 -7 428.53 32.47
 -1 11 -7 403.33 32.33
 -1 11 -7 409.77 36.04
 -1 11 -7 392.17 32.48
 -1 11 -7 409.62 34.7
 -1 11 -7 393.14 35.19
 -1 11 -8 486.46 38.1
 -1 11 -8 518.42 37.3
 -1 11 -8 482.3 40.72
 -1 11 -8 478.6 39.48
 -1 11 -8 447.88 37.19
 -1 11 -8 485.5 40.02
 -1 11 -8 453.52 37.35
 -1 11 -8 454.06 37.24
 -1 11 -9 750.25 57.69
 -1 11 -9 750.51 57.76
 -1 11 -9 761.14 61.13
 -1 11 -9 738.69 60.44
 -1 11 -9 696.19 57.62
 -1 11 -9 779.73 58.23
 -1 11 -9 791.16 59.81
 -1 11 -10 243.82 20.94
 -1 11 -10 264.93 25.79
 -1 11 -10 243.77 23.48
 -1 11 -10 236.3 20.82
 -1 11 -10 256.91 21.76
 -1 11 -10 246.98 20.39
 -1 11 -10 239.78 22.51
 -1 11 -11 103.33 13.54
 -1 11 -11 107.58 17.3
 -1 11 -11 104.44 10.25
 -1 11 -11 103.74 12.71
 -1 11 -11 98.53 11.46
 -1 11 -11 90.48 11.34
 -1 11 -12 12.84 9.32
 -1 11 -12 0.98 7.7
 -1 11 -12 2.66 5.2
 -1 11 -12 10.61 8.7
 -1 11 -12 8.68 14.09
 -1 11 -13 -2.53 9.12
 -1 11 -13 3.63 12.52
 -1 11 -13 0.58 7.66
 -1 11 -13 4.62 5.52
 -1 11 -13 -4.37 13.85
 -1 11 -13 2.2 8.94
 -1 11 -14 14.33 9.84
 -1 11 -14 29.36 14.28
 -1 11 -14 13.42 9.28
 -1 11 -14 13.39 12.64
 -1 11 -14 15.52 8.07
 -1 11 -14 15.36 6.07
 -1 11 -14 16.61 6.36
 -1 11 -15 14.76 13.94
 -1 11 -15 20.77 10.73
 -1 11 -15 10.87 9.37
 -1 11 -15 12.8 7.81
 -1 11 -15 21.36 5.75
 -1 11 -15 10.04 12.26
 -1 11 -15 11.54 6.1
 -1 11 -16 48 7.81
 -1 11 -16 32.14 14.37
 -1 11 -17 68.26 10.41
 -1 11 -17 54.22 8.59
 -1 11 -17 79.78 7.92
 -1 11 -17 67.19 9.58
 -1 11 -18 15.59 4.79
 -1 11 -18 14.4 7.81
 -1 11 -18 7.45 6.77
 -1 11 -19 8.02 4.3
 -1 11 -19 6.23 6.91
 -1 11 -19 7.51 5.89
 -1 11 -20 -6.04 5.09
 1 -10 -13 13.26 8.82
 -1 10 13 27.93 5.28
 -1 10 12 -0.08 6.42
 1 -10 -11 -1.85 14.71
 -1 10 11 -1.18 7.39
 1 -10 -10 -4.24 16.63
 -1 10 10 2.96 7.84
 1 -10 -9 32.45 23.92
 1 -10 -9 25.81 20.97
 1 -10 -8 -10.58 20.27
 1 -10 -8 18.37 17.62
 1 -10 -8 12.3 24.24
 1 -10 -7 8.24 17.49
 1 -10 -7 27 25.14
 1 -10 -6 92.04 21.49
 1 -10 -6 180.67 28.02
 1 -10 -4 124.86 16.19
 -1 10 3 8.58 8.41
 -1 10 3 2.58 7.09
 1 -10 -3 0.41 11.36
 -1 10 2 12.56 8.96
 -1 10 2 2.78 6.57
 -1 10 2 1.39 6.35
 -1 10 2 -6.05 7.24
 -1 10 1 316.54 25.11
 -1 10 1 231.47 22.33
 -1 10 1 302.82 22.34
 -1 10 1 252.8 25.67
 -1 10 0 540.42 44.22
 -1 10 0 545.3 41.89
 -1 10 0 528.16 42.01
 -1 10 -1 389.25 31.7
 -1 10 -1 376.38 28.96
 -1 10 -1 340.16 29.07
 -1 10 -2 1151.37 87.34
 -1 10 -2 1159.77 85.04
 -1 10 -2 1051.14 85.16
 -1 10 -3 1179.27 96.24
 -1 10 -3 1252.55 94.43
 -1 10 -3 1255.82 94.19
 -1 10 -3 1203.32 95.96
 -1 10 -4 723.45 51.65
 -1 10 -4 643.16 51.36
 -1 10 -4 596.84 53.37
 -1 10 -5 12.03 7.12
 -1 10 -5 11.39 6.47
 -1 10 -5 7.32 9.14
 -1 10 -6 156.1 15.03
 -1 10 -6 135.85 17.08
 -1 10 -6 177.73 14.83
 -1 10 -6 176.54 19.5
 -1 10 -7 697.51 56.91
 -1 10 -7 701.36 56.88
 -1 10 -7 783.41 59.94
 -1 10 -7 776.87 57.19
 -1 10 -7 691.15 59.16
 -1 10 -7 699.61 58.84
 -1 10 -7 830.86 56.88
 -1 10 -7 705.1 56.62
 -1 10 -8 190.43 16.61
 -1 10 -8 194.95 17.5
 -1 10 -8 201.04 19.32
 -1 10 -8 210.71 18.1
 -1 10 -8 198.01 19.36
 -1 10 -8 187.91 17.02
 -1 10 -8 207.31 22.01
 -1 10 -8 209.93 17.16
 -1 10 -9 41.87 12.49
 -1 10 -9 61.53 9.15
 -1 10 -9 64.62 14.46
 -1 10 -9 48.51 9.67
 -1 10 -9 64.4 7.15
 -1 10 -9 69.72 9.87
 -1 10 -9 55.39 10.17
 -1 10 -9 53.71 8.06
 -1 10 -9 65.08 8.57
 -1 10 -10 105.92 13.11
 -1 10 -10 94.02 12.08
 -1 10 -10 105.15 10.09
 -1 10 -10 117.52 16.98
 -1 10 -10 104.78 11.44
 -1 10 -10 66.08 14.13
 -1 10 -10 108.18 10.84
 -1 10 -11 15.78 8.68
 -1 10 -11 19.65 13.47
 -1 10 -11 13.97 8.27
 -1 10 -11 19.75 5.38
 -1 10 -11 15.1 7.19
 -1 10 -11 13.85 11.26
 -1 10 -11 13.65 7.8
 -1 10 -12 -2.83 13.28
 -1 10 -12 -3.09 8.18
 -1 10 -12 -1.79 7.27
 -1 10 -12 -3.84 8.85
 -1 10 -12 3.9 5.28
 -1 10 -12 -7.44 11.79
 -1 10 -13 6.6 9.5
 -1 10 -13 10.06 14
 -1 10 -13 9.49 8.86
 -1 10 -13 0.29 7.56
 -1 10 -13 5.45 5.72
 -1 10 -13 17.83 11.71
 -1 10 -14 -6.7 13.83
 -1 10 -14 -5.32 9.88
 -1 10 -14 -2.6 5.71
 -1 10 -14 3.58 8.83
 -1 10 -14 1.2 7.58
 -1 10 -14 3.38 5.97
 -1 10 -14 11.42 11.64
 -1 10 -15 1.83 10.51
 -1 10 -15 5.54 13.82
 -1 10 -15 -3.41 9.32
 -1 10 -15 9.76 11.78
 -1 10 -15 1.93 5.58
 -1 10 -15 3.19 6.11
 -1 10 -15 -0.91 7.78
 -1 10 -17 4.99 8.52
 -1 10 -17 22.79 11.33
 -1 10 -17 8.28 5.05
 -1 10 -17 6.93 6.24
 -1 10 -17 12.09 7.5
 -1 10 -18 4.37 4.72
 -1 10 -18 0.6 6.69
 -1 10 -18 -3.96 7.73
 -1 10 -18 0.38 10.13
 -1 10 -19 17.87 4.54
 -1 10 -19 7.36 6.12
 -1 10 -20 -6.3 5.45
 -1 10 -20 1.11 5.83
 1 -9 -14 -0.57 8.36
 1 -9 -14 0.57 7.03
 -1 9 13 40.91 6.77
 1 -9 -13 15.2 10.51
 -1 9 12 5.71 7.24
 -1 9 11 7.66 7.86
 1 -9 -11 14.27 16.47
 1 -9 -10 5.54 20.98
 1 -9 -9 107.21 25.05
 1 -9 -9 54.15 22.07
 1 -9 -9 85.08 19.38
 1 -9 -8 116.02 23.07
 1 -9 -8 91.6 21.64
 1 -9 -7 46.17 24.76
 1 -9 -7 28.46 17.03
 1 -9 -6 142.19 17.57
 1 -9 -6 138.22 22.02
 -1 9 5 56.4 10.35
 1 -9 -5 36.11 12.4
 1 -9 -4 181.99 17.94
 -1 9 4 149.68 17.25
 -1 9 3 448.9 35.12
 -1 9 3 530.12 32.25
 -1 9 2 805.94 77.32
 -1 9 2 1229.11 77.36
 -1 9 1 2621.41 204.17
 -1 9 1 2762.16 203.97
 -1 9 0 570.69 46.03
 -1 9 0 611.06 45.85
 -1 9 -1 494.17 42.58
 -1 9 -1 502.82 42.63
 -1 9 -1 542.53 41.82
 -1 9 -2 722.37 58.09
 -1 9 -2 726.84 57.67
 -1 9 -3 253.24 23.02
 -1 9 -3 228.92 23.5
 -1 9 -4 32 10.66
 -1 9 -4 14.88 13.92
 -1 9 -5 338.6 33.21
 -1 9 -5 418.38 31.34
 -1 9 -5 388.33 35
 -1 9 -6 957.45 75.84
 -1 9 -6 966.16 75.7
 -1 9 -6 1039.76 75.72
 -1 9 -7 89.36 9.86
 -1 9 -7 114.59 10.26
 -1 9 -7 93.13 10.84
 -1 9 -7 88.63 9.08
 -1 9 -7 80.19 11.24
 -1 9 -8 186.59 17.97
 -1 9 -8 222.63 17.19
 -1 9 -8 213.93 22.27
 -1 9 -8 191.95 17.04
 -1 9 -8 212.13 17.76
 -1 9 -8 216.43 16.82
 -1 9 -9 11.63 7.5
 -1 9 -9 -2.86 12.76
 -1 9 -9 7.7 7
 -1 9 -9 14.33 7.97
 -1 9 -9 10.61 6.69
 -1 9 -9 6.84 9.97
 -1 9 -9 5.8 4.16
 -1 9 -10 5.23 7.44
 -1 9 -10 4.7 12.8
 -1 9 -10 6.78 6.96
 -1 9 -10 1.23 8.08
 -1 9 -10 5.64 6.7
 -1 9 -10 -5.86 10.05
 -1 9 -10 3.74 4.45
 -1 9 -11 91.49 12.59
 -1 9 -11 78.04 11.52
 -1 9 -11 95.61 9.59
 -1 9 -11 117.39 16.73
 -1 9 -11 76.26 12.8
 -1 9 -11 98.11 10.64
 -1 9 -12 210.82 21.13
 -1 9 -12 213.42 17.88
 -1 9 -12 165.29 19
 -1 9 -12 233.86 18.22
 -1 9 -12 179.49 19.68
 -1 9 -12 219.88 23.5
 -1 9 -13 27.38 9.73
 -1 9 -13 44.96 8.62
 -1 9 -13 34.69 10.44
 -1 9 -13 64.76 14.99
 -1 9 -13 43.19 11.49
 -1 9 -13 39.33 7.08
 -1 9 -14 11.21 9.06
 -1 9 -14 8.42 9.86
 -1 9 -14 9.8 14.1
 -1 9 -14 8.39 7.85
 -1 9 -14 5.76 6.2
 -1 9 -14 0.91 5.78
 -1 9 -14 1.41 11.01
 -1 9 -15 96.51 16.13
 -1 9 -15 119.02 11.94
 -1 9 -15 116.24 13.32
 -1 9 -15 111.16 12.16
 -1 9 -15 85.41 17.73
 -1 9 -15 94.01 10.77
 -1 9 -15 126.68 14.61
 -1 9 -17 13.44 8.79
 -1 9 -17 9.01 11.01
 -1 9 -17 13.46 7.67
 -1 9 -17 14.15 5.35
 -1 9 -17 20.55 7.15
 -1 9 -18 18.45 8.6
 -1 9 -18 23.01 7.66
 -1 9 -18 44.35 6
 -1 9 -19 18.11 9.22
 -1 9 -19 14.13 6.43
 -1 9 -19 8.25 6.95
 -1 9 -20 -0.37 5.36
 -1 9 -20 -0.41 5.82
 1 -8 -15 10.75 8.04
 1 -8 -15 4.86 6.74
 1 -8 -14 53.65 12.65
 1 -8 -14 26.45 11.13
 1 -8 -13 42.8 12.92
 -1 8 13 82.95 9.34
 -1 8 12 3.59 7.92
 1 -8 -11 -9.66 22.11
 1 -8 -10 72.41 23.13
 1 -8 -10 49.65 21.64
 1 -8 -10 37.66 17.57
 1 -8 -9 154.04 26.46
 1 -8 -9 113.9 23.84
 1 -8 -9 92.64 21.12
 1 -8 -8 80.07 21.8
 1 -8 -8 99.8 16.19
 1 -8 -8 106.44 20.28
 1 -8 -7 88.02 18.39
 1 -8 -7 76.28 14.94
 1 -8 -6 51.21 15.5
 1 -8 -6 22.54 12.03
 -1 8 6 35.33 8.24
 1 -8 -5 171.39 18.12
 -1 8 4 514.75 41.44
 -1 8 3 1655.9 133.88
 -1 8 3 1808.7 133.42
 -1 8 2 3208.51 247.05
 -1 8 2 3277.92 246.74
 -1 8 1 2035.87 151.37
 -1 8 1 1932.05 149.57
 -1 8 1 2025.25 151.3
 -1 8 0 1422.01 104.74
 -1 8 0 1307.32 103.46
 -1 8 0 1368.11 105.09
 -1 8 -1 426.51 36.91
 -1 8 -1 472.56 36.74
 -1 8 -1 432.03 38.12
 -1 8 -2 56.12 10.3
 -1 8 -2 79.95 13.73
 -1 8 -2 68.85 14.15
 -1 8 -3 158.6 18.56
 -1 8 -3 172.63 19.5
 -1 8 -4 811.08 67.94
 -1 8 -4 893.04 67.84
 -1 8 -5 620.92 52.28
 -1 8 -5 667.78 52.8
 -1 8 -6 232.81 22.43
 -1 8 -6 256.85 25.18
 -1 8 -6 276.09 23.65
 -1 8 -7 419.95 32.81
 -1 8 -7 365.39 31.94
 -1 8 -7 394.09 32.89
 -1 8 -8 18.92 9.26
 -1 8 -8 20.42 7.01
 -1 8 -8 27.5 8.93
 -1 8 -8 18.53 7.84
 -1 8 -9 129.78 12.56
 -1 8 -9 139.3 12.89
 -1 8 -9 139.24 18.92
 -1 8 -9 118.43 13.66
 -1 8 -9 98.01 13
 -1 8 -9 135.55 11.44
 -1 8 -10 366.03 30.06
 -1 8 -10 356.03 27.41
 -1 8 -10 272.87 28.03
 -1 8 -10 381.71 27.78
 -1 8 -10 354.87 31.83
 -1 8 -10 330.46 28.22
 -1 8 -11 171.22 18.49
 -1 8 -11 186.75 15.95
 -1 8 -11 222.53 16.84
 -1 8 -11 205.58 22
 -1 8 -11 153.91 17.03
 -1 8 -11 170.35 17.6
 -1 8 -12 3.98 13.35
 -1 8 -12 17.38 8.88
 -1 8 -12 9.11 5.56
 -1 8 -12 9.59 9.02
 -1 8 -12 15.18 7.91
 -1 8 -12 7.91 9.81
 -1 8 -13 7.23 13.69
 -1 8 -13 5.64 9.43
 -1 8 -13 -1.31 9.51
 -1 8 -13 10.2 8.1
 -1 8 -13 14.84 10.48
 -1 8 -13 10.11 6.14
 -1 8 -14 117.79 16.78
 -1 8 -14 112.16 12.23
 -1 8 -14 114.94 13.72
 -1 8 -14 140.06 13
 -1 8 -14 120.8 18.51
 -1 8 -14 93.68 11.44
 -1 8 -14 133.45 14.51
 -1 8 -15 29.08 11.29
 -1 8 -15 34.15 7.69
 -1 8 -15 23.79 8.66
 -1 8 -15 28.24 6.14
 -1 8 -15 29.25 9.64
 -1 8 -16 52.32 11.63
 -1 8 -16 26.09 8.69
 -1 8 -16 23.48 9.9
 -1 8 -17 65.7 10.69
 -1 8 -17 72.22 11.82
 -1 8 -18 27.94 7.69
 -1 8 -18 21.28 8.6
 -1 8 -19 1.09 8.88
 -1 8 -19 2.34 6.13
 -1 8 -19 -0.68 6.92
 -1 8 -20 6.33 7.55
 -1 8 -20 2.75 5.29
 -1 8 -20 -1.51 5.79
 1 -7 -16 21.82 6.59
 1 -7 -16 21.63 7.74
 1 -7 -15 21.85 8.89
 1 -7 -15 33.86 10.15
 1 -7 -14 61.59 15.17
 -1 7 14 138.45 11.64
 -1 7 13 23.42 7.85
 1 -7 -12 5.62 21.95
 1 -7 -11 92.93 19.99
 1 -7 -11 77.61 23.8
 1 -7 -10 77.65 14.88
 1 -7 -10 98.31 20.28
 1 -7 -10 66.18 22.43
 1 -7 -9 13.11 19.47
 1 -7 -9 25.74 16.84
 1 -7 -9 25.9 13.33
 1 -7 -9 19 11.57
 1 -7 -9 21.33 9.48
 1 -7 -9 46.33 22.18
 1 -7 -8 80.55 17.91
 1 -7 -8 75.12 14.69
 1 -7 -8 70.01 12.74
 1 -7 -8 69.42 20.06
 1 -7 -7 8.94 19.72
 1 -7 -7 9.64 10.42
 1 -7 -7 24.29 14.55
 1 -7 -7 14.64 11.81
 1 -7 -6 122.55 17.78
 1 -7 -6 88.35 14.38
 -1 7 5 544.43 44.96
 1 -7 -5 542.01 44.92
 -1 7 5 580.68 44.17
 -1 7 4 925.44 78.07
 -1 7 4 1076.96 77.93
 -1 7 3 956.47 80.62
 -1 7 3 1134.57 80.95
 -1 7 2 1028.91 85.14
 -1 7 2 1194.02 85.78
 -1 7 1 779.94 58.43
 -1 7 1 696.23 57.07
 -1 7 1 723.55 56.17
 -1 7 0 292.86 27.69
 -1 7 0 270.04 23.83
 -1 7 0 282.67 24.23
 -1 7 -1 120.43 12.85
 -1 7 -2 271.65 23.59
 -1 7 -3 472.71 39.94
 -1 7 -3 514.64 40.94
 -1 7 -4 9.68 13.43
 -1 7 -5 10.22 12.23
 -1 7 -5 8.84 12.95
 -1 7 -6 8.8 10.15
 1 -7 6 8.63 6.65
 -1 7 -6 2.82 6.7
 -1 7 -6 2.08 12.71
 -1 7 -7 593.19 44.3
 -1 7 -7 583.36 44.06
 1 -7 7 506.66 42.55
 -1 7 -7 572.84 45.84
 -1 7 -8 956.63 71.66
 1 -7 8 782.08 70.59
 -1 7 -8 1037 70.59
 -1 7 -8 909.18 70.57
 -1 7 -8 970.57 72.21
 -1 7 -9 889.21 69.27
 -1 7 -9 998.57 69.37
 1 -7 9 796.19 69.51
 -1 7 -9 920.83 69.1
 -1 7 -9 1009 69.44
 -1 7 -9 821.41 69.09
 -1 7 -10 690 57.31
 -1 7 -10 891.61 57.73
 -1 7 -10 734.31 57.24
 -1 7 -10 669.59 59.19
 -1 7 -10 882.4 57.58
 -1 7 -10 762.24 60.76
 1 -7 10 585.41 57.8
 -1 7 -10 711.52 57.46
 -1 7 -10 760.79 57.99
 -1 7 -11 564.24 51.92
 -1 7 -11 725.17 50.07
 -1 7 -11 596.3 53.25
 -1 7 -11 624.33 50.55
 -1 7 -11 615.25 49.74
 -1 7 -11 609.41 50.03
 -1 7 -11 729.66 50.23
 -1 7 -11 611.64 49.82
 -1 7 -12 172.9 15.19
 -1 7 -12 153.01 15.06
 -1 7 -12 139.36 13.47
 -1 7 -12 140.44 16.99
 -1 7 -12 161.22 14.66
 -1 7 -12 138.17 19.26
 -1 7 -12 128.56 16.27
 1 -7 12 126.94 15.71
 -1 7 -12 137.94 15.25
 -1 7 -13 102.23 13.03
 -1 7 -13 98.71 11.69
 -1 7 -13 87.11 14.52
 -1 7 -13 96.38 17.1
 -1 7 -13 100.36 12.48
 -1 7 -13 106.19 12.58
 -1 7 -13 84.12 10.48
 1 -7 13 79.25 13.31
 -1 7 -13 79.63 14.35
 -1 7 -14 64.5 11.83
 -1 7 -14 76.86 11.06
 -1 7 -14 75.79 12.41
 -1 7 -14 70.07 9.78
 1 -7 14 80.18 13.44
 -1 7 -14 79.86 8.84
 -1 7 -15 49.17 8.73
 -1 7 -15 45.61 7.05
 -1 7 -15 57.58 11.54
 -1 7 -15 34.19 9.47
 -1 7 -15 47.16 11.07
 -1 7 -16 147.32 17.14
 -1 7 -16 243.64 18.79
 -1 7 -17 54.13 9.81
 -1 7 -17 38.58 10.71
 -1 7 -18 -0.37 6.95
 -1 7 -18 5.66 9.58
 -1 7 -18 0.85 7.93
 -1 7 -19 17.22 6.6
 -1 7 -19 22.65 8.76
 -1 7 -19 11.33 7.06
 -1 7 -20 21.14 5.5
 -1 7 -20 12.14 6.12
 1 -6 -17 40.21 6.29
 1 -6 -16 22.83 8.21
 1 -6 -16 18.2 9.31
 1 -6 -15 22.43 9.76
 1 -6 -15 31.48 11.31
 -1 6 14 28.26 7.35
 1 -6 -14 5.46 12.36
 1 -6 -14 19.13 8.19
 1 -6 -13 4 8.94
 1 -6 -12 59.15 22.42
 1 -6 -12 48.46 13.83
 1 -6 -12 72.47 18.89
 1 -6 -11 65.71 22.09
 1 -6 -11 44.96 17.78
 1 -6 -11 37.65 14.48
 1 -6 -11 69.28 11.64
 1 -6 -10 2.93 20.22
 1 -6 -10 -1.41 11.57
 1 -6 -10 3.46 12.88
 1 -6 -10 10.46 16
 1 -6 -10 1.61 9.49
 1 -6 -9 9.37 12.6
 1 -6 -9 11.63 15.33
 1 -6 -9 14.27 18.48
 1 -6 -9 10.82 11.27
 1 -6 -9 -1.02 8.47
 1 -6 -9 19.38 20.35
 1 -6 -8 18.73 14.22
 1 -6 -8 9.93 12.2
 1 -6 -8 16.13 7.77
 1 -6 -8 -4.18 16.66
 1 -6 -8 35.68 18.63
 1 -6 -8 20.49 11.37
 -1 6 7 6.99 5.49
 1 -6 -7 16.75 11.18
 1 -6 -7 29.56 18.04
 1 -6 -7 12.23 10.94
 1 -6 -7 14.52 6.9
 1 -6 -7 12.99 12.93
 1 -6 -6 336.09 27.92
 -1 6 6 266.59 24.14
 -1 6 5 953.18 69.75
 -1 6 5 836.89 70.2
 -1 6 4 1174.95 84.36
 -1 6 4 1009.23 84.31
 -1 6 3 1788.07 128.01
 -1 6 3 1570.26 127.53
 -1 6 2 316.89 26.73
 -1 6 2 271.58 21.95
 -1 6 2 276.66 23.32
 -1 6 1 295.32 24.46
 -1 6 0 287.25 23.89
 -1 6 -1 1027.81 79.29
 -1 6 -2 2149.64 169.16
 -1 6 -2 2290.93 169.13
 -1 6 -3 28.22 12.71
 -1 6 -3 30.4 6.59
 -1 6 -4 53.06 13.64
 -1 6 -5 2557.27 174.11
 -1 6 -5 2588.74 174.88
 1 -6 5 2137.72 172.61
 -1 6 -6 3143.86 223.22
 -1 6 -6 3429.24 223.1
 -1 6 -6 3180.93 222.36
 1 -6 6 2628.79 221.1
 -1 6 -7 778.73 57.49
 -1 6 -7 757.99 55.74
 -1 6 -7 770.68 55.69
 1 -6 7 624.72 54.52
 -1 6 -8 1095.23 77.5
 1 -6 8 878.56 74.89
 -1 6 -8 987.23 75.44
 -1 6 -8 1064.9 76.21
 -1 6 -9 760.27 55.04
 -1 6 -9 664.47 54.91
 -1 6 -9 808.77 55
 -1 6 -9 701.3 54.93
 -1 6 -10 545.11 37.39
 -1 6 -10 437.91 37.3
 -1 6 -10 501.03 41.17
 -1 6 -10 449.02 36.88
 -1 6 -10 532.34 37.5
 -1 6 -10 364.82 38.54
 -1 6 -10 452.58 38.07
 -1 6 -10 482.62 37.44
 -1 6 -11 590.57 41.7
 -1 6 -11 506.69 41.58
 -1 6 -11 531.27 44.84
 -1 6 -11 492.18 41.27
 -1 6 -11 452.33 43.49
 -1 6 -11 586.31 41.85
 -1 6 -11 529.13 41.68
 -1 6 -11 514.25 42.33
 1 -6 12 371.05 33.83
 -1 6 -12 471.03 32.85
 -1 6 -12 403.62 32.7
 -1 6 -12 400.74 33.4
 -1 6 -12 406.37 35.91
 -1 6 -12 373.46 32.16
 -1 6 -12 400.58 35.49
 -1 6 -12 480.91 32.92
 -1 6 -12 315.8 32.47
 -1 6 -12 427.78 32.81
 1 -6 13 644.75 54.16
 -1 6 -13 563.24 51.81
 -1 6 -13 652.76 52.56
 -1 6 -13 714.39 52.77
 -1 6 -13 868.46 53.12
 -1 6 -13 630.17 55.92
 -1 6 -13 559.08 52.74
 -1 6 -13 741.19 52.95
 -1 6 -13 770.56 52.91
 -1 6 -13 681.78 53.47
 -1 6 -14 190.07 22.52
 -1 6 -14 245.7 19.85
 -1 6 -14 298.5 22.15
 -1 6 -14 238.75 21.78
 -1 6 -14 314.9 22.17
 1 -6 14 233.15 23.51
 -1 6 -14 198.28 21.29
 -1 6 -14 209.83 20.83
 -1 6 -15 180.81 16.35
 -1 6 -15 135.01 15.73
 -1 6 -15 190.84 16.31
 -1 6 -15 114.31 14.78
 -1 6 -15 122.5 14.55
 1 -6 15 149.73 18
 1 -6 16 187.08 19.22
 -1 6 -16 207.65 17.43
 -1 6 -17 -7.04 7.8
 -1 6 -17 1.59 10.29
 -1 6 -18 18.41 7.19
 -1 6 -18 20.48 9.58
 -1 6 -18 9.32 8.06
 -1 6 -19 40.18 7.33
 -1 6 -19 28.84 7.9
 -1 6 -20 22.19 5.32
 -1 6 -20 27.48 7.6
 -1 6 -20 13.11 5.96
 1 -5 -17 81.87 9.37
 1 -5 -17 52.63 10.37
 1 -5 -16 38.51 9.27
 1 -5 -16 16.64 10.55
 1 -5 -15 5.82 11.62
 1 -5 -15 14.11 10.1
 1 -5 -15 14.75 8.27
 1 -5 -14 12.95 9.27
 1 -5 -14 17.15 12.99
 1 -5 -14 35.55 12.93
 1 -5 -13 24.18 22.3
 1 -5 -12 20.72 10.78
 1 -5 -12 13.26 16.69
 1 -5 -12 31.53 21.5
 1 -5 -12 25 13.81
 1 -5 -11 58.08 11.21
 1 -5 -11 49.71 13.05
 1 -5 -11 38.68 17.35
 1 -5 -11 64.65 21.5
 1 -5 -11 44.1 14.41
 1 -5 -10 9.87 9.15
 1 -5 -10 13.28 15.35
 1 -5 -10 11.78 11.58
 1 -5 -10 7.79 19.1
 1 -5 -10 11.01 13
 1 -5 -9 2.3 8.04
 1 -5 -9 6.7 11.21
 1 -5 -9 -9.57 17.41
 1 -5 -9 18.39 14.32
 1 -5 -9 2.9 12.02
 1 -5 -8 66.32 14.5
 1 -5 -8 42.43 12.7
 1 -5 -8 40.25 8.82
 1 -5 -8 56.77 9.59
 1 -5 -8 65.7 16.43
 1 -5 -8 40.71 11.86
 1 -5 -7 29.3 11.82
 -1 5 7 14.43 6.12
 1 -5 -7 25.31 7.03
 1 -5 -7 26.22 11.31
 1 -5 -7 19.23 12.14
 1 -5 -7 16.28 7.57
 1 -5 -6 713.58 50.99
 -1 5 6 570.28 48.82
 -1 5 5 1419.64 106.75
 -1 5 5 1368.03 107.51
 -1 5 4 565.39 41.67
 -1 5 4 477.07 41.26
 -1 5 3 0.6 5.87
 -1 5 2 8.44 5.13
 -1 5 2 2.76 5.41
 -1 5 1 6.89 8.89
 -1 5 1 6.85 5.18
 -1 5 0 27.81 5.68
 -1 5 -1 834.01 64.28
 -1 5 -2 237.02 24.29
 -1 5 -2 283.45 22.15
 -1 5 -3 94.74 14.69
 -1 5 -3 102.34 10.86
 1 -5 4 3629.71 283.84
 -1 5 -4 4274.83 285.46
 1 -5 5 1395.32 116.29
 -1 5 -5 1712.12 117.22
 -1 5 -5 1738.57 118.2
 -1 5 -6 1452.51 115.43
 -1 5 -6 1619.31 116.82
 -1 5 -7 209.68 17.32
 -1 5 -7 178.35 17.49
 -1 5 -7 204.72 21.79
 -1 5 -8 198.75 17.48
 -1 5 -8 202.24 21.76
 -1 5 -9 250.62 26.72
 -1 5 -9 367.37 25.72
 -1 5 -9 324.41 26.18
 -1 5 -9 308.62 26.03
 -1 5 -9 290.76 29.92
 -1 5 -10 377.19 29.53
 -1 5 -10 347.66 28.87
 -1 5 -10 375.38 29.62
 -1 5 -10 378.23 29.59
 -1 5 -10 412.73 29.38
 -1 5 -10 419.55 30.93
 -1 5 -10 282 29.1
 -1 5 -10 381.31 30.27
 -1 5 -11 426.71 36
 -1 5 -11 372.77 29.79
 -1 5 -11 379.73 32.69
 -1 5 -11 381.16 29.25
 -1 5 -11 407.7 29.22
 -1 5 -11 314.41 28.38
 -1 5 -11 328.64 31.27
 -1 5 -11 267.44 28.64
 -1 5 -11 411.04 28.92
 -1 5 -11 367 29.18
 -1 5 -12 1138.14 96.46
 -1 5 -12 1381.85 96.1
 -1 5 -12 1307.57 96.27
 -1 5 -12 1142.46 96.02
 -1 5 -12 1526.76 101.49
 -1 5 -12 1137.24 98.9
 -1 5 -12 1009.38 95.99
 -1 5 -12 1541.29 96.31
 -1 5 -12 1301.48 96.07
 -1 5 -13 573.82 43.03
 1 -5 13 419.28 35.08
 -1 5 -13 498.58 33.39
 -1 5 -13 348.15 34.06
 -1 5 -13 343.18 31.75
 -1 5 -13 427.74 33.22
 -1 5 -13 365.32 32.62
 -1 5 -13 426.94 33.2
 -1 5 -13 547.46 33.41
 -1 5 -13 327.15 33.47
 -1 5 -14 19.56 12.69
 -1 5 -14 33.51 10.87
 -1 5 -14 17.49 9.35
 -1 5 -14 15.15 7.8
 -1 5 -14 40.49 11.11
 -1 5 -14 34.25 9.93
 1 -5 14 32.71 12.75
 -1 5 -15 123.7 14.24
 -1 5 -15 103.93 13.53
 -1 5 -15 110.72 13.77
 -1 5 -15 71.28 12.48
 1 -5 15 116.63 15.96
 -1 5 -16 6.46 10.93
 -1 5 -16 6.1 10.12
 1 -5 16 5.53 11.79
 -1 5 -17 -0.29 7.93
 -1 5 -17 28.87 10.4
 -1 5 -18 28.12 8.51
 -1 5 -18 21.33 7.53
 -1 5 -18 33.13 9.7
 -1 5 -19 8.47 6.81
 -1 5 -19 12.3 6.11
 -1 5 -19 14.04 8.24
 -1 5 -20 5.89 5.33
 -1 5 -20 1.4 6.69
 1 -4 -17 25.92 10.71
 1 -4 -17 51.03 9.2
 1 -4 -16 21.63 7.79
 1 -4 -16 11.39 11.29
 1 -4 -16 18.9 9.78
 1 -4 -15 1.33 9.15
 1 -4 -15 12.54 12.36
 1 -4 -15 7.53 10.6
 1 -4 -14 15.73 22.17
 1 -4 -13 60.96 14.97
 1 -4 -13 94.15 12.91
 1 -4 -13 62.24 22.69
 1 -4 -13 50.35 11.26
 1 -4 -12 165.56 16.51
 1 -4 -12 136.18 25.54
 1 -4 -12 133.06 22.21
 1 -4 -12 133.35 18.71
 1 -4 -11 38.57 10.3
 1 -4 -11 42.82 13.81
 1 -4 -11 55.49 21.33
 1 -4 -11 56.04 16.78
 1 -4 -11 39.75 12.95
 1 -4 -10 -6.57 9.48
 1 -4 -10 -7.53 8.42
 1 -4 -10 -0.25 12.15
 1 -4 -10 -1.28 17.83
 1 -4 -10 -9.39 14.7
 1 -4 -10 -0.18 11.8
 1 -4 -9 5.29 7.75
 1 -4 -9 4.26 7.6
 1 -4 -9 1.81 11.56
 1 -4 -9 -11.64 13.42
 1 -4 -9 5.39 11.44
 1 -4 -9 6.52 15.62
 1 -4 -8 57.91 12.62
 1 -4 -8 65.45 9.4
 -1 4 8 60.2 8.67
 1 -4 -8 58.68 8.78
 1 -4 -8 64.08 14.12
 1 -4 -8 64.1 12.56
 1 -4 -8 57.78 15.37
 -1 4 7 328.33 30.87
 1 -4 -7 380.79 30.08
 -1 4 6 917.07 72.01
 -1 4 6 1053.68 73.73
 -1 4 5 420.82 33.24
 -1 4 5 417.13 33.97
 -1 4 4 87.01 9.92
 -1 4 3 4.22 5.45
 -1 4 2 1452.03 98.31
 -1 4 2 1225.89 97.3
 -1 4 1 1893.96 143.87
 -1 4 0 642.25 49.91
 -1 4 -1 248.75 21.81
 -1 4 -2 2232.95 155.85
 -1 4 -2 1863.38 155.92
 -1 4 -3 4395.09 331.19
 1 -4 3 4376.7 330.31
 1 -4 4 469.88 39.6
 -1 4 -4 522.8 39.97
 -1 4 -5 936.67 67.85
 -1 4 -5 829.96 66.38
 -1 4 -6 233.98 22.74
 -1 4 -6 190.34 24.49
 -1 4 -6 222.5 18.86
 -1 4 -7 507.21 38.44
 -1 4 -7 576.98 41.02
 -1 4 -7 432.81 37.69
 -1 4 -8 98.89 11.46
 -1 4 -8 99.97 17.25
 -1 4 -9 650.9 53.01
 -1 4 -9 627.15 55.06
 -1 4 -9 692.45 52.58
 -1 4 -9 710.96 52.29
 -1 4 -9 684.31 52.41
 -1 4 -9 560.33 53.7
 -1 4 -9 736.69 53.3
 -1 4 -10 626.79 44.52
 -1 4 -10 663.62 44.42
 -1 4 -10 628.08 44.71
 -1 4 -10 530.41 44.1
 -1 4 -10 469.57 44.31
 -1 4 -10 516.35 44.92
 -1 4 -10 539.27 45.18
 -1 4 -10 620.71 49.21
 -1 4 -11 1194.14 97.96
 -1 4 -11 1372.61 97.67
 -1 4 -11 1582.59 97.7
 -1 4 -11 1164.64 97.49
 -1 4 -11 1078.02 97.56
 -1 4 -11 1110.13 98.02
 -1 4 -11 1437.68 97.62
 -1 4 -12 779.7 53.13
 -1 4 -12 588.77 53.45
 -1 4 -12 901.63 53.08
 -1 4 -12 750.89 53.03
 -1 4 -12 595.95 52.72
 -1 4 -12 594.69 52.61
 -1 4 -12 605.5 53.08
 -1 4 -12 960.68 60.04
 -1 4 -12 528.21 53.64
 -1 4 -13 297.5 20.99
 -1 4 -13 140.07 21.64
 -1 4 -13 296.44 20.47
 -1 4 -13 259.67 20.69
 -1 4 -13 167.61 19.92
 -1 4 -13 180.89 22.27
 -1 4 -13 339.86 31.83
 -1 4 -13 203.68 19.4
 -1 4 -13 179.48 21.17
 -1 4 -14 16.67 9.34
 -1 4 -14 10.16 9.49
 -1 4 -14 18.63 10.54
 -1 4 -14 13.49 10.9
 1 -4 14 11.45 12.1
 -1 4 -14 20.18 12.66
 -1 4 -14 36.94 24.36
 -1 4 -15 0.16 10.24
 -1 4 -15 -8.92 9.27
 -1 4 -15 1.63 10.93
 -1 4 -15 -1.84 9.7
 -1 4 -15 20.62 23.28
 1 -4 15 1.19 12.44
 1 -4 16 90.86 15.56
 -1 4 -17 15.75 10.17
 -1 4 -17 33.3 8.24
 -1 4 -17 34.09 10.84
 -1 4 -18 -3.66 6.72
 -1 4 -18 -6.34 9
 -1 4 -19 3.04 7.8
 -1 4 -19 2.81 5.72
 -1 4 -19 -3.76 6.74
 -1 4 -20 -2.37 6.33
 -1 4 -20 -3.82 5.04
 1 -3 -18 43.24 8.34
 1 -3 -17 10.97 8.98
 1 -3 -17 11.53 11.04
 1 -3 -17 2.06 7.32
 1 -3 -16 28.97 10.45
 1 -3 -16 15.06 8.8
 1 -3 -16 1.28 11.92
 1 -3 -15 31.03 13.84
 1 -3 -15 23.11 11.19
 1 -3 -15 4.66 9.75
 1 -3 -15 18.34 13.15
 1 -3 -15 24.69 10.26
 1 -3 -14 13.94 9.72
 1 -3 -14 20.5 11.7
 1 -3 -14 34.5 21.99
 1 -3 -14 6.79 12.66
 1 -3 -14 14.85 14.07
 1 -3 -13 63.23 22.64
 1 -3 -13 91.58 12.98
 1 -3 -13 75.42 15.65
 1 -3 -13 61.26 11.7
 1 -3 -12 112.18 14.55
 1 -3 -12 106.18 13.47
 1 -3 -12 101.17 23.08
 1 -3 -12 81.24 15.21
 1 -3 -12 94.9 16.55
 1 -3 -11 5.95 9.43
 1 -3 -11 9.86 9.16
 1 -3 -11 -5.9 18.6
 1 -3 -11 8.24 14
 1 -3 -11 -2.11 11.68
 1 -3 -11 4.73 12.56
 1 -3 -10 -0.98 7.9
 1 -3 -10 -0.32 8.09
 1 -3 -10 7.57 17.77
 1 -3 -10 8.61 13.16
 1 -3 -10 -6.03 11.24
 1 -3 -10 2.38 11.91
 1 -3 -9 53.73 8.55
 1 -3 -9 58.86 9.21
 1 -3 -9 56.04 16.84
 1 -3 -9 59.93 12.21
 1 -3 -9 45.5 12.64
 1 -3 -9 55.96 13.98
 1 -3 -8 -4.52 11.6
 1 -3 -8 8.57 11.15
 -1 3 8 3.52 6.29
 1 -3 -8 4.14 11.13
 1 -3 -8 6.02 7.63
 1 -3 -8 6.99 6.22
 -1 3 7 215.53 19.19
 -1 3 6 230 16.24
 -1 3 6 157.57 13.59
 -1 3 5 1003.05 74.64
 -1 3 5 944.65 74.15
 -1 3 4 604.79 47.09
 -1 3 3 948.04 72.71
 -1 3 2 1141.81 71.45
 -1 3 2 857.18 70.5
 -1 3 1 85.94 9.02
 -1 3 -1 15.34 4.17
 1 -3 1 15.82 7.45
 1 -3 2 17.21 6.06
 -1 3 -2 16.2 4.72
 1 -3 3 86.01 9.51
 -1 3 -3 96.91 8.59
 -1 3 -4 582.07 46.76
 -1 3 -4 664.83 48.16
 -1 3 -5 1.65 11.95
 -1 3 -5 6.11 4.38
 -1 3 -6 7.1 5.2
 -1 3 -6 -1.09 12.01
 -1 3 -6 4.76 15.76
 -1 3 -7 287.68 25.18
 -1 3 -7 326.55 28.22
 -1 3 -8 16.34 7.37
 -1 3 -9 374.34 26.53
 -1 3 -9 348.47 27.69
 -1 3 -9 277.29 28.26
 -1 3 -9 276.54 27.44
 -1 3 -9 331.78 26.93
 -1 3 -10 373.71 33.26
 -1 3 -10 444.56 32.7
 -1 3 -10 455.27 32.89
 -1 3 -10 491.98 32.5
 -1 3 -10 365.69 32.04
 -1 3 -10 353.94 33.15
 -1 3 -10 356.1 32.59
 -1 3 -11 349.96 25.39
 -1 3 -11 273.18 24.54
 -1 3 -11 221.65 25.89
 -1 3 -11 269.2 25.51
 -1 3 -11 376.89 25.27
 -1 3 -11 337.46 25.58
 -1 3 -11 389.98 31.92
 -1 3 -11 238.56 25.9
 -1 3 -12 19.16 11.2
 -1 3 -12 11.77 11.69
 -1 3 -12 12.6 10.03
 -1 3 -12 20.62 7.18
 -1 3 -12 28.48 10.04
 -1 3 -12 19.84 10.9
 -1 3 -12 30.5 8.97
 -1 3 -12 45.89 19.82
 -1 3 -13 5.76 10.16
 -1 3 -13 20.86 9.37
 -1 3 -13 9.88 12.09
 -1 3 -13 3.15 8.77
 -1 3 -13 -3.91 12.55
 -1 3 -13 -1.99 10.63
 -1 3 -13 -0.51 22.09
 -1 3 -14 45.64 11.51
 -1 3 -14 3.46 13.81
 -1 3 -14 34.74 11.07
 -1 3 -14 21.67 9.9
 -1 3 -14 22.62 13.32
 -1 3 -14 29.66 24.01
 1 -3 14 44.22 13.18
 -1 3 -14 17.04 9.83
 -1 3 -15 155.37 15.29
 -1 3 -15 109.67 14.35
 1 -3 15 163.78 18.38
 -1 3 -15 138.65 27.18
 -1 3 -15 135.17 15.8
 -1 3 -15 100.71 14.54
 1 -3 16 25.36 13.17
 -1 3 -17 -3.68 10.1
 -1 3 -17 -0.52 7.58
 -1 3 -17 -3.78 9.39
 -1 3 -18 27.67 9.36
 -1 3 -18 18.44 6.94
 -1 3 -19 59.85 8.64
 -1 3 -19 20.66 7.42
 -1 3 -20 6.58 5.62
 1 -2 -18 11.55 8.15
 1 -2 -17 6.93 9.44
 1 -2 -17 -0.6 11.91
 1 -2 -17 -0.21 8.16
 1 -2 -16 6.68 9.34
 1 -2 -16 25.2 12.52
 1 -2 -16 8.26 10.54
 1 -2 -16 11.53 9.6
 1 -2 -15 6.87 21.43
 1 -2 -14 71.83 16.59
 1 -2 -14 77.33 23.3
 1 -2 -14 76.12 12.23
 1 -2 -14 121.42 14.05
 1 -2 -14 85.29 14.86
 1 -2 -13 123.87 18.37
 1 -2 -13 163.54 16.95
 1 -2 -13 107.29 14.86
 1 -2 -13 148.54 15.94
 1 -2 -13 136.71 17.37
 1 -2 -12 -3.85 20.13
 1 -2 -12 8.55 13.12
 1 -2 -12 -4.97 9.78
 1 -2 -12 4.04 11.92
 1 -2 -12 -2.59 9.52
 1 -2 -11 70.52 18.66
 1 -2 -11 25.33 12.91
 1 -2 -11 24.06 9.34
 1 -2 -11 19.45 14.55
 1 -2 -11 41.49 12.23
 1 -2 -11 28.64 8.73
 1 -2 -10 25.83 16.21
 1 -2 -10 1.34 11.69
 1 -2 -10 8.98 8.29
 1 -2 -10 9.08 12.56
 1 -2 -10 6.37 11.12
 1 -2 -10 10.32 6.91
 1 -2 -9 10.46 11.2
 1 -2 -9 19.47 12.06
 1 -2 -9 9.48 11.03
 1 -2 -9 29.18 15.13
 1 -2 -9 20.03 8.15
 -1 2 9 19.09 6.61
 1 -2 -9 19.16 6.47
 -1 2 8 78.27 9.9
 1 -2 -8 90.41 14.17
 1 -2 -8 84.48 13.35
 1 -2 -8 81.24 9.33
 -1 2 7 1315.41 106.58
 1 -2 -7 1330.86 107.18
 1 -2 -7 1591.29 107.59
 -1 2 6 5059.9 371.34
 1 -2 -6 4763.46 371.35
 -1 2 5 3091.83 234.11
 -1 2 4 716.97 55.33
 -1 2 3 3313.73 250.42
 -1 2 2 155.74 13.27
 -1 2 1 92.72 8.62
 1 -2 0 109.2 10.42
 1 -2 1 668.03 55.42
 -1 2 -1 799.96 55.53
 1 -2 2 955.87 65.64
 -1 2 -2 835.76 65.34
 -1 2 -2 818.3 65.53
 -1 2 -3 333.7 26.64
 -1 2 -3 371.67 28.39
 -1 2 -4 166.18 13.43
 -1 2 -4 136.4 18
 -1 2 -4 147.73 16.25
 -1 2 -5 94.81 16.23
 -1 2 -5 88.51 8.91
 -1 2 -5 77.74 12.95
 -1 2 -6 762.69 44.38
 -1 2 -6 828.18 43.26
 -1 2 -7 153.77 20.24
 -1 2 -7 129.01 14.69
 -1 2 -7 171.34 18.05
 -1 2 -9 304.1 22.26
 -1 2 -9 297.39 23.77
 -1 2 -9 294.4 23.05
 -1 2 -9 252.44 23.43
 -1 2 -10 16.74 10.2
 -1 2 -10 27.5 6.06
 -1 2 -10 26.78 9.87
 -1 2 -10 25 8.77
 -1 2 -10 5.25 12.6
 -1 2 -10 37.65 9.21
 -1 2 -11 -2.72 6.31
 -1 2 -11 4.33 9.38
 -1 2 -11 -10.82 10.73
 -1 2 -11 12.17 9.72
 -1 2 -11 2.74 7.36
 -1 2 -11 -17.03 18.17
 -1 2 -11 4.62 10.17
 -1 2 -11 5.16 9.14
 -1 2 -12 145.79 13.95
 -1 2 -12 150.83 15.06
 -1 2 -12 90.76 15.79
 -1 2 -12 127.6 16.23
 -1 2 -12 163.69 23.77
 -1 2 -12 94.25 15.77
 -1 2 -12 132.9 14.57
 -1 2 -13 64.45 14.85
 -1 2 -13 100.41 13.68
 -1 2 -13 81.75 12.74
 -1 2 -13 124.94 13.66
 -1 2 -13 104.1 12.56
 -1 2 -13 96.37 24.14
 -1 2 -13 86.78 15.28
 -1 2 -14 147.33 14.85
 -1 2 -14 94.44 13.97
 -1 2 -14 101.4 13.98
 -1 2 -14 79.78 16.52
 1 -2 14 165.28 17.99
 -1 2 -14 129.97 15.07
 -1 2 -14 133.08 26.03
 -1 2 -15 66.03 11.39
 -1 2 -15 85.19 12.55
 -1 2 -15 48.25 14.9
 -1 2 -15 55.49 11.67
 -1 2 -15 53.87 24.24
 -1 2 -15 62.9 12.93
 -1 2 -16 6.12 11.16
 1 -2 16 44.58 13.67
 -1 2 -16 30.17 10.32
 -1 2 -16 16.16 8.5
 -1 2 -16 11.9 9.91
 -1 2 -17 60.42 11.01
 -1 2 -17 41.33 10.16
 -1 2 -17 32.48 8.28
 -1 2 -18 115.77 13.13
 -1 2 -19 16.84 6.6
 -1 2 -19 43.94 7.77
 1 -1 -19 19.24 7.29
 1 -1 -18 2.74 7.46
 1 -1 -18 2.21 8.91
 1 -1 -17 -5.92 10.15
 1 -1 -17 3.29 12.15
 1 -1 -17 2.21 8.96
 1 -1 -17 -3.58 8.99
 1 -1 -16 -10.52 11.7
 1 -1 -16 -2.87 12.83
 1 -1 -16 7.77 21.71
 1 -1 -16 7.02 9.33
 1 -1 -16 3.27 10.79
 1 -1 -16 -0.15 9.9
 1 -1 -15 19.28 12.6
 1 -1 -15 18.71 11.61
 1 -1 -15 14.5 11.11
 1 -1 -15 0.54 21.3
 1 -1 -15 7.96 9.88
 1 -1 -15 15.6 14.7
 1 -1 -14 161.07 20.88
 1 -1 -14 241.72 20.31
 1 -1 -14 214.14 19.65
 1 -1 -14 245.1 20.74
 1 -1 -14 150.7 18.66
 1 -1 -14 188.7 22.57
 1 -1 -14 230.14 28.91
 1 -1 -13 -2.03 13.13
 1 -1 -13 1.06 10.08
 1 -1 -13 0.48 9.05
 1 -1 -13 11.22 10.13
 1 -1 -13 15.67 19.71
 1 -1 -13 -0.23 11.91
 1 -1 -13 0.64 12.2
 1 -1 -12 -2.65 12.69
 1 -1 -12 4.09 8.62
 1 -1 -12 -0.38 8.23
 1 -1 -12 -2.06 9.05
 1 -1 -12 26.23 18.76
 1 -1 -12 -6.69 11.6
 1 -1 -11 15.82 11.97
 1 -1 -11 10.12 7.28
 1 -1 -11 12.48 8.56
 1 -1 -11 0.73 11.25
 1 -1 -11 41.39 17.22
 1 -1 -10 19.51 11.19
 1 -1 -10 31.21 12.58
 1 -1 -10 19.27 8.27
 1 -1 -10 24.46 11.45
 1 -1 -10 28.26 6.9
 1 -1 -10 22.96 6.63
 1 -1 -10 43.89 15.92
 1 -1 -9 370.25 28.42
 1 -1 -9 349.4 28.44
 1 -1 -9 323.77 29.82
 1 -1 -9 423.67 31.95
 1 -1 -9 363.76 29.01
 -1 1 9 345.68 29.39
 1 -1 -9 327.46 30.03
 -1 1 8 685.11 56.41
 1 -1 -8 789.1 58.1
 -1 1 7 5102.3 397.44
 1 -1 -7 5438.38 397.61
 1 -1 -6 6564.52 450.25
 1 -1 -6 5594.64 449.66
 1 -1 -5 761.13 59.02
 1 -1 -4 1737.59 132.01
 1 -1 -3 6.77 4.47
 -1 1 2 280.21 25.55
 -1 1 2 295.5 25.57
 -1 1 1 203.03 19.58
 -1 1 1 227.26 19.7
 -1 1 0 177.1 13.92
 1 -1 1 243.23 18.56
 -1 1 -1 242.82 17.82
 -1 1 -1 212.43 18.02
 -1 1 -2 70.08 6.46
 -1 1 -3 748.32 54.06
 -1 1 -3 606.6 55.31
 -1 1 -4 65.5 7.38
 -1 1 -4 80.81 14.8
 -1 1 -4 48.48 10.74
 -1 1 -5 279.81 22.76
 -1 1 -5 258.85 25.39
 -1 1 -6 0.18 13.72
 -1 1 -7 67.33 13.72
 1 -1 7 56.1 5.3
 -1 1 -7 72.32 18.6
 -1 1 -8 314.01 29.19
 -1 1 -8 302.95 26.22
 -1 1 -9 256.82 21.89
 -1 1 -9 266.57 23.25
 -1 1 -9 269.99 23.34
 -1 1 -9 324.14 22.99
 -1 1 -10 25.18 9.57
 -1 1 -10 30.72 10.53
 -1 1 -10 32.84 10.39
 -1 1 -10 7.98 12.69
 -1 1 -11 26.75 14.56
 -1 1 -11 78.03 12.85
 -1 1 -11 69.33 12.41
 -1 1 -11 78.75 12.85
 -1 1 -11 86.3 19.3
 -1 1 -11 81.94 11.54
 -1 1 -12 132.87 14.25
 -1 1 -12 110.48 13.22
 -1 1 -12 91.06 15.14
 -1 1 -12 102.32 15.28
 -1 1 -12 100.81 13.75
 -1 1 -12 113.53 22.97
 -1 1 -13 272.23 27.82
 -1 1 -13 326.87 26.55
 -1 1 -13 297.64 28.62
 -1 1 -13 221.04 26.44
 -1 1 -13 332.34 35.24
 -1 1 -13 320.93 27.08
 -1 1 -14 9.05 11.4
 -1 1 -14 23.87 10.19
 1 -1 14 32.52 13.38
 -1 1 -14 39.85 22.96
 -1 1 -14 34.19 10.95
 -1 1 -14 11.87 10.04
 -1 1 -14 11.64 12.85
 1 -1 15 17.25 13.01
 -1 1 -15 12.75 23.09
 -1 1 -15 15.58 11.51
 -1 1 -16 192.22 20.42
 -1 1 -16 175.69 19.8
 -1 1 -17 119.6 13.97
 -1 1 -17 115.83 13.49
 -1 1 -18 52.99 10.06
 -1 1 -18 73.96 9.77
 -1 1 -19 40.57 7.11
 -1 1 -19 18.07 5.88
 1 0 -20 4.73 5.33
 1 0 -19 14.43 7.89
 1 0 -18 -2.73 8.18
 1 0 -18 8.51 8.98
 1 0 -17 -2.78 12.65
 1 0 -17 4.06 9.34
 1 0 -17 6.03 9.53
 1 0 -17 14.56 10.39
 1 0 -16 4.28 21.94
 1 0 -15 8.19 12.26
 1 0 -15 8.94 12.09
 1 0 -15 -3.8 9.58
 1 0 -15 6.6 14.15
 1 0 -15 -10.28 20.55
 1 0 -15 -5.01 11.19
 1 0 -15 -7.33 11.17
 1 0 -14 4.34 11.96
 1 0 -14 0.17 9.53
 1 0 -14 9.75 10.73
 1 0 -14 1.23 13.99
 1 0 -14 7.84 20.4
 1 0 -14 3.74 10.68
 1 0 -14 9.84 10.52
 1 0 -13 25.15 10.16
 1 0 -13 39.79 20.35
 1 0 -13 14.21 13.56
 1 0 -13 16.55 9.21
 1 0 -13 35.79 9.79
 1 0 -13 26.68 12.7
 1 0 -13 29.52 11.73
 1 0 -12 18.77 9.31
 1 0 -12 31.31 12.49
 1 0 -12 48.72 18.83
 1 0 -12 26.21 10.46
 1 0 -12 27.17 11.63
 1 0 -12 15.63 8.59
 1 0 -12 24.05 7.8
 1 0 -11 170.06 15.55
 1 0 -11 170.08 14.85
 1 0 -11 137.02 14.83
 1 0 -11 151.39 14.54
 1 0 -11 141.11 17.66
 1 0 -11 146.64 16.88
 1 0 -10 688.02 52.27
 1 0 -10 892.27 56.04
 -1 0 10 672.49 53.06
 1 0 -10 709.51 52.03
 1 0 -10 508.42 51.78
 1 0 -10 695.21 53.4
 1 0 -10 697.95 52.81
 1 0 -10 718.7 51.93
 1 0 -9 1308.83 102.37
 1 0 -9 1232.55 103.18
 1 0 -9 1352.23 102.77
 -1 0 9 1334.96 103.76
 1 0 -9 1353.29 102.58
 1 0 -9 1364.19 103.05
 1 0 -9 1660.58 105.09
 1 0 -8 4648.36 323.14
 1 0 -8 3874.73 323.14
 1 0 -7 9999 621.42
 1 0 -7 9337.92 621.81
 1 0 -6 1468.31 102.8
 1 0 -6 1376.24 102.75
 1 0 -6 1161.45 103.07
 1 0 -5 733.78 58.55
 1 0 -5 842.61 58.19
 -1 0 5 652.79 56.98
 1 0 -5 938.03 58.07
 1 0 -5 832.78 58.1
 -1 0 4 1616.98 122.14
 1 0 -3 43.4 5.56
 1 0 -2 5.79 2.76
 1 0 -1 34.66 2.73
 1 0 -1 -6.72 3.85
 -1 0 -1 293.16 29.77
 -1 0 -1 485.18 29.93
 -1 0 -2 433.57 34.61
 -1 0 -3 1642.98 116.17
 -1 0 -3 1278.67 116.84
 -1 0 -4 6.79 4.77
 -1 0 -4 49.89 13.79
 -1 0 -5 21.95 13.51
 -1 0 -5 4.6 9.53
 -1 0 -6 260.45 27.92
 -1 0 -6 278.73 26.21
 -1 0 -7 114.57 21.63
 -1 0 -8 6.75 9.88
 -1 0 -8 3.06 8.49
 -1 0 -9 575.22 42.69
 -1 0 -9 623.65 42.53
 -1 0 -10 244.68 28.33
 -1 0 -10 324.02 24.58
 -1 0 -10 317.58 24.61
 -1 0 -11 254.43 23.42
 -1 0 -11 198.25 22.86
 -1 0 -11 194.17 24.23
 -1 0 -12 99.12 16.04
 -1 0 -12 96.52 15.42
 -1 0 -12 99.06 23.73
 -1 0 -12 157.27 14.83
 -1 0 -13 117.97 16.77
 -1 0 -13 96.73 14.61
 -1 0 -13 133.23 14.73
 -1 0 -13 167.15 15.39
 -1 0 -13 123.05 15.41
 -1 0 -13 118.47 25.38
 -1 0 -14 5 12.78
 -1 0 -14 14.95 10.58
 -1 0 -14 7.27 9.71
 1 0 14 21.62 13.16
 -1 0 -14 15.54 21.63
 -1 0 -14 15.24 9.56
 -1 0 -14 -2.02 11.25
 1 0 15 84.03 15.97
 -1 0 -16 114.44 14.9
 -1 0 -16 125.3 14.05
 -1 0 -17 70.41 11.04
 -1 0 -17 59.63 10.57
 -1 0 -18 25.67 8.21
 -1 0 -19 9.35 5.27
 1 1 -20 1.32 6.56
 1 1 -19 -2.66 8.27
 1 1 -19 -3.06 6.58
 1 1 -19 3.79 7.1
 1 1 -18 5.32 9.28
 1 1 -18 0.72 8.44
 1 1 -17 6.05 10.43
 1 1 -17 -8.76 11.42
 1 1 -17 -3.37 12.67
 1 1 -17 3.27 9.5
 1 1 -16 28.46 21.67
 1 1 -16 4.51 12.2
 1 1 -16 0.95 10.9
 1 1 -16 7.76 11.3
 1 1 -16 -0.51 13.19
 1 1 -16 4.02 10.25
 1 1 -15 39.07 21.3
 1 1 -15 7.13 9.81
 1 1 -15 12.41 11.11
 1 1 -15 22.81 10.96
 1 1 -15 10.38 11
 1 1 -15 7.91 12.31
 1 1 -15 0.64 14.99
 1 1 -14 111.99 23.27
 1 1 -14 59.09 11.48
 1 1 -14 66.42 11.73
 1 1 -14 101.77 12.76
 1 1 -14 63.73 12.01
 1 1 -14 60.8 13.95
 1 1 -14 45.08 15.87
 1 1 -13 64.18 11.03
 1 1 -13 91.39 12.02
 1 1 -13 67.03 13.54
 1 1 -13 82.2 13.43
 1 1 -13 117.54 21.22
 1 1 -13 85.29 10.98
 1 1 -13 43.47 10.95
 1 1 -13 93.63 11.83
 1 1 -13 78.48 10.68
 1 1 -13 65.46 15.03
 1 1 -12 9.13 8.19
 1 1 -12 17.13 7.78
 1 1 -12 18.35 6.63
 1 1 -12 24.27 8.99
 1 1 -12 23.09 9.16
 1 1 -12 30.98 17.49
 1 1 -12 12.26 12.26
 1 1 -12 11.65 8.45
 1 1 -12 32.01 10.46
 1 1 -12 27.17 11.17
 1 1 -11 224.58 23.94
 -1 -1 11 247.52 24.72
 1 1 -11 316.27 24.6
 1 1 -11 289.79 26.27
 1 1 -11 230.01 24.07
 1 1 -11 281.24 23.87
 1 1 -11 379.49 30.27
 1 1 -11 300.02 23.89
 1 1 -11 328.6 25.39
 1 1 -10 710.63 57.95
 1 1 -10 911.07 61.83
 1 1 -10 860.82 58.99
 1 1 -10 1119.07 59.19
 1 1 -10 709.84 57.96
 1 1 -10 713.43 59.19
 1 1 -10 761.13 58.21
 1 1 -10 697.75 60.49
 1 1 -10 809.95 58.48
 1 1 -10 561.35 57.98
 1 1 -9 2174.95 154.02
 1 1 -9 2064.2 155.45
 1 1 -9 1713.16 155.21
 1 1 -8 4324.18 302.07
 1 1 -8 3654.26 301.97
 1 1 -7 1966.99 143.2
 1 1 -7 1791.94 142.97
 1 1 -6 19.81 10.17
 1 1 -6 19.37 5.4
 1 1 -5 77.42 11.25
 1 1 -5 81.24 8.35
 1 1 -5 100.83 13.07
 1 1 -4 1132.53 86.84
 1 1 -3 187.31 15.19
 1 1 -3 174.96 15.35
 1 1 -3 211.54 16.58
 1 1 -2 15.78 9.1
 1 1 -2 9.01 3.95
 1 1 0 783.72 61.07
 1 1 0 795.33 61.09
 -1 -1 0 881.15 61.98
 1 1 1 1023.28 77.55
 -1 -1 -3 568.94 44.79
 -1 -1 -4 175.77 17.46
 -1 -1 -4 82.78 16.58
 -1 -1 -5 431.76 30.47
 -1 -1 -5 295.62 27.77
 -1 -1 -6 129.25 18.65
 -1 -1 -6 68.09 16.4
 -1 -1 -8 737.31 59.1
 -1 -1 -8 848.6 61.2
 -1 -1 -8 738.83 59.15
 -1 -1 -9 1199.01 90.48
 -1 -1 -9 1163.86 90.2
 -1 -1 -9 1115.89 88.29
 -1 -1 -10 291.26 32.58
 -1 -1 -10 487.49 32.72
 -1 -1 -11 202.25 27.1
 -1 -1 -11 259.8 26.38
 -1 -1 -11 286.89 26.96
 -1 -1 -12 0.47 19.95
 -1 -1 -12 7.62 11.93
 -1 -1 -12 17.78 10.75
 -1 -1 -13 2.36 12.32
 -1 -1 -13 9.14 10.39
 -1 -1 -13 13.16 11.11
 -1 -1 -13 -15.92 22.25
 1 1 14 65.41 15.1
 -1 -1 -14 41.38 11.06
 -1 -1 -14 48.64 13.71
 -1 -1 -14 29.34 22.25
 -1 -1 -14 31.92 12.17
 -1 -1 -14 58.9 11.52
 -1 -1 -15 46.88 14.43
 -1 -1 -15 83.38 12.91
 -1 -1 -15 53.27 11.57
 -1 -1 -15 78.41 11.45
 -1 -1 -16 67.08 10.97
 -1 -1 -16 67.84 11.74
 -1 -1 -16 43.48 13.29
 -1 -1 -17 25.48 8.97
 -1 -1 -17 12.47 7.95
 -1 -1 -18 7.42 6.96
 1 2 -20 -1.06 5.29
 1 2 -20 6.9 7.04
 1 2 -19 11.63 8.72
 1 2 -19 7.88 7.34
 1 2 -19 14.51 7.55
 1 2 -18 18.95 9.68
 1 2 -18 7.18 8.76
 1 2 -17 29.61 10.45
 1 2 -17 31.67 10.58
 1 2 -17 51.58 12.26
 1 2 -17 37.3 11.28
 1 2 -16 145.38 17.02
 1 2 -16 138.23 17.26
 1 2 -16 196.63 18.57
 1 2 -16 144.41 19.62
 1 2 -16 264.23 28.91
 1 2 -16 158.99 18.5
 1 2 -16 215.2 18.04
 1 2 -15 45.52 13.81
 1 2 -15 48.98 12.09
 1 2 -15 57.03 11.59
 1 2 -15 46.22 11.04
 1 2 -15 71.73 11.99
 1 2 -15 68.2 22.54
 1 2 -14 -1.52 20.27
 1 2 -14 -3.41 10.5
 1 2 -14 -3.23 11.44
 1 2 -14 11.88 10.09
 1 2 -14 3.44 8.71
 1 2 -14 -3.65 13.49
 1 2 -14 1.82 9.34
 1 2 -14 3.48 8.84
 1 2 -14 9.81 7.87
 1 2 -13 315.18 29
 1 2 -13 268.32 22.08
 1 2 -13 266.88 23.07
 1 2 -13 348.87 23.63
 1 2 -13 260.64 22.35
 1 2 -13 248.46 21.49
 1 2 -13 254.44 21.54
 1 2 -13 199.57 24.22
 1 2 -13 192.22 21.53
 1 2 -13 202.03 21.32
 1 2 -12 470.74 39.46
 1 2 -12 430.5 34.26
 1 2 -12 486.3 35.19
 1 2 -12 463.03 34.61
 1 2 -12 399.16 34.07
 1 2 -12 419.35 34.07
 1 2 -12 350.44 35.85
 1 2 -12 395.61 34.05
 1 2 -12 328.59 33.95
 1 2 -11 1074.83 81.9
 1 2 -11 1022.94 83.08
 1 2 -11 1265.62 85.58
 1 2 -11 1108.74 81.93
 1 2 -11 930.44 81.36
 1 2 -11 1023.65 84.77
 1 2 -11 1169.33 82.33
 1 2 -11 1047.98 82.1
 1 2 -11 1015.32 81.87
 1 2 -11 864.22 81.81
 1 2 -11 1288 82.71
 1 2 -10 1434.43 105.78
 1 2 -10 1506.32 106.25
 1 2 -10 1750.45 106.63
 1 2 -10 1981.93 106.73
 1 2 -10 1343.2 106
 1 2 -10 1514.43 107
 1 2 -10 1272.37 105.74
 1 2 -10 1098.98 105.77
 1 2 -10 1193.27 105.66
 1 2 -9 2640.52 189.73
 1 2 -9 2333.59 189.56
 1 2 -8 1268.2 80.52
 1 2 -8 1293.39 80.82
 1 2 -8 1095.28 79.75
 1 2 -7 563.15 46.57
 1 2 -7 529.09 45.46
 1 2 -6 74.11 8.21
 1 2 -6 103.9 17.08
 1 2 -6 86.08 8.85
 1 2 -6 97.96 13.2
 1 2 -5 342.91 29.49
 1 2 -5 362.41 29.78
 1 2 -5 435.63 31.29
 1 2 -4 497.02 38.51
 1 2 -3 -0.08 5.35
 1 2 -3 6.37 10.93
 1 2 -1 347.18 27.38
 1 2 -1 348.06 27.04
 1 2 0 582.03 45.05
 1 2 0 586.98 44.82
 1 2 1 58.04 6.94
 1 2 2 1.08 4.93
 1 2 3 37.11 5.23
 -1 -2 -4 299.02 27.33
 -1 -2 -5 1562.34 120.03
 -1 -2 -6 1133.08 88.45
 -1 -2 -7 1136.02 87.07
 -1 -2 -8 1474.19 120.09
 -1 -2 -8 1625.24 121.62
 -1 -2 -8 1754.17 122.29
 -1 -2 -9 691.35 49.92
 -1 -2 -9 628.62 47
 -1 -2 -10 110.01 21.1
 -1 -2 -10 84.48 12.02
 -1 -2 -10 73.45 13.39
 -1 -2 -11 27.12 21.05
 -1 -2 -11 14.89 19.82
 -1 -2 -11 26.93 10.86
 -1 -2 -12 0.48 21.57
 -1 -2 -12 37.85 10.8
 -1 -2 -12 23.1 12.54
 -1 -2 -13 39.39 22.26
 1 2 13 119.17 16.55
 -1 -2 -13 58.16 14.5
 -1 -2 -13 93.5 12.66
 1 2 14 96.01 16.56
 -1 -2 -15 4.29 12.2
 -1 -2 -15 22.04 10.88
 -1 -2 -15 12.66 9.23
 -1 -2 -16 -5.87 9.86
 -1 -2 -16 -7.04 8.54
 -1 -2 -17 -5.37 8.19
 -1 -2 -17 2.65 7.18
 -1 -2 -18 4.54 5.34
 1 3 -20 29.42 7.95
 1 3 -20 12.61 6.31
 1 3 -19 24.99 9.16
 1 3 -19 27.66 8.04
 1 3 -19 20.59 7.82
 1 3 -18 89.09 11.91
 1 3 -18 52.05 10.44
 1 3 -18 73.49 10.7
 1 3 -17 103.49 25.18
 1 3 -16 228.28 22.96
 1 3 -16 265.66 23.04
 1 3 -16 272.64 24.2
 1 3 -16 204.16 21.93
 1 3 -16 263.67 23.74
 1 3 -16 224.9 25.06
 1 3 -15 3.26 12.59
 1 3 -15 19.05 21.71
 1 3 -15 27.62 10.58
 1 3 -15 7.38 8.37
 1 3 -15 14.14 9.32
 1 3 -15 8.1 8.62
 1 3 -15 4.62 10.06
 1 3 -15 11.87 10.83
 1 3 -14 33.61 12.38
 1 3 -14 27.19 10.62
 1 3 -14 33.79 20.52
 1 3 -14 15.11 9.88
 1 3 -14 24.48 8.65
 1 3 -14 7.82 14.06
 1 3 -14 16.2 7.67
 1 3 -14 21.05 10.12
 1 3 -14 23.14 8.6
 1 3 -13 401.47 35.65
 1 3 -13 360.48 28.08
 1 3 -13 355.22 29.45
 1 3 -13 253.86 31.34
 1 3 -13 337.89 29.09
 1 3 -13 285.99 28.87
 1 3 -13 322.9 29.06
 1 3 -13 395.11 29.68
 1 3 -13 366.17 29.24
 1 3 -12 1406.63 114.17
 1 3 -12 1537.98 114.53
 1 3 -12 1512.71 114.22
 1 3 -12 1691.57 117.81
 1 3 -12 1482.2 113.79
 1 3 -12 1518.18 114.21
 1 3 -12 1316 115.35
 1 3 -12 1361.07 114.38
 1 3 -12 1727.93 114.85
 1 3 -12 1285.62 114.09
 1 3 -12 1395.04 117.41
 1 3 -11 1060.91 102.84
 1 3 -11 1348.21 103.19
 1 3 -11 1211.49 102.8
 1 3 -11 1398.6 103.27
 1 3 -11 1514.3 106.11
 1 3 -11 1424.68 102.94
 1 3 -11 1375.59 102.69
 1 3 -11 1226.09 102.85
 1 3 -11 1334.98 104.26
 1 3 -11 1241.66 105.53
 1 3 -11 1623.04 103.65
 1 3 -11 1891.53 103.95
 1 3 -10 1394.78 92.18
 1 3 -10 1635.44 92.4
 1 3 -10 1228.85 91.52
 1 3 -10 1092.64 91.23
 1 3 -10 1240.96 91.7
 1 3 -10 1040.66 91.3
 1 3 -10 1027.63 91.4
 1 3 -10 1170.45 91.65
 1 3 -10 1571.26 93
 1 3 -10 1173.85 91.82
 1 3 -9 1027.84 84.87
 1 3 -9 1172.62 85.7
 1 3 -8 273.63 25.04
 1 3 -8 217.35 20.67
 1 3 -8 239.3 23.99
 1 3 -7 492.89 38.43
 1 3 -7 412.5 32.98
 1 3 -7 417.74 33.99
 1 3 -7 412.43 35.55
 1 3 -6 216.05 20.94
 1 3 -6 199.14 17.7
 1 3 -6 223.65 18.36
 1 3 -5 225.58 18.9
 1 3 -5 215.41 18.87
 1 3 -4 344.56 27.39
 1 3 -4 321.29 30
 1 3 -2 2602.12 176.9
 1 3 -2 2249.51 176.05
 1 3 -1 1006.17 76.32
 1 3 0 70.2 9.03
 1 3 0 70.47 8.55
 1 3 1 621.08 47.99
 1 3 2 28.32 6.18
 -1 -3 -3 706.35 50.99
 1 3 3 611.45 48.56
 -1 -3 -4 1690.14 120.93
 1 3 4 1537.48 119.08
 -1 -3 -5 1854.32 142.16
 -1 -3 -7 1508.74 108.72
 -1 -3 -7 1350.85 106.61
 -1 -3 -8 864.75 65.18
 -1 -3 -8 825.52 65.12
 -1 -3 -8 771.89 62.67
 -1 -3 -9 39.44 18.65
 -1 -3 -9 38.15 14.23
 -1 -3 -9 30 11.18
 -1 -3 -10 36.06 21.38
 -1 -3 -10 23.68 14.73
 -1 -3 -10 13.51 9.91
 -1 -3 -11 3.63 10.25
 -1 -3 -11 30.69 23.27
 -1 -3 -11 7.91 20.08
 -1 -3 -12 181.48 28.99
 -1 -3 -12 158.86 22.39
 1 3 13 160.69 20.38
 -1 -3 -14 18.1 11.13
 -1 -3 -14 -6.12 9.94
 -1 -3 -14 -10.2 12.37
 -1 -3 -15 11.23 10.42
 -1 -3 -15 5.07 8.96
 -1 -3 -15 5.1 12.13
 -1 -3 -16 18.14 8.19
 -1 -3 -16 26.84 9.41
 -1 -3 -17 6.14 5.87
 -1 -3 -17 2.02 6.68
 1 4 -21 15.64 6.83
 1 4 -20 45.01 8.46
 1 4 -20 21.85 6.85
 1 4 -19 18.68 8.17
 1 4 -19 32.82 8.38
 1 4 -18 98.13 12.07
 1 4 -18 110.17 12.91
 1 4 -18 135.38 14.9
 1 4 -17 50.68 23.2
 1 4 -16 -4.01 10.5
 1 4 -16 4.84 9.71
 1 4 -16 2.25 8.46
 1 4 -16 19.49 22.36
 1 4 -16 -11.65 10.44
 1 4 -16 2.45 9.78
 1 4 -16 8.31 8.38
 1 4 -15 25.88 10.72
 1 4 -15 22.02 21.73
 1 4 -15 14.04 8.6
 1 4 -15 20.93 10.24
 1 4 -15 26.71 10.15
 1 4 -15 20.11 8.22
 1 4 -15 37.04 13.24
 1 4 -15 26.49 10.63
 1 4 -15 28.63 9.16
 1 4 -14 346.51 34.51
 1 4 -14 338.44 26.96
 1 4 -14 313.06 25.33
 1 4 -14 286.45 26.28
 1 4 -14 329.59 26.93
 1 4 -14 257.34 26
 1 4 -14 345.52 27.17
 1 4 -14 281.14 26.26
 1 4 -13 175.22 16.79
 1 4 -13 139.96 20.34
 1 4 -13 185.64 17.12
 1 4 -13 174.58 17.67
 1 4 -13 221.32 25.4
 1 4 -13 194.84 15.93
 1 4 -13 187.7 17.8
 1 4 -13 153.34 17.52
 1 4 -13 170.21 20.73
 1 4 -13 182.44 16.76
 1 4 -12 136.69 14.37
 1 4 -12 121.41 13.82
 1 4 -12 157.25 14.65
 1 4 -12 124.09 13.02
 1 4 -12 139.77 12.51
 1 4 -12 127.73 16.34
 1 4 -12 167.41 21.82
 1 4 -12 132.4 13.11
 1 4 -12 150.16 14.66
 1 4 -12 141.59 17.57
 1 4 -11 22.56 5.68
 1 4 -11 24.18 8.27
 1 4 -11 34.2 10.14
 1 4 -11 26.48 10.02
 1 4 -11 22.07 8.47
 1 4 -11 27.63 11.21
 1 4 -11 18.38 7.72
 1 4 -11 19.38 8.52
 1 4 -11 38.09 16.13
 1 4 -11 27.82 5.58
 1 4 -11 21.39 5.44
 1 4 -11 22.09 8.57
 1 4 -10 68.51 10.12
 1 4 -10 80.89 11.04
 1 4 -10 70.75 11.42
 1 4 -10 41.17 14.34
 1 4 -10 62.45 9.57
 1 4 -10 57.84 7.31
 1 4 -10 69.84 7.6
 1 4 -10 66.1 9.24
 1 4 -10 54.97 9.62
 1 4 -10 57.14 7.27
 1 4 -9 324.23 33.5
 1 4 -9 402.72 33.5
 1 4 -9 371.36 31.04
 1 4 -8 782.19 65.28
 1 4 -8 860.25 64.73
 1 4 -8 837.1 62.48
 1 4 -8 743.38 63.51
 1 4 -7 1366.72 110.91
 1 4 -7 1435.31 109.16
 1 4 -7 1511.32 109.69
 1 4 -7 1387.37 108.22
 1 4 -6 86.44 9.76
 1 4 -6 84.86 10.06
 1 4 -6 90.05 15.94
 1 4 -6 106.55 19.77
 1 4 -5 293.84 24.44
 1 4 -5 345.74 27.7
 1 4 -5 256.63 26.81
 1 4 -5 285.91 24.22
 1 4 -4 3.62 9.01
 1 4 -4 -3.61 10.5
 1 4 -3 45.69 10.06
 1 4 -3 31.3 10.84
 1 4 -2 194.24 17.57
 1 4 -2 212.32 19.85
 1 4 -1 46.14 6.73
 1 4 -1 59.01 10.32
 1 4 0 195.46 17.25
 1 4 0 227.75 18.52
 1 4 1 738.85 57.11
 1 4 2 272.07 22.34
 1 4 3 999.34 76.43
 -1 -4 -4 2943.75 223.31
 1 4 4 2930.01 221.82
 -1 -4 -6 550.68 42.88
 -1 -4 -6 521.89 41.16
 -1 -4 -6 454.47 38.61
 -1 -4 -7 168.58 19.82
 -1 -4 -7 154.32 22.24
 -1 -4 -8 9.17 19.05
 -1 -4 -8 2.88 13.25
 -1 -4 -9 19.48 9.61
 -1 -4 -9 8.28 14.15
 -1 -4 -9 25.7 20.92
 -1 -4 -10 17.38 10.16
 -1 -4 -10 33.63 16.13
 -1 -4 -10 45.27 23.32
 -1 -4 -10 29.48 20.22
 1 4 11 88.65 15.45
 -1 -4 -11 70.29 11.7
 -1 -4 -11 87.61 24.19
 -1 -4 -11 55.3 21.87
 -1 -4 -12 16.37 9.3
 -1 -4 -12 6.55 12.73
 1 4 12 19.28 13.52
 -1 -4 -13 -14.73 12.59
 1 4 13 25.52 12.87
 -1 -4 -14 58.24 11.95
 -1 -4 -14 35.62 12.27
 -1 -4 -14 55.43 10.56
 -1 -4 -15 45.07 10.52
 -1 -4 -15 27.82 11.64
 -1 -4 -15 39.56 9.06
 -1 -4 -16 8.33 6.64
 -1 -4 -16 21.96 8.13
 1 5 -21 54.12 7.98
 1 5 -20 29.34 8.33
 1 5 -20 7.9 6.6
 1 5 -19 37.36 9.18
 1 5 -19 65.14 9.3
 1 5 -19 48.92 8.83
 1 5 -18 50.88 10.44
 1 5 -18 31.73 11.03
 1 5 -18 17.42 8.96
 1 5 -18 33.8 9.25
 1 5 -18 20.73 8.4
 1 5 -16 112.57 25.18
 1 5 -16 82.28 11.81
 1 5 -16 115.7 13
 1 5 -16 87.94 12.04
 1 5 -16 72.78 11.04
 1 5 -16 68.97 11.09
 1 5 -16 86.61 13.18
 1 5 -15 30.28 8.17
 1 5 -15 47.03 23.18
 1 5 -15 35.94 9.05
 1 5 -15 31.58 10.84
 1 5 -15 29.41 6.83
 1 5 -15 32.89 10.59
 1 5 -15 34.2 8.98
 1 5 -15 33.61 10.34
 1 5 -14 175.84 17.38
 1 5 -14 166.81 17.82
 1 5 -14 179.02 18.22
 1 5 -14 212.76 18.41
 1 5 -14 200.84 17.46
 1 5 -14 145.6 27.26
 1 5 -14 205.14 18.38
 1 5 -14 193.38 16.37
 1 5 -14 188.61 17.45
 1 5 -14 173.91 21.44
 1 5 -13 37.26 6.31
 1 5 -13 39.75 10.95
 1 5 -13 46.55 9.42
 1 5 -13 50.27 19.31
 1 5 -13 42.86 7.34
 1 5 -13 40.54 10.02
 1 5 -13 33.7 7.53
 1 5 -13 25.56 8.39
 1 5 -13 39.61 10.11
 1 5 -12 69.94 8.34
 1 5 -12 72.84 10.1
 1 5 -12 64.25 10.39
 1 5 -12 91.15 19.08
 1 5 -12 77.7 10.73
 1 5 -12 82.02 9.83
 1 5 -12 85.84 12.76
 1 5 -12 54.37 10.92
 1 5 -12 74.42 14.88
 1 5 -12 62.94 7.94
 1 5 -12 58.66 8.22
 1 5 -11 345.17 25.96
 1 5 -11 405.54 27.71
 1 5 -11 317.53 26.33
 1 5 -11 313.99 26.12
 1 5 -11 298.59 25.36
 1 5 -11 321.03 25.5
 1 5 -11 352.4 31.83
 1 5 -11 294.94 25.65
 1 5 -11 317.28 26.2
 1 5 -11 322.03 30.2
 1 5 -11 278.97 28.01
 1 5 -11 318.74 29.14
 1 5 -10 1144.45 86.73
 1 5 -10 1066.74 86.22
 1 5 -10 1056.97 89.28
 1 5 -10 1050.23 86.44
 1 5 -10 1227.84 86.55
 1 5 -10 1124.8 86.81
 1 5 -10 1388.86 87.53
 1 5 -10 1121.91 86.4
 1 5 -10 1013.63 86.54
 1 5 -10 1048.06 86.51
 1 5 -9 969.45 87.16
 1 5 -9 1226.85 84.73
 1 5 -9 1043.3 84.63
 1 5 -8 240.51 22.1
 1 5 -8 256.3 27.04
 1 5 -8 262.04 25.83
 1 5 -8 253.3 21.37
 1 5 -7 0.66 16.03
 1 5 -7 3.49 6.26
 1 5 -7 0.87 7.21
 1 5 -7 5.56 16.23
 1 5 -6 353.4 29.17
 1 5 -6 323.03 28.78
 1 5 -6 408.21 32.19
 1 5 -5 92.46 12.4
 1 5 -5 126.4 15.94
 1 5 -4 249.15 23.26
 1 5 -4 264.81 24.18
 1 5 -3 2225.66 157.06
 1 5 -3 1944.79 155.09
 1 5 -2 51.97 13.44
 1 5 -2 34.1 10.67
 1 5 -1 116.63 13.13
 1 5 -1 91.83 9.51
 1 5 0 127.75 12.57
 1 5 0 102.34 10.67
 1 5 1 428.59 34.39
 1 5 2 2006.5 152.5
 1 5 3 1069.93 82.02
 1 5 4 1821.43 138.46
 -1 -5 -5 322.39 33.52
 -1 -5 -5 330.25 30.01
 -1 -5 -6 36.45 12.93
 -1 -5 -6 50.15 19.8
 -1 -5 -7 30.49 20.81
 -1 -5 -7 27.53 13.45
 -1 -5 -8 79.32 22.43
 -1 -5 -8 68.78 16.6
 -1 -5 -9 85.69 17.53
 -1 -5 -9 91.47 23.36
 1 5 10 37.62 9.23
 1 5 10 42.81 13.25
 -1 -5 -10 25.98 21.01
 -1 -5 -10 51.92 23.78
 -1 -5 -10 24.04 16.78
 -1 -5 -11 -4.81 22.97
 1 5 11 8.28 12.39
 1 5 12 83.77 15.61
 -1 -5 -13 46.28 12.85
 -1 -5 -14 79.71 14.16
 -1 -5 -14 91.36 12.72
 -1 -5 -15 31.06 10.08
 -1 -5 -15 26.3 8.08
 -1 -5 -16 41.58 7.27
 1 6 -21 19.08 5.97
 1 6 -21 59.27 7.74
 1 6 -20 17.02 8.28
 1 6 -20 14.08 6.71
 1 6 -20 2.98 6.63
 1 6 -19 1.57 7.18
 1 6 -19 -0.88 7.74
 1 6 -18 28.36 10.09
 1 6 -18 5.99 10.28
 1 6 -18 13.86 8.62
 1 6 -18 6.84 7.92
 1 6 -18 8.57 8.79
 1 6 -16 33.51 6.92
 1 6 -16 46.78 10.97
 1 6 -16 23.49 8.19
 1 6 -16 46.39 9.99
 1 6 -16 32.97 9.06
 1 6 -16 37.84 10.84
 1 6 -16 19.62 9.02
 1 6 -16 20.89 9.79
 1 6 -15 48.88 24.14
 1 6 -15 62.44 11.06
 1 6 -15 70.36 10.27
 1 6 -15 81.25 11.92
 1 6 -15 69.89 8.4
 1 6 -15 58.46 11.03
 1 6 -15 69.38 11.48
 1 6 -15 49.23 9.48
 1 6 -15 71.51 15.02
 1 6 -15 60.77 10.03
 1 6 -14 317.71 35.24
 1 6 -14 257.91 25.54
 1 6 -14 302.7 25.91
 1 6 -14 322.43 26.02
 1 6 -14 331.67 24.79
 1 6 -14 269.59 29.24
 1 6 -14 318.51 25.41
 1 6 -14 290.77 25.35
 1 6 -14 298.3 25.55
 1 6 -13 181.86 16.53
 1 6 -13 183.5 17.56
 1 6 -13 184.83 22.3
 1 6 -13 200.79 17.86
 1 6 -13 169.14 16.74
 1 6 -13 217.37 16.44
 1 6 -13 163.7 20.32
 1 6 -13 209.66 17.3
 1 6 -13 158.94 17.25
 1 6 -13 199.08 26.26
 1 6 -12 1057.5 79.04
 1 6 -12 1051 74.02
 1 6 -12 917.48 76.99
 1 6 -12 952.59 74.14
 1 6 -12 879.18 74.23
 1 6 -12 1069.62 74.23
 1 6 -12 860.32 76.76
 1 6 -12 979.9 73.98
 1 6 -12 884.82 74.15
 1 6 -11 1539.6 114.14
 1 6 -11 1543.51 110.46
 1 6 -11 1393.57 113.05
 1 6 -11 1431.68 110.38
 1 6 -11 1372.28 110.6
 1 6 -11 1582.01 110.49
 1 6 -11 1385.48 113.01
 1 6 -11 1450.14 110.24
 1 6 -11 1347.38 110.45
 1 6 -10 1353.16 101.24
 1 6 -10 1460.11 101.27
 1 6 -10 1262.41 101.2
 1 6 -10 1341.79 100.99
 1 6 -10 1390.34 104.62
 1 6 -10 1340.63 101.39
 1 6 -10 1342.99 101.41
 1 6 -10 1215.48 101.21
 1 6 -10 1305.74 103.73
 1 6 -9 1013.29 75.73
 1 6 -9 1019.33 75.8
 1 6 -9 1042.76 75.65
 1 6 -9 834.15 76.34
 1 6 -8 267.87 24.9
 1 6 -8 307.78 25.73
 1 6 -8 336.7 28.7
 1 6 -7 11 13.77
 1 6 -7 -0.3 6.6
 1 6 -7 2.12 8.07
 1 6 -6 240.71 22.87
 1 6 -6 188.12 19.18
 1 6 -5 -6.57 13.33
 1 6 -5 4.66 9.54
 1 6 -4 152.31 17.58
 1 6 -4 139.1 16.44
 1 6 -3 74.99 12.73
 1 6 -3 72.48 13.07
 1 6 -2 163.63 17.73
 1 6 -1 166.7 15.06
 1 6 -1 226.95 18.44
 1 6 0 488.08 39.01
 1 6 0 532.76 40.52
 1 6 1 589.56 46.75
 1 6 2 979.9 75.76
 1 6 3 627.95 49.27
 1 6 4 575.41 44.71
 -1 -6 -4 539.1 48.89
 -1 -6 -5 3.95 12.84
 -1 -6 -5 0.32 19.4
 -1 -6 -6 99.38 16.11
 -1 -6 -6 92.88 22.73
 -1 -6 -6 65.87 17.15
 -1 -6 -7 200.15 23.72
 -1 -6 -7 218.91 28.38
 -1 -6 -8 184.47 27.33
 -1 -6 -8 156.86 22.07
 -1 -6 -9 31.46 23.31
 1 6 9 6.26 8.78
 1 6 9 5.98 11.84
 -1 -6 -9 11.45 15.98
 -1 -6 -10 8.72 22.7
 1 6 10 6.39 8.5
 -1 -6 -10 6.88 15.82
 1 6 10 -1.96 11.69
 -1 -6 -11 27.23 24.25
 1 6 11 29.87 13.13
 -1 -6 -12 54.06 13.25
 -1 -6 -13 48.88 10.87
 -1 -6 -13 29 9.44
 -1 -6 -13 36.16 11.55
 -1 -6 -14 30.11 8.76
 -1 -6 -14 31.58 9.95
 -1 -6 -15 39.37 7.34
 -1 -6 -15 14.09 6.43
 1 7 -21 10.08 5.59
 1 7 -20 -5.21 6.79
 1 7 -20 -4.15 6.73
 1 7 -20 -5.43 8.49
 1 7 -19 11.13 7.78
 1 7 -19 8.56 9.48
 1 7 -19 10.01 7.28
 1 7 -18 86.25 13.63
 1 7 -18 138.32 13.79
 1 7 -18 114.4 13.24
 1 7 -18 149.42 12.84
 1 7 -18 180.47 14.93
 1 7 -18 111.66 13.38
 1 7 -18 126.81 14.41
 1 7 -16 2.86 7.86
 1 7 -16 8.23 10.34
 1 7 -16 -2.18 9.87
 1 7 -16 6.74 7.05
 1 7 -16 11.47 9.25
 1 7 -16 1.43 11.14
 1 7 -16 -2.46 8.98
 1 7 -16 2.72 8.46
 1 7 -16 5.86 5.94
 1 7 -15 152.32 15.8
 1 7 -15 166.89 16.94
 1 7 -15 173.79 14.92
 1 7 -15 172.32 16.66
 1 7 -15 164.6 15.91
 1 7 -15 192.96 16.11
 1 7 -15 177.58 20.82
 1 7 -15 128.51 16.02
 1 7 -15 161.97 16.78
 1 7 -14 770.07 63.12
 1 7 -14 761.28 62.94
 1 7 -14 846.58 63.1
 1 7 -14 903.7 63.31
 1 7 -14 773.45 63.3
 1 7 -14 898.73 63.05
 1 7 -14 746.04 66.76
 1 7 -14 707.44 62.68
 1 7 -14 889.71 62.8
 1 7 -13 840.22 64.7
 1 7 -13 851.14 64.97
 1 7 -13 789.23 64.94
 1 7 -13 835.72 68.24
 1 7 -13 881.58 65.14
 1 7 -13 824.52 65.2
 1 7 -13 908.73 64.94
 1 7 -13 819.42 68.42
 1 7 -13 723.02 64.59
 1 7 -13 934.25 64.76
 1 7 -12 1729.91 125.86
 1 7 -12 1597.56 125.97
 1 7 -12 1567.87 125.98
 1 7 -12 1794.44 126.02
 1 7 -12 1587.6 128.81
 1 7 -12 1439.33 125.67
 1 7 -12 1667.73 129.22
 1 7 -12 1808.94 126.06
 1 7 -12 1808.71 126.22
 1 7 -12 1627.22 126.3
 1 7 -11 1892.27 141.11
 1 7 -11 2037.8 141.02
 1 7 -11 1972.58 140.84
 1 7 -11 1833.5 143.48
 1 7 -11 1543.1 140.45
 1 7 -11 1901.27 140.58
 1 7 -11 1870.54 143.8
 1 7 -11 1797.86 140.76
 1 7 -11 2031.38 140.86
 1 7 -10 484.79 36.95
 1 7 -10 477.3 36.7
 1 7 -10 485.22 39.45
 1 7 -10 503.27 36.73
 1 7 -10 454.84 36.15
 1 7 -10 439.15 40.31
 1 7 -10 452.31 36.46
 1 7 -10 437.97 36.98
 1 7 -9 732.45 51.12
 1 7 -9 659.29 51
 1 7 -9 617.15 51.27
 1 7 -9 567.01 51.98
 1 7 -9 689.56 51.21
 1 7 -8 245.44 18.64
 1 7 -8 223.26 19.34
 1 7 -8 175.66 20.06
 1 7 -8 234.9 19.08
 1 7 -7 149.65 18.05
 1 7 -7 122.42 13.84
 1 7 -7 117.24 14.06
 1 7 -6 857.35 73.87
 1 7 -6 1102.39 75.61
 1 7 -5 242.37 24.27
 1 7 -5 322.64 26.75
 1 7 -4 327.68 30.19
 1 7 -4 371.21 31.02
 1 7 -3 362.39 29.21
 1 7 -3 296.66 29.26
 1 7 -2 45.35 11.56
 1 7 -1 181.45 18.36
 1 7 0 1179.51 91.29
 1 7 1 69.48 10.64
 1 7 2 275.08 23.77
 1 7 3 207.91 18.76
 -1 -7 -4 163.53 24.52
 -1 -7 -5 131.35 19.51
 -1 -7 -5 168.64 25.09
 -1 -7 -6 166.98 22.39
 -1 -7 -6 194.89 26.9
 1 7 7 268.22 22.75
 -1 -7 -7 229.76 28.09
 1 7 7 273.48 25.22
 -1 -7 -7 287.81 32.8
 1 7 8 51.64 12.86
 -1 -7 -8 82 24.53
 -1 -7 -8 29.6 17.14
 1 7 8 50.14 10.07
 1 7 9 21.59 12.28
 1 7 9 20.99 9.11
 -1 -7 -9 -1.59 16.27
 -1 -7 -9 19.17 23.8
 1 7 10 75.99 14.78
 -1 -7 -10 77.43 25.83
 -1 -7 -11 112.87 14.43
 1 7 11 111.2 12.33
 -1 -7 -12 33.52 12.57
 -1 -7 -13 15.09 8.21
 -1 -7 -13 17.39 10.28
 -1 -7 -13 34.98 9.84
 -1 -7 -14 5.71 6.12
 -1 -7 -14 20.22 7.51
 1 8 -20 4.74 8.76
 1 8 -20 4.48 6.58
 1 8 -20 8.05 6.97
 1 8 -19 46.09 9.83
 1 8 -19 57.13 9.39
 1 8 -18 28.1 8.34
 1 8 -18 27.74 7.69
 1 8 -18 30.77 10.71
 1 8 -18 28.55 6.92
 1 8 -18 29.5 8.99
 1 8 -16 135.44 15.7
 1 8 -16 159.9 16.45
 1 8 -16 158.26 20.59
 1 8 -16 139.5 15.75
 1 8 -16 192.14 16.24
 1 8 -16 187.45 14.87
 1 8 -16 157.58 17.13
 1 8 -15 622.29 50.62
 1 8 -15 702.41 50.6
 1 8 -15 534.76 49.78
 1 8 -15 643.11 54.81
 1 8 -15 682.49 50.35
 1 8 -15 688.55 49.91
 1 8 -15 646.61 50.59
 1 8 -14 1260.98 88.85
 1 8 -14 1130 89.39
 1 8 -14 1233.13 89.2
 1 8 -14 960.99 88.47
 1 8 -14 1146.86 92.4
 1 8 -14 1170.52 93.07
 1 8 -14 1298.45 89.1
 1 8 -14 1181.85 89.11
 1 8 -13 497.47 36.72
 1 8 -13 510.24 37.42
 1 8 -13 460.73 37.17
 1 8 -13 377.57 36.6
 1 8 -13 485.77 40.88
 1 8 -13 503.08 37.14
 1 8 -13 473.37 37.46
 1 8 -13 444.78 41.16
 1 8 -12 638.78 50.49
 1 8 -12 634.44 54.37
 1 8 -12 678.79 51
 1 8 -12 639.71 50.9
 1 8 -12 609.53 53.87
 1 8 -12 686.84 50.79
 1 8 -12 636.64 50.99
 1 8 -11 237.23 20.06
 1 8 -11 238.69 20.98
 1 8 -11 245.15 20.36
 1 8 -11 237.15 25.6
 1 8 -11 250.03 23.6
 1 8 -11 262.81 20.68
 1 8 -11 233.51 21.62
 1 8 -10 43.06 10.64
 1 8 -10 44.22 8.01
 1 8 -10 43.05 8.76
 1 8 -10 52.06 6.55
 1 8 -10 51.01 14.12
 1 8 -10 58.3 9.71
 1 8 -10 43.4 6.59
 1 8 -9 5.04 7.68
 1 8 -9 -1.24 6.88
 1 8 -9 3.86 12.78
 1 8 -9 0.42 7.11
 1 8 -9 3.08 4.15
 1 8 -9 -1.61 10.11
 1 8 -8 122.09 13.73
 1 8 -8 139.04 18.23
 1 8 -8 136.04 13.18
 1 8 -8 108.76 15.32
 1 8 -8 148.08 14.97
 1 8 -8 151.71 12.44
 1 8 -7 213.54 18.14
 1 8 -7 201.38 18.78
 1 8 -6 72.11 11.87
 1 8 -6 79.52 15.62
 1 8 -5 40.96 10.54
 1 8 -5 40.94 13.69
 1 8 -4 201.66 19.73
 1 8 -4 192.81 21.05
 1 8 -3 157.48 17.27
 1 8 -2 406.48 32.68
 1 8 -2 448.09 35.26
 1 8 -1 299.25 23.91
 1 8 -1 318.17 26.38
 1 8 -1 282.05 23.73
 1 8 0 585.74 44.08
 1 8 0 549.95 43.8
 1 8 1 12.41 6.9
 1 8 1 8.62 6.62
 -1 -8 -3 253.54 29.98
 -1 -8 -4 500.9 45.98
 -1 -8 -5 295.56 33.65
 1 8 5 294.31 24.53
 -1 -8 -5 289.99 29.62
 1 8 6 187.66 16.26
 -1 -8 -6 171.84 23.09
 -1 -8 -6 220.91 28.64
 1 8 7 76.5 11.08
 -1 -8 -7 58.93 18
 1 8 8 2.68 8.82
 -1 -8 -8 19.62 16.66
 -1 -8 -8 6.95 23.37
 -1 -8 -9 59.25 25.26
 -1 -8 -10 131.14 22.22
 1 8 10 181.4 16.13
 1 8 11 67.76 9.64
 -1 -8 -11 75.24 12.33
 -1 -8 -12 5.13 9.69
 -1 -8 -13 -3.85 7.97
 -1 -8 -13 -5.76 6.61
 1 9 -20 35.72 7.44
 1 9 -20 27.39 6.39
 1 9 -20 17.13 7.68
 1 9 -19 18.31 6.32
 1 9 -19 20.53 8.07
 1 9 -19 8.21 7.6
 1 9 -19 24.93 9.91
 1 9 -19 19.14 6.64
 1 9 -18 15.31 6.22
 1 9 -18 27.94 8.99
 1 9 -18 19.23 8.16
 1 9 -18 30.02 10.81
 1 9 -18 23.47 7.14
 1 9 -17 97.96 16.28
 1 9 -16 726.25 53.53
 1 9 -16 683.01 54.36
 1 9 -16 650.42 58.41
 1 9 -16 698.98 53.93
 1 9 -16 624.81 54.21
 1 9 -16 708.47 54.15
 1 9 -15 839.34 67.38
 1 9 -15 889.03 66.69
 1 9 -15 817.09 71.13
 1 9 -15 898.1 67.22
 1 9 -15 794.75 67.28
 1 9 -15 903.77 67.05
 1 9 -14 695.7 66.79
 1 9 -14 866.8 63.53
 1 9 -14 823.25 63.14
 1 9 -14 805.15 63.81
 1 9 -14 821.28 67.45
 1 9 -14 839.21 63.7
 1 9 -14 797.26 63.78
 1 9 -13 740.34 63.98
 1 9 -13 799.28 60.29
 1 9 -13 762.19 59.94
 1 9 -13 769.53 60.65
 1 9 -13 751.47 63.77
 1 9 -13 806.3 60.63
 1 9 -13 769.45 60.46
 1 9 -12 99.32 10.42
 1 9 -12 98.58 12.49
 1 9 -12 112.17 10.73
 1 9 -12 105.12 11.77
 1 9 -12 99.13 13.95
 1 9 -12 105.41 17.69
 1 9 -12 96.83 14.01
 1 9 -11 6.74 13.62
 1 9 -11 11.23 7.8
 1 9 -11 -0.89 8.41
 1 9 -11 0.68 7.47
 1 9 -11 0.82 5.43
 1 9 -11 -0.53 4.76
 1 9 -11 3.38 10.96
 1 9 -10 14.82 8.11
 1 9 -10 11.71 5.35
 1 9 -10 11.55 12.88
 1 9 -10 13.89 7.88
 1 9 -10 11.44 8.57
 1 9 -10 9.25 7.59
 1 9 -10 15.77 11.26
 1 9 -10 11.99 6.54
 1 9 -10 14.32 4.89
 1 9 -9 9.14 6.79
 1 9 -9 6.42 7.18
 1 9 -9 24.65 12.8
 1 9 -9 5.41 8.36
 1 9 -9 5.5 8.09
 1 9 -9 2.79 7.26
 1 9 -9 8.67 4.77
 1 9 -8 574.62 44.54
 1 9 -8 634.14 44.88
 1 9 -8 656.08 48.36
 1 9 -8 555.07 44.72
 1 9 -8 618.55 47.69
 1 9 -8 508.56 45.11
 1 9 -8 518.83 46.17
 1 9 -7 1069.83 78.75
 1 9 -7 1109.25 81.9
 1 9 -7 971.04 78.9
 1 9 -7 1005.25 80.64
 1 9 -6 10.5 6.94
 1 9 -6 6.24 8.99
 1 9 -6 -0.33 8.7
 1 9 -5 65.14 9.07
 1 9 -4 -0.2 6.63
 1 9 -4 5.4 6.97
 1 9 -3 43.62 7.4
 1 9 -3 37.29 7.68
 1 9 -2 118.85 11.83
 1 9 -2 117.46 11.86
 1 9 -2 128.38 14.84
 1 9 -1 8.47 6.65
 1 9 -1 3.49 6.77
 1 9 -1 1.3 9.01
 1 9 0 378.39 30
 1 9 0 355.25 30.3
 1 9 0 426.8 32.54
 1 9 1 451.92 35.11
 1 9 1 429.01 35.4
 1 9 1 495.48 37.49
 1 9 2 767.44 58.33
 1 9 2 715.63 58.7
 1 9 2 855.99 60.73
 1 9 3 1193.28 95.28
 -1 -9 -3 1229.56 99.8
 1 9 3 1382.22 97.14
 1 9 4 496.94 38.82
 -1 -9 -4 428 43.53
 -1 -9 -4 550.55 46.99
 1 9 5 88.25 11.44
 -1 -9 -5 76.88 18.28
 -1 -9 -5 96.16 25.79
 1 9 6 91.59 11.81
 -1 -9 -6 78.25 19.15
 -1 -9 -6 119.2 26.38
 -1 -9 -7 23.88 24.16
 1 9 7 -1.23 9.07
 -1 -9 -7 12.71 15.83
 -1 -9 -8 45.83 24.61
 1 9 9 74.22 10.67
 -1 -9 -9 70.45 17.79
 1 9 10 37.03 8.52
 1 9 11 9.68 6.64
 -1 -9 -11 8.64 9.89
 -1 -9 -11 20.2 10.03
 -1 -9 -12 0.68 6.77
 -1 -9 -12 0.17 8.39
 1 10 -20 8.51 5.59
 1 10 -20 -1.17 6.83
 1 10 -19 32.66 6.29
 1 10 -19 28.69 7.84
 1 10 -19 33.62 8.43
 1 10 -19 18.68 6.44
 1 10 -18 218.96 16.66
 1 10 -18 170.38 17.45
 1 10 -18 179.86 17.27
 1 10 -18 188.54 17.74
 1 10 -17 403.59 29.98
 1 10 -17 360.19 30.59
 1 10 -17 332.86 30.6
 1 10 -17 388.71 30.9
 1 10 -16 407.21 35.63
 1 10 -16 453.19 34.14
 1 10 -16 408.87 34.91
 1 10 -16 440.63 35.1
 1 10 -16 431.51 34.8
 1 10 -16 409.57 39.04
 1 10 -15 404.68 30.83
 1 10 -15 380.66 32.55
 1 10 -15 393.08 31.95
 1 10 -15 364.28 31.56
 1 10 -15 379.02 31.46
 1 10 -15 371.79 35.56
 1 10 -14 183.84 19.32
 1 10 -14 138.72 17.64
 1 10 -14 160.12 15.67
 1 10 -14 153.79 14.97
 1 10 -14 154.84 16.35
 1 10 -14 162.67 14.4
 1 10 -13 140.09 20.6
 1 10 -13 156.94 17.91
 1 10 -13 153.08 13.66
 1 10 -13 128.76 15.3
 1 10 -13 136.48 13.13
 1 10 -13 134.94 16.9
 1 10 -13 144.29 14.64
 1 10 -12 64.26 16.38
 1 10 -12 71.6 12.26
 1 10 -12 70.55 10.16
 1 10 -12 59.89 7.97
 1 10 -12 49.57 10.87
 1 10 -12 64 7.98
 1 10 -11 10.79 5.38
 1 10 -11 11.53 5.68
 1 10 -11 14.84 13.57
 1 10 -11 9.67 8.52
 1 10 -11 7.73 7.91
 1 10 -11 11.86 9.48
 1 10 -11 6.72 9.06
 1 10 -10 3.57 4.77
 1 10 -10 0.79 5.19
 1 10 -10 2.9 8.01
 1 10 -10 3.36 8
 1 10 -10 4.42 9.34
 1 10 -10 -0.44 13.16
 1 10 -10 -0.51 7.6
 1 10 -10 1.92 6.57
 1 10 -9 109.65 12.07
 1 10 -9 138.29 11.76
 1 10 -9 142.04 17.79
 1 10 -9 117.59 11.36
 1 10 -9 112.95 14.6
 1 10 -9 122.85 14.06
 1 10 -9 114.69 12.95
 1 10 -8 260.81 20.09
 1 10 -8 236.37 19.97
 1 10 -8 255.18 24.77
 1 10 -8 203.42 19.47
 1 10 -8 263.37 23.34
 1 10 -8 238.89 20.77
 1 10 -8 251.68 22.43
 1 10 -7 82.33 14.84
 1 10 -7 62.08 7.64
 1 10 -7 71.32 11.17
 1 10 -7 79.78 11.72
 1 10 -7 72.86 9.15
 1 10 -6 79.72 9.32
 1 10 -6 71.41 7.78
 1 10 -6 70.52 9.26
 1 10 -6 68.28 11.35
 1 10 -6 85.13 16.09
 1 10 -5 72.72 8.76
 1 10 -5 67.7 9
 1 10 -5 54.98 6.9
 1 10 -4 13.42 9.41
 1 10 -4 19.46 6.88
 1 10 -4 11.78 7.23
 1 10 -3 0.36 8.9
 1 10 -3 0.11 6.46
 1 10 -3 4.6 6.93
 1 10 -2 169.05 15.83
 1 10 -2 134.83 12.69
 1 10 -1 658.53 49.47
 1 10 -1 570.36 47.25
 1 10 -1 614.68 46.95
 1 10 0 819.81 62.24
 1 10 0 772.82 59.91
 1 10 0 766.14 60.2
 1 10 1 820.28 61.14
 1 10 1 765.79 58.58
 1 10 1 738.69 58.88
 -1 -10 -2 1327.57 108.02
 1 10 2 1421.79 105.45
 1 10 2 1283.06 103.34
 1 10 2 1389.85 102.98
 1 10 3 507.17 40.32
 -1 -10 -3 525.51 48.39
 1 10 4 10.82 8.76
 -1 -10 -4 27.32 24.62
 -1 -10 -4 8.19 16.56
 1 10 5 16.93 8.98
 -1 -10 -5 35.81 25.03
 -1 -10 -5 10.57 16.46
 -1 -10 -6 25.93 16.39
 1 10 6 17.01 8.98
 -1 -10 -6 10.8 24.18
 -1 -10 -7 32.09 24.78
 -1 -10 -8 27.05 16.05
 1 10 8 57.23 9.74
 -1 -10 -9 -14.76 14.27
 1 10 9 3 7.86
 1 10 10 7.36 6.94
 -1 -10 -10 2.72 9.68
 -1 -10 -11 6.66 8.24
 1 10 11 16.52 5.36
 -1 -10 -11 12.47 8.24
 1 11 -20 31.6 5.76
 1 11 -20 17.56 7.6
 1 11 -19 117.02 12.26
 1 11 -19 108.52 13
 1 11 -18 198.98 15.22
 1 11 -18 155.06 15.59
 1 11 -18 156.72 16.2
 1 11 -17 156.21 13.34
 1 11 -17 153.37 14.9
 1 11 -17 134.28 14.19
 1 11 -17 137.81 15.32
 1 11 -16 33.48 11.24
 1 11 -15 2.08 8.86
 1 11 -15 -0.23 6.04
 1 11 -15 12.58 9.61
 1 11 -15 5.95 10.03
 1 11 -15 2.36 5.56
 1 11 -14 3.86 8.71
 1 11 -14 0.45 5.82
 1 11 -14 -3.12 9.53
 1 11 -14 -1.21 10.18
 1 11 -14 2.39 5.53
 1 11 -13 3.35 8.76
 1 11 -13 -2.78 5.85
 1 11 -13 -0.44 5.52
 1 11 -13 7.35 9.08
 1 11 -13 -5.59 15.16
 1 11 -13 -4.84 10.57
 1 11 -12 85.01 17.77
 1 11 -12 86.63 13.18
 1 11 -12 87.54 9.25
 1 11 -12 65.91 12.79
 1 11 -12 72.94 11.35
 1 11 -12 78.94 9.06
 1 11 -11 88.94 11
 1 11 -11 130.43 11
 1 11 -11 109.9 14.54
 1 11 -11 98.86 10.53
 1 11 -11 101.11 18.56
 1 11 -11 105.17 12.87
 1 11 -11 117.58 13.88
 1 11 -10 125.07 11.27
 1 11 -10 109.87 11.75
 1 11 -10 130.1 18.52
 1 11 -10 131.19 15
 1 11 -10 120.16 14.19
 1 11 -10 111.23 10.87
 1 11 -10 103.55 11.43
 1 11 -10 88.6 13.3
 1 11 -9 89.64 9.21
 1 11 -9 95.92 16.35
 1 11 -9 91.2 12.67
 1 11 -9 75.83 8.7
 1 11 -9 65.56 12.01
 1 11 -9 96.49 12.63
 1 11 -9 69.94 9.81
 1 11 -8 0.42 13.38
 1 11 -8 6.87 8.18
 1 11 -8 11.74 8.83
 1 11 -8 8.11 10.63
 1 11 -8 -6.33 7.08
 1 11 -8 0.94 4.99
 1 11 -7 34.33 14.08
 1 11 -7 31.24 5.71
 1 11 -7 31.5 9.97
 1 11 -7 33.99 7.88
 1 11 -6 4.94 7.17
 1 11 -6 8.95 4.53
 1 11 -6 13.22 7.3
 1 11 -6 6.2 8.85
 1 11 -5 30.42 7.43
 1 11 -5 34.7 10.28
 1 11 -5 20.96 7.71
 1 11 -4 3.32 6.76
 1 11 -4 7.86 9.28
 1 11 -4 5.6 7.3
 1 11 -3 231.22 22.22
 1 11 -3 309.78 25.32
 1 11 -3 278.97 22.13
 1 11 -2 1010.97 80.13
 1 11 -2 1036.65 79.86
 1 11 -2 1161.24 82.82
 1 11 -1 1607.11 118.87
 1 11 -1 1499.16 116.33
 1 11 -1 1501.7 116.6
 1 11 -1 1551.19 116.11
 1 11 0 752.15 58.21
 1 11 0 812.34 61.05
 1 11 0 743.19 58.51
 -1 -11 -1 692.47 61.9
 1 11 1 666.92 55.13
 1 11 1 729.74 57.56
 1 11 1 740.93 54.8
 1 11 2 137.48 14.62
 -1 -11 -2 164.29 28.64
 1 11 2 152.92 13.61
 1 11 2 135.24 16.42
 1 11 3 5.41 8.6
 -1 -11 -3 17.33 25.43
 -1 -11 -4 -1.58 16.38
 1 11 4 10.12 8.81
 -1 -11 -4 31.09 24.69
 -1 -11 -5 14.71 16.49
 1 11 5 -1.8 8.74
 -1 -11 -5 -5.85 24.2
 -1 -11 -6 28.85 24.29
 1 11 7 11.04 8.38
 -1 -11 -7 2.73 14.92
 1 11 8 3.57 7.84
 -1 -11 -8 -0.77 13.41
 1 11 9 28.27 7.32
 -1 -11 -10 2.85 7.81
 1 11 10 0.76 5.37
 1 12 -20 50.25 6.47
 1 12 -19 57.49 9.77
 1 12 -19 67.37 8.07
 1 12 -19 76.27 7.87
 1 12 -18 36.9 7.01
 1 12 -18 51.95 6.47
 1 12 -18 33.84 9.09
 1 12 -17 8.23 5.89
 1 12 -17 12.69 5.38
 1 12 -17 13.35 8.54
 1 12 -16 32.75 7.05
 1 12 -16 42.1 11.55
 1 12 -16 34.69 9.67
 1 12 -16 30.7 6.22
 1 12 -15 21.2 9.96
 1 12 -15 21.11 9.45
 1 12 -14 71.19 9.05
 1 12 -14 53.1 11.24
 1 12 -14 72.6 8.39
 1 12 -13 29.47 9.92
 1 12 -13 11.55 9.66
 1 12 -13 13.11 5.67
 1 12 -13 24.28 6.01
 1 12 -12 28.01 9.83
 1 12 -12 15.23 5.74
 1 12 -12 1.61 9.98
 1 12 -12 16.11 5.81
 1 12 -11 75.68 8.5
 1 12 -11 78.14 12.52
 1 12 -11 63.71 7.97
 1 12 -11 52.23 11.69
 1 12 -11 71.62 11.89
 1 12 -11 57.79 8.95
 1 12 -10 96.44 13.1
 1 12 -10 88.05 9.39
 1 12 -10 71.02 10.09
 1 12 -10 89.84 16.67
 1 12 -10 81.27 8.94
 1 12 -10 75.36 9.88
 1 12 -10 93.49 13.06
 1 12 -10 68.35 13.36
 1 12 -9 6.47 5.35
 1 12 -9 10.26 8.41
 1 12 -9 0.87 5.19
 1 12 -9 9.25 9.07
 1 12 -9 3.34 7.3
 1 12 -9 8.01 7.21
 1 12 -8 7.36 7.96
 1 12 -8 2.65 4.84
 1 12 -8 2.86 9.28
 1 12 -8 3.28 7.31
 1 12 -7 1.17 4.7
 1 12 -7 4.12 9.07
 1 12 -7 -3.6 7.33
 1 12 -6 62.56 9.17
 1 12 -6 69.58 11.89
 1 12 -6 57.22 9.14
 1 12 -5 -0.32 7.43
 1 12 -5 1.67 9.23
 1 12 -5 -0.13 7.29
 1 12 -4 125.03 14.6
 1 12 -4 128.71 12.02
 1 12 -3 630.04 45.88
 1 12 -3 571.55 42.72
 1 12 -3 480.64 42.86
 1 12 -2 1291.05 96.22
 1 12 -2 1333.38 99.19
 1 12 -2 1185.53 96.66
 1 12 -2 1272.94 96.44
 1 12 -1 1013.48 77.47
 1 12 -1 970.07 74.78
 1 12 -1 965.36 74.48
 1 12 0 551.25 45.05
 1 12 0 527.79 42.3
 1 12 0 539.65 41.94
 1 12 1 169.49 18.59
 1 12 1 145.22 15.75
 -1 -12 -1 155.67 28.91
 1 12 1 173.58 15.02
 1 12 2 29.36 8.96
 -1 -12 -2 41.87 25.57
 1 12 3 117.51 12.75
 -1 -12 -3 133.15 27.6
 -1 -12 -3 81.56 20.52
 1 12 4 42.31 9.54
 -1 -12 -4 60.78 24.93
 -1 -12 -5 27.02 23.31
 -1 -12 -5 10.19 15.77
 -1 -12 -6 16.98 14.35
 1 12 6 22.75 8.34
 1 12 7 21.16 7.7
 -1 -12 -7 17.55 13.13
 1 12 8 29.37 7.31
 1 12 9 6.67 5.48
 -1 -12 -9 6.19 7.78
 1 13 -20 30.23 5.02
 1 13 -19 0.72 4.45
 1 13 -19 -5.16 4.45
 1 13 -18 19.13 5.1
 1 13 -18 17.27 5.35
 1 13 -17 44.58 10
 1 13 -17 39.35 7.01
 1 13 -17 49.27 6.57
 1 13 -16 128.04 11.15
 1 13 -16 100.77 13.79
 1 13 -16 113.66 11.81
 1 13 -15 25.75 9.76
 1 13 -14 121.9 11.31
 1 13 -14 89.36 14.28
 1 13 -14 132.41 12.04
 1 13 -14 106.35 15.37
 1 13 -13 130.06 12.28
 1 13 -13 98.51 15.17
 1 13 -13 121.58 11.72
 1 13 -12 15 5.65
 1 13 -12 12.24 7.08
 1 13 -12 18.96 11.63
 1 13 -12 12.54 8.61
 1 13 -12 10.73 9.23
 1 13 -12 14.1 5.49
 1 13 -11 57.71 7.48
 1 13 -11 69.99 8.21
 1 13 -11 61.22 11.51
 1 13 -11 53.34 8.8
 1 13 -11 57.3 8.81
 1 13 -11 60.4 11.58
 1 13 -10 8.96 5.16
 1 13 -10 7.54 9.52
 1 13 -10 10.64 8.89
 1 13 -10 9.42 5.69
 1 13 -10 13.03 7.37
 1 13 -10 11.04 7.32
 1 13 -9 202.58 16.19
 1 13 -9 199.66 20.34
 1 13 -9 200.72 16.93
 1 13 -9 167.86 20.75
 1 13 -9 166.33 17.1
 1 13 -9 188.62 17.07
 1 13 -8 42.37 6.41
 1 13 -8 48.26 11.1
 1 13 -8 52.46 8.74
 1 13 -8 43.9 10.84
 1 13 -8 48.87 8.46
 1 13 -7 3.95 7.26
 1 13 -7 12.58 9.97
 1 13 -7 -4.29 7.54
 1 13 -6 19.88 7.66
 1 13 -6 7.99 7.73
 1 13 -6 11.79 9.85
 1 13 -5 98.67 10.36
 1 13 -5 58.9 11.03
 1 13 -5 93.15 13.46
 1 13 -5 86.3 10.61
 1 13 -4 496.86 35.77
 1 13 -4 485.35 36.02
 1 13 -4 460.29 39
 1 13 -4 357.13 36.12
 1 13 -3 746.09 55.86
 1 13 -3 760.34 56.17
 1 13 -3 628.58 56.29
 1 13 -3 785.09 59.26
 1 13 -2 420.28 34.36
 1 13 -2 454.48 37.42
 1 13 -2 428.9 34.05
 1 13 -1 230.91 21.21
 1 13 -1 247.35 24.11
 1 13 -1 258.74 20.74
 -1 -13 1 222.99 32.72
 1 13 0 71.92 13.04
 1 13 0 75.56 10.65
 -1 -13 0 65.01 25.83
 1 13 0 79.6 9.82
 1 13 1 11.02 8.39
 1 13 1 0.9 7.09
 -1 -13 -1 -0.44 24.49
 1 13 1 1.58 9.77
 -1 -13 -2 43.23 24.13
 1 13 2 19.34 8.71
 -1 -13 -3 36.61 23.69
 -1 -13 -4 3.23 15.42
 1 13 4 14.09 8.18
 -1 -13 -5 12.2 13.84
 1 13 5 -0.46 7.6
 -1 -13 -6 1.01 12.44
 1 13 6 8.01 7.03
 -1 -13 -7 21.13 10.57
 1 13 7 34.43 7.02
 -1 -13 -8 13.25 7.55
 1 13 8 7.98 5.36
 1 14 -20 -2.82 3.61
 1 14 -19 28.07 4.9
 1 14 -19 45.4 5.39
 1 14 -18 67.55 8
 1 14 -18 84.71 7.94
 1 14 -17 163.01 15.34
 1 14 -17 186.35 14.9
 1 14 -16 61.95 8.04
 1 14 -16 72.39 7.58
 1 14 -15 65.8 8.14
 1 14 -15 63.52 7.55
 1 14 -14 119.22 12.17
 1 14 -14 145.62 16.48
 1 14 -13 75.77 12.71
 1 14 -12 20.91 5.45
 1 14 -12 22.13 9.17
 1 14 -12 24.46 9.85
 1 14 -12 22.17 5.72
 1 14 -12 16.17 7.18
 1 14 -11 271.45 24.35
 1 14 -11 291.38 24.1
 1 14 -11 327.3 28.79
 1 14 -11 290.44 24.62
 1 14 -11 309.02 23.84
 1 14 -11 306.94 27.53
 1 14 -10 178.26 18.27
 1 14 -10 142.01 14.78
 1 14 -10 147.74 15.04
 1 14 -10 176.12 19.22
 1 14 -10 162.21 14.83
 1 14 -10 172.79 14.01
 1 14 -9 17.57 9.91
 1 14 -9 19.13 9.47
 1 14 -9 11.33 4.79
 1 14 -9 13.78 7.53
 1 14 -9 11.17 7.57
 1 14 -9 10.95 5.67
 1 14 -8 -5.42 8.8
 1 14 -8 -0.1 7.19
 1 14 -8 8.87 9.75
 1 14 -8 7.01 7.7
 1 14 -8 -1.71 5.22
 1 14 -7 2.82 7.44
 1 14 -7 15.68 10.05
 1 14 -7 9.24 8.13
 1 14 -6 92.39 10
 1 14 -6 85.2 13.22
 1 14 -5 471.01 34.99
 1 14 -5 497.32 38.58
 1 14 -5 469.86 34.83
 1 14 -4 471.48 35.75
 1 14 -4 471.88 39.15
 1 14 -4 365.89 35.97
 1 14 -4 483.76 35.53
 1 14 -3 335.76 26.88
 1 14 -3 333.75 30.55
 1 14 -3 324.36 27.19
 -1 -14 2 184.21 28.36
 1 14 -2 175.95 15.52
 1 14 -2 154.05 18.91
 1 14 -2 167.23 16.08
 -1 -14 1 87.59 25.59
 1 14 -1 102.45 11.04
 1 14 -1 93.15 11.81
 1 14 -1 102.79 14.69
 1 14 0 -2.83 9.24
 1 14 0 1.69 8.29
 -1 -14 0 2.95 24.37
 -1 -14 -1 1.66 24.13
 1 14 2 1.99 8.04
 -1 -14 -2 2.33 15.08
 1 14 3 -0.7 7.67
 -1 -14 -3 1.28 14.45
 1 14 4 0.21 7.07
 -1 -14 -4 2.59 13.18
 -1 -14 -5 -5.38 11.25
 1 14 5 6.76 6.57
 -1 -14 -6 7.76 9.1
 1 14 6 19.48 6.01
 -1 -14 -7 28.81 7.25
 1 14 7 29.73 5.43
 1 15 -19 157.75 11.03
 1 15 -19 108.08 10.64
 1 15 -18 115.26 9.97
 1 15 -18 106.84 9.95
 1 15 -17 84.19 8.52
 1 15 -17 93.57 8.88
 1 15 -16 48.9 6.31
 1 15 -16 51.81 6.65
 1 15 -15 46.71 6.24
 1 15 -15 46.9 6.67
 1 15 -14 16.59 4.91
 1 15 -14 16.95 5.35
 1 15 -13 54.11 6.67
 1 15 -13 52.58 7.32
 1 15 -12 205.47 19.06
 1 15 -12 151.95 18.92
 1 15 -11 357.25 31.6
 1 15 -11 354.14 32.61
 1 15 -10 79.64 9.4
 1 15 -10 63.74 11.87
 1 15 -10 63.96 9.59
 1 15 -10 54.44 8.11
 1 15 -9 6.13 9.36
 1 15 -9 6.4 8.52
 1 15 -9 -3.52 7.31
 1 15 -9 3.38 7.65
 1 15 -9 -3.03 5.3
 1 15 -8 107.08 12.95
 1 15 -8 104.14 11.96
 1 15 -8 149.7 12.36
 1 15 -8 131.66 15.88
 1 15 -8 112.61 15.83
 1 15 -7 109.4 10.87
 1 15 -7 69.99 11.58
 1 15 -7 127.3 14.89
 1 15 -7 78.46 14.03
 1 15 -6 212.62 20.19
 1 15 -6 213.43 16.5
 1 15 -5 285.61 26.47
 1 15 -5 257.81 22.81
 1 15 -5 286.09 22.76
 1 15 -4 55.85 9.64
 1 15 -4 67.56 9.36
 1 15 -4 79.39 12.73
 1 15 -3 -1.8 8.09
 -1 -15 3 -18.78 22.76
 1 15 -3 8.74 7.35
 1 15 -3 -4.37 9.79
 -1 -15 2 14.01 22.56
 1 15 -2 6.74 9.65
 1 15 -1 135.48 12.69
 -1 -15 1 87.16 26.36
 1 15 0 68.82 8.46
 1 15 0 52.02 9.39
 -1 -15 -1 8.47 14.61
 1 15 1 26.19 7.85
 -1 -15 -2 -2.66 13.3
 1 15 2 -2.12 7.15
 -1 -15 -3 -7.08 12.18
 1 15 3 21.2 6.77
 -1 -15 -4 11.41 9.96
 1 15 4 7.89 5.97
 1 15 5 6.91 5.29
 1 15 6 13.22 4.18
 -1 -15 -6 8.1 5.62
 1 16 -19 100.42 8.6
 1 16 -18 89.75 7.36
 1 16 -18 66.87 6.95
 1 16 -17 46.73 5.7
 1 16 -17 47.67 5.64
 1 16 -16 15.76 4.49
 1 16 -16 19.19 4.47
 1 16 -15 36.96 5.34
 1 16 -15 29.69 5.38
 1 16 -14 27.21 4.89
 1 16 -14 25.69 5.28
 1 16 -13 77.73 9.16
 1 16 -13 99.53 8.87
 1 16 -12 182.62 13.93
 1 16 -12 171.49 14.54
 1 16 -11 87.44 10.69
 1 16 -11 86.6 11.5
 1 16 -11 135.35 10.36
 1 16 -11 122.62 11.32
 1 16 -10 26.74 8.84
 1 16 -10 13.02 9.5
 1 16 -10 30.34 7.09
 1 16 -10 11.74 5.02
 1 16 -10 9.2 7.33
 1 16 -9 18.86 8.74
 1 16 -9 29.51 8.12
 1 16 -9 35.09 10.2
 1 16 -8 65.83 12.28
 1 16 -8 95.03 13.46
 1 16 -7 96.35 13.26
 1 16 -7 58.99 12.28
 1 16 -6 28.25 10.69
 1 16 -6 29.81 9.41
 1 16 -5 4.68 9.05
 1 16 -4 53.22 11.81
 1 16 -4 57.52 8.91
 1 16 -4 66.15 8.77
 1 16 -3 126.68 13.74
 1 16 -3 161.28 13.55
 1 16 -2 248.41 23.41
 1 16 -2 317.02 23.21
 1 16 -1 113.66 13.28
 1 16 -1 161.47 12.95
 1 16 0 86.49 10.31
 1 16 0 114.75 9.52
 1 16 1 21.78 6.61
 -1 -16 -1 -10.3 12.38
 1 16 2 3.01 5.9
 -1 -16 -2 -3.14 10.26
 1 16 3 16.94 5.47
 -1 -16 -3 -3.48 8.49
 1 16 4 3.9 4.43
 1 17 -17 7.52 2.77
 1 17 -17 6.02 3.61
 1 17 -16 38.32 4.84
 1 17 -16 36.14 4.98
 1 17 -15 33.04 4.69
 1 17 -15 22.41 4.52
 1 17 -14 34.14 5.04
 1 17 -14 32 5.08
 1 17 -13 42.14 5.4
 1 17 -13 28.76 5.48
 1 17 -13 45.77 6.4
 1 17 -12 13.73 4.52
 1 17 -12 28.78 6.08
 1 17 -11 -0.44 4.04
 1 17 -11 1.77 5.97
 1 17 -10 1.07 4.19
 1 17 -10 6.43 6.09
 1 17 -9 4.93 4.36
 1 17 -9 22.55 6.36
 1 17 -8 17.67 5.29
 1 17 -8 29.35 6.75
 1 17 -7 2.88 4.74
 1 17 -7 12.59 6.52
 1 17 -6 29.47 7
 1 17 -5 79.77 9.22
 1 17 -4 133.16 14.47
 1 17 -4 194.49 14.49
 1 17 -3 153.89 15.47
 1 17 -3 201.28 15.34
 1 17 -2 86.86 10.6
 1 17 -2 117.55 10.17
 1 17 -1 68.74 7.04
 1 17 -1 55.66 7.86
 1 17 0 6.3 5.54
 -1 -17 0 1.75 10.15
 1 17 1 0.83 5.1
 -1 -17 -1 6.72 8.2
 1 17 2 3.95 4.47
 -1 -17 -3 4.06 4.49
 1 17 3 0.79 3.34
 1 18 -16 25.6 3.48
 1 18 -15 19.24 3.56
 1 18 -14 16.88 3.81
 1 18 -13 13.71 4.8
 1 18 -13 8.52 3.64
 1 18 -12 47.65 5.84
 1 18 -12 26.33 4.87
 1 18 -11 35.07 5.64
 1 18 -11 15.37 4.24
 1 18 -10 13.69 5.39
 1 18 -10 1.36 3.59
 1 18 -9 8.36 5.39
 1 18 -9 -0.77 3.68
 1 18 -8 25.96 5.72
 1 18 -8 9.44 4.23
 1 18 -7 50 6.34
 1 18 -7 21.33 4.85
 1 18 -6 192.31 11.43
 1 18 -6 70.47 10.71
 1 18 -5 320.38 17.61
 1 18 -5 129.75 17.17
 1 18 -4 46.04 7.14
 1 18 -4 80.32 7.46
 1 18 -3 82.17 7.37
 1 18 -3 66.85 7.39
 1 18 -2 24.19 5.5
 -1 -18 2 13.09 9.38
 1 18 -2 36.64 5.15
 -1 -18 1 4.06 7.3
 1 18 -1 7.95 4.53
 1 18 0 3.23 3.91
 1 19 -14 -2.72 2.36
 1 19 -13 6.07 2.74
 1 19 -13 9.28 3.68
 1 19 -12 23.78 4.15
 1 19 -12 45.71 4.87
 1 19 -11 8.84 3.32
 1 19 -11 30.13 4.62
 1 19 -10 1.38 2.96
 1 19 -10 11.34 4.52
 1 19 -9 28.25 4.92
 1 19 -9 69.37 5.93
 1 19 -8 30.7 5.59
 1 19 -8 94.7 6.56
 1 19 -7 55.36 8.47
 1 19 -7 162.53 9.17
 1 19 -6 54.12 8
 1 19 -6 149.05 8.72
 1 19 -5 13.96 3.62
 1 19 -5 36.5 4.8
 1 19 -4 6.99 3.06
 -1 -19 4 1.85 6.95
 1 19 -3 4.26 2.7
 1 19 -2 1.35 2.12
 1 20 -11 0.47 1.91
 1 20 -11 1.49 2.91
 1 20 -10 12.35 2.78
 1 20 -10 38.8 3.7
 1 20 -9 35.88 5.45
 1 20 -9 105.68 6.01
 1 20 -8 43.95 6.52
 1 20 -8 136.17 7.08
 1 20 -7 25.08 4.58
 1 20 -7 100.16 5.31
 1 20 -6 14.5 2.56
 2 -21 4 5.51 6.44
 -2 21 -5 1.02 3.18
 -2 21 -6 3.26 3.44
 -2 21 -7 4.61 3.35
 -2 21 -8 24.15 3.97
 -2 21 -9 110.34 9.22
 -2 21 -10 180.9 14.21
 2 -20 0 -10.06 6.56
 2 -20 1 -7.42 7.72
 2 -20 2 -6.43 9.12
 -2 20 -2 1.26 3.63
 -2 20 -3 8.26 2.6
 -2 20 -3 23.89 4.3
 -2 20 -4 17.12 4.71
 -2 20 -5 37.3 5.46
 -2 20 -6 5.9 4.44
 -2 20 -7 19.67 4.77
 -2 20 -8 64.16 7.68
 -2 20 -8 74.72 7.23
 -2 20 -9 106.08 10.33
 -2 20 -9 119.05 9.99
 -2 20 -10 119.12 11.69
 -2 20 -10 148.06 11.39
 -2 20 -11 59.13 6.65
 -2 20 -11 62.25 6.33
 -2 20 -12 59.92 5.85
 2 -19 -2 10.41 7.67
 2 -19 -1 13.51 9.49
 2 -19 0 7.89 10.51
 2 -19 1 -3.93 12
 -2 19 -1 18.95 4.85
 -2 19 -2 21.11 5.26
 -2 19 -3 8.57 3.67
 -2 19 -3 11.99 5.32
 -2 19 -4 6.29 3.67
 -2 19 -4 13.63 5.44
 -2 19 -5 -1.77 6.09
 -2 19 -5 6.11 3.43
 -2 19 -5 -1.45 5.17
 -2 19 -6 10.1 6.14
 -2 19 -6 6.31 5.26
 -2 19 -6 9.34 3.71
 -2 19 -7 74.01 7.87
 -2 19 -7 64.79 8.38
 -2 19 -8 173.12 14.08
 -2 19 -8 155.86 14.46
 -2 19 -9 159.05 12.57
 -2 19 -9 127.65 12.87
 -2 19 -10 81.58 8.15
 -2 19 -10 77.21 8.47
 -2 19 -11 8.33 5.07
 -2 19 -11 8.8 4.83
 -2 19 -11 6 2.82
 -2 19 -12 10.25 4.73
 -2 19 -12 9.16 4.53
 -2 19 -12 6.86 2.81
 -2 19 -13 5.97 4.26
 -2 19 -13 1.22 2.65
 -2 19 -14 6.38 2.6
 -2 19 -15 1.23 2.24
 -2 18 4 17.93 4.31
 2 -18 -4 3.92 8.28
 -2 18 3 47.93 5.87
 2 -18 -3 14.1 10.72
 -2 18 2 13.19 5.37
 2 -18 -2 7.5 11.5
 -2 18 1 30.41 6
 2 -18 -1 11.09 12.92
 -2 18 0 80.13 7.94
 -2 18 0 64.9 8.29
 -2 18 -1 56.13 7.28
 -2 18 -2 14.83 5.87
 -2 18 -3 14.02 7.13
 -2 18 -4 8.6 7.02
 -2 18 -5 19.47 6.93
 -2 18 -5 14.07 4.77
 -2 18 -6 22.46 6.8
 -2 18 -6 11.41 4.37
 -2 18 -7 127.12 12.28
 -2 18 -8 137.4 12.88
 -2 18 -9 18 6.26
 -2 18 -9 15.03 3.88
 -2 18 -10 7.27 5.59
 -2 18 -10 5.54 5.72
 -2 18 -10 9.98 3.64
 -2 18 -11 24.28 5.64
 -2 18 -11 17.75 5.99
 -2 18 -11 20.18 4.14
 -2 18 -12 34.57 5.67
 -2 18 -12 32.64 5.83
 -2 18 -12 19.8 4.31
 -2 18 -13 24.82 5.22
 -2 18 -13 13.83 3.74
 -2 18 -14 25.36 4.68
 -2 18 -14 14.41 3.55
 -2 18 -15 3.39 2.9
 -2 18 -16 4.18 2.68
 2 -17 -6 26.09 8.7
 -2 17 6 49.94 5.48
 -2 17 5 58.79 6.71
 2 -17 -5 29.03 11.32
 -2 17 4 35.72 6.4
 2 -17 -4 14.09 12.35
 2 -17 -3 30.6 14.91
 -2 17 3 70.94 8.11
 2 -17 -2 31.46 16.59
 -2 17 2 78.9 8.82
 -2 17 1 91.15 10.51
 -2 17 1 105.69 9.82
 -2 17 0 128.34 12.72
 -2 17 0 138.96 12.39
 -2 17 -2 -6.24 7.31
 -2 17 -3 21.68 9.31
 -2 17 -4 25.36 9.58
 -2 17 -5 67.39 11.79
 -2 17 -6 57.19 10.95
 -2 17 -7 3.14 8.81
 -2 17 -8 11.82 8.58
 -2 17 -8 -1.52 3.99
 -2 17 -9 49.46 7.91
 -2 17 -9 36.56 5.73
 -2 17 -9 58.93 10.27
 -2 17 -10 143.94 12.45
 -2 17 -10 117.18 11.19
 -2 17 -11 146.63 12.53
 -2 17 -11 120.26 11.45
 -2 17 -12 44.34 6.68
 -2 17 -12 39.02 5.68
 -2 17 -12 47.75 7.1
 -2 17 -13 17.75 4.47
 -2 17 -13 24.85 5.86
 -2 17 -14 13.38 4.09
 -2 17 -14 19 5.04
 -2 17 -15 7.12 3.53
 -2 17 -16 -0.26 3.02
 -2 17 -17 0.74 2.67
 -2 16 7 70.43 7.11
 2 -16 -7 41.92 11.12
 2 -16 -6 23.8 12.65
 -2 16 6 54.65 6.96
 2 -16 -5 28.06 14.08
 -2 16 5 41.05 6.96
 2 -16 -4 37.63 15.74
 -2 16 4 61.17 8.18
 2 -16 -3 32.47 16.85
 -2 16 3 70.14 8.83
 -2 16 2 85.05 10.01
 -2 16 1 126.58 12.56
 -2 16 0 26.94 9.47
 -2 16 -1 23.38 9.79
 -2 16 -2 4.11 9.26
 -2 16 -2 8.77 7.62
 -2 16 -3 80.63 10.19
 -2 16 -3 76.6 12.66
 -2 16 -4 189.21 16.43
 -2 16 -4 158.14 18.88
 -2 16 -5 42.77 8.44
 -2 16 -5 43.43 10.78
 -2 16 -6 13.11 9.16
 -2 16 -6 0.41 7.42
 -2 16 -6 1.82 4.91
 -2 16 -6 0.52 7.74
 -2 16 -7 154.09 16.42
 -2 16 -7 134.85 13.61
 -2 16 -7 121.83 17.92
 -2 16 -8 296.19 27.33
 -2 16 -8 306.74 24.82
 -2 16 -8 280.03 28.47
 -2 16 -9 255.36 26.18
 -2 16 -9 297.27 23.9
 -2 16 -9 305.37 28.09
 -2 16 -10 155.56 18.19
 -2 16 -10 194.73 20.77
 -2 16 -11 28.44 9.41
 -2 16 -11 75.26 13.95
 -2 16 -12 8.7 6.41
 -2 16 -12 4.14 4.61
 -2 16 -13 -3.22 6.04
 -2 16 -13 -5.8 4.51
 -2 16 -14 -3.6 4.18
 -2 16 -15 3.09 3.87
 -2 16 -16 3.46 3.5
 -2 16 -17 0.86 3.05
 -2 16 -18 -0.05 2.68
 -2 15 9 57.66 6.13
 -2 15 8 33.85 5.88
 2 -15 -8 28.95 11.29
 2 -15 -7 23.65 13.98
 -2 15 7 57.44 7.36
 2 -15 -6 22.53 14.88
 -2 15 6 27.63 6.9
 2 -15 -5 31.49 16.66
 -2 15 5 50.96 8.07
 2 -15 -4 11.76 16.68
 -2 15 4 38.7 7.89
 -2 15 3 56.94 8.96
 -2 15 1 55.39 11.09
 -2 15 1 53.12 8.76
 -2 15 0 3.12 7.98
 -2 15 0 11.7 9.67
 -2 15 0 10.16 7.23
 -2 15 -1 2.63 7.76
 -2 15 -1 4.21 9.6
 -2 15 -1 3.4 7.08
 -2 15 -2 18.75 7.91
 -2 15 -2 20.94 10.28
 -2 15 -3 9.95 7.64
 -2 15 -3 14.16 10.22
 -2 15 -4 62.13 9.4
 -2 15 -4 54.89 12.21
 -2 15 -5 114.55 16.99
 -2 15 -5 137.98 13.48
 -2 15 -5 129.07 16.36
 -2 15 -5 127.19 13.37
 -2 15 -6 393.23 31.18
 -2 15 -6 326.56 34.29
 -2 15 -6 443.08 31.44
 -2 15 -6 405.77 34.14
 -2 15 -6 302.66 33.54
 -2 15 -7 757.22 52.01
 -2 15 -7 590.88 51.75
 -2 15 -7 736.72 54.99
 -2 15 -7 673.08 55.13
 -2 15 -7 600.33 54.69
 -2 15 -8 671.89 57.05
 -2 15 -8 710.51 58.03
 -2 15 -8 712.63 54.68
 -2 15 -9 695.1 62.42
 -2 15 -9 775.6 63.46
 -2 15 -9 810.19 60.09
 -2 15 -10 173.59 19.66
 -2 15 -10 172.08 22.06
 -2 15 -10 217.53 17.71
 -2 15 -11 13.91 9.02
 -2 15 -11 25.37 7.62
 -2 15 -11 38.13 9.81
 -2 15 -11 38.98 13.5
 -2 15 -12 6.65 12.76
 -2 15 -13 5.16 12.77
 -2 15 -13 0.12 8.25
 -2 15 -13 -0.51 4.94
 -2 15 -13 4.23 6.39
 -2 15 -14 -1.88 7.95
 -2 15 -14 -4.36 4.78
 -2 15 -15 16.75 7.56
 -2 15 -15 10.18 4.63
 -2 15 -16 5.57 7.08
 -2 15 -16 0.09 3.84
 -2 15 -17 7.03 6.53
 -2 15 -17 1.64 3.38
 -2 15 -18 7 3.09
 -2 14 10 15.46 4.6
 -2 14 9 12.92 5.62
 2 -14 -9 23.74 11.4
 -2 14 8 18.44 6.41
 2 -14 -8 18.66 13.7
 -2 14 7 25.51 7.13
 2 -14 -7 14.5 15.21
 -2 14 6 26.38 7.52
 2 -14 -6 35.71 16.57
 -2 14 5 13.08 7.64
 2 -14 -5 7.35 17.16
 -2 14 3 21.73 7.69
 -2 14 2 8.23 9.24
 -2 14 2 5.9 7.35
 2 -14 -2 6.38 12.29
 -2 14 1 46.33 9.08
 -2 14 1 37.52 8.17
 -2 14 1 38.04 10.89
 -2 14 0 126.27 12.64
 -2 14 0 113.6 15.6
 -2 14 0 133.52 13.15
 -2 14 -1 69.72 9.31
 -2 14 -1 39.95 8.87
 -2 14 -1 59.1 8.6
 -2 14 -1 62.62 12.52
 -2 14 -2 5.37 7.55
 -2 14 -2 4.83 10.27
 -2 14 -2 7.95 7.67
 -2 14 -3 137.09 14.03
 -2 14 -3 146.11 17.32
 -2 14 -3 146.85 14.23
 -2 14 -4 121.71 17.41
 -2 14 -4 159.1 13.85
 -2 14 -4 157.11 16.87
 -2 14 -4 117.09 13.79
 -2 14 -5 432.06 40.06
 -2 14 -5 550.81 37.61
 -2 14 -5 419.99 39.73
 -2 14 -5 436.45 37.23
 -2 14 -6 839.29 64.67
 -2 14 -6 776.1 67.28
 -2 14 -6 659.31 66.88
 -2 14 -6 795.41 67.16
 -2 14 -7 976.84 71.42
 -2 14 -7 746.81 71.1
 -2 14 -7 969.07 74.46
 -2 14 -7 1165.21 71.76
 -2 14 -7 819.22 73.82
 -2 14 -7 958.13 73.99
 -2 14 -8 473.44 37.83
 -2 14 -8 402.64 40.05
 -2 14 -8 484.99 41.55
 -2 14 -8 547.42 38.03
 -2 14 -8 405.74 40.33
 -2 14 -9 379.73 36.56
 -2 14 -9 450.27 34.84
 -2 14 -9 439.47 34.59
 -2 14 -9 426.45 38.34
 -2 14 -10 42.37 9.32
 -2 14 -10 26.31 10.01
 -2 14 -10 47.85 14.72
 -2 14 -10 42.3 8.78
 -2 14 -11 151.93 15.73
 -2 14 -11 192.17 16.16
 -2 14 -11 157.84 21.17
 -2 14 -12 22.82 7.73
 -2 14 -12 50.61 14.55
 -2 14 -12 27.62 8.54
 -2 14 -13 14.23 13.29
 -2 14 -14 46.07 14.24
 -2 14 -14 42.8 6.62
 -2 14 -14 39.66 8.57
 -2 14 -15 5.36 4.81
 -2 14 -15 9.73 7.38
 -2 14 -16 12.1 4.39
 -2 14 -16 -0.66 7.04
 -2 14 -17 8 3.88
 -2 14 -17 9.39 6.48
 -2 14 -18 22.91 4.17
 -2 14 -18 27.12 6.49
 -2 14 -19 22.99 3.5
 -2 14 -19 17.89 5.51
 2 -13 -11 3.95 7.06
 -2 13 11 10.9 4.64
 2 -13 -10 1.34 11.86
 -2 13 10 -5.48 6.03
 2 -13 -9 1.26 13.58
 -2 13 9 5.89 6.46
 -2 13 8 0.83 7.05
 2 -13 -8 -4.94 15.08
 -2 13 7 16.52 7.56
 2 -13 -7 22.51 17
 2 -13 -6 24.7 24.94
 2 -13 -5 14.41 18.34
 2 -13 -5 83.2 25.99
 2 -13 -3 21.25 12.96
 -2 13 3 18.61 9.35
 -2 13 2 129.77 12.94
 -2 13 2 107.69 14.91
 -2 13 1 202.3 15.45
 -2 13 1 181.38 18.32
 -2 13 0 78.89 9.47
 -2 13 0 56.34 12.32
 -2 13 0 54.74 9.52
 -2 13 -1 5 6.74
 -2 13 -1 11.52 10.37
 -2 13 -1 0.97 6.91
 -2 13 -1 6.93 7.44
 -2 13 -2 45.18 11.64
 -2 13 -2 58.66 8.88
 -2 13 -2 44.88 8.6
 -2 13 -3 226.61 21.7
 -2 13 -3 214.64 18.63
 -2 13 -3 193.02 21.51
 -2 13 -3 208.14 18.49
 -2 13 -4 558.93 48.43
 -2 13 -4 622.16 45.95
 -2 13 -4 580.85 48.35
 -2 13 -4 560.57 45.84
 -2 13 -5 630.89 52.79
 -2 13 -5 657.9 50.2
 -2 13 -5 655.83 53.13
 -2 13 -5 627.09 50.15
 -2 13 -6 428.06 42.13
 -2 13 -6 577.45 39.96
 -2 13 -6 474.84 39.69
 -2 13 -6 485.51 43
 -2 13 -7 476.13 40.23
 -2 13 -7 539.62 36.7
 -2 13 -7 454.93 39.17
 -2 13 -7 410.78 38.72
 -2 13 -7 382.97 36.04
 -2 13 -7 507.47 36.59
 -2 13 -8 271.86 20.76
 -2 13 -8 241.83 25.19
 -2 13 -8 278.47 20.73
 -2 13 -8 217.54 23.26
 -2 13 -8 221.02 22.63
 -2 13 -8 241.54 20.83
 -2 13 -8 207.08 19.72
 -2 13 -9 43.88 9.45
 -2 13 -9 65.09 15.36
 -2 13 -9 44.79 11.13
 -2 13 -9 49.7 8.34
 -2 13 -9 57.45 9
 -2 13 -10 183.39 19.59
 -2 13 -10 177.19 17.83
 -2 13 -10 210.59 17.57
 -2 13 -10 210.3 23.32
 -2 13 -11 -2.29 7.82
 -2 13 -11 -10.37 10.87
 -2 13 -11 3.82 7.81
 -2 13 -11 7.3 13.82
 -2 13 -12 5.78 7.58
 -2 13 -12 10.06 10.33
 -2 13 -12 1.17 7.59
 -2 13 -12 0.98 13.93
 -2 13 -13 8.1 10.19
 -2 13 -13 -0.96 13.63
 -2 13 -13 2.22 7.64
 -2 13 -14 59.97 14.99
 -2 13 -15 1.2 9.27
 -2 13 -15 3.15 4.99
 -2 13 -15 11.67 7.46
 -2 13 -16 -4.33 8.73
 -2 13 -16 -4.99 4.67
 -2 13 -16 -1.9 6.81
 -2 13 -17 15.41 4.34
 -2 13 -17 6.91 6.43
 -2 13 -18 8.81 3.76
 -2 13 -18 11.45 5.9
 -2 13 -19 3.11 3.09
 -2 13 -19 4.28 5.17
 2 -12 -12 -6.13 7.69
 -2 12 12 -0.76 4.7
 -2 12 11 10.57 6.1
 2 -12 -10 8.28 14.15
 -2 12 10 12.35 6.75
 -2 12 9 -3.62 7.32
 2 -12 -9 -5.62 15.83
 2 -12 -8 12.97 17.36
 2 -12 -7 53.78 25.76
 2 -12 -6 20.01 18.19
 2 -12 -6 40.9 25.06
 2 -12 -5 21.31 13.01
 2 -12 -5 1.2 18.29
 2 -12 -4 17.5 13.17
 -2 12 3 323.48 29.1
 -2 12 3 357.16 27.06
 2 -12 -3 265.46 29.63
 -2 12 2 326.79 25.78
 -2 12 2 324.21 22.87
 -2 12 1 87.58 11.73
 -2 12 1 98.95 14.88
 -2 12 0 26.01 7.75
 -2 12 0 39.78 11.35
 -2 12 0 45.81 8
 -2 12 -1 172.16 19.83
 -2 12 -1 176.52 16.87
 -2 12 -1 207.33 16.93
 -2 12 -2 723.4 59.72
 -2 12 -2 724.54 57.19
 -2 12 -2 753.56 57.03
 -2 12 -3 1005.31 72.46
 -2 12 -3 895.34 72.12
 -2 12 -3 941.84 74.84
 -2 12 -3 915.77 74.17
 -2 12 -4 1225.98 90.16
 -2 12 -4 1185.06 90.02
 -2 12 -4 1110 92.44
 -2 12 -4 1109.17 92.16
 -2 12 -5 601.11 42.74
 -2 12 -5 530.39 42.57
 -2 12 -5 481.95 44.96
 -2 12 -5 496.84 45.46
 -2 12 -6 152.04 18.5
 -2 12 -6 205.53 17.18
 -2 12 -6 210.98 17
 -2 12 -6 162.98 19.51
 -2 12 -6 179.36 21.43
 -2 12 -7 147.24 17.84
 -2 12 -7 188.36 16.47
 -2 12 -7 153.2 15.14
 -2 12 -7 200.07 21.79
 -2 12 -7 177.09 19.02
 -2 12 -7 192.62 15.98
 -2 12 -7 202.07 16.15
 -2 12 -8 82.52 10.86
 -2 12 -8 67.99 8.48
 -2 12 -8 103.95 13.44
 -2 12 -8 92.87 10.15
 -2 12 -8 104.07 10.22
 -2 12 -8 88.54 16.2
 -2 12 -8 68.22 11.5
 -2 12 -9 5.27 6.52
 -2 12 -9 13.95 8.12
 -2 12 -9 9.92 10.32
 -2 12 -9 7.63 7.38
 -2 12 -9 6.72 9.55
 -2 12 -9 0.44 6.98
 -2 12 -9 7.49 13.2
 -2 12 -10 160.03 14.61
 -2 12 -10 196.5 20.97
 -2 12 -10 149.2 14.96
 -2 12 -10 142.88 16.67
 -2 12 -10 129.19 16.36
 -2 12 -11 197.16 18.2
 -2 12 -11 231.8 23.87
 -2 12 -11 198.79 19.32
 -2 12 -11 199 17.9
 -2 12 -12 108.31 12.71
 -2 12 -12 138.15 19.28
 -2 12 -12 122.53 12.62
 -2 12 -12 120.3 14.11
 -2 12 -13 -8.87 13.51
 -2 12 -13 2.18 9.35
 -2 12 -13 9.34 7.59
 -2 12 -14 7.13 13.36
 -2 12 -14 -0.49 9.27
 -2 12 -14 2.12 7.44
 -2 12 -15 -8.38 13.74
 -2 12 -16 1.3 8.64
 -2 12 -16 3.18 4.77
 -2 12 -16 -0.51 7.18
 -2 12 -17 3.17 7.99
 -2 12 -17 0.61 4.21
 -2 12 -17 3.89 6.59
 -2 12 -18 2.31 7.21
 -2 12 -18 -0.86 5.81
 -2 12 -18 3.07 3.75
 -2 12 -19 26.77 5.97
 -2 12 -19 29.09 4.26
 -2 12 -20 42.43 5.71
 -2 11 13 -2.19 4.7
 2 -11 -13 2.1 6.29
 2 -11 -13 -3.62 7.65
 -2 11 12 57.06 7.82
 2 -11 -11 21.75 15.08
 -2 11 11 48.29 7.83
 2 -11 -10 15.02 16.16
 2 -11 -9 42.88 18.51
 2 -11 -8 38.32 25.2
 2 -11 -8 27 17.95
 2 -11 -8 -6.44 20.07
 2 -11 -7 15.92 24.69
 2 -11 -7 0.61 17.83
 2 -11 -7 24.02 12.94
 2 -11 -6 12.18 13.08
 2 -11 -6 32.59 17.63
 2 -11 -5 116.5 16.71
 -2 11 5 96.76 14.24
 -2 11 4 212.44 23.08
 -2 11 4 263.67 22.51
 2 -11 -4 225.62 23.81
 -2 11 3 335.05 27.33
 -2 11 3 248.97 24.49
 -2 11 3 295.35 28.11
 -2 11 3 350.1 24.88
 -2 11 2 195.97 20.22
 -2 11 2 228.36 17.26
 -2 11 2 187.64 20.68
 -2 11 2 169.46 17.37
 -2 11 1 5.18 6.91
 -2 11 1 5.05 9.86
 -2 11 1 8.82 6.67
 -2 11 1 0.5 7.32
 -2 11 0 96.51 10.89
 -2 11 0 88.46 14.13
 -2 11 0 98.32 10.6
 -2 11 0 91.41 12.93
 -2 11 -1 458.92 36.11
 -2 11 -1 437.71 38.63
 -2 11 -1 469.37 35.69
 -2 11 -1 398.21 38.42
 -2 11 -2 773.12 58.71
 -2 11 -2 751.34 58.29
 -2 11 -2 727.67 61.25
 -2 11 -3 836.21 62.26
 -2 11 -3 805.62 61.9
 -2 11 -3 716.78 64.71
 -2 11 -4 396.21 31.77
 -2 11 -4 366.74 34.86
 -2 11 -4 407.79 32.1
 -2 11 -4 409.87 35.62
 -2 11 -5 35.26 8.1
 -2 11 -5 30.61 7.86
 -2 11 -5 19.27 10.64
 -2 11 -5 19.75 13.16
 -2 11 -6 21.85 7.88
 -2 11 -6 16.15 10.4
 -2 11 -6 38.71 7.74
 -2 11 -6 15.65 7.42
 -2 11 -6 22.23 13.53
 -2 11 -7 6.5 9.6
 -2 11 -7 10.85 9.69
 -2 11 -7 6.33 7.58
 -2 11 -7 8.59 13.61
 -2 11 -7 7.8 6.95
 -2 11 -7 1.67 4.12
 -2 11 -7 5.03 6.61
 -2 11 -7 2.68 6.84
 -2 11 -8 43.69 11.04
 -2 11 -8 50.84 10.55
 -2 11 -8 63.17 15.91
 -2 11 -8 54.18 9.46
 -2 11 -8 52.82 9.33
 -2 11 -8 55.99 8.3
 -2 11 -8 59.29 8.38
 -2 11 -9 16.87 9.55
 -2 11 -9 24.78 7.11
 -2 11 -9 20.64 7.93
 -2 11 -9 30.87 14.62
 -2 11 -9 27.27 8.49
 -2 11 -9 14.04 6.74
 -2 11 -9 21.25 9.37
 -2 11 -10 148.47 14.6
 -2 11 -10 184.77 21.35
 -2 11 -10 159.28 15.86
 -2 11 -10 157.07 15.36
 -2 11 -11 98.85 11.28
 -2 11 -11 136.54 18.25
 -2 11 -11 89.61 12.53
 -2 11 -11 101.13 11.91
 -2 11 -12 1.51 15.07
 -2 11 -12 18.95 7.81
 -2 11 -12 17.52 8.24
 -2 11 -12 17.24 9.36
 -2 11 -12 2.86 13.26
 -2 11 -13 21.77 13.93
 -2 11 -13 12.78 7.63
 -2 11 -13 17.25 9.42
 -2 11 -13 4.43 13.1
 -2 11 -14 -2.89 14.61
 -2 11 -14 8.24 7.57
 -2 11 -14 -1.01 12.77
 -2 11 -14 8.2 9.17
 -2 11 -15 7.62 13.26
 -2 11 -16 3.64 7.23
 -2 11 -16 6.79 5.11
 -2 11 -16 7.1 8.56
 -2 11 -17 31.26 7.78
 -2 11 -17 38.58 5.8
 -2 11 -17 54.74 9.02
 -2 11 -18 165.78 12.5
 -2 11 -18 151.34 14.06
 -2 11 -19 116.28 11.71
 -2 11 -19 141.46 12.3
 -2 11 -20 92.33 8.75
 2 -10 -14 8.74 6.54
 2 -10 -14 6.63 7.31
 -2 10 13 78.85 8.13
 2 -10 -13 34.24 11.4
 -2 10 12 46.86 8.11
 2 -10 -11 21.29 16.5
 2 -10 -10 27.35 21.42
 2 -10 -9 116.47 21.86
 2 -10 -9 117.84 24.02
 2 -10 -8 225.79 32.11
 2 -10 -8 290.56 31.44
 2 -10 -8 253.11 26.88
 2 -10 -7 204.17 26.4
 2 -10 -7 181.19 22.04
 2 -10 -6 145.82 19.52
 2 -10 -6 183.18 24.2
 -2 10 6 181.27 18.83
 -2 10 5 428.1 36.16
 2 -10 -5 395.9 35.24
 2 -10 -4 292.32 25.74
 -2 10 4 281.11 25.22
 -2 10 4 303.43 24.6
 -2 10 4 317.53 22.3
 -2 10 3 126.67 13.83
 -2 10 3 131.63 10.87
 -2 10 3 113.91 14.31
 -2 10 2 -2.17 6.91
 -2 10 2 -3.4 6.86
 -2 10 2 5.12 9.6
 -2 10 2 -0.66 6.31
 -2 10 1 231.16 22.77
 -2 10 1 221.59 24.02
 -2 10 1 260.86 20.43
 -2 10 1 242.42 21.02
 -2 10 0 1414.53 120.03
 -2 10 0 1461.8 120.59
 -2 10 0 1537.2 117.6
 -2 10 0 1668.84 118.3
 -2 10 -1 218.55 23.13
 -2 10 -1 216.67 25.4
 -2 10 -1 263.38 21.13
 -2 10 -1 274.88 22.26
 -2 10 -2 371.13 29.97
 -2 10 -2 367.43 33.69
 -2 10 -2 312.09 31.04
 -2 10 -2 366.34 28.82
 -2 10 -2 361.32 31.53
 -2 10 -3 36.8 14.63
 -2 10 -3 46.59 10.65
 -2 10 -3 44.55 8.57
 -2 10 -4 45.09 14.67
 -2 10 -4 48.07 10.24
 -2 10 -4 37.53 8.39
 -2 10 -5 172.95 16.85
 -2 10 -5 152.28 21.15
 -2 10 -6 13.19 7.72
 -2 10 -6 12.95 13.41
 -2 10 -6 16.56 4.58
 -2 10 -6 28.39 9.01
 -2 10 -6 19.68 8.12
 -2 10 -6 21.79 6.6
 -2 10 -6 13.87 11.46
 -2 10 -7 36.76 5.75
 -2 10 -7 53.32 7.47
 -2 10 -7 34.9 8.93
 -2 10 -7 39.36 11.36
 -2 10 -7 70.29 14.87
 -2 10 -7 68.26 9.49
 -2 10 -7 60.25 8.56
 -2 10 -8 141.94 13.59
 -2 10 -8 103.19 13.34
 -2 10 -8 117.17 12.34
 -2 10 -8 141.59 14.52
 -2 10 -8 154.76 12.9
 -2 10 -8 133.09 15.76
 -2 10 -8 125.86 18.67
 -2 10 -9 8.15 8.49
 -2 10 -9 3.74 13.73
 -2 10 -9 7 6.53
 -2 10 -9 3.73 11.63
 -2 10 -9 5.3 7.8
 -2 10 -9 11.86 8.28
 -2 10 -9 0.79 6.68
 -2 10 -10 15.45 7.79
 -2 10 -10 26.95 15.06
 -2 10 -10 11.69 12.02
 -2 10 -10 23.62 8.33
 -2 10 -10 18.76 8.92
 -2 10 -10 24.5 7.36
 -2 10 -11 13.39 14.42
 -2 10 -11 7.51 11.99
 -2 10 -11 16.61 8.27
 -2 10 -11 13.46 8.8
 -2 10 -11 14.61 7.35
 -2 10 -12 -1.47 12.4
 -2 10 -12 30.36 15.3
 -2 10 -12 28.11 9.49
 -2 10 -12 17.92 7.78
 -2 10 -13 93.85 16.97
 -2 10 -13 50.81 13.61
 -2 10 -13 64.49 11.18
 -2 10 -13 73.41 10.04
 -2 10 -14 13.28 12.35
 -2 10 -14 4.82 13.79
 -2 10 -14 -10.93 9.37
 -2 10 -14 1.5 7.69
 -2 10 -15 111.42 15.41
 -2 10 -15 88.18 17.8
 -2 10 -15 105.11 12.1
 -2 10 -15 113.1 13.1
 -2 10 -16 155.95 17.18
 -2 10 -16 198.48 16.41
 -2 10 -16 198.11 18.14
 -2 10 -17 219.94 20.53
 -2 10 -17 238.63 19.18
 -2 10 -17 178.6 19.9
 -2 10 -18 222.11 18.98
 -2 10 -18 211.55 18.46
 -2 10 -19 104.61 11.16
 -2 10 -19 108.64 10.59
 -2 10 -20 8.82 5.81
 -2 10 -20 38.36 5.29
 2 -9 -15 14.08 6.15
 2 -9 -15 4.37 7.1
 2 -9 -14 23.78 9.42
 2 -9 -14 22.07 10.7
 -2 9 13 79.69 9.48
 2 -9 -12 12.89 15.66
 2 -9 -11 68.19 14.09
 2 -9 -11 64.88 22.99
 2 -9 -10 178.87 21.46
 2 -9 -10 207.84 28.21
 2 -9 -10 202.38 26.11
 2 -9 -9 341.36 38.6
 2 -9 -9 344.41 34.2
 2 -9 -9 368.96 38.12
 2 -9 -8 408.03 36.11
 2 -9 -8 423.25 40.06
 2 -9 -7 284.48 27.8
 2 -9 -7 314.3 31.93
 -2 9 7 308.08 27.67
 2 -9 -6 293.82 27.6
 2 -9 -6 333.07 31.08
 -2 9 6 287.8 27.02
 2 -9 -5 360.22 30.35
 -2 9 5 326.77 30.17
 -2 9 4 -0.17 5.94
 -2 9 4 5.14 6.69
 -2 9 4 -3.04 6.15
 -2 9 3 4.14 5.81
 -2 9 3 2.43 6.98
 -2 9 3 0.38 6.44
 -2 9 2 224.62 19.23
 -2 9 2 246.76 20.48
 -2 9 1 274.9 24.44
 -2 9 0 52.7 12.59
 -2 9 0 63.62 13.15
 -2 9 -1 -1.45 12.03
 -2 9 -2 1.78 6.68
 -2 9 -2 1.09 13.13
 -2 9 -3 134.6 15.13
 -2 9 -3 142.69 18.43
 -2 9 -4 801.78 65.47
 -2 9 -4 821.33 62.83
 -2 9 -5 179.09 16.65
 -2 9 -5 171.23 19.45
 -2 9 -5 204.3 18.14
 -2 9 -6 4.45 6.19
 -2 9 -6 11.09 10.02
 -2 9 -6 -0.33 7.51
 -2 9 -6 5.63 8.43
 -2 9 -7 77.73 10.93
 -2 9 -7 58.59 15.14
 -2 9 -7 91.04 10.14
 -2 9 -7 54.45 9.55
 -2 9 -7 39.81 12.42
 -2 9 -7 65.24 9.62
 -2 9 -7 65.52 9.19
 -2 9 -7 53.34 8.4
 -2 9 -8 5.03 7.71
 -2 9 -8 3.93 7.69
 -2 9 -8 4.75 10.62
 -2 9 -8 18.24 9.13
 -2 9 -8 11.63 6.45
 -2 9 -8 -1.37 6.75
 -2 9 -8 1.67 12.96
 -2 9 -9 2.68 13.27
 -2 9 -9 10.47 6.68
 -2 9 -9 1.72 10.55
 -2 9 -9 2.02 6.94
 -2 9 -9 -0.87 7.85
 -2 9 -9 2.86 7.95
 -2 9 -10 57.12 16.04
 -2 9 -10 41.58 9.22
 -2 9 -10 40.03 11.56
 -2 9 -10 57.81 8.86
 -2 9 -10 51.62 9.53
 -2 9 -10 50.95 9.37
 -2 9 -11 92.08 14.84
 -2 9 -11 120.22 16.15
 -2 9 -11 161.17 14.45
 -2 9 -11 173.24 14.41
 -2 9 -11 173.71 21.07
 -2 9 -12 34.42 15.31
 -2 9 -12 32.44 11.85
 -2 9 -12 15.71 9.29
 -2 9 -12 43.03 8.6
 -2 9 -13 10.18 14.34
 -2 9 -13 7.13 11.32
 -2 9 -13 2.21 9.09
 -2 9 -13 3.61 8.02
 -2 9 -14 11.32 13.97
 -2 9 -14 9.09 8.2
 -2 9 -14 7.14 9.25
 -2 9 -14 15.49 11.44
 -2 9 -15 283.81 22.54
 -2 9 -15 249.96 23.92
 -2 9 -15 244.98 23.39
 -2 9 -16 212.69 17.84
 -2 9 -17 256.53 24.85
 -2 9 -17 217.82 24.27
 -2 9 -18 101.36 13.75
 -2 9 -18 111.81 13.2
 -2 9 -19 25.06 6
 -2 9 -19 15.89 6.71
 -2 9 -20 5 4.36
 -2 9 -20 4.79 4.7
 2 -8 -16 1.79 6.58
 2 -8 -15 22.88 9.29
 2 -8 -15 7.07 7.81
 2 -8 -14 33.11 11.68
 -2 8 14 57.88 7.82
 2 -8 -13 21.65 11.16
 2 -8 -12 23.66 17.02
 2 -8 -12 24.41 12.98
 2 -8 -11 225.17 29.73
 2 -8 -11 212.44 27.32
 2 -8 -10 280.56 33.14
 2 -8 -10 293.79 25.71
 2 -8 -10 325.76 32.28
 2 -8 -10 263.66 27.67
 2 -8 -9 597.48 53.28
 2 -8 -9 600.65 49.81
 2 -8 -9 588.09 48.46
 2 -8 -9 676.26 53.7
 2 -8 -8 516.3 44.06
 2 -8 -8 525.63 43
 2 -8 -8 570.24 47.44
 2 -8 -7 235.9 23.96
 2 -8 -7 269.73 27.18
 2 -8 -7 242.94 23.04
 -2 8 7 247.29 22.79
 2 -8 -6 115.61 16.21
 2 -8 -6 134.18 18.86
 -2 8 6 132.66 13.9
 -2 8 5 5.71 6.2
 -2 8 5 7.2 8.28
 2 -8 -5 5.4 11.23
 -2 8 4 20.29 9.97
 -2 8 3 234.6 24.48
 -2 8 2 370.82 30.98
 -2 8 1 32.32 7.17
 -2 8 0 230.45 20.64
 -2 8 -1 96.48 11.34
 -2 8 -2 1581.15 126.54
 -2 8 -2 1707 126.49
 -2 8 -3 669.93 53.59
 -2 8 -3 646.27 52.42
 -2 8 -4 411.19 36.23
 -2 8 -4 409.74 34.52
 -2 8 -5 1.75 6.12
 -2 8 -5 -1.96 14.42
 2 -8 5 2.41 8.63
 -2 8 -6 23.17 6.82
 -2 8 -6 40.68 9.38
 -2 8 -7 383.63 33.23
 -2 8 -7 420.68 32.59
 2 -8 8 2.52 8.47
 -2 8 -8 2.89 9.92
 -2 8 -8 9.33 13.27
 -2 8 -8 4.54 5.86
 -2 8 -8 2.82 6.98
 -2 8 -8 11.71 8.86
 -2 8 -8 -4.03 9.31
 -2 8 -9 150.99 14.42
 -2 8 -9 145.46 19.82
 -2 8 -9 171.2 16.03
 -2 8 -9 141.81 15.65
 2 -8 9 135.28 15.58
 -2 8 -10 628.17 48.14
 -2 8 -10 503.67 44.77
 -2 8 -10 463.64 43.9
 -2 8 -10 648.01 43.95
 -2 8 -10 585.56 44.2
 -2 8 -10 560.85 45.7
 -2 8 -11 62.78 11.74
 -2 8 -11 58.29 9.56
 -2 8 -11 58.59 16.56
 -2 8 -11 63.3 10.8
 -2 8 -12 13.3 10.56
 -2 8 -12 4.72 8.01
 -2 8 -12 14.57 14.72
 -2 8 -13 86.27 12.62
 -2 8 -13 51.37 16.89
 -2 8 -13 61.86 10.64
 -2 8 -14 208.02 17.7
 -2 8 -14 262.07 19.12
 -2 8 -15 316.04 26.73
 -2 8 -15 271.63 27.71
 -2 8 -17 86.34 12.87
 -2 8 -17 95.82 12.16
 -2 8 -18 13.77 6.54
 -2 8 -18 21.35 9.73
 -2 8 -18 1.13 7.63
 -2 8 -19 -0.09 5.49
 -2 8 -19 -0.65 8.56
 -2 8 -19 3.58 6.27
 -2 8 -20 0.76 4.11
 -2 8 -20 -1.15 4.66
 2 -7 -16 -2.87 8.83
 2 -7 -15 11.47 9.84
 2 -7 -15 25.28 11.12
 2 -7 -15 23.39 6.73
 2 -7 -14 12.94 11.89
 2 -7 -14 12 11.93
 2 -7 -14 6.12 7.75
 2 -7 -13 25.5 12.78
 2 -7 -12 96.78 21.25
 2 -7 -12 108.7 24.51
 2 -7 -11 177.8 15.91
 2 -7 -11 147.9 17.47
 2 -7 -11 132.98 23.33
 2 -7 -11 118.07 25.82
 2 -7 -11 127.81 19.2
 2 -7 -10 426.25 42.67
 2 -7 -10 494.71 35.94
 2 -7 -10 430.12 41.71
 2 -7 -10 403.71 36.93
 2 -7 -10 410.2 38.36
 2 -7 -9 237.69 29.92
 2 -7 -9 250.56 25.06
 2 -7 -9 269.02 29.04
 2 -7 -9 248.9 26.07
 2 -7 -9 288.08 22.81
 -2 7 8 193.91 18.75
 2 -7 -8 203.29 17.37
 2 -7 -8 188.55 23.62
 2 -7 -8 193.86 20.23
 2 -7 -8 176.42 20.61
 2 -7 -7 24.12 13.87
 2 -7 -7 33.24 7.24
 2 -7 -7 31.36 12.06
 -2 7 7 21.35 7.33
 2 -7 -6 84.84 13.42
 2 -7 -6 73.57 15.04
 2 -7 -6 66.32 9.37
 2 -7 -5 188.08 19.72
 -2 7 5 197.27 19.15
 -2 7 4 548.71 44.36
 -2 7 3 2.86 6.89
 -2 7 2 65.47 10.7
 -2 7 2 62.65 9.36
 -2 7 1 539.13 48.56
 -2 7 1 697.08 48.84
 -2 7 0 514.9 44.7
 -2 7 0 591.75 44.35
 -2 7 -1 306.51 26.73
 -2 7 -1 294.77 24.88
 -2 7 -2 1685.52 135.5
 -2 7 -2 1851.78 135.43
 -2 7 -3 1313.24 107.48
 -2 7 -3 1463.82 107.25
 -2 7 -4 162.83 19.67
 2 -7 4 176.13 16.35
 -2 7 -4 148.96 15.93
 -2 7 -5 774.6 59.25
 -2 7 -5 728.74 61.22
 2 -7 6 17.28 9.24
 -2 7 -6 14.96 13.64
 -2 7 -6 22.47 6.27
 -2 7 -7 432.85 33.31
 2 -7 7 381.33 33.12
 2 -7 8 69.79 11.39
 -2 7 -8 60.81 9.06
 -2 7 -8 60.2 12.04
 -2 7 -8 76.69 10.92
 -2 7 -8 64.21 9
 -2 7 -8 77.04 10.76
 -2 7 -8 48.81 9.45
 2 -7 9 847.08 70.62
 -2 7 -9 841.33 69.78
 -2 7 -9 919.22 70.6
 -2 7 -9 933.74 73.08
 -2 7 -9 943.75 69.7
 -2 7 -9 951.91 69.75
 -2 7 -10 479.2 35.6
 -2 7 -10 421.51 37.04
 -2 7 -10 422.56 39.62
 -2 7 -10 355.32 36.13
 -2 7 -10 478.92 35.84
 -2 7 -10 472.45 35.58
 -2 7 -11 23.09 10.28
 2 -7 11 43.11 11.87
 -2 7 -11 17.3 15.38
 -2 7 -11 41.68 9.99
 -2 7 -11 28.19 8.64
 -2 7 -11 46.51 9.25
 -2 7 -12 47.96 11.2
 -2 7 -12 32.49 9.72
 -2 7 -12 54.7 10.41
 2 -7 12 51.33 12.63
 -2 7 -12 50.52 16.01
 -2 7 -13 133.61 20.56
 -2 7 -13 182.84 16.19
 -2 7 -13 120.94 15.47
 -2 7 -13 168.22 16.58
 2 -7 13 142.87 18.47
 2 -7 14 346.45 30.73
 -2 7 -14 274.04 28.07
 -2 7 -14 429.34 29.06
 -2 7 -14 281.66 26.67
 -2 7 -14 452.78 29.02
 -2 7 -15 371.01 36.7
 -2 7 -15 574.73 37.65
 -2 7 -17 7.63 7.24
 -2 7 -17 0.92 8.34
 -2 7 -17 -6.95 10.16
 -2 7 -18 -1.87 6.28
 -2 7 -18 5.96 7.26
 -2 7 -18 3.82 9.25
 -2 7 -19 10.46 5.57
 -2 7 -19 1.54 6.22
 -2 7 -19 13.85 8.44
 -2 7 -20 2.65 4.49
 2 -6 -17 6.64 7.93
 2 -6 -17 6.2 6.71
 2 -6 -16 13.48 8.72
 2 -6 -16 17.76 6.22
 2 -6 -16 13.34 9.79
 2 -6 -15 9.91 9.94
 2 -6 -15 18.37 11.54
 2 -6 -15 26.04 11.42
 2 -6 -15 17.4 7.88
 2 -6 -14 34.96 12.97
 2 -6 -14 32.28 13.21
 2 -6 -13 130.37 25.51
 2 -6 -12 378 34.36
 2 -6 -12 421.63 32.17
 2 -6 -12 367.54 37.81
 2 -6 -12 368.17 32.79
 2 -6 -12 322.46 39.52
 2 -6 -11 325.29 31.76
 2 -6 -11 368.19 28.99
 2 -6 -11 332.74 30.19
 2 -6 -11 337.93 34.77
 2 -6 -11 326.97 36.64
 2 -6 -10 245.59 25.13
 2 -6 -10 278.78 29.79
 2 -6 -10 241.98 27.65
 2 -6 -10 225.71 23.71
 2 -6 -10 253.3 21.65
 2 -6 -9 35.28 13.84
 2 -6 -9 63.76 16.03
 2 -6 -9 48.63 9.06
 2 -6 -9 54.23 18.85
 2 -6 -9 55.78 13.35
 2 -6 -9 55.11 10.24
 2 -6 -8 -2.03 7.23
 2 -6 -8 -7.99 12.01
 2 -6 -8 -6.87 7.43
 2 -6 -8 -3.05 13.55
 2 -6 -8 -2.85 11.79
 2 -6 -8 1.94 18.33
 -2 6 8 0.37 7
 2 -6 -7 40.78 7.58
 2 -6 -7 47.71 12.48
 2 -6 -7 46.91 7.9
 2 -6 -7 42.38 13.67
 -2 6 6 398.33 33.81
 -2 6 6 374.52 34.43
 2 -6 -6 430.14 34.54
 2 -6 -6 494.29 36.54
 -2 6 5 217.4 20.33
 -2 6 4 15.24 8.53
 -2 6 3 3.71 7.03
 -2 6 3 20.38 7.93
 -2 6 2 511.16 35.75
 -2 6 2 386.38 34.86
 -2 6 1 1048.96 81.05
 -2 6 0 1742.04 128.16
 -2 6 0 1626.8 127.77
 -2 6 -1 1863.49 135.38
 -2 6 -1 1689.89 135.35
 2 -6 2 2040.83 154.98
 -2 6 -2 2120.17 155.88
 -2 6 -2 1983.13 156
 -2 6 -3 1001.62 76.88
 2 -6 3 972.35 76.15
 -2 6 -3 1033 77.57
 -2 6 -4 1254.75 110.2
 -2 6 -4 1464.7 109.68
 -2 6 -4 1638.87 110.99
 2 -6 5 1457.73 117.92
 -2 6 -5 1542.05 118.03
 -2 6 -5 1769.06 119.63
 2 -6 6 1228.87 97.22
 -2 6 -6 1266.28 97.23
 -2 6 -6 1354.03 99.01
 2 -6 7 90.53 13.24
 -2 6 -7 106.79 10.94
 -2 6 -7 110.81 17.35
 2 -6 8 601.12 50.11
 -2 6 -8 695.85 49.05
 -2 6 -8 634.03 48.83
 -2 6 -8 599.16 49.1
 -2 6 -8 593.37 49.83
 -2 6 -9 441.51 39.61
 -2 6 -9 513.8 43.41
 -2 6 -9 556.92 39.3
 -2 6 -9 533.52 39.02
 -2 6 -9 465.54 39.21
 -2 6 -9 444.35 40.24
 -2 6 -10 -2.16 9.3
 -2 6 -10 5.07 7.27
 -2 6 -10 -0.84 13.86
 -2 6 -10 -6.26 9.43
 -2 6 -10 -0.21 8.57
 2 -6 10 0.85 10.48
 -2 6 -10 -0.9 7.78
 -2 6 -11 155.52 20.74
 -2 6 -11 128.94 16.43
 -2 6 -11 122.96 15.09
 -2 6 -11 135.4 15.84
 -2 6 -11 183.22 14.97
 2 -6 11 156.14 17.99
 -2 6 -11 167.57 15.86
 -2 6 -12 24.68 10.57
 -2 6 -12 29.88 15.31
 -2 6 -12 23.18 10.53
 -2 6 -12 15.79 8.92
 -2 6 -12 25.54 9.04
 2 -6 12 22.39 12.41
 2 -6 13 229.8 23.19
 -2 6 -13 250.61 20.92
 -2 6 -13 265.8 20.48
 -2 6 -14 144.61 15.29
 -2 6 -14 146.31 14.51
 2 -6 14 141.17 17.65
 -2 6 -15 82.53 12.78
 -2 6 -15 93.47 12.19
 -2 6 -15 45.37 10.93
 2 -6 15 62.38 15.15
 -2 6 -17 36.27 10.81
 -2 6 -17 37.06 8.46
 -2 6 -18 26.57 6.81
 -2 6 -18 11.87 9.38
 -2 6 -18 11.69 7.63
 -2 6 -19 41.52 6.54
 -2 6 -19 31.74 7
 -2 6 -19 32.78 8.86
 -2 6 -20 -2.49 4.12
 2 -5 -17 -1.25 7.68
 2 -5 -17 5.09 9.34
 2 -5 -17 6.35 5.75
 2 -5 -16 0.48 9.38
 2 -5 -16 2.62 7.44
 2 -5 -16 -7.05 10.59
 2 -5 -15 4.54 10.25
 2 -5 -15 2.64 12.76
 2 -5 -15 5.41 11.97
 2 -5 -15 10.65 8.91
 2 -5 -14 95.94 24.83
 2 -5 -14 69.71 15.77
 2 -5 -14 93.39 13.06
 2 -5 -13 249.13 26.42
 2 -5 -13 292.94 24.26
 2 -5 -13 260.38 25.13
 2 -5 -13 249.85 32.69
 2 -5 -12 236.15 25.2
 2 -5 -12 265.29 22.45
 2 -5 -12 251.96 28.27
 2 -5 -12 230.54 23.96
 2 -5 -12 256.83 31.23
 2 -5 -11 69.75 10.93
 2 -5 -11 75.97 12.24
 2 -5 -11 70.92 14.34
 2 -5 -11 48.54 17.52
 2 -5 -11 70.6 15.56
 2 -5 -11 66.48 21.14
 2 -5 -10 52.18 9.59
 2 -5 -10 49.07 9.99
 2 -5 -10 52.22 16.25
 2 -5 -10 36.9 14.07
 2 -5 -10 66.54 19.34
 2 -5 -10 50.89 13.78
 2 -5 -9 30.65 12.45
 2 -5 -9 24.6 14.05
 -2 5 9 21.64 8.37
 2 -5 -9 27.48 7.47
 2 -5 -9 19.26 12.68
 2 -5 -9 38.21 16.27
 2 -5 -9 28.84 8.41
 2 -5 -8 262.59 25.08
 2 -5 -8 224.58 22.84
 2 -5 -8 246.25 20.5
 2 -5 -8 247.82 20.81
 2 -5 -7 57.18 13.18
 -2 5 7 43.57 9.87
 2 -5 -7 61.97 12.65
 2 -5 -7 65.67 9
 2 -5 -7 63.09 7.77
 2 -5 -6 398.5 30.66
 -2 5 6 301.92 28.91
 -2 5 5 12.22 8.51
 -2 5 4 275.56 23.95
 -2 5 3 1079.4 85.68
 -2 5 3 1255.43 87.11
 -2 5 2 1862.03 151.45
 -2 5 2 2322.18 152.63
 -2 5 1 668.46 52.21
 -2 5 0 1033.65 79.47
 2 -5 1 856.43 66.5
 -2 5 -1 878.01 66.79
 -2 5 -2 445.94 35.37
 -2 5 -2 424.25 34.19
 -2 5 -3 655.29 45.76
 -2 5 -3 564.18 44.67
 -2 5 -3 539.99 44.1
 2 -5 4 235.75 20.42
 -2 5 -4 282.05 22.01
 -2 5 -4 224.57 20.05
 -2 5 -4 225.41 19.09
 -2 5 -5 2048.56 160.43
 -2 5 -5 2359.96 161.84
 2 -5 5 2063.38 160.6
 -2 5 -6 358.22 30.42
 -2 5 -6 428.7 33.7
 2 -5 6 385.08 31.5
 -2 5 -7 105.06 11.63
 -2 5 -7 148.1 17.97
 2 -5 7 111 14.2
 -2 5 -8 1073.31 81.65
 -2 5 -8 1187.85 84.85
 -2 5 -8 1084.13 81.52
 -2 5 -8 1080.16 81.87
 -2 5 -8 963.4 82.69
 2 -5 8 1048.58 83.03
 -2 5 -9 5.52 7.98
 -2 5 -9 2.98 7.04
 -2 5 -9 0.11 7.16
 -2 5 -9 3.82 9.34
 -2 5 -9 5.35 9.37
 -2 5 -10 109.19 13.36
 -2 5 -10 126.71 12.62
 -2 5 -10 119.03 13.73
 -2 5 -10 106.44 10.94
 2 -5 10 121.98 15.68
 -2 5 -10 145.3 19.16
 -2 5 -11 76.3 12
 -2 5 -11 83.44 12.05
 -2 5 -11 90.64 16.74
 -2 5 -11 75.62 10.45
 -2 5 -11 59.18 8.42
 2 -5 11 74.48 13.79
 -2 5 -12 54.47 11.64
 -2 5 -12 40.14 10.26
 -2 5 -12 58.96 11.72
 2 -5 12 80.58 14.49
 -2 5 -12 74.6 10.3
 -2 5 -13 12.38 10.95
 -2 5 -13 -1.82 9.22
 -2 5 -13 9.58 10.87
 2 -5 13 12.05 12.84
 -2 5 -13 2.07 9.21
 -2 5 -14 2.43 9.32
 -2 5 -14 4.9 11.12
 2 -5 14 12.9 13.26
 -2 5 -14 10.76 9.67
 2 -5 15 110.43 16.69
 -2 5 -15 96.88 13.01
 -2 5 -15 69.29 12.35
 -2 5 -15 96.95 13.74
 -2 5 -16 247.11 22.27
 -2 5 -16 271.03 22.61
 -2 5 -16 220.13 21.61
 -2 5 -17 120.29 13.87
 -2 5 -17 100.87 11.89
 -2 5 -18 47.41 9.17
 -2 5 -18 75.7 10.6
 -2 5 -18 64.68 8.71
 -2 5 -19 3.05 6.01
 -2 5 -19 8.79 7.68
 -2 5 -19 13.54 5.15
 2 -4 -18 3.56 6.83
 2 -4 -17 0.53 10.25
 2 -4 -17 0.84 7.1
 2 -4 -16 4.55 12.9
 2 -4 -16 0.21 11.22
 2 -4 -16 9.63 8.85
 2 -4 -15 30.99 14.05
 2 -4 -15 29.04 12.55
 2 -4 -15 14.17 11.03
 2 -4 -15 28.01 10.97
 2 -4 -14 47.89 15.46
 2 -4 -14 80.96 23.52
 2 -4 -14 91 12.84
 2 -4 -14 61.41 14.3
 2 -4 -13 8.52 12.48
 2 -4 -13 2.75 13.99
 2 -4 -13 19.8 21.11
 2 -4 -13 6.54 11.69
 2 -4 -13 9.12 10.13
 2 -4 -12 3.83 16.09
 2 -4 -12 -9.4 12.94
 2 -4 -12 2.68 13.56
 2 -4 -12 21.27 20.45
 2 -4 -12 1.79 10.37
 2 -4 -12 7.63 9.46
 2 -4 -11 44.73 16.37
 2 -4 -11 60.55 13.94
 2 -4 -11 71.25 15.01
 2 -4 -11 79.91 20.17
 2 -4 -11 69.66 10.81
 2 -4 -11 67.82 10.59
 2 -4 -10 307.6 26.13
 2 -4 -10 314.23 26.35
 2 -4 -10 382.28 32.49
 2 -4 -10 325.81 28.21
 2 -4 -10 317.59 30.57
 2 -4 -10 290.68 28.72
 2 -4 -9 421.79 33.49
 2 -4 -9 496.18 38.2
 2 -4 -9 396.97 33.74
 2 -4 -9 426.42 35.53
 2 -4 -9 408.68 35.21
 2 -4 -9 438.01 37.2
 2 -4 -8 505.36 39.87
 -2 4 8 401.09 38.21
 2 -4 -8 442.96 38.07
 2 -4 -8 465.02 36.94
 2 -4 -8 493.51 36.53
 2 -4 -7 5.35 11.32
 2 -4 -7 -1.18 10.1
 -2 4 7 0.9 7.53
 -2 4 6 97.41 11.99
 -2 4 5 248.45 21.86
 -2 4 4 1442.2 110.58
 -2 4 3 843.28 65.36
 -2 4 2 1245.68 95.41
 -2 4 1 1366.3 104.32
 -2 4 0 1362.86 102.02
 2 -4 0 1316.37 101.77
 -2 4 -1 680.2 52.69
 -2 4 -2 84.09 8.69
 2 -4 3 972.84 66.73
 -2 4 -3 833.79 66.37
 -2 4 -3 834.49 65.82
 -2 4 -4 1197.31 81.55
 -2 4 -4 1003.29 80.02
 2 -4 4 1041.97 80.63
 -2 4 -5 545.62 40.91
 -2 4 -5 474.4 38.63
 2 -4 5 502.08 39.78
 -2 4 -6 173.28 16.09
 -2 4 -6 191.16 20.5
 -2 4 -6 155.8 25.01
 2 -4 6 207.74 18.67
 -2 4 -7 194.25 18.42
 2 -4 7 211.06 20.74
 -2 4 -7 179.18 26.78
 -2 4 -7 235.86 22.23
 -2 4 -8 6.59 7.09
 -2 4 -8 -4.91 17.57
 -2 4 -8 17.5 13.96
 -2 4 -8 3.97 6.83
 -2 4 -8 7.49 8.86
 2 -4 8 -3.48 11.52
 -2 4 -8 9.79 9.87
 -2 4 -9 31.99 14.56
 -2 4 -9 51.26 10.82
 -2 4 -9 31.11 11.56
 -2 4 -9 51.68 10.11
 -2 4 -9 43.32 8.45
 -2 4 -10 45 7.06
 -2 4 -10 70.55 9.26
 -2 4 -10 65.46 11.09
 -2 4 -10 23.94 12.05
 -2 4 -10 53.32 10.61
 2 -4 10 60.26 13.55
 -2 4 -11 28.62 8.62
 -2 4 -11 17.51 6.56
 -2 4 -11 28.46 10.45
 -2 4 -11 12.45 12.16
 2 -4 11 22.79 12.66
 -2 4 -11 21.57 10.11
 -2 4 -12 225.1 34.16
 2 -4 12 312.01 27.35
 -2 4 -12 202.63 24.67
 -2 4 -12 286.9 24.71
 -2 4 -12 332.21 24.2
 2 -4 13 208.45 20.88
 -2 4 -13 145.68 17.25
 -2 4 -13 183.34 17.37
 -2 4 -13 193.11 16.65
 -2 4 -14 345.93 33.26
 -2 4 -14 451.61 33.36
 -2 4 -14 408.71 33.23
 -2 4 -14 330.24 32.9
 -2 4 -15 445.25 38.99
 -2 4 -15 473.86 39.18
 -2 4 -15 426.18 38.79
 -2 4 -16 186.65 19.01
 -2 4 -16 211.5 19.35
 -2 4 -16 191.2 18.3
 -2 4 -17 67.65 11.32
 -2 4 -17 73.7 11.75
 -2 4 -17 80.93 10.09
 -2 4 -18 46.06 9.12
 -2 4 -18 30.4 7.01
 -2 4 -19 -2.86 5.56
 -2 4 -19 2.49 4.64
 -2 4 -19 -9.11 7.22
 2 -3 -18 -0.63 8.14
 2 -3 -18 1.87 6.5
 2 -3 -18 -7.53 9.69
 2 -3 -17 -6.96 9.41
 2 -3 -17 13.63 8.22
 2 -3 -17 5.55 11.29
 2 -3 -16 1.14 11.88
 2 -3 -16 4.21 13.65
 2 -3 -16 -1.28 10.34
 2 -3 -16 24.54 10.62
 2 -3 -16 5.91 9.36
 2 -3 -15 17.74 21.46
 2 -3 -14 -10.62 12.64
 2 -3 -14 2.17 12.64
 2 -3 -14 0.61 14.13
 2 -3 -14 28.33 21.32
 2 -3 -14 5.25 11.7
 2 -3 -14 7.14 10.27
 2 -3 -13 28.55 13.02
 2 -3 -13 39.92 14.7
 2 -3 -13 35.84 21.51
 2 -3 -13 51.35 10.88
 2 -3 -13 45.42 11.08
 2 -3 -12 396.27 31.66
 2 -3 -12 398.12 31.77
 2 -3 -12 333.54 32.79
 2 -3 -12 341.43 35.76
 2 -3 -12 351.48 33.81
 2 -3 -11 561.55 43.02
 2 -3 -11 543.78 43.26
 2 -3 -11 683.82 48.93
 2 -3 -11 494.7 44.23
 2 -3 -11 541.89 46.7
 2 -3 -11 500.27 44.8
 2 -3 -10 760.54 56.49
 2 -3 -10 718.24 56.68
 2 -3 -10 623.13 57.63
 2 -3 -10 707.81 57.59
 2 -3 -10 724.37 59.53
 2 -3 -9 457.42 34.69
 2 -3 -9 457.82 38.02
 2 -3 -9 410.72 36.22
 2 -3 -9 495.96 38.58
 2 -3 -9 440.21 35.24
 2 -3 -9 436.49 36.45
 -2 3 9 391.43 36.28
 -2 3 8 114.43 14.3
 2 -3 -8 147.09 16.88
 2 -3 -8 140.71 14.36
 2 -3 -8 149.98 12.36
 2 -3 -8 118.62 15.56
 -2 3 7 162.28 16.12
 -2 3 6 874.6 68.23
 -2 3 5 1587.29 121.43
 -2 3 4 914.25 70.66
 -2 3 3 89.4 9.66
 2 -3 0 156.03 14.9
 -2 3 0 136.55 12.91
 -2 3 -1 1503.44 114.24
 -2 3 -2 2629.23 197.36
 -2 3 -2 2488.97 196.8
 2 -3 2 2977.62 197.6
 -2 3 -3 699.68 61.16
 -2 3 -3 847.19 60.94
 2 -3 3 875.94 61.98
 -2 3 -4 477.64 37.26
 2 -3 4 484.97 38.37
 2 -3 5 50.21 10.73
 -2 3 -5 30.87 12.35
 -2 3 -5 33.45 6.11
 -2 3 -5 46.58 14.59
 -2 3 -6 91.84 14.82
 -2 3 -6 69.4 9.56
 -2 3 -6 90.73 18.85
 -2 3 -6 71.23 22.74
 2 -3 6 92.69 13.83
 -2 3 -7 267.39 29.41
 -2 3 -7 320.73 28.02
 -2 3 -8 606.9 56.61
 -2 3 -8 683.71 54.22
 -2 3 -9 59.55 15.7
 -2 3 -9 64.53 11.8
 -2 3 -9 104.64 16.65
 -2 3 -9 91.98 9.54
 2 -3 10 162.44 18.1
 -2 3 -10 134.22 13.09
 -2 3 -10 183.14 15.68
 -2 3 -10 162.4 14.08
 -2 3 -10 106.78 14.93
 -2 3 -10 101.21 15.8
 -2 3 -11 238.21 16.94
 -2 3 -11 223.35 17.98
 2 -3 11 216.13 20.65
 -2 3 -11 185.1 26.96
 -2 3 -12 552.51 53.74
 2 -3 12 884.58 57.36
 -2 3 -12 490.81 54.35
 -2 3 -12 782.5 54.02
 -2 3 -12 818.86 53.89
 -2 3 -13 733.87 62.14
 -2 3 -13 972.8 62.46
 -2 3 -13 760.15 62.02
 2 -3 13 1083.98 66.21
 -2 3 -13 723.65 68.78
 -2 3 -13 614.84 62.85
 -2 3 -14 788.02 69.37
 -2 3 -14 1139.96 69.87
 2 -3 14 1253.8 73.85
 -2 3 -14 789.16 69.4
 -2 3 -14 782.25 69.47
 2 -3 15 419.94 37.77
 -2 3 -16 37.1 9.42
 -2 3 -16 27.51 10.02
 -2 3 -16 17.84 11.15
 -2 3 -17 22.99 7.82
 -2 3 -17 34.61 9.15
 -2 3 -17 31.99 9.95
 -2 3 -18 -2.68 5.62
 -2 3 -18 2.17 8.19
 -2 3 -19 4.04 4.94
 -2 3 -19 -2.62 6.22
 2 -2 -19 -4.98 7.65
 2 -2 -19 4.13 5.6
 2 -2 -18 -9.87 10.63
 2 -2 -18 1.75 9.16
 2 -2 -18 5.18 7.38
 2 -2 -17 0.52 9.9
 2 -2 -17 6.48 8.83
 2 -2 -17 10.31 11.42
 2 -2 -17 2.28 10.28
 2 -2 -16 3.45 13.98
 2 -2 -16 18.31 10.84
 2 -2 -16 3.86 10.68
 2 -2 -16 20.65 12.35
 2 -2 -15 60.66 14.04
 2 -2 -15 67.5 15.97
 2 -2 -15 61.34 13.25
 2 -2 -15 63.8 12.11
 2 -2 -15 70.94 22.35
 2 -2 -15 49.75 12.22
 2 -2 -14 99.42 16.35
 2 -2 -14 116.29 16.89
 2 -2 -14 136.53 15.15
 2 -2 -14 102.27 17.89
 2 -2 -14 161.86 25.41
 2 -2 -14 137.96 15.02
 2 -2 -13 867.23 64.88
 2 -2 -13 779.55 66.25
 2 -2 -13 847.59 64.87
 2 -2 -13 720.2 65.31
 2 -2 -12 765.14 55.04
 2 -2 -12 596.76 56.23
 2 -2 -12 717.94 55.13
 2 -2 -12 612.24 55.64
 2 -2 -11 481.76 42.81
 2 -2 -11 561.03 45.33
 2 -2 -11 555.95 41.67
 2 -2 -11 494.37 43.37
 2 -2 -11 670.68 46.95
 2 -2 -11 513.84 41.92
 -2 2 11 487.06 43.28
 2 -2 -10 891.02 66.3
 2 -2 -10 751.86 67.33
 2 -2 -10 779.63 67.2
 2 -2 -10 957.11 69.37
 2 -2 -10 846.72 66.65
 2 -2 -9 -12.5 14.03
 2 -2 -9 9.16 11.48
 -2 2 9 8.24 6.85
 2 -2 -9 0.39 11.27
 2 -2 -9 1.16 5.31
 2 -2 -9 -0.14 5.73
 2 -2 -9 5.78 8.44
 -2 2 8 11.96 7.12
 2 -2 -8 25.12 11.46
 2 -2 -8 20.59 10.83
 2 -2 -7 5.47 12.25
 -2 2 7 6.16 6.92
 -2 2 6 1646.02 126.06
 -2 2 5 279.39 23.36
 -2 2 4 107.58 10.88
 -2 2 3 151.55 15.62
 -2 2 3 148.57 15.98
 -2 2 2 1471.71 114.22
 -2 2 2 1537.57 114.23
 -2 2 0 34.3 5.58
 2 -2 1 944.81 73.44
 -2 2 -1 969.89 73.11
 2 -2 2 949.77 65.24
 -2 2 -2 772.57 64.37
 -2 2 -2 902.83 64.93
 -2 2 -3 171.44 14.58
 -2 2 -3 186.72 18.52
 -2 2 -4 -7.06 13.08
 -2 2 -4 -11.82 18.43
 2 -2 4 1.86 9.11
 -2 2 -5 103.41 16.24
 -2 2 -6 224.58 24.48
 -2 2 -7 604.91 46.73
 -2 2 -7 525.74 45.93
 -2 2 -8 255.38 19.76
 -2 2 -8 105.3 21.28
 -2 2 -9 174.55 22.19
 -2 2 -9 173.18 19.22
 -2 2 -9 192.56 19.67
 -2 2 -10 248.35 30.16
 -2 2 -10 328.18 30.46
 2 -2 11 325.95 24.84
 -2 2 -11 192.98 21.62
 -2 2 -11 328.66 21.45
 -2 2 -12 410.85 38.28
 -2 2 -12 464.43 45.25
 2 -2 12 610.4 42
 -2 2 -12 369.01 38.92
 -2 2 -12 465.88 37.95
 -2 2 -12 577.33 38.61
 -2 2 -13 914.09 75.88
 -2 2 -13 848.19 81.29
 2 -2 13 1430.62 80.43
 -2 2 -13 766.14 76.46
 -2 2 -13 1273.03 76.29
 -2 2 -13 877.84 75.73
 -2 2 -14 299.53 28.13
 2 -2 14 489.69 33.13
 -2 2 -14 270.04 28.41
 -2 2 -14 422.75 28.57
 -2 2 -14 271.78 27.99
 -2 2 -15 40.52 10.69
 2 -2 15 85.55 15.79
 -2 2 -16 22.34 10.74
 -2 2 -16 17.03 8.74
 -2 2 -16 28.93 9.52
 -2 2 -17 9.36 9.27
 -2 2 -17 0.91 6.82
 -2 2 -17 -0.14 8.29
 -2 2 -18 6.32 7.86
 -2 2 -19 1.17 4.08
 2 -1 -19 2.8 7.78
 2 -1 -19 5.33 6.56
 2 -1 -18 1.58 11.16
 2 -1 -18 0.99 7.9
 2 -1 -18 -6.79 9.21
 2 -1 -17 18.34 12.12
 2 -1 -17 12.49 10.37
 2 -1 -17 18.49 10.62
 2 -1 -17 18.83 9.56
 2 -1 -16 130.69 25.38
 2 -1 -15 282.84 29.88
 2 -1 -15 372.32 29.53
 2 -1 -15 331.23 31.38
 2 -1 -15 395.34 29.34
 2 -1 -15 439.77 37.62
 2 -1 -15 280.52 28.77
 2 -1 -14 369.11 41.73
 2 -1 -14 429.69 41.91
 2 -1 -14 570.19 41.55
 2 -1 -14 498.54 43.23
 2 -1 -14 588.2 41.75
 2 -1 -14 735.14 49.07
 2 -1 -14 530.33 41.24
 2 -1 -13 1051.61 79.43
 2 -1 -13 980.83 80.64
 2 -1 -13 891.85 79.68
 2 -1 -13 903.66 79.66
 2 -1 -13 1136.23 79.42
 2 -1 -12 483.61 35.9
 2 -1 -12 465.61 37.35
 2 -1 -12 345.47 35.05
 2 -1 -12 483.87 35.58
 2 -1 -12 404.87 36.46
 2 -1 -11 499.44 44.48
 2 -1 -11 517.51 44.82
 2 -1 -11 547.51 43.78
 2 -1 -11 611.53 43.43
 2 -1 -11 498.21 43.5
 2 -1 -10 12.62 8.71
 -2 1 10 10.88 7.22
 2 -1 -10 8.15 5.58
 2 -1 -10 8.82 11.22
 2 -1 -10 1.71 11.01
 2 -1 -10 8.47 11.4
 2 -1 -10 11.2 5.77
 2 -1 -10 17 14.78
 2 -1 -9 132.66 15.76
 2 -1 -9 116.86 10.65
 2 -1 -9 140.79 13.5
 2 -1 -9 107.7 14.5
 -2 1 9 103.79 12.95
 2 -1 -9 100.58 10.94
 2 -1 -8 11.42 13.27
 2 -1 -7 3.05 12.34
 2 -1 -7 -2.35 7.32
 -2 1 6 143.51 15.68
 2 -1 -6 189.57 17.87
 2 -1 -6 198.33 16.11
 -2 1 5 45.01 9.46
 -2 1 5 53.42 10.56
 2 -1 -5 70.34 7.95
 -2 1 4 1.41 8.8
 2 -1 -4 6.63 4.81
 -2 1 4 3.7 8.85
 2 -1 -3 267.12 21.23
 2 -1 -2 1106.31 83.81
 2 -1 -1 629.61 47.68
 -2 1 -1 450.02 36.4
 -2 1 -1 478.69 35.53
 -2 1 -1 437.06 36.44
 -2 1 -2 137.11 10.9
 -2 1 -2 115.25 18.16
 -2 1 -3 29.39 9.44
 -2 1 -3 4.49 11.43
 -2 1 -3 11.76 17.43
 2 -1 3 25.74 8.35
 -2 1 -4 111.88 18.71
 -2 1 -4 150.22 17.43
 2 -1 4 162.27 15.73
 -2 1 -5 470.93 39.37
 -2 1 -6 594.72 45.48
 -2 1 -6 495.75 48.09
 -2 1 -7 16.99 15.57
 -2 1 -7 -1.1 13.3
 -2 1 -7 -1.19 12.24
 -2 1 -8 92.31 13.76
 -2 1 -8 63.25 14.5
 -2 1 -9 602.78 51.53
 -2 1 -9 611.64 48.17
 -2 1 -10 1150.88 72.13
 -2 1 -10 738.13 71.91
 -2 1 -11 288.24 27.69
 -2 1 -11 122.52 19.84
 -2 1 -11 179.3 20.71
 2 -1 11 274.52 23.94
 -2 1 -11 285.45 20.47
 -2 1 -12 232.5 25.13
 -2 1 -12 225.43 25.81
 2 -1 12 392.53 29.71
 -2 1 -12 350.67 25.5
 -2 1 -13 468.82 43.71
 -2 1 -13 478.25 43.48
 -2 1 -13 734.9 44.16
 -2 1 -13 409.32 44.37
 2 -1 13 848.95 49.04
 -2 1 -14 101.96 13.95
 -2 1 -14 95.55 14.83
 -2 1 -14 102.9 13.89
 -2 1 -15 23.18 9.81
 -2 1 -15 8.04 9.58
 -2 1 -15 19.42 11.37
 -2 1 -16 -1.55 8.89
 -2 1 -16 1.34 10.57
 -2 1 -16 -0.89 7.88
 -2 1 -17 6.64 8.79
 -2 1 -17 6.12 8.04
 -2 1 -18 -1.07 7.07
 2 0 -20 3.37 6.54
 2 0 -19 8.66 8.29
 2 0 -19 10.36 7.29
 2 0 -18 22.73 10.08
 2 0 -18 43.4 9.26
 2 0 -18 31.24 12.11
 2 0 -18 45.99 10.67
 2 0 -17 218.81 21.66
 2 0 -17 193.91 23.01
 2 0 -17 228.51 21.23
 2 0 -16 453.07 34
 2 0 -16 526.92 41.48
 2 0 -15 898.49 86.51
 2 0 -15 1247.43 86.47
 2 0 -15 1185.83 86.39
 2 0 -15 1080.67 85.82
 2 0 -15 1020.58 87.52
 2 0 -14 455.42 41.67
 2 0 -14 427.28 40.8
 2 0 -14 440.77 40.73
 2 0 -14 377.01 39.37
 2 0 -14 565.4 40.5
 2 0 -14 572.77 40.2
 2 0 -14 709.19 47.63
 2 0 -14 591.05 40.12
 2 0 -13 209.19 25.17
 2 0 -13 158.77 16.75
 2 0 -13 193.37 16.29
 2 0 -13 162.85 16.21
 2 0 -13 156.62 19.05
 2 0 -13 151.54 17.98
 2 0 -13 161.81 18.26
 2 0 -13 130.83 16.12
 2 0 -13 187.23 16.9
 2 0 -12 112.24 14.18
 2 0 -12 96.52 14.46
 2 0 -12 140.46 20.76
 2 0 -12 97.79 11.54
 -2 0 12 120.82 13.88
 2 0 -12 124.73 11.64
 2 0 -12 75.9 12.24
 2 0 -12 106.74 15.35
 2 0 -12 112.76 12.91
 2 0 -11 18.55 11.04
 2 0 -11 21.29 10.94
 2 0 -11 22.29 6.25
 2 0 -11 27.87 6.28
 2 0 -11 17.61 8.74
 2 0 -11 32.86 16.1
 2 0 -10 119.7 18.38
 2 0 -10 113.56 11.55
 2 0 -10 125.15 14.76
 2 0 -10 110.85 14.83
 2 0 -10 132.38 13.45
 2 0 -10 125.4 11.2
 2 0 -9 19.29 5.22
 2 0 -9 19.6 5.59
 2 0 -9 21.31 9.41
 2 0 -9 27.73 10.42
 2 0 -9 15.58 10.75
 2 0 -8 157.08 19.46
 2 0 -8 154.03 15.7
 -2 0 7 4.85 7.33
 -2 0 7 7.26 8.64
 2 0 -7 18.85 12.41
 2 0 -7 10.84 6.5
 -2 0 6 459.44 37.9
 2 0 -6 493.18 38.34
 -2 0 6 466.4 37.95
 2 0 -6 538.62 39.17
 2 0 -5 220.73 20.14
 2 0 -5 231.68 18.35
 -2 0 5 198.21 18.98
 2 0 -4 313.77 24.38
 2 0 -4 286.81 25.86
 2 0 -3 447.58 33.47
 2 0 -3 397.27 34.55
 2 0 -2 467.55 35.9
 -2 0 0 1400.61 106.88
 2 0 2 3436.8 257.07
 -2 0 -2 3364.18 257.12
 2 0 3 1352.66 95.46
 -2 0 -3 1377.09 95.74
 -2 0 -4 1568.27 108.67
 -2 0 -4 1535.81 108.62
 -2 0 -4 1412.56 109.65
 -2 0 -5 1208.81 93.56
 -2 0 -6 76.5 14.1
 -2 0 -6 45.77 18.5
 -2 0 -6 85.86 17.26
 -2 0 -8 585.19 47.25
 -2 0 -8 596.84 50.42
 -2 0 -8 658.52 48.39
 -2 0 -9 922.28 56.03
 -2 0 -9 864.81 59.07
 2 0 10 575.41 38.84
 -2 0 -10 525.6 35.11
 2 0 11 165.08 19.63
 -2 0 -11 164.38 16.2
 -2 0 -11 110.38 16.69
 -2 0 -12 52.88 14.25
 2 0 12 127.92 17.47
 -2 0 -12 98.16 13.12
 -2 0 -12 91.68 23.62
 -2 0 -12 57.42 13.16
 -2 0 -13 111.62 16.39
 -2 0 -13 104.4 17.5
 -2 0 -13 125.2 15.95
 -2 0 -13 198.11 16.56
 2 0 13 234.33 21.81
 2 0 14 161.38 20.98
 -2 0 -15 14.45 11.05
 -2 0 -15 15.06 9.55
 -2 0 -15 5.4 8.71
 -2 0 -16 26.52 8.94
 -2 0 -16 18.19 10.03
 -2 0 -17 31.92 9.03
 -2 0 -17 27.16 8.03
 -2 0 -18 1.99 6.12
 2 1 -20 7.86 7.02
 2 1 -20 1.42 5.96
 2 1 -19 26.77 9.08
 2 1 -19 27.57 7.97
 2 1 -18 102.27 13.87
 2 1 -18 118.4 13.33
 2 1 -18 145.87 15.02
 2 1 -17 551.9 38.64
 2 1 -17 563.9 38.48
 2 1 -17 374.55 39
 2 1 -17 428.43 37.61
 2 1 -17 676.77 46.54
 2 1 -17 381.72 37.35
 2 1 -16 570.93 41.41
 2 1 -16 562.66 41.27
 2 1 -16 376.55 41.62
 2 1 -16 441.75 42.72
 2 1 -16 478.31 40.73
 2 1 -15 646.99 66.59
 2 1 -15 923.3 67.46
 2 1 -15 980.79 67.51
 2 1 -15 726.92 67.72
 2 1 -15 835.54 68.94
 2 1 -15 1027.98 67.19
 2 1 -15 1225.03 74
 2 1 -14 389.88 29.5
 2 1 -14 265.5 28.92
 2 1 -14 375.12 29.53
 2 1 -14 288.03 30.32
 2 1 -14 307.43 30.25
 2 1 -14 310.13 31.52
 2 1 -14 411.36 29.53
 2 1 -14 380.68 29.79
 2 1 -13 33.88 7.92
 2 1 -13 26.37 18.19
 2 1 -13 35.22 8.15
 2 1 -13 25.1 9.38
 2 1 -13 38.35 11.3
 2 1 -13 24.17 11.85
 2 1 -13 30.06 10.12
 2 1 -13 29.13 9.85
 2 1 -13 38.02 12.82
 2 1 -12 23.79 9.03
 2 1 -12 27.61 6.68
 2 1 -12 10.31 8.83
 2 1 -12 22.94 6.49
 -2 -1 12 24.62 8.11
 2 1 -12 24.44 9.23
 2 1 -12 35.66 16.88
 2 1 -12 54.54 10.59
 2 1 -12 32.55 11.1
 2 1 -12 19.7 11.34
 2 1 -12 22.39 6.73
 2 1 -11 141.79 16.85
 2 1 -11 201.31 16.23
 2 1 -11 216.98 23.04
 2 1 -11 169.44 16.04
 2 1 -11 183.23 19.88
 2 1 -11 181.44 19.03
 2 1 -11 204.59 16.75
 2 1 -11 208.44 18.9
 2 1 -11 251.28 18.47
 2 1 -11 197.76 17.79
 2 1 -10 4.44 4.72
 2 1 -10 6.92 7.89
 2 1 -10 -2.54 10.64
 2 1 -10 15.88 8.85
 2 1 -10 7.99 8.72
 2 1 -10 2.46 5.04
 2 1 -10 7.91 10.13
 2 1 -10 4.69 4.93
 2 1 -10 5.5 14.66
 2 1 -9 14.09 9.54
 2 1 -9 5.42 9.56
 2 1 -9 3.04 7.44
 2 1 -9 1.23 4.6
 2 1 -9 -4.66 14.56
 -2 -1 8 19.04 7.88
 2 1 -8 16.31 14.29
 2 1 -8 10.17 6.75
 2 1 -7 446.6 36.87
 2 1 -7 430.81 35.26
 2 1 -6 723.97 55.28
 2 1 -6 683.68 54.59
 2 1 -5 87.57 9.14
 2 1 -4 142.44 16.56
 2 1 -4 151.91 13.09
 2 1 -3 439.27 34.26
 2 1 -2 2046.18 154.97
 -2 -1 1 1068.82 82.83
 2 1 0 1640.68 124.52
 2 1 1 5215.87 393.74
 -2 -1 -1 5221.87 393.83
 2 1 2 3112.95 203.21
 -2 -1 -2 3395.55 203.49
 2 1 3 882.86 61.51
 -2 -1 -3 923.69 62.2
 -2 -1 -4 1275.84 98.58
 -2 -1 -5 131.41 19.83
 -2 -1 -7 811.7 50.31
 -2 -1 -7 348.71 51.8
 -2 -1 -8 750.48 66.93
 -2 -1 -8 869.15 64.71
 -2 -1 -9 319.44 34.13
 -2 -1 -9 364.35 29.54
 -2 -1 -10 38.12 11.03
 -2 -1 -10 57.51 21.04
 2 1 10 27.95 13.84
 -2 -1 -10 13.41 11.63
 -2 -1 -11 103.35 13.48
 2 1 11 126.58 17.63
 -2 -1 -11 119.07 24.13
 -2 -1 -11 57.93 14.09
 -2 -1 -12 0.39 22.03
 2 1 12 -2.4 14.1
 -2 -1 -12 5.71 10.64
 -2 -1 -12 -6.08 11.19
 -2 -1 -12 12.56 12.3
 -2 -1 -13 4.85 9.98
 -2 -1 -13 10.33 11.65
 -2 -1 -13 24.69 12.9
 2 1 13 19.12 14.34
 -2 -1 -14 14.6 10.22
 -2 -1 -14 29.75 11.82
 -2 -1 -14 30.3 13.17
 -2 -1 -15 4.39 8.95
 -2 -1 -15 5.97 10.72
 -2 -1 -16 10.39 8.13
 -2 -1 -16 3.51 9.6
 -2 -1 -17 7.97 7.07
 -2 -1 -17 3.36 6.52
 2 2 -20 22.21 7.54
 2 2 -20 20.61 6.49
 2 2 -19 87.79 10.99
 2 2 -19 70.37 10.24
 2 2 -18 286.56 19.91
 2 2 -18 288.19 19.61
 2 2 -17 423.69 42.41
 2 2 -16 197.38 26.69
 2 2 -16 112.92 18.46
 2 2 -16 165.24 16.6
 2 2 -16 157.49 15.99
 2 2 -16 146.19 19.85
 2 2 -16 136.17 16.3
 2 2 -15 271.07 21.4
 2 2 -15 176.56 20.86
 2 2 -15 224.36 24.28
 2 2 -15 234.26 20.9
 2 2 -15 217.2 21.28
 2 2 -15 301.63 30.22
 2 2 -15 263.04 20.95
 2 2 -15 172.33 22.59
 2 2 -14 2.25 11.13
 2 2 -14 3.59 11.75
 2 2 -14 -2.49 10.03
 2 2 -14 11.24 19.26
 2 2 -14 18.05 10.05
 2 2 -14 9.33 13.07
 2 2 -14 11.22 9.6
 2 2 -14 0.2 7.99
 2 2 -14 4.72 7.27
 2 2 -13 208.62 23.51
 2 2 -13 142.99 13.86
 2 2 -13 155.62 15.67
 2 2 -13 156.03 14.58
 2 2 -13 168.34 15.79
 2 2 -13 93.35 15.01
 2 2 -13 114.93 17.84
 2 2 -13 155.16 14.41
 2 2 -13 127.69 14.72
 2 2 -13 223.77 17.32
 2 2 -13 175.57 16.94
 2 2 -12 74.85 11.21
 2 2 -12 103.7 10.28
 2 2 -12 55.2 11.54
 2 2 -12 93.97 14.31
 2 2 -12 122.54 13.81
 2 2 -12 145.81 13.53
 2 2 -12 105.32 10.68
 2 2 -12 118.8 12.22
 2 2 -12 87.27 12.06
 2 2 -12 93.63 10.11
 2 2 -12 111.97 19.37
 2 2 -12 106.81 14.45
 2 2 -11 45.84 6.42
 2 2 -11 53.83 11.68
 2 2 -11 38.04 15.63
 2 2 -11 58.5 10.59
 2 2 -11 31.27 10.77
 2 2 -11 39.43 9.62
 2 2 -11 40.21 8.55
 2 2 -11 38.85 6.59
 2 2 -11 36.24 6.29
 2 2 -11 40.3 9.33
 2 2 -11 32.34 8.97
 2 2 -10 16.38 8.41
 2 2 -10 18.04 10.38
 2 2 -10 22.16 9.11
 2 2 -10 22.44 10.03
 2 2 -10 16.57 5.25
 2 2 -10 19.13 5.24
 2 2 -10 14.96 9.08
 2 2 -10 12.79 4.97
 2 2 -9 18.33 15.55
 2 2 -9 9.98 6.8
 2 2 -8 694.23 57.21
 2 2 -8 770.77 58.32
 2 2 -7 672.3 52.96
 2 2 -7 674.79 53.86
 2 2 -6 919.35 71.06
 2 2 -5 535.75 41.15
 2 2 -5 553.61 41.4
 2 2 -5 466.98 42.26
 2 2 -4 934.04 73.96
 2 2 -4 990.73 73.88
 2 2 -3 1627.02 123.67
 -2 -2 2 1469.17 112.48
 2 2 -1 509.51 38.66
 2 2 -1 476.05 38.57
 2 2 0 896.63 70.03
 2 2 0 943.29 70.11
 -2 -2 0 889.4 71.55
 2 2 1 2691.27 203.7
 2 2 2 954.19 76.45
 -2 -2 -2 1067.41 77.67
 2 2 3 427.23 36.33
 -2 -2 -3 485.33 38.47
 -2 -2 -4 258.57 31.43
 -2 -2 -4 512.08 33.44
 -2 -2 -5 268.48 28.05
 -2 -2 -7 442 41.38
 -2 -2 -7 535.91 39.71
 -2 -2 -7 469.54 43.03
 -2 -2 -8 147.16 20.91
 -2 -2 -8 183.25 25.3
 -2 -2 -8 222.54 18.53
 -2 -2 -9 20.42 21.19
 2 2 9 10.93 12.99
 -2 -2 -9 4.11 9.95
 -2 -2 -10 1.95 10.27
 -2 -2 -10 -5.63 21.71
 2 2 10 7.17 13.34
 -2 -2 -10 2.08 10.54
 -2 -2 -11 39.96 11.09
 2 2 11 54.94 15.57
 -2 -2 -11 24.67 12.39
 -2 -2 -11 50.1 22.83
 2 2 12 285.31 23.54
 -2 -2 -12 114.89 18.79
 -2 -2 -12 235.62 28.23
 -2 -2 -12 158.92 18.11
 2 2 13 29.95 14.64
 -2 -2 -14 -2.36 9.4
 -2 -2 -14 1.49 11.91
 -2 -2 -14 5.2 11.11
 -2 -2 -15 17.89 8.68
 -2 -2 -15 12.44 10.18
 -2 -2 -16 8.67 7.26
 -2 -2 -16 3.49 8.3
 -2 -2 -17 -0.69 5.32
 2 3 -20 56.59 8.26
 2 3 -20 63.06 9.19
 2 3 -19 181.62 13.83
 2 3 -19 173.36 14.75
 2 3 -18 39.16 9.99
 2 3 -18 59.78 11.18
 2 3 -18 76.85 11.53
 2 3 -18 34.41 9.56
 2 3 -18 50.78 10.73
 2 3 -17 111.23 24.68
 2 3 -16 16.18 10.31
 2 3 -16 24.82 21.81
 2 3 -16 9.67 12.79
 2 3 -16 25.27 9.05
 2 3 -16 24.67 10.72
 2 3 -16 13.61 8.82
 2 3 -15 113.99 12.44
 2 3 -15 122.94 14.13
 2 3 -15 117.81 12.95
 2 3 -15 110.78 13.95
 2 3 -15 86.3 12.53
 2 3 -15 117.83 16.19
 2 3 -15 70.04 17.13
 2 3 -15 142.72 24.6
 2 3 -15 129.79 13.26
 2 3 -14 31.84 7.81
 2 3 -14 20.47 11.6
 2 3 -14 16.83 11.61
 2 3 -14 23.75 13.28
 2 3 -14 12.78 7.28
 2 3 -14 21.17 9.54
 2 3 -14 9.65 9.92
 2 3 -14 10.25 8.51
 2 3 -14 12.44 10.01
 2 3 -14 7.53 6.78
 2 3 -14 33.53 19.05
 2 3 -13 104.56 10.49
 2 3 -13 115.8 13.7
 2 3 -13 118.72 13.78
 2 3 -13 90.34 15.04
 2 3 -13 98.26 20.06
 2 3 -13 88.33 14.37
 2 3 -13 100.26 10.71
 2 3 -13 82.74 9.97
 2 3 -13 84.77 12.23
 2 3 -13 91.86 11.9
 2 3 -13 70.09 11.98
 2 3 -13 80.33 11.23
 2 3 -12 8.21 8.67
 2 3 -12 7.73 7.87
 2 3 -12 8.14 9.78
 2 3 -12 10.1 10.17
 2 3 -12 3.71 10.74
 2 3 -12 7.41 5.59
 2 3 -12 -3.47 15.82
 2 3 -12 4.74 8.95
 2 3 -12 0.51 8.53
 2 3 -12 7.12 5.55
 2 3 -12 1.74 8.65
 2 3 -12 5.49 5.39
 2 3 -11 46.21 8.65
 2 3 -11 37.39 6.17
 2 3 -11 33.81 9.28
 2 3 -11 69.22 11.56
 2 3 -11 28.93 9.32
 2 3 -11 45.18 10.2
 2 3 -11 55.59 10.96
 2 3 -11 34.42 15.84
 2 3 -11 41.71 6.5
 2 3 -11 36.92 6.25
 2 3 -11 43.76 9.41
 2 3 -10 517.9 44.58
 2 3 -10 588.44 43.92
 2 3 -10 667.63 44.8
 2 3 -10 631.03 44.72
 2 3 -10 488.03 43.5
 2 3 -10 541.75 43.79
 2 3 -10 478.45 43.39
 2 3 -9 572.5 46.46
 2 3 -9 546.5 45.15
 2 3 -8 817.03 63.25
 2 3 -8 776.44 62.51
 2 3 -7 10.08 6.37
 2 3 -7 13.24 14.78
 2 3 -6 374.45 30.05
 2 3 -6 370.44 29.88
 2 3 -6 350.7 32.18
 2 3 -5 115.49 11.67
 2 3 -5 117.91 12.25
 2 3 -5 98.79 16.27
 2 3 -4 1587.25 121
 2 3 -3 3545.52 268.24
 2 3 -2 2693.98 205.24
 -2 -3 2 2742.57 207.24
 2 3 -1 94.98 10.5
 2 3 -1 88.73 10.4
 2 3 0 28.97 8.2
 2 3 0 29.05 7.26
 2 3 1 734.22 56.71
 2 3 1 728.78 56.65
 2 3 2 21.12 8.75
 2 3 2 15.89 6.68
 -2 -3 -3 25.17 17.68
 2 3 3 10.77 9.73
 -2 -3 -4 57.24 18.11
 -2 -3 -6 71.97 13.75
 -2 -3 -6 49.27 19.52
 2 3 6 57.2 11.38
 -2 -3 -7 -14.93 12.79
 -2 -3 -7 5.27 18.34
 2 3 7 -9.03 9.17
 -2 -3 -7 3.76 9.04
 -2 -3 -8 81.36 11.31
 -2 -3 -8 91.54 22.45
 -2 -3 -8 77.46 15.41
 2 3 8 76.07 14.71
 2 3 8 63.63 10.54
 -2 -3 -9 335.24 34.92
 -2 -3 -9 306.96 26.63
 2 3 9 327.41 30.12
 -2 -3 -10 217.47 20.75
 2 3 10 256.12 24.7
 -2 -3 -10 220.43 30.62
 -2 -3 -10 210.4 20.17
 -2 -3 -11 230.8 27.31
 2 3 11 242.85 21.97
 2 3 12 51.23 15.55
 -2 -3 -13 23.56 12.22
 -2 -3 -13 35.53 11.48
 -2 -3 -14 8.79 8.96
 -2 -3 -14 3.37 10.56
 -2 -3 -15 0.12 7.81
 -2 -3 -15 11.27 9.08
 -2 -3 -16 5.12 6.44
 -2 -3 -16 10.47 7.3
 2 4 -21 20.34 6.81
 2 4 -20 52.69 8.6
 2 4 -20 82.62 10.01
 2 4 -19 9.12 7.8
 2 4 -19 9.54 7.63
 2 4 -19 11.36 9.44
 2 4 -19 22.77 9.19
 2 4 -18 15.98 8.82
 2 4 -18 5.38 9.91
 2 4 -18 26.89 9.93
 2 4 -18 1.57 8.73
 2 4 -18 17.07 9.61
 2 4 -17 101.77 24.5
 2 4 -16 141.59 20.02
 2 4 -16 247.05 20.72
 2 4 -16 246.83 19.86
 2 4 -16 236.95 20.86
 2 4 -16 259.46 21.18
 2 4 -16 240.1 20.43
 2 4 -16 194.34 19.79
 2 4 -16 314.13 30.8
 2 4 -15 612.5 46.79
 2 4 -15 568.23 45.82
 2 4 -15 636.55 46.45
 2 4 -15 592.91 46.62
 2 4 -15 601.29 46.43
 2 4 -15 497.52 45.91
 2 4 -15 719.78 53.58
 2 4 -14 146.01 16.57
 2 4 -14 125.58 12.97
 2 4 -14 136.7 12.63
 2 4 -14 133.21 14.47
 2 4 -14 147.14 18.53
 2 4 -14 115.79 13.01
 2 4 -14 119.54 14.24
 2 4 -14 120.4 13.57
 2 4 -14 145.29 23.71
 2 4 -14 93.41 17.93
 2 4 -13 5.77 5.98
 2 4 -13 10.17 10.46
 2 4 -13 10.67 11.14
 2 4 -13 25.56 18
 2 4 -13 -0.52 12.39
 2 4 -13 -3.57 9.1
 2 4 -13 17.84 8.83
 2 4 -13 4.27 6.16
 2 4 -13 10.72 9.05
 2 4 -13 10.85 8.26
 2 4 -13 6.55 5.84
 2 4 -12 57.59 7.67
 2 4 -12 82.34 12.26
 2 4 -12 66.93 11.34
 2 4 -12 69.67 17.92
 2 4 -12 66.57 8.16
 2 4 -12 58.06 11.44
 2 4 -12 59.34 10.39
 2 4 -12 61.22 8
 2 4 -12 52.74 10.23
 2 4 -12 79.05 13.42
 2 4 -12 68.14 9.77
 2 4 -11 13.34 5.21
 2 4 -11 42.56 10.1
 2 4 -11 41.99 9.96
 2 4 -11 28.02 9.23
 2 4 -11 73.51 11.65
 2 4 -11 38.31 16.74
 2 4 -11 24.05 7.71
 2 4 -11 10.01 5.25
 2 4 -11 6.11 5.56
 2 4 -11 11.49 7.8
 2 4 -10 924.1 83.18
 2 4 -10 942.84 80.98
 2 4 -10 1061.59 81.2
 2 4 -10 1142.12 82.08
 2 4 -10 1117.07 81.6
 2 4 -10 949.9 81.7
 2 4 -10 997.13 81.27
 2 4 -10 1117.36 81.28
 2 4 -9 335.2 33.01
 2 4 -9 384.75 37.27
 2 4 -9 384.42 29.13
 2 4 -9 353.88 28.8
 2 4 -8 49.8 25.33
 2 4 -8 36.02 7.97
 2 4 -8 28.35 8.15
 2 4 -8 42.39 15.9
 2 4 -7 71.16 9.84
 2 4 -7 89.37 23.79
 2 4 -7 62.43 10.23
 2 4 -7 84.06 16.34
 2 4 -6 10.26 6.59
 2 4 -6 11.65 14.35
 2 4 -6 9.31 15.96
 2 4 -6 9.03 8.04
 2 4 -5 202.9 18.85
 2 4 -4 667.17 52.61
 2 4 -3 2595.12 197.26
 2 4 -2 1782.81 136.12
 2 4 -1 337.81 27.95
 2 4 -1 332.23 26.95
 2 4 0 6 7.36
 2 4 0 13.17 7.68
 2 4 1 40.6 8.49
 -2 -4 -1 52.87 17.66
 2 4 1 49.98 9.29
 2 4 2 203.52 18.45
 2 4 2 190.03 17.49
 2 4 3 326.05 27.84
 -2 -4 -3 320.95 32.53
 2 4 4 50.07 11.14
 -2 -4 -5 15.28 11.66
 2 4 5 27.04 9.68
 -2 -4 -5 17.36 18.19
 -2 -4 -6 42.28 13.66
 2 4 6 49.83 10.67
 -2 -4 -6 47.78 19.95
 2 4 6 65.2 12.66
 2 4 7 360.26 29.67
 -2 -4 -7 285.22 29.91
 -2 -4 -7 326.72 33.67
 2 4 7 314.06 26.65
 2 4 8 872.53 61.03
 -2 -4 -8 628.28 60.49
 -2 -4 -8 801.76 63.02
 2 4 8 730.62 57.49
 2 4 9 320.43 26.68
 -2 -4 -9 201.75 26.85
 -2 -4 -9 292.32 32.45
 2 4 9 247.35 22.06
 2 4 10 295.79 28.91
 -2 -4 -10 318.53 34.34
 -2 -4 -10 276.48 25.37
 -2 -4 -11 124.06 26.04
 2 4 11 156.16 18.46
 -2 -4 -12 43.05 13.06
 2 4 12 79.18 15.7
 -2 -4 -13 16.26 10.84
 -2 -4 -14 13.08 8.69
 -2 -4 -14 22.97 9.62
 -2 -4 -15 23.01 7.29
 -2 -4 -15 19.82 8.18
 2 5 -21 19.28 7.37
 2 5 -20 -7.2 8.57
 2 5 -20 0.18 6.61
 2 5 -19 21.14 9.61
 2 5 -19 20.25 9.38
 2 5 -19 21.87 9.51
 2 5 -19 13.61 7.88
 2 5 -19 11.58 7.95
 2 5 -18 177.03 16.08
 2 5 -18 114.94 15.24
 2 5 -18 201.07 16.41
 2 5 -18 130.83 15.16
 2 5 -18 144.51 15.12
 2 5 -18 195.82 16.64
 2 5 -17 168.06 27.89
 2 5 -16 261.63 23.29
 2 5 -16 201.48 23.22
 2 5 -16 291.2 23.82
 2 5 -16 357.54 34.24
 2 5 -16 290.79 24.02
 2 5 -16 310.52 23.04
 2 5 -16 297.97 23.86
 2 5 -16 208.27 23.14
 2 5 -16 289.22 23.55
 2 5 -15 662.1 51.78
 2 5 -15 444.48 44.17
 2 5 -15 590.24 44.85
 2 5 -15 568.7 44.3
 2 5 -15 581.07 43.95
 2 5 -15 584.81 44.42
 2 5 -15 575.62 44.63
 2 5 -15 580.46 49.54
 2 5 -15 547.35 44.23
 2 5 -14 10 20.15
 2 5 -14 16.5 9.17
 2 5 -14 22.26 7.1
 2 5 -14 21.4 9.05
 2 5 -14 21.16 11.38
 2 5 -14 32.16 8.89
 2 5 -14 25.05 6.87
 2 5 -14 19.04 7.03
 2 5 -14 23.33 9.87
 2 5 -13 51.69 19.14
 2 5 -13 21.53 8.93
 2 5 -13 27.27 9.73
 2 5 -13 27.53 8.93
 2 5 -13 24.93 6.56
 2 5 -13 23.02 6.6
 2 5 -13 34.25 8.77
 2 5 -13 28.29 6.4
 2 5 -13 23 9.5
 2 5 -12 6.67 8.18
 2 5 -12 8.64 7.66
 2 5 -12 4.67 5.22
 2 5 -12 -0.96 7.99
 2 5 -12 4.85 9.59
 2 5 -12 0.56 5.23
 2 5 -12 7.13 5.56
 2 5 -12 3.27 8.02
 2 5 -12 1.17 11.23
 2 5 -12 4.65 8.68
 2 5 -12 -0.82 17.54
 2 5 -11 125.58 14.78
 2 5 -11 120.77 11.91
 2 5 -11 97.96 13.3
 2 5 -11 123.26 13.15
 2 5 -11 138.57 13.92
 2 5 -11 184.39 16.23
 2 5 -11 144.86 20.91
 2 5 -11 127.4 11.47
 2 5 -11 148.69 13.07
 2 5 -11 108.68 13.05
 2 5 -11 120.67 11.7
 2 5 -10 187.29 17.89
 2 5 -10 197.68 16.39
 2 5 -10 201.13 23.51
 2 5 -10 176.68 18.95
 2 5 -10 197.5 16.8
 2 5 -10 226.93 17.4
 2 5 -10 159.19 17.52
 2 5 -10 195.57 17.57
 2 5 -10 184.53 16.44
 2 5 -9 10.54 7.55
 2 5 -9 3.3 7.38
 2 5 -9 8.11 4.37
 2 5 -9 2.8 6.27
 2 5 -8 66.39 17.93
 2 5 -8 50.86 10.18
 2 5 -8 73.59 25.93
 2 5 -8 64.32 9.46
 2 5 -7 477.4 37.92
 2 5 -7 543.56 44.4
 2 5 -7 420.1 37.45
 2 5 -6 902.58 70.63
 2 5 -6 1039.71 72.47
 2 5 -6 816.68 70.35
 2 5 -5 3037.27 231.27
 2 5 -4 3976.8 302.17
 2 5 -3 2455.51 147.13
 2 5 -3 1795.19 144.08
 2 5 -2 947.15 74.16
 2 5 -1 120.91 12.92
 2 5 -1 93.65 11.5
 2 5 0 150.69 15.92
 2 5 0 172.8 15.63
 2 5 1 287.5 25.11
 2 5 1 298.58 24.84
 -2 -5 -2 3.21 19.29
 2 5 2 4.56 9.11
 2 5 2 7.67 7.11
 2 5 3 30.43 9.09
 2 5 3 27.26 9.7
 -2 -5 -4 5.04 19.01
 -2 -5 -4 4.71 11.59
 2 5 4 17.66 8.89
 -2 -5 -5 428.4 38.07
 2 5 5 464.21 34.42
 -2 -5 -5 370.19 35.08
 2 5 5 375.54 32.67
 -2 -5 -6 844.64 69.73
 2 5 6 930.32 67.92
 -2 -5 -6 782.61 68.27
 2 5 6 846.7 65.7
 -2 -5 -7 693.28 58.72
 2 5 7 776.18 56.35
 -2 -5 -7 592.28 56.52
 2 5 7 685.85 53.51
 -2 -5 -8 192.59 27.62
 2 5 8 190.31 20.43
 -2 -5 -8 120.09 21.31
 2 5 8 163.02 16.2
 -2 -5 -9 137.73 26.1
 2 5 9 137.16 17.46
 2 5 9 92.14 12.41
 -2 -5 -9 85.47 18.42
 2 5 10 380.61 33.81
 -2 -5 -10 347.77 30.55
 -2 -5 -10 379.71 39.22
 2 5 11 100.42 15.76
 -2 -5 -11 102.98 26.1
 -2 -5 -11 46.93 13.52
 -2 -5 -13 30.67 10.49
 -2 -5 -13 13.21 8.94
 -2 -5 -14 69.38 10.64
 -2 -5 -15 21.78 6.2
 2 6 -20 128.27 11.24
 2 6 -20 56.39 9.99
 2 6 -19 194.09 18.77
 2 6 -19 297.49 19.98
 2 6 -19 154.78 19.08
 2 6 -19 280.97 20.34
 2 6 -19 247.81 19.98
 2 6 -19 190.76 19.01
 2 6 -18 186.03 20.29
 2 6 -18 275.69 21.58
 2 6 -18 271.07 20.83
 2 6 -18 272.75 21.38
 2 6 -18 182.55 20.66
 2 6 -18 240.11 20.93
 2 6 -18 272.28 21.55
 2 6 -18 214.89 20.64
 2 6 -16 139.8 14.19
 2 6 -16 138.84 14.61
 2 6 -16 117.12 14.29
 2 6 -16 125.19 13.95
 2 6 -16 142.62 19.83
 2 6 -16 130.4 13.11
 2 6 -16 138.74 14.73
 2 6 -16 90.2 13.94
 2 6 -16 146.55 14.06
 2 6 -15 269.51 23.13
 2 6 -15 268.35 23.68
 2 6 -15 284.36 23.73
 2 6 -15 355.41 33.8
 2 6 -15 287.88 22.9
 2 6 -15 277.33 23.88
 2 6 -15 305.98 28.87
 2 6 -15 200.84 23.17
 2 6 -15 309.98 23.85
 2 6 -15 269.81 23.71
 2 6 -14 -2.92 6.54
 2 6 -14 5.13 9.66
 2 6 -14 -1.35 8.59
 2 6 -14 -4.11 8.55
 2 6 -14 1.91 8.76
 2 6 -14 -0.51 20.92
 2 6 -14 6.56 6.37
 2 6 -14 5.18 9.79
 2 6 -14 3.83 5.98
 2 6 -13 -5.71 5.59
 2 6 -13 -1.55 9.23
 2 6 -13 0.31 8.16
 2 6 -13 -0.9 8.23
 2 6 -13 8.87 8.74
 2 6 -13 -12.74 19.37
 2 6 -13 1.27 5.77
 2 6 -13 1.73 8.94
 2 6 -13 4.96 5.91
 2 6 -12 10.68 5.15
 2 6 -12 16.09 8.71
 2 6 -12 30.56 18.76
 2 6 -12 13.61 5.42
 2 6 -12 8.36 7.89
 2 6 -12 12.71 7.92
 2 6 -12 16.21 8.62
 2 6 -12 12.25 5.73
 2 6 -12 19.81 8.26
 2 6 -11 145.61 13.29
 2 6 -11 178.07 14.64
 2 6 -11 129.71 14.47
 2 6 -11 174.14 14.88
 2 6 -11 151.73 13.63
 2 6 -11 155.84 16.74
 2 6 -11 130.65 14.86
 2 6 -11 147.89 13.74
 2 6 -11 182.05 22.9
 2 6 -10 34.62 5.81
 2 6 -10 37.1 5.69
 2 6 -10 24.37 9.05
 2 6 -10 29.63 16.61
 2 6 -10 24.55 8.57
 2 6 -10 40.87 8.06
 2 6 -10 35.17 8.74
 2 6 -10 40.7 6.79
 2 6 -10 40.04 18.99
 2 6 -10 36.06 8.68
 2 6 -9 6.5 6.48
 2 6 -9 2.05 7.98
 2 6 -9 10.7 7.81
 2 6 -9 3.92 4.24
 2 6 -9 1.22 7.22
 2 6 -8 53.66 6.42
 2 6 -8 55.64 9.17
 2 6 -8 32.9 10.11
 2 6 -8 51.1 8.59
 2 6 -7 88.78 19.58
 2 6 -7 76.84 11.91
 2 6 -7 75.49 10.93
 2 6 -6 974.09 76.66
 2 6 -5 2217.89 170.62
 2 6 -4 1584.14 124.9
 2 6 -3 599.77 50.5
 2 6 -2 32.01 11.03
 2 6 -1 16.86 7.87
 2 6 -1 33.21 9.74
 2 6 0 580.14 46.2
 2 6 0 608.46 47.31
 2 6 1 626.64 51.05
 2 6 1 650.44 49.72
 2 6 1 641.28 50.39
 2 6 2 15.83 8.31
 2 6 2 20.37 9.02
 2 6 2 18.21 7.61
 -2 -6 -3 17.87 20.14
 2 6 3 22.85 8.53
 2 6 4 129.75 13.61
 -2 -6 -4 141.52 22.99
 -2 -6 -4 105.41 17.22
 2 6 4 140.25 15.53
 2 6 5 784.76 57.43
 2 6 5 780.86 59.15
 -2 -6 -5 589.69 59.65
 -2 -6 -5 745.43 62.06
 2 6 6 588.7 44.85
 2 6 6 623.35 47.1
 -2 -6 -6 463.76 47.78
 -2 -6 -6 554.5 50.81
 2 6 7 189.34 19.38
 2 6 7 150.95 16.22
 -2 -6 -7 214.37 28.23
 -2 -6 -7 125.38 20.99
 2 6 8 85.54 15.23
 -2 -6 -8 69.92 17.92
 2 6 8 77.98 11.67
 -2 -6 -8 101.73 25.61
 2 6 9 160.54 16.4
 -2 -6 -9 181.27 28.86
 2 6 9 188.48 20.67
 -2 -6 -9 150.05 21.94
 -2 -6 -10 236.41 31.04
 2 6 10 203.4 23.12
 -2 -6 -11 115.36 14.45
 -2 -6 -12 44.92 11.1
 -2 -6 -13 55.99 10.15
 -2 -6 -13 37.15 8.94
 -2 -6 -14 40.85 7.99
 -2 -6 -14 28.1 7.07
 2 7 -20 137.82 14.05
 2 7 -20 108.73 13.74
 2 7 -19 281.28 20.4
 2 7 -19 275.65 20.82
 2 7 -19 219.27 20.26
 2 7 -19 240.4 20.43
 2 7 -18 245.39 19.75
 2 7 -18 180.79 19.25
 2 7 -18 249.48 19.59
 2 7 -18 157.39 18.46
 2 7 -18 233.37 19.07
 2 7 -18 221.71 19.03
 2 7 -18 218.57 19.21
 2 7 -16 31.78 8.06
 2 7 -16 14.49 9.25
 2 7 -16 35.04 9.81
 2 7 -16 21.1 8.9
 2 7 -16 33.06 9.49
 2 7 -16 18.03 10.34
 2 7 -16 27.63 7.51
 2 7 -16 38.8 13.38
 2 7 -16 36.12 8.21
 2 7 -15 32.54 8.04
 2 7 -15 42.55 9.62
 2 7 -15 44.99 10.26
 2 7 -15 28.41 9.29
 2 7 -15 56.79 9.98
 2 7 -15 28.41 10.82
 2 7 -15 25.71 12.28
 2 7 -15 43.95 7.64
 2 7 -15 49.17 8.15
 2 7 -14 146.83 13.53
 2 7 -14 131.85 13.02
 2 7 -14 78.21 12.65
 2 7 -14 127.63 11.72
 2 7 -14 108.55 13.95
 2 7 -14 137.09 13.64
 2 7 -14 99.68 12.18
 2 7 -14 110.55 11.68
 2 7 -14 117.31 16.46
 2 7 -13 183.12 16
 2 7 -13 133.47 15.19
 2 7 -13 169.47 18.84
 2 7 -13 168.97 14.34
 2 7 -13 152.26 14.61
 2 7 -13 150.6 16.44
 2 7 -13 165.08 15.91
 2 7 -13 167.96 15.09
 2 7 -12 -1.01 8.42
 2 7 -12 6.78 5.5
 2 7 -12 0.37 4.91
 2 7 -12 2.41 9.36
 2 7 -12 -2.7 8.15
 2 7 -12 3.73 5.58
 2 7 -12 -4.49 7.89
 2 7 -11 2.22 4.78
 2 7 -11 0.28 5.41
 2 7 -11 8.38 5
 2 7 -11 3.4 8.19
 2 7 -11 0.95 7.72
 2 7 -11 12.26 9.2
 2 7 -11 0.99 7.53
 2 7 -10 67.34 10.85
 2 7 -10 81.66 8.69
 2 7 -10 100.41 12.19
 2 7 -10 87.8 10.49
 2 7 -10 84.54 11.69
 2 7 -10 94.46 18.03
 2 7 -10 88.59 8.58
 2 7 -10 83.76 9.29
 2 7 -9 341.21 28.35
 2 7 -9 364.01 30.75
 2 7 -9 404.63 28.55
 2 7 -9 417.17 34.41
 2 7 -9 398.53 28.24
 2 7 -9 293.98 27.81
 2 7 -9 332.02 28.76
 2 7 -8 76.54 11.55
 2 7 -8 104.18 9.22
 2 7 -8 89.23 10.74
 2 7 -8 93.25 10.3
 2 7 -8 75.26 9.95
 2 7 -7 297.24 24.85
 2 7 -6 177.96 18.62
 2 7 -6 162.09 16.76
 2 7 -5 13.11 12.77
 2 7 -4 8.44 14.49
 2 7 -3 1780.9 138.22
 2 7 -2 924.46 67.87
 2 7 -2 835.73 67.61
 2 7 -2 947.18 70.39
 2 7 -1 674.56 52.02
 2 7 -1 674.65 54.13
 2 7 0 428.68 32.73
 2 7 0 403.82 33.02
 -2 -7 -1 91.74 22.6
 2 7 1 113.1 11.08
 2 7 1 110 11.9
 -2 -7 -2 277.88 30.74
 2 7 2 257.25 22.02
 -2 -7 -3 70.98 22.41
 2 7 3 62.92 10.3
 2 7 4 136.78 14.21
 -2 -7 -4 120.53 24.54
 -2 -7 -4 123.63 18.29
 -2 -7 -5 296.9 33.8
 2 7 5 316.7 25.39
 -2 -7 -5 254.1 29.31
 -2 -7 -6 475.5 45.48
 2 7 6 495.53 38.18
 -2 -7 -6 421.94 42.1
 -2 -7 -7 103.39 25.63
 2 7 7 83.26 14.77
 2 7 7 81.08 11.88
 -2 -7 -7 61.88 17.28
 2 7 8 172.8 16.2
 -2 -7 -8 208.96 29.14
 -2 -7 -9 199.11 30.62
 2 7 10 89.34 11.36
 -2 -7 -10 97.7 13.71
 -2 -7 -11 148.93 15.51
 -2 -7 -12 80.16 11.28
 -2 -7 -13 13.66 6.93
 -2 -7 -13 22.29 7.79
 2 8 -20 120.07 12.86
 2 8 -19 129.4 13.25
 2 8 -19 99.41 13.56
 2 8 -19 107.91 13.44
 2 8 -19 168.8 14.82
 2 8 -19 154.7 13.16
 2 8 -18 17.88 7.19
 2 8 -18 11.03 8.65
 2 8 -18 2.08 6.85
 2 8 -18 -1.73 8.86
 2 8 -17 -2.82 11.54
 2 8 -16 19.99 6.99
 2 8 -16 23.55 9.68
 2 8 -16 21.98 9.38
 2 8 -16 26.51 7.51
 2 8 -16 20.46 11.21
 2 8 -16 23.55 11.7
 2 8 -15 31.6 6.94
 2 8 -15 25.17 7.41
 2 8 -15 32.66 7.25
 2 8 -15 21.06 10.89
 2 8 -15 23.08 11.18
 2 8 -15 24.9 9.65
 2 8 -15 26.47 10.04
 2 8 -14 190.68 17.42
 2 8 -14 164.72 20.43
 2 8 -14 194.44 16.03
 2 8 -14 167.57 15.95
 2 8 -14 170.17 18.13
 2 8 -14 178.78 16.61
 2 8 -14 179.57 17.55
 2 8 -13 23.52 6.7
 2 8 -13 37.37 9.77
 2 8 -13 33.42 9.15
 2 8 -13 20.01 11.08
 2 8 -13 33.53 6.81
 2 8 -13 27.27 6.12
 2 8 -13 16.79 9.54
 2 8 -12 7.63 5.65
 2 8 -12 10.79 5.41
 2 8 -12 4.88 8.82
 2 8 -12 4.34 8.31
 2 8 -12 -6.93 10.45
 2 8 -12 4.03 4.91
 2 8 -12 8.44 8.56
 2 8 -11 143.56 15.89
 2 8 -11 142.55 13.37
 2 8 -11 114.5 13.76
 2 8 -11 127.1 12.06
 2 8 -11 121.34 11.96
 2 8 -11 115.3 14.7
 2 8 -11 129.78 11.6
 2 8 -10 124.52 16.17
 2 8 -10 135.5 13.76
 2 8 -10 127.42 13.79
 2 8 -10 161.11 16.91
 2 8 -10 179.43 13.92
 2 8 -10 153.83 15.52
 2 8 -10 180.93 14.97
 2 8 -10 153.43 16.25
 2 8 -10 162.05 13.32
 2 8 -9 253.26 20.55
 2 8 -9 252.74 23.37
 2 8 -9 243.03 21.72
 2 8 -9 215.8 20.17
 2 8 -9 217.06 22.51
 2 8 -9 285.51 20.44
 2 8 -9 238.26 21.22
 2 8 -8 138.77 12.35
 2 8 -8 106.86 14.85
 2 8 -8 112.38 12.59
 2 8 -8 163.57 12.48
 2 8 -8 119.67 13.33
 2 8 -8 123.2 13.89
 2 8 -8 137.73 15.16
 2 8 -7 -0.25 7.05
 2 8 -7 -3.17 9.58
 2 8 -7 -0.94 5.46
 2 8 -7 3.94 7.52
 2 8 -7 1.33 8.02
 2 8 -7 0.72 9.26
 2 8 -6 2.98 7.32
 2 8 -6 3.58 7.63
 2 8 -6 4.91 7.9
 2 8 -5 321.95 30.19
 2 8 -5 391.98 29.78
 2 8 -5 399.81 30.09
 2 8 -4 744.44 56.27
 2 8 -4 692.18 55.9
 2 8 -4 750.39 56.11
 2 8 -3 866.29 62.5
 2 8 -3 818.23 62.43
 2 8 -3 758.89 62.26
 2 8 -2 630.72 46.73
 2 8 -2 581.46 46.85
 2 8 -2 591.9 46.62
 2 8 -2 601.26 49.46
 2 8 -1 974.69 75.05
 2 8 -1 1059.29 77.63
 2 8 -1 969.6 75.2
 2 8 0 36.09 8.19
 2 8 0 33.61 9.47
 2 8 0 30.24 7.34
 2 8 1 69.44 10.35
 2 8 1 83.62 9.37
 2 8 1 80.23 11.48
 -2 -8 -2 351.6 37.73
 2 8 2 358.96 27.24
 2 8 2 313.99 29.54
 2 8 2 330.7 28.04
 -2 -8 -3 240.56 31.63
 2 8 3 254.41 21.86
 -2 -8 -4 187.64 27.81
 2 8 4 172.68 16.04
 -2 -8 -4 118.26 20.78
 2 8 5 428.01 32.84
 -2 -8 -5 331.28 36.57
 -2 -8 -5 409.65 41.36
 2 8 6 52.43 10.7
 -2 -8 -6 56.13 16.7
 -2 -8 -6 53.13 24.87
 -2 -8 -7 144.43 27.42
 2 8 7 143.29 14.6
 -2 -8 -7 97.28 19.78
 -2 -8 -8 189.89 30.6
 2 8 9 132.03 13.77
 2 8 10 45.53 8.62
 -2 -8 -11 99.76 12.3
 -2 -8 -12 13.47 7.13
 -2 -8 -12 24.09 7.69
 2 9 -20 49.8 8.06
 2 9 -19 14.5 6.86
 2 9 -19 14.87 6.35
 2 9 -19 16.37 8.56
 2 9 -18 -4.12 6.69
 2 9 -18 2.66 9.09
 2 9 -18 5.41 6.14
 2 9 -18 -5.38 8.72
 2 9 -17 9 11.22
 2 9 -17 6.17 10.9
 2 9 -16 28.86 11.61
 2 9 -16 14.4 9.4
 2 9 -16 13.26 9.84
 2 9 -16 15.62 6.7
 2 9 -16 14.72 6.81
 2 9 -16 24.87 11.39
 2 9 -15 4.71 11.36
 2 9 -15 -1.53 9.78
 2 9 -15 4.53 9
 2 9 -15 0.8 6.07
 2 9 -15 0.97 6.43
 2 9 -15 11.97 10.61
 2 9 -14 97.61 10.58
 2 9 -14 80.88 12.68
 2 9 -14 68.4 14
 2 9 -14 86.78 9.91
 2 9 -14 92.2 14.48
 2 9 -14 97.9 12.17
 2 9 -13 36.83 12.6
 2 9 -13 39.98 10.68
 2 9 -13 41.61 7.42
 2 9 -13 46.53 7.48
 2 9 -13 47.53 11.44
 2 9 -13 57.79 10.23
 2 9 -12 2.57 9.65
 2 9 -12 0.47 8.81
 2 9 -12 2.22 5.37
 2 9 -12 -6.43 9.28
 2 9 -12 4.16 5.88
 2 9 -11 122.86 14.52
 2 9 -11 116.34 12.72
 2 9 -11 101.84 10.76
 2 9 -11 88.25 13.3
 2 9 -11 114.04 14.07
 2 9 -11 105.2 10.86
 2 9 -10 33.71 9.57
 2 9 -10 17.13 9.61
 2 9 -10 26.61 6.34
 2 9 -10 34.06 5.85
 2 9 -10 27.85 8.75
 2 9 -10 24.89 7.43
 2 9 -9 28.24 9.6
 2 9 -9 26.56 7.98
 2 9 -9 31.36 8.83
 2 9 -9 34.73 5.98
 2 9 -9 36.38 6.43
 2 9 -9 25.76 9.76
 2 9 -9 28.24 7.52
 2 9 -8 -0.54 9.71
 2 9 -8 -2.54 7.52
 2 9 -8 -0.7 4.76
 2 9 -8 0.48 7.58
 2 9 -8 2.61 8.94
 2 9 -8 3.61 7.14
 2 9 -8 4.42 5.35
 2 9 -7 224.66 20.9
 2 9 -7 267.83 20.48
 2 9 -7 254.31 20.93
 2 9 -7 234.1 23.66
 2 9 -7 257.78 21.66
 2 9 -6 944.78 73.68
 2 9 -6 885.01 76.4
 2 9 -6 1060.84 73.59
 2 9 -6 880.09 73.72
 2 9 -6 974.67 74
 2 9 -5 896.76 69.15
 2 9 -5 876.56 69.21
 2 9 -5 932.93 72.33
 2 9 -5 929.75 69.42
 2 9 -4 1045.2 85.32
 2 9 -4 1145.32 85.41
 2 9 -4 1179.89 88.64
 2 9 -4 1158.39 85.55
 2 9 -3 181.61 17.03
 2 9 -3 203.52 20.27
 2 9 -3 204.26 17.27
 2 9 -3 187.18 17.18
 2 9 -2 142.7 13.13
 2 9 -2 148.02 13.28
 2 9 -2 177.26 16.98
 2 9 -1 352.22 29.2
 2 9 -1 319.51 26.37
 2 9 -1 316.59 26.1
 2 9 0 62.46 11.49
 2 9 0 55.42 9.61
 2 9 0 69.35 8.98
 2 9 1 229.35 20.76
 -2 -9 -1 243.3 31.89
 2 9 1 250.61 20.09
 2 9 1 234.76 22.74
 2 9 2 0.16 6.91
 -2 -9 -2 26.26 24.08
 2 9 2 10.09 8.69
 2 9 2 1.04 8.88
 2 9 3 365.42 28.29
 -2 -9 -3 372.92 38.03
 2 9 4 51.52 10.43
 -2 -9 -4 47.59 16.49
 -2 -9 -4 44.76 25.08
 -2 -9 -5 2.72 24.45
 -2 -9 -5 8.13 15.12
 2 9 5 1.91 9.5
 -2 -9 -6 17.23 23.83
 -2 -9 -6 11.38 14.68
 2 9 6 3.77 9.37
 -2 -9 -7 43.06 25.02
 -2 -9 -8 8.34 13.97
 2 9 8 44.26 9.32
 2 9 9 24.75 8.25
 2 9 10 1.75 6.36
 -2 -9 -11 29.96 7.86
 -2 -9 -11 9.41 7.99
 2 10 -20 2.67 6.02
 2 10 -20 2.28 5.22
 2 10 -19 -0.46 8.51
 2 10 -19 6.33 6.22
 2 10 -19 2.59 5.74
 2 10 -18 2.34 9.03
 2 10 -18 7.39 6.05
 2 10 -18 4.33 6.25
 2 10 -17 10.46 9.89
 2 10 -17 5.43 6.46
 2 10 -17 16.93 6.45
 2 10 -17 22.46 9.43
 2 10 -16 100.36 15.79
 2 10 -15 176.45 20.9
 2 10 -15 171.62 15.83
 2 10 -15 163.76 18.21
 2 10 -15 183.14 16.76
 2 10 -15 197.87 17.72
 2 10 -14 81.16 13.47
 2 10 -14 56.77 7.92
 2 10 -14 52.57 8.4
 2 10 -14 56.16 12.15
 2 10 -14 66.7 11.23
 2 10 -13 48.28 11.77
 2 10 -13 37.45 7.23
 2 10 -13 49.97 7.5
 2 10 -13 25.95 11.69
 2 10 -13 44.35 10.67
 2 10 -12 38.37 6.99
 2 10 -12 26.84 10.48
 2 10 -12 33.12 6.77
 2 10 -12 49.7 10.61
 2 10 -11 -4.55 8.37
 2 10 -11 0.43 5.5
 2 10 -11 1.12 9.97
 2 10 -11 5.91 9.39
 2 10 -11 12.57 5.3
 2 10 -11 1.37 7.42
 2 10 -10 70.34 11.55
 2 10 -10 62.14 8.06
 2 10 -10 45.98 11.52
 2 10 -10 73.54 8.03
 2 10 -10 61.93 11.77
 2 10 -10 56.57 9.02
 2 10 -9 21.19 7.56
 2 10 -9 19.34 5.45
 2 10 -9 16.92 5.57
 2 10 -9 18.81 8.71
 2 10 -9 28.14 10.09
 2 10 -9 11.28 7.58
 2 10 -9 23.38 11.47
 2 10 -8 186.6 17.81
 2 10 -8 200.2 18.19
 2 10 -8 210.89 20.79
 2 10 -8 222.18 17.29
 2 10 -8 204.26 21.2
 2 10 -7 893.99 74.03
 2 10 -7 986.12 74.42
 2 10 -7 945.66 76.98
 2 10 -7 934.68 74.07
 2 10 -7 1057.76 74
 2 10 -6 708.32 55.47
 2 10 -6 708.53 55.72
 2 10 -6 693.43 58.39
 2 10 -6 706.79 55.45
 2 10 -6 743.93 55.11
 2 10 -5 1037.67 75.9
 2 10 -5 1018.82 76.16
 2 10 -5 918.71 75.88
 2 10 -5 1009.81 79.33
 2 10 -4 291.38 23.54
 2 10 -4 275.84 23.53
 2 10 -4 294.11 23.85
 2 10 -4 259.07 26.78
 2 10 -3 4.16 7.87
 2 10 -3 4.85 7.76
 2 10 -3 1.49 7.89
 2 10 -3 7.71 10.09
 2 10 -2 10.94 7.81
 2 10 -2 5.94 7.85
 2 10 -2 14.25 9.87
 2 10 -1 12.44 7.73
 2 10 -1 6.99 8.09
 2 10 -1 13.94 10.05
 -2 -10 0 44.51 23.98
 2 10 0 55.04 8.89
 2 10 0 50.73 11.48
 2 10 0 52.45 9.63
 2 10 1 72.68 12.57
 2 10 1 81.9 11.05
 -2 -10 -1 70.95 26.81
 2 10 1 74.16 9.85
 2 10 2 4.68 8.88
 -2 -10 -2 20.68 25.3
 2 10 3 1.31 9.19
 -2 -10 -3 -4.72 15.38
 -2 -10 -3 4.93 25.39
 -2 -10 -4 -6.71 15.36
 2 10 4 7.86 9.3
 -2 -10 -5 24.43 15.65
 2 10 5 34.05 9.75
 -2 -10 -5 43.17 24.94
 -2 -10 -6 2.2 14.45
 -2 -10 -6 11.4 23.79
 2 10 7 38.59 9.43
 -2 -10 -7 37.34 14.18
 2 10 8 -4.11 7.83
 2 10 9 -0.16 6.55
 -2 -10 -9 3.07 9.3
 -2 -10 -10 -3.95 7.29
 -2 -10 -10 -0.88 7.57
 2 11 -20 22.01 6.02
 2 11 -20 19.67 5.3
 2 11 -19 16.32 6.02
 2 11 -19 9.51 5.5
 2 11 -18 4.06 5.94
 2 11 -18 6.39 9.29
 2 11 -18 3.43 5.7
 2 11 -17 -3.61 6.11
 2 11 -17 0.43 5.97
 2 11 -17 -5.89 9.59
 2 11 -16 82.99 14.14
 2 11 -15 13.3 9.46
 2 11 -15 14.15 6.51
 2 11 -15 13.77 6.26
 2 11 -15 26.2 10.39
 2 11 -14 34.62 10.62
 2 11 -14 27.9 6.58
 2 11 -14 25.05 6.4
 2 11 -14 21.48 10.75
 2 11 -13 44.91 11.45
 2 11 -13 45.4 11.71
 2 11 -13 53.6 7.67
 2 11 -13 48.4 7.49
 2 11 -12 3.69 9.69
 2 11 -12 10.96 9.08
 2 11 -12 3.4 5.97
 2 11 -12 3.79 5.26
 2 11 -12 0.51 11.2
 2 11 -11 7.6 9.83
 2 11 -11 -0.29 7.59
 2 11 -11 8.88 8.57
 2 11 -11 -0.17 11.77
 2 11 -11 3.81 5.67
 2 11 -11 -0.2 5.22
 2 11 -10 279.28 20.88
 2 11 -10 221.25 20.83
 2 11 -10 258.62 20.25
 2 11 -10 216.91 23.51
 2 11 -10 258.39 24.37
 2 11 -10 221.87 20.44
 2 11 -9 276.05 21.49
 2 11 -9 286.16 20.8
 2 11 -9 253.65 24.46
 2 11 -9 280.08 25.37
 2 11 -9 242.28 21.08
 2 11 -8 518.14 44.3
 2 11 -8 530.76 43.92
 2 11 -8 622.95 43.8
 2 11 -8 537.73 47.08
 2 11 -8 598.31 48.13
 2 11 -7 713.81 57.05
 2 11 -7 712.88 56.61
 2 11 -7 748.37 59.86
 2 11 -7 721.13 56.62
 2 11 -7 764.37 56.32
 2 11 -6 713.44 59.44
 2 11 -6 724.99 55.99
 2 11 -6 739.82 56.36
 2 11 -6 712.3 55.92
 2 11 -5 156.61 18.14
 2 11 -5 157.02 14.6
 2 11 -5 141.65 14.95
 2 11 -5 150.6 14.61
 2 11 -4 56.58 12.01
 2 11 -4 55.58 9.15
 2 11 -4 23.13 9.19
 2 11 -4 60.89 9.31
 2 11 -3 21.27 8.22
 2 11 -3 18.09 10.78
 2 11 -3 19.33 8.42
 2 11 -2 83.85 10.56
 2 11 -2 94.91 13.91
 2 11 -2 74.91 10.9
 2 11 -1 23.96 8
 -2 -11 1 40.03 24.86
 2 11 -1 18.44 10.49
 2 11 -1 17.72 8.92
 -2 -11 0 19.82 25.68
 2 11 0 7.92 7.9
 2 11 0 31.41 10.88
 2 11 0 22.78 8.93
 2 11 1 7.76 7.53
 -2 -11 -1 26.56 25.42
 2 11 1 4.43 8.95
 2 11 1 3.66 9.65
 2 11 2 171.17 15.51
 -2 -11 -2 91.98 21.07
 -2 -11 -2 145.19 28.8
 -2 -11 -3 9.52 15.66
 2 11 3 34.41 9.61
 -2 -11 -3 33.04 24.77
 2 11 4 47.61 10.29
 -2 -11 -4 71.65 25.01
 -2 -11 -5 25.18 23.16
 -2 -11 -5 -0.85 13.99
 2 11 6 -2.1 8.44
 -2 -11 -6 2.21 12.97
 2 11 7 17.63 7.86
 -2 -11 -8 32.25 9.66
 2 11 8 27.27 7.26
 -2 -11 -9 15.83 7.75
 2 11 9 14.25 5.27
 2 12 -20 14.09 5.35
 2 12 -20 11.65 4.45
 2 12 -19 2.92 5.35
 2 12 -19 -1.84 4.7
 2 12 -18 0.49 5.4
 2 12 -18 4.15 5.31
 2 12 -17 -1.59 5.58
 2 12 -17 -0.98 5.61
 2 12 -16 9.32 5.87
 2 12 -16 11.8 5.92
 2 12 -15 4.85 9.22
 2 12 -14 10.8 5.91
 2 12 -14 19.76 11.98
 2 12 -14 15.39 5.97
 2 12 -14 23.12 10.51
 2 12 -13 3.68 5.43
 2 12 -13 2.32 5.5
 2 12 -13 4.39 9.19
 2 12 -12 228.58 17.58
 2 12 -12 199.71 16.94
 2 12 -12 167.36 20.19
 2 12 -12 236.2 21.74
 2 12 -12 167.68 17.17
 2 12 -11 237.87 18.47
 2 12 -11 222.89 17.79
 2 12 -11 186.59 21.33
 2 12 -11 203.33 21.84
 2 12 -11 179.46 18.13
 2 12 -10 625.19 54.43
 2 12 -10 770.23 54.92
 2 12 -10 766.47 54.17
 2 12 -10 656.28 57.28
 2 12 -10 800.36 59.05
 2 12 -10 646.79 54.04
 2 12 -9 611.42 60.8
 2 12 -9 830.75 61.19
 2 12 -9 869.1 60.41
 2 12 -9 811.89 63.91
 2 12 -9 873.73 65.13
 2 12 -9 774.92 60.44
 2 12 -8 940.82 78.8
 2 12 -8 1006.4 78.46
 2 12 -8 1097.8 78.31
 2 12 -8 1003.96 82.08
 2 12 -8 1023.41 82.61
 2 12 -7 399.76 33.54
 2 12 -7 416.24 33.1
 2 12 -7 420.63 33.09
 2 12 -7 419.23 36.82
 2 12 -6 98.14 13.44
 2 12 -6 132.31 12.9
 2 12 -6 127.74 12.89
 2 12 -6 136.76 16.59
 2 12 -5 0.49 8.37
 2 12 -5 7.25 8.08
 2 12 -5 6.21 10.32
 2 12 -5 9.16 7.93
 2 12 -4 14.29 8.44
 2 12 -4 16.76 11.02
 -2 -12 4 15.45 22.57
 2 12 -4 15.8 8.31
 2 12 -3 26.2 8.95
 2 12 -3 38.47 11.41
 -2 -12 3 38.3 23.71
 2 12 -3 29.16 8.6
 2 12 -2 6.02 8.67
 2 12 -2 4.66 10.52
 -2 -12 2 7.3 24.89
 2 12 -2 2.38 7.96
 2 12 -1 19.99 8.95
 2 12 -1 15.74 8.08
 -2 -12 1 15.34 25.93
 2 12 -1 12.76 10.97
 2 12 0 188.33 18.76
 2 12 0 225.26 17.95
 -2 -12 0 204.7 30.85
 2 12 0 174 21.38
 2 12 1 58.13 10.45
 2 12 1 64.83 8.93
 -2 -12 -1 45.8 25.04
 -2 -12 -2 17.72 15.58
 -2 -12 -2 -9.65 24.77
 2 12 2 -4.3 9.03
 -2 -12 -3 133.72 26.88
 -2 -12 -3 75.63 17.83
 -2 -12 -4 10.07 13.73
 2 12 4 0.13 8.47
 2 12 5 -4.9 7.96
 -2 -12 -5 3.77 12.57
 2 12 6 26.79 7.81
 -2 -12 -7 91.3 11.15
 2 12 7 76.55 9.38
 -2 -12 -8 73.11 9.1
 2 12 8 58.83 7.27
 2 13 -20 18.94 5.01
 2 13 -20 21.35 4.1
 2 13 -19 10.26 5.14
 2 13 -19 12.26 4.57
 2 13 -18 21.98 5.57
 2 13 -18 18.49 5.28
 2 13 -17 54.69 7.22
 2 13 -17 49.65 7.34
 2 13 -16 16.8 5.73
 2 13 -16 15.55 5.72
 2 13 -15 -1.22 5.32
 2 13 -15 1.09 5.59
 2 13 -14 28.47 9.68
 2 13 -13 13.04 5.86
 2 13 -13 8.52 9.27
 2 13 -13 11.4 5.76
 2 13 -12 383.81 28.72
 2 13 -12 377.23 32.5
 2 13 -12 351.35 28.01
 2 13 -12 329.26 31.37
 2 13 -12 323.58 28.02
 2 13 -11 426.53 33.08
 2 13 -11 425.91 36.93
 2 13 -11 425.66 32.39
 2 13 -11 390.87 35.95
 2 13 -11 379.27 32.49
 2 13 -10 290.76 29.99
 2 13 -10 368.54 30.07
 2 13 -10 408.68 34.36
 2 13 -10 412.45 29.45
 2 13 -10 377.12 33.65
 2 13 -10 372.18 29.7
 2 13 -9 393.53 40.72
 2 13 -9 505.83 40.91
 2 13 -9 513.96 44.71
 2 13 -9 583.68 40.12
 2 13 -9 525.33 40.4
 2 13 -9 522.94 44.25
 2 13 -8 134.93 16.31
 2 13 -8 109.75 15.18
 2 13 -8 100.35 11.39
 2 13 -8 97.58 12.76
 2 13 -8 123.48 12.19
 2 13 -7 -4.64 7.91
 2 13 -7 0.45 7.92
 2 13 -7 -1.96 10.42
 2 13 -7 -2.58 8.69
 2 13 -6 17.28 7.97
 2 13 -6 12.8 10.6
 2 13 -6 12.49 8.08
 2 13 -5 40.84 8.85
 2 13 -5 47.79 12.22
 2 13 -5 40.48 9.08
 2 13 -4 31.8 8.56
 2 13 -4 18.16 11.13
 2 13 -4 20.65 8.61
 2 13 -3 2.22 8.05
 -2 -13 3 -5.44 24.75
 2 13 -3 3.38 10.28
 2 13 -3 1.08 8.53
 -2 -13 2 28.27 24.04
 2 13 -2 5.06 7.97
 2 13 -2 6.61 10.23
 2 13 -2 4.27 8.58
 2 13 -1 74.57 9.68
 -2 -13 1 49.86 24.81
 2 13 -1 66.25 13.02
 2 13 -1 58.08 10.5
 2 13 0 10.18 8.7
 2 13 0 20.73 7.72
 -2 -13 0 36.7 23.85
 -2 -13 -1 4.13 23.9
 -2 -13 -2 9.2 14.32
 2 13 2 2.92 8.49
 -2 -13 -3 34.93 14.81
 2 13 3 63.22 9.46
 -2 -13 -4 26.45 12.35
 2 13 4 19.78 7.76
 2 13 5 26.35 7.29
 2 13 6 61.62 8.04
 -2 -13 -6 64.85 9.8
 2 13 7 97.91 9.73
 -2 -13 -7 116.69 10.76
 2 14 -19 27.57 5.09
 2 14 -19 15.94 4.24
 2 14 -18 75.38 7.94
 2 14 -18 73.87 8.09
 2 14 -17 50.38 6.72
 2 14 -17 55.46 6.96
 2 14 -16 20.97 5.65
 2 14 -16 22.06 5.41
 2 14 -15 -0.24 5.38
 2 14 -15 4.59 4.93
 2 14 -14 161 14.63
 2 14 -14 176.32 15.1
 2 14 -13 138.74 13.99
 2 14 -13 160.44 13.77
 2 14 -13 176.41 18.44
 2 14 -12 369.08 33.87
 2 14 -12 408.91 35.07
 2 14 -11 433.63 37
 2 14 -11 420.21 33.05
 2 14 -11 397.98 32.58
 2 14 -11 399.02 36.14
 2 14 -10 88.38 10.36
 2 14 -10 99.27 15.12
 2 14 -10 87.55 14.14
 2 14 -10 106.73 10.05
 2 14 -10 107.14 11.36
 2 14 -9 -1.46 5.29
 2 14 -9 6.44 7.66
 2 14 -9 -1.43 9.92
 2 14 -9 6.61 8.98
 2 14 -8 20.83 6.33
 2 14 -8 30.41 8.02
 2 14 -8 15.51 11.09
 2 14 -8 16.37 9.67
 2 14 -7 68.79 14.13
 2 14 -7 111.3 11.42
 2 14 -7 104.63 15.28
 2 14 -6 76.43 10.33
 2 14 -6 73.74 13.9
 2 14 -6 84.9 10.44
 2 14 -5 21.12 8.37
 2 14 -5 22 10.79
 2 14 -5 14.55 8.09
 2 14 -4 3.18 8.1
 2 14 -4 4.34 10.17
 2 14 -4 1.21 7.77
 2 14 -3 55.37 10.01
 2 14 -3 57.58 12.82
 2 14 -3 77.91 9.66
 2 14 -2 62.59 12.69
 2 14 0 49.95 9.17
 2 14 0 43.14 7.75
 2 14 1 22.89 8.11
 -2 -14 -1 12.5 13.87
 2 14 2 37.02 7.95
 -2 -14 -2 4.92 12.51
 2 14 3 65.12 8.49
 -2 -14 -3 30.06 12.2
 2 14 4 124.12 11.88
 -2 -14 -5 140.5 13.11
 2 14 5 132.19 12.12
 -2 -14 -6 82.22 8.45
 2 14 6 71.74 7.5
 2 15 -19 5.41 4.03
 2 15 -19 5.61 2.87
 2 15 -18 15.09 4.91
 2 15 -18 16.59 4.01
 2 15 -17 4.57 4.77
 2 15 -17 6.74 4.12
 2 15 -16 1.55 4.85
 2 15 -16 0.15 4.25
 2 15 -15 50.45 6.88
 2 15 -15 58.06 6.91
 2 15 -14 120.12 11.73
 2 15 -14 140.12 12.07
 2 15 -13 61.42 8.58
 2 15 -13 78.79 8
 2 15 -13 63.53 8.06
 2 15 -12 125.09 12.22
 2 15 -12 104.14 11.69
 2 15 -12 139.9 11.57
 2 15 -11 102.92 14.02
 2 15 -11 101.04 14.43
 2 15 -11 100.1 11.04
 2 15 -10 9.41 8.52
 2 15 -10 2.67 9.64
 2 15 -9 76.29 13.09
 2 15 -9 91.73 13.96
 2 15 -8 155.83 18.42
 2 15 -8 145.12 17.72
 2 15 -7 39.39 11.27
 2 15 -7 34.71 10.16
 2 15 -6 73.89 13.58
 2 15 -5 -8.32 10.59
 2 15 -4 23.77 10.65
 2 15 -3 11.85 7.28
 2 15 -3 1.75 7.74
 2 15 -2 11.09 6.97
 2 15 -2 3.46 7.66
 2 15 -1 74.26 10.01
 2 15 -1 98.15 9.13
 2 15 0 22.51 7.37
 -2 -15 0 1.96 12.47
 2 15 1 52.63 7.85
 -2 -15 -1 11.38 11.71
 2 15 2 13.29 6.25
 2 15 3 73.26 8.33
 -2 -15 -4 164.81 14.23
 2 15 4 160.05 13.59
 -2 -15 -5 54.06 6.38
 2 16 -18 11.65 3.12
 2 16 -18 14.95 4.25
 2 16 -17 2.18 3.25
 2 16 -17 -1.03 4.2
 2 16 -16 25.15 4.53
 2 16 -16 19.81 5.06
 2 16 -15 55.25 6.64
 2 16 -15 50.34 6.39
 2 16 -14 35.98 5.75
 2 16 -14 28.91 5.31
 2 16 -13 1.12 4.78
 2 16 -13 -2.42 4.32
 2 16 -13 2.66 5.69
 2 16 -12 14.32 4.75
 2 16 -12 22.61 6.55
 2 16 -11 4.37 4.29
 2 16 -11 8.41 6.43
 2 16 -10 50.26 7.84
 2 16 -10 103.06 9.16
 2 16 -9 153.97 16.74
 2 16 -9 243.75 17.06
 2 16 -8 109.97 13.53
 2 16 -8 205.95 14.19
 2 16 -7 12.49 5.27
 2 16 -7 35.41 7.33
 2 16 -6 47.8 7.86
 2 16 -6 35.12 7.71
 2 16 -5 9.18 6.81
 2 16 -5 6.09 6.87
 2 16 -4 0.77 6.61
 2 16 -4 2.35 6.8
 2 16 -3 10.2 6.38
 2 16 -3 6.48 7.07
 2 16 -2 15.22 5.99
 2 16 -2 22.63 6.95
 -2 -16 1 5.93 10.36
 2 16 -1 10.07 6.4
 -2 -16 0 -6.29 9.03
 2 16 0 12.16 5.94
 2 16 1 25.83 5.97
 -2 -16 -2 37.91 7.4
 2 16 2 39.99 5.89
 -2 -16 -3 57.53 7.05
 2 16 3 60.02 6.14
 2 17 -17 5.27 2.59
 2 17 -16 6.53 3.17
 2 17 -15 4.54 3.48
 2 17 -14 2.19 3.53
 2 17 -13 7.62 3.97
 2 17 -13 21.73 5.46
 2 17 -12 30.38 5.65
 2 17 -12 65.11 6.84
 2 17 -11 69.92 7.14
 2 17 -11 37.76 6.04
 2 17 -10 116.26 9.08
 2 17 -10 58.62 8.1
 2 17 -9 108.32 8.87
 2 17 -9 56.63 7.86
 2 17 -8 45.86 6.66
 2 17 -8 18.22 4.97
 2 17 -7 -0.47 6
 2 17 -7 -3.68 4.13
 2 17 -6 6.48 5.92
 2 17 -6 6.91 5.82
 2 17 -6 1.03 3.95
 2 17 -5 8.77 5.9
 2 17 -5 -0.51 5.74
 2 17 -5 3.16 3.99
 2 17 -4 12.2 5.9
 2 17 -4 15.92 5.75
 2 17 -3 0.78 5.34
 -2 -17 3 6.84 9.53
 2 17 -3 1.22 5.54
 -2 -17 2 4.75 7.93
 2 17 -2 1.9 5.38
 -2 -17 1 -2.46 6.39
 2 17 -1 2.09 4.93
 -2 -17 0 16.24 6.22
 2 17 0 8.61 4.54
 2 17 1 35.25 4.75
 2 18 -15 11.67 2.92
 2 18 -14 31.6 4.28
 2 18 -13 66.17 6.7
 2 18 -12 123.58 10.8
 2 18 -11 31.37 5.06
 2 18 -11 55.05 5.95
 2 18 -10 9.65 3.65
 2 18 -10 30.51 5.21
 2 18 -9 15.37 3.99
 2 18 -9 33.71 5.39
 2 18 -8 14.65 3.99
 2 18 -8 35.8 5.48
 2 18 -7 0.55 3.24
 2 18 -7 -2.08 4.95
 2 18 -6 5.16 3.41
 2 18 -6 15.59 5.05
 -2 -18 5 -1.25 7.58
 2 18 -5 4.64 3.12
 2 18 -5 1.27 4.39
 2 18 -5 4.98 4.61
 2 18 -4 0.63 4.12
 2 18 -4 -0.39 2.9
 2 18 -3 3.26 4.02
 2 18 -3 1.93 2.81
 2 18 -2 -1.74 3.58
 2 18 -2 0.23 2.53
 2 18 -1 3.48 2.1
 2 19 -13 47.1 4.76
 2 19 -12 38.08 4.39
 2 19 -11 8.13 2.78
 2 19 -10 2.7 3.66
 2 19 -10 2.38 2.45
 2 19 -9 2.59 3.73
 2 19 -9 -1.73 2.59
 2 19 -8 3.33 3.7
 2 19 -8 -0.22 2.4
 2 19 -7 -2.29 2.45
 2 19 -6 2.03 2.31
 2 19 -5 4.79 2.15
 2 19 -4 -1.58 1.78
 3 -21 3 14.99 7.08
 -3 21 -4 193.28 12.45
 3 -21 4 23.11 14.17
 -3 21 -5 84.04 7.49
 -3 21 -6 59.65 5.97
 -3 21 -7 20.21 3.86
 -3 21 -8 1.72 3.38
 -3 21 -9 5.08 3.34
 -3 21 -10 3.98 3.04
 3 -20 -1 6.22 6.16
 3 -20 0 5.68 7.96
 3 -20 1 18.57 9.67
 -3 20 -2 173.98 12.27
 3 -20 2 28.4 15.52
 -3 20 -3 108.68 9.63
 -3 20 -4 75.21 7.54
 -3 20 -5 0.93 4.51
 -3 20 -6 -4.57 5.24
 -3 20 -6 4.27 4.42
 -3 20 -7 21.87 5.44
 -3 20 -7 24.48 4.95
 -3 20 -8 13.97 4.99
 -3 20 -8 14.62 4.56
 -3 20 -9 -3.98 4.58
 -3 20 -9 1.99 4.24
 -3 20 -10 6.65 4.47
 -3 20 -10 7.69 4.21
 -3 20 -11 13.14 4.23
 -3 20 -11 10.91 3.94
 -3 20 -12 -1.43 3.67
 3 -19 -3 2.41 6.96
 3 -19 -2 -7.02 9.02
 3 -19 -1 -11.25 11.07
 3 -19 0 29.24 14.05
 -3 19 0 95.72 8.31
 -3 19 -1 200.3 16.25
 -3 19 -2 129.57 11.49
 -3 19 -3 1.53 5.99
 3 -19 3 -1.91 8.75
 -3 19 -4 10.85 6.24
 -3 19 -5 13.68 6.25
 -3 19 -6 14.77 6.18
 -3 19 -7 7.49 5.59
 -3 19 -8 14.17 5.55
 -3 19 -9 2.02 2.88
 -3 19 -9 5.52 5.21
 -3 19 -10 0.71 3.04
 -3 19 -10 1.06 4.95
 -3 19 -11 26.63 4.18
 -3 19 -11 41.75 5.76
 -3 19 -11 41.3 5.37
 -3 19 -12 28.63 4.72
 -3 19 -12 33.67 5.04
 -3 19 -12 21.5 3.67
 -3 19 -13 29.05 4.08
 -3 19 -13 48.45 5.11
 -3 19 -14 3.84 2.4
 -3 19 -15 11.52 2.3
 3 -18 -5 6.57 7.06
 3 -18 -4 -6.43 9.47
 -3 18 4 7.68 4.43
 3 -18 -3 -3.16 11.24
 -3 18 3 1.09 4.95
 3 -18 -2 8.36 13.01
 -3 18 2 33.93 6.19
 -3 18 1 70.28 7.25
 3 -18 -1 20.09 14.9
 -3 18 0 73.85 8.19
 3 -18 1 10.59 9.86
 -3 18 -2 6.39 6.81
 -3 18 -3 40 7.78
 -3 18 -4 50.22 8.2
 -3 18 -5 18.55 6.92
 -3 18 -6 24.55 6.93
 -3 18 -7 5.43 6.42
 -3 18 -8 8.86 6.23
 -3 18 -8 7.43 3.76
 -3 18 -9 22.93 6.45
 -3 18 -9 17.66 4.25
 -3 18 -10 9.85 5.83
 -3 18 -10 1.99 3.79
 -3 18 -11 18.58 5.81
 -3 18 -11 15.45 4.15
 -3 18 -12 6.35 5.08
 -3 18 -12 5.6 3.68
 -3 18 -13 11.61 4.71
 -3 18 -13 4.94 3.45
 -3 18 -14 65.89 6.02
 -3 18 -14 44.42 5.52
 -3 18 -15 25.33 3.67
 -3 18 -16 82.37 7.06
 -3 17 6 25.95 5.02
 3 -17 -6 25.59 9.77
 -3 17 5 9.54 5.25
 3 -17 -5 5.09 11.45
 -3 17 4 1.49 5.71
 3 -17 -4 1.51 12.95
 -3 17 3 53.95 7.7
 3 -17 -3 27.37 15.04
 -3 17 2 25.76 6.74
 3 -17 -2 -9.34 15.63
 3 -17 -1 11.94 10.85
 -3 17 1 21.23 6.88
 3 -17 0 -9.89 11.61
 -3 17 -1 34.91 7.99
 -3 17 -2 51.45 8.74
 -3 17 -2 52.18 10.94
 -3 17 -3 258.4 24.46
 -3 17 -4 123.52 15.3
 -3 17 -5 2.85 8.83
 -3 17 -6 28.28 9.76
 -3 17 -7 13.86 9.13
 -3 17 -8 14.44 9.01
 -3 17 -9 8.82 6.92
 -3 17 -10 38.32 7.61
 -3 17 -11 12.28 6.31
 -3 17 -12 7.51 4.19
 -3 17 -12 14.74 5.91
 -3 17 -13 10.24 4.25
 -3 17 -13 21.06 5.66
 -3 17 -14 26 4.6
 -3 17 -14 32.82 5.35
 -3 17 -15 56.87 5.99
 -3 17 -16 80.19 7.24
 -3 17 -17 37.92 4.04
 -3 16 8 24.04 4.58
 3 -16 -8 13.38 8.15
 -3 16 7 10.15 5.29
 3 -16 -7 9.2 10.45
 3 -16 -6 7.74 12.62
 -3 16 6 -1.86 5.68
 3 -16 -5 5.6 13.77
 -3 16 5 -2.41 6.41
 3 -16 -4 32.24 16.58
 -3 16 4 41.04 7.46
 3 -16 -3 11.4 16.01
 -3 16 3 10.6 6.75
 3 -16 -3 5.34 10.72
 -3 16 2 5.17 6.77
 3 -16 -2 7 12.09
 -3 16 1 -2.68 6.84
 3 -16 -1 25.48 12.51
 -3 16 1 6.17 9.29
 -3 16 0 119.53 15.34
 -3 16 -1 289.27 28.58
 -3 16 -1 330.52 26.19
 -3 16 -2 305.42 30.06
 -3 16 -2 346.82 27.33
 -3 16 -3 89.62 14.22
 -3 16 -3 89.61 11.36
 -3 16 -3 113.97 11.48
 -3 16 -4 68.39 13.21
 -3 16 -4 96.7 10.74
 -3 16 -4 80.37 10.24
 -3 16 -5 11.57 10.07
 -3 16 -5 7.08 7.71
 -3 16 -5 -0.17 7.35
 -3 16 -6 31.13 10.45
 -3 16 -6 28.24 8.28
 -3 16 -6 21.71 12.87
 -3 16 -6 28.6 7.45
 -3 16 -7 18.48 9.7
 -3 16 -7 8.22 7.82
 -3 16 -7 22.53 12.87
 -3 16 -7 21.47 7.09
 -3 16 -8 0.41 9.38
 -3 16 -8 9.67 7.62
 -3 16 -8 -6.93 12.52
 -3 16 -9 5.06 8.68
 -3 16 -9 2.17 7.49
 -3 16 -9 -1.26 12.57
 -3 16 -10 12.96 8.46
 -3 16 -10 -6.28 12.43
 -3 16 -11 19.1 13.14
 -3 16 -11 22.43 7.52
 -3 16 -12 30.21 7.25
 -3 16 -13 225.86 17.82
 -3 16 -13 176 16.63
 -3 16 -14 157.84 15.45
 -3 16 -14 182.79 15.72
 -3 16 -15 71.68 8.51
 -3 16 -15 139.56 10.62
 -3 16 -16 17.62 3.75
 -3 16 -17 8.89 2.9
 -3 15 9 17.15 4.81
 3 -15 -9 5.5 9.37
 -3 15 8 15.02 5.69
 3 -15 -8 18.76 12.03
 -3 15 7 -5.25 6.11
 3 -15 -7 5.73 13.38
 -3 15 6 25.46 6.93
 3 -15 -6 34.46 15.78
 -3 15 5 6.45 6.91
 3 -15 -5 6.27 16.21
 3 -15 -4 13.83 11.77
 -3 15 4 12.33 7.15
 3 -15 -4 25.57 17.96
 3 -15 -3 40.48 13.56
 -3 15 2 149.82 16.91
 -3 15 1 292.4 25.1
 -3 15 1 257.72 27.81
 -3 15 0 801.94 65.14
 -3 15 0 688.63 62.33
 -3 15 -1 671.15 58.24
 -3 15 -1 649.52 55.55
 -3 15 -1 794.08 55.55
 -3 15 -2 385.28 38.09
 -3 15 -2 421.66 35.48
 -3 15 -2 487.79 35.45
 -3 15 -3 153.46 19.86
 -3 15 -3 190.16 17.01
 -3 15 -3 193.16 16.97
 -3 15 -4 64.34 9.19
 -3 15 -4 70.18 9.99
 -3 15 -4 57.82 12.96
 -3 15 -5 0.38 12.5
 -3 15 -5 4.65 7.05
 -3 15 -5 9.71 8.07
 -3 15 -5 3.7 10.11
 -3 15 -6 37.41 13.7
 -3 15 -6 30.46 11.33
 -3 15 -6 55.91 8.51
 -3 15 -6 30.43 9.06
 -3 15 -7 92.16 14.5
 -3 15 -7 80.63 16.76
 -3 15 -7 97.63 11.93
 -3 15 -7 117.15 11.67
 -3 15 -8 179.05 21.58
 -3 15 -8 231.53 24.08
 -3 15 -8 194 19.4
 -3 15 -8 260.69 19.42
 -3 15 -9 3.28 9.55
 -3 15 -9 13.3 8.07
 -3 15 -9 30.49 14.12
 -3 15 -9 0.16 6.7
 -3 15 -10 15.22 9.31
 -3 15 -10 16.7 8.09
 -3 15 -10 20.77 13.55
 -3 15 -11 19.22 13.37
 -3 15 -12 206.47 16.26
 -3 15 -12 188.11 21.63
 -3 15 -12 141.3 15.93
 -3 15 -13 101.47 10.94
 -3 15 -13 81.39 10.25
 -3 15 -14 74.24 8.79
 -3 15 -14 79.14 9.56
 -3 15 -15 15.97 4.52
 -3 15 -15 31.16 6.97
 -3 15 -16 7.61 3.73
 -3 15 -16 9.37 6.21
 -3 15 -17 8.74 3.34
 -3 15 -17 14.54 5.94
 -3 15 -18 14.19 2.89
 -3 14 10 11.89 5.07
 3 -14 -9 18.21 12.73
 -3 14 9 16.33 6
 -3 14 8 20.73 6.66
 3 -14 -8 0.88 14.19
 -3 14 7 91.51 9.87
 3 -14 -7 44.25 17.67
 3 -14 -6 9.93 17.01
 3 -14 -6 12.17 12.12
 3 -14 -5 13.61 12.63
 3 -14 -4 110.59 23.11
 3 -14 -3 177.18 22.47
 -3 14 3 230.52 21.06
 -3 14 2 703.73 42.61
 -3 14 2 557.22 45.17
 -3 14 1 994.87 68.12
 -3 14 1 763.63 68.14
 -3 14 1 894.9 70.97
 -3 14 0 575.38 40.01
 -3 14 0 429.11 39.99
 -3 14 0 519.06 43.16
 -3 14 -1 441.64 32.57
 -3 14 -1 369.08 32.67
 -3 14 -1 390.71 35.87
 -3 14 -2 207.27 17.14
 -3 14 -2 174.12 17.03
 -3 14 -2 162.84 20.11
 -3 14 -3 0.17 7.21
 -3 14 -3 -0.48 10.83
 -3 14 -3 4.86 7.97
 -3 14 -4 54.24 12.83
 -3 14 -4 54.65 9.3
 -3 14 -4 63.45 9.98
 -3 14 -4 62.64 14.27
 -3 14 -5 20.24 11.18
 -3 14 -5 13.61 7.46
 -3 14 -5 4.64 8.47
 -3 14 -5 8.92 13.06
 -3 14 -6 10.18 10.64
 -3 14 -6 11.27 13.66
 -3 14 -6 2.04 7.43
 -3 14 -6 -6.93 8.52
 -3 14 -7 181.44 18.49
 -3 14 -7 172.26 21.11
 -3 14 -7 208.92 23.33
 -3 14 -7 239.67 18.43
 -3 14 -8 182.25 17.49
 -3 14 -8 203.19 22.71
 -3 14 -8 204.2 17.11
 -3 14 -8 155.82 19.77
 -3 14 -9 15.94 8.41
 -3 14 -9 18.72 13.98
 -3 14 -9 14.99 7.03
 -3 14 -9 18.98 10.2
 -3 14 -10 53.09 9.46
 -3 14 -10 54.73 8.8
 -3 14 -10 32.48 10.42
 -3 14 -10 39.43 7.97
 -3 14 -10 60.92 15.91
 -3 14 -11 223.89 18.51
 -3 14 -11 253.54 24.23
 -3 14 -11 176.12 18.76
 -3 14 -12 123.43 18.78
 -3 14 -13 54.66 8.73
 -3 14 -13 37.06 8.58
 -3 14 -14 13.81 7.37
 -3 14 -15 64.87 7.73
 -3 14 -15 80.67 9.26
 -3 14 -16 71.5 8.23
 -3 14 -16 110.75 9.86
 -3 14 -17 34.01 4.83
 -3 14 -17 41.73 6.93
 -3 14 -18 19.45 3.54
 -3 14 -18 23.41 5.47
 3 -13 -12 0.9 5.39
 -3 13 11 -1.83 5.21
 3 -13 -10 -3.46 12.6
 -3 13 10 9.95 5.99
 3 -13 -9 63.46 17.09
 -3 13 9 80.38 9.29
 3 -13 -8 63.56 17.7
 3 -13 -8 55.37 12.77
 3 -13 -7 15.12 12.83
 3 -13 -7 4.57 17.07
 3 -13 -6 0.42 24.65
 3 -13 -5 51.3 19.29
 3 -13 -5 49.14 14.61
 3 -13 -4 415.17 36.58
 3 -13 -3 476.47 39.24
 -3 13 3 400.52 35.49
 -3 13 3 428.78 40.48
 -3 13 2 594.67 47.83
 -3 13 2 518.4 48.87
 -3 13 2 467.39 44.77
 -3 13 1 167.48 19.4
 -3 13 1 153 19.21
 -3 13 1 207.71 15.84
 -3 13 1 138.43 15.72
 -3 13 0 119.15 17.48
 -3 13 0 102.78 16.2
 -3 13 0 121.11 13.52
 -3 13 0 159.65 13.52
 -3 13 -1 27 8.2
 -3 13 -1 13.45 11.7
 -3 13 -1 16.16 7.87
 -3 13 -2 14.89 8.14
 -3 13 -2 24.43 11.72
 -3 13 -2 25.15 8.31
 -3 13 -3 4.94 11.04
 -3 13 -3 2.49 12.34
 -3 13 -3 -2.96 7.84
 -3 13 -3 2.36 7.64
 -3 13 -4 -1.47 11.28
 -3 13 -4 16.26 13.69
 -3 13 -4 6.92 8.02
 -3 13 -4 -2.17 7.68
 -3 13 -5 -2.88 11.2
 -3 13 -5 5.19 14.09
 -3 13 -5 4.25 7.61
 -3 13 -5 -4.87 8.35
 -3 13 -6 53.4 12.86
 -3 13 -6 68.4 9.33
 -3 13 -6 50.95 9.88
 -3 13 -6 62.99 15.8
 -3 13 -7 5.27 14.37
 -3 13 -7 5.42 10.45
 -3 13 -7 10.07 7.52
 -3 13 -7 -4.7 8.47
 -3 13 -8 180.2 17.43
 -3 13 -8 217.67 23.42
 -3 13 -8 204.25 17.02
 -3 13 -8 147.53 19.45
 -3 13 -9 0.31 8.48
 -3 13 -9 16.23 14.36
 -3 13 -9 3.71 7.26
 -3 13 -9 4.27 6.93
 -3 13 -9 -5.31 9.78
 -3 13 -10 109.63 18.48
 -3 13 -10 105.09 12.31
 -3 13 -10 115.93 11.48
 -3 13 -10 69.32 13.77
 -3 13 -11 18.57 8.68
 -3 13 -11 10.2 10.61
 -3 13 -11 17.61 7.6
 -3 13 -11 35.98 15.05
 -3 13 -12 1.52 7.95
 -3 13 -12 -6.59 10.14
 -3 13 -12 -3.69 7.57
 -3 13 -12 -4.5 13.85
 -3 13 -13 68.66 16.36
 -3 13 -14 219.45 21.35
 -3 13 -14 256.97 26.49
 -3 13 -14 302.37 22.63
 -3 13 -15 228.65 18.65
 -3 13 -15 174.51 17.8
 -3 13 -16 137.33 13.44
 -3 13 -16 130.83 12.5
 -3 13 -17 36.94 7.01
 -3 13 -17 41.06 5.3
 -3 13 -18 2.54 5.1
 -3 13 -18 5.11 3.08
 -3 13 -19 2.35 3.99
 3 -12 -13 -4.84 5.77
 -3 12 12 5.29 5.43
 3 -12 -11 54.81 14.74
 -3 12 11 56.35 7.81
 3 -12 -10 36.21 16.33
 3 -12 -10 34.86 11
 3 -12 -9 57.32 13.22
 3 -12 -9 60.99 18.36
 3 -12 -8 6.43 20.04
 3 -12 -8 15.43 13.35
 3 -12 -7 51.35 18.97
 3 -12 -7 88.99 26.33
 3 -12 -7 65.22 15.28
 3 -12 -6 437.8 42.71
 3 -12 -6 424.37 38
 -3 12 6 465.19 39.51
 3 -12 -5 143.29 24.84
 3 -12 -5 168.64 20.03
 -3 12 5 156.33 18.55
 3 -12 -4 379.99 32.35
 -3 12 4 419.32 31.61
 -3 12 4 383.62 32.91
 -3 12 4 309.86 28.34
 -3 12 3 787.91 69.34
 -3 12 3 815.55 72.88
 -3 12 3 1028.69 69.31
 -3 12 3 902.48 72.11
 -3 12 2 248.28 23.07
 -3 12 2 259.82 26.23
 -3 12 2 299.08 22.82
 -3 12 2 277.46 26.6
 -3 12 1 204.42 17.9
 -3 12 1 219.17 17.47
 -3 12 1 154.86 20.04
 -3 12 1 165.16 21.51
 -3 12 0 3.26 7.79
 -3 12 0 12.98 7.68
 -3 12 0 9.09 11.89
 -3 12 0 18.35 8.49
 -3 12 -1 8.65 7.91
 -3 12 -1 6.43 7.66
 -3 12 -1 14.46 12.4
 -3 12 -1 1.98 8.62
 -3 12 -2 2.71 7.39
 -3 12 -2 6.03 9.13
 -3 12 -2 9.7 7.94
 -3 12 -2 12.88 13.54
 -3 12 -3 100.7 12.2
 -3 12 -3 106.33 17.73
 -3 12 -3 119.3 13.43
 -3 12 -3 119.96 17.29
 -3 12 -4 71.81 10.77
 -3 12 -4 43.8 9.28
 -3 12 -4 39.62 14.44
 -3 12 -4 39.05 14.13
 -3 12 -5 69 10.42
 -3 12 -5 62.15 14.69
 -3 12 -5 96.65 11.57
 -3 12 -5 73.27 15.97
 -3 12 -6 35.58 14.71
 -3 12 -6 52.75 9.48
 -3 12 -6 39.41 9.13
 -3 12 -6 34.88 12.66
 -3 12 -7 48.75 15.55
 -3 12 -7 51.2 9.01
 -3 12 -7 43.69 12.61
 -3 12 -7 42.31 9.41
 -3 12 -8 28.12 10.84
 -3 12 -8 32.27 9.02
 -3 12 -8 46.54 15.66
 -3 12 -8 16.6 10.79
 -3 12 -8 37.33 7.95
 -3 12 -8 24.29 7.48
 -3 12 -9 295.65 25.05
 -3 12 -9 367.26 32.03
 -3 12 -9 382.24 26.1
 -3 12 -9 297.32 26.66
 -3 12 -9 284.54 25.23
 -3 12 -9 244.21 27.62
 -3 12 -10 1.1 15.51
 -3 12 -10 -6.46 7.27
 -3 12 -10 -6.16 9.9
 -3 12 -10 3.2 8.66
 -3 12 -11 98.51 12.4
 -3 12 -11 110.65 19.41
 -3 12 -11 110.41 13.38
 -3 12 -11 100.84 11.47
 -3 12 -12 436.33 37.53
 -3 12 -12 429.8 37.13
 -3 12 -12 546.1 38.11
 -3 12 -12 529.99 42.52
 -3 12 -13 557.65 42.86
 -3 12 -13 555.98 38.47
 -3 12 -14 418.77 38.11
 -3 12 -15 175.74 16.85
 -3 12 -15 157.17 15.96
 -3 12 -16 21.36 7.34
 -3 12 -16 30.32 5.32
 -3 12 -17 22.17 6.68
 -3 12 -17 26.05 4.58
 -3 12 -17 28.99 8.12
 -3 12 -18 0.95 5.29
 -3 12 -18 -4.7 3.23
 -3 12 -18 0.75 6.68
 -3 12 -19 4.07 4.25
 3 -11 -14 8.39 5.6
 -3 11 13 50.62 6.35
 3 -11 -13 8.17 9.14
 -3 11 12 93.48 9.94
 3 -11 -11 126.62 19.8
 3 -11 -11 103.3 14.48
 3 -11 -10 71.37 18.94
 3 -11 -10 65.22 14.16
 3 -11 -9 69.8 15.1
 3 -11 -9 -32.87 23.71
 3 -11 -8 3.02 17.82
 3 -11 -8 7.32 13.81
 3 -11 -7 353.34 36.67
 3 -11 -7 342.62 32.73
 -3 11 7 389.96 33.31
 3 -11 -6 436.74 42.35
 3 -11 -6 462.57 38.88
 -3 11 6 442.73 39.26
 3 -11 -5 191.78 21.24
 -3 11 5 186.02 19.98
 -3 11 4 108.65 14.58
 -3 11 4 136.57 15.62
 -3 11 4 108.99 12.04
 -3 11 3 92.16 14.8
 -3 11 3 101.41 10.1
 -3 11 3 88.56 10.86
 -3 11 3 65.43 12.05
 -3 11 2 61.65 11.05
 -3 11 2 83.05 15.46
 -3 11 2 47.71 8.51
 -3 11 2 77.1 10.34
 -3 11 1 16.75 7.9
 -3 11 1 15.24 14.45
 -3 11 1 12.91 7.4
 -3 11 1 21.21 9.87
 -3 11 0 9.66 7.37
 -3 11 0 7.04 11.01
 -3 11 0 10.84 7.5
 -3 11 -1 13.62 7.79
 -3 11 -1 24.21 12.36
 -3 11 -1 14.09 7.78
 -3 11 -2 74.51 9.77
 -3 11 -2 58.26 13.36
 -3 11 -2 63.15 11.25
 -3 11 -3 88.48 15.54
 -3 11 -3 74.85 11.95
 -3 11 -3 67.83 13.59
 -3 11 -3 77.11 10.38
 -3 11 -4 92.78 17.42
 -3 11 -4 108.14 11.9
 -3 11 -4 97.61 14.98
 -3 11 -5 125.36 18.46
 -3 11 -5 124.63 13.58
 -3 11 -5 157.53 16.8
 -3 11 -6 12.42 8.05
 -3 11 -6 7.79 10.36
 -3 11 -6 9.78 13.93
 -3 11 -7 39.07 14.65
 -3 11 -7 22.35 12.66
 -3 11 -7 23.03 8.34
 -3 11 -7 17.44 6.7
 -3 11 -7 28.65 9.32
 -3 11 -7 17.18 9.44
 -3 11 -8 49.27 14.97
 -3 11 -8 33.12 11.8
 -3 11 -8 42.34 9.34
 -3 11 -8 27.91 7.26
 -3 11 -8 39.88 8.56
 -3 11 -8 42.35 9.92
 -3 11 -9 149.58 19.69
 -3 11 -9 229.32 24.12
 -3 11 -9 196.16 18.24
 -3 11 -9 192.25 17.13
 -3 11 -9 224.85 18.55
 -3 11 -10 486.23 41.09
 -3 11 -10 407.54 35.21
 -3 11 -10 447.81 35.93
 -3 11 -10 482.23 35.99
 -3 11 -11 502.82 41.37
 -3 11 -11 413.92 34.62
 -3 11 -11 409.72 35.09
 -3 11 -11 469.9 35.35
 -3 11 -12 981.44 73.28
 -3 11 -12 806.14 68.27
 -3 11 -12 854.2 68.15
 -3 11 -12 992.93 68.7
 -3 11 -13 786.35 59.61
 -3 11 -13 651.82 54.87
 -3 11 -13 748.55 55.39
 -3 11 -14 118.44 18.7
 -3 11 -15 36.05 6.26
 -3 11 -15 41.61 9.52
 -3 11 -15 25.28 8.1
 -3 11 -16 8.41 4.63
 -3 11 -16 -2.85 8.6
 -3 11 -16 13.81 6.88
 -3 11 -17 0.16 3.81
 -3 11 -17 2.12 6.08
 -3 11 -17 0.46 7.45
 -3 11 -18 2.74 5.59
 -3 11 -18 14.03 6.76
 -3 11 -19 6.71 4.38
 3 -10 -14 25.99 9.8
 3 -10 -14 22.96 9.21
 3 -10 -13 71.63 12.28
 -3 10 13 127.59 10.74
 3 -10 -12 141.25 16.49
 3 -10 -12 150.31 21.67
 3 -10 -11 74.66 14.61
 3 -10 -11 71.36 18.84
 3 -10 -10 20.59 21.49
 3 -10 -9 -4.81 17.9
 3 -10 -9 -3.02 14.23
 3 -10 -9 14.54 20.05
 3 -10 -8 155.12 23.25
 3 -10 -8 128.14 19.29
 3 -10 -8 178.78 27.94
 -3 10 8 146.97 16.81
 3 -10 -7 250.57 28.87
 3 -10 -7 236.28 24.7
 -3 10 7 243.45 23.77
 3 -10 -6 227.03 26.73
 -3 10 6 213.13 21.77
 3 -10 -6 220.08 23.2
 -3 10 5 232.86 23.43
 3 -10 -5 231.98 25.03
 -3 10 5 275.06 24.02
 -3 10 4 14.16 11.41
 -3 10 4 -0.91 7.06
 -3 10 4 2.62 7.77
 -3 10 3 30.69 8.33
 -3 10 3 27.9 6.95
 -3 10 3 36.85 14.32
 -3 10 3 31.07 9.89
 -3 10 2 33.12 12.4
 -3 10 2 11.48 6.96
 -3 10 2 12.43 7.18
 -3 10 1 82.13 9.31
 -3 10 1 71.03 10.43
 -3 10 0 14.98 9.58
 -3 10 0 23.42 7.77
 -3 10 0 28.47 7.45
 -3 10 -1 84.14 12.75
 -3 10 -1 114.06 13.16
 -3 10 -1 120.77 11.88
 -3 10 -2 56.12 9.7
 -3 10 -2 53.08 10.12
 -3 10 -2 77.14 9.96
 -3 10 -3 75.15 10.9
 -3 10 -3 66.96 10.8
 -3 10 -3 55.09 10.11
 -3 10 -3 72.11 9.97
 -3 10 -4 -0.62 7.73
 -3 10 -4 6.1 8.02
 -3 10 -4 -2.79 8.67
 -3 10 -4 2.32 13.66
 -3 10 -4 -2.53 8.73
 -3 10 -5 49.96 10.65
 -3 10 -5 40.54 9.11
 -3 10 -5 59.6 15.45
 -3 10 -5 54.54 10.16
 -3 10 -6 4.72 8.21
 -3 10 -6 1.93 10.18
 -3 10 -6 -0.79 7.81
 -3 10 -6 -0.44 14.45
 -3 10 -6 2.76 8.66
 -3 10 -7 2.54 6.55
 -3 10 -7 2.66 8.93
 -3 10 -7 8.32 14.25
 -3 10 -7 6.42 10.61
 -3 10 -7 -2.31 7.93
 -3 10 -7 -0.24 8.36
 -3 10 -8 88.18 11.19
 -3 10 -8 87.82 11.56
 -3 10 -8 96.77 17.84
 -3 10 -8 68.69 11.33
 -3 10 -8 92.85 10.12
 -3 10 -8 89.2 12.49
 -3 10 -8 69.73 14.79
 -3 10 -9 1021.66 73.55
 -3 10 -9 774.85 69.24
 -3 10 -9 929.72 68.8
 -3 10 -9 873.13 70.17
 -3 10 -9 969.67 69.02
 -3 10 -9 841.85 69.7
 -3 10 -10 765.01 57.91
 -3 10 -10 708.22 57.54
 -3 10 -10 799.91 62.39
 -3 10 -10 771.98 57.88
 -3 10 -10 705.66 58.6
 -3 10 -11 919.85 78.08
 -3 10 -11 1020.23 77.99
 -3 10 -11 1178.11 83.07
 -3 10 -11 1022.69 78.2
 -3 10 -11 1079.15 78.96
 -3 10 -12 802.57 59.47
 -3 10 -12 889.42 64.83
 -3 10 -12 822.7 59.74
 -3 10 -12 851.17 60.63
 -3 10 -13 274.52 24.51
 -3 10 -13 355.78 30.58
 -3 10 -13 282.18 25.02
 -3 10 -13 300.87 27.02
 -3 10 -14 -1.43 14.63
 -3 10 -14 6.46 7.87
 -3 10 -14 -3.02 12.78
 -3 10 -14 8.29 8.95
 -3 10 -15 2.84 8.77
 -3 10 -15 1.29 5.12
 -3 10 -15 0.8 12.56
 -3 10 -16 -1.29 6.88
 -3 10 -16 6.29 8.38
 -3 10 -16 -3.87 4.52
 -3 10 -16 0.14 11.54
 -3 10 -17 5.48 7.49
 -3 10 -17 0.78 6.24
 -3 10 -18 5.11 6.65
 -3 10 -18 1.8 5.49
 -3 10 -19 4.55 5.31
 -3 10 -19 3.82 4.42
 3 -9 -15 61.04 9.45
 3 -9 -15 37.33 7.92
 3 -9 -14 86.3 13.1
 3 -9 -14 79.84 14.1
 3 -9 -13 125.3 15.69
 3 -9 -12 118.48 20.38
 3 -9 -12 103.71 16.19
 3 -9 -11 -8.65 21.84
 3 -9 -11 -1.75 10.95
 3 -9 -10 16.74 11.64
 3 -9 -10 18.21 21.1
 3 -9 -10 -3.39 14.56
 3 -9 -10 16.74 17.45
 3 -9 -9 143.74 16.67
 3 -9 -9 122.73 22.03
 3 -9 -9 139.91 18.72
 3 -9 -8 114.74 16.06
 3 -9 -8 128.8 17.67
 3 -9 -8 101.75 21.11
 -3 9 8 109.59 14.02
 3 -9 -7 67.44 14.99
 3 -9 -7 44.94 17.36
 -3 9 7 47.25 9.41
 -3 9 6 10.67 7.21
 3 -9 -6 15.6 15.68
 3 -9 -6 18.41 12.87
 3 -9 -5 16.82 12.54
 -3 9 5 11.95 7.42
 -3 9 5 5.94 11.08
 -3 9 4 746.76 61.95
 -3 9 4 793.74 61.07
 -3 9 3 334.69 24.86
 -3 9 3 221.65 23.9
 -3 9 2 16.03 8.68
 -3 9 2 -2.91 6.71
 -3 9 1 8.03 11.8
 -3 9 1 0.7 7.66
 -3 9 0 19.28 7.34
 -3 9 -1 165.85 15.67
 -3 9 -1 188.42 19.59
 -3 9 -1 161.35 15.18
 -3 9 -2 70.27 10.19
 -3 9 -2 69.97 14.88
 -3 9 -2 64 8.78
 -3 9 -3 94.23 11.11
 -3 9 -3 88.77 9.98
 -3 9 -3 63.99 15.89
 -3 9 -3 93.48 11.76
 -3 9 -4 488.81 37.77
 -3 9 -4 474.13 37.89
 -3 9 -4 467.87 38.47
 -3 9 -5 36.74 8.15
 -3 9 -5 39.7 9.3
 -3 9 -6 51.25 8.7
 -3 9 -6 24.56 14.25
 -3 9 -6 31.53 9.66
 -3 9 -6 59.46 9.66
 -3 9 -7 91.93 10.55
 -3 9 -7 84.87 16.63
 -3 9 -7 82.97 11.33
 -3 9 -7 72.49 13.49
 -3 9 -7 52.25 11.85
 -3 9 -7 82.04 9.53
 -3 9 -8 1169.38 91.5
 -3 9 -8 1252.58 90.42
 -3 9 -8 1120.27 90.38
 -3 9 -8 1225.9 94.5
 -3 9 -8 1172.15 90.92
 -3 9 -9 1039.11 88.1
 -3 9 -9 1187.03 87.09
 -3 9 -9 1112.6 87.07
 -3 9 -9 1165.81 91
 -3 9 -9 1171.64 87.57
 -3 9 -10 1172.74 106.83
 -3 9 -10 1269.02 105.92
 -3 9 -10 1520.85 106.04
 -3 9 -10 1486.33 110.07
 -3 9 -10 1524.56 106.4
 -3 9 -11 953.41 69.88
 -3 9 -11 774.21 69.66
 -3 9 -11 952.37 74.42
 -3 9 -11 1020.33 70.43
 -3 9 -12 124.23 14.86
 -3 9 -12 168.44 17.26
 -3 9 -12 178.41 22.85
 -3 9 -13 30.17 9.3
 -3 9 -13 33.95 12.44
 -3 9 -13 42.45 15.94
 -3 9 -13 27.24 9.94
 -3 9 -14 29.86 9.2
 -3 9 -14 42.53 15.82
 -3 9 -14 55.4 13.1
 -3 9 -14 30.79 10.18
 -3 9 -15 17.56 5.49
 -3 9 -16 -5.58 7.35
 -3 9 -16 10.88 8.56
 -3 9 -16 -2.61 11.59
 -3 9 -17 7.51 6.47
 -3 9 -17 9.51 7.76
 -3 9 -17 9.99 10.69
 -3 9 -18 6.64 5.7
 -3 9 -18 7.3 6.76
 -3 9 -19 -2.83 4.54
 -3 9 -19 2.02 5.32
 3 -8 -16 35.59 6.99
 3 -8 -16 28.77 8.48
 3 -8 -15 30.57 10.23
 3 -8 -15 52 11.73
 3 -8 -14 11.01 7.75
 3 -8 -14 39.68 11.74
 3 -8 -13 15.41 12.72
 3 -8 -12 -22.33 21.53
 3 -8 -12 3.6 11.23
 3 -8 -11 34.14 15.18
 3 -8 -11 15.38 21.55
 3 -8 -11 43.87 12.67
 3 -8 -11 36.72 18.13
 3 -8 -10 99.68 20.67
 3 -8 -10 113.17 17.74
 3 -8 -10 111.38 15.94
 3 -8 -10 77.42 23.02
 3 -8 -9 97.28 20.12
 3 -8 -9 62.47 22.06
 3 -8 -9 111.25 16.99
 -3 8 9 99.56 12.89
 3 -8 -9 112.86 16.21
 3 -8 -8 4.17 15.52
 3 -8 -8 12.71 13.61
 -3 8 8 11.52 8.24
 3 -8 -7 296.01 28.35
 -3 8 7 253.58 24.87
 3 -8 -7 278.48 25.95
 3 -8 -6 179.98 22.06
 -3 8 6 180.36 18.49
 3 -8 -6 194.14 20.23
 -3 8 5 652.96 52.98
 -3 8 4 857.14 73.98
 -3 8 4 1258.67 76.72
 -3 8 1 509.82 43.63
 -3 8 1 565.97 43.71
 -3 8 0 403.91 33.46
 -3 8 0 381.69 32.68
 -3 8 -1 168.88 19.17
 -3 8 -1 168.82 16.19
 -3 8 -2 300.65 25.51
 -3 8 -2 237.93 22.5
 -3 8 -3 985.35 75.62
 -3 8 -3 935.52 74.83
 3 -8 4 12.82 11.62
 -3 8 -4 2.95 6.89
 -3 8 -4 7.91 13.02
 -3 8 -5 13.21 8.03
 -3 8 -6 451.52 36.37
 -3 8 -7 1480.21 108.94
 -3 8 -7 1266.87 105.77
 -3 8 -7 1464.3 106.29
 -3 8 -7 1406.1 105.38
 -3 8 -8 1867.71 135.62
 -3 8 -8 1678.44 132.05
 -3 8 -8 1853.77 132.29
 -3 8 -8 1622.88 132.84
 -3 8 -9 1304.82 89.56
 -3 8 -9 1329.29 85.07
 -3 8 -9 1344.81 85.27
 -3 8 -9 1101.76 85.89
 -3 8 -10 604.35 50.05
 -3 8 -10 493.94 45.18
 -3 8 -10 637.41 45.32
 3 -8 10 558.28 47.3
 -3 8 -10 678.59 45.86
 -3 8 -10 492.99 46.13
 -3 8 -11 130.13 20.8
 -3 8 -11 125.3 14.38
 -3 8 -11 130.6 13.87
 3 -8 11 129.4 17.19
 -3 8 -11 99.47 15.26
 -3 8 -11 165.65 15.8
 -3 8 -12 -9.63 16.53
 -3 8 -12 3.58 11.39
 -3 8 -12 -3.41 8.79
 -3 8 -12 -5.21 9.89
 3 -8 12 0.69 12.27
 -3 8 -13 63.74 17.27
 -3 8 -13 54.26 11.02
 -3 8 -13 98.49 13.27
 -3 8 -14 2.63 8.69
 -3 8 -14 -4.82 11.7
 -3 8 -16 6.15 7.53
 -3 8 -16 8.9 8.62
 -3 8 -16 26.92 11.39
 -3 8 -17 13.41 6.49
 -3 8 -17 1.95 7.69
 -3 8 -17 11.8 10.52
 -3 8 -18 22.29 6.14
 -3 8 -18 20.09 7.03
 -3 8 -18 36.34 9.52
 -3 8 -19 6.12 4.54
 -3 8 -19 4.06 5.16
 3 -7 -17 9.38 7
 3 -7 -16 55.95 9.25
 3 -7 -16 62.68 7.26
 3 -7 -16 54.25 10.5
 3 -7 -15 4.03 9.53
 3 -7 -15 15.12 11.18
 3 -7 -15 6.26 10.46
 3 -7 -15 13.44 7.44
 3 -7 -14 8.71 12.23
 3 -7 -14 3.14 11.77
 3 -7 -13 73.92 15.62
 3 -7 -13 74.63 13.66
 3 -7 -13 97.35 11.77
 3 -7 -12 117.15 25.48
 3 -7 -12 125.18 19.53
 3 -7 -12 144.49 17.35
 3 -7 -12 110.15 22.42
 3 -7 -12 157.88 15.01
 3 -7 -11 73.17 22.52
 3 -7 -11 30.84 17.74
 3 -7 -11 57.31 14.17
 3 -7 -11 56.54 15.74
 3 -7 -11 70.97 10.15
 3 -7 -10 73.96 15.56
 3 -7 -10 37.87 16.71
 3 -7 -10 58.63 9.47
 -3 7 10 34.24 9.5
 3 -7 -10 41.14 14.34
 3 -7 -10 24.96 19.87
 3 -7 -9 12.9 15.49
 3 -7 -9 6.82 7.77
 3 -7 -9 8.35 13.63
 3 -7 -9 13.54 8.69
 3 -7 -9 8.49 13.53
 3 -7 -9 11.78 18.24
 -3 7 9 5.05 8.23
 3 -7 -8 589.73 45.59
 -3 7 8 557.62 48.12
 3 -7 -8 572.38 47.84
 3 -7 -8 597.87 45.68
 3 -7 -8 554.8 49.61
 3 -7 -7 554.01 43.24
 -3 7 7 510.56 45.63
 3 -7 -7 544.51 45.23
 3 -7 -7 566.9 43.01
 3 -7 -7 554.94 47.18
 3 -7 -6 936.48 66.67
 3 -7 -6 835.53 66.2
 3 -7 -6 882.97 68.04
 -3 7 6 758.69 68.54
 3 -7 -6 892.49 69.71
 -3 7 3 42.6 9.77
 -3 7 3 45.09 10.36
 -3 7 2 0.6 8.34
 -3 7 2 10.28 10.39
 -3 7 1 62.48 9.74
 -3 7 1 46.29 12.05
 -3 7 0 1605.17 119.15
 -3 7 0 1503.12 118.81
 -3 7 -1 1015.25 78.79
 -3 7 -2 453.65 37.59
 -3 7 -2 489.72 39.26
 -3 7 -3 64.17 13.96
 -3 7 -3 63.02 9.04
 -3 7 -3 67.01 7.7
 -3 7 -4 167.39 16.3
 3 -7 4 194.77 18.55
 -3 7 -4 166.96 14.68
 -3 7 -4 160.57 19.77
 -3 7 -5 199.32 21.92
 3 -7 6 796.2 67.42
 -3 7 -6 917.86 66.93
 3 -7 7 2376.45 188.37
 -3 7 -7 2660.72 190.07
 -3 7 -7 2469.26 187.84
 -3 7 -8 1057.64 69.07
 -3 7 -8 1003.49 64.56
 -3 7 -8 965.8 65.3
 -3 7 -9 483.54 41.83
 3 -7 9 504.43 39.26
 -3 7 -9 396.91 36.46
 -3 7 -9 555.5 37.15
 -3 7 -9 413.85 37.33
 -3 7 -10 -1.49 14.91
 3 -7 10 8.71 12.16
 -3 7 -10 2.86 8.59
 -3 7 -10 7.25 10.6
 -3 7 -10 1.94 9.36
 -3 7 -11 51.39 17.75
 -3 7 -11 73.92 10.81
 -3 7 -11 63.08 10.64
 3 -7 11 84.62 14.95
 -3 7 -11 80.12 12.5
 -3 7 -11 41.35 11.63
 -3 7 -12 196.32 18.09
 -3 7 -12 196.4 17.37
 3 -7 12 191.12 20.84
 -3 7 -12 170.05 23.35
 -3 7 -12 123.34 16.57
 -3 7 -13 28.53 11.68
 -3 7 -13 9.35 9.33
 -3 7 -13 20.94 10.08
 3 -7 13 9.98 13.49
 -3 7 -14 12.76 11.55
 -3 7 -14 20.47 9.38
 -3 7 -14 11.98 10.3
 3 -7 14 27.06 13.49
 -3 7 -16 4.74 10.65
 -3 7 -16 -3 7.84
 -3 7 -17 15.87 8.13
 -3 7 -17 32.56 10.4
 -3 7 -17 22.26 7.17
 -3 7 -18 3.89 6.61
 -3 7 -18 5.98 8.74
 -3 7 -18 0.91 5.76
 -3 7 -19 10.43 4.54
 -3 7 -19 4.92 4.89
 3 -6 -17 11.73 5.19
 3 -6 -17 14.71 7.48
 3 -6 -17 14.97 8.64
 3 -6 -16 -0.25 7.06
 3 -6 -16 3.67 8.8
 3 -6 -16 -0.35 10.02
 3 -6 -16 -0.9 10.4
 3 -6 -15 -4.06 9.83
 3 -6 -15 6.12 12.41
 3 -6 -15 -11.3 11.65
 3 -6 -14 45.98 13.87
 3 -6 -14 49.75 10.3
 3 -6 -14 32.09 13.07
 3 -6 -14 26.68 12.2
 3 -6 -13 82.31 24.02
 3 -6 -12 19.75 9.29
 3 -6 -12 20.24 16.62
 3 -6 -12 10.96 13.38
 3 -6 -12 0.32 14.4
 3 -6 -12 3.32 20.84
 3 -6 -11 0.67 8.86
 3 -6 -11 3.91 9.65
 3 -6 -11 5.2 20.27
 3 -6 -11 19.82 14.42
 3 -6 -11 6.57 13.45
 3 -6 -11 -7.78 15.74
 -3 6 10 116.35 16.06
 3 -6 -10 165.45 14.67
 3 -6 -10 141.69 14.49
 3 -6 -10 141.31 18.66
 3 -6 -10 139.09 20.87
 3 -6 -10 105.48 22.7
 3 -6 -10 148.3 18.42
 3 -6 -9 682.82 50.31
 -3 6 9 593.06 52.88
 3 -6 -9 569.27 54.27
 3 -6 -9 657.64 54.55
 3 -6 -9 582.54 52.21
 3 -6 -9 677.74 50.55
 3 -6 -8 736.54 55.28
 3 -6 -8 689.96 58.34
 -3 6 8 642.54 57.4
 3 -6 -8 707.4 56.77
 3 -6 -8 718.37 54.85
 3 -6 -7 912.14 64.45
 3 -6 -7 817.45 63.74
 -3 6 7 769.58 66.22
 3 -6 -7 799.55 65.33
 3 -6 -7 811.64 66.89
 3 -6 -6 929.31 74.48
 3 -6 -6 995.58 75.76
 -3 6 4 256.15 20.07
 -3 6 4 169.22 17.82
 -3 6 3 115.94 13.58
 -3 6 2 27.16 8.26
 -3 6 1 257.97 22.75
 -3 6 0 624.12 49.4
 -3 6 -1 690.95 54.25
 -3 6 -2 421.06 33.93
 -3 6 -3 230.97 18.83
 -3 6 -3 257.75 23.18
 -3 6 -3 231.3 20.18
 -3 6 -4 312.97 24.13
 -3 6 -4 325.23 28.04
 -3 6 -4 273.12 25.4
 3 -6 5 140.03 16.05
 -3 6 -5 137.37 17.77
 3 -6 6 554.3 45.31
 -3 6 -6 567.7 46.83
 -3 6 -7 300.16 25.44
 3 -6 7 306.32 27.39
 -3 6 -8 77.62 16.21
 -3 6 -8 83.4 10.8
 -3 6 -8 60.29 9.58
 -3 6 -9 150.44 16.35
 -3 6 -9 162.49 16.74
 -3 6 -9 165.75 22.8
 3 -6 9 198.6 19.92
 -3 6 -9 170.13 15.48
 -3 6 -10 382.09 36.42
 3 -6 10 562.84 39.7
 -3 6 -10 493.2 35.99
 -3 6 -10 405.23 36.49
 -3 6 -10 459.93 41
 3 -6 11 415.42 34.73
 -3 6 -11 390.97 31.13
 -3 6 -11 363.09 31.54
 -3 6 -11 329.11 36.08
 -3 6 -12 251.42 18.92
 3 -6 12 229.99 23.33
 -3 6 -12 196.91 19.7
 -3 6 -13 -2.15 9.59
 -3 6 -13 7.52 11.45
 -3 6 -13 4.12 9.21
 3 -6 13 -3.94 13.89
 -3 6 -14 14.41 11.43
 -3 6 -14 4.06 10.07
 -3 6 -14 9.5 9.39
 3 -6 14 17.08 13.79
 3 -6 15 13.04 13.23
 -3 6 -16 10.86 10.92
 -3 6 -16 21.94 8.41
 -3 6 -17 -1.71 9.65
 -3 6 -17 -2.72 6.87
 -3 6 -18 -0.27 8.62
 -3 6 -18 -3.02 6.51
 -3 6 -18 -6.62 5.53
 -3 6 -19 2.88 4.8
 -3 6 -19 14.08 4.14
 3 -5 -17 3.91 8.61
 3 -5 -17 -14.28 10.32
 3 -5 -17 2.45 6.67
 3 -5 -16 3.64 9.54
 3 -5 -16 7.23 12.22
 3 -5 -16 15.45 11.17
 3 -5 -15 35.81 10.31
 3 -5 -15 41.13 14.21
 3 -5 -15 30.41 12.78
 3 -5 -14 53.05 22.91
 3 -5 -13 -5.05 14.41
 3 -5 -13 9.49 12.79
 3 -5 -13 13.55 10.89
 3 -5 -13 12.39 9.59
 3 -5 -13 6.12 21.28
 3 -5 -12 12.38 14.37
 3 -5 -12 13.19 9.61
 3 -5 -12 1.29 9.21
 3 -5 -12 21.44 20.45
 3 -5 -12 7.57 13.51
 3 -5 -12 19.52 16.17
 3 -5 -11 574.38 42.91
 3 -5 -11 502.03 45.12
 3 -5 -11 584.91 48.68
 3 -5 -11 538.05 42.96
 3 -5 -11 549.47 44.54
 3 -5 -11 494.84 47.17
 -3 5 11 495.55 45.08
 3 -5 -10 613.26 44.56
 3 -5 -10 534.2 46.71
 3 -5 -10 561.69 49.13
 3 -5 -10 586.09 44.86
 3 -5 -10 574.85 46.31
 3 -5 -10 509.55 48.28
 -3 5 10 486.1 46.86
 3 -5 -9 700.46 51.59
 3 -5 -9 610.88 53.28
 3 -5 -9 682.57 55.38
 3 -5 -9 682.03 52.07
 3 -5 -9 670.06 55.2
 -3 5 9 581.89 53.96
 -3 5 8 596.74 56.45
 3 -5 -8 681.94 55.93
 3 -5 -8 727.45 54.29
 3 -5 -8 663.12 57.41
 3 -5 -8 760.12 55.08
 3 -5 -7 219.59 23.06
 3 -5 -7 290.08 22.32
 3 -5 -7 256.23 24.66
 3 -5 -7 248.29 20.51
 -3 5 6 296.33 27.87
 3 -5 -6 376.31 29.36
 3 -5 -6 297.86 27.56
 -3 5 5 83.1 11.86
 -3 5 4 180.15 17.78
 -3 5 3 328.41 27.7
 -3 5 2 491.16 39.47
 -3 5 1 933.18 72.38
 -3 5 0 1218.19 93.68
 -3 5 -1 913.89 71.12
 3 -5 1 924.84 71.18
 -3 5 -2 5.4 2.72
 -3 5 -2 9.49 5.46
 -3 5 -3 111.82 9.06
 -3 5 -3 91.42 10.53
 -3 5 -4 23.8 6.4
 -3 5 -4 14.57 4.1
 3 -5 5 20.45 11.68
 -3 5 -5 20.53 12.07
 -3 5 -6 612.6 48.52
 3 -5 6 567.02 47.54
 3 -5 7 876.8 66.95
 -3 5 -7 824.23 65.14
 -3 5 -8 698.35 52.82
 -3 5 -8 661.58 52.11
 -3 5 -8 668.69 52.48
 -3 5 -9 781.34 65.34
 -3 5 -9 763.06 61.76
 -3 5 -9 773.17 61.41
 3 -5 9 994.33 64.73
 -3 5 -9 772.14 61.12
 -3 5 -10 326.2 31.96
 -3 5 -10 368.99 31.34
 3 -5 11 259.85 25.06
 -3 5 -11 248.37 20.28
 -3 5 -12 -14.52 11.21
 3 -5 12 6.41 14.39
 -3 5 -12 -2.53 8.97
 3 -5 13 16.23 14.12
 -3 5 -13 -7.6 9.46
 -3 5 -13 -2.59 11.52
 -3 5 -13 7.36 9.2
 3 -5 14 13.62 14.03
 -3 5 -14 5.71 9.71
 -3 5 -14 1.12 11.25
 -3 5 -14 -2.74 9.98
 3 -5 15 10.91 14.01
 -3 5 -15 2.7 11.23
 -3 5 -16 15.78 8.36
 -3 5 -16 -6.63 9.42
 -3 5 -16 15.42 10.24
 -3 5 -17 4.13 6.84
 -3 5 -17 17.68 9.39
 -3 5 -18 -1.16 6.29
 -3 5 -18 1.17 5.4
 -3 5 -18 3.53 8.03
 -3 5 -19 6.02 4.26
 3 -4 -18 30.56 9.45
 3 -4 -18 26.57 7.53
 3 -4 -18 21.45 6.56
 3 -4 -17 72.04 12.66
 3 -4 -17 77.35 10.35
 3 -4 -16 111.56 15.44
 3 -4 -16 111.16 16.89
 3 -4 -16 151.36 18.33
 3 -4 -15 79.53 11.76
 3 -4 -15 49.03 11.92
 3 -4 -15 83.2 23.19
 3 -4 -15 56.38 15.19
 3 -4 -15 63.07 14.18
 3 -4 -15 59.46 13.67
 3 -4 -14 22.35 10.1
 3 -4 -14 27.39 21.59
 3 -4 -14 15.7 14.3
 3 -4 -14 24.65 11.17
 3 -4 -14 13.29 12.74
 3 -4 -14 34.59 12.86
 3 -4 -13 -0.98 9.54
 3 -4 -13 12.51 20.8
 3 -4 -13 7.47 9.61
 3 -4 -13 -1.38 13.22
 3 -4 -13 0.95 13.67
 3 -4 -12 270.54 30.18
 3 -4 -12 339.18 27.82
 3 -4 -12 306.61 29.68
 3 -4 -12 300.91 32.37
 3 -4 -12 345.14 27.58
 3 -4 -12 407.19 35.61
 3 -4 -11 141.4 18.66
 3 -4 -11 162.1 15.93
 3 -4 -11 167.85 23.3
 3 -4 -11 132.33 21.02
 3 -4 -11 151.05 18.87
 -3 4 11 145.03 17.74
 3 -4 -11 159.25 14.83
 3 -4 -10 639 47.29
 3 -4 -10 625.1 47.81
 -3 4 10 549.11 49.67
 3 -4 -10 548.74 48.97
 3 -4 -10 675.79 51.64
 3 -4 -10 542.54 50.56
 3 -4 -9 680.31 52.78
 3 -4 -9 736.12 53.84
 -3 4 9 613 55.18
 3 -4 -9 669.27 54.51
 3 -4 -9 637.04 55.96
 3 -4 -9 747.1 56.25
 3 -4 -8 265.06 25.82
 3 -4 -8 286.93 27.15
 3 -4 -8 315.95 25.07
 3 -4 -8 285.7 23.14
 -3 4 7 22.94 8.54
 3 -4 -7 6.91 11.49
 3 -4 -7 11.99 9.9
 -3 4 6 0.32 7.61
 -3 4 5 89.73 11.48
 -3 4 4 622.42 49.48
 -3 4 3 84.21 9.92
 -3 4 2 877.76 68.07
 3 -4 -1 54.4 12.25
 -3 4 1 51.75 7.87
 3 -4 0 287.72 25.92
 -3 4 0 302.53 24.57
 -3 4 -1 100.28 10.7
 3 -4 1 104.43 14.72
 -3 4 -2 412.97 32.76
 -3 4 -3 58.11 7.09
 3 -4 3 64.32 11.55
 -3 4 -4 2.21 4.86
 3 -4 4 -2.98 10.97
 3 -4 5 289.51 26.58
 3 -4 6 2080.56 163.97
 -3 4 -6 2215.15 164.38
 -3 4 -7 1353.4 102.87
 -3 4 -8 1937.98 141.52
 -3 4 -8 1733.53 140.97
 -3 4 -8 1800.28 140.89
 -3 4 -9 501.5 44.67
 -3 4 -9 438.71 40.87
 -3 4 -9 530.43 40.56
 -3 4 -10 128.53 16.42
 -3 4 -10 144.83 14.92
 -3 4 -11 -0.3 10.97
 3 -4 11 7.97 14.75
 -3 4 -11 -7.57 9.07
 -3 4 -12 30.85 12.17
 -3 4 -12 37.74 10.01
 -3 4 -13 55.9 13.19
 -3 4 -13 63.53 11.49
 -3 4 -14 3.82 9.83
 -3 4 -14 8.94 11.57
 -3 4 -14 2.19 10.02
 3 -4 14 15.17 14.59
 -3 4 -15 -1.78 10.99
 -3 4 -15 -4.22 9.07
 -3 4 -15 1.75 9.53
 -3 4 -16 5.84 10.32
 -3 4 -16 8.74 8.06
 -3 4 -16 -1.89 8.96
 -3 4 -17 -2.32 9.08
 -3 4 -17 7.43 6.58
 -3 4 -18 4.92 7.49
 -3 4 -18 4.19 6.06
 -3 4 -18 7.5 5.06
 3 -3 -19 41.01 6.31
 3 -3 -18 118.77 12.23
 3 -3 -18 85.56 14.01
 3 -3 -18 118 11.69
 3 -3 -17 146.33 15.51
 3 -3 -17 172.14 18.67
 3 -3 -17 143.64 15.97
 3 -3 -17 133.66 17.46
 3 -3 -16 121.41 18
 3 -3 -16 164.87 19.88
 3 -3 -16 186.27 17.12
 3 -3 -15 32.1 22.12
 3 -3 -14 14.12 10.16
 3 -3 -14 11.42 14.58
 3 -3 -14 16.27 9.74
 3 -3 -14 -1.11 20.68
 3 -3 -14 11.41 12.65
 3 -3 -14 22 13.21
 3 -3 -13 126.79 15.47
 3 -3 -13 161.27 15.16
 3 -3 -13 130.04 19.02
 3 -3 -13 181.55 24.95
 3 -3 -13 125.02 18.2
 -3 3 12 171.17 20
 3 -3 -12 207.84 18.32
 3 -3 -12 193.47 17.4
 3 -3 -12 143.56 20.69
 3 -3 -12 236.74 26.21
 3 -3 -12 164.51 20.27
 -3 3 11 262.21 25.92
 3 -3 -11 282.55 24.27
 3 -3 -11 294.58 23.42
 3 -3 -11 260.06 26.2
 3 -3 -11 340.93 30.4
 3 -3 -11 260.88 27.99
 3 -3 -11 251.11 25.89
 -3 3 10 173.18 20.4
 3 -3 -10 216.5 17.72
 3 -3 -10 221.9 19.6
 3 -3 -10 192.98 20.88
 3 -3 -10 234.93 24.16
 3 -3 -10 201.17 22.59
 3 -3 -9 146.43 12.94
 3 -3 -9 159.68 15.9
 3 -3 -9 126.89 16.52
 3 -3 -9 151.98 19.47
 3 -3 -9 140.19 18.05
 3 -3 -8 75.23 13.13
 3 -3 -8 58.69 11.61
 3 -3 -8 71.45 7.48
 3 -3 -8 63.98 11.47
 -3 3 7 80.7 11.33
 -3 3 6 95.6 11.93
 -3 3 5 599.64 47.83
 -3 3 4 820.65 64.08
 -3 3 3 814.7 56.83
 -3 3 3 656.09 56.33
 -3 3 2 275.77 25.4
 -3 3 2 337.08 25.12
 -3 3 2 289.07 25.4
 -3 3 1 50.46 9.7
 -3 3 1 51.38 7.21
 3 -3 -1 45.67 11.93
 -3 3 1 37.84 9.07
 -3 3 0 929.54 74.77
 -3 3 0 1061.07 75.01
 3 -3 0 984.31 75.32
 -3 3 0 937.46 74.8
 -3 3 -1 99.46 11.69
 -3 3 -1 79.45 9.1
 -3 3 -1 91.61 11.18
 -3 3 -2 31 5.46
 3 -3 2 34.15 10.14
 -3 3 -3 239.23 20.47
 3 -3 3 324.25 23.44
 -3 3 -4 771.93 64.88
 3 -3 4 857.73 64.41
 -3 3 -5 392.54 37.72
 3 -3 5 458.16 36.61
 3 -3 6 1997.57 140.14
 -3 3 -6 1698.54 139.36
 -3 3 -6 1786.09 139.43
 -3 3 -7 2376.9 181.97
 -3 3 -8 798.62 57.14
 -3 3 -8 741.12 59.99
 -3 3 -8 737.58 56.28
 3 -3 8 958.81 61.85
 -3 3 -8 502.08 56.52
 -3 3 -8 1130.77 59.41
 3 -3 9 367.96 29.22
 -3 3 -9 359.65 25.46
 -3 3 -10 18.86 8.73
 3 -3 10 33.82 15.64
 -3 3 -10 18.96 11.05
 -3 3 -11 -3.25 8.61
 3 -3 11 -5.44 14.93
 -3 3 -11 -2.87 11.22
 -3 3 -12 2.1 9.25
 3 -3 12 26.15 15.46
 -3 3 -12 11.63 11.67
 -3 3 -13 25.13 10.32
 -3 3 -13 24.23 12.06
 3 -3 14 -6.79 14.95
 -3 3 -15 16.8 9.33
 -3 3 -15 30.12 10.98
 -3 3 -15 8.34 9.76
 -3 3 -16 15.56 8.83
 -3 3 -16 11.84 7.99
 -3 3 -16 12.19 9.87
 -3 3 -17 -2.21 6.35
 -3 3 -17 5.48 7.46
 -3 3 -17 -3.57 9.43
 -3 3 -18 6.92 5.7
 -3 3 -18 26.54 7.8
 3 -2 -19 123.13 11.88
 3 -2 -19 108.25 11.22
 3 -2 -18 142.25 14.13
 3 -2 -18 175.13 14.91
 3 -2 -18 92.42 15.76
 3 -2 -18 123.35 13.63
 3 -2 -17 165.34 18.4
 3 -2 -17 124.22 16.86
 3 -2 -17 131.66 15.23
 3 -2 -17 157.48 15.78
 3 -2 -16 28.96 14.02
 3 -2 -16 30.57 11.27
 3 -2 -16 16.68 21.14
 3 -2 -16 13 12.29
 3 -2 -16 16.12 10.3
 3 -2 -15 20.11 10.06
 3 -2 -15 20.56 14.16
 3 -2 -15 22.84 21.1
 3 -2 -15 11.68 10.04
 3 -2 -15 3.54 10.45
 3 -2 -15 10.85 12.65
 3 -2 -15 28.43 12.54
 3 -2 -14 106.67 12.6
 3 -2 -14 79.73 16.25
 3 -2 -14 86.09 11.58
 3 -2 -14 59.59 14.24
 3 -2 -14 79 15.02
 3 -2 -14 51.13 12.37
 3 -2 -13 490.15 36.64
 3 -2 -13 389.32 38.08
 3 -2 -13 507.16 36.29
 3 -2 -13 344.31 36.93
 3 -2 -13 381.35 37.29
 3 -2 -12 142.79 15.23
 -3 2 12 113.64 16.34
 3 -2 -12 156.78 14.04
 3 -2 -12 116.36 17.64
 3 -2 -12 183.37 22.94
 3 -2 -12 131.07 17.6
 3 -2 -11 16.47 9.61
 3 -2 -11 1.52 11.96
 3 -2 -11 25.42 16.58
 3 -2 -11 22.01 6.53
 3 -2 -11 19.34 12.5
 -3 2 11 15.19 9.05
 3 -2 -10 5.2 10.03
 -3 2 10 13.27 8.21
 3 -2 -10 14.83 10.97
 3 -2 -10 19.31 14.97
 3 -2 -10 12.35 5.55
 3 -2 -10 0.74 12.5
 3 -2 -10 11.72 6.22
 3 -2 -9 11.81 11.48
 3 -2 -9 10.37 4.93
 3 -2 -9 13.23 9.93
 3 -2 -9 6.78 14.02
 3 -2 -9 14.83 9.89
 3 -2 -9 3.92 5.59
 3 -2 -8 15.99 4.58
 -3 2 8 9.94 7.92
 3 -2 -8 17.45 9.84
 3 -2 -7 9.32 12.88
 -3 2 7 25.68 7.9
 -3 2 6 16.4 7.48
 -3 2 5 108.7 14.4
 -3 2 5 113.52 13.52
 -3 2 3 52.84 10.31
 -3 2 2 688.31 58.9
 3 -2 -2 764.04 59.2
 -3 2 2 707.11 58.94
 -3 2 1 942.71 72.51
 -3 2 1 1003.49 72.76
 3 -2 -1 989.35 72.89
 -3 2 1 862.27 72.44
 -3 2 0 286.79 24.2
 -3 2 0 290.5 23.66
 -3 2 0 297.05 24.11
 -3 2 -1 101.4 9.97
 3 -2 1 109.03 13.05
 -3 2 -1 106.99 12.97
 3 -2 2 59.95 10.92
 -3 2 -2 67.66 10.62
 -3 2 -2 73.84 15.7
 -3 2 -2 55.68 6.58
 -3 2 -2 62.86 10
 3 -2 3 1552.86 97.86
 -3 2 -3 1474.76 97.1
 -3 2 -3 1487.78 98.12
 -3 2 -3 1599.64 97.17
 -3 2 -4 1595.64 122.68
 -3 2 -4 1588.54 121.7
 3 -2 4 1612.23 122.64
 3 -2 5 2152.91 158.1
 -3 2 -5 1981.53 157.67
 -3 2 -7 1756.17 90.83
 -3 2 -7 869.51 89.12
 -3 2 -7 1067.35 87.27
 3 -2 7 1542.44 94.06
 -3 2 -8 111.3 12.88
 -3 2 -8 99.91 20.41
 -3 2 -8 165.85 21.58
 3 -2 8 152.5 24.24
 -3 2 -9 143.85 16.5
 -3 2 -9 133.59 21.76
 3 -2 9 147.66 21.02
 -3 2 -10 50.96 21.07
 -3 2 -10 7.03 10.89
 3 -2 10 41.81 16.53
 -3 2 -11 14.17 11.34
 3 -2 11 46.37 16.26
 -3 2 -12 -8.45 9.77
 -3 2 -12 6.82 11.48
 3 -2 12 15.55 15.62
 -3 2 -13 33.26 10.52
 -3 2 -13 22.71 12.05
 3 -2 14 114.8 19.18
 -3 2 -15 8.96 9.06
 -3 2 -15 7.58 10.89
 -3 2 -15 14.66 9.36
 -3 2 -16 -6.73 7.72
 -3 2 -16 -3.96 8.27
 -3 2 -16 -2.45 9.65
 -3 2 -17 6.99 5.53
 -3 2 -17 10.85 7.21
 -3 2 -17 5.24 8.31
 -3 2 -18 4.56 4.6
 3 -1 -20 112.36 10.28
 3 -1 -19 37.95 8.97
 3 -1 -19 34 7.51
 3 -1 -18 11.64 11.1
 3 -1 -18 23.5 9.44
 3 -1 -18 23.41 9.53
 3 -1 -18 15.36 8.44
 3 -1 -17 2.52 12
 3 -1 -17 16.96 13.37
 3 -1 -17 18.37 10.46
 3 -1 -17 1.51 9.59
 3 -1 -16 92.49 22.96
 3 -1 -15 98.87 22.16
 3 -1 -15 65.63 11.64
 3 -1 -15 65.45 14.84
 3 -1 -15 57.58 14.03
 3 -1 -15 49.63 13.73
 3 -1 -15 52.47 11.78
 3 -1 -15 70.19 11.02
 3 -1 -14 277.77 20.37
 3 -1 -14 156.24 21.64
 3 -1 -14 178.41 22.06
 3 -1 -14 340.38 29.52
 3 -1 -14 221.98 23.06
 3 -1 -14 238.41 20.75
 3 -1 -14 185.81 20.19
 3 -1 -13 18.16 12.9
 3 -1 -13 12.51 11.78
 3 -1 -13 24.97 12.75
 -3 1 13 13.62 9.67
 3 -1 -13 22.92 9.98
 3 -1 -13 24.62 8.08
 3 -1 -13 11.67 19.2
 3 -1 -12 57.82 13.56
 3 -1 -12 59.59 13.52
 3 -1 -12 37.15 11.58
 3 -1 -12 83.27 19.06
 3 -1 -12 58.92 9.31
 3 -1 -12 57.33 10.98
 3 -1 -12 64.06 8.54
 -3 1 12 47.28 11.21
 -3 1 11 14.49 8.4
 3 -1 -11 9.5 9.78
 3 -1 -11 5.94 10.66
 3 -1 -11 4.86 11.39
 3 -1 -11 8.14 5.56
 3 -1 -11 8.1 5.89
 3 -1 -11 22.39 16.4
 3 -1 -11 6.54 8.08
 3 -1 -10 300.25 23.21
 3 -1 -10 286.37 26.62
 3 -1 -10 267.66 20.74
 3 -1 -10 251.86 23.45
 3 -1 -10 259.66 21.14
 -3 1 10 234.11 23.8
 3 -1 -10 207.33 21.29
 3 -1 -9 1.76 4.6
 3 -1 -9 -0.54 5.01
 3 -1 -9 -6.94 9.78
 3 -1 -9 9.19 10.88
 3 -1 -8 72.59 10.96
 3 -1 -8 70.54 15.44
 3 -1 -7 6.87 6.92
 3 -1 -7 5.03 13.26
 -3 1 7 2.98 11.33
 -3 1 7 4.05 10.29
 3 -1 -6 15.57 6.43
 3 -1 -6 17.87 12.89
 3 -1 -5 733.11 52.26
 -3 1 5 664.42 52.7
 -3 1 5 604.01 52.51
 3 -1 -4 870.08 65.29
 -3 1 4 822.2 65.84
 3 -1 -3 1203.46 91.09
 -3 1 3 1190.07 91.85
 3 -1 -2 5271.35 400.43
 3 -1 -2 5381.12 401.11
 -3 1 2 5352.97 401.18
 3 -1 -1 332.97 26.25
 3 -1 -1 392.22 28.41
 -3 1 1 374.02 28
 -3 1 0 288.18 14.59
 -3 1 0 265.69 22.08
 -3 1 -1 980.87 76.2
 -3 1 -1 997.83 74.91
 -3 1 -1 933.45 74.19
 3 -1 1 1017.8 75.05
 -3 1 -2 2953.74 203.43
 -3 1 -2 2867.99 203.93
 -3 1 -2 2484.73 202.64
 3 -1 2 2801.09 203.8
 3 -1 3 3068.25 234.79
 -3 1 -3 3075.86 234.16
 -3 1 -3 3150.68 234.83
 -3 1 -4 1991.34 137.99
 3 -1 4 1878.37 138.85
 -3 1 -4 1479.79 138.66
 -3 1 -4 1844.03 138.78
 3 -1 5 1272.42 97.67
 -3 1 -5 1230.32 97.36
 -3 1 -7 248.11 27.93
 -3 1 -7 247.56 28.62
 -3 1 -8 46.64 10
 -3 1 -8 16 9.64
 3 -1 8 48.85 21.16
 -3 1 -8 49.88 19.94
 -3 1 -8 51.67 16.34
 -3 1 -9 68.2 10.79
 -3 1 -9 29.8 11.41
 -3 1 -9 70.42 14.18
 -3 1 -9 73.35 21.87
 3 -1 9 66.5 18.37
 -3 1 -10 3.74 10.97
 -3 1 -10 20.91 22.17
 3 -1 10 1.58 15.9
 -3 1 -11 165.34 25.68
 3 -1 11 176.47 20.58
 3 -1 12 56.4 16.59
 -3 1 -12 20.52 12.13
 -3 1 -12 31.02 10.33
 3 -1 13 19.99 15.88
 -3 1 -13 -8.76 11.73
 -3 1 -13 4.26 10.05
 -3 1 -14 -2.85 11.63
 -3 1 -14 -1.58 9.79
 -3 1 -14 3.17 9.52
 -3 1 -15 -3.08 10.24
 -3 1 -15 -5.6 8.98
 -3 1 -15 2.04 8.6
 -3 1 -16 4.27 8.66
 -3 1 -16 -4.67 7.87
 -3 1 -16 5.89 6.8
 -3 1 -17 2.88 6.36
 -3 1 -17 3.62 7.22
 3 0 -20 27.95 6.18
 3 0 -19 17.19 8.54
 3 0 -19 7.76 7.97
 3 0 -19 5.17 7.25
 3 0 -18 1.89 8.52
 3 0 -18 -1.46 10.17
 3 0 -18 12.69 8.81
 3 0 -18 5.75 9.25
 3 0 -17 79.49 17.02
 3 0 -17 123.54 14.19
 3 0 -17 136.6 14.22
 3 0 -17 91.02 15.86
 3 0 -16 71.16 16.16
 3 0 -16 77.69 11.57
 3 0 -16 83.8 22.57
 3 0 -16 43.31 13.6
 3 0 -16 58.54 14.01
 3 0 -16 87.49 12.19
 3 0 -15 206.89 17.94
 3 0 -15 147.44 20.46
 3 0 -15 133.6 17.29
 3 0 -15 229.57 17.32
 3 0 -15 129.96 18.86
 3 0 -15 135.75 18.9
 3 0 -15 233.3 27.04
 3 0 -14 91.87 13.14
 3 0 -14 96.43 16.1
 3 0 -14 89.66 13.13
 3 0 -14 125.64 12.39
 3 0 -14 124.65 22.75
 3 0 -14 86.97 14.74
 3 0 -14 81.48 14.88
 -3 0 13 81.71 14.19
 3 0 -13 109.96 12.9
 3 0 -13 98.07 14.38
 3 0 -13 91.14 15.04
 3 0 -13 106.67 13.17
 3 0 -13 82.63 15.26
 3 0 -13 121.01 11.61
 3 0 -13 88.25 11.81
 3 0 -13 128.75 21.82
 3 0 -12 175.09 19.63
 3 0 -12 229.91 21.01
 3 0 -12 199.24 21.72
 -3 0 12 210.99 22.28
 3 0 -12 216.12 19.53
 3 0 -12 221.23 21.9
 3 0 -12 236.92 20.66
 3 0 -12 249.35 19.05
 3 0 -11 233.22 24.58
 3 0 -11 294.2 23.94
 3 0 -11 259.15 24.76
 3 0 -11 278.28 22.16
 3 0 -11 282.17 22.71
 3 0 -11 323.7 29.02
 3 0 -11 303.3 24.26
 3 0 -11 231.8 22.71
 3 0 -10 416.38 34.18
 3 0 -10 328.28 29.38
 3 0 -10 356.77 29.03
 3 0 -10 359.18 29.46
 3 0 -10 396.05 32.69
 3 0 -10 410.26 30.99
 3 0 -10 417.52 31.3
 3 0 -9 176.94 14.52
 3 0 -9 164.69 14.15
 3 0 -9 139.34 14.81
 3 0 -8 6.07 13.34
 3 0 -8 8.08 7.18
 -3 0 8 5.57 9.97
 -3 0 7 -0.14 12.11
 3 0 -7 8.64 13.12
 -3 0 7 3.84 10.34
 3 0 -7 4.66 6.63
 3 0 -6 666.48 55.31
 3 0 -6 722.31 54.59
 3 0 -5 599.06 54.42
 3 0 -5 775.81 54.08
 3 0 -4 3179.09 240.38
 3 0 -3 1457.35 104.84
 3 0 -3 1596.76 105.69
 3 0 -2 2730.61 175.53
 3 0 -2 3084.01 176.36
 3 0 0 3112.26 235.64
 3 0 1 3202.51 239.7
 -3 0 -1 3125.98 239.72
 3 0 2 4684.83 299.37
 -3 0 -2 4775.72 299.34
 -3 0 -3 1640.54 116.26
 -3 0 -3 1618.24 117.42
 -3 0 -3 1568.42 116.19
 3 0 3 1546.79 116.85
 -3 0 -3 1285 116.35
 -3 0 -4 427.61 34.34
 3 0 4 391.54 32.46
 -3 0 -6 12.47 17.73
 -3 0 -6 19.45 12.14
 3 0 6 -2.91 17.76
 -3 0 -6 9.74 9.63
 -3 0 -7 -14.91 18.62
 3 0 7 6.24 20.08
 -3 0 -7 12.02 9.31
 -3 0 -7 3.65 12.91
 -3 0 -8 20.84 19.34
 -3 0 -8 14.52 12.67
 -3 0 -8 5.98 9.74
 3 0 8 15.55 18.41
 -3 0 -9 46.51 10.89
 3 0 9 78.39 18.46
 -3 0 -9 61.87 22.07
 -3 0 -10 424.46 29.18
 3 0 10 536.89 36.22
 -3 0 -10 498.24 38.02
 -3 0 -11 15.71 11.69
 3 0 11 41.24 16.67
 -3 0 -11 63.85 23.51
 3 0 12 34.25 15.72
 -3 0 -12 0.82 11.47
 3 0 13 6.03 15.08
 -3 0 -14 9.23 10.98
 -3 0 -14 9.85 9.23
 -3 0 -14 1.18 9.45
 -3 0 -15 4.07 9.42
 -3 0 -15 -3.06 7.69
 -3 0 -15 -8.39 8.23
 -3 0 -16 2.57 8.57
 -3 0 -16 3.73 5.65
 -3 0 -16 14.94 7.43
 -3 0 -17 4.34 5.46
 3 1 -20 2.33 7.04
 3 1 -20 -7.72 6.23
 3 1 -19 -7.83 7.99
 3 1 -19 -3.2 8.44
 3 1 -19 2.31 7.55
 3 1 -18 0.78 8.74
 3 1 -18 13.18 9.41
 3 1 -18 7.22 9.25
 3 1 -18 12.48 9.64
 3 1 -17 11.1 10.21
 3 1 -17 25.64 20.84
 3 1 -16 66.48 21.97
 3 1 -16 36.86 14.88
 3 1 -16 48.86 10.81
 3 1 -16 53.92 9.97
 3 1 -16 29.33 10.98
 3 1 -16 26.76 12.63
 3 1 -16 22.76 13.39
 3 1 -15 45.99 20.51
 3 1 -15 19.78 13.38
 3 1 -15 10.8 12.07
 3 1 -15 8.14 12.13
 3 1 -15 17.18 8.86
 3 1 -15 15.54 10.36
 3 1 -15 14.21 8.69
 3 1 -15 9.41 10.03
 3 1 -14 75.39 9.78
 3 1 -14 69.46 10.37
 -3 -1 14 63.97 12.65
 3 1 -14 58.27 11.54
 3 1 -14 51.87 11.48
 3 1 -14 52.89 14.45
 3 1 -14 71.72 11.94
 3 1 -14 114.93 21.1
 3 1 -14 58.29 13.18
 3 1 -14 52.2 13.62
 3 1 -13 198.02 20.73
 3 1 -13 246.28 20.87
 3 1 -13 209.37 23.06
 -3 -1 13 211.1 23.62
 3 1 -13 256.45 20.12
 3 1 -13 238.46 20.59
 3 1 -13 250.79 21.61
 3 1 -13 215.96 22.29
 3 1 -13 212.63 21.97
 3 1 -12 148.61 18.17
 3 1 -12 158.54 16.88
 3 1 -12 168.36 15.13
 3 1 -12 154.6 14.5
 3 1 -12 192.51 22.91
 3 1 -12 181.75 17.07
 3 1 -12 156.26 17.84
 3 1 -12 159.75 15.76
 3 1 -12 162.28 15.36
 3 1 -11 274.43 23.62
 3 1 -11 284.39 25.63
 3 1 -11 291.33 24.83
 3 1 -11 255.14 25.51
 3 1 -11 279.59 23.23
 3 1 -11 303.84 23.88
 3 1 -11 327 29.71
 3 1 -11 309.93 25.32
 3 1 -11 298.08 27.18
 3 1 -10 100.62 13.36
 3 1 -10 92.72 10.41
 3 1 -10 107.42 18.24
 3 1 -10 108.26 13.03
 3 1 -10 99.11 10.15
 3 1 -10 140.93 14.08
 3 1 -10 104.01 9.78
 3 1 -10 94.25 12.46
 3 1 -9 140.7 12.9
 -3 -1 9 124.62 15.86
 3 1 -9 138.23 13.28
 3 1 -9 137.55 12.65
 -3 -1 8 162.71 17.55
 3 1 -8 170.58 16.32
 3 1 -7 986.94 73.49
 3 1 -7 898.67 73.68
 3 1 -6 1088.61 83.87
 3 1 -5 1090.03 83.64
 3 1 -4 1677.69 127.59
 3 1 -3 1721.49 128.53
 3 1 -3 1661.03 128.16
 3 1 -2 362.33 30.38
 3 1 0 1571.25 118.81
 -3 -1 0 1533.83 119.7
 3 1 1 2369.5 180.06
 3 1 2 46.05 11.13
 -3 -1 -2 31.88 16.39
 3 1 3 60.37 12.62
 -3 -1 -3 50 18.26
 3 1 4 7.14 11.93
 -3 -1 -4 21 17.62
 3 1 6 158.85 21.83
 -3 -1 -6 184.85 23.96
 3 1 7 -8.1 15.94
 -3 -1 -7 2.75 9.92
 -3 -1 -7 8.41 19.2
 3 1 8 19.45 16.06
 -3 -1 -8 15.1 10.59
 -3 -1 -8 20 20.51
 3 1 9 233.78 24.2
 -3 -1 -9 153.67 17.57
 -3 -1 -9 183.6 27.69
 3 1 10 5.92 16.35
 -3 -1 -10 7.91 10.74
 -3 -1 -10 23.61 23.85
 -3 -1 -11 5.93 11.45
 -3 -1 -11 6.4 23.28
 3 1 11 28.8 16.21
 -3 -1 -12 4.65 11.82
 -3 -1 -12 25.38 25.08
 3 1 12 35.18 16.14
 3 1 13 -4.34 15.24
 -3 -1 -13 8.21 9.66
 -3 -1 -13 1.81 11.4
 -3 -1 -14 4.75 9.05
 -3 -1 -14 -3.75 10.32
 -3 -1 -14 13.92 8.61
 -3 -1 -15 4.03 7.75
 -3 -1 -15 12.34 9.78
 -3 -1 -15 2.52 6.71
 -3 -1 -16 17.3 7.44
 -3 -1 -16 19.31 6.78
 3 2 -20 16.76 7.96
 3 2 -20 4.3 6.56
 3 2 -19 0.84 8.28
 3 2 -19 -0.97 7.72
 3 2 -19 -2.94 9.34
 3 2 -19 11.02 8.72
 3 2 -18 -1.85 9.51
 3 2 -18 0.77 8.97
 3 2 -18 1.57 8.71
 3 2 -18 5.66 9.35
 3 2 -17 33.32 22.01
 3 2 -16 138.07 16.32
 3 2 -16 163.85 16.44
 3 2 -16 105.29 18.44
 3 2 -16 158.8 16.59
 3 2 -16 174.96 15.98
 3 2 -16 138.29 19.53
 3 2 -15 150.5 15.72
 3 2 -15 145.27 15.38
 3 2 -15 153.39 15.67
 3 2 -15 138.72 15.02
 3 2 -15 113.53 17.38
 3 2 -15 109.55 16.76
 3 2 -15 173.5 14.89
 3 2 -15 116.21 18.4
 -3 -2 15 105.8 17.42
 3 2 -15 204.11 25.26
 3 2 -14 91.35 11.6
 3 2 -14 92.41 11.91
 3 2 -14 108.02 21.34
 3 2 -14 65.74 14.64
 3 2 -14 71.16 13.53
 3 2 -14 61.59 13.59
 3 2 -14 73.48 10.55
 -3 -2 14 62.99 13.56
 3 2 -14 76.74 10.02
 3 2 -14 83.98 12.09
 3 2 -13 144.42 14.21
 3 2 -13 147.61 14.72
 3 2 -13 165.87 22.73
 3 2 -13 105.11 17.27
 3 2 -13 149.02 15.53
 3 2 -13 164.17 19.17
 3 2 -13 140.33 13.49
 3 2 -13 157.46 16.24
 3 2 -13 124.38 16.49
 3 2 -13 135.63 14.09
 3 2 -12 157.62 17.2
 3 2 -12 162.3 17.71
 3 2 -12 171.47 14.79
 3 2 -12 211.53 22.99
 3 2 -12 157.57 15.31
 3 2 -12 177.65 15.47
 3 2 -12 164.2 17.41
 3 2 -12 165.18 18.31
 3 2 -12 158.33 19.04
 3 2 -11 44.72 9.73
 3 2 -11 34.96 11.57
 3 2 -11 26.26 10.3
 3 2 -11 30.26 10.88
 3 2 -11 42.06 10.36
 3 2 -11 31.25 10.13
 3 2 -11 33.38 16.72
 3 2 -11 32.84 6.97
 3 2 -11 44.97 11.1
 3 2 -10 92.89 9.51
 3 2 -10 86.09 12.01
 3 2 -10 104.54 13.53
 3 2 -10 92.47 12.56
 3 2 -10 129.12 13.18
 3 2 -10 88.45 10.02
 3 2 -10 88.43 9.26
 3 2 -10 91.53 11.99
 3 2 -9 882.4 76.54
 3 2 -9 921.64 76.46
 3 2 -9 996.73 76.62
 3 2 -8 227.09 20.51
 3 2 -7 144.53 14.26
 3 2 -7 142.07 19.29
 3 2 -6 1708.88 117.27
 3 2 -6 1374.22 116.98
 3 2 -5 679.56 53.11
 3 2 -4 565.41 39.51
 3 2 -4 403.12 40.33
 -3 -2 1 179.73 22.5
 3 2 0 716.37 56.09
 -3 -2 -1 85.19 20.19
 3 2 1 78.56 12.41
 3 2 2 98.61 13.8
 -3 -2 -3 422.98 37.01
 3 2 3 382.3 33.55
 -3 -2 -5 366.4 35.19
 3 2 5 376.92 33.63
 -3 -2 -6 0.32 19.28
 3 2 6 0.41 13.33
 -3 -2 -7 23.25 20.65
 3 2 7 16.06 14.78
 3 2 8 54.22 16.53
 -3 -2 -8 38.49 11.64
 -3 -2 -8 31.64 22.03
 -3 -2 -9 130.94 15.97
 -3 -2 -9 157.17 26.75
 3 2 9 151.79 21.14
 -3 -2 -10 41.29 11.81
 3 2 10 51.42 16.74
 -3 -2 -10 37.2 24.05
 3 2 11 14.48 15.26
 -3 -2 -11 15.94 11.62
 -3 -2 -11 1.31 24.91
 -3 -2 -12 -1.65 23.98
 3 2 12 -5.92 14.97
 -3 -2 -13 10.67 10.91
 -3 -2 -13 -2.03 9.21
 -3 -2 -14 48.18 10.23
 -3 -2 -14 29.3 9.16
 -3 -2 -15 21.1 8.58
 -3 -2 -15 23.35 7.79
 -3 -2 -16 50.48 7.07
 3 3 -20 2.8 7.8
 3 3 -20 -0.33 6.53
 3 3 -19 9.18 8.71
 3 3 -19 -2.49 8.3
 3 3 -19 2.8 8.6
 3 3 -19 3.3 7.53
 3 3 -18 0.54 9.28
 3 3 -18 7.24 8.66
 3 3 -18 0.92 9.37
 3 3 -18 5.91 8.45
 3 3 -17 48.17 22.53
 3 3 -16 229.4 21.8
 3 3 -16 211.87 21.2
 3 3 -16 218.19 21.59
 3 3 -16 288.84 21.54
 3 3 -16 239.16 21.75
 3 3 -16 297.89 31.08
 3 3 -16 201.14 24.68
 -3 -3 15 35.56 11.31
 3 3 -15 46.15 10.62
 3 3 -15 42.33 10.03
 3 3 -15 37.74 13.02
 3 3 -15 22.95 11.92
 3 3 -15 40.22 8.95
 3 3 -15 82.23 20.84
 3 3 -15 61.11 10.84
 3 3 -15 45.5 8.77
 3 3 -15 29.5 14.2
 3 3 -14 7.53 10.93
 3 3 -14 7.1 18.81
 3 3 -14 -1.9 8.15
 3 3 -14 -3.63 12.64
 3 3 -14 1.61 9.39
 3 3 -14 3.88 11.12
 3 3 -14 5.41 11.76
 3 3 -14 9.59 6.44
 3 3 -14 5.79 7.2
 3 3 -13 108.77 14.66
 3 3 -13 89.35 14.03
 3 3 -13 112.77 13.11
 3 3 -13 79.36 14.98
 3 3 -13 103.57 10.65
 3 3 -13 105.55 15.99
 3 3 -13 106.16 13.28
 3 3 -13 105.06 11.77
 3 3 -13 135.58 21.01
 3 3 -13 103.04 11.48
 3 3 -12 116.78 13.71
 3 3 -12 92.3 13.67
 3 3 -12 93.76 10.93
 3 3 -12 116.77 14.71
 3 3 -12 79.44 11.81
 3 3 -12 95.51 10.55
 3 3 -12 106.04 14.23
 3 3 -12 137.59 19.86
 3 3 -12 105.27 10.26
 3 3 -12 88.65 13.23
 3 3 -12 112.72 12.76
 3 3 -11 319.48 26.2
 3 3 -11 244.49 26.68
 3 3 -11 344.36 26.68
 3 3 -11 322.6 26.65
 3 3 -11 312.18 27.21
 3 3 -11 313.98 28.03
 3 3 -11 467.7 28.99
 3 3 -11 358.44 27.95
 3 3 -11 382.63 28.09
 3 3 -11 353.45 31.31
 3 3 -11 304.62 29.2
 3 3 -10 736.71 61.18
 3 3 -10 640.19 59.27
 3 3 -10 848.91 59.58
 3 3 -10 767.42 58.88
 3 3 -10 763.59 59.17
 3 3 -10 725.32 58.61
 3 3 -10 721.94 58.89
 3 3 -9 888.59 67.44
 3 3 -9 869.47 67.56
 3 3 -8 1279.63 91.01
 3 3 -8 1062.38 90.86
 3 3 -7 873.19 62.6
 3 3 -7 699.68 63.23
 3 3 -6 869.13 67.82
 3 3 -5 89.09 10.6
 3 3 -3 250.26 22.03
 3 3 -3 248.94 22.45
 -3 -3 2 122.53 26.74
 -3 -3 1 37.25 24.77
 3 3 0 44.64 10.67
 -3 -3 -1 447.99 40.94
 3 3 1 452.72 36.96
 3 3 2 357.21 30.59
 3 3 3 296.46 26.65
 3 3 4 332.94 29.9
 -3 -3 -4 244.54 31
 3 3 5 175.46 20.18
 -3 -3 -5 162.02 23.6
 3 3 5 140.82 18.87
 -3 -3 -6 7.36 19.98
 3 3 6 11.07 13.06
 3 3 6 1.53 10.96
 -3 -3 -7 70.7 22.09
 3 3 7 62.52 15.36
 3 3 7 51.28 10.66
 3 3 8 19.58 15.11
 -3 -3 -8 2.08 22.83
 -3 -3 -8 13.97 11.49
 3 3 9 82.09 17.51
 -3 -3 -9 72.15 25.13
 -3 -3 -9 61.13 13.06
 -3 -3 -10 137.12 26.35
 -3 -3 -10 90.02 13.91
 3 3 10 89.43 18.54
 -3 -3 -11 29.11 24.91
 3 3 11 -0.98 14.69
 -3 -3 -12 -2.87 10.94
 -3 -3 -13 53.8 10.37
 -3 -3 -13 65.28 11.76
 -3 -3 -14 82.16 10.99
 -3 -3 -14 97.56 11.69
 -3 -3 -15 43.76 7.58
 3 4 -20 0.65 6.53
 3 4 -20 7.67 7.8
 3 4 -19 6.06 7.41
 3 4 -19 -1.86 8.47
 3 4 -19 4.73 8.17
 3 4 -19 -0.77 8.81
 3 4 -18 17.09 8.45
 3 4 -18 13.19 9.22
 3 4 -18 11.01 8.65
 3 4 -17 551.33 50.85
 3 4 -16 125.09 14.63
 3 4 -16 124.36 14.85
 3 4 -16 154.86 14.22
 3 4 -16 118.15 14.16
 3 4 -15 22.77 9.72
 3 4 -15 2.34 13.7
 3 4 -15 15.79 7.45
 3 4 -15 23.52 8.79
 3 4 -15 13.88 12.19
 3 4 -15 12.04 7.44
 3 4 -15 16.51 9.37
 3 4 -15 15.87 9.66
 3 4 -15 19.05 9.62
 3 4 -15 28.33 20.35
 3 4 -14 6.28 9.56
 3 4 -14 4.13 12.78
 3 4 -14 7.94 6.93
 3 4 -14 18.97 9.47
 3 4 -14 9.08 19.79
 3 4 -14 0.7 7.8
 3 4 -14 2.6 9.06
 3 4 -14 11.51 6.55
 3 4 -14 10.55 10.67
 3 4 -14 7.47 10.47
 3 4 -13 8.42 9.44
 3 4 -13 12.38 5.97
 3 4 -13 6.65 9.09
 3 4 -13 9.32 10.42
 3 4 -13 30.77 18.34
 3 4 -13 8.28 6.25
 3 4 -13 10.96 10.2
 3 4 -13 2.34 7.25
 3 4 -13 11.32 12.08
 3 4 -13 9.8 8.83
 3 4 -12 198.79 17.21
 3 4 -12 168.44 18.07
 3 4 -12 210.57 17.81
 3 4 -12 180.46 17.83
 3 4 -12 196.44 21.08
 3 4 -12 278.5 20.88
 3 4 -12 233.36 19
 3 4 -12 220.44 25.12
 3 4 -12 187.55 19.44
 3 4 -12 220.03 20.33
 3 4 -12 202.88 19.33
 3 4 -11 1084.07 85.27
 3 4 -11 999.1 85.32
 3 4 -11 1091.74 85.61
 3 4 -11 1122.3 85.62
 3 4 -11 1049.04 88.04
 3 4 -11 1408.47 86.87
 3 4 -11 1234.02 85.75
 3 4 -11 1082.59 88.35
 3 4 -11 1155.41 85.77
 3 4 -11 1035.57 86.05
 3 4 -10 703.92 54.43
 3 4 -10 678.04 56.51
 3 4 -10 651.25 53.91
 3 4 -10 819.65 55.38
 3 4 -10 629.52 54.07
 3 4 -10 653.96 54.08
 3 4 -10 739.55 54.69
 3 4 -10 825.35 54.65
 3 4 -9 1861.81 138.17
 3 4 -9 1756.05 137.99
 3 4 -9 1848.82 138.33
 3 4 -8 704.32 53.03
 3 4 -8 639.75 54.28
 3 4 -7 198.86 18.65
 3 4 -6 11.18 6.94
 3 4 -6 14.29 9.55
 3 4 -5 271.25 24.12
 3 4 -5 275.53 24.85
 3 4 -4 352.53 30.35
 3 4 -3 237.62 22.33
 -3 -4 3 239.43 32.81
 3 4 -3 243.37 21.93
 3 4 -2 58.99 11.26
 -3 -4 2 72.48 32.3
 3 4 -1 203.2 18.93
 -3 -4 1 179.61 33.44
 3 4 0 615.12 48.75
 -3 -4 0 616.44 52.83
 3 4 1 1465.86 112.44
 3 4 2 168.24 17.67
 3 4 2 191.17 18.37
 3 4 3 561.03 45.09
 -3 -4 -3 550.29 48.5
 3 4 4 315.41 27.71
 -3 -4 -4 299.09 32.59
 3 4 4 296.06 27.88
 3 4 5 6.99 11.67
 -3 -4 -5 13 20.17
 3 4 5 0.67 12.6
 3 4 6 228.98 23.19
 -3 -4 -6 222.8 28.23
 3 4 6 200.13 20.38
 3 4 7 41.18 10.86
 3 4 7 67.12 15.1
 -3 -4 -7 53.73 23.28
 3 4 8 354.52 30.95
 -3 -4 -8 300.55 35.71
 -3 -4 -8 289.09 27.14
 3 4 9 183.43 21.98
 -3 -4 -9 182.92 29.24
 -3 -4 -9 147.25 17.78
 3 4 10 11.35 14.38
 -3 -4 -10 4.86 11.53
 -3 -4 -10 25.52 25.32
 -3 -4 -11 6.55 11.24
 -3 -4 -12 21.63 10.67
 -3 -4 -13 101.79 12.8
 -3 -4 -13 109.63 12.44
 -3 -4 -14 52.44 8.66
 -3 -4 -14 46.7 8.45
 -3 -4 -15 23.36 5.39
 3 5 -20 -12.15 8.07
 3 5 -20 -2.19 6.33
 3 5 -20 -10.7 7.85
 3 5 -19 3.29 7.89
 3 5 -19 0.78 7.3
 3 5 -19 11.53 8.4
 3 5 -18 108.25 12.44
 3 5 -18 67.88 11.59
 3 5 -18 124.3 11.99
 3 5 -18 85.06 12.95
 3 5 -18 106.98 12.29
 3 5 -16 84.57 22.58
 3 5 -16 57.24 11.03
 3 5 -16 70.42 10.31
 3 5 -16 48.42 10.74
 3 5 -16 57.15 9.4
 3 5 -16 52.96 9.58
 3 5 -16 71.1 10.78
 3 5 -15 94.18 22.47
 3 5 -15 84.63 11.86
 3 5 -15 65.4 10.31
 3 5 -15 74.42 9.93
 3 5 -15 50 10.93
 3 5 -15 65.5 9.26
 3 5 -15 72.61 11.2
 3 5 -15 73.53 15.23
 3 5 -14 32.07 10.15
 3 5 -14 33.86 8.24
 3 5 -14 27.17 9.54
 3 5 -14 26.76 9.46
 3 5 -14 24.72 6.8
 3 5 -14 31.06 7.65
 3 5 -14 33.95 11.81
 3 5 -13 57.24 8.27
 3 5 -13 96.81 14.45
 3 5 -13 81.43 11.39
 3 5 -13 81.29 11.03
 3 5 -13 70.25 9.1
 3 5 -13 76.48 11.84
 3 5 -13 59.44 9.26
 3 5 -13 59.56 12.81
 3 5 -13 61.12 11.03
 3 5 -13 50.87 20.8
 3 5 -12 501.18 45.92
 3 5 -12 470.42 40.34
 3 5 -12 461.36 40.91
 3 5 -12 606.97 42.45
 3 5 -12 478.65 40.73
 3 5 -12 503.28 40.5
 3 5 -12 534.85 40.6
 3 5 -12 489.94 39.98
 3 5 -12 528.03 43.98
 3 5 -12 613.19 41.02
 3 5 -11 974.48 65.58
 3 5 -11 772.01 65.57
 3 5 -11 751.63 65.25
 3 5 -11 852.32 65.23
 3 5 -11 819.66 65.13
 3 5 -11 1055.76 66.71
 3 5 -11 820.64 64.9
 3 5 -11 796.41 67.78
 3 5 -10 690.9 56.46
 3 5 -10 760.22 56.67
 3 5 -10 767.18 56.9
 3 5 -10 681.2 58.88
 3 5 -10 818.33 57.7
 3 5 -10 760.67 57.2
 3 5 -9 107.12 12.54
 3 5 -9 123.24 13.4
 3 5 -9 101.88 10.1
 3 5 -9 112.64 12.35
 3 5 -9 95.67 11.08
 3 5 -9 131.91 14.03
 3 5 -8 141.81 14.79
 3 5 -8 126.33 14.08
 3 5 -8 129.25 11.74
 3 5 -7 8.19 7.13
 3 5 -7 5.21 9.64
 3 5 -6 537.76 46.21
 3 5 -6 577.3 45.62
 3 5 -5 152.45 18.07
 3 5 -4 4.22 10.97
 -3 -5 3 0.22 27.63
 3 5 -3 14.5 10.93
 3 5 -3 0.61 10.33
 3 5 -2 222.68 21.2
 -3 -5 2 170.3 34.39
 3 5 -1 2973.36 226.51
 3 5 0 1020.03 80.81
 3 5 0 981.35 80.01
 3 5 0 1081.63 79.35
 3 5 1 672.03 54.49
 3 5 1 704.31 53.75
 3 5 2 634.8 49.84
 -3 -5 -3 316.01 35.56
 3 5 3 349.47 30.19
 3 5 3 381.27 30.92
 -3 -5 -4 56.13 22.79
 3 5 4 68.21 13.26
 3 5 4 80.49 13.53
 -3 -5 -5 108.06 23.48
 3 5 5 91.24 13.65
 3 5 5 75.26 15.08
 -3 -5 -6 19.7 22.85
 3 5 6 40.25 11.37
 3 5 6 23.5 13.28
 3 5 7 379.86 31.14
 -3 -5 -7 284.55 36.29
 3 5 7 299.76 27.01
 -3 -5 -8 206.18 22.25
 -3 -5 -8 245.58 32.4
 3 5 8 265.71 25.33
 3 5 8 232.65 20.72
 -3 -5 -9 23.81 25.29
 3 5 9 45.22 14.67
 -3 -5 -9 37.82 12.58
 -3 -5 -10 9.07 11.27
 -3 -5 -10 0.44 25.07
 3 5 10 13.62 13.98
 -3 -5 -11 6.65 10.69
 -3 -5 -11 0.62 10.44
 -3 -5 -12 37.47 10.21
 -3 -5 -13 30.04 8.46
 -3 -5 -13 32.21 7.98
 -3 -5 -14 11.26 5.68
 3 6 -20 30.79 7.95
 3 6 -19 3.98 7.99
 3 6 -19 4.01 7.13
 3 6 -19 8.12 7.4
 3 6 -19 9.15 7.27
 3 6 -18 10.61 8.13
 3 6 -18 15.65 9.72
 3 6 -18 16.24 8.67
 3 6 -18 11.11 7.7
 3 6 -18 20.85 9.14
 3 6 -18 33.6 7.89
 3 6 -16 40.3 8.03
 3 6 -16 35.66 9.47
 3 6 -16 23.02 9.92
 3 6 -16 28.26 13.49
 3 6 -16 40.1 8.57
 3 6 -16 36.39 8.94
 3 6 -16 44.08 10.46
 3 6 -16 10.85 8.85
 3 6 -15 29.62 7.15
 3 6 -15 18.47 9.19
 3 6 -15 34.01 9.82
 3 6 -15 14.24 10.96
 3 6 -15 24.53 7.58
 3 6 -15 32.18 8.43
 3 6 -15 24.42 10.37
 3 6 -14 16.75 6.26
 3 6 -14 21.2 8.97
 3 6 -14 30.43 11.44
 3 6 -14 21.2 7.11
 3 6 -14 19.12 10.03
 3 6 -14 19.3 7.61
 3 6 -14 18.28 9.65
 3 6 -13 436.13 33.17
 3 6 -13 440.86 33.24
 3 6 -13 482.74 33.69
 3 6 -13 370.31 32.68
 3 6 -13 339.59 32.85
 3 6 -13 411.05 36.71
 3 6 -13 336.11 39.78
 3 6 -13 415.82 32.38
 3 6 -12 298.13 29.23
 3 6 -12 371.58 32.52
 3 6 -12 396.13 29.74
 3 6 -12 353.69 28.42
 3 6 -12 311.83 28.79
 3 6 -12 373.24 28.96
 3 6 -12 407.82 29.36
 3 6 -11 111.96 12.26
 3 6 -11 102.22 9.9
 3 6 -11 79.97 10.85
 3 6 -11 86.87 12.02
 3 6 -11 103.45 12.2
 3 6 -11 97.31 9.78
 3 6 -11 91.5 13.27
 3 6 -10 86.23 11.05
 3 6 -10 85.71 11.38
 3 6 -10 82.02 8.55
 3 6 -10 85.31 11.12
 3 6 -10 74.71 11.4
 3 6 -10 57.95 10.82
 3 6 -9 555.87 41.81
 3 6 -9 527.56 39.02
 3 6 -9 544.95 39.7
 3 6 -9 450.38 38.75
 3 6 -9 585.45 41.48
 3 6 -9 446.96 38.66
 3 6 -9 510.79 39.75
 3 6 -8 214.3 20.06
 3 6 -8 235.3 20.21
 3 6 -8 213.92 18.64
 3 6 -8 237.19 18.4
 3 6 -8 207.96 18.74
 3 6 -8 206.23 20.86
 3 6 -7 369.01 27.13
 3 6 -7 326.37 26.87
 3 6 -7 340.46 26.99
 3 6 -7 338.2 27.28
 3 6 -7 280.04 28.46
 3 6 -6 254.61 21.7
 3 6 -6 244.86 20.82
 3 6 -5 168.4 16.53
 3 6 -5 144.77 14.32
 3 6 -4 24.1 11.55
 3 6 -4 20.3 7.75
 -3 -6 3 709.7 66.51
 3 6 -3 664.17 52.76
 3 6 -3 705.96 53.14
 3 6 -2 1630.38 125.41
 3 6 -2 1672.19 125.32
 3 6 -1 1550.78 117.55
 3 6 -1 1543.07 117.25
 3 6 0 472.52 38.6
 3 6 0 497.61 37.98
 3 6 1 347.71 29.15
 3 6 1 357.18 28
 3 6 2 520.03 41.4
 -3 -6 -2 507.66 47.17
 -3 -6 -3 59.58 23.97
 3 6 3 76.87 12.51
 3 6 3 81.42 13.3
 -3 -6 -4 85.63 24.02
 3 6 4 77.15 13.49
 3 6 4 69.14 12.61
 -3 -6 -5 149.18 27.63
 3 6 5 157.17 19.35
 3 6 5 174.41 17.41
 -3 -6 -6 605.26 58.71
 3 6 6 693.57 55.16
 3 6 6 672.02 52.68
 -3 -6 -7 176.07 30.36
 3 6 7 225.23 22.64
 3 6 7 189.09 18.97
 3 6 8 20.92 9.54
 3 6 8 24.62 13.71
 -3 -6 -8 14.04 12.48
 -3 -6 -8 15.34 24.91
 3 6 9 21.78 13.43
 -3 -6 -9 14.74 25.22
 -3 -6 -10 45.75 11.49
 -3 -6 -11 21.24 10.54
 -3 -6 -11 54.47 10.43
 -3 -6 -12 5.2 7.48
 -3 -6 -12 4.96 9.21
 -3 -6 -13 5.44 5.67
 3 7 -20 3.26 6.95
 3 7 -19 5.43 6.52
 3 7 -19 -13.64 8.49
 3 7 -19 3.52 6.8
 3 7 -19 -7.27 6.88
 3 7 -19 1.47 7.63
 3 7 -18 13.13 8.97
 3 7 -18 17.11 10.23
 3 7 -18 11.73 7.12
 3 7 -18 12.77 7.18
 3 7 -18 0.97 8.41
 3 7 -18 11.05 8.13
 3 7 -17 28 11.76
 3 7 -16 48.42 13.43
 3 7 -16 40.02 10.38
 3 7 -16 38.48 11.18
 3 7 -16 37.22 8.9
 3 7 -16 31.51 9.19
 3 7 -16 47.88 8.43
 3 7 -16 39.07 7.89
 3 7 -15 32.81 12.06
 3 7 -15 37.24 10.44
 3 7 -15 40.18 10.85
 3 7 -15 27.94 8.24
 3 7 -15 20.76 8.65
 3 7 -15 34.41 7.48
 3 7 -15 32.13 7.07
 3 7 -14 4.46 7.07
 3 7 -14 -0.17 10.06
 3 7 -14 12.98 9.74
 3 7 -14 13.2 5.99
 3 7 -14 2.37 6.2
 3 7 -14 1.94 9.7
 3 7 -13 124.98 12.32
 3 7 -13 129.17 14.14
 3 7 -13 118.25 16.11
 3 7 -13 130.02 11.63
 3 7 -13 113.25 14.43
 3 7 -13 102.91 12.44
 3 7 -12 23.41 6.14
 3 7 -12 25.17 7.44
 3 7 -12 30.76 10.06
 3 7 -12 29.02 6.16
 3 7 -12 37.48 10.02
 3 7 -12 34.71 10.35
 3 7 -11 163.85 17.77
 3 7 -11 137.98 14.94
 3 7 -11 168.31 14.42
 3 7 -11 171.37 16.15
 3 7 -11 161.28 14.16
 3 7 -11 154.23 16.41
 3 7 -10 817.21 65.03
 3 7 -10 936.7 68.63
 3 7 -10 926.97 65.62
 3 7 -10 899.18 65.89
 3 7 -10 776.82 64.88
 3 7 -10 887.01 66.05
 3 7 -10 842.79 65.95
 3 7 -9 753.99 70.95
 3 7 -9 1000.76 72.02
 3 7 -9 992.9 69.1
 3 7 -9 849.62 68.53
 3 7 -9 832.6 68.52
 3 7 -9 965.51 69.57
 3 7 -9 966.66 69.64
 3 7 -8 535.89 51.64
 3 7 -8 682.51 52.03
 3 7 -8 651.72 49.21
 3 7 -8 624.16 48.75
 3 7 -8 598.1 48.81
 3 7 -8 571.52 49.8
 3 7 -8 741.48 49.58
 3 7 -7 522.88 45.27
 3 7 -7 533.54 41.63
 3 7 -7 522.95 44.61
 3 7 -7 503.5 41.9
 3 7 -7 465.62 44.44
 3 7 -7 594.94 41.8
 3 7 -6 11.09 7.58
 3 7 -6 16.53 10.43
 3 7 -6 20.86 13.7
 3 7 -6 10.02 5.36
 3 7 -6 3.32 10.46
 3 7 -5 235 30.41
 3 7 -5 190.83 18
 3 7 -5 262.01 23.32
 3 7 -4 467.71 42.75
 3 7 -4 442.22 35.52
 3 7 -4 463.48 37.28
 3 7 -3 1302.35 109.01
 3 7 -3 1380.8 105.55
 3 7 -3 1418.3 105.75
 3 7 -2 837.01 70.3
 3 7 -2 859.53 67.41
 3 7 -2 905.95 67.34
 3 7 -1 284.19 26.44
 3 7 -1 286.08 24.04
 3 7 -1 289.01 23.52
 3 7 0 144.65 16.51
 3 7 0 143.86 14.9
 3 7 0 150.58 13.66
 3 7 1 75.28 11.69
 3 7 1 85.77 9.65
 -3 -7 -2 185.11 29.37
 3 7 2 213.05 18.97
 3 7 2 194.28 17
 3 7 3 20.7 10.58
 -3 -7 -3 21.61 23.98
 -3 -7 -4 305.09 36.94
 3 7 4 336.46 28.29
 -3 -7 -5 489.24 49.88
 3 7 5 542.75 42.75
 -3 -7 -6 171.52 28.89
 3 7 6 124.5 15.03
 3 7 7 9.86 9.62
 -3 -7 -7 31.3 25.36
 3 7 8 1.38 9.24
 -3 -7 -8 0.45 24.62
 3 7 9 11.43 8
 -3 -7 -9 13.17 11.46
 -3 -7 -10 21.63 10.04
 -3 -7 -11 -9.56 8.76
 -3 -7 -11 -4.59 9.19
 -3 -7 -12 -1.06 6.34
 3 8 -20 4.7 6.35
 3 8 -19 1.51 6.09
 3 8 -19 16.25 7.87
 3 8 -19 7.32 6.5
 3 8 -18 28.33 7.47
 3 8 -18 20.82 10.65
 3 8 -18 32.25 8.57
 3 8 -18 38.19 7.4
 3 8 -17 33.26 7.32
 3 8 -17 15.8 10.34
 3 8 -17 21.66 12.23
 3 8 -16 55.2 9.53
 3 8 -16 70.81 13.98
 3 8 -16 63.95 9.37
 3 8 -16 47.25 12.13
 3 8 -16 57.03 11.8
 3 8 -16 72.31 8.75
 3 8 -15 47.84 9.15
 3 8 -15 63.19 13.21
 3 8 -15 64.29 8.91
 3 8 -15 50.79 12.03
 3 8 -15 55.7 11.46
 3 8 -15 59.63 8.18
 3 8 -14 12.34 7.08
 3 8 -14 16.24 10.47
 3 8 -14 14.63 6.49
 3 8 -14 14.56 5.87
 3 8 -14 14.79 10.49
 3 8 -14 5.85 10.5
 3 8 -13 76.08 12.53
 3 8 -13 66.2 12.78
 3 8 -13 80.5 12.42
 3 8 -13 68.68 8.86
 3 8 -13 52.35 9.02
 3 8 -13 68.15 8.18
 3 8 -12 338.73 26.43
 3 8 -12 323.09 28.32
 3 8 -12 290.57 26.86
 3 8 -12 353.2 27.07
 3 8 -12 310.89 28.18
 3 8 -12 375.94 31.38
 3 8 -11 665.49 48.99
 3 8 -11 572.16 44.6
 3 8 -11 633.95 45.21
 3 8 -11 531.04 44.42
 3 8 -11 586.04 45.89
 3 8 -11 542.94 45.04
 3 8 -10 968.24 75.05
 3 8 -10 885.18 76.56
 3 8 -10 1003.92 74.6
 3 8 -10 889.08 73.86
 3 8 -10 1065.8 74.6
 3 8 -10 1069.6 77.88
 3 8 -9 495.61 34.18
 3 8 -9 425.7 33.53
 3 8 -9 438.7 33.98
 3 8 -9 442.74 37.11
 3 8 -9 384.42 33.61
 3 8 -9 340.85 36.29
 3 8 -8 349.48 24.96
 3 8 -8 220.21 26.75
 3 8 -8 334.96 25.09
 3 8 -8 293.41 27.78
 3 8 -8 282.3 25.12
 3 8 -8 272.19 28.12
 3 8 -8 312.03 24.92
 3 8 -7 3.88 7.52
 3 8 -7 -3.41 11.25
 3 8 -7 -1.25 8.87
 3 8 -7 12.87 8.3
 3 8 -7 -0.7 11
 3 8 -7 4.18 5.65
 3 8 -6 404.58 36.59
 3 8 -6 426.07 41.16
 3 8 -6 449.36 35.72
 3 8 -6 481.88 35.4
 3 8 -5 490.02 45.57
 3 8 -5 441.39 40.17
 3 8 -5 520.36 38.78
 3 8 -4 244.87 24.64
 3 8 -4 208.54 19.65
 3 8 -4 182.7 17.58
 3 8 -3 368.04 31.57
 3 8 -3 307.35 26.93
 3 8 -3 347.31 27.43
 3 8 -2 23.12 10.97
 3 8 -2 30.16 8.45
 3 8 -2 28.84 8.5
 3 8 -1 10.99 9.72
 3 8 -1 13.65 8.52
 3 8 -1 9.46 7.59
 3 8 0 160.01 19.09
 3 8 0 168.71 16.06
 3 8 0 206.51 17.21
 3 8 1 141.22 13.72
 3 8 1 151.41 15.34
 3 8 2 65.51 9.2
 -3 -8 -2 56.66 26.08
 3 8 2 87.29 11.95
 -3 -8 -3 383.59 41.3
 3 8 3 401.62 32.95
 -3 -8 -4 197.84 29.65
 3 8 4 163.44 17.39
 -3 -8 -5 90.51 26.24
 3 8 5 78.18 12.38
 -3 -8 -6 1.86 24.89
 3 8 6 4.17 9.78
 -3 -8 -7 22.56 25.24
 3 8 7 21.09 9.62
 -3 -8 -8 24.84 11.77
 3 8 8 16.34 8.64
 3 8 9 8.04 7.07
 -3 -8 -10 11.16 8.79
 -3 -8 -11 79.33 9.22
 3 9 -20 2.29 5.41
 3 9 -19 9.01 5.84
 3 9 -19 7.66 7.43
 3 9 -18 26.93 6.98
 3 9 -18 28.01 8.1
 3 9 -17 13.45 6.61
 3 9 -17 7.96 10.5
 3 9 -17 4.34 7.24
 3 9 -17 11.26 10.89
 3 9 -16 13.59 10.75
 3 9 -15 32.4 7.96
 3 9 -15 32.82 11.77
 3 9 -15 34.29 7.42
 3 9 -15 39.23 11.51
 3 9 -14 172.15 15.28
 3 9 -14 135.17 14.86
 3 9 -14 153.69 14.13
 3 9 -14 196.48 20.19
 3 9 -14 180.32 17.88
 3 9 -13 278.56 21.53
 3 9 -13 217.62 21.21
 3 9 -13 246.26 20.53
 3 9 -13 281.07 26.18
 3 9 -13 246.99 23.57
 3 9 -12 434.27 31.77
 3 9 -12 376.13 30.85
 3 9 -12 366.86 31.48
 3 9 -12 446.48 35.9
 3 9 -12 365.7 33.16
 3 9 -11 880.36 59.45
 3 9 -11 785.42 59.19
 3 9 -11 863.52 63.11
 3 9 -11 685.03 60.13
 3 9 -11 692.99 58.56
 3 9 -11 758.48 58.68
 3 9 -10 535.55 42.66
 3 9 -10 438.15 38.53
 3 9 -10 537.03 39.07
 3 9 -10 519.25 38.93
 3 9 -10 449.03 41.54
 3 9 -9 150.19 18.85
 3 9 -9 168.16 18.41
 3 9 -9 162.85 14.89
 3 9 -9 147.54 15.46
 3 9 -9 159.91 15.11
 3 9 -9 189.1 15.21
 3 9 -8 0.76 5.17
 3 9 -8 1.18 7.56
 3 9 -8 -0.11 8.34
 3 9 -8 1.33 5.93
 3 9 -8 -0.96 10.82
 3 9 -8 1.58 7.91
 3 9 -7 395.29 36.86
 3 9 -7 379.17 33.74
 3 9 -7 369.16 37.36
 3 9 -7 437.58 33.53
 3 9 -7 454.07 33.24
 3 9 -6 247.29 23.21
 3 9 -6 277.52 21.64
 3 9 -6 245.16 27.32
 3 9 -6 265.46 22.35
 3 9 -5 60.09 11.21
 3 9 -5 63.97 15.66
 3 9 -5 60.54 9.55
 3 9 -4 184.38 22.1
 3 9 -4 194.95 17.69
 3 9 -4 173.24 16.71
 3 9 -3 -1.77 8.19
 3 9 -3 -20.72 12.31
 3 9 -3 -0.12 8.76
 -3 -9 3 0.4 29.61
 3 9 -2 21.8 8.75
 3 9 -2 14.49 11.44
 3 9 -2 27.4 8.69
 -3 -9 2 47.96 27.52
 3 9 -1 5.84 8.88
 3 9 -1 14.59 10.33
 3 9 -1 2.25 8.05
 3 9 0 113.1 12.84
 -3 -9 0 91.89 26.02
 3 9 0 93.04 11.33
 3 9 1 48.17 10.94
 -3 -9 -1 70.82 26.39
 3 9 1 55.11 8.94
 -3 -9 -2 79.02 26.48
 3 9 2 57.61 11.21
 -3 -9 -3 9.52 25
 3 9 3 -3.03 10.11
 -3 -9 -4 19.37 24.86
 3 9 4 7.73 9.98
 -3 -9 -5 51.89 24.85
 3 9 5 34.06 10.47
 -3 -9 -6 25.35 24.82
 3 9 6 23.54 9.69
 -3 -9 -7 11.88 11.47
 3 9 7 14.25 8.74
 -3 -9 -8 2.95 10.01
 3 9 8 4.48 7.22
 -3 -9 -9 12.14 8.1
 -3 -9 -9 7.57 8.8
 3 9 9 8.88 5.65
 -3 -9 -10 92.19 10.22
 3 10 -20 3.53 4.96
 3 10 -19 -2.01 5.33
 3 10 -19 -2.24 6.84
 3 10 -18 20.26 6.47
 3 10 -18 24.26 7.51
 3 10 -17 9.22 6.25
 3 10 -17 10.11 7.23
 3 10 -16 59.37 12.9
 3 10 -15 106.35 11.33
 3 10 -15 93.02 15.37
 3 10 -15 95.94 11.26
 3 10 -15 101.83 15.69
 3 10 -14 726.36 48.99
 3 10 -14 518.44 49.68
 3 10 -14 573.8 48.2
 3 10 -14 680.13 53.13
 3 10 -13 594.37 51.02
 3 10 -13 712 51.52
 3 10 -13 700.98 55.75
 3 10 -12 492.52 39.8
 3 10 -12 503.12 40.04
 3 10 -12 531.05 44.03
 3 10 -11 356.17 27.83
 3 10 -11 350.94 27.62
 3 10 -11 365.68 31.75
 3 10 -11 302.58 27.39
 3 10 -10 5.83 5.42
 3 10 -10 -5.8 9.22
 3 10 -10 3.04 6.44
 3 10 -10 18.9 11.05
 3 10 -10 5.32 8.06
 3 10 -9 6.26 5.54
 3 10 -9 7.47 7.63
 3 10 -9 3.43 8.42
 3 10 -9 6.89 6.19
 3 10 -9 5.53 8.33
 3 10 -9 3.9 10.75
 3 10 -8 183.19 15.1
 3 10 -8 132.3 18.25
 3 10 -8 152.95 15.37
 3 10 -8 134.01 14.61
 3 10 -8 153.05 19.25
 3 10 -8 174.12 14.4
 3 10 -7 97.62 11.57
 3 10 -7 95.35 12.51
 3 10 -7 109.8 16.81
 3 10 -7 104.9 10.37
 3 10 -6 27.63 8.59
 3 10 -6 24.69 9.49
 3 10 -6 29.93 12.39
 3 10 -5 36.54 8.98
 3 10 -5 34.89 9.83
 3 10 -5 12.82 12.56
 3 10 -4 1.56 8.48
 3 10 -4 6.35 8.88
 3 10 -4 19.4 12.02
 3 10 -3 75.9 10.89
 3 10 -3 85.79 11.2
 3 10 -3 69.11 14.8
 3 10 -2 1.56 8.88
 3 10 -2 0.23 8.43
 -3 -10 2 12.41 24.61
 3 10 -2 6.88 10.72
 3 10 -1 53.19 10.24
 3 10 -1 42.06 9.27
 -3 -10 1 59.41 25.86
 3 10 -1 45.83 12.62
 3 10 0 19.36 9.57
 -3 -10 0 -1.75 26.64
 3 10 0 8.49 7.89
 3 10 1 24.31 10.04
 -3 -10 -1 25.56 25.97
 3 10 1 15.9 7.8
 3 10 2 35.42 10.26
 -3 -10 -2 9.5 25.14
 3 10 3 3.27 9.63
 -3 -10 -3 -5.9 24.54
 -3 -10 -4 82.98 27.08
 -3 -10 -5 106.24 26.89
 3 10 5 104.74 12.81
 3 10 6 28.24 8.91
 -3 -10 -6 27.1 11.62
 3 10 7 3.45 7.38
 -3 -10 -7 -2.4 10
 -3 -10 -8 31.82 9.1
 3 10 8 17.38 6.43
 -3 -10 -9 103.36 11.06
 3 11 -20 -0.46 4.42
 3 11 -19 8.4 6.56
 3 11 -19 12.29 5.16
 3 11 -18 36.51 7.7
 3 11 -18 42.42 6.99
 3 11 -17 80.3 10.31
 3 11 -17 91.98 10.04
 3 11 -16 121.23 13.24
 3 11 -16 148.32 13.54
 3 11 -15 384.14 35.51
 3 11 -14 529.09 44.01
 3 11 -14 452.01 39.36
 3 11 -14 545 39.95
 3 11 -13 463.7 39.56
 3 11 -13 465.16 35.42
 3 11 -13 409.27 34.98
 3 11 -12 47.76 9.12
 3 11 -12 56.7 8.42
 3 11 -12 49.57 7.62
 3 11 -12 72.53 12.21
 3 11 -11 28.68 6.54
 3 11 -11 35.31 10.42
 3 11 -11 32.79 7.41
 3 11 -11 25.2 8.42
 3 11 -10 23.12 6.26
 3 11 -10 36.7 10.55
 3 11 -10 24.19 6.9
 3 11 -10 20.78 11.47
 3 11 -10 19.13 8.43
 3 11 -9 17.47 6.08
 3 11 -9 32.85 8.13
 3 11 -9 27.57 9.71
 3 11 -9 16.66 6.53
 3 11 -9 10.29 11.57
 3 11 -9 18.99 8.7
 3 11 -8 44.92 7.28
 3 11 -8 47.58 9.06
 3 11 -8 43.38 7.44
 3 11 -8 35.75 9.68
 3 11 -8 37.07 13.08
 3 11 -8 35.17 10.77
 3 11 -7 8.81 8.9
 3 11 -7 18 11.66
 3 11 -7 10.31 8.22
 3 11 -6 21.04 9.4
 3 11 -6 22.1 12.16
 3 11 -6 10.66 8.46
 3 11 -5 31.29 9.79
 3 11 -5 30.1 9.15
 3 11 -5 42.63 13.56
 3 11 -4 141.27 14.01
 3 11 -4 122 18.53
 3 11 -4 117.18 13.61
 3 11 -3 24.58 9.09
 3 11 -3 24.89 9.03
 3 11 -3 25.6 12.16
 3 11 -2 -2.21 9.16
 3 11 -2 5.18 8.47
 -3 -11 2 11.51 26.52
 3 11 -2 -2.01 11.36
 3 11 -1 46.83 10.11
 -3 -11 1 57.19 26.79
 3 11 -1 33.55 9.01
 3 11 0 113.94 12.94
 -3 -11 0 84.53 27.23
 3 11 0 95.75 11.54
 3 11 1 28.37 9.88
 -3 -11 -1 7.92 24.58
 3 11 2 69.13 10.99
 -3 -11 -2 33.32 25.21
 -3 -11 -3 144.07 28.13
 3 11 4 185.68 17.5
 3 11 5 53.79 9.56
 3 11 6 7.16 7.32
 -3 -11 -6 9.58 9.55
 -3 -11 -7 28.54 8.69
 3 11 7 17.57 6.33
 -3 -11 -8 70.29 9.07
 3 12 -20 1.37 3.85
 3 12 -19 33.48 6.98
 3 12 -19 42.53 6.07
 3 12 -18 72.94 9.5
 3 12 -18 88.41 9.07
 3 12 -17 231.09 20.79
 3 12 -17 265.07 21.06
 3 12 -16 391.43 33.67
 3 12 -16 461.23 34.12
 3 12 -15 325.14 28.03
 3 12 -15 361.73 32.09
 3 12 -15 360.38 28.4
 3 12 -14 29.9 10.18
 3 12 -13 73.29 8.97
 3 12 -13 69.93 9.21
 3 12 -13 68.68 12.71
 3 12 -12 47.44 7.29
 3 12 -12 42.95 7.86
 3 12 -12 35.9 8.62
 3 12 -12 62.59 11.42
 3 12 -11 11.88 5.62
 3 12 -11 21.36 9.66
 3 12 -11 15.76 6.75
 3 12 -11 17.6 8.03
 3 12 -10 0.84 5.27
 3 12 -10 7.92 8.86
 3 12 -10 -1.26 6.4
 3 12 -10 13.18 11.06
 3 12 -10 5.89 8.27
 3 12 -9 1.93 5.48
 3 12 -9 6.39 7.73
 3 12 -9 0.61 8.72
 3 12 -9 -5.34 6.57
 3 12 -9 9.53 11.28
 3 12 -9 5.43 8.46
 3 12 -8 0.65 5.39
 3 12 -8 -0.6 8.01
 3 12 -8 4.32 8.61
 3 12 -8 -1.62 11.02
 3 12 -8 -3.06 8.86
 3 12 -7 31.09 8.89
 3 12 -7 25.29 10.46
 3 12 -7 41.51 9.41
 3 12 -7 56.8 13.64
 3 12 -6 143.5 13.3
 3 12 -6 98.01 12.7
 3 12 -6 98.22 17.32
 3 12 -5 146.76 14.14
 3 12 -5 116.81 18.26
 3 12 -5 124.49 13.86
 3 12 -4 80.57 11.51
 3 12 -4 87.92 11.37
 3 12 -4 89.15 15.65
 3 12 -3 54.88 10.19
 3 12 -3 59.79 9.81
 3 12 -3 32.17 12.91
 3 12 -2 38.78 10.06
 -3 -12 2 35.66 24.41
 3 12 -2 55.06 9.28
 3 12 -1 112.04 13.06
 -3 -12 1 91.61 25.88
 3 12 -1 108.86 12
 3 12 0 60.82 10.63
 -3 -12 0 60.71 24.95
 -3 -12 -1 113.29 26.9
 3 12 2 201.85 18.54
 3 12 3 229.01 20.13
 3 12 4 55.3 9.08
 -3 -12 -5 1.17 9.09
 3 12 5 1.46 6.77
 3 12 6 41.42 6.98
 -3 -12 -6 50.53 8.84
 -3 -12 -7 53.15 7.72
 3 13 -20 12.21 3.38
 3 13 -19 58.62 6.71
 3 13 -19 57.93 7.47
 3 13 -18 144.64 12.5
 3 13 -18 129.85 12.71
 3 13 -17 259.12 19.56
 3 13 -17 206.89 19.31
 3 13 -16 78.79 8.75
 3 13 -16 74.15 9.26
 3 13 -15 34.13 7.17
 3 13 -15 40.11 6.69
 3 13 -14 15 6.7
 3 13 -14 18.46 5.89
 3 13 -13 15.89 7.24
 3 13 -13 16.42 8.97
 3 13 -12 79.52 13.35
 3 13 -11 117.78 11.15
 3 13 -11 106.6 14.99
 3 13 -11 94.46 11.53
 3 13 -11 96.9 10.73
 3 13 -10 1 10.58
 3 13 -10 -1.19 8.33
 3 13 -10 0.41 5.06
 3 13 -10 -0.8 8.09
 3 13 -9 44.75 12.48
 3 13 -9 31.96 10.3
 3 13 -9 46.84 8.98
 3 13 -9 28.43 6.73
 3 13 -8 66.62 9.73
 3 13 -8 98.5 15.65
 3 13 -8 93.45 10.81
 3 13 -8 114.15 11.4
 3 13 -8 72.94 13.58
 3 13 -7 86.53 15.46
 3 13 -7 106.63 12.42
 3 13 -7 129.03 17.66
 3 13 -7 127.64 12.75
 3 13 -6 66.43 10.27
 3 13 -6 80.38 10.44
 3 13 -6 56.83 14.01
 3 13 -5 25.11 8.83
 3 13 -5 23.79 8.74
 3 13 -5 32.37 12.56
 3 13 -4 27.34 9.05
 3 13 -4 42.49 8.94
 3 13 -4 27.77 11.84
 3 13 -3 4.55 8.73
 3 13 -3 15.29 8.03
 3 13 -1 78.66 10.05
 3 13 0 200.46 18.29
 3 13 1 173.95 16.29
 3 13 2 138.75 13.77
 -3 -13 -3 83.31 11.83
 3 13 3 76.48 9.75
 -3 -13 -4 12.97 8.61
 3 13 4 6.7 6.31
 -3 -13 -5 71.8 9.09
 3 13 5 62.05 7.63
 -3 -13 -6 44.3 6.61
 3 14 -19 62.86 6.44
 3 14 -18 60.22 6.63
 3 14 -18 55.28 7.4
 3 14 -17 37.18 5.58
 3 14 -17 28.9 6.56
 3 14 -16 1.85 4.39
 3 14 -16 5.94 6.01
 3 14 -15 27.22 5.55
 3 14 -15 28.09 6.74
 3 14 -14 72.19 9.25
 3 14 -14 84.34 8.86
 3 14 -13 78.55 9.28
 3 14 -13 65.97 9.1
 3 14 -13 79.66 8.71
 3 14 -12 46.67 8.24
 3 14 -12 43.5 10.51
 3 14 -12 59.36 7.79
 3 14 -12 39.84 6.91
 3 14 -11 13.27 8.6
 3 14 -10 30.38 10.12
 3 14 -9 56.13 11.91
 3 14 -8 58.93 13.27
 3 14 -8 56.04 11.72
 3 14 -7 55.82 12.89
 3 14 -7 43.54 10.96
 3 14 -6 42.1 10.8
 3 14 -3 99.22 10.79
 3 14 -3 86.79 11.28
 3 14 -2 237.39 19.07
 3 14 -2 205.54 19.55
 3 14 -1 217.24 18.97
 3 14 0 141.51 13.71
 3 14 1 79.94 9.66
 -3 -14 -2 29.31 8.99
 3 14 2 31.06 6.91
 -3 -14 -3 36.37 8.09
 3 14 3 24.61 6.26
 3 14 4 12.49 4.87
 -3 -14 -4 11.79 6.5
 -3 -14 -5 36.46 5.34
 3 15 -18 10.39 3.35
 3 15 -17 12.9 3.97
 3 15 -16 86 9.6
 3 15 -16 103.75 9.21
 3 15 -15 71.15 8.84
 3 15 -15 85.63 8.26
 3 15 -14 26.14 5.23
 3 15 -14 23.16 6.38
 3 15 -13 40.4 7.2
 3 15 -13 44.08 6.33
 3 15 -13 48.95 7.31
 3 15 -12 5.41 4.56
 3 15 -12 0.67 6.42
 3 15 -11 7.36 4.67
 3 15 -11 16.42 6.88
 3 15 -10 6.84 4.61
 3 15 -10 12.8 7.03
 3 15 -9 27.17 6.3
 3 15 -9 65.87 8.22
 3 15 -8 15.84 5.46
 3 15 -8 31.13 7.21
 3 15 -8 34.81 7.73
 3 15 -7 -0.73 4.92
 3 15 -7 -1.49 7.11
 3 15 -7 2.32 7.24
 3 15 -6 5.59 7.09
 3 15 -6 12.66 7.32
 3 15 -5 47.96 8.97
 3 15 -5 75.58 8.96
 3 15 -4 145.45 15.17
 3 15 -4 185.51 15.07
 3 15 -3 313.33 29.04
 3 15 -3 404.14 28.84
 3 15 -2 168.75 15.26
 3 15 -1 75.9 9.24
 -3 -15 1 74.75 10.6
 -3 -15 0 16.71 8.39
 3 15 0 16.81 6.29
 -3 -15 -1 10.09 7.49
 3 15 1 9.31 5.6
 -3 -15 -2 -2.13 6.44
 3 15 2 7.55 4.79
 -3 -15 -3 2.6 4.87
 3 15 3 -1.86 3.7
 3 16 -17 117.8 10.03
 3 16 -16 95.35 8.73
 3 16 -15 118.05 10.55
 3 16 -14 2.73 3.64
 3 16 -13 -1.05 3.83
 3 16 -12 6.33 4.05
 3 16 -12 11.42 5.74
 3 16 -11 6.04 4.04
 3 16 -11 13.2 6.03
 3 16 -10 0.87 3.84
 3 16 -10 -2.99 6.09
 3 16 -9 1.76 4
 3 16 -9 -0.08 6.18
 3 16 -8 8.94 4.32
 3 16 -8 13.05 6.38
 3 16 -7 0.6 4.13
 3 16 -7 4.8 6.15
 3 16 -7 10.92 6.26
 3 16 -6 35.88 6.95
 3 16 -6 51.8 6.88
 3 16 -5 101.58 9.56
 3 16 -5 148.05 9.57
 3 16 -4 111.88 12.02
 3 16 -4 143.07 11.81
 3 16 -3 39.96 7.04
 -3 -16 2 12.8 7.26
 3 16 -2 3.82 5.52
 -3 -16 1 -1.18 6.56
 3 16 -1 6.76 5.07
 -3 -16 0 6.12 5.67
 3 16 0 6.69 4.61
 3 16 1 11.32 3.78
 3 17 -16 33.7 4
 3 17 -15 5.32 2.9
 3 17 -14 -0.09 3
 3 17 -13 8.02 3.47
 3 17 -12 3.68 3.46
 3 17 -11 22.6 5.22
 3 17 -11 8.25 3.74
 3 17 -10 -0.57 5.06
 3 17 -10 -1.48 3.29
 3 17 -9 -3.45 5.2
 3 17 -9 0.46 3.33
 3 17 -8 0.98 5.2
 3 17 -8 2.19 3.38
 3 17 -7 28.01 5.43
 3 17 -7 37.05 5.71
 3 17 -6 73.7 6.85
 3 17 -6 81.82 7.05
 3 17 -5 21.7 4.59
 3 17 -5 57.55 5.86
 3 17 -4 7.77 3.37
 3 17 -4 17.81 4.83
 3 17 -3 0.62 2.82
 3 17 -3 7.68 4.38
 3 17 -2 2.24 2.53
 3 17 -2 3.97 4.02
 3 17 -1 3.69 2.09
 3 17 -1 14.21 3.46
 3 18 -14 0.12 2.17
 3 18 -13 3.61 2.51
 3 18 -12 4.54 2.67
 3 18 -11 7.14 2.82
 3 18 -10 -0.25 2.66
 3 18 -9 0.33 2.67
 3 18 -8 1.36 2.62
 3 18 -7 2.68 2.56
 3 18 -6 1.08 2.47
 3 18 -5 -0.13 2.13
 3 18 -4 1.2 1.88
 4 -21 4 4.94 6.99
 -4 21 -4 -0.44 3.23
 4 -21 5 -4.11 7.32
 -4 21 -5 8.19 3.43
 -4 21 -6 63.63 6.14
 -4 21 -7 22.81 4.34
 -4 21 -7 24.83 3.94
 -4 21 -8 25.3 4.21
 -4 21 -8 21.95 3.84
 -4 21 -9 11.68 3.5
 -4 21 -9 11.92 3.23
 -4 21 -10 4.13 2.95
 4 -20 -1 1.46 6.65
 4 -20 0 5.11 8.06
 4 -20 1 -5.66 9.29
 -4 20 -1 10.37 3.71
 4 -20 2 1.81 9.94
 -4 20 -2 0.93 4.14
 4 -20 3 1.52 6.62
 -4 20 -3 7.95 4.31
 4 -20 4 6.3 8.32
 -4 20 -4 38.28 5.77
 -4 20 -5 17.66 5.38
 -4 20 -6 22.26 5.34
 -4 20 -7 42.6 6.08
 -4 20 -8 10.19 4.56
 -4 20 -9 17.85 4.33
 -4 20 -9 15.66 4.56
 -4 20 -10 17.21 4.03
 -4 20 -10 16.55 4.28
 -4 20 -11 45.26 5.32
 -4 20 -12 110 9.32
 4 -19 -3 -1.39 8.03
 4 -19 -2 4.26 9.65
 4 -19 -1 4.68 11.09
 4 -19 0 9.08 12.21
 4 -19 0 -0.81 7.39
 -4 19 0 9.67 4.47
 4 -19 1 -14.13 8.75
 4 -19 1 -0.35 12.49
 4 -19 2 -5.05 10.04
 -4 19 -2 53.49 6.89
 -4 19 -3 38.63 7
 -4 19 -4 64.85 8.08
 -4 19 -5 21.44 6.19
 -4 19 -6 5.11 5.63
 -4 19 -7 41.97 6.69
 -4 19 -8 45.35 6.04
 -4 19 -8 22.38 3.9
 -4 19 -9 66.11 6.98
 -4 19 -9 46.42 5.38
 -4 19 -10 109.38 8.35
 -4 19 -10 63.68 7.02
 -4 19 -11 73.19 6.47
 -4 19 -11 77.78 6.98
 -4 19 -12 40.34 5.16
 -4 19 -12 72.94 6.16
 -4 19 -13 32.04 4.4
 -4 19 -13 60.82 5.16
 -4 19 -14 5.97 2.24
 4 -18 -5 -1.04 8.13
 -4 18 4 22.62 4.73
 4 -18 -4 9.22 10.42
 -4 18 3 34.15 5.58
 4 -18 -3 20.45 12.29
 4 -18 -2 10.17 8.26
 4 -18 -2 -4.05 12.65
 4 -18 -1 -0.31 9.92
 4 -18 -1 24.11 13.42
 4 -18 0 2.19 10.59
 4 -18 1 3.08 11.58
 -4 18 -1 3.17 6.39
 -4 18 -2 34.52 7.28
 -4 18 -3 26.95 6.99
 -4 18 -4 47.85 7.9
 -4 18 -5 7.38 6.52
 -4 18 -6 17.32 6.73
 -4 18 -7 99.77 10.54
 -4 18 -8 82.02 9.5
 -4 18 -9 123.46 11.82
 -4 18 -10 137.86 12.65
 -4 18 -11 73.44 8.29
 -4 18 -12 53.35 6.23
 -4 18 -12 32.25 5.02
 -4 18 -13 12.43 4.61
 -4 18 -13 4.64 3.25
 -4 18 -14 6.63 3.56
 -4 18 -14 3.02 2.9
 -4 18 -15 3.85 2.39
 4 -17 -7 1.51 7.31
 4 -17 -6 18.17 11
 -4 17 6 51.76 6.04
 -4 17 5 129.72 10.95
 4 -17 -5 72.61 16.02
 4 -17 -4 66.57 12.21
 4 -17 -4 67.36 16.43
 4 -17 -3 46.14 12.32
 4 -17 -3 48.77 16.78
 4 -17 -2 -0.93 14.98
 4 -17 -2 0.81 11.32
 4 -17 -1 0.45 11.73
 -4 17 0 -1.85 6.73
 -4 17 -1 -3.95 6.86
 -4 17 -2 11 7.11
 -4 17 -2 6.93 6.86
 -4 17 -2 -0.82 9.4
 -4 17 -3 56.21 8.94
 -4 17 -3 59.64 12.01
 -4 17 -4 -12.65 9.96
 -4 17 -5 46.54 10.94
 -4 17 -6 59.73 11.8
 -4 17 -7 171.9 15.01
 -4 17 -7 167.19 15.15
 -4 17 -7 125.85 17.08
 -4 17 -8 94 10.86
 -4 17 -9 136.54 13.31
 -4 17 -10 21.36 6.96
 -4 17 -11 20.06 6.59
 -4 17 -12 7.05 5.83
 -4 17 -13 2.74 3.77
 -4 17 -13 3.14 5.31
 -4 17 -14 21.7 4.08
 -4 17 -14 21.76 4.88
 -4 17 -15 10.8 3.22
 -4 17 -16 2.35 2.26
 4 -16 -8 18.01 9.96
 -4 16 8 40.08 5.46
 4 -16 -7 70.63 15.73
 -4 16 7 126.24 10.72
 4 -16 -6 132.75 16.65
 4 -16 -6 147.9 20.95
 4 -16 -5 128.59 17.85
 4 -16 -5 122.99 21.69
 4 -16 -4 116.35 21.21
 4 -16 -4 97.61 16.81
 4 -16 -3 9.79 16.32
 -4 16 3 33.07 7.05
 4 -16 -3 -0.71 12.48
 -4 16 2 12.52 6.81
 4 -16 -2 10.59 13.21
 -4 16 1 -1.7 7.12
 -4 16 1 -5.49 9.43
 -4 16 0 30.02 10.62
 -4 16 -1 11.97 10.22
 -4 16 -2 6.87 10.28
 -4 16 -2 3.55 7.46
 -4 16 -2 1.88 7.23
 -4 16 -3 43.36 12.05
 -4 16 -3 66.24 9.55
 -4 16 -3 57.61 9.2
 -4 16 -4 30.81 11.14
 -4 16 -4 24.37 8
 -4 16 -4 42.35 8.75
 -4 16 -5 305.6 31.03
 -4 16 -5 349.91 28.35
 -4 16 -5 358.08 28.48
 -4 16 -6 340.61 32.74
 -4 16 -6 292.81 33.17
 -4 16 -6 347.41 30.22
 -4 16 -7 157.66 19.33
 -4 16 -7 150.14 20.71
 -4 16 -7 160.87 16.76
 -4 16 -7 220.17 16.75
 -4 16 -8 112.71 16.7
 -4 16 -8 90.64 14.41
 -4 16 -9 48.18 13.84
 -4 16 -9 26.2 10.05
 -4 16 -10 19.5 13.05
 -4 16 -10 12.19 7.48
 -4 16 -11 17.29 7.38
 -4 16 -12 13.12 6.69
 -4 16 -13 42.87 7.23
 -4 16 -14 5.27 5.12
 -4 16 -14 7.08 3.87
 -4 16 -15 1.23 3.32
 -4 16 -16 16.43 3.37
 -4 15 10 21.79 4.04
 4 -15 -9 95.14 15.87
 -4 15 9 145.52 11.83
 4 -15 -8 210.86 29.24
 -4 15 8 347.47 25.47
 4 -15 -7 186.3 26.11
 4 -15 -7 193.01 22.4
 4 -15 -6 240.03 30.38
 4 -15 -6 232.86 26.9
 4 -15 -5 130.45 16.76
 4 -15 -5 99.08 20.83
 4 -15 -4 11.55 17.26
 4 -15 -4 17.16 13.34
 -4 15 2 -5.74 10.06
 -4 15 1 0.17 7.47
 -4 15 1 6.03 7.15
 -4 15 1 5.79 10.43
 -4 15 0 37.57 8.38
 -4 15 0 37.65 8.33
 -4 15 0 40.16 11.82
 -4 15 -1 41.34 8.47
 -4 15 -1 44.86 8.7
 -4 15 -1 40.69 12.29
 -4 15 -2 4.55 7.72
 -4 15 -2 7.92 7.96
 -4 15 -2 10.03 11.18
 -4 15 -3 7.32 7.65
 -4 15 -3 -12.93 8.51
 -4 15 -3 -0.51 11.09
 -4 15 -4 20.85 8.89
 -4 15 -4 34.27 12.12
 -4 15 -4 26.5 8.19
 -4 15 -4 30.14 12.95
 -4 15 -5 205.53 21
 -4 15 -5 204.88 24.72
 -4 15 -5 225.66 24.4
 -4 15 -6 140.24 16.81
 -4 15 -6 176.33 21.42
 -4 15 -6 145.46 19.27
 -4 15 -7 79.77 11.24
 -4 15 -7 95.11 16.65
 -4 15 -7 55.29 13.46
 -4 15 -7 91 10.59
 -4 15 -8 5.42 8.37
 -4 15 -8 -0.44 9.93
 -4 15 -8 17.47 7.35
 -4 15 -8 8.49 13.46
 -4 15 -9 179.34 22.26
 -4 15 -9 178.17 16.15
 -4 15 -9 196.67 16.91
 -4 15 -9 137.05 18.72
 -4 15 -10 115.68 18.09
 -4 15 -11 173.24 21.4
 -4 15 -12 48.57 8.71
 -4 15 -13 0.94 6.64
 -4 15 -13 9.34 6.76
 -4 15 -14 3.77 5.78
 -4 15 -14 0.77 6.66
 -4 15 -15 13.84 4.18
 -4 15 -15 19.9 6.34
 -4 15 -16 61.33 6.86
 -4 15 -16 39.1 5.3
 -4 15 -17 9.02 2.76
 4 -14 -11 5.59 6.33
 -4 14 11 24.6 4.28
 -4 14 10 169 13.39
 4 -14 -10 106.45 17.42
 4 -14 -9 214.61 25.2
 4 -14 -9 244.89 28.93
 4 -14 -8 213.92 21.23
 4 -14 -8 230.3 25.18
 4 -14 -7 122.09 16.88
 4 -14 -7 137.07 21.42
 4 -14 -6 128.35 23.12
 4 -14 -6 167.6 19.14
 4 -14 -4 -0.59 18
 4 -14 -4 3.28 14.26
 4 -14 -3 5.89 14.76
 -4 14 3 0.83 10.56
 -4 14 3 3.25 9.17
 -4 14 3 4.21 7.04
 -4 14 2 11.46 10.96
 -4 14 2 9.86 9.03
 -4 14 2 -2.18 6.99
 -4 14 2 5.04 7.28
 -4 14 1 18.64 11.42
 -4 14 1 7.25 9.32
 -4 14 1 13.97 7.65
 -4 14 1 8.2 7.68
 -4 14 0 56.77 13.66
 -4 14 0 38.8 11.71
 -4 14 0 44.33 9.06
 -4 14 0 62.57 9.48
 -4 14 -1 34.95 13.46
 -4 14 -1 44.98 9.59
 -4 14 -1 41.02 9.04
 -4 14 -2 96.08 11.83
 -4 14 -2 95.14 16.69
 -4 14 -2 97.44 12.49
 -4 14 -3 -3.21 8.62
 -4 14 -3 3.91 8.52
 -4 14 -3 4.51 12.63
 -4 14 -3 15.66 13.28
 -4 14 -4 33.99 9.63
 -4 14 -4 56.02 9.97
 -4 14 -4 41.91 14.19
 -4 14 -4 36.09 15.03
 -4 14 -5 8.59 8.87
 -4 14 -5 25.19 8.78
 -4 14 -5 22.74 13.01
 -4 14 -5 25.4 15.32
 -4 14 -6 11.09 8.72
 -4 14 -6 14.06 15.03
 -4 14 -6 16.85 8.23
 -4 14 -6 18.56 12.08
 -4 14 -7 70.46 11.04
 -4 14 -7 79.66 10.4
 -4 14 -7 62.97 13.84
 -4 14 -7 55.31 17.21
 -4 14 -8 190.82 23.57
 -4 14 -8 207.08 17.44
 -4 14 -8 140.27 20.13
 -4 14 -8 196.77 17.93
 -4 14 -9 341.31 27.95
 -4 14 -9 267.71 30.39
 -4 14 -9 352.98 28.45
 -4 14 -10 302.85 28.07
 -4 14 -10 226.96 21.49
 -4 14 -11 234.89 25.91
 -4 14 -12 6 7.96
 -4 14 -12 15.69 7.17
 -4 14 -12 24.49 13.55
 -4 14 -13 3.73 7.14
 -4 14 -13 2.39 6.79
 -4 14 -14 23.7 6.93
 -4 14 -14 26 7.1
 -4 14 -15 75.32 8.45
 -4 14 -15 59.91 7.13
 -4 14 -16 39.92 6.48
 -4 14 -16 34.4 4.91
 -4 14 -17 33.29 5.25
 -4 14 -17 15.69 3.39
 4 -13 -12 5.52 7.02
 -4 13 12 47.51 5.21
 -4 13 11 188.84 15.76
 4 -13 -10 194.95 18.75
 4 -13 -10 198.6 22.96
 4 -13 -9 101.6 14.77
 4 -13 -9 100.24 18.74
 4 -13 -8 52.67 13.93
 4 -13 -8 43.14 17.15
 4 -13 -7 19.22 17.54
 4 -13 -7 31.43 14.08
 -4 13 6 2.41 8.57
 4 -13 -5 5.31 17.58
 4 -13 -5 12.02 14.2
 -4 13 5 -1.25 8.4
 -4 13 4 34.63 7.76
 -4 13 4 25.13 11.04
 4 -13 -4 24.76 14.68
 -4 13 4 30.22 10.56
 -4 13 3 28.8 8.38
 -4 13 3 35 10.77
 -4 13 3 35.92 11.89
 -4 13 2 60.4 10.16
 -4 13 2 60.91 14.07
 -4 13 2 68.44 9.22
 -4 13 2 60.69 12.43
 -4 13 1 122.52 17.99
 -4 13 1 119.14 13.65
 -4 13 1 124.3 12.37
 -4 13 1 80.72 14.79
 -4 13 0 36.07 10.6
 -4 13 0 30.43 10.03
 -4 13 0 31.78 8.55
 -4 13 0 39.86 15.49
 -4 13 -1 15.3 10.77
 -4 13 -1 8.5 8.92
 -4 13 -1 7.69 8.35
 -4 13 -1 -6.66 14.93
 -4 13 -2 25.66 8.88
 -4 13 -2 24.18 13.76
 -4 13 -2 32.09 11.95
 -4 13 -2 25.04 10.04
 -4 13 -2 7.72 16.16
 -4 13 -3 27.55 14.25
 -4 13 -3 15.92 11.3
 -4 13 -3 17.79 16.48
 -4 13 -3 20.76 9
 -4 13 -4 8.55 14.35
 -4 13 -4 14.42 8.98
 -4 13 -4 20.67 11.53
 -4 13 -4 22.8 15.73
 -4 13 -5 121.79 14.62
 -4 13 -5 176.39 16.28
 -4 13 -5 117.55 20.57
 -4 13 -5 134.19 20.12
 -4 13 -6 59.78 17.11
 -4 13 -6 68.77 16.15
 -4 13 -6 78.82 11.55
 -4 13 -6 104.43 12.5
 -4 13 -7 493.1 42.4
 -4 13 -7 512.07 46.9
 -4 13 -7 627 42.9
 -4 13 -7 447.13 45.62
 -4 13 -8 122.09 14.43
 -4 13 -8 158.34 21
 -4 13 -8 142.51 13.99
 -4 13 -8 113.47 17.31
 -4 13 -9 236.56 20.43
 -4 13 -9 187.36 22.31
 -4 13 -9 265.92 27.1
 -4 13 -9 217.04 19.51
 -4 13 -10 65.45 9.7
 -4 13 -10 84.45 11.43
 -4 13 -10 99.92 18.62
 -4 13 -11 1.6 7.34
 -4 13 -11 11.95 10.43
 -4 13 -11 3.71 8.7
 -4 13 -11 19.36 14.84
 -4 13 -12 21.69 14.54
 -4 13 -13 24.01 7.6
 -4 13 -13 41.04 14.75
 -4 13 -13 26.23 8.33
 -4 13 -13 54.8 10.23
 -4 13 -14 94.1 11.42
 -4 13 -14 140.4 13.21
 -4 13 -15 21.07 4.87
 -4 13 -15 28.82 8.98
 -4 13 -15 17.78 6.66
 -4 13 -16 9.45 6
 -4 13 -16 7.36 3.85
 -4 13 -17 10.09 5.02
 -4 13 -17 4.8 3.03
 -4 13 -18 6.15 3.94
 -4 12 13 133.38 9.04
 4 -12 -13 30.42 10.24
 4 -12 -12 113.12 15.37
 -4 12 12 216.14 14.68
 4 -12 -11 137.89 16.24
 4 -12 -11 168.02 20.49
 4 -12 -10 161.61 18.82
 4 -12 -10 189.54 22.75
 4 -12 -9 11.85 16.63
 4 -12 -9 30.89 14.07
 4 -12 -8 -9.14 20
 4 -12 -7 11.82 18.06
 -4 12 7 13.46 9.25
 4 -12 -7 11.71 14.47
 4 -12 -6 2.36 17.25
 -4 12 6 4.21 8.83
 4 -12 -6 1.89 14.38
 4 -12 -5 122.86 22.02
 4 -12 -5 123.65 18.71
 -4 12 5 111.29 15.32
 -4 12 4 234.68 20.45
 -4 12 4 259.6 24.25
 -4 12 4 210.64 23.25
 -4 12 3 69.11 15.78
 -4 12 3 64.52 12.13
 -4 12 3 74.69 11.2
 -4 12 2 43.3 8.34
 -4 12 2 33.7 16.51
 -4 12 2 45.59 10.22
 -4 12 2 42.64 11.25
 -4 12 1 66.56 11.69
 -4 12 1 76.25 10.19
 -4 12 1 78.26 14.77
 -4 12 0 39.15 9.92
 -4 12 0 54.18 9.33
 -4 12 0 40.5 14.36
 -4 12 -1 21.83 8.52
 -4 12 -1 17.19 13.56
 -4 12 -1 18.44 9.03
 -4 12 -1 11.04 11.79
 -4 12 -2 3.33 8.36
 -4 12 -2 7.71 14.14
 -4 12 -2 -1.09 7.81
 -4 12 -2 -5.28 11.46
 -4 12 -3 49 9.52
 -4 12 -3 22.37 11.95
 -4 12 -3 51.15 15.8
 -4 12 -3 43.78 10.38
 -4 12 -4 271.94 27.16
 -4 12 -4 289.11 22.32
 -4 12 -5 1012.6 82.41
 -4 12 -5 1021.69 80.05
 -4 12 -5 922.64 80.13
 -4 12 -5 1089.63 78.93
 -4 12 -6 930.81 81.19
 -4 12 -6 1006.58 77.56
 -4 12 -6 920.34 78.54
 -4 12 -6 1167.81 79.5
 -4 12 -7 519 49.91
 -4 12 -7 556.49 49.97
 -4 12 -7 574.58 45.5
 -4 12 -7 502.81 46.44
 -4 12 -7 686.73 46.77
 -4 12 -8 219.36 24.07
 -4 12 -8 236.23 20.18
 -4 12 -8 267.73 20.42
 -4 12 -8 274.66 26.97
 -4 12 -8 237.15 20.78
 -4 12 -9 8.94 9.92
 -4 12 -9 6.26 9.19
 -4 12 -9 14.78 10.86
 -4 12 -9 9.55 7.07
 -4 12 -9 6.15 15.71
 -4 12 -10 24.07 7.57
 -4 12 -10 42.47 10.34
 -4 12 -10 23.99 9.64
 -4 12 -10 54.95 17.22
 -4 12 -11 8.71 7.26
 -4 12 -11 -7.75 9.43
 -4 12 -11 0.64 8.96
 -4 12 -11 -1.16 15.92
 -4 12 -12 13.76 7.38
 -4 12 -12 20.87 9.45
 -4 12 -12 3.59 8.74
 -4 12 -12 8.6 15.43
 -4 12 -13 49.37 16.16
 -4 12 -14 0.41 8.58
 -4 12 -14 -5.65 6.91
 -4 12 -15 5.17 4.51
 -4 12 -15 -0.86 8.27
 -4 12 -15 -1.45 6.5
 -4 12 -16 -0.08 3.76
 -4 12 -16 -0.1 7.6
 -4 12 -16 -0.78 6.09
 -4 12 -17 2.4 6.61
 -4 12 -17 15.91 5.38
 -4 12 -18 -0.89 4.13
 -4 11 14 127.35 9.28
 4 -11 -14 51.82 10.87
 4 -11 -13 100.22 13.42
 4 -11 -13 51.05 13.82
 4 -11 -12 101.68 13.88
 4 -11 -11 69.65 13.77
 4 -11 -11 53.32 16.76
 4 -11 -10 -4.75 13.67
 4 -11 -10 5.42 16.35
 4 -11 -9 -2.59 19.84
 4 -11 -8 -5.31 17.23
 4 -11 -8 5.38 14.6
 -4 11 8 16.95 8.94
 4 -11 -7 3.51 17.81
 4 -11 -7 -2.22 14.65
 -4 11 7 2.85 8.34
 4 -11 -6 7.92 17.39
 -4 11 6 9.48 8.33
 4 -11 -6 8.45 14.51
 -4 11 5 300.37 28.19
 4 -11 -5 254.86 32.4
 4 -11 -5 288.27 29.54
 -4 11 5 319.32 25.57
 -4 11 5 307.36 28.93
 -4 11 4 136.67 21.79
 -4 11 4 142.9 17.84
 -4 11 3 54.37 10.48
 -4 11 3 62.51 14.65
 -4 11 2 -7.54 11.82
 -4 11 2 15.56 7.69
 -4 11 2 -4.4 7.55
 -4 11 1 9.77 10.03
 -4 11 1 0.96 6.96
 -4 11 1 0.48 7.84
 -4 11 0 2.2 9.06
 -4 11 0 7.11 7.55
 -4 11 0 10.63 8.01
 -4 11 -1 6.35 8.7
 -4 11 -1 9.1 7.28
 -4 11 -1 5.21 8.11
 -4 11 -2 164.96 14.89
 -4 11 -2 141.03 16.01
 -4 11 -2 137.81 15.02
 -4 11 -2 156.55 20.17
 -4 11 -2 140.1 16.34
 -4 11 -3 490.19 36.72
 -4 11 -3 435.27 37.43
 -4 11 -3 431.65 36.71
 -4 11 -3 482.75 40.69
 -4 11 -3 458.21 39.17
 -4 11 -4 714.04 51.52
 -4 11 -4 642.76 52.32
 -4 11 -4 595.49 51.67
 -4 11 -4 731.42 55.49
 -4 11 -4 621.94 54.01
 -4 11 -5 1305.36 98.67
 -4 11 -5 1319.6 95.02
 -4 11 -5 1283.66 95.94
 -4 11 -5 1092.48 95.24
 -4 11 -6 831.15 62.21
 -4 11 -6 830.4 57.66
 -4 11 -6 782.91 58.64
 -4 11 -7 129.35 13.23
 -4 11 -7 87.26 11.23
 -4 11 -7 116.68 12.89
 -4 11 -7 138.23 20.53
 -4 11 -7 98.31 15.93
 -4 11 -7 116.27 14.05
 -4 11 -8 44.2 16.31
 -4 11 -8 81.07 17.5
 -4 11 -8 65.56 11.89
 -4 11 -8 59.71 10.5
 -4 11 -8 43.51 8.56
 -4 11 -8 62.81 12.01
 -4 11 -8 66.96 10.75
 -4 11 -9 15.22 10.98
 -4 11 -9 10.55 9.16
 -4 11 -9 11.2 9.45
 -4 11 -9 21.59 16.29
 -4 11 -9 7.27 7.4
 -4 11 -10 40.39 11.99
 -4 11 -10 35.64 8.43
 -4 11 -10 27.05 9.93
 -4 11 -10 38.75 9.97
 -4 11 -10 49.85 17.59
 -4 11 -11 42.6 8.89
 -4 11 -11 38.84 10.18
 -4 11 -11 42.2 10.11
 -4 11 -11 68.65 18.72
 -4 11 -12 3.74 7.74
 -4 11 -12 13.14 9.14
 -4 11 -12 12.58 9.54
 -4 11 -12 33.92 17.19
 -4 11 -13 16.31 14.97
 -4 11 -14 8.42 8.79
 -4 11 -14 -0.27 7.49
 -4 11 -15 9.38 8.15
 -4 11 -15 2.54 6.77
 -4 11 -15 0.76 4.47
 -4 11 -16 -3.66 7.49
 -4 11 -16 0.21 6.23
 -4 11 -16 -0.24 3.76
 -4 11 -17 1.99 6.65
 -4 11 -17 2.81 5.44
 -4 11 -18 1 4.38
 4 -10 -15 51.04 7.65
 4 -10 -14 30.63 8.48
 4 -10 -14 6.66 8.04
 4 -10 -14 17.19 8.92
 4 -10 -13 28.63 11.26
 4 -10 -12 34.59 13.05
 4 -10 -12 38.18 16.39
 4 -10 -11 14.99 14.11
 4 -10 -11 19.46 16.35
 4 -10 -11 20.09 10.89
 4 -10 -10 12.69 21.74
 4 -10 -9 6.45 14.61
 4 -10 -9 20.53 13.04
 4 -10 -9 -0.52 19.98
 4 -10 -9 1.76 17.43
 -4 10 9 -0.54 8.38
 4 -10 -8 99.4 20.95
 4 -10 -8 103.33 17.83
 -4 10 8 107.47 14.2
 4 -10 -7 8.35 16.87
 -4 10 7 11.88 8.41
 4 -10 -7 -4.05 14.92
 -4 10 6 4.11 7.67
 4 -10 -6 7.78 14.07
 4 -10 -6 12.03 16.14
 -4 10 5 1.5 7.67
 4 -10 -5 2.31 13.97
 -4 10 5 19.84 10.8
 -4 10 4 9.11 11.87
 -4 10 4 9.54 8.15
 -4 10 3 21.6 9.62
 -4 10 3 8.21 7.32
 -4 10 2 1.69 7.93
 -4 10 2 3.45 6.87
 -4 10 2 4.95 7.55
 -4 10 1 101.32 11.29
 -4 10 1 97.79 11.03
 -4 10 1 81.87 11.74
 -4 10 0 50.39 9.86
 -4 10 0 58.79 9.35
 -4 10 0 48.12 9.26
 -4 10 0 46.59 8.44
 -4 10 -1 196.9 18.41
 -4 10 -1 193.7 17.14
 -4 10 -1 208.65 19.23
 -4 10 -1 192.17 17.8
 -4 10 -2 739.33 55.76
 -4 10 -2 729.3 56.35
 -4 10 -2 700.94 55.39
 -4 10 -2 730.5 58.46
 -4 10 -2 676.08 57.62
 -4 10 -3 920.78 69.55
 -4 10 -3 950.55 70.35
 -4 10 -3 864.7 69.21
 -4 10 -3 922.42 72.33
 -4 10 -3 865.09 71.62
 -4 10 -4 1903.5 147.04
 -4 10 -4 1949.71 146.93
 -4 10 -4 1698.24 149.13
 -4 10 -4 2008.04 149.9
 -4 10 -4 2068.56 147.85
 -4 10 -5 1182.12 93.57
 -4 10 -5 1179.48 90.05
 -4 10 -5 1166.69 90.93
 -4 10 -6 312.53 28.55
 -4 10 -6 287.07 24.02
 -4 10 -6 243.14 22.81
 -4 10 -7 6.32 8.44
 -4 10 -7 1.25 7.22
 -4 10 -7 0.26 9.05
 -4 10 -7 2.57 9.68
 -4 10 -7 12.39 15.23
 -4 10 -8 11.45 9.76
 -4 10 -8 9.99 15.99
 -4 10 -8 6.02 8.54
 -4 10 -8 9.77 7.53
 -4 10 -9 90.4 11.41
 -4 10 -9 89.03 12.04
 -4 10 -9 94.98 13.75
 -4 10 -10 92.37 12.2
 -4 10 -10 99.22 14.27
 -4 10 -10 83.42 11.57
 -4 10 -10 80.09 12.48
 -4 10 -10 135.41 20.59
 -4 10 -10 119.78 16.78
 -4 10 -11 10.78 9.41
 -4 10 -11 3.59 8.31
 -4 10 -11 3.32 10.62
 -4 10 -11 24.01 16.26
 -4 10 -11 8.53 9.24
 -4 10 -11 24.79 13.75
 -4 10 -12 72 14.92
 -4 10 -12 53.04 10.64
 -4 10 -12 58.23 17.83
 -4 10 -12 43.41 10.5
 -4 10 -12 51.22 10.02
 -4 10 -13 64.04 16.59
 -4 10 -13 29.85 14.03
 -4 10 -13 31.87 8.95
 -4 10 -13 21.9 9.73
 -4 10 -14 18.52 9.11
 -4 10 -14 32.21 13.48
 -4 10 -15 25.76 8.59
 -4 10 -15 16.59 7.37
 -4 10 -16 8.22 7.57
 -4 10 -16 1.22 6.33
 -4 10 -17 6.91 6.71
 -4 10 -17 9.42 5.56
 -4 10 -18 9.69 5.46
 -4 10 -18 12.61 4.71
 4 -9 -15 4.4 8.95
 -4 9 15 26.28 5.36
 4 -9 -15 14.82 8.1
 4 -9 -15 9.39 7.11
 4 -9 -14 4.11 10.31
 4 -9 -14 -4.28 10.25
 4 -9 -14 0.64 8.98
 4 -9 -13 15.79 12.48
 4 -9 -12 52.97 15.08
 4 -9 -12 54.94 16.84
 4 -9 -12 41.19 12.04
 4 -9 -11 62.28 24.25
 4 -9 -10 69.64 14.78
 -4 9 10 69.48 11.59
 4 -9 -10 53.56 19.06
 4 -9 -10 67.79 16.61
 4 -9 -10 37.53 22.1
 4 -9 -9 -6.81 14.53
 4 -9 -9 33.7 17.82
 4 -9 -9 5.63 19.97
 -4 9 9 9.86 8.35
 4 -9 -8 50.75 15.04
 4 -9 -8 51.93 18.1
 -4 9 8 47.22 10.78
 4 -9 -7 87.65 19.23
 4 -9 -7 82.28 16.25
 -4 9 7 104.88 13.78
 4 -9 -6 21.26 15.06
 4 -9 -6 11.7 13.29
 -4 9 6 2 8.24
 -4 9 5 -3.36 7.96
 -4 9 5 1.78 9.57
 -4 9 4 -2.72 7.55
 -4 9 4 -4.07 7.85
 -4 9 3 11.14 7.77
 -4 9 3 3.79 6.69
 -4 9 2 269.92 23.37
 -4 9 2 278.39 25.73
 -4 9 2 300.6 23.33
 -4 9 1 93.66 11.11
 -4 9 1 99.02 10.04
 -4 9 1 85.51 11.57
 -4 9 0 793.06 59.01
 -4 9 0 814.67 61.29
 -4 9 0 718.63 59.27
 -4 9 -1 1214.61 86.29
 -4 9 -1 983.19 87.9
 -4 9 -1 1063.48 86.55
 -4 9 -1 1185.07 87.12
 -4 9 -2 1411.32 108.07
 -4 9 -2 1440.53 108.89
 -4 9 -3 1155.73 87.42
 -4 9 -3 1142.94 90.15
 -4 9 -3 1133.33 88.24
 -4 9 -4 1332.8 104.19
 -4 9 -4 1409.11 102.36
 4 -9 4 1261.16 102.39
 -4 9 -4 1330.08 101.36
 -4 9 -5 98.58 11.47
 -4 9 -5 83.33 9.75
 4 -9 5 86.95 14.79
 -4 9 -5 86 16.02
 -4 9 -6 -0.89 13.84
 -4 9 -6 7.76 6.84
 -4 9 -6 6.67 6.46
 -4 9 -6 -0.63 7.51
 -4 9 -6 2.67 8.09
 -4 9 -7 8.24 7.58
 -4 9 -7 -14.6 15.26
 -4 9 -7 -5.3 7.25
 -4 9 -7 4.37 7.27
 -4 9 -7 0.24 8.36
 -4 9 -8 0.15 13.07
 -4 9 -8 0.91 7.58
 -4 9 -8 5.26 8.25
 -4 9 -8 3.56 9.13
 -4 9 -8 3.7 15.2
 -4 9 -9 5.3 13.31
 -4 9 -9 9.05 8.33
 -4 9 -9 4.85 8.7
 -4 9 -9 15.02 10
 -4 9 -9 14.8 16.37
 -4 9 -10 5.37 13.34
 -4 9 -10 -0.29 10.52
 -4 9 -10 5.75 16.79
 -4 9 -10 13.97 8.75
 -4 9 -11 4.2 13.08
 -4 9 -11 9.56 8.84
 -4 9 -11 13.63 10.78
 -4 9 -11 6.28 16.48
 -4 9 -12 87.54 14.31
 -4 9 -12 40.29 10.67
 -4 9 -12 59.28 10.67
 -4 9 -12 86.08 18.64
 -4 9 -12 54.5 10.82
 -4 9 -13 43.4 13.47
 -4 9 -13 23.96 9.8
 -4 9 -13 35.01 16.27
 -4 9 -13 33.02 9.46
 -4 9 -15 22.64 12.57
 -4 9 -15 13.26 8.55
 -4 9 -15 14.27 8.02
 -4 9 -16 16.66 8.05
 -4 9 -16 19.57 6.89
 -4 9 -17 38.18 7.74
 -4 9 -17 37.95 6.77
 -4 9 -18 35.89 6.1
 -4 9 -18 33.56 5.68
 4 -8 -16 12.7 8.37
 4 -8 -15 5.37 10.01
 4 -8 -15 5.86 8.62
 4 -8 -15 14.26 10.02
 4 -8 -14 87.13 14.35
 4 -8 -14 52.71 12.93
 4 -8 -13 234.86 23.44
 4 -8 -13 213.27 21.3
 4 -8 -12 126.26 27.44
 4 -8 -11 252.98 22.71
 4 -8 -11 211.61 27.18
 4 -8 -11 227.91 24.02
 -4 8 10 110.36 14.19
 4 -8 -10 114.86 17.85
 4 -8 -10 94.17 19.99
 4 -8 -10 109.63 16.86
 -4 8 9 88.03 13.25
 4 -8 -9 100.85 19.18
 4 -8 -9 88.27 16.31
 -4 8 8 21.69 10.11
 4 -8 -8 17.6 16.59
 4 -8 -8 47.96 8.68
 4 -8 -8 38.25 14.03
 -4 8 7 37.44 10.72
 4 -8 -7 34.78 13.85
 4 -8 -7 36.49 15.66
 4 -8 -6 161.24 20.85
 -4 8 6 160.47 18.32
 4 -8 -6 170.46 19.4
 -4 8 5 251.61 24.44
 -4 8 5 259.54 21.52
 -4 8 4 399.24 34.4
 -4 8 4 396.51 31.44
 -4 8 3 10.55 5.77
 -4 8 3 21.63 8.43
 -4 8 3 15.94 10.53
 -4 8 2 303.96 25.04
 -4 8 2 353.03 28.39
 -4 8 1 43.4 6.75
 -4 8 1 47.84 12.4
 -4 8 0 1358.58 107.71
 -4 8 0 1404.49 105.79
 -4 8 -1 1156.49 95.01
 -4 8 -1 1240.02 92.83
 -4 8 -2 341.06 33.59
 -4 8 -2 405.57 32.13
 -4 8 -3 431.13 42.27
 -4 8 -3 494.61 40.76
 -4 8 -3 531.89 40.68
 -4 8 -4 24.43 7.3
 -4 8 -4 24.88 8.16
 -4 8 -4 15.86 7.72
 -4 8 -4 28.44 5.85
 -4 8 -5 358.67 32.98
 -4 8 -5 407.01 29.65
 -4 8 -5 326.53 28.33
 -4 8 -5 360.74 28.33
 -4 8 -6 304.99 28.89
 -4 8 -6 285.05 23.56
 -4 8 -6 282.85 23.63
 -4 8 -6 316.64 25.17
 -4 8 -7 23.24 7.87
 -4 8 -7 19.29 8.59
 -4 8 -7 37.68 14.41
 -4 8 -8 0.56 12.13
 -4 8 -8 5.27 8.6
 -4 8 -8 0.5 14.55
 -4 8 -9 21.15 9.61
 -4 8 -9 20.85 9.44
 -4 8 -9 28.46 12.34
 4 -8 9 6.28 12.85
 -4 8 -9 6.57 16.14
 -4 8 -10 64.06 12.34
 -4 8 -10 51.76 11.37
 -4 8 -10 53.78 10.64
 -4 8 -10 91 14.08
 4 -8 10 91.25 15.9
 -4 8 -10 97.67 19.61
 -4 8 -11 110.05 14.76
 -4 8 -11 72.59 12.94
 -4 8 -11 86.77 12.77
 -4 8 -11 128.66 15.17
 4 -8 11 137.27 18.05
 -4 8 -11 100.04 20.98
 -4 8 -12 33.28 11.58
 -4 8 -12 39.95 9.99
 -4 8 -12 45.79 12.9
 -4 8 -12 32.12 17.68
 4 -8 12 50.98 14.76
 -4 8 -13 63.71 13.16
 -4 8 -13 32.23 10.06
 4 -8 13 45.4 14.6
 -4 8 -15 19.15 9.06
 -4 8 -15 44.7 12.31
 -4 8 -15 30.13 8.63
 -4 8 -16 72.04 9.88
 -4 8 -16 89.16 12.61
 -4 8 -16 50.69 9.06
 -4 8 -17 34.46 6.79
 -4 8 -17 46.85 7.81
 -4 8 -18 30.24 5.45
 -4 8 -18 34.4 6.12
 4 -7 -17 3.47 7.17
 4 -7 -16 7.86 9.65
 4 -7 -16 -1.11 6.33
 4 -7 -16 7.32 9.44
 4 -7 -16 9.88 8.42
 4 -7 -15 84.62 13.05
 4 -7 -15 114.17 13.97
 4 -7 -14 172.66 19.09
 4 -7 -14 174.07 20.63
 4 -7 -13 276.66 27.08
 4 -7 -13 347.52 25.32
 4 -7 -12 233.91 25.56
 4 -7 -12 275.86 21.71
 4 -7 -12 211.39 28.05
 4 -7 -12 268.27 24.63
 -4 7 11 58.21 11.89
 4 -7 -11 70.24 15.47
 4 -7 -11 58.91 17.78
 4 -7 -11 70.89 11.5
 4 -7 -11 42.99 21.98
 4 -7 -11 49.64 16.31
 4 -7 -11 64.38 10.29
 4 -7 -10 27.87 16.79
 4 -7 -10 36.51 9.22
 4 -7 -10 12.73 14.56
 4 -7 -10 14.83 19.49
 -4 7 10 39.47 11.2
 4 -7 -10 33.62 8.88
 4 -7 -9 40.74 8.09
 4 -7 -9 24.74 18.47
 -4 7 9 37.44 11.34
 4 -7 -9 39.03 9.34
 4 -7 -9 36.13 13.85
 4 -7 -9 40.88 16.43
 4 -7 -8 3.07 6.07
 4 -7 -8 5.92 13.29
 -4 7 8 4.69 9.41
 4 -7 -8 1.34 8.94
 4 -7 -8 6.82 12.94
 4 -7 -7 429.57 36.4
 4 -7 -7 437.19 33.59
 -4 7 7 384.21 37.18
 4 -7 -7 379.44 37.7
 4 -7 -7 450.53 34.86
 4 -7 -6 414.47 30.25
 4 -7 -6 347.5 31.35
 -4 7 6 322.4 27.19
 -4 7 6 324.56 30.45
 4 -7 -5 259.34 25.97
 -4 7 5 250.45 24.99
 -4 7 5 277.92 21.91
 -4 7 4 1.13 5.39
 -4 7 4 -1.58 8.55
 -4 7 1 1004.49 78.77
 -4 7 0 1304.64 101.16
 4 -7 1 182.37 20.37
 -4 7 -1 178.16 17.38
 4 -7 2 1.75 13.68
 -4 7 -2 5.69 6.38
 -4 7 -3 153.67 14
 -4 7 -3 116.13 13.45
 4 -7 3 146.68 18.03
 -4 7 -4 488.31 33.26
 4 -7 4 447.51 35.63
 -4 7 -4 367.32 33.43
 -4 7 -4 375.15 32.07
 -4 7 -5 28.75 12.96
 -4 7 -5 31.55 8.26
 -4 7 -5 27.6 5.76
 -4 7 -5 31.5 8.19
 -4 7 -6 17.75 12.94
 -4 7 -6 14.81 7.97
 -4 7 -6 15.69 5.31
 -4 7 -6 18.43 8.05
 -4 7 -7 -6.42 13.35
 -4 7 -7 -3.57 8.01
 4 -7 7 0.32 12.16
 4 -7 8 11.39 12.8
 -4 7 -8 -4.28 14.33
 -4 7 -8 -1.82 8.52
 -4 7 -8 -0.15 7.92
 -4 7 -8 -0.26 8.21
 -4 7 -9 31.56 9.91
 -4 7 -9 62.91 12.3
 -4 7 -9 57.69 10.85
 -4 7 -9 56.21 18.03
 4 -7 9 70.63 15.05
 -4 7 -10 198.65 20.09
 -4 7 -10 260.53 21.7
 -4 7 -10 211.13 21.41
 -4 7 -10 166.13 27.62
 4 -7 10 297.67 25.59
 -4 7 -11 78.82 12.33
 -4 7 -11 81.79 14.14
 -4 7 -11 88.26 13.16
 -4 7 -11 70.22 19.81
 -4 7 -12 53.53 12.72
 -4 7 -12 39.81 10.73
 -4 7 -12 40.49 10.42
 4 -7 12 45.86 15.77
 -4 7 -13 79.89 13.91
 -4 7 -13 61.32 12.01
 -4 7 -13 91.04 12.72
 4 -7 13 106.76 17.61
 4 -7 14 100.19 17.56
 -4 7 -15 76.75 13.16
 -4 7 -15 54.91 10.2
 -4 7 -16 53.47 9.67
 -4 7 -16 55.62 9.03
 -4 7 -17 66.68 9.83
 -4 7 -17 78.9 9.38
 -4 7 -18 56.82 7.15
 -4 7 -18 58.41 6.74
 4 -6 -17 28.24 9.6
 4 -6 -17 15.8 6.26
 4 -6 -16 91.96 13.15
 4 -6 -16 117.59 14.32
 4 -6 -15 357.72 20.88
 4 -6 -15 161.27 21.89
 4 -6 -15 289.48 21.82
 4 -6 -15 105.73 20.03
 4 -6 -15 269.56 23.4
 4 -6 -14 183.75 19.74
 4 -6 -14 176.07 21.07
 4 -6 -14 232.47 17.71
 4 -6 -13 217.62 24.51
 4 -6 -13 271.01 23.45
 4 -6 -12 73.74 23.79
 4 -6 -12 132.73 13.44
 4 -6 -12 101.63 17.89
 4 -6 -12 108.62 13.06
 4 -6 -12 96.78 17.15
 4 -6 -12 87.2 19.94
 -4 6 12 96.42 14.89
 4 -6 -11 17.95 20.01
 4 -6 -11 6.09 8.13
 4 -6 -11 -10.33 14.52
 4 -6 -11 4.17 9.25
 4 -6 -11 8.11 14.41
 4 -6 -11 1.07 16.08
 -4 6 11 6.12 10.73
 4 -6 -10 15.7 7.28
 4 -6 -10 7.42 18.14
 4 -6 -10 9.98 13.88
 4 -6 -10 4.01 9.57
 4 -6 -10 12 14.94
 -4 6 10 14.42 11.14
 4 -6 -9 30.48 14.19
 4 -6 -9 36.39 7.11
 4 -6 -9 28.79 10.11
 4 -6 -9 18.21 13.4
 4 -6 -9 24.22 16.56
 -4 6 9 28.88 10.93
 4 -6 -8 344.31 34.77
 4 -6 -8 409.34 30.79
 -4 6 8 343.39 34.13
 4 -6 -8 348.46 33.32
 4 -6 -8 423.26 32.47
 4 -6 -7 647.44 49.45
 4 -6 -7 661.09 51.46
 4 -6 -7 595.64 52.65
 -4 6 7 642.13 52.92
 4 -6 -6 323.4 27.81
 4 -6 -6 334.83 29.36
 -4 6 6 292.26 28.34
 -4 6 3 241.99 22.59
 -4 6 2 802.03 63.58
 -4 6 1 960.92 75.36
 -4 6 0 27.85 8.78
 4 -6 1 55.74 14.48
 -4 6 -1 52.21 9.5
 -4 6 -2 660.89 52.15
 -4 6 -3 985.58 81.9
 4 -6 3 1195.47 83.3
 -4 6 -4 540.47 49.14
 -4 6 -4 713.45 49.2
 -4 6 -5 205.19 19.42
 -4 6 -5 254.43 20.32
 4 -6 5 250.18 23.38
 -4 6 -6 9.8 13
 -4 6 -6 10.78 7.92
 -4 6 -7 14.51 13.97
 -4 6 -7 5.38 7.74
 -4 6 -7 5.89 7.79
 4 -6 7 -0.35 13.23
 -4 6 -8 45.26 9.63
 -4 6 -8 33.13 8.79
 -4 6 -8 30.32 16
 -4 6 -9 116.94 22.64
 -4 6 -9 171.42 16.96
 -4 6 -9 133.18 15.32
 -4 6 -9 157.37 16.47
 -4 6 -10 20.36 17.86
 -4 6 -10 12.82 9.53
 -4 6 -10 24.76 11.75
 4 -6 10 34.76 15.54
 -4 6 -10 13.28 9.04
 -4 6 -11 -5.98 11.7
 4 -6 11 -12.01 15.69
 -4 6 -11 -10.15 17.65
 -4 6 -11 5.79 9.15
 -4 6 -12 84.87 13.93
 -4 6 -12 63.32 12.18
 -4 6 -13 79.47 13.19
 -4 6 -13 56.58 11.44
 -4 6 -13 51.2 11.75
 -4 6 -14 94.35 14.35
 4 -6 14 126.1 18.66
 -4 6 -15 69.53 11.15
 -4 6 -15 79.68 11.84
 -4 6 -15 96.17 12.87
 -4 6 -16 161.59 17.05
 -4 6 -16 232.65 18.4
 -4 6 -17 60.21 8.12
 -4 6 -17 54.05 8.7
 -4 6 -18 14.29 5
 -4 6 -18 20.87 4.58
 4 -5 -18 20.25 5.6
 4 -5 -17 78.82 10.38
 4 -5 -17 82.43 12.82
 4 -5 -16 98.82 16.26
 4 -5 -16 81.88 14.09
 4 -5 -15 192.56 15.01
 4 -5 -15 102.27 16.75
 4 -5 -15 172.04 16.67
 4 -5 -15 135.16 18.07
 4 -5 -15 68.88 14.74
 4 -5 -14 51.8 24.02
 4 -5 -13 86.99 16.6
 4 -5 -13 90.71 17.46
 4 -5 -13 117.29 13.32
 4 -5 -13 63.95 23.35
 4 -5 -13 110.57 12.85
 4 -5 -12 67.48 22.22
 4 -5 -12 61.65 15.9
 4 -5 -12 50.14 17.7
 4 -5 -12 69.44 11.43
 4 -5 -12 50.03 15.77
 4 -5 -12 77.88 10.28
 -4 5 12 57.91 13.5
 4 -5 -11 87.9 21.4
 4 -5 -11 85.22 16.04
 4 -5 -11 97.96 10.91
 -4 5 11 88.75 14.99
 4 -5 -11 86.17 12.54
 4 -5 -11 70.52 17.63
 4 -5 -10 463.96 43.02
 4 -5 -10 569.99 40.99
 -4 5 10 492.02 44.53
 4 -5 -10 465.33 45.58
 4 -5 -10 550.7 42.17
 4 -5 -10 448.06 44.72
 4 -5 -9 478.99 41.4
 4 -5 -9 514.74 39.34
 -4 5 9 474.21 42.88
 4 -5 -9 411.11 42.94
 4 -5 -9 592.52 41.05
 4 -5 -9 453.08 42.99
 4 -5 -8 716.25 52.74
 4 -5 -8 670.92 54.62
 4 -5 -8 659.35 55.9
 -4 5 8 607.21 55.85
 4 -5 -7 438.65 33.15
 -4 5 7 386.53 36.26
 4 -5 -7 408.76 36.51
 4 -5 -7 428.07 35.5
 4 -5 -6 197.7 19.54
 -4 5 4 292.25 26.21
 -4 5 3 27.52 8.48
 -4 5 2 58.65 9.93
 4 -5 -1 67.16 15.73
 -4 5 1 93.33 11.46
 -4 5 0 894.44 71.82
 4 -5 0 952.12 72.36
 -4 5 -1 1120 91.15
 4 -5 1 1263.14 91.76
 4 -5 2 1795.64 127.66
 -4 5 -2 1566.38 126.9
 -4 5 -3 788.15 61.15
 4 -5 4 143.83 17.7
 -4 5 -5 79.77 10.33
 -4 5 -5 80.92 10.67
 -4 5 -6 7.67 7.94
 -4 5 -6 6.21 13.24
 -4 5 -6 6.72 7.81
 -4 5 -7 38.49 15
 -4 5 -7 42.18 9.2
 4 -5 7 58.66 15.33
 -4 5 -7 44.71 9.23
 4 -5 8 31.18 15.07
 -4 5 -8 18.15 8.44
 -4 5 -8 16.87 14.86
 -4 5 -8 11.1 7.94
 -4 5 -9 3.65 8.57
 -4 5 -9 -1.21 11.04
 -4 5 -9 2.97 15.67
 -4 5 -9 -2.77 8.37
 4 -5 9 13 15.58
 -4 5 -10 -2.18 11.85
 -4 5 -10 1.6 17.39
 4 -5 10 8.69 15.42
 -4 5 -10 2.91 8.76
 -4 5 -11 25.22 11.85
 4 -5 11 42.59 17.73
 -4 5 -11 13.82 9.56
 -4 5 -12 189.93 19.96
 -4 5 -12 168.38 18.83
 -4 5 -13 66.88 12.69
 -4 5 -13 108.65 14.11
 4 -5 13 122.56 19.06
 -4 5 -14 99.35 13.44
 -4 5 -14 91.18 13.61
 -4 5 -14 124.53 14.48
 -4 5 -15 91.52 11.83
 -4 5 -15 75.57 12.44
 -4 5 -15 112.37 13.4
 -4 5 -16 24.85 7.69
 -4 5 -16 20.24 9.75
 -4 5 -17 -2.51 6.8
 -4 5 -17 1.16 8.79
 -4 5 -17 1.28 5.56
 4 -4 -18 56.84 8.22
 4 -4 -18 52 10.67
 4 -4 -17 122.11 18.15
 4 -4 -17 166.82 19.13
 4 -4 -16 84.5 11.17
 4 -4 -16 60.26 14.44
 4 -4 -16 73.64 12.88
 4 -4 -16 42.9 13.03
 4 -4 -15 3.02 12.31
 4 -4 -15 -11.96 12.46
 4 -4 -15 4.81 9.27
 4 -4 -15 7.95 10.06
 4 -4 -15 10.24 14.13
 4 -4 -15 -14.69 20.96
 4 -4 -14 -2.18 12.36
 4 -4 -14 -11.16 13.53
 4 -4 -14 4.97 9.67
 4 -4 -14 -0.8 8.98
 4 -4 -14 -18.03 21.55
 4 -4 -14 -5.73 13.79
 4 -4 -13 36.79 21.02
 4 -4 -13 23.15 10.22
 4 -4 -13 45.12 14.72
 4 -4 -13 34.2 8.89
 -4 4 13 23.15 11.69
 4 -4 -13 13.6 14.68
 -4 4 12 121.45 19.59
 4 -4 -12 179.02 17.45
 4 -4 -12 140.3 20.15
 4 -4 -12 202.02 16.31
 4 -4 -12 160.17 25.35
 4 -4 -12 139.22 20.2
 -4 4 11 235.65 26.36
 4 -4 -11 269.63 24.52
 4 -4 -11 269.31 28.05
 4 -4 -11 303.78 23.03
 4 -4 -11 260.1 30.34
 4 -4 -11 240.15 26.04
 -4 4 10 207.04 22.33
 4 -4 -10 220.04 20.87
 4 -4 -10 190.18 23.53
 4 -4 -10 225.53 18.41
 4 -4 -10 208.94 24.98
 4 -4 -10 212.42 21.92
 -4 4 9 348.2 34.95
 4 -4 -9 374.15 35.49
 4 -4 -9 361.76 36.39
 4 -4 -9 419.92 34.17
 4 -4 -9 456.5 33.88
 4 -4 -9 408.74 31.8
 4 -4 -8 0.3 13.83
 4 -4 -8 12.4 10.25
 4 -4 -8 17.06 12.01
 4 -4 -8 11.93 4.59
 -4 4 8 7.33 8.27
 4 -4 -7 64.38 13.31
 4 -4 -7 84.24 7.98
 4 -4 -7 78.7 12.33
 4 -4 -6 32.64 10.5
 -4 4 5 319.03 27.85
 -4 4 4 10.96 8.05
 -4 4 3 336.48 28.6
 -4 4 2 161.76 18.15
 -4 4 2 190.49 17.24
 -4 4 1 806.95 64.69
 4 -4 -1 855.02 65.45
 -4 4 1 829.32 64.73
 -4 4 0 2215.9 168.02
 -4 4 0 2151.34 168.09
 4 -4 0 2260.55 168.33
 -4 4 -1 2486.76 181.92
 -4 4 -1 2275.89 181.79
 4 -4 1 2428.28 182.21
 -4 4 -2 476.94 37.95
 -4 4 -3 133.75 12.99
 4 -4 3 198.14 18.37
 4 -4 4 107.8 16.13
 -4 4 -5 73.87 10.46
 -4 4 -5 65.79 10.02
 -4 4 -6 63.13 9.86
 -4 4 -6 54.05 9.61
 4 -4 6 68.19 15.77
 -4 4 -7 -5.71 8.5
 4 -4 7 1.78 15.09
 -4 4 -7 5.09 13.81
 -4 4 -7 3.59 8.17
 -4 4 -8 19.46 8.23
 4 -4 8 35.4 17.52
 -4 4 -8 7.96 8.02
 -4 4 -8 18.65 8.76
 -4 4 -8 2.57 14.35
 -4 4 -9 21.63 8.94
 -4 4 -9 15.78 16.87
 -4 4 -9 13.4 8.61
 -4 4 -9 18.83 9.09
 4 -4 9 10 17.37
 4 -4 10 -13.21 18.61
 -4 4 -10 1.42 9.02
 -4 4 -10 3.84 11.69
 -4 4 -11 63.71 13.01
 -4 4 -11 47.64 11.13
 -4 4 -12 230.2 21.51
 -4 4 -12 189.94 20.63
 -4 4 -13 157.58 18.64
 4 -4 13 309.08 25.8
 -4 4 -14 4.4 9.6
 -4 4 -14 6.96 9.18
 -4 4 -14 9.8 10.84
 -4 4 -15 6.42 9.28
 -4 4 -15 0.61 8.28
 -4 4 -15 3.61 9.82
 -4 4 -16 14.65 7.09
 -4 4 -16 18.19 8.45
 -4 4 -16 -0.54 9.2
 -4 4 -17 7.18 6.2
 -4 4 -17 10.13 5.28
 4 -3 -19 29.7 6.13
 4 -3 -18 20 11.08
 4 -3 -18 29.36 8.11
 4 -3 -17 29.68 11.9
 4 -3 -17 61.9 10.01
 4 -3 -17 33.26 13
 4 -3 -16 5.91 11.81
 4 -3 -16 -10.61 11.95
 4 -3 -16 4.73 9.39
 4 -3 -16 6.52 9.79
 4 -3 -16 12.23 13.48
 4 -3 -15 31.37 20.94
 4 -3 -14 3.17 14.4
 4 -3 -14 26.99 12.29
 4 -3 -14 36.63 13.8
 4 -3 -14 32.98 21.32
 4 -3 -14 23.24 8.89
 4 -3 -14 26.73 10.19
 4 -3 -13 96.8 22.69
 4 -3 -13 65.32 15.69
 4 -3 -13 115.76 11.64
 4 -3 -13 55.98 15.81
 4 -3 -13 47.2 13.77
 -4 3 13 91.09 15.34
 4 -3 -13 81 12.71
 4 -3 -12 17.55 19.11
 4 -3 -12 28.22 13.62
 4 -3 -12 19.92 7.61
 4 -3 -12 5.52 14.25
 4 -3 -12 30.47 10.84
 -4 3 12 13.55 10.3
 4 -3 -11 108.95 11.22
 -4 3 11 87.41 14.93
 4 -3 -11 103.37 15.52
 4 -3 -11 118.38 14.74
 4 -3 -11 123.15 20.47
 4 -3 -10 155.34 13.8
 4 -3 -10 142.51 19.23
 4 -3 -10 156.69 17.8
 -4 3 10 151.23 17.88
 4 -3 -10 161.17 21.39
 4 -3 -10 160.43 17.16
 4 -3 -9 18.75 5.11
 4 -3 -9 9.95 11.78
 4 -3 -9 21.82 15.11
 4 -3 -9 24.59 10.79
 -4 3 9 10.71 8.61
 -4 3 8 106.22 14.42
 4 -3 -8 117.84 16.05
 4 -3 -8 123.35 14.29
 4 -3 -8 125.88 10.87
 4 -3 -7 11.1 9.75
 -4 3 6 0.37 7.89
 -4 3 5 91.53 14.74
 -4 3 5 142.88 13.99
 -4 3 4 799.45 66.71
 -4 3 4 913.57 67.21
 -4 3 3 1031.27 80.49
 -4 3 3 955.23 80.44
 -4 3 3 1147.38 80.93
 -4 3 2 2003.92 150.84
 -4 3 2 1896.7 150.81
 -4 3 2 2004.65 151.19
 4 -3 -2 2017.17 151.06
 -4 3 1 3136.69 240.98
 -4 3 1 3113.39 241.07
 -4 3 1 3293.22 241.34
 4 -3 -1 3190.61 241.24
 -4 3 0 1997.31 149.7
 -4 3 0 1942.75 149.74
 -4 3 0 1944.87 149.61
 4 -3 0 1973.07 150.06
 -4 3 -1 719.56 54.77
 -4 3 -1 662.26 54
 -4 3 -1 711.54 54.73
 -4 3 -2 68.09 9.17
 -4 3 -2 99.71 12.82
 4 -3 2 107.66 14.52
 -4 3 -3 -2.69 10.75
 4 -3 3 7.35 12.42
 4 -3 4 61.25 14.34
 -4 3 -5 66.79 10.49
 -4 3 -5 75.33 10.85
 4 -3 6 233.59 24.11
 -4 3 -6 190.44 17.69
 -4 3 -6 194.33 18.23
 -4 3 -7 35.06 8.96
 4 -3 7 47.99 18.72
 -4 3 -7 22.37 14.44
 -4 3 -7 33.58 9.34
 -4 3 -8 0.09 9.01
 -4 3 -8 1.05 8.03
 4 -3 8 10.3 20.5
 -4 3 -9 30.92 9.8
 -4 3 -9 15.86 11.04
 4 -3 9 48.78 21.46
 4 -3 10 11.07 18.81
 -4 3 -10 20.73 11.52
 -4 3 -10 3.58 9.32
 -4 3 -11 100.48 14.68
 -4 3 -11 72.34 13.02
 -4 3 -12 64.43 12.75
 -4 3 -12 48.8 11.22
 4 -3 13 15.37 15.6
 -4 3 -14 41.34 11.5
 -4 3 -14 34.25 10.19
 -4 3 -14 40.65 10.37
 -4 3 -15 46.49 9.95
 -4 3 -15 54.43 9.58
 -4 3 -15 46.75 10.87
 -4 3 -16 35.22 8.02
 -4 3 -16 51.98 9.17
 -4 3 -16 67.76 9.44
 -4 3 -17 12.85 4.54
 4 -2 -20 18.02 4.35
 4 -2 -19 4.33 6.27
 4 -2 -18 3.78 10.68
 4 -2 -18 3.48 8.25
 4 -2 -17 0.52 8.84
 4 -2 -17 6.76 11.98
 4 -2 -17 1.07 12.72
 4 -2 -17 7.88 9.62
 4 -2 -16 72.05 10.99
 4 -2 -16 55.76 11.07
 4 -2 -16 50.83 13.39
 4 -2 -16 38.53 13.21
 4 -2 -16 45.38 14.76
 4 -2 -16 56.84 21.43
 4 -2 -15 6.9 8.66
 4 -2 -15 9.07 10.1
 4 -2 -15 -2.25 12.81
 4 -2 -15 -3.56 12.07
 4 -2 -15 10.8 13.39
 4 -2 -15 6.34 20.86
 4 -2 -14 17.81 8.71
 4 -2 -14 21.25 10.44
 4 -2 -14 14.69 12.28
 4 -2 -14 6.13 13.26
 -4 2 14 2.38 11.2
 4 -2 -14 7.77 13.53
 4 -2 -14 26.09 20.44
 4 -2 -13 19.69 7.7
 4 -2 -13 30.86 10.81
 4 -2 -13 15.07 13.54
 4 -2 -13 13.56 12.03
 -4 2 13 13.39 10.99
 4 -2 -13 17.33 13.48
 4 -2 -13 27.73 19.78
 4 -2 -12 39.92 7.58
 4 -2 -12 48.25 11.64
 4 -2 -12 36.67 13.88
 4 -2 -12 18.84 11.59
 4 -2 -12 32.39 19.3
 4 -2 -12 27.82 13.21
 -4 2 12 48.66 11.67
 -4 2 11 23.65 9.93
 4 -2 -11 11.56 10.93
 4 -2 -11 18.86 16.88
 4 -2 -11 13.85 11.91
 4 -2 -11 12.56 5.74
 4 -2 -10 75.92 8.43
 4 -2 -10 70.59 9.21
 4 -2 -10 87.65 12.62
 -4 2 10 68.35 12.43
 4 -2 -10 95.68 18
 4 -2 -10 86.59 13.36
 4 -2 -9 278.75 23.8
 4 -2 -9 268.77 21.32
 4 -2 -9 258.08 21.73
 -4 2 9 261.49 25.09
 4 -2 -9 250 26.31
 4 -2 -9 254.19 25.04
 4 -2 -8 84.74 8.31
 4 -2 -8 67.44 12.33
 4 -2 -6 154.03 21.03
 -4 2 6 200.65 20.93
 -4 2 6 208.27 19.8
 -4 2 5 779.57 61.64
 -4 2 3 3428.76 248.54
 4 -2 -3 3299.07 247.97
 -4 2 3 3114.49 247.82
 -4 2 3 3287.32 247.99
 -4 2 2 1850.53 134.14
 4 -2 -2 1716.02 133.92
 -4 2 2 1701.06 133.77
 -4 2 2 1753.15 133.86
 -4 2 1 1698.22 127.04
 4 -2 -1 1563.97 127.1
 -4 2 1 1690.83 126.98
 -4 2 1 1688.1 127.05
 -4 2 0 904.82 71.06
 -4 2 0 936.57 71.66
 -4 2 0 925.29 71.62
 -4 2 -1 0.16 5.36
 -4 2 -1 10.28 11.26
 -4 2 -1 -1.92 10.61
 -4 2 -2 3.85 5.45
 4 -2 2 9.04 11.73
 -4 2 -2 10.7 11.19
 -4 2 -2 10.05 10.74
 4 -2 3 16.05 12.42
 -4 2 -3 26.61 11.19
 -4 2 -3 23.59 11.76
 -4 2 -4 108.55 12.32
 -4 2 -5 61.4 10.68
 -4 2 -5 83.75 19.93
 -4 2 -5 66.02 10.44
 -4 2 -6 122.43 13.47
 -4 2 -6 133.83 22.12
 -4 2 -6 115.53 13.8
 4 -2 6 154.62 21.77
 -4 2 -7 95.15 12.12
 -4 2 -7 103.42 22.21
 -4 2 -7 80.6 12.08
 4 -2 8 41.4 28.47
 -4 2 -8 36.42 21.85
 -4 2 -8 37.44 10.3
 -4 2 -9 -4.17 9.79
 -4 2 -9 -0.42 11.17
 4 -2 9 -8.68 21.58
 -4 2 -10 35.18 10.36
 -4 2 -10 22.96 12.25
 4 -2 10 46.45 20.12
 -4 2 -11 63.51 12.25
 -4 2 -11 81.88 13.64
 -4 2 -12 50.87 11.31
 -4 2 -12 54.2 12.94
 4 -2 13 61.92 16.85
 -4 2 -13 41.64 11.97
 -4 2 -14 100.84 13.13
 -4 2 -14 94.29 12.62
 -4 2 -14 93.71 12.62
 -4 2 -15 112.2 12.05
 -4 2 -15 91.3 11.67
 -4 2 -16 50.44 8.55
 -4 2 -16 37.93 8.1
 -4 2 -16 23.38 6.86
 -4 2 -17 -1.56 4.56
 4 -1 -20 -5.45 4.99
 4 -1 -19 5.43 6.83
 4 -1 -19 -0.63 7.85
 4 -1 -18 19.06 8.99
 4 -1 -18 32.39 9.76
 4 -1 -17 19.21 9.45
 4 -1 -17 13.69 12.14
 4 -1 -17 28.66 9.58
 4 -1 -17 19.03 13.17
 4 -1 -16 65.42 21.53
 4 -1 -15 59.7 9.74
 4 -1 -15 38.28 10.57
 4 -1 -15 18.95 12.54
 4 -1 -15 10.29 12.95
 4 -1 -15 27.76 13.63
 4 -1 -15 61.67 21.1
 4 -1 -14 71.78 19.98
 -4 1 14 36.1 12.42
 4 -1 -14 36.53 11.16
 4 -1 -14 26.26 12.22
 4 -1 -14 30.28 13.83
 4 -1 -14 32.63 14.12
 4 -1 -14 36.67 8.67
 4 -1 -13 2.37 18.9
 4 -1 -13 7.58 13.25
 4 -1 -13 7.25 11.47
 4 -1 -13 -0.55 6.94
 4 -1 -13 -3.71 10.68
 -4 1 13 8.73 10.51
 4 -1 -13 -7.15 12.32
 -4 1 12 0.61 9.63
 4 -1 -12 1.74 12.5
 4 -1 -12 -0.78 10.76
 4 -1 -12 -9.89 17.91
 4 -1 -12 3.57 11.2
 4 -1 -12 3.99 11.82
 4 -1 -12 4.05 6.06
 4 -1 -12 4.11 7.11
 4 -1 -11 149.83 20.77
 -4 1 11 115.96 15.98
 4 -1 -11 135.25 15.44
 4 -1 -11 118.69 12.29
 4 -1 -11 130.2 11.67
 4 -1 -11 116.28 15.76
 4 -1 -11 96.93 14.22
 4 -1 -10 685.09 53.15
 -4 1 10 599.56 56.17
 4 -1 -10 695.6 54.37
 4 -1 -10 679.89 52.78
 4 -1 -10 771.46 56.86
 4 -1 -9 428.6 33.62
 4 -1 -9 401.52 31.55
 4 -1 -9 389.68 31.78
 4 -1 -8 132.16 11.71
 -4 1 8 112.8 16.11
 4 -1 -8 142.36 15.15
 4 -1 -8 122.83 14.4
 4 -1 -7 7.08 7.01
 4 -1 -7 -2.63 14.42
 4 -1 -6 642.35 50.59
 4 -1 -5 3736.36 282.72
 4 -1 -4 3062.5 192.93
 -4 1 4 2907.12 193.77
 -4 1 4 2666.88 193.69
 4 -1 -3 634.87 46.11
 4 -1 -3 592.88 48.19
 -4 1 3 554.06 47.98
 -4 1 3 540.41 47.88
 4 -1 -2 2193.08 165.53
 4 -1 -2 2191.01 167
 -4 1 2 2191.49 167.02
 4 -1 -1 402.44 23.87
 -4 1 1 431.72 23.15
 -4 1 1 428.47 23.33
 -4 1 0 116.86 11.82
 -4 1 0 117.17 15.06
 -4 1 0 133.9 15.01
 -4 1 -1 3.18 11.28
 4 -1 1 -3.43 10.89
 -4 1 -1 5.44 5.01
 -4 1 -2 372.13 31.6
 4 -1 2 371.25 32.25
 -4 1 -3 29.69 11.96
 -4 1 -3 23.21 18.27
 4 -1 3 25.53 12.41
 -4 1 -4 236.32 20.62
 -4 1 -5 32.87 9.85
 -4 1 -5 41.64 19.14
 -4 1 -5 30.94 9.61
 4 -1 5 35.65 15.06
 -4 1 -6 356.2 29.04
 -4 1 -6 330.92 29.66
 4 -1 6 394.51 36.45
 -4 1 -6 387.6 35.23
 4 -1 7 93.13 29.63
 -4 1 -7 92.65 12.65
 -4 1 -7 92.29 22.4
 4 -1 8 7.67 28.11
 -4 1 -8 -4.72 10.25
 -4 1 -8 -8.64 22.03
 -4 1 -9 1.29 11.16
 4 -1 9 4.3 21.47
 -4 1 -9 -0.34 10.43
 -4 1 -9 26.04 23.41
 -4 1 -10 19.31 11.6
 4 -1 10 26.19 19.65
 -4 1 -10 14.31 10.53
 -4 1 -10 40.23 24.1
 -4 1 -11 -6.09 11.77
 4 -1 11 22.56 17.45
 4 -1 12 135.02 21.64
 -4 1 -13 59.7 11.38
 -4 1 -13 78.01 12.8
 -4 1 -14 161.58 15.53
 -4 1 -14 175.93 15.73
 -4 1 -15 70.53 10.41
 -4 1 -15 53.18 9.56
 -4 1 -16 15.9 7.08
 -4 1 -16 11.38 5.32
 4 0 -20 3.39 5.58
 4 0 -19 22.48 7.87
 4 0 -19 46.53 8.75
 4 0 -18 85.38 11.47
 4 0 -18 82.15 11.62
 4 0 -17 23.17 12.87
 4 0 -17 8.87 13.41
 4 0 -17 11.92 9.49
 4 0 -17 27.03 8.89
 4 0 -16 -1.02 20.13
 4 0 -15 77.81 21.5
 4 0 -15 95.82 12.39
 4 0 -15 76.5 10.59
 4 0 -15 61.35 13.83
 4 0 -15 54.3 13.98
 -4 0 15 44.26 13.43
 4 0 -15 58.85 14.84
 4 0 -14 7.33 19.28
 4 0 -14 4.33 8.44
 4 0 -14 -6.71 13.14
 4 0 -14 8 11.78
 4 0 -14 0.44 12.73
 4 0 -14 -9.36 10.25
 -4 0 14 3.24 10.47
 4 0 -14 3.34 7.21
 4 0 -13 63.83 14.94
 4 0 -13 72.82 13.53
 4 0 -13 90.34 10.95
 4 0 -13 104.31 21.13
 -4 0 13 75.66 14.38
 4 0 -13 82.51 9.85
 4 0 -13 77.32 14.7
 4 0 -13 102.27 13.85
 4 0 -12 288.37 23.83
 4 0 -12 239.33 24.18
 4 0 -12 257.6 21.85
 4 0 -12 220.6 22.9
 4 0 -12 194.36 23.75
 4 0 -12 271.43 21.21
 -4 0 12 240.06 25.35
 4 0 -12 340.71 29.28
 4 0 -11 664.02 50.38
 4 0 -11 704.93 49.08
 4 0 -11 619.96 48.46
 4 0 -11 627.81 49.14
 4 0 -11 693.2 50.14
 4 0 -10 531.86 39.3
 4 0 -10 510.87 42.32
 4 0 -10 399.48 39.51
 4 0 -10 507.55 42.45
 4 0 -10 574.54 40.84
 4 0 -10 484.14 39.59
 4 0 -10 513.7 38.94
 4 0 -9 71.23 12.66
 4 0 -9 145.91 14.77
 4 0 -9 120.55 10.74
 4 0 -9 98.25 12.36
 4 0 -9 119.27 10.65
 4 0 -8 356.94 30.66
 4 0 -8 425.46 32.34
 4 0 -7 997.24 71.96
 -4 0 7 840.84 72.09
 4 0 -6 2670.84 190.27
 -4 0 6 2316.99 190.4
 -4 0 5 1499.55 107.89
 4 0 -5 1617.88 107.04
 4 0 -4 606.31 47.06
 4 0 -3 92.72 8.92
 4 0 -3 109.3 15.88
 4 0 -2 630.04 49.87
 4 0 -2 726.39 52.3
 4 0 -1 3.11 3.65
 -4 0 1 0.16 19.24
 4 0 -1 14.89 13.19
 -4 0 0 284.89 25.34
 -4 0 0 272.83 30.4
 4 0 1 172.29 18.68
 -4 0 -1 183.55 18.77
 -4 0 -2 79.67 18.97
 4 0 2 58.36 13.29
 -4 0 -3 340.99 28
 -4 0 -4 107.48 14.18
 -4 0 -4 130.23 13.62
 -4 0 -5 220.09 25.78
 -4 0 -5 161.93 18.19
 4 0 5 211.54 23.1
 -4 0 -5 195.66 17.77
 -4 0 -6 34.13 20.33
 -4 0 -6 18.08 9.41
 4 0 6 29.68 18.35
 -4 0 -6 27.71 10.48
 -4 0 -7 31 21.59
 4 0 7 23.9 21.5
 -4 0 -7 6.05 10.47
 -4 0 -8 45.87 23.12
 4 0 8 57.15 22.71
 -4 0 -8 37.86 11.47
 -4 0 -9 6.14 24.29
 4 0 9 34.67 20.75
 -4 0 -9 23.75 11.06
 -4 0 -10 125.59 26.86
 -4 0 -10 109.4 13.45
 4 0 10 146.64 22.46
 4 0 11 570.78 36.72
 -4 0 -11 272.26 28.42
 4 0 12 321.51 25.76
 -4 0 -12 139.3 18.37
 -4 0 -13 143.01 15.68
 -4 0 -13 130.21 14.94
 -4 0 -14 137.27 13.36
 -4 0 -14 127.85 13.1
 -4 0 -15 10.98 6.43
 -4 0 -15 21.84 7.73
 -4 0 -16 -0.73 5.45
 4 1 -21 13.75 4.17
 4 1 -20 62.01 8.5
 4 1 -20 37.21 7.26
 4 1 -19 60.68 10.28
 4 1 -19 81.36 11.06
 4 1 -18 19.21 9.07
 4 1 -18 23.57 8.97
 4 1 -17 30.02 8.51
 4 1 -17 7.25 9.49
 4 1 -17 12.36 13.38
 4 1 -16 15.36 20.72
 4 1 -16 10.56 12.58
 4 1 -16 3.85 11.77
 4 1 -16 -0.86 8.24
 4 1 -16 5.1 12.94
 4 1 -16 9.52 9.74
 4 1 -15 288.24 24.49
 -4 -1 15 197.76 27.36
 4 1 -15 285.86 24.68
 4 1 -15 220.69 25.43
 4 1 -15 227.34 25.77
 4 1 -15 367.18 24.18
 4 1 -15 255.3 26.55
 4 1 -15 340.2 32.25
 4 1 -14 384.58 30.85
 -4 -1 14 334.9 34.51
 4 1 -14 399.46 31.53
 4 1 -14 312.28 31.86
 4 1 -14 284.65 31.54
 4 1 -14 421.12 30.29
 4 1 -14 464.87 37.92
 4 1 -14 360.24 32.65
 4 1 -13 303.71 26.81
 4 1 -13 315.73 25.87
 -4 -1 13 284.54 29.71
 4 1 -13 344.19 25.32
 4 1 -13 356.55 27.52
 4 1 -13 232.46 26.84
 4 1 -13 260.76 27.27
 4 1 -13 387.66 32.8
 4 1 -13 272.39 27.71
 4 1 -12 561.17 45.84
 4 1 -12 606.46 45.57
 4 1 -12 589.96 44.99
 4 1 -12 572.64 49.27
 4 1 -12 658.25 46.84
 4 1 -12 623.7 47.1
 4 1 -12 691.21 50.23
 4 1 -12 465.22 45.78
 4 1 -12 510.64 46.34
 4 1 -11 602.62 59.46
 4 1 -11 777.9 59.59
 4 1 -11 788.97 59.03
 4 1 -11 804.08 62.75
 4 1 -11 806.34 60.5
 4 1 -11 838.96 59.57
 4 1 -11 802.3 62.65
 4 1 -10 117.3 14.51
 4 1 -10 107.23 12.99
 4 1 -10 119.82 11.18
 4 1 -10 96.51 17.7
 4 1 -10 124.68 14.66
 4 1 -10 125.91 11.4
 4 1 -9 -0.27 7.93
 4 1 -9 5.3 4.55
 4 1 -9 4.17 9.44
 4 1 -8 1341.39 92.36
 4 1 -8 1093.61 91.96
 4 1 -8 1163.08 90.54
 4 1 -7 1423.7 109.58
 4 1 -6 888.71 59.95
 4 1 -6 619.14 60.39
 4 1 -5 38.65 6.98
 4 1 -4 47.82 6.89
 4 1 -4 56.94 14.14
 4 1 -3 220.15 18.87
 4 1 -3 237.67 22.52
 4 1 -2 685.64 54.84
 -4 -1 0 6.06 22.04
 -4 -1 -1 20.92 22.54
 4 1 1 48.11 12.55
 4 1 2 64.66 13.64
 -4 -1 -2 79.06 11.98
 -4 -1 -3 2.42 9.87
 -4 -1 -3 4.38 11.25
 4 1 4 4.74 12.75
 -4 -1 -4 12.01 10.04
 -4 -1 -4 7.65 9.49
 -4 -1 -4 9.61 20.81
 4 1 5 16.83 14.82
 -4 -1 -5 12.6 10.59
 -4 -1 -5 5.73 9.34
 -4 -1 -5 10.64 20
 -4 -1 -6 32.81 11.27
 4 1 6 52.4 17.84
 -4 -1 -6 43.49 21.32
 4 1 7 122.83 22.46
 -4 -1 -7 92.18 24.31
 -4 -1 -7 94.07 13.95
 -4 -1 -8 34.72 12.65
 4 1 8 83.64 20.69
 -4 -1 -8 80.1 24.92
 -4 -1 -8 80.07 12.81
 -4 -1 -9 -3.09 11.48
 4 1 9 48.78 19.95
 -4 -1 -9 32 25.34
 -4 -1 -9 18.57 11.45
 4 1 10 1280.98 69.23
 -4 -1 -10 1156.72 69.58
 -4 -1 -10 1057.14 61.7
 4 1 11 987.57 80.87
 -4 -1 -12 95.65 12.96
 -4 -1 -12 92.36 13.41
 -4 -1 -13 19.5 9.31
 -4 -1 -13 18.59 10.78
 -4 -1 -14 22.28 8.07
 -4 -1 -14 6.75 7.59
 -4 -1 -14 19.67 8.71
 -4 -1 -15 9.11 6.67
 4 2 -21 15.07 4.65
 4 2 -20 28.29 6.96
 4 2 -20 46.67 8.16
 4 2 -19 48.5 9.01
 4 2 -19 25.97 8.34
 4 2 -19 45.11 8.93
 4 2 -18 5.52 8
 4 2 -18 -1.39 8.58
 4 2 -17 43.01 21.56
 4 2 -16 209.7 19.4
 4 2 -16 214.42 19.25
 4 2 -16 244.05 18.74
 4 2 -16 190.06 21.78
 4 2 -16 289.1 29.22
 4 2 -16 139.59 19.86
 -4 -2 16 143.58 21.91
 4 2 -15 523.24 40.66
 4 2 -15 558.99 40.63
 4 2 -15 613.63 40.19
 4 2 -15 477.54 42.02
 4 2 -15 640.15 46.97
 -4 -2 15 335.58 43.12
 4 2 -15 434.07 41.16
 4 2 -15 397.84 40.64
 4 2 -14 651.61 50.61
 4 2 -14 722.35 50.45
 4 2 -14 553.51 50.7
 4 2 -14 509.02 50.33
 4 2 -14 857.24 56.15
 4 2 -14 607.14 51.4
 4 2 -14 561.19 50.5
 4 2 -14 711.02 49.68
 4 2 -13 573.27 42.14
 4 2 -13 578.55 47.07
 4 2 -13 553.14 43.66
 4 2 -13 602.3 42.9
 4 2 -13 612.4 47.86
 4 2 -13 505.45 42.93
 4 2 -13 520.72 44.01
 4 2 -13 437.78 43.24
 4 2 -13 473.1 43.29
 4 2 -12 218.34 18.21
 4 2 -12 251.62 25.54
 4 2 -12 223.63 19.86
 4 2 -12 214.42 21.46
 4 2 -12 164.1 20.39
 4 2 -12 183.84 20.77
 4 2 -12 256.39 23.27
 4 2 -12 234.14 18.93
 4 2 -12 203.11 20.92
 4 2 -11 12.16 8.43
 4 2 -11 -5.37 10.96
 4 2 -11 0.98 9.72
 4 2 -11 25.22 15.41
 4 2 -11 8.12 5.4
 4 2 -11 15.34 10.67
 4 2 -11 7.35 8.65
 4 2 -11 2.87 5.41
 4 2 -10 316.75 24.07
 4 2 -10 252.93 24.72
 4 2 -10 233.1 22.99
 4 2 -10 279 22.3
 4 2 -10 271.8 22.08
 4 2 -9 588.45 49.61
 4 2 -9 542.61 48.91
 4 2 -9 642.51 48.56
 4 2 -8 512.95 42.23
 4 2 -8 589.02 43.95
 4 2 -7 181.94 17.84
 4 2 -7 229.12 18.69
 4 2 -6 82.69 10.17
 4 2 -5 290.75 24.57
 4 2 -4 132.87 13.37
 4 2 -4 144.2 17.62
 4 2 -3 633.2 50.8
 4 2 -2 852.08 65.9
 -4 -2 2 808.38 68.58
 -4 -2 1 2.88 26.15
 -4 -2 0 77.06 22.87
 4 2 0 94.89 13.94
 4 2 1 12.4 11.49
 -4 -2 -1 21.47 11.42
 -4 -2 -3 212.43 26.28
 4 2 3 189.63 18.92
 -4 -2 -3 198.51 18.51
 4 2 3 163.49 20.06
 -4 -2 -4 41.07 11.26
 4 2 4 36.64 13.46
 -4 -2 -4 30.36 10.53
 -4 -2 -4 40.72 22.1
 4 2 4 35.45 11.62
 4 2 5 9.01 10.75
 4 2 5 14.56 14.1
 -4 -2 -5 23.44 21.55
 -4 -2 -5 7.07 10.95
 4 2 6 32.52 16.07
 -4 -2 -6 23.36 22.32
 -4 -2 -6 15.46 11.58
 -4 -2 -7 207.3 29.83
 -4 -2 -7 198.15 20.48
 4 2 7 245.48 26.86
 -4 -2 -8 333.93 37
 -4 -2 -8 285.65 27.88
 -4 -2 -9 996.93 59.66
 4 2 9 1097.47 58.53
 -4 -2 -9 884.62 51.08
 -4 -2 -10 1091.28 84.75
 -4 -2 -10 959.27 78.61
 4 2 10 1192.47 83.81
 -4 -2 -11 266.16 20.07
 4 2 11 304.35 26.44
 -4 -2 -12 18.49 9.4
 -4 -2 -12 8.83 10.19
 -4 -2 -13 5.68 8.02
 -4 -2 -13 2.47 8.35
 -4 -2 -14 -3.47 6.96
 -4 -2 -15 1.77 5.04
 4 3 -21 14.5 4.88
 4 3 -20 10.86 7.39
 4 3 -20 5.16 6.23
 4 3 -20 10.45 7.49
 4 3 -19 10.44 8.13
 4 3 -19 17.62 7.46
 4 3 -19 9.98 7.68
 4 3 -18 66.41 9.79
 4 3 -18 61.88 10.48
 4 3 -17 374.67 38.84
 4 3 -16 138.08 17.78
 4 3 -16 185.93 16.84
 4 3 -16 203.48 16.34
 4 3 -16 225.78 26.99
 4 3 -16 136.39 19.48
 -4 -3 16 123.64 19.72
 4 3 -16 165.63 17.14
 4 3 -15 207.18 26.01
 4 3 -15 294.03 26.12
 4 3 -15 364.13 33.56
 4 3 -15 256.06 27.96
 4 3 -15 333.76 26.01
 4 3 -15 304.13 26.75
 4 3 -15 347.87 25.24
 4 3 -14 439.98 33.16
 4 3 -14 432.57 33.91
 4 3 -14 449.17 38.91
 4 3 -14 420.83 34.44
 4 3 -14 478.64 40.45
 4 3 -14 415.68 34.39
 4 3 -14 386.07 35.5
 4 3 -14 322.67 34.09
 4 3 -13 332.03 26.25
 4 3 -13 315.74 28.77
 4 3 -13 353.5 33.47
 4 3 -13 316.84 27.7
 4 3 -13 292.51 28.15
 4 3 -13 361.46 31.77
 4 3 -13 266.06 27.74
 4 3 -13 357.28 27.01
 4 3 -12 11.72 10.85
 4 3 -12 12.58 10.58
 4 3 -12 8.19 10.66
 4 3 -12 3.36 10.94
 4 3 -12 1.16 9.28
 4 3 -12 11.01 12.92
 4 3 -12 7.51 5.77
 4 3 -12 7.08 5.64
 4 3 -12 12.83 9.65
 4 3 -11 119.87 14.37
 4 3 -11 113.22 14.84
 4 3 -11 93.85 19.76
 4 3 -11 123.34 15.41
 4 3 -11 128.8 12.29
 4 3 -11 141.75 12.46
 4 3 -11 151.16 15.36
 4 3 -11 143.43 16.75
 4 3 -10 258.73 26.03
 4 3 -10 274.4 24.74
 4 3 -10 316.09 23.78
 4 3 -10 299.8 26.52
 4 3 -10 320.95 25.27
 4 3 -10 212.19 28.04
 4 3 -9 350.09 26.45
 4 3 -9 314.85 27.37
 4 3 -9 324.1 27.65
 4 3 -9 312.65 28.33
 4 3 -8 5.68 7.22
 4 3 -8 9.09 7.87
 4 3 -8 0.12 4.17
 4 3 -7 44.6 8.11
 4 3 -7 45.19 8.71
 4 3 -7 58.87 8.72
 4 3 -6 747.14 58.96
 4 3 -5 860.63 67.45
 4 3 -4 492.74 41.44
 4 3 -4 517.71 41.1
 -4 -3 3 681.25 57.17
 -4 -3 2 109.88 29.39
 -4 -3 0 102.97 26.29
 4 3 1 5.41 10.61
 4 3 2 524.02 42.55
 4 3 3 7.58 11.84
 4 3 3 10.56 15.18
 -4 -3 -3 28.07 21.76
 4 3 4 -12.07 15.86
 -4 -3 -4 7.46 21.86
 -4 -3 -4 14.71 10.47
 4 3 4 -0.38 12.71
 -4 -3 -5 55.91 23.05
 -4 -3 -5 43.59 12.46
 4 3 5 41.58 12.6
 4 3 5 58.45 15.55
 -4 -3 -6 319.25 29.14
 4 3 6 402.08 33.55
 -4 -3 -6 325.73 37.16
 4 3 6 333.79 28.55
 4 3 7 487.33 41.2
 -4 -3 -7 431.37 36.7
 -4 -3 -7 425.47 44.51
 4 3 8 545.97 42.54
 -4 -3 -8 418.66 37.38
 -4 -3 -8 465.82 45.63
 4 3 9 431.74 37.15
 -4 -3 -9 354.71 31.98
 -4 -3 -9 405.93 41.49
 4 3 10 101.92 18.72
 -4 -3 -10 89.72 27.06
 -4 -3 -11 40.01 10.58
 -4 -3 -11 29.76 11.04
 -4 -3 -12 1.76 8.52
 -4 -3 -13 13.85 7.68
 -4 -3 -14 14.16 6.17
 4 4 -20 4.12 7.11
 4 4 -20 0.57 7.18
 4 4 -20 7.32 5.99
 4 4 -19 130.02 11.52
 4 4 -19 113.73 11.67
 4 4 -18 232.31 17.32
 4 4 -18 201.63 17.79
 4 4 -18 200.49 17.33
 -4 -4 17 37.08 11.74
 4 4 -17 110.41 23.49
 4 4 -16 163.96 15.83
 4 4 -16 182.62 15.4
 4 4 -16 145.55 17.43
 4 4 -16 177.65 26.51
 4 4 -16 166.78 16.21
 4 4 -15 25.32 10.06
 4 4 -15 24.15 13.34
 4 4 -15 25.02 8.13
 4 4 -15 44.55 20.83
 4 4 -15 35.31 7.48
 4 4 -15 23.17 11.05
 4 4 -15 38.08 11.1
 4 4 -15 43.17 12.87
 4 4 -14 48.14 13.33
 4 4 -14 29.75 10.78
 4 4 -14 44.48 7.54
 4 4 -14 33.49 13.15
 4 4 -14 36.2 8.19
 4 4 -14 44.69 20.85
 4 4 -14 19.16 11.01
 4 4 -14 54.03 12.79
 4 4 -14 42.73 11.11
 4 4 -13 2.58 5.87
 4 4 -13 3.53 9.72
 4 4 -13 9.44 10.23
 4 4 -13 8.52 11.9
 4 4 -13 -1.86 10.04
 4 4 -13 10.81 6.37
 4 4 -13 6.49 12.41
 4 4 -13 -3.25 10.58
 4 4 -13 -4.32 19.04
 4 4 -12 142.91 16.85
 4 4 -12 90.39 22.05
 4 4 -12 158.11 16.3
 4 4 -12 127.31 14.64
 4 4 -12 144.92 12.83
 4 4 -12 115.07 15.41
 4 4 -12 106.82 17.09
 4 4 -12 106.7 14.79
 4 4 -12 136.62 12.53
 4 4 -11 19.8 5.9
 4 4 -11 18.08 10.15
 4 4 -11 17.36 8.6
 4 4 -11 24.55 10.61
 4 4 -11 19.8 5.63
 4 4 -11 13.81 12.08
 4 4 -10 13.61 11.72
 4 4 -10 21.69 8.29
 4 4 -10 18.48 5.22
 4 4 -10 21.95 10.11
 4 4 -10 26.15 10.3
 4 4 -9 18.75 11.57
 4 4 -9 32.22 5.63
 4 4 -9 26.7 10.22
 4 4 -9 38.97 8.73
 4 4 -8 1029.16 81.1
 4 4 -8 1146.7 81.45
 4 4 -8 1044.68 81.82
 4 4 -8 1049.39 81.29
 4 4 -7 743.27 58.86
 4 4 -7 778.35 60.64
 4 4 -7 765.52 58.57
 4 4 -7 767.92 58.5
 4 4 -6 1744.36 128.44
 4 4 -6 1592.59 126.26
 4 4 -6 1712.99 126.25
 4 4 -5 708.51 58.13
 4 4 -5 741.6 56.31
 4 4 -5 732.02 56.34
 4 4 -4 77.59 9.87
 4 4 -4 83.43 10.06
 -4 -4 4 53.01 20.96
 4 4 -3 73.33 14.3
 4 4 -3 82.31 10.18
 4 4 -3 96.04 10.65
 4 4 -2 52.4 12.94
 -4 -4 2 62.72 26.61
 4 4 -2 61.14 9.64
 4 4 -2 49.75 8.62
 4 4 -1 497.94 42.15
 4 4 -1 626.27 42.93
 4 4 0 192.55 17.59
 4 4 0 245.06 19.36
 4 4 1 230.66 21.62
 4 4 2 143.89 17.38
 -4 -4 -2 158.4 23.84
 4 4 2 108.69 15.95
 4 4 3 2.22 20.67
 -4 -4 -3 22.05 22.75
 4 4 3 4.08 11.68
 4 4 4 54.15 17.54
 -4 -4 -4 55.33 24.73
 4 4 4 54.21 14.13
 4 4 5 331.33 29.36
 -4 -4 -5 325.57 37.38
 4 4 5 343.63 31.7
 -4 -4 -6 352.93 41.96
 4 4 6 403.08 33.54
 -4 -4 -6 393.81 34.21
 4 4 6 467.68 37.63
 -4 -4 -7 60.92 26.28
 4 4 7 55.63 16.03
 -4 -4 -7 43.49 13.38
 4 4 8 253.05 25.79
 -4 -4 -8 237.58 32.84
 -4 -4 -8 200.32 21.61
 4 4 9 4.23 14.73
 -4 -4 -9 -13.05 25.88
 -4 -4 -10 14.92 11.12
 -4 -4 -11 13.19 10.13
 -4 -4 -12 10.67 8.06
 -4 -4 -13 3.57 6.49
 4 5 -20 36.11 7.59
 4 5 -20 21.73 6.38
 4 5 -20 46.54 7.78
 4 5 -19 56.98 8.26
 4 5 -19 59.37 8.8
 4 5 -18 77.2 10.29
 4 5 -18 84.43 10.42
 4 5 -18 88.71 10.01
 -4 -5 17 36.99 11.75
 4 5 -16 12.83 7.23
 4 5 -16 7.68 10.51
 4 5 -16 8.58 8.96
 4 5 -16 13.35 6.92
 4 5 -16 5.16 11.64
 4 5 -15 30.39 9.66
 4 5 -15 34.33 20.74
 4 5 -15 21.83 7.67
 4 5 -15 23.81 12.29
 4 5 -15 27.73 10.47
 4 5 -15 13.11 12.75
 4 5 -15 18.51 6.77
 4 5 -14 36.67 10.56
 4 5 -14 44.66 10.87
 4 5 -14 41.93 7.49
 4 5 -14 40.36 21.62
 4 5 -14 48.94 8.28
 4 5 -14 59.7 12.87
 4 5 -14 49.99 13.41
 4 5 -13 125.38 14.59
 4 5 -13 141.77 12.94
 4 5 -13 128.27 16.73
 4 5 -13 91.87 16.71
 4 5 -13 127.43 12.2
 4 5 -13 119.69 23.76
 4 5 -13 115.17 14.69
 4 5 -12 7.28 9.97
 4 5 -12 6.55 11.27
 4 5 -12 3.09 12.53
 4 5 -12 3.9 5.65
 4 5 -12 8.41 8.91
 4 5 -12 1.63 18.57
 4 5 -12 0.6 10.12
 4 5 -12 5.48 5.83
 4 5 -11 36.99 12.47
 4 5 -11 27.31 8.95
 4 5 -11 15.99 18.11
 4 5 -11 26.81 11.21
 4 5 -11 29.8 12.42
 4 5 -11 34.54 6.13
 4 5 -10 214.56 20.68
 4 5 -10 189.92 18.27
 4 5 -10 156.28 14.57
 4 5 -10 141.38 18.33
 4 5 -9 870.24 69.09
 4 5 -9 962.38 71.96
 4 5 -9 841.55 68.92
 4 5 -9 957.55 70.6
 4 5 -9 968.43 69.32
 4 5 -8 1702.59 117.84
 4 5 -8 1441.56 115.41
 4 5 -8 1483.04 114.83
 4 5 -8 1553.23 115.16
 4 5 -8 1508.99 114.91
 4 5 -7 929.53 71.11
 4 5 -7 959.17 70.94
 4 5 -7 877.17 70.87
 4 5 -7 939.14 70.85
 4 5 -6 363.72 30.76
 4 5 -6 395.08 30.69
 4 5 -6 406.66 31.17
 4 5 -6 384.97 30.77
 4 5 -5 603.53 46.25
 4 5 -5 581.56 45.94
 4 5 -4 25.54 8.03
 4 5 -4 24.05 8.86
 4 5 -3 2.89 8.06
 4 5 -3 5.54 8.04
 -4 -5 3 -0.25 26.16
 4 5 -2 441.02 32.46
 4 5 -2 373.63 31.87
 4 5 -1 578.54 42.83
 4 5 -1 519.14 42.04
 4 5 0 339.17 28.1
 4 5 0 331.61 26.7
 -4 -5 -1 264.76 30.51
 4 5 1 208.26 21.87
 4 5 1 241.37 21.69
 -4 -5 -2 33.07 22.6
 4 5 2 41.32 14
 4 5 2 28.36 11.79
 -4 -5 -3 57.7 25.64
 4 5 3 73.76 14.52
 4 5 3 82.38 17.33
 -4 -5 -4 446.06 48.78
 4 5 4 483.78 43.66
 4 5 4 571.35 43.19
 4 5 5 89.61 14.72
 4 5 5 93.39 16.45
 -4 -5 -5 103.97 27.46
 4 5 6 17.03 10.8
 -4 -5 -6 15.31 25.84
 4 5 6 -1.73 14.02
 -4 -5 -6 -0.47 12.83
 -4 -5 -7 9.18 25.59
 4 5 7 34.56 15.15
 -4 -5 -7 33.18 12.97
 4 5 8 3.94 13.95
 -4 -5 -8 47.29 25.42
 -4 -5 -9 42.87 12.03
 -4 -5 -11 41.84 9.35
 -4 -5 -12 3.69 6.8
 -4 -5 -13 -0.26 4.85
 4 6 -20 24.38 7.11
 4 6 -20 31.45 6.94
 4 6 -19 44.66 8.48
 4 6 -19 49.16 8.63
 4 6 -19 57.74 8.17
 4 6 -18 8.93 7.66
 4 6 -18 7.27 6.85
 4 6 -18 0.17 6.96
 4 6 -17 0.53 6.87
 4 6 -17 4.25 7.98
 4 6 -16 94.09 11.5
 4 6 -16 115.76 17.14
 4 6 -16 80.47 12.96
 4 6 -16 79.22 15.57
 4 6 -16 102.81 10.65
 4 6 -16 89.05 11.66
 4 6 -15 110.93 13.75
 4 6 -15 136.84 13.51
 4 6 -15 112.5 14.66
 4 6 -15 117.86 17.28
 4 6 -15 135.01 12.53
 4 6 -15 147.29 18.57
 4 6 -14 97.27 13.22
 4 6 -14 120.53 12.5
 4 6 -14 110 14.06
 4 6 -14 119.54 16.86
 4 6 -14 118.72 11.63
 4 6 -14 143.5 17.32
 4 6 -13 105.8 13.67
 4 6 -13 111.2 12.01
 4 6 -13 113.17 16.64
 4 6 -13 105.3 14.05
 4 6 -13 124.39 11.63
 4 6 -13 132.61 16.44
 4 6 -12 18.25 10.27
 4 6 -12 10.97 5.85
 4 6 -12 8.96 12.99
 4 6 -12 16.53 9.63
 4 6 -12 17.15 6.12
 4 6 -12 7.49 9.21
 4 6 -11 163.65 18.03
 4 6 -11 197.87 16.7
 4 6 -11 174.03 20.57
 4 6 -11 206.35 20.38
 4 6 -11 219.51 21.09
 4 6 -10 819.7 70.22
 4 6 -10 1076.92 74.39
 4 6 -10 878.58 70.42
 4 6 -10 1004.11 70.87
 4 6 -10 1122.48 73.98
 4 6 -9 1213.77 98.55
 4 6 -9 1450.15 102.07
 4 6 -9 1291.1 98.68
 4 6 -9 1317.9 98.98
 4 6 -9 1371.17 99.97
 4 6 -8 433.46 34.07
 4 6 -8 408.85 34.29
 4 6 -8 428.42 33.89
 4 6 -8 435.9 36.44
 4 6 -8 430.6 33.8
 4 6 -7 628.61 47.02
 4 6 -7 604.92 46.75
 4 6 -7 588.06 46.54
 4 6 -7 614.06 49.27
 4 6 -7 575.59 46.59
 4 6 -6 422.36 33.73
 4 6 -6 411.15 33.65
 4 6 -6 398.28 36.17
 4 6 -6 474.8 34.83
 4 6 -5 346.8 28.29
 4 6 -5 327.86 28.09
 4 6 -5 406.77 29.84
 4 6 -4 172.9 16.83
 4 6 -4 156.6 15.3
 4 6 -3 140.81 14.44
 4 6 -3 142.26 14.19
 4 6 -2 712.18 55.61
 4 6 -2 730.19 55.96
 4 6 -1 770.65 59.58
 4 6 -1 758.34 58.97
 -4 -6 1 817.71 68.81
 4 6 0 335.15 28.68
 4 6 0 341.33 27.29
 4 6 1 32.3 11.54
 4 6 2 6.09 12.84
 -4 -6 -2 -7.72 25.24
 4 6 3 185.19 19.86
 -4 -6 -3 142.1 30.22
 4 6 4 94.32 15.08
 -4 -6 -4 85.71 27.59
 4 6 5 50.69 12.4
 -4 -6 -5 43.21 26.56
 4 6 6 13.35 10.28
 -4 -6 -6 11.16 25.69
 -4 -6 -6 20.74 13.01
 -4 -6 -7 52.29 26.43
 -4 -6 -8 209.86 20.64
 -4 -6 -9 143.85 15.9
 -4 -6 -10 115.1 12.98
 -4 -6 -11 0.75 7.1
 -4 -6 -11 17.86 7.4
 -4 -6 -12 8.67 5.36
 4 7 -20 27.08 6.47
 4 7 -19 -0.53 6.88
 4 7 -19 11.37 6.55
 4 7 -19 -0.9 5.98
 4 7 -18 99.94 11.46
 4 7 -18 131.18 11.62
 4 7 -18 87.39 13.31
 4 7 -18 104.34 11.84
 4 7 -17 290.57 24.48
 4 7 -17 309.39 23.76
 4 7 -17 308.58 29.68
 4 7 -17 234.03 24.62
 4 7 -16 189.9 21.39
 4 7 -16 181.09 16.64
 4 7 -16 153.74 17.14
 4 7 -15 110.92 12.57
 4 7 -15 122.44 11.76
 4 7 -15 139.13 17.77
 4 7 -15 109.36 13.97
 4 7 -14 187.74 19.75
 4 7 -14 236.66 23.47
 4 7 -14 221.16 18.36
 4 7 -14 232.79 19.35
 4 7 -14 163.71 22.6
 4 7 -13 13.16 9.98
 4 7 -13 3.37 5.98
 4 7 -13 3.7 9.24
 4 7 -13 3.77 5.6
 4 7 -12 343.72 27.6
 4 7 -12 304.76 29.27
 4 7 -12 375.7 31.99
 4 7 -12 343.55 27.92
 4 7 -11 325.75 29.42
 4 7 -11 403.19 31.46
 4 7 -11 297.16 27.04
 4 7 -11 358.6 27.4
 4 7 -10 732.74 53.83
 4 7 -10 729.57 55.15
 4 7 -10 786.86 57.38
 4 7 -10 639.35 53.38
 4 7 -10 667.11 53.54
 4 7 -9 394.95 32.56
 4 7 -9 459.33 33.85
 4 7 -9 422.39 35.74
 4 7 -9 420.4 32.55
 4 7 -9 372.26 32.63
 4 7 -8 109.9 11.89
 4 7 -8 94.8 11.97
 4 7 -8 108.88 13.87
 4 7 -8 113.4 10.61
 4 7 -8 106.14 12.85
 4 7 -7 321.32 25.32
 4 7 -7 309.56 28.06
 4 7 -7 302.05 25.22
 4 7 -7 283.49 24.91
 4 7 -7 328.46 26.52
 4 7 -6 53.79 9.23
 4 7 -6 48.57 8.58
 4 7 -6 78.25 15.22
 4 7 -6 44.24 9.85
 4 7 -5 229.09 22.79
 4 7 -5 177.72 17.09
 4 7 -4 325.89 28.43
 4 7 -4 334.9 27.26
 4 7 -3 332.54 27.49
 4 7 -3 330.5 27.35
 4 7 -2 424.58 34.01
 4 7 -2 428.72 34.44
 4 7 -1 403.33 32.37
 4 7 -1 415.71 33.13
 -4 -7 1 354.11 45.57
 4 7 0 41.76 8.5
 4 7 0 43.15 10.97
 4 7 1 25.37 11.53
 4 7 2 2.54 11.75
 -4 -7 -2 -5.03 26.38
 4 7 3 15.91 11.91
 -4 -7 -3 29.61 26.38
 4 7 4 35.31 11.78
 -4 -7 -4 4.33 26.14
 4 7 5 2.08 10.59
 -4 -7 -5 1.93 25.57
 -4 -7 -5 17.31 13.16
 -4 -7 -6 66.36 27.06
 -4 -7 -7 325.2 28.3
 4 7 7 323.92 26.82
 -4 -7 -8 284.68 25.03
 -4 -7 -9 86.27 11.93
 -4 -7 -10 17.74 8.31
 -4 -7 -11 4.19 5.6
 4 8 -20 33.85 6.1
 4 8 -20 26.6 6.33
 4 8 -19 65.83 8.84
 4 8 -19 74.24 8.39
 4 8 -18 268.04 25.23
 4 8 -18 291.47 24.88
 4 8 -18 315.79 24.35
 4 8 -17 371.58 33.87
 4 8 -17 429.55 33.91
 4 8 -17 430.75 33.06
 4 8 -16 80.05 14.36
 4 8 -15 12.87 5.79
 4 8 -15 16.85 6.88
 4 8 -15 17.39 10.98
 4 8 -15 10.84 9.14
 4 8 -14 45.85 10.43
 4 8 -14 74.69 9.12
 4 8 -14 56.28 7.87
 4 8 -14 61.82 12.11
 4 8 -13 333.31 26.86
 4 8 -13 288.14 28.09
 4 8 -13 354.25 27.62
 4 8 -13 354.99 31.78
 4 8 -12 200.66 17.57
 4 8 -12 185.15 19.39
 4 8 -12 215.94 18.09
 4 8 -12 207.6 21.98
 4 8 -11 196.69 17.89
 4 8 -11 178.08 15.9
 4 8 -11 149.03 16.2
 4 8 -11 210.3 20.46
 4 8 -10 83.7 11.11
 4 8 -10 90.7 9.77
 4 8 -10 91.51 12.25
 4 8 -10 106.92 13.89
 4 8 -10 84.1 11.29
 4 8 -9 37.63 6.6
 4 8 -9 42.57 8.92
 4 8 -9 45.24 9.4
 4 8 -9 39.99 9.66
 4 8 -9 40.05 10.38
 4 8 -8 68.3 10.07
 4 8 -8 81.2 10.33
 4 8 -8 63.31 8.5
 4 8 -8 77.09 12.29
 4 8 -8 71.87 11.52
 4 8 -7 44.99 10.5
 4 8 -7 41.29 9.06
 4 8 -7 37.08 6.78
 4 8 -7 45.03 8.7
 4 8 -7 41.37 11.89
 4 8 -6 4.69 7.31
 4 8 -6 0.75 8.22
 4 8 -6 10.08 15.35
 4 8 -5 16.62 8.62
 4 8 -5 13.39 14.44
 4 8 -4 192.03 18.58
 4 8 -4 226.66 20.21
 4 8 -3 47.49 10
 4 8 -3 34.08 9.58
 4 8 -2 31.66 9.1
 -4 -8 2 18.25 35.78
 4 8 -2 31.86 9.83
 4 8 -1 19.01 8.2
 -4 -8 1 13.53 30.87
 4 8 -1 4.37 10.05
 4 8 0 36.53 8.59
 4 8 0 38.1 11.07
 -4 -8 0 60.05 28.16
 4 8 1 121.58 14.88
 -4 -8 -1 87.2 29.37
 4 8 2 -10.01 11.27
 -4 -8 -2 30.32 26.73
 4 8 3 21.45 11.39
 -4 -8 -3 52.71 26.61
 4 8 4 104.17 13.85
 -4 -8 -4 89.42 27.97
 -4 -8 -5 87.36 27.49
 -4 -8 -6 436.15 36.96
 4 8 6 453.95 35.93
 -4 -8 -7 305.65 26.57
 4 8 7 307.43 25.22
 -4 -8 -8 170.39 16.79
 -4 -8 -9 40.38 8.78
 -4 -8 -10 5.29 5.43
 -4 -8 -10 10.41 5.86
 4 9 -20 89.23 9.36
 4 9 -19 177.78 15.98
 4 9 -19 180.48 15.22
 4 9 -18 230.01 20.28
 4 9 -18 192.15 20.72
 4 9 -18 265.62 19.84
 4 9 -17 96.63 11.1
 4 9 -17 90.55 12.5
 4 9 -17 110.72 10.45
 4 9 -16 -8.43 10.78
 4 9 -16 9.63 5.44
 4 9 -15 179.91 15.5
 4 9 -15 193.66 20.22
 4 9 -14 258.73 21.06
 4 9 -14 211.18 21.51
 4 9 -14 231.78 19.99
 4 9 -13 254.95 21.87
 4 9 -13 258.47 21.05
 4 9 -13 230.84 22.54
 4 9 -13 278.98 25.93
 4 9 -12 245.82 19.26
 4 9 -12 221.44 18.54
 4 9 -12 189.12 18.96
 4 9 -12 201.11 20.02
 4 9 -12 242.73 23.48
 4 9 -11 1.34 8.27
 4 9 -11 1.2 8.51
 4 9 -11 5.74 5.4
 4 9 -11 3.62 7.9
 4 9 -11 4.9 9.07
 4 9 -10 26.32 9.43
 4 9 -10 54.34 11.09
 4 9 -10 43.61 6.95
 4 9 -10 40.92 9.1
 4 9 -10 45.71 9.57
 4 9 -9 9.24 9.17
 4 9 -9 5.94 7.89
 4 9 -9 1.83 7.95
 4 9 -9 6.8 8.68
 4 9 -9 1.58 5.36
 4 9 -8 6.95 9.81
 4 9 -8 15.59 8.45
 4 9 -8 11.49 8.16
 4 9 -8 12.32 9.3
 4 9 -8 10.75 5.63
 4 9 -7 6 11.36
 4 9 -7 4.01 8.38
 4 9 -7 -1.12 8.29
 4 9 -7 4.78 7.99
 4 9 -7 -0.6 5.15
 4 9 -6 83.55 11.48
 4 9 -6 98.02 14.53
 4 9 -5 56.93 12.54
 4 9 -5 35.99 9.53
 4 9 -4 2.63 10.24
 4 9 -4 9.25 8.87
 4 9 -3 2.72 9.35
 4 9 -3 0.3 9.12
 -4 -9 2 37.55 29.74
 4 9 -2 39.36 10.2
 4 9 -2 26.57 9.16
 4 9 -1 219.72 19.79
 4 9 -1 200.79 18.78
 -4 -9 0 5.71 27.72
 4 9 0 15.39 8.06
 4 9 0 -1.83 10.31
 4 9 1 55.4 11.63
 -4 -9 -1 54.54 27.28
 4 9 2 148.72 16.03
 -4 -9 -2 107.46 29.03
 4 9 3 646.49 48.64
 -4 -9 -3 473.86 55.91
 -4 -9 -4 249.13 34.09
 4 9 5 333.47 26.53
 -4 -9 -5 288.99 27.6
 4 9 6 211.73 18.5
 -4 -9 -6 205.5 19.95
 4 9 7 78.72 9.43
 -4 -9 -7 80.13 11.68
 -4 -9 -8 48.41 9.22
 -4 -9 -9 10.78 6.04
 4 10 -20 144.39 12.78
 4 10 -19 121.59 11.63
 4 10 -18 29.48 6.43
 4 10 -18 37.69 8.58
 4 10 -17 5.04 5.59
 4 10 -17 2.22 8.18
 4 10 -16 0.22 5.92
 4 10 -16 -2.58 8.28
 4 10 -15 62.46 12.78
 4 10 -14 273.78 23.92
 4 10 -14 234.49 19.17
 4 10 -13 12.63 9.41
 4 10 -13 18.24 8.98
 4 10 -13 10.53 5.97
 4 10 -12 0.97 7.97
 4 10 -12 -6.03 5.55
 4 10 -12 6.9 8.95
 4 10 -12 0.56 8.61
 4 10 -11 59.71 10.02
 4 10 -11 55.01 8.07
 4 10 -11 57.69 9.62
 4 10 -11 61.57 10.21
 4 10 -11 78.64 12.78
 4 10 -10 97.52 10.15
 4 10 -10 83.27 11.72
 4 10 -10 89.35 14.54
 4 10 -10 78.25 11.64
 4 10 -10 92.17 11.33
 4 10 -9 9.26 9.24
 4 10 -9 7.5 8.22
 4 10 -9 20.85 8.7
 4 10 -9 18.96 9.61
 4 10 -9 7.16 5.56
 4 10 -8 5.83 9.94
 4 10 -8 -2.73 8.6
 4 10 -8 -10.58 8.82
 4 10 -8 -1.18 8.5
 4 10 -8 0.21 5.46
 4 10 -7 6.19 10.41
 4 10 -7 4.7 8.67
 4 10 -7 -2.94 8.93
 4 10 -6 15.78 10.66
 4 10 -6 6.66 8.8
 4 10 -5 18.78 10.59
 4 10 -5 14.06 9
 4 10 -4 53.92 10.87
 4 10 -4 46.66 10.28
 4 10 -3 58.65 10.7
 4 10 -3 50.96 10.61
 -4 -10 2 33.18 28.48
 4 10 -2 13.42 8.92
 4 10 -2 12.79 9.56
 -4 -10 1 18.47 27.4
 4 10 -1 24.34 8.57
 4 10 -1 29.46 10.22
 4 10 0 3.4 9.95
 -4 -10 0 -0.91 26.51
 4 10 1 326.58 26.75
 -4 -10 -1 235.9 37.13
 -4 -10 -2 265.82 35.94
 -4 -10 -3 358.23 32.56
 4 10 3 397.71 31.51
 -4 -10 -4 184.27 19.65
 4 10 4 202.22 18.08
 -4 -10 -5 135.96 15.55
 4 10 5 142.47 13.97
 -4 -10 -6 39.65 9.93
 4 10 6 46.03 7.65
 -4 -10 -7 20.65 7.91
 4 10 7 9.92 5.11
 -4 -10 -8 -1.43 6.06
 4 11 -20 49.39 5.98
 4 11 -19 8.58 4.58
 4 11 -18 18.37 5.45
 4 11 -18 12.17 7.58
 4 11 -17 10.97 5.5
 4 11 -17 6.14 7.78
 4 11 -16 -0.2 5.43
 4 11 -16 -6.73 7.93
 4 11 -15 1.87 5.69
 4 11 -15 -0.84 8.17
 4 11 -14 5.43 8.57
 4 11 -13 153.95 16.55
 4 11 -13 170.71 15.71
 4 11 -12 55.46 9.54
 4 11 -12 77.6 12.97
 4 11 -12 48.89 9.88
 4 11 -12 55.86 8.07
 4 11 -11 63.89 9.99
 4 11 -11 55.2 8.24
 4 11 -11 63.62 10.46
 4 11 -11 68.07 12.34
 4 11 -10 64.95 12.76
 4 11 -10 54.31 10.22
 4 11 -10 71.14 10.37
 4 11 -10 57.18 9.86
 4 11 -10 55.45 8.16
 4 11 -9 14.58 9.28
 4 11 -9 6.01 5.48
 4 11 -9 6.03 9.35
 4 11 -9 8.74 8.2
 4 11 -8 -5.39 9.43
 4 11 -8 -1.8 8.39
 4 11 -8 -0.91 8.29
 4 11 -8 -0.64 5.38
 4 11 -7 -5.79 9.56
 4 11 -7 3.62 9.14
 4 11 -7 0.86 5.63
 4 11 -7 1.76 8.53
 4 11 -6 28.07 9.11
 4 11 -6 29.2 10.21
 4 11 -5 266.33 24.05
 4 11 -5 297.72 24.32
 4 11 -4 311.34 27.73
 4 11 -4 352.36 27.78
 4 11 -3 171.45 17.52
 4 11 -3 189.77 17.24
 4 11 -2 4.15 8.29
 4 11 -2 0.31 9.52
 4 11 -1 56.31 9.53
 4 11 -1 59.56 10.93
 -4 -11 1 47.5 25.88
 -4 -11 0 133.54 28.71
 -4 -11 -1 257.53 33.86
 4 11 2 83.29 11.49
 -4 -11 -2 78.73 13.89
 4 11 3 63.9 10.23
 -4 -11 -3 74.91 12.7
 4 11 4 56.21 9.04
 -4 -11 -4 64.4 11.31
 4 11 5 4.18 6.37
 -4 -11 -5 2.25 8.66
 4 11 6 4.98 4.97
 -4 -11 -6 9.5 7.19
 -4 -11 -7 2.48 5.38
 4 12 -20 1.71 3.11
 4 12 -19 4.36 4.02
 4 12 -18 21.47 5.11
 4 12 -17 15.26 5.29
 4 12 -17 14.21 7.57
 4 12 -16 18.93 5.73
 4 12 -16 17.2 8.01
 4 12 -15 19.23 5.89
 4 12 -15 17.28 8
 4 12 -14 73.05 8.65
 4 12 -14 63.92 10.21
 4 12 -13 164.02 17.15
 4 12 -13 105.69 13.38
 4 12 -12 96.72 14.22
 4 12 -11 -3.99 5.06
 4 12 -11 0.34 8.12
 4 12 -11 6.42 8.5
 4 12 -10 25.87 8.05
 4 12 -10 21.05 6.04
 4 12 -10 20.6 8.81
 4 12 -10 35.82 9.75
 4 12 -9 64.09 9.21
 4 12 -9 32.88 7.2
 4 12 -9 57.88 10.18
 4 12 -9 56.29 11.81
 4 12 -8 95.88 10.51
 4 12 -8 50.29 8.84
 4 12 -8 92.25 11.19
 4 12 -8 55.87 12.8
 4 12 -7 93.34 10.46
 4 12 -7 42.85 8.55
 4 12 -7 97.59 11.18
 4 12 -7 61.41 12.91
 4 12 -6 238.66 19.59
 4 12 -6 235.49 19.27
 4 12 -5 144.9 14.36
 4 12 -5 123.78 14.23
 4 12 -4 203.16 17.97
 4 12 -4 187.32 18.18
 4 12 -3 99.71 12.49
 4 12 0 44.91 9.42
 -4 -12 0 35.42 12.19
 4 12 1 153.75 15.04
 -4 -12 -1 152.1 16.81
 -4 -12 -2 15.18 10.5
 4 12 2 26.93 8.03
 -4 -12 -3 3.22 9.27
 4 12 3 -2.36 6.97
 -4 -12 -4 3.25 8.03
 4 12 4 11.03 6.07
 -4 -12 -5 12.22 6.76
 4 12 5 7.41 4.66
 -4 -12 -6 1.26 4.52
 4 13 -19 20.11 3.9
 4 13 -18 10.84 4.06
 4 13 -17 1.11 4.31
 4 13 -16 2.95 4.58
 4 13 -16 7.53 7.19
 4 13 -15 74.97 8.14
 4 13 -15 56.54 9.53
 4 13 -14 68.44 10.3
 4 13 -14 86.76 9.04
 4 13 -13 9.21 5.03
 4 13 -13 5.23 7.91
 4 13 -12 15.58 8.2
 4 13 -12 27.15 7.61
 4 13 -12 21.1 5.64
 4 13 -11 26.47 8.1
 4 13 -11 22.92 9.3
 4 13 -10 58.07 11.85
 4 13 -9 74.74 13.06
 4 13 -8 124.83 16.31
 4 13 -7 163.78 19.1
 4 13 -6 157.83 18.71
 4 13 -5 50.01 11.44
 4 13 -4 63.65 10.01
 4 13 -4 63.66 9.77
 4 13 -3 6.68 8.1
 -4 -13 3 11.28 10.37
 4 13 -3 7.04 7.62
 -4 -13 2 50.3 11.39
 4 13 -2 64.76 9.79
 -4 -13 1 125.73 15.08
 4 13 -1 141.65 13.65
 4 13 0 53.89 8.75
 -4 -13 0 45.89 10.69
 4 13 1 24.67 7.3
 -4 -13 -1 38.47 9.8
 4 13 2 5.02 6.29
 -4 -13 -2 10.57 8.25
 4 13 3 7.48 5.34
 -4 -13 -3 -7.24 7.38
 4 13 4 12.59 4.26
 -4 -13 -4 15.95 6.05
 4 14 -19 8.32 2.54
 4 14 -18 -2.72 3.32
 4 14 -17 1.57 3.66
 4 14 -16 6.65 4.11
 4 14 -15 70.57 7.69
 4 14 -14 53.06 6.83
 4 14 -13 2.37 4.49
 4 14 -12 60.45 7.43
 4 14 -11 67.52 8.6
 4 14 -11 99.18 9.92
 4 14 -10 93.19 10.82
 4 14 -10 140.49 12.02
 4 14 -9 165.76 13.51
 4 14 -9 179.75 13.86
 4 14 -8 208.4 16.95
 4 14 -8 251.52 17.32
 4 14 -7 124.03 12.43
 4 14 -7 94.44 11.42
 4 14 -6 32.81 7.96
 4 14 -6 20.11 5.74
 4 14 -5 3.01 7.32
 4 14 -5 8.28 7.33
 4 14 -4 0.66 7.2
 4 14 -3 10.41 7.09
 4 14 -2 46.45 7.95
 -4 -14 2 41.53 9.68
 4 14 -1 35.68 7.09
 -4 -14 1 21.6 8.6
 4 14 0 -0.41 5.9
 -4 -14 0 3.6 7.49
 4 14 1 17.32 5.59
 -4 -14 -1 11.23 6.95
 4 14 2 5.49 4.52
 -4 -14 -2 5.44 6.17
 4 15 -18 21.51 3.08
 4 15 -17 14.72 3.45
 4 15 -16 30.68 4.62
 4 15 -15 7.1 3.77
 4 15 -14 10.23 3.97
 4 15 -13 -2.11 3.89
 4 15 -12 47.14 6.14
 4 15 -11 65.96 7.38
 4 15 -10 91.28 9.92
 4 15 -10 124.5 10.8
 4 15 -9 104.78 9.6
 4 15 -9 115.7 9.9
 4 15 -8 55.32 7.6
 4 15 -8 69.73 7.93
 4 15 -7 17.99 6.52
 4 15 -7 12.38 4.5
 4 15 -7 24.36 6.76
 4 15 -6 3.69 6.28
 4 15 -6 3.82 4.03
 4 15 -5 -0.87 6.31
 4 15 -5 4.67 4.02
 4 15 -4 51.97 6.95
 4 15 -4 21.08 4.97
 4 15 -3 20.08 6.08
 4 15 -3 4.5 3.77
 4 15 -2 2.07 5.49
 4 15 -2 -0.94 3.33
 4 15 -1 4.71 5.06
 -4 -15 1 6.7 6.01
 4 15 -1 4.31 2.95
 4 15 0 36.81 4.74
 4 15 0 0.07 2.56
 4 15 1 47.82 5.26
 4 16 -16 6.87 2.6
 4 16 -15 5.11 3
 4 16 -14 1.34 3.09
 4 16 -13 2.38 3.26
 4 16 -12 12.72 3.76
 4 16 -11 50.29 6.02
 4 16 -10 36.95 5.14
 4 16 -9 4.38 3.54
 4 16 -8 4.68 5.15
 4 16 -8 0.89 3.34
 4 16 -7 8.82 5.07
 4 16 -7 -1.19 3.33
 4 16 -6 38.06 5.64
 4 16 -6 8.91 3.73
 4 16 -5 27.87 5.33
 4 16 -5 5.12 3.31
 4 16 -4 8.78 4.78
 4 16 -4 3.77 2.96
 4 16 -3 9.03 4.41
 4 16 -3 0.75 2.58
 4 16 -2 37.28 4.45
 4 16 -2 9.85 2.62
 4 16 -1 24.97 3.78
 4 17 -14 9.78 2.59
 4 17 -13 4.95 2.62
 4 17 -12 -1.14 2.58
 4 17 -11 9.2 2.95
 4 17 -10 -0.24 2.64
 4 17 -9 -1.11 2.71
 4 17 -8 6.79 2.75
 4 17 -7 4.68 2.58
 4 17 -6 11.63 3.52
 4 17 -6 2.16 2.4
 4 17 -5 -0.84 1.99
 -5 21 -4 16.63 3.35
 -5 21 -5 6.42 3.15
 -5 21 -6 45.58 4.76
 -5 21 -6 43.98 5.13
 -5 21 -7 66.24 6.02
 -5 21 -7 63.95 6.25
 -5 21 -8 38.91 4.27
 -5 21 -8 38.07 4.48
 -5 21 -9 10.71 2.94
 -5 20 -1 31.2 4.33
 5 -20 1 5.83 8.35
 5 -20 2 8.11 7.05
 5 -20 2 5.39 8.94
 5 -20 3 -0.93 7.87
 5 -20 3 -7.85 9.54
 -5 20 -4 52.86 6.4
 -5 20 -5 68.32 7.34
 -5 20 -6 94.21 8.93
 -5 20 -7 52.21 6.25
 -5 20 -8 26.09 4.78
 -5 20 -9 -1.37 3.86
 -5 20 -10 2.84 3.52
 -5 20 -11 18.01 3.48
 5 -19 -2 14.94 8.96
 5 -19 -1 6.93 10.62
 5 -19 -1 9.79 7.86
 -5 19 1 20.54 4.3
 5 -19 0 -2.6 8.76
 5 -19 0 2.86 11.3
 5 -19 1 3.48 9.39
 5 -19 1 -6.45 12.58
 -5 19 -2 27.79 5.73
 5 -19 2 -6.14 10.56
 -5 19 -3 80.24 8.6
 -5 19 -4 175.84 15
 -5 19 -5 53.41 7.25
 -5 19 -6 88.85 9.22
 -5 19 -7 7.17 5.31
 -5 19 -8 5.69 5.17
 -5 19 -9 28.84 5.6
 -5 19 -10 24.75 5.19
 -5 19 -11 1.01 2.81
 -5 19 -11 3.48 4.12
 -5 19 -12 1.38 2.48
 -5 19 -12 2.12 3.59
 -5 19 -13 2.82 2.06
 5 -18 -5 5.8 7.98
 5 -18 -4 20.1 10.14
 5 -18 -3 2.58 8.22
 5 -18 -3 3.25 11.33
 5 -18 -2 15.36 9.87
 5 -18 -2 -6.73 12.98
 5 -18 -1 -4.09 11.16
 5 -18 -1 18.71 13.68
 5 -18 0 3.11 11.5
 5 -18 0 8.59 14.19
 -5 18 -1 77.39 8.92
 -5 18 -2 179.79 15.61
 -5 18 -3 127.55 11.71
 -5 18 -3 110.99 11.79
 -5 18 -4 77.17 9.58
 -5 18 -4 90.77 9.63
 -5 18 -5 43.44 7.8
 -5 18 -5 48.51 7.52
 -5 18 -6 4.12 6.33
 -5 18 -6 -1.05 5.77
 -5 18 -7 1.5 6.18
 -5 18 -8 41.86 7.25
 -5 18 -9 34.51 6.63
 -5 18 -10 -0.8 5.48
 -5 18 -11 33.92 5.96
 -5 18 -12 21.63 5.15
 -5 18 -13 61.14 6.39
 -5 18 -13 78.78 6.93
 -5 18 -14 17.76 2.98
 5 -17 -6 17.7 10.43
 -5 17 6 40.94 5.5
 5 -17 -5 1.23 11.75
 5 -17 -5 11.34 8.81
 -5 17 5 32.88 5.59
 5 -17 -4 10.81 10.27
 5 -17 -4 8.28 13.18
 -5 17 4 27.84 5.83
 5 -17 -3 -7.64 14.19
 5 -17 -3 0.6 11.39
 5 -17 -2 6.93 14.99
 5 -17 -2 9.29 12.42
 5 -17 -1 1.37 16.35
 5 -17 -1 25.85 13.54
 -5 17 0 157.77 12.62
 -5 17 0 103.06 12.75
 -5 17 -1 159.58 14
 -5 17 -1 139.78 14.13
 -5 17 -2 149.16 13.49
 -5 17 -2 130.11 13.64
 -5 17 -3 9.15 7.24
 -5 17 -3 -0.47 6.91
 -5 17 -4 6.4 7.23
 -5 17 -4 4.09 6.57
 -5 17 -5 5.83 7.47
 -5 17 -5 0.31 6.63
 -5 17 -6 36.58 8.27
 -5 17 -6 41.16 7.72
 -5 17 -7 22.03 7.57
 -5 17 -7 22.49 6.83
 -5 17 -8 11.29 6.43
 -5 17 -8 16.99 7.2
 -5 17 -9 -0.47 6.71
 -5 17 -10 44.72 7.71
 -5 17 -11 57.29 7.88
 -5 17 -12 93.67 9.62
 -5 17 -13 50.95 6.55
 -5 17 -14 35.75 4.97
 -5 17 -14 54.93 5.34
 -5 17 -15 4.86 2.44
 -5 16 8 -0.67 4.53
 5 -16 -8 7.02 9.03
 -5 16 7 8.89 5.2
 5 -16 -7 -0.59 11.21
 5 -16 -7 7.56 8.19
 5 -16 -6 2.72 9.71
 5 -16 -6 8.58 12.95
 -5 16 6 8.12 5.63
 5 -16 -5 4.92 13.89
 5 -16 -5 5.56 11.09
 -5 16 5 3.04 5.87
 5 -16 -4 -3.62 14.86
 5 -16 -4 -2.12 12.37
 -5 16 4 5.99 6.27
 5 -16 -3 2.6 13.07
 5 -16 -3 8.19 15.95
 5 -16 -2 70.49 16.78
 -5 16 2 98.74 10.2
 -5 16 1 146.5 14.24
 -5 16 0 89.77 14.33
 -5 16 0 87.43 10.28
 -5 16 -1 28.29 11.3
 -5 16 -2 31.56 11.6
 -5 16 -3 3.45 10.88
 -5 16 -4 60.27 13.59
 -5 16 -4 74.63 10.01
 -5 16 -5 33.06 11.27
 -5 16 -5 43.46 13.74
 -5 16 -6 16.15 10.95
 -5 16 -6 33.86 13.26
 -5 16 -7 -10.46 10.68
 -5 16 -7 1.29 13.05
 -5 16 -8 64.07 8.96
 -5 16 -8 50.56 14.97
 -5 16 -9 73.63 10.16
 -5 16 -9 73.3 9.22
 -5 16 -10 153.78 14.66
 -5 16 -11 179.69 16.2
 -5 16 -12 118.09 11.59
 -5 16 -13 41.93 6.74
 -5 16 -14 17.44 4.07
 -5 16 -14 33.21 5.2
 -5 16 -15 5.42 2.87
 -5 15 10 3.32 3.62
 5 -15 -9 -9.22 10.18
 -5 15 9 1.09 4.94
 5 -15 -8 -4.32 11.84
 5 -15 -8 -6.73 9.81
 -5 15 8 -0.35 5.77
 5 -15 -7 -4.2 11.19
 5 -15 -7 14.29 13.65
 5 -15 -6 7.17 14.91
 5 -15 -6 7.76 12.01
 5 -15 -5 14.21 16.05
 5 -15 -5 8.15 12.76
 5 -15 -4 -3.62 16.45
 5 -15 -4 15.41 14.01
 -5 15 3 26.44 7.47
 5 -15 -3 27.27 17.44
 -5 15 2 33.25 11.91
 -5 15 1 20.6 11.8
 -5 15 1 16.11 8.28
 -5 15 0 5.46 7.62
 -5 15 0 6.8 12.08
 -5 15 0 -1.32 7.9
 -5 15 -1 9.39 8.19
 -5 15 -1 19.78 12.81
 -5 15 -1 8.39 8.37
 -5 15 -2 53.03 10.27
 -5 15 -2 67.83 15.28
 -5 15 -2 75.34 10.91
 -5 15 -3 25.5 9.18
 -5 15 -3 33.17 9.38
 -5 15 -3 34.03 13.6
 -5 15 -4 228.47 18.25
 -5 15 -4 191.64 22.41
 -5 15 -4 163.71 22.14
 -5 15 -4 162.71 17.7
 -5 15 -5 51.92 10.22
 -5 15 -5 57.91 14.03
 -5 15 -5 60.77 10.09
 -5 15 -5 51.87 15.79
 -5 15 -6 8.53 8.71
 -5 15 -6 -6.22 11.73
 -5 15 -6 0.94 7.95
 -5 15 -6 -1.01 14.65
 -5 15 -7 3.05 8.81
 -5 15 -7 1.4 7.42
 -5 15 -7 1 14.15
 -5 15 -7 14.95 10.89
 -5 15 -8 84.91 14.94
 -5 15 -8 96.79 18.95
 -5 15 -8 102.79 12.4
 -5 15 -9 217.54 22.68
 -5 15 -9 137.96 18.46
 -5 15 -10 136.81 14.63
 -5 15 -10 168.61 20.93
 -5 15 -11 225.76 19.74
 -5 15 -12 47.13 8.44
 -5 15 -13 15.99 6.65
 -5 15 -14 46.01 6.67
 -5 15 -15 6.12 3.29
 -5 15 -16 4.49 2.45
 -5 14 11 5.92 4.02
 -5 14 10 3.23 5.16
 5 -14 -10 4.29 7.87
 5 -14 -9 -14.71 13.08
 5 -14 -9 -3.54 10.19
 5 -14 -8 -8.5 14.5
 5 -14 -8 8.92 11.88
 5 -14 -7 22.18 13.3
 5 -14 -7 10.97 15.67
 5 -14 -6 -11.9 14.02
 5 -14 -6 2.58 16.67
 -5 14 5 -1.87 8.57
 5 -14 -5 11.37 17.34
 -5 14 4 14.82 9.73
 -5 14 4 16.84 10.54
 -5 14 3 -1.88 7.65
 -5 14 3 3.78 11.14
 -5 14 3 -3.92 9.17
 5 -14 -3 3.34 17.72
 -5 14 2 28.63 9.12
 -5 14 2 11.2 9.91
 -5 14 2 20.15 13.19
 -5 14 1 8.88 9.27
 -5 14 1 31.18 10.79
 -5 14 1 18.22 7.85
 -5 14 1 28.13 14.13
 -5 14 0 76.03 17.43
 -5 14 0 67.2 10.22
 -5 14 0 59.6 12.86
 -5 14 0 71.13 12.18
 -5 14 -1 280.39 33.52
 -5 14 -1 292.22 26.41
 -5 14 -1 280.14 29.77
 -5 14 -2 273.47 25.57
 -5 14 -2 283.06 32.76
 -5 14 -3 156.4 17.34
 -5 14 -3 234.61 20.05
 -5 14 -3 175.78 22.26
 -5 14 -3 165.59 24.99
 -5 14 -4 194.44 20.3
 -5 14 -4 211.07 25.39
 -5 14 -4 200.45 27.13
 -5 14 -5 149.35 15.96
 -5 14 -5 126.26 21.32
 -5 14 -5 141.01 22.24
 -5 14 -5 184.99 17.67
 -5 14 -6 28.2 9.79
 -5 14 -6 42.34 15.32
 -5 14 -6 50.53 10.58
 -5 14 -6 17.96 15.86
 -5 14 -7 166.07 22.01
 -5 14 -7 184.11 15.88
 -5 14 -7 138.28 19.73
 -5 14 -7 118.63 15.69
 -5 14 -8 185.71 22.5
 -5 14 -8 168.26 15.13
 -5 14 -8 120.59 18.32
 -5 14 -8 138.55 15.63
 -5 14 -9 120.41 13.38
 -5 14 -9 102.52 12.11
 -5 14 -9 139.16 20.79
 -5 14 -10 116.21 20.66
 -5 14 -11 36.78 9.35
 -5 14 -11 67.8 16.42
 -5 14 -12 19.97 7.99
 -5 14 -12 16.85 6.69
 -5 14 -13 26.74 7.63
 -5 14 -13 35.39 7.11
 -5 14 -14 23.51 6.25
 -5 14 -14 20.56 6.05
 -5 14 -15 31.79 5.67
 -5 14 -15 15.1 4.01
 -5 14 -16 0.69 2.65
 5 -13 -12 5.28 6.42
 -5 13 12 3.77 4.16
 5 -13 -11 2 8.83
 5 -13 -10 28.62 11.71
 5 -13 -10 20.4 13.66
 5 -13 -9 4.33 12.46
 5 -13 -9 16.41 14.91
 5 -13 -8 23.32 16.56
 5 -13 -8 22.57 13.54
 5 -13 -7 35.17 17.4
 5 -13 -7 6.57 14
 -5 13 6 4.29 8.87
 5 -13 -5 18.47 17.07
 -5 13 5 16.29 9.31
 5 -13 -5 0.65 14.78
 5 -13 -4 0.33 15
 5 -13 -4 1.11 17.49
 -5 13 4 -2.13 8.06
 -5 13 4 4.92 12.07
 -5 13 4 -3.17 8.35
 -5 13 3 0.21 9.63
 -5 13 3 21.35 14.14
 -5 13 3 4.43 9
 -5 13 2 43.48 12.56
 -5 13 2 35.73 10.52
 -5 13 2 41.2 18.15
 -5 13 1 189.65 17.13
 -5 13 1 159.86 19.94
 -5 13 1 203.99 21.72
 -5 13 0 405.66 31.41
 -5 13 0 358.3 34.79
 -5 13 0 356.52 34.35
 -5 13 -1 217.66 18.48
 -5 13 -1 203.34 21.64
 -5 13 -1 148.59 20.93
 -5 13 -2 229.89 18.72
 -5 13 -2 179.74 23.67
 -5 13 -2 144.95 20.72
 -5 13 -2 197.15 21.66
 -5 13 -3 45.56 11.22
 -5 13 -3 43.49 10.12
 -5 13 -3 22.1 12.75
 -5 13 -3 42.25 16.34
 -5 13 -4 6.77 9.32
 -5 13 -4 4.19 12.11
 -5 13 -4 12.35 16.07
 -5 13 -5 1.2 9.37
 -5 13 -5 -4.29 16.18
 -5 13 -5 5.43 13.66
 -5 13 -6 158.96 22.73
 -5 13 -6 131.86 16.48
 -5 13 -7 234.16 31.27
 -5 13 -7 288.46 31.7
 -5 13 -7 283.74 26.15
 -5 13 -8 14.96 12.43
 -5 13 -8 9.84 8.79
 -5 13 -8 32.15 16.81
 -5 13 -8 12.63 9.46
 -5 13 -9 60.65 17.84
 -5 13 -9 40.31 10.27
 -5 13 -10 67.1 17.89
 -5 13 -10 41.89 10.23
 -5 13 -11 26.71 16.33
 -5 13 -12 8.51 6.74
 -5 13 -12 3.2 8.23
 -5 13 -13 16.44 6.61
 -5 13 -13 13 7.57
 -5 13 -14 6.66 6.34
 -5 13 -14 6.47 6.35
 -5 13 -15 7.9 3.85
 -5 13 -15 13.87 5.87
 -5 13 -16 1.81 2.68
 -5 13 -16 -1.27 4.78
 5 -12 -13 3.67 6.47
 -5 12 13 7.64 4.31
 5 -12 -12 3.88 9.2
 5 -12 -12 5.52 8.72
 5 -12 -11 12.19 11.35
 5 -12 -10 65.51 14.05
 5 -12 -10 44 16.11
 5 -12 -9 51.59 15.03
 5 -12 -9 28.88 11.21
 5 -12 -9 34.47 16.92
 5 -12 -8 54.06 18.19
 5 -12 -8 13.5 20.4
 5 -12 -8 51.2 13.07
 -5 12 8 49.76 10.94
 -5 12 7 46.4 11.25
 5 -12 -7 39.45 16.04
 5 -12 -6 46.48 17.51
 5 -12 -6 41.52 15.66
 -5 12 6 46.5 11.05
 -5 12 5 66.3 10.08
 5 -12 -5 72.97 18.92
 5 -12 -5 61.88 16.16
 -5 12 5 29.06 10.49
 -5 12 5 31.97 14
 -5 12 4 5.44 11.26
 5 -12 -4 10.66 16.81
 -5 12 4 23.63 9.48
 -5 12 4 20.29 17.02
 -5 12 3 219.73 22.12
 -5 12 3 200.77 23.4
 -5 12 2 679.26 46.36
 -5 12 2 628.91 50.1
 -5 12 1 829.75 59.84
 -5 12 1 812.87 63.49
 -5 12 1 648.66 60.88
 -5 12 0 390.82 30.95
 -5 12 0 352.25 31.93
 -5 12 0 388.8 34.05
 -5 12 -1 222.12 19.15
 -5 12 -1 193.7 21.27
 -5 12 -1 206.66 24.7
 -5 12 -1 197.39 19.79
 -5 12 -2 119.54 13.11
 -5 12 -2 97.1 13.92
 -5 12 -2 88.98 13.87
 -5 12 -2 101.99 12.84
 -5 12 -2 115.1 19.54
 -5 12 -3 -0.5 16.05
 -5 12 -3 10.28 9.38
 -5 12 -3 16.6 9.03
 -5 12 -3 15.9 9.51
 -5 12 -3 2.74 10.03
 -5 12 -4 166.69 17.13
 -5 12 -4 192.04 18.09
 -5 12 -4 210.52 23.41
 -5 12 -5 38.78 11.11
 -5 12 -5 24.01 10.68
 -5 12 -5 25.79 9.99
 -5 12 -5 59.05 17.66
 -5 12 -6 32.99 11.16
 -5 12 -6 21.84 11.55
 -5 12 -6 28.01 10.02
 -5 12 -6 55.12 17.77
 -5 12 -7 146.62 16.23
 -5 12 -7 135.33 22.77
 -5 12 -7 118.77 17.67
 -5 12 -7 121.61 14.74
 -5 12 -8 9.76 10.87
 -5 12 -8 34.81 17.56
 -5 12 -8 8.16 15.68
 -5 12 -8 17.23 9.78
 -5 12 -8 33.06 11.02
 -5 12 -9 11.31 9.62
 -5 12 -9 8.98 16.69
 -5 12 -9 -1.59 10.85
 -5 12 -10 17.03 9.43
 -5 12 -10 7.03 16.12
 -5 12 -10 -5.18 7.01
 -5 12 -11 1.71 16.14
 -5 12 -11 -0.65 9.08
 -5 12 -12 -1.63 8.75
 -5 12 -12 2.31 6.95
 -5 12 -12 0.53 14.97
 -5 12 -13 2.55 8.46
 -5 12 -13 -3.94 7.86
 -5 12 -13 2.98 6.77
 -5 12 -14 -1.35 6.37
 -5 12 -14 -1.16 8.28
 -5 12 -15 1.61 5.85
 -5 12 -15 -3.48 3.76
 -5 12 -15 4.38 7.2
 -5 12 -16 10.24 5.26
 -5 12 -17 9.51 4.03
 -5 11 14 24.38 4.61
 5 -11 -14 4.88 7.17
 5 -11 -13 -0.13 9
 5 -11 -13 -3.11 9.12
 5 -11 -12 29.76 11.62
 5 -11 -11 15.11 14.93
 5 -11 -11 14.43 9.98
 5 -11 -11 11.66 13.38
 5 -11 -10 80.39 13.21
 5 -11 -10 70.99 18.07
 5 -11 -10 58.11 15.79
 -5 11 9 70.16 12.13
 5 -11 -9 56.58 13.85
 5 -11 -9 30.49 21.13
 5 -11 -8 22.24 17.14
 5 -11 -8 2.3 15.63
 -5 11 8 40.41 10.58
 5 -11 -7 38.26 17.55
 5 -11 -7 56.6 16.15
 -5 11 7 44.11 10.71
 5 -11 -6 -2.7 16.43
 -5 11 6 0.56 8.14
 5 -11 -6 9.85 14.62
 5 -11 -5 59.86 18.4
 -5 11 5 88.39 15.69
 5 -11 -5 62.12 16.67
 -5 11 5 83.51 12.97
 -5 11 4 194.59 18.67
 -5 11 4 131.63 18.27
 -5 11 3 457.65 40.51
 -5 11 3 480.71 38.68
 -5 11 2 954.14 71.75
 -5 11 2 902.94 74.66
 -5 11 2 914 72.31
 -5 11 1 409.69 31.78
 -5 11 1 369.84 34.13
 -5 11 1 380.62 31.85
 -5 11 0 126.64 19.26
 -5 11 0 110.25 14.78
 -5 11 0 128.03 13.97
 -5 11 0 138.87 15.32
 -5 11 0 141.66 13.6
 -5 11 -1 50.37 15.82
 -5 11 -1 60.29 11.14
 -5 11 -1 50.25 9.86
 -5 11 -1 48.86 10.09
 -5 11 -1 52.83 8.66
 -5 11 -2 91.52 12.47
 -5 11 -2 79.89 16.79
 -5 11 -2 74.09 12.2
 -5 11 -2 93.96 10.36
 -5 11 -2 85.87 11.85
 -5 11 -3 99.3 12.93
 -5 11 -3 103.55 13.37
 -5 11 -3 103.38 18.23
 -5 11 -3 99.63 10.91
 -5 11 -3 69.8 12.3
 -5 11 -4 15.16 7.69
 -5 11 -4 9.47 9.82
 -5 11 -4 11.35 9.36
 -5 11 -4 20.08 15.34
 -5 11 -4 17.95 8.65
 -5 11 -5 16.09 9.92
 -5 11 -5 1.68 9.32
 -5 11 -5 12.35 8.08
 -5 11 -5 21.05 15.8
 -5 11 -6 45.89 11.01
 -5 11 -6 32.48 9.89
 -5 11 -6 38.74 16.64
 -5 11 -7 17.45 10.45
 -5 11 -7 8.7 10.23
 -5 11 -7 0.59 17.08
 -5 11 -8 14.89 7.48
 -5 11 -8 19.22 18.54
 -5 11 -8 7.36 10.53
 -5 11 -9 53.3 9.59
 -5 11 -9 59.63 11.5
 -5 11 -9 77.5 20.25
 -5 11 -9 73.7 12.97
 -5 11 -10 45.25 9.55
 -5 11 -10 57.08 11.08
 -5 11 -10 68.21 19.37
 -5 11 -10 66.19 12.59
 -5 11 -11 6.92 16.5
 -5 11 -11 3.55 9.37
 -5 11 -11 5.27 7.72
 -5 11 -12 21.51 16.66
 -5 11 -13 19.81 8.65
 -5 11 -13 18.81 7.67
 -5 11 -13 21.67 8.62
 -5 11 -14 -0.93 6.78
 -5 11 -14 0.12 8.07
 -5 11 -15 44.14 7.17
 -5 11 -15 35.14 8.22
 -5 11 -16 9.8 5.46
 -5 11 -16 25.23 6.76
 -5 11 -17 8.24 4.39
 5 -10 -14 -2.92 8.9
 5 -10 -14 9.96 8.87
 5 -10 -13 -17.74 10.69
 5 -10 -13 4.01 8.24
 5 -10 -13 7.43 11.13
 5 -10 -12 16.72 10.5
 5 -10 -12 1.81 12.94
 5 -10 -11 14.59 11.85
 5 -10 -11 23.84 15.97
 5 -10 -11 6.9 14.19
 -5 10 10 16.61 8.82
 5 -10 -10 23.04 21.38
 -5 10 9 8.71 8.72
 5 -10 -9 1.02 20.4
 5 -10 -9 0.33 14.96
 5 -10 -9 27.16 16.84
 5 -10 -8 20.55 15.23
 -5 10 8 24.79 9.68
 5 -10 -8 9.32 16.66
 5 -10 -7 1.95 14.42
 5 -10 -7 -2.65 16.01
 -5 10 7 4.06 9.12
 5 -10 -6 376.22 37.11
 -5 10 6 325.55 34.35
 -5 10 6 407.09 35.55
 -5 10 5 501.86 42.93
 5 -10 -5 553.21 46.96
 -5 10 5 583.84 45.82
 -5 10 4 493.16 43.33
 -5 10 4 515.74 40.65
 -5 10 3 836.8 68.8
 -5 10 3 857.69 65.91
 -5 10 2 406.31 34.86
 -5 10 2 409.01 32.15
 -5 10 2 388.37 31.97
 -5 10 1 27.02 7.99
 -5 10 1 23.06 8.82
 -5 10 1 20.32 7.06
 -5 10 1 16.83 8.85
 -5 10 0 12.07 7.04
 -5 10 0 12.68 6.6
 -5 10 0 5.55 8.65
 -5 10 0 20.59 12.99
 -5 10 0 15.01 8.79
 -5 10 -1 81.85 15.58
 -5 10 -1 56.79 10.21
 -5 10 -1 73.21 11.22
 -5 10 -1 66.75 10.72
 -5 10 -1 77.38 8.97
 -5 10 -2 50 7.43
 -5 10 -2 37.31 14.9
 -5 10 -2 39.96 9.15
 -5 10 -2 54.95 9.7
 -5 10 -2 41.85 9.91
 -5 10 -3 6.86 6.99
 -5 10 -3 16.41 13.87
 -5 10 -3 -1.48 6.12
 -5 10 -3 1.85 8.67
 -5 10 -4 15.99 14.21
 -5 10 -4 13.3 7.79
 -5 10 -4 13.32 6.61
 -5 10 -4 14.2 9.16
 -5 10 -5 84.33 12.43
 -5 10 -5 91.48 10.38
 -5 10 -5 90.72 17.6
 -5 10 -6 326.53 27.54
 -5 10 -6 349.36 29.09
 -5 10 -6 337.07 33.83
 -5 10 -7 25.21 9.08
 -5 10 -7 42.96 10.49
 -5 10 -7 36.27 8.37
 -5 10 -7 55.66 17.64
 -5 10 -8 33.16 10.72
 -5 10 -8 6.7 8.15
 -5 10 -8 11.38 17.2
 -5 10 -9 77.59 12.74
 -5 10 -9 48.57 10.1
 -5 10 -9 54.81 19.9
 -5 10 -10 43.14 11.97
 -5 10 -10 24.42 9.27
 -5 10 -10 45.24 9.87
 -5 10 -10 52.24 18.46
 -5 10 -11 31.09 11.38
 -5 10 -11 28.62 9.43
 -5 10 -11 22.79 8.98
 -5 10 -11 38.8 17.26
 -5 10 -12 47.62 17.34
 -5 10 -13 91.92 11.86
 -5 10 -13 86.41 11.94
 -5 10 -13 96.41 11.64
 -5 10 -14 71.88 10.15
 -5 10 -14 60.59 9.52
 -5 10 -15 66.53 9.26
 -5 10 -15 63.12 8.71
 -5 10 -16 8.71 6.35
 -5 10 -16 8.32 5.58
 -5 10 -17 -0.68 4.38
 5 -9 -15 -2.11 8.86
 5 -9 -15 -2.01 8.13
 5 -9 -14 9.24 10.97
 5 -9 -13 -2.28 12.38
 5 -9 -13 0.19 11.19
 5 -9 -13 -2.23 10.24
 5 -9 -12 -2.97 13.89
 5 -9 -12 2.78 11.79
 -5 9 11 32.59 9.7
 5 -9 -11 -10.63 21.21
 5 -9 -10 5.7 15.27
 5 -9 -10 22.53 21.26
 -5 9 10 9.48 9.11
 5 -9 -10 18.68 16.37
 5 -9 -9 72.11 18.02
 -5 9 9 80.84 13.14
 5 -9 -9 68.74 16.38
 5 -9 -8 64.83 15.79
 -5 9 8 47.6 12.36
 5 -9 -8 59.31 17.76
 -5 9 7 240.65 24.72
 5 -9 -7 249.92 25.17
 5 -9 -7 228.56 26.89
 5 -9 -6 562.3 51.14
 5 -9 -6 700.63 50.18
 -5 9 6 640.28 51.23
 -5 9 6 564.27 47.48
 5 -9 -5 690.22 58.51
 -5 9 5 713.61 55.16
 -5 9 5 716.24 58.71
 -5 9 4 566.6 43.93
 -5 9 4 547.58 47.11
 -5 9 3 337.03 26.99
 -5 9 3 328.31 30.07
 -5 9 2 44.34 9.65
 -5 9 2 48.09 9.22
 -5 9 2 40.24 7.18
 -5 9 1 17.27 8.59
 -5 9 1 16.92 8.05
 -5 9 1 12.93 6.01
 -5 9 1 23.62 8.1
 -5 9 0 16.82 8.87
 -5 9 0 23.82 6
 -5 9 0 39.19 13.7
 -5 9 0 18.7 8.22
 -5 9 0 27.32 8.27
 -5 9 -1 0.35 5.53
 -5 9 -1 2.92 13.6
 -5 9 -1 12.98 7.89
 -5 9 -1 1.94 6.65
 -5 9 -2 20.93 7.27
 -5 9 -2 29.13 13.91
 -5 9 -2 22.71 5.93
 -5 9 -2 20 8.42
 -5 9 -3 76.4 10.87
 -5 9 -3 76.66 8.56
 -5 9 -3 68.03 10.6
 -5 9 -3 69.46 15.58
 -5 9 -4 278.06 27.23
 -5 9 -4 321.42 24.98
 -5 9 -4 319.88 26.55
 -5 9 -4 303.71 25.33
 -5 9 -4 310.19 30.01
 -5 9 -5 223.93 19.36
 -5 9 -5 238.74 25.65
 -5 9 -5 242.97 21.11
 -5 9 -5 230.22 19.89
 5 -9 6 345.7 28.36
 -5 9 -6 316.39 29.77
 -5 9 -6 351.69 25.21
 -5 9 -6 293.26 23.19
 -5 9 -6 317.99 23.36
 -5 9 -7 84.49 11.82
 -5 9 -7 49.1 10.09
 5 -9 7 109.33 17.75
 -5 9 -7 79.31 17.91
 -5 9 -7 78.68 10.48
 -5 9 -8 10.01 8.5
 -5 9 -8 -0.14 8.34
 5 -9 8 9.38 16.01
 -5 9 -8 11.46 9.68
 -5 9 -8 3.46 16.81
 -5 9 -9 38.8 18.28
 5 -9 9 30.88 16.76
 -5 9 -9 17.49 9.01
 -5 9 -9 18.47 9.32
 -5 9 -9 27.52 10.7
 -5 9 -10 105.79 13.46
 -5 9 -10 137.77 15.69
 -5 9 -10 106.39 13.54
 -5 9 -10 132.01 22.76
 -5 9 -11 110.08 14.59
 -5 9 -11 68.12 12.06
 -5 9 -11 120.73 21.15
 -5 9 -11 89.23 12.2
 -5 9 -12 117.79 20.74
 -5 9 -12 96.64 12.78
 -5 9 -13 162.54 18.08
 -5 9 -13 225.43 18.34
 -5 9 -14 63.63 10.57
 -5 9 -14 82.04 10.55
 -5 9 -15 24.04 7.04
 -5 9 -15 11.19 7.77
 -5 9 -16 -0.54 5.47
 -5 9 -16 1.22 6.5
 -5 9 -17 12.81 4.62
 5 -8 -16 3.52 4.91
 5 -8 -16 -0.79 8.53
 5 -8 -16 6.04 8.1
 5 -8 -15 -5.14 10.74
 5 -8 -15 10.07 9.64
 5 -8 -14 7.81 12.08
 5 -8 -14 8.91 10.9
 5 -8 -14 -10.86 10.71
 5 -8 -13 23.65 13.93
 5 -8 -13 16.49 12.13
 5 -8 -12 97.73 16.32
 5 -8 -12 112.49 11.72
 -5 8 11 19.13 9.81
 5 -8 -11 28.12 16.74
 5 -8 -11 35.73 15
 5 -8 -11 0.53 20.4
 5 -8 -11 36.62 15.34
 5 -8 -10 5.89 15.75
 -5 8 10 -1.21 9.8
 5 -8 -10 -12.34 8.65
 5 -8 -10 7.68 14.51
 5 -8 -10 -23.1 19.83
 -5 8 9 442.23 33.8
 5 -8 -9 353.56 32.06
 5 -8 -9 362.23 34.38
 5 -8 -9 420.54 29.12
 5 -8 -8 65.91 16.83
 5 -8 -8 98.37 12.54
 5 -8 -8 76.88 16.63
 -5 8 8 84.7 15.21
 5 -8 -7 123.61 19.82
 5 -8 -7 163.4 16.12
 5 -8 -7 139.19 18.59
 -5 8 7 141.28 18.54
 -5 8 6 336.6 33.38
 5 -8 -6 388.78 32.82
 5 -8 -6 348.08 33.73
 -5 8 6 379.84 29.74
 -5 8 5 103.93 15.09
 5 -8 -5 130.59 17.15
 -5 8 5 110.85 11.18
 -5 8 4 44.54 11.46
 -5 8 4 58.78 7.67
 -5 8 3 112.43 11.23
 -5 8 3 135.47 15.35
 -5 8 2 110.57 14.64
 -5 8 2 122.89 13.1
 -5 8 2 122.15 11.43
 -5 8 1 9.62 7.54
 -5 8 1 16.53 8.18
 -5 8 1 15.03 5.72
 -5 8 0 228.37 18.83
 -5 8 0 264.56 20.36
 -5 8 -1 79.21 8.36
 -5 8 -1 68.81 10.54
 -5 8 -1 78.73 10.39
 -5 8 -2 39.5 6.13
 -5 8 -2 30.63 8.31
 -5 8 -2 32.12 8.41
 -5 8 -3 197.45 17.29
 -5 8 -3 208.11 18.28
 -5 8 -3 169.85 21.62
 -5 8 -3 195.08 16.56
 -5 8 -4 362.27 29.23
 5 -8 4 391.26 33.44
 -5 8 -4 292.68 33.92
 -5 8 -4 399.7 30.77
 -5 8 -4 375.57 29.68
 -5 8 -5 50.61 7.75
 -5 8 -5 85.78 10.63
 5 -8 5 74.5 17.27
 -5 8 -5 58.27 14.96
 -5 8 -5 61.21 9.71
 -5 8 -6 227.08 25.17
 -5 8 -6 225.99 20.66
 5 -8 6 252.92 25.42
 -5 8 -6 213.79 18.56
 -5 8 -6 224.95 19.3
 -5 8 -7 38.9 9.13
 -5 8 -7 36.99 9.91
 -5 8 -7 27.29 15.6
 -5 8 -8 4.58 15.46
 -5 8 -8 -2.75 8.59
 -5 8 -8 -3.9 16.05
 -5 8 -8 -0.54 9.61
 -5 8 -9 310.99 27.31
 -5 8 -9 288.2 33.08
 -5 8 -9 301.26 27.73
 -5 8 -10 238.6 23.56
 -5 8 -10 234.21 29.93
 -5 8 -10 269.68 24.56
 -5 8 -11 236.99 21.48
 -5 8 -11 215.96 20.84
 -5 8 -11 201.55 26.61
 -5 8 -11 168.1 18.97
 -5 8 -12 119.89 14.12
 -5 8 -13 250.89 22.72
 -5 8 -13 208.85 20.54
 -5 8 -14 44.98 9.38
 -5 8 -14 36.81 9.05
 -5 8 -15 7.89 7.68
 -5 8 -15 4.9 7.04
 -5 8 -16 7.75 6.36
 -5 8 -16 11.56 5.88
 -5 8 -17 6.98 4.45
 5 -7 -17 8.09 7.21
 5 -7 -16 0.14 9.09
 5 -7 -16 9.62 10.06
 5 -7 -15 25.51 7.75
 5 -7 -15 9.29 10.94
 5 -7 -15 9.77 10.16
 5 -7 -15 20.88 11.81
 5 -7 -14 80.03 9.96
 5 -7 -14 30.76 13.01
 5 -7 -14 58.83 12.92
 5 -7 -14 57.93 14.49
 5 -7 -13 13.43 14.66
 5 -7 -13 -24.04 21.52
 5 -7 -13 8.51 13.48
 5 -7 -13 9.14 8.5
 -5 7 12 36.16 11.07
 5 -7 -12 45.6 15.8
 5 -7 -12 42.8 14.84
 5 -7 -12 -2.15 21.56
 5 -7 -11 2.62 19.85
 5 -7 -11 8 8.12
 5 -7 -11 8.79 9.12
 -5 7 11 -8.58 11
 5 -7 -11 5.02 14.74
 5 -7 -11 -2.12 15.69
 5 -7 -10 334.81 24.08
 5 -7 -10 323.25 25.15
 -5 7 10 276.66 28.88
 5 -7 -10 283.76 27.92
 5 -7 -10 254.46 29.77
 5 -7 -9 11.99 18.62
 5 -7 -9 47.76 14.54
 5 -7 -9 37.36 15.45
 5 -7 -9 41.68 7.54
 -5 7 9 43.1 12.88
 5 -7 -9 31.02 11.16
 5 -7 -8 503.04 36.27
 5 -7 -8 425.09 37.29
 5 -7 -8 368.48 38.42
 -5 7 8 387.78 38.59
 -5 7 7 199.15 17.09
 5 -7 -7 208.86 20.83
 -5 7 7 197.28 21.57
 5 -7 -7 190.6 22.23
 5 -7 -6 21.49 13.2
 5 -7 -6 36.25 12.31
 -5 7 6 23.61 6.27
 -5 7 6 25.21 10.6
 -5 7 5 2.33 5.45
 -5 7 5 4.9 9.26
 -5 7 4 272.3 25.72
 -5 7 4 272.84 22.25
 -5 7 3 633.01 52.01
 -5 7 3 633.17 48.91
 -5 7 2 46.8 10.47
 -5 7 2 52.01 7
 -5 7 1 285.73 23.05
 -5 7 0 100.56 11.05
 -5 7 0 98.24 11.43
 -5 7 0 86.86 9.27
 -5 7 -1 11.81 7.91
 -5 7 -1 9.04 7.94
 -5 7 -1 13.01 5.31
 -5 7 -2 289.16 21.75
 -5 7 -2 215.19 23.16
 -5 7 -2 259.17 22.23
 -5 7 -2 299.66 23.33
 -5 7 -3 446.74 33.43
 -5 7 -3 358.3 34.69
 -5 7 -3 470.68 34.82
 -5 7 -3 418.29 33.63
 -5 7 -4 275.82 21.95
 -5 7 -4 243.03 20.88
 -5 7 -4 237.16 20.15
 -5 7 -5 228.1 18.75
 -5 7 -5 241.74 20.76
 -5 7 -5 226.93 19.71
 -5 7 -5 197.53 24.52
 -5 7 -6 98.56 12.46
 -5 7 -6 93.47 17.2
 -5 7 -6 95.01 11.55
 -5 7 -7 301.03 32.43
 -5 7 -7 335.94 26.93
 -5 7 -7 330.09 28.41
 -5 7 -8 295.5 33.96
 -5 7 -8 356.19 27.82
 -5 7 -8 328.74 29.3
 -5 7 -9 552.31 39.83
 -5 7 -9 476.24 41.46
 -5 7 -9 481.57 41.31
 -5 7 -9 412.44 45.68
 -5 7 -10 268.6 25.32
 -5 7 -10 303.51 26.6
 -5 7 -10 339.57 27.06
 -5 7 -10 255.14 32.76
 -5 7 -11 215.79 21.25
 -5 7 -11 237.55 22.48
 -5 7 -11 189.67 27.77
 -5 7 -11 267.22 22.89
 -5 7 -12 97.56 13.02
 -5 7 -13 63.25 13.23
 -5 7 -13 32.68 10.18
 -5 7 -14 -3.67 12.1
 -5 7 -14 3.09 8.31
 -5 7 -15 9.85 7.22
 -5 7 -15 5.18 7.59
 -5 7 -16 4.77 5.75
 -5 7 -16 0.59 6.21
 -5 7 -17 4.83 4.19
 5 -6 -17 5.23 9.09
 5 -6 -17 6.58 9.77
 5 -6 -16 24.06 10.63
 5 -6 -16 46.55 8.27
 5 -6 -16 28.15 11.92
 5 -6 -15 38.54 12.56
 5 -6 -15 50.79 12.22
 5 -6 -15 60.52 13.94
 5 -6 -15 74.41 9.83
 5 -6 -14 52.67 9.75
 5 -6 -14 29.37 12.78
 5 -6 -14 33.88 13.49
 5 -6 -14 39.65 14.28
 5 -6 -14 53.91 10.84
 -5 6 13 23.07 10.92
 5 -6 -13 39.8 21.64
 5 -6 -12 -6.89 20.16
 5 -6 -12 7.7 14.55
 5 -6 -12 8.66 14.75
 5 -6 -12 -5.82 9.66
 -5 6 12 3.72 11.31
 5 -6 -12 0.85 7.91
 5 -6 -11 161.16 24.58
 5 -6 -11 224.13 20.37
 5 -6 -11 180 22.79
 -5 6 11 202.71 23.65
 5 -6 -10 23.95 15.34
 5 -6 -10 17.15 18.48
 5 -6 -10 26.49 13.65
 5 -6 -10 12.31 11.09
 5 -6 -10 15.58 7.09
 -5 6 10 16.46 12.38
 5 -6 -9 57.56 15.95
 5 -6 -9 68.37 15.15
 5 -6 -9 92.2 9.1
 5 -6 -9 89.41 13.33
 -5 6 9 62.95 14.34
 5 -6 -8 315.04 31.84
 5 -6 -8 317.89 30.45
 5 -6 -8 371.08 27.52
 -5 6 8 298.94 31.69
 5 -6 -7 1.2 11.51
 -5 6 7 20.31 9.96
 -5 6 7 12.79 5.64
[truncated: 218,861 more chars]
