# Supplementary material for: Free‐Standing Supramolecular Pyridine N‐Oxide‐Silver(I) Metallogels
Source: Adv Mater. 2025 Jul 1;37(37):2502818. doi: 10.1002/adma.202502818 (PMC12447065; doi:10.1002/adma.202502818)
Supplement: Supplementary file 2 — Supporting Data [file ADMA-37-2502818-s001.zip › (17Ag)Ben_a.cif]

data_17Ag_Ben_a
_audit_creation_date               2024-11-10
_audit_creation_method
;
Olex2 1.5-ac5-024
(compiled 2022.04.12 svn.rca3783a0 for Rigaku Oxford Diffraction, GUI svn.r6498)
;
_shelx_SHELXL_version_number       '2018/3'
_audit_contact_author_address      ?
_audit_contact_author_email        ?
_audit_contact_author_name         ''
_audit_contact_author_phone        ?
_publ_contact_author_id_orcid      ?
_publ_section_references
;
Dolomanov, O.V., Bourhis, L.J., Gildea, R.J, Howard, J.A.K. & Puschmann, H.
 (2009), J. Appl. Cryst. 42, 339-341.

Sheldrick, G.M. (2015). Acta Cryst. C71, 3-8.
;
_chemical_name_common              ?
_chemical_name_systematic          ?
_chemical_formula_moiety           'C26 H20 Ag2 F6 N2 O7'
_chemical_formula_sum              'C26 H20 Ag2 F6 N2 O7'
_chemical_formula_weight           802.18
_chemical_melting_point            ?
_chemical_oxdiff_formula           'C15 H10 N1 O3 Ag12 F3'
_chemical_oxdiff_usercomment       '5.0mg, benzene'
loop_
  _atom_type_symbol
  _atom_type_description
  _atom_type_scat_dispersion_real
  _atom_type_scat_dispersion_imag
  _atom_type_scat_source
 'C' 'C' 0.0181 0.0091 'International Tables Vol C Tables 4.2.6.8 and 6.1.1.4'
 'H' 'H' 0.0000 0.0000 'International Tables Vol C Tables 4.2.6.8 and 6.1.1.4'
 'Ag' 'Ag' 0.1306 4.2820 'International Tables Vol C Tables 4.2.6.8 and 6.1.1.4'
 'F' 'F' 0.0727 0.0534 'International Tables Vol C Tables 4.2.6.8 and 6.1.1.4'
 'N' 'N' 0.0311 0.0180 'International Tables Vol C Tables 4.2.6.8 and 6.1.1.4'
 'O' 'O' 0.0492 0.0322 'International Tables Vol C Tables 4.2.6.8 and 6.1.1.4'

_shelx_space_group_comment
;
The symmetry employed for this shelxl refinement is uniquely defined
by the following loop, which should always be used as a source of
symmetry information in preference to the above space-group names.
They are only intended as comments.
;
_space_group_crystal_system        'monoclinic'
_space_group_IT_number             15
_space_group_name_H-M_alt          'C 1 2/c 1'
_space_group_name_Hall             '-C 2yc'
loop_
  _space_group_symop_operation_xyz
 'x, y, z'
 '-x, y, -z+1/2'
 'x+1/2, y+1/2, z'
 '-x+1/2, y+1/2, -z+1/2'
 '-x, -y, -z'
 'x, -y, z-1/2'
 '-x+1/2, -y+1/2, -z'
 'x+1/2, -y+1/2, z-1/2'

_cell_length_a                     32.3189(6)
_cell_length_b                     11.0359(2)
_cell_length_c                     7.6713(2)
_cell_angle_alpha                  90
_cell_angle_beta                   94.073(2)
_cell_angle_gamma                  90
_cell_volume                       2729.20(10)
_cell_formula_units_Z              4
_cell_measurement_reflns_used      10454
_cell_measurement_temperature      150.00(10)
_cell_measurement_theta_max        77.1620
_cell_measurement_theta_min        2.6900
_shelx_estimated_absorpt_T_max     0.577
_shelx_estimated_absorpt_T_min     0.215
_exptl_absorpt_coefficient_mu      12.342
_exptl_absorpt_correction_T_max    0.653
_exptl_absorpt_correction_T_min    0.105
_exptl_absorpt_correction_type     gaussian
_exptl_absorpt_process_details
;
CrysAlisPro 1.171.43.126a (Rigaku Oxford Diffraction, 2024)
Numerical absorption correction based on gaussian integration over
a multifaceted crystal model
Empirical absorption correction using spherical harmonics,
implemented in SCALE3 ABSPACK scaling algorithm.
;
_exptl_absorpt_special_details     ?
_exptl_crystal_colour              colourless
_exptl_crystal_colour_primary      colourless
_exptl_crystal_density_diffrn      1.952
_exptl_crystal_density_meas        ?
_exptl_crystal_density_method      ?
_exptl_crystal_description         plate
_exptl_crystal_F_000               1576
loop_
  _exptl_crystal_face_index_h
  _exptl_crystal_face_index_k
  _exptl_crystal_face_index_l
  _exptl_crystal_face_perp_dist
 1 -7 0 0.0655
 -1 7 0 0.0768
 -7 0 5 0.0868
 7 0 -5 0.0816
 -21 0 0 0.0340
 21 0 0 0.0077
 -19 3 0 0.0459
 -19 -1 3 0.0605
 18 1 -3 0.0487
 -11 0 -4 0.0727
 15 5 0 0.0482
 -15 -5 0 0.0500
 10 -1 4 0.0719

_exptl_crystal_size_max            0.18
_exptl_crystal_size_mid            0.14
_exptl_crystal_size_min            0.05
loop_
  _exptl_oxdiff_crystal_face_indexfrac_h
  _exptl_oxdiff_crystal_face_indexfrac_k
  _exptl_oxdiff_crystal_face_indexfrac_l
  _exptl_oxdiff_crystal_face_x
  _exptl_oxdiff_crystal_face_y
  _exptl_oxdiff_crystal_face_z
 1.0360 -7.1520 0.1044 -0.1790 -0.7421 0.6460
 -0.7784 7.1453 -0.2834 0.1734 0.7181 -0.6740
 -6.8806 -0.0407 4.8089 0.1457 0.6198 0.7711
 6.9405 -0.4417 -4.7948 -0.1576 -0.6689 -0.7265
 -20.9779 0.0310 0.2199 -0.8713 0.4515 0.1922
 20.8428 -0.4604 0.1252 0.8832 -0.4579 -0.1016
 -18.8126 3.0837 -0.1910 -0.7175 0.6784 -0.1581
 -18.5248 -0.8318 2.5797 -0.5792 0.5510 0.6007
 18.3034 0.9639 -2.6504 0.5676 -0.5401 -0.6213
 -11.3339 -0.2069 -3.9821 -0.8530 -0.1918 -0.4853
 15.0753 4.9853 -0.3276 0.7735 0.1706 -0.6104
 -15.1155 -4.9718 0.2965 -0.7776 -0.1716 0.6048
 9.6871 -0.5106 4.2244 0.7818 0.1763 0.5981

_exptl_transmission_factor_max     ?
_exptl_transmission_factor_min     ?
_diffrn_reflns_av_R_equivalents    0.0582
_diffrn_reflns_av_unetI/netI       0.0306
_diffrn_reflns_Laue_measured_fraction_full  1.000
_diffrn_reflns_Laue_measured_fraction_max  1.000
_diffrn_reflns_limit_h_max         38
_diffrn_reflns_limit_h_min         -38
_diffrn_reflns_limit_k_max         13
_diffrn_reflns_limit_k_min         -13
_diffrn_reflns_limit_l_max         9
_diffrn_reflns_limit_l_min         -8
_diffrn_reflns_number              19733
_diffrn_reflns_point_group_measured_fraction_full  1.000
_diffrn_reflns_point_group_measured_fraction_max  1.000
_diffrn_reflns_theta_full          66.720
_diffrn_reflns_theta_max           66.720
_diffrn_reflns_theta_min           2.741
_diffrn_ambient_environment        N~2~
_diffrn_ambient_temperature        150.00(10)
_diffrn_detector                   'Hybrid Pixel Array Detector'
_diffrn_detector_area_resol_mean   10.0000
_diffrn_detector_type              'HyPix-Arc 100'
_diffrn_measured_fraction_theta_full  1.000
_diffrn_measured_fraction_theta_max  1.000
_diffrn_measurement_details
;
List of Runs (angles in degrees, time in seconds):

  # Type    Start    End  Width  t~exp~   \w     \q     \k     \f   Frames
--------------------------------------------------------------------------
  1  \w     42.00 110.00   0.50    0.30    --  107.82-125.00 150.00  136
  2  \w     66.00  91.00   0.50    0.30    --  107.82-166.00 144.00   50
  3  \w     54.00 107.00   0.50    0.30    --  107.82-116.00 -69.00  106
  4  \w     38.00 106.00   0.50    0.30    --  107.82 -95.00 -60.00  136
  5  \w     56.00  98.00   0.50    0.30    --  107.82 -95.00-150.00   84
  6  \w     46.00  79.00   0.50    0.05    --   48.36-116.00 -69.00   66
  7  \w     42.00 106.00   0.50    0.30    --  107.82 -95.00 -30.00  128
  8  \w     75.00 102.00   0.50    0.30    --  107.82 -95.00   0.00   54
  9  \w     47.00  72.00   0.50    0.30    --  107.82 -95.00   0.00   50
 10  \w     56.00 105.00   0.50    0.30    --  107.82 -95.00  30.00   98
 11  \w     69.00  94.00   0.50    0.30    --  107.82 -95.00  60.00   50
 12  \w     38.00  66.00   0.50    0.30    --  107.82 -95.00 150.00   56
 13  \w     81.00 106.00   0.50    0.30    --  107.82 -95.00 150.00   50
 14  \w     77.00 102.00   0.50    0.30    --  107.82 -95.00 120.00   50
 15  \w     41.00  86.00   0.50    0.30    --  107.82 -77.00  60.00   90
 16  \w     33.00  73.00   0.50    0.30    --  107.82 -61.00 150.00   80
 17  \w    101.00 126.00   0.50    0.30    --  107.82 -77.00  60.00   50
 18  \w     35.00  66.00   0.50    0.30    --  107.82 -61.00   0.00   62
 19  \w     37.00  62.00   0.50    0.30    --  107.82 -61.00 -30.00   50
 20  \w     30.00  61.00   0.50    0.30    --  107.82 -45.00-180.00   62
 21  \w     33.00  58.00   0.50    0.30    --  107.82 -45.00 -30.00   50
 22  \w     33.00  62.00   0.50    0.30    --  107.82 -45.00   0.00   58
 23  \w     32.00  58.00   0.50    0.30    --  107.82 -45.00  60.00   52
 24  \w     96.00 154.00   0.50    0.30    --  107.82  30.00   0.00  116
 25  \w    112.00 175.00   0.50    0.30    --  107.82  45.00 -60.00  126
 26  \w    101.00 175.00   0.50    0.30    --  107.82  45.00 -90.00  148
 27  \w     84.00 176.00   0.50    0.30    --  107.82  30.00-120.00  184
 28  \w    111.00 172.00   0.50    0.30    --  107.82  45.00-180.00  122
 29  \w     20.00 118.00   0.50    0.05    --   48.36  77.00   0.00  196
 30  \w    102.00 132.00   0.50    0.30    --  107.82 116.00  18.00   60
 31  \w    123.00 167.00   0.50    0.30    --  107.82 125.00   0.00   88
 32  \w     81.00 116.00   0.50    0.30    --  107.82 125.00   0.00   70
 33  \w     76.00 103.00   0.50    0.05    --   48.36 166.00 164.00   54
 34  \w     79.00 104.00   0.50    0.30    --  107.82 166.00 164.00   50
 35  \w     88.00 122.00   0.50    0.30    --  107.82 125.00  90.00   68
 36  \w   -119.00 -60.00   0.50    0.30    --  -88.32 -77.00 -30.00  118
 37  \w   -158.00-122.00   0.50    0.30    --  -88.32 -77.00 -30.00   72
 38  \w   -127.00 -66.00   0.50    0.30    --  -88.32 -61.00-150.00  122
 39  \w   -149.00 -88.00   0.50    0.30    --  -88.32-116.00 -69.00  122
 40  \w   -162.00 -78.00   0.50    0.30    --  -88.32-125.00  60.00  168
 41  \w    -95.00 -56.00   0.50    0.05    --  -48.11-166.00 144.00   78
 42  \w   -100.00 -74.00   0.50    0.30    --  -88.32-166.00 144.00   52
 43  \w     -2.00  31.00   0.50    0.05    --  -48.11  19.00 -60.00   66
 44  \w    -37.00 -12.00   0.50    0.30    --  -88.32  45.00 -60.00   50
 45  \w   -116.00 -54.00   0.50    0.30    --  -88.32  77.00-180.00  124
 46  \w    -37.00 -11.00   0.50    0.30    --  -88.32  45.00-180.00   52
 47  \w    -58.00 -13.00   0.50    0.30    --  -88.32  61.00 -60.00   90
 48  \w    -59.00 -13.00   0.50    0.30    --  -88.32  61.00  30.00   92
 49  \w    -37.00 -11.00   0.50    0.30    --  -88.32  45.00 150.00   52
 50  \w     -2.00  33.00   0.50    0.05    --  -48.11  19.00 150.00   70
 51  \w    -98.00 -28.00   0.50    0.05    --  -48.11 116.00  18.00  140
 52  \w   -105.00 -80.00   0.50    0.30    --  -88.32 116.00  18.00   50
 53  \w   -105.00 -80.00   0.50    0.05    --  -48.11 166.00 164.00   50
 54  \w   -131.00 -75.00   0.50    0.30    --  -88.32 166.00 164.00  112
;
_diffrn_measurement_device         'four-circle diffractometer'
_diffrn_measurement_device_type    'XtaLAB Synergy R, HyPix-Arc 100'
_diffrn_measurement_method         '\w scans'
_diffrn_orient_matrix_type        
 'CrysAlisPro convention (1999,Acta A55,543-557)'
_diffrn_orient_matrix_UB_11        0.0425420000
_diffrn_orient_matrix_UB_12        0.0325242000
_diffrn_orient_matrix_UB_13        0.0914440000
_diffrn_orient_matrix_UB_21        -0.0203163000
_diffrn_orient_matrix_UB_22        0.1022813000
_diffrn_orient_matrix_UB_23        0.1006754000
_diffrn_orient_matrix_UB_31        -0.0077366000
_diffrn_orient_matrix_UB_32        -0.0892777000
_diffrn_orient_matrix_UB_33        0.1485344000
_diffrn_radiation_monochromator    mirror
_diffrn_radiation_probe            x-ray
_diffrn_radiation_type             'Cu K\a'
_diffrn_radiation_wavelength       1.54184
_diffrn_source                     'Rotating-anode X-ray tube'
_diffrn_source_type                'PhotonJet R (Cu) X-ray Source'
_reflns_Friedel_coverage           0.000
_reflns_Friedel_fraction_full      .
_reflns_Friedel_fraction_max       .
_reflns_number_gt                  2238
_reflns_number_total               2423
_reflns_special_details
;
 Reflections were merged by SHELXL according to the crystal
 class for the calculation of statistics and refinement.
 
 _reflns_Friedel_fraction is defined as the number of unique
 Friedel pairs measured divided by the number that would be
 possible theoretically, ignoring centric projections and
 systematic absences.
;
_reflns_threshold_expression       'I > 2\s(I)'
_computing_cell_refinement         'CrysAlisPro 1.171.43.126a (Rigaku OD, 2024)'
_computing_data_collection        
 'CrysAlisPro system (CCD 43.126a 64-bit (release 11-06-2024))'
_computing_data_reduction          'CrysAlisPro 1.171.43.126a (Rigaku OD, 2024)'
_computing_molecular_graphics      'Olex2 1.5-ac5-024 (Dolomanov et al., 2009)'
_computing_publication_material    'Olex2 1.5-ac5-024 (Dolomanov et al., 2009)'
_computing_structure_refinement    'SHELXL 2018/3 (Sheldrick, 2015)'
_computing_structure_solution      'SHELXT 2018/2 (Sheldrick, 2018)'
_refine_diff_density_max           0.929
_refine_diff_density_min           -0.554
_refine_diff_density_rms           0.101
_refine_ls_extinction_coef         .
_refine_ls_extinction_method       none
_refine_ls_goodness_of_fit_ref     1.042
_refine_ls_hydrogen_treatment      constr
_refine_ls_matrix_type             full
_refine_ls_number_parameters       231
_refine_ls_number_reflns           2423
_refine_ls_number_restraints       0
_refine_ls_R_factor_all            0.0331
_refine_ls_R_factor_gt             0.0313
_refine_ls_restrained_S_all        1.042
_refine_ls_shift/su_max            0.001
_refine_ls_shift/su_mean           0.000
_refine_ls_structure_factor_coef   Fsqd
_refine_ls_weighting_details      
 'w=1/[\s^2^(Fo^2^)+(0.0612P)^2^+2.2930P] where P=(Fo^2^+2Fc^2^)/3'
_refine_ls_weighting_scheme        calc
_refine_ls_wR_factor_gt            0.0848
_refine_ls_wR_factor_ref           0.0864
_refine_special_details            ?
_olex2_refinement_description
;
1. Fixed Uiso
 At 1.2 times of:
  All C(H) groups
 At 1.5 times of:
  All O(H,H) groups
2. Others
 Fixed Sof: O4(0.5) H4A(0.5) H4B(0.5) C11(0.5) H11(0.5) C6(0.5) C7(0.5)
 H7(0.5) C8(0.5) H8(0.5) C9(0.5) H9(0.5) C10(0.5) H10(0.5) C12(0.5) H12(0.5)
 C17(0.5) C16(0.5) H16(0.5) C15(0.5) H15(0.5) C14(0.5) H14(0.5) C13(0.5)
 H13(0.5)
3.a Rotating group:
 O4(H4A,H4B)
3.b Aromatic/amide H refined with riding coordinates:
 C1(H1), C2(H2), C4(H4), C5(H5), C11(H11), C7(H7), C8(H8), C9(H9), C10(H10),
 C12(H12), C16(H16), C15(H15), C14(H14), C13(H13)
3.c Fitted hexagon refined as free rotating group:
 C11(C6,C7,C8,C9,C10), C12(C17,C16,C15,C14,C13)
;
_atom_sites_solution_hydrogens     mixed
_atom_sites_solution_primary       dual
_atom_sites_solution_secondary     ?
loop_
  _atom_site_label
  _atom_site_type_symbol
  _atom_site_fract_x
  _atom_site_fract_y
  _atom_site_fract_z
  _atom_site_U_iso_or_equiv
  _atom_site_adp_type
  _atom_site_occupancy
  _atom_site_site_symmetry_order
  _atom_site_calc_flag
  _atom_site_refinement_flags_posn
  _atom_site_refinement_flags_adp
  _atom_site_refinement_flags_occupancy
  _atom_site_disorder_assembly
  _atom_site_disorder_group
 Ag1 Ag 0.500000 0.72483(3) 0.250000 0.04471(14) Uani 1 2 d S T P A .
 Ag2 Ag 0.500000 0.46983(3) 0.250000 0.04142(14) Uani 1 2 d S T P . .
 F1 F 0.37116(8) 0.47726(19) 0.5135(5) 0.0831(9) Uani 1 1 d . . . . .
 F2 F 0.38275(7) 0.6520(3) 0.6283(3) 0.0792(8) Uani 1 1 d . . . . .
 F3 F 0.35496(6) 0.6372(3) 0.3733(3) 0.0696(6) Uani 1 1 d . . . . .
 O1 O 0.52075(6) 0.8607(2) 0.4776(3) 0.0449(5) Uani 1 1 d . . . . .
 O2 O 0.43550(7) 0.6920(2) 0.3453(3) 0.0469(5) Uani 1 1 d . . . . .
 O3 O 0.44779(7) 0.4991(2) 0.4259(3) 0.0458(5) Uani 1 1 d . . . . .
 O4 O 0.48745(15) 0.2662(4) 0.2250(9) 0.0549(15) Uani 0.5 1 d . . P A -1
 H4A H 0.503118 0.235089 0.148224 0.082 Uiso 0.5 1 d R U P A -1
 H4B H 0.495564 0.230276 0.322920 0.082 Uiso 0.5 1 d R U P A -1
 N1 N 0.56050(8) 0.8877(2) 0.5059(3) 0.0364(5) Uani 1 1 d . . . . .
 C1 C 0.57193(10) 1.0057(3) 0.5222(4) 0.0390(6) Uani 1 1 d . . . . .
 H1 H 0.551418 1.067473 0.512384 0.047 Uiso 1 1 calc R U . . .
 C2 C 0.61289(11) 1.0363(3) 0.5526(4) 0.0411(7) Uani 1 1 d . . . . .
 H2 H 0.620353 1.119298 0.564919 0.049 Uiso 1 1 calc R U . . .
 C3 C 0.64409(9) 0.9475(3) 0.5661(4) 0.0359(6) Uani 1 1 d . . . . .
 C4 C 0.63047(9) 0.8276(3) 0.5500(4) 0.0378(6) Uani 1 1 d . . . . .
 H4 H 0.650257 0.763816 0.559448 0.045 Uiso 1 1 calc R U . . .
 C5 C 0.58925(10) 0.7999(3) 0.5209(4) 0.0404(7) Uani 1 1 d . . . . .
 H5 H 0.580904 0.717459 0.511152 0.049 Uiso 1 1 calc R U . . .
 C11 C 0.70067(11) 1.0991(3) 0.6745(6) 0.0343(13) Uani 0.5 1 d G . P B 1
 H11 H 0.679764 1.153943 0.705593 0.041 Uiso 0.5 1 calc R U P B 1
 C6 C 0.68966(9) 0.9908(3) 0.5911(6) 0.0317(19) Uani 0.5 1 d G . P B 1
 C7 C 0.72024(13) 0.9106(3) 0.5456(6) 0.0344(13) Uani 0.5 1 d G . P B 1
 H7 H 0.712713 0.836529 0.488625 0.041 Uiso 0.5 1 calc R U P B 1
 C8 C 0.76184(11) 0.9387(4) 0.5834(6) 0.0387(12) Uani 0.5 1 d G . P B 1
 H8 H 0.782739 0.883827 0.552232 0.046 Uiso 0.5 1 calc R U P B 1
 C9 C 0.77285(9) 1.0470(4) 0.6667(6) 0.041(2) Uani 0.5 1 d G . P B 1
 H9 H 0.801278 1.066183 0.692520 0.049 Uiso 0.5 1 calc R U P B 1
 C10 C 0.74226(13) 1.1272(3) 0.7122(5) 0.0405(13) Uani 0.5 1 d G . P B 1
 H10 H 0.749791 1.201242 0.769202 0.049 Uiso 0.5 1 calc R U P B 1
 C12 C 0.70414(12) 1.0749(3) 0.5466(5) 0.0336(12) Uani 0.5 1 d G . P B 2
 H12 H 0.686171 1.133948 0.492124 0.040 Uiso 0.5 1 calc R U P B 2
 C17 C 0.68806(9) 0.9663(4) 0.6038(6) 0.030(2) Uani 0.5 1 d G . P B 2
 C16 C 0.71436(12) 0.8798(3) 0.6835(5) 0.0335(11) Uani 0.5 1 d G . P B 2
 H16 H 0.703374 0.805593 0.722602 0.040 Uiso 0.5 1 calc R U P B 2
 C15 C 0.75674(11) 0.9020(3) 0.7060(6) 0.0374(14) Uani 0.5 1 d G . P B 2
 H15 H 0.774715 0.842969 0.760487 0.045 Uiso 0.5 1 calc R U P B 2
 C14 C 0.77282(9) 1.0107(4) 0.6488(7) 0.0395(19) Uani 0.5 1 d G . P B 2
 H14 H 0.801785 1.025835 0.664193 0.047 Uiso 0.5 1 calc R U P B 2
 C13 C 0.74652(13) 1.0971(3) 0.5691(6) 0.0389(14) Uani 0.5 1 d G . P B 2
 H13 H 0.757513 1.171325 0.530011 0.047 Uiso 0.5 1 calc R U P B 2
 C18 C 0.42720(9) 0.5938(2) 0.4095(4) 0.0353(6) Uani 1 1 d . . . . .
 C19 C 0.38392(10) 0.5880(3) 0.4829(5) 0.0412(7) Uani 1 1 d . . . . .

loop_
  _atom_site_aniso_label
  _atom_site_aniso_U_11
  _atom_site_aniso_U_22
  _atom_site_aniso_U_33
  _atom_site_aniso_U_23
  _atom_site_aniso_U_13
  _atom_site_aniso_U_12
 Ag1 0.03058(19) 0.0338(2) 0.0703(2) 0.000 0.00702(14) 0.000
 Ag2 0.0329(2) 0.03442(19) 0.0580(2) 0.000 0.01035(14) 0.000
 F1 0.0573(14) 0.0410(11) 0.158(3) 0.0100(13) 0.0567(16) -0.0006(9)
 F2 0.0594(13) 0.120(2) 0.0612(13) -0.0350(15) 0.0219(10) -0.0105(14)
 F3 0.0292(9) 0.0976(17) 0.0816(15) 0.0182(14) 0.0025(9) 0.0074(11)
 O1 0.0314(10) 0.0413(11) 0.0622(13) -0.0053(10) 0.0043(9) 0.0006(9)
 O2 0.0334(11) 0.0367(11) 0.0714(15) 0.0023(10) 0.0088(10) -0.0002(9)
 O3 0.0358(11) 0.0426(11) 0.0601(14) 0.0068(10) 0.0110(10) 0.0064(9)
 O4 0.064(4) 0.037(2) 0.067(4) -0.002(2) 0.027(3) 0.0006(17)
 N1 0.0346(13) 0.0361(12) 0.0384(12) 0.0001(9) 0.0019(10) 0.0036(9)
 C1 0.0390(16) 0.0297(14) 0.0479(16) -0.0020(12) 0.0002(13) 0.0077(12)
 C2 0.0419(17) 0.0320(15) 0.0488(17) -0.0039(12) -0.0001(13) 0.0029(11)
 C3 0.0372(15) 0.0403(15) 0.0297(13) -0.0032(11) -0.0011(11) 0.0047(12)
 C4 0.0390(15) 0.0338(15) 0.0403(14) 0.0037(12) 0.0001(11) 0.0075(12)
 C5 0.0450(17) 0.0314(14) 0.0448(16) 0.0057(12) 0.0029(13) 0.0056(12)
 C11 0.040(3) 0.028(3) 0.034(3) 0.001(2) 0.002(2) -0.002(2)
 C6 0.033(4) 0.032(4) 0.029(4) 0.007(3) -0.007(3) 0.010(3)
 C7 0.044(3) 0.025(3) 0.033(3) 0.000(2) 0.003(2) -0.001(2)
 C8 0.039(3) 0.037(3) 0.040(4) 0.004(3) 0.006(3) 0.005(3)
 C9 0.037(4) 0.050(5) 0.035(4) 0.007(3) -0.001(3) -0.008(3)
 C10 0.052(4) 0.037(3) 0.033(3) 0.002(3) 0.000(2) -0.006(3)
 C12 0.042(3) 0.026(3) 0.032(3) 0.002(2) 0.000(2) 0.001(2)
 C17 0.043(5) 0.024(3) 0.022(4) -0.005(2) 0.007(3) -0.009(3)
 C16 0.038(3) 0.031(3) 0.031(3) 0.000(2) -0.001(2) 0.000(2)
 C15 0.037(3) 0.039(3) 0.035(3) -0.003(2) -0.004(2) 0.005(2)
 C14 0.030(4) 0.049(5) 0.040(4) -0.008(4) 0.005(3) -0.003(3)
 C13 0.046(4) 0.036(3) 0.036(3) 0.000(2) 0.007(3) -0.008(2)
 C18 0.0288(14) 0.0361(16) 0.0409(15) -0.0036(11) 0.0010(11) -0.0009(10)
 C19 0.0344(16) 0.0395(17) 0.0500(18) -0.0018(12) 0.0050(13) 0.0014(11)

_geom_special_details
;
 All esds (except the esd in the dihedral angle between two l.s. planes)
 are estimated using the full covariance matrix.  The cell esds are taken
 into account individually in the estimation of esds in distances, angles
 and torsion angles; correlations between esds in cell parameters are only
 used when they are defined by crystal symmetry.  An approximate (isotropic)
 treatment of cell esds is used for estimating esds involving l.s. planes.
;
loop_
  _geom_bond_atom_site_label_1
  _geom_bond_atom_site_label_2
  _geom_bond_distance
  _geom_bond_site_symmetry_2
  _geom_bond_publ_flag
 Ag1 Ag2 2.8141(4) . ?
 Ag1 O1 2.362(2) . ?
 Ag1 O1 2.362(2) 2_655 ?
 Ag1 O2 2.286(2) . ?
 Ag1 O2 2.286(2) 2_655 ?
 Ag2 O3 2.257(2) . ?
 Ag2 O3 2.257(2) 2_655 ?
 Ag2 O4 2.289(4) . ?
 F1 C19 1.316(4) . ?
 F2 C19 1.323(4) . ?
 F3 C19 1.329(4) . ?
 O1 N1 1.321(3) . ?
 O2 C18 1.228(4) . ?
 O3 C18 1.240(4) . ?
 N1 C1 1.357(4) . ?
 N1 C5 1.342(4) . ?
 C1 C2 1.370(5) . ?
 C2 C3 1.405(4) . ?
 C3 C4 1.397(5) . ?
 C3 C6 1.547(4) . ?
 C3 C17 1.445(4) . ?
 C4 C5 1.370(5) . ?
 C11 C6 1.3900 . ?
 C11 C10 1.3900 . ?
 C6 C7 1.3900 . ?
 C7 C8 1.3900 . ?
 C8 C9 1.3900 . ?
 C9 C10 1.3900 . ?
 C12 C17 1.3900 . ?
 C12 C13 1.3900 . ?
 C17 C16 1.3900 . ?
 C16 C15 1.3900 . ?
 C15 C14 1.3900 . ?
 C14 C13 1.3900 . ?
 C18 C19 1.546(5) . ?

loop_
  _geom_angle_atom_site_label_1
  _geom_angle_atom_site_label_2
  _geom_angle_atom_site_label_3
  _geom_angle
  _geom_angle_site_symmetry_1
  _geom_angle_site_symmetry_3
  _geom_angle_publ_flag
 O1 Ag1 Ag2 129.40(6) . . ?
 O1 Ag1 Ag2 129.40(6) 2_655 . ?
 O1 Ag1 O1 101.20(11) . 2_655 ?
 O2 Ag1 Ag2 80.89(6) . . ?
 O2 Ag1 Ag2 80.89(6) 2_655 . ?
 O2 Ag1 O1 94.68(8) . . ?
 O2 Ag1 O1 96.86(8) 2_655 . ?
 O2 Ag1 O1 96.86(8) . 2_655 ?
 O2 Ag1 O1 94.68(8) 2_655 2_655 ?
 O2 Ag1 O2 161.77(11) 2_655 . ?
 O3 Ag2 Ag1 81.76(6) . . ?
 O3 Ag2 Ag1 81.76(6) 2_655 . ?
 O3 Ag2 O3 163.53(12) 2_655 . ?
 O3 Ag2 O4 103.07(16) 2_655 . ?
 O3 Ag2 O4 93.16(16) . . ?
 O4 Ag2 Ag1 169.02(13) . . ?
 N1 O1 Ag1 119.08(16) . . ?
 C18 O2 Ag1 119.88(19) . . ?
 C18 O3 Ag2 118.6(2) . . ?
 O1 N1 C1 119.1(2) . . ?
 O1 N1 C5 120.7(2) . . ?
 C5 N1 C1 120.2(3) . . ?
 N1 C1 C2 120.4(3) . . ?
 C1 C2 C3 121.3(3) . . ?
 C2 C3 C6 117.7(3) . . ?
 C2 C3 C17 127.2(3) . . ?
 C4 C3 C2 115.8(3) . . ?
 C4 C3 C6 126.5(3) . . ?
 C4 C3 C17 116.9(3) . . ?
 C5 C4 C3 121.5(3) . . ?
 N1 C5 C4 120.8(3) . . ?
 C6 C11 C10 120.0 . . ?
 C11 C6 C3 122.2(3) . . ?
 C11 C6 C7 120.0 . . ?
 C7 C6 C3 117.4(3) . . ?
 C8 C7 C6 120.0 . . ?
 C7 C8 C9 120.0 . . ?
 C10 C9 C8 120.0 . . ?
 C9 C10 C11 120.0 . . ?
 C17 C12 C13 120.0 . . ?
 C12 C17 C3 116.4(3) . . ?
 C12 C17 C16 120.0 . . ?
 C16 C17 C3 123.5(3) . . ?
 C15 C16 C17 120.0 . . ?
 C14 C15 C16 120.0 . . ?
 C15 C14 C13 120.0 . . ?
 C14 C13 C12 120.0 . . ?
 O2 C18 O3 130.8(3) . . ?
 O2 C18 C19 114.3(2) . . ?
 O3 C18 C19 114.9(3) . . ?
 F1 C19 F2 108.5(3) . . ?
 F1 C19 F3 106.1(3) . . ?
 F1 C19 C18 114.0(3) . . ?
 F2 C19 F3 104.7(3) . . ?
 F2 C19 C18 111.5(3) . . ?
 F3 C19 C18 111.5(3) . . ?

loop_
  _diffrn_refln_index_h
  _diffrn_refln_index_k
  _diffrn_refln_index_l
  _diffrn_refln_intensity_net
  _diffrn_refln_intensity_u
 0 0 -1 0.64 2.14
 0 0 -2 56.94 6.3
 0 0 3 2.23 10.66
 0 0 -3 -1.98 4.36
 0 0 4 1857.09 89.52
 0 0 4 1950.87 87.53
 0 0 5 3.04 11.75
 0 0 -5 1.37 3.74
 0 0 5 0.27 4.31
 0 0 5 0.53 1.55
 0 0 5 0.53 1.38
 0 0 5 0.08 1.33
 0 0 5 1.45 2.1
 0 0 5 -1.03 5.33
 0 0 5 -8.59 13.27
 0 0 5 -0.67 4.92
 0 0 6 328.1 16.34
 0 0 6 317.35 16.42
 0 0 6 385.22 17.31
 0 0 6 360.66 18.99
 0 0 6 381.32 33.26
 0 0 6 358.37 16.62
 0 0 6 347.63 16.45
 0 0 6 384.93 18.74
 0 0 6 319.75 17.73
 0 0 6 353.5 16.88
 0 0 6 345.82 16.48
 0 0 6 354.05 20.05
 0 0 6 313.61 33.56
 0 0 7 2.1 2.32
 0 0 7 -0.33 2.06
 0 0 7 7.93 13.95
 0 0 7 2.45 2.14
 0 0 7 1.75 5.42
 0 0 7 0.9 2.38
 0 0 8 67.98 4.39
 0 0 8 46.51 6.83
 0 0 9 0.41 1.76
 0 0 9 -2.71 2.72
 0 -2 0 2242.85 93.76
 0 -2 0 1634.47 96.72
 0 -2 1 83.49 4.53
 0 -2 -1 73.28 5.79
 0 -2 -1 80.46 5.31
 0 -2 1 67.39 11.47
 0 -2 2 1318.22 59.3
 0 -2 -2 1141.03 52.41
 0 -2 -2 1115.64 52.81
 0 -2 2 1184.35 57.75
 0 -2 2 979.07 58.2
 0 -2 -3 196.35 11.29
 0 -2 3 140.26 18.27
 0 -2 4 1.07 1.1
 0 2 4 1.08 1.37
 0 -2 4 4.69 4.23
 0 2 4 0.47 4.39
 0 -2 4 -1.4 4.15
 0 -2 4 2.21 1.9
 0 2 -4 9.41 6.91
 0 -2 -4 0.63 2.83
 0 2 5 1.79 4.4
 0 -2 5 -0.28 4.01
 0 -2 5 1.52 1.38
 0 -2 5 1.59 1.35
 0 2 5 1.79 1.68
 0 -2 5 -1.52 11.43
 0 2 5 2.81 1.74
 0 -2 5 0.79 1.57
 0 -2 5 1.17 1.78
 0 2 -5 1.5 5.94
 0 -2 5 1.77 1.17
 0 2 5 1.76 1.62
 0 -2 5 -0.59 1.91
 0 -2 5 1.72 4.89
 0 -2 5 7.92 4.95
 0 2 5 1.25 2.09
 0 -2 5 2.71 1.44
 0 2 6 30.95 18.26
 0 2 6 50.07 7.73
 0 -2 6 33.37 3.31
 0 2 6 32.06 15.39
 0 -2 6 25.62 14.59
 0 2 6 36.01 3.26
 0 -2 6 36.08 3.13
 0 -2 6 31.96 6.32
 0 -2 6 27.16 2.9
 0 2 6 39.94 3.73
 0 -2 6 31.78 2.9
 0 2 6 25.78 3.06
 0 -2 6 37.09 6.27
 0 2 6 29.1 6.5
 0 -2 6 32.65 2.92
 0 -2 6 33.53 3
 0 2 6 32.48 3.27
 0 -2 6 32.55 3.59
 0 -2 6 28.45 2.74
 0 -2 6 28.98 2.82
 0 2 6 42.21 3.52
 0 -2 6 32.35 2.97
 0 2 7 11.65 6.86
 0 2 7 2.92 16.9
 0 2 7 -4.12 15.45
 0 -2 7 1.91 12.46
 0 -2 7 0.68 3.36
 0 2 7 5.37 2.65
 0 -2 7 8.04 3.17
 0 -2 7 -0.23 1.76
 0 2 7 -1.84 5.13
 0 -2 7 1.58 2.24
 0 2 7 12.69 3.11
 0 -2 7 5.48 2.34
 0 -2 7 0.42 3.13
 0 2 7 11.37 2.82
 0 -2 7 3 2.31
 0 2 7 5.11 6.05
 0 -2 8 9.58 2.18
 0 -2 8 6.26 2.48
 0 2 8 4.49 2.29
 0 2 8 0.54 5.03
 0 -2 8 1.79 3.18
 0 2 8 4.62 2.1
 0 -2 8 5.35 1.93
 0 -2 8 5.67 2.29
 0 2 8 6.23 4.61
 0 -2 9 8.06 2.15
 0 -2 9 5.36 1.93
 0 2 9 4.39 2.71
 0 -2 9 4.99 2.72
 0 -4 0 1193.62 51.21
 0 -4 0 814.71 55.52
 0 -4 1 1609.8 69.42
 0 -4 -1 1624.73 70.9
 0 -4 1 1148.36 75.68
 0 -4 1 1218.05 77.17
 0 -4 -2 1270.61 60.38
 0 -4 -2 1377.58 59.87
 0 -4 2 1471.5 69.14
 0 -4 2 1235.57 58.02
 0 -4 2 1309.27 67.62
 0 -4 -3 839.89 46.23
 0 -4 3 858.49 44.75
 0 -4 4 671.01 32.5
 0 4 4 731.69 36.04
 0 -4 4 726.8 34.75
 0 -4 4 609.4 46.8
 0 -4 4 820.13 33.11
 0 -4 -4 719.38 36.83
 0 -4 5 170.64 8.8
 0 -4 5 168.39 8.52
 0 -4 5 168.54 8.76
 0 -4 5 168.18 9.13
 0 4 5 161.35 12.21
 0 -4 5 134.56 20.96
 0 4 5 174.62 8.71
 0 -4 5 181.98 8.66
 0 -4 5 173.76 11.34
 0 -4 5 185.24 9.2
 0 4 5 169.76 8.89
 0 4 -5 213.48 19.51
 0 4 5 181.72 9.11
 0 -4 5 176.77 8.94
 0 -4 5 157.39 11.19
 0 -4 5 175.78 9.02
 0 -4 5 156.38 8.54
 0 -4 6 478.92 23.42
 0 -4 6 474.88 21.35
 0 4 6 443.18 20.79
 0 -4 6 479.09 21.24
 0 -4 6 423.01 20.72
 0 4 6 379.67 23.96
 0 -4 6 431 20.69
 0 4 6 473.19 20.9
 0 4 6 427.74 20.62
 0 -4 6 433.8 20.54
 0 4 6 412.74 20.8
 0 -4 6 419.73 20.69
 0 4 7 13.53 2.46
 0 -4 7 9.55 2.18
 0 -4 7 15.19 3.27
 0 4 7 14.11 2.77
 0 -4 7 13.67 2.92
 0 -4 7 11.19 2.07
 0 4 7 16.21 6.74
 0 4 7 9.71 5.51
 0 -4 7 12.84 2.34
 0 -4 8 41.74 3.53
 0 -4 8 44.37 3.31
 0 -4 8 32.1 4.14
 0 -4 8 39.41 3.27
 0 -4 8 31.18 4.84
 0 4 8 39.59 3.22
 0 4 8 38.89 5.39
 0 4 8 41.89 5.8
 0 4 9 16.76 2.8
 0 -4 9 40.14 2.71
 0 -4 9 40.75 2.57
 0 -6 0 88.93 4.85
 0 -6 0 89.21 4.86
 0 -6 -1 -0.15 1.45
 0 -6 1 0.91 1.28
 0 -6 1 1.32 1.16
 0 -6 1 1.17 3.68
 0 -6 1 0.85 1.28
 0 -6 -1 0.42 1.32
 0 -6 2 97.36 16.52
 0 -6 2 115.29 8.94
 0 -6 2 93.46 8.9
 0 -6 -2 135.51 7.15
 0 -6 2 146.44 7.02
 0 -6 2 136.79 17.91
 0 -6 2 139.21 7.06
 0 -6 -2 129.46 6.98
 0 -6 2 145.13 6.96
 0 -6 3 45.68 3.13
 0 -6 3 55.68 15.22
 0 -6 3 51.57 3.78
 0 -6 3 53.6 3.5
 0 -6 3 54.71 4.16
 0 -6 3 52.56 3.8
 0 -6 3 55.14 3.34
 0 6 3 51.03 3.55
 0 -6 3 52.02 6.38
 0 -6 3 51.82 3.5
 0 -6 -3 51.02 3.54
 0 -6 3 24.79 14.21
 0 -6 3 45.74 6.06
 0 -6 3 38.1 6.13
 0 -6 3 46.29 12.54
 0 -6 4 21.59 6
 0 -6 4 32.48 5.89
 0 -6 4 41.67 3.08
 0 -6 4 48.95 15.91
 0 -6 4 40.11 3.78
 0 -6 4 46.84 3.62
 0 6 4 43.6 3.25
 0 -6 4 42.93 4.08
 0 6 4 36.87 3.39
 0 -6 4 40.23 3.03
 0 -6 4 37.87 3.01
 0 -6 4 46.56 6.68
 0 -6 4 42.21 3.32
 0 -6 4 48.97 3.54
 0 -6 4 44.15 3.03
 0 -6 4 36.1 14.24
 0 6 4 47.23 3.64
 0 6 5 -4.97 6.19
 0 -6 5 1.47 5.16
 0 -6 5 1.66 4.59
 0 -6 5 0.65 1.71
 0 6 5 2.05 2.29
 0 6 5 -0.26 2.63
 0 6 -5 2.87 6.72
 0 -6 5 0.54 1.35
 0 -6 5 1.73 2.52
 0 -6 5 1.8 1.78
 0 6 5 -0.76 2.18
 0 -6 5 0.13 2.54
 0 -6 5 1.05 2.34
 0 -6 5 1.84 13.35
 0 -6 5 -1.48 1.95
 0 -6 5 -0.24 5.4
 0 6 6 8.73 2.52
 0 -6 6 1.94 4.72
 0 -6 6 3.12 1.9
 0 -6 6 -0.12 2.36
 0 6 6 7.57 3.06
 0 6 6 2.34 5.49
 0 -6 6 0.23 2.52
 0 6 6 2.83 2.18
 0 -6 6 -10.52 13.53
 0 -6 6 1.35 1.84
 0 -6 6 0.91 5.31
 0 -6 7 3.65 4.11
 0 6 7 0.71 1.85
 0 6 7 1.98 5.65
 0 -6 7 0.81 2.27
 0 -6 7 4.5 2.09
 0 6 7 6.11 2.14
 0 6 7 5.37 4.53
 0 -6 7 6.36 2.52
 0 -6 7 4.47 1.81
 0 6 8 2.88 3.43
 0 -6 -8 -0.49 2.27
 0 -6 8 3.12 1.63
 0 -6 8 3.43 2.15
 0 -6 8 5.3 1.8
 0 -6 8 -1.49 2.96
 0 6 8 3.49 3.15
 0 6 8 1.28 3.86
 0 -8 0 207.69 10.14
 0 -8 0 207.16 12.15
 0 -8 0 124.05 10.98
 0 -8 0 130.97 18.98
 0 -8 0 184.06 9.67
 0 -8 0 201.99 10.05
 0 -8 0 214.6 9.93
 0 -8 1 1300.86 55.6
 0 -8 -1 1291.36 55.48
 0 8 1 1198.87 55.29
 0 -8 1 1289.87 55.76
 0 -8 -1 1232.11 55.79
 0 -8 -1 1254.85 55.7
 0 -8 1 1285.66 55.76
 0 -8 1 1275.96 55.55
 0 -8 1 792.89 56.41
 0 -8 -1 690.41 64.79
 0 -8 -1 1399.43 56.43
 0 -8 1 1362.97 57.55
 0 -8 1 1370.35 56.04
 0 -8 -1 1247.82 57.56
 0 -8 1 1299.65 55.47
 0 -8 2 21.84 3.55
 0 -8 -2 19.34 3.67
 0 -8 -2 12.46 9.95
 0 -8 2 21.32 2.28
 0 8 2 19.94 2.4
 0 -8 2 22.38 9.65
 0 -8 2 11.28 4.16
 0 -8 -2 23.47 2.77
 0 -8 2 18.03 2.21
 0 -8 -2 18.78 2.17
 0 -8 -2 22.4 2.67
 0 -8 2 22.69 2.6
 0 -8 2 31.19 12.73
 0 -8 2 20.58 2.93
 0 -8 2 21.48 2.68
 0 -8 3 606.63 27.86
 0 8 3 609.08 28.08
 0 -8 -3 384.2 40.04
 0 -8 3 579.61 29.61
 0 -8 3 635.45 28.12
 0 -8 -3 581.3 27.75
 0 -8 3 585.94 27.43
 0 -8 3 641.14 28.38
 0 -8 3 623.5 44.03
 0 -8 3 638.15 28.16
 0 -8 3 472.81 40.26
 0 -8 3 483.12 29.39
 0 -8 3 619.51 28.32
 0 -8 -3 596.08 28.99
 0 8 4 40.13 3.77
 0 -8 4 38.98 3.74
 0 -8 -4 30.01 12.41
 0 -8 4 43.18 3.32
 0 -8 4 40.93 4.27
 0 -8 -4 37.26 5.04
 0 -8 4 46.82 4.22
 0 -8 4 42.6 3.13
 0 -8 4 32.04 15.03
 0 -8 4 46.19 6.38
 0 8 5 304.59 14.65
 0 8 5 249.12 18.04
 0 -8 5 296.87 16.28
 0 -8 5 316.21 14.5
 0 -8 5 300.49 14.12
 0 -8 5 235.14 16
 0 -8 5 214.37 15.91
 0 -8 5 292.94 14.01
 0 -8 5 314.14 14.87
 0 -8 -5 276.55 15.58
 0 -8 -6 1.95 2.83
 0 8 6 1.41 1.81
 0 -8 6 3.22 1.99
 0 8 6 0.95 4.64
 0 -8 6 4.16 4
 0 -8 6 1.75 1.67
 0 -8 6 1.38 1.51
 0 -8 6 0.41 4.21
 0 -8 7 60.9 3.52
 0 8 7 47.92 5.39
 0 8 7 50.91 5.73
 0 8 7 54.52 3.78
 0 -8 -7 35.15 3.89
 0 -8 7 69.91 3.92
 0 -8 7 64.77 3.5
 0 -10 0 23.83 2.74
 0 -10 0 22.59 5.1
 0 -10 0 25.14 3.87
 0 -10 1 5.98 2.4
 0 -10 -1 1.5 8.44
 0 -10 1 3.39 3.07
 0 -10 -1 6.51 4.61
 0 -10 1 -1.44 7.93
 0 -10 1 1.39 10.77
 0 -10 -1 5.37 1.83
 0 -10 2 34.68 13.49
 0 -10 2 54.57 4.28
 0 10 2 52.25 3.88
 0 -10 2 53.99 3.9
 0 -10 -2 52.53 4.09
 0 -10 2 47.01 4.09
 0 -10 2 35.37 11.71
 0 -10 2 40.37 5.29
 0 -10 2 46.67 5.91
 0 -10 -2 45.32 3.67
 0 -10 -2 44.82 4.6
 0 -10 2 53.79 4.49
 0 -10 -2 35.42 6.06
 0 -10 -2 27.23 5.23
 0 -10 -2 33.61 11.98
 0 -10 3 -0.46 2.81
 0 -10 -3 5.08 4.39
 0 -10 -3 0.3 2.63
 0 -10 -3 0.87 1.48
 0 -10 3 2.15 1.99
 0 -10 3 2.18 2.4
 0 -10 -3 3.09 3.67
 0 10 3 0.48 1.93
 0 -10 3 3.17 3.75
 0 10 3 2.25 1.65
 0 -10 3 -3.03 4.63
 0 -10 4 4.89 3.59
 0 -10 -4 0.93 3.34
 0 10 5 8.1 1.92
 0 -10 5 11.98 3.59
 0 -10 5 13.98 3.49
 0 -10 -5 8.21 2.95
 0 10 5 4.72 3.76
 0 -10 -5 7.67 2.38
 0 -10 -5 8.84 3.48
 0 -10 5 9.52 1.79
 0 -10 6 9.9 2.84
 0 10 6 17.69 2
 0 -10 -6 10.53 2.36
 0 -10 -6 12.15 1.98
 0 -10 -6 10.85 2.79
 0 -10 6 13.51 1.64
 0 10 6 14.32 3.17
 0 -12 0 42.46 3.19
 0 -12 0 42.3 4.65
 0 -12 -1 107.24 8.25
 0 -12 1 124.32 8.46
 0 -12 -1 142.84 7.7
 0 -12 1 163.56 7.69
 0 -12 1 159.19 8.83
 0 -12 1 138 7.2
 0 -12 1 138.64 7.31
 0 12 2 79.27 4.77
 0 -12 -2 51.56 5.57
 0 -12 2 73.16 5.83
 0 -12 -2 71.13 5.9
 0 -12 2 89.42 4.95
 0 -12 2 92.12 4.64
 0 -12 2 96.65 6.25
 0 -12 -2 79.42 5.02
 0 -12 -2 79.55 6.1
 0 -12 2 90.43 5.02
 0 -12 -3 109.66 7.93
 0 12 3 156.92 7.2
 0 -12 -3 128.27 8.19
 0 -12 -3 122.23 7.23
 0 -12 3 152.67 6.97
 0 -12 3 148.15 8.14
 0 -12 3 135.65 8.11
 0 -12 4 36.7 3.3
 0 -12 -4 23.93 2.47
 0 -12 -4 32.83 3.27
 0 12 4 36.06 2.91
 0 -12 -4 30.76 3.09
 -1 -1 9 1.84 2.35
 -1 1 9 -0.12 2.51
 -1 1 9 1.9 1.64
 -1 -1 9 1.73 1.92
 -1 -1 8 29.92 4.59
 -1 1 8 21.8 5.57
 -1 -1 8 46.8 3.56
 -1 1 8 45.24 3.74
 -1 -1 8 45.89 3.62
 -1 -1 7 48.95 3.9
 -1 1 7 50.95 4.32
 -1 -1 7 48.5 4.02
 -1 1 7 47.44 3.67
 -1 -1 7 57.14 4.55
 -1 -1 7 50.75 3.97
 -1 -1 7 48.76 4.01
 -1 1 7 55.35 4.19
 -1 1 7 49.25 4.16
 -1 1 7 47.85 18.35
 -1 1 7 47.07 7.49
 -1 -1 7 49.27 7.24
 -1 1 7 55.39 7.23
 -1 -1 7 42.28 15.98
 -1 1 7 18.89 13.89
 -1 1 6 404.34 26.56
 -1 -1 6 392.02 26.35
 -1 -1 6 481.38 23.55
 -1 1 6 563.8 41.74
 -1 1 6 549.85 26.26
 -1 -1 6 504.67 23.66
 -1 1 6 507.23 23.68
 -1 1 6 503.51 23.59
 -1 1 6 550.56 23.81
 -1 -1 6 528.55 23.7
 -1 -1 6 299.29 37.1
 -1 1 6 324.4 38.47
 -1 1 6 507.68 23.63
 -1 -1 6 502.72 24.31
 -1 -1 6 497.09 23.84
 -1 1 6 517.14 24.07
 -1 -1 6 485.28 23.39
 -1 1 6 563.21 23.83
 -1 -1 6 547.01 23.66
 -1 -1 6 521.61 24.08
 -1 -1 6 512.33 25.83
 -1 -1 6 456.02 23.6
 -1 1 6 580.74 26.21
 -1 -1 5 156.61 20.15
 -1 1 5 162.07 10.03
 -1 -1 5 142.61 9.59
 -1 1 5 158.12 21.42
 -1 -1 5 140.18 7.04
 -1 1 5 127.8 6.87
 -1 -1 5 122.3 6.85
 -1 -1 5 137.96 7.02
 -1 -1 5 69.61 17.61
 -1 -1 5 155.64 8.09
 -1 -1 5 134.41 7.07
 -1 1 5 129.33 7.24
 -1 -1 5 139.18 6.99
 -1 1 5 142.52 7.05
 -1 -1 5 139.28 7.27
 -1 1 5 117.16 9.8
 -1 -1 5 113.43 9.8
 -1 -1 5 153.46 9.42
 -1 1 5 132.67 7.03
 -1 -1 4 15.24 4.66
 -1 1 4 14.62 4.77
 -1 -1 4 11.18 1.54
 -1 1 4 14.36 1.81
 1 -1 -4 13.94 3.89
 1 1 -4 14.97 6.4
 -1 -1 3 6.89 10.26
 -1 -1 3 4.25 11.63
 1 1 -3 9.98 5.59
 1 -1 -3 9.82 3
 -1 -1 2 7158.77 300.4
 1 -1 -2 6931.76 296.1
 1 -1 -2 6468.06 296.17
 1 -1 -1 800.29 35.68
 1 -1 -1 732.36 35.03
 -1 -1 1 825.65 37.97
 -1 -1 1 727.03 37.67
 -1 -1 1 777.46 39.09
 -1 1 0 2181.77 101.14
 -1 -1 0 2384.97 101.27
 1 -1 1 1166.27 55.65
 1 -1 1 1254.88 55.63
 1 -1 1 1154.89 56.38
 1 -1 1 1151.65 55.42
 -1 -1 -1 1174.31 53.39
 1 -1 2 393.86 25.84
 1 -1 2 468.26 25.44
 -1 -1 -2 419.82 21.14
 -1 -1 -3 1167.37 52.99
 -1 1 -3 1147.88 55.34
 1 -1 3 1086.03 57.08
 1 -1 4 186.56 11
 1 1 4 186.73 11
 1 -1 4 177.14 8.56
 1 1 4 168.44 8.67
 -1 1 -4 164.56 15.25
 -1 -1 -4 192.35 12.64
 1 -1 5 13.78 4.58
 1 1 5 11.69 4.46
 1 -1 5 9.91 1.72
 1 1 5 9.13 1.85
 1 -1 5 10.45 1.71
 1 1 5 10.94 1.66
 1 -1 5 11.7 1.71
 1 -1 5 20.58 13.19
 1 1 5 14.81 13.74
 1 -1 5 15.7 5.21
 1 1 5 12.09 5.22
 1 1 5 10.33 2.66
 1 -1 5 12.54 2.42
 1 1 5 8.81 1.79
 1 -1 5 9.84 1.57
 -1 1 -5 15.04 6
 -1 -1 -5 10.46 3.73
 1 1 5 21.05 11.5
 1 -1 5 1.43 10.41
 1 1 5 10.36 2.2
 1 -1 5 10.14 4.56
 1 -1 5 18.69 3.15
 1 -1 5 11.31 1.72
 1 1 6 85.75 18.96
 1 1 6 106.22 8.8
 1 -1 6 81.56 5.21
 1 1 6 79.76 5.37
 1 -1 6 95.47 5.34
 1 1 6 95.11 5.42
 1 -1 6 86.09 7.92
 1 1 6 102.79 8.28
 1 1 6 88.42 5.45
 1 -1 6 82.58 17.38
 1 -1 6 79.32 6.06
 1 1 6 81.29 18.75
 1 1 6 78.31 5.1
 1 -1 6 83.04 5
 1 -1 6 79.04 4.99
 1 -1 6 82.18 5.09
 1 -1 6 79.51 5.07
 1 1 6 83.91 5.27
 1 -1 6 91.82 5.92
 1 1 6 83.07 8.55
 1 -1 6 91.52 8.24
 1 -1 7 9.37 12.72
 1 1 7 -1.94 11.63
 1 -1 7 10.38 2.53
 1 1 7 7.89 2.56
 1 1 7 7.57 2.53
 1 -1 7 11.03 2.46
 1 1 7 11.46 5.94
 1 1 7 1.39 15.24
 1 1 7 11.57 5.51
 1 -1 7 14.17 5.61
 1 -1 7 11.56 2.45
 1 1 7 10.66 2.63
 1 -1 8 59.19 4
 1 -1 8 55.68 4.41
 1 -1 8 56.26 4.05
 1 1 8 54.31 4.18
 1 -1 8 41.79 5.06
 1 1 8 38.2 6.33
 1 -1 9 4.48 1.95
 1 -1 9 3.41 1.92
 1 1 9 2.52 1.65
 1 1 9 2.02 2.53
 -1 -3 9 10.19 2.66
 -1 -3 9 11.91 2.2
 -1 -3 9 14.65 2.1
 -1 3 9 9.45 2.58
 -1 3 8 9.2 2.34
 -1 -3 8 5.85 2.12
 -1 -3 8 4.72 2.43
 -1 -3 8 5.18 2.03
 -1 3 8 0.59 4.24
 -1 3 8 10.36 5.24
 -1 3 8 0.89 4.75
 -1 3 7 92.72 9.04
 -1 3 7 57.47 20.17
 -1 -3 7 68.54 4.73
 -1 -3 7 76.4 6.33
 -1 -3 7 82.78 5.68
 -1 3 7 49.77 17.34
 -1 -3 7 48.68 15.73
 -1 3 7 88.11 5.33
 -1 -3 7 75.88 4.94
 -1 3 7 74.69 5.03
 -1 -3 7 77.53 4.96
 -1 3 7 43.71 7.96
 -1 -3 7 89.78 5.66
 -1 3 7 92.27 8.53
 -1 -3 7 66.82 4.7
 -1 3 6 8.97 5.42
 -1 -3 6 4.04 1.97
 -1 -3 6 0.8 1.49
 -1 3 6 4.19 2.52
 -1 3 6 4.79 7.12
 -1 3 6 -7.53 17.71
 -1 -3 6 1.89 12.96
 -1 3 6 3.06 3.01
 -1 -3 6 4.45 1.92
 -1 -3 6 2.73 6.1
 -1 -3 6 0.58 2.66
 -1 -3 6 1.19 1.86
 -1 -3 6 1.59 3.01
 -1 3 6 5.49 2.37
 -1 -3 6 2.72 2.07
 -1 3 5 152.85 13.01
 -1 -3 5 199.21 10.12
 -1 -3 5 230.73 12.94
 -1 -3 5 201.81 9.74
 -1 -3 5 185.28 10.05
 -1 -3 5 207.6 9.96
 -1 3 5 197.31 9.97
 1 3 -5 183.07 18.49
 -1 3 5 188.89 10.02
 -1 -3 5 201.4 9.86
 -1 3 5 203.28 10.33
 -1 -3 5 198.19 9.91
 -1 3 5 204.6 9.87
 -1 -3 5 207.61 9.82
 -1 -3 5 191.92 10.03
 -1 -3 5 213.5 10.25
 -1 -3 5 126.96 21.01
 -1 3 4 301.8 20.74
 -1 3 4 407.47 18.43
 -1 -3 4 408.32 18.11
 -1 -3 4 292.69 19.97
 -1 -3 4 256.84 29.26
 1 -3 -4 385.09 21.37
 -1 3 4 381.84 18.16
 -1 -3 4 445.26 18.52
 -1 -3 3 1886.45 85.24
 1 -3 -3 1660.56 74.43
 -1 -3 3 1305.5 72.86
 -1 -3 3 1194.09 82.39
 -1 3 3 1730.16 71.76
 -1 -3 2 2.99 7.7
 1 -3 -2 1.84 2.21
 -1 -3 2 -1.7 10.24
 1 -3 -2 2.15 2.99
 -1 -3 2 1.4 10.66
 -1 -3 1 2073.34 104
 1 -3 -1 2201.04 96.99
 1 -3 -1 2115.98 97.58
 -1 -3 1 2048.48 102.69
 1 -3 0 254.43 13.38
 -1 -3 0 238.36 13.04
 -1 -3 0 261.22 18.67
 1 -3 0 236.32 17.81
 -1 -3 -1 1108.27 47.72
 1 -3 1 1095.17 53.32
 1 -3 1 1021.94 53.73
 -1 3 -1 995.59 45.67
 -1 -3 -1 1009.07 47.95
 1 -3 1 1019.46 46.8
 1 -3 2 369.12 23.68
 1 -3 2 346.9 25.28
 1 -3 2 375.38 24.67
 -1 -3 -2 349.96 18.62
 -1 -3 -3 1198.84 55.01
 1 -3 3 1088.01 63.82
 1 -3 3 1235.99 53.23
 1 3 3 1117.15 51.95
 1 -3 3 1296.15 63.17
 1 -3 4 665.47 43.86
 1 -3 4 639.7 30.85
 1 3 4 688.99 32.06
 1 3 4 635.35 29.33
 1 -3 4 591.49 28.86
 1 -3 4 731.98 29.66
 1 3 5 169.33 11.37
 1 -3 5 156.81 7.9
 1 -3 5 148.66 7.54
 1 3 5 148.6 7.78
 1 -3 5 142.93 7.68
 1 -3 5 138.88 7.88
 1 3 5 161.54 7.9
 1 -3 5 163.82 7.84
 1 3 5 146.7 7.95
 -1 -3 -5 142.22 11.64
 -1 3 -5 133.49 15.89
 1 -3 5 153.95 7.91
 1 -3 5 165.43 10.24
 1 -3 5 163.56 8.45
 1 -3 5 110.47 18.71
 1 -3 5 173.63 8.55
 1 3 5 160.12 8.07
 1 -3 5 147.31 7.72
 1 3 6 58.05 7.13
 1 -3 6 45.8 3.54
 1 -3 6 40.58 3.45
 1 -3 6 44.11 3.24
 1 -3 6 41.95 3.32
 1 3 6 62.31 8.04
 1 -3 6 41.38 4.77
 1 -3 6 48.63 3.61
 1 3 6 48.01 3.75
 1 3 6 62.95 19.16
 1 3 6 54.35 4.24
 1 -3 6 54.55 15.63
 1 -3 6 49.45 3.9
 1 -3 6 40.69 3.28
 1 -3 6 49.61 3.63
 1 -3 6 50.78 4.47
 1 3 7 161.68 23.27
 1 3 7 180.5 11.61
 1 -3 7 122.17 8.24
 1 3 7 172.03 11.25
 1 3 7 167.32 8.8
 1 3 7 131.48 11.63
 1 -3 7 158.05 8.66
 1 -3 7 134.66 21.59
 1 3 7 171.14 24.9
 1 -3 7 192.39 9.73
 1 -3 7 191.36 9.26
 1 3 7 160.8 8.63
 1 -3 7 162.38 8.58
 1 3 7 177.53 8.9
 1 3 8 7.4 2.27
 1 -3 8 6.08 2.16
 1 -3 8 5.77 2.52
 1 3 8 4.8 4.66
 1 3 8 3.22 4.25
 1 -3 8 2.83 1.82
 1 3 8 6.79 2.03
 1 -3 8 3.06 2.12
 1 3 8 -1.07 3.85
 1 -3 9 21.97 2.42
 1 -3 9 26.94 2.39
 -1 5 9 -0.18 1.59
 -1 -5 9 2.31 1.46
 -1 -5 8 20.27 2.83
 -1 -5 8 28.08 2.68
 -1 -5 8 25.7 2.55
 -1 -5 8 16.28 3.5
 -1 5 8 29.94 2.66
 -1 5 8 24.17 5.21
 -1 5 8 23.74 4.86
 -1 -5 8 14.62 3.96
 -1 5 8 16.7 4.29
 -1 -5 7 2.99 2.19
 -1 5 7 2.89 4.85
 -1 -5 7 3.53 2.6
 -1 -5 7 2.35 4.23
 -1 5 7 0.89 6.2
 -1 -5 7 2.93 1.83
 -1 5 6 76.94 5.16
 -1 -5 6 31.29 14.97
 -1 -5 6 54.77 4.17
 -1 -5 6 62.79 4.24
 -1 -5 6 61.22 4.82
 -1 -5 6 59.15 4.62
 -1 -5 6 53.59 4.15
 -1 -5 6 60.44 7.79
 -1 5 6 61.75 4.29
 -1 5 6 76.74 4.86
 -1 5 6 52.52 4.37
 -1 -5 5 39.52 7
 -1 -5 5 69.81 7.73
 -1 -5 5 56.54 4.12
 -1 -5 5 55.7 3.98
 -1 5 5 63.84 4.35
 1 5 -5 71.64 12.53
 -1 -5 5 19.82 14.13
 -1 5 5 40.98 7.82
 -1 -5 5 49.35 4.25
 -1 -5 5 56.21 3.86
 -1 -5 5 63.86 4.45
 -1 -5 5 54.48 3.8
 -1 5 5 53.64 4.06
 -1 5 5 63.83 4.35
 -1 -5 4 136.78 11.05
 1 -5 -4 169.9 12.64
 -1 -5 4 187.67 9.74
 -1 5 4 174.45 8.95
 -1 -5 4 181.89 8.93
 -1 -5 4 206.86 9.42
 -1 -5 4 197.95 11.99
 -1 -5 4 184.67 9.25
 -1 5 4 169.92 9.28
 -1 -5 4 174.02 9.15
 -1 5 4 179.42 8.98
 -1 -5 4 115.49 20.86
 -1 -5 4 181.7 8.98
 -1 -5 4 222.09 25.36
 -1 -5 4 185.43 9.44
 -1 -5 3 1.31 12.32
 -1 -5 3 -0.81 1.47
 -1 -5 3 1.4 12.16
 1 -5 -3 1.16 1.24
 -1 -5 3 0.67 1.2
 -1 -5 3 0.46 4.51
 -1 -5 3 1.25 9.06
 -1 -5 3 -0.86 4.14
 -1 -5 2 972.69 40.25
 1 -5 -2 893.26 40.31
 1 -5 -2 913.73 40.2
 -1 -5 2 925.81 40.24
 -1 -5 1 4.49 3.92
 1 -5 -1 4.96 9.29
 -1 -5 1 2.85 9.36
 1 -5 -1 -0.36 3.56
 -1 -5 1 0.73 1.32
 1 -5 -1 -0.17 1.29
 -1 -5 1 1.26 5.42
 -1 -5 0 1774.03 78.68
 1 -5 0 1889.59 82.19
 1 -5 0 1696.89 78.64
 -1 -5 0 1814.35 78.67
 -1 -5 0 1659.68 89.02
 1 -5 0 1625.34 88.84
 1 -5 1 221.1 20.72
 1 -5 1 232.89 12.64
 -1 -5 -1 205.4 20.72
 1 -5 1 209.61 12.83
 -1 -5 -1 226.39 10.86
 1 -5 1 231.01 10.92
 -1 -5 -1 229.87 10.96
 1 -5 1 241.7 13.38
 1 -5 2 922.64 46.83
 1 -5 2 1090.82 46.87
 1 -5 2 983.33 45.02
 -1 -5 -2 980.01 45.19
 1 -5 2 1025.39 45.14
 -1 -5 -2 1020.58 45.09
 -1 -5 -3 88.18 5.07
 1 -5 3 117.83 16.26
 1 -5 3 77.72 7.15
 1 -5 3 101.32 7.07
 1 -5 3 81.57 13.44
 1 -5 3 89.49 4.96
 1 -5 3 102.15 5.28
 1 -5 3 66.99 15.01
 -1 -5 -3 83.32 8.17
 1 -5 4 647.47 29.13
 1 -5 4 636.9 29.13
 1 -5 4 617.03 29.53
 1 -5 4 768.82 45.78
 1 -5 4 665.28 31.23
 1 -5 4 616.22 29.48
 -1 -5 -4 581.18 33.45
 1 5 4 655.14 29.5
 1 5 4 595.71 29.02
 1 -5 4 729.3 29.63
 1 -5 4 623.99 44.89
 1 -5 4 617.63 29.28
 1 -5 4 711.99 29.74
 1 -5 4 685.24 31.15
 1 -5 4 589.29 29.03
 1 5 5 17.06 2.6
 1 -5 5 14.77 1.87
 1 -5 5 16.92 2.24
 1 -5 5 18.41 5.06
 -1 5 -5 14.08 7.61
 1 -5 5 14.31 2.85
 1 -5 5 12.64 2.03
 1 -5 5 14.82 2.83
 1 -5 5 12.6 2.68
 1 -5 5 13.71 5.09
 1 -5 5 15.77 2.25
 1 5 5 13.78 2.88
 1 5 5 16.15 2.45
 1 5 5 14.53 5.85
 1 -5 5 16.62 2.24
 1 -5 5 8.51 11.99
 1 5 6 170.58 9.82
 1 -5 6 186.05 12.05
 1 -5 6 196.37 10.34
 1 5 6 195.25 9.95
 1 -5 6 181.28 9.66
 1 -5 6 178.94 9.58
 1 -5 6 206.63 10.18
 1 -5 6 184.93 9.69
 1 -5 6 176.78 23.46
 1 5 6 175.27 9.49
 1 5 6 199.01 9.85
 1 5 7 7.11 4.54
 1 5 7 9.95 5.73
 1 -5 7 10.64 3
 1 -5 7 12.95 4.77
 1 -5 7 10.31 2.17
 1 -5 8 29.46 2.89
 1 -5 8 16.31 3.18
 1 -5 8 27.58 2.75
 1 -5 8 28.88 2.73
 1 5 8 31.77 2.69
 1 5 8 25.34 4.66
 1 -5 8 16.62 3.93
 1 5 8 16.35 4.19
 1 5 8 29.64 4.55
 1 -5 9 4.81 1.3
 1 5 9 2.31 1.59
 -1 7 8 9.73 2.93
 -1 -7 8 7.01 1.51
 -1 -7 8 6.79 1.35
 -1 7 8 7.04 3.14
 1 -7 -8 3.24 1.59
 -1 7 7 50.42 3.81
 -1 7 7 33.57 6.05
 -1 -7 7 67.46 4.12
 -1 -7 7 62.3 3.84
 -1 -7 7 57.19 4.13
 -1 -7 7 59.46 3.69
 -1 -7 7 37.79 5.24
 -1 7 7 65.48 6.92
 1 -7 -7 44.8 4.54
 -1 -7 6 14.08 2.45
 -1 7 6 6.75 5.7
 -1 -7 6 16.06 5.45
 -1 -7 6 13.14 2.1
 -1 -7 6 14.11 2.08
 -1 -7 6 12.82 2.48
 -1 -7 6 0.26 4.46
 -1 7 6 12.02 2.38
 -1 7 5 351.01 16.43
 1 7 -5 381 27.4
 -1 -7 5 349.01 16.42
 -1 -7 5 321.6 16.51
 -1 -7 5 315.6 16.4
 -1 -7 5 355.02 16.37
 -1 -7 5 336.79 16.94
 -1 -7 5 334.61 19.11
 -1 -7 5 337.2 16.6
 -1 7 5 380.43 17.08
 -1 -7 4 52.43 7.93
 -1 -7 4 52.68 7.38
 -1 -7 4 94 6.35
 -1 -7 4 97.85 5.69
 -1 -7 4 105.07 9.01
 -1 -7 4 118.09 21.75
 -1 -7 4 91.61 5.21
 -1 -7 4 97.34 6.14
 -1 7 4 87.58 5.4
 -1 -7 4 44.26 16.72
 -1 -7 4 94.44 5.2
 -1 7 4 94.97 5.84
 -1 -7 4 96.27 5.44
 -1 -7 4 84.8 5.27
 -1 -7 4 93.59 5.54
 -1 -7 3 280.64 21.83
 -1 -7 3 280.5 21.45
 -1 -7 3 258.5 29.64
 1 -7 -3 473.38 21.73
 -1 -7 3 477.28 20.87
 -1 -7 3 447.23 20.4
 -1 -7 3 457.44 20.27
 -1 -7 3 437.46 20.26
 -1 -7 3 450.21 20.3
 1 -7 -3 405.09 20
 -1 -7 3 493.42 37.45
 -1 -7 3 450.42 20.62
 -1 -7 3 425.8 19.88
 -1 7 3 412.1 20.32
 -1 -7 3 461.16 22.6
 -1 -7 3 459.33 20.45
 1 -7 -3 459.28 20.63
 1 -7 -2 132.13 7.37
 -1 -7 2 157.94 7.66
 -1 -7 2 154.96 7.94
 -1 -7 2 173.08 20.64
 -1 -7 2 154.3 7.82
 1 -7 -2 145.46 7.73
 1 -7 -2 166.37 8.82
 -1 -7 2 167.14 8.54
 -1 -7 2 75.95 14.59
 -1 -7 2 90.03 8.81
 1 -7 -2 76.47 16.45
 -1 -7 2 150.48 7.64
 -1 -7 2 146.62 7.56
 -1 -7 2 147.13 7.57
 -1 -7 2 162.88 7.82
 1 -7 -2 136.06 7.79
 -1 7 2 129.88 7.48
 -1 -7 2 154.79 7.79
 -1 -7 1 422.86 19.12
 -1 -7 1 325.01 29.78
 1 -7 -1 279.38 28.42
 -1 -7 1 335.71 20.81
 -1 -7 1 417.47 18.94
 -1 -7 1 414.05 19.29
 1 -7 -1 404.74 19.24
 1 -7 -1 415.02 19.38
 -1 -7 1 410.81 19.26
 1 -7 -1 404.23 19.02
 1 -7 -1 449.5 21.37
 -1 -7 1 498.73 21.55
 -1 -7 1 384.94 18.96
 -1 -7 0 195.19 9.89
 1 -7 0 201.28 9.92
 -1 -7 0 169.61 11.42
 1 -7 0 163.55 11.33
 -1 -7 0 153.82 18.79
 1 -7 0 161.41 18.94
 1 -7 0 211.84 9.93
 -1 -7 0 204.48 9.91
 -1 -7 -1 1123.86 50.23
 -1 -7 -1 1094.24 50.4
 1 -7 1 1096.13 50.43
 1 -7 1 876.17 61.15
 -1 -7 -1 940.28 62.6
 1 -7 1 959.59 51.81
 1 -7 1 1104.34 50.24
 -1 -7 -1 1199.97 52.44
 1 -7 1 1245.44 52.24
 -1 -7 -1 1270.49 51.38
 1 -7 1 1118.17 50.45
 -1 -7 -1 1074.76 50.48
 -1 -7 -2 104.13 6.96
 1 -7 2 95.92 5.99
 -1 -7 -2 95.25 15.5
 1 -7 2 100.17 5.33
 1 7 2 86.16 5.31
 1 -7 2 98.68 5.47
 -1 -7 -2 88.05 5.56
 1 -7 2 91.46 7.32
 1 -7 2 98.63 14.68
 1 -7 2 96.5 5.67
 1 -7 2 115.51 16.33
 1 -7 2 97.43 5.37
 -1 -7 -2 90.72 5.2
 -1 -7 -2 100.69 5.55
 1 -7 2 91.57 5.49
 1 -7 3 177.31 8.89
 1 -7 3 164.18 8.83
 1 7 3 177.68 9.19
 1 -7 3 177.57 9.04
 1 -7 3 182.32 9.15
 1 -7 3 168.34 8.65
 1 -7 3 156.66 21.42
 1 -7 3 161.07 9.27
 -1 -7 -3 171.54 8.8
 1 -7 3 171.76 9.34
 -1 -7 -3 196.31 10.85
 1 -7 3 146.82 11.14
 1 -7 3 181.85 20.38
 1 -7 3 176.48 11.17
 1 -7 3 193.34 9.45
 1 -7 3 185.17 11.4
 1 -7 4 261.96 13.33
 1 -7 4 334.94 30.55
 1 -7 4 302.69 14.2
 1 7 4 265.09 13.35
 1 7 4 275.27 13.91
 1 -7 4 324.5 14.18
 1 -7 4 290.38 15.95
 1 -7 4 286.72 13.38
 1 -7 4 262.73 15.66
 1 -7 4 220.36 15.71
 1 -7 4 278.16 13.52
 1 -7 4 268.74 13.41
 1 -7 4 249.35 28.76
 1 -7 4 271.34 13.58
 1 -7 4 275.92 13.95
 -1 7 -5 185.73 18.22
 1 7 5 192.06 9.93
 1 -7 5 188.5 9.73
 1 -7 5 187.6 12.21
 1 -7 5 205.97 10.45
 1 -7 5 191.29 9.91
 1 -7 5 192.82 9.8
 1 -7 5 196.48 9.81
 1 -7 5 173.75 10.29
 1 -7 5 147.92 22.52
 1 7 5 195.68 10.33
 1 7 6 -1.31 2.42
 1 -7 6 4.54 4.43
 1 7 6 2.27 1.93
 1 -7 6 0.12 2.17
 1 7 6 1.37 4.5
 1 -7 6 1.28 1.66
 1 -7 6 -2.15 4.16
 1 7 7 113.48 6.63
 1 -7 7 139.48 7.01
 1 7 7 92.98 8.4
 1 7 7 133.31 8.69
 1 -7 7 101.74 7.77
 1 -7 7 125.81 6.45
 -1 -7 -7 88.88 7.18
 1 -7 7 124.12 6.68
 1 -7 7 126.91 6.48
 1 -7 8 8.4 1.53
 1 7 8 9.25 2.73
 -1 -7 -8 2.53 1.61
 1 7 8 7.98 2.57
 1 -7 8 10.09 1.57
 -1 -9 7 27.93 1.94
 -1 -9 7 28.29 1.67
 1 -9 -7 13.77 1.96
 1 -9 -7 14.3 2.63
 -1 9 7 24.47 2.11
 -1 9 7 20.96 3.14
 -1 9 7 12.59 3.38
 1 -9 -6 62.07 4.86
 -1 -9 6 74.49 6.02
 -1 -9 6 76.03 4.42
 -1 -9 6 77.09 4.11
 -1 9 6 78.25 4.64
 -1 9 5 25.43 6.12
 -1 -9 5 17.25 4.35
 -1 -9 5 21.43 2.07
 -1 9 4 132.81 7.21
 -1 -9 4 124.91 7.35
 1 -9 -4 109.48 7.58
 -1 -9 4 112.65 8.75
 -1 -9 4 124.85 6.77
 -1 -9 4 87.36 8.33
 1 -9 -4 54.29 14.3
 -1 -9 4 118.73 6.59
 -1 -9 4 86.38 17.77
 -1 -9 4 117.81 7.23
 -1 9 3 173.94 9.15
 1 -9 -3 153.3 9.62
 1 -9 -3 132.41 10.95
 -1 -9 3 171.51 9.51
 -1 -9 3 175.6 8.93
 -1 -9 3 156.78 11
 -1 -9 3 93.59 17.5
 1 -9 -3 102.35 18.22
 1 -9 -3 161.66 8.79
 -1 -9 3 179.13 8.86
 -1 -9 3 142.36 21.67
 -1 -9 3 172.4 9.41
 1 -9 -2 115.06 7.2
 1 -9 -2 107.39 8.89
 -1 -9 2 115.02 7.12
 1 -9 -2 115.97 6.94
 -1 -9 2 114.53 6.27
 -1 9 2 113.17 6.44
 -1 -9 2 105.31 6.29
 -1 -9 2 116.79 8.88
 1 -9 -2 113.71 6.66
 -1 -9 2 106.13 6.61
 -1 -9 2 58.79 14.97
 -1 -9 2 62.56 7.73
 1 -9 -2 107.23 6.3
 -1 -9 2 119.49 6.81
 -1 -9 2 133.12 19.82
 1 -9 -2 70.26 7.97
 1 -9 -2 64.43 15.34
 -1 -9 1 190.05 9.59
 -1 9 1 189.35 9.58
 1 -9 -1 116.16 10.83
 1 -9 -1 116.41 18.65
 1 -9 -1 196.52 10.48
 1 -9 -1 179.95 11.9
 -1 -9 1 203.82 10.49
 1 -9 -1 200.85 10.27
 -1 -9 1 111.62 10.76
 1 -9 -1 204.14 10.13
 -1 -9 1 198.74 10.08
 -1 -9 1 176.24 9.74
 -1 -9 1 193.97 9.76
 1 -9 -1 188.8 9.72
 1 -9 0 188.4 14.14
 -1 -9 0 190.42 23.24
 1 -9 0 182.44 22.85
 -1 -9 0 195.92 14.25
 -1 -9 0 255.38 14.88
 1 -9 0 262.5 14.87
 1 -9 0 267.83 13.17
 -1 -9 0 256.69 13.08
 1 -9 0 269.54 12.86
 -1 -9 0 274.58 12.82
 -1 -9 0 244.49 12.53
 1 -9 0 246.01 12.51
 -1 -9 0 271.17 13.07
 1 -9 0 277.52 13.17
 1 9 1 346.73 16.7
 -1 -9 -1 271.65 28.4
 -1 -9 -1 264.41 18.34
 1 -9 1 360.07 17.23
 -1 -9 -1 363.37 17.2
 1 -9 1 362.45 17.02
 -1 -9 -1 341.81 16.79
 1 -9 1 283.34 18.11
 1 -9 1 374.29 17.3
 -1 -9 -1 348.24 19.08
 -1 -9 -1 361.01 17.78
 1 -9 1 364.86 17.29
 1 -9 1 345.16 16.93
 1 -9 2 178.57 8.97
 1 9 2 167.14 9.05
 -1 -9 -2 182.77 9.32
 1 -9 2 171.63 9.37
 1 -9 2 160.08 10.96
 1 -9 2 171.67 9.2
 1 -9 2 178.8 21.73
 1 -9 2 176.36 9.38
 -1 -9 -2 171.33 11.51
 -1 -9 -2 175.47 10.07
 1 -9 2 170.99 9.49
 -1 -9 -2 127.17 19.11
 -1 -9 -2 134.95 10.86
 -1 -9 -2 165.01 8.92
 1 -9 2 147.2 10.53
 1 -9 2 129.75 18.35
 1 9 3 97.53 6.05
 1 -9 3 91.71 7.92
 1 -9 3 97.46 5.97
 1 -9 3 79.46 16.04
 1 -9 3 97.71 6.32
 1 -9 3 96.07 6.29
 -1 -9 -3 90.4 6.88
 -1 -9 -3 82.55 8.3
 -1 -9 -3 65.82 15.13
 1 -9 3 101.71 5.75
 -1 -9 -3 92.28 5.65
 1 -9 3 68.59 13.77
 1 -9 4 4.69 2.69
 -1 -9 -4 8.47 3.36
 -1 -9 -4 7.68 8.14
 1 -9 4 -0.41 4.6
 1 9 4 3.79 2.33
 1 -9 4 3.37 1.56
 -1 -9 -4 1.84 1.44
 1 -9 4 9.76 3.84
 1 -9 4 2.45 2.57
 1 -9 4 4.01 2.28
 1 9 5 7.58 4.73
 1 -9 5 6.65 1.58
 1 -9 5 3.07 3.64
 1 9 6 55.2 5.83
 1 -9 6 66.57 3.77
 -1 -9 -6 51.12 4.53
 1 9 6 67.24 4.25
 1 -9 6 64.28 5.38
 1 -9 6 70.66 4.23
 1 9 7 22.52 3.36
 1 9 7 25.12 2.19
 1 -9 7 34.6 2.21
 -1 -9 -7 15.18 2.12
 -1 -9 -7 18.26 2.69
 1 9 7 27.33 3.11
 1 -9 7 32.96 1.91
 -1 11 6 0.23 2.05
 -1 11 6 15.7 1.36
 -1 -11 5 13.31 2.9
 -1 11 5 11.5 1.74
 1 -11 -5 7.93 2.33
 1 -11 -5 10.09 2.63
 -1 -11 5 11.43 1.34
 -1 11 5 6.96 2.91
 -1 -11 5 9.54 2.62
 -1 11 5 7.75 1.85
 1 -11 -4 83.55 7.53
 -1 -11 4 102.2 7.8
 -1 11 4 95.64 8.56
 -1 -11 4 143.93 6.7
 -1 -11 4 133.95 8.09
 -1 -11 4 153.65 7.32
 1 -11 -4 130.09 8.26
 -1 11 4 153.19 7.19
 -1 -11 3 49.42 5.52
 -1 -11 3 73.48 4.84
 1 -11 -3 65.4 6.1
 1 -11 -3 40.61 5.26
 -1 -11 3 73.71 4.71
 -1 -11 3 71.84 4.15
 -1 -11 3 65.18 5.98
 -1 11 3 75.01 4.49
 1 -11 -2 194.42 12.2
 -1 -11 2 222.38 12.24
 1 -11 -1 16.39 2.62
 -1 -11 1 12.47 3.76
 1 -11 -1 11.61 3.71
 1 -11 -1 16.21 3.13
 1 -11 -1 11.25 4.26
 -1 -11 1 14.85 3.19
 1 -11 0 104.36 8.39
 -1 -11 0 92.52 8.22
 -1 -11 0 134.12 7.8
 1 -11 0 131.76 7.5
 1 -11 0 140.34 7.7
 -1 -11 0 146.82 7.75
 -1 -11 -1 49.35 3.7
 -1 -11 -1 41.1 5.32
 1 -11 1 41.68 3.71
 1 -11 1 50.63 5.39
 1 -11 1 55.24 4.2
 -1 -11 -1 42.36 5.56
 -1 -11 -1 54.91 4.53
 1 -11 1 47.15 4.17
 1 -11 2 251.89 14.7
 -1 -11 -2 239.23 14.85
 1 11 3 25.51 2.76
 1 11 3 28.17 2.71
 1 -11 3 24.76 4.3
 1 -11 3 25.65 3.01
 -1 -11 -3 26.42 3.97
 1 -11 3 31.9 3.08
 -1 -11 -3 27.35 4.45
 1 -11 3 25.33 4.04
 1 -11 3 33.08 2.73
 1 11 4 115.01 8.64
 1 -11 4 118.6 7.69
 -1 -11 -4 108.19 7.56
 -1 -11 -4 107.43 7.07
 -1 -11 -4 120.77 7.96
 1 11 4 143.92 6.99
 1 -11 4 127.64 7.78
 1 -11 4 140.33 6.67
 1 11 5 23.84 3.51
 1 11 5 32.97 2.51
 1 -11 5 32.8 3.31
 1 -11 5 29.82 2.14
 -1 -11 -5 23.57 2.8
 -1 -11 -5 19.47 3.03
 1 11 5 22.42 2.49
 -1 -13 3 44.4 3.08
 -1 13 3 38.44 2.85
 1 -13 -2 2.23 1.26
 -1 -13 2 1.19 1.4
 -1 -13 2 3.52 1.97
 -1 -13 2 -0.08 2.31
 -1 -13 1 77.42 4.79
 1 -13 -1 61.01 4.67
 1 -13 -1 55.32 3.57
 -1 -13 1 72.14 3.86
 1 -13 -1 57.55 4.34
 -1 -13 1 55.63 4.39
 -1 13 1 67.31 3.7
 1 13 0 11.66 1.46
 -1 13 0 10.21 1.57
 1 -13 0 11.08 1.71
 -1 -13 0 12.9 1.86
 1 -13 0 10.8 2.38
 -1 -13 0 9.97 2.41
 -1 -13 0 9.09 2.81
 1 -13 0 7.86 2.81
 -1 -13 -1 49.68 3.22
 1 -13 1 49.91 3.06
 1 -13 1 52.52 4.06
 -1 -13 -1 51.4 4.12
 1 -13 1 49.84 3.85
 -1 -13 -1 36.59 3.68
 1 13 1 51.81 3.11
 -1 -13 -2 -1.19 1.5
 1 -13 2 -0.24 2.16
 1 -13 3 42.45 3.03
 1 13 3 40.75 2.9
 -2 0 9 3.19 1.83
 -2 0 9 2.24 2.64
 -2 0 8 152.21 14.61
 -2 0 8 292.55 12.71
 -2 0 7 0.69 5.77
 -2 0 7 0.11 1.96
 -2 0 7 -0.11 2.28
 -2 0 7 -2.08 15.26
 -2 0 7 -0.95 2.6
 -2 0 7 2.17 2.17
 -2 0 7 2.12 2.39
 -2 0 6 94.72 5.93
 -2 0 6 105.09 9.09
 -2 0 6 101.27 6.05
 -2 0 6 102.21 5.79
 -2 0 6 112.69 6.02
 -2 0 6 103.04 5.95
 -2 0 6 85.92 19.82
 -2 0 6 101.57 20.82
 -2 0 6 118.42 9.35
 -2 0 5 0.18 5
 -2 0 5 0.6 1.28
 -2 0 5 1.45 4.19
 -2 0 5 0.81 1.41
 -2 0 5 2.19 1.37
 -2 0 5 0.9 1.5
 -2 0 5 -3.19 14.15
 -2 0 5 0.85 1.8
 -2 0 5 1.9 1.6
 -2 0 5 6.5 5.61
 -2 0 5 -7.86 15.16
 2 0 -4 6054.32 248.7
 -2 0 4 5775.89 245.09
 2 0 -3 1.46 3.17
 -2 0 3 2.29 11.31
 2 0 -2 53.43 3.65
 2 0 -2 56.25 5
 2 0 -1 0.94 1.48
 -2 0 1 0.23 1.02
 -2 0 0 4709.47 208.79
 -2 0 -1 0.16 3.07
 -2 0 -2 5947.68 266.75
 2 0 3 5.04 9.86
 -2 0 -3 1.63 5.32
 -2 0 -4 1027.38 48.21
 2 0 4 1018.73 43.78
 2 0 4 893.65 41.76
 2 0 5 0.42 1.35
 -2 0 -5 -1.13 4.36
 2 0 5 5.13 4.12
 2 0 5 -0.16 4.68
 2 0 5 -9.76 13.17
 2 0 5 0.43 1.58
 2 0 5 0.34 1.35
 2 0 5 1.28 2.04
 2 0 5 -0.74 3.76
 2 0 5 -1.38 10.37
 2 0 6 683.59 31.37
 2 0 6 662.09 31.42
 2 0 6 794.76 32.43
 2 0 6 766.47 33.49
 2 0 6 857.94 48.66
 2 0 6 762.67 31.68
 2 0 6 638.65 31.67
 2 0 6 703.5 31.38
 2 0 6 747.48 34.84
 2 0 6 697.71 31.46
 2 0 6 731.8 50.84
 2 0 6 738.47 33.27
 2 0 6 720.72 31.57
 2 0 7 -1.82 12.48
 2 0 7 0.34 2.11
 2 0 7 0.98 2.33
 2 0 7 -2.81 4.98
 2 0 7 1.02 2.32
 2 0 8 170.73 9.01
 2 0 8 173.25 9.3
 2 0 8 174.27 9.01
 2 0 9 0.17 2
 2 0 9 0.28 1.91
 -2 2 9 3.55 2.6
 -2 -2 9 6.72 2.99
 -2 -2 9 1.67 2.65
 -2 -2 9 8.06 2.03
 -2 -2 9 6.65 2.06
 -2 2 8 1.14 1.95
 -2 -2 8 2.93 2.09
 -2 -2 8 0.09 2.04
 -2 2 8 -4.1 4.63
 -2 -2 8 1.67 3.18
 -2 2 7 15.3 17.84
 -2 2 7 28.75 7.49
 -2 -2 7 7.25 2.26
 -2 -2 7 14.37 3.37
 -2 -2 7 10.79 2.78
 -2 2 7 7.17 2.7
 -2 -2 7 9.49 2.59
 -2 2 7 13.44 2.78
 -2 -2 7 3.32 3.09
 -2 -2 7 1.99 13.54
 -2 2 7 6.52 14.57
 -2 2 7 9.86 2.94
 -2 -2 7 9.14 2.51
 -2 -2 7 6.09 1.96
 -2 -2 7 6.96 3.51
 -2 -2 7 7.65 2.15
 -2 2 7 13.81 6.66
 -2 2 6 -4.4 17.46
 -2 2 6 1.17 6.96
 -2 -2 6 0.45 1.75
 -2 -2 6 1.3 2.39
 -2 2 6 2.13 2.76
 -2 -2 6 2.16 5.3
 -2 2 6 0.76 5.4
 -2 -2 6 2.44 1.83
 -2 -2 6 1.71 1.95
 -2 -2 6 10.67 6
 -2 2 6 1.59 2.21
 -2 -2 6 0.53 2.03
 -2 -2 6 2.18 2.12
 -2 2 6 3.46 2.39
 -2 -2 6 9.59 13.02
 -2 2 6 -4.19 15.4
 -2 2 6 2.25 1.97
 -2 -2 6 2.31 1.57
 -2 -2 5 1.98 1.36
 -2 2 5 2.82 1.68
 -2 -2 5 4.11 1.59
 -2 -2 5 2.99 1.66
 -2 -2 5 4.2 1.48
 -2 2 5 1.77 2.13
 -2 -2 5 2.26 5.31
 -2 -2 5 4.2 5.48
 -2 -2 5 3.79 1.83
 -2 2 5 5.34 5.14
 -2 -2 5 2.38 4.97
 -2 -2 5 3.55 1.75
 -2 -2 5 2.3 1.23
 -2 2 5 2.86 1.65
 -2 -2 5 3.82 1.61
 -2 -2 5 1.6 11.75
 -2 2 4 301.12 13.86
 -2 -2 4 328.82 14.1
 -2 -2 4 208.25 15.38
 2 -2 -4 287.83 16.34
 2 2 -4 325.78 21.33
 -2 -2 4 226.26 15.83
 -2 2 4 222.44 16.01
 -2 2 4 328.79 14.03
 -2 -2 4 289.03 13.69
 2 -2 -3 31.24 4.32
 -2 -2 3 34.72 13.04
 2 -2 -3 28.59 3.64
 -2 -2 2 520.43 30.2
 -2 -2 2 420.49 27.28
 2 -2 -2 471.68 23.4
 2 -2 -2 448.48 22.39
 -2 -2 2 537.19 28.4
 -2 -2 1 2491.02 104.92
 2 -2 -1 2168.64 99.35
 2 -2 -1 2204.69 100.26
 2 -2 0 763.66 35.07
 -2 -2 0 697.46 34.64
 -2 2 0 636 30.67
 -2 -2 0 667.04 30.94
 -2 -2 -1 2236.89 103.52
 2 -2 1 2517.43 107.88
 2 -2 2 -3.31 7.02
 2 -2 2 -0.46 5.26
 2 -2 2 -6.75 8.92
 -2 -2 -2 0.2 2.23
 2 -2 3 22.11 10.82
 -2 -2 -3 18.32 4.02
 -2 2 -3 22.37 5.33
 2 -2 4 57.11 5.32
 2 2 4 50.87 3.43
 2 -2 4 53.13 3.18
 2 -2 4 58.22 4.26
 2 -2 4 59 5.83
 2 2 4 69.51 6.21
 2 2 5 40.44 3.24
 2 -2 5 37.9 2.81
 2 -2 5 39.54 2.89
 2 2 5 40.8 3.25
 -2 2 -5 44.63 9.4
 -2 -2 -5 34.63 5.94
 2 -2 5 43.19 12.83
 2 -2 5 42.4 3.82
 2 -2 5 41.96 2.88
 2 2 5 38.98 2.95
 2 2 5 38.13 2.85
 2 -2 5 41.31 2.84
 2 -2 5 40.46 3.48
 2 2 5 49.93 5.87
 2 -2 5 45.47 5.76
 2 -2 5 38.35 5.18
 2 -2 5 41.16 5.52
 2 -2 5 39.43 2.96
 2 -2 6 18.33 2.4
 2 -2 6 21.62 2.65
 2 2 6 21.75 2.68
 2 -2 6 18.93 2.36
 2 -2 6 20.4 3.15
 2 2 6 31.55 6.48
 2 2 6 23.06 15.63
 2 -2 6 20.07 2.5
 2 -2 6 21.25 2.57
 2 2 6 24.33 2.82
 2 -2 6 22.93 2.66
 -2 2 -6 21.45 7.45
 2 -2 6 19.94 2.29
 2 2 6 21.88 3.17
 2 -2 6 25.2 3.43
 2 2 6 31.02 13.98
 2 -2 6 38.66 14.17
 2 -2 6 22.17 5.45
 2 2 6 23.14 5.46
 2 2 7 21.28 3.05
 2 -2 7 22.41 2.96
 2 -2 7 20.39 2.96
 2 -2 7 20.87 2.66
 2 2 7 24.05 3.61
 2 -2 7 20.73 2.77
 2 2 7 28.6 3.32
 2 -2 7 18.79 3.95
 2 2 7 22.2 6.49
 2 2 7 30.59 5.93
 2 2 7 13.66 5.49
 2 -2 7 27.88 13.98
 2 2 7 26.25 13.52
 2 2 8 4 4.07
 2 -2 8 10.92 2.59
 2 2 8 12.02 2.48
 2 2 8 9.49 2.25
 2 -2 8 13.53 2.47
 2 -2 8 17.6 2.84
 2 -2 8 13.81 2.3
 2 2 8 12.43 2.37
 2 2 8 6.48 4.32
 2 2 9 1.18 2.59
 2 -2 9 3.48 2.56
 2 -2 9 2.05 1.96
 2 -2 9 2.31 2.06
 -2 -4 9 17.1 2.23
 -2 -4 9 19.77 2.05
 -2 4 9 16.63 2.49
 -2 -4 8 19.08 2.71
 -2 -4 8 14.81 2.39
 -2 -4 8 9.18 3.27
 -2 4 8 8.56 4.54
 -2 4 8 14.98 5.04
 -2 4 8 13.62 2.4
 -2 -4 8 16.66 2.31
 -2 -4 8 10.73 4.03
 -2 4 7 142.08 7.21
 -2 4 7 116.59 6.77
 -2 -4 7 103.56 6.58
 -2 -4 7 133.23 7.42
 -2 4 7 133.8 10.65
 -2 -4 7 122.72 6.86
 -2 -4 7 134.98 7.19
 -2 -4 7 129.72 7.36
 -2 -4 6 303.7 14.57
 -2 -4 6 326.01 17.95
 -2 -4 6 293.44 14.28
 -2 -4 6 186.63 27.14
 -2 4 6 303.68 14.51
 -2 4 6 272.59 14.34
 -2 -4 6 273.75 14.11
 -2 -4 6 272.87 14.26
 -2 -4 6 337.65 14.88
 -2 -4 6 300.78 14.37
 -2 4 6 151.4 16.66
 -2 4 6 306.06 14.28
 -2 4 6 327.35 14.56
 -2 -4 6 286.81 14.12
 -2 4 5 120 13.01
 -2 -4 5 212.56 10.25
 -2 -4 5 236.21 10.75
 -2 4 5 213.97 10.32
 -2 -4 5 190.03 9.85
 -2 -4 5 209.44 10.08
 -2 4 5 203.48 10.13
 -2 -4 5 215.8 10.26
 -2 -4 5 205.97 10.5
 -2 4 5 209.36 10.29
 2 4 -5 204.86 20.21
 -2 4 5 223.37 10.62
 -2 -4 5 125.93 12.64
 -2 -4 5 237.42 13.56
 -2 -4 5 214.4 10.41
 -2 -4 5 161.18 23.25
 -2 -4 5 206.26 11.36
 -2 -4 5 186.06 10
 -2 -4 5 204 10.39
 -2 -4 4 944.96 43.83
 -2 4 4 966.98 44.25
 -2 4 4 1000.76 44.01
 -2 -4 4 1148.81 44.23
 -2 4 4 764.45 46.69
 -2 -4 4 741.95 45.68
 -2 -4 4 904.71 59.98
 -2 -4 3 582.57 31.11
 2 -4 -3 687.6 32.79
 -2 4 3 640.27 29.43
 -2 -4 3 668.54 29.52
 -2 -4 2 2425 119.77
 2 -4 -2 2449.1 111.39
 -2 -4 2 2325.1 108.77
 -2 -4 2 2350.73 118.43
 -2 -4 1 535.4 32.95
 -2 -4 1 580.67 35.96
 2 -4 -1 533.3 27.75
 2 -4 0 3645.48 161.23
 -2 -4 0 3599.33 161.24
 2 -4 0 3306.36 155.02
 2 -4 1 3315.5 151.78
 2 -4 1 3024.42 143.51
 2 -4 1 3492.15 151.23
 -2 -4 -1 3279.63 144.37
 2 -4 2 2518.6 121.21
 2 -4 2 2875.45 129.63
 2 -4 2 2670.57 121.51
 2 -4 2 2935.09 121.34
 -2 -4 -2 2612.16 123.19
 2 -4 2 2677.84 131.18
 2 -4 2 2915.88 129.92
 2 4 3 621.27 29.08
 2 -4 3 660.75 30.55
 -2 -4 -3 621.58 29.15
 2 -4 3 697.29 29.5
 2 4 4 413.44 22.43
 2 -4 4 515.42 36.74
 2 -4 4 501.05 23.89
 2 -4 4 545.08 22.75
 2 -4 4 540.61 22.68
 2 4 4 542.54 25.37
 2 -4 4 462.43 22.05
 -2 4 -4 568.34 29.47
 2 4 4 448.83 22
 -2 -4 -4 470.93 26.47
 2 -4 5 290.71 14.29
 2 -4 5 298.26 14.52
 2 -4 5 279.92 14.84
 2 -4 5 341.61 15.26
 2 -4 5 318.41 16.42
 2 -4 5 288.55 14.5
 2 4 5 304.37 14.44
 2 -4 5 306.53 14.36
 -2 -4 -5 267.02 19.07
 2 4 5 298.74 14.54
 -2 4 -5 315.59 24.13
 2 4 5 302.89 14.75
 2 4 5 345.57 18.19
 2 -4 5 335.02 15.12
 2 -4 5 300.06 28.82
 2 -4 5 296.06 16.55
 2 -4 5 296.47 14.57
 2 -4 6 277.88 13.94
 2 4 6 314.25 14.4
 2 -4 6 272.92 14.18
 2 -4 6 294.72 14.29
 2 4 6 360.48 32.06
 2 4 6 283.25 14.1
 2 -4 6 295.71 14.05
 2 -4 6 285.97 14.53
 2 4 6 289.18 14.31
 -2 4 -6 319.06 25.16
 2 4 6 277.44 17.57
 2 -4 6 277.79 14.09
 2 -4 6 265.53 28.62
 2 -4 6 343.07 15.27
 2 -4 6 303.82 16.37
 2 4 6 278.25 14.33
 2 4 7 57.56 4.44
 2 4 7 44.68 6.8
 2 4 7 61.2 6.73
 2 -4 7 57.51 4.05
 2 -4 7 51.94 4.5
 2 4 7 60.85 7.09
 2 -4 7 61.28 5.22
 2 -4 7 56.09 4.11
 2 4 7 56.98 4.04
 2 -4 7 49.91 3.82
 2 4 7 60.53 4.3
 2 4 8 11.71 4.15
 2 -4 8 15.03 2.45
 2 -4 8 16.44 2.62
 2 -4 8 12.3 3.62
 2 4 8 15.73 4.38
 2 -4 8 17.18 2.5
 2 4 8 14.05 2.44
 2 4 8 11.38 3.99
 2 4 9 3.69 2.3
 2 -4 9 6.29 1.67
 2 -4 9 7.22 1.82
 -2 6 8 0.82 3.41
 -2 -6 8 6.15 3.08
 -2 6 8 18.04 4.22
 -2 -6 8 10.8 1.92
 -2 -6 8 7.33 2.18
 -2 -6 8 9.6 1.75
 -2 6 8 12.26 4.63
 2 -6 -8 5.53 2.32
 -2 6 7 26.98 6.18
 -2 -6 7 28.83 5.46
 -2 6 7 59.76 7.67
 -2 -6 7 48.38 3.88
 -2 -6 7 31.24 4.83
 -2 -6 7 54.64 3.77
 -2 -6 7 52.98 3.83
 -2 -6 7 53.02 3.5
 -2 -6 7 40.14 3.26
 -2 6 7 58.21 3.68
 -2 6 7 41.81 3.58
 -2 6 6 18.16 2.74
 -2 -6 6 8.85 2.35
 -2 6 6 6.26 2.32
 -2 -6 6 3.75 3.8
 -2 -6 6 8.4 2.74
 -2 6 6 1.27 5.79
 -2 -6 6 8.09 2.11
 -2 -6 6 -2.65 6.25
 -2 -6 6 8.18 2.1
 -2 -6 6 6.08 5.06
 -2 -6 6 9.15 12.12
 -2 6 5 17.9 2.62
 -2 -6 5 14.54 2.45
 -2 -6 5 13.99 2.86
 -2 -6 5 13.01 2.15
 -2 -6 5 8.46 2.22
 -2 -6 5 10.66 6.69
 -2 -6 5 11.39 5.67
 -2 -6 5 8.96 5.67
 2 6 -5 13.43 7.54
 -2 6 5 14.04 2.92
 -2 -6 5 14.41 1.97
 -2 -6 5 14.57 1.99
 -2 -6 5 15.68 3.85
 -2 -6 5 15.7 2.17
 -2 -6 5 14.28 2.74
 -2 6 5 6.66 6.49
 -2 6 5 13.07 2.66
 -2 -6 5 -1.91 13
 -2 6 4 0.89 1.89
 -2 -6 4 1.21 1.52
 -2 -6 4 1.67 14.57
 -2 -6 4 3.31 4.96
 -2 -6 4 6.75 5.46
 -2 -6 4 0.75 3.16
 -2 6 4 1.91 1.93
 -2 6 4 1.47 2.19
 -2 -6 4 -1.81 12.44
 -2 -6 4 -0.09 1.8
 -2 -6 4 0.8 2.33
 -2 -6 4 -0.47 1.74
 -2 -6 4 0.51 6.08
 -2 -6 4 0.15 3.28
 -2 -6 4 0.9 1.31
 -2 -6 4 0.09 2.09
 -2 -6 4 0.36 1.31
 -2 -6 4 0.99 1.42
 -2 -6 3 46.6 3.45
 -2 -6 3 30.73 14.31
 -2 -6 3 45.72 6.36
 -2 -6 3 31.2 5.76
 -2 -6 3 25.93 12.12
 -2 -6 3 46.47 4.21
 -2 -6 3 37.81 2.89
 -2 -6 3 54.15 6.36
 -2 -6 3 38.76 3.06
 -2 -6 3 38.41 3.08
 -2 -6 3 38.91 2.97
 -2 -6 3 38.87 3.08
 2 -6 -3 37.95 3.06
 -2 -6 3 55.24 15.79
 -2 6 3 36.49 3
 -2 -6 2 128.24 6.18
 2 -6 -2 108.03 10.38
 2 -6 -2 113.58 6.24
 -2 -6 2 146.64 18.28
 -2 -6 2 112.86 6.07
 -2 -6 2 94.06 8.11
 -2 -6 2 87.06 15.39
 -2 -6 2 113.89 8.79
 2 -6 -2 114.47 6.1
 -2 -6 2 111.08 6.12
 2 -6 -1 65.07 4.21
 -2 -6 1 73.9 4.27
 2 -6 -1 68.16 4.3
 -2 -6 1 69.91 4.22
 -2 -6 1 81.15 4.14
 -2 -6 1 78.65 6.32
 2 -6 0 58 3.69
 -2 -6 0 58.35 3.68
 -2 -6 0 60.06 3.72
 2 -6 0 60.97 6.66
 2 -6 0 55.99 3.66
 -2 -6 0 59.92 5.81
 2 -6 0 64.37 5.83
 -2 -6 -1 62.9 3.99
 2 -6 1 65.99 3.99
 2 -6 1 72.19 5.8
 2 -6 1 69.07 6.65
 2 -6 1 66.63 3.96
 -2 -6 -1 66.55 4.13
 2 -6 2 84.45 14.74
 2 -6 2 95.93 13.47
 2 -6 2 85.58 6.63
 2 -6 2 78.71 6.87
 -2 -6 -2 81.63 4.82
 2 -6 2 79.53 4.58
 2 -6 2 81.19 4.71
 -2 -6 -2 82.86 4.71
 2 -6 3 6.18 2.35
 2 -6 3 4.62 4.25
 2 -6 3 5.9 3.49
 2 -6 3 14.92 7.98
 2 -6 3 3.66 1.21
 2 -6 3 1.44 10.8
 2 -6 3 4.66 1.37
 2 -6 3 4.69 10.41
 2 -6 3 3.65 4.07
 2 -6 3 7.69 1.75
 2 -6 3 8.12 2.27
 2 -6 3 6.5 2.14
 2 -6 3 5.01 1.53
 2 6 3 3.81 1.64
 2 6 4 1.82 1.85
 2 -6 4 2.24 1.54
 2 -6 4 2.58 12.52
 2 -6 4 1.6 11.4
 2 6 4 2.66 1.89
 2 -6 4 2.45 2.55
 2 -6 4 3.59 1.33
 2 6 4 4.25 2.4
 2 6 4 0.55 1.77
 2 -6 4 5.11 2.47
 2 -6 4 2.64 2.27
 2 -6 4 4.68 1.5
 2 -6 4 4.1 2.09
 2 -6 4 2.85 1.78
 2 -6 4 2.17 4.65
 2 -6 4 1.96 3.47
 2 -6 4 6.93 4.78
 2 6 5 48.72 3.75
 2 -6 5 44.55 6.2
 2 -6 5 37.56 5.69
 -2 6 -5 37.2 9.58
 2 6 5 50.17 3.97
 2 6 5 50.43 7.09
 2 -6 5 47.58 4.29
 2 -6 5 52.77 3.93
 2 -6 5 46.15 3.4
 2 -6 5 44.19 4.13
 2 -6 5 37.51 3.32
 2 -6 5 37.76 14.11
 2 -6 5 42.78 5.97
 2 -6 5 38.22 3.39
 2 6 5 41.35 3.77
 2 6 6 5.99 2.47
 2 -6 6 -2.84 4.48
 2 -6 6 -0.1 1.77
 2 -6 6 3.27 10.56
 2 -6 6 -0.7 2.73
 2 -6 6 -0.91 1.81
 2 -6 6 2.68 2.35
 2 6 6 2.22 2.07
 2 -6 6 -0.09 1.8
 2 -6 6 3.12 4.39
 -2 6 -6 -1.02 7.39
 2 6 6 1.71 2.83
 2 6 6 4.81 4.91
 2 -6 7 6.24 2.03
 2 -6 7 7.42 2.23
 2 -6 7 6.83 2.42
 2 6 7 7.4 2.08
 2 -6 7 5.2 3.85
 2 6 7 7.06 4.14
 2 -6 7 13.79 2.8
 2 6 7 8.14 5.1
 2 6 7 13.34 2.4
 -2 -6 -8 8.96 2.43
 2 -6 8 9.41 1.94
 2 -6 8 6.55 2.8
 2 6 8 4.49 2.73
 2 6 8 14.17 3.57
 2 -6 8 11.97 2.06
 2 -6 8 11.55 2.25
 2 6 8 15.56 3.33
 2 -8 -7 79.39 6.05
 -2 8 7 87.61 7.56
 -2 -8 7 124.4 5.96
 -2 8 7 112.22 6.08
 -2 -8 7 127.01 5.77
 -2 -8 7 119.91 5.78
 -2 8 7 68.83 7.37
 -2 8 6 34.16 3.15
 -2 8 6 19.32 5.67
 -2 -8 6 19.09 5.21
 -2 -8 6 35.09 3
 2 -8 -6 31.51 3.89
 -2 -8 6 38.92 5.42
 -2 -8 6 32.88 2.82
 -2 -8 6 38.42 2.74
 -2 8 5 200.95 10.56
 -2 -8 5 214.74 12.74
 -2 -8 5 214.01 10.25
 -2 -8 5 128.64 12.01
 -2 -8 5 128.05 11.62
 -2 -8 5 206.72 9.93
 -2 -8 5 228.67 10.87
 -2 8 5 118.17 13.17
 -2 -8 5 206.4 10.06
 2 -8 -5 213.38 11.45
 -2 -8 4 52.93 3.78
 -2 8 4 51.04 4.12
 -2 -8 4 52.48 4.4
 -2 -8 4 62.58 17.23
 -2 -8 4 48.11 3.34
 -2 -8 4 45.9 6.74
 2 -8 -4 44.02 4.93
 -2 -8 4 45.04 4.79
 -2 -8 4 42.94 3.49
 -2 -8 4 46.95 3.53
 -2 -8 3 848.17 37.67
 -2 -8 3 936.31 55.77
 -2 -8 3 850.68 37.49
 2 -8 -3 511 49.13
 -2 -8 3 875.42 37.9
 2 -8 -3 821.99 38.13
 -2 -8 3 795.62 37.19
 -2 -8 3 813.89 37.22
 -2 8 3 817.56 37.41
 2 -8 -3 869.09 37.81
 -2 -8 3 824.16 37.23
 -2 -8 3 859.08 39.26
 -2 -8 3 604.89 49.69
 -2 -8 3 626.21 38.65
 2 -8 -3 761.35 37.07
 -2 -8 2 4.06 11.31
 2 -8 -2 1.98 1.89
 -2 -8 2 4.62 1.86
 2 -8 -2 3.03 8.35
 -2 -8 2 2.04 3.32
 2 -8 -2 1.02 2.69
 -2 -8 2 3.71 1.51
 -2 8 2 3.97 1.83
 2 -8 -2 4.71 2.16
 -2 -8 2 5.37 1.74
 -2 -8 2 -8.63 10.35
 -2 -8 2 2.9 3.74
 -2 -8 2 3.82 1.86
 -2 -8 2 3.23 2.37
 2 -8 -2 3.08 1.46
 -2 -8 2 3.59 1.57
 -2 -8 1 873.8 38.13
 2 -8 -1 804.35 38
 2 -8 -1 818.43 38.41
 -2 -8 1 859.45 38.32
 2 -8 -1 637.33 49.95
 -2 -8 1 737.07 39.72
 2 -8 -1 718.35 39.75
 -2 -8 1 918.51 40.17
 2 -8 -1 832.85 40.03
 -2 -8 1 892.83 38.75
 2 -8 -1 903.75 38.75
 -2 -8 1 841.2 38.28
 2 -8 -1 832.1 38.29
 -2 -8 1 833.41 37.99
 -2 8 1 810.06 37.91
 -2 -8 1 805.46 38.13
 -2 -8 0 128.62 7.23
 2 -8 0 127.63 7.25
 -2 -8 0 119.04 16.62
 2 -8 0 119.3 8.78
 2 -8 0 112.12 16.14
 -2 -8 0 126.62 8.9
 2 -8 0 140.14 9.26
 -2 -8 0 151.26 8.31
 -2 -8 0 150.45 9.54
 -2 -8 0 127.53 7.17
 2 -8 0 128.59 7.25
 -2 -8 0 131.09 6.84
 -2 -8 0 116.34 6.86
 2 -8 0 113.38 6.73
 -2 -8 0 129.48 6.95
 2 -8 0 138.05 7.12
 2 -8 1 1560.37 73.26
 2 -8 1 1599.92 73.53
 -2 -8 -1 1641.95 73.5
 2 -8 1 1601.53 73.24
 2 8 1 1534.04 73.12
 2 -8 1 1621.18 73.54
 -2 -8 -1 1599.12 73.6
 -2 -8 -1 1458.75 87.22
 -2 -8 -1 1501.28 75.03
 2 -8 1 1570.87 75.11
 2 -8 1 1692.67 73.57
 2 -8 1 1786.91 75.22
 -2 -8 -1 1706.76 75.39
 -2 -8 -1 1772.57 74.35
 2 -8 1 1620.1 74.91
 -2 -8 -1 1680.1 73.3
 2 -8 1 1723.09 73.49
 2 -8 2 14.1 11.8
 2 -8 2 18.68 1.94
 2 -8 2 21.62 2.67
 -2 -8 -2 19.05 2.5
 2 -8 2 18.08 2.18
 2 8 2 16.76 2.34
 2 -8 2 22.68 2.48
 -2 -8 -2 10.19 9.42
 2 -8 2 32.8 10.81
 2 -8 2 25.34 4.47
 -2 -8 -2 17.95 2.2
 2 -8 2 19.39 3.27
 -2 -8 -2 21.69 4.09
 2 -8 2 18.85 2.9
 -2 -8 -3 143.79 9.89
 2 -8 3 149.03 8.78
 2 -8 3 178.22 9.04
 2 -8 3 165.55 10.54
 2 8 3 158.52 8.71
 -2 -8 -3 122.08 19.78
 -2 -8 -3 160.39 8.39
 2 -8 3 165.83 8.75
 2 -8 3 155.83 8.14
 2 -8 3 164.46 20.93
 2 -8 3 172.16 9.11
 2 -8 3 158.27 8.4
 2 -8 3 149.93 10.32
 2 -8 3 158.39 19.5
 2 -8 4 97.44 5.59
 2 -8 4 106.85 6.27
 2 -8 4 97.41 7.91
 -2 -8 -4 88.32 5.4
 -2 -8 -4 89.62 7.24
 2 -8 4 86.27 6
 2 8 4 91.22 5.98
 -2 -8 -4 85.81 15.99
 2 -8 4 93.58 5.37
 2 -8 4 96.12 6.33
 2 -8 4 104.13 17.82
 2 8 5 539.13 24.77
 2 -8 5 516.28 24.16
 2 -8 5 515.15 24.82
 2 8 5 509.78 27.46
 2 -8 5 599.31 24.94
 2 -8 5 520.11 25.99
 2 8 5 503.99 24.09
 2 -8 5 520.14 26.24
 2 -8 5 478.42 26.18
 -2 -8 -5 470.04 25.44
 2 8 6 1.44 1.88
 2 -8 6 1.3 2.23
 2 8 6 -1.87 3.92
 2 -8 6 2.86 1.74
 2 -8 6 1.52 1.56
 2 -8 6 4.74 3.8
 -2 -8 -6 1.19 2.8
 2 -8 7 74.82 4.4
 2 8 7 51.4 5.27
 2 -8 7 73.95 3.99
 2 -8 7 85.7 4.08
 -2 -8 -7 44.04 4.33
 2 8 7 62.21 4.2
 2 8 7 55.26 5.43
 -2 10 6 4.79 1.54
 2 -10 -6 1.99 1.99
 2 -10 -6 5.69 1.6
 2 -10 -6 -1.82 2.55
 -2 -10 6 -3.58 3.08
 -2 -10 6 3.3 1.19
 -2 10 6 1.44 2.65
 -2 -10 5 0.6 1.99
 -2 10 5 2.73 1.76
 -2 -10 5 4.6 3.22
 -2 10 5 0.9 1.89
 -2 -10 5 0.29 3.47
 2 -10 -5 2.36 2.87
 -2 10 5 -0.75 3.62
 -2 -10 5 0.51 1.37
 2 -10 -5 3.37 1.98
 2 -10 -5 -2.17 3.21
 -2 -10 4 13.64 1.94
 2 -10 -4 12.58 3.82
 -2 -10 4 14.11 4.11
 -2 -10 3 5.6 4.68
 -2 10 3 6.32 2.17
 -2 10 3 4.03 1.65
 -2 -10 3 4.19 3.92
 2 -10 -3 3.02 3.39
 2 -10 -3 4.62 2.63
 2 -10 -3 4.68 4.18
 -2 -10 3 4.14 2.94
 -2 -10 3 4.33 2.63
 -2 -10 3 4.63 1.78
 -2 10 2 101.82 5.83
 -2 -10 2 87.76 5.51
 -2 -10 2 106.44 8.01
 -2 -10 2 80.11 7.25
 -2 -10 2 77.2 14.01
 2 -10 -2 73.09 7.29
 2 -10 -2 52.18 13.49
 -2 -10 2 92.06 17.29
 -2 -10 2 95.41 6.11
 2 -10 -2 91.46 7.88
 -2 -10 2 91.55 6.46
 2 -10 -2 88.05 6.31
 2 -10 -2 94.14 5.74
 2 -10 -2 107.16 6.22
 -2 -10 2 100.95 6.11
 -2 -10 1 19.23 2.81
 -2 -10 1 12.51 2.2
 -2 -10 1 16.47 12.46
 2 -10 -1 14.61 9.7
 -2 -10 1 16.22 2.24
 2 -10 -1 14.98 2.36
 2 -10 -1 17.04 4.8
 -2 -10 1 18.89 3.71
 -2 -10 1 24.53 10.29
 -2 -10 0 -0.94 4.1
 2 -10 0 2.77 4.11
 -2 -10 0 0.29 3.39
 2 -10 0 3.39 2.85
 -2 -10 0 1.08 1.72
 -2 -10 0 2.6 2.05
 2 -10 1 57.88 13.01
 -2 -10 -1 66.26 13.5
 2 -10 1 37.59 12.85
 2 -10 1 51.17 4.13
 -2 -10 -1 47.09 6.03
 2 -10 1 51.76 4.4
 -2 -10 -1 49.57 3.82
 -2 -10 -2 7.24 4.56
 -2 -10 -2 14.42 3.41
 2 -10 2 8.42 2.79
 -2 -10 -2 7.35 3.72
 -2 -10 -2 10.11 8.94
 2 -10 2 6.72 4.45
 2 10 2 10.47 2.17
 2 -10 2 13.76 2.85
 2 -10 2 7.13 2.43
 2 -10 2 6.74 7.71
 2 -10 2 10.4 3.89
 2 -10 2 5.33 9.89
 2 -10 2 11.27 2.42
 -2 -10 -2 9.04 1.99
 2 -10 3 26.63 3.25
 -2 -10 -3 24.81 4.93
 -2 -10 -3 23.07 3.78
 -2 -10 -3 26.08 4.51
 2 -10 3 30.78 3.54
 2 -10 3 29.92 3.14
 2 -10 3 29.68 4.96
 2 10 3 35.38 3.22
 2 -10 3 25.43 2.96
 -2 -10 -3 27.7 2.66
 2 -10 3 28.44 4.42
 2 10 3 29.88 2.8
 -2 -10 -4 12.93 3.7
 2 10 4 16.06 4.97
 -2 -10 -4 15.07 1.87
 2 -10 4 11.82 3.75
 2 10 5 0.77 1.72
 -2 -10 -5 1.28 2.49
 2 -10 5 1.68 2.9
 2 -10 5 1.06 1.13
 2 10 5 0.22 3.34
 2 -10 5 1.15 3.1
 2 -10 5 2.61 1.71
 -2 -10 -5 2.57 2.84
 -2 -10 -5 3.45 2.19
 -2 -10 -6 0.47 2.08
 -2 -10 -6 1.45 1.74
 2 10 6 0.42 1.5
 2 -10 6 2.8 1.47
 2 -10 6 2.76 2.32
 -2 -10 -6 0.6 1.75
 -2 12 4 32.9 2.14
 -2 12 4 28.17 2.5
 2 -12 -4 16.05 1.87
 2 -12 -4 23.88 2.76
 -2 -12 4 28.98 3.02
 -2 12 4 16.47 3.07
 2 -12 -4 18.02 2.57
 -2 -12 4 25.96 2.88
 -2 -12 3 160.02 9.08
 2 -12 -3 124.05 8.8
 -2 -12 3 183.46 8.41
 2 -12 -3 141.8 8
 2 -12 -3 148.73 8.98
 -2 -12 3 183.03 9.23
 -2 -12 3 174.05 8.29
 -2 12 3 172.93 8.07
 2 -12 -2 29.91 3.82
 -2 -12 2 36.04 3.26
 2 -12 -2 32.94 4.05
 2 -12 -2 29.88 2.91
 -2 -12 2 43.1 4.43
 -2 12 2 34 2.67
 -2 -12 2 33.36 4.04
 2 -12 -2 28.38 3.76
 -2 -12 2 37.32 2.93
 2 -12 -1 176.85 9.16
 -2 -12 1 197.71 9.52
 -2 -12 1 195.54 10.47
 2 -12 -1 165.11 10.14
 -2 -12 1 167.99 10.28
 -2 -12 1 174.46 9.05
 2 -12 0 68.55 4.37
 2 -12 0 73.87 4.55
 -2 -12 0 70.42 4.86
 2 -12 0 70.91 5.56
 -2 -12 0 65.94 5.68
 2 -12 1 157.12 8.2
 2 -12 1 162.25 9.38
 -2 -12 -1 143.78 9.3
 2 -12 1 164.9 9.4
 2 -12 1 167.84 8.27
 -2 -12 -1 155 8.57
 2 -12 2 36.15 2.92
 -2 -12 -2 32.01 3.36
 -2 -12 -2 36.68 4.11
 2 -12 2 41.19 4.19
 2 -12 2 36.17 2.78
 2 12 2 31.56 2.71
 -2 -12 -2 31.08 3.8
 2 -12 2 41.22 3.98
 -2 -12 -2 35.11 3.94
 -2 -12 -3 152.71 9.05
 -2 -12 -3 134.48 8.32
 -2 -12 -3 140.44 9
 2 12 3 180.82 8.29
 2 -12 3 172.29 9.05
 2 -12 3 188.43 8.21
 2 -12 3 162.22 9.08
 2 12 4 63.27 3.39
 -2 -12 -4 38.03 3.3
 -2 -12 -4 46.71 3.79
 2 -12 4 59.48 3.11
 2 -12 4 63.86 3.96
 -3 -1 9 5.93 1.95
 -3 1 9 4.15 1.66
 -3 1 9 4.13 2.62
 -3 -1 9 -0.35 2.64
 -3 1 8 5.84 2.42
 -3 -1 8 8.38 2.31
 -3 -1 7 16.69 2.47
 -3 -1 7 26.89 6.55
 -3 1 7 17.71 6.02
 -3 1 7 21.32 6.75
 -3 1 7 25.49 17.22
 -3 -1 7 18.49 2.64
 -3 -1 7 18.74 2.78
 -3 1 7 18.13 2.95
 -3 1 7 19.17 3.03
 -3 1 7 15.27 2.5
 -3 -1 7 20.5 2.84
 -3 -1 7 23.82 3.2
 -3 1 7 16.56 2.87
 -3 -1 7 20.92 2.89
 -3 1 7 27.35 15.15
 -3 -1 7 18.27 15.09
 -3 -1 6 531.8 23.95
 -3 1 6 534.65 24.01
 -3 -1 6 490.32 23.83
 -3 -1 6 535.27 23.89
 -3 1 6 548.11 24.01
 -3 -1 6 508.31 24.16
 -3 1 6 622.95 26.85
 -3 1 6 701.68 44.41
 -3 -1 6 440.19 41.05
 -3 1 6 393.87 40.54
 -3 1 6 499.38 23.82
 -3 1 6 504.91 23.94
 -3 1 6 510.79 24.26
 -3 -1 6 538.36 24.2
 -3 -1 6 425.93 26.87
 -3 1 6 417.23 26.9
 -3 1 6 583.88 26.52
 -3 -1 6 552.25 26.29
 -3 1 6 472.25 24.08
 -3 -1 6 465.26 23.97
 -3 1 5 379.82 21.81
 -3 -1 5 390.57 21.81
 -3 -1 5 381.5 18.99
 -3 1 5 435.74 18.9
 -3 -1 5 365.38 18.67
 -3 -1 5 400.78 18.78
 -3 1 5 406.05 18.82
 -3 1 5 402.71 18.78
 -3 -1 5 394.98 34.17
 -3 -1 5 419.39 19.03
 -3 1 5 423.8 19.21
 -3 1 5 391.84 18.83
 -3 -1 5 384.2 18.8
 -3 -1 5 488.34 21.06
 -3 -1 5 383.4 18.81
 -3 -1 5 415.74 19.38
 -3 1 5 539.24 34.73
 -3 1 5 474.89 21.17
 -3 -1 5 480.51 32.99
 -3 -1 5 481.19 21.06
 3 -1 -4 239.59 13.78
 3 1 -4 267.32 16.21
 -3 1 4 245.16 11.9
 -3 -1 4 251.19 11.78
 -3 1 4 244.62 11.81
 -3 1 4 234.54 14.21
 -3 -1 4 252.86 14.12
 -3 -1 3 215.51 19.32
 3 -1 -3 189.87 11.16
 -3 -1 3 229.9 18.58
 3 -1 -3 189.95 10.68
 3 1 -3 212.53 13.41
 -3 -1 2 234.05 17.81
 3 -1 -2 230.3 11.98
 3 1 -2 249.87 11.32
 3 -1 -2 239.81 13.01
 -3 -1 1 933.7 39.57
 -3 -1 1 876.99 38.27
 -3 -1 1 871.91 38.11
 -3 1 1 823.98 36.44
 -3 -1 1 794.96 35.48
 3 -1 -1 716.07 35.29
 -3 -1 0 2162.58 94.16
 3 -1 0 2310 94.3
 3 -1 1 796.57 37.03
 3 -1 1 789.8 38.14
 -3 -1 -1 801.95 36.11
 3 -1 1 693.43 36.91
 3 -1 2 4424.87 202.15
 -3 -1 -2 4408.96 200.75
 -3 1 -2 4623.52 200.75
 3 -1 2 4346.98 203.83
 3 -1 3 1232.63 60.29
 3 -1 3 1161.33 62.24
 -3 -1 -3 1247.44 57.74
 -3 1 -3 1129.07 58.35
 3 1 4 432.53 19.98
 3 -1 4 447.77 19.92
 3 1 4 363.77 17.97
 3 -1 4 382.46 17.89
 3 -1 5 26.78 2.37
 3 -1 5 27.32 2.38
 3 1 5 27.93 2.45
 3 1 5 25.78 2.26
 3 -1 5 25.9 2.33
 3 -1 5 28.84 11.52
 3 -1 5 30.51 4.99
 3 1 5 24.76 12.51
 3 1 5 47.24 5.44
 3 -1 5 27.89 2.34
 3 -1 5 22.19 3.27
 -3 1 -5 37.48 8.37
 3 1 5 29.22 2.71
 -3 -1 -5 29.85 6.01
 3 1 5 41.96 13.29
 3 -1 5 45.2 12.9
 3 -1 5 33.37 4.72
 3 1 5 23.45 4.75
 3 -1 5 30.23 4.75
 3 -1 5 30.24 3.2
 3 1 5 28.14 3.27
 3 -1 5 24.95 2.32
 3 1 5 24.22 2.46
 3 -1 6 417.17 20.04
 3 1 6 421.16 20
 3 1 6 409.64 19.98
 3 -1 6 426.81 19.95
 3 -1 6 422.78 20.17
 3 1 6 463.41 20.33
 3 1 6 414.14 19.93
 3 -1 6 442.87 20.14
 3 1 6 501.98 35.16
 3 1 6 474.19 22.18
 3 1 6 455.74 20.26
 3 -1 6 469.23 20.26
 3 -1 6 476.44 21.03
 -3 1 -6 388.68 27.27
 3 1 6 432.57 20.08
 3 -1 6 265.08 20.48
 3 1 6 474.23 22.03
 3 -1 6 432.41 21.68
 3 -1 6 386.75 20.14
 3 -1 6 513.08 23.53
 3 1 6 488.66 23.43
 3 1 6 382.99 36.12
 3 -1 6 467.98 37.39
 3 -1 7 8.23 2.43
 3 1 7 9.96 2.53
 3 -1 7 4.72 2.61
 3 1 7 6.06 2.79
 3 1 7 9.62 2.74
 3 -1 7 8.62 2.12
 3 -1 7 9.91 2.47
 3 1 7 -6.27 12.55
 3 1 7 12.09 5.38
 3 1 7 7.89 2.59
 3 -1 7 10.39 2.28
 3 -1 7 11.89 2.52
 3 1 7 13.52 5.05
 3 1 7 14.02 11.31
 3 -1 7 13.61 11.83
 3 1 8 13.73 4.6
 3 1 8 11.98 4.13
 3 -1 8 14.43 2.47
 3 1 8 15.72 2.7
 3 -1 8 14.27 2.56
 3 1 8 15.71 2.77
 3 -1 8 15.55 3
 3 -1 8 8.9 3.42
 3 -1 8 7.85 2.62
 3 -1 8 15.98 2.68
 3 1 9 1.82 1.75
 3 1 9 0.98 2.16
 3 -1 9 5.3 1.84
 3 -1 9 7.96 2.06
 3 1 9 3.6 1.86
 -3 -3 9 21.33 3.64
 -3 -3 9 45.94 3.02
 -3 -3 9 46.39 3.16
 -3 -3 9 34.34 3.54
 -3 3 9 31.94 3.48
 -3 -3 8 4.84 3.57
 -3 -3 8 17.94 2.51
 -3 -3 8 14.45 2.74
 -3 3 8 22.13 5.57
 -3 -3 8 14.08 2.38
 -3 3 8 6.63 4.38
 -3 3 8 15.36 5.22
 -3 3 8 19.12 2.61
 -3 3 7 141.63 23.38
 -3 3 7 127.93 10.22
 -3 3 7 63.18 8.94
 -3 -3 7 109.98 6.36
 -3 -3 7 98.49 7.65
 -3 -3 7 120.76 6.73
 -3 -3 7 133.29 7.12
 -3 -3 7 103.33 6.3
 -3 -3 7 89.19 19.07
 -3 3 7 51.92 17.69
 -3 3 7 105.72 6.47
 -3 -3 7 102.33 6.35
 -3 3 7 135.89 6.93
 -3 3 7 131.89 10.1
 -3 -3 7 97.06 6.28
 -3 -3 7 121.1 6.97
 -3 3 6 174.86 8.78
 -3 3 6 182.09 9
 -3 -3 6 163.64 8.66
 -3 -3 6 154.36 8.6
 -3 3 6 127.37 11.84
 -3 3 6 205.33 12.8
 -3 3 6 232.93 27.91
 -3 3 6 173.63 8.93
 -3 -3 6 164.57 8.67
 -3 3 6 152.46 8.95
 -3 -3 6 160.79 8.9
 -3 -3 6 179.36 12.3
 -3 -3 6 183.02 9.26
 -3 -3 6 130.97 23.13
 -3 -3 6 146.54 8.66
 -3 -3 6 169.68 9.8
 -3 3 5 215.47 10.16
 -3 -3 5 186.41 9.79
 -3 -3 5 212.63 10.14
 -3 3 5 204.07 10.02
 -3 -3 5 228.04 11.05
 -3 -3 5 203.15 9.97
 -3 3 5 202.69 10.13
 -3 -3 5 198.96 10.05
 -3 3 5 200.13 13.66
 -3 -3 5 202.25 10.18
 -3 -3 5 255.96 13.12
 -3 -3 5 204.82 10.1
 -3 3 5 205.23 10.4
 -3 -3 5 160.71 22.65
 -3 -3 5 196.39 10.25
 -3 3 5 189.92 10.2
 -3 3 4 20.52 5.09
 -3 -3 4 22.4 2.03
 -3 -3 4 22.73 4.82
 -3 3 4 21.18 2.12
 -3 -3 4 21.35 1.9
 -3 3 4 20.24 2.01
 -3 3 3 931.67 41.02
 3 -3 -3 905.17 44.68
 -3 -3 3 923.99 53.34
 -3 -3 3 894.82 42.4
 -3 -3 3 907.43 41.07
 3 -3 -3 843.23 43.08
 -3 -3 3 1020.64 51.96
 -3 -3 2 3.26 6.85
 3 -3 -2 1.8 3.13
 3 -3 -2 -1.11 2.23
 -3 -3 2 -0.75 8.9
 -3 -3 2 -0.6 8.9
 -3 -3 1 2906.98 131.63
 -3 -3 1 3096.21 130.84
 -3 3 0 866.39 40.9
 -3 -3 0 879.28 45.2
 3 -3 0 944.3 45.75
 -3 -3 -1 1246.24 56.86
 3 -3 1 1315.35 62.03
 -3 3 -1 1167.85 55.69
 3 -3 1 1352.19 60.95
 3 -3 2 28.25 9.51
 3 -3 2 21.24 6.81
 3 -3 2 17.75 8.33
 -3 -3 -2 20 3.88
 3 -3 2 19.57 2.39
 3 -3 3 1110.68 59.8
 3 -3 3 1218.53 52.25
 -3 -3 -3 1031.48 54.9
 3 -3 3 1120.63 52.65
 3 -3 3 1185.61 63.12
 3 -3 4 30.22 11.48
 3 -3 4 24.69 2.84
 3 -3 4 20.29 3.78
 3 3 4 24.69 2.68
 3 3 4 23.83 4.72
 3 -3 4 23.77 1.84
 -3 3 -4 31.65 6.99
 -3 -3 -4 25.84 5.07
 3 3 5 452.3 21.51
 3 -3 5 470.85 19.15
 3 -3 5 445.65 20.04
 3 -3 5 396.26 18.22
 3 3 5 382.17 18.2
 3 -3 5 383.78 18.02
 3 -3 5 362.25 18.16
 3 -3 5 363.99 18.27
 -3 -3 -5 383.5 23.69
 -3 3 -5 419.41 28.31
 3 3 5 390.62 18.33
 3 3 5 396.1 18.45
 3 -3 5 365.26 18.25
 3 -3 5 433.73 19.28
 3 -3 5 377.14 31.88
 3 -3 5 382.72 18.34
 3 3 6 31.81 3.08
 3 -3 6 29.65 2.96
 3 3 6 32.64 3.54
 -3 3 -6 29.25 9.46
 3 -3 6 32.97 3.54
 3 -3 6 38.69 4.19
 3 3 6 37.54 6.69
 3 3 6 47.77 16.91
 3 3 6 26.69 5.78
 3 -3 6 31.11 2.9
 3 -3 6 44.79 13.2
 3 -3 6 24.66 2.89
 3 -3 6 27.66 2.62
 3 -3 6 29.43 2.73
 3 -3 7 65.32 4.56
 3 3 7 46.2 6.63
 3 -3 7 63.05 4.3
 3 -3 7 70.77 5.02
 3 3 7 55.69 4.67
 3 -3 7 55.57 4.24
 3 3 7 60.41 4.4
 3 3 7 63.27 4.59
 3 -3 7 69.76 5.65
 3 3 7 57.27 6.74
 3 3 7 48.08 15.46
 3 -3 7 58.64 14.61
 3 3 7 69.78 16.14
 3 3 7 63.79 7
 3 3 8 19.38 4.31
 3 3 8 18.7 2.59
 3 -3 8 22.38 3.01
 3 -3 8 24.2 2.85
 3 3 8 12.25 4.24
 3 3 8 23.7 2.8
 3 -3 8 21.04 2.48
 3 3 8 18.51 4.52
 3 -3 8 21.44 3.01
 3 3 9 8.5 2.77
 3 -3 9 11 2.09
 -3 5 9 3.46 1.62
 -3 -5 9 8.72 1.67
 -3 5 8 46.71 5.61
 -3 5 8 14.35 4.83
 -3 -5 8 33.1 4.3
 -3 -5 8 43.08 3.58
 -3 -5 8 48.8 3.26
 -3 -5 8 54.65 3.46
 -3 5 8 47.31 5.67
 -3 -5 8 25.82 4.8
 -3 -5 7 -0.81 4.48
 -3 -5 7 1.9 2.11
 -3 -5 7 3.67 2.49
 -3 -5 7 3.06 2.22
 -3 5 7 -7.95 6.49
 -3 -5 7 2.32 1.82
 -3 5 7 5.88 5.24
 -3 5 6 371.84 19.5
 -3 -5 6 386.98 19.38
 -3 -5 6 454.61 19.89
 -3 -5 6 383.22 19.27
 -3 -5 6 456.38 22.7
 -3 -5 6 368.95 19.35
 -3 -5 6 282.88 33.73
 -3 5 6 448.89 19.55
 -3 5 6 447.29 19.55
 -3 5 5 55.4 4.04
 -3 -5 5 55.54 4.36
 -3 -5 5 62.7 3.98
 -3 -5 5 57.07 4.12
 -3 -5 5 55.6 16.23
 -3 5 5 63.14 4.38
 -3 5 5 57.51 4.34
 -3 -5 5 58.88 7.57
 -3 -5 5 60.44 4.15
 -3 -5 5 70.53 4.59
 -3 -5 5 53.42 3.83
 -3 5 5 50.53 7.78
 -3 -5 5 55.6 7.63
 -3 5 4 168.66 8.46
 -3 5 4 163.79 8.44
 -3 -5 4 170.66 8.62
 -3 -5 4 194.5 11.29
 -3 -5 4 199.66 22.94
 -3 -5 4 168.45 8.42
 -3 -5 4 170.38 8.85
 -3 -5 4 177.77 9.57
 -3 5 4 153.73 8.38
 -3 5 4 169.69 8.82
 -3 -5 4 179.11 22.23
 -3 -5 4 166.01 8.7
 -3 -5 4 186.46 8.86
 -3 -5 4 170.75 8.41
 -3 -5 4 158.25 8.28
 -3 -5 4 181.48 11.24
 -3 -5 3 31.62 2.65
 -3 5 3 31.49 2.26
 -3 -5 3 25.47 11.14
 -3 -5 3 34.66 5.23
 -3 -5 3 30.62 5.42
 -3 -5 3 31.46 12.03
 3 -5 -3 31.08 5.75
 3 -5 -3 27.78 2.47
 -3 -5 3 32.81 2.49
 -3 -5 3 31.3 2.14
 -3 -5 3 42.16 13.14
 -3 -5 2 982.53 44.97
 3 -5 -2 942.23 44.92
 -3 -5 2 1045.84 45.02
 -3 -5 2 1048.57 46.95
 -3 -5 2 1066.08 46.78
 -3 -5 1 27.99 4.15
 -3 -5 1 27.3 9
 3 -5 -1 29.64 10.49
 3 -5 -1 23.81 2.23
 -3 -5 1 25.82 2.21
 -3 -5 1 27.87 5.31
 3 -5 -1 28.48 5.39
 -3 -5 1 26.06 2.17
 -3 -5 0 2006 90.19
 3 -5 0 2027.57 90.26
 3 -5 0 2402.91 101.63
 -3 -5 0 2266.86 100.65
 -3 -5 0 1978.7 90.2
 3 -5 0 2131.97 94.21
 3 -5 1 0.82 7.21
 3 -5 1 3.88 3.3
 -3 -5 -1 5.16 8.7
 -3 -5 -1 4.53 1.48
 3 -5 1 4.13 1.53
 -3 -5 -1 2.57 1.53
 3 -5 1 4.05 3.07
 3 -5 1 4.2 4.37
 3 -5 2 455.61 21.35
 -3 -5 -2 452.69 21.26
 -3 -5 -2 457.9 21.43
 3 -5 2 464.54 23.23
 3 -5 2 513.34 22.63
 3 -5 2 478.4 23.02
 3 -5 3 209.12 10.32
 3 -5 3 230.15 10.79
 3 -5 3 234.56 20.73
 3 -5 3 222.97 22.39
 3 5 3 198.99 10.23
 3 -5 3 224.49 11.81
 3 -5 3 212.95 19.23
 3 -5 3 226.58 12.46
 -3 -5 -3 209.56 14.31
 3 -5 4 650.7 31.19
 3 -5 4 753.83 47.52
 3 -5 4 703.99 31.19
 -3 -5 -4 659.72 36.5
 3 5 4 657.07 31.09
 3 5 4 678.95 31.48
 3 -5 4 842.29 32.25
 3 -5 4 694.15 32.54
 3 5 4 640.76 31.55
 3 -5 4 677.62 31.57
 3 -5 4 706.61 31.22
 3 -5 4 730.3 44.24
 3 -5 4 768.59 31.8
 3 -5 4 720.78 32.86
 3 -5 4 613.32 30.97
 3 -5 5 7.48 1.84
 3 -5 5 3.13 10.9
 3 5 5 0.96 4.95
 -3 -5 -5 6.44 4.08
 -3 5 -5 5.44 7
 3 5 5 7.48 2.17
 3 5 5 6.58 2.63
 3 -5 5 0.21 3.91
 3 -5 5 7.92 2.92
 3 -5 5 7.65 1.62
 3 -5 5 5.31 2.37
 3 -5 5 7.01 1.96
 3 -5 5 9.91 2.13
 3 -5 5 5.86 1.83
 3 -5 5 6.8 4.21
 3 5 6 20.25 2.75
 3 5 6 23.18 3.62
 -3 5 -6 28.19 9.35
 3 5 6 27.79 3.29
 3 -5 6 18.67 2.25
 3 -5 6 23.51 3.83
 3 -5 6 16.66 4.68
 3 -5 6 21.7 2.52
 3 -5 6 20.63 2.59
 3 -5 6 25.1 3.34
 3 -5 6 20.9 2.79
 3 5 6 16.45 2.8
 3 -5 6 6.39 12.36
 3 -5 7 5.98 3.81
 3 5 7 7.64 4.35
 3 -5 8 48.03 3.64
 3 -5 8 52.68 3.58
 3 -5 8 50.68 3.52
 3 5 8 46.86 3.39
 3 5 8 37.78 4.38
 3 -5 8 35.17 4.31
 3 5 8 37.71 4.63
 -3 7 8 8.97 3.04
 -3 -7 8 9.65 1.56
 -3 7 8 9.24 2.82
 3 -7 -8 4.4 1.46
 -3 7 8 3.21 1.6
 -3 7 7 47.13 3.65
 -3 -7 7 54.85 3.64
 -3 -7 7 58.43 4.06
 -3 -7 7 54.56 3.68
 -3 -7 7 54.91 3.45
 -3 7 7 29 5.84
 -3 -7 7 38.04 5.38
 -3 7 7 72.86 6.77
 3 -7 -7 40.15 4.22
 -3 7 6 4.41 2.15
 -3 7 6 2.31 5.34
 -3 -7 6 7.24 5.22
 -3 -7 6 9.19 2.06
 -3 -7 6 7.5 1.86
 -3 -7 6 3.2 4.81
 -3 -7 6 10.81 2.26
 -3 -7 6 9.17 2.22
 3 -7 -6 3.16 3.29
 3 7 -5 205.99 19.75
 -3 -7 5 155.68 9.21
 -3 -7 5 182.97 9.4
 -3 7 5 182.37 9.92
 -3 -7 5 186.09 9.57
 -3 -7 5 196.22 9.4
 -3 -7 5 193.31 10.04
 -3 -7 5 155.42 23.94
 -3 -7 5 199.75 9.57
 -3 -7 5 169.18 9.61
 -3 -7 5 208.61 12.67
 -3 -7 5 174 9.43
 -3 -7 4 90.83 5.43
 -3 -7 4 96.83 6.31
 -3 -7 4 97.11 18.86
 -3 -7 4 80.59 18.53
 3 -7 -4 108.4 7.4
 -3 -7 4 108.08 7.15
 -3 -7 4 90.11 8.26
 -3 -7 4 89.83 8.83
 -3 7 4 100.16 5.7
 -3 7 4 106.61 6.25
 -3 -7 4 114.18 8.83
 -3 -7 4 99.99 5.83
 3 -7 -4 108.9 6.14
 -3 -7 4 84.8 5.61
 -3 -7 4 101.23 5.79
 -3 -7 4 102.59 5.94
 3 -7 -3 659.29 31.94
 -3 -7 3 655.43 31.69
 -3 -7 3 743.27 32.53
 -3 -7 3 823.75 48.89
 -3 -7 3 684.91 32.1
 -3 -7 3 780.93 34.22
 3 -7 -3 768.34 33.25
 -3 -7 3 810.61 33.18
 -3 -7 3 704.75 34.27
 -3 -7 3 689.21 34.49
 -3 -7 3 665.03 46.58
 -3 -7 3 677.43 32.2
 -3 -7 3 672.07 32.12
 -3 -7 3 719.4 32.24
 -3 -7 3 761.31 32.38
 -3 -7 3 656.77 32.22
 -3 7 3 676.23 32.23
 3 -7 -3 719.75 32.51
 -3 -7 2 21.68 2.12
 3 -7 -2 21.67 1.99
 -3 -7 2 21.23 2.4
 3 -7 -2 24.01 2.46
 -3 -7 2 24.52 2.18
 -3 -7 2 22.43 2.3
 -3 -7 2 22.54 2.75
 -3 -7 2 25.52 3.85
 3 -7 -2 20.45 3.25
 -3 -7 2 12.47 9.4
 -3 -7 2 12.42 4.27
 -3 -7 2 22.33 2.33
 -3 -7 2 22.69 2.16
 -3 -7 2 35.97 11.77
 3 -7 -2 23.95 2.54
 -3 -7 2 20.36 2.27
 3 -7 -2 22.82 10.21
 -3 -7 2 21.64 2.46
 -3 7 2 16.7 2.1
 3 -7 -1 398.93 19.06
 -3 -7 1 382.82 18.98
 -3 -7 1 423.78 20.76
 3 -7 -1 429.55 31.4
 -3 -7 1 422.5 18.81
 -3 -7 1 394.85 29.9
 -3 -7 1 464.68 20.86
 3 -7 -1 438.44 20.9
 3 -7 -1 375.1 18.75
 3 -7 -1 378.19 19.1
 3 -7 -1 416.47 24.86
 -3 -7 1 416.84 19.08
 -3 -7 1 396.3 18.84
 -3 -7 1 417.66 18.99
 -3 -7 1 393.98 18.8
 -3 -7 0 636.35 41.95
 -3 -7 0 705.52 32.63
 -3 -7 0 708.64 30.78
 3 -7 0 722.01 43.64
 3 -7 0 685.7 32.65
 -3 -7 0 769.39 32.08
 3 -7 0 669.17 30.98
 -3 -7 0 687.7 30.96
 3 -7 0 661.18 31.19
 -3 -7 0 650.81 31.14
 3 -7 0 696.44 36.42
 -3 -7 0 673.21 31.14
 3 -7 0 663.91 31.17
 -3 -7 0 627.36 30.82
 3 -7 1 449.41 21.65
 -3 -7 -1 462.16 21.61
 3 -7 1 433.79 21.55
 -3 -7 -1 446.23 21.68
 -3 -7 -1 420.06 32.43
 3 -7 1 505.25 23.29
 3 -7 1 511.42 33.56
 -3 -7 -1 492.86 23.32
 3 -7 1 513.09 23.26
 -3 -7 -1 480.54 22.57
 -3 -7 -1 481.83 21.46
 3 -7 1 475.83 21.53
 -3 -7 -1 430.81 21.32
 3 -7 1 451.64 21.37
 3 -7 2 107.5 5.78
 3 7 2 100.14 5.93
 -3 -7 -2 102.96 15.32
 -3 -7 -2 108.18 5.81
 3 -7 2 112.68 6.02
 3 -7 2 125.35 16.26
 3 -7 2 106.82 6.2
 3 -7 2 104.09 6.02
 -3 -7 -2 104.44 6
 -3 -7 -2 110.75 7.32
 3 -7 2 105.68 6.22
 3 -7 2 106.77 7.71
 3 -7 2 125.05 15.77
 -3 -7 -3 597.75 26.91
 3 -7 3 535.79 25.31
 3 -7 3 548.99 25.37
 3 7 3 488.4 24.78
 3 7 3 524.38 25.36
 3 -7 3 530.94 24.96
 3 -7 3 656.88 40.75
 3 -7 3 561.12 25.56
 -3 -7 -3 545.3 25.12
 3 -7 3 605.62 38.63
 3 -7 3 608.17 27.15
 3 -7 3 539.32 27.29
 3 -7 3 535.81 25.09
 3 -7 3 563.01 26.9
 3 -7 3 621.89 26.07
 3 -7 4 47.72 4.34
 3 7 4 52.32 3.98
 3 7 4 61.73 4.38
 3 -7 4 57.09 15.05
 3 -7 4 56.23 3.7
 3 -7 4 63.99 6.41
 3 -7 4 71.39 4.97
 3 -7 4 48.57 6.3
 3 -7 4 51.63 5.65
 3 -7 4 57.27 3.81
 3 -7 4 58.41 4.55
 3 -7 4 69.23 15.49
 3 -7 4 58.52 3.79
 3 7 4 47.29 4.02
 3 -7 5 214.25 10.7
 3 7 5 213.85 11.17
 -3 7 -5 188.2 18.43
 3 7 5 195.55 10.72
 3 -7 5 202 24.71
 3 -7 5 198.75 12.59
 3 -7 5 249.16 11.77
 3 -7 5 220.78 10.78
 3 -7 5 201.1 11.28
 3 -7 6 9.66 2.71
 3 -7 6 3.04 3.94
 3 7 6 5.79 4.29
 3 -7 6 5.91 1.95
 3 -7 6 4.91 3.97
 3 7 7 73.04 6.16
 3 -7 7 86.27 4.7
 3 -7 7 80.02 5.19
 3 -7 7 77.49 4.61
 3 -7 7 74.23 4.74
 3 7 7 76.96 4.49
 3 7 7 56.19 6.06
 -3 -7 -7 54.08 5.05
 3 7 7 76.4 4.82
 3 -7 7 66.81 5.83
 3 7 8 0.44 2.2
 3 -7 8 3.14 1.37
 -3 -7 -8 1.33 1.31
 3 7 8 -1.52 2.09
 3 -7 8 2.2 1.41
 -3 9 7 15.54 1.79
 3 -9 -7 11.73 1.48
 3 -9 -7 12.26 2.45
 -3 9 7 13.61 2.81
 -3 9 7 9.43 3.04
 -3 -9 6 18.47 1.74
 -3 9 6 15.57 4.14
 -3 9 6 19.92 2.29
 -3 -9 6 19.63 4.12
 3 -9 -6 17.08 2.58
 -3 -9 6 19.29 2.06
 -3 -9 5 32.57 2.81
 -3 -9 5 20.91 4.69
 -3 9 5 22.95 5.52
 -3 9 4 61.82 4.57
 -3 -9 4 64.44 4.88
 -3 -9 4 46.97 6.27
 -3 -9 4 58.89 4.03
 -3 -9 4 58.64 6.61
 -3 -9 4 60.87 5.26
 3 -9 -4 59.18 4.97
 -3 -9 4 60.25 4.02
 3 -9 -4 59.37 13.08
 -3 9 3 107.55 6.25
 -3 -9 3 98.85 6.5
 -3 -9 3 125.81 17.83
 -3 -9 3 91.33 16.52
 -3 -9 3 101.84 8.14
 -3 -9 3 99.17 5.79
 3 -9 -3 93.43 5.82
 3 -9 -3 93.84 8.22
 -3 -9 3 102.64 6.96
 3 -9 -3 101.86 6.68
 -3 -9 3 98.97 5.86
 -3 -9 2 123.47 7.33
 -3 -9 2 129.9 18.88
 -3 -9 2 119.27 7.21
 3 -9 -2 127.9 7.34
 -3 -9 2 129.57 6.93
 -3 9 2 138.92 7.14
 3 -9 -2 127.53 7.57
 -3 -9 2 137.43 9.07
 -3 -9 2 109.59 6.72
 3 -9 -2 120.54 6.93
 -3 -9 2 123.86 6.92
 3 -9 -2 114.65 9.15
 3 -9 -2 130.09 7.63
 -3 -9 2 128.4 7.95
 3 -9 -2 99.13 8.68
 3 -9 -2 127.52 18.02
 -3 -9 2 106.74 16.11
 -3 -9 2 101.92 8.51
 3 -9 -1 102.25 16.83
 3 -9 -1 113.61 8.99
 3 -9 -1 127.25 7.63
 -3 -9 1 132.46 7.37
 3 -9 -1 130.06 7.58
 -3 -9 1 128.24 7.44
 3 -9 -1 123.17 7.16
 -3 -9 1 132.14 7.2
 3 -9 -1 124.17 7.67
 3 -9 -1 119.29 9.22
 -3 -9 1 130.28 8.2
 -3 -9 1 135.48 7.11
 -3 -9 1 110.23 8.83
 -3 -9 0 136.52 9.71
 -3 -9 0 120.72 17.37
 3 -9 0 154.35 10.02
 3 -9 0 128.29 17.86
 3 -9 0 138.5 8.35
 -3 -9 0 151.21 10.04
 3 -9 0 153.83 10.08
 -3 -9 0 159.5 8.45
 3 -9 0 147.68 8.45
 -3 -9 0 140.22 7.99
 -3 -9 0 158.12 8.11
 3 -9 0 145.42 8.15
 3 -9 0 155.67 8.53
 3 9 1 237.2 11.99
 -3 -9 -1 232.95 13.94
 -3 -9 -1 215.27 23.08
 3 -9 1 245.64 12.52
 3 -9 1 232.57 12.15
 -3 -9 -1 240.18 12.38
 3 -9 1 245.83 12.54
 3 -9 1 238.24 13.83
 3 -9 1 242.13 12.41
 -3 -9 -1 247.52 13.26
 -3 -9 -1 239.72 14.1
 -3 -9 -1 245.92 12.15
 -3 -9 -2 439.12 22.52
 3 -9 2 464.21 21.71
 -3 -9 -2 439.25 23.41
 3 -9 2 476.83 21.97
 3 9 2 453.83 21.59
 3 -9 2 464.34 21.77
 -3 -9 -2 458.51 21.51
 3 -9 2 483.97 22.01
 3 -9 2 442.13 22.91
 3 -9 2 420.13 22.95
 3 -9 2 416.3 33.31
 3 -9 2 443.51 34.95
 3 -9 2 449.12 21.75
 -3 -9 -2 402.2 23.13
 -3 -9 -2 426.77 34.44
 -3 -9 -3 146.05 19.44
 3 -9 3 166.83 10.57
 3 -9 3 182.99 9.37
 3 -9 3 156.97 18.82
 3 9 3 165.76 8.98
 3 -9 3 164.83 8.95
 -3 -9 -3 144.56 9.8
 -3 -9 -3 162.81 10.96
 3 -9 3 186.39 21.82
 3 -9 3 160.9 8.32
 3 -9 3 162.63 9.22
 -3 -9 -3 159.26 8.66
 3 -9 4 18.86 2.13
 3 9 4 15.46 2.63
 -3 -9 -4 16.34 2.05
 3 -9 4 20.21 3.03
 3 -9 4 19.74 3.12
 3 -9 4 16.32 4.48
 3 -9 4 17.1 4.09
 3 9 4 14.88 2.55
 -3 -9 -4 21.06 3.84
 3 -9 5 52.67 3.45
 3 -9 5 51.18 5.32
 3 9 5 46.99 5.94
 3 9 6 33.7 2.94
 3 -9 6 29.38 2.41
 3 -9 6 30.33 2.96
 -3 -9 -6 27.86 3.16
 3 9 6 27.98 4.07
 3 -9 6 31.89 3.83
 3 9 7 9.15 2.61
 3 -9 7 15.12 1.77
 3 -9 7 18.47 1.47
 -3 -9 -7 7.94 1.64
 -3 -9 -7 9.22 1.93
 3 9 7 12.19 1.62
 3 9 7 13.65 2.4
 -3 11 5 12.28 1.76
 -3 11 5 11.29 1.98
 3 -11 -5 10.31 2.66
 -3 11 5 8.6 2.74
 -3 -11 5 12.66 2.89
 -3 -11 5 13.5 2.83
 3 -11 -5 8.59 2.23
 3 -11 -4 92.47 6.44
 -3 -11 4 85.69 6.3
 -3 11 4 62.24 6.6
 -3 -11 4 93.16 5.44
 -3 11 4 105.31 5.33
 -3 -11 4 87.33 4.72
 -3 -11 4 95.67 6.44
 3 -11 -4 74.33 6
 -3 -11 3 66.09 4
 -3 -11 3 73.21 5.93
 3 -11 -3 57.46 5.78
 -3 -11 3 74.35 5.02
 -3 11 3 75.23 4.5
 3 -11 -3 57.39 5.51
 -3 -11 3 74.03 4.75
 -3 -11 3 65.5 5.7
 3 -11 -2 406.83 18.58
 -3 -11 2 366.39 19.67
 3 -11 -2 354.5 19.59
 3 -11 -1 21.35 3.94
 -3 -11 1 20.82 3.63
 3 -11 -1 16.79 4.05
 -3 -11 1 21.77 4.22
 3 -11 -1 18.68 2.78
 -3 -11 0 169.89 10.95
 3 -11 0 173.8 10.96
 3 -11 0 201.11 10.17
 3 -11 0 178.75 9.67
 -3 -11 0 184.18 10.31
 -3 -11 0 187.8 9.64
 3 -11 1 71.23 5.93
 -3 -11 -1 72.13 4.65
 -3 -11 -1 71.84 6.28
 3 -11 1 65.26 4.89
 3 -11 1 80 5.25
 -3 -11 -1 64.49 5.39
 -3 -11 -1 74.77 6.47
 3 11 2 152.44 7.97
 3 -11 2 144.65 9.22
 -3 -11 -2 130 9.16
 3 -11 2 152.9 8.33
 3 11 2 149.66 7.88
 3 -11 3 8.3 2.16
 -3 -11 -3 12.54 3.65
 3 -11 3 7.73 3.56
 3 -11 3 11.38 3.32
 3 11 3 6.82 1.86
 3 -11 3 7.44 2.27
 -3 -11 -3 7.87 1.67
 3 -11 3 8.61 2.06
 -3 -11 -3 6.18 2.91
 3 11 3 9.82 2.08
 -3 -11 -4 142.78 8.92
 3 -11 4 181.92 8.29
 3 -11 4 163.12 9
 3 11 4 155.32 9.92
 3 11 4 177.8 8.46
 -3 -11 -4 141.29 8.99
 -3 -11 -4 131.21 8.5
 3 -11 4 167.59 9.2
 -3 -11 -5 28.15 2.81
 3 11 5 35.93 2.69
 -3 -11 -5 28.41 3.05
 3 11 5 31.36 3.62
 3 11 5 24.63 2.63
 3 -11 5 37.55 2.51
 3 -11 5 37.28 3.3
 -3 13 3 33.26 2.54
 -3 -13 3 38.22 2.84
 -3 -13 2 -0.23 2.17
 -3 13 2 1.16 1.37
 3 -13 -2 0.91 0.94
 -3 -13 2 0.58 1.45
 3 -13 -1 95.4 5.35
 -3 -13 1 97.85 5.54
 -3 -13 1 82.86 4.78
 3 -13 -1 72.79 4.31
 3 13 -1 90.89 4.58
 -3 13 1 81.29 4.57
 -3 13 1 85.3 4.86
 -3 -13 1 90.23 5.43
 3 -13 -1 94.19 5.51
 3 -13 0 -0.1 1.96
 -3 -13 0 -0.86 1.99
 3 -13 0 0.5 1.18
 -3 -13 0 0.96 1.7
 -3 -13 0 -0.55 2.46
 3 -13 0 0.55 2.32
 -3 13 0 0.79 1.12
 3 13 0 0.29 1.07
 -3 -13 -1 38.96 3.56
 3 -13 1 42.05 3.59
 3 13 1 47.13 2.82
 3 -13 1 34.36 2.43
 -3 -13 -1 37.52 2.95
 3 -13 1 42.03 3.37
 -3 -13 -1 42.27 3.38
 -3 -13 -2 0.15 1.46
 3 -13 2 1.65 1.98
 -3 -13 -3 32.84 2.37
 3 -13 3 52.04 2.94
 -4 0 9 3.84 1.85
 -4 0 9 7.1 2.78
 -4 0 8 104.83 5.66
 -4 0 8 57.29 7.66
 -4 0 7 0.22 5.75
 -4 0 7 0.96 1.94
 -4 0 7 -1.95 11.71
 -4 0 7 0.21 2.29
 -4 0 7 -0.21 2.11
 -4 0 7 0.3 2.28
 -4 0 7 1.41 2.06
 -4 0 7 1.06 2.58
 -4 0 6 510.1 22.69
 -4 0 6 463.73 22.39
 -4 0 6 481.65 22.49
 -4 0 6 437.98 39.53
 -4 0 6 450.93 25.66
 -4 0 6 510.93 24.59
 -4 0 6 560.37 38.86
 -4 0 6 438.4 22.61
 -4 0 6 542.22 24.71
 -4 0 6 490.05 22.43
 -4 0 6 468.47 22.43
 -4 0 6 470.75 22.65
 -4 0 5 -0.53 1.64
 -4 0 5 0.32 1.9
 -4 0 5 8.77 11.7
 -4 0 5 0.78 1.72
 -4 0 5 -0.09 1.45
 -4 0 5 -1.08 4.24
 -4 0 5 1.2 1.48
 -4 0 5 -1.51 4.99
 -4 0 5 -1.02 13.26
 -4 0 5 -4.45 5.15
 -4 0 4 3025.53 125.26
 -4 0 4 2750.78 123.11
 -4 0 4 2734.96 123.2
 4 0 -4 2677.77 125.13
 4 0 -3 1.78 2.44
 -4 0 3 -2.02 10.16
 4 0 -3 -0.14 1.79
 4 0 -2 8581.64 380.58
 -4 0 1 0.96 1.62
 -4 0 0 2235.44 99.96
 -4 0 -1 -0.38 3.74
 -4 0 -2 9999 445.93
 -4 0 -3 1.72 5.96
 4 0 3 0.9 9.26
 4 0 4 1885.96 77.88
 4 0 4 1649.83 76.14
 4 0 5 0.73 2.24
 -4 0 -5 1.98 4.75
 4 0 5 0.25 1.33
 4 0 5 3.8 3.74
 4 0 5 1.28 1.35
 4 0 5 -0.12 1.58
 4 0 5 1.41 1.23
 4 0 5 2.48 9.48
 4 0 5 1.75 10.4
 4 0 5 1.97 4.06
 4 0 5 3.57 3.66
 4 0 6 448.39 21.66
 4 0 6 467.35 33.88
 4 0 6 457.54 20.96
 -4 0 -6 405.62 27.12
 4 0 6 411.65 19.9
 4 0 6 392.83 21.16
 4 0 6 413.45 19.95
 4 0 6 409.21 19.89
 4 0 6 408.25 19.91
 4 0 6 484.64 23.02
 4 0 6 452.22 20.19
 4 0 6 403.28 35.45
 4 0 6 453.69 21.53
 4 0 7 -0.52 2.08
 4 0 7 -0.98 2.3
 4 0 7 0.18 2.48
 4 0 7 -0.72 4.48
 4 0 7 -3.27 11.9
 4 0 7 4.48 4.19
 4 0 7 1.21 2.31
 4 0 7 -0.24 2.14
 4 0 8 42.27 3.46
 4 0 8 39.26 3.7
 4 0 8 36.88 3.4
 4 0 8 35.59 3.45
 4 0 9 -0.29 2
 -4 2 9 3.87 2.62
 -4 -2 9 8.82 2.08
 -4 -2 9 6.56 2.64
 -4 -2 9 1.58 2.97
 -4 2 8 1.35 2.15
 -4 -2 8 2.68 1.5
 -4 -2 8 5.34 2.12
 -4 -2 8 3.49 3.2
 -4 -2 8 1.62 2.36
 -4 -2 8 1.67 2.03
 -4 2 8 -0.61 4.2
 -4 -2 7 17.72 2.79
 -4 2 7 22.94 3.03
 -4 2 7 15.94 5.85
 -4 -2 7 18.99 2.47
 -4 2 7 17.52 2.68
 -4 -2 7 18.92 4
 -4 -2 7 23.11 3.46
 -4 -2 7 19.2 3
 -4 -2 7 19.36 2.69
 -4 2 7 14.13 13.73
 -4 -2 7 9.42 12.17
 -4 -2 7 18.32 2.67
 -4 2 7 24.94 3.22
 -4 2 7 20.56 6.83
 -4 2 7 15.68 16.16
 -4 -2 7 16.08 2.58
 -4 2 7 30.56 6.79
 -4 2 6 2.16 2.18
 -4 -2 6 1.41 2.02
 -4 -2 6 1.38 1.81
 -4 -2 6 2.18 2.04
 -4 2 6 2.31 2.37
 -4 -2 6 4.37 2.28
 -4 2 6 8.3 6.31
 -4 2 6 -1.34 16.4
 -4 -2 6 1.92 1.67
 -4 2 6 1.98 1.89
 -4 -2 6 5.09 5.76
 -4 2 6 2.27 2.33
 -4 -2 6 0.64 2.15
 -4 2 6 -9.62 14.7
 -4 -2 6 -12.61 15.16
 -4 -2 6 2.88 2.5
 -4 2 6 0.37 2.22
 -4 2 6 1.78 4.96
 -4 -2 6 2.74 5.04
 -4 -2 5 200.59 10.13
 -4 2 5 193.24 10.15
 -4 -2 5 210.3 10.26
 -4 2 5 208.94 10.35
 -4 2 5 203.29 10.25
 -4 -2 5 212.1 24.22
 -4 2 5 212.92 10.28
 -4 -2 5 209.78 10.25
 -4 -2 5 231.18 12.52
 -4 -2 5 205.52 10.55
 -4 -2 5 211.13 13.34
 -4 2 5 208.05 13.45
 -4 -2 5 242.65 12.71
 -4 -2 5 194.56 10.29
 -4 -2 5 215.91 10.37
 -4 2 5 221.79 10.61
 4 2 -4 55.12 7.61
 -4 2 4 44.37 3.02
 -4 -2 4 46.08 2.96
 -4 -2 4 41.04 5.32
 -4 2 4 42.4 2.99
 -4 2 4 54.32 5.7
 -4 -2 4 45.55 5.78
 4 -2 -3 213.76 13.27
 -4 -2 3 242.75 20.62
 4 -2 -3 221.08 11.94
 4 -2 -2 41.73 3.51
 -4 -2 2 48.04 7.78
 4 -2 -2 45.68 5.06
 -4 -2 2 44.75 8.53
 -4 -2 2 45.32 9.3
 -4 2 1 966.71 46.23
 -4 -2 1 1061.2 49.72
 -4 2 0 58.29 4.83
 -4 -2 0 73.61 5
 -4 -2 0 72.2 7.65
 4 -2 0 85.39 7.96
 4 -2 1 162.63 12.99
 -4 -2 -1 173.29 9.96
 4 -2 2 93.7 10.87
 -4 -2 -2 83.96 6.8
 4 -2 2 79.88 8.54
 4 -2 2 68.78 9.13
 4 -2 3 -2.28 9.2
 4 2 3 0.9 1.29
 -4 -2 -3 3.9 4.11
 -4 2 -3 -2.31 4.68
 4 -2 4 109.57 8.47
 4 2 4 130.57 8.09
 4 2 4 172.74 8.21
 4 -2 4 176 7.94
 4 2 4 206.39 10.33
 4 -2 4 225.58 10.58
 4 -2 4 190.77 9.5
 4 -2 5 6.73 2.59
 4 2 5 6.52 3.94
 4 -2 5 7.33 3.7
 4 -2 5 7.3 1.78
 4 -2 5 6.97 1.73
 4 -2 5 7.74 1.63
 4 2 5 6.61 1.82
 4 2 5 6.33 1.59
 4 -2 5 2.79 2.31
 4 2 5 4.75 12.04
 -4 2 -5 7.2 6.63
 -4 -2 -5 6.39 4.58
 4 -2 5 -1.27 9.24
 4 -2 5 6.73 1.37
 4 2 5 6.66 2.28
 4 -2 5 7.62 1.62
 4 -2 5 2.45 4.23
 4 -2 5 7.32 3.71
 4 -2 6 4.61 1.83
 4 2 6 4.66 2.14
 4 -2 6 5.43 1.94
 4 -2 6 7.43 2.18
 4 -2 6 4.55 1.63
 4 2 6 24.16 13.19
 4 2 6 5.66 5.38
 4 2 6 6 2.17
 4 -2 6 6.9 2.17
 4 -2 6 4.13 2.49
 -4 2 -6 0.9 6.74
 -4 -2 -6 5.21 4.03
 4 -2 6 7.13 3.08
 4 -2 6 5.03 1.85
 4 -2 6 1.52 10.82
 4 2 6 19.67 13.46
 4 -2 6 8.24 4.25
 4 2 6 4.08 4.34
 4 2 6 7.14 2.69
 4 2 7 2.22 5.03
 4 2 7 4.76 12.93
 4 -2 7 -0.58 2.24
 4 2 7 0.3 2.26
 4 -2 7 0.94 3.36
 4 2 7 -0.73 2.86
 4 -2 7 -1.57 9.42
 4 2 7 -3.36 11.11
 4 -2 7 0.16 2.29
 4 -2 7 -2.6 2.35
 4 2 7 2.45 2.6
 4 -2 7 -0.23 2.03
 4 -2 7 0.85 2.09
 4 2 7 -0.6 4.09
 4 -2 7 -0.31 1.8
 4 2 7 -0.72 4.87
 4 2 8 -1.14 3.84
 4 -2 8 0.57 2.34
 4 -2 8 1.76 2.25
 4 2 8 1.23 2.08
 4 -2 8 1.1 2.48
 4 2 8 -2.12 3.37
 4 2 8 1.76 2.2
 4 2 8 3 2.06
 4 -2 8 1.22 1.94
 4 2 9 1.61 2.08
 4 2 9 1.31 1.87
 4 -2 9 1.81 1.88
 4 -2 9 0.45 2.08
 -4 -4 9 8.57 2.39
 -4 4 9 12.19 2.23
 -4 -4 9 14.73 2.06
 -4 -4 8 197.01 9.86
 -4 -4 8 219.25 9.71
 -4 -4 8 212.63 9.74
 -4 -4 8 172.45 10.28
 -4 4 8 201.87 11.56
 -4 -4 8 170.66 9.2
 -4 -4 8 158.4 11.35
 -4 4 8 210.71 11.65
 -4 4 8 123.78 11.5
 -4 -4 7 149.99 8.36
 -4 -4 7 143.67 7.98
 -4 4 7 130.22 11.34
 -4 -4 7 151.57 8.11
 -4 4 7 183.81 11.52
 -4 -4 7 135.77 8.01
 -4 4 7 160.34 8.4
 -4 -4 7 156.15 8.37
 -4 -4 7 159.89 8.64
 -4 -4 6 154.17 10.14
 -4 -4 6 167.86 8.71
 -4 4 6 170.88 12.42
 -4 -4 6 142.14 22.45
 -4 4 6 208.6 26.22
 -4 -4 6 156.6 8.83
 -4 -4 6 176.68 12.06
 -4 -4 6 151.12 8.74
 -4 -4 6 193.55 9.36
 -4 -4 6 162.13 8.62
 -4 4 6 154.2 8.77
 -4 -4 6 152.96 8.5
 -4 4 6 165.67 8.68
 -4 4 6 188.43 8.98
 -4 -4 5 168.1 10.09
 -4 -4 5 134.64 7.22
 -4 4 5 135.03 10.82
 -4 -4 5 135.25 7.05
 -4 4 5 135.73 7.11
 -4 4 5 131.72 7.22
 -4 -4 5 139.39 8.44
 -4 -4 5 134.91 20.24
 -4 -4 5 135.85 9.95
 -4 4 5 137.86 7.32
 -4 4 5 135.38 7.45
 -4 -4 5 126.01 7.36
 -4 -4 5 134.25 7.18
 -4 -4 5 134.62 7.09
 -4 4 5 130.43 7.39
 -4 -4 5 152.45 7.66
 -4 -4 5 139.76 7.17
 -4 -4 5 118.21 7.28
 -4 4 4 165.09 11.22
 -4 4 4 152.01 8.04
 -4 -4 4 160.18 7.96
 -4 4 4 148.14 8.1
 -4 -4 4 146.56 19.67
 -4 -4 4 178.03 10.39
 -4 -4 4 187.93 9.25
 -4 -4 3 469.08 21.61
 -4 4 3 473.75 21.73
 -4 -4 3 483.19 21.89
 -4 -4 3 524.44 23.5
 -4 4 3 454.65 21.71
 -4 -4 2 2074.4 98.02
 -4 -4 2 1987.94 89.42
 -4 -4 2 2162.11 89.37
 -4 -4 2 2112.69 97.36
 4 -4 -2 1874.01 92.4
 -4 -4 2 2065.08 99.07
 -4 -4 2 1904.72 88.14
 4 -4 -1 836.63 42.95
 -4 -4 1 901.31 48.43
 -4 -4 1 918.02 46.74
 4 -4 0 1791.26 84.88
 -4 4 0 1867.71 83.72
 4 -4 0 1851.55 88.8
 -4 -4 0 1791.46 88.53
 4 -4 1 2094.32 99.93
 -4 4 -1 1996.31 92.75
 4 -4 1 2209.91 98.9
 -4 -4 -1 2069.34 94.39
 4 -4 1 2054.9 94.07
 4 -4 2 4348.23 201.78
 4 -4 2 4501.7 194.69
 4 -4 2 4259.7 196.19
 4 -4 2 4369.46 195.12
 4 -4 2 4306.18 195.41
 4 -4 2 4328.31 201.59
 4 -4 2 4500.45 204.52
 -4 -4 -2 4321.07 197.86
 4 -4 3 946.55 44.61
 4 -4 3 1027.06 44.19
 4 4 3 946.18 43.67
 4 -4 4 160.28 7.9
 4 -4 4 131.78 8.33
 -4 4 -4 153.97 12.93
 -4 -4 -4 150.53 11.64
 4 4 4 127.67 7.03
 4 -4 4 163.16 18.62
 4 4 4 120.07 7.4
 4 -4 4 145.44 8.59
 4 -4 4 130.24 6.94
 4 -4 4 126.44 7.36
 4 4 4 145.9 9.73
 4 -4 4 156.49 7.83
 4 -4 5 179.13 8.7
 4 -4 5 148.57 9.26
 4 4 5 156.71 10.53
 4 -4 5 146.21 7.66
 4 -4 5 137.45 7.37
 4 4 5 134.6 7.43
 4 -4 5 135.09 9.37
 4 4 5 151.88 7.55
 4 4 5 139.68 7.73
 4 4 5 143.9 7.75
 -4 4 -5 111.86 14.24
 -4 -4 -5 141.49 12.56
 4 -4 5 173.67 8.55
 -4 -4 -5 138.61 7.37
 4 -4 5 176.29 20.56
 4 -4 5 137.21 7.56
 4 -4 5 140.32 7.52
 4 4 6 372.42 29.88
 4 -4 6 306.91 29.12
 4 -4 6 309.12 14.53
 4 4 6 319.23 14.64
 4 4 6 290.07 14.72
 -4 4 -6 315.13 24.89
 4 4 6 306.45 17.63
 4 -4 6 289.38 16.27
 4 -4 6 357.2 16
 4 4 6 271.38 14.74
 4 -4 6 292.47 14.7
 4 -4 6 308.05 14.85
 4 -4 6 324.89 15.49
 4 -4 6 276.89 14.42
 4 4 7 64.57 7.25
 4 -4 7 103.56 6.62
 4 -4 7 89.73 5.72
 4 -4 7 76.67 5.12
 4 -4 7 79.98 4.98
 4 4 7 81.61 5.31
 4 4 7 82.53 5.12
 4 4 7 79.6 7.26
 4 -4 7 89.8 5.51
 4 4 7 78.41 5.42
 4 4 7 77.08 7.03
 4 4 8 34.06 4.16
 4 -4 8 36.37 4.3
 4 -4 8 40.87 3.37
 4 -4 8 38.49 3.49
 4 4 8 35.87 4.55
 4 -4 8 39.78 3.47
 4 4 8 36.91 3.01
 4 4 8 38 3.23
 -4 -4 -9 1.42 1.38
 4 4 9 1.34 1.9
 4 -4 9 9.29 1.83
 4 -4 9 8.75 1.73
 -4 6 8 5.31 3.38
 -4 6 8 8.01 3.97
 -4 -6 8 23.69 2.03
 -4 -6 8 21.43 2.58
 -4 -6 8 18.31 2.15
 -4 6 8 17.54 4.18
 4 -6 -8 11.64 2.31
 -4 -6 8 7.26 2.96
 -4 -6 8 14.63 3.55
 -4 6 7 0.19 5.23
 -4 -6 7 0.59 1.64
 -4 -6 7 -2.83 3.7
 -4 6 7 1.11 1.7
 -4 -6 7 -0.18 1.96
 -4 -6 7 1.27 2.29
 -4 -6 7 -3.6 4.54
 -4 6 7 2.54 4.52
 -4 -6 7 -0.63 2
 -4 -6 7 1.41 1.68
 -4 6 6 62 4.08
 -4 -6 6 43.41 3.65
 -4 6 6 41.39 3.78
 -4 -6 6 39.97 3.98
 -4 -6 6 40.39 5.06
 -4 -6 6 46.41 3.72
 -4 6 6 37.05 6.92
 -4 -6 6 42.53 4.03
 -4 -6 6 42.38 3.4
 -4 -6 6 41.71 3.57
 -4 -6 6 44.32 7.01
 -4 -6 6 26.65 13.33
 -4 -6 6 38.42 6.27
 -4 6 5 2.77 2.18
 -4 -6 5 0.49 2.4
 -4 -6 5 2.09 1.85
 -4 -6 5 1.15 1.68
 -4 -6 5 -5.33 5.85
 -4 -6 5 -0.11 2.06
 -4 -6 5 -3.6 13.5
 -4 6 5 1.8 2.58
 -4 6 5 3.74 2.33
 -4 -6 5 2.05 2.43
 -4 -6 5 1.73 3.57
 -4 6 5 -0.4 5.67
 -4 -6 5 0.58 1.4
 -4 -6 5 1.19 1.54
 -4 -6 5 3.25 5.06
 -4 -6 5 0.87 4.91
 -4 6 4 2.19 1.97
 -4 -6 4 -9.71 12.39
 -4 -6 4 -0.43 1.41
 -4 -6 4 1.63 11.84
 -4 -6 4 2.52 1.34
 -4 -6 4 2.15 2.17
 -4 -6 4 -0.64 3.39
 -4 -6 4 -0.44 3.84
 -4 6 4 1.7 2.24
 -4 6 4 1.79 1.92
 -4 -6 4 1.45 1.63
 -4 -6 4 -0.11 2.22
 -4 -6 4 0.25 4.31
 -4 -6 4 3.21 4.71
 -4 -6 4 0.58 1.58
 -4 -6 4 2.06 1.85
 -4 -6 4 4.08 4.84
 -4 -6 3 131.04 7.25
 -4 -6 3 182.11 18.88
 -4 -6 3 160.24 20.16
 -4 -6 3 158.93 8.33
 -4 -6 3 118.93 6.98
 -4 6 3 122.63 7
 -4 -6 3 110.91 16.36
 -4 -6 3 132.12 9.45
 -4 -6 3 132.28 8.87
 -4 -6 3 136.5 7.14
 -4 -6 3 139.18 7.05
 4 -6 -3 131.09 12.42
 4 -6 -3 129.65 7.12
 -4 -6 3 145.54 8.95
 -4 -6 3 133.48 6.92
 -4 -6 3 123.48 7.08
 -4 -6 2 39.81 2.95
 -4 -6 2 42.59 3.02
 4 -6 -2 37.43 2.98
 4 -6 -2 41.97 6.76
 -4 -6 2 44.88 11.64
 -4 -6 2 43.29 5.42
 -4 -6 2 47.38 5
 -4 -6 1 11.61 3.31
 4 -6 -1 12.97 7.42
 -4 -6 1 11.31 1.71
 4 -6 -1 11.16 1.83
 -4 -6 1 8.87 1.75
 -4 -6 1 12.02 1.73
 4 -6 0 339.12 16.91
 -4 -6 0 347.42 16.84
 -4 -6 0 346.37 16.85
 -4 -6 0 356.12 18.15
 4 -6 0 408.61 18.37
 -4 -6 0 369.29 16.6
 -4 -6 -1 118.69 6.34
 4 -6 1 116.96 6.41
 -4 -6 -1 119.87 6.48
 4 -6 1 116.55 9.44
 4 -6 1 137.21 14.63
 -4 -6 -1 118.13 6.05
 4 -6 1 141.45 7.97
 -4 -6 -1 102.02 13.93
 -4 6 -1 107.9 7.16
 4 -6 2 6.99 3.18
 4 -6 2 3.64 6.48
 4 -6 2 7.52 3.94
 4 -6 2 9.82 1.77
 -4 -6 -2 8.13 1.61
 4 -6 2 12.78 9.39
 4 -6 2 7.02 1.45
 4 -6 3 5.02 8.39
 4 -6 3 6.57 9.35
 4 -6 3 2.27 2.07
 -4 -6 -3 3.55 3.32
 4 6 3 1.95 1.62
 4 6 3 0.76 1.9
 4 -6 3 1.69 3.09
 4 -6 3 2.31 3.8
 4 -6 3 9.89 7.04
 4 -6 3 1.37 1.35
 4 -6 3 0.89 2.51
 4 -6 3 1.64 2
 4 6 3 2.5 1.38
 4 -6 3 5.79 3.7
 4 -6 3 2.1 1.54
 4 -6 3 2.15 1.11
 4 -6 4 5.44 4.47
 4 -6 4 0.76 3.33
 4 -6 4 1.04 2.43
 4 -6 4 -0.85 3.1
 4 -6 4 1.11 9.73
 4 -6 4 0.67 1.72
 4 6 4 4.72 1.98
 4 -6 4 1.31 1.2
 4 -6 4 1.48 1.73
 4 -6 4 0.51 4.18
 4 6 4 0.51 2.32
 4 6 4 2.06 1.87
 4 -6 4 1.99 1.48
 4 -6 4 -1.48 10.43
 -4 -6 -4 -3.5 4.1
 4 6 5 -0.17 2.18
 4 -6 5 1.08 1.74
 -4 6 -5 -0.88 6.7
 -4 -6 -5 -1.27 3.94
 4 6 5 0.59 2.52
 4 6 5 1.09 1.99
 4 -6 5 -0.18 4.01
 4 -6 5 0.09 1.78
 4 -6 5 3.12 3.12
 4 -6 5 -0.62 3.76
 4 -6 5 -0.99 4.42
 4 -6 5 -1.04 1.65
 4 -6 5 1.06 2.38
 4 -6 5 -1.57 10.11
 4 6 5 2.21 4.49
 4 -6 6 -1.52 4.01
 4 -6 6 -0.64 3.27
 4 6 6 1.75 2.06
 4 6 6 0.89 4.05
 4 -6 6 -1.79 2.12
 4 -6 6 0.7 1.7
 4 -6 6 -0.45 2.56
 4 6 6 -1.42 2.69
 4 -6 6 -1.88 4.23
 4 6 6 0.19 2.21
 4 -6 7 -2.19 2.8
 4 6 7 2.69 2.55
 4 6 7 2.15 2
 4 6 7 2.5 2.19
 4 -6 7 2.7 2.29
 4 6 7 1.62 3.31
 4 -6 7 1.27 1.93
 4 -6 7 1.84 3.38
 4 6 7 2.05 4.36
 4 -6 8 4.12 1.77
 4 6 8 4.32 2.79
 4 -6 8 2.58 2.46
 4 6 8 3.96 2.51
 4 -6 8 3.23 1.84
 4 -6 8 2.18 1.97
 -4 -6 -8 1.79 1.92
 -4 8 7 52.29 5.47
 -4 -8 7 74.23 3.92
 -4 -8 7 75.26 3.81
 -4 8 7 53.38 5.53
 4 -8 -7 47.71 4.08
 -4 -8 7 73.95 4
 -4 8 7 65.79 4.12
 -4 -8 6 2.31 1.16
 -4 8 6 3.85 1.94
 -4 -8 6 5.39 4.38
 -4 8 6 3.58 4.12
 -4 -8 6 1.61 1.4
 4 -8 -6 2.16 2.45
 -4 -8 6 2.69 1.77
 -4 -8 6 2.21 1.61
 -4 -8 6 -1.23 3.99
 -4 8 5 338.72 15.78
 -4 -8 5 322.47 15.39
 -4 8 5 292.23 18.57
 -4 -8 5 301.27 15.11
 -4 -8 5 341.97 17.36
 -4 -8 5 302.8 17.47
 -4 -8 5 283.45 17.54
 4 -8 -5 311.04 16.15
 -4 -8 5 337.24 15.88
 -4 -8 5 325.94 15.02
 -4 -8 5 277.69 15.07
 -4 -8 5 325.98 15.25
 -4 -8 4 193.04 9.68
 -4 -8 4 180.51 22.81
 -4 -8 4 196.68 10.19
 -4 -8 4 172.22 9.31
 -4 -8 4 189.2 11.53
 -4 8 4 194.47 9.97
 4 -8 -4 174.42 10.3
 -4 -8 4 178.43 10.53
 -4 -8 4 169.67 9.43
 -4 -8 4 179.74 9.45
 4 -8 -4 170.8 21.24
 4 -8 -3 652.24 33.96
 -4 -8 3 785.37 35.83
 -4 -8 3 746.81 34.06
 4 -8 -3 784.55 34.75
 4 -8 -3 733.15 34.78
 -4 -8 3 759.64 34.97
 -4 -8 3 740.73 34.27
 -4 -8 3 707.07 34.11
 -4 8 3 749.83 34.36
 -4 -8 3 867.53 50.54
 -4 -8 3 796.16 34.67
 -4 -8 3 787.54 34.38
 -4 -8 3 742.81 35.99
 -4 -8 3 723.81 48.06
 4 -8 -3 663.26 48.48
 -4 -8 2 36.94 2.83
 4 -8 -2 28.09 2.62
 -4 -8 2 32.84 3.41
 -4 -8 2 42.31 11.9
 4 -8 -2 31.24 3.22
 4 -8 -2 30.25 3.55
 -4 -8 2 32.68 4.49
 -4 -8 2 32.82 2.81
 -4 8 2 30.6 2.9
 -4 -8 2 34.17 3.08
 4 -8 -2 29.18 3.03
 -4 -8 2 30.64 2.8
 -4 -8 2 29.76 2.67
 -4 -8 2 33.77 2.94
 -4 -8 2 29.1 2.67
 -4 -8 2 39.11 4.77
 -4 -8 2 23.05 9.89
 4 -8 -2 29.4 11
 -4 -8 1 584.35 26.22
 4 -8 -1 524.02 26.1
 -4 8 1 564.98 26.11
 -4 -8 1 542.5 26.35
 4 -8 -1 564.9 26.49
 -4 -8 1 524.16 27.61
 -4 -8 1 566.68 26.96
 4 -8 -1 606.87 28.15
 -4 -8 1 624.09 28.04
 4 -8 -1 597.08 26.67
 -4 -8 1 564.41 26.12
 -4 -8 1 544.96 25.97
 4 -8 -1 575.84 28.03
 4 -8 -1 579.41 39.47
 -4 -8 1 570.88 27.91
 -4 -8 1 564.28 26.15
 4 -8 -1 559.68 26.59
 -4 -8 0 136.85 17.22
 -4 -8 0 161.87 10.08
 4 -8 0 184.28 19.22
 4 -8 0 165.67 10.24
 4 -8 0 162.57 8.73
 -4 -8 0 154.18 8.58
 4 -8 0 156.98 8.7
 4 -8 0 179.12 10.33
 -4 -8 0 164.07 9.58
 -4 -8 0 178.28 10.31
 -4 -8 0 154.35 8.28
 -4 -8 0 151.97 8.22
 -4 -8 0 166.47 8.4
 4 -8 0 161.64 8.49
 -4 -8 -1 1816.49 80.54
 4 -8 1 1769.27 79.01
 4 -8 1 1908.64 80.52
 -4 -8 -1 1801.07 79.92
 4 -8 1 1752.29 79.22
 -4 -8 -1 1775.25 79.09
 4 8 1 1697.06 78.78
 -4 -8 -1 1729.18 80.5
 4 -8 1 1892.62 80.82
 -4 -8 -1 1646.45 92.07
 4 -8 1 1583.61 78.77
 4 -8 1 1803.48 80.42
 -4 -8 -1 1798.91 78.9
 4 -8 1 1787.29 79.19
 -4 -8 -2 6.11 3.46
 4 -8 2 2.5 2.57
 -4 -8 -2 1.61 1.81
 4 -8 2 0.97 1.76
 4 -8 2 1.33 2.21
 4 -8 2 4.83 7.68
 4 -8 2 1.42 3.55
 -4 -8 -2 0.97 1.51
 -4 -8 -2 -2.62 9.11
 4 -8 2 2.38 9.87
 4 8 2 3.77 1.85
 4 -8 2 0.9 1.65
 4 -8 3 708.09 46.86
 4 -8 3 687.13 32.47
 4 -8 3 707.88 33.14
 4 -8 3 727.88 33.05
 4 8 3 735.13 33.06
 -4 -8 -3 699.75 32.72
 4 -8 3 715.53 46.13
 4 -8 3 746.17 34.48
 4 8 3 670.11 32.66
 4 -8 3 730.69 34.26
 4 -8 3 823.72 33.69
 -4 -8 -3 731.69 34.1
 4 -8 3 669.83 32.77
 -4 -8 -3 633.04 46.33
 -4 -8 -4 5.79 8.41
 -4 -8 -4 4.91 1.55
 4 -8 4 9.38 4.38
 4 -8 4 6.38 9.56
 4 -8 4 7.95 1.8
 4 8 4 5.87 2.25
 4 8 4 5.97 2.4
 4 -8 4 11.99 2.93
 4 -8 4 6.91 2.76
 -4 -8 -4 5.67 3.74
 4 8 5 229.1 11.78
 4 -8 5 239.97 11.39
 4 -8 5 232.06 11.21
 4 -8 5 214.12 12.72
 4 8 5 209.68 13.88
 4 8 5 215.45 11.28
 -4 -8 -5 208.27 12.4
 4 -8 5 197.65 12.77
 4 -8 6 15.57 2.82
 4 8 6 19.48 3.96
 4 -8 6 16.54 2.15
 4 8 6 13.34 2.42
 4 -8 6 16.04 3.68
 -4 -8 -6 14.02 3.08
 4 -8 7 61.66 4.05
 4 8 7 46.34 4.66
 4 8 7 55.28 3.9
 4 8 7 50.41 4.65
 -4 -8 -7 43.82 3.98
 4 -8 7 71.4 3.75
 4 -8 7 76.67 3.84
 4 8 7 55.42 4.54
 4 -10 -6 2.35 1.85
 -4 10 6 -0.72 2.56
 -4 -10 6 1 2.5
 4 -10 -6 -2.86 2.46
 4 -10 -6 0.09 1.25
 -4 10 6 1.74 1.47
 -4 10 5 1.59 1.69
 -4 -10 5 -0.16 3.03
 -4 10 5 1.67 1.79
 -4 -10 5 0.14 3.18
 -4 -10 5 -0.78 1.26
 -4 -10 5 1.32 2
 -4 10 5 5.36 3.42
 4 -10 -5 2.43 2.6
 4 -10 -5 1.91 1.78
 4 -10 -5 2.23 3.18
 4 -10 -4 8.14 2.38
 4 -10 -4 9.19 3.32
 -4 -10 4 9.49 3.73
 -4 -10 4 5.06 1.55
 -4 10 3 3.8 2.01
 4 -10 -3 -0.23 3.21
 -4 -10 3 2.14 3.45
 -4 -10 3 0.97 1.6
 -4 -10 3 3.26 2.42
 4 -10 -3 0.85 2.24
 -4 -10 3 0.66 3.06
 4 -10 -3 2.82 3.76
 -4 -10 3 -0.74 4
 -4 -10 3 0.92 1.46
 4 -10 -2 51.43 6.12
 -4 -10 2 54.2 5.11
 4 -10 -2 53.01 4.35
 -4 -10 2 55.81 3.92
 4 -10 -2 41.37 11.31
 4 -10 -2 49.69 5.59
 -4 10 2 58.48 4.12
 -4 -10 2 45.22 12.94
 -4 -10 2 61.23 4.49
 -4 -10 2 56.88 5.85
 4 -10 -2 61.27 4.72
 -4 -10 2 36.57 11.26
 -4 -10 2 53.28 5.55
 -4 -10 1 3.9 8.6
 -4 -10 1 1.24 11.28
 -4 -10 1 5.12 1.79
 4 -10 -1 2.73 6.93
 4 -10 -1 4.46 3.99
 -4 -10 1 3.12 3.64
 -4 -10 1 4.01 2.24
 4 -10 0 8.83 2.85
 4 -10 0 11.39 4.22
 -4 -10 0 10.2 4.02
 -4 -10 0 8.65 3.61
 -4 -10 0 8.19 2.1
 -4 -10 0 7.76 1.9
 4 -10 1 6.41 7.57
 -4 -10 -1 8.58 2.02
 4 -10 1 3.78 10.09
 4 -10 1 8.52 2.79
 -4 -10 -1 10.46 4.11
 -4 -10 -1 6.5 7.04
 4 -10 1 7 2.33
 4 -10 2 11.53 4.36
 4 10 2 6.27 2.1
 4 -10 2 11.3 3.72
 4 -10 2 7.49 7.95
 -4 -10 -2 9.85 1.92
 4 -10 2 19.85 10.53
 -4 -10 -2 6.41 3.34
 4 -10 2 11.28 2.67
 -4 -10 -2 7.2 4.05
 4 -10 2 11.39 2.47
 -4 -10 -2 3.92 6.94
 -4 -10 -2 12.58 3.66
 4 -10 2 12.95 2.73
 4 -10 2 12.73 2.92
 4 10 3 19.1 2.37
 4 -10 3 26.08 4.47
 4 10 3 22.19 2.79
 -4 -10 -3 20.28 3.97
 -4 -10 -3 21.45 2.42
 -4 -10 -3 16.53 3.52
 -4 -10 -3 18.92 4.34
 4 -10 3 22.87 2.87
 4 -10 3 26.16 3.31
 4 -10 3 20.88 3.03
 4 -10 3 24.21 4.11
 4 -10 3 18.21 2.67
 -4 -10 -4 67.02 5.94
 4 -10 4 79.22 6.18
 4 -10 4 87.68 5.4
 4 -10 4 74.34 6.15
 -4 -10 -4 80.57 4.7
 4 -10 4 81.94 4.52
 -4 -10 -4 64.7 6.18
 4 10 4 81.46 7.15
 4 -10 5 10.33 3.02
 4 10 5 13.97 2.19
 4 -10 5 13.9 1.62
 -4 -10 -5 13.01 2.56
 -4 -10 -5 7.71 2.85
 -4 -10 -5 11.06 2.46
 4 10 5 11.21 3.31
 4 -10 5 13.74 3.08
 4 -10 5 14.26 2.25
 -4 -10 -6 1.09 1.52
 -4 -10 -6 -1.35 1.88
 4 10 6 0.71 1.51
 4 -10 6 0.18 1.54
 4 -10 6 1.01 0.96
 4 10 6 2.79 2.68
 4 -12 -4 18.75 2.66
 -4 12 4 24.4 2.36
 -4 -12 4 28.1 2.89
 -4 12 4 25.02 1.99
 -4 -12 3 135.58 7.43
 -4 -12 3 143.97 6.9
 4 -12 -3 131.03 7.54
 -4 12 3 136.11 6.53
 -4 -12 3 144 7.63
 -4 -12 3 137.12 6.95
 4 -12 -3 114.46 7.35
 -4 -12 2 96.58 5.21
 -4 -12 2 96.51 6.11
 -4 -12 2 90.03 5.41
 4 -12 -2 74.49 4.81
 4 -12 -2 77.64 5.81
 -4 -12 2 93.96 6.1
 4 -12 -2 87.26 6.01
 -4 -12 1 218.75 11.22
 4 -12 -1 200.1 10.66
 -4 -12 1 239.31 12.04
 4 -12 -1 228.54 11.94
 -4 -12 1 218.49 10.85
 -4 -12 1 244.56 11.95
 4 -12 0 72.86 4.77
 4 -12 0 62.08 4.27
 -4 -12 0 74.57 4.99
 4 -12 0 70.33 5.44
 -4 -12 0 72.86 5.45
 4 -12 0 77.98 4.68
 4 12 1 164.86 8.12
 4 -12 1 169.53 8.55
 4 -12 1 157.71 9.07
 -4 -12 -1 153.33 9.04
 4 -12 1 170.08 8.35
 4 -12 1 158.79 9.04
 -4 -12 -1 148.17 8.49
 4 -12 1 138.4 7.84
 -4 -12 -2 42.89 3.9
 4 -12 2 45.79 3.26
 -4 -12 -2 52.29 4.39
 4 -12 2 50.15 4.33
 -4 -12 -2 48.87 4.38
 4 12 2 48.95 3.42
 4 -12 2 53.67 3.6
 4 -12 3 112.33 5.37
 4 -12 3 101.71 5.93
 -4 -12 -3 75.88 5.39
 -4 -12 -3 83.13 5.83
 -4 -12 -3 88.97 5.83
 4 12 3 109.57 5.3
 4 -12 3 89.53 5.84
 4 12 3 80.52 6.37
 4 12 4 45.16 2.73
 4 -12 4 44.96 3.15
 4 -12 4 42.71 2.55
 -5 -1 9 27.07 2.62
 -5 -1 9 21.71 3.41
 -5 1 9 26.83 3.28
 -5 -1 8 18.67 2.37
 -5 1 8 22.85 2.84
 -5 -1 8 20.19 2.82
 -5 1 7 1.87 10.84
 -5 -1 7 21.84 12.8
 -5 -1 7 5.35 2.48
 -5 1 7 1.77 2.39
 -5 -1 7 6.99 2.69
 -5 1 7 0.29 2.03
 -5 1 7 2.24 2.35
 -5 -1 7 2.96 2.4
 -5 -1 7 11.43 5.72
 -5 -1 7 3.33 2.17
 -5 1 7 8.26 5.52
 -5 -1 7 3.28 2.23
 -5 1 7 3.04 2.5
 -5 -1 7 5.43 2.16
 -5 1 7 -9.34 14.08
 -5 1 7 -3.76 5.85
 -5 -1 6 172.57 9.56
 -5 1 6 187.1 9.69
 -5 1 6 188.92 9.71
 -5 -1 6 185.16 9.64
 -5 -1 6 188.54 9.61
 -5 1 6 183.7 9.61
 -5 -1 6 202.74 10.01
 -5 1 6 190.98 9.76
 -5 -1 6 195.59 9.82
 -5 1 6 201.04 9.86
 -5 1 6 199.4 12.29
 -5 1 6 245.55 25.35
 -5 -1 6 191.7 24.35
 -5 1 6 176.76 24.05
 -5 -1 6 186.95 9.88
 -5 1 6 194.39 12.92
 -5 -1 6 192.84 12.81
 -5 1 6 159.11 9.95
 -5 -1 6 206.44 12.24
 -5 -1 6 166.48 9.86
 -5 1 6 211.01 12.24
 -5 1 6 192.19 9.97
 -5 -1 6 196.71 9.89
 -5 -1 5 213.98 10.69
 -5 1 5 227.52 10.77
 -5 1 5 262.7 12.84
 -5 1 5 269.62 22.75
 -5 -1 5 250.89 12.69
 -5 -1 5 254.94 23.07
 -5 -1 5 207.84 10.71
 -5 1 5 208.51 10.68
 -5 1 5 213.13 10.69
 -5 1 5 259.27 24.9
 -5 -1 5 240.32 24.06
 -5 -1 5 204.57 10.76
 -5 1 5 230.81 11.04
 -5 -1 5 244.6 11.02
 -5 1 5 216.61 10.79
 -5 -1 5 235.8 13.48
 -5 1 5 231.35 13.71
 -5 -1 5 236.09 12.6
 -5 -1 5 197.96 11.09
 -5 -1 4 1684.31 78.61
 -5 1 4 1790.75 78.7
 -5 -1 4 1866.83 80.6
 -5 1 4 2001.3 80.79
 -5 1 4 1707.41 78.73
 5 1 -3 33.09 4.73
 5 -1 -3 37.07 3.12
 5 -1 -3 37.13 4.35
 5 1 -3 30.78 2.39
 -5 -1 3 34.01 9.93
 -5 -1 3 35.9 10.73
 -5 -1 2 1423.74 64.03
 -5 -1 2 1511.81 62.55
 -5 -1 2 1372.95 59.3
 -5 1 2 1472.62 60.67
 -5 1 1 1048.31 51.43
 -5 -1 1 1098.42 51.91
 -5 -1 1 1141.56 52.92
 -5 -1 1 1199.91 52.18
 5 -1 0 239.91 12.3
 -5 -1 0 223.91 12.13
 -5 -1 0 238.19 11.81
 -5 -1 -1 251.74 13.43
 5 -1 1 241.26 13.09
 5 -1 1 269.17 14.61
 5 -1 2 2442.79 108.68
 5 -1 2 2384.59 106.98
 -5 1 -2 2372.48 106.24
 -5 -1 -2 2138.25 106.39
 5 -1 3 323.8 22.29
 -5 1 -3 282.84 19.05
 -5 -1 -3 315.98 19.3
 5 -1 3 329.54 21.16
 5 1 4 185.13 10.08
 5 -1 4 191.73 10.01
 5 1 4 168.44 8.59
 5 1 4 159.38 8.33
 5 -1 4 164.37 8.25
 -5 -1 -5 95.96 10.67
 -5 1 -5 117.52 12.75
 5 1 5 91.23 5.38
 5 -1 5 96.44 6.38
 5 1 5 96.33 15.89
 5 -1 5 109.23 15.19
 5 1 5 103.35 6.17
 5 -1 5 106.46 6.14
 5 -1 5 93.92 5.26
 5 1 5 93.63 5.29
 5 1 5 97.31 5.3
 5 -1 5 94.61 5.37
 5 -1 5 92.24 5.4
 5 -1 5 101.91 7.49
 5 1 5 116 7.67
 5 -1 5 106.19 14.49
 5 1 5 123.35 16.1
 5 1 5 104.67 7.21
 5 -1 5 97.94 6.86
 5 -1 5 92.98 6.62
 5 1 6 116.13 8.33
 5 -1 6 109.93 8.12
 5 -1 6 117.29 8.98
 5 1 6 113.54 8.92
 5 -1 6 133.63 6.84
 -5 -1 -6 115.54 12.45
 -5 1 -6 114.48 13.54
 5 1 6 120.66 6.66
 5 -1 6 96.18 7.22
 5 1 6 127.7 19.6
 5 -1 6 111.21 17.61
 5 -1 6 118.9 6.49
 5 -1 6 118.31 6.44
 5 1 6 116.61 6.44
 5 1 6 114.34 6.48
 5 -1 6 137.08 7.74
 5 1 6 122.86 8.6
 5 1 6 116.46 17.96
 5 1 6 106.72 6.25
 5 -1 6 115.54 6.48
 5 1 7 50.73 6.05
 5 1 7 50.47 14.54
 5 1 7 47.52 6.13
 5 -1 7 58.54 4.38
 5 1 7 41.41 4.49
 5 1 7 67.41 15.22
 5 -1 7 56.49 13.92
 5 1 7 47.85 5.75
 5 -1 7 55.03 3.85
 5 1 7 57.87 4.24
 5 1 7 51.96 3.87
 5 -1 7 62.26 4.08
 5 -1 7 47.3 3.76
 5 1 7 62.06 4.2
 5 -1 7 59.48 4.17
 5 1 8 46.89 5.65
 5 -1 8 60.8 4.07
 5 -1 8 64.35 4.3
 5 1 8 65.02 4.36
 5 1 8 61.26 4.29
 5 -1 8 52.55 4.32
 5 -1 8 61.73 4.65
 5 1 8 57.42 4.43
 5 -1 8 59.34 4.35
 5 1 9 0.06 1.62
 5 1 9 0.55 1.74
 5 -1 9 0.69 1.47
 5 -1 9 3.43 2.08
 5 1 9 -0.13 1.81
 -5 3 9 11.22 2.43
 -5 -3 9 14.62 2.22
 -5 -3 9 11.29 2.66
 -5 -3 8 0.42 2.27
 -5 -3 8 1.92 2.12
 -5 -3 8 1.52 1.38
 -5 3 8 -0.82 3.95
 -5 3 8 0.66 4.67
 -5 -3 8 1.89 1.89
 -5 -3 8 -0.6 1.65
 -5 3 8 3.18 4.58
 -5 -3 8 3.98 3.44
 -5 3 7 238.4 27.14
 -5 3 7 225.21 13.65
 -5 3 7 201.43 14.02
 -5 -3 7 205.39 12.25
 -5 -3 7 236.03 11.47
 -5 -3 7 235.63 11.25
 -5 -3 7 214.23 10.95
 -5 -3 7 190.88 10.89
 -5 3 7 243.97 11.3
 -5 -3 7 208.75 11.16
 -5 -3 7 193.84 24.73
 -5 3 7 188.49 25.92
 -5 3 7 251.09 13.84
 -5 -3 7 184.18 10.89
 -5 -3 6 3.09 2.16
 -5 3 6 3.81 4.56
 -5 -3 6 2.38 1.95
 -5 3 6 2.57 2.54
 -5 3 6 2.89 6.24
 -5 3 6 3.89 16.4
 -5 3 6 2.98 2.24
 -5 -3 6 -1.04 2
 -5 3 6 0.21 1.88
 -5 -3 6 4.06 3.28
 -5 -3 6 1.11 2.13
 -5 -3 6 2.08 1.68
 -5 3 6 3.93 1.82
 -5 -3 6 1.71 12.05
 -5 -3 6 1.72 2.64
 -5 -3 6 2.4 2.3
 -5 3 5 307.63 14.46
 -5 -3 5 288.71 14.1
 -5 3 5 286.52 14.12
 -5 3 5 298.13 14.21
 -5 -3 5 309.96 15.19
 -5 -3 5 277.1 14.17
 -5 -3 5 311.5 14.51
 -5 3 5 295.9 14.2
 -5 3 5 285.92 14.35
 -5 -3 5 292.71 14.21
 -5 3 5 314.46 17.19
 -5 -3 5 333.29 29.33
 -5 -3 5 273.76 14.39
 -5 3 5 311.88 14.6
 -5 -3 5 311.33 14.33
 -5 -3 5 294.71 14.25
 -5 -3 5 355.38 16.37
 -5 3 4 64.59 3.9
 -5 -3 4 60.51 3.65
 5 3 -4 63.31 8
 -5 3 4 61.29 6.43
 -5 -3 4 63.54 5.8
 -5 3 4 63.14 3.88
 -5 -3 4 62.45 13.93
 -5 3 3 522.65 23.55
 5 -3 -3 545.14 28.01
 -5 -3 3 558.68 32.71
 -5 -3 3 535.6 23.67
 5 -3 -3 440.68 24.96
 -5 -3 3 539.44 24.82
 -5 -3 3 544.72 34.07
 -5 3 3 524.89 23.64
 -5 3 3 494.15 23.54
 -5 -3 2 201.19 15.6
 5 -3 -2 194.08 12.99
 -5 -3 2 197.13 15.79
 -5 -3 2 192.56 16.88
 -5 -3 1 1195.63 59.26
 -5 3 1 1206.55 56.89
 -5 -3 1 1262.93 61.17
 -5 -3 0 905.61 46.41
 5 -3 0 1031.92 47.31
 -5 3 0 883.04 43.92
 -5 -3 0 964.67 44.06
 -5 -3 -1 2602.09 115.87
 5 -3 1 2442.41 118.89
 5 -3 2 336.82 22.37
 5 -3 2 318.73 19.87
 -5 -3 -2 327.2 18.19
 5 -3 2 302.69 20.29
 5 -3 3 650.87 35.63
 5 -3 3 570.3 28.57
 5 3 3 616.76 28.11
 -5 -3 -3 692.72 32.86
 5 -3 3 628.21 28.73
 5 -3 3 707.3 38.73
 5 -3 4 7.62 2.4
 5 3 4 12.08 3.78
 5 -3 4 11.48 3.22
 -5 3 -4 11.22 6
 -5 -3 -4 15.18 4.73
 5 3 4 11.72 2.12
 5 -3 4 12.56 8.75
 5 -3 5 645.49 29.24
 -5 3 -5 669.07 38.72
 -5 -3 -5 661.91 36.38
 5 3 5 616.06 29.09
 5 3 5 621.09 29.21
 5 3 5 615.92 28.99
 5 -3 5 633.01 29.03
 5 -3 5 514.28 29.75
 5 3 5 726.79 31.83
 5 -3 5 763.83 30.18
 5 -3 5 688.09 30.39
 5 -3 5 669.28 43.53
 5 3 6 8.74 5.24
 5 3 6 -7.88 14.22
 5 -3 6 3.01 2.2
 5 -3 6 2.76 3.07
 5 -3 6 4.24 2.09
 5 3 6 3.23 2.19
 -5 3 -6 5.47 7.55
 -5 -3 -6 6.9 4.85
 5 -3 6 1.89 2.52
 5 -3 6 3.24 1.85
 5 -3 6 2.91 1.87
 5 3 6 3.94 2.12
 5 -3 6 -1.46 9.65
 5 3 6 -9.65 12.99
 5 3 6 3.47 4.31
 5 -3 6 2.78 1.85
 5 3 6 0.78 2.78
 5 -3 7 26.75 2.95
 5 3 7 30.51 3.04
 5 -3 7 33.28 3.48
 5 3 7 33.29 3.55
 5 -3 7 28.09 2.88
 5 3 7 24.11 5.13
 5 -3 7 17.95 3.09
 5 3 7 28.8 3.26
 5 -3 7 24.97 2.58
 5 -3 7 31.6 2.85
 5 3 7 21.91 5
 5 -3 7 28.82 3.89
 5 3 7 32.2 5.5
 5 3 8 20.99 2.97
 5 -3 8 41.87 3.66
 5 -3 8 40.78 3.46
 5 -3 8 34.41 3.53
 5 -3 8 42.89 3.1
 5 3 8 38.06 3.19
 5 3 8 38.3 3.38
 5 3 8 22.76 4.27
 5 3 8 25.49 4.23
 5 3 9 30.82 2.5
 5 -3 9 26.56 2.59
 5 -3 9 28.62 2.41
 -5 -5 9 4.87 1.5
 -5 5 8 14.4 4.06
 -5 -5 8 19.65 2.22
 -5 -5 8 16.17 2.66
 -5 -5 8 18.1 2.34
 -5 5 8 18.33 4.63
 -5 -5 8 9.88 3.66
 -5 -5 8 12.84 3.42
 -5 5 8 23.17 4.74
 -5 -5 8 15.57 1.88
 -5 5 7 0.66 4.58
 -5 -5 7 3.32 2.06
 -5 -5 7 2.03 4.31
 -5 -5 6 36.2 3.15
 -5 -5 6 17.16 12.17
 -5 -5 6 49.61 6.73
 -5 -5 6 34.1 3.39
 -5 -5 6 35.14 3.32
 -5 -5 6 37.33 3.92
 -5 -5 6 40.48 3.62
 -5 -5 6 28.35 4.44
 -5 5 6 42.92 3.77
 -5 5 6 34.02 3.36
 -5 -5 5 18.84 2.48
 -5 -5 5 19.94 2.88
 -5 5 5 21.11 5.55
 -5 5 5 22.93 2.41
 -5 -5 5 32.24 12.82
 -5 -5 5 18.74 2.35
 -5 -5 5 21.24 2.12
 -5 -5 5 20.68 5.65
 -5 5 5 20.28 3.02
 -5 -5 5 15.76 4.65
 -5 5 5 21.44 2.65
 -5 -5 5 19.93 2.99
 -5 -5 5 17.46 2.58
 -5 -5 5 19.53 5.56
 -5 5 5 23.06 2.77
 -5 5 4 762.18 36.24
 -5 5 4 814.02 36.46
 -5 -5 4 778.83 36.25
 -5 -5 4 956.37 52.4
 -5 -5 4 792.04 36.62
 -5 -5 4 794.62 36.22
 -5 -5 4 881.08 38.65
 -5 -5 4 907.1 37.61
 -5 5 4 757.77 36.13
 -5 5 4 779.97 36.64
 -5 -5 4 829.64 36.64
 -5 -5 4 812.06 37.11
 -5 -5 4 840.76 36.62
 -5 -5 4 757.27 36.22
 -5 -5 4 788.1 36.33
 -5 -5 4 938.62 38.32
 -5 -5 4 820.18 51.93
 -5 -5 3 22.13 2.29
 5 -5 -3 20.61 5.48
 -5 -5 3 24.09 10.51
 -5 5 3 21.78 2.03
 -5 -5 3 24.66 8.9
 -5 -5 3 26.09 4.52
 -5 -5 3 25.09 4.16
 -5 -5 3 23.32 11.17
 -5 -5 2 73.57 4.25
 -5 -5 2 69.8 4.17
 5 -5 -2 72.19 4.28
 -5 -5 2 79.17 6.42
 -5 -5 2 77.62 5.94
 -5 -5 1 940.95 44.53
 -5 -5 1 1013.14 45.72
 5 -5 -1 1010.42 49.87
 -5 -5 1 1046.06 44.53
 -5 -5 1 965.14 52.33
 5 -5 -1 957.25 53.8
 -5 -5 1 950.83 45.47
 -5 -5 0 2535.2 114.26
 5 -5 0 2687.04 115.25
 -5 -5 0 2354.5 121.59
 5 -5 0 2712.46 123.48
 -5 -5 0 2537.55 114.28
 -5 -5 0 2517.02 115.01
 5 -5 0 2831.29 119.3
 -5 5 -1 16.77 2.77
 5 -5 1 18.43 4.43
 -5 -5 -1 15.82 2.12
 -5 -5 -1 24.05 8.39
 5 -5 1 15.65 3.34
 5 -5 1 23.04 7.62
 5 -5 1 35.84 4.61
 -5 -5 -1 16.48 1.98
 5 -5 2 1379.95 64
 -5 -5 -2 1321.69 61.2
 5 -5 2 1340.08 61.38
 5 -5 2 1398.44 62.11
 5 -5 2 1383.93 62.53
 -5 -5 -2 1425.35 61.48
 -5 -5 -3 8.62 4.24
 5 -5 3 6.55 9.05
 5 -5 3 10.51 8.5
 5 5 3 8.71 1.55
 5 -5 3 11.4 2.19
 5 -5 3 9.85 1.56
 5 -5 3 11.43 3.8
 5 -5 3 12.02 5.9
 5 -5 3 17.24 3.13
 5 5 4 431.48 22.66
 5 -5 4 463.8 22.23
 5 5 4 531.53 25.05
 5 -5 4 478.74 22.69
 5 -5 4 489.42 22.33
 5 5 4 435.85 22
 5 -5 4 592.13 23.7
 5 -5 4 454.45 23.23
 -5 -5 -4 485.47 28.55
 5 5 4 465.46 22.21
 -5 5 -4 579.99 30.29
 5 5 4 481.74 22.54
 -5 -5 -4 481.62 22.31
 5 -5 4 498.68 23.68
 5 -5 4 514.36 24.3
 5 -5 4 536.98 36.71
 5 -5 4 579.07 23.28
 5 5 5 23.83 4.81
 5 -5 5 27.27 2.75
 -5 -5 -5 12.65 5.38
 -5 5 -5 31.52 8.52
 5 5 5 22.72 3.09
 5 5 5 22.05 2.71
 5 -5 5 32.63 4.12
 5 -5 5 22.83 11.37
 5 -5 5 20.68 4.18
 5 -5 5 21.2 4.82
 5 -5 5 26.01 3.1
 5 -5 5 23.94 2.52
 5 -5 5 23.83 4.44
 5 -5 5 24.23 2.47
 5 -5 5 21.93 2.24
 5 5 6 93.57 5.96
 -5 5 -6 79.99 12.61
 5 -5 6 89.74 5.63
 5 5 6 90.76 5.89
 5 -5 6 106.61 7.1
 5 -5 6 84.58 7.1
 5 -5 6 87.46 15.84
 5 5 6 101.59 5.89
 5 -5 6 85.05 5.26
 5 -5 6 104.41 5.91
 5 5 7 8.96 2.11
 5 5 7 11.25 3.84
 5 -5 7 7.15 3.63
 5 5 8 18.83 2.47
 5 5 8 14.23 3.04
 5 -5 8 22.99 2.58
 5 5 8 5.14 2.86
 5 -5 8 14.89 3.07
 5 5 8 12.19 2.06
 5 -5 8 25.01 2.65
 5 -5 8 19.26 2.68
 5 5 8 14.38 3.24
 -5 7 8 4.75 2.52
 -5 7 8 6.94 2.68
 -5 -7 8 5.56 1.72
 -5 7 8 2.2 1.39
 -5 7 7 25.98 2.68
 -5 -7 7 34.29 2.64
 -5 -7 7 27 3.1
 -5 -7 7 33.15 2.47
 -5 -7 7 30.05 2.67
 -5 7 7 18.62 4.54
 -5 -7 7 22.56 4.3
 -5 7 7 26.31 4.89
 5 -7 -7 17.57 2.95
 -5 -7 6 37.83 3.36
 -5 -7 6 43.48 5.85
 -5 7 6 41.46 6.2
 -5 -7 6 41.32 5.93
 -5 -7 6 41.65 3.31
 -5 7 6 43.58 3.62
 -5 -7 6 40.66 3.17
 -5 -7 5 317.14 30.84
 -5 -7 5 301.57 14.65
 -5 -7 5 289.44 14.77
 -5 -7 5 295.1 14.4
 5 -7 -5 307.13 15.69
 -5 -7 5 313.07 16.58
 -5 -7 5 298.19 14.38
 -5 -7 5 265.4 14.37
 -5 -7 5 301.02 14.45
 -5 -7 5 303.45 14.26
 -5 -7 5 334.36 15.16
 -5 7 5 311.12 14.99
 -5 -7 4 10.9 4.52
 -5 -7 4 11.93 5.13
 -5 -7 4 14.9 4.34
 5 -7 -4 9.96 3.22
 -5 7 4 13.53 2.56
 -5 -7 4 12.6 2.19
 -5 -7 4 12.93 1.99
 -5 -7 4 11.27 4.48
 5 -7 -4 11.59 2.24
 -5 -7 4 26.38 12.68
 -5 -7 4 14.07 1.8
 -5 -7 4 11.52 4.59
 -5 -7 4 12.13 2.44
 -5 -7 4 17.56 12.22
 -5 -7 4 13.06 2.12
 -5 -7 4 13.35 2.94
 5 -7 -3 322.56 16.72
 -5 -7 3 389.43 29.68
 -5 -7 3 375.58 17.34
 5 -7 -3 361.85 17.02
 -5 -7 3 365.2 16.83
 -5 -7 3 385.31 18.07
 5 -7 -3 351.93 17.61
 -5 -7 3 355.63 28.58
 -5 -7 3 373.68 19.18
 -5 -7 3 379.26 18.79
 -5 -7 3 347.71 17.09
 -5 -7 3 339.45 16.78
 -5 -7 3 389.2 18.57
 -5 -7 3 369.77 17.13
 -5 -7 3 341 17.04
 -5 7 3 322.03 16.95
 5 -7 -3 373.97 17.36
 -5 -7 2 170.12 18.07
 5 -7 -2 133.27 7.54
 -5 -7 2 144.31 7.57
 5 -7 -2 135.04 7.9
 -5 -7 2 140.97 8.46
 -5 -7 2 147.07 8.99
 -5 -7 2 169.57 17.55
 -5 -7 2 134.31 7.32
 -5 -7 2 144.69 7.61
 5 -7 -2 129.38 16.77
 -5 -7 2 148.33 7.51
 -5 -7 2 142.25 7.33
 5 -7 -2 142.47 7.79
 5 -7 -2 141.37 13.35
 -5 -7 2 144.81 7.31
 5 -7 -2 123.92 7.16
 -5 7 2 134.41 7.34
 -5 -7 2 151.86 7.58
 -5 -7 2 143.63 7.3
 -5 -7 1 1591.19 73.61
 -5 -7 1 1644.58 73.83
 -5 -7 1 1660.2 73.62
 5 -7 -1 1512.26 73.55
 5 -7 -1 1519.5 85.88
 -5 -7 1 1674.7 73.6
 -5 -7 1 1732.51 75.12
 5 -7 -1 1707.78 75.16
 -5 -7 1 1821.48 75.11
 -5 -7 1 1646.25 73.84
 5 -7 -1 1676.29 73.97
 -5 -7 1 1609.9 73.6
 5 -7 -1 1742.93 81.12
 5 -7 0 310.43 15.81
 5 -7 0 369.93 17.49
 -5 -7 0 308.03 24.9
 -5 -7 0 341.3 15.68
 5 -7 0 361.55 26.47
 -5 -7 0 341.03 17.18
 5 -7 0 321.42 16.07
 -5 -7 0 337.84 16.04
 5 -7 0 345.36 17.3
 -5 -7 0 361.98 17.32
 -5 -7 0 354.53 16.8
 -5 -7 0 308.68 15.7
 5 -7 0 356.09 21.52
 5 -7 1 309.63 14.42
 -5 -7 -1 257.49 21.85
 5 -7 1 295.05 17.5
 5 -7 1 260.84 12.82
 5 -7 1 232.34 12.55
 -5 -7 -1 269.77 12.81
 5 -7 1 261.01 12.93
 5 7 1 241.99 12.53
 -5 -7 -1 288.49 13.72
 -5 -7 -1 278.73 14.24
 5 -7 1 294.41 14.22
 -5 -7 -1 245.72 12.47
 -5 -7 -2 129.38 7.69
 5 -7 2 117.58 6.55
 5 -7 2 114.35 14.04
 5 -7 2 130.28 7.95
 -5 -7 -2 116.6 6.27
 5 -7 2 111.87 6.64
 5 -7 2 147.42 16.43
 5 -7 2 113.23 6.24
 5 -7 2 122.66 6.66
 -5 -7 -2 122.89 6.55
 -5 -7 -2 92.48 14.05
 5 -7 2 120.56 6.5
 5 7 2 112.8 6.52
 5 7 3 530.72 25.18
 5 -7 3 586.9 37.48
 5 -7 3 537.26 25.51
 -5 -7 -3 504.36 37.87
 5 -7 3 532.52 35.91
 5 -7 3 567.9 26.63
 5 -7 3 566.14 27.16
 5 -7 3 538.13 25.22
 -5 -7 -3 613.97 26.77
 5 7 3 502.43 24.84
 5 -7 3 519.17 25.04
 5 -7 3 538.47 24.91
 5 7 3 539.15 25.42
 5 -7 3 549.95 26.4
 5 -7 3 662.29 26.45
 5 -7 3 546.97 25.36
 -5 -7 -4 136.1 9.05
 5 7 4 128.44 7.25
 5 7 4 148.62 7.75
 5 -7 4 149.19 7.27
 5 -7 4 167.91 8.67
 5 -7 4 131.58 8.83
 5 -7 4 134.89 8.81
 5 -7 4 129.72 9.47
 5 -7 4 131.31 7.89
 5 -7 4 141.47 7.32
 5 -7 4 124.42 16.91
 -5 -7 -4 126.77 7.1
 5 7 4 110.52 7.5
 5 -7 5 39.32 5.46
 5 -7 5 37.85 5.01
 5 7 5 34.36 5.76
 5 -7 5 49.84 3.43
 5 -7 5 48.47 4.66
 5 -7 5 42.34 3.51
 5 7 5 41.59 3.76
 -5 7 -5 42.21 9.2
 5 7 5 49.53 3.95
 5 -7 5 25.94 11.29
 5 -7 5 38.09 5.17
 5 -7 6 8.3 3.67
 5 7 6 8.69 4.09
 5 7 7 74.56 6.02
 5 7 7 87.2 5.32
 5 7 7 55.6 5.88
 5 -7 7 82.89 6.02
 5 -7 7 99.26 5.17
 5 7 7 94.09 5.03
 5 -7 7 82.89 5.32
 5 -7 7 107.18 5.32
 -5 -7 -7 61.05 5.26
 5 -7 8 4.35 1.36
 5 7 8 4.04 1.63
 5 -7 8 5.37 1.34
 -5 -7 -8 0.84 1.19
 -5 9 7 10.12 2.61
 -5 9 7 12.35 1.57
 -5 9 7 5.79 2.47
 5 -9 -7 9.25 2.16
 -5 9 6 43.19 3.15
 5 -9 -6 30.27 3.01
 -5 9 6 35.27 4.47
 -5 -9 6 37.2 2.62
 -5 -9 6 42.85 4.34
 -5 -9 5 115.52 8.12
 -5 9 5 123.51 7.05
 -5 9 5 115.23 8.98
 -5 -9 5 113.86 6.23
 5 -9 -5 101.33 6.69
 -5 -9 5 113.13 6.12
 -5 -9 4 114.97 6.6
 -5 -9 4 86.97 5.48
 -5 -9 4 95.49 7.47
 -5 -9 4 97.9 5.69
 -5 9 4 108.87 6.23
 5 -9 -4 91.61 6.23
 -5 -9 4 100.09 6.83
 -5 -9 4 97.78 7.67
 -5 -9 3 31.46 4.44
 5 -9 -3 31.09 3.54
 5 -9 -3 33.72 5.24
 -5 -9 3 33.82 2.88
 -5 -9 3 35.56 3.03
 -5 9 3 34.99 3.28
 5 -9 -3 39.89 11.4
 -5 -9 3 19.63 9.33
 -5 -9 3 39.93 5.23
 -5 -9 3 32.75 11.74
 -5 -9 3 36.36 3.8
 -5 -9 2 175.32 9.11
 -5 -9 2 147.88 8.86
 -5 -9 2 178.9 9.17
 -5 9 2 175.46 9.18
 -5 -9 2 192.82 10.85
 -5 -9 2 146.21 18.73
 -5 -9 2 166.1 10.74
 -5 -9 2 190 9.59
 -5 -9 2 171.46 19.89
 5 -9 -2 181.37 9.52
 5 -9 -2 177.4 9.61
 5 -9 -2 160.42 10.91
 -5 -9 2 168.76 10.1
 5 -9 -2 161.42 19.78
 5 -9 -2 167.2 10.87
 5 -9 -2 184.16 9.84
 5 -9 -1 187.78 11.1
 5 -9 -1 159.62 19.75
 5 -9 -1 172.56 9.7
 -5 -9 1 184.89 9.29
 -5 -9 1 170.92 9.4
 -5 -9 1 173.74 9.48
 5 -9 -1 178.19 9.65
 -5 -9 1 162.43 10.15
 5 -9 -1 168.15 10.97
 -5 -9 1 177.72 9.21
 -5 -9 1 174.74 10.68
 5 -9 0 115.15 7
 -5 -9 0 107.42 6.42
 -5 -9 0 109.38 6.61
 5 -9 0 121.34 7.05
 -5 -9 0 117.13 6.85
 5 -9 0 113.86 6.88
 5 -9 0 107.97 8.28
 -5 -9 0 108.23 8.07
 -5 -9 0 127.66 6.55
 -5 -9 0 106.94 8.02
 5 -9 0 114.13 15.91
 5 -9 0 129.91 8.53
 -5 -9 0 106.37 15.09
 5 9 1 222.71 11.12
 -5 -9 -1 227.64 21.63
 -5 -9 -1 211.87 12.59
 5 -9 1 224.53 12.69
 5 -9 1 211.37 21.42
 -5 -9 -1 234.52 12.95
 -5 -9 -1 221.2 12.23
 5 -9 1 214.97 11.37
 5 -9 1 220.81 11.59
 5 -9 1 226.86 11.57
 5 -9 1 201.27 11.1
 -5 -9 -1 226.84 11.18
 5 -9 2 86.11 5.08
 5 -9 2 92.6 5.98
 5 -9 2 98.85 14.96
 5 -9 2 87.91 5.82
 5 9 2 88.6 5.62
 -5 -9 -2 95.12 15.03
 -5 -9 -2 86.84 7.24
 -5 -9 -2 90.67 5.48
 5 -9 2 90.57 7.26
 5 -9 2 106.09 6.61
 5 -9 2 90.85 5.76
 -5 -9 -2 82.3 7.39
 -5 -9 -2 101.09 6.84
 5 -9 2 88.9 5.72
 5 -9 2 93.25 7.2
 5 -9 2 112.02 15.35
 5 -9 3 121.43 16.16
 -5 -9 -3 125.61 7.25
 -5 -9 -3 111.47 8.98
 5 -9 3 129.5 7.42
 -5 -9 -3 130.31 8.49
 5 -9 3 131.97 8.82
 5 -9 3 138.19 8.22
 5 -9 3 148.08 8
 5 -9 3 127.39 7
 5 -9 3 133.35 17.65
 -5 -9 -3 132.1 16.94
 5 9 3 145.4 7.74
 5 9 4 93.02 5.62
 5 -9 4 86.36 6.67
 5 9 4 67.66 5.32
 -5 -9 -4 82.65 6.23
 -5 -9 -4 80.72 4.97
 5 -9 4 98.36 6.06
 5 -9 4 83.38 6.7
 5 -9 4 88.21 5
 5 -9 4 80.9 5.78
 5 9 5 32.81 3.12
 5 9 5 23.17 4.39
 5 -9 5 27.97 3.4
 5 -9 5 29.8 4
 5 -9 5 30.87 2.58
 -5 -9 -5 23.22 3.4
 5 -9 5 20.89 4.06
 5 9 6 0.29 1.86
 5 9 6 0.48 2.56
 5 -9 6 2.02 1.89
 5 -9 6 1.26 1.4
 5 -9 6 0.1 2.6
 -5 -9 -6 1.39 2
 -5 -9 -6 0.47 2.29
 5 -9 7 5.43 1.22
 5 -9 7 6.45 1.15
 5 9 7 3.53 1.98
 -5 -9 -7 2.55 1.22
 -5 -9 -7 3.69 1.44
 5 9 7 7.38 1.73
 5 -11 -5 11.38 2.15
 -5 11 5 12.67 1.74
 -5 11 5 7.82 1.85
 5 -11 -5 11.71 2.46
 -5 -11 5 12.86 2.5
 -5 11 5 12.22 2.57
 -5 11 4 129.2 6.48
 5 -11 -4 110.75 7.27
 -5 -11 4 114 7.33
 -5 -11 4 131.69 6.72
 5 -11 -4 95.98 7.21
 -5 -11 4 117.75 7.22
 -5 11 4 125.65 6.94
 -5 11 4 93.47 7.59
 5 -11 -3 13.93 3.18
 -5 -11 3 23.31 2.79
 -5 11 3 19.77 2.32
 -5 -11 3 16.34 3.06
 5 -11 -3 20.43 3.82
 -5 -11 3 20.57 3.7
 -5 -11 3 23.32 3.8
 5 -11 -2 240.31 12.93
 -5 -11 2 281.06 14.36
 5 -11 -2 268.81 14.47
 5 -11 -2 294.53 13.53
 5 -11 -1 93.01 6.9
 5 -11 -1 89.96 6.97
 -5 -11 1 94.95 6.51
 5 -11 -1 101.35 6.11
 -5 -11 1 92.69 6.95
 -5 -11 1 89.18 5.5
 -5 -11 1 87.19 6.8
 -5 -11 0 316.28 16.52
 -5 -11 0 319.64 17.11
 5 -11 0 338.17 17.23
 -5 -11 0 325.23 16.02
 5 -11 0 349.85 16.55
 -5 -11 -1 66.32 5.71
 5 -11 1 66.29 5.85
 5 -11 1 70.68 5.73
 -5 -11 -1 66 4.37
 5 -11 1 66.58 4.8
 -5 -11 -1 59.61 5.23
 -5 -11 -1 52.99 5.63
 5 11 2 156.91 8.18
 5 11 2 163.27 8.2
 5 -11 2 159.34 8.55
 -5 -11 -2 140.14 9.19
 5 -11 2 138.69 7.94
 5 -11 2 164.12 9.32
 5 -11 3 1.95 2.71
 5 -11 3 1.33 3.05
 5 11 3 1.09 1.69
 -5 -11 -3 3.72 2.59
 -5 -11 -3 4.35 1.54
 -5 -11 -3 -0.76 2.86
 5 11 3 2.13 1.85
 5 -11 3 5.48 2.08
 5 -11 4 68.76 4.02
 5 -11 4 58.69 4.54
 5 11 4 53.18 5
 5 -11 4 49.74 4.37
 5 11 4 66.14 4.03
 -5 -11 -4 48.05 4.41
 -5 -11 -4 49.63 4.05
 -5 -11 -4 50 4.22
 5 11 5 38.75 2.72
 5 -11 5 29.56 2.51
 5 -11 5 36.11 2.91
 -5 -11 -5 25.35 2.73
 -5 -13 3 8.12 1.69
 -5 13 3 7.72 1.44
 -5 -13 2 14.77 1.95
 -5 13 2 16.69 1.97
 -5 -13 2 16.81 2.28
 -5 -13 1 131.89 6.19
 5 -13 -1 116.85 6.12
 5 -13 -1 79.92 5.33
 5 13 -1 114.61 5.5
 -5 -13 1 100.8 5.68
 -5 13 1 97.79 5.64
 -5 -13 1 121.42 6.2
 5 -13 -1 117.18 6.06
 5 -13 0 1.63 1.22
 -5 -13 0 1.59 1.79
 -5 -13 0 2.62 1.73
 5 -13 0 1.96 1.75
 5 13 0 -0.06 1.06
 5 -13 0 1.94 2.16
 -5 -13 0 1.9 2.11
 -5 -13 -1 31.58 2.88
 -5 -13 -1 30.46 2.63
 5 -13 1 35.26 3.03
 5 -13 1 34.9 2.36
 -5 -13 -1 26.27 2.98
 5 13 1 32.77 2.41
 5 -13 2 8.13 1.3
 -5 -13 -2 7.04 1.88
 -5 -13 -2 10.04 1.74
 -5 -13 -3 15.44 1.53
 -6 0 9 0.94 2.53
 -6 0 9 3.3 1.78
 -6 0 8 94.79 5.59
 -6 0 8 89.4 5.33
 -6 0 7 0.72 2.17
 -6 0 7 -1.04 2.54
 -6 0 7 0.31 2.15
 -6 0 7 2.53 2.28
 -6 0 7 1 4.98
 -6 0 7 0.4 2.2
 -6 0 6 984.94 45.25
 -6 0 6 959.94 62.64
 -6 0 6 1032.45 45.15
 -6 0 6 968.8 45.01
 -6 0 6 964.78 44.97
 -6 0 6 1061.09 46.62
 -6 0 6 933.63 45.4
 -6 0 6 1168.17 60.96
 -6 0 6 1067.48 46.57
 -6 0 6 955.68 44.94
 -6 0 6 990.27 44.94
 -6 0 6 1024.22 47.88
 -6 0 5 0.34 1.69
 -6 0 5 1.82 11.72
 -6 0 5 -3.51 4.5
 -6 0 5 1.39 1.61
 -6 0 5 0.61 1.36
 -6 0 5 0.49 1.57
 -6 0 5 0.55 1.9
 -6 0 5 -0.28 1.67
 -6 0 5 -3.87 4.87
 -6 0 5 -2.03 2.2
 -6 0 5 -5.19 10.39
 -6 0 5 1.68 3.6
 -6 0 5 1.69 1.94
 -6 0 4 1149.02 53.68
 -6 0 4 1224.64 53.62
 -6 0 4 1218.16 55.21
 6 0 -3 -0.47 1.46
 -6 0 3 4.95 9.32
 6 0 -3 0.96 2.35
 -6 0 2 4152.54 160.47
 6 0 -2 3494.61 157.86
 -6 0 1 3.74 4.62
 -6 0 0 1313.01 59.62
 -6 0 -1 -1.66 3.7
 6 0 2 6548.02 289.03
 -6 0 -2 6357.64 289.54
 6 0 3 1.22 8.35
 -6 0 -3 -0.42 5.07
 6 0 4 1530.73 64.22
 6 0 4 1563.81 65.37
 6 0 5 -1.2 1.57
 6 0 5 -0.87 3.38
 -6 0 -5 0.72 5.69
 6 0 5 1.16 2.3
 6 0 5 0.42 1.89
 6 0 5 -0.54 1.24
 6 0 5 -0.41 1.32
 6 0 5 6.79 9.14
 6 0 5 -3.19 9.84
 6 0 5 -0.51 4.04
 6 0 5 2.45 3.23
 6 0 6 338.21 18.92
 6 0 6 384.37 29.6
 6 0 6 409.08 18.5
 6 0 6 367.95 17.71
 -6 0 -6 322.05 25.18
 6 0 6 349.53 31.42
 6 0 6 396.88 20.22
 6 0 6 369.07 18.91
 6 0 6 372.99 17.75
 6 0 6 359.75 17.69
 6 0 6 368.69 17.78
 6 0 6 363.14 18.95
 6 0 6 423.38 18.17
 6 0 7 1.63 2.27
 6 0 7 0.88 1.69
 6 0 7 -0.17 2.14
 6 0 7 -4.08 4.09
 6 0 7 0.5 2.57
 6 0 7 5.9 9.51
 6 0 7 -1.62 3.74
 6 0 7 -1.66 2.15
 6 0 8 154.56 8.3
 6 0 8 150.42 8.22
 6 0 8 154.79 8.62
 6 0 9 -0.32 1.65
 6 0 9 0.15 1.95
 -6 -2 9 2.86 2.52
 -6 2 9 2.75 2.34
 -6 -2 9 6.04 2.53
 -6 -2 9 4.69 1.96
 -6 -2 9 1.29 2.55
 -6 2 8 3.5 4.41
 -6 -2 8 1.49 1.61
 -6 2 8 1.35 3.58
 -6 -2 8 -1.32 2.17
 -6 -2 8 2.68 2.34
 -6 -2 8 2.25 1.53
 -6 -2 8 0.67 3.17
 -6 2 7 7.54 2.46
 -6 -2 7 3.11 2.11
 -6 2 7 5.72 5.53
 -6 -2 7 2.61 1.68
 -6 2 7 3.55 2.04
 -6 2 7 5.35 11.8
 -6 -2 7 8.42 11.71
 -6 -2 7 3.96 2.49
 -6 -2 7 1.95 2.7
 -6 2 7 1.64 4.48
 -6 2 7 2.89 2.64
 -6 2 7 2.6 5.39
 -6 -2 7 4.27 2.35
 -6 -2 7 2.12 3.23
 -6 -2 6 7.38 4.69
 -6 2 6 9.4 4.66
 -6 -2 6 9.52 2.17
 -6 2 6 8.44 2.48
 -6 2 6 6.37 5.57
 -6 2 6 2.35 13.27
 -6 -2 6 9.71 2.17
 -6 2 6 13.54 11.21
 -6 -2 6 9.66 11.33
 -6 -2 6 8.17 2.3
 -6 -2 6 9.16 2.47
 -6 -2 6 8.41 2.61
 -6 2 6 9.69 2.34
 -6 -2 6 6.81 2.16
 -6 -2 6 10.19 3.25
 -6 2 6 6.48 2.02
 -6 -2 6 8.5 1.89
 -6 2 6 8.6 3.01
 -6 -2 6 6.97 2.37
 -6 -2 5 132.99 6.98
 -6 2 5 161.29 18.66
 -6 2 5 126.45 6.99
 -6 -2 5 150.51 9.89
 -6 2 5 146.7 9.69
 -6 -2 5 129.41 6.92
 -6 2 5 122.28 6.88
 -6 2 5 130.66 7.02
 -6 -2 5 131 8.82
 -6 -2 5 124.3 7.37
 -6 -2 5 129.68 7.05
 -6 -2 5 150.05 8.94
 -6 2 5 133.22 7.24
 -6 -2 5 137.88 7.1
 -6 -2 5 142.77 7.3
 -6 2 5 142.55 7.34
 -6 -2 5 134.86 18.36
 -6 -2 4 43.2 2.97
 -6 2 4 48.35 3.14
 6 -2 -4 55.8 5.99
 -6 2 4 47.93 3.2
 -6 -2 4 45.7 4.82
 -6 2 4 48.18 5.17
 -6 -2 4 41.77 5.02
 -6 2 3 43.89 2.79
 -6 -2 3 33.61 10.43
 6 -2 -3 35.9 3.25
 -6 -2 3 41 2.78
 6 -2 -3 44.84 5.88
 -6 2 3 40.28 2.84
 -6 -2 2 1.21 4.69
 -6 -2 2 8.2 6.94
 -6 -2 2 3.47 1.42
 -6 2 2 -0.29 2.55
 -6 -2 2 6.94 6.2
 -6 -2 1 4.84 4.11
 -6 -2 1 2.1 4.98
 -6 -2 1 0.7 5.73
 -6 2 1 4.82 2.41
 -6 -2 0 194.29 12.17
 6 -2 0 185.15 12.2
 -6 -2 0 226.13 11.49
 6 -2 1 33.43 6.33
 6 -2 1 32.83 4.67
 -6 -2 -1 32.35 4.28
 6 -2 1 24.87 5.48
 -6 -2 -2 12.96 4.12
 6 -2 2 22.22 7.34
 6 -2 2 10.63 5.58
 6 -2 3 131.86 7.5
 6 -2 3 164.19 15.09
 -6 -2 -3 140.04 11.39
 -6 2 -3 157.96 11.96
 -6 2 -4 114.94 12.07
 -6 -2 -4 122.99 11.59
 6 -2 4 110.66 7.12
 6 2 4 128.33 6.77
 6 -2 4 159.53 8.37
 6 2 4 140.2 8.28
 6 -2 4 149.18 15.85
 6 -2 4 119.63 6.35
 6 2 5 2.53 1.48
 6 -2 5 3.62 1.53
 6 2 5 3.01 1.79
 6 -2 5 1.98 1.76
 6 -2 5 4.09 2.13
 6 2 5 -12.03 12.65
 6 -2 5 2.99 1.26
 -6 2 -5 -3.06 6.44
 -6 -2 -5 2.01 4.98
 6 -2 5 1.09 2.66
 6 -2 5 5.08 3.41
 6 -2 5 -1.19 3.93
 6 -2 5 6.99 9.49
 6 2 5 4.2 3.46
 6 -2 5 2.62 3.26
 6 2 5 5.67 2.31
 6 -2 6 11.13 2.03
 6 2 6 9.36 2.3
 6 2 6 7.13 2
 6 -2 6 9.41 2.1
 6 -2 6 7.56 2.57
 6 2 6 7.9 4.73
 6 2 6 25.96 12.71
 6 2 6 13.42 4.45
 6 -2 6 6.12 2.29
 -6 2 -6 7.72 6.87
 -6 -2 -6 11.35 5.4
 6 -2 6 10.96 3.08
 6 2 6 23.75 11.89
 6 -2 6 6.94 10.92
 6 -2 6 11.69 2.08
 6 2 6 8.21 4
 6 2 6 10.26 2.79
 6 2 7 2.13 11.72
 6 2 7 0.49 4.41
 6 2 7 -1.99 2.38
 6 -2 7 1.56 2.24
 6 2 7 1.13 4.17
 6 -2 7 -0.38 2.46
 6 2 7 0.46 2.86
 6 -2 7 -0.74 1.87
 6 2 7 -0.27 3.88
 6 2 7 -1.25 2.51
 6 -2 7 0.16 2.14
 6 -2 7 1.64 2.89
 6 -2 7 1.38 2.1
 6 -2 7 1.12 1.94
 6 -2 7 -0.1 1.83
 6 2 7 5.99 9.79
 6 -2 7 1.41 9.92
 6 -2 8 10.22 2.5
 6 2 8 12.14 2.62
 6 2 8 6.68 2.06
 6 -2 8 13.24 2.6
 6 -2 8 10.37 2.77
 6 2 8 9.01 2.41
 6 2 8 4.74 3.52
 6 -2 8 11.48 2.32
 6 2 8 8.43 2.4
 6 2 8 4.75 3.17
 6 -2 9 0.67 2.01
 6 -2 9 0.43 1.59
 6 2 9 0.42 1.57
 6 2 9 3.25 1.94
 -6 -4 9 8.83 2.4
 -6 4 9 9.76 2.02
 -6 -4 9 14.45 2.07
 -6 -4 8 32.61 3.21
 -6 -4 8 25.66 3.77
 -6 -4 8 32.77 2.98
 -6 -4 8 30.49 2.75
 -6 4 8 27.68 4.59
 -6 4 8 30.32 4.79
 -6 -4 8 23.77 2.45
 -6 -4 8 21.49 4.28
 -6 4 8 26.23 4.89
 -6 -4 7 113.61 6.81
 -6 4 7 119.26 10
 -6 -4 7 126.68 7.11
 -6 4 7 128.85 9.58
 -6 4 7 129.89 7.22
 -6 4 7 140.09 9.63
 -6 -4 7 115.97 7.09
 -6 -4 7 133.67 7.26
 -6 -4 7 133.62 7.49
 -6 -4 7 137.87 7.07
 -6 4 6 329.26 15.74
 -6 -4 6 302.4 15.59
 -6 -4 6 370.57 18.15
 -6 4 6 365.63 31.42
 -6 -4 6 334.03 15.67
 -6 -4 6 307.16 17.13
 -6 4 6 327.69 19
 -6 -4 6 312.65 15.84
 -6 4 6 305.18 15.77
 -6 -4 6 305.19 15.6
 -6 -4 6 348.96 15.86
 -6 -4 6 335.36 16.06
 -6 -4 6 335.04 31.43
 -6 -4 5 209.59 11.73
 -6 -4 5 193.25 9.81
 -6 4 5 206.98 12.87
 -6 4 5 176.88 9.63
 -6 4 5 190.45 9.8
 -6 4 5 200.28 10.03
 -6 -4 5 197.09 11.26
 -6 -4 5 181.19 22.03
 -6 4 5 197.6 9.84
 -6 4 5 194.79 10.07
 -6 -4 5 213.21 9.84
 -6 -4 5 194.82 10.03
 -6 -4 5 208.67 12.04
 -6 -4 5 196.55 10.12
 -6 -4 5 189.55 10.12
 -6 4 5 188.27 10.04
 -6 -4 5 189.6 9.76
 -6 -4 4 1575.26 78.17
 -6 -4 4 1481.37 64.06
 -6 4 4 1307.44 62.93
 -6 4 4 1379.74 63.31
 -6 -4 4 1402.12 63.42
 -6 4 4 1541.56 65.79
 -6 -4 4 1548.58 64.42
 -6 -4 4 1513.56 64.83
 -6 -4 4 1400.82 63.27
 -6 -4 4 1317.82 63.02
 -6 4 4 1455.47 63.34
 6 -4 -4 1476.18 69.68
 -6 4 4 1405.1 63.29
 -6 -4 4 1413.73 63.14
 -6 -4 4 1446.01 63.43
 -6 4 3 639.24 29.96
 -6 -4 3 731.99 31.16
 -6 -4 3 672.91 30.06
 -6 4 3 634.85 29.84
 -6 -4 2 2162.4 108.14
 -6 -4 2 2169.38 99.02
 -6 -4 2 2331.91 99.81
 -6 -4 2 2193.59 99.99
 -6 -4 2 2235.06 106.79
 -6 -4 2 2304.06 106.5
 6 -4 -2 2309.63 104.53
 -6 -4 1 1569.98 80.85
 6 -4 -1 1672.58 79.78
 -6 4 1 1794.51 79.01
 -6 -4 1 1661.83 82.89
 -6 4 0 2220.89 99.57
 6 -4 0 2330.87 103.61
 -6 4 -1 484.55 25.58
 -6 -4 -1 546.39 27
 6 -4 1 539.5 29.42
 6 -4 2 2467.52 104.56
 6 -4 2 2262.01 112.58
 -6 -4 -2 2515.11 108.76
 6 -4 2 2193.22 110.14
 6 -4 2 2307.63 104.57
 6 -4 2 2246.14 110.1
 6 -4 2 2232.56 104.84
 6 -4 3 854.42 39.59
 6 -4 3 892.91 40.33
 6 -4 3 868.29 40.34
 6 4 3 889.86 39.77
 -6 -4 -3 972.3 45.51
 6 4 4 236.29 13.25
 6 4 4 216.66 10.94
 6 -4 4 212.63 11.12
 6 -4 4 226.68 11.54
 6 4 4 232.08 11.7
 6 4 4 231.38 11.32
 6 -4 4 285.45 12.38
 6 -4 4 225.56 12.03
 -6 4 -4 266.47 18.28
 6 4 4 216.04 11.11
 -6 -4 -4 270.01 17.53
 6 -4 4 248.53 12.39
 -6 -4 -4 238.6 11.16
 6 -4 4 269.51 22.42
 6 -4 4 224.45 12.05
 -6 -4 -5 294.32 14.78
 6 -4 5 344.53 28.33
 -6 -4 -5 300.54 21.49
 -6 4 -5 283.99 22.65
 6 4 5 307.83 14.95
 6 4 5 320.06 15.15
 6 -4 5 310.68 14.78
 6 4 5 305.15 14.79
 6 -4 5 326.47 15.12
 6 4 5 332.73 17.49
 6 -4 5 302.08 15.92
 6 -4 5 342.55 16.04
 6 -4 5 295.58 15.83
 -6 4 -6 295.8 22.97
 6 4 6 286.67 14.35
 -6 -4 -6 231.68 20.19
 6 -4 6 291.7 14.36
 6 4 6 284.46 26.7
 6 4 6 277.8 15.88
 6 -4 6 291.24 26.97
 6 -4 6 275.9 14.1
 6 -4 6 329.79 14.78
 6 -4 6 292.69 14.11
 6 4 6 295.53 14.22
 6 -4 6 309.04 15.32
 6 -4 7 106.45 6.16
 6 -4 7 75.79 5.88
 6 4 7 93.01 5.9
 6 4 7 83.93 7.16
 6 4 7 73.18 6.81
 6 4 7 67.98 7.25
 6 -4 7 81.63 7.01
 6 -4 7 113.5 6.27
 6 -4 7 98.14 5.66
 6 4 7 94.48 5.76
 6 -4 7 90.99 5.33
 6 -4 7 95.08 6.13
 6 4 8 27.29 3.12
 6 4 8 32.03 3.91
 6 4 8 22.47 4.11
 6 -4 8 55.69 3.93
 6 4 8 49.24 3.37
 6 4 8 50.81 3.63
 6 -4 8 38.35 4.15
 6 -4 8 52.94 3.9
 6 -4 8 47.97 3.66
 -6 -4 -9 2.25 1.06
 6 4 9 2.29 1.3
 6 -4 9 4.46 1.4
 6 -4 9 2.44 1.26
 -6 -6 8 10.31 2.92
 -6 -6 8 8.71 2.23
 -6 -6 8 7.39 1.84
 -6 6 8 12.02 3.32
 -6 6 8 3.23 2.71
 6 -6 -8 4.68 1.75
 -6 -6 8 6.29 2.66
 -6 6 8 6.03 2.01
 -6 6 8 7.99 3.29
 -6 -6 7 2.51 1.65
 -6 -6 7 2.41 2.46
 -6 -6 7 3.31 1.97
 -6 6 7 4.58 4.35
 -6 6 7 2.22 1.78
 -6 6 7 -2.67 3.75
 -6 -6 7 0.81 1.72
 -6 -6 7 2.54 1.84
 -6 -6 7 6.25 3.88
 -6 -6 7 1.18 3.6
 -6 -6 6 10.67 2.09
 -6 -6 6 12.49 2.33
 -6 -6 6 17.3 3.07
 -6 -6 6 13.44 1.87
 -6 -6 6 6.83 1.91
 -6 6 6 13.31 2.46
 -6 6 6 14.86 4.93
 -6 -6 6 11.5 4.79
 -6 6 6 17.06 2.67
 -6 -6 6 15.68 2.56
 -6 -6 6 13.02 3.03
 -6 -6 6 8.34 3.93
 -6 -6 6 10.58 2.4
 -6 -6 6 17.15 5.09
 -6 -6 5 5.81 1.73
 -6 -6 5 5.69 1.91
 -6 -6 5 7.72 2.51
 -6 -6 5 7.12 2.09
 -6 -6 5 9.03 2.64
 -6 -6 5 3.23 3.74
 -6 -6 5 4.8 1.79
 -6 6 5 8.16 2.36
 -6 6 5 8.24 4.81
 -6 6 5 6.33 2.23
 -6 -6 5 5.29 4.68
 -6 -6 5 10.61 4.78
 -6 -6 5 5.59 2.23
 -6 -6 5 10.5 4.66
 -6 -6 5 1.62 11.52
 -6 -6 4 -0.16 4.05
 -6 -6 4 2.09 1.59
 -6 -6 4 1.67 2.23
 -6 -6 4 1.8 1.65
 -6 6 4 1.89 1.88
 -6 -6 4 3.51 9.91
 -6 -6 4 0.21 1.37
 -6 -6 4 -1.21 4.22
 -6 -6 4 -0.63 3.59
 -6 -6 4 2.9 2.29
 -6 -6 4 3.87 1.72
 -6 -6 4 -1.18 3.7
 -6 -6 4 0.9 4.09
 -6 -6 4 1.91 1.97
 -6 -6 4 -1.47 11.6
 -6 6 4 1.61 1.9
 -6 -6 3 249.05 23.39
 -6 -6 3 224.85 20.25
 -6 -6 3 234.62 12.19
 -6 -6 3 237.52 12.72
 -6 -6 3 226.34 11.85
 -6 -6 3 202.87 10.77
 -6 -6 3 195.43 11.86
 -6 -6 3 250.5 21.29
 -6 -6 3 201.11 10.77
 -6 -6 3 202.52 10.35
 -6 -6 3 221.64 11.85
 6 -6 -3 219.85 10.59
 -6 -6 3 226.53 10.82
 -6 6 3 194.87 10.58
 6 -6 -3 209.32 10.77
 6 -6 -3 229.55 17.24
 -6 -6 3 225.03 10.79
 -6 -6 2 134.33 7.71
 6 -6 -2 151.1 7.9
 -6 -6 2 148.09 9.39
 -6 -6 2 132.62 14.8
 -6 -6 2 152.87 8.89
 -6 -6 2 144.65 15.5
 6 -6 -2 183.98 14.13
 -6 -6 2 161.1 7.83
 -6 6 2 156.81 7.76
 -6 -6 1 79.97 4.6
 6 -6 -1 75.46 4.68
 -6 6 1 81.71 4.67
 6 -6 -1 75.41 8.82
 -6 -6 1 63.9 5.39
 6 -6 -1 76.74 11.23
 -6 -6 1 78.27 4.43
 -6 -6 1 63.72 10.03
 -6 -6 0 3.24 1.49
 -6 6 0 1.76 2.43
 -6 -6 0 1.86 1.6
 6 -6 0 4.21 2.75
 -6 -6 0 3.8 2.56
 6 -6 1 1.59 1.66
 -6 -6 -1 2.66 1.53
 6 -6 1 2.71 2.63
 6 -6 1 2.48 5.95
 -6 -6 -1 -2.52 5.7
 -6 -6 -1 1.59 1.5
 -6 6 -1 -0.14 2.35
 6 -6 1 3.59 3.4
 -6 -6 -2 14.07 4.36
 6 -6 2 10.48 7.96
 -6 -6 -2 15.87 2.06
 -6 -6 -2 8.79 6.98
 6 -6 2 19.93 2.17
 6 -6 2 17.83 3.96
 6 -6 2 16.95 6.89
 6 -6 2 17.29 3.22
 -6 -6 -3 13.73 1.87
 6 6 3 15.92 2.04
 6 -6 3 15.98 3.57
 6 -6 3 15.66 2.45
 -6 -6 -3 20.49 5.25
 6 6 3 17.02 2.34
 6 6 3 17.01 2.26
 6 -6 3 20.81 3.35
 6 -6 3 17.73 7.2
 6 -6 3 22.04 4.52
 6 -6 3 21.6 3.51
 6 -6 3 21.35 2.62
 6 -6 3 20.54 8.91
 6 -6 3 19.65 2.11
 6 -6 3 14.39 10.2
 6 -6 3 17.28 1.78
 6 6 4 6.01 2.39
 6 6 4 8.37 2.12
 6 -6 4 5.44 3.49
 6 -6 4 8.28 10.03
 6 -6 4 7.6 2.64
 6 -6 4 9 3.51
 6 6 4 7.43 2.32
 -6 6 -4 8.6 5.49
 -6 -6 -4 4.59 4.83
 6 -6 4 10.73 4.3
 6 -6 4 7.72 3.35
 6 -6 4 5.09 1.88
 6 -6 5 1.05 1.94
 -6 6 -5 6.16 6.73
 -6 -6 -5 -0.71 4.33
 6 6 5 1.69 2.54
 6 6 5 0.36 1.99
 6 -6 5 -0.32 3.54
 6 -6 5 3.58 3.48
 6 6 5 -3.03 4.04
 6 -6 5 1.8 1.67
 6 -6 5 -0.53 2.46
 6 -6 5 -4.32 10.59
 6 -6 5 0.91 3.81
 6 -6 5 3.55 3.54
 6 6 6 2.32 2.31
 6 -6 6 1.02 2.25
 6 6 6 1.07 2.76
 6 6 6 -3.23 2.52
 6 -6 6 2.55 3.88
 6 -6 6 0.3 1.84
 6 -6 6 1.01 2.57
 6 -6 6 0.16 3.06
 6 -6 6 2.55 3.49
 6 6 6 1.03 3.71
 6 6 7 5.85 3.71
 6 6 7 7.06 3.28
 6 -6 7 11.16 2.57
 6 6 7 9.86 2.79
 6 6 7 8.68 2.3
 6 6 7 10.6 2.3
 6 -6 7 8.47 2.24
 6 -6 7 10.63 2.46
 6 6 7 0.79 3.11
 6 -6 7 13.19 3.41
 6 6 8 3.66 2.09
 6 -6 8 2.31 1.83
 6 -6 8 -1.5 1.81
 6 6 8 5.33 1.77
 6 -6 8 3.17 1.72
 -6 -6 -8 2.65 1.64
 6 6 8 -0.33 2.25
 -6 8 7 66.31 5.23
 -6 8 7 67.93 5.47
 -6 -8 7 82 3.82
 -6 8 7 71.7 4.2
 -6 -8 6 -1.21 3.64
 6 -8 -6 1.64 2.13
 -6 -8 6 3.17 1.72
 -6 8 6 -1.26 3.71
 -6 -8 6 2.35 1.57
 -6 8 6 1.07 1.79
 -6 -8 6 1.17 2.48
 -6 -8 6 1.13 1.41
 -6 -8 6 0.15 1.15
 -6 8 5 410.51 18.28
 -6 -8 5 399.75 18.01
 -6 8 5 349.8 20.5
 -6 -8 5 365.06 17.53
 -6 -8 5 399.55 19.31
 -6 -8 5 369.6 19.43
 -6 -8 5 384.03 19.92
 6 -8 -5 345.57 18.21
 -6 -8 5 418.34 18.51
 -6 -8 5 343.13 17.6
 -6 -8 5 335.1 17.65
 -6 -8 4 42.76 5.36
 -6 -8 4 40.32 3.65
 -6 -8 4 39.63 3.95
 -6 -8 4 39.51 12.94
 -6 -8 4 39.05 3.11
 -6 8 4 40.98 3.69
 6 -8 -4 38.24 4.01
 -6 -8 4 32.93 4.79
 -6 -8 4 35.51 3.14
 -6 -8 4 36.79 3.26
 6 -8 -4 40.32 11.35
 -6 -8 3 730.51 45.7
 -6 -8 3 727.41 32.76
 -6 -8 3 728.99 33.62
 -6 -8 3 696.93 32.09
 6 -8 -3 712.72 32.82
 6 -8 -3 667.97 32.67
 -6 -8 3 660.03 32.99
 -6 -8 3 679.6 32.32
 -6 -8 3 709.39 32.65
 -6 8 3 678.5 32.41
 -6 -8 3 688.93 32.48
 -6 -8 3 783.93 32.73
 6 -8 -3 617.18 45.47
 -6 -8 3 666.24 44.65
 -6 -8 3 694.17 33.77
 -6 -8 2 11.16 1.81
 6 -8 -2 10.16 1.76
 -6 -8 2 16.29 9.57
 6 -8 -2 9.31 2.28
 6 -8 -2 10.19 2.58
 -6 -8 2 14.74 3.88
 6 -8 -2 8.97 4
 -6 -8 2 12.62 2.64
 -6 8 2 9.01 2.07
 6 -8 -2 11.74 2.23
 6 -8 -2 17.92 9.01
 -6 -8 2 1.14 7.75
 -6 -8 2 10.34 3.67
 -6 -8 2 11.66 1.82
 -6 -8 2 11.26 1.95
 -6 -8 2 10.76 2.28
 -6 -8 2 7.89 1.92
 -6 -8 1 915.06 40.67
 6 -8 -1 817.99 40.61
 -6 8 1 901.63 40.65
 -6 -8 1 853.39 40.88
 6 -8 -1 929.49 41.13
 -6 -8 1 889.15 41.87
 -6 -8 1 930.88 41.47
 6 -8 -1 912.6 42.21
 6 -8 -1 956.63 41.1
 -6 -8 1 942.74 42.11
 -6 -8 1 891.55 40.66
 6 -8 -1 869.18 41.12
 6 -8 -1 920.07 48.84
 -6 -8 1 904 40.71
 6 -8 -1 891.7 42.27
 6 -8 -1 876.45 53.47
 -6 -8 1 837.19 40.5
 -6 -8 1 915.56 42.14
 6 -8 0 81.19 9.8
 6 -8 0 83.06 5.36
 -6 -8 0 83.17 5.25
 6 -8 0 84.25 5.39
 6 -8 0 97.36 6.79
 -6 -8 0 79.35 6.3
 -6 -8 0 66.6 11.69
 6 -8 0 77.04 12.84
 -6 -8 0 71.96 4.69
 -6 -8 0 82.44 6.54
 -6 -8 0 88.46 6.13
 6 -8 0 90.42 6.79
 -6 -8 0 82.19 4.93
 -6 -8 0 89.41 4.98
 -6 -8 0 85.77 4.9
 -6 -8 -1 443.97 20.86
 -6 -8 -1 482.43 21.94
 -6 -8 -1 442.18 22.26
 6 -8 1 459.68 21.03
 6 -8 1 456.18 21.32
 -6 -8 -1 450.56 21.11
 6 8 1 420.04 20.82
 -6 -8 -1 423.24 31.54
 6 -8 1 485.96 22.67
 -6 -8 -1 408.59 22.13
 -6 -8 -1 444.72 20.86
 6 -8 1 476.07 22.35
 6 -8 1 416.63 20.82
 6 -8 1 431.64 21.15
 -6 -8 -2 83.11 6.1
 -6 -8 -2 81.2 6.73
 6 -8 2 77.95 5.02
 6 -8 2 76.38 5.08
 6 -8 2 76.67 6.54
 6 -8 2 89.58 6.32
 6 -8 2 79.35 12.61
 6 -8 2 67.27 5.06
 6 -8 2 77.44 13.6
 -6 -8 -2 57.28 12.28
 -6 -8 -2 78.63 4.76
 6 8 2 76.1 4.94
 6 -8 2 75.3 4.93
 6 -8 3 1010.67 48.47
 6 -8 3 1073.6 48.01
 6 -8 3 1086.03 61.43
 6 -8 3 1052.93 48.41
 6 8 3 1052.17 48.41
 -6 -8 -3 1015.31 48.11
 6 -8 3 1127.04 61.18
 6 -8 3 1118.02 49.6
 6 8 3 1091.21 48.3
 -6 -8 -3 952.29 61.19
 -6 -8 -3 1094.76 49.29
 6 -8 3 1014.49 48.09
 6 -8 3 1021.04 49.2
 6 -8 3 1208.07 49.37
 -6 8 -4 -0.8 5.53
 -6 -8 -4 3.9 7.67
 6 8 4 3.93 2.19
 6 8 4 3.69 2.46
 -6 -8 -4 4.04 1.5
 6 -8 4 4.21 3.04
 6 -8 4 3.62 2.76
 6 -8 4 1.8 1.72
 -6 -8 -4 5.71 3.23
 6 -8 4 5.38 3.86
 6 8 5 134.29 7.66
 6 -8 5 119.66 8.39
 6 -8 5 125.89 8.3
 6 -8 5 138.36 8.11
 6 -8 5 149.26 7.39
 6 8 5 119.95 9.18
 6 -8 5 137.96 7.06
 -6 -8 -5 113.42 7.99
 6 8 5 125.84 7.17
 6 -8 6 21.8 3.5
 6 8 6 23.12 2.88
 6 -8 6 19.86 2.84
 6 -8 6 23.56 2.56
 6 8 6 16.75 3.7
 -6 -8 -6 19.98 2.99
 6 8 6 21.94 2.76
 6 -8 7 92.31 4.43
 6 8 7 68.63 4.48
 6 8 7 52.27 4.78
 6 -8 7 96.9 4.64
 -6 -8 -7 60.3 4.42
 6 -8 7 82.47 4.46
 6 8 7 68.28 4.72
 -6 10 6 15.15 2.85
 6 -10 -6 12.87 2.47
 -6 -10 6 12.35 2.6
 -6 10 6 12.71 1.77
 -6 10 5 3.68 1.74
 -6 -10 5 4.75 2.79
 -6 -10 5 3.09 2.24
 6 -10 -5 4.75 1.72
 6 -10 -5 4.16 2.93
 -6 10 5 7.94 3.12
 -6 -10 5 3.45 2.92
 6 -10 -5 3.32 2.52
 -6 10 5 2.99 1.95
 -6 -10 4 3.14 3.12
 -6 10 4 4.08 1.94
 6 -10 -4 6 2.97
 6 -10 -4 5.32 3.49
 6 -10 -4 2.96 1.96
 -6 10 4 3.65 3.67
 -6 -10 3 8.86 1.8
 -6 10 3 5.87 1.98
 -6 -10 3 10.91 2.57
 -6 -10 3 8.16 3.26
 6 -10 -3 11.86 3.47
 -6 -10 3 9.73 3.69
 6 -10 -3 3.57 2.14
 -6 -10 3 9.42 3.2
 6 -10 -3 7.81 3.65
 6 -10 -2 19.64 2.74
 6 -10 -2 19.39 4.28
 -6 -10 2 11.9 3.72
 6 -10 -2 17.08 3.94
 6 -10 -2 17.55 8.44
 -6 -10 2 18.69 2.31
 -6 10 2 16.69 2.4
 -6 -10 2 10.48 7.24
 -6 -10 2 17.8 3.6
 6 -10 -2 16.99 2.87
 -6 -10 2 17.9 2.21
 -6 -10 2 18.04 9.96
 -6 -10 2 15.07 4.15
 -6 -10 2 19.81 2.88
 6 -10 -1 38.31 3.76
 6 -10 -1 39.25 3.84
 -6 -10 1 58.07 12.54
 -6 -10 1 42.12 3.68
 6 -10 -1 39.42 4.67
 6 -10 -1 41.12 10.13
 -6 -10 1 35.81 3.18
 -6 -10 1 40.57 3.32
 6 -10 -1 36.88 3.62
 -6 -10 1 45.42 4.82
 6 -10 -1 39.71 5.12
 -6 -10 1 27.93 9.23
 -6 -10 1 47 4.79
 -6 -10 0 243.42 11.91
 -6 -10 0 222.29 11.8
 -6 -10 0 237.55 12.7
 6 -10 0 247.31 13.38
 -6 -10 0 254.01 13.34
 6 -10 0 223.46 11.85
 6 -10 1 158.39 8.46
 6 10 1 145.57 7.83
 6 -10 1 156.91 8.51
 6 -10 1 135.27 16.47
 6 -10 1 151.84 9.23
 6 -10 1 134.92 7.9
 -6 -10 -1 146.12 9.44
 -6 -10 -1 151.7 7.98
 -6 -10 -1 136.43 9.12
 -6 -10 -1 133.8 16.67
 6 -10 1 141.49 17.78
 6 -10 1 133.3 7.87
 -6 -10 -2 73.21 6.05
 -6 -10 -2 52.81 11.11
 6 10 2 75.24 4.86
 6 -10 2 78.29 5.2
 6 10 2 76.82 4.85
 6 -10 2 72.15 6.02
 6 -10 2 71.87 11.98
 -6 -10 -2 59.73 6
 -6 -10 -2 76.92 5.84
 6 -10 2 72.17 4.8
 -6 -10 -2 75.06 4.73
 6 -10 2 69.79 6.27
 6 -10 2 72.21 5.64
 6 -10 2 68.37 5.03
 6 -10 2 55.8 13.39
 -6 -10 -3 38.76 4.4
 6 10 3 46.65 3.76
 6 -10 3 37.5 3.57
 6 -10 3 44.96 4.86
 6 -10 3 57.93 4.56
 6 10 3 43.45 3.57
 6 -10 3 44.37 4.59
 -6 -10 -3 42.39 3.33
 -6 -10 -3 42.11 4.26
 -6 -10 -3 35.79 4.67
 6 10 4 73.05 4.76
 6 -10 4 73.51 4.95
 6 -10 4 65.02 5.36
 6 -10 4 70.55 4.08
 -6 -10 -4 64.48 4.17
 6 -10 4 70.32 5.43
 -6 -10 -4 59.16 5.35
 -6 -10 -4 68.15 5.04
 -6 -10 -4 64.91 5.24
 6 10 4 59.04 5.84
 -6 -10 -5 3.32 1.95
 6 -10 5 0.26 1.85
 6 10 5 -0.64 2.56
 6 10 5 -0.4 1.92
 6 -10 5 3.58 1.36
 6 -10 5 -0.59 2.51
 -6 -10 -5 1.84 1.9
 -6 -10 -5 2.9 2.27
 6 10 6 1.25 1.43
 6 10 6 2.17 2.25
 6 -10 6 -0.76 1.41
 -6 -10 -6 -0.45 1.53
 -6 -10 -6 0.78 1.4
 6 -10 6 -0.16 1.11
 -6 12 4 3.36 1.53
 6 -12 -4 5.59 1.82
 -6 -12 4 1.04 1.91
 -6 12 4 6.52 1.21
 -6 12 3 132.51 6.77
 -6 -12 3 148.41 7.69
 6 -12 -3 126.58 7.5
 6 -12 -3 132.04 7.64
 -6 -12 3 135.74 7.17
 6 -12 -3 119.62 7.52
 -6 -12 3 142.47 7.52
 -6 12 3 148.18 7.6
 -6 -12 3 157.35 7.3
 -6 12 3 106.74 7.82
 -6 -12 2 62.54 4.6
 -6 -12 2 73.85 5.02
 -6 -12 2 73.1 4.42
 -6 -12 2 72.98 5.06
 6 -12 -2 63.7 4.82
 -6 -12 1 327.67 16.31
 6 -12 -1 344.61 16.39
 -6 -12 1 330.07 16.01
 -6 -12 1 347.45 16.7
 -6 -12 1 343.5 16.85
 6 -12 -1 335.4 16.76
 6 -12 0 88.03 6.1
 -6 -12 0 84.71 5.9
 6 -12 0 91.22 5.54
 -6 12 0 86.02 5.38
 6 12 0 89.46 5.09
 6 -12 0 88.4 5.97
 -6 -12 0 91.31 5.98
 -6 -12 0 91.2 5.69
 6 -12 0 89.67 5.54
 6 -12 1 156.09 8.12
 -6 -12 -1 137.31 8.33
 6 -12 1 145.92 8.39
 6 12 1 156.05 7.76
 6 -12 1 156.24 8.09
 6 -12 1 146.25 8.38
 -6 -12 -1 136.95 8.08
 -6 -12 -1 141.31 7.72
 6 -12 2 22.96 2.49
 -6 -12 -2 13.85 2.69
 6 -12 2 18.75 2.71
 -6 -12 -2 12.78 2.61
 6 12 2 17.41 2.06
 6 12 2 16.16 1.94
 6 -12 2 18.34 3.06
 6 -12 3 146.73 6.69
 6 -12 3 126.64 6.88
 -6 -12 -3 127.34 6.97
 6 12 3 102.59 6.4
 6 -12 3 134.04 6.97
 -6 -12 -3 101.07 6.79
 -6 -12 -3 115.49 6.6
 -6 -12 -3 116.42 6.87
 6 12 3 114.07 7.45
 6 12 3 155.09 6.67
 6 12 4 56.27 3.08
 6 -12 4 52.23 3.15
 6 -12 4 46.29 2.92
 -7 -1 9 12.05 2.99
 -7 1 9 16.33 2.89
 -7 -1 9 22.16 2.36
 -7 -1 9 16.02 2.73
 -7 -1 8 124.35 6.97
 -7 1 8 122.8 6.75
 -7 -1 8 132.68 6.84
 -7 -1 8 101.43 6.45
 -7 -1 8 112.35 7.82
 -7 -1 8 111.87 6.68
 -7 1 8 111.08 8.7
 -7 -1 7 11.04 3.54
 -7 -1 7 -1.62 11.36
 -7 1 7 1.65 10.65
 -7 1 7 11.82 13.33
 -7 1 7 1.66 4.92
 -7 -1 7 18.62 5.21
 -7 1 7 4.42 2.42
 -7 1 7 4.7 4.73
 -7 -1 7 6.17 2.49
 -7 -1 7 13.36 2.57
 -7 1 7 4.23 2.2
 -7 1 7 3.03 2.37
 -7 -1 7 8.34 2.76
 -7 -1 7 9.86 2.48
 -7 1 7 3.59 2.46
 -7 -1 7 8.49 2.3
 -7 -1 6 9.53 2.38
 -7 1 6 8.36 2.31
 -7 -1 6 9.54 2.36
 -7 1 6 8.64 2.44
 -7 -1 6 10.4 2.63
 -7 1 6 9.74 2.31
 -7 1 6 3.09 11.25
 -7 -1 6 1.52 11.61
 -7 -1 6 5.45 3.96
 -7 1 6 8.3 4.41
 -7 -1 6 7.08 1.9
 -7 1 6 8.18 2.07
 -7 -1 6 8.43 2.3
 -7 1 6 10.27 2.44
 -7 1 6 9.04 3
 -7 -1 6 4.78 5.21
 -7 1 6 4.91 5.03
 -7 -1 6 9.33 2.75
 -7 -1 6 8.37 2.11
 -7 1 6 1.09 13.65
 -7 1 6 0.69 5.33
 -7 -1 5 84.35 4.98
 -7 -1 5 85.64 5.04
 -7 1 5 89.67 5.06
 -7 -1 5 91.05 5.26
 -7 1 5 83.19 5.1
 -7 1 5 84.19 4.96
 -7 -1 5 88.33 15
 -7 1 5 76.08 14.34
 -7 -1 5 87.08 7.45
 -7 1 5 100.13 7.35
 -7 1 5 88.69 5.04
 -7 -1 5 86.17 5.02
 -7 -1 5 86.5 4.93
 -7 1 5 88.16 5.08
 -7 -1 5 82.88 5.05
 -7 1 5 86.85 5.19
 -7 -1 5 90.72 5.77
 -7 -1 5 100.56 6.87
 -7 -1 5 90 14.74
 -7 1 5 104.31 14.82
 -7 1 5 93.61 7
 -7 -1 5 96.08 6.94
 -7 -1 5 93.67 5.19
 -7 1 5 88.27 5.32
 -7 -1 4 1616.52 72.16
 -7 1 4 1700.04 72.3
 -7 -1 4 1592.47 70.7
 -7 1 4 1544.84 70.68
 -7 1 4 1548.69 70.71
 -7 1 4 1557.1 70.78
 -7 -1 4 1591.52 70.75
 -7 1 3 340.17 14.55
 -7 1 3 301.97 14.48
 -7 -1 3 325.93 20.81
 -7 -1 3 332.97 22.26
 7 -1 -3 334.55 17.79
 -7 -1 3 306.38 14.39
 -7 -1 2 21.21 7.4
 -7 -1 2 25.07 2.98
 -7 -1 2 19.7 6.01
 -7 1 2 20.72 3.71
 -7 -1 1 571.04 26.23
 -7 -1 1 529.74 26.81
 -7 -1 1 523.38 26.07
 -7 1 1 518.13 26.56
 -7 -1 0 2659.13 120.22
 7 -1 0 2553.7 120.22
 -7 -1 0 2974.9 121.08
 7 -1 1 30.47 5.14
 -7 -1 -1 31.15 4.87
 -7 1 -1 36.4 4.2
 7 -1 1 32.67 4.29
 7 -1 2 1932.72 88.18
 -7 1 -2 1871.08 87
 -7 -1 -2 1950.86 87.29
 7 -1 2 1769.77 86.54
 7 -1 3 449.76 27.02
 -7 1 -3 368.81 24.21
 -7 -1 -3 468.75 24.93
 7 -1 3 433.47 25.29
 -7 -1 -4 579.09 30.31
 -7 1 -4 646.87 31.39
 7 1 4 621.68 24.96
 7 -1 4 655.7 25.14
 7 -1 5 113.31 6.09
 7 -1 5 123.31 6.68
 7 1 5 124.17 6.44
 7 1 5 106.52 5.76
 7 1 5 110.53 5.9
 7 1 5 107.08 5.91
 7 -1 5 108.56 5.92
 7 -1 5 93.39 6.96
 7 -1 5 111.76 7.84
 7 1 5 114.05 7.85
 -7 -1 -5 114.32 12.11
 -7 1 -5 137.55 13.21
 7 1 5 106.69 6.04
 7 1 5 114.29 7.28
 7 1 5 99.96 14.26
 7 -1 5 93.51 7.05
 7 -1 5 117.42 15.67
 7 1 5 92.22 15.11
 7 -1 5 119.69 6.95
 7 -1 6 68.64 4.57
 7 -1 6 66.84 4.75
 -7 1 -6 64.06 10.17
 -7 -1 -6 57.79 9.78
 7 1 6 61.28 4.42
 7 -1 6 55.09 4.01
 7 1 6 60.09 14.23
 7 1 6 55.01 5.89
 7 1 6 59.35 5.83
 7 -1 6 49.93 5.63
 7 -1 6 65.31 14.45
 7 1 6 45.3 12.88
 7 -1 6 53.58 4.79
 7 1 6 61.88 4.07
 7 1 6 60.37 4.18
 7 -1 6 58.63 4.08
 7 -1 6 58.29 4.06
 7 1 6 61.04 6.07
 7 -1 6 73.7 6.65
 7 1 7 30.56 3.48
 7 -1 7 27.76 11.08
 7 1 7 32.67 11.54
 7 1 7 28.61 3.09
 7 -1 7 26.85 2.94
 7 -1 7 31.57 3.02
 7 1 7 22.68 4.62
 7 -1 7 29.49 3.44
 7 -1 7 30.93 2.93
 7 1 7 33.33 3.3
 7 -1 7 28.48 3.13
 7 1 7 18.86 4.67
 7 -1 7 23.6 3.23
 7 1 7 22.06 3.32
 7 -1 8 82.32 5.06
 7 -1 8 75.48 5.22
 7 -1 8 60.61 4.31
 7 -1 8 77.2 4.66
 7 1 8 79.31 4.86
 7 -1 8 73.68 4.77
 7 1 8 75.38 4.82
 7 1 9 3.7 1.81
 7 1 9 3.85 1.89
 7 -1 9 6.77 2.19
 -7 3 9 3.06 2.09
 -7 3 9 2.75 1.6
 -7 -3 9 4.61 1.89
 -7 -3 9 4.54 2.41
 -7 -3 8 11.64 2.61
 -7 -3 8 17.37 2.49
 -7 -3 8 8.58 3.17
 -7 3 8 11.27 3.89
 -7 3 8 17.1 4.51
 -7 -3 8 9.12 3.54
 -7 -3 8 10.5 1.95
 -7 3 8 8.95 4.15
 -7 -3 8 8.77 1.75
 -7 -3 7 162.32 21.97
 -7 3 7 161.09 21.93
 -7 -3 7 199.29 10.15
 -7 -3 7 194.7 9.78
 -7 -3 7 207.57 9.97
 -7 3 7 198.01 11.72
 -7 3 7 191.33 22.64
 -7 3 7 193.36 9.86
 -7 3 7 191.04 11.67
 -7 -3 7 167.63 9.77
 -7 3 7 188.15 12.53
 -7 -3 7 168.53 10.97
 -7 -3 7 176.97 9.63
 -7 3 7 159.29 9.89
 -7 3 6 4.27 4.19
 -7 -3 6 2.83 2.38
 -7 3 6 2.74 2.36
 -7 3 6 7.47 5.38
 -7 3 6 2.27 2.1
 -7 -3 6 -3.08 11.08
 -7 -3 6 4.51 3.41
 -7 3 6 5.23 2
 -7 -3 6 2.97 1.68
 -7 -3 6 6.4 2.2
 -7 -3 6 3.38 2.03
 -7 3 6 2.39 1.87
 -7 -3 6 3.47 2.25
 -7 -3 6 4.45 2.62
 -7 3 5 442.55 19.78
 -7 -3 5 381.89 19.25
 -7 3 5 372.65 19.25
 -7 3 5 416.85 19.44
 -7 -3 5 405.03 19.39
 -7 -3 5 436.43 19.95
 -7 -3 5 452.39 20.61
 -7 -3 5 416.57 19.55
 -7 3 5 404.86 19.59
 -7 3 5 468.98 22.29
 -7 -3 5 399.8 19.41
 -7 -3 5 449.82 20.98
 -7 3 5 430.08 19.77
 -7 -3 5 424.16 19.55
 -7 -3 5 429.65 19.53
 -7 -3 5 418.84 19.68
 -7 -3 5 437.87 33.29
 -7 3 4 326.49 15.42
 -7 -3 4 317.22 15.33
 -7 -3 4 323.72 25.74
 -7 -3 4 329.91 16.53
 -7 3 4 343.71 17.46
 -7 -3 4 333.16 15.54
 -7 3 4 318.12 15.48
 -7 3 3 1192.57 51.32
 -7 3 3 1086.41 51.09
 7 -3 -3 1266.37 56.87
 -7 3 3 1121.55 51.33
 -7 -3 3 1152.65 51.29
 -7 -3 3 1153.24 51.95
 -7 -3 3 1192.61 61.08
 -7 -3 3 1161.98 58.51
 -7 -3 2 71.44 9.77
 -7 -3 2 72.67 10.77
 -7 3 2 84.74 7.62
 -7 -3 2 76.18 9.03
 -7 -3 1 364.62 21.73
 -7 3 1 316.55 18.14
 -7 -3 0 98.44 6.88
 -7 3 0 77.99 6.57
 -7 -3 0 74.12 7.54
 7 -3 0 79.08 7.86
 -7 -3 -1 3179.94 137.59
 7 -3 1 2809.15 138.93
 7 -3 2 44.33 6.74
 7 -3 2 34.38 7.46
 -7 -3 -2 53.69 6.77
 7 -3 2 41.19 3.49
 7 -3 2 61.6 9.36
 7 3 3 381.98 17.25
 7 -3 3 415.85 17.75
 7 -3 4 197.73 10.36
 7 -3 4 211.3 19.49
 7 3 4 211.26 9.76
 -7 -3 -4 212.92 15.71
 7 3 4 177.33 9.27
 -7 3 -4 183.31 15.31
 7 -3 4 156.05 9.86
 7 3 4 217.35 11.22
 7 -3 5 609.4 25.05
 7 -3 5 594.84 25.57
 7 -3 5 549.21 25.65
 -7 3 -5 498.14 32.62
 -7 -3 -5 561.5 32.7
 7 3 5 514.73 24.65
 7 3 5 526.69 24.78
 7 3 5 575.65 26.87
 7 -3 5 568.1 38.06
 7 3 5 520.18 24.56
 7 3 5 534.17 24.59
 -7 -3 -5 524.19 24.56
 7 -3 5 436.22 25.24
 7 3 6 21.46 11.9
 7 3 6 17.11 5.04
 7 -3 6 16.63 2.39
 7 -3 6 22.44 3.04
 -7 3 -6 16.93 7.92
 -7 -3 -6 19 6.39
 7 -3 6 21.11 3.37
 7 3 6 20.06 3.16
 7 -3 6 18.36 2.41
 7 3 6 18.96 2.65
 7 -3 6 17.43 2.37
 7 3 6 17.58 10.45
 7 -3 6 21.36 9.42
 7 3 6 18.9 4.5
 7 -3 6 9.51 2.86
 7 3 7 69.9 6.4
 7 3 7 82.22 4.91
 7 -3 7 75.74 4.77
 7 -3 7 83.36 4.95
 7 3 7 75.1 5.14
 7 -3 7 79.05 5.16
 7 -3 7 68.68 4.42
 7 -3 7 73.75 4.67
 7 -3 7 86.72 5.53
 7 3 7 65.18 6.56
 7 3 7 68.53 6.13
 7 3 8 2.23 3.03
 7 -3 8 5.15 2.64
 7 3 8 7.5 2.46
 7 3 8 4.75 1.88
 7 -3 8 4.55 2.89
 7 -3 8 2.69 1.98
 7 3 8 6.03 2.28
 7 3 8 2.8 2.91
 7 -3 8 8.64 2.25
 7 -3 9 6.32 1.94
 7 -3 9 6.77 1.47
 7 3 9 9.28 1.83
 -7 -5 9 1.84 1.33
 -7 5 8 94.27 5.66
 -7 -5 8 70.09 6.01
 -7 -5 8 90.57 5.02
 -7 5 8 82.53 6.21
 -7 -5 8 83.31 6.46
 -7 5 8 93.18 6.38
 -7 5 8 65.15 6.35
 -7 -5 8 98.2 5.65
 -7 -5 8 101.09 5.32
 -7 5 7 -2.22 4
 -7 -5 7 -2.5 3.83
 -7 -5 6 219.81 10.76
 -7 -5 6 226.26 11.35
 -7 -5 6 219.65 10.92
 -7 -5 6 210.47 12.06
 -7 -5 6 212.11 11.09
 -7 5 6 211.89 10.88
 -7 5 6 210.13 11.06
 -7 -5 6 218.42 25.25
 -7 -5 6 204.29 10.76
 -7 -5 6 245.03 12.99
 -7 5 5 59.13 4.67
 -7 -5 5 59.69 3.89
 -7 5 5 61.63 6.82
 -7 5 5 56.95 4.14
 -7 5 5 67.3 4.21
 -7 -5 5 63.05 6.35
 -7 -5 5 63.83 4.07
 -7 -5 5 60.95 4.49
 -7 -5 5 56.78 3.85
 -7 -5 5 35.7 5.76
 -7 -5 5 60.46 5.34
 -7 5 5 57.03 4.31
 -7 -5 5 36.5 12.37
 -7 -5 5 61.98 4.55
 -7 -5 5 62.71 4.14
 -7 -5 5 61.16 4.44
 -7 -5 5 57.42 6.16
 7 -5 -4 1093.47 51.17
 -7 -5 4 919.03 42.47
 -7 -5 4 924.91 42.88
 -7 5 4 870.65 42.36
 -7 5 4 979.7 42.72
 -7 -5 4 891.96 42.27
 -7 -5 4 958.87 42.81
 -7 -5 4 737.74 43.68
 -7 -5 4 1044.42 43.62
 -7 -5 4 957.55 43.42
 -7 5 4 962.55 42.83
 -7 -5 4 946.46 42.47
 -7 -5 4 914.41 42.71
 -7 -5 4 1073.57 44.25
 -7 -5 4 989.06 44.47
 -7 -5 4 929.77 42.42
 -7 -5 4 977.32 43.71
 -7 -5 4 1013.91 42.96
 -7 -5 4 951.71 56.84
 7 -5 -3 3.14 4.27
 -7 -5 3 1.43 1.56
 -7 5 3 0.63 1.32
 -7 -5 3 3.22 8.66
 -7 -5 3 2.47 8.04
 -7 -5 3 2.3 3.55
 -7 -5 3 0.86 6
 -7 -5 3 -0.15 3
 -7 5 2 413.42 19.32
 -7 5 2 405.89 19.02
 -7 -5 2 421.59 20.54
 -7 -5 2 412.92 19.96
 -7 -5 2 396.28 19.15
 -7 -5 2 441.86 19.31
 -7 -5 1 133.13 7.08
 -7 -5 1 125.59 7.8
 7 -5 -1 138.2 13.84
 -7 -5 1 139.35 7.11
 -7 -5 1 133.64 12.74
 -7 5 1 158.09 7.74
 7 -5 -1 149.61 12.15
 -7 5 0 565.55 28.02
 7 -5 0 558.22 29.67
 -7 -5 0 527.68 24.64
 7 -5 0 558.45 32.22
 -7 -5 0 466.12 30.46
 -7 -5 0 562.72 24.72
 -7 -5 0 481.69 25.12
 7 -5 0 574.62 25.49
 7 -5 1 0.23 2.44
 -7 -5 -1 2.69 6.25
 7 -5 1 -1.86 5.73
 -7 5 -1 0.79 2.18
 -7 -5 -1 2.19 1.91
 -7 -5 -1 0.76 1.51
 7 -5 1 0.82 3.41
 -7 -5 -2 746.72 37.06
 7 -5 2 729.76 32.36
 7 -5 2 688.15 32.66
 7 -5 2 800.2 32.41
 7 -5 2 739.6 35.48
 7 -5 3 2.94 7.06
 -7 -5 -3 -0.22 1.21
 -7 -5 -3 0.56 4.32
 7 -5 3 10.21 8.59
 7 -5 3 0.56 1.31
 7 -5 3 0.12 2.01
 7 5 3 0.81 1.43
 7 -5 3 -0.13 2.65
 7 -5 3 1.06 1.88
 7 -5 3 0.66 3.24
 7 -5 3 0.63 2.44
 7 -5 4 278.4 14.69
 7 -5 4 319.46 15.12
 7 -5 4 285.55 14.31
 7 -5 4 310.67 14.06
 -7 -5 -4 298.75 13.94
 7 5 4 278.73 13.81
 -7 5 -4 362.89 22
 -7 -5 -4 292.19 20.55
 7 5 4 290.97 14.12
 7 -5 4 287.57 14.78
 7 5 4 300.49 15.99
 7 5 4 279.37 13.63
 7 5 4 239.37 14.17
 7 -5 4 383.96 27.95
 7 -5 4 303.71 15.05
 7 -5 4 304.62 15.63
 7 -5 5 6.56 1.93
 7 5 5 4.35 4
 7 -5 5 3.38 2.14
 7 -5 5 3.45 1.59
 -7 -5 -5 5.62 1.57
 7 -5 5 1.9 3.61
 7 -5 5 4.03 3.46
 -7 -5 -5 1.51 4.81
 -7 5 -5 -0.86 7.03
 7 -5 5 3.76 3.14
 7 -5 5 -3.97 9.09
 7 -5 5 4.13 3.49
 7 -5 5 3.46 2.43
 7 5 5 5.3 1.99
 7 5 5 3.01 2.57
 7 5 6 227.61 13.7
 7 -5 6 251.95 11.89
 7 -5 6 225.91 11.13
 7 -5 6 207.03 12.81
 7 5 6 248.78 22.82
 -7 -5 -6 175.9 17.17
 -7 5 -6 194.86 18.33
 7 5 6 233.19 11.48
 7 -5 6 231.69 11.45
 7 -5 6 210 12.1
 7 -5 6 178.16 21.19
 7 5 6 221.62 11.7
 7 -5 6 232.76 12.11
 7 -5 6 207.18 12.33
 7 -5 7 1.36 2.68
 7 5 7 6.19 2.06
 7 5 7 1.89 2.33
 7 5 7 0.43 3.11
 7 5 7 4.12 3.68
 7 -5 7 2.31 3.34
 7 5 7 5.03 3.48
 7 5 8 8.87 2.56
 7 5 8 6.15 1.65
 7 -5 8 8.89 2.07
 7 -5 8 13.55 2.49
 7 -5 8 7.31 2.41
 7 -5 8 7.68 2.5
 7 5 8 12.39 2.36
 7 5 8 4.43 2.23
 -7 7 8 2.12 2.12
 -7 7 8 -1.76 2.12
 7 -7 -7 19.64 2.61
 -7 -7 7 24.47 2.46
 -7 -7 7 22.18 2.23
 -7 7 7 22.52 4.1
 -7 7 7 20.84 3.92
 -7 -7 7 19.72 3.94
 -7 7 7 21.94 2.46
 -7 -7 7 20.16 2.99
 -7 -7 7 23.89 2.18
 -7 -7 7 24.46 2.51
 -7 -7 6 23.01 4.86
 -7 7 6 21.25 4.6
 -7 7 6 28.13 3
 -7 -7 6 27.35 3
 -7 -7 6 29.09 4.69
 -7 -7 5 318.99 16.51
 -7 -7 5 340.3 16.39
 -7 -7 5 374.36 16.82
 -7 -7 5 338.96 31.79
 -7 -7 5 357.52 17.94
 -7 -7 5 341.19 16.25
 -7 7 5 343.54 17.18
 -7 -7 5 374.58 17.12
 -7 -7 5 335.98 16.12
 -7 -7 5 355.31 16.34
 -7 -7 5 331.3 16.86
 -7 7 5 371.59 16.97
 7 -7 -5 324.41 17.07
 7 -7 -4 109.92 7.25
 -7 -7 4 121.88 8.14
 -7 -7 4 123.42 17.38
 -7 -7 4 135.29 7.32
 -7 -7 4 86.51 8.08
 -7 -7 4 111.55 6.81
 -7 7 4 120.1 6.91
 7 -7 -4 120.01 6.86
 -7 -7 4 120.74 8.36
 -7 -7 4 124.88 8.94
 -7 -7 4 113.88 7.09
 -7 -7 4 130.07 7.06
 -7 -7 4 111.85 6.39
 -7 -7 4 124.64 8.25
 7 -7 -3 166.12 18.74
 -7 -7 3 157.09 8.55
 -7 -7 3 151.33 8.15
 -7 -7 3 189.87 18.47
 -7 -7 3 169.47 8.84
 7 -7 -3 157.37 8.41
 7 -7 -3 153.03 8.82
 -7 -7 3 162.45 9.49
 -7 -7 3 170.14 8.75
 -7 7 3 155.43 8.45
 -7 -7 3 148.46 16.77
 -7 -7 3 149.33 9.6
 -7 -7 3 158.28 10.35
 -7 -7 3 157.31 8.12
 -7 -7 3 155.42 9.55
 -7 -7 3 179.75 8.79
 7 -7 -3 168.5 15.56
 7 -7 -3 158.17 8.68
 -7 -7 2 228.29 10.94
 7 -7 -2 189.97 10.84
 7 -7 -2 225.56 11.41
 -7 -7 2 242.93 12.05
 -7 -7 2 214.05 19.85
 -7 -7 2 224.92 11.39
 -7 7 2 218.53 11.07
 -7 -7 2 243.36 11.36
 -7 -7 2 232.23 19.81
 -7 -7 2 213.1 12.05
 7 -7 -2 229.74 17.98
 7 -7 -2 226.14 11.37
 -7 -7 2 227.98 11.02
 -7 -7 2 232.12 11.19
 7 -7 -2 202.62 20.15
 -7 -7 1 1030.17 46.28
 -7 -7 1 1012.63 47.05
 -7 -7 1 1025.04 45.98
 7 -7 -1 1046.3 57.32
 -7 -7 1 1068.79 45.96
 7 -7 -1 933.93 45.9
 7 -7 -1 997.43 47.14
 -7 -7 1 1024.32 46.98
 -7 -7 1 997.55 45.93
 7 -7 -1 1082.19 53.8
 -7 -7 1 1009.46 46.17
 7 -7 -1 1053.2 46.42
 7 -7 0 46.03 7.11
 -7 -7 0 41.59 3.35
 7 -7 0 51.06 3.73
 -7 -7 0 46.1 4.39
 7 -7 0 46.35 4.54
 -7 -7 0 42.54 3.14
 7 -7 0 34.59 9.1
 -7 -7 0 40.02 9.02
 7 -7 0 41.8 4.65
 -7 -7 0 43.47 4.45
 -7 -7 0 47.79 4.17
 -7 -7 0 46.81 3.06
 -7 -7 0 46.76 3.13
 -7 -7 -1 480.33 21.94
 7 -7 1 434.34 21.91
 7 -7 1 505.82 27.58
 7 -7 1 548.14 23.56
 -7 -7 -1 429.16 21.84
 -7 -7 -1 388.33 29.85
 -7 7 -1 433.16 22.74
 7 -7 1 517.03 23.1
 -7 -7 -1 476.49 22.13
 7 -7 1 489.47 22.37
 -7 -7 -1 512.31 22.84
 -7 -7 -1 489.45 23.18
 7 -7 1 488.54 23.12
 -7 -7 -2 32.89 3.78
 7 -7 2 27.45 2.92
 7 -7 2 28.01 3.01
 7 -7 2 32.23 10.01
 -7 7 -2 43.5 4.02
 7 7 2 32.61 2.87
 7 -7 2 32.14 2.75
 7 -7 2 33.9 3.79
 7 -7 2 30.45 8.07
 -7 -7 -2 31.02 2.49
 -7 -7 -2 31.43 8.93
 7 -7 2 30.55 2.89
 7 -7 3 571.77 36.03
 7 -7 3 518.71 25.1
 7 -7 3 504.06 25.65
 7 -7 3 523.57 25.68
 -7 -7 -3 560.18 26
 7 -7 3 526.19 24.78
 7 7 3 491.99 24.46
 7 7 3 529.36 25.06
 7 7 3 578.07 25.03
 -7 -7 -3 485.18 36.35
 7 -7 3 572.7 35.43
 7 -7 3 573.74 26.01
 7 -7 3 562.9 26.62
 7 -7 3 553.18 25.04
 7 -7 4 178.38 8.79
 7 -7 4 164.71 9.21
 7 -7 4 167.01 9.89
 7 -7 4 168.65 10.51
 -7 7 -4 202.03 16.59
 7 7 4 153.63 8.48
 -7 -7 -4 167.12 8.49
 7 -7 4 170.91 8.49
 7 -7 4 179.35 9.75
 7 -7 4 139.35 9.55
 -7 -7 -4 171.08 9.99
 7 7 4 160.7 8.88
 7 7 4 142.72 8.92
 -7 -7 -5 107.39 7.67
 7 -7 5 107.81 7.7
 7 -7 5 121.13 8.38
 7 -7 5 116.76 6.46
 7 7 5 110.71 8.45
 7 -7 5 118.3 7.51
 7 -7 5 99.66 7.56
 7 7 5 116.72 6.95
 7 -7 5 136.06 6.94
 -7 7 -5 102.48 12.78
 7 7 5 112.89 6.57
 7 -7 6 5.15 3.43
 7 7 6 8.06 2.26
 7 7 6 7.18 3.33
 7 7 7 31.92 3.84
 7 -7 7 39.68 3.15
 7 7 7 35.45 3.56
 7 -7 7 46.91 3.33
 7 7 7 43.38 3.1
 7 7 7 21.27 3.57
 -7 -7 -7 30.65 3.24
 7 7 7 35.61 3.29
 -7 -7 -8 0.9 1
 7 -7 8 2.61 1.2
 -7 9 7 10.15 2.17
 -7 9 7 8.11 2.15
 -7 9 7 12.09 1.52
 7 -9 -7 4.62 1.82
 -7 9 6 4.94 2.79
 7 -9 -6 4.27 2.69
 -7 9 6 2.47 1.64
 -7 -9 6 3.15 2.73
 -7 -9 5 79.81 6.31
 -7 -9 5 90.74 5.84
 -7 -9 5 73.72 6.39
 -7 -9 5 85.38 4.98
 -7 9 5 97.66 7.24
 -7 9 5 81.16 5.66
 -7 -9 4 154.38 8.1
 -7 -9 4 144.04 8.21
 -7 -9 4 169.03 8.88
 -7 -9 4 150.95 9.37
 -7 -9 4 140.71 8.86
 -7 9 4 148.1 8.33
 -7 -9 4 151.7 9.33
 -7 9 3 171.22 8.94
 7 -9 -3 152.2 10.29
 -7 -9 3 166.1 9.66
 7 -9 -3 145.08 8.87
 -7 -9 3 163.73 18.14
 -7 -9 3 152.07 18.28
 -7 -9 3 178.82 9.35
 -7 -9 3 175.58 10.15
 -7 -9 3 172.9 8.83
 7 -9 -3 137.97 18.41
 -7 -9 2 54.16 4.15
 -7 -9 2 64.95 5.67
 -7 -9 2 77.61 12.36
 7 -9 -2 61.86 5.99
 7 -9 -2 56.47 4.55
 -7 -9 2 71 5.67
 -7 -9 2 66.32 4.81
 -7 -9 2 64.91 12.82
 -7 -9 2 72.68 4.46
 7 -9 -2 63.13 5.82
 7 -9 -2 44.28 11.17
 7 -9 -2 68.91 4.75
 7 -9 -2 57.75 4.72
 -7 -9 2 68.61 4.34
 -7 9 2 61.34 4.36
 -7 -9 2 67.25 5.85
 -7 -9 1 5.85 3.61
 7 -9 -1 8.02 3.85
 -7 -9 1 5.32 9.57
 -7 -9 1 4.76 1.65
 7 -9 -1 1.21 7.51
 7 -9 -1 6.89 3.38
 7 -9 -1 7.11 2.19
 7 -9 -1 6.42 2.26
 -7 -9 1 5.88 1.78
 -7 -9 1 5.8 1.81
 -7 -9 1 14.41 8.23
 -7 -9 1 6.94 3.27
 -7 -9 1 6.87 2.46
 7 -9 0 449.28 22.36
 -7 -9 0 412.72 30.82
 7 -9 0 430.44 32.04
 -7 -9 0 440.54 22.1
 7 -9 0 445.64 21.28
 -7 -9 0 431.25 20.77
 7 -9 0 427.85 20.83
 7 -9 0 426.66 22.14
 -7 -9 0 427.84 21.96
 -7 -9 0 473.27 20.91
 -7 -9 0 432.97 20.76
 7 -9 0 435.02 21.29
 7 -9 1 124.9 7.79
 7 9 1 140.46 7.57
 -7 -9 -1 125.86 15.79
 -7 -9 -1 128.85 8.75
 7 -9 1 127.12 7.5
 7 -9 1 137.6 17.44
 7 -9 1 158.09 17.49
 7 -9 1 156.82 9.07
 -7 -9 -1 131.11 8.91
 7 -9 1 130.83 7.62
 -7 -9 -1 155.51 8.73
 -7 -9 -1 144.32 7.55
 7 -9 1 149.6 8.08
 7 -9 2 44.58 3.92
 7 -9 2 45.02 11.68
 7 -9 2 44.26 4.99
 7 -9 2 45.32 10.11
 7 -9 2 45.14 3.73
 7 9 2 44 3.7
 7 9 2 47.05 3.61
 7 -9 2 45.48 5.18
 7 -9 2 43.86 4.39
 -7 -9 -2 46.2 4.88
 -7 -9 -2 50.13 10.7
 7 -9 2 48.8 3.97
 -7 -9 -2 48.27 3.57
 -7 -9 -2 43.24 5.27
 -7 -9 -2 46.57 4.61
 7 -9 2 44.27 3.73
 -7 -9 -3 178.31 11.15
 7 -9 3 174.52 9.58
 -7 -9 -3 196.13 10.6
 7 -9 3 197.12 10.99
 7 -9 3 188.75 10.01
 7 -9 3 208.73 20.44
 7 -9 3 188.96 9.49
 7 -9 3 193.02 10.17
 -7 -9 -3 192.43 19.67
 7 9 3 182.18 9.8
 7 9 3 185.9 9.95
 7 -9 3 177.03 10.81
 7 -9 3 183.38 10.46
 -7 -9 -3 184.85 9.65
 7 9 4 167.13 8.16
 7 9 4 101.8 7.56
 7 -9 4 158.71 7.54
 7 -9 4 148.45 8.8
 -7 -9 -4 135.67 7.39
 7 -9 4 142.16 8.19
 7 -9 4 136.27 8.6
 7 9 4 145.8 9.68
 -7 -9 -4 135.32 8.25
 -7 -9 -4 117.58 8.64
 -7 -9 -5 54.39 4.7
 -7 -9 -5 54.18 5.21
 7 -9 5 64.18 5.41
 7 -9 5 76.17 4.39
 7 9 5 68.59 5.83
 7 -9 5 67.27 4.7
 7 -9 5 64.9 5.19
 7 9 5 78.07 4.9
 7 9 5 70.18 4.37
 7 9 6 5.92 2.36
 7 9 6 7.81 2.09
 7 -9 6 5.16 1.8
 -7 -9 -6 4.03 1.87
 -7 -9 -6 5.19 1.87
 -7 -9 -6 -0.1 2.14
 7 -9 6 6.67 1.66
 7 -9 7 8.24 1.15
 7 -9 7 8.25 1.13
 -7 -9 -7 5.7 1.15
 7 -11 -5 7.62 2.16
 -7 11 5 12.72 1.97
 -7 -11 5 12.77 2.37
 -7 11 5 15.97 1.77
 -7 11 4 53.64 3.48
 -7 -11 4 57.73 3.97
 -7 11 4 49.04 3.9
 -7 11 4 46.28 4.5
 7 -11 -4 48.55 4.14
 -7 -11 4 50.67 4.15
 7 -11 -4 38.67 4.13
 -7 -11 4 45.95 4.17
 -7 -11 3 60.29 4.57
 7 -11 -3 55.97 5.04
 -7 11 3 65.96 4.1
 -7 -11 3 65.59 4.47
 7 -11 -3 66.83 5.05
 -7 -11 3 59.25 4.86
 -7 -11 3 52.03 4.76
 7 -11 -2 332.47 17.72
 -7 -11 2 341.7 17.61
 7 -11 -2 366.07 17.13
 7 -11 -1 26.88 3.15
 7 -11 -1 25.28 2.93
 7 -11 -1 31.77 3.9
 7 -11 -1 26.42 3.84
 -7 -11 1 26.25 3.7
 7 -11 0 243.61 12.02
 7 -11 0 234.14 12.03
 -7 -11 0 224.93 12
 -7 -11 0 232.55 11.54
 -7 -11 0 201.65 12.23
 7 -11 0 221.76 12.42
 7 -11 1 48.24 4.52
 -7 -11 -1 36.18 4.31
 -7 -11 -1 43.31 4.39
 7 11 1 45.76 3.45
 7 -11 1 45.64 3.9
 7 11 2 304.02 14.08
 -7 -11 -2 271.09 14.79
 7 -11 2 297.37 14.37
 -7 -11 -2 242.36 14.61
 7 -11 2 279.4 14.64
 7 11 2 289.27 14.01
 7 -11 2 298.14 14.84
 7 11 3 67.08 4.23
 -7 -11 -3 43.03 4.26
 -7 -11 -3 59.7 3.82
 7 -11 3 59.86 4.61
 7 -11 3 56.85 4.07
 7 11 3 50.53 3.91
 7 -11 3 55.5 4.15
 7 -11 3 52.86 4.56
 -7 -11 -3 57.61 4.68
 -7 -11 -4 42.35 3.61
 7 -11 4 43.32 3.78
 -7 -11 -4 41.12 3.69
 7 11 4 54.62 3.65
 7 11 4 48.48 4.26
 7 -11 4 45.71 3.83
 7 -11 4 49.44 3.4
 7 -11 5 1.52 1.26
 7 -11 5 -1.26 1.65
 -7 -11 -5 1.37 1.38
 7 11 5 0.21 1.47
 -7 13 3 30.95 2.32
 -7 -13 2 2.75 1.6
 7 -13 -2 2.07 1.69
 -7 -13 2 0.51 1.41
 -7 -13 2 1.27 1.21
 7 -13 -2 1.15 1.02
 -7 13 2 0.78 1.28
 -7 -13 1 65.3 3.5
 -7 -13 1 47.74 3
 -7 13 1 52.47 3.34
 -7 -13 1 59.56 3.64
 7 -13 -1 60.91 3.7
 7 -13 -1 40.68 3.18
 7 -13 0 -0.11 1.22
 7 -13 0 2.84 1.85
 -7 -13 0 0.33 1.78
 7 13 0 3.35 1.15
 -7 -13 0 3.49 1.61
 7 -13 1 76.12 4.25
 7 -13 1 69.12 3.95
 -7 -13 -1 73.22 4.1
 7 -13 2 1.63 1.03
 -7 -13 -2 0.61 1.34
 -7 -13 -2 -0.94 1.44
 7 -13 2 1.17 1.45
 -8 0 9 1.38 1.7
 -8 0 9 3.49 2.2
 -8 0 9 -0.46 2.55
 -8 0 8 61.69 4.29
 -8 0 8 53.62 4.07
 -8 0 8 48.05 3.88
 -8 0 7 1.83 2.33
 -8 0 7 0.85 2.27
 -8 0 7 1.55 10.89
 -8 0 7 3.16 2.59
 -8 0 7 -1.07 4.41
 -8 0 7 0.58 2.2
 -8 0 6 1084.78 48.4
 -8 0 6 1068.86 48.4
 -8 0 6 1033.35 48.27
 -8 0 6 1036 50.67
 -8 0 6 1004.26 48.21
 -8 0 6 1037.31 48.21
 -8 0 6 1130.98 49.54
 -8 0 6 1133.58 49.18
 -8 0 6 1079.77 48.61
 -8 0 6 1094.74 49.46
 -8 0 6 1184.7 62.06
 -8 0 6 950.79 63.09
 -8 0 5 -0.59 1.8
 -8 0 5 -0.61 1.61
 -8 0 5 1.21 1.78
 -8 0 5 9.4 8.63
 -8 0 5 2.02 3.83
 -8 0 5 1.06 2.65
 -8 0 5 0.54 1.39
 -8 0 5 4.15 9.67
 -8 0 5 0.27 3.96
 -8 0 5 0.93 1.65
 -8 0 5 1.05 1.88
 -8 0 5 1.23 1.56
 -8 0 5 2.83 3.21
 -8 0 4 1808.17 80.51
 -8 0 4 1807.77 80.62
 -8 0 4 1807.24 81.79
 -8 0 4 1784.01 80.52
 -8 0 3 -0.15 1.13
 -8 0 3 0.81 1.32
 -8 0 3 1.19 7.18
 -8 0 3 0.83 8.24
 -8 0 2 2117.07 97.83
 -8 0 2 2173.79 98.21
 -8 0 1 0.53 0.78
 -8 0 1 2.17 3.35
 -8 0 1 5.05 3.96
 -8 0 0 9375.82 416.27
 -8 0 -1 -0.22 3.56
 8 0 1 0.17 3.16
 8 0 1 -1.18 3.85
 8 0 2 3795.82 172.72
 -8 0 -2 3979.21 173.88
 8 0 2 3745.56 174.01
 8 0 3 -0.68 1.66
 -8 0 -3 -0.42 5.37
 8 0 3 -0.77 7.47
 8 0 3 1.1 6.2
 8 0 4 1795.63 75.44
 -8 0 -4 1843.84 81.09
 -8 0 -5 4.17 5.16
 8 0 5 0.35 1.96
 8 0 5 0.07 1.44
 8 0 5 4.24 6.84
 8 0 5 -2.33 3.15
 8 0 5 0.96 3.4
 8 0 5 -3 9.14
 8 0 5 -2.47 3.31
 8 0 5 -0.33 1.65
 8 0 5 -0.31 1.9
 8 0 6 150.09 8.1
 -8 0 -6 161.35 15.48
 8 0 6 153.59 7.9
 8 0 6 150.61 19.72
 8 0 6 123.34 8.99
 8 0 6 127.09 8.98
 8 0 6 160.49 10.02
 8 0 6 145.88 8.7
 8 0 6 151.63 7.8
 8 0 6 150.91 7.92
 8 0 6 144.26 7.81
 8 0 7 -2.49 3.56
 8 0 7 1.15 2.32
 8 0 7 -1.35 1.83
 8 0 7 -1.39 2.23
 8 0 7 -0.09 2.15
 8 0 7 -1.93 2.06
 8 0 8 93.57 5.23
 8 0 8 93.39 5.19
 8 0 9 -0.22 1.98
 8 0 9 1.38 1.34
 8 0 9 0.33 1.86
 -8 2 9 -0.4 2.32
 -8 -2 9 -3.25 2.55
 -8 -2 9 -2.21 2.4
 -8 -2 9 0.79 1.88
 -8 2 9 0.8 1.82
 -8 2 8 1.41 3.44
 -8 -2 8 1.29 2.37
 -8 -2 8 -1.43 2.16
 -8 -2 8 -0.17 3.3
 -8 2 8 -0.58 2.68
 -8 2 8 -4.34 3.9
 -8 -2 8 -2.79 2
 -8 -2 8 -0.63 1.53
 -8 -2 7 21.11 2.85
 -8 -2 7 29.6 4.34
 -8 2 7 7.86 11.22
 -8 -2 7 22.67 11.14
 -8 2 7 16.17 4.79
 -8 -2 7 23.08 3.09
 -8 -2 7 24.75 3.41
 -8 2 7 14.49 13.14
 -8 2 7 19.96 5.24
 -8 2 7 21.9 3.06
 -8 2 7 13.83 3.23
 -8 2 7 21.57 5.09
 -8 -2 7 21.83 3.12
 -8 -2 7 19.81 2.52
 -8 2 7 20.95 2.74
 -8 -2 6 19.21 4.65
 -8 2 6 21.69 4.49
 -8 -2 6 15.12 2.41
 -8 2 6 17.46 2.78
 -8 2 6 16.25 5.16
 -8 2 6 37.95 13.3
 -8 -2 6 5.85 10.09
 -8 2 6 4.54 10.67
 -8 -2 6 25.62 3.87
 -8 -2 6 19.18 2.72
 -8 2 6 19.69 2.65
 -8 -2 6 19.8 2.55
 -8 -2 6 19.64 2.91
 -8 -2 6 17.74 2.45
 -8 2 6 20.47 2.6
 -8 -2 6 19.98 2.39
 -8 2 6 19.62 2.62
 -8 -2 6 18.09 2.7
 -8 -2 6 19.84 3.12
 -8 2 5 15.01 3.87
 -8 -2 5 8.98 3.81
 -8 -2 5 9.62 1.93
 -8 2 5 11.41 2.18
 -8 2 5 14.38 2.09
 -8 -2 5 6.05 9.26
 -8 -2 5 10.7 1.95
 -8 2 5 9.73 1.94
 -8 2 5 9.43 11.47
 -8 -2 5 9.43 1.77
 -8 -2 5 14.91 3.01
 -8 -2 5 9.09 1.97
 -8 -2 5 10.4 1.82
 -8 2 5 12.99 1.93
 -8 -2 5 12.11 2.07
 -8 2 5 11.5 2.06
 -8 -2 5 10.62 2.36
 -8 2 5 10.05 1.93
 -8 -2 5 11.96 1.87
 -8 -2 5 8.59 4.18
 -8 -2 5 9.45 3.75
 -8 -2 5 13.44 2.74
 -8 -2 4 4.1 1.3
 8 -2 -4 3.34 3.04
 -8 2 4 4.8 1.28
 -8 2 4 4.7 1.4
 -8 2 4 3.96 1.45
 -8 -2 4 5.45 3
 -8 2 4 3.1 2.92
 -8 -2 4 5.72 1.64
 -8 -2 4 5.6 3.29
 8 -2 -3 38.94 5.95
 -8 2 3 30.15 2.3
 -8 -2 3 36.17 9.27
 -8 2 3 37.97 2.63
 -8 -2 3 31.7 2.54
 -8 2 3 36.89 2.67
 -8 2 2 49.29 5.58
 -8 -2 2 47.34 3.91
 -8 -2 2 43.51 7.98
 -8 -2 2 37.2 7.12
 -8 -2 1 434.92 23.89
 -8 2 1 444.52 23.39
 -8 -2 1 427.48 22.74
 -8 -2 1 467.02 22.98
 -8 -2 0 34.57 4.27
 8 -2 0 32.76 4.27
 -8 -2 0 39.24 4.42
 8 -2 1 2.94 2.78
 8 -2 1 7.77 4.8
 -8 -2 -1 3.7 3.02
 8 -2 1 7.25 4.13
 8 -2 2 17.68 6.71
 8 -2 2 29.18 6.09
 -8 -2 -2 24.78 5.49
 -8 2 -2 33.29 5.12
 8 -2 3 3.89 6.95
 8 -2 3 -0.68 2.4
 8 2 3 -1.04 2.46
 8 -2 3 -0.37 2.78
 8 -2 3 -0.18 1.84
 8 2 3 -0.51 1.81
 8 -2 4 10.36 7.3
 8 2 4 14.1 3.2
 8 -2 4 18.05 3.31
 8 2 4 17.9 2.12
 8 -2 4 16.2 2.38
 -8 2 -4 19.17 6.5
 -8 -2 -4 13.45 5.7
 8 -2 5 -0.65 1.82
 8 -2 5 0.27 2.07
 8 2 5 -0.11 1.87
 -8 2 -5 0.74 5.9
 -8 -2 -5 3.75 5.02
 8 -2 5 -0.52 2.16
 8 -2 5 -2.2 8.33
 8 2 5 -7.21 10.97
 8 2 5 -1.41 3.98
 8 2 5 -0.15 1.53
 8 2 5 0.77 1.77
 8 2 5 1.05 3.05
 8 2 5 0.58 2.28
 8 -2 6 7.47 2.02
 8 2 6 9.18 2.39
 8 2 6 12.22 2.1
 8 -2 6 10.25 2.22
 8 -2 6 12.88 2.67
 8 2 6 14.82 4.48
 8 2 6 0.96 10.16
 8 2 6 4.74 4.12
 8 -2 6 11.03 2.68
 -8 2 -6 17.75 6.59
 -8 -2 -6 7.6 5.89
 8 -2 6 8.71 2.56
 8 -2 6 10.04 2.08
 8 2 6 4.13 9.46
 8 -2 6 18.1 9.8
 8 2 6 8.41 2.79
 8 2 6 10.12 4
 8 2 7 4.94 2.46
 8 -2 7 2.7 2.24
 8 -2 7 2.42 2.2
 8 2 7 3.6 2.56
 8 2 7 0.24 3.46
 8 -2 7 4.85 2.59
 8 2 7 4.34 3
 8 2 7 9.49 4.05
 8 -2 7 4.76 2.05
 8 2 7 -0.73 3.94
 8 -2 7 1.69 2.28
 8 2 7 0.09 2.31
 8 -2 7 0.59 2.19
 8 -2 7 2.7 2.06
 8 -2 7 2.87 2.28
 8 2 8 0.78 2.38
 8 -2 8 0.08 1.65
 8 -2 8 -0.45 2.1
 8 2 8 2.14 2.27
 8 2 8 -3.37 3
 8 2 8 0.44 1.7
 8 -2 8 2.1 2.64
 8 2 8 -0.19 2.35
 8 -2 9 -0.92 2.02
 8 2 9 0.06 1.8
 -8 -4 9 3.94 2.07
 -8 4 9 5.21 1.79
 -8 -4 9 7.99 1.82
 -8 -4 8 65.4 4.48
 -8 -4 8 68.11 4.22
 -8 4 8 45.75 5.3
 -8 -4 8 54.81 4.97
 -8 -4 8 56.88 5.31
 -8 4 8 56.24 5.28
 -8 4 8 66.46 5.23
 -8 -4 8 60.11 3.9
 -8 4 8 63.99 4.72
 -8 -4 8 41.37 4.66
 -8 -4 7 122.14 8.03
 -8 -4 7 121.6 6.84
 -8 4 7 129.58 8.63
 -8 -4 7 124.16 7.2
 -8 4 7 120.9 8.64
 -8 -4 7 134.7 7.01
 -8 -4 7 133.7 7.41
 -8 -4 7 130.11 7.1
 -8 4 7 111.02 9.09
 -8 4 6 89.62 5.55
 -8 -4 6 78.25 5.19
 -8 4 6 82.79 5.65
 -8 -4 6 86.23 7.35
 -8 4 6 109.66 17.48
 -8 4 6 78.43 5.51
 -8 -4 6 66.83 15.35
 -8 -4 6 92.29 5.62
 -8 -4 6 89.5 5.86
 -8 -4 6 90.66 5.46
 -8 -4 6 91.24 7.53
 -8 -4 6 96.93 5.99
 -8 4 6 92.26 7.91
 -8 -4 6 92.55 5.41
 -8 -4 5 352.18 16.3
 -8 -4 5 378.87 17.81
 -8 4 5 371.69 18.84
 -8 4 5 324 16.21
 -8 4 5 344.1 16.55
 -8 -4 5 325.58 17.75
 -8 -4 5 333.58 16.33
 -8 4 5 331.13 16.54
 -8 -4 5 351.1 16.19
 -8 -4 5 333.28 16.44
 -8 4 5 333.11 16.5
 -8 -4 5 329.86 16.71
 -8 -4 5 355.07 18.07
 -8 -4 5 345.68 16.33
 -8 -4 5 342.55 16.55
 -8 -4 5 377.2 29.93
 -8 -4 4 1268.94 56.95
 -8 4 4 1328.95 58.19
 -8 -4 4 1292.67 56.4
 -8 4 4 1287.69 56.38
 -8 -4 4 1138.18 55.83
 -8 -4 4 1263.16 57.38
 -8 -4 4 1377.39 56.8
 -8 -4 4 1256.12 56.26
 -8 4 4 1211.06 56.25
 -8 -4 4 1194.53 56.18
 -8 -4 4 1250.83 56.08
 -8 4 4 1138.8 55.92
 -8 -4 4 1300.81 69.03
 -8 -4 4 1349.07 56.6
 -8 4 4 1281.13 56.24
 8 -4 -4 1317.93 63.14
 -8 -4 4 1254.76 56.14
 -8 -4 4 1339.02 57.35
 -8 -4 3 512.05 24.34
 -8 4 3 550.71 23.7
 -8 -4 3 531.18 23.71
 -8 4 3 481.87 23.43
 -8 4 3 499.36 23.68
 -8 -4 2 1442.68 62.25
 -8 4 2 1395.97 62.45
 -8 -4 2 1463.35 71.22
 -8 4 2 1337.61 62.1
 8 -4 -2 1481.97 68.38
 -8 -4 2 1375.54 68.19
 -8 -4 2 1371.07 62.62
 -8 -4 2 1401.36 63.03
 -8 -4 2 1322.83 68.24
 -8 -4 1 990.24 43.88
 -8 4 1 885.6 47.21
 -8 -4 0 736.32 42.22
 8 -4 0 842.69 43.08
 -8 4 0 845.66 41.11
 -8 -4 0 904.87 41.55
 -8 -4 -1 564.78 28.96
 -8 -4 -1 462.27 29.78
 -8 4 -1 491.64 27.61
 8 -4 1 566.09 25.12
 8 -4 2 1658.1 69.76
 8 -4 2 1546.82 70.01
 8 -4 2 1585.59 75.3
 8 -4 2 1353.27 69.77
 8 4 2 1589.65 69.28
 8 -4 2 1521.12 74.96
 8 -4 2 1689.18 78.01
 8 -4 3 573.55 31.44
 8 4 3 575.12 24.3
 8 -4 3 603.09 24.8
 -8 -4 -3 639.29 31.38
 8 4 4 725.92 31.67
 8 4 4 646.4 29.52
 8 -4 4 698.02 29.93
 8 4 4 724.7 30.38
 -8 -4 -4 768.08 38.69
 -8 4 -4 706.19 38.01
 8 4 4 617.03 29.62
 8 4 4 640.4 29.89
 -8 -4 -4 671.13 29.78
 8 -4 4 627.58 30.32
 8 -4 4 720.34 30.5
 8 -4 4 671.98 30.77
 8 -4 4 731.53 42.13
 8 4 5 286.87 14.56
 8 -4 5 332.26 15.12
 8 -4 5 305.24 15.27
 8 -4 5 295.65 25.91
 -8 4 -5 271.3 21.89
 8 4 5 291.38 14.37
 -8 -4 -5 341.3 23.16
 -8 -4 -5 298.75 14.26
 8 4 5 300.51 14.22
 8 -4 5 340.22 14.84
 8 4 5 309.78 14.61
 8 4 5 306.73 16.39
 8 4 6 187.78 9.51
 8 -4 6 190.83 9.44
 -8 -4 -6 160.68 16.22
 -8 4 -6 147.12 15.66
 8 4 6 181.53 9.71
 8 -4 6 189.71 9.66
 8 -4 6 193.18 10.04
 8 4 6 135.79 20.02
 8 -4 6 168.8 20.12
 8 4 6 176.27 20.17
 8 4 6 168.08 10.84
 8 -4 6 214.16 10.26
 8 -4 6 181.28 9.44
 8 4 6 187.74 9.52
 8 -4 6 166.7 9.11
 8 -4 7 31.3 3.44
 8 4 7 35.04 4.86
 8 4 8 20.99 3.13
 8 4 8 18.31 2.44
 8 4 8 10.49 3.18
 8 -4 8 30.58 2.83
 8 -4 8 35.98 3.47
 8 -4 8 42.28 3.44
 8 -4 8 21.75 3.26
 8 4 8 39.58 2.92
 8 4 8 39.28 3.27
 -8 -6 8 1.25 2.03
 -8 6 8 1.36 2.57
 -8 6 8 1.08 2.24
 -8 6 8 1.22 1.71
 -8 6 8 3.61 2.66
 -8 -6 8 -1.33 2.47
 -8 6 7 33.44 4.74
 -8 -6 7 35.25 3.14
 -8 6 7 30.88 3.03
 -8 -6 7 40.91 3.69
 -8 -6 7 38.24 3.18
 -8 -6 7 35.37 2.83
 -8 6 7 33.18 4.67
 8 -6 -7 30.9 3.42
 -8 -6 7 26.92 2.57
 -8 -6 7 27.43 4.44
 -8 -6 7 37.85 4.75
 -8 -6 7 34.18 2.88
 -8 -6 6 1.67 2.32
 -8 -6 6 3.94 3.95
 -8 -6 6 0.58 4.02
 -8 -6 6 0.65 1.38
 -8 -6 6 1.46 1.65
 -8 -6 6 -0.24 4.06
 -8 6 6 4.99 4.18
 -8 -6 6 1.03 2.77
 -8 -6 6 3.13 2.12
 -8 -6 6 2.56 1.82
 -8 -6 6 3.56 1.8
 -8 6 6 4.13 2.19
 -8 -6 5 16.63 2.12
 -8 -6 5 11.77 4.05
 -8 6 5 15.67 2.9
 -8 -6 5 19.48 2.9
 -8 -6 5 15.14 4.27
 -8 -6 5 23.9 12.08
 -8 6 5 21.68 2.83
 -8 -6 5 18.64 4.41
 -8 -6 5 18.11 2.44
 -8 -6 5 16.4 3.1
 -8 -6 5 18.61 2.36
 -8 -6 5 16.88 2.94
 -8 -6 5 21.85 4.99
 -8 -6 5 15.3 4.38
 -8 6 5 18.48 4.67
 -8 -6 4 -1.41 1.91
 -8 6 4 0.96 1.49
 -8 -6 4 -1.26 3.57
 -8 -6 4 1.29 2.26
 -8 -6 4 0.34 2.35
 -8 -6 4 1.97 1.51
 -8 -6 4 -0.9 3.55
 -8 -6 4 -2.26 3.79
 -8 -6 4 0.45 3.92
 -8 -6 4 3.28 3.29
 -8 -6 4 -1.48 3.75
 -8 -6 4 0.39 1.61
 -8 -6 4 4.39 2.52
 -8 -6 4 1.27 1.2
 8 -6 -4 -0.53 1.58
 8 -6 -4 -0.79 4.82
 -8 -6 4 1.37 9.09
 -8 -6 4 1.2 1.31
 -8 6 4 1.76 1.9
 8 -6 -3 21.58 6.48
 -8 -6 3 14.12 8.32
 -8 -6 3 23.71 2.74
 -8 -6 3 21.43 3.69
 -8 6 3 19.04 2.17
 -8 -6 3 23.57 3.85
 -8 -6 3 21.94 2.05
 -8 -6 3 27.18 3.68
 8 -6 -3 16.13 2.88
 -8 -6 3 19.56 4.38
 -8 6 3 24.81 2.47
 -8 -6 3 22.72 2.92
 -8 -6 3 21.99 2.55
 8 -6 -3 22.54 2.31
 -8 -6 3 17.35 7.44
 -8 -6 3 24.81 4.38
 -8 -6 3 22.32 3.56
 -8 -6 3 17.8 10.19
 -8 -6 2 218.79 18.06
 8 -6 -2 217.54 10.8
 -8 -6 2 200.51 10.82
 8 -6 -2 184.42 18.21
 -8 -6 2 218.46 10.67
 8 -6 -2 236.25 17.35
 -8 -6 2 219.88 11.97
 -8 -6 2 205.52 17.78
 -8 -6 2 204.64 11.31
 -8 6 2 218.54 10.73
 8 -6 -1 1.27 4.15
 -8 -6 1 4.86 2.47
 8 -6 -1 3.33 5.38
 -8 -6 1 2.11 1.5
 -8 -6 1 2.87 1.66
 -8 6 1 0.81 1.96
 8 -6 0 21.62 3.18
 -8 -6 0 15.58 2.81
 -8 -6 0 23.65 2.38
 8 -6 0 31.34 7.71
 8 -6 0 26.36 5.71
 -8 -6 0 21.67 2.31
 -8 6 0 13.22 3.12
 8 -6 1 104.7 6.19
 8 -6 1 98.08 6.29
 -8 -6 -1 102.25 11.33
 -8 -6 -1 100.97 5.66
 -8 6 -1 83.51 6.08
 -8 -6 -2 1.02 2.52
 8 -6 2 16.07 3.61
 8 -6 2 0.75 5.5
 8 -6 2 1.66 2.36
 -8 -6 -2 3.61 5.82
 -8 -6 -2 0.58 3.82
 8 -6 2 2.98 6.69
 8 -6 2 0.45 1.93
 8 -6 2 1.63 1.64
 -8 -6 -2 1.24 1.15
 -8 -6 -2 0.2 1.96
 8 -6 3 5.81 2.6
 8 -6 3 4.09 2.13
 8 6 3 8 1.78
 -8 -6 -3 6.13 1.53
 8 -6 3 13.23 7.89
 8 -6 3 7.47 6.17
 8 -6 3 6.69 2.67
 8 -6 3 6.51 3.46
 8 -6 3 6.95 2.03
 -8 -6 -3 6.57 4.88
 8 -6 3 11.03 9.43
 8 6 3 5.1 2.08
 8 -6 3 5.13 3.05
 -8 -6 -3 3.25 2.27
 8 -6 3 4.17 1.62
 8 6 3 6.09 1.77
 8 -6 4 16.63 10.19
 8 6 4 24.72 4.6
 8 -6 4 23.06 2.6
 -8 6 -4 19.06 6.87
 -8 -6 -4 19.47 6.36
 8 6 4 17.7 2.79
 8 6 4 20.85 2.65
 8 -6 4 22.33 4.38
 8 -6 4 19.19 3.54
 8 -6 4 16.2 3.68
 8 6 4 12.93 2.7
 -8 -6 -4 21.26 2.32
 8 -6 4 18.46 3.49
 -8 6 -5 3.5 6.29
 -8 -6 -5 3.95 4.73
 8 -6 5 2.42 1.52
 8 -6 5 1.29 2.7
 8 -6 5 -1.75 3.57
 8 6 5 4.14 2.12
 8 6 5 1.57 2.59
 8 -6 5 1.74 1.7
 8 -6 5 6.68 9.72
 8 -6 5 3.46 2.18
 8 6 6 1.63 2.19
 8 6 6 1.01 2.82
 8 -6 6 3.27 1.82
 8 -6 6 1.72 2.72
 8 -6 6 2.85 3.26
 8 -6 6 4.55 2.52
 8 6 6 6.23 3.51
 8 -6 6 4.46 2.38
 8 -6 6 4.57 3.63
 8 6 6 2.54 2.48
 8 -6 6 4.51 1.59
 8 6 7 4.01 2.92
 8 -6 7 0.14 2.74
 8 6 7 3.24 2.66
 8 -6 7 6.26 1.84
 8 -6 7 1.09 2.4
 8 6 7 1.98 2.19
 8 -6 7 3.43 2.26
 8 6 7 4.07 2.63
 8 -6 7 4.46 1.99
 8 6 7 2.77 3
 8 6 8 1.08 1.6
 -8 -6 -8 0.8 1.31
 8 -6 8 -1.86 1.36
 8 -6 8 1.26 1.75
 -8 8 7 60.94 4.86
 -8 8 7 57.29 4.84
 -8 8 7 85.83 4.47
 -8 8 7 79.85 5.4
 -8 -8 6 3.33 1.53
 -8 -8 6 4.86 3.11
 -8 -8 6 3.27 1.95
 -8 -8 6 3.15 2.44
 -8 -8 6 2.77 1.74
 -8 8 6 3.19 3.01
 -8 8 6 1.4 1.82
 -8 -8 6 2.45 1.38
 -8 -8 6 6.03 2.44
 -8 -8 6 2.76 1.49
 -8 -8 6 2.49 1.25
 -8 -8 5 222.42 12.13
 -8 -8 5 229.74 11.96
 -8 8 5 254.22 12.47
 -8 -8 5 229.46 13.36
 -8 8 5 226.92 14.16
 -8 -8 5 272.96 12.93
 -8 8 5 235.39 12.77
 -8 -8 5 236.75 13.13
 -8 -8 5 265.45 12.44
 -8 -8 4 4.88 1.74
 -8 -8 4 10.03 2.2
 -8 -8 4 4.51 2.85
 -8 8 4 7.06 2.25
 8 -8 -4 5.19 7.66
 -8 -8 4 14.32 8.74
 -8 -8 4 6.64 3.71
 -8 -8 4 5.64 2.46
 -8 -8 4 6.4 3.55
 8 -8 -3 432.77 21.05
 -8 -8 3 418.91 20.41
 -8 -8 3 448.77 32.05
 -8 -8 3 441.77 21
 8 -8 -3 381.6 31.65
 -8 -8 3 456.8 21.34
 -8 -8 3 428.2 20.61
 -8 -8 3 462.29 21.1
 -8 8 3 423.6 20.67
 -8 -8 3 401.16 30.7
 -8 -8 3 407.58 21.6
 -8 -8 3 404.97 20.7
 -8 -8 3 500.27 21.1
 -8 -8 3 427.19 21.51
 -8 -8 2 179.13 8.82
 8 -8 -2 168.56 18.84
 -8 -8 2 167.41 8.92
 8 -8 -2 158.29 10.19
 -8 -8 2 189.37 9.82
 -8 -8 2 183.91 18.27
 -8 -8 2 180.03 9.41
 -8 -8 2 164.81 8.93
 -8 8 2 157.77 8.81
 -8 -8 2 163.7 9.86
 -8 -8 2 176.45 10.09
 -8 -8 2 162.77 17.27
 -8 -8 2 161.8 8.73
 8 -8 -2 174.29 9.23
 8 -8 -2 166.42 9.33
 8 -8 -2 188.2 16.48
 -8 -8 1 1600.11 68.05
 8 -8 -1 1516.05 68.72
 8 -8 -1 1534.16 68.87
 -8 -8 1 1428 67.39
 8 -8 -1 1448.83 79.56
 -8 -8 1 1506.09 67.57
 -8 8 1 1525 67.42
 -8 -8 1 1478.66 67.43
 8 -8 -1 1483.67 67.95
 8 -8 -1 1576.89 76.43
 -8 -8 1 1441.31 68.4
 -8 -8 1 1483.48 67.39
 8 -8 -1 1514.93 67.94
 -8 -8 0 14.33 1.92
 8 -8 0 16.74 5.42
 8 -8 0 13.57 2.41
 -8 -8 0 16.34 3.36
 8 -8 0 15.6 3.5
 -8 -8 0 21.51 7.57
 8 -8 0 11.65 6.86
 -8 -8 0 11.62 1.87
 -8 -8 0 14.18 1.95
 8 8 0 12.37 1.96
 -8 -8 0 11.42 3.36
 8 -8 0 20.19 3.77
 8 8 1 562.6 26.58
 8 -8 1 584.59 27
 8 -8 1 577.52 37.14
 8 -8 1 619.52 27.82
 -8 -8 -1 592.85 26.57
 8 -8 1 519.7 26.42
 -8 -8 -1 555.85 27.63
 -8 -8 -1 599.32 27.28
 8 -8 1 579.18 26.9
 -8 -8 -1 539.79 36.27
 -8 -8 -1 567.81 27.68
 8 8 2 195.03 9.52
 -8 -8 -2 192.52 10.35
 -8 -8 -2 178.61 10.86
 8 -8 2 184.46 9.44
 8 -8 2 172.68 18.92
 8 -8 2 164.18 9.61
 -8 -8 -2 186.64 9.37
 8 8 2 175.41 9.61
 8 -8 2 180.13 9.61
 8 -8 2 174.8 10.56
 8 -8 2 181.31 9.77
 8 -8 2 211.95 10.88
 8 -8 2 204.62 18.9
 -8 -8 -2 183.27 18.48
 8 -8 3 839.1 50.55
 8 -8 3 832.09 39.62
 8 -8 3 821.86 40.08
 8 -8 3 898.89 40.08
 -8 -8 -3 871.99 40.21
 8 -8 3 834.97 39.16
 8 -8 3 810.37 39.5
 8 8 3 877.71 39.62
 8 8 3 896.24 39.58
 8 -8 3 863.23 50.59
 8 -8 3 913.34 40.56
 -8 -8 -3 875.06 39.38
 -8 -8 -3 804.71 51.21
 8 8 4 -0.5 3.98
 -8 -8 -4 1.34 1.45
 8 8 4 2.55 2.16
 -8 8 -4 -0.58 2.65
 8 -8 4 0.72 1.92
 -8 -8 -4 -4.77 8.19
 -8 -8 -4 0.94 2.86
 8 8 4 -1.46 2.53
 8 8 4 0.64 2.15
 8 -8 4 2.55 2.7
 8 -8 4 1.73 1.46
 8 -8 4 2.57 3.38
 -8 8 -4 9.05 6.29
 8 -8 4 1.74 2.93
 8 8 5 169.03 11.18
 8 -8 5 166.72 10.52
 8 -8 5 189.04 10.16
 -8 -8 -5 167.23 10.28
 8 8 5 194.12 10.2
 -8 8 -6 2 1.85
 8 -8 6 0.67 1.93
 8 8 6 3.38 2.16
 8 8 6 0.51 2.49
 -8 -8 -6 0.52 2.04
 8 8 6 -0.22 2.45
 8 -8 6 1.8 1.84
 8 -8 6 -2.65 2.68
 8 -8 7 50.76 2.72
 8 -8 7 54.45 2.96
 8 -8 7 52.55 3
 8 8 7 22.91 2.98
 8 8 7 27.46 2.84
 -8 -8 -7 30.6 2.71
 -8 -8 -7 22.82 2.72
 -8 10 6 1.33 1.33
 -8 10 6 2.11 2.08
 8 -10 -6 1.3 1.76
 -8 -10 5 17.82 1.83
 -8 10 5 18.81 2.23
 -8 10 5 14.08 2.39
 -8 -10 5 11.28 2.79
 8 -10 -5 10.69 2.6
 -8 10 5 17.87 3.09
 8 -10 -5 9.33 2.82
 -8 -10 5 15.33 2.58
 -8 -10 5 14.05 2.87
 -8 -10 4 12.57 1.81
 -8 10 4 12.13 2.15
 -8 10 4 9.83 2.65
 -8 -10 4 9.32 3.14
 8 -10 -4 5.14 2.75
 -8 -10 4 13.76 3.27
 -8 10 4 8.21 3.31
 -8 -10 4 6.49 2.82
 8 -10 -4 7.4 3.1
 -8 -10 4 10.85 2.66
 -8 -10 3 10.54 1.88
 -8 10 3 8.92 2.15
 8 -10 -3 12.58 2.48
 -8 -10 3 11.1 3.05
 -8 -10 3 9.9 3.14
 8 -10 -3 11.58 3.38
 -8 -10 3 9.23 3.26
 -8 -10 3 9.96 2.68
 8 -10 -3 10.22 3.14
 8 -10 -2 22.15 3.49
 8 -10 -2 15.04 3.86
 -8 -10 2 13.1 3.38
 8 -10 -2 18.57 2.59
 -8 -10 2 18.26 2.39
 -8 10 2 19.33 2.49
 -8 -10 2 14.35 3.73
 -8 -10 2 17.05 3.52
 -8 -10 2 20.23 2.34
 -8 -10 2 18.49 2.91
 8 -10 -2 15.72 2.72
 -8 -10 1 14.55 2.2
 8 -10 -1 14.01 2.62
 8 -10 -1 13.12 3.37
 8 -10 -1 9.11 7.06
 -8 -10 1 11.42 2.02
 -8 -10 1 13.28 8.88
 8 -10 -1 12.17 2.48
 -8 -10 1 13.32 2.53
 -8 -10 1 18.99 6.83
 -8 -10 1 12.3 3.38
 -8 -10 1 12.81 3.37
 8 -10 -1 16.07 3.78
 -8 -10 0 207.77 10.64
 -8 -10 0 194.54 10.6
 8 -10 0 216.83 11.15
 -8 -10 0 220.06 11.32
 8 -10 0 207.6 11.16
 8 -10 0 212.78 11.8
 -8 -10 0 199.39 11.64
 8 -10 1 -2.13 2.02
 8 10 1 3.47 1.79
 -8 -10 -1 2.83 1.64
 -8 -10 -1 -0.38 2.44
 -8 -10 -1 6.47 5.6
 8 -10 1 -1.07 7.91
 8 -10 1 -0.43 1.96
 8 -10 1 3.24 6.96
 8 -10 1 1.26 2.97
 -8 -10 -1 1.94 3.19
 -8 -10 -2 3.94 1.71
 8 -10 2 1.71 1.5
 8 -10 2 3.73 2.1
 8 10 2 3.69 1.98
 -8 -10 -2 5.45 2.96
 8 -10 2 4.34 3.01
 8 -10 2 2.05 2.66
 8 -10 2 4.63 2.04
 8 10 2 6.22 1.94
 -8 -10 -2 4.63 3.27
 -8 -10 -2 5.99 2.85
 8 -10 2 9.72 3.55
 8 -10 3 0.87 1.84
 8 -10 3 1.43 2.69
 8 10 3 -0.71 1.95
 -8 -10 -3 0.88 2.53
 8 -10 4 0.15 1.41
 8 -10 4 4.08 2.59
 -8 -10 -4 1.42 2.11
 -8 -10 -4 0.14 2.55
 -8 -10 -4 -0.59 2.36
 8 -10 4 2.82 2.79
 8 10 4 0.19 3
 -8 -10 -4 -1.04 1.41
 8 10 4 -1.3 2.02
 8 10 4 -1.75 1.91
 8 -10 4 1.98 2.06
 8 10 5 5.09 2.33
 8 -10 5 3.13 2.26
 8 10 5 10.54 2.17
 -8 -10 -5 5.63 1.86
 -8 -10 -5 4.74 2.17
 -8 -10 -5 6.72 1.93
 8 -10 5 6.56 1.57
 8 -10 5 6.13 1.77
 -8 -10 -6 1.91 1.28
 -8 -10 -6 6.35 1.29
 8 10 6 5.21 1.48
 8 10 6 4.23 1.78
 8 -10 6 3.35 1.09
 8 -10 6 6.93 1.26
 -8 -12 4 38.35 2.72
 -8 -12 4 33.07 2.59
 -8 12 4 32.19 2.7
 -8 12 4 32.77 2.2
 -8 12 3 66.5 5.82
 8 -12 -3 95.86 5.76
 -8 12 3 119.77 5.96
 -8 -12 3 99.92 5.74
 8 -12 -3 84.25 5.64
 -8 -12 3 115.6 5.73
 -8 -12 3 100.86 5.67
 -8 -12 3 101.33 5.48
 -8 -12 2 49.16 4
 -8 12 2 59.53 4
 -8 -12 2 49.15 3.95
 8 -12 -2 48.36 3.9
 -8 -12 2 50.12 3.75
 8 12 -2 51.49 3.21
 -8 -12 2 51.25 3.67
 -8 -12 1 141.44 7.79
 8 -12 -1 145.71 7.9
 -8 -12 1 150.23 7.66
 -8 -12 1 130.04 7.95
 8 12 -1 162.55 7.56
 -8 -12 1 135.31 8.05
 8 -12 -1 141.03 8.07
 -8 12 1 148.18 8.03
 -8 12 0 83.66 5.3
 8 -12 0 91.04 5.81
 8 -12 0 78.67 5.3
 -8 -12 0 77.92 5.61
 -8 -12 0 85.24 5.66
 8 -12 0 87.51 5.65
 8 -12 0 89.49 5.53
 -8 -12 0 88.35 5.44
 -8 -12 0 95.78 5.24
 8 12 0 103.59 5.23
 8 -12 1 318.79 16
 8 -12 1 313.39 15.83
 8 -12 1 326.31 16.14
 -8 -12 -1 313.88 16.12
 8 -12 1 357.77 16.17
 -8 -12 -1 312.56 15.8
 -8 -12 -1 327.69 15.75
 8 12 1 362.62 15.84
 8 12 2 40.87 2.96
 8 -12 2 45.64 3.24
 8 -12 2 38.15 3.52
 8 -12 2 43.92 3.47
 -8 -12 -2 40.91 3.46
 8 -12 2 43.81 3.39
 -8 -12 -2 41.03 3.31
 -8 -12 -2 48.04 3.16
 8 12 2 36.64 3.07
 -8 -12 -3 44.02 3.31
 8 12 3 54.63 3.33
 8 -12 3 44.77 3.53
 8 -12 3 50.91 3.23
 8 -12 4 21.32 1.57
 8 12 4 19.58 1.75
 -9 1 9 -0.76 2.4
 -9 -1 9 0.44 2.38
 -9 -1 9 2.12 1.78
 -9 -1 9 1.17 2.24
 -9 1 9 0.31 1.92
 -9 1 8 152.77 10.91
 -9 -1 8 162.9 9.41
 -9 1 8 171.01 10.41
 -9 1 8 155.99 9.33
 -9 1 8 183.98 9.46
 -9 -1 8 203.55 9.64
 -9 -1 8 189.49 9.7
 -9 1 8 191.04 9.77
 -9 -1 8 177.09 9.49
 -9 -1 8 190.79 10.59
 -9 1 8 206.28 10.53
 -9 -1 7 43.51 4.75
 -9 -1 7 40.29 3.4
 -9 1 7 35.72 3.4
 -9 1 7 32.47 3.43
 -9 -1 7 41.81 3.77
 -9 1 7 35.9 3.47
 -9 -1 7 34.09 3.5
 -9 1 7 37.84 5.54
 -9 -1 7 30.22 5.24
 -9 1 7 34.79 3.39
 -9 -1 7 33.56 11.88
 -9 1 7 32.31 11.44
 -9 -1 7 32.11 3.87
 -9 1 7 30.6 5.08
 -9 1 7 29.87 3.81
 -9 1 7 31.39 5.29
 -9 1 6 61.16 4.29
 -9 -1 6 62.02 4.54
 -9 1 6 53.69 4.25
 -9 -1 6 64.52 4.35
 -9 -1 6 58.28 4.31
 -9 1 6 53.41 13.6
 -9 -1 6 72.29 14.61
 -9 1 6 56.46 6
 -9 -1 6 56.56 6.37
 -9 1 6 60.31 6.28
 -9 1 6 64.42 14.54
 -9 -1 6 74.21 5.41
 -9 -1 6 55.76 6.06
 -9 1 6 55.31 6.08
 -9 1 6 58.34 5.4
 -9 -1 6 58.29 4.17
 -9 1 6 60.48 4.33
 -9 -1 6 68.6 5.48
 -9 1 6 70.24 4.49
 -9 -1 6 58.8 4.22
 -9 -1 5 289.54 14.92
 -9 1 5 308.71 14.98
 -9 -1 5 336.02 15.25
 -9 -1 5 304.3 14.99
 -9 1 5 292.21 14.93
 -9 -1 5 313.3 17.06
 -9 1 5 311.78 16.82
 -9 -1 5 301.88 14.96
 -9 1 5 293.68 14.93
 -9 -1 5 304.5 14.89
 -9 1 5 321.26 15.06
 -9 -1 5 327.53 16.07
 -9 -1 5 370.27 16.23
 -9 -1 5 320.37 16.04
 -9 1 5 329.05 16.14
 -9 1 5 365.31 25.13
 -9 -1 5 335.88 15.27
 -9 1 5 336.29 15.32
 -9 1 5 317.08 26.42
 -9 -1 5 330.8 26.66
 -9 1 5 332.31 15.42
 -9 -1 5 324.84 15.13
 -9 1 4 701.52 31.98
 -9 -1 4 678.92 31.97
 -9 1 4 695.9 32.16
 -9 -1 4 707.5 32.07
 -9 -1 4 737.14 32
 -9 1 4 690.89 32.06
 -9 1 4 702.83 33.22
 -9 -1 4 692.59 33.22
 -9 -1 3 299.24 21.23
 -9 1 3 305.82 14.71
 -9 -1 3 315.58 14.78
 -9 1 3 308.87 14.98
 -9 -1 3 329.16 20.76
 -9 -1 3 314.18 14.77
 -9 1 3 345.55 14.93
 -9 -1 2 921.43 44.27
 -9 1 2 961.81 45.28
 -9 -1 2 918.47 46.24
 -9 -1 1 79.91 4.72
 -9 -1 1 81.19 6.45
 -9 1 1 64.42 4.09
 9 -1 0 1516.25 69.43
 -9 1 0 1658.56 70.8
 -9 -1 0 1558.63 71.24
 -9 1 -1 16.78 4.01
 -9 -1 -1 20 4.11
 9 -1 1 20.55 3.94
 9 -1 2 828.96 39.23
 -9 -1 -2 855.07 38.77
 9 1 3 607.64 27.42
 9 -1 3 596.37 34.04
 9 -1 3 554.92 32
 9 1 4 586.02 33.08
 9 -1 4 557.66 26.8
 9 1 4 539.02 26.41
 9 -1 4 608.48 27.42
 9 1 4 606.45 27.44
 -9 1 -4 583.56 32.59
 -9 -1 -4 593.16 32.49
 9 -1 5 237.56 10.28
 9 -1 5 209.06 19.87
 9 1 5 208.34 20.53
 9 1 5 133.5 9.97
 -9 -1 -5 225.6 17.06
 -9 1 -5 254.01 17.52
 9 1 5 196.86 9.88
 9 -1 5 231.97 11.86
 9 1 5 216.59 11.67
 9 -1 5 174.66 10.55
 9 1 5 193.31 10.68
 9 -1 5 212.18 10.71
 9 1 5 210.86 18.57
 9 1 5 199.41 10.77
 9 1 5 210.55 9.9
 9 -1 5 201.94 10.12
 9 1 6 17.14 2.46
 9 -1 6 13.1 2.42
 9 1 6 14.4 2.61
 9 -1 6 14.39 2.51
 9 1 6 16.35 3
 9 -1 6 15.08 2.55
 9 1 6 12.8 10.86
 9 1 6 13.01 4.4
 9 -1 6 14.6 2.76
 9 1 6 12.76 3.95
 9 -1 6 17.71 9.69
 9 1 6 20.66 10.8
 9 -1 6 13.95 2.71
 9 -1 6 13.59 4.03
 9 1 6 15.59 4.06
 9 -1 6 13.14 2.22
 -9 1 -6 13.36 6.38
 -9 -1 -6 10.19 5.94
 9 1 7 3.71 2.36
 9 -1 7 6.62 2.34
 9 -1 7 2.99 2.16
 9 -1 7 5.13 2.01
 9 1 7 7.83 2.49
 9 -1 7 5.08 2.39
 9 1 7 6.88 3.8
 9 -1 7 3.22 2.06
 9 1 7 3.04 2.22
 9 1 7 1.19 3.23
 9 1 7 1.53 2.86
 9 -1 8 53.88 4.22
 9 -1 8 54.13 3.97
 9 1 8 49.8 4.03
 9 -1 8 27.87 3.3
 9 1 8 58.41 4.14
 9 -1 8 52.68 3.8
 9 1 8 36.3 3.4
 9 1 9 7.25 1.64
 9 1 9 7.37 1.75
 9 -1 9 11.94 2.22
 9 1 9 9.05 1.96
 -9 3 9 16.35 2.53
 -9 -3 9 18.58 2.79
 -9 -3 9 23.86 2.44
 -9 -3 8 0.46 1.92
 -9 3 8 -3 3.23
 -9 -3 8 1.15 3.08
 -9 3 8 1.72 2.65
 -9 -3 8 0.38 1.46
 -9 3 8 0.62 2.92
 -9 -3 8 -0.65 2.16
 -9 -3 8 2.02 2.36
 -9 -3 8 -1.63 3.06
 -9 3 7 80.24 6.8
 -9 -3 7 75.06 5.47
 -9 3 7 60.6 5.65
 -9 3 7 73.92 6.68
 -9 -3 7 76.2 5.36
 -9 -3 7 86.68 5.16
 -9 -3 7 85.74 5.37
 -9 3 7 72.54 7.05
 -9 -3 7 75.01 6.63
 -9 -3 7 77.2 4.95
 -9 3 7 76.52 5.3
 -9 3 6 3.8 3.72
 -9 3 6 0.77 2.27
 -9 3 6 -2.1 4.7
 -9 3 6 -1.02 11.99
 -9 3 6 0.12 1.92
 -9 3 6 1.72 1.91
 -9 -3 6 0.33 1.56
 -9 -3 6 3.51 3.44
 -9 3 6 4.4 10.31
 -9 -3 6 -7.07 11.61
 -9 -3 6 0.91 2.14
 -9 -3 6 2.77 2.48
 -9 -3 6 3.36 2.16
 -9 -3 6 0.28 2.61
 -9 -3 6 1.55 1.92
 -9 3 5 110.37 6.27
 -9 3 5 99.45 5.98
 -9 -3 5 98.47 5.81
 -9 -3 5 125.61 7.51
 -9 -3 5 107.81 6.08
 -9 -3 5 112.09 6.01
 -9 -3 5 111.15 7.3
 -9 -3 5 109.08 6.32
 -9 -3 5 100.61 6.01
 -9 3 5 109.2 7.88
 -9 -3 5 109.81 6.73
 -9 3 5 118.41 6.31
 -9 -3 5 102.42 6.01
 -9 -3 5 108.19 15.5
 -9 3 5 109.09 6.2
 -9 3 4 83.22 4.99
 -9 -3 4 77.46 4.79
 -9 3 4 84.54 4.8
 -9 3 4 89.59 4.98
 -9 -3 4 75.39 12.27
 -9 -3 4 87.31 6.05
 -9 -3 4 84.04 5.02
 -9 3 4 88.68 6.38
 -9 -3 3 1720.31 76.54
 -9 -3 3 1674.22 76.98
 -9 -3 3 1803.42 85.76
 9 -3 -3 1861.67 82.79
 -9 3 3 1656.46 76.33
 -9 3 3 1782.5 76.64
 -9 -3 2 63.92 3.83
 -9 3 2 72.18 4.37
 -9 -3 2 61.56 8.83
 -9 -3 2 78.15 10.18
 -9 -3 2 58.43 4.41
 -9 3 2 63.03 6.78
 -9 -3 2 47.88 7.36
 -9 -3 1 730.58 37.36
 -9 3 1 690.27 35.73
 -9 -3 0 458.25 26.49
 9 -3 0 506.86 27.02
 9 -3 1 2108.79 100.82
 9 -3 1 2064.7 102.01
 9 3 2 152.33 7.44
 9 -3 2 128.08 11.49
 -9 -3 -2 153.1 12.04
 9 -3 2 161.84 13.58
 9 -3 2 145.07 11.44
 9 -3 2 140.21 7.68
 -9 -3 -3 530.78 29.45
 -9 3 -3 620.79 29.88
 9 -3 3 534.54 23.75
 9 -3 3 525.41 23.74
 9 -3 3 572.74 32.01
 9 3 3 539.94 24.29
 9 -3 4 41.3 3.12
 9 -3 4 42.92 3.43
 -9 3 -4 26.54 7.4
 -9 -3 -4 38.66 7.54
 9 3 4 34.26 3.15
 9 -3 4 40.71 3.47
 9 -3 4 42.37 9.78
 9 3 4 42.22 3.19
 -9 -3 -4 43.1 2.9
 9 3 4 39.53 4.32
 9 -3 4 36.97 4
 9 3 5 184.15 18.04
 9 -3 5 175.29 8.73
 9 -3 5 166.02 9.22
 9 -3 5 181.52 8.76
 9 -3 5 151.11 17.49
 9 3 5 145.23 8.27
 -9 -3 -5 159.6 15.24
 -9 3 -5 143.41 14.75
 9 -3 5 151.63 8.79
 9 3 5 172.08 10.07
 -9 -3 -5 150.79 8.06
 9 3 5 145.32 8.24
 9 3 5 154.94 8.12
 9 3 5 161.76 8.13
 9 3 5 154.78 8.46
 9 3 6 1.05 4.09
 9 3 6 -2.85 11.4
 9 -3 6 2.02 2.51
 9 -3 6 1.47 1.84
 9 3 6 1.36 2.25
 9 -3 6 0.8 1.89
 -9 3 -6 -0.78 5.97
 -9 -3 -6 -1.74 4.97
 9 -3 6 2.5 2.28
 9 3 6 0.59 3.72
 9 3 6 -0.19 2.9
 9 3 6 4.1 9.6
 9 -3 6 2.52 8.64
 9 -3 6 1.6 1.9
 9 -3 7 173.33 8.58
 9 -3 7 142.69 8.11
 9 -3 7 156.67 8.3
 9 -3 7 178.36 9.13
 9 3 7 110.25 9.49
 9 3 7 175.47 8.73
 9 3 7 170.67 8.48
 9 -3 7 114.49 8.37
 9 3 8 16.71 2.86
 9 -3 8 11.69 1.9
 9 3 8 9.18 2.82
 9 3 8 10.23 1.94
 9 -3 8 9.73 2.82
 9 3 8 12.8 2.51
 9 -3 8 18.26 2.45
 9 -3 8 14.68 3.1
 9 3 9 4.45 1.32
 9 -3 9 4.69 1.41
 -9 5 8 5.9 3
 -9 -5 8 3.98 2.36
 -9 5 8 12.14 3.06
 -9 -5 8 3.54 1.59
 -9 5 8 -0.94 2.65
 -9 -5 8 7.1 2.81
 -9 5 8 6.82 2.22
 -9 -5 8 1.65 3.02
 9 -5 -8 1.49 1.61
 -9 -5 7 -0.62 3.48
 -9 -5 7 -1.51 3.13
 -9 5 7 -0.48 3.25
 -9 5 7 2.23 1.9
 -9 -5 7 0.5 1.54
 -9 -5 6 172.85 8.69
 -9 -5 6 161.41 9.09
 -9 -5 6 150.28 10.56
 -9 -5 6 116.33 9.84
 -9 5 6 131.76 18.49
 -9 -5 6 170.92 10.08
 -9 -5 6 168.83 8.56
 -9 -5 6 173.42 10.16
 -9 -5 6 144.3 8.41
 -9 -5 6 124.1 19.25
 -9 -5 6 178.58 9.21
 -9 5 6 159.41 8.89
 -9 -5 6 165.4 8.47
 -9 -5 5 20.29 2.35
 -9 -5 5 20.33 2.53
 -9 -5 5 25.25 3.18
 -9 -5 5 23.72 4.24
 -9 5 5 22.21 4.45
 -9 5 5 21.5 2.66
 -9 5 5 26.32 2.67
 -9 -5 5 17.75 9.76
 -9 -5 5 25 3.21
 -9 -5 5 22.54 4.24
 -9 -5 5 12.41 4.58
 -9 5 5 24.84 2.9
 -9 -5 5 24.64 4.69
 -9 -5 5 20.03 4.23
 -9 5 5 22.1 3.13
 -9 -5 5 24.46 2.51
 -9 -5 5 24.84 3.1
 -9 -5 5 19.57 2.26
 -9 5 4 461.72 22.49
 9 -5 -4 545.01 30.45
 -9 5 4 429.97 22.18
 -9 5 4 459.94 24.27
 -9 -5 4 484.29 22.7
 -9 5 4 491.52 22.6
 -9 -5 4 431.58 23.75
 -9 -5 4 550.36 23.18
 -9 -5 4 489.77 22.61
 -9 -5 4 504.35 23.58
 -9 5 4 482.39 22.61
 -9 -5 4 475.78 22.28
 -9 -5 4 465.27 22.61
 -9 -5 4 523.39 35.62
 -9 -5 4 500.81 22.46
 -9 -5 4 507.88 23.56
 -9 -5 4 516.03 24.15
 -9 -5 4 497.71 22.7
 -9 -5 4 460.31 22.05
 -9 -5 4 521.33 22.93
 -9 -5 4 474.24 22.16
 -9 -5 4 463.16 23.16
 -9 -5 3 97.18 11.61
 -9 -5 3 86.79 6
 -9 -5 3 91.73 6.69
 9 -5 -3 108.07 10.87
 -9 -5 3 82.63 5.3
 -9 -5 3 79.81 13.36
 -9 -5 3 95.2 12
 -9 -5 3 92.43 5.24
 -9 -5 3 98.74 5.61
 -9 5 3 91.37 5.29
 -9 -5 2 1112.11 53.73
 -9 -5 2 1213.13 54.24
 -9 -5 2 1230.53 53.44
 9 -5 -2 1279.28 60.87
 -9 5 2 1193.96 53.66
 -9 5 2 1164.86 53.16
 -9 5 1 74.23 7.61
 -9 5 1 66.22 5.06
 9 -5 -1 49.25 9.02
 -9 -5 1 74.73 4.29
 -9 -5 1 58.26 4.4
 -9 5 0 613.42 32.52
 -9 -5 0 550.52 34.26
 9 -5 0 619.48 35.41
 -9 -5 0 570.65 29.25
 9 -5 0 648.27 29.39
 -9 5 0 602.44 29.55
 -9 -5 -1 3.83 2.22
 -9 -5 -1 7.49 5.74
 9 -5 1 9.44 2.35
 9 -5 1 5.36 2.33
 -9 5 -1 8.57 2.99
 9 -5 2 967.61 45
 -9 -5 -2 1175.1 51.62
 9 5 2 1043.29 44.31
 9 -5 2 1102.37 44.92
 9 -5 2 1046.27 45.17
 9 -5 3 159.12 15.15
 9 -5 3 151.87 9.17
 -9 -5 -3 190.42 9.03
 -9 -5 -3 217.44 16
 9 5 3 166.61 8.8
 9 -5 3 184.44 18.2
 9 -5 3 134.64 9.38
 9 5 3 193.33 9.25
 9 -5 3 201.9 9.65
 9 -5 3 211.76 9.84
 9 -5 3 198.26 10.4
 9 -5 4 83.09 5.99
 9 -5 4 96.67 5.85
 9 -5 4 99.32 5.5
 -9 -5 -4 94.21 5.16
 -9 5 -4 104.43 11.77
 9 5 4 81.93 5.18
 -9 -5 -4 105.24 12.03
 9 5 4 90.31 5.37
 9 -5 4 55.3 5.42
 9 5 4 75.24 5.49
 9 5 4 91.92 4.96
 9 5 4 91.74 6.86
 9 -5 4 90.22 6.19
 9 -5 4 88.54 6.66
 9 -5 4 96.09 14.2
 9 5 5 6.14 3.75
 9 5 5 3.7 2.08
 9 5 5 2.4 1.74
 9 -5 5 3.11 2.22
 -9 -5 -5 1.4 1.46
 9 -5 5 3.41 3.5
 -9 5 -5 -3.44 7
 -9 -5 -5 1.68 4.96
 9 -5 5 3.44 2.33
 9 -5 5 1.26 10.6
 9 -5 5 7.2 3.37
 9 5 5 2.38 2.67
 9 5 5 3.46 2.03
 9 -5 5 1.11 2.22
 9 5 6 152.01 9.35
 9 -5 6 160.23 7.99
 9 -5 6 138.5 9.38
 -9 5 -6 142.71 14.57
 9 5 6 157.53 8.36
 9 -5 6 161.31 8.37
 9 5 6 137.93 9.81
 9 5 6 147.63 8.5
 9 -5 6 166.61 8.29
 9 5 7 1.62 3.26
 9 -5 7 2.97 2.92
 9 5 7 4.27 2.94
 9 5 7 -0.37 2.9
 9 5 7 2.58 3.08
 9 -5 7 3.5 1.95
 9 -5 7 3.57 2.57
 9 -5 7 5.44 1.97
 9 5 7 4.55 2.07
 9 -5 7 1.16 2.46
 9 -5 7 7.1 1.74
 9 5 7 3.69 2.43
 -9 -5 -8 27.39 2.91
 9 5 8 51.57 3.45
 9 5 8 29.9 2.74
 9 -5 8 47.83 2.94
 9 -5 8 40.06 3.28
 9 -5 8 55.51 3.64
 -9 7 8 1.89 1.61
 -9 -7 7 45.78 4.56
 -9 -7 7 49.5 3.35
 -9 7 7 40.96 3.21
 -9 7 7 36.78 4.23
 -9 -7 7 43.45 3.7
 -9 7 6 42.52 5.06
 -9 -7 6 37.48 5.03
 -9 -7 5 86.14 6.54
 -9 -7 5 86.65 4.9
 -9 -7 5 77.61 5.39
 -9 -7 5 60.18 6.61
 -9 7 5 88.01 5.59
 -9 7 5 94.08 7.47
 -9 7 5 79.48 5.92
 -9 -7 5 95.86 6.12
 -9 -7 5 78.37 4.73
 -9 -7 5 77.81 5.92
 -9 -7 5 81.11 5.07
 -9 -7 5 75.01 6.55
 -9 -7 5 73.38 7.08
 -9 -7 5 98.67 5.8
 -9 -7 4 35.99 4.35
 9 -7 -4 40.6 3.37
 -9 -7 4 25.75 5.12
 -9 -7 4 37.52 3.53
 -9 7 4 40.62 3.45
 -9 -7 4 31.52 3.49
 -9 -7 4 42.55 3.94
 -9 -7 4 34.88 4.06
 -9 -7 4 31.25 4.36
 -9 -7 4 44.2 3.88
 -9 -7 4 33.49 4.45
 -9 -7 4 40.94 5.36
 9 -7 -3 605.89 36.88
 9 -7 -3 603.48 28.64
 -9 -7 3 586.89 28.09
 9 -7 -3 553.61 39.16
 -9 -7 3 615.11 28.54
 -9 -7 3 639.1 28.81
 -9 -7 3 596.8 38.17
 -9 -7 3 590 29.19
 -9 -7 3 639.57 30.05
 -9 -7 3 627.31 28.77
 -9 -7 3 575.89 28.94
 -9 -7 3 605.89 38.47
 -9 -7 3 634.71 28.67
 9 -7 -3 610.06 28.39
 -9 -7 3 651.33 28.66
 -9 7 3 583.91 28.3
 9 -7 -2 359.52 23.85
 -9 -7 2 337.34 24.66
 -9 -7 2 317.77 15.92
 9 -7 -2 368.62 26.71
 -9 -7 2 340.99 16.23
 -9 -7 2 367.5 16.66
 -9 -7 2 347.93 16.57
 -9 7 2 301.52 15.96
 -9 -7 2 356.61 16.36
 -9 -7 2 325.46 16.85
 -9 -7 2 346.22 24.74
 -9 -7 2 347.29 15.92
 -9 -7 2 318.96 16.72
 9 -7 -2 332.27 16.34
 9 -7 -1 464.01 24.09
 -9 -7 1 469.11 23.88
 -9 -7 1 496.92 23.73
 -9 -7 1 473.73 23.07
 -9 7 1 581.29 23.99
 -9 7 1 474.61 23.02
 9 -7 -1 532.91 24.38
 -9 -7 1 508.89 24.08
 9 -7 -1 521.84 33.23
 -9 -7 1 494.62 23.25
 9 -7 -1 502.03 23.6
 -9 -7 1 475.45 23.86
 9 -7 -1 522.35 30.8
 -9 -7 1 527.84 23.63
 -9 -7 0 141.08 7.5
 -9 -7 0 152.72 14.49
 9 -7 0 139.87 14.66
 -9 -7 0 135.08 8.25
 9 -7 0 151.04 8.57
 -9 7 0 113.23 8.13
 -9 -7 0 143.51 7.35
 -9 -7 0 163.23 8.05
 -9 -7 0 130.15 8.2
 -9 -7 0 145.49 8.03
 9 -7 0 136.24 8.39
 9 -7 0 153.09 12.99
 -9 -7 0 135.16 7.24
 -9 -7 -1 951.16 41.79
 -9 -7 -1 875.43 42.08
 -9 -7 -1 940.17 41.22
 9 -7 1 977.04 41.77
 9 -7 1 1011.14 48.07
 9 -7 1 771.02 41.08
 9 -7 1 934.28 40.96
 -9 7 -1 833.44 41.91
 9 -7 1 1005.36 42.25
 -9 -7 -1 888.26 50.57
 -9 -7 -1 926.38 41.41
 -9 -7 -1 890.83 42.15
 9 7 2 14.72 2
 -9 7 -2 20.44 3.21
 -9 -7 -2 12.42 2.93
 9 -7 2 10.34 7.94
 -9 -7 -2 13.67 1.92
 -9 -7 -2 16.23 1.83
 9 -7 2 17.09 2.35
 -9 -7 -2 15.77 7.49
 9 -7 2 11.23 2.41
 -9 -7 -2 15.76 2.42
 9 -7 2 7.81 5.56
 9 -7 2 18.21 3.17
 9 -7 2 16.73 3.48
 9 -7 3 283.16 22.79
 9 -7 3 261.92 13.83
 9 -7 3 281.62 14.49
 -9 -7 -3 307.4 14.59
 9 7 3 271.7 13.76
 9 7 3 252.12 13.23
 9 -7 3 269.79 13.68
 -9 -7 -3 220.13 22.15
 9 7 3 289.66 13.79
 9 -7 3 267.04 14.28
 9 -7 3 293.8 14.28
 -9 -7 -3 300.13 13.63
 9 7 4 120.29 6.91
 -9 7 -4 142.94 14.17
 9 7 4 129.68 7.34
 9 -7 4 120.17 7.9
 9 -7 4 126.56 8.77
 9 7 4 127.79 9.07
 9 -7 4 151.1 7.41
 9 -7 4 117.72 7.8
 9 -7 4 132.36 7.72
 -9 -7 -4 133.69 8.14
 9 7 4 99.44 7.18
 -9 -7 -4 120.4 15.98
 9 -7 5 182.78 8.55
 9 -7 5 124.95 8.58
 9 -7 5 159.56 8.52
 -9 7 -5 109.4 13.92
 9 7 5 148.59 7.99
 9 7 5 158.84 8.51
 9 -7 5 149.38 9.46
 9 -7 5 139.2 8.92
 9 -7 5 156.68 7.91
 9 7 5 127.87 7.82
 9 7 5 132.82 9.46
 -9 -7 -5 141.3 8.79
 -9 -7 -6 23.01 3.37
 9 7 6 37.14 3.53
 9 7 6 29.97 3.12
 9 -7 6 39.48 3.52
 9 -7 6 34.39 2.94
 9 -7 6 32.68 3.15
 9 7 6 32.81 3.58
 9 7 6 25.08 3.95
 9 -7 7 43.61 3.27
 9 7 7 39.94 2.95
 -9 -7 -7 27.8 2.86
 9 -7 7 34.56 2.71
 9 7 7 23.84 3.16
 9 7 7 27.21 3.39
 9 7 7 42.54 3.48
 9 -9 -7 11.88 1.76
 -9 9 7 9.04 1.79
 -9 9 6 -1.32 2.19
 -9 9 6 2.63 1.66
 -9 -9 6 -0.19 2.4
 9 -9 -6 -0.46 2.52
 -9 -9 6 3.57 1.17
 -9 -9 5 1.63 1.36
 -9 9 5 3.78 1.99
 -9 -9 5 7.39 2.9
 -9 9 5 1.62 2.75
 -9 -9 5 4.53 2.44
 -9 -9 5 5.43 3.04
 9 -9 -5 1.58 2.96
 -9 9 5 2.47 2.21
 -9 9 4 251.58 12.59
 -9 -9 4 248.05 13.16
 9 -9 -4 249.1 12.82
 -9 -9 4 260.02 12.84
 9 -9 -4 211.56 13.35
 -9 9 4 228.63 14.07
 -9 -9 4 258.7 12.71
 -9 -9 4 247.82 12.39
 -9 -9 4 272.99 13.12
 -9 -9 4 235.93 13.35
 -9 -9 3 500.14 34.02
 -9 -9 3 554.28 24.01
 -9 -9 3 448.71 23.42
 9 -9 -3 433.58 24.34
 -9 -9 3 515.44 23.84
 -9 -9 3 582.73 24.1
 -9 -9 3 498.93 23.49
 -9 9 3 510.39 23.5
 -9 -9 3 496.62 24.17
 9 -9 -3 485.05 23.88
 9 -9 -3 469.96 34.89
 9 -9 -3 470.65 24.68
 -9 -9 3 466.35 33.23
 -9 -9 3 476.31 24.27
 -9 -9 2 32.62 3
 -9 9 2 29.67 2.93
 9 -9 -2 27.05 4.34
 -9 -9 2 32.41 3.99
 -9 -9 2 29.3 3.49
 -9 -9 2 34.56 10.42
 -9 -9 2 31.96 4.27
 -9 -9 2 18.69 8.05
 -9 -9 2 31.86 2.83
 -9 -9 2 28.4 2.69
 9 -9 -2 30.2 9.23
 -9 -9 1 82.93 4.94
 9 -9 -1 77.33 5.14
 9 -9 -1 72.19 11.97
 9 -9 -1 74.63 6.01
 -9 -9 1 63.14 4.51
 9 -9 -1 71.57 5.21
 -9 -9 1 74.33 4.67
 -9 -9 1 72.13 4.64
 -9 -9 1 72.35 12.71
 -9 -9 1 69.55 5.54
 9 -9 -1 73.4 6.11
 -9 -9 1 82.85 12.02
 -9 -9 1 71.67 5.65
 -9 -9 0 164.38 8.09
 9 -9 0 140.04 8.27
 -9 -9 0 148.2 7.84
 -9 -9 0 150.56 7.91
 -9 -9 0 140.43 8.96
 9 -9 0 150.36 9.4
 9 -9 0 128.03 8.99
 -9 -9 0 127.69 8.8
 9 -9 0 141.68 8.3
 9 -9 0 153.39 9.14
 9 -9 1 142.47 16.1
 9 -9 1 143.2 8.6
 9 -9 1 138.68 7.77
 -9 -9 -1 127.74 8.37
 -9 -9 -1 126.89 15.01
 -9 -9 -1 140.99 7.39
 -9 -9 -1 140.95 7.4
 -9 -9 -1 134.02 8.11
 -9 -9 -1 130.85 8.51
 9 9 1 127.43 7.32
 9 -9 1 135.93 16.92
 9 -9 1 122.25 7.27
 9 -9 1 124.38 7.74
 9 9 2 107.54 6.41
 9 -9 2 106.8 14.98
 9 -9 2 112.13 7.43
 9 -9 2 106.83 6.86
 -9 -9 -2 110.77 6.23
 -9 -9 -2 93.94 7.38
 -9 -9 -2 106.5 6.88
 9 -9 2 129.86 14.69
 -9 -9 -2 91.03 13.78
 9 -9 3 14.04 8.19
 9 -9 3 18.11 2.34
 -9 -9 -3 15.39 3.75
 -9 -9 -3 12.62 3.11
 -9 -9 -3 13.15 2.1
 9 -9 3 14 2.45
 9 9 3 19.67 2.74
 9 -9 3 16.02 3.7
 9 9 3 15.34 2.56
 -9 -9 -3 11.7 3.25
 -9 -9 -3 13.36 7.59
 9 -9 3 15.4 3.08
 9 -9 3 17.83 3.52
 9 9 4 75.62 4.91
 9 9 4 53.43 4.53
 9 -9 4 62.08 5.2
 -9 -9 -4 68.14 5.35
 -9 -9 -4 62.54 4.88
 9 9 4 62.1 6.04
 9 -9 4 70.02 4.76
 9 -9 5 42.27 3.43
 9 -9 5 41.1 3.99
 -9 -9 -5 36.78 3.54
 -9 -9 -5 26.22 3.78
 9 -9 5 52.62 3.59
 9 9 5 56.85 4.07
 -9 -9 -5 43.82 3.97
 9 9 5 51.94 3.58
 9 9 5 41.06 4.34
 9 -9 6 10.51 1.65
 9 -9 6 11 1.9
 9 9 6 2.27 2.47
 9 9 6 11.89 2.19
 -9 -9 -6 5.96 1.71
 -9 -9 -6 4.91 1.96
 -9 11 5 3.14 1.47
 9 -11 -5 4.07 1.7
 -9 -11 5 8.31 1.85
 -9 -11 5 5.14 1.71
 -9 11 5 5.61 1.41
 -9 11 4 73.34 4.19
 9 -11 -4 63.27 4.54
 9 -11 -4 53.88 4.53
 -9 -11 4 65 4.52
 -9 11 4 55.66 4.82
 -9 11 4 71.46 4.65
 -9 -11 4 75.75 4.62
 -9 -11 4 64.29 4.57
 -9 11 3 27.57 2.56
 -9 -11 3 28.36 3.09
 -9 11 3 26.45 3.12
 -9 -11 3 27.89 2.98
 9 -11 -3 16.71 3.12
 -9 -11 3 23.44 3.08
 9 -11 -3 23.41 3.12
 -9 -11 3 19.67 3.18
 -9 -11 2 189.8 10.25
 -9 -11 2 188.55 10.33
 -9 -11 2 202.75 10.02
 -9 -11 2 191.41 9.89
 9 -11 -2 157.36 10.18
 9 -11 -2 184.57 10.51
 9 -11 -2 190.76 10.23
 9 -11 -2 199.6 10.08
 -9 -11 1 72.5 5.52
 9 -11 -1 76.11 5.66
 9 -11 -1 78.75 5.33
 9 -11 -1 76.69 5.18
 9 11 0 306.75 14.27
 -9 11 0 295.38 14.78
 -9 -11 0 265.05 14.85
 9 -11 0 290.62 14.99
 9 -11 0 292.23 14.76
 9 -11 0 296.56 14.86
 9 -11 1 21.3 2.87
 9 -11 1 21.79 2.8
 9 11 1 23.97 2.55
 -9 -11 -1 16.64 3.15
 9 -11 1 20.23 3.21
 9 -11 2 219.09 11.79
 -9 -11 -2 211.51 11.95
 -9 -11 -2 247.38 11.45
 9 -11 2 230.99 11.71
 -9 -11 -2 195.4 11.73
 9 11 2 232.19 11.43
 9 11 2 246.64 11.47
 9 -11 2 196.27 11.61
 9 -11 2 232.73 11.53
 -9 -11 -3 43.29 4.12
 -9 -11 -3 52.77 4.21
 9 11 3 65.73 4.17
 9 -11 3 58.5 3.94
 9 -11 3 50.36 4.21
 9 11 3 43.65 3.8
 9 -11 3 62.62 3.43
 9 11 3 47.45 4.84
 9 -11 3 48.87 4.16
 -9 -11 -3 61.94 3.8
 9 11 4 53.35 3.64
 -9 -11 -4 44.98 3
 9 -11 4 54.11 2.99
 -9 -11 -4 43.92 3.42
 9 11 4 37.82 3.79
 9 -11 4 43.47 3.44
 9 -11 4 51.51 3.26
 -9 -11 -4 38.93 3.44
 9 11 5 7.71 1.65
 9 11 5 4.03 1.73
 -9 -13 2 3.34 1.21
 -9 13 2 1.57 1.19
 9 -13 -2 0.43 1.39
 -9 -13 2 1.02 1.25
 9 -13 -2 -0.35 0.99
 -9 -13 2 1.11 1.15
 -9 13 1 34.51 2.51
 9 -13 -1 37.74 2.74
 -9 -13 1 39.16 2.68
 9 -13 -1 20.82 2.38
 -9 -13 1 35.44 2.3
 -9 -13 1 52.92 2.68
 -9 -13 0 2.44 1.51
 9 -13 0 3.97 1.62
 -9 -13 0 4.35 1.52
 9 -13 0 1.06 1.16
 -9 -13 -1 54.86 3.07
 9 -13 1 54.62 2.95
 9 -13 1 57.83 3.09
 -9 -13 -2 4.79 1.21
 9 -13 2 6.2 1.03
 -10 0 9 2.1 1.69
 -10 0 9 -0.5 2.07
 -10 0 9 1.33 2.35
 -10 0 8 177.37 9.58
 -10 0 8 160.63 8.65
 -10 0 8 161.05 8.59
 -10 0 7 0.78 2.44
 -10 0 7 0.11 2.35
 -10 0 7 -1.4 10.57
 -10 0 7 2.24 4.01
 -10 0 7 1.09 2.73
 -10 0 7 2.99 3.28
 -10 0 7 0.68 1.71
 -10 0 7 0.78 3.59
 -10 0 6 182.02 10.4
 -10 0 6 189.39 10.39
 -10 0 6 187.97 21.27
 -10 0 6 179.17 9.23
 -10 0 6 172.2 9.16
 -10 0 6 163.21 8.99
 -10 0 6 162.82 10.36
 -10 0 6 163.99 18.63
 -10 0 6 182.25 9.4
 -10 0 6 156.3 10.96
 -10 0 5 0.08 1.74
 -10 0 5 2.24 3.18
 -10 0 5 0.15 1.84
 -10 0 5 1.02 1.96
 -10 0 5 0.3 1.63
 -10 0 5 0.98 1.73
 -10 0 5 -2.19 7.8
 -10 0 5 0.08 1.62
 -10 0 5 -0.19 1.46
 -10 0 5 0.13 3.57
 -10 0 5 -6.25 8.95
 -10 0 5 0.5 3.39
 -10 0 5 -2.45 3.14
 -10 0 4 2261.2 98.87
 -10 0 4 2229.09 97.77
 -10 0 4 2161.78 97.72
 -10 0 4 2134.47 97.83
 -10 0 3 -7.92 8.37
 -10 0 3 0.25 1.32
 -10 0 3 0.23 1.2
 -10 0 3 -2.26 6.58
 -10 0 3 0.37 1.26
 -10 0 3 -2.38 3
 -10 0 3 0.67 1.5
 -10 0 2 7420.52 328.19
 -10 0 2 7351.61 329.49
 -10 0 2 7267.49 328.96
 -10 0 1 1.26 2.68
 -10 0 1 1.05 1.29
 -10 0 0 2150.52 97.15
 10 0 1 2.25 2.67
 -10 0 -1 0.24 3.09
 10 0 1 -0.4 3.07
 10 0 2 1218.6 61.5
 -10 0 -2 1424.88 63.15
 10 0 2 1389.19 63.11
 10 0 3 -2.99 7.2
 10 0 3 2.68 5.88
 10 0 3 0.35 1.54
 10 0 4 1292.52 50.65
 10 0 4 1197.34 56.31
 -10 0 -4 1295.9 56.4
 10 0 5 2.11 3.09
 10 0 5 1.63 3.21
 10 0 5 -0.49 1.66
 10 0 5 2.06 6.82
 10 0 5 -0.48 2.08
 -10 0 -5 3.37 4.84
 10 0 5 0.12 3.26
 10 0 5 -2.92 8.27
 10 0 5 0.15 1.69
 10 0 6 347.05 17.87
 10 0 6 349.07 29.76
 10 0 6 364.99 19.21
 10 0 6 381.89 17.39
 10 0 6 362.64 17.19
 10 0 6 365.6 17.2
 10 0 6 302.15 17.76
 -10 0 -6 355.53 24.85
 10 0 6 367.99 17.14
 10 0 7 2.22 2.51
 10 0 7 -3.09 2.1
 10 0 7 0.57 1.97
 10 0 7 1.09 2.35
 10 0 7 -1.05 2.23
 10 0 8 104.29 5.68
 10 0 8 104.44 5.61
 10 0 9 0.64 1.68
 10 0 9 1.72 1.48
 -10 -2 9 1.1 1.78
 -10 -2 9 2.15 2.27
 -10 2 9 1.41 1.72
 -10 2 9 3.57 2.23
 -10 -2 9 2.07 2.03
 -10 2 8 6.31 3.15
 -10 2 8 7.74 2.92
 -10 -2 8 4.13 3.27
 -10 -2 8 8.05 1.88
 -10 2 8 4.49 3.46
 -10 -2 8 6.58 2.13
 -10 2 8 1.85 2.12
 -10 -2 8 8.77 2.38
 -10 -2 8 7.96 2.69
 -10 -2 8 8.82 3.17
 -10 -2 7 2.73 2.32
 -10 2 7 3.08 3.2
 -10 2 7 5.93 4.01
 -10 -2 7 1.27 2.59
 -10 -2 7 3.84 1.85
 -10 2 7 4.5 2.17
 -10 -2 7 2.66 2.65
 -10 -2 7 4.56 2.43
 -10 2 7 3.07 3.59
 -10 -2 7 1.37 3.44
 -10 2 7 5.57 8.36
 -10 -2 7 8.22 9.64
 -10 2 7 0.99 10.96
 -10 2 7 4.02 4.28
 -10 -2 6 5.21 2.15
 -10 2 6 4.91 4.03
 -10 -2 6 3.22 2.78
 -10 -2 6 -6.81 9.14
 -10 2 6 -5.48 10.26
 -10 -2 6 -0.37 3.32
 -10 -2 6 2.54 1.59
 -10 2 6 5.01 2
 -10 -2 6 0.89 2.35
 -10 -2 6 3 2.18
 -10 2 6 5.52 3.31
 -10 2 6 3.04 2.25
 -10 2 6 1.22 4.4
 -10 2 6 11.5 10.41
 -10 2 5 2.93 3.03
 -10 -2 5 1.95 3.14
 -10 2 5 2.42 1.95
 -10 2 5 -0.45 1.66
 -10 -2 5 -1.14 7.76
 -10 2 5 -0.51 3.9
 -10 2 5 -11.9 11.44
 -10 -2 5 0.08 1.48
 -10 -2 5 -0.49 1.32
 -10 2 5 -1.22 1.58
 -10 -2 5 3.51 2.96
 -10 -2 5 -0.1 1.63
 -10 -2 5 0.67 3.75
 -10 -2 5 2.08 2.78
 -10 -2 5 -0.31 1.69
 -10 2 5 0.59 1.7
 -10 -2 5 -1.56 2.85
 -10 2 5 0.77 1.92
 -10 -2 5 1.53 2.06
 -10 -2 5 0.57 1.74
 -10 2 4 46.04 3.02
 -10 -2 4 41.42 2.97
 -10 -2 4 38.64 2.77
 -10 2 4 46.43 3.15
 -10 -2 4 44.82 9.5
 -10 2 4 40.32 3.21
 -10 -2 4 40.65 2.93
 -10 -2 4 46.11 4.5
 -10 2 4 48.67 4.47
 -10 -2 4 39.5 3.09
 -10 -2 3 81.76 5.15
 -10 -2 3 80.05 10.73
 -10 2 3 83.53 4.67
 -10 -2 3 84 4.5
 -10 -2 3 80 4.46
 -10 2 3 81.98 4.45
 -10 -2 3 82.59 4.63
 -10 -2 3 70.89 5.52
 -10 2 3 92.09 5.67
 -10 -2 2 107.79 10.46
 -10 -2 2 96.09 6.99
 -10 2 2 84.83 7.87
 -10 -2 1 735.33 34.43
 -10 -2 1 696.27 34.27
 -10 -2 1 654.07 35.36
 -10 2 1 773.43 36.82
 -10 -2 0 156.5 10.08
 -10 -2 0 138.89 8.75
 10 -2 0 153.27 9.05
 10 -2 1 68.11 6.9
 10 -2 1 53.79 5.99
 -10 -2 -1 59.37 6.62
 -10 2 -1 71.4 6.22
 10 -2 1 66.55 5.6
 -10 2 -2 7.9 4.85
 -10 -2 -2 14.04 4.88
 10 2 2 5.9 1.9
 10 -2 2 8.94 6
 10 -2 2 8.5 1.87
 10 -2 3 52.57 4.05
 10 -2 3 58 9.51
 10 -2 3 55.45 3.75
 10 2 3 53.26 3.63
 10 2 3 52.77 4.24
 -10 2 -4 4.4 5.78
 -10 -2 -4 2.45 4.6
 10 -2 4 3.04 1.76
 10 2 4 5.37 2.64
 10 2 4 4.72 1.55
 10 2 4 3.02 2.04
 10 -2 4 6.74 6.69
 10 2 5 8.15 3.84
 10 2 5 15.42 8.78
 10 2 5 10.66 2.54
 10 2 5 9.09 3.49
 10 2 5 9.51 1.87
 10 2 5 12.1 2.17
 10 -2 5 10.52 2.39
 -10 2 -5 17.05 6.54
 -10 -2 -5 4.57 5.9
 10 -2 5 11.32 2.34
 10 2 5 8.98 2.05
 10 -2 5 10.58 2.12
 -10 -2 -5 10.69 1.65
 10 2 5 13.31 8.16
 10 -2 5 8.63 8.02
 10 -2 6 2.71 2.1
 10 2 6 0.65 2.22
 10 -2 6 1.57 2.11
 10 2 6 1.52 2
 10 -2 6 4.95 8.7
 10 2 6 -3.87 9.39
 10 2 6 7.26 10.09
 10 2 6 -0.43 4.03
 10 -2 6 1.05 1.93
 -10 2 -6 2.28 5.69
 -10 -2 -6 -0.89 5.79
 10 -2 6 1.17 2.16
 10 2 6 0.98 3.63
 10 2 6 1.4 3.38
 10 -2 6 -2.1 2.55
 10 2 6 0.38 2.81
 10 -2 6 2.77 1.96
 10 2 7 4.49 2.53
 10 -2 7 4.18 2.4
 10 -2 7 3.29 2.14
 10 2 7 5.91 3.27
 10 2 7 4.57 2.6
 10 -2 7 7.88 2.44
 10 -2 7 5.86 2.34
 10 2 7 4.19 2.39
 10 -2 7 4.42 2.13
 10 -2 7 4.65 2.02
 10 2 7 1.54 3.34
 10 -2 7 6.23 2.4
 10 2 8 0.1 1.53
 10 -2 8 1.25 1.45
 10 -2 8 0.05 1.26
 10 -2 8 -2.61 2.53
 10 -2 8 1.68 2.87
 10 2 8 4.95 2.57
 10 -2 8 -0.28 2.27
 10 2 8 -1.01 2.47
 10 -2 9 3.96 1.56
 10 2 9 4.63 1.36
 -10 -4 9 3.82 1.71
 -10 4 9 4.17 1.61
 -10 4 8 70.49 5.03
 -10 -4 8 72.26 4.32
 -10 -4 8 77.65 4.83
 -10 -4 8 56.08 5.06
 -10 4 8 36.93 4.99
 -10 -4 8 65.75 5.27
 -10 -4 8 51.68 4.79
 -10 4 8 71.99 4.87
 -10 -4 7 16.97 2.89
 -10 4 7 12.55 4.28
 -10 -4 7 12.78 3.03
 -10 -4 7 13.14 2.56
 -10 -4 7 18.13 3.84
 -10 -4 7 11.25 3.9
 -10 -4 7 12.64 2.02
 -10 -4 7 13.47 2.44
 -10 4 7 12.96 3.69
 -10 4 7 7.65 4.22
 -10 -4 6 258.03 17.4
 -10 -4 6 332.69 16.33
 -10 -4 6 338.62 15.91
 -10 -4 6 338.22 16.03
 -10 -4 6 358.7 17.28
 -10 -4 6 367 16.71
 -10 4 6 287.45 16.86
 -10 4 6 307.4 26.67
 -10 -4 6 330.65 15.91
 -10 4 6 324.08 16.23
 -10 -4 6 322.35 28.94
 -10 -4 5 621.78 28.64
 -10 -4 5 614.77 28.89
 -10 4 5 621.97 30.58
 -10 4 5 555.88 28.47
 -10 4 5 626.8 28.94
 -10 -4 5 584.95 30.23
 -10 -4 5 623.09 42.4
 -10 -4 5 601.32 28.43
 -10 -4 5 653.97 28.94
 -10 -4 5 697.19 29.89
 -10 -4 5 660.42 29.37
 -10 4 5 590.49 29.42
 -10 4 5 615.24 28.86
 -10 4 5 646.16 29
 -10 -4 5 625.4 28.79
 -10 -4 5 612.44 28.5
 -10 -4 5 655.54 29.61
 -10 -4 4 682.74 30.93
 -10 4 4 706.11 30.96
 10 -4 -4 757.75 38.59
 -10 -4 4 686.63 30.79
 -10 -4 4 633.48 30.91
 -10 -4 4 705.63 31.13
 -10 4 4 693.91 32.43
 -10 4 4 673.26 31.11
 -10 -4 4 612.45 32.07
 -10 -4 4 732.73 31.21
 -10 -4 4 679.48 31
 -10 -4 4 741.54 31.81
 -10 4 4 635.51 30.88
 -10 -4 4 716.96 31.83
 -10 -4 4 704.89 42.67
 -10 -4 4 739.86 31.47
 -10 -4 4 631.54 30.49
 -10 4 4 700.66 31.43
 -10 -4 4 631.75 31.33
 -10 4 4 603.16 30.6
 -10 4 3 1016.87 46.56
 -10 -4 3 1100.16 46.69
 -10 -4 3 980.44 53.24
 10 -4 -3 1074.42 53.69
 -10 4 3 1003.41 46.32
 -10 -4 3 1012.7 46.97
 -10 -4 2 2264.04 96.74
 -10 -4 2 2087.2 101.9
 -10 -4 2 1995.31 101.84
 -10 -4 2 2099.59 96.83
 -10 -4 2 2223.81 97.32
 -10 4 2 2032.2 96.49
 -10 -4 2 2271.31 105.29
 -10 4 2 2366.68 97.26
 -10 4 1 425.59 23.04
 10 -4 -1 394.55 24.06
 -10 -4 0 2035.69 88.18
 10 -4 0 1955.41 92.71
 -10 -4 0 1791.51 92.01
 -10 -4 0 2112.15 92.5
 -10 4 0 1909.42 92.29
 -10 4 0 1919.81 88.39
 10 -4 1 1613.48 67.85
 10 -4 1 1272.24 62.77
 -10 -4 -1 1392.22 62.88
 -10 -4 -1 1486.31 68.35
 10 -4 2 871.98 46.69
 10 -4 2 1072.17 54.31
 10 -4 2 1062.98 52.03
 10 -4 2 1097.16 46.73
 10 -4 2 1034.77 46.98
 10 4 2 1088.83 46.47
 -10 -4 -2 1082.82 52.65
 10 -4 2 976.16 51.56
 10 -4 3 288.6 20.45
 10 4 3 281.94 14.58
 10 -4 3 322.69 14.9
 10 -4 3 313.46 15.32
 10 -4 3 331.02 23.22
 -10 -4 -3 285.86 20.4
 -10 4 -3 361.1 20.75
 10 -4 3 284.68 14.8
 10 4 4 471.64 21.86
 10 4 4 425.78 19.96
 10 -4 4 480.8 20.57
 10 4 4 456.04 20.61
 10 -4 4 445.51 21.06
 10 -4 4 418.59 20.81
 -10 -4 -4 452.12 20.31
 10 -4 4 445.99 30.96
 10 4 4 421.99 20.37
 -10 4 -4 427.52 27.7
 -10 -4 -4 402.86 27.67
 10 4 4 401.1 20.08
 10 -4 4 400.94 20.6
 10 -4 4 413.79 20.42
 10 4 5 171.52 9.58
 10 -4 5 173.79 10.06
 10 -4 5 218.95 10.28
 10 4 5 183.69 9.65
 -10 -4 -5 163.87 16.54
 -10 4 -5 181.37 16.98
 10 -4 5 170.04 19.35
 10 4 5 190.82 11.39
 10 4 5 183.25 9.75
 10 4 5 191.79 9.46
 10 -4 5 187.53 9.74
 10 -4 5 183 10.36
 -10 -4 -5 182.8 9.46
 10 4 6 112.64 8.23
 10 4 6 127.88 16.68
 10 -4 6 151.03 8.17
 10 -4 6 113.46 7.06
 10 4 6 140.71 7.24
 -10 -4 -6 96.01 13.06
 10 4 6 142.89 7.62
 -10 4 -6 108.72 12.79
 10 -4 6 134.95 7.18
 10 4 6 133.76 7.21
 10 -4 6 128.72 6.88
 10 -4 6 110.24 8.34
 10 4 6 111.13 17.69
 10 -4 6 107.58 16.29
 10 4 6 113.12 8.8
 10 -4 6 137.08 7.33
 10 -4 6 113.22 7.53
 10 4 7 37.4 4.89
 10 4 7 47.22 4.78
 10 -4 7 52.69 5.06
 10 4 7 45.89 4.89
 10 -4 7 69.39 4.9
 10 4 7 71.79 4.35
 10 -4 7 67.58 4.13
 10 -4 7 51.24 3.76
 10 -4 7 44.11 4.07
 10 -4 8 61.4 3.73
 10 -4 8 70.39 4.72
 10 4 8 69.7 4.16
 -10 6 8 4.59 2.21
 -10 -6 8 4.43 1.47
 -10 6 8 4.82 1.76
 -10 -6 8 0.08 1.98
 -10 -6 7 4.4 1.59
 -10 -6 7 6.86 3.43
 -10 6 7 3.32 1.95
 -10 -6 7 6.31 1.77
 -10 -6 7 6.07 2.69
 -10 -6 7 5.86 2.12
 -10 6 7 7.35 3.01
 -10 6 7 3.09 3.45
 -10 -6 7 6.86 2.17
 -10 6 7 2.56 3.34
 -10 -6 7 7.68 3.3
 -10 -6 6 1.33 1.66
 -10 -6 6 -1.47 3.22
 -10 6 6 0.73 3.4
 -10 -6 6 -0.76 2.38
 -10 -6 6 3.02 3.39
 -10 -6 6 1.42 4.18
 -10 -6 6 0.74 1.86
 -10 6 6 -2.29 2.21
 -10 -6 6 -0.1 1.4
 -10 -6 6 0.99 1.8
 -10 -6 6 -0.14 2.84
 -10 -6 6 2.42 2.07
 -10 -6 6 -1.09 3.69
 -10 -6 5 22.53 3.49
 -10 -6 5 23.75 2.65
 -10 6 5 21.7 4.49
 -10 -6 5 20.11 2.18
 -10 6 5 20.29 2.42
 -10 6 5 20.36 3.24
 -10 -6 5 26.05 3.38
 -10 -6 5 17.04 3.99
 -10 -6 5 18.7 2.25
 -10 -6 5 19.51 4.73
 -10 6 5 24.49 2.98
 -10 -6 5 16.85 3.79
 -10 -6 5 22.78 2.35
 -10 -6 5 21.81 3.26
 -10 -6 5 20.1 4.66
 -10 -6 5 21.39 4.21
 -10 -6 5 28.31 11.27
 -10 6 4 7.96 3.8
 -10 -6 4 16.94 2.72
 -10 6 4 15.67 2.16
 10 -6 -4 13.08 5.66
 -10 -6 4 12.52 1.96
 10 -6 -4 13.95 2.09
 -10 -6 4 17.35 3.69
 -10 -6 4 15.15 3.2
 -10 -6 4 13.91 3.62
 -10 -6 4 14.91 2.87
 -10 -6 4 10.98 4.55
 -10 6 4 15.26 2.45
 -10 -6 4 15.44 4.37
 -10 -6 4 13.98 3.18
 -10 -6 4 20.38 3.28
 -10 -6 4 12.63 2.11
 -10 -6 4 15.67 2.78
 -10 -6 4 28.67 11.41
 -10 -6 3 23.37 2.66
 -10 -6 3 13.91 8.05
 -10 6 3 20.62 2.4
 -10 -6 3 16.61 3.44
 -10 -6 3 23.68 2.9
 -10 -6 3 23.92 2.09
 -10 -6 3 21.06 3.18
 -10 -6 3 12.71 4.18
 -10 6 3 17.33 2.36
 -10 -6 3 17.55 3.13
 -10 -6 3 29.19 7.4
 -10 -6 3 21.13 3.25
 -10 -6 3 22.35 4.18
 10 -6 -3 26.07 6.86
 10 -6 -3 19.52 2.22
 -10 -6 2 9.32 6.42
 -10 -6 2 11.77 5.9
 -10 -6 2 9.14 2.54
 -10 -6 2 9.9 2.72
 -10 -6 2 13.24 2.09
 10 -6 -2 5.96 4.95
 10 -6 -2 11.44 6.41
 -10 -6 2 9.59 1.53
 -10 -6 2 7.87 2.16
 -10 6 2 7.06 1.73
 -10 -6 2 10.59 2.23
 -10 6 2 9.24 2.21
 -10 -6 1 70.7 5.23
 -10 -6 1 73.57 5.22
 -10 -6 1 88.61 4.97
 10 -6 -1 68.54 10.13
 10 -6 -1 94.38 10.13
 -10 6 1 78.17 5.62
 -10 -6 0 98.16 6.17
 10 -6 0 103.8 6.33
 -10 -6 0 107.01 11.31
 10 -6 0 105.37 11.5
 -10 -6 0 109.78 5.99
 10 -6 0 101.16 10.4
 -10 6 0 85.98 6.26
 10 -6 1 163.16 8.6
 10 -6 1 165.01 12.98
 -10 -6 -1 151.1 8.36
 -10 -6 -1 148.76 14.19
 -10 6 -1 145.94 8.66
 10 -6 2 65.64 3.76
 -10 -6 -2 54.6 4.33
 10 -6 2 47.9 9.01
 10 -6 2 45.75 3.82
 -10 -6 -2 53.68 3.42
 10 6 2 46.55 3.43
 -10 -6 -2 63.08 8.62
 -10 -6 -2 55.49 3.35
 10 -6 2 53.48 4.49
 10 6 2 57.97 3.62
 -10 -6 -2 35.75 3.86
 -10 -6 -2 56.47 9.41
 10 -6 2 57.76 4.3
 10 -6 2 46.91 8.21
 10 -6 3 0.79 6.45
 10 -6 3 0.49 3.01
 -10 -6 -3 2.36 2.29
 10 -6 3 1.74 2.21
 -10 -6 -3 -1.73 2.83
 -10 -6 -3 1.5 4.89
 10 6 3 1.6 2.04
 -10 -6 -3 -0.56 1.46
 10 -6 3 0.14 2.45
 10 -6 3 1.84 3.34
 10 -6 3 1.49 1.5
 10 6 3 -0.22 1.69
 10 6 4 1.74 2.12
 10 -6 4 -2.38 8.84
 -10 -6 -4 0.13 2.34
 10 6 4 4.92 3.41
 10 -6 4 -0.53 3.06
 10 -6 4 0.68 2.23
 -10 6 -4 2.44 5.8
 -10 -6 -4 -0.84 4.63
 10 6 4 1.78 2.42
 10 6 4 0.24 2.04
 10 -6 4 -0.19 3.75
 10 -6 4 1.09 2.84
 10 -6 4 2.06 2.45
 -10 -6 -4 1.02 1.61
 -10 6 -5 28.79 8.9
 -10 -6 -5 20.51 7.17
 10 -6 5 23.24 2.46
 10 -6 5 28.38 10.61
 10 6 5 24.46 3.16
 10 6 5 23.83 3.33
 10 -6 5 38 3.57
 10 -6 5 30.32 3.25
 10 -6 5 25.47 3.87
 10 -6 5 27.42 2.77
 10 6 6 1.54 2.87
 10 -6 6 -2.12 2.02
 10 6 6 0.42 2.91
 10 -6 6 1.36 3.15
 10 -6 6 -0.4 2.54
 -10 -6 -7 -0.3 2.18
 10 6 7 -1.03 2.57
 10 -6 7 0.35 2.67
 10 6 7 -0.09 2.92
 10 6 7 0.7 2.31
 10 6 7 -1.26 2.86
 10 -6 7 0.38 1.8
 10 -6 7 1.44 2.15
 10 -6 7 1.61 1.52
 10 6 7 -0.09 2.14
 10 -6 7 -0.1 2.1
 10 -6 8 7.65 1.14
 -10 -6 -8 3.9 1.24
 10 -6 8 5.35 1.63
 10 6 8 5.07 1.32
 -10 8 7 30.52 3.09
 10 -8 -7 33.61 3.13
 -10 8 6 31.41 3.04
 -10 8 6 32.9 3.96
 -10 -8 6 33.34 3.77
 -10 -8 6 33.88 3.47
 -10 -8 6 36.31 3.08
 -10 -8 6 30.45 2.71
 -10 -8 6 35.23 2.6
 -10 -8 5 314.98 16.08
 -10 -8 5 316.79 15.85
 -10 8 5 337.58 16.21
 -10 -8 5 320.33 16.83
 -10 8 5 281.19 17.32
 -10 -8 5 312.7 16.55
 -10 -8 5 371.42 16.77
 -10 -8 5 348.14 16.25
 -10 8 5 340.51 16.74
 10 -8 -4 28.24 8.51
 -10 -8 4 20.31 3.44
 -10 -8 4 18.36 2.35
 -10 -8 4 25.69 2.99
 -10 8 4 17.46 2.66
 -10 -8 4 16.1 3.87
 -10 -8 4 20.17 3.05
 10 -8 -4 17.62 2.61
 -10 8 4 24.12 4.46
 -10 -8 4 22.44 3.43
 -10 -8 4 24.36 3.95
 10 -8 -3 498.75 36.23
 -10 -8 3 522.65 25.08
 -10 -8 3 499.08 35.21
 -10 -8 3 562.14 25.77
 -10 -8 3 512.04 25.45
 -10 -8 3 575.21 25.68
 -10 -8 3 571.5 25.9
 -10 8 3 531.33 25.28
 10 -8 -3 567.04 34.98
 10 -8 -3 517.49 25.66
 -10 -8 3 582.47 25.66
 -10 -8 3 519.07 25.92
 -10 -8 3 517.5 35.06
 -10 -8 3 521.59 26.15
 10 -8 -2 105.53 14.44
 10 -8 -2 101.82 7.34
 -10 -8 2 104.91 6.22
 10 -8 -2 90.85 7.2
 -10 -8 2 115.71 6.75
 -10 -8 2 88.88 13.65
 -10 -8 2 102.06 5.91
 -10 -8 2 124.82 6.78
 -10 -8 2 102.11 6.11
 -10 8 2 99.23 5.99
 10 -8 -2 98.28 11.87
 -10 -8 2 98.75 6.85
 -10 -8 2 105.16 13.27
 -10 -8 2 117 6
 -10 -8 2 88.95 6.83
 10 -8 -2 96.91 6.25
 -10 -8 1 1005.43 47.71
 -10 -8 1 1107.91 48.42
 -10 -8 1 994.1 57.2
 10 -8 -1 1039.56 56.38
 -10 -8 1 1002.69 57.37
 -10 -8 1 1035.62 48.57
 -10 -8 1 1083.08 47.95
 -10 -8 1 1184.73 48.51
 10 -8 -1 996.69 48.15
 -10 -8 1 1072.09 48.09
 10 -8 -1 1045.06 48.82
 -10 -8 1 1039.61 47.69
 10 -8 -1 981.16 58.56
 -10 -8 1 983.58 47.78
 10 -8 -1 1112.13 49.03
 10 -8 0 5.16 4.63
 -10 -8 0 4.18 1.6
 -10 -8 0 6.72 2.68
 10 -8 0 5.66 2.67
 -10 -8 0 10.25 5.68
 10 -8 0 -3.03 6.7
 -10 -8 0 3.37 1.83
 10 -8 0 4.32 2.04
 10 -8 0 8.31 3.29
 -10 -8 0 2.33 2.96
 -10 -8 0 3.12 1.53
 10 -8 1 629.95 29.92
 -10 -8 -1 630.53 30.39
 -10 -8 -1 661.66 29.97
 10 -8 1 680.33 40.41
 10 -8 1 561.89 29.28
 -10 -8 -1 667.57 29.5
 10 -8 1 681.87 40.16
 10 -8 1 719.63 30.61
 -10 -8 -1 631.26 39.61
 -10 -8 -1 606.43 29.43
 -10 -8 -1 680.41 30.6
 10 8 2 79.6 4.9
 -10 -8 -2 77.44 5.45
 -10 -8 -2 78.2 6.14
 10 -8 2 55.44 12.06
 -10 -8 -2 79.36 4.67
 10 -8 2 69.33 4.99
 10 8 2 75.41 5.01
 10 -8 2 69.51 4.85
 10 -8 2 76.39 5.7
 10 -8 2 86.24 12.08
 10 -8 2 71.47 5.88
 -10 -8 -2 54.94 11.07
 -10 -8 -2 72.9 5.84
 -10 8 -2 70.32 5.61
 -10 8 -3 262.2 14.43
 10 -8 3 254.6 22.43
 -10 -8 -3 257.38 14
 -10 -8 -3 261.54 14.63
 10 -8 3 260.91 14.12
 10 -8 3 280.71 13.89
 10 8 3 296.25 13.86
 -10 -8 -3 237.26 22.18
 10 -8 3 269.6 14.31
 10 -8 3 278.91 13.7
 10 8 3 266.48 13.7
 10 8 4 23.44 4.4
 -10 -8 -4 30.46 2.75
 10 8 4 24.31 3.21
 10 -8 4 28.78 3.94
 -10 -8 -4 31.28 3.73
 -10 8 -4 33.62 8.23
 10 8 4 33.11 3.4
 10 8 4 29.67 3.28
 10 -8 4 34.17 2.76
 10 -8 4 33.61 4.03
 -10 -8 -4 46.36 9.89
 -10 8 -4 28.99 3.86
 10 -8 4 37 3.51
 10 -8 4 34.82 3.32
 -10 8 -5 263.79 15.11
 10 8 5 290.99 15.8
 10 -8 5 317.52 14.38
 10 8 6 -1.26 2.48
 10 -8 6 2.79 1.6
 10 -8 6 0.15 1.43
 10 8 6 0.14 2.33
 10 -8 6 -0.3 1.96
 -10 -8 -6 2.42 1.86
 -10 -8 -6 3.25 2.19
 10 8 6 1.71 2.21
 -10 8 -6 1.11 1.78
 10 8 6 -0.27 2.82
 10 -8 7 56.07 3.05
 10 -8 7 47.67 2.98
 10 -8 7 51.89 2.82
 -10 10 6 1.44 1.71
 10 -10 -6 1.37 1.51
 -10 10 6 4.96 1.38
 -10 -10 5 -1.82 2.26
 -10 -10 5 0.43 2.12
 10 -10 -5 1.07 1.91
 -10 10 5 0.77 1.79
 10 -10 -5 -1.07 2.25
 -10 10 5 0.82 2.12
 -10 10 5 0.27 1.66
 -10 -10 5 -0.37 1.19
 -10 -10 4 19.36 2.17
 -10 10 4 17.4 2.39
 -10 -10 4 18.14 3.12
 -10 -10 4 17.2 2.7
 10 -10 -4 18.6 3.33
 -10 10 4 12.1 3.23
 -10 -10 4 17.61 3.12
 -10 -10 4 22.42 3.12
 -10 10 4 15.13 2.82
 10 -10 -4 15.08 2.91
 -10 -10 3 29.66 3.69
 10 -10 -3 27.69 3.23
 10 -10 -3 25.43 3.54
 -10 -10 2 1.55 1.53
 -10 -10 2 -0.69 1.52
 -10 -10 2 0.95 2.62
 -10 -10 2 0.35 1.57
 10 -10 -2 0.36 2.51
 10 -10 -2 2.23 1.95
 10 -10 -2 1.78 2.06
 10 -10 -2 6.32 3.09
 -10 -10 2 0.78 2.5
 -10 -10 2 0.12 2.3
 -10 -10 2 2.53 2.93
 -10 -10 1 33.33 3.02
 10 -10 -1 27.89 3.84
 10 -10 -1 32.8 3.27
 10 -10 -1 32.07 3.35
 -10 -10 1 28.77 3.29
 -10 -10 1 25.21 8.01
 -10 -10 1 27.52 3.76
 -10 -10 1 25.53 3.96
 -10 -10 1 29.85 3.67
 10 -10 -1 22.88 4.05
 -10 -10 1 32.93 2.9
 10 -10 0 23.59 2.96
 10 -10 0 22.19 2.89
 -10 -10 0 23.25 2.5
 -10 -10 0 19.98 8.45
 -10 -10 0 25.33 3.43
 -10 -10 0 27.38 8.1
 10 -10 0 30.36 7.73
 -10 -10 0 24.03 3.52
 10 -10 0 28.1 3.69
 -10 -10 0 22.99 2.91
 10 -10 1 0.66 2.7
 -10 -10 -1 -0.16 2.84
 10 10 1 0.74 1.7
 -10 -10 -1 1.65 1.57
 -10 -10 -1 1.96 2.53
 10 -10 1 0.58 1.97
 10 -10 1 2.85 1.98
 10 10 1 2.24 1.79
 10 -10 1 4.22 3.1
 10 10 2 37.97 3.3
 -10 -10 -2 37.09 3.11
 10 -10 2 31.14 2.93
 10 -10 2 37.68 4.1
 10 -10 2 34.21 3.53
 10 10 2 39.9 3.36
 10 -10 2 36.81 3.46
 10 -10 2 32.23 4.23
 -10 -10 -2 32.35 3.86
 10 -10 2 35.14 3.35
 -10 -10 -2 27.02 4.02
 -10 -10 -2 30.51 3.58
 10 10 3 9.85 2.34
 10 -10 3 11.33 3.19
 -10 -10 -3 10.38 2.67
 10 -10 3 11.76 1.97
 10 -10 3 15.22 2.4
 10 -10 3 13.53 2.88
 -10 -10 -4 2.14 1.96
 -10 -10 -4 0.73 2.47
 10 10 4 1.08 2.09
 10 10 4 3.4 2.58
 10 -10 4 0.1 2.49
 -10 -10 -4 2.31 2.06
 -10 -10 -4 1.98 1.39
 10 10 4 1.45 1.62
 10 -10 4 3.08 1.69
 10 -10 4 2.67 1.82
 10 10 5 0.81 1.9
 10 -10 5 0.85 1.39
 -10 -10 -5 -0.21 1.53
 -10 -10 -5 0.32 1.71
 10 -10 5 -0.07 1.44
 10 -10 5 0.32 1.8
 10 10 6 3.32 1.15
 10 -10 6 4.83 0.96
 10 -10 6 3.9 0.93
 -10 -12 4 23.03 2.2
 -10 12 4 18.98 2.08
 -10 -12 4 23.01 1.91
 -10 -12 3 217.39 10.02
 -10 12 3 205.56 10.17
 -10 -12 3 201.72 9.62
 -10 -12 3 176.76 9.7
 -10 -12 2 29.34 3.04
 10 12 -2 33.92 2.41
 -10 -12 2 32.4 2.93
 -10 12 2 39.55 3.27
 -10 -12 2 35.75 3.03
 -10 -12 2 34.67 2.84
 10 -12 -2 32.6 2.89
 -10 -12 1 96.57 5.84
 -10 -12 1 85.02 5.8
 10 12 -1 112.56 5.52
 -10 -12 1 102.03 5.68
 -10 12 1 97.08 5.91
 -10 -12 1 96.89 5.59
 10 -12 -1 97.94 5.87
 -10 -12 0 66.95 4.74
 10 -12 0 78.04 4.88
 10 -12 0 66.24 4.44
 -10 -12 0 74.16 4.79
 10 12 0 85.84 4.52
 10 -12 0 72.94 4.82
 -10 -12 0 64.13 4.27
 -10 -12 0 71.72 4.56
 -10 12 0 65.58 4.49
 -10 -12 0 76.35 4.47
 -10 -12 -1 291.54 13.35
 10 -12 1 268.46 13.34
 10 -12 1 273.12 13.23
 10 12 1 308.42 13.42
 10 -12 1 307.42 13.76
 -10 -12 -1 273.83 13.51
 -10 -12 -1 271.48 13.19
 10 12 2 35.53 3
 -10 -12 -2 44.94 3
 -10 -12 -2 34.03 3.08
 10 12 2 43.2 2.91
 -10 -12 -2 36.52 2.94
 10 -12 2 36.32 3.2
 10 -12 2 43.62 2.97
 10 -12 2 36.14 3.1
 10 12 3 164.5 7.58
 10 -12 3 144.62 7.33
 10 -12 3 163.69 7.41
 10 12 4 21.36 1.6
 10 -12 4 21.42 1.46
 -11 -1 9 2.83 2.28
 -11 1 9 5.5 2.38
 -11 -1 9 2.08 2.19
 -11 -1 9 -0.32 1.79
 -11 1 9 2.33 1.94
 -11 1 8 18.35 3.85
 -11 1 8 28.61 3.22
 -11 -1 8 23.42 3.14
 -11 -1 8 29.78 3.35
 -11 1 8 34.01 4.06
 -11 -1 8 30.23 4.24
 -11 -1 8 31.78 3.01
 -11 1 8 31.67 3.17
 -11 1 8 21.54 3.41
 -11 1 7 19.81 2.94
 -11 -1 7 19.57 3.07
 -11 -1 7 23.41 3.12
 -11 -1 7 19.6 3.7
 -11 1 7 20.37 4.29
 -11 1 7 17.62 3.78
 -11 1 7 -1.33 10.1
 -11 -1 7 3.99 8.84
 -11 1 7 20.56 3.94
 -11 -1 7 20.84 4.11
 -11 1 7 14.53 4.18
 -11 -1 7 19.34 2.65
 -11 1 7 20.44 2.89
 -11 -1 6 101.91 6.66
 -11 -1 6 86.5 6.63
 -11 1 6 77.09 6.5
 -11 -1 6 86.25 6.36
 -11 1 6 80.69 6.75
 -11 1 6 75.27 14.55
 -11 -1 6 106.66 16.24
 -11 -1 6 76.63 5.29
 -11 1 6 85.27 5.4
 -11 -1 6 73.8 6.81
 -11 1 6 77.14 6.91
 -11 1 6 77.89 5.13
 -11 1 6 82.23 6.67
 -11 1 6 83.35 15.16
 -11 -1 6 86.31 5.35
 -11 1 6 76.86 5.08
 -11 -1 6 69.4 5.26
 -11 1 6 83.89 5.33
 -11 -1 6 82.08 5.22
 -11 1 5 123.09 7.64
 -11 1 5 139.14 14.93
 -11 -1 5 129.01 6.82
 -11 1 5 127.15 6.79
 -11 -1 5 108.17 7.44
 -11 1 5 121.72 7.58
 -11 -1 5 134.37 7.88
 -11 1 5 116.82 6.83
 -11 1 5 129.93 7.01
 -11 -1 5 126.03 6.85
 -11 1 5 126.31 6.61
 -11 1 5 108.97 6.41
 -11 -1 5 127.05 6.81
 -11 -1 5 109.37 6.42
 -11 1 5 108.43 6.48
 -11 -1 5 110.59 6.41
 -11 1 5 114.71 15.14
 -11 -1 5 113.66 15.49
 -11 -1 5 131.05 7.66
 -11 -1 5 117.89 8.19
 -11 1 5 120.65 8.13
 -11 1 4 799.38 35.7
 -11 -1 4 771.37 35.55
 -11 -1 4 789.77 35.68
 -11 1 4 778.05 35.84
 -11 -1 4 734.37 36.53
 -11 1 4 784.8 36.58
 -11 -1 4 763.69 35.54
 -11 1 4 794.59 35.63
 -11 -1 4 799.7 35.66
 -11 -1 3 300.89 20.81
 -11 -1 3 290.22 14.64
 -11 1 3 294.4 14.71
 -11 -1 3 339.87 18.06
 -11 1 3 348.04 19.29
 -11 1 3 298.67 19.6
 -11 1 3 316.74 15.05
 -11 -1 3 321.89 14.78
 -11 -1 3 310.03 14.72
 -11 1 3 319.01 14.72
 -11 -1 3 337.67 14.72
 -11 -1 2 3287.58 149.66
 -11 1 2 3324.36 150.43
 -11 -1 2 3253.69 150.18
 -11 -1 1 465.29 20.31
 -11 1 1 413.57 19.18
 -11 1 0 42.77 4.5
 -11 -1 0 50.89 4.94
 -11 1 -1 139.48 10.38
 11 -1 1 153.91 9.4
 11 -1 2 229.48 14.27
 11 -1 2 193.59 10.08
 11 1 2 218.64 10.04
 -11 -1 -2 223.84 13.86
 -11 1 -2 205.01 14.23
 11 1 3 112.7 5.93
 11 -1 3 132.48 11.97
 11 -1 3 110.79 6.32
 11 1 3 101.8 10.62
 11 -1 4 616.62 28.68
 11 1 4 568.58 34.17
 11 1 4 584.44 28.35
 11 -1 4 666.34 29.38
 11 1 4 654.01 29.33
 11 1 4 577.17 36.65
 11 -1 4 576.61 36.34
 -11 1 -4 605.96 34.45
 -11 -1 -4 596.68 33.91
 11 1 5 128.91 8.19
 11 1 5 139.41 15.59
 11 1 5 125.76 16.29
 11 -1 5 161.29 17.28
 11 1 5 120.78 7.59
 11 -1 5 158.47 7.76
 11 -1 5 134.42 7.25
 -11 -1 -5 147.38 13.48
 -11 1 -5 155.73 13.68
 11 1 5 144.86 7.46
 11 -1 5 134.27 7.88
 11 1 5 147.86 7.4
 11 -1 5 147.77 9.02
 11 1 5 154.52 9.06
 11 -1 5 105.41 7.81
 11 1 5 125.33 7.98
 -11 -1 -5 147.11 7.39
 11 1 6 181.64 11.46
 11 1 6 210.94 20.1
 11 -1 6 195.76 10.58
 -11 -1 -6 191.96 17.59
 -11 1 -6 202.04 17.36
 11 1 6 218.42 11
 11 1 6 192.87 11.53
 11 -1 6 210.83 11.38
 11 1 6 188.55 12.42
 11 1 6 189.35 21.24
 11 -1 6 189.74 21.29
 11 -1 6 238.15 11.39
 11 -1 6 222.63 10.98
 11 1 6 242.14 11.13
 11 -1 6 242.21 11.21
 11 1 6 229.72 11.02
 11 -1 6 227.48 10.96
 11 1 6 164.74 11.44
 11 1 7 4.16 2.62
 11 -1 7 3.9 2.39
 11 -1 7 7.72 2.52
 11 1 7 5.61 2.14
 11 -1 7 2 1.92
 11 -1 7 7.23 2.28
 11 -1 7 5.52 2.58
 11 1 7 8.21 2.79
 11 1 7 1.72 3.07
 11 1 7 3.92 3.17
 11 -1 8 11.17 2.7
 11 1 8 10.13 2.87
 11 -1 8 8.9 2.66
 11 1 8 6.76 1.75
 11 -1 8 6.87 1.82
 11 1 8 14.94 2.89
 11 -1 8 15.78 2.61
 11 -1 9 3.1 1.49
 -11 -3 9 9.14 1.92
 -11 3 9 8.77 2.1
 -11 -3 9 5.98 2.24
 -11 -3 8 27.4 4.14
 -11 -3 8 41.1 3.64
 -11 -3 8 34.2 4.08
 -11 3 8 24.2 2.98
 -11 3 8 32.8 3.86
 -11 -3 8 40.09 3.32
 -11 -3 8 36.68 2.92
 -11 -3 8 29.41 3.94
 -11 3 8 24.29 3.8
 -11 3 8 39.34 3.83
 -11 -3 7 98.86 7.11
 -11 3 7 83.3 7.5
 -11 -3 7 109.15 6.43
 -11 -3 7 103.97 6.13
 -11 -3 7 106.62 6.08
 -11 -3 7 101.48 6.56
 -11 3 7 95.14 6.97
 -11 3 7 77.05 6.79
 -11 3 7 89.76 7.07
 -11 3 7 98.72 6.31
 -11 -3 7 96.41 5.94
 -11 -3 7 96.1 7.58
 -11 3 6 76.77 5.1
 -11 -3 6 75.08 4.87
 -11 3 6 69.23 5.05
 -11 3 6 78.77 14.24
 -11 3 6 66.39 6.24
 -11 -3 6 76.1 6.7
 -11 3 6 63.84 4.93
 -11 -3 6 65.68 4.67
 -11 3 6 56.41 13.27
 -11 -3 6 79.6 14.69
 -11 -3 6 71.55 4.67
 -11 -3 6 76.87 5.11
 -11 -3 6 71.67 4.87
 -11 -3 6 71.94 4.8
 -11 -3 6 80.3 5.74
 -11 3 6 66.64 6.33
 -11 3 5 440.89 20.49
 -11 3 5 383.56 19.86
 -11 3 5 467.58 20.45
 -11 -3 5 440.43 20.23
 -11 3 5 413.02 28.73
 -11 -3 5 491.09 21.8
 -11 -3 5 404.79 20.18
 -11 3 5 413.36 20.17
 -11 -3 5 450.85 20.95
 -11 -3 5 422.56 19.84
 -11 -3 5 428.64 20.81
 -11 3 5 422.25 21.68
 -11 -3 5 443.73 32.49
 -11 -3 5 411.16 19.78
 -11 -3 5 423.33 20.21
 -11 -3 5 417.34 20
 -11 -3 4 4.05 2.66
 -11 -3 4 7.1 1.76
 -11 -3 4 7.92 3.31
 -11 3 4 7.73 1.72
 -11 3 4 6.8 1.97
 -11 3 4 7.24 1.89
 -11 -3 4 7.78 1.93
 -11 -3 4 9.21 2.21
 -11 3 4 7.07 2.78
 -11 -3 4 5.45 1.79
 -11 -3 4 8.67 2.58
 -11 -3 4 13.08 7.42
 -11 3 4 8.03 1.69
 -11 -3 4 7.73 1.24
 11 -3 -4 9.48 4.36
 -11 -3 4 7.03 1.66
 -11 3 4 5.11 1.52
 -11 -3 3 822.96 37.76
 -11 -3 3 895.41 38.02
 -11 -3 3 801.86 37.66
 -11 -3 3 832.08 37.65
 -11 3 3 842.35 37.97
 -11 -3 3 891.63 46.41
 -11 -3 3 843.86 38.23
 -11 3 3 829.97 37.7
 -11 3 3 831.22 38.68
 -11 3 2 96.07 5.9
 -11 -3 2 87.02 10.69
 -11 -3 2 72.85 6.34
 -11 3 2 90.08 8.56
 -11 -3 2 87.22 8.73
 -11 -3 2 79.32 9.08
 -11 -3 2 99.89 5.33
 -11 3 1 1742.89 80.76
 -11 -3 1 1608.07 78.55
 -11 -3 1 1549.39 78.26
 11 -3 -1 1699.66 79.79
 -11 -3 0 24.35 4.33
 11 -3 0 28.06 4.75
 -11 -3 0 32.06 5.45
 11 3 1 852.63 36.43
 11 -3 1 775.21 36.64
 -11 -3 -1 873.22 41.62
 11 -3 1 801.16 39.59
 -11 -3 -1 750.14 40.14
 11 -3 1 721.42 39.32
 11 -3 2 601.62 34.15
 11 -3 2 709.01 30.75
 11 3 2 642.03 30.58
 11 -3 2 720.89 36.59
 11 -3 3 835.06 38.64
 11 -3 3 872.17 38.65
 -11 3 -3 895.56 45.05
 -11 -3 -3 886.8 45.06
 11 3 3 883.38 39.1
 11 3 3 787.67 38.47
 11 -3 4 111.98 6.02
 -11 -3 -4 102.75 11.23
 -11 3 -4 91.43 11.09
 11 3 4 97.04 5.73
 11 -3 4 98.15 5.99
 11 -3 4 120.29 13.94
 11 3 4 100.53 5.77
 11 3 4 95.85 5.36
 11 3 4 107.71 6.93
 11 -3 4 94.12 5.59
 -11 -3 -4 104.1 5.71
 11 3 5 75.44 13.47
 -11 3 -5 93.13 11.68
 11 3 5 90.83 5.73
 -11 -3 -5 90.21 11.61
 11 -3 5 85.75 5.41
 11 3 5 86.38 6.63
 11 -3 5 91.52 13.98
 11 -3 5 90.74 5.83
 -11 -3 -5 90.36 5.37
 11 3 5 96.96 7.19
 11 -3 5 106.73 6.23
 11 3 5 94.78 5.48
 11 3 5 94.54 5.38
 11 3 5 88.83 5.53
 11 3 6 3.55 3.58
 -11 3 -6 1.47 5.36
 -11 -3 -6 0.9 5.59
 11 -3 6 6.98 2.85
 11 3 6 -10.25 10.61
 11 -3 6 -1.21 8.73
 11 3 6 8.49 3.79
 11 3 6 -0.89 9.81
 11 -3 6 2.76 2.02
 11 -3 6 2.84 2.08
 11 3 6 5.98 2.46
 11 -3 6 3.77 2.18
 11 3 6 2.16 3.09
 11 -3 6 5.89 1.96
 11 -3 7 125.47 8.38
 11 -3 7 148.77 7.71
 11 3 7 107.13 8.55
 11 3 7 137.91 7.93
 11 3 7 121.5 7.85
 11 3 8 3.4 1.53
 11 -3 8 7.93 2.2
 11 3 8 10.42 2.51
 11 -3 8 11.06 2.95
 11 3 8 4.64 2.28
 11 -3 8 5.63 1.32
 11 3 8 9.72 2.8
 -11 5 8 30.54 3.32
 -11 -5 8 37.47 2.88
 -11 5 8 31.13 3.46
 -11 -5 8 25.87 3.73
 -11 5 8 31.69 3.29
 -11 -5 8 38.28 3.6
 -11 -5 7 19.34 3.55
 -11 5 7 21.72 3.8
 -11 5 7 15.88 3.41
 -11 5 7 21.46 3.81
 -11 -5 7 17.09 2.44
 -11 5 7 23.58 2.81
 -11 -5 7 24.15 2.61
 -11 -5 7 24.29 2.41
 -11 5 7 20.64 3.93
 -11 -5 7 25.07 4.03
 -11 -5 6 169.65 9.62
 -11 -5 6 169.86 8.87
 -11 -5 6 174.75 9.07
 -11 5 6 172.88 10.87
 -11 -5 6 182.71 9.75
 -11 5 6 158.76 9.98
 -11 5 6 146.54 18.03
 -11 -5 6 174.91 9.08
 -11 -5 6 171.06 10.63
 -11 5 6 169.5 9.32
 -11 -5 6 142.26 10.34
 -11 -5 6 178.04 8.87
 -11 -5 6 163.1 10.12
 -11 -5 6 142.59 19.75
 -11 -5 6 168.22 10.75
 -11 -5 5 54.64 4.49
 -11 -5 5 49.31 3.84
 -11 5 5 49.19 5.6
 -11 -5 5 51.14 4.33
 -11 -5 5 49.15 3.55
 -11 5 5 52.78 4.05
 -11 -5 5 57.42 3.86
 -11 -5 5 52.64 4.56
 -11 -5 5 38.81 5.51
 -11 -5 5 56.63 4.15
 -11 -5 5 55.3 5.58
 -11 5 5 56.43 4.21
 -11 -5 5 57.05 5.16
 -11 -5 5 49.39 3.57
 -11 -5 5 39.46 12.29
 -11 5 5 51.11 4.69
 -11 -5 5 51.47 5.06
 -11 -5 5 55.72 5.71
 -11 -5 4 250.18 12.24
 11 -5 -4 274.5 19.43
 -11 5 4 235.38 13.62
 -11 -5 4 261.9 12.58
 -11 -5 4 225.29 12.28
 -11 -5 4 228.34 11.67
 -11 -5 4 236.9 12.41
 -11 -5 4 236.4 11.94
 -11 5 4 266.84 12.5
 -11 -5 4 230.21 13.57
 -11 5 4 250.47 12.78
 -11 -5 4 263.12 13.72
 -11 -5 4 248.53 12.34
 -11 5 4 240.63 12.24
 -11 -5 4 230.51 12.68
 -11 -5 4 247.27 12.96
 -11 -5 4 242.34 13.56
 -11 -5 4 270.25 12.79
 -11 -5 4 256.12 23.62
 -11 -5 4 259.68 12.45
 -11 -5 3 -0.7 6.04
 -11 -5 3 1.49 3.28
 -11 -5 3 1.94 2.38
 -11 -5 3 -0.32 2.95
 -11 -5 3 -2.14 2.4
 -11 -5 3 3.09 3.66
 -11 -5 3 -0.2 1.44
 -11 -5 3 -0.42 1.95
 11 -5 -3 0.74 4.7
 -11 5 3 -0.28 1.61
 -11 -5 3 -0.42 2.36
 -11 -5 3 0.55 2.1
 -11 -5 3 8.11 8.19
 -11 5 3 1.55 1.28
 -11 5 2 2426.5 99.66
 11 -5 -2 2244.41 106.51
 -11 -5 2 2058.22 104.88
 -11 -5 2 2041.39 98.95
 -11 -5 2 2273.35 99.49
 -11 5 2 2128.29 98.6
 -11 -5 2 2348.03 99.02
 -11 5 1 117.11 5.91
 11 -5 -1 130.8 12.22
 -11 -5 1 147.8 6.84
 -11 -5 1 122.15 6.6
 -11 5 0 82.24 8.11
 -11 -5 0 92.34 5.4
 -11 -5 0 69 8.6
 11 -5 0 82.48 9.21
 -11 -5 0 80.73 5.13
 11 -5 0 82.02 5.2
 -11 5 0 77.75 5.52
 -11 5 -1 88.25 5.53
 -11 -5 -1 96.4 9.73
 -11 -5 -1 84.02 9.41
 11 -5 1 90.72 9.41
 11 -5 1 90.48 5.06
 -11 5 -1 93.4 8.43
 11 -5 2 996.18 41.8
 11 -5 2 935.63 42.04
 11 -5 2 817.77 47.24
 11 -5 2 753.57 41.65
 11 5 2 946.65 41.37
 -11 -5 -2 975.53 48.73
 -11 -5 -2 930.67 41.77
 -11 -5 -3 32.07 2.7
 11 -5 3 35.3 3.11
 11 -5 3 29.39 7.83
 11 -5 3 26.18 3.39
 11 5 3 32.54 2.93
 -11 5 -3 38.37 7.29
 -11 -5 -3 40.58 7.52
 11 -5 3 34.24 3.46
 11 -5 3 38.18 4.12
 11 -5 3 31.96 3.09
 -11 -5 -3 26.83 3.42
 11 5 3 31.91 3.09
 11 -5 3 42.49 10.21
 11 -5 3 31.95 3.13
 -11 -5 -4 290.1 13.5
 11 -5 4 313.64 13.91
 11 -5 4 240.17 13.74
 11 -5 4 252.3 13.43
 -11 5 -4 265.33 21.11
 11 5 4 260.23 13.29
 -11 -5 -4 299.41 21.9
 11 5 4 274.32 13.66
 11 -5 4 256.34 13.83
 11 5 4 272.82 13.75
 11 5 4 288.66 15.04
 11 -5 4 280.83 14.19
 11 -5 4 284.71 14.74
 11 -5 4 319.39 25.28
 11 5 5 -3.33 3.27
 11 5 5 -2.02 2.21
 11 5 5 -0.21 1.63
 11 -5 5 0.96 2.51
 11 -5 5 0.41 1.92
 11 -5 5 0.4 2.97
 -11 5 -5 -3.42 6.78
 -11 -5 -5 2.69 5.37
 11 5 5 1.35 2.84
 11 5 5 -0.39 2.04
 11 -5 5 -1.36 3.67
 -11 -5 -5 -1.13 1.58
 11 -5 5 -1.22 8.4
 11 -5 5 0.3 1.99
 11 5 6 40 5.05
 11 -5 6 55.4 3.91
 11 -5 6 60.75 4.93
 11 -5 6 46.47 5.2
 11 5 6 55.49 4.72
 11 -5 6 40.8 3.96
 11 5 6 52.78 5.37
 11 -5 6 47.89 3.76
 11 5 6 52.25 4.41
 11 -5 6 56.28 4.08
 11 5 7 -2.13 3.21
 11 -5 7 0.55 2.1
 11 -5 7 0.33 1.96
 11 -5 7 -2.78 2.8
 11 -5 7 -0.14 1.48
 11 5 7 2.45 2.9
 11 5 7 -2.36 2.66
 11 5 7 2.8 2.45
 11 -5 7 2.16 1.76
 11 5 7 -0.33 1.98
 11 -5 8 7.65 1.79
 11 -5 8 12.43 2.25
 11 5 8 10.26 2.18
 -11 -5 -8 4.66 1.47
 11 -5 8 8.13 1.32
 -11 7 8 0.75 1.46
 -11 7 7 127.12 6.51
 -11 7 7 83.18 6.45
 -11 -7 7 116.38 6.86
 -11 7 7 122.24 7.26
 -11 -7 7 128.78 6.23
 -11 7 7 85.01 6.46
 -11 -7 7 145.51 6.64
 -11 7 6 84.65 6.79
 -11 -7 6 91.63 6.39
 -11 -7 6 89.27 5.17
 -11 -7 6 105.76 5.73
 -11 -7 6 100.73 7.17
 -11 -7 6 88.29 5.41
 -11 -7 5 61.91 4.84
 -11 -7 5 49.48 4.91
 -11 -7 5 51.83 3.89
 -11 -7 5 42.97 4.92
 -11 -7 5 48.38 4.21
 -11 7 5 60.27 4.35
 -11 7 5 50.59 5.47
 11 -7 -5 38.46 10.68
 -11 7 5 47.33 4.64
 -11 -7 5 51.19 5.06
 -11 -7 5 56.23 5.78
 -11 -7 5 60.77 4.51
 -11 7 4 29.41 4.54
 -11 -7 4 34.2 3.54
 11 -7 -4 33.19 3.18
 11 -7 -4 25.44 7.53
 -11 -7 4 38.69 3.86
 11 -7 -4 15.16 8.23
 -11 -7 4 32.98 3.7
 -11 -7 4 33.76 3.55
 -11 7 4 30.98 3.15
 -11 7 4 35.62 3.85
 -11 -7 4 28.4 4.08
 -11 -7 4 33.11 3.57
 -11 -7 4 30.89 4.12
 -11 -7 4 31.12 5.04
 -11 -7 4 26.71 3.89
 11 -7 -3 412.47 19.86
 11 -7 -3 455.06 28.96
 11 -7 -3 399.95 30.1
 -11 -7 3 446.57 20.2
 -11 7 3 453.15 20.07
 -11 -7 3 405.56 19.54
 -11 -7 3 349.77 20.25
 -11 -7 3 429.53 19.97
 -11 -7 3 424.78 20.39
 -11 7 3 395.58 19.73
 -11 -7 3 424.52 28.93
 -11 -7 3 442.82 20.15
 -11 -7 3 374.53 27.84
 -11 -7 3 413.61 20.54
 -11 -7 3 401.17 20.3
 11 -7 -2 7.89 6.14
 -11 -7 2 19.66 2.03
 -11 7 2 17.41 2.73
 -11 -7 2 18.53 2.09
 -11 -7 2 10.69 7.88
 -11 -7 2 17.73 3
 11 -7 -2 15.87 3.46
 -11 -7 2 16.56 2.85
 -11 7 2 15.58 2.24
 -11 -7 2 21.72 6.67
 -11 -7 2 20.47 3.1
 11 -7 -2 15.53 2.41
 -11 -7 2 15.68 2.46
 11 -7 -2 24.35 6.76
 -11 -7 2 12.4 3.19
 -11 -7 2 16.97 2.64
 -11 -7 1 445.88 20.52
 -11 7 1 398.12 19.77
 -11 -7 1 453.05 20.28
 11 -7 -1 436.84 29.3
 11 -7 -1 451.47 21.07
 -11 7 1 459.72 21.07
 -11 -7 1 420.24 20.1
 11 -7 -1 411.69 20.81
 -11 -7 1 418.17 20.51
 11 -7 -1 445.23 27.85
 -11 -7 1 375.78 20.48
 -11 -7 1 417.5 19.88
 -11 -7 0 460.42 21.2
 -11 -7 0 502.61 22.15
 -11 -7 0 457.07 21.23
 11 -7 0 440.73 21.96
 -11 -7 0 410.46 21.77
 -11 -7 0 433.38 21.55
 -11 -7 0 462.91 21.99
 -11 -7 0 462.91 29.3
 11 -7 0 481.16 30.55
 11 -7 0 504.25 22.36
 -11 -7 0 462.47 21.58
 -11 7 0 389.46 21.88
 11 -7 0 493.7 28.99
 11 -7 1 641.7 28.21
 -11 -7 -1 588.37 28.71
 -11 -7 -1 565.8 29.09
 -11 -7 -1 607.42 28.4
 11 -7 1 602.95 34.97
 11 -7 1 620.54 36.93
 11 -7 1 660.58 29.2
 -11 -7 -1 584.59 36.91
 -11 -7 -1 637.53 28.87
 -11 -7 -1 626.07 29.25
 -11 -7 -1 614.12 28.27
 11 -7 1 577.55 36.76
 -11 7 -1 595.19 29.14
 -11 -7 -2 64.28 3.96
 -11 -7 -2 60.49 4.72
 -11 -7 -2 63.8 5.35
 11 -7 2 66.6 4.91
 11 -7 2 71.74 10.15
 11 7 2 67.5 4.28
 -11 -7 -2 51.67 4.48
 -11 -7 -2 68.34 10.43
 11 7 2 56.27 4.01
 11 -7 2 67.4 4.58
 -11 -7 -2 64.43 4.07
 -11 7 -2 63.91 5.15
 11 -7 2 55.36 5.04
 11 -7 2 66.42 10.98
 -11 -7 -3 257.48 12.82
 11 -7 3 271.75 12.96
 11 7 3 248.77 11.84
 11 -7 3 244.34 12.27
 11 7 3 266.6 12.46
 11 7 3 268.87 12.54
 11 -7 3 237.37 20.54
 -11 -7 -3 282.15 12.25
 -11 -7 -3 246.33 21.75
 11 -7 3 224.01 12.52
 11 -7 3 272.63 12.58
 11 -7 4 9.85 3.33
 -11 -7 -4 4.49 7.35
 -11 7 -4 12.09 6.74
 11 -7 4 9.95 2.54
 11 -7 4 14.05 2.68
 11 7 4 8.6 2.72
 11 7 4 8.14 2.39
 -11 -7 -4 9.37 3.1
 -11 -7 -5 258.23 14.35
 11 -7 5 357.04 14.69
 11 7 5 288.17 13.89
 11 7 5 259.15 15.15
 11 -7 5 311.1 13.92
 11 7 5 312.76 14.6
 11 7 5 245.94 13.61
 11 -7 5 247.09 14.22
 11 -7 5 272.79 13.81
 11 7 6 11.28 2.89
 11 -7 6 14.19 2.1
 11 7 6 18.15 3.05
 11 7 6 16.74 2.96
 11 7 6 12.88 3.48
 11 -7 6 17.78 2.32
 11 7 6 17.05 2.56
 -11 -7 -6 11.55 2.61
 11 -7 6 24.14 2.94
 -11 7 -7 13.45 2.2
 11 -7 7 16.11 1.73
 11 7 7 14.6 2.04
 11 -7 7 17.92 2.03
 -11 -7 -7 13.68 2.03
 -11 9 7 19.77 1.61
 11 -9 -6 0.97 2.02
 -11 9 6 5.2 2.44
 -11 9 6 4.48 1.99
 11 -9 -6 1.72 2.13
 -11 9 6 2.58 1.68
 -11 -9 6 2.93 1.25
 -11 -9 5 13.9 2.04
 -11 -9 5 17.01 2.26
 -11 9 5 17.83 2.45
 -11 9 5 14.89 2.78
 -11 9 5 13.68 3
 -11 -9 5 15.68 3.06
 11 -9 -5 13.47 3.05
 -11 -9 5 15.15 3.02
 -11 -9 5 17.35 3.12
 -11 -9 4 86.48 5.53
 -11 -9 4 81.49 5.16
 -11 9 4 88.42 5.37
 -11 -9 4 76.32 5.9
 11 -9 -4 79.2 5.4
 -11 9 4 75.51 6.47
 -11 -9 4 93.07 6.01
 -11 -9 4 76.4 5.35
 -11 9 4 82.38 5.89
 -11 -9 3 168.06 8.81
 -11 -9 3 178.3 17.75
 -11 -9 3 186.06 9.6
 -11 -9 3 152.87 9.06
 11 -9 -3 144.35 9.84
 -11 -9 3 183.33 9.3
 -11 -9 3 182.19 9.53
 -11 -9 3 178.66 9.15
 -11 9 3 169.43 9
 -11 -9 3 158.46 9.58
 -11 -9 3 167.89 9.74
 11 -9 -3 158.95 17.17
 11 -9 -3 171.11 10.02
 11 -9 -3 163.43 9.36
 -11 -9 2 252.54 12.2
 -11 9 2 229.61 11.93
 -11 -9 2 230.08 12.62
 11 -9 -2 212 12.87
 -11 -9 2 237.61 12.22
 -11 -9 2 231.48 20.62
 -11 -9 2 247.9 12.4
 -11 -9 2 237.24 11.86
 -11 -9 2 241.9 11.97
 -11 -9 2 210.08 19.72
 11 -9 -2 227.57 20.89
 11 -9 -1 87.17 6.16
 11 -9 -1 100.6 11.9
 11 -9 -1 84.58 6.82
 -11 -9 1 102.51 6.35
 -11 -9 1 111.78 14.13
 -11 -9 1 85 5.72
 11 -9 -1 92.6 13.22
 11 -9 -1 99.73 7.12
 -11 -9 1 100.32 5.76
 -11 -9 1 110.04 6.1
 -11 -9 1 95.18 12.59
 -11 -9 1 94.89 6.68
 -11 -9 1 103.67 5.78
 -11 -9 0 60.67 5.48
 -11 -9 0 72.6 4.6
 -11 -9 0 75.83 4.66
 11 -9 0 64.03 4.91
 11 -9 0 67.44 4.91
 11 -9 0 65.86 9.55
 -11 -9 0 72.27 4.53
 11 -9 0 66.67 5.72
 -11 -9 0 64.35 5.44
 -11 -9 0 58.77 4.37
 11 9 0 67.32 4.39
 -11 -9 0 66.92 5.44
 11 -9 0 75.54 5.81
 11 -9 1 178.93 17.76
 11 9 1 181.84 9.5
 -11 -9 -1 184.4 9.41
 -11 -9 -1 164.32 10.26
 -11 -9 -1 166.75 9.81
 11 -9 1 167.23 18.43
 -11 -9 -1 190.32 9.5
 -11 -9 -1 166.19 17.28
 -11 -9 -2 137.23 9.07
 -11 -9 -2 148.22 8.63
 11 -9 2 137.28 16.29
 11 -9 2 131.71 8.23
 11 9 2 153.15 8.44
 11 -9 2 158.31 16.27
 11 -9 2 165.94 9.15
 -11 -9 -2 161.46 8.28
 -11 -9 -2 159.81 17.19
 11 -9 2 149.89 8.97
 11 -9 2 152.95 8.45
 11 -9 3 12.22 2.36
 11 -9 3 11.39 3.36
 11 -9 3 12.44 2.4
 -11 -9 -3 11.62 2.85
 -11 -9 -3 15.18 3.43
 11 9 3 16.08 2.65
 11 -9 3 11.04 3.11
 -11 -9 -3 20.05 3.3
 -11 -9 -3 13.64 2.1
 11 9 3 10.41 2.51
 11 -9 3 12.92 2.58
 -11 -9 -4 28.12 3.75
 11 -9 4 34.4 3.73
 -11 -9 -4 35.24 3.71
 11 9 4 30.82 4.21
 11 9 4 28.05 3.01
 11 9 5 101.04 5.83
 11 -9 5 80.84 4.89
 11 -9 5 82.87 5.36
 -11 -9 -5 79.5 5.44
 11 9 5 80.45 5.84
 -11 -9 -5 72.63 5.05
 -11 -9 -5 65.11 5.38
 11 9 5 97.23 5.2
 11 -9 5 112.16 5.54
 11 -9 6 16.64 1.88
 11 9 6 13.73 2.19
 11 -9 6 15.73 1.63
 -11 -11 5 38.87 2.76
 -11 -11 5 36.04 2.49
 -11 11 5 38.91 2.55
 11 -11 -4 87.1 6.3
 -11 -11 4 102.17 6.43
 -11 -11 4 144.18 6.91
 -11 11 4 129.56 6.36
 -11 -11 4 117.95 6.4
 -11 11 4 140.41 6.98
 -11 -11 3 5.59 2.04
 11 -11 -3 4.51 2.26
 -11 -11 3 2.52 2.1
 -11 -11 3 5.74 1.6
 11 -11 -3 5.15 2.1
 -11 11 3 6.86 1.74
 -11 -11 3 6.02 2.37
 -11 -11 3 5.02 2.32
 -11 11 3 2.81 2.44
 -11 11 3 1.76 2.14
 11 -11 -2 106.84 7.27
 -11 -11 2 125.33 6.91
 -11 -11 2 117 7.18
 11 -11 -2 127.33 7.57
 11 11 -2 126.62 6.6
 11 -11 -2 131.07 7.26
 11 -11 -2 129.68 7.45
 -11 -11 2 144.18 7.33
 -11 -11 2 120.03 7.32
 11 -11 -2 113.17 7.32
 -11 11 2 137.81 7.51
 -11 11 1 28.61 3.28
 11 11 -1 35.43 2.71
 11 -11 -1 27.18 3.22
 11 -11 -1 33.4 3.24
 -11 -11 1 32.88 2.94
 -11 -11 1 35.81 3.23
 -11 -11 1 26.06 3.44
 -11 -11 1 33.09 3.49
 11 -11 -1 29.37 3.48
 -11 -11 0 221.22 12.93
 -11 11 0 271.97 13.14
 11 -11 0 256.79 13.1
 11 11 0 273.63 12.64
 -11 -11 0 250.99 13.13
 11 -11 0 263.74 13.24
 11 -11 0 254.12 13.15
 -11 -11 0 248.19 12.64
 11 -11 1 70.96 4.98
 -11 -11 -1 63.63 5
 11 -11 1 70 4.95
 11 11 1 74.32 4.58
 11 -11 1 66.77 4.85
 -11 -11 -1 70 4.49
 -11 -11 -1 70.26 4.7
 11 -11 1 64.33 4.54
 11 -11 1 61.82 5.02
 11 -11 2 237.33 11.92
 11 -11 2 230.3 12.06
 11 11 2 258.31 12.11
 11 -11 2 238.95 11.55
 11 -11 2 251.06 12.4
 11 11 2 234.7 12.03
 -11 -11 -2 210.87 12.18
 -11 -11 -2 247.33 11.95
 11 11 3 23.48 2.73
 11 11 3 20.13 3.11
 -11 -11 -3 24.83 2.71
 -11 -11 -3 27.74 2.47
 -11 -11 -3 22.27 2.73
 11 11 3 20.24 2.48
 11 -11 3 25.29 2.47
 11 -11 3 25.7 2.83
 11 -11 3 26.52 2.22
 11 11 4 84.11 4.78
 -11 -11 -4 66.96 4.11
 11 -11 4 78.01 4.18
 11 -11 4 77 4.15
 11 -11 4 70.61 4.2
 11 11 5 12.86 1.56
 11 -11 5 15.26 1.23
 -11 13 2 -1.56 0.97
 11 -13 -2 0.1 0.77
 -11 -13 1 42.8 2.25
 11 -13 -1 21.42 2.07
 -11 -13 0 -0.8 1.17
 11 -13 0 0.8 0.99
 -11 -13 -1 49.87 2.82
 11 -13 1 44.92 2.74
 -11 -13 -2 2.35 0.9
 11 -13 2 2.77 0.75
 -12 0 9 0.62 2.09
 -12 0 9 0.41 2.29
 -12 0 8 127.56 7.77
 -12 0 8 116.97 6.78
 -12 0 8 115 6.8
 -12 0 7 1.67 3.07
 -12 0 7 1.27 3.3
 -12 0 7 3.37 3.64
 -12 0 7 -0.51 2.98
 -12 0 7 -2.02 3.09
 -12 0 7 5.13 8.27
 -12 0 7 0.35 2.37
 -12 0 7 -1.16 2.01
 -12 0 6 611.51 29.92
 -12 0 6 642.64 30.57
 -12 0 6 590.17 30.89
 -12 0 6 729.47 30.47
 -12 0 6 662.97 29.74
 -12 0 6 605.07 29.27
 -12 0 6 605.64 29.28
 -12 0 6 619.23 42.43
 -12 0 5 0.2 2.92
 -12 0 5 3.16 7.41
 -12 0 5 0.48 1.58
 -12 0 5 -3.79 8.62
 -12 0 5 2.06 3.49
 -12 0 5 0.22 1.56
 -12 0 5 -1.01 3.23
 -12 0 5 1.94 3.25
 -12 0 5 -2.07 1.95
 -12 0 5 0.82 1.84
 -12 0 4 1165.27 52.25
 -12 0 4 1203.48 52.16
 -12 0 4 1052.73 52.78
 -12 0 4 1157.7 52.09
 -12 0 3 0.8 1.34
 -12 0 3 0.65 1.35
 -12 0 3 -0.49 1.65
 -12 0 3 1.65 5.85
 -12 0 3 0.76 1.21
 -12 0 3 -0.79 2.79
 -12 0 3 -1.17 7.07
 -12 0 2 9373.22 409.25
 -12 0 2 9132.15 407.79
 -12 0 2 9002.18 406.54
 -12 0 1 0.08 1.77
 -12 0 1 1.89 1.81
 -12 0 0 1261.38 58.12
 12 0 1 0.23 1.79
 -12 0 -1 0.51 3.14
 -12 0 -2 1649.73 73.56
 12 0 2 1570.09 69.48
 12 0 2 1657.51 73.22
 12 0 3 -0.53 5.12
 12 0 3 0.07 1.47
 -12 0 -3 -1.75 4.59
 12 0 3 0.38 6.13
 -12 0 -4 1455.31 68.01
 12 0 4 1284.28 67.57
 12 0 4 1420.55 70.94
 12 0 4 1366.4 61.88
 12 0 5 -2.37 2.03
 -12 0 -5 1.99 4.51
 12 0 5 0.23 2.3
 12 0 6 264.39 13.84
 12 0 6 276.07 13.81
 12 0 6 305.93 14.17
 12 0 6 293.09 14
 12 0 7 -0.78 1.98
 12 0 7 1.65 2.64
 12 0 7 1.14 2.41
 12 0 8 152.45 7.3
 12 0 8 142.23 7.02
 12 0 9 0.72 1
 -12 -2 9 8.7 1.95
 -12 -2 9 7.25 2.43
 -12 2 9 5.37 2.25
 -12 -2 9 6.29 1.95
 -12 2 8 2.62 2.24
 -12 2 8 4.42 2.98
 -12 -2 8 5.16 2.24
 -12 -2 8 6.65 2.63
 -12 -2 8 6.25 3.14
 -12 2 8 6.16 2.85
 -12 -2 8 6.01 3.35
 -12 -2 8 5.72 1.9
 -12 2 8 2.9 2.64
 -12 2 8 1.24 2.64
 -12 -2 7 3.73 3.81
 -12 2 7 1.13 3.12
 -12 -2 7 1.11 2.61
 -12 -2 7 0.23 2.47
 -12 2 7 0.42 3.84
 -12 -2 7 -0.26 1.83
 -12 2 7 0.15 2.07
 -12 2 7 0.69 3.12
 -12 2 7 -2.54 3.77
 -12 2 7 1.06 3.24
 -12 -2 7 0.77 2.78
 -12 -2 6 46.32 5.17
 -12 2 6 19.15 10.27
 -12 -2 6 36.01 12.08
 -12 -2 6 37.47 3.29
 -12 -2 6 37.83 3.76
 -12 -2 6 37.44 3.44
 -12 -2 6 42.64 3.58
 -12 2 6 32.05 3.58
 -12 2 6 33.18 4.95
 -12 2 6 32.43 11.86
 -12 -2 6 37.98 3.36
 -12 2 6 40.9 3.66
 -12 -2 6 38.59 4.41
 -12 2 6 33.82 4.75
 -12 2 6 38.06 4.88
 -12 2 6 43.74 3.79
 -12 2 5 68.06 5.82
 -12 2 5 76.91 12.6
 -12 -2 5 94.15 6.38
 -12 2 5 82.67 6.37
 -12 -2 5 70.71 5.74
 -12 -2 5 71.63 5
 -12 2 5 85.41 5.04
 -12 -2 5 79.81 5
 -12 -2 5 70.6 13.25
 -12 2 5 69.58 12.82
 -12 2 5 86.61 5.27
 -12 -2 5 72.2 5.03
 -12 -2 5 74.65 4.8
 -12 -2 5 70.9 4.57
 -12 -2 5 80.75 5.99
 -12 2 5 74.3 4.99
 -12 2 4 160.88 8.49
 -12 -2 4 154.71 8.06
 -12 -2 4 146.32 8.81
 -12 -2 4 150.48 8.14
 -12 -2 4 140.1 7.86
 -12 2 4 160.84 8.06
 -12 2 4 154.38 8.99
 -12 -2 4 162.47 8.2
 -12 -2 4 176.93 16.51
 -12 -2 4 163.75 8.23
 -12 2 4 160.51 8.17
 -12 -2 4 145.22 7.88
 -12 -2 4 174.63 9.13
 -12 2 3 2.01 1.16
 -12 -2 3 3.39 1.39
 -12 -2 3 4.97 1.32
 -12 -2 3 3.61 2.24
 -12 -2 3 2.2 1.71
 -12 2 3 1.8 2.27
 -12 -2 3 2.69 1.18
 -12 2 3 1.48 1.3
 -12 -2 3 0.63 6.12
 -12 -2 3 2.09 2.1
 -12 2 2 0.72 1.45
 -12 -2 2 -1.29 5.27
 -12 -2 2 -0.73 3.01
 -12 2 2 0.93 3.53
 -12 2 2 0.33 2.45
 -12 -2 2 -0.71 1.95
 -12 2 1 160.83 12.76
 -12 -2 1 152.98 9.58
 -12 -2 1 166.56 10.11
 -12 2 1 153.53 8.67
 -12 -2 1 149.09 9.76
 12 -2 0 443.49 21.79
 -12 2 0 481.61 22.99
 -12 -2 0 436.61 23.92
 12 -2 1 33.24 4.8
 -12 2 -1 48.81 6.04
 -12 -2 -1 44.21 5.92
 -12 -2 -1 45.52 5.09
 -12 2 -2 326.51 19.67
 12 2 2 290.63 14.73
 12 -2 2 330.68 14.79
 12 -2 2 305.03 19.07
 12 -2 3 130.12 12.44
 12 2 3 131.38 6.6
 -12 -2 -3 116.69 10.6
 -12 2 -3 102.21 11.11
 12 -2 3 117.33 6.68
 12 -2 4 2.79 2.14
 12 -2 4 1.32 1.8
 12 2 4 2.18 2.51
 12 2 4 11.13 7.71
 -12 -2 -4 -1.8 4.72
 -12 2 -4 8.41 5.78
 12 -2 4 -0.54 1.6
 -12 -2 -4 1.73 1.56
 12 -2 4 0.84 6.71
 12 2 4 1.72 1.35
 12 2 4 2.62 2.23
 12 -2 5 7.16 2.4
 12 2 5 5.75 1.88
 -12 2 -5 2.12 5.9
 -12 -2 -5 9.56 5.73
 12 2 5 6.33 2.74
 12 -2 5 5.28 1.72
 12 -2 5 6.97 2.16
 12 2 5 6.72 1.96
 12 2 5 8.35 9.15
 12 2 5 4.38 7.52
 12 -2 5 6.36 8.64
 -12 -2 -5 3.17 1.61
 12 -2 6 -0.35 2.04
 -12 2 -6 1.44 4.76
 -12 -2 -6 -1.65 6
 12 -2 6 1.9 1.74
 12 -2 6 0.59 2.21
 12 2 6 1.96 2.58
 12 -2 6 2.45 2.42
 12 2 6 3.8 2.19
 12 -2 6 2.11 2.47
 12 2 6 1.34 3.56
 12 2 6 3.42 3.06
 12 -2 7 0.87 1.72
 12 2 7 2.75 2.03
 12 2 8 2.28 2.84
 12 2 8 1.31 2.5
 12 -2 8 3.84 2.25
 12 2 8 2.14 1.44
 12 -2 8 2.33 1.4
 -12 -4 8 77.14 5.91
 -12 -4 8 75.42 5.55
 -12 -4 8 87.8 4.86
 -12 4 8 69.87 5.18
 -12 -4 8 85.99 5.07
 -12 4 8 66.58 5.53
 -12 4 8 93.4 5.66
 -12 -4 8 67.12 5.22
 -12 -4 8 93.74 5.55
 -12 4 7 48.72 5.33
 -12 -4 7 55.76 5.41
 -12 -4 7 61.48 4.21
 -12 -4 6 172.26 9.79
 -12 4 6 145.11 8.44
 -12 4 6 146.04 17.77
 -12 4 6 140.77 9.18
 -12 -4 6 147.79 8.57
 -12 -4 6 159.39 8.04
 -12 -4 6 157.25 8.26
 -12 -4 6 163.21 9.03
 -12 -4 6 132.83 18.29
 -12 4 6 106.85 16.84
 -12 -4 6 149.69 8
 -12 -4 6 97.3 9.4
 -12 4 5 183.69 9.4
 -12 4 5 167.55 9.23
 -12 -4 5 171.65 9.1
 -12 -4 5 182.53 9.87
 -12 -4 5 132.39 10.44
 -12 4 5 160.67 9.8
 -12 -4 5 183.21 9.29
 -12 -4 5 192.18 10.42
 -12 4 5 173.65 9.19
 -12 -4 5 166.04 9.27
 -12 -4 5 169.25 8.96
 -12 -4 5 166.57 8.68
 -12 -4 5 163.16 8.64
 -12 -4 5 172.42 9.75
 -12 -4 5 203.7 20.44
 -12 4 5 170.96 10.53
 -12 4 4 664.7 29.62
 -12 -4 4 702.89 41.41
 -12 4 4 668.41 29.44
 12 -4 -4 749.12 37.95
 -12 -4 4 703.68 29.8
 -12 4 4 667.56 30.71
 -12 4 4 676.51 29.87
 -12 -4 4 657.78 29.61
 -12 -4 4 506.49 30.47
 -12 -4 4 684.74 30.42
 -12 -4 4 629.03 29.57
 -12 -4 4 588.62 29.63
 -12 4 4 612.3 29.4
 -12 -4 4 640.4 29.93
 -12 4 4 678.68 30.09
 -12 -4 4 674.61 29.99
 -12 -4 4 583.65 28.91
 -12 -4 4 583.77 29.42
 -12 -4 4 640.72 29.27
 -12 4 3 908.69 42.54
 -12 -4 3 1011.27 52.65
 -12 -4 3 885.9 42.72
 -12 -4 3 959.93 43.36
 12 -4 -3 949.2 50.03
 -12 -4 3 878.24 42.29
 -12 4 3 1047.79 43.36
 -12 -4 3 1014.56 42.78
 -12 -4 2 592.66 34.81
 -12 -4 2 640.66 30.3
 -12 -4 2 708.21 30.87
 -12 -4 2 676.87 38.05
 -12 4 2 608.48 30.09
 -12 4 2 647.84 35.88
 -12 4 2 689.5 31.3
 -12 -4 2 597.79 34.8
 -12 -4 2 739.84 30.59
 -12 -4 1 556.95 31.79
 12 -4 -1 624.54 33.38
 -12 4 1 583.19 33.23
 -12 -4 1 589.25 32.19
 -12 4 1 530.4 28.72
 -12 4 0 1597.25 63.67
 -12 -4 0 1413.53 60.62
 12 -4 0 1491.57 61.14
 -12 -4 0 1596.15 62.18
 -12 4 0 1411.62 56.39
 12 -4 1 913.49 45.94
 12 -4 1 862.46 41.89
 12 -4 1 855.15 45.66
 -12 -4 -1 961.19 42.02
 -12 -4 -1 878.05 46.36
 12 4 1 954.31 41.53
 -12 -4 -2 1985.63 95.69
 12 -4 2 2055.8 89.05
 12 -4 2 1961.93 89.26
 12 -4 2 1986.34 89.18
 12 -4 2 1826.41 93.67
 12 4 2 1968.31 88.99
 12 -4 2 2038.49 96.33
 12 4 3 207.5 11.86
 -12 -4 -3 241.77 18.21
 12 4 3 217.07 11.5
 -12 4 -3 266.64 18.25
 12 -4 3 260.93 20.21
 12 -4 3 258.06 12.13
 12 -4 3 254.57 12.53
 12 -4 3 249.81 12.09
 -12 -4 -3 252.03 11.8
 12 -4 3 257.4 11.74
 12 -4 3 214.53 11.55
 12 4 3 244.06 12.59
 12 4 4 420.29 19.64
 12 4 4 418.98 19.21
 -12 -4 -4 446.8 19.67
 -12 -4 -4 389.95 27.1
 -12 4 -4 339.85 26.06
 12 4 4 392.28 19.38
 12 -4 4 425.74 29.92
 12 -4 4 428.29 19.95
 12 -4 4 398.02 20.16
 12 -4 4 412.53 20.46
 12 4 4 438.55 20.85
 12 -4 4 378.92 19.32
 12 4 5 116.73 16
 -12 4 -5 122.47 14.56
 12 4 5 149.65 8.05
 -12 -4 -5 129.55 14.64
 12 -4 5 125.8 7.42
 12 4 5 140.58 8
 12 4 5 146.53 7.63
 12 -4 5 174.35 8.76
 -12 -4 -5 142.75 7.67
 12 4 5 128.57 7.58
 12 -4 5 136.29 7.96
 12 -4 6 20.48 3.7
 12 4 6 25.88 3.9
 -12 4 -6 22.31 7.39
 -12 -4 -6 21.19 6.89
 12 -4 6 20.67 2.82
 12 4 6 23.65 4.25
 -12 -4 -6 22.82 2.41
 12 -4 6 24.82 2.77
 12 4 6 23.87 3.12
 12 -4 6 24.25 2.93
 12 -4 6 25.99 2.96
 12 -4 6 19.51 2.4
 12 -4 7 77.27 4.56
 12 4 7 75.96 4.81
 12 4 7 82.46 5.46
 12 -4 7 68.84 4.59
 12 -4 7 48.66 3.89
 12 4 7 46.87 4.92
 12 4 7 53.9 4.68
 12 -4 7 65.24 4.55
 12 -4 7 72.08 4.29
 12 -4 7 81.12 4.82
 12 -4 7 87.65 5.06
 12 4 8 47.87 2.89
 12 4 8 50.76 3.57
 -12 -4 -8 21.33 2.6
 12 -4 8 41.48 3.26
 12 -4 8 39.07 2.3
 12 4 8 27.32 2.53
 -12 6 8 0.48 1.66
 -12 -6 8 -0.11 1.37
 -12 6 7 2.81 3.02
 -12 6 7 3.46 2.52
 -12 -6 7 3.96 2.71
 -12 -6 7 6.14 2.21
 -12 6 7 1.68 2.85
 -12 6 7 0.76 2.66
 -12 6 7 5.32 2.28
 -12 -6 7 3.59 1.63
 -12 -6 7 3.59 3.35
 -12 -6 7 7.83 3.01
 -12 6 7 5.74 1.97
 -12 6 6 16.43 4.19
 -12 -6 6 26.35 3.35
 -12 -6 6 23.33 2.45
 -12 -6 6 19.18 4.87
 -12 -6 6 16.57 2.77
 -12 6 6 25.27 3.07
 -12 6 6 20.07 3.89
 -12 -6 6 24.04 2.44
 -12 -6 6 26.16 3.82
 -12 -6 6 26.34 2.93
 -12 -6 6 24.59 3.9
 -12 -6 6 23.56 4.35
 -12 -6 5 1.03 3.07
 -12 -6 5 2.67 9.5
 -12 -6 5 1.68 2.52
 -12 -6 5 -0.71 3.19
 -12 -6 5 4.46 4.36
 -12 6 5 2.92 2.1
 -12 -6 5 -0.28 2.78
 -12 -6 5 0.15 3.01
 -12 -6 5 1.04 2
 -12 6 5 -1.21 2.53
 -12 -6 5 0.45 1.5
 -12 -6 4 4.1 2.61
 -12 6 4 4.36 3.29
 -12 -6 4 5.43 2.39
 -12 -6 4 5.44 3.77
 -12 -6 4 4.94 2.95
 -12 6 4 6.31 1.96
 -12 -6 4 5.33 3.13
 -12 6 4 3.31 1.94
 -12 -6 4 4.73 2.57
 -12 -6 4 4.88 4.46
 -12 -6 4 7.46 9.32
 -12 6 4 4.47 2.52
 -12 -6 4 2.84 3.07
 -12 -6 4 4.36 2.53
 -12 -6 4 3.55 3.1
 -12 -6 4 2.3 1.92
 12 -6 -4 2.6 4.79
 -12 -6 4 4.85 1.65
 -12 -6 3 3.11 2.07
 -12 -6 3 2.33 2.7
 -12 -6 3 3.37 2.25
 -12 -6 3 3.01 1.38
 -12 -6 3 4.71 6.66
 -12 -6 3 3 2.28
 -12 -6 3 2.92 1.79
 -12 6 3 0.52 1.72
 12 -6 -3 1.7 4.94
 12 -6 -3 1.96 5.69
 -12 -6 3 4.34 2.6
 -12 -6 3 4.78 3.56
 -12 -6 3 2.31 2.93
 -12 -6 2 8.39 6.39
 -12 -6 2 9.88 5.15
 -12 -6 2 12.93 2.5
 -12 -6 2 9.4 2.43
 -12 -6 2 12.18 2.09
 -12 -6 2 9.57 2.36
 12 -6 -2 7.21 5.59
 12 -6 -2 8.57 5.69
 -12 -6 2 14.34 2.48
 -12 -6 2 9.44 1.64
 -12 6 2 8.28 1.87
 -12 6 2 14.45 2.89
 -12 -6 2 11.96 2.23
 -12 -6 2 9.62 2.8
 -12 6 1 0.34 2.68
 -12 -6 1 -0.7 1.91
 -12 -6 1 0.23 2.03
 12 -6 -1 -1.46 4.31
 -12 -6 1 1.37 2.03
 12 -6 -1 -0.28 2.23
 12 -6 -1 1.55 5.33
 -12 -6 1 0.41 1.23
 -12 -6 1 0.68 2.08
 -12 -6 1 -1.91 6
 12 -6 0 165.88 9
 -12 -6 0 147.06 13.57
 12 -6 0 176.04 14.82
 -12 -6 0 177.02 8.97
 -12 -6 0 164.64 8.83
 -12 -6 0 165.51 9.35
 -12 -6 0 153.75 8.28
 -12 6 0 172.59 12.88
 12 -6 0 143.48 13.42
 -12 6 0 154.95 9.04
 -12 -6 -1 1.91 1.99
 -12 -6 -1 0.93 2.4
 -12 -6 -1 0.6 1.25
 12 -6 1 -0.62 3.73
 12 -6 1 2.4 1.96
 -12 6 -1 3.59 2.3
 12 -6 1 3.3 5.05
 12 -6 1 4.08 2.12
 -12 -6 -1 0.62 2.21
 12 -6 1 1.96 5.91
 -12 -6 -1 0.84 1.25
 12 6 1 1.98 1.27
 -12 -6 -1 2.18 2.08
 -12 -6 -1 1.44 4.81
 12 -6 2 37.09 3.08
 -12 -6 -2 29.86 3.26
 12 -6 2 30.23 7.92
 -12 -6 -2 16.03 3.04
 12 6 2 35.2 2.83
 -12 -6 -2 31.29 7.09
 12 6 2 23.38 2.68
 -12 -6 -2 35.13 2.68
 -12 -6 -2 25.51 7.15
 -12 -6 -2 27.47 2.39
 12 -6 2 32.8 3.33
 12 -6 2 31.01 7.09
 12 -6 3 7.71 6.87
 12 -6 3 16.71 2.95
 -12 -6 -3 11.37 2.89
 -12 6 -3 16.84 6.38
 -12 -6 -3 17.27 6.49
 12 6 3 13.15 2.52
 -12 -6 -3 13.4 2.78
 12 -6 3 14.85 2.3
 -12 -6 -3 15.32 2.12
 -12 -6 -3 6.79 6.61
 12 6 3 11.59 2.61
 12 -6 3 10.29 2.35
 12 6 4 6.6 2.36
 -12 6 -4 9.65 7.03
 -12 -6 -4 15.23 7.05
 -12 -6 -4 5.86 2.32
 12 6 4 7.55 3.29
 12 -6 4 6.02 2.89
 12 -6 4 1.42 3.57
 12 6 4 4.86 2.77
 12 -6 4 3.98 2.05
 -12 -6 -4 7.4 2
 12 -6 4 5.87 2.58
 12 6 4 7.85 2.44
 12 6 5 -0.82 1.54
 12 -6 5 -1.44 2.79
 -12 -6 -5 0.88 1.7
 12 6 5 4.19 2.9
 12 6 5 1.32 2.43
 -12 6 -5 -5.13 6.79
 -12 -6 -5 4.43 5.05
 12 -6 5 -0.1 1.87
 12 -6 6 46.06 4.31
 12 6 6 49.04 4.53
 12 -6 6 52.03 3.66
 12 -6 7 13.77 1.68
 12 6 7 20.97 2.68
 12 -6 7 17.76 2.4
 12 -6 7 11.31 2.14
 12 6 7 17.64 3.27
 -12 -6 -7 12.6 2.28
 12 -6 7 13.86 2.12
 12 -6 8 4.01 1.13
 -12 8 7 18.06 2.28
 -12 8 7 20.3 2.31
 12 -8 -7 22.39 2.37
 -12 8 6 29.61 2.88
 -12 -8 6 27.26 3.28
 -12 -8 6 22.45 2.99
 -12 8 6 22.7 3.27
 -12 8 6 15.04 3.25
 -12 8 6 15.61 2.58
 -12 -8 6 23.73 2.52
 -12 -8 6 33.35 2.49
 -12 -8 6 27.7 2.79
 -12 -8 5 241.76 12.92
 -12 8 5 242.69 13.51
 -12 8 4 17.69 3.8
 -12 -8 4 10.04 2.56
 12 -8 -4 15.3 7.08
 -12 -8 4 15.77 2.8
 -12 -8 4 15.42 2.75
 -12 8 4 19.97 2.6
 -12 -8 4 13.87 3.23
 -12 -8 4 12.17 3.31
 -12 -8 4 16.16 2.82
 12 -8 -4 17.21 2.53
 -12 -8 4 16.46 3.41
 -12 8 4 13.95 3.1
 -12 -8 3 384.82 23.93
 -12 -8 3 517.99 23.6
 -12 -8 3 533.59 33.85
 -12 -8 3 602.73 24.59
 12 -8 -3 499.26 34.79
 12 -8 -3 462 24.63
 -12 -8 3 532.36 23.84
 -12 -8 3 532.12 24.42
 -12 8 3 488.31 23.69
 12 -8 -3 555.48 33.86
 -12 -8 3 491.37 24.37
 -12 -8 3 483.75 24.21
 -12 -8 3 554.93 24.05
 -12 -8 2 43.67 3.87
 12 -8 -2 46.58 10.3
 12 -8 -2 45.83 4.59
 12 -8 -2 47.51 4.85
 -12 -8 2 41.7 4.01
 -12 -8 2 48.46 10.04
 -12 -8 2 42.05 4.14
 -12 -8 2 43.31 3.4
 -12 -8 2 50.59 4.18
 -12 8 2 42.35 3.55
 12 -8 -2 29.17 7.38
 -12 -8 2 45.9 4.53
 -12 -8 2 49.36 3.42
 12 -8 -2 45.3 3.82
 -12 -8 2 49.69 4.41
 -12 -8 2 53.43 9.71
 -12 -8 1 1105.5 47.47
 -12 -8 1 1085.78 47.82
 -12 -8 1 1054.59 56.93
 -12 -8 1 974.33 56.18
 -12 -8 1 1039.27 47.85
 -12 -8 1 1014.11 47.28
 12 -8 -1 995.12 48.01
 12 -8 -1 990.54 47.62
 12 -8 -1 1058.86 58.45
 -12 -8 1 1024.06 47.43
 12 -8 -1 1112.11 48.41
 -12 -8 1 1048.71 47.22
 -12 -8 1 961.16 47.79
 12 -8 -1 1082.23 56.78
 12 -8 0 13.43 5.6
 -12 -8 0 16.35 2.21
 -12 -8 0 15.12 2.18
 12 -8 0 16.64 2.7
 12 -8 0 15.65 3.39
 -12 -8 0 13.92 3.2
 12 -8 0 15.49 3.29
 -12 -8 0 15.18 2.54
 -12 -8 0 18.68 3.11
 12 -8 0 16.67 3.19
 -12 -8 -1 713.41 31.41
 -12 -8 -1 665.26 40.27
 -12 -8 -1 599.21 30.54
 12 -8 1 650.77 30.94
 12 -8 1 741.23 41.11
 12 -8 1 734.69 31.29
 -12 -8 -1 688.08 30.5
 -12 8 -1 627.74 31.06
 12 -8 1 641.89 39.91
 -12 -8 -1 611.07 31.09
 -12 -8 -1 625.94 30.64
 12 8 1 666 30.3
 12 8 2 8.95 2.25
 -12 8 -2 12.13 2.95
 -12 -8 -2 10.78 2.78
 -12 -8 -2 10.32 3.39
 12 -8 2 17.19 8.21
 -12 -8 -2 14 2.05
 12 -8 2 15.35 6.78
 12 -8 2 10.59 3.05
 12 -8 2 10.94 3.29
 12 -8 2 8.66 2.09
 -12 -8 -2 7.96 2.95
 -12 -8 -2 8.04 6.5
 12 8 2 9.9 2.42
 -12 -8 -2 8.73 2.29
 12 -8 2 12.05 2.44
 12 8 3 482.95 22.28
 -12 8 -3 559.23 31.41
 -12 -8 -3 471.19 23.03
 -12 -8 -3 423.75 23.37
 12 8 3 520.37 23.09
 12 -8 3 496.72 22.79
 12 -8 3 445.78 22.93
 12 -8 4 51.87 4.13
 12 8 4 54.42 4.31
 12 -8 4 46.01 3.72
 12 -8 4 31.5 4.09
 -12 8 -4 45.87 4.4
 12 8 4 44.06 3.92
 12 -8 4 48.26 3.44
 12 8 4 47.33 3.89
 -12 -8 -4 47.25 3.49
 -12 -8 -4 41.51 4.1
 -12 -8 -4 38.49 4.55
 12 8 5 227.53 10.8
 12 8 5 243.86 11.58
 -12 8 -5 202.39 11.27
 -12 -8 -5 188.03 10.88
 -12 -8 -5 158.23 11.14
 12 -8 5 233.3 10.74
 12 -8 5 244.85 11.31
 12 -8 5 198.8 10.56
 12 8 6 -1.05 2.09
 -12 8 -6 -0.1 1.61
 12 -8 6 -0.62 1.46
 12 -8 6 0.36 1.33
 12 -8 6 0.87 1.81
 12 8 6 0.15 2.54
 -12 -8 -6 -0.4 1.61
 -12 -8 -7 29.7 2.51
 12 -8 7 43.71 2.44
 -12 10 6 2.54 1.19
 -12 10 5 1.62 1.64
 -12 10 5 -0.85 1.88
 -12 -10 5 0.36 1.96
 12 -10 -5 1.38 1.95
 -12 -10 5 0.15 1.26
 -12 -10 5 0.19 2.1
 -12 -10 4 8.4 1.74
 -12 10 4 9.05 1.99
 -12 -10 4 8.35 2.46
 -12 -10 4 5.93 2.51
 -12 10 4 5.28 2.53
 12 -10 -4 10.02 2.41
 -12 10 4 8.97 2.48
 -12 -10 4 6.49 2.61
 12 -10 -4 10.81 2.66
 12 -10 -3 1.53 2.29
 -12 10 3 -1.36 1.73
 -12 -10 3 2.55 2.33
 -12 -10 3 1.51 2.58
 12 -10 -3 3.52 2.54
 12 -10 -3 -0.99 1.97
 12 10 -2 9.51 1.57
 -12 10 2 8.33 2.51
 -12 -10 2 7.97 2.43
 -12 -10 2 7.23 2.67
 -12 -10 2 11.6 2.06
 12 -10 -2 7.71 2.28
 12 -10 -2 8.98 2.73
 -12 -10 2 8.68 1.94
 12 -10 -2 8.85 2.19
 -12 -10 2 10.06 2.6
 -12 -10 1 8.41 1.82
 12 10 -1 7.48 1.59
 12 -10 -1 7.64 2.79
 -12 -10 1 8.34 1.87
 -12 -10 1 8.86 2.7
 -12 -10 1 7.31 2.94
 -12 -10 1 8.07 1.88
 12 -10 -1 7.94 2.32
 12 -10 -1 6.74 2.81
 -12 -10 1 7.78 2.85
 -12 -10 1 10.12 1.84
 -12 10 1 6.77 2.44
 12 -10 -1 8.41 2.19
 -12 -10 1 6.63 2.41
 -12 -10 0 2.87 2.54
 12 -10 0 2.48 2.45
 -12 10 0 4.41 2.19
 12 -10 0 0.58 1.99
 -12 -10 0 0.56 1.53
 12 -10 0 3.58 2.15
 -12 -10 0 4.77 2.52
 12 10 0 2.44 1.54
 -12 -10 -1 -2.65 2.81
 12 -10 1 0.15 1.94
 12 10 1 1.54 1.81
 12 -10 1 2.35 2.06
 -12 -10 -1 2.28 2.38
 12 -10 1 -0.3 2.59
 12 10 1 0.11 1.72
 12 -10 1 -0.27 2.79
 -12 -10 -1 0.56 1.62
 -12 -10 -1 2.61 2.46
 12 -10 2 41.45 3.69
 12 -10 2 33.66 3.39
 12 10 2 41.34 3.61
 -12 -10 -2 38.8 3.29
 -12 -10 -2 36.64 3.84
 12 -10 3 1.4 1.78
 12 10 3 0.52 2.69
 -12 -10 -3 1.24 2.18
 -12 -10 -3 -0.83 1.49
 12 10 3 -1.14 2.02
 -12 -10 -3 -0.13 2.27
 -12 -10 -3 -0.74 2.09
 12 10 3 -0.49 2.07
 12 -10 3 -0.38 1.74
 12 -10 3 -0.39 2.14
 12 -10 3 -1.6 2.5
 12 10 4 2.75 2.16
 -12 -10 -4 2.19 2.08
 -12 -10 -4 1.47 1.83
 12 -10 4 3.5 2.18
 12 10 4 3.47 1.49
 12 -10 4 1.54 1.71
 12 -10 4 1.92 1.56
 -12 -10 -4 3.19 1.45
 12 -10 5 0.64 1.18
 12 -10 5 1.29 1.37
 -12 -10 -5 -0.48 1.37
 12 10 5 -0.29 1.87
 -12 -12 4 53.5 2.98
 -12 12 4 39.36 2.84
 -12 -12 3 88.14 5.13
 -12 12 3 87.79 5.22
 -12 12 2 29.63 2.77
 -12 -12 2 29.8 2.72
 12 -12 -2 21.96 2.42
 -12 -12 2 21.28 2.43
 -12 -12 2 24.69 2.24
 -12 -12 1 127.17 6.71
 12 12 -1 132.7 6.49
 -12 -12 1 129.08 6.65
 12 -12 -1 125.87 6.93
 -12 -12 1 123.8 6.37
 -12 -12 1 100.28 6.47
 12 -12 -1 113.52 6.6
 -12 12 1 124.98 6.85
 -12 -12 0 82.52 5
 12 12 0 100.1 5.23
 12 -12 0 93.21 5.6
 12 -12 0 84.98 5.21
 12 -12 0 87.27 5
 -12 -12 0 91.36 5.12
 -12 -12 0 85.31 4.99
 -12 -12 0 85.71 5.25
 12 12 1 180.96 8.98
 -12 -12 -1 167.54 8.89
 12 -12 1 182.8 9.33
 -12 -12 -1 188.9 8.98
 -12 -12 -1 161.89 8.65
 12 -12 1 184.83 8.77
 12 -12 1 164.81 8.72
 12 -12 2 35.9 2.64
 12 -12 2 38.67 2.58
 -12 -12 -2 38.55 2.71
 12 -12 2 31.24 2.89
 -12 -12 -2 33.51 2.66
 12 12 2 33.07 2.55
 12 12 2 32.29 2.73
 -12 -12 -3 65.04 3.99
 12 12 3 73.4 4.18
 -13 -1 9 2.03 2.15
 -13 -1 9 1.8 2.02
 -13 1 9 3.19 1.82
 -13 1 9 3.8 2.21
 -13 1 8 68.08 5.4
 -13 -1 8 93.13 5.75
 -13 -1 8 77.57 5.47
 -13 1 8 70.76 5.47
 -13 1 8 91.14 6.28
 -13 -1 8 82.86 6.48
 -13 -1 8 90.9 6.04
 -13 1 8 83.34 5.65
 -13 -1 8 92.04 5.58
 -13 1 8 84.31 5.57
 -13 -1 7 27.42 3.13
 -13 1 7 26.46 3.21
 -13 1 7 20.68 3.96
 -13 -1 7 26.97 3.97
 -13 1 7 25.19 4.2
 -13 -1 7 32.34 3.51
 -13 1 7 27.91 3.23
 -13 -1 7 26.41 4.34
 -13 1 7 19.9 3.87
 -13 1 7 21.43 4.2
 -13 1 6 134.11 8.55
 -13 -1 6 153.48 9.09
 -13 1 6 124.61 9.07
 -13 1 6 125.12 8.7
 -13 1 6 154.54 17.09
 -13 1 6 130.64 7.62
 -13 -1 6 139.01 7.91
 -13 -1 6 143.52 7.78
 -13 1 6 168.77 8.81
 -13 -1 6 148.83 9.02
 -13 -1 6 134.86 7.8
 -13 1 6 141.06 17.63
 -13 -1 6 145.12 7.98
 -13 1 6 162.8 8.33
 -13 -1 6 107.53 8.63
 -13 -1 6 109.51 8.9
 -13 1 6 132.52 9.2
 -13 -1 6 165.35 18.56
 -13 1 5 5.37 3.49
 -13 1 5 5.94 8.48
 -13 1 5 9.33 2.1
 -13 -1 5 3.9 2.25
 -13 -1 5 7.08 2.04
 -13 -1 5 3.82 1.84
 -13 -1 5 4.47 3.05
 -13 -1 5 4.17 3.06
 -13 1 5 3.67 2.84
 -13 1 5 5.01 2.14
 -13 1 5 -4.2 8.9
 -13 -1 5 6.35 8.02
 -13 -1 5 8.9 3.38
 -13 1 5 4.88 3.31
 -13 -1 5 0.33 3.15
 -13 -1 5 6.17 1.91
 -13 1 5 6.21 1.74
 -13 1 5 6.75 2.14
 -13 -1 5 7.4 1.97
 -13 -1 4 139.44 8.3
 -13 1 4 139.06 8.16
 -13 -1 4 146.35 7.35
 -13 -1 4 118.18 7
 -13 1 4 136.31 13.48
 -13 -1 4 146.21 8.28
 -13 -1 4 132.07 7.35
 -13 1 4 142.17 7.67
 -13 -1 4 129.79 14.16
 -13 1 4 150.22 7.41
 -13 -1 4 135.37 7.37
 -13 -1 4 148.34 8.04
 -13 1 4 128.98 7.26
 -13 -1 4 130.52 7.17
 -13 -1 3 263.79 16.71
 -13 -1 3 266.74 18.94
 -13 -1 3 277.12 13.31
 -13 1 3 268.86 13.18
 -13 1 3 257.34 17.66
 -13 -1 3 292.21 13.24
 -13 1 3 277.03 13.32
 -13 -1 3 269.97 13.33
 -13 1 2 2030.58 98
 -13 1 2 1983.29 96.33
 -13 -1 2 2049.12 99.48
 -13 -1 2 2085.23 101.16
 -13 1 2 2370.86 102.57
 -13 1 2 2287.3 96.12
 -13 -1 2 2213.55 96.35
 -13 -1 1 1268.09 61.16
 -13 1 1 1340.33 59.99
 -13 1 1 1386.31 60.22
 13 -1 -1 1298.15 60.25
 -13 -1 0 1291.73 56.05
 -13 1 0 1117.41 55.34
 -13 -1 -1 697.04 26.75
 -13 1 -1 582.54 26.49
 13 -1 2 861.16 37.3
 13 -1 2 779.28 37.17
 13 1 2 811.1 37.1
 13 1 2 806.04 39.54
 -13 -1 -2 881.88 41.25
 -13 1 -2 813.4 41.63
 13 1 2 826.38 40.69
 13 -1 2 898.27 41.11
 13 1 3 27.16 2.27
 13 -1 3 26.94 2.63
 -13 1 -3 25.35 6.1
 -13 -1 -3 22.24 5.13
 -13 -1 -4 45.05 3.38
 13 -1 4 32.31 3.14
 13 1 4 35.18 2.87
 -13 1 -4 42.98 7.24
 -13 -1 -4 48.45 7.04
 13 1 4 28.47 3.22
 13 1 5 20.71 2.64
 -13 -1 -5 21.57 2.52
 13 -1 5 18.16 2.67
 13 1 5 21.66 3.2
 -13 1 -5 24.15 6.73
 -13 -1 -5 25.08 6.41
 13 1 6 255.15 13.09
 13 1 6 263.68 13.14
 13 -1 6 280.73 13.41
 13 1 6 268.01 13.19
 13 -1 6 260.1 13.15
 13 -1 7 78.34 5.36
 13 1 7 90.73 5.61
 13 -1 8 -2.6 2.12
 13 1 8 1.42 2.74
 13 1 8 3.11 2.78
 13 -1 8 0.8 2.44
 13 -1 8 3.94 1.93
 13 1 8 0.08 1.4
 13 -1 8 1.72 1.36
 -13 -3 9 15.15 2.3
 -13 3 9 13.42 2.09
 -13 -3 8 22.94 2.48
 -13 3 8 26.02 3.35
 -13 -3 8 23.93 3.55
 -13 3 8 13.62 3.2
 -13 -3 8 29.24 3.31
 -13 -3 8 21.37 3.66
 -13 3 8 15.24 2.72
 -13 3 8 19.13 3.18
 -13 -3 8 19.91 2.74
 -13 3 7 14.7 2.68
 -13 -3 7 13.26 2.3
 -13 -3 7 17.72 2.9
 -13 -3 7 16.08 3.2
 -13 -3 7 20.37 3.88
 -13 3 7 14.21 3.28
 -13 -3 7 13.26 4.25
 -13 -3 7 17.62 3.16
 -13 3 7 10.35 3.64
 -13 3 7 15.5 3.71
 -13 -3 6 53.23 4.15
 -13 -3 6 50.61 6.1
 -13 -3 6 68.49 5.58
 -13 3 6 43.96 11.31
 -13 -3 6 60.79 13.5
 -13 -3 6 52.75 4.51
 -13 -3 6 50.95 4
 -13 -3 6 50.75 4.18
 -13 -3 6 57.2 5.05
 -13 3 6 46.15 5.27
 -13 3 6 55.36 5.46
 -13 3 6 62.39 11.91
 -13 3 6 58.2 4.45
 -13 3 5 584.22 25.28
 -13 -3 5 543.77 25.52
 -13 3 5 408.61 24.93
 -13 3 5 517.66 33.07
 -13 3 5 470.45 24.95
 -13 -3 5 554.78 26.28
 -13 -3 5 564.71 24.99
 -13 -3 5 572.62 25.48
 -13 -3 5 504.67 24.2
 -13 -3 5 530.06 25.14
 -13 -3 5 574.83 37.36
 -13 3 5 515.59 24.72
 -13 3 5 558.41 26.08
 -13 -3 5 517.53 24.73
 -13 -3 5 515.33 24.49
 -13 -3 5 494.7 24.22
 -13 3 5 592.89 25
 -13 -3 5 557.97 24.93
 -13 3 4 29.08 3.74
 -13 3 4 31.48 2.89
 -13 3 4 35.66 3.35
 -13 -3 4 30.02 3.07
 -13 -3 4 32.63 4.62
 -13 -3 4 30.84 3.68
 -13 3 4 34.5 2.75
 13 -3 -4 43.21 7.12
 -13 -3 4 37.12 9.79
 -13 3 4 35.81 2.94
 -13 -3 4 30.13 2.42
 -13 -3 4 31.27 2.91
 -13 3 4 29.42 3.49
 -13 -3 4 31.82 3.22
 -13 -3 4 28.45 2.42
 -13 -3 4 29.46 2.88
 -13 -3 4 33.12 3.87
 -13 -3 4 37.81 3.22
 -13 -3 4 30.83 3.28
 -13 -3 3 525.98 21.89
 -13 -3 3 417.07 21.62
 -13 3 3 481.51 28.06
 -13 -3 3 449.87 21.33
 -13 3 3 455 21.65
 -13 -3 3 467.09 29.38
 -13 3 3 470.85 22.2
 -13 -3 3 436.76 21.29
 -13 3 3 469.5 21.35
 -13 3 3 548.18 22.68
 -13 -3 3 459.9 21.59
 -13 3 2 144.27 9.04
 -13 -3 2 156.49 11.13
 -13 -3 2 126.77 13.41
 -13 -3 2 137.94 11.61
 -13 -3 1 1362.15 67.64
 13 -3 -1 1442.07 68.64
 -13 -3 1 1402.27 65.38
 -13 -3 1 1416.31 67.91
 -13 3 1 1540.92 65.78
 -13 3 1 1637.42 72.85
 13 3 0 36.43 2.55
 -13 -3 0 36.34 3.48
 13 -3 0 40.72 5.02
 -13 -3 0 38.76 4.8
 -13 3 0 34.24 3.44
 -13 -3 0 41.04 6.26
 -13 3 -1 645.4 30.65
 -13 -3 -1 627.61 31.93
 13 -3 1 525.51 29.3
 13 -3 1 574.06 29.41
 -13 -3 -1 554.33 29.78
 -13 -3 -1 600.16 26.98
 13 -3 1 558.88 26.75
 13 3 1 603.41 26.76
 -13 -3 -2 195.49 13.43
 -13 3 -2 175.11 12.81
 13 -3 2 169.88 8.14
 -13 -3 -3 1011.69 43.37
 13 -3 3 937.49 43.32
 -13 -3 -3 968.5 49.56
 13 3 3 931.58 43.25
 13 -3 4 76.89 5.05
 13 -3 4 68.9 4.7
 13 3 4 66.47 4.39
 -13 -3 -4 75.36 9.83
 13 3 4 73.6 4.87
 -13 3 -4 67.56 10.17
 13 -3 4 64.5 4.16
 -13 -3 -4 74.51 4.7
 13 -3 5 198.44 11.14
 13 -3 5 220.79 11.77
 -13 -3 -5 239.18 11.68
 13 3 5 214.23 11.52
 -13 -3 -5 213.4 18.44
 -13 3 -5 206.57 17.92
 13 3 5 250.38 11.94
 13 -3 5 245.92 12.31
 13 3 5 247.35 11.63
 13 3 5 241.84 11.57
 13 3 6 4.46 3.3
 13 -3 6 3.98 1.73
 13 3 6 6.03 2.63
 13 -3 6 4.2 2.44
 13 -3 6 6.31 2.52
 13 -3 6 3.58 2.55
 13 -3 6 9 2.45
 13 -3 6 5.19 1.99
 -13 3 -6 0.7 4.67
 -13 -3 -6 -1.66 5.36
 13 3 7 14.41 3.72
 13 -3 7 12.12 1.85
 13 -3 7 12.99 2.09
 13 3 7 15.13 2.94
 13 -3 7 10.94 2.61
 13 -3 7 13.93 2.72
 13 3 7 9.56 2.44
 13 -3 7 13.35 2.18
 13 -3 7 14.95 2.79
 13 -3 7 18.12 2.88
 13 3 7 15.56 2.96
 13 -3 8 5.69 0.97
 13 3 8 8.52 2.63
 13 -3 8 7.62 1.89
 13 3 8 7.52 2.15
 13 3 8 3.5 1.35
 13 -3 8 4.06 1.32
 13 -3 8 7.05 2.46
 13 3 8 4.68 2.12
 -13 5 8 9.04 2.27
 -13 5 8 9.6 2.26
 -13 -5 8 13.56 2.06
 -13 5 7 -1.92 3.1
 -13 5 7 -2.45 3.02
 -13 -5 7 1.06 2.15
 -13 5 7 2.38 2.98
 -13 5 7 0.84 2.38
 -13 -5 7 0.72 3.79
 -13 -5 7 1.24 1.72
 -13 5 7 0.81 2
 -13 -5 7 0.52 2.76
 -13 5 7 -0.54 2.63
 -13 -5 7 0.14 2.62
 -13 -5 7 7.26 3.1
 -13 -5 7 1.25 1.54
 -13 5 6 69.48 6.84
 -13 -5 6 86.84 7.39
 -13 -5 6 108.56 6.93
 -13 5 6 120.71 6.7
 -13 -5 6 108.45 8.21
 -13 5 6 119.9 6.77
 -13 -5 6 117.77 6.47
 -13 -5 6 103.44 6.91
 -13 -5 6 106.15 6.03
 -13 -5 6 100.14 6.27
 -13 5 6 109.05 7.79
 -13 -5 6 106.83 7.82
 -13 5 5 7.43 3.27
 -13 -5 5 7.2 1.75
 -13 5 5 8.19 2.14
 -13 5 5 8.58 2.9
 -13 -5 5 6.14 2.9
 -13 -5 5 5.46 3.27
 -13 -5 5 6.63 2.23
 -13 -5 5 7.05 3.77
 -13 5 5 5.25 2.19
 -13 -5 5 8.36 1.96
 13 -5 -5 3.26 5.04
 -13 -5 5 3.88 9.32
 -13 -5 5 8.02 3.08
 -13 -5 5 4.8 2.14
 -13 -5 5 5.08 4.34
 -13 -5 5 4.62 3.94
 -13 -5 4 321.13 26.9
 -13 -5 4 316.86 15.01
 13 -5 -4 343.14 23.21
 -13 -5 4 324.15 15.32
 -13 5 4 291.58 15.89
 -13 5 4 319.45 15.23
 -13 -5 4 291.9 15.93
 -13 -5 4 286.91 15.06
 -13 -5 4 275.48 14.41
 -13 -5 4 284.09 14.5
 -13 -5 4 300.22 14.95
 -13 -5 4 307.72 16.35
 -13 5 4 294.53 14.72
 -13 -5 4 317.2 15.25
 -13 5 4 311.92 15.41
 -13 -5 4 298.94 14.97
 -13 -5 4 274.84 14.92
 -13 -5 4 298.5 15.26
 -13 -5 4 324.14 16.18
 13 -5 -3 24.34 6.53
 -13 -5 3 23.66 3.15
 -13 -5 3 28.85 3.12
 -13 5 3 28.79 3.35
 -13 -5 3 22.7 2.19
 -13 -5 3 25.26 3.88
 -13 -5 3 24.7 2.7
 -13 -5 3 27.78 2.8
 -13 -5 3 14.2 4.28
 -13 5 3 23.04 2.61
 -13 -5 3 20.34 3.4
 -13 -5 3 19.95 2.37
 -13 -5 3 26.5 3.04
 -13 -5 3 26.56 8.98
 -13 5 3 28 2.45
 -13 -5 3 29.2 7.86
 -13 -5 3 30.3 4.01
 -13 -5 3 25.1 3.02
 -13 5 3 25 2.97
 -13 -5 2 1208.12 64.87
 -13 -5 2 1356.6 59.24
 -13 5 2 1232.51 58.94
 -13 5 2 1426.4 66.91
 -13 5 2 1295.39 58.95
 13 -5 -2 1321.48 67.28
 13 -5 -2 1208.29 66.56
 -13 -5 2 1479.04 59.53
 -13 -5 2 1205.42 64.78
 -13 -5 2 1283.34 59.16
 -13 5 2 1299.57 60.18
 13 -5 -1 360.53 24.06
 -13 -5 1 437.75 18.86
 -13 5 1 381.33 19.11
 -13 -5 1 358.59 18.27
 -13 5 1 411.74 24.36
 13 5 0 673.88 29.29
 -13 5 0 649.69 30.18
 13 -5 0 747.73 30.01
 -13 -5 0 657.97 35.05
 13 -5 0 663.07 35.57
 -13 -5 -1 16.43 2.78
 13 5 1 19.95 2.05
 13 -5 1 19.69 5.37
 -13 -5 -1 21.24 6.06
 -13 5 -1 22.89 3.04
 -13 -5 -2 416.6 20.86
 13 -5 2 455.08 20.55
 -13 -5 -2 423.66 27.62
 13 -5 2 429.94 20.98
 13 5 2 436.2 20.68
 -13 -5 -2 451.19 20.62
 13 5 3 6.34 2.39
 13 -5 3 5.08 2.49
 -13 5 -3 4.13 5.84
 -13 -5 -3 3.13 5.39
 -13 -5 -3 4.63 1.71
 13 -5 3 4.15 2.04
 -13 -5 -3 2.1 2.35
 13 5 3 5.37 2.32
 13 -5 3 2.95 1.8
 -13 -5 -4 272.65 12.93
 13 5 4 276.57 13.06
 13 -5 4 263.31 13.18
 -13 5 -4 200.71 19.39
 13 5 4 261.52 12.81
 -13 -5 -4 238.24 20.36
 13 -5 4 227.69 12.47
 13 -5 5 6.13 1.88
 13 -5 5 9.84 3.1
 -13 -5 -5 8.07 1.98
 13 5 5 7.96 2.42
 -13 5 -5 0.84 6.46
 -13 -5 -5 9.76 5.65
 13 5 5 13.09 3.44
 13 5 5 7.34 2.64
 13 -5 6 42.3 3.67
 13 -5 6 40.45 3.51
 13 5 6 47.86 4.51
 13 -5 6 39.9 4.01
 13 -5 6 39.88 3.51
 13 5 7 3.76 1.92
 13 5 7 -0.6 2.45
 13 -5 7 0.27 1.88
 13 -5 7 1.15 1.27
 -13 -5 -7 0.61 1.97
 13 -5 7 0.24 1.61
 13 5 7 1.13 3.19
 13 -5 7 2.9 2.02
 13 -5 7 1.7 2.39
 13 -5 8 25.04 1.85
 13 -5 8 32.63 2.28
 13 -5 8 24.61 1.53
 13 5 8 32.26 2.17
 -13 7 8 -0.3 1.04
 -13 7 7 29.91 3.67
 -13 7 7 38.24 3.66
 -13 -7 7 75.71 3.91
 -13 -7 7 61.46 3.56
 -13 7 7 61.42 3.83
 -13 -7 6 27.77 3
 -13 7 6 17.59 2.84
 -13 7 6 23.93 3.62
 -13 7 6 12.39 3.46
 -13 7 6 28.75 3.04
 -13 -7 6 20.21 3.67
 -13 -7 6 24.88 2.46
 -13 -7 6 22.27 2.74
 -13 -7 5 204.58 10.15
 -13 -7 5 176.76 9.17
 -13 7 5 169.94 10.52
 -13 -7 5 165.01 10.1
 -13 -7 5 145.45 9.45
 -13 7 5 183.25 9.53
 -13 -7 5 164.66 9.97
 -13 -7 5 180.01 10.93
 -13 -7 5 178.07 9.57
 -13 -7 5 159.79 9.78
 -13 7 5 188.14 10.38
 -13 7 4 68.3 4.53
 -13 -7 4 59.9 3.94
 13 -7 -4 62.98 10.12
 -13 -7 4 55.31 4.4
 -13 -7 4 54.94 5.12
 -13 -7 4 54.95 4.76
 13 -7 -4 78.05 12.57
 -13 -7 4 61.19 4.73
 -13 -7 4 70.47 5.21
 -13 7 4 67.27 5.28
 -13 -7 4 53.43 5.46
 13 -7 -3 214.53 19.81
 -13 -7 3 253.64 20.78
 -13 -7 3 251.58 13.22
 -13 7 3 274.84 13.23
 -13 -7 3 262.26 12.5
 -13 -7 3 261.91 13.15
 13 -7 -3 241.5 21.58
 -13 -7 3 242.77 12.54
 -13 -7 3 229.83 13.08
 -13 7 3 257.41 13.3
 -13 -7 3 256.84 12.89
 -13 7 3 253.16 12.66
 -13 -7 3 233.1 12.97
 13 -7 -3 251.15 12.77
 -13 -7 2 131.17 13.92
 13 -7 -2 118.89 7.71
 -13 -7 2 108.58 6.69
 -13 -7 2 104.49 7.14
 -13 -7 2 111.92 6.5
 -13 7 2 138.98 7.82
 -13 -7 2 112.51 7.17
 -13 7 2 118.57 6.67
 -13 -7 2 114.38 12.84
 -13 -7 2 116.56 7.23
 -13 -7 2 128.84 6.81
 13 -7 -2 121.61 13.68
 -13 -7 2 111.58 7.2
 13 -7 -2 141.74 14.9
 -13 -7 2 124.88 7.18
 -13 7 1 363.68 23.07
 -13 -7 1 494.46 22.57
 -13 -7 1 491.51 23.39
 -13 -7 1 488.66 23.02
 -13 7 1 488.97 22.47
 -13 -7 1 467.84 30.06
 -13 -7 1 472.67 22.95
 -13 -7 1 502.19 23.03
 13 -7 -1 571.74 33.01
 13 -7 -1 562.35 23.65
 -13 -7 1 453.87 22.43
 -13 -7 1 486.62 30.35
 13 -7 -1 495.92 31.15
 13 -7 0 224.25 17.67
 -13 -7 0 184.13 10.99
 -13 -7 0 230.48 10.75
 -13 -7 0 205.15 11.47
 -13 -7 0 219.26 11.23
 13 -7 0 235.73 11.53
 -13 -7 0 199.54 11.07
 -13 7 0 182.31 11.15
 13 -7 0 213.21 10.35
 -13 -7 -1 469.48 24.34
 -13 -7 -1 474.14 23.98
 -13 -7 -1 527.96 23.92
 13 -7 1 515.42 31.25
 13 -7 1 569.42 23.76
 13 -7 1 592.76 32.9
 13 -7 1 570.09 24.53
 13 7 1 517.65 23.76
 13 -7 1 490.56 31.83
 -13 -7 -1 535.65 23.79
 -13 7 -1 500.11 24.52
 -13 -7 -1 527.83 32.34
 -13 -7 -1 375.4 23.96
 -13 -7 -1 537.69 24.58
 13 7 2 108.1 6.16
 13 -7 2 125.05 6.95
 -13 7 -2 118.04 7.34
 13 7 2 108.77 6.39
 -13 -7 -2 121.95 6.33
 -13 -7 -2 104.36 6.66
 -13 -7 -2 98.37 7.07
 -13 -7 -2 118.63 6.25
 13 -7 2 126.79 6.49
 -13 7 -3 347.84 23.11
 13 7 3 325.11 15.12
 13 -7 3 324.38 15.64
 -13 -7 -3 357.76 15.49
 -13 7 -3 353.67 16.77
 13 7 3 325.11 15.78
 -13 -7 -3 312.44 15.8
 13 -7 3 276.71 15.1
 13 7 3 347.46 15.88
 -13 -7 -4 21.52 3.39
 -13 -7 -4 23.27 2.7
 13 7 4 24.83 3.1
 13 7 4 18.41 3.21
 13 7 4 25.08 3.25
 -13 7 -4 23.78 8.1
 13 -7 4 27.32 3.53
 13 -7 4 22.35 2.68
 13 -7 5 168.06 9.4
 13 7 5 196.77 10.52
 -13 -7 -5 181.43 10.17
 13 7 5 156.75 9.35
 13 -7 5 228.19 10.59
 13 7 5 199.46 9.98
 13 -7 5 210.9 9.89
 13 -7 6 6.05 2.15
 13 7 6 9.47 2.96
 13 7 6 5.96 2.56
 13 -7 6 8.21 1.55
 13 7 6 10.53 2.33
 -13 7 -6 4.69 2.34
 -13 -7 -6 6.99 2.21
 13 -7 6 5.83 1.95
 13 -7 7 16.76 1.7
 13 7 7 10.48 1.7
 13 7 7 16.79 2.68
 -13 -7 -7 11.56 1.67
 13 -7 7 13.49 1.4
 13 7 7 13.8 1.48
 -13 -9 6 53.35 2.76
 -13 9 6 47.08 3.07
 13 -9 -6 25.81 2.81
 -13 9 5 79.51 5.57
 -13 -9 5 73.47 5.18
 -13 9 5 88.37 5.19
 -13 -9 5 83.06 5.58
 -13 -9 5 78.59 5
 -13 -9 5 85.22 4.89
 13 -9 -4 4.17 2.38
 13 -9 -4 1.22 1.92
 -13 9 4 4.26 2.73
 13 -9 -4 0.15 2.81
 -13 -9 4 0.55 2.4
 13 -9 -3 107.76 7
 -13 -9 3 101.45 5.89
 -13 -9 3 120.87 7.05
 -13 -9 3 99.67 6.43
 13 -9 -3 100.26 7.05
 -13 -9 3 96.64 6.04
 -13 -9 3 108.95 6.28
 -13 -9 3 101.28 6.44
 -13 9 3 103.21 6.14
 13 -9 -3 97.66 6.46
 -13 9 3 113.98 6.89
 -13 -9 3 95.61 6.62
 -13 -9 3 90.39 6.6
 13 -9 -2 253.83 13.92
 13 -9 -2 255.33 21.49
 -13 -9 2 289.56 13.5
 -13 -9 2 270.8 22.08
 -13 -9 2 273.47 13.52
 -13 -9 2 273.67 13.75
 13 -9 -2 280.08 22.77
 13 -9 -2 278.59 14.52
 -13 -9 2 268.66 13.46
 13 -9 -2 246.92 14.22
 -13 -9 2 298.38 13.85
 -13 9 2 281.42 13.57
 -13 -9 2 272.51 21.6
 -13 -9 2 266.07 14.03
 -13 -9 2 258.16 13.91
 -13 9 2 255.45 14.01
 13 -9 -2 261.22 13.84
 13 -9 -1 181.46 10.95
 -13 -9 1 188.39 10.33
 -13 -9 1 179.6 17.96
 -13 -9 1 209.04 10.3
 -13 -9 1 218.47 10.55
 13 -9 -1 173.65 16.94
 -13 9 1 197.87 10.67
 13 -9 -1 206.36 19.13
 -13 -9 1 200.01 10.23
 -13 -9 1 196.1 17.82
 -13 -9 1 183.07 10.72
 13 9 0 65.53 4.46
 -13 -9 0 67.19 4.83
 -13 -9 0 61.14 11.34
 -13 9 0 64.07 4.88
 -13 -9 0 66.39 4.55
 13 -9 0 47.23 8.79
 -13 -9 0 73.3 4.56
 -13 -9 0 65.84 10.4
 13 -9 1 68.7 5.81
 -13 -9 -1 69.1 5.68
 -13 -9 -1 84.61 5.09
 13 9 1 82.51 5.21
 13 9 2 103.17 6.45
 13 -9 2 96.53 6.43
 -13 -9 -2 93.36 6.27
 -13 -9 -2 92.08 6.71
 13 9 2 109.39 6.33
 13 -9 2 99.85 6.21
 13 -9 2 111.86 6.43
 13 9 3 36.55 3.69
 13 9 3 43.37 3.8
 -13 -9 -3 33.74 3.5
 -13 -9 -3 38.34 3.24
 13 -9 3 34.37 3.3
 13 -9 3 37.49 3.62
 13 -9 3 36.57 3.5
 13 -9 4 33.06 2.98
 -13 -9 -4 37.39 2.98
 13 -9 4 37.46 3.54
 -13 9 -4 36.98 3.36
 13 9 4 36.53 3.12
 13 9 4 41.82 3.84
 -13 -9 -4 31.1 3.32
 -13 -9 -4 32.05 3.62
 13 -9 5 12.4 1.72
 -13 -9 -5 9.02 1.97
 13 -9 5 11.33 2.11
 13 9 5 12.82 2.61
 13 9 5 11.47 2.52
 -13 9 -5 10.55 1.9
 13 -9 6 11.51 1.24
 13 -9 6 11.79 1.48
 13 9 6 10.49 1.63
 -13 -9 -6 8.57 1.4
 -13 11 5 21.1 1.66
 -13 11 5 16.92 1.68
 -13 -11 4 173.47 8.71
 -13 11 4 158.86 8.28
 -13 11 4 166.79 8.83
 -13 -11 3 7.83 1.55
 -13 11 3 7.05 1.73
 -13 11 3 11.37 2.5
 -13 -11 3 9.48 2.49
 -13 -11 3 8.83 1.81
 -13 -11 3 8.69 2.09
 -13 -11 3 6.84 2.14
 -13 -11 2 63.33 4.17
 -13 11 2 67.36 4.85
 -13 -11 2 68.7 4.25
 -13 -11 2 62.48 4.54
 13 11 -2 63.66 3.94
 13 -11 -2 67.71 4.85
 -13 -11 2 74.05 4.87
 -13 -11 2 62.53 4.48
 13 -11 -2 67.45 4.63
 -13 -11 1 58.51 3.99
 13 11 -1 59.77 3.74
 -13 -11 1 54.65 4.25
 -13 -11 1 49.7 4.17
 13 -11 -1 59.39 4.52
 -13 -11 1 57.6 4.21
 -13 11 1 57.8 4.35
 -13 -11 1 52.19 3.89
 13 -11 -1 59.09 4.34
 -13 -11 0 248.01 11.97
 -13 -11 0 237.08 12.15
 -13 -11 0 207.69 11.87
 13 -11 0 222.81 12
 13 -11 0 247.49 12.41
 -13 -11 0 228.07 11.85
 -13 11 0 233.02 12.2
 -13 -11 0 227.48 11.68
 13 -11 0 241.67 12.33
 13 -11 1 15.69 2
 13 -11 1 19.54 2.8
 -13 -11 -1 19.97 2.55
 13 -11 1 18.97 2.83
 -13 -11 -1 13.99 2.69
 13 11 1 21.19 2.3
 13 11 1 20.62 2.51
 13 -11 1 17.91 2.61
 -13 -11 -1 21.43 2.34
 13 -11 1 13.24 2.24
 13 11 2 97.15 6.28
 13 -11 2 115.29 6.71
 -13 -11 -2 107.45 6.16
 13 -11 2 111.44 5.94
 13 -11 2 115.22 6.05
 13 11 2 118.1 6.42
 -13 -11 -2 99.42 6.04
 -13 -11 -3 37.86 2.89
 13 -11 3 39.92 2.77
 13 -11 3 37.66 2.82
 13 11 3 43.68 3.37
 13 11 3 33.9 2.9
 13 -11 4 94.03 4.47
 13 -11 4 82.71 4.48
 13 11 4 96.3 5.11
 13 -13 -1 48.57 3.26
 -13 -13 1 77.5 3.34
 13 -13 0 -0.03 0.78
 -13 -13 0 0.9 0.94
 13 -13 1 11.17 1.03
 -13 -13 -1 8.83 1.09
 -14 0 9 -0.79 2.12
 -14 0 9 0.61 1.94
 -14 0 8 75.87 5.45
 -14 0 8 81.97 5.27
 -14 0 8 80.04 5.33
 -14 0 8 86.88 6.23
 -14 0 7 0.85 2.6
 -14 0 7 2.06 2.81
 -14 0 7 -2.42 3.24
 -14 0 7 -0.47 2.08
 -14 0 7 0.19 3.3
 -14 0 6 447.64 24.82
 -14 0 6 439.02 34.92
 -14 0 6 549.53 24.57
 -14 0 6 447.45 23.79
 -14 0 6 526.9 24.79
 -14 0 6 562.58 24.16
 -14 0 6 477.99 23.46
 -14 0 5 0.14 1.92
 -14 0 5 1.02 1.79
 -14 0 5 1.73 2.92
 -14 0 5 1.48 2.02
 -14 0 5 0.3 2.16
 -14 0 5 1.02 3.14
 -14 0 5 -2.3 2.82
 -14 0 5 2.05 7.36
 -14 0 5 0.56 1.56
 -14 0 4 903.55 40.05
 -14 0 4 976.41 40.24
 -14 0 4 838.6 40.64
 -14 0 4 885.11 40.3
 -14 0 4 924.03 40.31
 -14 0 4 777.87 39.66
 -14 0 3 1.22 1.67
 -14 0 3 0.28 1.6
 -14 0 3 -3.74 5.6
 -14 0 3 1.51 3.01
 -14 0 2 3384.66 160.74
 -14 0 2 3783.76 158.52
 -14 0 2 3790.2 165.46
 -14 0 2 3387.96 158.27
 -14 0 1 1.42 1.9
 -14 0 0 6083.81 271.51
 -14 0 -1 2.48 3.66
 14 0 1 0.62 1.26
 14 0 2 560.37 25.57
 -14 0 -3 0.46 3.7
 14 0 3 0.83 1.33
 14 0 4 1020.07 44.62
 14 0 4 989.53 44.21
 -14 0 -4 946.51 49.82
 14 0 4 936.5 43.86
 -14 0 -4 959.27 44.45
 -14 0 -5 1.72 1.83
 14 0 5 1.59 2.63
 14 0 5 -0.42 1.98
 -14 0 -5 0.66 4.2
 14 0 6 82.98 5.58
 14 0 6 85.1 5.82
 14 0 6 79.47 5.5
 14 0 6 77.01 5.29
 14 0 7 -0.24 1.77
 14 0 8 57.88 4.01
 14 0 8 66.22 4.39
 -14 -2 9 -1.81 1.53
 -14 2 9 -0.91 1.84
 -14 -2 9 1.04 1.91
 -14 2 8 5.33 2.46
 -14 2 8 2.01 1.93
 -14 -2 8 2.64 1.74
 -14 2 8 5.42 2.35
 -14 -2 8 2.56 2.21
 -14 2 8 6.5 2.9
 -14 -2 8 4.7 3.23
 -14 -2 8 3.54 2.57
 -14 -2 8 7.86 3.08
 -14 2 8 6.11 2.42
 -14 -2 7 4.29 3.16
 -14 -2 7 2.05 2.6
 -14 2 7 -0.13 3.24
 -14 2 7 -2.15 3.37
 -14 -2 7 0.94 2.73
 -14 -2 7 2.46 2.04
 -14 2 7 2.86 2.25
 -14 2 7 2.59 3.04
 -14 -2 7 1.53 3.84
 -14 2 7 0.84 2.98
 -14 2 6 3.22 3.82
 -14 2 6 9.44 9.23
 -14 -2 6 0.86 1.92
 -14 2 6 1.52 2.14
 -14 2 6 -0.76 2.92
 -14 -2 6 2.23 2.07
 -14 -2 6 3.25 3.94
 -14 -2 6 4.9 3.31
 -14 2 6 4.99 3.58
 -14 -2 6 3.8 2.58
 -14 2 6 1.31 2.39
 -14 2 6 -0.73 2.49
 -14 2 6 1.2 7.77
 -14 -2 6 -1.22 8.96
 -14 2 6 4.41 3.14
 -14 -2 6 4.5 2.67
 -14 -2 6 2.82 2.36
 -14 -2 6 3.41 3.24
 -14 2 5 26.66 9.34
 -14 2 5 26.31 2.74
 -14 -2 5 22.75 2.84
 -14 -2 5 24.14 4.32
 -14 -2 5 21.37 3.03
 -14 -2 5 14.11 3.63
 -14 2 5 24.92 3.1
 -14 2 5 21.29 2.93
 -14 -2 5 19.46 3.41
 -14 -2 5 23.07 3.16
 -14 -2 5 22.44 2.75
 -14 -2 5 19.44 2.41
 -14 2 5 32.79 9.56
 -14 -2 5 32.21 9.23
 -14 2 5 18.85 3.79
 -14 -2 4 2.84 1.53
 -14 2 4 2.15 1.91
 -14 2 4 2.28 1.76
 -14 2 4 1.71 2.35
 -14 -2 4 1.38 1.33
 -14 -2 4 1.99 3.06
 -14 -2 4 1.78 1.72
 14 -2 -4 4.35 4.01
 -14 2 4 2.44 1.41
 -14 -2 4 4.62 2.55
 -14 -2 4 1.99 2.2
 -14 -2 4 1.56 1.83
 -14 -2 4 2.71 2.46
 -14 -2 4 4.83 2.78
 -14 -2 4 0.85 6.85
 -14 2 4 1.5 1.59
 -14 -2 4 1.94 1.36
 -14 -2 4 4.24 1.86
 -14 2 4 4.28 2.45
 -14 2 3 94.2 5.1
 -14 -2 3 88.33 5.34
 -14 -2 3 110.3 11.09
 -14 -2 3 79.54 5
 -14 2 3 90.14 5.32
 -14 -2 3 91.76 8.03
 -14 2 3 97.89 9.84
 -14 2 3 88.64 5.59
 -14 2 3 97.03 6.13
 -14 -2 3 98.94 5.48
 -14 -2 2 22.42 2.81
 -14 -2 2 21.63 5.24
 -14 -2 2 12.42 5.48
 -14 2 2 15.13 3.21
 -14 2 2 22.29 2.31
 14 -2 -1 287.56 14.08
 -14 -2 1 227.37 12.53
 -14 2 1 273.87 12.83
 -14 2 1 292.29 12.63
 -14 2 1 216.64 12.96
 -14 -2 1 222.45 14.36
 -14 2 1 265.39 19.25
 -14 -2 0 9.25 2.39
 -14 2 0 5.8 2.23
 -14 2 0 6.89 4.06
 -14 -2 0 9.96 3.97
 -14 -2 -1 289.77 16.61
 -14 2 -1 251.95 16.35
 14 2 1 254.45 12.85
 14 -2 1 278.74 12.72
 14 2 2 236.31 11.45
 14 -2 2 233.01 11.42
 14 -2 3 311.68 15.26
 14 2 3 326.36 15.13
 -14 -2 -3 304.75 19.79
 -14 2 -3 300.67 20.88
 14 -2 4 58.94 4.4
 -14 -2 -4 63.06 4.42
 14 -2 4 64.32 4.53
 14 -2 4 60.48 4.26
 14 2 4 63.14 4.07
 -14 -2 -4 70.37 8.31
 14 2 4 60.38 4.55
 -14 2 -4 53.41 9.17
 14 2 5 3.33 3.15
 14 -2 5 1.22 2.37
 14 2 5 -1.66 1.87
 14 2 5 1.03 2.03
 -14 -2 -5 1.66 1.87
 14 -2 5 0.13 1.87
 -14 2 -5 -2.13 5.47
 -14 -2 -5 2.13 4.81
 14 -2 6 1.68 2.01
 14 -2 6 1.95 1.93
 14 2 6 3.94 2.35
 14 2 6 -0.92 2.78
 14 -2 6 -0.54 2.7
 14 2 6 1.44 2.31
 -14 -2 -6 -2.3 4.94
 -14 2 -6 7.62 5.3
 14 2 6 1.85 3.33
 14 -2 7 0.82 2.63
 14 -2 7 1.16 2.47
 14 -2 7 6.86 2.53
 14 2 7 1.55 3.47
 14 2 7 -0.75 1.88
 14 -2 7 1.24 1.76
 14 -2 8 1.49 1.93
 14 2 8 1.19 2.21
 14 2 8 1.91 1.19
 14 -2 8 0.28 1.15
 14 2 8 -0.45 2.39
 -14 -4 8 123.66 5.94
 -14 4 8 70.11 4.99
 -14 4 8 46.88 4.86
 -14 -4 8 90.42 5.14
 -14 -4 8 87.44 5.26
 -14 4 8 108.76 5.75
 -14 -4 8 67.74 4.61
 -14 -4 8 81.8 5.98
 -14 4 8 78.35 5.59
 -14 -4 8 101.53 5.09
 -14 4 7 44.92 4.15
 -14 -4 7 78.34 4.6
 -14 4 7 52.8 5.25
 -14 4 7 53.82 4.93
 -14 4 7 51.84 4.75
 -14 4 7 44.01 5.27
 -14 4 7 75.74 5.17
 -14 -4 7 67.96 5.61
 -14 4 6 50.87 5.46
 -14 -4 6 57.16 4.91
 -14 4 6 56.72 4.49
 -14 4 6 39.29 4.87
 -14 -4 6 50.8 4.67
 -14 -4 6 53.55 4.28
 -14 -4 6 57.48 4.4
 -14 -4 6 58.69 5.93
 -14 4 6 56.52 4.54
 -14 4 6 51.75 4.67
 -14 -4 6 51.1 6.05
 -14 -4 6 58.93 4.33
 -14 4 6 46.57 4.25
 -14 4 6 45.82 10.73
 -14 -4 6 63.95 12.69
 -14 -4 6 63.38 5.73
 -14 4 5 70.56 5.96
 -14 -4 5 67.38 5.52
 -14 -4 5 65.73 5.11
 -14 -4 5 64.48 4.28
 -14 -4 5 70.66 4.74
 -14 4 5 74.69 5.19
 -14 -4 5 53.32 6.46
 -14 4 5 55.76 12.14
 -14 4 5 59.31 4.64
 -14 -4 5 71.74 4.92
 -14 -4 5 78.72 6.43
 -14 -4 5 69.97 4.96
 -14 4 5 64.97 4.76
 -14 -4 5 66.29 5.42
 -14 4 5 52.7 5.3
 -14 -4 5 71.8 6.16
 -14 -4 5 81.46 13.22
 -14 -4 4 1039.09 42.31
 -14 4 4 948.29 42.72
 -14 -4 4 927.69 42.22
 -14 4 4 1026.79 42.53
 14 -4 -4 997.3 51.01
 -14 -4 4 784.8 42.91
 -14 -4 4 817.76 41.68
 -14 -4 4 954.74 42.85
 -14 -4 4 988.17 42.12
 -14 4 4 881.56 41.69
 -14 -4 4 918.97 42.09
 -14 -4 4 987.69 42.82
 -14 4 4 932.53 41.87
 -14 -4 4 969.46 53.75
 -14 -4 4 878.56 41.84
 -14 -4 4 890.64 41.51
 -14 -4 4 846.86 41.17
 -14 4 4 905.95 42.43
 14 -4 -3 928.64 49.4
 -14 -4 3 1048.25 41.52
 -14 -4 3 876.22 41.04
 -14 -4 3 946.5 41.71
 -14 4 3 1015.7 42.18
 -14 4 3 924.35 41.06
 -14 -4 3 1038.02 51.84
 -14 -4 3 852.26 41.95
 -14 -4 3 866.96 41.17
 -14 4 3 847.68 40.87
 -14 -4 3 816.81 41.06
 -14 4 3 819.04 41.28
 -14 -4 3 909.41 41.2
 -14 -4 3 874.57 41.99
 -14 4 3 849.19 41.5
 -14 -4 3 956.48 41.01
 -14 -4 2 1900.23 69.57
 -14 4 2 1984.88 78.56
 14 -4 -1 1580.74 68.82
 -14 -4 1 1312.58 63.53
 -14 -4 1 1474.28 67.36
 14 4 -1 1397.44 62.7
 -14 4 1 1463.96 63.86
 14 4 0 1192.66 53.15
 -14 4 0 1117.15 53.81
 -14 -4 0 1238.94 53.85
 -14 -4 -1 913.84 40.88
 14 -4 1 933.95 40.82
 14 4 1 872.62 40.55
 -14 -4 -1 941.63 46.96
 -14 4 -1 845.56 41.23
 14 4 2 450.25 22.23
 14 -4 2 483.59 22.22
 -14 4 -2 496.27 27.45
 -14 -4 -2 515.73 28.69
 14 -4 3 307.38 12.82
 -14 -4 -3 271.98 12.75
 -14 -4 -3 242.36 18.62
 -14 4 -3 239.67 18.8
 14 4 3 247.82 12.5
 14 -4 3 258.41 12.75
 14 4 3 278.37 12.97
 14 -4 3 209.24 12.09
 14 -4 4 475.93 25.9
 -14 -4 -4 654.01 26.81
 14 4 4 599.78 26.51
 -14 -4 -4 607.58 34.86
 14 4 4 587.62 26.51
 -14 4 -4 490.54 33.8
 14 4 4 580.35 26.16
 14 -4 4 573.29 26.65
 14 -4 5 76.97 5.07
 -14 -4 -5 93.08 5.69
 14 4 5 99.32 6.18
 14 4 5 104.98 5.78
 14 -4 5 103.57 6.48
 14 -4 5 84.43 5.63
 -14 4 -5 85.25 11.64
 14 4 5 101.98 6.42
 -14 -4 -5 85.87 11.26
 14 4 5 76.76 5.32
 14 -4 6 133.13 7.68
 14 -4 6 101.48 6.97
 14 4 6 146.19 7.9
 14 -4 6 170.43 8.24
 14 -4 6 148.42 7.68
 14 -4 6 151.64 8.03
 -14 -4 -6 126.59 7.48
 14 4 6 165.84 8.64
 14 -4 6 157.56 8.23
 14 -4 7 33.82 3.3
 14 -4 7 18.92 2.08
 14 -4 7 29.01 2.91
 14 4 7 30.95 3.26
 14 4 7 29 4.11
 14 -4 7 25.11 2.39
 14 -4 7 25.8 2.62
 14 4 7 24.91 2.83
 14 -4 7 27.43 2.75
 14 -4 7 32.3 3.16
 14 4 8 11.38 1.37
 14 4 8 16.16 2.1
 14 -4 8 12.22 1.85
 -14 -6 8 0.66 1.16
 -14 6 8 -0.89 1.6
 -14 6 7 3.41 2.51
 -14 -6 7 3.46 1.93
 -14 6 7 3.27 2.45
 -14 6 7 0.62 2.58
 -14 6 7 4.03 1.97
 -14 -6 7 5.33 2.86
 -14 -6 7 3 1.31
 -14 -6 7 1.04 1.64
 -14 6 6 11.29 3.27
 -14 -6 6 16.4 2.23
 -14 -6 6 16.89 3.77
 -14 -6 6 19.64 3.04
 -14 6 5 20.46 3.67
 -14 -6 5 21.32 2.65
 -14 -6 5 16.6 3.47
 -14 6 5 21.55 2.81
 -14 -6 5 17.85 4.25
 -14 -6 5 20.43 5.03
 -14 -6 5 18.12 3.21
 -14 -6 5 10.79 3.45
 -14 6 5 18.94 3.56
 -14 -6 5 22.17 3.54
 -14 -6 5 17.42 3.85
 -14 6 5 23.86 2.94
 -14 6 4 9.86 3.21
 -14 -6 4 7.3 2.74
 14 -6 -4 9.43 5.93
 -14 -6 4 5.54 2.02
 -14 6 4 10.96 2.49
 -14 -6 4 6.32 1.62
 -14 -6 4 8.96 2.41
 -14 -6 4 7.99 3.6
 -14 -6 4 8.95 2.48
 -14 -6 4 12.86 4.78
 -14 6 4 9.45 2.34
 -14 -6 4 5 2.88
 -14 6 4 10.39 2.84
 -14 -6 4 6.38 2.84
 -14 -6 4 11.94 3.85
 -14 -6 4 7.1 2.69
 -14 -6 4 13.14 3.26
 14 -6 -3 8.44 6.3
 -14 -6 3 7.43 2.55
 -14 -6 3 7.51 2.65
 -14 -6 3 13.78 6.85
 -14 -6 3 6.62 1.61
 14 -6 -3 6.7 6.1
 -14 -6 3 7.5 2.32
 -14 -6 3 8.56 2.24
 -14 6 3 8.87 1.71
 -14 6 3 5.49 2.45
 -14 -6 3 8.72 2.9
 -14 -6 3 7.94 2.49
 -14 6 3 10.83 2.23
 -14 -6 3 6.48 3.4
 -14 -6 2 1.08 2.24
 -14 -6 2 -0.4 1.85
 -14 6 2 2.3 2.74
 -14 -6 2 -0.16 2.03
 -14 6 2 -0.13 2.09
 -14 -6 2 1.23 1.82
 -14 -6 2 -0.13 1.97
 -14 6 2 1.43 1.73
 -14 -6 2 -2.75 7.2
 -14 -6 2 0.28 1.46
 14 -6 -2 1.77 5.56
 -14 -6 2 -0.69 4.75
 -14 -6 2 2.84 2.16
 14 -6 -2 0.85 5.07
 -14 -6 1 94.37 5.5
 -14 -6 1 89.2 5.97
 -14 -6 1 101.63 6.21
 14 -6 -1 97.52 10.92
 14 -6 -1 110.26 6.29
 -14 -6 1 81.91 5.42
 -14 6 1 100.06 6.05
 -14 -6 1 117.21 6.02
 -14 -6 1 92.42 5.88
 -14 6 1 106.03 10.82
 14 -6 -1 79.37 10.89
 -14 6 1 88.7 6.34
 -14 6 1 89.24 5.42
 14 6 0 3.65 1.4
 -14 6 0 0.62 2.96
 -14 -6 0 5.05 1.83
 -14 -6 0 4.99 1.35
 -14 -6 0 4.62 2.41
 -14 6 0 3.43 2.28
 14 -6 0 3.02 2.18
 -14 -6 0 2.88 1.54
 -14 -6 0 6.01 2.5
 -14 6 0 2.98 1.9
 -14 -6 0 3.33 1.78
 14 -6 1 2.75 2.22
 -14 6 -1 2.55 2.24
 -14 -6 -1 0.1 1.45
 -14 -6 -1 3.11 2.57
 14 6 1 1.77 1.55
 -14 -6 -1 3.18 1.92
 -14 -6 -1 4.15 2.48
 -14 -6 -1 1.31 1.35
 14 6 2 32.63 3.17
 -14 -6 -2 33.58 2.86
 -14 -6 -2 29.49 3.42
 14 -6 2 35.51 3.38
 -14 -6 -2 31.73 3.33
 -14 -6 -2 31.4 2.7
 14 6 2 29.8 3.19
 -14 -6 -2 28.29 7.3
 -14 6 -2 30.65 4.08
 -14 -6 -3 15.92 2.32
 -14 -6 -3 10.39 2.66
 14 6 3 10.39 2.62
 14 -6 3 11.17 2.1
 -14 6 -3 14.91 6.49
 -14 -6 -3 3.38 5.62
 -14 -6 -3 12.19 2.82
 14 6 3 10.57 2.89
 -14 -6 -4 17.43 3.36
 14 -6 4 13.89 2.25
 14 6 4 19.55 3.09
 -14 -6 -4 17.37 2.5
 14 6 4 18.07 3.39
 14 6 4 17.73 2.67
 -14 -6 -4 10.16 2.61
 14 -6 4 17.69 3.27
 -14 6 -4 7.95 6.72
 -14 -6 -4 8.75 6.72
 14 -6 5 15.4 3.07
 14 -6 5 12.6 2.05
 -14 -6 -5 17.35 2.42
 14 6 5 19.67 3.68
 14 6 5 16.66 3.16
 -14 -6 -5 16.98 3.29
 -14 -6 -5 10.27 2.38
 14 6 5 12.68 2.01
 14 -6 6 14.01 1.86
 14 -6 6 16.99 2.4
 14 -6 6 17.13 2.61
 14 -6 6 16.65 2.61
 -14 -6 -6 15.05 2.65
 14 6 6 20.41 3.61
 14 6 6 10.12 2.99
 14 6 7 10.95 3.01
 14 6 7 8.35 1.74
 14 -6 7 11.29 1.57
 14 6 7 6.97 2.11
 -14 6 -7 7.01 2.22
 14 -6 7 9.19 1.97
 -14 -6 -7 2.7 1.66
 14 -6 7 6.87 1.23
 -14 8 7 48.93 3.64
 -14 8 7 49.44 3.07
 -14 8 6 0.53 1.88
 14 -8 -6 0.7 2.14
 -14 -8 6 -0.24 1.63
 -14 -8 6 2.61 1.44
 -14 -8 6 1.29 1.54
 -14 8 6 -1.56 1.59
 -14 -8 5 358.6 15.35
 -14 -8 5 298.27 14.8
 14 -8 -5 234.9 14.8
 -14 8 5 298.17 15.46
 -14 8 5 294.7 15.41
 -14 -8 4 11.89 1.82
 -14 -8 4 9.46 2.25
 14 -8 -4 11 2.4
 -14 -8 4 11.11 2.44
 -14 -8 4 9.25 3.04
 -14 -8 4 9.86 2.41
 -14 -8 4 13.32 2.63
 -14 8 4 13.97 2.45
 -14 -8 4 13.42 3.38
 -14 8 4 7.82 3.24
 -14 -8 4 10.95 2.75
 -14 -8 4 14.07 3.05
 -14 8 4 11.29 3
 -14 -8 3 308.16 23.88
 -14 -8 3 267.69 15.61
 -14 -8 3 329.24 15.34
 -14 -8 3 309.11 15.25
 14 -8 -3 284.71 23.77
 -14 -8 3 324.41 15.97
 -14 8 3 338.43 16.26
 -14 -8 3 337.8 15.44
 -14 8 3 304.29 15.38
 14 -8 -3 332.14 25.64
 -14 -8 3 304.66 15.81
 14 -8 -2 3.9 5.57
 -14 -8 2 6.47 2.53
 -14 -8 2 6.72 1.74
 -14 -8 2 7.71 2.54
 -14 -8 2 6.66 1.85
 -14 8 2 7.08 2.66
 -14 -8 2 7.37 2.57
 -14 -8 2 7.18 2.54
 -14 8 2 8.91 2.13
 -14 -8 2 8.87 3.2
 -14 -8 2 13.77 6.53
 -14 -8 2 9.63 2.78
 14 -8 -2 13.27 2.96
 14 -8 -2 1.02 7.11
 14 -8 -2 9.06 2.26
 -14 -8 1 945.48 41.09
 -14 -8 1 884.6 41.7
 14 -8 -1 859.82 50.33
 -14 -8 1 949.65 41.26
 -14 -8 1 985.55 41.59
 -14 -8 1 916.73 41.5
 14 8 -1 916.16 40.7
 -14 8 1 928.75 41.53
 14 -8 -1 872.06 41.49
 -14 -8 1 813.76 40.78
 14 -8 -1 1007.19 42.11
 14 -8 -1 968.83 52.28
 -14 -8 1 879.29 41.37
 14 -8 0 32.76 3.46
 -14 -8 0 30.47 2.94
 -14 8 0 29.16 3.4
 -14 8 0 26.47 3.5
 14 8 0 30.2 2.77
 -14 -8 0 26.95 3.29
 14 -8 0 20.76 6.86
 14 8 1 556.63 24.07
 -14 -8 -1 501.31 24.2
 14 -8 1 538.28 24.8
 -14 -8 -1 592.57 24.34
 -14 8 -1 517.04 24.66
 -14 -8 -2 10.73 2.59
 14 -8 2 7.76 2.23
 -14 -8 -2 3.94 2.4
 -14 -8 -2 12.28 2.09
 14 -8 3 493.3 23.72
 -14 -8 -3 479.73 23.54
 14 8 3 552.85 24.03
 -14 8 -3 496.09 24.05
 14 8 3 430.43 23.53
 14 8 3 511.6 23.11
 -14 8 -3 525.86 31.61
 14 -8 3 483.7 23.21
 14 8 4 42.55 4.13
 -14 8 -4 35.73 3.9
 14 8 4 41.3 3.51
 14 -8 4 40.43 3.3
 14 -8 4 42.21 3.88
 -14 -8 -4 34.97 3.72
 14 -8 5 93.15 5.55
 14 -8 5 76.18 4.82
 14 8 5 105.55 6.22
 14 8 5 74.98 4.76
 -14 8 -5 82.05 5.63
 14 -8 5 105.97 5.37
 -14 -8 -5 77.04 5.33
 14 8 5 95.04 5.64
 -14 8 -6 -0.91 1.45
 14 -8 6 1.12 1.12
 14 8 6 -0.09 1.76
 -14 -8 -6 2.2 1.43
 14 -8 6 -1.58 1.56
 14 -8 6 -0.68 1.44
 14 8 6 5.1 2.44
 -14 10 6 15.91 1.43
 -14 -10 5 0.99 1.21
 -14 -10 5 2.63 1.87
 -14 10 5 1.49 1.72
 -14 10 5 2.25 1.6
 -14 -10 4 0.89 2.03
 -14 10 4 1.1 2.18
 -14 -10 4 2.79 1.49
 -14 -10 4 2.08 1.95
 -14 10 4 -0.96 1.74
 -14 -10 4 0.83 2.43
 14 -10 -4 -1.45 2.11
 -14 -10 3 6.76 1.96
 -14 -10 3 5.94 1.72
 14 -10 -3 7.13 2.31
 -14 -10 3 2.79 2.33
 -14 -10 3 3.99 2.2
 -14 10 3 6.87 1.98
 -14 -10 3 4.57 2.58
 -14 10 3 10.29 2.58
 14 -10 -2 7.52 2.23
 14 -10 -2 7.69 2.2
 14 10 -2 8.4 1.54
 -14 -10 2 8.59 2.44
 -14 -10 2 5.86 1.96
 -14 -10 1 12.32 2.49
 -14 -10 1 17.22 2.88
 14 10 -1 11.53 1.84
 -14 -10 1 14.26 2.15
 14 -10 -1 10 2.38
 -14 -10 1 13.73 2.12
 -14 -10 1 11.65 2.13
 14 -10 -1 12.08 2.5
 -14 10 1 15.78 2.75
 14 10 0 -1.08 1.57
 14 -10 0 1.94 2.12
 -14 -10 0 3.76 2.21
 -14 -10 0 0.47 1.63
 -14 -10 0 0.69 1.52
 14 -10 0 0.77 1.93
 14 -10 1 16.9 2.77
 -14 -10 -1 16.04 2.8
 14 -10 1 18.49 2.78
 14 10 1 22.36 2.67
 -14 -10 -1 16.88 2.33
 14 10 2 33.57 3.43
 14 -10 2 41.51 3.68
 14 -10 3 -0.24 1.59
 -14 -10 -3 0.71 1.55
 14 10 3 0.23 1.98
 14 -10 3 1.81 1.79
 14 10 3 2.03 2.16
 14 10 4 11.92 1.62
 14 10 4 14.82 2.61
 -14 -10 -4 11.38 1.76
 -14 -10 -4 9.21 1.89
 14 -10 4 11.12 1.68
 14 -10 4 15.12 2.09
 14 -10 5 -0.08 0.91
 14 10 5 -1.14 1.61
 14 -10 5 0.63 1.13
 -14 -12 3 130.64 6.21
 -14 12 3 100 6.08
 -14 -12 2 56.19 3.66
 -14 12 2 49.3 3.66
 -14 -12 2 51.93 3.15
 14 12 -1 116.08 5.91
 -14 -12 1 120.96 6.12
 14 -12 -1 99.07 6.31
 -14 -12 1 115.28 5.76
 -14 12 1 96.73 6.04
 14 12 0 43.8 2.97
 14 -12 0 31.47 3.12
 -14 -12 0 37.41 2.78
 -14 -12 0 36.84 2.67
 14 -12 0 28.22 2.51
 -14 -12 0 37.35 2.7
 14 12 1 153.64 7.77
 -14 -12 -1 167.34 7.74
 -14 -12 -1 146.5 7.41
 14 -12 1 160.39 7.45
 14 12 2 80.87 4.24
 14 12 2 70.26 3.95
 14 -12 2 74.71 3.89
 -14 -12 -2 62.92 3.88
 -14 -12 -2 71.87 4.13
 14 -12 3 69.42 3.27
 -14 -12 -3 53.82 3.26
 -15 -1 9 3.79 1.69
 -15 -1 9 2.16 1.72
 -15 1 9 3.99 1.93
 -15 1 8 17.44 2.62
 -15 -1 8 25.77 3.26
 -15 -1 8 24.72 3.56
 -15 1 8 18.99 3.18
 -15 -1 8 21.26 2.92
 -15 1 8 11.45 2.67
 -15 1 8 21.8 3.79
 -15 -1 8 16.62 3.78
 -15 -1 8 21.94 2.82
 -15 1 8 14.54 2.61
 -15 -1 7 11.21 2.57
 -15 1 7 8.51 2.51
 -15 1 7 4.73 3.09
 -15 1 7 6.28 3.26
 -15 -1 7 3.89 3.14
 -15 1 7 9.83 3.44
 -15 -1 7 10.57 2.92
 -15 -1 7 12.73 3.4
 -15 1 7 3.37 3.35
 -15 1 7 10.84 3.37
 -15 -1 7 9.78 3.93
 -15 -1 6 331.61 15.93
 -15 1 6 349.23 16
 -15 1 6 271.22 16.46
 -15 1 6 279.83 15.14
 -15 -1 6 298.97 15.41
 -15 -1 6 329.4 16.43
 -15 1 6 309.42 16.38
 -15 -1 6 280.16 16.18
 -15 1 6 342.28 16.18
 -15 -1 6 323.59 16.62
 -15 1 6 341.44 16.19
 -15 -1 6 282.84 15.53
 -15 1 5 36.16 3.44
 -15 -1 5 39.4 3.43
 -15 1 5 24.3 3.49
 -15 1 5 36.5 3.93
 -15 -1 5 39.86 4.58
 -15 1 5 28.53 4.11
 -15 -1 5 35.17 4.42
 -15 1 5 35.23 3.31
 -15 -1 5 33.19 3.61
 -15 -1 5 34.97 3.33
 -15 -1 5 38.55 4.48
 -15 1 5 40.28 3.74
 -15 -1 5 39.08 3.5
 -15 1 5 37.85 3.3
 -15 1 5 33.25 9.44
 -15 -1 5 32.11 3.02
 -15 -1 5 33.8 9.53
 -15 -1 5 31.97 4.57
 -15 1 4 419.17 19.57
 -15 -1 4 431.59 20.05
 -15 1 4 428.08 19.39
 -15 1 4 370.94 19.43
 -15 -1 4 382.09 19.21
 -15 -1 4 361.89 18.95
 -15 -1 4 333.03 20.07
 -15 -1 4 375.4 19.87
 -15 1 4 404.35 19.9
 -15 -1 4 461.45 19.5
 -15 1 4 423.86 19.78
 -15 -1 4 421.83 19.47
 -15 -1 4 424.12 19.66
 -15 -1 4 410.01 19.29
 -15 1 4 404.09 19.38
 -15 -1 4 432.09 19.92
 -15 -1 3 59.78 4.19
 -15 1 3 64.96 4.17
 -15 -1 3 53.71 3.95
 -15 1 3 55.94 3.85
 -15 -1 3 67.74 4.13
 -15 -1 3 62.22 7.4
 -15 1 3 59.3 8.09
 -15 -1 2 300.91 20.67
 -15 1 2 354.22 22.15
 -15 1 2 378.94 14.51
 -15 -1 2 386.7 14.24
 -15 -1 1 1154.78 59.94
 -15 1 1 1395.15 58.97
 -15 1 0 762.94 36.17
 -15 -1 0 744.52 36.42
 -15 -1 0 791.22 34.14
 -15 1 0 701.9 34.32
 -15 -1 -1 134.11 9.47
 -15 1 -1 117.74 9.67
 15 1 1 130.04 6.43
 15 -1 1 122.04 6.4
 15 -1 2 1046.83 44.74
 15 -1 2 962.87 44.58
 15 1 2 963.97 44.5
 15 -1 3 337.62 15.32
 -15 -1 -3 298.2 19.27
 -15 1 -3 342.32 20.71
 15 1 3 299.45 14.91
 -15 -1 -4 187.81 9.96
 -15 -1 -4 170.15 14.21
 -15 1 -4 182.73 14.77
 15 1 4 186.62 9.72
 15 -1 4 183.96 9.76
 15 1 4 183.9 9.48
 15 -1 4 185.35 9.65
 15 1 5 0.68 2.17
 -15 1 -5 -2.04 5.3
 -15 -1 -5 -0.67 4.35
 15 1 5 2.2 3.12
 -15 1 -5 1.77 1.97
 -15 -1 -5 2.59 1.92
 15 -1 5 1.17 2
 15 1 5 3.59 2.36
 15 1 6 62.71 5.22
 -15 -1 -6 52.88 8.99
 -15 1 -6 48.03 8.13
 15 1 6 59.95 4.75
 15 -1 6 56.42 4.53
 15 1 6 67.93 4.92
 15 -1 6 72.18 5.21
 15 1 6 73.03 5.23
 15 -1 7 26.32 3.15
 15 1 7 20.23 3.33
 15 1 7 17.29 2.57
 15 -1 7 15 2.33
 15 1 7 20.39 2.95
 15 -1 7 27.62 3.56
 15 -1 7 25.22 3.36
 15 1 8 65.3 4
 15 -1 8 55.85 3.71
 15 1 8 62.09 3.82
 15 -1 8 54.56 3.21
 15 -1 8 43.54 2.95
 15 1 8 37.96 3.09
 15 -1 8 38.92 3.08
 -15 3 8 0.25 2.33
 -15 -3 8 2.88 2.61
 -15 3 8 2.09 2
 -15 -3 8 0.64 1.92
 -15 -3 8 1.85 2.54
 -15 3 8 3.11 2.6
 -15 -3 8 0.14 3.17
 -15 -3 8 1.09 1.61
 -15 3 7 46.45 4.89
 -15 3 7 37.34 3.91
 -15 3 6 16.78 3.12
 -15 -3 6 20.05 3.59
 -15 3 6 15.17 3.32
 -15 -3 6 21.47 2.85
 -15 -3 6 12.28 4.72
 -15 -3 6 20.04 3.06
 -15 -3 6 21.75 3.42
 -15 -3 6 22.33 4.22
 -15 -3 5 258.85 22.65
 -15 3 5 269.97 13.14
 -15 -3 5 237.85 14.53
 -15 3 5 268.57 13.01
 -15 -3 5 270.96 13.24
 -15 3 5 277.16 13.51
 -15 -3 5 266.69 13.56
 -15 3 5 250.49 12.88
 -15 3 5 211.72 12.91
 -15 3 5 248.25 13.79
 -15 -3 5 229.81 12.86
 -15 -3 5 250.23 13.54
 -15 -3 5 251.06 13.09
 -15 -3 5 239.69 12.89
 -15 -3 5 245.83 12.62
 -15 3 4 121.22 7.52
 -15 3 4 134.53 7.72
 -15 3 4 128.82 6.81
 15 -3 -4 144.29 13.38
 -15 3 4 120.59 6.95
 -15 -3 4 125.38 6.64
 -15 -3 4 120.54 7.41
 -15 3 4 113.35 6.85
 -15 -3 4 107.32 7.03
 -15 -3 4 148.57 7.51
 -15 -3 4 121.14 7.15
 -15 -3 4 113.42 6.78
 -15 -3 4 117.76 6.4
 -15 3 4 99.01 7.44
 -15 3 4 129.54 7.17
 -15 -3 4 108.43 8.51
 -15 -3 4 126.6 7.83
 -15 -3 4 118.47 7.22
 -15 3 3 965.33 42.33
 -15 3 3 950.19 40.94
 -15 -3 3 822.22 42.25
 -15 3 3 793.82 41
 -15 -3 3 935.11 41.98
 -15 -3 3 860.4 41.25
 -15 -3 3 1050.44 41.67
 -15 -3 3 993.82 41.57
 -15 -3 3 852.81 40.94
 -15 3 3 941.41 41.36
 -15 3 3 1052.02 50.11
 -15 -3 3 850.64 40.84
 -15 3 2 254.26 11.6
 -15 -3 2 252.33 12.05
 -15 3 2 277.41 19.06
 -15 3 1 848.86 38.51
 -15 3 1 923.7 38.19
 15 3 -1 839.36 37.63
 -15 3 0 0.29 3.23
 -15 -3 0 1.22 3.36
 15 3 0 2.36 1.6
 -15 -3 0 -0.09 2.22
 -15 3 0 2.57 2.29
 -15 -3 -1 1307.29 53.63
 15 -3 1 1219.68 53.34
 -15 3 -1 1134.18 54.07
 15 3 1 1077.07 53.39
 15 -3 2 53.48 3.56
 -15 -3 -2 62.66 7.61
 -15 3 -2 48.19 7.42
 15 3 2 51.19 3.86
 15 -3 3 428.9 18.39
 -15 -3 -3 354.03 23.19
 15 -3 3 359.06 18.11
 -15 -3 -3 385.38 18.4
 15 3 3 378.18 18.14
 15 -3 4 123.65 7.37
 15 -3 4 145.57 8.11
 15 -3 4 174.69 8.55
 15 3 4 147.68 7.89
 15 -3 4 146.71 8.42
 -15 -3 -4 136.67 13.17
 15 3 4 166.58 8.55
 -15 3 -4 142.78 14.26
 -15 -3 -4 171.86 8.5
 -15 -3 -5 334.09 22.93
 -15 3 -5 339.65 23.04
 15 3 5 356.34 15.95
 15 -3 5 299.15 15.43
 15 -3 5 267.47 14.71
 -15 -3 -5 335.3 15.65
 15 3 5 297.55 15.25
 15 -3 5 333.37 15.76
 15 3 5 355.75 15.58
 -15 -3 -6 26.37 2.77
 15 -3 6 25.14 2.82
 15 3 6 31.61 3.67
 15 -3 6 32.48 3.75
 15 3 6 36.06 4.59
 15 -3 6 26.86 2.91
 15 -3 7 82.05 5.48
 15 -3 7 69.54 4.73
 15 3 7 80.64 5.35
 15 -3 7 77.39 5.14
 15 -3 7 87.89 5.46
 15 -3 7 68.61 4.27
 15 3 7 86.28 5.56
 15 -3 7 91.22 5.42
 15 3 7 70.6 4.93
 15 3 7 86.42 5.95
 15 3 8 0.42 1.43
 15 -3 8 3.32 1.84
 15 3 8 0.89 1.51
 15 -3 8 2.22 1.3
 15 3 8 4.6 1.97
 -15 5 8 26.1 2.83
 -15 -5 8 27.85 2.21
 -15 -5 7 5.97 2.53
 -15 -5 7 12.22 2.46
 -15 5 7 4.91 2.59
 -15 5 7 7.15 2.86
 -15 -5 7 8.03 2.97
 -15 5 7 3.92 2.04
 -15 5 7 7.07 2.52
 -15 -5 7 5.68 3.56
 -15 -5 7 5.64 1.85
 -15 -5 7 7.29 1.7
 -15 -5 6 45.93 5.98
 -15 5 6 53.75 4.35
 -15 -5 6 47.13 4.78
 -15 -5 6 49.98 5.13
 -15 5 6 44.91 4.88
 -15 5 6 61.52 4.53
 -15 -5 6 52.95 4.13
 -15 -5 6 49.7 5.05
 -15 -5 6 52.97 4.6
 -15 -5 5 8.87 2.5
 -15 -5 5 2.52 4.62
 -15 5 5 5.33 2.99
 -15 -5 5 7.79 2.48
 -15 -5 5 10 3.28
 15 -5 -5 12.48 6.06
 -15 -5 5 5.79 2.77
 -15 -5 5 1.82 3.16
 -15 5 5 7.87 2.45
 -15 -5 5 3.79 3.59
 -15 -5 4 490.75 22.33
 -15 5 4 442.77 22.57
 -15 -5 4 465.31 21.98
 -15 5 4 485.29 22.54
 -15 -5 4 422.83 22.02
 -15 -5 4 427.62 22.55
 -15 -5 4 439.33 21.28
 -15 -5 4 383.88 22.94
 -15 -5 4 495.04 22.12
 -15 5 4 437.18 21.62
 15 -5 -4 457.21 30.9
 -15 -5 4 491.42 22.86
 -15 5 4 454.34 21.69
 -15 5 4 461.83 22.45
 -15 5 3 26.98 3.93
 -15 -5 3 17.47 2.2
 -15 -5 3 22.58 3.65
 -15 -5 3 18.65 2.42
 -15 -5 3 24.42 2.94
 -15 -5 3 25.76 5.01
 -15 -5 3 26.84 2.97
 -15 5 3 21.41 2.41
 15 -5 -3 18.4 6.96
 -15 5 3 24.91 2.77
 -15 -5 3 18.92 3.65
 -15 5 3 23.03 3.17
 -15 5 3 17.63 3.25
 -15 -5 3 25.51 3.19
 -15 -5 2 863.05 35.19
 -15 5 2 801.81 34.84
 -15 5 2 835.21 34.91
 -15 5 2 979.76 45.23
 -15 -5 2 845.2 35.43
 -15 5 2 590.16 35.43
 -15 5 2 807.3 35.26
 -15 -5 2 911.76 34.68
 15 5 -1 32.57 2.36
 -15 5 1 34.17 3.64
 -15 5 1 34.76 6.95
 -15 5 1 34.58 3.24
 -15 -5 1 39.96 2.78
 -15 -5 0 1296.28 51.27
 -15 -5 0 1052.21 51.53
 15 5 0 1143.27 50.88
 -15 -5 0 1093.1 51.59
 -15 5 0 1012.74 51.47
 -15 5 0 1193.43 59.85
 -15 5 -1 0.84 2.17
 15 -5 1 1.39 2.53
 15 5 1 2.06 1.63
 -15 -5 -1 2.58 2.19
 -15 -5 -1 4.3 1.66
 -15 -5 -1 2.02 1.42
 -15 5 -1 4.61 4.24
 -15 -5 -1 1.27 3.93
 -15 -5 -1 1.74 1.51
 -15 -5 -1 1.8 2.29
 -15 5 -2 217.72 16.19
 -15 -5 -2 238.71 17.83
 -15 -5 -2 245.93 11.6
 15 -5 2 233.65 11.65
 -15 -5 -2 213.76 11.62
 -15 5 -2 215.44 12.41
 15 -5 2 259.09 11.71
 -15 -5 -2 239.24 11.37
 -15 -5 -2 210.54 11.5
 15 5 2 206.33 11.51
 -15 5 -3 6.01 5.64
 -15 -5 -3 9.89 5.48
 15 -5 3 4.4 1.67
 -15 -5 -3 8.35 2.05
 -15 -5 -3 6.17 2.45
 15 5 3 5.24 2.86
 15 -5 3 9.75 2.9
 -15 -5 -3 9.91 2.65
 15 -5 3 6.67 1.93
 15 5 3 8.72 2.5
 -15 -5 -4 201.33 11.71
 -15 5 -4 174.03 17.99
 15 5 4 257.63 12.04
 -15 -5 -4 250.14 19.27
 15 5 4 245.02 11.77
 15 -5 4 190.68 11.07
 -15 -5 -4 274.4 12.08
 15 -5 4 237.81 11.87
 15 -5 5 5.73 2.66
 15 5 5 3.15 3.52
 15 5 5 1.46 2.7
 -15 5 -5 8.13 6.27
 -15 -5 -5 -1.61 5.04
 -15 -5 -5 2.72 1.94
 15 5 5 1.43 1.58
 15 -5 5 1.68 1.84
 15 -5 5 3.62 1.68
 -15 -5 -5 1.54 2.31
 -15 -5 -6 12.54 2.15
 -15 -5 -6 12.25 2.42
 15 -5 6 14.71 1.91
 15 5 7 12.78 2.05
 15 -5 7 13.65 1.62
 15 -5 7 10.77 1.38
 15 5 7 13.19 3.21
 15 -5 7 14.4 2.37
 15 -5 7 11.65 2.28
 -15 -5 -7 9.38 1.98
 15 5 7 13.09 2.75
 15 -5 7 10.28 2.03
 15 -5 8 11.68 1.29
 -15 -7 7 52.14 3.22
 -15 7 7 45.86 3.28
 -15 -7 6 11.08 1.86
 -15 -7 6 9.05 2.07
 -15 7 6 7.62 2.01
 -15 7 6 12.85 2.54
 -15 -7 6 11.83 2.26
 -15 -7 5 266.28 13.16
 -15 7 5 236.37 13.91
 -15 -7 5 219.05 13.14
 -15 7 5 250.92 14.01
 -15 -7 5 274.69 13.73
 -15 7 5 282.31 13.37
 -15 7 5 286.67 13.43
 -15 -7 5 252.41 13.02
 -15 7 4 34.64 4.16
 -15 -7 4 32.9 3.69
 -15 -7 4 36.1 4.19
 -15 -7 4 34.16 3.41
 -15 -7 4 26.09 3.78
 -15 -7 4 31.93 3.15
 -15 -7 4 33.85 2.87
 15 -7 -4 32.96 8.3
 -15 7 4 33.63 3.34
 -15 7 3 234.31 11.77
 15 -7 -3 194.66 10.89
 -15 -7 3 210.39 10.64
 -15 -7 3 207.82 11.15
 -15 7 3 211.61 10.84
 -15 7 3 198.29 11.35
 -15 -7 3 184.84 10.42
 -15 -7 3 212.34 11.39
 -15 -7 3 222.76 10.77
 15 -7 -3 218.39 19.67
 -15 -7 2 166.24 9.45
 -15 -7 2 198.28 9.79
 -15 -7 2 161.52 9.95
 -15 -7 2 202.6 10.23
 -15 7 2 200.56 10.39
 -15 7 2 186.1 9.76
 -15 -7 2 205.78 10.46
 -15 7 2 175.65 10.76
 15 -7 -2 163.65 17.16
 -15 -7 1 389.85 20.19
 15 7 -1 467.14 20.22
 -15 -7 1 425.3 20.74
 -15 7 1 459.2 21.13
 -15 7 1 436.95 20.49
 -15 -7 1 360.98 20.74
 -15 -7 1 470.73 20.63
 -15 -7 1 465.11 21.19
 -15 7 1 405.23 21.22
 15 -7 -1 385.46 28.64
 15 -7 0 101.17 5.68
 15 7 0 92.6 5.4
 -15 7 0 95.83 6.05
 15 -7 0 88.49 11.42
 -15 -7 0 96.79 5.44
 -15 -7 0 99.17 5.79
 -15 -7 0 109.23 6.61
 -15 7 0 93.38 6.18
 15 -7 1 478.5 19.18
 -15 -7 -1 450.67 19.36
 -15 7 -1 361.85 19.49
 15 -7 1 428.31 27.57
 15 7 1 429.32 19.08
 -15 -7 -1 383.3 19.1
 -15 -7 -1 419.13 19.03
 15 -7 2 19.78 2.68
 -15 -7 -2 22.63 3.17
 15 7 2 23.04 2.89
 -15 -7 -2 26.01 3.16
 -15 -7 -2 29.49 2.72
 -15 7 -2 26.34 6.68
 15 7 2 23.82 3.27
 -15 -7 -2 27.59 2.87
 15 -7 2 35.11 3.55
 -15 7 -2 25.66 3.57
 -15 -7 -3 163.74 8.34
 -15 -7 -3 144.1 8.46
 -15 7 -3 156.29 14.86
 15 7 3 153.12 8.29
 15 -7 3 148.08 8.54
 15 -7 3 130.87 7.81
 -15 -7 -4 47.29 4.36
 15 -7 4 52.39 4.41
 -15 7 -4 44.23 9.08
 15 7 4 55.83 4.62
 15 -7 4 52.47 3.69
 -15 -7 -4 53.79 4.13
 15 7 4 56.91 4.76
 -15 -7 -4 43.11 3.99
 -15 7 -4 56.95 5.01
 15 7 4 51.73 4.07
 15 7 5 131.56 7.57
 -15 7 -5 157.04 9.05
 15 -7 5 156.59 7.87
 15 7 6 5.16 2.97
 15 7 6 2.17 2.03
 -15 7 -6 0.63 2.06
 15 -7 6 1.88 1.16
 15 -7 6 4.3 1.75
 -15 -7 -6 2.01 1.83
 15 -7 6 3.4 1.84
 15 7 6 3.18 1.94
 15 -7 6 -0.58 1.51
 15 7 7 47.42 2.79
 15 -7 7 40.94 2.23
 -15 9 6 48.98 3.27
 -15 -9 6 50.68 2.95
 -15 -9 5 46.96 3.97
 -15 -9 5 46.97 3.52
 -15 -9 5 53.42 3.54
 -15 9 5 37.02 3.85
 -15 9 5 49.89 3.69
 -15 9 4 27.69 2.88
 -15 -9 4 24.21 3.59
 15 -9 -4 22.84 2.94
 -15 9 3 44.55 4.22
 -15 -9 3 46.09 3.76
 -15 -9 3 43.48 3.61
 15 -9 -3 45.27 3.72
 -15 9 3 42.1 3.58
 -15 -9 3 37.3 3.23
 -15 -9 3 47.51 4.51
 15 -9 -3 41.67 3.92
 -15 -9 3 38.91 3.39
 -15 -9 3 37.83 3.84
 -15 -9 2 96.56 6.66
 -15 -9 2 122.71 6.49
 -15 9 2 112.35 6.54
 -15 -9 2 102.55 6.65
 15 9 -2 104.74 5.92
 15 -9 -2 112.56 6.79
 15 -9 -2 105.89 6.9
 15 -9 -2 94.76 12.89
 -15 -9 2 106.27 6.27
 -15 -9 2 113.04 6.58
 -15 9 2 105.03 6.9
 -15 -9 1 229.61 12.45
 15 9 -1 248.57 11.91
 15 -9 -1 228.37 12.62
 15 -9 -1 233.75 20.06
 -15 -9 1 254.28 12.28
 -15 -9 1 249.13 12.35
 -15 -9 1 211.37 11.94
 -15 -9 1 254.18 12.29
 -15 9 1 248.37 12.71
 15 9 0 131.8 6.94
 15 -9 0 127.81 7.65
 -15 9 0 126.04 7.57
 -15 -9 0 117.36 6.95
 -15 -9 0 95.59 7.01
 15 -9 0 117.21 13.55
 -15 -9 0 132.92 7.2
 15 9 0 132.96 7.2
 15 -9 1 122.8 7.23
 15 -9 1 114.97 7.04
 15 9 1 119.4 6.91
 15 9 1 109.72 6.54
 -15 -9 -1 124.25 6.69
 -15 -9 -2 36.97 3.77
 -15 -9 -2 53.69 3.75
 15 -9 2 40.25 3.55
 15 -9 2 42.52 3.88
 15 -9 2 49.5 4.22
 -15 9 -2 44.5 3.99
 15 9 2 48.29 4.01
 15 9 2 50.23 4.25
 -15 9 -3 28.93 3.21
 15 9 3 29.28 3.26
 15 -9 3 27.77 3.25
 15 9 4 35.13 3.55
 15 9 4 30.55 3.07
 15 9 4 27.85 2.59
 -15 9 -4 25.65 2.74
 -15 -9 -4 24.77 2.52
 -15 -9 -4 23.93 2.75
 15 -9 4 27.76 2.44
 15 -9 4 25.28 2.89
 15 -9 5 33.55 2.6
 -15 9 -5 22.8 2.3
 15 9 5 34.27 3.25
 15 9 5 27.83 2.86
 15 -9 5 30.45 2.14
 -15 -9 -5 23.54 2.42
 15 -9 6 27.48 1.7
 15 9 6 24.92 1.85
 -15 11 4 144.11 7.67
 -15 11 4 143.41 8.14
 -15 11 3 33.24 3.2
 -15 -11 3 30.62 2.34
 -15 -11 3 34.21 3.19
 15 -11 -3 25.55 2.96
 -15 -11 3 31.23 2.41
 -15 -11 2 118.32 6.46
 15 -11 -2 104.17 6.33
 -15 11 2 111.22 6.51
 15 -11 -2 101.16 6.52
 -15 -11 2 99.46 5.62
 -15 -11 1 30.76 2.76
 15 -11 -1 37.31 3.58
 -15 -11 1 34.23 3.28
 15 -11 -1 36.28 3.41
 -15 11 1 33.82 3.34
 15 11 -1 28.78 2.66
 -15 -11 1 30.3 2.72
 15 11 0 199.46 9.87
 15 -11 0 193.49 10.41
 -15 -11 0 202.63 9.96
 -15 -11 0 180.93 9.59
 -15 -11 0 197.43 9.99
 15 -11 0 183.26 10.35
 15 11 1 10.46 2.1
 15 -11 1 11.35 2.45
 -15 -11 -1 12.44 1.99
 -15 -11 -1 8.8 2
 15 -11 1 12.13 1.84
 -15 -11 -1 13.45 2.1
 15 11 1 11.59 2.25
 15 -11 1 8.44 2.33
 -15 -11 -2 124.91 6.55
 15 -11 2 115.87 6.23
 15 11 2 129.68 6.72
 15 11 2 123.89 6.66
 15 -11 2 124.71 6.21
 -15 -11 -2 111.79 6.25
 -15 -11 -3 28.74 2.46
 15 -11 3 32 2.38
 15 11 3 33.92 2.51
 -15 -11 -3 28.55 2.5
 15 11 3 32.73 2.92
 15 -11 3 34.7 2.3
 15 -11 4 74.73 3.57
 -15 -11 -4 54.52 3.51
 15 11 4 84.06 4.05
 -15 -11 -4 59.84 3.44
 15 -11 4 72.04 3.49
 15 -13 0 -0.27 0.63
 -16 0 9 1.93 1.6
 -16 0 8 124.28 6.98
 -16 0 8 136.05 7.35
 -16 0 8 120.24 7.85
 -16 0 8 118.31 6.97
 -16 0 7 1.51 2.9
 -16 0 7 -1.73 3.52
 -16 0 7 1.61 2.77
 -16 0 7 3.16 2.35
 -16 0 6 775.19 33.84
 -16 0 6 697.6 32.76
 -16 0 6 764.95 33.7
 -16 0 5 -0.63 3.06
 -16 0 5 1.76 3.07
 -16 0 5 0.47 1.96
 -16 0 5 0.91 1.89
 -16 0 5 -0.59 1.94
 -16 0 5 0.91 1.66
 -16 0 5 0.23 2.38
 -16 0 4 1022.78 45.9
 -16 0 4 955.28 45.43
 -16 0 4 919.5 45.51
 -16 0 4 1088.49 45.88
 -16 0 4 1061.31 46.07
 -16 0 4 933.13 45.35
 -16 0 4 1073.67 45.77
 -16 0 3 -0.74 1.96
 -16 0 3 0.97 1.77
 -16 0 2 161.87 9.46
 -16 0 2 185.01 9.78
 -16 0 1 -0.81 2.1
 -16 0 0 6188.11 276.34
 -16 0 -1 0.9 3.17
 -16 0 -1 -0.84 2.07
 16 0 1 0.75 1.22
 16 0 2 2404.45 100.58
 -16 0 -2 2372.08 104.93
 16 0 2 2117.69 100.26
 16 0 3 0.16 1.28
 -16 0 -3 0.49 4.02
 16 0 3 -1.36 1.72
 16 0 4 815.91 37.1
 -16 0 -4 735.3 42.33
 16 0 4 774.18 36.64
 -16 0 -4 835.69 37.18
 16 0 5 -0.85 2
 -16 0 -5 0.42 2.13
 -16 0 -5 -3.34 4.7
 16 0 5 -0.82 3.09
 16 0 6 187.26 10.62
 16 0 6 210.42 10.87
 16 0 6 201.63 10.97
 16 0 6 216.4 11.16
 16 0 7 1.98 1.65
 16 0 7 1.34 3
 16 0 7 -0.45 2.09
 16 0 8 45.2 2.95
 16 0 8 50.15 3.29
 -16 2 9 0.15 1.31
 -16 2 8 3.03 2
 -16 2 8 5.25 2.2
 -16 -2 8 1.93 1.98
 -16 2 8 5.36 1.73
 -16 -2 8 0.62 1.94
 -16 2 8 8.97 2.96
 -16 -2 8 2.87 2.9
 -16 -2 8 1.6 3
 -16 -2 8 5.78 2.59
 -16 -2 7 29.88 3.42
 -16 2 7 26.98 3.32
 -16 -2 6 5.46 2.48
 -16 2 6 5.74 3.16
 -16 -2 6 4.74 2.3
 -16 -2 6 6.3 4.31
 -16 -2 6 2.51 2.98
 -16 2 6 2.53 2.31
 -16 -2 6 4.01 2.94
 -16 -2 6 0.16 3.36
 -16 -2 5 6.01 2.37
 -16 2 5 6.97 2.19
 -16 -2 5 11.2 3.16
 -16 -2 5 8.93 4.22
 -16 2 5 8.09 2.92
 -16 -2 5 7.69 2.61
 -16 -2 5 4.32 2.69
 -16 -2 5 7.86 2.95
 -16 -2 5 10.83 3.43
 -16 2 5 11.24 2.79
 -16 2 5 6.02 2.04
 -16 2 5 4.01 1.92
 -16 2 5 9 2.72
 16 -2 -4 14.9 5.68
 -16 -2 4 15.8 2.7
 -16 2 4 15.43 2.25
 -16 2 4 11.82 2.69
 -16 -2 4 12.54 2.82
 -16 2 4 21.31 2.99
 -16 -2 4 13.54 3.96
 -16 -2 4 16.92 3.01
 -16 -2 4 16.25 3.2
 -16 2 4 13 2.72
 -16 -2 4 14.74 2.21
 -16 -2 4 17.57 2.73
 -16 2 4 13.48 2.58
 -16 2 4 13.9 2.22
 -16 -2 4 15.08 2.15
 -16 -2 4 13.92 2.91
 -16 -2 3 -0.65 1.47
 -16 -2 3 1.38 2.08
 -16 2 3 1.48 2.56
 -16 -2 3 1.7 2.01
 -16 2 3 0.77 3.9
 -16 2 3 1.24 1.38
 -16 2 2 276.1 20.22
 -16 -2 2 245.01 12.09
 -16 2 2 255.72 13.02
 -16 2 2 267.16 12.06
 -16 2 2 293.06 12.76
 -16 2 1 198.59 11.58
 -16 2 1 237.56 11.79
 -16 -2 1 207.76 13.5
 -16 2 0 116.11 7.13
 16 2 0 141.47 6.77
 -16 -2 0 129.99 9.64
 -16 2 0 104.38 8.97
 -16 -2 0 131.66 6.93
 -16 2 -1 69.87 5.04
 16 2 1 69.55 4.32
 16 -2 1 73.33 4.09
 -16 2 -1 66.73 7.48
 16 -2 2 216.29 11.01
 16 2 2 236.28 11.07
 -16 -2 -2 232.86 15.15
 -16 2 -2 213.37 15.74
 16 -2 3 0.96 1.46
 -16 2 -3 1.81 5.13
 -16 -2 -3 -0.51 3.71
 16 -2 3 1.9 2.89
 16 2 3 1.16 1.52
 -16 -2 -3 2.51 1.97
 16 -2 4 45.5 3.81
 -16 -2 -4 51.4 4.14
 16 -2 4 61.07 4.71
 16 2 4 49.83 3.65
 16 -2 4 53.74 3.83
 -16 2 -4 52.7 9
 16 2 4 53.03 4.74
 -16 -2 -4 41.23 7.28
 16 -2 5 4.26 2
 16 -2 5 2.26 1.93
 16 2 5 4.04 3.59
 -16 -2 -5 3.37 2.16
 16 2 5 3.23 1.79
 -16 2 -5 8.57 5.67
 -16 -2 -5 5.59 4.86
 16 2 5 6.03 2.28
 16 2 6 4.62 3.04
 16 -2 6 5.03 2.94
 16 2 6 6.67 2.5
 16 2 6 10.54 3.83
 16 2 6 7.52 2.46
 16 -2 6 4.83 1.94
 16 2 7 5.65 2.04
 16 -2 7 5.39 1.65
 16 2 7 2.24 2.73
 16 -2 7 5.14 2.78
 16 -2 7 4.79 2.47
 16 -2 7 5.81 2.35
 16 2 7 3.22 2.97
 16 2 7 6.52 2.99
 16 2 8 4.81 1.79
 16 2 8 3.23 1.65
 16 -2 8 2.59 1.54
 16 2 8 2.32 1.08
 16 -2 8 2.36 1.22
 -16 -4 8 41.86 3.18
 -16 -4 8 55.03 3.62
 -16 4 8 48.47 3.92
 -16 -4 8 45.55 3.12
 -16 -4 8 46.01 4.27
 -16 4 8 49.18 3.94
 -16 4 8 35.21 3.37
 -16 -4 8 53.06 3.43
 -16 -4 7 86.02 5.94
 -16 4 7 70.58 5.78
 -16 -4 7 90.2 5.55
 -16 4 7 63.11 4.94
 -16 -4 7 83.13 6.67
 -16 -4 7 87.98 5.52
 -16 -4 7 78.54 6.05
 -16 4 7 93.06 5.9
 -16 -4 6 164.26 10.54
 -16 -4 6 178.97 9.36
 -16 4 6 180.18 9.68
 -16 4 6 159.89 9.27
 -16 -4 6 170.28 9.54
 -16 -4 6 196.63 9.68
 -16 -4 6 161.13 10.49
 -16 4 6 162.34 9.27
 -16 -4 6 167.18 9.32
 -16 -4 5 65.78 6.66
 -16 -4 5 65.41 5.64
 -16 -4 5 78.32 6.79
 -16 -4 5 73.66 5.26
 -16 4 5 56.3 5.18
 -16 -4 5 62.04 5.4
 -16 4 5 72.2 5.04
 -16 4 5 77.58 5.59
 -16 -4 5 67.68 5.46
 -16 -4 5 60.47 5.16
 -16 4 4 557.52 24.99
 -16 4 4 532.19 25.67
 -16 -4 4 515.15 26.1
 -16 -4 4 543.21 25.01
 -16 -4 4 502.24 25.93
 -16 -4 4 530.26 25.1
 -16 4 4 476.99 25.37
 -16 -4 4 494.29 24.98
 -16 4 4 503.08 24.71
 -16 -4 4 563.65 25.45
 16 -4 -4 544.83 34.02
 -16 4 3 486.02 27.89
 -16 -4 3 600.81 27.18
 -16 -4 3 596.71 27.99
 -16 -4 3 597.6 27.32
 -16 -4 3 490.6 27.78
 -16 -4 3 542.22 27.25
 -16 -4 3 637.32 27.54
 -16 4 3 564.74 27.49
 -16 -4 3 586.31 26.98
 -16 4 3 610.64 27.21
 -16 4 3 583.94 26.98
 -16 -4 2 1286.08 55.48
 -16 4 2 1245.63 55.2
 -16 4 2 1203.45 56.03
 -16 -4 2 1230.61 55.7
 -16 -4 2 1087.65 55.46
 -16 4 2 1216.81 55.6
 -16 4 1 685.96 28.35
 -16 4 1 629.7 28.85
 -16 4 1 653.64 37.71
 16 4 -1 572.19 27.85
 -16 -4 1 584.28 28.7
 -16 4 0 1267.69 60.96
 -16 -4 0 1334.82 65.85
 16 4 0 1346.52 60.44
 -16 -4 -1 766.81 35.24
 -16 4 -1 830.32 39.96
 -16 -4 -1 855.65 41.38
 16 4 1 729.32 35.1
 -16 4 -1 790.73 35.9
 -16 -4 -2 248.89 12.67
 -16 -4 -2 251.93 12.72
 16 -4 2 277.8 12.94
 16 4 2 220.9 12.67
 16 -4 2 239.42 12.46
 -16 4 -2 243.44 17.79
 -16 -4 -2 296.05 18.84
 -16 -4 -2 287.88 12.75
 16 -4 3 264.89 12.81
 -16 -4 -3 292.86 19.61
 16 4 3 262.64 12.92
 -16 4 -3 207.25 18.32
 16 -4 3 210.78 12.12
 16 -4 3 307.9 13.25
 -16 -4 -3 281.94 13.09
 16 4 3 268.82 12.95
 16 4 4 250.56 12.05
 16 -4 4 242.33 12.11
 -16 -4 -4 243.67 18.47
 16 4 4 261.52 12.64
 -16 4 -4 229.48 19.27
 -16 -4 -4 258.43 12.45
 16 -4 4 208.59 11.42
 16 4 5 310.48 15.01
 -16 -4 -5 300.07 14.39
 16 -4 5 307.75 14.37
 -16 4 -5 272.58 21.35
 16 4 5 341.86 14.99
 -16 -4 -5 271.64 20.72
 16 -4 5 228.05 13.38
 16 4 5 304.03 14.2
 16 -4 6 174.25 9.64
 16 -4 6 200.5 10.38
 16 -4 7 0.65 1.82
 16 -4 7 3.47 1.93
 16 -4 7 4.1 1.99
 16 4 7 1.62 1.69
 16 -4 7 1.73 1.41
 16 -4 7 1.44 1.12
 16 4 7 4.7 2.98
 -16 -4 -7 0.74 1.71
 16 4 7 2.35 2.09
 16 -4 7 1.84 1.79
 16 4 8 7.99 1.37
 16 -4 8 6.49 1.18
 16 -4 8 7.3 1.23
 -16 6 8 -0.53 1.23
 -16 -6 8 -0.28 0.88
 -16 6 7 4.87 1.82
 -16 -6 7 7.41 1.83
 -16 6 7 4.8 2.18
 -16 -6 7 4.45 1.4
 -16 -6 7 6.11 1.67
 -16 -6 6 2.13 1.63
 -16 6 6 7.29 2.09
 -16 6 6 6.3 2.12
 -16 6 5 36.19 3.55
 -16 -6 5 25.76 4.42
 16 -6 -5 32.87 8.5
 -16 -6 5 31.82 3.28
 -16 6 5 37.99 3.74
 -16 -6 5 36.78 3.61
 -16 6 5 22.51 3.91
 -16 -6 4 37.22 4.13
 -16 6 4 43.93 4.15
 -16 -6 4 33.95 3.05
 -16 6 4 36.77 3.56
 -16 6 4 44.72 4.46
 -16 -6 4 38.59 3.58
 -16 -6 4 32.38 3.55
 -16 -6 4 35.87 4.81
 -16 -6 4 39.68 3.91
 -16 -6 4 37.79 4.05
 -16 -6 3 3.27 1.69
 -16 6 3 7.63 2.27
 -16 -6 3 7.22 2.58
 16 -6 -3 4.25 5.52
 -16 -6 3 6.68 2.08
 -16 -6 3 6.54 2.07
 -16 6 3 5.69 1.68
 -16 6 3 7.09 2.69
 -16 -6 3 7.89 2.46
 -16 -6 2 11.02 2.94
 -16 6 2 16.36 2.44
 16 -6 -2 17.17 7.05
 -16 -6 2 14.14 2.22
 -16 6 2 13.09 3.05
 -16 -6 2 13.95 2.59
 -16 -6 2 13.07 2.38
 -16 6 2 13.63 2.87
 -16 -6 2 13.95 2.17
 -16 -6 1 23.89 2.64
 -16 -6 1 17.88 3.23
 16 6 -1 27.7 2.38
 16 -6 -1 24.19 7.61
 -16 -6 1 37.12 3.26
 -16 -6 1 25.29 2.72
 -16 6 1 26.08 2.8
 -16 6 1 30.05 3.33
 -16 6 1 36.43 7.23
 -16 -6 1 28.35 2.75
 -16 -6 1 25.52 3.12
 -16 6 1 34.3 3.47
 16 -6 -1 29 3.31
 -16 6 0 9.09 2.47
 16 -6 0 12.6 2.79
 -16 -6 0 13.24 2.73
 -16 6 0 1.55 4.29
 -16 -6 0 9.55 1.99
 -16 -6 0 8.01 1.9
 -16 -6 0 11.78 2.48
 16 6 0 9.02 1.69
 -16 6 0 7.65 2.31
 -16 -6 0 10.9 1.75
 16 -6 1 23.46 3.22
 -16 -6 -1 22.4 3.16
 -16 -6 -1 17.05 2.4
 -16 6 -1 23.45 3.04
 -16 -6 -1 14.76 2.46
 -16 -6 -1 16.15 2.87
 16 6 1 18.55 2.48
 -16 -6 -1 19.65 2.26
 16 -6 2 56.06 4.29
 -16 -6 -2 44.64 3.38
 -16 -6 -2 37.19 3.71
 16 6 2 39.13 3.64
 -16 6 -2 48.84 4.57
 16 6 2 40.1 3.92
 -16 6 -2 51.28 8.02
 -16 -6 -2 49.94 8.26
 -16 -6 -2 44.5 3.49
 -16 -6 -2 44.22 3.66
 16 -6 2 28.26 3
 -16 -6 -3 10.82 2.7
 -16 6 -3 14.44 3.45
 16 -6 3 10.36 3.33
 -16 6 -3 7.87 6.53
 -16 -6 -3 8.76 5.35
 16 -6 3 7.5 1.95
 16 6 3 10.92 3.3
 -16 -6 -3 8.48 2.49
 -16 -6 -3 9.23 2.26
 16 6 3 11.51 2.76
 16 -6 4 4.84 2.49
 16 6 4 9.07 3
 -16 6 -4 11 6.96
 -16 -6 -4 7.1 5.86
 16 -6 4 4.45 1.72
 -16 -6 -4 8.22 2.8
 -16 -6 -4 7.35 2.33
 16 6 4 8.35 3.47
 -16 -6 -5 38.89 3.38
 -16 -6 -5 35.47 3.7
 16 6 5 49.67 4.67
 16 -6 5 31 2.7
 16 6 5 31.75 2.89
 16 -6 5 40.31 3.54
 16 6 5 41.06 4.22
 -16 -6 -5 26.97 3.12
 16 -6 6 -0.5 1.18
 -16 6 -6 0.17 2.45
 16 -6 6 2.52 1.71
 16 -6 6 2.24 2.04
 16 -6 6 1.62 1.86
 -16 -6 -6 -0.76 1.96
 16 6 6 1.28 1.91
 16 6 6 3 3.27
 16 6 7 -0.35 1.19
 16 -6 7 0.77 0.95
 -16 6 -7 0.57 1.62
 -16 -6 -7 -2.82 1.26
 16 6 7 1.34 1.41
 16 -6 7 0.97 1.35
 16 6 7 3.16 2.16
 -16 8 7 67.33 3.36
 -16 8 7 49.78 3.59
 -16 8 6 21.94 2.33
 -16 8 6 25.53 2.78
 -16 -8 6 26.07 2.49
 -16 -8 6 28.54 2.44
 -16 -8 6 27.71 2.34
 -16 -8 5 234.18 10.53
 -16 8 5 169.43 11.16
 -16 -8 5 171.02 10.36
 -16 -8 5 210.18 11.09
 -16 -8 5 226.23 10.81
 -16 -8 5 204.4 10.75
 -16 8 5 239.96 11.03
 -16 -8 4 10.94 3.15
 -16 -8 4 10.24 2.28
 -16 8 4 8.91 2.29
 -16 -8 4 6.63 1.81
 16 -8 -4 8.97 2.35
 -16 8 4 12.71 3.13
 -16 -8 4 9.43 2.11
 -16 -8 4 9.44 2.07
 -16 -8 4 9.13 2.85
 16 -8 -3 400.42 19.38
 -16 -8 3 373.86 18.63
 -16 -8 3 347.43 19.15
 -16 -8 3 429.63 19.09
 -16 8 3 414.59 19.87
 -16 -8 3 406.23 18.69
 -16 -8 3 424.58 19.4
 -16 -8 3 358.21 19.44
 -16 8 3 400.82 19.13
 16 -8 -3 405.58 29.36
 -16 -8 2 13.21 2.51
 -16 -8 2 9.83 2.49
 -16 -8 2 12.05 2.26
 -16 8 2 12.22 2.94
 -16 -8 2 11.87 2.39
 -16 8 2 13.97 2.53
 16 -8 -2 5.31 6.3
 -16 -8 1 764.33 37.74
 -16 -8 1 935.51 38.39
 -16 -8 1 900.86 38.84
 -16 -8 1 626.26 38.14
 -16 8 1 770.95 38.68
 -16 8 1 909.45 38.85
 16 -8 -1 834.45 38.78
 16 8 -1 900.05 37.93
 -16 -8 1 797.35 38.16
 -16 -8 1 894.16 38.32
 16 -8 -1 817.73 48.61
 -16 8 0 35.66 3.84
 -16 -8 0 47.37 3.63
 16 8 0 42.43 3.37
 -16 -8 0 39.53 3.46
 -16 8 0 39.57 3.94
 16 -8 0 45.3 8.71
 16 -8 1 534.95 25.02
 -16 -8 -1 532.85 25.3
 -16 8 -2 5.61 5.21
 16 -8 2 3.73 1.93
 -16 -8 -2 6.03 2.36
 -16 -8 -2 5.45 1.83
 16 -8 3 493.38 24.24
 16 8 3 580.62 24.65
 16 8 3 522.49 24.16
 -16 8 -3 528.97 24.41
 16 -8 3 474.26 23.42
 -16 -8 -3 427.13 23.62
 16 8 3 534.25 23.65
 -16 -8 -3 501.1 23.84
 16 -8 4 89.62 5.49
 16 8 4 92.4 5.48
 -16 8 -4 85.56 5.92
 16 8 5 87.23 5.04
 -16 8 -5 88.39 5.69
 16 -8 5 94.92 5.4
 -16 -8 -5 83.43 5.37
 16 8 5 104.97 6.24
 16 8 5 102.83 5.87
 16 -8 5 114.6 5.6
 16 -8 5 81.45 4.9
 16 -8 6 0.21 1.13
 16 8 6 -0.46 1.18
 16 -8 6 1.28 1.15
 -16 -8 -6 0.15 1.2
 16 8 6 -1.04 1.92
 16 -8 6 0.45 0.92
 -16 10 5 3.78 1.46
 -16 -10 5 2.34 1.09
 -16 10 5 1.05 1.37
 -16 -10 5 0.12 1.56
 16 -10 -4 12.96 2.36
 -16 10 4 18.25 2.75
 -16 10 4 18.97 2.3
 -16 -10 4 18.24 2.02
 -16 -10 4 14.28 2.76
 -16 -10 3 0.8 1.48
 -16 10 3 0.41 1.83
 16 -10 -3 1.01 2.02
 -16 10 3 2.13 2.23
 -16 -10 3 2.32 1.62
 -16 -10 3 0.88 2.57
 -16 -10 3 0.9 1.92
 -16 -10 2 16.76 2.23
 16 -10 -2 19.05 2.86
 -16 -10 2 19.76 2.34
 -16 10 2 16.68 2.92
 16 -10 -2 18.27 2.73
 -16 -10 2 15.05 2.22
 -16 -10 2 13.92 2.44
 -16 -10 1 4.1 1.86
 16 -10 -1 1.89 2.19
 16 10 -1 5.82 1.66
 -16 -10 1 3.45 1.49
 16 -10 -1 2.22 2.06
 16 -10 0 4.11 2.33
 16 -10 0 6.77 2.37
 16 10 0 6.67 1.86
 16 -10 1 0.62 2.21
 16 10 1 2.19 1.99
 16 10 1 0.24 1.9
 16 -10 1 -1.97 2.23
 16 10 2 21.12 2.83
 16 10 2 18.18 2.72
 16 -10 2 18.7 2.28
 16 -10 2 16.09 2.89
 -16 -10 -2 23.52 2.46
 16 10 3 0.61 2.1
 16 -10 3 -1.68 1.41
 16 -10 3 -0.16 1.65
 16 10 3 0.86 1.64
 -16 -10 -3 -1.41 1.52
 16 10 4 1.97 2.06
 16 -10 4 0.33 1.08
 16 -10 4 -0.82 1.39
 16 10 4 -0.12 1.07
 -16 -10 -4 1.64 1.15
 16 10 5 0.2 1.06
 16 -10 5 0.44 0.72
 16 -10 5 0.46 0.81
 -16 12 3 111.47 6.35
 -16 -12 3 145.21 6.46
 -16 12 2 63.77 3.98
 -16 -12 2 62.14 3.55
 -16 12 1 54.5 3.57
 16 -12 -1 49.37 3.37
 -16 -12 0 13.9 1.68
 -16 -12 0 18.56 1.69
 16 -12 0 15.57 1.6
 -16 -12 0 15.33 1.83
 16 -12 0 15 2.05
 -16 -12 -1 139.02 6.51
 -16 -12 -1 120.06 6.16
 16 -12 1 121.16 6.19
 -16 -12 -2 35.61 2.35
 16 -12 2 39.5 2.32
 -17 1 9 1.85 1.36
 -17 -1 9 0.48 1.2
 -17 1 8 35.98 4.24
 -17 1 8 29.4 2.9
 -17 -1 8 37.94 3.98
 -17 1 8 36.56 3.5
 -17 -1 8 34.04 4.25
 -17 -1 8 32.32 3.16
 -17 1 8 35.24 3.3
 -17 1 8 33.42 2.93
 -17 -1 7 6.22 2.39
 -17 1 7 0.81 2.1
 -17 1 6 168.17 9.95
 -17 -1 6 184.19 10.33
 -17 -1 6 184.57 11.36
 -17 1 6 193.82 10.9
 -17 -1 6 209.4 10.85
 -17 1 6 191.63 10.78
 -17 -1 6 188.52 10.58
 -17 1 6 174.44 10.17
 -17 -1 6 183.7 10.4
 -17 -1 6 182.07 10.73
 -17 1 5 198.49 10.16
 -17 -1 5 198.61 10.09
 -17 1 5 192.41 10.25
 -17 -1 5 183.34 10.38
 -17 -1 5 191.42 11.05
 -17 1 5 199.3 10.65
 -17 -1 5 195.52 10.57
 -17 1 5 182.61 10.03
 -17 -1 5 185.4 10.36
 -17 1 5 184.48 10.49
 -17 -1 5 166.33 10.05
 -17 -1 5 187.57 11.01
 -17 1 5 169.17 9.81
 -17 -1 5 176.88 10.19
 -17 1 5 168.86 10
 -17 1 4 136.14 8.37
 -17 -1 4 137.66 8.08
 -17 -1 4 146.73 8.41
 -17 -1 4 152.51 8.18
 -17 1 4 162.04 8.31
 -17 1 4 146.33 8.11
 -17 1 4 155.7 8.52
 -17 -1 4 142.36 8.91
 -17 -1 4 156.66 8.4
 -17 -1 4 145.8 8.34
 -17 1 4 137.32 7.96
 -17 -1 4 140.25 7.68
 -17 1 4 126.5 7.94
 -17 -1 4 141.46 8.21
 -17 -1 4 160.42 8.24
 -17 -1 4 157.19 9.16
 -17 1 4 113.92 7.94
 -17 -1 3 105.19 5.78
 -17 -1 3 73.65 5.31
 -17 1 3 83.85 5.4
 -17 -1 3 89.81 5.94
 -17 1 3 100.5 5.96
 -17 1 3 109.46 11.84
 -17 -1 2 429.56 21.14
 -17 1 2 396.94 21.34
 -17 -1 2 457.06 21.5
 -17 1 2 422.11 29.42
 -17 -1 1 405 18.07
 -17 -1 1 375.36 18.02
 -17 1 1 365.04 18.23
 -17 -1 0 1872.93 79.97
 17 1 0 1778.3 79.71
 -17 1 0 1757.54 80.26
 -17 -1 0 1692.89 82.3
 -17 1 0 1726.53 82.02
 17 1 1 196.58 9.4
 -17 1 -1 192.39 10.19
 17 -1 1 190.51 9.43
 -17 -1 -1 194.02 9.68
 17 -1 1 190.75 9.36
 -17 1 -1 213.05 13.19
 17 1 2 277.07 13.51
 17 -1 2 288.3 13.65
 -17 -1 -2 280.52 17.46
 -17 1 -2 308.6 18.37
 -17 -1 -3 569.45 32.01
 -17 1 -3 632.86 33.13
 -17 -1 -3 571.69 27.4
 17 1 3 539.76 26.94
 17 -1 3 567.47 27.21
 -17 -1 -4 287.28 20.11
 -17 1 -4 308.75 21.08
 17 1 4 319.55 15.45
 -17 1 -4 312.52 15.2
 -17 -1 -4 314.14 15.5
 17 1 4 284.24 14.85
 17 -1 4 327.37 15.39
 17 -1 4 299.61 15.15
 17 1 5 81.82 5.5
 17 1 5 82.16 5.7
 17 -1 5 74.86 5.3
 -17 -1 -5 82.85 9.97
 17 1 5 82.27 6.09
 -17 1 -5 61.58 9.16
 -17 1 -5 83.92 5.48
 -17 -1 -5 75.43 5.51
 17 -1 6 30.83 3.28
 17 1 6 32 3.57
 17 1 6 28.96 4.28
 17 1 6 40.43 3.75
 17 -1 6 40.72 4.11
 17 1 6 38.61 4.41
 17 -1 7 4.17 1.92
 17 1 7 7.68 1.89
 17 -1 7 5.63 1.68
 17 1 7 6.52 2.62
 17 -1 7 6.98 2.82
 17 -1 7 7.1 2.23
 17 1 7 9.17 2.43
 17 1 8 -0.95 1.51
 17 -1 8 1.42 1.53
 17 1 8 -0.31 1.54
 -17 -3 8 0.3 1.54
 -17 -3 8 0.47 2.88
 -17 3 8 2.68 2.61
 -17 -3 8 1.75 2.17
 -17 3 8 3.2 1.92
 -17 -3 8 5.3 1.78
 -17 3 8 3.65 2.01
 -17 -3 7 91.16 6.01
 -17 3 7 81.62 5.46
 -17 -3 7 95.01 6.98
 -17 3 7 107.38 6.48
 -17 3 7 74.66 5.09
 -17 3 7 84.28 6.16
 -17 -3 6 54.01 5.49
 -17 -3 6 50.37 4.35
 -17 -3 6 42.47 5.84
 -17 -3 6 53.6 4.85
 -17 3 6 54.33 4.68
 -17 -3 6 49.53 4.43
 -17 3 6 37.7 3.83
 -17 3 6 48.57 4.66
 -17 -3 6 54.71 4.59
 -17 3 6 35.68 4.07
 -17 3 5 59.99 4.95
 -17 3 5 52.39 4.75
 -17 -3 5 53.33 4.84
 -17 -3 5 58.51 5.59
 -17 -3 5 56.11 4.81
 -17 -3 5 42.15 6.18
 -17 -3 5 45.7 4.3
 -17 3 5 62.58 4.51
 -17 3 5 47.26 4.34
 -17 3 5 48.49 4.15
 -17 -3 5 52.85 4.68
 -17 3 5 55.71 4.55
 -17 -3 5 61.34 5.12
 -17 3 4 4.9 2.82
 -17 -3 4 5.2 2.79
 17 -3 -4 3.68 5.53
 -17 3 4 4.21 1.77
 -17 -3 4 3.61 2.37
 -17 -3 4 5.78 3.75
 -17 -3 4 3.39 2.44
 -17 -3 4 3.83 4.06
 -17 3 4 5.96 2.78
 -17 3 4 5.56 2.2
 -17 -3 4 4 1.6
 -17 3 4 3.83 2.16
 -17 -3 4 2.07 3.04
 -17 -3 4 3.09 2.17
 -17 -3 3 601.75 30.35
 -17 -3 3 739.78 31.42
 -17 -3 3 696.52 30.05
 -17 -3 3 615.02 30.84
 -17 3 3 709.69 30.19
 -17 -3 3 633.88 30.27
 -17 3 3 427.74 30.28
 -17 -3 3 627.8 30.09
 -17 3 3 558.71 30.45
 -17 -3 3 700.33 30.06
 -17 -3 3 657.93 30.46
 -17 3 3 765.14 30.64
 -17 3 3 804.48 41.51
 -17 3 2 174.6 9.45
 -17 3 2 203.99 9.08
 -17 3 2 188.8 16.86
 -17 3 1 794.94 36.68
 -17 3 1 871.61 36.92
 17 3 -1 717.81 36.05
 -17 -3 1 962.26 36.98
 -17 3 0 58.72 4.27
 17 3 0 50.61 3.65
 -17 3 0 56.09 3.78
 -17 3 0 50.48 5.88
 -17 -3 0 65.55 4.12
 17 3 1 1214.78 55.16
 -17 3 -1 1183.14 55.71
 -17 -3 -1 1253.95 55.14
 -17 -3 -1 1256.43 59.89
 17 -3 1 1210.54 54.87
 17 -3 2 2.09 1.39
 17 3 2 3.22 1.84
 17 -3 2 3.09 3.13
 -17 -3 -2 0.88 1.81
 -17 -3 -2 1.1 1.62
 -17 3 -2 3.91 4.88
 -17 -3 -2 4.12 3.94
 -17 -3 -3 352.54 18.7
 17 3 3 372.16 18.39
 17 -3 3 371.39 18.4
 -17 -3 -3 414.27 18.57
 -17 -3 -3 356.42 23.65
 -17 3 -3 360.46 24.74
 -17 -3 -4 45.31 4.01
 -17 3 -4 38.76 8.52
 17 3 4 42.74 4.86
 -17 -3 -4 31.82 6.77
 17 -3 4 55.08 4.78
 17 -3 4 35.11 3.44
 17 -3 4 41.71 3.54
 17 3 4 39.86 3.31
 17 -3 5 102.97 6.43
 -17 -3 -5 112.08 6.9
 -17 -3 -5 101.26 11.47
 -17 3 -5 113.6 12.65
 17 3 5 122.11 7.8
 17 3 5 119.33 7
 17 3 6 43.98 4.12
 17 -3 6 40.58 3.99
 17 -3 6 36.01 3.31
 17 3 6 40.9 3.96
 17 3 6 41.57 5.08
 17 -3 7 24.57 2.77
 17 3 7 27.49 2.79
 17 -3 7 22.48 2.74
 17 -3 7 31.89 2.86
 17 -3 7 20.76 2.35
 17 3 7 24.26 3.27
 17 3 7 22.61 2.51
 17 3 7 28.26 3.09
 17 -3 7 28.07 2.86
 17 -3 8 -0.13 0.98
 17 -3 8 1.08 1.32
 17 3 8 1.64 0.98
 17 3 8 2.44 1.31
 -17 -5 8 44.19 2.76
 -17 -5 8 51.72 2.96
 -17 5 8 45.09 3.35
 -17 5 7 4.05 1.75
 -17 -5 7 4.19 1.88
 -17 5 7 2.47 2.34
 -17 -5 7 1.18 1.65
 -17 -5 7 1.89 1.58
 -17 -5 6 108.46 8.88
 -17 -5 6 122.75 7.75
 -17 5 6 153.62 8.41
 -17 -5 6 130.65 8.37
 -17 -5 6 140.13 7.81
 -17 -5 5 0.65 2.27
 -17 -5 5 0.48 2.34
 -17 -5 5 4.47 4.45
 -17 -5 5 -1.77 3.31
 -17 5 5 0.43 2.28
 -17 -5 5 0.76 3.25
 17 -5 -5 9.97 6.34
 -17 5 5 1.1 2.55
 -17 5 4 71.32 4.93
 -17 5 4 64.13 5.62
 -17 -5 4 55.21 4.27
 -17 -5 4 66.05 5.76
 -17 -5 4 68.38 4.83
 -17 -5 4 73.18 5.29
 -17 -5 4 53.18 6.5
 -17 -5 4 63.65 5.5
 -17 5 4 70.97 4.94
 17 -5 -4 78.57 11.7
 -17 5 4 62.18 5.53
 -17 -5 4 57.53 5.61
 -17 5 3 87.02 5.38
 17 -5 -3 71.62 11.66
 -17 5 3 72.34 5.7
 -17 -5 3 82.48 5.48
 -17 -5 3 78.38 4.97
 -17 -5 3 72.15 4.86
 -17 -5 3 71.12 5.6
 -17 5 3 90.98 5.39
 -17 5 2 557.01 25.89
 -17 -5 2 620.31 25.22
 -17 5 2 605.57 25.66
 -17 5 2 631.62 36.17
 -17 5 2 544.52 26.21
 -17 -5 2 567.46 25.69
 -17 5 2 596.58 25.55
 -17 -5 1 16.63 2.88
 17 5 -1 18.03 1.92
 -17 -5 1 15.87 2.44
 -17 -5 1 15 2.06
 -17 5 1 12.88 5.97
 -17 5 1 14.63 2.69
 -17 -5 1 14.62 2.13
 -17 5 1 16.88 2.43
 -17 5 1 14.5 2.79
 -17 5 0 873.35 55.23
 -17 5 0 1020.95 47.43
 -17 5 0 949.04 47.29
 17 5 0 1018.3 46.75
 -17 -5 0 1064.09 47.37
 17 -5 0 1044.28 47.13
 -17 -5 0 1015.03 46.8
 -17 -5 0 980.16 47.26
 -17 5 -1 0.85 4.6
 -17 5 -1 -1.52 3.95
 -17 -5 -1 -0.61 3.76
 17 -5 1 -1.24 3.02
 -17 5 -1 1.32 2.28
 17 5 1 0.52 1.79
 -17 -5 -1 1.13 2.2
 -17 -5 -1 0.11 2.13
 -17 -5 -1 -0.71 1.59
 -17 -5 -1 0.86 1.62
 -17 -5 -2 174.95 9.4
 -17 -5 -2 164.55 9.22
 -17 -5 -2 205.14 9.49
 17 -5 2 140.83 8.72
 -17 5 -2 218.07 15.84
 -17 -5 -2 191.18 15.41
 -17 -5 -2 191.39 9.56
 -17 5 -2 188.89 10.49
 17 5 2 167.14 9.51
 17 -5 2 230.95 10.07
 -17 -5 -3 141.84 8.31
 17 -5 3 192.17 9.08
 -17 -5 -3 144.62 8.39
 17 5 3 162.53 8.53
 -17 5 -3 110.22 13.49
 -17 -5 -3 162.32 14.39
 17 5 3 153.55 8.68
 -17 -5 -3 152.84 8.42
 17 -5 3 163.66 8.42
 17 -5 3 127.27 7.6
 17 -5 4 283.46 14.74
 -17 5 -4 321.34 23.22
 -17 -5 -4 299.08 22.08
 17 5 4 367.8 16.13
 -17 -5 -4 293.47 15.59
 -17 -5 -4 344.42 15.81
 17 -5 5 8.01 2
 17 5 5 8.49 3.98
 17 5 5 6.13 2.87
 17 5 5 4.41 1.64
 -17 -5 -5 4.04 2.36
 -17 -5 -5 4.39 2.08
 -17 -5 -5 4.47 2.23
 17 -5 5 7.69 2.25
 17 -5 5 5.37 1.54
 17 -5 6 32.79 3.18
 17 5 6 31.39 4.2
 17 -5 6 20.33 2
 -17 -5 -6 24.17 2.54
 -17 -5 -6 17.63 2.44
 17 -5 6 25.77 2.47
 -17 -5 -6 20.07 2.67
 17 -5 6 26.63 2.89
 17 -5 6 22.99 2.66
 17 5 7 0.47 1.34
 -17 5 -7 1.76 2.01
 17 -5 7 1.93 1.49
 17 -5 7 1.39 1.48
 17 -5 7 1.7 0.93
 17 5 7 1.62 2.25
 17 5 7 1.26 1.87
 17 -5 7 1.59 1.39
 -17 7 7 30.4 3.18
 -17 -7 7 36.67 2.48
 -17 -7 7 30.99 2.24
 -17 7 7 36.67 2.55
 -17 7 7 20.84 2.56
 -17 -7 7 45.43 2.53
 -17 -7 6 6.29 1.8
 -17 7 6 3.67 1.63
 -17 -7 6 7.24 1.81
 -17 -7 6 7.43 1.77
 -17 7 6 6.95 2.27
 -17 7 5 174.08 8.88
 -17 -7 5 135.12 8.21
 -17 7 4 122.97 7.5
 -17 -7 4 123.22 6.62
 -17 7 4 124.78 7.82
 -17 -7 4 116.8 6.85
 -17 -7 4 102.34 7.33
 -17 7 4 124.91 7.01
 -17 -7 4 121.55 7.68
 -17 -7 4 121.1 6.58
 17 -7 -4 135.14 15.47
 -17 7 3 467.15 21.71
 -17 -7 3 416.05 20.85
 -17 -7 3 493.26 20.94
 -17 -7 3 418.88 20.36
 -17 7 3 466.16 21.02
 -17 -7 3 386.7 20.16
 17 -7 -3 451.36 32.15
 -17 -7 2 32.67 3.15
 -17 7 2 31.9 3.86
 -17 7 2 29.52 3.9
 -17 -7 2 32.46 3.15
 -17 -7 2 30.66 3.24
 -17 7 2 33.04 3.33
 -17 -7 2 24.58 3.55
 -17 -7 2 27.12 2.94
 17 -7 -2 38.52 9.48
 -17 -7 1 116.8 6.68
 17 7 -1 131.77 6.75
 -17 -7 1 125.65 6.96
 -17 7 1 138.83 7.83
 -17 7 1 124.04 7.12
 -17 -7 1 129.06 7.19
 -17 -7 1 134.55 7.53
 -17 7 1 119.79 7.59
 17 -7 -1 118.1 14.88
 17 -7 0 230.98 20.09
 -17 7 0 232.51 12.13
 -17 -7 0 231.49 11.36
 -17 7 0 201.08 11.79
 -17 -7 0 185.51 11.78
 17 -7 0 240.01 11.57
 -17 -7 0 237.3 11.79
 -17 -7 0 242.08 12.18
 17 7 0 224.31 11.37
 -17 7 -1 710.13 36.76
 17 7 1 633.13 30.09
 17 -7 1 653.56 40.01
 -17 -7 -1 589.41 30.31
 -17 -7 -1 598.72 29.92
 -17 -7 -1 684.87 30.32
 17 -7 1 748.53 30.3
 -17 7 -1 607.67 30.46
 -17 -7 -1 646.66 30.01
 -17 7 -2 87.06 6.09
 17 7 2 73.67 5.5
 -17 -7 -2 83.31 5.29
 -17 -7 -2 74.19 5.48
 17 -7 2 67.32 4.87
 -17 -7 -2 89.52 5.37
 17 -7 2 104.52 6.04
 17 7 2 81.66 5.58
 -17 7 -2 89.8 10.6
 -17 -7 -2 78.1 5.32
 17 -7 3 236.4 12.42
 17 -7 3 237.2 13.38
 -17 -7 -3 249.41 12.95
 -17 7 -3 222.31 19.14
 17 7 3 289.76 13.18
 -17 -7 -3 270.85 13.11
 -17 -7 -4 12.89 2.58
 17 -7 4 12.76 2.52
 -17 -7 -4 12.71 2.32
 17 -7 4 16.53 2.05
 17 7 4 14.64 3.62
 17 7 4 15.63 3.23
 17 7 4 20.57 2.45
 -17 -7 -4 14.73 2.46
 -17 7 -4 20.18 3.52
 17 7 5 53.89 4.56
 -17 -7 -5 40 3.55
 17 -7 5 44.56 3.39
 17 -7 5 53.06 3.6
 17 7 5 50.45 4.31
 17 7 5 41.41 3.12
 -17 7 -5 48.77 4.26
 17 -7 5 50.72 3.78
 17 -7 5 36.95 2.92
 17 7 6 8.04 1.63
 17 7 6 7.33 2.6
 17 -7 6 7.58 1.22
 -17 -7 -6 7.24 1.61
 17 -7 6 10.43 1.76
 17 -7 6 7.02 1.5
 -17 7 -6 7 2.1
 -17 9 6 19.67 2
 -17 -9 6 24.22 1.81
 -17 -9 5 31.07 2.57
 -17 -9 5 33.48 2.62
 -17 -9 5 32.15 2.93
 -17 9 5 27.46 3
 -17 9 5 27.86 2.83
 -17 9 4 51.33 3.84
 -17 -9 4 46.93 4.32
 -17 9 4 55.94 4.7
 -17 -9 4 44.49 3.46
 -17 -9 4 55.16 3.75
 -17 -9 4 47.55 3.68
 17 -9 -4 51.93 4.2
 17 -9 -3 75.34 5.34
 17 -9 -3 74.77 5.03
 -17 -9 3 68.92 4.68
 -17 -9 2 116.41 6.46
 -17 -9 2 121.23 6.91
 17 -9 -2 116.02 7.28
 17 -9 -2 114.63 7.42
 -17 -9 2 130.37 7.14
 -17 -9 2 129.95 6.92
 -17 9 2 122.44 7.46
 -17 -9 1 32.58 2.97
 -17 9 1 35.88 3.76
 -17 -9 1 33.39 3.18
 -17 -9 1 32.9 3.06
 -17 -9 1 30.94 3.16
 17 -9 -1 29.39 3.55
 -17 -9 1 20.07 3.15
 17 9 -1 34.66 2.91
 -17 9 0 81.93 5.46
 -17 -9 0 68.61 4.6
 -17 -9 0 77.45 4.85
 17 9 0 82.98 4.75
 17 -9 0 72.49 5.35
 17 -9 1 313.51 14.67
 17 9 1 320.17 14.31
 17 -9 1 284.94 14.37
 17 9 1 289.6 13.84
 -17 -9 -1 341.56 14.08
 -17 9 -1 284.31 13.97
 17 -9 2 74.29 5.43
 17 9 2 85.79 5.77
 17 -9 2 71.36 4.82
 -17 9 -2 82.34 5.36
 17 9 2 80.07 5.39
 17 -9 2 82.5 5.76
 17 -9 3 14.22 2.06
 17 -9 3 12.41 2.54
 17 9 3 17.2 3.02
 17 -9 3 15.42 2.41
 -17 -9 -3 14.36 2.36
 17 9 3 15.74 2.44
 -17 9 -3 14.04 2.41
 -17 -9 -3 13.21 2.16
 -17 -9 -4 18.99 2.21
 17 9 4 24.44 3.16
 17 9 4 21.62 2.76
 17 -9 4 20.9 2.4
 -17 -9 -4 24.99 2.43
 -17 9 -4 22.76 2.47
 17 9 4 24.23 2.23
 17 -9 4 21.56 2.02
 17 -9 5 1.21 1.26
 17 -9 5 1.96 1
 -17 -9 -5 3.14 1.3
 17 9 5 2.76 1.61
 17 9 5 2.06 1.66
 -17 -11 4 129.06 5.6
 -17 11 4 110.02 5.64
 17 -11 -3 29.76 3
 -17 11 3 31.87 3.18
 -17 -11 3 42.71 2.6
 -17 -11 3 44.37 3.29
 -17 11 2 94.83 5.93
 -17 -11 2 100.37 5.17
 17 -11 -2 79.61 5.83
 17 -11 -2 86.08 5.66
 17 -11 -1 12.07 2.36
 17 -11 -1 8.31 2.38
 -17 -11 1 15.81 1.93
 -17 11 1 15.01 2.43
 -17 -11 1 17.83 2.01
 -17 -11 1 14.11 2.53
 17 11 -1 17.55 2.02
 17 11 0 80.78 4.63
 -17 -11 0 85.21 4.88
 -17 -11 0 79.54 4.37
 17 -11 0 76.12 4.31
 -17 -11 0 88.69 4.68
 -17 -11 -1 11.68 2.07
 17 -11 1 16.71 1.84
 17 11 1 20.1 2.31
 -17 -11 -1 17.58 2.09
 17 11 1 18.92 2.16
 17 -11 1 10.28 2.08
 -17 -11 -1 20.8 2.13
 17 -11 1 14.25 2.39
 17 -11 2 114.68 5.77
 -17 -11 -2 115.85 6.11
 17 -11 2 107.99 5.85
 17 11 2 137.4 6.32
 17 -11 2 93.58 6.15
 -17 -11 -2 101.45 5.79
 17 11 2 125.35 6.32
 17 11 3 17.26 1.93
 -17 -11 -3 16.85 1.67
 -17 -11 -3 15.07 1.64
 17 -11 3 18.66 1.49
 17 -11 3 14.46 1.53
 17 11 4 38.75 2.35
 -18 0 9 -0.93 1.12
 -18 0 8 92.39 5.59
 -18 0 8 85.9 6.43
 -18 0 8 97.8 5.6
 -18 0 8 85.73 5.98
 -18 0 7 -0.48 2.08
 -18 0 6 244.88 13.61
 -18 0 6 263.85 14.4
 -18 0 6 266.45 14.44
 -18 0 6 279.12 13.87
 -18 0 6 246.63 13.43
 -18 0 5 1.78 3.55
 -18 0 5 0.51 2.36
 -18 0 5 0.99 2.11
 -18 0 5 0.46 2.06
 -18 0 5 -1.84 3.34
 -18 0 5 1.48 2.57
 -18 0 5 -0.13 2.84
 -18 0 5 1.15 3.09
 -18 0 4 811.19 36.25
 -18 0 4 801.14 36.04
 -18 0 4 721.06 37.16
 -18 0 4 619.99 36.27
 -18 0 4 661.31 36.27
 -18 0 4 877.5 36.58
 -18 0 4 772.65 36.34
 -18 0 4 889.47 37.16
 -18 0 4 973.93 37.1
 -18 0 3 0.6 1.6
 -18 0 3 2.25 2.92
 -18 0 3 -0.62 2.17
 -18 0 3 1.49 2.06
 -18 0 3 0.32 1.86
 -18 0 3 -0.88 5.54
 -18 0 2 2482.12 116.27
 -18 0 2 2799.17 116.25
 -18 0 1 1.09 1.55
 -18 0 1 1.1 1.69
 18 0 0 1805.85 80.38
 -18 0 0 1750.74 80.77
 -18 0 0 1682.89 82.56
 -18 0 0 1875.2 80.54
 18 0 1 -0.37 1.13
 -18 0 -1 3.02 1.88
 18 0 1 -0.53 1.12
 18 0 2 1272.93 54.52
 -18 0 -2 1221.17 58.9
 18 0 2 1150.5 54.26
 18 0 3 -0.09 1.41
 -18 0 -3 0.52 4.09
 18 0 3 0.21 1.65
 18 0 4 517.13 23.17
 -18 0 -4 452.25 28.58
 18 0 4 454.01 22.88
 -18 0 -4 484.07 22.95
 18 0 5 0.85 2.08
 -18 0 -5 -0.82 2.11
 -18 0 -5 -1.36 4.27
 18 0 5 -1.47 3.34
 18 0 6 84.19 5.65
 18 0 6 82.35 5.63
 18 0 6 91.85 5.79
 18 0 7 -1.78 1.48
 18 0 7 -0.19 2.34
 18 0 7 2.32 1.69
 18 0 8 71.69 3.74
 18 0 8 59.26 3.49
 -18 -2 8 -1.09 1.64
 -18 -2 8 1.84 2.7
 -18 2 8 1.02 2.69
 -18 -2 8 0.12 2.46
 -18 2 8 -0.64 1.66
 -18 2 8 -0.51 1.75
 -18 -2 8 2.58 1.66
 -18 -2 7 3.73 2.44
 -18 2 7 4.56 1.96
 -18 2 7 4.81 3.11
 -18 2 6 3.58 3.19
 -18 -2 6 1.74 2.38
 -18 -2 6 -0.24 4.13
 -18 -2 6 2.02 2.24
 -18 2 6 0.19 2.35
 -18 -2 6 0.74 2.35
 -18 2 6 -0.31 2.22
 -18 -2 6 1.48 2.69
 -18 2 6 1.89 2.78
 -18 2 6 -1.68 2.18
 -18 -2 6 1.5 3.05
 -18 -2 6 1.75 3.53
 -18 2 5 3.62 2.66
 -18 -2 5 1.16 2.62
 -18 2 5 6.02 3.1
 -18 -2 5 1.35 2.64
 -18 -2 5 2.55 4.12
 -18 -2 5 2.12 2.63
 -18 2 5 3.43 2.09
 -18 -2 5 3.5 1.81
 -18 2 5 1.24 1.9
 -18 -2 5 2.53 2.45
 -18 2 5 4.76 2.24
 -18 2 5 4.39 2.52
 -18 -2 5 2.14 3.17
 -18 -2 5 4.26 3.59
 -18 2 4 13.91 3.06
 -18 -2 4 12.17 2.31
 -18 -2 4 20.64 2.6
 -18 2 4 23.92 3.04
 -18 -2 4 8.6 2.69
 -18 2 4 16.01 2.36
 -18 2 4 14.21 2.69
 -18 -2 4 19.26 2.36
 -18 -2 4 16.73 2.9
 -18 2 4 20.76 3.39
 -18 -2 4 13.87 4.31
 -18 -2 4 18.25 3.1
 -18 -2 4 18.75 3.1
 -18 -2 4 19.61 3.51
 -18 -2 4 12.3 3.68
 -18 2 4 13.68 2.86
 -18 -2 3 37.37 3.81
 -18 -2 3 32.67 3.04
 -18 2 3 42.65 3.92
 -18 -2 3 49.93 3.39
 -18 2 3 35.23 4.24
 -18 -2 3 47.53 5.12
 -18 -2 3 40.38 4.14
 -18 -2 3 44.82 3.5
 -18 -2 3 46.18 4.72
 -18 -2 3 44.64 3.86
 -18 2 3 41.72 3.8
 -18 -2 3 26.86 3.83
 -18 2 3 38.8 3.13
 -18 -2 2 3.2 2.08
 -18 2 2 4.95 2.23
 -18 -2 2 1.97 1.41
 -18 2 2 6.89 2.14
 -18 2 2 3 5.4
 -18 -2 1 230.27 10.53
 18 2 -1 207.63 9.81
 -18 2 1 191.58 10.45
 -18 2 1 184.13 16.66
 -18 2 1 191.6 10.42
 -18 -2 0 8.38 1.97
 -18 2 0 8.99 2.29
 18 2 0 9.68 1.57
 -18 -2 0 13.01 3.3
 -18 -2 -1 3.49 3.15
 18 -2 1 6.77 1.32
 -18 -2 -1 5.22 2.07
 -18 2 -1 7.32 2.28
 18 2 1 7.88 1.67
 -18 -2 -2 75.15 4.76
 18 -2 2 78.51 5.33
 18 2 2 78.09 4.6
 -18 -2 -2 65.08 7.53
 -18 2 -2 74.84 8.74
 18 -2 2 73.31 4.45
 -18 -2 -3 -1.58 1.67
 -18 -2 -3 2.19 1.87
 18 2 3 0.37 1.64
 18 -2 3 2.26 3.24
 -18 2 -3 -3.67 5.42
 -18 -2 -3 -0.54 3.64
 18 -2 3 1.21 1.57
 -18 2 -4 -2.75 5.7
 -18 -2 -4 3.15 4.17
 18 -2 4 1.65 3.46
 -18 -2 -4 2.94 2.11
 18 -2 4 0.09 1.73
 18 2 4 2.05 1.74
 18 -2 4 2.7 1.84
 18 2 4 1.45 3.81
 18 2 5 2.89 2.11
 -18 -2 -5 3.6 2.19
 -18 2 -5 1.2 1.81
 -18 2 -5 5.69 5.12
 -18 -2 -5 7.58 5.07
 18 2 5 2.54 4.04
 18 2 6 3.62 3.46
 18 2 6 6.14 2.96
 18 -2 6 4.91 2.59
 18 2 6 6.87 2.37
 18 -2 6 4.01 1.82
 18 2 7 26.58 2.6
 18 -2 7 22.86 2.41
 18 2 7 30.53 3.26
 18 -2 7 28.12 2.66
 18 2 7 26.4 2.9
 18 -2 7 24.63 2.93
 18 -2 7 30.29 2.8
 18 2 7 30.17 2.97
 18 -2 8 2.52 1.37
 18 2 8 2.74 1.25
 18 -2 8 1.48 1.03
 18 2 8 0.85 1.08
 -18 -4 8 27.04 2
 -18 4 8 18.89 2.41
 -18 4 8 27.26 2.6
 -18 4 8 16.96 2.17
 -18 -4 8 28.31 2.23
 -18 4 7 54.29 4.5
 -18 -4 7 61.91 4.84
 -18 -4 7 53.28 4.7
 -18 4 7 56.44 5.11
 -18 4 7 43.31 3.56
 -18 -4 7 43.83 3.9
 -18 4 7 50.72 4.39
 -18 -4 7 61.84 4.13
 -18 -4 7 44.68 5.17
 -18 -4 6 338.55 15.24
 -18 -4 6 264.46 15.73
 -18 -4 6 237.74 14.72
 -18 4 6 243.55 14.6
 -18 4 6 296.31 15.46
 -18 -4 6 323.1 15.94
 -18 -4 6 323.62 14.82
 -18 -4 6 313.85 15.32
 -18 -4 5 158.24 9.24
 -18 -4 5 127.65 10.05
 -18 4 5 148.19 9.14
 -18 4 5 157.77 9.01
 -18 -4 5 165.27 10.27
 -18 -4 5 165.35 8.95
 -18 -4 5 156.19 9.5
 18 -4 -4 246.95 20.96
 -18 -4 4 218.72 11.89
 -18 -4 4 151.92 10.5
 -18 -4 4 224.66 10.42
 -18 -4 4 204.09 10.76
 -18 -4 4 161.39 11.42
 -18 4 4 132.68 10.66
 -18 4 4 164.8 10.76
 -18 4 4 207.72 10.53
 -18 -4 4 193.75 11
 -18 4 4 254.62 11.15
 -18 4 3 359.95 17.7
 -18 4 3 458.33 29.22
 -18 4 3 426.13 17.39
 -18 -4 3 369.09 16.99
 -18 4 3 400.02 16.93
 -18 -4 3 238.08 16.3
 -18 -4 3 389.81 17.71
 -18 4 3 323.57 17.19
 -18 -4 3 366.7 16.38
 -18 -4 3 242.16 16.44
 -18 -4 2 717.39 37.36
 -18 4 2 822.97 37.33
 -18 4 2 832.5 37.89
 -18 -4 2 879.28 37.13
 -18 4 2 757.49 37.64
 -18 4 2 841.92 48.18
 -18 -4 2 810.8 37.45
 -18 -4 1 494.37 22.34
 -18 4 1 467.01 22.72
 -18 -4 1 499.33 22.17
 -18 -4 1 562.92 22.7
 -18 4 1 462.96 22.41
 18 4 -1 399.03 21.62
 -18 4 1 504.63 22.22
 -18 4 1 448.72 22.26
 -18 4 1 388.98 30.29
 -18 4 0 936.5 57.18
 -18 -4 0 1217.75 49.33
 -18 -4 0 1117.37 49.16
 -18 -4 0 1152.28 54.12
 -18 -4 0 1036.95 49.18
 -18 4 0 1145.18 49.52
 18 4 0 960.32 48.81
 -18 -4 -1 864.09 38.34
 -18 4 -1 715.55 42.26
 -18 -4 -1 900.09 43.86
 18 4 1 761.27 37.97
 -18 4 -1 857.82 38.66
 -18 -4 -1 770.42 37.99
 -18 -4 -1 911.09 38.3
 -18 -4 -1 864.62 38.1
 18 -4 1 828.96 38.17
 -18 -4 -2 856.92 46.07
 -18 4 -2 894 41.14
 18 4 2 913.92 40.3
 -18 -4 -2 754.47 40.07
 18 -4 2 958.08 40.54
 -18 -4 -2 961.37 40.39
 18 -4 2 916.13 40.08
 -18 -4 -2 840.65 40.12
 -18 -4 -3 333.23 17.02
 18 -4 3 342.5 16.71
 18 4 3 349.1 16.8
 -18 -4 -3 319.06 16.96
 -18 -4 -3 304.15 22.2
 18 -4 4 204.98 10.9
 18 4 4 225.98 11.83
 -18 4 -4 206.41 17.76
 -18 -4 -4 214.28 16.86
 18 4 4 212.16 10.84
 -18 -4 -4 201.1 11.22
 18 4 5 61.83 5.4
 -18 -4 -5 71.05 5.07
 18 4 5 78.74 5.14
 18 -4 5 68.15 4.72
 18 4 5 69.49 4.6
 18 -4 5 73.5 4.69
 -18 4 -5 70.7 9.95
 18 4 5 84.79 6.36
 -18 -4 -5 72.12 9.36
 18 -4 6 106.36 5.93
 -18 -4 -6 93.75 5.9
 18 4 6 118.32 5.96
 18 -4 6 106.32 6.18
 18 -4 6 91.71 5.93
 18 -4 6 92.66 5.41
 18 4 6 114.89 6.48
 -18 -4 -6 76.37 5.96
 18 4 7 55.96 3.45
 18 -4 7 54.31 3.34
 18 -4 7 62.09 3.61
 18 -4 7 44.12 2.87
 18 4 7 54.96 3.62
 18 4 7 69.86 3.92
 18 -4 7 62.35 3.71
 -18 4 -7 49.21 4.19
 -18 6 7 0.49 1.4
 -18 6 7 0.39 2.27
 -18 -6 7 1.24 1.34
 -18 6 7 0.8 1.7
 -18 -6 7 1.61 1.15
 -18 -6 7 0.99 1.19
 -18 -6 6 1.31 1.73
 -18 6 6 -0.29 1.96
 -18 6 6 -0.7 1.84
 -18 -6 6 2.87 1.77
 -18 6 6 -1.88 2.3
 -18 -6 6 0.64 1.62
 -18 6 5 26.7 3.7
 -18 6 5 30.63 3.63
 -18 6 5 32.43 3.49
 -18 -6 5 19.8 2.89
 -18 -6 5 33.42 3.14
 18 -6 -4 90.65 13.64
 -18 6 4 100.19 7.33
 -18 -6 4 103 6.2
 -18 -6 4 110.46 6.93
 -18 6 4 104.47 6.67
 -18 -6 4 102.57 6.19
 -18 6 3 72.01 4.78
 -18 -6 3 76.72 5.23
 18 -6 -3 76.48 12.88
 -18 6 3 76.76 5.14
 -18 6 3 67.08 5.54
 -18 -6 3 61.37 4.34
 -18 -6 3 71.3 4.76
 -18 -6 2 11.36 2.53
 -18 -6 2 5.07 1.92
 -18 6 2 10.82 2.88
 -18 6 2 10.81 2.53
 -18 -6 2 4.69 2.81
 -18 -6 2 11.29 2.32
 -18 6 2 9.67 2.95
 18 -6 -2 9.38 7.26
 -18 -6 1 4.44 2.2
 -18 -6 1 7.6 1.85
 -18 6 1 8.31 2.79
 18 -6 -1 4.93 2.78
 -18 6 1 7.74 2.52
 18 6 -1 7.3 1.69
 -18 -6 1 3.45 2.48
 -18 6 1 6.92 5.03
 -18 -6 1 5.81 1.99
 -18 -6 1 5.17 2.21
 -18 6 1 4.1 2.1
 -18 6 0 10.15 5.37
 -18 -6 0 6.85 1.75
 18 -6 0 3.71 3.03
 -18 6 0 11.4 2.63
 18 6 0 8.06 1.98
 -18 -6 0 8.83 2.21
 -18 -6 0 8.61 2.37
 -18 -6 0 9.23 2.53
 -18 6 0 6.04 2.64
 -18 -6 -1 49 3.82
 -18 -6 -1 47.93 4.16
 18 6 1 42.48 3.87
 -18 6 -1 52.87 4.5
 -18 6 -1 47.3 7.52
 -18 -6 -1 62.47 4.6
 -18 -6 -1 55.85 4.09
 -18 -6 -1 47.45 3.76
 18 -6 1 59.16 4.79
 -18 -6 -2 6.05 2.4
 -18 -6 -2 8.66 2.12
 18 -6 2 2.81 1.67
 18 6 2 7.3 2.41
 -18 6 -2 5.54 2.93
 18 -6 2 12.02 3.59
 -18 -6 -2 5.81 2.01
 -18 -6 -2 10.28 2.35
 -18 6 -2 -2.11 5.33
 -18 -6 -2 11.37 5.01
 18 6 3 117.11 7.14
 -18 6 -3 108.22 12.15
 -18 6 -3 122.13 7.72
 -18 -6 -3 90.47 6.38
 -18 -6 -3 108.62 6.62
 18 -6 3 136.26 7.52
 -18 -6 -3 106.13 6.45
 -18 -6 -3 115.1 12.15
 18 -6 3 94.44 5.86
 -18 -6 -4 24.74 3.16
 18 -6 4 26.96 3.06
 -18 6 -4 31.87 8.12
 -18 -6 -4 31.39 6.82
 18 -6 4 23.06 2.36
 -18 -6 -4 19.52 2.85
 -18 6 -4 27.93 3.95
 18 6 4 33 4.45
 18 6 4 33.44 4.01
 -18 -6 -4 28.12 3.14
 18 6 4 30.93 2.87
 18 -6 5 33.23 2.53
 -18 -6 -5 36.16 3.22
 -18 -6 -5 26.16 2.91
 -18 6 -5 43.42 4.31
 18 6 5 36.33 2.9
 18 -6 6 9.58 1.33
 18 -6 6 9.61 1.84
 18 6 6 10.79 2.06
 18 -6 6 14.2 2.17
 -18 -6 -6 8.85 1.8
 -18 6 -6 14.23 2.71
 18 -6 6 13.51 1.71
 18 6 6 15.78 3
 18 -6 7 2.95 1.09
 18 6 7 0.42 1.5
 18 6 7 3.12 0.99
 18 -6 7 2.89 0.73
 -18 8 6 3.48 1.23
 -18 8 6 2.09 2.01
 -18 -8 6 4.65 1.42
 -18 -8 6 4.97 1.33
 -18 8 6 6.7 1.82
 -18 8 5 210.38 10.54
 -18 -8 5 168.06 9.93
 -18 -8 5 217.29 10.53
 -18 -8 5 215.37 10.37
 -18 -8 5 207.9 10.24
 -18 -8 5 209.53 9.88
 -18 8 5 176.09 10.63
 18 -8 -4 37.4 3.56
 -18 -8 4 16.98 2.48
 -18 -8 4 31.71 2.78
 -18 -8 4 20.54 3.25
 -18 8 4 29.69 3.12
 -18 -8 3 274.26 13.38
 -18 -8 3 270.78 13.96
 -18 -8 3 348.06 14.23
 -18 -8 3 168.83 13.73
 -18 -8 3 313.52 14.02
 -18 8 3 296.95 14.82
 -18 8 3 317.3 14.23
 18 -8 -3 318.28 14.54
 -18 8 3 226.84 14.07
 18 -8 -2 21.05 7.88
 -18 -8 2 19.34 2.51
 -18 8 2 18 3.39
 -18 8 2 16.16 2.81
 18 -8 -2 16.7 3.02
 -18 -8 2 8.48 2.83
 -18 -8 2 15.72 2.66
 -18 -8 2 20.22 2.61
 -18 -8 2 15.72 2.41
 -18 8 2 18.5 2.95
 -18 8 1 655.63 29.93
 18 -8 -1 612.43 40.26
 -18 -8 1 608.31 29.06
 -18 -8 1 675.28 29.38
 -18 -8 1 673.16 29.59
 -18 -8 1 558.98 28.57
 18 -8 0 24.78 7.69
 -18 -8 0 34.78 3.28
 18 -8 0 27.69 3.31
 -18 -8 0 24.65 3.04
 -18 8 0 31.18 3.6
 -18 -8 -1 906.21 41.98
 18 -8 1 937.33 41.8
 -18 8 -1 793.7 47.59
 18 -8 2 0.75 2.48
 18 8 2 0.41 2.3
 18 -8 2 0.09 1.78
 -18 -8 -2 1.02 2.12
 -18 -8 -2 -0.24 1.62
 -18 8 -2 1.2 2.27
 -18 -8 -2 0.33 2.05
 18 -8 3 116.04 6.68
 18 -8 3 94.22 7.3
 18 8 3 153.31 7.5
 -18 8 -3 137.83 7.74
 18 8 3 151.29 8.21
 -18 -8 -3 117.68 7.06
 18 8 4 -0.61 2.53
 18 8 4 -0.09 2.86
 18 8 4 1.86 1.59
 -18 8 -4 -0.13 2.19
 -18 -8 -4 2 1.8
 18 -8 4 1.94 1.68
 18 -8 4 -0.07 1.35
 18 -8 5 141.8 7.34
 18 -8 5 155.9 7.75
 18 -8 5 175.95 7.8
 18 8 5 179.21 8.34
 18 8 5 177.1 8.09
 -18 -8 -5 131.05 7.59
 18 8 5 136.03 7.5
 -18 8 -5 145.57 8.06
 18 8 6 10.3 1.56
 18 -8 6 10.78 1.18
 18 -8 6 9.31 1.07
 18 8 6 6.76 1
 -18 10 5 1.86 1.13
 -18 10 5 0.9 1.08
 -18 -10 5 0.73 1
 -18 -10 5 0.47 0.9
 -18 10 4 3.06 1.96
 -18 -10 4 0.92 1.16
 -18 10 4 1.66 1.49
 -18 -10 4 3.64 1.91
 -18 -10 3 0.11 2.37
 -18 -10 3 1.24 1.27
 -18 10 3 0.8 2.08
 18 -10 -3 1.38 2.01
 -18 -10 3 -0.59 1.44
 -18 10 3 0.61 1.65
 -18 -10 3 -0.31 1.78
 -18 -10 2 55.09 3.47
 -18 -10 2 65.53 3.94
 -18 10 2 56.67 4.5
 18 -10 -2 52.97 4.3
 18 -10 -2 46.89 4.33
 -18 -10 2 61.59 3.63
 -18 -10 2 59.13 4.45
 18 10 -1 10.21 1.87
 -18 -10 1 10.86 1.84
 -18 -10 1 7.35 2.07
 -18 -10 1 9.11 1.49
 18 -10 -1 6.72 2.49
 -18 -10 1 8.06 1.93
 -18 10 1 10.14 2.56
 18 -10 -1 7.21 2.37
 -18 -10 1 11.7 1.97
 -18 -10 0 -0.94 1.78
 -18 -10 0 1.74 1.63
 18 -10 0 -1.7 2.2
 18 -10 0 0.16 2.14
 18 10 0 -0.63 1.76
 -18 -10 0 1.11 1.59
 -18 -10 0 0.91 1.81
 18 10 1 8.81 2.17
 18 -10 1 4.44 2.35
 18 -10 1 6.12 2.17
 -18 -10 -1 7.32 1.86
 18 10 1 8.19 2.11
 18 -10 1 7.71 1.75
 -18 -10 -1 6.05 1.99
 18 10 2 3.06 2.05
 18 -10 2 1.4 1.87
 18 10 2 6.94 2.01
 -18 -10 -2 4.78 1.6
 18 -10 2 3.42 1.45
 -18 -10 -2 3.81 1.85
 18 10 3 5.24 2.12
 18 10 3 4.63 1.47
 -18 -10 -3 6.63 1.56
 18 -10 3 5.07 1.59
 -18 -10 -3 5.4 1.67
 18 -10 3 3.62 1.28
 -18 -10 -4 11.61 1.35
 18 -10 4 12.74 1.47
 18 10 4 14.49 1.88
 18 -10 4 10.94 1.24
 -18 -10 -4 11.56 1.47
 -18 12 2 40.2 2.33
 -18 -12 2 52.32 2.62
 -18 -12 1 111.49 4.87
 -18 -12 1 94.39 4.42
 -18 -12 0 28.62 1.89
 18 -12 0 26.45 1.96
 -18 -12 0 26.33 1.99
 18 -12 1 78.82 4.31
 -18 -12 -1 98.87 4.53
 18 -12 2 22.27 1.47
 -18 -12 -2 25.85 1.58
 -19 -1 8 18.76 2.19
 -19 1 8 13.02 1.84
 -19 -1 8 13.67 2.96
 -19 -1 8 13.05 2.93
 -19 1 8 14.9 3.08
 -19 -1 8 14.52 2.09
 -19 1 8 12.96 2.11
 -19 1 8 12.86 1.89
 -19 -1 7 13.81 3.69
 -19 1 7 16.17 3.86
 -19 -1 7 12.73 2.59
 -19 1 7 15.65 2.53
 -19 -1 7 18.31 3.41
 -19 1 7 14.16 3.1
 -19 -1 7 20.15 2.59
 -19 -1 6 135.27 7.45
 -19 1 6 133.55 7.52
 -19 -1 6 124.21 7.83
 -19 -1 6 111.23 7.17
 -19 -1 6 86.41 6.94
 -19 1 6 99.77 6.79
 -19 1 6 120.19 8.22
 -19 -1 6 131.23 7.58
 -19 1 6 64.2 6.62
 -19 -1 6 126.48 7.54
 -19 1 6 132.2 8.13
 -19 -1 6 100.77 8.2
 -19 1 5 91.67 6.63
 -19 -1 5 68.86 6.66
 -19 1 5 83.96 6.9
 -19 -1 5 96.93 6.49
 -19 -1 5 78.33 5.91
 -19 -1 5 93.38 6.55
 -19 -1 5 104.35 5.95
 -19 1 5 101.16 6.23
 -19 1 5 56.44 5.43
 -19 -1 5 44.37 5.01
 -19 1 5 78.7 5.52
 -19 -1 5 62.87 5.42
 -19 1 5 78.91 5.07
 -19 -1 5 91.17 6.29
 -19 1 5 86.7 5.83
 -19 1 5 90.77 5.62
 -19 -1 4 319.05 14.16
 -19 1 4 313.97 14.43
 -19 1 4 311.67 14.44
 -19 -1 4 256.85 14.54
 -19 -1 4 334.75 14.7
 -19 1 4 288.57 14.87
 -19 -1 4 303.2 13.68
 -19 -1 4 311.49 14.34
 -19 1 4 287.54 13.44
 -19 -1 4 284.89 13.19
 -19 1 4 168.84 13.36
 -19 1 4 246.97 13.31
 -19 1 4 292.2 13.73
 -19 -1 4 249.59 13.58
 -19 -1 4 273.47 13.99
 -19 -1 3 44.35 8.44
 -19 1 3 50.68 9.58
 -19 -1 3 40.13 4.88
 -19 1 3 44.78 4.48
 -19 -1 3 52.99 3.78
 -19 -1 3 44.27 4.55
 -19 -1 3 35.26 3.49
 -19 1 3 51.41 3.99
 -19 1 3 38.73 4.55
 -19 -1 3 54.04 4.44
 -19 1 3 51.36 3.4
 -19 -1 3 46.37 3.78
 -19 1 3 41.96 3.4
 -19 -1 3 32.22 3.93
 -19 1 3 40.46 4.13
 -19 1 3 54.92 3.95
 -19 -1 3 45.57 3.38
 -19 -1 2 684.65 29.23
 -19 1 2 653.95 29.54
 -19 1 2 559.92 29.37
 -19 -1 2 633.02 29.51
 -19 -1 2 590.95 36.68
 -19 1 2 513.09 37.03
 -19 1 1 143.66 8.27
 -19 -1 1 171.68 8.19
 -19 -1 1 153.74 8.11
 -19 -1 0 511.31 28.86
 -19 1 0 602.45 26.39
 -19 -1 0 579.94 26.57
 19 1 0 593.84 26.36
 -19 1 0 590.15 26.95
 -19 -1 0 542.1 26.51
 19 1 1 241.39 11.45
 -19 1 -1 255.5 12.28
 -19 -1 -1 230.31 11.67
 19 -1 1 233.59 11.36
 -19 -1 -2 249.43 16.83
 -19 1 -2 284.69 17.67
 -19 1 -2 251.2 13.68
 19 1 2 261.29 12.82
 -19 -1 -2 251.29 13.18
 19 1 2 283.11 13.01
 19 -1 2 272.58 12.87
 19 1 3 195.1 10.09
 -19 -1 -3 209.31 10.43
 -19 -1 -3 174.79 14.46
 -19 1 -3 218.23 15.69
 19 -1 3 197.53 10.62
 19 -1 3 203.97 10.31
 19 1 3 199.62 10.47
 19 1 4 99.37 6.07
 19 -1 4 111.84 7.07
 19 1 4 111.14 6.71
 19 -1 4 111.02 6.46
 -19 -1 -4 103.74 6.45
 -19 1 -4 110.27 6.32
 -19 -1 -4 106.95 11.22
 -19 1 -4 103.38 11.32
 19 1 4 93.15 7
 19 1 5 55.22 4.03
 19 1 5 39.67 4.69
 -19 1 -5 47.52 3.88
 -19 -1 -5 45.67 3.96
 -19 -1 -5 38.7 7.21
 -19 1 -5 45.86 7.9
 19 1 6 128.99 7.51
 19 -1 6 119.97 7.29
 19 -1 6 131.14 7.42
 19 1 6 137.03 7.7
 19 1 7 7.2 2.13
 19 -1 7 6.12 2.09
 19 -1 7 4.22 1.67
 19 1 7 7.63 1.67
 19 -1 7 7.42 1.67
 19 -1 7 5 1.46
 19 1 8 42.92 2.55
 19 -1 8 43.18 2.55
 19 1 8 41.22 2.48
 -19 -3 8 0.81 1.32
 -19 3 8 0.18 2.01
 -19 3 8 0.45 1.42
 -19 -3 8 0.77 1.33
 -19 3 8 1.95 1.57
 -19 -3 8 -1.08 1.87
 -19 -3 7 89.57 6.01
 -19 -3 7 56.46 5.12
 -19 3 7 82.44 4.9
 -19 -3 7 61.2 6.08
 -19 -3 7 90.89 5.34
 -19 3 7 84.1 5.54
 -19 -3 7 92.7 6.42
 -19 3 7 81.74 5.97
 -19 3 7 85.11 6.19
 -19 -3 6 131.96 7.25
 -19 3 6 91.98 7.33
 -19 -3 6 147.85 8.09
 -19 3 6 125.55 7.76
 -19 -3 6 140.11 8.91
 -19 -3 6 115.81 8.35
 -19 -3 6 123.09 7.46
 -19 -3 6 66.83 6.82
 -19 3 6 128.58 6.92
 -19 3 6 113.73 7.08
 -19 -3 5 166.8 10.5
 -19 -3 5 167.81 9.68
 -19 3 5 163.98 9.21
 -19 -3 5 174.23 9.99
 -19 3 5 177.62 9.86
 -19 -3 5 164.38 10.82
 -19 -3 5 167.66 9.29
 -19 3 5 137.77 9.18
 19 -3 -4 11.13 6.25
 -19 -3 4 3.04 3.43
 -19 -3 4 5.61 2.39
 -19 -3 4 4.76 4.15
 -19 -3 4 2.75 2.49
 -19 -3 4 3.73 3.96
 -19 -3 4 4.64 2.93
 -19 3 4 4.79 2.77
 -19 3 4 4.81 2.75
 -19 3 4 6.12 2.58
 -19 -3 4 4.31 1.84
 -19 3 4 6.19 2.55
 -19 -3 3 500.22 21.88
 -19 -3 3 424.4 22.81
 -19 -3 3 475.25 21.77
 -19 3 3 408.61 22.39
 -19 -3 3 505.73 22.01
 -19 -3 3 415.06 22.22
 -19 3 3 514.71 23.18
 -19 -3 3 344.38 22.05
 -19 3 3 518.05 22.88
 -19 3 3 501.89 33.62
 -19 3 3 469.25 22.29
 -19 -3 3 526.73 23.29
 -19 -3 2 107.76 6.49
 -19 3 2 98.78 6.23
 -19 3 2 82.15 5.81
 -19 3 2 86.05 5.79
 -19 -3 2 106.53 5.74
 -19 3 2 76.24 6.05
 -19 -3 2 104.39 5.67
 -19 3 2 76.16 6.25
 -19 3 2 63.53 11.64
 -19 -3 2 101.88 5.99
 -19 3 1 660.26 32.74
 -19 -3 1 800.65 32.86
 -19 3 1 649.81 33.11
 -19 -3 1 751.16 32.76
 -19 -3 1 793.43 32.92
 19 3 -1 717.23 32.27
 -19 3 1 672.22 32.82
 -19 3 1 639.22 32.7
 -19 3 1 633.2 41.13
 19 3 0 10.42 1.79
 -19 -3 0 8.89 2.15
 -19 -3 0 6.06 1.84
 -19 3 0 9.19 1.73
 -19 -3 0 8.74 1.9
 -19 3 0 12.37 2.3
 -19 -3 -1 1170.39 55.67
 -19 -3 -1 1107.55 50.8
 -19 -3 -1 1175.33 50.99
 19 -3 1 1081.2 50.51
 -19 -3 -1 1141.36 50.99
 -19 -3 -1 1091.64 50.81
 19 3 1 1189.36 50.82
 -19 3 -1 1138.45 51.45
 19 -3 2 106.31 5.99
 -19 3 -2 111.61 7.32
 19 3 2 107.77 6.18
 19 -3 2 104.21 6.72
 -19 -3 -2 118.04 6.57
 -19 -3 -2 106.97 10.23
 -19 3 -2 92.35 10.29
 -19 3 -2 97.05 6.11
 -19 -3 -2 109.92 6.32
 -19 -3 -2 111.48 6.4
 19 3 3 382.33 17.78
 19 -3 3 367.51 18.21
 -19 -3 -3 360.38 17.93
 -19 -3 -3 373.18 18.11
 19 -3 3 366.83 17.77
 -19 -3 -3 353.45 23.4
 -19 3 -3 362.75 23.93
 19 3 4 1.41 1.75
 19 -3 4 1.66 1.84
 -19 3 -4 4.32 5.55
 -19 -3 -4 1.34 3.96
 -19 -3 -4 0.99 2.12
 19 3 4 3.95 4.17
 19 -3 4 1.94 1.68
 19 -3 4 3.3 3.52
 -19 -3 -5 230.92 18.25
 -19 3 -5 248.81 19.08
 19 3 5 264.67 13.45
 19 3 5 237.01 12.42
 19 -3 5 230.4 12.08
 -19 -3 -5 254.66 12.95
 19 3 5 276.16 12.83
 19 -3 5 250.01 12.66
 -19 -3 -6 2.46 1.72
 19 3 6 0.39 1.97
 19 -3 6 1.16 1.65
 19 3 7 15.89 2.05
 19 -3 7 15.67 1.88
 19 -3 7 16.51 2.07
 19 -3 7 18.14 2.06
 19 3 7 18.3 2.37
 19 -3 7 20.41 2.05
 19 3 7 20.49 2.26
 19 -3 7 20.33 2.15
 -19 3 -7 16.64 2.58
 19 3 8 13.73 1.17
 -19 -5 8 22.22 1.61
 -19 5 8 19.71 1.87
 -19 5 7 8.16 2.86
 -19 -5 7 10.96 1.71
 -19 5 7 10 1.77
 -19 5 7 8.92 2.2
 -19 -5 7 13.18 1.91
 -19 -5 7 9.06 1.85
 -19 5 6 151.78 9.03
 -19 5 6 180.42 8.37
 -19 5 5 15.44 2.94
 -19 -5 5 8.32 2.53
 -19 -5 5 17.24 2.56
 -19 5 5 10.81 3.17
 -19 -5 5 12.62 3.53
 -19 -5 5 8.29 3.01
 -19 -5 5 11.2 2.88
 -19 5 5 14.8 3.08
 -19 5 4 90.45 7.28
 -19 5 4 130.5 7.29
 -19 -5 4 116.06 6.57
 -19 5 4 128.77 7.28
 19 -5 -4 119.9 15.75
 -19 -5 4 69.73 6.81
 -19 -5 4 123.81 6.57
 -19 -5 4 138.55 7.52
 -19 5 4 76.3 7.07
 -19 -5 3 1.69 2.3
 -19 5 3 -0.8 2.03
 -19 -5 3 0.75 1.75
 -19 -5 3 0.66 2.79
 -19 5 3 -2.81 3.06
 -19 5 3 1.01 2.81
 19 -5 -3 -3.75 6.88
 -19 5 3 0.74 2.51
 -19 -5 2 354.19 18.05
 -19 -5 2 370.61 18.28
 -19 5 2 362.31 18.31
 -19 5 2 348.67 27.79
 -19 5 2 361.01 18.72
 -19 -5 2 420.7 18.05
 -19 5 2 372.37 18.26
 -19 -5 2 348.3 18.31
 -19 5 2 365.05 18.54
 -19 -5 1 48.37 3.53
 -19 -5 1 57.02 4.15
 -19 5 1 46.1 4.52
 -19 -5 1 57.65 4.05
 -19 5 1 38.02 3.94
 -19 -5 1 61.09 4.49
 -19 -5 1 49.07 3.93
 -19 5 1 53.41 4.24
 19 5 -1 53.5 3.59
 -19 5 1 31.7 8.53
 -19 5 0 693.35 47.29
 -19 -5 0 1011.24 39.62
 -19 5 0 727.95 39.53
 -19 -5 0 834.01 39.06
 -19 -5 0 884.81 39.45
 -19 -5 0 865.86 39.48
 19 -5 0 947.38 39.39
 -19 5 0 865.58 39.61
 19 5 0 773.78 39
 -19 5 -1 49.91 7.46
 -19 5 -1 65.82 9.64
 -19 -5 -1 57.32 4.23
 -19 -5 -1 59.41 4.39
 -19 5 -1 61.02 4.96
 19 5 1 51.07 4.31
 19 -5 1 70.69 5.07
 -19 -5 -1 64.27 4.64
 -19 -5 -1 59.66 7.89
 -19 -5 -1 67.23 4.51
 -19 -5 -2 175.49 9.58
 -19 -5 -2 179.69 9.65
 19 -5 2 141.1 8.82
 -19 5 -2 196.13 10.7
 19 5 2 223.58 10.04
 -19 -5 -2 190.89 9.62
 -19 5 -2 155.34 14.5
 -19 -5 -2 190.81 15.08
 19 -5 2 215.24 10.24
 -19 -5 -3 8.95 2.33
 19 5 3 12.69 2.47
 19 -5 3 10.33 2.04
 19 -5 3 12.89 3.95
 -19 5 -3 9.7 3.37
 -19 5 -3 5.88 5.58
 -19 -5 -3 16.52 5.62
 -19 -5 -3 5.21 2.46
 19 5 3 11.11 3.92
 -19 -5 -4 156.28 10.03
 19 -5 4 191.61 9.79
 -19 -5 -4 203.1 10.39
 19 -5 4 187.09 10
 19 5 4 202.63 10.01
 -19 5 -4 185.89 11.19
 19 5 4 205.96 10.95
 -19 5 -4 173.53 16.09
 -19 -5 -4 178.83 15.51
 -19 -5 -5 -0.33 1.98
 -19 5 -5 -0.97 2.7
 19 5 5 0.1 1.52
 19 5 5 -0.39 3.73
 -19 -5 -5 -0.87 1.89
 19 -5 6 29.06 2.29
 19 -5 6 35.59 3.03
 19 -5 6 34.58 2.85
 19 -5 6 26.39 2.59
 -19 -5 -6 24.73 2.59
 19 5 6 36.63 3.67
 -19 -5 -6 27.59 2.57
 19 5 6 28.55 2.9
 -19 5 -6 32.43 3.7
 19 -5 7 0.98 0.67
 19 5 7 1.78 1.61
 19 5 7 2.42 1.35
 19 -5 7 0.43 1.06
 19 -5 7 1.05 1.13
 -19 -7 7 35.6 2.05
 -19 7 7 31.18 2.58
 -19 -7 6 4.76 1.43
 -19 7 6 0.88 1.32
 -19 -7 6 3.09 1.52
 -19 -7 6 3.16 1.44
 -19 7 6 2.49 1.86
 -19 7 6 6.23 2.55
 -19 -7 5 110.09 5.74
 -19 7 5 94.74 6.06
 -19 -7 5 99.9 5.03
 -19 7 4 59.15 5.31
 -19 -7 4 65.78 4.32
 -19 7 4 49.53 4.65
 -19 -7 4 52.79 5.03
 -19 -7 4 42.48 4.65
 -19 -7 4 58.61 4.22
 -19 -7 4 63.57 3.96
 -19 -7 4 49.7 4.29
 -19 7 4 69.32 4.79
 -19 -7 3 381.12 19.61
 -19 -7 3 480.18 19.9
 -19 7 3 390.05 20.14
 -19 7 3 457.76 20.79
 19 -7 -3 429.72 32.24
 19 -7 -3 456.45 20.4
 -19 -7 3 405.46 19.41
 -19 7 3 443.25 19.96
 -19 -7 2 20.61 2.82
 -19 -7 2 21.54 2.86
 -19 7 2 21.96 3.13
 -19 7 2 25.43 3.74
 -19 -7 2 17.58 2.45
 19 -7 -2 29.51 9.27
 -19 -7 1 476.01 22.41
 -19 -7 1 401.73 22.82
 -19 7 1 486.17 23.12
 19 7 -1 475.46 22.46
 19 -7 -1 463.55 34.21
 -19 7 1 532.57 23.8
 -19 -7 1 504.7 23
 -19 -7 1 474.13 22.94
 -19 -7 0 1.99 1.58
 19 -7 0 2.53 2.91
 -19 7 0 4.92 2.36
 19 7 0 4.37 2.1
 -19 -7 0 4.05 2.58
 -19 7 0 3.4 2.6
 19 -7 0 -1.17 6.42
 -19 -7 0 4.78 2.35
 -19 -7 0 1.1 2.05
 -19 -7 -1 58.17 4.58
 -19 -7 -1 69.32 4.64
 19 -7 1 67.28 5.12
 19 -7 1 48.12 9.7
 -19 -7 -1 57.55 4.21
 -19 7 -1 59.48 4.87
 19 7 1 48.56 4.39
 -19 7 -1 50.75 8.67
 19 -7 2 252.62 14.49
 19 -7 2 376.62 15.7
 -19 -7 -2 293.2 14.85
 -19 -7 -2 302.52 15.06
 -19 -7 -2 319.42 15.16
 -19 7 -2 292.5 21.65
 19 7 2 324.74 15.23
 -19 -7 -3 236.52 12.48
 -19 -7 -3 264.86 12.7
 -19 -7 -3 246.35 12.42
 19 -7 3 238.1 12
 19 7 3 280.12 12.98
 -19 7 -3 281.59 13.56
 19 7 3 286.73 12.82
 -19 -7 -4 7.46 1.95
 -19 7 -4 14.07 2.95
 -19 -7 -4 7.55 2.11
 19 7 4 12.21 2
 19 -7 5 40.35 3.13
 -19 -7 -5 33.62 2.68
 19 -7 5 35.68 2.8
 19 -7 5 38.53 2.86
 19 7 5 40.97 3.38
 19 -7 5 31.5 2.38
 -19 -7 -5 30.56 2.76
 19 7 5 34.61 2.68
 -19 7 -5 37.85 3.6
 19 -7 6 4.28 1.31
 19 7 6 2.8 1.89
 -19 7 -6 0.86 1.46
 19 -7 6 0.57 1
 -19 9 6 33.73 2.17
 -19 -9 6 33.44 2.04
 -19 -9 5 21.45 2.21
 -19 -9 5 26.27 2.21
 -19 9 5 21.4 2.36
 -19 9 5 25.01 2.51
 19 -9 -4 19.69 2.76
 -19 9 4 21.14 3.11
 -19 -9 4 30.5 3.16
 -19 -9 4 27.53 2.39
 -19 9 4 22.76 2.72
 -19 -9 4 30.22 2.46
 -19 -9 4 30.07 2.58
 19 -9 -3 79.65 5.93
 -19 -9 3 100.2 5.44
 -19 9 3 91.31 6.14
 -19 -9 3 84.14 5.25
 -19 -9 3 103.99 5.53
 -19 -9 3 86.76 4.89
 -19 -9 3 69.15 5.5
 -19 9 3 74.84 5.36
 19 -9 -3 86.03 5.69
 -19 -9 3 90.85 6.17
 19 -9 -2 46.13 4.13
 -19 -9 2 35.02 3.71
 19 -9 -1 31.59 3.82
 -19 -9 1 32.48 3.56
 19 9 -1 36.72 3.15
 -19 9 1 39.07 3.5
 -19 -9 1 41.42 3.44
 -19 9 1 37.25 4.04
 19 -9 0 70.83 5.92
 -19 9 0 88.56 5.57
 -19 -9 0 77.82 5.55
 -19 -9 0 96.16 5.6
 19 9 0 89.41 5.52
 -19 -9 -1 89.14 5.78
 19 9 1 93.71 5.9
 19 9 2 55.22 3.84
 -19 9 -2 44.97 3.58
 -19 -9 -2 34.67 3.2
 19 -9 2 27.36 3.53
 -19 -9 -2 45.6 3.3
 19 -9 3 52.11 3.62
 19 9 3 60.58 4.47
 -19 -9 -3 51.28 3.68
 19 -9 3 48.67 3.27
 19 9 3 53.19 3.67
 -19 9 -3 44.88 3.66
 19 9 4 34.29 2.44
 -19 9 -4 26.22 2.45
 19 9 4 37.6 3.07
 19 9 4 33.13 2.66
 19 -9 4 35.29 2.55
 -19 -9 -4 27.76 2.41
 19 -9 4 27.57 2.12
 19 -9 5 22.95 1.63
 19 -9 5 29.86 1.94
 19 9 5 29.54 1.89
 19 9 5 29.57 2.16
 -19 -11 4 90.99 4.59
 -19 11 4 90.82 4.73
 -19 -11 3 31.74 2.47
 -19 11 3 22.19 2.34
 -19 11 2 200 9.78
 19 -11 -2 197.3 9.65
 19 -11 -2 178.16 9.78
 -19 -11 2 173.28 8.99
 -19 -11 1 35.58 2.4
 -19 -11 1 35.03 3.07
 -19 11 1 33.29 2.81
 19 -11 -1 29.89 2.89
 19 -11 -1 31.8 2.98
 -19 -11 1 28.76 2.34
 19 11 -1 35.41 2.49
 19 11 0 112.14 5.42
 -19 -11 0 92.21 5.44
 -19 -11 0 114.59 5.36
 19 -11 0 88.62 5.55
 19 -11 0 88.71 5.55
 -19 -11 0 89.56 4.95
 19 -11 0 82.47 4.99
 -19 -11 -1 14.6 1.97
 19 -11 1 20.33 1.82
 -19 -11 -1 19.64 1.95
 19 -11 1 16.08 1.77
 19 11 1 21.36 2
 19 -11 1 22.73 2.24
 19 11 1 27.65 2.19
 -19 -11 -1 18.96 1.86
 19 11 2 102.4 4.98
 19 11 2 97.53 4.98
 19 -11 2 86.42 4.62
 19 -11 2 82.45 4.67
 -19 -11 -2 90.25 4.89
 19 11 3 18.14 1.53
 19 -11 3 13.56 1.21
 -19 -11 -3 16.22 1.4
 19 -11 3 15.22 1.26
 -20 0 8 70.75 4.48
 -20 0 8 78.13 4.52
 -20 0 8 79.38 5.37
 -20 0 7 1.38 2.97
 -20 0 7 -0.18 3.44
 -20 0 7 -0.65 2.16
 -20 0 7 -2.18 2.17
 -20 0 7 0.13 1.82
 -20 0 6 378.17 19.26
 -20 0 6 404.55 19.74
 -20 0 6 372.18 20.23
 -20 0 6 339.92 19.16
 -20 0 6 441.78 20.19
 -20 0 6 428.7 19.45
 -20 0 5 0.21 3.61
 -20 0 5 0.62 3.11
 -20 0 5 0.61 1.99
 -20 0 5 0.85 2.26
 -20 0 5 0.92 2.45
 -20 0 5 3.21 2.7
 -20 0 5 0.29 3.23
 -20 0 5 -0.33 3.36
 -20 0 4 466.93 22.52
 -20 0 4 470.01 22.26
 -20 0 4 463.67 21.41
 -20 0 4 465.04 21.75
 -20 0 4 514.11 22.87
 -20 0 4 387.04 21.74
 -20 0 4 402.51 22.46
 -20 0 3 0.85 1.67
 -20 0 3 -0.51 2.72
 -20 0 3 -0.18 1.32
 -20 0 3 -0.27 1.76
 -20 0 3 0.32 2.24
 -20 0 3 -0.34 3.14
 -20 0 3 1.06 5.04
 -20 0 2 2675.11 116.72
 -20 0 2 2581 116.84
 -20 0 2 2576.32 126.08
 -20 0 2 2686.44 117.06
 -20 0 2 2513.63 116.43
 -20 0 1 0.71 1.43
 -20 0 1 0.95 1.62
 -20 0 0 1205.69 54.02
 20 0 0 1194.33 53.91
 -20 0 0 1205.82 54.31
 20 0 1 0.55 1.11
 -20 0 -1 1.55 1.87
 -20 0 -1 2.15 2.64
 -20 0 -2 1508.31 74.49
 -20 0 -2 1461.53 69.82
 20 0 2 1586.71 69.84
 -20 0 -2 1627.96 70.45
 20 0 2 1573.49 69.75
 20 0 3 -0.47 1.39
 -20 0 -3 1.68 4.41
 20 0 3 0.86 1.68
 -20 0 -4 453.18 20.62
 -20 0 -4 420.24 26.52
 20 0 4 484.65 20.83
 20 0 5 1.79 1.95
 -20 0 -5 3.43 4.42
 -20 0 -5 1.72 1.88
 20 0 5 0.3 2.9
 20 0 6 310.01 15.41
 20 0 7 -0.33 1.82
 20 0 7 1.71 1.31
 20 0 7 0.77 1.41
 20 0 8 8.58 1.1
 -20 -2 8 -0.16 1.17
 -20 2 8 0.65 1.39
 -20 -2 8 0.93 2.02
 -20 -2 8 -0.42 1.36
 -20 2 8 0.39 1.43
 -20 2 8 -0.67 2.21
 -20 -2 7 6.96 2.13
 -20 2 7 6.76 1.77
 -20 -2 7 6.8 2.01
 -20 -2 7 6.83 3.42
 -20 -2 7 7.6 3.41
 -20 2 7 4.83 3.18
 -20 2 7 5.79 2.4
 -20 -2 7 8.23 2.23
 -20 2 7 6 2.71
 -20 2 6 2.9 3.36
 -20 -2 6 3.41 2.49
 -20 -2 6 5.61 3.84
 -20 -2 6 2.66 3.88
 -20 -2 6 2.6 2.14
 -20 2 6 2.38 3.37
 -20 2 6 1.66 2.41
 -20 -2 6 2.35 2.36
 -20 2 6 3.32 1.74
 -20 -2 6 2.3 2.25
 -20 2 6 1.27 2.61
 -20 -2 6 5.7 3.3
 -20 2 5 63.09 5.98
 -20 2 5 90.55 6.93
 -20 -2 5 88.08 7.56
 -20 -2 5 89.46 6.06
 -20 -2 5 103.91 6.53
 -20 -2 5 88.23 7.2
 -20 -2 5 93.39 6.35
 -20 2 5 89.45 7.34
 -20 2 5 87.69 5.7
 -20 -2 5 86.34 6.21
 -20 2 5 92.98 5.7
 -20 2 5 95.79 6.67
 -20 -2 5 106.83 6.18
 -20 2 5 82.49 5.96
 -20 -2 5 92.06 6.87
 -20 -2 4 0.15 1.97
 -20 2 4 0.57 1.6
 -20 -2 4 0.78 1.95
 -20 2 4 1.37 2.61
 -20 -2 4 -0.33 3.41
 -20 -2 4 3.13 2.26
 -20 -2 4 -2.05 4
 -20 -2 4 2.55 3.81
 -20 2 4 2.43 3.36
 -20 2 4 2.33 2.32
 -20 -2 4 -0.13 1.67
 -20 -2 4 0.53 1.68
 -20 2 4 1.41 2.13
 -20 -2 4 -0.55 2.33
 -20 -2 4 1.42 2.44
 -20 2 4 0.72 2.24
 -20 -2 3 8.07 1.8
 -20 -2 3 5.53 2.35
 -20 2 3 11.62 6.04
 -20 2 3 6.46 2.54
 -20 -2 3 12 2.21
 -20 -2 3 12.78 3.69
 -20 -2 3 6.16 3.42
 -20 2 3 5.45 1.79
 -20 2 3 7.32 3.36
 -20 -2 3 8.28 2.49
 -20 -2 3 6.99 1.77
 -20 2 3 8.91 2.5
 -20 -2 3 5.97 1.74
 -20 2 3 7.04 1.63
 -20 -2 3 4.6 2.28
 -20 2 3 6.91 2.46
 -20 2 2 -0.24 1.98
 -20 2 2 0.94 2.48
 -20 -2 2 -0.48 1.55
 -20 2 2 2.06 2.2
 -20 -2 2 0.75 1.44
 -20 -2 2 0.32 1.8
 -20 2 2 2.11 2.1
 -20 -2 2 -0.72 3.06
 -20 2 2 1.98 5.57
 -20 -2 2 4.1 2.72
 -20 -2 2 1.97 1.81
 -20 2 2 1.44 1.88
 -20 2 1 55.22 4.2
 -20 -2 1 51.01 3.67
 -20 -2 1 55.89 3.68
 -20 -2 1 55.08 3.81
 -20 2 1 52.65 3.83
 -20 2 1 47.88 8.02
 -20 2 1 51.5 3.91
 -20 2 1 56.41 4
 -20 -2 0 0.34 1.76
 -20 2 0 1.8 1.92
 -20 -2 0 0.54 1.53
 -20 -2 0 1.48 1.43
 20 2 0 0.94 1.22
 -20 2 -1 62.99 4.61
 20 2 1 64.61 3.8
 -20 -2 -1 58.81 6.49
 -20 2 -1 49.45 6.37
 20 -2 1 58.12 3.57
 -20 -2 -1 59.19 3.98
 -20 -2 -1 58.73 4.14
 -20 -2 -1 52.93 3.71
 -20 2 -1 60.12 4.1
 -20 -2 -2 4.54 1.66
 -20 2 -2 1.44 1.6
 -20 -2 -2 3.44 1.69
 20 2 2 3.12 1.6
 -20 2 -2 7.62 4.31
 -20 -2 -2 -1.97 3.87
 -20 2 -2 4 2.51
 20 -2 2 2.24 2.74
 20 -2 2 1.68 1.46
 -20 -2 -3 -1.18 1.81
 -20 -2 -3 4.38 1.85
 -20 2 -3 -2.42 5.22
 -20 -2 -3 2.31 3.62
 20 2 3 0.9 1.67
 20 -2 3 3.32 3.12
 20 -2 3 -0.32 1.52
 -20 -2 -4 26.81 3.08
 -20 2 -4 23.89 6.64
 -20 -2 -4 25.51 6.22
 20 2 4 23.28 2.68
 20 2 4 24.79 3.19
 20 -2 4 24.36 2.71
 20 2 4 25.22 4.36
 20 -2 4 24.94 4.02
 -20 -2 -5 -0.68 4.47
 -20 2 -5 -0.69 4.98
 20 2 5 4.32 1.9
 -20 2 -5 3.97 1.73
 -20 -2 -5 2.07 1.93
 20 2 5 1.89 2.12
 20 -2 5 3.88 1.78
 20 2 5 6.98 3.76
 20 2 6 45.4 4
 20 -2 6 45.92 3.54
 -20 -2 -6 43.25 3.37
 20 2 6 44.55 3.67
 20 2 6 42.19 3.13
 20 2 7 -0.25 1.36
 20 -2 7 1.44 1.33
 20 2 7 2.78 1.57
 20 -2 7 0.37 1.72
 20 -2 7 3.3 1.45
 20 -2 7 2.7 1.24
 20 2 7 0.56 1.69
 -20 -2 -7 -0.4 1.68
 20 -2 7 2.88 1.74
 20 2 7 2.39 1.83
 -20 -4 8 38.63 2.37
 -20 -4 8 36.4 2.26
 -20 4 8 43.17 2.71
 -20 4 7 54.94 4.62
 -20 -4 7 48.32 3.74
 -20 -4 7 52.14 4.32
 -20 4 7 39.66 3.82
 -20 -4 7 54.58 3.59
 -20 4 6 208.26 12.46
 -20 -4 6 253.27 12.52
 -20 -4 5 308.97 15.33
 -20 -4 5 268.84 14.84
 -20 -4 5 324.38 14.81
 -20 -4 5 257.68 15.19
 -20 4 5 235.56 14.09
 -20 4 5 208.48 14.36
 -20 4 5 297.23 14.4
 -20 -4 5 274.95 14.49
 -20 -4 5 307.26 13.98
 -20 -4 5 273.1 14.41
 -20 -4 4 407.42 19.38
 -20 -4 4 327.95 18.49
 -20 -4 4 361.78 17.9
 -20 -4 4 416.04 18.9
 -20 4 4 346.62 18.92
 -20 4 4 419.48 19.21
 20 -4 -4 426.02 30.98
 -20 4 4 350 18.75
 -20 4 4 359.93 18.53
 -20 -4 3 80.54 4.92
 -20 -4 3 82.98 5.67
 -20 4 3 63.47 5.77
 -20 -4 3 83.85 5.15
 -20 4 3 78.31 5.7
 -20 -4 3 87.66 6.42
 -20 4 3 75.58 5.77
 -20 -4 3 80.82 5.71
 -20 -4 3 77.94 5.51
 -20 4 3 83.88 6.09
 -20 4 2 374.9 17.05
 -20 -4 2 344.07 16.61
 -20 4 2 289.23 16.93
 -20 4 2 307.87 16.67
 -20 -4 2 352.74 16.47
 -20 4 2 283.27 16.89
 -20 4 2 251.61 24.19
 -20 -4 2 366.56 16.84
 -20 -4 2 390.13 16.89
 -20 -4 1 620.73 26.66
 -20 -4 1 610.54 26.62
 -20 4 1 486.06 26.88
 -20 -4 1 641.28 26.83
 -20 4 1 565.37 26.8
 20 4 -1 587.44 26.16
 -20 4 1 531.55 35.76
 -20 4 1 534.89 26.54
 -20 4 1 495.04 26.35
 -20 -4 0 741.72 31.47
 -20 4 0 656.91 31.66
 -20 4 0 677.43 40.11
 -20 -4 0 673.97 31.14
 -20 -4 0 603.48 35.14
 -20 -4 0 697.2 31.34
 -20 4 0 656.32 31.64
 20 4 0 689.26 31.11
 -20 -4 0 625.79 31.27
 20 -4 1 494.09 22.42
 -20 -4 -1 535.29 22.64
 -20 4 -1 474.05 22.92
 20 4 1 495.45 22.3
 -20 -4 -1 438.02 22.17
 -20 4 -1 358.59 25.82
 -20 -4 -1 435.2 26.89
 -20 -4 -1 451.9 22.24
 -20 -4 -1 465.06 22.42
 -20 4 -2 419.14 28.58
 -20 -4 -2 442.16 28.8
 -20 -4 -2 537.92 24.05
 20 -4 2 529.13 24.06
 -20 -4 -2 484.26 23.79
 20 4 2 535.67 23.83
 -20 4 -2 510.65 24.71
 -20 -4 -2 481.76 23.75
 20 -4 2 486.53 23.51
 -20 -4 -3 359.6 18.43
 -20 4 -3 339.9 19.2
 20 4 3 384.7 18.22
 -20 4 -3 354.2 24.33
 -20 -4 -3 366.16 24.13
 20 -4 3 399.85 18.62
 20 -4 3 369.02 18.16
 -20 -4 -3 401.79 18.54
 -20 -4 -4 219.97 10.89
 20 4 4 213.48 11.37
 -20 4 -4 207.49 17.05
 -20 -4 -4 193.77 16.12
 20 -4 4 184.59 10.04
 20 -4 5 44.93 3.39
 20 -4 5 53.86 3.85
 20 4 5 62.21 5.16
 -20 -4 -5 55.76 4.11
 20 4 5 53.25 3.75
 20 4 5 59.34 3.95
 20 -4 6 98.3 5.63
 -20 -4 -6 87.92 6.22
 20 4 6 124.86 6.65
 20 4 6 114.06 5.93
 20 -4 6 128.44 6.35
 20 -4 6 114.7 6.2
 20 -4 6 123.25 6.48
 -20 4 -6 108.23 7.13
 20 4 6 113.02 6.43
 -20 -4 -6 104.4 6.14
 20 -4 6 120.71 6.31
 20 4 7 35.93 2.33
 -20 4 -7 34.86 3.08
 20 -4 7 36.1 2.33
 20 -4 7 44.08 2.57
 20 4 7 31.53 2.59
 20 4 7 41.82 2.68
 20 -4 7 36.41 2.54
 -20 6 7 2.5 1.89
 -20 6 7 0.86 1.43
 -20 -6 7 3 1.13
 -20 -6 7 2.27 1.02
 -20 -6 7 3.29 1.17
 -20 -6 6 10.5 1.79
 -20 6 6 9.16 2.27
 -20 -6 6 8.96 1.79
 -20 -6 6 8.81 1.88
 -20 6 6 10.14 1.8
 -20 6 6 7.45 2.12
 -20 6 6 5.74 2.86
 -20 -6 5 -0.27 1.85
 -20 6 5 -1.32 2.22
 -20 -6 5 2.51 1.77
 -20 -6 4 49.49 4.12
 -20 -6 4 45.05 3.77
 -20 -6 4 36.4 4.31
 -20 6 4 41.17 4.61
 -20 6 4 42.88 4.34
 -20 -6 4 56.3 4.55
 -20 -6 4 45.93 3.48
 -20 6 4 54.39 4.47
 20 -6 -4 49.31 11.02
 -20 -6 3 45.13 4.06
 -20 -6 3 30.38 3.08
 -20 6 3 26.66 4.23
 -20 -6 3 42.66 3.69
 -20 6 3 43.02 4.04
 20 -6 -3 28.89 10.13
 -20 -6 2 11.05 2.61
 -20 -6 2 7.09 1.93
 -20 -6 2 11.57 2.38
 -20 -6 2 9.37 2.47
 -20 6 2 8.33 3.22
 -20 6 2 11.29 2.76
 -20 -6 2 10.71 2.89
 -20 6 2 11.34 2.72
 20 -6 -2 9.45 7.59
 -20 -6 1 39.01 3.49
 -20 -6 1 34.56 2.93
 -20 6 1 33 3.46
 -20 -6 1 40.21 3.85
 -20 6 1 37.01 3.69
 20 -6 -1 32.36 3.69
 20 6 -1 31.78 3.04
 -20 6 1 39.37 4.46
 -20 6 1 47.94 9.23
 -20 -6 1 34.56 3.53
 -20 -6 1 40.8 3.67
 -20 6 0 40.33 4.36
 -20 -6 0 48.17 3.66
 -20 -6 0 57.39 4.39
 -20 -6 0 53.03 4.17
 -20 6 0 54.42 4.37
 20 6 0 47.41 3.94
 -20 -6 0 53.93 4.29
 -20 6 0 47.14 8.7
 20 -6 0 50.78 4.51
 -20 -6 -1 63.58 4.81
 20 -6 1 67.87 5.22
 -20 6 -1 77.43 5.39
 20 6 1 67.98 4.81
 -20 -6 -1 64.65 4.54
 -20 -6 -1 57.02 4.64
 20 -6 2 12.8 2.02
 -20 -6 -2 12.33 2.67
 20 -6 2 13.91 3.61
 -20 6 -2 11.75 3.19
 -20 -6 -2 17.02 2.52
 -20 -6 -2 15.04 2.48
 -20 6 -2 9.85 5.91
 -20 -6 -2 17.39 5.62
 20 6 2 17.49 2.76
 20 -6 3 13.6 2.01
 20 6 3 16.5 4.05
 -20 6 -3 15.2 3.34
 20 -6 3 19.02 3.77
 -20 6 -3 12.28 6.16
 -20 -6 -3 8.14 4.97
 -20 -6 -3 12.97 2.62
 -20 -6 -3 15.72 2.53
 20 6 3 18.59 2.55
 -20 -6 -4 0.99 1.88
 20 6 4 0.81 2.61
 20 6 4 2.47 3.59
 -20 6 -4 1.96 2.7
 20 6 4 1.16 1.71
 20 -6 4 1.85 1.65
 -20 -6 -4 2.08 1.87
 -20 -6 -5 7.45 1.83
 20 6 5 11.06 3.15
 20 6 5 7.07 2.1
 -20 -6 -5 6.44 1.77
 20 6 5 6.51 1.58
 -20 6 -5 7.1 2.65
 20 -6 5 6.85 1.63
 20 6 6 -0.49 2.07
 20 -6 6 1.44 1.3
 20 -6 6 0.27 1.03
 20 6 6 -0.08 1.32
 20 -6 6 0.9 1.38
 -20 6 -6 0.77 1.84
 20 6 7 3.64 1
 -20 8 6 1.38 1.36
 -20 -8 6 3.48 1.1
 -20 -8 6 4.75 1.15
 -20 8 6 5.56 1.46
 -20 -8 5 189.22 9.08
 -20 -8 5 185.99 8.92
 -20 8 5 144.24 9.07
 -20 -8 5 162.36 8.78
 -20 8 5 161.96 8.9
 -20 8 5 183.9 9.39
 -20 -8 5 204.21 9
 -20 8 5 167.56 9.14
 -20 -8 4 6 1.65
 -20 8 4 5.68 1.87
 -20 -8 4 5.39 1.67
 20 -8 -4 3.54 2.29
 -20 8 4 4.41 2.17
 -20 8 4 4.31 2.63
 -20 -8 4 2.66 2.2
 -20 -8 4 4.64 1.68
 -20 -8 4 6.42 1.7
 -20 -8 4 6.75 2.64
 -20 8 3 486.76 25.14
 20 -8 -3 499.91 24.88
 -20 -8 3 532.51 24.22
 -20 -8 3 458.93 24.61
 -20 -8 3 506.89 24.39
 -20 -8 3 566.29 24.59
 -20 8 3 541.33 24.76
 -20 8 2 63.83 5.59
 20 -8 -2 62.99 5.36
 -20 8 2 71.43 5.07
 -20 8 2 53.44 4.64
 -20 -8 2 82.69 5.04
 -20 -8 2 73.85 4.89
 -20 -8 2 62.43 5.01
 -20 -8 2 69.8 4.45
 20 -8 -1 170.06 19.59
 -20 8 1 214.95 11.98
 -20 8 1 227.99 11.51
 20 8 -1 189.69 10.91
 -20 -8 1 244.31 11.53
 -20 -8 1 228.83 11.48
 -20 -8 1 210.66 10.88
 -20 -8 1 202.06 11.37
 -20 8 0 13.92 2.84
 20 -8 0 19.29 7.64
 -20 8 0 16.78 2.63
 20 -8 0 17.33 3.01
 -20 -8 0 19.47 2.67
 20 8 0 18.37 2.64
 -20 -8 0 13.15 2.68
 -20 8 -1 530.36 24.14
 20 8 1 464.27 23.79
 20 -8 1 485.69 23.65
 -20 -8 -1 523.05 23.94
 -20 -8 -1 503.39 23.85
 20 -8 2 7.15 2.61
 20 8 2 16.85 2.54
 20 -8 2 12.54 1.99
 -20 8 -2 13.81 2.67
 -20 -8 -2 9.51 2.22
 -20 -8 -2 11.68 2.06
 20 -8 3 344.41 16.78
 20 8 3 442.82 17.54
 -20 8 -3 404.86 17.88
 20 -8 3 291.84 17.36
 20 8 3 413.33 17.46
 -20 -8 -3 321.15 16.97
 -20 -8 -3 339.05 17.07
 -20 8 -4 2.06 1.85
 20 -8 4 0.82 1.44
 20 8 4 0.93 1.92
 20 8 4 -0.08 2.4
 20 -8 4 2.19 1.16
 -20 -8 -4 0.61 1.39
 20 8 4 0.24 1.38
 20 8 5 81.6 4.57
 20 -8 5 83.74 4.34
 20 -8 5 85.9 4.33
 20 8 5 92.96 4.6
 20 -8 5 70.08 3.97
 -20 8 -5 76.77 4.74
 20 8 5 74.84 4.27
 -20 10 5 2.28 0.8
 -20 -10 5 3.95 0.75
 -20 -10 4 3.25 1.51
 -20 10 4 3.65 1.22
 -20 10 4 4.59 1.58
 -20 -10 4 5.57 1.09
 -20 -10 3 0.88 1.04
 -20 -10 3 0.35 1.54
 -20 10 3 -0.22 1.89
 -20 -10 3 0.81 1.91
 20 -10 -3 1.09 1.7
 -20 10 3 2.43 1.28
 -20 -10 2 15.61 2.8
 -20 -10 2 12.81 1.76
 20 -10 -2 10.05 2.32
 -20 -10 2 19.81 2.13
 -20 10 2 15.48 2.53
 20 -10 -2 14.36 2.26
 -20 -10 2 11.88 2.18
 -20 -10 2 16.99 1.64
 -20 -10 1 1.99 1.53
 20 -10 -1 1.5 1.91
 -20 10 1 2.37 1.96
 -20 -10 1 -0.1 1.58
 -20 -10 1 0.83 1.37
 20 10 -1 3.85 1.47
 -20 -10 1 3.32 1.51
 20 -10 -1 3.23 1.95
 20 10 0 5.62 1.85
 20 -10 0 5.4 2.07
 -20 -10 0 6.74 1.64
 -20 -10 0 4.91 1.67
 -20 -10 0 8.6 1.7
 -20 -10 0 2.28 1.57
 20 -10 0 3.79 1.95
 20 10 0 7.04 1.77
 20 -10 1 2.63 1.39
 20 10 1 2.03 1.58
 -20 -10 -1 2.31 1.48
 20 -10 1 2.36 1.67
 20 10 1 2.35 1.82
 -20 -10 -1 2.23 1.61
 20 -10 1 2.58 1.81
 20 -10 2 0.17 1.22
 20 10 2 0.08 1.43
 20 -10 2 0.2 1.61
 20 10 2 2.48 1.7
 -20 -10 -2 1.79 1.27
 -20 -10 -2 0.47 1.44
 -20 -10 -3 5.69 1.26
 20 10 3 8.63 1.75
 20 -10 3 5.54 1.29
 20 -10 3 4.04 1.08
 20 10 3 6.72 1.32
 20 -10 4 1.54 0.87
 20 -10 4 1.28 0.66
 -20 -10 -4 0.13 0.65
 20 10 4 1.02 1.02
 20 -12 -1 86.22 4.25
 20 -12 0 32.88 1.92
 -21 -1 8 36.72 3.21
 -21 1 8 37.87 3.26
 -21 -1 8 29.74 2.42
 -21 -1 8 32.3 2.51
 -21 1 8 25.03 2.44
 -21 -1 7 31.38 2.92
 -21 1 7 26.77 2.65
 -21 -1 7 19.83 2.71
 -21 -1 7 15.32 3.56
 -21 -1 7 33.35 4.16
 -21 1 7 20.75 4.03
 -21 -1 7 27.77 2.88
 -21 1 7 31.24 3.06
 -21 1 7 25.76 3.26
 -21 -1 6 95.69 6.51
 -21 1 6 108.88 7.25
 -21 -1 6 104.84 6.42
 -21 1 6 100.25 6.06
 -21 1 6 97.07 6.57
 -21 -1 6 79.28 7.38
 -21 1 6 90.84 7.43
 -21 -1 6 94.49 6.24
 -21 1 6 98.99 6.39
 -21 -1 6 105.03 6.51
 -21 -1 6 81.53 7.18
 -21 -1 5 9.36 3.99
 -21 -1 5 9.9 4.41
 -21 1 5 14.18 4.23
 -21 1 5 12.19 2.09
 -21 -1 5 16.36 2.92
 -21 -1 5 16 3.19
 -21 1 5 19.87 4.02
 -21 -1 4 320.78 20.09
 -21 1 4 324.28 20.47
 -21 -1 4 456.35 20.03
 -21 -1 4 353.01 20.52
 -21 -1 4 428.68 19.64
 -21 1 4 439.2 19.93
 -21 -1 4 410.47 19.96
 -21 1 4 444.93 20.45
 -21 1 4 424.25 19.79
 -21 -1 4 455.81 20.76
 -21 1 4 449.52 21.16
 -21 1 4 433.6 20.06
 -21 -1 4 373.33 20.9
 -21 1 4 360.13 20.66
 -21 -1 4 454.22 20.12
 -21 -1 3 117.99 7.8
 -21 1 3 107.38 7.45
 -21 1 3 87.53 12.91
 -21 -1 3 96.43 12.49
 -21 1 3 118.3 6.93
 -21 -1 3 108.31 6.58
 -21 -1 3 117.34 7.22
 -21 1 3 116.44 7.21
 -21 -1 3 113.85 6.5
 -21 1 3 118.76 6.87
 -21 -1 3 125.64 6.5
 -21 1 3 112.43 6.41
 -21 -1 3 125.04 7.44
 -21 1 3 103.01 6.34
 -21 1 3 125.35 7.75
 -21 -1 3 120.53 6.72
 -21 -1 2 249.48 11.96
 -21 1 2 241.69 12.65
 -21 -1 2 235.29 12.43
 -21 1 2 230.45 11.96
 -21 1 2 244.64 12.37
 -21 -1 2 240.16 12.31
 -21 -1 2 251.21 18.94
 -21 1 2 255.65 20.16
 -21 -1 2 232.48 11.91
 -21 1 2 247.58 12.35
 -21 -1 2 231.61 11.86
 -21 1 2 242.25 12.28
 -21 -1 2 252.45 12.64
 -21 -1 1 148.52 7.84
 -21 1 1 150.82 8.1
 -21 1 1 149.34 8.25
 -21 1 1 138.12 7.98
 -21 -1 1 152.72 7.91
 -21 1 1 154.18 8.19
 -21 -1 1 150.94 7.92
 -21 -1 1 154.18 7.83
 -21 1 0 612.18 28.67
 -21 -1 0 640.71 28.46
 -21 -1 0 639.07 28.55
 -21 -1 0 639.96 28.61
 -21 1 0 603.87 28.6
 21 1 0 653.55 28.26
 -21 -1 0 563.44 28.32
 -21 1 0 594.04 28.72
 -21 -1 -1 551.62 31.68
 -21 1 -1 591.91 31.83
 -21 -1 -1 588.76 28.36
 -21 -1 -1 638.8 28.38
 -21 1 -1 600.93 28.45
 -21 -1 -1 635.01 28.49
 21 1 1 641.15 28.22
 -21 1 -1 596.94 28.79
 -21 -1 -2 342.19 21.63
 -21 1 -2 354.91 21.8
 21 1 2 360.21 17.13
 -21 1 -2 342.29 17.84
 21 1 2 372.89 17.2
 21 -1 2 372.39 17.19
 -21 -1 -2 344.03 17.19
 -21 1 -2 337.48 17.16
 -21 -1 -2 378.28 17.36
 21 -1 2 383.09 17.4
 -21 -1 -3 214.19 16.11
 -21 1 -3 213.18 16.13
 -21 -1 -3 219.73 11.27
 21 -1 3 240.79 11.5
 -21 1 -3 195.97 11.88
 21 1 3 212.21 11.07
 21 -1 3 233.83 11.29
 21 1 3 219.02 11.26
 21 -1 4 227.23 11.21
 21 1 4 224.88 11.25
 -21 -1 -4 206.91 16.3
 -21 1 -4 194.52 16.25
 21 1 4 200.75 11.21
 -21 1 -4 196.48 10.78
 -21 -1 -4 218.56 11.09
 -21 -1 -5 10.46 2.1
 -21 1 -5 6.97 1.83
 21 1 5 9.18 2.09
 -21 -1 -5 12.29 5.13
 -21 1 -5 8.82 4.9
 21 1 5 7.08 2.18
 21 -1 5 8.87 2.08
 21 1 5 12.25 3.15
 -21 1 -6 6.45 2.46
 21 1 6 9.93 1.82
 21 -1 6 9.82 1.98
 21 1 6 7.86 2.06
 21 -1 6 6.25 1.96
 21 1 6 8.86 2.47
 -21 -1 -6 8.03 1.73
 21 1 7 24.55 2.13
 21 -1 7 20.89 2.12
 21 -1 7 22.01 1.84
 21 -1 7 18.15 1.62
 21 1 7 15.98 1.95
 21 -1 7 17.6 1.99
 -21 -3 8 2.72 1.09
 -21 3 8 1 1.16
 -21 -3 8 0.97 0.9
 -21 3 8 2.35 1.23
 -21 3 7 109.78 6.4
 -21 -3 7 103.32 6.37
 -21 3 7 67.47 5.83
 -21 -3 7 100.71 5.44
 -21 3 7 80.46 5.56
 -21 -3 7 105.32 5.79
 -21 3 7 86.24 4.98
 -21 -3 6 28.4 3.23
 -21 -3 6 29.98 4.42
 -21 -3 6 28.92 2.99
 -21 3 6 21.68 3.96
 -21 3 6 23.35 3.38
 -21 -3 5 291.96 14.53
 -21 3 5 288.16 14.82
 -21 -3 5 302.17 15.93
 -21 3 5 296.26 16.09
 -21 -3 5 324.21 15.21
 -21 3 5 285.92 14.57
 21 -3 -4 7.81 7.05
 -21 -3 4 9.15 2.2
 -21 -3 4 15.19 4.05
 -21 3 4 7.86 2.75
 -21 -3 4 6.87 2.28
 -21 3 4 7.35 3.71
 -21 -3 4 11.22 2.68
 -21 3 4 10.17 2.82
 -21 -3 4 13.67 4.5
 -21 -3 4 11.06 2.75
 -21 3 4 12.83 2.8
 -21 3 4 9.27 2.92
 -21 -3 4 5.77 2.11
 -21 -3 3 294.85 14.5
 -21 3 3 159.75 13.46
 -21 3 3 153 20.33
 -21 3 3 248.98 14.5
 -21 3 3 245.06 13.68
 -21 -3 3 276.19 13.85
 -21 3 3 286.46 14.19
 -21 -3 3 316.97 13.57
 -21 -3 3 291.19 13.36
 -21 -3 3 300.91 13.82
 -21 -3 3 254.74 13.08
 -21 3 3 306.15 14.39
 -21 3 2 46.9 4.35
 -21 -3 2 51.19 3.61
 -21 -3 2 53.26 3.66
 -21 3 2 42.68 4.12
 -21 -3 2 47.39 3.79
 -21 3 2 45.87 4.15
 -21 3 2 42.38 3.84
 -21 -3 2 46.53 3.74
 -21 3 2 46.57 3.99
 -21 3 1 532.19 26.21
 -21 -3 1 605.78 26.32
 -21 3 1 569.84 26.3
 -21 3 1 542.12 26.33
 -21 3 1 511.56 26.51
 -21 -3 1 613.98 26.32
 -21 -3 1 581.31 26.19
 -21 3 1 529.55 26.39
 -21 3 1 510.89 34.41
 -21 -3 0 96.31 5.57
 -21 -3 0 87.49 5.22
 -21 -3 0 103.54 5.61
 -21 3 0 93.88 5.85
 -21 -3 0 81.82 5.49
 -21 3 0 90.88 5.4
 21 3 0 90.67 5.17
 -21 3 0 94.77 5.97
 -21 -3 -1 472.77 21.18
 -21 3 -1 420.07 20.95
 -21 -3 -1 443.44 21.08
 -21 -3 -1 445.44 20.98
 -21 3 -1 425.85 25.02
 -21 -3 -1 432.87 25.34
 -21 -3 -1 419.21 21.05
 21 3 1 494.49 21.04
 -21 3 -1 427.52 21.68
 -21 3 -2 14.6 5.21
 -21 -3 -2 15.44 4.65
 -21 -3 -2 23.25 3.03
 -21 3 -2 17.76 3.34
 21 -3 2 23.73 3.55
 21 3 2 22.66 2.55
 -21 -3 -2 19.66 2.41
 -21 3 -2 19.85 2.46
 21 -3 2 18.85 2.22
 -21 -3 -2 22.25 2.61
 -21 -3 -3 215.93 10.65
 -21 3 -3 184.92 11.4
 21 3 3 196.95 10.44
 21 -3 3 203.78 10.48
 21 -3 3 205.6 10.93
 -21 -3 -3 201.97 15.63
 -21 3 -3 200.07 15.86
 -21 -3 -3 201.64 10.64
 21 -3 4 40.95 3.27
 21 -3 4 57.46 4.78
 -21 3 -4 42.62 7.92
 21 3 4 52.48 4.91
 -21 -3 -4 44.56 7.48
 -21 -3 -4 60.18 4.18
 21 3 5 305.2 14.07
 21 -3 5 289.2 14.2
 -21 3 -5 260.38 13.81
 -21 -3 -5 292.74 14.3
 21 3 5 297.31 14.52
 21 3 5 282.2 14.44
 21 3 5 282.74 14.1
 21 3 6 3.39 2.47
 -21 -3 -6 -0.83 2.1
 21 3 6 -0.21 1.57
 21 -3 6 0.77 1.37
 -21 3 -6 1.5 2.33
 21 3 6 2.14 1.72
 21 -3 6 -0.08 1.63
 -21 -3 -6 -0.6 1.29
 21 3 7 18.38 1.93
 21 -3 7 20.64 1.73
 21 3 7 22.81 1.97
 21 3 7 24.25 1.91
 21 -3 7 20.84 1.85
 21 -3 7 20.76 1.85
 21 -3 7 21.52 1.81
 -21 -5 7 6.11 1.46
 -21 5 7 8.97 2.25
 -21 -5 7 5.52 1.3
 -21 -5 7 7 1.43
 -21 5 7 5.07 1.77
 -21 5 6 90.18 5.56
 -21 5 6 72.37 6.1
 -21 5 6 78.9 4.98
 -21 -5 6 89.05 5.53
 -21 -5 6 94.81 5.19
 -21 5 6 84.14 5.71
 -21 -5 5 16.1 2.92
 -21 5 5 13.81 2.82
 -21 5 5 15.29 2.9
 -21 -5 5 17.97 2.7
 -21 -5 5 12.17 2.23
 -21 5 5 13.13 2.85
 -21 -5 4 265.42 14.34
 -21 5 4 275.72 15.05
 -21 5 4 280.26 14.89
 21 -5 -4 308.64 27.16
 -21 -5 4 336.26 15.12
 -21 -5 4 283.03 14
 21 -5 -3 69.77 13.2
 -21 5 3 81.37 5.71
 -21 5 3 67.32 5.8
 -21 5 3 73.76 5.69
 -21 5 3 62.89 5.3
 -21 5 3 63.74 6.03
 -21 -5 3 79.54 5.48
 -21 -5 3 68.45 4.94
 -21 -5 3 81.58 5.5
 -21 5 2 64.82 11.27
 -21 5 2 45.23 4.52
 -21 -5 2 73.9 4.93
 -21 5 2 81.16 5.16
 -21 -5 2 63.23 4.56
 -21 5 2 56.74 4.99
 -21 -5 2 71.82 5.05
 -21 5 2 62.31 5.47
 -21 -5 2 78.21 4.82
 -21 -5 1 122.31 7
 -21 5 1 118.68 7.04
 -21 -5 1 122.8 7.23
 -21 5 1 106.42 7.61
 -21 -5 1 139.47 7.26
 -21 5 1 128.31 7.32
 -21 5 1 103.87 13.55
 -21 -5 1 113.46 7.15
 21 5 -1 115.25 6.58
 -21 5 0 403.17 28.01
 -21 -5 0 387.12 18.74
 -21 5 0 396.87 19.34
 21 5 0 361.88 18.71
 -21 -5 0 398.24 19.04
 21 -5 0 418.37 19
 -21 5 0 347.95 19.22
 -21 -5 0 378.43 19.08
 -21 -5 -1 14.5 2.3
 -21 -5 -1 17.46 2.71
 -21 5 -1 25.58 6.59
 -21 -5 -1 21.06 2.82
 21 -5 1 21.86 3.57
 -21 5 -1 18.1 3.3
 -21 -5 -1 11.2 4.55
 -21 -5 -1 19.8 2.71
 21 5 1 17.1 2.51
 -21 -5 -2 372.31 19
 -21 -5 -2 340.64 24.28
 -21 -5 -2 374.66 19.03
 21 5 2 418.69 19.09
 -21 5 -2 400.07 19.83
 21 -5 2 444.15 19.37
 -21 -5 -2 382.93 18.97
 -21 5 -2 346.19 24.53
 -21 5 -3 -0.69 5.24
 -21 -5 -3 1.33 4.06
 21 5 3 1.67 3.36
 21 -5 3 1 3.36
 -21 -5 -3 2.64 1.91
 21 5 4 151.42 7.84
 -21 5 -4 155.82 8.98
 21 -5 4 123.81 7.4
 21 5 4 162.87 8.65
 -21 -5 -4 155.98 8.11
 -21 -5 -4 124.36 7.96
 -21 -5 -5 2.06 1.63
 21 5 5 1.86 1.72
 -21 -5 -5 2.05 1.9
 21 5 5 0.18 1.43
 21 -5 5 0.83 1.33
 21 5 5 2.07 1.72
 -21 5 -5 0.32 2.56
 21 5 6 79.46 4.51
 21 -5 6 78.06 4.16
 21 -5 6 73.05 3.97
 21 -5 6 79.03 4.35
 -21 5 -6 73.68 4.92
 21 -5 6 65.97 3.75
 21 5 6 66.6 4.29
 21 5 7 1.38 0.88
 21 5 7 1.09 1.1
 21 -5 7 0.51 0.81
 -21 -7 7 14.62 1.17
 -21 -7 6 27.34 2.11
 -21 -7 6 26.67 2.3
 -21 7 6 23.58 2.81
 -21 -7 6 31.8 2.42
 -21 -7 6 29.93 2.3
 -21 7 6 25.82 2.13
 -21 7 6 33.48 2.69
 -21 7 5 145.03 8.21
 -21 7 5 154.79 8.23
 -21 7 5 168.03 8.55
 -21 -7 5 157.4 7.57
 -21 -7 5 155.12 7.99
 -21 -7 5 145.19 7.8
 -21 -7 5 129.2 7.83
 -21 7 5 127.27 8.31
 -21 -7 4 4.04 1.65
 -21 -7 4 1.96 2.25
 -21 7 4 1.29 1.98
 -21 -7 3 93.91 5.77
 -21 7 3 84.61 6.77
 21 -7 -3 81.37 14.08
 -21 7 3 88.56 6.33
 -21 7 3 111.32 6.56
 -21 -7 3 107.18 6.27
 -21 -7 3 94.51 6.15
 -21 -7 3 103.67 6.52
 -21 7 2 247.16 14.18
 -21 7 2 237.85 13.28
 -21 -7 2 266.54 13.56
 -21 -7 2 249.87 12.89
 -21 -7 2 293.05 13.66
 -21 -7 2 264.21 13.46
 -21 7 2 286.75 13.77
 -21 7 1 601.66 31.43
 -21 -7 1 670.02 30.32
 -21 -7 1 740.56 31.19
 -21 -7 1 731.5 31.1
 21 -7 -1 612.86 30.32
 -21 -7 0 2.59 2.1
 -21 -7 0 1.69 1.94
 21 -7 0 3.14 2.73
 21 -7 0 -1.18 6.51
 -21 7 0 0.95 2.31
 -21 -7 -1 246.51 11.96
 -21 -7 -1 243.59 12.33
 21 -7 1 236.52 12.18
 -21 -7 -2 98.44 6.52
 21 -7 2 90.01 5.96
 -21 -7 -2 117.03 6.51
 -21 -7 -2 111.16 6.52
 21 7 2 128.66 7.06
 21 7 2 112.71 6.66
 -21 7 -2 125.19 7.34
 21 -7 2 124.94 7.05
 21 -7 3 195.24 12.88
 21 7 3 297.01 12.93
 -21 7 -3 268.28 13.54
 -21 -7 -3 223.01 12.59
 -21 -7 -3 265.06 12.75
 21 7 3 292.09 13.15
 -21 -7 -4 16.56 2.26
 21 7 4 22.73 3.27
 21 7 4 26.4 2.92
 21 7 4 21.17 2.3
 -21 7 -4 25.44 3.11
 -21 -7 -4 17.27 2.24
 21 -7 4 18.39 2.14
 21 7 5 58.82 3.83
 21 7 5 60.38 3.7
 -21 7 -5 68.18 4.49
 21 -7 5 62.44 3.61
 21 7 5 62.32 3.92
 21 7 5 69.69 4.18
 -21 -7 -5 51.29 3.46
 21 -7 5 65.5 3.65
 21 -7 5 64.15 3.85
 21 -7 6 11.96 1.25
 21 -7 6 10.17 1.06
 21 7 6 13.73 1.62
 -21 9 5 51.76 3.28
 -21 9 5 53.34 3.36
 -21 -9 5 53.61 3.15
 21 -9 -4 62.75 4.03
 -21 -9 4 67.24 4.13
 -21 9 4 59.56 3.88
 -21 -9 4 49.8 3.56
 -21 -9 4 63.57 3.74
 -21 9 4 60.69 4.35
 -21 -9 3 47.35 3.15
 -21 9 3 38.53 3.74
 21 -9 -3 36.87 3.64
 -21 -9 3 43.55 3.2
 -21 -9 3 42.17 3.28
 -21 9 3 45.38 3.36
 -21 -9 3 45.91 3.61
 -21 -9 3 47.76 3.97
 21 -9 -3 40.78 3.41
 -21 -9 2 62.54 4.11
 -21 -9 2 59.34 4.11
 -21 9 2 49.93 4.5
 21 -9 -2 47.88 4.32
 -21 -9 2 57.79 3.72
 -21 9 2 59.71 4.06
 -21 -9 2 58.7 4.28
 -21 -9 1 23.05 2.74
 -21 9 1 20.02 3.07
 21 -9 -1 17.49 2.94
 -21 9 1 19.76 2.54
 21 9 -1 19.74 2.35
 -21 -9 1 25.29 2.5
 21 9 0 105.39 5.82
 -21 9 0 100.67 5.82
 -21 -9 0 95.03 5.75
 -21 9 -1 69.48 4.54
 21 -9 1 54.61 4.67
 21 9 1 77.45 5.07
 -21 -9 -1 72.85 4.45
 21 -9 1 51.55 4.04
 21 9 1 86.98 4.79
 -21 -9 -1 60.26 4.32
 21 -9 2 32.63 2.58
 21 9 2 36.05 3.38
 21 -9 2 29.97 3.13
 -21 9 -2 34.14 3
 21 9 2 38.9 2.97
 -21 -9 -3 20.33 2.1
 21 9 3 23.98 2.61
 21 9 3 18.78 2.04
 -21 9 -3 18.74 2.2
 21 -9 3 19.07 2.03
 21 -9 3 17.5 1.74
 21 -9 4 14.72 1.36
 21 -9 4 17.3 1.67
 21 9 4 19.27 1.71
 21 9 4 17.27 1.95
 -21 -9 -4 16.45 1.57
 21 9 4 17.33 1.73
 21 -9 5 34.07 1.88
 21 9 5 30 1.93
 -21 11 3 8.38 1.29
 -21 -11 3 9.99 1.39
 -21 11 3 8.45 1.1
 -21 -11 2 112.7 5.85
 -21 11 2 107.84 5.74
 -21 11 1 30.73 2.13
 -21 -11 1 30.14 2.55
 21 -11 -1 32.42 2.46
 21 -11 -1 31.11 2.54
 21 -11 0 109.45 6.21
 21 -11 0 133.88 6.77
 -21 -11 0 118.26 6.44
 -21 -11 0 144.1 6.41
 21 -11 0 134.34 6.72
 21 11 1 20.75 1.6
 -21 -11 -1 21.21 1.73
 -21 11 -1 16.79 1.59
 21 -11 1 23.91 2.02
 -21 -11 -1 12.65 1.56
 21 -11 1 20.64 1.57
 21 -11 1 17.6 1.51
 -21 -11 -2 57.7 2.92
 21 -11 2 45.99 2.71
 21 -11 2 44.36 2.66
 21 11 2 57.35 2.9
 -22 0 8 44.33 3.07
 -22 0 8 58.16 3.72
 -22 0 7 0.1 1.47
 -22 0 7 1.6 1.59
 -22 0 7 2.13 2.88
 -22 0 7 1.44 1.85
 -22 0 7 -0.1 1.79
 -22 0 6 586.21 26.66
 -22 0 6 473.12 27.42
 -22 0 6 538.29 26.7
 -22 0 6 640.44 27.41
 -22 0 6 571.34 26.68
 -22 0 5 -3.1 3.9
 -22 0 5 1.32 2.42
 -22 0 5 0.79 1.47
 -22 0 5 6.33 3.19
 -22 0 4 765 33.03
 -22 0 4 811.79 33.81
 -22 0 4 762.3 32.73
 -22 0 4 654.07 33.67
 -22 0 4 733.85 32.79
 -22 0 4 742.62 32.55
 -22 0 3 -0.11 1.69
 -22 0 3 0.47 1.45
 -22 0 3 2.12 2.64
 -22 0 3 0.5 1.66
 -22 0 3 -2 4.36
 -22 0 3 1.06 2.15
 -22 0 3 3.44 3.05
 -22 0 2 806.13 36.58
 -22 0 2 783.04 36.35
 -22 0 2 795.79 36.36
 -22 0 2 766.58 35.92
 -22 0 2 759.25 36.05
 -22 0 2 751.65 44.33
 -22 0 2 808.76 36.23
 -22 0 1 -0.39 1.44
 -22 0 1 0.8 1.45
 -22 0 1 0.3 1.52
 -22 0 0 674.23 31.7
 -22 0 0 696.57 31.7
 -22 0 0 698.49 31.74
 -22 0 0 684 31.44
 -22 0 -1 1.64 1.78
 -22 0 -1 0.59 1.28
 -22 0 -1 1.98 1.87
 22 0 1 0.94 1.21
 -22 0 -1 0.39 1.47
 -22 0 -1 -0.39 2.85
 22 0 2 1780.68 77.31
 -22 0 -2 1720.05 77.75
 -22 0 -2 1659.22 82.29
 22 0 2 1725.38 77.22
 -22 0 -2 1671.48 77.31
 -22 0 -3 -0.95 1.53
 -22 0 -3 -2.34 4.21
 22 0 3 -0.11 1.66
 -22 0 -3 1.14 2.16
 -22 0 -4 254.51 12.73
 -22 0 -4 259.17 18.79
 22 0 4 233.58 12.61
 22 0 4 272.67 12.99
 22 0 5 -1.76 2.6
 -22 0 -5 -1.29 1.63
 22 0 5 0.38 1.78
 22 0 6 112.76 6.26
 22 0 6 105.85 5.77
 22 0 6 117.92 6.1
 22 0 7 -0.62 1.2
 22 0 7 1.09 1.35
 -22 -2 8 -0.58 1.07
 -22 2 8 0.91 1.13
 -22 2 8 3.06 1.48
 -22 -2 7 0.27 2.64
 -22 -2 7 0.33 1.67
 -22 2 7 -3.14 2.1
 -22 -2 7 -0.28 1.6
 -22 2 7 3.66 2.75
 -22 2 7 1.27 2.18
 -22 -2 7 1.03 1.51
 -22 2 7 0.08 1.13
 -22 2 6 -0.77 2.05
 -22 -2 6 1.51 3.35
 -22 2 6 -1.1 2.81
 -22 -2 6 0.44 1.95
 -22 2 6 2.01 2.29
 -22 -2 6 0.14 1.77
 -22 2 6 0.31 1.51
 -22 2 5 2.54 1.85
 -22 -2 5 5.1 2.53
 -22 2 5 3.18 3.4
 -22 2 5 5.04 2.33
 -22 -2 5 0.97 4.18
 -22 -2 5 5.08 2.39
 -22 -2 5 1.86 3.83
 -22 2 5 5.38 3.67
 -22 -2 5 3.66 2.34
 -22 -2 4 -0.69 2.08
 -22 2 4 0.33 2.3
 -22 -2 4 0.4 1.72
 -22 2 4 -0.41 2.02
 -22 -2 4 1.47 1.69
 -22 2 4 -1.22 2.2
 -22 -2 4 1.77 3.57
 -22 2 4 1.27 3.34
 -22 -2 4 -0.16 2.37
 -22 -2 4 -1.84 2.28
 -22 2 4 1.68 2.64
 -22 -2 3 26.84 2.87
 -22 -2 3 20.73 3.87
 -22 2 3 25.77 2.76
 -22 2 3 31.65 4.12
 -22 -2 3 28.39 2.87
 -22 2 3 25.02 3.16
 -22 2 3 28.18 3.39
 -22 -2 3 29.65 2.66
 -22 -2 3 32.43 2.84
 -22 -2 3 22.69 3.14
 -22 -2 2 1.84 1.54
 -22 2 2 0.89 2.31
 -22 2 2 -0.46 1.7
 -22 -2 2 -0.2 1.72
 -22 -2 2 1.44 3.42
 -22 2 2 1.92 5.28
 -22 2 2 2.86 2.11
 -22 2 2 2 2.02
 -22 -2 2 2.34 1.79
 -22 2 2 1.01 1.66
 -22 2 2 3.51 2.21
 -22 -2 2 0.79 1.56
 -22 2 1 -0.81 3.84
 -22 -2 1 -0.47 1.68
 -22 2 1 -1.4 1.56
 -22 2 1 -0.12 1.72
 -22 -2 1 0.67 1.47
 -22 2 1 -0.25 1.92
 -22 2 1 1.43 1.94
 -22 -2 1 0.86 1.42
 -22 2 1 -0.58 1.72
 22 2 0 3.45 1.29
 -22 -2 0 3.39 1.58
 -22 2 0 3.32 1.97
 -22 -2 0 4.69 1.66
 -22 -2 0 5.93 1.47
 -22 2 0 4.93 1.98
 -22 -2 0 3.45 1.6
 -22 2 0 3.21 1.73
 -22 -2 0 1.86 1.8
 -22 2 -1 22.94 2.34
 -22 -2 -1 24.61 2.53
 -22 -2 -1 21.78 2.71
 -22 -2 -1 21.43 4.53
 -22 -2 -1 27.14 2.56
 -22 -2 -1 24.26 2.38
 -22 2 -1 23.33 2.68
 22 2 1 27.78 2.44
 -22 2 -1 28.35 3.27
 22 2 2 43.88 3.22
 -22 2 -2 38 4.04
 -22 -2 -2 39.99 3.16
 22 -2 2 35.16 3.77
 -22 -2 -2 38.53 3.23
 -22 2 -2 39.11 3.24
 22 -2 2 38.89 3.06
 -22 -2 -2 34.24 3.7
 -22 2 -2 34.06 6.23
 -22 -2 -2 40.31 6.39
 22 2 3 60.11 4.3
 -22 -2 -3 61.26 4.16
 -22 -2 -3 61.91 4.4
 -22 2 -3 55.3 5.05
 22 2 3 65.14 4.33
 22 -2 3 70.78 4.95
 -22 2 -3 65.89 8.46
 -22 -2 -3 60.71 8.09
 22 -2 3 58.86 4.16
 -22 2 -4 77.66 5.14
 -22 -2 -4 89.96 5.56
 22 -2 4 86.43 5.79
 -22 -2 -4 77.4 9.88
 -22 2 -4 100.65 10.61
 22 2 4 87.66 5.88
 22 2 5 3.92 2.96
 -22 -2 -5 4.58 1.87
 -22 2 -5 3.73 1.59
 22 2 5 3.53 1.99
 22 -2 5 4.8 1.94
 -22 2 -5 5.36 2.69
 -22 2 -6 3.37 2.19
 22 -2 6 3.45 1.59
 22 2 6 3.08 1.77
 22 2 6 6.22 2.23
 22 2 6 3.66 1.7
 22 -2 6 4.83 1.63
 -22 -2 -6 3 1.38
 22 -2 7 18.91 1.92
 22 2 7 20.84 1.95
 22 2 7 24.1 1.86
 22 -2 7 22.17 1.87
 22 -2 7 22.64 1.77
 22 2 7 24.59 1.96
 22 -2 7 28.3 2.01
 22 -2 7 18.27 1.59
 -22 4 8 23.93 1.78
 -22 -4 8 25.17 1.63
 -22 -4 7 52.82 3.43
 -22 -4 7 48.26 3.21
 -22 4 7 58.24 4.09
 -22 -4 6 68 4.41
 -22 4 6 71.82 5.64
 -22 4 6 64.51 4.58
 -22 4 6 74.13 5
 -22 4 6 56.7 4.04
 -22 -4 6 68 4.68
 -22 -4 6 74.22 5.47
 -22 -4 6 71.67 4.89
 -22 -4 5 162.32 8.84
 -22 4 5 138.23 10.04
 -22 4 5 149.54 9.14
 -22 4 5 177.6 9.67
 -22 -4 5 184.94 9.53
 -22 -4 5 177.43 10.08
 -22 4 5 162.46 9.14
 -22 -4 5 166.54 9.15
 -22 -4 4 496.18 23.69
 -22 4 4 525.38 24.62
 -22 4 4 495.24 23.82
 -22 4 4 479.19 25.35
 -22 4 4 459.43 24.28
 22 -4 -4 443.92 36.08
 -22 -4 3 179.64 10.06
 -22 -4 3 197.48 10.25
 -22 4 3 135.8 17.39
 -22 4 3 143.17 10.19
 -22 4 3 202.72 10.63
 -22 -4 3 227.89 10.48
 -22 4 3 174.12 11
 -22 4 3 179.95 10.37
 -22 4 3 170.83 10.45
 -22 -4 3 207.57 9.99
 -22 -4 2 275.13 14.46
 -22 -4 2 294.43 14.54
 -22 -4 2 319.43 14.69
 -22 4 2 272.74 23.35
 -22 4 2 297.94 14.89
 -22 4 2 273.37 14.91
 -22 4 2 270.61 14.67
 -22 4 2 258.84 14.92
 -22 -4 2 334.7 14.66
 -22 4 1 417.86 30.02
 -22 -4 1 447.57 21.56
 -22 -4 1 490.79 21.81
 -22 4 1 470.12 21.72
 -22 4 1 427.4 22.09
 -22 -4 1 490.63 21.73
 -22 -4 1 407.81 21.72
 -22 4 1 451.34 21.59
 -22 4 1 455.78 21.98
 -22 4 0 1369.78 72.68
 22 4 0 1418.26 62.87
 -22 4 0 1311.39 63.47
 -22 -4 0 1352.88 63.14
 -22 -4 0 1317.26 63.25
 -22 -4 0 1450.69 63.01
 -22 -4 0 1570.19 63.35
 -22 4 0 1326.47 63.38
 -22 -4 -1 315.3 15.68
 -22 -4 -1 342.64 16
 22 -4 1 336.97 15.93
 22 4 1 345.98 15.74
 -22 4 -1 335.42 16.62
 -22 -4 -1 328.36 16
 -22 4 -1 280.91 22.4
 -22 -4 -1 301.42 15.78
 -22 4 -2 317.27 16.55
 -22 -4 -2 344.95 16.6
 -22 4 -2 289.07 21.22
 -22 -4 -2 319.37 21.78
 22 4 2 330.99 16.47
 -22 4 -2 357.68 17.59
 22 -4 2 365.28 16.87
 -22 -4 -2 382.41 16.89
 -22 -4 -2 317.79 16.66
 22 4 3 342.57 15.93
 -22 4 -3 302.15 16.61
 -22 -4 -3 313.01 15.88
 22 -4 3 354.45 16.2
 22 -4 3 325.16 15.81
 -22 4 -3 309.73 21.72
 -22 -4 -3 278.06 21.15
 -22 -4 -3 307.7 16.06
 22 4 4 104.5 6.4
 22 -4 4 118.39 6.33
 -22 -4 -4 95.27 6.6
 22 4 4 118.98 6.9
 -22 4 -4 107.34 11.3
 -22 -4 -4 87.76 10.55
 -22 -4 -4 115.36 6.38
 -22 4 -4 88.17 6.85
 22 4 4 121.4 6.32
 22 -4 4 85.59 5.55
 22 -4 5 83.12 4.92
 22 4 5 78.49 4.47
 22 4 5 75.65 4.92
 -22 4 -5 70.65 5.51
 22 4 5 76.61 4.71
 22 -4 5 67.66 4.17
 -22 -4 -5 66.29 5.07
 22 4 6 74.9 4.17
 -22 4 -6 61.22 4.58
 -22 -4 -6 45.76 4.01
 -22 -4 -6 58.67 3.76
 22 -4 6 69.36 4.02
 22 4 6 61.58 3.56
 22 -4 6 75 3.98
 22 -4 6 64.63 3.84
 22 4 6 62.28 4.02
 22 4 7 19.79 1.64
 22 -4 7 19.93 1.49
 22 4 7 18.04 1.59
 22 -4 7 19.19 1.49
 -22 6 7 8.77 1.58
 -22 -6 7 7.55 1.07
 -22 -6 7 7.36 0.95
 -22 -6 7 7.31 1.05
 -22 -6 7 7.84 1.05
 -22 -6 6 1.1 1.3
 -22 6 6 2.58 1.21
 -22 6 6 1.47 1.5
 -22 -6 6 2.16 1.29
 -22 6 6 0.89 1.68
 -22 6 6 1.32 2.08
 -22 -6 6 2.08 1.26
 -22 -6 5 3.74 1.74
 -22 -6 5 4.22 1.55
 -22 6 5 2.03 2.14
 -22 6 5 2.83 2.15
 -22 6 5 2.96 1.97
 -22 6 5 6.19 2.67
 -22 -6 5 4.08 1.56
 -22 -6 4 1.95 1.82
 -22 6 4 -2.85 2.95
 -22 -6 4 3.17 2.44
 -22 -6 4 0.14 2.03
 -22 -6 4 1.37 1.55
 -22 -6 4 2.99 1.75
 -22 6 4 0.46 2.13
 -22 -6 4 1.39 2.28
 -22 -6 4 0.8 1.48
 -22 6 4 -1 2.38
 -22 6 4 -0.15 2.5
 -22 -6 3 29.44 3.28
 -22 -6 3 26.15 2.68
 -22 6 3 24.36 3.79
 22 -6 -3 16.6 8.5
 -22 6 3 25.71 3.52
 -22 6 3 24.15 2.99
 -22 -6 3 25.6 3.06
 -22 -6 3 28.6 3.35
 22 -6 -2 92.44 14.81
 -22 -6 2 120.55 6.83
 -22 -6 2 109.58 6.77
 -22 6 2 101.97 6.68
 22 -6 -2 100.42 6.17
 -22 -6 2 120.38 6.61
 -22 -6 2 95.03 5.97
 -22 6 2 100.31 7.35
 -22 -6 1 20.27 2.94
 -22 6 1 24.01 2.85
 -22 6 1 23.04 7.18
 22 -6 -1 17.19 2.99
 -22 6 1 20.83 3.04
 -22 -6 1 26.29 3.11
 -22 -6 1 23.94 2.94
 -22 6 1 20.77 3.65
 22 6 0 11.63 2.29
 -22 6 0 6.56 4.99
 -22 -6 0 10.06 2.38
 -22 -6 0 11.62 2.38
 22 -6 0 14.91 3.07
 -22 6 0 14.02 2.67
 -22 -6 0 13.69 2.59
 -22 6 0 9.21 2.57
 -22 -6 -1 4.44 1.78
 -22 -6 -1 4.44 2.25
 22 -6 1 3.61 2.99
 -22 6 -1 7.67 2.7
 -22 -6 -1 5.93 2.13
 22 6 1 4.95 2.14
 -22 -6 -2 0.56 1.64
 22 6 2 1.44 2.9
 -22 6 -2 8.53 4.92
 -22 -6 -2 2.26 1.79
 22 -6 2 2.32 3.04
 -22 -6 -3 0.12 2.03
 22 6 3 0.11 1.78
 -22 6 -3 -0.51 2.6
 22 -6 3 -0.34 2.88
 22 6 3 -1.4 3.1
 -22 -6 -3 -0.56 1.64
 22 6 4 7.52 1.83
 -22 6 -4 7.81 2.63
 -22 -6 -4 4.5 1.93
 -22 -6 -5 9.09 1.6
 -22 -6 -5 8.49 1.76
 22 6 5 12.47 2.59
 22 6 5 9.98 1.73
 -22 6 -5 12 2.48
 22 6 5 8.05 1.52
 22 6 5 6.74 1.69
 22 -6 5 7.11 1.42
 22 -6 6 1.1 0.79
 22 6 6 1.15 1.59
 22 -6 6 1.34 0.97
 22 6 6 1.16 1.08
 -22 6 -6 1.16 1.53
 22 -6 6 0.75 1.09
 -22 -8 6 8.41 0.99
 -22 8 6 2.61 1.14
 -22 8 5 119.53 6.18
 -22 8 5 126.38 6.41
 -22 -8 5 110.24 6.14
 -22 8 5 138.01 6.63
 -22 -8 5 118.24 6.14
 -22 -8 5 131.17 6.31
 -22 -8 4 3.8 1.37
 -22 8 4 3.25 2.06
 -22 -8 4 2.46 1.27
 22 -8 -4 2.06 1.76
 -22 -8 4 2.87 1.92
 -22 8 4 3.51 1.56
 -22 -8 4 1.3 1.48
 -22 -8 4 2.61 1.4
 -22 -8 4 2.83 1.95
 -22 8 4 4.01 1.79
 -22 -8 3 409.33 19.14
 22 -8 -3 375.69 19.6
 -22 8 3 420.03 19.56
 -22 -8 3 424.72 19.64
 -22 -8 3 392.58 19.4
 -22 -8 3 443.97 19.61
 -22 8 3 375.53 19.38
 -22 -8 2 15.6 2.45
 -22 -8 2 20.01 2.56
 22 -8 -2 13.51 2.88
 -22 8 2 12.89 3.08
 -22 8 2 19.05 2.61
 -22 -8 2 15.58 2.55
 -22 -8 1 543.74 26.51
 -22 8 1 500.2 26.89
 -22 -8 1 589.31 26.71
 -22 -8 1 604.19 26.76
 -22 8 1 572.75 26.67
 -22 -8 0 6.85 2.09
 -22 -8 0 5.54 2.12
 -22 8 0 4.93 2.01
 22 -8 0 6.45 2.43
 22 8 0 8.69 2.22
 -22 -8 -1 201.5 10.73
 -22 -8 -1 214.05 10.81
 -22 8 -1 217.75 11.09
 22 8 1 231.34 10.98
 22 8 2 60.74 3.99
 -22 8 -2 63.46 4.35
 -22 -8 -2 50.17 3.82
 22 -8 2 42.5 4.16
 22 8 2 60.8 4.18
 -22 -8 -2 50.77 3.63
 22 -8 2 48.9 3.43
 -22 -8 -3 320.86 16.57
 22 8 3 374.33 16.78
 -22 8 -3 364.31 17.24
 22 8 3 395.85 17.32
 22 -8 3 313.07 16.25
 22 8 3 389.06 16.72
 22 8 4 9.27 1.52
 -22 8 -4 8.26 1.88
 22 -8 4 8.29 1.45
 22 -8 4 5.58 1.06
 22 -8 4 8.52 1.41
 22 8 4 8.6 1.83
 22 8 4 9.05 2.03
 22 8 5 57.73 3.43
 22 -8 5 56.55 3.27
 22 -8 5 64.96 3.34
 -22 -10 4 1.33 0.74
 -22 -10 4 2.43 1.02
 -22 10 4 2.68 1.17
 -22 -10 3 6.7 1.06
 -22 10 3 8.39 1.68
 22 -10 -3 8.06 1.56
 -22 -10 3 8.87 1.79
 22 -10 -2 10.46 1.83
 -22 -10 2 9.22 1.66
 -22 -10 2 10.62 1.22
 -22 -10 2 13.17 1.63
 -22 -10 2 15.02 2.18
 22 -10 -2 10.17 1.93
 -22 10 2 11.89 1.93
 -22 10 1 8.23 1.8
 22 -10 -1 8.22 1.88
 -22 -10 1 9.73 1.65
 22 -10 -1 7.72 1.84
 -22 -10 1 9.18 1.56
 -22 -10 1 9.05 1.35
 22 -10 0 12.12 1.85
 22 -10 0 18.37 2.38
 -22 -10 0 23.26 2.02
 22 10 0 20.57 2.05
 22 -10 0 18.63 2.35
 -22 -10 0 20.24 2.05
 22 10 0 24.34 2.06
 -22 -10 0 26.31 2.16
 22 10 1 29.37 2.34
 22 10 1 28.81 2.42
 -22 -10 -1 29.03 2.26
 22 -10 1 26.34 2.52
 22 -10 1 25.43 2.38
 22 -10 1 20.99 2
 22 -10 2 12.42 1.71
 22 10 2 14.34 1.61
 22 -10 2 8.86 1.32
 22 10 2 13.27 1.72
 22 -10 2 9.77 1.4
 -22 -10 -2 12.57 1.51
 22 -10 3 3.92 0.79
 22 -10 3 3.04 0.95
 -22 -10 -3 3.71 0.97
 22 10 3 4.09 1.17
 -23 -1 8 32.78 2.38
 -23 1 8 31.06 2.39
 -23 -1 7 37.48 3.93
 -23 1 7 42.7 4.04
 -23 -1 7 39.04 3.02
 -23 1 7 40.48 2.88
 -23 -1 7 41.34 3.08
 -23 1 7 41.55 3.44
 -23 -1 7 35.54 3.01
 -23 1 7 37.78 3.22
 -23 -1 6 62.65 4.37
 -23 1 6 60.52 4.16
 -23 1 6 63.19 4.58
 -23 -1 5 28.54 3.21
 -23 1 5 24.84 3.21
 -23 -1 5 25.32 2.82
 -23 1 5 24.22 2.98
 -23 1 5 21.87 2.52
 -23 -1 5 26.36 4.52
 -23 1 5 16.66 4.49
 -23 1 5 26.64 2.64
 -23 -1 5 29.19 2.87
 -23 -1 5 27.6 3.57
 -23 1 5 24.19 3.84
 -23 1 5 18.45 3.25
 -23 -1 5 13.34 2.96
 -23 -1 4 477.24 25.11
 -23 1 4 471.99 25.3
 -23 -1 4 525.84 24.49
 -23 1 4 534.44 24.33
 -23 -1 4 524.89 24.5
 -23 1 4 536.47 24.84
 -23 -1 4 515.61 24.51
 -23 -1 4 514.94 25.54
 -23 1 4 464.72 25.34
 -23 1 4 524.79 24.52
 -23 -1 4 514.89 24.31
 -23 1 4 547.17 25.55
 -23 -1 4 540.03 25.19
 -23 -1 3 153.97 8.9
 -23 1 3 153.52 9.09
 -23 -1 3 146.46 8.19
 -23 -1 3 153.25 8.22
 -23 1 3 153.66 8.53
 -23 1 3 145.92 8.08
 -23 -1 3 146.31 8.02
 -23 -1 3 149.76 9.13
 -23 1 3 154.86 7.99
 -23 1 3 153.31 8.49
 -23 -1 3 148.84 8.19
 -23 -1 3 164.78 8.8
 -23 1 3 152.25 8.68
 -23 -1 3 173.4 15.43
 -23 1 3 183.96 16.78
 -23 -1 2 42.7 3.4
 -23 1 2 46.2 3.71
 -23 -1 2 40.82 3.21
 -23 -1 2 36.28 6.99
 -23 1 2 42.59 7.74
 -23 1 2 40.68 3.49
 -23 -1 2 37.39 3.37
 -23 1 2 40.85 3.33
 -23 1 2 43.4 3.91
 -23 1 2 38.98 3.41
 -23 -1 2 42.42 3.17
 -23 -1 1 163.37 8.6
 -23 -1 1 163.66 8.61
 -23 1 1 166.7 8.84
 -23 1 1 163.17 8.7
 -23 1 1 153.06 14.36
 -23 1 1 167.03 8.78
 -23 -1 1 174.28 8.5
 -23 -1 1 154.14 8.39
 -23 1 1 159.41 8.74
 -23 1 0 653.1 29.8
 -23 -1 0 644.34 29.77
 -23 -1 0 641.4 29.69
 -23 -1 0 603.05 29.62
 -23 -1 0 663.25 29.63
 -23 1 0 624.32 29.83
 -23 1 0 610.42 29.86
 23 1 0 688.22 29.44
 23 1 1 3.04 1.48
 -23 1 -1 7.73 2.25
 -23 -1 -1 4.53 1.65
 -23 1 -1 3.54 1.73
 -23 1 -1 6.4 1.93
 -23 -1 -1 4.31 2.01
 -23 -1 -1 3.29 1.6
 -23 1 -1 2.3 1.45
 23 1 2 149.33 7.36
 -23 1 -2 134.97 7.88
 23 -1 2 140.91 7.47
 23 -1 2 128.93 7.1
 -23 -1 -2 136.6 7.26
 -23 1 -2 121.97 7.2
 -23 -1 -2 125.91 7.17
 -23 -1 -2 119.59 11.07
 -23 1 -2 124.74 11.07
 -23 -1 -3 320.98 15.65
 -23 -1 -3 333.97 15.93
 23 1 3 310.68 15.72
 -23 -1 -3 291.38 20.94
 -23 1 -3 345.18 21.55
 23 -1 3 321.52 15.8
 23 -1 3 331.87 15.86
 23 1 3 351.25 15.95
 -23 1 -3 309.8 16.46
 -23 -1 -4 229.27 17.55
 -23 1 -4 203.67 16.68
 23 1 4 217.48 11.45
 -23 1 -4 223.84 11.39
 -23 -1 -4 234.78 11.58
 -23 -1 -5 17.75 2.21
 -23 1 -5 13.72 2.1
 -23 1 -5 10.04 2.77
 23 1 5 20.26 2.16
 23 1 5 19.83 2.92
 23 1 5 18.59 2.48
 23 -1 5 18.78 2.46
 23 -1 6 45.66 3.32
 23 1 6 52.85 3.79
 -23 -1 -6 49.91 3.39
 23 1 6 58.88 3.56
 23 -1 6 56.99 3.82
 23 -1 6 55.69 3.43
 23 1 6 55.75 3.63
 23 -1 6 56.3 3.65
 23 1 6 55.14 3.29
 23 -1 7 20.03 1.88
 23 1 7 23.81 1.92
 23 -1 7 27.72 1.97
 23 1 7 23.36 1.8
 23 -1 7 25.93 1.85
 23 -1 7 22.34 1.65
 -23 -3 8 3.51 0.88
 -23 3 8 3.22 0.91
 -23 -3 8 3.6 0.76
 -23 3 7 31.69 3.04
 -23 3 7 24.38 2.75
 -23 -3 7 28.54 2.42
 -23 -3 7 25.49 2.39
 -23 3 7 25.25 2.6
 -23 3 6 2 1.83
 -23 -3 6 1.86 1.75
 -23 -3 6 0.7 1.56
 -23 -3 6 0.72 1.8
 -23 -3 5 249.55 12.95
 -23 -3 5 279.99 13.56
 -23 3 5 259.41 13.53
 -23 3 5 273.72 13.33
 -23 3 5 258.64 13.15
 -23 -3 5 258.18 14.05
 -23 3 5 209.23 13.56
 -23 3 5 265.98 14.45
 -23 -3 5 276.57 13.32
 -23 -3 4 60.27 4.58
 23 -3 -4 41.87 10.52
 -23 3 4 58.71 4.57
 -23 3 4 58.64 4.58
 -23 3 4 56.88 5.59
 -23 -3 4 45.36 3.95
 -23 -3 4 56.94 5.36
 -23 3 3 504.41 25.42
 -23 3 3 499.6 24.45
 -23 -3 3 528.16 24.78
 -23 3 3 516.55 24.79
 -23 3 3 475.53 24.98
 -23 3 3 519.61 35.72
 -23 -3 3 537.44 24.55
 -23 3 3 522.78 24.98
 -23 -3 3 538.97 24.33
 -23 3 2 47.15 4.36
 -23 -3 2 53 3.94
 -23 -3 2 54.23 3.8
 -23 3 2 53.8 4.43
 -23 3 2 54.21 4.27
 -23 3 2 55.85 4.08
 -23 -3 2 50.73 3.97
 -23 3 2 64.36 10.01
 -23 3 2 50.92 4.17
 -23 -3 2 51.58 3.93
 -23 3 1 316.54 15.36
 -23 3 1 299.65 15.58
 -23 3 1 313.04 23.09
 -23 -3 1 305.45 15.29
 -23 3 1 304.92 15.66
 -23 -3 1 337.83 15.33
 -23 3 0 383.72 18.49
 -23 -3 0 395.23 18.24
 -23 3 0 382.1 18.19
 -23 -3 0 371.58 18.01
 -23 3 0 347.14 25.33
 23 3 0 385.49 17.9
 -23 3 0 389.99 18.76
 -23 -3 0 390.99 18.32
 -23 -3 0 355.34 18.32
 -23 3 -1 1148.85 55.9
 -23 -3 -1 1196.34 55.64
 -23 -3 -1 1244.4 55.93
 -23 3 -1 1234.62 56.44
 23 3 1 1293.71 55.66
 -23 -3 -1 1250.66 55.77
 -23 -3 -1 1283.27 55.93
 -23 -3 -1 1071.16 59.9
 -23 -3 -2 15.08 2.8
 -23 3 -2 16.6 3.18
 23 -3 2 20.26 3.28
 23 3 2 15.33 2.31
 23 -3 2 15.64 2.11
 -23 3 -2 16.55 2.34
 -23 -3 -2 11.75 2.07
 -23 -3 -2 15.56 2.24
 -23 3 -2 9.29 4.53
 -23 -3 -2 16.01 4.86
 -23 -3 -3 101.32 10.81
 -23 3 -3 97.29 10.45
 23 -3 3 121.43 7.01
 23 -3 3 115.09 6.52
 23 3 3 116.16 6.59
 -23 3 -3 111.95 7.4
 -23 -3 -3 122.2 6.61
 -23 -3 -3 103.96 6.52
 -23 -3 -3 104.6 6.93
 23 3 4 6.15 3
 -23 -3 -4 3.36 1.8
 -23 3 -4 6.72 2.61
 23 -3 4 7.99 2.89
 -23 3 -4 -1.25 4.29
 -23 -3 -4 0.67 3.9
 -23 -3 -4 4.69 2.79
 23 3 4 4.5 1.9
 23 -3 4 6.61 1.83
 23 3 4 5.91 1.92
 -23 3 -5 128.06 7.42
 23 3 5 118.02 6.56
 -23 -3 -5 99.2 6.67
 -23 3 -5 99.61 6.02
 23 -3 5 125.78 6.63
 23 3 6 32.89 2.69
 23 3 6 26.38 2.47
 -23 3 -6 28.58 3.04
 23 -3 6 33.58 2.65
 -23 -3 -6 20.04 2.74
 23 -3 6 30.1 2.37
 23 3 6 28.9 2.3
 23 -3 6 29.47 2.47
 23 -3 6 33.58 2.47
 -23 -3 -6 25.34 2.26
 23 -3 7 24.52 1.76
 23 -3 7 30.81 1.84
 23 -3 7 28.96 1.85
 23 3 7 27.41 1.8
 23 -3 7 26.85 1.77
 23 3 7 32.31 1.85
 -23 -5 7 1.75 0.99
 -23 -5 7 0.04 0.94
 -23 5 7 -0.06 1.25
 -23 5 7 2.2 1.57
 -23 5 6 101.68 6.22
 -23 5 6 87.61 5.11
 -23 -5 6 98.82 5.52
 -23 -5 6 87.92 5.18
 -23 5 6 103.76 5.81
 -23 -5 5 12.61 2.16
 -23 5 5 13.22 2.45
 -23 -5 4 369.89 17.5
 23 -5 -4 301.43 26.94
 -23 -5 4 337.93 16.82
 -23 -5 4 413.16 17.82
 -23 5 4 367.01 17.91
 -23 5 4 314.86 17.58
 -23 5 4 367.82 17.79
 -23 -5 4 358.93 17.42
 -23 5 4 346.78 17.71
 -23 -5 4 368.57 17.39
 -23 5 4 339.35 17.14
 -23 5 4 336.21 18.27
 -23 5 3 16.12 3.41
 23 -5 -3 25.05 8.77
 -23 -5 3 21.47 2.83
 -23 5 3 22.22 3.42
 -23 5 3 19.76 3.45
 -23 5 2 219.9 12.69
 -23 5 2 235.89 21.2
 -23 -5 2 202.23 12.05
 -23 -5 2 251.94 12.62
 -23 -5 2 247.22 12.74
 -23 5 2 283.18 13.21
 -23 5 2 244.61 13.35
 -23 -5 2 316.94 12.99
 -23 5 2 262.51 12.96
 -23 -5 2 248.23 12.59
 -23 5 1 17.88 6.88
 -23 5 1 18.76 3.27
 -23 -5 1 20.94 2.74
 -23 -5 1 18.95 2.68
 -23 5 1 19.21 2.77
 -23 -5 1 21.3 2.48
 -23 -5 1 16.69 2.81
 -23 5 0 355.57 18.16
 -23 -5 0 432.59 18.24
 -23 5 0 350.66 26
 23 5 0 372.55 17.67
 -23 5 0 356.58 18.29
 -23 -5 0 370.8 18.02
 -23 -5 0 356.95 18.1
 -23 -5 0 366.54 17.63
 23 -5 0 353.47 17.8
 -23 -5 -1 3.94 2.12
 -23 5 -1 8.65 4.5
 23 5 1 4.77 1.84
 23 -5 1 8.49 2.96
 -23 5 -1 6.3 2.59
 -23 -5 -1 5.3 1.72
 -23 -5 -1 4.35 1.99
 -23 5 -2 209.59 11.51
 -23 -5 -2 248.15 11.61
 -23 -5 -2 199.18 16.62
 -23 5 -2 198.71 16.27
 -23 -5 -2 210.45 11.46
 23 -5 2 257.39 11.96
 -23 -5 -3 0.56 1.61
 23 5 3 2.05 2.94
 -23 -5 -3 -0.51 2.18
 23 5 3 -0.11 1.65
 -23 5 -3 -1.84 4.23
 -23 -5 -3 1.28 3.71
 23 -5 3 -0.22 2.83
 -23 5 -3 0.68 2.43
 -23 -5 -4 17.2 2.69
 23 5 4 20.06 3.32
 -23 -5 -4 16.5 2.29
 23 5 4 18.13 2.31
 -23 5 -4 15.1 2.96
 23 5 5 5.29 1.54
 -23 -5 -5 2.51 1.83
 -23 -5 -5 4.89 1.52
 23 5 5 3.95 1.4
 23 5 5 4.84 2.39
 23 5 5 4.44 1.46
 -23 5 -5 4.21 2.18
 23 -5 5 3.35 1.21
 23 -5 6 75.77 3.95
 23 -5 6 74.16 3.83
 23 5 6 76.16 4.01
 -23 5 -6 79.17 4.54
 -23 -7 6 22.24 1.83
 -23 -7 6 22.2 1.8
 -23 -7 6 20.62 1.82
 -23 7 6 18.51 2.02
 -23 -7 5 151.21 7.47
 -23 -7 5 134.28 7.34
 -23 7 5 149.86 7.79
 -23 7 5 150.15 7.65
 -23 7 5 156.2 7.74
 -23 7 5 127.64 7.62
 -23 -7 5 135.03 7.56
 -23 -7 5 139.55 7.05
 -23 -7 4 1.78 1.39
 -23 7 4 -0.97 2.25
 -23 -7 4 1.48 1.83
 -23 7 4 -0.47 1.66
 -23 -7 4 2.67 1.42
 -23 -7 4 0.48 1.95
 -23 7 4 1.63 2
 -23 -7 4 0.46 1.65
 -23 -7 4 0.59 1.53
 -23 -7 3 174.73 8.86
 -23 -7 3 151.13 8.8
 -23 7 3 161.17 8.78
 -23 -7 3 156.06 8.76
 -23 7 3 156.21 8.81
 -23 -7 3 152.99 8.31
 -23 7 3 160.28 9.36
 -23 -7 2 294.68 14.98
 -23 7 2 307.07 15.21
 -23 7 2 301.27 14.94
 -23 -7 2 292.04 14.53
 -23 7 2 264.64 15.56
 -23 -7 2 339.53 15.28
 -23 -7 2 299.49 15.09
 -23 -7 1 328.47 14.92
 -23 -7 1 306.01 14.83
 23 -7 -1 282.13 14.21
 -23 7 1 286.12 14.71
 -23 -7 1 287.85 14.6
 23 -7 -1 244.66 23.59
 -23 7 1 273.67 15.18
 -23 -7 0 2.7 2.04
 -23 -7 0 0.83 2
 -23 -7 0 2.05 1.92
 -23 7 0 1.68 2.05
 23 -7 0 1.05 2.48
 -23 7 0 2.04 1.94
 23 -7 0 -1.09 6.66
 23 7 0 -0.23 1.99
 -23 -7 -1 169.46 10.2
 23 -7 1 205.57 10.34
 -23 -7 -1 196.27 10.32
 -23 -7 -1 197.31 10
 23 7 1 215.45 10.41
 -23 7 -1 195.79 10.73
 -23 -7 -2 47.32 3.51
 23 7 2 50.07 3.76
 -23 7 -2 49.64 4.42
 23 7 2 51.83 4.15
 23 -7 2 53.72 4.34
 -23 -7 -2 48.39 3.9
 -23 -7 -3 117.04 7.23
 -23 7 -3 134.02 7.95
 -23 -7 -4 14.08 1.94
 -23 -7 -4 16.2 1.84
 23 7 4 17.51 2.58
 23 7 4 16.22 2.18
 -23 7 -4 14.37 2.45
 23 -7 4 14.52 1.76
 23 7 4 15.46 1.94
 -23 7 -5 51.69 3.41
 23 7 5 46.66 2.85
 23 7 5 43.89 2.78
 23 -7 5 47.33 2.82
 23 7 5 52.88 3.07
 23 -7 5 47.42 2.64
 23 -7 5 46.9 2.63
 -23 9 5 28.96 2.05
 -23 -9 5 31.75 1.93
 -23 -9 4 43.91 2.84
 -23 -9 4 45.43 2.82
 -23 9 4 41.12 2.7
 -23 9 4 48.89 3.31
 -23 -9 4 44.05 2.99
 -23 -9 3 77.69 4.54
 23 -9 -3 70.28 4.63
 -23 9 3 66.41 4.59
 -23 -9 3 64.07 4.36
 -23 9 3 70.5 4.19
 -23 -9 3 68.15 4.03
 -23 -9 3 73.43 4.33
 -23 -9 3 78.53 4.33
 -23 9 2 17.44 2.02
 -23 9 2 19.19 2.58
 23 -9 -2 19.11 2.47
 23 -9 -2 19.28 2.63
 -23 -9 2 18.89 2.14
 -23 -9 2 16.14 1.71
 -23 -9 2 17.32 2.23
 23 -9 -1 62.82 4.57
 -23 -9 1 62.79 4.22
 -23 -9 1 72.44 4.3
 -23 9 1 62.58 4.46
 -23 9 1 67.19 4.33
 -23 -9 1 59.61 3.91
 -23 -9 0 92.65 5.61
 -23 -9 0 106 5.67
 -23 9 0 101.85 5.74
 23 -9 0 100.78 6.15
 23 -9 1 12.52 1.72
 23 9 1 13.11 2.14
 23 -9 1 16.48 2.34
 23 9 1 17.24 2.01
 -23 9 -1 12.44 2.02
 -23 -9 -1 13.06 1.79
 -23 -9 -1 12.07 1.88
 23 -9 1 13.58 2.08
 23 -9 2 25.82 2.07
 23 9 2 31.77 2.43
 23 -9 2 28.29 2.66
 23 9 2 32.78 2.8
 -23 -9 -2 23.79 2.27
 -23 9 -2 25.04 2.17
 -23 9 -2 32.24 2.62
 23 9 3 48.82 3.11
 23 9 3 45.6 2.87
 -23 9 -3 44.59 2.98
 23 -9 3 34.84 2.4
 -23 -9 -3 45.68 2.83
 23 -9 3 44.14 2.72
 23 9 4 22.23 1.75
 23 -9 4 20.73 1.54
 -23 -11 2 62.97 2.95
 -23 11 2 66.18 2.9
 -23 -11 1 19.91 1.72
 23 -11 -1 13.89 1.28
 -23 11 0 159.23 6.73
 -23 -11 0 155.59 6.47
 23 -11 0 118.73 6.36
 -23 -11 0 113.6 6.48
 -23 -11 -1 34.86 1.86
 23 -11 1 22.23 1.63
 -23 -11 -2 32.36 1.85
 -24 0 8 38.91 2.45
 -24 0 7 2.02 2.24
 -24 0 7 1.55 1.17
 -24 0 7 0.39 1.54
 -24 0 7 -0.66 1.37
 -24 0 6 335.95 16.23
 -24 0 5 -2.98 2.41
 -24 0 5 -0.77 1.69
 -24 0 5 0.87 1.47
 -24 0 5 -3.13 3.79
 -24 0 5 -1 1.63
 -24 0 5 -1.16 2.61
 -24 0 5 0.35 2.06
 -24 0 4 1055.78 48.17
 -24 0 4 1024.83 47.44
 -24 0 4 1060.04 47.32
 -24 0 4 1022.92 47.18
 -24 0 4 1051.39 48.1
 -24 0 4 1008 47.43
 -24 0 4 1035.4 48.29
 -24 0 3 -0.57 1.37
 -24 0 3 1.04 1.83
 -24 0 3 2.36 1.66
 -24 0 3 -1.62 2.81
 -24 0 3 1.42 1.93
 -24 0 3 0.79 1.56
 -24 0 3 0.47 2.51
 -24 0 3 -0.91 4.75
 -24 0 2 879.63 51.11
 -24 0 2 953.18 43.3
 -24 0 2 955.09 43.08
 -24 0 2 968.58 43.24
 -24 0 2 880.31 43.07
 -24 0 2 980.07 43.66
 -24 0 1 1.74 1.75
 -24 0 1 1.16 1.62
 -24 0 1 0.63 1.48
 -24 0 0 503.72 23.79
 -24 0 0 505.86 23.52
 -24 0 0 503.63 23.75
 -24 0 0 513.76 23.84
 -24 0 -1 -0.52 1.68
 -24 0 -1 2.39 1.86
 -24 0 -1 -0.55 1.5
 -24 0 -1 1.32 1.85
 24 0 2 935.14 43.78
 -24 0 -2 1001.73 44.09
 -24 0 -2 936.32 49.13
 -24 0 -2 975.08 44.34
 -24 0 -3 -1.77 4.2
 -24 0 -3 -1.32 1.69
 24 0 3 -0.7 1.53
 -24 0 -4 446.65 21.42
 -24 0 -4 448.57 27.84
 24 0 4 440.77 21.17
 24 0 4 469.44 21.56
 24 0 5 1.76 1.61
 -24 0 -6 106.37 5.9
 24 0 6 114.93 5.92
 24 0 6 123.97 6.12
 24 0 6 119.75 6.4
 24 0 7 1.73 1.09
 24 0 7 0.33 1.01
 -24 -2 8 1.07 0.78
 -24 2 8 0.46 0.81
 -24 -2 7 37.36 3.37
 -24 2 7 27.14 2.89
 -24 -2 7 26.9 2.46
 -24 2 7 32.67 2.76
 -24 2 7 34.4 3
 -24 -2 7 32.35 2.51
 -24 2 7 28.22 2.12
 -24 -2 7 29.32 2.51
 -24 -2 6 -1.59 1.8
 -24 2 6 0.56 2.68
 -24 -2 6 -0.57 1.74
 -24 -2 6 -1.18 1.48
 -24 2 6 0.32 1.15
 -24 2 6 0.61 1.64
 -24 -2 5 0.85 1.62
 -24 -2 5 2.78 1.9
 -24 2 5 5.35 2.84
 -24 -2 5 1.87 2.06
 -24 2 5 3.24 1.85
 -24 2 5 1.46 2.13
 -24 -2 5 2.42 1.88
 -24 2 5 2.68 1.7
 -24 -2 5 2.64 3.2
 -24 -2 4 1.87 1.75
 -24 2 4 5.53 2.18
 -24 -2 4 5.23 3.25
 -24 2 4 1.53 3
 -24 -2 4 1.64 1.98
 -24 -2 3 20.4 2.49
 -24 2 3 22.3 3.6
 -24 2 3 21.49 2.54
 -24 -2 3 25.92 2.47
 -24 -2 3 24.74 2.65
 -24 2 3 22.15 2.98
 -24 2 3 25.97 7.21
 -24 -2 3 22.63 2.81
 -24 -2 2 4.99 1.73
 -24 -2 2 1.8 1.65
 -24 2 2 -0.4 2.06
 -24 2 2 1.56 1.78
 -24 2 2 1.58 1.73
 -24 -2 2 3.1 1.87
 -24 -2 2 0.72 3.68
 -24 2 2 1.82 4.21
 -24 -2 2 -0.1 1.49
 -24 2 2 1.42 1.81
 -24 2 2 3.14 2.38
 -24 2 1 58.94 4.32
 -24 -2 1 61.26 4.13
 -24 2 1 62.38 4.44
 -24 -2 1 58.33 4.03
 -24 2 1 59.18 4.11
 -24 2 1 61.9 4.38
 -24 -2 1 59.49 4.09
 -24 2 1 63.06 9.15
 -24 2 0 4.28 2.17
 -24 -2 0 5.57 1.84
 -24 2 0 4.72 1.96
 -24 2 0 5.48 1.95
 -24 -2 0 5.41 1.75
 -24 -2 0 5.69 1.47
 -24 2 0 9.7 1.81
 24 2 0 5.66 1.46
 -24 -2 0 7.79 1.97
 -24 -2 0 3.95 1.79
 -24 2 -1 13.35 2.34
 -24 -2 -1 12.46 1.92
 24 2 1 14.1 2.01
 -24 2 -1 14.3 2.79
 -24 2 -1 15.9 2.13
 -24 -2 -1 15.85 2.17
 -24 -2 -1 17.09 2.27
 -24 -2 -1 15.1 2.5
 -24 -2 -2 -0.56 3.5
 -24 2 -2 1.96 3.49
 -24 -2 -2 1.06 2.25
 24 2 2 0.94 1.71
 -24 2 -2 -0.15 2.31
 24 -2 2 1.09 2.57
 -24 -2 -2 1.09 1.54
 -24 2 -2 -0.87 1.65
 -24 -2 -2 -0.1 1.54
 24 2 3 4.81 1.92
 -24 -2 -3 0.76 2.63
 24 -2 3 2.35 2.65
 -24 2 -3 7.15 2.55
 -24 -2 -3 2.97 1.63
 -24 -2 -3 3.15 1.82
 -24 -2 -3 2.53 3.74
 -24 2 -3 9.1 4.43
 24 -2 3 4.73 1.75
 24 -2 4 6.28 2.51
 -24 2 -4 7.08 2.63
 24 2 4 5.92 1.81
 24 -2 4 5.73 1.84
 -24 -2 -4 8.49 1.91
 -24 2 -4 5.96 1.72
 24 2 4 5.57 2.61
 -24 -2 -4 10.04 4.5
 -24 2 -4 3.64 4.03
 24 2 5 14.55 2.13
 24 -2 5 18.55 2.31
 -24 2 -5 19.15 3.03
 -24 -2 -5 12.77 2.81
 24 2 6 4.01 1.46
 24 -2 6 5.65 1.49
 -24 -2 -6 7.16 1.98
 24 -2 6 5.28 1.35
 24 2 6 4.49 1.51
 24 -2 6 3.67 1.6
 24 2 6 6.19 1.71
 -24 -2 -6 4.74 1.23
 24 -2 6 2.59 1.26
 24 -2 7 0.39 0.9
 24 -2 7 0.78 0.79
 24 2 7 -0.06 0.93
 24 -2 7 0.33 0.92
 -24 4 7 55.3 3.52
 -24 -4 7 42.04 2.85
 -24 -4 7 52.89 3
 -24 4 7 34.45 3.06
 -24 -4 7 47.12 2.87
 -24 -4 6 70.3 4.46
 -24 4 6 70.58 5.03
 -24 4 6 65.48 4.45
 -24 4 6 63.25 3.92
 -24 4 6 57.68 4.51
 -24 -4 6 66.97 4.14
 -24 -4 6 67.07 4.24
 -24 4 5 228.21 12.12
 -24 4 5 233.18 12.28
 -24 -4 5 240.36 12.23
 -24 -4 5 241.88 12.04
 -24 4 4 584.86 27.65
 -24 -4 4 526.27 26.54
 -24 -4 4 623.97 27.32
 24 -4 -4 597.08 39.76
 -24 4 4 607.6 27.39
 -24 -4 4 580.06 26.97
 -24 4 4 592.9 28.19
 -24 4 4 534.18 26.69
 -24 4 4 583.33 27.34
 -24 4 4 602.61 27.44
 -24 -4 4 567.8 26.96
 -24 4 3 301.27 16.26
 -24 -4 3 356.4 15.86
 -24 -4 3 320.17 15.96
 -24 4 3 287.23 15.78
 -24 4 3 320.19 16.65
 -24 4 3 341.84 26.16
 -24 4 3 343.73 16.37
 -24 4 2 253.8 13.2
 -24 -4 2 247.47 12.75
 -24 -4 2 287.56 12.92
 -24 4 2 252.31 13.34
 -24 4 2 263.98 13.07
 -24 -4 2 242.44 12.75
 -24 -4 2 249 12.85
 -24 4 2 269.65 21.54
 -24 4 2 229.08 12.95
 -24 -4 1 287.55 13.58
 -24 4 1 237.95 20.85
 -24 -4 1 292.97 13.49
 -24 4 1 265.39 13.92
 -24 -4 1 265.58 13.77
 -24 4 1 280.38 13.93
 -24 -4 1 240.33 13.2
 -24 4 0 620.55 38.02
 -24 -4 0 630.32 29.09
 -24 -4 0 616.21 29.41
 24 4 0 626.04 28.98
 -24 4 0 623.52 29.86
 -24 -4 0 628.75 29.61
 -24 -4 0 693.44 29.46
 -24 4 0 596.1 29.47
 -24 4 -1 238.63 20.02
 -24 -4 -1 275.09 13.39
 24 4 1 264.71 12.96
 -24 4 -1 285.99 14.09
 -24 -4 -1 281.88 13.28
 -24 4 -1 246.35 13.23
 -24 -4 -1 246.73 12.91
 -24 -4 -1 224.79 16.95
 24 -4 1 269.28 13.24
 24 -4 2 195.45 9.69
 -24 -4 -2 167.78 9.2
 -24 4 -2 158.04 9.28
 -24 -4 -2 178.38 9.63
 -24 -4 -2 185.25 9.47
 -24 4 -2 143.56 13.01
 -24 -4 -2 156.35 13.71
 24 4 2 183.87 9.33
 -24 4 -2 193.2 10.26
 24 4 3 54.39 3.9
 -24 4 -3 53.57 4.61
 -24 4 -3 44.43 7.23
 24 4 3 48.07 4.23
 -24 -4 -3 34.61 6.66
 24 -4 3 56.09 4.48
 -24 -4 -3 50.73 3.84
 -24 -4 -3 53.42 4.3
 24 4 4 200.57 10.06
 -24 -4 -4 168.77 10.13
 -24 -4 -4 190.94 9.91
 24 4 4 203.25 10.04
 -24 4 -4 195.26 10.72
 -24 4 -5 179.08 9.28
 24 4 5 169.33 8.54
 -24 -4 -5 159.18 8.4
 -24 4 -5 153 8.12
 -24 -4 -5 152.43 8.76
 24 4 5 180.23 8.53
 24 4 6 21.14 2.04
 24 4 6 17.39 1.69
 24 -4 6 18.77 1.75
 -24 -4 -6 17.08 1.57
 24 -4 6 21.23 1.72
 24 -4 6 18.13 1.72
 -24 -4 -6 14.38 2.04
 24 4 6 13.3 1.59
 -24 4 -6 19.66 2.25
 -24 6 7 -0.06 0.78
 -24 -6 7 3.07 0.68
 -24 -6 6 -0.15 1.18
 -24 6 6 -0.07 1.58
 -24 -6 6 -0.52 0.99
 -24 -6 6 -0.06 1.04
 -24 6 6 1.86 1.56
 -24 6 6 0.83 0.97
 -24 -6 6 0.06 1.1
 -24 -6 5 1.25 1.38
 -24 -6 5 1.28 1.31
 -24 6 5 0.71 1.97
 -24 6 5 -0.21 1.55
 -24 6 5 -1.32 1.74
 -24 -6 5 -0.18 1.2
 -24 6 5 0.41 1.6
 -24 -6 4 13.85 2.39
 -24 6 4 12.64 2.05
 -24 -6 4 20.76 2.25
 -24 6 4 14.3 2.33
 -24 6 3 1.48 2.36
 -24 -6 3 0.37 1.92
 -24 6 3 1.8 2.27
 -24 -6 3 0.12 1.8
 -24 -6 3 2.38 1.52
 -24 -6 3 1.29 2.09
 -24 -6 3 0.88 1.74
 -24 6 3 0.65 1.69
 -24 6 2 48.11 4.62
 -24 -6 2 47.93 3.98
 -24 -6 2 53.1 4.03
 -24 -6 2 51.39 4.27
 -24 6 2 50.85 4.03
 24 -6 -2 39.17 3.66
 24 -6 -2 60.26 11.04
 -24 -6 2 52.79 3.85
 -24 -6 2 46.5 3.48
 -24 6 2 48.97 4.04
 -24 6 1 9.34 2.76
 24 -6 -1 9.1 2.54
 -24 -6 1 11.29 2.2
 -24 -6 1 11.59 2.47
 -24 6 1 10.68 5.47
 -24 6 0 24.73 3.01
 -24 6 0 23.8 6.44
 -24 -6 0 29.77 3.16
 -24 -6 0 24.97 2.85
 24 -6 0 25.59 3.2
 -24 -6 -1 5.96 2.09
 -24 -6 -1 1.25 1.44
 24 6 1 2.68 1.74
 -24 -6 -1 2.21 1.71
 24 -6 1 3.81 2.65
 -24 6 -1 3.18 2.42
 -24 -6 -2 2.34 2.13
 24 6 2 0.45 2.57
 24 6 2 -0.63 1.65
 -24 -6 -2 -0.4 1.52
 -24 6 -2 1.63 1.63
 -24 -6 -2 0.59 1.48
 24 -6 2 2.27 2.72
 -24 6 -2 0.32 2.47
 -24 6 -3 4.63 2.43
 -24 -6 -3 4.11 2.05
 24 6 3 5.1 1.78
 -24 -6 -3 5.04 1.61
 24 6 4 9.51 1.75
 24 6 4 8.27 1.91
 -24 -6 -4 6.22 1.54
 -24 -6 -4 5.46 1.88
 24 -6 4 5.98 1.42
 24 6 4 5.81 2.4
 -24 6 -4 6.56 2.15
 -24 -6 -5 9.53 1.38
 -24 -6 -5 8.34 1.6
 24 -6 5 10.44 1.41
 -24 6 -5 7.92 2.05
 24 -6 5 8.76 1.23
 24 6 5 7.11 1.32
 24 6 5 12.78 2.04
 24 -6 6 -0.1 0.66
 24 -6 6 1.57 0.76
 24 6 6 2.71 1.12
 -24 8 5 111.22 5.71
 -24 -8 5 105.18 5.53
 -24 -8 5 107.53 5.49
 -24 -8 5 105.1 5.48
 -24 -8 4 0.99 1.52
 -24 -8 4 1.8 1.1
 -24 -8 4 1.18 1.09
 -24 -8 4 -0.17 1.4
 -24 -8 4 1.08 1.02
 24 -8 -4 1 1.36
 -24 8 4 1.14 1.13
 -24 8 4 0.53 1.39
 -24 8 4 0.47 1.16
 -24 -8 4 1.39 1.37
 -24 -8 4 -0.06 1.08
 -24 8 4 2.7 1.63
 -24 8 3 256.65 13.49
 -24 -8 3 250.43 13.09
 -24 8 3 268.56 13.09
 24 -8 -3 268.99 13.27
 -24 -8 3 253.64 12.79
 -24 -8 3 276.15 13.22
 -24 -8 3 289.29 13.17
 -24 8 3 271.47 13.03
 24 -8 -2 49.51 4.06
 -24 -8 2 45.91 3.6
 -24 -8 2 51.41 3.65
 -24 -8 2 51.63 3.76
 -24 8 2 46.69 4.12
 -24 -8 2 41.55 3.07
 -24 8 1 464.16 21.23
 -24 -8 1 424.55 21
 -24 8 0 3.74 1.83
 24 -8 0 1.7 2.02
 24 8 0 2.39 1.63
 -24 -8 0 2.09 1.77
 -24 -8 -1 275.44 14.3
 -24 -8 -1 295.4 14.26
 24 -8 1 290.43 14.87
 24 -8 1 296.15 14.2
 -24 8 -1 299.45 14.69
 24 8 1 306.18 14.34
 24 -8 2 42.47 3.52
 -24 -8 -2 35.98 2.8
 -24 8 -2 40.7 3.02
 24 8 2 47.54 3.32
 24 8 2 54.52 3.34
 -24 8 -2 47.28 3.69
 -24 -8 -2 37.99 3.2
 -24 -8 -3 206.04 10.98
 24 8 3 234.52 11.11
 -24 8 -3 245.01 11.56
 24 8 3 247.07 11.39
 24 8 3 236.91 10.94
 24 -8 3 210.27 10.87
 -24 -8 -4 1.91 0.92
 24 -8 4 1.72 1.03
 24 8 4 1.52 1.23
 24 8 4 1.41 1.45
 24 -8 4 0.43 0.84
 24 8 4 2.3 1.06
 -24 8 -4 1.83 1.37
 24 -8 5 66.86 3.32
 -24 10 4 1.25 0.72
 -24 -10 3 1.85 0.64
 -24 -10 3 0.27 1.18
 -24 10 3 1.89 0.96
 -24 10 3 1.35 1.07
 -24 -10 2 5.66 1.12
 24 -10 -2 4.19 1.4
 -24 10 2 4.82 1.34
 -24 -10 2 4.88 1.27
 -24 -10 2 5.01 1.57
 24 -10 -1 0.71 1.25
 24 -10 -1 0.75 1.24
 -24 -10 1 1.87 1.08
[truncated: 74,618 more chars]
