# Supplementary material for: Free‐Standing Supramolecular Pyridine N‐Oxide‐Silver(I) Metallogels
Source: Adv Mater. 2025 Jul 1;37(37):2502818. doi: 10.1002/adma.202502818 (PMC12447065; doi:10.1002/adma.202502818)
Supplement: Supplementary file 2 — Supporting Data [file ADMA-37-2502818-s001.zip › (17Ag)EtOAc.cif]

data_17Ag_EtOAc
_audit_creation_date               2024-11-10
_audit_creation_method
;
Olex2 1.5-ac5-024
(compiled 2022.04.12 svn.rca3783a0 for Rigaku Oxford Diffraction, GUI svn.r6498)
;
_shelx_SHELXL_version_number       '2018/3'
_audit_contact_author_address      ?
_audit_contact_author_email        ?
_audit_contact_author_name         ''
_audit_contact_author_phone        ?
_publ_contact_author_id_orcid      ?
_publ_section_references
;
Dolomanov, O.V., Bourhis, L.J., Gildea, R.J, Howard, J.A.K. & Puschmann, H.
 (2009), J. Appl. Cryst. 42, 339-341.

Sheldrick, G.M. (2015). Acta Cryst. A71, 3-8.

Sheldrick, G.M. (2015). Acta Cryst. C71, 3-8.
;
_chemical_name_common              ?
_chemical_name_systematic          ?
_chemical_formula_moiety           'C26 H18 Ag2 F6 N2 O6'
_chemical_formula_sum              'C26 H18 Ag2 F6 N2 O6'
_chemical_formula_weight           784.16
_chemical_absolute_configuration   .
_chemical_melting_point            ?
_chemical_oxdiff_formula           'C10 H10 N1 O1 F3 Ag1'
_chemical_oxdiff_usercomment       'colourless blocks, EtOAc'
loop_
  _atom_type_symbol
  _atom_type_description
  _atom_type_scat_dispersion_real
  _atom_type_scat_dispersion_imag
  _atom_type_scat_source
 'C' 'C' 0.0181 0.0091 'International Tables Vol C Tables 4.2.6.8 and 6.1.1.4'
 'H' 'H' 0.0000 0.0000 'International Tables Vol C Tables 4.2.6.8 and 6.1.1.4'
 'Ag' 'Ag' 0.1306 4.2820 'International Tables Vol C Tables 4.2.6.8 and 6.1.1.4'
 'F' 'F' 0.0727 0.0534 'International Tables Vol C Tables 4.2.6.8 and 6.1.1.4'
 'N' 'N' 0.0311 0.0180 'International Tables Vol C Tables 4.2.6.8 and 6.1.1.4'
 'O' 'O' 0.0492 0.0322 'International Tables Vol C Tables 4.2.6.8 and 6.1.1.4'

_shelx_space_group_comment
;
The symmetry employed for this shelxl refinement is uniquely defined
by the following loop, which should always be used as a source of
symmetry information in preference to the above space-group names.
They are only intended as comments.
;
_space_group_crystal_system        'tetragonal'
_space_group_IT_number             92
_space_group_name_H-M_alt          'P 41 21 2'
_space_group_name_Hall             'P 4abw 2nw'
loop_
  _space_group_symop_operation_xyz
 'x, y, z'
 '-x, -y, z+1/2'
 '-y+1/2, x+1/2, z+1/4'
 'y+1/2, -x+1/2, z+3/4'
 '-x+1/2, y+1/2, -z+1/4'
 'x+1/2, -y+1/2, -z+3/4'
 'y, x, -z'
 '-y, -x, -z+1/2'

_cell_length_a                     10.92710(10)
_cell_length_b                     10.92710(10)
_cell_length_c                     44.5084(4)
_cell_angle_alpha                  90
_cell_angle_beta                   90
_cell_angle_gamma                  90
_cell_volume                       5314.37(11)
_cell_formula_units_Z              8
_cell_measurement_reflns_used      36239
_cell_measurement_temperature      120
_cell_measurement_theta_max        78.4850
_cell_measurement_theta_min        3.9660
_shelx_estimated_absorpt_T_max     0.431
_shelx_estimated_absorpt_T_min     0.337
_exptl_absorpt_coefficient_mu      12.631
_exptl_absorpt_correction_T_max    0.524
_exptl_absorpt_correction_T_min    0.328
_exptl_absorpt_correction_type     gaussian
_exptl_absorpt_process_details
;
CrysAlisPro 1.171.42.90a (Rigaku Oxford Diffraction, 2023)
Numerical absorption correction based on gaussian integration over
a multifaceted crystal model
Empirical absorption correction using spherical harmonics,
implemented in SCALE3 ABSPACK scaling algorithm.
;
_exptl_absorpt_special_details     ?
_exptl_crystal_colour              colourless
_exptl_crystal_colour_primary      colourless
_exptl_crystal_density_diffrn      1.960
_exptl_crystal_density_meas        ?
_exptl_crystal_density_method      ?
_exptl_crystal_description         block
_exptl_crystal_F_000               3072
loop_
  _exptl_crystal_face_index_h
  _exptl_crystal_face_index_k
  _exptl_crystal_face_index_l
  _exptl_crystal_face_perp_dist
 0 2 -28 0.0542
 -1 -2 28 0.0294
 -6 3 -7 0.0622
 6 -3 0 0.0306
 3 6 6 0.0540
 0 -6 -16 0.0253
 3 -4 -21 0.0450
 -6 -2 16 0.0372
 -2 5 20 0.0657
 -5 -5 4 0.0331
 6 3 -11 0.0660
 0 -7 -5 0.0200
 1 7 -1 0.0524
 5 -1 -20 0.0516
 2 -5 16 0.0358
 -3 -6 -7 0.0283

_exptl_crystal_size_max            0.11
_exptl_crystal_size_mid            0.1
_exptl_crystal_size_min            0.08
loop_
  _exptl_oxdiff_crystal_face_indexfrac_h
  _exptl_oxdiff_crystal_face_indexfrac_k
  _exptl_oxdiff_crystal_face_indexfrac_l
  _exptl_oxdiff_crystal_face_x
  _exptl_oxdiff_crystal_face_y
  _exptl_oxdiff_crystal_face_z
 0.1224 1.8622 -27.8685 -0.1734 -0.7252 0.6663
 -0.5433 -1.6736 27.9838 0.1628 0.6815 -0.7135
 -6.0753 3.2898 -6.5770 -0.2045 -0.8492 -0.4868
 6.4235 -3.0142 0.2146 0.1735 0.7192 0.6728
 3.1057 6.1861 6.2676 0.9716 -0.2333 0.0397
 -0.3780 -5.9530 -15.6212 -0.8671 0.2087 0.4524
 2.7599 -3.9129 -21.3184 -0.4917 0.1190 0.8626
 -5.6584 -1.6383 16.1040 -0.3831 0.0910 -0.9192
 -1.9964 4.5934 20.4583 0.6095 -0.1472 -0.7790
 -4.9277 -5.0159 3.7687 -0.8505 0.2037 -0.4849
 5.6255 3.3615 -11.0593 0.6304 -0.1506 0.7615
 0.4809 -6.9845 -4.6101 -0.7608 0.5843 0.2826
 0.8326 7.0397 -0.7806 0.7931 -0.6087 -0.0228
 5.0532 -1.1919 -19.6979 -0.0093 0.0566 0.9984
 2.3945 -5.4707 15.5858 -0.1819 0.9817 -0.0554
 -2.9570 -6.2179 -6.9050 -0.9723 0.2335 -0.0089

_exptl_transmission_factor_max     ?
_exptl_transmission_factor_min     ?
_diffrn_reflns_av_R_equivalents    0.0495
_diffrn_reflns_av_unetI/netI       0.0233
_diffrn_reflns_Laue_measured_fraction_full  1.000
_diffrn_reflns_Laue_measured_fraction_max  1.000
_diffrn_reflns_limit_h_max         13
_diffrn_reflns_limit_h_min         -12
_diffrn_reflns_limit_k_max         12
_diffrn_reflns_limit_k_min         -13
_diffrn_reflns_limit_l_max         44
_diffrn_reflns_limit_l_min         -53
_diffrn_reflns_number              45604
_diffrn_reflns_point_group_measured_fraction_full  1.000
_diffrn_reflns_point_group_measured_fraction_max  1.000
_diffrn_reflns_theta_full          66.728
_diffrn_reflns_theta_max           66.728
_diffrn_reflns_theta_min           3.973
_diffrn_ambient_temperature        120
_diffrn_detector                   'Hybrid Pixel Array Detector'
_diffrn_detector_area_resol_mean   10.0000
_diffrn_detector_type              'HyPix-Arc 100'
_diffrn_measured_fraction_theta_full  1.000
_diffrn_measured_fraction_theta_max  1.000
_diffrn_measurement_details
;
List of Runs (angles in degrees, time in seconds):

  # Type    Start    End  Width  t~exp~   \w     \q     \k     \f   Frames
--------------------------------------------------------------------------
  1  \w     41.00  94.00   0.50    0.50    --   52.83-119.00 -83.00  106
  2  \w     68.00  94.00   0.50    0.50    --   53.18-155.00 119.00   52
  3  \w    108.00 133.00   0.50    2.00    --  101.85 119.00   1.00   50
  4  \w     46.00  97.00   0.50    2.00    --  101.85-119.00 -83.00  102
  5  \w     67.00  92.00   0.50    2.00    --  101.85-155.00 119.00   50
  6  \w     85.00 110.00   0.50    2.00    --  101.85 155.00 157.00   50
  7  \w     91.00 117.00   0.50    0.50    --   52.83  19.00-150.00   52
  8  \w    -17.00  36.00   0.50    0.50    --   53.18 -37.00   0.00  106
  9  \w     37.00 104.00   0.50    0.50    --   53.18  77.00 -30.00  134
 10  \w     29.00  69.00   0.50    0.50    --   53.18 -77.00 120.00   80
 11  \w     44.00 121.00   0.50    0.50    --   53.18  57.00-150.00  154
 12  \w     -7.00  26.00   0.50    0.50    --   53.18 -77.00 120.00   66
 13  \w     48.00  83.00   0.50    2.00    --  101.85-125.00  30.00   70
 14  \w     90.00 163.00   0.50    2.00    --  101.85  77.00   0.00  146
 15  \w     97.00 174.00   0.50    2.00    --  101.85  37.00 -30.00  154
 16  \w     48.00 106.00   0.50    2.00    --  101.85 -99.00 -60.00  116
 17  \w     52.00  82.00   0.50    2.00    --  101.85 -99.00  60.00   60
 18  \w    134.00 167.00   0.50    2.00    --  101.85  57.00 150.00   66
 19  \w     53.00 105.00   0.50    2.00    --  101.85 -99.00 -30.00  104
 20  \w     68.00  94.00   0.50    2.00    --  101.85 -37.00 120.00   52
 21  \w     96.00 129.00   0.50    2.00    --  101.85  57.00-180.00   66
 22  \w     69.00 105.00   0.50    2.00    --  101.85 -99.00 -90.00   72
 23  \w    145.00 170.00   0.50    2.00    --  101.85  57.00-180.00   50
 24  \w     39.00  88.00   0.50    2.00    --  101.85-125.00-180.00   98
 25  \w     31.00  57.00   0.50    2.00    --  101.85 -37.00 120.00   52
 26  \w     97.00 131.00   0.50    2.00    --  101.85 125.00-150.00   68
 27  \w     35.00  83.00   0.50    2.00    --  101.85 -57.00-120.00   96
 28  \w     71.00 106.00   0.50    2.00    --  107.75 -96.00  -1.12   70
;
_diffrn_measurement_device         'four-circle diffractometer'
_diffrn_measurement_device_type    'SuperNova, Dualflex, HyPix-Arc 100'
_diffrn_measurement_method         '\w scans'
_diffrn_orient_matrix_type        
 'CrysAlisPro convention (1999,Acta A55,543-557)'
_diffrn_orient_matrix_UB_11        0.0759146000
_diffrn_orient_matrix_UB_12        0.1051863000
_diffrn_orient_matrix_UB_13        0.0135839000
_diffrn_orient_matrix_UB_21        0.0679973000
_diffrn_orient_matrix_UB_22        -0.0922712000
_diffrn_orient_matrix_UB_23        0.0201556000
_diffrn_orient_matrix_UB_31        0.0973536000
_diffrn_orient_matrix_UB_32        -0.0174845000
_diffrn_orient_matrix_UB_33        -0.0246509000
_diffrn_radiation_monochromator    mirror
_diffrn_radiation_probe            x-ray
_diffrn_radiation_type             'Cu K\a'
_diffrn_radiation_wavelength       1.54184
_diffrn_source                     'micro-focus sealed X-ray tube'
_diffrn_source_type                'SuperNova (Cu) X-ray Source'
_reflns_Friedel_coverage           0.665
_reflns_Friedel_fraction_full      1.000
_reflns_Friedel_fraction_max       1.000
_reflns_number_gt                  4610
_reflns_number_total               4697
_reflns_special_details
;
 Reflections were merged by SHELXL according to the crystal
 class for the calculation of statistics and refinement.
 
 _reflns_Friedel_fraction is defined as the number of unique
 Friedel pairs measured divided by the number that would be
 possible theoretically, ignoring centric projections and
 systematic absences.
;
_reflns_threshold_expression       'I > 2\s(I)'
_computing_cell_refinement         'CrysAlisPro 1.171.42.90a (Rigaku OD, 2023)'
_computing_data_collection         'CrysAlisPro 1.171.42.90a (Rigaku OD, 2023)'
_computing_data_reduction          'CrysAlisPro 1.171.42.90a (Rigaku OD, 2023)'
_computing_molecular_graphics      'Olex2 1.5-ac5-024 (Dolomanov et al., 2009)'
_computing_publication_material    'Olex2 1.5-ac5-024 (Dolomanov et al., 2009)'
_computing_structure_refinement    'SHELXL 2018/3 (Sheldrick, 2015)'
_computing_structure_solution      'SHELXT 2018/2 (Sheldrick, 2018)'
_refine_diff_density_max           0.508
_refine_diff_density_min           -0.336
_refine_diff_density_rms           0.055
_refine_ls_abs_structure_details
;
 Flack x determined using 1818 quotients [(I+)-(I-)]/[(I+)+(I-)]
 (Parsons, Flack and Wagner, Acta Cryst. B69 (2013) 249-259).
;
_refine_ls_abs_structure_Flack     -0.013(3)
_refine_ls_extinction_coef         .
_refine_ls_extinction_method       none
_refine_ls_goodness_of_fit_ref     1.051
_refine_ls_hydrogen_treatment      constr
_refine_ls_matrix_type             full
_refine_ls_number_parameters       379
_refine_ls_number_reflns           4697
_refine_ls_number_restraints       0
_refine_ls_R_factor_all            0.0191
_refine_ls_R_factor_gt             0.0185
_refine_ls_restrained_S_all        1.051
_refine_ls_shift/su_max            0.002
_refine_ls_shift/su_mean           0.000
_refine_ls_structure_factor_coef   Fsqd
_refine_ls_weighting_details      
 'w=1/[\s^2^(Fo^2^)+(0.0153P)^2^+3.6409P] where P=(Fo^2^+2Fc^2^)/3'
_refine_ls_weighting_scheme        calc
_refine_ls_wR_factor_gt            0.0424
_refine_ls_wR_factor_ref           0.0426
_refine_special_details            ?
_olex2_refinement_description
;
1. Fixed Uiso
 At 1.2 times of:
  All C(H) groups
2.a Aromatic/amide H refined with riding coordinates:
 C1(H1), C2(H2), C5(H5), C6(H6), C7(H7), C8(H8), C9(H9), C10(H10), C11(H11),
 C12(H12), C13(H13), C16(H16), C17(H17), C18(H18), C19(H19), C20(H20), C21(H21),
  C22(H22)
;
_atom_sites_solution_hydrogens     geom
_atom_sites_solution_primary       dual
_atom_sites_solution_secondary     ?
loop_
  _atom_site_label
  _atom_site_type_symbol
  _atom_site_fract_x
  _atom_site_fract_y
  _atom_site_fract_z
  _atom_site_U_iso_or_equiv
  _atom_site_adp_type
  _atom_site_occupancy
  _atom_site_site_symmetry_order
  _atom_site_calc_flag
  _atom_site_refinement_flags_posn
  _atom_site_refinement_flags_adp
  _atom_site_refinement_flags_occupancy
  _atom_site_disorder_assembly
  _atom_site_disorder_group
 Ag1 Ag 0.20317(3) 0.52813(3) 0.64211(2) 0.02650(7) Uani 1 1 d . . . . .
 Ag2 Ag 0.14092(3) 0.26623(2) 0.64244(2) 0.02610(7) Uani 1 1 d . . . . .
 F1 F 0.2924(3) 0.3073(4) 0.74587(6) 0.0852(13) Uani 1 1 d . . . . .
 F2 F 0.4349(4) 0.4169(4) 0.73150(8) 0.0974(17) Uani 1 1 d . . . . .
 F3 F 0.4373(4) 0.2273(4) 0.72322(8) 0.0940(15) Uani 1 1 d . . . . .
 F4 F -0.2218(2) 0.4803(3) 0.59290(6) 0.0497(7) Uani 1 1 d . . . . .
 F5 F -0.0978(3) 0.5538(3) 0.56047(6) 0.0459(7) Uani 1 1 d . . . . .
 F6 F -0.1318(3) 0.3608(3) 0.56163(6) 0.0525(8) Uani 1 1 d . . . . .
 O1 O 0.2214(3) 0.7462(2) 0.65098(5) 0.0250(6) Uani 1 1 d . . . . .
 O2 O 0.4090(2) 0.5483(2) 0.61926(5) 0.0238(6) Uani 1 1 d . . . . .
 O3 O 0.2394(3) 0.2525(3) 0.68558(6) 0.0294(6) Uani 1 1 d . . . . .
 O4 O 0.3121(3) 0.4440(3) 0.68191(6) 0.0288(6) Uani 1 1 d . . . . .
 O5 O 0.0447(3) 0.5364(2) 0.60911(7) 0.0315(6) Uani 1 1 d . . . . .
 O6 O -0.0021(3) 0.3370(2) 0.61107(7) 0.0350(7) Uani 1 1 d . . . . .
 N1 N 0.4973(3) 0.4957(3) 0.63547(6) 0.0212(7) Uani 1 1 d . . . . .
 N2 N 0.2559(3) 0.7969(3) 0.67692(6) 0.0216(6) Uani 1 1 d . . . . .
 C1 C 0.3272(3) 0.7348(4) 0.69638(8) 0.0232(8) Uani 1 1 d . . . . .
 H1 H 0.356140 0.655501 0.691276 0.028 Uiso 1 1 calc R U . . .
 C2 C 0.3583(4) 0.7859(3) 0.72360(8) 0.0238(8) Uani 1 1 d . . . . .
 H2 H 0.410337 0.742092 0.736886 0.029 Uiso 1 1 calc R U . . .
 C3 C 0.3145(4) 0.9009(3) 0.73202(8) 0.0218(8) Uani 1 1 d . . . . .
 C4 C 0.3345(4) 0.9514(3) 0.76245(8) 0.0258(8) Uani 1 1 d . . . . .
 C5 C 0.4440(4) 0.9343(4) 0.77762(9) 0.0284(9) Uani 1 1 d . . . . .
 H5 H 0.508302 0.889518 0.768355 0.034 Uiso 1 1 calc R U . . .
 C6 C 0.4604(4) 0.9820(4) 0.80617(9) 0.0337(10) Uani 1 1 d . . . . .
 H6 H 0.536952 0.972465 0.816025 0.040 Uiso 1 1 calc R U . . .
 C7 C 0.3665(5) 1.0433(4) 0.82039(9) 0.0369(10) Uani 1 1 d . . . . .
 H7 H 0.377392 1.073622 0.840217 0.044 Uiso 1 1 calc R U . . .
 C8 C 0.2560(5) 1.0605(4) 0.80560(9) 0.0365(10) Uani 1 1 d . . . . .
 H8 H 0.191290 1.103404 0.815212 0.044 Uiso 1 1 calc R U . . .
 C9 C 0.2402(4) 1.0153(4) 0.77693(9) 0.0291(9) Uani 1 1 d . . . . .
 H9 H 0.164448 1.027498 0.766883 0.035 Uiso 1 1 calc R U . . .
 C10 C 0.2461(4) 0.9636(3) 0.71047(8) 0.0248(8) Uani 1 1 d . . . . .
 H10 H 0.218356 1.044191 0.714686 0.030 Uiso 1 1 calc R U . . .
 C11 C 0.2183(4) 0.9111(3) 0.68332(8) 0.0247(8) Uani 1 1 d . . . . .
 H11 H 0.172090 0.955769 0.668937 0.030 Uiso 1 1 calc R U . . .
 C12 C 0.5131(4) 0.3732(3) 0.63360(8) 0.0248(8) Uani 1 1 d . . . . .
 H12 H 0.461792 0.325960 0.620841 0.030 Uiso 1 1 calc R U . . .
 C13 C 0.6033(3) 0.3167(3) 0.65014(8) 0.0244(8) Uani 1 1 d . . . . .
 H13 H 0.615254 0.230942 0.648241 0.029 Uiso 1 1 calc R U . . .
 C14 C 0.6777(3) 0.3840(3) 0.66973(8) 0.0212(8) Uani 1 1 d . . . . .
 C15 C 0.7744(3) 0.3247(3) 0.68795(8) 0.0226(8) Uani 1 1 d . . . . .
 C16 C 0.8486(4) 0.2339(4) 0.67558(9) 0.0265(8) Uani 1 1 d . . . . .
 H16 H 0.835818 0.208483 0.655402 0.032 Uiso 1 1 calc R U . . .
 C17 C 0.9410(4) 0.1802(4) 0.69250(10) 0.0326(9) Uani 1 1 d . . . . .
 H17 H 0.991567 0.118738 0.683912 0.039 Uiso 1 1 calc R U . . .
 C18 C 0.9589(4) 0.2169(4) 0.72206(9) 0.0336(9) Uani 1 1 d . . . . .
 H18 H 1.022059 0.180703 0.733716 0.040 Uiso 1 1 calc R U . . .
 C19 C 0.8853(4) 0.3056(4) 0.73450(9) 0.0325(10) Uani 1 1 d . . . . .
 H19 H 0.897436 0.329940 0.754764 0.039 Uiso 1 1 calc R U . . .
 C20 C 0.7935(4) 0.3595(4) 0.71761(8) 0.0270(8) Uani 1 1 d . . . . .
 H20 H 0.743175 0.420756 0.726371 0.032 Uiso 1 1 calc R U . . .
 C21 C 0.6561(4) 0.5092(3) 0.67123(8) 0.0244(8) Uani 1 1 d . . . . .
 H21 H 0.703902 0.557971 0.684445 0.029 Uiso 1 1 calc R U . . .
 C22 C 0.5672(4) 0.5641(3) 0.65403(8) 0.0241(8) Uani 1 1 d . . . . .
 H22 H 0.554887 0.649997 0.655194 0.029 Uiso 1 1 calc R U . . .
 C23 C 0.2999(3) 0.3429(3) 0.69360(8) 0.0227(8) Uani 1 1 d . . . . .
 C24 C 0.3696(4) 0.3232(4) 0.72334(9) 0.0300(9) Uani 1 1 d . . . . .
 C25 C -0.0126(4) 0.4432(3) 0.60194(8) 0.0233(8) Uani 1 1 d . . . . .
 C26 C -0.1156(4) 0.4598(4) 0.57865(9) 0.0295(9) Uani 1 1 d . . . . .

loop_
  _atom_site_aniso_label
  _atom_site_aniso_U_11
  _atom_site_aniso_U_22
  _atom_site_aniso_U_33
  _atom_site_aniso_U_23
  _atom_site_aniso_U_13
  _atom_site_aniso_U_12
 Ag1 0.02585(15) 0.02172(14) 0.03194(14) 0.00256(12) -0.00827(12) -0.00286(11)
 Ag2 0.03446(16) 0.01948(14) 0.02436(13) -0.00087(11) -0.00796(12) 0.00002(11)
 F1 0.069(2) 0.159(4) 0.0277(15) 0.0226(19) -0.0065(15) 0.001(2)
 F2 0.143(4) 0.071(2) 0.078(2) 0.0275(19) -0.079(3) -0.060(3)
 F3 0.116(3) 0.094(3) 0.072(2) -0.032(2) -0.064(2) 0.067(3)
 F4 0.0264(13) 0.0640(18) 0.0588(16) 0.0082(14) -0.0057(12) 0.0124(13)
 F5 0.0551(17) 0.0465(16) 0.0360(13) 0.0141(12) -0.0189(12) -0.0023(13)
 F6 0.0588(18) 0.0403(15) 0.0583(16) -0.0182(13) -0.0344(15) 0.0065(15)
 O1 0.0305(14) 0.0236(13) 0.0209(12) -0.0021(10) -0.0055(11) -0.0004(11)
 O2 0.0243(13) 0.0188(14) 0.0282(13) 0.0028(11) -0.0080(11) 0.0029(10)
 O3 0.0338(15) 0.0255(14) 0.0289(13) 0.0027(11) -0.0116(12) -0.0045(13)
 O4 0.0290(15) 0.0251(15) 0.0322(14) 0.0032(11) -0.0076(12) -0.0023(12)
 O5 0.0349(16) 0.0230(14) 0.0366(14) 0.0023(13) -0.0142(13) -0.0065(12)
 O6 0.0403(17) 0.0205(14) 0.0441(16) 0.0028(12) -0.0197(14) 0.0001(12)
 N1 0.0218(16) 0.0201(15) 0.0216(16) 0.0003(12) -0.0027(13) -0.0002(12)
 N2 0.0228(16) 0.0210(15) 0.0210(14) -0.0001(12) 0.0004(12) -0.0030(13)
 C1 0.0222(19) 0.0192(19) 0.0282(18) 0.0000(15) 0.0005(15) 0.0012(15)
 C2 0.0234(19) 0.0237(19) 0.0242(17) 0.0043(15) -0.0015(15) -0.0009(16)
 C3 0.0224(19) 0.0211(19) 0.0218(18) 0.0011(14) -0.0002(14) -0.0042(15)
 C4 0.034(2) 0.0194(19) 0.0238(18) 0.0037(14) -0.0008(15) -0.0046(16)
 C5 0.032(2) 0.025(2) 0.029(2) 0.0033(16) -0.0047(16) -0.0067(17)
 C6 0.041(3) 0.030(2) 0.030(2) 0.0065(17) -0.0098(18) -0.011(2)
 C7 0.061(3) 0.026(2) 0.0233(19) -0.0008(16) -0.003(2) -0.012(2)
 C8 0.054(3) 0.026(2) 0.030(2) 0.0001(17) 0.006(2) 0.004(2)
 C9 0.034(2) 0.025(2) 0.0277(19) 0.0018(16) -0.0017(16) 0.0016(17)
 C10 0.030(2) 0.0186(18) 0.0262(18) 0.0011(15) -0.0016(15) 0.0014(16)
 C11 0.027(2) 0.023(2) 0.0238(17) 0.0046(15) -0.0030(16) 0.0021(16)
 C12 0.031(2) 0.0190(19) 0.0242(18) -0.0015(14) -0.0036(16) -0.0025(16)
 C13 0.0251(19) 0.0194(19) 0.0287(19) -0.0014(15) -0.0047(15) 0.0020(15)
 C14 0.0196(19) 0.0239(19) 0.0201(17) 0.0007(14) 0.0017(14) -0.0004(14)
 C15 0.0209(19) 0.0213(19) 0.0256(18) 0.0010(14) 0.0002(14) -0.0026(15)
 C16 0.027(2) 0.024(2) 0.0279(19) -0.0012(15) -0.0020(16) 0.0017(17)
 C17 0.026(2) 0.029(2) 0.043(2) 0.0027(18) 0.0013(18) 0.0032(17)
 C18 0.027(2) 0.036(2) 0.038(2) 0.0090(19) -0.0056(17) 0.0016(18)
 C19 0.035(2) 0.036(2) 0.027(2) 0.0035(18) -0.0061(17) -0.0040(19)
 C20 0.026(2) 0.028(2) 0.0268(18) 0.0005(16) -0.0006(15) 0.0006(18)
 C21 0.0241(19) 0.0229(19) 0.0264(18) -0.0036(15) -0.0052(15) -0.0030(16)
 C22 0.025(2) 0.0172(18) 0.0301(18) 0.0001(15) -0.0020(16) -0.0021(15)
 C23 0.0229(19) 0.021(2) 0.0239(18) 0.0005(15) -0.0013(15) 0.0029(16)
 C24 0.035(2) 0.027(2) 0.028(2) 0.0011(16) -0.0073(18) 0.0006(18)
 C25 0.024(2) 0.024(2) 0.0219(18) -0.0014(14) -0.0001(15) 0.0041(16)
 C26 0.030(2) 0.025(2) 0.033(2) -0.0027(17) -0.0079(17) 0.0034(17)

_geom_special_details
;
 All esds (except the esd in the dihedral angle between two l.s. planes)
 are estimated using the full covariance matrix.  The cell esds are taken
 into account individually in the estimation of esds in distances, angles
 and torsion angles; correlations between esds in cell parameters are only
 used when they are defined by crystal symmetry.  An approximate (isotropic)
 treatment of cell esds is used for estimating esds involving l.s. planes.
;
loop_
  _geom_bond_atom_site_label_1
  _geom_bond_atom_site_label_2
  _geom_bond_distance
  _geom_bond_site_symmetry_2
  _geom_bond_publ_flag
 Ag1 Ag2 2.9417(4) . ?
 Ag1 O1 2.424(3) . ?
 Ag1 O2 2.479(3) . ?
 Ag1 O4 2.323(3) . ?
 Ag1 O5 2.273(3) . ?
 Ag2 O1 2.459(3) 5_546 ?
 Ag2 O2 2.499(3) 5_546 ?
 Ag2 O3 2.206(3) . ?
 Ag2 O6 2.234(3) . ?
 F1 C24 1.322(5) . ?
 F2 C24 1.300(5) . ?
 F3 C24 1.283(5) . ?
 F4 C26 1.341(5) . ?
 F5 C26 1.323(5) . ?
 F6 C26 1.332(5) . ?
 O1 N2 1.335(4) . ?
 O2 N1 1.334(4) . ?
 O3 C23 1.241(5) . ?
 O4 C23 1.229(5) . ?
 O5 C25 1.237(5) . ?
 O6 C25 1.235(5) . ?
 N1 C12 1.353(5) . ?
 N1 C22 1.350(5) . ?
 N2 C1 1.348(5) . ?
 N2 C11 1.344(5) . ?
 C1 C2 1.376(5) . ?
 C2 C3 1.396(5) . ?
 C3 C4 1.479(5) . ?
 C3 C10 1.396(5) . ?
 C4 C5 1.387(6) . ?
 C4 C9 1.402(6) . ?
 C5 C6 1.385(6) . ?
 C6 C7 1.380(7) . ?
 C7 C8 1.388(7) . ?
 C8 C9 1.379(6) . ?
 C10 C11 1.372(5) . ?
 C12 C13 1.376(5) . ?
 C13 C14 1.400(5) . ?
 C14 C15 1.481(5) . ?
 C14 C21 1.390(5) . ?
 C15 C16 1.394(5) . ?
 C15 C20 1.390(5) . ?
 C16 C17 1.390(6) . ?
 C17 C18 1.390(6) . ?
 C18 C19 1.375(6) . ?
 C19 C20 1.385(6) . ?
 C21 C22 1.375(5) . ?
 C23 C24 1.542(5) . ?
 C25 C26 1.541(5) . ?

loop_
  _geom_angle_atom_site_label_1
  _geom_angle_atom_site_label_2
  _geom_angle_atom_site_label_3
  _geom_angle
  _geom_angle_site_symmetry_1
  _geom_angle_site_symmetry_3
  _geom_angle_publ_flag
 O1 Ag1 Ag2 167.10(7) . . ?
 O1 Ag1 O2 84.55(9) . . ?
 O2 Ag1 Ag2 107.35(6) . . ?
 O4 Ag1 Ag2 74.33(7) . . ?
 O4 Ag1 O1 102.87(9) . . ?
 O4 Ag1 O2 83.29(9) . . ?
 O5 Ag1 Ag2 82.27(7) . . ?
 O5 Ag1 O1 97.41(9) . . ?
 O5 Ag1 O2 115.01(10) . . ?
 O5 Ag1 O4 153.99(10) . . ?
 O1 Ag2 Ag1 86.62(6) 5_546 . ?
 O1 Ag2 O2 83.41(9) 5_546 5_546 ?
 O2 Ag2 Ag1 167.68(6) 5_546 . ?
 O3 Ag2 Ag1 87.57(7) . . ?
 O3 Ag2 O1 112.30(10) . 5_546 ?
 O3 Ag2 O2 102.90(9) . 5_546 ?
 O3 Ag2 O6 155.34(11) . . ?
 O6 Ag2 Ag1 79.74(7) . . ?
 O6 Ag2 O1 88.14(10) . 5_546 ?
 O6 Ag2 O2 92.68(9) . 5_546 ?
 Ag1 O1 Ag2 90.55(9) . 5_556 ?
 N2 O1 Ag1 124.9(2) . . ?
 N2 O1 Ag2 118.0(2) . 5_556 ?
 Ag1 O2 Ag2 88.38(8) . 5_556 ?
 N1 O2 Ag1 113.33(19) . . ?
 N1 O2 Ag2 132.9(2) . 5_556 ?
 C23 O3 Ag2 117.2(2) . . ?
 C23 O4 Ag1 128.6(2) . . ?
 C25 O5 Ag1 121.3(2) . . ?
 C25 O6 Ag2 126.6(2) . . ?
 O2 N1 C12 119.0(3) . . ?
 O2 N1 C22 120.1(3) . . ?
 C22 N1 C12 120.9(3) . . ?
 O1 N2 C1 120.6(3) . . ?
 O1 N2 C11 118.8(3) . . ?
 C11 N2 C1 120.5(3) . . ?
 N2 C1 C2 120.2(3) . . ?
 C1 C2 C3 121.1(3) . . ?
 C2 C3 C4 122.1(3) . . ?
 C10 C3 C2 116.2(3) . . ?
 C10 C3 C4 121.7(3) . . ?
 C5 C4 C3 121.5(4) . . ?
 C5 C4 C9 118.6(4) . . ?
 C9 C4 C3 119.9(4) . . ?
 C6 C5 C4 120.5(4) . . ?
 C7 C6 C5 120.5(4) . . ?
 C6 C7 C8 119.7(4) . . ?
 C9 C8 C7 119.9(4) . . ?
 C8 C9 C4 120.8(4) . . ?
 C11 C10 C3 121.2(4) . . ?
 N2 C11 C10 120.5(3) . . ?
 N1 C12 C13 120.1(3) . . ?
 C12 C13 C14 120.9(3) . . ?
 C13 C14 C15 121.7(3) . . ?
 C21 C14 C13 116.6(3) . . ?
 C21 C14 C15 121.7(3) . . ?
 C16 C15 C14 120.6(3) . . ?
 C20 C15 C14 120.5(3) . . ?
 C20 C15 C16 118.9(3) . . ?
 C17 C16 C15 120.6(4) . . ?
 C16 C17 C18 119.6(4) . . ?
 C19 C18 C17 120.1(4) . . ?
 C18 C19 C20 120.3(4) . . ?
 C19 C20 C15 120.5(4) . . ?
 C22 C21 C14 121.5(3) . . ?
 N1 C22 C21 120.0(3) . . ?
 O3 C23 C24 113.5(3) . . ?
 O4 C23 O3 130.6(3) . . ?
 O4 C23 C24 115.8(3) . . ?
 F1 C24 C23 110.8(3) . . ?
 F2 C24 F1 104.0(4) . . ?
 F2 C24 C23 113.7(3) . . ?
 F3 C24 F1 105.3(4) . . ?
 F3 C24 F2 109.1(4) . . ?
 F3 C24 C23 113.3(3) . . ?
 O5 C25 C26 116.5(3) . . ?
 O6 C25 O5 130.0(4) . . ?
 O6 C25 C26 113.5(3) . . ?
 F4 C26 C25 109.5(3) . . ?
 F5 C26 F4 106.6(3) . . ?
 F5 C26 F6 107.6(3) . . ?
 F5 C26 C25 113.3(3) . . ?
 F6 C26 F4 106.9(4) . . ?
 F6 C26 C25 112.6(3) . . ?

loop_
  _diffrn_refln_index_h
  _diffrn_refln_index_k
  _diffrn_refln_index_l
  _diffrn_refln_intensity_net
  _diffrn_refln_intensity_u
 0 0 3 0.07 0.35
 0 0 4 7864.34 260.09
 0 0 4 7128.29 259.74
 0 0 5 0.64 0.69
 0 0 5 0.34 0.57
 0 0 6 0.92 0.88
 0 0 6 0.13 0.77
 0 0 7 0.18 1.01
 0 0 7 0.66 0.6
 0 0 7 1.72 1.07
 0 0 8 988.73 38.12
 0 0 8 992.62 36.3
 0 0 8 1041.99 37.77
 0 0 9 2.12 1.5
 0 0 9 0.2 1.16
 0 0 9 1.03 0.72
 0 0 10 -0.26 1.38
 0 0 10 0.45 0.85
 0 0 10 0.45 1.29
 0 0 11 -0.29 1.46
 0 0 11 2.19 0.86
 0 0 11 0.49 1.24
 0 0 12 371.03 16.95
 0 0 12 337.69 13.89
 0 0 12 335.42 15.82
 0 0 13 1.05 1.59
 0 0 13 0.55 0.73
 0 0 13 1.77 1.44
 0 0 14 -0.38 1.82
 0 0 14 3.15 0.98
 0 0 14 1.6 1.45
 0 0 15 -0.41 1.92
 0 0 15 -0.15 0.79
 0 0 15 0.69 1.27
 0 0 16 21.01 3.72
 0 0 16 19.71 2.07
 0 0 16 18.84 3.15
 0 0 17 0.96 2.05
 0 0 17 0.72 0.7
 0 0 17 -0.39 1.46
 0 0 18 1.35 0.78
 0 0 18 2.58 2.33
 0 0 19 0.35 0.7
 0 0 19 -0.55 2.42
 0 0 20 461.91 24.1
 0 0 21 0.63 2.49
 0 0 22 13.95 4.03
 0 0 23 11.98 4.33
 0 0 -24 9786.78 342.01
 0 0 24 9999 351.38
 0 0 -24 9704.02 342.52
 0 0 25 3.94 3.26
 0 0 -25 3.3 1.81
 0 0 26 0.83 2.35
 0 0 -26 4.65 1.83
 0 0 -26 2.25 1.55
 0 0 -26 4.78 1.66
 0 0 27 5.27 3.64
 0 0 -27 8.39 2.07
 0 0 -27 7.56 2.03
 0 0 -27 8.2 2.22
 0 0 -28 3240.81 120.43
 0 0 -28 3346.52 120.16
 0 0 -28 3515.89 121.1
 0 0 -29 1.68 1.61
 0 0 -29 1.89 1.55
 0 0 -29 1.01 1.5
 0 0 30 -1.02 2.66
 0 0 -30 -0.29 1.46
 0 0 -30 0.25 1.28
 0 0 -30 1.32 1.41
 0 0 31 1.06 2.53
 0 0 -31 3.59 1.9
 0 0 -31 4.87 1.78
 0 0 -31 3.87 1.82
 0 0 32 1185.47 55.31
 0 0 -32 1131.42 43.65
 0 0 -32 1109.79 43.22
 0 0 -32 1108.95 43.88
 0 0 -33 -0.3 1.42
 0 0 -33 2.21 1.69
 0 0 -33 1.96 1.84
 0 0 33 1.14 3.21
 0 0 -34 0.31 1.62
 0 0 -34 0.57 1.64
 0 0 -34 -0.34 1.72
 0 0 34 1.17 3.07
 0 0 -35 4.48 2.16
 0 0 35 1.21 3.15
 0 0 -35 4.4 1.98
 0 0 -35 2.42 1.99
 0 0 -36 1424.18 68.82
 0 0 -36 1330.14 51.96
 0 0 36 1438.69 65.21
 0 0 -36 1337.52 51.61
 0 0 -36 1284.53 50.91
 0 0 -37 1.52 3.24
 0 0 -37 3.03 1.93
 0 0 -37 2.17 2.04
 0 0 -37 0.92 1.76
 0 0 -38 1.55 3.29
 0 0 -38 0.69 1.67
 0 0 -38 -0.73 1.83
 0 0 -38 0.93 1.75
 0 0 -39 -1.56 4.08
 0 0 -39 1.39 1.73
 0 0 -39 1.11 1.8
 0 0 -39 1.25 1.82
 0 0 -40 135.26 8.95
 0 0 -40 141.2 17.12
 0 0 -40 126.73 9.03
 0 0 -40 117.79 8.08
 0 0 -41 3.13 3.73
 0 0 -41 -0.39 1.74
 0 0 -41 0.93 1.51
 0 0 -41 0.35 1.48
 0 0 -42 -0.38 1.77
 0 0 -42 0.92 1.75
 0 0 -42 -1.03 2.01
 0 0 -43 1.53 3.64
 0 0 -43 -0.75 1.96
 0 0 -44 16.42 6.18
 0 0 -45 1.45 4.08
 0 0 -46 1.68 1.72
 0 0 -47 0.96 1.63
 0 0 -48 100.39 7.11
 0 0 -49 1.11 1.54
 0 0 -50 1.79 1.42
 0 0 -51 1.39 1.31
 0 0 -52 185.28 9.39
 0 0 -53 2.55 1.36
 0 0 -54 0.31 0.85
 0 0 -55 0.91 0.78
 0 0 -56 164.98 7.24
 -1 0 0 0.86 0.47
 0 -1 0 0.58 0.66
 1 0 0 0.11 0.45
 1 0 0 0.13 0.48
 1 0 1 1818.1 62.19
 1 0 -1 1842.63 61.43
 1 0 -1 1862.15 62.15
 1 0 -1 1836.73 61.7
 1 0 1 1605.55 61.99
 1 0 -1 1650.32 61.16
 0 -1 -1 1939.55 62.13
 0 -1 -1 1895.92 62.54
 -1 0 -1 1401.5 61.29
 1 0 -2 117.96 5.68
 1 0 -2 125.28 5.44
 0 -1 -2 119.91 5.87
 0 -1 -2 121.64 6.23
 -1 0 -2 114.88 5.68
 1 0 3 2116.81 74.52
 1 0 -3 2010.03 73.22
 0 -1 -3 2113.66 73.96
 1 0 -3 2118.51 73.46
 -1 0 -3 1905.34 73.47
 0 -1 -3 2256.88 74.52
 1 0 4 172.17 8.39
 1 0 -4 163.54 7.08
 1 0 -4 171.42 7.74
 0 -1 -4 168.52 8.29
 0 -1 4 167.99 7.36
 1 0 5 234.94 11.22
 1 0 5 217.65 10.79
 1 0 -5 234.08 9.29
 1 0 5 226.26 11.18
 1 0 -5 251.44 10.64
 0 -1 -5 215.27 10.66
 0 -1 5 257.52 10.1
 1 0 6 50.39 4.3
 1 0 6 55.33 4.2
 1 0 -6 48.89 3.82
 1 0 6 49.93 4.32
 0 -1 -6 56.31 4.23
 0 -1 6 47.81 3.42
 1 0 7 1093.24 40.95
 0 -1 7 1045.8 40.06
 1 0 7 1091.75 41.68
 1 0 7 1183.79 42.13
 0 -1 -7 1039.9 40.95
 1 0 -7 1067.75 40.86
 1 0 8 139.33 7.83
 0 -1 8 139.85 7.41
 1 0 8 142.14 8.45
 -1 0 8 133.7 5.81
 1 0 -8 147.37 8.13
 0 -1 -8 132.95 8.08
 1 0 8 146.43 8.6
 1 0 9 714.11 27.87
 0 -1 9 681.79 27.37
 -1 0 9 687.96 25.42
 1 0 9 692.42 28.76
 1 0 -9 722.59 28.46
 1 0 9 660.7 28.72
 1 0 10 415.7 17.77
 0 -1 10 382.61 17.37
 1 0 10 412.21 18.8
 -1 0 10 391.41 15.53
 1 0 10 406.13 18.9
 1 0 -10 404.06 18.36
 1 0 11 1986.71 70.96
 1 0 11 2014.81 72.55
 -1 0 11 1945.18 68.65
 0 -1 -11 1975.56 72.4
 1 0 11 1934.49 72.59
 1 0 -11 2065.2 72.42
 1 0 12 777.68 31.39
 0 -1 12 714.22 31.31
 1 0 12 795.79 32.98
 -1 0 12 776.9 29.4
 0 -1 -12 843.27 33.21
 1 0 12 782.46 33.1
 1 0 -12 795.01 32.87
 1 0 13 43.85 4.29
 0 -1 13 41.23 4.5
 1 0 13 41.27 4.96
 -1 0 13 48.93 3.55
 0 -1 -13 41.55 4.93
 1 0 -13 44.89 5.02
 1 0 13 32.01 4.71
 1 0 14 59.49 5.16
 0 -1 14 55.93 5.5
 1 0 14 64.07 6.32
 1 0 14 63.58 6.56
 0 -1 -14 57.06 6.11
 1 0 -14 79.16 6.88
 1 0 15 211.44 11.3
 0 -1 15 176.3 11.37
 1 0 15 196.89 12.58
 0 1 15 190.24 12.46
 -1 0 15 218.04 11.88
 1 0 15 200.36 13
 0 -1 -15 202.29 12.88
 1 0 16 446.93 21.16
 0 -1 16 466.88 22.32
 1 0 16 460.72 23.23
 0 1 16 484.91 22.86
 1 0 16 475.47 23.86
 -1 0 16 481.84 22.24
 0 1 16 515.42 24.04
 0 -1 -16 496.13 24.16
 1 0 17 162.44 10.2
 0 -1 17 153.13 10.86
 0 1 17 194.61 12.05
 1 0 17 174.76 12.02
 0 -1 -17 183.42 12.62
 -1 0 17 173.6 11.13
 0 1 17 163.16 11.92
 1 0 17 182.59 12.58
 1 0 18 12.78 2.7
 1 0 18 14.23 3.52
 0 1 18 11.36 3
 0 -1 18 11.49 3.13
 -1 0 18 7.29 2.55
 1 0 18 10.18 3.27
 0 1 18 12.12 3.66
 1 0 19 14.98 2.94
 0 1 19 15.37 2.55
 0 1 19 14.58 3.46
 1 0 19 15.9 4.1
 -1 0 19 18.09 3.68
 0 -1 19 11.28 3.09
 0 1 19 22.1 4.7
 0 1 20 555.09 23.85
 1 0 20 615.65 25.72
 0 -1 20 562.35 27.61
 0 1 20 557.34 27.52
 0 1 20 539.28 28.45
 -1 0 20 541.84 27.06
 1 0 21 1158.82 46.1
 0 1 21 1134.9 44.26
 0 -1 21 1169.86 49.24
 0 1 21 1192.68 49.31
 0 1 21 1225.27 51.06
 -1 0 21 1095.45 48.45
 1 0 21 1216.87 51.35
 1 0 22 66.04 5.97
 0 1 22 61.28 4.85
 0 -1 22 72.32 7.88
 0 1 22 67.32 7.52
 0 1 22 43.88 7.05
 -1 0 22 68.74 7.56
 1 0 22 70.34 8.5
 1 0 23 222.29 12.58
 0 1 23 235.68 16.74
 -1 0 23 205.94 14.78
 1 0 23 264.93 17.63
 0 -1 23 227.28 15.5
 0 1 23 214.59 14.92
 0 1 -24 175.91 9.17
 0 -1 -24 180.42 9.21
 1 0 -24 161.18 8.99
 1 0 24 165.24 10.35
 0 1 24 169.25 14.28
 -1 0 24 172.66 13.42
 0 -1 24 169.74 13.49
 1 0 24 182.89 14.97
 -1 0 -24 161.11 8.68
 0 -1 -24 183.44 8.89
 1 0 -24 169.93 8.76
 0 1 -24 177.89 8.86
 0 1 24 172.42 13.24
 0 -1 -25 1279.15 47.75
 0 1 -25 1272.95 47.7
 1 0 -25 1269.25 47.71
 -1 0 -25 1239.78 47.25
 0 1 -25 1226.64 46.96
 -1 0 25 1266.35 54.72
 0 1 25 1266.13 56.71
 0 -1 25 1269.65 55.04
 1 0 25 1272.07 57.06
 0 1 -25 1270.34 47.29
 -1 0 -25 1252.29 47.25
 0 -1 -25 1300.84 47.27
 1 0 -25 1254.26 47.22
 0 1 25 1342.55 55.01
 -1 0 -26 7.63 2.04
 0 1 -26 11.74 2.18
 1 0 -26 9.39 2.09
 0 -1 -26 12.39 2.14
 -1 0 26 9.82 3.34
 0 -1 26 19.27 4.59
 0 1 -26 10.1 2.05
 1 0 -26 10.5 1.96
 -1 0 -26 12.08 2.28
 1 0 -26 14.62 2.5
 0 -1 -26 11.73 2.3
 0 1 -26 9.32 2.17
 1 0 -27 531.58 22.99
 0 1 -27 551.25 23.06
 0 -1 -27 558.75 23.14
 -1 0 -27 546.75 23.1
 0 -1 27 522.58 29.55
 -1 0 27 537.93 29.66
 0 1 -27 552.59 22.48
 -1 0 -27 537.32 22.63
 1 0 -27 545.67 22.22
 0 -1 -27 585.29 22.79
 -1 0 -27 561.45 22.76
 1 0 -27 542.78 22.56
 0 1 -27 539.47 22.64
 1 0 -28 10.13 4.35
 0 1 -28 13.14 2.38
 1 0 -28 12.63 2.23
 -1 0 -28 12.28 2.5
 0 1 -28 14.93 2.52
 -1 0 -28 15.56 2.53
 0 -1 -28 13.44 2.34
 1 0 -28 11.8 2.35
 -1 0 28 13.42 4.4
 0 -1 28 11.04 4.17
 1 0 -28 9.48 2.24
 -1 0 -28 12.65 2.56
 0 -1 -28 12.33 2.51
 0 1 -28 10.22 2.4
 0 -1 -29 595.7 24.39
 1 0 -29 596.22 24.53
 0 1 -29 573.8 24.27
 -1 0 -29 578.22 24.36
 1 0 -29 540.94 34.43
 1 0 29 511.9 32.41
 0 1 29 594.44 33.75
 -1 0 -29 579.5 23.96
 1 0 -29 552.31 23.3
 0 1 -29 568.24 23.58
 0 1 -29 588.13 23.94
 0 -1 -29 559.18 23.71
 -1 0 -29 581.79 23.92
 1 0 -29 565.98 23.79
 1 0 -30 4.9 3.46
 1 0 -30 4.84 1.81
 0 1 -30 5.68 1.89
 -1 0 -30 6.55 2.15
 0 -1 -30 7.64 2.15
 -1 0 -30 5.68 2.03
 0 1 -30 4.83 1.93
 1 0 -30 8.44 2.17
 0 1 30 2.19 2.86
 1 0 30 3.35 3.37
 0 1 -30 12.3 2.58
 1 0 -30 7.64 2.33
 0 -1 -30 3.5 1.95
 -1 0 -30 5.08 1.97
 0 -1 -31 626.34 26.68
 1 0 -31 665.05 26.94
 -1 0 -31 613.82 26.71
 0 1 -31 617.96 26.62
 1 0 -31 639.09 38.21
 1 0 31 612.36 36.57
 0 1 31 664.66 37.44
 -1 0 -31 654.43 26.52
 0 1 -31 646.7 26.45
 0 -1 -31 626.2 26.21
 1 0 -31 642.19 26.32
 1 0 -31 629.48 25.8
 0 1 -31 617.32 25.97
 -1 0 -31 642.07 26.37
 1 0 -32 62.22 10.69
 -1 0 -32 63.93 5.43
 0 1 -32 73.12 5.5
 0 -1 -32 60.96 5.16
 1 0 -32 65.08 5.14
 1 0 32 69.7 10.55
 0 1 32 65.38 10.37
 -1 0 32 58.38 8.92
 0 -1 32 63.45 9.23
 -1 0 -32 60.85 5.3
 1 0 -32 60.45 5.28
 0 -1 -32 62.88 5.37
 0 1 -32 61.19 5.4
 1 0 -32 62.35 5.49
 -1 0 -32 61.72 5.53
 0 -1 -32 68.25 5.76
 0 1 -32 66.04 5.71
 0 1 -33 237.16 12.9
 1 0 -33 245 12.98
 0 -1 -33 241.84 13.06
 -1 0 -33 241.48 13.02
 0 1 33 270.15 21.84
 1 0 33 247.1 21.19
 1 0 -33 237.02 21.42
 0 -1 -33 242.11 12.44
 0 1 -33 262.88 12.62
 -1 0 -33 230.38 12.45
 1 0 -33 233.08 12.04
 -1 0 -33 245.44 12.72
 0 1 -33 254.25 12.89
 1 0 -33 243.1 12.62
 0 -1 -33 244.65 12.64
 1 0 -34 1.41 2.61
 1 0 -34 1.86 1.53
 -1 0 -34 -0.6 2.01
 0 -1 -34 0.87 1.83
 0 1 -34 -0.28 1.66
 -1 0 -34 -0.32 1.61
 0 -1 -34 0.61 1.5
 1 0 -34 2.46 1.8
 0 1 -34 1.57 1.8
 1 0 34 2.56 3.33
 0 1 34 1.28 3.04
 1 0 -34 3.18 1.99
 -1 0 -34 1.03 1.79
 1 0 -34 0.34 1.61
 0 -1 -34 0.67 1.38
 0 1 -34 0.67 1.68
 -1 0 -35 216.33 12.12
 1 0 -35 222.05 12.35
 0 -1 -35 211.67 11.87
 0 1 -35 201.74 11.9
 1 0 -35 215.12 20.79
 0 -1 -35 201.55 20.21
 0 1 -35 206.82 20.36
 0 1 35 248.32 21.28
 1 0 35 191.02 18.83
 0 1 -35 211.77 11.83
 0 -1 -35 221.28 11.81
 1 0 -35 198.56 11.53
 -1 0 -35 223.17 11.9
 0 -1 -35 223.62 11.65
 0 1 -35 196.12 11.2
 -1 0 -35 206.93 11.55
 1 0 -35 205.2 11.03
 -1 0 -36 201.02 11.81
 1 0 -36 202.54 11.92
 0 1 -36 216.88 12.08
 0 -1 -36 208 11.87
 1 0 36 211.59 19.77
 0 1 36 188.12 19.1
 1 0 -36 215.86 20.96
 0 -1 -36 230.08 21.43
 0 1 -36 205.95 20.52
 0 -1 -36 205.33 11.5
 -1 0 -36 220.53 11.8
 1 0 -36 195 11.37
 0 1 -36 203.06 11.71
 0 -1 -36 187.55 11
 1 0 -36 198.23 10.82
 -1 0 -36 197.72 11.25
 0 1 -36 201.02 11.12
 -1 0 -37 16.81 3.27
 0 -1 -37 17.2 3.28
 1 0 -37 18.47 3.37
 0 1 -37 19.81 3.36
 -1 0 -37 20.82 3.41
 0 1 -37 19.34 3.41
 1 0 -37 18.29 3.31
 0 -1 -37 17.2 3.17
 0 1 -37 27.41 7.63
 0 -1 -37 16.55 6.24
 1 0 -37 16.7 6.5
 0 -1 -37 21.69 3.23
 -1 0 -37 17.12 3.25
 1 0 -37 16.2 2.78
 0 1 -37 19.46 3.22
 1 0 37 10.8 5.22
 0 1 37 12.3 5.48
 1 0 -38 15.66 3.21
 0 1 -38 12.78 2.92
 0 -1 -38 12.71 2.9
 -1 0 -38 14.43 2.98
 0 -1 -38 19.84 7.1
 0 1 -38 13.91 5.95
 1 0 -38 20.03 6.78
 0 1 -38 13.11 2.88
 -1 0 -38 12.84 2.99
 1 0 -38 12.16 2.93
 0 -1 -38 11.76 2.74
 0 1 38 11.06 5.33
 1 0 38 20.4 6.16
 1 0 -38 10.92 2.47
 0 -1 -38 11.93 2.71
 0 1 -38 13.22 2.8
 -1 0 -38 10.79 2.71
 0 1 -39 197.11 11.93
 0 -1 -39 200.56 12.15
 -1 0 -39 212.72 12.11
 0 -1 -39 211.31 12.03
 1 0 -39 206.62 12.15
 0 1 -39 176.18 19.59
 0 -1 -39 266.42 23.29
 1 0 -39 194.63 20.66
 -1 0 -39 221.68 12.08
 0 -1 -39 187.65 11.45
 0 1 -39 186.59 11.57
 0 1 39 176.35 18.76
 1 0 39 198.8 19.61
 0 -1 -39 211.23 11.51
 -1 0 -39 210.4 11.68
 1 0 -39 211.5 11.16
 0 1 -40 296.92 15.26
 -1 0 -40 275.62 14.78
 0 -1 -40 277.88 14.98
 1 0 -40 266.54 14.76
 1 0 -40 315.89 26.35
 -1 0 -40 289.49 25.41
 0 1 -40 323.83 26.62
 0 -1 -40 267.26 24.3
 0 1 -40 289.82 14.8
 -1 0 -40 280.07 14.67
 0 -1 -40 268.8 14.47
 1 0 40 274.57 23.25
 0 1 40 289.97 24.11
 1 0 -40 273.63 13.71
 -1 0 -40 274.52 14.24
 0 -1 -40 257.84 13.88
 1 0 -41 36.01 4.62
 -1 0 -41 35 4.24
 0 -1 -41 37.56 4.14
 0 -1 -41 31.24 4.22
 -1 0 -41 33.4 4.26
 0 -1 -41 38.47 8.91
 1 0 -41 49.93 10.05
 -1 0 -41 29.94 8.14
 0 1 -41 54.57 10.7
 0 1 -41 29.58 4.19
 0 -1 -41 38.72 4.7
 -1 0 -41 35.22 4.48
 1 0 -42 1.55 4.36
 -1 0 -42 3.12 4.07
 0 -1 -42 -3.05 3.97
 0 1 -42 -1.54 3.29
 0 -1 -42 1.85 1.74
 -1 0 -42 1.61 1.75
 -1 0 -42 0.35 1.57
 0 -1 -42 0.34 1.79
 1 0 -42 3.41 2.06
 -1 0 -42 1.46 1.99
 0 1 -42 1.14 1.76
 0 -1 -42 -0.37 1.79
 -1 0 -43 121.6 8.6
 0 -1 -43 120.57 8.49
 -1 0 -43 129.42 8.79
 0 1 -43 142.86 9.25
 0 -1 -43 124.84 8.87
 1 0 -43 127.1 8.92
 0 1 -43 121.5 15.97
 0 -1 -43 130.23 16
 -1 0 -43 134.58 16.32
 1 0 -43 121.71 15.75
 0 1 -44 109.64 15.13
 -1 0 -44 139.98 16.54
 1 0 -44 97.9 14.12
 0 -1 -44 138.63 16.08
 -1 0 -45 34.52 8.07
 1 0 -45 40.19 8.75
 0 1 -45 38.7 8.61
 0 -1 -45 22.57 6.51
 0 1 -45 37.66 4.44
 0 -1 -45 43.64 4.63
 1 0 -45 42.62 4.75
 0 -1 -45 34.86 3.96
 -1 0 -45 39.58 4.42
 -1 0 -45 42.52 4.71
 1 0 -46 -0.33 1.59
 -1 0 -46 -0.34 1.6
 0 -1 -46 -0.33 1.4
 0 1 -46 1 1.63
 0 1 -47 9.14 2.23
 1 0 -47 11.39 2.57
 0 -1 -47 13.63 2.65
 -1 0 -47 10.76 2.72
 1 0 -48 133.56 8.26
 -1 0 -48 138.26 8.42
 0 1 -48 129.9 8.16
 0 -1 -48 128.22 8.08
 0 1 -48 109.92 6.95
 -1 0 -49 136.82 8.31
 0 -1 -49 141.63 8.34
 1 0 -49 141.97 8.43
 0 1 -49 139.66 8.35
 0 1 -49 128.15 7.25
 -1 0 -50 1.76 1.41
 0 -1 -50 -0.25 1.41
 0 1 -50 0.25 1.42
 1 0 -50 1.01 1.29
 0 1 -50 0.17 0.91
 -1 0 -50 1.76 1.02
 1 0 -51 52.66 4.46
 0 1 -51 58.93 4.57
 -1 0 -51 59.3 4.68
 0 -1 -51 57.45 4.54
 -1 0 -51 54.2 3.63
 0 1 -51 55.9 3.75
 -1 0 -52 88.24 5.4
 0 -1 -52 85.59 5.29
 1 0 -52 79.81 5.31
 0 1 -52 81.97 5.29
 0 -1 -53 96.63 5.58
 -1 0 -53 88.01 5.44
 1 0 -53 89.54 5.53
 0 1 -53 89.24 5.47
 1 0 -54 1.7 1.07
 0 1 -54 1.21 1.01
 0 -1 -54 0.29 0.82
 -1 0 -54 1.21 1.09
 0 -1 -55 72.24 4.06
 1 0 -55 66.07 4.01
 -1 0 -55 69.15 4.05
 0 1 -55 64.87 3.96
 1 1 0 654.36 23.98
 -1 -1 0 616.66 25.19
 1 -1 -1 348.63 13.55
 1 1 -1 334.32 13.37
 -1 -1 -1 295.95 14.13
 -1 -1 -1 324.23 11.96
 1 1 -1 304.14 12.38
 1 1 1 332.63 13.33
 1 1 -2 15.98 1.84
 1 -1 -2 15.76 1.86
 1 -1 2 19.31 2.38
 -1 -1 -2 17.89 2.62
 1 -1 2 18.31 2.39
 1 1 -2 17.43 1.26
 1 1 2 16.27 2.04
 -1 -1 -2 15.36 1.36
 1 -1 3 112.69 6.53
 1 -1 -3 115.37 6
 1 1 -3 113.66 6.08
 1 1 -3 110.45 5.94
 1 -1 -3 110.3 5.96
 -1 -1 -3 96.97 6.7
 1 -1 3 113.02 6.45
 -1 -1 -3 113.86 5.31
 1 1 3 99.12 6.16
 1 1 -4 42.05 3.39
 1 -1 -4 36 3.15
 1 -1 4 32.34 3.29
 1 1 -4 38.18 3.22
 1 -1 -4 40.07 3.27
 -1 -1 -4 33.23 3.65
 1 -1 4 34.74 3.42
 -1 -1 -4 35.42 2.76
 1 1 4 35.48 3.42
 1 -1 -5 2074.19 73.89
 1 1 -5 2161.7 74.17
 1 1 -5 2165.91 73.98
 1 -1 -5 2045.23 73.8
 1 -1 5 2071.55 74.26
 1 -1 5 1960.56 74.13
 -1 -1 -5 1917.81 72.97
 1 1 5 1943.28 74.2
 -1 -1 -5 2012.59 74.74
 1 -1 6 14.68 2.28
 -1 -1 -6 12.31 2.47
 -1 -1 -6 11.38 1.91
 1 1 -6 12.14 2.26
 1 1 -6 8.47 2.01
 1 -1 -6 11.87 2.16
 1 -1 -6 12.67 2.18
 1 -1 6 12.38 2.35
 1 -1 7 112.88 7.31
 -1 -1 7 113.36 4.96
 1 1 -7 118.56 7.31
 1 -1 -7 122.4 7.39
 -1 -1 -7 118.53 6.85
 1 -1 7 108.57 6.89
 1 -1 8 50.24 4.73
 1 -1 -8 52.74 4.75
 1 -1 8 47.16 4.17
 -1 -1 -8 48.48 4.27
 -1 -1 8 44.62 2.86
 1 -1 9 959.95 37.79
 1 -1 9 977.43 38.89
 -1 -1 -9 979.59 38.23
 -1 -1 9 972.01 35.65
 1 -1 10 349 16.34
 1 -1 10 347.9 17.3
 -1 -1 -10 359.96 16.92
 -1 -1 10 371.76 14.86
 1 -1 11 508.79 22.19
 1 -1 11 542.49 23.79
 -1 -1 11 572.58 21.09
 1 -1 -12 2.39 1.7
 1 -1 12 2.31 1.54
 1 -1 12 4.45 2.16
 1 1 12 1.31 1.62
 -1 -1 12 1.03 1.12
 1 -1 13 746.07 32.61
 1 -1 13 738.92 30.66
 -1 -1 13 755.15 29.81
 1 1 13 790.92 33.44
 1 -1 -13 741.82 32.72
 1 1 14 202.17 12.89
 1 -1 14 205.94 12.77
 1 -1 14 194.99 10.99
 -1 -1 14 199.68 10.59
 1 -1 -14 215.94 13.01
 1 1 14 206.02 13.13
 1 1 15 381.63 19.27
 1 -1 15 330.5 16.32
 1 -1 15 340.2 18.33
 -1 -1 15 322.61 15.86
 1 1 15 335.87 18.79
 1 -1 -15 362.81 18.86
 1 1 16 7.57 2.89
 1 -1 -16 4.8 2.36
 1 1 16 9.11 3.04
 -1 -1 16 9.95 2.23
 1 -1 16 5.21 2.61
 1 -1 16 5.59 1.8
 1 1 17 774.17 33.94
 -1 -1 17 734.03 30.16
 1 -1 -17 710.79 33.02
 -1 1 17 694.42 30.03
 1 1 17 687.18 32.69
 1 -1 17 727.64 32.82
 1 -1 17 676.18 29.57
 1 -1 -18 1134.72 47.15
 1 1 18 982.81 46.19
 -1 -1 18 1074.06 43.49
 1 1 18 1086.87 46.73
 -1 1 18 1050.99 43.14
 1 -1 18 1125.08 46.59
 1 -1 18 1070.81 42.77
 1 1 18 1128.96 44.31
 -1 -1 19 1788.25 65.64
 1 -1 -19 1740.05 69.22
 1 1 19 1687.87 69.3
 1 1 19 1762.64 69.02
 -1 1 19 1587.02 64.78
 1 -1 19 1645.29 68.1
 1 1 19 1683.03 65.67
 -1 -1 20 278.43 15.86
 1 -1 -20 301.74 18.89
 1 1 20 268.32 18.28
 -1 1 20 336.92 18.7
 1 1 20 311.68 18.71
 -1 1 20 296.8 15.76
 1 -1 20 267.35 17.76
 1 1 20 294.6 16.11
 1 1 21 79.05 9.1
 -1 1 21 68.43 7.95
 1 1 21 79.14 8.71
 -1 1 21 82.04 7.16
 -1 -1 21 84.31 7.56
 1 -1 21 80.45 8.88
 1 1 21 74.87 7.1
 1 1 22 137.04 12.58
 -1 1 22 149.94 12.15
 1 1 22 129.65 9.72
 1 1 22 135.23 11.92
 -1 1 22 148.53 10.23
 1 -1 22 126.39 11.63
 -1 -1 22 126.65 10.15
 1 1 23 306.78 21.09
 -1 1 23 394.88 21.76
 1 1 -23 329.74 14.5
 1 1 23 313.58 17.54
 -1 1 23 337.94 17.99
 1 1 23 346.64 21.23
 -1 -1 23 328.08 18.65
 1 -1 23 332.13 20.99
 1 1 24 534.92 29.34
 -1 1 24 568.37 28.39
 -1 -1 24 520.85 25.56
 1 -1 24 467.09 27.28
 -1 1 -24 497.29 20.32
 1 -1 -24 468.86 20.03
 -1 -1 -24 457.21 20.16
 1 1 -24 489.58 20.29
 -1 1 -24 519 20.39
 1 1 24 506.67 27.95
 1 1 24 480.48 23.57
 -1 -1 -24 493.19 20.48
 1 1 -24 513.73 20.76
 1 -1 -24 489.5 20.58
 1 1 25 94.33 10.46
 -1 1 25 105.41 10.72
 -1 -1 -25 96.23 6.22
 -1 1 -25 96.55 6.11
 -1 -1 25 82.75 8.68
 1 -1 25 83.11 9.92
 -1 -1 -25 96.36 6.1
 1 1 -25 93.36 5.98
 1 -1 -25 101.16 6.12
 -1 1 -25 98.21 6.15
 1 1 -25 103.7 6.45
 1 -1 -25 95.04 6.34
 1 -1 -26 63.67 4.42
 1 1 -26 63.65 5.02
 1 -1 -26 60.52 4.82
 -1 1 -26 60 4.71
 1 1 -26 56.57 4.23
 1 -1 26 70.14 9.11
 -1 -1 26 51.91 6.85
 1 1 26 51.78 7.76
 -1 1 -26 58.47 4.63
 1 1 -26 57.87 4.64
 1 -1 -26 61.22 4.67
 -1 -1 -26 64.1 4.76
 -1 -1 -26 57.21 4.67
 -1 1 26 59.79 8.35
 1 1 -27 77.31 5.19
 -1 1 -27 77.76 5.48
 1 1 -27 79.84 5.58
 -1 1 -27 81.13 5.55
 -1 -1 -27 76.62 5.46
 1 -1 -27 67.14 5.16
 -1 -1 27 78.23 8.64
 1 1 -27 84.62 5.88
 -1 -1 -27 78.33 5.74
 1 -1 -27 70.83 5.61
 -1 1 -27 79.4 5.82
 1 -1 -27 84.37 11.06
 -1 1 -28 183.2 9.67
 1 1 -28 180.14 9.23
 1 1 -28 183.21 17.01
 1 -1 -28 175.42 16.96
 1 -1 -28 170.22 9.4
 -1 1 -28 185.56 9.74
 -1 -1 -28 183.49 9.67
 1 1 -28 183.83 9.67
 -1 -1 28 174.96 13.84
 -1 1 -28 171.58 9.89
 -1 -1 -28 178.66 9.9
 1 1 -28 178.98 9.97
 1 -1 -28 173.35 9.73
 1 1 28 180.55 16.69
 1 1 -29 216.16 19.66
 1 -1 -29 260.2 21.18
 1 1 -29 252.27 12.2
 -1 1 -29 253.35 12.66
 -1 1 -29 274.39 12.9
 1 1 -29 251.49 12.65
 1 -1 -29 241.88 12.45
 -1 -1 -29 287.9 13.03
 -1 1 29 237.52 19.15
 1 1 29 256.58 20.71
 1 -1 -29 267.23 13.1
 1 1 -29 264.1 13.13
 -1 1 -29 266.01 13.17
 -1 -1 -29 267.08 13.14
 -1 1 -30 8.73 2.15
 1 1 -30 6.65 1.79
 1 -1 -30 6.08 4.11
 1 1 -30 6.16 3.72
 -1 -1 -30 10.73 2.46
 1 1 -30 13.25 2.51
 -1 1 -30 10.17 2.51
 1 -1 -30 12.3 2.61
 -1 1 30 9.3 4.28
 1 1 30 9.41 4.35
 1 -1 30 15.74 5.13
 -1 -1 -30 10.36 2.22
 1 1 -30 5.68 1.96
 -1 1 -30 10.07 2.32
 1 -1 -30 10.66 2.26
 1 -1 -31 74.02 5.39
 1 1 -31 69.69 5.24
 -1 1 -31 65.95 5.42
 1 1 -31 83.25 11.98
 1 -1 -31 73.38 11.13
 1 -1 -31 66.19 5.45
 -1 -1 -31 80.28 5.94
 1 1 -31 63.95 5.4
 -1 1 -31 71.53 5.62
 1 1 31 73.52 10.95
 1 -1 31 77.12 10.69
 -1 1 -31 65.19 5.64
 1 -1 -31 67.54 5.7
 1 1 -31 75.51 5.98
 -1 -1 -31 62.79 5.55
 -1 1 31 61.43 9.35
 1 1 -32 75.82 5.49
 -1 1 -32 75.22 5.83
 -1 -1 -32 72.03 5.72
 1 -1 -32 60.84 5.12
 1 1 -32 69.09 11.05
 1 -1 -32 57.74 10.55
 -1 -1 -32 76.01 5.82
 1 -1 -32 69.95 5.63
 -1 1 -32 80.06 6.06
 1 1 -32 65.6 5.6
 1 -1 32 89.68 11.46
 -1 -1 -32 67.57 5.76
 1 -1 -32 67.45 5.8
 -1 1 -32 71.08 5.95
 1 1 -32 64.95 5.68
 -1 1 32 54.85 9.17
 1 1 32 68.76 10.95
 -1 -1 -33 191.62 10.48
 1 1 -33 177.75 9.79
 -1 1 -33 185.73 10.39
 1 -1 -33 163.09 9.69
 1 1 -33 218.44 20.15
 1 -1 -33 194.11 19.13
 -1 1 -33 179.14 10.36
 -1 -1 -33 182.52 10.3
 1 1 -33 179.58 10.4
 1 -1 -33 175.6 10.23
 1 1 33 200.35 19.05
 1 -1 33 212.24 18.32
 -1 1 33 205.61 18.14
 1 -1 -33 185.85 10.68
 -1 -1 -33 176.58 10.63
 -1 1 -33 187.96 10.86
 1 1 -33 179.02 10.61
 -1 -1 -34 3.97 2.11
 -1 1 -34 1.52 1.68
 1 1 -34 3.96 1.78
 1 -1 -34 4.37 1.89
 1 -1 -34 2.8 3.65
 1 1 -34 9.92 4.77
 1 -1 -34 1.81 1.79
 1 1 -34 8.15 2.34
 -1 1 -34 4.12 2.16
 -1 -1 -34 3.15 1.61
 1 1 34 1.36 3.24
 1 -1 34 7.09 3.98
 -1 1 34 -1.2 2.21
 -1 -1 -34 3.07 1.85
 -1 1 -34 3.08 2.1
 1 -1 -34 1.05 1.71
 1 1 -34 1.77 1.77
 1 1 -35 2.98 1.88
 1 -1 -35 5.88 1.98
 -1 -1 -35 4.38 1.92
 -1 1 -35 5.6 2.25
 1 1 -35 1.46 2.2
 1 -1 -35 5.75 4.34
 -1 1 -35 5.62 2.43
 1 1 -35 1.45 2.12
 -1 -1 -35 3.84 1.94
 1 -1 -35 4.66 2.1
 1 1 35 1.39 3.93
 -1 1 35 7.4 3.94
 1 -1 35 3.62 2.88
 1 1 -35 2.58 1.76
 -1 1 -35 3.59 1.94
 -1 -1 -35 5.19 2.13
 1 -1 -35 5.91 2.18
 -1 1 -36 78.38 6.52
 -1 -1 -36 78.06 6.35
 1 -1 -36 75.81 6.34
 1 1 -36 84.89 12.79
 1 -1 -36 69.17 11.73
 1 -1 -36 78.66 6.05
 1 1 -36 83.46 6.06
 -1 1 -36 79.77 6.34
 -1 -1 -36 78.08 6.27
 -1 1 36 80.93 11.75
 1 -1 36 81.95 11.61
 -1 -1 -36 71.74 6.35
 1 -1 -36 83.51 6.8
 1 1 -36 81.48 6.82
 -1 1 -36 83.57 6.85
 1 1 36 62.65 11.07
 -1 1 -37 206.69 11.63
 -1 -1 -37 203.19 11.5
 1 -1 -37 195.7 11.35
 -1 1 -37 201.8 11.36
 1 -1 -37 206.28 11.03
 -1 -1 -37 210.54 11.53
 -1 1 37 189.92 18.68
 1 1 37 231.52 21.6
 -1 1 -37 180.13 11.37
 -1 -1 -37 209.26 11.97
 1 -1 -37 192.16 11.74
 1 1 -37 195.51 11.78
 1 1 -37 194.37 20.23
 1 -1 -37 208.49 20.83
 1 -1 -38 82.39 6.3
 -1 1 -38 85.49 6.61
 -1 -1 -38 89.24 6.83
 1 1 -38 95.58 13.96
 1 -1 -38 83.73 12.9
 -1 1 -38 87.3 6.92
 1 -1 -38 81.27 6.67
 -1 -1 -38 93.07 7.01
 1 1 -38 76.25 6.79
 -1 1 -38 75.27 6.74
 1 -1 -38 86.68 7.13
 -1 -1 -38 101.6 7.51
 1 1 38 77.46 12.61
 -1 -1 -39 63.93 5.81
 1 -1 -39 63.51 5.47
 -1 1 -39 70.15 5.94
 1 1 -39 74.58 12.38
 1 -1 -39 49.16 10.22
 -1 -1 -39 73.08 6.19
 1 -1 -39 63.32 5.86
 -1 1 -39 78.41 6.39
 1 -1 -39 72.04 6.4
 1 1 -39 68.65 6.39
 -1 1 -39 63.84 6.02
 -1 -1 -39 67.86 6.2
 1 1 39 49.83 10.26
 -1 1 -40 12.71 2.93
 -1 -1 -40 12.5 2.85
 1 -1 -40 10.77 5.21
 1 1 -40 12.47 5.27
 -1 -1 -40 15.55 5.99
 -1 1 -40 15.77 5.84
 -1 1 -40 13.72 2.86
 1 1 -40 10.36 2.78
 -1 -1 -40 15.11 3.1
 1 -1 -40 13.27 2.95
 1 1 40 8.76 5.18
 1 -1 -40 15.51 2.79
 -1 -1 -40 16.88 3.07
 1 1 -41 236.25 22.83
 -1 -1 -41 213.37 21.93
 1 -1 -41 204.03 21.04
 -1 1 -41 236.94 22.83
 1 -1 -41 232.84 12.13
 -1 -1 -41 241.37 12.81
 1 -1 -41 228.78 13.14
 1 1 -41 230.78 13.16
 -1 -1 -41 243.25 13.01
 -1 1 -41 247.54 13.21
 1 1 41 219.97 21.39
 -1 1 -41 228.37 13.05
 -1 -1 -41 240.95 13.19
 1 -1 -42 132.09 16.46
 1 1 -42 112.31 15.58
 -1 -1 -42 135.81 16.93
 -1 1 -42 116.23 15.59
 -1 -1 -42 124.47 8.39
 -1 -1 -42 125.31 8.6
 -1 1 -42 126.09 8.77
 1 1 -42 135.85 9.14
 1 -1 -42 133.57 9.02
 1 1 42 113.95 14.97
 -1 1 -42 126.38 8.79
 -1 -1 -42 135.85 9.03
 -1 -1 -43 88.21 13.2
 -1 1 -43 89.65 13.5
 1 -1 -43 88.02 13.18
 1 1 -43 87.7 13.15
 -1 1 -43 88.93 7.03
 -1 -1 -44 24.7 6.97
 -1 1 -44 25.12 7.08
 1 -1 -44 26.15 7.14
 1 1 -44 17.68 6.33
 1 -1 -45 49.45 5.01
 1 1 -45 54.28 5.32
 -1 -1 -45 45.09 4.79
 -1 -1 -45 55.03 4.89
 1 1 -45 51.29 9.63
 -1 1 -45 44.2 9.02
 1 -1 -45 58.96 10.29
 -1 -1 -45 42.01 9.11
 1 1 -45 48.1 4.3
 -1 1 -45 50.4 5.16
 -1 -1 -45 46.84 4.93
 -1 1 -46 216.77 12.05
 1 -1 -46 218.32 12
 1 1 -46 210.89 11.99
 -1 -1 -46 221.85 11.99
 -1 -1 -46 216.06 11.41
 1 1 -46 205.56 10.68
 -1 -1 -46 230.97 11.9
 1 -1 -47 203.56 11.53
 1 1 -47 218.55 11.76
 -1 1 -47 227.51 11.91
 -1 -1 -47 207.77 11.49
 1 1 -47 209.17 10.43
 -1 1 -48 23.61 3.24
 1 1 -48 22.39 2.65
 -1 -1 -48 22.88 3.24
 1 1 -48 23.1 3.24
 1 -1 -48 19.57 3.07
 1 1 -49 34.19 3.84
 -1 1 -49 40.44 4.03
 -1 -1 -49 33.02 3.65
 1 -1 -49 30.93 3.58
 1 1 -49 32.04 2.97
 1 1 -50 50.49 4.46
 1 -1 -50 50.53 4.39
 -1 -1 -50 52.13 4.44
 -1 1 -50 52.31 4.5
 -1 1 -50 50.97 3.89
 -1 -1 -51 108.72 6.42
 -1 1 -51 107.34 6.44
 1 -1 -51 96.4 6.23
 1 1 -51 96.81 6.31
 -1 1 -51 92.44 5.46
 -1 1 -52 37.44 3.37
 1 1 -52 35.37 3.36
 1 -1 -52 36.56 3.3
 -1 -1 -52 35.5 3.29
 -1 1 -52 27.2 2.5
 -1 1 -53 0.6 0.63
 1 1 -53 -0.35 1.06
 1 -1 -53 0.34 0.98
 -1 -1 -53 0.17 0.91
 -1 1 -53 -0.17 1.01
 -1 -1 -54 4.66 1.23
 -1 1 -54 4.23 1.18
 1 -1 -54 4.5 1.23
 1 1 -54 5.82 1.34
 1 1 -55 56.94 3.66
 -1 1 -55 61.09 3.68
 1 -1 -55 60.85 3.64
 -1 -1 -55 65.5 3.7
 1 1 -55 55 3.36
 2 0 0 738.47 30.43
 2 0 0 702.58 30.12
 0 -2 0 737.99 30.76
 2 0 0 802.63 31.47
 2 0 -1 198.78 10.13
 2 0 -1 226.65 9.48
 2 0 1 205.85 10.59
 2 0 1 209.34 10.54
 -2 0 -1 198.27 9.76
 0 -2 1 220.59 10.64
 0 -2 -1 221.96 11.09
 2 0 1 208.66 11.14
 2 0 -1 208.36 10.86
 2 0 2 498.07 21.21
 2 0 -2 522.18 19.6
 0 -2 -2 503.16 20.82
 2 0 -2 486.53 20.96
 2 0 2 508.43 21.35
 0 -2 -2 468.14 21.3
 0 -2 2 528.91 20.86
 -2 0 -2 470.78 20.18
 0 -2 -3 7.44 2.35
 -2 0 -3 4.73 1.73
 2 0 -3 3.2 1.47
 0 -2 -3 5.05 1.63
 2 0 -3 4.79 1.25
 2 0 3 3.85 1.74
 2 0 3 4.62 2.09
 2 0 -4 30.12 3.18
 0 -2 -4 28.32 3.64
 -2 0 -4 34.8 3.35
 0 -2 -4 29.6 3.32
 2 0 -5 340.47 15.11
 2 0 5 352.75 16.83
 0 -2 -5 297.51 15.89
 2 0 -5 346.83 14.97
 0 -2 -5 348.1 15.83
 2 0 -6 641.74 25.44
 2 0 6 605.59 27.33
 0 -2 -6 617.49 26.48
 2 0 -6 649.5 25.81
 2 0 -7 3098.4 114.78
 2 0 7 3110.76 117.69
 0 -2 -7 3358.39 117.47
 2 0 -7 3415.92 116.07
 2 0 -8 114.07 6.32
 2 0 8 135.88 8.89
 2 0 -8 126.67 7.63
 0 -2 -8 127.03 8.43
 2 0 9 2129.67 78.67
 2 0 -9 2037.48 74.64
 0 -2 9 2063.93 75.88
 2 0 -9 2222.9 77.47
 0 -2 -9 2069.52 77.99
 2 0 -10 504.89 23.19
 2 0 -10 530.51 23.56
 2 0 -10 507.68 21.96
 2 0 10 508.72 23.79
 0 -2 10 459.95 20.41
 2 0 10 475.2 22.7
 0 -2 -10 463.12 22.24
 2 0 10 499.82 23.46
 2 0 -11 935.18 37.61
 0 -2 -11 813.2 36.21
 2 0 -11 922.68 35.94
 2 0 11 896.33 37.54
 2 0 11 886.35 36.59
 2 0 -11 852.28 36.82
 0 -2 11 855.42 34.09
 2 0 11 796.86 36.96
 2 0 -12 167.01 10.69
 0 -2 -12 182.09 11.6
 2 0 12 173.11 11.8
 2 0 12 169.75 11.14
 2 0 -12 174.1 11.7
 2 0 12 186.06 12.32
 0 -2 12 166.43 9.51
 2 0 -13 423.91 20.24
 0 -2 -13 376.06 20.29
 2 0 13 414.34 21.41
 2 0 13 410.73 20.32
 2 0 -13 406.46 21.27
 0 -2 13 402.55 18.48
 2 0 13 399.74 21.37
 0 -2 14 17.09 2.95
 2 0 14 16.65 3.82
 2 0 14 16.55 3.52
 2 0 14 23.27 4.22
 2 0 -14 15.41 3.81
 2 0 -14 19.62 3.72
 0 -2 -14 19.1 3.88
 2 0 -15 1320.65 52.16
 0 -2 -15 1206.46 52.12
 2 0 15 1304.2 53.29
 2 0 15 1223.31 51.34
 2 0 -15 1366.14 54.06
 2 0 15 1175.35 52.64
 0 -2 15 1314.72 49.85
 2 0 16 4.48 2.89
 0 -2 16 2.66 1.95
 2 0 16 1.84 2.07
 2 0 16 3.44 2.4
 2 0 -16 3.15 2.52
 2 0 -16 2.65 2.04
 0 -2 -16 1.68 2.39
 2 0 -17 1651.26 63.32
 0 -2 -17 1437.67 60.82
 2 0 -17 1523.76 60.78
 2 0 17 1461.77 59.54
 0 -2 17 1435.08 57.99
 2 0 17 1496.08 62.13
 2 0 17 1504.89 61.71
 2 0 -18 75.48 8.73
 0 -2 -18 74.91 8.25
 2 0 18 72.78 7.29
 2 0 18 69.07 8.31
 0 -2 18 60.15 6.33
 2 0 18 73.66 8.28
 0 2 19 286.26 17.84
 -2 0 19 276.44 15.13
 0 -2 -19 257.25 17.14
 2 0 19 245.79 15.55
 0 -2 19 230.47 14.46
 2 0 19 281.09 18.27
 2 0 -19 264.76 18.32
 0 2 20 191.95 14.41
 0 -2 -20 175.7 13.88
 -2 0 20 170.1 11.62
 2 0 20 172.8 12.34
 0 -2 20 159.1 11.41
 2 0 20 175.85 14.28
 2 0 -20 163.32 14.21
 2 0 -21 269.49 19.4
 0 -2 -21 285.6 18.6
 0 2 21 310.82 19.45
 -2 0 21 242.1 15.46
 2 0 21 270.08 16.52
 2 0 21 304.04 19.7
 0 -2 21 228.56 15.12
 0 2 21 283.99 17.86
 2 0 22 10.1 3.25
 -2 0 22 14.36 3.45
 0 -2 22 12.77 3.27
 2 0 22 13.05 4.37
 0 2 22 7.48 3.34
 2 0 -22 16.08 4.68
 0 2 22 12.25 3.93
 0 -2 -23 101.89 6.23
 2 0 23 111.37 11.77
 0 -2 23 98 9.17
 0 2 23 129.14 11.52
 2 0 -23 104.29 6.3
 -2 0 -23 113.79 6.57
 0 2 -23 111.44 6.45
 2 0 23 89.22 9.01
 2 0 -23 113.7 6.9
 0 2 23 104.07 11.25
 -2 0 23 108.35 9.63
 0 -2 -24 213.02 10.72
 0 2 24 212.7 16.15
 2 0 24 218.97 14.94
 0 -2 -24 230.55 10.87
 0 -2 24 231.48 15.21
 0 2 -24 231.91 10.78
 -2 0 -24 221.84 10.92
 0 2 -24 234.2 11
 2 0 -24 209.99 10.71
 -2 0 -24 242.54 11.15
 0 -2 -24 228.86 10.73
 0 -2 -24 216.13 10.92
 0 2 -24 221.67 11.03
 2 0 -24 249.84 11.69
 -2 0 24 207.12 14.7
 0 -2 -25 54.03 4.38
 0 2 25 51.31 7.61
 2 0 25 59.58 7.07
 0 -2 25 49.37 6.77
 2 0 -25 62.21 4.96
 0 -2 -25 53.38 4.47
 0 2 -25 52.42 4.45
 0 2 -25 54.62 4.31
 -2 0 -25 57.11 4.56
 2 0 -25 56.64 8.91
 -2 0 25 62.54 7.44
 0 -2 -25 62.22 4.65
 0 -2 -25 51.08 4.18
 -2 0 -25 57.77 4.52
 0 2 -25 55.41 4.42
 2 0 -25 49.91 4.32
 0 -2 -26 18.98 2.8
 2 0 -26 21.46 3.07
 0 2 -26 25.33 3.17
 0 2 -26 22.52 2.73
 -2 0 -26 26.59 3.17
 2 0 -26 16.14 5.2
 -2 0 26 32.62 5.65
 0 -2 26 31.27 5.34
 0 -2 -26 20.71 2.83
 0 2 26 35.5 6.36
 0 -2 -26 28.9 3.26
 0 -2 -26 27.48 2.99
 2 0 -26 27.31 3.14
 -2 0 -26 29.23 3.17
 0 2 -26 24.76 3.02
 0 -2 -27 59.69 4.83
 0 -2 27 61.9 7.74
 2 0 27 67.81 9.96
 -2 0 -27 65.24 5.06
 0 2 -27 60.78 4.73
 2 0 -27 55.03 9.34
 0 2 27 62.29 9.3
 -2 0 27 66.49 8.09
 0 -2 -27 60.74 4.85
 0 2 27 56.12 8.08
 2 0 -27 59.76 5.12
 0 -2 -27 55.38 4.74
 0 2 -27 65.83 5.07
 2 0 -27 48.2 4.46
 0 -2 -27 61.27 4.78
 0 2 -27 58.51 4.77
 -2 0 -27 58.57 4.83
 0 -2 -28 376.12 16.75
 0 -2 -28 389.73 15.94
 0 2 -28 376.6 17.07
 2 0 -28 381.68 17.52
 0 -2 -28 368.72 16.93
 0 2 28 413.29 26.89
 -2 0 28 347.32 22.03
 2 0 -28 372.47 26.43
 0 2 -28 382.99 16.94
 0 -2 -28 373.5 16.63
 2 0 -28 363.48 16.73
 -2 0 -28 368.44 16.86
 -2 0 -28 373.46 16.92
 0 2 -28 380.75 16.66
 0 -2 28 368.19 22.26
 2 0 28 380.65 26.31
 0 -2 -28 372.7 16.81
 0 2 28 368.28 23.91
 2 0 -29 2.44 2.9
 -2 0 -29 0.54 1.66
 0 2 -29 3.42 1.76
 2 0 -29 1.84 1.53
 0 -2 -29 1.92 1.52
 0 2 -29 3.35 1.63
 0 2 -29 -0.26 1.66
 0 -2 -29 5.29 1.74
 2 0 -29 3.09 1.69
 -2 0 -29 0.27 1.39
 0 2 29 1.15 2.74
 2 0 29 -1.18 3.09
 0 2 -30 283.22 13.65
 -2 0 -30 281.86 13.93
 2 0 -30 285.36 23.11
 0 2 30 327.33 23.89
 2 0 30 288.25 22.95
 0 2 -30 282.74 13.92
 -2 0 -30 287.17 13.99
 0 -2 -30 284.45 13.69
 2 0 -30 278.47 13.74
 0 -2 -30 288 14.08
 0 2 -30 293.37 14.19
 2 0 -30 285.36 14.49
 2 0 31 48.26 9.19
 0 2 31 35.98 7.84
 2 0 -31 36.82 8.41
 0 2 -31 49.23 4.39
 -2 0 -31 44.79 4.51
 0 2 -31 43.13 4.48
 0 -2 -31 41.82 4.36
 2 0 -31 35.73 4.05
 0 -2 -31 38.79 4.01
 -2 0 -31 46.48 4.53
 0 2 -31 39.87 4.32
 2 0 -31 42.44 4.61
 -2 0 -32 28.05 3.5
 2 0 32 9.17 4.68
 0 2 32 20.55 6.16
 2 0 -32 31.27 7.7
 -2 0 -32 17.95 3.04
 0 2 -32 22.34 3.38
 0 -2 -32 17 2.89
 0 2 -32 24.07 3.41
 2 0 -32 21.06 3.36
 -2 0 -32 21.05 3.42
 0 -2 -32 23.96 3.37
 2 0 33 44.42 9.37
 0 2 33 74.39 11.48
 2 0 -33 61.77 10.94
 -2 0 -33 76.6 6.05
 0 2 -33 69.12 5.81
 -2 0 -33 67.08 5.93
 0 -2 -33 68.78 5.76
 0 -2 -33 74.41 5.88
 -2 0 -33 71.88 5.89
 0 2 -33 67.81 5.82
 2 0 -33 61.2 5.8
 0 2 34 2.74 3.26
 2 0 34 4.13 3.28
 0 -2 -34 10.86 5.01
 2 0 -34 4.33 3.77
 0 2 -34 2.81 2.99
 -2 0 -34 2.54 1.79
 0 2 -34 1.59 1.77
 0 -2 -34 5.13 1.88
 -2 0 -34 5.53 1.99
 0 -2 -34 2.28 1.81
 -2 0 -34 6.71 2.23
 0 2 -34 3.65 1.91
 2 0 -34 2.87 2.06
 -2 0 -35 79.11 6.39
 0 -2 -35 75.22 11.61
 0 2 -35 70.61 11.69
 2 0 -35 75.51 12.2
 0 2 35 66.09 11.52
 2 0 35 74.49 12.08
 0 -2 -35 69.79 6.18
 0 2 -35 76.26 6.31
 -2 0 -35 79.03 6.54
 2 0 -35 85.54 6.9
 0 -2 -35 73.37 6.08
 -2 0 -35 87.16 6.53
 0 2 -35 72.24 6.29
 2 0 -36 17.35 3
 0 -2 -36 12.5 2.76
 -2 0 -36 18.93 3.23
 2 0 -36 19.66 6.47
 0 -2 -36 8.54 4.58
 0 2 -36 5.89 4.19
 2 0 36 21.41 6.99
 0 2 36 14.38 5.76
 0 2 -36 13.71 3.01
 0 -2 -36 16.13 3.01
 -2 0 -36 21.86 3.44
 0 -2 -36 15.66 3.08
 2 0 -36 14.59 2.98
 -2 0 -36 19.1 3.5
 0 2 -36 18.76 3.17
 0 -2 -37 76.31 6.16
 -2 0 -37 87.62 6.71
 0 2 -37 100.38 13.99
 2 0 -37 78.4 12.65
 0 -2 -37 70.91 11.54
 0 2 -37 81.17 6.74
 0 -2 -37 68.08 6.11
 -2 0 -37 87.46 6.91
 2 0 37 66.34 11.08
 0 2 37 77.78 12.4
 -2 0 -37 81.78 6.64
 0 -2 -37 78.1 6.32
 2 0 -37 70.49 5.98
 2 0 -37 74.06 6.65
 2 0 38 13.04 5.37
 0 2 38 11.87 5.94
 2 0 -38 16.87 3.43
 0 -2 -38 10.52 2.7
 -2 0 -38 20.27 3.57
 0 -2 -38 13.26 2.94
 0 2 -38 11.99 2.89
 -2 0 -38 17.01 3.26
 0 -2 -38 16.28 2.99
 -2 0 -38 13.39 3
 0 -2 -38 15.6 2.94
 2 0 -38 10.89 5.52
 0 -2 -38 14.64 5.86
 0 2 -38 12.13 5.38
 -2 0 -39 129.04 8.89
 0 -2 -39 143.68 8.99
 0 2 -39 138.89 16.96
 2 0 -39 134.63 16.79
 0 -2 -39 142.8 17
 0 2 39 145.89 17.02
 2 0 39 143.19 16.65
 0 -2 -39 130.03 9.12
 0 2 -39 137.79 9.41
 -2 0 -39 128.72 9.25
 -2 0 -39 149.31 9.44
 0 -2 -39 141.01 9.07
 2 0 -39 157.06 9.89
 0 2 40 1.48 3.16
 2 0 40 -1.43 3.05
 -2 0 -40 3.37 2.11
 0 -2 -40 0.36 1.64
 2 0 -40 1.15 1.96
 0 2 -40 2.63 1.96
 0 -2 -40 0.96 1.73
 -2 0 -40 0.68 1.92
 0 -2 -40 -0.65 1.7
 -2 0 -40 1.06 1.69
 0 -2 -40 4.42 4.43
 0 2 -40 1.53 3.25
 2 0 -40 4.69 3.73
 0 -2 -41 213.1 11.6
 -2 0 -41 205.65 11.73
 0 2 -41 194.21 20.37
 2 0 -41 186.65 20.21
 0 -2 -41 215.06 20.87
 0 2 41 213.75 20.88
 2 0 41 222.02 21.01
 0 -2 -41 213.5 12.15
 0 2 -41 214.69 12.3
 -2 0 -41 195.16 11.92
 -2 0 -41 221.75 12.23
 0 -2 -41 191.69 11.4
 2 0 -41 210.71 12.28
 -2 0 -42 62.25 5.72
 0 -2 -42 60.84 5.48
 2 0 -42 66.06 11.66
 0 -2 -42 75.03 11.81
 0 2 -42 64.43 11.49
 2 0 42 76.58 11.4
 -2 0 -42 67.79 5.99
 0 -2 -42 61.06 5.58
 -2 0 -42 61.97 5.94
 0 2 42 62.94 10.99
 0 -2 -42 52.03 5.44
 0 2 -42 63.44 5.93
 2 0 -42 66.46 6.1
 -2 0 -43 195.85 20.03
 2 0 -43 137.14 16.8
 0 -2 -43 172.08 18.24
 0 2 -43 162.93 17.91
 0 -2 -44 4.03 1.87
 0 2 -44 1.43 2.63
 -2 0 -44 8.83 4.7
 2 0 -44 2.93 3.83
 0 -2 -44 -1.37 3.27
 0 -2 -45 127.1 8.27
 0 2 -45 108.74 7.94
 2 0 -45 118.11 8.27
 -2 0 -45 133.02 8.37
 0 -2 -45 122.56 7.69
 -2 0 -45 107.28 7.87
 -2 0 -46 16.66 3
 0 -2 -46 18.84 3
 2 0 -46 13.37 2.79
 0 2 -46 15.8 2.87
 -2 0 -46 12.34 2.56
 0 -2 -46 15.37 2.58
 0 -2 -47 76.26 5.83
 0 2 -47 72.3 5.83
 2 0 -47 60.66 5.59
 -2 0 -47 74.23 5.75
 0 2 -47 69.3 5.26
 0 2 -47 65.08 5.18
 -2 0 -47 76.73 5.94
 0 -2 -47 69.8 5.21
 -2 0 -48 29.11 3.56
 0 -2 -48 19.39 2.87
 2 0 -48 25.35 3.45
 0 2 -48 26.34 3.35
 0 2 -48 28.06 3.04
 0 -2 -49 8.8 2.03
 0 2 -49 8.18 2.03
 2 0 -49 9.34 2.18
 -2 0 -49 13.91 2.51
 0 2 -49 12.69 2
 0 2 -50 5.12 1.85
 -2 0 -50 6.45 1.76
 2 0 -50 7.08 1.87
 0 -2 -50 3.33 1.58
 0 2 -50 7.57 1.56
 -2 0 -51 2.79 1.43
 0 -2 -51 3.77 1.34
 0 2 -51 4.17 1.39
 2 0 -51 4.41 1.58
 0 2 -51 2.74 1.12
 0 2 -52 49.3 3.8
 -2 0 -52 47.75 3.77
 0 -2 -52 52.06 3.75
 2 0 -52 48.85 3.89
 -2 0 -52 38.07 2.88
 0 2 -52 41.77 3.06
 2 0 -53 6.82 1.51
 0 -2 -53 7.74 1.41
 -2 0 -53 5.24 1.32
 0 2 -53 6.16 1.37
 0 2 -53 6.01 1.09
 2 0 -53 5.14 1.16
 0 -2 -54 5.98 1.19
 -2 0 -54 4.66 1.2
 0 2 -54 3.26 0.99
 2 0 -54 5.9 1.25
 2 0 -54 4.16 0.96
 -2 0 -55 0.22 0.73
 0 2 -55 0.2 0.59
 2 0 -55 1.84 0.8
 -2 -1 -55 5.14 0.99
 2 1 -55 9.43 1.26
 2 1 -54 20.05 1.92
 1 -2 -54 20.03 1.95
 2 1 -54 20.56 2.21
 -2 -1 -54 21.06 2.05
 -1 2 -54 19.41 2
 -2 -1 -53 10.18 1.69
 1 -2 -53 6.16 1.32
 -1 2 -53 10.35 1.63
 2 1 -53 10.24 1.74
 -1 2 -53 9.6 1.39
 2 1 -53 9.83 1.55
 -1 2 -52 43.88 3.56
 -2 -1 -52 43.19 3.51
 2 1 -52 45.46 3.68
 1 -2 -52 39.12 3.37
 -1 2 -52 39.89 3.02
 1 -2 -51 3.35 1.3
 -2 -1 -51 3.89 1.4
 -1 2 -51 3.26 1.36
 2 1 -51 2.59 1.42
 -1 2 -51 2.71 1.12
 1 -2 -50 21.77 2.8
 2 1 -50 22.07 2.91
 -1 2 -50 21.9 2.78
 -2 -1 -50 23.11 2.9
 -1 2 -50 25.59 2.7
 -1 2 -49 11.55 2.23
 -2 -1 -49 12.37 2.33
 1 -2 -49 13.81 2.36
 2 1 -49 13.63 2.52
 -1 2 -49 9.87 1.93
 -1 2 -48 56.33 4.95
 1 -2 -48 62.22 5.06
 -2 -1 -48 56.96 5.03
 2 1 -48 62.11 5.26
 -2 -1 -48 56.22 4.84
 1 -2 -47 10.21 2.26
 -2 -1 -47 8.9 2.26
 -1 2 -47 9.71 2.47
 2 1 -47 6.99 2.04
 -2 -1 -47 10.23 2.34
 -2 -1 -46 9.49 2.41
 2 1 -46 9.34 2.43
 1 -2 -46 12.67 2.58
 -1 2 -46 16.3 2.86
 -2 -1 -46 8.98 2.36
 -2 -1 -46 7.95 2.22
 -1 2 -45 10.92 2.46
 1 -2 -45 8.59 2.32
 2 1 -45 7.45 2.47
 -2 -1 -45 9.95 2.41
 -2 -1 -45 9.51 2.37
 -2 -1 -45 10.86 2.43
 -1 2 -44 147.71 16.69
 1 -2 -44 159.42 17.15
 2 1 -44 142.57 16.78
 -2 -1 -44 148.84 16.81
 -2 -1 -44 137.88 8.86
 2 1 -44 140.07 8.76
 1 -2 -44 145.08 9.16
 1 2 43 1.43 3.74
 1 -2 -43 -1.4 3.96
 -2 -1 -43 2.96 3.53
 -1 2 -43 1.47 2.7
 2 1 -43 -2.99 3.91
 -2 -1 -42 20.83 3.41
 1 -2 -42 22.99 6.7
 -1 2 -42 9.01 5.09
 2 1 -42 16.8 6.33
 1 2 42 16.33 6.16
 -2 -1 -42 23.29 3.53
 -1 2 -42 11.77 2.81
 -2 -1 -42 20.76 3.36
 1 -2 -42 15.12 3.03
 2 1 -42 20.91 3.56
 2 1 -41 48.06 4.67
 1 -2 -41 56.73 5.1
 -2 -1 -41 61.63 5.72
 -1 2 -41 70.15 12.01
 1 -2 -41 83.19 12.42
 2 1 -41 57.28 10.64
 -1 2 -41 61.61 5.8
 -2 -1 -41 63.89 5.85
 1 2 41 56.19 10.93
 -2 -1 -41 69.28 6
 2 1 -41 61.57 5.58
 2 1 -41 57.29 5.88
 1 -2 -41 66.52 5.95
 1 2 40 236.97 22.55
 2 1 -40 220.97 11.79
 -2 -1 -40 242.43 12.78
 1 -2 -40 223.39 11.98
 -1 2 -40 241.49 13.02
 -2 -1 -40 223.85 12.93
 1 -2 -40 216.04 21.09
 2 1 -40 206.03 21.59
 -1 2 -40 232.33 22.43
 -1 2 -40 243.86 12.85
 1 -2 -40 213.61 12.16
 -2 -1 -40 237.13 12.88
 2 1 -40 218.56 12.4
 1 -2 -40 229.31 12.79
 2 1 -40 231.95 13.08
 -2 -1 -39 1.76 1.72
 1 -2 -39 -0.32 1.61
 -1 2 -39 -0.35 2.03
 2 1 -39 0.85 1.56
 1 2 39 -1.55 3.29
 2 -1 39 -1.35 3.21
 -1 2 -39 -1.54 3.67
 1 -2 -39 -1.47 2.71
 2 1 -39 1.56 3.72
 1 -2 -39 1.2 1.69
 -2 -1 -39 5.13 2.44
 1 -2 -39 -0.72 1.85
 -1 2 -39 1.44 1.72
 2 1 -39 1.53 2.12
 -2 -1 -39 0.74 1.81
 2 1 -39 1.38 1.95
 1 -2 -38 54.11 5.41
 -1 2 -38 76.19 6.3
 -2 -1 -38 69.07 6.11
 -2 -1 -38 72.58 6.11
 1 -2 -38 57.02 5.21
 2 1 -38 54.36 10.7
 1 -2 -38 71.63 11.76
 1 -2 -38 68.64 6.13
 2 1 -38 61.22 6.06
 -2 -1 -38 68.27 6.22
 -1 2 -38 60.18 5.8
 2 -1 38 75.81 11.75
 1 2 38 60.17 11.13
 1 2 37 27.54 8.03
 2 -1 37 32.47 7.67
 -1 2 -37 30.1 4.05
 1 -2 -37 25.87 3.72
 -2 -1 -37 24.64 3.78
 1 -2 -37 24.48 3.46
 1 -2 -37 23.11 6.93
 2 1 -37 21.54 6.81
 -2 -1 -37 26.02 3.7
 -2 -1 -37 16.58 3.25
 1 -2 -37 26.51 3.82
 -1 2 -37 26.08 3.69
 2 1 -37 24.28 3.84
 1 2 36 196.21 20.42
 2 -1 36 240.66 20.93
 1 -2 -36 197.69 19.86
 2 1 -36 180.11 19.56
 -2 -1 -36 215.33 11.89
 -1 2 -36 204.86 11.77
 1 -2 -36 200.44 11.48
 1 -2 -36 209.81 11.37
 -2 -1 -36 209.34 11.8
 2 1 -36 221.46 12.36
 1 -2 -36 213.05 12.11
 -2 -1 -36 216.66 12.27
 -1 2 -36 201.06 11.76
 2 -1 35 77.11 11.67
 1 2 35 53.24 10.61
 1 -2 -35 51.48 10.13
 2 1 -35 74.13 12.17
 1 -2 -35 64.04 5.66
 -2 -1 -35 77.29 6.22
 -1 2 -35 68.55 5.94
 1 -2 -35 68.01 5.61
 -2 -1 -35 69.56 5.97
 2 1 -35 75.35 6.46
 -2 -1 -35 69.47 6.18
 1 -2 -35 69.69 6.08
 -1 2 -35 79.13 6.34
 2 -1 34 45.79 9.21
 1 2 34 43.24 9.27
 2 1 -34 47.78 9.43
 1 -2 -34 47.48 9.32
 1 -2 -34 56.57 5.02
 -1 2 -34 45.02 4.72
 -2 -1 -34 51.62 5.18
 -2 -1 -34 50.75 5.08
 2 1 -34 60.72 5.69
 -1 2 -34 52.68 5.2
 -2 -1 -34 62.09 5.62
 1 -2 -34 54.22 5.31
 1 2 33 74.2 11.88
 -2 1 33 79.02 10.69
 2 -1 33 75.47 11.33
 2 1 -33 80.2 12.12
 1 -2 -33 76.47 11.49
 1 -2 -33 72.32 5.97
 -1 2 -33 88.48 6.53
 -2 -1 -33 83.63 6.39
 -2 -1 -33 76.76 6.22
 2 1 -33 86.13 6.78
 1 -2 -33 72.88 6.25
 -2 -1 -33 78.7 6.45
 -1 2 -33 88.7 6.69
 -2 -1 -32 202.88 11.69
 1 -2 -32 214.33 11.8
 1 -2 -32 199.77 11.38
 -1 2 -32 202.59 11.53
 2 -1 32 230.91 20
 -2 1 32 177.62 16.72
 1 2 32 223.36 20.58
 1 -2 -32 203 19.23
 2 1 -32 176.04 18.69
 1 -2 -32 214.63 11.25
 -1 2 -32 213.59 11.5
 -2 -1 -32 210.68 11.51
 -2 -1 -32 225.65 11.74
 -1 2 -32 199.03 11.24
 2 1 -32 230.26 12.3
 1 2 32 230.24 11.27
 -1 2 -31 184.54 10.34
 1 -2 -31 175.36 9.97
 -2 -1 -31 159.22 9.96
 2 -1 31 182.08 17.56
 1 2 31 192.32 18.41
 -2 1 31 195.5 16.76
 2 1 -31 156.93 17.21
 1 -2 -31 173.75 17.31
 -2 -1 -31 172.86 9.94
 1 -2 -31 170.55 9.59
 -1 2 -31 184.32 10.09
 -2 -1 -31 162.78 9.74
 -1 2 -31 173.57 9.86
 2 1 -31 174.04 10.3
 1 2 31 166.51 9.39
 1 -2 -30 119.3 7.12
 1 2 30 125.16 13.93
 -1 2 -30 112.79 7.44
 2 1 -30 137.43 15.11
 1 -2 -30 124.6 14.11
 -2 -1 -30 123.12 7.8
 -1 2 -30 120.79 7.68
 1 -2 -30 120.26 7.41
 2 1 -30 122.31 8.16
 -1 2 -30 117.62 7.76
 1 -2 -30 125.28 7.85
 1 2 30 89.56 12.99
 -2 1 30 117.83 12.63
 2 -1 30 101.21 12.84
 1 2 29 80.41 10.81
 1 -2 -29 75.44 5.27
 2 1 -29 97.7 12.62
 1 -2 -29 76.39 10.84
 2 -1 29 68.17 10.39
 1 2 29 87.45 11.94
 -2 -1 -29 72.57 5.64
 1 -2 -29 69.24 5.37
 -1 2 -29 81 5.82
 2 1 -29 78.21 6.18
 1 -2 -29 73.08 5.8
 -1 2 -29 76.89 5.87
 -1 2 -29 77.66 5.74
 -1 2 -28 132.74 8.17
 2 1 -28 119.6 8.17
 1 -2 -28 144.58 8.24
 1 2 28 156.27 15.61
 1 -2 -28 148.63 14.71
 2 1 -28 113.67 13.49
 2 -1 28 124.02 13.72
 -1 2 -28 128.78 7.9
 1 -2 -28 130.63 7.72
 -2 -1 -28 131.45 8.02
 1 -2 -28 137.09 7.83
 1 -2 -28 136.38 7.54
 -1 2 -28 139.23 8.06
 2 1 -27 119.56 7.59
 -1 2 -27 108.24 7.09
 1 -2 -27 105.66 7
 -2 1 27 93.59 10.71
 1 2 27 103.94 12.63
 2 1 -27 106.65 12.68
 1 -2 -27 119.17 12.94
 2 -1 27 104.57 12.31
 -2 -1 -27 117.8 7.19
 1 -2 -27 112.67 6.85
 -1 2 -27 125.13 7.23
 -1 2 -27 117.04 7.08
 -2 -1 -27 106.46 7.07
 1 -2 -27 107.06 6.49
 1 -2 -27 109.67 6.75
 2 1 -26 120.19 7.51
 -1 2 -26 123 7.35
 2 1 -26 126.68 13.77
 1 -2 -26 111.84 12.6
 -1 2 -26 132.43 7.48
 -2 -1 -26 130.27 7.6
 1 -2 -26 134.21 7.33
 -2 1 26 116.56 11.64
 1 2 26 122.09 13.36
 -2 -1 -26 110.83 7.3
 1 -2 -26 121.48 7.13
 1 -2 -26 121.95 6.92
 2 1 -26 122.7 7.75
 -1 2 -26 123.1 7.53
 1 -2 -26 128.64 7.53
 1 2 25 45.31 6.05
 1 -2 -25 35.48 3.64
 2 1 -25 43.03 4.08
 -1 2 -25 39.77 3.87
 -1 2 -25 40.29 3.79
 2 1 -25 49.23 8.29
 1 2 25 37.34 6.95
 1 -2 -25 34.56 3.4
 -2 -1 -25 44.41 4.04
 -2 1 25 42.42 6.73
 1 -2 -25 35.12 3.37
 -2 -1 -25 44.3 3.93
 -1 2 -25 45.88 3.91
 1 -2 -25 33.82 3.36
 1 -2 -25 41.25 3.49
 1 -2 -24 180.51 9.31
 -1 2 -24 206.85 9.73
 -2 -1 -24 198.09 9.88
 2 1 -24 189.46 9.65
 2 1 -24 190.88 10.09
 1 -2 -24 184.09 9.74
 2 -1 24 192.59 16.17
 -1 -2 24 181.6 11.84
 1 2 24 194.06 15.88
 -2 -1 -24 191.84 9.86
 1 2 24 184.01 13.25
 -1 2 -24 189.95 9.62
 1 -2 -24 177.17 9.25
 -2 -1 -23 116.39 7.04
 -2 1 23 105.98 10.47
 2 1 -23 132.65 7.57
 1 -2 -23 127.68 7.2
 -1 -2 23 115.32 8.76
 2 -1 23 127.76 12.51
 1 2 23 121.87 12.01
 2 -1 23 133.13 10.65
 1 2 23 120.93 10.32
 -1 2 -23 122.29 6.98
 -2 -1 -23 127.34 7.19
 -1 2 -23 124.15 6.93
 2 1 -23 115.2 6.88
 -2 -1 -22 127.06 7.29
 2 -1 22 131.57 10.66
 1 2 22 160.83 13.41
 -2 -1 -22 134.43 7.38
 1 -2 -22 134.83 12.64
 1 2 22 144.18 13.38
 2 -1 22 141.59 12.89
 -1 -2 22 132.14 9.15
 2 1 -22 130.78 7.58
 2 1 -22 103.74 11.66
 2 -1 21 70.01 7.32
 -1 -2 21 50.01 5.29
 2 -1 21 67.54 8.68
 1 2 21 66.45 8.77
 1 -2 -21 71.29 8.7
 1 2 21 76.37 8.9
 2 1 -21 64.03 8.74
 2 -1 20 845.75 36.73
 2 -1 20 793.72 39.09
 -1 -2 20 757.74 33.33
 1 -2 -20 860.56 39.43
 1 2 20 827.9 39.79
 -2 1 20 818.09 31.72
 1 2 20 828.7 39.17
 2 1 -20 843.22 39.99
 2 -1 19 248.62 15.38
 2 -1 19 267.51 17.68
 -1 -2 19 240.73 12.83
 1 2 19 238.23 17.29
 1 -2 -19 267.85 17.36
 -2 1 19 239.66 11.62
 2 1 -19 239.38 17.1
 2 -1 18 171 11.79
 2 -1 18 179.98 13.6
 -1 -2 18 145.86 9.04
 1 2 18 171.37 13.48
 1 -2 -18 148.61 12.32
 -2 1 18 150.67 8.27
 2 1 -18 168.3 13.42
 2 -1 17 261.71 15.22
 -1 -2 17 229.05 12.09
 2 -1 17 237.09 16.26
 1 -2 -17 237.75 15.96
 1 2 17 273.58 17.22
 -2 1 17 256.32 11.75
 2 1 -17 243.19 16.55
 2 -1 16 682.15 30.61
 2 -1 16 651.04 32
 -1 -2 16 672.61 26.94
 1 -2 -16 676.42 31.9
 1 2 16 622.52 31.82
 -2 1 16 673.25 26.49
 2 1 -16 679.48 32.42
 2 -1 15 168.85 12.8
 -1 -2 15 184.1 9.41
 2 1 -15 196.17 13.53
 2 -1 15 176.11 11.95
 1 -2 -15 188.21 12.94
 1 2 15 210.71 14
 2 -1 14 133.64 10.94
 -1 -2 14 139.87 7.55
 1 -2 -14 161.9 11.22
 1 2 14 140.54 11.2
 2 1 -14 158.21 11.41
 2 -1 14 152.53 10.54
 1 2 13 5.93 2.44
 -1 -2 13 6.13 1.32
 2 -1 13 1.64 2.11
 2 1 -13 5.13 2.12
 2 -1 13 3.61 2.16
 1 -2 -13 4.41 2.28
 2 -1 12 486.97 24.5
 -1 -2 12 497.31 19.49
 2 -1 12 491.14 23.54
 2 1 -12 500.63 18.41
 1 -2 -12 509.76 24.36
 2 1 -12 516.59 24.52
 2 1 -11 217.8 12.97
 1 -2 -11 204.64 11.99
 2 1 -11 226.74 13.32
 2 -1 11 182.02 12.46
 2 -1 11 195.56 12.15
 2 1 -11 197.23 8.69
 1 -2 -11 209.79 12.71
 1 -2 -10 10.29 2.59
 2 1 -10 14.46 3.17
 1 -2 -10 11.03 2.53
 2 1 -10 14.12 3.25
 2 -1 10 13.27 3.33
 2 -1 10 14.73 3.11
 2 1 -10 12.51 1.68
 1 -2 -9 259.73 12.96
 2 1 -9 240.48 13.54
 2 -1 9 257.46 14.26
 2 1 -9 244.72 13.83
 -2 -1 -9 276.15 14.05
 2 1 -9 216.91 10.66
 2 -1 9 242.67 13.62
 2 1 -8 1290.22 49.02
 1 -2 -8 1302.82 47.71
 2 -1 8 1286.24 49.61
 -2 -1 -8 1110.39 48.37
 2 -1 8 1263.63 49.13
 2 1 -8 1186.1 48.8
 2 -1 7 307.43 16.04
 -2 -1 -7 342.49 16.46
 2 1 -7 312.56 15.96
 1 -2 -7 314.33 14.67
 2 1 -7 315.48 16.01
 2 -1 6 194.21 11.39
 -2 -1 -6 198.17 11.42
 1 -2 -6 194.92 9.83
 2 1 -6 172.99 10.56
 2 1 -6 206.48 11.2
 2 -1 5 657.73 28.61
 1 -2 -5 693.47 26.61
 2 1 -5 699.56 28.18
 -2 -1 -5 636.13 28.42
 1 -2 -4 1774.63 65.43
 2 1 -4 1775.51 67.21
 -2 -1 -4 1995.12 68.66
 1 -2 -4 1771.11 65.52
 2 1 -3 79.73 4.39
 1 -2 -3 79.57 4.79
 2 1 -3 76.96 5.83
 -2 -1 -3 73.51 6.29
 1 -2 -3 74.08 4.94
 1 -2 -3 78.31 4.69
 1 -2 -2 214.43 9.8
 1 -2 -2 231.28 10.17
 2 1 -2 226.78 11.7
 1 -2 -2 238.2 10.52
 -2 -1 -2 217.85 12.07
 2 1 -2 230.7 10.06
 1 -2 -1 237.74 11.16
 2 1 -1 247.91 11.33
 -2 -1 0 57.63 5.05
 1 -2 0 54.55 3.9
 2 1 0 56.68 4.23
 2 -1 -1 195.71 10.93
 1 -2 1 225.89 9.59
 -2 -1 1 187.14 10.58
 2 1 1 192.6 10.05
 -1 -2 -1 208.25 9.32
 1 -2 2 285.72 12.64
 -1 -2 -2 305.25 12.92
 2 1 2 325.59 14.36
 2 -1 -2 304.73 14.27
 2 -1 -2 312.3 14.71
 1 2 -2 314.98 12.77
 1 2 -2 288.46 12.63
 2 -1 -2 306.3 14.63
 1 2 -3 112.71 6.04
 2 -1 -3 109.83 7.06
 -1 -2 -3 117.71 6.25
 2 1 3 104.05 7.07
 1 2 -3 102.03 5.8
 2 -1 -3 114.86 7.39
 2 -1 -3 106.75 7.12
 1 2 -4 1822.84 64.64
 2 -1 -4 1740.32 65.83
 2 1 4 1687.39 66.09
 2 -1 -4 1774.5 65.8
 2 -1 -4 1827.63 66.3
 1 2 -4 1771.82 64.32
 1 2 -5 700.38 26.99
 2 1 5 657.24 28.32
 2 -1 -5 656.17 27.6
 -1 -2 -5 699.37 26.95
 2 -1 -5 677.2 28.11
 1 2 -5 662.51 26.54
 2 1 6 232.48 13.09
 2 -1 -6 250.02 12.55
 -1 -2 -6 255.38 11.99
 2 -1 -6 248.33 12.94
 1 2 -6 230.69 11.54
 2 -1 -6 249.95 12.92
 2 1 7 299.69 15.92
 -1 -2 -7 293.12 14.31
 1 -2 7 322.35 15.19
 2 -1 -7 311.73 15.05
 2 -1 -7 301.31 15.41
 2 -1 -7 298.33 15.51
 1 2 -7 320.98 14.54
 2 -1 -8 1123.55 46.4
 -1 -2 -8 1196.57 45.3
 1 -2 8 1172.75 45.7
 2 -1 -8 1123.97 46.02
 2 -1 -8 1179.96 46.39
 1 2 -8 1210.74 45.37
 2 -1 -9 275.17 14.44
 -1 -2 -9 249.48 13.14
 2 1 9 240.29 14.23
 1 2 -9 275.92 13.64
 2 -1 -9 258.2 14.1
 2 -1 -9 242.65 13.66
 1 -2 9 253.41 13.45
 2 1 10 6.52 2.41
 1 -2 10 17.18 3.07
 2 1 10 9.99 2.89
 2 -1 -10 13.33 2.87
 -1 -2 -10 12.6 2.84
 2 -1 -10 10.76 2.75
 2 -1 -10 8.95 2.52
 1 2 -10 14.51 2.87
 1 -2 11 165.92 10.42
 -2 -1 11 155.54 7.41
 -1 -2 -11 186.11 10.93
 2 1 11 149.21 11.05
 2 1 11 172.69 11.72
 2 -1 -11 159.95 10.52
 2 -1 -11 181.44 11.43
 2 1 12 626.46 28.5
 2 -1 -12 627.88 27.23
 -1 -2 -12 562.01 26.49
 -2 -1 12 567.06 22.8
 2 1 12 634.94 28.64
 2 -1 -12 598.97 27.74
 1 -2 12 615.77 26.72
 -2 -1 13 2.58 1.01
 2 1 13 3.35 2.39
 1 -2 13 8.65 2.57
 2 1 13 2.24 2.53
 2 -1 -13 7.9 2.8
 -1 -2 -13 6.55 2.42
 2 -1 -13 6.66 2.45
 1 -2 14 174.64 11.5
 2 1 14 182.22 12.81
 2 -1 -14 166.61 11.66
 -2 -1 14 186.75 8.92
 -1 -2 -14 150.4 11.17
 2 -1 -14 158.95 11.88
 2 1 14 166.56 12.37
 1 -2 15 199.69 12.6
 2 1 15 192.9 13.66
 2 1 15 176.97 13.25
 -2 -1 15 181.62 9.44
 -1 -2 -15 181.17 12.46
 2 -1 -15 190.37 12.78
 2 -1 -15 171.15 12.84
 1 -2 16 614.37 29.14
 2 1 16 670.57 30.06
 2 1 16 632.37 31.15
 -1 -2 -16 605.75 29.88
 2 -1 -16 655.91 30.29
 2 1 16 561.21 30.37
 -2 -1 16 627.56 25.71
 2 -1 -16 705.25 31.93
 1 -2 17 236.77 15.18
 2 1 17 247.8 15.51
 2 1 17 241.72 16.5
 -1 -2 -17 266.91 16.23
 2 -1 -17 254.36 16.2
 -2 -1 17 247.39 12.47
 2 1 17 234.32 16.6
 2 -1 -17 274.05 17.3
 1 -2 18 166.85 12.14
 2 1 18 169.3 12.11
 2 1 18 158.43 12.99
 2 -1 -18 164.64 12.67
 -2 -1 18 153.08 9.32
 2 1 18 149.89 12.88
 2 -1 -18 163.37 13.25
 1 -2 19 238.21 15.69
 2 1 19 238.25 15.52
 2 1 19 239.3 16.98
 -2 -1 19 243.43 12.98
 2 1 19 271.83 18.09
 2 -1 -19 256.69 16.94
 2 -1 -19 236.15 17.21
 1 -2 20 771.79 37.71
 2 1 20 814.69 37.84
 2 -1 -20 885.36 41.17
 2 1 20 875.12 40.95
 2 -1 -20 861.49 39.7
 -2 -1 20 810.59 34.35
 2 1 20 894.09 40.8
 2 -1 -21 44.07 7.31
 2 1 21 46.81 7.25
 2 1 21 44.98 6.23
 -2 -1 21 43.05 4.82
 2 1 21 41.99 7.1
 1 -2 21 28.58 5.3
 2 -1 -21 45.98 6.88
 2 1 22 124 10.72
 -1 -2 -22 122.54 7
 2 1 22 135.99 12.82
 -1 2 22 136.53 10.94
 -2 1 -22 126.87 7.11
 2 -1 -22 132.04 12.85
 1 2 -22 113.11 6.89
 -2 -1 22 135.22 9.3
 2 1 22 134.96 12.98
 2 -1 -22 136.44 12.48
 1 -2 22 121.44 11.08
 -1 -2 -23 143.74 7.86
 1 -2 23 143.5 12.38
 -2 -1 23 137.41 9.85
 2 -1 -23 141.05 8.06
 1 2 -23 138.93 7.76
 -1 2 23 154.06 11.87
 2 1 23 139.61 13.29
 -2 1 -23 135.15 7.68
 -1 -2 -23 149.23 7.79
 -2 1 -23 153.57 7.85
 1 2 -23 125.88 7.51
 2 1 23 146.78 11.86
 -1 2 23 149.12 13.26
 -1 -2 -23 134.16 7.6
 2 -1 -23 140.42 7.56
 -1 -2 -24 205.98 10.67
 1 -2 24 204.79 15.84
 -2 -1 24 246.55 14.06
 1 2 -24 208.43 10.67
 -1 -2 -24 217.04 10.66
 2 -1 -24 211.47 10.51
 -2 1 -24 230.91 10.84
 2 -1 -24 228.62 11.29
 1 2 -24 227.62 10.93
 -1 2 24 243.08 15.73
 2 1 24 220.82 17.62
 -2 1 -24 214.57 10.75
 2 1 24 183.68 14.44
 -1 2 24 194.54 16.32
 -1 -2 -24 227.51 10.83
 2 -1 -24 236.8 10.75
 -1 -2 -25 46.63 4.2
 1 2 -25 45.08 3.97
 -1 -2 -25 36.78 3.62
 2 -1 -25 37.97 3.68
 -2 1 -25 43.14 3.88
 2 1 25 48.08 6.54
 -1 -2 -25 40.79 3.82
 2 -1 -25 49.36 4.36
 1 2 -25 43.94 4.06
 -1 2 25 36.38 5.74
 -2 1 -25 43.93 4.02
 1 2 -25 39.35 3.5
 2 -1 -25 33.72 6.86
 1 -2 25 44.02 7.02
 -1 -2 -25 38.44 3.73
 2 -1 -25 41.17 3.69
 1 2 -26 133.97 14.16
 2 -1 -26 159.09 15.23
 -1 -2 -26 143.87 8.18
 1 -2 26 146.38 13.21
 2 1 26 131.74 14.14
 2 1 26 145.85 12.07
 -1 -2 -26 147.46 8.16
 2 -1 -26 146.18 7.93
 1 2 -26 146.35 7.67
 -2 1 -26 134.63 8.02
 -2 1 -26 151.73 8.2
 -1 -2 -26 150.51 8.14
 2 -1 -26 117.6 7.71
 1 2 -26 131.62 7.9
 -1 2 26 128.14 11.49
 2 1 26 146.24 7.96
 1 2 -26 131.28 8.01
 2 -1 -26 143.9 8.53
 -1 -2 -26 139.03 8.12
 -1 -2 -27 100.73 6.7
 2 1 27 101.31 6.42
 1 -2 27 102.09 11.11
 2 1 27 89.97 11.9
 -1 -2 -27 104.84 6.64
 2 -1 -27 99.26 6.35
 2 -1 -27 90.4 6.36
 -2 1 -27 112.83 6.81
 -1 -2 -27 100.13 6.49
 1 2 -27 89.77 6.32
 1 2 -27 101.83 12.15
 2 -1 -27 93.58 11.84
 -1 2 27 110.84 12.27
 1 2 -27 101.99 6.18
 -2 1 -27 98.85 6.63
 2 -1 -27 105.57 7.02
 -1 -2 -27 97.88 6.66
 1 2 -27 100.53 6.67
 1 2 -28 139.31 8.4
 2 -1 -28 140.27 8.66
 -1 -2 -28 139.9 8.42
 2 1 28 174.41 16.67
 2 -1 -28 126.51 8.02
 1 2 -28 136.16 8.23
 -2 1 -28 154.41 8.57
 -1 -2 -28 146.87 8.32
 -2 1 -28 145.68 8.45
 1 2 -28 154.81 15.66
 2 -1 -28 160.19 15.96
 2 1 28 142.27 8.06
 -1 2 28 147.44 14.68
 -1 -2 -28 130.1 8.19
 2 -1 -28 141.68 8.13
 1 2 -29 82.95 6.18
 2 -1 -29 86.84 6.58
 -1 -2 -29 81.73 6.14
 2 1 29 82.51 5.85
 2 1 29 87.78 12.14
 -2 1 -29 91.42 6.29
 -1 -2 -29 88.06 6.11
 1 2 -29 77.72 6.01
 2 -1 -29 84.83 6.07
 -2 1 -29 94.04 6.42
 2 -1 -29 90.73 12.17
 1 2 -29 84.37 11.55
 2 -1 -29 83.85 5.91
 -1 -2 -29 81.46 6.16
 -1 2 29 89.71 11.39
 -1 -2 -30 109.09 7.33
 1 2 -30 98.26 7.05
 2 1 30 112.48 6.87
 2 -1 -30 109.57 7.53
 -2 1 -30 101.51 6.97
 2 -1 -30 95.27 6.83
 1 2 -30 94.6 6.88
 -1 -2 -30 111 7.1
 -2 1 -30 107.82 7.2
 2 -1 -30 105.55 13.13
 1 2 -30 114.78 13.69
 -1 -2 -30 103.17 7.11
 -1 2 30 114.14 13.21
 1 -2 30 84.53 10.71
 2 1 30 119.39 14.4
 2 -1 -31 173.57 10.36
 -2 1 -31 184.1 10.23
 2 -1 -31 173.12 17.83
 1 2 -31 182.76 17.96
 2 -1 -31 150.61 9.51
 -1 -2 -31 177.05 9.95
 -2 1 -31 186.11 10.15
 -2 1 -31 182.69 10.52
 -1 -2 -31 185.59 10.32
 1 2 -31 172.3 10.13
 -1 2 31 156.72 16.37
 1 -2 31 214.9 17.33
 2 1 31 188.74 18.66
 2 -1 -32 206.02 11.63
 -2 1 -32 197.49 11.14
 2 -1 -32 224.98 20.5
 1 2 -32 226.28 20.37
 2 -1 -32 181.69 10.77
 -1 -2 -32 219.68 11.3
 -2 1 -32 205.27 11.18
 1 2 -32 200.45 11.48
 -2 1 -32 210.34 11.69
 -1 -2 -32 199.33 11.26
 -1 2 32 213.34 19.21
 1 -2 32 188.7 16.83
 2 1 32 211.18 20.04
 2 -1 -33 60.08 5.53
 -1 -2 -33 81.64 6.18
 -2 1 -33 89.73 6.58
 -2 1 -33 81.04 6.34
 1 2 -33 62.53 10.88
 2 -1 -33 94.43 12.92
 1 2 -33 81.36 6.58
 -1 -2 -33 80.52 6.32
 -2 1 -33 78.43 6.41
 2 -1 -33 78.87 6.44
 2 1 33 70.62 11.67
 -1 2 33 69.15 10.9
 -1 -2 -34 60.78 5.39
 -2 1 -34 61.46 5.54
 -2 1 -34 54.76 5.31
 2 -1 -34 67.17 11.19
 1 2 -34 74.21 11.75
 -2 1 -34 61.39 5.78
 1 2 -34 64.82 5.92
 -1 -2 -34 65.18 5.76
 2 -1 -34 71.7 6.19
 -1 2 34 48.71 9.75
 2 1 34 69.54 11.75
 -1 -2 -35 74.11 6.1
 -2 1 -35 75.05 6.13
 -2 1 -35 67.49 5.93
 1 2 -35 79.07 12.21
 2 -1 -35 77.64 12.34
 -1 -2 -35 70.09 6.09
 1 2 -35 69.64 6.22
 -2 1 -35 78.18 6.49
 -1 2 35 62.1 10.76
 2 1 35 63.63 11.31
 2 -1 -35 68.98 6.32
 2 -1 -36 225.24 12.52
 -1 -2 -36 213.32 11.78
 -2 1 -36 208.15 11.85
 1 2 -36 242.4 21.95
 2 -1 -36 182.29 19.62
 2 1 36 200.14 20.44
 1 2 -36 194.59 11.89
 -1 -2 -36 204.12 11.79
 -2 1 -36 221.01 12.33
 -1 -2 -36 214.31 11.8
 -2 1 -36 208.82 11.77
 -1 2 36 205.29 20
 -2 1 -37 19.61 3.27
 -1 -2 -37 14.21 2.93
 1 2 -37 23.92 6.96
 2 -1 -37 12.15 5.63
 -2 1 -37 23.37 3.64
 2 -1 -37 12.37 2.99
 1 2 -37 18.48 3.27
 -1 -2 -37 16.08 3.07
 -1 2 37 16.82 6
 2 1 37 10.65 5.64
 -1 -2 -37 12.95 2.79
 -2 1 -37 15.2 3.17
 -2 1 -38 62.59 5.68
 -1 -2 -38 42.94 4.77
 1 2 -38 48.42 9.81
 2 -1 -38 36.81 8.81
 -1 -2 -38 45.82 9.46
 -1 -2 -38 49.29 4.99
 -2 1 -38 47.69 5.06
 -1 -2 -38 52.12 5.2
 -2 1 -38 51.2 5.35
 -1 2 38 29.72 7.87
 2 1 38 53.55 10.44
 1 2 -38 45.12 4.97
 2 -1 -38 51.43 5.38
 -2 1 -39 1.36 2.09
 -1 -2 -39 1.34 1.88
 1 2 -39 -1.52 4.29
 -1 -2 -39 2.97 3.16
 1 2 -39 1.12 2.07
 -2 1 -39 1.87 1.91
 -1 -2 -39 1.06 1.8
 2 -1 -39 1.14 1.98
 -1 2 39 1.42 4.54
 2 1 39 3.06 4.31
 -2 1 -39 2.11 1.8
 -1 -2 -39 0.34 1.56
 2 -1 -40 209.09 12.49
 1 2 -40 232.8 12.82
 -1 -2 -40 215.49 12.13
 -1 -2 -40 235.13 12.49
 -2 1 -40 215.34 12.4
 -2 1 -40 237.38 12.96
 -1 -2 -40 208.7 12.23
 1 2 -40 180.98 19.91
 -1 -2 -40 193.93 20.4
 2 -1 -40 234.18 22.35
 2 1 40 212.33 21.07
 -1 2 40 235.62 21.45
 -1 -2 -41 61.49 5.69
 -2 1 -41 60.03 5.87
 1 2 -41 42.31 9.5
 -1 -2 -41 54.25 10.24
 2 -1 -41 73.46 11.96
 -1 -2 -41 62.84 5.75
 2 1 41 70.03 11.65
 2 -1 -41 67.44 6.18
 1 2 -41 66.17 6.03
 -1 -2 -41 65.73 5.78
 -2 1 -41 63.26 5.88
 -1 -2 -42 11.53 4.65
 1 2 -42 17.89 6.18
 2 -1 -42 21.1 6.84
 2 1 42 14.55 6.04
 -1 -2 -42 16.13 3.06
 -1 -2 -42 16.31 3.04
 -2 1 -42 23.78 3.64
 2 -1 -42 22.49 3.7
 1 2 -42 21.1 3.44
 -2 1 -42 18.07 3.22
 -1 -2 -42 19.5 3.29
 -2 1 -43 4.52 3.93
 1 2 -43 1.46 2.69
 2 -1 -43 -2.95 4.16
 -1 -2 -43 -2.81 4.97
 2 1 43 -1.4 4.49
 -1 -2 -44 124.86 8.54
 -2 1 -44 125.47 15.83
 -1 -2 -44 142.9 15.95
 1 2 -44 143.15 16.76
 2 -1 -44 124.79 15.81
 1 2 -44 141.34 8.33
 -1 -2 -44 137.64 8.54
 -1 -2 -44 124.3 8.38
 -1 -2 -45 10.35 2.46
 1 2 -45 9.33 2.18
 -1 -2 -45 11.15 2.52
 -2 1 -45 16.27 2.92
 -1 -2 -45 10.17 2.33
 1 2 -45 15.82 2.95
 -2 1 -45 14.61 2.86
 2 -1 -45 10.7 2.6
 1 2 -45 13.41 2.57
 -1 -2 -46 12.73 2.58
 1 2 -46 14.09 2.49
 -1 -2 -46 13.87 2.67
 1 2 -46 11.9 2.61
 -2 1 -46 17.42 3.02
 -1 -2 -46 17.44 3.01
 2 -1 -46 13.98 2.79
 1 2 -46 12.99 2.56
 1 2 -47 6.52 1.76
 1 2 -47 4.54 1.69
 -1 -2 -47 4.79 1.73
 -2 1 -47 7.27 2.25
 2 -1 -47 6.88 2.08
 1 2 -47 10.61 2.42
 -1 -2 -47 5.64 1.96
 2 -1 -48 52.5 4.77
 1 2 -48 49.17 4.6
 -1 -2 -48 46.52 4.35
 1 2 -48 47.24 3.97
 -1 -2 -48 55.26 4.43
 -2 1 -48 51.19 4.73
 1 2 -48 47.89 4.12
 2 -1 -49 10.31 2.23
 -2 1 -49 11.89 2.38
 1 2 -49 12.91 2.37
 -1 -2 -49 11.27 2.06
 1 2 -49 8.07 1.84
 1 2 -49 13.53 1.99
 1 2 -50 21.76 2.37
 1 2 -50 24.4 2.96
 -1 -2 -50 24.07 2.81
 -2 1 -50 23.94 2.94
 2 -1 -50 23.32 2.96
 1 2 -51 2.17 1.01
 -1 -2 -51 2.9 1.27
 -2 1 -51 2.52 1.38
 2 -1 -51 2.75 1.43
 1 2 -51 3.51 1.43
 2 -1 -51 3.74 1.12
 1 2 -52 29.98 2.49
 -2 1 -52 42.14 3.47
 2 -1 -52 42.46 3.54
 -1 -2 -52 38.93 3.21
 1 2 -52 37.98 3.31
 2 -1 -52 36.2 2.81
 -2 1 -52 39.19 2.89
 2 -1 -53 15.02 1.97
 -2 1 -53 15.42 1.95
 2 -1 -53 11.48 1.42
 1 2 -53 10.58 1.67
 -1 -2 -53 11.44 1.66
 -2 1 -53 9.76 1.33
 1 2 -54 15.29 1.74
 2 -1 -54 13.99 1.75
 -2 1 -54 16.09 1.85
 -1 -2 -54 15.99 1.72
 1 2 -55 3.21 0.86
 -2 1 -55 4.12 0.95
 2 -1 -55 3.88 0.95
 2 2 0 133.24 7.53
 2 2 1 5.77 1.77
 2 2 -1 8.76 1.72
 -2 -2 -1 7.72 0.85
 -2 -2 -2 287.29 11.58
 2 2 -2 302.24 12.83
 2 2 2 298.71 14.41
 -2 -2 -3 439.56 17.09
 2 2 3 466.9 20.21
 -2 -2 -3 440.43 21.89
 2 -2 -3 429.91 19.73
 2 2 -3 443.03 19.69
 2 -2 -3 461.04 20.97
 2 2 -3 444.17 17.41
 2 2 4 11.91 2.69
 -2 -2 -4 8.76 1.42
 2 2 -4 11.68 1.25
 2 -2 -4 11.02 2.55
 2 -2 -4 13.62 2.51
 2 2 -4 6.6 2.06
 -2 -2 -4 10.92 3.41
 -2 -2 -5 1565.73 58.79
 2 -2 -5 1346.03 56.31
 2 2 5 1470.55 56.6
 -2 -2 -5 1471.94 53.41
 2 2 -5 1477.99 55.77
 2 -2 -5 1407.45 55.31
 2 2 -5 1502.47 55.67
 2 -2 -5 1473.6 55.69
 2 -2 -6 804.79 32.67
 2 2 -6 775.45 32.43
 2 2 6 773.03 33.62
 -2 -2 -6 778.71 30.63
 -2 -2 -6 893.32 35.84
 2 -2 -6 783.77 33.71
 2 2 -6 796.29 32.79
 2 -2 -6 798.64 32.59
 2 2 -7 1811.13 69.32
 2 -2 -7 1858.12 69.51
 -2 -2 -7 1868.41 67.63
 2 2 7 1830.73 70.68
 2 -2 -7 1860.73 70.66
 2 -2 7 1844.17 70.92
 -2 -2 -7 1717.18 71.21
 2 -2 7 1837.32 70.83
 2 -2 -7 1849 69.42
 2 2 -7 1890.2 69.87
 2 2 -8 222.94 12.63
 2 -2 -8 255.6 13.08
 2 2 8 220.19 13.49
 -2 -2 -8 228.46 11.56
 2 -2 8 228.77 13.53
 2 -2 -8 205.9 12.81
 -2 -2 -8 212.47 13.88
 2 -2 8 223.66 13.49
 2 -2 -8 241.96 12.97
 2 2 -8 223.71 12.87
 2 -2 9 5.5 2.45
 2 -2 -9 3.53 1.82
 2 -2 9 2.77 2.14
 2 2 9 5.84 2.59
 -2 -2 -9 4.63 2.63
 2 2 -9 7.56 2.33
 2 2 -9 3.46 2.05
 2 -2 -9 1.15 1.64
 2 -2 -9 0.79 1.41
 2 -2 10 26.3 4.17
 2 2 -10 27.3 4.14
 2 -2 -10 31.58 4.18
 2 2 10 26.96 4.51
 2 -2 10 26.13 4.29
 -2 -2 -10 21.58 4.37
 2 -2 11 833.46 36.58
 2 -2 11 864.78 37.28
 2 -2 -11 859.24 36.36
 2 2 -11 842.29 36.34
 2 2 11 780.15 37.13
 -2 -2 -11 964.71 38.44
 2 -2 -11 805.21 37.42
 2 -2 12 94.77 8.25
 2 -2 12 93.88 8.46
 2 2 -12 78.35 7.57
 2 -2 -12 97.99 8.24
 2 2 12 98.92 9.04
 2 -2 -12 93.83 8.4
 2 -2 13 72.97 7.37
 2 -2 13 78.01 7.82
 2 2 -13 57.43 6.71
 2 -2 -13 81.51 7.6
 2 -2 -13 78.03 7.65
 2 2 13 80.7 8.3
 2 2 -14 24.74 4.53
 2 -2 -14 25.41 4.6
 2 -2 -14 15.95 4.01
 2 -2 14 20.66 4.24
 2 2 14 27.95 5.24
 2 -2 15 204.48 14.05
 2 2 -15 218.67 14.26
 2 -2 -15 190.36 13.46
 2 -2 -15 195.38 13.88
 2 2 15 165.42 13.53
 2 -2 16 554.55 28.75
 2 2 -16 596.86 29.22
 2 -2 -16 617.07 29.31
 2 -2 -16 534.89 29.02
 2 2 16 593.71 30.19
 2 -2 17 919.85 41.29
 2 2 -17 846.35 40.76
 2 -2 -17 964.38 41.59
 2 2 17 893.95 42.02
 2 -2 -17 896.59 41.05
 2 2 17 876.38 42.1
 2 -2 -18 9.84 3.62
 2 2 -18 17.87 4.52
 2 -2 -18 20.14 4.76
 2 2 18 7.07 3.27
 2 2 18 15.18 4.52
 2 -2 18 12.05 4.22
 2 -2 -19 9.65 3.38
 2 -2 -19 13.26 3.87
 2 2 -19 9.86 3.81
 2 2 19 12.34 4.23
 2 2 19 13.44 4.4
 2 -2 19 17.02 4.61
 2 -2 -20 5.47 3
 2 -2 20 -0.77 3.29
 2 2 20 4.41 2.97
 2 2 -20 0.8 1.7
 2 -2 -20 4.68 3.11
 2 2 20 -0.86 2.89
 2 2 21 85.72 10.18
 -2 2 21 75.2 7.04
 2 -2 21 81.38 9.46
 -2 -2 -21 89.74 5.45
 2 2 -21 68.83 9.02
 2 -2 -21 81.77 9.6
 2 -2 -21 76.73 9.42
 2 2 21 74.87 9.85
 -2 -2 -21 76.53 5.2
 -2 -2 -21 63.77 4.93
 -2 2 -21 74.92 5.11
 2 -2 -22 22.19 2.79
 2 2 -22 21.54 2.73
 2 2 22 18.63 5.01
 -2 2 22 17.7 3.4
 2 2 22 28.34 5.35
 2 -2 -22 25.97 2.79
 -2 -2 -22 18.81 2.54
 -2 2 -22 20.64 2.61
 -2 -2 -22 16.28 2.51
 2 -2 22 27.71 5.7
 -2 2 -22 14.66 2.44
 -2 -2 -22 17.92 2.53
 -2 -2 -23 1.59 1.3
 -2 2 -23 0.88 1.38
 2 2 23 -0.75 2.51
 2 -2 -23 -0.2 1.12
 -2 -2 -23 -0.45 1.37
 -2 2 -23 -0.61 1.37
 2 -2 23 3.5 2.8
 2 2 -23 0.23 1.35
 2 -2 -23 1.63 1.27
 -2 -2 -23 1.08 1.51
 2 2 24 39.65 6.48
 2 2 -24 42.81 4.08
 2 -2 -24 48.95 4.23
 -2 2 -24 44.95 4.02
 -2 -2 -24 46.79 4.08
 2 -2 -24 44.6 3.83
 2 -2 -24 47.98 3.9
 -2 2 -24 46.93 3.97
 -2 -2 -24 39.93 3.87
 2 -2 24 42.85 7.5
 2 2 24 36.06 7.66
 2 -2 -24 59.56 8.58
 -2 -2 -24 47.25 4.17
 2 2 25 25.49 6.28
 2 -2 -25 17.07 5.06
 2 2 -25 14.26 4.89
 2 -2 -25 14.13 4.48
 2 -2 -25 20.23 2.64
 -2 -2 -25 20.96 2.76
 -2 -2 -25 16.19 2.66
 2 2 -25 20.57 2.88
 2 -2 -25 14.71 2.61
 2 2 25 14.01 4.03
 -2 -2 -25 18.32 2.67
 2 -2 -25 17.73 2.33
 2 -2 -25 22.77 2.71
 -2 2 -25 16.06 2.62
 -2 2 -25 18.48 2.65
 2 -2 -26 24.36 5.93
 -2 -2 -26 29.16 3.42
 2 -2 -26 29.89 3.2
 2 -2 -26 22.65 2.7
 -2 -2 -26 25.57 3.23
 2 2 -26 23.62 3.15
 2 2 26 39.32 7.65
 2 -2 -26 25.14 6.18
 2 2 -26 16 5.16
 -2 2 -26 29.99 3.37
 2 -2 -26 29.6 3.43
 -2 2 -26 20.1 2.93
 -2 -2 -26 30.26 3.33
 2 -2 -26 27.65 3.13
 2 2 26 22.18 5
 2 2 26 38.24 7.68
 2 -2 -27 1.57 1.48
 -2 -2 -27 3.97 1.79
 -2 2 -27 2.97 1.47
 2 -2 -27 4.12 1.68
 2 2 -27 2.8 1.55
 -2 -2 -27 3.27 1.56
 2 -2 27 -1.02 2.88
 -2 2 27 4.01 3.02
 2 2 27 3.62 3.86
 2 -2 -27 9.83 4.35
 2 2 -27 2.23 3.36
 2 -2 -27 3.16 1.33
 -2 2 -27 1.04 1.67
 2 2 27 -1.14 2.1
 2 -2 -27 2.8 1.51
 -2 -2 -28 97.34 6.88
 2 2 28 100.05 12.5
 2 -2 -28 117.5 6.93
 2 -2 28 103.63 12.2
 2 -2 -28 89.17 6.43
 -2 -2 -28 106.64 7.06
 -2 2 -28 111.84 6.97
 -2 2 -28 108.13 7.08
 2 -2 -28 85.3 11.49
 2 2 -28 97.49 12.21
 2 2 28 109.74 7.08
 2 2 -28 102.5 7.16
 2 -2 -28 111.98 7.32
 -2 2 28 104.74 12.15
 2 2 28 101.76 13.47
 2 2 -29 16.33 2.74
 2 -2 -29 8.89 2.13
 2 -2 29 12 4.81
 2 2 29 7.83 4.63
 -2 2 29 10.9 4.66
 2 2 -29 10.88 5
 2 -2 -29 10.64 4.73
 -2 2 -29 12.94 2.61
 2 2 29 12.72 2.44
 2 -2 -29 14.08 2.43
 2 2 29 14.57 4.86
 -2 -2 -29 13.65 2.6
 -2 2 -29 10.03 2.2
 2 -2 -29 5.62 2.15
 -2 -2 -29 13.41 2.46
 2 -2 -30 1.84 1.54
 -2 2 -30 2.8 1.88
 -2 -2 -30 3.04 1.75
 2 2 -30 6.9 2.14
 2 -2 -30 3.3 1.65
 -2 2 -30 2.82 1.65
 -2 -2 -30 5.01 1.99
 2 -2 -30 1.27 1.63
 -2 2 -30 1.17 1.7
 2 2 30 2.77 1.75
 2 2 -30 -1.26 2.68
 2 -2 -30 3.68 3.46
 2 -2 30 1.13 2.94
 -2 2 30 2.26 2.69
 2 2 30 8.13 4.56
 -2 -2 -30 1.85 1.83
 2 2 30 2.5 3.53
 -2 -2 -31 267.51 13.94
 2 -2 -31 255.94 13.22
 -2 -2 -31 282.3 13.88
 -2 2 -31 293.26 13.93
 2 2 31 249.88 13.26
 -2 2 31 311.76 22.98
 2 -2 -31 278.07 22.8
 2 2 -31 280.95 23.18
 2 -2 -31 261.95 13.23
 -2 2 -31 292.38 14.09
 -2 2 -31 286.07 14.16
 -2 -2 -31 281.68 14.09
 2 2 -31 275 14.16
 2 -2 -31 271.98 14
 2 2 31 268.03 23.31
 2 -2 31 270.46 21.55
 -2 2 -32 141.74 8.71
 -2 -2 -32 138.23 8.71
 2 -2 -32 132.43 8.33
 -2 2 -32 135.22 8.67
 2 2 -32 131.92 15.53
 2 -2 -32 112.7 14.23
 2 2 32 130.54 16.41
 2 -2 32 125.68 14.38
 2 -2 -32 144.46 9.08
 2 2 -32 146.23 9.11
 2 2 32 135.48 8.45
 -2 2 32 160.87 16.25
 -2 2 -32 145.24 9.13
 -2 -2 -32 149.92 9.13
 2 -2 -33 9.8 2.41
 -2 2 -33 9.4 2.49
 -2 -2 -33 7.68 2.28
 2 -2 -33 9.74 2.47
 2 2 -33 7.58 2.37
 -2 2 -33 10.53 2.55
 -2 -2 -33 11.97 2.62
 2 2 -33 9.71 4.68
 2 -2 -33 5.4 3.54
 2 -2 33 8.48 4.29
 -2 2 33 3.74 2.67
 2 2 33 11.94 5.28
 2 2 33 10.14 2.53
 2 -2 -34 2.58 1.89
 -2 -2 -34 4.26 2.1
 -2 2 -34 4.19 1.82
 2 -2 -34 1.38 3.3
 2 2 -34 1.43 3.72
 2 -2 34 1.23 2.93
 2 2 34 10.68 5.86
 -2 2 34 1.28 2.72
 2 2 34 2.04 1.67
 -2 2 -34 2.09 1.96
 2 -2 -34 3.1 2.01
 -2 -2 -34 4.08 1.99
 2 2 -34 4.59 1.96
 -2 -2 -35 212.08 12.08
 2 2 -35 255.22 22.57
 2 -2 -35 247.94 22.11
 2 2 35 213.06 21.61
 2 -2 35 215.38 19.68
 -2 2 35 221.37 20.21
 2 2 -35 222.45 12.53
 2 -2 -35 209.12 12.21
 -2 -2 -35 222.57 12.24
 -2 2 -35 235.27 12.41
 -2 2 -35 208.45 12.22
 -2 -2 -35 223.74 12.41
 -2 2 -36 56.09 5.51
 -2 -2 -36 51.97 5.34
 2 2 36 67.84 11.93
 2 -2 36 65.03 10.43
 -2 2 36 79.33 11.61
 2 -2 -36 61.97 10.93
 2 2 -36 63.91 11.37
 -2 -2 -36 56.93 5.51
 2 -2 -36 53.47 5.37
 2 2 -36 64.89 5.9
 -2 2 -36 50.21 5.14
 -2 -2 -36 62 5.63
 2 2 -37 6.03 4.54
 2 -2 -37 2.92 3.48
 2 2 37 4.78 4.49
 -2 -2 -37 3.4 2.3
 2 -2 -37 0.36 1.8
 -2 -2 -37 2.13 1.85
 2 2 -37 3.71 2.09
 -2 2 -37 4.72 2.09
 -2 -2 -37 1.37 1.86
 -2 2 -37 3.76 1.99
 -2 -2 -38 8.54 2.45
 -2 2 -38 5.47 2.6
 2 -2 -38 9.06 2.43
 2 2 -38 13.07 2.77
 2 -2 -38 7.36 4.71
 2 2 -38 10.63 5.61
 2 2 38 3.2 3.82
 -2 -2 -38 11.3 2.91
 2 2 -38 7.86 2.3
 -2 -2 -38 14.1 2.83
 -2 2 -38 7.92 2.51
 2 2 -39 1.12 1.59
 -2 2 -39 2.55 2.02
 -2 -2 -39 2.13 1.82
 2 -2 -39 2.17 1.89
 2 2 39 4.78 4.16
 2 2 -39 3.05 3.25
 2 -2 -39 4.42 4.44
 -2 -2 -39 4.45 2.19
 2 2 -39 2.69 1.86
 -2 -2 -39 3.44 1.94
 -2 2 -39 1.04 1.77
 -2 2 -40 27.06 3.87
 -2 -2 -40 32.02 4.07
 2 2 -40 31.83 3.76
 2 2 40 18.94 7.2
 2 -2 -40 19.08 6.52
 2 2 -40 30.39 8.31
 -2 -2 -40 24.82 3.66
 2 2 -40 30.09 4.06
 2 -2 -40 26.63 3.8
 -2 2 -40 28.21 3.9
 -2 -2 -40 31.75 4.12
 2 -2 -41 19.18 3.34
 -2 -2 -41 20.42 3.3
 -2 2 -41 20.61 3.44
 2 2 -41 17.98 3.31
 -2 -2 -41 17.5 3.15
 -2 2 -41 19.03 3.14
 -2 -2 -41 16.43 3.22
 2 2 -41 13.52 5.58
 2 -2 -41 23.25 6.95
 -2 -2 -41 17.55 6.26
 2 2 -41 17.3 2.84
 2 2 41 13.96 6.84
 -2 -2 -42 2.86 3.05
 -2 2 -42 -1.49 2.25
 2 -2 -42 -1.43 2.63
 2 2 -42 1.48 3.15
 2 2 42 6.04 4.26
 2 2 43 107.73 14.34
 2 2 -43 103.91 7.61
 -2 2 -43 98.71 13.79
 2 -2 -43 111.19 14.36
 -2 -2 -43 111.09 14.49
 2 2 -43 80.76 12.54
 2 2 -43 110.02 7.15
 2 -2 -44 0.33 1.47
 -2 -2 -44 2.2 1.67
 -2 2 -44 1.29 1.95
 2 2 -44 0.67 1.48
 2 2 -44 0.77 1.41
 -2 -2 -44 0.61 1.75
 2 2 -44 0.63 1.39
 -2 -2 -44 2.15 1.79
 -2 2 -44 -1.4 2.58
 2 2 -44 1.4 3.33
 -2 -2 -45 100.63 6.99
 -2 -2 -45 102.55 7.12
 -2 2 -45 98.34 7.22
 -2 -2 -45 99.43 6.91
 2 2 -45 90.83 6.28
 2 2 -45 104.66 7.39
 2 -2 -45 91.72 6.92
 2 2 -45 99.72 7.01
 2 -2 -46 -0.59 1.54
 -2 2 -46 2.13 1.69
 -2 -2 -46 -0.29 1.55
 2 2 -46 0.92 1.56
 -2 -2 -46 1.91 1.51
 -2 -2 -46 0.55 1.41
 2 2 -46 1.55 1.33
 2 2 -46 0.28 1.35
 -2 -2 -47 36.85 3.79
 -2 2 -47 31.02 3.76
 -2 -2 -47 33.7 3.7
 2 2 -47 31.93 3.59
 2 -2 -47 40.24 4.04
 -2 -2 -47 35.57 3.89
 2 2 -47 45.5 4.43
 2 2 -47 31.9 3.23
 -2 -2 -48 8.53 1.96
 2 2 -48 8.54 1.85
 2 2 -48 7.97 1.67
 2 2 -48 7.44 1.98
 -2 -2 -48 12.75 2.33
 2 -2 -48 10.48 2.11
 -2 2 -48 7.87 2.11
 -2 -2 -48 7.7 1.95
 2 2 -49 38.35 3.78
 -2 -2 -49 38.68 3.63
 -2 2 -49 40.66 3.93
 2 -2 -49 36.05 3.61
 2 2 -49 37.22 3.11
 2 -2 -49 34.16 3
 2 2 -49 40.91 3.51
 2 2 -50 0.33 1.02
 2 2 -50 1.08 0.92
 2 2 -50 1.33 1.29
 -2 -2 -50 0.2 1.07
 -2 2 -50 0.22 1.12
 2 -2 -50 -0.63 1.44
 -2 2 -51 9.45 1.6
 2 2 -51 7.86 1.8
 -2 2 -51 7.24 1.63
 -2 -2 -51 10.63 1.84
 2 -2 -51 10.88 1.84
 -2 2 -52 37.33 2.99
 -2 2 -52 40.75 3.32
 -2 -2 -52 41.66 3.22
 2 -2 -52 39.35 3.26
 2 2 -52 45.85 3.5
 -2 -2 -53 9.83 1.49
 2 -2 -53 9.4 1.54
 -2 2 -53 10.09 1.55
 2 2 -53 10.81 1.65
 -2 2 -53 12.35 1.45
 2 2 -53 12.15 1.74
 2 2 -54 0.79 0.73
 2 -2 -54 0.54 0.69
 2 2 -54 -0.46 0.79
 -2 2 -54 0.11 0.59
 -2 -2 -54 -0.1 0.67
 3 0 0 0.41 1.76
 -3 0 0 -0.26 1.55
 0 -3 0 -0.38 1.96
 3 0 0 1.32 1.65
 3 0 -1 199.03 12.61
 3 0 1 229.08 13.32
 3 0 -1 248.2 10.99
 3 0 1 192.57 11.98
 3 0 -1 218.22 12
 0 -3 1 227.24 12.66
 -3 0 1 242.98 11.63
 0 -3 -1 220.37 12.9
 -3 0 -1 237.02 11.72
 3 0 2 295.17 14.91
 3 0 -2 300.37 12.87
 0 -3 -2 322.27 14.77
 0 -3 -2 282.7 15.18
 0 -3 2 320.6 15.02
 -3 0 -2 308.99 13.99
 -3 0 2 295.7 13.38
 3 0 -2 286.88 15.02
 3 0 2 299.3 14.85
 0 3 -3 884.91 7.47
 3 0 3 922.44 20.4
 0 -3 -3 858.26 18.51
 3 0 -3 900.21 14.88
 0 -3 -3 784.48 19.73
 -3 0 -3 734.08 15.66
 0 -3 3 849.29 18.52
 3 0 -3 911.46 20.13
 3 0 3 948.56 20.84
 3 0 4 18.32 3.36
 3 0 -4 17.29 3.23
 0 -3 -4 17.36 1.49
 0 3 -4 17.91 1.67
 3 0 -4 19.19 2.46
 0 -3 -4 16.11 2.98
 3 0 -4 16.81 3.03
 0 -3 -4 12.29 3.19
 0 -3 4 13.91 2.72
 -3 0 -4 16.28 2.76
 3 0 4 22.59 3.6
 3 0 -5 312.99 16.71
 0 -3 -5 294.1 12.73
 0 -3 -5 302.57 15.68
 3 0 5 301.69 16.55
 0 -3 -5 292.19 16.35
 3 0 -5 315.29 14.39
 3 0 5 323.54 17.34
 3 0 -5 286.34 15.35
 3 0 5 333.18 17.08
 3 0 -6 938.9 40.12
 3 0 6 971.31 40.52
 0 -3 -6 915.02 38.92
 3 0 -6 916.25 37.5
 -3 0 -6 1094.32 38.65
 0 -3 -6 953.2 40.07
 3 0 6 974.17 40.98
 3 0 -6 952.43 38.59
 3 0 6 977.73 40.69
 3 0 -7 43.23 5.27
 3 0 -7 49.28 5.54
 0 -3 -7 43.26 4.83
 3 0 7 38.05 5.09
 3 0 -7 37.81 4.02
 -3 0 -7 39.76 4.18
 0 -3 -7 43.22 5.25
 3 0 7 53.45 5.81
 3 0 -7 40.99 4.36
 3 0 7 50.91 5.92
 3 0 8 1015.89 43.38
 3 0 -8 983.11 40.16
 0 -3 -8 1113.6 43.06
 3 0 8 1023.37 43.3
 3 0 -8 1051.91 43.06
 3 0 -8 1031.81 42.92
 3 0 -8 998.28 40.15
 3 0 8 1030.28 43.44
 3 0 -9 2484.56 94.27
 3 0 9 2437.09 94.78
 3 0 -9 2418.77 91.67
 3 0 -9 2496.54 94.48
 3 0 9 2373.35 94.61
 0 -3 -9 2503.62 93.28
 0 -3 -9 2757.84 94.66
 3 0 -9 2502.42 90.89
 3 0 9 2462.94 94.81
 3 0 -10 1975.35 77.96
 3 0 10 2022.94 78.85
 3 0 -10 2098.74 75.79
 3 0 -10 2075.88 78.45
 3 0 10 1948.2 78.6
 0 -3 -10 2056.69 77.15
 3 0 -10 1948.93 73.91
 3 0 10 2004.05 78.48
 3 0 -11 150.66 11.26
 3 0 11 148.08 11.49
 3 0 -11 147.22 9.73
 3 0 -11 150.71 11.28
 3 0 11 121.95 10.67
 0 -3 -11 137.19 10.35
 3 0 -11 146.89 8.29
 3 0 11 139.56 11.07
 3 0 -12 1851.85 70.84
 3 0 12 1849.79 71.36
 3 0 -12 1732.99 67.81
 3 0 -12 1819.99 70.71
 3 0 12 1765.6 71.17
 0 -3 -12 1623.03 69
 3 0 12 1765.15 70.6
 3 0 -13 547.79 27.75
 3 0 13 550.1 28.28
 3 0 -13 535.21 25.58
 0 -3 -13 543.39 26.83
 3 0 -13 523.98 27.39
 3 0 13 580.45 27.89
 3 0 13 574.57 28.28
 3 0 -14 3171.83 126.2
 3 0 14 3339.83 125.88
 3 0 14 3274.98 126.94
 3 0 -14 3206.84 125.91
 3 0 14 3289.01 126.74
 3 0 -14 3396.72 123.9
 0 -3 -14 3677.29 125.86
 3 0 15 1338.87 55.78
 3 0 15 1292.15 56.72
 3 0 -15 1339.41 56.26
 3 0 15 1336.57 56.87
 3 0 -15 1338.89 54.15
 0 -3 -15 1285.45 54.9
 3 0 16 1386.44 57.85
 3 0 16 1322.68 58.87
 3 0 -16 1399.66 58.78
 3 0 16 1341.06 58.62
 3 0 -16 1369.34 56.24
 0 -3 -16 1403.44 57.59
 3 0 17 113.34 10.44
 3 0 17 99.74 10.75
 3 0 -17 101.68 10.55
 0 -3 -17 104.12 10.08
 3 0 -17 97.57 9.25
 3 0 18 1499.79 61.99
 3 0 18 1394.65 63
 3 0 -18 1422.36 62.87
 0 -3 -18 1551.98 62.36
 3 0 -18 1462.92 60.8
 3 0 19 161.34 13
 3 0 19 145.09 13.68
 3 0 -19 152.9 13.7
 0 -3 -19 152.79 13.06
 3 0 20 111.58 10.92
 0 -3 -20 117.89 11.56
 3 0 -20 127.65 12.5
 0 -3 20 127.71 9.39
 3 0 20 126.77 12.71
 3 0 21 556.01 30.51
 0 -3 21 608.5 27.47
 3 0 21 568.03 32.7
 -3 0 -21 614.33 23.9
 -3 0 21 590.99 27.57
 0 -3 -21 548.84 31.11
 3 0 -21 608.08 23.74
 0 -3 -21 566.5 23.4
 3 0 -21 594.13 24.23
 -3 0 -21 593.93 23.81
 -3 0 -21 581.4 23.6
 0 -3 -22 990.12 40.7
 3 0 -22 1140.89 41.9
 0 -3 -22 1088.95 41
 3 0 -22 1145.35 41.27
 3 0 22 1202.55 50.4
 0 -3 22 1051.24 45.13
 3 0 -22 1084.21 41.94
 0 3 -22 1102.1 41.02
 -3 0 -22 1097.28 41.21
 -3 0 -22 1070.61 41.16
 -3 0 22 1078.91 45.68
 -3 0 23 24.96 4.28
 0 -3 23 22.76 4
 3 0 -23 17.56 5.21
 0 -3 -23 21.19 2.7
 3 0 -23 20.31 3
 0 -3 -23 16.78 2.38
 0 3 -23 20.39 2.58
 3 0 23 29.13 5.63
 3 0 -23 17.56 3.01
 0 -3 -23 23.18 2.69
 -3 0 -23 25 2.96
 0 3 -23 19.93 2.62
 -3 0 -23 23.62 2.93
 0 -3 -23 19.37 2.65
 -3 0 -24 54.78 4.51
 3 0 24 59.81 9.45
 0 3 24 49.71 8.6
 -3 0 24 62.36 6.85
 3 0 -24 56.2 8.89
 3 0 -24 52.74 4.71
 0 -3 -24 47.41 7.86
 0 -3 -24 54.62 4.38
 3 0 -24 52.7 4.77
 0 -3 -24 46.48 4.09
 0 3 -24 49.44 4.22
 3 0 24 57.18 7.91
 0 -3 -24 53.09 4.35
 0 -3 24 50.75 6.12
 3 0 -24 51.57 4.71
 0 3 -24 53.23 4.38
 -3 0 -24 60.15 4.7
 0 -3 -24 56.48 4.23
 -3 0 -25 123.99 7.6
 0 3 25 135.42 14.22
 0 3 25 123.34 12.8
 3 0 -25 144.9 8.39
 3 0 -25 123.51 13.83
 3 0 -25 130.23 7.99
 0 -3 -25 126.55 7.49
 0 3 -25 130.25 7.57
 0 -3 -25 124.73 7.37
 3 0 25 129.81 12.42
 0 -3 -25 125.43 7.48
 0 3 -25 126.85 7.53
 -3 0 -25 133.2 7.76
 0 -3 -25 123.55 7.2
 3 0 25 126.73 14.09
 3 0 25 126.71 7.45
 -3 0 -26 300.19 14.17
 3 0 -26 295.28 14.43
 3 0 -26 297.52 14.66
 3 0 -26 280.52 22.53
 0 -3 -26 291 13.91
 0 -3 -26 286.68 13.77
 0 3 -26 292.04 13.91
 3 0 26 315.28 20.69
 0 -3 -26 306.66 13.21
 0 -3 -26 302.6 14.02
 -3 0 -26 298.02 14.21
 0 3 -26 291.9 14
 0 -3 -26 312.57 13.81
 3 0 26 273.67 22.33
 3 0 26 303.64 13.92
 3 0 -27 18.93 2.85
 0 3 27 18.84 5.64
 3 0 27 23.17 6.39
 3 0 -27 10.91 4.51
 0 -3 -27 17.35 2.52
 -3 0 -27 19.54 2.92
 0 3 -27 13.05 2.55
 3 0 -27 17.52 2.78
 0 -3 -27 17.51 2.66
 -3 0 -27 17.64 2.87
 3 0 27 17.34 4.66
 0 -3 -27 18.38 2.28
 0 -3 -27 18.51 2.76
 3 0 -27 13.97 2.73
 0 3 -27 20.4 2.79
 0 -3 -27 15.82 2.47
 3 0 27 18.26 2.69
 3 0 -28 36.46 4.14
 0 -3 -28 31.99 3.53
 3 0 -28 36.45 3.93
 -3 0 -28 29.88 3.67
 0 3 28 39.15 8.11
 3 0 28 37.86 7.92
 0 3 -28 33.53 3.78
 0 -3 -28 31.1 3.37
 -3 0 -28 34.55 3.79
 0 3 -28 28.92 3.47
 0 -3 -28 31.98 3.58
 3 0 -28 37.75 7.78
 0 -3 -28 32.82 3.14
 0 -3 -28 31.77 3.6
 3 0 -28 31.78 3.79
 3 0 28 34.36 3.61
 0 3 29 -1.27 3.31
 -3 0 -29 1.45 1.67
 0 3 -29 0.55 1.48
 0 -3 -29 0.75 1.28
 3 0 -29 1.46 1.55
 0 -3 -29 0.79 1.01
 0 -3 -29 1.38 1.41
 0 3 29 1.08 2.58
 3 0 -29 1.3 3.4
 -3 0 -29 1.14 1.61
 3 0 29 -0.25 1.28
 0 3 -29 3.56 1.73
 0 -3 -29 5.37 1.72
 3 0 -29 0.65 1.66
 0 -3 -29 1.35 1.44
 3 0 -30 2.69 3.51
 0 -3 -30 6.9 3.67
 3 0 30 1.52 1.51
 3 0 -30 1.5 1.46
 0 -3 -30 2 1.7
 3 0 -30 1.01 1.6
 0 -3 -30 1.67 1.48
 0 3 -30 1.42 1.36
 -3 0 -30 3.31 1.81
 0 3 -30 0.57 1.48
 0 -3 -30 3.39 1.47
 0 -3 -30 1.61 1.07
 0 3 30 2.63 3.71
 3 0 30 -1.35 3.21
 0 -3 -30 2.52 1.79
 -3 0 -30 2.07 1.86
 0 3 30 2.21 2.64
 0 -3 -31 99.45 7.01
 0 3 -31 104.77 7.24
 0 -3 -31 110.02 7.11
 -3 0 -31 112 7.54
 0 3 31 111.43 14.15
 0 -3 -31 107.74 7.3
 -3 0 -31 108.41 7.49
 0 -3 -31 98.88 7.16
 3 0 -31 112.28 7.56
 0 -3 -31 88.21 12.08
 0 3 -31 123.44 14.35
 3 0 -31 112.51 14.37
 3 0 -31 112.3 7.95
 3 0 31 109.37 14.25
 0 -3 -32 99.32 6.96
 0 3 -32 97.81 7
 3 0 32 119.45 14.9
 0 3 32 113.43 14.38
 -3 0 -32 96.68 7.19
 -3 0 -32 101.61 7.22
 0 -3 -32 90.5 6.52
 0 3 -32 105.78 13.66
 3 0 -32 99.99 13.75
 0 -3 -32 62.84 10.69
 3 0 -32 89.36 6.85
 3 0 -32 94.74 7.24
 0 3 -33 162.19 9.75
 0 -3 -33 162.05 9.69
 3 0 33 206.23 19.91
 0 3 33 168.69 18.04
 -3 0 -33 174.4 10.21
 -3 0 -33 168.78 10.03
 0 -3 -33 161.05 9.45
 0 3 -33 152.91 16.9
 0 -3 -33 159.96 16.78
 3 0 -33 180.24 18.89
 3 0 -33 159.28 9.83
 3 0 -33 165.19 10.35
 0 3 -34 204.92 11.52
 0 -3 -34 197.6 11.36
 3 0 34 226.26 21.49
 0 3 34 225.8 21.33
 -3 0 -34 202.75 11.65
 3 0 -34 218.46 12.3
 0 3 -34 233.55 20.91
 3 0 -34 216.17 21.06
 0 -3 -34 220.16 19.97
 -3 0 -34 213.37 11.81
 0 -3 -34 196.98 11.11
 3 0 -34 214.15 11.77
 0 -3 -35 56.32 5.23
 -3 0 -35 66.17 5.75
 3 0 -35 64.3 5.99
 0 -3 -35 49.26 9.64
 3 0 -35 48.93 9.86
 0 3 -35 62.85 10.83
 -3 0 -35 66.18 5.84
 0 3 35 64.75 11.64
 3 0 35 54.1 10.46
 3 0 -35 56.47 5.37
 0 -3 -35 64.36 5.7
 -3 0 -35 60.81 5.89
 0 -3 -35 55.59 5.26
 0 3 -35 64.69 5.61
 3 0 -36 26.42 7.63
 0 3 -36 25.6 6.99
 0 -3 -36 18.96 6
 -3 0 -36 25.72 3.82
 0 -3 -36 21.9 3.27
 -3 0 -36 21.6 3.51
 3 0 -36 15.3 3.15
 3 0 36 15.17 6.1
 0 3 36 24.48 7.33
 -3 0 -36 24.15 3.72
 3 0 -36 29.11 4.21
 0 3 -36 27.78 3.81
 0 -3 -36 22.9 3.53
 -3 0 -37 115.2 8.25
 0 -3 -37 114.02 7.85
 3 0 37 140.07 16.65
 0 3 37 107.01 15.06
 -3 0 -37 115.62 8.16
 3 0 -37 109.6 7.92
 0 -3 -37 126.03 15.36
 0 3 -37 125.31 15.95
 3 0 -37 164.78 18.39
 3 0 -37 115.18 8.58
 0 3 -37 128.31 8.56
 0 -3 -37 117.26 8.19
 -3 0 -37 118.13 8.53
 -3 0 -38 213.31 11.87
 0 -3 -38 192.24 11.02
 3 0 38 183.76 19.98
 0 3 38 212.21 21.26
 3 0 -38 201.22 11.44
 3 0 -38 200.56 20.82
 0 3 -38 208.86 20.69
 0 -3 -38 197.16 19.51
 3 0 -38 216.68 12.29
 0 -3 -38 195.9 11.48
 0 3 -38 196.87 11.63
 -3 0 -38 184.39 11.74
 -3 0 -38 216.23 11.89
 0 -3 -39 142.72 8.97
 -3 0 -39 157.44 9.66
 0 3 39 145.15 17.68
 3 0 39 155.03 17.91
 0 -3 -39 146.07 9.17
 -3 0 -39 140.57 9.3
 3 0 -39 140.06 9.13
 3 0 -39 148.33 17.78
 0 -3 -39 151.81 16.67
 0 3 -39 120.57 15.66
 0 -3 -39 133.47 9.05
 -3 0 -39 150.95 9.95
 0 3 -39 153.49 9.63
 3 0 -39 142.02 9.73
 3 0 40 47.43 9.67
 0 3 40 74.55 11.97
 0 3 -40 62.19 10.85
 3 0 -40 73.75 12.21
 0 -3 -40 65.85 10.81
 0 -3 -40 53.96 5.23
 3 0 -40 54.47 5.56
 0 3 -40 57.36 5.49
 -3 0 -40 55.35 5.58
 0 -3 -40 44.78 4.78
 -3 0 -40 56.01 5.49
 0 -3 -40 59.48 5.37
 -3 0 -40 57.8 5.66
 -3 0 -41 126.92 8.57
 0 -3 -41 111.3 7.93
 0 -3 -41 146.24 16.29
 3 0 -41 139.57 17.05
 0 3 -41 121.54 15.51
 0 3 41 151.14 17.42
 3 0 41 114.38 14.99
 -3 0 -41 123.16 8.66
 -3 0 -41 130.28 8.65
 0 -3 -41 111.81 7.84
 0 3 -41 129.72 8.65
 0 -3 -41 120.42 8.21
 3 0 -41 116.81 8.61
 3 0 42 210.49 20.69
 0 3 42 243.9 22.49
 0 -3 -42 212.15 20.12
 3 0 -42 227.97 21.69
 0 3 -42 244.08 21.94
 0 -3 -43 165.3 9.63
 0 3 -43 170.67 18
 3 0 -43 148.01 17.26
 0 -3 -43 171.38 17.36
 0 -3 -43 155.21 9.62
 0 3 43 165.04 18.07
 3 0 43 195.35 18.9
 0 -3 -43 161.85 9.55
 -3 0 -44 128.19 8.09
 -3 0 -44 113.2 7.91
 0 -3 -44 103.1 7.17
 3 0 -44 110.75 7.97
 0 -3 -44 105.13 7.43
 0 3 -44 111.47 7.75
 0 -3 -45 155.91 9.03
 -3 0 -45 176.71 9.79
 0 3 -45 157.25 9.2
 -3 0 -45 168.02 9.79
 0 -3 -45 164.52 9.44
 3 0 -45 145.16 9.52
 0 3 -45 150.46 9.28
 0 -3 -46 278.25 13.09
 -3 0 -46 291.16 13.65
 0 3 -46 261.23 13
 -3 0 -46 248.82 13.29
 0 -3 -46 267.95 13.2
 0 3 -46 260.97 13.36
 3 0 -46 274.61 13.85
 0 -3 -47 91.74 6.23
 -3 0 -47 100.04 6.92
 -3 0 -47 111.92 7.03
 0 3 -47 113.77 6.8
 0 3 -47 107.94 7.02
 0 -3 -47 95.73 6.55
 3 0 -47 100.21 7.07
 0 3 -48 19.86 2.69
 0 -3 -48 19.02 2.51
 3 0 -48 15.83 2.78
 -3 0 -48 19.46 2.94
 -3 0 -48 23.86 3.09
 0 3 -48 20.48 2.71
 0 -3 -48 18.53 2.6
 0 3 -48 23.93 3.01
 -3 0 -49 52.26 4.48
 0 -3 -49 54.73 3.97
 0 3 -49 50.97 4.08
 0 -3 -49 51.33 4.16
 3 0 -49 52.65 4.56
 0 3 -49 49.05 4.22
 0 3 -49 49.56 4.01
 0 3 -50 136.69 7.11
 -3 0 -50 152.3 7.86
 3 0 -50 132.31 7.67
 0 -3 -50 146.84 7.38
 0 3 -50 134.13 7.34
 3 0 -50 132.58 7.19
 0 3 -51 67.67 4.22
 0 3 -51 55.02 3.83
 3 0 -51 60.75 4.57
 0 -3 -51 60.34 4.16
 0 3 -51 61.39 4.27
 3 0 -51 66.7 4.33
 0 3 -52 13.11 1.73
 3 0 -52 16.91 2.21
 3 0 -52 15.74 1.88
 -3 0 -52 15.95 2.11
 0 -3 -52 11.57 1.65
 0 3 -52 15.46 1.94
 0 3 -53 0.1 0.73
 3 0 -53 0.66 0.71
 -3 0 -53 1.56 1.02
 0 3 -53 1.07 0.77
 0 -3 -53 1.38 0.78
 3 0 -53 0.61 0.91
 -3 0 -54 29.69 2.36
 3 0 -54 27.86 2.37
 -3 -1 -54 3.87 0.92
 3 1 -54 2.93 0.92
 3 1 -54 3.91 0.85
 -1 3 -53 37.57 2.63
 3 1 -53 39.38 2.87
 -3 -1 -53 45.4 3.11
 1 -3 -53 36.26 2.61
 -1 3 -53 37.66 2.71
 3 1 -53 42.43 3.18
 -1 3 -52 22.34 2.26
 3 1 -52 24.84 2.41
 3 1 -52 25.87 2.67
 1 -3 -52 22.47 2.22
 -1 3 -52 24.14 2.38
 -3 -1 -52 27.12 2.6
 -1 3 -51 41.79 3.22
 1 -3 -51 38.94 3.23
 -3 -1 -51 48.58 3.72
 3 1 -51 42.16 3.64
 -1 3 -51 40.93 3.34
 3 1 -51 39.17 3.34
 3 1 -50 17.8 2.51
 -1 3 -50 15.43 2.25
 -1 3 -50 17.77 2.24
 -1 3 -50 12.31 1.85
 1 -3 -50 18.62 2.3
 -3 -1 -50 23.58 2.73
 3 1 -50 20.32 2.45
 -1 3 -49 14.85 2.26
 1 -3 -49 17.87 2.41
 -1 3 -49 15.26 2.24
 -3 -1 -49 15.61 2.42
 -1 3 -49 14.75 2.34
 3 1 -49 20.17 2.8
 -3 -1 -49 15.37 2.38
 -3 -1 -48 126.41 7.34
 -1 3 -48 118.32 6.96
 3 1 -48 116.22 7.44
 1 -3 -48 102.72 6.7
 -1 3 -48 114.76 7.08
 -3 -1 -48 113.77 7.27
 1 -3 -47 36.08 3.66
 -1 3 -47 33.44 3.71
 3 1 -47 40.82 4.18
 -3 -1 -47 34.03 3.72
 -3 -1 -47 28.62 3.56
 -3 -1 -47 34.28 3.81
 1 -3 -46 72.35 5.63
 3 1 -46 63.35 5.71
 -1 3 -46 78.78 5.92
 3 1 -46 74.14 5.45
 -3 -1 -46 83.88 6.09
 -3 -1 -46 75.37 5.88
 -3 -1 -45 29.49 3.78
 -1 3 -45 30.86 3.74
 1 -3 -45 28.9 3.64
 3 1 -45 29.73 3.9
 -3 -1 -45 25.13 3.56
 3 1 -45 27.85 3.47
 -3 -1 -45 33.93 3.89
 1 -3 -45 33.49 3.42
 -3 -1 -44 259.26 12.96
 -1 3 -44 230.31 12.61
 3 1 -44 222.96 12.81
 1 -3 -44 233.49 12.43
 -3 -1 -44 236.79 12.79
 3 1 -44 236.9 12.43
 -3 -1 -44 256.22 12.91
 1 -3 -44 243.55 11.97
 -1 3 -43 17.7 6.17
 3 1 -43 17.63 6.08
 1 -3 -43 14.09 5.31
 1 -3 -43 15.78 2.78
 3 1 -43 12.78 2.72
 -1 3 -43 14.53 3
 1 -3 -43 12.78 2.6
 1 3 43 10.28 5.66
 -1 3 -42 75.71 11.83
 1 -3 -42 76.66 11.44
 3 1 -42 84.65 12.71
 3 -1 42 65.59 11.01
 1 3 42 57.87 11.27
 -3 -1 -41 16.86 3.16
 -3 -1 -41 20.37 3.47
 3 1 -41 9.25 4.38
 -1 3 -41 10.04 4.86
 1 -3 -41 14.85 5.41
 1 3 41 18.75 6.88
 3 -1 41 10.9 5.06
 3 1 -41 14.27 3.22
 1 -3 -41 19.81 3.23
 -1 3 -41 14.37 2.87
 -3 -1 -41 15.48 3.04
 -1 3 -40 255.93 13.74
 -3 -1 -40 253.97 13.83
 -3 -1 -40 256.64 13.62
 1 3 40 238.61 23.21
 3 -1 40 242.6 22.22
 -3 -1 -40 263.61 13.64
 1 -3 -40 248.61 13
 1 -3 -40 272.46 23.06
 3 1 -40 254.69 23.63
 -1 3 -40 253.22 23.14
 3 1 -40 239.74 13.39
 3 1 -40 253.15 14
 1 -3 -40 250.7 13.41
 1 -3 -39 33.1 7.83
 -1 3 -39 24.92 7.04
 3 1 -39 25.2 7.56
 1 -3 -39 28.32 3.72
 -3 -1 -39 25.27 3.92
 1 -3 -39 23.76 3.35
 -3 -1 -39 28.69 4.11
 3 -1 39 18.59 6.52
 1 3 39 25.71 8.08
 3 1 -39 28.14 4.1
 -1 3 -39 29.68 3.9
 -3 -1 -39 32.71 4.3
 1 -3 -39 21.69 3.47
 3 1 -39 20.86 3.55
 1 -3 -38 36.51 4.19
 -3 -1 -38 51.07 5.11
 3 1 -38 35.73 4.44
 1 -3 -38 44.12 8.92
 -1 3 -38 57.24 10.69
 3 1 -38 40.98 9.6
 1 -3 -38 36.36 4.38
 3 1 -38 44.45 5.06
 -3 -1 -38 38.87 4.67
 1 -3 -38 38.75 4.3
 3 -1 38 39.03 8.95
 1 3 38 43.47 9.95
 -1 3 -38 35.58 4.38
 -3 -1 -38 40.41 4.76
 3 1 -38 38.76 4.04
 -3 -1 -37 73.2 6.33
 1 -3 -37 64.29 5.63
 3 1 -37 69.19 6.25
 3 1 -37 59.56 11.36
 1 -3 -37 69.95 11.23
 -1 3 -37 84.67 12.6
 1 -3 -37 78.22 6.33
 3 1 -37 79.08 6.74
 -3 -1 -37 80.25 6.53
 3 -1 37 74.02 11.84
 1 3 37 65.66 11.85
 -1 3 -37 81.14 6.45
 -3 -1 -37 76.38 6.54
 3 1 -37 69.53 5.63
 -3 -1 -36 179.12 10.75
 -1 3 -36 166.66 10.16
 -3 -1 -36 181.7 10.55
 1 -3 -36 158.9 9.62
 3 -1 36 188.38 19.29
 -3 -1 -36 164.11 10.22
 1 3 36 177.42 19.52
 1 -3 -36 165.74 10.16
 3 1 -36 163.29 10.53
 3 1 -36 187.94 19.67
 1 -3 -36 157.26 17.1
 3 1 -36 173.21 10.6
 3 1 -36 156.95 9.31
 3 1 -35 166.89 10.32
 3 1 -35 143.71 17.27
 1 -3 -35 179.93 18.09
 1 -3 -35 167.8 10.1
 3 1 -35 139.79 10
 -3 -1 -35 186.53 10.83
 -1 3 -35 163.24 10.03
 -3 -1 -35 165.98 10.21
 1 -3 -35 158.39 9.56
 -1 3 -35 170.31 10.11
 3 -1 35 188.58 19.15
 1 3 35 185.23 10.06
 1 3 35 162.25 18.5
 3 1 -35 157.59 9.3
 -3 -1 -35 163.19 10.11
 -3 -1 -34 81.72 6.77
 -1 3 -34 73.85 6.15
 1 -3 -34 83.31 6.21
 -3 -1 -34 88.59 6.79
 -1 3 -34 75.68 6.32
 -3 -1 -34 87.88 6.76
 1 3 34 69.68 5.98
 3 1 -34 84.21 6.76
 3 -1 34 72.45 11.75
 1 3 34 93.37 13.92
 3 1 -34 79.61 12.8
 1 -3 -34 73.02 11.45
 3 1 -34 94.31 7.18
 1 -3 -34 74.07 6.21
 3 1 -34 76.2 5.84
 1 -3 -33 173.09 10.26
 -1 3 -33 173.98 10.3
 3 1 -33 173.07 9.69
 3 -1 33 165.09 17.81
 1 3 33 173.46 18.83
 -3 -1 -33 183.72 10.57
 3 1 -33 183.72 19.19
 1 -3 -33 176.82 17.68
 1 3 33 205.02 19.14
 3 1 -33 175.78 10.79
 -3 -1 -33 185.01 10.6
 -1 3 -33 180.03 10.36
 1 -3 -33 166.22 9.67
 3 1 -32 109.68 8.13
 1 3 32 131.56 15.07
 1 -3 -32 114.81 13.98
 3 1 -32 121.42 15.2
 -1 3 -32 123.77 7.93
 1 -3 -32 97.44 7.01
 -3 -1 -32 121.69 8.04
 1 -3 -32 104.85 7.5
 -1 3 -32 125.84 8
 3 1 -32 114.66 7.3
 3 -1 32 123.6 15.16
 1 3 32 109.29 14.77
 -3 -1 -32 118.35 7.98
 1 -3 -32 115.68 7.22
 3 1 -31 181.31 10.54
 3 1 -31 202.49 19.53
 1 -3 -31 179.37 17.24
 -3 -1 -31 157.78 9.7
 1 3 31 171.35 18.23
 3 1 -31 173.04 10.22
 1 -3 -31 169.57 9.13
 1 -3 -31 167.33 9.57
 3 1 -31 165.51 9.33
 3 -1 31 150.11 17.12
 1 3 31 154.41 16.56
 -1 3 -31 177 9.94
 1 -3 -31 164.7 9.33
 -3 -1 -31 170.58 10.05
 1 -3 -31 168.94 9.83
 -1 3 -31 167.29 9.8
 3 1 -30 18.18 2.67
 1 -3 -30 13.93 2.59
 -1 3 -30 12.24 2.47
 3 1 -30 12.71 2.77
 1 -3 -30 12.67 2.46
 1 -3 -30 11.49 2.29
 -1 3 -30 12.44 2.65
 -3 -1 -30 13.31 2.64
 3 -1 30 9.16 4.43
 1 3 30 9.6 4.87
 1 -3 -30 9.23 4.28
 3 1 -30 12.09 4.98
 -3 -1 -30 13.65 2.67
 1 3 30 14.81 5.28
 1 -3 -30 15.97 2.46
 3 1 -29 104.26 7.37
 -3 -1 -29 95.69 6.86
 -3 -1 -29 101.09 7.04
 -1 3 -29 104.41 6.87
 1 -3 -29 93.26 6.35
 1 -3 -29 94.24 6.26
 1 -3 -29 98.79 6.65
 3 1 -29 111.56 13.83
 1 -3 -29 95.6 11.99
 3 -1 29 99.1 13.02
 1 3 29 132.47 15.07
 3 1 -29 86.97 6.28
 1 3 29 123.52 13.95
 -1 3 -29 108.88 7.08
 1 -3 -29 106.13 6.97
 3 1 -28 55.29 5
 1 -3 -28 42.07 3.88
 1 -3 -28 44.39 4.15
 1 -3 -28 40.61 3.94
 3 1 -28 40.14 4.51
 1 -3 -28 35.25 7.44
 3 1 -28 42.53 8.35
 1 -3 -28 40.98 4.06
 1 -3 -28 40.71 4.15
 -1 3 -28 41.29 4.15
 -3 -1 -28 45.82 4.36
 -3 -1 -28 45.99 4.47
 -1 3 -28 50.27 4.4
 1 -3 -28 40.36 3.93
 1 3 28 65.15 10.2
 3 -1 28 55.54 9.42
 1 3 28 47.77 8.64
 3 1 -28 42.51 3.95
 3 1 -27 370.34 17.18
 1 -3 -27 328.97 15.75
 -3 -1 -27 384.62 16.78
 -1 3 -27 374.26 16.37
 1 -3 -27 360.59 16.17
 1 -3 -27 375.37 15.93
 1 -3 -27 348.04 15.93
 -3 -1 -27 370.36 16.77
 3 1 -27 352.84 16.99
 1 -3 -27 322.67 23.58
 3 1 -27 397.66 27.04
 3 -1 27 379.31 26.43
 1 3 27 382.09 26.04
 1 -3 -27 349.53 16.23
 1 -3 -27 355.54 16.4
 -1 3 -27 373.3 16.5
 3 1 -27 352.95 15.95
 1 -3 -27 358.36 25.43
 1 3 27 368.82 26.48
 -3 -1 -26 148.53 8.49
 1 -3 -26 136.76 7.7
 -1 3 -26 147.49 8.16
 -3 -1 -26 141.14 8.43
 1 -3 -26 137.02 7.8
 -3 1 26 131.4 12.37
 1 3 26 124.04 14.21
 1 -3 -26 157.21 15.3
 3 -1 26 151.06 15.4
 3 1 -26 128.71 14.46
 1 -3 -26 151.94 14.21
 1 3 26 126.6 13.76
 1 -3 -26 138.35 7.99
 -1 3 -26 133.62 8
 3 -1 26 145.82 13.19
 1 -3 -26 128.08 7.73
 1 -3 -26 138.23 7.68
 3 1 -26 150.13 8.77
 3 1 -26 130.77 8.44
 3 1 -25 293.54 13.93
 1 3 25 335.55 23.48
 -3 1 25 294.07 19.24
 1 -3 -25 283.55 21.15
 3 -1 25 252.24 21.1
 3 1 -25 282.89 21.98
 1 -3 -25 308 21.12
 3 -1 25 289.49 19.55
 1 -3 -25 283.84 13.15
 -1 3 -25 281.33 13.24
 -1 3 -25 284.44 13.15
 1 -3 -25 263.44 12.69
 -3 -1 -25 295.17 13.64
 1 -3 -25 277.09 12.88
 -3 -1 -25 283.39 13.54
 1 -3 -25 264.43 12.7
 1 -3 -25 278.52 13.06
 3 1 -25 285.86 13.98
 3 1 -24 396.55 25.93
 3 -1 24 389.99 23.33
 1 -3 -24 373.16 16.28
 -1 3 -24 375.54 16.47
 -1 3 -24 383.38 16.37
 1 -3 -24 355.45 15.89
 -3 -1 -24 362.28 16.61
 1 -3 -24 389.01 16.2
 1 -3 -24 370.33 16.27
 -3 -1 -24 373.58 16.7
 1 -3 -24 356.98 15.99
 1 -3 -24 403.85 25.27
 3 1 -24 378.64 17.06
 3 1 -24 375.8 17.17
 3 1 -23 203.5 17.14
 3 -1 23 203.4 15.36
 -1 3 -23 189.09 9.54
 1 -3 -23 181.13 9.31
 -1 3 -23 194.2 9.45
 -3 -1 -23 202.4 9.96
 1 -3 -23 180.22 9.13
 1 -3 -23 172.41 9.17
 3 1 -23 187.7 9.98
 1 -3 -23 190.13 16.01
 3 1 -23 166.85 9.83
 -3 -1 -23 181.18 9.67
 -3 -1 -22 134.32 7.78
 -1 3 -22 145.77 7.68
 3 1 -22 142.95 8.23
 1 -3 -22 140.74 7.54
 3 1 -22 137.98 8.24
 3 -1 22 148.02 12.86
 -3 -1 -22 132.26 7.73
 1 -3 -22 137.83 12.69
 3 1 -21 142.91 8.1
 3 -1 21 115.02 12.69
 1 -3 -21 132.57 12.25
 -3 -1 -21 138.71 7.79
 -3 -1 -21 148.43 7.96
 3 -1 21 145.16 12.55
 1 3 20 436.83 26.06
 1 -3 -20 422.38 24.92
 1 -3 -20 397.37 23.22
 3 1 -20 411.79 25.21
 3 -1 20 431.63 23.96
 -3 -1 -20 381.66 17.05
 3 -1 20 399.5 25.11
 3 -1 19 110.23 11.59
 1 -3 -19 91.97 10.26
 1 3 19 106.55 11.34
 3 1 -19 119.07 11.72
 1 -3 -19 101.14 10.04
 3 -1 19 115.16 10.77
 3 -1 18 371.72 23.33
 1 -3 -18 381.12 22.72
 1 3 18 361.58 23.1
 3 1 -18 403.01 23.54
 1 -3 -18 357.71 21.19
 3 -1 18 396.99 22.49
 3 -1 17 267.36 18.68
 1 -3 -17 278.4 18
 1 3 17 259.79 18.21
 3 1 -17 283.43 18.54
 1 -3 -17 281.66 17.05
 3 -1 17 253.08 17.16
 3 -1 16 899.03 42.92
 1 -3 -16 949.86 42.3
 1 3 16 869.8 42.51
 3 1 -16 920.95 42.6
 1 -3 -16 959.74 40.81
 3 -1 16 948.14 42.17
 3 -1 15 237.49 16.74
 3 -1 15 246.27 16.28
 3 1 -15 247.8 16.53
 1 -3 -15 230.05 14.6
 1 -3 -15 241.94 16.04
 3 -1 14 37.31 5.85
 1 -3 -14 35.32 5.49
 1 -3 -14 40 5.11
 3 1 -14 34.47 5.45
 3 1 -14 33.72 5.56
 3 -1 14 31.13 5.62
 3 1 -13 398.75 22.53
 3 -1 13 405.97 23.12
 3 1 -13 416.08 17.15
 3 -1 13 394.92 22.22
 3 1 -13 414.41 22.45
 1 -3 -13 413.23 20.56
 1 -3 -13 438.84 22.7
 3 1 -12 1060.4 46.03
 3 -1 12 1093.78 46.91
 3 1 -12 1053.48 40.52
 3 -1 12 1063.13 46.02
 1 -3 -12 1063.42 43.32
 3 1 -12 1110.08 46.15
 1 -3 -12 1058.3 45.76
 3 1 -11 922.84 40.29
 3 -1 11 907.87 40.74
 3 -1 11 896.5 40.26
 3 1 -11 883.78 35.58
 3 1 -11 889.04 39.67
 1 -3 -11 946.07 37.53
 1 -3 -11 969.18 40.07
 3 1 -10 236.91 15.09
 3 -1 10 251.93 15.78
 3 -1 10 234.33 15.27
 3 1 -10 248.85 12.54
 1 -3 -10 244.16 13.19
 3 1 -10 262.93 15.43
 -3 -1 -10 269.54 14.96
 3 1 -9 1089.59 44.77
 3 1 -9 1027.98 41.26
 3 -1 9 1051.34 44.99
 1 -3 -9 1032.79 41.34
 3 1 -9 1085.27 44.48
 -3 -1 -9 1063.28 43.82
 1 -3 -9 1041.74 43.92
 3 -1 9 1111.57 45.38
 3 -1 8 814.21 36.68
 3 1 -8 799.14 33.5
 1 -3 -8 809.73 35.56
 3 -1 8 822.03 36.48
 3 1 -8 851.54 36.3
 3 1 -8 820.11 35.9
 1 -3 -8 787.73 32.81
 3 1 -7 526.38 20.14
 3 1 -7 531.62 21.41
 3 -1 7 520.88 25.44
 3 1 -7 525.83 23.12
 1 -3 -7 511.84 24.42
 3 -1 7 560.77 25.61
 1 -3 -7 512.67 21.72
 3 1 -7 518.63 24.76
 3 1 -7 515.52 24.77
 -3 -1 -7 468.85 23.91
 3 1 -6 270.74 11.81
 3 1 -6 275.53 12.05
 3 -1 6 259.15 15.65
 3 1 -6 258.46 13.93
 1 -3 -6 272.54 15.04
 3 -1 6 239.08 14.91
 1 -3 -6 258.28 12.3
 3 1 -6 283.86 15.38
 -3 -1 -6 284.36 15.32
 3 1 -5 293.77 12.65
 3 1 -5 270.11 11.68
 3 -1 5 265.63 15.68
 3 1 -5 281.46 14.54
 1 -3 -5 281.51 15.23
 3 -1 5 261.2 15.29
 3 1 -5 274.73 15.24
 1 -3 -5 258.16 12.14
 -3 -1 -5 257.98 14.96
 1 -3 -5 284.32 14.14
 3 1 -4 478.2 21.26
 3 1 -4 523.67 19.8
 3 -1 4 515.7 24.81
 3 1 -4 527.68 23.6
 3 -1 4 505.98 24.26
 1 -3 -4 522.14 24
 3 1 -4 498.67 23.85
 1 -3 -4 531.64 20.65
 -1 -3 4 569.04 24.48
 -3 -1 -4 450.31 23.48
 1 -3 -4 546.86 22.79
 3 -1 3 784.24 34.72
 1 -3 -3 822.12 34.1
 3 1 -3 779.63 31.3
 3 -1 3 770.37 34.05
 3 1 -3 801.32 29.06
 -1 -3 3 801.85 34.14
 1 -3 -3 845.52 32.64
 -3 -1 -3 689.36 33.31
 3 1 -3 851.83 32.06
 3 -1 2 223.93 13.69
 3 1 -2 223.68 11.55
 1 -3 -2 225.72 13.19
 3 -1 2 224.73 13.19
 3 1 -2 227.66 8.91
 -1 -3 2 242.76 13.7
 -3 -1 -2 276.7 14.06
 1 -3 -2 233.58 12.21
 3 1 -2 232.33 12
 3 -1 1 616.5 26.44
 1 -3 -1 584.15 21.01
 3 1 -1 598.41 23.84
 -3 1 1 490.32 21.19
 1 -3 -1 566.29 23.97
 -3 -1 -1 547.62 25.01
 -1 -3 1 574.92 25.98
 3 1 -1 575.92 24.27
 3 -1 0 82.63 7.49
 1 -3 0 94.67 4.61
 3 1 0 91.78 6.82
 -1 -3 0 96.9 6.46
 1 -3 0 92.6 6.73
 -1 -3 0 108.24 8.54
 -3 1 0 90.89 4.94
 3 1 0 96.26 7.14
 3 -1 -1 682.61 29.15
 1 3 -1 692.15 24.44
 -1 -3 -1 661.44 26.62
 3 1 1 682.54 23.53
 3 1 1 658.09 27.62
 -1 -3 -1 593.56 28.92
 -3 1 -1 570.21 24
 -3 -1 1 643.99 28.07
 1 -3 1 663.93 27.09
 3 1 1 643.8 28.02
 3 -1 -2 230.68 13.18
 1 3 -2 226.04 9.59
 -1 -3 -2 231.16 11.42
 3 1 2 198.14 11.95
 3 -1 -2 238.49 12.38
 1 -3 2 211.57 11.37
 -3 1 -2 217.68 9.07
 -1 -3 -2 221.11 13.82
 -3 -1 2 231.81 12.63
 3 1 2 208.67 12.52
 3 -1 -3 833.59 36.64
 3 -1 -3 911.13 36.02
 3 1 3 835.26 36.28
 -1 -3 -3 870.37 34.87
 -1 -3 -3 932.68 38.76
 1 -3 3 1009.47 35.48
 -3 -1 3 950.63 36.82
 3 1 3 857.24 36.91
 1 3 -3 838.63 32.99
 3 -1 -4 494.83 23.4
 3 -1 -4 515.41 22.88
 -1 -3 -4 530.98 22.23
 3 1 4 496.43 23.59
 1 -3 4 511.53 22.11
 -1 -3 -4 477.21 24.7
 3 1 4 499.39 24.08
 3 -1 -4 518.41 24.18
 1 3 -4 543.55 20.62
 3 -1 -5 166.49 10.34
 -1 -3 -5 170.93 9.53
 3 1 5 151.96 10.45
 3 -1 -5 177.91 10.19
 -1 -3 -5 170.54 11.83
 3 1 5 171.05 11.17
 1 3 -5 158.77 8.12
 3 -1 -5 168.66 10.95
 3 -1 -6 173.85 10.52
 3 -1 -6 156.84 9.98
 3 1 6 170.72 11.28
 -1 -3 -6 158.11 11.59
 3 1 6 154.77 11.15
 3 -1 -6 160.52 10.93
 1 3 -6 169.16 8.77
 3 -1 -7 404.33 18.76
 3 1 7 373.21 19.98
 3 -1 -7 355.05 18.32
 1 3 -7 395.86 17.13
 3 -1 -7 367.63 19.59
 3 -1 -7 392.07 19.8
 -1 -3 -7 403.43 21.01
 -1 -3 -7 380.41 18.39
 3 1 7 412.16 20.76
 3 1 8 986.36 42.64
 1 3 -8 994.78 39.28
 3 -1 -8 1008.21 42.31
 3 -1 -8 1006.38 42.31
 -1 -3 -8 1028.68 43.27
 -1 -3 -8 1018.7 40.62
 3 1 8 1006.7 43.18
 3 -1 -9 1045.6 43.5
 3 -1 -9 1068.62 43.57
 1 3 -9 1059.23 40.66
 3 1 9 979.77 43.64
 3 -1 -9 940.23 41.92
 -1 -3 -9 1041.59 44.16
 -1 -3 -9 1053.62 41.79
 3 1 9 1001.16 43.89
 3 -1 -10 195.32 13.19
 1 3 -10 208.23 11.64
 3 -1 -10 219.59 13.61
 3 1 10 183.67 13.28
 -1 -3 -10 194.05 12.03
 3 -1 -10 192.31 12.27
 -1 -3 -10 206.89 13.72
 3 1 10 197.65 13.77
 3 -1 -11 889.66 37.93
 1 3 -11 865.5 35.38
 3 -1 -11 821.22 37.5
 3 1 11 854.23 38.2
 3 1 11 766.53 37.68
 -1 -3 -11 865.42 36.25
 3 -1 -11 809.95 36.34
 -1 -3 -11 872.55 38.17
 3 1 11 865.92 38.78
 1 3 -12 1130.34 45.01
 3 -1 -12 1137.99 47.27
 3 -1 -12 1067.05 46.96
 3 1 12 1106.84 47.49
 3 1 12 1079.31 47.79
 -1 -3 -12 1095.7 45.49
 3 -1 -12 1113.67 45.86
 3 1 12 1055.77 47.56
 3 1 13 447.09 24.34
 1 3 -13 420.46 21.64
 3 -1 -13 464.96 24.04
 3 -1 -13 433.14 23.71
 3 1 13 456.84 24.12
 3 1 13 438.03 24.38
 -1 -3 -13 445.66 22.4
 3 -1 -13 460.08 22.9
 3 1 14 46.78 6.58
 3 -1 -14 40.28 6.15
 1 3 -14 38 5.26
 3 1 14 35.3 5.95
 3 -1 -14 44.21 5.88
 3 1 14 47.91 6.88
 -1 -3 -14 43.2 5.75
 3 1 15 218.2 16.05
 1 -3 15 226.4 14.06
 3 1 15 211.56 15.14
 1 3 -15 209.62 14.04
 3 -1 -15 219.58 15.38
 3 1 15 223.81 16.06
 -3 -1 15 222.71 10.31
 -1 -3 -15 230.56 14.71
 3 -1 -15 199.27 14.05
 3 1 16 909.33 43.05
 1 -3 16 915.35 39.64
 3 1 16 945.86 42.15
 1 3 -16 949.94 40.86
 3 -1 -16 924.52 42.33
 3 1 16 972.11 43.47
 3 -1 -16 932.95 41.13
 -1 -3 -16 982.33 41.31
 -3 -1 16 855.95 34.62
 1 -3 17 372.21 20.47
 3 1 17 351.64 22.93
 3 1 17 373.48 22.19
 1 3 -17 366.72 21.23
 3 -1 -17 367.17 22.5
 3 1 17 387.83 23.34
 3 -1 -17 360.94 21.27
 -1 -3 -17 403.06 21.92
 -3 -1 17 390.96 16.47
 3 1 18 375.02 23.94
 1 -3 18 396.25 21.48
 3 1 18 421.16 23.61
 1 3 -18 392.78 22.38
 3 -1 -18 421.28 24.34
 3 1 18 374.7 23.77
 -1 -3 -18 431.96 23.22
 3 -1 -18 416.07 23.02
 -3 -1 18 375.84 17.03
 3 1 19 145.22 13.62
 1 -3 19 148.93 11.41
 3 -1 -19 150.06 13.29
 1 3 -19 145.4 12.12
 3 1 19 145.19 12.47
 3 -1 -19 121.38 11.48
 -1 -3 -19 135.9 11.98
 -3 -1 19 132.36 7.9
 3 1 19 108.91 11.88
 1 3 -20 537.44 27.75
 3 -1 -20 479.77 28.21
 -1 -3 -20 490.12 19.86
 1 -3 20 472.89 25.11
 3 1 20 473.41 28.63
 -3 1 -20 461.3 19.81
 3 1 20 501.33 27.31
 3 1 20 488.76 28.55
 3 -1 -20 510.26 27.32
 -1 -3 -20 508.03 27.41
 3 -1 -21 115.14 7.05
 3 -1 -21 136.37 12.28
 -1 -3 -21 135.43 12.39
 -3 1 -21 116.13 6.66
 -1 -3 -21 124.05 6.86
 3 -1 -21 119.45 6.71
 1 -3 21 101.22 9.85
 -1 -3 -21 107.98 6.63
 1 3 -21 114.59 11.25
 -3 1 -21 98.62 6.45
 3 1 21 104.41 10.95
 -3 1 -22 169.6 8.55
 -1 -3 -22 165.45 8.37
 -1 -3 -22 150.49 8.41
 1 -3 22 144.46 12.17
 -1 -3 -22 146.74 8.36
 3 -1 -22 160.33 8.43
 -3 1 -22 158.27 8.54
 3 1 22 184.42 14.55
 3 -1 -22 167.92 9.01
 1 3 -22 135.24 12.92
 3 -1 -23 201.72 10.66
 -1 -3 -23 208.98 10.13
 -3 1 -23 210.51 10.32
 -1 -3 -23 199.67 10.27
 3 -1 -23 208.64 10.35
 3 1 23 218.94 16.44
 3 -1 -23 199.16 17.32
 3 1 23 209.24 10.51
 -1 -3 -23 197.15 10.18
 3 -1 -23 209.15 10.29
 -3 1 -23 201.38 10.35
 -1 -3 -23 180.36 9.83
 1 3 -23 215.89 10.29
 1 -3 23 216.83 15.22
 -3 1 -24 407.93 17.99
 -1 -3 -24 405.18 17.78
 1 3 -24 424.49 17.84
 3 -1 -24 418.94 18.26
 3 -1 -24 487.21 28.88
 3 -1 -24 450.9 18.21
 -1 -3 -24 412.26 17.97
 3 -1 -24 402.04 17.9
 -1 -3 -24 405.51 17.97
 -3 1 -24 417.84 17.96
 -1 -3 -24 425.41 17.86
 3 -1 -24 414.64 18.49
 3 1 24 461.94 28.83
 1 -3 24 397.29 23.51
 3 1 24 366.16 17.77
 3 1 24 446.59 27.8
 3 1 24 473.67 26.28
 -1 3 25 303.37 21.81
 3 -1 -25 306.34 14.1
 -1 -3 -25 290.75 13.41
 3 -1 -25 292.1 13.36
 1 3 -25 310.86 21.44
 3 -1 -25 299.19 22.41
 -1 -3 -25 276.23 13.11
 1 3 -25 286.3 13.22
 -1 -3 -25 264.73 13.2
 3 -1 -25 272.03 13.23
 -1 -3 -25 269.25 13.02
 -3 1 -25 279.53 13.27
 -3 1 -25 274.35 13.33
 1 -3 25 267.73 18.42
 3 1 25 290.62 22.35
 3 1 25 262.65 13.19
 -1 3 25 311.76 20.22
 3 1 25 287.71 20.1
 -1 3 26 146.05 14.7
 3 -1 -26 131.65 8.23
 3 -1 -26 135.89 7.86
 -1 -3 -26 119.31 7.59
 1 3 -26 146.19 14.16
 3 -1 -26 140.42 14.95
 1 3 -26 127.89 7.66
 -1 -3 -26 130.73 7.73
 3 -1 -26 126.1 7.74
 -1 -3 -26 120.59 7.69
 -1 -3 -26 143.7 7.89
 -3 1 -26 137.84 7.93
 -3 1 -26 122.98 7.82
 1 -3 26 135.73 12.26
 3 1 26 116.48 13.87
 3 1 26 128.28 7.85
 -1 3 26 126.26 12.54
 3 1 26 143.57 13.37
 3 -1 -27 346.43 25.85
 1 3 -27 347.4 24.63
 -3 1 -27 369.3 16.5
 -1 -3 -27 348.85 16.1
 -1 -3 -27 340.89 16.39
 3 -1 -27 356.69 16.34
 3 1 27 367.03 23.65
 -1 3 27 368.07 25.72
 3 -1 -27 373.57 17.11
 -1 -3 -27 349.33 16.39
 3 -1 -27 380.14 16.5
 1 3 -27 365.37 16.37
 -1 -3 -27 350.51 16.22
 3 1 27 377.95 26.92
 1 -3 27 325.09 21.79
 3 1 27 384.15 16.63
 -3 1 -27 361.55 16.55
 3 -1 -28 37.45 3.93
 -1 -3 -28 42.6 4.29
 -1 -3 -28 41.89 4.07
 1 3 -28 43.48 4.25
 -1 -3 -28 40.66 3.91
 -3 1 -28 45.64 4.3
 -1 -3 -28 34.96 3.9
 -3 1 -28 44.09 4.29
 3 -1 -28 32.74 4.12
 3 1 28 40.78 4.14
 3 1 28 30.05 7.49
 -1 3 28 42.98 8.26
 1 3 -28 44.38 8.14
 3 -1 -28 47.36 8.72
 3 -1 -29 79.13 5.87
 -1 -3 -29 78.29 6.02
 -1 -3 -29 80.55 5.88
 1 3 -29 66.37 5.64
 3 1 29 72.05 5.68
 -3 1 -29 82.28 5.96
 -1 -3 -29 68.87 5.52
 -1 -3 -29 71.2 5.76
 -3 1 -29 82.24 6.11
 3 -1 -29 75.02 6.13
 3 -1 -29 78.63 11.54
 1 3 -29 76.29 10.84
 3 1 29 68.97 11.37
 -1 3 29 65.77 10.48
 3 -1 -30 9.02 2.24
 -1 -3 -30 12.18 2.39
 -3 1 -30 12.94 2.56
 -1 -3 -30 10.64 2.48
 1 3 -30 12.01 4.97
 3 -1 -30 11.99 5.13
 -3 1 -30 10.49 2.48
 3 1 30 14.23 2.67
 3 -1 -30 10.96 2.61
 -1 -3 -30 10.51 2.24
 1 3 -30 14.73 2.67
 3 1 30 12.56 5.38
 -1 3 30 8.99 4.75
 -1 -3 -30 11.38 2.48
 3 -1 -31 186.78 18.6
 1 3 -31 189.19 18.02
 3 1 31 179.08 10.11
 -1 -3 -31 184.69 10.16
 -3 1 -31 188.24 10.43
 -1 -3 -31 188.12 10.46
 3 1 31 155.37 17.74
 -3 1 -31 174.61 10.35
 3 -1 -31 194.38 11.06
 -1 -3 -31 179.12 10.25
 1 3 -31 188.79 10.59
 3 -1 -31 177.38 10.14
 -1 -3 -31 172.36 10.42
 -1 3 31 194.89 18.84
 -1 -3 -32 120.08 8.26
 3 -1 -32 117.76 7.92
 3 1 32 127.98 7.99
 3 1 32 127.07 15.95
 -3 1 -32 130.38 8.45
 3 -1 -32 122.22 8.62
 -1 3 32 104.06 14.21
 -3 1 -32 137.73 8.51
 -1 -3 -32 142.07 8.37
 1 3 -32 126.12 14.96
 3 -1 -32 111.56 14.54
 1 3 -32 117.4 8.2
 -1 -3 -32 129.93 8.24
 3 1 33 162.78 9.47
 -1 -3 -33 159.61 9.53
 -3 1 -33 167.83 9.95
 -3 1 -33 160.03 9.9
 3 -1 -33 168.24 10.38
 3 1 33 161.78 18.19
 -1 3 33 160.32 17.76
 3 -1 -33 188.57 19.22
 1 3 -33 169.69 17.66
 -1 -3 -33 171.04 9.93
 1 3 -33 161.97 9.96
 -3 1 -34 59.25 5.6
 3 -1 -34 56.53 5.59
 1 3 -34 63.86 5.67
 -1 -3 -34 61.57 5.49
 -3 1 -34 64.52 5.69
 3 1 34 63.19 11.56
 -1 3 34 56.13 10.6
 1 3 -34 46.33 9.19
 3 -1 -34 68.15 11.57
 -3 1 -34 57.51 5.66
 -1 -3 -34 59.79 5.35
 -1 -3 -35 165.17 9.95
 -3 1 -35 167.95 10.24
 -3 1 -35 169.32 10.41
 3 -1 -35 182.77 10.93
 1 3 -35 174.4 10.47
 3 1 35 192.49 20.06
 -1 3 35 145.42 17.39
 3 -1 -35 173.79 18.96
 1 3 -35 146.43 17.07
 -3 1 -35 183 10.9
 -1 -3 -35 173.95 10.27
 -3 1 -36 142.55 9.26
 -1 -3 -36 137.21 8.85
 -3 1 -36 146.25 9.46
 3 -1 -36 144.21 9.64
 1 3 -36 145.52 9.35
 3 1 36 148.49 17.79
 -1 3 36 163.76 18.14
 -1 -3 -36 117.8 15
 3 -1 -36 151.67 17.52
 1 3 -36 140.42 16.54
 -3 1 -36 144.34 9.61
 -1 -3 -36 148.66 9.25
 -3 1 -37 71.96 6.25
 1 3 -37 67.45 6.14
 3 -1 -37 71.2 6.4
 -3 1 -37 78.62 6.66
 -1 -3 -37 64.16 5.8
 -1 3 37 78.13 12.53
 3 1 37 77.73 12.66
 -1 -3 -37 69.18 11.1
 1 3 -37 68.96 11.51
 3 -1 -37 83.62 13.11
 -3 1 -37 71.86 6.17
 -1 -3 -37 66.3 5.85
 -3 1 -38 36.58 4.63
 -1 -3 -38 37.78 4.5
 1 3 -38 32.99 4.27
 3 -1 -38 37.42 4.74
 -1 -3 -38 33.15 4.06
 -3 1 -38 47.62 5.24
 -1 3 38 42.27 9.19
 3 1 38 38.01 9.02
 -1 -3 -38 50.02 9.56
 3 -1 -38 32.65 8.38
 1 3 -38 23.15 6.84
 -3 1 -38 37 4.4
 -1 -3 -38 40.45 4.31
 -1 -3 -39 38.61 4.61
 3 -1 -39 46.8 5.13
 1 3 -39 38.97 4.6
 -1 -3 -39 33.9 4.22
 -3 1 -39 37.31 4.46
 3 1 39 47.15 10.27
 -1 3 39 36.12 8.88
 3 -1 -39 40.4 9.16
 -1 -3 -39 40.2 8.59
 1 3 -39 40.53 8.83
 -3 1 -39 39.07 4.75
 -1 -3 -39 36.98 4.31
 -1 -3 -40 300.77 14.92
 -3 1 -40 303.55 15.31
 3 1 40 280.39 25.35
 -1 3 40 365.95 27.65
 -1 -3 -40 303.17 15.12
 1 3 -40 286.67 15.19
 3 -1 -40 300.47 15.62
 3 -1 -40 291.36 25.62
 -1 -3 -40 285.7 24.16
 1 3 -40 295.15 25.02
 -1 -3 -40 307.99 15.27
 -1 -3 -40 289.89 14.97
 -3 1 -40 283.19 15.42
 1 3 -41 27.17 3.66
 -1 -3 -41 24.74 3.58
 3 -1 -41 25.59 3.77
 -1 -3 -41 21.26 3.36
 -3 1 -41 21.12 3.6
 -1 3 41 27.88 7.71
 3 1 41 27.26 7.79
 -1 -3 -41 27.02 7.25
 3 -1 -41 24.35 7.12
 1 3 -41 36.96 8.48
 -3 1 -41 29.69 4
 -1 -3 -41 25.47 3.56
 1 3 -41 27 3.88
 3 1 42 90.97 13.51
 -1 -3 -42 98.93 13.08
 3 -1 -42 83.49 12.76
 1 3 -42 78.03 12.07
 -1 3 42 85.55 12.79
 -1 -3 -43 29.35 3.86
 1 3 -43 28.5 3.77
 -1 -3 -43 34.01 4.07
 -1 -3 -43 31.54 3.75
 1 3 -43 21.69 6.7
 3 -1 -43 34.77 8.23
 -1 -3 -43 28.12 7.02
 1 3 -43 29.71 3.67
 3 1 43 28.18 7.72
 -3 1 -44 275.35 14.22
 -1 -3 -44 268.49 13.75
 1 3 -44 270.24 13.56
 1 3 -44 266.63 13.96
 3 -1 -44 276.53 14.36
 -1 -3 -44 285.46 13.97
 -3 1 -44 291.69 14.19
 -1 -3 -44 277.22 13.68
 -3 1 -45 27.35 3.65
 3 -1 -45 27.76 3.82
 -3 1 -45 30.14 3.73
 -1 -3 -45 25.88 3.32
 -1 -3 -45 27.85 3.52
 1 3 -45 21.56 3.12
 1 3 -45 29.6 3.62
 -1 -3 -45 33.27 3.69
 -3 1 -46 64.53 5.51
 -1 -3 -46 75.44 5.46
 -3 1 -46 72.25 5.62
 1 3 -46 66.68 5.47
 -1 -3 -46 66.2 5.29
 1 3 -46 66.47 5.14
 1 3 -46 61.67 5.34
 3 -1 -46 59.41 5.41
 -1 -3 -46 68.7 5.32
 -3 1 -47 37.96 4.19
 -3 1 -47 36.93 4
 -1 -3 -47 42.99 3.96
 1 3 -47 36.36 3.88
 1 3 -47 38.26 3.66
 3 -1 -47 35.1 3.98
 -1 -3 -47 40.86 3.9
 1 3 -47 35.19 3.83
 -3 1 -48 138.06 8.08
 3 -1 -48 117.97 7.13
 -1 -3 -48 137.41 7.57
 1 3 -48 123.11 7.49
 1 3 -48 131.16 7.28
 1 3 -48 132.71 7.77
 3 -1 -48 126.4 7.89
 -1 -3 -48 134.9 7.6
 -3 1 -49 22.68 2.95
 3 -1 -49 26.14 2.74
 -1 -3 -49 24.14 2.72
 1 3 -49 24.23 2.79
 1 3 -49 22.75 2.59
 3 -1 -49 23.03 2.98
 1 3 -49 19.32 2.65
 -1 -3 -49 23.02 2.66
 3 -1 -50 18.17 2.16
 1 3 -50 15.48 1.99
 1 3 -50 17.67 2.26
 1 3 -50 17.47 2.36
 -3 1 -50 16.06 2.41
 -1 -3 -50 15.37 2.08
 3 -1 -50 20.15 2.67
 1 3 -51 48.3 3.36
 1 3 -51 52.36 3.78
 -1 -3 -51 46.63 3.48
 -3 1 -51 52.14 3.97
 3 -1 -51 51.56 3.94
 3 -1 -51 43.12 3.23
 1 3 -51 42.15 3.28
 1 3 -52 28.06 2.23
 3 -1 -52 19.91 1.96
 -3 1 -52 30.04 2.72
 3 -1 -52 23.2 2.54
 1 3 -52 23.93 2.39
 -1 -3 -52 27.13 2.35
 -1 -3 -53 33.38 2.46
 -3 1 -53 39.98 2.98
 3 -1 -53 40.82 3.04
 1 3 -53 33.8 2.59
 -3 1 -53 37.04 2.5
 1 3 -54 2.22 0.74
 3 -1 -54 3.08 0.93
 -3 1 -54 4.57 1.01
 3 2 -54 25.18 1.96
 3 2 -53 6.46 1.22
 -2 3 -53 7.83 1.18
 3 2 -53 8.6 1.38
 -3 -2 -53 5.55 1.08
 -2 3 -52 55.78 3.68
 -3 -2 -52 57.82 3.76
 3 2 -52 60.88 4.03
 2 -3 -52 56.94 3.61
 3 2 -52 62.64 4
 -2 3 -52 66.86 3.85
 -2 3 -51 38.95 3.21
 -3 -2 -51 43.41 3.39
 2 -3 -51 43.95 3.26
 3 2 -51 42.35 3.53
 -2 3 -51 42.27 3.25
 3 2 -51 49.84 3.62
 3 2 -50 31 2.78
 3 2 -50 26.99 3
 -3 -2 -50 36.08 3.21
 2 -3 -50 34.43 3.03
 -2 3 -50 31.81 3.05
 3 2 -50 37.13 3.24
 -2 3 -50 35.2 3.1
 -3 -2 -49 2.63 1.41
 3 2 -49 1.3 1.13
 2 -3 -49 3.34 1.34
 -3 -2 -49 0.42 1.22
 -2 3 -49 2.86 1.32
 3 2 -49 2.95 1.51
 -3 -2 -48 25.9 3.05
 -3 -2 -48 37.19 3.51
 3 2 -48 29.99 3.4
 2 -3 -48 25.36 2.95
 -2 3 -48 26.64 3.12
 3 2 -48 27.29 3.09
 -3 -2 -47 98.36 6.59
 -3 -2 -47 105.93 6.81
 -3 -2 -47 109.22 6.8
 3 2 -47 103.74 7
 -2 3 -47 104.69 6.76
 2 -3 -47 96.76 6.42
 3 2 -47 104.17 6.63
 -3 -2 -46 24.81 3.23
 -3 -2 -46 22.48 3.04
 -3 -2 -46 25.26 3.3
 -3 -2 -46 30.66 3.49
 3 2 -46 28.69 2.92
 3 2 -46 37.04 3.98
 2 -3 -46 28.2 3.34
 -2 3 -46 27.38 3.38
 3 2 -46 26.19 3.32
 -3 -2 -45 36.37 3.96
 -3 -2 -45 24.94 3.37
 -2 3 -45 34.9 3.96
 -3 -2 -45 38.15 4.03
 3 2 -45 33.4 3.29
 3 2 -45 36.3 3.95
 2 -3 -45 33.17 3.72
 3 2 -45 35.97 4.11
 -2 3 -44 2.78 1.65
 3 2 -44 3.92 1.71
 -3 -2 -44 6.01 2.03
 2 -3 -44 2.34 1.5
 -3 -2 -44 4.17 2.01
 3 2 -44 3.11 1.94
 -3 -2 -44 7.18 2.09
 3 2 -44 4.34 1.57
 3 2 -43 36.13 3.71
 -3 -2 -43 39.85 4.25
 -2 3 -43 37 4.24
 3 2 -43 38.52 4.52
 2 -3 -43 33.37 3.98
 -3 -2 -43 30.3 4.03
 -3 -2 -43 37.94 4.2
 3 2 -43 30.32 3.97
 3 2 -43 33.81 8.03
 3 2 -42 50.92 9.8
 2 -3 -42 40.59 8.73
 -2 3 -42 41.67 8.76
 3 2 -42 42.26 4.11
 2 3 42 56.56 10.54
 -2 3 -41 62.84 10.7
 3 2 -41 64.11 11.16
 2 -3 -41 45.63 9.12
 2 3 41 47.31 9.83
 3 2 -40 18.77 3.35
 -3 -2 -40 16.45 3.05
 3 2 -40 22.87 3.63
 -2 3 -40 17.89 3.15
 2 -3 -40 18.7 3.12
 -3 -2 -40 14.97 3.02
 2 3 40 14.53 5.73
 -3 -2 -40 12.95 2.94
 3 2 -40 9.09 5.13
 -2 3 -40 18.94 6.43
 2 -3 -40 17.75 5.85
 3 2 -40 17.25 2.81
 3 2 -39 39.1 4.08
 -3 -2 -39 32.65 4.29
 -3 -2 -39 28.31 3.92
 -2 3 -39 35.32 4.29
 3 -2 39 25.23 6.89
 2 3 39 37.66 9.47
 3 2 -39 41.77 4.78
 2 -3 -39 35.17 4.18
 -3 -2 -39 33.45 4.24
 2 -3 -39 28.97 7.59
 3 2 -39 29.07 8.23
 3 2 -39 37.89 4.61
 3 2 -38 21.66 3.66
 -3 -2 -38 19.61 3.38
 -2 3 -38 23.95 3.59
 2 3 38 23.11 7.7
 3 -2 38 21.71 6.82
 2 -3 -38 26.21 3.58
 3 2 -38 26.08 7.53
 2 -3 -38 23.57 7.12
 -3 -2 -38 20.46 3.68
 3 2 -38 24.77 3.75
 -2 3 -38 27.99 3.87
 -3 -2 -38 20.01 3.51
 3 2 -38 18.87 2.99
 -3 -2 -37 54.4 5.33
 -2 3 -37 52.17 5.26
 3 -2 37 50.77 9.76
 2 3 37 66.14 12.09
 2 -3 -37 52.5 9.72
 3 2 -37 62.77 10.98
 -3 -2 -37 50.97 5.29
 -2 3 -37 55.03 5.32
 -3 -2 -37 57.55 5.58
 3 2 -37 51.58 4.89
 3 2 -37 56.59 5.68
 3 2 -37 51.4 5.49
 2 -3 -37 50.35 5.14
 3 2 -36 203.26 11.05
 -3 -2 -36 214.21 11.84
 -2 3 -36 203.5 11.46
 3 2 -36 196.41 11.8
 2 -3 -36 198.39 11.42
 2 3 36 194.68 11.14
 3 2 -36 198.84 20.41
 2 -3 -36 190.72 19.25
 -3 -2 -36 200.95 11.63
 -3 -2 -36 205.33 11.78
 -2 3 -36 192.97 11.36
 2 3 36 209.12 21.88
 3 -2 36 183.31 18.93
 -2 3 -35 71.58 6.05
 -3 -2 -35 75.34 6.32
 3 -2 35 59.18 10.74
 2 3 35 83.11 13.44
 2 3 35 76.36 6.16
 -3 -2 -35 69.7 6.23
 -2 3 -35 66.17 5.95
 -3 -2 -35 64.44 5.96
 3 2 -35 62.96 11.21
 2 -3 -35 73.08 11.51
 3 2 -35 66.56 5.63
 3 2 -35 63.8 6.07
 2 -3 -35 75.99 6.2
 3 2 -34 264.18 13.52
 -2 3 -34 293.81 14.17
 -3 -2 -34 278.02 14.19
 3 2 -34 272.79 14.48
 2 -3 -34 252.01 13.73
 2 3 34 275.94 13.97
 2 -3 -34 255.2 22.4
 3 2 -34 260.41 23.53
 -3 -2 -34 258.37 13.95
 -3 -2 -34 274.41 14.34
 -2 3 -34 265.1 14
 3 -2 34 269.47 23.22
 2 3 34 256.31 24.18
 2 3 33 131.7 16.64
 -3 2 33 119.22 14.03
 2 -3 -33 115.39 8.04
 3 2 -33 116.07 8.3
 2 -3 -33 126.41 7.81
 3 2 -33 128.21 7.96
 2 -3 -33 107.93 7.41
 -2 3 -33 116.67 7.92
 -3 -2 -33 128.47 8.44
 2 3 33 129.22 8.36
 2 3 33 131.1 15.59
 3 2 -33 95.11 13.67
 2 -3 -33 96.32 13.15
 -3 -2 -33 122.88 8.36
 3 -2 33 125.69 14.99
 -3 -2 -33 121.67 8.38
 -2 3 -33 121.26 8.26
 2 -3 -32 186.66 18.34
 3 2 -32 192.34 19.29
 2 3 32 195.75 20.36
 -3 2 32 183.22 17.58
 2 -3 -32 201.57 10.63
 3 -2 32 203.66 19.47
 3 2 -32 196.19 10.69
 -3 -2 -32 219.72 11.58
 -2 3 -32 205.01 11.03
 2 -3 -32 172.81 10.05
 -2 3 -32 193.16 11.08
 2 -3 -32 189.54 10.91
 3 2 -32 191.85 11.29
 2 3 32 200.93 19.93
 2 3 32 198.16 11.12
 2 -3 -31 196.2 18.55
 3 2 -31 225.44 20.71
 3 -2 31 208.8 19.66
 -3 -2 -31 212.02 11.85
 2 3 31 194.41 19.54
 3 2 -31 205.57 11.2
 -3 -2 -31 207.18 11.67
 -2 3 -31 217.16 11.49
 2 -3 -31 208.85 10.88
 2 3 31 249.94 22.44
 -3 2 31 229.44 19.3
 2 -3 -31 219.49 11.29
 2 -3 -31 203.32 11.46
 3 2 -31 222.71 12.11
 -2 3 -31 209.13 11.6
 2 3 31 213.29 11.72
 2 3 30 179.02 18.66
 -3 2 30 224.93 18.47
 3 -2 30 159.54 17.02
 -3 -2 -30 180.35 10.56
 2 3 30 172.02 17.92
 2 -3 -30 172.53 9.63
 2 -3 -30 190.66 10.01
 2 -3 -30 169.18 9.47
 -3 -2 -30 179.92 10.39
 -2 3 -30 194.65 10.28
 3 2 -30 177.41 9.88
 2 -3 -30 205.84 18.45
 3 2 -30 163.09 17.42
 -2 3 -30 182.21 10.32
 3 2 -30 166.99 10.3
 3 2 -30 178.93 10.55
 2 -3 -30 171.51 10.05
 -3 -2 -29 107.46 7.42
 2 3 29 90.26 12.54
 2 -3 -29 96.31 6.47
 2 -3 -29 107.63 6.82
 2 -3 -29 95.12 6.35
 -2 3 -29 99.83 6.77
 -3 -2 -29 103.83 7.17
 -2 3 -29 93.06 6.77
 3 2 -29 87.24 6.38
 2 -3 -29 106.3 12.83
 3 2 -29 96.11 12.89
 3 -2 29 73.4 11.21
 2 3 29 109.17 14.08
 -3 2 29 109.25 12.61
 3 2 -29 93.61 7.06
 2 -3 -29 99.54 6.92
 3 2 -29 104.18 7.32
 2 3 28 335.58 25.96
 -3 2 28 305.5 22.46
 2 -3 -28 358.65 25.57
 3 -2 28 352.32 25.24
 -3 -2 -28 304.83 15.28
 2 3 28 349.25 25.64
 2 -3 -28 328.56 14.98
 2 -3 -28 314.14 14.64
 -2 3 -28 320.19 15
 -3 -2 -28 332.45 15.52
 -2 3 -28 321.5 15.33
 2 -3 -28 306.38 23.21
 3 2 -28 372.82 26.05
 3 2 -28 311.05 14.85
 3 2 -28 318.11 15.67
 2 -3 -28 302.81 15.05
 3 2 -28 329.46 15.72
 3 2 -27 351.14 25.44
 2 -3 -27 357.79 24.51
 2 3 27 382.68 26.48
 2 -3 -27 323.54 15.59
 3 2 -27 323.9 15.95
 3 -2 27 343.24 24.93
 -2 3 -27 355.68 15.67
 -3 -2 -27 344.66 15.98
 3 2 -27 337.75 16.22
 3 2 -27 345.45 15.56
 -3 -2 -27 324.67 15.91
 2 -3 -27 329.13 15.18
 2 -3 -27 336.98 15.45
 -3 2 27 305.76 22.56
 2 -3 -27 358.69 25.61
 2 3 27 407.19 27.98
 3 2 -26 181.69 17.33
 2 -3 -26 195 16.81
 2 3 26 207.93 18.41
 -3 -2 -26 176.84 10.15
 2 -3 -26 200.09 10.31
 3 2 -26 192.47 10.52
 3 -2 26 162.97 16.32
 -2 3 -26 200.57 10.05
 -3 -2 -26 181.6 10.27
 3 2 -26 181.42 10.44
 3 2 -26 182.21 9.85
 2 -3 -26 185.5 9.88
 2 -3 -26 180.88 9.56
 2 -3 -26 228.42 18.79
 2 3 26 212.58 19.12
 2 -3 -25 63.19 9.62
 -3 -2 -25 59.1 4.91
 2 3 25 61.21 9.56
 2 -3 -25 62.28 4.88
 3 2 -25 54.07 4.93
 3 -2 25 65.19 9.68
 -2 3 -25 54.65 4.45
 -3 -2 -25 61.15 5.01
 3 2 -25 54.97 4.95
 3 2 -25 45.35 4.22
 2 3 25 52.05 9.32
 2 -3 -25 60.04 4.65
 2 -3 -25 49.81 4.18
 2 -3 -25 59.17 8.81
 3 2 -25 46.48 8.47
 -3 -2 -24 524.09 22.92
 2 3 24 601.25 33.98
 2 -3 -24 595.87 33.13
 2 3 24 539.89 33.39
 3 -2 24 538.47 32.43
 -3 -2 -24 569.37 23.24
 -2 3 -24 561.89 22.6
 3 2 -24 537.75 23.46
 2 -3 -24 538.57 22.81
 3 2 -24 574.45 23.4
 3 2 -24 564.21 33.1
 2 -3 -24 523.58 30.8
 2 -3 -24 531.8 22.26
 2 -3 -24 542.72 22.64
 3 2 -24 572.69 22.79
 -2 3 -23 239.89 11.2
 -3 -2 -23 243.22 11.91
 3 2 -23 230.33 11.94
 3 2 -23 237.17 11.8
 2 -3 -23 224.69 11.3
 2 -3 -23 230.93 11.27
 -3 -2 -23 230.48 11.49
 2 -3 -23 231.87 10.96
 3 2 -23 262.28 19.66
 3 2 -23 239.3 11.36
 -3 -2 -23 215.05 11.37
 2 3 23 254.08 20.37
 2 -3 -23 235.98 18.56
 -2 3 -22 320.44 14.14
 -3 -2 -22 332.77 14.83
 3 2 -22 316.15 14.97
 2 -3 -22 324.86 14.39
 3 2 -22 326.83 14.84
 2 -3 -22 295.34 13.77
 -3 -2 -22 326.57 14.53
 2 -3 -22 320.31 14.35
 3 2 -22 324.52 14.33
 2 -3 -22 314.51 21.86
 2 3 22 311.33 22.94
 -3 -2 -22 313.28 14.52
 3 2 -21 58.1 4.96
 3 2 -21 74.66 4.99
 -3 -2 -21 64.28 4.9
 3 2 -21 74.48 5.31
 2 -3 -21 68.35 8.74
 -3 -2 -21 67.93 5.15
 2 -3 -21 60.94 4.63
 -3 -2 -21 66.01 4.82
 3 -2 20 473.6 27.24
 -3 -2 -20 449.12 18.19
 2 -3 -20 419.68 17.98
 2 -3 -20 460.43 25.39
 3 2 -20 441.88 18.44
 3 2 -20 442.52 18.03
 -3 -2 -20 423.05 18.12
 -3 -2 -20 379.88 18.16
 3 -2 19 538.13 29.25
 3 2 -19 510.38 28.39
 2 -3 -19 511.62 27.14
 -3 -2 -19 510.28 20.27
 3 -2 19 526.43 27.82
 -3 -2 -19 433.98 20.44
 3 -2 18 65.8 8.22
 3 -2 18 55.72 8.2
 2 -3 -18 67.7 8.55
 2 3 18 74.73 9.7
 3 2 -18 62.14 8.26
 2 -3 -18 58.28 7.4
 3 -2 17 51.72 7.21
 3 -2 17 53.67 7.88
 3 2 -17 52.12 7.5
 2 -3 -17 46.64 6.58
 2 3 17 52.42 7.88
 2 -3 -17 30.49 5.96
 3 -2 16 210.09 15.36
 3 -2 16 262.89 17.54
 3 2 -16 235.8 16.28
 2 -3 -16 198.11 14.23
 2 3 16 201.31 16.06
 2 -3 -16 210.73 15.87
 3 -2 15 96.13 9.76
 3 -2 15 118.19 11.09
 3 2 -15 99.5 9.82
 2 -3 -15 100.31 9.18
 2 -3 -15 91.71 9.75
 2 3 15 102.56 10.66
 3 2 -14 5.13 2.73
 2 -3 -14 1.06 1.87
 2 -3 -14 -0.67 2.48
 3 -2 14 1.35 2.15
 3 -2 14 8.04 3.65
 2 3 14 -0.75 2.63
 2 3 13 204.8 15.01
 3 -2 13 187.85 14.12
 3 2 -13 201.36 10.63
 3 2 -13 194.63 13.93
 2 -3 -13 190.71 12.75
 3 -2 13 193.55 14.5
 2 -3 -13 189.65 14.22
 3 2 -13 204.18 14.34
 2 3 12 306.49 18.78
 3 -2 12 299.81 18.29
 3 2 -12 279.14 17.37
 2 -3 -12 280.25 16.13
 3 -2 12 327.57 19.14
 3 2 -12 301.92 18.18
 2 -3 -12 275.68 17.72
 -3 -2 -12 306.02 18.34
 3 2 -11 12.05 3.21
 2 -3 -11 7.82 2.51
 3 2 -11 6.43 2.87
 -3 -2 -11 9.31 3.38
 3 -2 11 15 4.06
 3 -2 11 8.99 3.22
 2 3 11 5.78 2.75
 2 3 10 290.1 17.46
 3 -2 10 256.37 16.79
 2 -3 -10 272.75 15.16
 3 2 -10 263.9 16.16
 2 -3 -10 296.35 17.06
 3 -2 10 273.73 17.18
 -3 -2 -10 297.23 17.52
 3 2 -10 293.65 16.97
 2 3 9 259.62 16.3
 3 -2 9 269.05 16.56
 3 2 -9 273.1 15.71
 2 -3 -9 268.66 14.36
 3 -2 9 284.84 16.83
 2 -3 -9 238.55 15.48
 -3 -2 -9 285.01 16.96
 3 2 -9 221.86 14.87
 2 3 8 115.73 9.73
 3 -2 8 108.5 9.83
 2 -3 -8 112.36 8.18
 3 2 -8 113.84 9.23
 2 -3 -8 141.98 10.36
 3 -2 8 114.48 9.92
 -3 -2 -8 127.42 10.55
 3 2 -8 128.18 9.76
 2 3 7 36.2 5.18
 -3 -2 -7 38.19 5.86
 3 -2 7 39.39 5.66
 2 -3 -7 48.1 5.89
 3 -2 7 45.25 5.99
 3 2 -7 45.39 5.39
 3 2 -7 39.98 5.13
 2 -3 -7 39.25 4.48
 2 -3 -7 44.33 4.62
 2 3 6 655.92 28.42
 3 -2 6 630.77 29.18
 3 2 -6 630.79 27.77
 2 -3 -6 582.12 25.76
 3 2 -6 582.74 27.45
 2 -3 -6 586.67 28.03
 -3 -2 -6 542.87 28.56
 2 -3 -6 616.1 25.82
 2 3 5 242.89 14.34
 3 -2 5 251.6 15.42
 3 2 -5 255.05 14.5
 2 -3 -5 240.21 12.92
 2 -3 -5 272.73 15.38
 -3 -2 -5 255.14 16.06
 2 -3 -5 226 12.44
 2 3 4 692.38 31.12
 3 -2 4 729.87 32.99
 3 2 -4 716.5 31.56
 3 2 -4 700.05 27.55
 2 -3 -4 794.6 33.02
 -3 -2 -4 700.62 33.06
 2 -3 -4 695.32 29.17
 3 -2 3 52.75 6.13
 2 -3 -3 57.85 6.24
 3 2 -3 52.25 4.05
 2 -3 -3 47.77 4.35
 2 3 3 49.56 5.26
 -2 -3 3 50.1 6.03
 -3 -2 -3 47.09 6.21
 3 -2 2 634.72 28.72
 2 3 2 583.91 26.17
 -2 -3 2 618.19 28.58
 -3 -2 -2 580.12 28.32
 3 2 -2 604.76 24.61
 2 -3 -2 652.82 28.43
 -2 -3 2 586.42 23.5
 3 -2 1 111.16 9.06
 2 3 1 104.04 7.43
 -3 -2 -1 92.2 8.58
 -2 -3 1 98.89 8.86
 -2 -3 1 105.63 5.76
 3 2 -1 101 6.77
 3 -2 0 943.1 40.36
 3 2 0 912.84 37.2
 -2 -3 0 946.41 35.13
 -3 -2 0 1005.8 40.61
 -2 -3 0 921.69 40.55
 2 3 0 917.01 37.1
 -2 -3 -1 97.46 5.63
 3 2 1 99.95 7.39
 -3 -2 1 92.16 8.42
 -2 -3 -1 113.13 9.5
 2 -3 1 105.92 5.41
 2 3 -1 98.64 6.66
 3 2 2 705.34 30.08
 3 -2 -2 711.91 31.44
 2 3 -2 674.21 28.09
 2 -3 2 693.26 26.84
 -3 -2 2 763.47 32.39
 2 3 -3 40.33 4.15
 3 2 3 53.05 5.38
 3 -2 -3 46.66 5.54
 2 3 -3 41.86 3.61
 -3 -2 3 61.19 6.31
 2 -3 3 50.27 3.61
 -2 -3 -3 48.24 6.27
 -2 -3 -3 46.15 3.78
 -2 -3 -4 791.12 32.1
 -2 -3 -4 814.02 37.57
 2 -3 4 865.88 31.62
 2 3 -4 824.71 33.37
 3 -2 -4 869.78 36.15
 3 2 4 815.55 35.25
 2 3 -4 803.93 31.25
 2 3 -4 802.73 33.29
 2 -3 5 290.61 13.07
 -2 -3 -5 257.92 17.34
 2 3 -5 301.36 14.82
 3 -2 -5 298.37 16.43
 3 -2 -5 321.79 17
 3 2 5 304.61 16.61
 2 3 -5 299.52 12.17
 -2 -3 -5 314.75 14.01
 2 3 -5 312.29 15.04
 2 -3 6 535.83 21.63
 -2 -3 -6 515.47 27.1
 3 -2 -6 530.29 25.42
 2 3 -6 538.17 23.76
 3 -2 -6 529.67 25.25
 2 3 -6 553.32 23.62
 3 -2 -6 543 25.21
 -2 -3 -6 532.15 22.54
 3 2 6 552.61 25.82
 -2 -3 -7 38.62 3.98
 3 2 7 40.86 5.47
 -2 -3 -7 43.1 6.12
 2 3 -7 43.6 4.69
 2 3 -7 32.64 4
 3 -2 -7 33.76 4.74
 3 -2 -7 42.09 5.22
 3 -2 -7 34 4.89
 3 -2 -8 128.62 9.75
 3 -2 -8 113.62 9.17
 2 3 -8 119.82 8.38
 3 2 8 115.87 9.78
 -2 -3 -8 114.11 7.72
 -2 -3 -8 110.63 10.34
 3 -2 -8 110.58 9.04
 3 -2 -9 268.57 16.12
 3 -2 -9 284.5 16.26
 2 3 -9 292.08 15.06
 3 2 9 263.81 16.59
 -2 -3 -9 269.27 14.23
 3 -2 -9 275.38 16.26
 -2 -3 -9 275.13 17.52
 2 3 -10 276.29 15
 3 -2 -10 275.14 16.24
 3 2 10 253.99 16.58
 -2 -3 -10 265.48 14.4
 3 -2 -10 280.25 16.26
 -2 -3 -10 268.59 17.47
 -2 -3 -11 2.69 2.38
 3 -2 -11 5.61 2.61
 -2 -3 -11 4.84 2.32
 3 -2 -11 4.93 2.61
 2 3 -11 3.54 2.36
 3 -2 -11 4.48 2.53
 3 2 11 0.65 2.31
 2 3 -12 289.35 16.13
 3 -2 -12 277.02 16.95
 -2 -3 -12 265.77 15.45
 3 2 12 292.66 18.39
 -2 -3 -12 305.31 18.66
 3 -2 -12 270.82 16.94
 3 -2 -12 276.68 17.17
 -2 -3 -13 178.72 13.54
 3 -2 -13 157.51 12.33
 2 3 -13 162.98 11.53
 3 -2 -13 163.17 12.4
 3 2 13 154.78 12.99
 -2 -3 -13 144.2 10.68
 3 2 13 170.21 13.7
 3 -2 -14 19.75 4.45
 -2 -3 -14 22.34 4.24
 3 -2 -14 12.09 3.58
 2 3 -14 28.49 4.82
 3 2 14 12.84 4.08
 2 -3 14 24.27 4.82
 3 2 14 16.93 4.54
 3 2 15 116.57 11.47
 3 -2 -15 95.17 9.82
 3 2 15 119.77 11.65
 -2 -3 -15 109.6 9.62
 2 -3 15 126.7 10.75
 3 -2 -15 98.03 9.82
 2 3 -15 125.09 10.34
 3 2 16 197.28 15.72
 3 -2 -16 196.38 14.81
 2 3 -16 200.12 14.19
 3 -2 -16 203.93 14.98
 3 2 16 212.72 16.24
 2 -3 16 203.6 14.69
 3 2 17 36.48 6.64
 3 -2 -17 32.7 6.03
 2 3 -17 34.85 5.69
 3 2 17 23.49 5.68
 2 -3 17 37.38 6.12
 3 -2 -17 35.79 6.09
 3 2 18 51.48 7.82
 3 -2 -18 39.07 6.42
 2 -3 18 44.45 6.69
 3 2 18 43.76 7.59
 2 3 -18 38.51 6.24
 3 -2 -18 30.53 6.06
 3 -2 -19 569.65 30.02
 2 3 -19 542.74 28.82
 -3 2 -19 518.08 21.51
 3 -2 -19 558.35 29.64
 -2 -3 -19 536.81 21.6
 3 2 19 536.21 29.42
 -2 -3 -19 541.54 21.5
 3 -2 -19 511.02 21.37
 2 -3 19 506.28 28.08
 3 2 19 536.31 30.6
 3 -2 -19 520.25 22.07
 -2 -3 -20 436.69 18.75
 3 2 20 462.63 26.56
 3 -2 -20 451.46 18.73
 -2 -3 -20 446.12 18.68
 2 -3 20 441.93 25.6
 3 -2 -20 457.25 18.96
 2 3 -20 467.56 26.28
 -3 2 -20 456.25 18.85
 3 -2 -20 457.38 19.47
 -2 -3 -20 414.93 18.68
 -3 2 -21 58.1 4.5
 3 -2 -21 48.29 4.27
 2 3 -21 57.08 8.02
 3 2 21 55.38 7.88
 3 -2 -21 59.73 4.48
 -2 -3 -21 52.74 4.31
 2 -3 21 52.83 7.73
 -2 -3 -21 53.22 4.38
 3 2 21 52.13 4.53
 -3 2 -21 57.59 4.21
 -2 -3 -21 50.09 4.29
 -3 2 -22 317.7 14.67
 2 3 -22 317.81 14.54
 3 -2 -22 337.08 15.03
 3 2 22 364.86 24.56
 -2 -3 -22 317.08 14.65
 3 2 22 332.88 21.84
 -2 -3 -22 306.94 14.43
 3 -2 -22 326.81 14.6
 2 -3 22 327.91 21.33
 3 2 22 347.77 15.19
 -2 -3 -22 313.64 14.57
 -3 2 -22 320.3 14.3
 3 2 23 267.62 13.11
 3 -2 -23 257.25 19.9
 3 2 23 293.55 22.29
 3 -2 -23 290.87 20.68
 3 -2 -23 264.14 12.95
 2 3 -23 277.33 12.9
 -3 2 -23 276.03 12.96
 -2 -3 -23 261.99 12.86
 -2 -3 -23 256.11 12.68
 -3 2 -23 269.49 12.55
 2 -3 23 245.44 18.55
 -2 -3 -23 274.6 12.86
 3 -2 -23 275.98 12.83
 3 2 23 280.25 19.88
 3 2 23 267.34 21.04
 3 -2 -24 532.88 32.53
 2 3 -24 574.65 32.3
 -2 -3 -24 554.82 23.16
 3 -2 -24 551.03 23.04
 -2 -3 -24 541.93 23.25
 3 2 24 545.8 31.29
 3 2 24 535.79 33.05
 3 2 24 622.21 23.92
 -3 2 -24 549.19 23.23
 2 3 -24 579.54 23.32
 3 -2 -24 539.87 23.33
 -3 2 -24 560.3 22.9
 -2 -3 -24 532.63 22.99
 3 -2 -24 584.46 32.84
 3 2 24 557.82 34.18
 -2 -3 -25 57.03 4.89
 3 -2 -25 50.14 8.68
 2 3 -25 53.8 8.74
 3 -2 -25 49.4 4.41
 -2 -3 -25 59.82 4.84
 -2 -3 -25 59.15 4.8
 -3 2 -25 56.02 4.6
 3 2 25 64.79 10
 3 2 25 60.13 5.05
 -3 2 -25 58.45 4.83
 2 3 -25 59.41 4.83
 3 -2 -25 60.62 5.14
 3 -2 -25 45.74 8.01
 3 2 25 46.69 8.81
 -2 -3 -26 192.73 10.84
 -2 -3 -26 206.57 10.95
 3 -2 -26 216.15 10.98
 3 2 26 207.44 11.16
 -2 -3 -26 187.66 10.64
 -3 2 -26 224.89 10.95
 3 2 26 203.37 19.19
 -3 2 -26 204.11 10.99
 3 -2 -26 213.66 11.26
 2 3 -26 219.07 11.16
 3 -2 -26 239.18 19.23
 3 2 26 240.5 20.15
 3 -2 -26 212.32 18.5
 2 3 -26 226.88 18.53
 -2 -3 -27 348.69 16.55
 3 -2 -27 363.81 16.44
 -2 -3 -27 371.45 16.67
 3 2 27 351.8 16.64
 -2 -3 -27 352.11 16.37
 -3 2 -27 369.07 16.37
 2 -3 27 372.58 24.47
 3 2 27 334.14 26.55
 -3 2 -27 361.9 16.61
 3 -2 -27 356.88 16.76
 2 3 -27 348.77 16.46
 -2 3 27 351.28 25.26
 3 -2 -27 362.32 25.64
 3 -2 -27 342.34 25.45
 2 3 -27 367.97 25.55
 3 2 27 382.14 27.05
 2 3 -28 313.82 23.95
 3 -2 -28 327.09 24.76
 3 -2 -28 330.54 15.55
 -2 -3 -28 358.73 16.1
 3 2 28 327.74 15.83
 -2 -3 -28 340.81 16.01
 -3 2 -28 347.77 15.67
 -2 -3 -28 327.45 15.54
 -2 -3 -28 323.86 15.58
 -3 2 -28 352.89 16
 3 -2 -28 333.17 16.02
 2 3 -28 318.79 15.63
 -2 3 28 347.97 25.14
 3 2 28 326.15 25.46
 3 2 28 291.43 24.89
 2 -3 28 291.08 22.23
 2 3 -29 96.79 12.35
 3 -2 -29 97.07 12.71
 -2 -3 -29 89.29 6.68
 3 -2 -29 85.07 6.33
 3 2 29 88.31 6.62
 -2 -3 -29 86.62 6.64
 -3 2 -29 93.25 6.55
 -2 -3 -29 91.64 6.59
 -2 -3 -29 92.55 6.61
 -3 2 -29 93.13 6.77
 2 3 -29 94.44 6.76
 3 -2 -29 105.97 7.17
 -2 3 29 78.96 11.74
 3 2 29 90.88 12.57
 3 2 29 98.01 13.57
 2 -3 29 82.02 10.8
 -2 -3 -30 171.09 10.34
 2 -3 30 170.09 16.37
 3 2 30 178.66 18.95
 -3 2 -30 178.88 10.04
 -2 -3 -30 185.11 10.27
 3 -2 -30 198.07 10.36
 -2 3 30 172.39 17.55
 3 -2 -30 177.66 10.42
 2 3 -30 173.89 10.17
 3 -2 -30 152.05 16.77
 2 3 -30 183.24 17.78
 -3 2 -30 171.23 10.22
 -2 -3 -30 170.15 10.03
 3 2 30 184.28 10.33
 -2 -3 -31 214.51 11.43
 -3 2 -31 200.97 11.16
 3 -2 -31 198.58 11.13
 3 -2 -31 212.52 19.85
 2 3 -31 226.72 20.09
 3 2 31 201.79 11.3
 -2 -3 -31 222.76 11.92
 -2 3 31 206.85 19.76
 3 -2 -31 205.63 11.64
 2 3 -31 205.74 11.49
 -2 -3 -31 207.91 11.4
 2 -3 31 187.29 17.38
 3 2 31 243.95 22.35
 3 2 32 180.72 19.57
 2 -3 32 145.64 15.48
 3 -2 -32 162.14 17.76
 2 3 -32 175.44 18.09
 3 2 32 183.47 10.5
 -2 -3 -32 171.81 10.54
 -2 3 32 167.72 17.93
 -2 -3 -32 194.25 10.61
 -3 2 -32 207.88 10.89
 -2 -3 -32 174.22 10.31
 3 -2 -32 172.14 10.58
 2 3 -32 185.36 10.66
 3 2 33 116.91 15.64
 2 3 -33 124.52 14.96
 3 -2 -33 119.5 15.2
 3 2 33 129.97 8.36
 -2 -3 -33 105.99 8.13
 -3 2 -33 115.87 8.42
 -2 -3 -33 133.97 8.41
 3 -2 -33 122.54 8.42
 2 3 -33 125.93 8.43
 -2 3 33 131.76 15.72
 -2 -3 -33 113.83 7.99
 -3 2 -33 129.13 8.31
 3 -2 -34 196.37 20.2
 2 3 -34 235.36 21.52
 -2 3 34 197.98 20.2
 -2 -3 -34 223.97 12.34
 -3 2 -34 227.36 12.79
 3 2 34 249.03 12.57
 3 2 34 236.61 22.97
 3 -2 -34 219.91 12.64
 2 3 -34 236.41 12.69
 -3 2 -34 231.33 12.45
 -2 -3 -34 228.06 12.36
 2 3 -35 63.82 5.76
 2 3 -35 64.83 11.24
 3 -2 -35 84.57 12.98
 3 2 35 91.38 14.15
 -2 3 35 61.8 11.14
 3 2 35 73.72 6.06
 2 3 -35 74.02 6.35
 3 -2 -35 76.95 6.58
 -2 -3 -35 74.97 6.22
 -3 2 -35 75.88 6.52
 -3 2 -35 79.83 6.41
 -2 -3 -35 94.75 6.79
 -3 2 -36 178.98 10.66
 -2 -3 -36 193.07 10.88
 2 3 -36 168.75 18.3
 3 -2 -36 150.38 17.72
 -2 3 36 217.58 20.49
 -3 2 -36 183.84 11.13
 -2 -3 -36 172.33 10.51
 3 2 36 196.89 10.7
 3 2 36 192.58 20.82
 2 3 -36 179.12 10.88
 3 -2 -36 179.83 11.02
 2 3 -36 179.66 10.56
 2 3 -37 49.12 5
 3 -2 -37 46.04 9.66
 2 3 -37 44.78 9.78
 2 3 -37 53.12 5.29
 3 -2 -37 54 5.41
 -3 2 -37 59.69 5.59
 -2 -3 -37 53.19 5.18
 -2 3 37 56.84 10.45
 3 2 37 46.17 10.4
 -3 2 -37 53.01 5.2
 -2 -3 -37 47.77 4.95
 -3 2 -38 25.02 3.8
 2 3 -38 31.45 3.95
 2 3 -38 44.92 9.2
 3 -2 -38 41.63 9.43
 -2 -3 -38 32.7 4.13
 2 3 -38 30.52 4.1
 3 -2 -38 32.1 4.29
 -2 -3 -38 33.7 4.09
 -3 2 -38 30.47 4.08
 -2 3 38 26.16 7.18
 3 2 38 31.2 8.99
 -2 -3 -38 39.06 4.29
 2 3 -39 29.58 3.76
 2 3 -39 21.7 6.98
 -2 -3 -39 34.75 7.91
 3 -2 -39 35.55 8.27
 -2 -3 -39 32.09 4.21
 2 3 -39 31.39 4.11
 3 -2 -39 29.34 4.06
 -3 2 -39 32.74 4.24
 -2 -3 -39 36.04 4.15
 -2 3 39 34.59 8.34
 3 2 39 24.36 8.55
 -3 2 -39 25.24 3.71
 -2 -3 -39 39.73 4.29
 3 -2 -40 24.68 3.67
 2 3 -40 18.48 3.26
 -3 2 -40 23.63 3.57
 -2 -3 -40 25.71 3.66
 2 3 -40 18.19 3.31
 2 3 -40 11.47 5.12
 -2 -3 -40 24.67 6.73
 3 -2 -40 13.2 5.89
 3 2 40 23.94 7.64
 -2 -3 -40 18.76 3.06
 -3 2 -40 25.61 3.6
 -2 -3 -40 25.91 3.83
 3 2 41 68.46 11.89
 -2 -3 -41 65.73 10.7
 2 3 -41 53.57 10.16
 3 -2 -41 50.38 9.79
 3 2 42 33.13 8.47
 3 -2 -42 44.92 9.1
 2 3 -42 49.58 9.29
 -2 -3 -42 48.18 8.79
 -2 -3 -43 38.17 4.16
 2 3 -43 37.55 4.36
 3 -2 -43 31.64 4.06
 2 3 -43 38.25 4.29
 -2 -3 -43 37.66 4.11
 -3 2 -43 36.08 4.1
 2 3 -43 35.75 3.94
 -2 -3 -43 33.94 3.98
 -3 2 -43 33.56 4.15
 -2 -3 -44 0.29 1.43
 2 3 -44 1.96 1.74
 -2 -3 -44 0.84 1.4
 2 3 -44 1.29 1.35
 3 -2 -44 1.89 1.9
 -2 -3 -44 2.9 1.64
 -3 2 -44 1.86 1.65
 2 3 -44 3.07 1.57
 2 3 -45 29.68 3.62
 3 -2 -45 31.11 3.85
 -2 -3 -45 25.95 3.44
 -3 2 -45 33.88 3.84
 -2 -3 -45 29.06 3.64
 -2 -3 -45 33.35 3.74
 2 3 -45 35.29 3.64
 2 3 -45 34.19 3.89
 2 3 -46 25.93 3.04
 -2 -3 -46 30.36 3.36
 2 3 -46 24.58 3.24
 -3 2 -46 30 3.56
 -2 -3 -46 29.94 3.48
 3 -2 -46 28.43 2.97
 2 3 -46 24.86 3.37
 -2 -3 -46 28.7 3.33
 3 -2 -46 28.95 3.5
 2 3 -47 91.62 5.89
 -2 -3 -47 99.81 6.28
 -3 2 -47 95.16 6.6
 3 -2 -47 90.14 5.72
 -2 -3 -47 96.97 6.37
 2 3 -47 100.59 6.64
 2 3 -47 103.12 6.7
 3 -2 -47 87.3 6.42
 -2 -3 -47 112.6 6.64
 2 3 -48 39.56 3.73
 -2 -3 -48 33.72 3.29
 3 -2 -48 38.43 3.76
 2 3 -48 34.66 3.2
 -3 2 -48 30.13 3.42
 -2 -3 -48 36 3.62
 3 -2 -48 36.04 3.09
 2 3 -48 37.01 3.65
 -2 -3 -48 36.96 3.44
 2 3 -49 1.62 1.23
 2 3 -49 3.07 1.09
 -2 -3 -49 1.55 1.28
 -2 -3 -49 1.33 1.05
 -3 2 -49 2.85 1.4
 3 -2 -49 3.49 1.56
 2 3 -49 0.84 1.36
 2 3 -50 27.65 2.83
 2 3 -50 32.82 2.68
 -3 2 -50 33.03 3.2
 2 3 -50 32.28 3.04
 -2 -3 -50 32.18 2.87
 3 -2 -50 29.16 3.04
 2 3 -51 44.15 3.29
 2 3 -51 48.74 3.61
 3 -2 -51 55.74 3.87
 -3 2 -51 51.22 3.78
 -2 -3 -51 49.45 3.43
 2 3 -51 45.06 3.06
 -3 2 -52 61.53 3.98
 3 -2 -52 60.88 3.93
 -2 -3 -52 55.4 3.55
 2 3 -52 54.99 3.71
 -3 2 -52 65.98 3.82
 2 3 -52 66.4 4.05
 -3 2 -53 8.41 1.19
 -3 2 -53 6.09 1.19
 3 -2 -53 7.06 1.26
 2 3 -53 7.96 1.34
 2 3 -54 24.76 1.97
 -3 -3 0 165.22 12.9
 3 3 0 167.48 10.12
 3 3 -1 1326.88 48.75
 -3 -3 -1 1166.86 53.06
 -3 -3 1 1197.98 53.01
 3 3 1 1261.65 49.76
 3 -3 -2 58.97 6.94
 3 3 -2 56.09 4.76
 -3 -3 2 58.15 7.13
 -3 -3 -2 55.44 7.44
 3 3 2 52.64 5.62
 3 3 -3 1697.57 64.02
 3 -3 -3 1866.8 70.21
 -3 -3 3 1829.76 70.67
 -3 -3 -3 1924.45 72.58
 3 3 3 1612.97 67.14
 3 -3 -4 483.68 23.01
 3 -3 -4 498.49 25.32
 3 3 -4 493.59 19.75
 -3 -3 -4 448.27 26.04
 -3 -3 4 540.6 26.18
 3 3 4 492.09 23.92
 3 3 -5 67.56 6.46
 3 -3 -5 55.71 5.92
 3 3 5 73.34 7.31
 3 -3 -5 64.03 7.2
 -3 -3 5 58.75 2.96
 -3 -3 5 74.72 8.04
 -3 -3 -5 56.16 7.82
 -3 -3 -6 23.57 5.31
 -3 -3 6 35.63 5.71
 3 -3 -6 41.78 5.01
 3 3 -6 29.17 4.39
 3 3 -6 25.68 4.18
 3 -3 -6 27.71 5.05
 3 3 6 37.08 5.35
 3 3 7 1146.08 49.44
 3 -3 -7 1197.56 50.3
 -3 -3 7 1108.86 49.78
 3 3 -7 1173.57 47.99
 3 -3 -7 1155.79 48.08
 3 -3 -7 1129.41 47.63
 3 3 -7 1138.43 47.95
 3 3 8 411.16 21.99
 3 -3 -8 339.49 20.77
 -3 -3 -8 411.23 23.34
 3 -3 -8 387.7 20.1
 3 3 -8 374.62 19.79
 3 -3 -8 403.39 20.11
 3 3 -8 353.95 19.73
 3 3 9 169.03 12.86
 3 -3 -9 150.03 12.05
 -3 -3 -9 162.03 13.52
 3 3 -9 158.6 11.26
 3 -3 -9 137.11 10.73
 3 3 -9 167.88 11.71
 3 -3 -9 148.08 11.07
 -3 -3 -10 24.41 5.86
 3 -3 -10 21.2 4.27
 3 -3 -10 20.9 3.92
 3 3 -10 26.6 4.59
 3 3 -10 24.22 4.39
 3 -3 -10 26.2 5.1
 3 3 10 29.17 5.7
 3 3 11 365.65 22.64
 3 -3 -11 395.66 22.49
 -3 -3 -11 400.57 23.83
 3 -3 -11 396.4 21.29
 3 3 -11 404.74 21.42
 3 3 -11 418.85 22
 3 3 12 6.12 3.92
 3 -3 -12 9.21 3.31
 3 3 -12 2.91 2.33
 -3 -3 -12 10.15 4.48
 3 3 13 129.27 12.27
 3 -3 -13 114.5 10.21
 3 3 -13 127.21 10.63
 3 -3 -13 129.55 11.69
 -3 -3 -13 131.75 12.29
 3 3 14 47.08 7.62
 3 -3 -14 41.44 6.77
 3 -3 -14 47.39 6.46
 3 3 -14 55.47 7.03
 3 3 15 270.87 19.91
 3 -3 15 324.45 20.5
 3 3 -15 289.32 18.48
 3 -3 -15 297.21 18.6
 3 -3 -15 309.05 20.2
 3 3 16 1.84 2.77
 3 -3 16 6.72 3.47
 3 -3 -16 1.39 2.35
 3 3 -16 3.59 2.02
 3 -3 -16 -0.81 2.28
 3 -3 -17 470.98 19.1
 -3 -3 -17 418.9 18.53
 -3 -3 -17 462.13 19.01
 3 -3 -17 440.87 19.52
 3 -3 17 487.27 27.55
 3 3 -17 456.67 18.77
 3 -3 -17 441.37 25.31
 3 3 -17 445.22 25.52
 -3 -3 -17 477.29 19.5
 -3 -3 -18 6.02 1.72
 -3 -3 -18 5.16 1.74
 3 -3 -18 4.12 1.87
 3 3 -18 7.39 1.9
 -3 -3 -18 5.41 2
 3 -3 18 5.4 3.46
 3 3 -18 3.2 2.95
 3 -3 -18 3.08 2.32
 3 -3 -18 2.78 1.34
 3 3 -19 11.79 4.24
 3 -3 -19 10.5 3.58
 -3 -3 -19 17 2.56
 3 -3 -19 14.09 2.3
 -3 -3 -19 13.02 2.33
 3 3 -19 14.97 2.53
 3 -3 19 14.85 4.66
 3 3 -19 16 2.43
 3 3 -19 11.43 2.09
 -3 -3 -19 13.62 2.27
 3 -3 -20 203.76 10.16
 3 3 -20 205.39 10.29
 -3 -3 -20 213.98 10.71
 3 3 -20 198 10.71
 3 3 20 223.08 18.36
 -3 -3 -20 193.81 10.23
 3 3 -20 199.16 10.14
 3 -3 -20 210.93 10.42
 -3 -3 -20 204 10.24
 3 3 20 181.85 16.96
 3 -3 -20 203.5 16.8
 3 -3 -21 857.02 34.07
 3 3 -21 910.97 34.44
 -3 -3 -21 853.1 34.28
 3 3 -21 894.58 34.25
 -3 3 -21 876.36 33.65
 -3 -3 -21 875.68 34.48
 -3 -3 -21 889.07 34.24
 3 -3 -21 877.42 34.33
 3 -3 -21 926.92 45.19
 3 3 21 842.62 45.71
 3 3 -21 878.45 34.91
 3 3 21 926.29 46.35
 3 3 -22 12.72 4.33
 3 -3 -22 7.45 3.48
 3 -3 -22 11.75 2.17
 3 3 -22 15.01 2.44
 3 3 22 17.68 5.77
 3 -3 -22 15.39 4.92
 -3 -3 -22 13.83 2.48
 -3 -3 -22 16.91 2.66
 3 -3 -22 16.5 2.52
 3 3 -22 16.97 2.92
 3 3 22 11.55 4.63
 -3 -3 -22 14.52 2.43
 -3 3 -22 15.9 2.25
 3 3 -22 16.27 2.54
 -3 -3 -23 49.61 4.39
 3 -3 -23 42.77 7.81
 3 -3 -23 44.43 4.17
 -3 -3 -23 51.7 4.45
 3 3 -23 47.36 4.21
 3 3 23 44.09 8.61
 3 -3 23 45.1 8.07
 -3 -3 -23 39.44 4.08
 -3 3 -23 48.65 4
 3 3 -23 51.92 4.74
 3 -3 -23 39.97 7.45
 3 3 -23 48.84 8.13
 3 3 -23 45.97 4.24
 3 -3 -23 48.12 4.27
 3 3 23 53.68 9.22
 3 -3 -24 5.09 3.62
 3 3 -24 5.29 3.59
 3 3 -24 13.27 2.56
 3 -3 -24 12.81 2.4
 3 -3 24 16.2 5.16
 3 3 24 13.97 5.59
 3 -3 -24 13.34 4.75
 3 -3 -24 5.92 1.82
 -3 -3 -24 16.66 2.8
 3 3 -24 9.62 2.14
 3 3 -24 12.5 2.59
 -3 -3 -24 15 2.56
 -3 -3 -24 14.9 2.51
 -3 3 -24 11.68 2.11
 3 3 24 11.38 4.29
 3 3 24 18.48 5.88
 3 3 25 934.21 50.33
 3 -3 -25 952.58 48.61
 3 3 -25 910.56 36.61
 3 -3 -25 922.32 36.81
 3 3 -25 970.76 37.13
 3 3 25 991.93 50.48
 -3 -3 -25 942.87 37.16
 3 -3 -25 891.78 46.86
 3 3 -25 1003.05 48.78
 3 3 25 937.77 47.37
 3 3 -25 906.57 37.32
 -3 3 -25 969.1 36.51
 -3 -3 -25 967.91 37.15
 3 -3 -25 944.32 36.93
 -3 -3 -25 906.26 36.97
 3 -3 25 952.26 48.28
 3 -3 26 26.27 6.84
 3 3 26 39.6 8.41
 3 3 -26 25.89 3.32
 3 -3 -26 34.82 7.52
 3 3 -26 29.15 3.72
 -3 -3 -26 22.21 3.2
 -3 3 -26 29.05 3.26
 -3 -3 -26 20.9 3.24
 3 3 26 30.45 3.83
 -3 -3 -26 28.79 3.66
 3 -3 -26 29.91 3.44
 3 -3 -26 26.95 3.39
 3 3 -26 27.13 3.47
 3 -3 -26 16.63 5.23
 3 3 -26 21.71 6.16
 3 3 26 35.25 7.92
 3 3 26 34.25 6.9
 -3 3 -27 493.67 20.8
 -3 -3 -27 511.23 21.5
 3 3 -27 467.08 21.19
 3 -3 -27 473.49 21.11
 3 3 -27 488.51 21
 -3 -3 -27 495.79 21.52
 3 3 -27 456.52 21.4
 3 -3 -27 468.7 30.6
 3 3 -27 459.56 30.7
 3 3 27 506.64 21.81
 3 3 27 465.57 29.77
 -3 -3 -27 492.82 21.27
 3 -3 -27 471.56 21.01
 3 -3 27 481.42 30.92
 3 -3 -27 494.02 31.89
 3 3 27 499.18 33.46
 3 3 27 459.78 32.05
 -3 3 -28 94.44 6.47
 -3 -3 -28 84.88 6.56
 3 -3 -28 90.52 6.62
 3 3 -28 91.85 6.72
 3 3 -28 80.86 6.2
 -3 -3 -28 95.28 6.92
 3 3 -28 83.6 6.61
 3 -3 -28 83.5 11.78
 3 3 -28 89.46 12.15
 3 3 28 92.12 11.57
 3 -3 -28 89.04 12.15
 3 3 28 94.73 13.8
 3 3 28 94.35 7
 3 -3 -28 96.5 6.61
 3 -3 28 86.4 11.85
 3 3 28 88.51 12.71
 3 -3 -29 488.17 22.08
 3 3 -29 504.37 22.27
 -3 -3 -29 497.43 22.38
 3 -3 -29 499.53 21.99
 3 -3 -29 488.13 32.18
 3 3 -29 479.21 32.18
 3 3 29 519.6 22.64
 3 3 29 575.53 35.81
 3 3 29 535.05 35.45
 3 -3 29 522.72 32.83
 3 3 -29 490.87 21.83
 -3 3 -29 512.9 21.82
 -3 -3 -29 512.3 22.31
 -3 3 29 506.69 32.65
 3 -3 -29 519.36 33.54
 3 -3 -30 26.12 3.57
 3 3 -30 24.9 3.47
 3 3 -30 25.16 3.44
 -3 -3 -30 23.14 3.55
 3 -3 -30 27.73 3.63
 -3 3 -30 25.48 3.37
 -3 -3 -30 22.49 3.38
 3 -3 30 28.68 7.08
 -3 3 30 23.11 6.62
 3 3 30 26.3 7.95
 3 3 30 26.18 3.81
 3 3 30 30.56 7.95
 3 -3 -30 20.25 5.94
 3 3 -30 19.58 6.12
 -3 3 31 402.3 28.6
 3 3 31 376.45 18.2
 -3 -3 -31 373.69 18.21
 3 -3 -31 359.12 17.5
 3 -3 -31 344.11 26.71
 3 3 -31 410.34 29.08
 -3 3 -31 383.34 17.6
 -3 -3 -31 404.54 18.26
 3 3 31 426.65 30.56
 3 3 -31 391.41 17.79
 3 -3 -31 371.44 17.85
 3 3 -31 382.66 18.11
 -3 3 -31 377.81 18.06
 3 3 31 386.38 30.23
 3 -3 31 378.72 27.54
 -3 3 32 100.03 13.46
 3 3 32 102.28 7.66
 -3 -3 -32 97.19 7.63
 3 -3 -32 111.5 7.47
 3 -3 -32 116.87 14.19
 3 3 -32 129.1 15.43
 -3 -3 -32 107.64 7.6
 -3 3 -32 113.79 7.49
 3 3 32 108.19 14.6
 3 3 -32 109.94 7.77
 3 -3 -32 105.24 7.53
 3 3 32 97.16 14.48
 -3 3 -32 97.08 7.38
 -3 -3 -32 101.57 7.37
 3 3 -32 99.25 7.27
 3 -3 -33 156.9 10.2
 3 3 -33 193.92 11.05
 -3 -3 -33 174.48 10.9
 -3 3 -33 183.27 10.47
 -3 -3 -33 200.49 10.98
 3 3 -33 171.01 10.22
 3 3 33 181.18 20.21
 3 -3 -33 156.96 17.23
 3 3 -33 190.9 19.12
 -3 3 -33 183.6 10.86
 -3 -3 -33 185.63 10.72
 3 -3 -33 184.35 10.47
 3 3 33 185.09 10.84
 -3 3 33 185.34 18.63
 3 -3 -34 1.38 2.54
 3 3 -34 1.43 3.4
 -3 3 34 1.39 3.32
 3 3 34 1.67 3.97
 -3 -3 -34 2.72 2.05
 -3 3 -34 0.32 1.81
 3 3 34 1.72 1.83
 -3 3 -34 0.35 1.69
 3 -3 -34 1.36 1.81
 3 3 -34 -0.35 1.79
 -3 -3 -34 0.33 1.82
 3 3 -34 1.23 1.79
 3 3 35 230.58 23.49
 -3 3 -35 259.01 13.19
 -3 -3 -35 254.87 13.36
 3 3 -35 232.39 12.75
 3 -3 -35 232.09 13.04
 3 3 -35 233.55 13.22
 -3 3 35 268.27 22.92
 3 3 35 268.65 13.56
 3 -3 -35 222.37 21.21
 3 3 -35 251.29 22.6
 -3 3 -35 251.13 13.39
 -3 -3 -35 247.73 13.24
 -3 -3 -36 38.31 4.46
 -3 3 -36 37.02 4.32
 3 3 -36 37.53 4.26
 3 3 -36 47.36 4.92
 3 -3 -36 44.32 4.72
 -3 3 36 51.98 9.8
 3 3 36 28.73 8.37
 3 3 -36 43.69 9.28
 3 -3 -36 46.13 9.64
 3 3 36 42.57 4.77
 -3 -3 -36 36.22 4.51
 -3 -3 -36 36.46 4.33
 -3 3 -36 42.36 4.64
 -3 -3 -37 37.58 4.45
 3 3 37 31.1 4.15
 3 -3 -37 37.81 8.54
 3 3 -37 37.93 8.61
 -3 3 -37 38.05 4.48
 -3 -3 -37 36.97 4.25
 3 3 37 27 8.34
 3 3 -37 37.06 4.55
 3 -3 -37 41.51 4.63
 3 3 -37 39.11 4.21
 -3 -3 -37 44.26 4.64
 -3 3 -37 36.76 4.33
 -3 3 -38 70.25 6.11
 -3 -3 -38 76.54 6.32
 3 3 38 72.85 6.02
 -3 -3 -38 80.8 6.61
 3 -3 -38 71.08 11.42
 3 3 -38 81.48 12.77
 3 3 -38 86.2 7.14
 3 3 -38 76.01 6.03
 3 3 38 100.48 15.05
 -3 -3 -38 73.63 6.23
 -3 3 -38 77.8 6.4
 3 3 -38 73.79 6.38
 3 -3 -38 76.73 6.36
 -3 3 -39 127.31 8.05
 -3 -3 -39 108.84 7.74
 -3 -3 -39 102.95 7.51
 -3 3 -39 109.91 7.83
 3 -3 -39 111.35 7.87
 3 3 -39 110.41 7.94
 -3 -3 -39 114.5 8.08
 3 -3 -39 111.63 14.44
 3 3 -39 103.81 14.25
 3 3 -39 100.61 7.22
 3 3 39 102.22 14.97
 3 3 -39 110.38 8.32
 3 -3 -40 -1.35 3.23
 3 3 -40 4.26 3.38
 3 3 40 1.61 3.84
 3 -3 -41 39.61 8.4
 3 3 -41 29.12 7.48
 3 3 41 34.32 8.23
 3 3 -42 5.56 1.89
 -3 -3 -42 6.9 2.35
 -3 -3 -42 4.24 1.81
 3 3 -42 5.29 2.24
 3 -3 -42 9.62 2.33
 3 3 -42 6.16 2.25
 -3 3 -42 10.2 2.47
 -3 -3 -42 7.74 2.28
 3 3 42 10.51 5.31
 3 3 -43 33.08 3.62
 -3 3 -43 33.8 3.99
 -3 -3 -43 39.32 4.09
 -3 -3 -43 38.68 4.06
 -3 -3 -43 34.46 4.12
 3 3 -43 34.83 4.05
 3 -3 -43 39.43 4.17
 3 3 -43 43.3 4.66
 3 3 -44 1.17 1.48
 -3 -3 -44 4.09 1.72
 -3 -3 -44 2.4 1.61
 3 -3 -44 2.81 1.64
 -3 3 -44 2.49 1.72
 3 3 -44 2.07 1.61
 -3 -3 -44 1.99 1.89
 3 3 -44 5.06 1.99
 3 3 -45 67.71 5.65
 -3 -3 -45 71.22 5.57
 -3 3 -45 67.92 5.48
 -3 -3 -45 71.32 5.38
 3 3 -45 68.69 5.01
 3 -3 -45 62.24 5.22
 3 3 -45 61.92 5.35
 -3 -3 -45 81.86 5.69
 3 3 -46 1.98 1.25
 -3 -3 -46 0.24 1.26
 3 3 -46 -0.26 1.58
 3 -3 -46 1.47 1.33
 -3 3 -46 0.76 1.14
 -3 -3 -46 0.71 1.28
 -3 -3 -46 -0.25 1.53
 3 3 -46 0.81 1.44
 3 3 -47 1.95 1.12
 -3 -3 -47 1.52 1.33
 -3 -3 -47 1.29 1.21
 -3 3 -47 3.46 1.35
 3 -3 -47 3.14 1.46
 3 3 -47 3.8 1.52
 -3 -3 -47 1.58 1.56
 3 3 -47 2.21 1.46
 3 3 -48 0.31 0.99
 3 3 -48 -0.87 1.09
 -3 3 -48 -0.21 1.17
 3 3 -48 1.5 1.35
 -3 -3 -48 0.38 0.96
 3 -3 -48 -0.4 1.1
 -3 -3 -48 1.18 1.27
 -3 -3 -48 0.2 1.31
 3 3 -49 166.06 8.44
 -3 -3 -49 175.24 8.29
 3 3 -49 165.26 8.37
 3 3 -49 142.68 7.42
 3 -3 -49 159.3 8.16
 -3 -3 -49 171.87 8.19
 3 3 -49 157.25 8.31
 -3 3 -49 175.53 8.45
 3 -3 -50 3.4 1.26
 -3 -3 -50 3.76 1.12
 -3 3 -50 3.94 1.21
 3 3 -50 1.33 1.09
 3 3 -50 3.3 1.26
 3 3 -50 2.11 0.82
 3 3 -50 2.38 1.1
 3 3 -51 11.91 1.52
 3 -3 -51 9.99 1.52
 3 3 -51 9.31 1.54
 -3 3 -51 11.24 1.59
 3 3 -51 10.86 1.69
 -3 -3 -51 12.55 1.56
 -3 3 -51 13.07 1.71
 -3 3 -52 2.33 0.83
 3 3 -52 3.04 0.92
 3 3 -52 2.42 1.03
 -3 3 -52 2.3 0.92
 3 3 -53 128.88 5.97
 -3 3 -53 126.08 5.7
 4 0 0 2734.12 99.56
 4 0 0 2703.91 96.42
 -4 0 0 2419.18 97.31
 0 -4 0 2697.17 100.59
 4 0 0 2832.73 101.78
 0 -4 -1 998.81 41.69
 4 0 -1 1035.53 39.12
 4 0 1 1011.53 42.08
 0 -4 -1 955.1 42.69
 -4 0 -1 879.94 39.88
 0 -4 1 1073.91 43.13
 -4 0 1 1093.95 40.82
 4 0 -1 1000.78 43.3
 4 0 1 1006.23 43.79
 0 -4 -2 1839.1 70.37
 4 0 -2 1841.33 67.5
 4 0 2 1908.8 71.5
 -4 0 2 2148.13 69.94
 0 -4 -2 1800.79 71.79
 0 -4 2 1877.28 71.48
 4 0 2 1847.71 72.8
 4 0 -2 1946.64 72.38
 4 0 -3 444.71 19.39
 4 0 3 417.56 22.14
 0 -4 -3 438.92 21.66
 -4 0 3 513.14 21.25
 0 -4 -3 457.71 23.24
 -4 0 -3 398.16 20.18
 0 -4 3 484.81 22.75
 4 0 -3 429.03 22.55
 4 0 3 419.54 23.27
 0 -4 -4 1055.35 45.12
 4 0 4 1177.88 47.01
 4 0 -4 1093.71 42.69
 0 -4 -4 1163.15 47.24
 -4 0 4 1171.34 44.46
 0 -4 4 1082.65 45.69
 -4 0 -4 999.15 43.46
 4 0 -4 1158.87 46.62
 4 0 4 1162.48 48.22
 4 0 5 1505.85 60.51
 0 -4 -5 1522.2 59.19
 0 -4 5 1543.13 59.63
 4 0 -5 1455.26 56.63
 0 -4 -5 1680.6 61.56
 -4 0 -5 1399.91 57.06
 4 0 5 1479.82 61.63
 4 0 -5 1457.97 59.45
 4 0 -6 845.52 37.46
 0 -4 -6 790.8 29.72
 0 4 -6 835.35 30.31
 4 0 6 873.87 38.54
 4 0 -6 901.07 36.27
 4 0 6 890.37 37.58
 0 -4 -6 856.52 35.69
 0 -4 6 785.27 35.46
 4 0 -6 790.85 32.98
 -4 0 -6 707.23 33.08
 0 -4 -6 900.71 37.49
 4 0 7 6.08 2.76
 0 4 -7 4.91 1.29
 4 0 -7 6.08 2.83
 0 -4 -7 10.79 1.56
 4 0 -7 10.29 2.83
 4 0 7 9.41 3.45
 0 -4 7 5.88 2.35
 0 -4 -7 7.29 2.44
 -4 0 -7 10.43 2.53
 4 0 -7 8.22 2.2
 0 -4 -7 10.24 3.1
 4 0 -8 264.51 13.48
 4 0 -8 260.55 16.56
 4 0 -8 253.85 16.27
 0 4 -8 248.3 11.68
 0 -4 -8 227.83 11.11
 4 0 8 245.22 16.85
 4 0 -8 260.37 14.59
 0 -4 -8 207.96 14.11
 4 0 8 248.95 16.14
 0 -4 -8 266.26 15.99
 4 0 -9 1570.03 59.01
 0 -4 -9 1451.52 56.34
 4 0 -9 1545.3 63.3
 0 4 -9 1570.12 57.2
 4 0 -9 1504.33 62.7
 4 0 -9 1446.58 59.33
 4 0 9 1505.04 63.63
 4 0 9 1497.98 62.93
 0 -4 -9 1710.25 63.03
 4 0 10 240.95 16.46
 4 0 -10 238.12 13.39
 0 -4 -10 260.36 15.85
 0 -4 -10 224.97 14.76
 4 0 -10 219.64 13.16
 4 0 10 212.6 15.95
 0 -4 -10 225.44 11.72
 4 0 -10 245.29 16.19
 4 0 -10 228.69 15.8
 4 0 11 112.46 11.07
 4 0 -11 130.37 9.51
 0 -4 -11 111.33 10.02
 4 0 11 140.86 12.25
 4 0 -11 119.63 8.79
 4 0 -11 147.83 12
 0 -4 -11 128.26 8.24
 4 0 -11 126.41 11.2
 4 0 12 167.65 13.96
 4 0 -12 168.43 11.32
 0 -4 -12 158.91 12.41
 4 0 -12 164.9 10.43
 4 0 12 163.56 13.64
 4 0 -12 174.84 13.62
 4 0 -12 153.81 12.95
 4 0 13 1358.83 58.81
 4 0 -13 1318.93 54.21
 0 -4 -13 1312.42 56.68
 4 0 13 1323.72 58.29
 4 0 -13 1355.7 58.1
 4 0 -13 1415.2 58.36
 4 0 14 24.86 5.75
 4 0 -14 27.77 5.47
 4 0 -14 29.37 5.69
 0 -4 -14 30.1 5.7
 4 0 -14 23.75 4.35
 4 0 14 36.16 6.53
 4 0 15 327.15 21.23
 4 0 -15 304.19 20.19
 4 0 -15 288.42 17.32
 0 -4 -15 291.44 18.62
 4 0 -15 263.66 19.12
 4 0 15 322.69 20.63
 4 0 16 87.02 10.48
 4 0 -16 79.05 9.56
 4 0 -16 68.3 7.75
 0 -4 -16 93.38 9.56
 4 0 -16 73.65 9.24
 4 0 16 67.7 9
 4 0 17 182.68 15.42
 4 0 17 153.16 14.88
 4 0 -17 188.85 13.56
 0 -4 -17 199.49 14.83
 4 0 -17 170.45 14.92
 4 0 18 234.98 18.01
 -4 0 -18 245.46 11.49
 0 -4 -18 224.37 16.91
 4 0 -18 247.44 16.45
 4 0 -18 247.32 11.71
 4 0 -18 238.26 11.68
 4 0 -18 238.68 12.1
 4 0 -18 240.89 11.34
 -4 0 -19 409.14 17.5
 4 0 -19 400.5 17.61
 4 0 19 453.94 26.52
 -4 0 -19 448.63 17.99
 4 0 -19 405.13 18.56
 4 0 -19 425.56 18.24
 4 0 -19 401.16 18.5
 -4 0 -19 435.55 17.86
 4 0 -19 403.71 18.01
 4 0 -20 221.05 11.36
 4 0 -20 221.16 10.64
 4 0 -20 201.84 10.65
 -4 0 -20 207.85 10.46
 4 0 -20 211.5 10.82
 4 0 -20 218.62 11.06
 0 -4 -20 199.7 10.24
 4 0 20 229.68 17.77
 4 0 20 212.07 10.78
 -4 0 -20 226.22 10.76
 -4 0 -20 206.48 10.32
 4 0 -20 214.41 11.42
 -4 0 -21 4.13 1.62
 4 0 21 1.11 2.89
 4 0 -21 4.27 1.74
 4 0 -21 1.48 1.46
 4 0 -21 1.05 2.97
 4 0 -21 1.51 1.37
 0 -4 -21 1.95 1.38
 4 0 -21 3.7 1.76
 4 0 -21 -0.23 1.05
 -4 0 -21 2.57 1.67
 4 0 -21 1.76 1.59
 4 0 21 1.71 1.69
 4 0 21 1.94 2.74
 -4 0 -22 498.78 20.74
 0 -4 -22 509.64 29.48
 4 0 22 510.51 21.13
 4 0 -22 526.2 21.98
 4 0 -22 476.76 21.02
 4 0 -22 505.1 21.27
 4 0 -22 522.1 21.58
 0 -4 -22 464.89 20.45
 4 0 -22 537.68 31.57
 4 0 22 497.04 31.4
 4 0 -22 487.34 21.71
 -4 0 -22 502.56 20.9
 0 -4 -22 497.49 20.06
 0 -4 -22 482.49 20.62
 0 -4 -22 468.18 19.92
 4 0 23 718.06 40.88
 -4 0 -23 769.24 29.77
 0 -4 -23 754.88 39.59
 0 4 23 711.85 40.27
 4 0 23 778.15 30.03
 4 0 -23 786.57 30.87
 4 0 -23 768.4 30.13
 4 0 -23 732.24 30.11
 4 0 -23 763.76 30.47
 0 -4 -23 711.72 29.33
 4 0 -23 809.01 42.22
 0 4 -23 732.12 29.03
 0 -4 -23 733.68 28.97
 4 0 -23 729.8 30.68
 0 -4 -23 741.59 29.57
 0 -4 -23 807.19 29.09
 0 -4 -23 669.76 28.62
 -4 0 -23 720.64 29.63
 4 0 24 241.44 12.36
 -4 0 -24 244.78 12.2
 0 4 24 228.96 20.05
 0 -4 -24 257.94 19.92
 4 0 -24 275.45 13.3
 4 0 -24 258.38 12.68
 4 0 -24 255.11 12.71
 0 -4 -24 242.73 12.05
 4 0 -24 272.9 13.14
 4 0 -24 245.3 13.19
 -4 0 -24 261.62 12.49
 0 -4 -24 241.71 11.52
 4 0 -24 239.91 20.61
 4 0 24 286.38 22.26
 0 -4 -24 245.18 11.47
 0 -4 -24 254.41 12.23
 0 4 -24 221.29 11.52
 0 -4 -24 240.34 11.63
 4 0 -25 43.54 4.68
 4 0 25 30.53 7.31
 0 4 25 32.82 7.46
 4 0 -25 46.14 8.83
 0 -4 -25 34.28 6.46
 0 -4 -25 40.14 7.63
 4 0 -25 43.77 4.42
 0 -4 -25 34.82 3.76
 0 -4 -25 34.89 3.79
 0 -4 -25 44.36 3.65
 4 0 -25 36.06 4.3
 -4 0 -25 49.16 4.41
 0 -4 -25 41.65 3.69
 -4 0 -25 45.99 4.25
 4 0 25 47.88 4.37
 4 0 -25 38.04 4.26
 0 4 -25 47.13 4.01
 0 -4 -25 41.46 3.79
 4 0 -26 629.6 26.11
 0 4 26 602.17 36.67
 0 -4 -26 596.15 35.46
 0 -4 -26 618.16 24.28
 0 -4 -26 612.8 25.16
 4 0 -26 632.28 26.13
 0 -4 -26 566.74 32.87
 0 4 -26 564.57 33.5
 4 0 -26 646.76 38.14
 4 0 -26 608.02 25.64
 0 -4 -26 585.68 24.94
 4 0 26 600.58 34.84
 -4 0 -26 620.36 25.39
 0 -4 -26 570.8 24.27
 4 0 26 638.66 37.92
 4 0 26 620.83 25.34
 -4 0 -26 606.71 25.24
 0 4 -26 600.45 24.67
 0 -4 -26 586.66 24.57
 -4 0 -27 363.84 16.48
 0 4 27 323.9 25.81
 0 -4 -27 366.92 15.42
 0 -4 -27 339.39 16.09
 4 0 -27 341.59 16.85
 4 0 -27 343.88 16.91
 0 -4 -27 333.52 23.36
 4 0 -27 391.36 28.05
 0 4 -27 373.48 24.84
 0 -4 -27 351.8 16.19
 4 0 -27 344.76 16.63
 4 0 27 344.79 24.5
 0 -4 -27 315.87 15.31
 -4 0 -27 377.8 16.69
 4 0 27 370.84 27.38
 4 0 27 378.22 16.55
 0 4 27 380.95 26.26
 0 4 -27 356.03 15.91
 0 -4 -27 322.67 15.56
 -4 0 -28 429.8 19.49
 0 4 28 463.29 31.26
 0 -4 -28 441.33 18.39
 0 -4 -28 429.85 19.38
 4 0 -28 427.71 20.03
 4 0 -28 450.51 20.36
 0 4 -28 432.72 28.12
 0 -4 -28 407.11 27.06
 4 0 -28 437.13 30.97
 0 -4 -28 435.07 19.37
 4 0 -28 436.19 19.89
 4 0 28 461.69 28.84
 0 4 -28 447.18 19.09
 0 -4 -28 434.91 18.93
 4 0 28 422.89 19.3
 -4 0 -28 463.9 19.82
 0 -4 -28 413.65 18.58
 4 0 28 373.83 29.31
 0 4 28 490.84 30.87
 4 0 -29 126.66 8.82
 0 4 29 171.73 17.81
 0 -4 -29 131.01 8.4
 0 -4 -29 146.3 7.79
 4 0 -29 140.39 9.22
 0 4 -29 119.26 13.93
 4 0 -29 148.97 17.11
 0 -4 -29 150.56 14.83
 4 0 -29 139.31 8.96
 0 -4 -29 121.14 8.21
 0 -4 -29 131.75 7.9
 -4 0 -29 155.54 9.02
 0 4 -29 148.03 8.43
 0 -4 -29 137.78 8.18
 4 0 29 138.28 8.56
 -4 0 -29 141.08 8.8
 4 0 29 148.91 16.98
 0 4 29 163.46 16.33
 4 0 -30 485.46 22.4
 0 -4 -30 446.74 29.66
 4 0 -30 499.18 33.93
 0 4 -30 479.42 31.16
 0 -4 -30 500.02 21.67
 -4 0 -30 508.81 21.93
 0 -4 -30 493.28 20.93
 4 0 30 517.47 34.65
 0 4 30 503.55 32.31
 -4 0 -30 495.21 21.8
 0 4 30 543.03 35
 4 0 -30 515.17 22.42
 4 0 -30 480.64 21.94
 0 -4 -30 481.03 21.55
 0 4 -30 483.48 21.23
 0 -4 -30 466.14 20.96
 4 0 -31 27.54 3.94
 0 -4 -31 28.74 3.7
 4 0 -31 28.31 7.51
 0 -4 -31 27.4 6.51
 0 4 -31 30.13 7.1
 -4 0 -31 29.78 3.79
 0 -4 -31 26.32 3.31
 4 0 -31 28.37 3.99
 0 4 -31 27.56 3.39
 0 -4 -31 24.62 3.34
 0 -4 -31 24.93 3.38
 0 4 31 33.12 7.5
 4 0 -31 33.13 4.12
 0 -4 -31 32.63 3.89
 -4 0 -31 34.84 4.2
 0 4 31 19.18 6.55
 4 0 31 31.53 8.67
 0 -4 -32 80.55 6.17
 0 4 -32 78.96 6.18
 0 4 32 86.29 13.29
 4 0 32 73.56 12.31
 0 -4 -32 83.2 6.52
 -4 0 -32 75.38 6.33
 4 0 -32 83.88 6.97
 0 -4 -32 79.84 11.25
 0 4 -32 73.23 11.09
 4 0 -32 73.02 12.12
 0 -4 -32 79.56 5.95
 -4 0 -32 81.88 6.51
 4 0 -32 72.35 6.26
 0 -4 -32 87.11 6.53
 0 -4 -33 147.29 9.14
 -4 0 -33 172.89 10.3
 0 -4 -33 171.9 9.82
 0 4 -33 179.58 10.15
 0 4 33 151.36 17.9
 0 -4 -33 168.75 10.09
 4 0 -33 159.03 10.49
 0 -4 -33 175.53 17.05
 4 0 -33 145.75 17.81
 0 4 -33 189.66 18.15
 -4 0 -33 172.98 10.22
 4 0 -33 154.48 9.95
 0 -4 -33 177.12 10.21
 4 0 33 188.12 19.68
 0 -4 -34 505.46 21.82
 -4 0 -34 534.68 22.94
 -4 0 -34 481.49 22.48
 4 0 34 529.16 36.33
 0 -4 -34 528.56 22.39
 0 4 -34 504.89 22.41
 0 4 34 533.72 36.36
 0 -4 -34 450.22 31.2
 4 0 -34 509.58 35.72
 0 4 -34 486.07 32.86
 4 0 -34 481.15 22.67
 4 0 -34 523.04 23.51
 4 0 -35 1.59 2.93
 0 4 -35 1.32 2.44
 0 -4 -35 -1.25 2.66
 4 0 35 -1.58 3.37
 0 4 35 1.59 3.39
 -4 0 -35 0.7 1.82
 0 -4 -35 -0.28 1.38
 -4 0 -35 0.69 1.91
 4 0 -35 0.35 1.75
 0 -4 -35 1.86 1.62
 0 4 -35 1.96 1.84
 4 0 -35 1.96 1.86
 0 -4 -36 93.28 6.78
 -4 0 -36 116 8
 4 0 36 102.88 14.53
 0 4 -36 92.06 7.11
 0 4 36 97.71 14.5
 -4 0 -36 104.61 7.63
 0 4 -36 84.28 12.67
 4 0 -36 107.23 15.17
 0 -4 -36 108.33 13.73
 4 0 -36 96.74 7.43
 4 0 -36 104.55 8.06
 0 -4 -36 107.83 7.38
 0 -4 -37 443.94 20.95
 -4 0 -37 510.86 22.4
 4 0 37 461.63 34.27
 -4 0 -37 512.99 22.77
 0 4 37 562.82 37.05
 0 -4 -37 485.76 21.6
 4 0 -37 484.06 22.67
 0 4 -37 498.06 21.97
 0 -4 -37 446.19 30.9
 4 0 -37 427.89 33.47
 0 4 -37 500.88 32.99
 -4 0 -37 509.59 22.34
 4 0 -37 485.63 22.07
 -4 0 -38 61.13 5.63
 0 -4 -38 49.65 4.85
 4 0 -38 51.25 5.52
 0 4 -38 49.26 4.96
 4 0 -38 57.49 10.91
 0 -4 -38 59.31 9.77
 0 4 -38 57.83 10.29
 4 0 38 40.52 10.12
 0 4 38 59.38 11.09
 -4 0 -38 56.3 5.67
 -4 0 -38 47.34 5.02
 0 -4 -38 50.44 4.76
 4 0 -38 48.6 5.05
 -4 0 -39 15.12 3.16
 -4 0 -39 22.22 3.54
 0 -4 -39 26.98 3.46
 4 0 -39 24.01 3.77
 0 4 -39 24.39 3.47
 -4 0 -39 23.99 3.68
 4 0 -39 21.12 3.37
 4 0 -39 23.72 7.39
 0 4 -39 25.38 6.87
 0 -4 -39 23.77 6.58
 0 4 39 31.83 8.68
 4 0 39 19.93 6.97
 0 -4 -39 24.71 3.3
 -4 0 -40 16.04 3.13
 0 -4 -40 13.55 5.11
 4 0 -40 23.37 6.66
 0 4 -40 9.22 4.24
 4 0 -40 15.6 3.18
 -4 0 -40 16.14 3.09
 -4 0 -40 12.16 2.88
 0 4 40 14.14 6.72
 4 0 40 19.49 6.6
 4 0 -41 118.82 15.5
 0 4 -41 137.96 15.4
 0 -4 -41 98.5 12.92
 4 0 41 124.99 15.7
 0 4 41 112.23 15.46
 0 -4 -42 14.93 2.63
 0 4 -42 15.94 2.75
 0 -4 -42 17.33 2.97
 -4 0 -42 12.25 2.8
 0 -4 -42 14.59 2.57
 4 0 42 18.13 6.15
 0 4 42 16.38 5.96
 4 0 -42 22.2 6.52
 0 -4 -43 136.57 8.57
 -4 0 -43 159.35 9.5
 -4 0 -43 148.03 9.01
 0 4 -43 150.63 8.99
 0 -4 -43 137.23 8.39
 0 4 -43 152.13 8.9
 4 0 -43 136.09 9.21
 -4 0 -44 10.87 2.58
 0 -4 -44 14.72 2.65
 0 4 -44 12 2.47
 0 -4 -44 11.66 2.24
 0 4 -44 10.62 2.29
 -4 0 -44 14.02 2.85
 4 0 -44 15.19 2.89
 0 4 -45 126.98 7.72
 -4 0 -45 121.97 7.95
 -4 0 -45 136.73 8.08
 4 0 -45 121.93 7.67
 0 -4 -45 118.07 7.42
 4 0 -45 134.26 8.44
 0 4 -45 123.41 7.61
 0 -4 -45 115.46 7.22
 0 4 -46 38.98 3.95
 -4 0 -46 43.5 4.32
 -4 0 -46 50.85 4.55
 4 0 -46 45.58 4.21
 0 -4 -46 54.77 4.34
 0 4 -46 42.65 4.06
 4 0 -46 42.13 4.44
 0 -4 -46 45.51 3.97
 0 4 -47 124.69 7.29
 -4 0 -47 124.12 7.59
 4 0 -47 131.95 7.54
 -4 0 -47 126.68 7.58
 4 0 -47 120.4 7.83
 0 -4 -47 121.58 6.98
 0 4 -47 131.95 7.34
 0 -4 -47 130.3 7.18
 0 -4 -48 1.23 1.09
 0 4 -48 0.58 1.12
 -4 0 -48 1.36 1.37
 4 0 -48 0.5 1.3
 0 4 -48 0.67 1.19
 4 0 -48 1.86 1.36
 -4 0 -48 1.52 1.44
 0 4 -48 1.6 1.19
 0 -4 -48 0.35 1.11
 4 0 -49 12.17 1.99
 0 4 -49 11.54 1.98
 0 4 -49 12.7 1.98
 0 -4 -49 12.17 1.76
 0 4 -49 15.17 2.09
 -4 0 -49 12.61 2.32
 4 0 -49 16.27 2.46
 0 -4 -49 12.69 1.85
 4 0 -50 87.94 5.33
 -4 0 -50 106.76 6
 0 4 -50 98.7 5.5
 4 0 -50 100.51 6.06
 0 -4 -50 92.96 5.06
 0 4 -50 90.86 5.17
 0 4 -50 87.74 5.38
 0 -4 -51 67.94 3.91
 0 4 -51 70.74 4.15
 4 0 -51 84.18 5.08
 -4 0 -51 89.2 5
 0 4 -51 71.79 4.37
 4 0 -51 79.95 4.56
 0 4 -51 86.39 4.64
 -4 0 -52 10.49 1.57
 4 0 -52 9.95 1.66
 4 0 -52 8.57 1.26
 0 4 -52 9.81 1.34
 0 4 -53 0.08 0.59
 -4 0 -53 0.56 0.65
 4 0 -53 0.74 0.81
 -1 4 -53 17.09 1.57
 4 1 -53 16.4 1.6
 4 1 -53 16.46 1.77
 -4 -1 -53 19.66 1.76
 -1 4 -52 8.27 1.28
 4 1 -52 9.61 1.41
 4 1 -52 7.09 1.46
 -4 -1 -52 8.99 1.45
 -1 4 -51 117.39 5.7
 -1 4 -51 84.98 4.88
 -4 -1 -51 116.11 5.89
 4 1 -51 114.75 6.15
 4 1 -51 121.91 5.9
 -1 4 -51 87.97 5.07
 -1 4 -50 14.68 1.94
 -1 4 -50 16.11 2.04
 -4 -1 -50 18.13 2.24
 4 1 -50 14.67 2.02
 -1 4 -50 11.3 1.63
 1 -4 -50 11.88 1.59
 4 1 -50 14.15 2.29
 -4 -1 -49 21.03 2.58
 -1 4 -49 19.6 2.39
 1 -4 -49 19.53 2.19
 4 1 -49 23.19 2.85
 4 1 -49 20.09 2.51
 -1 4 -49 16.28 2.11
 -4 -1 -49 25.13 2.74
 -4 -1 -48 21.09 2.72
 -1 4 -48 21.35 2.53
 1 -4 -48 18.63 2.29
 -1 4 -48 20.68 2.62
 4 1 -48 18.26 2.62
 -4 -1 -48 21.07 2.7
 -4 -1 -48 21.94 2.77
 4 1 -48 20.28 2.82
 4 1 -47 79.87 5.42
 -4 -1 -47 86.14 5.8
 -1 4 -47 88.52 5.75
 4 1 -47 89.26 5.91
 4 1 -47 86.94 6.21
 -1 4 -47 84.73 5.53
 1 -4 -47 79.09 5.31
 -4 -1 -47 70.14 5.47
 1 -4 -46 15.79 2.42
 -1 4 -46 13.88 2.4
 -4 -1 -46 19.74 2.94
 4 1 -46 20.45 3.07
 4 1 -46 19.39 2.79
 1 -4 -46 17.3 2.39
 -4 -1 -46 20.26 2.89
 4 1 -46 23.77 2.92
 -1 4 -46 20.19 2.78
 4 1 -45 41.87 4.48
 1 -4 -45 46.52 4.14
 -1 4 -45 46.7 4.24
 -4 -1 -45 46.57 4.48
 4 1 -45 48.98 4.46
 1 -4 -45 49.15 4.05
 -4 -1 -45 47.63 4.57
 -1 4 -44 44.13 4.31
 4 1 -44 45.68 4.78
 1 -4 -44 45.1 4.21
 -4 -1 -44 52.98 4.79
 4 1 -44 48.13 4.54
 -4 -1 -44 47.34 4.72
 1 -4 -44 40.44 3.93
 -4 -1 -44 48.4 4.76
 4 1 -43 50.36 5.13
 -1 4 -43 49.87 4.67
 1 -4 -43 48.62 4.47
 -4 -1 -43 47.42 4.87
 1 -4 -43 56.51 4.65
 4 1 -43 50.38 4.86
 -4 -1 -43 47.04 4.85
 -4 -1 -43 52.15 4.92
 -4 -1 -42 13.96 2.82
 1 -4 -42 14.83 2.56
 -4 -1 -42 13.22 2.89
 4 1 -42 13.17 2.71
 1 -4 -42 13.74 2.47
 4 1 -42 15.72 3.28
 -1 4 -42 13.76 2.78
 -4 -1 -42 7.7 2.25
 1 4 42 19.56 6.43
 4 1 -42 17.62 5.87
 1 4 41 70.09 12.28
 1 -4 -41 72.05 10.75
 4 1 -41 66.62 11.95
 -1 4 -41 88.77 12.26
 1 -4 -41 81.64 6.1
 4 -1 41 91.26 12.88
 4 -1 40 91.71 13.14
 1 4 40 73.54 12.36
 4 1 -40 60.44 11.65
 1 -4 -40 56.59 9.53
 -1 4 -40 56.67 10.07
 -4 -1 -40 61.8 5.76
 -4 -1 -39 19.19 3.33
 4 -1 39 8.84 5.23
 1 4 39 16.26 6.95
 -4 -1 -39 18.46 3.38
 4 1 -39 16.57 3.36
 1 -4 -39 15.93 2.75
 -1 4 -39 15.35 2.92
 -4 -1 -39 20.55 3.61
 4 1 -39 13.6 3.03
 -1 4 -39 17.4 5.73
 4 1 -39 17.32 6.52
 1 -4 -39 13.75 5.02
 4 1 -38 92.3 14
 -1 4 -38 109.51 13.77
 1 -4 -38 82.02 11.73
 1 4 38 88.39 13.73
 4 -1 38 118.75 15.33
 -4 -1 -38 84.68 6.95
 -4 -1 -38 86.12 7.16
 -1 4 -38 94.25 6.99
 -4 -1 -38 90.83 7.06
 4 1 -38 88.27 7.11
 4 1 -38 90.34 7.44
 1 -4 -38 75.96 6.25
 4 1 -37 399.36 19.13
 -4 -1 -37 399.62 18.9
 -1 4 -37 377.05 28.61
 4 1 -37 388.28 30.6
 1 -4 -37 401.66 28.28
 1 4 37 396.39 18.43
 -4 -1 -37 394.55 18.8
 4 -1 37 374.66 29.59
 1 -4 -37 402.39 18.39
 4 1 -37 389.99 19.4
 -4 -1 -37 389.01 19.03
 -1 4 -37 389.87 18.51
 1 4 37 374.43 30.64
 4 1 -36 69.79 6.4
 -4 -1 -36 71.99 6.26
 -1 4 -36 70.3 11.21
 4 1 -36 65.49 12.02
 1 -4 -36 69.45 10.76
 1 4 36 71.28 6.06
 4 -1 36 79.73 12.65
 1 4 36 55.74 11.15
 4 1 -36 65.83 6.3
 1 -4 -36 66.94 5.74
 -1 4 -36 60.34 5.51
 -4 -1 -36 73.34 6.52
 -4 -1 -36 60.7 5.81
 -1 4 -35 215.33 11.55
 4 1 -35 228.72 22.82
 -1 4 -35 230.52 20.89
 1 -4 -35 156.46 17.17
 -4 -1 -35 204.51 11.79
 4 -1 35 191.53 20.47
 1 4 35 184.04 20.68
 -4 -1 -35 207.1 11.91
 1 -4 -35 197.55 11.24
 4 1 -35 219.33 12.59
 4 1 -35 222.15 12.41
 1 -4 -34 373.64 17.86
 4 1 -34 390.26 19.11
 -4 -1 -34 401.26 18.73
 4 -1 34 407.29 30.54
 4 1 -34 395.15 18.95
 -1 4 -34 410.1 18.23
 1 -4 -34 400.04 17.32
 -4 -1 -34 388.93 18.51
 1 4 34 380.23 30.32
 4 1 -34 354.06 18.43
 -1 4 -34 356.67 27.68
 1 -4 -34 360.66 26.9
 4 1 -34 398.52 30.48
 1 4 34 380.75 28.82
 4 1 -33 519.36 23.88
 1 -4 -33 504.01 22.62
 -4 -1 -33 533.12 23.4
 4 -1 33 528.57 35.78
 4 1 -33 484 23.4
 -1 4 -33 517.66 22.72
 1 -4 -33 505.68 22.78
 1 -4 -33 558.13 22.28
 4 1 -33 502 23.58
 1 4 33 566.73 37.53
 -4 -1 -33 540.89 23.42
 -1 4 -33 577.91 35.08
 4 1 -33 522.1 36.02
 1 -4 -33 515.88 33.07
 1 4 33 567.6 35.88
 4 1 -32 45.25 5.27
 1 -4 -32 49.83 4.71
 4 1 -32 43.86 4.38
 4 1 -32 52.41 5.3
 -4 -1 -32 49.13 5.06
 -1 4 -32 50.73 4.79
 1 -4 -32 47.27 4.35
 1 -4 -32 48.64 4.78
 4 1 -32 50.25 5.32
 1 4 32 52.98 10.5
 4 -1 32 62.68 11.37
 -4 -1 -32 48.47 5.11
 1 -4 -32 50.9 9.07
 4 1 -32 54.57 10.48
 1 4 32 47.64 9.47
 4 1 -31 261.1 13.84
 1 4 31 200.95 21.27
 4 -1 31 252.64 23.22
 4 1 -31 257.25 13.88
 1 -4 -31 244.71 12.72
 1 -4 -31 234.92 12.53
 4 1 -31 268.53 13.99
 4 1 -31 252.65 12.51
 -1 4 -31 257.28 12.91
 1 -4 -31 243.96 12.86
 1 -4 -31 255.4 12.44
 4 1 -31 247.37 23.01
 1 -4 -31 253.21 20.8
 -4 -1 -31 264.27 13.43
 1 4 31 280.78 23.49
 -4 -1 -31 256.66 13.44
 4 1 -30 135.28 9.3
 1 4 30 163.25 17.87
 4 -1 30 132.34 16.46
 1 -4 -30 146.79 8.65
 4 1 -30 138.89 9.32
 4 1 -30 139.81 9.32
 1 -4 -30 124.95 8.19
 4 1 -30 142.53 8.35
 -1 4 -30 143.35 8.63
 1 -4 -30 135.56 8.6
 1 -4 -30 158.65 8.51
 -4 -1 -30 150.41 9.16
 -4 -1 -30 150.29 9.27
 4 1 -30 132.9 16.09
 1 -4 -30 164.16 15.84
 1 4 30 137.09 15.95
 -4 -1 -29 461.54 20.51
 1 4 29 484.72 32.93
 4 -1 29 486.1 32.76
 4 1 -29 478.53 21.4
 1 -4 -29 456.05 20.02
 4 1 -29 444.78 20.99
 1 -4 -29 454.51 19.92
 4 1 -29 457.37 20.99
 4 1 -29 456.01 19.7
 -1 4 -29 436.85 19.89
 1 -4 -29 462.39 19.71
 1 -4 -29 470.63 20.33
 1 4 29 479.25 31.92
 -4 -1 -29 468.03 20.71
 4 1 -29 455.65 32.23
 1 -4 -29 460.52 29.25
 4 1 -29 427.08 21.07
 1 4 28 190.99 18.15
 -4 -1 -28 166.86 9.6
 1 -4 -28 168.74 17.13
 1 4 28 160.9 17.49
 4 -1 28 160.44 17.24
 4 1 -28 167.83 10.28
 4 1 -28 168.2 10.12
 1 -4 -28 157.38 9.14
 4 1 -28 180.59 10.42
 1 -4 -28 149.03 9
 4 1 -28 166.19 9.1
 -1 4 -28 170.79 9.41
 4 -1 28 161.25 15.67
 4 1 -28 157.08 17.12
 1 -4 -28 141.46 14.64
 -4 -1 -28 173 9.92
 4 1 -28 164.05 10.24
 1 -4 -28 169.67 9.13
 1 -4 -28 159.88 9.32
 1 4 27 583.1 36.14
 -4 -1 -27 587.69 24.57
 1 -4 -27 624.43 36.16
 1 4 27 596.98 37.21
 4 -1 27 583.93 36.53
 4 1 -27 598.81 25.58
 -4 -1 -27 590.22 24.78
 4 1 -27 579.02 25.05
 1 -4 -27 572.84 23.98
 1 -4 -27 584.87 24.32
 1 -4 -27 570.15 23.76
 -1 4 -27 581.01 24.01
 4 1 -27 554.71 23.72
 1 -4 -27 580.62 24.12
 4 1 -27 602.23 25.31
 4 1 -27 617.07 37.17
 1 -4 -27 574.4 33.04
 4 -1 27 554.69 33.44
 4 1 -27 554.97 25.34
 4 -1 26 117.8 14.15
 1 -4 -26 109.91 13.24
 1 4 26 125.58 14.76
 1 -4 -26 106.01 6.81
 4 1 -26 101.19 7.47
 -4 -1 -26 106.19 7.1
 -1 4 -26 116.15 7.09
 -4 -1 -26 108.51 7.28
 4 1 -26 111.9 7.67
 1 -4 -26 94.55 6.56
 -4 -1 -26 115.18 7.46
 1 -4 -26 110.09 6.77
 1 -4 -26 103.07 6.9
 -1 4 -26 109.33 6.88
 1 4 26 119.37 13.82
 4 -1 26 103.27 12.26
 4 1 -26 111.59 13.76
 1 -4 -26 108.41 11.89
 4 1 -26 115.9 7.91
 4 1 -26 101.56 6.56
 1 -4 -25 402.62 26.84
 1 4 25 409.05 28.27
 4 1 -25 390.32 18.13
 4 1 -25 401.84 18.21
 -4 -1 -25 410.84 17.9
 1 -4 -25 371.91 16.88
 1 -4 -25 381.78 17.18
 1 -4 -25 391.47 17
 4 -1 25 417.8 28.48
 -1 4 -25 383.42 16.99
 1 -4 -25 363.27 16.85
 4 1 -25 365.18 18.12
 -4 -1 -25 382.05 17.62
 -1 4 -25 398.72 17.17
 1 -4 -25 395.84 24.9
 4 1 -25 379.22 27.75
 4 1 -25 392.61 16.93
 -4 -1 -25 409.15 17.63
 1 4 24 92.51 12.38
 1 -4 -24 114.52 12.87
 4 1 -24 106.29 7.21
 1 -4 -24 100.55 6.28
 -4 -1 -24 105.51 6.84
 4 1 -24 103.87 7.17
 1 -4 -24 100.59 6.3
 1 -4 -24 98.9 6.48
 4 -1 24 98.71 12.86
 1 -4 -24 99.76 6.3
 -1 4 -24 97.03 6.22
 4 1 -24 97.23 7.22
 -4 -1 -24 99.52 6.82
 -1 4 -24 95.66 6.25
 1 -4 -24 94.26 10.68
 4 1 -24 111.14 13.14
 4 1 -24 99.88 6.3
 -4 -1 -24 102.91 6.67
 -4 -1 -23 651.11 26.5
 -1 4 -23 675 25.89
 1 -4 -23 633.31 25.6
 4 1 -23 663.64 26.9
 -4 -1 -23 646.52 26.29
 1 -4 -23 607.91 25.49
 -1 4 -23 611.52 25.51
 1 4 23 669.61 37.97
 1 -4 -23 680.99 36.81
 1 -4 -23 664.24 25.84
 1 -4 -23 638.33 25.92
 4 1 -23 671.02 26.93
 4 -1 23 640.36 37.55
 4 1 -23 630.29 25.59
 4 1 -23 624.37 27.03
 4 1 -23 626.42 37.05
 4 -1 22 20.52 5.99
 1 4 22 18.04 5.42
 1 -4 -22 21.76 2.67
 1 -4 -22 13.93 4.43
 4 1 -22 21.21 3.04
 4 1 -22 16.95 2.38
 1 -4 -22 17.52 2.48
 -4 -1 -22 20.54 2.94
 -1 4 -22 20.59 2.56
 -4 -1 -22 20.01 2.95
 4 1 -22 25.25 6.23
 4 1 -22 16.38 2.97
 -1 4 -22 25.23 2.88
 4 1 -22 25.34 3.28
 1 -4 -21 100.22 11.56
 1 4 21 98.34 11.89
 4 1 -21 92.23 6.78
 1 -4 -21 97.24 5.96
 4 -1 21 93.52 11.01
 4 1 -21 97.08 6.65
 1 -4 -21 106.53 10.44
 4 1 -21 103.05 12.08
 -4 -1 -21 91.86 6.24
 4 1 -21 100.39 6.78
 4 -1 21 83.74 11.41
 -4 -1 -21 99.88 6.53
 -1 4 -21 102.16 6.06
 4 1 -21 95.64 5.93
 1 -4 -21 109.38 6.31
 4 1 -20 592.64 24.19
 -4 -1 -20 570.76 23.45
 4 1 -20 554.56 24.28
 1 -4 -20 587.76 23.32
 4 1 -20 587.5 24
 4 1 -20 562.24 22.91
 1 -4 -20 578.53 29.74
 -4 -1 -20 575.33 23.8
 4 -1 20 594.34 32.6
 4 1 -19 496.21 20.45
 -4 -1 -19 492.66 19.85
 4 1 -19 514.06 20.45
 4 -1 19 531.47 29.13
 1 -4 -19 438.74 24.74
 1 -4 -19 450.78 19.4
 -4 -1 -19 433.48 19.74
 4 1 -19 470.05 20.62
 4 -1 18 81.89 9.91
 4 1 -18 63.64 5.2
 4 1 -18 73.9 5.21
 1 -4 -18 67.22 7.52
 -4 -1 -18 61.48 4.69
 4 1 -18 68.7 5.21
 -4 -1 -18 65.68 5.02
 4 -1 17 21.09 5.3
 4 1 -17 29.02 3.22
 4 1 -17 25.99 3.08
 4 1 -17 26.31 5.84
 1 -4 -17 25.94 4.56
 1 -4 -17 24.92 5.15
 4 -1 17 23.97 6.03
 4 1 -17 25.89 3.32
 -4 -1 -17 35.49 3.55
 4 1 -16 411.95 25.07
 1 -4 -16 396.2 21.42
 4 1 -16 452.23 26.29
 1 -4 -16 425.48 24.68
 4 -1 16 385.13 25.26
 4 -1 16 451.57 25.89
 1 -4 -15 243.66 14.93
 4 1 -15 249.92 18.06
 4 1 -15 291.52 19.27
 1 -4 -15 275.83 18.25
 4 -1 15 264.26 19.09
 4 -1 15 240.52 18.06
 4 1 -14 273.31 17.89
 1 -4 -14 207.05 13.34
 4 1 -14 237.22 17.11
 1 -4 -14 243.96 16.59
 4 -1 14 235.67 17.54
 4 -1 14 226.02 17.02
 4 1 -13 1153.37 49.8
 1 -4 -13 1089.93 44.78
 4 1 -13 1162.95 50.34
 1 -4 -13 1090.12 48.77
 4 -1 13 1086.84 50.35
 4 -1 13 1086.98 50.23
 4 1 -12 94.31 9.74
 1 -4 -12 102.65 7.64
 4 1 -12 102.25 10.22
 1 -4 -12 97.04 9.59
 4 -1 12 101.9 10.67
 4 -1 12 89.6 9.99
 4 1 -12 86.04 7.15
 4 1 -11 458.02 24.61
 1 -4 -11 403.95 19.88
 4 1 -11 487.54 25.47
 4 -1 11 454.77 25.27
 4 -1 11 461.06 25.51
 4 1 -11 435.49 20.97
 4 1 -10 710.06 33.45
 1 -4 -10 646.23 28.2
 4 1 -10 665.4 33.25
 4 -1 10 743.39 34.59
 1 -4 -10 684.69 32.52
 4 1 -10 660.99 29.84
 4 -1 10 642.94 33.75
 -4 -1 -10 782.51 32.51
 4 1 -9 1463.59 62.34
 1 -4 -9 1452.42 56.86
 4 1 -9 1439.88 62.62
 1 -4 -9 1476.94 61.76
 4 -1 9 1438.05 62.79
 4 -1 9 1499.81 63.67
 4 1 -9 1512.5 59.66
 4 1 -8 228.28 15.2
 1 -4 -8 212.05 10.85
 4 1 -8 194.72 14.55
 4 1 -8 220.52 11.18
 -1 -4 8 231.08 14.82
 -4 -1 -8 223.44 14.05
 4 -1 8 230.53 15.46
 1 -4 -8 231.97 14.65
 4 1 -8 206.39 13.13
 4 -1 8 204.94 15.34
 4 1 -7 305.3 18.12
 1 -4 -7 286.32 13.21
 4 1 -7 309.05 13.54
 -1 -4 7 296.09 17.49
 -4 -1 -7 256.43 16.17
 1 -4 -7 281.02 17.07
 4 -1 7 297.93 18.29
 4 -1 7 299.53 18.74
 4 1 -7 292.76 16.41
 1 -4 -6 441.27 18.74
 4 1 -6 452.69 24.19
 4 1 -6 451.65 18.9
 4 -1 6 476.38 24.69
 1 -4 -6 483.44 23.88
 4 1 -6 450.52 22.86
 4 -1 6 461.14 25.1
 1 -4 -6 503.73 22.91
 -4 -1 -6 482.64 23.61
 -1 -4 6 483.52 24.25
 4 1 -5 1341.17 51
 -4 -1 -5 1424.05 56.75
 -1 -4 5 1260.18 56.67
 1 -4 -5 1412.69 57.01
 4 -1 5 1358.12 57.68
 4 -1 5 1391.29 58.87
 4 1 -5 1423.06 56.68
 4 1 -4 639.54 27.36
 4 1 -4 637.21 24.45
 1 -4 -4 648.68 28.82
 -1 -4 4 721.5 31.51
 -4 -1 -4 627.35 29.84
 4 -1 4 652.39 30.78
 1 -4 -4 639.34 30.11
 4 1 -4 660.02 30.26
 4 -1 4 659.46 31.9
 4 1 -3 763.77 31.81
 4 1 -3 756.98 27.87
 1 -4 -3 720.43 32.43
 -4 1 3 790.61 30.11
 -1 -4 3 820.21 35.35
 -4 -1 -3 673.2 33.42
 1 -4 -3 755.82 34.11
 4 -1 3 776.2 35.78
 4 1 -3 762.67 34.33
 4 1 -2 305.6 15.88
 4 1 -2 285.41 11.65
 -1 -4 2 337.15 18.55
 -4 1 2 354.67 14.24
 1 -4 -2 344.22 16.88
 4 1 -2 319.78 15.95
 1 -4 -2 319.84 17.72
 4 1 -2 329.32 18.25
 4 -1 2 318.7 18.73
 4 1 -1 1735.54 63.11
 4 1 -1 1546.88 56.95
 1 -4 -1 1641.79 62.91
 -1 -4 1 1680.76 65.61
 -4 -1 -1 1508.33 63.46
 -4 1 1 1689.96 59.45
 -1 -4 1 1644.64 62
 1 -4 -1 1676.72 64.68
 4 1 -1 1673.21 62.45
 4 -1 1 1756.29 66.32
 4 1 -1 1681.4 65.53
 4 1 0 140.47 6.33
 -4 -1 0 176.62 11.58
 -4 1 0 196.3 8.59
 1 -4 0 167.89 10.82
 -1 -4 0 185.3 12.92
 4 1 0 145.5 11.63
 4 -1 0 163.21 12.17
 -1 -4 0 151.56 9.83
 4 1 0 160.25 10.52
 4 1 0 176.68 11.17
 -4 -1 1 1377.45 58.81
 -1 -4 -1 1393.38 60.99
 1 -4 1 1375.02 58.1
 -4 1 -1 1507.45 54.57
 4 1 1 1468.37 61.24
 4 -1 -1 1549.67 61.21
 4 1 1 1534.47 59.06
 4 -1 -1 1629.36 58.94
 -1 -4 -1 1508.39 57.77
 4 1 1 1507.5 53.2
 4 1 1 1533.63 59.49
 -4 1 -2 334.79 14.2
 1 -4 2 348.05 17.8
 -1 -4 -2 293.56 19.34
 4 1 2 326.4 19.55
 4 -1 -2 310.89 18.93
 -1 -4 -2 333.93 17.02
 4 -1 -2 370.03 17.93
 4 1 2 342.37 18.25
 4 1 2 352.48 13.75
 4 1 2 334.19 18.52
 -4 -1 3 933.54 36.69
 -1 -4 -3 764.84 37.73
 1 -4 3 848.58 35.23
 4 1 3 834.14 38.15
 4 -1 -3 842.6 37.32
 -1 -4 -3 817.91 34.55
 4 -1 -3 823.82 35.05
 4 1 3 811.26 35.99
 4 1 3 805.83 36.46
 -1 -4 -4 588.49 31
 -4 -1 4 663.29 29.48
 1 -4 4 676.68 28.57
 4 1 4 645 31.52
 4 -1 -4 652.2 30.13
 -1 -4 -4 654.9 28.2
 4 1 4 633.61 29.7
 4 -1 -4 619.2 28.24
 4 1 4 634.15 30.24
 -1 -4 -5 1318.86 61.58
 1 -4 5 1481.04 58.8
 4 -1 -5 1487.69 60.59
 4 1 5 1459.97 62.29
 4 -1 -5 1551.43 59.23
 4 1 5 1535.38 61.13
 -1 -4 -5 1464.52 58.58
 4 1 5 1485.96 61.35
 4 1 6 450.24 23.66
 1 -4 6 445.66 21.23
 -1 -4 -6 469.69 24.95
 4 1 6 440.63 24.34
 4 -1 -6 434.66 22.48
 4 1 6 464.29 23.56
 -1 -4 -6 445.25 21.4
 4 -1 -6 437.73 21.49
 1 4 -6 440.08 18.32
 4 -1 -6 451.53 23.77
 4 1 7 205.91 14.64
 -1 -4 -7 237.66 15.88
 1 -4 7 220.43 12.94
 4 -1 -7 222.17 13.88
 4 1 7 234.52 15.9
 4 -1 -7 217.82 13.24
 4 1 7 222.33 14.92
 4 -1 -7 211.21 14.79
 1 4 -7 225.6 10.83
 4 1 8 179.4 13.46
 -1 -4 -8 184.64 13.92
 1 -4 8 181.16 11.34
 -1 -4 -8 171.88 11.51
 4 -1 -8 185.47 12.17
 4 1 8 183.69 13.96
 4 1 8 186.29 13.46
 1 4 -8 181.73 9.66
 4 -1 -8 170.47 13.04
 4 -1 -8 154.91 12.57
 4 1 9 1549.36 63.73
 4 -1 -9 1537.62 63
 1 4 -9 1482.9 57.39
 4 -1 -9 1538.59 62.97
 -1 -4 -9 1530.82 60.5
 4 -1 -9 1534.44 60.78
 -1 -4 -9 1634.36 64.36
 4 1 9 1422.62 62.66
 4 1 9 1571.91 64.29
 4 -1 -10 662.29 31.97
 1 4 -10 646.65 27.21
 4 1 10 647.71 32.3
 4 -1 -10 610.59 31.34
 -1 -4 -10 661.26 32.36
 -1 -4 -10 623.08 29.52
 4 -1 -10 635.73 29.68
 4 1 10 623.05 31.9
 4 1 10 657.75 32.81
 4 -1 -11 505.25 25.17
 1 4 -11 424.43 19.97
 4 1 11 405.58 24.25
 4 -1 -11 397.04 23.36
 4 -1 -11 421.17 22.04
 -1 -4 -11 427.27 22.08
 -1 -4 -11 433.99 24.32
 4 1 11 415.51 24.23
 4 1 11 412.23 24.52
 4 1 12 106.88 11.01
 4 -1 -12 122.65 11.17
 1 4 -12 103.32 8.22
 4 1 12 126.09 11.69
 4 -1 -12 125.31 11.19
 4 -1 -12 116.69 9.78
 -1 -4 -12 111.85 10.84
 -1 -4 -12 110.69 9.54
 4 1 12 118.69 11.39
 4 1 13 1134.18 51.88
 4 1 13 1100.73 51.51
 4 -1 -13 1123.79 50.87
 4 -1 -13 1123.86 50.93
 1 4 -13 1133.38 46.6
 4 -1 -13 1218.76 49.13
 -1 -4 -13 1169.91 48.83
 4 1 13 1154.33 51.81
 4 1 14 277.3 19.51
 4 1 14 260.8 18.88
 4 -1 -14 267.13 18.5
 4 -1 -14 307.42 19.37
 1 4 -14 266.81 15.6
 4 -1 -14 258.87 16.7
 -1 -4 -14 269.68 17.04
 4 1 14 282.39 19.22
 4 1 15 250.91 18.75
 4 1 15 240.64 18.1
 4 -1 -15 245.38 18.07
 4 -1 -15 244.08 17.64
 1 4 -15 246.82 15.13
 4 1 15 229.72 17.58
 4 -1 -15 249.55 16.28
 -1 -4 -15 259.06 16.53
 4 1 16 397.28 24.58
 4 -1 -16 381.9 22.5
 -1 -4 -16 403.65 22.85
 4 1 16 388.62 24.91
 4 1 16 392 25.09
 1 4 -16 404.06 21.49
 4 -1 -16 414.49 24.62
 4 -1 -17 48.32 4.21
 1 4 -17 51.59 6.53
 4 -1 -17 54.49 8.31
 4 1 17 52.28 8.05
 4 -1 -17 58.57 4.27
 4 -1 -17 53.26 7.32
 -1 -4 -17 47.47 7.01
 4 1 17 42.67 7.87
 4 -1 -17 54.48 4.75
 -1 -4 -18 89.33 9.72
 4 -1 -18 84.44 9.47
 4 -1 -18 85.28 5.93
 1 4 -18 91.84 9.21
 4 -1 -18 94.7 6.07
 -1 -4 -18 87.31 5.69
 4 -1 -18 76.18 6.08
 4 1 18 87.17 6.03
 4 -1 -18 93.88 5.81
 4 1 18 96.45 10.92
 -4 1 -18 87.17 5.54
 -4 1 -19 479.68 20.38
 -1 -4 -19 502.08 27.89
 4 -1 -19 480.25 27.37
 4 -1 -19 498.29 21.44
 1 4 -19 515.72 26.93
 4 -1 -19 475.99 21.04
 4 -1 -19 503.11 20.86
 4 -1 -19 512.4 21.17
 -1 -4 -19 518.67 20.73
 4 1 19 527.59 29.93
 -4 1 -19 486.24 20.4
 4 -1 -19 494.47 20.61
 4 1 19 521.3 21.22
 4 -1 -19 479.11 21.45
 4 -1 -20 594.71 24.23
 1 4 -20 544.89 29.54
 4 1 20 587.91 23.88
 4 -1 -20 600.14 23.99
 4 -1 -20 560.79 23.46
 4 -1 -20 591 23.92
 -1 -4 -20 549.9 23.17
 4 1 20 487.96 30.84
 -4 1 -20 576.73 23.19
 -4 1 -20 571.43 23.19
 4 -1 -20 563.1 23.34
 4 -1 -20 556.17 24.21
 -4 1 -21 83.4 5.77
 4 -1 -21 90.41 11.44
 1 4 -21 104.62 10.43
 4 -1 -21 87.92 6.39
 4 -1 -21 81.26 6.08
 4 -1 -21 93.46 6.39
 4 -1 -21 91.2 6.12
 -1 -4 -21 77.83 5.73
 4 -1 -21 93.41 6.04
 -1 -4 -21 83.17 5.72
 4 1 21 90.1 6.27
 4 1 21 104.26 12.19
 4 1 21 92.91 11.91
 -1 -4 -21 97.49 5.78
 -4 1 -21 79.55 5.62
 -4 1 -22 30.17 3.34
 4 1 22 36.46 7.57
 4 -1 -22 23.27 3.35
 4 -1 -22 19.71 2.99
 4 -1 -22 21.95 5.79
 4 -1 -22 25.85 3.19
 -1 -4 -22 24.16 3.12
 4 -1 -22 23.16 3.04
 -1 -4 -22 24.46 3.04
 4 1 22 29.17 3.53
 4 1 22 28.41 6.58
 -1 -4 -22 23.45 2.66
 4 -1 -22 21.78 3.06
 1 4 -22 26.46 2.91
 -4 1 -22 26.43 3.1
 -1 -4 -22 24.21 2.83
 -4 1 -23 681 28.04
 -1 -4 -23 694.9 37.22
 4 -1 -23 756.47 37.92
 4 -1 -23 755.32 40.21
 4 -1 -23 689.88 28.81
 4 -1 -23 684.16 28.68
 4 -1 -23 749.53 28.99
 4 -1 -23 692.49 28.35
 -1 -4 -23 694.44 28.16
 4 1 23 670.9 39.68
 -4 1 -23 705.66 28.01
 -1 -4 -23 687.93 27.61
 4 -1 -23 697.71 28.23
 -1 -4 -23 706.17 28.17
 -1 -4 -23 680.03 27.4
 1 4 -23 684.36 27.68
 4 1 23 713.67 28.59
 -4 1 -24 68.06 5.29
 4 1 24 70.72 10.91
 4 -1 -24 59.33 9.05
 4 -1 -24 62.23 5.5
 1 4 -24 70.94 9.26
 4 -1 -24 98.87 12.18
 4 -1 -24 56.01 5.24
 4 -1 -24 61.7 5.35
 4 -1 -24 66 5.29
 -1 -4 -24 60.6 5.07
 -1 -4 -24 71.36 5.04
 -4 1 -24 65.03 5.24
 4 -1 -24 62.22 5.39
 4 1 24 68.38 5.5
 4 -1 -24 72.95 5.49
 -1 -4 -24 67.36 5.26
 -1 -4 -24 60.49 4.62
 1 4 -24 64.79 4.91
 -4 1 -25 358.67 15.8
 1 4 -25 341.61 15.29
 -1 -4 -25 332.73 14.97
 4 -1 -25 348.58 16.31
 4 -1 -25 354.42 16.36
 4 -1 -25 346.14 15.81
 -1 -4 -25 318.13 15.43
 4 -1 -25 364.5 26.08
 1 4 -25 333.91 22.86
 4 1 25 340.29 24.04
 -1 -4 -25 312.89 14.92
 -4 1 -25 316.36 15.32
 4 1 25 311.89 15.59
 -1 -4 -25 355.74 15.76
 4 -1 -25 345.59 15.71
 4 -1 -25 324.87 15.72
 4 1 25 303.37 24.77
 4 -1 -26 125.58 8.39
 -1 4 26 130.34 14.68
 -1 -4 -26 122.79 7.46
 1 4 -26 138.27 7.91
 4 -1 -26 151.56 8.97
 1 4 -26 130.81 13.57
 4 -1 -26 129.8 15.1
 4 -1 -26 133.85 8.22
 -1 -4 -26 128.92 8.1
 -4 1 -26 133.17 8.04
 -1 -4 -26 117.39 7.47
 4 1 26 131.85 8.26
 4 -1 -26 130.06 8.05
 -1 -4 -26 117.12 7.75
 -4 1 -26 125.64 8.01
 4 1 26 146.25 14.9
 4 1 26 132.28 15.53
 -4 1 -27 678.84 27.62
 -1 4 27 667.97 39.34
 1 4 -27 693.68 27.33
 -1 -4 -27 626.88 26.71
 4 -1 -27 655.45 27.97
 4 -1 -27 652.14 28.04
 4 -1 -27 679.59 27.64
 -1 -4 -27 671.68 27.55
 -1 -4 -27 665.61 27.53
 4 -1 -27 648.53 27.6
 -4 1 -27 677.29 27.49
 -1 -4 -27 662.19 26.95
 1 4 -27 601.57 35.96
 4 -1 -27 661.22 39.65
 4 1 27 713.62 41.75
 4 1 27 668.32 27.73
 -1 4 27 651.84 36.98
 4 1 27 666.26 37.69
 4 -1 -28 175.23 10.75
 1 4 -28 197.89 10.31
 -1 -4 -28 168.73 10.11
 4 1 28 179.58 18.87
 -1 -4 -28 184.38 10.42
 4 -1 -28 189.64 10.57
 -1 -4 -28 172.18 9.74
 -4 1 -28 187.29 10.26
 -1 4 28 170.1 17.85
 4 -1 -28 190.29 18.84
 1 4 -28 221.86 18.24
 4 1 28 188.49 10.53
 4 -1 -28 179 10.58
 -4 1 -28 187.09 10.47
 4 1 28 181.99 17.11
 -1 -4 -28 177.39 9.78
 4 -1 -29 474.14 21.62
 1 4 -29 484 20.79
 -1 -4 -29 468.21 21.03
 4 1 29 436.71 32.24
 -1 -4 -29 465.38 21.05
 4 -1 -29 454.6 20.97
 -4 1 -29 489.84 21.06
 -1 -4 -29 488.79 20.62
 -1 4 29 478.48 32.46
 4 -1 -29 450.43 32.14
 1 4 -29 462.95 30.06
 4 1 29 468.66 21
 -4 1 -29 474.68 21.08
 4 1 29 466.86 30.22
 -1 -4 -29 476.59 20.49
 -1 -4 -30 147.26 9.21
 4 -1 -30 143.37 9.08
 4 1 30 160.52 18.06
 -1 -4 -30 149.23 9.22
 -1 -4 -30 138.97 8.58
 -4 1 -30 151.1 9.29
 -4 1 -30 160.34 9.34
 -1 -4 -30 142.09 8.67
 -1 4 30 142.85 16.63
 4 1 30 162.24 9.47
 4 -1 -30 133.82 16.18
 1 4 -30 140.5 15.29
 1 4 -30 169.04 9.35
 4 -1 -30 144.13 9.61
 -1 -4 -31 228.11 12.52
 4 -1 -31 208.57 12.15
 4 1 31 244.43 22.83
 -1 -4 -31 238.63 12.59
 -1 -4 -31 248.52 12.21
 -1 4 31 253.76 22.71
 -4 1 -31 241.85 12.54
 -1 -4 -31 241.22 12.16
 -4 1 -31 237.3 12.64
 4 1 31 225.24 12.29
 1 4 -31 229.64 12.2
 4 -1 -31 226.21 12.99
 4 -1 -31 213.63 21.37
 1 4 -31 232.02 20.16
 4 -1 -32 24.05 7.38
 1 4 -32 23.65 6.27
 -1 -4 -32 19.06 5.87
 4 1 32 27.12 3.73
 4 -1 -32 23.61 3.52
 -1 -4 -32 21.38 3.52
 -1 -4 -32 26.31 3.46
 -1 -4 -32 25.4 3.61
 -1 4 32 19.34 6.77
 4 1 32 25.21 7.73
 -4 1 -32 19.06 3.21
 -4 1 -32 23.23 3.6
 4 -1 -32 19.3 3.51
 1 4 -32 19.1 3.18
 -1 -4 -32 24.21 3.24
 1 4 -33 546.95 24.14
 4 -1 -33 557.06 25.07
 4 1 33 578.11 24.33
 -1 -4 -33 518.58 23.62
 1 4 -33 552 34.89
 4 -1 -33 599.4 38.25
 -1 -4 -33 533.62 34.02
 -1 -4 -33 565.84 24.5
 4 1 33 567.22 38.32
 -4 1 -33 572.3 24.7
 -1 4 33 606.85 38.54
 -1 -4 -33 557.96 24.6
 4 -1 -33 533.23 24.17
 -1 -4 -33 565.21 23.91
 -4 1 -33 578.75 24.5
 -1 -4 -34 372.14 18.28
 4 -1 -34 396.67 18.24
 -4 1 -34 388.97 18.42
 -1 -4 -34 364.8 27.03
 4 -1 -34 364.33 29.46
 1 4 -34 432.26 29.25
 4 1 34 377.39 30.27
 4 -1 -34 385.16 18.85
 1 4 -34 408.12 18.25
 -1 4 34 367.12 29.29
 -1 -4 -34 362.64 17.51
 4 1 34 385.02 17.9
 -1 -4 -34 364.64 17.47
 -4 1 -34 381.25 18.17
 4 -1 -35 146.12 9.29
 -1 -4 -35 152.33 9.16
 4 1 35 167.99 19.18
 1 4 -35 158.6 9.49
 4 -1 -35 135.23 9.63
 -1 4 35 126.66 16.46
 -4 1 -35 161.47 9.92
 -1 -4 -35 155.89 16.29
 4 -1 -35 162.94 18.41
 1 4 -35 164.15 17.24
 4 1 35 150.55 9.21
 -4 1 -35 149.04 9.47
 -1 -4 -35 140.89 8.88
 -4 1 -36 50.55 5.39
 -1 -4 -36 50.14 4.7
 -4 1 -36 49.94 5.17
 1 4 -36 50.8 9.38
 4 -1 -36 45.66 9.92
 -1 -4 -36 37.99 8.04
 -1 -4 -36 48.21 4.76
 -4 1 -36 55.61 5.27
 1 4 -36 44.55 4.75
 4 -1 -36 43.37 5.16
 -1 4 36 66.12 11.86
 4 1 36 42.59 10.16
 1 4 -37 362.37 17.34
 4 -1 -37 366.54 18.09
 4 1 37 328.06 28.81
 -1 4 37 386.34 29.97
 -1 -4 -37 332.27 25.9
 4 -1 -37 349.91 28.61
 1 4 -37 405.59 28.73
 -4 1 -37 368.68 17.61
 -1 -4 -37 345.95 16.81
 -4 1 -37 367.47 18.07
 -1 -4 -37 360.19 17.11
 1 4 -38 85.93 6.79
 4 -1 -38 91.8 7.47
 1 4 -38 99.57 7.12
 4 1 38 92.02 14.13
 -1 4 38 108.46 15.04
 -1 -4 -38 99.68 13.01
 4 -1 -38 81.56 13.23
 1 4 -38 92.56 12.87
 -1 -4 -38 93.88 6.74
 -4 1 -38 91.97 7.15
 -4 1 -38 101.66 7.7
 -1 -4 -38 86.28 6.64
 -1 4 39 20.21 6.87
 4 1 39 19.03 7
 -4 1 -39 25.27 3.77
 -1 -4 -39 21.69 3.14
 1 4 -39 23.93 6.53
 4 -1 -39 32.62 7.97
 -1 -4 -39 17.46 5.36
 4 -1 -39 18.24 3.62
 1 4 -39 23.28 3.38
 -1 -4 -39 18.42 3.01
 -4 1 -39 20.46 3.55
 1 4 -39 19.42 3.19
 4 -1 -40 91.64 13.45
 1 4 -40 83.91 11.98
 -1 -4 -40 89.39 12.11
 4 1 40 75.79 12.47
 -1 4 40 90.24 13.37
 4 1 41 98.84 14.14
 -1 4 41 64.06 11.51
 -1 -4 -41 91.93 6.55
 4 -1 -41 68.66 11.96
 1 4 -41 85.96 12.06
 -1 -4 -41 110.9 13.24
 -1 -4 -42 22.33 3.08
 -4 1 -42 27.43 3.65
 -1 -4 -42 26.46 3.57
 1 4 -42 19.28 3.11
 4 1 42 23.02 6.9
 4 -1 -42 27.5 7.11
 4 -1 -42 22.56 3.52
 1 4 -42 21.2 3.14
 -1 -4 -42 22.33 3.04
 -4 1 -42 29.22 3.96
 -1 -4 -43 46.96 4.65
 1 4 -43 44.77 4.42
 4 -1 -43 40.27 4.61
 -1 -4 -43 45.65 4.3
 -4 1 -43 45.43 4.76
 1 4 -43 50.01 4.62
 -4 1 -43 45.64 4.62
 -1 -4 -43 48.7 4.3
 4 -1 -44 52.89 4.59
 -1 -4 -44 47.9 4.58
 1 4 -44 46.41 4.37
 -1 -4 -44 46.67 4.24
 4 -1 -44 49.89 4.87
 -4 1 -44 38.03 4.3
 1 4 -44 51.85 4.62
 -4 1 -44 47.35 4.54
 -1 -4 -44 52.83 4.38
 4 -1 -45 36.29 3.73
 -4 1 -45 45.55 4.25
 -1 -4 -45 38.67 3.59
 -1 -4 -45 40.91 4.03
 4 -1 -45 36.77 4.17
 1 4 -45 45.72 4.21
 -1 -4 -45 36.89 3.69
 1 4 -45 39.44 3.87
 -4 1 -45 41.96 4.29
 -4 1 -46 11.14 2.27
 1 4 -46 8.02 2.24
 -1 -4 -46 10.61 2.25
 4 -1 -46 11.37 2.08
 4 -1 -46 12.51 2.51
 1 4 -46 13.31 2.26
 -1 -4 -46 12.57 2.19
 -4 1 -46 11.74 2.52
 1 4 -46 10.13 2.07
 1 4 -47 58.71 4.89
 1 4 -47 53.77 4.41
 -1 -4 -47 63.29 4.66
 4 -1 -47 60 4.49
 -4 1 -47 57.34 4.81
 -1 -4 -47 61.88 4.38
 1 4 -47 60.65 4.55
 4 -1 -47 60.54 5.04
 1 4 -48 14.44 2.32
 1 4 -48 15.81 2.23
 -1 -4 -48 18.06 2.4
 4 -1 -48 15.56 2.23
 4 -1 -48 18.32 2.73
 -4 1 -48 18.72 2.66
 1 4 -48 14.66 2.2
 -1 -4 -48 21.25 2.34
 1 4 -49 14.46 2.18
 1 4 -49 18.12 2.24
 4 -1 -49 17.65 2.04
 -1 -4 -49 13.98 2.07
 1 4 -49 13.27 1.92
 -4 1 -49 18.86 2.52
 -1 -4 -49 15.49 1.92
 4 -1 -49 18.95 2.58
 4 -1 -50 16.46 2.34
 -1 -4 -50 15.63 1.98
 -1 -4 -50 11.88 1.61
 1 4 -50 10.98 1.69
 -4 1 -50 17.17 2.2
 1 4 -50 19.74 2.13
 4 -1 -50 16.28 1.86
 1 4 -50 13.84 2.01
 1 4 -51 112.11 5.6
 4 -1 -51 100.92 5.21
 1 4 -51 106.4 5.67
 -4 1 -51 125.07 6.22
 1 4 -51 98.63 5.24
 4 -1 -51 129.41 6.41
 -4 1 -52 9.04 1.48
 4 -1 -52 11.5 1.65
 1 4 -52 9.25 1.27
 -4 1 -53 16.01 1.67
 4 -1 -53 16.74 1.77
 1 4 -53 16.43 1.62
 4 2 -52 8.96 1.43
 -4 -2 -52 11.5 1.41
 -2 4 -52 10.71 1.38
 4 2 -52 11.91 1.53
 -2 4 -51 8.68 1.4
 4 2 -51 6.27 1.36
 -4 -2 -51 7.78 1.37
 4 2 -51 7.19 1.45
 4 2 -50 27.53 2.48
 4 2 -50 39.48 3.18
 -2 4 -50 29.12 2.52
 2 -4 -50 30 2.43
 -4 -2 -50 37.41 3
 4 2 -50 35.74 3.16
 -2 4 -50 30.83 2.51
 -2 4 -50 36.51 2.98
 -2 4 -49 48.63 3.67
 -4 -2 -49 51.72 3.88
 4 2 -49 44.24 3.52
 4 2 -49 46.49 3.81
 -2 4 -49 46.73 3.44
 2 -4 -49 41.12 3.19
 4 2 -49 51.05 3.98
 -4 -2 -49 45.55 3.65
 -2 4 -48 21.06 2.6
 -4 -2 -48 20.24 2.51
 4 2 -48 23.42 2.63
 4 2 -48 19.93 2.6
 -2 4 -48 15.65 2.15
 2 -4 -48 14.14 2.04
 -4 -2 -48 25.47 2.73
 4 2 -48 19.55 2.59
 -2 4 -47 36.17 3.58
 4 2 -47 39.43 3.78
 -4 -2 -47 48.34 4.02
 -4 -2 -47 39.62 3.72
 -4 -2 -47 39.47 3.79
 2 -4 -47 42.93 3.56
 4 2 -47 41.58 4.01
 -2 4 -47 39.91 3.54
 4 2 -47 43.83 3.9
 -4 -2 -46 13.07 2.31
 -4 -2 -46 10.42 2.24
 4 2 -46 10.75 2.15
 -2 4 -46 13.18 2.25
 -4 -2 -46 8.64 2.09
 2 -4 -46 8.14 1.81
 4 2 -46 9.68 2.27
 4 2 -46 11.02 2.21
 -4 -2 -45 136.98 8.09
 4 2 -45 119.64 7.91
 4 2 -45 129.93 8.29
 -2 4 -45 120.67 7.54
 2 -4 -45 146.6 7.89
 -4 -2 -45 132.26 8.02
 -4 -2 -45 145.56 8.24
 -4 -2 -44 32.19 3.8
 4 2 -44 38.59 4.07
 2 -4 -44 31.95 3.49
 -2 4 -44 34 3.66
 4 2 -44 21.57 3.49
 -4 -2 -44 33.24 3.79
 -4 -2 -44 30.79 3.67
 -4 -2 -43 94.09 6.7
 4 2 -43 81.21 6.53
 -2 4 -43 91.43 6.44
 4 2 -43 83.98 6.68
 2 -4 -43 88.95 6.24
 -4 -2 -43 87.59 6.59
 -4 -2 -43 91.37 6.58
 -4 -2 -42 45.88 4.8
 4 2 -42 40.51 4.68
 2 -4 -42 44.9 4.39
 4 2 -42 46.29 4.92
 -2 4 -42 44.77 4.46
 -4 -2 -42 53.44 4.88
 -4 -2 -42 47.09 4.67
 2 -4 -41 107.05 7.35
 4 2 -41 119.46 8.26
 2 4 41 116.62 15.68
 -2 4 -41 130.52 14.87
 4 2 -41 103.11 14.21
 -2 4 -41 112.61 7.65
 2 -4 -40 39.14 8.04
 4 2 -40 29.81 7.9
 -2 4 -40 41.83 8.69
 2 4 40 56.09 10.75
 2 4 39 123.05 16.44
 -4 -2 -39 126.19 8.67
 4 2 -39 137.58 9.17
 4 2 -39 130.71 16.24
 2 -4 -39 127.56 14.61
 -2 4 -39 104.39 13.95
 -4 -2 -39 116.98 8.41
 4 2 -39 135.02 9.12
 -4 -2 -39 141.05 8.94
 4 2 -38 45.11 5.08
 2 -4 -38 46.11 4.58
 -2 4 -38 55.7 9.95
 4 2 -38 52.31 10.36
 2 -4 -38 43.1 8.48
 -4 -2 -38 45.35 4.94
 -2 4 -38 49.46 4.76
 -4 -2 -38 44.38 4.94
 2 4 38 54.43 5.16
 -4 -2 -38 47.47 5.02
 4 2 -38 45.19 5.17
 4 -2 38 29.86 8.03
 2 4 38 46.69 10.02
 4 2 -38 45.32 4.4
 2 -4 -37 61.6 5.43
 4 2 -37 62.56 5.92
 -4 -2 -37 64.36 5.82
 4 2 -37 64.07 6.2
 -2 4 -37 61.64 10.74
 4 2 -37 61.95 11.27
 2 -4 -37 66.34 10.66
 4 2 -37 56.11 5.03
 -4 -2 -37 67.53 5.93
 2 4 37 59.84 5.6
 4 -2 37 55.17 10.48
 2 4 37 68.96 12.21
 -4 -2 -37 63.18 5.89
 -2 4 -37 60.75 5.43
 2 -4 -36 97.26 7.11
 4 2 -36 114.06 8.21
 -4 -2 -36 102.9 7.68
 4 2 -36 107.61 8.15
 -2 4 -36 98.85 7.26
 -4 -2 -36 101.65 7.67
 4 2 -36 91.38 14.15
 2 -4 -36 118.82 14.13
 4 2 -36 100.93 6.98
 -4 -2 -36 116.18 7.98
 2 4 36 89.27 14.23
 2 4 36 90.55 7.31
 4 2 -36 101.57 7.79
 4 -2 36 94.24 13.68
 -4 -2 -35 241.1 12.99
 2 4 35 241.38 23.74
 4 -2 35 257.76 22.9
 4 2 -35 229.85 13.34
 2 -4 -35 218.62 12.22
 4 2 -35 254.55 13.63
 4 2 -35 236.18 13.48
 -4 -2 -35 236.54 12.96
 4 2 -35 274.59 24.07
 2 -4 -35 208.38 19.62
 4 2 -35 231.8 12.15
 2 -4 -35 237.73 12.17
 2 4 35 221.62 12.71
 2 4 35 236.69 22.41
 -2 4 -35 242.29 12.67
 -4 -2 -34 248.56 13.37
 2 4 34 262.41 24.44
 4 -2 34 228.23 22.14
 4 2 -34 241.2 13.66
 2 -4 -34 241.06 12.77
 4 2 -34 232.96 13.35
 4 2 -34 245.98 13.8
 2 4 34 242.29 22.78
 4 2 -34 223.22 22.33
 2 -4 -34 264.26 21.73
 -2 4 -34 243.04 12.84
 -4 -2 -34 267.98 13.71
 2 -4 -34 249.15 12.5
 2 4 34 250.43 13.42
 4 2 -34 227.96 12.35
 4 2 -33 6.6 2.06
 2 4 33 9.06 4.83
 4 2 -33 2.33 1.99
 2 -4 -33 5.83 1.94
 4 2 -33 1.86 2.07
 -2 4 -33 5.6 2.02
 -4 -2 -33 8.85 2.59
 2 -4 -33 6.28 2
 4 2 -33 5.9 2.34
 4 -2 33 5.9 5.21
 2 4 33 4.92 3.91
 4 2 -33 9.06 4.55
 2 -4 -33 12.38 4.76
 2 4 33 6.32 2.43
 -4 -2 -33 7.43 2.6
 4 2 -32 57.94 5.79
 2 -4 -32 54.97 4.87
 2 -4 -32 47.59 4.71
 4 -2 32 71.65 11.6
 2 4 32 46.73 10.04
 2 -4 -32 50.06 4.86
 4 2 -32 52.37 5.33
 4 2 -32 43.87 4.57
 -2 4 -32 55.93 5.02
 -4 -2 -32 60.38 5.49
 2 4 32 56.81 10.84
 -4 -2 -32 61.47 5.61
 -2 4 -32 53.26 4.95
 4 2 -32 78.71 12.5
 2 -4 -32 64.4 9.86
 -4 -2 -31 129.68 8.5
 2 -4 -31 114.63 7.85
 4 2 -31 124.81 8.71
 -4 -2 -31 130.52 8.7
 -2 4 -31 143.16 8.45
 4 2 -31 138.71 9.27
 2 -4 -31 130.54 8.16
 2 -4 -31 138.3 8.3
 4 2 -31 126.41 8.04
 4 -2 31 141.48 16.59
 -2 4 -31 123.27 8.09
 2 4 31 123.31 16.41
 2 4 31 141.45 16.91
 4 2 -31 130 9.08
 4 2 -31 120.79 15.6
 2 -4 -31 98.42 12.91
 -4 -2 -30 636.1 27.19
 2 -4 -30 726.83 41.19
 2 4 30 663.07 41.31
 -4 -2 -30 648.92 27.55
 -2 4 -30 641.52 26.75
 4 2 -30 688.8 28.41
 -4 -2 -30 656.96 27.59
 2 4 30 679.02 40.99
 2 -4 -30 661.94 26.82
 2 -4 -30 644.41 26.75
 2 -4 -30 630.61 26.77
 4 2 -30 610.2 27.48
 -2 4 -30 654.92 26.94
 4 -2 30 638.92 39.89
 4 2 -30 670.37 40.55
 2 -4 -30 645.6 37.41
 4 2 -30 623.53 26.6
 4 2 -30 603.99 27.75
 -4 2 29 149.05 14.64
 2 -4 -29 138.2 15.92
 2 4 29 126.53 15.81
 -2 4 -29 131.02 7.94
 -4 -2 -29 128.42 8.47
 4 2 -29 122.25 7.78
 -4 -2 -29 130.23 8.48
 4 2 -29 126.61 8.72
 4 2 -29 125.19 8.72
 2 -4 -29 116.52 7.61
 2 -4 -29 108.14 7.43
 4 2 -29 126.94 8.52
 2 -4 -29 108.99 7.52
 4 -2 29 122.9 15.11
 2 4 29 140.79 16.24
 -2 4 -29 124.92 7.87
 4 2 -29 152.62 16.68
 2 -4 -29 117.89 13.41
 -4 -2 -28 22.38 3.49
 4 2 -28 24.9 3.69
 4 2 -28 23.5 3.08
 2 -4 -28 19.91 2.89
 2 -4 -28 24.9 3.24
 4 2 -28 22.05 3.48
 -4 -2 -28 15.13 2.95
 -2 4 -28 26.35 3.44
 4 2 -28 22.42 3.48
 2 -4 -28 20.94 2.92
 -2 4 -28 22.72 3.09
 2 4 28 16.12 5.89
 4 -2 28 24.61 7.03
 -4 2 28 13.87 4.88
 2 4 28 33.46 7.75
 4 2 -28 27 7.23
 2 -4 -28 24.94 6.16
 2 -4 -28 22.31 6.75
 4 -2 27 13.36 5.52
 2 4 27 7.11 4.8
 -2 4 -27 7.95 2.19
 2 -4 -27 9.71 2.17
 4 2 -27 13.68 2.8
 2 -4 -27 8.89 4.07
 4 2 -27 8.33 2.42
 2 -4 -27 10.23 2.21
 -4 -2 -27 13.26 2.86
 2 -4 -27 8 2.1
 4 2 -27 7.87 4.43
 2 -4 -27 11.47 4.31
 4 2 -27 6.79 1.99
 2 4 27 14.97 5.62
 -2 4 -27 8.14 2
 4 2 -27 11.34 2.64
 -4 -2 -27 10.97 2.63
 2 -4 -26 505.23 21.56
 4 2 -26 508.38 22.47
 -4 -2 -26 508.84 22.29
 -2 4 -26 520.99 21.53
 4 2 -26 521.15 21.7
 -4 -2 -26 521.7 22.21
 4 -2 26 481.42 21.15
 -2 4 -26 479.29 21.48
 2 -4 -26 508.62 21.51
 2 -4 -26 510.13 21.71
 4 2 -26 504.8 22.81
 2 -4 -26 583.68 34.06
 2 4 26 523.37 34.22
 4 2 -26 505.86 32.95
 2 -4 -26 509.18 30.31
 2 4 26 574.08 34.72
 4 -2 26 533.38 33.96
 2 -4 -25 219.32 18.88
 2 4 25 223.8 20.16
 -4 -2 -25 179.21 10.48
 -2 4 -25 209.11 10.16
 -4 -2 -25 187.95 10.48
 2 4 25 193.52 18.65
 -2 4 -25 191.37 10.11
 2 -4 -25 190.72 10.19
 2 -4 -25 174.21 9.8
 4 2 -25 194.74 18.21
 2 -4 -25 180.77 15.96
 4 2 -25 191.43 10.15
 4 2 -25 213.57 11.18
 2 -4 -25 175.87 9.83
 4 -2 25 203.75 18.93
 4 2 -25 198.74 11.27
 2 -4 -24 98.19 12.38
 2 4 24 107 13.64
 -2 4 -24 102.26 6.45
 -4 -2 -24 96.5 6.93
 4 2 -24 106.3 6.78
 -4 -2 -24 101.42 6.94
 4 2 -24 104.8 7.5
 -2 4 -24 107.24 6.65
 4 -2 24 82.4 11.89
 2 -4 -24 106.13 6.79
 2 -4 -24 101.2 6.52
 2 4 24 109.97 13.58
 4 2 -24 132.29 14.58
 2 -4 -24 120.56 12.17
 4 2 -24 103.07 7.16
 2 -4 -24 94.78 6.35
 2 -4 -23 55.06 4.56
 2 -4 -23 59.26 4.84
 2 -4 -23 61.2 4.65
 4 2 -23 64.51 5.34
 -2 4 -23 61.73 4.61
 -4 -2 -23 64.16 5.28
 4 2 -23 49.26 8.79
 2 -4 -23 62.64 8.64
 -4 -2 -23 59.19 4.99
 4 2 -23 62.8 4.88
 2 -4 -23 49.52 8.62
 2 4 23 77.11 10.96
 4 -2 23 53.75 9.32
 4 2 -23 50.55 5.09
 4 -2 22 677.81 37.95
 2 -4 -22 614.89 25.65
 4 2 -22 692.74 27.02
 -2 4 -22 654.44 25.76
 -4 -2 -22 585.29 26.39
 4 2 -22 641.59 27.29
 -4 -2 -22 639.37 26.4
 4 2 -22 695.2 37.65
 2 -4 -22 717.64 37.8
 2 4 22 679.37 38.48
 2 -4 -22 647.68 26.26
 4 2 -22 672.48 26.19
 4 -2 21 289.75 22.4
 4 2 -21 318.21 14.4
 -4 -2 -21 304.12 14.39
 -2 4 -21 282.42 13.09
 4 2 -21 291.11 14.71
 -4 -2 -21 286.23 13.8
 2 -4 -21 297.52 13.81
 4 2 -21 292.97 13.55
 4 2 -21 314.69 22.45
 2 -4 -21 311.9 22.08
 2 4 21 328.63 23.78
 4 -2 20 366.97 24.81
 4 2 -20 325.84 14.83
 2 -4 -20 349.83 15.28
 -4 -2 -20 345.8 15.31
 4 2 -20 330.48 15.97
 4 2 -20 354.02 15.62
 -4 -2 -20 310.82 15.23
 2 -4 -20 359.02 23.67
 2 4 20 326.13 23.78
 4 2 -20 345.62 23.68
 2 -4 -20 339.17 20.91
 -4 -2 -19 219.57 10.88
 4 2 -19 229.04 11.23
 4 2 -19 228.1 10.68
 4 -2 19 237.99 18.22
 2 4 19 191.37 17.6
 2 -4 -19 235.03 18.03
 -4 -2 -19 215.14 11.37
 -4 -2 -19 206.45 10.59
 2 -4 -19 211.71 10.77
 4 2 -19 233.92 11.81
 2 -4 -19 219.28 15.57
 2 -4 -18 352.6 21.21
 -4 -2 -18 389.91 16.8
 4 2 -18 372.1 17.12
 -4 -2 -18 361.3 15.95
 -4 -2 -18 356.44 16.14
 4 -2 18 361.79 23.91
 4 2 -18 382.54 16.03
 4 2 -18 392.78 16.68
 2 -4 -18 371.64 16.29
 4 2 -17 489.84 21.59
 -4 -2 -17 560.07 21.49
 4 2 -17 510.43 21
 4 2 -17 514.58 20.49
 4 -2 17 502.28 29.11
 2 -4 -17 485.63 20.7
 -4 -2 -17 477.53 20.56
 2 -4 -17 485.5 25.9
 2 -4 -16 470.89 18.46
 4 2 -16 484.25 26.78
 2 -4 -16 450.33 23.27
 4 -2 16 462.77 26.89
 4 2 -16 450.14 19.11
 4 -2 16 420.98 26.61
 4 2 -15 370.82 22.75
 2 4 15 307.97 21.87
 4 -2 15 349.37 22.79
 4 2 -15 361.98 22.45
 2 -4 -15 322.89 18.83
 2 -4 -15 347.3 21.98
 4 -2 15 353.36 22.68
 4 2 -14 71.17 8.84
 2 4 14 61.4 8.55
 4 -2 14 90.08 10.22
 4 2 -14 86.72 9.5
 2 -4 -14 63 6.77
 2 -4 -14 46.6 7.45
 4 -2 14 63.96 8.78
 4 2 -13 824.41 39.74
 2 4 13 899.45 41.34
 4 -2 13 837.28 40.65
 4 2 -13 837.24 39.31
 2 -4 -13 789.61 35.51
 2 -4 -13 814.18 39.84
 4 -2 13 770.11 39.69
 4 2 -12 330.8 20.43
 2 4 12 311.45 20.45
 4 -2 12 331.32 21.22
 4 2 -12 304.95 19.53
 2 -4 -12 300.4 16.92
 -4 -2 -12 307.78 19.64
 4 -2 12 328.38 21.03
 4 2 -12 329.3 17.04
 4 2 -11 806.93 37.6
 2 4 11 811.68 38.14
 2 -4 -11 768.2 37.06
 4 -2 11 831.92 38.86
 4 2 -11 801.85 37.26
 2 -4 -11 755.15 33.31
 -4 -2 -11 656.99 36.09
 4 2 -11 796.73 33.97
 4 -2 11 811.48 38.68
 4 2 -10 332.45 19.7
 2 4 10 294.63 19.23
 4 -2 10 298.41 19.66
 2 -4 -10 336.83 19.71
 4 2 -10 308.12 18.94
 2 -4 -10 291.64 15.92
 -4 -2 -10 310.23 19.34
 4 -2 10 278.52 19.51
 4 2 -10 317.16 17.21
 4 2 -9 520.49 27.32
 4 -2 9 539.23 28.24
 2 -4 -9 516.81 27.15
 2 4 9 496.29 26.94
 4 2 -9 503.21 26.56
 2 -4 -9 524.29 23.52
 -4 -2 -9 503.62 27.14
 -2 -4 9 535.46 27.7
 4 2 -9 519.28 25.13
 4 -2 9 506.67 28.21
 4 -2 8 302.54 19.87
 4 2 -8 305.92 17.61
 2 -4 -8 309.98 19.03
 4 2 -8 300.14 14.51
 2 -4 -8 316.46 15.9
 4 2 -8 333.55 19.28
 4 2 -8 341.82 19.65
 -2 -4 8 334.65 19.85
 -4 -2 -8 335.34 19.93
 2 4 8 301.54 19.01
 4 -2 7 576.95 31.26
 2 -4 -7 639.82 26.79
 4 2 -7 670.26 30.89
 4 2 -7 615.9 30.52
 2 -4 -7 616.46 30.49
 -4 -2 -7 576.49 30.56
 -2 -4 7 661.8 31.5
 4 2 -7 606.1 26.01
 2 -4 -6 1525.01 67.27
 -4 -2 -6 1729.32 68.89
 -2 -4 6 1748.74 68.79
 4 -2 6 1617.66 69.01
 4 2 -6 1706.81 63.46
 2 -4 -5 129.62 10.98
 -4 -2 -5 147.43 12.22
 -2 -4 5 123.37 11.15
 4 -2 5 121.05 11.25
 4 2 -5 136.37 9.1
 2 -4 -4 274.16 18.02
 4 2 -4 292.46 16.02
 -2 -4 4 289.07 18.78
 -4 -2 -4 235.52 17.74
 4 -2 4 294.36 19.02
 2 -4 -3 19.87 2.65
 4 2 -3 21.24 3.72
 2 -4 -3 19.17 4.29
 -2 -4 3 21.12 3.03
 4 2 -3 24.4 3.28
 4 -2 3 21.98 4.75
 -4 -2 -3 32.54 5.84
 -2 -4 3 28.43 5.5
 2 -4 -2 1737.37 64.72
 4 2 -2 1891.25 67.07
 -2 -4 2 1640.39 65.36
 2 -4 -2 1821.94 71.33
 4 2 -2 1737.32 68.47
 -4 -2 -2 1793.87 71.64
 -2 -4 2 1854.71 72.29
 4 -2 2 1851.24 72.29
 2 -4 -1 65.98 4.75
 -2 -4 1 82.31 5.73
 4 2 -1 64.16 6.04
 4 2 -1 61.77 6.58
 -2 -4 1 70.17 8.43
 -4 -2 -1 86.81 8.81
 2 -4 -1 69.65 5.38
 4 -2 1 74.14 8.28
 -4 -2 0 11.9 3.81
 -2 -4 0 18.38 4.85
 4 -2 0 17.52 4.18
 2 -4 0 13.92 2.02
 -2 -4 0 13.64 2.37
 4 2 0 16.86 3.65
 2 -4 0 18.36 2.71
 4 2 0 13.73 3.03
 2 4 -1 77.51 5.49
 4 2 1 92.96 7.71
 4 -2 -1 92.86 8.59
 -2 -4 -1 92.29 6.26
 4 2 1 84.15 8.05
 -4 -2 1 74.83 8.3
 2 -4 1 86.68 6.09
 -2 -4 -1 92.94 9.82
 4 -2 -1 78.38 8.53
 2 4 -2 1776.88 66.17
 -2 -4 -2 1768.29 66.8
 4 -2 -2 1847.56 71.36
 4 2 2 1838.38 69.87
 4 2 2 1870.58 71.59
 2 -4 2 1722.43 66.58
 -2 -4 -2 1932.28 74.44
 -4 -2 2 1931.92 72.45
 4 -2 -2 1703.24 72.01
 2 4 -3 45.51 4.02
 4 2 3 33.47 5.04
 4 -2 -3 36.42 5.32
 4 2 3 36.93 5.61
 2 -4 3 38.12 4.08
 -4 -2 3 48.81 6.47
 -2 -4 -3 30.85 6.51
 4 2 4 349.48 19.98
 4 -2 -4 362.39 19.53
 4 2 4 332.54 18.85
 -4 -2 4 353.46 19.93
 -2 -4 -4 318.45 16.15
 -2 -4 -4 359.97 21.83
 2 -4 4 340.6 16.19
 2 4 -4 362.36 16.11
 4 2 5 168.42 12.68
 4 2 5 165.8 12.05
 4 -2 -5 142.68 11.31
 2 -4 5 157.31 9.28
 -4 -2 5 129.3 11.26
 -2 -4 -5 132.52 12.52
 -2 -4 -5 144.81 9.44
 2 4 -5 174.59 8.64
 4 2 6 1520.15 63.95
 -4 -2 6 1564.34 63.2
 2 -4 6 1538.73 58.68
 -2 -4 -6 1551.69 59.47
 -2 -4 -6 1499.71 65.47
 4 -2 -6 1577.72 62.72
 4 2 6 1595.24 63.26
 2 4 -7 566.35 25.76
 4 -2 -7 586.86 29.69
 4 -2 -7 586.96 29.48
 4 2 7 598.14 30.56
 4 2 7 542.35 29.17
 4 -2 -7 619.72 29.42
 -4 -2 7 662.62 30.35
 2 -4 7 656.57 26.26
 -2 -4 -7 647.86 32.35
 -2 -4 -7 607.89 26.53
 4 -2 -8 279.26 17.74
 2 4 -8 262.39 14.42
 4 -2 -8 275.33 17.51
 4 2 8 266.35 17.61
 4 -2 -8 285.99 17.23
 4 2 8 271.62 18.25
 -2 -4 -8 311.85 19.99
 2 -4 8 299.91 14.65
 -2 -4 -8 294.1 15.27
 4 -2 -9 616.73 29.55
 2 4 -9 640.17 25.98
 4 -2 -9 621.66 28.8
 4 2 9 583.65 29.54
 4 2 9 613.09 30.57
 -2 -4 -9 571.12 25.94
 -2 -4 -9 534.95 29.9
 4 -2 -9 590.67 29.05
 4 -2 -10 290.65 18.88
 2 4 -10 330.51 16.73
 4 2 10 314.54 20.1
 4 2 10 305.89 20.13
 -2 -4 -10 307.06 16.85
 2 -4 10 324.89 16.1
 -2 -4 -10 338.77 21.21
 4 -2 -10 302.71 19.07
 4 -2 -11 745.68 36.51
 2 4 -11 782.43 33.5
 4 2 11 729.84 37.41
 4 2 11 816.33 38.63
 -2 -4 -11 816.59 34.3
 -2 -4 -11 778.1 38.35
 4 -2 -11 709.74 35.76
 4 -2 -11 773.89 36.75
 2 4 -12 243.86 13.99
 4 -2 -12 226.52 16.1
 4 2 12 222.38 16.75
 4 2 12 207.35 16.28
 -2 -4 -12 229.05 14.14
 4 -2 -12 199.55 15
 -2 -4 -12 209.27 16.53
 4 -2 -12 209.58 15.67
 4 -2 -13 854.43 40.05
 2 4 -13 851.72 36.89
 4 2 13 787.59 40.64
 4 2 13 837.11 41.3
 -2 -4 -13 854.32 37.38
 -2 -4 -13 876.74 41.67
 4 -2 -13 797.26 38.93
 4 -2 -13 852.25 40.33
 4 2 14 60.63 8.63
 4 -2 -14 61.78 8.16
 2 4 -14 53.89 6.45
 4 2 14 66.74 9.25
 4 2 14 61.25 8.73
 -2 -4 -14 61.05 7.04
 4 -2 -14 61.77 7.86
 4 -2 -14 63.08 8.37
 4 2 15 351.96 23.57
 4 -2 -15 361.03 22.75
 2 4 -15 390.33 20.82
 4 2 15 376.75 24.23
 -2 -4 -15 345.14 20.48
 4 -2 -15 385.42 22.46
 4 2 15 367.38 23.78
 4 2 16 534.63 21.57
 -2 -4 -16 484.01 20.77
 4 -2 -16 495.79 20.76
 4 2 16 509.51 29.52
 4 -2 -16 502.69 21.38
 2 4 -16 522.39 20.71
 4 -2 -16 569.7 28.79
 -2 -4 -16 500.09 26.58
 4 -2 -16 486.13 28.39
 2 4 -16 489.14 25.9
 4 -2 -17 455.35 19.12
 4 2 17 440.14 19.43
 -2 -4 -17 446.84 19.04
 4 -2 -17 465.93 19.02
 4 -2 -17 458.87 26.18
 -2 -4 -17 484.42 25.37
 2 4 -17 474.02 18.92
 -4 2 -17 432.7 18.69
 4 -2 -17 442.32 19.53
 4 2 17 420.05 26.79
 2 4 -17 442.84 24.38
 4 -2 -18 333.06 15.56
 4 -2 -18 329.01 15.59
 -4 2 -18 358.39 15.04
 2 4 -18 357.35 15.06
 4 -2 -18 344.91 15.28
 -2 -4 -18 332.9 15.02
 4 -2 -18 342.75 15.03
 -2 -4 -18 367.3 21.52
 4 2 18 330.51 15.46
 -2 -4 -18 294.03 14.52
 2 4 -18 360.89 20.95
 4 2 19 187.86 10.26
 4 -2 -19 195.47 10.53
 4 -2 -19 183.71 9.97
 2 4 -19 180.81 9.67
 4 -2 -19 188.39 9.85
 -2 -4 -19 209.19 10.13
 4 -2 -19 191.49 9.92
 -2 -4 -19 198.72 9.93
 2 4 -19 200.24 14.96
 4 2 19 176.59 16.54
 -2 -4 -19 216.65 10.06
 -4 2 -19 193.69 9.5
 4 -2 -19 183.74 10.37
 -4 2 -19 189.15 9.77
 4 2 19 187.34 17.35
 4 2 20 309.89 15.11
 -4 2 -20 310.15 14.51
 4 -2 -20 316.84 15.27
 2 4 -20 321.78 14.62
 4 -2 -20 343.96 15.57
 4 -2 -20 315.55 14.66
 4 -2 -20 314.35 14.87
 -2 -4 -20 325.49 14.8
 4 -2 -20 346.69 14.97
 -2 -4 -20 320.15 14.67
 4 2 20 291.92 22.65
 -2 -4 -20 316.18 14.53
 -4 2 -20 351.09 14.53
 4 2 20 307.95 23.5
 4 -2 -20 313.8 22.44
 2 4 -20 343.67 21.3
 4 2 21 271.21 13.59
 4 -2 -21 281.97 13.84
 -4 2 -21 284.39 13.2
 4 -2 -21 291.9 20.8
 2 4 -21 278.37 13.05
 4 2 21 289.14 13.27
 4 -2 -21 269.55 13.7
 4 -2 -21 268.3 13.04
 2 4 -21 281.64 12.78
 4 -2 -21 275.93 13.37
 -2 -4 -21 284.43 13.37
 4 2 21 265.15 21.79
 -4 2 -21 269.41 12.71
 -2 -4 -21 258.51 12.82
 4 2 21 298.27 22.93
 4 -2 -21 280 13.24
 -2 -4 -21 274.68 13.12
 4 -2 -21 276.07 20.74
 4 2 22 675.48 38.66
 4 2 22 613.36 26.56
 -4 2 -22 632.27 26.11
 4 -2 -22 624.11 26.75
 4 -2 -22 630.38 35.48
 4 -2 -22 704.7 37.41
 4 2 22 631.88 26.05
 4 -2 -22 651.97 27.02
 4 -2 -22 644.89 26.14
 2 4 -22 663.49 25.86
 4 -2 -22 646.62 26.49
 -2 -4 -22 621.01 26.26
 -4 2 -22 649.67 25.82
 -2 -4 -22 648.04 26
 4 2 22 722.86 38.78
 -2 -4 -22 638.82 26.19
 4 -2 -22 636.05 26.26
 4 -2 -22 631.94 26.59
 4 2 22 649.48 36.19
 4 2 23 94.55 12.57
 4 2 23 86.63 6.41
 -4 2 -23 72.95 5.65
 4 -2 -23 84.26 6.38
 4 -2 -23 92.85 11.3
 2 4 -23 80.68 9.93
 4 -2 -23 78.11 10.94
 4 2 23 82.27 5.8
 4 -2 -23 93.66 6.75
 4 -2 -23 71.05 5.59
 -2 -4 -23 80.63 5.91
 4 -2 -23 75.77 5.84
 -2 -4 -23 76.27 5.87
 -4 2 -23 82.28 5.68
 -2 -4 -23 88.06 5.95
 2 4 -23 91.68 5.9
 4 -2 -23 85.87 6.21
 4 2 23 65.49 10.58
 4 -2 -23 77.1 6.19
 4 2 23 97.75 11.8
 4 2 24 105.04 7.35
 4 -2 -24 104.01 7.35
 -4 2 -24 103.61 6.96
 4 -2 -24 105.22 12.39
 -2 -4 -24 108.23 7.07
 4 -2 -24 104.4 6.98
 4 2 24 110.35 6.85
 4 -2 -24 109.16 7.34
 2 4 -24 109.02 6.8
 4 -2 -24 103.72 6.85
 2 4 -24 98.81 11.51
 4 -2 -24 81.18 11.44
 -2 -4 -24 108.89 7.15
 -2 -4 -24 101.73 6.76
 -4 2 -24 102.59 6.62
 4 2 24 102.05 13.12
 4 2 24 99.2 13.19
 4 -2 -24 108.6 7.39
 4 2 24 115.37 13.08
 4 2 25 209.27 19.72
 4 2 25 199.3 10.96
 4 -2 -25 192.89 10.88
 -4 2 -25 199.76 10.65
 4 -2 -25 205.61 18.01
 4 -2 -25 208.24 10.77
 -2 -4 -25 198.89 10.62
 4 2 25 191.57 10.1
 4 -2 -25 188.05 10.71
 2 4 -25 180.5 10.06
 4 -2 -25 184.43 10.29
 4 -2 -25 201.09 10.87
 -2 -4 -25 191.21 10.6
 -2 -4 -25 187.6 9.98
 4 2 25 204.92 19.18
 2 4 -25 198.36 16.96
 4 -2 -25 182.84 17.68
 -4 2 -25 201.12 10.31
 -2 -4 -25 184.75 10.22
 4 2 25 202.37 17.86
 4 2 26 483.04 32.72
 4 2 26 477.87 21.03
 4 -2 -26 465.04 20.96
 -4 2 -26 453.84 20.43
 4 -2 -26 476.99 31.19
 2 4 -26 491.77 29.68
 4 -2 -26 493.73 30.82
 2 4 -26 437.17 19.93
 4 -2 -26 481.53 21.02
 -2 -4 -26 463.6 20.64
 4 -2 -26 450.28 20.26
 4 -2 -26 492.38 20.9
 -2 -4 -26 490.61 20.12
 4 2 26 475.03 30.34
 2 4 -26 451.97 20.18
 -2 -4 -26 472.62 20.58
 4 -2 -26 465.29 20.53
 4 2 26 443.06 31.28
 -2 -4 -26 441.04 20.06
 -4 2 -26 468.25 20.14
 4 2 27 1.39 2.96
 4 2 27 2.25 1.9
 4 2 27 2.91 4.11
 2 4 -27 2.24 1.79
 4 -2 -27 -1.22 2.91
 4 -2 -27 1.42 1.42
 4 -2 -27 1.29 3.08
 2 4 -27 1.09 2.01
 -2 -4 -27 1.23 1.6
 4 -2 -27 3.55 1.81
 -2 -4 -27 0.52 1.43
 4 -2 -27 1.29 1.65
 2 4 -27 4.07 1.66
 -4 2 -27 2.17 1.66
 -2 -4 -27 2.51 1.54
 -2 -4 -27 1.48 1.57
 4 2 27 1.17 2.78
 -2 -4 -28 32 4.1
 4 -2 -28 41.29 8.6
 2 4 -28 44 8.16
 2 4 -28 40.75 4.06
 4 -2 -28 29.83 3.9
 4 -2 -28 32.35 3.89
 -2 -4 -28 36.21 4.18
 4 2 28 33.19 7.36
 4 2 28 40.48 9.26
 -2 -4 -28 40.38 4.01
 4 2 28 37.58 4.27
 -4 2 -28 38.13 4
 -2 -4 -28 35.19 3.9
 2 4 -28 30.53 3.88
 -2 4 29 139.37 16.03
 4 2 29 143.1 17.28
 -2 -4 -29 136.88 8.76
 4 -2 -29 141.18 16.14
 2 4 -29 143.61 15.09
 4 -2 -29 120.14 8.6
 2 4 -29 139.5 8.47
 4 -2 -29 139.32 8.7
 -2 -4 -29 135.46 8.68
 4 2 29 128.01 14.5
 -2 -4 -29 141.96 8.37
 4 2 29 141.96 9.11
 -4 2 -29 124.12 8.17
 -2 -4 -29 144.41 8.65
 2 4 -29 124.32 8.33
 -2 4 30 785.46 43.07
 4 2 30 646.28 41.71
 -2 -4 -30 651.47 28.18
 4 -2 -30 655.47 40.37
 2 4 -30 661.53 38.7
 2 4 -30 668.24 27.75
 4 -2 -30 626.22 28.14
 4 -2 -30 681.04 28.13
 -2 -4 -30 689.13 28.26
 4 2 30 634.68 38.06
 -2 -4 -30 686.69 27.8
 -4 2 -30 660.17 27.68
 2 4 -30 636.18 27.59
 -2 -4 -30 673.81 27.56
 4 2 30 669.45 28.33
 2 4 -31 120.66 8.15
 4 -2 -31 115.65 8.5
 4 -2 -31 121.5 15.27
 2 4 -31 107.99 13.83
 4 2 31 112.63 15.87
 -2 -4 -31 122.4 7.98
 -2 -4 -31 136.54 8.75
 4 2 31 130.73 8.71
 -2 4 31 124.76 15.63
 -2 -4 -31 139.03 8.46
 -4 2 -31 148.04 8.7
 2 4 -31 131.9 8.49
 -2 -4 -31 129.65 8.71
 -2 -4 -32 39.18 4.66
 -2 -4 -32 51.38 4.89
 -4 2 -32 41 4.48
 -2 -4 -32 47.38 4.63
 2 4 -32 54.36 5.04
 4 -2 -32 62.53 5.63
 -2 -4 -32 53.28 5.22
 4 2 32 47.61 5.05
 4 -2 -32 37.83 8.65
 2 4 -32 35.6 8.3
 2 4 -32 50.25 4.98
 -2 4 32 59.17 10.93
 4 2 32 55.64 11.29
 -2 -4 -33 7.83 2.48
 4 -2 -33 12.4 2.83
 2 4 -33 9.92 2.55
 -2 -4 -33 10.84 2.45
 4 2 33 9.5 2.66
 -2 4 33 9.05 5.34
 4 2 33 13.28 5.88
 4 -2 -33 23.62 6.68
 2 4 -33 11.68 5
 2 4 -33 13.27 2.78
 -2 -4 -33 8.46 2.32
 -4 2 -33 12.44 2.76
 -2 -4 -34 268.79 13.86
 4 -2 -34 243.45 22.79
 2 4 -34 218.03 20.84
 -4 2 -34 256.69 13.21
 -2 -4 -34 265.89 13.21
 4 2 34 239.13 13.15
 2 4 -34 233.87 12.92
 4 -2 -34 253.63 13.71
 -2 4 34 216.82 22
 -2 -4 -34 239.44 12.73
 4 2 34 246.28 24.02
 2 4 -34 252.79 13.18
 -2 -4 -35 239.33 13.02
 4 -2 -35 179 19.8
 2 4 -35 217.83 20.53
 -2 4 35 222.22 21.9
 4 2 35 229.8 12.45
 2 4 -35 210.98 12.12
 4 -2 -35 211.31 12.55
 -4 2 -35 231.79 12.96
 -2 -4 -35 224.37 12.01
 -4 2 -35 230.26 12.39
 -2 -4 -35 246.66 12.44
 4 2 35 280.97 25.09
 2 4 -35 211.96 12.1
 -4 2 -36 78.35 6.3
 -2 -4 -36 70.76 5.93
 2 4 -36 83.92 6.48
 4 -2 -36 68.25 6.32
 -2 4 36 74.28 12.28
 4 2 36 84.22 13.56
 -4 2 -36 84.94 6.87
 -2 -4 -36 69.62 5.86
 4 2 36 75.48 6.24
 2 4 -36 84.22 6.45
 -2 -4 -36 103.6 12.97
 2 4 -36 59.25 10.48
 4 -2 -36 51.27 10.37
 -4 2 -37 68.04 5.77
 -2 -4 -37 66.46 5.63
 2 4 -37 60.09 5.52
 4 -2 -37 62.04 5.95
 -2 4 37 83.38 13.03
 4 2 37 48.55 10.77
 -4 2 -37 60.26 5.84
 -2 -4 -37 55.83 5.15
 4 2 37 76.48 6.02
 4 -2 -37 63.23 11.09
 -2 -4 -37 52.27 9.47
 2 4 -37 58 10.19
 2 4 -37 62.46 5.59
 2 4 -38 50.09 5.12
 4 -2 -38 47.98 5.3
 2 4 -38 53.75 5.26
 -2 4 38 68.79 11.91
 4 2 38 69.44 12.37
 -4 2 -38 68.17 6
 -2 -4 -38 62.35 5.32
 4 -2 -38 49.28 10.01
 -2 -4 -38 55.54 9.63
 2 4 -38 54.98 10
 -4 2 -38 66.17 5.77
 -2 -4 -38 63.7 5.39
 -2 -4 -39 108.35 7.74
 -4 2 -39 121.09 8.2
 2 4 -39 123.7 8.26
 4 -2 -39 122.18 8.61
 -2 4 39 132.39 16.28
 4 2 39 124.94 16.41
 4 -2 -39 141.42 16.5
 2 4 -39 131.31 15.3
 -2 -4 -39 147.6 15.44
 -2 -4 -39 134.21 8.68
 -4 2 -39 126.9 8.66
 4 -2 -40 56.28 10.21
 2 4 -40 40.35 8.36
 -2 -4 -40 38.71 7.9
 4 2 40 47.39 10.36
 -2 4 40 58.75 10.62
 4 -2 -41 146.1 16.62
 2 4 -41 107.65 13.85
 2 4 -41 139.97 8.63
 4 -2 -41 133.29 8.09
 4 2 41 128.12 16.32
 -2 -4 -41 126.14 8.12
 -4 2 -41 134.21 8.48
 -2 -4 -41 132.54 8.18
 -2 -4 -42 50.1 4.88
 4 -2 -42 55.05 4.68
 2 4 -42 51.63 4.82
 -4 2 -42 61.85 5.38
 -2 -4 -42 57.96 4.87
 2 4 -42 54.12 4.91
 4 -2 -42 44.51 4.85
 -4 2 -42 53.31 4.91
 -2 -4 -42 53.29 4.71
 -2 -4 -43 89.54 6.65
 4 -2 -43 96.27 6.26
 2 4 -43 90.33 7.02
 2 4 -43 77.14 6.02
 -4 2 -43 92.58 6.79
 4 -2 -43 92.57 6.84
 2 4 -43 94.44 6.55
 -2 -4 -43 87.05 6.16
 -4 2 -43 102.01 6.73
 -2 -4 -43 86.94 6.17
 -2 -4 -44 28.04 3.53
 4 -2 -44 27.77 3.14
 2 4 -44 34.19 4.05
 2 4 -44 26.69 3.25
 -4 2 -44 34.78 3.92
 -2 -4 -44 27.08 3.24
 2 4 -44 32.04 3.61
 4 -2 -44 35.49 3.92
 -2 -4 -44 31.8 3.46
 -4 2 -44 31.61 3.57
 -2 -4 -45 145.29 8.43
 4 -2 -45 133.58 7.64
 2 4 -45 147.92 8.84
 2 4 -45 148.22 8.22
 -4 2 -45 139 8.41
 2 4 -45 149.91 8.39
 -2 -4 -45 140.91 7.98
 4 -2 -45 144.29 8.62
 -2 -4 -45 145.02 8
 -2 -4 -46 6.74 1.71
 -2 -4 -46 8.67 2.05
 2 4 -46 11.11 2.02
 2 4 -46 8.54 1.94
 -2 -4 -46 7.64 1.74
 -4 2 -46 8.89 2.09
 4 -2 -46 11.95 2.4
 2 4 -46 6.74 2.03
 4 -2 -46 7.51 1.66
 -2 -4 -47 37.97 3.61
 -4 2 -47 35.11 3.57
 2 4 -47 36.93 3.44
 4 -2 -47 44.62 3.96
 -2 -4 -47 37.75 3.28
 -2 -4 -47 36.59 3.32
 2 4 -47 33.58 3.23
 2 4 -47 33.81 3.64
 -2 -4 -48 14.1 1.95
 -4 2 -48 20.13 2.65
 4 -2 -48 14.49 2.38
 2 4 -48 18.32 2.32
 2 4 -48 20.12 2.31
 2 4 -48 18.83 2.62
 -2 -4 -48 17.82 2.42
 -4 2 -49 56.67 4.21
 2 4 -49 55.1 3.8
 4 -2 -49 54.27 4.18
 -2 -4 -49 53.52 3.58
 2 4 -49 56.22 3.84
 -2 -4 -49 60.57 4.14
 2 4 -49 52.1 4.12
 2 4 -50 25.14 2.58
 -4 2 -50 32.18 2.86
 -2 -4 -50 27.84 2.2
 4 -2 -50 28.33 2.78
 2 4 -50 21.98 2.19
 2 4 -50 27.65 2.42
 2 4 -50 34.6 2.95
 -2 -4 -50 31.71 2.7
 2 4 -51 6.59 1.12
 2 4 -51 5.22 1.23
 2 4 -51 5.73 1.26
 -4 2 -51 4.56 1.26
 4 -2 -51 8.14 1.53
 -4 2 -52 10.2 1.36
 4 -2 -52 8.01 1.3
 2 4 -52 8.49 1.33
 -4 2 -52 9 1.28
 4 3 -52 33.92 2.43
 -3 4 -52 35.27 2.32
 4 3 -51 39.96 3.03
 -3 4 -51 49.31 3.07
 -3 4 -50 72.59 4.21
 -4 -3 -50 65.47 3.84
 4 3 -50 62.71 4.04
 4 3 -50 72.19 4.38
 4 3 -50 61.72 4
 -3 4 -49 21.5 2.23
 4 3 -49 13.49 1.96
 -4 -3 -49 17.74 2
 3 -4 -49 13.57 1.7
 4 3 -49 19.26 2.28
 -3 4 -49 16.64 1.88
 -4 -3 -49 20.13 2.22
 4 3 -49 20.05 2.36
 -3 4 -48 12.54 1.8
 4 3 -48 12.99 1.97
 -4 -3 -48 12.14 1.83
 3 -4 -48 11.64 1.7
 -4 -3 -48 17.46 2.18
 4 3 -48 17.07 2.3
 4 3 -48 15.63 2.26
 -4 -3 -47 51 3.92
 4 3 -47 45.75 3.94
 4 3 -47 46.83 4.04
 -4 -3 -47 48.38 3.98
 -4 -3 -47 48.76 3.78
 4 3 -47 42.55 3.19
 3 -4 -47 43.54 3.5
 4 3 -47 39.84 3.72
 -3 4 -47 43.29 3.52
 -4 -3 -46 161.82 8.39
 4 3 -46 150.79 8.45
 4 3 -46 161.27 8.77
 -4 -3 -46 150.33 8.31
 -4 -3 -46 159.54 8.32
 4 3 -46 141.11 7.52
 -3 4 -46 153.76 8.06
 3 -4 -46 138.88 7.79
 4 3 -46 161.94 8.62
 -4 -3 -45 28.4 3.24
 4 3 -45 24.02 3.07
 4 3 -45 25.27 3.35
 -4 -3 -45 24.32 3.17
 4 3 -45 24.99 3.25
 -4 -3 -45 27.86 3.12
 4 3 -45 24.47 2.69
 -3 4 -45 24.37 2.93
 3 -4 -45 24.77 2.9
 -4 -3 -44 69.12 5.23
 4 3 -44 65.59 5.35
 4 3 -44 71.69 5.76
 -4 -3 -44 63.4 5.19
 -3 4 -44 61.56 4.9
 -4 -3 -44 73.69 5.26
 4 3 -44 56.34 4.49
 4 3 -44 58.8 5.18
 3 -4 -44 64.46 4.92
 4 3 -43 122.02 7.91
 3 -4 -43 113.08 7.3
 4 3 -43 123.61 8.15
 -4 -3 -43 127.41 7.97
 -4 -3 -43 126.16 7.69
 -3 4 -43 127.6 7.67
 4 3 -43 113.79 7.02
 -4 -3 -43 115.66 7.55
 3 -4 -42 224.62 11.8
 4 3 -42 239.69 12.59
 4 3 -42 239.82 12.9
 -4 -3 -42 243.35 12.43
 -4 -3 -42 221.94 11.92
 4 3 -42 241.84 11.69
 -4 -3 -42 238.06 12.25
 -4 -3 -41 75.62 5.96
 -4 -3 -41 79.51 6.21
 3 4 41 68.37 5.52
 4 3 -41 73.84 6.3
 4 3 -41 66.88 5.86
 3 -4 -41 69.08 5.49
 -3 4 -41 67.56 5.48
 -4 -3 -41 67.01 5.6
 4 3 -41 64.69 5.22
 4 3 -40 25.26 3.29
 3 4 40 25.29 7.78
 -3 4 -40 26.67 3.52
 -4 -3 -40 31.32 3.82
 4 3 -40 30.53 3.92
 3 -4 -40 29.73 3.67
 -3 4 -40 34.45 7.87
 4 3 -40 26.26 6.98
 3 4 40 34.94 4
 3 -4 -39 55.65 9.5
 4 3 -39 36.86 8.38
 3 4 39 27.69 8.07
 -4 -3 -38 213.82 12.05
 3 4 38 206.6 21.97
 4 3 -38 216.98 12.63
 4 3 -38 208.19 20.55
 3 -4 -38 185.78 18.36
 4 3 -38 206.89 11.99
 -4 -3 -38 228.07 12.17
 4 3 -37 179.73 10.79
 3 -4 -37 159.64 9.94
 4 3 -37 171.36 18.65
 3 -4 -37 153.84 16.59
 3 4 37 172.62 19.85
 -3 4 -37 174.71 10.2
 -4 -3 -37 191.98 10.74
 -4 -3 -37 178.55 10.53
 -4 -3 -37 176.91 10.61
 3 4 37 167.79 10.41
 4 3 -37 180.41 11.19
 4 3 -37 162.37 10.77
 4 3 -37 181.51 10.16
 4 3 -36 57.85 5.75
 3 -4 -36 55.8 5.28
 4 3 -36 57.54 10.63
 3 -4 -36 63.34 10.61
 4 3 -36 59.38 6.04
 -4 -3 -36 67.28 5.81
 -3 4 -36 57.09 5.4
 -4 -3 -36 62.28 5.67
 -4 -3 -36 57.9 5.68
 3 4 36 61.52 12.12
 3 4 36 66.18 5.98
 4 3 -36 63.3 6.16
 4 3 -36 60.32 5.3
 4 3 -35 67.48 6.42
 -4 -3 -35 70.28 6.18
 4 3 -35 65.81 5.73
 3 -4 -35 71.08 5.81
 3 4 35 87.51 14
 3 4 35 67.28 6.12
 -4 -3 -35 63.64 6.09
 4 3 -35 67.98 11.91
 3 -4 -35 54.38 9.75
 4 3 -35 70.68 6.19
 3 -4 -35 68.47 5.78
 -4 -3 -35 69.16 5.98
 -3 4 -35 72.83 5.9
 4 3 -34 177.35 10.6
 3 -4 -34 162.41 9.83
 -4 -3 -34 172.91 10.45
 4 3 -34 169.26 18.52
 3 -4 -34 149.72 16.42
 -4 -3 -34 172.37 10.4
 -3 4 -34 169.74 9.81
 4 3 -34 183.3 11.2
 4 3 -34 153.85 9.57
 3 -4 -34 174.48 10.02
 3 4 34 174.87 20.33
 -4 -3 -34 166.66 10.24
 -3 4 -34 171.32 10.1
 3 4 34 145.29 18.1
 3 4 34 144.8 10
 -4 -3 -33 120.1 8.38
 4 3 -33 124.64 8.89
 -3 4 -33 114.64 7.55
 -4 -3 -33 106.39 7.88
 3 -4 -33 109.42 7.6
 3 4 33 110.82 15.19
 3 -4 -33 109.04 7.59
 4 3 -33 110.24 7.99
 3 4 33 107.64 8.17
 -4 3 33 94.41 13.33
 3 4 33 78.29 13.74
 4 3 -33 94.89 13.83
 3 -4 -33 97.28 13.21
 4 3 -33 112.65 7.64
 -3 4 -33 115.64 7.78
 4 3 -32 74.64 6.38
 3 -4 -32 80.35 6.22
 -4 3 32 72.67 11.41
 3 4 32 72.29 12.93
 4 3 -32 70.66 11.89
 3 -4 -32 58.26 10.26
 -4 -3 -32 82.03 6.64
 -3 4 -32 80.34 6.09
 4 3 -32 74.16 6.84
 -4 -3 -32 78.41 6.73
 3 -4 -32 80.15 6.35
 3 4 32 80.46 12.85
 4 3 -32 69.86 5.84
 3 4 32 79.5 6.73
 -3 4 -32 71.18 6.03
 4 3 -32 77.71 6.72
 3 -4 -31 14.84 6.16
 4 3 -31 20.73 3.84
 -4 -3 -31 20.69 3.51
 -3 4 -31 22.77 3.26
 4 3 -31 18.58 3.18
 3 4 31 19.83 3.44
 -4 -3 -31 22.96 3.47
 -3 4 -31 20.55 3.12
 4 3 -31 19.56 3.4
 3 -4 -31 16.36 3.08
 3 -4 -31 27.46 3.52
 3 4 31 24.97 7.47
 -4 3 31 9.29 4.95
 3 4 31 19.9 7.32
 4 3 -31 21.28 6.63
 3 -4 -31 16.19 6.4
 4 3 -31 21.92 3.23
 4 3 -30 96.46 7.33
 3 -4 -30 102.8 7.13
 -4 3 30 107.82 13.57
 3 -4 -30 90.06 13.04
 3 4 30 78.05 13.19
 4 3 -30 98.81 13.54
 3 -4 -30 118.1 13.85
 3 4 30 96.02 7.59
 -4 -3 -30 98.72 7.47
 -3 4 -30 97.44 7.01
 -3 4 -30 111.18 7.13
 -4 -3 -30 88.09 7.18
 4 3 -30 92.97 7.49
 4 3 -30 104.26 7.15
 3 4 30 114.04 15.08
 3 -4 -30 104.91 7.35
 3 4 29 11.13 5.63
 3 -4 -29 2.83 3.71
 4 3 -29 7.91 2.27
 3 -4 -29 10.18 2.41
 -4 -3 -29 8.86 2.48
 3 4 29 10.61 5.36
 3 4 29 6.06 3.88
 4 3 -29 8.17 4.36
 3 -4 -29 2.37 3.11
 4 3 -29 7.43 2.43
 3 -4 -29 7.68 2.1
 -3 4 -29 9.3 2.3
 4 3 -29 5.6 2.3
 -4 -3 -29 10.8 2.58
 -3 4 -29 10.83 2.27
 3 4 29 6.15 2.36
 4 3 -28 132.01 8.25
 -4 -3 -28 128.16 8.58
 3 -4 -28 131.22 8.42
 4 3 -28 130.14 8.98
 -4 -3 -28 137.75 8.79
 -3 4 -28 141.04 8.17
 -3 4 -28 128.93 8.22
 3 -4 -28 136.62 15.87
 3 4 28 125.71 16.16
 4 3 -28 119.55 14.72
 3 -4 -28 134.53 14.37
 3 4 28 132.42 16.41
 3 4 28 133.27 14.9
 4 3 -28 128.38 8.58
 3 -4 -28 120.91 7.97
 3 -4 -27 171.72 17.36
 3 4 27 157.45 17.82
 4 3 -27 137.12 15.62
 3 -4 -27 127.84 14.06
 -4 -3 -27 136.59 8.91
 3 -4 -27 140.74 8.74
 -4 -3 -27 136.43 8.87
 -3 4 -27 149.37 8.35
 3 -4 -27 140.43 8.43
 4 3 -27 148.71 9.09
 4 -3 27 118.98 14.98
 3 4 27 135.56 16.35
 4 3 -27 141.04 8.58
 4 3 -27 131.85 9.18
 3 4 27 137.42 15.21
 3 -4 -26 258.22 21.84
 3 4 26 255.97 22.92
 4 3 -26 235.04 20.65
 3 -4 -26 217.77 18.69
 4 3 -26 223.11 12.01
 -4 -3 -26 234.79 12.51
 -3 4 -26 226.92 11.64
 -4 -3 -26 226.88 12.44
 3 4 26 246.3 20.49
 3 4 26 261.62 22.97
 3 -4 -26 226.43 11.82
 4 3 -26 253.17 12.78
 4 -3 26 241.22 21.17
 4 3 -26 247.4 13.21
 3 -4 -26 235.52 12.3
 3 -4 -25 24.38 3.13
 4 3 -25 24.39 6.28
 3 -4 -25 19.62 5.45
 3 4 25 27.13 7.49
 4 -3 25 30.8 7.4
 3 -4 -25 25.26 6.64
 3 -4 -25 22.48 3.15
 4 3 -25 23.08 3.25
 -4 -3 -25 18.81 3.21
 -4 -3 -25 26.33 3.52
 4 3 -25 21.56 3.48
 3 4 25 22.34 6.86
 -3 4 -25 19.87 2.74
 4 3 -25 23.75 3.41
 -4 -3 -24 28.76 3.73
 4 3 -24 31.11 3.63
 4 3 -24 29.13 3.94
 -3 4 -24 30.17 3.22
 -4 -3 -24 33.92 3.9
 3 -4 -24 33.77 3.72
 -4 -3 -24 28.31 3.53
 3 4 24 34.63 8.15
 4 -3 24 41.41 8.41
 4 3 -24 29.61 6.87
 3 -4 -24 15.88 4.84
 4 3 -24 27.54 3.63
 3 -4 -24 29.72 3.37
 3 -4 -24 33.04 7.67
 3 4 24 20.43 6.41
 4 3 -23 299.67 14.48
 3 -4 -23 278.96 13.71
 4 3 -23 302.64 22.91
 3 -4 -23 262 20.09
 4 3 -23 296.18 14.14
 -4 -3 -23 325.42 14.7
 4 -3 23 307.35 23.78
 3 -4 -23 287.26 14.69
 4 -3 23 289.19 13.56
 3 4 23 302.85 24.26
 4 3 -23 296.43 15.14
 3 -4 -23 306.29 23.33
 3 4 23 298.91 24.4
 3 -4 -23 305.78 14.45
 -4 -3 -23 309.08 14.38
 -3 4 -23 303.75 13.58
 -4 -3 -23 294.41 14.64
 4 3 -22 731.45 29.07
 3 -4 -22 675.17 28.1
 4 3 -22 723.96 39.46
 3 -4 -22 662.52 36.44
 3 -4 -22 745.75 40.26
 3 4 22 737.36 41.94
 4 3 -22 716.69 28.66
 -4 -3 -22 709.72 28.92
 3 -4 -22 721.75 28.96
 -4 -3 -22 732.08 28.77
 3 -4 -22 720.71 29.41
 -3 4 -22 705.09 27.94
 -4 -3 -22 679.31 29.07
 4 -3 22 710.05 28.14
 3 4 22 717.75 41.31
 4 -3 22 753.12 41.08
 4 3 -22 701.04 29.72
 3 4 21 42.6 8.59
 4 -3 21 44.16 8.37
 3 -4 -21 48.32 5.05
 4 3 -21 46.63 4.34
 3 -4 -21 46.66 4.02
 3 -4 -21 54.12 4.58
 -4 -3 -21 47.2 4.25
 3 -4 -21 46.45 8.23
 -4 -3 -21 47.18 4.35
 4 3 -21 45.66 4.25
 3 4 21 59.99 9.64
 4 3 -21 44.23 8.09
 3 -4 -21 48.02 7.5
 -4 -3 -21 35.47 4.06
 -3 4 -21 50.73 3.88
 4 -3 21 47.8 4
 4 3 -21 39.32 4.51
 4 3 -20 72.71 10.01
 3 -4 -20 71.99 6.06
 4 3 -20 75.27 5.55
 3 -4 -20 70.07 5.02
 3 -4 -20 86.47 11.15
 3 4 20 89.39 11.93
 -4 -3 -20 82.1 5.79
 3 -4 -20 70.61 5.44
 -4 -3 -20 80.39 5.54
 4 -3 20 95.04 11.84
 4 3 -20 77.97 5.49
 4 -3 20 76.97 5.26
 -4 -3 -20 63.9 5.51
 -3 4 -20 69.82 4.8
 4 3 -20 67.63 5.84
 3 4 19 324.06 23.77
 3 -4 -19 350.26 23.14
 -4 -3 -19 280.13 13.65
 3 -4 -19 312.34 14.13
 4 -3 19 275.79 13.23
 -4 -3 -19 286.65 13.97
 4 3 -19 299.27 14.83
 -4 -3 -19 292.79 13.58
 4 3 -19 292.4 13.78
 4 -3 19 306.02 22.54
 4 3 -19 306.43 13.75
 4 3 -19 294.12 21.22
 4 3 -18 1003.51 38.55
 4 3 -18 999.46 38.34
 3 -4 -18 997.38 38.67
 4 -3 18 962.69 38.02
 4 3 -18 1038.72 39.72
 3 -4 -18 947.33 45.51
 3 -4 -18 940.87 48.25
 -4 -3 -18 961.43 38.45
 -4 -3 -18 975.23 38.19
 3 4 18 923.64 49.56
 4 3 -17 253.3 12.2
 3 -4 -17 259.3 12.42
 -4 -3 -17 219.01 12.36
 3 -4 -17 254.06 17.39
 4 3 -17 267.55 12.2
 3 -4 -17 272.71 19.84
 -4 -3 -17 278.04 12.22
 -4 -3 -17 264.07 12.37
 -4 -3 -16 97.02 6.08
 3 -4 -16 94.89 6.23
 4 3 -16 89.45 5.83
 -4 -3 -16 91.39 5.73
 3 -4 -16 97.33 9.65
 4 3 -16 93.8 5.96
 3 -4 -15 226.12 10.94
 3 -4 -15 197.63 14.72
 4 3 -15 251.64 17.51
 3 -4 -15 206.6 11.11
 4 3 -15 218.96 10.55
 -4 -3 -15 223.7 10.77
 3 -4 -14 966.8 36.1
 3 4 14 948.87 46.13
 3 -4 -14 949.83 42.07
 4 3 -14 909.08 43.45
 3 -4 -14 914.02 36.36
 4 3 -14 954.61 35.61
 -4 -3 -14 918.34 35.66
 -4 -3 -14 857.6 44.25
 3 -4 -13 554.25 23.23
 4 3 -13 580.18 22.91
 3 4 13 628.52 32.94
 4 3 -13 572.88 30.73
 3 -4 -13 560.19 23.63
 4 3 -13 591.73 30.4
 3 -4 -13 539.09 28.09
 3 4 12 317.75 21.58
 4 3 -12 295.26 20.01
 -4 -3 -12 357.45 22.3
 3 -4 -12 319.62 14.26
 4 3 -12 337.3 20.39
 3 -4 -12 303.7 18.22
 3 4 11 389.24 23.47
 4 3 -11 351.79 21.36
 3 -4 -11 365.03 20.13
 -4 -3 -11 414.51 24.29
 -3 -4 11 327.27 22.1
 3 -4 -11 405.32 23.44
 4 3 -11 339.03 21.42
 3 4 10 971.86 49.34
 3 -4 -10 1118.06 47
 4 3 -10 1183.1 49.58
 -3 -4 10 1159.78 51.26
 -4 -3 -10 1148.76 51.64
 3 -4 -10 1171.03 51.03
 4 3 -10 1107.25 49.29
 3 4 9 705.54 35.02
 3 -4 -9 633.55 31.18
 4 3 -9 681.35 33.36
 -3 -4 9 790.48 36.74
 -4 -3 -9 729.71 36.45
 3 -4 -9 712.47 35.04
 4 3 -9 696.99 33.8
 -3 -4 8 184.74 15.25
 -4 -3 -8 206.53 16.37
 4 3 -8 214.62 14.85
 3 -4 -8 198.8 15.33
 3 4 8 211.91 15.35
 -3 -4 7 240.33 17.05
 -4 -3 -7 266.13 18.47
 4 3 -7 214.99 15.18
 3 -4 -7 220.36 13.47
 3 -4 -7 223.54 16.04
 3 4 7 206.76 15.4
 3 4 6 644.92 31.2
 4 3 -6 635.11 30.68
 -4 -3 -6 568.01 32.45
 3 -4 -6 623.31 28.11
 3 -4 -6 647.61 32.36
 -3 -4 6 610.3 24.5
 -4 -3 -5 195.54 15.78
 -3 -4 5 192.09 14.75
 3 -4 -5 170.76 10.83
 3 4 5 141.45 11.81
 -3 -4 5 160.55 7.78
 3 -4 -5 163.38 13.33
 -3 -4 4 322.23 19.83
 -4 -3 -4 283.13 19.38
 3 -4 -4 264.96 14.51
 -3 -4 4 250.16 10.91
 3 -4 -4 272.71 18.05
 3 4 4 294.97 16.84
 3 4 3 19.77 4.19
 3 -4 -3 17.12 3.11
 3 -4 -3 29.39 5.64
 -3 -4 3 17.52 5.26
 -4 -3 -3 7.36 4.65
 -4 -3 -2 323.78 20.27
 -3 -4 2 332.99 20.41
 3 -4 -2 309.28 15.19
 3 4 2 316.65 16.73
 3 -4 -2 330.31 19.39
 4 3 -2 313.04 14.62
 -3 -4 1 290.75 19.29
 -4 -3 -1 364.53 20.94
 3 4 1 312.5 15.9
 3 -4 -1 315.76 18.75
 4 3 -1 324.21 15.09
 -3 -4 0 92.57 10.4
 -4 -3 0 93.43 10.28
 -3 -4 0 74.58 3.66
 3 4 0 91.08 7.43
 4 3 0 85.14 7.22
 -3 -4 -1 326.87 21.04
 -4 -3 1 320.27 20.29
 4 -3 -1 317.87 19.21
 4 3 1 294.74 16.33
 -3 -4 -1 285.96 11.55
 3 4 -1 308.51 15.61
 4 3 2 273.9 16.5
 4 -3 -2 299.62 18.79
 -3 -4 -2 294.04 11.95
 3 4 -2 301.29 14.98
 3 4 -2 302.47 15.82
 -3 -4 -3 21.98 2.18
 4 3 3 20.36 4.37
 3 4 -3 19.84 3.43
 -3 -4 -3 18.98 5.78
 -4 -3 3 16.63 5.27
 4 -3 -3 17.01 4.58
 -3 -4 -4 298.77 12.76
 -4 -3 4 270.82 18.92
 -3 -4 -4 264.97 19.64
 4 3 4 290.45 17.28
 4 -3 -4 292.16 18.53
 3 4 -4 289.12 15.74
 3 4 -5 136.64 9.86
 4 -3 -5 121.24 10.7
 -3 -4 -5 150.83 7.86
 4 3 5 151.42 11.66
 4 -3 -5 131.94 11.68
 -4 -3 5 130.78 12.27
 -3 -4 -5 172.29 14.8
 3 4 -6 730.32 31.58
 4 -3 -6 716.99 33.45
 -3 -4 -6 687.54 28.25
 4 -3 -6 745.94 35.02
 4 3 6 685.03 33.67
 -3 -4 -6 684.02 36.5
 -4 -3 6 762.63 35.97
 -3 -4 -7 231.63 11.93
 4 3 7 229.26 16.05
 4 -3 -7 245.86 16.66
 3 4 -7 238.26 14.3
 4 -3 -7 229.31 15.49
 -4 -3 7 256.95 17.62
 -3 -4 -7 230.37 18.1
 4 -3 -8 137.03 12.08
 4 3 8 147.01 12.49
 4 -3 -8 143.94 11.64
 3 4 -8 156.79 10.96
 -3 -4 -8 123.04 12.88
 -4 -3 8 128.29 12.09
 4 -3 -9 642.48 31.69
 4 -3 -9 614.8 31.65
 3 4 -9 660.69 30.04
 4 3 9 642.46 32.94
 4 -3 -9 645.11 32.68
 -3 -4 -9 693.14 35.41
 -4 -3 9 651.51 33.24
 4 -3 -10 1233.73 53.16
 4 -3 -10 1224.36 53.36
 3 4 -10 1174.52 50.84
 4 3 10 1141.53 54.2
 4 -3 -10 1224.3 54.09
 -4 -3 10 1350.15 55.58
 4 3 11 348.68 21.85
 -3 -4 -11 325.86 22
 4 -3 -11 303.01 19.6
 3 4 -11 307.34 18.09
 4 -3 -11 325.12 19.95
 4 3 12 459.86 26.35
 -3 -4 -12 470.24 27.04
 3 4 -12 387.59 17
 4 -3 -12 412.51 23.74
 4 -3 -12 427.48 24.07
 3 4 -12 427.03 22.35
 -3 -4 -13 551.88 23.27
 4 -3 -13 581.77 30.38
 3 4 -13 664.68 29.91
 4 -3 -13 554.28 23.28
 4 -3 -13 526.97 30.93
 4 -3 -13 574.26 30.49
 4 3 13 631.31 33.29
 3 4 -13 610.48 23.21
 4 -3 -13 569.89 23.81
 3 4 -14 907.8 34.38
 4 3 14 865.87 44.42
 4 -3 -14 899.99 34.64
 4 -3 -14 882.21 43.22
 -3 -4 -14 888.91 34.56
 4 -3 -14 883.54 35.11
 4 -3 -14 909.47 42.51
 3 4 -14 952.45 41.25
 4 -3 -15 164.73 9.82
 4 -3 -15 189.42 10.22
 4 -3 -15 174.99 14.69
 3 4 -15 186.13 14.01
 3 4 -15 205.6 9.69
 -3 -4 -15 185.12 9.68
 4 -3 -15 211.31 9.96
 -3 -4 -16 130.7 7.56
 4 -3 -16 122.82 7.4
 -3 -4 -16 127.74 7.3
 4 -3 -16 135.93 8.12
 3 4 -16 136.17 7.42
 4 -3 -16 127.77 7.97
 3 4 -16 135.36 11.76
 4 -3 -16 136.31 7.48
 4 3 16 134.82 8.19
 -3 -4 -16 117.93 7.47
 4 -3 -17 225.02 11.93
 4 3 17 233.73 19.35
 4 -3 -17 220.4 11.09
 3 4 -17 241.5 11.32
 -3 -4 -17 233.61 11.44
 4 -3 -17 239.17 11.44
 -3 -4 -17 205.92 10.9
 3 4 -17 242.3 16.88
 4 -3 -17 217.72 11.67
 4 3 17 231.58 11.96
 -3 -4 -17 268.73 11.94
 4 -3 -18 899.71 36.44
 3 4 -18 944.92 43.82
 4 -3 -18 931 45.67
 4 -3 -18 925.27 36.74
 4 3 18 900.27 47.35
 4 -3 -18 931.74 35.78
 -3 -4 -18 943.35 36.02
 4 -3 -18 905.95 35.86
 -3 -4 -18 958.05 35.84
 4 3 18 945.47 36.72
 4 3 18 966.95 48.26
 3 4 -18 921.29 35.68
 -3 -4 -18 887.12 35.78
 4 -3 -19 304.64 15.26
 4 -3 -19 300.26 21.51
 4 3 19 333.15 15.74
 4 -3 -19 360.03 23.65
 4 -3 -19 307.43 15.54
 4 -3 -19 309.71 14.77
 3 4 -19 335.37 14.63
 4 -3 -19 316.53 15.63
 -3 -4 -19 330.89 15.07
 4 3 19 339.76 24.84
 3 4 -19 339.22 14.95
 4 3 19 306.68 23.78
 4 -3 -19 336.59 15.12
 -3 -4 -19 333.23 14.99
 -3 -4 -19 345.11 15.2
 -4 3 -19 328.99 14.2
 4 3 20 111.72 13.63
 4 3 20 112.3 7.59
 4 -3 -20 110 7.42
 4 -3 -20 89.43 11.14
 4 -3 -20 113.86 12.63
 4 -3 -20 107.29 7.55
 4 -3 -20 115.74 7.77
 4 -3 -20 109.57 6.96
 3 4 -20 110.08 6.74
 -3 -4 -20 109.36 7.08
 4 3 20 106.93 12.81
 -3 -4 -20 117.97 7.13
 4 -3 -20 103.2 6.93
 4 3 20 96.65 12.54
 -3 -4 -20 124.9 7.44
 -4 3 -20 114.73 6.52
 3 4 -20 111.41 6.99
 4 -3 -21 43.35 4.48
 4 -3 -21 52.54 8.37
 3 4 -21 50.03 7.83
 4 -3 -21 42.71 4.58
 4 3 21 45.78 8.94
 4 -3 -21 43.96 4.78
 4 -3 -21 51.5 8.65
 -3 -4 -21 52.24 4.59
 4 -3 -21 45.59 4.33
 3 4 -21 56.39 4.47
 4 3 21 32.36 7.46
 4 3 21 53.42 9.06
 3 4 -21 55 4.59
 4 3 21 53.55 5.02
 4 -3 -21 54.55 4.61
 -3 -4 -21 48.83 4.42
 -3 -4 -21 49.95 4.5
 -4 3 -21 51.81 4.07
 4 3 22 694.32 41.11
 4 -3 -22 656.54 28.54
 4 -3 -22 673.68 37.8
 3 4 -22 723.29 37.7
 4 3 22 716.61 29.22
 4 -3 -22 675.67 38.78
 4 -3 -22 679.83 28.25
 3 4 -22 723.96 28.16
 4 -3 -22 703.1 28.99
 -3 -4 -22 699.98 28.57
 4 3 22 728.58 39.73
 3 4 -22 680.63 28.94
 3 4 -22 705.26 28.38
 4 3 22 756.46 41.66
 4 -3 -22 690.67 28.45
 -3 -4 -22 710.24 28.46
 -3 -4 -22 691.07 28.43
 -4 3 -22 694.94 27.6
 4 3 23 298.82 24.33
 4 3 23 299.66 15.03
 4 -3 -23 289.5 14.56
 4 -3 -23 292.4 14.79
 4 -3 -23 294.91 22.61
 3 4 -23 311.82 14.18
 4 -3 -23 293.2 14.3
 4 3 23 297.42 24.13
 3 4 -23 299.79 14.33
 -3 -4 -23 306.54 14.55
 4 3 23 293.4 22.88
 -3 -4 -23 320.04 14.6
 -4 3 -23 281.79 13.54
 3 4 -23 297.28 14.85
 4 -3 -23 282.11 22.01
 3 4 -23 256.97 20.54
 -3 -4 -23 290.72 14.2
 4 -3 -23 313.64 14.55
 3 4 -24 22.27 3.33
 4 3 24 18.14 3.27
 3 4 -24 24.06 3.22
 4 3 24 28.22 7.7
 3 4 -24 23.54 3.05
 4 -3 -24 18.97 2.94
 4 -3 -24 28.64 6.77
 -3 -4 -24 22.21 3.28
 -3 -4 -24 27.12 3.44
 -4 3 -24 25.98 3
 4 -3 -24 22.14 3.22
 -3 -4 -24 22.2 3.14
 4 3 24 19.03 6.36
 4 3 24 16.76 5.47
 4 -3 -24 21.89 3.71
 4 -3 -24 28.24 6.85
 3 4 -24 18.85 5.41
 3 4 -25 17.2 2.89
 -3 -4 -25 15.4 2.68
 4 -3 -25 24.51 3.27
 4 3 25 22.34 6.68
 4 3 25 25.52 6.5
 4 3 25 13.47 3.03
 4 3 25 17.51 2.88
 4 -3 -25 24.57 6.39
 3 4 -25 9.77 4.37
 4 -3 -25 20.96 5.91
 -3 -4 -25 16.18 2.89
 4 -3 -25 20.25 3.52
 4 3 25 16 5.83
 4 -3 -25 19.33 2.91
 3 4 -25 20.59 3
 3 4 -25 19.68 3.06
 -3 -4 -25 21.99 3.28
 -4 3 -25 16.83 2.57
 4 -3 -26 229.6 11.9
 -3 -4 -26 222.43 11.84
 4 -3 -26 235.68 20.49
 4 3 26 202.18 20.58
 4 3 26 219.2 11.45
 4 -3 -26 200.91 18.74
 3 4 -26 212.59 18.59
 4 -3 -26 232.38 12.25
 -3 -4 -26 222.67 11.93
 -4 3 -26 220.9 11.23
 -3 -4 -26 225.81 11.87
 4 3 26 237.36 20.22
 3 4 -26 192.63 11.6
 4 3 26 218.71 12.21
 4 3 26 224.96 21.29
 3 4 -26 218.83 11.57
 3 4 -26 203.09 11.26
 4 -3 -26 220.53 11.75
 4 3 27 115.92 8.28
 4 -3 -27 109.96 13.63
 3 4 -27 132.55 14.31
 4 -3 -27 111.28 8.08
 -3 -4 -27 118.91 8.09
 -3 -4 -27 117.63 7.88
 -4 3 -27 117.62 7.48
 4 3 27 140.03 16.92
 4 3 27 139.58 16.28
 3 4 -27 107.26 7.57
 4 -3 -27 129.14 8.22
 3 4 -27 132.65 8.06
 4 -3 -27 141.95 15.59
 4 3 27 134.38 14.88
 -3 -4 -27 122.76 8.09
 4 -3 -27 127.67 8.16
 3 4 -28 119.26 7.91
 4 -3 -28 125.52 8.28
 4 -3 -28 106.93 14.12
 4 -3 -28 132.78 14.97
 3 4 -28 124.83 14.25
 -3 -4 -28 122.07 8.19
 4 -3 -28 121.52 8.18
 -3 -4 -28 123.58 8.39
 4 3 28 118.3 15.72
 4 3 28 122.93 14.35
 4 3 28 126.14 15.85
 3 4 -28 132.42 8.24
 4 3 28 127.22 8.73
 -4 3 -28 126.04 7.79
 -3 -4 -28 122.2 8.13
 4 3 29 12.23 5.89
 4 3 29 16.86 3.27
 4 3 29 4.84 4.57
 4 -3 -29 12.53 5.15
 4 3 29 8.82 4.05
 -3 -4 -29 13.64 3
 4 -3 -29 12.5 2.61
 3 4 -29 15.87 2.79
 -3 -4 -29 8.42 2.2
 -3 -4 -29 12.69 2.85
 4 -3 -29 7.94 4.25
 3 4 -29 9.88 4.76
 3 4 -29 12.41 2.67
 4 -3 -29 11.97 2.54
 -4 3 -29 12.61 2.46
 -3 -4 -29 15.19 2.89
 4 -3 -30 81.64 6.69
 3 4 -30 78.76 6.34
 -3 4 30 82.6 12.42
 3 4 -30 91.05 6.71
 4 -3 -30 74.46 11.67
 3 4 -30 83.61 11.77
 -3 -4 -30 95.6 7.26
 -4 3 -30 102.46 6.76
 -3 -4 -30 85.39 6.61
 -3 -4 -30 89.34 6.93
 4 -3 -30 97.56 7.08
 -3 -4 -30 82.1 6.29
 4 3 30 92.28 7.17
 4 3 30 80.69 12.95
 4 3 30 70.62 11.09
 4 3 30 106.94 14.97
 3 4 -31 14.65 2.93
 4 -3 -31 13.22 2.67
 -3 -4 -31 11.38 2.77
 4 -3 -31 14.35 2.92
 3 4 -31 14.69 2.84
 -3 -4 -31 17.8 2.89
 4 3 31 10.19 2.99
 -3 4 31 7.28 4.68
 4 3 31 16.72 6.44
 -3 -4 -31 10.8 2.51
 -4 3 -31 12.96 2.55
 4 -3 -31 12.43 5.32
 3 4 -31 16.84 5.87
 3 4 -32 53.21 5.09
 -3 -4 -32 50.43 4.84
 -3 -4 -32 48.51 4.99
 -4 3 -32 63.03 5.26
 4 -3 -32 52.57 5.16
 4 3 32 49.91 5.4
 4 -3 -32 50.82 5.22
 3 4 -32 48.04 4.97
 -3 -4 -32 55.62 5.52
 4 -3 -32 47.5 9.47
 3 4 -32 48.83 9.29
 -3 4 32 55.06 10.55
 4 3 32 57.61 11.27
 3 4 -33 107.38 7.71
 -3 -4 -33 99.9 7.35
 -4 3 -33 131.53 8.07
 -3 -4 -33 109.7 7.77
 4 -3 -33 119.9 8.07
 4 -3 -33 110.2 7.99
 3 4 -33 109.05 7.75
 -3 4 33 108.18 14.74
 4 3 33 75.21 13.45
 4 -3 -33 132.66 15.67
 3 4 -33 109.82 14.08
 -3 -4 -33 114.02 8.22
 4 3 33 116.89 8.4
 -3 -4 -34 216.87 12.4
 4 3 34 245.48 23.98
 4 3 34 214.08 12.2
 -4 3 -34 215.44 11.63
 -3 -4 -34 216.29 11.85
 4 -3 -34 205.98 11.92
 3 4 -34 209.1 11.8
 -3 4 34 233.17 21.91
 -4 3 -34 217.16 12.18
 -3 -4 -34 206.77 11.49
 4 -3 -34 203.25 20.05
 3 4 -34 206.86 19.74
 3 4 -34 196.78 11.43
 4 3 35 64.72 6.03
 -4 3 -35 70.96 5.83
 -3 -4 -35 75.49 6.03
 4 -3 -35 68.62 6.06
 3 4 -35 69.09 5.96
 -3 4 35 77.24 12.4
 4 3 35 61.86 11.81
 -4 3 -35 67.47 6.14
 -3 -4 -35 58.47 5.4
 4 -3 -35 66.9 11.18
 3 4 -35 88.31 12.75
 -3 -4 -35 64.27 6.04
 3 4 -35 63.59 5.64
 -3 -4 -36 79.96 6.32
 -4 3 -36 87.77 6.43
 4 -3 -36 67.99 6.13
 3 4 -36 73.52 6.19
 -4 3 -36 75.01 6.43
 -3 -4 -36 72.85 5.93
 4 3 36 56.36 11.67
 -3 4 36 92.15 13.24
 4 3 36 86.28 6.78
 3 4 -36 69.3 11.43
 4 -3 -36 78.06 12.1
 3 4 -36 75.61 6.14
 4 3 37 205.89 21.62
 4 3 37 178.34 10.77
 4 -3 -37 174.48 18.62
 3 4 -37 155.28 17.37
 -4 3 -37 186.38 10.62
 -3 -4 -37 192.17 10.75
 4 -3 -37 176.63 10.81
 3 4 -37 187.72 10.82
 3 4 -37 183.24 10.59
 -4 3 -37 198.14 11.17
 -3 -4 -37 185.09 10.5
 -3 4 37 186.82 19.57
 -3 -4 -38 197.37 11.12
 4 3 38 212.07 21.78
 4 -3 -38 191.37 19.37
 3 4 -38 182.81 18.73
 3 4 -38 198.42 11.1
 -3 4 38 190.31 19.46
 -4 3 -38 200.92 11.49
 -3 -4 -38 210.01 11.74
 3 4 -39 23.57 6.76
 -3 -4 -39 29.18 6.92
 4 -3 -39 20.38 6.21
 4 3 39 29.43 3.76
 4 3 39 30.71 8.13
 -3 -4 -40 32.3 3.83
 -4 3 -40 37.9 4.24
 4 3 40 39.64 4.16
 4 3 40 32.88 8.44
 3 4 -40 33.15 7.55
 4 -3 -40 43.64 8.66
 4 -3 -40 40.57 4.45
 3 4 -40 36.29 4.14
 3 4 -40 36.29 4.06
 -4 3 -40 36.43 4.01
 -3 -4 -40 39.03 4.17
 4 -3 -41 69.11 5.79
 3 4 -41 72.14 5.71
 -3 -4 -41 63.2 5.34
 -3 -4 -41 69.97 5.41
 -4 3 -41 65.52 5.63
 3 4 -41 69.23 5.52
 -3 -4 -41 65.41 5.72
 3 4 -41 74.93 6.42
 3 4 -42 204.86 11.98
 3 4 -42 216.98 11.27
 -3 -4 -42 214.86 11.16
 -4 3 -42 228.89 11.81
 -3 -4 -42 227.22 11.39
 4 -3 -42 213.63 11.65
 3 4 -42 222.34 11.65
 -3 -4 -42 229.04 11.55
 -3 -4 -42 223.78 11.83
 3 4 -43 144.03 8.94
 3 4 -43 131.87 7.92
 -4 3 -43 134.39 8.23
 -3 -4 -43 140.21 8.02
 4 -3 -43 131.1 8.25
 3 4 -43 149.76 8.53
 -3 -4 -43 128.77 7.93
 -3 -4 -43 136.57 8.35
 3 4 -44 65.04 5.59
 3 4 -44 67.9 5.31
 4 -3 -44 72.32 5.46
 -4 3 -44 67.95 5.31
 -3 -4 -44 67.06 4.95
 -3 -4 -44 79.34 5.45
 -3 -4 -44 74.22 5.69
 3 4 -44 68.52 5.12
 3 4 -45 18.32 2.84
 3 4 -45 16.75 2.41
 -3 -4 -45 18.22 2.56
 -3 -4 -45 18.25 2.4
 -4 3 -45 15.37 2.45
 4 -3 -45 15.54 2.59
 3 4 -45 16.89 2.55
 -3 -4 -45 18.06 2.84
 3 4 -46 136.63 8.1
 3 4 -46 133.14 7.37
 -4 3 -46 151.36 8.08
 4 -3 -46 129.16 7.66
 -3 -4 -46 136.28 7.32
 3 4 -46 137.89 7.68
 -3 -4 -46 149.88 7.74
 -3 -4 -46 137.88 7.89
 -3 -4 -47 50.73 3.77
 -3 -4 -47 45.59 3.86
 3 4 -47 44.49 3.89
 3 4 -47 40.13 3.43
 3 4 -47 47.45 4.12
 -4 3 -47 48.78 3.95
 4 -3 -47 43.9 3.8
 3 4 -47 47.89 3.79
 -3 -4 -47 49.75 3.59
 3 4 -48 9.64 1.66
 -3 -4 -48 13.21 2.02
 3 4 -48 11.75 2.04
 -3 -4 -48 13.07 1.71
 3 4 -48 16.04 2.31
 3 4 -48 11.94 1.81
 -4 3 -48 10.64 1.83
 4 -3 -48 9.22 1.76
 -3 -4 -48 14.42 1.95
 4 -3 -49 15.88 2.03
 -3 -4 -49 13.17 1.57
 -3 -4 -49 16.7 2.09
 3 4 -49 21.49 2.32
 3 4 -49 17.37 2.28
 -4 3 -49 15.21 1.98
 3 4 -49 13.16 1.76
 3 4 -49 16.41 1.87
 3 4 -50 62.77 4.01
 3 4 -50 53.64 3.35
 -4 3 -50 62.2 3.81
 4 -3 -50 58.49 3.74
 -4 3 -51 44.05 2.9
 3 4 -51 39.92 2.81
 3 4 -51 46.72 3.03
 -4 3 -51 36.55 2.58
 -4 3 -52 26.38 2
 3 4 -52 29.22 2.14
 4 -4 0 89.6 10.3
 -4 -4 0 121.73 12.83
 4 -4 -1 0.83 2.78
 4 4 1 4.09 2.38
 -4 -4 -1 3.88 4.5
 -4 -4 1 7.62 4.76
 4 -4 -2 97.25 10.43
 4 4 2 91.81 8.5
 -4 -4 -2 69.73 10.18
 -4 -4 2 96.07 11.37
 4 -4 -3 250.21 18.02
 4 4 3 243.84 15.87
 4 4 -3 252.78 15.76
 4 -4 -3 236.78 15.11
 -4 -4 -3 234.73 19.27
 -4 -4 3 251.11 18.89
 4 -4 -4 199.42 15.84
 4 4 4 198.59 14.33
 -4 -4 -4 209.72 17.73
 -4 -4 4 166.67 15.57
 4 -4 -4 214.71 13.95
 4 4 -4 222.31 14.42
 4 -4 -5 140.88 12.97
 -4 -4 5 122.44 13.03
 -4 -4 -5 136.68 14.4
 4 -4 -5 148.63 11.41
 4 4 -5 154.2 11.8
 4 4 5 178.44 13.2
 4 -4 -6 256.71 17.92
 -4 -4 -6 202.02 17.69
 -4 -4 6 210.16 17.2
 4 4 -6 211.38 14.69
 4 -4 -6 217.48 14.55
 4 4 -6 221.65 10.42
 4 4 6 225.97 16.01
 4 -4 -7 244.04 17.52
 4 4 7 202.4 15.59
 4 -4 -7 219.63 14.63
 4 4 -7 199.46 14.42
 4 4 -7 215.8 10.18
 -4 -4 -7 205.36 17.92
 4 4 -8 221.08 15.11
 4 -4 -8 214.28 14.63
 4 -4 -8 201.56 11.09
 4 4 8 247.18 17.11
 4 4 -8 208.62 10.05
 4 -4 -8 206.3 10.22
 -4 -4 -8 202.64 10.19
 -4 -4 -9 194.27 9.87
 4 -4 -9 207.86 14.44
 4 4 -9 197.05 14.56
 4 -4 -9 201.33 10.25
 4 -4 -9 218.44 11.09
 4 4 9 208.02 16.08
 4 4 -9 204.01 9.74
 4 -4 -9 193.85 9.85
 4 -4 -9 175.18 9.67
 -4 -4 -10 626.49 24.7
 4 -4 -10 602.4 30.6
 4 4 -10 571.04 30.44
 4 -4 -10 565.18 24.8
 4 4 10 584.04 32.81
 4 -4 -10 565.22 25.26
 4 4 -10 584.83 24.28
 4 -4 -10 651.61 24.83
 4 4 -11 1285.47 48.3
 4 -4 -11 1322.54 49.12
 4 -4 -11 1301.3 48.71
 4 4 11 1260.8 58.51
 -4 -4 -11 1289.97 48.51
 4 -4 -11 1298.38 49.46
 -4 -4 -12 4.28 1.6
 4 -4 -12 5.13 3.02
 4 4 -12 7.32 3.12
 -4 -4 -12 2.83 1.44
 4 -4 12 2.93 1.7
 4 -4 -12 4.88 1.72
 4 -4 -12 1.65 2.46
 4 4 -12 2.7 1.58
 4 -4 -12 1.56 1.6
 4 4 -12 2.93 1.4
 4 -4 -13 1107.46 44.15
 4 -4 -13 1110.12 50.75
 4 4 -13 1182.37 51.46
 -4 -4 -13 1166.19 43.01
 4 -4 13 1127.3 43.14
 4 -4 -13 1149.18 43.64
 -4 -4 13 1004.24 52.63
 4 -4 -13 1127.2 44.15
 -4 -4 -13 1187.88 43.62
 4 4 -13 1152.98 43.14
 4 4 -13 1179.36 43.34
 4 -4 -14 281.05 14.64
 -4 -4 14 368.88 23.8
 -4 -4 -14 332.61 23.35
 4 -4 -14 304.81 21.93
 4 -4 -14 302.78 14.73
 -4 -4 -14 316.21 14.37
 4 -4 -14 283.07 19.53
 4 4 -14 308.73 20.14
 -4 -4 -14 314.88 13.89
 4 -4 -14 353.03 14.79
 4 -4 14 303.73 13.88
 4 4 -14 311.71 13.95
 4 -4 -14 283.98 14.94
 4 4 -14 312.29 14.1
 4 4 15 520.21 31.56
 4 -4 -15 511.31 21.83
 4 4 -15 518.57 20.67
 4 -4 -15 528.54 30.84
 -4 -4 -15 472.37 20.92
 4 -4 -15 448.57 27.07
 4 4 -15 473.49 27.6
 4 -4 -15 504.26 22.11
 4 4 -15 515.03 20.94
 4 -4 -15 477.16 21.55
 4 -4 -15 513.11 21.33
 4 -4 15 478.72 20.52
 -4 -4 -15 509.19 20.68
 4 -4 -16 4 2.26
 4 -4 -16 4.46 2.18
 4 -4 -16 2.75 1.47
 4 4 -16 3.68 1.57
 4 -4 -16 2.1 2.51
 -4 -4 -16 2.74 1.46
 -4 -4 -16 3.1 1.4
 4 4 16 10.42 5.09
 4 -4 -16 3.58 1.55
 4 -4 16 3.01 1.38
 4 4 -16 3.7 1.56
 4 -4 -16 3.11 2.25
 4 -4 -17 764.61 31.33
 4 -4 -17 748.94 29.88
 4 4 -17 762.27 30.03
 4 4 17 864.06 43.88
 -4 -4 -17 806.94 31
 4 -4 -17 790.24 41.27
 -4 -4 -17 770.44 30.56
 4 -4 -17 761.76 30.69
 -4 -4 -17 770.7 30.18
 4 -4 17 726.32 29.76
 4 4 17 840.57 43.9
 4 4 -17 769.09 30.36
 4 -4 -17 752.62 31.52
 4 -4 -17 724.61 30.85
 4 -4 -18 340.74 16.85
 -4 -4 -18 303.49 16.32
 4 -4 -18 350.03 17.17
 4 4 -18 375.31 16.29
 4 -4 -18 355.63 16.03
 4 -4 -18 331.25 22.71
 4 4 -18 378.96 24.1
 4 -4 -18 411.06 26.55
 4 4 -18 396.6 16.67
 4 -4 -18 368.88 17.56
 4 4 18 370.75 26.77
 4 4 18 348.07 26.16
 -4 -4 -18 387.7 16.52
 4 -4 -18 424.38 17.21
 -4 -4 -18 368.21 16.64
 4 -4 18 364.47 16.02
 4 -4 -19 234.08 19.08
 4 4 19 184.25 18.31
 4 4 -19 197.47 16.71
 4 -4 -19 187.94 15.89
 -4 -4 -19 186.01 10.01
 4 -4 -19 193.6 10.39
 4 -4 -19 192.35 9.91
 4 4 -19 190.59 9.98
 -4 -4 -19 188.54 10.31
 4 -4 -19 192.78 11.21
 4 4 -19 188.01 10.14
 4 -4 -19 180.8 10.58
 4 4 19 188.29 18.49
 -4 -4 -19 187.24 10.44
 4 -4 19 189.92 9.71
 4 4 20 10.72 4.95
 4 4 20 4 3.48
 4 -4 -20 6.55 2.47
 4 -4 -20 9.35 4.32
 4 -4 20 7.3 1.75
 4 -4 -20 7.89 2.09
 -4 -4 -20 8.13 2.29
 4 4 -20 8.33 2.14
 -4 -4 -20 5.5 2.13
 -4 -4 -20 5.93 1.94
 4 4 -20 5.01 2.83
 4 -4 -20 2.88 2.71
 4 -4 -20 8.66 3.1
 4 -4 -20 5.33 1.75
 4 4 -20 9.61 2.2
 4 4 -21 281.66 13.46
 4 -4 -21 273.28 14.31
 4 -4 -21 268.94 13.1
 4 4 -21 289.85 13.46
 4 4 21 273.32 23.34
 -4 -4 -21 294.03 13.89
 4 -4 -21 272.57 13.6
 -4 -4 -21 265.95 13.26
 -4 -4 -21 263.6 13.54
 4 -4 -21 257.68 13.71
 4 4 -21 263.36 14.23
 4 -4 -21 287.72 22.54
 4 4 21 258.61 22.81
 4 -4 -21 276.87 20.56
 4 4 -21 264.04 20.49
 4 -4 21 264.59 12.64
 4 -4 -22 168.6 15.78
 4 4 -22 186.69 16.88
 4 -4 -22 177 10.74
 4 4 22 180.09 18.41
 4 4 -22 183 9.94
 4 -4 -22 161.72 9.46
 4 4 -22 182.23 10.02
 -4 -4 -22 176.72 10.14
 4 4 22 171.01 10.69
 4 -4 -22 183.36 17.79
 4 4 22 174.81 18.39
 -4 4 -22 184.63 9.26
 -4 -4 -22 183.64 10.45
 -4 -4 -22 167.12 9.8
 4 -4 -22 181.64 10.2
 4 4 -22 184.64 10.87
 4 -4 -23 24.47 5.99
 4 4 -23 33.76 7.37
 4 -4 -23 36.26 4.65
 4 -4 -23 30.57 7.39
 4 4 23 28.9 7.62
 4 4 23 43.01 8.74
 4 -4 -23 27.05 3.38
 4 4 -23 34.97 3.73
 4 4 -23 33.38 3.83
 -4 -4 -23 31.59 3.95
 4 4 23 32.55 4.33
 4 4 23 40.97 9.15
 -4 4 -23 30.93 3.25
 4 -4 -23 34.08 3.93
 -4 -4 -23 37.16 3.93
 4 4 -23 32.32 4.18
 -4 -4 -23 23.06 3.5
 4 -4 -24 49.46 8.63
 4 4 -24 54.63 9.18
 4 -4 -24 59.26 5.92
 4 4 24 73.87 12.41
 4 -4 -24 64.23 10.57
 -4 -4 -24 63.92 5.54
 -4 4 -24 57.61 4.66
 4 4 24 62.23 6
 -4 -4 -24 67.13 5.72
 4 -4 -24 54.27 5.2
 -4 -4 -24 66.62 5.48
 4 4 24 54.03 9.85
 4 4 24 79.79 12.27
 4 4 -24 61.69 5.28
 4 -4 -24 68.26 5.33
 4 4 -24 57.82 5.14
 4 4 -24 60.05 5.69
 4 4 25 111.38 15.11
 4 -4 -25 108.99 14.27
 4 4 25 123.07 8.7
 4 4 -25 115.37 7.7
 4 -4 -25 114.46 7.52
 4 -4 -25 111.28 8.43
 -4 -4 -25 114.61 8
 -4 4 -25 124.26 7.32
 -4 -4 -25 115.04 7.86
 4 4 25 115.75 14.54
 4 -4 -25 121.31 8.08
 -4 -4 -25 115.55 7.8
 4 4 25 110.04 15.35
 4 4 -25 127.4 8.02
 4 -4 -25 123.66 13.8
 4 4 -25 115.81 13.77
 4 4 -25 113.23 8.36
 4 4 26 133.45 16.78
 4 4 26 137.47 9.24
 4 -4 -26 119.19 13.89
 4 4 -26 121.51 14.57
 4 -4 -26 135.4 15.83
 4 -4 -26 131.61 8.32
 4 4 -26 133.97 8.49
 -4 -4 -26 142.76 8.76
 4 -4 -26 133.67 8.64
 -4 -4 -26 126.59 8.6
 4 4 26 125.84 15.18
 -4 4 -26 131.61 7.95
 -4 -4 -26 125.86 8.45
 4 4 -26 138.49 9.25
 4 4 26 159.74 18.06
 4 4 -26 126.98 8.25
 4 -4 -26 130.39 9.08
 -4 -4 -27 1.93 1.78
 4 -4 -27 7.52 2.15
 4 4 27 -1.56 2.88
 4 4 27 4.03 3.51
 4 4 27 5.69 2.83
 4 -4 -27 3.6 3.14
 4 4 -27 6.29 4.45
 4 -4 -27 9.91 5.44
 -4 -4 -27 1.32 1.83
 -4 4 -27 3.78 1.72
 -4 -4 -27 2.04 1.92
 4 -4 -27 3.53 3.19
 4 4 -27 1.89 1.81
 4 4 27 -1.62 4.58
 4 4 -27 3.13 1.83
 4 -4 -27 2.1 1.72
 4 4 -27 3.03 1.8
 4 4 28 160.76 18.77
 4 4 28 151.53 9.94
 4 -4 -28 187.77 18.69
 4 4 28 150.84 9.11
 4 -4 -28 122.85 8.47
 4 4 -28 144.49 9.03
 -4 -4 -28 137.88 9.23
 4 4 -28 135.29 8.85
 4 4 28 138.59 16.04
 4 -4 -28 145.42 9.19
 4 -4 -28 126.87 14.76
 4 4 -28 135.22 15.3
 4 4 28 156.85 18.16
 4 4 -28 150.84 9.76
 -4 -4 -28 149.69 9.28
 -4 4 -28 160.28 8.77
 4 4 29 17.33 3.52
 4 -4 -29 16.37 5.72
 4 4 -29 26.28 6.58
 4 4 -29 16.17 2.9
 -4 -4 -29 20.53 3.51
 4 -4 -29 9.37 2.39
 4 -4 -29 14.74 2.76
 4 4 -29 14.32 2.73
 4 4 29 10.11 5.97
 4 -4 -29 11.79 5.23
 -4 4 -29 13.31 2.56
 -4 -4 -29 18.27 3.24
 4 4 -29 14.03 3.04
 4 4 29 27.31 7.86
 4 4 29 17.45 5.92
 4 4 30 -1.71 4.46
 4 -4 -30 5.14 4.33
 4 4 -30 8.02 4.27
 -4 -4 -30 2.52 1.99
 4 4 30 -1.33 3.48
 4 4 30 -1.62 3
 -4 4 -30 2.17 1.53
 -4 -4 -30 4.78 2.19
 4 4 -30 2.26 2.01
 4 -4 -30 2.02 1.8
 4 4 -30 2.19 1.74
 4 -4 -30 3 3.2
 4 4 30 1.16 1.93
 4 -4 -30 2.23 1.8
 4 4 -30 1.65 1.65
 -4 4 31 -1.46 4.13
 4 4 31 3.45 4.86
 4 -4 -31 1.3 3.4
 4 4 -31 1.35 3.54
 4 -4 -31 3.04 4.29
 -4 4 -31 3.87 1.77
 -4 -4 -31 3.78 2.11
 -4 -4 -31 3.28 2.3
 4 -4 -31 5.42 2.17
 4 4 31 6.95 2.64
 4 4 31 6.53 4.6
 4 4 -31 3.15 1.9
 4 4 -31 5.01 2.08
 -4 4 -31 2.26 1.79
 -4 -4 -31 5.62 2
 4 -4 -31 3.56 1.86
 4 4 32 249.87 24.51
 -4 4 32 286.2 24.41
 4 4 -32 249.49 13.58
 4 -4 -32 248.86 13.41
 4 4 -32 270.8 14.7
 -4 -4 -32 270.51 14.24
 4 4 -32 271.97 13.76
 -4 4 -32 242.35 13.34
 -4 -4 -32 263.8 13.53
 4 -4 -32 221.21 20.92
 4 4 -32 250.49 22.32
 4 4 32 266.18 24.66
 4 -4 -32 262.76 13.82
 4 4 32 274.59 14.54
 -4 -4 -32 276.29 14.02
 -4 4 -32 260.05 13.09
 -4 -4 -33 32.52 4.28
 4 4 -33 32.65 4.44
 4 -4 -33 23.84 6.98
 4 4 -33 30.29 7.68
 4 -4 -33 30.2 3.92
 -4 4 -33 25.99 3.65
 -4 -4 -33 28.81 3.75
 4 -4 -33 35.89 4.17
 4 4 -33 31.42 4.01
 4 4 33 23.94 3.94
 4 4 33 22.78 7.62
 -4 4 -33 24.79 3.4
 -4 -4 -33 28.34 3.98
 -4 4 33 35.68 8.58
 4 4 33 24.35 7.92
 4 4 -33 23.6 3.6
 -4 4 34 341.89 26.9
 4 -4 -34 298.56 15.42
 4 4 -34 323.7 15.97
 4 4 34 305.48 16.26
 4 -4 -34 341.86 25.99
 4 4 -34 307.24 25.24
 -4 -4 -34 304.43 15.73
 -4 4 -34 333.64 15.39
 4 -4 -34 323.17 15.88
 4 4 34 313.97 27.95
 4 4 -34 306.45 15.56
 4 4 -34 333.84 16.99
 -4 -4 -34 331.7 16.57
 -4 4 -34 334.33 15.9
 -4 -4 -34 312.53 15.5
 -4 -4 -35 9.75 2.6
 -4 4 -35 7.28 2.09
 4 4 -35 7.71 2.27
 -4 4 35 7.32 4.69
 4 4 35 10.33 5.51
 4 -4 -35 8.78 2.32
 4 -4 -35 6.76 2.13
 4 4 -35 7.04 2.33
 -4 -4 -35 8.32 2.14
 -4 4 -35 11.82 2.45
 4 4 -35 12.1 3.14
 4 -4 -35 6.55 3.96
 4 4 -35 4.12 3.28
 4 4 35 7.32 2.63
 4 4 -36 48.83 4.69
 4 -4 -36 31.12 7.59
 4 4 -36 61.1 10.34
 -4 -4 -36 45.47 4.9
 4 4 36 40.84 4.76
 -4 -4 -36 43.21 4.59
 -4 -4 -36 43.87 4.46
 -4 4 -36 43.98 4.57
 4 4 -36 45.73 5.18
 4 -4 -36 45.37 4.62
 4 4 -36 43.38 4.76
 4 4 36 27.17 8.62
 4 4 37 138.19 17.5
 4 -4 -37 123.48 14.4
 4 4 -37 128.23 15.38
 4 4 -38 56.21 9.77
 4 -4 -38 69.62 10.64
 4 4 -38 59.79 5.82
 4 4 38 74.61 12.63
 -4 -4 -38 61.87 5.23
 -4 4 -38 57.47 5.19
 4 4 38 60.78 5.6
 4 -4 -38 58.94 5.28
 4 4 -39 86.23 6.29
 4 4 39 81.89 6.39
 -4 -4 -39 82.81 6.37
 4 -4 -39 78.13 6.16
 4 4 -39 92.63 6.69
 -4 -4 -39 92.23 6.77
 4 4 39 105.11 14.49
 4 4 -39 78.06 6.76
 4 4 -39 83.62 6.95
 -4 4 -39 91.66 6.47
 -4 -4 -39 87.24 6.26
 -4 -4 -40 -0.29 1.67
 4 4 40 2.27 1.74
 4 4 -40 0.71 1.88
 4 4 -40 2.05 1.56
 -4 4 -40 0.54 1.39
 -4 -4 -40 0.52 1.45
 4 -4 -40 3.06 1.68
 -4 -4 -40 0.9 1.82
 4 4 -40 0.34 1.43
 4 4 -40 1.58 1.49
 -4 -4 -41 152.31 8.56
 4 4 -41 141.13 9.01
 -4 4 -41 144.79 8.24
 -4 -4 -41 134.12 7.93
 4 4 -41 127.2 8.42
 -4 -4 -41 150.34 8.8
 4 4 -41 130.84 8.21
 4 -4 -41 129.69 8.06
 4 4 41 136.18 8.17
 4 4 -41 122.28 7.78
 4 4 -42 160.52 8.87
 -4 -4 -42 172.75 9.53
 -4 4 -42 167.13 8.98
 -4 -4 -42 160.63 8.82
 4 4 -42 173.95 9.35
 4 -4 -42 149.03 8.79
 4 4 42 143.45 8.59
 4 4 -42 174.42 9.56
 4 4 -42 180.18 10.1
 -4 -4 -42 160.58 9.1
 4 4 -43 105.83 6.66
 -4 -4 -43 125.38 7.47
 -4 4 -43 108.25 6.76
 -4 -4 -43 113.61 6.77
 -4 -4 -43 125.04 7
 4 4 -43 110.52 7.02
 4 -4 -43 100.33 6.69
 4 4 -43 115.33 7.32
 -4 -4 -43 122.57 7.17
 4 4 -43 114.53 7.67
 -4 -4 -44 9.85 1.87
 -4 4 -44 12.26 2.11
 4 -4 -44 11.38 2.07
 4 4 -44 13.23 2.32
 4 4 -44 14.69 2.21
 -4 -4 -44 11.66 2.1
 4 4 -44 12.17 2.5
 -4 -4 -44 12.71 2.39
 4 4 -44 17.13 2.56
 -4 4 -45 112.59 6.6
 4 4 -45 120.2 7.07
 4 4 -45 118.24 7.39
 -4 -4 -45 118.13 7.01
 4 4 -45 114.01 6.48
 -4 -4 -45 119.79 6.78
 -4 -4 -45 118.34 6.48
 4 -4 -45 114.6 6.62
 4 4 -45 121.17 6.86
 4 4 -46 121.67 6.94
 4 4 -46 118.82 7.09
 -4 -4 -46 129.68 6.94
 4 4 -46 113.24 6.2
 -4 -4 -46 126.6 6.68
 -4 -4 -46 113.35 6.19
 4 -4 -46 107.73 6.25
 4 4 -46 115.35 6.53
 -4 4 -46 115.87 6.43
 4 4 -47 18.75 2.4
 4 4 -47 21.03 2.1
 -4 -4 -47 18.46 2.18
 -4 -4 -47 21.38 2.51
 4 4 -47 20.64 2.58
 -4 4 -47 17.09 2.01
 -4 -4 -47 16.07 1.85
 4 -4 -47 17.75 2.06
 4 4 -47 16.42 2.05
 -4 4 -48 14.28 1.66
 -4 -4 -48 11.9 1.44
 -4 -4 -48 15.2 1.99
 4 4 -48 13.33 2
 4 4 -48 16.6 2.21
 -4 -4 -48 17.16 1.92
 4 4 -48 12.03 1.54
 -4 4 -49 81.95 4.56
 4 4 -49 81.02 4.7
 4 4 -49 74.54 4.65
 -4 4 -50 78.93 4.07
 4 4 -50 69.32 4.05
 4 4 -50 67.12 4.01
 -4 4 -51 4.43 0.85
 5 0 0 0.32 1.12
 0 -5 0 1.15 2.3
 5 0 0 0.76 2.67
 -5 0 0 1.38 2.6
 0 -5 0 -1.38 3.02
 5 0 -1 26.28 3.49
 5 0 1 38.04 4.12
 0 -5 1 41.45 5.79
 0 -5 -1 32.65 5.25
 -5 0 -1 28.59 4.6
 0 -5 -1 17.31 5
 5 0 -1 31.02 5.82
 0 -5 1 31.33 5.94
 5 0 1 30.12 5.79
 -5 0 1 28.34 4.81
 5 0 2 3.94 2.91
 5 0 -2 0.72 2.43
 0 -5 2 1.35 3.29
 0 -5 -2 -0.7 2.97
 -5 0 2 0.93 2.44
 -5 0 -2 1.33 2.31
 5 0 2 1.27 2.14
 5 0 -2 1.56 1.41
 0 -5 -2 1.71 1.83
 5 0 2 4.12 1.86
 -5 0 -3 193.21 11.89
 0 -5 3 190.39 14.17
 -5 0 3 169.72 11.88
 0 -5 -3 192.57 14.44
 5 0 3 211.25 14.42
 0 -5 -3 169.05 12.7
 5 0 -3 197.58 14.57
 5 0 3 213.79 15.84
 -5 0 4 135.08 10.43
 -5 0 -4 143.08 10.18
 0 -5 4 151.08 12.29
 0 -5 -4 136.95 12.2
 5 0 -4 166.68 10.05
 5 0 4 178.87 13.4
 0 -5 -4 157.52 11.88
 5 0 -4 168.77 13.17
 5 0 4 173.87 14.28
 -5 0 5 114.89 9.45
 -5 0 -5 136.62 9.55
 0 -5 5 133.23 11.36
 5 0 -5 124.41 8.47
 0 -5 -5 118.32 11.15
 5 0 -5 136.16 11.49
 5 0 5 128.91 12.5
 0 -5 -5 141.05 10.97
 5 0 5 125.36 11.42
 -5 0 -6 0.41 1.81
 0 -5 -6 4.22 3.18
 5 0 -6 1.07 1.57
 5 0 -6 0.65 1.97
 -5 0 6 2.97 2.47
 5 0 6 3.39 2.99
 0 -5 6 1.31 2.7
 5 0 6 2.9 3.09
 0 -5 -6 3.55 2.82
 0 -5 7 61.37 7.59
 -5 0 7 51.69 6.21
 0 -5 -7 71.54 8.38
 5 0 7 70.04 9.24
 5 0 -7 69.26 7.73
 0 -5 -7 61.61 7.26
 5 0 7 62.47 8.03
 5 0 -7 64.86 5.93
 5 0 -8 291.52 19.63
 0 -5 8 286.5 18.09
 0 -5 -8 305.81 19.03
 5 0 -8 256.43 16.96
 5 0 8 274.46 19.99
 0 -5 -8 276.84 17.48
 5 0 8 300.45 19.45
 5 0 -8 281.45 15.14
 5 0 -9 128.76 12.18
 0 5 -9 112.19 5.99
 5 0 -9 121.88 11.93
 0 -5 9 90.17 9.77
 0 -5 -9 115.82 10.94
 5 0 -9 129.99 10.6
 5 0 9 142.52 13.34
 5 0 9 127.24 11.93
 5 0 -9 120.17 8.78
 5 0 -10 231.55 17.2
 0 5 -10 219.2 10.67
 5 0 -10 227.88 17.33
 0 -5 -10 233.34 16.35
 0 -5 10 214.42 15.37
 5 0 -10 213.76 14.39
 5 0 10 236.82 17.96
 5 0 10 231.81 17.26
 5 0 -10 218.95 13.43
 5 0 -11 80.93 10.01
 5 0 -11 89.67 8.33
 5 0 11 88.55 10.88
 5 0 -11 75.4 7.35
 0 -5 -11 92.12 9.49
 0 -5 11 104.07 10.02
 5 0 -11 73.21 9.54
 0 5 -11 81.42 5.94
 5 0 11 96.34 10.67
 5 0 12 368.55 23.65
 5 0 -12 364.51 23.35
 0 5 -12 356.6 17.09
 5 0 -12 351.26 23.42
 5 0 -12 357.36 16.34
 5 0 -12 351.03 16
 5 0 -12 352.62 15.79
 0 -5 -12 367.98 21.66
 0 -5 12 379.75 21.89
 5 0 -12 338.33 19.18
 5 0 12 341.79 23.52
 5 0 -12 402.73 19.9
 5 0 -13 1.62 1.57
 0 5 -13 1.82 1.35
 5 0 -13 1.85 1.46
 5 0 -13 1.03 1.56
 5 0 13 0.97 1.77
 5 0 13 -0.99 3.15
 5 0 -13 0.74 1.18
 5 0 -13 0.27 1.57
 5 0 -13 1.4 1.49
 5 0 -13 0.54 0.99
 0 -5 -13 2.21 2.35
 5 0 -14 13.15 2.47
 0 -5 -14 9.16 3.57
 5 0 -14 12.52 3.35
 5 0 -14 10.65 2.1
 5 0 14 18.06 2.72
 0 5 -14 12.82 2.79
 5 0 -14 11.71 2.28
 5 0 -14 12.65 2.3
 5 0 -14 12.22 2.07
 5 0 -14 15.21 2.95
 5 0 -14 14.72 2.62
 5 0 -15 12.34 2.3
 5 0 -15 8.38 2.03
 5 0 -15 11.38 2.47
 5 0 -15 9.49 2.18
 5 0 -15 10.32 2.27
 0 -5 -15 7.92 3.18
 5 0 -15 15.7 3.82
 0 -5 -15 11.28 2.15
 -5 0 -15 11.97 2.47
 5 0 -15 11.27 2.1
 0 5 -15 13.37 2.93
 5 0 -15 10.87 2.58
 5 0 -15 8.58 2.03
 5 0 15 8.85 2.2
 5 0 -16 691 34.11
 5 0 -16 713.65 28.62
 5 0 -16 711.66 29.75
 5 0 -16 710.59 29.07
 5 0 -16 689.41 29.05
 5 0 -16 703.93 29.13
 0 -5 -16 736.77 28.65
 0 5 -16 734.32 32.72
 5 0 -16 726.56 28.89
 5 0 16 727.42 29.37
 -5 0 -16 788.5 29.13
 5 0 -16 760.74 29.64
 5 0 -16 740.63 29.84
 5 0 -17 43.69 4.48
 5 0 17 41.26 3.89
 5 0 -17 48.89 6.62
 5 0 17 40.21 8.1
 5 0 -17 35.61 4.12
 5 0 -17 35.08 3.76
 -5 0 -17 35.94 3.43
 5 0 -17 41.66 4.12
 5 0 -17 46.91 4.31
 0 -5 -17 39.36 3.66
 -5 0 -17 33.5 3.71
 -5 0 -17 37.36 3.43
 5 0 17 45.99 4.4
 5 0 -17 40.15 3.83
 0 5 -17 42.33 5.64
 5 0 -17 43.81 7.66
 5 0 -17 53.87 8.62
 5 0 -17 46.36 3.89
 5 0 -18 399.71 17.56
 5 0 18 386.69 17.75
 -5 0 -18 377.82 16.78
 5 0 -18 424.46 23.51
 0 -5 -18 405.3 17.05
 5 0 18 395.53 17.4
 5 0 -18 403.53 18.41
 5 0 -18 404.19 17.79
 5 0 -18 381.79 17.64
 -5 0 -18 385.27 16.99
 5 0 -18 405.03 17.98
 0 -5 -18 400.73 17.22
 -5 0 -18 422.94 17.6
 0 5 -18 384.7 21.5
 5 0 -18 370.78 26.01
 5 0 -18 397.72 17.31
 5 0 18 380.81 26.75
 5 0 -18 394.01 18.39
 5 0 -19 603.61 24.03
 0 -5 -19 543.56 23.24
 -5 0 -19 557.73 23.39
 0 -5 -19 619.1 33.21
 5 0 19 551.08 24.27
 5 0 -19 607.84 25.23
 5 0 19 570.96 23.89
 5 0 -19 586.09 24.34
 5 0 -19 576.74 24.46
 5 0 -19 616.56 24.7
 0 -5 -19 564.12 23.65
 5 0 19 577.82 34.42
 5 0 -19 569.1 25.06
 0 5 -19 548.38 28.69
 5 0 -19 504.26 32.9
 5 0 19 545.73 34.32
 -5 0 -19 681.63 24.59
 0 -5 -20 620.81 23.62
 5 0 20 570.51 24.35
 -5 0 -20 548.36 23.38
 0 -5 -20 534.59 32.13
 5 0 20 554.3 23.71
 5 0 -20 599.86 25.21
 5 0 -20 578.19 24.32
 5 0 -20 553.82 24.32
 5 0 -20 586.84 24.44
 0 -5 -20 571.89 23.66
 5 0 20 635.79 35.59
 5 0 20 542.4 34.58
 5 0 -20 563.47 25.06
 0 5 -20 558.12 29.23
 5 0 -20 590.54 34.75
 -5 0 -20 600.81 24.11
 5 0 21 9.23 2.37
 5 0 21 4.67 1.88
 5 0 -21 5.39 2.44
 5 0 21 5.06 3.57
 -5 0 -21 7.97 1.98
 5 0 -21 10.04 2.4
 0 -5 -21 9.02 4
 5 0 -21 4.4 1.89
 0 -5 -21 5.62 1.82
 5 0 21 3.52 3.07
 -5 0 -21 6.52 1.94
 5 0 -21 5.14 2.01
 5 0 -21 8.79 2.25
 0 5 -21 8.02 3.02
 5 0 -21 8.44 3.86
 0 -5 -21 6.7 1.69
 5 0 22 3.53 2.15
 -5 0 -22 3.42 1.63
 5 0 22 -1.3 2.78
 5 0 -22 2.76 2.02
 5 0 22 3.21 1.69
 5 0 -22 4.43 2.04
 0 -5 -22 1.04 2.22
 5 0 -22 6.05 1.91
 0 -5 -22 7.06 2.01
 5 0 22 9.57 4.59
 0 -5 -22 5.02 1.6
 5 0 -22 3.45 1.8
 -5 0 -22 4.03 1.95
 5 0 -22 3.88 1.92
 5 0 -22 6.25 3.77
 5 0 23 445.03 31.02
 5 0 23 455.97 20.3
 -5 0 -23 469.58 19.77
 0 -5 -23 469.64 29.24
 5 0 -23 453.1 21
 5 0 23 449.34 19.53
 5 0 -23 437.51 20.21
 5 0 -23 464.17 20.69
 5 0 -23 464.94 20.55
 0 -5 -23 445.73 19.62
 5 0 23 471.15 30.65
 5 0 -23 443.42 30.68
 0 -5 -23 448.6 19.14
 5 0 -23 435.48 20.88
 -5 0 -23 460.63 20
 5 0 -24 30.89 7.92
 0 5 -24 37.96 6.66
 5 0 24 35.14 4.08
 -5 0 -24 32.34 3.66
 5 0 24 24.9 7
 0 5 24 26 6.88
 5 0 -24 35.96 4.3
 5 0 -24 34.82 4.33
 5 0 -24 38.14 4.29
 5 0 -24 31.39 3.92
 0 -5 -24 26.87 6.52
 0 -5 -24 29.96 3.56
 5 0 24 48.18 8.8
 0 5 -24 33.98 3.36
 5 0 -24 30.86 4.33
 0 -5 -24 34.38 3.39
 0 -5 -24 32.06 3.68
 -5 0 -24 31.18 3.78
 5 0 25 19.27 3.14
 -5 0 -25 17.88 2.96
 5 0 25 18.48 6.8
 0 5 25 17.53 6.29
 5 0 -25 13.91 5.58
 0 5 -25 16.3 4.47
 5 0 -25 17.92 3.39
 5 0 -25 21.19 3.36
 5 0 -25 20.44 3.3
 0 -5 -25 27.82 6.68
 0 -5 -25 19.84 2.96
 5 0 -25 16.77 3.36
 -5 0 -25 18.58 2.9
 5 0 25 13.79 5.04
 0 5 -25 18.7 2.61
 5 0 -25 17.74 3.17
 0 -5 -25 18.33 2.49
 0 -5 -25 19.22 2.97
 5 0 -26 37.95 4.57
 5 0 26 26.2 7.35
 0 5 26 37.71 8.21
 5 0 -26 26.31 3.77
 5 0 -26 24.65 3.83
 0 -5 -26 28.31 3.49
 5 0 -26 27.28 7.72
 0 5 -26 23.68 5.44
 5 0 26 40.56 8.28
 5 0 -26 22.58 3.63
 0 5 -26 31.66 3.39
 0 -5 -26 25.92 3.54
 0 -5 -26 35.78 3.45
 0 -5 -26 45.55 8.34
 -5 0 -26 32.73 3.77
 -5 0 -26 32.21 3.84
 5 0 -27 98.45 7.73
 0 5 -27 117.63 12.43
 5 0 -27 105.02 14.22
 -5 0 -27 113.08 7.6
 0 -5 -27 102.83 7.17
 5 0 -27 106.32 7.76
 5 0 27 104.99 13.66
 -5 0 -27 104.65 7.23
 0 5 27 116.77 14.79
 0 -5 -27 106.48 13.5
 0 5 -27 105.99 6.76
 5 0 27 93.98 13.8
 5 0 -27 109.14 8.19
 0 -5 -27 101.24 7.24
 0 -5 -27 111.69 6.67
 5 0 -28 33.56 4.43
 0 -5 -28 32.44 3.89
 5 0 -28 33.13 4.19
 5 0 -28 24.13 3.8
 0 5 -28 26.19 3.25
 5 0 28 30.94 7.47
 0 -5 -28 31.34 3.83
 0 -5 -28 29.83 3.17
 5 0 -28 30.98 4.15
 5 0 28 39.67 8.96
 0 5 28 26.65 7.64
 -5 0 -28 31.29 3.88
 5 0 -28 39.47 8.77
 0 5 -28 32.87 7.08
 -5 0 -28 30.37 3.77
 -5 0 -29 1.25 1.73
 5 0 29 3.1 3.31
 0 5 29 1.52 3.61
 5 0 -29 1.16 1.65
 5 0 -29 1.55 3.29
 0 5 -29 5.32 3.4
 5 0 29 5.17 3.89
 5 0 -29 1.79 1.75
 0 -5 -29 3.04 1.65
 0 5 29 5.57 3.92
 0 -5 -29 5.97 2.01
 0 -5 -29 3.64 1.4
 5 0 -29 4.99 2.35
 0 5 -29 3.98 1.67
 -5 0 -29 2.62 1.95
 5 0 -30 33.59 4.37
 0 5 -30 31.9 3.65
 0 -5 -30 39 4.17
 5 0 -30 35.43 4.38
 5 0 -30 33.83 4.45
 0 5 30 26.36 7.65
 5 0 30 36.34 8.98
 -5 0 -30 34.38 4.22
 5 0 30 23.17 6.53
 0 5 30 43.66 8.82
 0 -5 -30 30.15 3.94
 -5 0 -30 29.8 3.96
 5 0 -30 25.19 7.2
 0 5 -30 26.37 6.51
 5 0 -31 5.14 2.35
 0 5 -31 2.51 1.63
 0 -5 -31 3.26 2.11
 5 0 -31 0.73 1.82
 0 -5 -31 0.94 1.61
 0 5 31 1.41 3.37
 -5 0 -31 1.31 1.67
 0 5 31 1.58 3.36
 5 0 31 -1.6 5.13
 5 0 -31 1.6 4.17
 0 5 -31 6.78 3.81
 5 0 -31 1.95 1.9
 -5 0 -31 1.69 1.84
 0 -5 -32 60.72 5.51
 5 0 -32 62.51 5.86
 0 5 32 80.4 12.22
 -5 0 -32 61.2 5.66
 5 0 -32 62.15 5.98
 -5 0 -32 67.69 5.87
 0 -5 -32 58.47 5.57
 0 5 32 53.04 10.78
 5 0 32 63.12 11.64
 0 5 -32 57.78 9.38
 5 0 -32 69.47 12.12
 5 0 -32 57.89 6
 0 5 -32 68.9 5.44
 -5 0 -33 86.81 6.82
 5 0 -33 100.96 14.57
 0 5 -33 75.36 10.93
 0 5 33 78.06 12.92
 5 0 33 76.63 12.95
 -5 0 -33 86.24 6.8
 5 0 -33 70.91 6.61
 0 -5 -33 85.29 6.75
 5 0 -33 69.12 6.64
 0 5 -33 82.9 6.15
 5 0 -33 79.26 6.76
 0 -5 -33 83.12 6.45
 0 5 -34 9.63 2.15
 5 0 -34 10.49 2.99
 0 -5 -34 8.99 2.41
 5 0 -34 9.57 2.62
 -5 0 -34 10.03 2.72
 -5 0 -34 9.22 2.79
 0 5 34 11.47 5.8
 5 0 34 9.79 5.77
 0 -5 -34 4.35 2.1
 0 5 -34 9.55 4.03
 5 0 -34 8.17 4.62
 5 0 -34 11.4 2.99
 0 5 -35 38.45 7.79
 5 0 -35 31.05 8.45
 0 5 35 39.41 9.51
 5 0 35 37.42 9.42
 -5 0 -35 34.28 4.37
 5 0 -35 39.44 4.88
 0 5 -35 36.91 4.09
 0 -5 -35 38.77 4.43
 5 0 -35 41.31 4.81
 -5 0 -35 39.74 4.59
 5 0 -36 93.16 7.49
 0 5 -36 89.13 6.42
 -5 0 -36 87.63 6.87
 0 5 36 70.48 12.44
 5 0 36 75.94 13.09
 5 0 -36 72.97 6.6
 -5 0 -36 88.57 6.96
 0 5 -36 77.01 11.19
 5 0 -36 86.24 13.52
 -5 0 -37 7.48 2.28
 5 0 -37 7.81 2.49
 5 0 -37 6.72 2.47
 0 5 -37 9.54 2.24
 5 0 -37 4.83 4.21
 0 5 -37 9.57 4.04
 0 5 37 9.77 5.21
 5 0 37 11.16 5.89
 -5 0 -37 6.45 2.3
 5 0 -38 3.5 2.11
 -5 0 -38 2.6 2.05
 5 0 -38 0.34 1.79
 -5 0 -38 1 1.47
 -5 0 -38 2.34 1.85
 0 5 -38 3.54 2.81
 5 0 -38 -1.59 4.14
 0 5 -38 2.89 1.96
 0 5 38 1.61 3.83
 5 0 38 1.56 3.33
 5 0 39 31.9 7.99
 0 5 39 37.82 9.25
 5 0 -39 26.41 7.65
 0 5 -39 27.77 6.49
 5 0 -40 189.7 10.89
 5 0 -40 198.54 11.01
 0 5 40 181.52 19.62
 5 0 40 173.08 18.94
 0 5 -40 190.31 10.35
 5 0 -40 196.62 20.18
 5 0 -41 2.44 1.59
 0 5 -41 1.17 1.68
 0 5 -41 1.28 1.3
 -5 0 -41 2 1.74
 5 0 -41 1.78 2.21
 5 0 -41 1.52 1.52
 -5 0 -41 -0.61 1.56
 0 -5 -41 1.44 1.65
 5 0 -42 16.85 2.9
 0 5 -42 17.05 2.89
 0 5 -42 17.57 2.54
 -5 0 -42 16.46 3
 5 0 -42 14.94 3.06
 5 0 -42 16.72 2.78
 0 -5 -42 17.45 2.85
 -5 0 -42 17.78 2.89
 -5 0 -43 23.16 3.15
 5 0 -43 19.76 3.01
 0 5 -43 22.54 3.14
 -5 0 -43 18.2 3.04
 5 0 -43 20.63 3.36
 5 0 -43 18.28 2.79
 0 5 -43 23.99 2.84
 0 -5 -43 22.45 3.04
 5 0 -44 223.2 11.33
 0 5 -44 223.46 11.3
 -5 0 -44 224.2 11.31
 -5 0 -44 232.78 11.76
 0 5 -44 228.08 10.75
 5 0 -44 207.26 11.63
 0 -5 -44 205.4 10.86
 5 0 -45 27.84 3.18
 0 5 -45 32.15 3.4
 -5 0 -45 26.63 3.18
 -5 0 -45 32.26 3.59
 0 5 -45 23.93 2.68
 5 0 -45 32.54 3.67
 0 -5 -45 31.32 3.2
 0 5 -46 11.27 2.13
 -5 0 -46 8.38 1.86
 0 5 -46 9.77 1.67
 -5 0 -46 8.98 1.96
 5 0 -46 8.11 2.06
 0 -5 -46 10.95 1.89
 5 0 -46 9.58 1.9
 5 0 -47 32.01 3.09
 0 5 -47 32.07 3.08
 0 5 -47 24.21 2.41
 5 0 -47 38.28 3.67
 -5 0 -47 32.12 3.25
 0 -5 -47 31.67 2.86
 -5 0 -47 27.39 3
 -5 0 -48 66.89 4.41
 5 0 -48 66.81 4.43
 0 5 -48 66.64 4.4
 5 0 -48 66.5 4.83
 -5 0 -48 66.52 4.55
 0 -5 -48 57.94 3.93
 0 5 -48 73.11 4.8
 0 5 -49 0.15 1.05
 0 5 -49 1.54 1.03
 -5 0 -49 1.23 1.05
 5 0 -49 0.96 1.19
 5 0 -49 0.75 0.86
 0 -5 -49 0.47 0.86
 5 0 -50 -0.17 0.97
 -5 0 -50 0.45 0.85
 0 5 -50 0.57 0.83
 0 5 -50 1.18 0.85
 5 0 -50 -0.5 0.8
 5 0 -51 35.96 2.54
 0 5 -51 42.63 2.8
 0 5 -51 33.35 2.6
 -5 0 -51 48.18 3.12
 -5 0 -52 16.81 1.59
 0 5 -52 12.54 1.35
 -1 5 -52 32.97 2.2
 -1 5 -51 7.47 1.15
 5 1 -51 3.89 0.98
 -5 -1 -51 5.57 1.13
 -1 5 -50 9.31 1.48
 -1 5 -50 8.17 1.38
 -5 -1 -50 7.52 1.43
 5 1 -50 7.56 1.6
 5 1 -50 8.21 1.44
 5 1 -49 54.94 3.84
 -5 -1 -49 54.96 3.76
 5 1 -49 52.21 4.05
 -1 5 -49 47.76 3.65
 -1 5 -49 55.19 3.73
 -5 -1 -49 47.93 3.69
 -1 5 -48 38.42 3.29
 5 1 -48 33.89 2.97
 5 1 -48 44.71 3.62
 5 1 -48 39.63 3.68
 -5 -1 -48 48.02 3.7
 -5 -1 -48 45.94 3.57
 -5 -1 -47 24.4 2.76
 -1 5 -47 25.31 2.78
 5 1 -47 21.65 2.54
 5 1 -47 25.83 2.88
 -1 5 -47 17.48 2.01
 5 1 -47 22.03 3.01
 -5 -1 -47 28.26 2.94
 1 -5 -47 22.88 2.26
 -5 -1 -46 25.18 2.94
 5 1 -46 27.79 3.13
 1 -5 -46 24.33 2.61
 5 1 -46 22.38 2.78
 -5 -1 -46 31.51 3.28
 -1 5 -46 26.19 2.91
 5 1 -46 26.98 3.46
 -1 5 -46 25.53 2.52
 -5 -1 -45 57.05 4.54
 5 1 -45 50.9 4.45
 5 1 -45 45.69 4.16
 1 -5 -45 43.98 3.71
 -5 -1 -45 51.03 4.41
 -1 5 -45 52.58 4.36
 5 1 -45 49.88 4.72
 -1 5 -45 47.68 3.8
 -5 -1 -44 76.38 5.73
 5 1 -44 79.41 5.9
 5 1 -44 80.42 5.84
 1 -5 -44 81.19 5.36
 -5 -1 -44 81.28 6.02
 -1 5 -44 83.77 5.87
 -1 5 -44 70.18 5.02
 5 1 -44 66.98 5.86
 -5 -1 -43 30.82 3.51
 5 1 -43 22.87 3.25
 5 1 -43 23.36 3.29
 1 -5 -43 27.28 3.07
 -5 -1 -43 25.25 3.3
 5 1 -43 21.63 3.32
 -1 5 -43 19.26 2.94
 -1 5 -43 22.68 2.87
 -5 -1 -42 64.93 5.35
 5 1 -42 62.71 5.33
 5 1 -42 59.3 5.29
 1 -5 -42 62.34 4.91
 -5 -1 -42 61.69 5.43
 -1 5 -42 48.95 4.73
 5 1 -42 57.46 5.57
 -1 5 -42 58.36 4.71
 -1 5 -41 66.58 5.02
 5 1 -41 59.8 5.74
 1 -5 -41 54.72 4.89
 -5 -1 -41 67.71 5.66
 -5 -1 -41 62.92 5.44
 -5 -1 -41 50.41 5.1
 5 1 -41 53.27 5.24
 5 1 -41 62.89 5.6
 5 1 -40 52.27 5.47
 -1 5 -40 58.53 4.89
 5 1 -40 69.05 11.47
 -5 -1 -40 59.53 5.46
 -5 -1 -40 52.03 5.11
 -5 -1 -40 60.19 5.63
 5 1 -40 51.4 5.22
 5 -1 40 74.62 11.78
 1 5 40 45 9.69
 5 1 -40 53.2 5.25
 1 5 40 55.36 5.1
 1 5 39 61.86 5.48
 -1 5 -39 54.1 9.36
 5 1 -39 70.97 12.05
 5 -1 39 65.97 11.26
 1 5 39 58.97 11.22
 -1 5 -39 67.21 5.33
 5 1 -38 64.84 6.13
 1 5 38 42.28 9.71
 5 -1 38 57.44 10.88
 -5 -1 -38 56.2 5.59
 -5 -1 -38 59.5 5.58
 -1 5 -38 63.64 9.94
 5 1 -38 82.05 12.86
 -5 -1 -38 60.59 5.57
 -1 5 -37 22.74 5.86
 5 1 -37 16.05 6.42
 5 1 -37 13.76 3.25
 -1 5 -37 14.48 2.61
 1 5 37 14.77 3.09
 -5 -1 -37 15.19 3.03
 5 -1 37 13.93 5.49
 1 5 37 19.76 7.03
 5 1 -37 11.96 2.94
 -5 -1 -37 10.75 2.73
 5 1 -36 47.35 5.26
 -1 5 -36 44.28 4.38
 5 1 -36 44.97 5.04
 1 5 36 46.49 10.12
 5 -1 36 39.36 9
 5 1 -36 41.78 4.86
 -5 -1 -36 48.01 5
 -5 -1 -36 40.77 4.76
 -1 5 -36 37.38 7.75
 5 1 -36 56.69 11.02
 -5 -1 -35 18.44 3.26
 1 5 35 21.67 7.78
 5 -1 35 12.73 5.67
 5 1 -35 23.41 3.82
 -1 5 -35 21.71 6.07
 5 1 -35 22.76 7.39
 1 -5 -35 25.33 3.61
 5 1 -35 24.24 3.75
 1 5 35 36.78 8.33
 -5 -1 -35 24.11 3.79
 5 1 -35 19.99 3.64
 -1 5 -35 19.75 3.07
 5 1 -34 36.67 4.59
 -5 -1 -34 32.03 4.14
 -1 5 -34 33.6 7.21
 5 1 -34 38.97 9.22
 1 -5 -34 31.59 3.98
 1 -5 -34 36.83 3.66
 5 1 -34 35 4.63
 1 5 34 41.62 9.62
 5 -1 34 20.81 7.71
 1 5 34 19.38 6.65
 5 1 -34 33.61 4.54
 -5 -1 -34 32.32 4.18
 -1 5 -34 33.56 3.91
 5 1 -33 1.21 2.18
 1 5 33 6.62 4.98
 5 -1 33 1.6 3.81
 -5 -1 -33 1.01 2.1
 5 1 -33 1.54 1.79
 5 1 -33 1.62 3.44
 1 -5 -33 1.61 1.91
 1 5 33 3 3.92
 -5 -1 -33 4.63 2.01
 1 -5 -33 -0.51 1.36
 5 1 -33 1.99 2.08
 -1 5 -33 1.75 1.65
 5 1 -32 287.91 15.38
 -5 -1 -32 252.54 14.23
 -5 -1 -32 277.84 14.41
 1 5 32 304.35 26.36
 5 1 -32 270.92 14.93
 -1 5 -32 272.52 21.87
 5 1 -32 283.41 25.41
 1 -5 -32 281.34 14.24
 1 -5 -32 271.05 13.48
 5 -1 32 312.37 26.43
 5 1 -32 278.47 15.25
 1 5 32 300.79 25.3
 -1 5 -32 294.93 13.99
 5 1 -31 166.25 10.72
 5 1 -31 166.23 10.58
 -5 -1 -31 170.94 10.18
 1 5 31 159.69 18.77
 5 1 -31 155.12 10.5
 -1 5 -31 164.98 16.3
 5 1 -31 169.21 19.33
 1 -5 -31 165.4 9.92
 1 -5 -31 163.97 9.25
 -5 -1 -31 186.62 10.61
 5 -1 31 175.35 19.39
 1 5 31 152.58 17.68
 -1 5 -31 165.15 9.43
 -5 -1 -30 25.28 3.64
 1 5 30 17.43 6.58
 5 -1 30 23.42 7.66
 5 1 -30 18.1 3.57
 5 1 -30 24.2 3.86
 -1 5 -30 32.4 6.98
 5 1 -30 28.04 7.82
 1 -5 -30 25.88 3.66
 1 -5 -30 21.81 2.92
 1 5 30 13.37 5.54
 -5 -1 -30 21.43 3.48
 5 1 -30 19.68 3.6
 -1 5 -30 25.3 3.13
 5 1 -29 45.04 5.1
 1 5 29 44.99 9.45
 5 -1 29 35.34 8.78
 -5 -1 -29 37.66 4.49
 1 -5 -29 40.79 8.56
 5 1 -29 39.94 4.71
 -5 -1 -29 40.88 4.42
 5 1 -29 42.82 9.74
 -1 5 -29 47.73 8.13
 1 -5 -29 41.04 4.4
 1 -5 -29 36.85 3.94
 5 1 -29 37.73 4.89
 1 5 29 39.6 8.95
 5 1 -29 38.7 4.73
 -1 5 -29 46.18 4.18
 5 -1 28 154.05 17.6
 -5 -1 -28 147.5 8.99
 1 -5 -28 156.41 16.74
 1 5 28 154.51 17.5
 5 1 -28 141.03 9.68
 5 1 -28 146.98 9.66
 5 1 -28 130.4 9.3
 -5 -1 -28 154.9 9.41
 1 -5 -28 143.28 8.47
 1 -5 -28 140.1 8.8
 5 1 -28 143.03 9.9
 1 5 28 128.45 15.87
 -1 5 -28 153.26 8.46
 -1 5 -28 146.91 14.62
 5 1 -28 116.85 15.86
 5 -1 28 133.8 15.34
 1 -5 -27 5.15 3.88
 -5 -1 -27 1.95 1.9
 5 1 -27 4.37 2.28
 5 1 -27 3.25 1.96
 5 -1 27 -1.28 2.73
 1 -5 -27 3.12 1.71
 5 1 -27 0.73 1.91
 -1 5 -27 2.14 1.34
 5 1 -27 1.94 1.98
 5 -1 27 4.44 3.86
 1 5 27 4.43 3.85
 -5 -1 -27 0.29 1.63
 1 -5 -27 2.34 1.74
 5 1 -27 1.47 3.13
 -1 5 -27 2.02 2.16
 -5 -1 -26 29.9 3.61
 5 -1 26 28.92 7.9
 1 5 26 28.72 7.38
 5 1 -26 21.76 3.78
 1 -5 -26 27.51 6.97
 1 -5 -26 23.1 3.27
 1 -5 -26 30.42 3.4
 5 1 -26 24.1 3.74
 1 -5 -26 24.37 3.19
 5 1 -26 19.25 2.89
 -5 -1 -26 25.41 3.55
 5 1 -26 23.77 3.83
 5 1 -26 21.44 6.52
 5 -1 26 26.63 6.81
 -1 5 -26 24.02 2.93
 5 1 -26 22.45 3.6
 -5 -1 -25 39.31 4.12
 5 -1 25 33.87 8.2
 1 5 25 47.4 9.36
 5 1 -25 32.88 3.56
 5 1 -25 37.84 4.59
 1 -5 -25 35.15 7.64
 1 -5 -25 36.82 3.77
 -5 -1 -25 31.53 3.9
 5 1 -25 41.54 4.64
 -5 -1 -25 41.49 4.42
 5 -1 25 40.13 8.12
 1 -5 -25 35.24 3.88
 1 -5 -25 37.28 3.93
 5 1 -25 38.76 4.5
 5 1 -25 45.74 9.07
 5 1 -25 40.38 4.79
 -1 5 -25 38.18 3.63
 5 -1 24 301.26 25.02
 -5 -1 -24 305.97 14.8
 1 5 24 348.75 26.3
 1 -5 -24 295.96 23.42
 5 1 -24 316.89 16.24
 5 1 -24 330.4 16.04
 5 1 -24 345.02 16.12
 -5 -1 -24 311.35 15.27
 1 -5 -24 302.25 14.45
 5 -1 24 345.28 25.21
 -5 -1 -24 327.42 15.45
 5 1 -24 303.11 14.32
 1 -5 -24 314.9 14.76
 1 -5 -24 310.96 14.85
 5 1 -24 317.86 16.27
 5 1 -24 323.2 25.34
 5 1 -23 41.4 8.56
 -5 -1 -23 31.08 3.54
 5 -1 23 33.48 8.14
 1 5 23 27.45 7.18
 5 1 -23 44.42 4.54
 5 1 -23 36.65 4.46
 5 1 -23 28.31 3.45
 1 -5 -23 36.32 7.43
 -5 -1 -23 31.84 3.73
 5 1 -23 31.47 4.06
 1 -5 -23 25.96 3.06
 -5 -1 -23 35.87 4.02
 5 1 -23 31.44 3.35
 1 -5 -23 27.18 3.31
 5 1 -23 26.87 3.98
 5 -1 23 28.03 7.19
 5 1 -22 64.53 4.82
 -5 -1 -22 58.21 4.86
 5 -1 22 44.29 9.15
 1 5 22 59.24 9.84
 5 1 -22 68.29 5.66
 5 1 -22 70.24 6.12
 5 1 -22 60.34 5.12
 1 -5 -22 57.05 9.31
 5 1 -22 67.97 5.73
 -5 -1 -22 63.72 5.13
 1 -5 -22 60.86 4.8
 5 -1 22 83.85 11.34
 5 1 -22 54.18 5.47
 5 1 -22 59.91 10.1
 1 -5 -22 72.18 5.21
 -5 -1 -22 63.26 5.31
 1 -5 -21 178.49 9.74
 -5 -1 -21 179.42 9.64
 1 5 21 218.44 18.91
 1 -5 -21 187.33 16.79
 5 -1 21 193.74 18.64
 5 1 -21 205.04 11.35
 5 1 -21 189.94 10.19
 5 1 -21 186.65 10.59
 -5 -1 -21 191.39 10.04
 5 1 -21 204.05 10.81
 1 -5 -21 178.21 9.52
 -5 -1 -21 177.44 10.16
 5 1 -21 213.38 11.44
 5 1 -21 134.83 15.46
 5 1 -21 182.14 9.44
 5 -1 21 176.5 17.17
 1 -5 -20 334.91 14.99
 -5 -1 -20 314.14 14.61
 1 5 20 309.28 23.7
 1 -5 -20 304.3 22.42
 5 -1 20 331.02 24.91
 5 1 -20 331.45 16.2
 5 1 -20 333.86 15.27
 -5 -1 -20 335.68 15.06
 5 1 -20 324.31 15.97
 5 1 -20 328.08 15.63
 1 -5 -20 298.53 14.38
 -5 -1 -20 321.24 15.24
 5 1 -20 340.83 16.25
 5 1 -20 363.09 25.25
 5 1 -20 333.16 14.52
 5 -1 20 354.18 24.84
 1 -5 -19 96.51 6.46
 -5 -1 -19 87.75 6.06
 1 5 19 123.36 13.66
 1 -5 -19 93.68 11.18
 5 -1 19 111.15 13.45
 5 1 -19 99.65 7.34
 5 1 -19 105.15 6.77
 -5 -1 -19 105.08 6.58
 5 1 -19 104.31 7.15
 5 1 -19 110.96 7.22
 1 -5 -19 94.42 6.08
 -5 -1 -19 124.37 7.35
 5 1 -19 106.9 6.29
 5 1 -19 100.26 7.31
 5 -1 19 81.4 11.4
 5 1 -19 104.04 12.54
 5 -1 18 426.53 27.97
 -5 -1 -18 380.74 16.49
 1 -5 -18 395.38 25.2
 5 1 -18 380.99 18.08
 5 1 -18 373.58 17.03
 1 -5 -18 389.85 16.98
 5 1 -18 397.12 17.67
 -5 -1 -18 396.08 16.88
 1 -5 -18 396.92 16.62
 5 -1 18 375.93 25.98
 5 1 -18 364.87 16.27
 5 1 -18 429.14 27.18
 5 1 -18 405.85 17.65
 -5 -1 -18 366.57 17.08
 5 1 -18 373.83 18.12
 -5 -1 -17 227.78 10.83
 5 1 -17 240.56 11.84
 1 -5 -17 231.02 11.3
 5 1 -17 239.26 11.59
 1 -5 -17 199.56 16.98
 5 1 -17 228.01 11.78
 -5 -1 -17 235.46 11.12
 -5 -1 -17 244.35 11.71
 5 1 -17 234.74 12.31
 1 -5 -17 213.24 10.68
 5 1 -17 248.9 19.31
 5 1 -17 235.7 19.26
 5 1 -17 220.03 11.38
 5 -1 17 226.17 19.36
 5 1 -17 221.23 10.66
 5 1 -16 251.27 20.04
 5 1 -16 270.09 13.1
 5 1 -16 277.6 14.01
 -5 -1 -16 289.06 13.47
 5 1 -16 285.19 13.51
 5 -1 16 250.88 20.65
 5 1 -16 263.84 13.1
 -5 -1 -16 290.54 12.88
 5 1 -16 289.29 13.64
 5 1 -16 299.9 13.95
 5 1 -15 233.22 12.11
 5 1 -15 256.07 12.06
 5 1 -15 232.9 12.29
 -5 -1 -15 229.74 11.79
 5 1 -15 244.8 11.72
 5 1 -15 244.32 12.08
 5 1 -14 311.07 14.09
 5 1 -14 280.09 13.51
 5 1 -14 288.1 13.73
 5 1 -14 292.84 13.42
 5 1 -14 288.46 14.18
 5 1 -13 313.12 14.22
 5 1 -13 293.23 13.82
 5 1 -13 303.32 14.1
 5 1 -13 288.6 14.31
 -1 -5 13 306 20.41
 1 -5 -13 282.13 19.71
 5 1 -13 313.24 13.8
 5 -1 12 243.01 18.91
 5 1 -12 234.71 11.23
 5 1 -12 244.57 12.01
 5 1 -12 240.81 11.66
 5 -1 12 190.28 16.94
 1 -5 -12 231.26 16.96
 -1 -5 12 209.52 16.57
 5 1 -12 248.83 11.83
 5 1 -12 237.02 11.46
 5 1 -12 229.45 17.57
 5 1 -12 222.25 17.65
 -1 -5 11 305.66 19.91
 5 1 -11 301.57 20.72
 5 -1 11 289.3 20.56
 5 1 -11 290.85 20.01
 5 1 -11 296.46 17.45
 5 -1 11 277.58 20.9
 -5 -1 -10 150.62 11.93
 -1 -5 10 137.52 12.7
 5 1 -10 163.64 14.29
 5 -1 10 157 13.94
 1 -5 -10 142.25 12.43
 5 -1 10 161.97 14.69
 5 1 -10 143.83 11.37
 5 1 -10 176.34 14.44
 5 -1 9 173.92 14.47
 1 -5 -9 152.48 13
 5 -1 9 155.16 14.48
 5 1 -9 138.47 11.6
 5 1 -9 166.66 13.96
 5 1 -9 165.11 14.23
 -5 -1 -9 171.13 12.54
 -1 -5 9 168.57 13.83
 5 -1 8 1017.2 46.69
 1 -5 -8 934.5 44.22
 5 1 -8 1039.72 44.13
 5 -1 8 1037.49 47.9
 -1 5 -8 970.92 36.71
 5 1 -8 1040.42 46.94
 -1 -5 8 970.91 45.58
 -5 -1 -8 1036.85 43.82
 5 -1 7 693.77 35.14
 1 -5 -7 665.01 33.17
 -1 -5 7 696.52 34.56
 -5 1 7 752.29 30.72
 -5 -1 -7 616.31 31.84
 5 1 -7 672.9 32.8
 5 -1 7 685.59 35.8
 5 -1 6 228.06 16.24
 1 -5 -6 216.78 15.13
 -1 -5 6 172.21 14.52
 -5 -1 -6 165.47 13.3
 1 -5 -6 212.83 14.06
 -5 1 6 238.3 12.63
 5 -1 6 231.21 17.08
 5 1 -6 204.59 14.69
 1 -5 -5 65.95 7.97
 -5 1 5 79.65 6.5
 1 -5 -5 97.55 8.69
 -5 -1 -5 66.25 7.77
 -1 -5 5 69.02 8.75
 5 -1 5 84.76 9.88
 5 1 -5 75.77 8.51
 1 -5 -4 645.7 32.54
 -5 1 4 747.69 29.05
 1 -5 -4 747.59 32.36
 -5 -1 -4 605.61 31.71
 -1 -5 4 644.24 33.7
 5 -1 4 651.82 34.79
 5 1 -4 639.77 33.01
 1 -5 -3 226.28 15.6
 -5 -1 -3 181.06 14.24
 1 -5 -3 275.77 15.66
 -5 1 3 199.04 11.62
 -1 -5 3 314.93 18.95
 5 -1 3 219.72 16.82
 5 1 -3 255.81 16.76
 1 -5 -2 67.29 7.74
 -1 -5 2 52.85 6.17
 -5 1 2 51.99 4.9
 1 -5 -2 59.58 6.94
 -5 -1 -2 68.58 8.06
 5 1 -2 59.69 7.82
 5 -1 2 63.25 8.35
 -1 -5 2 57.06 8.09
 -1 -5 1 54.9 6.1
 1 -5 -1 54.6 7.25
 5 -1 1 53.74 6.13
 1 -5 -1 54.63 6.6
 -5 -1 -1 47.82 6.66
 -5 1 1 49.46 4.52
 5 -1 1 64.27 8.35
 5 1 -1 47.02 7.07
 -1 -5 1 48.17 7.66
 -1 -5 0 532.06 26.42
 5 -1 0 522.59 26.36
 5 1 0 601.81 28.07
 1 -5 0 563.29 28.97
 5 1 0 572.2 30.25
 5 -1 0 634.13 31.23
 -5 -1 0 582.37 28.68
 -5 1 0 602.94 23.46
 -1 -5 0 592.63 30.77
 1 -5 0 519.85 27.2
 5 1 1 43.7 6.08
 5 1 1 49.17 7.33
 -1 -5 -1 47.53 5.69
 5 1 1 56.19 6.68
 5 -1 -1 42.81 5.39
 -1 -5 -1 44.68 7.63
 5 -1 -1 40.13 6.6
 1 -5 1 34.04 5.57
 -5 -1 1 51.33 6.86
 -5 1 -1 49.48 3.89
 5 1 2 76.09 8.17
 -1 -5 -2 66.97 6.98
 5 1 2 75.37 8.05
 5 -1 -2 84.24 7.61
 5 1 2 79.38 9.42
 5 -1 -2 76.95 8.9
 1 -5 2 70.92 7.73
 -5 -1 2 95.83 9.15
 -1 -5 -2 77.41 9.74
 -5 1 -2 77.37 4.91
 5 1 3 260.2 16.46
 5 -1 -3 237.1 14.19
 -1 -5 -3 222.86 14.13
 5 1 3 237.31 15.65
 5 -1 -3 231.6 16.4
 5 1 3 228.09 17.03
 1 -5 3 228.55 14.92
 -1 -5 -3 250.25 17.73
 -5 -1 3 222.35 15.17
 5 1 4 715.15 33.03
 5 -1 -4 676.91 29.9
 -1 -5 -4 635.97 29.77
 5 1 4 681.28 32.06
 5 1 4 628.11 33.65
 5 -1 -4 671.39 32.89
 -5 -1 4 571.24 30.31
 1 -5 4 662.35 30.85
 -1 -5 -4 629.35 33.54
 5 1 5 70.02 8.39
 5 1 5 86.93 9.09
 -1 -5 -5 86.6 7.89
 5 -1 -5 81.14 7.58
 5 1 5 87.32 10.2
 5 -1 -5 83.12 8.9
 -1 -5 -5 57.56 8.29
 1 -5 5 68.87 7.66
 -5 -1 5 86.29 8.65
 5 1 6 238.75 17.02
 5 1 6 264.31 17.27
 5 -1 -6 244.88 14.93
 -1 -5 -6 232.42 14.84
 5 1 6 243.39 18.27
 5 -1 -6 267.23 17.29
 -5 -1 6 280.31 16.8
 1 -5 6 239.91 15.47
 -1 -5 -6 262.36 18.53
 5 1 7 579.78 30.63
 5 1 7 577.15 30.35
 5 -1 -7 560.96 29.27
 5 1 7 532.43 31.13
 -5 -1 7 568.56 28.8
 1 -5 7 607.77 28.5
 -1 -5 -7 648.77 32.41
 -5 -1 8 841.8 43.06
 5 -1 -8 955.36 43.2
 1 -5 8 1075.69 44.07
 -1 -5 -8 996.52 43.53
 -1 -5 -8 1194.52 48.86
 5 1 8 1021.21 46.82
 5 1 8 991.14 46.17
 5 -1 -8 1052.5 45.01
 5 1 8 1058.06 48.31
 5 -1 -8 1027.26 46.99
 5 -1 -9 138.91 11.15
 -1 -5 -9 133.11 12.89
 -1 -5 -9 164.32 11.91
 1 -5 9 161.03 11.84
 5 1 9 145.04 13.18
 5 1 9 121.12 12.24
 5 -1 -9 152.39 13.52
 1 5 -9 152.67 8.06
 5 -1 -9 148.01 13.36
 5 1 9 164.83 14.51
 5 -1 -9 164.53 12.36
 5 1 10 179.49 15.88
 -1 -5 -10 183.76 15.07
 5 -1 -10 175.59 12.85
 1 -5 10 197.99 13.52
 -1 -5 -10 179.33 13.07
 5 1 10 178.12 15.14
 5 1 10 183.89 15.11
 5 -1 -10 189.45 15.33
 1 5 -10 172.35 9.62
 5 -1 -10 192.57 15.64
 5 1 11 340.22 23.39
 5 1 11 396.18 24.11
 5 -1 -11 369.99 23.27
 1 5 -11 351.8 16.73
 -1 -5 -11 360.87 20.67
 -1 -5 -11 384.92 23.54
 5 -1 -11 365.04 20.5
 1 -5 11 341.25 20.08
 5 -1 -11 354.35 23.03
 5 1 11 357.04 23.2
 5 -1 -12 236.06 15.38
 5 -1 -12 240.58 11.35
 5 -1 -12 219.18 10.94
 5 -1 -12 214.38 11.45
 -1 -5 -12 231.27 15.56
 1 -5 12 221.85 15.02
 -1 -5 -12 237.01 17.58
 5 -1 -12 186.84 16.28
 1 5 -12 234.87 12.48
 5 -1 -12 205.93 10.83
 5 1 12 212.67 17.78
 5 -1 -12 228.59 17.56
 5 1 12 228.84 17.92
 5 1 12 231.82 11.35
 5 1 12 203.32 17.06
 5 -1 -12 219.34 11.5
 5 -1 -13 332.52 15.37
 1 -5 13 359.26 20.29
 5 -1 -13 330.6 15.24
 5 -1 -13 347.74 15.51
 5 -1 -13 336.85 15.29
 -1 -5 -13 310.76 14.81
 5 -1 -13 348.74 15.93
 5 1 13 345.73 15.63
 5 -1 -13 349.57 14.9
 -1 -5 -13 346.22 20.52
 5 -1 -13 368.11 20.58
 5 -1 -13 350.64 16.01
 1 5 -13 347.4 17.32
 5 -1 -14 288.55 13.71
 5 -1 -14 301.6 13.92
 5 -1 -14 291.33 13.61
 5 1 14 279.31 13.5
 5 -1 -14 290.71 14.19
 -1 -5 -14 284.95 18.55
 5 -1 -14 274.23 17.98
 5 -1 -14 278.76 13.49
 -1 -5 -14 283.25 13.32
 1 5 -14 297.7 12.97
 5 1 14 281.72 13.74
 5 -1 -14 287.6 13.16
 1 5 -14 303.58 15.97
 5 -1 -14 306.92 13.32
 5 -1 -14 285.43 14.1
 5 1 15 229.57 12.14
 5 -1 -15 257.12 11.74
 5 -1 -15 240.35 16.75
 -1 -5 -15 247.37 17.07
 5 -1 -15 250.07 12.65
 5 1 15 244.78 12.11
 5 -1 -15 247.72 12.26
 5 -1 -15 237.48 11.93
 5 -1 -15 231.15 11.89
 -1 -5 -15 254.63 11.84
 1 5 -15 248.15 11.44
 1 5 -15 250.42 14.62
 5 -1 -15 267.04 11.85
 5 -1 -15 225.28 12.46
 5 -1 -15 234.31 12.15
 5 1 16 228.54 11.59
 5 -1 -16 213.11 10.81
 -5 1 -16 205.96 10.4
 -1 -5 -16 234.04 16.62
 5 -1 -16 222.67 16.32
 -5 1 -16 211.37 10.6
 5 -1 -16 216.41 11.8
 5 1 16 223.82 11.29
 5 -1 -16 222.29 11.43
 5 -1 -16 224.05 11.36
 5 -1 -16 227.44 11.34
 -1 -5 -16 229.56 11.1
 1 5 -16 231.77 10.84
 5 -1 -16 223.14 11.6
 5 1 16 219.49 18.41
 5 -1 -16 223.22 18.11
 1 5 -16 224.4 14.13
 5 -1 -16 227.38 12.08
 5 -1 -16 238.33 11.12
 5 1 17 278.92 21.81
 5 1 17 268.32 13.56
 5 -1 -17 285.36 13.11
 -5 1 -17 270.14 12.62
 5 -1 -17 277.76 18.78
 5 1 17 280.22 13.36
 5 -1 -17 276.74 14.03
 5 -1 -17 267.43 14.03
 5 -1 -17 280.05 13.7
 5 -1 -17 263.94 13.32
 5 -1 -17 284.57 13.61
 -1 -5 -17 283.73 13.16
 5 -1 -17 294.55 21.65
 1 5 -17 293.8 17.15
 5 -1 -17 266.14 20.78
 5 -1 -17 287.82 13.16
 5 1 17 305.1 22.63
 -5 1 -17 291.4 13.14
 5 1 18 336.29 16.15
 5 -1 -18 359.65 15.66
 5 -1 -18 354.95 16.76
 5 1 18 348.82 15.86
 5 1 18 322.32 24.35
 5 -1 -18 345.75 16.22
 5 -1 -18 348.59 16.05
 -5 1 -18 329.72 15.14
 5 -1 -18 326.21 15.83
 -1 -5 -18 372.11 15.88
 5 1 18 374.86 25.37
 1 5 -18 384.02 20.62
 5 -1 -18 348.03 24.39
 -5 1 -18 322.54 15.16
 5 -1 -18 353.7 15.67
 5 -1 -18 354.8 16.84
 5 -1 -19 85.15 5.91
 5 1 19 88.58 6.45
 -5 1 -19 86 5.74
 -5 1 -19 85.13 5.76
 5 1 19 79.1 5.89
 5 -1 -19 87.1 6.72
 5 -1 -19 94.82 6.56
 5 -1 -19 83.8 6.18
 5 -1 -19 80.72 6.1
 -1 -5 -19 80.1 5.84
 5 -1 -19 87.45 6.77
 5 1 19 113.5 13.32
 5 1 19 88.46 11.46
 5 -1 -19 82.92 5.89
 5 -1 -19 82.92 11.14
 1 5 -19 87.8 8.97
 5 -1 -20 331.92 15.13
 5 -1 -20 318.86 14.84
 5 1 20 315.94 15.39
 -5 1 -20 319.16 14.64
 -1 -5 -20 345.54 22.66
 -1 -5 -20 323.31 14.02
 5 -1 -20 343.38 16.18
 5 1 20 306.6 14.85
 5 -1 -20 327.41 15.67
 5 -1 -20 317.67 15.21
 5 -1 -20 342.81 15.69
 -1 -5 -20 309.36 14.88
 5 1 20 337.56 24.36
 5 1 20 339.33 25.27
 -5 1 -20 297.5 14.66
 5 -1 -20 364.81 25.34
 1 5 -20 324.61 19.97
 5 -1 -20 327.33 16.11
 -1 -5 -21 194.83 9.04
 5 1 21 175.92 10.19
 5 -1 -21 172.98 9.66
 -5 1 -21 166.77 9.38
 -1 -5 -21 160.89 15.22
 5 -1 -21 168.58 15.13
 5 1 21 174.6 9.7
 5 -1 -21 193.15 10.9
 5 -1 -21 178.79 10.39
 5 -1 -21 178.91 10.22
 5 -1 -21 180.95 10.09
 -1 -5 -21 178.21 9.87
 5 1 21 181.44 17.27
 5 -1 -21 166.26 16.79
 1 5 -21 168.88 13.79
 5 -1 -21 189.43 9.93
 -5 1 -21 167.35 9.5
 5 1 21 172.62 17.58
 -5 1 -22 56 4.69
 5 1 22 45.21 9.03
 5 -1 -22 44.51 4.71
 5 1 22 49.39 4.56
 5 -1 -22 57.21 5.41
 5 -1 -22 55.56 5.22
 5 -1 -22 43.38 4.55
 -1 -5 -22 47.81 8.07
 5 -1 -22 48.66 7.9
 -1 -5 -22 52.57 4.69
 5 1 22 50.81 9.2
 -1 -5 -22 53.74 4.65
 5 -1 -22 58.06 4.85
 5 -1 -22 59.94 9.94
 5 -1 -22 57.06 4.78
 5 1 22 53.1 5.05
 -5 1 -22 53.13 4.59
 5 -1 -23 19.47 3.37
 5 1 23 21.29 3.34
 -5 1 -23 19.07 2.92
 5 1 23 23.31 6.73
 5 -1 -23 20.38 3.36
 5 1 23 18.88 2.9
 5 -1 -23 20.49 3.34
 -1 -5 -23 17.63 5.34
 5 -1 -23 25.39 5.87
 5 -1 -23 17.27 2.91
 -1 -5 -23 17.59 2.89
 5 1 23 22.22 6.2
 5 -1 -23 18.11 5.89
 -1 -5 -23 20.69 2.94
 5 -1 -23 23.89 3.21
 -5 1 -23 21.84 3
 5 -1 -23 15.07 3.16
 5 1 24 335.12 16.15
 -5 1 -24 319.68 15.34
 5 -1 -24 358.4 16.88
 -1 -5 -24 365.39 24.51
 5 -1 -24 332.18 16.25
 5 1 24 317.75 15.14
 5 -1 -24 325.27 16.15
 5 -1 -24 303.66 15.89
 1 5 -24 331.21 14.73
 5 -1 -24 316.3 15.79
 -1 -5 -24 334.77 15.61
 5 1 24 376.16 26.45
 -1 -5 -24 326.41 15.46
 5 -1 -24 354.06 15.89
 5 1 24 303.58 25.39
 -1 -5 -24 290.68 14.5
 -5 1 -24 355.69 15.66
 5 -1 -24 333.56 25.65
 1 5 -24 321.19 21.61
 -5 1 -25 33.17 3.79
 5 -1 -25 37.05 4.52
 5 -1 -25 28.53 4.15
 5 1 25 40.58 9.22
 5 -1 -25 35.34 4.32
 5 -1 -25 34.11 4.09
 -1 -5 -25 37.29 4.07
 5 1 25 42.25 8.61
 5 1 25 37.65 4.39
 1 5 -25 37.7 6.9
 5 -1 -25 27.62 7.31
 5 -1 -25 39.05 4.12
 -1 -5 -25 37.41 4.1
 1 5 -25 32.75 3.45
 5 -1 -25 39.69 4.51
 -1 -5 -25 37.3 3.72
 -5 1 -25 39.09 4.12
 5 1 26 24.08 3.52
 -5 1 -26 24.72 3.28
 5 1 26 17.87 6.58
 -1 -5 -26 17.92 3.07
 5 -1 -26 20.23 3.49
 1 5 -26 23.78 2.84
 5 -1 -26 19.26 3.15
 1 5 -26 10.56 4.28
 5 -1 -26 22.81 6.83
 -1 -5 -26 21 3.16
 -1 -5 -26 21.54 2.84
 5 -1 -26 19.64 3.66
 5 -1 -26 24.19 3.78
 5 1 26 11.68 4.84
 -5 1 -26 22.96 3.24
 -5 1 -27 5.41 2.1
 5 1 27 12.21 5.64
 -1 5 27 2.83 3.02
 5 -1 -27 3.72 2.21
 5 -1 -27 2.39 2.44
 5 -1 -27 3 1.78
 5 1 27 11.78 5.03
 -1 -5 -27 5.62 2.18
 5 -1 -27 7.3 2.4
 1 5 -27 3.24 1.67
 1 5 -27 2 1.85
 5 -1 -27 2.93 3.83
 -1 -5 -27 3.5 1.63
 -5 1 -27 6.27 2.07
 5 1 27 6.02 2.39
 -1 -5 -27 4.6 2.02
 -1 5 28 147.4 17.26
 -1 -5 -28 154.16 9.64
 5 -1 -28 161.69 10
 -1 -5 -28 162.87 9.85
 5 -1 -28 165.26 10.11
 5 1 28 192.34 18.42
 -5 1 -28 165.37 9.82
 5 -1 -28 168.84 10.57
 5 1 28 171.45 18.98
 5 -1 -28 160.74 18.21
 1 5 -28 154.76 15.1
 -5 1 -28 163.89 9.61
 -1 -5 -28 152.17 9.05
 1 5 -28 167.56 9.23
 5 -1 -28 178.25 10.64
 5 1 28 163.21 10.08
 5 -1 -29 41.92 4.86
 1 5 -29 39.72 3.98
 5 -1 -29 36.23 4.36
 -1 -5 -29 33.93 4.16
 -1 -5 -29 34.42 4.22
 5 -1 -29 41.4 4.79
 -5 1 -29 40.63 4.46
 5 1 29 32.92 7.8
 -5 1 -29 38.97 4.29
 -1 -5 -29 43.55 4.05
 5 -1 -29 33.52 4.55
 5 1 29 40.22 4.62
 1 5 -29 45.1 8.2
 5 -1 -29 61.45 11.18
 5 1 29 47.75 10.26
 -1 5 29 56.97 10.44
 5 -1 -30 13.55 3.07
 -1 -5 -30 12.47 2.84
 5 -1 -30 18.48 3.34
 -5 1 -30 14.29 2.77
 -1 -5 -30 12.2 2.41
 -1 -5 -30 17.27 3.12
 -5 1 -30 13 2.85
 5 1 30 13.13 5.26
 5 1 30 17.83 6.71
 -1 5 30 9.2 5.44
 5 1 30 19.53 3.4
 5 -1 -30 13.87 3.32
 1 5 -30 15.88 2.72
 1 5 -30 7.74 4.11
 5 -1 -30 15.56 6
 5 -1 -31 143.53 9.79
 1 5 -31 142.61 8.57
 -1 -5 -31 142 9.16
 5 1 31 157.59 18.42
 5 -1 -31 134.18 9.13
 -1 -5 -31 150.64 9.34
 1 5 -31 140.01 9
 5 1 31 128.84 15.16
 -1 -5 -31 141.18 8.43
 -5 1 -31 134.25 8.8
 5 -1 -31 152.88 17.97
 1 5 -31 147.75 15.1
 5 -1 -31 147.03 9.7
 -5 1 -31 148.82 9.3
 5 1 31 143.35 9.27
 -1 5 31 134.61 17.06
 -1 -5 -32 248.15 13.57
 5 -1 -32 242.3 13.61
 5 1 32 295.61 26.05
 5 -1 -32 251.67 14.32
 1 5 -32 259.65 13.07
 5 1 32 274.81 14.1
 1 5 -32 261.08 13.6
 -1 -5 -32 262.5 13.77
 -5 1 -32 279.94 14.04
 5 -1 -32 253.2 24.06
 1 5 -32 247.23 20.54
 -5 1 -32 276.81 13.8
 -1 -5 -32 237.43 12.59
 -1 -5 -33 0.34 1.63
 -1 -5 -33 3.06 1.85
 1 5 -33 1.3 1.84
 1 5 -33 1.18 3.08
 5 -1 -33 -1.6 4.83
 -1 5 33 3.21 3.42
 5 1 33 6.68 5.03
 5 -1 -33 2.46 1.83
 5 -1 -33 1.98 1.89
 1 5 -33 1.16 1.48
 -1 -5 -33 -0.55 1.51
 -5 1 -33 0.66 1.61
 5 -1 -34 23 3.76
 1 5 -34 17.92 5.32
 5 -1 -34 25.75 7.32
 -5 1 -34 27.5 3.65
 1 5 -34 24.82 3.39
 5 -1 -34 28.44 3.86
 -1 5 34 37.18 9.47
 5 1 34 26.72 8
 5 -1 -34 30.37 4.01
 -1 -5 -34 18.95 3.31
 1 5 -34 23.19 3.52
 -1 -5 -34 26.34 3.78
 1 5 -35 33.7 7.47
 5 -1 -35 33.76 8.98
 5 -1 -35 33.91 4.08
 5 -1 -35 41.38 4.59
 -1 -5 -35 39.85 4.59
 1 5 -35 40.78 4.39
 1 5 -35 34.82 3.95
 5 -1 -35 24.92 4.1
 -1 5 35 42.22 9.86
 5 1 35 50 10.43
 -5 1 -35 33.85 4.23
 5 -1 -36 40.76 4.61
 -5 1 -36 51.86 5.13
 5 -1 -36 58.96 5.73
 1 5 -36 57.47 4.94
 5 -1 -36 44.71 4.84
 -1 5 36 59.9 11.43
 5 1 36 69.32 12.17
 1 5 -36 42.16 4.68
 1 5 -36 39.75 8.39
 5 -1 -36 41.57 9.48
 1 5 -37 22.45 3.48
 1 5 -37 22.72 6.28
 5 -1 -37 7.91 5.11
 5 -1 -37 23.67 3.82
 1 5 -37 21.38 3.12
 -1 5 37 32.09 8.58
 5 1 37 32.54 8.7
 -5 1 -37 19.62 3.28
 5 -1 -37 22.8 3.35
 5 -1 -38 48.76 5.33
 1 5 -38 56.63 9.3
 5 -1 -38 43.57 9.52
 1 5 -38 50.13 5.01
 -1 5 38 58.56 11.31
 5 1 38 46.31 9.91
 -5 1 -38 41.17 4.92
 5 -1 -39 102.09 14.24
 1 5 -39 92.94 6.54
 -1 5 39 85.21 13.39
 5 1 39 96.33 14.03
 -5 1 -40 59.92 5.64
 5 -1 -40 55.97 5
 5 1 40 45.04 9.8
 -1 5 40 52.72 10.59
 -5 1 -40 58.11 5.28
 5 -1 -40 69.59 11.76
 1 5 -40 54.36 5.14
 1 5 -40 63.5 5.06
 5 -1 -40 58.85 5.76
 5 -1 -41 68.97 5.51
 -1 -5 -41 69.2 5.63
 5 -1 -41 62.84 5.89
 1 5 -41 72.75 5.41
 1 5 -41 64.87 5.5
 -5 1 -41 64.55 5.8
 -5 1 -41 60.85 5.53
 5 -1 -42 47.47 4.44
 -1 -5 -42 46.58 4.49
 5 -1 -42 48.77 5.05
 1 5 -42 45.45 4.15
 1 5 -42 39.12 4.23
 -5 1 -42 54.98 5.02
 -5 1 -42 48.45 4.57
 5 -1 -43 28.28 3.3
 -1 -5 -43 25.83 3.31
 1 5 -43 24.94 2.93
 1 5 -43 24.04 3.16
 -5 1 -43 25.87 3.42
 5 -1 -43 25.77 3.56
 -5 1 -43 26.27 3.25
 5 -1 -44 74.29 5.39
 -1 -5 -44 83.56 5.74
 1 5 -44 73.36 5.1
 5 -1 -44 73.54 5.96
 1 5 -44 73.36 5.46
 -5 1 -44 76.59 5.86
 -5 1 -44 76.23 5.53
 5 -1 -45 54.45 4.32
 1 5 -45 53.18 4.03
 5 -1 -45 52.29 4.78
 -1 -5 -45 51.8 4.5
 1 5 -45 57.03 4.49
 -5 1 -45 59.37 4.9
 -5 1 -45 56.15 4.51
 5 -1 -46 23.8 2.68
 1 5 -46 21.4 2.4
 5 -1 -46 20.56 2.97
 -1 -5 -46 25.95 2.88
 1 5 -46 28.65 3.01
 1 5 -46 28.79 3.25
 -5 1 -46 25.99 3.12
 -5 1 -46 26.56 3.02
 1 5 -47 13.96 1.8
 -1 -5 -47 22.06 2.5
 5 -1 -47 18.01 2.24
 1 5 -47 14.55 2.35
 -5 1 -47 18.66 2.51
 5 -1 -47 18.74 2.62
 1 5 -47 17 2.37
 -1 -5 -48 45.59 3.43
 5 -1 -48 40.64 3.22
 1 5 -48 41.46 3.69
 5 -1 -48 42.46 3.78
 -5 1 -48 41.5 3.54
 1 5 -48 42.04 3.39
 -1 -5 -49 50.66 3.47
 1 5 -49 50.37 3.5
 5 -1 -49 51.7 3.94
 5 -1 -49 42 3.08
 1 5 -49 53.77 3.84
 -5 1 -49 51.06 3.8
 -5 1 -50 11.12 1.69
 5 -1 -50 9.19 1.67
 1 5 -50 8.97 1.41
 1 5 -50 9.18 1.37
 -1 -5 -50 8.55 1.3
 1 5 -50 7.74 1.42
 1 5 -51 3.8 0.97
 1 5 -51 3.63 0.95
 -5 1 -51 4.33 1.07
 1 5 -51 3.72 0.93
 -5 1 -52 32.45 2.28
 5 2 -51 24.74 2.1
 -2 5 -51 25.49 2.02
 -5 -2 -50 42.92 2.9
 5 2 -50 43.66 3.09
 -2 5 -50 43.07 2.94
 -2 5 -49 31.11 2.63
 -5 -2 -49 29.82 2.63
 5 2 -49 23.56 2.47
 -5 -2 -49 27.99 2.55
 5 2 -49 19.83 2.14
 5 2 -49 25.21 2.66
 -2 5 -48 6.76 1.57
 -5 -2 -48 8.01 1.57
 -5 -2 -48 5.33 1.44
 5 2 -48 5.52 1.62
 5 2 -48 4.28 1.38
 5 2 -48 5.22 1.35
 -2 5 -47 12.68 2
 -2 5 -47 10.9 1.47
 -5 -2 -47 11.97 2.01
 5 2 -47 13.49 2.29
 -5 -2 -47 13.75 2.13
 5 2 -47 15.12 2.21
 5 2 -47 16.59 2.37
 -2 5 -46 130.88 7.28
 -5 -2 -46 139.47 7.45
 -2 5 -46 109.68 6.3
 5 2 -46 135.8 7.77
 -5 -2 -46 141.76 7.52
 5 2 -46 130.94 7.45
 5 2 -46 132.43 7.49
 -2 5 -45 19.98 2.69
 -5 -2 -45 19.81 2.79
 5 2 -45 21.5 3.11
 -2 5 -45 16.64 2.14
 -5 -2 -45 21.58 2.8
 5 2 -45 19.35 2.8
 5 2 -45 19.98 2.8
 5 2 -44 25.98 3.28
 -5 -2 -44 26 3.27
 5 2 -44 18.74 3.04
 -5 -2 -44 20.86 2.91
 -2 5 -44 22.64 2.61
 -5 -2 -44 25.17 3.06
 5 2 -44 23.98 3.23
 -2 5 -44 24.07 3.05
 5 2 -43 28.62 3.58
 -5 -2 -43 29.7 3.56
 5 2 -43 31.28 3.84
 -5 -2 -43 32.67 3.77
 -5 -2 -43 27.59 3.46
 -2 5 -43 28.39 3.03
 5 2 -43 33.52 4
 5 2 -42 237.54 12.6
 2 5 42 223.3 11.68
 -5 -2 -42 251.24 12.54
 5 2 -42 244.47 12.86
 5 2 -42 241.74 12.83
 -2 5 -42 239.65 11.66
 -5 -2 -42 260.5 12.69
 -5 -2 -42 250.21 12.6
 5 2 -41 9.92 2.5
 -5 -2 -41 12.03 2.6
 -5 -2 -41 9.67 2.39
 -2 5 -41 9.74 2.04
 5 2 -41 12.65 2.79
 -5 -2 -41 10.1 2.51
 2 5 41 6.71 2.03
 5 2 -41 10.38 2.64
 -5 -2 -40 61.97 5.61
 2 5 40 55.35 11.12
 2 5 40 63.89 5.55
 5 2 -40 73.25 6.04
 -2 5 -40 65.5 5.22
 5 2 -40 66.01 5.92
 -5 -2 -40 82.21 6.24
 5 2 -40 76.64 6.41
 -5 -2 -40 73.15 5.98
 -2 5 -39 82.97 6.05
 2 5 39 75.48 6.32
 5 2 -39 100.51 14.19
 2 5 39 82.71 13.1
 -2 5 -38 217.73 19.04
 5 2 -38 232.98 21.9
 2 5 38 199.42 21.29
 -5 -2 -37 166.61 10.12
 5 2 -37 151.11 10.17
 -2 5 -37 146.4 15.78
 5 2 -37 147.91 17.77
 5 2 -37 157.06 10.26
 2 5 37 184.22 19.9
 -5 -2 -37 169.77 10.2
 -5 -2 -37 153.56 9.77
 5 2 -36 100.76 7.96
 2 5 36 105.27 7.69
 5 2 -36 95.56 7.64
 5 2 -36 104.93 8.03
 -2 5 -36 92.96 12.49
 5 2 -36 101.31 14.42
 -2 5 -36 102.04 7.09
 -5 -2 -36 95.83 7.38
 2 -5 -36 105.56 6.86
 2 5 36 110.76 15.66
 -5 -2 -36 90.2 7.21
 2 5 36 106.67 14.64
 -5 -2 -35 278.2 14.11
 2 5 35 263.24 24.87
 2 5 35 266.12 14.19
 5 2 -35 265.92 14.73
 5 2 -35 252.13 14.23
 5 2 -35 273.88 14.71
 -2 5 -35 259.16 21.64
 5 2 -35 288.99 25.23
 -2 5 -35 256.23 13.04
 -5 -2 -35 265.03 14.05
 2 -5 -35 264.18 13.11
 5 -2 35 244.46 23.31
 2 5 35 269.32 24.18
 5 2 -35 243.22 12.81
 5 2 -34 50.88 5.71
 5 -2 34 52.89 10.24
 2 5 34 45.6 10.17
 2 5 34 41.28 5.11
 5 2 -34 56.15 5.65
 5 2 -34 56.31 5.75
 -2 5 -34 68.2 10.29
 5 2 -34 62.99 11.27
 5 2 -34 42.95 4.42
 -2 5 -34 53.64 4.75
 2 -5 -34 58.41 5.12
 2 -5 -34 52.57 4.74
 -5 -2 -34 50.02 5.07
 -5 -2 -34 55.93 5.45
 2 5 34 32.72 8.65
 5 2 -33 217.95 12.84
 2 5 33 264.22 24.2
 -5 -2 -33 201.23 11.69
 5 2 -33 210.25 12.32
 5 2 -33 193.22 20.54
 -2 5 -33 220.59 19.55
 5 2 -33 219.65 12.7
 5 2 -33 201.75 11.12
 5 -2 33 183.25 20.28
 2 -5 -33 223.83 11.44
 2 -5 -33 208.29 11.35
 2 5 33 197.62 20.92
 -2 5 -33 191.7 10.92
 -5 -2 -33 215.81 12.2
 5 2 -32 45.49 5.1
 5 2 -32 57.77 10.76
 -5 -2 -32 41.82 4.73
 2 5 32 43.43 9.87
 5 -2 32 31.4 8.67
 5 2 -32 51.9 5.58
 5 2 -32 47.08 4.52
 5 2 -32 49.62 5.6
 2 -5 -32 49.39 4.67
 2 -5 -32 44.98 4.57
 2 5 32 51.78 10.15
 -2 5 -32 42.92 4.33
 -5 -2 -32 37.23 4.61
 5 -2 31 175.15 19.27
 -5 -2 -31 165.15 10.04
 2 -5 -31 195.85 19.87
 2 5 31 208.39 21.41
 5 2 -31 151.92 10.63
 5 2 -31 169.31 10.68
 5 2 -31 170.73 10.88
 5 2 -31 156.21 18.36
 5 2 -31 155.26 9.4
 5 2 -31 162.7 10.93
 2 5 31 166.09 19.02
 -2 5 -31 160.38 9.38
 2 -5 -31 175.46 9.8
 2 -5 -31 173.84 9.92
 -5 -2 -31 162.02 10.25
 -5 -2 -30 3.88 2.16
 2 5 30 4.89 4.91
 5 -2 30 6.2 4.67
 5 2 -30 3.77 2.24
 2 -5 -30 1.45 2.67
 5 2 -30 4.36 2.28
 5 2 -30 7.63 4.88
 2 5 30 3.11 4.38
 5 2 -30 1.98 1.74
 5 2 -30 3.78 2.28
 -2 5 -30 4.56 1.74
 2 -5 -30 3.55 1.76
 5 2 -30 4.56 2.38
 -5 -2 -30 6.4 2.46
 2 -5 -30 2.99 1.6
 5 -2 29 183.31 10.44
 5 -2 29 196.17 20.34
 -5 -2 -29 200.08 11.19
 2 -5 -29 202.87 19.94
 2 5 29 182.5 20.02
 5 2 -29 195.08 12.11
 5 2 -29 201.46 11.74
 5 2 -29 187.78 19.92
 5 2 -29 201.66 12.02
 -5 -2 -29 193.49 11.27
 5 2 -29 189.27 10.56
 2 -5 -29 198.18 10.85
 2 -5 -29 198.18 10.85
 2 5 29 236.59 21.9
 5 2 -29 187.01 11.92
 -5 -2 -29 196.96 11.38
 -2 5 -29 203.21 10.54
 -5 -2 -28 23.47 3.47
 2 5 28 26.65 7.51
 5 -2 28 30.22 8.08
 5 2 -28 20.16 3.69
 2 -5 -28 29.12 7.42
 5 2 -28 26.76 3.43
 5 2 -28 16.21 3.32
 -5 -2 -28 22.13 3.54
 -5 -2 -28 23.45 3.64
 5 2 -28 22.8 3.81
 2 -5 -28 19.42 3.03
 5 -2 28 22.15 3.17
 5 2 -28 23.59 7.24
 2 5 28 25.84 7.28
 2 -5 -28 21.23 3.28
 5 2 -28 21.97 3.57
 -2 5 -28 18.42 2.8
 5 -2 27 314.93 25.59
 -5 -2 -27 251.43 13.35
 5 2 -27 233.99 22.27
 2 -5 -27 292.86 23.7
 2 5 27 240.58 22.94
 5 2 -27 274.71 14.3
 -5 -2 -27 267.84 13.8
 5 2 -27 261.52 14.37
 5 2 -27 263.19 13.15
 5 -2 27 270.46 13.29
 5 2 -27 247.28 14.4
 2 5 27 278.16 24.17
 -2 5 -27 276.99 12.95
 2 -5 -27 247.97 13.14
 2 -5 -27 266.76 13.3
 -5 -2 -27 277.3 14.06
 2 5 26 32.17 7.99
 -5 -2 -26 26.8 3.52
 5 2 -26 29.74 7.59
 2 5 26 22.41 7.17
 5 -2 26 29.15 7.65
 2 -5 -26 47.54 9.26
 5 2 -26 26.08 3.92
 -5 -2 -26 27.93 3.76
 -5 -2 -26 19.62 3.19
 5 -2 26 25.22 3.3
 5 2 -26 24.16 3.96
 5 2 -26 26.42 3.85
 -2 5 -26 26.41 3.07
 2 -5 -26 23.41 3.34
 2 -5 -26 23.96 3.3
 5 2 -26 21.22 3.12
 2 -5 -25 306.63 24.68
 2 5 25 356.25 27.49
 5 2 -25 329.13 26
 -5 -2 -25 314.55 15.38
 5 2 -25 347.52 16.85
 -5 -2 -25 316.58 15.72
 2 -5 -25 335.16 15.42
 2 -5 -25 321.53 15.48
 5 -2 25 329.19 15.46
 -5 -2 -25 337.62 16.11
 5 2 -25 339.48 16.41
 5 2 -25 316.61 15.17
 5 -2 25 328.36 26.39
 5 2 -25 315.59 16.8
 -2 5 -25 319.28 14.73
 5 2 -24 89.17 6.86
 2 -5 -24 92.5 6.27
 2 -5 -24 81.68 6.15
 5 2 -24 93.74 7.12
 -5 -2 -24 84.03 6.39
 -2 5 -24 81.41 5.6
 5 -2 24 87.95 12.78
 -5 -2 -24 72.09 6.1
 5 2 -24 80 6.94
 5 2 -24 85.47 12.25
 5 2 -24 79.07 5.86
 5 -2 24 93.75 6.43
 2 -5 -24 82.29 12.16
 2 5 24 87.74 12.77
 -5 -2 -23 180.26 10.33
 5 2 -23 179.1 11
 2 -5 -23 187.92 10.35
 5 -2 23 169.07 17.98
 -5 -2 -23 185.25 10.69
 2 -5 -23 224.77 19.47
 2 5 23 179.78 18.67
 5 2 -23 192.5 10.12
 5 2 -23 202.74 18.89
 5 2 -23 199.94 11.09
 5 2 -23 200.69 11.66
 5 -2 23 186.22 10.29
 -5 -2 -22 231.65 12.38
 5 2 -22 256.87 13.42
 2 -5 -22 239.97 12.45
 5 2 -22 263.91 13.21
 5 -2 22 216.78 20
 -5 -2 -22 238.03 12.82
 5 2 -22 237.88 13.42
 5 -2 22 285.98 23.03
 5 2 -22 278.21 22.41
 2 -5 -22 259.79 21.12
 2 5 22 309.63 23.82
 5 2 -22 262.39 12.4
 5 2 -21 114.85 7.69
 2 -5 -21 109.5 7.26
 5 2 -21 113.28 7.92
 -5 -2 -21 117.86 7.44
 5 -2 21 112.64 13.49
 -5 -2 -21 127.51 7.92
 5 2 -21 106.91 7.95
 5 -2 21 131.02 15.15
 5 2 -21 127.65 14.31
 2 5 21 115.61 14.11
 2 -5 -21 115.85 13.4
 5 2 -21 105.5 6.94
 -5 -2 -20 67.05 5.23
 5 2 -20 69.66 5.88
 5 2 -20 72.17 5.68
 2 -5 -20 64.33 5.24
 5 -2 20 69.02 10.34
 -5 -2 -20 78.48 5.88
 5 2 -20 67.34 5.13
 5 2 -20 70.85 10.4
 5 2 -20 67.52 5.98
 2 -5 -20 54.95 9.07
 5 -2 20 56.91 9.91
 2 5 20 68.42 10.7
 5 2 -19 161.7 9.64
 -5 -2 -19 150.79 8.76
 5 2 -19 168.69 9.48
 2 -5 -19 170.01 9.25
 5 -2 19 141.38 15.14
 5 2 -19 157.61 8.68
 5 2 -19 160.39 15.88
 5 2 -19 164.63 9.99
 -5 -2 -19 161.46 9.39
 5 -2 19 165.21 16.61
 2 5 19 140.48 15.55
 2 -5 -19 171.65 15.94
 5 2 -18 974.37 37.46
 -5 -2 -18 895.13 36.1
 5 2 -18 958.45 36.97
 5 -2 18 992.87 50.05
 2 -5 -18 906.91 36.46
 5 -2 18 909.14 48.21
 5 2 -18 915.92 35.98
 5 2 -18 932.42 47.64
 5 2 -18 912.44 37.56
 -5 -2 -18 1017.75 37.19
 2 -5 -18 876.7 46.31
 2 5 18 997.12 49.27
 2 -5 -17 199.03 16.76
 5 2 -17 184.66 9.97
 5 2 -17 175 9.75
 5 2 -17 200.98 10.52
 -5 -2 -17 163.48 9.33
 2 -5 -17 185.2 9.82
 5 -2 17 163.09 16.25
 5 2 -17 189.27 9.48
 5 2 -17 168.32 16.04
 -5 -2 -17 192.87 10.28
 5 2 -17 182.64 10.59
 2 5 17 206.4 17.92
 5 -2 17 168.96 16.88
 2 -5 -16 62.39 9.11
 5 2 -16 60.17 4.96
 5 2 -16 54.45 4.68
 5 2 -16 59.11 5.13
 -5 -2 -16 64.37 4.73
 5 -2 16 47.41 8.64
 5 2 -16 54.49 4.33
 5 -2 16 56.4 9.38
 2 5 16 49.54 8.6
 5 2 -16 54.03 5.2
 -5 -2 -16 72.36 5.37
 5 2 -16 69.74 9.61
 5 2 -16 55.15 8.85
 2 -5 -16 64.82 4.99
 5 2 -15 205.96 11.01
 5 2 -15 215.22 10.78
 5 2 -15 205.84 11.4
 5 2 -15 210.69 10.68
 5 -2 15 218.19 18.5
 5 2 -15 215.4 10.25
 2 -5 -15 203.8 16.96
 5 2 -15 200.88 10.87
 -5 -2 -15 200.67 10.21
 -5 -2 -14 622.87 25.46
 5 2 -14 629.19 25.39
 5 2 -14 654.04 26.96
 5 2 -14 665.14 26.55
 5 2 -14 641.47 26
 5 2 -14 667.3 26.65
 5 2 -14 639.14 26.09
 5 2 -13 77.65 6.12
 5 2 -13 82.18 5.75
 5 2 -13 88.28 6.11
 5 2 -13 82.32 5.37
 5 2 -13 82.11 5.63
 5 2 -13 92.11 6.16
 -5 -2 -12 185.54 14.86
 5 2 -12 172.46 9.34
 5 2 -12 177.9 9.65
 2 5 12 171.28 15.1
 5 2 -12 185.43 9.05
 5 2 -12 182.4 9.32
 5 2 -12 179.95 9.63
 5 2 -11 786.27 39.69
 5 2 -11 800.19 40.18
 5 2 -11 773.52 36.47
 2 5 11 784.52 39.66
 5 2 -11 789.9 30.89
 -5 -2 -11 866.5 39.68
 5 2 -11 753.02 30.88
 5 2 -11 836.73 31.56
 5 -2 11 798.5 31.25
 5 2 -10 292.33 20.83
 5 2 -10 312.74 18.76
 5 -2 10 300.38 21.79
 2 -5 -10 310.92 20.61
 5 2 -10 315.55 14.06
 -5 -2 -10 347.17 21.25
 -2 -5 10 342.35 22.08
 5 -2 10 331.05 14.44
 5 2 -10 304.81 14.33
 2 5 10 296.53 20.51
 5 -2 9 272.79 19.8
 5 2 -9 227.01 15.96
 2 -5 -9 267.64 18.32
 -2 -5 9 230.2 18.1
 -5 -2 -9 234.88 17.18
 5 2 -9 263.14 18.57
 5 2 -8 207.8 14.99
 5 -2 8 241.42 18.16
 5 2 -8 211.98 16.47
 -5 -2 -8 198.18 15.54
 -2 -5 8 209.51 16.73
 2 -5 -8 216.94 16.17
 5 -2 7 194.37 16.89
 5 2 -7 245.04 16.27
 5 2 -7 217.93 16.55
 2 -5 -7 210.03 16.03
 -2 -5 7 239.87 17.72
 -5 -2 -7 233.2 16.8
 -5 2 7 222.2 11.28
 2 -5 -6 129.27 11.79
 -5 -2 -6 96.87 10.56
 -5 2 6 92.3 5.85
 -2 -5 6 127.47 12.4
 5 2 -6 111.56 10.5
 5 -2 6 103.37 11.45
 2 -5 -5 272.11 18.23
 5 2 -5 251.08 14.56
 -5 -2 -5 252.65 18.01
 -2 -5 5 263.07 18.94
 5 -2 5 259.38 19.19
 5 2 -5 269.56 17.89
 2 -5 -4 19.05 4.84
 -2 -5 4 15.65 3.16
 5 2 -4 18.66 4.74
 5 2 -4 14.99 3.35
 5 -2 4 22.16 5.54
 -5 -2 -4 14.2 4.71
 -2 -5 4 16.42 5.48
 2 -5 -3 525.72 28.58
 -2 -5 3 534.82 24.09
 5 2 -3 508.56 25.38
 -2 -5 3 542.07 30
 -5 -2 -3 521.68 28.67
 5 2 -3 509.78 28.25
 5 -2 3 544.8 30.02
 -2 -5 2 138.13 9.45
 5 2 -2 153.16 10.52
 2 -5 -2 140.03 12.53
 5 2 -2 161.95 11.5
 -5 -2 -2 132.88 12.71
 -2 -5 2 123.52 12.92
 5 2 -2 148.05 13.09
 5 -2 2 157.33 13.89
 -2 -5 1 649.16 29.05
 5 2 -1 707.38 31.14
 2 -5 -1 683.49 34.17
 5 -2 1 669.74 32.69
 5 2 -1 654.95 31.85
 -5 -2 -1 812.07 36.09
 -2 -5 1 642.38 35.17
 5 -2 1 675.78 35.08
 5 2 -1 667.07 34.67
 -2 -5 0 86.81 7.06
 5 -2 0 90.53 9.28
 2 -5 0 83.97 9.66
 5 2 0 106.2 8.89
 5 2 0 109.24 9.71
 -2 -5 0 92.88 11.09
 -5 -2 0 100.23 10.57
 5 -2 0 84.38 9.88
 5 2 0 106.34 10.89
 -2 -5 -1 715.02 30.82
 5 -2 -1 766.57 34.75
 5 2 1 728.88 33.31
 5 2 1 718.23 34.49
 -2 -5 -1 702.04 37.23
 -5 -2 1 678.55 35.25
 5 -2 -1 743.57 36.86
 5 2 1 749.03 37.08
 5 -2 -2 156.16 12.04
 5 2 2 145.77 11.52
 -2 -5 -2 156.01 9.87
 5 2 2 151.46 12.41
 -2 -5 -2 118.33 12.91
 -5 -2 2 135.31 12.4
 5 -2 -2 163.39 13.73
 5 2 2 149.14 13.55
 5 -2 -3 544.39 27.54
 5 2 3 554.19 27.51
 5 -2 -3 575.45 29.94
 5 2 3 582.47 30.72
 5 2 3 540.54 28.32
 -2 -5 -3 494.05 30.02
 -5 -2 3 472.66 27.69
 5 2 4 20.21 4.63
 -5 -2 4 15.68 4.71
 -2 -5 -4 22.36 6.17
 5 -2 -4 26.67 4.95
 5 2 4 22.91 4.86
 5 2 4 30.74 6.19
 -2 -5 -4 32.43 4.28
 5 2 5 330.03 21.84
 5 -2 -5 266.22 17.91
 5 2 5 298.14 19.05
 5 2 5 312.29 19.99
 -2 -5 -5 286.51 21.13
 -2 -5 -5 320.15 16.69
 -5 -2 5 373.29 21.17
 5 2 6 170.43 15.19
 5 -2 -6 180.12 13.5
 5 2 6 183.92 14.11
 -2 -5 -6 155.61 14.87
 -2 -5 -6 171.19 11.4
 5 2 6 173.58 14.35
 5 2 7 239.7 17.34
 -5 -2 7 224.64 16.58
 -2 -5 -7 248.55 18.82
 -2 -5 -7 228.35 13.91
 5 2 7 250.74 18.5
 5 -2 -7 209.79 16.44
 5 2 7 246.05 17.11
 5 -2 -7 248.51 16.25
 5 2 8 235.65 17.67
 5 2 8 239.34 17.4
 5 -2 -8 259.65 16.81
 -2 -5 -8 245.55 14.69
 5 2 8 231.86 18.55
 5 -2 -8 235.26 17.39
 -5 -2 8 241.19 17.15
 -2 -5 -8 246.05 18.93
 -2 -5 -9 237.86 11.36
 5 -2 -9 229.14 11.32
 5 -2 -9 218.22 16.95
 5 2 9 245.23 17.77
 5 2 9 235.44 18.92
 5 2 9 229.05 17.63
 -2 -5 -9 283.65 19.87
 -5 -2 9 295.16 18.56
 -2 -5 -9 240.72 14.8
 5 -2 -9 237.34 12.12
 -2 -5 -10 370.04 19.81
 2 5 -10 346.71 17.6
 -5 -2 10 318.57 21.46
 -2 -5 -10 378.15 24.44
 5 -2 -10 355.06 21.58
 -2 -5 -10 363.67 15.82
 5 -2 -10 399.81 23.77
 5 2 10 359.12 23.03
 5 2 10 376.45 23.86
 5 2 10 360.27 16.3
 5 -2 -10 364.74 16.7
 5 -2 -11 805.13 32.97
 -2 -5 -11 872.81 37.4
 5 -2 -11 830.81 41.07
 2 5 -11 808.19 34.71
 5 2 11 820.18 32.66
 5 -2 -11 779.94 32.27
 5 -2 -11 826.52 32.57
 5 -2 -11 786.11 32.21
 5 -2 -11 789.24 39.03
 -2 -5 -11 870.87 32.29
 2 5 -11 846.77 31.64
 5 2 11 860.78 32.85
 5 2 11 820.85 41.24
 5 -2 -11 834.53 31.81
 5 -2 -11 845.9 41.21
 5 2 12 243.6 12.06
 -2 -5 -12 250.67 15.76
 5 2 12 228.16 11.91
 5 -2 -12 228.56 11.61
 5 -2 -12 232.85 11.89
 5 -2 -12 244.76 17.2
 5 -2 -12 220.86 11.44
 5 -2 -12 240.85 11.76
 -2 -5 -12 247.74 11.64
 2 5 -12 241.39 11.11
 5 2 12 229.33 18.38
 5 -2 -12 249.9 12.4
 2 5 -12 242.11 14.05
 5 -2 -12 248.54 11.39
 5 -2 -13 71.58 5.53
 5 -2 -13 76.61 5.54
 5 -2 -13 74.53 5.4
 5 -2 -13 77.01 5.47
 5 -2 -13 65.63 5.68
 -2 -5 -13 93.93 8.89
 5 -2 -13 75.9 9.19
 -2 -5 -13 78.52 5.49
 5 -2 -13 75.51 5.15
 5 2 13 72.16 5.59
 5 2 13 66.41 5.45
 2 5 -13 70.26 6.91
 2 5 -13 80.18 5.19
 5 2 14 433.68 19.56
 -2 -5 -14 466.42 24.67
 5 -2 -14 467.28 20.19
 5 -2 -14 443.72 19.31
 5 -2 -14 470.57 19.8
 5 -2 -14 449.38 19.29
 5 -2 -14 477.05 26.69
 -2 -5 -14 428.52 19.01
 5 -2 -14 468.6 19.59
 2 5 -14 443.28 18.68
 5 -2 -14 442.25 18.89
 5 -2 -14 445.38 18.62
 5 2 14 415.88 19.43
 2 5 -14 485.83 23.07
 5 -2 -15 185.03 10.36
 -2 -5 -15 177.6 13.63
 5 2 15 170.9 9.74
 5 -2 -15 183.26 10.06
 5 -2 -15 179.26 9.7
 2 5 -15 179.65 9.17
 5 -2 -15 194.98 9.85
 -2 -5 -15 181.34 9.59
 5 -2 -15 188.69 9.26
 5 2 15 163.09 9.84
 2 5 -15 171.78 12.33
 5 -2 -15 182.85 9.45
 -2 -5 -15 170.39 9.03
 5 -2 -15 180.23 9.83
 5 2 15 172.08 16.22
 5 -2 -16 76.87 6.23
 5 2 16 76.29 11
 5 2 16 70.33 5.82
 5 -2 -16 80.18 5.38
 5 -2 -16 78.28 6.27
 -2 -5 -16 93.37 9.5
 5 -2 -16 77.51 5.56
 5 2 16 69.24 5.64
 5 -2 -16 92.6 6.11
 5 -2 -16 84.64 6.18
 5 -2 -16 83.9 5.94
 2 5 -16 87.08 5.63
 -2 -5 -16 76.32 5.56
 5 2 16 79.01 10.83
 5 -2 -16 91.69 11.24
 2 5 -16 73.09 7.78
 -2 -5 -16 80.11 5.35
 5 2 16 81.58 11.13
 5 -2 -16 79.07 10.46
 2 5 -17 182.92 9.21
 5 -2 -17 161.16 8.83
 5 2 17 175.95 9.91
 5 -2 -17 159.35 9.91
 -2 -5 -17 191.65 14.44
 5 2 17 168.83 16.72
 5 2 17 174.25 9.63
 5 -2 -17 168.19 9.4
 5 -2 -17 189.25 10.06
 5 -2 -17 170.66 9.5
 5 -2 -17 173.33 9.27
 -2 -5 -17 179.01 9.44
 -2 -5 -17 146.85 8.62
 -5 2 -17 159.07 8.57
 5 -2 -17 171.09 10.06
 5 2 17 166.38 16.36
 5 2 17 180.52 16.96
 5 -2 -17 162.31 15.6
 2 5 -17 183.75 13.27
 2 5 -18 882.56 34.1
 5 2 18 877.46 35.08
 5 -2 -18 848.25 33.88
 5 -2 -18 921.62 35.66
 5 -2 -18 829.52 43.01
 5 2 18 866.58 46.7
 5 2 18 882.54 34.7
 5 -2 -18 824.7 34.36
 5 -2 -18 903.84 35.27
 5 -2 -18 934.38 34.93
 5 -2 -18 883.11 34.27
 -2 -5 -18 876.75 34.38
 -2 -5 -18 817.94 33.73
 -5 2 -18 860.6 33.62
 5 -2 -18 876.33 35.34
 5 2 18 905.37 46.82
 5 2 18 867.42 46.11
 5 -2 -18 896.63 45.56
 2 5 -18 913.7 40.55
 2 5 -19 154.28 8.66
 5 -2 -19 156.03 8.85
 5 2 19 145.05 15.91
 5 2 19 157.22 9.35
 5 -2 -19 147.95 8.36
 5 -2 -19 157.6 9.56
 5 -2 -19 162.07 14.82
 5 2 19 151.72 8.96
 5 -2 -19 156.44 8.98
 5 -2 -19 150.37 9.19
 5 -2 -19 148.75 8.88
 -2 -5 -19 154.18 8.8
 -2 -5 -19 138.35 8.09
 -5 2 -19 153.27 8.27
 5 2 19 137.8 15.39
 5 -2 -19 167.65 15.98
 2 5 -19 146.85 12.45
 5 -2 -19 147.63 9.36
 5 2 19 139.5 15.13
 5 2 20 41.01 8.4
 5 2 20 44.4 8.71
 5 -2 -20 48.88 4.29
 5 2 20 49.83 4.95
 5 -2 -20 56.05 5.26
 5 2 20 48.22 9.36
 5 -2 -20 48.19 4.6
 5 2 20 47.43 4.56
 5 -2 -20 49.98 5.01
 -2 -5 -20 43.9 7.2
 5 -2 -20 63.03 9.01
 5 -2 -20 55.51 4.79
 -2 -5 -20 53.17 4.64
 -5 2 -20 43.49 3.94
 -2 -5 -20 40.77 3.92
 5 -2 -20 52.8 8.89
 2 5 -20 49.54 4.42
 5 -2 -20 47.11 4.96
 -2 -5 -20 47.72 4.39
 5 -2 -20 48.81 4.45
 5 2 21 91.34 12.62
 5 2 21 87.77 6.82
 5 -2 -21 91.34 6.23
 5 -2 -21 98.67 7.31
 5 -2 -21 109.04 12.2
 5 2 21 65.94 11.21
 5 -2 -21 99.74 6.67
 -2 -5 -21 95.23 6.53
 5 2 21 96.43 6.72
 5 -2 -21 91.06 7.02
 5 -2 -21 93.77 6.67
 5 -2 -21 98.91 6.88
 -2 -5 -21 92.88 6.58
 -5 2 -21 85.18 5.99
 -2 -5 -21 104.01 6.47
 5 -2 -21 98.28 7.24
 2 5 -21 93.11 6.45
 5 2 21 88.46 12.01
 5 -2 -21 88.88 11.89
 2 5 -22 276.67 13.91
 5 2 22 275.89 23.76
 5 -2 -22 277.64 13.76
 5 2 22 274.65 14.6
 5 -2 -22 285.6 14.89
 5 -2 -22 312.53 22.37
 -2 -5 -22 281.7 14
 5 -2 -22 302.78 14.33
 5 2 22 293.47 14.27
 5 -2 -22 299.76 15.06
 5 -2 -22 282.79 14.24
 5 -2 -22 302.71 14.68
 -2 -5 -22 306.58 14.5
 -2 -5 -22 316.62 13.99
 -5 2 -22 279.68 13.61
 5 2 22 268.31 23.18
 5 -2 -22 299.54 15.01
 5 2 22 310.13 23.78
 2 5 -22 272.29 19.43
 2 5 -23 174.07 9.89
 5 2 23 170.04 18.41
 5 2 23 169.74 10.4
 5 -2 -23 172.52 9.68
 5 -2 -23 181.76 10.8
 5 -2 -23 167.25 16.23
 5 -2 -23 178.96 10.15
 -2 -5 -23 181.79 10
 5 2 23 171.08 9.9
 5 -2 -23 189.61 11.01
 5 -2 -23 174.56 10.14
 5 -2 -23 188.36 10.51
 2 5 -23 178.36 9.31
 -2 -5 -23 176.32 10.1
 -2 -5 -23 174.02 9.59
 -5 2 -23 192.52 9.81
 5 -2 -23 177.63 10.65
 5 2 23 187.47 18.72
 5 2 23 161.56 17.01
 5 -2 -23 189.5 18.25
 2 5 -23 155.59 14.37
 5 2 24 66.47 11.2
 5 -2 -24 67.97 5.36
 5 2 24 66.59 5.89
 5 -2 -24 60.41 5.75
 5 -2 -24 72.74 10.32
 5 2 24 77.93 12.35
 2 5 -24 60.36 5.3
 5 2 24 66.3 5.48
 5 -2 -24 70.94 6.28
 5 -2 -24 60.65 5.47
 -2 -5 -24 68.53 5.66
 -2 -5 -24 69.96 5.31
 -5 2 -24 76.49 5.48
 5 -2 -24 65.54 5.75
 2 5 -24 62.07 4.95
 5 -2 -24 61.38 5.9
 -2 -5 -24 67.33 5.61
 5 -2 -24 63.66 5.52
 5 2 24 74.95 11.41
 2 5 -24 61.25 8.81
 5 -2 -24 62.5 10.44
 5 -2 -25 358.25 16.79
 -2 -5 -25 345.58 16.58
 5 2 25 379.36 29.01
 5 -2 -25 362.56 16.33
 5 2 25 334.48 16.97
 5 -2 -25 361.19 17.48
 5 -2 -25 367.75 26.02
 5 2 25 346.35 16.29
 2 5 -25 358.83 15.85
 5 -2 -25 328.72 16.77
 5 -2 -25 335.94 16.54
 -2 -5 -25 361.23 16.77
 -5 2 -25 360.61 16.2
 -2 -5 -25 337.77 15.95
 2 5 -25 354.83 16.43
 5 -2 -25 308.48 25.43
 2 5 -25 351.04 23.59
 5 -2 -25 344.56 17.16
 5 2 25 356.82 26.7
 -2 -5 -26 18.8 3.1
 5 -2 -26 30.74 3.78
 5 -2 -26 21.68 3.39
 5 -2 -26 24.83 3.29
 5 2 26 22.8 3.56
 5 2 26 24.77 7.42
 5 -2 -26 23.26 3.86
 5 2 26 22.86 3.23
 5 -2 -26 24.2 3.37
 2 5 -26 23.55 2.97
 2 5 -26 21.66 3.25
 -2 -5 -26 24.7 3.66
 -2 -5 -26 24.47 3.23
 -5 2 -26 25.86 3.3
 2 5 -26 17.09 5.09
 5 -2 -26 13.79 5.55
 5 -2 -26 18.51 5.93
 5 -2 -26 24.77 3.87
 5 2 26 21.3 6.55
 5 -2 -27 231.9 12.52
 5 -2 -27 220.68 12.37
 2 5 -27 223.37 11.32
 5 -2 -27 235.08 21.46
 2 5 -27 177.21 16.83
 5 2 27 247.18 22.91
 5 -2 -27 195.43 11.69
 -2 -5 -27 219.52 12.09
 5 2 27 219.31 20.42
 5 -2 -27 235.87 12.83
 5 -2 -27 225.02 12.11
 -2 -5 -27 227.55 12.06
 5 -2 -27 215.09 11.54
 5 2 27 219.83 12.4
 -5 2 -27 216.54 11.48
 -2 -5 -27 237.76 11.74
 2 5 -27 197.89 11.49
 5 -2 -28 45.49 5.01
 2 5 -28 47.52 4.34
 2 5 -28 43.08 7.85
 5 -2 -28 40.64 9.27
 2 5 -28 42.51 4.58
 -2 -5 -28 51.42 5
 5 -2 -28 43.05 4.7
 5 2 28 54.26 9.6
 -2 -5 -28 39.19 4.15
 -5 2 -28 45.79 4.44
 5 -2 -28 43.28 4.69
 -2 -5 -28 48.76 4.81
 5 -2 -28 41.17 4.33
 5 2 28 45.18 5.01
 5 -2 -28 41.18 4.91
 5 2 28 46.83 10.15
 5 -2 -28 39.05 4.8
 -2 5 29 172.22 18.91
 5 -2 -29 192.08 11.29
 5 -2 -29 162.61 10.89
 2 5 -29 198.23 10.4
 5 -2 -29 195.41 11.02
 -2 -5 -29 183.7 10.93
 5 2 29 195.81 20.72
 -2 -5 -29 177.65 10.73
 5 -2 -29 192.3 10.95
 5 2 29 186.61 18.92
 5 -2 -29 185.54 11.25
 5 -2 -29 191.37 10.63
 5 2 29 183.14 11.19
 5 -2 -29 195.5 19.95
 2 5 -29 205.53 17.87
 2 5 -29 181.34 10.58
 -2 -5 -29 195.69 10.53
 -5 2 -29 185.27 10.45
 2 5 -30 1.14 2.73
 5 -2 -30 12.06 5.79
 5 2 30 8.14 4.58
 5 -2 -30 9.72 2.56
 2 5 -30 6.73 2.04
 5 -2 -30 8.34 2.53
 -2 -5 -30 11.86 2.82
 -2 -5 -30 7.27 2.05
 -5 2 -30 7.55 2.13
 2 5 -30 8.54 2.62
 5 2 30 9.06 2.66
 5 -2 -30 9.66 2.4
 5 2 30 11.68 5.63
 -2 5 30 7.66 4.62
 -2 -5 -30 8.72 2.73
 -2 -5 -31 151.62 9.87
 5 -2 -31 173.73 18.67
 2 5 -31 152.59 15.66
 5 -2 -31 148.96 9.96
 2 5 -31 164.25 9.3
 5 2 31 153.08 16.83
 -5 2 -31 165.24 9.66
 -2 -5 -31 162.33 9.34
 5 2 31 157.15 18.89
 -2 5 31 160.77 18.57
 -2 -5 -31 148.08 9.66
 5 2 31 152.39 10
 5 -2 -31 161.68 9.54
 2 5 -31 150.9 9.5
 -5 2 -32 27.99 3.79
 -2 -5 -32 30.57 3.69
 2 5 -32 30.69 4.03
 -2 5 32 19.04 6.83
 5 2 32 27.21 8.56
 -2 -5 -32 27.47 3.89
 -2 -5 -32 31.4 4.18
 2 5 -32 28.44 6.75
 5 -2 -32 39.88 9.15
 5 -2 -32 27.27 3.61
 5 2 32 25.57 4
 5 -2 -32 29.96 4.1
 2 5 -32 28.45 3.69
 5 2 33 180.48 10.86
 5 -2 -33 161.25 10.06
 -2 -5 -33 184.9 10.18
 -5 2 -33 191.89 10.65
 5 2 33 177.77 20.15
 -2 5 33 183.68 19.93
 -2 -5 -33 180.55 10.79
 2 5 -33 178.42 10.55
 5 -2 -33 147.99 17.77
 2 5 -33 188.63 17.7
 5 -2 -33 161.23 10.78
 2 5 -33 182.57 10.18
 -2 -5 -33 190.54 11.15
 5 -2 -34 56.05 5.24
 5 2 34 56.18 5.5
 5 -2 -34 66.05 6.02
 2 5 -34 59.5 5.27
 2 5 -34 49.61 9.16
 5 -2 -34 67.83 11.56
 -2 5 34 60.91 11.25
 5 2 34 66.55 12.5
 2 5 -34 55.48 5.31
 -2 -5 -34 60.35 5.76
 -2 -5 -34 62.35 5.26
 -5 2 -34 60.09 5.4
 -5 2 -35 300.8 14.58
 -2 -5 -35 265.81 13.82
 5 -2 -35 286.33 14.26
 5 2 35 295.14 14.91
 5 -2 -35 287.51 15.17
 2 5 -35 279.84 14.08
 5 -2 -35 254.8 24
 2 5 -35 289.7 22.83
 -2 5 35 290.36 25.94
 2 5 -35 282.23 14.5
 -2 -5 -35 297.05 15.13
 5 2 35 291.56 26.6
 5 2 36 111.77 7.73
 5 -2 -36 94.46 6.93
 5 -2 -36 84.85 7.3
 2 5 -36 99.27 6.99
 5 -2 -36 111.21 14.94
 2 5 -36 109.75 13.2
 -2 5 36 79.67 13.18
 5 2 36 92.33 14.41
 2 5 -36 97.77 7.34
 -2 -5 -36 114.85 8
 -5 2 -36 103.69 7.3
 -2 -5 -36 116.12 7.31
 5 2 37 125.38 16.55
 5 -2 -37 115.14 8.4
 5 -2 -37 112.65 15.16
 2 5 -37 122.85 14.08
 -2 5 37 127.56 16.37
 -5 2 -37 119.82 8.03
 2 5 -37 121.01 8.15
 -5 2 -37 126.31 8.66
 5 -2 -38 185.52 19.76
 2 5 -38 209.67 18.81
 5 2 38 218.82 21.92
 -2 5 38 191.27 20.26
 5 2 39 91.98 13.61
 -2 5 39 63.06 11.58
 5 -2 -39 90.49 13.05
 -5 2 -39 94.04 6.57
 -2 -5 -39 86.2 6.13
 2 5 -39 85.28 6.21
 5 -2 -39 80.54 6.09
 5 -2 -40 68.05 5.41
 2 5 -40 73.92 5.59
 5 -2 -40 68.28 6.08
 -5 2 -40 77.02 5.85
 -2 -5 -40 72.76 5.45
 2 5 -40 71.64 5.77
 -5 2 -40 78.28 6.28
 5 2 40 79.55 12.54
 5 -2 -41 10.06 2.14
 2 5 -41 13.48 2.51
 -2 -5 -41 15.92 2.46
 -5 2 -41 16.1 2.66
 2 5 -41 12.88 2.33
 -5 2 -41 12.11 2.64
 5 -2 -41 14.89 3.02
 -2 -5 -41 13.46 2.81
 -2 -5 -42 259.72 12.55
 5 -2 -42 232.94 11.61
 2 5 -42 238.15 11.71
 5 -2 -42 233.81 12.54
 2 5 -42 232.01 12.03
 -2 -5 -42 250 11.69
 -5 2 -42 239.2 11.97
 -5 2 -42 244.27 12.57
 -2 -5 -43 31.18 3.72
 5 -2 -43 27.34 3.02
 2 5 -43 28.73 3.07
 5 -2 -43 29.3 3.7
 2 5 -43 28.71 3.37
 2 5 -43 27.15 3.61
 -5 2 -43 31.17 3.38
 -2 -5 -43 31.52 3.15
 -5 2 -43 27.49 3.5
 -2 -5 -44 24.39 3.04
 5 -2 -44 21 2.54
 2 5 -44 18.85 2.43
 2 5 -44 17.61 2.66
 2 5 -44 26.44 3.35
 -2 -5 -44 19.93 2.47
 -5 2 -44 24.66 2.84
 5 -2 -44 16.26 2.85
 -5 2 -44 21.65 2.97
 -2 -5 -45 17.55 2.53
 5 -2 -45 16.99 2.17
 2 5 -45 18.25 2.25
 2 5 -45 16.24 2.44
 2 5 -45 18.12 2.82
 5 -2 -45 14.53 2.62
 -5 2 -45 16.56 2.57
 -2 -5 -45 21.43 2.38
 2 5 -46 141.08 7.55
 2 5 -46 152.24 8.33
 5 -2 -46 149.3 8.09
 -5 2 -46 153.72 7.98
 -2 -5 -46 155.85 7.91
 2 5 -47 17.46 2.29
 2 5 -47 18.93 2.52
 -2 -5 -47 13.68 2.21
 -5 2 -47 16.23 2.28
 5 -2 -47 17.14 2.45
 2 5 -47 12.17 1.61
 2 5 -48 4.57 1.22
 2 5 -48 2.28 1.2
 2 5 -48 2.53 1.1
 -5 2 -48 4.22 1.33
 5 -2 -48 2.75 1.25
 -2 -5 -48 3.15 1.33
 -2 -5 -49 32.67 2.65
 2 5 -49 21.43 2.35
 2 5 -49 25.12 2.59
 -5 2 -49 31.41 2.72
 2 5 -49 32.21 2.62
 2 5 -50 38.45 2.75
 -5 2 -50 40.27 2.88
 -2 -5 -50 43.07 2.84
 2 5 -50 37.8 2.95
 2 5 -50 37.36 2.66
 -5 2 -51 21.89 1.87
 -3 5 -50 47.08 2.98
 5 3 -50 50.6 3.21
 5 3 -49 9.58 1.5
 5 3 -49 7.92 1.39
 -5 -3 -49 7.8 1.31
 -3 5 -49 11.11 1.48
 -5 -3 -49 8.03 1.19
 5 3 -48 5.81 1.44
 5 3 -48 6.99 1.49
 -5 -3 -48 5.91 1.33
 -3 5 -48 5.95 1.36
 -5 -3 -48 6.54 1.25
 5 3 -47 10.24 1.92
 -5 -3 -47 9.44 1.6
 5 3 -47 9.78 1.79
 -3 5 -47 10.5 1.73
 -5 -3 -47 7.98 1.44
 5 3 -47 7.91 1.61
 5 3 -46 66.98 4.73
 -3 5 -46 52.44 3.58
 5 3 -46 65.66 4.71
 -3 5 -46 64.34 4.48
 5 3 -46 67.46 4.86
 -5 -3 -46 72.91 4.51
 -5 -3 -46 64.8 4.38
 -5 -3 -46 67.39 4.57
 -3 5 -45 15.47 2.34
 5 3 -45 20.8 2.68
 5 3 -45 20.27 2.67
 5 3 -45 14.42 2.46
 -5 -3 -45 14.75 2.4
 -3 5 -45 14.2 1.86
 -5 -3 -45 14.18 2.2
 -5 -3 -45 17.37 2.41
 -5 -3 -44 8.13 1.9
 5 3 -44 4.86 1.78
 5 3 -44 5.1 1.86
 -3 5 -44 4.52 1.35
 -5 -3 -44 5.94 1.58
 5 3 -44 5.37 1.65
 -5 -3 -44 3.41 1.54
 5 3 -43 1.09 1.24
 5 3 -43 -0.26 1.45
 3 5 43 1.01 1.29
 -5 -3 -43 2.45 1.45
 5 3 -43 1.46 1.58
 -5 -3 -43 1.23 1.44
 -3 5 -43 1.14 1.03
 -5 -3 -43 1.16 1.21
 5 3 -43 0.79 1.49
 -5 -3 -42 140.09 8.09
 5 3 -42 128.44 8.08
 -3 5 -42 127.42 7.26
 -5 -3 -42 142.45 7.97
 5 3 -42 116.57 8.1
 5 3 -42 130.35 7.19
 3 5 42 112.2 7.33
 5 3 -42 119 7.83
 -5 -3 -42 139.07 8.06
 5 3 -41 9.63 2.46
 -5 -3 -41 12.3 2.5
 3 5 41 10.47 2.33
 5 3 -41 10.31 2.38
 -3 5 -41 11.6 2.18
 -5 -3 -41 13.38 2.4
 5 3 -41 13.19 2.64
 5 3 -41 9.18 1.99
 -5 -3 -41 10.89 2.45
 5 3 -41 12.59 2.58
 5 3 -40 6.65 2.18
 5 3 -40 6.1 1.68
 3 5 40 5.15 2.07
 -5 -3 -40 -0.29 2.08
 5 3 -40 3.4 1.87
 -5 -3 -40 5.1 1.77
 -3 5 -40 6.34 1.81
 5 3 -40 3.79 1.78
 -5 -3 -40 7.37 2.25
 5 3 -40 2.62 2.04
 5 3 -39 19.75 3.43
 -3 5 -39 14.47 2.55
 -5 -3 -39 9.23 2.27
 5 3 -39 16.78 3.01
 5 3 -39 11.91 2.6
 5 3 -39 10.73 2.22
 -5 -3 -39 12.06 2.73
 -5 -3 -39 11.37 2.62
 3 5 39 15.09 2.93
 5 3 -39 13.73 2.96
 3 5 38 206.56 21.46
 5 3 -38 199.63 11.59
 3 5 38 208.71 11.62
 5 3 -38 185.58 19.38
 5 3 -38 225.27 12.39
 5 3 -38 207.29 10.78
 -5 -3 -38 210.55 11.45
 -3 5 -38 191.74 10.5
 3 5 37 16.44 6.61
 -3 5 -37 25.75 6.42
 5 3 -37 18.75 6.4
 -3 5 -37 29.47 3.42
 5 3 -36 0.4 1.81
 -3 5 -36 -1.2 3.13
 5 3 -36 -2.94 3.83
 5 3 -36 -2.15 2.42
 3 5 36 -1.68 4.38
 5 3 -36 -0.7 2.13
 3 5 36 3.05 3.98
 -5 -3 -36 -0.34 1.86
 -5 -3 -36 1 2.16
 -5 -3 -35 92.69 7.14
 3 -5 -35 91.32 6.75
 5 3 -35 96.74 7.44
 5 3 -35 110.1 14.62
 5 3 -35 103.22 8.04
 5 3 -35 93.52 7.67
 -5 -3 -35 84.09 6.84
 -3 5 -35 94.27 6.59
 -5 -3 -35 100.2 7.49
 3 5 35 105.48 15.29
 3 5 35 94.58 7.52
 3 5 35 86.06 13.82
 5 3 -35 84.09 6.45
 -5 -3 -34 377.12 17.63
 3 -5 -34 357.86 16.99
 5 3 -34 322.01 18.02
 5 3 -34 342.71 17.59
 5 3 -34 319.02 27.1
 5 3 -34 357.09 18.29
 -3 5 -34 384.9 16.84
 -5 -3 -34 371.25 17.72
 3 5 34 358.11 29.9
 3 5 34 355.51 17.86
 3 5 34 368.48 29.55
 5 3 -34 355.77 16.9
 -5 -3 -33 54.02 5.36
 3 5 33 44.61 10.31
 3 5 33 56.47 10.87
 5 3 -33 39.89 5.23
 5 3 -33 50.58 5.34
 5 3 -33 50.91 5.66
 5 3 -33 48.04 4.69
 5 3 -33 56.16 5.83
 -5 -3 -33 57.48 5.52
 5 3 -33 49.58 10.26
 3 5 33 42.06 5.1
 3 -5 -33 51.44 4.99
 -3 5 -33 42.51 4.34
 5 3 -32 2.19 2.09
 3 5 32 1.71 3.64
 3 5 32 1.62 4.56
 -5 -3 -32 -0.36 1.76
 5 3 -32 4.1 2.44
 5 3 -32 4.07 2.36
 -3 5 -32 3.1 1.62
 3 -5 -32 3.2 1.96
 5 3 -32 -1.5 3.2
 5 3 -32 1.24 1.82
 -5 -3 -32 5.11 2.23
 3 5 32 2.71 2.22
 -5 -3 -32 3.72 2.28
 5 3 -32 0.91 1.58
 3 5 31 27.23 8.34
 3 -5 -31 16.73 6.1
 5 3 -31 17.39 3.63
 -5 -3 -31 22.13 3.73
 3 5 31 24.34 7.57
 5 3 -31 32.84 8.29
 -5 -3 -31 19.05 3.41
 5 3 -31 24.02 3.89
 3 -5 -31 25.49 3.51
 5 3 -31 17.91 3.12
 -5 -3 -31 20.8 3.45
 3 5 31 19.45 3.66
 5 3 -31 21.7 3.6
 -3 5 -31 17.38 2.83
 -5 -3 -30 279.72 13.86
 5 3 -30 251.29 13.85
 5 3 -30 267.07 13.41
 5 3 -30 252.89 14.42
 -5 -3 -30 254.04 13.91
 -5 -3 -30 263.99 13.98
 3 5 30 294.26 25.78
 3 -5 -30 267.25 13.61
 -3 5 -30 239.85 12.76
 5 3 -30 272.1 14.73
 5 3 -30 247.05 23.12
 3 5 30 249.42 21.83
 3 5 30 237.4 23.65
 3 -5 -30 227.18 22.28
 3 -5 -29 8.89 4.99
 5 3 -29 1.45 1.77
 -3 5 -29 2.46 1.37
 5 3 -29 3.63 1.86
 5 3 -29 4.49 2.26
 -5 -3 -29 4.93 2.26
 3 5 29 11.24 5.68
 3 5 29 9.21 3.96
 5 3 -29 -1.46 4.67
 3 5 29 8.3 5.31
 5 3 -29 2.91 2.22
 -5 -3 -29 3.56 2.05
 3 -5 -29 5.81 2.04
 5 3 -28 35.32 4.36
 3 -5 -28 29.14 8.15
 5 3 -28 27.93 3.7
 5 3 -28 37.5 4.87
 -5 -3 -28 32.18 4.16
 -5 -3 -28 39.8 4.58
 5 3 -28 34.01 4.6
 3 -5 -28 38.27 4.2
 -3 5 -28 35.99 3.81
 5 3 -28 41.76 8.76
 3 5 28 24.5 7.68
 3 5 28 43.69 9
 3 5 28 27.04 7.85
 5 3 -27 1.41 3.37
 5 3 -27 2.98 1.85
 3 -5 -27 11.45 5.5
 5 3 -27 -0.4 1.94
 -5 -3 -27 2.71 2.04
 5 3 -27 2.81 1.98
 -3 5 -27 1.84 1.37
 5 3 -27 0.41 2.06
 3 5 27 1.57 2.91
 3 -5 -27 3.51 1.66
 -5 -3 -27 4.53 2.13
 3 5 27 3.21 3.82
 5 3 -26 323.04 15.98
 5 3 -26 320.21 15.36
 -5 -3 -26 316.43 15.72
 5 3 -26 316.31 16.48
 -5 -3 -26 312.49 15.85
 3 5 26 284.25 25.86
 3 -5 -26 327.46 25.86
 5 3 -26 309.86 16.5
 5 -3 26 318.96 14.94
 3 -5 -26 327.14 15.66
 3 5 26 329.14 26.92
 5 3 -26 285.76 24.68
 -3 5 -26 312.3 14.75
 5 3 -25 14.96 5.84
 -5 -3 -25 18.26 3.36
 3 5 25 24.53 7.52
 3 -5 -25 16.39 5.87
 5 3 -25 24.44 3.36
 5 3 -25 18.07 3.53
 -5 -3 -25 24.17 3.49
 5 -3 25 23.28 3.15
 3 -5 -25 22.74 3.25
 5 3 -25 22.35 3.43
 -3 5 -25 18.93 2.7
 3 -5 -25 22.94 3.04
 5 3 -25 24.17 3.96
 3 5 25 16.82 6.14
 3 5 24 1.5 3.19
 5 3 -24 5.71 2.07
 5 3 -24 2.64 2.82
 3 -5 -24 2.67 3.18
 5 3 -24 5.28 2.24
 -3 5 -24 5.8 1.69
 5 3 -24 3.96 2.03
 -5 -3 -24 2.19 1.89
 -5 -3 -24 4 2.1
 5 3 -24 4.36 2.2
 3 -5 -24 3.58 1.57
 3 5 24 4.49 3.91
 3 -5 -24 6.75 2.1
 5 -3 24 3.24 1.64
 3 -5 -23 38.92 8.28
 5 3 -23 38.82 4.07
 5 -3 23 38.57 3.98
 5 3 -23 34.35 4.2
 5 3 -23 34.65 7.84
 3 5 23 57.08 10.43
 3 5 23 43.69 9.27
 3 -5 -23 35.58 3.72
 3 -5 -23 42.39 4.33
 5 3 -23 40.22 4.76
 -5 -3 -23 29.83 3.91
 5 3 -23 40.41 4.74
 -5 -3 -23 42.54 4.6
 -5 -3 -22 351.87 16.35
 5 3 -22 304.46 16.71
 5 3 -22 360.45 16.18
 3 -5 -22 351.39 16.42
 5 3 -22 353.25 17.52
 5 -3 22 342.69 15.94
 3 -5 -22 352.98 26.05
 3 5 22 364.97 27.91
 5 3 -22 376.69 26.64
 5 3 -22 366.95 16.77
 -5 -3 -22 317.5 16.36
 -5 -3 -21 56.03 4.94
 5 3 -21 55.12 5.47
 5 3 -21 54.19 4.72
 3 -5 -21 56.57 9.73
 5 3 -21 53.44 5.51
 3 -5 -21 48.21 4.75
 5 -3 21 58 4.86
 3 5 21 57.71 10.42
 5 3 -21 70.92 10.65
 5 3 -21 57.58 5.11
 -5 -3 -21 56.4 5.14
 3 -5 -20 22.71 6.17
 5 3 -20 23.26 6.13
 -5 -3 -20 21.01 3.41
 5 3 -20 22.82 3.58
 -5 -3 -20 22.14 3.12
 3 -5 -20 28.2 3.48
 5 -3 20 25.08 3.15
 3 5 20 27.96 7.14
 5 3 -20 24.62 3.22
 5 3 -20 27.76 3.55
 5 3 -20 23.59 3.72
 5 3 -20 25.68 3.34
 5 3 -19 10.17 2.42
 -5 -3 -19 6.97 2.49
 3 -5 -19 8.16 4.31
 5 3 -19 9.22 2.45
 5 3 -19 4.8 1.74
 -5 -3 -19 8.84 2.19
 5 3 -19 7.21 2
 5 3 -19 5.62 3.4
 5 -3 19 8.62 2.14
 3 -5 -19 6.78 2.06
 3 5 19 7.74 4.56
 5 3 -19 8.31 2.45
 3 -5 -18 616.65 36.19
 -5 -3 -18 684.43 26.9
 5 3 -18 644.45 27.38
 5 3 -18 663.68 26.98
 5 3 -18 634.47 36.14
 -5 -3 -18 614.46 25.84
 3 5 18 646.59 37.96
 5 3 -18 618.88 25.7
 5 3 -18 611.31 26.07
 5 -3 18 593.7 25.71
 3 -5 -18 636.15 26.19
 -5 -3 -18 637.37 25.54
 5 3 -18 617.51 26.04
 -3 -5 17 72.74 10.75
 3 -5 -17 75.39 10.62
 5 3 -17 76.54 6.44
 -5 -3 -17 82.46 6.4
 5 3 -17 88.04 6.52
 -5 -3 -17 80.56 5.57
 -5 -3 -17 83.99 5.96
 5 3 -17 88.96 6.13
 5 3 -17 83.43 6.04
 3 5 17 96.39 12.24
 5 -3 17 77.2 5.77
 3 -5 -17 73.64 5.77
 5 3 -17 89.43 5.91
 5 3 -17 81.92 10.7
 5 3 -16 21.74 2.91
 3 -5 -16 9.72 4.51
 -5 -3 -16 22.33 2.74
 5 -3 16 23.75 3.09
 3 -5 -16 17.93 2.94
 5 3 -16 23.2 3.35
 -5 -3 -16 20.82 2.81
 5 3 -16 19.49 2.83
 5 3 -16 21.16 2.89
 -3 -5 16 16.9 5.42
 3 5 16 29.04 6.93
 5 3 -16 22.36 5.35
 3 -5 -15 34.72 7.18
 -5 -3 -15 47.31 3.9
 5 -3 15 42.21 4.09
 3 -5 -15 65.14 4.99
 5 3 -15 52.8 4.79
 -5 -3 -15 40.32 3.98
 -3 -5 15 42.95 8.03
 5 3 -15 51.77 4.42
 5 3 -15 44.98 4.18
 5 3 -15 44.06 4.04
 3 5 15 43.72 8.26
 5 3 -15 37.41 7.14
 5 3 -14 1291.36 48.14
 -5 -3 -14 1225.1 46.54
 3 -5 -14 1234.6 58.34
 -3 -5 14 1250.8 59.04
 3 5 14 1196.45 58.53
 5 3 -14 1265.47 47.43
 5 3 -14 1246.74 47.43
 5 3 -14 1256.71 47.14
 -5 -3 -14 1278.2 47.23
 5 -3 14 1239.83 47.5
 3 -5 -14 1263.95 47.75
 5 3 -13 223 11.31
 5 -3 13 212.08 10.91
 -3 -5 13 202.3 17.79
 5 3 -13 215.1 10.82
 5 3 -13 212.33 10.99
 5 3 -13 216.36 10.84
 -5 -3 -13 209.56 10.58
 5 3 -13 219.64 10.68
 -5 -3 -12 10.67 2.11
 5 3 -12 8.45 2.09
 -3 -5 12 13.56 4.98
 3 -5 -12 11.68 4.29
 5 3 -12 11.34 2.26
 5 -3 12 13.27 2.44
 5 3 -12 12.09 2.2
 5 3 -12 11.79 2.25
 5 3 -12 9.37 2
 5 3 -11 101.03 6.26
 5 3 -11 100.04 6.63
 5 -3 11 100.6 6.51
 -5 -3 -11 99.52 6.15
 5 3 -11 95.23 6.24
 5 3 -11 103.64 6.53
 5 3 -11 101.13 6.33
 5 3 -10 1744.88 68.59
 5 3 -10 1906.61 68.52
 5 3 -10 1919.16 69.07
 -5 -3 -10 1878.45 68.3
 5 3 -10 1789.34 75.69
 5 3 -10 1903.57 78.9
 3 5 10 1866.92 79.06
 5 3 -10 1890.21 68.39
 5 -3 10 1940.28 69
 3 -5 -9 -0.47 1.59
 -5 -3 -9 7.65 3.95
 5 3 -9 -0.86 2.06
 3 5 9 -0.89 2.5
 5 3 -9 1.04 1.4
 5 -3 9 1.4 1.65
 5 3 -9 2.24 2.51
 5 3 -9 0.46 1.36
 5 3 -9 1.21 1.43
 -5 -3 -8 41.92 7.6
 5 -3 8 29.23 3.31
 3 5 8 33.93 6.28
 5 3 -8 31.41 3.24
 5 3 -8 25.36 5.36
 5 3 -8 25.28 5.07
 5 3 -8 31.07 3.11
 5 3 -7 115.47 11.44
 5 -3 7 135.48 7.64
 3 5 7 138.92 12.69
 5 3 -7 127.99 7.25
 -5 -3 -7 112.8 12.62
 5 3 -7 130.47 7.24
 5 3 -7 143.48 12.89
 3 5 6 821.49 39.6
 -5 -3 -6 734.72 40.79
 5 -3 6 843.99 32.27
 5 3 -6 823.12 31.75
 5 3 -6 845.6 40.48
 5 3 -5 125.07 6.88
 -5 -3 -5 121.66 12.88
 3 5 5 109.02 10.71
 5 -3 5 116.17 7.04
 5 3 -4 21.95 4.35
 5 -3 4 32.09 3.3
 5 3 -4 26.19 2.86
 -5 -3 -4 31.51 6.96
 3 5 4 27.85 5.1
 3 -5 -3 93.87 7.06
 3 5 3 97.35 9.58
 5 3 -3 108.01 6.24
 5 -3 3 102 6.59
 5 3 -3 119.34 10.16
 5 -3 3 108.19 6.49
 3 -5 -3 86.37 10.23
 -3 -5 3 115.72 13.06
 -5 -3 -3 69.38 10.13
 3 5 2 831.71 38.14
 3 -5 -2 838.34 34.19
 5 -3 2 915.47 33.5
 5 3 -2 898.26 39.67
 5 -3 2 867.03 32.93
 3 -5 -2 696.72 39.9
 -5 -3 -2 744.79 41.21
 -3 -5 2 808.22 43.03
 3 5 1 108.43 9.61
 5 -3 1 135.6 7.51
 5 3 -1 111.35 10.54
 3 -5 -1 102.75 7.43
 5 -3 1 126.09 7.1
 -3 -5 1 127.45 13.45
 -5 -3 -1 121.76 12.74
 3 -5 -1 108.2 11.48
 5 -3 1 136.07 12.2
 3 -5 0 0.87 2.78
 5 -3 0 3.98 2.69
 5 -3 0 8.28 1.92
 5 -3 0 0.69 1.47
 3 -5 0 4.84 1.55
 5 3 0 2.91 2.69
 -3 -5 0 -2.04 4.22
 -5 -3 0 10.2 4.53
 5 -3 0 5.87 3.17
 5 -3 -1 126.55 7.23
 3 -5 1 110.32 7.49
 -5 -3 1 135.14 13.27
 -3 -5 -1 88.51 11.72
 5 -3 -1 128.6 11.85
 5 3 1 114.42 9.63
 5 -3 -1 112.83 7.78
 5 3 1 99.48 10.4
 5 -3 -1 118.11 6.93
 5 -3 -2 792.48 31.36
 5 3 2 808.67 35.82
 5 -3 -2 791.63 38.14
 5 3 2 819.24 38.39
 5 -3 -2 765.27 30.36
 3 -5 2 749.36 31.39
 -5 -3 2 822.76 40.04
 -3 -5 -3 92.98 6.07
 5 -3 -3 112.65 6.63
 5 -3 -3 102.74 7.19
 -5 -3 3 90.14 10.74
 5 3 3 101.35 9.64
 5 -3 -3 103.73 10.65
 5 3 3 119.84 11.63
 -3 -5 -4 29.17 3.2
 5 -3 -4 31.88 3.3
 5 3 4 29.19 5.4
 -3 -5 -4 21.81 2.9
 5 3 4 28.49 5.73
 5 -3 -4 29.03 3.83
 5 -3 -4 33.09 5.95
 -5 -3 4 25.4 6.11
 5 -3 -5 136.03 7.85
 5 -3 -5 149.95 12.91
 5 3 5 130.17 11.7
 -3 -5 -5 145.35 8.58
 5 -3 -5 133.7 8.52
 -5 -3 5 169.87 14.73
 -3 -5 -5 134.21 7.77
 5 3 5 139.55 13.1
 5 3 6 791.66 31.76
 -5 -3 6 811.86 40.82
 5 -3 -6 766.65 31.5
 -3 -5 -6 810.17 31.5
 3 5 -6 808.53 30.97
 -3 -5 -6 815.78 32.94
 5 -3 -6 883.26 32.89
 5 -3 -6 778.84 38.92
 5 3 6 775.2 38.51
 5 -3 -6 808.88 39.07
 5 3 6 842.33 40.9
 5 -3 -7 139.8 7.83
 5 3 7 126.3 7.71
 -5 -3 7 118.46 12.63
 5 -3 -7 126.25 11.98
 5 3 7 125.84 12.01
 -3 -5 -7 129.08 7.49
 3 5 -7 138.07 7.22
 5 -3 -7 119.19 11.6
 -3 -5 -7 123.4 8.46
 5 -3 -7 124.22 8.17
 5 -3 -7 133.29 7.6
 5 3 7 127.3 12.77
 5 3 8 31.24 3.61
 5 -3 -8 29.84 3.82
 5 -3 -8 34.94 3.76
 5 -3 -8 36.27 3.75
 5 3 8 33.75 6.31
 -3 -5 -8 25.4 3.6
 -3 -5 -8 28.94 3.33
 3 5 -8 32.28 3.16
 5 -3 -8 25.58 3.07
 5 -3 -8 33.71 5.95
 5 -3 -8 23.82 2.82
 5 -3 -8 39.4 6.57
 5 -3 -9 5.51 2.32
 5 -3 -9 5.57 1.86
 -3 -5 -9 2.84 1.68
 5 -3 -9 8.47 2.31
 -3 -5 -9 4.99 1.75
 5 3 9 2.88 1.79
 5 -3 -9 4.17 2.82
 3 5 -9 2.31 1.46
 5 -3 -9 7.62 1.96
 5 3 9 3.54 2.99
 5 -3 -9 4.11 2.63
 5 -3 -9 5.81 1.8
 5 -3 -10 2059.42 73.43
 5 -3 -10 1983.32 73.06
 5 3 10 1981.7 73.4
 5 -3 -10 1886.13 72.51
 5 3 10 2014.6 83.52
 -3 -5 -10 1944.44 72.74
 5 -3 -10 1981.56 82.14
 5 -3 -10 1959.53 73.87
 5 -3 -10 2005.46 72.58
 -3 -5 -10 2003.38 76.14
 5 -3 -10 2085.4 73.06
 3 5 -10 2014.32 72.3
 5 -3 -11 125.18 7.66
 5 -3 -11 121.38 7.73
 5 -3 -11 129.3 7.42
 5 -3 -11 127.12 7.43
 -3 -5 -11 125.07 7.47
 5 -3 -11 141.89 8.59
 3 5 -11 119.8 7.05
 5 -3 -11 114.88 7.13
 5 3 11 135.4 8.17
 -3 -5 -11 135.98 9.8
 5 -3 -12 9.65 2.62
 5 -3 -12 9.88 2.37
 -3 -5 -12 11.94 4.92
 5 3 12 13.96 4.87
 5 -3 -12 11.69 2.39
 5 -3 -12 10.44 2.09
 -3 -5 -12 7.92 2.13
 5 -3 -12 10.8 2.14
 3 5 -12 14.33 2.26
 5 -3 -12 11.28 2.14
 5 3 12 16.02 2.87
 5 -3 -12 11.99 2.9
 -3 -5 -13 184.13 16.88
 -5 -3 13 196.94 16.55
 5 -3 -13 178.65 9.47
 5 -3 -13 164.38 9.28
 -3 -5 -13 171.72 9.5
 3 5 -13 185.65 9.36
 5 -3 -13 170.28 10.26
 5 3 13 190.6 10.43
 5 3 13 203.8 17.68
 5 -3 -13 177.15 9.58
 5 -3 -13 169.59 10.23
 5 -3 -13 190.23 9.89
 5 -3 -13 179.29 10.12
 3 5 -13 184.29 13.14
 5 3 14 1288.55 49.04
 5 -3 -14 1264.05 49.18
 5 3 14 1260.95 60.13
 5 -3 -14 1283.01 48.94
 5 -3 -14 1247.62 48.25
 -3 -5 -14 1466.45 62.18
 -5 -3 14 1391.78 60.16
 5 -3 -14 1243.96 47.98
 -3 -5 -14 1251.92 48.19
 5 3 14 1334.91 61.53
 3 5 -14 1349.4 54.29
 5 -3 -14 1251.68 49.14
 3 5 -14 1263.75 47.81
 5 3 14 1261.07 60.47
 5 -3 -14 1268.34 48.07
 5 -3 -15 35.15 6.97
 3 5 -15 27.82 4.99
 5 3 15 25.11 3.59
 5 3 15 25.61 6.52
 5 -3 -15 25.57 3.68
 5 -3 -15 27.92 3.56
 5 -3 -15 29.84 3.56
 3 5 -15 31.06 3.34
 5 -3 -15 26.43 5.89
 -3 -5 -15 33.29 3.55
 5 3 15 28.42 6.87
 5 3 15 25.83 6.58
 -3 -5 -15 25.43 3.17
 5 -3 -15 29.31 3.35
 5 -3 -15 24.19 3.86
 5 -3 -15 38.3 3.66
 5 -3 -16 33.04 4.04
 5 3 16 20.98 3.37
 5 -3 -16 22.77 3.09
 3 5 -16 18.7 2.69
 5 3 16 18.19 5.98
 5 -3 -16 24.75 3.51
 5 -3 -16 22.42 3.19
 5 -3 -16 24.17 5.83
 -3 -5 -16 31.96 3.55
 5 3 16 14.47 5.36
 5 3 16 24.14 6.22
 5 -3 -16 26.03 3.06
 5 -3 -16 21.08 5.62
 3 5 -16 21.64 4.54
 5 -3 -16 21.46 3.66
 -3 -5 -16 27.59 3.22
 5 3 17 67.87 5.92
 5 -3 -17 73.97 6.05
 5 -3 -17 71.82 5.4
 5 -3 -17 84.8 10.66
 5 3 17 73.98 11.03
 -3 -5 -17 72.99 5.46
 5 -3 -17 68.69 5.41
 5 -3 -17 71.6 6.01
 5 -3 -17 65.52 5.24
 3 5 -17 52.97 7.48
 5 -3 -17 59.87 9.18
 -3 -5 -17 70.43 5.55
 -5 3 -17 64.78 4.55
 5 -3 -17 62.55 5.85
 3 5 -17 69.46 5.24
 5 3 17 76.13 11.04
 5 3 17 76.9 11.15
 3 5 -18 603.92 24.95
 -3 -5 -18 605.28 25.05
 5 -3 -18 596.8 25.3
 5 3 18 687.52 38.61
 5 3 18 595.02 26.08
 5 -3 -18 588.69 26.03
 5 -3 -18 678.63 36
 5 -3 -18 600.36 25.3
 5 -3 -18 626.49 26.18
 5 -3 -18 604.72 25.18
 -3 -5 -18 619.42 25.39
 -5 3 -18 629.68 24.15
 -3 -5 -18 570.7 24.84
 5 3 18 594.04 36.67
 5 -3 -18 571.54 34.16
 5 -3 -18 594.08 26.14
 5 3 18 637.45 37.34
 5 -3 -19 8.83 2.05
 5 -3 -19 4.68 1.94
 5 3 19 8.36 2.43
 5 3 19 5.35 4.04
 5 3 19 10.5 4.43
 5 3 19 3.81 3.59
 5 -3 -19 7.4 2.44
 5 -3 -19 6.4 2.26
 5 -3 -19 10 2.33
 5 -3 -19 7.68 4.06
 -3 -5 -19 8.72 2.18
 5 -3 -19 9.21 2.83
 -3 -5 -19 7.85 2.17
 -5 3 -19 8.02 1.73
 -3 -5 -19 7.32 2.12
 5 -3 -19 6.57 3.51
 3 5 -19 6.68 2.06
 5 3 20 8.09 4.37
 5 3 20 31.02 7.45
 5 -3 -20 16.91 5.29
 5 3 20 19.11 3.45
 5 3 20 13.8 5.74
 5 -3 -20 19.45 3.33
 5 3 20 17.86 3.15
 5 -3 -20 26.71 3.78
 5 -3 -20 16.96 5.44
 5 -3 -20 22.89 3.14
 -3 -5 -20 19.65 3.1
 -3 -5 -20 23.51 3.16
 -5 3 -20 23.44 2.76
 5 -3 -20 22.95 3.21
 5 -3 -20 19.38 3.57
 3 5 -20 24.92 3.14
 -3 -5 -20 22.12 3.18
 5 -3 -20 21.85 3.12
 5 3 21 38.28 4.64
 5 -3 -21 42.94 4.69
 5 3 21 46.95 9.56
 -3 -5 -21 40.34 4.23
 5 -3 -21 37.34 4.1
 5 3 21 37.2 4.31
 5 -3 -21 39.9 4.74
 5 -3 -21 36.49 4.04
 5 -3 -21 41.91 8.34
 -3 -5 -21 44.47 4.45
 -3 -5 -21 47.38 4.44
 -5 3 -21 40.97 3.67
 5 3 21 38.81 8.59
 5 3 21 30.21 7.26
 5 -3 -21 39.68 4.71
 3 5 -21 38.19 4.05
 5 -3 -21 43.01 8.33
 3 5 -21 32.34 6.42
 3 5 -21 36.29 3.61
 5 -3 -21 41.99 4.41
 3 5 -22 382.06 17.69
 -3 -5 -22 392.02 17.89
 5 -3 -22 378.59 17.95
 5 3 22 419.08 30.57
 5 3 22 379.04 18.65
 5 -3 -22 392.18 18.75
 5 -3 -22 392.5 27.71
 5 3 22 401.03 18.33
 5 -3 -22 383.31 18.87
 5 -3 -22 397.69 18.03
 3 5 -22 389.58 17.19
 5 -3 -22 389.49 18.01
 -3 -5 -22 401.35 18.26
 -5 3 -22 401.22 17.13
 -3 -5 -22 409.28 18.02
 5 -3 -22 370.84 26.77
 3 5 -22 389.29 24.93
 5 -3 -22 382.82 18.8
 5 3 22 380.06 28.17
 5 3 22 405.43 29.67
 5 -3 -23 27.34 4.39
 5 3 23 28.37 7.53
 5 3 23 23.35 6.83
 5 3 23 28.86 4.03
 5 3 23 27.12 7.58
 3 5 -23 22.75 2.95
 5 -3 -23 29.28 3.76
 5 -3 -23 24.82 3.88
 5 -3 -23 26.57 3.96
 5 3 23 22.81 3.5
 5 -3 -23 26.69 3.64
 -3 -5 -23 21.28 3.43
 -5 3 -23 26.11 3.04
 3 5 -23 24.58 3.34
 5 -3 -23 24.64 6.75
 3 5 -23 27.29 6.29
 -3 -5 -23 25.98 3.5
 5 -3 -23 26.13 3.56
 -3 -5 -23 18.99 3.11
 3 5 -23 28.31 3.75
 5 -3 -23 30.87 7.26
 -3 -5 -24 2.73 1.83
 5 -3 -24 8.19 2.23
 5 3 24 2.73 3.57
 5 3 24 2.99 3.9
 5 3 24 2.2 2.21
 5 3 24 10.82 5.71
 5 -3 -24 3.94 2.26
 5 3 24 4.38 2.03
 5 -3 -24 5.07 3.31
 3 5 -24 3.03 2.15
 5 -3 -24 3.81 3.59
 -3 -5 -24 4.49 2.06
 3 5 -24 4.67 2.05
 -5 3 -24 5.6 1.71
 -3 -5 -24 4.62 1.85
 3 5 -24 4.45 2
 3 5 -24 5.56 1.73
 5 -3 -24 5.38 2.08
 5 -3 -24 5.09 2.71
 5 3 25 26.23 7.41
 5 3 25 33.59 8.34
 5 3 25 30.09 4.2
 5 3 25 39.6 9.29
 3 5 -25 26.1 6.06
 5 -3 -25 22.08 6.56
 5 -3 -25 20.85 3.75
 5 3 25 22.45 3.53
 5 -3 -25 30.05 7.29
 -3 -5 -25 27.25 3.8
 -5 3 -25 25.69 3.19
 -3 -5 -25 27.35 3.57
 5 -3 -25 26.29 3.63
 5 -3 -25 26.42 3.65
 -3 -5 -25 26.44 3.7
 3 5 -25 27.13 3.61
 5 -3 -25 26 4.23
 3 5 -25 31.06 3.46
 -3 -5 -26 302.16 14.85
 5 -3 -26 297.28 14.94
 5 3 26 288.39 25.65
 5 3 26 290.72 15.44
 5 -3 -26 281.28 15.22
 5 -3 -26 287.72 24.03
 5 3 26 305.12 14.83
 3 5 -26 291.76 14.09
 5 -3 -26 307.74 15.13
 5 -3 -26 255.76 22.69
 3 5 -26 282.32 21.75
 -3 -5 -26 295.94 15.13
 -5 3 -26 299.5 14.15
 -3 -5 -26 297.53 14.59
 5 3 26 275.4 24.86
 5 -3 -26 291.44 15.43
 5 3 26 303.4 24.69
 3 5 -26 292.59 14.61
 -3 -5 -27 0.98 1.93
 5 -3 -27 3.35 1.83
 3 5 -27 4.96 1.86
 5 -3 -27 4.41 2.02
 5 3 27 2.66 2.14
 5 3 27 1.65 3.94
 5 3 27 4.29 2.07
 5 -3 -27 4.11 3.27
 3 5 -27 3.09 2.06
 -3 -5 -27 2.06 1.97
 5 3 27 6.32 4.76
 5 -3 -27 2.95 2.61
 -3 -5 -27 3.34 1.86
 -5 3 -27 6.41 2.04
 3 5 -27 4.43 3.34
 5 -3 -27 4.09 3.84
 5 3 27 2.8 3.33
 3 5 -28 37.55 7.58
 5 -3 -28 36.18 8.61
 5 -3 -28 38.65 4.86
 5 3 28 30.26 8.68
 5 -3 -28 40.69 8.81
 -3 -5 -28 41.91 4.71
 -5 3 -28 36.44 3.91
 -3 -5 -28 33.89 3.96
 3 5 -28 39.82 4.4
 5 3 28 35.93 4.69
 5 3 28 49.09 9.53
 5 3 28 36.83 8.79
 -3 -5 -28 39.13 4.52
 5 -3 -28 33.76 4.3
 3 5 -28 34.43 3.82
 5 -3 -28 30.81 4.12
 3 5 -29 8.92 2.23
 5 -3 -29 14.09 3.04
 5 3 29 6.14 2.44
 5 3 29 5.11 5.14
 3 5 -29 11.43 2.68
 5 -3 -29 17.18 5.91
 5 -3 -29 10.25 3.11
 -3 -5 -29 8.87 2.66
 -3 -5 -29 5.72 2.17
 5 3 29 14.02 5.59
 5 -3 -29 8.28 2.45
 -5 3 -29 9.52 2.27
 -3 -5 -29 5.6 2.06
 3 5 -29 13.97 4.81
 5 -3 -29 2.84 3.71
 3 5 -30 212.6 11.51
 5 -3 -30 215.71 12.29
 -3 -5 -30 228.88 12.54
 5 -3 -30 217.24 20.9
 3 5 -30 195.69 18.5
 5 3 30 223.33 20.95
 -3 5 30 218.58 21.82
 3 5 -30 225.21 12.07
 -3 -5 -30 209.57 12.06
 5 -3 -30 219.65 12.22
 5 3 30 215.69 12.64
 5 3 30 236.14 23.57
 -3 -5 -30 207.16 11.69
 -5 3 -30 223.55 11.61
 5 3 31 31.22 8.89
 -3 5 31 17.17 6.48
 3 5 -31 16.12 3.08
 -3 -5 -31 24.65 3.85
 3 5 -31 27.68 6.45
 5 -3 -31 14.53 5.84
 3 5 -31 14.2 2.69
 5 -3 -31 25.52 3.8
 -3 -5 -31 23.42 3.7
 5 3 31 22.54 3.78
 -5 3 -31 21.89 3.13
 -3 -5 -31 19.88 3.11
 5 -3 -31 20.94 3.5
 5 3 31 35.92 7.96
 3 5 -32 0.32 1.75
 -3 -5 -32 2.91 1.98
 3 5 -32 2.09 1.65
 5 -3 -32 4.33 2.11
 5 -3 -32 4.39 3.82
 3 5 -32 3.65 3.18
 -5 3 -32 2.32 1.72
 -3 -5 -32 2.82 1.74
 5 3 32 1.52 1.76
 -3 5 32 -1.58 3.37
 5 3 32 3.47 4.14
 5 -3 -32 1.74 1.82
 3 5 -33 38.64 4.51
 -3 5 33 55.59 10.94
 5 3 33 36.47 9.56
 3 5 -33 49.33 4.74
 5 -3 -33 44.88 4.94
 5 -3 -33 51.1 9.96
 3 5 -33 42.81 8.39
 5 3 33 50.78 5.33
 -3 -5 -33 43.73 4.93
 -3 -5 -33 45.11 4.68
 -5 3 -33 43.13 4.42
 -5 3 -34 433.29 19.08
 -3 -5 -34 388.15 18.87
 -3 5 34 445.41 32.88
 5 -3 -34 426.99 30.84
 3 5 -34 419.52 28.95
 3 5 -34 436.31 19.22
 5 -3 -34 406.19 19.7
 5 3 34 382.73 31.58
 5 3 34 431.69 20.07
 -3 -5 -34 418.7 20
 3 5 -34 428.22 19.48
 -5 3 -35 105.58 6.98
 -3 -5 -35 91.83 6.72
 -3 -5 -35 103.39 7.69
 5 -3 -35 87.75 12.97
 3 5 -35 103.38 12.72
 -3 5 35 65.95 12.28
 5 3 35 102.15 15.42
 3 5 -35 87.09 6.56
 5 -3 -35 94.93 7.31
 -5 3 -35 97.32 7.4
 5 3 35 94.4 7.37
 3 5 -35 97.04 7.14
 -3 -5 -36 1.77 1.77
 -5 3 -36 2.39 1.96
 3 5 -36 1.86 1.81
 -3 5 36 1.55 2.86
 5 3 36 3.35 4.38
 5 -3 -36 2.84 3.02
 3 5 -36 1.2 2.22
 -3 5 37 22.79 7.29
 5 3 37 19.66 7.65
 5 -3 -37 30.56 7.3
 -5 3 -38 212.66 11.64
 -5 3 -38 212.78 11.03
 -3 -5 -38 214.85 11.17
 5 3 38 203.47 11.45
 5 -3 -38 189.49 19.03
 5 3 38 222.71 22.24
 -3 5 38 219.82 21.16
 3 5 -38 207.15 11.04
 5 -3 -38 204.76 11.7
 -3 -5 -39 11.99 2.7
 5 3 39 13.8 6.34
 3 5 -39 9.66 2.65
 3 5 -39 11.08 2.44
 -5 3 -39 13.56 2.58
 5 -3 -39 13.32 2.74
 3 5 -39 12.1 2.32
 -3 -5 -39 16.19 2.7
 -5 3 -39 14 2.49
 -5 3 -40 6.9 2.03
 -3 -5 -40 6.56 1.82
 5 -3 -40 5.77 2.16
 -5 3 -40 6.45 2.06
 3 5 -40 5.74 1.89
 3 5 -40 7.2 2.2
 -3 -5 -40 6.18 2.23
 3 5 -40 4.62 1.8
 3 5 -41 11.82 2.57
 3 5 -41 14.69 2.59
 -5 3 -41 14.38 2.69
 5 -3 -41 17 2.82
 3 5 -41 14.75 2.48
 3 5 -41 12.41 2.78
 -3 -5 -41 12.56 2.52
 -3 -5 -41 14.95 2.41
 3 5 -42 123.74 7.71
 5 -3 -42 134.45 8.2
 3 5 -42 134.33 7.61
 -5 3 -42 141.61 8.21
 3 5 -42 137.25 8.67
 -3 -5 -42 145.18 7.8
 -3 -5 -42 125.88 7.99
 -5 3 -43 1.2 1.32
 5 -3 -43 -1.01 1.55
 3 5 -43 1.38 1.24
 -3 -5 -43 0.81 1.25
 3 5 -43 3.18 1.82
 -3 -5 -43 1.72 1.69
 3 5 -43 1.36 1.36
 3 5 -44 2.93 1.54
 5 -3 -44 6.29 1.9
 -5 3 -44 4.59 1.54
 3 5 -44 5.26 1.45
 3 5 -44 5.28 1.63
 3 5 -44 7.23 2.06
 -3 -5 -44 4.99 1.87
 -3 -5 -44 7.97 1.72
 3 5 -45 12.59 2.07
 3 5 -45 11.51 2.09
 -5 3 -45 12.82 2.07
 5 -3 -45 9.12 1.93
 3 5 -45 10.11 1.66
 3 5 -45 13.01 2.35
 -3 -5 -45 15.75 2.39
 -3 -5 -45 13.42 1.92
 3 5 -46 72.04 4.72
 5 -3 -46 61.31 4.5
 3 5 -46 74.87 5.14
 -3 -5 -46 70.56 4.26
 3 5 -46 72.65 4.62
 -3 -5 -46 72.79 4.78
 3 5 -47 7.16 1.52
 3 5 -47 7.12 1.67
 3 5 -47 5.88 1.4
 -5 3 -47 6.04 1.38
 -3 -5 -47 6.13 1.49
 3 5 -48 7.22 1.45
 3 5 -48 6.37 1.48
 3 5 -48 5.81 1.26
 -5 3 -48 5.8 1.2
 -3 -5 -48 5.35 1.28
 3 5 -49 8.2 1.33
 3 5 -49 6.24 1.4
 3 5 -49 8.16 1.27
 -5 3 -49 7.79 1.24
 -3 -5 -49 8.18 1.4
 3 5 -50 56.41 3.43
 3 5 -50 52.44 3.12
 5 4 -49 31.56 2.49
 -4 5 -49 37.34 2.47
 5 4 -49 38.08 2.62
 5 4 -48 3.25 1.1
 -5 -4 -48 1.97 0.8
 -4 5 -48 1.92 0.81
 5 4 -48 1.56 0.92
 5 4 -47 11.37 1.78
 5 4 -47 12.33 1.77
 -5 -4 -47 9.84 1.49
 -4 5 -47 11.07 1.56
 5 4 -46 17 1.81
 -5 -4 -46 21.01 2.23
 -5 -4 -46 17.96 1.81
 -5 -4 -46 19.07 2.24
 5 4 -46 22.33 2.64
 5 4 -46 18.52 2.32
 -4 5 -46 18.55 2.17
 5 4 -45 64.18 4
 5 4 -45 74.38 5.09
 5 4 -45 75.89 4.84
 -5 -4 -45 63.5 3.98
 -5 -4 -45 72.51 4.64
 -5 -4 -45 68.59 4.47
 5 4 -44 5.07 1.43
 -5 -4 -44 4.58 1.54
 5 4 -44 5.87 1.86
 5 4 -44 4.88 1.67
 -5 -4 -44 6.55 1.63
 -4 5 -44 2.03 0.88
 -5 -4 -44 5.15 1.36
 -5 -4 -43 58.86 4.53
 5 4 -43 63.5 4.39
 5 4 -43 62.21 4.69
 -4 5 -43 58.24 4.06
 5 4 -43 66.02 4.97
 5 4 -43 62.2 5.18
 -5 -4 -43 64.42 4.4
 -5 -4 -43 67.04 4.84
 5 4 -43 53.95 4.53
 5 4 -42 17.65 2.74
 4 5 42 16.61 2.56
 5 4 -42 19.61 2.54
 -5 -4 -42 20.52 2.8
 5 4 -42 21.29 2.84
 5 4 -42 21.92 3.18
 -5 -4 -42 23.98 2.68
 -4 5 -42 21.81 2.5
 5 4 -42 21.6 2.84
 -5 -4 -42 19.34 2.71
 -5 -4 -41 53.49 4.43
 -5 -4 -41 44.49 3.84
 -4 5 -41 38.57 3.58
 5 4 -41 44.72 3.9
 5 4 -41 41.63 4.34
 5 4 -41 49.37 4.82
 -5 -4 -41 48.09 4.41
 5 4 -41 43.45 4.2
 4 5 41 44.42 4.14
 5 4 -41 55.37 4.67
 5 4 -40 3.36 1.64
 4 5 40 3.78 1.73
 5 4 -40 2.33 1.45
 -5 -4 -40 4.23 1.85
 5 4 -40 6.4 2.1
 5 4 -40 4.91 2.01
 -5 -4 -40 1.88 1.7
 5 4 -40 2.15 1.6
 -4 5 -40 3.75 1.49
 -5 -4 -40 3.53 1.47
 -4 5 -39 124.64 7.23
 -5 -4 -39 128.67 7.63
 4 5 39 119.92 7.94
 5 4 -39 126.47 8.06
 5 4 -39 131.31 8.07
 -5 -4 -39 118.08 7.81
 5 4 -39 118.56 8.39
 -5 -4 -39 122.68 7.78
 5 4 -39 117.44 8.36
 5 4 -39 123.35 7.52
 -4 5 -38 36.92 3.67
 -5 -4 -38 36.27 3.87
 -5 -4 -38 44.8 4.41
 5 4 -38 28.84 3.87
 4 5 38 41.98 4.54
 5 4 -38 42.82 4.12
 5 4 -38 34.93 4.43
 5 4 -38 37.3 4.16
 -5 -4 -38 39.48 4.23
 5 4 -38 36.88 4.53
 5 4 -37 1.91 1.76
 5 4 -37 -0.37 1.95
 -4 -5 37 -1.6 2.96
 -5 -4 -37 2.77 1.86
 4 5 37 3.68 2.26
 5 4 -37 3.12 2.27
 5 4 -37 0.55 1.61
 4 5 37 6.34 4.47
 -5 -4 -37 4.62 2
 -4 5 -37 0.99 1.24
 -5 -4 -37 0.56 1.39
 5 4 -37 0.31 1.59
 4 5 36 6.53 5.21
 5 4 -36 5.31 3.74
 -4 -5 36 1.63 4.24
 -4 5 -36 3.11 1.54
 5 4 -36 3.53 2.06
 -5 -4 -36 3.17 1.8
 4 5 35 125.22 16.54
 -4 -5 35 118.22 16.19
 5 4 -35 119.49 14.85
 5 4 -34 18.39 3.34
 5 4 -34 12.41 5.14
 4 5 34 26.79 4.02
 -5 -4 -34 21.44 3.48
 4 5 34 15.29 6.56
 5 4 -34 19.13 3.71
 -4 -5 34 21.47 7.07
 4 -5 -34 18.26 3.19
 5 4 -34 16.63 2.93
 5 4 -34 20.91 3.75
 -5 -4 -34 25.63 3.51
 5 4 -34 21.51 3.36
 -5 -4 -34 19.68 3.33
 -5 -4 -33 19.35 3.33
 4 5 33 16.25 3.44
 -4 5 -33 24.33 3.15
 -5 -4 -33 23.6 3.39
 5 4 -33 18.39 3.27
 5 4 -33 18.12 6.16
 4 5 33 12.03 5.83
 5 4 -33 17.93 3.59
 -5 -4 -33 23.94 3.85
 -4 -5 33 16.54 6.63
 4 -5 -33 17.43 3.11
 5 4 -33 17.26 3.03
 5 4 -33 19.07 3.46
 -5 -4 -33 19.37 3.32
 5 4 -33 23.09 3.57
 4 5 33 16.24 6.51
 -5 4 32 2.88 4.07
 4 5 32 17.31 6.65
 -4 5 -32 7.92 2.17
 5 4 -32 6.18 2.38
 4 -5 -32 6.21 5.23
 5 4 -32 9.86 3.07
 -5 -4 -32 8.39 2.84
 5 4 -32 5.6 2.27
 -5 -4 -32 7.34 2.4
 5 4 -32 7.01 4.73
 4 5 32 3.55 2.46
 5 4 -32 8.33 2.8
 5 4 -32 7.81 2.39
 4 5 32 9.89 4.97
 4 -5 -32 6.02 2.37
 4 5 31 239.59 23.53
 5 4 -31 186.35 11.35
 4 5 31 223.04 12.61
 -5 4 31 218.51 20.91
 4 -5 -31 195.43 20.33
 5 4 -31 202.85 11.24
 5 4 -31 172.71 18.69
 5 4 -31 197.59 11.41
 5 4 -31 174.98 11.79
 -5 -4 -31 211.38 12.06
 4 5 31 192.3 19.13
 5 4 -31 186.96 11.92
 4 -5 -31 209.03 11.61
 -5 -4 -31 211.15 11.79
 -4 5 -31 187 10.61
 4 5 31 240.74 22.87
 5 4 -30 50.58 5.17
 4 5 30 36.4 9.36
 5 4 -30 42.53 4.64
 4 -5 -30 44.78 9.43
 -5 -4 -30 50.86 5.36
 5 4 -30 42.9 5.21
 5 4 -30 39.21 8.71
 5 4 -30 43.52 5.27
 -4 5 -30 54.97 4.75
 5 4 -30 35.84 4.55
 4 5 30 50.8 5.52
 4 5 30 59.89 11.31
 4 5 30 31.86 7.96
 4 -5 -30 39.59 4.66
 -5 -4 -30 45.98 5
 4 -5 -29 17.44 3.06
 4 5 29 20.69 7.81
 5 4 -29 13.17 2.92
 4 -5 -29 18.39 6.55
 5 4 -29 11.13 5.37
 4 5 29 21.06 3.93
 5 4 -29 15.63 3.33
 -5 -4 -29 14.07 3.03
 5 4 -29 14.31 2.87
 5 4 -29 19.26 3.67
 -4 5 -29 20.15 2.84
 5 4 -29 14.39 3.13
 -5 -4 -29 18.38 3.37
 4 5 29 16.62 6.65
 4 5 29 18.33 6.22
 4 -5 -28 6.49 2.16
 5 4 -28 5.85 2.21
 4 5 28 10.55 3.32
 4 5 28 6.83 4.81
 4 -5 -28 9.11 5.12
 5 4 -28 7.36 2.58
 5 4 -28 3.79 2.01
 -5 -4 -28 1.07 2.05
 5 4 -28 5.72 2.35
 4 5 28 4.28 3.73
 4 5 28 3.31 3.53
 -5 -4 -28 7.39 2.44
 5 4 -28 2.76 3.29
 -4 5 -28 2.53 1.54
 5 4 -28 6.46 2.3
 4 5 27 265.72 24.79
 4 5 27 280.08 14.68
 5 4 -27 251.7 13.52
 5 4 -27 249.43 13.33
 4 -5 -27 262.35 23.33
 5 4 -27 239.32 21.72
 5 4 -27 243.11 14.29
 -5 -4 -27 267.38 13.82
 5 4 -27 253.05 14.24
 4 5 27 253.11 22.57
 -5 -4 -27 237.32 13.32
 5 4 -27 251.62 13.13
 -4 5 -27 236.58 12.48
 4 5 27 252.33 24.05
 4 -5 -27 243.76 13.26
 4 -5 -26 14.54 2.93
 5 4 -26 11.1 2.76
 4 5 26 9.27 3
 4 5 26 14.91 5.87
 4 -5 -26 4.42 4.18
 5 4 -26 11.99 3.18
 5 4 -26 12.63 3.03
 -5 -4 -26 14.21 3.07
 -5 -4 -26 10.43 2.57
 4 5 26 8.66 5.12
 4 5 26 14.72 5.79
 5 4 -26 9.43 2.49
 5 4 -26 12.93 2.74
 5 4 -26 17.4 5.89
 5 4 -25 123.19 8.22
 4 -5 -25 105.89 14.43
 4 5 25 120.14 16.11
 5 4 -25 114.48 14.21
 5 4 -25 116.8 8.9
 5 4 -25 141.1 9.35
 -5 -4 -25 123.06 8.38
 4 5 25 122.83 15.64
 -5 -4 -25 112.76 8.11
 5 4 -25 133.4 8.62
 4 5 25 116.79 8.8
 4 5 25 142.31 17.3
 5 4 -25 113.85 7.94
 4 -5 -25 108.43 7.89
 5 -4 24 4.51 1.71
 4 -5 -24 8.26 2.24
 4 5 24 9.11 2.78
 5 4 -24 7.74 4.35
 5 4 -24 5.87 2.15
 4 -5 -24 8.53 4.8
 -4 -5 24 1.49 3.19
 4 5 24 14.32 6.35
 5 4 -24 8.15 2.59
 -5 -4 -24 7.99 2.62
 -5 -4 -24 9.21 2.58
 5 4 -24 10.75 2.68
 5 4 -24 8.31 2.81
 5 4 -24 13.49 2.73
 4 5 24 9.57 4.82
 5 4 -23 9.86 2.45
 4 5 23 13.98 5.74
 5 4 -23 9.71 2.57
 5 4 -23 12.59 5.03
 4 -5 -23 8.35 3.94
 5 4 -23 8.37 2.69
 -5 -4 -23 7.75 2.52
 -5 -4 -23 9.12 2.63
 4 5 23 11.01 5.31
 4 -5 -23 13.35 2.69
 5 -4 23 13.06 2.55
 -4 -5 23 11.74 5.65
 5 4 -23 14.74 2.84
 5 4 -23 14.41 3.22
 4 5 22 87.91 13.06
 5 4 -22 77.04 11.38
 5 -4 22 82.27 6.03
 5 4 -22 80.36 6.32
 -4 -5 22 102.49 13.91
 4 -5 -22 70.95 11.65
 5 4 -22 83.04 7.02
 4 -5 -22 89.81 6.73
 -5 -4 -22 86.6 6.4
 -5 -4 -22 89.08 6.72
 -5 -4 -22 107.89 7.47
 5 4 -22 90.57 6.63
 5 4 -22 87.87 7.47
 4 5 22 97.53 13.93
 5 4 -22 79.34 6.47
 4 -5 -21 470.51 31.77
 4 5 21 461.64 32.78
 5 4 -21 460.18 30.38
 5 -4 21 459.43 20.11
 5 4 -21 450.3 20.39
 -4 -5 21 365.18 29.85
 5 4 -21 470.22 21.57
 4 -5 -21 451.8 20.73
 -5 -4 -21 471.79 20.41
 -5 -4 -21 470.51 20.86
 -5 -4 -21 491.64 21.21
 5 4 -21 439.36 20.55
 5 4 -21 485.82 22.19
 4 5 21 491.14 33.63
 5 4 -21 472.57 20.57
 -5 -4 -20 32.53 3.67
 4 -5 -20 29.9 3.71
 4 5 20 27.28 7.71
 5 4 -20 24.17 6.21
 5 4 -20 26.65 3.55
 5 4 -20 27.1 3.5
 4 -5 -20 33.93 7.68
 5 4 -20 30.85 4.12
 5 -4 20 29.58 3.44
 -5 -4 -20 26.27 3.6
 -4 -5 20 16.51 6.13
 5 4 -20 28.53 4.13
 -5 -4 -20 38.49 4.31
 4 5 20 38.57 8.86
 5 4 -20 31.09 3.77
 4 5 19 59.96 10.36
 5 4 -19 65.8 9.91
 4 -5 -19 66.34 10.52
 5 -4 19 53.71 4.72
 5 4 -19 50.93 5.23
 5 4 -19 53.91 5.55
 -5 -4 -19 58.95 5.43
 -5 -4 -19 52.1 4.91
 -4 -5 19 57.83 10.41
 -5 -4 -19 61 4.98
 4 -5 -19 50.8 4.86
 5 4 -19 57.16 5.08
 5 4 -19 57.38 5.03
 5 4 -19 51.29 4.77
 4 5 18 27.02 7.4
 5 4 -18 35.69 7.35
 4 -5 -18 23.69 6.58
 4 -5 -18 26.23 3.48
 5 -4 18 26.99 3.27
 5 4 -18 25.61 3.66
 -5 -4 -18 33.96 4.09
 -5 -4 -18 27.51 3.52
 -4 -5 18 38.13 8.1
 -5 -4 -18 29.6 3.42
 5 4 -18 30.64 3.55
 5 4 -18 26.64 3.32
 4 -5 -18 26.01 4.47
 5 4 -18 26.14 3.4
 5 4 -17 547.31 23.15
 5 4 -17 523.17 32.09
 4 -5 -17 568.78 34.68
 -4 -5 17 539.53 34.73
 5 4 -17 536.11 23.15
 -5 -4 -17 591.74 23.58
 5 4 -17 570.61 23.36
 4 -5 -17 538.87 24.5
 5 -4 17 517.79 22.93
 4 -5 -17 520.55 23.41
 4 5 17 576.46 35.59
 5 4 -17 564.6 24.13
 -5 -4 -17 579.4 24.02
 -5 -4 -17 534.62 22.8
 5 4 -16 67.16 5.72
 4 5 16 77.42 11.39
 5 4 -16 71.28 5.41
 4 -5 -16 69.31 6.5
 -5 -4 -16 63.12 4.98
 5 4 -16 68.47 5.38
 5 4 -16 68.48 5.31
 -5 -4 -16 63.32 5.26
 -4 -5 16 83.21 11.94
 4 -5 -16 71.55 10.81
 4 -5 -16 63.11 5.47
 5 -4 16 74.01 5.48
 5 4 -15 365.38 16.47
 4 5 15 322.61 24.7
 5 4 -15 351.88 15.7
 4 -5 -15 318.03 16.8
 -5 -4 -15 328.86 15.08
 5 4 -15 329.75 15.45
 5 4 -15 353.14 15.64
 -5 -4 -15 343.2 15.73
 -4 -5 15 302.09 24.59
 4 -5 -15 339.25 24.67
 5 -4 15 321.98 15.48
 4 -5 -15 343.38 15.98
 5 4 -14 143.59 8.72
 -5 -4 -14 147.84 15.09
 -4 -5 14 158.24 16.14
 4 -5 -14 137.81 14.5
 -5 -4 -14 155 8.56
 -5 -4 -14 133.75 7.69
 5 4 -14 138.29 8.13
 5 4 -14 133.31 7.95
 4 5 14 130.56 14.56
 4 -5 -14 136.72 9.31
 5 4 -14 136.23 8.1
 4 -5 -14 150.03 8.68
 5 -4 14 135.29 8.15
 -5 -4 -13 154.69 8.9
 -5 -4 -13 158.62 8.41
 5 4 -13 160.63 8.82
 4 -5 -13 160.57 9.5
 -5 -4 -13 196.74 17.41
 -4 -5 13 159.46 16.53
 4 -5 -13 142.63 9.74
 5 4 -13 157.18 8.8
 4 5 13 173.3 16.46
 5 4 -13 166.27 9.37
 5 -4 13 148.76 8.77
 4 -5 -13 166.95 9.24
 5 4 -12 27.02 3.4
 -5 -4 -12 37.22 7.66
 4 -5 -12 21.15 4.16
 5 4 -12 31.78 3.41
 -5 -4 -12 27.65 3.36
 -5 -4 -12 26.61 2.89
 5 4 -12 28.86 3.27
 4 -5 -12 27.35 3.35
 5 -4 12 28.78 3.37
 4 5 12 26.41 6.28
 -4 -5 12 20.07 5.98
 4 -5 -12 32.14 3.76
 5 4 -11 281.89 13.23
 4 -5 -11 280.29 14.7
 4 -5 -11 264.17 13.65
 5 4 -11 293.32 13.76
 -4 -5 11 268.29 21.88
 -5 -4 -11 325.7 23.5
 -5 -4 -11 293.75 13.48
 -5 -4 -11 275.94 12.61
 4 -5 -11 282.9 13.73
 5 -4 11 278.33 13.48
 4 -5 -11 286.13 21.45
 5 4 -11 284.08 13.16
 5 4 -11 284.33 13.36
 5 4 -10 120.39 7.25
 4 -5 -10 114.07 7.45
 -4 -5 10 127.19 14.24
 -5 -4 -10 141.01 14.57
 5 4 -10 102.33 6.74
 5 4 -10 123.18 7.45
 -5 -4 -10 116.58 7.15
 4 -5 -10 117.84 8.24
 5 4 -10 111.55 6.98
 5 4 -10 115.41 6.96
 4 -5 -10 117.15 12.94
 5 -4 10 105.98 7.08
 4 -5 -10 128.92 7.26
 -5 -4 -10 115.77 6.51
 5 4 -9 13.8 4.45
 4 -5 -9 18.73 2.96
 -5 -4 -9 20.24 6.37
 5 4 -9 19.16 2.83
 5 -4 9 16.87 2.59
 -5 -4 -9 18.34 2.68
 -4 -5 9 26.42 6.73
 4 -5 -9 20.39 3.75
 4 -5 -9 14.91 2.38
 5 4 -9 18.83 2.65
 4 -5 -9 12.36 4.7
 5 4 -9 18.92 2.64
 4 5 8 22.64 5.13
 5 4 -8 17.69 4.43
 4 -5 -8 15.83 2.66
 5 -4 8 16.99 2.68
 5 4 -8 14.28 2.45
 -5 -4 -8 11.86 2.37
 -4 -5 8 18.29 5.86
 -5 -4 -8 11.28 4.68
 4 -5 -8 18.3 5.54
 5 4 -8 14.53 2.39
 4 -5 -8 12.81 2.29
 4 -5 -8 17.62 3.57
 5 4 -8 13.87 2.43
 4 -5 -7 807.46 32.11
 -5 -4 -7 766.01 42.67
 -4 -5 7 743.15 42.48
 5 -4 7 819.78 32.1
 5 4 -7 831.8 31.81
 -5 -4 -7 827.12 31.82
 5 4 -7 826.84 31.56
 4 -5 -7 771.45 31.53
 5 4 -7 803.11 39.66
 4 5 7 795.36 39.96
 4 -5 -7 833.25 42.17
 5 4 -7 823.9 31.72
 4 -5 -7 796.32 33.27
 5 4 -6 130.35 7.56
 -5 -4 -6 137.13 7.68
 5 4 -6 115.95 11.64
 4 -5 -6 133.77 10.55
 4 -5 -6 150.39 14.11
 4 -5 -6 132.43 7.84
 4 -5 -6 142.35 7.8
 5 4 -6 130.42 7.42
 4 5 6 137.93 12.51
 4 -5 -6 133.14 8.84
 5 4 -6 127.36 7.48
 -4 -5 6 143.91 14.92
 4 -5 -5 52.46 4.41
 5 4 -5 42 3.81
 -5 -4 -5 50.06 4.11
 -4 -5 5 33.09 7.76
 4 -5 -5 41.77 5.66
 5 4 -5 50.32 7.25
 4 5 5 43.61 6.77
 4 -5 -5 43.79 3.98
 5 4 -5 53.75 4.26
 4 -5 -5 48.44 5.17
 4 -5 -5 45.48 7.84
 5 4 -4 63.16 4.79
 4 -5 -4 58.38 6.56
 4 -5 -4 67.86 9.62
 -4 -5 4 78.76 11.09
 5 4 -4 64.59 4.71
 -5 -4 -4 64.03 4.7
 5 4 -4 50.54 7.37
 5 -4 4 63.34 5.18
 4 -5 -4 61.43 4.73
 5 -4 3 535.01 23.4
 4 -5 -3 577.62 23.08
 5 4 -3 561.81 22.54
 5 4 -3 555.91 22.75
 -4 -5 3 493.25 32.41
 4 -5 -3 537.05 26.49
 -5 -4 -3 580.26 22.76
 4 -5 -2 82.28 7.65
 -4 -5 2 72.98 5.36
 4 -5 -2 85.33 5.71
 5 -4 2 84.63 6.04
 -5 -4 -2 76.58 5.3
 4 -5 -1 32.41 4.68
 -4 -5 1 36.7 3.57
 5 -4 1 41.48 4
 4 -5 -1 34.38 3.55
 4 -5 0 2.97 1.76
 -4 -5 0 4.45 1.7
 4 -5 0 6.82 1.96
 5 -4 0 7.08 1.91
 4 -5 1 38.12 5.03
 5 -4 -1 39.03 3.73
 4 5 -1 42.03 3.72
 4 -5 1 39.47 3.84
 5 -4 -1 40.69 4.03
 -4 -5 -1 40.35 3.78
 4 5 -2 96.81 6.03
 5 4 2 98.45 6.4
 5 -4 -2 95.87 6.29
 5 -4 -2 94.22 6.47
 4 -5 2 99.07 6.42
 -4 -5 -2 95.43 6.18
 4 5 -3 546.84 21.51
 5 -4 -3 518.41 27.89
 5 4 3 529.2 22.01
 5 -4 -3 526.16 22.03
 4 -5 3 529.27 22.11
 5 -4 -3 521.3 21.92
 -4 -5 -3 515.54 21.68
 -4 -5 -4 60.43 10.16
 4 5 -4 73.68 5.08
 5 -4 -4 77.21 5.55
 5 4 4 63.77 5.28
 5 -4 -4 64.31 5.17
 5 -4 -4 75.81 5.22
 5 -4 -4 80.32 8.84
 -4 -5 -4 72.07 5.25
 5 -4 -5 54.34 4.54
 -4 -5 -5 55.62 4.7
 -4 -5 -5 41.61 8.69
 5 -4 -5 63.8 5.05
 4 5 -5 68.91 4.88
 5 -4 -5 65.06 5.75
 5 -4 -5 71.76 5.32
 5 4 5 78.03 8.83
 5 -4 -5 68.13 8.2
 5 4 5 75.52 5.48
 -4 -5 -6 127.4 7.74
 5 -4 -6 112.99 11.21
 5 -4 -6 151.34 8.27
 5 4 6 145.71 12.84
 5 -4 -6 128.67 7.99
 5 -4 -6 157.06 8.11
 -5 -4 6 155.06 15.24
 -4 -5 -6 121.12 14.32
 5 -4 -6 134.4 8.86
 4 5 -6 136.02 7.63
 5 4 6 135.29 8.24
 5 4 7 796.71 31.4
 5 -4 -7 740.27 31
 -4 -5 -7 832.67 43.5
 -5 -4 7 900.33 43.55
 5 4 7 750.44 38.64
 -4 -5 -7 791.5 30.82
 5 -4 -7 740.57 37.57
 4 5 -7 773.41 30.38
 5 -4 -7 733.66 31.55
 5 -4 -7 774.92 30.6
 5 -4 -7 797.11 31.01
 5 -4 -7 777.21 32.07
 5 -4 -8 10.74 4.04
 5 -4 -8 13.09 3.37
 5 4 8 5.46 3.24
 5 -4 -8 9.99 2.36
 5 -4 -8 8.47 2.02
 -4 -5 -8 11.92 2.37
 -4 -5 -8 17.79 6.2
 -5 -4 8 8.79 4.39
 5 -4 -8 9.44 2.8
 5 -4 -8 7.47 1.96
 4 5 -8 12.38 2.22
 5 4 8 9.94 2.61
 5 -4 -8 10.37 3.62
 5 4 9 18.7 3.12
 5 -4 -9 28.4 3.02
 5 -4 -9 25.38 4.01
 5 -4 -9 26.87 3.37
 5 -4 -9 33.68 6.56
 4 5 -9 27.15 3.03
 -4 -5 -9 22.49 3.05
 -5 -4 9 19.91 5.95
 -4 -5 -9 25.99 6.72
 4 5 -9 23.86 3
 5 -4 -9 27.76 3.96
 5 -4 -9 24.83 3.09
 5 -4 -9 18.02 4.78
 5 -4 -9 28.08 3.18
 5 -4 -10 137.74 9.01
 4 5 -10 140.26 7.87
 -5 -4 10 139.43 14.55
 -4 -5 -10 137.45 15.16
 5 -4 -10 131.22 8.23
 -4 -5 -10 127.23 7.79
 5 -4 -10 122.41 8.51
 4 5 -10 135.11 7.65
 5 -4 -10 131.8 7.96
 5 -4 -10 143.95 8.04
 5 -4 -10 135.92 13.71
 4 5 -10 127.39 7.18
 5 4 10 125.97 8.33
 5 4 10 143.66 14.9
 5 -4 -10 135.63 7.64
 5 -4 -11 306.84 15.25
 5 -4 -11 323.82 15.77
 4 5 -11 335.52 15.23
 -5 -4 11 388.99 25.68
 -4 -5 -11 393.36 26.25
 -4 -5 -11 327.65 15.26
 5 -4 -11 326.38 14.92
 5 4 11 330.62 24.43
 5 -4 -11 334.88 15.27
 5 -4 -11 328.29 16.31
 5 4 11 334.71 16.06
 4 5 -11 332.36 14.51
 5 -4 -11 338.21 16.34
 4 5 -11 333.32 15.02
 5 -4 -12 22.99 3.96
 5 -4 -12 20.45 3.11
 -4 -5 -12 15.51 5.73
 5 4 12 19.42 3.17
 4 5 -12 23.73 2.96
 5 -4 -12 26.08 3.77
 5 -4 -12 21.28 3.16
 -4 -5 -12 16.91 2.81
 -5 -4 12 16 5.49
 5 4 12 15.45 5.04
 4 5 -12 20.15 2.54
 5 -4 -12 21.01 2.86
 5 4 12 24.25 6.37
 5 -4 -13 135.11 8.54
 5 -4 -13 120.82 7.86
 5 4 13 142.94 8.86
 4 5 -13 130.55 7.44
 -4 -5 -13 131.13 8.03
 5 -4 -13 122.32 8.79
 4 5 -13 135.03 7.84
 5 4 13 125.84 14.66
 5 -4 -13 125.52 7.86
 -4 -5 -13 153.6 15.7
 -5 -4 13 139.16 14.91
 5 -4 -13 139.32 14.18
 5 -4 -13 130.87 8.91
 5 4 13 141.9 15.05
 -4 -5 -13 141.96 7.75
 -4 -5 -14 162.46 16.36
 -5 -4 14 132.02 14.98
 5 -4 -14 150.12 15.13
 5 -4 -14 144.3 9.06
 5 -4 -14 134.54 8.43
 -4 -5 -14 149.29 8.75
 4 5 -14 155.42 8.54
 5 -4 -14 146.14 9.5
 5 -4 -14 145.31 8.58
 -4 -5 -14 155.35 8.39
 5 4 14 144.05 15.66
 5 -4 -14 136.11 9.28
 4 5 -14 149.46 8.15
 5 4 14 153.08 9.49
 5 4 14 128.98 14.84
 -4 -5 -15 317.5 24.22
 -5 -4 15 338.36 24.55
 5 -4 -15 296.6 22.99
 5 -4 -15 298.15 14.29
 5 -4 -15 311.73 15.57
 5 -4 -15 307.09 14.73
 -4 -5 -15 302.22 14.73
 5 -4 -15 304.71 15.73
 4 5 -15 312.26 14.57
 -4 -5 -15 293.51 14.21
 5 -4 -15 336.79 15.07
 5 4 15 337.65 25.35
 5 -4 -15 304.55 15.64
 4 5 -15 331.44 14.4
 5 4 15 304.18 15.58
 5 4 15 343.76 25.18
 4 5 -16 92.94 6.04
 5 4 16 92.98 7.19
 5 -4 -16 86.9 6.84
 5 -4 -16 87.35 6.09
 5 -4 -16 87.95 7.09
 5 -4 -16 81.9 11.21
 -5 -4 16 79.55 11.62
 -4 -5 -16 81.33 6.34
 -4 -5 -16 90.58 6.56
 5 4 16 84.32 12.31
 5 -4 -16 82.23 6.14
 -4 -5 -16 85.57 6
 4 5 -16 88.5 6.26
 5 -4 -16 98.94 7.5
 5 4 16 97.82 12.87
 5 4 17 536.59 24.24
 4 5 -17 551.27 22.77
 5 -4 -17 541.58 24.17
 4 5 -17 544.24 30.38
 5 -4 -17 528.92 24.1
 5 -4 -17 536.22 22.85
 5 -4 -17 539.56 33.4
 -5 -4 17 567.85 34.74
 -4 -5 -17 559.3 23.4
 -4 -5 -17 550.86 23.36
 5 4 17 520.3 34.58
 5 4 17 573.52 35.83
 4 5 -17 556.12 23.1
 5 -4 -17 557.46 24.58
 -4 -5 -17 548.27 22.94
 5 -4 -17 525.38 23.23
 4 5 -18 25.64 3.1
 5 4 18 24.54 3.82
 5 4 18 29.14 7.58
 5 -4 -18 24.17 5.98
 4 5 -18 29.89 6.08
 5 -4 -18 22.57 3.81
 5 -4 -18 24.9 3.84
 5 -4 -18 24.58 3.22
 5 -4 -18 15.68 4.88
 -4 -5 -18 24.98 3.37
 -5 -4 18 29.41 7.26
 -4 -5 -18 23.96 3.39
 5 4 18 12.63 5.66
 5 4 18 34.44 8.08
 4 5 -18 22.26 3.12
 5 -4 -18 19.58 3.81
 -4 -5 -18 22.53 3.14
 5 -4 -18 34.4 3.82
 4 5 -19 50.73 4.61
 5 4 19 61.41 5.81
 5 -4 -19 60.26 5.84
 5 -4 -19 41 7.88
 4 5 -19 53.62 8.13
 5 4 19 65.79 11.27
 5 -4 -19 67.1 6.02
 5 -4 -19 50.42 4.66
 4 5 -19 57.65 4.61
 5 -4 -19 59.17 9.76
 -4 -5 -19 56.19 5.11
 -5 -4 19 56.28 10.15
 -4 -5 -19 59.02 5.02
 5 -4 -19 54.16 5.01
 -4 -5 -19 73.9 5.72
 5 4 19 58.63 10.49
 5 4 19 51.65 9.86
 4 5 -19 60.12 5.08
 5 -4 -19 50.16 5.67
 5 4 20 25.44 7.12
 5 4 20 23.44 6.87
 5 4 20 26.57 4.1
 5 4 20 22.07 7.07
 5 -4 -20 27.71 6.85
 4 5 -20 19.52 5.28
 5 -4 -20 26.47 4.29
 5 -4 -20 26.89 3.93
 5 -4 -20 26.55 7.31
 -4 -5 -20 29 3.64
 5 -4 -20 27.08 3.59
 -4 -5 -20 31.36 3.79
 -5 -4 20 24.13 6.91
 4 5 -20 30.81 3.59
 5 -4 -20 24.55 4.23
 -4 -5 -20 25.02 3.45
 5 -4 -20 23.35 3.25
 4 5 -20 35.14 3.58
 5 -4 -21 374.88 19
 4 5 -21 411.56 18.52
 5 -4 -21 390.67 19.57
 5 -4 -21 414 28.99
 -4 -5 -21 447.32 19.03
 5 -4 -21 385.52 18.08
 4 5 -21 409.78 17.89
 -5 -4 21 442.52 30.49
 5 -4 -21 395.84 27.17
 4 5 -21 394.04 25.95
 -4 -5 -21 398.9 18.61
 5 4 21 358.98 28.5
 5 -4 -21 406.59 18.71
 -4 -5 -21 392.92 18.3
 5 4 21 404.88 30.24
 5 4 21 417.47 19.68
 5 4 21 418.75 30.94
 5 -4 -22 67.86 6.45
 4 5 -22 78.95 6.72
 5 4 22 74.44 12.4
 4 5 -22 81.01 5.74
 5 -4 -22 63.96 5.54
 5 -4 -22 70.23 11.22
 5 -4 -22 72.26 6.12
 -4 -5 -22 72.92 5.85
 -4 -5 -22 71.57 6.03
 -4 -5 -22 72 5.97
 5 -4 -22 73.56 10.85
 4 5 -22 78.69 10.43
 5 4 22 80.72 6.86
 5 4 22 80.9 12.28
 5 4 22 65.76 11.68
 4 5 -22 75.07 5.93
 5 -4 -22 66.09 6.61
 -4 -5 -23 21.98 3.28
 4 5 -23 14.41 2.97
 5 4 23 19.57 3.65
 5 4 23 19.07 6.8
 5 -4 -23 17.92 3.76
 5 -4 -23 23.92 6.28
 4 5 -23 23.83 6.25
 5 -4 -23 20.96 3.28
 5 -4 -23 14.92 5.45
 -4 -5 -23 16.46 3.03
 5 -4 -23 16.25 3.92
 5 4 23 13.11 5.84
 5 4 23 31.16 7.98
 5 -4 -23 17.64 3.02
 4 5 -23 19.22 2.87
 -4 -5 -23 17.3 3.03
 4 5 -23 24.08 3.42
 -4 -5 -24 14.39 2.75
 5 -4 -24 7.33 2.3
 5 4 24 1.58 3.39
 5 4 24 4.4 4.43
 5 4 24 5.55 2.72
 5 -4 -24 12.55 3.26
 5 -4 -24 17.15 5.39
 4 5 -24 12.22 4.74
 5 4 24 10.67 2.79
 -4 -5 -24 11.45 2.67
 5 -4 -24 13.86 5.53
 -4 -5 -24 7.39 2.5
 4 5 -24 11.34 2.75
 5 4 24 9.74 5.2
 4 5 -24 6.8 2.33
 5 -4 -24 9.47 2.6
 4 5 -24 9.42 2.25
 5 -4 -24 11.27 3.62
 5 4 25 99.86 14.63
 5 4 25 114.38 8.53
 5 -4 -25 96.2 13.65
 5 4 25 87.75 14.05
 5 4 25 111.89 7.88
 4 5 -25 107.43 8.16
 4 5 -25 112.95 7.35
 5 -4 -25 101.67 7.32
 -4 -5 -25 112.21 7.88
 -4 -5 -25 97.77 7.3
 5 -4 -25 111.77 7.86
 -4 -5 -25 103.88 7.51
 4 5 -25 106.72 7.5
 5 -4 -25 114.12 8.52
 5 4 25 94.25 13.91
 5 -4 -25 106.45 13.52
 4 5 -25 116.07 13.19
 4 5 -26 12.03 2.63
 -4 -5 -26 7.16 2.42
 5 -4 -26 13.04 2.76
 5 4 26 17.68 6.09
 5 4 26 6.54 4.62
 5 4 26 9.26 2.99
 5 4 26 11.85 2.88
 5 -4 -26 11.52 5.75
 -4 -5 -26 10.38 2.63
 -4 -5 -26 12.92 2.83
 5 -4 -26 7.01 3.28
 4 5 -26 11.37 2.69
 5 4 26 -5.05 5.09
 5 -4 -26 7.67 4.92
 4 5 -26 10.48 4.13
 5 -4 -26 9.53 2.46
 4 5 -26 10.97 2.3
 5 -4 -27 232.31 12.44
 -4 -5 -27 225.07 12.19
 5 4 27 227.4 23.19
 5 4 27 211.03 12.85
 5 -4 -27 228.28 21.45
 5 4 27 222.13 12.15
 5 -4 -27 189.73 18.96
 4 5 -27 233.96 19.82
 -4 -5 -27 233.69 12.57
 5 4 27 197.19 20.32
 -4 -5 -27 218.18 12.01
 4 5 -27 210.02 11.46
 5 -4 -27 213.67 11.89
 5 4 27 230.02 22.66
 4 5 -27 209.32 12.52
 4 5 -27 212.23 11.86
 5 -4 -27 211.28 12.82
 5 -4 -28 4.9 2.05
 5 4 28 6.67 5.03
 5 4 28 4.39 4.13
 5 4 28 5.26 2.8
 -4 -5 -28 6.73 2.36
 5 4 28 10.38 5.53
 5 4 28 5.23 2.29
 5 -4 -28 2.97 3.54
 5 -4 -28 9.24 4.66
 4 5 -28 9.66 4.27
 -4 -5 -28 4.66 2.54
 5 -4 -28 4.91 1.95
 4 5 -28 2.38 1.66
 -4 -5 -28 5.93 2.23
 5 -4 -28 8.07 3.67
 4 5 -28 6.19 2.34
 4 5 -28 6.44 2.2
 5 4 29 32.29 4.57
 5 4 29 33.15 8.97
 5 -4 -29 30.71 7.33
 4 5 -29 24.47 6.47
 5 4 29 25.41 3.61
 5 -4 -29 37.5 8.81
 4 5 -29 32.81 3.83
 5 -4 -29 35.68 4.24
 -4 -5 -29 28.6 4.07
 -4 -5 -29 31.97 3.94
 5 -4 -29 30.19 4.04
 -4 -5 -29 27.85 3.99
 4 5 -29 33.93 4.26
 5 4 29 27.54 7.48
 5 4 29 20.07 7.2
 5 -4 -30 39.33 8.93
 -4 -5 -30 35.31 4.49
 5 -4 -30 49.85 9.4
 4 5 -30 30.88 7.57
 5 -4 -30 36.94 4.34
 4 5 -30 35.45 4.07
 5 4 30 28.6 7.43
 -4 -5 -30 40.87 4.54
 5 -4 -30 43.31 4.73
 5 4 30 40.13 9.69
 4 5 -30 39.79 4.49
 5 4 30 53.34 5.64
 5 4 30 45.55 10.48
 -4 5 31 188.27 20
 5 -4 -31 171.75 10.4
 4 5 -31 177.29 10.19
 4 5 -31 171.13 11.11
 -4 -5 -31 170.34 10.88
 5 4 31 176.79 18.35
 -4 -5 -31 175.79 10.46
 5 -4 -31 180.03 10.68
 4 5 -31 181.94 10.57
 5 4 31 186.94 11.43
 5 -4 -31 158.55 17.37
 4 5 -31 175.04 17.56
 5 4 31 166.59 19.83
 4 5 -32 10.79 2.83
 5 -4 -32 4.86 2.07
 4 5 -32 7.88 2.2
 5 -4 -32 10.31 2.59
 5 4 32 7.82 2.74
 4 5 -32 5.77 2.03
 -4 5 32 1.56 4.09
 5 4 32 8.73 5.58
 -4 -5 -32 8.01 2.53
 -4 -5 -32 7.18 2.27
 5 -4 -32 5.42 4.09
 4 5 -32 6.21 4.19
 4 5 -33 19.05 3.56
 -4 -5 -33 16.37 3
 -4 -5 -33 17.35 3.3
 -4 5 33 24.9 7.06
 5 4 33 15.56 7.16
 4 5 -33 19.65 3.17
 5 4 33 17.61 3.39
 5 -4 -33 15.75 3.11
 -5 4 -33 14.49 2.81
 5 -4 -33 19.46 3.12
 4 5 -33 15.63 2.89
 5 -4 -33 10.77 4.34
 4 5 -33 23.48 6.34
 -4 -5 -34 31.1 3.85
 5 4 34 31.32 4.38
 5 -4 -34 29.14 3.91
 4 5 -34 29.96 3.83
 5 -4 -34 26.61 3.8
 -5 4 -34 28.45 3.69
 4 5 -34 31.38 4.4
 -4 -5 -34 29.7 4.2
 -4 5 34 29.25 7.93
 5 4 34 22.2 7.57
 5 -4 -34 33.22 7.69
 4 5 -34 31.83 7.1
 5 4 35 113.82 16.04
 5 -4 -35 118.59 14.66
 4 5 -35 154.14 15.89
 -4 5 35 163.22 18.04
 5 -4 -36 4.94 1.95
 -5 4 -36 2.69 1.72
 4 5 -36 2.54 1.65
 -4 5 36 1.47 2.72
 5 4 36 1.63 4.26
 5 -4 -36 6.36 3.58
 -5 -4 37 -1.58 3.38
 4 5 -37 0.9 1.46
 5 4 37 0.66 1.6
 -4 -5 -37 -0.85 1.45
 -4 -5 -37 1.24 2.04
 5 4 37 -1.58 4.76
 4 5 -37 0.37 1.65
 4 5 -37 0.29 1.44
 -5 4 -37 2.3 1.68
 5 -4 -37 0.3 1.27
 4 5 -37 0.54 1.42
 -4 -5 -38 46.78 4.38
 -5 4 -38 42.21 4.19
 4 5 -38 48.82 4.61
 5 4 38 40.11 4.5
 4 5 -38 46.97 5.01
 4 5 -38 40.62 4.16
 5 -4 -38 39.96 4.23
 4 5 -38 40.5 4.05
 -4 -5 -38 32.56 4.17
 -4 -5 -39 122.55 7.5
 -5 4 -39 113.62 7.3
 4 5 -39 122.72 7.69
 5 4 39 113.27 7.56
 5 -4 -39 118.03 7.5
 4 5 -39 105.55 6.97
 4 5 -39 121.98 7.5
 4 5 -39 120.86 8.2
 -4 -5 -39 120.3 7.73
 4 5 -39 106.52 8.02
 -4 -5 -40 3.65 1.66
 4 5 -40 2.25 1.88
 4 5 -40 4.82 1.63
 -5 4 -40 3.89 1.64
 5 -4 -40 4.09 1.81
 4 5 -40 2.64 1.64
 5 4 40 5.25 1.88
 4 5 -40 3.22 1.85
 4 5 -40 5.24 1.77
 -4 -5 -40 2.16 1.61
 -4 -5 -41 49.21 4.1
 -5 4 -41 47.7 4.05
 4 5 -41 43.33 4.25
 5 -4 -41 42.9 4.03
 4 5 -41 49.93 4.1
 4 5 -41 47.28 4.16
 4 5 -41 45.92 4.72
 -4 -5 -41 44.32 4.26
 4 5 -41 42.42 4.4
 -4 -5 -42 15.09 2.33
 4 5 -42 13.3 2.45
 5 -4 -42 15.37 2.37
 -5 4 -42 14.64 2.25
 4 5 -42 16.09 2.28
 4 5 -42 18.65 2.77
 4 5 -42 16.51 2.85
 4 5 -42 15.86 2.41
 -4 -5 -42 14.5 2.51
 -4 -5 -43 62.56 4.34
 -5 4 -43 56.8 4.18
 4 5 -43 60.96 4.61
 5 -4 -43 58.11 4.3
 4 5 -43 51.72 3.94
 4 5 -43 54.1 4.24
 4 5 -43 42.31 4.1
 4 5 -43 60.24 5.02
 -4 -5 -43 59.9 4.61
 -4 -5 -44 5.5 1.5
 4 5 -44 5.09 1.83
 4 5 -44 4.35 1.41
 -5 4 -44 4.45 1.28
 4 5 -44 4.36 1.44
 -4 -5 -44 5.81 1.72
 4 5 -45 61.01 4.2
 4 5 -45 69.06 4.96
 4 5 -45 64 4.47
 -5 4 -45 62.69 4.18
 -4 -5 -45 68.03 4.25
 -4 -5 -45 67.47 4.6
 -5 4 -46 21.33 2.15
 4 5 -46 21.35 2.42
 4 5 -46 25.71 2.78
 -4 -5 -46 23.02 2.21
 -4 -5 -46 24.16 2.51
 4 5 -46 25.3 2.35
 -4 -5 -47 7.02 1.43
 4 5 -47 4.26 1.09
 4 5 -47 7.33 1.48
 -5 4 -47 5.38 1.07
 4 5 -47 5.49 1.39
 -4 -5 -47 5.41 1.12
 4 5 -48 4.06 1.01
 -4 -5 -48 2.26 0.92
 4 5 -48 3.19 1.02
 4 5 -48 1.59 0.73
 4 5 -49 36.17 2.66
 -5 4 -49 35.31 2.43
 -5 -5 0 185.45 9.83
 5 -5 0 171.48 9.97
 5 -5 0 190.51 9.9
 5 -5 0 196.8 17.34
 5 5 0 193.28 10.05
 -5 -5 0 151.46 17.07
 5 -5 0 202.49 14.37
 -5 -5 1 564.38 23.23
 -5 -5 -1 559.44 23.26
 5 -5 -1 530.48 28.39
 5 -5 -1 549.9 23.27
 5 -5 1 557.56 23.15
 5 -5 1 576.71 23.84
 5 -5 -1 574.97 23.73
 5 5 1 558.8 23.49
 -5 -5 1 470.96 33.58
 -5 -5 -1 548.94 35.31
 5 -5 -1 596.39 33.96
 5 -5 1 584.97 33.92
 5 -5 -2 14.1 2.6
 -5 -5 -2 6.58 4.88
 -5 -5 2 22.25 6.99
 5 -5 2 16.11 2.74
 -5 -5 -2 17.56 2.67
 -5 -5 2 13.74 2.46
 5 -5 -2 15.38 2.55
 5 -5 2 16.72 2.5
 5 -5 -2 13.79 3.85
 5 -5 -2 20.93 5.89
 5 -5 2 16.81 5.62
 5 -5 -2 12.01 3.35
 5 5 2 12.08 2.43
 -5 -5 3 429.09 31.3
 -5 -5 -3 520.19 33.53
 5 5 -3 509.99 20.65
 -5 -5 3 508.66 21.14
 -5 -5 -3 505.41 21.27
 5 5 -3 498.45 21.13
 5 -5 -3 500.24 22.71
 5 5 3 485.25 21.47
 5 -5 3 523.03 21.93
 5 -5 -3 507.28 21.57
 5 -5 -3 494.2 21.38
 5 -5 3 485.05 20.87
 5 -5 -3 466.22 26.21
 5 -5 -3 508.17 31.14
 5 -5 3 540.6 31.95
 5 -5 4 587.62 23.81
 5 -5 -4 600.79 24.55
 -5 -5 4 460.91 33.54
 -5 -5 -4 586.85 36.42
 5 5 -4 607.16 23.68
 5 5 -4 592.78 23.59
 -5 -5 -4 575.36 24.17
 -5 -5 4 558.94 23.89
 5 -5 -4 549.23 24.23
 5 -5 4 597.98 24.84
 5 -5 -4 565.67 29.74
 5 5 4 595.35 24.77
 5 -5 -4 571.41 34.02
 5 -5 4 607.03 35.22
 5 5 -4 590.92 24.08
 5 -5 -4 600.07 25.81
 5 -5 5 681.59 27.56
 5 -5 -5 671.22 28.4
 -5 -5 -5 675.36 40.46
 5 5 -5 693.73 27.48
 5 5 -5 718.83 27.65
 -5 -5 -5 705.91 28.25
 -5 -5 5 723.63 28.11
 5 -5 -5 677.86 33.99
 5 -5 -5 703.99 28.5
 5 -5 5 747.07 29.1
 5 5 5 683.16 28.69
 5 -5 -5 700.79 29.72
 5 5 -5 685.41 27.94
 5 -5 -5 725.54 39.17
 -5 -5 -6 96.79 5.72
 5 5 -6 92.03 6.23
 5 -5 -6 88.02 7.55
 5 -5 -6 107.7 6.93
 -5 -5 -6 95.18 12.83
 5 5 -6 90.99 5.95
 5 -5 -6 90.39 6.44
 5 5 -6 92.95 6.01
 -5 -5 -6 92.49 6.33
 -5 -5 6 74.22 11.71
 5 5 6 87.53 6.64
 5 -5 -6 78.11 10.91
 5 -5 -6 84.82 6.25
 -5 -5 6 92.74 6.24
 5 -5 -6 111.85 10.48
 5 5 7 220.16 11.71
 5 5 -7 219.47 10.54
 5 -5 -7 216.64 12.39
 5 5 -7 208.21 10.78
 5 -5 -7 220.48 11.42
 5 5 -7 203.04 10.52
 -5 -5 7 226.88 20.44
 -5 -5 -7 206.94 19.68
 -5 -5 -7 210.77 11.02
 5 -5 -7 189.37 14.93
 -5 -5 -7 208.28 10.09
 5 -5 -7 194.67 10.87
 5 -5 -7 196.87 17.93
 5 -5 -7 216.91 11.11
 5 5 -8 2.64 1.43
 5 -5 -8 0.78 2.03
 5 -5 -8 3.26 1.67
 5 -5 -8 2.52 2.66
 5 5 -8 9.64 1.93
 -5 -5 -8 3.44 1.88
 -5 -5 -8 3.96 1.54
 5 -5 -8 6.59 1.88
 5 -5 -8 2.27 2.42
 5 5 -8 4.26 1.83
 5 -5 -8 4.8 1.8
 5 5 8 4.45 1.98
 -5 -5 -8 6.46 4.96
 -5 -5 8 -2.61 4.4
 5 -5 -9 385.29 19.29
 5 5 -9 402.94 17.68
 -5 -5 -9 385.2 17.88
 -5 -5 -9 401.07 17.06
 5 -5 -9 413.42 18.18
 5 5 -9 384.24 17.19
 5 5 9 415.24 18.79
 5 -5 -9 394.42 18.39
 -5 -5 -9 373.17 27.81
 -5 -5 9 364.51 27.85
 5 5 -9 418.63 17.77
 5 -5 -9 427.8 27.88
 5 -5 -9 390.7 17.85
 5 5 -10 427.98 18.53
 5 -5 -10 427.31 20.2
 5 -5 -10 419.23 19.25
 5 5 -10 418.73 18.47
 -5 -5 10 371.71 28.31
 -5 -5 -10 461.25 30.17
 -5 -5 -10 422.4 18.71
 -5 -5 -10 401.32 17.68
 5 -5 -10 384.54 18.45
 5 5 -10 424.82 18.14
 5 5 10 419.12 19.56
 5 5 10 419 27.55
 5 -5 -10 428.23 28.36
 5 -5 -10 448.73 18.86
 5 5 11 10.72 2.71
 5 -5 -11 16.04 3.62
 5 5 11 7.92 4.01
 -5 -5 11 6.64 4.91
 5 -5 -11 13.78 2.84
 5 5 -11 8.35 2.18
 -5 -5 -11 16.73 5.66
 -5 -5 -11 9.13 2.03
 -5 -5 -11 10.1 2.11
 5 -5 -11 9.78 2.36
 5 5 -11 10.35 2.18
 5 -5 -11 10.59 4.53
 5 5 -11 10.98 2.31
 5 5 12 11.83 5.05
 5 -5 -12 10.87 2.62
 -5 -5 -12 7.73 4.56
 5 5 12 8.15 2.68
 5 5 -12 9.22 2.22
 -5 -5 -12 7.86 2.15
 -5 -5 12 12.06 5.71
 5 -5 -12 3.8 1.73
 5 5 -12 10.37 2.35
 5 5 -12 9.14 2.13
 5 -5 -12 8.68 3.15
 -5 -5 -12 7.04 1.86
 -5 -5 -13 90.83 6.53
 -5 -5 -13 90.48 6.02
 5 -5 -13 93.72 6.7
 5 5 13 74.09 6.73
 5 5 -13 91.59 6.15
 5 -5 -13 86.78 6.9
 -5 -5 -13 95.79 12.78
 -5 -5 13 80.11 12.31
 5 -5 -13 89.88 12.19
 5 5 -13 88.34 6.52
 5 5 13 75.32 11.19
 5 5 -13 89.58 6.31
 5 -5 -13 89.46 7.61
 5 -5 -14 444.71 21.94
 5 5 -14 458.27 20.5
 -5 -5 -14 465.34 20.73
 -5 -5 -14 487.75 20.14
 5 -5 -14 455.55 20.8
 5 5 14 448.97 21.67
 5 5 -14 468.76 20.15
 5 -5 -14 483.91 21.6
 -5 -5 14 475.18 32.44
 -5 -5 -14 532.01 33.02
 5 -5 -14 475.83 31.24
 5 5 -14 475.39 20.93
 5 5 14 492.24 32
 5 5 14 495.07 33.39
 5 -5 -15 161.14 10.58
 5 5 -15 167.11 9.42
 5 -5 -15 152.47 9.91
 5 5 -15 161.75 9.71
 -5 -5 15 143.31 16.78
 5 -5 -15 182.21 17.69
 -5 -5 -15 165.55 9.53
 -5 -5 -15 157.67 8.94
 5 -5 -15 166.36 9.7
 5 5 15 167.36 17.49
 5 5 15 176.44 10.64
 5 5 -15 146.96 8.88
 5 5 15 184.12 19.06
 5 5 16 4.98 2.31
 5 -5 -16 0.4 2.74
 5 5 16 1.39 4.68
 -5 -5 16 1.41 3.36
 5 -5 -16 -0.36 1.77
 5 5 -16 1.93 1.81
 -5 -5 -16 0.3 1.67
 5 -5 -16 0.94 1.6
 5 -5 -16 1.29 3.08
 -5 -5 -16 0.26 1.56
 5 5 -16 1.59 1.65
 5 5 16 -1.49 3.18
 5 5 -16 0.29 1.55
 5 5 17 10.11 3.24
 5 5 17 17.23 6.5
 5 -5 -17 19.78 6.3
 5 5 -17 11.67 2.6
 5 5 -17 13.92 2.86
 -5 -5 -17 10.36 2.73
 -5 -5 -17 15.05 2.75
 -5 -5 17 7.18 4.86
 5 -5 -17 9.54 2.41
 5 5 -17 11.73 2.43
 -5 -5 -17 13.83 2.55
 5 5 17 18.27 6.5
 5 -5 -17 16.87 4.3
 5 5 -18 176.96 10.72
 -5 -5 -18 201.85 10.88
 -5 -5 -18 171.26 9.81
 5 -5 -18 184.27 10.55
 -5 -5 -18 176.63 10.29
 5 5 -18 184.1 10.37
 5 -5 -18 146.89 11.11
 5 5 18 199.96 19.71
 5 5 18 172.92 11.11
 5 5 -18 176.88 10
 5 5 18 177.82 19.28
 -5 -5 18 176.48 19.13
 5 -5 -18 185.29 18.34
 5 5 -19 112.4 8.14
 -5 -5 -19 125.91 8.36
 5 -5 -19 120 14.71
 5 -5 -19 127.4 8.27
 -5 -5 -19 110.58 7.45
 -5 -5 -19 104.18 7.72
 5 5 -19 114.94 7.8
 5 -5 -19 105.84 8.97
 5 5 19 95.03 14.02
 5 5 19 145.97 16.94
 -5 -5 19 115.89 15.37
 5 5 19 124.55 8.92
 5 5 -19 112.07 7.52
 5 5 20 47.9 10.08
 5 5 -20 55.57 5.21
 5 -5 -20 55.69 6.36
 5 -5 -20 51.38 10.01
 5 5 -20 60.01 5.76
 5 5 -20 59.85 6.1
 -5 -5 -20 60.9 5.48
 -5 -5 20 48.37 10.13
 5 5 -20 63.95 5.34
 5 5 20 49.49 5.67
 5 5 20 49.37 10.37
 -5 -5 -20 58.23 5.52
 5 -5 -20 64.32 5.58
 -5 -5 -20 57.75 5.12
 -5 -5 -21 3.55 2.02
 5 -5 -21 0.34 1.53
 5 5 -21 2.11 1.85
 5 5 21 0.82 2.1
 5 5 -21 0.63 1.71
 5 -5 -21 1.41 2.61
 5 5 21 1.55 3.7
 5 5 21 3.23 3.44
 5 5 -21 1.85 1.89
 -5 -5 -21 0.66 1.77
 -5 -5 21 1.54 4.02
 5 5 21 1.58 3.76
 5 5 -21 0.86 2
 -5 -5 -21 6.05 2.21
 5 5 -21 1.42 1.66
 5 -5 -21 2.07 2.85
 -5 -5 -22 65.65 5.64
 5 -5 -22 62.99 5.79
 5 -5 -22 68.96 11.41
 5 5 -22 72.51 5.78
 5 5 22 58.02 11.26
 5 5 22 80.38 7.12
 5 5 -22 71.09 5.88
 5 5 -22 74.78 6.59
 -5 -5 -22 72.34 6.14
 -5 -5 -22 70.5 6.11
 5 5 -22 66.75 5.85
 5 5 -22 75.1 7.02
 -5 -5 22 70.57 12.4
 5 5 22 73.26 12.11
 5 5 22 80.38 13.3
 5 5 23 218.34 22.16
 5 5 -23 196.42 11.3
 5 5 23 220.51 12.87
 -5 -5 23 242.85 23.1
 5 5 -23 204.97 11.16
 -5 -5 -23 222.48 11.59
 5 -5 -23 200.57 11.66
 5 5 -23 202.87 12.08
 -5 -5 -23 183.78 11.34
 -5 -5 -23 203.31 11.64
 5 5 -23 208.72 12.73
 5 5 23 210.54 21.93
 5 -5 -23 226.2 21.48
 5 5 -23 196.46 11.39
 5 5 23 231.02 22.08
 5 5 -24 81.19 6.46
 5 5 24 86.99 7.6
 5 -5 -24 84.31 13.11
 5 5 -24 80.13 6.23
 -5 -5 -24 88.54 6.62
 5 -5 -24 74.87 6.43
 5 5 -24 81.79 6.96
 -5 -5 -24 83.95 6.74
 -5 -5 -24 86.95 6.83
 5 5 24 70.1 12.64
 5 5 -24 80.55 6.5
 5 5 24 85.32 13.52
 5 5 24 99.82 14.28
 -5 -5 24 56.04 11.41
 5 5 -24 83.58 7.39
 5 -5 -25 97.38 14.36
 5 5 25 94.74 14.83
 5 5 25 112.92 16.03
 -5 -5 25 121.4 16
 -5 -5 -25 106.88 7.92
 5 5 -25 113.85 8.52
 5 5 -25 107.4 7.49
 5 5 25 124.29 16.01
 -5 -5 -25 119.55 8.22
 5 5 -25 106.93 7.74
 5 5 -25 115.63 7.92
 5 5 25 113.85 8.87
 5 -5 -25 123.75 8.32
 -5 -5 -25 115.48 7.89
 5 5 -25 113.01 8.77
 5 5 26 155.73 10.77
 5 5 -26 165.47 10.07
 5 -5 -26 177.12 19.04
 5 5 -26 198.26 18.42
 5 5 26 150.49 18.82
 5 5 26 163.32 10.33
 -5 -5 26 160.14 19.12
 5 5 -26 160.53 10.63
 -5 -5 -26 152.93 10.05
 5 5 -26 166.52 9.78
 5 5 26 157.42 18.23
 -5 -5 -26 164.51 10.12
 5 5 -26 164.63 9.99
 5 5 26 177.92 19.93
 5 -5 -26 165.12 10.19
 5 5 -26 173.6 11.19
 5 5 27 395.71 19.64
 5 5 -27 395.32 18.46
 5 -5 -27 388.47 29.82
 5 5 -27 356 26.83
 5 5 27 372.37 30.93
 5 5 27 391.56 18.65
 -5 -5 27 382.14 30.73
 -5 -5 -27 379.88 18.65
 5 5 -27 416.35 19.57
 5 5 -27 391.97 18.08
 5 5 27 348.16 28.84
 -5 -5 -27 400.82 18.57
 5 5 -27 382.45 18.28
 5 -5 -27 379.97 18.55
 5 5 -27 378.12 19.59
 5 5 27 394.4 31.22
 5 -5 -28 130.1 16.08
 5 5 -28 98.62 13.15
 5 5 28 128.16 17.2
 5 5 28 120.15 8.36
 -5 -5 28 101.02 15.01
 5 5 -28 117.41 8.74
 -5 -5 -28 116.8 8.5
 5 5 -28 114.96 7.88
 5 5 -28 109.34 8.77
 -5 -5 -28 134.96 8.69
 5 -5 -28 120.48 8.33
 5 5 -28 129.85 8.44
 5 5 -28 113.98 8.05
 5 5 28 119.62 9.02
 5 5 28 132.71 17.11
 5 5 28 97.75 14.38
 5 -5 -29 278.82 14.31
 5 5 29 282.4 26.02
 5 5 -29 255.44 13.76
 5 5 29 260.41 14.77
 5 -5 -29 259.04 23.81
 5 5 -29 243.17 21.39
 5 5 29 262.26 13.82
 -5 -5 29 264.54 24.99
 5 5 -29 283.49 14.96
 -5 -5 -29 266.26 14.2
 5 5 -29 261.56 13.52
 5 5 29 271.32 23.93
 -5 -5 -29 249.31 13.69
 5 5 -29 268.93 14.85
 -5 5 -29 268.17 13.36
 5 5 29 288.42 25.93
 5 5 -29 269.1 13.87
 5 -5 -30 1.74 1.78
 5 5 -30 1.65 1.86
 5 5 30 -1.63 2.26
 5 5 30 -3.45 4.87
 -5 -5 30 -1.67 3.98
 5 -5 -30 9.17 4.89
 -5 -5 -30 2.02 1.79
 5 5 -30 1.6 2.09
 -5 -5 -30 -0.36 1.8
 5 5 -30 -0.32 1.75
 5 5 -30 -1.26 2.69
 5 5 -30 1.22 1.93
 5 5 30 -1.68 5.06
 5 5 30 2.88 2.65
 -5 5 -30 1.42 1.55
 5 5 -30 -0.62 1.94
 5 5 31 142.14 18.02
 5 5 -31 134.36 8.79
 5 5 31 136.57 9.53
 5 5 -31 136.82 15.2
 5 5 -31 128.79 8.58
 -5 5 31 132.29 16.39
 5 -5 -31 155.12 17.55
 -5 -5 31 130.09 17.13
 -5 -5 -31 141.06 9.3
 5 5 -31 136.34 9.45
 -5 5 -31 123.01 8.09
 5 5 31 140.75 16.26
 5 5 -31 141.19 8.73
 5 5 -31 132.95 9.32
 5 5 31 152.42 18.34
 5 -5 -31 145.12 9.17
 -5 -5 -31 130.54 8.73
 -5 5 32 19.57 6.24
 5 5 32 22 7.45
 -5 -5 32 8.3 5.04
 5 -5 -32 16.15 3.03
 5 5 -32 19.25 3.62
 -5 -5 -32 19.06 3.41
 5 5 -32 19.85 6.08
 5 5 -32 18.74 3.25
 5 5 32 9.76 5.23
 5 5 -32 18.12 3.11
 -5 -5 -32 13.04 2.8
 5 5 32 21.51 3.93
 -5 5 33 185.73 19.17
 5 5 33 167.8 19.31
 -5 -5 33 153.28 19.01
 -5 -5 34 122.23 16.62
 5 5 -34 116.48 7.67
 -5 5 -34 120.69 7.43
 5 5 34 118.45 16.28
 -5 -5 -35 0.3 1.7
 5 5 -35 0.37 2.25
 5 5 -35 -0.29 1.65
 -5 -5 35 3.21 3.42
 5 5 -35 0.91 1.33
 5 5 35 -1.58 3.36
 5 -5 -35 1.83 1.66
 5 5 35 -0.35 1.94
 -5 -5 -35 1.21 1.79
 -5 5 -35 1.74 1.37
 5 5 -35 1.65 1.61
 5 5 -36 29.49 3.57
 -5 5 -36 24 3.05
 5 5 -36 32.79 4.35
 5 5 -36 30.51 3.6
 5 5 -36 26.31 3.52
 5 5 36 31.25 4.18
 -5 -5 -36 35.45 3.96
 5 5 -36 31.3 4.12
 -5 -5 -36 29.52 3.56
 5 5 -37 96.94 6.61
 -5 5 -37 91.98 6.08
 5 5 -37 105.42 7.85
 5 5 -37 93.81 6.36
 5 5 -37 100.09 7.42
 -5 -5 -37 102.51 6.81
 5 5 -37 102.21 6.94
 5 5 37 96.29 7.08
 -5 -5 -37 100.52 6.91
 -5 -5 -38 136.55 8
 -5 5 -38 127.13 7.25
 5 5 -38 132.43 8.88
 -5 -5 -38 138.66 8.18
 5 5 -38 125.17 7.74
 5 5 -38 130.99 8.11
 5 5 38 128.9 8.23
 5 5 -38 132.76 8.72
 -5 5 -39 3.77 1.28
 5 5 -39 4.22 1.9
 -5 -5 -39 2.76 1.69
 5 5 -39 6.81 2.17
 5 5 39 4.02 1.83
 5 5 -39 4.31 1.71
 5 5 -39 6.31 1.95
 -5 -5 -39 1.91 1.44
 -5 5 -40 16.29 2.11
 -5 -5 -40 15.77 2.37
 -5 -5 -40 18.32 2.71
 5 5 -40 12.4 2.22
 5 5 -40 21.86 3.14
 5 5 40 10.68 2.41
 5 5 -40 11.44 2.31
 5 5 -40 12.2 2.52
 5 5 -41 21.25 2.6
 5 5 -41 17.13 2.81
 5 5 -41 21.76 2.79
 -5 -5 -41 19.39 2.72
 -5 5 -41 20.48 2.3
 -5 -5 -41 20.07 2.6
 5 5 -41 18.22 2.85
 5 5 -42 103.56 6.06
 -5 5 -42 96.08 5.49
 -5 -5 -42 107.23 6.14
 5 5 -42 102.03 6.26
 5 5 -42 99.94 6.49
 5 5 -42 104.93 6.81
 -5 -5 -42 110.26 6.37
 -5 -5 -43 23.96 2.47
 5 5 -43 22.05 2.58
 -5 -5 -43 25.46 2.69
 -5 5 -43 15.29 1.79
 5 5 -43 15.47 2.28
 5 5 -43 21.51 2.38
 5 5 -43 24.41 2.89
 -5 -5 -44 0.81 1
 -5 -5 -44 1.48 0.97
 5 5 -44 2.92 1.31
 5 5 -44 2.28 1.1
 5 5 -44 0.63 0.88
 5 5 -44 3.53 1.21
 5 5 -45 16.66 2.26
 -5 5 -45 15.92 1.87
 5 5 -45 12.08 1.63
 -5 -5 -45 16.79 2.03
 5 5 -45 17.31 2.07
 -5 -5 -45 14.78 1.83
 -5 -5 -46 100.77 4.87
 -5 -5 -46 99.71 5.09
 5 5 -46 97 5.48
 -5 5 -46 100.88 5.01
 5 5 -46 95.65 5.07
 5 5 -47 20.03 2.1
 5 5 -47 18.75 1.81
 -5 5 -47 19.95 1.77
 6 0 0 8.45 2.33
 0 -6 0 4.99 3.05
 6 0 0 4.15 1.62
 -6 0 0 2.14 2.43
 6 0 0 11.53 4.69
 0 -6 0 3.41 3.15
 6 0 0 8.82 2.19
 0 -6 -1 161.21 15.05
 -6 0 1 180.92 13.37
 -6 0 -1 201.18 13.55
 0 -6 1 193.93 16.11
 6 0 1 232.67 18.25
 6 0 -1 213.28 17.43
 6 0 -1 212.97 11.19
 6 0 1 236.43 11.51
 0 -6 -1 201.7 15.17
 0 -6 1 231.09 16.06
 6 0 -1 231.11 11.31
 6 0 1 229.22 11.33
 6 0 -1 248.63 11.55
 6 0 1 224.5 11.29
 6 0 -2 239 11.85
 6 0 2 237.9 12.01
 6 0 -2 226.94 17.98
 6 0 -2 236.34 11.94
 6 0 -2 238.84 11.68
 6 0 -2 230.38 11.84
 6 0 2 231.21 11.92
 0 -6 2 212.25 17.09
 0 -6 -2 245.61 17.89
 -6 0 -2 266.77 14.92
 -6 0 2 268.31 15.94
 0 -6 -2 234.11 16.3
 0 -6 2 255.97 17.15
 6 0 -3 4.85 2.03
 -6 0 -3 7.56 2.42
 0 -6 -3 5.9 3.7
 -6 0 3 0.58 2.57
 0 -6 3 8.54 3.97
 6 0 -3 6.3 3.46
 6 0 -3 5.65 1.74
 0 -6 3 5.92 3.25
 0 -6 -3 5.68 2.63
 6 0 -3 3.92 1.72
 6 0 3 3.9 1.95
 6 0 -3 7.86 2.11
 6 0 3 5.57 2.45
 6 0 -3 4.26 2.09
 0 -6 4 127.39 12.65
 -6 0 4 129.27 10.88
 -6 0 -4 169.91 10.82
 0 -6 -4 132.46 12.67
 6 0 -4 128.67 12.75
 6 0 -4 137.59 8.06
 6 0 4 140.19 8.34
 6 0 -4 137.37 8.32
 6 0 -4 145.62 8.29
 6 0 -4 138.14 7.86
 0 -6 -4 147.4 12.24
 6 0 -4 132.82 8.21
 6 0 -5 61.95 5.18
 0 -6 -5 65.97 4.83
 6 0 5 67.39 8.84
 0 -6 -5 66.05 7.98
 6 0 -5 59.9 5.05
 6 0 -5 62.19 5.29
 6 0 -5 68.7 5.21
 6 0 5 63.92 5.2
 6 0 -5 58.52 8.41
 0 -6 5 68.35 8.89
 0 -6 -5 76.05 9.15
 -6 0 5 67.14 7.59
 -6 0 -5 77.63 6.91
 6 0 -5 72.23 5.2
 6 0 6 113.65 7.3
 6 0 -6 108.16 6.9
 0 -6 6 123.93 12.07
 0 -6 -6 105.28 11.21
 -6 0 6 117.99 10.33
 6 0 -6 107.84 7.17
 6 0 -6 114.03 7.19
 0 -6 -6 117.39 6.81
 6 0 -6 123.55 11.89
 0 -6 -6 108.18 10.51
 6 0 6 109.75 11.69
 6 0 -6 100.07 6.6
 6 0 -6 114.53 7.22
 6 0 -6 107.13 7.22
 6 0 -7 43.37 4.22
 6 0 -7 44.58 4.35
 0 -6 -7 47.16 4.03
 0 -6 -7 46.45 6.83
 6 0 -7 39.8 3.83
 6 0 -7 42.47 4.21
 0 -6 7 46.42 7.48
 -6 0 7 38.85 6.07
 6 0 -7 39.32 6.59
 0 -6 -7 42.1 6.99
 6 0 7 46.14 4.41
 6 0 -7 46.07 4.47
 6 0 -7 40.74 4.11
 6 0 -8 116.86 7.28
 6 0 -8 118.23 7.53
 0 -6 -8 98.47 10.9
 -6 0 8 94.58 9.65
 0 -6 8 117.33 11.86
 0 -6 -8 105.49 6.6
 6 0 -8 118.05 7.67
 6 0 8 114.82 7.34
 6 0 -8 126.94 11.65
 6 0 -8 110.56 6.9
 6 0 -8 109.26 7.26
 0 -6 -8 111.87 10.89
 6 0 -8 109.49 7.18
 6 0 -9 8.25 2.12
 6 0 9 6.24 2.14
 6 0 -9 8.07 2.19
 -6 0 9 10.74 3.59
 6 0 -9 1.56 2.05
 0 -6 9 9.59 3.95
 6 0 -9 10.53 2.19
 6 0 -9 11.34 2.16
 0 -6 -9 7.74 1.93
 0 -6 -9 11.17 4.1
 6 0 -9 9.74 2.47
 6 0 -10 41.6 4.34
 6 0 -10 48.39 4.45
 6 0 -10 55.66 4.13
 6 0 -10 51.24 4.78
 0 -6 -10 47.6 4.07
 6 0 -10 40.65 7.74
 6 0 -10 47.09 4.73
 6 0 10 45.68 4.53
 -6 0 10 66.2 7.78
 6 0 -10 46.4 4.24
 0 -6 10 46.6 7.5
 6 0 -10 47.52 6.88
 6 0 10 43.54 8.36
 6 0 -11 377.92 16.01
 6 0 11 385.75 17.15
 6 0 -11 367.42 17.4
 6 0 11 351 24.67
 -6 0 11 417.34 22.77
 0 -6 11 376.96 23.76
 6 0 -11 379.94 17.04
 6 0 11 384.95 26.28
 0 -6 -11 341.54 16.08
 0 6 -11 363.73 15.56
 6 0 -11 345.2 16.87
 6 0 -11 376.82 16.58
 6 0 -11 373.33 17.35
 6 0 -11 417.92 26.57
 6 0 12 13.63 2.59
 6 0 -12 12.02 2.78
 6 0 -12 12.32 2.36
 6 0 -12 9.69 2.24
 6 0 -12 15.72 2.24
 6 0 -12 16.23 2.77
 0 -6 12 6.37 4.14
 6 0 12 14.26 5.24
 0 -6 -12 16.01 2.56
 0 6 -12 12.73 2.06
 6 0 -12 13.11 2.76
 6 0 -12 20.16 5.74
 6 0 -12 14.31 2.66
 6 0 12 23.75 5.99
 -6 0 -13 -0.24 1.57
 6 0 -13 1.76 1.65
 6 0 13 -1.12 2.92
 6 0 -13 2.92 1.86
 6 0 13 0.84 1.75
 6 0 -13 5.11 1.9
 6 0 -13 1.52 1.25
 6 0 -13 3.71 1.8
 0 -6 -13 6.12 1.74
 6 0 -13 1.15 3.24
 6 0 -13 1.92 1.71
 6 0 13 3.63 3.87
 6 0 -13 1.69 1.53
 0 6 -13 6.34 1.67
 -6 0 -14 9.1 2.15
 6 0 -14 8.22 2.1
 -6 0 -14 5.71 1.47
 6 0 14 8.08 4.44
 6 0 -14 5.2 1.7
 6 0 14 5.95 2.12
 6 0 -14 3.32 2.1
 0 -6 -14 6.19 3.4
 6 0 -14 4.08 1.77
 6 0 -14 8.3 2.13
 0 -6 -14 7.91 2.04
 6 0 -14 4.58 3.87
 6 0 -14 5.9 3.33
 6 0 -14 7.9 2.28
 6 0 14 1.23 2.63
 6 0 -14 5.77 2.05
 0 6 -14 5.21 1.64
 6 0 -15 76.08 5.66
 -6 0 -15 71.82 4.83
 6 0 15 65.71 10.49
 6 0 15 69.08 5.68
 6 0 -15 75.53 6.23
 0 -6 -15 79.94 9.72
 6 0 -15 73.33 5.92
 6 0 -15 75.68 5.87
 6 0 -15 80.09 6.04
 0 -6 -15 70.61 5.41
 6 0 -15 79.95 11.21
 6 0 -15 87.2 11.45
 6 0 -15 66.97 5.99
 -6 0 -15 63.54 5.49
 6 0 15 75.29 11.23
 0 6 -15 75.41 5.15
 6 0 -16 5.56 2.07
 6 0 -16 4.32 1.91
 -6 0 -16 4.38 1.4
 6 0 16 6.18 4.17
 6 0 -16 5.49 1.86
 6 0 16 4.6 1.99
 6 0 -16 3.14 2.07
 6 0 -16 2.97 1.65
 0 -6 -16 7.49 3.16
 6 0 -16 4.57 2.08
 0 -6 -16 5.47 1.72
 6 0 -16 4.83 3.41
 6 0 -16 6.22 3.98
 0 -6 16 2.99 2.61
 6 0 16 2.55 3.6
 6 0 -16 6.07 2.2
 0 6 -16 6.54 1.78
 -6 0 -16 4.62 1.88
 6 0 -17 1.94 1.54
 -6 0 -17 2.92 1.54
 6 0 17 1.28 3.05
 6 0 -17 4.31 1.84
 6 0 17 3.47 1.82
 6 0 -17 3.57 2.32
 6 0 -17 4.26 1.89
 6 0 -17 2.8 1.91
 0 -6 -17 8.69 4.24
 0 -6 -17 3.79 1.77
 6 0 -17 4.97 3.5
 6 0 -17 1.28 2.36
 6 0 17 -1.3 3.91
 0 -6 17 2.05 2.44
 6 0 -17 4.67 2.2
 0 6 -17 2.73 1.42
 -6 0 -17 2.63 1.68
 6 0 -17 3.21 1.86
 -6 0 -18 15.06 2.31
 6 0 18 9.25 4.9
 6 0 -18 17.05 2.9
 6 0 18 19.45 2.99
 6 0 -18 13.9 2.98
 6 0 -18 18.09 3.03
 6 0 -18 12.12 2.61
 0 -6 -18 10.97 4.15
 0 -6 -18 17.04 2.64
 6 0 -18 16.6 5.46
 6 0 -18 14.49 5.46
 0 -6 18 17.89 5.28
 6 0 18 11.87 5.28
 0 6 -18 12.04 2.22
 6 0 -18 13.44 2.81
 -6 0 -18 15.08 2.68
 6 0 -18 11.33 2.74
 6 0 -19 13.43 2.73
 6 0 19 11.96 2.5
 6 0 -19 19.46 3.43
 6 0 19 9.56 4.84
 -6 0 -19 15.04 2.34
 6 0 -19 10.56 2.47
 0 -6 -19 15.42 4.92
 6 0 -19 15.35 2.92
 0 -6 -19 9.48 2.23
 6 0 19 16.08 5.54
 0 -6 19 13 4.92
 6 0 -19 10.87 2.68
 -6 0 -19 9.09 2.41
 6 0 -19 11.17 2.72
 6 0 -19 17.06 5.43
 0 -6 -19 13.69 2.4
 6 0 -20 5.7 2.13
 6 0 -20 5.75 2.66
 6 0 20 7.03 2.12
 6 0 20 4.19 3.94
 -6 0 -20 3.57 1.51
 6 0 -20 3.92 1.85
 0 -6 -20 7.43 3.58
 6 0 -20 4.68 2.02
 0 -6 -20 5.1 1.86
 6 0 20 6.81 4.36
 0 -6 20 12.28 4.76
 6 0 -20 5.77 2.46
 -6 0 -20 7.04 2.02
 6 0 -20 6.42 2.2
 6 0 -20 8.1 4.55
 0 -6 -20 4.99 1.67
 6 0 -21 0.62 1.54
 -6 0 -21 1.24 1.34
 6 0 21 2.86 3.73
 6 0 -21 0.39 1.86
 6 0 21 0.88 1.59
 6 0 -21 0.33 1.59
 0 -6 -21 3.28 2.61
 6 0 -21 1.03 1.89
 0 -6 -21 1.1 1.34
 0 -6 21 1.15 2.45
 6 0 21 2.76 3.28
 6 0 -21 0.39 1.78
 -6 0 -21 0.29 1.47
 6 0 -21 -0.35 2.13
 0 -6 -21 1.5 1.46
 6 0 -21 1.39 2.96
 6 0 -22 55.66 5.14
 -6 0 -22 44.21 4.35
 6 0 22 51.3 10.03
 6 0 -22 53.84 5.36
 6 0 -22 51.37 5.52
 6 0 -22 50.47 5.08
 0 -6 -22 39.48 8.07
 6 0 -22 50.36 5.2
 0 -6 -22 46.57 4.55
 0 -6 22 46.03 8.52
 6 0 22 62.83 10.66
 6 0 -22 52.82 5.55
 0 -6 -22 54.39 4.55
 6 0 -22 77.13 11.92
 -6 0 -22 49.88 4.77
 6 0 -23 46.06 4.86
 -6 0 -23 43.44 4.22
 6 0 23 53.98 10.6
 0 -6 -23 67.39 10.11
 0 6 23 46.99 9.46
 6 0 -23 51.01 5.52
 6 0 -23 46.23 4.97
 6 0 -23 53.47 5.46
 6 0 -23 48.6 5.06
 0 -6 -23 44.64 4.49
 6 0 23 48.03 9.3
 6 0 -23 52.82 10.02
 6 0 -23 44.88 5.34
 0 -6 -23 46.49 4.22
 -6 0 -23 51.56 4.82
 0 -6 -24 8.23 1.98
 -6 0 -24 5.79 2
 6 0 24 3.06 3.66
 0 6 24 7.12 4.8
 6 0 -24 6.3 2.22
 6 0 -24 3.69 2.19
 6 0 -24 8.15 2.37
 6 0 -24 6.2 2.44
 0 -6 -24 4.77 3.37
 0 -6 -24 7.59 2.23
 6 0 24 5.7 4.3
 6 0 -24 9.02 2.81
 6 0 -24 7.14 2.84
 -6 0 -24 6.48 2.09
 6 0 -24 3.01 3.6
 0 -6 -24 4.54 2.05
 0 -6 -25 7.19 2
 6 0 -25 12.53 2.87
 -6 0 -25 15.65 2.72
 6 0 25 7.8 5.27
 0 6 25 13.2 5.65
 6 0 -25 12.44 3.15
 6 0 -25 10.1 2.75
 0 -6 -25 11.01 4.34
 6 0 -25 11.9 2.91
 0 -6 -25 10.13 2.32
 6 0 -25 15.41 3.5
 -6 0 -25 10.4 2.38
 6 0 25 20.11 6.32
 6 0 -25 12.69 2.9
 6 0 -25 9.28 5.22
 0 -6 -25 16.08 2.97
 6 0 -26 226.67 12.52
 -6 0 -26 226.82 11.89
 0 6 26 219.87 21.52
 0 -6 -26 244.57 20.83
 6 0 -26 233.16 13.43
 6 0 -26 217.02 12.54
 6 0 -26 233.12 13.07
 6 0 -26 219.79 12.71
 0 -6 -26 210.94 11.74
 6 0 26 248.5 22.35
 0 -6 -26 219.48 12.03
 0 -6 -26 209.69 11.15
 -6 0 -26 229.42 12.2
 6 0 -26 213.99 21.54
 6 0 26 217.69 22.05
 0 -6 -27 0.64 1.94
 0 -6 -27 2.93 1.45
 6 0 -27 1.76 1.87
 -6 0 -27 0.9 1.79
 6 0 27 3.23 4.55
 0 6 27 3.08 3.67
 6 0 -27 2.53 2.01
 6 0 -27 3.33 2.01
 6 0 -27 1.92 1.96
 6 0 -27 1.62 2.99
 0 -6 -27 0.92 1.64
 6 0 -27 2.81 2.22
 6 0 -27 1.16 2.66
 0 -6 -27 8.98 4.53
 6 0 27 1.45 3.78
 -6 0 -27 1.63 1.74
 6 0 28 39.29 9.38
 0 6 28 39.29 9.47
 6 0 -28 45.32 5.22
 0 -6 -28 48.43 9.4
 6 0 -28 44.15 5.29
 0 -6 -28 46.92 4.68
 -6 0 -28 53.71 5.08
 6 0 -28 43.25 5.23
 6 0 -28 51.06 10.51
 6 0 28 46.26 9.39
 6 0 -28 45.28 5.05
 0 -6 -28 52.04 4.32
 0 -6 -28 53.65 5.05
 -6 0 -28 45.26 4.66
 6 0 -28 53.36 5.8
 6 0 -29 -0.36 1.76
 -6 0 -29 1.57 1.77
 6 0 29 3.31 3.53
 0 6 29 1.6 3.4
 6 0 -29 1.7 2.02
 6 0 -29 -0.76 2.37
 6 0 -29 1.17 2.08
 6 0 29 5.75 4.59
 0 -6 -29 1.25 1.7
 0 -6 -29 1.99 2.09
 0 6 -29 2.21 1.93
 6 0 -29 2.06 2.24
 6 0 -29 3.34 3.56
 -6 0 -29 0.34 1.9
 6 0 -30 148.4 9.56
 6 0 -30 136.23 9.86
 -6 0 -30 157.67 9.4
 0 6 -30 142.24 9.02
 0 6 30 132.69 16.91
 6 0 -30 152.29 10.14
 0 -6 -30 134.44 8.8
 6 0 -30 137.64 9.58
 0 -6 -30 128.41 8.91
 6 0 30 137.95 16.36
 -6 0 -30 158.49 9.54
 6 0 -30 143.65 9.69
 0 6 30 130.21 16.32
 6 0 -30 142.55 17.74
 6 0 30 144.92 17.9
 0 6 31 12.05 4.83
 6 0 -31 10.82 2.87
 -6 0 -31 10.33 2.6
 6 0 31 3.35 4.73
 0 6 31 13.08 6.04
 6 0 -31 9.24 2.95
 6 0 -31 8.88 2.97
 6 0 -31 8.96 2.77
 6 0 31 15.4 5.79
 0 -6 -31 7.88 2.28
 0 -6 -31 6.72 2.37
 0 6 -31 11.93 2.66
 6 0 -31 6.74 5.39
 6 0 -31 11.21 2.92
 -6 0 -31 14.29 2.9
 0 6 32 85.63 13.78
 6 0 32 120.35 16.19
 6 0 -32 107.25 8.28
 6 0 -32 94.1 7.66
 0 -6 -32 94.42 7.04
 0 6 32 90.64 13.49
 0 6 -32 94.46 7.12
 6 0 -32 95.29 8.01
 -6 0 -32 96.66 7.19
 -6 0 -32 101.48 7.45
 6 0 -32 98.49 7.7
 0 -6 -32 100.54 7.4
 6 0 -32 117.8 16.19
 0 -6 -33 0.67 1.79
 6 0 -33 3.07 2.31
 0 -6 -33 3.11 1.79
 -6 0 -33 4.05 2.25
 6 0 -33 3.3 2.2
 0 6 -33 1.62 1.82
 6 0 -33 2.85 2.22
 -6 0 -33 5.22 2.23
 0 6 33 -1.65 4.3
 6 0 33 -1.66 3.96
 6 0 -33 1.68 3.57
 6 0 -33 2.84 2.29
 6 0 -34 135.74 9.38
 0 -6 -34 139.39 8.83
 6 0 34 143.34 18.14
 6 0 -34 146.34 9.44
 0 -6 -34 139.86 9.13
 6 0 -34 151.15 18.27
 6 0 -34 140.09 9.67
 6 0 -34 146.41 9.96
 0 6 34 146.26 17.84
 0 6 -34 139.17 8.96
 -6 0 -34 142.14 9.11
 6 0 -35 71.81 6.3
 0 -6 -35 68.01 5.97
 0 6 -35 79.23 6.16
 6 0 -35 75.27 6.51
 6 0 -35 75.93 6.79
 6 0 -35 64.18 6.3
 6 0 -35 67.27 12.23
 -6 0 -35 68.91 5.99
 0 6 35 57.01 11.25
 6 0 35 74.71 12.72
 6 0 -36 91.8 14.23
 6 0 36 112.9 15.51
 0 6 36 86.74 13.77
 0 6 37 58.26 11.44
 6 0 37 71.26 12.08
 6 0 -37 51.91 10.53
 6 0 -38 9.89 2.69
 -6 0 -38 8.25 2.34
 6 0 -38 5.03 2.3
 0 6 -38 7.45 2.21
 6 0 -38 5.58 2.39
 0 6 38 4.61 3.67
 6 0 38 11.99 6.19
 6 0 -38 7.65 4.61
 0 6 39 0.29 1.48
 -6 0 -39 -0.33 1.69
 6 0 -39 -0.36 1.75
 6 0 -39 -0.32 1.83
 -6 0 -39 -0.59 1.68
 0 6 -39 0.57 1.5
 6 0 -39 -0.31 1.69
 0 6 40 12.01 2.46
 -6 0 -40 15.68 2.9
 6 0 -40 10.96 2.78
 6 0 -40 14.68 2.73
 -6 0 -40 13.75 2.57
 0 6 -40 15.4 2.68
 6 0 -40 20.41 3.07
 0 6 41 6.49 2.03
 6 0 -41 7.8 2.44
 -6 0 -41 6.21 2.11
 6 0 -41 7.8 2.27
 -6 0 -41 6.9 2
 0 6 -41 8.36 2.21
 6 0 -41 9.37 2.29
 0 -6 -42 2.62 1.6
 6 0 -42 2.45 1.85
 -6 0 -42 1.38 1.59
 6 0 -42 2.55 1.63
 -6 0 -42 2.99 1.53
 0 6 -42 1.97 1.46
 6 0 -42 -0.26 1.63
 0 -6 -43 3.7 1.59
 -6 0 -43 3.34 1.62
 6 0 -43 4.01 1.88
 6 0 -43 2.3 1.39
 -6 0 -43 3.94 1.52
 0 6 -43 2.76 1.49
 6 0 -43 2.16 1.4
 0 -6 -44 1.37 1.27
 -6 0 -44 1.18 1.42
 6 0 -44 1.06 1.55
 6 0 -44 0.2 1.16
 -6 0 -44 -0.64 1.36
 0 6 -44 0.21 1.36
 6 0 -44 0.22 1.15
 0 -6 -45 2.97 1.24
 -6 0 -45 2.51 1.29
 -6 0 -45 2.79 1.41
 6 0 -45 1.95 1.38
 0 6 -45 3.89 1.5
 6 0 -45 2.6 1.37
 0 -6 -46 2.73 1.16
 -6 0 -46 1.15 1.18
 6 0 -46 1.98 1.45
 -6 0 -46 0.69 0.99
 0 6 -46 1.58 1.26
 6 0 -46 1.42 1.14
 0 -6 -47 0.51 0.88
 -6 0 -47 -0.17 1.03
 0 6 -47 0.74 0.97
 -6 0 -47 0.76 0.94
 6 0 -47 0.62 1.02
 0 6 -47 0.63 0.97
 -6 0 -48 2.95 1.18
 0 6 -48 2.46 0.98
 0 6 -48 2.23 1.06
 6 0 -48 4.54 1.13
 0 6 -48 2.74 0.81
 0 -6 -48 1.91 0.75
 0 6 -49 0.13 0.73
 6 0 -49 0.92 0.74
 -6 0 -49 0.39 0.72
 0 6 -49 0.46 0.81
 0 6 -50 26.49 2.2
 -6 0 -50 31.82 2.35
 0 6 -50 32.47 2.28
 -6 -1 -50 23.65 1.92
 -1 6 -50 25.21 1.93
 -1 6 -49 6.2 1.3
 6 1 -49 7.8 1.32
 -6 -1 -49 7.57 1.3
 -1 6 -49 9.21 1.3
 -6 -1 -48 19.98 2.1
 -1 6 -48 18.07 2.12
 -6 -1 -48 21.99 2.14
 6 1 -48 24.11 2.28
 -1 6 -48 21.88 2.14
 -6 -1 -47 14.66 1.94
 6 1 -47 11.28 1.67
 6 1 -47 11.07 1.85
 -1 6 -47 11.54 1.73
 -6 -1 -47 13.49 1.86
 -6 -1 -46 15.3 2.13
 -1 6 -46 13.36 2.05
 6 1 -46 17.79 2.34
 1 -6 -46 11.67 1.58
 6 1 -46 13.84 2.03
 -6 -1 -46 16.82 2.24
 -6 -1 -45 27.05 2.94
 -6 -1 -45 24.54 2.74
 6 1 -45 32.1 3.17
 6 1 -45 28.12 3.32
 6 1 -45 27.92 3
 -1 6 -45 31.19 3.03
 1 -6 -45 24.49 2.45
 -6 -1 -44 6.7 1.73
 6 1 -44 2.72 1.46
 -1 6 -44 2.29 1.36
 6 1 -44 3.43 1.57
 6 1 -44 4.69 1.91
 -6 -1 -44 6.6 1.82
 1 -6 -44 4.78 1.49
 -6 -1 -43 8.23 1.93
 6 1 -43 9.59 2.08
 -1 6 -43 7.22 1.87
 6 1 -43 10.42 2.32
 -6 -1 -43 8.94 2.13
 6 1 -43 5.07 1.94
 1 -6 -43 6.76 1.67
 -6 -1 -42 11.89 2.3
 6 1 -42 15.73 2.67
 -1 6 -42 15.99 2.59
 6 1 -42 12.26 2.52
 6 1 -42 11.78 2.71
 -6 -1 -42 12.61 2.48
 1 6 42 13.17 2.29
 1 -6 -42 12.85 2.19
 -6 -1 -41 22.68 3.13
 6 1 -41 21.75 3.22
 -1 6 -41 28.05 3.26
 6 1 -41 23.58 3.35
 6 1 -41 23.75 3.66
 -6 -1 -41 18.96 3.05
 1 6 41 21.65 2.97
 -6 -1 -40 8.28 2.28
 1 6 40 2.74 1.85
 6 1 -40 2.54 1.83
 -1 6 -40 2.17 1.71
 -6 -1 -40 4.27 1.98
 6 1 -40 3.38 2.25
 6 1 -40 3.3 1.87
 -6 -1 -39 20.25 3.26
 6 1 -39 19.49 3.51
 -1 6 -39 18.14 2.97
 6 1 -39 22.38 3.48
 1 6 39 18.35 3.04
 -6 -1 -39 26.94 3.54
 6 1 -39 23.19 3.56
 6 1 -38 56.11 10.84
 -1 6 -38 61.88 5.4
 1 6 38 60.18 5.55
 6 1 -38 71.61 6.08
 1 6 38 59.94 10.98
 -6 -1 -38 71.15 5.82
 6 1 -38 74.5 6.38
 6 1 -38 66.43 5.9
 -6 -1 -38 72.15 5.89
 6 1 -38 68.29 6.1
 6 1 -37 36.98 4.43
 1 6 37 32.16 4.11
 6 -1 37 39.14 9.15
 1 6 37 31.57 8.65
 6 1 -37 39.05 9.34
 -1 -6 37 27.53 7.5
 1 6 36 25.79 7.53
 6 -1 36 26.39 7.63
 -1 -6 36 22.1 6.9
 6 1 -36 25.54 7.46
 -1 -6 35 99.88 14.53
 6 1 -35 117.03 8.55
 6 1 -35 119.59 8.84
 -6 -1 -35 128.42 8.42
 6 1 -35 105.57 15.15
 6 -1 35 140.07 17.28
 6 1 -35 120.8 8.55
 1 -6 -35 114.03 7.9
 1 6 35 117.88 16.23
 -6 -1 -35 126.79 8.31
 6 1 -35 112.26 8.59
 6 1 -34 68.91 6.4
 1 6 34 64.49 11.47
 1 -6 -34 53.12 5.19
 6 1 -34 69.65 6.45
 -1 -6 34 48.01 10.05
 -6 -1 -34 51.15 5.26
 6 1 -34 58.87 5.79
 -6 -1 -34 55.47 5.35
 6 1 -34 62.06 6.19
 1 6 34 61.13 11.58
 6 -1 34 58.3 11.22
 6 1 -34 34.54 9.15
 6 1 -33 88.23 7.52
 1 6 33 107.9 15.3
 6 -1 33 81.68 6.34
 6 1 -33 93.18 7.65
 6 1 -33 87.65 7.31
 6 1 -33 82.88 13.31
 -6 -1 -33 85.16 6.81
 1 -6 -33 84.05 6.65
 1 -6 -33 87 5.98
 6 -1 33 121.21 15.98
 6 1 -33 84.26 7.04
 -6 -1 -33 76.37 6.5
 1 6 33 99.48 14.15
 6 1 -32 2.13 2.03
 1 6 32 -1.66 3.06
 6 -1 32 -1.65 4.3
 -6 -1 -32 1.06 1.69
 6 1 -32 -0.8 2.01
 1 6 32 -1.56 2.87
 6 1 -32 1.66 3.54
 6 -1 32 1.54 1.64
 1 -6 -32 1.28 1.47
 6 1 -32 0.74 2.02
 6 1 -32 4.09 2.04
 -6 -1 -32 2.92 2.01
 1 -6 -32 1.63 1.94
 -6 -1 -31 86.81 6.75
 6 -1 31 79.32 13.25
 1 6 31 104.15 14.91
 6 1 -31 87.08 7.62
 6 1 -31 80.67 7.18
 1 -6 -31 96.92 7.01
 1 -6 -31 86.48 6.07
 6 1 -31 78.66 6.98
 6 1 -31 81.41 6.96
 1 6 31 58.11 11.47
 6 1 -31 80.45 6.96
 6 1 -31 68.12 12.6
 6 -1 31 89.05 6.67
 -6 -1 -31 74.25 6.5
 6 1 -30 86.21 7.56
 6 -1 30 84.13 13.69
 1 6 30 98.36 14.48
 6 -1 30 75 6.37
 1 -6 -30 80.22 12.43
 6 1 -30 88.46 7.39
 -6 -1 -30 79.88 6.68
 1 6 30 85.03 13.42
 6 1 -30 86.02 13.84
 6 1 -30 88.32 7.23
 -6 -1 -30 85.75 6.58
 1 -6 -30 83.92 6.56
 1 -6 -30 80 5.96
 6 1 -30 87.79 7.56
 6 1 -29 61.22 6.31
 6 1 -29 76.22 6.67
 -6 -1 -29 78.42 6.4
 1 6 29 61.3 11.28
 -6 -1 -29 73.8 6.1
 6 -1 29 73.89 12.75
 1 6 29 55.07 11.48
 1 -6 -29 97.32 13.17
 6 1 -29 76.72 7.09
 6 1 -29 73.06 6.73
 6 1 -29 80.47 13.11
 1 -6 -29 82.98 5.89
 1 -6 -29 73.96 6.13
 6 1 -28 153.13 9.72
 6 1 -28 159.96 10.26
 -6 -1 -28 130.87 8.63
 1 6 28 143.58 17.52
 1 -6 -28 160.14 17.08
 6 1 -28 148.26 10.23
 6 1 -28 135.42 9.61
 6 1 -28 145.85 10.23
 6 -1 28 152.13 17.25
 -6 -1 -28 130.32 8.92
 6 -1 28 136.73 17.33
 6 1 -28 130.34 16.99
 1 -6 -28 135.43 8.84
 1 -6 -28 136.86 8.4
 6 1 -27 133.4 9.04
 6 1 -27 133.1 9.33
 -6 -1 -27 126.78 8.25
 1 -6 -27 122.33 15.07
 1 6 27 133.23 16.62
 6 1 -27 123.33 9.35
 6 1 -27 123.8 9.02
 6 1 -27 121.6 9.39
 6 -1 27 134.95 16.16
 -6 -1 -27 139.99 8.86
 6 -1 27 114.21 15.87
 6 1 -27 131.73 17.01
 1 -6 -27 131.49 8.08
 1 -6 -27 127.14 8.4
 6 1 -26 228.51 12.9
 6 1 -26 258.55 14.1
 1 6 26 268.75 23.69
 1 -6 -26 249.48 21.42
 6 1 -26 234.42 13.22
 -6 -1 -26 223.96 12.01
 6 1 -26 236.05 13.37
 6 1 -26 217.37 13.47
 6 -1 26 212.92 20.97
 -6 -1 -26 218.84 12.36
 6 -1 26 207.81 21.39
 6 1 -26 253.63 23.64
 1 -6 -26 230.42 11.92
 1 -6 -26 224.66 12.22
 -6 -1 -25 73.78 5.8
 6 -1 25 82.86 12.93
 1 6 25 66.06 11.59
 6 1 -25 81.22 7.12
 1 -6 -25 71.01 11.29
 6 1 -25 69.4 6.44
 6 1 -25 71.5 6.52
 6 1 -25 66.79 6.67
 6 -1 25 72.02 11.66
 6 1 -25 71.89 6.32
 -6 -1 -25 73.77 6.11
 6 1 -25 70.89 12.22
 1 -6 -25 71.11 5.89
 1 -6 -25 81.62 5.99
 -6 -1 -24 58.27 5.12
 6 -1 24 64.51 11.55
 1 6 24 70.34 11.78
 6 1 -24 70.7 6.37
 6 1 -24 56.9 5.99
 6 1 -24 68.36 5.8
 1 -6 -24 69.28 11.04
 6 1 -24 61.86 5.98
 6 1 -24 57.23 6.19
 6 -1 24 81.49 12.28
 6 1 -24 56.88 5.64
 -6 -1 -24 72.46 5.94
 6 1 -24 70.63 12.07
 1 -6 -24 62.13 5.26
 6 1 -23 140.49 9.23
 -6 -1 -23 137.95 8.44
 1 6 23 164.15 17.87
 1 -6 -23 163.5 16.57
 6 1 -23 156.14 9.82
 6 1 -23 144.68 10.04
 6 1 -23 157.61 9.44
 -1 -6 23 153.56 16.49
 6 1 -23 156.44 9.95
 6 1 -23 142.47 10
 6 -1 23 169.98 17.81
 1 -6 -23 144.99 8.76
 6 1 -23 121.51 15.64
 6 -1 23 125.02 16.13
 -6 -1 -23 143.24 9.11
 1 -6 -22 357.03 16.48
 6 1 -22 368.82 17.35
 -6 -1 -22 338.54 16.01
 1 -6 -22 358.89 26.41
 1 6 22 289.66 25.25
 6 1 -22 357.02 17.52
 6 1 -22 351.21 18.08
 6 1 -22 351.35 16.98
 -1 -6 22 333.81 25.77
 -6 -1 -22 373.96 16.69
 6 1 -22 359.22 17.7
 1 -6 -22 366.3 16.3
 6 -1 22 339.09 26.91
 -6 -1 -22 350.44 16.83
 6 1 -22 364.51 28.05
 6 -1 22 365.87 28.52
 6 1 -22 363.79 18.13
 1 -6 -21 143.98 8.63
 6 1 -21 147.44 9.14
 -6 -1 -21 151.19 8.4
 1 6 21 151.69 16.55
 1 -6 -21 155.85 15.91
 6 1 -21 143.6 9.31
 6 1 -21 146.11 9.79
 6 1 -21 138.17 8.84
 -1 -6 21 143.25 15.58
 -6 -1 -21 134.32 8.49
 6 1 -21 141.24 9.31
 1 -6 -21 135.28 8.14
 6 -1 21 186.87 18.25
 -6 -1 -21 134.62 8.71
 6 1 -21 142.26 9.72
 6 1 -21 143.92 16.36
 6 -1 21 148.68 17.21
 1 -6 -20 31.01 3.57
 6 1 -20 28.48 3.72
 -6 -1 -20 34.11 3.48
 6 -1 20 32.47 7.89
 1 6 20 25.96 6.99
 6 1 -20 35.68 4.25
 6 1 -20 31.03 4.35
 6 1 -20 35.17 4
 1 -6 -20 27.2 6.59
 -6 -1 -20 27.75 3.42
 6 1 -20 27.3 4.02
 1 -6 -20 27.14 3.23
 -6 -1 -20 30.88 3.85
 6 1 -20 29.49 4.23
 6 1 -20 32.5 3.43
 -1 -6 20 29.1 7.5
 6 -1 20 36.84 8.16
 6 1 -20 30.96 7.66
 -6 -1 -19 2.37 1.76
 1 -6 -19 2.45 1.46
 6 1 -19 2.11 1.9
 -6 -1 -19 5.45 1.73
 6 -1 19 2.76 4.16
 1 6 19 5.04 3.29
 6 1 -19 3.8 2.33
 6 1 -19 4.28 1.87
 1 -6 -19 4.4 2.87
 -6 -1 -19 4.32 1.63
 6 1 -19 2.7 1.97
 1 -6 -19 3.87 1.59
 6 1 -19 1.31 3.12
 6 1 -19 2.29 1.71
 -1 -6 19 8.27 4.36
 6 -1 19 5.38 4.3
 6 1 -19 2.23 1.39
 6 1 -19 5.31 2.21
 1 -6 -18 326.85 15.13
 6 1 -18 316.1 15.46
 -6 -1 -18 304.02 14.2
 1 6 18 329.52 24.61
 1 -6 -18 292.5 22.48
 6 1 -18 320.56 15.69
 6 1 -18 319.92 16.4
 6 1 -18 317.09 15.48
 -1 -6 18 325.97 24.05
 6 1 -18 314.11 15.73
 -6 -1 -18 314.88 14.67
 1 -6 -18 312.64 14.52
 6 -1 18 344.07 25.97
 -6 -1 -18 342.84 15.55
 6 1 -18 330.54 16.48
 6 -1 18 355.28 26.45
 6 1 -18 337.08 25.3
 6 1 -18 314.96 14.35
 -6 -1 -17 43.75 3.79
 6 -1 17 42.93 8.77
 6 1 -17 49.64 4.74
 6 1 -17 42.62 4.82
 6 1 -17 37.62 4.1
 6 1 -17 41.3 4.54
 -6 -1 -17 39.51 3.75
 6 1 -17 37.41 3.6
 1 -6 -17 36.88 3.71
 6 1 -17 39.99 8.25
 6 1 -17 53.19 9.24
 6 1 -17 40.3 4.2
 6 1 -17 41.2 4.74
 -6 -1 -17 49.49 4.58
 -1 -6 17 39.4 7.99
 6 -1 17 35.18 8.22
 1 -6 -17 42.74 7.75
 -6 -1 -16 32.6 3.16
 6 -1 16 44.12 8.56
 6 1 -16 34.53 4.07
 6 1 -16 31.7 4.04
 1 -6 -16 40.69 7.43
 -6 -1 -16 29.84 3.26
 6 1 -16 30.62 3.91
 6 1 -16 32.34 3.85
 1 -6 -16 28.42 3.15
 -1 -6 16 20.91 5.96
 6 -1 16 32.04 7.67
 6 1 -16 29.75 3.15
 6 1 -16 31.47 3.75
 -6 -1 -16 28.21 3.76
 6 1 -16 30.64 4.16
 6 1 -16 21.66 6.24
 6 1 -16 35.15 7.52
 6 1 -15 33.62 4.12
 6 -1 15 37.84 7.89
 1 -6 -15 30.72 6.69
 6 1 -15 36.53 4.13
 6 1 -15 41.81 4.31
 -6 -1 -15 28.56 2.96
 -6 -1 -15 32.44 3.29
 6 1 -15 34.72 4.02
 1 -6 -15 30.76 3.3
 -1 -6 15 40.84 7.93
 6 -1 15 32.78 7.57
 6 1 -15 32.05 3.25
 6 1 -15 32.3 3.75
 6 1 -15 39.14 4.48
 -6 -1 -15 35.42 3.83
 6 1 -15 39.84 7.98
 6 1 -15 29.32 6.98
 -6 -1 -14 126.25 7.13
 6 1 -14 142.71 9.05
 6 1 -14 135.84 8.46
 6 1 -14 154.97 9.08
 1 -6 -14 131.53 13.42
 -1 -6 14 153.55 14.88
 -6 -1 -14 138.35 7.63
 6 1 -14 145.67 8.74
 6 1 -14 138.03 7.59
 1 -6 -14 129.95 7.68
 6 1 -14 141.17 8.31
 6 1 -14 148 9.19
 6 1 -14 156.02 15.76
 6 -1 14 146.42 15.65
 6 -1 14 144.39 15.26
 6 1 -13 15.95 2.99
 6 1 -13 20.05 3
 6 1 -13 19.41 2.92
 1 -6 -13 11.32 4.07
 6 1 -13 21.48 3.14
 6 1 -13 26.13 2.84
 -6 -1 -13 15.87 2.31
 1 -6 -13 18.65 2.53
 6 1 -13 19.79 5.72
 6 1 -13 21.32 3.11
 6 1 -13 16.65 3.04
 6 -1 13 23.18 6.53
 -1 -6 13 9.29 4.31
 6 -1 13 18.36 5.64
 1 -6 -12 78.31 10.13
 6 1 -12 82.19 6.61
 6 1 -12 94.14 6.48
 6 1 -12 86.76 6.44
 6 1 -12 90.52 5.64
 6 1 -12 90.25 6.46
 1 -6 -12 94.52 5.88
 6 1 -12 81.19 6.58
 6 -1 12 85.78 11.48
 6 1 -12 89.95 6.2
 6 1 -12 71.79 10.39
 6 -1 12 68.41 10.82
 -6 1 11 155.24 11.77
 6 1 -11 150.83 9.06
 6 1 -11 150.99 8.81
 6 1 -11 137.96 7.57
 6 1 -11 157.95 8.9
 1 -6 -11 129.37 7.63
 6 1 -11 130.88 7.87
 6 1 -11 153.58 9.12
 6 -1 11 141.72 14.86
 6 1 -11 138.23 8.23
 6 1 -11 144.05 14.82
 6 -1 11 155.81 15.77
 -6 1 10 392.8 19.68
 6 1 -10 331.82 15.72
 6 1 -10 331.8 15.44
 6 1 -10 298.84 13.89
 1 -6 -10 320.69 14.32
 6 1 -10 328.81 23.55
 6 -1 10 305.03 22.6
 6 -1 10 314.54 23.82
 6 1 -10 299.36 20
 6 1 -10 313.17 14.77
 6 1 -10 333.9 15.68
 6 1 -10 320.66 14.65
 6 1 -10 324.44 15.28
 1 -6 -9 107.66 6.75
 6 1 -9 111.89 7.63
 6 1 -9 102.35 10.75
 6 -1 9 116.43 13.46
 6 1 -9 120.9 7.88
 6 1 -9 124.42 7.33
 6 1 -9 126.47 7.47
 6 1 -9 126.22 13.49
 6 1 -9 134.09 8.04
 6 1 -9 117.31 7.5
 -6 -1 -9 136.04 11.44
 -6 1 9 120.47 9.72
 -6 1 8 12.96 3.22
 6 1 -8 7.31 3.15
 6 1 -8 13.13 2.43
 -6 -1 -8 15.41 3.94
 6 1 -8 13.11 2.41
 6 1 -8 16.03 2.8
 6 1 -8 13.32 2.48
 6 1 -8 14.91 2.5
 6 1 -8 14.66 2.67
 6 1 -8 11.51 2.42
 6 1 -7 304.16 20.9
 6 1 -7 353.76 15.87
 -6 -1 -7 378.53 20.88
 -1 -6 7 310.1 22.41
 -6 1 7 348.51 18.11
 6 1 -7 315.43 15.53
 6 -1 7 334.17 15.11
 6 1 -7 332.47 15.32
 6 1 -7 327.02 15.63
 6 1 -7 328.06 15.1
 6 1 -7 319.23 14.99
 6 1 -7 343.53 15.58
 6 1 -6 910.7 35.99
 6 1 -6 986.47 44.64
 1 -6 -6 833.74 41.08
 -6 -1 -6 908.97 41.57
 -1 -6 6 913.62 45.34
 6 -1 6 926.23 35.47
 6 1 -6 893.52 35.6
 6 1 -6 912.55 35.51
 6 1 -6 934.92 36.1
 6 1 -6 884.01 35.27
 6 1 -6 933.28 35.91
 6 1 -5 133.09 12.85
 6 1 -5 129.35 7.98
 1 -6 -5 130.68 11.42
 -1 -6 5 104.2 12.19
 -6 -1 -5 119.2 11.1
 -1 -6 5 134.77 11.41
 6 -1 5 141.93 7.83
 6 1 -5 127.63 7.83
 6 1 -5 132.06 7.88
 6 1 -5 131.08 8.06
 6 1 -5 129.63 7.7
 6 1 -5 146.06 8.25
 -1 -6 4 58.08 8.9
 6 1 -4 52.38 7.79
 -6 -1 -4 37.13 6.18
 6 1 -4 41.17 4.17
 6 -1 4 47.87 4.08
 6 1 -4 45.39 4.25
 1 -6 -4 58.48 7.24
 6 -1 4 47.32 4.3
 6 1 -4 49.25 4.28
 6 1 -4 48.51 4.34
 6 1 -4 46.61 4.43
 -1 -6 4 48.6 6.59
 1 -6 -4 36.72 6.59
 6 1 -4 44.7 4.25
 6 1 -3 276.51 12.96
 6 -1 3 284.76 12.82
 6 1 -3 270.22 12.63
 1 -6 -3 269.48 18.66
 -1 -6 3 284.78 17.4
 1 -6 -3 262.38 17.22
 -6 -1 -3 247.31 17.25
 -1 -6 3 236.14 19.2
 6 1 -3 251.9 18.94
 6 1 -3 260.88 12.87
 6 1 -3 257.51 12.79
 6 1 -3 259.48 12.9
 6 1 -2 506.11 21.21
 6 -1 2 487.88 20.91
 6 1 -2 500.35 20.91
 1 -6 -2 504.11 28.18
 -1 -6 2 482.59 25.7
 -1 -6 2 507.42 29.81
 1 -6 -2 478.9 26.37
 -6 -1 -2 525.41 27.55
 6 1 -2 536.42 29.9
 6 1 -2 512.21 21.36
 6 1 -2 503.05 21.43
 6 1 -1 373.03 16.64
 6 -1 1 388.84 17.09
 6 1 -1 363.09 16.32
 6 -1 1 380.22 16.43
 6 -1 1 386.44 16.92
 6 1 -1 373.63 16.82
 1 -6 -1 380.43 21.8
 -1 -6 1 343.67 23.92
 -6 -1 -1 363.45 22.06
 6 1 -1 359.38 24.05
 6 1 -1 371.17 16.76
 -1 -6 1 349.16 20.6
 1 -6 -1 356.85 22.71
 -1 -6 0 458.2 23.97
 1 -6 0 434.57 25.69
 6 -1 0 446.38 19.58
 6 1 0 442.97 19.19
 6 -1 0 436.33 18.87
 6 -1 0 430.63 19.49
 -1 -6 0 400.69 26.57
 -6 -1 0 431.05 25.13
 1 -6 0 469.05 25.04
 6 1 0 452.15 27.67
 6 1 0 483.26 19.67
 6 1 0 447.36 19.43
 6 -1 0 444.96 19.39
 6 -1 -1 328.53 14.81
 6 -1 -1 312.56 14.09
 -1 -6 -1 296.89 18.21
 1 -6 1 312.84 20.5
 6 -1 -1 312.8 14
 6 -1 -1 303.59 14.63
 -6 -1 1 255.13 18.72
 1 -6 1 323.97 19.6
 -1 -6 -1 298.87 21.56
 6 -1 -1 278.96 20.96
 6 1 1 314.55 14.62
 6 1 1 316.74 14.7
 6 -1 -1 302.34 14.43
 6 -1 -2 515.99 20.82
 6 -1 -2 465.61 19.91
 6 1 2 489.85 26.7
 -1 -6 -2 428.59 24.25
 1 -6 2 482.59 27.31
 6 -1 -2 457.74 19.84
 6 -1 -2 501.27 20.93
 1 -6 2 460.29 25.63
 -6 -1 2 410.7 25.4
 -1 -6 -2 439.7 28.12
 6 -1 -2 473.3 28.51
 6 1 2 492.37 20.66
 6 -1 -2 504.09 20.65
 6 -1 -3 332.74 15.25
 6 -1 -3 328.2 14.73
 6 -1 -3 334.03 14.65
 6 -1 -3 336.34 22.24
 -1 -6 -3 306.23 18.79
 6 1 3 336.72 21.08
 6 -1 -3 323.17 14.99
 -6 -1 3 347.3 21.11
 -1 -6 -3 300.18 21.99
 1 -6 3 298.67 19.63
 6 -1 -3 350.06 15.62
 6 1 3 312.54 15.07
 6 -1 -3 317.46 14.56
 6 1 4 24.15 5.37
 6 -1 -4 24.02 3.39
 6 1 4 22.78 3.25
 6 -1 -4 23.56 3.17
 6 -1 -4 25.94 3.4
 6 -1 -4 34.99 3.4
 6 -1 -4 27.91 5.91
 -1 -6 -4 20.53 5.96
 1 -6 4 39.11 6.48
 -6 -1 4 28.97 5.76
 -1 -6 -4 31.35 5.16
 -1 -6 -4 28.48 3.21
 6 -1 -4 28.94 3.33
 6 -1 -4 25.75 2.98
 1 -6 5 107.39 10.73
 -6 -1 5 99.45 10.72
 -1 -6 -5 130.16 13.53
 6 -1 -5 124.35 7.66
 6 -1 -5 138.42 8.35
 -1 -6 -5 126.75 7.4
 6 1 5 139.95 12.69
 -1 -6 -5 111.82 10.29
 6 -1 -5 128.97 7.44
 6 -1 -5 137.19 8.1
 6 -1 -5 132.36 12.77
 6 1 5 130.59 8.02
 6 -1 -5 138.83 7.51
 6 -1 -5 134.83 7.61
 6 -1 -6 859.46 33.33
 6 -1 -6 801.72 40.59
 6 1 6 817.12 32.86
 6 -1 -6 845.89 32.84
 6 -1 -6 805.5 32.76
 1 -6 6 781.54 38.71
 -6 -1 6 774.88 39.1
 -1 -6 -6 788.14 32.11
 6 -1 -6 869.62 32.41
 6 -1 -6 846.38 32.06
 6 -1 -6 814.53 32.11
 6 1 6 897.78 41.67
 6 -1 -6 794.17 32.64
 6 1 6 829.29 32.69
 6 -1 -7 297.38 14.61
 6 1 7 280.35 14.21
 6 -1 -7 308.09 14.4
 6 -1 -7 303.11 14.33
 6 -1 -7 294.94 14.2
 6 -1 -7 275.5 19.7
 1 -6 7 296.44 19.21
 -6 -1 7 315.91 20
 -1 -6 -7 299.94 13.74
 6 1 7 303.35 14.23
 6 -1 -7 307.7 14.23
 6 -1 -7 300.17 13.69
 6 -1 -7 296.58 13.49
 6 -1 -7 279.83 13.51
 6 1 7 309.68 20.81
 6 -1 -8 27.06 3.34
 6 -1 -8 24.42 3.12
 6 -1 -8 19.73 3.02
 -1 -6 -8 18.2 4.31
 6 -1 -8 23.73 2.87
 -6 -1 8 23.61 5.09
 6 -1 -8 21.58 4.9
 -1 -6 -8 20.3 2.85
 6 1 8 26.28 3.39
 6 -1 -8 20.39 3.3
 6 -1 -8 17.72 2.78
 6 1 8 22.04 3.06
 6 -1 -8 20.45 2.93
 6 1 9 127.57 7.92
 6 1 9 117.01 13.49
 6 -1 -9 129.07 7.43
 6 1 9 120.72 7.91
 6 -1 -9 111.09 7.6
 -6 -1 9 125.23 12
 -1 -6 -9 116.29 10.85
 6 -1 -9 116.98 7.61
 -1 -6 -9 127.73 7.47
 6 -1 -9 126.45 6.98
 6 -1 -9 119.49 8
 6 -1 -9 123.22 7.08
 6 -1 -9 140.23 8.33
 1 6 -9 120.95 6.68
 6 1 10 385 17.25
 1 6 -10 368.69 15.79
 6 -1 -10 391.07 17.16
 6 -1 -10 370.73 17.02
 6 -1 -10 376.26 17.65
 -6 -1 10 413.83 23.9
 -1 -6 -10 374.57 22.23
 -1 -6 -10 374.29 16.56
 6 -1 -10 354 24.79
 6 1 10 378.73 17.22
 6 -1 -10 380.5 16.58
 6 -1 -10 362.51 15.96
 6 -1 -10 356.09 17.3
 6 1 10 340.08 25.16
 6 1 11 147.97 8.83
 1 6 -11 148.21 7.77
 6 -1 -11 150.58 8.76
 6 -1 -11 153.23 8.88
 6 -1 -11 152.06 9.32
 -1 -6 -11 138.13 12.24
 -6 -1 11 178.41 14.36
 -1 -6 -11 145.49 8.33
 6 -1 -11 144.13 14.55
 6 1 11 152.55 8.98
 6 -1 -11 143.33 8.22
 6 1 11 141.05 15.18
 6 -1 -11 139.05 7.82
 -6 1 -11 128.8 7.91
 6 -1 -11 148.05 9.07
 6 -1 -12 92.71 6.31
 6 1 12 106.8 7.19
 6 -1 -12 89.34 7.03
 1 6 -12 103.94 6.1
 6 1 12 101.51 6.94
 6 -1 -12 103.69 6.97
 -1 -6 -12 133.02 13.32
 -1 -6 -12 82.55 9.46
 -6 -1 12 72.93 9.44
 -1 -6 -12 98.65 6.52
 6 -1 -12 113.28 12.69
 -6 1 -12 94.5 6.12
 6 -1 -12 97.24 7.14
 6 1 12 111.49 12.49
 6 -1 -12 96.53 6.14
 6 -1 -12 91.57 6.71
 6 -1 -12 96.54 6.76
 6 1 12 98.58 12.59
 6 -1 -13 33.54 4.19
 6 1 13 25.61 6.59
 6 1 13 38.79 4.09
 6 -1 -13 31.57 6.99
 6 -1 -13 38.19 4.11
 1 6 -13 35.97 3.31
 6 -1 -13 29.37 3.68
 6 -1 -13 35.96 3.96
 -1 -6 -13 31.63 3.51
 6 1 13 30.23 7.03
 6 1 13 32.07 3.84
 6 -1 -13 30.02 3.46
 -6 1 -13 30.89 3.5
 6 -1 -13 30.85 3.25
 6 -1 -13 33.53 4.05
 6 -1 -14 126 7.57
 6 1 14 118.61 7.99
 6 -1 -14 126.54 8.64
 6 1 14 123.5 13.84
 6 1 14 126.03 8.06
 6 -1 -14 117.21 7.81
 6 -1 -14 116.01 7.79
 6 -1 -14 118.48 7.8
 6 -1 -14 128.01 8.09
 6 -1 -14 136.96 7.56
 -1 -6 -14 130.08 7.64
 6 1 14 123.15 14.51
 -6 1 -14 105.63 7.09
 1 6 -14 120.16 7.04
 6 -1 -14 101.83 12.61
 6 -1 -14 125.53 8.38
 6 -1 -15 36.64 3.84
 6 1 15 42.82 4.53
 6 -1 -15 37.09 4.44
 6 1 15 37.68 4.17
 1 6 -15 43.11 3.76
 6 -1 -15 35.3 4.12
 6 -1 -15 40.8 4.36
 6 -1 -15 33.01 7.54
 6 -1 -15 30.97 7.18
 6 -1 -15 36.01 4.09
 6 -1 -15 37.89 4.09
 -1 -6 -15 33.05 3.77
 6 1 15 25.11 6.94
 6 -1 -15 38.06 3.74
 6 1 15 50.25 8.84
 6 -1 -15 32.31 4.14
 -6 1 -15 46.55 4.11
 6 -1 -16 30.78 3.47
 6 1 16 34.77 4.22
 6 -1 -16 35.16 3.75
 6 1 16 31.12 7.47
 6 -1 -16 36.4 4.14
 6 -1 -16 26.2 3.87
 6 1 16 32.97 3.87
 6 -1 -16 34.61 3.95
 6 -1 -16 35.18 4.13
 -1 -6 -16 29.57 5.97
 6 -1 -16 31.27 3.89
 -1 -6 -16 36.91 3.89
 6 1 16 26.85 7.04
 -6 1 -16 30.37 3.43
 6 -1 -16 37.04 4.46
 6 -1 -16 44.76 8.43
 6 -1 -16 20.87 6.1
 1 6 -16 33.58 3.46
 -6 1 -17 38.64 3.81
 6 1 17 33.48 4.28
 6 -1 -17 43.67 4.12
 6 -1 -17 38.34 4.6
 6 1 17 54.15 9.51
 6 1 17 41.29 4.31
 6 -1 -17 38.1 4.34
 6 -1 -17 41.14 4.53
 6 -1 -17 36.13 4.3
 -1 -6 -17 38.77 7.19
 -1 -6 -17 36.05 3.93
 6 -1 -17 43.5 8.38
 6 -1 -17 43.04 8.42
 6 -1 -17 42.73 4.79
 6 -1 -17 41.88 4.12
 6 1 17 35.19 8.21
 1 6 -17 37.44 3.78
 6 -1 -18 325.35 15.08
 6 1 18 340.13 25.96
 6 1 18 313.68 15.76
 6 -1 -18 325.48 15.13
 6 -1 -18 306.51 16.13
 6 1 18 306.95 15.26
 6 -1 -18 326.79 15.71
 6 -1 -18 323.66 15.77
 1 6 -18 318.66 14.71
 6 -1 -18 321.96 15.66
 -1 -6 -18 332.44 15.25
 6 1 18 293.03 24.53
 6 -1 -18 330.32 16.49
 -1 -6 -18 317.22 21.76
 -6 1 -18 284.91 14.64
 6 -1 -18 337.07 25.39
 6 -1 -19 18.74 2.87
 -1 -6 -19 17.99 2.51
 6 -1 -19 11.73 2.52
 6 1 19 15.68 2.97
 6 1 19 20.68 6.25
 6 -1 -19 17.35 3.28
 6 -1 -19 9.39 2.62
 6 1 19 15.16 2.77
 -1 -6 -19 11.59 4.27
 6 -1 -19 13.88 2.88
 -1 -6 -19 11.29 2.34
 6 -1 -19 11.82 4.66
 -6 1 -19 13.52 2.58
 6 -1 -19 15.25 3.13
 6 -1 -19 11.83 2.6
 6 1 19 22.96 6.76
 1 6 -19 16.15 2.72
 -1 -6 -20 35.79 3.45
 6 1 20 31.89 4.15
 6 -1 -20 39.78 4.14
 6 -1 -20 38.08 4.75
 6 1 20 33.86 8.18
 6 -1 -20 36.78 4.31
 6 1 20 31.05 4.01
 6 -1 -20 32.33 4.16
 -1 -6 -20 40 7.32
 6 -1 -20 37.59 4.35
 -1 -6 -20 34.54 3.92
 6 1 20 39.83 8.74
 6 -1 -20 21.59 6.69
 -6 1 -20 36.13 3.8
 6 -1 -20 31.81 3.73
 1 6 -20 32.93 3.71
 -1 -6 -21 125.55 7.05
 6 -1 -21 115.76 7.72
 6 1 21 124.76 8.41
 6 -1 -21 110.64 8.53
 -1 -6 -21 132.06 13.43
 6 -1 -21 113.85 7.58
 6 1 21 110.2 7.68
 6 -1 -21 112.64 8.21
 6 -1 -21 117.8 8.16
 6 -1 -21 121.37 8.29
 -1 -6 -21 117.11 7.66
 6 1 21 133.89 15.53
 -6 1 -21 100.4 7.12
 1 6 -21 113.55 7.38
 6 1 21 105.71 14.45
 6 -1 -21 137.44 16.22
 1 6 -22 361.39 16.73
 -1 -6 -22 354.44 15.85
 6 -1 -22 375.03 17.17
 6 1 22 366.68 17.69
 6 -1 -22 371.36 18.4
 -1 -6 -22 355.75 24.9
 6 1 22 383 28.99
 6 1 22 363.49 17.09
 6 -1 -22 342.95 17.6
 6 -1 -22 356.02 17.55
 6 -1 -22 371.08 17.87
 -1 -6 -22 383.6 17.19
 -6 1 -22 350.47 16.65
 6 -1 -22 350.74 27.48
 6 -1 -22 343.38 17.79
 6 1 22 382.43 28.44
 6 -1 -22 376.45 17.2
 -1 -6 -23 163.06 9.66
 6 -1 -23 156.85 9.57
 6 1 23 153.51 17.66
 6 -1 -23 165.15 9.71
 6 1 23 163.9 10.25
 6 -1 -23 158.93 10.61
 -1 -6 -23 140.66 14.98
 6 1 23 173 9.85
 6 -1 -23 167.42 10.43
 6 -1 -23 160.28 10.19
 6 -1 -23 149.76 9.87
 -1 -6 -23 161.31 9.62
 -6 1 -23 153.88 9.26
 6 -1 -23 174.3 18.71
 6 -1 -23 175.72 10.75
 6 1 23 197.95 19.23
 1 6 -23 154.68 9.32
 6 -1 -24 66.16 11.16
 6 -1 -24 56.43 5.23
 6 1 24 54.2 5.58
 6 -1 -24 65.46 6.4
 6 1 24 66.84 11.88
 6 -1 -24 68.89 6.16
 6 1 24 61.04 5.4
 6 -1 -24 57.07 5.73
 -1 -6 -24 57.7 9.32
 6 -1 -24 60.21 5.72
 -1 -6 -24 50.64 5.02
 -6 1 -24 49.96 4.85
 6 -1 -24 56.75 5.99
 -1 -6 -24 61.81 5.34
 6 1 24 76.73 11.92
 1 6 -24 57.66 5.07
 6 -1 -25 83.23 13.05
 6 -1 -25 69.09 5.92
 6 1 25 72.88 6.42
 6 -1 -25 67.58 6.58
 6 1 25 87.27 13.21
 6 1 25 74.27 5.88
 6 -1 -25 68.57 6.33
 6 -1 -25 68.76 6.29
 6 -1 -25 79.31 6.52
 -1 -6 -25 55.88 9.43
 -1 -6 -25 69.66 5.84
 -6 1 -25 69.6 5.71
 6 -1 -25 61.3 6.27
 1 6 -25 68.49 5.72
 6 1 25 71.47 11.78
 -1 -6 -25 77.04 6.23
 6 1 26 316.79 26.99
 6 -1 -26 304.81 15.32
 6 1 26 311.06 15.87
 6 -1 -26 301.9 16.25
 1 6 -26 323.64 15.21
 6 1 26 314.2 15.07
 6 -1 -26 297.77 15.95
 6 -1 -26 294.71 15.58
 6 -1 -26 294.67 15.85
 -1 -6 -26 291.71 15.08
 6 1 26 270.05 24.76
 -1 -6 -26 306.85 15.28
 6 -1 -26 296.9 26.09
 -6 1 -26 311.54 15.04
 6 -1 -26 320.14 16.22
 6 1 27 174.53 10.67
 6 -1 -27 170.44 10.22
 -1 6 27 149.25 17.5
 -1 -6 -27 148.43 9.8
 6 -1 -27 172.29 10.87
 1 6 -27 177.68 10.05
 6 -1 -27 166.24 10.91
 6 -1 -27 164.24 10.42
 -1 -6 -27 157.54 9.83
 -6 1 -27 163.88 9.75
 6 -1 -27 165.86 10.6
 6 1 27 154.01 18.53
 6 1 27 161.37 17.98
 6 -1 -27 173.19 19.27
 6 -1 -28 158.09 10.47
 -1 -6 -28 162.97 9.84
 6 -1 -28 158.14 10.42
 1 6 -28 159.71 9.54
 -1 6 28 143.13 17.42
 -1 -6 -28 150.23 9.54
 6 -1 -28 148.96 9.92
 6 1 28 156.56 17.48
 -6 1 -28 172.58 9.78
 6 -1 -28 134.78 9.8
 6 -1 -28 146.76 9.56
 6 -1 -28 138.4 17.65
 -1 6 29 95.1 13.96
 6 1 29 92.36 14.2
 6 -1 -29 89.01 14.06
 6 -1 -29 84.79 7.16
 -1 -6 -29 99.13 7.24
 1 6 -29 84.96 6.66
 6 -1 -29 82.78 7.41
 6 1 29 101.68 14.1
 -6 1 -29 95.57 6.87
 -1 -6 -29 93.75 7.08
 6 -1 -29 85.74 6.87
 6 -1 -29 87.44 7.39
 6 -1 -29 88.4 7.56
 -1 6 30 109.25 15.04
 6 1 30 97.95 14.94
 6 -1 -30 73.16 12.77
 -1 -6 -30 81.1 6.72
 6 -1 -30 82.86 7.06
 1 6 -30 89.72 6.76
 6 -1 -30 91.41 7.63
 6 1 30 94.76 13.43
 -6 1 -30 94.89 6.89
 -1 -6 -30 101.35 7.35
 6 -1 -30 79.75 6.77
 6 -1 -30 83.28 7.19
 6 -1 -30 98.26 7.85
 6 1 31 62.74 11.93
 -1 6 31 68.23 11.96
 6 -1 -31 66.39 12.08
 6 -1 -31 70.34 6.66
 6 -1 -31 62.11 5.96
 -1 -6 -31 58.92 5.65
 6 1 31 70.65 11.79
 -6 1 -31 62.87 5.58
 1 6 -31 66.16 5.79
 6 -1 -31 77.16 6.74
 6 -1 -31 63.98 6.18
 6 -1 -31 65.8 5.86
 -1 -6 -31 71.21 6.09
 6 -1 -32 2.37 1.8
 6 1 32 6.77 4.77
 -1 6 32 1.63 3.89
 6 -1 -32 0.4 2.23
 -1 -6 -32 1.36 2.05
 6 -1 -32 0.37 1.97
 -1 -6 -32 1.01 1.76
 1 6 -32 -0.32 1.58
 -6 1 -32 1.6 1.67
 6 -1 -32 -0.41 2.13
 6 -1 -32 -1.66 3.95
 6 1 32 -1.38 2.54
 -1 -6 -33 74.68 6.5
 6 -1 -33 95.53 7.68
 6 -1 -33 88.28 6.91
 6 -1 -33 94.01 14.37
 1 6 -33 90.16 6.79
 6 -1 -33 80.06 6.83
 6 -1 -33 90.78 7.39
 -1 -6 -33 91.61 6.97
 -6 1 -33 87.91 6.69
 6 1 33 80.91 13.54
 -1 6 33 104.55 15.07
 6 -1 -34 76.75 12.9
 1 6 -34 84.39 6.63
 -1 -6 -34 90.93 6.94
 6 -1 -34 89.25 7.52
 -1 6 34 92.75 14.3
 6 1 34 98.41 14.75
 6 -1 -34 84.73 6.77
 -1 -6 -34 92.53 7.05
 -6 1 -34 90.61 6.76
 6 -1 -34 77.43 6.77
 -1 -6 -35 94.56 7.2
 6 1 35 121.69 16.35
 6 -1 -35 104.65 14.98
 1 6 -35 109.72 7.56
 6 -1 -35 89.93 7.08
 6 -1 -35 104.12 7.7
 6 -1 -35 100.54 7.96
 -6 1 -35 109.08 7.5
 -1 6 35 90.5 14.12
 -1 -6 -35 116.37 7.85
 -1 6 36 33.45 8.58
 6 1 36 45.1 9.79
 6 -1 -36 33.17 8.34
 -1 6 37 42.11 9.95
 6 1 37 53.38 10.82
 6 -1 -37 45.7 4.72
 6 -1 -37 41.67 9.29
 6 -1 -38 62.7 5.43
 6 -1 -38 62.79 5.53
 -6 1 -38 76.96 5.76
 1 6 -38 68.11 5.6
 6 -1 -38 56.07 5.67
 -1 6 38 69.79 11.76
 6 1 38 59.22 11.2
 -6 1 -38 69.01 6.03
 6 -1 -38 53.88 10.58
 -6 1 -39 24.98 3.28
 6 -1 -39 18.93 2.97
 1 6 -39 26.39 3.47
 -6 1 -39 26.45 3.69
 6 -1 -39 26.24 3.75
 -6 1 -40 1.85 1.52
 6 -1 -40 5.62 1.83
 1 6 -40 5.69 1.98
 -6 1 -40 3.1 1.9
 6 -1 -40 1.67 1.92
 -6 1 -41 22.2 2.97
[truncated: 649,910 more chars]
