# Supplementary material for: Free‐Standing Supramolecular Pyridine N‐Oxide‐Silver(I) Metallogels
Source: Adv Mater. 2025 Jul 1;37(37):2502818. doi: 10.1002/adma.202502818 (PMC12447065; doi:10.1002/adma.202502818)
Supplement: Supplementary file 2 — Supporting Data [file ADMA-37-2502818-s001.zip › (17Ag)EtOAc_a.cif]

data_17Ag_EtOAc_a
_audit_creation_date               2024-11-10
_audit_creation_method
;
Olex2 1.5-ac5-024
(compiled 2022.04.12 svn.rca3783a0 for Rigaku Oxford Diffraction, GUI svn.r6498)
;
_shelx_SHELXL_version_number       '2018/3'
_audit_contact_author_address      ?
_audit_contact_author_email        ?
_audit_contact_author_name         ''
_audit_contact_author_phone        ?
_publ_contact_author_id_orcid      ?
_publ_section_references
;
Dolomanov, O.V., Bourhis, L.J., Gildea, R.J, Howard, J.A.K. & Puschmann, H.
 (2009), J. Appl. Cryst. 42, 339-341.

Sheldrick, G.M. (2015). Acta Cryst. A71, 3-8.

Sheldrick, G.M. (2015). Acta Cryst. C71, 3-8.
;
_chemical_name_common              ?
_chemical_name_systematic          ?
_chemical_formula_moiety           'C4 H4 Ag2 F6 O6, 2(C11 H9 N O)'
_chemical_formula_sum              'C26 H22 Ag2 F6 N2 O8'
_chemical_formula_weight           820.19
_chemical_melting_point            ?
_chemical_oxdiff_formula           'C15 H10 N1 O3 Ag12 F3'
_chemical_oxdiff_usercomment       '5.0mg, EtOAc'
loop_
  _atom_type_symbol
  _atom_type_description
  _atom_type_scat_dispersion_real
  _atom_type_scat_dispersion_imag
  _atom_type_scat_source
 'C' 'C' 0.0181 0.0091 'International Tables Vol C Tables 4.2.6.8 and 6.1.1.4'
 'H' 'H' 0.0000 0.0000 'International Tables Vol C Tables 4.2.6.8 and 6.1.1.4'
 'Ag' 'Ag' 0.1306 4.2820 'International Tables Vol C Tables 4.2.6.8 and 6.1.1.4'
 'F' 'F' 0.0727 0.0534 'International Tables Vol C Tables 4.2.6.8 and 6.1.1.4'
 'N' 'N' 0.0311 0.0180 'International Tables Vol C Tables 4.2.6.8 and 6.1.1.4'
 'O' 'O' 0.0492 0.0322 'International Tables Vol C Tables 4.2.6.8 and 6.1.1.4'

_shelx_space_group_comment
;
The symmetry employed for this shelxl refinement is uniquely defined
by the following loop, which should always be used as a source of
symmetry information in preference to the above space-group names.
They are only intended as comments.
;
_space_group_crystal_system        'triclinic'
_space_group_IT_number             2
_space_group_name_H-M_alt          'P -1'
_space_group_name_Hall             '-P 1'
loop_
  _space_group_symop_operation_xyz
 'x, y, z'
 '-x, -y, -z'

_cell_length_a                     5.9104(2)
_cell_length_b                     7.4971(2)
_cell_length_c                     15.8891(6)
_cell_angle_alpha                  89.236(3)
_cell_angle_beta                   87.448(3)
_cell_angle_gamma                  73.247(3)
_cell_volume                       673.51(4)
_cell_formula_units_Z              1
_cell_measurement_reflns_used      9503
_cell_measurement_temperature      150.00(10)
_cell_measurement_theta_max        77.3910
_cell_measurement_theta_min        2.7810
_shelx_estimated_absorpt_T_max     ?
_shelx_estimated_absorpt_T_min     ?
_exptl_absorpt_coefficient_mu      12.549
_exptl_absorpt_correction_T_max    0.569
_exptl_absorpt_correction_T_min    0.053
_exptl_absorpt_correction_type     gaussian
_exptl_absorpt_process_details
;
CrysAlisPro 1.171.43.126a (Rigaku Oxford Diffraction, 2024)
Numerical absorption correction based on gaussian integration over
a multifaceted crystal model
Empirical absorption correction using spherical harmonics,
implemented in SCALE3 ABSPACK scaling algorithm.
;
_exptl_absorpt_special_details     ?
_exptl_crystal_colour              colourless
_exptl_crystal_colour_primary      colourless
_exptl_crystal_density_diffrn      2.022
_exptl_crystal_density_meas        ?
_exptl_crystal_density_method      ?
_exptl_crystal_description         block
_exptl_crystal_F_000               404
loop_
  _exptl_crystal_face_index_h
  _exptl_crystal_face_index_k
  _exptl_crystal_face_index_l
  _exptl_crystal_face_perp_dist
 3 -4 -6 0.0303
 -4 -1 6 0.0485
 1 7 0 0.0468
 -3 2 7 0.0444
 0 0 10 0.0172
 0 0 -10 0.0095
 4 -3 -2 0.0390
 -4 -1 -7 0.0474
 4 1 7 0.0474
 0 3 11 0.0248
 0 2 -9 0.0111

_exptl_crystal_size_max            0.185
_exptl_crystal_size_mid            0.093
_exptl_crystal_size_min            0.027
loop_
  _exptl_oxdiff_crystal_face_indexfrac_h
  _exptl_oxdiff_crystal_face_indexfrac_k
  _exptl_oxdiff_crystal_face_indexfrac_l
  _exptl_oxdiff_crystal_face_x
  _exptl_oxdiff_crystal_face_y
  _exptl_oxdiff_crystal_face_z
 2.6188 -4.2794 -5.9600 0.0661 0.2652 -0.9619
 -3.5762 -1.1540 6.4526 0.1098 0.4706 0.8755
 1.0521 7.2246 -0.2391 -0.2291 -0.9578 0.1735
 -3.2305 2.2919 6.6323 0.0039 0.0284 0.9996
 0.4283 -0.2354 10.1418 -0.6534 0.6166 0.4392
 -0.4283 0.2354 -10.1418 0.6534 -0.6166 -0.4392
 3.7693 -2.9088 -1.9671 -0.3425 0.3277 -0.8805
 -3.9081 -1.3561 -6.7040 0.9350 -0.2587 0.2427
 3.9081 1.3561 6.7040 -0.9350 0.2587 -0.2427
 -0.0411 3.2070 10.6694 -0.6716 0.1830 0.7180
 0.0157 1.7271 -9.2567 0.5207 -0.7578 -0.3932

_exptl_transmission_factor_max     ?
_exptl_transmission_factor_min     ?
_diffrn_reflns_av_R_equivalents    0.0384
_diffrn_reflns_av_unetI/netI       0.0366
_diffrn_reflns_Laue_measured_fraction_full  1.000
_diffrn_reflns_Laue_measured_fraction_max  1.000
_diffrn_reflns_limit_h_max         7
_diffrn_reflns_limit_h_min         -7
_diffrn_reflns_limit_k_max         8
_diffrn_reflns_limit_k_min         -8
_diffrn_reflns_limit_l_max         17
_diffrn_reflns_limit_l_min         -18
_diffrn_reflns_number              8666
_diffrn_reflns_point_group_measured_fraction_full  1.000
_diffrn_reflns_point_group_measured_fraction_max  1.000
_diffrn_reflns_theta_full          66.729
_diffrn_reflns_theta_max           66.729
_diffrn_reflns_theta_min           2.784
_diffrn_ambient_environment        N~2~
_diffrn_ambient_temperature        150.00(10)
_diffrn_detector                   'Hybrid Pixel Array Detector'
_diffrn_detector_area_resol_mean   10.0000
_diffrn_detector_type              'HyPix-Arc 100'
_diffrn_measured_fraction_theta_full  1.000
_diffrn_measured_fraction_theta_max  1.000
_diffrn_measurement_details
;
List of Runs (angles in degrees, time in seconds):

  # Type    Start    End  Width  t~exp~   \w     \q     \k     \f   Frames
--------------------------------------------------------------------------
  1  \w     47.00  73.00   0.50    0.10    --  107.82-125.00-180.00   52
  2  \w     82.00 111.00   0.50    0.10    --  107.82-125.00-120.00   58
  3  \w     85.00 111.00   0.50    0.10    --  107.82-125.00   0.00   52
  4  \w     71.00 111.00   0.50    0.10    --  107.82-125.00  30.00   80
  5  \w     58.00  86.00   0.50    0.10    --  107.82-125.00 150.00   56
  6  \w     58.00 102.00   0.50    0.10    --  107.82 -95.00 150.00   88
  7  \w     72.00 104.00   0.50    0.10    --  107.82 -95.00   0.00   64
  8  \w     79.00 104.00   0.50    0.10    --  107.82 -95.00  30.00   50
  9  \w     37.00 105.00   0.50    0.10    --  107.82 -95.00  90.00  136
 10  \w     53.00 102.00   0.50    0.10    --  107.82 -95.00-120.00   98
 11  \w     78.00 106.00   0.50    0.10    --  107.82 -95.00-150.00   56
 12  \w     38.00  64.00   0.50    0.10    --  107.82 -95.00-150.00   52
 13  \w    -18.00  62.00   0.50    0.05    --   48.61 -78.00-106.00  160
 14  \w     47.00  96.00   0.50    0.10    --  107.82 -78.00-106.00   98
 15  \w     34.00  81.00   0.50    0.10    --  107.82 -61.00 -90.00   94
 16  \w     29.00  59.00   0.50    0.10    --  107.82 -45.00-180.00   60
 17  \w     39.00  86.00   0.50    0.10    --  107.82 -61.00   0.00   94
 18  \w     32.00  57.00   0.50    0.10    --  107.82 -61.00  30.00   50
 19  \w     29.00  59.00   0.50    0.10    --  107.82 -45.00  60.00   60
 20  \w     29.00  60.00   0.50    0.10    --  107.82 -45.00  90.00   62
 21  \w     29.00  54.00   0.50    0.10    --  107.82 -45.00 120.00   50
 22  \w     33.00  78.00   0.50    0.10    --  107.82 -61.00 150.00   90
 23  \w    128.00 153.00   0.50    0.10    --  107.82  30.00  90.00   50
 24  \w    131.00 160.00   0.50    0.10    --  107.82  30.00  60.00   58
 25  \w    103.00 129.00   0.50    0.10    --  107.82  30.00  60.00   52
 26  \w     96.00 170.00   0.50    0.10    --  107.82  45.00   0.00  148
 27  \w    107.00 167.00   0.50    0.10    --  107.82  78.00  18.00  120
 28  \w     99.00 170.00   0.50    0.10    --  107.82  45.00 -30.00  142
 29  \w     87.00 174.00   0.50    0.10    --  107.82  30.00 -60.00  174
 30  \w      0.00  33.00   0.50    0.05    --  -48.11  19.00  90.00   66
 31  \w      4.00  29.00   0.50    0.05    --  -48.11  19.00  60.00   50
 32  \w    -35.00  18.00   0.50    0.05    --  -48.11  78.00  18.00  106
 33  \w    -34.00  -9.00   0.50    0.10    --  -88.32  45.00 -60.00   50
 34  \w    -56.00 -13.00   0.50    0.10    --  -88.32  61.00 -90.00   86
 35  \w   -115.00 -50.00   0.50    0.10    --  -88.32  77.00-120.00  130
 36  \w   -112.00 -28.00   0.50    0.10    --  -88.32  78.00  18.00  168
 37  \w    -35.00  -9.00   0.50    0.10    --  -88.32  45.00 -30.00   52
 38  \w    -35.00  -9.00   0.50    0.10    --  -88.32  45.00 120.00   52
 39  \w   -169.00 -66.00   0.50    0.10    --  -88.32 -30.00 150.00  206
 40  \w   -102.00 -76.00   0.50    0.05    --  -48.11-125.00  60.00   52
 41  \w   -121.00 -74.00   0.50    0.05    --  -48.11-125.00   0.00   94
 42  \w   -111.00 -86.00   0.50    0.10    --  -88.32 -95.00   0.00   50
 43  \w   -156.00-130.00   0.50    0.10    --  -88.32 -95.00   0.00   52
 44  \w   -109.00 -74.00   0.50    0.05    --  -48.11-125.00-180.00   70
 45  \w   -154.00 -93.00   0.50    0.10    --  -88.32 -78.00-106.00  122
 46  \w    -89.00 -16.00   0.50    0.10    --  -88.32 125.00  30.00  146
;
_diffrn_measurement_device         'four-circle diffractometer'
_diffrn_measurement_device_type    'XtaLAB Synergy R, HyPix-Arc 100'
_diffrn_measurement_method         '\w scans'
_diffrn_orient_matrix_type        
 'CrysAlisPro convention (1999,Acta A55,543-557)'
_diffrn_orient_matrix_UB_11        -0.1328000000
_diffrn_orient_matrix_UB_12        -0.0143326000
_diffrn_orient_matrix_UB_13        -0.0591476000
_diffrn_orient_matrix_UB_21        0.0142927000
_diffrn_orient_matrix_UB_22        -0.1327663000
_diffrn_orient_matrix_UB_23        0.0571175000
_diffrn_orient_matrix_UB_31        -0.1679634000
_diffrn_orient_matrix_UB_32        0.0501856000
_diffrn_orient_matrix_UB_33        0.0515606000
_diffrn_radiation_monochromator    mirror
_diffrn_radiation_probe            x-ray
_diffrn_radiation_type             'Cu K\a'
_diffrn_radiation_wavelength       1.54184
_diffrn_source                     'Rotating-anode X-ray tube'
_diffrn_source_type                'PhotonJet R (Cu) X-ray Source'
_reflns_Friedel_coverage           0.000
_reflns_Friedel_fraction_full      .
_reflns_Friedel_fraction_max       .
_reflns_number_gt                  2328
_reflns_number_total               2378
_reflns_special_details
;
 Reflections were merged by SHELXL according to the crystal
 class for the calculation of statistics and refinement.
 
 _reflns_Friedel_fraction is defined as the number of unique
 Friedel pairs measured divided by the number that would be
 possible theoretically, ignoring centric projections and
 systematic absences.
;
_reflns_threshold_expression       'I > 2\s(I)'
_computing_cell_refinement         'CrysAlisPro 1.171.43.126a (Rigaku OD, 2024)'
_computing_data_collection        
 'CrysAlisPro system (CCD 43.126a 64-bit (release 11-06-2024))'
_computing_data_reduction          'CrysAlisPro 1.171.43.126a (Rigaku OD, 2024)'
_computing_molecular_graphics      'Olex2 1.5-ac5-024 (Dolomanov et al., 2009)'
_computing_publication_material    'Olex2 1.5-ac5-024 (Dolomanov et al., 2009)'
_computing_structure_refinement    'SHELXL 2018/3 (Sheldrick, 2015)'
_computing_structure_solution      'SHELXT 2018/2 (Sheldrick, 2018)'
_refine_diff_density_max           1.045
_refine_diff_density_min           -0.576
_refine_diff_density_rms           0.107
_refine_ls_extinction_coef         .
_refine_ls_extinction_method       none
_refine_ls_goodness_of_fit_ref     0.762
_refine_ls_hydrogen_treatment      constr
_refine_ls_matrix_type             full
_refine_ls_number_parameters       236
_refine_ls_number_reflns           2378
_refine_ls_number_restraints       0
_refine_ls_R_factor_all            0.0278
_refine_ls_R_factor_gt             0.0274
_refine_ls_restrained_S_all        0.762
_refine_ls_shift/su_max            0.001
_refine_ls_shift/su_mean           0.000
_refine_ls_structure_factor_coef   Fsqd
_refine_ls_weighting_details      
 'w=1/[\s^2^(Fo^2^)+(0.1000P)^2^] where P=(Fo^2^+2Fc^2^)/3'
_refine_ls_weighting_scheme        calc
_refine_ls_wR_factor_gt            0.0810
_refine_ls_wR_factor_ref           0.0818
_refine_special_details            ?
_olex2_refinement_description
;
1. Fixed Uiso
 At 1.2 times of:
  All C(H) groups, All C(H,H) groups
 At 1.5 times of:
  All O(H,H) groups
2. Others
 Fixed Sof: C7(0.5) H7(0.5) C8(0.5) H8(0.5) H9B(0.5) H9A(0.5) C10(0.5)
 H10(0.5) C11(0.5) H11(0.5) C12(0.5) H12(0.5) C13(0.5) H13(0.5) C14(0.5)
 H14(0.5) C15(0.5) H15(0.5)
3.a Rotating group:
 O4(H4A,H4B)
3.b Aromatic/amide H refined with riding coordinates:
 C1(H1), C2(H2), C4(H4), C5(H5), C7(H7), C8(H8), C9(H9B), C9(H9A), C10(H10),
 C11(H11), C12(H12), C13(H13), C14(H14), C15(H15)
;
_atom_sites_solution_hydrogens     mixed
_atom_sites_solution_primary       dual
_atom_sites_solution_secondary     ?
loop_
  _atom_site_label
  _atom_site_type_symbol
  _atom_site_fract_x
  _atom_site_fract_y
  _atom_site_fract_z
  _atom_site_U_iso_or_equiv
  _atom_site_adp_type
  _atom_site_occupancy
  _atom_site_site_symmetry_order
  _atom_site_calc_flag
  _atom_site_refinement_flags_posn
  _atom_site_refinement_flags_adp
  _atom_site_refinement_flags_occupancy
  _atom_site_disorder_assembly
  _atom_site_disorder_group
 Ag1 Ag 0.34516(3) 0.38433(2) 0.47974(2) 0.02611(12) Uani 1 1 d . . . . .
 F1 F 0.8982(4) 0.3976(3) 0.21747(11) 0.0524(5) Uani 1 1 d . . . . .
 F2 F 0.9159(4) 0.1204(3) 0.25662(13) 0.0480(5) Uani 1 1 d . . . . .
 F3 F 1.1731(3) 0.2471(3) 0.29462(11) 0.0438(5) Uani 1 1 d . . . . .
 O2 O 0.5984(3) 0.3229(3) 0.36644(12) 0.0334(5) Uani 1 1 d . . . . .
 O3 O 0.8656(4) 0.4656(3) 0.40401(11) 0.0301(4) Uani 1 1 d . . . . .
 O4 O 0.2038(4) 0.1216(3) 0.52115(11) 0.0287(4) Uani 1 1 d . . . . .
 H4A H 0.050207 0.158490 0.527950 0.043 Uiso 1 1 d R U . . .
 H4B H 0.231089 0.041659 0.479931 0.043 Uiso 1 1 d R U . . .
 C16 C 0.7857(4) 0.3637(3) 0.36021(14) 0.0217(5) Uani 1 1 d . . . . .
 C17 C 0.9450(5) 0.2794(4) 0.28272(15) 0.0258(5) Uani 1 1 d . . . . .
 O1 O 0.7185(3) 0.2169(3) 0.56566(11) 0.0262(4) Uani 1 1 d . . . . .
 N1 N 0.6749(3) 0.2220(3) 0.64863(12) 0.0216(4) Uani 1 1 d . . . . .
 C1 C 0.7985(5) 0.3003(4) 0.69863(17) 0.0285(5) Uani 1 1 d . . . . .
 H1 H 0.915603 0.351344 0.674094 0.034 Uiso 1 1 calc R U . . .
 C2 C 0.7578(5) 0.3072(4) 0.78415(18) 0.0286(6) Uani 1 1 d . . . . .
 H2 H 0.848410 0.361526 0.818150 0.034 Uiso 1 1 calc R U . . .
 C3 C 0.5851(4) 0.2356(3) 0.82212(15) 0.0221(5) Uani 1 1 d . . . . .
 C4 C 0.4576(5) 0.1597(4) 0.76865(17) 0.0265(6) Uani 1 1 d . . . . .
 H4 H 0.336260 0.111415 0.791721 0.032 Uiso 1 1 calc R U . . .
 C5 C 0.5041(5) 0.1530(4) 0.68248(16) 0.0267(5) Uani 1 1 d . . . . .
 H5 H 0.415625 0.099705 0.647055 0.032 Uiso 1 1 calc R U . . .
 C6 C 0.5411(4) 0.2409(3) 0.91471(14) 0.0224(5) Uani 1 1 d . . . . .
 C7 C 0.7206(10) 0.2481(12) 0.9661(3) 0.0250(12) Uani 0.5 1 d . . P A 2
 H7 H 0.870939 0.246804 0.941891 0.030 Uiso 0.5 1 calc R U P A 2
 C8 C 0.6823(11) 0.2573(12) 1.0528(4) 0.0294(13) Uani 0.5 1 d . . P A 2
 H8 H 0.805930 0.264227 1.087697 0.035 Uiso 0.5 1 calc R U P A 2
 C9 C 0.4606(5) 0.2564(4) 1.08978(15) 0.0294(6) Uani 1 1 d . . . . .
 H9B H 0.433839 0.260990 1.149213 0.035 Uiso 0.5 1 calc R U P A 2
 H9A H 0.433014 0.262260 1.149174 0.035 Uiso 0.5 1 calc R U P A 1
 C10 C 0.2808(10) 0.3478(12) 1.0381(3) 0.0273(13) Uani 0.5 1 d . . P A 1
 H10 H 0.130461 0.414794 1.061826 0.033 Uiso 0.5 1 calc R U P A 1
 C11 C 0.3211(11) 0.3411(12) 0.9523(4) 0.0277(13) Uani 0.5 1 d . . P A 1
 H11 H 0.197573 0.405576 0.917253 0.033 Uiso 0.5 1 calc R U P A 1
 C12 C 0.3258(10) 0.2405(12) 0.9490(4) 0.0272(12) Uani 0.5 1 d . . P A 2
 H12 H 0.203049 0.234663 0.913514 0.033 Uiso 0.5 1 calc R U P A 2
 C13 C 0.2850(11) 0.2486(12) 1.0374(4) 0.0305(13) Uani 0.5 1 d . . P A 2
 H13 H 0.134283 0.248671 1.060912 0.037 Uiso 0.5 1 calc R U P A 2
 C14 C 0.6771(10) 0.1578(13) 1.0566(3) 0.0273(12) Uani 0.5 1 d . . P A 1
 H14 H 0.798708 0.096402 1.093022 0.033 Uiso 0.5 1 calc R U P A 1
 C15 C 0.7206(10) 0.1467(12) 0.9692(3) 0.0263(12) Uani 0.5 1 d . . P A 1
 H15 H 0.870455 0.076061 0.946413 0.032 Uiso 0.5 1 calc R U P A 1

loop_
  _atom_site_aniso_label
  _atom_site_aniso_U_11
  _atom_site_aniso_U_22
  _atom_site_aniso_U_33
  _atom_site_aniso_U_23
  _atom_site_aniso_U_13
  _atom_site_aniso_U_12
 Ag1 0.02551(17) 0.02743(17) 0.02663(17) -0.00401(10) 0.00686(10) -0.01060(11)
 F1 0.0592(13) 0.0535(12) 0.0304(9) 0.0123(8) 0.0137(8) 0.0030(10)
 F2 0.0481(11) 0.0393(11) 0.0610(12) -0.0271(9) 0.0203(9) -0.0219(9)
 F3 0.0214(8) 0.0597(13) 0.0471(10) -0.0208(9) 0.0068(7) -0.0068(8)
 O2 0.0257(10) 0.0469(13) 0.0316(9) -0.0091(8) 0.0066(7) -0.0177(9)
 O3 0.0312(10) 0.0308(10) 0.0304(9) -0.0086(8) 0.0089(7) -0.0135(8)
 O4 0.0229(8) 0.0311(11) 0.0351(10) -0.0057(8) 0.0034(7) -0.0132(7)
 C16 0.0219(12) 0.0194(11) 0.0217(11) 0.0021(9) 0.0034(8) -0.0034(9)
 C17 0.0264(13) 0.0239(12) 0.0265(11) -0.0033(9) 0.0035(9) -0.0069(10)
 O1 0.0251(9) 0.0310(10) 0.0218(8) -0.0036(7) 0.0028(6) -0.0074(7)
 N1 0.0179(9) 0.0205(10) 0.0251(10) -0.0024(7) 0.0011(7) -0.0036(8)
 C1 0.0280(13) 0.0316(14) 0.0300(13) -0.0046(10) 0.0041(10) -0.0157(11)
 C2 0.0295(13) 0.0325(15) 0.0293(13) -0.0060(11) 0.0021(10) -0.0180(11)
 C3 0.0192(11) 0.0186(11) 0.0272(12) -0.0005(9) -0.0016(9) -0.0031(9)
 C4 0.0232(13) 0.0327(15) 0.0268(13) 0.0014(11) -0.0009(10) -0.0134(11)
 C5 0.0233(12) 0.0332(14) 0.0273(12) -0.0007(10) -0.0041(9) -0.0135(11)
 C6 0.0241(12) 0.0179(12) 0.0259(12) -0.0016(8) 0.0013(9) -0.0074(9)
 C7 0.019(3) 0.027(4) 0.029(3) 0.001(2) 0.0027(18) -0.007(2)
 C8 0.037(3) 0.030(4) 0.026(3) -0.001(3) -0.003(2) -0.016(3)
 C9 0.0398(15) 0.0260(14) 0.0248(12) -0.0019(9) 0.0037(10) -0.0139(11)
 C10 0.030(3) 0.022(3) 0.030(3) -0.004(3) 0.011(2) -0.009(3)
 C11 0.026(3) 0.023(3) 0.034(3) -0.007(3) -0.001(2) -0.005(3)
 C12 0.021(3) 0.030(4) 0.029(3) -0.004(3) 0.0001(19) -0.005(3)
 C13 0.029(3) 0.026(4) 0.033(3) 0.000(3) 0.008(2) -0.003(3)
 C14 0.027(3) 0.030(4) 0.030(3) 0.006(3) -0.006(2) -0.016(3)
 C15 0.023(3) 0.023(3) 0.034(3) 0.002(2) 0.003(2) -0.007(2)

_geom_special_details
;
 All esds (except the esd in the dihedral angle between two l.s. planes)
 are estimated using the full covariance matrix.  The cell esds are taken
 into account individually in the estimation of esds in distances, angles
 and torsion angles; correlations between esds in cell parameters are only
 used when they are defined by crystal symmetry.  An approximate (isotropic)
 treatment of cell esds is used for estimating esds involving l.s. planes.
;
loop_
  _geom_bond_atom_site_label_1
  _geom_bond_atom_site_label_2
  _geom_bond_distance
  _geom_bond_site_symmetry_2
  _geom_bond_publ_flag
 Ag1 Ag1 2.9559(3) 2_666 ?
 Ag1 O2 2.2535(18) . ?
 Ag1 O3 2.2961(17) 2_666 ?
 Ag1 O4 2.424(2) . ?
 F1 C17 1.341(3) . ?
 F2 C17 1.327(3) . ?
 F3 C17 1.321(3) . ?
 O2 C16 1.230(3) . ?
 O3 C16 1.242(3) . ?
 O4 H4A 0.8716 . ?
 O4 H4B 0.8715 . ?
 C16 C17 1.542(3) . ?
 O1 N1 1.331(3) . ?
 N1 C1 1.349(4) . ?
 N1 C5 1.350(4) . ?
 C1 H1 0.9500 . ?
 C1 C2 1.368(4) . ?
 C2 H2 0.9500 . ?
 C2 C3 1.394(4) . ?
 C3 C4 1.390(4) . ?
 C3 C6 1.482(3) . ?
 C4 H4 0.9500 . ?
 C4 C5 1.383(4) . ?
 C5 H5 0.9500 . ?
 C6 C7 1.380(7) . ?
 C6 C11 1.411(7) . ?
 C6 C12 1.363(7) . ?
 C6 C15 1.416(6) . ?
 C7 H7 0.9500 . ?
 C7 C8 1.386(8) . ?
 C8 H8 0.9500 . ?
 C8 C9 1.414(7) . ?
 C9 H9B 0.9500 . ?
 C9 H9A 0.9500 . ?
 C9 C10 1.384(7) . ?
 C9 C13 1.373(8) . ?
 C9 C14 1.366(7) . ?
 C10 H10 0.9500 . ?
 C10 C11 1.372(8) . ?
 C11 H11 0.9500 . ?
 C12 H12 0.9500 . ?
 C12 C13 1.414(9) . ?
 C13 H13 0.9500 . ?
 C14 H14 0.9500 . ?
 C14 C15 1.401(8) . ?
 C15 H15 0.9500 . ?

loop_
  _geom_angle_atom_site_label_1
  _geom_angle_atom_site_label_2
  _geom_angle_atom_site_label_3
  _geom_angle
  _geom_angle_site_symmetry_1
  _geom_angle_site_symmetry_3
  _geom_angle_publ_flag
 O2 Ag1 Ag1 80.17(6) . 2_666 ?
 O2 Ag1 O3 160.34(9) . 2_666 ?
 O2 Ag1 O4 112.75(7) . . ?
 O3 Ag1 Ag1 81.53(5) 2_666 2_666 ?
 O3 Ag1 O4 86.58(7) 2_666 . ?
 O4 Ag1 Ag1 146.15(5) . 2_666 ?
 C16 O2 Ag1 124.67(16) . . ?
 C16 O3 Ag1 120.92(16) . 2_666 ?
 Ag1 O4 H4A 109.4 . . ?
 Ag1 O4 H4B 109.6 . . ?
 H4A O4 H4B 104.4 . . ?
 O2 C16 O3 131.2(2) . . ?
 O2 C16 C17 114.4(2) . . ?
 O3 C16 C17 114.3(2) . . ?
 F1 C17 C16 110.2(2) . . ?
 F2 C17 F1 106.4(2) . . ?
 F2 C17 C16 113.8(2) . . ?
 F3 C17 F1 105.7(2) . . ?
 F3 C17 F2 106.6(2) . . ?
 F3 C17 C16 113.6(2) . . ?
 O1 N1 C1 119.7(2) . . ?
 O1 N1 C5 120.2(2) . . ?
 C1 N1 C5 120.1(2) . . ?
 N1 C1 H1 119.5 . . ?
 N1 C1 C2 121.0(2) . . ?
 C2 C1 H1 119.5 . . ?
 C1 C2 H2 119.5 . . ?
 C1 C2 C3 121.0(3) . . ?
 C3 C2 H2 119.5 . . ?
 C2 C3 C6 121.4(2) . . ?
 C4 C3 C2 116.5(2) . . ?
 C4 C3 C6 122.1(2) . . ?
 C3 C4 H4 119.4 . . ?
 C5 C4 C3 121.2(3) . . ?
 C5 C4 H4 119.4 . . ?
 N1 C5 C4 120.1(2) . . ?
 N1 C5 H5 119.9 . . ?
 C4 C5 H5 119.9 . . ?
 C7 C6 C3 119.2(3) . . ?
 C11 C6 C3 121.7(3) . . ?
 C11 C6 C15 117.3(4) . . ?
 C12 C6 C3 120.7(3) . . ?
 C12 C6 C7 120.2(4) . . ?
 C15 C6 C3 121.0(3) . . ?
 C6 C7 H7 119.9 . . ?
 C6 C7 C8 120.3(5) . . ?
 C8 C7 H7 119.9 . . ?
 C7 C8 H8 119.8 . . ?
 C7 C8 C9 120.5(5) . . ?
 C9 C8 H8 119.8 . . ?
 C8 C9 H9B 120.9 . . ?
 C10 C9 H9A 119.5 . . ?
 C13 C9 C8 118.2(4) . . ?
 C13 C9 H9B 120.9 . . ?
 C14 C9 H9A 119.5 . . ?
 C14 C9 C10 120.9(4) . . ?
 C9 C10 H10 120.2 . . ?
 C11 C10 C9 119.6(5) . . ?
 C11 C10 H10 120.2 . . ?
 C6 C11 H11 119.1 . . ?
 C10 C11 C6 121.8(5) . . ?
 C10 C11 H11 119.1 . . ?
 C6 C12 H12 120.0 . . ?
 C6 C12 C13 120.1(5) . . ?
 C13 C12 H12 120.0 . . ?
 C9 C13 C12 120.8(5) . . ?
 C9 C13 H13 119.6 . . ?
 C12 C13 H13 119.6 . . ?
 C9 C14 H14 119.8 . . ?
 C9 C14 C15 120.3(5) . . ?
 C15 C14 H14 119.8 . . ?
 C6 C15 H15 120.0 . . ?
 C14 C15 C6 120.0(5) . . ?
 C14 C15 H15 120.0 . . ?

loop_
  _diffrn_refln_index_h
  _diffrn_refln_index_k
  _diffrn_refln_index_l
  _diffrn_refln_intensity_net
  _diffrn_refln_intensity_u
 0 0 -1 4152.93 197.22
 0 0 -2 2129.09 104.64
 0 0 -2 2220.42 104.32
 0 0 -3 624.95 31.12
 0 0 -3 642.44 31.79
 0 0 -4 4622.32 221.16
 0 0 -5 2052.13 99.81
 0 0 -6 527.37 27.9
 0 0 -7 2865.65 139.11
 0 0 -8 123.28 8.96
 0 0 -8 119.35 6.93
 0 0 8 113.18 6.73
 0 0 -9 485.13 25.99
 0 0 -9 459.3 23.2
 0 0 9 449.64 23.06
 0 0 -10 89.63 8
 0 0 10 96.13 6
 0 0 -10 96.24 6.09
 0 0 -11 72.02 5.08
 0 0 -11 88.82 8.01
 0 0 -11 78.28 5.57
 0 0 11 83.36 5.41
 0 0 -11 87.2 5.52
 0 0 -12 48.4 3.83
 0 0 -12 55.52 6.5
 0 0 -12 61.32 4.6
 0 0 12 51.31 4.11
 0 0 -12 52.53 4.15
 0 0 -13 1.71 2.72
 0 0 -13 2.08 1.18
 0 0 -13 2.98 1.5
 0 0 -13 2.66 1.62
 0 0 -14 3.47 1.26
 0 0 -14 2.67 2.54
 0 0 -14 2.48 1.47
 0 0 -14 6.33 1.94
 0 0 -14 4.76 1.53
 0 0 -14 2.76 2.21
 0 0 -15 19.17 2.06
 0 0 -15 11.5 2.23
 0 0 -15 16.75 3.9
 0 0 -15 22.46 3.57
 0 0 -15 13.82 2.07
 0 0 -16 261.39 14.77
 0 0 -16 278.59 15.8
 0 0 -17 198.14 11.06
 0 0 -17 195.82 11.11
 0 0 -17 186.98 11.75
 0 0 -18 235.64 12.2
 0 0 -18 221.44 11.94
 0 0 -18 216.91 12.17
 0 0 -18 231.33 12.83
 0 0 -19 206.92 10.38
 0 0 -19 185.07 10.08
 0 0 -19 199.17 10.32
 0 0 -20 136.49 6.77
 0 0 -20 125.16 6.71
 -1 0 -20 349.51 17.08
 -1 0 -19 174.33 9.27
 -1 0 -19 169.06 8.84
 -1 0 -19 153.41 8.68
 -1 0 -18 388.99 20.3
 -1 0 -18 390.35 19.76
 -1 0 -18 376.84 19.61
 -1 0 -17 313.96 16.7
 -1 0 -17 317.65 17.53
 -1 0 -16 260.88 14.78
 -1 0 -16 287.69 16
 -1 0 -15 292.18 16.32
 -1 0 -15 260.24 15.28
 -1 0 -15 293.72 19.12
 -1 0 -15 272.54 14.71
 -1 0 -14 286.04 16.55
 -1 0 -14 308.96 20.3
 -1 0 -14 307.77 16.08
 1 0 13 530.35 27.91
 -1 0 -13 550.16 27.68
 -1 0 -13 538.39 28.13
 -1 0 -13 571.89 32.14
 1 0 12 77.31 5.34
 -1 0 -12 64.2 5.1
 -1 0 -12 70.28 5
 1 0 12 63.26 4.8
 -1 0 -12 64.79 4.96
 -1 0 -12 81.48 8.05
 1 0 11 816.35 40.46
 -1 0 -11 811.81 40.26
 1 0 11 785.03 40.11
 -1 0 -11 837.14 40.36
 -1 0 -11 789.2 40.48
 -1 0 -11 875.27 44.32
 1 0 10 318.81 17.25
 -1 0 -10 312.27 17.59
 -1 0 -10 337.73 17.18
 -1 0 -10 321.32 17.3
 -1 0 -10 351.68 20.44
 -1 0 -9 155.82 9.24
 -1 0 -9 139.6 8.37
 -1 0 -9 167.91 11.27
 1 0 9 135.41 8.51
 -1 0 -8 205.47 11.03
 -1 0 -8 193.17 11.49
 1 0 8 197.58 11.14
 -1 0 -7 204.38 10.85
 -1 0 -7 185.74 11.11
 -1 0 -7 201.61 12.95
 1 0 6 207.68 10.9
 1 0 5 -0.18 1.09
 1 0 4 209.74 11.32
 1 0 3 180.37 10
 1 0 2 2104.88 101.31
 1 0 1 7.57 1.12
 1 0 1 14.54 2.49
 1 0 0 1995.84 100.24
 1 0 0 2010.64 98.8
 1 0 0 2248.89 99.31
 1 0 -1 680.19 31.8
 1 0 -1 757.49 32.53
 1 0 -2 3861.61 189.3
 1 0 -2 4034.64 188.98
 -1 0 3 1475.91 69.43
 1 0 -3 1426.27 70.02
 1 0 -3 1468.28 70.1
 1 0 -3 1390.14 70.66
 1 0 -4 160.89 9.13
 1 0 -4 177.93 9.87
 1 0 -5 2394.39 114.59
 1 0 -5 2393 115.9
 1 0 -6 5271.22 251.67
 1 0 -6 5383.85 253.97
 1 0 -7 7257.59 345.91
 1 0 -7 7284.44 347.93
 1 0 -8 700.92 35
 -1 0 8 696.91 34.6
 1 0 -8 699.41 37.13
 1 0 -9 421.58 21.7
 -1 0 9 415.72 21.38
 1 0 -9 418.69 24
 1 0 -10 258.12 13.93
 1 0 -10 253.61 13.73
 1 0 -10 262.53 16.36
 1 0 -10 254.23 13.86
 -1 0 10 239.64 13.46
 -1 0 11 642.37 32.12
 1 0 -11 620.52 32.15
 1 0 -11 645.48 32.36
 1 0 -11 647.21 35.44
 1 0 -11 658.27 32.45
 1 0 -11 642.04 31.86
 1 0 -12 451.28 26.52
 -1 0 12 434.69 23.03
 1 0 -12 443.67 22.76
 1 0 -12 447.9 23.18
 1 0 -12 458.99 24.22
 1 0 -12 464.27 23.42
 1 0 -12 454.12 23.36
 1 0 -13 335.06 17.94
 1 0 -13 326.13 18.87
 1 0 -13 328.66 17.97
 1 0 -13 340.84 17.36
 1 0 -14 53.8 4.43
 1 0 -15 447.34 23.85
 1 0 -15 474.39 24.77
 1 0 -15 453.39 23.83
 1 0 -15 457.42 23.57
 1 0 -16 226.13 12.47
 1 0 -16 229.4 13.46
 1 0 -17 89.66 6.07
 1 0 -17 97.11 6.73
 1 0 -17 103.46 5.98
 1 0 -17 89.14 6.05
 1 0 -17 99.78 6.01
 1 0 -18 4.29 1.15
 1 0 -18 5.54 1.15
 1 0 -18 4.47 1.08
 1 0 -19 1.22 0.57
 1 0 -19 2.61 0.76
 1 0 -19 1.24 0.72
 -2 0 -19 2.18 0.71
 -2 0 -19 5.57 0.84
 -2 0 -18 33.18 2.57
 -2 0 -18 28.27 2.84
 -2 0 -18 34.6 2.98
 -2 0 -17 22.74 2.81
 -2 0 -17 22.53 2.01
 -2 0 -17 28.71 2.55
 -2 0 -16 75.29 4.82
 -2 0 -16 67.67 5.7
 -2 0 -16 72.69 5.23
 -2 0 -15 677.18 34.08
 2 0 15 631.78 33.23
 -2 0 -15 649.28 32.79
 2 0 15 646.98 32.85
 -2 0 -15 682.43 33.3
 -2 0 -14 625.63 32.23
 -2 0 -14 636.33 33
 -2 0 -14 634.84 31.96
 2 0 14 629.78 31.99
 -2 0 -14 695.35 36.79
 2 0 14 610.74 32.33
 2 0 13 1499.18 76.08
 -2 0 -13 1590 75.81
 2 0 13 1560.18 75.8
 -2 0 -13 1579.22 80.31
 -2 0 -13 1548.32 75.95
 2 0 12 69.34 5.74
 2 0 12 73.41 5.59
 -2 0 -12 73.22 5.68
 -2 0 -12 79.1 5.69
 2 0 11 1055.26 52.96
 -2 0 -11 1006.38 53.64
 -2 0 -11 1074.68 52.8
 -2 0 -11 1089 52.69
 -2 0 -11 1081.32 56.56
 -2 0 -10 596.85 29.77
 2 0 10 605.67 29.66
 -2 0 -10 596.33 32.85
 2 0 10 548.52 29.56
 2 0 10 537.39 29.74
 -2 0 -9 1514.12 70.28
 2 0 9 1355.09 70.16
 -2 0 -9 1386.58 72.65
 2 0 8 1342.05 64.19
 -2 0 -8 1279.74 66.08
 -2 0 -8 1262.31 63.46
 2 0 7 960.59 45.11
 -2 0 -7 850.95 44.36
 2 0 6 2543.8 120.29
 2 0 6 2432.06 120.99
 2 0 5 1657.92 79.47
 2 0 5 1614.54 80.59
 2 0 4 5225.89 241.03
 2 0 4 4793.4 241.88
 2 0 3 940.25 46.58
 2 0 3 968.23 48.08
 2 0 2 3523.94 167.52
 2 0 2 3470.12 169.51
 2 0 1 2777.79 130.39
 2 0 1 2582.65 132.59
 2 0 0 1810.14 89.57
 -2 0 1 48.91 3.61
 2 0 -1 47.78 5.73
 -2 0 2 1202.49 59.68
 2 0 -2 1355.56 62.11
 2 0 -3 172.83 10.84
 -2 0 4 445.57 22
 2 0 -4 430.71 22.41
 2 0 -4 430.92 23.56
 2 0 -5 786.57 38.71
 2 0 -5 760.04 39.35
 2 0 -6 31.89 3.26
 2 0 -6 22.98 3.1
 2 0 -7 181.5 11.17
 2 0 -7 205.41 11.17
 2 0 -8 1383.03 67.03
 2 0 -8 1345.44 66.87
 2 0 -9 625.4 31.47
 2 0 -9 674.79 31.89
 2 0 -9 618.94 31.4
 2 0 -9 587.45 31.89
 2 0 -9 594.26 31.4
 -2 0 9 635.17 31.37
 2 0 -9 596.31 31.75
 2 0 -10 1023.4 49.98
 2 0 -10 1039.21 49.96
 2 0 -10 1028.69 50.16
 2 0 -10 990.9 50.36
 2 0 -10 1058.46 49.4
 2 0 -10 943.15 49.73
 2 0 -10 942.29 50.16
 -2 0 10 1007.81 49.69
 2 0 -11 312.36 17.28
 2 0 -11 311.2 17.55
 2 0 -11 319.49 17.23
 2 0 -11 305.79 17.65
 2 0 -11 343.86 17.35
 2 0 -11 314.97 17.35
 2 0 -12 1124.83 55.49
 2 0 -12 1130.27 55.66
 2 0 -12 1051.23 55.84
 2 0 -12 1087.33 55.31
 2 0 -12 1162.32 55.57
 2 0 -12 1181.45 55.46
 2 0 -13 816.44 40.21
 2 0 -13 800.82 40.3
 2 0 -13 813.98 40.19
 2 0 -13 783.16 40.26
 2 0 -14 625.79 32.53
 2 0 -14 632.34 32.42
 2 0 -14 659.55 32.62
 2 0 -14 643.7 33.09
 2 0 -14 643.74 32.6
 2 0 -14 628.52 32.4
 2 0 -14 668.49 32.52
 2 0 -15 675.76 33.65
 2 0 -15 644.95 33.02
 2 0 -16 314.22 16.52
 2 0 -16 327.69 16.82
 2 0 -16 298.6 16.54
 2 0 -16 320.33 16.59
 2 0 -16 328.7 16.75
 2 0 -17 387.9 19.79
 2 0 -17 386.2 19.61
 2 0 -17 374.24 19.54
 2 0 -17 408.43 19.76
 2 0 -18 327.07 16.41
 2 0 -18 325.67 16.32
 -3 0 -18 9.81 1.1
 -3 0 -18 10.11 1.04
 -3 0 -17 9.41 1.83
 -3 0 -17 7.37 1.04
 -3 0 -17 6.95 1.19
 3 0 16 8.38 1.48
 -3 0 -16 5.56 1.14
 3 0 15 24.56 2.62
 -3 0 -15 20.72 2.32
 3 0 15 21.05 2.71
 -3 0 -15 24.16 2.53
 3 0 14 11.96 2.33
 -3 0 -14 12.77 2.13
 3 0 14 13.38 2.13
 3 0 13 459.71 26.12
 -3 0 -13 524.68 29.72
 3 0 13 511 28.28
 -3 0 -13 482.41 25.6
 -3 0 -13 504.1 25.82
 3 0 13 519.12 25.94
 -3 0 -12 7.99 3.1
 3 0 12 5.76 2.84
 -3 0 -12 4.41 1.57
 -3 0 -12 4.72 2.06
 3 0 12 5.64 1.98
 3 0 11 14.54 2.99
 -3 0 -11 22.1 4.37
 3 0 11 20.77 3.94
 -3 0 -11 13.27 2.31
 3 0 11 20.66 3.18
 -3 0 -11 20.2 3.06
 3 0 10 47.41 5.72
 -3 0 -10 64.22 5.95
 3 0 10 66.81 6.98
 3 0 10 70.47 5.85
 -3 0 -10 62.68 7.37
 3 0 10 83.3 6.13
 3 0 9 260.92 16.48
 -3 0 -9 269.8 15.7
 3 0 9 310.54 18.01
 3 0 9 275.75 15.98
 -3 0 -9 269.68 18.15
 3 0 9 250.93 15.92
 3 0 8 790.92 40.01
 3 0 8 780.43 40.35
 -3 0 -8 706.55 41.68
 3 0 8 668.31 39.99
 3 0 7 1217.79 63.6
 3 0 7 1293.7 63.33
 3 0 7 1216 63.37
 3 0 7 1334.65 63.87
 3 0 6 1842.09 87.58
 3 0 6 1849.8 87.86
 3 0 6 1728.06 88.98
 3 0 6 1747.82 87.06
 3 0 6 1721.06 87.74
 3 0 5 49.64 5.8
 3 0 5 48.35 4.61
 3 0 5 55.67 4.37
 3 0 5 57.67 5.06
 3 0 4 1141.43 55.3
 3 0 4 1045.89 54.99
 3 0 4 1152.07 55.46
 3 0 4 1129.26 54.99
 3 0 3 2466.28 118.72
 3 0 3 2516.94 118.91
 3 0 3 2555.8 118.94
 3 0 3 2323.23 118.5
 3 0 2 1910.5 90.62
 3 0 2 1806.96 90.04
 3 0 1 112.35 8.26
 3 0 1 99.68 6.98
 3 0 0 758.1 39.93
 -3 0 0 770.87 39.62
 3 0 0 806.2 39.25
 3 0 -1 2976.28 138.56
 -3 0 1 2844.4 138
 3 0 -1 2841.98 137.92
 3 0 -1 2824.77 137.94
 3 0 -2 4889.87 226.28
 -3 0 2 4636.78 225.65
 3 0 -2 4690.54 226.1
 3 0 -3 280.98 16.55
 3 0 -3 325.53 16.69
 3 0 -4 1198.67 59.83
 3 0 -4 1094.37 57.59
 3 0 -4 1213.23 57.42
 3 0 -5 818.32 42.15
 3 0 -5 859 44
 3 0 -6 220.87 13.08
 3 0 -6 232.66 13.11
 3 0 -6 235.02 13.31
 3 0 -6 251.48 14.3
 3 0 -6 238.58 15.26
 3 0 -7 125.49 7.59
 3 0 -7 116.17 7.8
 3 0 -7 110.55 7.65
 3 0 -7 122.28 7.7
 3 0 -8 27.79 2.96
 3 0 -8 23.19 3.45
 3 0 -8 28.79 3.22
 3 0 -8 28.76 3.25
 3 0 -8 33 3.37
 3 0 -8 32.25 3.94
 3 0 -9 209.73 11.9
 3 0 -9 192.4 11.4
 3 0 -9 191.02 10.87
 3 0 -9 188.94 11.55
 3 0 -9 184.09 11.55
 3 0 -9 180.65 11.92
 -3 0 9 188.32 11.12
 3 0 -10 786.03 40.68
 3 0 -10 842.58 41.66
 3 0 -10 788.74 42.22
 3 0 -10 848.97 42.05
 3 0 -10 845.63 41.7
 3 0 -10 906.06 42.14
 3 0 -10 792.01 41.36
 3 0 -11 0.37 1.46
 3 0 -11 2.77 1.56
 3 0 -11 -0.76 1.9
 3 0 -11 1.01 1.35
 3 0 -12 79.99 6.05
 3 0 -12 90.03 6.29
 3 0 -12 79.34 6.3
 3 0 -12 92.08 6.47
 3 0 -12 91.55 6.36
 3 0 -13 15.83 2.53
 3 0 -13 14.2 2.35
 3 0 -13 16.87 2.32
 3 0 -13 12.77 2.12
 3 0 -13 15.88 2.35
 3 0 -14 107.7 7.39
 3 0 -14 120.07 7.53
 3 0 -15 102.12 6.13
 3 0 -15 94.76 5.94
 3 0 -15 92.25 5.91
 3 0 -15 90.83 5.91
 3 0 -16 93.44 5.66
 3 0 -16 89.27 5.75
 3 0 -16 107.81 5.83
 3 0 -17 288.18 13.81
 3 0 -17 260.2 13.61
 -4 0 -16 160 8.28
 4 0 15 360.21 17.65
 -4 0 -15 322.61 17.91
 -4 0 -15 342.75 17.37
 4 0 14 161.14 9.85
 -4 0 -14 163.7 9.24
 4 0 14 173.67 9.5
 -4 0 -14 152.1 9.71
 -4 0 -13 165.05 9.37
 -4 0 -13 149.21 9.74
 4 0 13 149.73 9.27
 -4 0 -12 64.56 5.31
 -4 0 -12 59.23 5.94
 4 0 12 75.61 5.5
 4 0 11 115.49 7.88
 4 0 11 115.14 7.66
 -4 0 -11 104.04 7.74
 4 0 11 95.53 7.92
 -4 0 -10 17.77 3.37
 4 0 10 20.28 3.44
 4 0 9 241.4 14.33
 -4 0 -9 223.41 13.98
 4 0 9 225.06 15.2
 4 0 8 90.14 7.46
 4 0 8 83.13 7.77
 4 0 7 1.71 2.33
 4 0 7 3.31 3.2
 4 0 7 0.59 2.84
 4 0 6 89.46 7.61
 4 0 6 70.35 8.02
 4 0 6 69.83 6.14
 4 0 5 41.77 6.13
 4 0 5 36.35 5.12
 4 0 5 34.59 4.51
 4 0 5 40.44 4.54
 4 0 4 49.27 7.03
 4 0 4 47.92 5.24
 4 0 4 59.73 6.09
 4 0 4 53.24 5.53
 4 0 3 1.06 3.89
 4 0 3 3.78 2.94
 4 0 3 5.56 1.7
 4 0 3 3 2.79
 4 0 3 1.94 2
 4 0 2 11.7 4.04
 4 0 2 13.9 3.44
 4 0 2 11.38 2.24
 4 0 2 11.85 2.91
 -4 0 -2 13.08 3.04
 4 0 2 9.56 3.25
 4 0 1 1179.88 61.64
 4 0 1 1264.79 60.48
 4 0 1 1173.76 61.76
 4 0 1 1233.23 60.31
 4 0 1 1257.61 61.46
 4 0 1 1164.94 65.28
 -4 0 -1 1231.8 62.09
 4 0 0 631.37 30.42
 4 0 0 600.51 31.84
 4 0 0 552.11 31.15
 4 0 0 563.17 29.9
 4 0 0 597.03 30.14
 4 0 0 632.73 31.35
 4 0 0 565.35 31.08
 4 0 0 564.59 29.55
 4 0 0 611.84 35.69
 4 0 -1 499.72 25.35
 4 0 -1 538.43 27.18
 4 0 -1 448.42 24.81
 4 0 -1 475.11 25.05
 4 0 -1 482.49 26.15
 4 0 -1 470.06 24.7
 4 0 -1 471.82 29.94
 4 0 -2 1377.46 68.17
 4 0 -2 1393.86 67.09
 4 0 -2 1346.42 66.46
 4 0 -2 1302.84 66.71
 4 0 -2 1412.3 66.98
 4 0 -2 1369.68 68
 4 0 -2 1379.57 71.69
 4 0 -2 1336.04 66.67
 4 0 -3 1941.08 96.14
 4 0 -3 1925.61 95.22
 4 0 -3 1855.18 94.73
 4 0 -3 1897.85 95.02
 4 0 -3 2113.34 95.44
 4 0 -3 1968.9 96.27
 4 0 -3 1963.83 99.5
 4 0 -3 2029.54 95.24
 4 0 -4 1598.38 77.75
 4 0 -4 1513.96 76.95
 4 0 -4 1552.65 76.67
 4 0 -4 1539.68 76.97
 4 0 -4 1703.44 77.4
 4 0 -4 1508.06 78
 4 0 -4 1619.61 81.09
 4 0 -4 1579.51 77.19
 4 0 -5 335.96 18.92
 4 0 -5 348.46 21.84
 4 0 -5 354.99 18.99
 4 0 -5 313.65 18.44
 4 0 -5 345.96 19.69
 4 0 -5 332.6 18.38
 4 0 -5 342.53 18.32
 4 0 -6 488.8 24.42
 4 0 -6 473.13 24.6
 4 0 -6 405.33 26.51
 4 0 -6 453.73 25.21
 4 0 -6 433.18 23.83
 4 0 -6 473.84 24.36
 4 0 -6 436.63 23.58
 4 0 -7 1059.09 52.67
 4 0 -7 1024.87 52.05
 4 0 -7 1049.28 52.39
 4 0 -8 1777.86 84.05
 4 0 -8 1747.45 83.68
 4 0 -8 1532.62 83.9
 4 0 -8 1753.55 83.88
 4 0 -9 2120.8 106.66
 4 0 -9 2276.44 106.7
 4 0 -9 2161.85 106.54
 4 0 -10 313.21 18.03
 4 0 -10 344.28 18.62
 4 0 -10 314.38 18.64
 4 0 -10 321.26 17.5
 4 0 -10 347.14 18.47
 4 0 -11 250.14 14.57
 4 0 -11 273.85 15
 4 0 -11 257.1 15.05
 4 0 -12 170.79 10.36
 4 0 -12 178.24 10.3
 4 0 -12 180.61 10.58
 4 0 -12 178.71 10.59
 4 0 -13 234.76 12.48
 4 0 -13 211.17 12.09
 4 0 -13 241.48 12.59
 4 0 -13 217.4 12.33
 4 0 -14 132.69 7.66
 4 0 -14 127.43 7.54
 4 0 -14 131.41 7.68
 4 0 -14 136.07 7.4
 4 0 -15 32.76 2.5
 4 0 -15 30.49 2.14
 -5 0 -14 80.94 4.63
 5 0 13 172.27 9.08
 -5 0 -13 155.43 8.9
 5 0 12 231.23 11.99
 -5 0 -12 221.79 12.01
 5 0 12 198.47 12.27
 5 0 11 508.72 25.62
 -5 0 -11 521.54 25.99
 5 0 11 464.79 26.36
 5 0 10 199.54 11.68
 -5 0 -10 219.21 12.48
 5 0 10 193.02 12.92
 5 0 9 291.96 18.19
 5 0 8 196.82 12.2
 5 0 8 178.47 11.31
 -5 0 -8 192.26 12.15
 5 0 8 214.57 14.02
 5 0 7 232.12 15.19
 5 0 7 268.65 16.92
 5 0 7 270.28 15.04
 5 0 6 237.26 14.13
 5 0 6 237.63 14.55
 -5 0 -6 221.85 17.41
 5 0 6 225.76 15.38
 5 0 6 219.18 16.83
 -5 0 -5 51.79 6.94
 5 0 5 51.1 7.46
 5 0 5 67.96 6.02
 5 0 5 50.92 5.73
 5 0 4 234.09 17.8
 5 0 4 223.98 14.54
 5 0 4 234.91 14.66
 5 0 3 23.6 5.31
 5 0 3 22.36 3.8
 5 0 3 18.7 3.74
 5 0 2 481.14 26.59
 5 0 2 469.75 25.4
 5 0 2 445.9 29.84
 5 0 2 441.11 26.1
 5 0 2 482.49 26.82
 5 0 2 512.67 26.89
 5 0 1 5.9 2.71
 5 0 1 8.18 2.34
 5 0 1 4.93 3.52
 5 0 1 12.22 3.27
 5 0 1 1.89 2.6
 5 0 0 95.99 10.86
 5 0 0 87.2 6.99
 5 0 0 92.8 8
 5 0 0 83.49 7.73
 5 0 -1 72.44 10.02
 5 0 -1 98.54 7.25
 5 0 -1 83.78 7.92
 5 0 -1 108.08 8.54
 5 0 -2 43.8 6.97
 5 0 -2 48.37 4.43
 5 0 -2 50.42 5.03
 5 0 -2 48.61 5.39
 5 0 -3 13.59 2.56
 5 0 -3 6.67 3.45
 5 0 -3 13.03 2.73
 5 0 -3 11.82 2.71
 5 0 -3 8.12 2.52
 5 0 -4 6.28 3.23
 5 0 -4 6.56 2.13
 5 0 -4 5.33 2.41
 5 0 -4 7.77 2.42
 5 0 -4 8.93 2.58
 5 0 -5 155.93 10.35
 5 0 -5 152.55 10.32
 5 0 -5 162.22 10.43
 5 0 -5 181.59 11.86
 5 0 -5 170.97 10.63
 5 0 -6 909.16 47.76
 5 0 -6 973.86 47.62
 5 0 -6 965.63 47.94
 5 0 -6 947.68 47.7
 5 0 -6 923.41 47.36
 5 0 -7 225.58 14.13
 5 0 -7 253.34 14.11
 5 0 -7 250.62 14.37
 5 0 -7 224.13 14.45
 5 0 -8 526.55 29.08
 5 0 -8 563.77 28.52
 5 0 -9 814.16 41.27
 5 0 -9 866.71 41.75
 5 0 -9 746.1 40.5
 5 0 -9 835.99 41.9
 5 0 -9 882.21 41.25
 5 0 -10 787.45 40.03
 5 0 -10 885.27 40.56
 5 0 -10 868.91 39.83
 5 0 -10 825.61 40.48
 5 0 -11 160.96 9.14
 5 0 -11 154.1 9.18
 5 0 -11 165.93 9.29
 5 0 -11 151.5 8.7
 5 0 -12 243.59 12.86
 5 0 -12 245.45 12.95
 5 0 -13 118.9 6.56
 -6 0 -11 96.11 5.37
 -6 0 -10 28.81 2.37
 6 0 10 21.04 1.93
 6 0 9 58.39 5.11
 -6 0 -9 63.84 4.4
 6 0 9 55.64 3.75
 6 0 8 46.9 4.9
 -6 0 -8 44.29 3.85
 6 0 8 38.3 3.08
 -6 0 -7 129.82 8.42
 6 0 7 129.3 9.48
 6 0 6 254.29 13.75
 -6 0 -6 223.79 13.81
 6 0 6 266.32 15.6
 6 0 5 593.67 30.69
 6 0 5 541.69 29.02
 6 0 4 412.52 22.49
 6 0 4 376.26 21.17
 6 0 3 28 4.24
 6 0 3 28.06 3.67
 6 0 2 433.43 22.65
 6 0 2 360.09 21.29
 6 0 1 307.94 18.28
 6 0 1 337.88 19.29
 6 0 1 326.66 17.74
 6 0 0 357.49 19.4
 6 0 0 333.02 17.92
 6 0 -1 376 21.08
 6 0 -1 383.75 21.76
 6 0 -2 396.33 21.62
 6 0 -2 391.18 22.34
 6 0 -3 242.67 14.19
 6 0 -3 252.03 15.22
 6 0 -3 244.04 14.23
 6 0 -4 46.54 4.3
 6 0 -4 45.34 4.22
 6 0 -5 266.01 14.96
 6 0 -5 274.63 15.53
 6 0 -6 91.66 6.09
 6 0 -6 93.16 6.75
 6 0 -6 93.49 6.2
 6 0 -7 31.13 3.3
 6 0 -7 26.45 2.32
 6 0 -7 21.37 2.48
 6 0 -8 1.42 1.43
 6 0 -8 0.7 1.02
 6 0 -8 1.8 0.91
 6 0 -9 28.99 2.21
 6 0 -9 25.52 2
 6 0 -10 8.06 1
 7 0 4 100.65 5.45
 -7 0 -4 91.15 5.31
 7 0 3 28.96 2.48
 -7 0 -3 29.66 2.29
 7 0 2 4.36 1.18
 -7 0 -2 4.53 1.09
 -7 0 -1 98.34 6.14
 7 0 1 146.85 6.95
 7 0 0 134.78 7.72
 7 0 -1 348.81 17.81
 7 0 -2 191.51 10.1
 6 -1 -8 14.86 1.54
 6 -1 -8 15.64 1.61
 6 -1 -7 139.69 7.58
 6 -1 -7 123.91 7.35
 6 -1 -6 115.18 7.09
 6 -1 -6 128.44 7.19
 6 -1 -6 112.69 7.46
 6 -1 -5 64.44 4.72
 6 -1 -5 66.2 4.63
 6 -1 -5 55.93 4.89
 6 -1 -5 67.26 4.59
 6 -1 -4 46.87 4.33
 6 -1 -4 55.06 4.03
 6 -1 -4 52.6 4.66
 6 -1 -4 51.17 4.26
 6 -1 -3 3.44 1.31
 6 -1 -3 5.07 2.31
 6 -1 -2 2.91 1.84
 6 -1 -2 0.44 2.01
 6 -1 -1 11.54 2.18
 6 -1 -1 11.91 2.61
 6 -1 0 29.31 3.35
 6 -1 0 43.04 4.67
 6 -1 1 45.56 3.92
 6 -1 1 51.26 5.09
 6 -1 2 11.44 3.03
 -6 1 -3 87.45 6.43
 6 -1 3 115.98 8.02
 -6 1 -4 304.83 17.63
 6 -1 4 383.37 19.51
 -6 1 -5 272.09 15.24
 6 -1 5 288.95 16.59
 6 -1 6 218.52 12.14
 -6 1 -6 204.52 12.15
 6 -1 7 186 10.11
 -6 1 -7 178.55 10.37
 6 -1 7 207.54 11.94
 -6 1 -8 138.03 7.8
 6 -1 8 136.8 8.84
 -6 1 -9 79.19 4.75
 -6 1 -10 99.83 5.29
 6 -1 10 93.9 5.18
 5 -1 -12 228.97 11.82
 5 -1 -11 201.32 11.22
 5 -1 -11 222.19 11.49
 5 -1 -10 454.23 23.29
 5 -1 -10 472.69 23.87
 5 -1 -9 441.45 24.28
 5 -1 -9 500.42 25.34
 5 -1 -9 511.65 25.1
 5 -1 -8 353.22 18.66
 5 -1 -8 331.06 17.6
 5 -1 -8 390.07 18.52
 5 -1 -7 365.89 20.04
 5 -1 -7 404.44 21.4
 5 -1 -6 618.67 31.62
 5 -1 -6 584.24 31.85
 5 -1 -5 843.21 41.94
 5 -1 -5 898.05 43.45
 5 -1 -5 760.59 41.66
 5 -1 -4 663.07 33.78
 5 -1 -4 600.26 33.43
 5 -1 -4 684.65 34.95
 5 -1 -3 80.13 6.89
 5 -1 -3 80.03 6.6
 5 -1 -3 74.17 9
 5 -1 -3 91.93 7.68
 5 -1 -2 12.22 3.13
 5 -1 -2 24.31 3.29
 5 -1 -2 12.07 4.04
 5 -1 -2 18.88 3.63
 5 -1 -1 149.17 10.41
 5 -1 -1 113.96 8.89
 5 -1 -1 120.93 12.9
 5 -1 -1 143.76 10.35
 5 -1 0 436.74 25.17
 5 -1 0 460.97 29.76
 5 -1 0 453.94 25.63
 5 -1 1 255.9 15.27
 5 -1 1 215.45 18.04
 5 -1 1 231.53 14.2
 5 -1 1 240.05 15.43
 5 -1 2 128.43 9.09
 5 -1 2 110.19 7.77
 5 -1 2 119.93 9.22
 5 -1 2 109.98 9.06
 5 -1 3 8.81 3.12
 5 -1 3 2.43 2.36
 5 -1 3 -1.17 3.47
 5 -1 3 8.35 3.08
 5 -1 4 -0.44 1.9
 5 -1 4 -0.99 2.08
 5 -1 4 2.23 3.18
 5 -1 4 -0.62 2.42
 5 -1 4 2.53 2.65
 5 -1 5 5.03 3.1
 5 -1 5 2.72 2.08
 5 -1 6 41.02 4.19
 -5 1 -6 33.39 4.19
 5 -1 6 49.98 5.82
 5 -1 6 39.74 3.84
 5 -1 7 188.21 12.9
 -5 1 -7 173.21 11.37
 5 -1 8 113.87 9.14
 5 -1 8 98.3 6.76
 -5 1 -9 30.92 3.72
 5 -1 9 29.79 4.56
 5 -1 9 32.26 3.22
 -5 1 -10 167.44 10.23
 5 -1 10 159.07 11.14
 5 -1 10 185.61 10.02
 -5 1 -11 252.15 13.62
 5 -1 11 227.93 14.24
 5 -1 11 263.79 13.46
 -5 1 -12 182.92 10.14
 5 -1 12 192 10.82
 -5 1 -13 147.68 7.94
 -5 1 -14 87.27 4.7
 4 -1 -15 83 4.72
 4 -1 -15 89.28 4.85
 4 -1 -14 23.59 2.12
 4 -1 -14 27.15 2.29
 4 -1 -14 22.81 2.06
 4 -1 -14 20.81 2.12
 4 -1 -13 5.2 1.37
 4 -1 -13 1.55 1.24
 4 -1 -13 2.96 1.2
 4 -1 -12 24.29 2.78
 4 -1 -12 25.54 2.67
 4 -1 -12 25.01 2.71
 4 -1 -12 17.98 2.69
 4 -1 -11 9.09 1.74
 4 -1 -11 12.23 2.65
 4 -1 -10 389.47 19.71
 4 -1 -10 327.11 19.11
 4 -1 -10 315.75 18.62
 4 -1 -10 385.42 20.12
 4 -1 -10 370.15 19.58
 4 -1 -9 271.28 16.07
 4 -1 -9 251.2 15.39
 4 -1 -9 267.24 15.5
 4 -1 -9 274.16 15.56
 4 -1 -8 52.81 5.18
 4 -1 -8 63.61 5.61
 4 -1 -8 59.67 4.79
 4 -1 -8 56.16 5.36
 4 -1 -7 473.03 24.27
 4 -1 -7 442.2 24.27
 4 -1 -7 434.11 24.51
 4 -1 -7 444.69 23.88
 4 -1 -6 511.17 31.44
 4 -1 -6 556.05 29.07
 4 -1 -6 530.41 28.43
 4 -1 -6 534.63 28.68
 4 -1 -6 566.62 29.88
 4 -1 -6 556.06 28.68
 4 -1 -6 539.43 28.48
 4 -1 -5 55.78 7.17
 4 -1 -5 52.91 5.27
 4 -1 -5 47.38 4.98
 4 -1 -5 72.78 6.25
 4 -1 -5 62.59 5.31
 4 -1 -5 71.34 5.65
 4 -1 -5 57.85 5.02
 4 -1 -4 181.23 11.43
 4 -1 -4 156.06 13.89
 4 -1 -4 181.68 11.27
 4 -1 -4 200.81 12.39
 4 -1 -4 182.45 11.61
 4 -1 -4 180.65 11.33
 4 -1 -4 182 11.67
 4 -1 -4 182.05 11.04
 4 -1 -3 1186.97 65.93
 4 -1 -3 1231.72 61.56
 4 -1 -3 1263.92 61.53
 4 -1 -3 1263.48 62.62
 4 -1 -3 1281.1 62.22
 4 -1 -3 1272.29 61.72
 4 -1 -3 1225.88 62.22
 4 -1 -3 1182.07 61.11
 4 -1 -2 1136.44 61.58
 4 -1 -2 1113.97 56.37
 4 -1 -2 1093.07 56.41
 4 -1 -2 1149.11 57.66
 4 -1 -2 1145.91 57.63
 4 -1 -2 1132.51 56.65
 4 -1 -2 1207.07 57.82
 4 -1 -2 1142.91 56.23
 4 -1 -1 483.89 25.85
 4 -1 -1 450.01 25.09
 4 -1 -1 437.11 25.39
 4 -1 -1 460.57 24.21
 4 -1 -1 465.15 29.63
 4 -1 -1 436.73 23.74
 4 -1 0 878.67 43.41
 4 -1 0 704.9 42.69
 4 -1 0 799.02 42.61
 4 -1 0 880.05 42.78
 4 -1 0 840.14 41.74
 4 -1 0 846.94 47.62
 4 -1 1 1559.03 75.07
 4 -1 1 1249.68 74.46
 4 -1 1 1608.67 75.11
 4 -1 1 1536.5 74.83
 4 -1 1 1600.02 74.78
 4 -1 1 1541.13 73.66
 4 -1 1 1272.04 78.03
 4 -1 2 1494.34 70.87
 4 -1 2 1327.2 70.27
 4 -1 2 1378.64 70.28
 4 -1 2 1519.69 70.7
 4 -1 2 1371.45 69.39
 4 -1 2 1372.01 74.64
 4 -1 3 625.57 37.55
 4 -1 3 629.87 33.93
 4 -1 3 605.46 33.6
 4 -1 3 637.94 33.68
 4 -1 3 687.68 34.21
 4 -1 4 378.26 25.34
 4 -1 4 374.83 22.32
 4 -1 4 411.13 22.31
 4 -1 4 375.7 21.85
 4 -1 4 429.44 22.41
 4 -1 5 452.36 29.46
 4 -1 5 486.09 27.28
 4 -1 5 502.67 26.61
 4 -1 5 487.37 26.69
 4 -1 5 503.55 26.29
 4 -1 6 563.61 29.83
 4 -1 6 570.37 29.47
 4 -1 6 510.67 28.39
 4 -1 6 578.28 29.14
 4 -1 6 507.6 31.87
 4 -1 7 465.65 25.61
 4 -1 7 451.4 27.11
 4 -1 7 406.45 23.72
 4 -1 7 474.26 24.71
 4 -1 7 466.49 24.18
 4 -1 8 232.91 13.21
 4 -1 8 190.9 12.17
 -4 1 -8 203.15 13.09
 4 -1 9 60.51 5.19
 4 -1 9 57.49 6.67
 -4 1 -9 62.02 5.99
 4 -1 10 8.33 2.32
 4 -1 10 6.71 2.93
 -4 1 -10 11.03 2.72
 -4 1 -11 87.7 6.47
 4 -1 11 73.24 6.67
 4 -1 11 84.59 6.14
 4 -1 12 42.13 4.42
 4 -1 13 24.32 2.74
 -4 1 -13 24.73 2.67
 -4 1 -14 101.91 6.87
 4 -1 14 104.2 7.23
 -4 1 -14 111.27 6.66
 4 -1 14 128 6.95
 -4 1 -15 8.05 1.25
 -4 1 -15 4.16 0.78
 -4 1 -16 14.21 1.26
 3 -1 -17 502.43 24.5
 3 -1 -16 256.97 12.8
 3 -1 -16 246.6 12.89
 3 -1 -16 240.22 12.7
 3 -1 -16 257.51 13.01
 3 -1 -15 278.7 14.61
 3 -1 -15 270.57 14.38
 3 -1 -15 277.95 14.51
 3 -1 -14 598.99 30.33
 3 -1 -14 614.22 30.51
 3 -1 -14 597.07 30.52
 3 -1 -14 605.52 30.35
 3 -1 -13 659.67 33.49
 3 -1 -12 454.45 25.15
 3 -1 -12 510.91 25.41
 3 -1 -12 489.56 25.31
 3 -1 -12 472.63 25.46
 3 -1 -12 494.1 25.56
 3 -1 -11 385.06 21.35
 3 -1 -11 390.95 21.39
 3 -1 -11 418.52 21.73
 3 -1 -11 409.69 21.9
 3 -1 -10 466.69 25.27
 3 -1 -10 460.95 25.29
 3 -1 -10 509.44 25.63
 3 -1 -10 496.41 26.3
 3 -1 -10 469.89 25.65
 3 -1 -9 129.68 8.77
 3 -1 -9 137.72 9
 3 -1 -9 133.9 8.75
 3 -1 -9 128.88 9.35
 3 -1 -9 125.18 8.75
 3 -1 -8 59.94 5.22
 3 -1 -8 49.87 5.08
 3 -1 -8 55.18 5.25
 3 -1 -8 53.87 4.81
 3 -1 -8 51.83 4.67
 3 -1 -7 20.28 3.27
 3 -1 -7 19.33 2.99
 3 -1 -7 17.45 2.75
 3 -1 -7 21.16 2.79
 3 -1 -6 12.78 2.22
 3 -1 -6 13.94 2.79
 3 -1 -6 23.4 4.09
 3 -1 -6 18.53 2.72
 3 -1 -6 16.97 2.55
 3 -1 -6 12.86 2.36
 3 -1 -6 11.78 2.18
 3 -1 -6 15.86 2.92
 3 -1 -5 36.46 4
 3 -1 -5 39.36 3.85
 3 -1 -5 42.7 4
 3 -1 -5 29.41 4.74
 3 -1 -5 36.07 3.49
 3 -1 -5 35.56 3.39
 3 -1 -5 41.68 3.92
 3 -1 -4 311.66 18.01
 3 -1 -4 362.18 18.11
 3 -1 -4 347.36 17.84
 3 -1 -4 343.52 20.49
 3 -1 -4 312.68 17.29
 3 -1 -4 301.86 17.14
 3 -1 -3 355.04 22.25
 3 -1 -3 323.96 19.37
 3 -1 -2 276 18.39
 3 -1 -2 254.56 15.13
 3 -1 -2 265.65 15.06
 3 -1 -2 287.07 15.67
 3 -1 -1 656.77 37.08
 3 -1 -1 625.1 32.69
 3 -1 -1 637.6 32.88
 3 -1 -1 659.82 33.7
 3 -1 0 915.11 47.14
 3 -1 0 835.52 41.33
 3 -1 0 762.14 42.21
 3 -1 1 389.14 24
 3 -1 1 364.65 20.93
 3 -1 1 360.23 19.79
 3 -1 2 340.77 18.69
 3 -1 2 335.12 19.5
 3 -1 2 370.24 19.25
 3 -1 2 348.19 22.37
 3 -1 3 824.73 43.22
 3 -1 3 839.15 43.66
 3 -1 3 944.09 43.92
 3 -1 3 868.71 46.72
 3 -1 4 1327.52 66.48
 3 -1 4 1393.64 66.01
 3 -1 4 1332.6 65.95
 3 -1 4 1295.97 68.83
 3 -1 4 1318.1 66.62
 3 -1 5 2238.86 109.6
 3 -1 5 2156.4 109.82
 3 -1 5 2260.11 109.15
 3 -1 5 2360.27 110.34
 3 -1 5 2143.6 111.91
 3 -1 5 2367.67 110.51
 3 -1 6 2062.89 99.53
 3 -1 6 1939.35 99.22
 3 -1 6 2064.1 98.5
 3 -1 6 2121.55 100.34
 3 -1 6 1893.96 101.08
 3 -1 6 2097.69 100.27
 3 -1 7 1213.53 58.32
 3 -1 7 1040.49 58.91
 3 -1 7 1237.93 59.09
 3 -1 7 1185.62 58.81
 3 -1 7 1170.2 56.63
 3 -1 7 1073.98 57.3
 3 -1 8 1049.86 51.52
 -3 1 -8 1016.53 51.56
 3 -1 8 1157.59 53.97
 3 -1 8 898.28 52.35
 3 -1 8 1027.06 52.51
 3 -1 9 1257.41 67.38
 3 -1 9 1454.45 68.17
 -3 1 -9 1475.45 68.74
 3 -1 9 1630.91 71.66
 3 -1 9 1250.31 68.55
 3 -1 9 1340.47 69.05
 3 -1 10 586.65 33.25
 -3 1 -10 669.82 36.79
 -3 1 -10 641.27 32.94
 3 -1 10 702.87 36.02
 3 -1 10 609.2 33.02
 3 -1 10 612.04 32.21
 3 -1 11 191.41 11.96
 -3 1 -11 207.82 14.99
 -3 1 -11 188.91 11.52
 3 -1 11 171.82 13.33
 3 -1 11 163.66 11.31
 3 -1 11 183.98 11.07
 3 -1 12 405.2 23.38
 -3 1 -12 425.15 26.56
 -3 1 -12 424.72 23.01
 3 -1 12 495.02 26.11
 3 -1 12 442.43 22.88
 3 -1 12 416.68 23.13
 3 -1 13 335.39 16.98
 -3 1 -13 293.8 16.74
 3 -1 13 290.78 17.27
 3 -1 14 32.6 3.61
 -3 1 -15 11 1.64
 3 -1 15 9.32 1.97
 -3 1 -16 36.9 2.84
 -3 1 -16 41.92 2.97
 3 -1 16 37.05 3.28
 -3 1 -17 34.59 2.4
 -3 1 -17 31.43 2.91
 2 -1 -18 35.84 2.56
 2 -1 -17 116.54 6.62
 2 -1 -17 106.72 6.34
 2 -1 -16 94.85 5.98
 2 -1 -16 90.03 5.56
 2 -1 -16 87.1 5.42
 2 -1 -16 92.11 5.75
 2 -1 -15 148.51 9.01
 2 -1 -15 166.06 9.32
 2 -1 -15 151.35 8.86
 2 -1 -15 165.33 9.32
 2 -1 -14 375.65 19.36
 2 -1 -14 377.1 19.72
 2 -1 -14 377.28 19.54
 2 -1 -14 339.67 19.54
 2 -1 -14 385.31 19.79
 2 -1 -13 645.45 33.01
 2 -1 -13 649.61 32.58
 2 -1 -13 667.42 33
 2 -1 -13 641.88 32.77
 2 -1 -13 612.21 32.85
 2 -1 -13 660.51 32.76
 2 -1 -12 1362.55 65.63
 2 -1 -12 1356.86 65.84
 2 -1 -12 1376.22 66.05
 2 -1 -12 1332.62 65.61
 2 -1 -12 1322.27 65.48
 2 -1 -12 1280.43 66.26
 2 -1 -12 1302.72 65.45
 2 -1 -12 1397.57 65.82
 2 -1 -12 1320.81 65.91
 2 -1 -11 1573.91 77.13
 2 -1 -11 1641.16 76.65
 2 -1 -11 1634.26 76.74
 2 -1 -11 1501.1 76.53
 2 -1 -11 1517.07 77.38
 2 -1 -11 1551.16 76.73
 2 -1 -11 1609.25 77.04
 2 -1 -11 1536.25 76.55
 2 -1 -10 1005.32 47.22
 2 -1 -10 1001.2 46.99
 2 -1 -10 921.61 47.76
 2 -1 -10 954.78 47.07
 2 -1 -10 885.12 47.13
 2 -1 -10 919.63 46.99
 2 -1 -10 902.85 47.51
 2 -1 -9 461.31 26.36
 2 -1 -9 521.44 26.3
 2 -1 -9 479.36 25.9
 2 -1 -9 498.82 26.36
 2 -1 -9 507.18 26.81
 2 -1 -9 510.81 26.99
 2 -1 -9 532.58 26.5
 2 -1 -9 567.92 26.77
 2 -1 -8 1365.1 71.53
 2 -1 -8 1554.65 71.81
 2 -1 -8 1515.77 71.38
 2 -1 -8 1477.92 71.99
 2 -1 -8 1407.21 71.41
 2 -1 -7 1203.29 60.45
 2 -1 -7 1243.86 60.22
 2 -1 -6 286.83 15.77
 2 -1 -6 278.8 16.48
 2 -1 -5 674.04 34.73
 2 -1 -5 714.9 36.26
 2 -1 -4 2384.52 116.86
 2 -1 -4 2516.95 118.7
 2 -1 -3 1908.63 95.39
 2 -1 -3 2161.49 97.89
 -2 1 2 516.83 25.78
 2 -1 -2 605.2 29.71
 2 -1 -1 230.95 15.85
 2 -1 0 76.53 8.93
 2 -1 1 77.68 7.97
 2 -1 2 183.6 10.4
 2 -1 2 169.38 12.36
 2 -1 3 177.04 10.27
 2 -1 3 177.48 10.57
 2 -1 3 213.87 12.88
 2 -1 3 201.19 10.99
 2 -1 4 100.26 8.01
 2 -1 4 101.93 6.62
 2 -1 4 114.28 7.31
 2 -1 5 39.92 4.36
 2 -1 5 35.44 3.54
 2 -1 5 36.35 4.02
 2 -1 6 232.15 12.46
 2 -1 6 198.99 12.81
 -2 1 -6 196.71 12.01
 2 -1 7 284.58 16.45
 -2 1 -7 247.37 14.84
 2 -1 7 281.7 15.49
 2 -1 8 248.27 15.19
 -2 1 -8 251.13 14.86
 -2 1 -8 260.04 15.01
 2 -1 9 239.93 13.38
 2 -1 9 212.47 12.93
 2 -1 9 234.54 13.93
 -2 1 -9 227.72 13.66
 -2 1 -9 263.37 13.96
 -2 1 -10 258.27 14.6
 2 -1 10 238.56 14.1
 -2 1 -10 253.5 13.85
 -2 1 -10 266.31 18.13
 -2 1 -10 260.08 14.95
 2 -1 10 264.16 14.94
 -2 1 -11 318.58 17.37
 2 -1 11 327.15 17.17
 -2 1 -11 298.51 16.68
 -2 1 -11 365.67 21.89
 2 -1 11 294.05 17.5
 2 -1 12 1038.23 52.32
 -2 1 -12 1072.08 52.49
 2 -1 12 1199.42 56.18
 -2 1 -12 1043.76 52.06
 -2 1 -12 1095.52 57.09
 2 -1 12 995.12 52.68
 -2 1 -13 613.73 31.05
 2 -1 13 672.01 34.43
 -2 1 -13 571.91 30.65
 -2 1 -13 623.01 35.33
 2 -1 13 603.93 30.92
 2 -1 14 397.97 20.28
 2 -1 14 347.16 20.5
 -2 1 -14 386.73 20.2
 -2 1 -14 365.79 23.88
 -2 1 -14 383.16 20.14
 2 -1 14 412.85 23.36
 2 -1 15 371.37 20
 -2 1 -16 399.55 21.31
 2 -1 16 430.87 21.2
 -2 1 -16 382.29 20.51
 -2 1 -16 397.58 20.46
 -2 1 -17 113.9 7.19
 -2 1 -17 115.28 6.45
 2 -1 17 113.12 6.89
 -2 1 -17 109.17 6.58
 -2 1 -18 44.39 2.99
 -2 1 -18 46.24 2.82
 -2 1 -19 120.53 6.32
 1 -1 -19 40.03 2.71
 1 -1 -18 138.09 7.81
 1 -1 -18 136.78 7.73
 1 -1 -17 53.75 4.03
 1 -1 -17 50.26 3.61
 1 -1 -17 55.48 3.97
 1 -1 -17 50.26 3.63
 1 -1 -17 62.62 4.06
 1 -1 -16 11.4 1.82
 1 -1 -16 8.06 1.52
 1 -1 -16 9.15 2.29
 1 -1 -15 42.39 3.68
 1 -1 -15 37.88 3.66
 1 -1 -15 33.97 3.37
 1 -1 -15 38.99 3.28
 1 -1 -15 39.18 4.24
 1 -1 -15 39.36 3.52
 1 -1 -14 39.07 3.61
 1 -1 -14 36.13 3.67
 1 -1 -14 33.8 3.35
 1 -1 -14 46.28 3.78
 1 -1 -13 50.56 4.89
 1 -1 -13 55.9 4.43
 1 -1 -13 50.85 4.24
 1 -1 -13 45.62 4.23
 1 -1 -13 40.33 3.79
 1 -1 -13 46.97 4.03
 1 -1 -12 123.36 8.91
 1 -1 -12 137.83 8.31
 1 -1 -12 125.43 8.27
 1 -1 -12 132.89 8.45
 1 -1 -12 118.23 7.95
 1 -1 -12 145.69 8.28
 1 -1 -11 96.21 7.04
 1 -1 -11 83.96 6.14
 1 -1 -11 98.56 6.89
 1 -1 -11 99.92 6.56
 1 -1 -11 96.01 6.5
 1 -1 -11 78.7 5.89
 1 -1 -11 87.21 5.99
 1 -1 -10 392.39 20.92
 1 -1 -10 379.21 20.31
 1 -1 -10 383.06 20.49
 1 -1 -10 383.11 20.18
 1 -1 -10 405.77 20.46
 1 -1 -10 367.96 20.26
 1 -1 -10 423.1 21.47
 1 -1 -9 1560.67 71.98
 1 -1 -9 1392.21 70.62
 1 -1 -9 1470.88 71.1
 1 -1 -8 1421.6 70.15
 1 -1 -8 1373.9 69.32
 1 -1 -8 1511 69.89
 1 -1 -7 1027.21 50.85
 1 -1 -7 1045.93 50.77
 1 -1 -7 1014.61 50.49
 1 -1 -6 3786.21 172.47
 1 -1 -6 3450.56 172.23
 1 -1 -5 9999 475.43
 1 -1 -4 4301.2 205.88
 1 -1 -3 985.65 49.17
 1 -1 -2 6025.39 288.28
 1 -1 -1 7176.37 343.65
 1 -1 0 151.7 11.53
 1 -1 1 378.6 17.45
 1 -1 1 245.93 13.72
 1 -1 2 8208.63 352.79
 1 -1 2 7040.82 350.98
 1 -1 3 8637.08 402.16
 1 -1 3 8314.29 401.25
 1 -1 4 3749.03 179.77
 -1 1 -5 2019.89 95.22
 1 -1 5 1930.7 96.17
 1 -1 6 278.13 15.27
 -1 1 -6 275.51 14.46
 -1 1 -7 7.05 2.4
 1 -1 7 6.69 2.08
 -1 1 -8 414.1 20.81
 1 -1 8 361.87 19.98
 -1 1 -9 596.21 33.64
 -1 1 -9 620.16 31.26
 1 -1 9 587.52 30.37
 -1 1 -10 6.59 1.8
 -1 1 -10 6.12 1.45
 1 -1 10 6.64 1.8
 -1 1 -10 3.18 2.46
 -1 1 -10 6.38 2.33
 1 -1 10 7.87 1.64
 -1 1 -11 8.77 1.9
 -1 1 -11 8.11 1.79
 1 -1 11 12.4 2.32
 -1 1 -11 15.1 3.11
 1 -1 11 14.84 2.21
 -1 1 -12 63.14 4.75
 -1 1 -12 65.22 4.86
 1 -1 12 57.54 4.9
 -1 1 -12 55.18 7.08
 1 -1 12 59.28 4.59
 -1 1 -13 173.87 9.97
 -1 1 -13 162.69 9.98
 1 -1 13 174.45 10.26
 -1 1 -13 152.56 12.87
 1 -1 13 155.64 9.62
 -1 1 -14 387.94 20.23
 -1 1 -14 379.72 20.48
 -1 1 -14 377.66 24.19
 -1 1 -15 225.8 12.7
 -1 1 -15 230.96 12.57
 1 -1 15 212.21 12.9
 -1 1 -15 241.17 16.64
 -1 1 -16 160.32 9.91
 1 -1 16 140.29 8.99
 -1 1 -17 158.01 8.79
 -1 1 -17 152.76 8.42
 -1 1 -17 144.19 9.42
 1 -1 17 147.33 8.84
 -1 1 -18 163.72 8.69
 -1 1 -18 166.5 9.7
 -1 1 -18 168.12 9.09
 -1 1 -19 252.98 12.59
 -1 1 -19 240.05 12.42
 0 -1 -19 200.88 10.35
 0 -1 -19 196.02 10.42
 0 -1 -18 279.59 14.94
 0 -1 -18 302.42 15.36
 0 -1 -18 311.84 15.53
 0 -1 -17 318.35 17.42
 0 -1 -17 353.15 18.76
 0 -1 -17 345.78 17.82
 0 -1 -17 350.72 17.99
 0 -1 -16 608.6 31.29
 0 -1 -16 609.04 31.14
 0 -1 -16 604.78 32.06
 0 -1 -16 629.1 31.06
 0 -1 -15 488.07 26.86
 0 -1 -15 482.61 25.74
 0 -1 -15 514.36 26.18
 0 -1 -15 509.61 25.79
 0 -1 -15 506.62 25.91
 0 -1 -14 272.05 14.84
 0 -1 -14 267.65 15.09
 0 -1 -14 262.52 14.67
 0 -1 -13 228.38 15.67
 0 -1 -13 202.58 13.08
 0 -1 -13 199.38 11.98
 0 -1 -13 209.67 12.34
 0 -1 -13 217.46 12.13
 0 -1 -13 221.88 12.15
 0 -1 -12 620.92 34.63
 0 -1 -12 610.34 31.12
 0 -1 -12 590.94 30.88
 0 -1 -12 616.37 30.87
 0 -1 -12 618.19 32.03
 0 -1 -11 446.38 26.04
 0 -1 -11 432.76 22.84
 0 -1 -11 422.85 22.69
 0 -1 -11 452.68 23.4
 0 -1 -11 444.13 23.73
 0 -1 -11 449.78 22.72
 0 -1 -10 387.71 20.61
 0 -1 -10 373.43 19.71
 0 -1 -10 374.54 22.56
 0 -1 -10 365.88 19.72
 0 -1 -10 390.81 19.68
 0 -1 -9 318.09 18.31
 0 -1 -9 290.87 15.19
 0 -1 -9 273.33 15.32
 0 -1 -8 19.95 2.54
 0 -1 -8 18.76 2.36
 0 -1 -7 829.16 39.86
 0 -1 -7 726.15 36.79
 0 -1 -6 5.56 2.78
 0 -1 -5 122.08 8.37
 0 -1 -4 435.51 23.94
 0 -1 -4 481.05 23.38
 0 -1 -3 1065.21 55.03
 0 -1 -3 1205.03 55.3
 0 -1 -2 743.52 34.25
 0 -1 -2 633.97 33.11
 0 -1 -1 2198.19 93.3
 0 -1 -1 1756.68 91.66
 0 -1 0 3349.27 135.66
 0 -1 0 3502.99 136.13
 0 -1 1 3961.17 153.19
 0 -1 1 3984.91 153.42
 0 -1 2 3803.22 181.09
 0 -1 2 3777.72 181.43
 0 -1 3 1497.79 72.6
 0 -1 4 196.22 10.8
 0 1 -5 874.16 43.06
 0 1 -6 2057.4 99.53
 0 -1 7 771.67 39.47
 0 1 -7 805.18 40.34
 0 1 -7 789.35 41.78
 0 1 -7 885.46 40.55
 0 -1 8 706.79 35.87
 0 1 -8 704.5 38.34
 0 1 -8 744.81 36.82
 0 1 -8 720.47 36.59
 0 1 -8 745.85 35.73
 0 -1 9 1671.62 80.57
 0 1 -9 1660.95 83.5
 0 1 -9 1696.57 81.57
 0 1 -9 1649.32 80.34
 0 -1 10 2447.62 120.77
 0 1 -10 2540.29 120.55
 0 1 -10 2512.91 121.84
 0 1 -10 2610.78 124.17
 0 1 -11 1231.24 60.57
 0 1 -11 1274.85 63.18
 0 1 -11 1185.67 58.95
 0 -1 11 1225.88 59.37
 0 1 -11 1210.65 59.13
 0 1 -11 1177.88 59.36
 0 1 -11 1231.44 59.07
 0 1 -12 173.61 13.12
 0 1 -12 174.49 9.68
 0 -1 12 152.15 9.89
 0 1 -12 162.69 9.75
 0 1 -12 182.08 10.26
 0 1 -12 174.07 9.72
 0 -1 13 73.49 5.54
 0 1 -13 78.34 5.37
 0 1 -13 80.01 8.24
 0 1 -13 71.99 5.36
 0 1 -13 71.47 5.15
 0 -1 14 276.26 17.05
 0 1 -14 325.46 16.93
 0 1 -14 321.23 20.91
 0 1 -14 339.19 16.99
 0 1 -14 323.38 17.21
 0 1 -15 124.95 8.11
 0 1 -15 131.54 11.02
 0 1 -15 128.83 7.8
 0 -1 15 130.77 8.26
 0 1 -16 2.54 1.39
 0 -1 16 1.72 1.42
 0 1 -16 0.42 1.97
 0 1 -17 4.35 1.35
 0 1 -17 1.78 1.9
 0 1 -17 2.41 0.99
 0 1 -18 2.62 1.11
 0 1 -18 0.39 0.97
 0 1 -18 1.11 1.6
 0 1 -18 0.93 0.72
 0 1 -19 28.65 2.25
 0 1 -19 29.33 2.22
 -1 -1 -19 78.69 4.79
 -1 -1 -19 86.38 4.92
 -1 -1 -18 294.62 15.88
 -1 -1 -18 333.01 16.96
 -1 -1 -18 314.68 16.2
 -1 -1 -18 321.36 16.31
 -1 -1 -17 249.49 14.79
 -1 -1 -17 257.64 14.07
 -1 -1 -17 271.52 14.27
 -1 -1 -16 136.29 8.52
 -1 -1 -16 139.86 8.83
 -1 -1 -16 145.1 9.13
 -1 -1 -16 139.5 9.45
 -1 -1 -15 202.37 13.08
 -1 -1 -15 214.4 15.61
 -1 -1 -15 221.21 12.59
 -1 -1 -14 381.96 24.65
 -1 -1 -14 401.43 21.28
 -1 -1 -13 495.84 27.09
 -1 -1 -13 507.27 26.03
 -1 -1 -13 503.97 29.88
 -1 -1 -13 506.66 26.36
 -1 -1 -12 1017.61 51.79
 -1 -1 -12 1028.2 51.15
 -1 -1 -12 1029.56 50.8
 -1 -1 -12 1050.48 54.73
 -1 -1 -11 2465.73 120.13
 -1 -1 -11 2447.77 116.59
 -1 -1 -11 2515.03 116.43
 -1 -1 -11 2231.11 116.92
 -1 -1 -11 2433.3 116.79
 1 1 10 3287.24 159.51
 -1 -1 -10 3397.91 159.55
 -1 -1 -10 3354 160.34
 -1 -1 -10 3228.78 162.7
 1 1 9 2593.82 123.96
 -1 -1 -9 2503.02 126.62
 -1 -1 -9 2569.83 123.85
 -1 -1 -9 2611.16 124.69
 -1 -1 -8 1654.16 78.32
 -1 -1 -8 1569.21 79
 -1 -1 -7 1777.45 82.93
 -1 -1 -7 1584.68 84.69
 -1 -1 -6 2469.27 120.03
 -1 -1 -6 2622.16 122.34
 -1 -1 -5 2210.21 107.87
 -1 -1 -4 1920.61 93.6
 -1 -1 -3 2531.97 121.87
 -1 -1 -2 299.26 15.42
 -1 -1 -1 1385.79 66.18
 -1 -1 0 272.45 13.98
 1 1 -1 1104.76 52.29
 -1 -1 1 1074.19 53.02
 1 1 -2 237.12 11.81
 -1 -1 2 218.5 12.04
 1 1 -3 374.12 19.43
 -1 -1 3 381.2 19.3
 1 1 -4 78.31 5.85
 1 1 -4 80.46 5.74
 1 1 -5 140.78 8.87
 1 1 -5 137.21 9.01
 -1 -1 6 1418.01 69.2
 1 1 -6 1429.22 70.69
 1 1 -6 1477.69 70.82
 1 1 -7 1594.71 87.29
 1 1 -7 1703.3 87.7
 -1 -1 7 1965.79 86.47
 1 1 -7 1741.67 86.5
 1 1 -7 1825.93 86.23
 1 1 -8 1896.98 91.57
 1 1 -8 1733.78 92.78
 -1 -1 8 1999.74 91.23
 1 1 -8 1857.24 90.99
 -1 -1 9 1496.18 70.86
 1 1 -9 1461.06 71.41
 1 1 -9 1343.91 72.86
 1 1 -9 1466.85 70.66
 1 1 -10 742.59 36.73
 1 1 -10 755.69 36.96
 1 1 -10 747.15 37.05
 1 1 -10 734.54 39.53
 -1 -1 10 726.88 37.03
 1 1 -11 449.41 22.85
 1 1 -11 452.08 23.1
 1 1 -11 460.65 22.95
 1 1 -11 420.33 23.13
 1 1 -11 445.53 25.96
 -1 -1 11 464.38 23.33
 1 1 -12 1074.71 56.27
 1 1 -12 1154.86 56.83
 1 1 -12 1155.3 56.42
 1 1 -12 1192.17 56.66
 -1 -1 12 1227.49 56.96
 1 1 -12 1169.1 60.16
 1 1 -13 1381.05 70.92
 1 1 -13 1433.31 70.56
 1 1 -13 1464.73 70.8
 -1 -1 13 1520.37 71.15
 1 1 -13 1498.66 74.68
 1 1 -14 1058.45 52.23
 1 1 -14 1074.67 56.28
 1 1 -14 1073.48 52.77
 1 1 -15 580.36 30.48
 1 1 -15 583.36 29.19
 1 1 -15 594.43 29.06
 -1 -1 15 575.44 29.46
 1 1 -15 552.07 29.53
 1 1 -16 632.96 33.59
 1 1 -16 662.61 32.48
 1 1 -17 534.6 26.73
 1 1 -17 531.64 26.82
 1 1 -17 533.33 27.44
 1 1 -17 522.06 26.75
 1 1 -18 276.24 13.87
 1 1 -18 249.6 13.75
 1 1 -18 278.29 14.39
 1 1 -19 101.05 5.25
 1 1 -19 100.83 5.29
 1 1 -19 89.22 5.12
 1 1 -19 86.83 5.08
 -2 -1 -19 33.85 2.26
 -2 -1 -19 33.93 2.32
 -2 -1 -18 0.21 1.25
 -2 -1 -18 2.1 0.98
 -2 -1 -18 2.42 0.99
 -2 -1 -17 14.95 2.43
 -2 -1 -17 15.87 2.49
 -2 -1 -17 20.58 2.2
 -2 -1 -16 10.81 2.43
 -2 -1 -16 11.8 2.46
 -2 -1 -15 71.68 6.01
 -2 -1 -15 75.92 5.62
 -2 -1 -14 23.43 2.9
 -2 -1 -14 25.94 4.66
 -2 -1 -14 21.75 3.39
 -2 -1 -13 11.97 1.86
 -2 -1 -13 11.13 2.68
 -2 -1 -13 3.9 1.97
 -2 -1 -13 5.33 3.12
 2 1 13 8.3 1.82
 -2 -1 -12 205.08 11.03
 -2 -1 -12 188.53 12.11
 -2 -1 -12 183.82 11.39
 -2 -1 -12 171.28 11.52
 -2 -1 -12 179.99 13.86
 -2 -1 -11 978.32 50.74
 2 1 11 963.71 47.54
 -2 -1 -11 955.96 47.89
 -2 -1 -11 902.98 47.06
 -2 -1 -11 987 48.73
 -2 -1 -10 229.73 15.08
 2 1 10 230.25 12.81
 2 1 10 197.71 12.69
 -2 -1 -10 220.63 12.53
 -2 -1 -10 215.06 13.68
 2 1 9 311.63 17.66
 -2 -1 -9 314.12 19.41
 2 1 8 1543.62 75.83
 2 1 7 984.27 46.04
 -2 -1 -7 824.71 47.2
 2 1 6 399.64 21.2
 2 1 6 405.45 20.51
 -2 -1 -6 367.03 22
 -2 -1 -5 2672.97 129.85
 -2 -1 -4 5786.91 276.95
 -2 -1 -3 3003.91 144.74
 2 1 2 1144.67 55.05
 2 1 1 2103.56 100.21
 -2 -1 0 2349.4 116.59
 2 1 0 2514.13 117.09
 -2 -1 1 344.83 19.53
 2 1 -1 449.25 20.99
 -2 -1 2 70.57 4.85
 2 1 -2 83 6.37
 -2 -1 3 543.34 28.86
 2 1 -3 631.98 30.49
 -2 -1 4 495.45 25.25
 2 1 -4 489.79 26.53
 2 1 -5 18.27 3.01
 -2 -1 5 28.46 2.91
 2 1 -5 25.38 3.67
 2 1 -5 25.51 2.97
 2 1 -6 27.13 2.94
 2 1 -7 157.9 9.41
 2 1 -7 157.21 10.71
 2 1 -8 27.89 3.39
 -2 -1 8 37.16 3.3
 2 1 -9 -0.23 0.99
 2 1 -9 1.77 1.69
 -2 -1 9 0.96 1.52
 2 1 -9 0.49 1.23
 2 1 -9 4.06 2.19
 2 1 -10 8.31 2.06
 -2 -1 10 11.11 2.18
 2 1 -10 8.7 1.65
 2 1 -10 11.21 1.85
 2 1 -10 11.48 1.82
 2 1 -11 22.5 2.45
 -2 -1 11 25.06 2.98
 2 1 -11 24.1 2.97
 2 1 -11 23.05 2.89
 2 1 -11 23.14 2.64
 2 1 -11 26.79 2.64
 2 1 -12 159.74 8.88
 2 1 -12 151.41 9.26
 2 1 -12 143.67 9.35
 2 1 -12 153.18 9.34
 2 1 -12 156.74 8.92
 2 1 -12 150.84 9.16
 2 1 -12 143.97 9.64
 -2 -1 12 156.19 9.44
 2 1 -13 146.62 8.88
 2 1 -13 156.16 8.68
 2 1 -13 140.89 8.91
 2 1 -13 141.38 9.07
 2 1 -14 404.29 21.23
 2 1 -14 393.85 21.32
 -2 -1 14 398.77 21.17
 2 1 -14 413.97 21.11
 2 1 -14 407.77 21.86
 2 1 -14 411.61 21.21
 2 1 -15 747.57 36.4
 2 1 -15 710.77 35.77
 2 1 -15 696.31 35.49
 2 1 -16 304.58 16.88
 2 1 -16 343.84 16.91
 2 1 -16 334.38 17.17
 2 1 -17 95.19 5.63
 2 1 -17 94.54 5.43
 2 1 -17 96.14 5.78
 2 1 -17 98.29 5.86
 2 1 -17 87.41 5.45
 2 1 -18 274.91 13.43
 2 1 -18 248.5 13.06
 2 1 -18 265.33 13.35
 -3 -1 -18 188.41 9.74
 -3 -1 -17 119.28 7.04
 -3 -1 -17 103.54 6.14
 -3 -1 -17 113.6 6.45
 3 1 16 95.97 6.08
 -3 -1 -16 105.55 7.16
 -3 -1 -16 119.1 6.64
 -3 -1 -15 86.69 5.47
 3 1 15 89.13 5.75
 -3 -1 -15 82.76 6.49
 -3 -1 -15 87.49 5.88
 -3 -1 -14 152.66 8.87
 3 1 14 146.1 9.11
 -3 -1 -14 150.53 9.22
 -3 -1 -13 286.73 16.26
 3 1 13 298.12 18.21
 -3 -1 -13 286.1 15.89
 -3 -1 -13 298.86 19.26
 -3 -1 -13 300.37 17.29
 3 1 12 484.06 28.12
 3 1 12 572.7 30.31
 3 1 12 573.31 28.16
 -3 -1 -12 549.13 27.89
 -3 -1 -12 533.92 31.06
 -3 -1 -12 514.39 29.3
 3 1 11 106.44 8.38
 3 1 11 129.8 9.8
 3 1 11 135.29 8.61
 -3 -1 -11 124.46 8.29
 -3 -1 -11 105.41 9.81
 -3 -1 -11 110.6 9.34
 3 1 10 101.53 7.78
 -3 -1 -10 85.21 8.6
 3 1 10 88.83 7.62
 3 1 10 106.1 8.76
 -3 -1 -10 111.35 7.57
 3 1 9 100.91 8.07
 -3 -1 -9 90.77 8.56
 3 1 9 103.85 8.34
 3 1 9 118.93 9.05
 -3 -1 -9 92.43 7
 -3 -1 -8 41.07 5.15
 3 1 8 44.01 5.01
 3 1 8 48.86 5.07
 3 1 8 40.76 4.94
 -3 -1 -7 2.49 2.06
 3 1 7 5.52 2.55
 3 1 7 9.66 2.73
 3 1 6 262.74 14.09
 3 1 6 224.23 13.87
 -3 -1 -6 232.94 15.15
 3 1 5 422.21 20.85
 3 1 5 375.19 20.88
 -3 -1 -5 371.04 22.11
 3 1 4 489.7 24.5
 3 1 4 466.86 24.79
 3 1 3 965.17 46.72
 3 1 3 937.46 47.27
 3 1 2 2151.04 103.98
 3 1 1 1507.75 73.02
 -3 -1 -1 1483.57 74.11
 3 1 0 797.77 40.08
 3 1 0 797.94 40.74
 -3 -1 0 816.34 40.97
 3 1 -1 1645.29 79.04
 3 1 -1 1524.19 80.1
 -3 -1 1 1687.34 79.7
 3 1 -2 2147.56 103.57
 3 1 -2 2064.62 105.14
 -3 -1 2 2184.93 103.83
 3 1 -3 2079.86 99.33
 3 1 -3 1997.75 100.98
 3 1 -4 2792.94 132.12
 -3 -1 4 2683.17 132.32
 3 1 -5 2415.51 117.05
 3 1 -6 1491.63 70.97
 3 1 -6 1372.53 69.75
 3 1 -6 1471.03 70.02
 3 1 -7 1383.4 66
 3 1 -7 1317.67 66.03
 3 1 -8 989.56 47.75
 3 1 -8 853.67 47.86
 3 1 -8 994.47 47.58
 3 1 -8 986.96 47.86
 3 1 -9 152.84 9.21
 3 1 -9 168.35 9.89
 -3 -1 9 153.33 9.61
 3 1 -9 145.86 9.99
 3 1 -9 156.18 9.82
 3 1 -10 447.19 22.74
 3 1 -10 462.9 23.68
 -3 -1 10 441.73 23.51
 3 1 -10 422.02 23.75
 3 1 -10 421.49 23.48
 3 1 -11 960.78 49.8
 3 1 -11 1067.06 50.79
 -3 -1 11 1029.42 50.66
 3 1 -11 993.34 50.78
 3 1 -11 1062.53 50.81
 3 1 -12 730.93 35.07
 3 1 -12 731.05 35.21
 3 1 -12 708.89 34.29
 3 1 -12 631.65 34.79
 -3 -1 12 639.94 34.72
 3 1 -12 691.94 34.89
 -3 -1 13 104.65 6.71
 3 1 -13 108.01 6.74
 3 1 -13 93.65 6.65
 3 1 -13 103.99 6.92
 3 1 -13 96.35 6.68
 3 1 -14 67.57 4.79
 3 1 -14 69.43 4.86
 3 1 -15 64.21 4.54
 3 1 -15 65.17 4.69
 3 1 -15 63.58 4.32
 3 1 -15 65.36 4.37
 3 1 -15 64.9 4.53
 3 1 -16 3.21 1.04
 3 1 -16 3.6 0.94
 3 1 -16 4.98 1.29
 3 1 -16 2.77 0.88
 3 1 -17 0.42 0.82
 -4 -1 -17 173.63 8.89
 4 1 16 202.34 10.08
 -4 -1 -16 181.85 9.91
 -4 -1 -16 198.22 10.64
 4 1 15 195.75 10.47
 -4 -1 -15 187.81 10.09
 -4 -1 -15 188.65 10.28
 -4 -1 -15 198.99 11.09
 4 1 14 115.77 7.23
 -4 -1 -14 116.9 7.06
 -4 -1 -14 124.5 7.97
 -4 -1 -14 114.47 6.93
 -4 -1 -13 247.79 14.42
 -4 -1 -13 226.49 13.02
 -4 -1 -13 243.33 14.12
 -4 -1 -12 381.69 22.38
 -4 -1 -12 382.66 21.74
 -4 -1 -12 378.72 20.73
 -4 -1 -12 378.27 20.6
 4 1 12 417.89 21.15
 -4 -1 -11 232.84 14.04
 4 1 11 264.43 14.53
 -4 -1 -11 229.62 15.06
 4 1 11 224.24 14.73
 -4 -1 -10 237.93 14.54
 4 1 10 250.29 15.09
 -4 -1 -9 451.24 25.49
 4 1 9 523.91 27.13
 4 1 8 416.11 24.21
 -4 -1 -8 393.24 24.35
 4 1 8 443.78 24.64
 -4 -1 -7 473.87 25.19
 4 1 7 423.9 24.99
 4 1 7 440.14 25.41
 4 1 7 438.58 26.7
 4 1 6 605.2 31.38
 4 1 6 598.09 31.87
 -4 -1 -6 596.07 31.21
 4 1 6 553.28 33.76
 4 1 5 292.04 17.21
 4 1 5 314.35 18.17
 4 1 5 291.74 17.33
 4 1 5 279.29 19.49
 4 1 4 11.57 2.94
 4 1 4 10.31 3.9
 4 1 4 12.17 3.03
 4 1 4 13.57 2.19
 -4 -1 -4 13.46 3.77
 4 1 4 21.23 3.92
 4 1 3 87.14 6.77
 4 1 3 80.74 8.8
 4 1 3 87.74 7.12
 4 1 3 83.35 5.83
 -4 -1 -3 84.89 8.06
 4 1 3 83.72 7.13
 4 1 3 85.09 6
 4 1 2 288.12 16.43
 4 1 2 259.79 15.16
 4 1 2 286.01 19.57
 4 1 2 280.36 16.88
 4 1 2 289.66 16.76
 4 1 2 298.09 15.54
 -4 -1 -2 272.28 17.65
 4 1 1 3.92 2.17
 -4 -1 -1 1.23 2.09
 4 1 1 2.77 1.68
 4 1 1 1.05 2.24
 4 1 1 3.11 1.38
 4 1 1 -0.46 2.25
 4 1 0 623.62 32.05
 4 1 0 582.55 31.18
 4 1 0 617.94 30.22
 -4 -1 0 604.73 31.98
 4 1 0 543.01 29.85
 4 1 0 629.56 35.37
 4 1 0 564.94 31
 4 1 0 621.94 30.47
 4 1 -1 1213.6 61.62
 4 1 -1 1123.53 56.78
 -4 -1 1 1135.37 57.15
 4 1 -1 1168.77 56.09
 4 1 -1 1146.2 57.63
 4 1 -1 1078.91 55.52
 4 1 -2 366.23 20.44
 4 1 -2 338.37 19.95
 4 1 -2 387.66 23.53
 4 1 -2 387.09 19.57
 4 1 -2 336.66 18.88
 4 1 -3 191.96 12.42
 4 1 -3 200.94 12.62
 4 1 -3 229.29 15.5
 4 1 -3 208.39 12.01
 4 1 -3 190.15 11.47
 4 1 -4 716.62 38.05
 4 1 -4 725.83 37.29
 4 1 -4 760.24 38.54
 4 1 -4 742.83 40.93
 4 1 -4 761.62 37.7
 4 1 -5 867.32 43.43
 4 1 -5 826.2 42.72
 4 1 -5 814.46 43.81
 4 1 -5 914.16 42.77
 4 1 -5 819.95 45.9
 4 1 -5 841.95 42.95
 4 1 -6 300.39 17.24
 4 1 -6 294.13 19.5
 4 1 -6 324.99 16.94
 4 1 -6 314.18 18.17
 4 1 -6 294.57 16.97
 4 1 -6 307.29 16.99
 4 1 -7 318.1 17.82
 4 1 -7 314.72 17.28
 4 1 -7 325.24 17.51
 4 1 -8 646.04 36.57
 4 1 -8 788.13 36.89
 4 1 -8 768.43 36.18
 4 1 -8 665.75 35.49
 4 1 -9 577.79 29.78
 4 1 -9 554.22 28.83
 4 1 -10 833.96 39.63
 -4 -1 10 753.43 38.92
 4 1 -10 722.39 39.38
 4 1 -11 916.02 42.71
 -4 -1 11 805.73 41.96
 4 1 -11 815.91 42.42
 -4 -1 12 622.98 32
 4 1 -12 654.44 32.39
 4 1 -13 404.17 20.52
 4 1 -13 396.28 20.54
 4 1 -13 377.85 20.21
 4 1 -14 462.46 22.95
 4 1 -14 445.42 22.91
 4 1 -14 444.72 22.59
 4 1 -15 238.97 12.5
 4 1 -15 236.84 12.41
 4 1 -16 71.85 4.22
 5 1 15 12.16 1.28
 5 1 14 14.23 1.67
 -5 -1 -14 13.47 1.39
 5 1 13 13.08 1.86
 -5 -1 -13 14.55 1.98
 -5 -1 -13 10.81 1.55
 -5 -1 -12 6.57 1.82
 5 1 12 9.55 1.96
 -5 -1 -12 6.54 2.39
 -5 -1 -12 3.86 1.44
 -5 -1 -11 87.24 7.62
 -5 -1 -11 93.65 6.47
 5 1 11 82.18 6.08
 5 1 11 89.01 6.46
 5 1 11 90.54 6.65
 5 1 10 330.29 19.14
 -5 -1 -9 522.6 27.8
 5 1 9 551.25 28.31
 5 1 9 485.5 28.92
 5 1 8 298.26 17.61
 5 1 8 286.45 18.52
 -5 -1 -7 451.78 28.44
 5 1 7 388.8 23.52
 5 1 7 403.69 21.92
 5 1 7 367.03 22.7
 5 1 6 520.25 27.8
 -5 -1 -6 531.05 32.63
 5 1 6 478.69 30.82
 5 1 6 512.4 28.93
 5 1 5 382.17 21.43
 -5 -1 -5 391.49 24.5
 5 1 5 341.68 24.35
 5 1 5 358.42 22.18
 5 1 4 598.3 36.92
 -5 -1 -4 576.37 35.26
 5 1 4 624.83 33.54
 5 1 4 633.67 33.5
 5 1 4 630.58 34.23
 5 1 3 1210.16 65.69
 5 1 3 1256.93 69.35
 5 1 3 1221.19 63.75
 5 1 3 1353.13 65.64
 5 1 3 1356.5 65.74
 5 1 3 1303.81 65.54
 -5 -1 -3 1395.94 67.6
 5 1 2 1112.95 57.42
 5 1 2 1095.7 61.27
 5 1 2 1096.07 55.64
 5 1 2 1135.94 57.27
 -5 -1 -2 1168.57 58.59
 5 1 2 1096.06 57.25
 5 1 1 532.21 29
 5 1 1 501.47 32.46
 5 1 1 507.63 27.4
 5 1 1 538.45 29.16
 5 1 0 749.69 41.6
 5 1 0 779.87 40.15
 5 1 0 792.09 41.53
 5 1 0 778.14 45.81
 5 1 0 817.72 40.48
 5 1 -1 409.58 24.91
 5 1 -1 455.96 23.8
 5 1 -1 452.95 25.02
 5 1 -1 412.18 28.46
 5 1 -1 441.26 23.86
 5 1 -2 81.37 9.47
 5 1 -2 87.03 7.37
 5 1 -2 78.26 6.29
 5 1 -2 70.19 6.94
 5 1 -2 69.79 5.87
 5 1 -2 90.97 6.71
 5 1 -3 168.69 10.16
 5 1 -3 135.47 13
 5 1 -3 143.01 10.8
 5 1 -3 173.65 10.62
 5 1 -3 175.59 11.75
 5 1 -3 167.44 10.56
 5 1 -3 151.48 10.15
 5 1 -4 504.48 32.8
 5 1 -4 538.29 29.23
 5 1 -4 549.17 29.43
 5 1 -4 561.17 29.43
 5 1 -4 602.75 29.89
 5 1 -4 590.89 30.25
 5 1 -5 215.12 17.06
 5 1 -5 261.21 14.6
 5 1 -5 253.2 14.55
 5 1 -5 229.93 14.21
 5 1 -5 234.27 14.68
 5 1 -5 273.94 14.94
 5 1 -6 2.04 1.84
 5 1 -6 3.4 2.24
 5 1 -6 2.53 1.99
 5 1 -6 4.63 1.68
 5 1 -6 2.98 2.21
 5 1 -7 58.55 5.37
 5 1 -7 57.62 5.1
 5 1 -7 61.02 5.25
 5 1 -7 48.32 4.24
 5 1 -7 52.23 5.43
 5 1 -8 103.22 7.81
 5 1 -8 101.5 7.97
 5 1 -8 119.25 7.92
 5 1 -8 110.04 7.52
 -5 -1 9 25.31 3.09
 5 1 -9 33.53 3.88
 5 1 -10 7.77 1.57
 5 1 -10 4.12 1.67
 -5 -1 10 5.73 1.57
 5 1 -10 5.54 2.13
 5 1 -11 43.04 3.33
 5 1 -11 46.78 3.8
 5 1 -11 46.32 3.85
 5 1 -11 42.41 3.83
 5 1 -12 71.27 4.74
 5 1 -12 79.57 4.93
 5 1 -12 64.08 4.53
 5 1 -13 46.77 3.28
 5 1 -13 45.37 3.23
 5 1 -14 76.34 4.34
 6 1 12 3.37 0.77
 6 1 11 0.78 0.89
 -6 -1 -11 0.28 0.86
 -6 -1 -10 0.61 1.23
 6 1 10 0.33 0.99
 6 1 10 0.64 1.45
 -6 -1 -10 1.03 1.84
 -6 -1 -9 24.64 2.9
 6 1 9 24.56 2.44
 6 1 9 22.79 3.39
 -6 -1 -8 13.43 2.4
 6 1 8 19.48 3.76
 6 1 8 14.93 2.55
 6 1 8 14.06 2.04
 -6 -1 -7 7.97 2.14
 6 1 7 7.69 1.88
 6 1 7 7.37 3.14
 6 1 7 8.16 2.12
 6 1 7 8.19 1.72
 6 1 6 46.72 4.23
 6 1 6 44.81 5.18
 6 1 6 54.35 4.58
 6 1 5 115.51 7.84
 6 1 5 112.34 8.84
 6 1 5 94.98 7.42
 6 1 4 159.64 11.03
 6 1 4 145.73 9.9
 6 1 3 590.16 32.06
 6 1 2 1018.12 52.37
 6 1 1 519.77 28.74
 6 1 0 360.39 21.06
 6 1 -1 473.91 26.4
 6 1 -2 601.64 32.48
 6 1 -3 564.78 30.21
 6 1 -3 593.68 31.29
 6 1 -4 598.84 31.81
 6 1 -4 601.54 31.73
 6 1 -4 659.17 33.2
 6 1 -5 407.24 21
 6 1 -5 398.07 21.28
 -6 -1 5 378.52 21
 6 1 -6 272.83 14.98
 6 1 -6 258.32 15.3
 6 1 -6 270.25 14.49
 -6 -1 7 187.29 10.35
 6 1 -7 182.22 10.97
 6 1 -7 176.27 10.42
 6 1 -8 131.03 7.66
 6 1 -8 109.96 6.89
 6 1 -9 77.48 4.79
 6 1 -9 83.72 4.98
 6 1 -10 84.39 4.81
 -7 -1 -7 23.66 1.79
 -7 -1 -6 9.08 1.45
 -7 -1 -5 15.63 1.91
 -7 -1 -4 73.46 4.82
 7 1 3 15.51 2
 7 1 2 5.74 1.5
 -7 -1 -2 4.57 1.79
 7 1 1 1.49 1.35
 -7 -1 -1 1.53 1.86
 7 1 0 2.4 1.44
 -7 -1 0 1.13 1.74
 7 1 -1 51.72 3.67
 7 1 -1 41.32 3.18
 7 1 -2 74.31 4.85
 7 1 -2 76.22 4.73
 7 1 -3 78.17 4.82
 7 1 -4 162.18 8.69
 7 1 -5 214.54 10.96
 6 -2 -6 160.73 8.59
 6 -2 -6 167.09 8.7
 6 -2 -5 278.07 13.36
 6 -2 -5 237.3 13.04
 6 -2 -4 148.66 8.08
 6 -2 -4 136.3 7.89
 6 -2 -4 150.11 8.35
 6 -2 -3 146.8 8.33
 6 -2 -3 144.78 8.26
 6 -2 -3 134.05 7.75
 6 -2 -2 50.65 4.26
 6 -2 -2 53.25 4.03
 6 -2 -1 71.27 5.36
 6 -2 -1 73.98 5.37
 6 -2 -1 60.41 4.64
 6 -2 0 4.61 1.71
 6 -2 0 3.03 1.87
 6 -2 0 1.41 1.18
 6 -2 1 3.74 1.77
 6 -2 1 0.58 1.64
 6 -2 1 2.5 1.04
 6 -2 2 15.03 1.88
 6 -2 2 12.28 2.27
 6 -2 2 14.14 2.52
 6 -2 3 38.43 3.77
 6 -2 3 36.02 3.42
 6 -2 3 32.49 2.93
 6 -2 4 3.04 1.78
 6 -2 4 0.93 1.58
 6 -2 4 2.48 1.22
 -6 2 -4 2.45 0.88
 6 -2 5 8.82 1.42
 6 -2 5 9.45 1.62
 -6 2 -5 5.44 0.99
 6 -2 6 70.05 4.18
 6 -2 6 70.95 4.21
 -6 2 -6 62.62 3.85
 6 -2 7 20.61 1.78
 6 -2 8 69.15 3.92
 5 -2 -11 58.32 3.67
 5 -2 -11 56.58 3.52
 5 -2 -10 29.06 2.51
 5 -2 -10 24.51 2.15
 5 -2 -10 30.33 2.41
 5 -2 -9 6.93 1.42
 5 -2 -9 6.07 1.51
 5 -2 -9 6.16 1.64
 5 -2 -8 266.55 14.35
 5 -2 -8 272.25 14.69
 5 -2 -8 255.94 14.18
 5 -2 -7 614.18 32.01
 5 -2 -7 703.87 32.89
 5 -2 -7 603.01 31.94
 5 -2 -6 198.31 12.47
 5 -2 -6 225.65 12.03
 5 -2 -6 213.34 12.04
 5 -2 -6 184.09 11.81
 5 -2 -5 592.44 29.6
 5 -2 -5 543.99 28.9
 5 -2 -5 563.68 29.83
 5 -2 -4 564.68 30.45
 5 -2 -3 578.98 31.23
 5 -2 -2 316.51 18.89
 5 -2 -2 320.36 18.39
 5 -2 -1 350.19 20.37
 5 -2 -1 332.67 19.03
 5 -2 -1 364.08 19.86
 5 -2 0 542.59 29.42
 5 -2 0 514.08 27.81
 5 -2 0 558.34 28.67
 5 -2 1 333.13 19.65
 5 -2 1 329.18 18.55
 5 -2 2 1101.49 56.37
 5 -2 3 149.36 10.48
 5 -2 3 134.55 10.22
 5 -2 4 237.06 15.06
 5 -2 4 236.81 15.14
 5 -2 5 59.7 5.87
 5 -2 5 50.95 5.79
 5 -2 6 88.54 6.42
 5 -2 6 90.77 7.6
 5 -2 6 98.69 7.85
 5 -2 7 74.47 5.74
 5 -2 7 88.85 7.44
 5 -2 7 84.91 7.41
 -5 2 -7 76.09 5.85
 5 -2 8 14.51 3.51
 5 -2 8 9.06 2.71
 -5 2 -8 11.84 2.13
 5 -2 9 40.73 4.46
 5 -2 9 31.58 4.13
 -5 2 -9 31.68 3.07
 5 -2 10 -0.36 1.7
 5 -2 10 2.22 1.79
 -5 2 -10 0.59 1.09
 5 -2 11 2.51 0.91
 5 -2 11 2.74 1.5
 5 -2 11 2.28 1.33
 -5 2 -11 1.06 1.01
 -5 2 -12 14.89 1.45
 4 -2 -14 245.35 12.15
 4 -2 -14 231.21 12.11
 4 -2 -13 88.75 5.32
 4 -2 -13 84.3 5.22
 4 -2 -13 84.94 5.28
 4 -2 -12 93.23 5.96
 4 -2 -12 107.69 6.42
 4 -2 -12 102.08 6.26
 4 -2 -12 97.31 6.25
 4 -2 -11 29.47 2.9
 4 -2 -11 29.16 3.18
 4 -2 -11 31.21 2.79
 4 -2 -11 38.45 3.44
 4 -2 -10 27.16 3.07
 4 -2 -10 25.29 3.32
 4 -2 -10 18.93 2.94
 4 -2 -10 20.29 2.48
 4 -2 -9 197.58 12.8
 4 -2 -9 217.49 12.66
 4 -2 -8 83.75 6.36
 4 -2 -8 74.72 6.61
 4 -2 -8 72.28 5.81
 4 -2 -8 78.61 6.26
 4 -2 -7 31.47 3.9
 4 -2 -7 30.57 3.68
 4 -2 -7 35.75 3.99
 4 -2 -7 40.47 4.77
 4 -2 -6 72.08 7.6
 4 -2 -6 59.03 5.47
 4 -2 -6 63.39 5.5
 4 -2 -6 64.76 5.65
 4 -2 -6 54 5.25
 4 -2 -5 100.34 9.63
 4 -2 -5 82.52 6.65
 4 -2 -5 96.52 7.17
 4 -2 -5 92.04 6.91
 4 -2 -4 10.52 4.15
 4 -2 -4 3.34 2.24
 4 -2 -4 0.84 1.94
 4 -2 -4 8.8 2.56
 4 -2 -4 4.21 1.93
 4 -2 -4 5.56 2.17
 4 -2 -4 6.45 2.6
 4 -2 -3 80.85 6.83
 4 -2 -3 72.45 6.2
 4 -2 -3 73.38 6.04
 4 -2 -3 90.17 9.72
 4 -2 -3 71.36 6.72
 4 -2 -3 84.7 6.97
 4 -2 -2 284.29 16.88
 4 -2 -2 289.44 17.7
 4 -2 -2 305.85 21.78
 4 -2 -2 322.02 17.95
 4 -2 -2 281.44 17.58
 4 -2 -1 910.47 47.95
 4 -2 -1 930.48 47.74
 4 -2 -1 883.42 48.15
 4 -2 -1 899.72 53.01
 4 -2 -1 1019.41 48.86
 4 -2 0 1797.18 83.8
 4 -2 0 1707.1 83.87
 4 -2 0 1786.07 83.44
 4 -2 0 1437.21 83.7
 4 -2 0 1665.42 89.43
 4 -2 0 1683.98 84.19
 4 -2 1 448.53 24.96
 4 -2 1 485.32 25.43
 4 -2 1 488.08 24.54
 4 -2 1 440.27 23.79
 4 -2 1 372.79 24.88
 4 -2 1 439.9 29.35
 4 -2 1 457.4 25.3
 4 -2 2 1214.89 58.76
 4 -2 2 1178.14 58.81
 4 -2 2 1126.2 57.09
 4 -2 2 1233.84 57.75
 4 -2 2 1019.52 58.22
 4 -2 2 1048.5 62.5
 4 -2 2 1207.82 58.85
 4 -2 3 568.37 29.73
 4 -2 3 552.89 28.27
 4 -2 3 539.03 29.35
 4 -2 3 493.1 32.67
 4 -2 3 518.99 29.03
 4 -2 4 1534.5 76.99
 4 -2 4 1645.34 76.59
 4 -2 4 1344.95 79.58
 4 -2 4 1535.34 76.23
 4 -2 5 305.46 17.64
 4 -2 5 292.7 17.18
 4 -2 5 265.4 20.23
 4 -2 5 306.18 18.61
 4 -2 6 67.88 5.5
 -4 2 -6 67.97 5.93
 4 -2 6 59.31 7.39
 4 -2 7 356.29 19.61
 -4 2 -7 365.01 20.47
 4 -2 8 540.1 32.69
 4 -2 8 605.48 31.01
 4 -2 8 618.25 32.84
 -4 2 -8 626.94 31.84
 4 -2 9 434.63 22.39
 4 -2 9 411.12 23.96
 -4 2 -9 411.9 22.79
 4 -2 10 50.22 5.33
 -4 2 -11 205 11.78
 4 -2 11 215.47 11.75
 4 -2 11 187.07 12.39
 4 -2 12 39.37 3.13
 -4 2 -12 46.12 3.64
 -4 2 -13 24.89 2.48
 4 -2 13 27.47 3.17
 -4 2 -14 59.61 3.87
 4 -2 14 57.43 4.47
 -4 2 -15 93.39 5.16
 3 -2 -16 336.53 16.89
 3 -2 -15 177.9 9.45
 3 -2 -15 180.86 9.35
 3 -2 -15 157.31 9.14
 3 -2 -14 198.1 10.93
 3 -2 -14 194.33 10.81
 3 -2 -14 193.07 10.78
 3 -2 -13 459.83 23.04
 3 -2 -13 469.92 23.07
 3 -2 -13 425.65 23.02
 3 -2 -13 424.73 22.6
 3 -2 -12 374.33 20.11
 3 -2 -11 702.1 36.4
 3 -2 -11 744.43 37
 3 -2 -11 721.04 36.51
 3 -2 -11 734.13 36.78
 3 -2 -11 691.86 36.39
 3 -2 -10 157.3 9.5
 3 -2 -10 142.92 9.57
 3 -2 -10 155.21 9.47
 3 -2 -10 134.28 8.74
 3 -2 -10 140.6 9.69
 3 -2 -10 129.85 9.14
 3 -2 -9 1319.14 67.04
 3 -2 -9 1399.66 66.9
 3 -2 -9 1450.2 67.26
 3 -2 -9 1257.38 66.23
 3 -2 -9 1405.04 67.75
 3 -2 -9 1295.35 66.55
 3 -2 -9 1397.27 67.23
 3 -2 -8 707 35.11
 3 -2 -8 627.89 34.18
 3 -2 -8 771.35 35.35
 3 -2 -8 618.99 33.89
 3 -2 -8 646.17 35.07
 3 -2 -8 664.26 34.14
 3 -2 -8 678.44 34.6
 3 -2 -7 918.85 47.44
 3 -2 -7 918.78 46.82
 3 -2 -7 868.99 47.37
 3 -2 -7 938.64 47.37
 3 -2 -7 933.96 46.95
 3 -2 -7 918.6 46.56
 3 -2 -7 1047.24 47.8
 3 -2 -6 880.69 44.6
 3 -2 -6 867.93 44.3
 3 -2 -6 901.5 45.56
 3 -2 -6 944.38 45.22
 3 -2 -6 871.98 44.63
 3 -2 -6 818.94 44.89
 3 -2 -6 885.85 45.22
 3 -2 -6 851.88 47.41
 3 -2 -6 961.97 44.86
 3 -2 -5 433.7 21.98
 3 -2 -5 394.08 21.48
 3 -2 -5 417.29 22.4
 3 -2 -5 432.76 21.91
 3 -2 -5 381.1 21.4
 3 -2 -5 363.09 21.65
 3 -2 -5 391.4 21.47
 3 -2 -5 437.79 22.22
 3 -2 -5 360.31 24.15
 3 -2 -5 429.63 22.06
 3 -2 -4 338.42 17.92
 3 -2 -4 318.76 17.17
 3 -2 -4 305.48 17.82
 3 -2 -4 318.45 17.15
 3 -2 -4 293.34 17.14
 3 -2 -4 300.91 17.33
 3 -2 -4 287.25 16.96
 3 -2 -4 319.09 20.56
 3 -2 -4 336.03 17.65
 3 -2 -4 350.23 18.09
 3 -2 -3 195.14 11.73
 3 -2 -3 179.31 10.72
 3 -2 -3 181.48 11.48
 3 -2 -3 188.41 10.65
 3 -2 -3 181.29 10.85
 3 -2 -3 178.91 14.1
 3 -2 -3 181.07 11.06
 3 -2 -3 164.3 10.53
 3 -2 -3 201.13 11.89
 3 -2 -2 1139.66 50.39
 3 -2 -2 962.52 49.07
 3 -2 -2 935.75 49.32
 3 -2 -2 947.74 48.46
 3 -2 -2 979.48 48.72
 3 -2 -2 962.29 48.57
 3 -2 -2 1002.72 53.84
 3 -2 -2 949.66 48.72
 3 -2 -2 1050.94 50.19
 3 -2 -1 163.77 9.59
 3 -2 -1 149.72 10.03
 3 -2 -1 147.58 10.17
 3 -2 -1 147.7 9.59
 3 -2 -1 181.85 11.61
 3 -2 -1 175.08 14.59
 3 -2 -1 207.01 11.94
 3 -2 0 23.5 2.76
 3 -2 0 34.54 4.83
 3 -2 0 19.62 2.69
 3 -2 0 38.02 5.11
 3 -2 0 27.23 3.34
 3 -2 0 25.15 3.28
 3 -2 0 27.46 6.37
 3 -2 1 47.83 4.86
 3 -2 1 50.85 7.58
 3 -2 1 46.09 5.26
 3 -2 1 45.69 4.58
 3 -2 1 43.49 5.45
 3 -2 2 25.13 4.28
 3 -2 2 18.68 5.01
 3 -2 2 22.52 3.45
 3 -2 2 21.74 2.88
 3 -2 2 21.75 2.74
 3 -2 2 26.41 3.75
 3 -2 3 24.53 3.65
 3 -2 3 34.04 4.24
 3 -2 3 26.44 5.45
 3 -2 3 31.79 3.96
 3 -2 3 24.05 3.6
 3 -2 3 21.99 3.05
 3 -2 4 110.22 7.67
 3 -2 4 108.55 7.7
 3 -2 4 95.78 9.48
 3 -2 4 107.64 8.25
 3 -2 4 99.43 7.65
 3 -2 4 115.73 7.76
 3 -2 4 102.75 7.81
 3 -2 5 480.35 26.06
 3 -2 5 508.54 25.97
 3 -2 5 499.7 26.98
 3 -2 5 513.7 25.94
 3 -2 5 448.73 28.25
 3 -2 5 525.73 27.61
 3 -2 5 440.29 25.56
 3 -2 5 496.11 26.08
 3 -2 6 334.24 19.21
 -3 2 -6 320.77 18.69
 3 -2 6 356.61 18.63
 3 -2 6 352.25 20.29
 3 -2 6 329.5 21.03
 3 -2 6 348 20.57
 3 -2 6 321.65 18.4
 3 -2 7 411.06 22.67
 -3 2 -7 398.33 22.06
 3 -2 7 431.15 21.47
 3 -2 7 397.84 23.36
 3 -2 7 341.72 23.39
 3 -2 7 375.7 21.29
 3 -2 7 432.73 24.04
 3 -2 8 125.66 10.1
 3 -2 8 104.03 7.53
 -3 2 -8 115.83 8.43
 3 -2 8 102.68 8.99
 3 -2 8 113.72 9.04
 3 -2 9 418.6 23.03
 3 -2 9 329.25 18.83
 -3 2 -9 376.61 19.82
 3 -2 9 300.33 19.89
 3 -2 9 352.57 20.46
 -3 2 -10 552.32 29.21
 3 -2 10 528.36 28.67
 3 -2 10 628.29 32.94
 3 -2 11 429.41 24.67
 3 -2 11 513.13 27.58
 -3 2 -11 460.65 24.14
 3 -2 11 452.5 23.85
 -3 2 -11 461.53 28.09
 3 -2 11 425.72 24.57
 3 -2 12 115.91 7.4
 3 -2 12 97.01 7.67
 -3 2 -12 110.77 7.4
 3 -2 12 102.25 7.69
 3 -2 13 15.9 2.71
 3 -2 13 10.83 2.3
 3 -2 14 188.12 11.14
 -3 2 -14 198.65 10.6
 3 -2 14 171.8 10.71
 -3 2 -15 363.63 18.61
 3 -2 15 363.29 19.21
 -3 2 -16 140.9 7.76
 3 -2 16 146.71 8.27
 -3 2 -17 163.63 8.36
 2 -2 -18 2.1 0.67
 2 -2 -17 6.19 1.15
 2 -2 -17 5.81 1.08
 2 -2 -16 0.19 1.02
 2 -2 -16 0.84 1.08
 2 -2 -16 1.28 1
 2 -2 -15 31.22 2.89
 2 -2 -15 37.51 3.33
 2 -2 -15 36.47 3.2
 2 -2 -15 40.44 3.38
 2 -2 -14 274.59 15.04
 2 -2 -13 196.06 11.31
 2 -2 -13 185.89 11.06
 2 -2 -13 177.85 11.01
 2 -2 -12 32.84 3.43
 2 -2 -12 29.67 3.37
 2 -2 -12 32.28 3.19
 2 -2 -12 31.29 3.19
 2 -2 -12 26.65 3.11
 2 -2 -12 28.25 3.5
 2 -2 -11 1248.77 62.74
 2 -2 -11 1286.51 63.32
 2 -2 -11 1279.5 63
 2 -2 -11 1242.21 62.79
 2 -2 -11 1341.47 62.82
 2 -2 -11 1197.41 62.49
 2 -2 -11 1334.33 63.29
 2 -2 -10 703.12 33.66
 2 -2 -10 677.37 33.8
 2 -2 -10 642.48 33.61
 2 -2 -10 632.64 33.27
 2 -2 -10 603.83 33.51
 2 -2 -10 674.21 33.25
 2 -2 -10 646.49 33.23
 2 -2 -10 616.91 33.43
 2 -2 -9 935.39 43.88
 2 -2 -9 896.47 44.35
 2 -2 -9 893.46 43.74
 2 -2 -9 934.38 44.15
 2 -2 -9 788.87 42.67
 2 -2 -9 847.39 43.5
 2 -2 -9 832.78 43.61
 2 -2 -9 843.43 43.33
 2 -2 -9 860.83 43.15
 2 -2 -9 895.05 43.59
 2 -2 -9 880.72 43.59
 2 -2 -9 831.97 43.33
 2 -2 -8 67.55 5.27
 2 -2 -8 55.6 5.13
 2 -2 -8 57.92 4.93
 2 -2 -8 60.62 5.45
 2 -2 -8 60.32 5.14
 2 -2 -8 51.66 4.38
 2 -2 -8 48.43 4.84
 2 -2 -8 66.52 5.04
 2 -2 -8 61.12 4.71
 2 -2 -8 62.87 5.23
 2 -2 -8 58.29 4.86
 2 -2 -8 57.64 4.74
 2 -2 -7 917.86 46.07
 2 -2 -7 908.05 46.55
 2 -2 -7 944.42 46.29
 2 -2 -7 925.64 45.77
 2 -2 -7 891.17 45.81
 2 -2 -7 945.12 46.57
 2 -2 -7 1056.01 47.17
 2 -2 -7 923.98 46.67
 2 -2 -7 860.24 46.26
 2 -2 -6 2095.78 105.64
 2 -2 -6 2317.22 106.06
 2 -2 -6 2250.72 105.35
 2 -2 -6 2078.54 105.17
 2 -2 -5 1716.57 80.25
 2 -2 -5 1574.74 80.24
 2 -2 -4 2883.9 133.9
 2 -2 -4 2683.16 133.5
 2 -2 -3 2332.62 106.58
 2 -2 -3 2096.52 105.77
 2 -2 -2 4881.75 216.94
 2 -2 -2 4318.75 215.36
 2 -2 -2 4539.17 215.69
 2 -2 -1 2172.6 101.69
 2 -2 -1 2362.31 103.59
 2 -2 -1 2004.64 101.58
 2 -2 -1 2042.3 101.43
 2 -2 0 3963.38 190.29
 2 -2 0 3921.1 188.27
 2 -2 1 1906.9 93.01
 2 -2 1 1902.36 91.43
 2 -2 1 1869 90.91
 2 -2 2 757.91 37.09
 2 -2 2 730.39 36.03
 2 -2 2 684.38 35.45
 2 -2 3 213.21 12.27
 2 -2 3 193.24 11.66
 2 -2 3 199.05 11.23
 2 -2 4 1075.83 50.47
 2 -2 4 963.62 49.84
 2 -2 5 4.2 1.98
 2 -2 5 8.38 2.36
 2 -2 5 2.78 1.86
 2 -2 6 336.71 19.39
 2 -2 6 362.73 18.87
 2 -2 6 368.52 20.57
 -2 2 -7 68.58 5.66
 2 -2 7 53.08 4.78
 2 -2 7 78.49 6.1
 2 -2 7 66.96 6.44
 2 -2 8 11.55 2.94
 -2 2 -8 10.78 2.93
 -2 2 -8 7.55 2.19
 2 -2 8 8.75 2.07
 2 -2 8 9.22 2.88
 2 -2 9 156.11 10.09
 -2 2 -9 148 10.07
 -2 2 -9 144.08 9.46
 2 -2 9 136.34 8.99
 2 -2 9 165.07 12.2
 2 -2 10 96.51 7.26
 -2 2 -10 79.96 7.02
 -2 2 -10 102.55 6.97
 2 -2 10 91.49 6.53
 2 -2 10 101.9 9.29
 2 -2 11 5.12 2.38
 -2 2 -11 3.09 3.68
 -2 2 -11 3.72 2.27
 2 -2 11 2.62 1.78
 2 -2 11 4.14 2.72
 -2 2 -11 6.41 2.1
 -2 2 -12 590 33.31
 -2 2 -12 523.54 28.49
 2 -2 12 557.33 28.52
 2 -2 12 576.72 31.84
 2 -2 13 16.94 3.94
 2 -2 13 14.16 2.75
 -2 2 -13 20.06 4.58
 -2 2 -13 16.48 2.6
 2 -2 13 23.43 3.18
 2 -2 13 20.07 2.74
 -2 2 -14 150.86 8.86
 2 -2 14 129.54 9.11
 2 -2 14 145.63 9.22
 -2 2 -15 118.85 7.03
 -2 2 -15 113.64 7.26
 2 -2 15 117.43 7.86
 -2 2 -15 122.22 6.97
 -2 2 -16 294.26 14.9
 2 -2 16 286.61 15.68
 -2 2 -16 285.06 15.09
 2 -2 17 258.67 12.85
 -2 2 -17 251.66 12.31
 -2 2 -17 221.49 11.98
 -2 2 -17 232.19 12.72
 -2 2 -18 121 6.32
 1 -2 -19 103.49 5.52
 1 -2 -18 167.45 9.03
 1 -2 -17 389.13 19.34
 1 -2 -17 379.55 19.62
 1 -2 -17 375.3 19.44
 1 -2 -16 242.38 12.94
 1 -2 -16 241.82 12.89
 1 -2 -16 238.45 12.79
 1 -2 -16 222.24 12.93
 1 -2 -15 321.07 18.13
 1 -2 -15 356.31 18.06
 1 -2 -14 145.44 8.92
 1 -2 -14 135.85 8.35
 1 -2 -14 149.98 8.81
 1 -2 -14 134.43 8.81
 1 -2 -14 134.55 8.58
 1 -2 -13 129.49 8.47
 1 -2 -13 131.61 8.22
 1 -2 -13 134.51 8.68
 1 -2 -13 146.6 8.86
 1 -2 -12 57.95 5.78
 1 -2 -12 69.32 5.35
 1 -2 -12 71.46 5.42
 1 -2 -12 73 6.11
 1 -2 -12 67.5 4.98
 1 -2 -12 65.37 5.22
 1 -2 -12 69.96 5.57
 1 -2 -11 41.98 4.94
 1 -2 -11 42.52 3.92
 1 -2 -11 38.62 4.01
 1 -2 -11 48.87 4.22
 1 -2 -11 49.78 4.49
 1 -2 -11 48.17 3.85
 1 -2 -11 51.77 4.82
 1 -2 -11 44.32 4.07
 1 -2 -10 53.31 4.42
 1 -2 -10 55.52 4.54
 1 -2 -10 46.62 4.35
 1 -2 -10 46.54 5.15
 1 -2 -10 49.55 4.64
 1 -2 -10 59.24 4.39
 1 -2 -10 54.65 4.19
 1 -2 -10 52.67 4.94
 1 -2 -10 58.88 4.82
 1 -2 -10 49.81 4.42
 1 -2 -9 56.1 4.81
 1 -2 -9 61.75 4.77
 1 -2 -9 63.95 5.66
 1 -2 -9 59.97 4.84
 1 -2 -9 64.89 5.26
 1 -2 -9 53.33 4.55
 1 -2 -9 61.24 5.39
 1 -2 -9 57.66 4.92
 1 -2 -9 58.41 4.8
 1 -2 -9 61.83 4.94
 1 -2 -8 8.81 2.45
 1 -2 -8 8.5 2.14
 1 -2 -8 8.89 2.21
 1 -2 -7 483.59 25.28
 1 -2 -7 468.1 25.2
 1 -2 -7 497.38 25.16
 1 -2 -6 38.3 3.9
 1 -2 -6 37.42 3.9
 1 -2 -6 35.12 3.54
 1 -2 -5 1104.5 51.4
 1 -2 -5 1029.94 52.07
 1 -2 -5 992.07 50.86
 1 -2 -4 2614.94 128.11
 1 -2 -4 2649.27 126.75
 1 -2 -3 788.8 41.03
 1 -2 -2 436.47 24.95
 1 -2 -1 164.08 13.04
 1 -2 0 60.27 8.06
 1 -2 1 6820.03 292.16
 1 -2 1 5819.86 288.05
 1 -2 2 5812.96 260.22
 1 -2 2 5229.67 257.69
 1 -2 3 1224.78 61.48
 1 -2 3 1227.6 60.19
 1 -2 4 3233.4 162.29
 1 -2 4 3472.14 161.75
 1 -2 5 3511.79 161.46
 1 -2 5 3124.39 162.18
 1 -2 5 3415.88 162.23
 1 -2 6 2089.54 105.42
 1 -2 6 2241.72 105.08
 1 -2 7 199.66 11.6
 1 -2 8 506.06 26.18
 -1 2 -9 729.28 37.2
 1 -2 9 721.02 37.44
 -1 2 -9 807.29 38.79
 1 -2 9 738.8 37.09
 -1 2 -10 76.63 5.51
 1 -2 10 68.94 5.55
 -1 2 -10 73.49 6.55
 1 -2 10 73.2 5.29
 1 -2 11 261.85 14.13
 1 -2 11 246.62 14.45
 -1 2 -11 250.09 14.18
 -1 2 -11 252.04 13.88
 -1 2 -11 258.27 18
 -1 2 -11 258.71 15.54
 -1 2 -12 29.16 3.18
 -1 2 -12 28.69 4.16
 -1 2 -12 25.91 4.93
 1 -2 12 40.3 3.58
 1 -2 12 24.64 3.34
 -1 2 -13 389.63 20.48
 -1 2 -13 365.85 24.48
 1 -2 13 426.61 24
 -1 2 -13 381.08 20.62
 1 -2 14 21.71 4.06
 -1 2 -14 15.96 2.44
 -1 2 -14 13.79 3.71
 -1 2 -14 15.41 2.18
 -1 2 -14 16.81 2.23
 1 -2 14 22.4 2.94
 -1 2 -15 1.52 1.2
 1 -2 15 1.75 1.68
 -1 2 -15 1.32 1.3
 -1 2 -16 31.14 2.88
 -1 2 -16 30.69 2.89
 1 -2 17 11.72 1.82
 -1 2 -17 5.99 1.25
 -1 2 -17 10.17 1.47
 -1 2 -17 8.7 2.13
 -1 2 -18 1.36 0.71
 -1 2 -18 1.07 1.19
 -1 2 -18 0.11 0.76
 -1 2 -19 27.88 1.93
 -1 2 -19 26.11 1.84
 0 -2 -19 225.02 11.52
 0 -2 -18 191.7 10.34
 0 -2 -18 193.06 10.61
 0 -2 -18 205.47 10.39
 0 -2 -17 299.82 15.93
 0 -2 -17 302.44 16.13
 0 -2 -17 318.78 15.92
 0 -2 -17 298.08 15.71
 0 -2 -16 602.9 31.57
 0 -2 -16 636.78 31.6
 0 -2 -16 631 31.51
 0 -2 -16 635.96 31.47
 0 -2 -15 1776.55 85.46
 0 -2 -15 1811.88 85.29
 0 -2 -15 1787.01 85.35
 0 -2 -15 1720.03 85.43
 0 -2 -15 1731.55 85.54
 0 -2 -15 1686.87 86.36
 0 -2 -14 871.24 42.35
 0 -2 -14 847.04 42.65
 0 -2 -14 819.89 42.52
 0 -2 -14 864.65 42.67
 0 -2 -14 841.09 42.65
 0 -2 -13 695.18 36.59
 0 -2 -13 694.79 37.48
 0 -2 -13 726.33 36.37
 0 -2 -13 730.11 36.25
 0 -2 -13 747.83 36.63
 0 -2 -13 706.76 36.6
 0 -2 -13 745.5 37.25
 0 -2 -12 561.64 29.31
 0 -2 -12 593.43 29.55
 0 -2 -12 578.14 30.5
 0 -2 -12 564.57 29.06
 0 -2 -12 565.22 29.23
 0 -2 -12 555.21 29.39
 0 -2 -12 584.88 30.03
 0 -2 -11 900.65 43.8
 0 -2 -11 865.94 42.76
 0 -2 -11 831.2 42.77
 0 -2 -11 814.97 42.95
 0 -2 -11 845.28 43.2
 0 -2 -11 846.58 44.11
 0 -2 -11 890.81 43.24
 0 -2 -11 903.72 43.19
 0 -2 -10 630.92 32.3
 0 -2 -10 629.93 32.19
 0 -2 -10 643 33.27
 0 -2 -10 624.63 31.7
 0 -2 -10 611.24 31.96
 0 -2 -10 621.35 31.68
 0 -2 -10 642.98 32.45
 0 -2 -10 613.52 31.95
 0 -2 -10 666.95 32.87
 0 -2 -9 1597.57 76.63
 0 -2 -9 1529.62 77.07
 0 -2 -9 1548.28 77.28
 0 -2 -9 1688 78.39
 0 -2 -8 785.07 38.44
 0 -2 -8 764.53 38.97
 0 -2 -8 758.07 38.87
 0 -2 -8 811.94 39.76
 0 -2 -7 1815.83 87.98
 0 -2 -7 1776.57 87.3
 0 -2 -7 1868.63 88.32
 0 -2 -6 290.68 15.28
 0 -2 -6 261.08 14.35
 0 -2 -6 289.5 15.05
 0 -2 -6 270.25 14.18
 0 -2 -5 1396.08 59.62
 0 -2 -5 1171.13 58.9
 0 -2 -4 1183.44 57.12
 0 -2 -4 1177.57 56.87
 0 -2 -4 1225.91 59.28
 0 -2 -3 78 4.69
 0 -2 -3 79.15 6.86
 0 -2 -2 669.4 35.42
 0 -2 -1 53.88 6.81
 0 -2 0 6964.21 318.91
 0 -2 0 6309.46 318.75
 0 -2 1 3117.06 154.34
 0 -2 1 3776.75 158.08
 0 -2 2 2552.15 125.67
 0 -2 2 2867 128.33
 0 -2 3 4679.22 226.36
 0 -2 3 4903.12 228.25
 0 -2 4 1716.16 84.31
 0 -2 5 150.97 9.83
 0 -2 6 429.2 21.8
 0 -2 7 1416.9 71.28
 0 2 -7 1569.78 72.49
 0 -2 8 4513.04 222.88
 0 2 -8 4708.08 222.33
 0 2 -8 4835.26 224.33
 0 -2 9 1546.07 75.76
 0 2 -9 1610.76 77.17
 0 2 -9 1525.09 78.98
 0 2 -9 1558.69 75.19
 0 2 -10 1236.02 59.67
 0 2 -10 1198.39 61.85
 0 2 -10 1147.65 57.96
 0 -2 10 1200.85 58.3
 0 2 -11 1973.33 95.52
 0 2 -11 2029.79 98.23
 0 2 -11 1904.15 93.88
 0 2 -11 1864.37 93.73
 0 2 -11 2018.11 94
 0 -2 11 1955.1 94.25
 0 2 -12 1345.49 60.88
 0 2 -12 1185.54 63
 0 2 -12 1173.22 58.84
 0 2 -12 1137.43 58.74
 0 2 -12 1213.43 58.94
 0 -2 12 1224.72 59.32
 0 2 -13 446.86 27.26
 0 2 -13 447.74 23.29
 0 2 -13 432.08 23.25
 0 2 -13 462.47 23.4
 0 -2 13 458.98 23.87
 0 2 -14 219.49 12.31
 0 2 -14 215.2 15.69
 0 2 -14 223.65 12.2
 0 2 -14 208.8 12.24
 0 -2 15 248.5 13.9
 0 2 -15 220.96 13.27
 0 2 -15 259.42 13.42
 0 -2 16 472.21 24.57
 0 -2 17 200.62 11.27
 0 2 -17 205.21 11.84
 0 2 -17 196.35 10.97
 0 2 -17 205.67 10.86
 0 2 -18 189.25 10.83
 0 2 -18 179.21 10.16
 0 2 -18 207.64 10.1
 0 2 -19 64.74 3.78
 0 2 -19 65.32 3.82
 -1 -2 -19 4.27 0.88
 -1 -2 -19 5.25 0.85
 -1 -2 -19 4.05 0.73
 -1 -2 -18 1.42 0.9
 -1 -2 -18 1.61 0.94
 -1 -2 -18 1.8 0.86
 -1 -2 -17 108.05 6.79
 -1 -2 -17 112.92 6.73
 -1 -2 -17 108.63 6.78
 -1 -2 -16 35.42 4.04
 -1 -2 -15 4.23 1.43
 -1 -2 -15 2.82 1.44
 -1 -2 -15 -1.33 2.24
 -1 -2 -15 3.66 1.75
 -1 -2 -15 3.59 1.72
 -1 -2 -14 15.83 2.36
 -1 -2 -14 18.03 2.71
 -1 -2 -13 573.01 29.17
 -1 -2 -13 579.93 29.1
 -1 -2 -13 544.17 29.93
 -1 -2 -13 512.86 29.32
 -1 -2 -13 571.95 29.35
 -1 -2 -13 578.91 28.84
 -1 -2 -12 1026.59 51.91
 -1 -2 -12 1044.51 51.53
 -1 -2 -12 1050.01 52.85
 -1 -2 -12 1042.46 52.28
 -1 -2 -12 1101.98 55.85
 -1 -2 -12 1045.83 51.95
 -1 -2 -12 1025.72 52.02
 -1 -2 -11 182.21 10.76
 -1 -2 -11 171.63 10.53
 -1 -2 -11 185.03 10.62
 -1 -2 -11 174.15 11.33
 -1 -2 -11 158.4 10.53
 -1 -2 -11 172.76 10.83
 -1 -2 -11 168.23 10.05
 -1 -2 -11 174.05 13.24
 -1 -2 -10 636.88 32.19
 -1 -2 -10 667.45 33.69
 -1 -2 -10 606.73 32.87
 -1 -2 -10 670.08 33.03
 -1 -2 -10 660.41 32.81
 -1 -2 -10 620.59 35.57
 -1 -2 -10 609.79 33
 -1 -2 -9 2511.71 117.79
 -1 -2 -9 2339.31 119.44
 -1 -2 -9 2636.55 121.77
 -1 -2 -9 2353.75 118.64
 -1 -2 -8 1265.03 63.49
 -1 -2 -8 1299.63 62.31
 -1 -2 -8 1253.68 63.09
 -1 -2 -7 1418.31 67.01
 -1 -2 -7 1354.16 69.61
 -1 -2 -7 1368.83 67.64
 -1 -2 -7 1337.46 67.62
 -1 -2 -6 724.33 37.23
 -1 -2 -6 723.2 37.73
 -1 -2 -6 756.56 39.03
 -1 -2 -6 831.65 37.38
 -1 -2 -6 695.21 37.53
 -1 -2 -5 1083.1 54.89
 -1 -2 -5 1135.58 55.5
 -1 -2 -4 441.18 23.54
 -1 -2 -4 483.5 24.37
 -1 -2 -4 445 23.67
 -1 -2 -3 1380.61 64.83
 -1 -2 -3 1258.25 63.53
 -1 -2 -2 5645.8 253.07
 -1 -2 -2 5094.73 251.2
 -1 -2 -1 36.17 3.2
 -1 -2 0 3947.87 188.73
 -1 -2 1 332.63 17.3
 -1 -2 1 324.19 15.94
 -1 -2 2 4022.99 189.53
 -1 -2 2 3858.79 190.46
 -1 -2 2 3961.53 188.26
 -1 -2 3 964.48 48.48
 -1 -2 4 350.25 19.26
 -1 -2 5 153.22 9.75
 -1 -2 6 98.98 7.09
 1 2 -6 96.72 7.64
 1 2 -7 99.68 7.35
 -1 -2 7 106.79 6.67
 1 2 -7 95.46 7.73
 1 2 -7 114.98 8.31
 -1 -2 8 376.08 19.36
 1 2 -8 385.65 20.15
 1 2 -8 355.11 18.64
 1 2 -9 536.28 29.05
 1 2 -9 497.86 29.06
 1 2 -9 558.6 28.1
 -1 -2 9 533.59 27.17
 1 2 -9 546.49 26.59
 1 2 -9 509.28 26.78
 1 2 -10 1113.69 53.95
 1 2 -10 1110.02 53.41
 -1 -2 10 1066.74 54.04
 1 2 -10 1039.59 55.57
 1 2 -10 1170.96 55.09
 1 2 -10 1114.45 56.59
 1 2 -10 1098.23 53.7
 1 2 -10 1064.26 53.61
 1 2 -11 78.39 5.49
 1 2 -11 83.28 5.4
 1 2 -11 87.9 5.81
 -1 -2 11 83.39 5.98
 1 2 -11 74.47 6.57
 1 2 -11 76.52 7.44
 1 2 -11 87.24 5.71
 1 2 -12 51.79 4.2
 1 2 -12 54.16 4.37
 1 2 -12 55.19 4.19
 -1 -2 12 56.95 4.67
 1 2 -12 47.29 5.91
 1 2 -13 350.61 17.76
 1 2 -13 310.35 17.75
 1 2 -13 330.04 17.62
 -1 -2 13 328.05 18.12
 1 2 -13 357.65 21.25
 1 2 -14 769.74 37.51
 1 2 -14 703.69 37.63
 -1 -2 14 751.72 38.04
 1 2 -14 771.77 37.55
 1 2 -14 772.69 41.2
 -1 -2 15 85.57 6.33
 1 2 -15 97.11 6.09
 1 2 -15 96.19 6.32
 -1 -2 16 258.62 14.39
 1 2 -16 282.64 15.19
 1 2 -16 261.71 14
 1 2 -16 260.39 14.24
 -1 -2 17 339.25 18.58
 1 2 -17 352.89 18.47
 1 2 -17 378.19 18.34
 1 2 -17 355.38 18.58
 1 2 -17 384.43 19.35
 1 2 -18 329.35 17.21
 1 2 -18 349.67 17.45
 1 2 -18 363.72 17.93
 1 2 -19 184.53 9.7
 1 2 -19 196.58 9.77
 -2 -2 -19 112.83 5.43
 -2 -2 -19 89.84 5.26
 -2 -2 -18 187.99 10.26
 -2 -2 -18 205.42 10.43
 -2 -2 -18 197.57 10.45
 -2 -2 -17 258.77 14.2
 -2 -2 -17 263.3 13.78
 -2 -2 -17 254.47 13.94
 -2 -2 -17 262.24 13.73
 -2 -2 -16 284.17 16.4
 -2 -2 -16 293.39 16.04
 -2 -2 -16 310.55 15.92
 -2 -2 -15 394.6 21.07
 -2 -2 -15 373.84 20.37
 -2 -2 -15 382.2 20.95
 -2 -2 -14 212.95 12.6
 -2 -2 -14 222.58 12.92
 -2 -2 -14 188.55 12.6
 -2 -2 -14 206.85 12.27
 -2 -2 -13 397.64 21.63
 -2 -2 -13 424.46 21.5
 -2 -2 -13 409.99 24.93
 -2 -2 -13 387.8 22.1
 -2 -2 -13 370.38 22.02
 -2 -2 -13 407.88 22.24
 -2 -2 -12 314.56 17.39
 -2 -2 -12 316.53 18.04
 -2 -2 -12 304.53 18.18
 -2 -2 -12 308.84 20.22
 -2 -2 -11 13.52 3.08
 -2 -2 -11 21.67 3.84
 -2 -2 -11 22.59 4.32
 -2 -2 -10 36.17 3.97
 -2 -2 -10 42.07 4.19
 -2 -2 -10 38.99 4.7
 -2 -2 -10 36.99 4.93
 -2 -2 -10 41.26 5.34
 -2 -2 -9 38.42 4.34
 -2 -2 -9 58.3 4.97
 -2 -2 -9 55.84 6.13
 -2 -2 -9 60.37 5.76
 -2 -2 -9 50.06 5.37
 -2 -2 -8 3.5 2.24
 -2 -2 -8 8.74 2.93
 -2 -2 -8 8.16 3.12
 -2 -2 -7 418.94 23.98
 -2 -2 -7 389.88 22.1
 -2 -2 -7 414.55 21.76
 -2 -2 -6 440.98 24.53
 -2 -2 -6 424.65 22.2
 -2 -2 -5 1510.32 74.76
 -2 -2 -4 330.72 17.1
 -2 -2 -4 298.82 16.34
 -2 -2 -3 1818.19 87.36
 -2 -2 -3 1802.86 88.73
 -2 -2 -2 3517.86 158.06
 2 2 2 3251.29 155.62
 -2 -2 -1 3888.48 186.64
 -2 -2 0 2995.25 144.11
 -2 -2 1 1201.59 59.05
 -2 -2 2 2698.8 130.28
 -2 -2 3 7105.79 339.06
 -2 -2 4 2431.56 113.49
 2 2 -4 2301.39 111.79
 2 2 -5 2304.33 107.6
 2 2 -5 2137.64 105.45
 2 2 -6 2153.06 102.83
 2 2 -6 2092.19 101.8
 2 2 -7 2204.89 108.19
 2 2 -7 2387.15 111.05
 2 2 -7 2226.25 108.08
 2 2 -8 1028.92 48.02
 2 2 -8 952.69 47.97
 2 2 -8 905.72 50.21
 2 2 -8 859.9 47.93
 -2 -2 8 1021.84 48.4
 2 2 -8 1053.93 48.57
 2 2 -9 1212.42 65.6
 2 2 -9 1420.39 66.04
 2 2 -9 1348.84 65.96
 2 2 -9 1287.64 68.37
 2 2 -9 1266.74 66.31
 -2 -2 9 1459.24 66.76
 2 2 -9 1333.23 65.84
 2 2 -10 1505.76 72.77
 2 2 -10 1509.36 72.73
 2 2 -10 1591.3 73.64
 -2 -2 10 1567.63 73.48
 2 2 -10 1367.87 72.57
 -2 -2 11 16.22 2.53
 2 2 -11 14.48 2.34
 2 2 -11 14.57 2.11
 2 2 -11 13.85 2.11
 2 2 -11 18.4 2.24
 2 2 -12 20.76 2.55
 2 2 -12 21.98 2.49
 -2 -2 12 23.73 3.07
 2 2 -12 17.77 2.57
 2 2 -12 17.51 2.54
 2 2 -13 41.48 3.66
 2 2 -13 35.45 3.56
 2 2 -13 32.65 3.19
 2 2 -13 36.82 3.31
 2 2 -14 15.12 2.36
 2 2 -14 20.51 2.94
 2 2 -14 16.7 2.16
 2 2 -14 19.16 2.14
 -2 -2 14 17.97 2.64
 -2 -2 15 5.97 1.63
 2 2 -16 105.45 6.62
 -2 -2 16 109.84 6.67
 2 2 -17 7.93 1.39
 -2 -2 17 8.36 1.36
 2 2 -18 39.8 2.76
 2 2 -18 39.52 2.81
 -3 -2 -18 204.13 10.6
 -3 -2 -18 208.16 10.55
 -3 -2 -17 165.42 9.19
 -3 -2 -17 170.81 9.62
 -3 -2 -16 136.48 8
 -3 -2 -16 133.01 8.48
 -3 -2 -15 283.5 15.61
 -3 -2 -15 293.67 16.32
 -3 -2 -14 446.08 23.39
 -3 -2 -14 416.8 22.51
 -3 -2 -14 422.72 23.27
 -3 -2 -13 1273.07 61.05
 -3 -2 -13 1294.43 62.2
 -3 -2 -13 1166.46 61.54
 -3 -2 -13 1160.73 63.63
 -3 -2 -12 156.79 12.48
 3 2 11 646.16 33.07
 -3 -2 -11 629.16 34.32
 -3 -2 -11 609.05 33.88
 -3 -2 -10 293.04 18.57
 -3 -2 -10 299.89 16.83
 3 2 10 303.07 17.68
 3 2 9 232.81 13.62
 -3 -2 -9 209.76 12.48
 -3 -2 -9 209.27 12.74
 3 2 9 201.33 13.14
 -3 -2 -9 205.63 12.33
 3 2 8 364.65 18.91
 -3 -2 -8 323.05 18.02
 -3 -2 -8 305.15 17.69
 3 2 8 318.25 18.51
 -3 -2 -7 334.99 18.77
 3 2 7 381.51 19.73
 -3 -2 -6 190.88 11.86
 3 2 5 771.66 38.53
 -3 -2 -5 761.29 38.75
 -3 -2 -4 3.2 2.18
 3 2 4 6.46 1.83
 -3 -2 -4 4.5 1.89
 3 2 3 9.7 1.99
 -3 -2 -3 6.76 1.78
 3 2 2 1.44 1.77
 3 2 2 0.26 1.38
 -3 -2 -2 2.52 1.36
 3 2 1 282.79 15.79
 3 2 1 317 17.46
 3 2 0 52.82 4.22
 3 2 0 58.98 6
 -3 -2 0 59.63 5.43
 3 2 -1 82.38 5.87
 -3 -2 1 82.96 6.57
 3 2 -2 58.2 6.09
 3 2 -2 49.5 4.26
 3 2 -3 1692.17 82.3
 3 2 -4 1882.55 94.26
 3 2 -4 1892.24 91.89
 3 2 -5 2608.26 140.57
 3 2 -5 3039.02 138.96
 3 2 -6 1384.15 69.85
 3 2 -6 1475.55 67.95
 -3 -2 6 1404.44 68.03
 3 2 -6 1315.27 70.44
 3 2 -6 1335.75 67.68
 3 2 -7 562.74 30.9
 3 2 -7 622.98 30.99
 3 2 -7 627.12 31.06
 3 2 -7 631.96 33.73
 3 2 -7 612.77 30.95
 3 2 -8 1081.83 55.14
 3 2 -8 1228.58 55.52
 3 2 -8 1017.75 55.47
 3 2 -8 1175.69 55.71
 3 2 -9 714.33 38.34
 3 2 -9 790.72 37.97
 3 2 -9 686.61 37.58
 -3 -2 9 828.49 38.86
 3 2 -9 802.23 38.65
 3 2 -10 2400.66 107.17
 3 2 -10 2029.11 106.36
 -3 -2 10 2295.93 107.13
 3 2 -10 2154.07 106.02
 3 2 -11 307.69 16.53
 3 2 -11 288.22 16.06
 -3 -2 11 297.57 16.51
 3 2 -11 283.01 15.71
 3 2 -12 747.11 37.7
 3 2 -12 738.32 37.33
 -3 -2 12 729.6 37.8
 3 2 -12 762.76 37.17
 3 2 -13 424.93 21.31
 -3 -2 13 394.95 21.75
 3 2 -13 420.13 21.78
 3 2 -14 295.31 15.3
 -3 -2 14 291.13 15.74
 3 2 -15 226.84 12.02
 -3 -2 15 209.75 11.76
 3 2 -15 217.15 11.88
 3 2 -16 187.06 10.08
 3 2 -16 190.13 10.31
 3 2 -17 153.42 8.26
 -4 -2 -17 26.89 1.95
 -4 -2 -16 96.73 5.41
 4 2 16 84.07 5.1
 -4 -2 -16 103.79 5.94
 -4 -2 -15 164.57 9.03
 4 2 15 149.55 8.79
 -4 -2 -15 174.4 9.72
 4 2 14 99.58 6.57
 -4 -2 -14 101.15 6.61
 -4 -2 -14 107.96 7.32
 -4 -2 -14 111.88 7.59
 -4 -2 -13 162.91 11.01
 -4 -2 -13 154.26 10.52
 4 2 13 172.95 9.83
 -4 -2 -12 288.68 18.66
 4 2 12 317.04 17.42
 -4 -2 -12 325.75 18.49
 -4 -2 -11 497.1 27.73
 4 2 11 512.7 26.57
 -4 -2 -11 442.88 29.77
 -4 -2 -11 482.52 25.76
 -4 -2 -11 489.04 27.88
 -4 -2 -10 437.1 23.86
 4 2 10 460.91 25
 -4 -2 -10 412.32 28.85
 -4 -2 -9 247.01 21.97
 4 2 9 314.88 17.97
 -4 -2 -9 298.14 19.24
 -4 -2 -9 268.02 15.99
 -4 -2 -8 1006.81 50.72
 -4 -2 -8 859.85 55.81
 4 2 7 1175.61 59.92
 4 2 7 1177.56 60.09
 -4 -2 -7 1222.39 60.06
 -4 -2 -7 1165.26 66.03
 4 2 7 1135.44 61.49
 4 2 6 1699.65 93.41
 4 2 6 1873.38 91.33
 4 2 6 1777.47 90.81
 -4 -2 -6 1883.09 90.93
 -4 -2 -6 2008.57 97.03
 4 2 6 1924.34 91.73
 4 2 5 1258.83 65.63
 -4 -2 -5 1240.19 61.89
 4 2 5 1306.48 62.73
 4 2 5 1207.76 62.55
 4 2 5 1317.64 63.07
 4 2 5 1200.59 61.1
 -4 -2 -5 1325.45 66.68
 4 2 4 867.12 45.95
 4 2 4 763.7 40.78
 -4 -2 -4 859.53 41.51
 4 2 4 815.12 42.65
 -4 -2 -4 853.15 45.36
 4 2 4 842.52 42.3
 4 2 4 839.24 41.13
 4 2 4 846.03 42.6
 4 2 3 417.12 22.31
 4 2 3 438.61 26
 4 2 3 427.56 23.02
 4 2 3 374.81 20.98
 -4 -2 -3 411.78 24.48
 4 2 3 405.93 22.47
 4 2 3 420.17 21.36
 4 2 2 334.43 18.78
 4 2 2 361.03 22.72
 4 2 2 330.37 19.56
 4 2 2 322.37 17.63
 -4 -2 -2 337.9 20.67
 4 2 2 340.39 18.01
 4 2 2 347.23 19.12
 4 2 1 1665.55 79.51
 4 2 1 1674.99 84.14
 4 2 1 1520.49 80.34
 4 2 1 1637.64 78.41
 4 2 1 1594.56 78.63
 4 2 1 1580.23 79.51
 -4 -2 -1 1650.16 81.37
 4 2 0 1024.55 52.63
 4 2 0 1157.93 56.88
 4 2 0 1030.11 50.75
 4 2 0 982.7 51.31
 -4 -2 0 1044.59 52.91
 4 2 0 996.15 51.34
 4 2 -1 236.86 14.56
 -4 -2 1 305.67 17.11
 4 2 -1 295.06 17.1
 4 2 -1 279.87 17.18
 4 2 -1 280.87 15.38
 4 2 -1 277.22 15.96
 4 2 -2 453.71 22.2
 4 2 -2 439.74 22.82
 4 2 -2 411.6 23.15
 4 2 -2 441.94 24.03
 4 2 -2 408.58 24.81
 4 2 -2 445.79 26.92
 4 2 -2 402.43 21.99
 4 2 -3 47.49 4.8
 4 2 -3 42.22 4.37
 4 2 -3 34.35 5.56
 4 2 -3 37.43 3.46
 -4 -2 3 38.89 4.72
 4 2 -3 39.43 4.09
 4 2 -3 45.1 3.76
 4 2 -4 96.58 7.99
 -4 -2 4 122.94 9.16
 4 2 -4 112.76 7.39
 4 2 -4 125.59 7.61
 4 2 -4 123.72 8.06
 4 2 -4 103.68 9.74
 4 2 -4 124.62 8.59
 4 2 -5 28.52 4.55
 4 2 -5 28.32 3.01
 4 2 -5 20.61 2.78
 4 2 -5 23.34 3.2
 4 2 -5 21.69 3.08
 4 2 -5 20.35 3.66
 4 2 -6 3.15 1.93
 4 2 -6 7.28 2.12
 4 2 -6 7.6 2.17
 4 2 -6 2.29 2.18
 4 2 -6 5.4 1.79
 4 2 -7 0.37 1.56
 4 2 -7 3.08 1.74
 4 2 -7 3.47 1.71
 4 2 -8 2.82 1.73
 4 2 -8 5.08 2.26
 4 2 -8 6.24 1.98
 4 2 -8 2.52 1.4
 4 2 -9 67.34 5.68
 4 2 -9 70.39 5.22
 4 2 -9 61.25 4.79
 4 2 -10 1233.72 60
 4 2 -10 1274.48 61.1
 4 2 -10 1165.81 60.58
 -4 -2 10 1226.57 60.91
 4 2 -11 892.92 44.48
 4 2 -11 943.31 45.38
 -4 -2 11 891.8 45.23
 4 2 -11 884.87 44.88
 -4 -2 12 647.2 33.15
 4 2 -12 660.32 32.82
 -4 -2 13 203.39 11.1
 4 2 -13 192.01 11.14
 -4 -2 14 330.03 17.12
 4 2 -14 348.93 17.48
 4 2 -14 326.15 17.33
 4 2 -15 385.34 18.98
 4 2 -15 365.87 18.95
 4 2 -16 131.08 7.21
 4 2 -16 149.42 7.45
 5 2 15 20.95 1.65
 -5 -2 -14 0.35 0.68
 5 2 14 1.67 1.08
 -5 -2 -13 28.77 2.5
 5 2 13 30.92 2.8
 -5 -2 -13 30.39 3.61
 -5 -2 -13 31.45 2.99
 -5 -2 -12 23.66 2.56
 -5 -2 -12 27.31 3.23
 5 2 12 28.48 2.95
 -5 -2 -12 24.23 3.79
 -5 -2 -12 27.28 2.61
 5 2 11 3.19 1.92
 -5 -2 -11 3.27 2.87
 -5 -2 -11 4.76 1.64
 -5 -2 -10 315.63 17.46
 -5 -2 -10 231.19 16.9
 -5 -2 -9 270.71 15.59
 5 2 9 240.96 14.88
 5 2 8 426.34 24.63
 -5 -2 -8 420.9 30.37
 -5 -2 -7 309.66 22.51
 -5 -2 -7 247.24 15.85
 5 2 7 286.05 16.42
 5 2 7 280.89 17.74
 5 2 7 277.42 17.59
 5 2 6 239.23 17.81
 5 2 6 224.03 14.87
 5 2 6 256.22 16.18
 -5 -2 -6 272.19 19.72
 -5 -2 -5 543.59 33.18
 5 2 5 565.09 30.7
 5 2 5 506.91 32.72
 5 2 5 547.07 29.8
 5 2 4 600.38 35.47
 5 2 4 550.07 29.93
 -5 -2 -4 626.49 34.71
 5 2 4 631.36 32.82
 5 2 4 570.32 31.54
 5 2 4 596.1 31.91
 5 2 3 1345.4 72.6
 -5 -2 -3 1331.72 70.67
 5 2 3 1295.78 66.64
 5 2 3 1397.48 67.04
 5 2 3 1454.54 69.28
 5 2 3 1378.37 68.35
 5 2 3 1320.17 68.49
 5 2 2 63.24 8.48
 -5 -2 -2 50.37 6.46
 5 2 2 54.14 4.68
 5 2 2 48.71 5.88
 5 2 2 55.38 4.86
 5 2 2 48.71 5.48
 5 2 2 50.59 6.03
 5 2 1 875.69 51.67
 5 2 1 891.03 45.9
 -5 -2 -1 921.32 48.82
 5 2 1 916.34 47.51
 5 2 1 966.35 46.37
 5 2 1 915 47.35
 5 2 1 890.91 47.86
 5 2 0 935.2 47.51
 5 2 0 946.76 49.6
 5 2 0 981.46 47.95
 5 2 0 929.99 48.85
 5 2 0 970.26 53.93
 5 2 0 924.57 48.75
 5 2 -1 1258.66 69.99
 -5 -2 1 1278.54 67.5
 5 2 -1 1318.72 64.41
 5 2 -1 1383.98 64.85
 5 2 -1 1209.55 65.17
 5 2 -1 1337.99 65.76
 5 2 -1 1269.26 66.09
 5 2 -2 695.7 38.76
 -5 -2 2 658.76 36.21
 5 2 -2 624.67 34.65
 5 2 -2 600.18 33
 5 2 -2 668.55 34.81
 5 2 -2 659.46 33.83
 5 2 -2 675.16 33.65
 5 2 -3 373.77 22.54
 5 2 -3 427.02 23.3
 5 2 -3 420.76 22.31
 5 2 -3 436.01 26.46
 5 2 -3 385.26 21.53
 5 2 -4 611.81 31.2
 5 2 -4 587.54 30.7
 5 2 -4 536.82 34.21
 5 2 -4 586.97 31.48
 5 2 -4 602.77 30.75
 5 2 -5 414.66 22.15
 5 2 -5 388.96 25.11
 5 2 -5 405.73 21.99
 5 2 -5 406.65 21.92
 5 2 -5 396.23 22.32
 5 2 -6 767.05 39.67
 5 2 -6 749.64 39.34
 5 2 -6 819.04 40.04
 5 2 -7 434.71 22.51
 5 2 -7 402.07 22.44
 5 2 -7 398.25 21.62
 5 2 -8 136.98 8.79
 5 2 -8 128.01 8.32
 5 2 -8 123.39 8.59
 5 2 -8 109.07 7.46
 5 2 -9 27.45 3.44
 5 2 -9 23.98 2.45
 -5 -2 9 20.16 2.91
 -5 -2 10 18.86 2.62
 5 2 -10 19.02 2.5
 5 2 -10 22.25 2.74
 5 2 -10 21.54 2.87
 5 2 -11 51.35 4.12
 5 2 -11 43.71 3.84
 -5 -2 11 46.57 3.86
 5 2 -11 53.05 3.83
 5 2 -11 52.91 3.84
 5 2 -12 4.55 1.09
 5 2 -12 5.09 1.41
 5 2 -12 6.49 1.52
 -5 -2 12 3.48 1.08
 5 2 -13 73.57 4.34
 5 2 -13 59.61 4.11
 5 2 -14 0.73 0.63
 5 2 -14 1.11 0.67
 6 2 12 140.55 7.5
 6 2 11 103.95 5.96
 -6 -2 -11 99.46 5.73
 -6 -2 -10 18.04 3.15
 6 2 10 23.44 2.68
 6 2 10 20.76 2.28
 -6 -2 -10 26.57 2.51
 6 2 9 113.45 7.32
 6 2 9 99.65 7.66
 -6 -2 -9 94.56 8.12
 6 2 8 50.9 4.88
 6 2 8 57.17 5.66
 -6 -2 -8 59.1 4.8
 6 2 7 89.68 6.13
 6 2 7 75.65 6.5
 6 2 7 84.43 7.3
 6 2 6 129.7 9.53
 6 2 6 147.04 10.41
 6 2 6 151.54 9.34
 -6 -2 -6 129.1 9.19
 6 2 5 87.36 7.32
 6 2 5 78.13 6.58
 -6 -2 -5 77.44 6.81
 6 2 4 -1.67 2.58
 -6 -2 -4 -0.58 2.94
 6 2 3 566.53 30.81
 6 2 2 15.97 3.2
 6 2 2 11.27 3.36
 6 2 1 71.57 6.75
 6 2 1 79.81 6.03
 6 2 1 78.95 7.13
 6 2 0 22.99 3.94
 6 2 0 24.81 3.16
 6 2 0 26.36 4.12
 6 2 -1 104.41 8.15
 6 2 -1 100.93 7.27
 6 2 -1 88.45 7.71
 6 2 -2 181.88 12.18
 6 2 -3 245.12 14.86
 -6 -2 3 224.42 14.39
 -6 -2 4 355.5 20.57
 6 2 -4 376.75 20.21
 6 2 -4 385.5 20.48
 6 2 -5 111.4 7.23
 -6 -2 5 94.54 7.11
 6 2 -5 102.93 7.32
 6 2 -6 446.2 22.46
 6 2 -6 414.77 22.37
 6 2 -6 464.93 23.04
 6 2 -6 402.55 22.85
 6 2 -7 461.4 22.82
 6 2 -7 427.83 22.95
 6 2 -7 426.65 23.04
 6 2 -8 531.34 26.97
 6 2 -8 534.31 26.92
 -6 -2 8 544.39 27.14
 6 2 -8 524.62 27.1
 6 2 -9 290.77 14.91
 6 2 -9 284.51 14.91
 6 2 -10 307.22 15.56
 6 2 -10 311.64 15.64
 -7 -2 -7 280.92 14.21
 -7 -2 -6 114.79 6.67
 -7 -2 -5 200.31 10.46
 7 2 5 180.92 10.08
 7 2 4 135.95 7.85
 -7 -2 -3 40 3.71
 7 2 3 37.12 3.28
 7 2 2 42.61 3.49
 -7 -2 -2 32.71 3.83
 7 2 1 64.02 4.72
 -7 -2 -1 63.37 5.63
 7 2 0 25.72 2.38
 7 2 0 35.56 3.2
 -7 -2 0 29.37 3.55
 -7 -2 1 70.18 5.4
 7 2 -1 74.12 5.1
 7 2 -2 3.02 1.42
 7 2 -3 2.65 1.2
 7 2 -4 76.85 4.57
 7 2 -5 25.16 2.11
 7 2 -6 14.33 1.34
 6 -3 -1 95.65 5.6
 6 -3 0 89.31 5.35
 6 -3 1 92.84 5.53
 6 -3 2 49.95 3.4
 6 -3 3 77.67 4.57
 5 -3 -9 3.54 0.84
 5 -3 -9 2.01 0.75
 5 -3 -9 2.37 0.94
 5 -3 -8 79.7 4.8
 5 -3 -8 85.4 5.16
 5 -3 -8 71.71 4.7
 5 -3 -7 33.16 2.78
 5 -3 -7 31.86 2.86
 5 -3 -7 33.37 3.17
 5 -3 -6 75.17 5.17
 5 -3 -6 66.42 4.67
 5 -3 -5 159.05 9.62
 5 -3 -5 172.48 10.06
 5 -3 -5 177.45 10.29
 5 -3 -5 195.64 10.65
 5 -3 -4 161.36 10.45
 5 -3 -4 177.76 10.62
 5 -3 -4 188.3 10.8
 5 -3 -3 231.39 13.54
 5 -3 -3 223.28 13.19
 5 -3 -3 234.92 13.51
 5 -3 -2 366.53 20.86
 5 -3 -2 366.71 20.47
 5 -3 -2 396.62 20.45
 5 -3 -1 242.04 15.07
 5 -3 -1 246.78 14.07
 5 -3 -1 256.36 14.49
 5 -3 0 34.1 4.42
 5 -3 0 40.85 3.5
 5 -3 0 45.23 3.96
 5 -3 0 42.7 4.19
 5 -3 1 125.87 7.93
 5 -3 1 125.86 8.19
 5 -3 1 125.55 7.88
 5 -3 1 127.88 8.91
 5 -3 2 381.83 20.18
 5 -3 2 381.5 21.15
 5 -3 2 385.11 20.38
 5 -3 3 559.49 30.14
 5 -3 3 588.62 29.71
 5 -3 4 262.28 15.08
 5 -3 4 261.86 14.52
 5 -3 5 116.48 7.57
 5 -3 5 132.38 8.21
 5 -3 6 248.94 13.54
 5 -3 6 274.2 13.94
 -5 3 -7 188.7 11.02
 5 -3 7 221.61 11.57
 5 -3 7 216.73 11.5
 5 -3 8 85.16 6.05
 -5 3 -8 70.34 4.52
 5 -3 8 80.27 4.9
 -5 3 -9 37.6 2.67
 5 -3 9 47.86 3.09
 -5 3 -10 70.31 4.03
 5 -3 10 78.45 4.28
 4 -3 -13 292.65 14.61
 4 -3 -12 381.56 18.55
 4 -3 -12 356.62 18.33
 4 -3 -12 361.73 18.44
 4 -3 -11 375.29 18
 4 -3 -11 323.42 17.66
 4 -3 -11 336 17.73
 4 -3 -11 344.37 17.5
 4 -3 -10 458.7 21.93
 4 -3 -10 406.79 21.41
 4 -3 -10 410.16 21.54
 4 -3 -10 392.71 21.01
 4 -3 -10 419.49 21.25
 4 -3 -9 364.26 18.26
 4 -3 -9 333.07 17.86
 4 -3 -9 310.22 17.38
 4 -3 -9 328.15 17.6
 4 -3 -8 329.44 17.04
 4 -3 -8 319.11 16.95
 4 -3 -8 283.72 16.23
 4 -3 -8 278.59 16.39
 4 -3 -7 301.97 17.16
 4 -3 -6 107.83 8
 4 -3 -6 119.14 8.47
 4 -3 -6 127.86 8.36
 4 -3 -6 117.79 8.11
 4 -3 -6 107.95 8
 4 -3 -5 54.47 5.48
 4 -3 -5 63 5.32
 4 -3 -5 47.33 5.17
 4 -3 -5 58.76 5.4
 4 -3 -5 49.22 4.85
 4 -3 -5 58.88 5.33
 4 -3 -4 200.48 12.53
 4 -3 -4 169.62 11.76
 4 -3 -4 180.09 14.95
 4 -3 -4 197.51 12.57
 4 -3 -4 187.02 12.29
 4 -3 -4 197.14 12.2
 4 -3 -4 195.03 11.7
 4 -3 -4 186.78 11.28
 4 -3 -3 150.27 11.12
 4 -3 -3 161.13 14.12
 4 -3 -3 167.93 11.17
 4 -3 -3 162.33 10.87
 4 -3 -3 170.74 11.39
 4 -3 -3 157.38 10.1
 4 -3 -3 161.85 11.01
 4 -3 -2 4.69 2.41
 4 -3 -2 8.23 2.57
 4 -3 -2 10.64 3.04
 4 -3 -2 10.54 3.54
 4 -3 -2 4.25 2.84
 4 -3 -2 10.07 4.75
 4 -3 -1 6.95 4.29
 4 -3 -1 7.02 2.4
 4 -3 -1 7.22 2.93
 4 -3 -1 12.68 2.23
 4 -3 0 17.2 3.31
 4 -3 0 21.03 3.29
 4 -3 0 9.92 4.72
 4 -3 1 81.95 6.59
 4 -3 1 91.4 7.08
 4 -3 1 99.91 11.18
 4 -3 2 29.03 3.56
 4 -3 2 26.41 3.39
 4 -3 2 27.4 6.01
 4 -3 3 25.8 4.06
 4 -3 3 28.1 5.78
 4 -3 3 27.26 3.83
 4 -3 3 23.76 3.63
 4 -3 3 19.19 3.62
 4 -3 3 17.54 2.78
 4 -3 3 20.55 2.93
 4 -3 4 88.64 7.35
 4 -3 4 89.52 7.49
 4 -3 4 84.09 9.41
 4 -3 4 78.26 6.92
 4 -3 4 79.45 7.07
 4 -3 5 121.69 9.23
 4 -3 5 123.24 11.29
 4 -3 5 117.87 8.68
 4 -3 5 143.03 8.94
 -4 3 -5 98.09 7.71
 4 -3 6 82.15 6.32
 4 -3 6 92.33 7.53
 4 -3 6 79.64 6.39
 -4 3 -7 107.04 7.76
 4 -3 7 124.72 8.18
 4 -3 8 294.68 18.14
 -4 3 -9 273.12 15.13
 4 -3 9 291.52 17.17
 4 -3 10 284.77 16.44
 -4 3 -10 280.1 14.77
 4 -3 10 267.87 14.61
 4 -3 11 112.28 8.12
 -4 3 -11 128.12 7.07
 4 -3 11 111.61 6.76
 4 -3 12 117.01 7.36
 -4 3 -12 119.13 6.41
 4 -3 12 99.67 5.99
 -4 3 -13 270.39 13.7
 -4 3 -14 242.26 12.04
 3 -3 -15 76.79 4.14
 3 -3 -15 60.79 3.79
 3 -3 -14 22.53 1.98
 3 -3 -14 17.65 1.89
 3 -3 -14 19.73 2.09
 3 -3 -13 50.55 3.74
 3 -3 -13 54.26 3.91
 3 -3 -13 53.69 3.97
 3 -3 -13 54.05 4.07
 3 -3 -12 275.48 14.9
 3 -3 -12 275.29 14.82
 3 -3 -12 291.31 15.27
 3 -3 -12 261.76 14.84
 3 -3 -11 481.83 24.97
 3 -3 -10 726.66 35.64
 3 -3 -10 690.88 35.52
 3 -3 -10 637.2 35.44
 3 -3 -10 748.16 36.17
 3 -3 -9 974.18 46.27
 3 -3 -9 819.84 45.38
 3 -3 -9 931.25 46.15
 3 -3 -9 960.51 46.53
 3 -3 -9 929.49 46.04
 3 -3 -8 1020.12 46.48
 3 -3 -8 913.34 45.78
 3 -3 -8 921.38 46.13
 3 -3 -8 943.23 46.61
 3 -3 -7 1297.27 62.43
 3 -3 -7 1212.39 62.66
 3 -3 -7 1232.95 62.73
 3 -3 -7 1411 62.75
 3 -3 -7 1155.8 61.9
 3 -3 -7 1248.55 62.04
 3 -3 -7 1234.2 62.04
 3 -3 -6 1431.93 70.56
 3 -3 -6 1450.83 71.3
 3 -3 -6 1470.77 70.95
 3 -3 -6 1440.86 70.67
 3 -3 -6 1385.29 74.35
 3 -3 -6 1464.69 70.94
 3 -3 -6 1372.14 71.18
 3 -3 -6 1430.98 71.06
 3 -3 -6 1512.32 70.98
 3 -3 -6 1345.1 70.83
 3 -3 -5 852.42 44.18
 3 -3 -5 874.92 43.88
 3 -3 -5 818.64 43.55
 3 -3 -5 939.21 44.76
 3 -3 -5 905.17 47.93
 3 -3 -5 855.91 44.41
 3 -3 -5 791.45 44.02
 3 -3 -5 883.63 44.29
 3 -3 -5 909.79 43.78
 3 -3 -5 869.78 44.56
 3 -3 -4 502.15 26.49
 3 -3 -4 449.79 29.56
 3 -3 -4 481.45 26.69
 3 -3 -4 483.01 25.75
 3 -3 -4 471.36 25.92
 3 -3 -4 480.5 25.99
 3 -3 -4 531.35 27.37
 3 -3 -4 488.91 25.41
 3 -3 -4 494.28 26.51
 3 -3 -3 698.22 34.1
 3 -3 -3 648.96 37.59
 3 -3 -3 604.55 32.65
 3 -3 -3 608.46 33.18
 3 -3 -3 626.94 32.6
 3 -3 -3 654.62 32.87
 3 -3 -3 630.53 34.05
 3 -3 -2 1021.57 48.84
 3 -3 -2 903.58 52.39
 3 -3 -2 917.84 46.81
 3 -3 -2 924.93 47.57
 3 -3 -2 929.36 46.91
 3 -3 -2 911.18 46.83
 3 -3 -2 983.35 48.37
 3 -3 -1 819.07 42.29
 3 -3 -1 903.93 47.83
 3 -3 -1 749.68 39.65
 3 -3 -1 758.33 40.38
 3 -3 -1 807.14 40.79
 3 -3 -1 800.74 39.97
 3 -3 -1 784.63 39.94
 3 -3 -1 841.32 41.18
 3 -3 0 395.51 21.37
 3 -3 0 352.43 21.22
 3 -3 0 383.6 20.37
 3 -3 0 387.52 21.09
 3 -3 0 427.65 21.8
 3 -3 0 371.45 23.19
 3 -3 0 438.61 28.29
 3 -3 1 187.52 11.83
 3 -3 1 188.56 11.78
 3 -3 1 182.54 11.29
 3 -3 1 196.87 11.68
 3 -3 1 170.64 11.71
 3 -3 1 185.45 13.16
 3 -3 1 204.19 16.81
 3 -3 2 221.71 13.19
 3 -3 2 207.63 13.97
 3 -3 2 199.16 13.17
 3 -3 2 220.6 12.56
 3 -3 2 214.77 12.68
 3 -3 2 192.19 16.45
 3 -3 3 142.07 9.29
 3 -3 3 148 9.4
 3 -3 3 159.62 10.65
 3 -3 3 148.46 10.34
 3 -3 3 148.77 9.57
 3 -3 3 135.55 12.67
 3 -3 4 96.72 7.2
 3 -3 4 107.35 10.02
 3 -3 4 89.71 6.62
 3 -3 4 95.41 7.84
 3 -3 4 101.78 7.77
 -3 3 -4 81.19 6.64
 3 -3 4 103.17 7
 3 -3 5 118.08 8.55
 3 -3 5 121.88 9.39
 3 -3 5 133.23 8.85
 3 -3 5 113.19 10.67
 3 -3 5 105.93 8.47
 -3 3 -5 111.23 8.26
 3 -3 5 139.56 8.88
 3 -3 6 5.02 2.46
 3 -3 6 2.58 2
 3 -3 6 4.48 2.85
 3 -3 6 2.96 2.36
 -3 3 -6 0.8 2.11
 3 -3 6 4.87 2.39
 3 -3 6 7.78 3.2
 3 -3 7 114.42 8
 3 -3 7 126.01 9.98
 -3 3 -7 111.7 8.05
 3 -3 7 121.44 9.14
 3 -3 7 113.65 8.07
 3 -3 8 66.41 7.24
 -3 3 -8 46.63 4.64
 3 -3 8 57.26 5.06
 3 -3 9 -0.58 2.58
 3 -3 9 2.79 2.53
 3 -3 9 1.64 2.54
 -3 3 -9 0.35 1.82
 3 -3 10 82.2 6.88
 3 -3 10 81.19 6.77
 -3 3 -10 72.93 5.78
 3 -3 11 175.35 11.69
 3 -3 11 183.52 11.77
 -3 3 -11 190.55 10.89
 3 -3 12 70.58 5.71
 3 -3 12 75.3 5.93
 -3 3 -12 64.46 4.96
 3 -3 13 129.38 8.21
 3 -3 13 121.43 8.15
 -3 3 -13 124.74 7.51
 3 -3 14 260.42 14.35
 3 -3 14 278.05 14.67
 -3 3 -14 277.48 13.91
 -3 3 -14 251.22 13.67
 3 -3 15 144.91 8.25
 -3 3 -15 136.88 7.44
 -3 3 -15 146.68 7.7
 -3 3 -16 132.55 6.89
 2 -3 -17 179.83 9.25
 2 -3 -16 101.37 5.83
 2 -3 -16 98.09 5.95
 2 -3 -16 109.69 6.05
 2 -3 -15 63.55 4.52
 2 -3 -15 75.05 4.71
 2 -3 -15 66.03 4.4
 2 -3 -15 63.78 4.22
 2 -3 -14 102.15 6.28
 2 -3 -14 90.68 6.1
 2 -3 -14 93.26 5.97
 2 -3 -14 84.65 5.78
 2 -3 -13 127.51 7.93
 2 -3 -12 112.55 7.39
 2 -3 -12 94.73 6.87
 2 -3 -12 100 6.85
 2 -3 -12 102.66 6.92
 2 -3 -11 3.69 1.58
 2 -3 -11 5.4 2.06
 2 -3 -11 7.71 2.2
 2 -3 -11 5.02 1.99
 2 -3 -10 3.66 1.85
 2 -3 -10 0.85 1.88
 2 -3 -10 2.27 1.61
 2 -3 -10 1.68 1.79
 2 -3 -10 0.4 1.66
 2 -3 -9 13.03 2.23
 2 -3 -9 20.16 3.06
 2 -3 -9 20.28 3.12
 2 -3 -9 14.12 2.61
 2 -3 -9 19.27 2.86
 2 -3 -9 21.65 3.1
 2 -3 -9 17.17 3.29
 2 -3 -9 12.68 2.5
 2 -3 -8 45.21 4.19
 2 -3 -8 55.77 4.83
 2 -3 -8 55.24 4.91
 2 -3 -8 44.86 4.4
 2 -3 -8 56.16 5.1
 2 -3 -8 40.94 4.2
 2 -3 -8 47.8 4.49
 2 -3 -8 45.45 4.83
 2 -3 -7 299.83 16.56
 2 -3 -7 268.21 16.04
 2 -3 -7 269.07 15.58
 2 -3 -7 320.98 16.6
 2 -3 -7 259.4 16.14
 2 -3 -7 279.63 15.73
 2 -3 -7 285.71 15.77
 2 -3 -7 277.51 16.26
 2 -3 -7 266.93 15.5
 2 -3 -6 175.43 10.28
 2 -3 -6 173.67 10.37
 2 -3 -6 169.45 10.76
 2 -3 -6 174.68 10.87
 2 -3 -6 156.78 10.89
 2 -3 -6 160.67 10.13
 2 -3 -6 153.72 10.39
 2 -3 -6 165.78 10.61
 2 -3 -6 206.38 11.27
 2 -3 -6 186.78 10.89
 2 -3 -6 179.48 12.77
 2 -3 -5 112.64 8.11
 2 -3 -5 114.97 10.1
 2 -3 -5 133.09 8.45
 2 -3 -5 100.01 7.89
 2 -3 -5 127.57 8.53
 2 -3 -5 127.95 8.7
 2 -3 -5 124.66 8.14
 2 -3 -5 121.19 7.76
 2 -3 -5 131.11 8.24
 2 -3 -4 903.45 45.16
 2 -3 -4 817.01 44.42
 2 -3 -4 1005.88 46.13
 2 -3 -4 914.89 45.3
 2 -3 -4 916.77 48.23
 2 -3 -4 907.5 44.49
 2 -3 -4 848.9 44.03
 2 -3 -3 1423.81 69.76
 2 -3 -3 1578.01 71.24
 2 -3 -3 1502.36 74.2
 2 -3 -3 1321.31 69.18
 2 -3 -3 1449.38 70.89
 2 -3 -2 830.87 40.59
 2 -3 -2 891.74 44.67
 2 -3 -1 2217.57 99.76
 2 -3 -1 2005.39 97.21
 2 -3 -1 1900.55 96.87
 2 -3 -1 1955.07 97.12
 2 -3 0 3867.59 182.14
 2 -3 0 3796.87 179.53
 2 -3 0 3702.32 179.29
 2 -3 0 3557.25 179.12
 2 -3 1 844.25 44.95
 2 -3 1 798.68 40.94
 2 -3 1 796.53 39.1
 2 -3 1 734.69 38.23
 2 -3 2 43.94 6.23
 2 -3 2 47.6 5.51
 2 -3 2 39.63 3.58
 2 -3 2 44.79 4.34
 2 -3 3 332.72 20.97
 2 -3 3 360.01 19
 2 -3 3 322.73 18.1
 2 -3 3 305.75 17.32
 2 -3 4 1208.75 58.18
 2 -3 4 1000.46 58.84
 2 -3 4 1106.1 55.93
 2 -3 4 1124.84 56.73
 2 -3 4 1178.73 56.3
 2 -3 4 1187.8 57.13
 2 -3 5 783.51 39
 2 -3 5 779.85 38.73
 2 -3 5 740.32 41.19
 2 -3 5 875.86 39.46
 2 -3 5 713.15 38.61
 -2 3 -5 696.41 38.39
 2 -3 5 787.42 40.51
 2 -3 6 762.9 36.87
 2 -3 6 761.52 38.91
 2 -3 6 728.36 39.23
 -2 3 -6 649.29 36.37
 2 -3 6 761.21 37.25
 2 -3 6 657.14 36.51
 2 -3 6 786.48 37.33
 -2 3 -7 954.35 50.45
 2 -3 7 1053.39 51.64
 2 -3 7 1110.66 53.65
 2 -3 7 1011.85 50.8
 -2 3 -8 364.71 19.89
 2 -3 8 353.08 20.78
 2 -3 8 388.32 23.05
 2 -3 8 370.91 19.99
 -2 3 -9 89.55 7.56
 2 -3 9 81.37 7.17
 -2 3 -9 90.87 6.55
 2 -3 9 89.09 6.52
 -2 3 -10 192 11.19
 -2 3 -10 205.59 12.5
 2 -3 10 183.93 11.86
 2 -3 10 198.42 14.46
 2 -3 10 166.65 10.31
 2 -3 11 203.14 14.38
 -2 3 -11 179.79 11.12
 -2 3 -11 190.7 15.16
 -2 3 -12 111.54 8.28
 -2 3 -12 113.76 10.61
 2 -3 12 104.52 8.15
 2 -3 12 113.49 8.1
 -2 3 -12 116.22 7.55
 2 -3 12 130.55 10.33
 -2 3 -13 2.83 1.49
 2 -3 13 2.87 2.18
 2 -3 13 5.86 2.09
 2 -3 14 2.46 1.42
 -2 3 -14 4.14 1.46
 -2 3 -14 3.93 1.36
 2 -3 14 2.09 1.65
 2 -3 15 0.84 1.43
 -2 3 -15 2.19 1.15
 2 -3 15 0.3 1.42
 -2 3 -15 0.18 0.86
 2 -3 16 21.51 2.39
 -2 3 -16 21.18 2
 -2 3 -17 53.5 3.26
 1 -3 -18 85.22 4.74
 1 -3 -17 298.63 14.95
 1 -3 -17 285.38 14.97
 1 -3 -16 421 20.93
 1 -3 -16 419.26 20.76
 1 -3 -16 382.58 20.77
 1 -3 -15 391.31 19.89
 1 -3 -15 397.51 19.63
 1 -3 -15 362.83 19.62
 1 -3 -15 357.06 19.65
 1 -3 -14 551.54 27.35
 1 -3 -14 491.29 27.05
 1 -3 -14 541.49 26.97
 1 -3 -13 762.47 37.67
 1 -3 -13 779.88 38.14
 1 -3 -13 708.11 37.36
 1 -3 -13 770.1 38.71
 1 -3 -13 735.48 37.84
 1 -3 -13 764.24 38.05
 1 -3 -12 875.22 42.96
 1 -3 -12 821.42 42.15
 1 -3 -12 848.22 42.69
 1 -3 -12 901.93 43.55
 1 -3 -12 806.8 42.48
 1 -3 -11 857.84 43.92
 1 -3 -11 929.31 44.36
 1 -3 -11 952.85 44.96
 1 -3 -11 834.39 43.89
 1 -3 -11 844 44.19
 1 -3 -11 853.92 44.61
 1 -3 -11 897 45.14
 1 -3 -11 905.58 44.47
 1 -3 -10 992.24 50.64
 1 -3 -10 1029.43 51.06
 1 -3 -10 1066.32 51.49
 1 -3 -10 993.19 51.23
 1 -3 -10 969.25 50.9
 1 -3 -10 1077.78 52.23
 1 -3 -10 1054.02 51.69
 1 -3 -10 986.49 51.69
 1 -3 -10 1074.99 51.39
 1 -3 -9 678.57 35.08
 1 -3 -9 722.62 35.7
 1 -3 -9 715.61 35.61
 1 -3 -9 650.68 35.55
 1 -3 -9 670.53 35.33
 1 -3 -9 694.49 36.05
 1 -3 -9 765.22 36.04
 1 -3 -9 665.7 35.66
 1 -3 -9 729.9 36.87
 1 -3 -8 712.94 36.54
 1 -3 -8 725.82 36.78
 1 -3 -8 701.93 36.07
 1 -3 -8 715.38 36.41
 1 -3 -8 706.69 36.29
 1 -3 -8 681.57 36.24
 1 -3 -8 725.57 36.64
 1 -3 -8 728.18 36.87
 1 -3 -8 779.25 37.17
 1 -3 -7 509.34 26.92
 1 -3 -7 535.86 27.9
 1 -3 -7 533.57 27.11
 1 -3 -7 512.54 26.93
 1 -3 -7 539.79 27.34
 1 -3 -7 537.22 27.41
 1 -3 -7 525.24 27.22
 1 -3 -7 521.49 27.06
 1 -3 -6 272.15 15.8
 1 -3 -6 275.47 16.49
 1 -3 -5 178.89 11.42
 1 -3 -5 215.03 11.38
 1 -3 -5 180.5 11.55
 1 -3 -4 9.33 2.91
 1 -3 -4 7.96 2.04
 1 -3 -4 4.74 2.21
 1 -3 -3 127.46 9.05
 1 -3 -3 125.16 7.94
 1 -3 -2 218.38 13.67
 1 -3 -2 201.36 11.54
 1 -3 -1 298.99 18.23
 1 -3 -1 335.11 21.2
 1 -3 -1 286.31 15.56
 1 -3 0 783.03 42.49
 1 -3 0 689.52 38.81
 1 -3 1 568.37 31.53
 1 -3 1 493.91 28.44
 1 -3 2 468.26 25.49
 1 -3 2 458.06 24.51
 1 -3 3 1082.48 54.54
 1 -3 3 1085.3 52.88
 1 -3 4 1215.15 60.16
 1 -3 4 1205.28 59.11
 1 -3 5 1907.51 95.3
 1 -3 5 1945.69 94.55
 1 -3 5 1961 94.24
 1 -3 6 3170.38 150.91
 1 -3 6 3040.32 149.54
 1 -3 6 3121.42 149.32
 1 -3 7 2084.05 89.76
 1 -3 7 1805.85 89.45
 1 -3 7 1951.74 91.47
 -1 3 -7 1661.19 88.61
 1 -3 8 256.32 13.4
 -1 3 -8 212.8 12.7
 1 -3 8 241.94 13.49
 1 -3 8 270.54 16.07
 1 -3 8 210.41 12.25
 -1 3 -9 223.4 13.15
 1 -3 9 229.41 13.71
 -1 3 -10 938.93 47.22
 1 -3 10 941.97 47.78
 -1 3 -10 982.76 49.23
 1 -3 10 953.95 50.99
 -1 3 -11 815.84 41.28
 1 -3 11 794.9 41.83
 1 -3 11 889.3 45.23
 -1 3 -11 836.98 43.08
 -1 3 -11 830.97 46.12
 -1 3 -12 817.61 41.32
 -1 3 -12 847.45 46.04
 1 -3 12 822.19 44.69
 -1 3 -13 571.49 30.99
 -1 3 -13 573.73 33.75
 -1 3 -13 559.9 29.59
 1 -3 13 584.24 30.28
 -1 3 -13 584.05 29.65
 1 -3 13 628.57 33.08
 -1 3 -14 479.53 24.79
 -1 3 -14 476.81 24.76
 1 -3 14 491.36 25.54
 -1 3 -15 264.56 14.53
 -1 3 -15 272.67 14.43
 1 -3 15 278.73 15.29
 -1 3 -16 168.64 8.99
 -1 3 -16 158.8 8.68
 1 -3 16 177.4 9.7
 -1 3 -17 57.04 3.8
 1 -3 17 65.61 4.37
 -1 3 -18 20.74 1.56
 -1 3 -18 20.72 1.58
 0 -3 -18 9.79 1.27
 0 -3 -18 10.41 1.1
 0 -3 -17 60.81 4.1
 0 -3 -17 61.54 4.18
 0 -3 -17 62.47 4.21
 0 -3 -16 57.69 4.35
 0 -3 -16 58.85 4.39
 0 -3 -16 58.16 4.33
 0 -3 -15 275.96 14.92
 0 -3 -14 579.25 30.99
 0 -3 -14 644.7 31.08
 0 -3 -14 607.71 30.76
 0 -3 -14 616.07 31.24
 0 -3 -14 582.13 31.01
 0 -3 -13 371.58 20.27
 0 -3 -13 359.98 20.79
 0 -3 -13 383.23 20.38
 0 -3 -13 390.84 20.49
 0 -3 -13 376.51 20.03
 0 -3 -12 48.28 4.36
 0 -3 -12 48.03 4.13
 0 -3 -12 45.48 4.05
 0 -3 -12 58.62 4.79
 0 -3 -12 52.65 4.53
 0 -3 -12 50.14 4.94
 0 -3 -12 43.52 4.39
 0 -3 -11 119.1 8.15
 0 -3 -11 131.72 7.98
 0 -3 -11 136.28 8.69
 0 -3 -11 118.9 7.8
 0 -3 -11 115.64 8.32
 0 -3 -11 138.76 8.64
 0 -3 -11 128.47 8.8
 0 -3 -11 132.16 9.21
 0 -3 -11 121.42 8.24
 0 -3 -10 590.84 30.85
 0 -3 -10 576.18 30.89
 0 -3 -10 707.17 32.15
 0 -3 -10 615.56 31.17
 0 -3 -10 616.17 31.71
 0 -3 -10 594.09 31.46
 0 -3 -10 643.03 32.81
 0 -3 -10 618.34 32
 0 -3 -10 610.85 31.96
 0 -3 -10 610.58 31.94
 0 -3 -9 1169.11 59.61
 0 -3 -9 1195.34 60.72
 0 -3 -9 1176.03 60.44
 0 -3 -9 1163.16 59.72
 0 -3 -9 1224.55 60.4
 0 -3 -9 1349.06 60.51
 0 -3 -9 1289.03 60.53
 0 -3 -9 1230.56 60.62
 0 -3 -9 1242.01 60.36
 0 -3 -9 1237.6 60.62
 0 -3 -8 1841.86 88.34
 0 -3 -8 1763.1 87.75
 0 -3 -8 1778.16 87.37
 0 -3 -8 1827.42 87.86
 0 -3 -8 1831.59 87.87
 0 -3 -8 1818.67 88.02
 0 -3 -8 1779.62 87.84
 0 -3 -8 1845.21 88.01
 0 -3 -7 1752.67 81.14
 0 -3 -7 1654.6 81.73
 0 -3 -7 1610.88 80.73
 0 -3 -6 1004.78 48.09
 0 -3 -6 984.77 49.04
 0 -3 -6 950.34 47.88
 0 -3 -5 1769.51 86.33
 0 -3 -4 2752.83 132.27
 0 -3 -4 2729.25 134.79
 0 -3 -3 1324.7 65.2
 0 -3 -3 1363.02 68.4
 0 -3 -2 1145.95 59.81
 0 -3 -1 2145.13 107.99
 0 -3 0 397.84 24.84
 0 -3 1 24.72 5.63
 0 -3 2 56.29 6.97
 0 -3 2 47.71 4
 0 -3 3 0.68 3.37
 0 -3 3 2.56 1.65
 0 -3 4 410.85 21.71
 0 -3 4 415.16 24.4
 0 -3 4 446.19 22.45
 0 -3 5 27.24 2.87
 0 -3 5 25.81 3.3
 0 -3 6 341.48 19.37
 0 -3 6 421.84 20.36
 0 -3 7 10.15 2.81
 0 -3 7 9.78 1.92
 0 -3 8 299.24 16.49
 0 3 -8 284.63 16.09
 0 -3 9 186.84 10.89
 0 3 -9 174.61 10.47
 0 3 -10 99.86 8.04
 0 3 -10 88.22 6.18
 0 -3 10 93.65 8.68
 0 -3 10 92.16 6.57
 0 3 -11 302.74 17.66
 0 3 -11 300.09 19.64
 0 3 -11 271.17 15.45
 0 3 -11 302.41 15.97
 0 3 -11 289.27 15.74
 0 -3 11 318.33 19.03
 0 -3 11 284.69 16.25
 0 3 -12 754.77 38.3
 0 3 -12 765.95 40.91
 0 3 -12 668.71 36.15
 0 3 -12 760.12 36.78
 0 3 -12 730.03 36.53
 0 -3 12 724.3 39.58
 0 -3 12 743.1 37.15
 0 3 -13 305.34 16.85
 0 3 -13 312.97 17.1
 0 3 -13 348.11 17.43
 0 -3 13 329.24 20
 0 3 -13 290.89 20.39
 0 3 -14 159.32 9.58
 0 3 -14 157.92 9.27
 0 3 -14 162.22 9.55
 0 -3 14 162.58 10.11
 0 -3 15 287.84 15.45
 0 3 -15 265.25 14.47
 0 3 -16 344.25 18.71
 0 3 -16 386.91 19.03
 0 3 -16 368.14 18.8
 0 -3 16 392.36 19.68
 0 -3 17 253.5 13.8
 0 3 -17 260.18 13.35
 0 3 -18 207.65 10.25
 0 3 -18 185.72 10.13
 0 3 -18 203.42 10.19
 -1 -3 -18 226.52 11.89
 -1 -3 -18 238.07 12.07
 -1 -3 -17 53.78 4
 -1 -3 -17 58.78 3.9
 -1 -3 -17 63.98 3.95
 -1 -3 -17 58.17 4.18
 -1 -3 -16 9.15 1.72
 -1 -3 -16 14.45 2.11
 -1 -3 -16 13.85 1.75
 -1 -3 -16 13.87 2.01
 -1 -3 -16 17.53 2.27
 -1 -3 -15 42.58 3.91
 -1 -3 -14 71.47 5.54
 -1 -3 -14 73.09 5.35
 -1 -3 -14 73.55 5.58
 -1 -3 -14 72.5 5.62
 -1 -3 -14 69.64 5.39
 -1 -3 -14 66.04 4.99
 -1 -3 -13 22.54 3.21
 -1 -3 -13 31.77 3.58
 -1 -3 -13 27.65 3.11
 -1 -3 -13 24.8 3.08
 -1 -3 -12 137.31 8.67
 -1 -3 -12 136.8 8.9
 -1 -3 -12 137.01 9.32
 -1 -3 -12 148.37 9.62
 -1 -3 -12 143.67 9.46
 -1 -3 -12 149.22 9.36
 -1 -3 -12 130.82 9.19
 -1 -3 -12 144.83 9.01
 -1 -3 -11 50.06 4.31
 -1 -3 -11 41.28 4.53
 -1 -3 -11 43.87 3.95
 -1 -3 -11 50.75 4.48
 -1 -3 -11 46.36 4.89
 -1 -3 -11 51.91 5.57
 -1 -3 -11 46.23 4.75
 -1 -3 -11 46.42 4.78
 -1 -3 -11 52.74 4.75
 -1 -3 -11 49.3 4.62
 -1 -3 -10 91.51 7.09
 -1 -3 -10 97.1 6.32
 -1 -3 -10 100.57 6.92
 -1 -3 -10 90.91 7.22
 -1 -3 -10 108.73 7.5
 -1 -3 -10 86.28 7.85
 -1 -3 -10 79.79 7.08
 -1 -3 -10 96.29 6.95
 -1 -3 -10 83.68 7.07
 -1 -3 -10 87.14 6.92
 -1 -3 -9 320.82 18.27
 -1 -3 -9 323 17.32
 -1 -3 -9 345.75 17.83
 -1 -3 -9 305.42 18.27
 -1 -3 -9 294.45 17.67
 -1 -3 -9 337.7 19.15
 -1 -3 -9 333.5 18.04
 -1 -3 -9 329.09 18.23
 -1 -3 -8 550.69 27.58
 -1 -3 -8 511.19 27.17
 -1 -3 -8 548.44 27.16
 -1 -3 -8 550.68 28.3
 -1 -3 -8 494.34 27.77
 -1 -3 -8 513.5 27.77
 -1 -3 -7 1816.77 83.16
 -1 -3 -7 1642.58 83.89
 -1 -3 -7 1618.55 83.61
 -1 -3 -7 1718.67 83.32
 -1 -3 -6 1539.16 67.99
 -1 -3 -6 1376.52 67.88
 -1 -3 -6 1274.63 68.49
 -1 -3 -6 1374.29 69.69
 -1 -3 -6 1337.34 68.66
 -1 -3 -5 234.33 12.73
 -1 -3 -5 233.32 13.85
 -1 -3 -5 212.64 14.35
 -1 -3 -5 236.42 13.54
 -1 -3 -4 622.19 33.05
 -1 -3 -4 675.08 34.36
 -1 -3 -4 705.49 35.86
 -1 -3 -4 671.76 34.02
 -1 -3 -4 697.17 34.11
 -1 -3 -3 5047.1 237.68
 -1 -3 -3 4861.26 235.43
 -1 -3 -3 4911.18 235.31
 -1 -3 -2 7150.43 341.77
 -1 -3 -2 7085.81 339.03
 -1 -3 -1 4056.12 186.27
 -1 -3 -1 3701.4 182.38
 -1 -3 0 3132.69 153.41
 -1 -3 0 3119.26 150.57
 -1 -3 1 5975.63 279.97
 -1 -3 1 5639.15 281.92
 -1 -3 2 4758.96 219.06
 -1 -3 2 4468.2 215.37
 -1 -3 3 1709.21 91
 -1 -3 3 1882.79 88.5
 -1 -3 4 1739.17 90.26
 -1 -3 4 1814.51 88.14
 -1 -3 4 1869.99 88.13
 -1 -3 5 2536.58 128.2
 -1 -3 5 2740.02 126.72
 -1 -3 5 2580.47 126.2
 -1 -3 6 923.71 45.75
 -1 -3 6 932.84 47.82
 -1 -3 7 227.38 12.74
 -1 -3 8 655.43 36.01
 1 3 -8 701.2 38.47
 1 3 -8 792.43 38.63
 1 3 -8 773.24 36.06
 1 3 -8 706.52 35.87
 1 3 -9 277.81 15.42
 1 3 -9 307.89 15.98
 -1 -3 9 282.08 15.71
 1 3 -9 272.24 15.31
 1 3 -9 306.83 17.06
 1 3 -9 272.7 17.78
 1 3 -9 294.45 17.97
 1 3 -10 12.85 2.1
 1 3 -10 16.86 2.39
 -1 -3 10 17.49 2.67
 1 3 -10 14.66 2.17
 1 3 -10 17.67 3.65
 1 3 -10 15.88 3.17
 1 3 -10 14.04 3.27
 1 3 -11 14.56 2.42
 1 3 -11 14.96 2.27
 -1 -3 11 19.19 2.76
 1 3 -11 19.79 3.56
 1 3 -11 25.95 4.28
 1 3 -11 15.09 3.24
 1 3 -11 13.74 2.18
 1 3 -12 389.82 19.08
 -1 -3 12 345.73 19.29
 1 3 -12 356.12 20.26
 1 3 -12 384.05 22.25
 1 3 -12 347.53 18.72
 1 3 -12 325.99 18.68
 1 3 -13 80.69 5.87
 1 3 -13 84.78 5.8
 1 3 -13 78.68 5.73
 1 3 -14 10.18 1.75
 -1 -3 14 13.5 2.59
 1 3 -14 9.19 1.96
 1 3 -14 11.4 1.85
 -1 -3 15 60.02 4.84
 1 3 -16 84.8 5.37
 1 3 -16 87.79 5.63
 -1 -3 16 87.32 5.98
 1 3 -16 94.77 5.62
 1 3 -17 151.27 8.77
 -1 -3 17 145.99 8.47
 1 3 -17 154.91 8.27
 1 3 -17 134.82 7.94
 1 3 -17 161.92 8.24
 1 3 -18 100.04 5.58
 -2 -3 -18 261.73 13.4
 -2 -3 -18 260.41 13.09
 -2 -3 -17 215.21 12.03
 -2 -3 -17 243.55 12.24
 -2 -3 -17 244.66 12.55
 -2 -3 -17 238.58 12.55
 -2 -3 -16 325.1 17.46
 -2 -3 -16 324.97 17.46
 -2 -3 -16 360.37 18.27
 -2 -3 -16 339.08 17.9
 -2 -3 -16 356.92 17.63
 -2 -3 -15 461.42 23.41
 -2 -3 -15 434.63 23.51
 -2 -3 -15 470.13 24.03
 -2 -3 -15 468.32 24.25
 -2 -3 -14 166.02 11.07
 -2 -3 -14 171.16 10.74
 -2 -3 -14 176.97 10.41
 -2 -3 -14 196.08 11.48
 -2 -3 -14 196.26 10.96
 -2 -3 -13 61.97 5.17
 -2 -3 -13 58.44 4.59
 -2 -3 -13 53.65 4.98
 -2 -3 -12 238.17 13.57
 -2 -3 -12 249.24 14.85
 -2 -3 -12 211.26 13.96
 -2 -3 -12 273.12 15.22
 -2 -3 -12 250.17 14.39
 -2 -3 -11 500.63 28.86
 -2 -3 -11 481.17 28.27
 -2 -3 -11 520.69 28.41
 -2 -3 -11 587.53 27.76
 -2 -3 -11 518.89 28.96
 -2 -3 -11 581.57 29.85
 -2 -3 -10 135.36 10.3
 -2 -3 -10 133.32 9.38
 -2 -3 -10 120.29 9.12
 -2 -3 -10 154.66 10.12
 -2 -3 -10 129.09 10.02
 -2 -3 -9 94.83 7.84
 -2 -3 -9 90.97 7.98
 -2 -3 -9 90.98 8.9
 -2 -3 -9 107.88 8.25
 -2 -3 -9 104.32 7.03
 -2 -3 -9 102.38 7.38
 -2 -3 -9 93.65 7.13
 -2 -3 -8 333.75 21.64
 -2 -3 -8 371.81 20.5
 -2 -3 -8 355.26 19.12
 -2 -3 -8 352.92 19.02
 -2 -3 -8 349.06 20.13
 -2 -3 -7 221.06 13.7
 -2 -3 -7 216.31 13.06
 -2 -3 -7 206 14.54
 -2 -3 -6 108.21 8.83
 -2 -3 -6 124.18 7.73
 -2 -3 -6 130.56 8.24
 -2 -3 -6 109.74 9.39
 -2 -3 -5 111.67 9.51
 -2 -3 -5 129.51 7.95
 -2 -3 -5 113.74 9.02
 -2 -3 -5 131.23 8.02
 -2 -3 -4 -0.26 1.51
 -2 -3 -4 1.94 3
 -2 -3 -4 2.72 2.23
 -2 -3 -4 0.98 1.67
 -2 -3 -4 1.34 2.46
 -2 -3 -3 156.21 9.42
 -2 -3 -3 163.41 10.9
 -2 -3 -3 147.76 9.92
 -2 -3 -3 134.65 8.5
 -2 -3 -2 572.18 27.95
 -2 -3 -2 487.28 27.86
 -2 -3 -1 1855.74 87.55
 -2 -3 -1 1715.85 87.4
 -2 -3 0 2300.74 112.99
 -2 -3 0 2368.98 113.68
 -2 -3 1 1340.5 64.96
 -2 -3 1 1290.32 65.7
 -2 -3 2 1096.58 55.2
 -2 -3 2 1150.76 56.3
 -2 -3 3 1469.93 70.6
 -2 -3 3 1472.15 71.87
 -2 -3 3 1349.91 72.99
 -2 -3 4 965.82 48.53
 -2 -3 4 1015.76 51.26
 -2 -3 5 761.11 38.29
 -2 -3 5 774.26 40.75
 -2 -3 6 1256.09 61.75
 -2 -3 6 1327 62.13
 -2 -3 6 1165.69 63.87
 2 3 -7 1516.85 80.09
 -2 -3 7 1720.3 80.2
 2 3 -7 1648.38 82.63
 2 3 -7 1696.29 79.71
 2 3 -7 1615.91 79.62
 2 3 -8 1541.72 81.22
 -2 -3 8 1738.57 81.99
 2 3 -8 1630.47 82.02
 2 3 -8 1625.62 84.54
 2 3 -8 1907.9 81.88
 2 3 -8 1635.29 81.28
 2 3 -9 883.83 45.66
 2 3 -9 903.64 49
 2 3 -9 914.72 46.5
 -2 -3 9 944.04 46.28
 2 3 -9 949.85 45.84
 2 3 -9 924.9 45.69
 2 3 -10 395.19 20.78
 2 3 -10 375.02 23.46
 2 3 -10 377.62 21.52
 -2 -3 10 411.48 21.47
 2 3 -10 389.37 20.73
 2 3 -10 407.08 20.81
 2 3 -11 335.48 18.05
 2 3 -11 334.38 17.93
 2 3 -11 339.57 18.95
 -2 -3 11 320.13 18.49
 2 3 -11 350.54 18.27
 2 3 -11 340.02 18.06
 2 3 -12 433.01 22.49
 2 3 -12 432.59 22.3
 2 3 -12 421.82 22.35
 2 3 -13 251.98 14.8
 2 3 -13 268.78 14.72
 2 3 -13 287.28 14.94
 -2 -3 13 287.48 15.48
 2 3 -14 262.05 14.87
 2 3 -14 288.81 14.89
 2 3 -14 277.62 14.86
 -2 -3 14 277.51 15.36
 2 3 -15 179.34 10.95
 2 3 -15 212.03 11.03
 -2 -3 15 199.43 11.4
 2 3 -15 207.85 10.94
 -2 -3 16 65.02 4.57
 2 3 -16 59.44 4.29
 2 3 -16 70.11 4.16
 -2 -3 17 8.92 1.34
 2 3 -17 7.29 1.22
 2 3 -18 35.44 2.42
 -3 -3 -18 31.51 2.18
 -3 -3 -17 160.5 8.41
 -3 -3 -17 154.25 8.59
 -3 -3 -16 139.46 8.25
 -3 -3 -16 129.34 7.78
 -3 -3 -15 100.5 6.84
 -3 -3 -15 96.99 6.94
 -3 -3 -15 99.62 6.48
 -3 -3 -14 161.52 10.3
 -3 -3 -14 152.9 10.17
 -3 -3 -13 351.16 21.03
 -3 -3 -13 389.33 20.28
 -3 -3 -13 369.08 20.89
 -3 -3 -12 383.62 23.41
 -3 -3 -11 767.43 41.36
 -3 -3 -11 787.97 43.12
 -3 -3 -11 755.58 39.85
 -3 -3 -11 834 41.61
 -3 -3 -10 657.83 36.43
 -3 -3 -10 707.49 35.92
 -3 -3 -10 633.63 34.4
 -3 -3 -10 648.78 34.38
 -3 -3 -10 667.62 38.09
 3 3 9 822.03 40.5
 -3 -3 -9 738.42 41.83
 -3 -3 -9 818.84 41.88
 -3 -3 -9 743.42 40.27
 -3 -3 -9 790.27 40.07
 -3 -3 -9 776.87 45.18
 3 3 8 1123.82 54.45
 -3 -3 -8 1111.66 55.86
 -3 -3 -8 1041.36 55.85
 -3 -3 -8 1090.05 53.87
 -3 -3 -8 1085.33 54.34
 -3 -3 -8 985.89 58.78
 -3 -3 -7 1121.15 54.31
 -3 -3 -7 1082.28 56.25
 -3 -3 -7 1119.36 59.01
 -3 -3 -7 1063.15 57.03
 -3 -3 -7 1133.34 55.55
 3 3 7 1114.16 54.52
 -3 -3 -7 1087.12 53.86
 -3 -3 -7 1038.07 54.13
 -3 -3 -6 945.91 48.12
 -3 -3 -6 1024.88 52.6
 -3 -3 -6 1028.64 49.3
 3 3 6 925.55 48.51
 -3 -3 -6 997.1 48.76
 -3 -3 -5 1294.82 63.54
 -3 -3 -5 1266.78 66.22
 -3 -3 -5 1281.92 63.43
 -3 -3 -4 1765.17 86.08
 -3 -3 -4 1891.39 88.42
 -3 -3 -4 1692.81 85.46
 -3 -3 -3 1428.5 69.06
 -3 -3 -3 1428.25 70.34
 -3 -3 -3 1348.28 67.81
 -3 -3 -2 1179.58 57.85
 -3 -3 -2 1100.16 58.09
 -3 -3 -1 1204.37 60.28
 -3 -3 -1 1171.19 60.11
 -3 -3 0 1067.15 55.89
 -3 -3 0 1151.52 56.33
 -3 -3 1 322.7 19.24
 -3 -3 1 365.71 20.37
 -3 -3 2 1.16 1.78
 -3 -3 2 2.43 2.51
 3 3 -2 1.09 1.32
 -3 -3 3 17.42 3.35
 -3 -3 3 16.97 3.18
 3 3 -3 14.07 2.3
 -3 -3 4 78.55 7.01
 -3 -3 4 80.53 6.13
 3 3 -4 73.2 7.55
 3 3 -5 267.72 14.81
 3 3 -5 275.88 18
 3 3 -5 304.48 15.57
 3 3 -5 243.04 14.32
 -3 -3 5 288.45 15.38
 3 3 -6 1085.54 53.15
 3 3 -6 1111.58 56.85
 -3 -3 6 981.17 55.91
 3 3 -6 1168.31 53.72
 -3 -3 6 1058.95 53.29
 3 3 -6 1038.63 52.77
 3 3 -7 309.27 16.47
 3 3 -7 278.2 16.26
 3 3 -7 300.67 16.23
 3 3 -7 287.85 19.3
 3 3 -8 240.74 13.76
 3 3 -8 235.18 13.71
 3 3 -8 251.77 14.09
 3 3 -8 220.19 16.41
 -3 -3 8 253.39 14.44
 3 3 -9 890.71 44.64
 3 3 -9 869.18 44.59
 3 3 -9 954.12 45.47
 3 3 -9 799.33 47.5
 -3 -3 9 933.42 45.66
 3 3 -10 257.45 15.05
 -3 -3 10 272.39 15.94
 3 3 -10 268.26 15.19
 3 3 -11 26.19 3.03
 3 3 -11 23.54 2.58
 -3 -3 12 275.2 16.04
 3 3 -12 281.12 15.75
 3 3 -12 299.05 15.51
 -3 -3 13 906.29 43.54
 3 3 -13 837.33 43.08
 3 3 -14 623.76 30.69
 3 3 -14 586.2 30.85
 -3 -3 14 631.71 31.21
 3 3 -14 627.15 31.04
 3 3 -15 495.61 22.73
 3 3 -15 421.18 22.84
 -3 -3 15 448.92 23.07
 3 3 -15 442.9 23.01
 -3 -3 16 502.45 25.53
 3 3 -16 529.53 25.61
 3 3 -17 239.68 12.15
 -4 -3 -17 36.59 2.42
 -4 -3 -17 40.41 2.44
 -4 -3 -16 1.39 0.94
 -4 -3 -15 20.79 2.42
 -4 -3 -15 17.32 2.01
 -4 -3 -15 17.89 2.41
 4 3 15 16.91 1.73
 -4 -3 -14 42.06 3.92
 -4 -3 -14 36.05 3.9
 -4 -3 -14 38.21 3.41
 -4 -3 -13 70.13 6.06
 -4 -3 -13 65.76 5.73
 -4 -3 -13 61.12 4.77
 -4 -3 -12 42.33 5.23
 -4 -3 -12 48.16 5.07
 -4 -3 -11 77.17 7.46
 -4 -3 -11 69.16 7.29
 4 3 11 74.69 6.36
 -4 -3 -10 42.36 7.01
 4 3 10 56.72 5.98
 -4 -3 -9 100.9 9.37
 -4 -3 -9 99.22 9.08
 -4 -3 -9 71.19 10.38
 4 3 8 231.6 14.74
 -4 -3 -8 245.44 15.82
 -4 -3 -8 207.06 18.85
 -4 -3 -7 321.9 18.59
 4 3 7 353.28 20.06
 4 3 7 356.65 22
 -4 -3 -7 343.09 19.35
 -4 -3 -7 359.2 20.48
 -4 -3 -7 373.63 25.01
 -4 -3 -6 1037.76 54.36
 4 3 6 969.58 49.55
 4 3 6 907.61 49.18
 -4 -3 -6 1014.28 49.53
 4 3 6 949.13 52.15
 -4 -3 -6 982.25 49.35
 -4 -3 -5 1545.72 79.38
 4 3 5 1589.6 79.34
 -4 -3 -5 1621.86 78.92
 -4 -3 -5 1716.22 83.71
 -4 -3 -4 975.35 50.13
 -4 -3 -4 966.64 47.41
 4 3 4 918.37 46.68
 4 3 4 878.22 45.2
 -4 -3 -3 426.56 24.2
 4 3 3 375.41 20.27
 4 3 2 1163.67 58.04
 -4 -3 -2 1340.36 62.46
 4 3 2 1176.12 58.47
 4 3 1 2153.78 105.67
 -4 -3 -1 2288.14 109.05
 4 3 1 2173.54 106.19
 4 3 0 1312.81 65.82
 4 3 0 1350.96 66.3
 -4 -3 0 1383.42 68.66
 4 3 -1 1226.57 59.49
 4 3 -1 1160.32 58.58
 4 3 -1 1183.58 63.24
 4 3 -1 1252.17 59.87
 -4 -3 1 1207.4 62.54
 4 3 -2 1207.46 59.32
 -4 -3 2 1234.42 60.46
 4 3 -2 1121.59 58.13
 4 3 -2 1177.11 62.56
 4 3 -2 1227.75 59.12
 -4 -3 2 1255.24 62.01
 4 3 -3 511.62 26.84
 -4 -3 3 499.1 27.36
 4 3 -3 501.48 25.79
 4 3 -3 486.15 29.35
 4 3 -3 503.79 26.62
 -4 -3 3 511.09 28.85
 -4 -3 4 205.11 12.96
 4 3 -4 214.68 12.7
 4 3 -4 229.17 13.1
 4 3 -4 191.32 11.57
 4 3 -4 182.77 14.46
 -4 -3 4 211.52 14.36
 4 3 -4 219.56 12.03
 4 3 -5 397.14 23.61
 -4 -3 5 459.34 23.99
 -4 -3 5 445.9 25.66
 4 3 -5 462.2 23.15
 4 3 -5 408.03 22.67
 4 3 -5 492.88 26.84
 4 3 -5 463.01 23.8
 4 3 -5 395.92 25.77
 4 3 -6 403.34 21.34
 4 3 -6 349.21 23.18
 4 3 -6 420.08 20.98
 4 3 -6 380.72 20.52
 4 3 -6 378.49 21.14
 -4 -3 6 357.49 21.04
 4 3 -6 404.57 23.74
 4 3 -7 73.62 5.71
 4 3 -7 72.88 5.73
 4 3 -7 66.8 5.57
 4 3 -8 36.61 3.95
 4 3 -8 31.13 3.51
 4 3 -9 16.44 2.63
 4 3 -9 16.02 2.38
 4 3 -9 15.22 2.7
 4 3 -10 10.92 1.91
 4 3 -10 12.09 2.11
 4 3 -10 11.27 2.53
 -4 -3 10 14.47 2.6
 -4 -3 11 71.65 5.53
 4 3 -11 68.18 4.85
 4 3 -11 63.36 5.23
 -4 -3 12 139.59 8.76
 4 3 -12 138.13 8.57
 4 3 -12 143.7 8.23
 -4 -3 13 83.72 5.63
 4 3 -13 79.84 5.48
 4 3 -13 86.54 5.25
 -4 -3 14 39.35 3.03
 4 3 -14 37.1 2.94
 4 3 -14 35.55 2.66
 4 3 -15 91.83 5.1
 4 3 -15 79.02 4.91
 5 3 14 156.78 8.37
 -5 -3 -14 154.39 8.36
 -5 -3 -13 107.54 6.4
 -5 -3 -13 103.06 7.16
 -5 -3 -12 56.45 5.48
 5 3 12 69.45 4.81
 -5 -3 -11 142.81 9.81
 5 3 11 124.47 8.51
 -5 -3 -10 243.82 15.76
 -5 -3 -9 131.06 10.7
 5 3 9 139.24 10.34
 -5 -3 -8 6.58 3.59
 5 3 8 17.43 3.99
 -5 -3 -7 25.34 6.56
 5 3 7 20 3.31
 -5 -3 -7 18.76 3.37
 5 3 6 8.97 3.25
 -5 -3 -6 5.33 4.09
 5 3 6 1.03 2.25
 5 3 6 7.11 3.34
 5 3 5 1.68 2.35
 5 3 5 1.09 2.83
 -5 -3 -5 2.33 3.44
 5 3 5 4.97 3.18
 -5 -3 -4 2.09 3.2
 -5 -3 -4 3.84 3.15
 5 3 4 -1.13 2.94
 5 3 4 0.59 2.66
 5 3 4 3.3 1.63
 5 3 4 4.87 3.04
 -5 -3 -3 38.37 6.11
 5 3 3 37.74 5.04
 -5 -3 -3 35 6.12
 5 3 3 44.14 7.06
 5 3 3 41 5.32
 5 3 3 47.24 4.22
 -5 -3 -2 15.32 3.94
 -5 -3 -2 10.97 5.11
 5 3 2 7.61 3.43
 5 3 2 8.79 4.15
 5 3 2 8.51 3.51
 5 3 2 10.58 2.38
 5 3 2 9.22 1.94
 5 3 1 357.61 20.75
 5 3 1 347.11 19.54
 5 3 1 391.1 20.24
 5 3 1 360.22 21.25
 5 3 1 388.73 25.96
 5 3 1 371.19 22.04
 5 3 0 614.71 33.14
 5 3 0 617.57 32.13
 5 3 0 597.49 32.67
 -5 -3 0 640.13 35.9
 5 3 0 607.28 31.64
 -5 -3 0 611 35.54
 5 3 0 677.6 38.77
 5 3 0 616.68 34.15
 5 3 -1 898.09 45.98
 5 3 -1 847.07 46.58
 5 3 -1 902.14 46.58
 -5 -3 1 908.89 49.45
 5 3 -1 954.7 45.66
 5 3 -1 911.67 47.68
 5 3 -1 890.35 51.42
 -5 -3 1 920.04 48.64
 -5 -3 2 885.42 46.39
 -5 -3 2 887.2 47.73
 5 3 -2 923.91 45.44
 5 3 -2 902.33 45.99
 5 3 -2 914.98 49.75
 5 3 -2 787.43 44.86
 5 3 -2 879.66 44.71
 -5 -3 3 558.85 30.56
 5 3 -3 586.07 30.11
 5 3 -3 569.5 29.53
 5 3 -3 526.24 29.5
 5 3 -3 543.45 33.24
 -5 -3 3 561.67 31.95
 5 3 -3 524.17 29.95
 5 3 -4 460.51 25.27
 5 3 -4 458.88 28.52
 5 3 -4 463.23 24.52
 -5 -3 4 488.51 27.66
 5 3 -4 465.63 25.63
 5 3 -5 835.18 44.23
 -5 -3 5 859.17 44.56
 5 3 -5 908.36 44.27
 5 3 -5 854.26 47.28
 5 3 -5 864.62 43.61
 5 3 -6 927.15 50.28
 5 3 -6 1040.71 50.26
 5 3 -6 1041.28 50.38
 5 3 -7 807.51 40.8
 5 3 -7 795.47 40.4
 -5 -3 8 700.71 36.2
 5 3 -9 332.72 17.17
 -5 -3 9 326.11 17.2
 5 3 -10 255.68 13.57
 -5 -3 10 256.32 13.64
 5 3 -10 219.55 12.56
 -5 -3 11 210.49 11.88
 5 3 -11 223.9 11.84
 5 3 -11 206.04 11.76
 5 3 -12 214.52 10.7
 5 3 -12 185.25 10.43
 -5 -3 12 187.14 10.54
 5 3 -13 118.64 6.81
 5 3 -13 124.15 6.8
 5 3 -13 136.95 7.06
 5 3 -14 157.34 8.13
 6 3 12 191.93 9.9
 6 3 11 123.99 7.12
 -6 -3 -11 128.82 6.87
 -6 -3 -10 95.89 7.1
 6 3 10 107.25 6.56
 -6 -3 -9 215.26 13.55
 6 3 9 225.53 12.91
 -6 -3 -9 229.29 12.34
 -6 -3 -8 237.27 15.1
 6 3 8 252.8 14.44
 -6 -3 -8 242.4 13.64
 6 3 7 216.09 14.15
 6 3 7 237.81 13.22
 -6 -3 -7 235 15.07
 6 3 6 231.49 14.21
 6 3 6 221.99 13.14
 -6 -3 -6 205.75 13.08
 6 3 5 146.31 10.03
 -6 -3 -5 143.76 10.17
 -6 -3 -4 121.6 9.47
 -6 -3 -3 279.28 18.04
 -6 -3 -2 166.82 13.73
 -6 -3 -1 28.51 6.97
 6 3 1 16.31 3.63
 6 3 0 16.13 3.16
 6 3 0 11.28 2.46
 6 3 0 7.96 3.22
 -6 -3 0 14.81 5.71
 6 3 -1 10.13 2.68
 -6 -3 1 17.4 4.72
 6 3 -2 0.48 1.93
 -6 -3 2 0.62 3.15
 -6 -3 3 59.51 6.04
 6 3 -4 29.84 3.79
 6 3 -4 41.95 4.02
 -6 -3 4 36.44 4.22
 6 3 -4 30.83 3.65
 6 3 -5 87.99 6.31
 6 3 -5 80.98 6.26
 6 3 -5 103.42 6.83
 -6 -3 5 93.16 6.67
 6 3 -5 85.96 6.37
 6 3 -6 343.11 18.36
 6 3 -6 365.34 19
 6 3 -6 337.41 18.23
 -6 -3 7 489.54 24.85
 6 3 -7 513.75 24.91
 6 3 -7 446.36 24.02
 6 3 -7 479.56 24.41
 -6 -3 8 377.3 17.98
 6 3 -8 356.55 17.64
 6 3 -8 310.08 16.91
 6 3 -8 323.24 17.26
 6 3 -9 305.56 15.64
 -6 -3 9 306.01 15.78
 6 3 -9 296.35 15.45
 6 3 -10 351.39 18.47
 6 3 -10 400.5 18.68
 7 3 7 107.96 6.05
 7 3 6 76.67 4.82
 -7 -3 -6 80.48 4.89
 7 3 5 114.19 6.25
 7 3 5 95.21 6.19
 -7 -3 -5 106.86 6.34
 7 3 4 107.8 6.5
 7 3 4 102.97 6.35
 7 3 3 148.58 8.12
 -7 -3 -3 142.21 8.89
 7 3 2 218.59 12.37
 -7 -3 -2 248.04 13.69
 7 3 2 215.28 12.03
 7 3 1 253.86 14.2
 -7 -3 -1 273.01 15.87
 7 3 0 318.72 16.86
 -7 -3 0 309.81 17.72
 7 3 -1 270.28 14.76
 -7 -3 1 280.08 15.38
 7 3 -2 172.78 9.75
 7 3 -3 205.43 10.79
 7 3 -3 186.67 10.53
 7 3 -4 157.43 8.56
 7 3 -4 147.64 8.12
 7 3 -5 51.69 3.55
 5 -4 -7 106 5.8
 5 -4 -6 36.39 2.77
 5 -4 -6 35.33 2.58
 5 -4 -5 30.74 2.74
 5 -4 -5 30.66 2.6
 5 -4 -4 -0.21 1.32
 5 -4 -4 0.41 1.17
 5 -4 -4 -0.33 1.11
 5 -4 -3 0.45 1.37
 5 -4 -3 3.58 1.54
 5 -4 -3 4.01 1.52
 5 -4 -2 0.46 1.33
 5 -4 -2 0.7 1.43
 5 -4 -2 0.76 1.58
 5 -4 -1 4.69 1.61
 5 -4 -1 6.67 2.18
 5 -4 0 5.32 1.55
 5 -4 0 4.61 1.88
 5 -4 1 23.6 2.5
 5 -4 1 31.14 2.49
 5 -4 1 28.68 3.13
 5 -4 2 20.49 2.68
 5 -4 2 15.88 2.11
 5 -4 3 212.96 11.36
 5 -4 3 201.04 11.58
 5 -4 4 162.97 9.27
 5 -4 4 161.84 9.05
 5 -4 5 197.96 10.61
 5 -4 5 195.86 10.51
 5 -4 6 163.38 8.57
 5 -4 6 162.42 8.73
 5 -4 7 50.83 3.24
 5 -4 8 61.72 3.58
 4 -4 -11 345.83 17.2
 4 -4 -10 265.82 13.83
 4 -4 -10 272.57 13.93
 4 -4 -9 75.18 4.95
 4 -4 -9 71.54 4.62
 4 -4 -9 73.13 4.91
 4 -4 -8 269.2 14.98
 4 -4 -8 295.33 15.57
 4 -4 -8 298.26 15.5
 4 -4 -7 631.28 30.68
 4 -4 -7 568.08 29.81
 4 -4 -7 611.17 30.24
 4 -4 -7 573.04 29.61
 4 -4 -6 386.17 20.39
 4 -4 -6 355.62 19.67
 4 -4 -6 350.29 19.76
 4 -4 -6 370.17 19.43
 4 -4 -6 388.78 19.62
 4 -4 -5 400.49 21.88
 4 -4 -5 424.72 21.71
 4 -4 -5 393.23 21.91
 4 -4 -5 423.12 22.62
 4 -4 -5 409.02 22.22
 4 -4 -5 429.8 22.09
 4 -4 -4 270.22 15.65
 4 -4 -4 264.32 15.55
 4 -4 -4 278.85 15.31
 4 -4 -4 273.06 15.07
 4 -4 -3 395.14 21.44
 4 -4 -3 401.11 20.69
 4 -4 -3 368.33 20.54
 4 -4 -2 220.9 13.84
 4 -4 -1 319.31 18.35
 4 -4 -1 277.98 17.37
 4 -4 0 233.11 14.26
 4 -4 0 187.82 13.4
 4 -4 1 4.83 3
 4 -4 1 5.03 3.07
 4 -4 2 65.32 6.12
 4 -4 2 50.93 5.6
 4 -4 3 4.32 2.49
 4 -4 4 28.97 3.72
 4 -4 5 43.78 4.2
 4 -4 5 33.26 4.1
 4 -4 5 30.59 3.78
 4 -4 6 89.54 6.4
 4 -4 6 80.79 6.02
 4 -4 6 91.11 6.54
 4 -4 6 104.31 7.56
 4 -4 7 7.14 1.8
 4 -4 7 7.34 1.88
 4 -4 7 12.45 2.93
 4 -4 8 35.99 3.12
 4 -4 8 36.13 4.06
 -4 4 -9 53.27 3.6
 4 -4 9 58.81 4.04
 -4 4 -10 136.14 7.48
 4 -4 10 149.27 7.85
 4 -4 10 145.13 8.84
 4 -4 11 77.08 4.47
 -4 4 -11 81.76 4.36
 -4 4 -12 133.87 7.01
 3 -4 -13 9.52 1.31
 3 -4 -13 8.2 1.34
 3 -4 -12 4.45 1.29
 3 -4 -12 4.47 1.31
 3 -4 -11 15.89 2.19
 3 -4 -11 12.88 1.9
 3 -4 -10 74.15 5.53
 3 -4 -10 76.52 5.51
 3 -4 -10 78.65 5.47
 3 -4 -10 77.04 5.14
 3 -4 -10 80.75 5.91
 3 -4 -9 166.17 10.19
 3 -4 -9 177.12 10.48
 3 -4 -9 158.31 9.75
 3 -4 -9 170.24 10.1
 3 -4 -8 312.23 17.23
 3 -4 -8 295.3 17.1
 3 -4 -8 285.78 16.69
 3 -4 -7 20.38 3.09
 3 -4 -7 25.55 3.8
 3 -4 -7 28.13 3.79
 3 -4 -7 31.88 3.61
 3 -4 -7 26.65 3.8
 3 -4 -7 30.53 3.44
 3 -4 -7 27.13 3.22
 3 -4 -6 95.78 6.72
 3 -4 -6 91.18 6.94
 3 -4 -6 78.15 6.16
 3 -4 -6 66.73 6.09
 3 -4 -6 77.31 6.6
 3 -4 -6 82.96 6.34
 3 -4 -6 80.8 6.07
 3 -4 -6 80.68 6.99
 3 -4 -6 70.37 6.16
 3 -4 -5 817.94 39.76
 3 -4 -5 745.67 39.53
 3 -4 -5 783.25 39.7
 3 -4 -5 786.52 39.17
 3 -4 -5 738.83 39.52
 3 -4 -5 776.3 39.24
 3 -4 -5 755.74 40.09
 3 -4 -5 719.93 39.68
 3 -4 -4 426.64 23.56
 3 -4 -4 408.39 22.86
 3 -4 -4 428.84 27.17
 3 -4 -4 427.52 22.76
 3 -4 -4 423.07 23.08
 3 -4 -4 415.23 23.46
 3 -4 -4 413.5 23.9
 3 -4 -3 224.4 13.68
 3 -4 -3 186.86 12.1
 3 -4 -3 176.64 15.68
 3 -4 -3 187.62 12.22
 3 -4 -3 217.57 13.03
 3 -4 -3 223.5 13.74
 3 -4 -2 206.82 13.8
 3 -4 -2 205.59 12.04
 3 -4 -2 229.46 14.28
 3 -4 -2 192.94 12.19
 3 -4 -2 190.94 16.79
 3 -4 -2 206.05 12.53
 3 -4 -2 213.88 13.09
 3 -4 -2 213.4 13.53
 3 -4 -1 641.53 34.97
 3 -4 -1 578.86 32.41
 3 -4 -1 694.8 35.56
 3 -4 -1 636.23 32.63
 3 -4 -1 672.65 40.38
 3 -4 -1 635.43 32.87
 3 -4 -1 625.78 33.39
 3 -4 -1 690.53 34.09
 3 -4 0 563.52 32.23
 3 -4 0 668.82 33.3
 3 -4 0 587.99 29.96
 3 -4 0 514.12 29.4
 3 -4 0 724.53 39.48
 3 -4 0 585.39 30.46
 3 -4 0 580 30.6
 3 -4 0 561.86 29.82
 3 -4 1 515.26 26.77
 3 -4 1 507.94 28.55
 3 -4 1 507.54 26.35
 3 -4 1 511.66 33.08
 3 -4 1 501.98 26.92
 3 -4 1 489.83 26.73
 3 -4 1 463.52 28.11
 3 -4 2 1611.65 87.99
 3 -4 2 1527.1 83.37
 3 -4 2 1727.85 82.52
 3 -4 2 1684.19 82.53
 3 -4 2 1798.47 82.94
 3 -4 2 1631.12 83.66
 3 -4 3 672.77 32.87
 3 -4 3 567.77 32.72
 3 -4 3 581.92 32.71
 3 -4 3 620.66 32.92
 3 -4 3 613.77 36.77
 3 -4 3 626.86 32
 3 -4 3 609.24 31.78
 3 -4 3 604.63 32.38
 3 -4 4 370.94 20.57
 3 -4 4 359.28 20.71
 3 -4 4 353.9 23.88
 3 -4 5 378.33 20.99
 3 -4 5 386.26 21.41
 3 -4 6 180.53 11.57
 3 -4 6 163.52 11.03
 3 -4 6 175.85 11.75
 3 -4 6 205.34 11.93
 3 -4 7 74.19 5.78
 3 -4 7 88.19 6.42
 3 -4 7 84.99 7.86
 3 -4 7 81.56 6.86
 3 -4 8 22.5 2.75
 3 -4 8 24.13 4.18
 3 -4 8 20.68 3.67
 -3 4 -8 23.44 2.58
 3 -4 9 144.52 10.12
 3 -4 9 135.12 9.66
 3 -4 10 23.87 2.52
 3 -4 10 26.52 3.65
 -3 4 -10 24.17 2.53
 3 -4 10 33.03 3.82
 3 -4 11 6.38 1.33
 -3 4 -11 2.97 1.27
 3 -4 11 2.3 1.89
 3 -4 11 1.4 1.66
 -3 4 -12 1.83 1.06
 3 -4 12 0.88 1.58
 3 -4 12 2.22 1.63
 -3 4 -13 29.36 2.3
 3 -4 13 36.67 3.15
 3 -4 13 29.33 2.87
 -3 4 -13 29.05 2.5
 -3 4 -14 1 0.64
 -3 4 -14 0.42 0.72
 2 -4 -15 341.27 17.42
 2 -4 -15 356.28 17.59
 2 -4 -14 413.09 20.35
 2 -4 -14 427.57 20.45
 2 -4 -14 371.05 20.04
 2 -4 -13 339.35 17.3
 2 -4 -13 318.66 17.2
 2 -4 -13 322.92 17.04
 2 -4 -12 225.27 12.13
 2 -4 -12 203.28 11.68
 2 -4 -12 195.68 11.68
 2 -4 -11 395.19 20.51
 2 -4 -10 71.42 5.25
 2 -4 -10 68.05 5.48
 2 -4 -10 78.96 5.76
 2 -4 -10 72.87 5.77
 2 -4 -10 72.68 5.88
 2 -4 -10 72.88 5.87
 2 -4 -10 80.03 6.64
 2 -4 -10 71.8 5.76
 2 -4 -10 75.44 6.01
 2 -4 -9 267.84 15.46
 2 -4 -9 292.46 16.55
 2 -4 -9 290.45 16.37
 2 -4 -9 311.24 16.6
 2 -4 -9 288.66 17.04
 2 -4 -9 302.5 16.63
 2 -4 -9 278.67 16.27
 2 -4 -9 264.95 15.52
 2 -4 -9 290.37 16.13
 2 -4 -8 6 2.42
 2 -4 -8 11.21 2.49
 2 -4 -8 9.15 2.97
 2 -4 -8 10.87 2.42
 2 -4 -8 14.93 2.7
 2 -4 -8 11.9 2.81
 2 -4 -8 12.42 2.48
 2 -4 -8 11.53 2.35
 2 -4 -7 0.49 1.96
 2 -4 -7 1.57 2.24
 2 -4 -7 1.17 1.67
 2 -4 -7 0.74 1.67
 2 -4 -7 3.89 1.69
 2 -4 -7 2 1.67
 2 -4 -7 -0.41 1.79
 2 -4 -7 1.5 1.88
 2 -4 -6 87.19 6.3
 2 -4 -6 77.54 6.9
 2 -4 -6 95.53 7.02
 2 -4 -6 83.83 6.42
 2 -4 -6 79.97 6.55
 2 -4 -6 77.68 6.1
 2 -4 -6 95.06 7.01
 2 -4 -6 84.72 6.57
 2 -4 -6 70.81 6.78
 2 -4 -6 73.36 6.07
 2 -4 -5 114.39 8.46
 2 -4 -5 105.42 7.54
 2 -4 -5 115.91 8.52
 2 -4 -5 107.83 7.99
 2 -4 -5 111.2 7.51
 2 -4 -5 111.65 8.11
 2 -4 -5 118.41 8.35
 2 -4 -4 21.21 3.76
 2 -4 -4 16.75 3.34
 2 -4 -4 33.59 4.69
 2 -4 -4 32.49 4.02
 2 -4 -4 20.5 2.79
 2 -4 -4 25.96 3.32
 2 -4 -4 22.8 3.37
 2 -4 -3 393.16 25.56
 2 -4 -3 411.44 22.57
 2 -4 -3 387.15 21.61
 2 -4 -3 465.74 23.11
 2 -4 -3 368.56 20.52
 2 -4 -3 407.37 22.45
 2 -4 -3 380.81 20.78
 2 -4 -3 396.62 21.29
 2 -4 -3 381.41 21.2
 2 -4 -2 339.79 22.7
 2 -4 -2 323.45 18.53
 2 -4 -2 283.17 16.86
 2 -4 -2 325.11 17.92
 2 -4 -2 285.86 16.19
 2 -4 -2 312.09 18.51
 2 -4 -2 297.06 16.26
 2 -4 -2 280.16 16.43
 2 -4 -1 414.2 23.97
 2 -4 -1 377.98 21.72
 2 -4 -1 379.26 22.2
 2 -4 -1 388.43 21.34
 2 -4 -1 510.63 25.26
 2 -4 -1 399.79 21.38
 2 -4 -1 509.58 30.25
 2 -4 0 230.81 15.99
 2 -4 0 223.19 13.49
 2 -4 0 215.94 13.5
 2 -4 0 245.85 13.99
 2 -4 0 219.84 13.33
 2 -4 0 298.32 17.17
 2 -4 0 223.11 13.04
 2 -4 0 284 21.45
 2 -4 1 252.69 17.25
 2 -4 1 266.82 15.9
 2 -4 1 271.56 15.7
 2 -4 1 300.13 16.03
 2 -4 1 287.61 15.83
 2 -4 1 284.79 17.56
 2 -4 1 261.98 15.01
 2 -4 1 292.79 21.62
 2 -4 2 1112.48 59.33
 2 -4 2 1059.32 53.8
 2 -4 2 1094.48 53.8
 2 -4 2 1033.54 55.23
 2 -4 2 1064.94 54.23
 2 -4 2 1063.41 55
 2 -4 2 1123.72 54.3
 2 -4 3 881.73 50.75
 2 -4 3 918.91 46.62
 2 -4 3 949.01 46.53
 2 -4 3 903.43 47.67
 2 -4 3 917.96 47.22
 2 -4 3 1012.25 47.77
 2 -4 3 880.32 47.3
 2 -4 4 460.01 29.41
 2 -4 4 450.74 26.32
 2 -4 4 538.28 26.87
 2 -4 4 493.68 26.96
 2 -4 4 465.3 26.79
 2 -4 4 529.01 25.94
 2 -4 4 489.71 25.87
 2 -4 5 883.47 42.77
 2 -4 5 787.64 41.67
 2 -4 5 773.66 41.08
 2 -4 5 785.89 41.37
 2 -4 5 841.23 41.32
 -2 4 -6 521.2 30.08
 2 -4 6 709.56 32.04
 2 -4 6 633.48 32.93
 2 -4 6 651.23 31.78
 2 -4 6 554.72 30.64
 2 -4 6 631.17 31.33
 2 -4 7 982.94 49.08
 -2 4 -7 918.55 48.76
 2 -4 8 993.95 46.82
 -2 4 -8 866.82 44.71
 2 -4 8 849.06 44.71
 2 -4 8 1060.07 50.09
 -2 4 -9 789.2 39.11
 2 -4 9 736.08 38.9
 2 -4 10 370.8 20.63
 -2 4 -10 432.1 22.75
 -2 4 -10 400.08 20.95
 2 -4 10 415.26 22.23
 2 -4 10 405.88 22.62
 2 -4 10 406.62 25.1
 2 -4 11 175.59 10.66
 -2 4 -11 147.4 8.92
 2 -4 11 142.83 9.81
 -2 4 -11 142.87 10.03
 2 -4 12 250.52 14.6
 -2 4 -12 239.82 14.31
 2 -4 12 243.72 14.28
 -2 4 -13 45.64 3.45
 2 -4 13 41.52 4.25
 2 -4 13 45.14 4.13
 -2 4 -13 41.81 3.57
 -2 4 -14 134.99 7.74
 2 -4 14 151.42 8.68
 2 -4 14 147.16 8.57
 -2 4 -14 126.52 7.77
 -2 4 -15 48.74 3.08
 2 -4 15 44.73 3.52
 2 -4 15 42.51 3.51
 -2 4 -15 43.11 3.04
 -2 4 -16 7.34 0.89
 1 -4 -17 8.71 1.02
 1 -4 -16 31.52 2.56
 1 -4 -16 29.26 2.32
 1 -4 -15 104.12 6.34
 1 -4 -15 98.1 6.07
 1 -4 -14 487.21 25.08
 1 -4 -14 480.19 24.86
 1 -4 -14 495.33 24.62
 1 -4 -13 546.77 28.48
 1 -4 -13 583.84 28.5
 1 -4 -12 442.04 24.06
 1 -4 -12 480.59 24.66
 1 -4 -12 491.09 24.69
 1 -4 -12 460.63 23.88
 1 -4 -12 447.7 24.45
 1 -4 -12 490.39 25.34
 1 -4 -11 1070.61 53.52
 1 -4 -11 1023.04 53.05
 1 -4 -11 991.22 52.19
 1 -4 -11 1105.41 52.82
 1 -4 -11 980.45 51.76
 1 -4 -11 1008.02 52.43
 1 -4 -11 1121.11 52.94
 1 -4 -11 1134.21 53.64
 1 -4 -11 1154.58 53.02
 1 -4 -10 676.65 37.19
 1 -4 -10 740.75 36.81
 1 -4 -10 780.79 37.22
 1 -4 -10 713.15 36.57
 1 -4 -10 674.06 36.72
 1 -4 -10 691.98 36.44
 1 -4 -10 729.39 37.88
 1 -4 -10 725.22 37.13
 1 -4 -9 790.77 40.56
 1 -4 -9 783.19 39.44
 1 -4 -9 814.93 39.56
 1 -4 -9 747.34 39.1
 1 -4 -9 790.1 39.43
 1 -4 -9 717.3 38.19
 1 -4 -9 753.08 39.34
 1 -4 -9 810.97 39.13
 1 -4 -9 781.89 39.75
 1 -4 -9 720.05 38.8
 1 -4 -8 213.32 12.68
 1 -4 -8 240.15 13.82
 1 -4 -8 216.04 12.61
 1 -4 -8 231.51 13.29
 1 -4 -8 184.56 11.71
 1 -4 -8 237.58 12.63
 1 -4 -8 218.4 13.08
 1 -4 -8 216.18 12.83
 1 -4 -8 185.96 11.79
 1 -4 -8 206.35 12.49
 1 -4 -7 252.48 14.59
 1 -4 -7 291.44 16.06
 1 -4 -7 264.17 14.67
 1 -4 -7 218.03 13.77
 1 -4 -7 274.75 15
 1 -4 -7 257.53 14.43
 1 -4 -7 250.66 14.82
 1 -4 -7 243.86 14.62
 1 -4 -7 268.36 14.49
 1 -4 -7 289.33 15.7
 1 -4 -6 1313.32 63.83
 1 -4 -6 1416.57 64.96
 1 -4 -6 1266.73 63.67
 1 -4 -6 1341.91 64.76
 1 -4 -6 1366.86 64.58
 1 -4 -6 1298.89 64.18
 1 -4 -6 1218.81 63.9
 1 -4 -6 1325.31 64.02
 1 -4 -6 1236.91 63.9
 1 -4 -6 1243.92 63.42
 1 -4 -5 624.11 32.21
 1 -4 -5 616.62 32.48
 1 -4 -5 648.27 32.94
 1 -4 -5 629.45 33.03
 1 -4 -5 611.81 32.23
 1 -4 -5 672.44 32.84
 1 -4 -5 649.62 32.95
 1 -4 -5 634.64 32.05
 1 -4 -5 583.33 31.49
 1 -4 -5 630.33 32.13
 1 -4 -4 586.19 31.04
 1 -4 -4 696.12 32.69
 1 -4 -4 556.23 31.03
 1 -4 -4 621.88 31.35
 1 -4 -4 592.4 31.92
 1 -4 -4 586.33 30.89
 1 -4 -3 286.6 17.08
 1 -4 -3 373.37 18.9
 1 -4 -3 305.48 17.85
 1 -4 -3 336.35 18.85
 1 -4 -3 284.48 16.96
 1 -4 -3 343.96 17.65
 1 -4 -2 469.01 24.07
 1 -4 -2 482.54 25.35
 1 -4 -2 466.22 23.25
 1 -4 -1 13.36 4.43
 1 -4 0 53.21 4.3
 1 -4 0 49.06 6.95
 1 -4 1 1975.38 98.29
 1 -4 2 601.19 28.81
 1 -4 2 510.23 29.61
 1 -4 2 518.17 27.85
 1 -4 3 55.25 5.3
 1 -4 3 65.83 5.9
 1 -4 3 66.14 6.3
 1 -4 3 57.13 4.4
 1 -4 4 19.26 3.73
 1 -4 4 17.84 2.86
 1 -4 4 17.42 3.12
 1 -4 4 17.67 2.36
 1 -4 4 12.62 2.3
 1 -4 5 157.72 10.68
 1 -4 5 185.82 11.04
 1 -4 5 186.45 11.74
 1 -4 5 187.63 10.96
 1 -4 5 195.91 12.65
 1 -4 6 229.82 14.1
 1 -4 6 243.63 14.43
 1 -4 6 291.03 15.47
 -1 4 -6 239.22 13.93
 1 -4 6 301.95 15.35
 1 -4 6 295.24 16.97
 -1 4 -7 418.62 22.61
 1 -4 7 456.51 23.88
 1 -4 7 419.13 22.65
 -1 4 -8 45.63 4
 1 -4 8 47.83 4.7
 1 -4 8 49.11 4.02
 -1 4 -9 169.02 9.93
 1 -4 9 157.94 10.64
 1 -4 9 158.71 9.64
 -1 4 -10 411.12 22.08
 1 -4 10 443.52 23.22
 1 -4 10 446.7 26.38
 -1 4 -10 406.78 24.04
 -1 4 -11 131.69 7.89
 1 -4 11 123.13 8.59
 1 -4 11 115.08 10.43
 -1 4 -11 126.78 9.36
 -1 4 -11 103.7 10.88
 -1 4 -12 370.39 19.96
 1 -4 12 386.04 20.92
 -1 4 -12 393.23 21.67
 1 -4 13 263.82 14.78
 -1 4 -13 244.92 15.05
 -1 4 -14 522.61 26.4
 1 -4 14 535.27 27.27
 -1 4 -14 521.12 27.49
 -1 4 -14 516.14 26.5
 1 -4 15 174.62 10.36
 1 -4 15 175 10.28
 -1 4 -15 176.89 9.65
 -1 4 -15 174.11 9.59
 -1 4 -16 65.39 4
 1 -4 16 64.31 4.49
 -1 4 -16 62.02 3.9
 -1 4 -17 121.8 6.41
 0 -4 -17 71.61 4.35
 0 -4 -16 8.81 1.56
 0 -4 -16 8.13 1.46
 0 -4 -16 10.26 1.39
 0 -4 -15 22.96 2.62
 0 -4 -15 25.75 2.68
 0 -4 -15 24.58 2.44
 0 -4 -14 2.37 1.22
 0 -4 -14 2.98 1.55
 0 -4 -14 -0.23 1
 0 -4 -13 14.13 2.36
 0 -4 -13 13.24 2.01
 0 -4 -13 14.08 2.71
 0 -4 -13 13.38 2.46
 0 -4 -13 14.02 2.23
 0 -4 -13 11.03 2.18
 0 -4 -12 248.52 13.87
 0 -4 -12 268.04 14.8
 0 -4 -12 261.69 14.68
 0 -4 -12 263.87 14.66
 0 -4 -12 257.57 15.33
 0 -4 -12 228.53 14.63
 0 -4 -11 480.81 26.29
 0 -4 -11 495.09 25.91
 0 -4 -11 519.39 26.27
 0 -4 -11 448 24.93
 0 -4 -11 484.64 25.95
 0 -4 -11 531.35 27.24
 0 -4 -11 503.13 26.48
 0 -4 -11 507.67 25.89
 0 -4 -11 469.61 25.85
 0 -4 -10 11.32 2.45
 0 -4 -10 10.14 2.02
 0 -4 -10 4.56 2.15
 0 -4 -10 7.74 2.18
 0 -4 -10 8.09 2.26
 0 -4 -10 6.53 1.76
 0 -4 -10 12.19 2.63
 0 -4 -10 8.72 2.4
 0 -4 -10 6.65 2.03
 0 -4 -10 11.79 3.25
 0 -4 -9 34.22 3.28
 0 -4 -9 28.28 3.57
 0 -4 -9 31.7 3.54
 0 -4 -9 33.92 3.76
 0 -4 -9 32.73 3.65
 0 -4 -9 35.94 3.97
 0 -4 -9 35.74 3.93
 0 -4 -9 26.13 3.74
 0 -4 -9 31.11 3.83
 0 -4 -8 1191.1 63.14
 0 -4 -8 1193.54 63.62
 0 -4 -8 1332.59 63.99
 0 -4 -8 1508.85 65.31
 0 -4 -8 1364.89 63.97
 0 -4 -8 1333.22 64.13
 0 -4 -8 1250.05 63.89
 0 -4 -8 1281.42 64.38
 0 -4 -8 1263.85 64.28
 0 -4 -8 1346.27 63.98
 0 -4 -7 1290.72 68.48
 0 -4 -7 1343.11 68.93
 0 -4 -7 1393.93 68.89
 0 -4 -7 1461.92 69.93
 0 -4 -7 1442.79 68.98
 0 -4 -7 1425.7 69.17
 0 -4 -7 1380.62 68.47
 0 -4 -7 1366.16 68.9
 0 -4 -7 1405.35 69.34
 0 -4 -7 1428.46 68.83
 0 -4 -6 1168 60.6
 0 -4 -6 1177.88 60.57
 0 -4 -6 1191.53 60.4
 0 -4 -6 1182.95 61.35
 0 -4 -6 1220.88 60.2
 0 -4 -6 1243.93 60.49
 0 -4 -6 1276.05 61.82
 0 -4 -5 1237.52 63.78
 0 -4 -5 1350.29 64.71
 0 -4 -4 3663.14 177.23
 0 -4 -4 3714.06 178.32
 0 -4 -3 1928.49 92.61
 0 -4 -3 1711.4 96.27
 0 -4 -3 1988.16 94.32
 0 -4 -2 788.97 40.12
 0 -4 -2 828.06 42.36
 0 -4 -1 2221.76 108.65
 0 -4 -1 2351.01 111.65
 0 -4 0 1397.88 67.05
 0 -4 0 1333.66 69.77
 0 -4 1 3024.67 141.93
 0 -4 1 2791.23 144.48
 0 -4 2 1388.49 66.24
 0 -4 2 1184.95 68.33
 0 -4 3 2223.75 104.58
 0 -4 3 2014.15 106.99
 0 -4 3 2109.44 102.16
 0 -4 4 1613.01 74.65
 0 -4 4 1376.2 75.35
 0 -4 4 1585.98 76.34
 0 -4 5 195.58 11.45
 0 -4 5 202 12.71
 0 -4 5 192.59 12.38
 0 -4 6 688.24 35.61
 0 -4 6 677.71 35.26
 0 -4 6 761.1 36.98
 0 -4 6 730.36 37.28
 0 -4 7 799.35 37.77
 0 -4 7 683.72 35.18
 0 4 -7 692.24 34.85
 0 -4 7 668.66 34.55
 0 -4 8 603.53 31.06
 0 4 -8 583.76 30.49
 0 -4 8 661.89 33.94
 0 -4 9 28.59 3.4
 0 4 -9 27.56 2.97
 0 4 -10 1.68 1.42
 0 4 -10 4.7 3.12
 0 -4 10 0.84 2.18
 0 -4 10 0.37 1.84
 0 4 -11 3.6 1.66
 0 4 -11 0.28 1.34
 0 4 -11 3.76 2.78
 0 4 -11 0.56 2.81
 0 -4 11 1.57 2.33
 0 -4 11 0.77 1.79
 0 4 -12 265 15.01
 0 4 -12 265.8 16.31
 0 4 -12 318.58 19.22
 0 4 -12 248.63 14.56
 0 -4 12 293.6 17.76
 0 -4 12 270.89 15.45
 0 4 -13 84.49 5.91
 0 4 -13 80.75 5.58
 0 -4 13 73.59 6.08
 0 4 -13 84.07 6.89
 0 -4 14 154 9.65
 0 4 -14 151.54 10.06
 0 -4 15 156.92 9.21
 0 4 -15 147.69 8.49
 0 4 -15 141.63 8.36
 0 4 -16 43.1 3.03
 0 4 -16 37.21 2.81
 0 4 -16 38.73 2.99
 0 4 -17 70.22 4.02
 0 4 -17 65.16 3.78
 0 4 -17 65.86 3.77
 -1 -4 -18 162.29 8.44
 -1 -4 -17 300.72 14.97
 -1 -4 -17 280.5 14.71
 -1 -4 -16 170.1 9.45
 -1 -4 -16 155.5 8.87
 -1 -4 -16 174.48 9.4
 -1 -4 -15 167.18 9.73
 -1 -4 -15 172.39 10.04
 -1 -4 -15 178.25 10.09
 -1 -4 -15 168.07 10.03
 -1 -4 -14 184.93 11.12
 -1 -4 -13 715.36 36.67
 -1 -4 -13 730.43 36.54
 -1 -4 -13 692.16 37.15
 -1 -4 -13 715.47 36.9
 -1 -4 -13 726.21 37.07
 -1 -4 -13 784.27 37.42
 -1 -4 -12 1034.69 50.31
 -1 -4 -12 1035.12 50.7
 -1 -4 -12 1023.08 50.72
 -1 -4 -12 968.03 50.97
 -1 -4 -12 1013.71 51.33
 -1 -4 -12 951.69 50.83
 -1 -4 -12 1065.84 51.09
 -1 -4 -11 74.23 5.35
 -1 -4 -11 69.75 6.01
 -1 -4 -11 72.29 6.36
 -1 -4 -11 65.96 5.22
 -1 -4 -11 74.8 5.88
 -1 -4 -11 70.5 6.38
 -1 -4 -11 62 5.68
 -1 -4 -11 70.77 6.02
 -1 -4 -10 10.56 2.17
 -1 -4 -10 9.43 2.46
 -1 -4 -10 8.21 2.44
 -1 -4 -10 11.98 2.8
 -1 -4 -10 13.85 2.44
 -1 -4 -10 10.89 2.76
 -1 -4 -10 8.5 2.78
 -1 -4 -10 10.4 2.47
 -1 -4 -10 18.41 2.44
 -1 -4 -9 8.34 2.05
 -1 -4 -9 7.02 1.87
 -1 -4 -9 4.9 2.39
 -1 -4 -9 9.94 2.14
 -1 -4 -9 8.94 2.24
 -1 -4 -9 8.11 2.53
 -1 -4 -9 4.07 1.86
 -1 -4 -9 6.38 2.56
 -1 -4 -9 8.22 2.32
 -1 -4 -8 7.65 1.94
 -1 -4 -8 5.45 1.88
 -1 -4 -8 0.4 1.79
 -1 -4 -8 6.77 1.86
 -1 -4 -8 5.98 1.69
 -1 -4 -8 4.51 1.62
 -1 -4 -8 4.07 1.77
 -1 -4 -8 5.64 2.1
 -1 -4 -8 4.94 2.62
 -1 -4 -7 9.66 2.23
 -1 -4 -7 9.63 1.88
 -1 -4 -7 6.51 1.75
 -1 -4 -7 9.62 2.37
 -1 -4 -7 7.77 1.6
 -1 -4 -7 6.76 1.84
 -1 -4 -7 10.14 2.98
 -1 -4 -6 493.71 26.28
 -1 -4 -6 525.61 27.46
 -1 -4 -6 549.87 28.16
 -1 -4 -6 535.73 30.11
 -1 -4 -5 418.63 24.01
 -1 -4 -5 464.16 24
 -1 -4 -4 140.08 9.03
 -1 -4 -4 139.94 8.99
 -1 -4 -3 11.45 3.08
 -1 -4 -3 7.69 2.53
 -1 -4 -3 8.96 2.42
 -1 -4 -2 118.87 8.7
 -1 -4 -2 113.58 7.6
 -1 -4 -1 2239.64 110.21
 -1 -4 -1 2254.19 108.48
 -1 -4 0 300.04 17.6
 -1 -4 1 1359.5 67.64
 -1 -4 2 518.91 27.62
 -1 -4 3 1030.79 48.9
 -1 -4 3 932.84 47.54
 -1 -4 4 1906.46 90.48
 -1 -4 4 1930.8 89.8
 -1 -4 4 1744.07 89.2
 -1 -4 5 1422.59 71.72
 -1 -4 5 1538.71 72.85
 -1 -4 5 1509.19 72.51
 -1 -4 5 1423.77 75.46
 -1 -4 6 1321.66 60.79
 -1 -4 6 1265.89 63.55
 -1 -4 6 1134.34 59.66
 1 4 -6 1212.89 59.79
 -1 -4 7 438.1 23.9
 1 4 -7 394.74 22.18
 -1 -4 7 407.31 22.31
 1 4 -8 935.21 43.62
 1 4 -8 835.93 43.39
 -1 -4 8 847.6 43.58
 1 4 -9 642.3 35.19
 1 4 -9 651.26 34.98
 1 4 -9 643.55 32.01
 1 4 -9 604.93 32
 -1 -4 9 629.78 32.39
 1 4 -10 551.44 29.8
 1 4 -10 540.2 30.58
 1 4 -10 533.49 27.77
 1 4 -10 529.27 27.96
 -1 -4 10 573.56 28.52
 1 4 -11 658.09 32.66
 1 4 -11 585.96 30.45
 1 4 -11 591.51 30.75
 -1 -4 11 598.9 31.16
 1 4 -12 205.78 13.17
 -1 -4 12 200.44 12.23
 1 4 -12 216.78 11.97
 1 4 -12 196.6 11.52
 1 4 -13 155.77 9.34
 1 4 -13 140.72 10.11
 1 4 -13 155.79 9.06
 -1 -4 13 153.4 9.74
 1 4 -13 155.7 9.24
 -1 -4 14 104.17 7.21
 1 4 -15 12.83 1.81
 -1 -4 15 16 2.39
 1 4 -15 15.96 1.78
 1 4 -15 16.42 2
 1 4 -16 15.3 1.65
 -1 -4 16 16.97 2.26
 1 4 -16 20.31 1.91
 1 4 -16 15.36 1.71
 1 4 -17 4.01 0.8
 1 4 -17 2.94 0.72
 -2 -4 -18 95.46 5.22
 -2 -4 -17 175.93 8.99
 -2 -4 -17 156.24 8.52
 -2 -4 -16 158.07 8.61
 -2 -4 -16 145.77 8.45
 -2 -4 -16 148.98 8.7
 -2 -4 -15 224.85 12.83
 -2 -4 -15 226.79 12.37
 -2 -4 -15 244.04 13.03
 -2 -4 -15 241.41 13.26
 -2 -4 -15 247.08 13.16
 -2 -4 -14 390.54 21.14
 -2 -4 -13 415.88 23.44
 -2 -4 -13 428.05 23.64
 -2 -4 -13 439.34 23.02
 -2 -4 -13 459.05 23.47
 -2 -4 -12 1326.62 65.51
 -2 -4 -12 1423.74 66.03
 -2 -4 -12 1296.78 66.1
 -2 -4 -12 1325.53 66.23
 -2 -4 -12 1190.63 65.61
 -2 -4 -12 1388.24 65.55
 -2 -4 -11 537.43 30.61
 -2 -4 -11 565.7 30.68
 -2 -4 -11 572.59 30.72
 -2 -4 -11 624.51 30.65
 -2 -4 -11 595.95 30.39
 -2 -4 -11 533.71 30.76
 -2 -4 -10 832.01 43.4
 -2 -4 -10 842.45 43.53
 -2 -4 -10 861.52 43.93
 -2 -4 -10 854.48 42.98
 -2 -4 -10 829.5 44.24
 -2 -4 -9 1160.98 58.75
 -2 -4 -9 1236.58 59.02
 -2 -4 -9 1147.97 59.57
 -2 -4 -9 1204.58 58.84
 -2 -4 -9 1121.73 59.73
 -2 -4 -8 687.87 35.83
 -2 -4 -8 770.3 36.17
 -2 -4 -8 712.51 37.04
 -2 -4 -8 669.27 37.04
 -2 -4 -8 679.64 35.99
 -2 -4 -7 1098.83 55.33
 -2 -4 -7 1127.78 55.97
 -2 -4 -7 1179.09 56.6
 -2 -4 -7 1071.47 57.97
 -2 -4 -7 1102.82 56.97
 -2 -4 -7 1142.53 55.66
 -2 -4 -6 1695.44 86.11
 -2 -4 -6 1561 84.73
 -2 -4 -6 1749.29 85.31
 -2 -4 -6 1692.02 82.23
 -2 -4 -6 1707.45 83.13
 -2 -4 -6 1641.06 84.17
 -2 -4 -6 1788.17 83.28
 -2 -4 -5 2870.91 139.55
 -2 -4 -5 3007 138.08
 -2 -4 -5 2753.1 137.32
 -2 -4 -5 3012.43 136.33
 -2 -4 -5 2640.45 134.91
 -2 -4 -4 214.43 15.08
 -2 -4 -4 177.49 12.69
 -2 -4 -4 188.34 12.88
 -2 -4 -4 203.28 12.24
 -2 -4 -3 10.14 3.18
 -2 -4 -3 3 3.5
 -2 -4 -3 7.69 3.05
 -2 -4 -2 901.66 47.47
 -2 -4 -2 917.7 43.14
 -2 -4 -1 189.13 16.72
 -2 -4 -1 195.08 11.95
 -2 -4 -1 211.97 13.59
 -2 -4 0 16.51 3.87
 -2 -4 0 10.34 4.85
 -2 -4 1 611.24 35.25
 -2 -4 1 555.26 31.84
 -2 -4 1 604.63 31.39
 -2 -4 2 85.01 7.66
 -2 -4 2 89.06 9.34
 -2 -4 2 91.4 7.15
 -2 -4 3 499.46 25.59
 -2 -4 3 471.2 29.48
 -2 -4 3 498.67 26.44
 -2 -4 4 109.54 7.18
 -2 -4 4 110.27 9.96
 -2 -4 4 94.57 7.45
 -2 -4 5 191.91 13.9
 -2 -4 5 168.74 11.15
 -2 -4 5 183.99 11.12
 2 4 -5 195.38 11.13
 -2 -4 6 437.6 23.21
 -2 -4 6 402.18 25.65
 2 4 -6 434.89 22.68
 -2 -4 6 426.55 23.29
 2 4 -6 463.02 23.32
 2 4 -7 465.51 25.55
 -2 -4 7 488.32 25.81
 2 4 -7 521.55 25.77
 2 4 -8 1209.87 53.11
 2 4 -8 970.9 52.41
 2 4 -8 1046.05 52.43
 2 4 -8 1157.84 52.9
 2 4 -8 991.23 53.49
 -2 -4 8 1023.38 52.72
 2 4 -8 985.86 55.76
 2 4 -9 480.79 23.45
 2 4 -9 431.85 23.33
 2 4 -9 403.29 23.03
 2 4 -9 483.71 23.91
 2 4 -9 431.25 24.25
 -2 -4 9 433.45 23.61
 2 4 -9 435.3 26.61
 2 4 -10 604.27 29.62
 2 4 -10 575.53 29.24
 2 4 -10 552.43 29.38
 -2 -4 10 567.81 29.77
 2 4 -10 547.18 32.38
 2 4 -10 563.06 30.33
 2 4 -10 569.61 29.28
 2 4 -11 1936.25 92.26
 2 4 -11 1924.86 92.5
 2 4 -11 1882.21 92.35
 2 4 -11 1932.11 92.4
 2 4 -11 1761.36 95.04
 2 4 -12 936.99 47.46
 2 4 -12 991.03 47.8
 2 4 -12 908.95 47.48
 -2 -4 12 1012.21 48.34
 2 4 -12 984.36 47.77
 2 4 -13 277.79 14.97
 2 4 -13 253.08 14.84
 -2 -4 13 298.84 15.76
 2 4 -13 300.62 15.27
 2 4 -14 367.11 19.36
 2 4 -14 356.65 19.29
 -2 -4 14 390.61 20.09
 2 4 -14 399.34 19.58
 2 4 -15 300.76 16.69
 -2 -4 15 341.19 17.43
 2 4 -15 349.87 16.93
 2 4 -16 323.44 17.41
 2 4 -16 367.8 17.5
 -2 -4 16 359.61 18
 2 4 -17 208.68 10.63
 -3 -4 -17 1.09 0.67
 -3 -4 -17 -0.46 0.73
 -3 -4 -16 14.38 1.52
 -3 -4 -16 16.02 1.83
 -3 -4 -16 12.6 1.69
 -3 -4 -15 2.01 1.19
 -3 -4 -15 1.44 1.08
 -3 -4 -15 2.16 1.45
 -3 -4 -14 34.59 3.36
 -3 -4 -14 33.62 3.33
 -3 -4 -14 34.92 3.84
 -3 -4 -13 2.53 1.97
 -3 -4 -13 5.35 2.38
 -3 -4 -12 215.49 14.22
 -3 -4 -12 217.46 14.13
 -3 -4 -12 222.88 13.41
 -3 -4 -12 256.62 14.01
 -3 -4 -11 320.81 18.79
 -3 -4 -11 320.86 18
 -3 -4 -11 316.09 18.22
 -3 -4 -11 284.46 18.74
 -3 -4 -10 785.11 45.11
 -3 -4 -10 885.79 44.01
 -3 -4 -10 816.15 42.81
 -3 -4 -10 865.42 43.18
 -3 -4 -10 801.6 44.43
 -3 -4 -9 518.77 33.38
 -3 -4 -9 600.77 32.08
 -3 -4 -9 579.17 30.17
 -3 -4 -9 557.37 30.26
 -3 -4 -9 588.76 31.5
 3 4 8 364.99 19.69
 -3 -4 -8 336.41 23.43
 -3 -4 -8 383.86 21.36
 -3 -4 -8 340.7 19.47
 -3 -4 -8 350.2 19.67
 -3 -4 -8 366.73 21.3
 3 4 7 904.59 46.97
 -3 -4 -7 963.64 51.14
 -3 -4 -7 922.39 51.25
 -3 -4 -7 907.27 46.85
 -3 -4 -7 1004.58 48.34
 -3 -4 -7 916.75 48.8
 -3 -4 -7 964.15 47.54
 -3 -4 -6 838.86 44.51
 -3 -4 -6 815.19 43.67
 -3 -4 -6 741.14 39.3
 -3 -4 -6 819.4 40.61
 -3 -4 -6 744.26 41.52
 -3 -4 -6 806.71 40.46
 -3 -4 -5 1176.83 64.45
 -3 -4 -5 1189.89 59.3
 -3 -4 -5 1229.63 60.74
 -3 -4 -5 1205.58 62.04
 -3 -4 -5 1261.1 63.38
 -3 -4 -4 1008.63 55.63
 -3 -4 -4 985.32 50.05
 -3 -4 -4 1029.57 53.39
 -3 -4 -4 1060.96 51.89
 -3 -4 -4 1041.21 53.61
 -3 -4 -3 1945.67 104.3
 -3 -4 -3 2179.57 103.56
 -3 -4 -3 2097.11 108.06
 -3 -4 -3 2174.52 104.73
 -3 -4 -2 1387.96 67.92
 -3 -4 -2 1264.34 67.57
 -3 -4 -2 1400.42 73.21
 -3 -4 -2 1336.47 68.57
 -3 -4 -1 203.55 13.25
 -3 -4 -1 197.68 13.79
 -3 -4 -1 187.31 17.35
 -3 -4 -1 208.04 14.16
 -3 -4 0 817.08 42.59
 -3 -4 0 774.66 47.09
 -3 -4 0 819.66 43.46
 -3 -4 1 1184.44 58.07
 3 4 -1 1124.87 56.23
 -3 -4 1 1091.77 62.29
 -3 -4 1 1153.67 59.19
 -3 -4 2 358.45 20.77
 -3 -4 2 363.22 21.94
 -3 -4 2 368.31 24.72
 3 4 -2 366.41 19.63
 3 4 -3 630.43 32.04
 -3 -4 3 677.31 33.9
 -3 -4 3 638.88 35.41
 -3 -4 3 607.52 37.27
 3 4 -3 639.03 32.98
 3 4 -4 399.09 21.82
 -3 -4 4 418.16 26.6
 3 4 -4 441.25 22.92
 -3 -4 4 435.56 23.21
 3 4 -5 424.61 22.25
 3 4 -5 436.06 23.15
 -3 -4 5 383.42 25.89
 -3 -4 5 417.43 23.04
 -3 -4 6 10.38 3.74
 3 4 -6 10.58 1.9
 -3 -4 6 12.26 2.75
 3 4 -6 9.55 2.57
 3 4 -6 7.87 2.28
 3 4 -6 9.77 4.09
 -3 -4 6 9.9 2.51
 3 4 -7 7.45 1.99
 3 4 -7 8.89 2.3
 3 4 -7 9.21 2.43
 3 4 -7 3.78 3.4
 -3 -4 7 9.81 2.67
 3 4 -8 2.61 1.79
 3 4 -8 4.39 1.81
 3 4 -8 6.34 2.13
 3 4 -8 2.84 2.81
 -3 -4 8 -0.44 1.77
 3 4 -9 -0.41 1.77
 -3 -4 9 0.85 1.97
 3 4 -9 4.87 1.78
 3 4 -9 0.33 1.61
 3 4 -9 1.78 2.83
 3 4 -10 121 7.92
 3 4 -10 110.3 7.29
 3 4 -10 98.44 9.62
 3 4 -10 106.26 7.35
 3 4 -11 39.11 3.64
 3 4 -11 43.18 3.95
 3 4 -11 42.68 3.79
 -3 -4 11 38.16 4.06
 -3 -4 12 89.79 6.29
 3 4 -12 76.86 5.55
 3 4 -13 221.27 12.88
 -3 -4 13 257.04 13.64
 3 4 -13 247.73 13.04
 3 4 -14 281.34 14.96
 -3 -4 14 288.35 15.39
 3 4 -14 289.9 14.96
 3 4 -15 215.21 12
 -3 -4 15 237.01 12.45
 3 4 -15 245.65 12.06
 3 4 -16 301.37 15.87
 3 4 -16 335.66 15.79
 -4 -4 -16 272.32 13.82
 -4 -4 -16 276.17 13.76
 -4 -4 -15 331.87 15.94
 -4 -4 -15 358.31 16.32
 -4 -4 -14 53.79 3.96
 -4 -4 -14 61.88 4.28
 -4 -4 -14 55.04 4.7
 -4 -4 -13 44.35 3.75
 -4 -4 -13 33.88 4.19
 -4 -4 -12 33.65 4.27
 -4 -4 -11 350.16 20.73
 -4 -4 -11 364.97 21.2
 -4 -4 -10 186.93 13.56
 -4 -4 -10 172.59 11.04
 -4 -4 -10 174.87 11.55
 4 4 10 196.32 12.08
 -4 -4 -10 190.51 12.9
 4 4 9 0.51 2.21
 -4 -4 -9 6.69 3.45
 -4 -4 -9 1.76 2.02
 -4 -4 -9 3.06 1.83
 -4 -4 -9 3.85 3.16
 -4 -4 -9 1.32 2.65
 -4 -4 -8 8.1 3.7
 -4 -4 -8 11.86 2.63
 -4 -4 -8 7.56 2.21
 4 4 8 9.03 2.64
 -4 -4 -7 14.07 3.03
 -4 -4 -7 7.22 2.1
 -4 -4 -7 6.09 1.86
 4 4 7 12.68 2.8
 -4 -4 -7 11.9 4.27
 -4 -4 -7 7.59 3.62
 -4 -4 -7 6.57 3.57
 -4 -4 -6 6.64 2.64
 -4 -4 -6 9.84 2.16
 -4 -4 -6 4.6 3.55
 -4 -4 -6 9.15 3.77
 -4 -4 -6 10.65 4.06
 4 4 6 5.27 2.51
 -4 -4 -5 416.9 23.61
 -4 -4 -5 387.71 24.89
 4 4 5 426.16 23.15
 -4 -4 -5 458.96 27.01
 -4 -4 -5 391.36 27.35
 -4 -4 -4 694.38 38.37
 -4 -4 -4 655.86 37.61
 -4 -4 -4 666.44 35.97
 -4 -4 -3 949.25 47.07
 4 4 3 790.13 42.15
 -4 -4 -3 919.2 47.46
 -4 -4 -3 904.55 45.31
 4 4 2 759.41 38.62
 -4 -4 -2 800.44 43.13
 -4 -4 -2 770.93 41.92
 -4 -4 -1 223.52 15.8
 -4 -4 -1 201.9 15.24
 4 4 1 207.16 12.12
 -4 -4 0 374.59 22.26
 -4 -4 0 364.56 22.86
 4 4 0 359.39 19.37
 4 4 0 337.07 18.42
 -4 -4 1 820.03 43.5
 4 4 -1 879.29 45.7
 -4 -4 1 896.97 45.37
 4 4 -1 830.92 41.36
 4 4 -1 773.16 40.3
 -4 -4 2 842.65 43.71
 -4 -4 2 848.8 45.54
 4 4 -2 923.93 46.84
 4 4 -2 858.32 42.33
 4 4 -2 785.43 41.12
 -4 -4 3 1559.57 76.79
 -4 -4 3 1498.49 81.5
 -4 -4 3 1672.63 79.56
 4 4 -3 1519.38 79.64
 4 4 -3 1600.93 75.91
 4 4 -3 1458.16 74.64
 -4 -4 4 892.21 45.34
 -4 -4 4 882.47 49.74
 -4 -4 4 886.95 47.75
 4 4 -4 894.93 44.92
 4 4 -4 841.91 48.05
 4 4 -4 862.38 43.74
 -4 -4 5 745.91 47.34
 4 4 -5 832.63 46.8
 -4 -4 5 865.09 43.76
 4 4 -5 880.22 43.66
 4 4 -5 851.32 42.62
 -4 -4 6 599.3 37.13
 -4 -4 6 595.33 33.2
 4 4 -6 663.81 33.35
 4 4 -6 673.61 32.78
 4 4 -6 585.52 35.93
 4 4 -7 729.61 37.72
 4 4 -7 779.96 37.82
 4 4 -7 663.47 40.51
 4 4 -8 788.2 43.05
 4 4 -8 924.02 43.43
 4 4 -8 790.35 46.06
 -4 -4 8 919.19 44.35
 4 4 -9 424.34 24.11
 4 4 -9 464.4 24.22
 4 4 -9 508.9 24.94
 -4 -4 9 466.82 25.11
 4 4 -10 970.89 49.84
 4 4 -10 1024.77 49.9
 -4 -4 10 1048.3 50.81
 4 4 -11 231.35 13.22
 4 4 -11 262.16 13.65
 -4 -4 11 243.8 13.96
 4 4 -12 193.78 10.42
 4 4 -12 180.59 10.19
 -4 -4 12 203.74 11.07
 4 4 -12 181.1 10.42
 -4 -4 13 51.06 3.94
 4 4 -13 54.4 3.65
 4 4 -13 51.85 3.63
 4 4 -14 3.58 0.98
 -4 -4 14 5.03 1.27
 4 4 -14 5.11 0.97
 4 4 -15 11.55 1.27
 -5 -4 -14 133.08 6.49
 5 4 14 106.3 6.12
 -5 -4 -13 233.86 11.52
 -5 -4 -13 231.98 12.08
 -5 -4 -12 209.48 11.47
 5 4 12 212.83 11.23
 -5 -4 -12 198.58 12.19
 5 4 11 315.59 17.21
 -5 -4 -11 320.11 18.13
 5 4 10 609.37 31.55
 -5 -4 -10 583.65 31.93
 -5 -4 -9 348.57 20.61
 -5 -4 -8 367.66 21.93
 -5 -4 -7 37.35 5.64
 -5 -4 -7 36.49 4.39
 5 4 7 44.61 5.32
 5 4 6 13.23 3.47
 5 4 6 15.12 3.12
 5 4 6 22.59 4.7
 -5 -4 -6 16.92 4.54
 -5 -4 -6 22.59 3.67
 -5 -4 -6 14.37 5.26
 -5 -4 -6 19.51 5.5
 5 4 5 149.22 10.7
 -5 -4 -5 122.28 13.48
 -5 -4 -5 181.05 14.46
 5 4 5 132.97 12.79
 -5 -4 -5 159.4 10.94
 -5 -4 -5 143.73 12.25
 5 4 5 153.19 10.95
 5 4 4 546.64 30.17
 5 4 4 537.65 29.99
 5 4 4 568.52 33.77
 5 4 3 196.86 12.06
 5 4 3 203.17 13.71
 5 4 3 211.01 17.18
 -5 -4 -3 243.58 17.6
 5 4 3 226.5 14.47
 5 4 2 311.58 18.89
 5 4 2 304.17 17.32
 5 4 2 337.84 23.78
 -5 -4 -2 318.87 22.09
 5 4 2 336.58 19.91
 5 4 1 -1.43 3.9
 5 4 1 -0.75 3.56
 5 4 1 1.12 1.64
 5 4 1 0.57 2.99
 -5 -4 -1 5.42 3.56
 5 4 0 6 5.08
 5 4 0 2.33 3.89
 5 4 0 5.15 2.02
 -5 -4 0 5.19 3.52
 5 4 0 6.27 1.69
 5 4 0 6.26 2.66
 5 4 -1 129.65 8.9
 5 4 -1 149.41 13.7
 5 4 -1 133.05 10.58
 -5 -4 1 116.8 11.34
 5 4 -2 465.77 24.52
 -5 -4 2 444.04 27.59
 5 4 -2 402.03 25.29
 -5 -4 3 471.9 32.25
 5 4 -3 507.84 26.99
 -5 -4 3 520.36 30.11
 5 4 -3 500.74 27.74
 5 4 -3 478.28 30.54
 -5 -4 4 194.43 13.37
 5 4 -4 203.22 13.05
 -5 -4 4 206.66 17.09
 5 4 -4 210.07 15.69
 5 4 -4 210.39 13.02
 5 4 -5 426.06 22.4
 5 4 -5 361.73 21.91
 -5 -4 5 400.21 22.49
 5 4 -5 419.11 21.62
 5 4 -6 157.82 10.62
 5 4 -6 165.08 10.7
 5 4 -6 185.59 10.66
 -5 -4 7 254.7 14.23
 5 4 -7 218.71 13.28
 5 4 -7 231.11 13.49
 -5 -4 8 769.19 39.45
 -5 -4 9 533.5 26.18
 5 4 -9 455.68 25.07
 5 4 -9 517.38 25.38
 5 4 -10 430.32 22.77
 5 4 -10 455.93 23.08
 -5 -4 10 486.33 23.69
 5 4 -11 169 9.01
 -5 -4 11 161.05 9.58
 5 4 -11 174.14 9.18
 -5 -4 12 428.6 20.19
 5 4 -12 441.7 20.08
 5 4 -13 615.32 28.47
 5 4 -13 552.75 28.51
 6 4 12 44.75 2.73
 6 4 11 64.41 4.03
 -6 -4 -11 69.18 4.08
 6 4 10 187.02 9.93
 -6 -4 -10 165.27 10.3
 6 4 9 99.59 6.48
 -6 -4 -9 83.23 6.54
 6 4 8 150.11 9.61
 -6 -4 -8 138.51 9.52
 6 4 7 230.07 12.69
 6 4 7 231.1 13.87
 -6 -4 -7 202.87 13.67
 6 4 6 490.03 25.59
 6 4 6 536.82 26.88
 -6 -4 -6 433.67 26.61
 -6 -4 -6 480.42 25.84
 -6 -4 -5 462.18 28.16
 -6 -4 -5 487.35 27
 6 4 5 537.02 26.95
 6 4 4 405.24 22.98
 6 4 4 461.97 24.13
 -6 -4 -4 377.4 25.13
 -6 -4 -4 420.37 23.72
 -6 -4 -3 968.56 50.81
 6 4 2 312.86 16.92
 -6 -4 -2 298.45 20.24
 -6 -4 -1 265.71 18.98
 6 4 0 46.23 3.91
 6 4 0 46.58 5.12
 -6 -4 0 33.73 6.35
 6 4 -1 112.66 8.31
 -6 -4 1 116.96 9.85
 6 4 -1 105.5 7.19
 -6 -4 2 391.31 21.69
 6 4 -2 322.43 19.85
 6 4 -2 381.38 20.06
 6 4 -2 341.61 20.33
 6 4 -2 386.74 19.61
 -6 -4 3 259.45 15.98
 6 4 -3 270.41 15.21
 6 4 -3 252.56 15.28
 6 4 -3 268.31 14.86
 -6 -4 4 163.02 10.05
 6 4 -4 151.56 9.4
 6 4 -4 126.21 9.04
 6 4 -4 144.06 9.13
 -6 -4 5 4.65 2.04
 6 4 -5 1.25 1.5
 6 4 -5 1.32 1.33
 6 4 -5 4.67 1.79
 6 4 -6 32.06 3.08
 -6 -4 6 33.17 3.46
 6 4 -6 33.5 3.47
 6 4 -7 16.04 2.24
 -6 -4 7 13.43 2.3
 6 4 -7 13.02 1.79
 -6 -4 8 1.61 1.31
 6 4 -8 1.46 1.27
 6 4 -8 0.76 0.87
 6 4 -8 3.34 1.07
 6 4 -9 14.35 1.64
 6 4 -9 15.16 1.45
 6 4 -9 12.76 1.32
 6 4 -10 66.02 3.91
 7 4 7 3.45 0.93
 7 4 6 46.24 3.25
 7 4 5 118.48 6.77
 7 4 5 125.71 7.08
 7 4 4 118.69 6.62
 7 4 4 101.01 6.5
 7 4 3 237.77 12.59
 7 4 3 224.8 12.45
 -7 -4 -2 181.68 10.93
 7 4 2 159.6 9.28
 7 4 2 150.5 9.02
 -7 -4 -1 434.32 22.55
 7 4 1 394.17 20.43
 7 4 1 374.84 20.05
 7 4 0 449.34 23.63
 -7 -4 0 484.19 25
 7 4 -1 268.3 14.31
 7 4 -2 296.52 15.51
 7 4 -3 272.47 14.05
 7 4 -4 389.2 19.49
 4 -5 -7 113.68 6.6
 4 -5 -7 124.81 6.91
 4 -5 -6 350.98 18.27
 4 -5 -6 365.4 18.72
 4 -5 -5 334.25 18.24
 4 -5 -5 381.57 19.09
 4 -5 -5 356.63 18.7
 4 -5 -5 373.6 18.45
 4 -5 -4 212.6 12.2
 4 -5 -4 213.76 11.66
 4 -5 -4 220.09 12.39
 4 -5 -4 200.59 11.85
 4 -5 -4 226.48 12.03
 4 -5 -3 220.54 12.83
 4 -5 -3 223.3 12.31
 4 -5 -3 237.74 13.02
 4 -5 -3 225.14 12.76
 4 -5 -3 219.05 12.66
 4 -5 -2 349.87 18.2
 4 -5 -2 347.17 17.6
 4 -5 -2 315.46 18.04
 4 -5 -2 310.71 17.98
 4 -5 -2 336.97 18.15
 4 -5 -1 337.46 19.37
 4 -5 -1 372.93 19.35
 4 -5 -1 359.84 19.65
 4 -5 0 302.98 17.69
 4 -5 0 344.28 17.61
 4 -5 0 314.26 16.82
 4 -5 0 328.92 17.97
 4 -5 1 191.13 12.34
 4 -5 1 216.41 12.17
 4 -5 1 236.16 12.05
 4 -5 1 202.67 12.47
 4 -5 2 34.87 3.77
 4 -5 2 36.35 3.45
 4 -5 2 39.66 3.62
 4 -5 2 40.2 3.99
 4 -5 3 49.94 4.55
 4 -5 3 53 4.61
 4 -5 3 60.65 4.63
 4 -5 4 147.55 9.02
 4 -5 4 149.04 9.02
 4 -5 4 147.58 8.84
 4 -5 5 90.85 6.1
 4 -5 5 94.51 5.94
 4 -5 5 89.69 5.98
 4 -5 6 58.77 4.31
 4 -5 6 68.54 4.42
 4 -5 7 66.65 4.3
 4 -5 8 34.94 2.58
 4 -5 9 1.28 0.68
 3 -5 -10 113.14 6.9
 3 -5 -10 141.61 7.44
 3 -5 -9 36.61 2.85
 3 -5 -9 33.09 2.93
 3 -5 -9 33.13 3.19
 3 -5 -8 1.41 1.29
 3 -5 -8 0.29 1.36
 3 -5 -8 2.24 1.72
 3 -5 -8 1.15 1.38
 3 -5 -7 -0.57 1.4
 3 -5 -7 2.29 1.93
 3 -5 -7 0.73 1.66
 3 -5 -7 0.32 1.46
 3 -5 -7 -0.72 1.59
 3 -5 -6 -1.35 1.71
 3 -5 -6 0.86 2.03
 3 -5 -6 -0.39 1.88
 3 -5 -6 0.69 1.5
 3 -5 -6 1.55 1.53
 3 -5 -6 0.31 1.71
 3 -5 -5 75.1 5.87
 3 -5 -5 68.28 5.85
 3 -5 -5 75.58 5.89
 3 -5 -4 152.78 10.19
 3 -5 -3 145.49 10.45
 3 -5 -3 172.05 10.72
 3 -5 -3 145.86 10.5
 3 -5 -3 144.15 10.31
 3 -5 -3 159.71 9.9
 3 -5 -2 154.64 10.03
 3 -5 -2 159.82 10.99
 3 -5 -2 151.24 10.34
 3 -5 -2 167.72 10.93
 3 -5 -2 148.78 9.35
 3 -5 -2 154.54 10.79
 3 -5 -1 108.88 7.66
 3 -5 -1 114.93 7.43
 3 -5 -1 120.79 9.17
 3 -5 -1 116.05 8.94
 3 -5 -1 99.81 8.1
 3 -5 -1 89.28 7.72
 3 -5 0 292.2 16.69
 3 -5 0 301.85 17.29
 3 -5 0 306.52 16.72
 3 -5 0 313.18 18.55
 3 -5 0 268.75 17.84
 3 -5 0 298.82 17.25
 3 -5 1 1009.55 48.52
 3 -5 1 931.05 48.82
 3 -5 1 987.01 48.9
 3 -5 1 850.24 49.23
 3 -5 1 1025.42 48.76
 3 -5 1 957.14 49.8
 3 -5 2 854.29 41.73
 3 -5 2 772.19 42.28
 3 -5 2 858.19 41.97
 3 -5 2 769.14 42.28
 3 -5 3 290.48 16
 3 -5 3 256.86 16.43
 3 -5 3 252.96 16.34
 3 -5 4 220.44 13.16
 3 -5 4 208.99 12.92
 3 -5 4 206.6 12.88
 3 -5 5 346.54 19.84
 3 -5 5 379.11 20.88
 3 -5 6 397.2 20.49
 3 -5 6 410.07 21.88
 3 -5 6 341.01 20.07
 3 -5 7 272.21 13.93
 3 -5 7 256.8 15.31
 3 -5 8 150.07 9.96
 3 -5 8 144.6 8.57
 3 -5 9 92.32 6.76
 3 -5 9 90.45 5.74
 3 -5 10 117.35 7.53
 3 -5 10 108.57 6.4
 3 -5 11 128.28 6.86
 -3 5 -12 81.97 4.71
 2 -5 -13 54.92 3.62
 2 -5 -13 66.43 3.89
 2 -5 -12 201.08 11.05
 2 -5 -12 205.92 11.01
 2 -5 -12 207.76 11.04
 2 -5 -11 381 20.02
 2 -5 -11 408.6 20.11
 2 -5 -11 368.36 19.8
 2 -5 -10 319.84 16.52
 2 -5 -10 305.07 16.43
 2 -5 -10 280.91 15.84
 2 -5 -10 320.78 16.23
 2 -5 -10 292.8 16.18
 2 -5 -10 292.36 16.32
 2 -5 -9 356.87 18.62
 2 -5 -9 363.41 18.41
 2 -5 -9 310.3 17.83
 2 -5 -9 351.65 18.36
 2 -5 -9 328.74 18.46
 2 -5 -9 339.37 18.58
 2 -5 -8 614.88 32.44
 2 -5 -8 575.71 32.76
 2 -5 -7 701.14 35.13
 2 -5 -7 686.66 35.93
 2 -5 -7 683.67 34.88
 2 -5 -7 719.61 36.21
 2 -5 -7 634.15 34.81
 2 -5 -7 732.22 36.33
 2 -5 -7 713.95 35.5
 2 -5 -7 704.73 35.34
 2 -5 -7 621.82 35.2
 2 -5 -6 341.34 17.65
 2 -5 -6 245.34 15.84
 2 -5 -6 299.25 15.96
 2 -5 -6 282.65 16.68
 2 -5 -6 248.58 16.22
 2 -5 -6 268.91 15.91
 2 -5 -6 273.47 16
 2 -5 -6 294.55 16.93
 2 -5 -6 291.86 16.28
 2 -5 -6 291.05 16.44
 2 -5 -5 149.49 9.64
 2 -5 -5 158.63 10.51
 2 -5 -5 148.3 9.76
 2 -5 -5 171.28 11.04
 2 -5 -5 155.04 10.61
 2 -5 -5 157.32 10.59
 2 -5 -5 149.56 10.24
 2 -5 -4 467.92 24.87
 2 -5 -4 434.75 24.87
 2 -5 -4 472.33 25.3
 2 -5 -4 502.42 26.16
 2 -5 -4 428.09 23.92
 2 -5 -4 455.95 24.75
 2 -5 -3 358.54 20.61
 2 -5 -3 396.53 21.95
 2 -5 -3 344.88 19.88
 2 -5 -3 384.94 21.52
 2 -5 -3 389.03 21.31
 2 -5 -3 385.54 22.07
 2 -5 -3 385.8 20.84
 2 -5 -2 51.72 4.8
 2 -5 -2 43.63 4.41
 2 -5 -2 55.3 5.96
 2 -5 -2 53.69 6.19
 2 -5 -2 46.65 4.69
 2 -5 -2 50.92 5.3
 2 -5 -2 55.02 5.83
 2 -5 -1 63.59 6.89
 2 -5 -1 65.77 6.97
 2 -5 -1 49.32 4.78
 2 -5 -1 54.93 5.44
 2 -5 -1 49.3 5.46
 2 -5 0 41.4 5.92
 2 -5 0 45.28 4.9
 2 -5 0 51.55 5.18
 2 -5 0 49.81 4.76
 2 -5 0 42.52 6.17
 2 -5 1 131.29 9.1
 2 -5 1 132.36 9.1
 2 -5 1 137.89 10.43
 2 -5 1 128.92 9.1
 2 -5 1 111.14 9.9
 2 -5 2 227.53 14.93
 2 -5 2 221.49 13.85
 2 -5 2 226.01 13.79
 2 -5 2 241.97 14.25
 2 -5 2 217.68 14.41
 2 -5 3 13.15 3.61
 2 -5 3 7.92 2.59
 2 -5 3 11.11 2.69
 2 -5 3 11.06 3.47
 2 -5 3 14.48 3.42
 2 -5 4 13.29 2.78
 2 -5 4 11.51 3.2
 2 -5 4 10.57 2.75
 2 -5 5 31.74 3.93
 2 -5 5 27.35 3.77
 2 -5 6 19.07 3.46
 2 -5 6 12.33 3.41
 2 -5 6 15.44 2.97
 2 -5 6 19.09 2.91
 2 -5 7 115.26 9.3
 2 -5 7 113.94 7.6
 2 -5 8 468.25 27.62
 2 -5 8 483.33 25.85
 2 -5 9 291.66 16.97
 -2 5 -9 295.53 17.48
 2 -5 9 312.81 17.8
 2 -5 10 73.08 4.9
 2 -5 10 76.67 6.38
 -2 5 -10 64.5 4.58
 2 -5 10 71.18 5.74
 -2 5 -10 87.1 6.35
 2 -5 11 99.71 7.13
 2 -5 11 95.86 6.63
 -2 5 -11 85.86 5.51
 -2 5 -11 107.46 6.96
 -2 5 -12 130.53 7.62
 -2 5 -12 118.32 7.04
 2 -5 12 136.92 8.1
 -2 5 -12 124.3 7.97
 -2 5 -13 111.58 6.39
 2 -5 13 119.13 7.13
 -2 5 -13 104.57 5.95
 2 -5 13 112.5 6.79
 -2 5 -14 95.63 5.26
 -2 5 -14 111.01 5.69
 1 -5 -15 19.37 1.82
 1 -5 -14 7.98 1.47
 1 -5 -13 263.49 14.74
 1 -5 -13 263.01 14.01
 1 -5 -13 277.38 14.4
 1 -5 -12 252.89 13.67
 1 -5 -12 221.79 12.67
 1 -5 -12 230.43 12.82
 1 -5 -12 236.66 12.99
 1 -5 -11 87.48 6.2
 1 -5 -10 205.66 12.59
 1 -5 -10 188.98 12.02
 1 -5 -10 179.38 11.44
 1 -5 -10 198.84 11.99
 1 -5 -10 188.63 12.17
 1 -5 -10 196.82 11.54
 1 -5 -10 195.15 11.44
 1 -5 -9 901.26 44.72
 1 -5 -9 924.09 45.75
 1 -5 -9 910.38 44.73
 1 -5 -9 856.03 44.45
 1 -5 -9 847.38 43.95
 1 -5 -9 860.95 44.91
 1 -5 -9 859.59 44.06
 1 -5 -8 531.34 27.04
 1 -5 -8 575.99 28.06
 1 -5 -8 516.24 26.87
 1 -5 -8 503 26.31
 1 -5 -8 514.53 27.32
 1 -5 -8 498.25 26.49
 1 -5 -8 442.6 25.84
 1 -5 -7 328.24 18.43
 1 -5 -7 382.26 19.98
 1 -5 -7 322.79 18.37
 1 -5 -7 362.74 19.46
 1 -5 -7 335.82 18.39
 1 -5 -7 284.52 17.77
 1 -5 -7 323.42 18.73
 1 -5 -6 756.06 40.26
 1 -5 -6 847.15 41.32
 1 -5 -6 779.07 40.05
 1 -5 -6 802.95 40.14
 1 -5 -6 829.35 41.3
 1 -5 -6 755.9 39.89
 1 -5 -6 757.46 40.12
 1 -5 -6 787.94 40.66
 1 -5 -5 1208.12 60.39
 1 -5 -5 1240.59 60.94
 1 -5 -5 1186.34 60.37
 1 -5 -5 1250.7 61.22
 1 -5 -5 1223.85 61.01
 1 -5 -5 1158.91 60.94
 1 -5 -4 1136.04 57.4
 1 -5 -4 1087.32 56.64
 1 -5 -4 1116.91 57.78
 1 -5 -4 1156.34 58.05
 1 -5 -4 1361.89 59.61
 1 -5 -4 1160.8 58.67
 1 -5 -4 1155.91 57.73
 1 -5 -3 1392.58 70.83
 1 -5 -3 1470.86 72.33
 1 -5 -3 1457.14 71.89
 1 -5 -3 1623.46 73.46
 1 -5 -3 1416.09 73
 1 -5 -3 1412.83 71.48
 1 -5 -2 1513.55 77.75
 1 -5 -2 1737.7 80.05
 1 -5 -2 1604.55 78.59
 1 -5 -2 1741.01 79.81
 1 -5 -2 1565.93 80.27
 1 -5 -2 1513.68 78.08
 1 -5 -1 1153.1 58.84
 1 -5 -1 1152.88 59.29
 1 -5 -1 1247.61 60.14
 1 -5 -1 1079.25 61.03
 1 -5 0 1194.62 60.94
 1 -5 0 1199.73 60.75
 1 -5 0 1281.57 61.42
 1 -5 0 1066.28 62.44
 1 -5 1 962.96 48.75
 1 -5 1 962.51 48.87
 1 -5 1 839.35 49.89
 1 -5 1 1028.42 49.01
 1 -5 1 1010.94 50.26
 1 -5 2 581 29.43
 1 -5 2 530.82 29.19
 1 -5 2 510.17 30.66
 1 -5 2 623.66 30.27
 1 -5 2 537.81 29.98
 1 -5 3 451.92 24.4
 1 -5 3 481.58 25.06
 1 -5 3 493.05 25.72
 1 -5 3 397.19 25.35
 1 -5 4 333.46 18.32
 1 -5 4 296.84 17.51
 1 -5 4 297.09 18.34
 1 -5 5 99.01 7.57
 1 -5 5 113.4 7.86
 1 -5 5 99.06 8.25
 1 -5 6 6.25 2.42
 1 -5 6 7.12 2.32
 1 -5 6 5.83 2.48
 1 -5 7 0.64 1.57
 1 -5 7 -0.46 1.87
 1 -5 8 10.55 1.97
 1 -5 9 6.2 1.61
 1 -5 9 9.87 2.53
 -1 5 -9 4.69 1.45
 1 -5 10 2.83 1.85
 -1 5 -10 1.11 2.91
 -1 5 -10 2.61 1.24
 1 -5 11 4.49 1.93
 -1 5 -11 2.88 2.56
 1 -5 12 4.39 1.81
 -1 5 -12 3.77 1.19
 -1 5 -12 4.76 1.61
 -1 5 -12 3.67 2.33
 1 -5 13 82.59 5.92
 -1 5 -13 84.82 5.54
 -1 5 -13 93.54 6.39
 -1 5 -13 78.8 5.08
 -1 5 -14 146.69 8.04
 1 -5 14 151.32 9.05
 1 -5 14 148.07 8.78
 -1 5 -14 152.06 8.35
 -1 5 -15 76.66 4.49
 -1 5 -15 74.82 4.27
 0 -5 -16 181.6 9.58
 0 -5 -15 77.62 5.06
 0 -5 -14 95.67 6.25
 0 -5 -14 97.91 6.31
 0 -5 -14 97.77 6.56
 0 -5 -13 46.09 3.88
 0 -5 -13 49.92 4.07
 0 -5 -13 37.21 3.63
 0 -5 -13 44.64 4.22
 0 -5 -12 19.08 2.79
 0 -5 -11 5.56 1.95
 0 -5 -11 5.11 2.02
 0 -5 -11 4.93 2.01
 0 -5 -11 6.53 2.24
 0 -5 -11 2.66 1.94
 0 -5 -11 5.62 1.99
 0 -5 -11 5.2 2.84
 0 -5 -10 166.75 10.94
 0 -5 -10 169.12 11.91
 0 -5 -10 175.18 10.41
 0 -5 -10 155.4 10.28
 0 -5 -10 185.81 11.04
 0 -5 -10 158.52 10.84
 0 -5 -10 171.75 10.84
 0 -5 -10 165.29 10.85
 0 -5 -9 297 16.44
 0 -5 -9 296.13 16.49
 0 -5 -9 275.62 15.93
 0 -5 -9 292.24 16.46
 0 -5 -9 285.12 16.52
 0 -5 -9 268.14 16.38
 0 -5 -9 273.22 16.4
 0 -5 -8 75.51 6.6
 0 -5 -8 80.74 6.38
 0 -5 -8 77.04 6.12
 0 -5 -8 92.8 7.15
 0 -5 -8 68.02 5.77
 0 -5 -8 66.54 5.88
 0 -5 -8 84.84 6.31
 0 -5 -8 74.83 6.17
 0 -5 -8 77.53 6.23
 0 -5 -7 120.87 7.73
 0 -5 -7 96.36 7.3
 0 -5 -7 92.71 7.34
 0 -5 -7 106.72 7.18
 0 -5 -7 104.49 7.36
 0 -5 -7 127.58 9.09
 0 -5 -7 100.06 7.35
 0 -5 -7 105.69 8.18
 0 -5 -7 91.73 7.03
 0 -5 -7 101.36 7.04
 0 -5 -6 440.7 24.66
 0 -5 -6 426.33 23.41
 0 -5 -6 406.52 22.93
 0 -5 -6 471.24 23.63
 0 -5 -6 462.66 23.47
 0 -5 -6 432.93 23.31
 0 -5 -6 445.12 23.46
 0 -5 -6 412.89 24.09
 0 -5 -6 437.93 23.45
 0 -5 -6 401.35 23.15
 0 -5 -5 148.61 12.18
 0 -5 -5 182.25 11.07
 0 -5 -5 173.19 11.12
 0 -5 -5 183.89 10.88
 0 -5 -5 225.33 12.53
 0 -5 -5 197.16 11.68
 0 -5 -5 219.58 12.69
 0 -5 -5 188.76 11.53
 0 -5 -5 178.34 11.83
 0 -5 -5 195.24 12.18
 0 -5 -4 92.5 8.17
 0 -5 -4 83.21 6.06
 0 -5 -4 83.06 6.1
 0 -5 -4 97.45 7.16
 0 -5 -4 90.55 6.08
 0 -5 -4 91.65 7.03
 0 -5 -4 97.65 7.34
 0 -5 -4 105.62 8.44
 0 -5 -4 82.42 6.33
 0 -5 -4 83.45 6.71
 0 -5 -3 481.05 25.96
 0 -5 -3 454.43 27.61
 0 -5 -3 522.4 26.81
 0 -5 -3 469.27 25.34
 0 -5 -3 498.73 26.28
 0 -5 -3 530.76 27.92
 0 -5 -2 932.82 52.35
 0 -5 -2 930.11 49.82
 0 -5 -2 1064.67 51.83
 0 -5 -2 1015.89 50.28
 0 -5 -2 1028.22 50.52
 0 -5 -2 1111.86 52.14
 0 -5 -1 918.08 42.37
 0 -5 -1 732.12 39.5
 0 -5 -1 805.21 39.53
 0 -5 -1 825.44 40.77
 0 -5 -1 673.85 41.77
 0 -5 0 787.49 39.26
 0 -5 0 861.94 41.34
 0 -5 0 770.79 38.79
 0 -5 1 818.96 41.64
 0 -5 1 888.16 42.14
 0 -5 1 846.84 42.92
 0 -5 2 1191.55 62.64
 0 -5 2 1092.74 63.54
 0 -5 3 1654.25 87.01
 0 -5 3 1597.47 88.35
 0 -5 4 849.61 46.24
 0 -5 4 879.98 47.85
 0 -5 5 289.06 16.34
 0 -5 5 290.11 16.16
 0 -5 5 276.38 15.92
 0 -5 5 279.35 17.52
 0 -5 6 439.27 22.28
 0 -5 6 381.14 21.71
 0 -5 6 430.85 22.39
 0 -5 6 394.61 23.18
 0 -5 7 808.37 41.95
 0 -5 7 794.39 39.52
 0 -5 7 743.7 38.7
 0 -5 8 410.09 22.81
 0 -5 8 393.17 22
 0 5 -8 460.18 22.36
 0 -5 8 469.95 26.04
 0 -5 9 280.3 17.96
 0 5 -9 256.25 13.78
 0 5 -9 229.33 13.94
 0 5 -10 240.59 13.5
 0 5 -10 246.45 15.77
 0 5 -10 254.01 17.74
 0 -5 10 250.37 17.29
 0 5 -10 240.63 13.93
 0 -5 10 261.47 14.56
 0 -5 11 28.83 3.44
 0 5 -11 28.26 3.26
 0 5 -11 30.28 2.91
 0 5 -11 37.12 4.72
 0 -5 12 12.86 2.47
 0 5 -12 10.69 2.83
 0 -5 13 25.52 3.01
 0 5 -13 17.62 3.23
 0 5 -13 24.75 2.69
 0 5 -13 23.98 2.33
 0 -5 14 49.61 4.06
 0 5 -14 50.69 3.63
 0 5 -14 50.85 3.72
 0 5 -14 44.86 3.39
 0 5 -14 47.12 4.35
 0 5 -15 11.4 1.57
 0 5 -15 12 1.43
 0 -5 15 11.18 1.74
 0 5 -16 6.61 0.95
 0 5 -16 4.74 0.84
 -1 -5 -17 232.89 11.66
 -1 -5 -16 313.85 15.35
 -1 -5 -16 285.08 15.26
 -1 -5 -15 406.61 21.48
 -1 -5 -15 450.28 21.59
 -1 -5 -15 406.23 21.39
 -1 -5 -14 634.35 29.86
 -1 -5 -14 591.64 29.51
 -1 -5 -14 541.36 29.59
 -1 -5 -14 569.33 29.56
 -1 -5 -13 539.18 28.02
 -1 -5 -12 235.74 14.64
 -1 -5 -12 252.65 14.44
 -1 -5 -12 258.15 14.53
 -1 -5 -12 250.85 14.09
 -1 -5 -12 246.01 14.19
 -1 -5 -12 238.23 14.28
 -1 -5 -11 649.24 34.98
 -1 -5 -11 664.55 34.48
 -1 -5 -11 661.47 34.28
 -1 -5 -11 644.21 33.94
 -1 -5 -11 648.5 33.89
 -1 -5 -11 694.74 34.87
 -1 -5 -10 1179.82 58.96
 -1 -5 -10 1310.73 59.37
 -1 -5 -10 1131.49 59.42
 -1 -5 -10 1148.96 59.37
 -1 -5 -10 1127.35 59.17
 -1 -5 -10 1197.99 58.99
 -1 -5 -9 450.29 24.65
 -1 -5 -9 446.16 24.31
 -1 -5 -9 453.5 24.17
 -1 -5 -9 433.14 24.68
 -1 -5 -9 444.59 24.37
 -1 -5 -9 439.74 24.19
 -1 -5 -9 486.75 24.65
 -1 -5 -8 237.81 13.65
 -1 -5 -8 222.86 14.18
 -1 -5 -8 228.24 13.68
 -1 -5 -8 233.23 13.57
 -1 -5 -8 246.74 14.22
 -1 -5 -8 224.16 13.5
 -1 -5 -8 228.53 13.72
 -1 -5 -8 229.88 13.74
 -1 -5 -7 924.95 44.75
 -1 -5 -7 911.3 45.86
 -1 -5 -7 801.04 44.67
 -1 -5 -7 884.71 44.67
 -1 -5 -7 868.92 44.67
 -1 -5 -7 880.57 44.54
 -1 -5 -7 926.45 44.95
 -1 -5 -7 907.78 44.54
 -1 -5 -6 696.18 34.79
 -1 -5 -6 671.74 32.49
 -1 -5 -6 641.36 32.6
 -1 -5 -6 646.93 32.59
 -1 -5 -6 591.05 33.52
 -1 -5 -6 626.55 32.95
 -1 -5 -6 610.36 36.92
 -1 -5 -6 599.27 32.31
 -1 -5 -6 639.25 32.55
 -1 -5 -5 45.51 3.82
 -1 -5 -5 33.46 3.4
 -1 -5 -5 43.59 4.88
 -1 -5 -5 27.98 6
 -1 -5 -5 40.01 3.73
 -1 -5 -5 35.55 5.13
 -1 -5 -5 37.94 3.56
 -1 -5 -4 200.26 12.22
 -1 -5 -4 194.6 15.64
 -1 -5 -4 182.2 11
 -1 -5 -4 201.54 12.99
 -1 -5 -3 1347.37 64.94
 -1 -5 -3 1291.48 66.12
 -1 -5 -3 1226.57 69.74
 -1 -5 -2 919.04 46.04
 -1 -5 -2 945.14 46.3
 -1 -5 -2 888.87 48.06
 -1 -5 -2 921.27 52.27
 -1 -5 -1 34.32 5.11
 -1 -5 -1 30.84 3.46
 -1 -5 -1 28.77 3.17
 -1 -5 -1 22.41 4.89
 -1 -5 -1 37.28 7.62
 -1 -5 0 87.84 6.61
 -1 -5 0 107.01 9.07
 -1 -5 0 77.7 7.69
 -1 -5 0 78.77 10.04
 -1 -5 1 108.93 7.75
 -1 -5 1 87.99 8.35
 -1 -5 1 93.28 11.01
 -1 -5 2 187.45 13.54
 -1 -5 2 173.99 15.95
 -1 -5 3 783.05 36.53
 1 5 -3 717.22 35.05
 -1 -5 3 544.6 38.54
 -1 -5 3 620.45 36.04
 -1 -5 4 791.27 43.27
 -1 -5 4 773.09 41.63
 -1 -5 4 894.5 42.88
 1 5 -4 950.38 42.96
 -1 -5 4 756.95 46.52
 -1 -5 5 723.57 43.1
 -1 -5 5 673.17 38.05
 -1 -5 5 820.62 40.7
 -1 -5 5 793.9 38.66
 1 5 -5 826.03 38.95
 -1 -5 6 693.82 39.45
 -1 -5 6 624.7 34.46
 -1 -5 6 756.35 36.85
 1 5 -6 709.09 34.89
 -1 -5 6 673.2 34.4
 1 5 -7 460.24 25.2
 -1 -5 7 445.77 25.2
 1 5 -8 364.6 20.71
 -1 -5 8 373 20.94
 1 5 -9 811.1 42.89
 1 5 -9 896.07 42.99
 -1 -5 9 852.38 43.29
 1 5 -9 888.64 46.03
 1 5 -10 1093.04 52.72
 1 5 -10 1041.29 52.93
 1 5 -11 253.33 14.14
 1 5 -11 240.3 13.71
 -1 -5 11 250.97 14.49
 1 5 -11 282.26 15.89
 1 5 -12 179.7 10.57
 1 5 -12 165.15 11.54
 -1 -5 12 180.97 10.99
 1 5 -12 191.1 10.31
 1 5 -13 435.18 23.32
 1 5 -13 424.28 21.95
 1 5 -13 427.12 22.32
 -1 -5 13 442.7 22.84
 1 5 -13 436.49 22.35
 1 5 -14 484.32 24.87
 1 5 -14 485.54 24.98
 1 5 -14 528.42 25.27
 -1 -5 14 503.9 25.66
 -1 -5 15 315.31 15.9
 1 5 -15 287.28 15.31
 1 5 -15 298.82 15.2
 1 5 -16 257.66 12.98
 -2 -5 -17 7.78 0.95
 -2 -5 -16 85.92 5.25
 -2 -5 -16 93.23 5.33
 -2 -5 -15 140.87 7.98
 -2 -5 -15 132.29 7.39
 -2 -5 -15 135.77 7.81
 -2 -5 -15 124.37 7.63
 -2 -5 -14 89.29 6.1
 -2 -5 -14 79.77 5.26
 -2 -5 -14 88.43 5.83
 -2 -5 -14 77.67 5.55
 -2 -5 -13 211 12.06
 -2 -5 -13 183.97 11.37
 -2 -5 -13 202.41 11.51
 -2 -5 -13 200.54 11.14
 -2 -5 -12 240.96 14.74
 -2 -5 -12 257.53 14.7
 -2 -5 -12 254.41 14.25
 -2 -5 -12 254.39 14.86
 -2 -5 -11 168.89 10.86
 -2 -5 -11 181.37 10.82
 -2 -5 -11 164.11 10.33
 -2 -5 -11 157.26 10.72
 -2 -5 -11 178.14 10.31
 -2 -5 -11 158.56 9.91
 -2 -5 -11 149.68 10.83
 -2 -5 -11 143.9 10.65
 -2 -5 -10 199.65 12.24
 -2 -5 -10 191.92 12.98
 -2 -5 -10 197.46 12.78
 -2 -5 -10 210.23 12.92
 -2 -5 -10 219.62 12.79
 -2 -5 -9 504.6 26.54
 -2 -5 -9 489.88 26.17
 -2 -5 -9 497.06 26.22
 -2 -5 -9 454.16 26.47
 -2 -5 -8 815.6 40.34
 -2 -5 -8 789.43 40.03
 -2 -5 -8 775.33 40.18
 -2 -5 -8 757.38 41.04
 -2 -5 -7 865.7 41.63
 -2 -5 -7 771.79 41.22
 -2 -5 -7 856.6 42.6
 -2 -5 -7 826.01 41.55
 -2 -5 -7 770.63 42.65
 -2 -5 -6 554.87 34.88
 -2 -5 -6 568.83 30.41
 -2 -5 -6 573.88 31.73
 -2 -5 -6 623.46 30.79
 -2 -5 -6 650.68 32.87
 -2 -5 -5 892.25 49.75
 -2 -5 -5 830.67 46.13
 -2 -5 -5 919.28 44.49
 -2 -5 -5 897.94 46.03
 -2 -5 -4 1338.16 67.72
 -2 -5 -4 1191.65 64.35
 -2 -5 -4 1201.9 63.01
 -2 -5 -4 1317.73 63.46
 -2 -5 -3 791.19 42.61
 -2 -5 -3 813.94 45.94
 -2 -5 -3 758.39 40.62
 -2 -5 -3 809.96 41.59
 -2 -5 -2 441.14 24.63
 -2 -5 -2 469.96 26.37
 -2 -5 -2 461.14 27.09
 -2 -5 -2 512.06 31.25
 -2 -5 -1 1015.29 52.1
 -2 -5 -1 954.98 56.58
 2 5 0 1031.7 51.62
 -2 -5 0 1088.09 54.22
 -2 -5 0 1021.79 58.6
 2 5 -1 542.53 27.59
 -2 -5 1 524.04 29.24
 -2 -5 1 490.55 32.84
 -2 -5 2 260.05 16.14
 -2 -5 2 259.5 19.47
 -2 -5 3 88.79 7.37
 2 5 -3 81.48 5.76
 -2 -5 3 79.3 5.92
 -2 -5 3 83.09 9.48
 -2 -5 4 46.53 5.34
 2 5 -4 53.63 4.52
 -2 -5 4 37.68 3.85
 -2 -5 4 57.39 7.69
 -2 -5 5 160.9 10.96
 -2 -5 5 150.79 9.74
 2 5 -5 172.9 10.33
 -2 -5 5 137.89 13
 2 5 -5 162.69 9.35
 2 5 -6 78.56 5.6
 -2 -5 6 73.3 8.58
 2 5 -6 84.27 6.4
 -2 -5 6 74.03 5.81
 -2 -5 6 69.79 6.56
 2 5 -7 76.87 5.73
 -2 -5 7 63.16 5.47
 2 5 -7 75.4 5.84
 2 5 -8 66.78 5.52
 2 5 -8 63.13 5.6
 -2 -5 8 61.5 5.52
 2 5 -8 80.72 8.05
 2 5 -9 56.62 4.99
 2 5 -9 53.16 6.9
 2 5 -9 52.39 4.72
 2 5 -10 399.04 22.35
 2 5 -10 411.85 22.67
 2 5 -10 441.22 22.49
 -2 -5 10 453.07 23.01
 2 5 -10 453.14 23.83
 2 5 -10 409.39 25.49
 2 5 -11 495.74 25.95
 2 5 -11 505.49 26.18
 2 5 -11 503.9 25.77
 -2 -5 11 506.78 26.44
 2 5 -11 506.43 26.98
 -2 -5 12 106.87 7.15
 2 5 -12 98.29 7.28
 2 5 -13 44.76 3.51
 2 5 -13 34.63 3.23
 -2 -5 13 42.52 3.79
 2 5 -13 38.12 3.14
 -2 -5 14 129.71 7.57
 2 5 -14 119.93 7.05
 2 5 -14 114.92 6.86
 2 5 -15 151.77 8.1
 2 5 -15 138.43 7.8
 2 5 -16 139.43 7.27
 -3 -5 -16 217.39 10.42
 -3 -5 -16 201.4 10.28
 -3 -5 -16 191.7 10.29
 -3 -5 -15 76.82 4.94
 -3 -5 -15 85.68 5.07
 -3 -5 -15 84.88 5.38
 -3 -5 -15 85.1 5.13
 -3 -5 -14 53.66 3.95
 -3 -5 -14 56.86 4.02
 -3 -5 -14 57.83 4.56
 -3 -5 -14 55.33 4.2
 -3 -5 -13 110.44 7.55
 -3 -5 -13 108.11 7.28
 -3 -5 -13 105.85 6.87
 -3 -5 -13 108.89 6.85
 -3 -5 -12 73.36 6.19
 -3 -5 -11 1.81 2.14
 -3 -5 -11 2.84 2.2
 -3 -5 -11 0.48 2.36
 -3 -5 -11 0.44 2.06
 -3 -5 -10 101.33 8.25
 -3 -5 -10 114.86 8.44
 -3 -5 -10 115.81 8.8
 -3 -5 -9 80.1 6.35
 -3 -5 -9 65.38 6
 -3 -5 -8 2.02 1.94
 -3 -5 -8 3.76 2.11
 -3 -5 -8 0.6 3.02
 -3 -5 -7 23.94 4.35
 -3 -5 -7 17.66 3.6
 3 5 7 22.43 3.14
 -3 -5 -7 20.57 2.95
 -3 -5 -6 126.83 8.17
 -3 -5 -6 132.33 10.18
 -3 -5 -6 110.07 9.05
 -3 -5 -6 108.39 11.42
 -3 -5 -6 126.27 11.17
 -3 -5 -5 199.99 11.34
 -3 -5 -5 187.2 12.61
 -3 -5 -5 174.55 13.31
 -3 -5 -5 173.43 15.6
 -3 -5 -5 178.76 14.63
 -3 -5 -4 264.91 14.65
 -3 -5 -4 264.43 20.13
 -3 -5 -4 241.41 18
 -3 -5 -4 239.31 16.48
 -3 -5 -4 278.3 16.67
 -3 -5 -3 420.74 29.67
 -3 -5 -3 467.9 27.22
 -3 -5 -3 404.61 24.67
 -3 -5 -3 468.75 25.73
 -3 -5 -2 661.01 42.43
 -3 -5 -2 647.27 37.74
 -3 -5 -2 671.75 35.5
 -3 -5 -2 696.65 37.32
 3 5 1 1119.85 57.82
 -3 -5 -1 1213.32 68.47
 -3 -5 -1 1347.7 62.87
 -3 -5 -1 1215.14 61.85
 3 5 0 1493.56 75.97
 -3 -5 0 1617.5 85.79
 -3 -5 0 1727.48 80.68
 -3 -5 0 1557.29 79.17
 3 5 -1 1416.76 72.14
 -3 -5 1 1667.82 76.75
 -3 -5 1 1453.77 80.27
 -3 -5 1 1451.77 74.48
 -3 -5 2 1521.91 82.66
 -3 -5 2 1565.89 75.78
 3 5 -2 1526.48 75.77
 -3 -5 2 1518.88 77.41
 -3 -5 3 1526.33 81.74
 -3 -5 3 1561.85 77.08
 -3 -5 3 1522.67 75.68
 3 5 -3 1477.75 74.64
 3 5 -3 1647.87 76.24
 -3 -5 4 1238.9 67.32
 -3 -5 4 1182.5 62.77
 -3 -5 4 1245.48 62.07
 3 5 -4 1231.72 61.23
 3 5 -4 1331.27 62.71
 -3 -5 5 927.01 54.84
 -3 -5 5 945.55 51.18
 3 5 -5 1062.26 50.42
 -3 -5 5 966.09 50.59
 3 5 -5 1093.64 51.69
 -3 -5 6 959.34 56.46
 3 5 -6 1099.52 53.21
 3 5 -6 1137.7 52.85
 -3 -5 6 972.56 53.02
 -3 -5 6 1027.82 52.65
 3 5 -6 1066.5 56.41
 3 5 -7 712.36 36.44
 3 5 -7 777.38 36.57
 -3 -5 7 637.27 36.07
 3 5 -7 702.1 40.27
 3 5 -8 423.54 23.82
 3 5 -8 474.81 23.95
 3 5 -8 442.41 27.77
 3 5 -9 220.07 13.21
 3 5 -9 238.9 13.19
 -3 -5 9 218.96 13.41
 3 5 -9 242.15 16.74
 -3 -5 10 77.95 5.96
 3 5 -10 73.07 5.6
 3 5 -10 76.77 5.53
 -3 -5 11 100.97 7.03
 -3 -5 12 185.72 10.51
 3 5 -12 176.88 10.03
 3 5 -12 167.77 9.87
 -3 -5 13 31.97 3.1
 3 5 -13 32.29 2.71
 3 5 -13 29.91 2.68
 3 5 -14 2.51 1
 -3 -5 14 4.1 1.29
 3 5 -15 0.41 0.61
 -4 -5 -15 251.69 12.69
 -4 -5 -14 267.46 13.8
 -4 -5 -14 270.18 13.81
 -4 -5 -14 252.63 13.49
 -4 -5 -14 284.2 14.26
 -4 -5 -13 310.61 15.92
 -4 -5 -13 279.32 15.46
 -4 -5 -13 306.34 16.02
 -4 -5 -13 327.2 16.59
 -4 -5 -12 143.05 8.85
 -4 -5 -12 137.16 9.18
 -4 -5 -11 81.1 6.15
 -4 -5 -11 108.24 7.54
 -4 -5 -10 136.89 9.79
 -4 -5 -9 334.49 18.62
 -4 -5 -9 316.79 18.59
 -4 -5 -9 332.55 19.54
 -4 -5 -8 263.46 14.92
 -4 -5 -8 238.54 14.93
 4 5 8 259.06 15.22
 -4 -5 -8 254.21 16.13
 -4 -5 -7 62.95 8.57
 -4 -5 -7 78.4 6.08
 -4 -5 -7 85.31 6.35
 4 5 7 72.63 6.28
 -4 -5 -7 71.99 7.17
 -4 -5 -7 70.55 6.51
 -4 -5 -6 196.47 15.76
 -4 -5 -6 157.05 15.07
 -4 -5 -6 169.59 10.86
 4 5 6 182.1 11.59
 -4 -5 -5 112.69 10.69
 -4 -5 -5 136.48 10.26
 -4 -5 -5 131.84 8.51
 -4 -5 -5 134.74 13.41
 -4 -5 -5 116.28 12.13
 -4 -5 -4 147.65 10.85
 -4 -5 -4 115.47 10.71
 -4 -5 -4 123.13 8.23
 -4 -5 -4 133.85 13.89
 -4 -5 -4 116.39 11.8
 -4 -5 -3 477.48 27.19
 -4 -5 -3 404.1 31.38
 -4 -5 -3 465.73 28.82
 -4 -5 -3 451.22 23.82
 -4 -5 -2 2.68 4.33
 -4 -5 -2 4.21 3
 -4 -5 -2 5.98 5.89
 -4 -5 -2 0.96 1.58
 4 5 2 3.03 1.32
 -4 -5 -1 113.33 11.08
 4 5 1 105.4 7.29
 -4 -5 -1 124.54 15.88
 -4 -5 -1 117.89 11.04
 4 5 0 51.56 4.64
 -4 -5 0 54.78 7.36
 -4 -5 0 44.39 6.6
 -4 -5 0 56.5 10.52
 4 5 -1 241.22 14.39
 -4 -5 1 259.28 17.22
 -4 -5 1 239.79 21.38
 -4 -5 1 252.79 17.96
 4 5 -2 279.35 16.26
 -4 -5 2 276.19 19.48
 -4 -5 2 274.79 22.63
 4 5 -2 270.76 15.04
 -4 -5 2 319.47 18.52
 4 5 -3 517.1 27.22
 -4 -5 3 511.36 33.21
 4 5 -3 498.06 30.45
 4 5 -3 486.06 25.78
 -4 -5 3 519.44 28.46
 4 5 -4 661.09 33.27
 -4 -5 4 556.52 37.56
 -4 -5 4 635.55 32.84
 4 5 -4 621.97 36.72
 4 5 -4 624.35 31.81
 -4 -5 4 598.33 33.59
 4 5 -5 486.01 31.84
 4 5 -5 541.75 28.04
 4 5 -5 582.3 29.44
 -4 -5 5 510.28 33.21
 4 5 -6 860.18 43.87
 -4 -5 6 878.39 43.81
 4 5 -6 751.89 46.65
 4 5 -6 867.19 43.11
 4 5 -7 930.1 48.51
 4 5 -7 864.59 51.61
 -4 -5 7 980.29 48.86
 4 5 -7 1031.55 48.66
 4 5 -8 565.58 30.43
 -4 -5 8 584 30.85
 4 5 -8 622.47 30.56
 -4 -5 9 550.66 28.74
 -4 -5 10 596.92 29.76
 4 5 -10 561.56 29.04
 4 5 -10 576.17 29.23
 -4 -5 11 589.78 28.13
 4 5 -11 538.48 27.42
 4 5 -11 527.25 27.49
 -4 -5 12 342.43 17.79
 4 5 -12 333.69 17.3
 4 5 -12 341.66 17.27
 -4 -5 13 134.66 7.68
 4 5 -13 134.44 7.35
 4 5 -14 89.52 4.89
 -5 -5 -13 118.64 6.71
 -5 -5 -13 137.18 6.98
 -5 -5 -12 162.38 9.01
 -5 -5 -12 159.86 9.38
 -5 -5 -11 240.92 13.69
 5 5 10 179.34 10.5
 -5 -5 -10 159.87 10.62
 -5 -5 -9 199.3 12.17
 5 5 9 232.65 13.15
 -5 -5 -9 207.24 13.04
 -5 -5 -8 554.1 29.65
 -5 -5 -8 534.05 30.58
 -5 -5 -7 568.59 29.74
 -5 -5 -7 582.08 31.33
 -5 -5 -6 225.94 15.53
 -5 -5 -6 240.42 14.83
 5 5 6 241.65 14.78
 5 5 5 179.79 11.52
 5 5 5 169.43 11.47
 -5 -5 -5 155.64 11.59
 -5 -5 -5 160.9 12.82
 5 5 4 318.09 19
 -5 -5 -4 315.13 20.96
 -5 -5 -4 351.62 20.37
 5 5 4 313.61 19.29
 5 5 3 425.96 24.25
 -5 -5 -3 439.46 25.92
 -5 -5 -3 423.08 27.88
 -5 -5 -3 444.33 31.76
 5 5 2 654.72 33.44
 5 5 2 665.31 35.19
 -5 -5 -2 674.95 37.84
 -5 -5 -2 637.85 38.68
 -5 -5 -2 644.94 44.42
 5 5 1 748.71 38.2
 -5 -5 -1 729.95 42.81
 -5 -5 -1 821.19 43.79
 -5 -5 -1 701.43 50
 5 5 0 413.3 21.81
 -5 -5 0 401.23 25.23
 -5 -5 0 407.23 26.04
 -5 -5 0 342.55 30.06
 5 5 -1 284.37 16.56
 -5 -5 1 300.86 19.28
 -5 -5 1 294.85 20.34
 -5 -5 1 297.68 24.55
 -5 -5 2 160.42 16.29
 5 5 -2 165.08 10.64
 -5 -5 2 159.32 12.21
 5 5 -3 4.46 2.7
 5 5 -3 11.24 2.53
 -5 -5 3 9.32 3.29
 5 5 -4 4.93 2.51
 5 5 -4 3.67 2.33
 -5 -5 4 9.47 3.08
 -5 -5 5 43.23 4.59
 5 5 -5 35.39 4.27
 -5 -5 5 47.17 5.07
 5 5 -6 86.27 6.7
 -5 -5 6 110.49 7.57
 5 5 -7 0.95 1.75
 5 5 -7 1.59 1.59
 -5 -5 8 91.61 6.48
 5 5 -8 84.79 6.02
 5 5 -8 98.14 6.21
 -5 -5 9 173.37 9.98
 5 5 -9 165.39 9.48
 5 5 -9 167.99 9.47
 -5 -5 10 67.42 4.66
 5 5 -10 63.35 4.23
 -5 -5 11 163.49 8.87
 5 5 -11 157.67 8.39
 5 5 -12 303.1 15.12
 -6 -5 -10 40.59 2.88
 6 5 10 39.2 2.72
 6 5 9 53.94 4.02
 6 5 8 78.26 5.87
 -6 -5 -8 76.47 5.63
 6 5 7 178.52 10.32
 6 5 7 161.65 8.99
 6 5 6 286.81 15.16
 -6 -5 -6 253.2 15.81
 6 5 5 343.85 18.92
 6 5 5 381.08 19.9
 -6 -5 -5 316.1 19.13
 6 5 4 335.15 19.57
 6 5 4 382.82 20.43
 -6 -5 -4 347.41 20.34
 6 5 3 223.96 14.32
 6 5 3 251.29 14.93
 -6 -5 -3 250.44 15.83
 6 5 2 298.85 18.31
 6 5 2 323.31 16.91
 6 5 2 334.61 18.66
 -6 -5 -2 302.77 20.3
 6 5 1 544.72 30.35
 6 5 1 586.2 28.83
 6 5 1 549.25 30.15
 -6 -5 -1 547.1 32.92
 6 5 0 415.3 22.67
 6 5 0 380 20.85
 6 5 0 386.35 22.05
 -6 -5 0 422.44 24.42
 6 5 -1 277.33 16.79
 -6 -5 1 295.8 18.23
 6 5 -1 292.81 16.01
 6 5 -1 288.82 16.89
 6 5 -2 350.67 20.63
 6 5 -2 400.07 20.42
 6 5 -2 384.97 20.85
 6 5 -2 369.17 19.63
 -6 -5 2 384.75 21.79
 -6 -5 3 496.9 26.64
 6 5 -3 538.7 26.02
 6 5 -3 443.77 25.43
 6 5 -3 460.34 25.82
 6 5 -3 516.69 25.35
 -6 -5 3 512.77 26
 -6 -5 4 499.67 26.68
 6 5 -4 518.53 26.29
 6 5 -4 467.61 25.98
 6 5 -4 528.99 25.93
 -6 -5 4 507.67 26.33
 -6 -5 5 381.71 22.55
 6 5 -5 392.73 22.27
 6 5 -5 448.7 22.7
 -6 -5 5 476.78 22.96
 6 5 -5 503.92 22.84
 6 5 -6 246.66 14.08
 -6 -5 6 257.6 14.35
 6 5 -7 133.48 7.8
 -6 -5 7 138.01 8.04
 6 5 -7 150.83 8.19
 6 5 -8 157.43 8.69
 6 5 -8 175.86 9
 6 5 -9 42.02 2.73
 6 5 -9 54.46 3.04
 7 5 5 7.38 1.23
 7 5 4 11.51 1.4
 7 5 4 13.47 1.71
 7 5 3 3.19 1.17
 7 5 3 0.54 1.08
 7 5 2 31.71 2.72
 7 5 2 29.7 2.71
 7 5 1 20 2.36
 7 5 1 26.32 2.4
 7 5 0 7.15 1.54
 7 5 -1 62 4.12
 7 5 -2 180.06 9.57
 4 -6 -2 126.34 6.98
 4 -6 -1 69.97 4.31
 4 -6 -1 59.84 3.8
 4 -6 0 236.49 12.29
 4 -6 0 230.28 11.95
 4 -6 1 148.98 8.46
 4 -6 1 159.15 8.3
 4 -6 2 39.18 3.14
 4 -6 2 51.3 3.16
 4 -6 3 139.13 7.46
 4 -6 3 140.29 7.61
 4 -6 3 142.44 7.54
 4 -6 4 195.88 9.99
 3 -6 -7 31.97 2.74
 3 -6 -6 15.16 2.01
 3 -6 -6 13.89 2.01
 3 -6 -5 152.8 8.35
 3 -6 -5 141.39 8.47
 3 -6 -5 135.38 8.41
 3 -6 -5 133.11 8.4
 3 -6 -4 73.51 5.44
 3 -6 -4 66.23 5.08
 3 -6 -4 69.04 5.08
 3 -6 -4 57.86 4.81
 3 -6 -4 75.71 5.23
 3 -6 -3 54.63 4.64
 3 -6 -3 43.66 3.94
 3 -6 -3 46.91 4.15
 3 -6 -3 41.3 3.83
 3 -6 -3 44.35 4.2
 3 -6 -2 1.07 1.88
 3 -6 -2 1.06 1.91
 3 -6 -2 3.28 2.37
 3 -6 -2 1.2 1.4
 3 -6 -2 4.17 1.68
 3 -6 -1 1.14 2.18
 3 -6 -1 2.36 1.31
 3 -6 -1 -1.2 2.64
 3 -6 -1 0.72 1.92
 3 -6 -1 -0.9 1.41
 3 -6 0 4.56 2.25
 3 -6 0 1.59 1.53
 3 -6 0 4.89 2.76
 3 -6 0 -0.69 2.16
 3 -6 0 0.59 1.19
 3 -6 1 2.18 2.07
 3 -6 1 4.65 1.76
 3 -6 1 3.41 2.16
 3 -6 1 1.43 1.21
 3 -6 2 5.18 2.18
 3 -6 2 7.63 1.74
 3 -6 2 10.24 2.46
 3 -6 3 110.34 7.78
 3 -6 3 112.41 7.88
 3 -6 4 148.83 8.92
 3 -6 4 137.48 8.82
 3 -6 4 151.07 9.06
 3 -6 5 49.18 3.91
 3 -6 5 41.36 3.77
 3 -6 5 44.83 3.87
 3 -6 6 125.41 8.16
 3 -6 6 144.7 8.23
 3 -6 7 82.28 5.12
 -3 6 -8 61.22 3.94
 3 -6 8 76.72 4.3
 -3 6 -9 31.17 2.24
 3 -6 9 38.47 2.36
 2 -6 -9 330.24 17.04
 2 -6 -8 518.28 26.19
 2 -6 -8 508.77 25.85
 2 -6 -8 473.95 25.34
 2 -6 -7 591.9 31.26
 2 -6 -7 690.47 31.89
 2 -6 -7 605.83 31.35
 2 -6 -7 599.02 31.1
 2 -6 -7 610.31 31.97
 2 -6 -6 350.93 19.03
 2 -6 -6 373.43 19.41
 2 -6 -6 324.02 18.88
 2 -6 -6 370.72 19.8
 2 -6 -6 365.7 19.04
 2 -6 -6 341.52 19.54
 2 -6 -5 507.04 26.4
 2 -6 -5 496.73 26.16
 2 -6 -5 516.67 26.94
 2 -6 -5 473.49 25.8
 2 -6 -4 415.55 22.89
 2 -6 -3 561.19 29.35
 2 -6 -3 527.43 28.28
 2 -6 -3 515.59 28.4
 2 -6 -3 519.3 28.74
 2 -6 -3 550.12 28.83
 2 -6 -2 466.89 23.87
 2 -6 -2 433.75 24.56
 2 -6 -2 458.14 24.65
 2 -6 -2 413.28 22.96
 2 -6 -2 428.41 24.35
 2 -6 -1 417.31 22.42
 2 -6 -1 350.46 22.99
 2 -6 -1 429.58 23.06
 2 -6 -1 418.11 22.01
 2 -6 -1 426.67 23.72
 2 -6 0 203.01 11.93
 2 -6 0 176.96 11.46
 2 -6 0 198.6 13.21
 2 -6 0 214.3 12.49
 2 -6 1 3.84 2.99
 2 -6 1 3.09 2.33
 2 -6 1 4.2 2.16
 2 -6 1 8.68 3.19
 2 -6 2 364.96 19.6
 2 -6 2 348.06 19.68
 2 -6 2 312.54 19.63
 2 -6 3 243.98 14.28
 2 -6 3 209.48 13.59
 2 -6 3 226.59 14.14
 2 -6 4 59.45 5.47
 2 -6 4 49.61 5.39
 2 -6 5 14.19 2.96
 2 -6 5 14.23 3.13
 2 -6 6 20.11 3.03
 2 -6 6 13.98 3.05
 2 -6 6 16.71 2.71
 2 -6 6 19.13 2.64
 2 -6 7 26.5 3.78
 2 -6 7 19.81 2.61
 2 -6 8 17.77 3.14
 2 -6 8 20.66 2.35
 -2 6 -9 20.01 2.89
 -2 6 -9 22.23 2.33
 2 -6 9 24.62 2.33
 2 -6 10 86.59 5.72
 -2 6 -10 69.87 5.14
 2 -6 10 71.79 4.49
 -2 6 -10 79.54 4.79
 -2 6 -11 124.76 6.87
 -2 6 -12 54.01 3.29
 1 -6 -13 69.22 4.08
 1 -6 -12 20.88 2.28
 1 -6 -12 15.16 1.75
 1 -6 -11 1.73 1.05
 1 -6 -11 1.08 1.48
 1 -6 -11 2.51 1.4
 1 -6 -10 82.04 5.28
 1 -6 -10 73.59 5.76
 1 -6 -10 75.48 5.81
 1 -6 -10 75.53 5.97
 1 -6 -9 72.34 5.19
 1 -6 -9 70.08 5.74
 1 -6 -9 64.31 5.8
 1 -6 -9 83.68 6.28
 1 -6 -9 73.06 5.71
 1 -6 -8 65.16 4.99
 1 -6 -7 146.58 9.53
 1 -6 -7 143.17 9.46
 1 -6 -7 139.81 9.76
 1 -6 -6 13.31 2.9
 1 -6 -6 14.79 3.24
 1 -6 -6 17.76 3.25
 1 -6 -6 18.94 2.94
 1 -6 -6 19.31 3.08
 1 -6 -6 17.56 2.9
 1 -6 -6 19.55 3.07
 1 -6 -5 91.08 7.98
 1 -6 -5 107.74 7.91
 1 -6 -5 124.31 8.28
 1 -6 -5 112.56 8.2
 1 -6 -5 120.72 8.82
 1 -6 -5 103.54 8.31
 1 -6 -4 242.36 15.34
 1 -6 -4 233.4 13.76
 1 -6 -4 235.67 14.7
 1 -6 -4 239.62 14.54
 1 -6 -4 261.82 15.42
 1 -6 -4 258.99 15.96
 1 -6 -3 793.76 42.11
 1 -6 -3 850.43 43.51
 1 -6 -3 829.78 42.85
 1 -6 -3 918.08 44.51
 1 -6 -2 762.27 38.3
 1 -6 -2 674.21 36.27
 1 -6 -2 726.58 38.12
 1 -6 -1 272.77 17.33
 1 -6 -1 285.46 16.39
 1 -6 -1 300.69 18.54
 1 -6 0 517.79 28.5
 1 -6 0 502.33 27.84
 1 -6 0 564.21 29.98
 1 -6 1 166.31 11.21
 1 -6 1 170.99 12.18
 1 -6 2 820.76 39.54
 1 -6 2 682.88 38.96
 1 -6 3 274.56 16.5
 1 -6 3 244.65 15.41
 1 -6 4 383.74 23.17
 1 -6 4 420.74 22.92
 1 -6 4 425.57 23.17
 1 -6 4 409.36 22.65
 1 -6 5 684.06 35.64
 1 -6 5 702.1 35.75
 1 -6 5 638.72 34.75
 1 -6 5 672.41 34.86
 1 -6 6 297.25 17.1
 1 -6 6 325.04 18.03
 1 -6 6 302.07 16.64
 1 -6 6 260.49 16.08
 1 -6 7 103.79 8.15
 1 -6 7 91.92 6.53
 1 -6 8 38.96 4.57
 1 -6 9 206.71 13.07
 -1 6 -9 239.96 13.87
 1 -6 9 207.32 11.69
 -1 6 -9 210.78 11.92
 1 -6 10 81.46 6.46
 -1 6 -10 95.22 6.88
 -1 6 -10 77.71 5.45
 1 -6 11 55.12 4.84
 -1 6 -11 50.88 4.84
 -1 6 -11 57.55 4.03
 1 -6 12 97.8 6.36
 -1 6 -12 94.23 5.57
 -1 6 -12 84.09 6.1
 -1 6 -13 6.49 1.15
 -1 6 -14 4.04 0.74
 0 -6 -15 290.29 14.36
 0 -6 -14 166.92 8.93
 0 -6 -13 215.51 11.55
 0 -6 -13 196.93 10.98
 0 -6 -12 484.46 24.91
 0 -6 -12 471.64 24.24
 0 -6 -11 1048.23 50.44
 0 -6 -11 983.96 50.03
 0 -6 -11 982.82 49.28
 0 -6 -10 134.85 8.88
 0 -6 -9 244.03 14
 0 -6 -9 246.95 13.82
 0 -6 -9 217.34 13.78
 0 -6 -9 202.08 12.92
 0 -6 -9 267.5 14.23
 0 -6 -8 716.65 36.98
 0 -6 -8 751.38 36.82
 0 -6 -8 760.32 37.45
 0 -6 -8 702.96 36.89
 0 -6 -8 674.68 36.11
 0 -6 -8 695.39 36.53
 0 -6 -7 540.41 27.16
 0 -6 -7 490.07 26.74
 0 -6 -7 504.5 27.45
 0 -6 -7 561.65 27.21
 0 -6 -7 456.01 26.27
 0 -6 -7 499.57 26.54
 0 -6 -6 167.77 10.21
 0 -6 -6 158.72 10.54
 0 -6 -6 167.25 10.61
 0 -6 -5 6 1.75
 0 -6 -5 4.22 1.97
 0 -6 -5 3.18 1.83
 0 -6 -5 6.07 3.49
 0 -6 -4 11.79 3.98
 0 -6 -4 7.01 2.62
 0 -6 -4 11.6 2.07
 0 -6 -4 10.41 2.46
 0 -6 -4 7.82 2.87
 0 -6 -3 62.87 5.36
 0 -6 -3 59.68 6.33
 0 -6 -3 56.23 6.88
 0 -6 -3 66.5 4.99
 0 -6 -3 61.58 5.6
 0 -6 -2 33.86 5.99
 0 -6 -2 44.15 4.41
 0 -6 -2 52.3 6.09
 0 -6 -1 25.99 5.46
 0 -6 -1 20.64 4.95
 0 -6 -1 18.99 3.17
 0 -6 0 294.11 16.06
 0 -6 0 294.82 18.06
 0 -6 1 7.34 4.35
 0 -6 1 16.51 4.09
 0 -6 1 16.19 3.41
 0 -6 2 215.69 13.32
 0 -6 2 196.57 12.81
 0 -6 3 230.26 16.84
 0 -6 3 253.1 15.92
 0 -6 4 356.94 23.23
 0 -6 4 389.85 22.22
 0 -6 5 590.83 29.7
 0 6 -5 533.6 28.88
 0 -6 6 257.06 14.74
 0 6 -6 257.44 14.58
 0 -6 7 601.42 30.55
 0 6 -7 591.56 30.59
 0 -6 8 438.99 23.69
 0 6 -8 486.21 24.12
 0 6 -9 506.55 26.12
 0 6 -10 345.07 19.91
 0 6 -11 314.45 18.06
 0 6 -11 320.34 16.84
 0 6 -12 469.61 23.81
 0 6 -12 519.07 24.5
 0 6 -12 466.48 25.34
 0 6 -13 199.2 10.41
 0 6 -13 198.37 10.34
 0 6 -13 200.32 11.07
 0 6 -13 181.41 9.79
 0 6 -14 121.35 6.4
 0 6 -14 114.53 6.51
 0 6 -15 111.75 5.82
 -1 -6 -15 54.9 3.5
 -1 -6 -14 106.26 6.58
 -1 -6 -14 121.68 6.86
 -1 -6 -13 162.67 9.96
 -1 -6 -13 167.28 9.77
 -1 -6 -13 188.59 10.07
 -1 -6 -12 62.55 4.66
 -1 -6 -12 70.09 5.05
 -1 -6 -12 54.73 4.98
 -1 -6 -12 62.86 4.72
 -1 -6 -11 731.06 35.94
 -1 -6 -11 678.57 36.14
 -1 -6 -11 741.15 36.24
 -1 -6 -11 686.85 35.7
 -1 -6 -10 623.07 31.44
 -1 -6 -10 603.84 31.55
 -1 -6 -10 582.28 30.81
 -1 -6 -9 702.41 36.58
 -1 -6 -9 745.01 36.35
 -1 -6 -9 707.95 36.27
 -1 -6 -9 742.09 36.78
 -1 -6 -9 656.89 36.45
 -1 -6 -9 746.46 36.69
 -1 -6 -9 656.14 35.82
 -1 -6 -8 401.15 20.85
 -1 -6 -8 375.15 20.84
 -1 -6 -8 395.2 21.64
 -1 -6 -8 350.21 21.03
 -1 -6 -8 401.45 21.07
 -1 -6 -8 361.72 20.5
 -1 -6 -8 385.47 21.17
 -1 -6 -7 246.68 14.56
 -1 -6 -7 253.22 14.76
 -1 -6 -7 272.31 14.84
 -1 -6 -7 264.07 15.21
 -1 -6 -7 252.83 14.74
 -1 -6 -7 235.86 14.49
 -1 -6 -7 266.8 15.15
 -1 -6 -6 593.34 32.39
 -1 -6 -6 652.87 32.72
 -1 -6 -6 655.6 32.51
 -1 -6 -6 657.03 32.59
 -1 -6 -6 615.91 32.48
 -1 -6 -6 591.7 33.28
 -1 -6 -6 631.29 34.5
 -1 -6 -5 660.38 36.6
 -1 -6 -5 685.38 36.57
 -1 -6 -5 768 37.81
 -1 -6 -5 708.57 38.95
 -1 -6 -5 717.45 36.59
 -1 -6 -5 743.38 36.73
 -1 -6 -5 757.67 36.66
 -1 -6 -4 1123.02 54.43
 -1 -6 -4 1002.31 55.84
 -1 -6 -3 237.17 14.15
 -1 -6 -3 258 16.67
 -1 -6 -2 331.99 17.77
 -1 -6 -2 265.18 22.64
 -1 -6 -2 309.24 20.37
 -1 -6 -1 542.36 37.86
 -1 -6 -1 657.8 32.27
 -1 -6 -1 562.13 34.53
 -1 -6 0 285.55 24.64
 -1 -6 0 331.84 22.47
 -1 -6 1 38.22 8.01
 -1 -6 1 44.81 5.45
 -1 -6 1 55.43 7.19
 -1 -6 2 72.88 9.92
 -1 -6 2 93.38 8
 -1 -6 2 71.16 7.98
 -1 -6 3 1.34 4.42
 -1 -6 3 10.51 3.6
 -1 -6 3 4.48 3.79
 -1 -6 4 269.16 18.02
 -1 -6 4 285.93 16.68
 1 6 -5 8.05 2.49
 -1 -6 5 6.01 2.18
 -1 -6 5 9.08 3.86
 1 6 -6 86.08 6.58
 -1 -6 6 80.34 7.95
 -1 -6 6 86.22 6.25
 1 6 -7 58.85 5.02
 1 6 -8 6.4 1.95
 -1 -6 8 4.58 1.8
 1 6 -9 79.21 5.7
 -1 -6 9 78.82 5.93
 -1 -6 10 123.45 8.05
 1 6 -10 125.91 9.23
 -1 -6 11 8.43 2.05
 1 6 -11 5.29 1.26
 1 6 -11 7.49 1.66
 1 6 -11 4.3 2.25
 1 6 -11 9.79 1.99
 1 6 -12 331.57 17.66
 1 6 -12 352.44 17.97
 -1 -6 12 349.13 18.08
 1 6 -12 347.53 18.68
 1 6 -12 330.83 17.23
 -1 -6 13 368.27 18.67
 1 6 -13 366.54 18.4
 1 6 -13 349.1 18.26
 1 6 -13 349.77 18.97
 1 6 -14 256.73 13.22
 1 6 -14 258.73 13.11
 1 6 -15 169.92 8.7
 -2 -6 -15 38.59 2.74
 -2 -6 -14 44.36 3.37
 -2 -6 -14 42.91 3.22
 -2 -6 -14 37.89 2.89
 -2 -6 -13 9.74 1.56
 -2 -6 -13 10.32 1.95
 -2 -6 -13 12.78 1.93
 -2 -6 -13 13.03 1.98
 -2 -6 -12 81.56 5.86
 -2 -6 -12 68.38 5.58
 -2 -6 -12 73.19 5.47
 -2 -6 -12 81.98 5.7
 -2 -6 -12 75.6 5.21
 -2 -6 -11 1.49 1.36
 -2 -6 -11 2.09 1.88
 -2 -6 -11 1.29 1.38
 -2 -6 -11 1.85 1.8
 -2 -6 -10 3.13 2.08
 -2 -6 -10 3.3 2.2
 -2 -6 -10 1.49 1.74
 -2 -6 -9 29.59 3.44
 -2 -6 -9 23.59 3.34
 -2 -6 -9 30.73 3.65
 -2 -6 -9 32.63 4.09
 -2 -6 -9 24.44 3.57
 -2 -6 -9 32.63 4.07
 -2 -6 -8 300.45 16.97
 -2 -6 -8 292.21 16.86
 -2 -6 -8 292.4 17.15
 -2 -6 -8 297.78 16.91
 -2 -6 -8 290.19 17.45
 -2 -6 -7 328.03 18.22
 -2 -6 -7 305.95 17.94
 -2 -6 -7 345.86 18.27
 -2 -6 -7 299.95 17.73
 -2 -6 -6 535.54 29.92
 -2 -6 -6 576.82 31.25
 -2 -6 -6 492.51 33.4
 -2 -6 -6 535.6 28.72
 -2 -6 -6 583.38 29.05
 -2 -6 -5 377.66 21.69
 -2 -6 -5 393.96 26.35
 -2 -6 -5 378.34 20.62
 -2 -6 -5 379.78 22.46
 -2 -6 -4 1030.13 58.73
 -2 -6 -4 980.17 54.03
 -2 -6 -4 1097.23 53.24
 -2 -6 -3 902.9 57.86
 -2 -6 -3 1029.83 54.02
 -2 -6 -3 1076.76 52.24
 -2 -6 -2 1088.08 57.49
 -2 -6 -2 1116.39 62.9
 -2 -6 -1 1103.19 58.63
 -2 -6 -1 1143.51 64.5
 -2 -6 0 450.16 26.77
 -2 -6 0 466.7 31.64
 2 6 -1 1032.15 48.53
 -2 -6 1 916.41 50.29
 -2 -6 2 1088.1 62.71
 -2 -6 2 1160.69 67.58
 -2 -6 3 473.55 28.44
 -2 -6 3 429.75 31.68
 -2 -6 4 587.64 32.18
 -2 -6 4 574.28 36.06
 -2 -6 5 513.05 30.59
 -2 -6 5 514.83 34.25
 -2 -6 6 977.23 58.39
 2 6 -6 994.76 53.98
 2 6 -7 399.92 22.87
 2 6 -7 443.8 22.9
 2 6 -8 98.68 6.92
 -2 -6 8 93.3 6.74
 2 6 -8 96.01 7.13
 2 6 -8 113.95 9.83
 2 6 -9 84.27 5.93
 -2 -6 9 81.36 6.06
 2 6 -9 90.79 7.14
 2 6 -9 77.9 6.14
 -2 -6 10 33.68 3.5
 2 6 -10 36.57 4.08
 2 6 -11 224.92 12.96
 -2 -6 11 247.28 13.44
 2 6 -11 249.91 13.39
 2 6 -12 2.4 1.22
 2 6 -12 3.02 1.26
 -2 -6 13 -0.21 1.18
 2 6 -13 0.18 0.99
 2 6 -13 0.33 0.95
 2 6 -14 4.14 0.95
 2 6 -15 11.89 1.08
 -3 -6 -15 208.06 10.57
 -3 -6 -14 320.32 16.36
 -3 -6 -13 136.64 8.04
 -3 -6 -13 157.79 8.7
 -3 -6 -13 163.75 8.94
 -3 -6 -12 138.51 8.63
 -3 -6 -12 152.37 8.65
 -3 -6 -12 137.17 7.89
 -3 -6 -12 122.08 8.32
 -3 -6 -12 138.46 7.81
 -3 -6 -11 184.72 10.85
 -3 -6 -11 185.23 10.73
 -3 -6 -11 166.87 10.82
 -3 -6 -11 168.43 10.81
 -3 -6 -11 172.09 9.91
 -3 -6 -11 173.04 9.97
 -3 -6 -10 236.4 14.11
 -3 -6 -9 97.66 7.78
 -3 -6 -9 106.65 7.83
 -3 -6 -9 112.27 8.05
 -3 -6 -8 12.44 3.15
 -3 -6 -8 13.33 2.89
 -3 -6 -8 18.57 3.17
 -3 -6 -7 51.65 5.65
 -3 -6 -7 49.07 5.81
 -3 -6 -7 54.5 5.04
 -3 -6 -7 56.8 5.13
 -3 -6 -6 40 4.06
 -3 -6 -6 21.96 5.53
 -3 -6 -5 41.78 4.23
 -3 -6 -5 40.9 7.29
 -3 -6 -4 0.68 3.67
 -3 -6 -4 1.41 4.49
 -3 -6 -4 0.37 1.64
 -3 -6 -4 -1.1 2.31
 -3 -6 -3 9.16 4.73
 -3 -6 -3 16.09 4.33
 -3 -6 -2 98.18 12.49
 -3 -6 -2 88.84 9.14
 -3 -6 -1 1219.87 70.35
 -3 -6 -1 1221.83 63.98
 -3 -6 0 394.87 30.8
 3 6 0 474.14 23.78
 -3 -6 0 406.75 26.25
 -3 -6 1 514.19 34.59
 3 6 -1 545.86 27.71
 -3 -6 1 480.49 29.62
 -3 -6 2 290.2 24.07
 3 6 -2 367.43 19.44
 -3 -6 2 325.1 20.73
 -3 -6 3 273.62 22.37
 3 6 -3 317.44 17.92
 -3 -6 3 300.77 18.76
 -3 -6 4 664.22 43.83
 3 6 -4 811.91 40.18
 3 6 -5 667.04 33.85
 3 6 -5 703.87 35.47
 3 6 -6 729.03 34.67
 -3 -6 6 592.46 34.55
 -3 -6 6 594.11 33.13
 3 6 -6 728.19 34.06
 3 6 -7 290.06 15.54
 3 6 -7 287.77 19.27
 3 6 -7 269.42 15.47
 -3 -6 7 238.7 14.7
 3 6 -8 413.17 23.36
 -3 -6 8 428.54 23.1
 3 6 -8 481.11 23.43
 -3 -6 9 444.87 23.29
 3 6 -10 117.71 7.45
 -3 -6 10 125.42 7.58
 3 6 -10 108.71 7.09
 3 6 -11 339.63 17.79
 -3 -6 11 348.06 17.95
 3 6 -11 332.51 17.51
 3 6 -12 294.45 14.85
 -3 -6 12 289.93 15.03
 3 6 -12 270.11 14.6
 3 6 -13 298.1 15.36
 3 6 -13 312.03 15.4
 3 6 -14 203.73 10.31
 -4 -6 -14 115.85 6.17
 -4 -6 -13 169.63 8.8
 -4 -6 -13 167.33 9.16
 -4 -6 -12 203.95 11.23
 -4 -6 -12 219.65 11.75
 -4 -6 -12 217.1 11.82
 -4 -6 -11 84.47 5.71
 -4 -6 -11 94.29 6.17
 -4 -6 -11 79.37 6
 -4 -6 -10 159.76 9.81
 -4 -6 -10 147.4 9.74
 -4 -6 -10 152.22 9.54
 -4 -6 -9 647.91 33.87
 -4 -6 -9 686.45 33.95
 -4 -6 -9 624.4 33.64
 -4 -6 -8 573.2 30.63
 -4 -6 -7 721.09 34.56
 -4 -6 -7 655.46 34.38
 -4 -6 -7 655.49 35.06
 -4 -6 -7 621.38 35.22
 4 6 6 448.21 24.37
 -4 -6 -6 449.73 24.11
 -4 -6 -6 444.77 25.12
 -4 -6 -6 459.49 25.8
 4 6 5 528.92 27.95
 -4 -6 -5 495.43 28.74
 -4 -6 -5 475.52 28.76
 -4 -6 -5 564.29 27.59
 -4 -6 -4 609.22 30.03
 -4 -6 -4 566.19 31.97
 -4 -6 -4 544.84 36.26
 -4 -6 -4 520.35 34.44
 -4 -6 -3 524.19 26.64
 -4 -6 -3 511.91 29.26
 -4 -6 -3 469.34 31.13
 -4 -6 -3 472.12 33.73
 -4 -6 -2 540.29 26.67
 -4 -6 -2 470.86 30.91
 -4 -6 -2 499.25 35.23
 -4 -6 -2 454.29 29.25
 -4 -6 -1 30.28 8.41
 -4 -6 0 161.39 17.2
 4 6 0 161 10.02
 -4 -6 1 315.98 25.92
 4 6 -1 352.48 19.2
 -4 -6 2 158.56 11.78
 4 6 -2 155.72 10.1
 -4 -6 2 128.01 14.24
 4 6 -3 -0.94 2.22
 -4 -6 3 4.44 2.94
 4 6 -3 1.98 3.54
 -4 -6 3 -1.37 4.35
 4 6 -4 20.48 3.69
 -4 -6 4 19.33 3.87
 4 6 -4 18.41 4.91
 4 6 -5 5.09 1.63
 -4 -6 5 6.03 1.95
 4 6 -5 4.05 2.57
 -4 -6 5 6.48 2.88
 4 6 -6 294.85 16.2
 -4 -6 6 253.72 15.18
 -4 -6 6 282.97 16.44
 -4 -6 7 137.06 8.67
 4 6 -8 44.37 4.21
 4 6 -8 57.74 4.41
 -4 -6 8 51.72 4.24
 4 6 -9 49.6 4.01
 4 6 -9 47.95 3.82
 -4 -6 9 52.68 4.07
 4 6 -10 161.57 9.47
 4 6 -10 173.82 9.36
 -4 -6 10 170.73 9.61
 4 6 -11 327.02 17.15
 4 6 -11 333.77 17.04
 -4 -6 11 353.08 17.39
 4 6 -12 166.68 8.22
 4 6 -12 145.26 8.14
 4 6 -13 122.91 6.38
 -5 -6 -12 21.33 1.61
 -5 -6 -12 18.53 1.67
 -5 -6 -11 33.08 2.57
 -5 -6 -11 32.01 2.69
 -5 -6 -10 46.28 3.84
 -5 -6 -10 48.83 3.87
 5 6 9 144.99 8.06
 -5 -6 -9 132.04 8.03
 -5 -6 -8 126.71 8.5
 -5 -6 -8 127.71 8.18
 5 6 7 360.74 19.04
 -5 -6 -7 345.49 19.04
 -5 -6 -7 313.98 19.51
 5 6 6 274.48 15.59
 -5 -6 -6 254.85 15.82
 -5 -6 -6 253.31 16.23
 5 6 6 265.18 15.74
 -5 -6 -6 291.58 15.26
 5 6 5 319.11 18.66
 -5 -6 -5 298.47 18.75
 5 6 5 316.85 18.5
 -5 -6 -5 355.1 17.93
 -5 -6 -4 205.24 13.76
 -5 -6 -3 362.89 22.02
 -5 -6 -2 1380.26 71.16
 -5 -6 -1 732.41 40.93
 -5 -6 0 576.97 32.99
 -5 -6 1 359.95 21.88
 -5 -6 2 289.84 17.94
 -5 -6 3 367.45 21.21
 -5 -6 4 133.22 9.43
 5 6 -4 119.3 8.69
 5 6 -4 131.15 8.84
 5 6 -5 87.81 6.61
 -5 -6 5 92.18 7.12
 5 6 -5 102.92 7.17
 5 6 -6 22.62 2.7
 5 6 -6 21.04 2.79
 5 6 -7 136.71 7.9
 -5 -6 7 119.07 7.58
 5 6 -8 115.64 6.69
 -5 -6 8 103.88 6.53
 5 6 -9 1.6 0.97
 5 6 -10 0.34 0.71
 -6 -6 -9 13.56 1.51
 6 6 8 9.87 1.54
 6 6 7 -1.28 1.74
 6 6 6 52.7 3.8
 6 6 5 -0.81 1.44
 6 6 5 -0.36 1.89
 -6 -6 -5 2.22 1.86
 6 6 4 26.55 3.25
 6 6 4 36.11 3.96
 -6 -6 -4 24.26 3.68
 6 6 3 31.26 3.82
 -6 -6 -3 36.41 4.51
 6 6 3 35 4.16
 6 6 2 45.06 4.79
 -6 -6 -2 47.15 5.71
 -6 -6 -2 54.91 4.01
 6 6 1 62.03 5.72
 6 6 1 66.52 4.42
 6 6 1 75.53 5.97
 6 6 0 220.21 12.93
 6 6 0 207.62 11.46
 6 6 0 211.24 12.76
 -6 -6 0 187.24 13.4
 6 6 -1 361.95 20.91
 6 6 -1 419.99 20.37
 6 6 -1 395.54 21.3
 -6 -6 1 364.56 21.62
 6 6 -2 108.4 7.69
 -6 -6 2 96.36 7.96
 6 6 -2 135.08 7.57
 6 6 -2 128.22 8.11
 6 6 -3 191.83 11.07
 6 6 -3 181.7 10.94
 -6 -6 3 174.16 11.43
 6 6 -4 215.15 12.67
 6 6 -4 240.97 13.07
 6 6 -5 631.35 30.53
 6 6 -5 599.59 30.09
 6 6 -6 420.49 20.61
 6 6 -6 403.39 20.39
 6 6 -7 202.11 10.4
 3 -7 -3 171.68 9.07
 3 -7 -2 187.54 9.93
 3 -7 -1 51.15 3.5
 3 -7 0 59.71 3.96
 3 -7 1 205.99 10.97
 3 -7 2 56.62 3.81
 3 -7 3 24.37 2.02
 3 -7 4 16.84 1.52
 2 -7 -7 118.39 7.1
 2 -7 -6 112.38 6.6
 2 -7 -6 98.57 6.58
 2 -7 -5 158.02 9.66
 2 -7 -5 181.8 10.38
 2 -7 -4 171.25 10.07
 2 -7 -4 184.47 10.18
 2 -7 -4 158.93 9.63
 2 -7 -4 187.39 10.43
 2 -7 -3 110.57 6.82
 2 -7 -3 103.22 6.89
 2 -7 -3 96.51 6.31
 2 -7 -3 94.83 6.74
 2 -7 -2 131.62 8.62
 2 -7 -2 145.13 8.66
 2 -7 -2 128.24 8.13
 2 -7 -2 152.54 9.13
 2 -7 -2 144.98 9.04
 2 -7 -1 308.4 16.01
 2 -7 -1 308.55 17.1
 2 -7 -1 288.74 16.38
 2 -7 -1 296.23 16.88
 2 -7 0 394.13 19.78
 2 -7 0 379 20.64
 2 -7 0 385.78 20
 2 -7 0 334.61 20.13
 2 -7 1 400.48 19.81
 2 -7 1 384.96 20.27
 2 -7 1 378.31 19.76
 2 -7 2 227.02 12.24
 2 -7 2 195.66 12.06
 2 -7 2 233.25 12.17
 2 -7 2 179.62 11.98
 2 -7 3 159.96 9.53
 2 -7 3 150.83 9.32
 2 -7 3 159.87 9.35
 2 -7 3 142.88 9.32
 2 -7 4 195.04 11.5
 2 -7 4 212.96 11.68
 2 -7 4 204.81 11.68
 2 -7 5 104.28 6.59
 2 -7 5 109.42 6.68
 2 -7 5 105.65 6.7
 2 -7 6 57.76 3.94
 2 -7 6 56.15 3.93
 2 -7 7 77.36 4.7
 2 -7 8 91.07 5.08
 1 -7 -10 9.16 1.35
 1 -7 -9 84.36 5.6
 1 -7 -9 100.4 5.94
 1 -7 -8 76.46 5.34
 1 -7 -8 65.74 4.91
 1 -7 -8 61.14 4.68
 1 -7 -7 27.15 3.35
 1 -7 -7 34.38 3.24
 1 -7 -7 33.12 3.42
 1 -7 -7 27.43 3.22
 1 -7 -6 24.02 3.23
 1 -7 -6 28.83 3.07
 1 -7 -6 22.05 2.96
 1 -7 -6 22.13 3.08
 1 -7 -5 4.22 1.91
 1 -7 -5 6.69 2
 1 -7 -5 8.32 2.18
 1 -7 -5 6.84 2.03
 1 -7 -4 7.85 2.28
 1 -7 -4 4.54 1.89
 1 -7 -4 9.99 2.73
 1 -7 -3 2.86 1.58
 1 -7 -3 0.93 2.29
 1 -7 -2 61.19 4.89
 1 -7 -2 52.09 5.61
 1 -7 -1 206.3 13.49
 1 -7 0 86.96 7.48
 1 -7 1 163.2 11.16
 1 -7 2 290.73 17.24
 1 -7 3 303.58 17.33
 1 -7 3 309.48 17.78
 1 -7 4 341.77 18.74
 1 -7 4 331.26 18.9
 1 -7 5 402.8 21.98
 1 -7 5 438.91 22.64
 1 -7 6 331.05 18.77
 1 -7 6 398.38 19.53
 -1 7 -7 192.11 10.7
 1 -7 7 213.62 11.13
 -1 7 -8 227.32 12.86
 -1 7 -8 210.4 11.26
 1 -7 8 215.02 11.44
 -1 7 -9 135.92 7.64
 -1 7 -9 160.48 8.99
 -1 7 -10 144.9 7.63
 -1 7 -11 151.53 7.36
 -1 7 -11 127.64 6.96
 0 -7 -12 289.93 14.88
 0 -7 -11 167.73 9.51
 0 -7 -10 91.29 6.21
 0 -7 -10 86.05 6.06
 0 -7 -9 274.85 15.46
 0 -7 -9 286.91 15.94
 0 -7 -9 273.29 15.36
 0 -7 -8 347.96 18.79
 0 -7 -8 334.24 18.66
 0 -7 -7 408.26 21.94
 0 -7 -7 391.35 21.43
 0 -7 -7 416.92 22.05
 0 -7 -6 556.03 28.85
 0 -7 -5 313.63 18.29
 0 -7 -4 19.24 3.07
 0 -7 -4 22.83 2.94
 0 -7 -4 18.51 4.09
 0 -7 -3 15.19 2.84
 0 -7 -3 19.99 2.75
 0 -7 -3 13.81 3.71
 0 -7 -2 256.11 16.67
 0 -7 -1 250.99 17.17
 0 -7 -1 285.38 16
 0 -7 0 32.82 5.27
 0 -7 0 58.22 5.44
 0 -7 1 8.21 3.43
 0 -7 1 11.17 3.34
 0 -7 2 81.69 8
 0 -7 2 105.59 8.15
 0 -7 3 62.21 6.71
 0 -7 3 78.95 6.89
 0 -7 4 58.89 6.33
 0 -7 4 72.31 6.03
 0 -7 5 182.95 11.97
 0 -7 6 46.2 4.65
 0 -7 7 30.96 3.02
 0 7 -7 32.5 2.97
 0 7 -8 137.24 7.94
 0 7 -9 97.47 6.04
 0 -7 9 102.48 7.01
 0 7 -9 109.81 7.77
 0 -7 10 128.52 8.07
 0 7 -10 131.52 7.28
 0 7 -10 126.87 8.38
 0 7 -11 293.95 16.18
 0 7 -11 302.36 15.34
 0 7 -11 315.27 15.73
 0 7 -12 131.37 7.15
 0 7 -12 145.41 7.42
 -1 -7 -13 9.69 1.07
 -1 -7 -12 49.72 3.38
 -1 -7 -12 52.33 3.79
 -1 -7 -11 87.64 5.64
 -1 -7 -11 98.4 6.47
 -1 -7 -11 100.04 6.22
 -1 -7 -10 93.41 5.99
 -1 -7 -10 84.12 6.41
 -1 -7 -10 89.93 6.16
 -1 -7 -10 74.92 5.2
 -1 -7 -10 75.25 5.56
 -1 -7 -9 182.62 10.67
 -1 -7 -9 169.86 10.66
 -1 -7 -9 195.62 10.8
 -1 -7 -9 162.21 9.81
 -1 -7 -9 166.77 10.19
 -1 -7 -8 210.72 11.95
 -1 -7 -8 191.8 11.95
 -1 -7 -8 212.19 12.24
 -1 -7 -8 189.91 11.55
 -1 -7 -8 184.01 11.05
 -1 -7 -7 195.77 12.01
 -1 -7 -7 204.45 12.52
 -1 -7 -6 306.6 17.6
 -1 -7 -6 334.88 18
 -1 -7 -6 305.21 18.31
 -1 -7 -6 302.11 17.2
 -1 -7 -5 444.54 23.88
 -1 -7 -5 481.36 24.44
 -1 -7 -5 471.25 23.85
 -1 -7 -4 560.77 29.54
 -1 -7 -4 597.17 29.91
 -1 -7 -4 584.52 29.42
 -1 -7 -4 491.03 30.99
 -1 -7 -3 739.86 35.63
 -1 -7 -3 700.94 35.76
 -1 -7 -2 523.39 30.28
 -1 -7 -1 460.16 27.38
 -1 -7 0 736.52 40.43
 -1 -7 1 834.49 44.95
 -1 -7 2 415.97 24.8
 -1 -7 3 282.59 18.26
 -1 -7 4 396.66 23.37
 -1 -7 5 343.91 20.39
 -1 -7 6 137.24 9.91
 1 7 -7 71.01 5.17
 1 7 -8 37.77 3.38
 1 7 -9 67.67 5.91
 1 7 -9 60.28 4.3
 1 7 -9 59.41 4.65
 1 7 -10 53.05 4.71
 1 7 -10 49.73 3.6
 1 7 -10 49.76 3.97
 1 7 -11 28.02 2.98
 1 7 -11 25.18 2.23
 1 7 -11 27.06 2.56
 1 7 -12 51.62 3.3
 1 7 -12 54.06 3.55
 1 7 -13 24.71 1.67
 1 7 -13 22.74 1.73
 -2 -7 -13 61.95 3.78
 -2 -7 -12 102.16 5.87
 -2 -7 -12 92.27 5.88
 -2 -7 -12 102.68 6.1
 -2 -7 -11 111.49 7.27
 -2 -7 -11 110.72 6.83
 -2 -7 -11 112.37 7.23
 -2 -7 -11 129.14 7.31
 -2 -7 -10 67.4 5.35
 -2 -7 -10 55.3 4.48
 -2 -7 -10 60.02 4.38
 -2 -7 -10 59.13 4.76
 -2 -7 -10 58.35 4.99
 -2 -7 -9 1.34 1.41
 -2 -7 -9 5.12 1.49
 -2 -7 -9 5.94 1.91
 -2 -7 -9 2.65 1.9
 -2 -7 -9 5.36 2.14
 -2 -7 -8 2.21 1.76
 -2 -7 -8 -0.3 1.42
 -2 -7 -8 0.41 1.74
 -2 -7 -8 1.65 1.97
 -2 -7 -7 3.55 2.31
 -2 -7 -6 36.19 3.84
 -2 -7 -6 34.62 5
 -2 -7 -6 32.42 3.87
 -2 -7 -6 38.15 4
 -2 -7 -6 37.38 4.29
 -2 -7 -5 147.87 9.69
 -2 -7 -5 142.08 9.32
 -2 -7 -5 141.6 9.28
 -2 -7 -5 134.13 9.18
 -2 -7 -5 152.17 11.35
 -2 -7 -4 100.11 11.59
 -2 -7 -4 120.41 8.05
 -2 -7 -4 108.36 9.68
 -2 -7 -3 121.3 12.85
 -2 -7 -3 122.93 10.8
 -2 -7 -2 137.41 14.41
 -2 -7 -2 146.82 12.18
 -2 -7 -1 50.37 9.4
 -2 -7 -1 80.62 8.72
 -2 -7 0 80.06 10.87
 -2 -7 0 90.94 9.35
 -2 -7 1 226.59 19.68
 -2 -7 1 267.98 17.58
 -2 -7 2 423.83 31.79
 -2 -7 2 478.13 29.28
 -2 -7 3 691.96 46.98
 -2 -7 3 775.38 44.19
 -2 -7 4 639.46 38.98
 2 7 -4 815.79 39.03
 -2 -7 5 322.21 19.91
 2 7 -5 328.79 19.06
 -2 -7 6 331.67 20.08
 2 7 -6 345.26 19.2
 2 7 -7 664.85 33.76
 2 7 -8 464.51 24.54
 2 7 -8 475.84 24.19
 2 7 -9 191.59 11.04
 2 7 -9 192.67 10.63
 2 7 -10 280.62 15.08
 2 7 -10 285.3 14.71
 2 7 -11 109.78 6.6
 2 7 -11 112.89 6.31
 2 7 -12 35 2.64
 2 7 -12 36.81 2.48
 2 7 -13 17.98 1.35
 -3 -7 -13 224.11 11.39
 -3 -7 -12 339.82 17.22
 -3 -7 -11 409.12 20.77
 -3 -7 -11 415.08 20.62
 -3 -7 -11 385 20.85
 -3 -7 -10 421.36 20.72
 -3 -7 -10 361.11 20.75
 -3 -7 -10 422.9 21.23
 -3 -7 -10 400.22 20.41
 -3 -7 -10 373.28 20.25
 -3 -7 -9 257.87 14.45
 -3 -7 -9 232.03 14.59
 -3 -7 -9 261.33 14.79
 -3 -7 -9 258.34 14.12
 -3 -7 -9 267.93 14.51
 -3 -7 -8 226.76 12.77
 -3 -7 -8 194.52 12.54
 -3 -7 -8 202.75 12.51
 -3 -7 -8 211.5 12.09
 -3 -7 -7 239.88 14.07
 -3 -7 -7 259.36 14.91
 -3 -7 -6 249.07 15.99
 -3 -7 -6 247.87 14.87
 -3 -7 -5 469.95 23.68
 -3 -7 -5 397.54 24.68
 -3 -7 -4 733.61 35.47
 -3 -7 -4 617.43 36.83
 -3 -7 -3 229.28 13.22
 -3 -7 -3 206.57 15.01
 -3 -7 -2 -1.58 5.03
 -3 -7 -2 7.02 3.84
 -3 -7 -1 91.01 12.16
 -3 -7 -1 92.18 9.2
 -3 -7 0 193.85 18.04
 -3 -7 0 200.15 14.45
 3 7 -1 2.2 1.83
 -3 -7 1 2.98 4.24
 -3 -7 1 -0.72 3.42
 3 7 -2 72.35 5.73
 -3 -7 2 39.04 6
 3 7 -3 4.25 2.37
 -3 -7 3 5.81 3.14
 3 7 -4 6.14 2.67
 -3 -7 4 5.44 3.03
 -3 -7 5 115.28 9.36
 -3 -7 6 82.83 7.43
 3 7 -7 96.07 7.07
 3 7 -7 113.29 7.07
 3 7 -8 268 15.21
 3 7 -8 289.08 14.99
 3 7 -9 367.96 19.96
 3 7 -9 399.72 19.68
 3 7 -10 311.89 16.05
 3 7 -10 305.46 15.67
 3 7 -11 172.68 9.28
 3 7 -11 171.25 8.98
 3 7 -12 227.29 11.6
 3 7 -12 231.13 11.46
 -4 -7 -12 117.51 6.31
 -4 -7 -11 128.42 7.18
 -4 -7 -10 180.75 10.16
 -4 -7 -10 187.1 10.19
 -4 -7 -9 172.33 9.68
 -4 -7 -9 151.25 9.95
 -4 -7 -9 181.07 10.07
 -4 -7 -9 163.6 9.67
 -4 -7 -8 161.87 10.16
 -4 -7 -8 177.08 10.65
 -4 -7 -8 180.12 10.59
 -4 -7 -8 176.43 10.44
 -4 -7 -7 491.89 24.14
 -4 -7 -7 422.91 23.74
 -4 -7 -7 447.38 24.05
 4 7 6 611.82 31.43
 -4 -7 -6 612.02 31.59
 -4 -7 -6 544.87 32.15
 4 7 5 463 24.86
 -4 -7 -5 491.45 24.88
 -4 -7 -5 452.76 25.96
 -4 -7 -4 491.16 25.67
 -4 -7 -4 484.83 27.34
 -4 -7 -3 490.3 27.84
 -4 -7 -2 148.23 11.69
 -4 -7 -1 54.38 6.96
 -4 -7 0 223.75 15.34
 -4 -7 1 445.27 25.73
 -4 -7 2 529.07 29.41
 -4 -7 3 350 21.84
 4 7 -3 415.78 21.36
 -4 -7 4 97.26 7.95
 4 7 -4 97.52 7.45
 -4 -7 5 26.61 3.76
 4 7 -5 28.27 3.76
 4 7 -6 69.82 5.3
 -4 -7 6 56.59 5.75
 4 7 -7 21.32 2.63
 4 7 -7 22.19 2.49
 4 7 -8 2.78 1.06
 4 7 -8 2.2 1.27
 4 7 -9 8.85 1.22
 4 7 -9 9.08 1.57
 4 7 -10 1.95 0.67
 4 7 -10 1.98 0.91
 4 7 -11 9.29 1.02
 -5 -7 -10 21.91 1.77
 -5 -7 -9 7.46 1.29
 -5 -7 -8 10.94 1.85
 -5 -7 -8 12.78 1.77
 -5 -7 -7 0.76 0.89
 -5 -7 -7 0.25 1.44
 5 7 6 38.75 3.38
 5 7 6 38.57 3.57
 -5 -7 -6 33.03 3.29
 -5 -7 -6 32.35 2.98
 5 7 5 92.99 6.56
 5 7 5 91.19 6.46
 -5 -7 -5 78.16 6.58
 -5 -7 -5 101.6 6.25
 -5 -7 -5 81.44 5.72
 5 7 4 83.89 6.08
 -5 -7 -4 65.05 6.13
 -5 -7 -4 78.46 5.51
 -5 -7 -4 71.94 5.17
 -5 -7 -3 79.53 7.41
 5 7 3 103.42 7.13
 -5 -7 -2 77.37 7.66
 5 7 2 96.43 7
 -5 -7 -1 145.31 11.01
 -5 -7 0 399.96 23.01
 -5 -7 1 270.81 17.96
 5 7 -1 331.35 16.66
 -5 -7 2 181.37 13.14
 5 7 -2 245.66 12.55
 -5 -7 3 320.52 19.48
 5 7 -3 383.12 19.13
 -5 -7 4 359.63 21.28
 5 7 -4 374.83 20.91
 5 7 -5 189.7 10.98
 5 7 -5 208.41 11.44
 5 7 -6 158.65 9.06
 5 7 -7 292.03 15.02
 5 7 -8 393.52 19.53
 5 7 -9 311.52 15.34
 6 7 5 8.65 1.65
 6 7 4 10.53 1.7
 6 7 4 11.76 2.03
 6 7 3 18.66 2.33
 6 7 3 20.54 2.6
 -6 -7 -3 13.17 1.66
 6 7 2 6.04 2.03
 6 7 2 4.69 1.75
 -6 -7 -2 4.02 1.07
 6 7 1 8.55 2.06
 6 7 1 4.82 2.01
 -6 -7 -1 7.09 1.32
 6 7 0 14.43 2.34
 6 7 0 22.79 2.8
 6 7 -1 1.59 1.47
 6 7 -1 3.22 1.75
 6 7 -2 28.26 2.56
 6 7 -2 26.68 2.19
 6 7 -2 23.73 2.58
 6 7 -3 85.28 4.82
 6 7 -3 85.06 4.84
 6 7 -4 78.65 4.63
 1 -8 -6 100.1 5.51
 1 -8 -6 79.9 5.13
 1 -8 -5 122.38 7.09
 1 -8 -5 125.59 7.48
 1 -8 -5 136.8 7.4
 1 -8 -4 112.2 6.51
 1 -8 -4 122.32 7.04
 1 -8 -4 102.84 6.65
 1 -8 -3 183.19 10.53
 1 -8 -3 187.08 10.49
 1 -8 -3 178.77 10.07
 1 -8 -3 191.48 10.37
 1 -8 -2 45.34 3.76
 1 -8 -2 37.16 3.69
 1 -8 -2 49.11 3.51
 1 -8 -2 42.17 3.48
 1 -8 -1 50.35 4.03
 1 -8 -1 44.77 4.22
 1 -8 -1 49.35 3.71
 1 -8 0 4.99 1.55
 1 -8 0 4.1 1.37
 1 -8 0 3.18 1.91
 1 -8 1 50.65 3.94
 1 -8 1 51.08 3.68
 1 -8 2 12.34 2.07
 1 -8 2 10.07 2
 1 -8 3 71.92 5.25
 1 -8 3 84.2 5.49
 1 -8 4 6 1.63
 -1 8 -5 1.9 0.82
 1 -8 5 9.67 1.5
 1 -8 6 49.43 3.36
 1 -8 7 50.43 3.17
 0 -8 -9 177.27 9.05
 0 -8 -9 164.69 9.03
 0 -8 -8 203.26 11.26
 0 -8 -8 219.32 11.41
 0 -8 -7 340.82 17.78
 0 -8 -7 333.38 17.89
 0 -8 -7 356.04 18.1
 0 -8 -6 269.7 14.94
 0 -8 -6 286.04 15.1
 0 -8 -5 519.23 25.06
 0 -8 -5 523.02 25.07
 0 -8 -4 435.88 20.9
 0 -8 -4 365.3 19.98
 0 -8 -4 372.21 20.72
 0 -8 -4 412.04 20.83
 0 -8 -3 343.56 18.69
 0 -8 -3 348.99 19.69
 0 -8 -3 403.34 19.63
 0 -8 -2 292.04 16
 0 -8 -2 302.73 17.23
 0 -8 -2 317.51 16.72
 0 -8 -1 211.76 12.05
 0 -8 -1 214.76 13.29
 0 -8 -1 227.94 12.68
 0 -8 0 514.92 31.1
 0 -8 0 694.38 31.27
 0 -8 1 102.07 7.57
 0 -8 2 323.22 18.09
 0 -8 3 84.27 6.4
 0 -8 4 88.46 6.26
 0 8 -4 83.3 5.74
 0 -8 5 75.07 5.01
 0 8 -5 55.66 4.41
 0 8 -6 16.19 1.92
 0 8 -7 14.07 1.65
 0 8 -7 18 2.76
 0 8 -8 0.92 0.9
 0 8 -9 7.16 1.01
 -1 -8 -10 5.29 1.21
 -1 -8 -9 15.77 2.08
 -1 -8 -9 13.47 1.82
 -1 -8 -8 0.72 1.27
 -1 -8 -8 1.2 1.7
 -1 -8 -7 14.56 1.92
 -1 -8 -7 14.98 2.25
 -1 -8 -7 11.62 1.94
 -1 -8 -6 12.26 2.28
 -1 -8 -6 17.79 2.3
 -1 -8 -6 16.24 2.15
 -1 -8 -5 52.48 4.33
 -1 -8 -5 62.69 4.86
 -1 -8 -5 56.97 5.1
 -1 -8 -5 57.48 4.5
 -1 -8 -4 21.1 2.56
 -1 -8 -4 20.56 2.82
 -1 -8 -4 22.51 2.72
 -1 -8 -4 19.18 3.41
 -1 -8 -3 330.06 17.36
 -1 -8 -3 287.49 18.15
 -1 -8 -3 324.19 17.03
 -1 -8 -2 296.58 16.01
 -1 -8 -2 255.19 16.98
 -1 -8 -2 297.07 15.65
 -1 -8 -1 375.22 19.16
 -1 -8 -1 370.79 18.78
 -1 -8 0 315.21 18.73
 -1 -8 1 311.01 18.36
 -1 -8 2 318.17 18.57
 -1 -8 3 230.65 14.46
 1 8 -3 244.66 13.46
 -1 -8 4 57.77 5.6
 1 8 -4 69.48 5.27
 -1 -8 5 254.98 14.35
 1 8 -5 246.28 13.86
 -1 -8 6 220.52 12.06
 1 8 -6 203.59 11.71
 1 8 -7 213.37 11.6
 1 8 -8 84.63 5.66
 1 8 -8 75.45 4.91
 1 8 -9 77.54 4.66
 1 8 -10 46.7 2.97
 -2 -8 -10 131.77 7.35
 -2 -8 -9 494.2 25.7
 -2 -8 -9 535.08 26.11
 -2 -8 -8 381.23 19.81
 -2 -8 -8 375.08 19.43
 -2 -8 -7 113.59 7.37
 -2 -8 -7 139.31 8.07
 -2 -8 -7 127.14 7.68
 -2 -8 -6 172.5 9.72
 -2 -8 -6 169.3 9.56
 -2 -8 -5 64.62 5.04
 -2 -8 -5 74.9 5.39
 -2 -8 -5 70.49 6.12
 -2 -8 -5 62.63 5.06
 -2 -8 -4 104.22 6.8
 -2 -8 -4 109.44 7.1
 -2 -8 -4 97.6 7.98
 -2 -8 -4 95.4 6.84
 -2 -8 -3 6.51 1.79
 -2 -8 -3 8.92 2.14
 -2 -8 -3 7.68 1.89
 -2 -8 -3 9.51 3.49
 -2 -8 -2 228.79 12.96
 -2 -8 -2 200.08 14.7
 -2 -8 -1 60.85 4.68
 -2 -8 -1 35.59 5.6
 -2 -8 0 16.3 4.01
 -2 -8 1 53.72 6.14
 -2 -8 2 -0.57 3.2
 2 8 -3 216.45 11.95
 -2 -8 3 179.58 12.95
 2 8 -4 126.29 8.39
 -2 -8 4 130.65 9.35
 2 8 -5 224.12 12.45
 -2 -8 5 198.39 12.65
 2 8 -6 119.18 7.44
 -2 -8 6 114.88 7.69
 2 8 -7 221.51 12.12
 2 8 -8 235.6 12.49
 2 8 -9 101.13 5.87
 2 8 -10 300.39 15.02
 -3 -8 -10 109.02 6.16
 -3 -8 -9 70.6 4.37
 -3 -8 -9 79.67 5.04
 -3 -8 -8 319.39 16.56
 -3 -8 -8 304.78 16.57
 -3 -8 -8 323.78 16.92
 -3 -8 -7 212.17 12.44
 -3 -8 -7 234.67 12.7
 -3 -8 -6 254.55 14.52
 -3 -8 -6 271.99 14.65
 -3 -8 -5 180.37 12.1
 -3 -8 -5 189.79 11.2
 -3 -8 -5 202.06 11.31
 -3 -8 -4 363.07 22.38
 -3 -8 -4 430.96 21.25
 -3 -8 -4 392.61 21.14
 -3 -8 -3 381.96 24.75
 -3 -8 -3 491.25 23.64
 -3 -8 -2 447.9 27.56
 -3 -8 -2 525.02 25.98
 -3 -8 -1 623.68 41.07
 -3 -8 -1 907.33 40.06
 -3 -8 0 89.98 8.13
 -3 -8 1 23.63 4.34
 -3 -8 2 29.15 4.71
 -3 -8 3 5.72 3.34
 3 8 -3 12.82 2.37
 -3 -8 4 77.37 6.72
 3 8 -4 78.88 5.9
 3 8 -5 30.35 3.32
 -3 -8 5 24.51 3.59
 3 8 -6 17.58 2.35
 3 8 -7 27.92 2.68
 3 8 -8 58.97 3.92
 3 8 -9 9.46 1.23
 -4 -8 -8 17.85 2.11
 -4 -8 -8 20.68 2
 -4 -8 -7 8.58 1.71
 -4 -8 -7 6.89 1.81
 -4 -8 -6 58.3 4.54
 -4 -8 -6 59.93 4.49
 -4 -8 -5 119.71 7.57
 -4 -8 -5 122.68 7.53
 -4 -8 -4 86.4 7.15
 4 8 4 91.69 6.1
 -4 -8 -4 101.97 6.38
 -4 -8 -4 92.29 6.22
 -4 -8 -3 165.47 11.59
 4 8 3 175.73 10.32
 -4 -8 -3 185.99 10.37
 -4 -8 -2 40.48 5.16
 -4 -8 -2 43.78 3.77
 -4 -8 -1 548.23 37.14
 -4 -8 -1 827.71 36.15
 -4 -8 0 125.62 10.74
 -4 -8 0 182.98 9.8
 -4 -8 1 303.92 20.78
 -4 -8 1 420.15 19.93
 -4 -8 2 353.62 22.58
 4 8 -2 395.63 20.99
 -4 -8 3 502.93 30.81
 4 8 -3 654.6 30
 -4 -8 4 429.11 25.72
 4 8 -4 548.36 25.4
 4 8 -5 265.64 14.36
 4 8 -6 359.5 18.39
 4 8 -7 79.42 4.74
 4 8 -8 74.92 4.26
 -5 -8 -6 2.71 1.09
 -5 -8 -5 20.62 2.16
 5 8 4 35.64 2.92
 5 8 4 33.4 3.17
 -5 -8 -4 36.8 2.91
 -5 -8 -3 8.24 1.69
 5 8 3 10.05 2.22
 5 8 3 12.88 1.97
 -5 -8 -2 11.17 1.84
 5 8 2 13.35 2.17
 5 8 2 12.96 2.52
 5 8 1 58.81 4.51
 5 8 1 54.18 4.9
 5 8 0 8.54 2.26
 5 8 0 8.34 2.35
 -5 -8 0 11.01 3.01
 5 8 -1 248.48 13.4
 5 8 -1 220.87 12.99
 5 8 -2 256.99 13.51
 5 8 -2 220.92 12.71
 5 8 -3 116.83 6.86
 5 8 -3 97.32 6.19
 5 8 -4 138.26 7.82
 5 8 -5 111.72 6.11
 0 -9 -2 48.74 3.24
 0 -9 -1 74.32 4.69
 0 -9 -1 86.03 4.85
 0 -9 0 96.3 5.67
 0 -9 0 100.6 5.74
 0 -9 1 154.53 8.75
 0 -9 1 173.98 8.87
 0 -9 2 168.17 8.99
 -1 -9 -5 48.64 3.45
 -1 -9 -5 51.67 3.29
 -1 -9 -4 9.33 1.38
 -1 -9 -3 1.74 1.16
 -1 -9 -2 18 1.82
 -1 -9 -2 20.15 2.07
 -1 -9 -1 62.65 4.11
 -1 -9 -1 63.48 4.29
 -1 -9 0 7.36 1.37
 -1 -9 0 10.3 1.58
 -1 -9 1 7.22 1.35
 -1 -9 2 58.29 4
 -1 -9 3 74.2 4.74
 -1 -9 4 81.06 4.98
 -2 -9 -6 160.72 8.77
 -2 -9 -5 101.93 5.86
 -2 -9 -4 92.9 5.4
 -2 -9 -4 84.24 5.03
 -2 -9 -3 168.9 8.6
 -2 -9 -3 142.27 8.26
 -2 -9 -2 114.7 6.55
 -2 -9 -2 105.74 6.32
 -2 -9 -1 12.11 2.34
 -2 -9 -1 13.04 1.71
 -2 -9 -1 12.23 1.65
 -2 -9 0 32.42 2.67
 -2 -9 0 38.75 2.93
 -2 -9 1 182.74 9.68
 -2 -9 1 198.16 9.91
 -2 -9 2 77.24 4.95
 -2 -9 3 6.02 1.43
 -2 -9 4 3.11 1.24
 -2 -9 5 12.94 1.57
 -3 -9 -6 71.73 4.31
 -3 -9 -5 132.75 7.42
 -3 -9 -4 135.15 7.69
 -3 -9 -3 276.15 14.44
 -3 -9 -2 518.8 25.96
 -3 -9 -1 291.32 15.23
 -3 -9 0 140.02 8.07
 -3 -9 1 243.52 12.98
 -3 -9 2 219.91 11.87
 -3 -9 3 175.48 9.72
 -3 -9 4 225.01 11.97
 -3 -9 5 214.65 11.12
 -4 -9 -3 26.2 2.11
 -4 -9 -2 63.83 4.06
 -4 -9 -2 73.52 4.28
 -4 -9 -1 54.52 3.68
 -4 -9 -1 65.86 3.91
 -4 -9 0 38.99 2.88
 -4 -9 0 50.12 3.17
 4 9 -1 74.5 4.6
 -4 -9 1 70 4.39

_iucr_refine_instructions_details
;
TITL ogh-4phpyno-agtfa_etoac-5mg_gau_pl_a.res in P-1
    ogh-4phpyno-agtfa_etoac-5mg_gau_pl.res
    created by SHELXL-2018/3 at 15:37:33 on 10-Nov-2024
REM Old TITL ogh-4phpyno-agtfaP -1ac-5mg_gaR = 0.03 New:P-1
REM SHELXT solution in P-1: R1 0.097, Rweak 0.015, Alpha 0.083
REM <I/s> 0.000 for 0 systematic absences, Orientation as input
REM Formula found by SHELXT: C13 Ag F3 N2 O3
CELL 1.54184 5.9104 7.4971 15.8891 89.236 87.448 73.247
ZERR 1 0.0002 0.0002 0.0006 0.003 0.003 0.003
LATT 1
SFAC C H Ag F N O
UNIT 26 22 2 6 2 8

L.S. 5
PLAN  5
TEMP -123
BOND $H
list 4
fmap 2
acta
OMIT -2 133.5
REM <olex2.extras>
REM <HklSrc "%.\\OGH-4PhPyNO-AgTFA_EtOAc-5mg_gau_pl.hkl">
REM </olex2.extras>

WGHT    0.100000
FVAR       0.74773
AG1   3    0.345164    0.384329    0.479743    11.00000    0.02551    0.02743 =
         0.02663   -0.00401    0.00686   -0.01060
F1    4    0.898223    0.397641    0.217468    11.00000    0.05925    0.05350 =
         0.03041    0.01229    0.01371    0.00302
F2    4    0.915886    0.120412    0.256624    11.00000    0.04814    0.03926 =
         0.06103   -0.02708    0.02026   -0.02194
F3    4    1.173147    0.247110    0.294619    11.00000    0.02139    0.05975 =
         0.04712   -0.02078    0.00680   -0.00676
O2    6    0.598403    0.322875    0.366439    11.00000    0.02566    0.04694 =
         0.03164   -0.00908    0.00663   -0.01771
O3    6    0.865586    0.465574    0.404008    11.00000    0.03116    0.03082 =
         0.03039   -0.00857    0.00890   -0.01348
O4    6    0.203807    0.121600    0.521150    11.00000    0.02292    0.03113 =
         0.03507   -0.00567    0.00339   -0.01322
AFIX   7
H4A   2    0.050207    0.158490    0.527950    11.00000   -1.50000
H4B   2    0.231089    0.041659    0.479931    11.00000   -1.50000
AFIX   0
C16   1    0.785661    0.363717    0.360208    11.00000    0.02192    0.01940 =
         0.02169    0.00211    0.00343   -0.00337
C17   1    0.945005    0.279406    0.282724    11.00000    0.02637    0.02393 =
         0.02649   -0.00329    0.00353   -0.00689

O1    6    0.718539    0.216918    0.565662    11.00000    0.02506    0.03100 =
         0.02176   -0.00358    0.00280   -0.00740
N1    5    0.674907    0.222040    0.648629    11.00000    0.01791    0.02050 =
         0.02508   -0.00241    0.00106   -0.00356
C1    1    0.798491    0.300269    0.698629    11.00000    0.02795    0.03160 =
         0.03000   -0.00464    0.00411   -0.01569
AFIX  43
H1    2    0.915603    0.351344    0.674094    11.00000   -1.20000
AFIX   0
C2    1    0.757754    0.307183    0.784146    11.00000    0.02950    0.03252 =
         0.02930   -0.00602    0.00206   -0.01796
AFIX  43
H2    2    0.848410    0.361526    0.818150    11.00000   -1.20000
AFIX   0
C3    1    0.585143    0.235643    0.822116    11.00000    0.01917    0.01856 =
         0.02723   -0.00046   -0.00158   -0.00308
C4    1    0.457628    0.159669    0.768647    11.00000    0.02318    0.03271 =
         0.02681    0.00136   -0.00089   -0.01344
AFIX  43
H4    2    0.336260    0.111415    0.791721    11.00000   -1.20000
AFIX   0
C5    1    0.504092    0.152990    0.682484    11.00000    0.02331    0.03317 =
         0.02726   -0.00065   -0.00408   -0.01348
AFIX  43
H5    2    0.415625    0.099705    0.647055    11.00000   -1.20000
AFIX   0
C6    1    0.541117    0.240922    0.914705    11.00000    0.02413    0.01793 =
         0.02588   -0.00156    0.00130   -0.00742
PART 2
C7    1    0.720556    0.248127    0.966088    10.50000    0.01866    0.02749 =
         0.02867    0.00111    0.00267   -0.00682
AFIX  43
H7    2    0.870939    0.246804    0.941891    10.50000   -1.20000
AFIX   0
C8    1    0.682284    0.257282    1.052828    10.50000    0.03673    0.03040 =
         0.02558   -0.00127   -0.00265   -0.01650
AFIX  43
H8    2    0.805930    0.264227    1.087697    10.50000   -1.20000
AFIX   0
PART 0
C9    1    0.460596    0.256358    1.089777    11.00000    0.03979    0.02603 =
         0.02484   -0.00192    0.00367   -0.01392
PART 2
AFIX  43
H9B   2    0.433839    0.260990    1.149213    10.50000   -1.20000
AFIX  43
PART 1
H9A   2    0.433014    0.262260    1.149174    10.50000   -1.20000
AFIX   0
C10   1    0.280825    0.347793    1.038065    10.50000    0.03049    0.02191 =
         0.02967   -0.00411    0.01105   -0.00930
AFIX  43
H10   2    0.130461    0.414794    1.061826    10.50000   -1.20000
AFIX   0
C11   1    0.321133    0.341062    0.952286    10.50000    0.02625    0.02254 =
         0.03356   -0.00651   -0.00101   -0.00549
AFIX  43
H11   2    0.197573    0.405576    0.917253    10.50000   -1.20000
AFIX   0
PART 2
C12   1    0.325842    0.240457    0.949037    10.50000    0.02126    0.02952 =
         0.02914   -0.00420    0.00011   -0.00471
AFIX  43
H12   2    0.203049    0.234663    0.913514    10.50000   -1.20000
AFIX   0
C13   1    0.284985    0.248586    1.037445    10.50000    0.02898    0.02570 =
         0.03272    0.00014    0.00791   -0.00296
AFIX  43
H13   2    0.134283    0.248671    1.060912    10.50000   -1.20000
AFIX   0
PART 1
C14   1    0.677075    0.157772    1.056610    10.50000    0.02726    0.02962 =
         0.03003    0.00626   -0.00609   -0.01572
AFIX  43
H14   2    0.798708    0.096402    1.093022    10.50000   -1.20000
AFIX   0
C15   1    0.720560    0.146737    0.969185    10.50000    0.02257    0.02286 =
         0.03368    0.00183    0.00314   -0.00742
AFIX  43
H15   2    0.870455    0.076061    0.946413    10.50000   -1.20000
AFIX   0
HKLF 4


REM  ogh-4phpyno-agtfa_etoac-5mg_gau_pl_a.res in P-1
REM wR2 = 0.0818, GooF = S = 0.762, Restrained GooF = 0.762 for all data
REM R1 = 0.0274 for 2328 Fo > 4sig(Fo) and 0.0278 for all 2378 data
REM 236 parameters refined using 0 restraints

END  
     
WGHT      0.0484      0.2866 

REM Highest difference peak  1.045,  deepest hole -0.576,  1-sigma level  0.107
Q1    1   0.3538  0.3979  0.4242  11.00000  0.05    1.05
Q2    1   0.3363  0.3736  0.5364  11.00000  0.05    1.04
Q3    1   0.4010  0.3093  0.6000  11.00000  0.05    0.47
Q4    1   0.7004  0.5411  0.6387  11.00000  0.05    0.45
Q5    1   0.5694  0.2402  0.8637  11.00000  0.05    0.44

  REM The information below was added by Olex2.
  REM
  REM R1 = 0.0274 for 2328 Fo > 4sig(Fo) and 0.0278 for all 9382 data
  REM 236 parameters refined using n/a restraints
  REM Highest difference peak 1.05, deepest hole -0.58
  REM Mean Shift 0, Max Shift -0.001.

  REM +++ Tabular Listing of Refinement Information +++
  REM R1_all = 0.0278
  REM R1_gt = 0.0274
  REM wR_ref = 0.0818
  REM GOOF = 0.762
  REM Shift_max = -0.001
  REM Shift_mean = 0
  REM Reflections_all = 9382
  REM Reflections_gt = 2328
  REM Parameters = 236
  REM Hole = -0.58
  REM Peak = 1.05
  REM Flack = n/a

  
;
_olex2_submission_special_instructions  'No special instructions were received'
_oxdiff_exptl_absorpt_empirical_details
;
Empirical correction (ABSPACK) includes:
- Absorption correction using spherical harmonics
- Frame scaling
;
_oxdiff_exptl_absorpt_empirical_full_max  1.852
_oxdiff_exptl_absorpt_empirical_full_min  0.621
