# Supplementary material for: Free‐Standing Supramolecular Pyridine N‐Oxide‐Silver(I) Metallogels
Source: Adv Mater. 2025 Jul 1;37(37):2502818. doi: 10.1002/adma.202502818 (PMC12447065; doi:10.1002/adma.202502818)
Supplement: Supplementary file 2 — Supporting Data [file ADMA-37-2502818-s001.zip › (17Ag)Tol.cif]

data_17Ag_Tol
_audit_creation_date               2024-11-10
_audit_creation_method
;
Olex2 1.5-ac5-024
(compiled 2022.04.12 svn.rca3783a0 for Rigaku Oxford Diffraction, GUI svn.r6498)
;
_shelx_SHELXL_version_number       '2018/3'
_audit_contact_author_address      ?
_audit_contact_author_email        ?
_audit_contact_author_name         ''
_audit_contact_author_phone        ?
_publ_contact_author_id_orcid      ?
_publ_section_references
;
Dolomanov, O.V., Bourhis, L.J., Gildea, R.J, Howard, J.A.K. & Puschmann, H.
 (2009), J. Appl. Cryst. 42, 339-341.

Sheldrick, G.M. (2015). Acta Cryst. C71, 3-8.
;
_chemical_name_common              ?
_chemical_name_systematic          ?
_chemical_formula_moiety           'C4 H4 Ag2 F6 O6, 2(C11 H9 N O)'
_chemical_formula_sum              'C26 H22 Ag2 F6 N2 O8'
_chemical_formula_weight           820.19
_chemical_melting_point            ?
_chemical_oxdiff_formula           'C20 H20 N4 O4 Ag1 F3'
_chemical_oxdiff_usercomment       'colourless blocks, 2.5 mg, Toluene'
loop_
  _atom_type_symbol
  _atom_type_description
  _atom_type_scat_dispersion_real
  _atom_type_scat_dispersion_imag
  _atom_type_scat_source
 'C' 'C' 0.0181 0.0091 'International Tables Vol C Tables 4.2.6.8 and 6.1.1.4'
 'H' 'H' 0.0000 0.0000 'International Tables Vol C Tables 4.2.6.8 and 6.1.1.4'
 'Ag' 'Ag' 0.1306 4.2820 'International Tables Vol C Tables 4.2.6.8 and 6.1.1.4'
 'F' 'F' 0.0727 0.0534 'International Tables Vol C Tables 4.2.6.8 and 6.1.1.4'
 'N' 'N' 0.0311 0.0180 'International Tables Vol C Tables 4.2.6.8 and 6.1.1.4'
 'O' 'O' 0.0492 0.0322 'International Tables Vol C Tables 4.2.6.8 and 6.1.1.4'

_shelx_space_group_comment
;
The symmetry employed for this shelxl refinement is uniquely defined
by the following loop, which should always be used as a source of
symmetry information in preference to the above space-group names.
They are only intended as comments.
;
_space_group_crystal_system        'triclinic'
_space_group_IT_number             2
_space_group_name_H-M_alt          'P -1'
_space_group_name_Hall             '-P 1'
loop_
  _space_group_symop_operation_xyz
 'x, y, z'
 '-x, -y, -z'

_cell_length_a                     5.9026(2)
_cell_length_b                     7.4869(4)
_cell_length_c                     15.8666(8)
_cell_angle_alpha                  89.210(4)
_cell_angle_beta                   87.455(4)
_cell_angle_gamma                  73.217(4)
_cell_volume                       670.65(6)
_cell_formula_units_Z              1
_cell_measurement_reflns_used      8451
_cell_measurement_temperature      120.00(10)
_cell_measurement_theta_max        77.2810
_cell_measurement_theta_min        6.1600
_shelx_estimated_absorpt_T_max     ?
_shelx_estimated_absorpt_T_min     ?
_exptl_absorpt_coefficient_mu      12.602
_exptl_absorpt_correction_T_max    1.000
_exptl_absorpt_correction_T_min    0.606
_exptl_absorpt_correction_type     gaussian
_exptl_absorpt_process_details
;
CrysAlisPro 1.171.43.126a (Rigaku Oxford Diffraction, 2024)
Numerical absorption correction based on gaussian integration over
a multifaceted crystal model
Empirical absorption correction using spherical harmonics,
implemented in SCALE3 ABSPACK scaling algorithm.
;
_exptl_absorpt_special_details     ?
_exptl_crystal_colour              colourless
_exptl_crystal_colour_primary      colourless
_exptl_crystal_density_diffrn      2.031
_exptl_crystal_density_meas        ?
_exptl_crystal_density_method      ?
_exptl_crystal_description         block
_exptl_crystal_F_000               404
loop_
  _exptl_crystal_face_index_h
  _exptl_crystal_face_index_k
  _exptl_crystal_face_index_l
  _exptl_crystal_face_perp_dist
 0 2 11 0.0133
 4 0 3 0.0792
 -4 0 -2 0.0985
 1 -5 3 0.0097
 -1 5 -3 0.0168
 3 -4 -2 0.0387
 -4 0 7 0.0787
 1 -6 -6 0.0127
 3 7 2 0.0911
 2 -6 -6 0.0097
 -4 -4 2 0.1065
 0 0 -10 0.0100

_exptl_crystal_size_max            0.225
_exptl_crystal_size_mid            0.036
_exptl_crystal_size_min            0.025
loop_
  _exptl_oxdiff_crystal_face_indexfrac_h
  _exptl_oxdiff_crystal_face_indexfrac_k
  _exptl_oxdiff_crystal_face_indexfrac_l
  _exptl_oxdiff_crystal_face_x
  _exptl_oxdiff_crystal_face_y
  _exptl_oxdiff_crystal_face_z
 -0.4569 1.7386 10.6403 0.1787 0.7410 -0.6473
 4.3996 -0.1698 3.0481 0.1699 0.7201 0.6728
 -4.4686 0.3130 -2.2012 -0.1566 -0.6647 -0.7305
 1.1865 -5.3987 3.1116 -0.5993 0.7529 0.2722
 -1.1548 5.3992 -3.1710 0.6008 -0.7547 -0.2636
 3.3253 -3.8108 -2.4168 -0.3094 0.3926 0.8661
 -3.6014 0.1728 6.5081 -0.1435 0.1747 -0.9741
 1.2257 -6.0393 -6.3416 -0.6656 -0.0044 0.7463
 2.9413 7.1484 2.3021 0.9856 0.0104 0.1687
 1.5469 -5.6645 -6.4188 -0.6064 -0.0036 0.7951
 -4.3401 -4.0002 1.9039 -0.6729 -0.0090 -0.7397
 0.1225 -0.3152 -10.4118 -0.0227 -0.8524 0.5224

_exptl_transmission_factor_max     ?
_exptl_transmission_factor_min     ?
_diffrn_reflns_av_R_equivalents    0.0828
_diffrn_reflns_av_unetI/netI       0.0605
_diffrn_reflns_Laue_measured_fraction_full  0.997
_diffrn_reflns_Laue_measured_fraction_max  0.997
_diffrn_reflns_limit_h_max         7
_diffrn_reflns_limit_h_min         -7
_diffrn_reflns_limit_k_max         8
_diffrn_reflns_limit_k_min         -8
_diffrn_reflns_limit_l_max         18
_diffrn_reflns_limit_l_min         -18
_diffrn_reflns_number              8091
_diffrn_reflns_point_group_measured_fraction_full  0.997
_diffrn_reflns_point_group_measured_fraction_max  0.997
_diffrn_reflns_theta_full          66.724
_diffrn_reflns_theta_max           66.724
_diffrn_reflns_theta_min           2.788
_diffrn_ambient_environment        N~2~
_diffrn_ambient_temperature        120.00(10)
_diffrn_detector                   'Hybrid Pixel Array Detector'
_diffrn_detector_area_resol_mean   10.0000
_diffrn_detector_type              'HyPix-Arc 100'
_diffrn_measured_fraction_theta_full  0.997
_diffrn_measured_fraction_theta_max  0.997
_diffrn_measurement_details
;
List of Runs (angles in degrees, time in seconds):

  # Type    Start    End  Width  t~exp~   \w     \q     \k     \f   Frames
--------------------------------------------------------------------------
  1  \w     34.00  77.00   0.50    0.20    --  107.82-125.00 150.00   86
  2  \w     81.00 109.00   0.50    0.20    --  107.82-125.00  30.00   56
  3  \w     48.00  85.00   0.50    0.20    --  107.82-125.00   0.00   74
  4  \w     35.00  72.00   0.50    0.20    --  107.82-125.00  30.00   74
  5  \w     38.00 102.00   0.50    0.20    --  107.82 -95.00 -90.00  128
  6  \w     34.00  81.00   0.50    0.20    --  107.82-125.00 -90.00   94
  7  \w     70.00 110.00   0.50    0.20    --  107.82-125.00-150.00   80
  8  \w     73.00 105.00   0.50    0.20    --  107.82 -95.00-180.00   64
  9  \w     37.00 106.00   0.50    0.20    --  107.82 -95.00-150.00  138
 10  \w     40.00  65.00   0.50    0.20    --  107.82 -95.00 -60.00   50
 11  \w     78.00 105.00   0.50    0.20    --  107.82 -95.00 -60.00   54
 12  \w     80.00 105.00   0.50    0.20    --  107.82 -95.00   0.00   50
 13  \w     67.00 106.00   0.50    0.20    --  107.82 -95.00  30.00   78
 14  \w     49.00 106.00   0.50    0.20    --  107.82 -95.00  90.00  114
 15  \w     38.00  64.00   0.50    0.20    --  107.82 -95.00  30.00   52
 16  \w     60.00  86.00   0.50    0.20    --  107.82 -83.00  30.00   52
 17  \w    113.00 138.00   0.50    0.20    --  107.82 -83.00  30.00   50
 18  \w    -12.00  63.00   0.50    0.10    --   48.36 -83.00  30.00  150
 19  \w    -30.00  26.00   0.50    0.10    --   48.36 -19.00  60.00  112
 20  \w     37.00  62.00   0.50    0.20    --  107.82 -45.00  90.00   50
 21  \w     29.00  54.00   0.50    0.20    --  107.82 -45.00  60.00   50
 22  \w     35.00  84.00   0.50    0.20    --  107.82 -61.00 -60.00   98
 23  \w     39.00  64.00   0.50    0.20    --  107.82 -61.00-120.00   50
 24  \w     29.00  54.00   0.50    0.20    --  107.82 -45.00-180.00   50
 25  \w     93.00 169.00   0.50    0.20    --  107.82  30.00-180.00  152
 26  \w     92.00 128.00   0.50    0.20    --  107.82  45.00 -60.00   72
 27  \w    115.00 176.00   0.50    0.20    --  107.82  45.00  30.00  122
 28  \w     92.00 166.00   0.50    0.20    --  107.82  61.00  60.00  148
 29  \w    128.00 169.00   0.50    0.20    --  107.82  45.00 120.00   82
 30  \w     96.00 122.00   0.50    0.20    --  107.82  45.00 120.00   52
 31  \w     86.00 111.00   0.50    0.20    --  107.82  83.00 151.00   50
 32  \w    123.00 151.00   0.50    0.20    --  107.82  83.00 151.00   56
 33  \w     98.00 124.00   0.50    0.20    --  107.82 125.00-180.00   52
 34  \w    126.00 152.00   0.50    0.20    --  107.82 125.00-180.00   52
 35  \w      1.00  27.00   0.50    0.10    --  -47.92  19.00 -90.00   52
 36  \w     -2.00  33.00   0.50    0.10    --  -47.92  19.00-120.00   70
 37  \w     -2.00  26.00   0.50    0.10    --  -47.92  19.00-150.00   56
 38  \w    -61.00 -13.00   0.50    0.20    --  -88.32  61.00-150.00   96
 39  \w    -39.00 -14.00   0.50    0.20    --  -88.32  61.00 -60.00   50
 40  \w    -60.00 -20.00   0.50    0.20    --  -88.32  61.00  30.00   80
 41  \w    -36.00 -11.00   0.50    0.20    --  -88.32  45.00  60.00   50
 42  \w    -37.00 -12.00   0.50    0.20    --  -88.32  45.00   0.00   50
 43  \w    -37.00 -12.00   0.50    0.20    --  -88.32  45.00  90.00   50
 44  \w    -37.00 -12.00   0.50    0.20    --  -88.32  45.00 120.00   50
 45  \w    -36.00  -9.00   0.50    0.20    --  -88.32  45.00 150.00   54
 46  \w    -39.00  -5.00   0.50    0.10    --  -47.92  83.00 151.00   68
 47  \w    -57.00 -27.00   0.50    0.20    --  -88.32  83.00 151.00   60
 48  \w   -103.00 -65.00   0.50    0.20    --  -88.32  83.00 151.00   76
 49  \w   -110.00 -16.00   0.50    0.20    --  -88.32 125.00-150.00  188
 50  \w   -139.00 -91.00   0.50    0.20    --  -88.32 -83.00  30.00   96
 51  \w   -140.00 -86.00   0.50    0.20    --  -88.32 -95.00  90.00  108
 52  \w   -105.00 -80.00   0.50    0.10    --  -47.92-125.00 150.00   50
 53  \w   -102.00 -75.00   0.50    0.10    --  -47.92-125.00-180.00   54
 54  \w   -119.00 -76.00   0.50    0.20    --  -88.32-125.00-180.00   86
 55  \w   -157.00-128.00   0.50    0.20    --  -88.32-125.00-180.00   58
;
_diffrn_measurement_device         'four-circle diffractometer'
_diffrn_measurement_device_type    'XtaLAB Synergy R, HyPix-Arc 100'
_diffrn_measurement_method         '\w scans'
_diffrn_orient_matrix_type        
 'CrysAlisPro convention (1999,Acta A55,543-557)'
_diffrn_orient_matrix_UB_11        0.0439109000
_diffrn_orient_matrix_UB_12        0.1201139000
_diffrn_orient_matrix_UB_13        -0.0009420000
_diffrn_orient_matrix_UB_21        0.1020623000
_diffrn_orient_matrix_UB_22        -0.0679537000
_diffrn_orient_matrix_UB_23        0.0851284000
_diffrn_orient_matrix_UB_31        0.1839762000
_diffrn_orient_matrix_UB_32        -0.0370008000
_diffrn_orient_matrix_UB_33        -0.0468855000
_diffrn_radiation_monochromator    mirror
_diffrn_radiation_probe            x-ray
_diffrn_radiation_type             'Cu K\a'
_diffrn_radiation_wavelength       1.54184
_diffrn_source                     'Rotating-anode X-ray tube'
_diffrn_source_type                'PhotonJet R (Cu) X-ray Source'
_reflns_Friedel_coverage           0.000
_reflns_Friedel_fraction_full      .
_reflns_Friedel_fraction_max       .
_reflns_number_gt                  2243
_reflns_number_total               2361
_reflns_special_details
;
 Reflections were merged by SHELXL according to the crystal
 class for the calculation of statistics and refinement.
 
 _reflns_Friedel_fraction is defined as the number of unique
 Friedel pairs measured divided by the number that would be
 possible theoretically, ignoring centric projections and
 systematic absences.
;
_reflns_threshold_expression       'I > 2\s(I)'
_computing_cell_refinement         'CrysAlisPro 1.171.43.126a (Rigaku OD, 2024)'
_computing_data_collection        
 'CrysAlisPro system (CCD 43.126a 64-bit (release 11-06-2024))'
_computing_data_reduction          'CrysAlisPro 1.171.43.126a (Rigaku OD, 2024)'
_computing_molecular_graphics      'Olex2 1.5-ac5-024 (Dolomanov et al., 2009)'
_computing_publication_material    'Olex2 1.5-ac5-024 (Dolomanov et al., 2009)'
_computing_structure_refinement    'SHELXL 2018/3 (Sheldrick, 2015)'
_computing_structure_solution      'SHELXT 2018/2 (Sheldrick, 2018)'
_refine_diff_density_max           0.958
_refine_diff_density_min           -1.877
_refine_diff_density_rms           0.192
_refine_ls_extinction_coef         .
_refine_ls_extinction_method       none
_refine_ls_goodness_of_fit_ref     1.047
_refine_ls_hydrogen_treatment      constr
_refine_ls_matrix_type             full
_refine_ls_number_parameters       235
_refine_ls_number_reflns           2361
_refine_ls_number_restraints       0
_refine_ls_R_factor_all            0.0482
_refine_ls_R_factor_gt             0.0467
_refine_ls_restrained_S_all        1.047
_refine_ls_shift/su_max            0.001
_refine_ls_shift/su_mean           0.000
_refine_ls_structure_factor_coef   Fsqd
_refine_ls_weighting_details      
 'w=1/[\s^2^(Fo^2^)+(0.1060P)^2^] where P=(Fo^2^+2Fc^2^)/3'
_refine_ls_weighting_scheme        calc
_refine_ls_wR_factor_gt            0.1288
_refine_ls_wR_factor_ref           0.1307
_refine_special_details            ?
_olex2_refinement_description
;
1. Fixed Uiso
 At 1.2 times of:
  All C(H) groups, All C(H,H) groups
 At 1.5 times of:
  All O(H,H) groups
2. Others
 Fixed Sof: C7(0.5) H7(0.5) C8(0.5) H8(0.5) H9A(0.5) H9B(0.5) C10(0.5)
 H10(0.5) C11(0.5) H11(0.5) C12(0.5) H12(0.5) C13(0.5) H13(0.5) C14(0.5)
 H14(0.5) C15(0.5) H15(0.5)
3.a Riding coordinates:
 O2(H2A,H2B)
3.b Aromatic/amide H refined with riding coordinates:
 C1(H1), C2(H2), C4(H4), C5(H5), C7(H7), C8(H8), C9(H9A), C9(H9B), C10(H10),
 C11(H11), C12(H12), C13(H13), C14(H14), C15(H15)
;
_atom_sites_solution_hydrogens     mixed
_atom_sites_solution_primary       ?
_atom_sites_solution_secondary     ?
loop_
  _atom_site_label
  _atom_site_type_symbol
  _atom_site_fract_x
  _atom_site_fract_y
  _atom_site_fract_z
  _atom_site_U_iso_or_equiv
  _atom_site_adp_type
  _atom_site_occupancy
  _atom_site_site_symmetry_order
  _atom_site_calc_flag
  _atom_site_refinement_flags_posn
  _atom_site_refinement_flags_adp
  _atom_site_refinement_flags_occupancy
  _atom_site_disorder_assembly
  _atom_site_disorder_group
 Ag1 Ag -0.15508(5) 0.38446(4) 0.47945(2) 0.0220(2) Uani 1 1 d . . . . .
 F1 F 0.3990(7) 0.3979(5) 0.2173(2) 0.0445(9) Uani 1 1 d . . . . .
 F2 F 0.4168(6) 0.1188(5) 0.2573(2) 0.0415(8) Uani 1 1 d . . . . .
 F3 F 0.6745(5) 0.2469(5) 0.29520(19) 0.0357(8) Uani 1 1 d . . . . .
 O2 O -0.2945(6) 0.1193(4) 0.52135(19) 0.0229(7) Uani 1 1 d . . . . .
 H2A H -0.241209 0.029744 0.484889 0.034 Uiso 1 1 d R U . . .
 H2B H -0.447549 0.151074 0.517379 0.034 Uiso 1 1 d R U . . .
 O3 O 0.0986(6) 0.3238(6) 0.3660(2) 0.0283(8) Uani 1 1 d . . . . .
 O4 O 0.3667(6) 0.4654(5) 0.4042(2) 0.0249(7) Uani 1 1 d . . . . .
 C16 C 0.2865(8) 0.3638(6) 0.3599(3) 0.0177(9) Uani 1 1 d . . . . .
 C17 C 0.4462(8) 0.2791(7) 0.2825(3) 0.0206(9) Uani 1 1 d . . . . .
 O1 O 0.2192(6) 0.2168(5) 0.56577(19) 0.0229(7) Uani 1 1 d . . . . .
 N1 N 0.1741(6) 0.2227(5) 0.6490(2) 0.0183(8) Uani 1 1 d . . . . .
 C1 C 0.3006(9) 0.3000(7) 0.6991(3) 0.0239(10) Uani 1 1 d . . . . .
 H1 H 0.420013 0.349343 0.674882 0.029 Uiso 1 1 calc R U . . .
 C2 C 0.2566(8) 0.3069(7) 0.7838(3) 0.0240(10) Uani 1 1 d . . . . .
 H2 H 0.346495 0.361817 0.817980 0.029 Uiso 1 1 calc R U . . .
 C3 C 0.0847(8) 0.2364(6) 0.8224(3) 0.0182(9) Uani 1 1 d . . . . .
 C4 C -0.0421(9) 0.1597(7) 0.7688(3) 0.0242(10) Uani 1 1 d . . . . .
 H4 H -0.163210 0.111014 0.791956 0.029 Uiso 1 1 calc R U . . .
 C5 C 0.0042(8) 0.1528(8) 0.6827(3) 0.0253(10) Uani 1 1 d . . . . .
 H5 H -0.083758 0.098793 0.647258 0.030 Uiso 1 1 calc R U . . .
 C6 C 0.0412(8) 0.2420(6) 0.9156(3) 0.0188(9) Uani 1 1 d . . . . .
 C7 C 0.2189(17) 0.248(2) 0.9669(6) 0.020(2) Uani 0.5 1 d . . P A 2
 H7 H 0.369689 0.246858 0.942777 0.024 Uiso 0.5 1 calc R U P A 2
 C8 C 0.1813(17) 0.257(2) 1.0537(6) 0.021(2) Uani 0.5 1 d . . P A 2
 H8 H 0.305219 0.264772 1.088484 0.025 Uiso 0.5 1 calc R U P A 2
 C9 C -0.0385(9) 0.2555(6) 1.0908(3) 0.0230(10) Uani 1 1 d . . . . .
 H9A H -0.065854 0.259756 1.150282 0.028 Uiso 0.5 1 calc R U P A 1
 H9B H -0.065515 0.260548 1.150296 0.028 Uiso 0.5 1 calc R U P A 2
 C10 C -0.2183(18) 0.349(2) 1.0397(6) 0.022(2) Uani 0.5 1 d . . P A 1
 H10 H -0.367031 0.419303 1.063660 0.026 Uiso 0.5 1 calc R U P A 1
 C11 C -0.1781(17) 0.338(2) 0.9516(6) 0.022(2) Uani 0.5 1 d . . P A 1
 H11 H -0.303375 0.397391 0.916070 0.026 Uiso 0.5 1 calc R U P A 1
 C12 C -0.1747(17) 0.235(2) 0.9495(7) 0.022(2) Uani 0.5 1 d . . P A 2
 H12 H -0.294794 0.223789 0.913862 0.027 Uiso 0.5 1 calc R U P A 2
 C13 C -0.2159(19) 0.246(2) 1.0372(7) 0.025(2) Uani 0.5 1 d . . P A 2
 H13 H -0.367092 0.246581 1.060576 0.031 Uiso 0.5 1 calc R U P A 2
 C14 C 0.1789(19) 0.157(2) 1.0573(6) 0.023(2) Uani 0.5 1 d . . P A 1
 H14 H 0.300938 0.094145 1.093417 0.028 Uiso 0.5 1 calc R U P A 1
 C15 C 0.2207(18) 0.1483(19) 0.9700(6) 0.020(2) Uani 0.5 1 d . . P A 1
 H15 H 0.371258 0.079010 0.947005 0.024 Uiso 0.5 1 calc R U P A 1

loop_
  _atom_site_aniso_label
  _atom_site_aniso_U_11
  _atom_site_aniso_U_22
  _atom_site_aniso_U_33
  _atom_site_aniso_U_23
  _atom_site_aniso_U_13
  _atom_site_aniso_U_12
 Ag1 0.0185(3) 0.0306(3) 0.0180(3) -0.00562(16) 0.00460(16) -0.00914(17)
 F1 0.045(2) 0.053(2) 0.0220(16) 0.0102(14) 0.0111(14) 0.0040(16)
 F2 0.041(2) 0.0420(19) 0.046(2) -0.0267(16) 0.0156(15) -0.0204(15)
 F3 0.0141(14) 0.058(2) 0.0323(16) -0.0171(14) 0.0042(11) -0.0056(13)
 O2 0.0186(15) 0.0309(19) 0.0234(17) -0.0061(13) -0.0004(12) -0.0135(13)
 O3 0.0173(18) 0.046(2) 0.0235(17) -0.0089(15) 0.0026(13) -0.0123(15)
 O4 0.0253(17) 0.0314(18) 0.0214(17) -0.0070(14) 0.0054(13) -0.0146(14)
 C16 0.018(2) 0.025(2) 0.0106(19) -0.0010(16) 0.0036(15) -0.0065(17)
 C17 0.016(2) 0.026(2) 0.018(2) -0.0052(17) 0.0008(16) -0.0031(17)
 O1 0.0189(16) 0.0363(18) 0.0120(15) -0.0049(12) 0.0019(12) -0.0059(14)
 N1 0.0105(17) 0.0243(18) 0.0178(19) -0.0038(14) -0.0006(13) -0.0012(14)
 C1 0.021(2) 0.031(3) 0.025(2) -0.0096(19) 0.0034(18) -0.0164(19)
 C2 0.018(2) 0.035(3) 0.022(2) -0.0081(19) -0.0002(18) -0.0127(19)
 C3 0.010(2) 0.021(2) 0.021(2) -0.0041(16) -0.0026(16) -0.0011(16)
 C4 0.021(2) 0.030(3) 0.024(3) -0.002(2) -0.0024(19) -0.012(2)
 C5 0.019(2) 0.041(3) 0.017(2) -0.0013(19) -0.0055(17) -0.010(2)
 C6 0.015(2) 0.023(2) 0.018(2) -0.0042(16) -0.0008(17) -0.0059(17)
 C7 0.013(5) 0.027(6) 0.019(5) -0.007(4) 0.001(3) -0.004(5)
 C8 0.022(5) 0.025(6) 0.018(5) -0.007(4) -0.006(3) -0.009(5)
 C9 0.028(3) 0.027(2) 0.017(2) -0.0028(17) 0.0021(18) -0.0124(19)
 C10 0.021(5) 0.024(6) 0.021(5) -0.003(5) 0.007(4) -0.008(4)
 C11 0.014(5) 0.027(6) 0.023(5) -0.002(5) -0.003(3) -0.005(5)
 C12 0.016(5) 0.027(6) 0.026(5) 0.006(5) -0.003(4) -0.007(4)
 C13 0.020(5) 0.030(6) 0.024(5) 0.002(5) 0.003(4) -0.005(5)
 C14 0.028(6) 0.027(6) 0.018(5) -0.002(5) -0.006(4) -0.011(5)
 C15 0.019(5) 0.019(5) 0.021(5) -0.006(4) 0.004(4) -0.005(4)

_geom_special_details
;
 All esds (except the esd in the dihedral angle between two l.s. planes)
 are estimated using the full covariance matrix.  The cell esds are taken
 into account individually in the estimation of esds in distances, angles
 and torsion angles; correlations between esds in cell parameters are only
 used when they are defined by crystal symmetry.  An approximate (isotropic)
 treatment of cell esds is used for estimating esds involving l.s. planes.
;
loop_
  _geom_bond_atom_site_label_1
  _geom_bond_atom_site_label_2
  _geom_bond_distance
  _geom_bond_site_symmetry_2
  _geom_bond_publ_flag
 Ag1 Ag1 2.9558(6) 2_566 ?
 Ag1 O2 2.433(3) . ?
 Ag1 O3 2.254(3) . ?
 Ag1 O4 2.297(3) 2_566 ?
 F1 C17 1.340(6) . ?
 F2 C17 1.331(6) . ?
 F3 C17 1.323(6) . ?
 O2 H2A 0.8696 . ?
 O2 H2B 0.8701 . ?
 O3 C16 1.229(6) . ?
 O4 C16 1.245(6) . ?
 C16 C17 1.540(6) . ?
 O1 N1 1.334(5) . ?
 N1 C1 1.357(6) . ?
 N1 C5 1.347(7) . ?
 C1 H1 0.9500 . ?
 C1 C2 1.357(7) . ?
 C2 H2 0.9500 . ?
 C2 C3 1.388(7) . ?
 C3 C4 1.390(7) . ?
 C3 C6 1.489(6) . ?
 C4 H4 0.9500 . ?
 C4 C5 1.380(7) . ?
 C5 H5 0.9500 . ?
 C6 C7 1.368(11) . ?
 C6 C11 1.388(11) . ?
 C6 C12 1.376(11) . ?
 C6 C15 1.413(11) . ?
 C7 H7 0.9500 . ?
 C7 C8 1.384(14) . ?
 C8 H8 0.9500 . ?
 C8 C9 1.404(12) . ?
 C9 H9A 0.9500 . ?
 C9 H9B 0.9500 . ?
 C9 C10 1.380(12) . ?
 C9 C13 1.396(13) . ?
 C9 C14 1.370(12) . ?
 C10 H10 0.9500 . ?
 C10 C11 1.407(15) . ?
 C11 H11 0.9500 . ?
 C12 H12 0.9500 . ?
 C12 C13 1.401(16) . ?
 C13 H13 0.9500 . ?
 C14 H14 0.9500 . ?
 C14 C15 1.394(14) . ?
 C15 H15 0.9500 . ?

loop_
  _geom_angle_atom_site_label_1
  _geom_angle_atom_site_label_2
  _geom_angle_atom_site_label_3
  _geom_angle
  _geom_angle_site_symmetry_1
  _geom_angle_site_symmetry_3
  _geom_angle_publ_flag
 O2 Ag1 Ag1 145.69(8) . 2_566 ?
 O3 Ag1 Ag1 80.15(10) . 2_566 ?
 O3 Ag1 O2 112.79(13) . . ?
 O3 Ag1 O4 160.24(15) . 2_566 ?
 O4 Ag1 Ag1 81.52(9) 2_566 2_566 ?
 O4 Ag1 O2 86.63(11) 2_566 . ?
 Ag1 O2 H2A 109.5 . . ?
 Ag1 O2 H2B 108.5 . . ?
 H2A O2 H2B 104.5 . . ?
 C16 O3 Ag1 124.8(3) . . ?
 C16 O4 Ag1 121.0(3) . 2_566 ?
 O3 C16 O4 131.0(4) . . ?
 O3 C16 C17 114.5(4) . . ?
 O4 C16 C17 114.5(4) . . ?
 F1 C17 C16 109.9(4) . . ?
 F2 C17 F1 107.2(4) . . ?
 F2 C17 C16 113.3(4) . . ?
 F3 C17 F1 106.1(4) . . ?
 F3 C17 F2 106.7(4) . . ?
 F3 C17 C16 113.2(4) . . ?
 O1 N1 C1 119.3(4) . . ?
 O1 N1 C5 120.2(4) . . ?
 C5 N1 C1 120.5(4) . . ?
 N1 C1 H1 120.0 . . ?
 N1 C1 C2 119.9(4) . . ?
 C2 C1 H1 120.0 . . ?
 C1 C2 H2 118.8 . . ?
 C1 C2 C3 122.3(4) . . ?
 C3 C2 H2 118.8 . . ?
 C2 C3 C4 115.9(4) . . ?
 C2 C3 C6 121.7(4) . . ?
 C4 C3 C6 122.4(4) . . ?
 C3 C4 H4 119.3 . . ?
 C5 C4 C3 121.4(5) . . ?
 C5 C4 H4 119.3 . . ?
 N1 C5 C4 119.9(4) . . ?
 N1 C5 H5 120.0 . . ?
 C4 C5 H5 120.0 . . ?
 C7 C6 C3 119.6(6) . . ?
 C7 C6 C12 120.5(7) . . ?
 C11 C6 C3 120.9(5) . . ?
 C11 C6 C15 118.0(6) . . ?
 C12 C6 C3 119.8(6) . . ?
 C15 C6 C3 121.1(5) . . ?
 C6 C7 H7 119.7 . . ?
 C6 C7 C8 120.7(9) . . ?
 C8 C7 H7 119.7 . . ?
 C7 C8 H8 119.7 . . ?
 C7 C8 C9 120.6(9) . . ?
 C9 C8 H8 119.7 . . ?
 C8 C9 H9B 121.1 . . ?
 C10 C9 H9A 119.4 . . ?
 C13 C9 C8 117.7(7) . . ?
 C13 C9 H9B 121.1 . . ?
 C14 C9 H9A 119.4 . . ?
 C14 C9 C10 121.2(7) . . ?
 C9 C10 H10 120.5 . . ?
 C9 C10 C11 119.0(9) . . ?
 C11 C10 H10 120.5 . . ?
 C6 C11 C10 121.2(9) . . ?
 C6 C11 H11 119.4 . . ?
 C10 C11 H11 119.4 . . ?
 C6 C12 H12 120.3 . . ?
 C6 C12 C13 119.3(10) . . ?
 C13 C12 H12 120.3 . . ?
 C9 C13 C12 121.1(9) . . ?
 C9 C13 H13 119.4 . . ?
 C12 C13 H13 119.4 . . ?
 C9 C14 H14 120.0 . . ?
 C9 C14 C15 120.0(9) . . ?
 C15 C14 H14 120.0 . . ?
 C6 C15 H15 119.7 . . ?
 C14 C15 C6 120.6(9) . . ?
 C14 C15 H15 119.7 . . ?

loop_
  _geom_torsion_atom_site_label_1
  _geom_torsion_atom_site_label_2
  _geom_torsion_atom_site_label_3
  _geom_torsion_atom_site_label_4
  _geom_torsion
  _geom_torsion_site_symmetry_1
  _geom_torsion_site_symmetry_2
  _geom_torsion_site_symmetry_3
  _geom_torsion_site_symmetry_4
  _geom_torsion_publ_flag
 Ag1 O3 C16 O4 -12.0(7) . . . . ?
 Ag1 O3 C16 C17 170.4(3) . . . . ?
 Ag1 O4 C16 O3 0.3(7) 2_566 . . . ?
 Ag1 O4 C16 C17 177.9(3) 2_566 . . . ?
 O3 C16 C17 F1 91.2(5) . . . . ?
 O3 C16 C17 F2 -28.7(5) . . . . ?
 O3 C16 C17 F3 -150.3(4) . . . . ?
 O4 C16 C17 F1 -86.8(5) . . . . ?
 O4 C16 C17 F2 153.3(4) . . . . ?
 O4 C16 C17 F3 31.7(6) . . . . ?
 O1 N1 C1 C2 -180.0(4) . . . . ?
 O1 N1 C5 C4 -179.8(4) . . . . ?
 N1 C1 C2 C3 0.2(8) . . . . ?
 C1 N1 C5 C4 0.0(7) . . . . ?
 C1 C2 C3 C4 -0.7(7) . . . . ?
 C1 C2 C3 C6 178.9(5) . . . . ?
 C2 C3 C4 C5 0.8(7) . . . . ?
 C2 C3 C6 C7 -25.0(9) . . . . ?
 C2 C3 C6 C11 119.4(9) . . . . ?
 C2 C3 C6 C12 156.8(8) . . . . ?
 C2 C3 C6 C15 -61.2(9) . . . . ?
 C3 C4 C5 N1 -0.5(7) . . . . ?
 C3 C6 C7 C8 178.7(10) . . . . ?
 C3 C6 C11 C10 -178.0(10) . . . . ?
 C3 C6 C12 C13 -178.2(10) . . . . ?
 C3 C6 C15 C14 179.1(9) . . . . ?
 C4 C3 C6 C7 154.5(8) . . . . ?
 C4 C3 C6 C11 -61.0(9) . . . . ?
 C4 C3 C6 C12 -23.7(9) . . . . ?
 C4 C3 C6 C15 118.3(8) . . . . ?
 C5 N1 C1 C2 0.1(7) . . . . ?
 C6 C3 C4 C5 -178.8(4) . . . . ?
 C6 C7 C8 C9 1(2) . . . . ?
 C6 C12 C13 C9 -3(2) . . . . ?
 C7 C6 C12 C13 3.6(18) . . . . ?
 C7 C8 C9 C13 -0.5(17) . . . . ?
 C8 C9 C13 C12 1.1(18) . . . . ?
 C9 C10 C11 C6 -2.7(19) . . . . ?
 C9 C14 C15 C6 0.5(19) . . . . ?
 C10 C9 C14 C15 -0.5(17) . . . . ?
 C11 C6 C15 C14 -1.6(16) . . . . ?
 C12 C6 C7 C8 -3.0(18) . . . . ?
 C14 C9 C10 C11 1.5(17) . . . . ?
 C15 C6 C11 C10 2.7(17) . . . . ?

loop_
  _diffrn_refln_index_h
  _diffrn_refln_index_k
  _diffrn_refln_index_l
  _diffrn_refln_intensity_net
  _diffrn_refln_intensity_u
 0 0 -1 4484.86 315.72
 0 0 -2 1653.07 116.65
 0 0 -3 525.6 37.54
 0 0 -4 4630.44 326.49
 0 0 -5 2097.47 147.44
 0 0 -5 2062.75 147.02
 0 0 -6 561.26 40.22
 0 0 -6 545.79 40.71
 0 0 -7 3122.94 216.97
 0 0 -7 2984.19 217.41
 0 0 -8 105.95 8.05
 0 0 8 79.5 10.36
 0 0 -8 101.69 9.82
 0 0 -9 447.69 31.83
 0 0 -9 496.64 33.9
 0 0 -9 414.87 32.22
 0 0 9 411.12 33.79
 0 0 -10 98.05 7.77
 0 0 -10 80.34 8.81
 0 0 -10 85.75 10.04
 0 0 -10 95.7 10.04
 0 0 -11 92.56 9.66
 0 0 -11 69.64 8.17
 0 0 -11 75.21 6.86
 0 0 -11 61.99 9.15
 0 0 -11 97.67 10.08
 0 0 -11 82.62 9.87
 0 0 -12 70.58 8.25
 0 0 -12 58.17 9.49
 0 0 -12 77 10.09
 0 0 -13 4.88 4.96
 0 0 -13 7.9 7.44
 0 0 -13 2.49 7.95
 0 0 -13 3.19 10.42
 0 0 -13 10.82 6.45
 0 0 -14 5.59 5.04
 0 0 -14 -4.88 8.17
 0 0 -14 6.3 7.99
 0 0 -14 -3.33 12.66
 0 0 -14 1.88 5.89
 0 0 -15 3.37 8.08
 0 0 -15 14.25 8.08
 0 0 -15 8.55 4.71
 0 0 -15 6.27 6.4
 0 0 -16 347.07 28.19
 0 0 -16 323.79 28.69
 0 0 -17 372.3 27.14
 0 0 -17 316.46 24.78
 0 0 -17 430.9 26.59
 0 0 -17 260.67 25.2
 0 0 -18 433.52 29.08
 0 0 -18 471.42 28.46
 0 0 -19 320.22 23.69
 0 0 -19 308.93 23.8
 0 0 -19 370.76 24.9
 0 0 20 156.31 11.81
 0 -1 19 21.79 3.5
 0 1 -19 33.51 3.44
 0 1 -18 36.41 6.45
 0 1 -18 31.72 7.87
 0 1 -17 78.53 8.36
 0 1 -17 61.23 8.84
 0 1 -17 65.3 6.62
 0 1 -17 68.5 10.67
 0 1 -16 68.96 9.26
 0 1 -16 45.77 5.7
 0 1 -15 6.69 6.21
 0 1 -15 11.37 7.89
 0 1 -15 5.42 7.55
 0 1 -15 4.09 4.63
 0 1 -15 17.83 10.45
 0 1 -14 7.93 11.77
 0 1 -14 0.32 8.22
 0 1 -13 26.77 7.87
 0 1 -13 52.19 9.24
 0 1 -13 25.58 8.27
 0 1 -13 29.51 5.98
 0 1 -12 19.63 5.3
 0 1 -12 18.97 3.35
 0 1 -12 22.69 7.37
 0 1 -12 15.45 5.9
 0 1 -12 24.74 8.28
 0 1 -12 31.68 7.86
 0 1 -11 -2.34 5.15
 0 1 -11 3.65 4.49
 0 1 -11 1.25 6.35
 0 1 -11 2.87 7.47
 0 1 -11 0.43 2.14
 0 -1 10 -2.07 5.55
 0 1 -10 0.52 4.3
 0 1 -10 0.5 4.21
 0 1 -10 -0.39 2.12
 0 1 -10 -2.38 7.16
 0 1 -10 -5.3 6.35
 0 1 -9 20.52 4.94
 0 1 -9 14.79 3.75
 0 1 -9 18.09 2.81
 0 -1 8 2.1 5.05
 0 1 -8 0.62 2.66
 0 1 -8 0.62 1.96
 0 -1 7 12.46 5.77
 0 1 -7 13.51 4.79
 0 1 -7 12.95 2.49
 0 1 -7 13.62 3.35
 0 -1 6 15.15 5.67
 0 1 -6 14.57 4.25
 0 1 -6 11.23 3.22
 0 1 -5 2.36 2.59
 0 -1 5 4.81 4.99
 0 -1 4 -0.46 1.92
 0 -1 4 -1.54 4.88
 0 1 -4 0.66 2.52
 0 -1 3 10.96 4.51
 0 -1 2 6.76 3.78
 0 -1 1 1.04 2.48
 0 -1 0 1.99 1.52
 0 -1 0 3.43 3.13
 0 -1 -1 -1.04 3.74
 0 -1 -2 -0.11 3.97
 0 -1 -3 2.58 2.05
 0 -1 -4 1.25 2.64
 0 -1 -5 4.17 2.95
 0 -1 -5 5.81 1.68
 0 -1 -6 19.32 3.82
 0 -1 -7 29.54 4.86
 0 -1 -8 6.3 4.06
 0 -1 -8 12.58 4.56
 0 -1 -8 12.15 4.01
 0 -1 -9 6.11 4.74
 0 -1 -9 9.81 2.09
 0 -1 -9 9.02 4.5
 0 -1 -9 6.29 5.4
 0 -1 -10 13.19 5.4
 0 -1 -10 22.9 4.97
 0 -1 -10 18.69 5.41
 0 -1 -10 21.59 4.85
 0 -1 -11 2.12 4.7
 0 -1 -11 4.61 5.62
 0 -1 -11 -2.29 6.91
 0 -1 -11 1.66 5.78
 0 -1 -11 4.26 5.02
 0 -1 -11 7.43 4.59
 0 -1 -11 -1.62 9.29
 0 -1 -12 -0.6 4.77
 0 -1 -12 -2.6 5.84
 0 -1 -12 -1.89 6.52
 0 -1 -12 -4.78 7.23
 0 -1 -12 3.47 4.83
 0 -1 -12 -8.1 6.33
 0 -1 -12 5.52 10.55
 0 -1 -13 11.09 7.77
 0 -1 -13 -2.79 7.17
 0 -1 -13 10.19 11.32
 0 -1 -13 2.87 5.76
 0 -1 -13 7.12 5.04
 0 -1 -14 20.59 8.07
 0 -1 -14 13.74 7.94
 0 -1 -14 42.58 12.8
 0 -1 -14 14.82 7.34
 0 -1 -14 17.66 5.56
 0 -1 -15 17.35 7.58
 0 -1 -15 -0.3 7.42
 0 -1 -16 4.73 7.56
 0 -1 -16 2.89 7.16
 0 -1 -16 3.97 4.56
 0 -1 -17 4.1 6.58
 0 -1 -17 0.27 4.35
 0 -1 -18 3.97 7.51
 0 -1 -18 -5.67 3.78
 0 -1 -18 -1.64 5.9
 0 -1 -18 -6.67 9.17
 0 -1 -19 5.08 2.79
 0 -1 -19 7.98 7.68
 0 -1 -19 12.52 5.53
 0 -1 -19 7.62 2.83
 0 -1 -20 15.06 2.31
 0 -1 -20 14.51 5.55
 0 -2 18 213.27 16.31
 0 2 -17 552.74 39.06
 0 2 -17 618.16 38.95
 0 2 -16 503.27 32.83
 0 2 -16 401.14 31.62
 0 2 -16 527.07 33.43
 0 2 -16 327.4 33.14
 0 2 -15 361.91 27.95
 0 2 -15 297.64 29.67
 0 2 -14 429.01 28.92
 0 2 -14 349.5 27.61
 0 2 -14 422.34 29.87
 0 2 -13 454.35 34.89
 0 2 -12 703.14 54.17
 0 2 -12 707.14 54.01
 0 2 -12 806.2 52.64
 0 2 -12 774.35 52.78
 0 2 -12 682.16 51.49
 0 2 -12 638.43 51.76
 0 2 -11 100.46 10.8
 0 -2 11 77.28 10.11
 0 2 -11 114.16 10.91
 0 2 -11 83.03 7.99
 0 2 -11 76.81 8.79
 0 2 -11 116.9 11.35
 0 2 -10 1122.69 77.23
 0 2 -10 1260.13 75.64
 0 2 -10 848.93 74.68
 0 2 -10 1001.04 74.65
 0 2 -10 1103.27 76.39
 0 -2 10 872.15 76.35
 0 2 -10 1282.63 75.88
 0 2 -9 477.25 32.41
 0 -2 9 355.3 32.99
 0 2 -9 404.82 31.38
 0 2 -9 437.74 32.89
 0 2 -9 426.97 33.5
 0 2 -9 475.67 32.57
 0 2 -8 166.87 15.36
 0 2 -8 178.67 13.66
 0 2 -8 176.05 14.8
 0 2 -7 212.68 16.26
 0 -2 7 215.88 18.14
 0 2 -6 214.33 16.44
 0 2 -6 218.66 17.38
 0 -2 6 213.76 18.22
 0 2 -6 229.89 17.54
 0 -2 5 249.42 18.66
 0 -2 5 217.15 16.75
 0 -2 4 1.89 5
 0 -2 3 245.86 19.25
 0 -2 2 220.13 17.16
 0 -2 1 2887.56 204.14
 0 -2 0 13.5 3.34
 0 -2 0 10.61 6.09
 0 -2 -1 2075.08 146.87
 0 -2 -2 545.81 39.98
 0 -2 -4 935.27 67.55
 0 -2 -5 121.37 12.3
 0 -2 -6 1811.43 129.69
 0 -2 -7 5324.19 392.39
 0 -2 -7 5590.89 390.54
 0 -2 -8 7394.41 451.55
 0 -2 -8 6092.9 450.51
 0 -2 -8 6280.78 452.53
 0 -2 -8 6218.23 450.65
 0 -2 -9 556.53 42.32
 0 -2 -9 506.22 44.98
 0 -2 -9 580.93 42.59
 0 -2 -10 401.85 31.47
 0 -2 -10 431.86 29.67
 0 -2 -10 380.7 30.37
 0 -2 -10 396.95 30.6
 0 -2 -11 248.56 20.2
 0 -2 -11 252.89 19.04
 0 -2 -11 221.87 19.22
 0 -2 -11 238.73 19.06
 0 -2 -11 280.61 19.19
 0 -2 -12 636.1 49.52
 0 -2 -12 652.49 50.74
 0 -2 -12 722.98 49.49
 0 -2 -12 576.28 49.17
 0 -2 -12 711.15 49.15
 0 -2 -12 703.96 50.45
 0 -2 -12 714.97 49.31
 0 -2 -12 795.09 49.87
 0 -2 -13 494.88 36.69
 0 -2 -13 531.09 35.57
 0 -2 -13 524.56 35.16
 0 -2 -13 490.81 34.77
 0 -2 -13 371.5 34.72
 0 -2 -13 485.71 34.68
 0 -2 -13 434.45 35.2
 0 -2 -13 346.52 38.78
 0 -2 -14 400.33 24.57
 0 -2 -14 263.46 24.55
 0 -2 -14 260.87 24.13
 0 -2 -14 175.11 27.57
 0 -2 -14 360.13 23.97
 0 -2 -15 35.34 8.5
 0 -2 -15 35.92 7.98
 0 -2 -16 381.85 33.24
 0 -2 -16 415.37 34.01
 0 -2 -17 267.08 20.97
 0 -2 -18 120.93 9.41
 0 -2 -18 147.33 12.49
 0 -2 -19 -1.04 8.57
 0 -2 -19 5.83 7.97
 0 -2 -19 2.61 3.05
 0 -2 -19 7.84 2.87
 0 -2 -20 -0.18 2.06
 0 -2 -20 -6 4.24
 0 -3 18 9.64 2.21
 0 3 -18 14.89 2.11
 0 -3 17 29.68 4.09
 0 3 -16 34.53 7.27
 0 -3 16 30.5 4.74
 0 3 -16 22.35 5.77
 0 3 -15 18.46 8.04
 0 3 -15 9.75 5.81
 0 3 -15 3.72 7.23
 0 -3 15 11.68 4.22
 0 3 -14 64.2 9.47
 0 3 -14 47.35 6.01
 0 3 -14 49.51 8.8
 0 3 -14 72.12 10.81
 0 3 -13 94.42 8.91
 0 3 -13 91.22 9.39
 0 3 -13 84.23 11.56
 0 3 -13 119.78 12.18
 0 3 -12 51.19 9.27
 0 3 -12 29.96 4.4
 0 3 -12 25.31 5.29
 0 3 -12 37.56 10.36
 0 3 -12 33.39 7.14
 0 3 -11 11.81 8.24
 0 3 -11 12.47 5.63
 0 3 -11 17.46 3.45
 0 3 -11 13.8 4.64
 0 3 -11 31.38 9.62
 0 -3 10 93.04 10.75
 0 3 -10 72.42 10.53
 0 3 -10 99.47 10.67
 0 3 -10 107.79 10.9
 0 3 -10 73.12 8.37
 0 3 -10 92.79 9.7
 0 3 -10 90.85 8.06
 0 -3 9 92.79 11.4
 0 3 -9 102.27 11.62
 0 3 -9 123.28 11.64
 0 3 -9 139.36 11.44
 0 3 -9 86.8 9.54
 0 3 -9 109.9 11.73
 0 3 -9 121.28 9.46
 0 3 -9 91.99 10.32
 0 3 -8 4.05 4.28
 0 -3 8 5.32 5.49
 0 3 -8 2.21 3.24
 0 3 -8 1.58 2.4
 0 3 -7 0.84 2.5
 0 3 -7 0.81 3.24
 0 3 -7 1.79 4.2
 0 3 -7 -1.13 5.66
 0 3 -6 78.31 7.08
 0 3 -6 77.35 9.04
 0 -3 5 70.9 8.57
 0 3 -5 62.18 7.93
 0 -3 5 58.64 6.73
 0 -3 4 2.03 4.91
 0 -3 3 21.71 5.7
 0 -3 2 32.79 5.75
 0 -3 1 2.66 4.39
 0 -3 0 -2.98 7.46
 0 -3 0 0.98 3.99
 0 -3 -1 6.53 7.39
 0 -3 -2 0.55 7.7
 0 -3 -3 4.37 8.92
 0 -3 -4 5.62 9.18
 0 -3 -5 5.48 10.06
 0 -3 -6 5.5 7.97
 0 -3 -6 0.33 9.87
 0 -3 -7 7.29 8.14
 0 -3 -7 1.49 9.87
 0 -3 -8 1.4 3.56
 0 -3 -8 5.54 8.09
 0 -3 -8 3.12 3.17
 0 -3 -8 3.32 5.38
 0 -3 -9 5.57 5.76
 0 -3 -9 -1.17 8.88
 0 -3 -9 12.33 3.99
 0 -3 -10 5.74 5.86
 0 -3 -10 10.02 4.28
 0 -3 -11 7.8 9.44
 0 -3 -11 6.06 4.51
 0 -3 -11 8.76 3.95
 0 -3 -11 7.32 5.74
 0 -3 -12 4.95 4.82
 0 -3 -12 6.67 6.33
 0 -3 -12 -0.87 10.29
 0 -3 -12 3.25 4.62
 0 -3 -12 0.94 7.08
 0 -3 -12 6.74 5.3
 0 -3 -12 2.65 5.97
 0 -3 -12 12.84 6.15
 0 -3 -13 23.33 6.31
 0 -3 -13 6.73 10.7
 0 -3 -13 10.13 6.96
 0 -3 -13 33.08 5.78
 0 -3 -13 19.25 7.42
 0 -3 -13 19.69 5.48
 0 -3 -14 20.48 6.23
 0 -3 -14 14.2 7.4
 0 -3 -14 13.71 5.95
 0 -3 -14 24.54 5.66
 0 -3 -14 26.94 7.77
 0 -3 -15 12.27 7.32
 0 -3 -15 12.19 7.32
 0 -3 -16 11.91 6.8
 0 -3 -16 6.92 7.39
 0 -3 -16 19.5 5.37
 0 -3 -17 46.8 6.5
 0 -3 -18 19.36 4.5
 0 -3 -18 30.38 8.84
 0 -3 -19 -3.3 8.93
 0 -3 -19 -4.14 7.84
 0 -3 -19 -0.73 3.3
 0 -3 -19 0.59 2.81
 0 -3 -20 12.77 5.65
 0 -3 -20 6.28 7.14
 0 4 -17 3.45 1.74
 0 -4 17 1.96 2.02
 0 -4 16 36.43 4.43
 0 4 -16 22.36 5.16
 0 -4 15 20.56 4.31
 0 4 -15 17.11 5.75
 0 4 -14 67.57 9.41
 0 4 -13 841.68 62.64
 0 -4 13 801.43 63.38
 0 4 -13 800.94 64.8
 0 4 -12 776.32 62.02
 0 4 -12 996.21 63.09
 0 4 -11 2298.51 141.44
 0 4 -11 2082.8 143.36
 0 4 -11 2077.78 140.87
 0 4 -10 107.02 10.75
 0 4 -10 100.73 9.02
 0 4 -10 83.96 11.79
 0 4 -10 107.18 11.49
 0 4 -10 100.98 11.19
 0 -4 10 91.57 11.63
 0 4 -9 1414.23 101.4
 0 4 -9 1258.7 100.09
 0 4 -9 1489.87 99.56
 0 4 -9 1425.83 101.03
 0 4 -9 1321.12 99.16
 0 -4 9 1465.5 101.72
 0 4 -8 927.65 59.49
 0 4 -8 814 58.22
 0 -4 8 807.28 60.14
 0 4 -8 766.8 59.66
 0 4 -8 731.95 59.23
 0 4 -8 769.46 57.89
 0 -4 7 1970.3 128.89
 0 4 -7 1985.5 128.39
 0 4 -7 1757.8 126.69
 0 4 -7 1679.02 128.03
 0 4 -7 1643.54 127.04
 0 -4 6 1709.86 111.56
 0 4 -6 1600.21 110.84
 0 4 -6 1412.51 109.68
 0 4 -5 994.28 71.67
 0 -4 4 3255.11 215.47
 0 4 -4 2917.85 213.93
 0 -4 3 2371.71 169.24
 0 -4 2 7287.71 514.8
 0 -4 1 1356.75 97.38
 0 -4 0 4097.15 290.05
 0 -4 -1 3099.88 219.84
 0 -4 -2 1833.23 130.83
 0 -4 -3 55.48 9.73
 0 -4 -4 1240.33 89.69
 0 -4 -6 368.82 29.6
 0 -4 -7 707.13 48.7
 0 -4 -7 589.96 50.58
 0 -4 -8 20.27 3.8
 0 -4 -8 26.57 5.94
 0 -4 -8 14.29 10.67
 0 -4 -9 195.18 15.32
 0 -4 -9 179.2 14.41
 0 -4 -10 1512.79 104.21
 0 -4 -10 1415.77 103.77
 0 -4 -11 601.52 46.48
 0 -4 -11 638.32 47.07
 0 -4 -11 681.74 46.79
 0 -4 -11 643.51 47.04
 0 -4 -12 1042.3 73.59
 0 -4 -12 1036.77 73.27
 0 -4 -12 1013.77 74.32
 0 -4 -12 1097.15 73.79
 0 -4 -12 1075.84 73.58
 0 -4 -12 813.3 73.19
 0 -4 -12 1098.97 73.67
 0 -4 -13 375.12 27.48
 0 -4 -13 374.97 27.07
 0 -4 -13 414.4 27.88
 0 -4 -13 352.82 27.63
 0 -4 -13 361.63 27.42
 0 -4 -14 1333.04 92.21
 0 -4 -14 1387.81 91.78
 0 -4 -14 1381.5 91.71
 0 -4 -14 1425.53 91.94
 0 -4 -15 1027.52 65.6
 0 -4 -15 960.62 66.19
 0 -4 -16 809.31 52.94
 0 -4 -16 867.89 53.05
 0 -4 -17 910.74 65.92
 0 -4 -18 450.58 32.34
 0 -4 -18 378.13 32.21
 0 -4 -19 596.4 47.04
 0 -4 -19 804.44 48.86
 0 -4 -20 332.91 35.69
 0 -4 -20 705.31 36.41
 0 -4 -21 462.64 33.21
 0 -5 16 2.12 1.99
 0 -5 15 2.77 2.71
 0 5 -15 2.88 3.78
 0 -5 14 5.53 3.54
 0 5 -14 9.66 6.2
 0 5 -14 7.29 4.86
 0 5 -13 11.16 2.82
 0 5 -13 15.06 6.07
 0 5 -12 3.4 7.53
 0 -5 12 7.38 4.63
 0 5 -12 8.98 2.85
 0 5 -11 29.69 4.35
 0 5 -11 44.48 8.82
 0 5 -11 33.35 9.09
 0 5 -11 30.66 6.34
 0 -5 11 29.8 6.11
 0 5 -10 49.4 7.96
 0 5 -10 62.29 6.69
 0 5 -10 84.2 11.13
 0 5 -10 69.19 9.79
 0 5 -10 71.39 8.84
 0 -5 10 59.72 8.12
 0 5 -9 15.06 5.07
 0 5 -9 16.08 3.84
 0 5 -9 9.82 8.64
 0 -5 9 23.69 6.65
 0 5 -9 11.64 7.57
 0 5 -9 14.87 5.04
 0 -5 9 21.12 5.71
 0 5 -8 12.14 3.53
 0 5 -8 6.37 3.94
 0 5 -8 9.96 7.97
 0 -5 8 13.22 6.22
 0 5 -8 8.25 6.97
 0 -5 8 7.54 4.73
 0 5 -8 7.06 4.98
 0 5 -7 35.84 6.43
 0 -5 7 41.57 6.51
 0 5 -7 58.01 9.28
 0 -5 7 54.56 8.19
 0 5 -7 46.1 7.79
 0 5 -7 33.06 7.61
 0 5 -7 41.48 5.25
 0 5 -7 49.75 7.04
 0 -5 6 88.83 9.48
 0 5 -6 98.95 10.01
 0 5 -6 78.28 10.25
 0 5 -6 83.19 9.85
 0 5 -6 94.41 8.76
 0 5 -6 127.89 12.06
 0 -5 6 128.61 11.86
 0 -5 5 53.05 7.69
 0 5 -5 26.84 6.81
 0 -5 4 24.08 6.19
 0 -5 4 19.11 5.57
 0 5 -4 14.42 5.88
 0 -5 3 79.46 8.77
 0 -5 2 114.73 11.79
 0 -5 1 34.38 8.29
 0 -5 0 9.09 8.24
 0 -5 -1 15.11 8.66
 0 -5 -1 6.9 8.87
 0 -5 -2 24.17 9.05
 0 -5 -3 20.37 9.24
 0 -5 -3 29.92 9.43
 0 -5 -4 1.34 9.18
 0 -5 -4 12.72 9.13
 0 -5 -5 0.67 4.3
 0 -5 -5 6.76 8.29
 0 -5 -5 -0.34 9
 0 -5 -6 3.55 7.34
 0 -5 -6 3.08 4.75
 0 -5 -6 1.72 9.8
 0 -5 -7 -1.35 6.23
 0 -5 -7 -1.95 4.87
 0 -5 -8 0.13 2.63
 0 -5 -8 3.13 4.97
 0 -5 -8 -1.6 5.24
 0 -5 -9 4.78 3.04
 0 -5 -9 1.8 5.37
 0 -5 -10 -1.3 3.34
 0 -5 -10 -1.26 5.92
 0 -5 -11 7.45 3.82
 0 -5 -11 2.04 5.39
 0 -5 -11 3.58 6.69
 0 -5 -11 -1.1 6.09
 0 -5 -12 -0.59 4.16
 0 -5 -12 9.58 7.91
 0 -5 -12 6.52 6.44
 0 -5 -12 0.24 3.79
 0 -5 -12 -0.86 5.71
 0 -5 -12 -0.65 7.19
 0 -5 -13 21.51 7.7
 0 -5 -13 17.59 6.7
 0 -5 -13 10.11 8.59
 0 -5 -13 14.42 4.47
 0 -5 -13 6.52 6.15
 0 -5 -13 13.13 4.86
 0 -5 -14 8.48 7.19
 0 -5 -14 3.63 6.52
 0 -5 -14 12.91 5.55
 0 -5 -14 4.88 6.86
 0 -5 -14 10.3 4.52
 0 -5 -14 17.99 8.74
 0 -5 -15 -2.8 5.15
 0 -5 -15 -1.47 8.3
 0 -5 -15 -4.42 7.04
 0 -5 -16 6.5 5.85
 0 -5 -16 5.83 7.9
 0 -5 -16 5.94 6.48
 0 -5 -16 5.25 4.18
 0 -5 -17 14.28 4.42
 0 -5 -18 8.87 6.51
 0 -5 -18 10.4 3.72
 0 -5 -18 3.57 8.37
 0 -5 -19 14.24 5.63
 0 -5 -19 17.71 8.26
 0 -5 -19 7.71 3.13
 0 -5 -20 22.39 6.63
 0 -6 15 17.13 2.46
 0 6 -14 10.61 4.08
 0 -6 14 13.14 2.97
 0 -6 13 11.96 3.46
 0 6 -13 7.94 2.31
 0 6 -13 12.44 4.81
 0 6 -12 45.21 4.93
 0 -6 12 39.52 5.71
 0 6 -12 43.79 7.54
 0 -6 11 15.53 4.44
 0 6 -11 8.21 2.96
 0 6 -10 765.68 49.87
 0 6 -10 685.93 51.01
 0 -6 10 651.57 49.83
 0 6 -10 638.2 51.06
 0 6 -10 644.36 49.21
 0 6 -10 651.9 51.05
 0 6 -9 11.84 4.69
 0 6 -9 9.5 8.82
 0 6 -9 10.63 4.18
 0 -6 9 8.96 4.95
 0 6 -9 9.3 7.37
 0 6 -8 17.2 5.22
 0 6 -8 21.91 9.19
 0 6 -8 16.11 4.62
 0 6 -8 23.86 4.1
 0 -6 8 22.22 5.42
 0 6 -8 26.58 7.67
 0 6 -7 79.8 9.33
 0 6 -7 99.15 11.76
 0 6 -7 75.77 7.81
 0 6 -7 83.82 9.63
 0 -6 7 71.59 8.65
 0 6 -7 76.7 9.53
 0 6 -6 312.68 27.86
 0 6 -6 321.83 27.66
 0 6 -6 342.28 26.54
 0 -6 6 364.55 27.15
 0 6 -6 315.19 27.11
 0 6 -6 363.9 26.75
 0 -6 5 1029 71.56
 0 6 -5 1185.5 73.05
 0 -6 4 1705.12 113.73
 0 6 -4 1776.83 114.85
 0 6 -4 1385.62 113.51
 0 -6 3 2212.85 157.52
 0 -6 2 58.64 5.36
 0 -6 2 71.69 8.57
 0 -6 1 1257.54 91
 0 -6 1 1364.92 92.63
 0 -6 0 2810.61 199.98
 0 -6 0 2890.76 201.49
 0 -6 -1 2063.98 145.65
 0 -6 -1 2037.1 147.2
 0 -6 -2 114.36 9.6
 0 -6 -2 116.45 13.21
 0 -6 -3 849.68 61.92
 0 -6 -3 896.8 63.67
 0 -6 -4 3093.21 227.87
 0 -6 -4 3496.3 229.3
 0 -6 -5 5782.47 409.19
 0 -6 -6 289.99 22.55
 0 -6 -6 329.06 24.62
 0 -6 -7 1235.98 92.99
 0 -6 -7 1440.76 94.26
 0 -6 -8 858.41 61.6
 0 -6 -8 971.11 62.59
 0 -6 -8 817.56 60.84
 0 -6 -9 184.11 21.76
 0 -6 -9 241.6 18.36
 0 -6 -9 271.92 18.83
 0 -6 -9 220.01 17.09
 0 -6 -9 204.65 19.67
 0 -6 -10 110.79 9.41
 0 -6 -10 124.96 11.32
 0 -6 -11 28.54 4.26
 0 -6 -11 32.19 7.21
 0 -6 -12 171 14.42
 0 -6 -12 183.37 16.85
 0 -6 -12 189.66 16.82
 0 -6 -12 200.13 16.08
 0 -6 -13 1057.31 71.18
 0 -6 -13 953.34 70.9
 0 -6 -13 930.63 70.17
 0 -6 -13 1002.13 71.47
 0 -6 -13 975.98 71.12
 0 -6 -14 -1.86 5.07
 0 -6 -14 -1.54 9.06
 0 -6 -14 -5.23 8.1
 0 -6 -15 112.7 11.69
 0 -6 -15 111.05 12.34
 0 -6 -15 97.43 10.61
 0 -6 -15 121.08 9.33
 0 -6 -16 27.83 4.75
 0 -6 -16 22.01 6.33
 0 -6 -16 31.5 8.84
 0 -6 -17 183.71 14.66
 0 -6 -18 145.93 13.74
 0 -6 -18 150.6 12.3
 0 -6 -18 181.42 15.33
 0 -6 -19 147.46 13.9
 0 -6 -19 162.42 12.85
 0 -6 -20 529.14 24.57
 0 -6 -20 190.54 23.78
 0 -7 14 18.67 2.47
 0 7 -13 21.54 4.7
 0 -7 13 27.51 3.52
 0 7 -12 34.04 4.24
 0 -7 12 38.89 4.76
 0 7 -12 38.68 6.21
 0 7 -12 34.2 3.95
 0 -7 11 10.93 3.71
 0 7 -11 15.76 3
 0 7 -11 11.2 3.46
 0 7 -10 0.52 2.47
 0 -7 9 1.01 4.02
 0 7 -9 0.29 2.71
 0 7 -9 -0.49 8.8
 0 -7 8 12 4.6
 0 7 -8 13.93 3.54
 0 7 -8 6.24 3.97
 0 7 -8 4.62 9.48
 0 -7 7 -1.43 4.53
 0 7 -7 3.83 4.07
 0 7 -7 -0.97 3.15
 0 7 -7 5.75 9.48
 0 -7 6 5.27 4.38
 0 7 -6 1.27 3.98
 0 7 -6 5.52 3.27
 0 7 -6 7.25 9.32
 0 7 -5 1.5 8.85
 0 7 -5 1.85 4.09
 0 -7 5 3.4 4.37
 0 7 -5 3.78 5.75
 0 7 -4 -1.94 5.88
 0 7 -4 -1.92 8.82
 0 -7 4 4.79 4.06
 0 -7 3 53.38 6.51
 0 -7 3 39.8 8.37
 0 7 -3 49.61 7.51
 0 -7 3 60.58 6.81
 0 -7 3 60.12 7.75
 0 7 -3 66.09 10.11
 0 7 -2 40.61 9.1
 0 -7 2 40.26 6.02
 0 -7 2 30.37 4.94
 0 -7 2 25.53 7.55
 0 -7 2 40.2 7.13
 0 7 -1 9.52 7.98
 0 -7 1 2.81 2.31
 0 -7 1 4.08 2.99
 0 -7 1 1.92 4.74
 0 -7 1 4.24 6.56
 0 -7 0 16.74 7.3
 0 -7 0 7.2 2.56
 0 -7 0 8.3 3.18
 0 -7 -1 30.01 8.14
 0 -7 -1 23.71 3.67
 0 -7 -2 37.52 8.9
 0 -7 -2 26.75 4.09
 0 -7 -3 21.95 8.58
 0 -7 -3 14.88 3.97
 0 -7 -3 23.73 9.55
 0 -7 -4 19.24 8.79
 0 -7 -4 24.42 4.68
 0 -7 -4 20.63 9.58
 0 -7 -5 19.63 8.13
 0 -7 -5 19 9.82
 0 -7 -5 15.19 4.45
 0 -7 -6 13.88 8.1
 0 -7 -6 10.25 4.67
 0 -7 -6 9.11 2.68
 0 -7 -7 11.58 7.13
 0 -7 -7 7.48 4.83
 0 -7 -8 3.73 6.9
 0 -7 -8 1.93 4.65
 0 -7 -9 0.67 6.55
 0 -7 -9 6.98 9.99
 0 -7 -9 -2.12 6.22
 0 -7 -9 -4.02 4.71
 0 -7 -11 -0.84 7.98
 0 -7 -12 -1.78 8.72
 0 -7 -13 4.31 9.21
 0 -7 -13 -3.03 5.6
 0 -7 -13 1.58 8.32
 0 -7 -14 0.39 8.32
 0 -7 -14 -4.96 9.51
 0 -7 -14 5.07 5.2
 0 -7 -15 -2.11 3.26
 0 -7 -15 -0.33 4.78
 0 -7 -15 -0.38 7.96
 0 -7 -15 -8.19 9.21
 0 -7 -15 -5.31 5.67
 0 -7 -16 -1.58 2.97
 0 -7 -17 2.52 7.64
 0 -7 -17 4.87 7.6
 0 -7 -17 8.72 5.14
 0 -7 -17 0.3 6.72
 0 -7 -17 4.19 2.91
 0 -7 -18 5.99 7.36
 0 -7 -18 -1.89 7.09
 0 -7 -18 4.01 2.51
 0 -7 -19 -8 6.06
 0 -7 -19 6.4 6.12
 0 -7 -20 -0.1 4.16
 0 -7 -20 7.58 3.64
 0 8 -12 199.75 14.87
 0 -8 11 565.96 37.21
 0 8 -11 538.77 36.98
 0 -8 10 269.86 19.99
 0 8 -10 289.2 19.8
 0 8 -9 254.17 20.02
 0 -8 9 272.95 20.45
 0 8 -8 99.69 9.28
 0 -8 8 121.43 9.98
 0 -8 8 96.29 8.98
 0 -8 7 187.55 15.26
 0 8 -7 163.79 14.68
 0 -8 6 37.67 5.72
 0 8 -6 29.7 10.81
 0 8 -6 30.41 5.91
 0 -8 5 375.92 27.81
 0 8 -5 325.84 27.43
 0 8 -5 313.91 28.99
 0 -8 4 149.8 12.82
 0 8 -4 124.61 13.95
 0 -8 3 6.07 4.03
 0 8 -3 8.24 9.75
 0 -8 3 4.84 5.77
 0 -8 2 93.77 10.77
 0 -8 2 80.57 11.88
 0 -8 2 109.07 9.53
 0 -8 2 103.92 10.04
 0 8 -2 105.4 13.11
 0 8 -1 52.13 9.93
 0 -8 1 39.43 4.39
 0 -8 1 43.83 5.66
 0 -8 1 39.22 8.14
 0 -8 1 59.29 7.1
 0 -8 0 65.09 11.17
 0 -8 0 70.44 10.39
 0 -8 0 83.16 7.2
 0 -8 0 98.07 9.57
 0 8 0 89.06 11.25
 0 -8 -1 10.06 2.82
 0 -8 -1 9.29 7.71
 0 -8 -1 4 2.69
 0 -8 -1 4.19 5.21
 0 8 1 -2.43 7.37
 0 -8 -2 17.24 8.21
 0 -8 -2 20.11 6.28
 0 -8 -2 16.04 3.4
 0 -8 -2 19.37 3.52
 0 -8 -3 1452.91 105.33
 0 -8 -3 1440.24 105.18
 0 -8 -3 1544.11 106.59
 0 -8 -3 1530.61 106.99
 0 -8 -4 647.65 49.58
 0 -8 -4 681.5 49.72
 0 -8 -4 723.89 51.04
 0 -8 -4 729.7 51.7
 0 -8 -5 505.3 38.36
 0 -8 -5 500.49 38.56
 0 -8 -5 532.86 41.61
 0 -8 -5 598.77 40.68
 0 -8 -5 536.64 39.81
 0 -8 -6 1518.98 105.4
 0 -8 -6 1469.71 104.32
 0 -8 -6 1576.33 107.16
 0 -8 -6 1518.89 104.59
 0 -8 -6 1806.47 106.37
 0 -8 -7 2505.54 162.89
 0 -8 -7 2711.24 163.5
 0 8 7 2036.19 162.61
 0 -8 -7 2132.2 161.98
 0 -8 -7 2145.33 164.05
 0 -8 -8 1876.76 112.27
 0 -8 -8 1252.03 110.8
 0 -8 -8 1533.17 111.46
 0 -8 -8 1506.86 113.53
 0 -8 -8 1439.61 114.14
 0 -8 -8 2118.18 113.1
 0 -8 -9 371.13 27.05
 0 -8 -9 304.43 26.52
 0 -8 -9 328.69 26.78
 0 -8 -9 302.12 29.23
 0 -8 -10 517.07 37.38
 0 -8 -10 515.63 39.9
 0 -8 -10 435.63 37.15
 0 -8 -10 450.38 37.29
 0 -8 -11 1016.9 76.9
 0 -8 -11 1095.09 76.71
 0 -8 -12 1616.39 121.68
 0 -8 -12 1766.85 121.5
 0 -8 -13 2431.36 178.21
 0 -8 -13 2605.63 179.08
 0 -8 -14 352.46 27.47
 0 -8 -14 318.93 26.76
 0 -8 -14 319.88 26.72
 0 -8 -15 320.25 23.6
 0 -8 -15 251.02 22.66
 0 -8 -15 349.53 24.24
 0 -8 -15 264.06 22.44
 0 -8 -16 217.38 16.89
 0 -8 -16 159.21 15.71
 0 -8 -17 207.35 20.32
 0 -8 -17 241.01 21.23
 0 -8 -17 295.66 21.11
 0 -8 -17 302.97 21.05
 0 -8 -18 122.73 12.96
 0 -8 -18 193.7 13.73
 0 -8 -19 47.83 6.9
 0 9 -11 6.36 1.69
 0 9 -10 51.15 4.51
 0 9 -10 42.39 4.8
 0 9 -9 101.02 8.35
 0 9 -9 98.42 8.9
 0 9 -8 30.03 3.67
 0 -9 8 18.45 3.36
 0 9 -8 25.64 4.5
 0 9 -7 5.99 2.71
 0 -9 7 6.03 2.85
 0 9 -6 49.84 5.64
 0 -9 6 49.71 6.09
 0 9 -5 84.15 8.29
 0 -9 5 91.29 8.77
 0 9 -4 11.31 4.32
 0 9 -4 12.54 3.46
 0 -9 4 13.39 4.4
 0 -9 4 7.47 2.95
 0 9 -3 0.63 3.97
 0 9 -3 -10.62 9.83
 0 -9 3 1.31 2.69
 0 -9 2 10.74 6.71
 0 9 -2 27.68 9.93
 0 -9 2 13.53 3.42
 0 -9 1 5.51 3.06
 0 -9 1 -0.78 7.57
 0 -9 1 4.59 5.54
 0 -9 1 5.26 6.72
 0 -9 0 -3.21 5.65
 0 -9 0 1.62 2.64
 0 -9 0 13.84 7.58
 0 -9 0 3.88 2.9
 0 -9 0 -2.55 7.45
 0 -9 -1 0.83 5.91
 0 -9 -1 1.87 2.67
 0 -9 -1 -1.69 7.25
 0 -9 -1 3.88 2.95
 0 -9 -1 -0.89 7.42
 0 -9 -2 22.24 6.67
 0 -9 -2 16.51 3.61
 0 -9 -2 33.82 9.64
 0 -9 -2 15.27 3.67
 0 -9 -2 20.31 8.43
 0 -9 -3 0.44 6.13
 0 -9 -3 0.85 3.23
 0 -9 -3 1.77 8.32
 0 -9 -3 -3.32 3.23
 0 -9 -3 -1.88 8.68
 0 -9 -4 15.26 6.45
 0 -9 -4 16.58 3.89
 0 -9 -4 11.69 9.31
 0 -9 -4 8.87 3.3
 0 -9 -4 19.63 8.81
 0 -9 -5 3.6 6.43
 0 -9 -5 -1.94 8.44
 0 -9 -5 1.02 3.77
 0 -9 -5 1.39 3.07
 0 -9 -5 10 9.02
 0 9 6 1.95 7.32
 0 -9 -6 4.87 6.22
 0 -9 -6 5.35 8.39
 0 -9 -6 -0.85 4.4
 0 -9 -6 6.5 3.28
 0 -9 -6 0.91 8.13
 0 -9 -7 6.68 4.72
 0 -9 -7 5.66 6.02
 0 9 7 7 7.24
 0 -9 -7 2.73 8.57
 0 -9 -7 3.35 7.96
 0 -9 -8 -3.24 5.14
 0 9 8 3.05 6.6
 0 -9 -8 1.69 5.86
 0 -9 -8 1.79 8.35
 0 -9 -8 0.94 7.67
 0 -9 -9 -1 5.2
 0 -9 -9 8.87 9.53
 0 -9 -9 1.63 6.69
 0 -9 -9 0.4 5.37
 0 -9 -9 1.8 7.21
 0 -9 -9 -5.2 7.91
 0 -9 -10 3.19 5.2
 0 -9 -10 1.76 7.21
 0 -9 -10 8.05 7.57
 0 -9 -11 5.33 7.52
 0 -9 -12 6.47 5.29
 0 -9 -12 1.38 7.58
 0 -9 -13 -0.41 8.41
 0 -9 -13 -1.02 4.91
 0 -9 -13 -5.01 8.49
 0 -9 -14 -1.96 8.32
 0 -9 -14 3.32 4.51
 0 -9 -14 5.31 4.56
 0 -9 -14 10.38 7.95
 0 -9 -15 0.71 7.65
 0 -9 -15 -0.98 4.77
 0 -9 -15 -3.8 4.34
 0 -9 -16 6.52 7.25
 0 -9 -16 1.83 4.5
 0 -9 -16 3.75 3.31
 0 -9 -16 3.97 7.32
 0 -9 -17 4.84 6.81
 0 -9 -17 -4.79 6.33
 0 -9 -17 0.27 4.17
 0 -9 -18 9.94 6.16
 0 -9 -18 0.53 5.2
 0 -9 -19 12.56 4.81
 0 10 -9 106.61 8.56
 0 10 -8 245.17 18.98
 0 10 -8 254.53 18.61
 0 -10 7 318.85 24.08
 0 10 -7 355.27 24.77
 0 10 -7 318.36 24.18
 0 -10 6 771.42 55.71
 0 10 -6 777.24 56.35
 0 10 -6 771.75 55.76
 0 10 -5 312.76 24.25
 0 10 -5 312.97 23.64
 0 10 -4 511.22 37.76
 0 10 -3 292.95 21.26
 0 -10 3 258.66 20.79
 0 10 -2 315.61 23.73
 0 -10 2 300.36 23.34
 0 -10 1 306.25 25.83
 0 -10 1 289.31 22.48
 0 -10 0 73.84 11.08
 0 -10 0 78.35 7.55
 0 10 1 295.81 25.54
 0 -10 -1 322.2 25.25
 0 -10 -1 308.9 28.83
 0 -10 -2 19.24 3.93
 0 -10 -2 17.1 6.67
 0 -10 -2 22.27 8.36
 0 -10 -3 653.95 46.3
 0 -10 -3 599.22 48.43
 0 -10 -3 600.03 44.17
 0 -10 -3 709.38 45.95
 0 -10 -3 546.48 43.56
 0 -10 -4 2.26 3.21
 0 -10 -4 9.71 6.58
 0 -10 -4 2.38 3.16
 0 -10 -4 4.42 8.08
 0 -10 -4 3.78 8.31
 0 -10 -5 116.56 13.48
 0 -10 -5 107.76 9.89
 0 -10 -5 103.38 9.5
 0 -10 -5 103.34 14.68
 0 10 5 87.51 13.34
 0 -10 -5 127.78 12.32
 0 -10 -6 126.72 12.09
 0 -10 -6 90.46 13.87
 0 10 6 84.2 12.42
 0 10 7 41.48 9.26
 0 -10 -7 48.72 8.25
 0 -10 -7 37.03 10.02
 0 10 8 1.38 7.1
 0 -10 -8 29.35 9.48
 0 -10 -8 22.07 6.56
 0 -10 -9 -7.92 7.76
 0 -10 -10 196.95 16.45
 0 -10 -10 208.44 19.84
 0 -10 -11 995.83 74.41
 0 -10 -11 1088.28 74.97
 0 -10 -12 270.91 21.39
 0 -10 -13 554.09 41.01
 0 -10 -14 940.46 69.88
 0 -10 -14 1026.32 70.02
 0 -10 -14 862.32 70.08
 0 -10 -14 1100.61 71.2
 0 -10 -15 919.02 68.74
 0 -10 -15 1060.69 69.09
 0 -10 -15 801.76 69.02
 0 -10 -15 1127.74 70.05
 0 -10 -16 163.52 13.89
 0 -10 -16 234.37 15.38
 0 -10 -16 232.96 16.05
 0 -10 -16 141.54 14.51
 0 -10 -17 353.41 21.13
 0 -10 -17 343.46 21.5
 0 -10 -18 190.33 14.83
 0 11 -8 11.18 1.66
 0 11 -7 27.32 3.29
 0 11 -6 56.45 4.48
 0 11 -6 46.51 4.92
 0 11 -5 23.92 4.03
 0 -11 5 28.51 3.51
 0 11 -5 20.29 6.28
 0 11 -5 27.62 3.26
 0 11 -4 7.31 3.19
 0 -11 4 12.52 3.03
 0 11 -4 13.97 2.55
 0 11 -3 28.43 3.72
 0 11 -3 26.63 4.57
 0 -11 2 53.66 5.23
 0 11 -2 46.14 5.46
 0 11 -2 58.2 6.39
 0 -11 1 41.01 4.51
 0 11 -1 35.86 4.63
 0 -11 1 36.08 5.62
 0 11 -1 32.38 5.37
 0 11 0 15.39 3.33
 0 -11 -1 20.04 3.58
 0 -11 -2 34.33 4.73
 0 -11 -3 34.46 4.53
 0 -11 -3 45.41 5.39
 0 11 4 7.12 8.69
 0 -11 -4 13.77 3.36
 0 11 5 3.72 8.1
 0 -11 -5 1.51 2.96
 0 11 6 7.1 7.65
 0 -11 -6 1.35 3.16
 0 11 7 9 7.36
 0 -11 -7 5.3 3.57
 0 -11 -8 2.51 3.59
 0 -11 -9 2.52 3.57
 0 -11 -10 -0.77 3.82
 0 -11 -11 3 3.88
 0 11 11 -0.96 3.29
 0 -11 -12 7.58 7.89
 0 -11 -12 5.49 3.72
 0 -11 -13 -1.55 3.58
 0 -11 -13 2.76 5.49
 0 -11 -13 -3.02 7.93
 0 -11 -13 -1.52 4.06
 0 -11 -14 4.02 3.09
 0 -11 -14 5.86 5.49
 0 -11 -14 -5.4 7.37
 0 -11 -14 1.42 3.66
 0 -11 -15 2.21 2.62
 0 -11 -15 -1.28 6.85
 0 -11 -15 -1.91 3.24
 0 -11 -15 -0.59 5.18
 0 -11 -16 12.49 5.84
 0 -11 -16 -0.17 3.43
 0 -11 -16 11.78 4.73
 0 -11 -17 -0.09 3.75
 0 -11 -17 -1.11 4.29
 0 12 -5 141.02 10.65
 0 12 -4 26.52 5.46
 0 12 -4 40.58 3.87
 0 12 -3 69.26 9.27
 0 12 -3 89.5 7.41
 0 -12 3 90.83 7.35
 0 12 -2 60.26 5.64
 0 -12 2 58.82 5.56
 0 12 -2 42.16 8.19
 0 12 -1 169.66 12.08
 0 12 -1 174.7 14.64
 0 12 0 298.57 22.83
 0 12 0 371.44 25.47
 0 12 0 267.78 22.98
 0 -12 0 330.57 23.15
 0 -12 -1 643.89 45.89
 0 12 1 562.94 45.87
 0 12 2 546.86 36.57
 0 12 2 424.28 34.77
 0 12 3 32.3 5.55
 0 12 3 43.53 8.82
 0 12 4 562.87 43.03
 0 12 5 391.22 33.11
 0 -12 -5 437.07 31.13
 0 12 6 420.32 31.87
 0 -12 -6 400.3 29.8
 0 12 7 438.5 33.02
 0 -12 -7 421.9 31.33
 0 12 8 427.1 29.68
 0 -12 -8 462.23 28.38
 0 12 9 158.79 17.6
 0 -12 -9 284.95 17.51
 0 -12 -10 55.99 5.52
 0 -12 -10 58.39 6.73
 0 -12 -11 337.8 20.01
 0 -12 -11 367.31 22.26
 0 -12 -12 120.14 9.91
 0 -12 -12 119.66 12.3
 0 -12 -13 36.6 7.52
 0 -12 -13 30.6 3.87
 0 -12 -13 19.33 4.03
 0 -12 -14 4.17 5.93
 0 -12 -14 3.88 2.26
 0 -12 -14 -0.15 2.98
 0 -12 -15 43.98 6.52
 0 13 -2 4.56 3.18
 0 13 -1 5.34 4.16
 0 13 0 4.29 4.81
 0 -13 -1 33.68 3.53
 0 13 1 23.43 6.24
 0 13 1 21.18 3.43
 0 -13 -2 23.52 4.09
 0 -13 -2 22.19 3.1
 0 13 2 17.79 6.4
 0 13 2 17.04 3.5
 0 13 3 9.11 3.22
 0 13 3 1.52 5.46
 0 -13 -3 5.83 3.8
 0 13 4 7.29 3.33
 0 13 4 10.73 5.85
 0 -13 -4 4.85 4.15
 0 13 5 15.77 4.29
 0 13 5 23.43 6.2
 0 -13 -5 23.03 4.9
 0 13 6 11.08 3.94
 0 13 6 1.99 5.41
 0 -13 -6 15.37 4.77
 0 13 7 10.95 3.96
 0 -13 -7 9.88 4.58
 0 13 7 11.35 5.17
 0 13 8 8.14 3.64
 0 13 8 9.42 4.3
 0 -13 -8 14.26 4.6
 0 -13 -8 13.13 2.58
 0 13 9 6.94 3.13
 0 -13 -9 12.38 4.23
 0 -13 -9 8.54 6.16
 0 -13 -9 6.11 2.31
 0 -13 -10 4.58 5.97
 0 13 10 3.43 2.74
 0 -13 -10 4.66 2.25
 0 13 11 1.45 2.26
 0 -13 -11 7.69 2.2
 0 -13 -11 7.98 5.7
 0 -13 -11 4.05 5.06
 0 -13 -12 -1.47 5.2
 0 -13 -13 1.87 4.53
 0 -13 -14 2.94 3.53
 0 14 3 88.63 8
 0 14 4 38 3.61
 0 14 4 26.49 4.47
 0 14 5 5.49 2.14
 0 14 6 150.61 11.63
 0 14 7 96.72 8.01
 0 14 8 345.41 25.16
 0 14 9 146.6 11.13
 1 -13 -11 -2.53 3.84
 -1 13 10 0.73 1.82
 1 -13 -10 6.34 5.35
 1 -13 -10 -5.68 4.14
 -1 13 9 2.22 2.36
 -1 13 8 0.73 2.8
 1 -13 -7 9.74 3.57
 -1 13 7 1.75 2.98
 1 -13 -6 6.15 3.5
 -1 13 6 2.39 2.82
 -1 13 5 8.98 3.98
 1 -13 -5 7.21 3.6
 -1 13 5 4.86 3.03
 -1 13 4 3.07 2.8
 -1 13 4 4.41 4.06
 -1 13 3 3.18 2.52
 -1 13 3 12.31 4.35
 -1 13 2 7.09 2.31
 -1 13 2 7.36 4.33
 -1 13 1 7.03 4.08
 -1 13 0 9.98 3.64
 1 -12 -14 6.39 5.02
 1 -12 -13 105.08 10.88
 1 -12 -13 121.29 10.41
 1 -12 -12 142.49 10.11
 1 -12 -12 139.72 12.21
 1 -12 -11 69.51 5.13
 1 -12 -11 63.81 8.02
 1 -12 -11 32.36 8.75
 -1 12 11 27.45 4.66
 1 -12 -10 60.6 8.2
 1 -12 -10 66.91 5.09
 -1 12 9 1.62 3.43
 1 -12 -9 7.91 2.86
 1 -12 -9 3.18 6.76
 1 -12 -9 6.85 4.57
 1 -12 -8 7.44 2.86
 1 -12 -8 7.12 6.39
 1 -12 -8 9.1 4.85
 1 -12 -7 16.39 6.64
 1 -12 -7 19.26 5.34
 1 -12 -6 44.38 6.61
 -1 12 6 31.43 6.88
 1 -12 -5 65.03 7.57
 -1 12 5 46.46 7.97
 1 -12 -4 19.57 5.48
 -1 12 4 6.75 6.4
 1 -12 -3 146.06 12.32
 -1 12 3 128.77 13.52
 1 -12 -3 141.04 11.35
 1 -12 -2 501.13 34.94
 1 -12 -2 476.73 34.45
 -1 12 2 413.13 35.73
 1 -12 -1 409.95 24.12
 -1 12 1 407.23 25.7
 1 -12 -1 419.95 23.88
 1 -12 0 325.43 17.84
 -1 12 0 305.84 19.77
 1 -12 0 328.55 17.78
 -1 12 -1 214.26 19.05
 -1 12 -1 200.76 17.24
 -1 12 -2 162.19 13.12
 -1 12 -2 143.6 15
 -1 12 -3 102.65 7.63
 -1 12 -3 82.67 9.24
 -1 12 -4 63.45 6.56
 1 -11 -16 0.16 4.91
 1 -11 -15 4.57 5.94
 1 -11 -15 0.82 3.76
 1 -11 -14 -1.53 2.32
 1 -11 -14 -2.86 6.94
 1 -11 -14 -2.11 4.97
 1 -11 -13 13.51 3.06
 1 -11 -13 15.31 7.73
 1 -11 -12 5.69 2.94
 1 -11 -12 -0.53 7.8
 1 -11 -12 -1.94 8.04
 -1 11 11 0.54 3.17
 1 -11 -11 5.51 7.79
 1 -11 -11 -0.41 3.32
 1 -11 -10 3.56 7.96
 1 -11 -10 9.03 5.12
 1 -11 -10 -0.22 3.36
 1 -11 -9 0.62 5.49
 1 -11 -9 -2.67 3.48
 1 -11 -8 -1.99 5.86
 1 -11 -8 0.67 3.36
 1 -11 -7 8.59 6.32
 1 -11 -7 6.59 3.41
 1 -11 -6 7.32 6.1
 1 -11 -6 7.72 3.31
 1 -11 -5 5.91 6.12
 1 -11 -5 4.78 3.28
 1 -11 -5 10.72 5.77
 1 -11 -4 7.81 5.56
 1 -11 -4 2.39 6.1
 1 -11 -4 7.12 3.41
 1 -11 -3 6.26 5.78
 1 -11 -2 -1.25 5.34
 1 -11 -1 37.98 6.42
 1 -11 0 61.16 7.2
 1 -11 0 55.54 5.78
 1 -11 1 4.4 2.53
 -1 11 -1 6.93 2.66
 -1 11 -1 7.42 2.96
 1 -11 1 6.23 4.06
 1 -11 1 3.14 3.09
 -1 11 -2 4.82 2.85
 1 -11 2 4.62 2.43
 -1 11 -2 5.52 2.5
 1 -11 3 28.96 3.72
 1 -11 3 23.44 3.07
 -1 11 -3 24.22 3.26
 -1 11 -4 18.31 3.37
 1 -11 4 23.15 3.26
 1 -11 4 23.05 2.62
 -1 11 -4 18.36 2.78
 -1 11 -5 14.14 2.89
 -1 11 -5 18.55 2.41
 1 -11 5 18.34 2.01
 1 -11 5 12.79 2.55
 -1 11 -6 19 4.8
 -1 11 -6 39.19 3.63
 1 -10 -17 388.96 28.95
 1 -10 -16 284.32 17.71
 1 -10 -16 330.57 18.95
 1 -10 -15 617.88 39.92
 1 -10 -15 650.11 41.07
 1 -10 -14 600.65 37.32
 1 -10 -14 533.71 36.74
 1 -10 -14 639.19 38.74
 1 -10 -13 455.22 29.14
 1 -10 -13 256.91 30.4
 1 -10 -13 435.4 28.66
 1 -10 -13 308.76 28.58
 1 -10 -13 464.34 30.84
 1 -10 -12 443.02 30.91
 1 -10 -12 473.57 31.18
 1 -10 -11 724.04 52.7
 1 -10 -10 1002.51 71.64
 1 -10 -10 971.91 71.11
 1 -10 -9 721.1 54.55
 1 -10 -9 742.33 54.79
 1 -10 -9 754.41 53.97
 1 -10 -8 81.02 13.1
 1 -10 -8 118.02 11.44
 1 -10 -8 107.07 9.7
 1 -10 -7 23.6 8.85
 1 -10 -7 21.59 4.53
 1 -10 -6 126.56 16.27
 1 -10 -6 166.53 14.1
 1 -10 -6 169.76 12.11
 1 -10 -5 541.28 38.74
 1 -10 -5 530.12 39.9
 1 -10 -5 482.64 42.52
 1 -10 -5 510.59 38.22
 1 -10 -4 284.19 21.59
 1 -10 -4 302.82 23.06
 1 -10 -4 255.17 25.42
 1 -10 -4 265.12 21.08
 1 -10 -3 147.1 12.31
 1 -10 -3 175.09 14.2
 1 -10 -3 146.87 16.79
 1 -10 -3 130.34 11.87
 1 -10 -2 5.97 7.6
 1 -10 -2 4.56 5.73
 1 -10 -2 8.86 3.33
 1 -10 -1 6.33 6.69
 1 -10 -1 3.15 5.25
 1 -10 -1 3.18 3.06
 1 -10 0 0.32 5.2
 1 -10 0 9.94 4.99
 1 -10 0 4.49 2.98
 1 -10 1 72.52 7.94
 1 -10 1 65.08 7.55
 1 -10 1 56.59 6.51
 1 -10 2 226.63 18.1
 -1 10 -3 146.6 12.27
 -1 10 -4 59.46 5.73
 1 -10 4 51.34 5.85
 1 -10 4 47.87 5.28
 -1 10 -5 249.67 18.86
 1 -10 5 231.56 18.46
 1 -10 5 266.09 19
 -1 10 -6 356.66 24.71
 1 -10 6 302.87 24.2
 1 -10 6 371.54 24.78
 -1 10 -6 320.25 25.08
 1 -10 7 269.97 20.35
 -1 10 -7 242.05 20.71
 -1 10 -7 309.4 20.49
 -1 10 -8 74.28 10.25
 -1 10 -8 196.6 10.55
 -1 10 -9 119.89 9.1
 1 -9 -18 4.29 5.04
 1 -9 -18 1.2 5.13
 1 -9 -17 0.48 6.44
 1 -9 -17 -4.39 6.44
 1 -9 -16 2.45 3.86
 1 -9 -16 5.12 7.57
 1 -9 -16 6.82 5.34
 1 -9 -16 -1.91 7.05
 1 -9 -15 -1.13 4.03
 1 -9 -15 4.57 8.05
 1 -9 -15 0.43 6.32
 1 -9 -15 6.95 7.3
 1 -9 -14 0.92 4.13
 1 -9 -14 5.73 3.61
 1 -9 -14 -1.54 7.72
 1 -9 -13 0.55 4.01
 1 -9 -13 -4.19 8.99
 1 -9 -12 20.51 9.22
 1 -9 -12 4.66 4.11
 1 -9 -12 5.61 7.7
 1 -9 -11 7.52 9.65
 1 -9 -11 0.26 7.34
 1 -9 -11 3.61 4.43
 1 -9 -10 5.8 6.53
 1 -9 -10 4.17 5.1
 1 -9 -10 9.43 7.05
 1 -9 -9 -0.82 8.12
 1 -9 -9 4.46 5.43
 1 -9 -8 12.41 5.89
 1 -9 -8 18.31 8.27
 1 -9 -8 8.34 4.42
 1 -9 -7 19.02 6.89
 1 -9 -7 12.72 4.69
 1 -9 -7 7.24 8.6
 1 -9 -6 3.7 8.58
 1 -9 -6 8.24 3.32
 1 -9 -6 4.91 6.28
 1 -9 -6 6.16 4.02
 1 -9 -6 9.5 3.74
 1 -9 -5 42.42 10.19
 1 -9 -5 22.07 4.3
 1 -9 -5 27.56 7.03
 1 -9 -5 28.1 4.87
 1 -9 -4 29.74 10.03
 1 -9 -4 36.87 5.14
 1 -9 -4 39.03 8.08
 1 -9 -4 37.76 5.24
 1 -9 -3 25.23 9.33
 1 -9 -3 17.13 4.04
 1 -9 -3 20.8 6.7
 1 -9 -3 16.59 3.85
 1 -9 -2 -0.88 7.9
 1 -9 -2 3.25 3.23
 1 -9 -2 9.54 6.38
 1 -9 -2 5.23 3.1
 1 -9 -1 9.33 7.59
 1 -9 -1 12.98 3.53
 1 -9 -1 13.28 3.65
 1 -9 -1 12.92 6.19
 1 -9 0 41.74 9.2
 1 -9 0 33.18 5.15
 -1 9 0 40.62 9.32
 1 -9 0 48.93 7.34
 -1 9 -1 13.26 8.14
 1 -9 1 4.48 5.15
 1 -9 1 11.9 6.64
 -1 9 -2 10.65 8.49
 1 -9 2 5.56 4.74
 1 -9 2 -2.63 5.62
 -1 9 -3 -2.43 8.3
 -1 9 -4 0.48 8.59
 -1 9 -5 1.37 8.07
 1 -9 5 -0.55 3.21
 -1 9 -5 0.87 2.81
 1 -9 6 11.38 3.17
 -1 9 -6 13.39 3.35
 1 -9 7 20.91 3.52
 1 -9 7 15.22 2.76
 -1 9 -7 22.92 3.41
 1 -9 8 27.02 3.51
 -1 9 -8 28.54 3.52
 -1 9 -9 17.19 2.44
 -1 9 -9 10.2 3.09
 -1 9 -10 0.92 1.88
 1 -8 -18 38.44 7.18
 1 -8 -18 39.01 7.23
 1 -8 -17 15.12 7.33
 1 -8 -17 7.85 7.53
 1 -8 -16 39.76 8.64
 1 -8 -16 20.83 5.27
 1 -8 -16 11.67 6.6
 1 -8 -16 32.26 8.22
 1 -8 -15 3 4.82
 1 -8 -15 5.92 6.69
 1 -8 -14 439.7 31.16
 1 -8 -14 382.13 28.88
 1 -8 -14 451.41 30.24
 1 -8 -13 320.19 23.62
 1 -8 -13 260.63 21.03
 1 -8 -13 234.14 21.12
 1 -8 -13 290.96 22.42
 1 -8 -12 83.17 12.18
 1 -8 -12 59.47 10.43
 1 -8 -11 524.05 38.57
 1 -8 -11 468.76 36.95
 1 -8 -10 587.3 47.89
 1 -8 -10 605.9 45.6
 1 -8 -10 643.96 45.92
 1 -8 -10 614.86 45.63
 1 -8 -9 51.06 7.9
 1 -8 -9 59.15 7.61
 1 -8 -9 72.97 9.14
 1 -8 -9 68.54 10.69
 1 -8 -8 173 18.32
 1 -8 -8 211.06 15.05
 1 -8 -8 168.23 14.87
 1 -8 -8 163.76 15.08
 1 -8 -8 167.29 15.68
 1 -8 -7 1455.49 104.04
 1 -8 -7 1324.26 99.95
 1 -8 -7 1480.4 100.22
 1 -8 -7 1369.88 100.95
 1 -8 -7 1395.01 100.2
 1 -8 -6 1322.88 99.47
 1 -8 -6 1517.43 97.46
 1 -8 -6 1310.14 95.41
 1 -8 -6 1437.25 95.6
 1 -8 -6 1124.86 96.1
 1 -8 -6 1322.06 95.5
 1 -8 -5 509.15 42.96
 1 -8 -5 578.12 41.22
 1 -8 -5 523.97 39.03
 1 -8 -5 532.96 38.99
 1 -8 -5 524.42 38.98
 1 -8 -5 519.93 40.25
 1 -8 -4 943.1 74.1
 1 -8 -4 976.35 71.52
 1 -8 -4 1105.74 72.38
 1 -8 -4 970.46 70.2
 1 -8 -4 934.93 70.29
 1 -8 -3 1802.88 133.16
 1 -8 -3 1797.73 130.39
 1 -8 -3 1965.07 131.08
 1 -8 -3 1801.65 129.08
 1 -8 -3 1771.78 129.35
 1 -8 -2 1766.1 131.64
 1 -8 -2 1935.73 129.68
 1 -8 -2 1893.6 129.13
 1 -8 -2 1754.08 127.65
 1 -8 -2 1729.4 128.01
 1 -8 -1 829.55 61.03
 1 -8 -1 776.22 58.98
 1 -8 -1 841.84 60.47
 1 -8 -1 871.63 63.47
 -1 8 1 867.24 60.8
 1 -8 0 473.97 38.06
 1 -8 0 557.48 39.66
 1 -8 0 498.15 41.99
 1 -8 1 628.24 48.21
 1 -8 1 556.23 50.22
 1 -8 2 770 57.69
 -1 8 -2 879.53 59.01
 1 -8 2 711.36 59.67
 1 -8 3 635.42 49.21
 -1 8 -3 743.9 51.15
 1 -8 4 299.71 25.07
 -1 8 -4 387.12 27.71
 1 -8 5 79.63 8.05
 -1 8 -5 60.76 8.87
 -1 8 -5 94.64 12.02
 -1 8 -6 -0.61 3.62
 -1 8 -6 2.81 3.13
 1 -8 6 4.64 3.25
 1 -8 6 2.15 3.7
 -1 8 -6 7.81 8.7
 -1 8 -7 99.61 9.98
 1 -8 7 108.66 9.9
 1 -8 7 116.34 10.22
 -1 8 -8 67.57 6.37
 1 -8 8 57.65 6.15
 -1 8 -9 45 4.61
 1 -8 9 40.75 5.01
 1 -8 9 40.21 4.48
 1 -8 10 171.08 12.72
 -1 8 -10 150.29 12.32
 -1 8 -11 7.75 2.52
 -1 8 -11 10.46 1.95
 -1 8 -12 17.81 2.26
 1 -7 -19 16.63 5.75
 1 -7 -18 9.42 6.41
 1 -7 -18 -5.03 5.21
 1 -7 -18 1.24 2.3
 1 -7 -18 2.58 6.99
 1 -7 -17 10.06 7.77
 1 -7 -17 -2.48 6.91
 1 -7 -17 2.23 2.77
 1 -7 -17 2.94 7.76
 1 -7 -16 4.63 3.11
 1 -7 -16 -5.16 6.31
 1 -7 -16 0.72 9.27
 1 -7 -16 6.25 8.32
 1 -7 -16 6.32 4.85
 1 -7 -15 -4.06 9.22
 1 -7 -15 2.97 5.11
 1 -7 -15 2.42 3.19
 1 -7 -15 -2.74 8.94
 1 -7 -14 5.12 9.12
 1 -7 -14 0.89 4.31
 1 -7 -14 -0.21 3.13
 1 -7 -14 3.34 4.78
 1 -7 -14 0.57 7.55
 1 -7 -14 -7.58 9.33
 1 -7 -13 4.99 4.76
 1 -7 -13 0.32 9.07
 1 -7 -13 7.41 9.31
 1 -7 -12 13.41 9.27
 1 -7 -12 2.73 4.87
 1 -7 -12 2.67 4.56
 1 -7 -12 -0.62 8.86
 1 -7 -12 -1.38 8.94
 1 -7 -12 1.77 3.09
 1 -7 -11 -2.08 5
 1 -7 -11 0.42 9.12
 1 -7 -11 6.74 8.65
 1 -7 -10 -4.39 8.25
 1 -7 -10 -1.01 5.12
 1 -7 -9 -3.38 7
 1 -7 -9 0.25 7.39
 1 -7 -9 0.69 4.69
 1 -7 -9 1.17 3.74
 1 -7 -9 1.29 4.81
 1 -7 -8 -3.6 4.65
 1 -7 -8 4.65 4.91
 1 -7 -8 0.28 3.46
 1 -7 -8 10.04 7.12
 1 -7 -8 1.6 6.95
 1 -7 -7 0.92 2.42
 1 -7 -7 1.84 6.13
 1 -7 -7 0.4 6.95
 1 -7 -7 2.11 3.2
 1 -7 -7 2.54 5.13
 1 -7 -7 3.34 4.53
 1 -7 -7 2.98 7.23
 1 -7 -6 -0.76 7.64
 1 -7 -6 -3.2 7.47
 1 -7 -6 -1.25 3.15
 1 -7 -6 -1.59 2.4
 1 -7 -6 -0.26 4.28
 1 -7 -5 10.71 7.87
 1 -7 -5 9.63 7.79
 1 -7 -5 8.18 3.38
 1 -7 -5 5.4 2.73
 1 -7 -5 6.93 4.07
 1 -7 -4 25.85 9.52
 1 -7 -4 26.17 3.78
 1 -7 -4 25.33 4.74
 1 -7 -4 41.33 8.71
 1 -7 -3 24.12 9.3
 1 -7 -3 22.26 3.78
 1 -7 -3 32.61 8.45
 1 -7 -3 31.96 4.53
 1 -7 -2 9.44 7.53
 1 -7 -2 6.54 3.26
 1 -7 -2 18.65 8.52
 1 -7 -1 31.62 8.27
 1 -7 -1 32.77 4.24
 1 -7 0 61.21 9.4
 -1 7 0 69.8 9.36
 1 -7 0 51.84 10.38
 1 -7 0 58.81 5.8
 1 -7 1 63.41 9.85
 1 -7 1 55.15 7.2
 1 -7 1 51.59 8.55
 1 -7 1 48.06 5.33
 1 -7 1 50.8 5.92
 -1 7 -1 53.21 9.14
 -1 7 -2 28.15 8.19
 1 -7 2 34.28 6.01
 1 -7 2 28.95 5.93
 1 -7 2 39.28 7.9
 1 -7 2 31.71 4.94
 1 -7 3 76.32 7.92
 1 -7 3 82.49 8.53
 -1 7 -3 98.2 11.46
 1 -7 3 59.58 10
 1 -7 3 79.03 8.46
 1 -7 4 100.94 9.6
 1 -7 4 92.49 9.77
 -1 7 -4 109.84 12.61
 1 -7 5 21.94 4.89
 -1 7 -5 31.75 9.26
 1 -7 6 13.84 4.63
 -1 7 -6 23.5 9.28
 -1 7 -6 13.32 5
 1 -7 7 25.5 5.15
 -1 7 -7 18.82 5.74
 -1 7 -7 32.64 5.89
 -1 7 -8 32.28 4.93
 1 -7 8 40.82 5.75
 1 -7 8 40.06 4.99
 -1 7 -9 3.19 2.49
 1 -7 9 3.32 3.71
 1 -7 9 0.47 2.6
 -1 7 -9 -6.72 8.74
 -1 7 -10 5.27 2.56
 1 -7 10 -0.53 3.62
 -1 7 -10 9.95 7.42
 -1 7 -11 -2.64 2.28
 1 -7 11 1.31 2.96
 1 -7 12 1.69 2.49
 -1 7 -12 3.84 1.71
 -1 7 -12 -0.18 2.46
 1 -7 13 1.03 1.85
 1 -6 -20 729.34 51.96
 1 -6 -19 458.3 30.09
 1 -6 -19 358.99 29.85
 1 -6 -18 369.01 28.66
 1 -6 -18 329.68 29.71
 1 -6 -18 386.76 29.64
 1 -6 -17 845.55 66.62
 1 -6 -17 900.1 67.79
 1 -6 -17 884.41 67.39
 1 -6 -16 859.94 61.98
 1 -6 -15 629.2 44.85
 1 -6 -15 595.68 43.52
 1 -6 -15 693.29 45.58
 1 -6 -15 475.27 45.25
 1 -6 -15 800.81 46.2
 1 -6 -15 478.85 44.33
 1 -6 -14 510.27 33.14
 1 -6 -14 353.45 32.73
 1 -6 -14 359.63 31.43
 1 -6 -14 453.71 32.45
 1 -6 -13 452.36 39.8
 1 -6 -13 551.86 39.45
 1 -6 -13 619.91 41.59
 1 -6 -13 523.31 40.29
 1 -6 -13 602.72 41.03
 1 -6 -12 128.12 12.15
 1 -6 -12 133.81 11.17
 1 -6 -12 157.65 14.75
 1 -6 -12 115.11 11.81
 1 -6 -12 154.45 14.4
 1 -6 -11 62.69 9.92
 1 -6 -11 69.04 10.38
 1 -6 -11 49.54 5.69
 1 -6 -11 45.8 6.99
 1 -6 -10 20.91 3.64
 1 -6 -10 22.35 5.65
 1 -6 -10 24.25 8.3
 1 -6 -9 16.07 7.65
 1 -6 -9 17.79 3.32
 1 -6 -9 21.24 4.23
 1 -6 -9 35.78 7.07
 1 -6 -9 15.71 5.36
 1 -6 -8 24.62 7.35
 1 -6 -8 41.08 7.7
 1 -6 -8 26.87 4.68
 1 -6 -8 30.46 5.97
 1 -6 -8 35 3.85
 1 -6 -7 336.32 25.16
 1 -6 -7 360.54 26.06
 1 -6 -7 322.98 26.26
 1 -6 -7 354.08 28.72
 1 -6 -7 392.74 27.66
 1 -6 -6 353.53 25.9
 1 -6 -6 357.2 29.81
 1 -6 -6 341.09 26.96
 1 -6 -6 412.29 28.45
 1 -6 -5 261.07 23.27
 1 -6 -5 246.85 20.22
 1 -6 -5 299.88 22.04
 1 -6 -4 601.62 52.05
 1 -6 -4 673.29 49.45
 1 -6 -4 762.85 51
 1 -6 -3 957.33 74.62
 1 -6 -3 1010.96 71.78
 1 -6 -3 1013.3 73.13
 1 -6 -2 421.55 35.25
 1 -6 -2 444.25 32.18
 1 -6 -2 442.29 33.84
 1 -6 -1 395.33 31.8
 1 -6 -1 378.98 28.4
 1 -6 -1 409.75 30.39
 1 -6 0 903.98 68.83
 1 -6 0 916.8 65.86
 1 -6 0 943.78 67.38
 1 -6 1 1557.48 112.91
 1 -6 1 1748.96 111.45
 1 -6 1 1469.29 109.94
 1 -6 2 2849.9 202.02
 1 -6 2 2999.66 204.36
 1 -6 2 2779.12 202.62
 1 -6 2 2837.52 202.13
 1 -6 3 2571.73 184.18
 1 -6 3 2642.94 184.24
 1 -6 3 2539.35 186
 1 -6 4 1547.15 110.68
 1 -6 4 1429.35 110.48
 1 -6 4 1743.61 113.45
 -1 6 -4 1632.2 111.68
 1 -6 5 1378.76 101.66
 1 -6 5 1654.26 104.78
 1 -6 5 1293.98 101.41
 -1 6 -5 1571.96 102.95
 1 -6 6 1959.6 144.94
 1 -6 6 2417.66 148.23
 1 -6 6 1814.95 144.49
 -1 6 -6 2375.45 146.32
 1 -6 7 1043.35 69.4
 1 -6 7 940.03 66.4
 -1 6 -7 751.14 67.35
 -1 6 -7 800.27 65.83
 -1 6 -7 1196.32 68.17
 1 -6 8 240.75 19.8
 -1 6 -8 211.39 20.83
 -1 6 -8 229.43 20.86
 -1 6 -9 650.21 42.39
 1 -6 9 526.92 41.86
 -1 6 -9 588.56 44.31
 -1 6 -9 531.39 43.74
 -1 6 -9 503.11 42.01
 1 -6 9 563.14 42.63
 -1 6 -10 440.5 33.5
 -1 6 -10 451.66 31.88
 1 -6 10 421.54 32.04
 -1 6 -10 392.14 31.41
 -1 6 -11 52.69 7.43
 -1 6 -11 52.62 5.47
 -1 6 -12 8.21 5.54
 -1 6 -12 8.04 4.73
 -1 6 -12 8.44 2.33
 1 -6 12 7.21 3.49
 -1 6 -13 40.34 3.91
 1 -6 13 42.91 4.65
 -1 6 -13 34.72 4.22
 -1 6 -13 33.1 5.83
 1 -6 14 49.86 4.81
 1 -6 15 9.5 1.61
 1 -5 -20 23.9 4.77
 1 -5 -19 18.66 6.93
 1 -5 -19 5.18 2.73
 1 -5 -19 3.97 7.76
 1 -5 -18 24.95 10.16
 1 -5 -18 6.49 8.97
 1 -5 -18 4.16 6.79
 1 -5 -18 8.24 3.37
 1 -5 -17 21.33 8.05
 1 -5 -17 10.86 9.71
 1 -5 -17 6.69 7.61
 1 -5 -17 7.08 3.73
 1 -5 -16 9.13 8.34
 1 -5 -16 17.24 10.02
 1 -5 -16 13.84 4.28
 1 -5 -16 14.77 8.38
 1 -5 -15 26.63 5.14
 1 -5 -15 18.86 6.55
 1 -5 -15 30.27 9.12
 1 -5 -15 17.83 7.32
 1 -5 -15 24.48 9.73
 1 -5 -14 5.16 5.58
 1 -5 -14 8.98 8.37
 1 -5 -14 0.32 9.17
 1 -5 -14 3.94 7.03
 1 -5 -13 7.63 4.34
 1 -5 -13 24.73 7.85
 1 -5 -13 9.29 9.32
 1 -5 -13 11.34 5.07
 1 -5 -13 11.92 8.5
 1 -5 -12 1.28 4.62
 1 -5 -12 -0.73 3.7
 1 -5 -12 4.14 8.81
 1 -5 -12 2.94 4.34
 1 -5 -12 9.1 8.18
 1 -5 -11 6.83 4.96
 1 -5 -11 10.73 3.78
 1 -5 -11 11.85 8.4
 1 -5 -11 7.45 4.37
 1 -5 -11 8.9 7.42
 1 -5 -10 -2.3 7.25
 1 -5 -10 6.59 7.74
 1 -5 -10 1.17 4.66
 1 -5 -10 4.68 3.22
 1 -5 -9 -6 7.54
 1 -5 -9 0.55 4.49
 1 -5 -9 0.85 2.92
 1 -5 -9 -1.88 3.26
 1 -5 -8 3.81 2.83
 1 -5 -8 6.88 4.5
 1 -5 -7 3.5 5.45
 1 -5 -7 4.19 2.44
 1 -5 -7 4.76 4.43
 1 -5 -6 3.46 2.26
 1 -5 -6 3.01 6.18
 1 -5 -6 0.22 4.29
 1 -5 -5 -2.09 7.83
 1 -5 -5 4.75 6.5
 1 -5 -5 0.2 4.03
 1 -5 -4 23.11 7.83
 1 -5 -4 19.6 7.08
 1 -5 -4 16.41 8.99
 1 -5 -4 15.46 4.33
 1 -5 -3 -5.77 7.75
 1 -5 -3 1.99 7.02
 1 -5 -3 1.69 3.68
 1 -5 -2 16.73 8.04
 1 -5 -2 14.69 7.2
 1 -5 -2 17.51 3.75
 1 -5 -1 1.04 7.18
 1 -5 -1 6.45 6.64
 1 -5 -1 9.75 3.16
 1 -5 0 49.57 9.02
 1 -5 0 52.17 5.1
 1 -5 0 50.68 8.11
 1 -5 1 1.27 2.47
 1 -5 1 0.8 6.02
 1 -5 2 4.31 2.51
 1 -5 2 4.19 5.64
 1 -5 2 0.48 5.21
 1 -5 3 89.04 10.37
 1 -5 4 130.45 13.4
 1 -5 5 23.07 4.83
 1 -5 5 45.56 7.53
 1 -5 6 36.62 5.53
 1 -5 6 25.8 5.54
 1 -5 6 53.94 8.55
 -1 5 -6 42.62 6.84
 1 -5 7 89.61 9.7
 -1 5 -7 97.95 10.18
 1 -5 7 109.13 12.2
 -1 5 -8 48.25 7.61
 -1 5 -8 37.87 6.66
 -1 5 -8 40.04 5.35
 1 -5 8 38.96 5.2
 -1 5 -8 51.4 9.87
 1 -5 8 34.15 6.28
 1 -5 8 58.58 8.94
 1 -5 9 18.89 6.75
 -1 5 -9 26.62 7.28
 -1 5 -9 20.83 4.99
 -1 5 -9 25.42 4.09
 1 -5 9 17.81 5.2
 1 -5 9 24.66 3.93
 -1 5 -9 19.42 5.91
 -1 5 -9 30.94 9.07
 -1 5 -10 76.15 11.74
 -1 5 -10 102.74 10.4
 1 -5 10 90.21 11.91
 -1 5 -10 89.23 10.68
 -1 5 -10 85.9 10.1
 1 -5 10 98.19 9.84
 -1 5 -11 80.29 9.52
 -1 5 -11 54.03 10.55
 -1 5 -11 78.82 7.3
 1 -5 11 76.27 8.48
 -1 5 -12 24.75 3.66
 1 -5 13 13.33 4.12
 -1 5 -13 10.21 5.15
 -1 5 -13 12.64 2.64
 -1 5 -13 21 6.45
 -1 5 -14 29.94 5.86
 1 -5 14 18.38 3.81
 -1 5 -14 17 4.72
 1 -5 15 15.3 2.83
 1 -5 16 3.49 1.56
 1 -4 -20 52.16 5.92
 1 -4 -20 24.86 6.91
 1 -4 -19 142.22 11.38
 1 -4 -19 80.39 13.76
 1 -4 -18 125.78 11.89
 1 -4 -18 125.65 10.77
 1 -4 -17 181.63 17.23
 1 -4 -17 223.12 16.59
 1 -4 -16 482.88 34.78
 1 -4 -16 463.9 35.34
 1 -4 -16 377.52 35.97
 1 -4 -16 458.05 35.98
 1 -4 -15 821.23 56.81
 1 -4 -15 785.6 57.17
 1 -4 -15 915.46 58.09
 1 -4 -14 1376.91 113.65
 1 -4 -14 1661.25 113.3
 1 -4 -14 1673.04 113.55
 1 -4 -14 1386.62 114.56
 1 -4 -14 1783.67 114.3
 1 -4 -13 1632.79 126.26
 1 -4 -13 1798.61 125.84
 1 -4 -13 1802.69 126.14
 1 -4 -13 1625.38 127.25
 1 -4 -13 1935.86 126.83
 1 -4 -12 1039.81 76.95
 1 -4 -12 1099.86 76.57
 1 -4 -12 1093.46 76.99
 1 -4 -12 961.53 77.88
 1 -4 -12 1089.85 77.46
 1 -4 -11 487.91 38.65
 1 -4 -11 517.31 38.43
 1 -4 -11 536.08 39.21
 1 -4 -11 576.88 39.68
 1 -4 -10 1693.14 118.94
 1 -4 -10 1722.07 118.59
 1 -4 -10 1633.94 118.5
 1 -4 -10 1586.15 118.11
 1 -4 -10 1698.45 118.44
 1 -4 -9 1335.74 93.87
 1 -4 -9 1294.23 93.43
 1 -4 -8 296.49 23.58
 1 -4 -8 310.99 23.13
 1 -4 -8 300.46 22.42
 1 -4 -7 728.24 51.96
 1 -4 -7 738.41 50.85
 1 -4 -7 672.95 50.25
 1 -4 -6 2393.81 169.1
 1 -4 -6 2392.68 170.94
 1 -4 -5 1896.44 127.33
 1 -4 -5 1721 125.61
 1 -4 -4 502.33 38.41
 1 -4 -3 152.4 14.74
 1 -4 -2 53.19 8.89
 1 -4 -1 46.72 8.78
 1 -4 0 188.82 15.06
 1 -4 0 158.5 15.9
 1 -4 1 220.59 17.08
 1 -4 1 180.78 17.59
 1 -4 2 130.63 12.03
 1 -4 2 112.74 12.15
 1 -4 3 46.03 7.33
 1 -4 4 287.79 22
 1 -4 4 242.96 20.98
 1 -4 5 398.41 26.99
 -1 4 -5 293.3 24.59
 1 -4 6 338.81 27.75
 1 -4 7 331.24 27.29
 -1 4 -7 326.58 25.21
 1 -4 8 371.62 28.5
 -1 4 -8 372.59 26.14
 1 -4 8 311.74 25.15
 -1 4 -8 340.05 27.07
 -1 4 -8 323.23 25.42
 1 -4 9 445.32 35.54
 -1 4 -9 478.53 33.29
 -1 4 -9 454.82 34.34
 1 -4 9 410.01 32.28
 -1 4 -9 427.09 32.6
 -1 4 -9 410.94 34.81
 -1 4 -9 468.27 34.57
 -1 4 -10 1438.5 104.35
 1 -4 10 1501.68 104.9
 -1 4 -10 1413.3 103.61
 -1 4 -10 1458.13 101.96
 -1 4 -10 1577.25 102.28
 -1 4 -10 1156.26 102.59
 -1 4 -11 743.36 53.86
 -1 4 -11 762.09 54.67
 1 -4 11 769.58 54.99
 -1 4 -11 787.31 52.48
 1 -4 11 734.21 52.86
 1 -4 12 514.99 36.65
 -1 4 -12 502.27 35.61
 -1 4 -12 587.05 36.6
 -1 4 -12 478.52 37.97
 1 -4 13 476.7 35.32
 -1 4 -13 468.69 34.39
 -1 4 -13 449.81 36.53
 -1 4 -14 486.77 41.68
 1 -4 14 557.67 40.85
 -1 4 -14 523.24 40.02
 1 -4 15 151.78 11.58
 -1 4 -15 173.85 12.41
 1 -4 16 53.71 5.77
 -1 4 -16 82.49 7.1
 1 -4 17 142.8 10.72
 1 -3 -20 8.59 4.67
 1 -3 -20 0.68 6.33
 1 -3 -19 0.24 7.23
 1 -3 -19 3.89 8.61
 1 -3 -19 -1.6 2.9
 1 -3 -18 2.94 3.12
 1 -3 -18 2.14 3.79
 1 -3 -18 15.4 9.76
 1 -3 -18 -2.68 10.3
 1 -3 -17 -0.79 4.55
 1 -3 -17 -2.29 3.66
 1 -3 -17 -5.7 6.52
 1 -3 -16 7.1 4.48
 1 -3 -16 7.6 10.5
 1 -3 -16 1.29 7.44
 1 -3 -15 5.37 8.44
 1 -3 -15 -5.76 7.39
 1 -3 -15 7.3 7.08
 1 -3 -15 1.93 7.76
 1 -3 -14 9.65 7.2
 1 -3 -14 9.56 8.05
 1 -3 -14 10.09 7.26
 1 -3 -14 9.04 5
 1 -3 -14 9.54 8.21
 1 -3 -13 8.89 4.76
 1 -3 -13 13.2 8.14
 1 -3 -13 8.99 7.04
 1 -3 -13 6.48 5.49
 1 -3 -13 13.56 7.05
 1 -3 -13 12.02 7.96
 1 -3 -12 17.79 4.75
 1 -3 -12 16.01 6.77
 1 -3 -12 10.4 7.81
 1 -3 -12 21.57 7.93
 1 -3 -12 17.66 6.69
 1 -3 -12 8.75 2.79
 1 -3 -12 7.78 5.09
 1 -3 -11 0.48 7.33
 1 -3 -11 1.75 5.68
 1 -3 -11 -4.28 7.05
 1 -3 -11 5.56 5.61
 1 -3 -11 -1.72 2.5
 1 -3 -11 2.03 4.26
 1 -3 -11 2.68 4.07
 1 -3 -10 18.35 4.36
 1 -3 -10 21.59 5.77
 1 -3 -10 15.32 2.86
 1 -3 -9 8.87 3.86
 1 -3 -9 11.2 5.44
 1 -3 -9 9.49 2.38
 1 -3 -8 2.58 5.17
 1 -3 -8 -1.11 3.35
 1 -3 -8 4.25 3.01
 1 -3 -8 0.36 1.97
 1 -3 -7 1.3 4.86
 1 -3 -7 2.24 3.97
 1 -3 -7 0.13 3.08
 1 -3 -6 5.54 4.85
 1 -3 -5 0.6 5.24
 1 -3 -4 15.9 6.19
 1 -3 -4 7 7.75
 1 -3 -3 1.95 6.14
 1 -3 -3 4.79 7.65
 1 -3 -2 16.76 7.41
 1 -3 -1 10.93 4.14
 1 -3 -1 4.78 7.13
 1 -3 0 114.41 12.07
 1 -3 0 123.69 10.83
 1 -3 1 50.88 6.69
 1 -3 1 52 8.01
 1 -3 2 11.37 5.95
 1 -3 2 12.95 5.27
 1 -3 3 3.53 5.14
 1 -3 3 -0.71 5.33
 1 -3 4 14.85 4.96
 1 -3 4 17.12 5.86
 1 -3 5 7.77 3.86
 1 -3 6 17.26 6.25
 1 -3 7 25.13 6.85
 -1 3 -8 -5.34 6.69
 1 -3 8 1.42 2.65
 -1 3 -8 0.46 3.1
 -1 3 -8 1.44 2.49
 1 -3 8 0.6 5.63
 -1 3 -9 8.87 6.97
 -1 3 -9 7.06 5.79
 1 -3 9 7.76 5.96
 -1 3 -9 2.51 2.44
 -1 3 -9 0.49 3.56
 1 -3 9 1.68 2.67
 -1 3 -10 3.24 5.24
 -1 3 -10 1.04 3.18
 -1 3 -10 3.09 2.46
 -1 3 -10 7.45 7.34
 -1 3 -10 5.66 6.16
 1 -3 10 5.52 6.14
 1 -3 11 69.12 9.8
 -1 3 -11 57.89 7.81
 -1 3 -11 70.22 6.45
 -1 3 -11 79.34 9.8
 -1 3 -11 64.21 9.24
 1 -3 12 47.98 8.64
 -1 3 -12 32.79 8.33
 -1 3 -12 60.23 8.36
 -1 3 -12 48.68 9.02
 -1 3 -13 58.76 6.35
 -1 3 -13 77.53 9.73
 -1 3 -13 59.2 7.32
 -1 3 -13 63.62 8.95
 -1 3 -14 23.14 4.59
 -1 3 -14 32.88 6.65
 -1 3 -15 29.43 6.94
 -1 3 -15 25.32 5.95
 1 -3 15 12.56 4.41
 -1 3 -16 16.26 4.9
 1 -3 16 23.28 4.35
 -1 3 -17 39.7 5.35
 1 -3 17 16.92 3.39
 1 -2 -20 35.76 7.89
 1 -2 -20 73.51 6.35
 1 -2 -19 218.75 16.42
 1 -2 -19 207.22 18.75
 1 -2 -19 265.03 17.98
 1 -2 -19 202.68 16.42
 1 -2 -18 86.11 8.42
 1 -2 -18 102.35 8.77
 1 -2 -18 79.15 12.79
 1 -2 -17 23.51 5.03
 1 -2 -16 60.72 12.28
 1 -2 -16 66.27 7.66
 1 -2 -15 51.11 8.76
 1 -2 -15 50.12 9.22
 1 -2 -14 31.35 8.71
 1 -2 -14 56.88 9.42
 1 -2 -14 48.67 8.98
 1 -2 -14 48.6 8.8
 1 -2 -14 55.57 7.26
 1 -2 -13 162.39 12.41
 1 -2 -13 138.7 13.95
 1 -2 -13 157.35 13.93
 1 -2 -13 106.75 13.15
 1 -2 -13 124.63 12.91
 1 -2 -13 124.49 10.91
 1 -2 -12 85.92 7.79
 1 -2 -12 105.18 10.84
 1 -2 -12 87.5 9.46
 1 -2 -12 75.05 10.39
 1 -2 -12 93.8 9.19
 1 -2 -12 99.81 10.35
 1 -2 -12 86.79 10.68
 1 -2 -11 400.96 30.81
 1 -2 -11 301.91 30.67
 1 -2 -11 433.15 30.73
 1 -2 -11 432.35 30.7
 1 -2 -11 433.95 29.99
 1 -2 -11 451.77 32.23
 1 -2 -11 458.38 31.41
 1 -2 -11 395.38 30.96
 1 -2 -11 381.39 31.8
 1 -2 -10 1618.9 116.06
 1 -2 -10 1591.35 117.19
 1 -2 -10 1660.58 115.6
 1 -2 -10 1612.53 116.03
 1 -2 -9 1509.15 100.05
 1 -2 -9 1525.08 100.12
 1 -2 -9 1440.09 101.01
 1 -2 -9 1527.44 99.62
 1 -2 -8 967.95 72.71
 1 -2 -8 961.68 72.82
 1 -2 -8 1051.02 73.69
 1 -2 -8 1080.63 72.44
 1 -2 -7 4447.55 279.04
 1 -2 -7 3702.02 278.1
 1 -2 -6 6192.86 567.9
 1 -2 -6 9999 567.95
 1 -2 -5 4399.57 310.73
 1 -2 -4 472.99 45.77
 1 -2 -4 881.35 46.46
 1 -2 -3 3809 285.46
 1 -2 -3 4483.86 286.15
 1 -2 -2 5203.66 357.8
 1 -2 -2 4861.22 358.34
 1 -2 -1 110.51 8.37
 1 -2 -1 62.15 10.1
 1 -2 0 175.18 18.43
 1 -2 0 266.74 17.77
 1 -2 1 6525.53 489.13
 1 -2 1 7336.93 489.12
 1 -2 2 8019.64 595.86
 1 -2 2 9013.7 596.24
 1 -2 3 4151.25 304.27
 1 -2 3 4549.34 304.95
 1 -2 4 2043.15 149.98
 1 -2 4 2275.36 151.29
 1 -2 5 332.75 26.48
 1 -2 6 7.81 5.9
 1 -2 7 426.08 31.03
 1 -2 8 640.77 47.25
 -1 2 -8 631.59 48.6
 -1 2 -8 679.53 47.52
 1 -2 8 685.93 49.96
 -1 2 -9 7.49 2.44
 -1 2 -9 4.21 3.07
 -1 2 -9 -2.77 5.86
 -1 2 -9 -0.51 6.9
 1 -2 9 -3.55 5.88
 1 -2 10 30.56 7.19
 -1 2 -10 14.56 5.74
 -1 2 -10 17.21 6.43
 -1 2 -10 28.85 7.7
 -1 2 -10 21.05 4.33
 -1 2 -10 19.08 3.32
 -1 2 -11 104.56 11.78
 -1 2 -11 98.83 9.09
 -1 2 -11 107.19 10.53
 1 -2 11 96.9 12.14
 -1 2 -11 129.99 11.51
 -1 2 -11 123.28 11.93
 -1 2 -12 173.43 17.06
 -1 2 -12 204.88 19.17
 -1 2 -12 217.66 16.48
 -1 2 -12 168.06 18.69
 -1 2 -12 262.04 18.7
 -1 2 -12 264.36 18.54
 1 -2 12 201.38 19.51
 -1 2 -13 623.52 44.46
 1 -2 13 491.9 45.59
 -1 2 -13 675.69 44.72
 -1 2 -13 550.62 45.93
 -1 2 -14 235.41 20.42
 -1 2 -14 227.53 22.36
 -1 2 -15 180.35 13.98
 -1 2 -15 143.43 15.54
 -1 2 -16 204.75 15.88
 -1 2 -16 141.03 17.07
 1 -2 17 205.43 19.07
 -1 2 -17 318.52 19.79
 1 -2 18 311.1 25.78
 -1 2 -18 408.79 26.13
 -1 1 20 5.43 2
 1 -1 -20 12.51 1.97
 1 -1 -19 52.34 6.43
 1 -1 -19 39.43 4.43
 1 -1 -19 45.09 4.68
 1 -1 -19 43.67 9.06
 1 -1 -18 36.1 8.01
 1 -1 -18 38.24 10.27
 1 -1 -18 24.72 4.18
 1 -1 -18 22.29 4.17
 1 -1 -17 9.09 11.11
 1 -1 -17 4.05 6.36
 1 -1 -17 0.39 10
 1 -1 -17 6.25 4.09
 1 -1 -16 3.93 7.11
 1 -1 -16 4.45 9.81
 1 -1 -16 7.91 4.69
 1 -1 -15 33.74 8.9
 1 -1 -15 64.05 12.03
 1 -1 -15 62.29 7.25
 1 -1 -14 2.31 7.58
 1 -1 -14 -0.3 8.29
 1 -1 -14 9.71 5.05
 1 -1 -14 1.38 2.73
 1 -1 -14 -3.77 6.66
 1 -1 -13 -10.67 7.38
 1 -1 -13 2.2 7.28
 1 -1 -13 1.55 4.86
 1 -1 -13 0.44 2.63
 1 -1 -13 3.55 7.54
 1 -1 -13 -2.16 7.21
 1 -1 -13 -2.37 6.16
 1 -1 -12 2.69 6.05
 1 -1 -12 1.33 7.11
 1 -1 -12 9.17 6.93
 1 -1 -12 -5.47 5.04
 1 -1 -12 -0.61 2.66
 1 -1 -12 0.22 6.39
 1 -1 -12 -6.03 6.94
 1 -1 -12 -1.64 7.09
 1 -1 -11 7.18 6.23
 1 -1 -11 8.11 6.58
 1 -1 -11 4.42 2.68
 1 -1 -11 3.84 6.47
 1 -1 -11 6.7 6.71
 1 -1 -11 -1.9 5.21
 1 -1 -11 8.48 4.94
 1 -1 -11 6.47 4.72
 1 -1 -11 4.43 6.72
 1 -1 -10 -0.23 4.1
 1 -1 -10 -2.07 4.92
 1 -1 -10 3.07 4.69
 1 -1 -9 3.05 4.12
 1 -1 -9 5.61 7.32
 1 -1 -9 4.64 4.85
 1 -1 -9 5.74 4.63
 1 -1 -8 14.05 4.24
 1 -1 -8 14.8 4.72
 1 -1 -8 10.08 7.59
 1 -1 -7 9.07 3.7
 1 -1 -7 8.09 4.39
 1 -1 -7 -0.34 6.98
 1 -1 -4 0.78 5.23
 1 -1 -4 4.06 3.09
 1 -1 -3 4.33 3.85
 1 -1 -3 2.82 8.61
 1 -1 -3 3.88 3.38
 1 -1 -3 6.32 5.06
 1 -1 -2 -0.62 8.27
 1 -1 -2 -2.93 3.97
 1 -1 -1 4.03 7.9
 1 -1 -1 1.34 2.36
 1 -1 -1 -0.85 4.02
 1 -1 0 3.38 7.43
 1 -1 0 3.37 3.41
 1 -1 0 3.43 4.2
 1 -1 1 6.01 7.5
 1 -1 1 5.13 4.08
 1 -1 1 5.68 4.26
 1 -1 2 14.09 8.1
 1 -1 2 18.36 5.24
 1 -1 2 18.68 3.97
 1 -1 3 22.86 5.81
 1 -1 3 23.94 4.01
 1 -1 4 39.93 7.04
 1 -1 5 2.67 5.63
 1 -1 6 -1.55 5.64
 1 -1 7 29.71 6.94
 -1 1 -7 23.49 4.03
 -1 1 -7 26.23 3.26
 -1 1 -8 112.3 10.06
 -1 1 -8 106.5 9.09
 1 -1 8 117.27 9
 -1 1 -9 32.21 5.97
 -1 1 -9 27.26 3.49
 -1 1 -9 25.53 4.44
 1 -1 9 36.07 7.36
 -1 1 -10 1.67 4.68
 -1 1 -10 5.04 2.69
 -1 1 -10 3.26 2.1
 -1 1 -10 1.33 7.2
 -1 1 -10 3.93 5.77
 1 -1 10 1.84 5.81
 -1 1 -11 6.78 5.12
 -1 1 -11 9.9 2.48
 1 -1 11 12.32 6.47
 -1 1 -11 9.46 6.32
 -1 1 -11 6.11 7.79
 1 -1 12 4.76 5.89
 -1 1 -12 13.68 8.04
 -1 1 -12 16.54 7.13
 -1 1 -12 6.61 5.07
 -1 1 -12 3.96 6.07
 -1 1 -12 -2.79 5.3
 1 -1 13 -2.07 6.09
 -1 1 -13 8.93 8.26
 -1 1 -13 1.03 6.94
 -1 1 -13 -4.79 6.02
 -1 1 -13 -2.26 4.68
 -1 1 -13 -2.73 5.08
 -1 1 -14 12.5 7.16
 -1 1 -14 22.61 8.29
 -1 1 -15 5.96 4.72
 -1 1 -15 -0.29 7.32
 -1 1 -15 10.13 5.88
 -1 1 -16 4.1 8.17
 -1 1 -16 -2 3.88
 -1 1 -16 2.96 5.14
 -1 1 -17 8.27 3.34
 -1 1 -17 4.64 7.36
 -1 1 -17 -0.44 6.17
 -1 1 -18 4.52 2.48
 -1 1 -18 6.6 5.1
 -1 1 -18 4.2 5.56
 1 -1 18 6.36 3.17
 1 -1 19 29.77 3.49
 1 0 -19 287.64 19.87
 1 0 -19 304.81 19.96
 1 0 -18 494.58 33.85
 1 0 -18 527.18 35.13
 1 0 -18 438.76 33.4
 1 0 -18 423.22 33.16
 1 0 -17 631.9 39.49
 1 0 -17 381.12 37.37
 1 0 -17 491 37.07
 1 0 -17 678.54 39.01
 1 0 -16 1090.01 70.32
 1 0 -16 882.56 68.25
 1 0 -15 561.57 45.38
 1 0 -15 660.06 46.7
 1 0 -15 669.04 46.22
 1 0 -14 336.93 29.59
 1 0 -14 451.07 31.23
 1 0 -13 290.2 21.09
 1 0 -13 190.92 21.42
 1 0 -13 211.93 21.03
 1 0 -13 257.53 20.11
 1 0 -13 266.68 19.3
 1 0 -12 851.96 54.32
 1 0 -12 782.07 53.99
 1 0 -12 718.59 55.53
 1 0 -11 531.54 39.64
 1 0 -11 419.58 38.22
 1 0 -11 565.91 38.78
 1 0 -11 583.21 39.77
 1 0 -11 534.39 38.02
 1 0 -11 483.92 38.14
 1 0 -10 470 35.97
 1 0 -10 467.04 34.7
 1 0 -9 369.79 25.61
 1 0 -9 321.17 24.15
 1 0 -9 292.95 23.69
 1 0 -9 329.53 23.64
 1 0 -8 8.36 2.23
 1 0 -8 14.59 4.39
 1 0 -7 722.23 45.79
 1 0 -7 663.33 46.08
 -1 0 6 1.55 3.76
 1 0 -5 38.51 7.1
 -1 0 5 63.18 5.83
 1 0 -4 179.51 16.87
 -1 0 4 233.58 16.05
 1 0 -3 587.8 36.07
 -1 0 3 469.13 35.05
 1 0 -2 509.3 36.87
 1 0 -1 1431.36 101.47
 1 0 0 2182.02 154.15
 1 0 1 2425.53 171.29
 1 0 2 2723.28 192.3
 1 0 3 1189.46 84.53
 1 0 4 106.58 9.94
 1 0 5 257.23 19.71
 -1 0 -6 1868.58 132.64
 -1 0 -7 782.83 56.42
 -1 0 -8 818.04 59.1
 1 0 9 1653.15 119.11
 -1 0 -9 1655.76 118.48
 -1 0 -9 1768.14 117.55
 -1 0 -9 1639.46 116.51
 -1 0 -9 1540.17 117.2
 -1 0 -10 2413.66 190.06
 -1 0 -10 2733.23 191.76
 1 0 10 2563.34 192.17
 -1 0 -10 2621.49 189.48
 -1 0 -10 2680.89 191.23
 -1 0 -10 2782.66 190.18
 -1 0 -10 3066.68 190.47
 -1 0 -11 1333.64 93.51
 -1 0 -11 1419.88 93.7
 -1 0 -11 1131.22 93.12
 -1 0 -11 1401.27 95.44
 -1 0 -11 1474.12 95.05
 1 0 11 1192.72 95.51
 1 0 12 134.48 16.34
 -1 0 -12 188.28 15.61
 -1 0 -12 152.71 16.23
 -1 0 -12 220.55 16.22
 -1 0 -12 173.58 16.31
 -1 0 -13 70.1 8.24
 1 0 13 48.4 9.11
 -1 0 -13 71.6 9.31
 -1 0 -13 82.3 10.38
 -1 0 -13 80.17 9.8
 -1 0 -13 65.62 9.67
 -1 0 -14 406.5 29.63
 -1 0 -14 411.06 29.6
 -1 0 -15 118.57 13.19
 -1 0 -15 133.21 12.92
 -1 0 -15 121.69 11.38
 -1 0 -15 143.09 13.01
 -1 0 -16 4.34 4.72
 -1 0 -16 8.23 7.02
 -1 0 -17 14.87 6.67
 -1 0 -17 8.22 6.31
 -1 0 -17 10.93 8.4
 -1 0 -17 5.91 3.93
 -1 0 -18 -1.33 5.69
 -1 0 -18 0.82 6.11
 -1 0 -18 -4.26 3.15
 -1 0 -18 5.32 7.31
 -1 0 -19 32.27 5.52
 1 0 19 38.59 4.7
 1 1 -19 34.29 3.3
 -1 -1 19 18.31 3.11
 1 1 -18 23.69 4.33
 1 1 -18 32.19 8.2
 1 1 -18 23.52 3.92
 -1 -1 18 17.22 3.96
 1 1 -17 35.02 10.06
 1 1 -17 22.85 3.86
 1 1 -17 27.57 6.35
 1 1 -16 91.48 10.56
 1 1 -16 82.5 7.21
 1 1 -15 39.79 4.81
 1 1 -15 34.78 8.93
 1 1 -15 56.97 12.55
 1 1 -15 26.07 8.13
 1 1 -15 44.54 10.77
 1 1 -15 39.74 5.82
 1 1 -14 7.79 12.22
 1 1 -14 13.89 8.97
 1 1 -14 17.65 8.66
 1 1 -13 16.53 6.95
 1 1 -13 15 4.99
 1 1 -13 15.33 9.23
 1 1 -13 16.13 8.7
 1 1 -12 92.43 9.24
 1 1 -12 90.51 11.24
 1 1 -12 108.16 11.49
 1 1 -12 66.09 10.99
 1 1 -11 61.14 7.22
 1 1 -11 58.3 9.4
 1 1 -11 55.87 9.25
 1 1 -11 73.51 9.68
 1 1 -11 56.19 5.95
 1 1 -10 25.84 5.07
 1 1 -10 34.39 7.46
 1 1 -10 28.54 7.73
 1 1 -10 18.48 3.33
 1 1 -9 20.94 4.74
 1 1 -9 19.5 3.17
 1 1 -8 39.91 5.57
 1 1 -8 40.39 4.34
 1 1 -7 2.23 2.04
 1 1 -7 5.27 3.79
 1 1 -7 2 3.79
 -1 -1 7 -2.81 4.68
 1 1 -6 4.17 3.69
 -1 -1 6 10.67 4.39
 1 1 -5 0.45 3.4
 1 1 -5 1.4 2.55
 1 1 -5 3.46 3.68
 -1 -1 5 3.6 3.82
 1 1 -4 0.54 3.14
 1 1 -4 -0.17 2.31
 1 1 -4 0.46 3.71
 -1 -1 4 1.01 3.41
 1 1 -3 3.58 2.95
 1 1 -3 -0.4 2.22
 1 1 -3 1.02 4.03
 -1 -1 3 2.55 2.83
 1 1 -2 -0.09 4.18
 1 1 -2 2.63 1.88
 -1 -1 2 0.65 2.02
 1 1 -1 0.27 3.98
 1 1 -1 -0.79 1.45
 -1 -1 -1 0.21 4.16
 1 1 2 1.26 3.67
 1 1 3 -0.08 3.56
 1 1 4 5.68 3.36
 -1 -1 -4 1.87 1.37
 1 1 5 0.83 3.04
 -1 -1 -5 -0.65 1.5
 1 1 6 2.41 3.07
 -1 -1 -6 2.2 1.65
 -1 -1 -7 36.26 3.86
 -1 -1 -8 12.04 4.24
 -1 -1 -8 14.12 7.17
 -1 -1 -8 14.19 4.5
 -1 -1 -9 16.94 7.06
 -1 -1 -9 13.91 4.8
 -1 -1 -10 18.07 6.74
 -1 -1 -10 24.79 5.25
 -1 -1 -10 27.23 5.49
 -1 -1 -11 66.45 8.8
 -1 -1 -11 66.28 8.7
 -1 -1 -11 70.96 8.37
 -1 -1 -11 71.87 7.75
 -1 -1 -11 66.9 9.5
 -1 -1 -11 53.18 8.16
 1 1 11 70.71 9.64
 -1 -1 -12 28.84 6.57
 -1 -1 -12 23.68 5.74
 -1 -1 -12 30.49 6.55
 -1 -1 -12 23.69 5.79
 -1 -1 -12 22.05 7.93
 -1 -1 -12 17.91 6.6
 1 1 12 16.78 7.22
 -1 -1 -13 6.11 5.92
 -1 -1 -13 5.71 11.68
 -1 -1 -13 -1.3 5.38
 -1 -1 -13 4.33 4.91
 -1 -1 -13 5.66 7.87
 -1 -1 -13 2.31 6.82
 1 1 13 16.26 6.75
 -1 -1 -14 14.71 8.41
 -1 -1 -14 31.16 7.92
 -1 -1 -14 29.43 6.02
 -1 -1 -14 16.01 6.9
 -1 -1 -14 12.16 12.78
 -1 -1 -15 68.89 9.95
 -1 -1 -15 67.19 9.89
 -1 -1 -16 12.19 5.2
 -1 -1 -16 22.62 7.85
 -1 -1 -16 12.8 7.51
 -1 -1 -17 4.88 4.33
 -1 -1 -17 3.78 6.6
 -1 -1 -18 0.23 6.43
 -1 -1 -18 7.27 8.36
 -1 -1 -18 5.77 3.59
 -1 -1 -18 4.32 5.72
 -1 -1 -19 10.29 5.99
 -1 -1 -19 10.03 6.76
 -1 -1 -19 2.5 4.78
 -1 -1 -19 2.57 2.71
 -1 -1 -20 -0.08 1.78
 1 1 20 1.66 2.18
 1 2 -18 117.87 8.3
 -1 -2 18 82.44 8.16
 1 2 -17 545.37 32.89
 1 2 -17 472.45 31.46
 1 2 -16 279.7 23.04
 1 2 -16 385.26 24.96
 1 2 -16 421.48 26.16
 1 2 -16 243.33 25.13
 1 2 -15 198.16 15.07
 1 2 -15 188.66 14.83
 1 2 -15 154.69 17.21
 1 2 -14 390.07 26.16
 1 2 -14 269.85 22.8
 1 2 -14 331.09 26.17
 1 2 -14 227.97 24.74
 1 2 -14 339.85 24.74
 1 2 -13 619.39 47.5
 1 2 -13 637.41 48.66
 1 2 -13 652.18 48
 1 2 -12 603.83 51.99
 1 2 -12 600.29 49.72
 1 2 -12 622.37 49.91
 1 2 -12 793.91 51.11
 1 2 -12 798.52 52.33
 1 2 -12 825.43 51.46
 1 2 -11 1476.59 93.76
 1 2 -11 1139.4 92.9
 1 2 -11 1213.59 92.84
 1 2 -11 1515.75 94.05
 1 2 -10 2860.62 219.42
 1 2 -10 3458.14 220
 1 2 -10 3078.36 219.4
 1 2 -9 3960.82 284.39
 1 2 -9 4029.97 285.64
 1 2 -9 4587.78 284.32
 1 2 -9 3757.55 283.78
 1 2 -9 3896.7 283.72
 1 2 -8 3288.65 210.51
 1 2 -8 3112.73 212.07
 1 2 -8 2654.09 210.35
 1 2 -7 1804.48 116.86
 -1 -2 7 1471.07 117.72
 1 2 -7 1491.08 116.73
 1 2 -7 1859.47 117.68
 1 2 -6 1753.97 123.12
 1 2 -6 1809.86 122.18
 -1 -2 6 1481.93 122.91
 1 2 -6 1773.6 123.37
 1 2 -6 1747.6 122.73
 -1 -2 5 2732.99 201.6
 1 2 -5 2825.1 201.76
 1 2 -5 2882.88 200.82
 1 2 -5 2890.5 201.67
 1 2 -4 2295.55 167.72
 1 2 -4 2524.36 167.79
 -1 -2 4 2288.29 167.67
 1 2 -3 1895.85 138.92
 1 2 -3 2030.2 139.04
 -1 -2 3 1960.21 138.94
 1 2 -2 2954.78 214.41
 1 2 -2 3131.37 214.59
 -1 -2 2 3044.62 214.52
 1 2 -1 333.44 22.98
 1 2 -1 298 23.18
 -1 -2 0 1298.42 97.55
 1 2 0 1408.08 97.02
 -1 -2 -1 299.34 23.1
 -1 -2 -2 1232.66 88.06
 -1 -2 -3 235.42 19.01
 -1 -2 -4 352.47 27.32
 -1 -2 -5 64.75 6.07
 -1 -2 -5 68.83 10.26
 -1 -2 -6 114.09 9.61
 -1 -2 -7 1370.83 90.44
 1 2 7 1229.17 89.32
 -1 -2 -8 1928.36 120.11
 -1 -2 -8 1718.23 120.04
 -1 -2 -9 2150.79 137.92
 -1 -2 -9 1770.92 137.26
 -1 -2 -10 1614.23 107.91
 -1 -2 -10 1401.78 107.1
 -1 -2 -10 1644.07 108.08
 -1 -2 -10 1291.7 109.85
 -1 -2 -11 607.13 59.31
 -1 -2 -11 924.91 56.32
 -1 -2 -11 774.06 57.11
 -1 -2 -11 854.16 57.48
 -1 -2 -11 745.07 56.29
 -1 -2 -11 676.21 55.9
 -1 -2 -12 506.55 33.88
 -1 -2 -12 426.24 33.46
 -1 -2 -12 382.51 38.22
 -1 -2 -12 497.44 35.13
 -1 -2 -12 497.34 35.19
 -1 -2 -12 440.9 33.77
 -1 -2 -12 442.15 33.76
 -1 -2 -12 384.67 33.72
 -1 -2 -13 1277.96 88.69
 -1 -2 -13 1440.22 89.04
 -1 -2 -13 1234.22 88.5
 -1 -2 -13 969.19 92.57
 1 2 13 976.59 90.17
 -1 -2 -13 1265.7 90.04
 -1 -2 -13 1201.5 88.52
 -1 -2 -13 1243.85 88.41
 -1 -2 -14 1677.31 105.87
 -1 -2 -14 1568.03 105.83
 -1 -2 -14 1265.61 105.27
 -1 -2 -14 1519.63 105.35
 -1 -2 -14 1187.93 110.38
 -1 -2 -15 816.89 78.26
 -1 -2 -15 969.41 72.92
 -1 -2 -16 600.5 42.2
 -1 -2 -16 685.97 42.01
 -1 -2 -17 816.91 59.45
 -1 -2 -18 532.26 40.92
 -1 -2 -18 442.05 40.19
 -1 -2 -19 400.52 26.27
 -1 -2 -19 384.58 24.86
 -1 -2 -20 102.81 9.44
 -1 -2 -20 136.05 11.27
 -1 -3 18 2.44 1.64
 1 3 -18 5.26 1.84
 -1 -3 17 -0.88 2.89
 1 3 -17 4.91 2.67
 1 3 -16 5.64 5.21
 1 3 -16 15.93 2.76
 -1 -3 16 13.8 4.02
 1 3 -15 6.48 7.72
 1 3 -15 2.13 5.6
 1 3 -15 12.41 9.23
 1 3 -15 4.13 5.09
 1 3 -15 5.24 2.79
 1 3 -14 5.75 8.25
 1 3 -14 -6.69 6.66
 1 3 -14 3.33 10.5
 1 3 -13 22.28 9.18
 1 3 -13 20.09 10.98
 1 3 -13 10.33 7.73
 1 3 -12 26.39 4.84
 1 3 -12 36.25 7.6
 1 3 -12 29.14 9.58
 1 3 -12 19.63 3.96
 1 3 -12 27.62 11.62
 1 3 -11 6.52 8.62
 1 3 -11 5.63 2.96
 1 3 -11 10.67 4.25
 1 3 -11 12.95 10.99
 1 3 -10 71.83 10.07
 1 3 -10 52.41 6
 1 3 -10 56.9 6.63
 1 3 -10 72.04 12.01
 1 3 -9 123.99 11.85
 1 3 -9 93.93 9.66
 1 3 -9 112.22 9.52
 1 3 -9 123.17 13.73
 1 3 -9 126.03 12.23
 1 3 -8 56.66 6.73
 1 3 -8 68.4 8.2
 1 3 -8 59.83 9.26
 1 3 -8 69.44 9.39
 1 3 -8 72.73 6.4
 1 3 -8 67.43 7.7
 1 3 -7 22.69 7.03
 1 3 -7 23.05 4.36
 1 3 -7 26.95 5.1
 1 3 -7 29.93 3.84
 1 3 -7 27.6 4.9
 -1 -3 7 29.08 5.88
 1 3 -6 29.64 3.93
 1 3 -6 33.79 5.58
 1 3 -6 30.57 6.78
 -1 -3 6 33.87 6.14
 1 3 -5 51.76 6.16
 1 3 -5 55.97 5.15
 1 3 -5 47.64 6.41
 1 3 -5 47.98 7.45
 1 3 -5 47.41 7.47
 -1 -3 5 59.21 7.31
 1 3 -4 39.82 5.2
 1 3 -4 41.1 5.41
 -1 -3 4 42.58 6.23
 1 3 -3 51.47 5.86
 1 3 -3 49.94 5.79
 -1 -3 3 66.07 6.81
 1 3 -2 36.37 4.4
 1 3 -1 3.07 2.32
 1 3 0 1.36 1.63
 -1 -3 -1 10.87 8.51
 -1 -3 -2 8.49 8.88
 -1 -3 -3 0.75 9.46
 -1 -3 -4 7.87 7.46
 -1 -3 -4 1.67 9.75
 -1 -3 -5 9.2 8.62
 -1 -3 -5 0.74 1.93
 -1 -3 -6 -1.66 8.05
 -1 -3 -6 -0.15 2.15
 -1 -3 -7 -0.97 9.17
 -1 -3 -7 1.92 2.43
 -1 -3 -8 6.22 9.49
 -1 -3 -8 7.87 6.65
 -1 -3 -8 5.03 2.92
 -1 -3 -9 0.59 2.9
 -1 -3 -9 -0.25 6.7
 -1 -3 -10 7.6 10.25
 -1 -3 -10 2.36 4.09
 -1 -3 -10 6.71 6.6
 -1 -3 -11 12.3 4.06
 -1 -3 -11 1.75 6.59
 -1 -3 -11 0.74 4.65
 -1 -3 -11 4.36 9.82
 -1 -3 -11 4.57 5.36
 -1 -3 -12 9.44 6.62
 -1 -3 -12 7.65 6.82
 -1 -3 -12 4.03 6.05
 -1 -3 -12 3.9 4.68
 -1 -3 -12 14.79 11.26
 -1 -3 -12 10.64 4.66
 -1 -3 -13 1.56 6.59
 -1 -3 -13 9.4 7.33
 -1 -3 -13 1.91 6.55
 -1 -3 -13 4.31 5.12
 -1 -3 -13 18.57 12.58
 -1 -3 -13 3.03 4.65
 -1 -3 -14 23.95 5.81
 -1 -3 -14 24.97 5.82
 -1 -3 -14 9.42 7.53
 -1 -3 -14 24.4 7.48
 -1 -3 -14 14.12 6.71
 -1 -3 -14 23.94 7.33
 -1 -3 -14 8.2 12.99
 -1 -3 -15 10.55 7.14
 -1 -3 -15 22.66 7.65
 -1 -3 -15 1.2 12.36
 -1 -3 -15 21.22 6.77
 -1 -3 -16 48.95 6.68
 -1 -3 -16 49.57 6.68
 -1 -3 -16 33.39 8.26
 -1 -3 -16 16.89 7.33
 -1 -3 -16 18.82 12.96
 -1 -3 -17 33.99 5.81
 -1 -3 -18 42.03 5.41
 -1 -3 -18 24.37 6.96
 -1 -3 -19 34.13 7.65
 -1 -3 -19 32.32 4.58
 -1 -3 -20 13.16 6.83
 -1 -3 -20 33.41 6.58
 1 4 -17 63.89 4.85
 -1 -4 17 47.64 4.92
 1 4 -16 4.04 2.62
 1 4 -16 3.09 4.09
 1 4 -16 3.12 1.87
 -1 -4 16 5.29 2.92
 -1 -4 15 24.75 4.68
 1 4 -15 32.88 3.8
 1 4 -15 19.93 6.28
 1 4 -14 18.66 6.13
 1 4 -13 79.28 11.25
 1 4 -13 116.57 11.75
 1 4 -13 123.04 13.2
 1 4 -13 78.2 8.15
 -1 -4 13 88.28 9.47
 1 4 -12 20.1 9.31
 1 4 -12 17.6 3.87
 1 4 -12 17.35 10.39
 1 4 -11 8.37 9.07
 1 4 -11 5.96 3.09
 1 4 -11 12.26 10.47
 1 4 -10 209.41 17.68
 1 4 -10 198.64 19.45
 1 4 -10 264.45 19.86
 1 4 -10 255.67 20.9
 1 4 -9 1429.64 92.2
 1 4 -9 1374.39 91.58
 1 4 -9 1301.23 92.25
 1 4 -9 1175.74 92.58
 1 4 -9 1142.43 90.78
 1 4 -9 1238.16 92.88
 1 4 -8 239.2 21.16
 1 4 -8 315.79 22.28
 1 4 -8 278.97 21.15
 1 4 -8 251.17 21.63
 1 4 -8 231.81 21.08
 1 4 -8 245.24 19.59
 1 4 -8 247.29 21.28
 1 4 -7 418.96 31.01
 -1 -4 7 377.64 31.01
 1 4 -7 414.68 30.29
 1 4 -7 402.57 29.43
 1 4 -7 377.15 30.75
 1 4 -7 377.8 30.45
 1 4 -6 1772.88 121.23
 1 4 -6 1690.67 119.77
 1 4 -6 1610.4 120.35
 1 4 -5 1116.97 77.03
 1 4 -5 1030.39 77.9
 1 4 -5 1047.6 77.54
 -1 -4 5 1092.35 78.44
 1 4 -4 429.41 31.83
 1 4 -4 421.35 31.59
 1 4 -4 435.83 30.76
 1 4 -4 356.2 30.93
 1 4 -3 3070.7 217.61
 1 4 -2 8074.63 569.32
 -1 -4 0 1109.3 79.97
 -1 -4 -1 2045.67 145.64
 -1 -4 -2 2688.41 191.06
 -1 -4 -3 393.67 30.88
 -1 -4 -4 87.19 12.41
 -1 -4 -5 563.31 43.21
 -1 -4 -6 395.73 32.49
 -1 -4 -7 12.34 9.18
 -1 -4 -7 18.84 6.21
 -1 -4 -7 16.29 11.25
 -1 -4 -8 17.08 6.65
 -1 -4 -8 16.32 3.71
 -1 -4 -8 17.34 11.84
 -1 -4 -9 117.08 10.53
 -1 -4 -9 152.99 12.34
 -1 -4 -10 36.86 7.17
 -1 -4 -10 23 11.16
 -1 -4 -10 19.05 4.49
 -1 -4 -11 4.94 6.65
 -1 -4 -11 0.26 5.3
 -1 -4 -11 -1.52 12.52
 -1 -4 -11 6.95 9.84
 -1 -4 -11 -0.94 4.25
 -1 -4 -12 6.65 4.63
 -1 -4 -12 12.24 6.64
 -1 -4 -12 12.89 6.24
 -1 -4 -12 0.97 12.39
 -1 -4 -12 10.64 3.92
 -1 -4 -12 7.59 13.04
 -1 -4 -13 30.97 12.67
 -1 -4 -13 49.14 6.52
 -1 -4 -13 13.84 13.66
 -1 -4 -13 40.43 7.71
 -1 -4 -13 28.59 7.08
 -1 -4 -13 34.02 6.15
 -1 -4 -14 167.78 14.53
 -1 -4 -14 174.41 15.3
 -1 -4 -14 165.4 15.47
 -1 -4 -14 179.73 15.07
 -1 -4 -14 161.37 15.44
 -1 -4 -15 171.16 14.75
 -1 -4 -15 148.43 15.01
 -1 -4 -15 164.9 14.72
 -1 -4 -16 562.43 38.87
 -1 -4 -16 434.75 39.12
 -1 -4 -16 533.51 39.01
 -1 -4 -16 546.39 38.94
 -1 -4 -17 950.85 69.78
 -1 -4 -17 984.51 69.92
 -1 -4 -18 293.76 29.74
 -1 -4 -18 498.51 29.8
 -1 -4 -19 74.57 10.33
 -1 -4 -19 141.49 9.79
 -1 -4 -20 249.56 29.66
 -1 -4 -20 402.67 28.82
 -1 -4 -21 193.46 26.57
 -1 -4 -21 604.98 26.89
 -1 -5 16 4.26 2.08
 1 5 -16 6.29 1.75
 1 5 -15 39.44 5.15
 1 5 -15 30.27 3.59
 1 5 -15 32.3 3.73
 -1 -5 15 31.46 4.26
 -1 -5 14 21.73 4.33
 1 5 -14 14.76 5.88
 1 5 -13 -1.24 2.63
 1 5 -13 -1.65 5.48
 -1 -5 12 -0.71 4.19
 1 5 -12 -0.31 8.3
 1 5 -12 1.4 2.56
 -1 -5 11 6.81 4.71
 1 5 -11 6.6 3.09
 1 5 -11 5.25 8.78
 -1 -5 10 18.48 5.4
 1 5 -10 30.63 10.58
 1 5 -10 17.06 3.76
 1 5 -10 20.63 8.69
 1 5 -9 5.37 4.44
 -1 -5 9 5.26 4.7
 1 5 -9 16.82 8.49
 1 5 -9 10.79 8.3
 1 5 -9 11.93 3.4
 1 5 -9 7.34 4.07
 1 5 -9 8.33 9.97
 1 5 -8 3.59 7.76
 1 5 -8 2.22 3.92
 -1 -5 8 0.36 4.22
 1 5 -8 -0.94 8.2
 1 5 -8 -0.4 7.07
 1 5 -8 0.86 2.94
 1 5 -8 2.91 4.08
 1 5 -8 6.27 9.29
 1 5 -7 -3.05 7.68
 1 5 -7 1.01 4.02
 -1 -5 7 2.64 3.91
 1 5 -7 -4.94 7.89
 1 5 -7 -0.74 6.63
 1 5 -7 -0.27 2.89
 1 5 -7 -2.7 4.37
 1 5 -7 0.92 9.05
 1 5 -6 12.32 6.61
 -1 -5 6 9.08 4.07
 1 5 -6 15.82 8.17
 1 5 -6 15.08 3.41
 1 5 -6 10.45 4.07
 1 5 -6 15.44 4.34
 1 5 -6 12.33 7.2
 1 5 -5 7.53 6.02
 1 5 -5 13.75 3.92
 1 5 -5 12.84 3.31
 1 5 -4 9.68 3.76
 1 5 -4 5.73 5.32
 1 5 -4 6.68 3.68
 1 5 -4 9.16 2.94
 1 5 -3 34.7 4.87
 -1 -5 3 38.39 8.01
 1 5 -3 34.09 5.62
 1 5 -2 72.53 7.02
 -1 -5 1 34.6 8.93
 -1 -5 0 38.7 9.55
 -1 -5 -1 69.1 10.66
 -1 -5 -2 12.31 8.52
 -1 -5 -4 8.76 9.76
 -1 -5 -5 16.03 10.43
 -1 -5 -6 -1.32 4.86
 -1 -5 -6 7.31 10.2
 -1 -5 -7 5.66 5.5
 -1 -5 -8 4.52 5.66
 -1 -5 -8 1.73 2.78
 -1 -5 -9 1.71 5.97
 -1 -5 -9 3.97 12.12
 -1 -5 -9 4.21 3.19
 -1 -5 -10 5.36 6.29
 -1 -5 -10 -0.72 12.63
 -1 -5 -10 -1.5 3.38
 -1 -5 -11 -4.01 12.38
 -1 -5 -11 -0.58 6.48
 -1 -5 -11 -5.01 4.01
 -1 -5 -11 0.26 5.55
 -1 -5 -12 3.57 13.3
 -1 -5 -12 2.89 5.94
 -1 -5 -12 3.77 6.83
 -1 -5 -12 0.97 3.94
 -1 -5 -13 10.57 14.13
 -1 -5 -13 16.61 4.67
 -1 -5 -13 11.37 6.45
 -1 -5 -13 18.98 7
 -1 -5 -13 15.62 5.2
 -1 -5 -14 -0.98 14.44
 -1 -5 -14 1.72 4.2
 -1 -5 -14 5.06 6.75
 -1 -5 -14 3.24 5.11
 -1 -5 -14 -2.37 6.58
 -1 -5 -15 -3.63 8.09
 -1 -5 -15 6.94 6.9
 -1 -5 -15 -0.38 5.06
 -1 -5 -16 -1.14 4.27
 -1 -5 -16 -2.15 6.02
 -1 -5 -16 -2.36 7.36
 -1 -5 -16 4.13 6.56
 -1 -5 -16 -0.4 5.19
 -1 -5 -17 7.28 4.17
 -1 -5 -17 0.27 5.53
 -1 -5 -18 -0.44 3.68
 -1 -5 -18 10.06 6.16
 -1 -5 -18 2.84 6
 -1 -5 -19 14.01 3.36
 -1 -5 -19 14.86 5.14
 -1 -5 -19 3.07 5.23
 -1 -5 -20 3.35 6.25
 -1 -5 -21 10.81 3.73
 -1 -5 -21 6.71 4.46
 -1 -6 15 256.19 21.38
 1 6 -15 344.63 21.68
 -1 -6 14 157.52 11.85
 1 6 -14 149.46 11.14
 1 6 -13 133.32 14.54
 -1 -6 13 173.59 13.31
 1 6 -13 160.93 12.47
 1 6 -12 124.72 10.66
 1 6 -11 242.5 19.41
 1 6 -11 210.55 19.55
 1 6 -11 298.01 21.1
 -1 -6 11 280.77 20.31
 1 6 -10 410.3 31.7
 1 6 -10 459.04 32.99
 -1 -6 10 411.98 32.39
 1 6 -9 772.24 63.08
 -1 -6 9 824.11 61.75
 1 6 -9 910.39 61.98
 1 6 -8 201.47 16.88
 1 6 -8 154.26 16.46
 1 6 -8 186.9 16.86
 1 6 -8 166.79 14.66
 1 6 -8 177.98 16.3
 -1 -6 8 171.88 15.52
 1 6 -7 178.38 16.29
 1 6 -7 145.03 14.4
 1 6 -7 131.48 14.31
 1 6 -7 159.11 14.42
 1 6 -7 156.04 12.67
 1 6 -7 132.74 13.56
 -1 -6 7 149.85 13.44
 1 6 -6 179.23 16.53
 1 6 -6 137.14 13.91
 1 6 -6 134.65 13.96
 1 6 -6 132.59 13.72
 1 6 -6 158.81 12.55
 -1 -6 6 147.52 13.1
 1 6 -6 156.59 13.67
 1 6 -5 64.24 9.04
 1 6 -5 76.93 11.53
 1 6 -5 60.46 8
 1 6 -5 68.63 6.84
 -1 -6 5 67.38 7.38
 1 6 -5 65.01 8.92
 1 6 -4 7.63 9.29
 1 6 -4 5.17 2.98
 1 6 -4 3.48 3.5
 -1 -6 4 3.95 3.73
 -1 -6 3 226.22 19.22
 1 6 -3 226.17 17.77
 -1 -6 2 373.08 29.83
 1 6 -2 381.79 28.01
 -1 -6 1 525.63 39.86
 -1 -6 0 1153.55 83.71
 -1 -6 -1 2567.08 182.99
 -1 -6 -2 1355.57 102.33
 -1 -6 -2 1407.35 104.17
 -1 -6 -3 701.44 60.6
 -1 -6 -3 947.78 60.86
 -1 -6 -4 2023.45 144.9
 -1 -6 -5 2242.87 163.14
 -1 -6 -5 2513.04 165.1
 -1 -6 -6 2242.17 154.57
 -1 -6 -6 2124.84 152.84
 -1 -6 -7 2853.1 195.86
 -1 -6 -7 2723.67 193.27
 -1 -6 -7 2659.21 194.75
 -1 -6 -8 2339.59 167.46
 -1 -6 -8 2174.65 165.94
 -1 -6 -8 2404.36 164.84
 -1 -6 -9 1488.63 104.35
 -1 -6 -9 1397.85 101.16
 -1 -6 -9 1404.21 101.91
 -1 -6 -10 1234 88.78
 -1 -6 -10 1271.41 89.61
 -1 -6 -11 936.53 65.84
 -1 -6 -11 844.53 66.26
 -1 -6 -11 831.71 69.91
 -1 -6 -11 1022.35 66.84
 -1 -6 -12 133.66 10.93
 -1 -6 -12 116.29 12.09
 -1 -6 -12 110.54 18.47
 -1 -6 -12 141.83 12.76
 -1 -6 -13 490.68 34.35
 -1 -6 -13 474.62 34.28
 -1 -6 -13 379.11 33.7
 -1 -6 -13 339.51 38.05
 -1 -6 -13 449.38 33.21
 -1 -6 -13 508.64 34.1
 -1 -6 -14 1172.64 74.97
 -1 -6 -14 716.3 77.56
 -1 -6 -14 855.94 74.27
 -1 -6 -14 1126.19 74.16
 -1 -6 -14 1145.69 74.93
 -1 -6 -15 790.61 51.57
 -1 -6 -15 800 51.77
 -1 -6 -16 123.71 11.12
 -1 -6 -16 119.01 9.4
 -1 -6 -16 88.91 10.52
 -1 -6 -16 93.71 11.53
 -1 -6 -16 69.42 10.36
 -1 -6 -17 96.62 8.85
 -1 -6 -18 84.37 9.06
 -1 -6 -18 89.73 7.32
 -1 -6 -19 2.9 5.23
 -1 -6 -19 1.77 2.57
 -1 -6 -19 1.91 4.59
 -1 -6 -20 6.52 5.95
 -1 -6 -20 2.95 3.78
 -1 -7 14 13.58 2.42
 1 7 -14 24.32 3.58
 -1 -7 13 18.6 3.14
 1 7 -13 13.56 4.72
 1 7 -12 78.97 6.68
 -1 -7 12 74.61 7.23
 1 7 -12 68.21 8.83
 1 7 -12 64.68 6.47
 1 7 -11 75.4 7.29
 -1 -7 11 76 7.67
 1 7 -11 68.93 6.89
 -1 -7 10 -1.91 4.09
 1 7 -10 1.37 2.7
 -1 -7 9 21.3 5.23
 1 7 -9 22.22 3.96
 -1 -7 8 82.39 8.79
 1 7 -8 70.89 9.27
 1 7 -7 65.35 8.79
 1 7 -7 80.72 7.44
 -1 -7 7 71.24 8.34
 1 7 -7 56.62 9.59
 1 7 -6 22.9 10.45
 1 7 -6 9.12 3.23
 1 7 -6 4.96 3.89
 -1 -7 6 13.06 4.69
 1 7 -6 7.1 6.9
 1 7 -5 16.68 9.74
 1 7 -5 12 3.41
 1 7 -5 10.78 4.59
 -1 -7 5 12.99 4.46
 1 7 -5 9.72 6.67
 1 7 -4 18.56 9.88
 1 7 -4 17.75 3.66
 1 7 -4 16.54 5.08
 -1 -7 4 16.4 4.61
 1 7 -4 19 6.63
 1 7 -3 0.53 3.66
 1 7 -3 3.33 2.93
 -1 -7 3 1.17 3.48
 -1 -7 3 -5.1 6.44
 1 7 -3 -0.51 9.58
 -1 -7 2 7.96 3.48
 -1 -7 2 4.53 7.59
 1 7 -2 3.77 8.43
 -1 -7 1 5.34 3.31
 1 7 -1 6.78 7.87
 -1 -7 1 5.33 8.19
 -1 -7 0 6.75 2.38
 -1 -7 0 10.7 8.96
 -1 -7 -1 19.44 3.42
 -1 -7 -1 17.89 9.44
 -1 -7 -1 17.11 9.77
 -1 -7 -2 -0.17 3.14
 -1 -7 -2 -2.4 8.54
 -1 -7 -2 -0.93 9.52
 -1 -7 -3 -2.46 9.06
 -1 -7 -3 0.38 3.4
 -1 -7 -3 -2.81 9.68
 -1 -7 -4 31.39 10.41
 -1 -7 -4 34.46 10.55
 -1 -7 -5 -3.55 9.8
 -1 -7 -5 5.39 9.64
 -1 -7 -5 4.75 3.82
 -1 -7 -6 2.66 3.99
 -1 -7 -6 4.17 9.91
 -1 -7 -6 5.57 9.95
 -1 -7 -7 3.61 4.43
 -1 -7 -7 2.47 9.41
 -1 -7 -7 1.08 9.4
 -1 -7 -8 10.7 8.41
 -1 -7 -8 9.32 5.02
 -1 -7 -8 9.56 11.7
 -1 -7 -9 -0.83 7.68
 1 7 9 -1.97 5.55
 -1 -7 -9 -1.21 5.42
 -1 -7 -9 2.18 12.08
 -1 -7 -10 3.21 5.75
 -1 -7 -10 15.52 12.01
 -1 -7 -11 -3.18 6.08
 -1 -7 -11 4.94 11.71
 -1 -7 -12 0.88 5.7
 -1 -7 -12 -0.62 6.66
 -1 -7 -13 5.56 7.28
 -1 -7 -13 1.53 5.9
 -1 -7 -13 2.28 6.65
 -1 -7 -13 -2.7 13.75
 -1 -7 -14 4.28 9.23
 -1 -7 -14 10.92 5.1
 -1 -7 -14 4.43 6.06
 -1 -7 -14 7.28 7.38
 -1 -7 -15 6.87 8.89
 -1 -7 -15 9.49 7.01
 -1 -7 -15 2.59 5.27
 -1 -7 -16 21.12 8.44
 -1 -7 -16 19.07 5.93
 -1 -7 -17 -3.21 7.49
 -1 -7 -17 -0.19 2.92
 -1 -7 -18 3.91 6.5
 -1 -7 -18 -1.05 2.62
 -1 -7 -19 1.73 6.3
 -1 -7 -19 9.7 5.59
 -1 -7 -20 11.37 5.45
 -1 -7 -20 3.82 4.1
 1 8 -13 272.43 20.14
 1 8 -12 234.88 20.72
 -1 -8 12 274.84 19.53
 -1 -8 11 301.7 22.27
 1 8 -11 299.1 22.1
 1 8 -11 288.72 22.14
 -1 -8 10 179.55 14.43
 1 8 -10 178.47 14.14
 1 8 -10 177.58 14.43
 1 8 -9 390.37 29.18
 -1 -8 8 558.27 40.83
 1 8 -8 550.75 40.54
 1 8 -8 537.69 41.23
 -1 -8 7 372.56 26.5
 1 8 -7 342.42 28
 1 8 -7 317.34 25.89
 -1 -8 6 371.46 28.21
 1 8 -6 359.31 29.78
 1 8 -5 621.99 51.18
 -1 -8 5 760.25 51.13
 1 8 -5 722.89 52.8
 1 8 -5 678.37 50.69
 1 8 -4 509.41 43.22
 1 8 -4 641.26 45
 1 8 -4 568.39 42.7
 -1 -8 4 621.87 43.01
 -1 -8 3 540.81 42.49
 1 8 -3 531.82 42.11
 -1 -8 3 645.22 42.34
 1 8 -3 654.68 44.27
 1 8 -3 529.9 41.92
 -1 -8 2 826.6 57.39
 1 8 -2 862.17 59.25
 -1 -8 2 693.38 57.84
 -1 -8 1 329.27 29.14
 -1 -8 1 414.03 28.05
 -1 -8 1 356.5 27.35
 -1 -8 0 26.79 3.76
 -1 -8 0 20.96 9.1
 -1 -8 0 32.07 6.26
 -1 -8 -1 102.84 8.52
 -1 -8 -1 120.06 10.66
 -1 -8 -1 90.69 12.8
 -1 -8 -1 89.48 8.11
 -1 -8 -2 356.1 25.86
 1 8 2 328.19 26.29
 -1 -8 -2 390.87 27.61
 -1 -8 -2 340.2 29.19
 -1 -8 -2 336.18 25.6
 -1 -8 -3 1.99 2.37
 -1 -8 -3 4.38 10.17
 -1 -8 -3 1.71 9.25
 -1 -8 -3 2.88 3.24
 -1 -8 -3 1.3 6.6
 -1 -8 -4 630.08 52.07
 -1 -8 -4 733.53 49.28
 -1 -8 -4 636.5 49.3
 -1 -8 -4 666.73 52.07
 -1 -8 -4 690.54 50.93
 1 8 5 1140.07 86
 -1 -8 -5 1187.87 87.01
 -1 -8 -5 1230.68 84.48
 -1 -8 -5 1042.06 84.56
 -1 -8 -5 1156.4 87.17
 -1 -8 -5 1391.16 86.19
 -1 -8 -6 431.7 29.43
 -1 -8 -6 356.24 31.19
 1 8 6 333.25 29.34
 -1 -8 -6 359.12 30.97
 -1 -8 -7 263.47 19.75
 -1 -8 -7 219.43 21.64
 -1 -8 -7 239.31 18.31
 -1 -8 -7 226.08 22.23
 1 8 7 215.09 19.99
 -1 -8 -8 942.75 63.55
 -1 -8 -8 850.61 61.18
 -1 -8 -8 754.88 64.09
 1 8 8 833.1 62.35
 -1 -8 -9 1070.87 67.71
 -1 -8 -9 949.72 65.8
 -1 -8 -9 745.15 68.19
 1 8 9 846.4 66.49
 -1 -8 -10 331.24 26.18
 -1 -8 -10 355.96 27.29
 -1 -8 -11 211.16 26.6
 -1 -8 -11 360.22 24.35
 -1 -8 -12 864.4 63.03
 -1 -8 -14 900.4 65.23
 -1 -8 -14 916.43 65.71
 -1 -8 -14 862.31 65.32
 -1 -8 -15 977.31 73.19
 -1 -8 -15 1060.61 73.38
 -1 -8 -15 983.49 73.12
 -1 -8 -16 583.82 43.35
 -1 -8 -17 439.78 35.41
 -1 -8 -17 502.55 35.43
 -1 -8 -18 496.81 36.85
 -1 -8 -18 404.13 36.59
 -1 -8 -19 326.5 20.6
 -1 -8 -19 212.81 20.53
 -1 -8 -20 93.56 8.11
 1 9 -12 11.01 2.61
 1 9 -11 13.8 2.21
 1 9 -10 18.85 2.97
 1 9 -10 16.33 2.61
 1 9 -9 21.85 3.44
 1 9 -9 25.6 4.02
 -1 -9 9 27.89 4.02
 1 9 -8 25.66 3.88
 1 9 -8 26.78 4.82
 -1 -9 8 34.47 4.54
 1 9 -7 24.11 3.91
 1 9 -6 31.17 4.73
 1 9 -6 44.37 6.46
 -1 -9 6 45.03 5.61
 -1 -9 5 106.06 9.94
 1 9 -5 93.07 10.88
 1 9 -5 106.86 11.15
 1 9 -5 104.7 9.4
 -1 -9 4 90.02 8.93
 1 9 -4 86.71 9.94
 -1 -9 3 52.46 6.45
 1 9 -3 34.5 7.68
 1 9 -3 46.96 7.16
 1 9 -3 57.53 6.02
 -1 -9 2 21.61 6.68
 -1 -9 2 20.11 6.86
 1 9 -2 13.58 4.38
 1 9 -2 19 3.74
 1 9 -2 17.19 4.66
 1 9 -1 17.27 5.25
 1 9 -1 19.66 3.77
 -1 -9 1 24.76 7.7
 -1 -9 1 16.54 3.44
 1 9 0 46.03 6.42
 -1 -9 0 35.03 8.96
 -1 -9 0 37.13 4.75
 1 9 1 60.51 7.36
 -1 -9 -1 65.1 6.53
 -1 -9 -1 77.54 10.85
 1 9 2 18.04 4.49
 -1 -9 -2 19.55 3.58
 -1 -9 -2 25.19 3.83
 -1 -9 -2 29.9 9.86
 1 9 3 3.49 3.04
 -1 -9 -3 -0.46 6.46
 -1 -9 -3 0.21 3.01
 -1 -9 -3 1.03 2.7
 -1 -9 -3 4.85 9.62
 -1 -9 -4 9.2 7.07
 -1 -9 -4 6.03 3.63
 -1 -9 -4 3.31 10.14
 -1 -9 -4 4.43 2.77
 -1 -9 -4 2.75 9.22
 1 9 5 19.44 8.73
 -1 -9 -5 30.82 7.7
 -1 -9 -5 26.73 11.13
 -1 -9 -5 24.68 4.85
 -1 -9 -5 31.07 10.22
 -1 -9 -6 6.5 9.25
 -1 -9 -6 -2.72 10.3
 -1 -9 -6 1.42 4.44
 1 9 6 0.5 7.84
 -1 -9 -7 8.58 9.02
 -1 -9 -7 4.93 10.82
 -1 -9 -7 8.25 4.83
 1 9 7 9.47 7.48
 -1 -9 -8 -4.1 8.7
 -1 -9 -8 -0.72 11.02
 -1 -9 -8 0.99 4.86
 1 9 8 -2.28 7.24
 -1 -9 -9 2.83 7.63
 1 9 9 5.66 6.6
 -1 -9 -9 -0.74 10.5
 -1 -9 -9 -1.05 5.31
 1 9 10 3.41 4.16
 -1 -9 -10 -6.51 7.37
 -1 -9 -10 1.65 7.38
 -1 -9 -10 5.98 10.96
 -1 -9 -10 4.75 5.43
 -1 -9 -11 3.74 10.43
 -1 -9 -11 0.38 5.75
 -1 -9 -12 1.42 8.24
 -1 -9 -13 -1.15 5.41
 -1 -9 -13 3.43 8.2
 -1 -9 -14 3.29 5.18
 -1 -9 -14 2.2 7.78
 -1 -9 -14 -0.56 8.21
 -1 -9 -15 2.65 4.81
 -1 -9 -16 2.87 6.69
 -1 -9 -16 -1.99 4.39
 -1 -9 -16 -4.11 7.34
 -1 -9 -16 -2.9 4.47
 -1 -9 -17 -2.2 3.48
 -1 -9 -17 -10.77 5.02
 -1 -9 -18 6 6.15
 -1 -9 -18 -0.98 4.28
 -1 -9 -19 2.04 4.89
 1 10 -10 12.29 1.85
 1 10 -9 7.4 2.55
 1 10 -9 16.42 2.62
 1 10 -8 10.62 2.4
 1 10 -8 12.11 3.13
 1 10 -7 9.25 2.59
 -1 -10 7 7.5 2.35
 1 10 -7 8.53 3.49
 1 10 -6 128.55 13.89
 1 10 -6 142.17 11.8
 1 10 -6 161.67 12.64
 1 10 -5 526.23 38.66
 1 10 -4 647.93 49.3
 1 10 -4 724.23 50.28
 1 10 -3 362.24 27.55
 1 10 -3 369.03 28.4
 1 10 -2 530.96 40.75
 1 10 -2 520.77 38.91
 1 10 -2 526.48 39.35
 -1 -10 2 570.72 39.67
 1 10 -2 485.05 39.47
 1 10 -1 658.24 49.23
 -1 -10 1 588.88 49.96
 1 10 -1 616.4 47.93
 1 10 -1 704.8 48.3
 -1 -10 0 368.81 34.2
 1 10 0 425.37 31.89
 1 10 0 416.62 32.26
 -1 -10 0 419.84 30.98
 1 10 0 424.42 33.02
 -1 -10 -1 754.08 55.37
 1 10 1 777.12 54.54
 -1 -10 -1 754.38 53.82
 1 10 1 651.7 55.37
 1 10 2 1565.44 115.34
 -1 -10 -2 1629.83 115.03
 -1 -10 -2 1641.92 116.48
 -1 -10 -3 1519.63 102.84
 -1 -10 -3 1351.18 100.36
 -1 -10 -3 1446.61 101.02
 1 10 4 648.51 48.98
 -1 -10 -4 676.71 48.57
 -1 -10 -4 612.26 45.88
 1 10 5 867.6 67.47
 -1 -10 -5 1011.54 67.55
 -1 -10 -5 873.45 64.97
 1 10 6 481.72 40.36
 -1 -10 -6 507.82 38.32
 -1 -10 -6 584.22 40.88
 1 10 7 69.23 11.05
 -1 -10 -7 89.9 11.86
 -1 -10 -7 87.88 14.44
 -1 -10 -7 75.86 8.33
 -1 -10 -8 192.09 16.97
 -1 -10 -8 162.47 14.47
 -1 -10 -8 191.15 19.12
 1 10 8 143.28 16.34
 1 10 9 599.06 43.11
 -1 -10 -9 604.89 45.13
 -1 -10 -10 229.5 20.52
 -1 -10 -10 211.54 19.75
 -1 -10 -10 184.46 16.06
 1 10 10 159.63 15.59
 -1 -10 -11 13.14 6.77
 -1 -10 -11 0.35 5.3
 -1 -10 -11 2.2 7.05
 -1 -10 -12 63.32 8.26
 -1 -10 -12 59.95 8.97
 -1 -10 -13 103.57 10.54
 -1 -10 -14 26.01 5.76
 -1 -10 -15 4.47 4.61
 -1 -10 -15 13.89 7.21
 -1 -10 -15 9.39 4.68
 -1 -10 -15 0.68 7.11
 -1 -10 -16 38.99 6.49
 -1 -10 -16 59.53 7.99
 -1 -10 -16 49.62 5.94
 -1 -10 -16 61.25 8.07
 -1 -10 -17 81.13 8.35
 -1 -10 -17 102.06 8.94
 -1 -10 -17 69.97 7.34
 -1 -10 -17 100.81 9.17
 -1 -10 -18 62.95 7.19
 -1 -10 -19 108.39 8.94
 1 11 -8 -1.29 1.68
 1 11 -7 -0.95 2.21
 -1 -11 6 1.09 1.95
 1 11 -6 1.94 1.7
 1 11 -6 3.06 2.71
 1 11 -5 14.14 2.49
 1 11 -5 6.23 5.54
 1 11 -5 11.53 3.55
 1 11 -4 19.36 2.97
 1 11 -4 9.76 6.73
 1 11 -4 16.35 3.96
 1 11 -3 14.26 2.8
 1 11 -3 3.67 7.6
 1 11 -3 5.25 3.76
 1 11 -2 21.89 3.47
 1 11 -1 23.71 3.73
 1 11 -1 25.8 4.99
 1 11 0 13.46 3.05
 1 11 0 5.77 9.22
 -1 -11 0 5.68 6.44
 1 11 0 9.39 4.01
 1 11 0 16.93 4.63
 1 11 1 23.13 10.54
 -1 -11 -1 33.37 7.71
 1 11 1 29.69 5.85
 1 11 1 23.09 4.74
 -1 -11 -2 63.97 9.67
 1 11 2 42.94 11.62
 1 11 2 51.25 7.73
 1 11 2 59.32 6.49
 -1 -11 -2 45.16 9.94
 -1 -11 -3 67.31 9.73
 1 11 3 39.19 11.21
 -1 -11 -3 33.83 9.4
 -1 -11 -4 27.49 8.76
 1 11 4 41.56 10.32
 -1 -11 -4 22.4 3.83
 -1 -11 -4 33.95 9.4
 -1 -11 -5 27.04 8.73
 1 11 5 18.24 9.75
 -1 -11 -5 20.62 3.86
 -1 -11 -5 5.61 8.99
 -1 -11 -6 23.27 8.7
 1 11 6 21.84 8.68
 -1 -11 -6 12.26 3.74
 -1 -11 -6 2.83 8.21
 -1 -11 -7 6.79 7.94
 1 11 7 2.6 8.28
 -1 -11 -7 4.77 3.75
 -1 -11 -7 -9.4 8.88
 -1 -11 -8 18.43 8.52
 -1 -11 -8 3.32 7.78
 1 11 8 5.39 7.56
 1 11 8 12.6 5.45
 -1 -11 -8 10.27 4.3
 -1 -11 -9 4.93 7.48
 1 11 9 19.14 7.47
 -1 -11 -9 14.96 4.49
 1 11 9 9.75 5.01
 -1 -11 -10 5.3 4.44
 1 11 10 -2.31 4.11
 -1 -11 -10 11.25 7.2
 -1 -11 -11 0.29 4.28
 -1 -11 -12 5.1 4.32
 -1 -11 -12 2.19 5.86
 -1 -11 -13 4.3 4.33
 -1 -11 -13 -2.55 5.95
 -1 -11 -13 2.04 7.73
 -1 -11 -14 3.92 5.8
 -1 -11 -14 -1.98 4.02
 -1 -11 -14 3.67 7.11
 -1 -11 -14 -0.27 4.29
 -1 -11 -15 5.12 5.75
 -1 -11 -15 1.68 3.39
 -1 -11 -15 4.44 6.7
 -1 -11 -15 2.74 4.06
 -1 -11 -16 -2.37 5.32
 -1 -11 -16 0.16 2.62
 -1 -11 -16 12.22 5.64
 -1 -11 -16 10.04 3.87
 -1 -11 -17 -1.9 4.37
 -1 -11 -17 -5.43 3.7
 -1 -11 -17 1.8 4.54
 -1 -11 -18 3.11 3.47
 1 12 -6 4.66 1.67
 1 12 -5 1.1 1.96
 -1 -12 4 -0.41 1.86
 1 12 -4 0.52 2.45
 1 12 -4 -2.95 4.61
 1 12 -3 42.23 4.49
 1 12 -3 20.71 6.51
 1 12 -2 16.42 3.49
 1 12 -2 24.73 6.98
 1 12 -1 5.37 2.69
 1 12 -1 10.11 3.19
 1 12 0 52.77 6.14
 1 12 0 66.98 10.12
 1 12 0 69.3 6.54
 1 12 1 155.14 15.58
 1 12 1 152.61 12.86
 1 12 1 145.34 12.23
 -1 -12 -3 724.87 53.83
 -1 -12 -4 1264.62 91.83
 -1 -12 -5 604.24 45.26
 -1 -12 -5 712.65 47.74
 -1 -12 -6 431.87 32.22
 -1 -12 -6 466.99 34.56
 -1 -12 -7 558.72 42.36
 -1 -12 -7 657.01 44.62
 -1 -12 -8 654.41 49.04
 -1 -12 -8 736.9 51.01
 1 12 9 657.66 47.55
 1 12 9 606.48 47
 -1 -12 -9 641.92 46.18
 1 12 10 581.12 46.64
 -1 -12 -10 679.24 46.27
 1 12 11 377.78 31.25
 -1 -12 -11 463.33 31.2
 -1 -12 -12 315.48 23.67
 -1 -12 -13 206.33 17.55
 -1 -12 -13 201.93 15.81
 -1 -12 -14 151.49 13.16
 -1 -12 -14 133.54 11.7
 -1 -12 -14 141.37 11.29
 -1 -12 -15 108.17 9.82
 -1 -12 -15 83.08 8.5
 -1 -12 -15 99.56 7.97
 -1 -12 -16 78.61 7.42
 -1 -12 -16 88.41 8.02
 1 13 -3 5.66 1.52
 1 13 -2 -0.77 4.04
 1 13 -2 0.76 1.65
 1 13 -1 1.48 4.71
 1 13 -1 1.89 1.84
 1 13 0 2.05 5.66
 1 13 0 0.27 1.92
 -1 -13 -1 2.36 3.33
 1 13 1 -0.38 2.58
 1 13 1 -1.64 6.42
 1 13 2 0.23 3.03
 1 13 2 7.83 6.61
 1 13 3 -2.09 3.14
 1 13 3 0.37 6.44
 1 13 4 8.33 3.94
 1 13 4 7.99 6.78
 1 13 5 9.64 4.03
 1 13 5 13.62 6.7
 1 13 6 5.52 3.93
 1 13 6 10.63 6.43
 -1 -13 -6 7.48 2.26
 1 13 7 10.01 4.14
 1 13 7 8 6.1
 -1 -13 -7 5.15 2.3
 1 13 8 13.22 4.06
 1 13 8 16.62 5.84
 -1 -13 -8 10.92 2.71
 1 13 9 13.2 3.74
 -1 -13 -9 9.42 2.62
 1 13 10 5.57 3.24
 -1 -13 -10 10.55 2.64
 1 13 11 6.62 2.8
 -1 -13 -11 4.24 2.51
 -1 -13 -12 9.48 2.64
 -1 -13 -12 14.84 6.46
 -1 -13 -13 3.31 2.74
 -1 -13 -13 -0.96 5.57
 -1 -13 -14 1.13 2.5
 -1 -13 -14 2.16 4.69
 1 14 1 22.3 4.09
 1 14 2 31.71 5.07
 1 14 3 111.58 10.2
 1 14 3 112.26 8.94
 1 14 4 27.23 3.45
 1 14 4 23.35 5.4
 1 14 5 7.99 2.69
 1 14 5 3.57 4.74
 1 14 6 -0.73 2.61
 -1 -14 -6 1.77 3.23
 1 14 6 3.03 4.31
 1 14 7 -3.19 4.53
 1 14 7 1.27 2.64
 1 14 8 49.72 6.14
 1 14 8 60.09 5.54
 1 14 9 108.27 7.92
 -1 -14 -9 66.99 8.8
 -1 -14 -10 60.99 6.96
 -1 -14 -11 117.93 10.22
 -1 -14 -12 142.78 11.4
 2 -13 -7 6.1 4.44
 -2 13 7 1.66 1.71
 2 -13 -6 3.85 4.45
 -2 13 6 -1.42 1.82
 2 -13 -5 1.68 4.17
 -2 13 5 2.12 1.7
 -2 13 4 -1.01 1.51
 2 -12 -12 113.07 10.33
 2 -12 -11 182.91 16.19
 -2 12 10 43.3 5.16
 2 -12 -10 139.02 10.84
 -2 12 9 49.02 6.01
 2 -12 -9 161.83 12.16
 2 -12 -8 59.06 6.38
 2 -12 -7 82.19 7.96
 2 -12 -6 9.31 4.17
 2 -12 -5 0.62 4.06
 -2 12 4 7.02 4.27
 2 -12 -4 28.85 4.43
 -2 12 3 20.66 5.69
 2 -12 -3 55.61 5.42
 -2 12 2 0.22 4.48
 2 -12 -2 5.47 3.28
 -2 12 1 2.94 2.23
 -2 12 1 2.35 4.53
 -2 12 0 29.77 5.9
 -2 12 -1 6.33 3.83
 -2 12 -2 19.52 4.07
 2 -11 -15 4.3 4.09
 2 -11 -14 2.47 3.87
 2 -11 -14 -1.98 5.53
 2 -11 -13 8.98 5.24
 2 -11 -13 10.33 5.88
 2 -11 -13 7.53 6.1
 2 -11 -12 -4.38 7.47
 2 -11 -12 -0.97 6.32
 2 -11 -11 14.57 8.58
 2 -11 -11 9.09 2.92
 2 -11 -11 5.77 6.74
 -2 11 11 1.54 2.7
 2 -11 -10 14.33 3.35
 2 -11 -9 8.38 6.68
 2 -11 -9 14.83 3.57
 2 -11 -9 18.46 5.06
 2 -11 -8 12.4 4.88
 2 -11 -8 9.61 5.3
 2 -11 -8 -4.99 7.02
 2 -11 -7 0.96 4.84
 2 -11 -7 3.8 5.73
 2 -11 -7 0.27 6.43
 2 -11 -6 18.97 5.43
 2 -11 -6 21.27 6.02
 2 -11 -5 1.65 4.89
 2 -11 -5 6.09 5.56
 2 -11 -4 44.58 6.4
 2 -11 -4 36.41 6.92
 -2 11 4 27.81 7.24
 2 -11 -3 -0.92 4.65
 2 -11 -3 4.11 2.63
 2 -11 -3 6.22 5.14
 2 -11 -2 28.92 3.83
 2 -11 -2 26.73 5.64
 2 -11 -2 19.32 3.66
 2 -11 -2 22.66 5.25
 2 -11 -1 14.51 4.92
 2 -11 -1 18.18 3.28
 2 -11 -1 18.76 3.41
 2 -11 0 1.63 3.9
 2 -11 0 -0.2 2.62
 2 -11 0 0.19 2.31
 2 -11 1 0.33 3.18
 2 -11 1 3.08 2.11
 -2 11 -1 0.55 2.05
 2 -11 1 3.59 2.54
 -2 11 -2 -1.52 1.85
 2 -11 2 0.44 1.92
 -2 11 -2 -0.16 1.84
 2 -11 2 0.68 2.22
 -2 11 -3 -0.37 1.81
 2 -11 3 0.24 1.58
 -2 11 -3 -0.84 1.65
 2 -11 3 1.02 1.9
 -2 11 -4 3.23 1.58
 2 -11 4 4.14 1.39
 -2 11 -5 3.84 3.2
 2 -10 -16 80.42 8.57
 2 -10 -15 31.72 6.03
 2 -10 -15 36.28 7.41
 2 -10 -14 3.61 5.94
 2 -10 -14 9.15 6.17
 2 -10 -14 12.7 7.31
 2 -10 -13 303.03 24.86
 2 -10 -13 338.01 22.97
 2 -10 -12 672.67 53.65
 2 -10 -12 842.28 52.48
 2 -10 -11 185.65 22.41
 2 -10 -11 181.83 19.88
 2 -10 -10 696.83 50.94
 2 -10 -10 755.75 50.96
 2 -10 -10 719.18 50.4
 2 -10 -10 568.23 51.39
 2 -10 -9 695.64 51.07
 2 -10 -9 691.18 50.38
 2 -10 -8 725.04 53.16
 2 -10 -8 715.13 52.22
 2 -10 -7 394.74 31.29
 2 -10 -7 413.52 31.47
 2 -10 -7 406.45 30.25
 2 -10 -6 409.2 33.32
 2 -10 -6 440.15 33.45
 2 -10 -6 444.02 32.25
 2 -10 -5 632.61 47.46
 2 -10 -5 678.62 48.6
 2 -10 -5 649.42 48.4
 2 -10 -5 645.53 47.27
 2 -10 -4 361.83 30.2
 2 -10 -4 392.25 29.3
 2 -10 -4 414.75 30.56
 2 -10 -3 1331.11 94.06
 2 -10 -3 1299.81 94.68
 2 -10 -3 1258.96 93.95
 2 -10 -3 1377.66 94.99
 2 -10 -2 189.83 14.33
 2 -10 -2 172.35 15.53
 2 -10 -2 162.39 14.22
 2 -10 -2 168.11 15.35
 2 -10 -1 269.03 22.57
 2 -10 -1 294.86 22.04
 2 -10 0 57.48 7.78
 2 -10 0 63.89 6.82
 2 -10 1 113.78 10.66
 2 -10 1 109.75 10.28
 2 -10 1 128.1 10.76
 2 -10 2 92.46 8.38
 2 -10 2 110.73 8.98
 2 -10 2 86.53 8.82
 2 -10 3 6.67 3.17
 2 -10 3 8.62 2.67
 -2 10 -3 9.93 2.76
 2 -10 4 41.92 4.75
 2 -10 4 41.58 4.18
 -2 10 -4 31.51 4.25
 2 -10 5 -0.17 2.4
 -2 10 -5 0.17 1.87
 2 -10 5 3.8 1.92
 -2 10 -6 3.18 2.21
 2 -10 6 1.07 1.91
 2 -10 6 1.97 1.43
 -2 10 -6 -0.26 1.55
 -2 10 -7 12.7 2.4
 2 -9 -17 -6.09 5.93
 2 -9 -16 3.9 4.92
 2 -9 -16 3.56 6.85
 2 -9 -15 12.06 5.78
 2 -9 -15 10.8 7.99
 2 -9 -14 0.46 6.62
 2 -9 -14 3.94 7
 2 -9 -14 -0.51 7.77
 2 -9 -14 5.64 8.45
 2 -9 -13 7.55 8.71
 2 -9 -13 -4.93 7.52
 2 -9 -13 -0.77 8.76
 2 -9 -13 1 3.03
 2 -9 -12 -7.2 10.11
 2 -9 -12 6.55 7.12
 2 -9 -12 5.7 3.52
 2 -9 -11 6.16 3.68
 2 -9 -11 6.85 9.41
 2 -9 -10 -2.12 5.17
 2 -9 -10 5.09 5.29
 2 -9 -10 5.27 3.98
 2 -9 -10 -1.3 9.44
 2 -9 -9 8.2 5.25
 2 -9 -9 13.28 6.12
 2 -9 -9 9.3 3.95
 2 -9 -9 7.35 9.22
 2 -9 -8 20.45 7.91
 2 -9 -8 2.42 3.79
 2 -9 -8 7.23 6.15
 2 -9 -8 -0.42 5.84
 2 -9 -8 1.78 3.54
 2 -9 -8 2.54 8.78
 2 -9 -7 2.65 3.53
 2 -9 -7 8.01 3.74
 2 -9 -7 2.18 6.56
 2 -9 -7 5.52 6.81
 2 -9 -7 6.69 7.67
 2 -9 -6 25.21 6.94
 2 -9 -6 19.76 4.21
 2 -9 -6 19.3 8.15
 2 -9 -6 17.08 4.21
 2 -9 -5 13.85 6.75
 2 -9 -5 13.57 3.77
 2 -9 -5 9.27 7.75
 2 -9 -5 13.69 3.84
 2 -9 -4 7.53 6.63
 2 -9 -4 12.15 7.98
 2 -9 -4 6.61 3.62
 2 -9 -3 28.75 7.35
 2 -9 -3 21.48 8.37
 2 -9 -3 26.53 4.61
 2 -9 -2 72.07 9.1
 2 -9 -2 65.42 7.21
 2 -9 -2 56.5 10.72
 2 -9 -1 25.45 4.61
 2 -9 -1 27.6 7.24
 2 -9 -1 27.63 8.62
 2 -9 -1 33.35 6.84
 2 -9 0 7.38 3.52
 2 -9 0 7.68 5.34
 2 -9 0 13.47 6.26
 2 -9 0 -5.33 7.98
 2 -9 1 20.67 3.98
 2 -9 1 17.95 5.55
 2 -9 1 21.16 5.88
 2 -9 1 18.59 4.52
 -2 9 -1 25.76 7.9
 2 -9 2 17.55 5
 -2 9 -2 27.67 7.98
 2 -9 2 16.87 4.61
 2 -9 2 21.6 5.64
 2 -9 3 22.01 4.54
 2 -9 4 14.33 3.93
 -2 9 -5 19.76 3.63
 2 -9 5 21.58 3.98
 -2 9 -5 15.88 7.59
 2 -9 6 11.75 3.24
 2 -9 6 10.75 2.79
 -2 9 -6 18.21 3.11
 2 -9 7 1.39 2.09
 2 -9 7 1.75 1.8
 -2 9 -7 5.24 2.11
 2 -9 8 2.7 1.49
 -2 9 -8 2.17 1.52
 -2 9 -9 -1.43 2.06
 2 -8 -18 376.74 28.12
 2 -8 -17 157.12 11.19
 2 -8 -17 62.88 9.27
 2 -8 -16 173.56 14.31
 2 -8 -16 168.37 13.36
 2 -8 -15 45.26 9.64
 2 -8 -15 58.38 8.9
 2 -8 -14 24.85 9.68
 2 -8 -14 29.35 8.86
 2 -8 -14 20.52 7.94
 2 -8 -14 22.19 8.75
 2 -8 -13 240.22 18.6
 2 -8 -12 99.49 9.14
 2 -8 -12 95.77 13.07
 2 -8 -12 114.82 12.26
 2 -8 -12 75.42 14.7
 2 -8 -11 35.5 5.47
 2 -8 -11 35.99 9
 2 -8 -11 36.37 10.74
 2 -8 -10 85.33 10.54
 2 -8 -10 71.5 11.99
 2 -8 -10 68.82 8.69
 2 -8 -9 100.16 13.51
 2 -8 -9 131.14 14.01
 2 -8 -9 124.48 10.45
 2 -8 -9 92.95 11.58
 2 -8 -9 93.47 10.83
 2 -8 -8 1.68 5.76
 2 -8 -8 5.62 3.86
 2 -8 -8 6.32 7.02
 2 -8 -8 6.75 6.14
 2 -8 -8 0.57 4.03
 2 -8 -7 65.25 9.32
 2 -8 -7 81.2 7.88
 2 -8 -7 72.73 11.36
 2 -8 -7 80.82 9.63
 2 -8 -7 64.25 7.18
 2 -8 -7 78.75 7.81
 2 -8 -6 316.87 24.21
 2 -8 -6 314.41 24.18
 2 -8 -6 327.97 25.67
 2 -8 -6 279.81 27.76
 2 -8 -6 324.68 24.34
 2 -8 -5 1048.58 72.18
 2 -8 -5 958.85 72.19
 2 -8 -5 963.52 75.94
 2 -8 -5 998.4 73.14
 2 -8 -5 1007.3 72.28
 2 -8 -4 2065.15 141.15
 2 -8 -4 1937.47 141.25
 2 -8 -4 1828.02 144.72
 2 -8 -4 1990.62 141.24
 2 -8 -3 523.93 43.96
 2 -8 -3 541.41 40.16
 2 -8 -3 551.06 39.96
 2 -8 -2 1401.4 103.05
 2 -8 -2 1358.54 100.04
 2 -8 -2 1316.02 99.28
 2 -8 -2 1460.35 99.12
 2 -8 -1 586.28 43.27
 2 -8 -1 551.42 45.76
 2 -8 0 1894.27 136.15
 2 -8 0 1641.52 138.09
 -2 8 0 2178.35 136.99
 2 -8 0 1828.5 136.31
 2 -8 1 382.97 29.15
 2 -8 1 313.86 31.14
 -2 8 -1 404.46 30.08
 2 -8 1 380.77 29.27
 -2 8 -2 81.17 10.92
 2 -8 2 59.39 10.25
 2 -8 2 83.55 8.96
 -2 8 -3 638.11 39.06
 2 -8 3 428.44 37.03
 2 -8 4 901.17 71.69
 -2 8 -4 1158.87 73.42
 2 -8 5 591.88 48.24
 -2 8 -5 804.09 50.31
 2 -8 6 65.57 6.9
 -2 8 -6 59.06 6.56
 2 -8 7 277.72 21.91
 -2 8 -7 266.23 21.83
 2 -8 8 60.55 6.1
 -2 8 -8 63.89 5.85
 2 -8 9 22.15 5.29
 -2 8 -9 37.66 3.83
 -2 8 -9 41.57 7.35
 2 -8 10 42.08 3.76
 -2 8 -11 66.52 5.86
 2 -7 -18 7.76 6.06
 2 -7 -17 -2.05 7.53
 2 -7 -17 3.02 2.51
 2 -7 -17 -1.72 7.72
 2 -7 -17 -2.52 6.2
 2 -7 -16 9.61 8.29
 2 -7 -16 8.14 2.99
 2 -7 -16 14.94 8.23
 2 -7 -16 5.01 6.48
 2 -7 -15 32.7 9.76
 2 -7 -15 19.9 3.8
 2 -7 -15 15.38 7.4
 2 -7 -14 18.88 9.48
 2 -7 -14 13.45 7.9
 2 -7 -14 24.17 9.54
 2 -7 -14 12.81 3.58
 2 -7 -13 9.62 9.83
 2 -7 -13 -0.73 8.82
 2 -7 -13 10.67 9.63
 2 -7 -13 0.24 3.47
 2 -7 -13 3.61 3.19
 2 -7 -12 7.43 10.17
 2 -7 -12 15.74 10.48
 2 -7 -12 14.21 9.46
 2 -7 -12 14.59 4.21
 2 -7 -12 14.01 3.56
 2 -7 -11 22.69 10.6
 2 -7 -11 26.88 9.34
 2 -7 -10 2.04 4.27
 2 -7 -10 -2.71 9.64
 2 -7 -10 1.48 8.48
 2 -7 -10 0.64 4.07
 2 -7 -10 1.09 3.09
 2 -7 -9 6.26 5.44
 2 -7 -9 -0.34 2.87
 2 -7 -9 1.16 4.01
 2 -7 -9 -2.17 9.22
 2 -7 -9 -1.88 4.21
 2 -7 -9 -1.13 4.94
 2 -7 -9 -1.66 8.19
 2 -7 -9 -4.2 6.71
 2 -7 -8 14.17 6.85
 2 -7 -8 2.77 3.94
 2 -7 -8 -4.84 7.8
 2 -7 -8 5.48 5.87
 2 -7 -8 1.42 4.05
 2 -7 -7 10.19 4.34
 2 -7 -7 17.21 7.68
 2 -7 -7 9.96 3.87
 2 -7 -7 9.49 6.84
 2 -7 -7 10.76 2.94
 2 -7 -7 7.01 6.1
 2 -7 -6 1.02 3.87
 2 -7 -6 4.67 3.73
 2 -7 -6 6 2.7
 2 -7 -6 -0.78 7.51
 2 -7 -5 -0.24 3.85
 2 -7 -5 -2.88 3.45
 2 -7 -5 -1.01 2.74
 2 -7 -5 -0.81 7.51
 2 -7 -4 37.57 5.2
 2 -7 -4 30.65 4.79
 2 -7 -4 30.24 4.42
 2 -7 -4 40.28 9.81
 2 -7 -3 116.83 9.7
 2 -7 -3 104.98 9.67
 2 -7 -3 99.53 9.38
 2 -7 -3 100.95 14.25
 2 -7 -2 7.94 8.13
 2 -7 -2 7.27 3.38
 2 -7 -2 7.81 3.52
 2 -7 -1 40.11 5.15
 2 -7 -1 26.65 9.03
 2 -7 0 14.18 6.73
 2 -7 0 3.74 6.11
 -2 7 0 3.42 6.68
 2 -7 0 12.69 7.68
 2 -7 1 102.04 12.92
 2 -7 1 85.82 11.13
 -2 7 -1 120.82 12.24
 2 -7 1 105.14 10.98
 2 -7 1 123 10.99
 2 -7 2 19.71 5.87
 2 -7 2 1.33 7.23
 -2 7 -2 17.88 7.85
 2 -7 2 13.81 5.56
 2 -7 3 55.88 7.02
 2 -7 3 38.97 6.18
 2 -7 3 40.67 5.46
 2 -7 3 26.94 6.48
 -2 7 -3 48.43 9.68
 2 -7 3 32.18 7.8
 2 -7 4 41.26 6.42
 -2 7 -4 46.78 9.2
 2 -7 4 33.67 5.04
 2 -7 4 32.3 5.32
 2 -7 5 44.23 5.91
 -2 7 -5 52.59 10.01
 2 -7 5 49.5 6.84
 2 -7 6 72.39 7.73
 -2 7 -6 82.75 10.93
 2 -7 6 49.74 6.72
 2 -7 6 62.12 7
 -2 7 -7 29.64 8.66
 2 -7 7 23.43 4.45
 -2 7 -7 16.39 3.72
 2 -7 7 21.57 4.24
 -2 7 -8 54.41 6.4
 2 -7 8 74.29 6.78
 -2 7 -9 3.85 7.18
 2 -7 9 4.01 2.97
 -2 7 -9 2.05 2.3
 2 -7 9 3.25 2.78
 -2 7 -10 28.18 3.48
 2 -7 10 25.82 3.88
 -2 7 -10 29.62 7.31
 -2 7 -11 6.66 5.9
 -2 7 -11 14.4 2.22
 2 -7 12 4.99 3.44
 2 -6 -18 244.11 17.15
 2 -6 -18 205.17 16.53
 2 -6 -18 230.86 18.42
 2 -6 -17 248.47 19.44
 2 -6 -17 293.68 20.54
 2 -6 -17 297.98 21.96
 2 -6 -17 289.8 21.26
 2 -6 -16 580.9 43.85
 2 -6 -16 696.38 44.91
 2 -6 -16 706.88 46.04
 2 -6 -16 655.33 45.25
 2 -6 -15 470.55 34.67
 2 -6 -14 493.7 58.3
 2 -6 -14 832.33 58.17
 2 -6 -14 752.95 60.57
 2 -6 -14 959.65 60.61
 2 -6 -14 1245.97 60.7
 2 -6 -14 914.82 59.66
 2 -6 -13 97.24 12.9
 2 -6 -13 168.97 12.5
 2 -6 -13 165.88 16.54
 2 -6 -13 198.56 16.04
 2 -6 -13 105.64 16.47
 2 -6 -13 196.16 16.26
 2 -6 -12 1342.2 105.34
 2 -6 -12 1678.04 103.27
 2 -6 -12 1470.46 101.96
 2 -6 -12 1142.09 102.3
 2 -6 -12 1684.88 104.22
 2 -6 -11 862.05 55.96
 2 -6 -11 711.05 55.47
 2 -6 -11 723.55 59.08
 2 -6 -11 777.43 56.36
 2 -6 -11 794.81 57.31
 2 -6 -11 734.6 55.04
 2 -6 -10 1197.73 75.43
 2 -6 -10 1002.03 74.99
 2 -6 -10 1001.08 75.45
 2 -6 -10 1030.42 76.31
 2 -6 -10 1005.5 74.44
 2 -6 -9 897.07 68.7
 2 -6 -9 1008.8 69.62
 2 -6 -9 1050.8 69.65
 2 -6 -9 985.29 71.84
 2 -6 -9 908.41 69.64
 2 -6 -9 1033.19 70.86
 2 -6 -9 937.74 69.41
 2 -6 -8 416.92 32.51
 2 -6 -8 444.06 32.17
 2 -6 -8 459.67 32.18
 2 -6 -8 404.98 31.23
 2 -6 -8 439.5 32.46
 2 -6 -8 427.87 34.42
 2 -6 -7 311.99 24.71
 2 -6 -7 291.81 26.64
 2 -6 -7 329.19 24.6
 2 -6 -7 340.67 24.28
 2 -6 -7 340.57 24.28
 2 -6 -7 296.18 23.24
 2 -6 -7 313.33 23.66
 2 -6 -6 189.05 17.48
 2 -6 -6 180.8 14.68
 2 -6 -6 189.78 14.14
 2 -6 -6 163.85 13.09
 2 -6 -6 155.72 13.41
 2 -6 -6 181.15 14.2
 2 -6 -5 1019.2 73.63
 2 -6 -5 976.37 70.3
 2 -6 -5 1073.59 73.32
 2 -6 -5 915.19 69.72
 2 -6 -5 1082.73 70.57
 2 -6 -5 977.21 70.68
 2 -6 -4 172.75 16.64
 2 -6 -4 141.18 11.68
 2 -6 -4 167.32 12.59
 2 -6 -4 164.76 12.77
 2 -6 -4 136.19 12.07
 2 -6 -3 48.43 10.09
 2 -6 -3 25.45 4.44
 2 -6 -3 31.62 9.26
 2 -6 -2 46.58 5.13
 2 -6 -2 32.41 6.03
 2 -6 -2 30.04 9.22
 2 -6 -1 30.89 4.44
 2 -6 -1 29.19 5.55
 2 -6 -1 26.22 8.45
 2 -6 0 29.28 7.15
 2 -6 0 32.54 8.33
 2 -6 0 27.7 5.52
 2 -6 0 29.02 4.26
 2 -6 1 132.09 11.53
 2 -6 1 117.59 10.45
 2 -6 1 129.81 14
 2 -6 2 569.99 42.92
 2 -6 2 604.48 42.47
 2 -6 2 580.28 42.79
 2 -6 2 527.02 44.67
 2 -6 3 452.33 34.15
 2 -6 3 531.64 36.92
 2 -6 3 450.84 33.7
 2 -6 3 408.93 35.65
 2 -6 3 445.94 33.9
 2 -6 4 530.92 40.72
 2 -6 4 521.7 40.38
 2 -6 5 152.23 13.85
 2 -6 5 163.11 14.31
 2 -6 5 191.86 17.39
 2 -6 5 169.06 13.97
 2 -6 6 432.7 34.87
 2 -6 6 473.25 35.19
 2 -6 6 551.13 38.68
 2 -6 6 466.56 35.01
 2 -6 7 782.44 61.17
 2 -6 7 919.66 64.69
 2 -6 7 796.55 61.28
 -2 6 -7 993.56 63.08
 2 -6 8 641.13 46.28
 2 -6 8 622.28 46.26
 2 -6 8 738.3 50.08
 2 -6 8 687.54 46.6
 -2 6 -8 821.36 48.55
 -2 6 -8 537.27 47.68
 -2 6 -8 518.51 46.01
 2 -6 9 134.66 11.8
 2 -6 9 138.52 12.15
 -2 6 -9 138.38 11.73
 -2 6 -9 160.25 14.69
 2 -6 10 16.76 3.36
 -2 6 -10 17.87 3.22
 -2 6 -11 214.58 20.96
 -2 6 -11 228.05 20.65
 -2 6 -11 271.24 19.42
 2 -6 11 282.98 19.87
 -2 6 -12 482.97 32.18
 2 -6 12 484.78 32.5
 2 -6 13 185.63 14
 2 -5 -19 -3.92 4.69
 2 -5 -19 1.99 4.3
 2 -5 -18 1.27 6.54
 2 -5 -18 6.39 2.83
 2 -5 -18 3.12 6.06
 2 -5 -17 6.31 3.47
 2 -5 -17 1.71 8.08
 2 -5 -17 3.43 7.67
 2 -5 -17 2.03 8.18
 2 -5 -17 -0.44 6.44
 2 -5 -16 11.24 7.45
 2 -5 -16 12.32 4.09
 2 -5 -15 -3.53 7.47
 2 -5 -15 -2.9 9.92
 2 -5 -15 1.44 11.53
 2 -5 -15 9.45 4.19
 2 -5 -15 5.66 9.34
 2 -5 -14 -3.86 4.02
 2 -5 -14 7.96 7.53
 2 -5 -14 3.04 10.16
 2 -5 -14 -2.32 10.78
 2 -5 -14 -0.45 9.66
 2 -5 -14 2.76 5.12
 2 -5 -13 3.08 7.33
 2 -5 -13 15.93 10.42
 2 -5 -13 8.44 9.3
 2 -5 -13 -1.73 10.07
 2 -5 -13 7.71 9.66
 2 -5 -13 -0.38 5.21
 2 -5 -12 12.36 4.03
 2 -5 -12 11.53 5.42
 2 -5 -12 6.62 9.45
 2 -5 -12 16.06 10.28
 2 -5 -12 12.25 9.24
 2 -5 -12 12.51 10.05
 2 -5 -11 9.49 3.84
 2 -5 -11 1.62 4.09
 2 -5 -11 2.57 4.48
 2 -5 -11 5.47 8.91
 2 -5 -11 8.97 3.9
 2 -5 -11 10.26 9.14
 2 -5 -11 6.58 9.23
 2 -5 -11 4.29 8.86
 2 -5 -10 4.56 3.37
 2 -5 -10 5.6 4.26
 2 -5 -10 0.85 3.85
 2 -5 -10 9.19 3.76
 2 -5 -10 -2.05 8.58
 2 -5 -10 15.06 8.59
 2 -5 -10 6.76 8.61
 2 -5 -9 0.81 7.92
 2 -5 -9 0.81 3.36
 2 -5 -9 0.27 4.18
 2 -5 -9 -0.37 7.91
 2 -5 -9 0.19 3.01
 2 -5 -8 7.55 7.74
 2 -5 -8 -0.34 2.82
 2 -5 -8 2.08 5.29
 2 -5 -8 -3.92 7.52
 2 -5 -8 1.55 3.32
 2 -5 -8 5.15 4.08
 2 -5 -8 2.22 4.44
 2 -5 -8 -2.03 7.98
 2 -5 -7 -1.8 3.5
 2 -5 -7 3.29 4.7
 2 -5 -7 -0.15 2.62
 2 -5 -7 -0.47 3.84
 2 -5 -7 2.59 5.22
 2 -5 -6 3.2 2.51
 2 -5 -6 1.97 3.77
 2 -5 -5 4.18 2.51
 2 -5 -5 8.72 3.6
 2 -5 -5 4.1 6.46
 2 -5 -4 3.63 2.44
 2 -5 -4 11.56 7.16
 2 -5 -4 4.4 3.61
 2 -5 -3 60.26 5.91
 2 -5 -3 50.34 5.01
 2 -5 -3 56.31 9.69
 2 -5 -2 -0.2 3.02
 2 -5 -2 1.23 6.93
 2 -5 -2 1.01 2.98
 2 -5 -1 16.45 7.6
 2 -5 -1 6.76 3.16
 2 -5 0 56.35 9.63
 2 -5 0 64.19 6.12
 2 -5 1 25.84 7.27
 2 -5 1 30.8 6.33
 2 -5 2 0.55 5.12
 2 -5 2 1.08 4.69
 2 -5 2 3.2 5.53
 2 -5 2 0.25 4.87
 2 -5 3 15.24 5
 2 -5 3 21.77 6.5
 2 -5 3 9.26 4.94
 2 -5 3 6.64 5.23
 2 -5 4 21.97 6.62
 2 -5 4 17.26 5.14
 2 -5 4 14.76 4.86
 2 -5 4 16.49 5.66
 2 -5 4 15.72 3.88
 2 -5 5 21.76 5.66
 2 -5 5 26.54 4.86
 2 -5 6 24.27 4.71
 2 -5 6 21.27 7.38
 2 -5 6 32.51 6.03
 2 -5 6 29.78 5.07
 2 -5 7 20.86 4.36
 2 -5 7 23.53 7.38
 2 -5 7 21.69 5.22
 2 -5 7 26.51 5
 2 -5 8 -0.3 3.14
 -2 5 -8 2.13 3.09
 -2 5 -8 3.56 3.83
 2 -5 8 5.17 4.17
 2 -5 8 3.77 6.18
 2 -5 8 0.91 4.4
 -2 5 -9 104.73 10.2
 -2 5 -9 107.52 12.46
 -2 5 -9 84.73 10.15
 2 -5 9 101.12 9.81
 2 -5 9 90.6 12.55
 2 -5 9 89.95 9.33
 -2 5 -10 16.84 6.2
 2 -5 10 17.16 4.57
 -2 5 -10 11.82 7.81
 2 -5 10 17.22 3.71
 -2 5 -10 14.65 3.28
 -2 5 -11 50.98 5.4
 2 -5 12 7.25 3.19
 -2 5 -12 -0.77 1.77
 -2 5 -12 3.21 4.12
 -2 5 -12 -2.47 6.52
 -2 5 -12 -4.76 5.57
 2 -5 13 80.37 7.25
 -2 5 -13 101.4 8.32
 2 -5 14 37.41 4.44
 -2 5 -14 55.35 5.59
 2 -5 15 28.83 2.95
 2 -4 -20 6.82 3.08
 2 -4 -19 14.13 2.79
 2 -4 -19 16.91 5.33
 2 -4 -18 -0.7 3.1
 2 -4 -18 2.02 8.27
 2 -4 -18 2.2 6.92
 2 -4 -18 4.04 6.73
 2 -4 -17 54.89 9.23
 2 -4 -17 46.35 8.62
 2 -4 -17 61.5 10.27
 2 -4 -17 44.81 5.63
 2 -4 -16 341.87 25.9
 2 -4 -15 249.9 21.15
 2 -4 -15 260.25 22.02
 2 -4 -15 187.12 21.28
 2 -4 -15 236.97 19.27
 2 -4 -14 32.11 10.4
 2 -4 -14 17.8 8.48
 2 -4 -14 56.3 12.59
 2 -4 -14 45.7 10.45
 2 -4 -13 1377.13 108.75
 2 -4 -13 1656.43 108.37
 2 -4 -13 1504.56 107.45
 2 -4 -13 1518.51 106.84
 2 -4 -12 850.83 55.28
 2 -4 -12 652.07 55.24
 2 -4 -12 532.34 55.36
 2 -4 -12 779.27 54.39
 2 -4 -12 755.3 53.4
 2 -4 -12 606.73 53.69
 2 -4 -11 1026.09 72.58
 2 -4 -11 890.88 73.81
 2 -4 -11 1007.7 71.91
 2 -4 -11 973.44 71.1
 2 -4 -11 819.79 71.32
 2 -4 -11 1014.78 71.35
 2 -4 -10 67.47 6.55
 2 -4 -10 57.63 6.48
 2 -4 -10 50.55 10.88
 2 -4 -10 67.72 10.14
 2 -4 -10 58.9 9.92
 2 -4 -10 47.17 13.43
 2 -4 -10 57.38 6.91
 2 -4 -10 53.53 6.62
 2 -4 -10 76.64 10.42
 2 -4 -9 989.21 72.55
 2 -4 -9 1046.44 72.87
 2 -4 -9 855.71 72.66
 2 -4 -9 1050.97 73.88
 2 -4 -9 1008.17 77.45
 2 -4 -9 987.01 73.23
 2 -4 -8 2165.13 155.82
 2 -4 -8 2051.86 155.75
 2 -4 -8 2212.52 156.5
 2 -4 -8 2228 155.46
 2 -4 -8 2301.33 155.7
 2 -4 -7 1565.29 109.73
 2 -4 -7 1429.02 110.03
 2 -4 -7 1648.07 110.21
 2 -4 -6 2581.17 185.89
 2 -4 -6 2657.05 186.37
 2 -4 -6 2683.61 186.45
 2 -4 -5 1992.1 145.11
 2 -4 -5 2154.92 145.63
 2 -4 -4 4445.08 326.37
 2 -4 -4 4960.87 326.85
 2 -4 -3 1966.16 145.34
 2 -4 -3 2226.1 145.81
 2 -4 -2 3498.71 255.36
 2 -4 -2 2977.64 257.59
 2 -4 -1 2054.89 131.62
 2 -4 -1 1749.37 131.18
 2 -4 0 749.96 55.07
 2 -4 0 828.5 56.86
 2 -4 1 204.01 15.5
 2 -4 2 1119.78 75.06
 2 -4 2 978.75 73.28
 2 -4 3 3.57 5.42
 2 -4 3 5.09 4.48
 2 -4 4 383.49 28.86
 2 -4 4 342.9 26.44
 2 -4 5 54.54 8.62
 2 -4 6 17 7.12
 2 -4 6 24.13 4.68
 -2 4 -6 20.69 6.2
 2 -4 6 22.59 4.16
 2 -4 7 175.26 15.23
 2 -4 7 181.73 15.7
 2 -4 7 229.76 19.02
 -2 4 -7 203.15 16.04
 2 -4 8 107.35 10.12
 2 -4 8 108.87 10.79
 -2 4 -8 122.26 11.54
 2 -4 8 134.52 14.13
 2 -4 9 1.78 4.09
 2 -4 9 -0.3 4.69
 2 -4 9 8.22 6.58
 -2 4 -9 2.01 2.79
 -2 4 -9 10.68 3.91
 2 -4 9 -1.1 3.36
 -2 4 -9 -1.06 6.56
 2 -4 10 687.25 52.79
 2 -4 10 788.02 55.82
 -2 4 -10 764.72 52.63
 -2 4 -10 698.14 53.81
 -2 4 -10 642.88 54.51
 -2 4 -11 37.29 6.59
 -2 4 -11 18.8 8.1
 -2 4 -11 34.43 5.4
 -2 4 -11 30.27 4.2
 2 -4 11 33.9 8.01
 -2 4 -11 47.47 7.69
 2 -4 11 32.28 5.86
 -2 4 -12 206.25 15.24
 -2 4 -12 174.05 17.07
 2 -4 12 201.97 16.19
 -2 4 -12 238.14 16.62
 -2 4 -13 145.89 13.53
 2 -4 13 148.08 12.42
 2 -4 14 366.21 25
 -2 4 -14 536.79 25.6
 2 -4 15 347.09 29.09
 -2 4 -15 468.23 29.45
 2 -4 16 121.51 11.32
 -2 4 -16 218.06 11.99
 2 -3 -20 1.25 3.14
 2 -3 -19 8.13 5.2
 2 -3 -19 2.91 6.98
 2 -3 -19 5.69 2.48
 2 -3 -18 11.41 7.26
 2 -3 -18 4.49 3.22
 2 -3 -18 1.42 6.28
 2 -3 -18 13.59 2.92
 2 -3 -18 4.24 9.08
 2 -3 -17 11.96 9.04
 2 -3 -17 0.45 3.72
 2 -3 -17 2.86 10.4
 2 -3 -17 8.49 7.46
 2 -3 -17 0.4 3.01
 2 -3 -16 6.35 4.34
 2 -3 -15 19.76 12.42
 2 -3 -15 6.02 7.7
 2 -3 -15 4.82 8.79
 2 -3 -15 6 3.67
 2 -3 -15 6.01 8.91
 2 -3 -15 3.18 4.44
 2 -3 -14 21.54 9.1
 2 -3 -14 12.03 4.05
 2 -3 -14 6.63 9.19
 2 -3 -14 8.62 7.7
 2 -3 -14 3.3 11.33
 2 -3 -13 39.41 11.8
 2 -3 -13 20.91 8.82
 2 -3 -13 34.33 9.72
 2 -3 -13 39.23 5.91
 2 -3 -13 30.18 5.12
 2 -3 -13 34.06 10.15
 2 -3 -12 17.54 4.09
 2 -3 -12 8.95 9.08
 2 -3 -12 11.96 5.44
 2 -3 -12 6.21 7.64
 2 -3 -12 -1.91 8.55
 2 -3 -12 12.16 9.14
 2 -3 -12 13.91 10.54
 2 -3 -12 15.39 3.51
 2 -3 -12 14.33 4.8
 2 -3 -11 25.34 8.85
 2 -3 -11 15.29 3.81
 2 -3 -11 17.2 7.56
 2 -3 -11 22.18 8.86
 2 -3 -11 9.25 8.65
 2 -3 -11 13.36 5.14
 2 -3 -11 31.5 9.85
 2 -3 -11 17.85 4.71
 2 -3 -11 18.4 3.59
 2 -3 -10 5.13 3.12
 2 -3 -10 13.13 8.01
 2 -3 -10 -1.17 8.38
 2 -3 -10 6.43 8.16
 2 -3 -10 8.15 4.16
 2 -3 -10 3.31 3.02
 2 -3 -10 7.71 2.72
 2 -3 -10 5.95 3.94
 2 -3 -9 18.42 4.21
 2 -3 -9 26.95 7.97
 2 -3 -9 20.03 8.14
 2 -3 -9 21.46 3.47
 2 -3 -8 7.98 3.79
 2 -3 -8 5.17 2.38
 2 -3 -8 7.82 3.56
 2 -3 -7 1.65 3.05
 2 -3 -7 -2.23 3.61
 2 -3 -7 0.37 3.6
 2 -3 -6 11.04 5
 2 -3 -6 9.25 3.05
 2 -3 -6 4.81 4.13
 2 -3 -6 7.27 3.67
 2 -3 -5 13.39 5.41
 2 -3 -5 13.08 2.85
 2 -3 -5 8.09 3.56
 2 -3 -4 8.36 5.65
 2 -3 -4 13.23 2.79
 2 -3 -3 37.47 7.56
 2 -3 -2 0.86 6.76
 2 -3 -1 57.28 11.12
 2 -3 -1 128.16 9.83
 2 -3 0 7.08 6.91
 2 -3 0 9.79 2.85
 2 -3 0 7.15 4.61
 2 -3 1 46.35 8.11
 2 -3 1 49.36 7.06
 2 -3 1 55.28 5.13
 2 -3 2 56.48 7.53
 2 -3 2 48.14 6.31
 2 -3 2 42.69 7.23
 2 -3 3 75.5 7.58
 2 -3 3 73.84 8.92
 2 -3 4 6.66 5.64
 2 -3 4 3.33 4.06
 2 -3 5 29.17 4.2
 2 -3 5 22.48 6.55
 2 -3 6 27.48 4.43
 2 -3 6 47.61 7.94
 -2 3 -7 -0.69 6.15
 2 -3 7 -0.71 2.97
 2 -3 7 1.25 5.81
 -2 3 -8 11.27 6.68
 2 -3 8 6.47 3.14
 2 -3 8 7.45 6.42
 2 -3 9 3.57 2.93
 -2 3 -9 4.86 6.73
 2 -3 9 7.91 6.8
 -2 3 -9 4.22 2.86
 -2 3 -9 6.12 3.47
 2 -3 10 11.55 3.41
 -2 3 -10 13.38 7.41
 -2 3 -10 14.31 3.01
 -2 3 -10 11.88 4.17
 2 -3 10 12.03 7.06
 2 -3 11 -0.76 6.41
 -2 3 -11 -3.48 5.29
 -2 3 -11 -2.02 7.05
 -2 3 -11 3.08 3.03
 -2 3 -11 -3.25 2.79
 2 -3 12 7.58 4.48
 -2 3 -12 14.35 5.29
 -2 3 -12 9.61 7.21
 -2 3 -12 3.21 5.15
 2 -3 12 1.44 6.64
 -2 3 -12 6.53 6.8
 -2 3 -13 3.87 3.8
 2 -3 13 11.44 4.4
 -2 3 -13 1.48 5.34
 -2 3 -13 7.62 6.85
 -2 3 -14 3.97 3.6
 -2 3 -14 9.77 6.11
 2 -3 14 1.17 3.71
 -2 3 -15 9.62 5.76
 2 -3 15 1.87 3.21
 -2 3 -16 20.4 5.18
 2 -3 16 16.28 3.08
 -2 3 -17 47.09 4.27
 2 -3 17 14.14 2.45
 2 -2 -20 143.91 10.98
 2 -2 -19 185.18 19
 2 -2 -19 272.28 18.35
 2 -2 -18 552.1 38.49
 2 -2 -18 430.47 39.87
 2 -2 -18 506.59 38.44
 2 -2 -18 618.3 39.53
 2 -2 -17 350.12 24.57
 2 -2 -17 334.07 24.56
 2 -2 -17 282.17 26.99
 2 -2 -16 510.57 37.82
 2 -2 -15 187.15 19.77
 2 -2 -15 188.08 16.74
 2 -2 -15 200.27 15.61
 2 -2 -15 161.65 17.97
 2 -2 -15 211.07 18.07
 2 -2 -15 193.93 15.49
 2 -2 -15 157.38 14.74
 2 -2 -14 173.25 18.91
 2 -2 -14 213.31 19.19
 2 -2 -14 193.56 16.49
 2 -2 -14 197.46 17.98
 2 -2 -13 96.44 12.07
 2 -2 -13 84.18 11.55
 2 -2 -13 99.74 9.41
 2 -2 -13 75.87 8.13
 2 -2 -13 105.94 12.3
 2 -2 -12 70.65 10.63
 2 -2 -12 62.55 10.08
 2 -2 -12 59.27 10.14
 2 -2 -12 64.75 8.78
 2 -2 -12 67.2 12.19
 2 -2 -12 61.61 6.38
 2 -2 -12 63.97 7.45
 2 -2 -11 80.93 8.88
 2 -2 -11 63.22 6.49
 2 -2 -11 59.15 9.69
 2 -2 -11 55.57 10.67
 2 -2 -11 74.35 10.02
 2 -2 -11 61.12 7.8
 2 -2 -11 76.79 10.52
 2 -2 -11 74.81 7.6
 2 -2 -10 81.32 9.73
 2 -2 -10 64.43 5.82
 2 -2 -10 51.26 5.66
 2 -2 -10 46.81 6.89
 2 -2 -10 54.17 9.37
 2 -2 -10 62.58 8.99
 2 -2 -10 51.01 9.78
 2 -2 -10 58.31 6.66
 2 -2 -9 2.49 3.72
 2 -2 -9 6.02 2.49
 2 -2 -8 530.73 37.73
 2 -2 -8 508.24 37.44
 2 -2 -7 27.97 4.12
 2 -2 -7 23.79 3.28
 2 -2 -6 965.27 70.6
 2 -2 -6 1014.95 70.53
 2 -2 -5 2435.95 171.68
 2 -2 -5 2424.15 171.67
 2 -2 -4 759.65 55.43
 2 -2 -3 355.27 27.22
 2 -2 -2 108.66 10.06
 2 -2 -2 59.67 14.42
 2 -2 -1 42.29 5.06
 2 -2 -1 31.79 6.73
 2 -2 -1 29.79 11.99
 2 -2 0 5257.72 378.44
 2 -2 0 5634.98 378.11
 2 -2 0 4982.68 379.26
 2 -2 1 4877.92 344.26
 2 -2 1 4856.94 344.47
 2 -2 2 1064.95 78.21
 2 -2 2 1097.97 78.18
 2 -2 3 3382.75 240.34
 2 -2 4 3324.52 227.08
 2 -2 4 3138.52 225.32
 2 -2 5 2132.67 151.19
 2 -2 6 209.35 16.84
 2 -2 6 168.62 13.89
 2 -2 7 579.97 43.81
 2 -2 7 561.32 41.16
 2 -2 8 828.39 63.59
 -2 2 -8 878.59 61.48
 2 -2 8 827.78 60.85
 2 -2 9 73.6 10.31
 2 -2 9 67.88 7.02
 -2 2 -9 86.26 9.85
 -2 2 -9 82.64 8.62
 -2 2 -9 84.56 8.35
 -2 2 -9 73.63 7.07
 -2 2 -10 250.55 22.29
 -2 2 -10 261.6 21.17
 2 -2 10 238.27 24.32
 2 -2 10 283.77 21.29
 -2 2 -10 337.63 22.43
 -2 2 -10 309.5 22.84
 -2 2 -11 26.71 6.78
 2 -2 11 26.78 7.89
 -2 2 -11 30.96 6.84
 -2 2 -11 38.1 8.63
 2 -2 12 341.69 34.59
 -2 2 -12 510.15 33.25
 -2 2 -12 394.7 34.36
 -2 2 -12 511.2 32.97
 -2 2 -12 335.54 33.54
 -2 2 -13 15.48 6.15
 -2 2 -13 14.39 5.43
 2 -2 13 28.59 7.23
 -2 2 -13 32.69 6.65
 -2 2 -13 23.66 6.81
 -2 2 -13 29.64 8.21
 -2 2 -14 2.19 6.76
 -2 2 -14 0.55 4.2
 -2 2 -14 -3.86 4.93
 -2 2 -15 46.63 7.43
 -2 2 -15 32.85 5.33
 2 -2 15 35.03 5.4
 -2 2 -16 15.49 5.79
 -2 2 -16 4.6 3.08
 2 -2 16 7.88 3.36
 -2 2 -17 -1.2 4.86
 2 -2 17 1.96 2.45
 -2 2 -18 45.58 5.11
 2 -1 -19 20.75 2.92
 -2 1 19 10.57 2.53
 2 -1 -18 32.45 10.04
 2 -1 -18 42.74 7.28
 2 -1 -18 35.14 4.43
 2 -1 -18 41.44 4.86
 2 -1 -17 24.12 11.36
 2 -1 -17 33.75 5.13
 2 -1 -17 40.68 5.19
 2 -1 -17 43.69 9.08
 2 -1 -16 13.55 3.57
 2 -1 -16 24.06 4.88
 2 -1 -15 52.47 6.48
 2 -1 -15 35.67 5.1
 2 -1 -15 49.35 13.78
 2 -1 -15 40.61 9.88
 2 -1 -15 41.82 6.31
 2 -1 -15 60.71 14.4
 2 -1 -14 20.66 9.28
 2 -1 -14 10.99 8.29
 2 -1 -14 25.4 12.78
 2 -1 -14 15.05 7.91
 2 -1 -13 36.48 8.84
 2 -1 -13 36.04 9.19
 2 -1 -13 40.88 6.39
 2 -1 -13 25.49 12
 2 -1 -13 52.13 7.85
 2 -1 -13 30.64 4.75
 2 -1 -12 5.92 3.06
 2 -1 -12 -0.63 5.86
 2 -1 -12 10.02 5.99
 2 -1 -12 -1.65 7.32
 2 -1 -12 9.59 4.73
 2 -1 -12 1.98 8.74
 2 -1 -12 7.47 7.97
 2 -1 -12 -3.41 7.86
 2 -1 -12 6.46 10.69
 2 -1 -11 15.33 3.47
 2 -1 -11 31.61 6.47
 2 -1 -11 19.95 6.22
 2 -1 -11 24.5 7.15
 2 -1 -11 28.48 8.36
 2 -1 -11 19.36 5.19
 2 -1 -11 18.58 8.39
 2 -1 -11 15.23 7.83
 2 -1 -11 20.1 7.51
 2 -1 -11 28.21 10.5
 2 -1 -10 21.12 4.76
 2 -1 -10 14.98 5.85
 2 -1 -10 27.8 8.17
 2 -1 -10 18.91 5.42
 2 -1 -10 18.97 7.58
 2 -1 -10 26.2 7.24
 2 -1 -10 22.12 3.54
 2 -1 -9 43.31 4.62
 2 -1 -9 46.06 6.71
 2 -1 -9 40.04 5.62
 2 -1 -8 -0.45 2.43
 2 -1 -8 1.3 4.13
 2 -1 -8 1.65 3.65
 2 -1 -7 13.7 2.68
 2 -1 -7 16.5 4.69
 2 -1 -7 18.12 3.91
 2 -1 -6 23.28 3.12
 2 -1 -6 25.48 3.95
 2 -1 -5 -6.58 10.11
 2 -1 -4 5.93 9.9
 2 -1 -3 22.66 10.12
 2 -1 -2 151.88 16.32
 2 -1 -1 160.66 15.63
 2 -1 -1 139.65 11.24
 2 -1 0 148.41 14.63
 2 -1 0 116.64 10.37
 2 -1 1 144.08 14.49
 2 -1 1 121.1 11.33
 2 -1 2 380.72 27.5
 2 -1 2 314.24 25.88
 2 -1 3 8.02 8.57
 2 -1 3 15.18 5.67
 2 -1 4 41.83 9.9
 2 -1 4 58.8 7.87
 2 -1 5 29.49 7.37
 2 -1 5 30.23 3.96
 2 -1 6 12.21 2.88
 2 -1 7 48.91 8.36
 2 -1 7 52.37 5.19
 2 -1 8 10.01 6.38
 2 -1 8 5.29 2.69
 -2 1 -8 4.6 2.29
 2 -1 9 188.69 17.63
 2 -1 9 187.61 13.97
 -2 1 -9 156.03 14.57
 -2 1 -9 151.35 13.68
 -2 1 -9 198.41 15.85
 -2 1 -9 218.62 14.92
 2 -1 10 -4.9 7.02
 -2 1 -10 8.46 5.4
 -2 1 -10 9.6 7.33
 -2 1 -11 61.15 9.22
 2 -1 11 64.83 10.73
 -2 1 -11 74.9 9.52
 -2 1 -11 83.44 9.05
 -2 1 -11 81.24 10.2
 -2 1 -12 -0.68 5.57
 2 -1 12 -3.03 6.51
 -2 1 -12 -4.83 5.94
 -2 1 -12 4.31 6.28
 -2 1 -12 0.31 8.07
 -2 1 -13 46.25 8.3
 2 -1 13 41.43 8.75
 -2 1 -13 55.97 9.64
 -2 1 -13 66.09 8.65
 -2 1 -14 -2.62 5.09
 -2 1 -14 -0.66 4.58
 -2 1 -14 0.31 4.89
 -2 1 -14 2.83 6.42
 -2 1 -14 5.2 7.73
 -2 1 -15 11 4.81
 -2 1 -15 4.22 5.42
 -2 1 -16 2.09 6.12
 -2 1 -16 -2.84 3.87
 -2 1 -17 7.11 3.24
 2 -1 17 1.33 3.18
 -2 1 -17 8.21 5.65
 2 -1 18 9.85 2.69
 -2 1 -18 8.06 4.63
 2 0 -19 299.88 22.92
 2 0 -19 331.76 22.97
 2 0 -18 338.3 22.65
 2 0 -18 304.98 20.53
 2 0 -18 293.7 20.8
 2 0 -17 432.71 32.11
 2 0 -17 389.1 31.68
 2 0 -17 469.95 32.83
 2 0 -16 725.43 55.47
 2 0 -16 823.87 55.78
 2 0 -15 3466.18 182.9
 2 0 -15 3122.77 182.8
 2 0 -15 2132.21 180.24
 2 0 -15 2437.46 180.61
 2 0 -14 1153.18 91.7
 2 0 -14 1045.07 92.18
 2 0 -14 1545.89 93.94
 2 0 -14 1714.75 94.44
 2 0 -14 1265.34 91.84
 2 0 -13 962.52 72.13
 2 0 -13 816.69 71.6
 2 0 -13 801.72 73.57
 2 0 -13 1005.93 72.62
 2 0 -13 1086.82 73.43
 2 0 -13 1244.36 74.83
 2 0 -13 1082.59 72.7
 2 0 -13 1423.32 75.16
 2 0 -12 720.14 56.18
 2 0 -12 885.96 58.34
 2 0 -12 794.03 56.97
 2 0 -12 684.86 55.23
 2 0 -12 772.62 56.08
 2 0 -12 740.02 57.47
 2 0 -12 737.17 55.73
 2 0 -11 1150.2 83.87
 2 0 -11 1098.88 83.5
 2 0 -11 1277.97 85.65
 2 0 -11 1258.35 84.63
 2 0 -11 1146.5 83.2
 2 0 -11 1209.76 83.92
 2 0 -11 1005.16 84.8
 2 0 -11 1059.7 83.38
 2 0 -10 761.08 56.87
 2 0 -10 745.6 56.68
 2 0 -10 1081.36 58.77
 2 0 -10 714.41 57.75
 2 0 -10 912.71 58.68
 2 0 -10 866.73 57.67
 2 0 -10 768.26 56.55
 2 0 -10 769.14 56.19
 2 0 -10 551.55 57.88
 2 0 -10 786.93 56.63
 2 0 -9 2133.29 137.29
 2 0 -9 1806.2 135.72
 2 0 -8 933.45 64.71
 2 0 -8 860.23 63.52
 2 0 -7 1815.59 137.55
 2 0 -7 1999.75 136.85
 2 0 -6 97.06 12.84
 2 0 -6 101.14 15.12
 2 0 -5 655.46 48.66
 2 0 -4 584.45 43.62
 2 0 -3 30.81 8.27
 2 0 -2 338.07 26.32
 -2 0 1 19.26 2.48
 2 0 -1 26.06 3.29
 2 0 0 4995.72 352.89
 2 0 1 2792.22 197.91
 2 0 2 2402.38 170.51
 2 0 3 4397.32 310.85
 2 0 4 1608.94 115.02
 2 0 5 107.64 11.62
 2 0 6 232.47 19.6
 2 0 7 1821.47 129.06
 -2 0 -8 4322.02 318.91
 2 0 8 5029.24 321.31
 2 0 9 1695.94 123.32
 -2 0 -10 1314.84 92.64
 -2 0 -10 1509.6 92.45
 2 0 10 1233.64 94.83
 -2 0 -10 1344.69 93.37
 -2 0 -11 1835.07 156.08
 -2 0 -11 2242.95 158.14
 2 0 11 2159.67 158.88
 -2 0 -11 2497.9 156.23
 -2 0 -11 2297.33 156.34
 -2 0 -11 2174.61 157.24
 2 0 12 1223.41 107.74
 -2 0 -12 1458.33 107.47
 -2 0 -12 1660.06 105.72
 -2 0 -12 1497.67 105.68
 -2 0 -12 1363.04 106.57
 -2 0 -13 587.99 40.66
 -2 0 -13 447.73 40.96
 -2 0 -13 658.29 40.57
 -2 0 -13 549.68 42.12
 2 0 13 390.42 41.93
 2 0 14 176.3 21.07
 -2 0 -14 268.65 21.5
 -2 0 -14 249.12 20.52
 -2 0 -14 290.97 20.27
 -2 0 -14 147.07 25.42
 -2 0 -15 258.5 22.41
 -2 0 -15 243.27 21.74
 -2 0 -16 535.24 39.7
 -2 0 -17 230.72 19.2
 -2 0 -17 240.65 18.85
 -2 0 -17 261.51 19.84
 -2 0 -18 237.33 16.74
 -2 0 -18 195.52 17.15
 2 0 19 56.06 5.15
 -2 0 -19 58.24 6.06
 2 1 -19 2.96 1.79
 -2 -1 18 9.49 2.69
 2 1 -18 21.06 3.47
 2 1 -18 17.79 4.02
 2 1 -17 4.44 9.44
 2 1 -17 7.45 5.26
 2 1 -17 2.11 3.53
 2 1 -17 2.05 2.15
 2 1 -16 16.55 3.49
 2 1 -16 19.38 7.21
 2 1 -16 9.72 11.39
 2 1 -16 13.41 4.56
 2 1 -16 22.56 3.89
 2 1 -15 40.55 8.89
 2 1 -15 48.86 6.01
 2 1 -15 80.03 10.31
 2 1 -15 61.01 6.68
 2 1 -15 88.71 14.08
 2 1 -14 18.6 13.19
 2 1 -14 8.87 6.46
 2 1 -14 9.31 3.48
 2 1 -14 12.14 9.09
 2 1 -14 8.39 6.19
 2 1 -14 22.58 10.6
 2 1 -14 11.62 4.46
 2 1 -13 41.16 6.3
 2 1 -13 40.64 9.72
 2 1 -13 39.79 8.62
 2 1 -13 37.71 5.33
 2 1 -13 43.08 10.04
 2 1 -13 44.16 7.9
 2 1 -13 52.42 14.25
 2 1 -13 66.68 13.66
 2 1 -12 16.77 4.92
 2 1 -12 19.97 10.9
 2 1 -12 32.31 9.25
 2 1 -12 15.76 6.71
 2 1 -12 19.23 3.93
 2 1 -12 21.73 9.11
 2 1 -12 22.47 6.83
 2 1 -12 24.28 13.16
 2 1 -11 71.63 11.1
 2 1 -11 95.02 11.05
 2 1 -11 75.23 12.84
 2 1 -11 80.63 10.37
 2 1 -11 69.99 8.22
 2 1 -11 110.12 14.54
 2 1 -10 0.25 4.12
 2 1 -10 -2.48 5.09
 2 1 -10 4.57 8.2
 2 1 -10 7.07 6.91
 2 1 -10 -0.76 9.66
 2 1 -10 -4.61 7.98
 2 1 -9 83.82 10.3
 2 1 -9 93.81 9.1
 2 1 -9 116.88 13.23
 2 1 -9 109.99 11.5
 2 1 -8 14.09 4.12
 2 1 -7 31.22 4.58
 2 1 -7 24.94 6.26
 2 1 -7 25.74 3.45
 2 1 -6 0.83 1.96
 2 1 -6 0.57 3.34
 2 1 -6 0.21 5.85
 2 1 -6 4.02 5.5
 2 1 -6 2.03 5.87
 2 1 -5 35.36 7.38
 2 1 -4 15.82 6.32
 2 1 -3 21.4 6.53
 2 1 -2 6.23 6.22
 -2 -1 1 2.82 4.26
 2 1 -1 0.88 5.95
 2 1 0 9.36 6.19
 2 1 1 4.92 5.9
 -2 -1 -1 6.15 5.45
 2 1 2 0.5 5.64
 2 1 3 2.4 5.35
 2 1 4 2.98 5.2
 2 1 5 14.65 5.19
 2 1 6 12.48 5.32
 -2 -1 -6 9.49 2.12
 -2 -1 -7 4.81 1.91
 -2 -1 -8 16.2 4.25
 -2 -1 -9 8.53 4.59
 -2 -1 -10 82.93 11.22
 -2 -1 -10 99.33 9.64
 -2 -1 -10 68.82 10.84
 -2 -1 -10 84.59 8.96
 -2 -1 -10 99.85 10.03
 -2 -1 -11 4.37 4.57
 -2 -1 -11 5.91 7.48
 -2 -1 -11 5.56 5.65
 -2 -1 -11 1.19 7.62
 -2 -1 -11 6.12 4.84
 2 1 11 -2.82 7.2
 -2 -1 -12 29.59 7.64
 -2 -1 -12 41.91 7
 -2 -1 -12 33.63 7.08
 2 1 12 23.65 8.15
 -2 -1 -12 36.79 7.15
 -2 -1 -12 45.25 8.94
 -2 -1 -13 7 6.53
 -2 -1 -13 17.12 8.39
 -2 -1 -13 8.12 6.43
 -2 -1 -13 11.37 5.32
 -2 -1 -13 12.63 12.93
 -2 -1 -13 19.03 5.73
 2 1 13 -2.4 7.31
 -2 -1 -14 45.89 7.42
 -2 -1 -14 11.82 13.46
 -2 -1 -14 36.5 9.19
 -2 -1 -14 50.64 8.08
 2 1 14 22.84 7.91
 -2 -1 -15 5.25 12.94
 -2 -1 -15 7.99 5.09
 2 1 15 11.8 6.29
 -2 -1 -15 5.37 8.29
 -2 -1 -15 5.39 6.76
 -2 -1 -16 30.42 8.11
 -2 -1 -16 34.97 7.66
 -2 -1 -16 27.96 6.09
 -2 -1 -17 24.22 6.94
 -2 -1 -17 31.9 7.2
 -2 -1 -17 39.52 5.61
 -2 -1 -18 44.43 6.54
 -2 -1 -18 25.97 6.22
 -2 -1 -18 33.21 7.63
 -2 -1 -18 34.95 4.84
 -2 -1 -19 27.03 4.84
 -2 -1 -19 15.43 4.71
 -2 -1 -19 18.38 3.1
 2 2 -18 4.03 2.43
 2 2 -17 1.15 3.81
 2 2 -17 3.53 1.98
 -2 -2 17 1.66 2.65
 2 2 -17 2.51 3.42
 2 2 -16 124.8 11.53
 2 2 -16 175.97 15.87
 2 2 -16 137.91 12.32
 2 2 -16 149.72 12.19
 2 2 -16 173.05 12.7
 2 2 -15 24.88 6.97
 2 2 -15 32.99 4.48
 2 2 -15 40.79 6.94
 2 2 -14 7.49 7.53
 2 2 -14 1.34 6.26
 2 2 -14 7.4 3.29
 2 2 -14 -8.36 12.2
 2 2 -14 7.42 3.79
 2 2 -14 -4.95 6.61
 2 2 -14 7.78 8.69
 2 2 -13 28.67 7.55
 2 2 -13 26.31 10.01
 2 2 -13 36.58 13.54
 2 2 -13 30.66 9.52
 2 2 -12 633.02 60.71
 2 2 -12 985.62 61.14
 2 2 -12 754.59 58.97
 2 2 -12 973.49 61.81
 2 2 -12 722.15 60
 2 2 -12 950.69 60.44
 2 2 -11 1228.74 107.34
 2 2 -11 1297.7 105.62
 2 2 -11 1691.17 107.8
 2 2 -11 1354.62 106.84
 2 2 -11 1609.25 106.75
 2 2 -10 239.91 18.49
 2 2 -10 199.17 18.2
 2 2 -10 258.5 19.93
 2 2 -10 177.12 15.89
 2 2 -10 241.17 20.38
 2 2 -10 180.94 15.77
 2 2 -10 205.73 18.19
 2 2 -9 821.67 56.42
 2 2 -9 948.29 57.68
 2 2 -9 655.68 55.19
 2 2 -9 1018.14 57.65
 2 2 -9 825.96 56.57
 2 2 -9 663.43 55.16
 2 2 -8 2894.58 194.68
 2 2 -8 2560.96 194.49
 2 2 -8 2866.68 195.45
 2 2 -7 1471.39 96.41
 2 2 -7 1196.07 96.18
 2 2 -7 1488.1 97.25
 2 2 -6 1252.35 93.38
 2 2 -6 1275.95 93.33
 2 2 -6 1487.16 94.26
 2 2 -6 1326.45 94.01
 2 2 -5 723.16 52.2
 2 2 -5 711.1 52.64
 2 2 -5 762.68 52.97
 2 2 -5 730.75 52.96
 2 2 -4 1147.08 82.15
 2 2 -3 453.1 33.59
 2 2 -2 1382.29 98.65
 2 2 -1 5414.19 382.17
 2 2 0 31.61 7.11
 2 2 1 4064.06 287.13
 2 2 2 347.78 26.11
 -2 -2 -2 341.06 26.53
 2 2 3 3739.64 266.13
 -2 -2 -3 3807.1 266.75
 2 2 4 903.05 62.95
 -2 -2 -4 825.46 64.05
 2 2 5 305.97 23.06
 2 2 6 150.33 12.33
 2 2 7 120.31 10.26
 2 2 8 82.79 6.79
 -2 -2 -9 378.31 27.49
 2 2 9 351.59 26.08
 -2 -2 -10 624.99 42.65
 -2 -2 -10 615.05 43.03
 -2 -2 -10 540.44 42.63
 -2 -2 -10 526.82 41.6
 -2 -2 -11 1289.61 86.39
 -2 -2 -11 1175.17 80.44
 -2 -2 -11 1130.61 81.33
 -2 -2 -11 1067.36 80.73
 -2 -2 -11 1054.06 80.26
 -2 -2 -11 1161.18 81.82
 -2 -2 -11 1085.65 81.04
 -2 -2 -12 72.54 10.42
 -2 -2 -12 99.73 9.69
 -2 -2 -12 72.8 9.32
 -2 -2 -12 72.61 8.37
 -2 -2 -12 82.11 9.15
 -2 -2 -12 69.45 10.35
 -2 -2 -12 61.57 15.88
 -2 -2 -13 66.82 8.59
 -2 -2 -13 47.6 9.73
 -2 -2 -13 62.6 16.39
 -2 -2 -13 48.53 8.65
 -2 -2 -13 68.85 8.17
 2 2 13 36.53 9.42
 -2 -2 -14 341.35 26.57
 -2 -2 -14 340.13 26.11
 2 2 14 249.2 28.27
 -2 -2 -14 253.39 32.35
 -2 -2 -14 385.02 26.47
 -2 -2 -14 335.15 25.98
 -2 -2 -15 665.27 54.56
 -2 -2 -15 786.19 54.47
 -2 -2 -15 817.45 54.86
 -2 -2 -15 522.6 59.63
 2 2 15 587.83 56.9
 -2 -2 -15 886.25 55.18
 -2 -2 -16 109.67 11.39
 -2 -2 -16 84.71 11.45
 -2 -2 -16 112.56 10.4
 -2 -2 -17 303.86 21.1
 -2 -2 -17 229.54 21.02
 -2 -2 -18 406.18 28.87
 -2 -2 -18 465.12 28.53
 -2 -2 -19 369.26 30.24
 -2 -2 -19 271.98 29.4
 2 2 20 165.92 12.66
 2 3 -17 12.32 3.02
 -2 -3 17 12.18 2.46
 2 3 -16 4.99 2.21
 -2 -3 16 -2.32 3.26
 2 3 -16 2.72 3.37
 2 3 -16 6.39 4.83
 2 3 -15 6.68 10.07
 2 3 -15 4.06 5.38
 2 3 -15 4.95 2.86
 -2 -3 15 1.41 3.62
 2 3 -15 1.02 5.2
 2 3 -15 1.72 3.93
 2 3 -14 4.57 3.06
 2 3 -14 1.77 5.77
 2 3 -13 31.08 12.68
 2 3 -13 22.94 9.81
 2 3 -13 23.51 7.09
 2 3 -12 18.07 7.93
 2 3 -12 23.29 9.91
 2 3 -12 19.68 12.72
 2 3 -11 -3.1 13.31
 2 3 -11 4.37 6.48
 2 3 -11 6.13 7.8
 2 3 -11 0.3 2.87
 2 3 -11 0.25 3.71
 2 3 -11 -1.8 9.47
 2 3 -10 69.66 10.57
 2 3 -10 73.08 11.1
 2 3 -10 81.33 10.38
 2 3 -10 57.06 6.59
 2 3 -10 54.89 6.78
 2 3 -9 4.64 8.13
 2 3 -9 7.15 11.39
 2 3 -9 -1.96 8.64
 2 3 -9 -0.45 3.48
 2 3 -9 1.35 8.48
 2 3 -9 -1.14 3.78
 2 3 -9 2.32 2.67
 2 3 -8 52.54 6.45
 2 3 -8 77.14 12.58
 2 3 -8 78.78 10.21
 2 3 -8 66.14 10.57
 2 3 -8 61.65 9.24
 2 3 -8 70.49 6.48
 2 3 -7 -0.32 6.47
 2 3 -7 3.52 2.42
 2 3 -7 1.31 3.46
 2 3 -6 73.48 8.65
 2 3 -6 74.96 8.5
 2 3 -6 63.08 5.79
 2 3 -6 50.23 5.9
 2 3 -5 34.28 3.9
 2 3 -5 33.49 6.95
 2 3 -5 35.04 6.42
 2 3 -5 35.78 6.34
 2 3 -4 -1.38 2.14
 2 3 -4 2.22 2.81
 2 3 -4 2.15 4.77
 2 3 -4 0.48 5.69
 2 3 -3 25.65 7.26
 2 3 -3 35.53 4.46
 2 3 -2 3.14 2.47
 2 3 -1 354.68 26.08
 2 3 0 253.76 17.82
 -2 -3 0 193.27 19.88
 -2 -3 -2 130.78 14.28
 -2 -3 -3 154.69 14.66
 -2 -3 -4 77.1 10.6
 -2 -3 -5 28.18 9.51
 -2 -3 -6 28.01 9.8
 2 3 6 14.48 5.57
 -2 -3 -7 68.45 11.29
 -2 -3 -7 54.31 5.95
 2 3 7 64.13 6.9
 -2 -3 -8 12.87 3.55
 -2 -3 -9 9.91 3.59
 -2 -3 -9 8.57 7.94
 -2 -3 -9 -0.75 10.57
 -2 -3 -10 2.97 3.23
 -2 -3 -10 -2.34 7.7
 -2 -3 -10 0.86 10.72
 -2 -3 -11 30.35 12.76
 -2 -3 -11 34.01 8.75
 -2 -3 -11 43.85 5.98
 -2 -3 -11 40.23 5.38
 -2 -3 -11 41.8 6.96
 -2 -3 -11 41.36 8.95
 -2 -3 -12 30.8 14.21
 -2 -3 -12 29.2 8.02
 -2 -3 -12 37.53 5.7
 -2 -3 -12 26.06 5.31
 -2 -3 -12 27.04 6.53
 -2 -3 -12 29.91 8.35
 -2 -3 -13 -5.62 4.64
 -2 -3 -13 0.94 4.97
 -2 -3 -13 7.26 12.96
 -2 -3 -13 4.12 6.22
 -2 -3 -13 -7.52 7.89
 -2 -3 -13 1.47 7.32
 -2 -3 -14 2.52 4.71
 -2 -3 -14 -0.67 5.02
 -2 -3 -14 9.03 13.34
 2 3 14 -4.12 6.83
 -2 -3 -14 2.7 6.68
 -2 -3 -14 -2.54 8.18
 -2 -3 -14 -0.35 6.69
 2 3 15 5.73 6.92
 -2 -3 -15 0.31 7.69
 -2 -3 -15 -1.04 7
 -2 -3 -15 1.31 13.14
 -2 -3 -16 5.5 7.33
 -2 -3 -16 23.13 7.39
 -2 -3 -16 16.8 5.3
 -2 -3 -16 10.69 5.82
 -2 -3 -17 10.27 4.79
 -2 -3 -18 16.52 4.37
 -2 -3 -18 7.05 6.12
 -2 -3 -18 9.07 5.55
 -2 -3 -19 16.48 3.42
 -2 -3 -19 8.06 4.66
 -2 -3 -19 12.82 5.6
 -2 -3 -20 10.98 5.56
 -2 -3 -20 13.87 4.91
 2 4 -17 179.03 13.2
 2 4 -16 392.22 22.8
 2 4 -16 328.3 22.26
 -2 -4 16 236.11 22.06
 2 4 -16 293.56 22.06
 2 4 -15 378.94 28.35
 2 4 -15 505.67 29.4
 2 4 -15 437.61 28.64
 2 4 -15 300.65 29.8
 -2 -4 15 316.31 28.47
 2 4 -14 447.18 31.99
 2 4 -14 522.86 33.11
 2 4 -14 471.45 32.18
 -2 -4 14 343.8 32.06
 2 4 -14 387.77 33.9
 -2 -4 13 444.56 37.73
 2 4 -13 487.29 39.61
 -2 -4 12 241.87 22.27
 2 4 -12 276.65 24.43
 2 4 -12 310.28 24.74
 2 4 -11 720.98 53.39
 2 4 -11 687.31 52.7
 2 4 -10 433.25 31.98
 2 4 -10 423.4 30.92
 2 4 -10 344.72 28.75
 2 4 -9 16.47 4.27
 2 4 -9 23.93 11.79
 2 4 -9 14.73 4.03
 2 4 -9 17.64 3.71
 2 4 -9 28.02 9.67
 2 4 -8 51.21 9.01
 2 4 -8 50.47 11.58
 2 4 -8 34.06 5.17
 2 4 -8 40.41 10.13
 2 4 -8 37.76 4.88
 2 4 -7 81.11 12.05
 2 4 -7 89.33 12.62
 2 4 -7 81.3 10.34
 2 4 -7 84.47 7.72
 2 4 -6 1.39 6.26
 2 4 -6 7 6.73
 2 4 -6 4.76 3.43
 2 4 -6 5.54 2.6
 2 4 -5 367.6 28.64
 2 4 -5 385.11 28.02
 2 4 -5 420.41 29.49
 2 4 -5 350.56 29.35
 2 4 -4 444.92 31.15
 2 4 -4 402.13 31.46
 2 4 -3 1340.1 110.85
 2 4 -3 1484.11 110.19
 2 4 -2 376.41 28.16
 2 4 -1 2273.98 140.75
 -2 -4 1 1657.14 140.89
 2 4 0 4159.56 293.73
 2 4 1 4301.29 303.46
 2 4 2 2891.4 204.26
 -2 -4 -2 2909.56 205.71
 -2 -4 -3 1172.3 85.13
 -2 -4 -4 2625.87 187.36
 -2 -4 -5 6601.25 467.18
 -2 -4 -6 2200.71 159.34
 -2 -4 -6 2167.1 160.1
 -2 -4 -7 2054.09 146.14
 -2 -4 -7 1900.88 146.73
 2 4 8 1878.73 147.44
 -2 -4 -8 2150.5 147.73
 -2 -4 -8 2177.33 147.13
 -2 -4 -9 2729.36 170.88
 -2 -4 -9 2221.72 166.98
 -2 -4 -10 849.02 62.7
 -2 -4 -10 837.68 63.49
 -2 -4 -11 1414.9 88.07
 -2 -4 -11 1184.91 88.04
 -2 -4 -11 1016.62 88.2
 -2 -4 -11 1242.91 88.79
 -2 -4 -11 1449.5 94.09
 -2 -4 -12 1338.26 100.38
 -2 -4 -12 1570.57 95.11
 -2 -4 -12 1213.24 94.72
 -2 -4 -12 1412.39 95.68
 -2 -4 -12 1156.59 94.92
 -2 -4 -12 1318.92 94.97
 -2 -4 -13 7.14 13.45
 -2 -4 -13 11.24 7.48
 -2 -4 -13 8.69 4.97
 -2 -4 -13 11.73 6.61
 -2 -4 -13 11.69 7.7
 -2 -4 -13 11.31 4.75
 -2 -4 -14 25.15 13.95
 -2 -4 -14 21.06 5.51
 -2 -4 -14 29.55 16.09
 -2 -4 -14 14.53 7.67
 -2 -4 -14 30.5 7.56
 -2 -4 -14 25.73 7.59
 -2 -4 -14 20.15 5.57
 -2 -4 -15 35.63 16.73
 -2 -4 -15 3.85 14.63
 -2 -4 -15 43.53 6.62
 -2 -4 -15 14.24 7.59
 -2 -4 -15 32.4 7.78
 2 4 15 25.95 8.62
 -2 -4 -16 18.41 5.03
 -2 -4 -16 15.08 6.14
 -2 -4 -16 0.28 6.83
 -2 -4 -16 18.79 7.09
 -2 -4 -17 11.61 4.59
 -2 -4 -17 12.53 5.29
 -2 -4 -18 183.73 12.95
 -2 -4 -18 114.03 13.53
 -2 -4 -19 17.36 3.54
 -2 -4 -19 14.94 5.72
 -2 -4 -20 77.46 8.17
 2 5 -16 -1.63 2.72
 2 5 -15 36.97 5.31
 2 5 -15 31.32 3.52
 -2 -5 15 21.34 3.62
 2 5 -15 36.22 3.85
 2 5 -15 13.51 5.22
 2 5 -14 64.64 7.79
 2 5 -14 51.63 5.58
 -2 -5 14 50.14 5.99
 2 5 -14 45.33 7.76
 2 5 -14 65.6 5.92
 -2 -5 13 43.29 5.7
 2 5 -13 32.79 7.63
 2 5 -13 48.34 5.59
 -2 -5 12 25.48 5.31
 2 5 -12 32.52 5.25
 2 5 -12 37.41 7.84
 2 5 -11 50.57 6.19
 -2 -5 11 63.93 7.36
 2 5 -10 18.63 4.16
 2 5 -10 27.2 10.13
 -2 -5 10 20.57 5.32
 2 5 -9 4.59 2.91
 2 5 -9 6.24 4.08
 2 5 -9 3.13 3.69
 2 5 -9 -2.41 11.47
 2 5 -9 1.08 9.61
 -2 -5 9 2.96 4.25
 -2 -5 8 12.64 4.65
 2 5 -8 10.58 7.36
 2 5 -8 9.12 4.12
 2 5 -8 17.86 9.83
 2 5 -8 11.49 11.06
 2 5 -8 15.36 3.52
 2 5 -7 9.89 4.42
 2 5 -7 9.97 3.4
 2 5 -7 9.39 9.11
 2 5 -7 16.1 10.53
 2 5 -7 11.74 7.43
 -2 -5 7 11.75 4.23
 2 5 -6 -1.23 2.66
 2 5 -6 1.51 3.56
 2 5 -6 -5.11 8.46
 2 5 -6 -1.98 9.88
 2 5 -6 9.69 6.98
 -2 -5 6 0.3 3.65
 2 5 -5 1.05 5.76
 2 5 -5 8.2 3.83
 2 5 -5 6.55 2.86
 2 5 -4 9.62 5.39
 2 5 -4 3.27 3.26
 2 5 -4 9.38 2.77
 2 5 -3 2.01 4.7
 2 5 -3 5.69 2.49
 2 5 -2 74.7 7.65
 2 5 -2 84.16 7.82
 2 5 -2 76.09 6.73
 2 5 -1 7.21 4.06
 2 5 -1 4.47 2.89
 2 5 0 1.44 2.57
 2 5 0 2.15 2.88
 -2 -5 0 -0.97 8.33
 -2 -5 -1 5.39 8.53
 2 5 1 4.19 2.31
 2 5 2 68.12 6.11
 -2 -5 -2 78.62 11.63
 2 5 3 19.14 2.42
 -2 -5 -3 30.99 9.92
 -2 -5 -4 16.12 9.92
 -2 -5 -5 8.08 10.72
 -2 -5 -6 8.69 6.32
 -2 -5 -6 -3.17 12.16
 -2 -5 -7 11.64 6.59
 -2 -5 -8 -1.05 6.62
 -2 -5 -8 -7.75 12.76
 -2 -5 -9 -0.29 6.73
 -2 -5 -9 1.02 3.05
 -2 -5 -9 -8.61 12.66
 -2 -5 -10 48.79 6.83
 -2 -5 -10 53.7 8.67
 -2 -5 -10 36.47 5.2
 -2 -5 -10 47.9 14.67
 -2 -5 -11 13.61 5.87
 2 5 11 5.83 6.05
 -2 -5 -11 15.21 7.83
 -2 -5 -11 13.63 4.15
 -2 -5 -11 1.77 13.91
 -2 -5 -12 25.18 4.9
 -2 -5 -12 34.58 6.85
 -2 -5 -12 33.59 8.35
 -2 -5 -12 21.21 5.1
 -2 -5 -12 27.15 15.36
 -2 -5 -13 -1.25 4.39
 -2 -5 -13 -0.32 6.77
 -2 -5 -13 6.56 7.57
 -2 -5 -13 1.69 4.26
 -2 -5 -13 -3.14 16.15
 -2 -5 -14 72.56 8.02
 -2 -5 -14 45.16 17.63
 -2 -5 -14 49.5 8.95
 -2 -5 -14 68.37 9.69
 -2 -5 -14 60.22 7.45
 -2 -5 -15 6.95 7.08
 -2 -5 -15 23.44 15.51
 -2 -5 -15 5.92 5.04
 -2 -5 -16 -1.72 7.17
 -2 -5 -16 3.83 6.27
 -2 -5 -16 7.86 5.29
 -2 -5 -16 13.23 6.7
 -2 -5 -16 4.27 4.29
 -2 -5 -17 -4.85 4.33
 -2 -5 -17 8.68 5.75
 -2 -5 -18 -0.22 3.6
 -2 -5 -18 8.67 5.26
 -2 -5 -18 4.16 6.01
 -2 -5 -18 6.11 4.62
 -2 -5 -19 5.54 5.41
 -2 -5 -19 -0.83 3.05
 -2 -5 -20 7.85 5.36
 2 6 -15 399.88 19.86
 -2 -6 15 213.57 19.05
 2 6 -14 154.74 16.71
 -2 -6 14 183.83 15.4
 2 6 -14 222.54 15.2
 2 6 -14 192.52 15.41
 2 6 -13 168.36 15.94
 -2 -6 13 169.34 14.24
 2 6 -13 191.09 13.9
 2 6 -12 351.13 32.15
 -2 -6 12 413.74 30.74
 2 6 -12 427.99 30.25
 2 6 -11 549.76 42.08
 -2 -6 11 598.05 42.51
 -2 -6 10 1698.13 121.56
 2 6 -10 1670.61 121.26
 2 6 -10 1694.45 121.47
 2 6 -10 1713.53 120.97
 2 6 -9 200.01 17.44
 2 6 -9 232.58 17.86
 -2 -6 9 216.8 17.82
 2 6 -8 877.85 61.69
 2 6 -8 747.45 61.89
 2 6 -8 864.6 61.01
 -2 -6 8 844.99 61.52
 2 6 -7 397.82 30.8
 -2 -6 7 389 30.58
 2 6 -7 353.8 31.28
 2 6 -7 484.5 32.86
 2 6 -7 405.65 30.12
 -2 -6 6 276.02 22.02
 2 6 -6 294.95 23.26
 2 6 -6 265.71 21.5
 2 6 -6 302.96 23.74
 2 6 -5 290.53 29.45
 2 6 -5 496.91 31.53
 2 6 -5 370.82 28.89
 -2 -6 5 448.05 29.6
 2 6 -5 400.67 30.36
 2 6 -4 392.48 34.37
 2 6 -4 487.97 35.83
 2 6 -4 504.25 34.33
 -2 -6 4 483.33 34.54
 -2 -6 3 208.93 18.93
 2 6 -3 248.65 18.83
 2 6 -3 254.91 17.47
 2 6 -3 190.08 17.46
 2 6 -2 942.85 61.04
 2 6 -2 770.68 60.75
 2 6 -1 3.33 2.33
 2 6 -1 4.36 4.01
 2 6 0 8.46 2.34
 2 6 0 3.49 2.78
 2 6 1 4.14 2.59
 2 6 2 251.61 21
 2 6 2 297.34 20.58
 2 6 3 43.85 4.84
 2 6 3 56.37 4.94
 2 6 4 96.22 7.89
 -2 -6 -5 49.07 6.3
 -2 -6 -6 1686.59 117.3
 -2 -6 -6 1587.79 114.66
 -2 -6 -7 2118.71 134.89
 -2 -6 -7 1772.58 131.62
 -2 -6 -8 3146.49 204.51
 -2 -6 -8 2898.42 201.26
 -2 -6 -8 2610.84 202
 -2 -6 -9 1476.25 95.23
 -2 -6 -9 1371.38 91.13
 -2 -6 -10 556.89 44.74
 2 6 10 656.31 45.11
 -2 -6 -10 608.53 49.44
 -2 -6 -11 1141.06 82.26
 -2 -6 -11 1116.33 77.03
 -2 -6 -11 988.52 75.93
 2 6 11 1129.08 77.19
 -2 -6 -11 1060.35 76.56
 -2 -6 -12 710.87 52.15
 -2 -6 -12 654.87 57.78
 -2 -6 -12 690.53 52.74
 -2 -6 -12 799.32 53.4
 -2 -6 -13 2237.48 155.22
 -2 -6 -13 2193.11 154.4
 -2 -6 -13 2407.26 155
 -2 -6 -13 1993.33 159.51
 -2 -6 -13 1940.77 154.71
 -2 -6 -14 312.37 23.87
 -2 -6 -14 313.91 22.55
 -2 -6 -14 305.34 23.11
 -2 -6 -14 256.26 23.23
 -2 -6 -15 838.38 57.4
 -2 -6 -15 678.52 56.97
 -2 -6 -15 872.9 57.54
 -2 -6 -15 830.92 56.64
 -2 -6 -16 513.91 33.78
 -2 -6 -16 466.58 34.36
 -2 -6 -16 488.19 34.55
 -2 -6 -16 428.81 34.42
 -2 -6 -17 332.63 26.97
 -2 -6 -17 366.13 26.45
 -2 -6 -18 314.16 20.79
 -2 -6 -18 315.73 21.41
 -2 -6 -18 271.2 21.15
 -2 -6 -19 249.47 16.34
 -2 -6 -19 229.93 16.6
 -2 -6 -20 157.76 13.33
 2 7 -14 28.01 4.08
 2 7 -13 6.64 2.23
 -2 -7 13 6.34 2.3
 2 7 -13 -1.95 4.06
 2 7 -13 1.15 4.56
 2 7 -12 47.56 7.6
 -2 -7 12 56.83 5.67
 2 7 -11 15.21 3.43
 -2 -7 11 17 3.9
 2 7 -11 14.21 3.38
 2 7 -10 125.94 10.91
 2 7 -9 22.6 4.07
 -2 -7 9 22.07 4.87
 2 7 -9 27.63 4.84
 -2 -7 8 130.72 12.11
 2 7 -8 137.53 12.39
 2 7 -7 6.62 4.73
 2 7 -7 7.88 7.73
 2 7 -7 14.9 3.47
 -2 -7 7 12.21 4.62
 2 7 -6 59.09 7.61
 2 7 -6 48.27 9.35
 2 7 -6 59.02 8.17
 2 7 -6 63.96 6.53
 -2 -7 6 52.77 7.02
 2 7 -5 57.69 7.89
 2 7 -5 65.16 9.72
 -2 -7 5 63.19 7.04
 2 7 -5 45 7.47
 2 7 -5 57.43 6.2
 2 7 -4 35.24 7.19
 -2 -7 4 50.21 6.1
 2 7 -4 50.97 7.17
 2 7 -4 47.34 5.39
 2 7 -3 35.57 4.57
 2 7 -3 36.37 5.81
 2 7 -3 38.38 5.07
 2 7 -3 27.22 6.43
 -2 -7 3 27.19 8.62
 -2 -7 3 39.87 5.3
 2 7 -2 2.68 2.57
 2 7 -2 7.15 3.53
 2 7 -2 2.93 4.19
 2 7 -2 7.87 4.62
 -2 -7 2 4.97 7.42
 -2 -7 2 7.83 3.29
 2 7 -1 98.65 9.5
 2 7 -1 103.04 10.05
 2 7 -1 111.28 10.47
 2 7 -1 110.57 9.17
 -2 -7 1 128.22 12.73
 -2 -7 0 7.03 8.15
 2 7 0 6.1 4.07
 -2 -7 0 13.78 8.3
 2 7 0 8.5 2.56
 -2 -7 -1 4.82 9.3
 2 7 1 8.65 3.19
 2 7 1 6.8 2.31
 -2 -7 -2 2.43 8.74
 2 7 2 1.59 2.4
 2 7 3 84.9 7.33
 -2 -7 -3 84.37 12.38
 2 7 4 23.14 3.46
 -2 -7 -4 13.93 9.59
 2 7 5 1.25 2.54
 -2 -7 -5 -1.51 3.84
 2 7 6 -0.14 2.41
 -2 -7 -6 1.25 11.2
 -2 -7 -6 -3.25 4.37
 -2 -7 -6 5.44 8.74
 -2 -7 -7 13.92 11.07
 -2 -7 -7 -0.21 4.69
 -2 -7 -7 2.32 8.74
 2 7 8 3.95 5.98
 -2 -7 -8 8.56 8.87
 -2 -7 -8 5.11 5.37
 -2 -7 -8 7.1 11.92
 -2 -7 -9 2.3 12.39
 -2 -7 -9 7.9 9
 -2 -7 -9 2.34 5.68
 2 7 9 -1.11 2.94
 2 7 9 8.75 6.09
 -2 -7 -10 2.02 6.13
 -2 -7 -10 1.67 13.12
 2 7 10 5.19 5.81
 -2 -7 -11 3.09 6.6
 -2 -7 -11 6.88 5.74
 -2 -7 -11 1.79 13.61
 2 7 11 4.95 5.73
 -2 -7 -12 -1.97 6.71
 -2 -7 -12 1.9 13.47
 -2 -7 -12 -0.62 6.14
 -2 -7 -13 4.09 6.92
 -2 -7 -13 15.95 6.77
 -2 -7 -13 15.84 13.8
 -2 -7 -14 12.09 14.75
 -2 -7 -14 4.99 6.7
 -2 -7 -14 11.59 4.78
 -2 -7 -15 4.88 15.22
 -2 -7 -15 2.5 4.88
 -2 -7 -15 -7.72 6.82
 -2 -7 -15 2.65 6.3
 -2 -7 -16 10.16 6.46
 -2 -7 -16 -0.81 7.98
 -2 -7 -16 7.9 5.13
 -2 -7 -17 27.08 7.47
 -2 -7 -17 21.77 5.86
 -2 -7 -17 5.9 6.1
 -2 -7 -17 22.23 6.33
 -2 -7 -18 5.52 6.19
 -2 -7 -18 1.66 5.43
 -2 -7 -19 -0.28 5.05
 -2 -7 -19 -1.61 4.41
 -2 -7 -20 8.02 4.86
 -2 -7 -20 9.22 3.59
 2 8 -13 13.73 3.26
 2 8 -13 36.79 4.11
 2 8 -12 105.88 10.23
 2 8 -11 186.65 17.74
 2 8 -11 222.75 16.16
 -2 -8 11 210.29 16.24
 -2 -8 10 145.18 11.55
 2 8 -10 143.23 11.44
 2 8 -10 124.83 11.26
 2 8 -9 203.84 16.19
 -2 -8 8 457.53 33.25
 2 8 -8 406.04 32.88
 2 8 -8 474.78 33.68
 2 8 -7 605.6 51.04
 -2 -8 7 708.49 50.48
 2 8 -7 723.32 51
 2 8 -7 695.61 50.25
 -2 -8 6 614.5 43.85
 2 8 -6 541.42 45.39
 2 8 -6 597.43 44.5
 2 8 -5 324.46 30.05
 2 8 -5 401.39 31.09
 2 8 -5 404.16 29.05
 -2 -8 5 410.94 29.35
 2 8 -5 359.39 29.89
 2 8 -4 1047.82 85.95
 -2 -8 4 1304.53 85.45
 2 8 -4 1115.92 85.86
 2 8 -4 1223.05 87.26
 2 8 -4 1196.47 85.11
 -2 -8 3 1107.62 98.93
 2 8 -3 1447.74 100.27
 2 8 -3 1453.88 98.35
 -2 -8 3 1548.44 98.59
 2 8 -3 1140.93 98.98
 2 8 -3 1473.47 98.59
 2 8 -2 2289.53 161.58
 2 8 -2 2326.53 159.9
 -2 -8 2 2560.69 160.15
 2 8 -2 2055.81 160.6
 2 8 -2 2366.88 160.4
 2 8 -1 1408.83 107.13
 2 8 -1 1535.71 107.16
 -2 -8 1 1750.95 106.83
 2 8 -1 1530.38 108.08
 2 8 -1 1474.26 106.44
 2 8 0 925.79 71.62
 2 8 0 1013.99 70.39
 -2 -8 0 859.97 72.01
 2 8 0 1012.36 71.07
 2 8 0 1014.89 71.29
 -2 -8 -1 478.88 36.62
 -2 -8 -1 445.25 36.72
 2 8 1 522.31 35.29
 2 8 1 462.77 34.41
 2 8 1 429.12 33.78
 2 8 2 356.16 30.38
 -2 -8 -2 376.89 31.37
 2 8 2 383.52 28.57
 -2 -8 -2 394.46 31.2
 2 8 3 1861.04 117.97
 -2 -8 -3 1372.93 115.8
 -2 -8 -3 1732.8 118.61
 2 8 3 1752.28 116.26
 -2 -8 -3 1772.68 118.44
 -2 -8 -4 965.11 77.79
 2 8 4 1105.05 77.07
 -2 -8 -4 1059.62 77.84
 -2 -8 -5 274.87 25.1
 2 8 5 283.36 23.26
 -2 -8 -5 266.33 24.8
 2 8 6 470.66 34.62
 -2 -8 -6 412.92 36.12
 2 8 6 456.87 33.96
 -2 -8 -6 406.39 36.35
 2 8 7 31.28 8.08
 -2 -8 -7 37.99 12.06
 2 8 7 41.54 6.23
 -2 -8 -7 40.35 5.59
 -2 -8 -7 34.41 11.11
 2 8 8 125.88 12.34
 2 8 8 102.56 10.66
 -2 -8 -8 117.96 10.44
 -2 -8 -8 103.31 15.06
 2 8 9 17.91 7.22
 -2 -8 -9 43.68 13.69
 -2 -8 -9 17.51 9.98
 2 8 9 31.27 5.14
 -2 -8 -9 26.17 5.81
 -2 -8 -10 3.54 13.42
 2 8 10 -0.83 6.73
 -2 -8 -10 7.95 5.72
 -2 -8 -10 5.2 8.88
 2 8 11 9.08 6.49
 -2 -8 -11 13.01 13.55
 -2 -8 -11 3.82 5.74
 -2 -8 -11 1.79 6.16
 -2 -8 -12 9.64 13.87
 -2 -8 -12 6.17 5.9
 -2 -8 -12 10.01 6.35
 -2 -8 -13 49.19 15.31
 -2 -8 -13 56.31 8.18
 -2 -8 -14 1109.71 88.64
 -2 -8 -14 1015.17 83.56
 -2 -8 -15 1071.53 69.22
 -2 -8 -15 1095.93 69.14
 -2 -8 -16 519.83 47.65
 -2 -8 -16 876.95 48.68
 -2 -8 -17 209.6 16.34
 -2 -8 -17 233.61 16.76
 -2 -8 -18 367.07 24.61
 -2 -8 -18 415.22 24.45
 -2 -8 -19 494.75 35.98
 -2 -8 -20 201.78 15.09
 2 9 -12 0.73 2.48
 2 9 -11 4.02 3
 2 9 -10 0.17 2.3
 2 9 -9 4.26 2.2
 2 9 -9 0.71 2.89
 2 9 -8 2.63 3.2
 2 9 -8 1.47 3.18
 2 9 -8 0.47 2.38
 -2 -9 8 4.85 3.09
 2 9 -7 30.55 4.34
 2 9 -6 9.83 3.04
 -2 -9 6 13.14 3.87
 2 9 -6 10.84 6.87
 2 9 -6 12.05 4.64
 2 9 -5 47.45 5.64
 2 9 -5 46.2 7.11
 -2 -9 5 55.58 6.37
 2 9 -5 36.72 9.24
 2 9 -5 52.45 8.52
 2 9 -5 50.99 7.17
 2 9 -4 30.52 6.46
 2 9 -4 41.56 6.38
 -2 -9 4 36.08 5.31
 2 9 -3 21.25 5.99
 2 9 -3 27.8 5.54
 2 9 -3 31.87 4.43
 2 9 -2 86.07 9.91
 -2 -9 2 90.76 11.49
 2 9 -2 90.47 9.93
 2 9 -2 86.79 8.38
 2 9 -2 96.28 9.29
 2 9 -1 40.78 6.44
 2 9 -1 46.77 7.06
 2 9 -1 53.21 5.7
 2 9 -1 53 7.03
 -2 -9 1 50.78 10.32
 2 9 0 56.64 7.66
 2 9 0 64.61 7.63
 2 9 0 59.08 7.77
 2 9 0 66.88 6.43
 -2 -9 0 56.1 11.47
 -2 -9 -1 3.02 10.12
 2 9 1 2.17 4.71
 2 9 1 -1.41 3.81
 2 9 2 99.93 9.64
 2 9 2 102.69 10.78
 2 9 2 121.94 13.68
 -2 -9 -2 80.82 14.48
 -2 -9 -3 7.13 10.05
 -2 -9 -3 5.53 3.27
 2 9 3 5.98 3.39
 2 9 3 1.46 5.68
 2 9 3 0.55 8.86
 -2 -9 -3 3.13 10.99
 -2 -9 -4 35.81 12.01
 -2 -9 -4 49.41 5.96
 2 9 4 46.9 8.23
 2 9 4 60.94 6.15
 2 9 4 50.65 10.76
 -2 -9 -4 46.72 12.46
 -2 -9 -5 6.87 10.5
 -2 -9 -5 0.26 4.14
 2 9 5 2.97 5.39
 2 9 5 -4.12 7.85
 -2 -9 -5 8.42 11.73
 -2 -9 -6 47.85 13.17
 2 9 6 50.43 7.49
 -2 -9 -6 59.1 13.45
 2 9 6 59.43 10.02
 -2 -9 -7 -3.63 11.05
 2 9 7 -1.31 4.8
 -2 -9 -7 5.96 10.97
 2 9 7 -6.82 7.9
 -2 -9 -8 1.07 4.33
 -2 -9 -8 3.73 11.1
 2 9 8 -4.97 4.87
 -2 -9 -8 7.04 10.74
 2 9 8 -0.95 7.94
 -2 -9 -9 4.51 4.81
 -2 -9 -9 7.67 11.05
 2 9 9 3.88 4.05
 -2 -9 -9 8.92 9.99
 2 9 9 7.46 7.18
 -2 -9 -10 -1.55 5.19
 -2 -9 -10 0.78 11.57
 2 9 10 1.08 3.83
 -2 -9 -10 1.56 9.24
 2 9 10 -5.93 7.16
 -2 -9 -11 0.8 11.38
 2 9 11 0.88 6.68
 -2 -9 -11 3.05 5.45
 -2 -9 -12 30.28 11.85
 -2 -9 -13 -19.47 14.05
 -2 -9 -13 30.52 6.58
 -2 -9 -14 15.01 6.5
 -2 -9 -16 9.65 5.16
 -2 -9 -16 3.36 7.45
 -2 -9 -16 7.81 4.58
 -2 -9 -17 2.82 4.25
 -2 -9 -17 3.1 6.82
 -2 -9 -17 3.43 4.52
 -2 -9 -18 -4.34 6.21
 -2 -9 -18 0.73 3.98
 -2 -9 -19 2.19 4.74
 2 10 -10 21.76 3.97
 2 10 -9 0.13 2.79
 2 10 -9 0.3 2.09
 2 10 -8 32.67 5.02
 2 10 -8 43.14 4.81
 2 10 -8 41.9 4.24
 2 10 -7 45.62 5.43
 2 10 -7 41.86 4.64
 2 10 -6 11.85 3.89
 2 10 -6 10.45 2.72
 2 10 -5 363.82 29.22
 2 10 -5 319.13 28.16
 2 10 -5 402.12 27.55
 2 10 -4 269 24.47
 2 10 -4 303.18 25.95
 2 10 -4 315.94 24.53
 2 10 -4 337.47 23.69
 2 10 -3 507.11 37.78
 2 10 -3 459.2 39.24
 2 10 -3 497.05 37.62
 2 10 -3 504.42 36.72
 -2 -10 2 341.3 26.4
 2 10 -2 331.39 26.25
 2 10 -2 343.69 25.8
 2 10 -2 343.28 28.75
 2 10 -2 324.12 26.47
 2 10 -2 305.34 26.79
 2 10 -2 341.3 25.33
 2 10 -1 259.42 26.13
 2 10 -1 285 23.69
 2 10 -1 331.28 23.78
 2 10 0 654.94 51.76
 2 10 0 718.58 50.04
 2 10 0 635.38 49.49
 -2 -10 -1 673.31 52.99
 2 10 1 678.49 53.74
 2 10 1 734.03 52.13
 2 10 1 692.63 51.47
 -2 -10 -2 1474.2 116.03
 2 10 2 1542.55 116.52
 2 10 2 1698.29 115.65
 2 10 2 1627.71 114.55
 2 10 3 62.6 12.42
 -2 -10 -3 54.35 12.82
 2 10 3 63.84 8.85
 2 10 3 66.09 7.19
 -2 -10 -4 934.67 76.66
 -2 -10 -4 1041.05 77.32
 2 10 4 1041.15 75.83
 2 10 4 1029.59 74.1
 2 10 4 1068.63 76.48
 -2 -10 -5 1015.38 78.44
 -2 -10 -5 1067.47 75.48
 -2 -10 -5 1060.76 78.89
 2 10 5 992.61 77.26
 2 10 5 1084.08 77.84
 -2 -10 -6 1508.91 106.04
 -2 -10 -6 1369.28 103.08
 -2 -10 -6 1429.31 106.37
 2 10 6 1473.6 104.62
 2 10 6 1503.68 105.11
 -2 -10 -7 727.31 52.92
 -2 -10 -7 614.84 49.88
 -2 -10 -7 701.87 53.82
 2 10 7 711.5 51.27
 2 10 7 738.39 52.04
 -2 -10 -8 479.07 34.91
 2 10 8 455.37 33.96
 -2 -10 -8 360.09 31.92
 -2 -10 -8 426.15 36.23
 2 10 8 460.55 33.07
 2 10 9 698.09 52.36
 -2 -10 -9 641.85 54.42
 2 10 9 715.47 51.65
 2 10 10 457.18 35.69
 -2 -10 -10 385.98 37.86
 2 10 10 487.21 34.81
 -2 -10 -11 657.45 58.71
 -2 -10 -11 722.7 61.73
 2 10 11 891.08 59.92
 -2 -10 -11 972.62 59.95
 -2 -10 -12 335.21 26.46
 -2 -10 -13 95.97 10.37
 -2 -10 -14 23.9 5.98
 -2 -10 -14 20.72 7.52
 -2 -10 -15 18.92 7.21
 -2 -10 -15 19.93 5.04
 -2 -10 -15 18.61 5.65
 -2 -10 -15 18.7 6.89
 -2 -10 -16 56 8.29
 -2 -10 -16 49.04 6.6
 -2 -10 -16 57.23 6.97
 -2 -10 -17 6.42 6.01
 -2 -10 -17 -1.85 3.5
 -2 -10 -17 -0.99 4.26
 -2 -10 -18 76.47 8.09
 -2 -10 -18 103.71 8.74
 -2 -10 -19 -6.61 3.99
 2 11 -8 30.91 3.27
 2 11 -7 7.58 2.59
 2 11 -6 34.5 4.49
 2 11 -5 3.13 3.19
 2 11 -4 -7.06 6.84
 2 11 -4 -1.65 4.8
 2 11 -4 0.3 3.5
 2 11 -3 1.8 6.89
 2 11 -3 -2.46 5.69
 2 11 -2 2.98 6.27
 -2 -11 1 0.35 6.11
 2 11 -1 -7.92 9.32
 2 11 -1 0.35 6.05
 2 11 -1 -3.57 4.2
 2 11 -1 0.65 3.55
 -2 -11 0 1.99 6.63
 2 11 0 -1.07 3.88
 2 11 0 2.58 3.83
 2 11 0 15.51 9.42
 -2 -11 -1 14.41 7.81
 2 11 1 5.92 3.72
 2 11 1 1.64 4.38
 2 11 1 9.81 9.3
 -2 -11 -2 57.27 10.06
 2 11 2 53.14 6.42
 2 11 2 49.73 7.42
 2 11 2 52.81 11.25
 -2 -11 -3 -6.22 9.65
 2 11 3 1.88 5.14
 2 11 3 5.68 3.25
 2 11 3 4.86 9.78
 2 11 4 -1.51 5.51
 2 11 4 -0.6 9.3
 2 11 5 20.61 6.43
 2 11 5 16.95 9.87
 2 11 6 25.78 6.69
 -2 -11 -6 38.04 9.82
 -2 -11 -6 16.93 4.14
 2 11 6 31.81 9.78
 2 11 7 8.14 5.35
 -2 -11 -7 8.19 9.17
 -2 -11 -7 4.61 4.02
 -2 -11 -7 2.26 10.45
 2 11 7 8.74 8.36
 2 11 8 3.63 4.96
 -2 -11 -8 13.47 8.52
 -2 -11 -8 0.75 10.79
 -2 -11 -8 2.6 4.14
 2 11 8 4.71 8.11
 2 11 9 7.99 4.7
 -2 -11 -9 15.48 8.27
 -2 -11 -9 3.75 10.87
 -2 -11 -9 13.44 4.88
 2 11 9 11.42 8.04
 2 11 10 7.17 4.16
 2 11 10 -2.8 7.58
 -2 -11 -10 5.75 7.49
 -2 -11 -10 5.58 4.61
 -2 -11 -11 3.09 6.46
 -2 -11 -11 1.91 4.73
 -2 -11 -12 15.67 5.29
 -2 -11 -13 -2.3 6.14
 -2 -11 -13 6.02 4.72
 -2 -11 -14 3.39 6.54
 -2 -11 -14 0.27 4.55
 -2 -11 -14 6.74 6.12
 -2 -11 -15 -2.53 6.15
 -2 -11 -15 -7.52 6.09
 -2 -11 -15 3.61 4.13
 -2 -11 -15 0.95 3.92
 -2 -11 -16 10.98 4.28
 -2 -11 -16 13.97 5.66
 -2 -11 -16 16.51 3.75
 -2 -11 -17 4.6 4.79
 -2 -11 -17 8.01 3.68
 -2 -11 -18 5.62 3.72
 2 12 -6 250.11 18.37
 2 12 -5 175.89 10.6
 2 12 -5 100.94 10.14
 2 12 -4 57.47 5.69
 2 12 -3 157.57 15.3
 2 12 -3 196.83 14.46
 2 12 -2 76.63 7.21
 2 12 -2 64.17 9.38
 2 12 -1 120.49 12.94
 2 12 -1 116.23 10.16
 2 12 0 189.88 15.44
 -2 -12 0 209.94 16.07
 2 12 0 179.26 15.19
 2 12 0 183.98 15.78
 2 12 0 184.48 17.77
 2 12 1 116.32 10.05
 2 12 1 107.65 10.5
 -2 -12 -1 123.06 11.71
 -2 -12 -2 -8.06 6.74
 -2 -12 -3 680.85 50.86
 -2 -12 -4 7.82 7.52
 2 12 4 13.5 4.95
 2 12 4 10.24 8.9
 -2 -12 -5 118.56 12.32
 2 12 5 98.1 10.3
 2 12 6 31.89 6.15
 -2 -12 -6 38.47 8.68
 2 12 6 40.56 9.19
 -2 -12 -6 19.25 3.7
 -2 -12 -7 114.7 9.98
 -2 -12 -7 141.68 13.54
 2 12 7 114.12 11.46
 -2 -12 -8 249 18.21
 -2 -12 -8 176.14 15.14
 -2 -12 -9 309.97 22.37
 -2 -12 -9 244.31 20.13
 -2 -12 -10 380.74 30.69
 2 12 10 382.64 31.12
 2 12 10 441.32 32.29
 -2 -12 -11 96.36 9.55
 2 12 11 121.25 11.43
 2 12 11 109.06 9.74
 -2 -12 -12 475.82 35.16
 -2 -12 -13 480.45 35.36
 -2 -12 -14 520.58 43.07
 -2 -12 -14 656.13 43.08
 -2 -12 -14 612.2 42.4
 -2 -12 -14 555.74 42.57
 -2 -12 -15 267.94 23.86
 -2 -12 -15 300.47 23.59
 -2 -12 -15 338.71 24.12
 -2 -12 -15 368.25 23.66
 -2 -12 -16 375.72 30.87
 -2 -12 -16 449.39 30.45
 -2 -12 -17 262.97 19.61
 2 13 -3 28.37 3.13
 2 13 -2 24.55 3.04
 2 13 -2 18.04 4.62
 2 13 -1 21.89 3.16
 2 13 -1 19.23 5.48
 2 13 0 32.82 3.82
 2 13 0 25.05 6.63
 2 13 1 3.46 2.37
 2 13 1 -1.06 6.23
 2 13 2 43.88 5.28
 2 13 2 44.2 4.61
 2 13 2 36.7 8.12
 -2 -13 -3 -2.4 5.33
 2 13 3 0.56 3.34
 2 13 3 10.57 7.28
 -2 -13 -4 6.11 5.68
 2 13 4 7.07 4.06
 2 13 4 4.6 7.33
 -2 -13 -5 50.38 7.62
 2 13 5 38.09 5.92
 2 13 5 34.44 8.22
 -2 -13 -6 27.06 6.93
 2 13 6 16.09 4.42
 2 13 6 12.41 7.32
 -2 -13 -7 4.44 6
 2 13 7 -0.32 3.55
 2 13 7 -2.79 6.84
 2 13 8 -4.51 6.71
 -2 -13 -8 11.56 5.92
 -2 -13 -8 -0.14 2.25
 2 13 8 0.31 3.59
 2 13 9 -2.42 6.55
 -2 -13 -9 13.38 5.87
 2 13 9 7.7 3.67
 -2 -13 -9 8.78 2.58
 2 13 10 1.53 5.39
 2 13 10 1.01 3.31
 -2 -13 -10 2.9 2.47
 -2 -13 -11 -0.3 2.51
 2 13 11 3.86 4.89
 -2 -13 -12 12.26 2.83
 -2 -13 -13 5.46 5.23
 -2 -13 -13 0.26 2.3
 -2 -13 -14 0.92 4.64
 -2 -13 -14 2.82 3.09
 -2 -13 -15 0.51 2.35
 2 14 0 451.49 32.75
 2 14 1 185.26 14.65
 2 14 2 281.76 21.59
 2 14 3 228.38 18.23
 2 14 4 75.14 8.53
 2 14 5 55.67 7.6
 2 14 6 102.2 9.69
 2 14 6 89.34 8.33
 2 14 7 56.69 7
 2 14 7 40.54 5.25
 2 14 8 99.24 9.67
 2 14 9 10.1 4.42
 2 14 10 2.51 3.87
 -2 -14 -11 60.13 6.96
 -2 -14 -12 22.14 3.25
 -2 -14 -12 13.81 4.4
 3 -12 -8 157.08 14.22
 3 -12 -7 67.97 7.17
 -3 12 7 11.36 3.07
 3 -12 -6 45.62 7.42
 3 -12 -5 71.61 8.48
 -3 12 4 6.49 2.31
 -3 12 3 13.62 2.41
 3 -11 -12 5.88 4.14
 3 -11 -12 -3.22 4.87
 3 -11 -11 -5.15 6.27
 3 -11 -10 2.06 7.09
 3 -11 -9 16.6 8
 3 -11 -8 -2.95 8.31
 3 -11 -7 6.47 3.85
 3 -11 -7 9.05 4.13
 3 -11 -6 -0.23 4
 3 -11 -6 2.42 4.25
 3 -11 -5 17.81 4.8
 3 -11 -5 28.19 5.19
 3 -11 -4 21.26 4.54
 3 -11 -4 24.76 4.91
 3 -11 -3 5.39 3.82
 3 -11 -3 8.63 4.28
 -3 11 2 4.72 4.32
 3 -11 -2 1.77 3.23
 3 -11 -2 4.7 3.79
 -3 11 1 6.03 5.11
 3 -11 -1 41.06 3.73
 -3 11 0 4.59 4.89
 3 -11 0 40.24 3.52
 -3 11 -1 3.6 3.86
 3 -11 1 9.01 1.91
 -3 11 -2 -2.83 3.37
 3 -11 2 1.51 1.29
 3 -10 -14 1.9 4.1
 3 -10 -14 -0.16 4.92
 3 -10 -13 64.61 7.97
 3 -10 -13 57.68 8.62
 3 -10 -13 37.22 7.26
 3 -10 -12 24.43 8.78
 3 -10 -12 31.72 7.3
 3 -10 -11 39.94 10.43
 3 -10 -11 40.32 7.73
 3 -10 -10 157.09 18.25
 3 -10 -10 104.65 14.63
 3 -10 -9 216.61 15.79
 3 -10 -9 241.83 16.04
 3 -10 -8 306.44 22.59
 3 -10 -8 269.54 22.41
 3 -10 -7 488.72 35.06
 3 -10 -7 441.31 34.84
 3 -10 -6 346.64 25.21
 3 -10 -6 297.09 24.9
 3 -10 -5 65.15 8.07
 3 -10 -5 48.7 7.28
 3 -10 -4 145.85 13.57
 3 -10 -4 156.58 12.29
 3 -10 -4 142.67 13.28
 3 -10 -3 512.98 38.63
 3 -10 -3 531.09 37.9
 3 -10 -3 497.6 38.53
 3 -10 -2 743.56 58.55
 3 -10 -2 832.81 58.11
 3 -10 -2 830.08 58.72
 3 -10 -1 351.1 27.03
 3 -10 -1 351.74 27.65
 3 -10 -1 368.61 27.04
 3 -10 -1 384.43 27.73
 3 -10 0 188.32 14.51
 3 -10 0 174.58 14.95
 3 -10 0 183.46 14.32
 3 -10 0 179.97 14.84
 3 -10 1 372.56 26.97
 3 -10 1 360.98 27.11
 3 -10 1 359.18 27.14
 3 -10 2 327.59 24.48
 3 -10 2 328.93 24.29
 -3 10 -3 71.36 7.44
 3 -10 3 116.42 7.79
 3 -10 3 116.18 8.09
 -3 10 -3 77.54 7.68
 -3 10 -4 40.52 4.38
 -3 10 -4 42.3 4.47
 -3 10 -5 74.19 6.67
 3 -10 5 95.53 6.7
 3 -9 -16 -0.15 4.67
 3 -9 -15 2.59 6.18
 3 -9 -15 6 4.85
 3 -9 -14 4.77 7.31
 3 -9 -14 7.31 6.17
 3 -9 -14 0.39 6.64
 3 -9 -13 3.03 7.65
 3 -9 -13 6.5 6.6
 3 -9 -13 -6.75 7.92
 3 -9 -12 -2 8.05
 3 -9 -12 6.24 9.29
 3 -9 -11 -6.38 8.92
 3 -9 -11 -9.93 10.95
 3 -9 -10 1.17 4.32
 3 -9 -10 2.93 8.31
 3 -9 -10 3.08 10.59
 3 -9 -9 0.31 5.05
 3 -9 -9 0.68 4.68
 3 -9 -9 -2.78 3.68
 3 -9 -8 6.05 5.86
 3 -9 -7 -3.52 5.71
 3 -9 -7 -0.72 5.96
 3 -9 -6 2.62 6.37
 3 -9 -6 -2.83 5.57
 3 -9 -5 0.38 6.6
 3 -9 -5 8.13 3.14
 3 -9 -5 9.75 5.79
 3 -9 -5 7.18 3.24
 3 -9 -4 3.84 6.57
 3 -9 -4 12.94 3.27
 3 -9 -4 8.47 5.94
 3 -9 -3 7.09 3.1
 3 -9 -3 3.36 6.36
 3 -9 -3 3.61 3.13
 3 -9 -3 0.4 5.4
 3 -9 -2 13.91 3.88
 3 -9 -2 19.54 6.74
 3 -9 -2 14.42 3.52
 3 -9 -2 11.09 5.44
 3 -9 -1 16.83 4.05
 3 -9 -1 12.95 5.9
 3 -9 -1 16.67 3.83
 3 -9 -1 19.86 5.64
 3 -9 0 25.84 4.64
 3 -9 0 25.16 5.97
 3 -9 1 17.75 5.12
 3 -9 1 16.71 5.28
 3 -9 1 24.8 4.37
 3 -9 2 26.22 4.56
 -3 9 -2 26.65 6.87
 3 -9 2 28.41 4.8
 3 -9 2 22.93 5.23
 3 -9 2 27.09 4
 -3 9 -3 30.82 7.08
 3 -9 3 23.09 3.77
 3 -9 3 31.2 4.41
 -3 9 -4 38.7 7.01
 3 -9 4 28.23 3.88
 3 -9 4 31.76 4.52
 3 -9 5 29.59 4.11
 3 -9 5 27.11 3.55
 -3 9 -5 39.21 6.68
 -3 9 -5 26.74 3.51
 3 -9 6 13.29 2.43
 -3 9 -6 11.23 2.28
 3 -9 6 13.56 2.37
 3 -9 7 22.22 2.56
 -3 9 -8 17.3 2.37
 3 -8 -17 469.02 34.43
 3 -8 -16 319.02 29.92
 3 -8 -16 487.17 30.41
 3 -8 -15 337.25 25.13
 3 -8 -15 383.16 25.08
 3 -8 -14 359.47 33.12
 3 -8 -14 448.07 33.24
 3 -8 -14 438.51 32.64
 3 -8 -13 294.01 27.73
 3 -8 -13 314.55 26.27
 3 -8 -13 343.35 27.11
 3 -8 -12 268.14 25.32
 3 -8 -12 256.49 22.75
 3 -8 -11 338.05 25.48
 3 -8 -10 132.52 18.78
 3 -8 -10 139.85 12.18
 3 -8 -9 40.32 10.53
 3 -8 -9 67.15 8.32
 3 -8 -9 59.17 6.74
 3 -8 -9 57.98 8.05
 3 -8 -9 65.94 7.14
 3 -8 -8 218.02 17.72
 3 -8 -8 196.23 17.4
 3 -8 -8 213.76 16.39
 3 -8 -8 231.57 16.74
 3 -8 -7 175.75 14.12
 3 -8 -7 176.88 13.94
 3 -8 -7 186.32 15.39
 3 -8 -6 8.28 2.99
 3 -8 -6 8.81 3.98
 3 -8 -6 9.73 6.67
 3 -8 -6 6.76 3.86
 3 -8 -5 4.85 3.78
 3 -8 -5 7.07 3.17
 3 -8 -4 18.74 4.19
 3 -8 -4 21.07 4
 3 -8 -3 116.32 10.39
 3 -8 -3 119.49 10.4
 3 -8 -2 38.85 5.36
 3 -8 -1 28.04 5.19
 3 -8 -1 30.05 4.78
 3 -8 -1 29.59 7.52
 3 -8 0 96.45 10.88
 3 -8 0 99.73 9.56
 3 -8 1 169.26 14.26
 3 -8 1 157.32 13.35
 3 -8 1 127.31 13.97
 3 -8 1 164.2 14.05
 -3 8 -2 110.83 11.81
 3 -8 2 106.45 10.37
 3 -8 2 111.62 9.84
 3 -8 2 75.32 10.95
 3 -8 2 96.97 10.04
 3 -8 3 155.75 13.67
 3 -8 3 157.5 13.63
 -3 8 -3 169.32 15.59
 3 -8 4 374.66 28.44
 -3 8 -5 522.18 32.24
 3 -8 5 432.75 30.65
 -3 8 -6 370.66 30.62
 3 -8 6 366.57 30.89
 3 -8 6 446.33 30.97
 -3 8 -7 161.07 13.11
 3 -8 7 150.21 13.73
 3 -8 7 165.55 13.37
 -3 8 -8 128.84 11
 3 -8 8 141.27 11.59
 3 -8 9 295 21.47
 3 -7 -17 -1.81 6.66
 3 -7 -17 -5.21 4.9
 3 -7 -16 0.3 8.01
 3 -7 -16 -0.38 5.92
 3 -7 -16 -3.39 2.52
 3 -7 -15 5 8.71
 3 -7 -15 3.75 6.97
 3 -7 -15 -2.86 7.26
 3 -7 -15 5.07 2.9
 3 -7 -14 1.62 9.56
 3 -7 -14 9.74 7.63
 3 -7 -14 4.3 8.64
 3 -7 -14 7.37 3.24
 3 -7 -13 -3.64 10.41
 3 -7 -13 0.18 3.28
 3 -7 -12 2.77 10.3
 3 -7 -12 0.81 11.49
 3 -7 -12 5.6 9.26
 3 -7 -12 3.94 3.53
 3 -7 -11 -1.13 3.37
 3 -7 -11 7.54 9.8
 3 -7 -11 5.04 4
 3 -7 -11 -5.21 11.69
 3 -7 -11 1.57 8.93
 3 -7 -11 -0.71 3.29
 3 -7 -10 5.4 3.51
 3 -7 -10 4.7 10.02
 3 -7 -10 10.27 4.44
 3 -7 -10 3.32 3.67
 3 -7 -10 14.39 12.61
 3 -7 -10 4.9 9.21
 3 -7 -9 -3.23 9.37
 3 -7 -9 9.66 8.38
 3 -7 -9 -1.95 4.24
 3 -7 -8 3.29 4.19
 3 -7 -8 12.58 9.23
 3 -7 -7 14.68 6.58
 3 -7 -7 4.73 9.13
 3 -7 -7 8.29 4.45
 3 -7 -7 7.35 3.98
 3 -7 -6 2.14 3.82
 3 -7 -6 3.68 2.77
 3 -7 -6 4.82 6.47
 3 -7 -6 7.35 8.59
 3 -7 -6 -1.63 3.92
 3 -7 -5 4.15 6.96
 3 -7 -5 9.83 7.42
 3 -7 -5 1.62 2.72
 3 -7 -5 3.16 3.64
 3 -7 -5 1.64 3.99
 3 -7 -4 5 7.11
 3 -7 -4 1.96 7.35
 3 -7 -4 -2.2 2.98
 3 -7 -4 0.79 3.68
 3 -7 -4 4.17 3.9
 3 -7 -3 0.56 3.03
 3 -7 -3 1.25 6.9
 3 -7 -3 8.02 7.31
 3 -7 -3 1.87 3.9
 3 -7 -3 2.29 3.36
 3 -7 -3 13.38 8.43
 3 -7 -2 1.65 7.72
 3 -7 -2 5.16 7.48
 3 -7 -2 2.13 3.59
 3 -7 -2 4.95 3.58
 3 -7 -1 1.21 6.89
 3 -7 -1 -1.96 7.46
 3 -7 -1 4.42 3.67
 3 -7 -1 -0.65 3.68
 3 -7 0 19.71 7.04
 3 -7 0 12.48 4.25
 3 -7 0 3 7.62
 3 -7 1 4.42 7.72
 3 -7 1 2.86 5.68
 -3 7 -1 -5.26 6.84
 3 -7 1 -1.71 3.63
 3 -7 1 -2.21 5.8
 3 -7 2 1.77 5.52
 -3 7 -2 6.29 7.3
 3 -7 2 2.4 7.5
 3 -7 3 6.28 5.4
 -3 7 -3 -3 7.63
 3 -7 3 8.61 7.9
 -3 7 -4 16.4 8.01
 3 -7 4 12.28 7.98
 3 -7 4 19.52 5.73
 3 -7 4 20.76 4.56
 -3 7 -5 18.31 7.95
 3 -7 5 14.53 7.9
 3 -7 5 9.89 4.32
 3 -7 5 22.15 5.68
 -3 7 -6 20.87 7.67
 3 -7 6 10.01 3.8
 -3 7 -7 50.53 5.7
 3 -7 7 63.26 6.38
 3 -7 7 45.75 8.4
 3 -7 8 21.82 3.99
 -3 7 -8 26.94 3.63
 -3 7 -8 34.56 7.77
 3 -7 8 18.81 6.83
 -3 7 -9 10.64 2.17
 -3 7 -9 20.72 6.43
 3 -7 9 7.53 5.61
 3 -7 10 23.84 3.22
 3 -7 10 23.62 5.15
 -3 7 -10 21.48 6.13
 3 -7 11 27.15 4.14
 3 -6 -18 107.09 10.18
 3 -6 -17 15.68 6.29
 3 -6 -17 31.02 8.05
 3 -6 -17 20.45 3.25
 3 -6 -16 42.87 9
 3 -6 -16 56.65 5.74
 3 -6 -15 308.68 21.06
 3 -6 -15 345.3 24.39
 3 -6 -14 619.51 40.36
 3 -6 -14 374.81 42.88
 3 -6 -13 932.88 61.42
 3 -6 -13 847.64 59.72
 3 -6 -13 920.6 62.3
 3 -6 -13 748.03 62.47
 3 -6 -12 1165.75 76.21
 3 -6 -12 899.44 78.46
 3 -6 -12 959.39 76.57
 3 -6 -12 1049.55 74.55
 3 -6 -11 1121.4 78.54
 3 -6 -11 1014.59 81.7
 3 -6 -11 1215.08 78
 3 -6 -10 1345.55 104.99
 3 -6 -10 1428.15 104.17
 3 -6 -10 1372.1 107.59
 3 -6 -10 1555.35 103.91
 3 -6 -9 1577.35 114.84
 3 -6 -9 1781.94 115.51
 3 -6 -9 1529.38 114.44
 3 -6 -9 1649.11 115.57
 3 -6 -9 1514.76 116.31
 3 -6 -9 1655.77 115.39
 3 -6 -8 950.62 65.77
 3 -6 -8 1030.31 66.39
 3 -6 -8 825.12 65.14
 3 -6 -8 975.31 66.43
 3 -6 -8 995.77 66.51
 3 -6 -7 531.76 37.69
 3 -6 -7 438.2 38.09
 3 -6 -7 480.86 36.29
 3 -6 -7 525.2 37.16
 3 -6 -7 465.65 35.96
 3 -6 -7 546.69 37.41
 3 -6 -7 511.42 36.6
 3 -6 -7 470.14 39.82
 3 -6 -6 694.81 47.49
 3 -6 -6 490.05 47.23
 3 -6 -6 614.25 46.06
 3 -6 -6 630.78 46.81
 3 -6 -6 610.21 45.7
 3 -6 -6 669.39 46.72
 3 -6 -6 633.28 49.74
 3 -6 -6 740.34 46.56
 3 -6 -5 994.61 65.36
 3 -6 -5 816.92 64.98
 3 -6 -5 1032.66 64.25
 3 -6 -5 994.93 67.47
 3 -6 -5 934.1 64.56
 3 -6 -5 765.99 64.44
 3 -6 -5 809.11 63.38
 3 -6 -5 901.74 63.9
 3 -6 -4 887.72 61.24
 3 -6 -4 760.22 57.68
 3 -6 -4 846.85 59.07
 3 -6 -4 911.82 58.01
 3 -6 -4 794.51 61.76
 3 -6 -4 750.09 58.17
 3 -6 -4 710.8 58.23
 3 -6 -3 328.04 29.56
 3 -6 -3 380.44 30.29
 3 -6 -3 438.74 29.13
 3 -6 -3 376.03 28.88
 3 -6 -3 390.27 33.11
 3 -6 -3 359.9 29.29
 3 -6 -2 164.02 14.86
 3 -6 -2 195.57 14.79
 3 -6 -2 167.64 18.81
 3 -6 -2 177.51 16.41
 3 -6 -2 143.28 15.85
 3 -6 -1 219.41 17.41
 3 -6 -1 180.02 16.77
 3 -6 -1 199.1 16.78
 3 -6 -1 219.65 21.02
 3 -6 -1 221.01 18.35
 3 -6 -1 199.68 18.01
 3 -6 0 107.38 10.97
 3 -6 0 154.98 12.14
 3 -6 0 120.15 12.98
 3 -6 0 129.87 12.81
 3 -6 0 121.45 11.13
 3 -6 1 64.72 8.13
 3 -6 1 94.99 8.92
 3 -6 1 73.77 10.96
 3 -6 1 113.67 9.97
 3 -6 1 99.39 10.12
 3 -6 2 137.74 12.46
 3 -6 2 119.11 14.21
 3 -6 2 150.02 13.38
 3 -6 2 153.91 13.21
 3 -6 3 1.4 5.36
 3 -6 3 6.48 5.34
 3 -6 3 8.54 4.29
 3 -6 4 160.4 13.9
 3 -6 4 146.88 13.27
 3 -6 5 101.03 10.38
 3 -6 6 4.91 3.82
 3 -6 6 3.47 2.93
 3 -6 6 -0.33 5.23
 -3 6 -7 125.96 13.83
 3 -6 7 127.17 11.49
 3 -6 7 133.62 11.91
 -3 6 -8 307.62 22.09
 3 -6 8 278.61 19.97
 -3 6 -9 84.26 11.43
 3 -6 9 98.54 8.58
 -3 6 -9 88.07 8.62
 3 -6 10 163.43 11.95
 -3 6 -10 142.97 11.79
 -3 6 -10 134.53 13.91
 -3 6 -11 330.77 22.35
 3 -6 11 301.08 22.64
 -3 6 -12 120.38 10.19
 3 -6 12 96.51 9.67
 3 -5 -18 7.43 6.15
 3 -5 -18 4.61 3.87
 3 -5 -17 6.95 5.9
 3 -5 -17 5.63 7.82
 3 -5 -17 -2.99 5.06
 3 -5 -17 -0.75 2.93
 3 -5 -16 -2.39 6.12
 3 -5 -16 -6.85 7.13
 3 -5 -16 -8.19 8.72
 3 -5 -16 -0.38 3.34
 3 -5 -15 2.34 6.64
 3 -5 -15 -9.11 7.97
 3 -5 -15 -2.57 9.45
 3 -5 -15 1.3 3.66
 3 -5 -14 -3.71 8.09
 3 -5 -14 5.05 9.83
 3 -5 -14 1.87 10.07
 3 -5 -14 0.24 3.91
 3 -5 -13 -4.39 8.01
 3 -5 -13 3.9 8.59
 3 -5 -13 -4.26 10.6
 3 -5 -13 -3.86 10.94
 3 -5 -13 0.49 10.3
 3 -5 -13 -0.5 3.88
 3 -5 -12 5.6 7.6
 3 -5 -12 4.11 10.32
 3 -5 -12 -1.98 8.91
 3 -5 -12 16.24 10.88
 3 -5 -12 4.91 11.18
 3 -5 -11 2.44 3.84
 3 -5 -11 -3.27 7.16
 3 -5 -11 1.69 10.56
 3 -5 -11 10.3 10.53
 3 -5 -11 2.15 3.8
 3 -5 -11 1.94 10.54
 3 -5 -10 -3.38 10.99
 3 -5 -10 -3.41 10.3
 3 -5 -10 -2.33 9.81
 3 -5 -10 3.43 3.7
 3 -5 -10 2.14 3.8
 3 -5 -9 5.97 8.56
 3 -5 -9 1.21 3.54
 3 -5 -9 12.39 11.11
 3 -5 -9 -4.17 9.5
 3 -5 -9 -2.66 9.45
 3 -5 -9 4.68 3.66
 3 -5 -9 2.17 3.89
 3 -5 -8 -1.8 9.37
 3 -5 -8 2.18 3.41
 3 -5 -8 -1.19 8.93
 3 -5 -8 6.3 9.07
 3 -5 -8 -0.39 3.36
 3 -5 -8 2.35 4.77
 3 -5 -8 3.4 3.85
 3 -5 -7 9.29 7.53
 3 -5 -7 6.57 8.86
 3 -5 -7 0.48 3.66
 3 -5 -7 -3 8.05
 3 -5 -7 1.58 8.7
 3 -5 -7 0.18 3.34
 3 -5 -7 8.96 5.37
 3 -5 -7 0.31 4.05
 3 -5 -6 0.94 3.92
 3 -5 -6 2.22 7.85
 3 -5 -6 2.18 2.22
 3 -5 -6 2.31 3.49
 3 -5 -6 -2.22 7.36
 3 -5 -6 0.59 9.31
 3 -5 -6 -1.16 7.84
 3 -5 -6 -2.27 5.89
 3 -5 -6 1.68 3.11
 3 -5 -5 5.6 3.15
 3 -5 -5 5.71 6.13
 3 -5 -5 6.51 3.91
 3 -5 -5 3.11 7.54
 3 -5 -5 4.86 2.35
 3 -5 -5 8.13 6.92
 3 -5 -5 0.58 8.04
 3 -5 -5 0.58 8.48
 3 -5 -5 5.36 6.97
 3 -5 -5 7.81 3.68
 3 -5 -4 54.13 11.22
 3 -5 -4 69.39 11.57
 3 -5 -4 73.44 11.42
 3 -5 -4 79.05 7.09
 3 -5 -4 68.37 6.4
 3 -5 -4 53.9 8.87
 3 -5 -4 65.95 6.33
 3 -5 -4 64.61 7.36
 3 -5 -4 68.63 9.17
 3 -5 -3 6.39 4.39
 3 -5 -3 7.62 9.2
 3 -5 -3 5.11 3.95
 3 -5 -3 9.91 8.35
 3 -5 -3 7.75 3.05
 3 -5 -3 8.04 8.19
 3 -5 -3 5.82 6.95
 3 -5 -3 6.85 3.58
 3 -5 -3 11.1 6.67
 3 -5 -3 10.63 3.73
 3 -5 -2 18.77 5.06
 3 -5 -2 3.88 4.01
 3 -5 -2 24.56 8.99
 3 -5 -2 15.69 3.65
 3 -5 -2 22.13 8.34
 3 -5 -2 13.16 7.21
 3 -5 -2 18.2 6.97
 3 -5 -2 20.92 4.03
 3 -5 -1 -1.04 6.79
 3 -5 -1 -1.57 8.23
 3 -5 -1 -0.89 3.68
 3 -5 -1 0.29 6.82
 3 -5 -1 11.04 7.56
 3 -5 -1 1.61 3.25
 3 -5 -1 5.48 4.48
 3 -5 0 110.31 10.1
 3 -5 0 124.41 11.72
 3 -5 0 92.02 10.02
 3 -5 0 117.83 10.64
 3 -5 0 95.79 11.72
 3 -5 1 17.84 7.65
 3 -5 1 16.37 4.6
 3 -5 1 18.49 4.45
 3 -5 1 27.36 8.79
 3 -5 1 22.6 6.27
 3 -5 1 29.5 5.81
 3 -5 1 27.04 6.74
 3 -5 2 -2.49 3.9
 3 -5 2 -6.86 8.25
 3 -5 2 2.91 3.48
 3 -5 2 6.8 5.41
 3 -5 2 -0.96 5.56
 3 -5 2 -1.58 5.45
 3 -5 3 7.06 3.91
 3 -5 3 8.57 5.84
 3 -5 3 -0.33 5.21
 3 -5 3 3.64 5.27
 3 -5 4 45.44 6.46
 3 -5 4 62.17 9.43
 3 -5 4 44.91 7.3
 3 -5 4 56.81 7.15
 3 -5 5 13.61 4.41
 3 -5 5 13.85 6.62
 3 -5 5 13.11 5.77
 3 -5 6 -1.99 3.29
 3 -5 6 -3.65 4.19
 3 -5 6 0.76 6.08
 3 -5 6 -2.73 5.33
 3 -5 7 -2.64 3.74
 3 -5 7 3.05 6.51
 3 -5 7 -6.72 5.69
 -3 5 -8 -3.38 4.15
 3 -5 8 3.17 3.46
 3 -5 8 6.17 3.82
 3 -5 8 3.02 6.26
 3 -5 8 3.82 4.67
 -3 5 -9 -1.05 2.62
 3 -5 9 1.92 3.34
 3 -5 9 -1.4 3.15
 3 -5 9 -1.45 4.3
 -3 5 -10 5.5 2.31
 3 -5 10 1.96 2.69
 3 -5 11 2.67 2.6
 -3 5 -11 -3.11 6.34
 3 -5 12 16.39 2.91
 3 -5 12 19.58 3.2
 -3 5 -12 9.4 5.84
 3 -5 13 8.59 2.14
 -3 5 -13 4.95 4.92
 3 -5 14 13.9 3.99
 3 -4 -19 231.72 17.1
 3 -4 -18 148.65 10.98
 3 -4 -18 122.92 12.06
 3 -4 -18 116.94 9.91
 3 -4 -17 112.71 10.21
 3 -4 -17 115.94 11.76
 3 -4 -17 89.64 8.48
 3 -4 -16 155.69 14.89
 3 -4 -16 146.7 12.99
 3 -4 -16 133.31 11.24
 3 -4 -15 179.91 14.71
 3 -4 -14 191.69 17.11
 3 -4 -14 180.37 15.78
 3 -4 -14 162.62 12.98
 3 -4 -14 163 16.25
 3 -4 -13 5.54 9.38
 3 -4 -13 1.47 10.31
 3 -4 -13 6.46 10.62
 3 -4 -13 15.01 8.77
 3 -4 -13 6.1 9.59
 3 -4 -13 5.38 4.19
 3 -4 -12 -4.88 11
 3 -4 -12 5.34 9.31
 3 -4 -12 5.45 10.77
 3 -4 -12 -8.46 8.53
 3 -4 -12 3.18 9.83
 3 -4 -11 25.41 13.85
 3 -4 -11 16.09 4.25
 3 -4 -11 23.93 4.75
 3 -4 -11 28.97 9.47
 3 -4 -11 14.47 10.78
 3 -4 -11 19.91 10.79
 3 -4 -11 22.68 10.54
 3 -4 -10 43.37 14.58
 3 -4 -10 56.78 5.98
 3 -4 -10 55.26 9.78
 3 -4 -10 37.78 5.88
 3 -4 -10 49.85 10.92
 3 -4 -10 31.77 11.99
 3 -4 -10 42.18 11.13
 3 -4 -9 297.66 25.41
 3 -4 -9 279.63 24.99
 3 -4 -9 328.43 27.97
 3 -4 -9 297.81 22.94
 3 -4 -9 298.57 30.07
 3 -4 -9 313.29 23.36
 3 -4 -9 385 24.65
 3 -4 -9 222.62 25.15
 3 -4 -8 124.76 16.36
 3 -4 -8 187.64 14.37
 3 -4 -8 212.95 15.06
 3 -4 -8 148.9 13.46
 3 -4 -8 175.23 14.09
 3 -4 -8 171.44 13.55
 3 -4 -8 184.18 16.3
 3 -4 -8 193.59 19.47
 3 -4 -8 134.62 16.14
 3 -4 -8 188.92 21.47
 3 -4 -7 123.67 10.43
 3 -4 -7 115.49 12.55
 3 -4 -7 110.22 9.4
 3 -4 -7 106.07 9.79
 3 -4 -7 118.81 9.32
 3 -4 -7 113.46 12.22
 3 -4 -7 80.93 12.67
 3 -4 -7 121.66 17.7
 3 -4 -6 971.57 61.31
 3 -4 -6 769.19 61.58
 3 -4 -6 783.46 60.86
 3 -4 -6 955.11 65.97
 3 -4 -6 844.4 60.23
 3 -4 -6 905.19 61.21
 3 -4 -6 849.01 60.51
 3 -4 -6 580.39 61.99
 3 -4 -6 1151.22 67.64
 3 -4 -5 1086.87 95.22
 3 -4 -5 1440.51 95.04
 3 -4 -5 1384.43 94.69
 3 -4 -5 1247.62 95.35
 3 -4 -5 1521.3 95.79
 3 -4 -5 1064.69 96.69
 3 -4 -4 780.57 52.42
 3 -4 -4 674.78 53.04
 3 -4 -4 711.26 51.99
 3 -4 -3 2059.53 137.41
 3 -4 -3 2082.02 137.51
 3 -4 -3 1766.3 138.09
 3 -4 -3 1828.26 137.02
 3 -4 -2 3844.21 252.61
 3 -4 -2 2698.17 254.65
 3 -4 -2 4298.69 252.65
 3 -4 -2 2814.58 252.9
 3 -4 -2 3555.35 252.07
 3 -4 -1 692.18 49.08
 3 -4 -1 655.59 52.09
 3 -4 -1 658.72 49.89
 3 -4 0 34.27 4.99
 3 -4 0 42.51 6.56
 3 -4 0 39.58 7.24
 3 -4 1 260.99 23.6
 3 -4 1 398.41 26.02
 3 -4 1 289.26 23.89
 3 -4 1 371.54 24.65
 3 -4 2 1232.77 86.96
 3 -4 2 1350.41 88.94
 3 -4 3 817.42 57.96
 3 -4 3 878.5 60.06
 3 -4 3 738.43 57.77
 3 -4 4 768.62 56.49
 3 -4 4 844.13 59.06
 3 -4 4 755.63 56.56
 3 -4 5 1189.56 86.2
 3 -4 5 1146.81 83.58
 3 -4 6 410.89 29.43
 3 -4 6 406.28 32.38
 3 -4 6 361.57 28.98
 3 -4 7 110.85 10.18
 3 -4 7 105.71 12.88
 3 -4 7 107.94 10
 3 -4 8 224.44 17.74
 3 -4 8 239.19 21.2
 3 -4 8 207.61 17.65
 3 -4 9 256.66 21.51
 3 -4 9 180.62 17.74
 -3 4 -9 260.36 18.28
 3 -4 9 234.86 17.79
 -3 4 -9 186.94 18.57
 3 -4 10 119.36 13.82
 3 -4 10 102.08 10.81
 3 -4 10 115.72 10.56
 -3 4 -10 105.67 9.79
 -3 4 -11 11.02 7.17
 3 -4 12 0.89 2.76
 3 -4 12 0.47 2.78
 -3 4 -12 -3.47 6.46
 -3 4 -12 -4.09 5.17
 3 -4 13 -3.53 2.4
 -3 4 -13 1.13 5.52
 -3 4 -13 -1.14 4.71
 3 -4 13 -0.91 2.69
 -3 4 -14 13.53 5.19
 -3 4 -14 43.57 4.94
 -3 4 -15 95.22 7.76
 3 -3 -19 11.74 3.79
 3 -3 -18 2.73 6.19
 3 -3 -18 10.78 2.95
 3 -3 -17 3.97 8.24
 3 -3 -17 7.61 6.6
 3 -3 -17 15.39 8.07
 3 -3 -17 2.37 3.25
 3 -3 -16 -0.64 9.75
 3 -3 -16 -1.93 8.57
 3 -3 -16 -3.16 7.23
 3 -3 -16 2.47 3.9
 3 -3 -16 8.65 7.99
 3 -3 -15 9.54 4.43
 3 -3 -14 22.94 4.74
 3 -3 -14 26.33 11.1
 3 -3 -14 31.88 5.24
 3 -3 -14 35.24 10.73
 3 -3 -14 34.51 10.46
 3 -3 -14 24.48 9.14
 3 -3 -14 15.47 9.47
 3 -3 -13 2.88 3.92
 3 -3 -13 -2.44 10.01
 3 -3 -13 -3.12 10.41
 3 -3 -13 8.44 10.34
 3 -3 -13 1.3 8.8
 3 -3 -13 -1.5 9.2
 3 -3 -12 2.08 13.03
 3 -3 -12 17.05 10.7
 3 -3 -12 1.92 8.48
 3 -3 -12 11.5 10.17
 3 -3 -12 15.69 10.72
 3 -3 -12 4.41 4.28
 3 -3 -12 4.38 3.77
 3 -3 -12 10.58 10.67
 3 -3 -11 -11.57 13.16
 3 -3 -11 10.4 8.01
 3 -3 -11 3.14 10.46
 3 -3 -11 9.16 10.14
 3 -3 -11 10.02 3.82
 3 -3 -11 -1.84 10.01
 3 -3 -11 9.15 3.35
 3 -3 -11 7.59 4.26
 3 -3 -11 4.54 10.46
 3 -3 -10 -5.11 12.47
 3 -3 -10 6.67 9.48
 3 -3 -10 2.68 9.94
 3 -3 -10 5.88 3.51
 3 -3 -10 4.76 9.2
 3 -3 -10 8.31 3.37
 3 -3 -10 10.44 4.17
 3 -3 -10 22.84 9.44
 3 -3 -9 8.78 12.71
 3 -3 -9 11.06 9.6
 3 -3 -9 3.55 9.48
 3 -3 -9 10.85 9.07
 3 -3 -9 10.31 3.38
 3 -3 -9 11.79 3.38
 3 -3 -9 5.79 3.95
 3 -3 -9 18.6 8.79
 3 -3 -8 -0.92 12.04
 3 -3 -8 1.76 3.24
 3 -3 -8 1.86 2.97
 3 -3 -8 -0.74 8.21
 3 -3 -8 6.71 8.94
 3 -3 -8 -4.39 8.84
 3 -3 -8 3.67 7.8
 3 -3 -8 2.81 3.51
 3 -3 -7 4.64 2.9
 3 -3 -7 2.52 9.46
 3 -3 -7 3.7 8.21
 3 -3 -7 6.8 3.41
 3 -3 -7 9.51 11.77
 3 -3 -7 1.73 3.99
 3 -3 -7 7.42 3.45
 3 -3 -7 -4.42 8.37
 3 -3 -6 4.48 3.09
 3 -3 -6 0.48 3.01
 3 -3 -6 10.91 4.46
 3 -3 -5 1.52 2.93
 3 -3 -5 -0.15 2.91
 3 -3 -5 2.74 4.64
 3 -3 -4 7.97 3.17
 3 -3 -4 9.46 3.19
 3 -3 -4 10.73 5.34
 3 -3 -3 5.32 2.97
 3 -3 -3 5.9 2.2
 3 -3 -3 1.49 2.92
 3 -3 -3 6.45 5.48
 3 -3 -2 1.55 2.92
 3 -3 -2 1.4 2.95
 3 -3 -2 0.54 5.99
 3 -3 -2 1.29 2.33
 3 -3 -1 9.14 3.8
 3 -3 -1 19.55 4.47
 3 -3 -1 10.17 3.04
 3 -3 0 13.52 6.05
 3 -3 0 9.55 4.47
 3 -3 0 5.23 3.17
 3 -3 1 0.25 5.44
 3 -3 1 4.92 3.73
 3 -3 2 18.91 5.37
 3 -3 2 25.03 5.67
 3 -3 2 7.59 3.93
 3 -3 3 80.22 7.69
 3 -3 3 72.18 9.05
 3 -3 3 53.08 6.75
 3 -3 4 71.05 7.44
 3 -3 4 55.74 8.83
 3 -3 4 61 7
 3 -3 5 10.4 4.6
 3 -3 5 10.09 3.95
 3 -3 5 9.95 6.16
 3 -3 6 4.52 3.59
 3 -3 6 11.41 6.68
 -3 3 -6 11 6.07
 3 -3 7 21.57 7.54
 3 -3 7 28.14 4.63
 -3 3 -7 28.95 6.82
 3 -3 7 19.37 4.38
 3 -3 8 62.68 10.13
 -3 3 -8 63.53 8.68
 3 -3 8 61.18 6.86
 3 -3 8 56.13 6.81
 3 -3 9 32.12 5.48
 3 -3 9 30.54 8.35
 -3 3 -9 30.76 7.51
 3 -3 9 30.2 4.76
 -3 3 -9 24.84 4.04
 3 -3 10 6.28 6.07
 -3 3 -10 0.27 6.59
 3 -3 10 6.98 3.96
 -3 3 -11 25.18 6.38
 3 -3 11 27 5.03
 -3 3 -11 26.03 7.29
 3 -3 11 22.79 7.79
 -3 3 -12 51.49 8.07
 3 -3 13 11.7 3.46
 3 -3 13 11.35 3.11
 -3 3 -13 7.51 3.89
 -3 3 -13 10.41 6.32
 -3 3 -13 19.25 6.07
 3 -3 14 3.89 2.16
 3 -3 14 -0.6 2.6
 -3 3 -14 7.09 5.16
 -3 3 -14 5.02 5.23
 -3 3 -15 -0.14 4.54
 -3 3 -16 0.49 3.4
 3 -2 -19 121.08 9.8
 3 -2 -18 437.19 27.94
 3 -2 -18 340.92 27.11
 3 -2 -17 541.57 37.62
 3 -2 -17 616.3 38.55
 3 -2 -17 540.39 39.1
 3 -2 -16 524.67 38.77
 3 -2 -16 528.15 38.77
 3 -2 -16 623.39 40.74
 3 -2 -16 619.61 40.14
 3 -2 -15 657.5 57.4
 3 -2 -15 724.31 55.29
 3 -2 -14 979.29 73.41
 3 -2 -14 1361.1 75.79
 3 -2 -14 748.37 74.68
 3 -2 -14 968.15 75.89
 3 -2 -14 998.58 73.46
 3 -2 -14 1239.25 75.8
 3 -2 -13 1146.92 85.89
 3 -2 -13 1391.01 88.16
 3 -2 -13 1125.8 88.31
 3 -2 -13 1673.09 88.73
 3 -2 -13 1339.65 87.54
 3 -2 -13 1157.14 86.65
 3 -2 -13 884.59 88.17
 3 -2 -13 1017.6 87.31
 3 -2 -12 1137.78 79.86
 3 -2 -12 848.39 81.42
 3 -2 -12 821.91 80.12
 3 -2 -12 1123.31 79.02
 3 -2 -12 1097.24 81.44
 3 -2 -12 1079.99 78.94
 3 -2 -12 1240.98 81.07
 3 -2 -12 1629.22 82.43
 3 -2 -12 1346.11 80.75
 3 -2 -12 977.99 78.7
 3 -2 -11 1209.72 96.93
 3 -2 -11 1266.49 94.76
 3 -2 -11 1299.62 93.99
 3 -2 -11 1242.97 96.09
 3 -2 -11 1498.92 96
 3 -2 -11 1110.55 95.19
 3 -2 -11 1253.72 93.97
 3 -2 -11 1526.8 95.51
 3 -2 -11 1093.17 98.36
 3 -2 -11 1252.54 93.88
 3 -2 -10 851.92 62.73
 3 -2 -10 833.96 60.42
 3 -2 -10 781.77 59.14
 3 -2 -10 817.08 59.22
 3 -2 -10 907.42 61.13
 3 -2 -10 856.43 61.57
 3 -2 -10 539.55 60.25
 3 -2 -10 1195.55 62.38
 3 -2 -10 693.62 63.85
 3 -2 -10 906.85 60.6
 3 -2 -10 831.1 59.3
 3 -2 -10 813.37 59.02
 3 -2 -9 834.94 61.69
 3 -2 -9 772.89 61.47
 3 -2 -9 823.12 61.62
 3 -2 -9 868.69 63.78
 3 -2 -9 888.98 63.32
 3 -2 -9 865.25 67.18
 3 -2 -9 985.06 63.04
 3 -2 -9 796.2 61.57
 3 -2 -9 820.46 62.71
 3 -2 -9 919.35 65.31
 3 -2 -8 608.07 44.37
 3 -2 -8 524.79 44.27
 3 -2 -8 574.14 44.29
 3 -2 -8 563.76 45.6
 3 -2 -8 732.21 48.44
 3 -2 -8 713.06 45.82
 3 -2 -8 642.83 49.86
 3 -2 -8 586.85 45.73
 3 -2 -7 292.14 22.72
 3 -2 -7 319.09 22.82
 3 -2 -6 174.43 10.64
 3 -2 -6 176.98 11.15
 3 -2 -5 5.58 2.89
 3 -2 -5 9.25 4.24
 3 -2 -5 4.86 3.1
 3 -2 -4 97.59 8.19
 3 -2 -4 92.56 8.12
 3 -2 -4 111.08 9.27
 3 -2 -3 178.42 13.2
 3 -2 -3 157.51 13.12
 3 -2 -3 193.73 14.24
 3 -2 -2 234.05 17.21
 3 -2 -2 221.86 18.2
 3 -2 -2 232.45 17.28
 3 -2 -1 518.06 36.98
 3 -2 -1 439.57 37.69
 3 -2 -1 500.02 37.82
 3 -2 -1 567.17 37.22
 3 -2 0 398.96 29.31
 3 -2 0 377.48 29.98
 3 -2 0 391.48 30.37
 3 -2 0 430.67 29.49
 3 -2 1 433.63 32.02
 3 -2 1 400.67 32.71
 3 -2 1 446.28 31.65
 3 -2 2 843.23 65.1
 3 -2 2 767.74 63.76
 3 -2 3 1186.95 77.1
 3 -2 3 974.86 76.86
 3 -2 4 1904.15 125.13
 3 -2 4 1663.58 125.06
 3 -2 4 1642.02 126.72
 3 -2 5 3053.96 211.97
 3 -2 5 2852.05 213.81
 3 -2 6 1975.25 138.1
 3 -2 6 1854.37 140.31
 3 -2 7 244.82 19.54
 3 -2 7 247.8 22.52
 -3 2 -7 266.55 20.67
 3 -2 8 260.05 20.15
 3 -2 8 231.32 22.98
 -3 2 -8 271.74 21.09
 3 -2 9 1113.62 81.45
 3 -2 9 1041.08 84.35
 -3 2 -9 1194.75 81.85
 3 -2 10 857.97 73.25
 -3 2 -10 1030.1 70.87
 3 -2 11 915.52 77.77
 -3 2 -11 1100.1 75.46
 3 -2 12 615.96 48.4
 -3 2 -12 626.62 47.56
 3 -2 12 549.3 44.69
 3 -2 12 567.28 45.21
 -3 2 -13 634.87 39.39
 3 -2 13 462.54 38.23
 -3 2 -14 206.23 17.97
 3 -2 14 237.15 17.41
 3 -2 14 248.5 18.06
 3 -2 15 156.04 13.55
 -3 2 -15 148.35 13.65
 -3 2 -16 73.66 7.05
 -3 2 -16 55.82 5.63
 -3 2 -17 25.73 4.17
 3 -1 -19 4.76 3.08
 3 -1 -18 21.08 5.45
 3 -1 -17 15.77 6.63
 3 -1 -17 11.43 3.24
 3 -1 -17 6.99 3.5
 3 -1 -17 9.88 9.55
 3 -1 -16 4.78 8
 3 -1 -16 10.96 8.63
 3 -1 -16 13.53 4.15
 3 -1 -16 11.12 3.98
 3 -1 -16 8.08 10.62
 3 -1 -15 22.12 4.37
 3 -1 -15 33.11 5.16
 3 -1 -14 28.78 5.27
 3 -1 -14 24.05 8.41
 3 -1 -14 29.36 11.61
 3 -1 -14 16.23 4.28
 3 -1 -14 19.71 9
 3 -1 -14 29.03 10.28
 3 -1 -14 30.77 5.66
 3 -1 -14 14.61 13.08
 3 -1 -13 16.24 7.95
 3 -1 -13 20.36 13.37
 3 -1 -13 21.55 12.41
 3 -1 -13 9.76 8.58
 3 -1 -13 5.74 11.03
 3 -1 -13 14.46 5.22
 3 -1 -12 6.34 9.39
 3 -1 -12 4.46 8.42
 3 -1 -12 6.64 10.05
 3 -1 -12 0.87 4.61
 3 -1 -12 -1.62 7.57
 3 -1 -12 6.54 13.09
 3 -1 -12 6.57 3.75
 3 -1 -12 11.47 13.15
 3 -1 -12 5.22 4.58
 3 -1 -12 5.21 10.11
 3 -1 -11 41.23 9.45
 3 -1 -11 26.5 10.49
 3 -1 -11 39.85 10.23
 3 -1 -11 29.29 5.76
 3 -1 -11 25.01 12.72
 3 -1 -11 51.06 8.5
 3 -1 -11 57.42 13.37
 3 -1 -11 35.44 5.11
 3 -1 -11 48.91 13.34
 3 -1 -11 42.26 5.95
 3 -1 -11 43.51 11.01
 3 -1 -10 5.48 7.38
 3 -1 -10 2.71 9.19
 3 -1 -10 13.77 9.5
 3 -1 -10 11.97 4.24
 3 -1 -10 14.62 9.61
 3 -1 -10 6.94 4.36
 3 -1 -10 7.63 7.04
 3 -1 -10 20.76 11.67
 3 -1 -10 9.55 3.39
 3 -1 -10 1.28 11.87
 3 -1 -9 5.5 6.78
 3 -1 -9 14.39 9.26
 3 -1 -9 14.61 8.96
 3 -1 -9 3.9 10.94
 3 -1 -9 12.09 4.32
 3 -1 -9 6.94 3.11
 3 -1 -9 5.75 3.66
 3 -1 -9 11.86 9.14
 3 -1 -9 7.38 2.67
 3 -1 -9 4.11 10.56
 3 -1 -9 11.77 6.24
 3 -1 -8 6.35 6.08
 3 -1 -8 4.81 9.63
 3 -1 -8 8.53 6.67
 3 -1 -8 8.88 8.5
 3 -1 -8 2.92 2.71
 3 -1 -8 7.28 9.85
 3 -1 -8 11.11 3.6
 3 -1 -8 2.44 8.04
 3 -1 -8 4.89 3.67
 3 -1 -7 1.57 2.57
 3 -1 -7 3.2 3.34
 3 -1 -6 -1.32 2.33
 3 -1 -6 -1.56 2.49
 3 -1 -6 0.31 3.06
 3 -1 -6 3.08 10.28
 3 -1 -5 -0.7 2.4
 3 -1 -5 3.74 3.01
 3 -1 -5 2.34 10.47
 3 -1 -4 17.48 3.31
 3 -1 -4 7.89 11.37
 3 -1 -4 12.33 2.75
 3 -1 -3 4.1 2.77
 3 -1 -3 -0.33 4.2
 3 -1 -3 -3.78 11.29
 3 -1 -2 19.37 4.69
 3 -1 -2 10.02 3.01
 3 -1 -2 9.3 10.97
 3 -1 -1 4.07 4.47
 3 -1 -1 2.77 2.97
 3 -1 -1 -2.52 10.69
 3 -1 -1 3.73 3.08
 3 -1 0 0.86 4.52
 3 -1 0 0.47 3.35
 3 -1 0 0.99 4
 3 -1 0 -0.99 10.78
 3 -1 1 1.9 4.58
 3 -1 1 1.13 2.58
 3 -1 1 -1.53 4.79
 3 -1 1 -1.96 10.26
 3 -1 2 3.66 4.51
 3 -1 2 2.98 10.19
 3 -1 2 -0.73 4.99
 3 -1 2 6.96 2.75
 3 -1 3 18.11 9.95
 3 -1 3 10.43 5.94
 3 -1 3 16.27 3.51
 3 -1 4 3.57 9.4
 3 -1 4 8.99 3.28
 3 -1 5 3.13 5.85
 3 -1 5 1.05 9.05
 3 -1 5 5.79 3.04
 3 -1 6 8.12 6.56
 3 -1 6 6.36 3.23
 3 -1 7 23.08 7.85
 3 -1 7 34.02 4.46
 3 -1 8 19.46 7.49
 -3 1 -8 28.52 8.28
 3 -1 8 17.64 3.84
 -3 1 -9 7.49 7.62
 3 -1 9 5.21 6.91
 -3 1 -10 62.85 7.56
 -3 1 -10 62.45 9.61
 3 -1 10 42.98 9.72
 -3 1 -11 58.32 7.42
 -3 1 -11 51.82 9.31
 3 -1 11 33.33 9.17
 -3 1 -12 83.91 9.51
 -3 1 -12 105.75 11.09
 -3 1 -12 79.07 10.51
 3 -1 12 64.84 11.32
 -3 1 -13 5.39 4.89
 3 -1 13 1.96 2.85
 3 -1 13 -5.36 6.39
 -3 1 -13 3.95 5.73
 -3 1 -13 5.09 7.59
 -3 1 -14 44.46 8.32
 -3 1 -15 49.8 7.61
 3 -1 15 34.13 5.15
 -3 1 -15 33.87 5.57
 -3 1 -16 30.68 6.36
 3 -1 16 31.01 4.28
 -3 1 -16 34.47 4.71
 -3 1 -17 4.35 2.66
 -3 1 -17 8.47 4.76
 -3 1 -18 4.92 3.42
 3 0 -18 12.17 4.44
 3 0 -17 64.26 6.2
 3 0 -17 77.78 8.37
 3 0 -17 74.36 6.93
 3 0 -16 72.13 7.01
 3 0 -16 50.63 6.05
 3 0 -16 64.44 6.27
 3 0 -16 49.6 8.51
 3 0 -16 77.01 9.38
 3 0 -16 67.2 12.43
 3 0 -15 321.39 23.09
 3 0 -15 283.07 22.95
 3 0 -14 826 61.7
 3 0 -14 925.6 63.37
 3 0 -14 715.99 61.17
 3 0 -14 786.96 61.28
 3 0 -14 1017.3 63.21
 3 0 -14 979.46 64.19
 3 0 -14 950.15 62.79
 3 0 -13 599.52 44.45
 3 0 -13 667.34 46.7
 3 0 -13 683.75 45.61
 3 0 -13 531.5 43.45
 3 0 -13 571.92 45.18
 3 0 -13 541.48 45.76
 3 0 -12 66.11 14.97
 3 0 -12 63.05 11.24
 3 0 -12 57.39 6.54
 3 0 -12 55.56 7.25
 3 0 -12 75.95 9.62
 3 0 -12 76.22 13.69
 3 0 -12 57.45 12.09
 3 0 -12 54.88 7.31
 3 0 -11 197.51 19.16
 3 0 -11 116.45 14.14
 3 0 -11 141.39 16.28
 3 0 -11 153.8 13.34
 3 0 -11 172.91 16.61
 3 0 -11 148.39 12.63
 3 0 -11 141.25 13
 3 0 -11 175.91 14.88
 3 0 -11 227.38 19.11
 3 0 -10 1029.96 59.46
 3 0 -10 726.59 56.62
 3 0 -10 693.27 58.94
 3 0 -10 628.68 57.14
 3 0 -10 775.37 56.32
 3 0 -10 868.09 58.06
 3 0 -10 851.21 58.69
 3 0 -10 715.3 55.86
 3 0 -10 752.26 56.14
 3 0 -10 763.98 56.8
 3 0 -10 1046.74 59.47
 3 0 -9 1745.32 100.58
 3 0 -9 1520.71 98.28
 3 0 -9 1636.62 99.68
 3 0 -9 1758.91 100.7
 3 0 -9 1328.44 99.11
 3 0 -9 1999.36 101.03
 3 0 -9 1394.7 98.01
 3 0 -9 1357.54 97.83
 3 0 -9 1445.88 98.54
 3 0 -9 1718.84 101.64
 3 0 -9 1515.91 98.62
 3 0 -8 2570.84 158.37
 3 0 -8 2159.03 156.41
 3 0 -8 2336.36 157.47
 3 0 -8 2934.09 158.46
 3 0 -8 2061.15 156.14
 3 0 -8 2163.6 156.68
 3 0 -8 2057.56 156.21
 3 0 -8 1905.51 157
 3 0 -8 2468.46 159.22
 3 0 -7 1885.67 130.26
 3 0 -7 1726.21 130.95
 3 0 -7 1853.47 130.17
 3 0 -6 1058.04 65.36
 3 0 -6 1051.24 64.53
 3 0 -6 1008.14 64.46
 3 0 -5 1835 116.92
 3 0 -5 1965.19 117
 3 0 -4 2620.78 170.36
 3 0 -4 2799.14 170.39
 3 0 -3 1185.72 78.91
 3 0 -3 1287.48 78.95
 3 0 -2 713.41 53.76
 3 0 -1 1245.67 77.44
 3 0 -1 1007.55 74.89
 3 0 0 310.07 21.6
 3 0 0 216.94 18.35
 3 0 1 9.92 9.04
 3 0 1 16.54 4.84
 3 0 2 34.72 9.27
 3 0 2 29.16 6.24
 3 0 3 6.39 8.48
 3 0 3 7.81 5.83
 3 0 3 4.39 2.62
 3 0 4 425.15 33.23
 3 0 4 347.92 32.11
 3 0 4 446.33 30.6
 3 0 5 25.02 9.11
 3 0 5 36.28 4.26
 3 0 6 248.79 24.71
 3 0 6 337.88 24.89
 3 0 7 10.08 6.37
 3 0 8 317.79 23.37
 -3 0 -8 218.09 20.76
 3 0 9 183.76 19.89
 -3 0 -9 177.87 18.5
 3 0 10 112.58 14.49
 -3 0 -10 93.06 12.73
 -3 0 -10 135.32 11.16
 3 0 11 313.96 29.63
 -3 0 -11 354.8 27.34
 3 0 11 297.51 25.63
 -3 0 -12 617.44 58.43
 3 0 12 738.47 61.68
 -3 0 -12 791.93 60.44
 3 0 12 714.09 57.59
 -3 0 -12 1081.44 58.8
 -3 0 -12 930.57 59
 -3 0 -13 367.56 32.51
 3 0 13 289.58 33
 -3 0 -13 415.09 31.44
 -3 0 -13 484.84 31.18
 -3 0 -14 242.07 19.16
 -3 0 -14 222.15 19.8
 -3 0 -15 263.07 20.97
 -3 0 -16 473.69 31.51
 -3 0 -16 392.62 31.22
 -3 0 -16 391.71 31.39
 3 0 17 242.5 20.13
 -3 0 -17 288.77 20.72
 -3 0 -17 281.24 20.37
 -3 0 -18 190.44 14.84
 3 1 -18 4.66 3.12
 3 1 -17 1.25 3.33
 3 1 -17 3.08 4.79
 3 1 -16 -4 5.99
 3 1 -16 6.83 5.96
 3 1 -16 -0.71 4.08
 3 1 -16 -1.2 2.79
 3 1 -15 2.19 3.09
 3 1 -15 10.67 3.5
 3 1 -15 8.75 6.67
 3 1 -14 -2.48 9.58
 3 1 -14 -1.28 4.97
 3 1 -14 0.49 3.61
 3 1 -14 3.03 3.34
 3 1 -14 -2.31 12.88
 3 1 -14 0.34 8.32
 3 1 -14 -0.39 7.25
 3 1 -13 -2.35 7.32
 3 1 -13 7.82 6
 3 1 -13 4.61 4.12
 3 1 -13 2.29 3.39
 3 1 -13 -0.98 13.55
 3 1 -13 4.7 9.76
 3 1 -13 0.9 9.67
 3 1 -13 1.01 5.1
 3 1 -12 15.15 7.22
 3 1 -12 1.19 6.1
 3 1 -12 6.47 4.12
 3 1 -12 10.27 3.75
 3 1 -12 8.55 14.02
 3 1 -12 8.04 10.52
 3 1 -12 5.06 5.16
 3 1 -12 7.83 9.81
 3 1 -11 0.72 6.74
 3 1 -11 1.64 3.37
 3 1 -11 3.34 5.21
 3 1 -11 4.18 4.4
 3 1 -11 4.49 14.52
 3 1 -11 2.95 10.15
 3 1 -11 -2.87 5.13
 3 1 -11 5.4 9.7
 3 1 -11 3.57 4.76
 3 1 -11 -1.23 8.1
 3 1 -10 3.02 6.67
 3 1 -10 3.05 3.19
 3 1 -10 -3.05 5.19
 3 1 -10 5.75 7.83
 3 1 -10 0.52 4.18
 3 1 -10 18.02 13.56
 3 1 -10 8.93 11.2
 3 1 -10 9.1 5.53
 3 1 -10 8.14 9.63
 3 1 -10 -0.3 4.68
 3 1 -9 18.34 6.36
 3 1 -9 17.26 3.76
 3 1 -9 9.99 5.27
 3 1 -9 21.1 7.84
 3 1 -9 17.9 4.46
 3 1 -9 16.3 13.8
 3 1 -9 17.89 11.46
 3 1 -9 14.94 5.08
 3 1 -9 21.95 9.63
 3 1 -9 16.55 4.76
 3 1 -8 53.31 7.52
 3 1 -8 29.27 6.29
 3 1 -8 69.24 12
 3 1 -8 63.64 6.43
 3 1 -8 69.96 10.13
 3 1 -8 37.05 6.77
 3 1 -8 53.96 5.97
 3 1 -8 51.89 5.7
 3 1 -8 54.6 11.05
 3 1 -8 58.91 8.98
 3 1 -8 52.32 13.85
 3 1 -7 17.31 3.38
 3 1 -7 16.48 4.92
 3 1 -7 17.7 3.96
 3 1 -6 -1.56 3.06
 3 1 -6 -0.96 2.49
 3 1 -6 6.35 7.9
 3 1 -6 4.24 3.59
 3 1 -6 3.15 5.82
 3 1 -6 0.69 5
 3 1 -5 29.71 3.88
 3 1 -5 25.14 5.8
 3 1 -5 24.88 3.34
 3 1 -4 7.02 8.26
 3 1 -4 17.96 3.13
 3 1 -4 11.17 4.9
 3 1 -4 13.42 2.67
 3 1 -3 3.64 8.07
 3 1 -2 18.49 8.17
 3 1 -1 20.72 7.81
 3 1 0 35.31 8.92
 3 1 1 77.31 9.87
 -3 -1 -1 58.01 7.68
 3 1 2 20.91 7.84
 3 1 3 40.44 8.48
 3 1 4 19.43 2.99
 3 1 4 15.82 7.54
 3 1 5 31.8 3.85
 3 1 5 37.94 7.9
 3 1 6 2.46 2.54
 3 1 6 4 7.13
 3 1 7 2.38 2.68
 3 1 8 11.74 3.1
 3 1 9 2.22 2.56
 -3 -1 -9 2.46 8.21
 -3 -1 -9 0.43 4.66
 3 1 10 8.22 7.39
 -3 -1 -10 -1.37 9.06
 -3 -1 -10 0.48 4.98
 3 1 10 0.86 2.78
 3 1 11 5.2 2.91
 3 1 11 -2.41 7.38
 -3 -1 -11 -2.03 8.75
 -3 -1 -11 0.27 5.56
 -3 -1 -11 0.6 4.57
 3 1 12 3.24 2.79
 -3 -1 -12 0.63 4.74
 -3 -1 -12 5.73 8.01
 -3 -1 -12 5.83 5.76
 -3 -1 -12 4.73 8.64
 -3 -1 -12 1.3 13.59
 3 1 12 2.53 7.58
 -3 -1 -13 4.98 7.38
 -3 -1 -13 17.48 5.56
 -3 -1 -13 14.06 6.3
 -3 -1 -13 16.78 8.37
 -3 -1 -13 20.38 14.8
 3 1 13 16.99 8.09
 -3 -1 -14 -2.97 6.62
 -3 -1 -14 6.27 4.52
 3 1 14 -3.25 7.1
 -3 -1 -14 7.77 6.14
 -3 -1 -14 10.32 8.2
 -3 -1 -14 1.37 13.78
 -3 -1 -15 10.68 5.05
 -3 -1 -15 16.47 7.66
 -3 -1 -15 5.7 5.99
 -3 -1 -16 1.38 4.64
 -3 -1 -16 16.49 6.11
 -3 -1 -17 16.06 4.36
 -3 -1 -17 18.04 5.72
 -3 -1 -17 6.69 6.01
 -3 -1 -18 32.63 4.11
 3 1 18 27.32 3.69
 -3 -1 -19 11.46 3.77
 3 2 -17 348.28 26.15
 3 2 -17 379.35 26.53
 3 2 -16 95 8.72
 3 2 -16 94.98 8.32
 3 2 -16 108.01 9.61
 3 2 -16 73.72 7.6
 3 2 -15 24.19 6.65
 3 2 -15 31.4 5.06
 3 2 -15 30.03 7.16
 3 2 -15 22.35 4.02
 3 2 -14 39.69 8.36
 3 2 -14 53.79 6.32
 3 2 -13 107.38 9.81
 3 2 -13 144.04 12.41
 3 2 -13 119.99 16.75
 3 2 -13 131.87 11.04
 3 2 -13 74.4 11.53
 3 2 -13 122.56 12.64
 3 2 -13 93.5 9.48
 3 2 -12 50.03 15.2
 3 2 -12 49.14 11.11
 3 2 -12 38.6 6.71
 3 2 -12 44.34 8.44
 3 2 -12 40.72 10.08
 3 2 -11 182.13 14.6
 3 2 -11 146.47 16.32
 3 2 -11 149.38 14.28
 3 2 -11 199.72 16.6
 3 2 -11 184.71 15.31
 3 2 -11 207.52 18.22
 3 2 -11 202.86 17.67
 3 2 -11 217.8 21.49
 3 2 -10 92.62 15.76
 3 2 -10 71.64 9.67
 3 2 -10 62.57 9.05
 3 2 -10 63.06 7.04
 3 2 -10 44.84 7.43
 3 2 -10 87.7 11.68
 3 2 -10 75.99 11.98
 3 2 -10 65.34 7.56
 3 2 -9 72.6 8.16
 3 2 -9 105.05 12.93
 3 2 -9 97.27 12.25
 3 2 -9 70.16 9.53
 3 2 -9 119.71 16.1
 3 2 -9 77.77 7.94
 3 2 -8 426 30.67
 3 2 -8 312.83 28.13
 3 2 -8 374.25 29.64
 3 2 -8 400.34 31.88
 3 2 -8 401.69 30.53
 3 2 -8 382.88 28.55
 3 2 -7 519.98 39.74
 3 2 -7 477.29 40.7
 3 2 -7 551.17 40.76
 3 2 -7 592.95 41.19
 3 2 -6 1784.5 124.38
 3 2 -6 1794.02 125.17
 3 2 -6 1661.79 124.99
 3 2 -5 1335.2 87.19
 3 2 -5 1230.68 87.74
 3 2 -5 1342.61 88.07
 3 2 -4 194.02 17.55
 3 2 -4 218.03 16.5
 3 2 -4 193.2 16
 3 2 -3 648.41 45.62
 3 2 -3 596.01 46.86
 3 2 -2 4805.68 340.16
 3 2 -1 6697.39 473.1
 3 2 0 3424.98 242.88
 3 2 1 2903.02 206.11
 -3 -2 -2 4227.02 331.51
 3 2 2 5279.35 331.88
 -3 -2 -3 4422.63 311.11
 3 2 3 4362.12 310.66
 -3 -2 -4 1657.74 112.89
 3 2 4 1628.25 111.89
 3 2 4 1517.35 110.56
 -3 -2 -5 1604.54 116.48
 3 2 5 1679.27 114.99
 3 2 5 1576.78 113.67
 3 2 6 2481.11 166.46
 3 2 6 2276.51 165.22
 3 2 7 966.64 62.1
 3 2 7 801.21 60.59
 3 2 8 193.25 14.82
 3 2 9 674.99 48.67
 3 2 10 231.02 17.38
 -3 -2 -10 238.69 18.25
 -3 -2 -11 14.45 5.73
 3 2 11 23.41 3.47
 -3 -2 -11 9.67 9.36
 -3 -2 -11 20.67 13.08
 -3 -2 -11 18.21 5.15
 -3 -2 -11 19.53 8.91
 -3 -2 -12 2.51 13.6
 3 2 12 5.89 7.8
 -3 -2 -12 10.52 8.8
 -3 -2 -12 9.63 5.94
 -3 -2 -12 17.5 8.81
 -3 -2 -12 17.83 5.21
 -3 -2 -13 301.87 33.62
 -3 -2 -13 397.88 27.94
 -3 -2 -13 310.55 27.04
 -3 -2 -13 286.45 26.69
 -3 -2 -13 378.26 26.37
 3 2 13 297 29.36
 3 2 14 56.55 11.53
 -3 -2 -14 79.84 10.73
 -3 -2 -14 87.8 9.69
 -3 -2 -14 62.13 17.47
 -3 -2 -14 82.66 9.46
 -3 -2 -15 13.89 6.59
 -3 -2 -15 6.59 7.89
 -3 -2 -15 11.78 6.46
 -3 -2 -15 16 5.25
 -3 -2 -16 88.92 9.11
 -3 -2 -17 116.17 10.22
 -3 -2 -17 134.41 11.15
 -3 -2 -18 220.27 14.87
 -3 -2 -18 234.6 15.53
 -3 -2 -19 74.57 10.09
 -3 -2 -19 186.98 10.41
 3 3 -16 24.76 5.61
 3 3 -16 20.07 3.81
 3 3 -16 15.2 2.91
 3 3 -15 19.97 4.81
 3 3 -15 25.11 4.64
 3 3 -15 31.38 5.36
 3 3 -15 23.1 3.82
 3 3 -15 26.87 6.43
 3 3 -14 40.41 6.47
 3 3 -14 21.78 6.4
 3 3 -14 20.98 4.15
 3 3 -14 32.92 7.29
 3 3 -13 24.79 4.46
 3 3 -13 18.86 7.53
 3 3 -13 22.24 7.27
 3 3 -13 23.79 5.56
 3 3 -13 22.06 6.98
 3 3 -13 24.3 13.21
 3 3 -12 -1.18 3.36
 3 3 -12 -4.27 13.32
 3 3 -12 0.67 5.03
 3 3 -12 14.74 6.6
 3 3 -12 3.85 7.38
 3 3 -12 1.55 7.34
 3 3 -11 21.96 14.48
 3 3 -11 20.75 5.71
 3 3 -11 17.09 6.85
 3 3 -11 13.95 8.38
 3 3 -11 19.48 8.11
 3 3 -10 38.08 6.32
 3 3 -10 39.56 10.6
 3 3 -10 48.07 14.92
 3 3 -10 22.63 6.99
 3 3 -10 24.27 8.7
 3 3 -10 18.74 5.38
 3 3 -9 -0.48 3.87
 3 3 -9 0.42 9.72
 3 3 -9 -0.94 13.46
 3 3 -9 2.87 8.22
 3 3 -9 -0.84 4.41
 3 3 -9 -0.53 4.88
 3 3 -8 18.78 12.54
 3 3 -8 16.04 9.65
 3 3 -8 17.12 7.23
 3 3 -8 7.24 3.83
 3 3 -8 17.29 7.99
 3 3 -8 14.77 4.59
 3 3 -7 24.44 11.97
 3 3 -7 12.08 3.63
 3 3 -7 17.96 6.79
 3 3 -7 17.27 7.4
 3 3 -7 22.17 7.66
 3 3 -7 17.03 4.45
 3 3 -7 10.86 8.53
 3 3 -7 16.09 4.61
 3 3 -6 0.82 2.17
 3 3 -6 0.31 6.11
 3 3 -6 1.96 6.33
 3 3 -6 0.31 2.85
 3 3 -5 20.14 5.94
 3 3 -5 16.94 6.53
 3 3 -5 22.77 3.32
 3 3 -5 30.76 7.21
 3 3 -5 22.07 3.36
 3 3 -4 6.54 2.26
 3 3 -4 5.31 6.79
 3 3 -4 4.93 5.15
 3 3 -3 8.96 2.19
 3 3 -3 11.42 4.88
 3 3 -3 11.56 6.9
 3 3 -2 2.04 3.1
 3 3 -2 3.13 4.42
 3 3 -2 4.01 7.21
 3 3 -1 39.07 8.49
 3 3 0 2.22 7.45
 3 3 1 1.54 7.45
 3 3 2 21.84 7.51
 -3 -3 -2 10.34 9.53
 3 3 3 4.83 7.04
 -3 -3 -3 -0.72 7.03
 3 3 4 17.4 7.02
 -3 -3 -4 9.44 8.37
 3 3 5 4.14 2.29
 3 3 5 10.97 6.27
 -3 -3 -5 9.02 8.93
 3 3 6 6.78 2.35
 3 3 6 1.47 6
 -3 -3 -6 15.14 9.52
 3 3 7 26.95 3.5
 3 3 7 37.78 6.57
 3 3 8 69.74 6.42
 -3 -3 -8 120.63 14.87
 -3 -3 -9 4.28 4.72
 -3 -3 -9 -7.06 11.3
 3 3 9 -1.62 2.29
 3 3 10 -2.27 2.32
 -3 -3 -10 -1.21 5.21
 3 3 10 -5.4 7.08
 -3 -3 -10 -0.42 3.43
 -3 -3 -10 1 12.43
 -3 -3 -11 -4.47 13.31
 -3 -3 -11 -4.32 5.82
 -3 -3 -11 4.66 3.72
 -3 -3 -11 -1.68 8.71
 -3 -3 -11 -8.05 9.46
 -3 -3 -11 0.52 3.39
 -3 -3 -12 32.02 14.59
 -3 -3 -12 14.12 6.45
 -3 -3 -12 19.68 4.87
 -3 -3 -12 13.02 8.95
 -3 -3 -12 2.52 9.19
 -3 -3 -12 19.4 4.85
 -3 -3 -13 8.39 8.21
 -3 -3 -13 8.09 8.69
 -3 -3 -13 34.43 14.96
 -3 -3 -13 6.3 6.44
 -3 -3 -14 -0.33 6.59
 -3 -3 -14 -3.68 8.5
 -3 -3 -14 12.38 14.4
 3 3 14 -2.67 7.65
 -3 -3 -15 2.72 12.53
 3 3 15 0.86 7.85
 -3 -3 -15 1.95 6.38
 -3 -3 -15 -0.32 7.88
 -3 -3 -15 4.92 4.79
 -3 -3 -15 -1.72 6.55
 -3 -3 -16 4.34 6.43
 -3 -3 -16 11.85 4.97
 -3 -3 -16 13.55 5.97
 -3 -3 -17 1.95 5.92
 -3 -3 -17 -3.61 6.43
 -3 -3 -17 4.75 4.19
 -3 -3 -18 1.29 5.08
 -3 -3 -18 3.22 5.41
 -3 -3 -18 6.39 3.59
 -3 -3 -19 -2.42 4.68
 -3 -3 -19 0.49 4
 -3 -3 -19 3.65 2.72
 3 4 -16 505.57 36.79
 3 4 -15 241.2 24.36
 3 4 -15 442.38 25.43
 3 4 -15 356.02 24.39
 3 4 -15 323.51 24.24
 3 4 -14 509.93 36.55
 3 4 -14 476.32 36.39
 3 4 -13 488.46 46.2
 3 4 -13 684.98 44.91
 3 4 -12 221.05 22.66
 3 4 -12 284.32 21.15
 3 4 -12 316.28 22.55
 3 4 -12 248.19 20.62
 3 4 -11 87.58 9.86
 3 4 -11 86.25 9.17
 3 4 -10 391.96 28.46
 3 4 -10 250.48 25.49
 3 4 -10 329.5 24.07
 3 4 -10 265.75 23.4
 3 4 -10 340.25 24.18
 3 4 -9 825.79 57.18
 3 4 -9 756.17 54.23
 3 4 -9 701.84 54.22
 3 4 -9 740.63 54.56
 3 4 -8 148 14
 3 4 -8 181.09 16.45
 3 4 -8 207.91 19.76
 3 4 -8 182.76 14.54
 3 4 -8 178.56 15.16
 3 4 -8 180.84 15
 3 4 -7 156.88 11.84
 3 4 -7 131.56 13.72
 3 4 -7 118.02 13.66
 3 4 -7 163.92 17.26
 3 4 -7 133.75 11.68
 3 4 -7 126.07 12.15
 3 4 -7 144.4 12.83
 3 4 -7 149.15 12.26
 3 4 -6 434.66 32.47
 3 4 -6 497.33 35.37
 3 4 -6 404.84 33.37
 3 4 -6 469.39 33.93
 3 4 -6 431.19 32.61
 3 4 -5 231.17 19.18
 3 4 -5 233.38 18.25
 3 4 -5 268.42 20.08
 3 4 -4 133.8 11.03
 3 4 -4 112.11 9.66
 3 4 -3 126.49 10.96
 3 4 -3 124.59 9.92
 3 4 -2 1.91 4.6
 3 4 -2 2.27 7.08
 3 4 -2 1.59 1.76
 3 4 -1 141.08 13.06
 3 4 -1 109.95 9.41
 3 4 0 490.52 35.59
 3 4 0 450.15 33.26
 3 4 1 1935.78 119.71
 3 4 1 1585.86 117.63
 3 4 2 2181.24 161.18
 3 4 2 2631.22 163.09
 3 4 3 1252.3 89.34
 -3 -4 -3 1169.52 91.48
 3 4 3 1349.83 91.02
 3 4 4 1027.7 73.41
 -3 -4 -4 960.05 75.87
 3 4 4 1094.11 75.08
 3 4 5 1513.68 102.15
 3 4 5 1383.31 100.59
 3 4 6 1035.28 73.83
 3 4 6 1006.75 72.38
 3 4 7 802.79 58.8
 -3 -4 -8 1470.13 108.68
 -3 -4 -9 1770.97 130.5
 -3 -4 -10 1683.19 116.67
 3 4 10 1808.66 118.1
 -3 -4 -10 1950.22 122.94
 -3 -4 -10 1550.45 117.89
 -3 -4 -10 1478.38 116.84
 -3 -4 -11 899.29 59.86
 3 4 11 945.41 61.44
 -3 -4 -11 855.57 61.25
 -3 -4 -11 812.16 59.99
 -3 -4 -12 404.32 28.13
 3 4 12 316.57 29.45
 -3 -4 -12 304.7 29.23
 -3 -4 -12 385.22 28.43
 -3 -4 -12 387.56 29.89
 -3 -4 -12 438.41 36.3
 -3 -4 -13 288.54 23.44
 -3 -4 -13 254.68 24.49
 -3 -4 -13 326.31 24.08
 -3 -4 -13 315.57 25.09
 -3 -4 -14 430.88 38.58
 -3 -4 -14 328.98 29.7
 -3 -4 -14 414.14 29.79
 -3 -4 -14 390.78 29.45
 3 4 15 142.22 20.86
 -3 -4 -15 260.86 19.14
 -3 -4 -15 195.33 26.46
 -3 -4 -15 149 25.23
 -3 -4 -15 245.1 18.18
 -3 -4 -15 192.24 18.61
 -3 -4 -15 247.21 18.9
 -3 -4 -16 292.02 22.54
 -3 -4 -16 275 23
 -3 -4 -16 289.32 22.84
 -3 -4 -17 217.45 15.51
 -3 -4 -17 216.61 15.63
 -3 -4 -17 198.33 16.02
 -3 -4 -18 67.05 6.24
 -3 -4 -18 53.64 7.78
 -3 -4 -19 5.73 2.85
 -3 -4 -19 2.27 4.85
 -3 -4 -20 43.47 5.3
 3 5 -15 33 5.13
 3 5 -15 24.75 3.05
 3 5 -14 26.31 5.83
 3 5 -14 34.24 4.5
 3 5 -14 38 4.37
 3 5 -13 26.72 7.02
 3 5 -13 23.62 3.98
 3 5 -13 23.76 4.38
 3 5 -13 24.1 6.27
 3 5 -12 14.88 6.39
 3 5 -11 64.09 6.99
 3 5 -11 35.98 8.42
 3 5 -10 28.33 5.56
 3 5 -10 25.95 5.22
 3 5 -9 10.11 3.54
 3 5 -9 2.32 7.93
 3 5 -9 10.32 4.91
 3 5 -9 15.06 4.84
 3 5 -8 34.29 5.14
 3 5 -8 40.27 9.27
 3 5 -8 44.99 5.51
 3 5 -8 42.05 6.46
 3 5 -8 46.3 6.33
 3 5 -7 79.41 7.73
 3 5 -7 89.26 10.88
 3 5 -7 77.92 8.07
 3 5 -7 68.52 8.41
 3 5 -7 83.84 8.65
 3 5 -6 15.54 3.52
 3 5 -6 24.1 4.57
 3 5 -6 24.22 4.73
 3 5 -6 17.29 7.45
 3 5 -6 25.88 7.84
 3 5 -5 -0.7 2.46
 3 5 -5 1.41 6.06
 3 5 -5 -0.3 3.32
 3 5 -4 34.9 4.29
 3 5 -4 30.27 6.56
 3 5 -4 47.66 8.42
 3 5 -3 39.88 4.47
 3 5 -3 47.25 6.49
 3 5 -2 -0.48 1.94
 3 5 -2 1.93 4.65
 3 5 -1 -0.14 1.79
 3 5 0 19.71 3.8
 3 5 1 -0.73 2.98
 3 5 2 15.44 3.52
 -3 -5 -3 3.4 9.55
 -3 -5 -4 2.89 10.47
 3 5 4 3.9 2.47
 3 5 5 3.26 2.53
 3 5 6 3.24 2.52
 -3 -5 -7 12.55 7.34
 -3 -5 -7 11.32 12.17
 3 5 7 8.75 2.71
 -3 -5 -8 3.24 7.61
 3 5 8 -0.69 2.69
 -3 -5 -8 -3.69 12.84
 -3 -5 -9 5.32 8.29
 3 5 9 -4.21 6.18
 3 5 9 1.67 2.5
 -3 -5 -9 -0.82 13.6
 -3 -5 -10 19.06 15.13
 3 5 10 12.69 6.33
 -3 -5 -10 -0.76 8.02
 3 5 10 5 2.75
 -3 -5 -10 -8.87 12.06
 -3 -5 -11 65.8 18.05
 -3 -5 -11 47.04 7.41
 3 5 11 48.8 8.41
 -3 -5 -11 37.11 10.04
 3 5 11 42.98 5.12
 -3 -5 -11 58.86 15.53
 -3 -5 -12 -9.73 16.96
 -3 -5 -12 -3.06 6.28
 3 5 12 5.29 6.87
 -3 -5 -12 -5.33 8.24
 -3 -5 -12 -2.96 4.05
 -3 -5 -12 20.23 13.52
 -3 -5 -12 -0.36 8.77
 -3 -5 -12 0.28 3.96
 -3 -5 -13 9.2 16.22
 -3 -5 -13 3.18 4.32
 -3 -5 -13 1.71 8.1
 -3 -5 -13 14.67 8.32
 3 5 13 2.26 6.8
 -3 -5 -13 -1.96 6.53
 -3 -5 -13 3.47 4.23
 -3 -5 -14 -6.4 5.25
 -3 -5 -14 3.51 7.59
 -3 -5 -14 -5.4 6.85
 -3 -5 -14 2.38 16.08
 -3 -5 -15 57.98 18.07
 -3 -5 -15 55.87 8.58
 -3 -5 -15 42.62 8.64
 -3 -5 -15 37.79 8.38
 -3 -5 -15 45.38 6.96
 -3 -5 -15 43.23 6.47
 -3 -5 -16 5.77 6.6
 -3 -5 -16 16.16 6.95
 -3 -5 -16 19.91 4.84
 -3 -5 -17 7.59 5.54
 -3 -5 -17 11.35 5.61
 -3 -5 -17 1.09 5.7
 -3 -5 -17 17.82 6.19
 -3 -5 -17 7.71 4.07
 -3 -5 -18 12.2 4.69
 -3 -5 -18 7.89 3.36
 -3 -5 -18 5.52 5.63
 -3 -5 -19 18.08 3.09
 -3 -5 -19 0.39 5.39
 -3 -5 -20 6.47 3.74
 3 6 -15 8.08 2.86
 3 6 -15 47.6 4.05
 3 6 -14 267.18 15
 3 6 -14 201.67 13.83
 3 6 -13 173.73 13.06
 3 6 -13 162.02 13.24
 3 6 -12 132.13 13.28
 3 6 -12 133.28 11.13
 3 6 -12 147.95 13.22
 3 6 -12 135.66 11.33
 3 6 -11 162.34 15.82
 3 6 -10 552.24 40.48
 3 6 -10 546.31 40.47
 3 6 -9 494.19 38.34
 3 6 -9 547.27 38.53
 3 6 -9 543.14 38.39
 -3 -6 9 453.9 38.25
 3 6 -9 544.99 38.33
 3 6 -8 1038.05 73.68
 3 6 -8 983.41 74.75
 3 6 -8 1062.89 73.88
 3 6 -8 1136.71 73.89
 -3 -6 8 883.84 73.48
 3 6 -8 1018.51 73.45
 3 6 -7 883.68 58.95
 3 6 -7 754.57 58.11
 3 6 -7 845.3 59.78
 -3 -6 7 740.86 58.35
 3 6 -7 834.31 58.42
 3 6 -6 969.45 67.5
 3 6 -6 820.36 66.67
 -3 -6 6 890.16 66.23
 3 6 -6 1005.29 66.79
 3 6 -6 906.59 66.09
 3 6 -5 1375.01 92.33
 3 6 -5 1334.51 91.69
 3 6 -5 1192.82 91.35
 3 6 -5 1226.7 90.96
 3 6 -4 1405.73 90.79
 3 6 -4 1225.79 89.13
 3 6 -4 1177.03 88.77
 3 6 -4 1220.89 88.5
 3 6 -3 1322.38 83.76
 3 6 -3 1047.93 81.16
 3 6 -3 1118.4 80.99
 3 6 -3 1166.15 81.75
 3 6 -2 1382.9 101.03
 3 6 -2 1423.48 100.84
 3 6 -2 1446.3 101.5
 3 6 -1 1879.11 133.87
 3 6 -1 1887.89 133.62
 3 6 0 1469.88 104.31
 3 6 1 1086.5 77.55
 3 6 2 1195.73 85.18
 3 6 3 1147.15 81.76
 -3 -6 -4 305.38 23.22
 -3 -6 -5 0.56 10.14
 -3 -6 -5 5.53 5.89
 -3 -6 -6 21.92 11.77
 3 6 6 16.89 3.1
 -3 -6 -6 14.88 6.35
 -3 -6 -7 70.09 9.11
 3 6 7 68.92 6.38
 3 6 8 316.73 23.56
 3 6 8 263.68 24.66
 3 6 8 287.04 21.77
 -3 -6 -8 288.09 23.38
 -3 -6 -8 335.1 28.98
 3 6 9 1157.22 81.14
 3 6 9 1068.62 79.66
 -3 -6 -9 1136.19 80.96
 -3 -6 -9 1269.38 85.79
 3 6 10 325.73 25.22
 -3 -6 -10 290.09 25.13
 -3 -6 -10 336.27 31.31
 3 6 11 253.01 19.83
 -3 -6 -11 245.27 27.07
 -3 -6 -11 202.78 19.46
 -3 -6 -11 220.26 18.69
 3 6 12 812.06 64.53
 -3 -6 -12 879.72 63.7
 -3 -6 -12 915.76 70.1
 -3 -6 -12 912.14 64.45
 3 6 13 224.37 22.29
 -3 -6 -13 237.69 21.4
 -3 -6 -13 300.71 21.1
 -3 -6 -13 300.81 30.2
 -3 -6 -13 273.94 22.34
 -3 -6 -14 39.7 6.27
 -3 -6 -14 37.04 7.8
 -3 -6 -15 281.85 24.49
 -3 -6 -15 333.1 23.83
 -3 -6 -15 318.48 24.41
 -3 -6 -15 314.88 25.04
 -3 -6 -15 234.6 31.16
 -3 -6 -16 1019.07 72.28
 -3 -6 -16 883.67 72.03
 -3 -6 -16 1060.3 71.63
 -3 -6 -17 729.35 53.01
 -3 -6 -17 725.56 53.38
 -3 -6 -17 620.34 53.3
 -3 -6 -17 820.35 52.96
 -3 -6 -18 559.5 40.17
 -3 -6 -18 626.65 40.2
 -3 -6 -18 563.06 40.51
 -3 -6 -19 472.49 34.85
 -3 -6 -20 197.44 15.21
 3 7 -14 1.86 2.33
 3 7 -14 -4.15 3.1
 3 7 -13 -3.44 3.59
 3 7 -13 -2.7 4.42
 3 7 -13 -0.81 1.96
 -3 -7 12 6.86 2.32
 3 7 -12 -0.48 5.47
 3 7 -12 8.5 2.72
 3 7 -12 5.87 4.5
 3 7 -11 2.29 4.89
 -3 -7 11 5.44 2.73
 -3 -7 10 25.58 4.33
 3 7 -10 31.94 4.31
 3 7 -9 7.63 3.46
 -3 -7 9 4.38 3.48
 3 7 -9 6.5 3.08
 3 7 -9 1.34 4.2
 3 7 -8 59 7.15
 3 7 -8 49.64 6.03
 -3 -7 8 44.33 6.35
 3 7 -8 50.59 9.5
 3 7 -8 55.23 6.71
 3 7 -7 22.38 5.05
 -3 -7 7 21.71 4.6
 3 7 -6 5.17 3.08
 -3 -7 6 4.1 3.93
 3 7 -6 10.09 4.49
 3 7 -6 13.54 8.05
 3 7 -5 20.83 3.9
 -3 -7 5 20.61 4.3
 3 7 -5 21.34 5.1
 3 7 -5 19.47 7.15
 3 7 -5 18.81 8.01
 3 7 -4 99.13 8.36
 -3 -7 4 83.99 8.25
 3 7 -4 78.2 9.24
 3 7 -4 85.61 9.88
 3 7 -3 42.93 6.86
 -3 -7 3 47.93 5.51
 3 7 -3 42.67 5.02
 3 7 -3 47.12 6.54
 -3 -7 3 40.78 8.58
 3 7 -3 40.77 9.62
 3 7 -2 3.41 5.27
 -3 -7 2 7.71 3.15
 3 7 -2 4.65 3.71
 3 7 -2 3.17 4.02
 3 7 -2 8.34 2.66
 3 7 -2 6.85 7.52
 3 7 -1 52.68 6.22
 3 7 -1 45.19 4.88
 3 7 -1 43.82 8.82
 3 7 -1 43.6 6.35
 3 7 -1 47.26 6.2
 3 7 -1 47.62 6.21
 3 7 0 86.27 8.25
 3 7 0 73.85 8.22
 3 7 0 91.55 8.63
 -3 -7 0 69.61 11.62
 3 7 1 8.26 3.42
 3 7 1 5.21 4.14
 -3 -7 -1 7.48 9.03
 3 7 2 0.74 3.13
 3 7 2 3.62 3.88
 -3 -7 -2 -3.53 9.37
 3 7 3 35.42 4.46
 -3 -7 -3 34.88 10.21
 3 7 4 12.11 6.95
 3 7 4 12.69 3.43
 3 7 4 9.75 4.31
 3 7 5 7.78 6.65
 -3 -7 -5 1.27 10.79
 3 7 5 5.74 3.12
 3 7 5 -0.96 3.87
 -3 -7 -6 4.02 10.83
 3 7 6 3.13 6.39
 -3 -7 -6 -3.06 4.86
 3 7 6 -0.31 3.7
 -3 -7 -7 8.64 11.95
 -3 -7 -7 8.68 5.72
 3 7 7 5.41 3.58
 3 7 7 5.94 6.48
 3 7 8 -6.08 3.53
 3 7 8 0.4 6.69
 -3 -7 -8 -10.17 12.64
 -3 -7 -8 -1.67 6.22
 3 7 9 5.44 7.27
 3 7 9 -1.38 3.09
 -3 -7 -9 4.01 6.69
 3 7 9 6.63 6.56
 -3 -7 -9 -9.41 14.87
 -3 -7 -10 4.62 6.85
 3 7 10 7.22 7.04
 -3 -7 -10 11.22 14.27
 3 7 11 8.75 6.85
 -3 -7 -11 1.05 7.37
 -3 -7 -11 -11.98 16.07
 -3 -7 -12 2.26 6.33
 3 7 12 6.83 7.1
 -3 -7 -12 1.45 7.48
 -3 -7 -12 -13.69 15.44
 3 7 13 -7.36 7.25
 -3 -7 -13 0.67 6.61
 -3 -7 -13 12 15.45
 -3 -7 -14 15.32 4.77
 -3 -7 -14 5.08 6.73
 -3 -7 -14 2.14 7.19
 -3 -7 -14 14.3 15.73
 -3 -7 -15 1.36 7.05
 -3 -7 -15 2.64 6.45
 -3 -7 -15 4.72 4.36
 -3 -7 -16 6.11 6.43
 -3 -7 -17 10.32 6.63
 -3 -7 -17 5.09 4.4
 -3 -7 -17 7.55 5.73
 -3 -7 -17 3.28 5.87
 -3 -7 -18 12.19 5.64
 -3 -7 -18 26.1 5.3
 -3 -7 -18 8.26 5.59
 -3 -7 -19 2.1 4.57
 -3 -7 -19 10.03 4.28
 -3 -7 -20 3.92 3.21
 3 8 -13 93.7 5.64
 3 8 -13 38.16 4.9
 3 8 -12 1.99 4.09
 3 8 -12 -1.57 3.51
 3 8 -11 26.3 3.55
 3 8 -11 22.7 5.11
 3 8 -11 30.42 5.91
 3 8 -10 41.49 6.85
 3 8 -10 43.69 4.83
 -3 -8 10 40.58 4.63
 3 8 -9 84.34 8.15
 3 8 -9 94.61 8.19
 -3 -8 9 77.78 7.79
 3 8 -8 38.79 8.43
 3 8 -8 39.55 5.04
 3 8 -7 87.79 8.9
 3 8 -7 116.39 9.91
 3 8 -7 93.1 11.61
 -3 -8 7 93.22 9.07
 3 8 -6 65.61 7.53
 -3 -8 6 49.66 6.33
 3 8 -6 58.48 6.37
 3 8 -5 106.27 10.81
 -3 -8 5 100.44 9.61
 3 8 -5 106.12 9.57
 3 8 -4 241.69 18.62
 -3 -8 4 256.66 18.78
 3 8 -4 262.14 20.27
 3 8 -3 346.72 29.23
 -3 -8 3 391.26 27.17
 3 8 -3 329.95 27.36
 3 8 -3 360.14 28.34
 3 8 -3 386.16 30.71
 -3 -8 3 330.15 29.04
 3 8 -3 352.27 26.95
 3 8 -2 1120.84 75.56
 3 8 -2 1035.83 74.79
 3 8 -2 966.61 74.57
 3 8 -2 1010.03 76.81
 -3 -8 2 1081.76 76.67
 3 8 -2 1064.11 75.83
 3 8 -1 2026.35 129.3
 3 8 -1 1664.73 128.11
 3 8 -1 1675.86 130.08
 -3 -8 1 1933.77 130.42
 3 8 -1 1818.62 129.08
 3 8 0 1202.28 76.01
 3 8 0 927.68 74.61
 3 8 0 1082.24 75
 3 8 0 1023.71 76.83
 -3 -8 0 1070.1 77.32
 3 8 0 1034.5 75.47
 3 8 1 479.33 31.86
 3 8 1 380.98 30.43
 -3 -8 -1 418.48 33.48
 3 8 1 411.79 31.08
 3 8 1 386.18 32.7
 3 8 2 1391.65 97.5
 -3 -8 -2 1252.67 98.67
 3 8 2 1393.6 96.91
 3 8 2 1304.38 98.1
 3 8 3 2443.64 170.13
 3 8 3 2396 170.66
 -3 -8 -3 2305.01 171.39
 3 8 3 2365.05 169.39
 3 8 4 1427.91 102.46
 3 8 4 1402.23 101.15
 3 8 4 1472.9 103.19
 -3 -8 -4 1324.77 103.83
 3 8 4 1452.22 101.67
 3 8 5 1272.94 87.98
 3 8 5 1212.99 86.62
 3 8 5 1269.31 88.62
 -3 -8 -5 1072.4 89.44
 3 8 5 1204.03 87.06
 3 8 6 1189.32 86.57
 3 8 6 1205.54 88.41
 3 8 6 1265.82 87.81
 -3 -8 -7 447.1 35.29
 -3 -8 -7 570.07 40.97
 3 8 7 484.11 35.15
 3 8 7 503.77 37.3
 3 8 7 483.99 36.15
 -3 -8 -8 163.06 19.57
 -3 -8 -8 204.38 16.35
 -3 -8 -8 213.08 22.58
 3 8 8 208.3 15.66
 3 8 8 198.1 18.05
 3 8 8 189.08 16.36
 -3 -8 -9 502.31 39.49
 -3 -8 -9 430.95 33.33
 3 8 9 516.65 35.1
 3 8 9 476.66 33.52
 -3 -8 -10 450.55 36.07
 3 8 10 449.31 31.05
 -3 -8 -10 386.17 29.49
 3 8 11 69.32 9.97
 -3 -8 -11 51.95 8.64
 -3 -8 -12 44.71 15.8
 -3 -8 -12 21.5 7.08
 3 8 12 25.05 7.9
 -3 -8 -12 24.91 7.21
 -3 -8 -13 15.49 14.6
 -3 -8 -13 10.95 6.74
 3 8 13 6.91 7.62
 -3 -8 -14 2.3 6.64
 -3 -8 -14 11.57 6.8
 -3 -8 -14 16.91 4.91
 -3 -8 -15 68.53 9.31
 -3 -8 -15 89.81 9.85
 -3 -8 -15 83.93 8.98
 -3 -8 -16 134.13 13.96
 -3 -8 -16 167.24 14.04
 -3 -8 -16 182.84 14.46
 -3 -8 -17 82.14 10.04
 -3 -8 -17 95.47 9.97
 -3 -8 -17 131.06 10.43
 -3 -8 -17 116.58 10.96
 -3 -8 -18 37.69 6.09
 -3 -8 -18 52.32 6.9
 -3 -8 -19 55.6 7.45
 -3 -8 -19 112.81 7.84
 3 9 -11 -1.12 3.74
 3 9 -11 -0.75 2.89
 3 9 -10 11.55 4.92
 3 9 -10 16.36 4.16
 3 9 -10 12.68 4.04
 3 9 -10 18.04 2.63
 3 9 -9 3.44 4.29
 3 9 -9 1.89 2.47
 3 9 -9 3.97 2.9
 3 9 -8 -0.82 3.02
 3 9 -8 2.54 3.37
 3 9 -7 -0.75 2.34
 3 9 -7 -3 7.17
 3 9 -6 14.9 4.61
 3 9 -6 12.16 3.23
 3 9 -6 13.43 7.34
 3 9 -5 1.65 4.32
 3 9 -5 -1.12 2.82
 3 9 -5 3.84 7.56
 3 9 -4 8.57 5.13
 3 9 -4 1.43 2.66
 3 9 -3 2.95 5.54
 3 9 -3 10.98 8.8
 3 9 -2 4.38 9.06
 3 9 -2 9.36 9.69
 3 9 -2 5.01 3.72
 3 9 -2 6.05 5.14
 -3 -9 2 -0.55 8.69
 3 9 -1 26.07 11.23
 3 9 -1 40.25 6.07
 3 9 -1 31.75 6.32
 -3 -9 1 35.6 10.52
 3 9 0 8.78 10.21
 3 9 0 23.48 5.32
 3 9 0 21.48 5.35
 -3 -9 0 19.62 9.48
 3 9 1 -0.59 9.01
 3 9 1 2.56 3.86
 3 9 1 1.27 4.53
 -3 -9 -1 0.57 10.06
 3 9 2 14.14 4.62
 3 9 2 18.12 9.55
 -3 -9 -2 10.93 9.81
 3 9 2 13.68 4.34
 3 9 2 19.05 5.72
 -3 -9 -2 8.09 10
 3 9 3 42.22 6.12
 3 9 3 35.16 10.08
 -3 -9 -3 33.01 11.69
 -3 -9 -3 45.69 11.79
 3 9 3 53.69 7.5
 3 9 3 44.3 5.89
 3 9 4 17.18 8.72
 -3 -9 -4 10.35 11.47
 -3 -9 -4 15.48 10.58
 3 9 4 10.32 5.55
 3 9 4 7.55 3.62
 3 9 5 12.12 8.81
 -3 -9 -5 2.83 10.74
 -3 -9 -5 8.49 10.18
 3 9 5 1.83 5.02
 3 9 5 1.71 3.29
 3 9 6 21.76 8.85
 -3 -9 -6 25.48 12.56
 -3 -9 -6 11.66 10.81
 3 9 6 27.58 5.92
 3 9 7 13.31 8.27
 -3 -9 -7 23.99 12
 -3 -9 -7 18.16 10.9
 3 9 7 23.3 5.52
 3 9 8 -2.53 7.82
 -3 -9 -8 3.87 11.55
 -3 -9 -8 -0.64 10.42
 3 9 8 -2.77 4.49
 -3 -9 -9 6.49 10.55
 -3 -9 -9 -0.49 4.88
 3 9 9 5.98 4.22
 3 9 9 -10.53 7.97
 3 9 10 8.99 9
 -3 -9 -10 16.52 10.43
 -3 -9 -10 14.23 5.68
 3 9 10 12.84 4.16
 3 9 10 12.88 7.65
 3 9 11 1.94 7.26
 -3 -9 -11 7.01 13.82
 -3 -9 -12 0.32 6.39
 3 9 12 -1.88 7.27
 -3 -9 -12 -1.47 5.89
 -3 -9 -12 -12.18 14.43
 -3 -9 -13 6.64 6.14
 3 9 13 4.08 7.04
 -3 -9 -13 -0.9 6.08
 -3 -9 -14 2.13 6.35
 -3 -9 -14 5.83 5.91
 -3 -9 -15 9.29 5.81
 -3 -9 -15 0.27 5.87
 -3 -9 -16 3.19 7.02
 -3 -9 -16 -0.58 4.21
 -3 -9 -16 2.21 5.34
 -3 -9 -16 0.25 5.39
 -3 -9 -17 -1.82 4.18
 -3 -9 -17 0.57 6.3
 -3 -9 -17 4.94 4.69
 -3 -9 -18 -2.09 5.57
 -3 -9 -18 0.38 3.05
 -3 -9 -18 -2.93 4.18
 -3 -9 -19 3.97 4.04
 3 10 -10 202.55 15.18
 3 10 -9 300.64 19.95
 3 10 -9 264.4 19.35
 3 10 -9 235.97 19.36
 3 10 -8 174.55 13.66
 3 10 -8 178.61 13.54
 3 10 -8 164.98 13.2
 3 10 -7 108.5 9.68
 3 10 -7 99.76 9.21
 3 10 -7 111.55 9.46
 3 10 -6 220.74 15.49
 3 10 -6 165.01 14.49
 3 10 -6 195.94 15.23
 3 10 -6 175.71 16.05
 3 10 -5 311.48 24.5
 3 10 -5 315.29 25.83
 3 10 -5 352.27 25.12
 3 10 -4 152.38 14.6
 3 10 -4 150.25 12.54
 3 10 -4 159.2 13.69
 3 10 -3 12.74 5.02
 3 10 -3 20.6 7.25
 3 10 -3 5.97 7.93
 3 10 -2 16.92 5.4
 -3 -10 2 13.5 7.42
 3 10 -2 24.71 9.13
 3 10 -1 2.96 4.75
 3 10 -1 6.37 4.48
 3 10 -1 -7.88 10.27
 3 10 0 2.43 4.28
 3 10 0 4.88 4.47
 3 10 0 -4.74 10.8
 3 10 1 5.01 4.21
 3 10 1 9.14 4.86
 -3 -10 -1 -5.14 10.93
 3 10 1 4.56 10.5
 3 10 2 35.16 6.86
 3 10 2 43.42 5.98
 3 10 2 32.35 10.59
 -3 -10 -2 39.52 11.53
 3 10 3 6.44 5.6
 3 10 3 3.1 3.91
 3 10 3 7.89 9.68
 -3 -10 -3 11.26 10.84
 -3 -10 -3 16 10.84
 -3 -10 -4 317.56 32.44
 3 10 4 394.86 31.57
 3 10 4 381.9 29.1
 -3 -10 -4 407.45 32.72
 3 10 4 393.14 30.66
 -3 -10 -5 613.26 50.77
 3 10 5 684.86 49.99
 3 10 5 636.28 47.6
 -3 -10 -5 695.37 51.3
 3 10 5 628.09 48.99
 3 10 6 1023.18 68.41
 -3 -10 -6 862.76 69.19
 -3 -10 -6 791.49 65.69
 -3 -10 -6 996.25 69.86
 3 10 6 1066.97 67.7
 3 10 7 992.96 64.13
 -3 -10 -7 841 65.09
 3 10 7 998.9 63.17
 -3 -10 -7 909.19 65.88
 3 10 8 621.26 46.61
 3 10 8 611.24 45.4
 -3 -10 -8 565.63 48.35
 3 10 9 545.11 43.64
 -3 -10 -9 531.46 46
 3 10 9 596.08 42.63
 3 10 10 1082.25 70.9
 3 10 10 927.38 69.41
 -3 -10 -10 898.31 71
 -3 -10 -10 896.75 72.89
 -3 -10 -11 1049.87 76.87
 -3 -10 -11 986.43 77.91
 -3 -10 -11 1104.51 76.53
 3 10 11 1152.21 78.42
 -3 -10 -11 970.75 80.34
 3 10 12 869.07 61.26
 -3 -10 -12 718.15 59.79
 -3 -10 -12 900.94 59.79
 -3 -10 -13 792.78 57.6
 -3 -10 -14 207.52 20.34
 -3 -10 -14 333.91 20.92
 -3 -10 -15 258.85 20.4
 -3 -10 -16 252.51 16.42
 -3 -10 -16 239.08 16.61
 -3 -10 -16 170.27 15.59
 -3 -10 -16 160.58 15.79
 -3 -10 -17 226.26 16.7
 -3 -10 -17 261.32 17.02
 -3 -10 -18 171.21 13.59
 -3 -10 -19 192.58 14.37
 3 11 -8 24.15 2.72
 3 11 -7 54.43 5.92
 3 11 -7 50.29 4.82
 3 11 -7 57.44 5.22
 3 11 -7 56.18 5.06
 3 11 -6 47.75 5.14
 3 11 -6 46.42 5.13
 3 11 -5 8 5.17
 3 11 -5 9.27 3.49
 3 11 -4 20.22 6.32
 3 11 -4 26.99 4.61
 3 11 -3 32.35 7.35
 3 11 -3 33.46 7
 3 11 -3 28.65 5.23
 3 11 -2 4.75 6.44
 -3 -11 1 -1.53 6.3
 3 11 -1 1.12 4
 3 11 0 9.15 4.38
 3 11 0 12.66 4.52
 -3 -11 0 19.24 7.71
 3 11 0 7.81 9.21
 3 11 1 3.22 4.35
 3 11 1 9.84 4.24
 -3 -11 -1 3.14 8.4
 3 11 1 0.62 9.62
 3 11 2 2.18 4.72
 3 11 2 0.35 3.69
 -3 -11 -2 5.24 9.29
 3 11 2 6.8 9.46
 3 11 3 -4.23 5.48
 3 11 3 -1.35 3.68
 -3 -11 -3 -8.65 10.08
 3 11 3 0.61 9.34
 3 11 4 5.6 5.64
 3 11 4 3.51 3.28
 3 11 4 -1.81 9.6
 -3 -11 -4 -3.28 11.06
 3 11 5 0.54 5.72
 -3 -11 -5 14.08 11.43
 3 11 5 2.95 9.46
 -3 -11 -5 2.95 10.34
 3 11 6 5.15 5.87
 -3 -11 -6 1.98 11.14
 3 11 6 13.27 9.17
 -3 -11 -6 10.51 10.77
 3 11 7 0.47 5.19
 -3 -11 -7 -0.65 10.89
 3 11 7 12.36 8.99
 -3 -11 -7 -1.53 10.71
 -3 -11 -7 5 3.73
 3 11 8 2.19 4.5
 -3 -11 -8 -3.65 10.09
 3 11 8 -2.72 9.1
 -3 -11 -8 -3.88 10.96
 -3 -11 -8 3.4 4.24
 3 11 9 4.85 4.35
 -3 -11 -9 20.04 9.27
 3 11 9 -0.52 8.11
 -3 -11 -9 3.61 4.38
 3 11 10 15.04 4.54
 -3 -11 -10 0.99 8.25
 3 11 10 3.95 7.89
 -3 -11 -10 5.04 4.76
 -3 -11 -11 1.92 4.64
 -3 -11 -11 4.11 6.91
 -3 -11 -12 0.63 4.65
 3 11 13 1.88 6.31
 -3 -11 -13 5.7 4.62
 -3 -11 -14 -0.84 4.34
 -3 -11 -14 4.19 6.17
 -3 -11 -15 1.42 6.08
 -3 -11 -15 1.47 3.93
 -3 -11 -15 -1.45 3.98
 -3 -11 -16 10.48 5.44
 -3 -11 -16 4.29 3.55
 -3 -11 -16 0.22 3.59
 -3 -11 -17 6.68 4.7
 -3 -11 -17 2.66 3.33
 -3 -11 -18 -1.68 3.46
 3 12 -6 311.23 22.67
 3 12 -5 197.32 15.61
 3 12 -5 222.06 15.82
 3 12 -4 151.39 12.14
 3 12 -4 154.09 12.16
 3 12 -3 305.87 25.24
 3 12 -3 365.51 25.24
 3 12 -2 341.16 26.34
 3 12 -2 334.77 25.77
 3 12 -2 336.33 25.5
 3 12 -1 300.64 23.67
 3 12 -1 279.15 24
 3 12 -1 329.71 25.11
 -3 -12 1 334.09 23.83
 3 12 0 303.94 23.16
 3 12 0 308.73 23.82
 3 12 0 285.85 24.83
 -3 -12 0 295.94 23.5
 3 12 1 200.01 15.79
 3 12 1 177.94 17.98
 -3 -12 -1 192.67 16.79
 -3 -12 -2 177.75 16.19
 -3 -12 -3 381.35 30.47
 -3 -12 -4 203.78 18.95
 3 12 5 29.06 6.36
 -3 -12 -5 28.54 9.41
 3 12 5 30.33 9.2
 3 12 6 10.68 5.11
 -3 -12 -6 16.71 8.95
 3 12 6 18.09 8.69
 -3 -12 -7 22.94 8.86
 -3 -12 -8 -1.05 3.06
 -3 -12 -8 -4.72 8.01
 -3 -12 -9 55.72 6.5
 -3 -12 -9 71.5 10.03
 -3 -12 -10 33.44 7.57
 -3 -12 -10 31.37 4.94
 3 12 10 34.17 8.31
 3 12 11 114.07 10.91
 -3 -12 -11 74.04 8.22
 -3 -12 -12 344.56 25.4
 3 12 12 356.74 26.94
 -3 -12 -12 324.06 25.64
 -3 -12 -13 515.39 35.11
 3 12 13 411.27 35.95
 -3 -12 -13 487.43 35.34
 -3 -12 -14 348.61 26.14
 -3 -12 -14 378.4 26.03
 -3 -12 -14 424.96 26.56
 -3 -12 -15 380.07 25.9
 -3 -12 -15 378.54 25.48
 -3 -12 -16 505.97 38.49
 -3 -12 -16 548.36 38.16
 -3 -12 -17 382.29 27.79
 3 13 -3 34.57 3.5
 3 13 -3 29.66 3.58
 3 13 -2 19.88 3
 3 13 -1 22.84 5.03
 3 13 -1 19.76 3.29
 3 13 0 42.29 6.94
 3 13 0 39.36 5.79
 3 13 0 46.48 4.82
 -3 -13 -1 44.78 5.87
 3 13 1 37.28 7.51
 3 13 1 34.8 5.84
 3 13 1 34.93 4.45
 -3 -13 -2 23.72 5.69
 3 13 2 15.37 7.38
 3 13 2 19.51 5.71
 3 13 2 16.11 3.33
 -3 -13 -3 10.11 5.64
 3 13 3 4.93 7.35
 -3 -13 -4 23.68 6.69
 3 13 4 11.07 7.57
 -3 -13 -5 22.31 6.89
 3 13 5 11.21 7.53
 3 13 6 0.34 4.37
 3 13 6 14.14 7.82
 -3 -13 -6 6.05 6.51
 3 13 7 15.03 7.43
 -3 -13 -7 3.14 6.37
 3 13 8 -2 7.22
 -3 -13 -8 -1.35 6.41
 -3 -13 -9 6.58 5.95
 3 13 9 -5.96 6.69
 -3 -13 -9 0.83 2.21
 -3 -13 -10 1.4 5.18
 3 13 10 -4.1 6.14
 -3 -13 -10 1.31 2.42
 3 13 11 -8.67 5.77
 -3 -13 -11 -0.74 2.32
 3 13 12 -2.5 5.16
 -3 -13 -12 -0.42 2.42
 3 13 13 -3.03 3.93
 -3 -13 -13 -2.79 4.9
 -3 -13 -14 4.82 2.97
 -3 -13 -15 4.66 2.58
 3 14 0 167.19 12.57
 3 14 1 123.12 10.36
 3 14 2 173.78 14.27
 3 14 3 163.14 13.84
 3 14 4 222.12 18.05
 -3 -14 -5 383.23 27.69
 3 14 5 350.45 28.18
 -3 -14 -6 421.84 31.56
 3 14 6 427 32.04
 -3 -14 -7 508.03 36.71
 3 14 7 484.01 37.05
 -3 -14 -8 416.58 30.48
 3 14 8 399 30.78
 3 14 9 273.51 21.22
 3 14 10 299.7 22.81
 3 14 11 215.94 16.66
 -3 -14 -12 16.78 4.08
 -3 -14 -13 20.8 2.81
 4 -10 -11 31.02 5.62
 4 -10 -11 35.22 7.02
 4 -10 -10 28.63 6.1
 4 -10 -10 34.47 7.81
 4 -10 -9 5.57 7.26
 4 -10 -8 -5.58 8.24
 4 -10 -8 3.97 3.23
 4 -10 -7 3.38 7.57
 4 -10 -7 1.64 3.59
 4 -10 -6 3.4 7.98
 4 -10 -6 4.61 3.8
 4 -10 -5 15.04 7.82
 4 -10 -5 12.09 4.2
 4 -10 -4 33.34 8.55
 4 -10 -4 44.25 5.56
 4 -10 -3 15.97 6.8
 4 -10 -3 18.21 4.32
 4 -10 -2 277.84 21.11
 4 -10 -1 238.58 17.71
 4 -10 -1 236.32 18.07
 4 -10 0 288.95 13.68
 4 -10 0 318.12 13.53
 4 -10 1 253.81 18.65
 4 -10 2 74.63 5.98
 4 -10 3 99.59 7.54
 4 -9 -14 0.19 3.58
 4 -9 -13 -5.83 4.82
 4 -9 -13 3.42 5.63
 4 -9 -12 -1.64 5.44
 4 -9 -12 0.84 7
 4 -9 -11 5.62 8.58
 4 -9 -11 5.66 6.03
 4 -9 -10 13.39 9.64
 4 -9 -9 5.82 3.83
 4 -9 -9 8.91 9.7
 4 -9 -8 2.71 4.03
 4 -9 -8 4.72 10.03
 4 -9 -7 -2.63 2.88
 4 -9 -7 -4.16 4.72
 4 -9 -7 4.17 10.07
 4 -9 -6 1.99 2.8
 4 -9 -6 2.2 4.93
 4 -9 -5 23.03 3.67
 4 -9 -5 15.96 5.52
 4 -9 -4 0.36 2.36
 4 -9 -4 1.28 4.68
 4 -9 -4 0.62 2.37
 4 -9 -4 3.43 5.69
 4 -9 -3 2.72 2.43
 4 -9 -3 7.82 4.89
 4 -9 -2 45.16 5
 4 -9 -2 50.63 6.65
 4 -9 -1 1.84 2.45
 4 -9 -1 -1.09 4.26
 4 -9 0 12.18 2.92
 4 -9 0 16.1 4.24
 4 -9 1 6.28 2.34
 4 -9 1 4.13 3.54
 4 -9 2 34.12 3.98
 4 -9 2 34.88 4.3
 4 -9 3 7.9 2.31
 4 -9 4 7.04 2.05
 4 -9 5 28 2.91
 4 -9 6 6.48 1.25
 4 -8 -15 268.82 19.92
 4 -8 -15 231.43 18.98
 4 -8 -14 295.54 19.2
 4 -8 -14 231.23 19.03
 4 -8 -13 39.29 8.49
 4 -8 -13 50.06 9.1
 4 -8 -13 54.08 10.04
 4 -8 -12 296.67 20.52
 4 -8 -12 263.65 22.06
 4 -8 -11 345.62 31.58
 4 -8 -11 619.96 36.72
 4 -8 -10 398.49 29.93
 4 -8 -10 378.73 24.15
 4 -8 -9 388.98 38.9
 4 -8 -9 407.95 34.9
 4 -8 -8 275.79 22.07
 4 -8 -7 469.49 35.81
 4 -8 -6 289.28 23.67
 4 -8 -5 370.9 29.21
 4 -8 -4 289.52 23.73
 4 -8 -3 5.66 6.39
 4 -8 -2 68.39 9.46
 4 -8 -1 2.9 3.21
 4 -8 -1 -1.41 6.18
 4 -8 0 31.28 6.6
 4 -8 0 20.45 7.34
 4 -8 0 30.62 4.62
 4 -8 1 41.89 6.35
 4 -8 1 53.24 5.91
 4 -8 1 51.99 5.52
 4 -8 1 39.88 7.7
 4 -8 2 147.66 11.05
 4 -8 2 123.38 10.89
 4 -8 2 110.03 10.27
 4 -8 2 111.38 11.68
 4 -8 3 8.8 3.68
 -4 8 -3 10.66 5.76
 4 -8 3 15.58 6.17
 4 -8 3 13.82 3.71
 -4 8 -4 29.91 6.82
 4 -8 4 38.88 6.59
 4 -8 5 83.38 7.98
 -4 8 -5 59.73 8.51
 -4 8 -5 61.55 6.38
 4 -8 5 83.08 6.53
 4 -8 6 160.35 13.26
 4 -8 6 193.14 13.88
 -4 8 -6 153.49 13.27
 4 -8 6 201.6 13.5
 -4 8 -6 182.24 14.66
 4 -8 7 133.02 10.06
 -4 8 -7 116.29 10.91
 4 -8 7 124.31 9.72
 4 -8 8 163.89 12.11
 4 -7 -16 1.9 5.49
 4 -7 -16 4.18 4.31
 4 -7 -15 9.75 6.09
 4 -7 -15 21.6 7.31
 4 -7 -14 12.92 7.34
 4 -7 -14 21.55 8.46
 4 -7 -14 24.64 8.75
 4 -7 -14 22.96 3.8
 4 -7 -13 18.92 7.54
 4 -7 -13 6.61 9
 4 -7 -13 4.88 8.47
 4 -7 -13 8.06 3.42
 4 -7 -12 8.16 8.03
 4 -7 -12 27.61 10.81
 4 -7 -12 15.71 8.94
 4 -7 -12 9.94 3.93
 4 -7 -11 38.91 12.27
 4 -7 -11 28.09 4.89
 4 -7 -11 19.98 9.62
 4 -7 -10 28.38 5.16
 4 -7 -9 -0.35 4.51
 4 -7 -9 3.62 3.91
 4 -7 -9 4.54 12.31
 4 -7 -8 0.94 3.9
 4 -7 -8 -4.66 12.66
 4 -7 -7 3.42 6.14
 4 -7 -7 7.03 3.97
 4 -7 -7 9.43 12.43
 4 -7 -6 11.58 6.92
 4 -7 -6 14.46 4.54
 4 -7 -5 15.68 3.33
 4 -7 -5 16.73 4.58
 4 -7 -5 18.11 7.21
 4 -7 -4 10.83 3.21
 4 -7 -4 9.27 4.44
 4 -7 -4 14.63 7.34
 4 -7 -4 15.22 8.01
 4 -7 -3 116.32 9.78
 4 -7 -3 106.09 10.33
 4 -7 -3 111.72 12.2
 4 -7 -3 96.9 12.37
 4 -7 -2 20.01 8.41
 4 -7 -2 24.03 4.11
 4 -7 -2 28.21 4.57
 4 -7 -2 23.81 4.66
 4 -7 -2 30.13 7.45
 4 -7 -1 29.19 8.86
 4 -7 -1 26.35 4.32
 4 -7 -1 26.7 4.72
 4 -7 -1 24.72 4.77
 4 -7 -1 31.66 7.67
 4 -7 0 30.19 5.02
 4 -7 0 18.83 4.48
 4 -7 0 27.65 8.53
 4 -7 0 31.39 7.42
 4 -7 1 20.17 6.53
 4 -7 1 14.82 4.58
 4 -7 1 12.97 7.89
 -4 7 -2 6.64 6.69
 4 -7 2 1.72 2.94
 4 -7 2 1.6 3.62
 4 -7 2 -0.33 7.89
 4 -7 3 2.46 4.06
 4 -7 4 -0.73 2.84
 4 -7 4 0.29 3.54
 -4 7 -5 6.14 6.24
 4 -7 5 -1.06 3.37
 4 -7 5 4.37 2.91
 4 -7 5 0.28 6.83
 -4 7 -6 5.03 5.97
 4 -7 6 -2.24 6.4
 4 -7 6 2.53 2.73
 4 -7 7 1.06 5.85
 -4 7 -7 -0.56 5.93
 -4 7 -7 2.21 1.75
 4 -7 7 2.76 2.52
 4 -7 8 0.17 4.88
 -4 7 -8 6.98 5.18
 4 -7 8 2.76 2.21
 -4 7 -9 5.41 5.19
 4 -7 9 13.12 4.17
 4 -7 10 15.39 1.88
 4 -6 -17 49.09 6.55
 4 -6 -16 -2.53 5.76
 4 -6 -16 4.55 6.93
 4 -6 -15 7.05 3.02
 4 -6 -15 4.98 6.74
 4 -6 -15 2.81 8.36
 4 -6 -14 22.32 3.94
 4 -6 -14 12.83 8.09
 4 -6 -14 12.62 9.24
 4 -6 -14 19.21 9.34
 4 -6 -13 67.87 12.11
 4 -6 -13 66.96 11.52
 4 -6 -13 67.01 13.44
 4 -6 -13 91.81 7.77
 4 -6 -12 167.55 13.55
 4 -6 -11 309.03 25.1
 4 -6 -11 286.19 30.58
 4 -6 -10 28.63 4.99
 4 -6 -10 20.44 10.61
 4 -6 -10 23.98 12.93
 4 -6 -10 28.85 5.22
 4 -6 -9 81.78 7.75
 4 -6 -9 79.21 15.91
 4 -6 -9 90.51 8.41
 4 -6 -8 728.71 50.3
 4 -6 -8 873.01 51.59
 4 -6 -8 806.67 56.95
 4 -6 -7 500.17 33.16
 4 -6 -7 448.53 28.51
 4 -6 -7 462.64 35.22
 4 -6 -6 192.48 16.73
 4 -6 -6 226.25 21.38
 4 -6 -5 211.52 21.66
 4 -6 -5 230.41 19.05
 4 -6 -5 201.58 17.68
 4 -6 -5 216.69 16.78
 4 -6 -4 583.94 47.56
 4 -6 -4 694.89 50.5
 4 -6 -4 683.41 48.1
 4 -6 -4 632.15 47.12
 4 -6 -4 626.6 46.32
 4 -6 -3 542.97 44.42
 4 -6 -3 696.16 47.54
 4 -6 -3 587.43 44.87
 4 -6 -3 564.84 43.94
 4 -6 -3 610.98 43.37
 4 -6 -2 527.35 37.72
 4 -6 -2 504.89 38.73
 4 -6 -2 611.48 41.76
 4 -6 -2 531.52 39.08
 4 -6 -2 501.8 37.42
 4 -6 -2 439.07 37.78
 4 -6 -1 2052.24 125.58
 4 -6 -1 1933.42 126.07
 4 -6 -1 1614.04 125.28
 4 -6 -1 1773.43 124.98
 4 -6 -1 1496.71 124.86
 4 -6 0 599.74 45.94
 4 -6 0 676.04 45.47
 4 -6 0 735.96 45.9
 4 -6 1 369.63 28.36
 4 -6 1 444.8 27.88
 4 -6 2 486.43 29.44
 4 -6 2 401.78 29.85
 4 -6 3 249.76 19.04
 4 -6 3 236.22 18.64
 4 -6 4 100.11 10.18
 4 -6 4 96.86 9.58
 4 -6 4 79.24 11.85
 4 -6 5 24.94 6.06
 4 -6 5 19.23 8.55
 4 -6 5 26.88 5.19
 4 -6 6 177.64 14.82
 -4 6 -7 27.12 4.02
 4 -6 7 41.61 8.4
 4 -6 7 39.94 5.68
 -4 6 -7 19.49 7.58
 4 -6 7 33.98 4.76
 -4 6 -8 1.12 1.91
 4 -6 8 0.46 4.11
 -4 6 -8 1.96 6.17
 4 -6 8 -0.8 6.84
 4 -6 8 -2.44 3.21
 -4 6 -9 0.28 5.75
 4 -6 9 6.39 2.75
 -4 6 -10 28.96 6.29
 4 -6 10 41.52 6.32
 4 -6 10 41.39 4.19
 4 -6 11 -1.8 3.94
 -4 6 -11 1.57 3.98
 4 -5 -17 17.71 6.31
 4 -5 -16 0.9 2.78
 4 -5 -16 -7.41 8.07
 4 -5 -16 5.99 5.98
 4 -5 -15 -4.25 7.04
 4 -5 -15 -3.29 3.18
 4 -5 -15 -3.23 8.93
 4 -5 -14 0.55 7.61
 4 -5 -14 2.56 9.21
 4 -5 -14 6.29 9.62
 4 -5 -14 3.06 3.71
 4 -5 -14 3.65 5.17
 4 -5 -13 31.32 10.9
 4 -5 -13 16.47 4.54
 4 -5 -12 20.45 4.62
 4 -5 -12 29.91 9.15
 4 -5 -12 19.94 11.19
 4 -5 -12 9.79 11.1
 4 -5 -11 7.56 10.86
 4 -5 -11 10.29 4.47
 4 -5 -11 3.58 11.99
 4 -5 -11 -3.36 9.14
 4 -5 -11 11.81 4.03
 4 -5 -10 -2.52 10.29
 4 -5 -10 3.48 3.97
 4 -5 -10 8.07 4.25
 4 -5 -10 3.73 12.41
 4 -5 -9 2.58 9.73
 4 -5 -9 0.5 10.45
 4 -5 -9 1.9 12.63
 4 -5 -9 6.24 4.14
 4 -5 -8 7.48 4.32
 4 -5 -8 9.97 9.32
 4 -5 -8 2 9.54
 4 -5 -8 4.61 4.13
 4 -5 -8 6.65 11.96
 4 -5 -8 3.84 9.75
 4 -5 -7 4.19 4.43
 4 -5 -7 -12.86 11.23
 4 -5 -7 1.36 8.96
 4 -5 -7 -2.7 4.28
 4 -5 -7 -3.29 5.8
 4 -5 -7 -4.69 12.2
 4 -5 -7 2.75 9.68
 4 -5 -6 18.63 4.68
 4 -5 -6 11.38 6.51
 4 -5 -6 -1.36 10.45
 4 -5 -6 0.69 9.88
 4 -5 -6 10.99 4.95
 4 -5 -5 0.36 8.32
 4 -5 -5 4.32 4.49
 4 -5 -5 17.22 6.86
 4 -5 -5 5.33 4.61
 4 -5 -5 3.37 10.72
 4 -5 -5 0.7 9.69
 4 -5 -4 44.05 8.96
 4 -5 -4 27.29 3.93
 4 -5 -4 29.5 5.66
 4 -5 -4 26.92 7.72
 4 -5 -4 21.12 10.55
 4 -5 -4 21.65 11.29
 4 -5 -3 7.02 7.96
 4 -5 -3 5.75 2.84
 4 -5 -3 11.48 7.25
 4 -5 -3 9.5 4.67
 4 -5 -3 3.87 9.46
 4 -5 -2 114.73 10.38
 4 -5 -2 97.85 12.02
 4 -5 -2 106.94 9.37
 4 -5 -2 89.96 10.09
 4 -5 -2 94.98 11.81
 4 -5 -2 103.76 14.19
 4 -5 -1 2.63 5.21
 4 -5 -1 5.35 8.25
 4 -5 -1 5.73 3.43
 4 -5 -1 4.5 6.79
 4 -5 -1 10.98 9.58
 4 -5 -1 -0.36 4.37
 4 -5 0 109.64 10.51
 4 -5 0 98.54 12.49
 4 -5 0 99.74 9.04
 4 -5 0 109.98 9.81
 4 -5 0 78.92 9.76
 4 -5 0 109.11 11.77
 4 -5 0 127.31 14.02
 4 -5 1 2.82 4.18
 4 -5 1 10.74 8.59
 4 -5 1 0.35 5.2
 4 -5 1 1.5 8.86
 4 -5 1 -1.03 4.1
 4 -5 1 11.91 6.72
 4 -5 2 133.5 13.74
 4 -5 2 130.59 11.04
 4 -5 2 103.43 12.84
 4 -5 2 96.53 9.92
 4 -5 2 125.79 11.54
 4 -5 3 4.38 5.69
 4 -5 3 -1.18 9.1
 4 -5 3 -3.59 4.58
 4 -5 3 0.33 3.76
 4 -5 4 25.88 9.89
 4 -5 4 20.89 6.76
 4 -5 4 30.97 6.55
 4 -5 5 30.72 7.54
 4 -5 5 35.87 6.96
 4 -5 6 43.51 6.4
 4 -5 6 55.39 8.84
 4 -5 6 48.86 7.24
 4 -5 7 30.79 6.16
 -4 5 -8 24.44 3.6
 4 -5 9 47.67 5.99
 4 -5 9 37.87 5.25
 -4 5 -10 -1.87 6.11
 4 -5 10 1.69 2.71
 4 -5 10 1.03 3.5
 4 -5 11 30.58 6.66
 -4 5 -11 16.23 5.81
 4 -5 11 19.05 3.26
 4 -5 11 24.5 3.7
 4 -5 12 28.43 5.38
 -4 5 -12 13.92 5.01
 4 -5 13 5.85 3.16
 4 -4 -17 618.31 33.96
 4 -4 -17 391.83 32.26
 4 -4 -16 546.27 39.85
 4 -4 -16 479.3 41.44
 4 -4 -16 513.08 39.55
 4 -4 -15 453.52 32.6
 4 -4 -15 515.18 34.73
 4 -4 -15 433.64 32.08
 4 -4 -14 286.31 21.38
 4 -4 -14 292.45 23.81
 4 -4 -14 224.84 23.45
 4 -4 -14 285.01 20.55
 4 -4 -13 559.14 41.04
 4 -4 -12 80.1 12.66
 4 -4 -12 87.15 14.99
 4 -4 -12 89.85 8.95
 4 -4 -12 122.86 10.94
 4 -4 -12 68.6 14.28
 4 -4 -11 347.45 31.98
 4 -4 -11 342.7 26.37
 4 -4 -11 354.53 35.04
 4 -4 -11 367.82 26.57
 4 -4 -11 279.18 29.09
 4 -4 -11 301.83 29.44
 4 -4 -11 390.52 27.32
 4 -4 -10 3.23 6.73
 4 -4 -10 4.85 14.34
 4 -4 -10 11.14 4.09
 4 -4 -10 15.55 11.94
 4 -4 -10 20.12 11.01
 4 -4 -9 5.5 10.64
 4 -4 -9 6.42 11.66
 4 -4 -9 -5.03 9.84
 4 -4 -9 12.05 14.36
 4 -4 -9 2.54 4
 4 -4 -9 0.76 6.55
 4 -4 -9 11.56 4.4
 4 -4 -8 79.4 7.59
 4 -4 -8 52.72 11.94
 4 -4 -8 71.13 7.66
 4 -4 -8 71.75 15.56
 4 -4 -8 42.95 10.88
 4 -4 -8 58.74 11.57
 4 -4 -7 103.49 19.06
 4 -4 -7 106.28 8.97
 4 -4 -7 65.07 12.46
 4 -4 -7 110.33 9.49
 4 -4 -7 78.53 13.51
 4 -4 -7 48.46 11.9
 4 -4 -7 110.71 16.79
 4 -4 -6 19.69 14.42
 4 -4 -6 14.36 8.64
 4 -4 -6 19.81 9.98
 4 -4 -6 21.68 15.12
 4 -4 -6 28.13 5.32
 4 -4 -6 14.84 9.58
 4 -4 -6 21.39 4.62
 4 -4 -6 29.54 6.62
 4 -4 -6 22.3 12.1
 4 -4 -5 371.2 33.18
 4 -4 -5 322.68 26.25
 4 -4 -5 402.38 27.21
 4 -4 -5 292.34 27.08
 4 -4 -5 362.79 25.45
 4 -4 -5 261.62 28.19
 4 -4 -5 281.8 28.84
 4 -4 -4 322.67 29.99
 4 -4 -4 259.3 22.02
 4 -4 -4 316.22 23.13
 4 -4 -4 272.54 23.01
 4 -4 -4 223.41 24.08
 4 -4 -4 245.81 24.85
 4 -4 -4 284.07 21.17
 4 -4 -3 345.52 25.98
 4 -4 -3 314.43 26.75
 4 -4 -3 427.42 34.76
 4 -4 -3 357.4 26.42
 4 -4 -3 356.57 29.7
 4 -4 -3 335.04 29.39
 4 -4 -3 339.38 27.42
 4 -4 -3 367.9 27.74
 4 -4 -2 186.05 18.61
 4 -4 -2 177 17.5
 4 -4 -2 256.43 25.73
 4 -4 -2 229.39 16.97
 4 -4 -2 249.16 21.02
 4 -4 -2 206.3 20.4
 4 -4 -2 228.54 18.74
 4 -4 -2 226.11 17.43
 4 -4 -1 224.64 20.49
 4 -4 -1 182.41 19.05
 4 -4 -1 309.67 27.5
 4 -4 -1 274.37 18.98
 4 -4 -1 216.35 21.98
 4 -4 -1 262.8 22.35
 4 -4 -1 256.86 20.51
 4 -4 -1 248.16 19.22
 4 -4 0 1052.23 72.25
 4 -4 0 779.77 71.25
 4 -4 0 1342.89 78.41
 4 -4 0 995.41 70.79
 4 -4 0 996.31 71.32
 4 -4 0 1032.24 74.15
 4 -4 0 1164.52 73.97
 4 -4 0 973.68 71.82
 4 -4 0 968.73 71.42
 4 -4 1 988.04 65.48
 4 -4 1 1175.28 71.46
 4 -4 1 762.4 64.46
 4 -4 1 1000.73 66.87
 4 -4 1 832.07 65.16
 4 -4 1 863.05 64.8
 4 -4 1 936.63 66.44
 4 -4 2 565.8 38.15
 4 -4 2 424.2 37.2
 4 -4 2 541.19 39.4
 4 -4 2 567.84 39.54
 4 -4 2 458.95 37.46
 4 -4 2 452.7 38.18
 4 -4 3 865.38 62.32
 4 -4 3 910.51 64.45
 4 -4 3 793.12 62.23
 4 -4 3 810.16 62.88
 4 -4 3 928.14 63.86
 4 -4 4 733.41 51.42
 4 -4 4 814.47 54.26
 4 -4 5 1295.18 90.42
 4 -4 5 1330.18 93.02
 4 -4 5 1170.14 90.37
 4 -4 6 1192.1 80.6
 4 -4 6 1012.69 77.61
 4 -4 7 1062.81 72.86
 4 -4 7 911.64 69.76
 4 -4 8 449.48 36.1
 4 -4 8 545.73 39.37
 4 -4 9 180.65 14.83
 4 -4 9 176.29 15.32
 4 -4 10 251.91 19.68
 4 -4 11 55.44 5.64
 4 -4 11 55.39 6.06
 4 -4 12 128.83 10.3
 4 -4 12 147.75 10.54
 -4 4 -13 19.95 5.1
 4 -4 14 4.53 3.74
 4 -3 -18 12.34 3.31
 4 -3 -17 18.7 5.15
 4 -3 -17 20.43 7.43
 4 -3 -17 19.06 3.22
 4 -3 -16 -0.2 5.77
 4 -3 -16 0.33 8.85
 4 -3 -16 1 3.1
 4 -3 -15 16.6 6.94
 4 -3 -15 13.3 7.73
 4 -3 -15 11.26 9.72
 4 -3 -15 17.73 4.33
 4 -3 -14 -1.41 4.16
 4 -3 -13 48.52 9.14
 4 -3 -13 57.34 6.54
 4 -3 -13 26.94 9.98
 4 -3 -13 23.7 11.22
 4 -3 -13 47.06 12.2
 4 -3 -12 4.98 8.2
 4 -3 -12 7.86 13.17
 4 -3 -12 3.22 4.28
 4 -3 -12 8.11 8.7
 4 -3 -12 -12.64 12.5
 4 -3 -12 7.88 11.55
 4 -3 -11 36.44 15.16
 4 -3 -11 33.63 11.98
 4 -3 -11 36.79 4.87
 4 -3 -11 22.28 9.52
 4 -3 -11 32.31 12.9
 4 -3 -11 33.31 8.93
 4 -3 -10 1.86 7.56
 4 -3 -10 11.86 14.59
 4 -3 -10 10.21 4.38
 4 -3 -10 7.51 3.39
 4 -3 -10 -1.32 8.72
 4 -3 -10 -1.76 11.84
 4 -3 -10 18.57 11
 4 -3 -9 0.87 7.37
 4 -3 -9 0.61 8.33
 4 -3 -9 -3.48 13.92
 4 -3 -9 5.26 4.2
 4 -3 -9 3.21 3.59
 4 -3 -9 2.63 11.77
 4 -3 -9 2.98 10.47
 4 -3 -8 2.9 6.66
 4 -3 -8 -5.07 9.44
 4 -3 -8 -1.29 7.8
 4 -3 -8 10.1 13.76
 4 -3 -8 4.42 4.22
 4 -3 -8 1.22 3.58
 4 -3 -8 2.56 11.01
 4 -3 -8 -2.35 9.82
 4 -3 -7 9.92 6.35
 4 -3 -7 5.69 9.01
 4 -3 -7 0.65 7.92
 4 -3 -7 8.57 12.99
 4 -3 -7 4.75 3.99
 4 -3 -7 7.53 3.88
 4 -3 -7 6.47 13.13
 4 -3 -7 13.23 10.82
 4 -3 -7 11.13 9.64
 4 -3 -6 4.8 5.58
 4 -3 -6 -0.8 3.75
 4 -3 -6 9.52 8.06
 4 -3 -6 10.7 9.05
 4 -3 -6 1.73 3.27
 4 -3 -6 0.79 10.65
 4 -3 -6 16.27 12.82
 4 -3 -6 -0.43 9.12
 4 -3 -6 1.27 3.82
 4 -3 -6 0.98 13.92
 4 -3 -5 33.21 4.69
 4 -3 -5 14.08 3.79
 4 -3 -5 19.53 9.28
 4 -3 -5 17.79 8.83
 4 -3 -5 20.67 4.71
 4 -3 -5 19 11.03
 4 -3 -5 11.17 9.49
 4 -3 -5 15.82 7.83
 4 -3 -5 6.76 12.5
 4 -3 -5 25.5 15.25
 4 -3 -4 -7.14 14.28
 4 -3 -4 2.44 3.6
 4 -3 -4 -1.28 5.8
 4 -3 -4 1.83 11.36
 4 -3 -4 -2.69 7.31
 4 -3 -4 1.94 4.01
 4 -3 -4 0.63 3.11
 4 -3 -4 -3.58 9.03
 4 -3 -4 11.43 7.76
 4 -3 -3 4.01 14.82
 4 -3 -3 0.67 5.87
 4 -3 -3 -0.99 3.58
 4 -3 -3 8.43 7.28
 4 -3 -3 2.61 10.76
 4 -3 -3 0.58 8.69
 4 -3 -3 1.64 4.15
 4 -3 -3 -2.93 7.01
 4 -3 -2 9.6 7.28
 4 -3 -2 11.66 10.95
 4 -3 -2 14.72 14.39
 4 -3 -2 12.91 7.09
 4 -3 -2 18.15 4.61
 4 -3 -2 16.63 4.73
 4 -3 -2 -1.15 8.1
 4 -3 -2 8.41 8.54
 4 -3 -2 12.56 4.6
 4 -3 -1 3.98 7.89
 4 -3 -1 2.71 8.08
 4 -3 -1 2.39 4.35
 4 -3 -1 -3.54 7.28
 4 -3 -1 14.53 10.93
 4 -3 -1 2.31 7.41
 4 -3 -1 1.93 14.07
 4 -3 -1 -2.5 3.96
 4 -3 -1 2.78 2.29
 4 -3 -1 -1.14 2.79
 4 -3 0 9.02 7.22
 4 -3 0 4.24 7.87
 4 -3 0 0.57 4.6
 4 -3 0 1.83 7.5
 4 -3 0 -3.6 6.85
 4 -3 0 4.78 14.45
 4 -3 0 0.92 3.76
 4 -3 0 0.39 2.54
 4 -3 0 -0.25 3.28
 4 -3 1 3.98 7.71
 4 -3 1 8.13 7.92
 4 -3 1 -0.49 5.15
 4 -3 1 0.32 7.71
 4 -3 1 2.03 6.11
 4 -3 1 8.49 14.11
 4 -3 1 6.14 4.17
 4 -3 1 2.9 3.49
 4 -3 2 12.86 7.28
 4 -3 2 1.16 8.42
 4 -3 2 7.09 4.85
 4 -3 2 -8.33 8.16
 4 -3 2 6.48 13.63
 4 -3 2 3.66 3.75
 4 -3 2 -0.33 5.8
 4 -3 2 1.68 4.05
 4 -3 3 14.12 7.37
 4 -3 3 8.18 4.41
 4 -3 3 14.63 6.02
 4 -3 3 6.98 12.68
 4 -3 4 11.66 4.52
 4 -3 4 15.29 6.15
 4 -3 5 38.74 5.86
 4 -3 5 29.74 7.71
 4 -3 6 21.11 4.83
 4 -3 6 22.39 7.31
 4 -3 7 7.76 6.85
 4 -3 8 84.06 11.64
 4 -3 9 23.39 7.75
 -4 3 -9 9.53 6.56
 4 -3 10 63.23 6.94
 -4 3 -10 59.52 8.1
 4 -3 11 1.84 3.14
 4 -3 12 65.63 7.15
 4 -3 12 65.07 6.82
 -4 3 -12 85.32 8.05
 4 -3 13 10.16 3.39
 -4 3 -13 5.35 5.42
 4 -3 13 8.2 2.71
 -4 3 -13 7.57 3.38
 -4 3 -14 34.06 4.48
 -4 3 -14 14.36 5.04
 4 -3 15 -0.83 3.79
 4 -2 -18 8.96 3.46
 4 -2 -17 51.56 8.09
 4 -2 -17 36.48 4.25
 4 -2 -17 48.99 6.26
 4 -2 -16 115.72 10.48
 4 -2 -16 143.19 12.31
 4 -2 -15 810.11 53.32
 4 -2 -15 648.89 50.93
 4 -2 -15 734.57 51.78
 4 -2 -14 784.71 56.92
 4 -2 -13 536.17 47.74
 4 -2 -13 648.58 46.31
 4 -2 -13 582.98 45.01
 4 -2 -12 1276.6 99.7
 4 -2 -12 1564.43 98.5
 4 -2 -12 1325.77 98.57
 4 -2 -12 1439.28 96.7
 4 -2 -12 1314.37 95.76
 4 -2 -11 881.66 68.25
 4 -2 -11 761.81 66.41
 4 -2 -11 980.79 66.73
 4 -2 -11 868.45 63.66
 4 -2 -11 977.38 65.24
 4 -2 -11 780.65 70.09
 4 -2 -10 849.58 75.56
 4 -2 -10 964.99 73.61
 4 -2 -10 911.93 71.82
 4 -2 -10 1012.54 71.57
 4 -2 -10 871.19 68.94
 4 -2 -10 1061.5 70.46
 4 -2 -10 1140.08 71.34
 4 -2 -10 944.84 69.25
 4 -2 -9 219.51 26.51
 4 -2 -9 255.38 24.93
 4 -2 -9 216.04 22.23
 4 -2 -9 222.33 22.11
 4 -2 -9 229.76 18.91
 4 -2 -9 274.51 21.83
 4 -2 -9 263.6 20.86
 4 -2 -9 262.99 19.31
 4 -2 -8 228.51 27.76
 4 -2 -8 277.87 25.77
 4 -2 -8 295.74 20.35
 4 -2 -8 250.75 20.16
 4 -2 -8 326.68 21.75
 4 -2 -8 289.65 23.48
 4 -2 -8 251.26 23.12
 4 -2 -7 851.01 85.61
 4 -2 -7 1421 84.84
 4 -2 -7 1412.32 91.59
 4 -2 -7 1525.91 89.94
 4 -2 -7 1463.43 85.38
 4 -2 -7 680.55 87.54
 4 -2 -7 1123.73 84.86
 4 -2 -7 1312.72 84.64
 4 -2 -7 779.81 86.05
 4 -2 -6 654.43 40.33
 4 -2 -6 368.42 41.64
 4 -2 -6 699.16 47.35
 4 -2 -6 672.28 39.93
 4 -2 -6 779.65 45.71
 4 -2 -6 420.13 41.24
 4 -2 -6 244.84 43.01
 4 -2 -6 512.28 40.04
 4 -2 -5 225.19 37.64
 4 -2 -5 428.58 34.32
 4 -2 -5 319.41 35.96
 4 -2 -5 596.9 41.1
 4 -2 -5 554.42 34.03
 4 -2 -5 708.22 39.94
 4 -2 -4 206 19.11
 4 -2 -4 179.98 24.31
 4 -2 -4 288.85 18.74
 4 -2 -4 187.87 21.39
 4 -2 -4 204.81 19.88
 4 -2 -4 348.04 26.42
 4 -2 -4 395.78 24.77
 4 -2 -3 265.66 23.43
 4 -2 -3 255.82 23.81
 4 -2 -3 449.92 29.88
 4 -2 -3 374.71 22.98
 4 -2 -3 345.64 23.99
 4 -2 -3 188.52 24.76
 4 -2 -2 8.44 3.82
 4 -2 -2 8.36 2.08
 4 -2 -1 41.51 5.5
 4 -2 -1 27.28 7.11
 4 -2 -1 35.11 3.93
 4 -2 -1 37.23 13.54
 4 -2 0 1690.48 138.46
 4 -2 0 1501.66 141.42
 4 -2 0 2020.57 137.7
 4 -2 0 2161.75 138.11
 4 -2 1 405.88 31.67
 4 -2 1 470.94 32.21
 4 -2 1 435.68 32.92
 4 -2 2 45.79 13.78
 4 -2 2 49.19 8.88
 4 -2 2 55.44 5.73
 4 -2 2 51.42 6.15
 4 -2 2 50.18 7.67
 4 -2 3 6.38 12.26
 4 -2 3 14.5 7.3
 4 -2 3 8.65 4.24
 4 -2 3 18.75 5.81
 4 -2 4 133.49 12.22
 4 -2 4 160.71 14.46
 4 -2 4 123.46 18.54
 4 -2 5 200.47 23.37
 4 -2 5 229.77 17.62
 4 -2 5 236.92 18.21
 4 -2 5 256.33 20.62
 -4 2 -5 193.47 18.64
 4 -2 6 475.93 33.6
 4 -2 6 469.15 36.17
 -4 2 -6 401.68 33.77
 -4 2 -7 61.97 9.13
 4 -2 7 53.03 9.36
 4 -2 8 213.98 22.2
 -4 2 -8 258.47 20.18
 4 -2 9 492.6 41.48
 -4 2 -9 524.99 38.7
 4 -2 10 147.04 15.66
 4 -2 10 111.79 11.56
 -4 2 -10 162.08 13.24
 -4 2 -11 524.07 34.47
 4 -2 11 402.71 33.63
 4 -2 12 297.65 22.82
 4 -2 13 523.75 43.84
 4 -2 13 564.59 43.76
 4 -2 14 153.6 12.05
 -4 2 -14 137.53 12.46
 4 -2 14 160.76 12.3
 -4 2 -15 51.12 6.29
 -4 2 -15 105.03 7.22
 -4 2 -16 175.17 7.91
 4 -2 16 27.44 7.53
 4 -1 -18 0.62 3.19
 4 -1 -17 3.88 5.16
 4 -1 -16 -2.1 2.94
 4 -1 -16 3.69 6.46
 4 -1 -16 2.78 7.85
 4 -1 -15 4.32 3.58
 4 -1 -15 -4.95 7.59
 4 -1 -15 -10.21 9.34
 4 -1 -14 45.52 6.03
 4 -1 -13 29.89 9.69
 4 -1 -13 26.96 9.3
 4 -1 -13 32 11.49
 4 -1 -13 23.75 5.33
 4 -1 -13 24.9 5.13
 4 -1 -13 25.64 9.21
 4 -1 -13 21.47 11.71
 4 -1 -12 75.75 12.04
 4 -1 -12 57.01 11.92
 4 -1 -12 58.55 7.66
 4 -1 -12 77.46 13.46
 4 -1 -12 64.59 7.47
 4 -1 -12 92.3 11.33
 4 -1 -12 53.11 15.78
 4 -1 -12 33.82 13.51
 4 -1 -11 -2.08 4.11
 4 -1 -11 9.41 8.91
 4 -1 -11 5.06 10.82
 4 -1 -11 -1.16 9.77
 4 -1 -11 0.31 4.62
 4 -1 -11 -1.58 11.31
 4 -1 -11 0.48 8.83
 4 -1 -11 -4.63 13.78
 4 -1 -11 15.27 12.2
 4 -1 -10 93.09 13.48
 4 -1 -10 77.17 15.6
 4 -1 -10 105.74 9.95
 4 -1 -10 112.98 14.73
 4 -1 -10 115.21 13.29
 4 -1 -10 95.21 9.62
 4 -1 -10 94.6 9.49
 4 -1 -10 135.89 13.69
 4 -1 -10 93.83 18.88
 4 -1 -9 75.62 7.53
 4 -1 -9 95.74 11.12
 4 -1 -9 49.42 16.52
 4 -1 -9 48.64 10.77
 4 -1 -9 87.15 14.17
 4 -1 -9 73.41 7.59
 4 -1 -9 66.34 12.78
 4 -1 -9 60.16 7.04
 4 -1 -9 62.26 6.5
 4 -1 -9 91.68 11.58
 4 -1 -8 56.43 9.64
 4 -1 -8 53.92 9.54
 4 -1 -8 54.13 6.17
 4 -1 -8 50.89 9.78
 4 -1 -8 43.67 11.86
 4 -1 -8 52.79 6.19
 4 -1 -8 47.59 11.45
 4 -1 -8 18.09 8.73
 4 -1 -8 49.56 5.82
 4 -1 -8 42.96 5.36
 4 -1 -7 5.04 7.48
 4 -1 -7 4.14 7.53
 4 -1 -7 -3.41 3.71
 4 -1 -7 0.74 2.5
 4 -1 -7 -6.67 6.92
 4 -1 -7 2.19 10.01
 4 -1 -7 5.96 9.17
 4 -1 -7 -1.65 8.68
 4 -1 -7 0.72 2.95
 4 -1 -7 2.98 3.26
 4 -1 -6 7.57 9.87
 4 -1 -6 2.97 6.65
 4 -1 -6 3.57 9.02
 4 -1 -6 2.79 3.34
 4 -1 -6 0.71 7.15
 4 -1 -6 -0.19 3.57
 4 -1 -6 1.72 2.92
 4 -1 -5 1.95 9.19
 4 -1 -5 5.06 12.25
 4 -1 -5 -0.89 3.35
 4 -1 -5 1.38 2.91
 4 -1 -5 -2.32 7.52
 4 -1 -4 7.31 11.41
 4 -1 -4 2.13 3.36
 4 -1 -3 119.93 9.33
 4 -1 -3 45.08 15.63
 4 -1 -2 328.32 21.58
 4 -1 -2 114.94 25.37
 4 -1 -1 86.69 7.2
 4 -1 -1 78.6 14.88
 4 -1 -1 69.74 6.3
 4 -1 -1 70.8 6.28
 4 -1 0 37.51 12.37
 4 -1 0 26.75 3.57
 4 -1 1 90.1 15.5
 4 -1 1 81.57 8.99
 4 -1 1 87.63 7.46
 4 -1 2 348.13 31.01
 4 -1 2 350.58 25.93
 4 -1 3 8.09 5.17
 4 -1 3 4.33 11.02
 4 -1 3 5.14 3.1
 4 -1 4 5.61 3.25
 4 -1 4 3 3.25
 4 -1 4 11.95 5.8
 4 -1 4 5.83 10.41
 4 -1 5 13.09 6.38
 4 -1 5 14.95 5.73
 4 -1 5 6.59 3.31
 4 -1 6 4.75 5.94
 4 -1 6 -3.21 5.65
 4 -1 6 1.05 2.93
 4 -1 7 0.73 6.32
 -4 1 -7 -6.99 8.14
 4 -1 8 2.32 6.75
 4 -1 8 -0.93 3.98
 -4 1 -8 2.97 8.46
 4 -1 9 16.83 7.4
 4 -1 9 9.89 4.09
 -4 1 -9 14.73 8.04
 4 -1 10 66.33 10.5
 4 -1 10 47.25 6.47
 -4 1 -10 64.45 9.58
 4 -1 11 6.51 7.01
 -4 1 -11 2.68 7.29
 4 -1 11 5.88 3.63
 -4 1 -12 79.78 9.4
 4 -1 12 55.24 6.63
 4 -1 13 -0.71 2.77
 -4 1 -14 53.06 7.28
 4 -1 14 30.39 4.18
 -4 1 -15 -0.36 5.5
 4 -1 15 10.65 3.21
 -4 1 -15 3.55 3.45
 -4 1 -16 11.08 3.07
 -4 1 -16 17.86 4.7
 -4 1 -17 20.03 3.6
 4 0 -17 101.3 9.1
 4 0 -16 14.06 6.22
 4 0 -15 35.59 8.29
 4 0 -15 30.87 4.72
 4 0 -15 38.61 7.94
 4 0 -15 51.6 9.99
 4 0 -14 -0.92 3.64
 4 0 -13 12.39 5
 4 0 -13 25.84 11.2
 4 0 -13 16.56 9.7
 4 0 -13 19.66 8.48
 4 0 -13 15.69 4.67
 4 0 -13 16.15 4.28
 4 0 -12 356.36 28.66
 4 0 -12 290.75 24.36
 4 0 -12 213.89 29.88
 4 0 -12 387.99 27.01
 4 0 -12 327.45 26.68
 4 0 -12 298.7 24.49
 4 0 -12 362.38 28.35
 4 0 -12 379.51 28.34
 4 0 -12 318.88 24.97
 4 0 -11 606.9 48.22
 4 0 -11 700.15 51.26
 4 0 -11 742.62 50.84
 4 0 -11 727.39 49.84
 4 0 -11 680.24 50.77
 4 0 -11 631.22 49.65
 4 0 -10 23.87 11.32
 4 0 -10 11.64 8.61
 4 0 -10 -5.63 13.6
 4 0 -10 5.09 11.03
 4 0 -10 8.57 4.99
 4 0 -10 3.17 10.69
 4 0 -10 8.79 8.12
 4 0 -10 7.65 4.42
 4 0 -10 6.54 3.32
 4 0 -9 35.75 9.07
 4 0 -9 49.12 12.73
 4 0 -9 36.75 13.15
 4 0 -9 30.39 5.75
 4 0 -9 35.6 11.2
 4 0 -9 40.75 10.25
 4 0 -9 30.53 8.65
 4 0 -9 35.29 5.58
 4 0 -9 33.79 4.91
 4 0 -8 1486.3 108.12
 4 0 -8 1868.18 112.9
 4 0 -8 1718.57 109.87
 4 0 -8 1352.54 108.98
 4 0 -8 1597.55 109.14
 4 0 -8 1340.88 108.03
 4 0 -8 1466.94 108.36
 4 0 -8 1688.87 110.25
 4 0 -8 1655.53 110.73
 4 0 -7 1688.32 111.62
 4 0 -7 1705.3 111.17
 4 0 -7 1613.74 110.61
 4 0 -7 1792.72 112.82
 4 0 -7 1602.43 112.09
 4 0 -7 1608.8 110.4
 4 0 -7 2069.2 115.23
 4 0 -7 1588.18 110.41
 4 0 -7 1642.96 111.69
 4 0 -6 1209.09 85.84
 4 0 -6 1429.02 85.67
 4 0 -6 1323.24 86.01
 4 0 -6 1306.27 85.13
 4 0 -6 1542.65 87.4
 4 0 -6 1046.58 86.13
 4 0 -6 891.31 85.03
 4 0 -6 1759.27 90.06
 4 0 -6 1263.64 84.96
 4 0 -6 1233.44 84.64
 4 0 -6 1365.21 84.96
 4 0 -5 1312.42 79
 4 0 -5 1334.26 80.1
 4 0 -5 1179.57 78.96
 4 0 -5 1010.46 79.12
 4 0 -5 1140.68 78.79
 4 0 -4 3611.02 211.75
 4 0 -4 2922.49 211.78
 4 0 -4 3201.46 211.71
 4 0 -4 3237.26 211.75
 4 0 -3 1608.39 106.76
 4 0 -3 1499.74 106.66
 4 0 -3 1783.24 106.65
 4 0 -2 677.81 42.73
 4 0 -2 499.52 42.08
 4 0 -2 378.72 45.8
 4 0 -2 701.08 42.42
 4 0 -1 1682.06 124.2
 4 0 -1 1630.86 123.86
 4 0 -1 1536.17 127.27
 4 0 -1 1992.73 123.99
 4 0 0 1068.7 78.03
 4 0 0 1030.5 77.7
 4 0 0 1055.26 77.63
 4 0 0 1118.27 81.66
 4 0 0 1217.74 77.79
 4 0 1 1781.51 152.11
 4 0 1 2114.47 151.47
 4 0 1 2253.47 151.25
 4 0 2 1064.04 77.39
 4 0 2 1173.47 77.26
 4 0 3 1722.29 130.44
 4 0 3 1914.1 130.45
 4 0 3 1995.69 134
 4 0 4 1023.66 89.05
 4 0 4 1218.95 87.31
 4 0 4 1254.45 87.33
 4 0 5 135.21 16.02
 4 0 5 123.47 14.18
 4 0 5 140.98 11.4
 4 0 5 134.09 11.1
 4 0 6 538.6 38.43
 4 0 6 565.35 39.1
 4 0 6 435.19 41.57
 4 0 6 540.29 41.84
 4 0 6 508.73 38.74
 4 0 7 606.71 44.08
 4 0 7 530.69 40.38
 4 0 8 535.77 42.23
 4 0 8 517.9 38.68
 4 0 9 21.57 4.45
 4 0 9 34.21 9.21
 -4 0 -9 32.27 9.79
 4 0 10 6.69 3.58
 -4 0 -10 -2.79 8.72
 4 0 10 5.07 7.36
 -4 0 -11 7.06 8.37
 4 0 11 -3.41 7.66
 4 0 12 244.17 23.68
 -4 0 -12 268.92 22.32
 -4 0 -12 226.01 29.09
 -4 0 -12 215.54 21.42
 4 0 12 239.07 19.79
 -4 0 -13 103.31 10.95
 -4 0 -13 78.43 9.97
 4 0 13 79.65 7.89
 4 0 14 137.49 11.25
 -4 0 -15 184.37 13.78
 -4 0 -15 132.7 12.9
 -4 0 -16 53.91 6.9
 -4 0 -16 44.6 5.61
 -4 0 -17 67.36 6.88
 -4 0 -18 77.54 6.56
 4 1 -17 24.87 4.31
 4 1 -16 15.52 5.63
 4 1 -15 1.35 6.96
 4 1 -15 0.97 3.89
 4 1 -15 4.66 6.65
 4 1 -14 0.4 7.91
 4 1 -14 -3.66 9.15
 4 1 -14 1.21 3.37
 4 1 -14 0.78 3.13
 4 1 -13 29.65 4.88
 4 1 -13 30.88 9.47
 4 1 -13 40.21 8.78
 4 1 -13 25.99 11.01
 4 1 -13 37.44 6.12
 4 1 -13 26.28 4.81
 4 1 -12 -4.82 3.98
 4 1 -12 10.84 8.65
 4 1 -12 6.43 13.58
 4 1 -12 5.59 9.37
 4 1 -12 1.31 3.99
 4 1 -12 21.02 11.77
 4 1 -12 0.68 5.32
 4 1 -11 0.79 10.04
 4 1 -11 -6.71 14.84
 4 1 -11 6.7 8.44
 4 1 -11 -2.05 11.17
 4 1 -11 1.73 5.16
 4 1 -11 11.36 8.92
 4 1 -10 -0.27 4.08
 4 1 -10 1.75 3.48
 4 1 -10 4.05 4.81
 4 1 -10 -1.94 8.43
 4 1 -10 3.26 10.21
 4 1 -10 19.86 14.67
 4 1 -10 2.52 7.85
 4 1 -10 3.69 4.87
 4 1 -10 0.51 11.37
 4 1 -9 0.26 4.08
 4 1 -9 0.8 7.6
 4 1 -9 4.2 4.46
 4 1 -9 2.01 14.21
 4 1 -9 8.29 10.67
 4 1 -9 3.48 4.86
 4 1 -9 9.02 10.32
 4 1 -9 -2.44 6.67
 4 1 -9 2.17 3.34
 4 1 -9 5.52 7.87
 4 1 -8 3.42 7.65
 4 1 -8 12.1 10.23
 4 1 -8 5.54 10.26
 4 1 -8 7.3 4.6
 4 1 -8 8.75 3.49
 4 1 -8 2.11 4.58
 4 1 -8 9.73 12.62
 4 1 -8 5.94 5.9
 4 1 -8 10.86 9.25
 4 1 -8 9.9 4.06
 4 1 -8 3.95 6.94
 4 1 -7 18.2 7.45
 4 1 -7 9.21 10.03
 4 1 -7 5.32 8.54
 4 1 -7 14.69 10.26
 4 1 -7 16.7 4.51
 4 1 -7 19.82 5.88
 4 1 -7 21.6 8.5
 4 1 -7 15.85 4.11
 4 1 -7 17.01 3.66
 4 1 -7 26.91 12.07
 4 1 -7 10.85 6.71
 4 1 -7 14.75 4.85
 4 1 -6 3.2 3.27
 4 1 -6 4.86 2.36
 4 1 -6 3.91 2.77
 4 1 -6 0.6 5.75
 4 1 -6 2.35 6.24
 4 1 -6 -7.25 9.89
 4 1 -6 0.48 3.68
 4 1 -6 5.61 9.64
 4 1 -6 2.15 7.25
 4 1 -6 2.11 4.86
 4 1 -6 -1.75 5.93
 4 1 -6 3.58 9.96
 4 1 -5 2.95 2.43
 4 1 -5 -2.02 10.04
 4 1 -5 5.65 5.37
 4 1 -5 3.13 2.56
 4 1 -5 3.04 3.15
 4 1 -4 34.46 4.12
 4 1 -4 36.51 6.04
 4 1 -4 30.27 4.26
 4 1 -4 40.59 4.5
 4 1 -3 -0.74 2.32
 4 1 -3 -4.76 9.88
 4 1 -3 1.8 2.96
 4 1 -3 3.99 2.83
 4 1 -3 -4.64 4.72
 4 1 -2 2.92 3.07
 4 1 -2 6.38 3.08
 4 1 -2 3.07 4.2
 4 1 -2 1.13 2.86
 4 1 -2 1.37 2.08
 4 1 -1 10.78 2.81
 4 1 -1 17.81 3.64
 4 1 -1 10.73 3.47
 4 1 -1 14.62 3.19
 4 1 0 80.49 7.3
 4 1 0 71.36 6.89
 4 1 0 92.42 7.62
 4 1 1 126.86 9.99
 4 1 1 126.14 9.86
 4 1 1 134.31 10.29
 4 1 2 6.26 2.42
 4 1 2 11.17 3.52
 4 1 3 41.29 4.45
 4 1 3 41.84 4.99
 4 1 4 12.37 3.13
 4 1 4 14.42 3.58
 4 1 5 39.54 9.94
 4 1 5 35.44 4.35
 4 1 5 29.38 4.33
 4 1 6 21.69 3.92
 4 1 6 17.79 3.69
 4 1 7 3.43 6.72
 4 1 7 0.92 3.17
 4 1 8 11.24 7.98
 4 1 8 19.8 3.78
 -4 -1 -9 0.92 4.72
 4 1 9 -4.83 7.53
 4 1 9 4.7 3.26
 4 1 10 129.98 15.8
 -4 -1 -10 104.18 14.47
 -4 -1 -10 148.74 11.8
 4 1 10 117.5 11.07
 -4 -1 -10 129.68 20.48
 4 1 11 -3.56 7.61
 -4 -1 -11 5.31 14.21
 -4 -1 -11 -2.94 9.23
 -4 -1 -11 2.15 5.33
 4 1 11 3 3.27
 4 1 12 5.32 7.88
 -4 -1 -12 1.37 13.99
 -4 -1 -12 15.36 8.89
 -4 -1 -12 14.42 5.88
 -4 -1 -12 13.49 5.46
 4 1 13 31.2 9.43
 4 1 13 37.52 5
 -4 -1 -13 57.33 7.79
 -4 -1 -13 39.97 8.99
 -4 -1 -13 30.25 15.28
 -4 -1 -13 45.81 7.14
 -4 -1 -13 47.31 9.45
 -4 -1 -14 18.56 7.8
 -4 -1 -14 16.29 6.57
 -4 -1 -15 8.38 6.73
 -4 -1 -15 11.75 5.25
 -4 -1 -15 10.96 4.76
 -4 -1 -16 0.2 4.57
 -4 -1 -16 -2.38 6.26
 -4 -1 -16 -1.6 3.86
 -4 -1 -17 4.82 5.02
 -4 -1 -17 7.89 3.26
 -4 -1 -18 -0.11 3.52
 4 2 -16 390.41 28.32
 4 2 -16 381.13 29.22
 4 2 -15 246.51 18.69
 4 2 -15 210.08 18.2
 4 2 -14 239.43 18.55
 4 2 -14 218.42 18.79
 4 2 -14 207.11 17.99
 4 2 -13 225.27 17.96
 4 2 -12 942.62 71.64
 4 2 -12 937.78 71.77
 4 2 -12 845.19 71.08
 4 2 -12 1028.74 72.12
 4 2 -12 1223.75 74.1
 4 2 -12 1282.98 73.57
 4 2 -12 1062.82 72.42
 4 2 -11 1397.38 109.1
 4 2 -11 1741.23 111.06
 4 2 -11 1750.89 110.28
 4 2 -11 1426.37 109
 4 2 -11 1476.51 109.49
 4 2 -10 92.21 8.59
 4 2 -10 101.49 9.65
 4 2 -10 70.29 8.28
 4 2 -10 49.2 9.51
 4 2 -10 112.31 12.97
 4 2 -10 111.53 11.6
 4 2 -10 124.21 14.81
 4 2 -10 88.22 9.43
 4 2 -9 12.17 4.52
 4 2 -9 21.19 10.96
 4 2 -9 12.71 5.35
 4 2 -9 18.56 16.82
 4 2 -9 8.71 5.36
 4 2 -9 3.09 5.86
 4 2 -9 14.15 10.93
 4 2 -9 17.04 7.65
 4 2 -9 7.79 3.64
 4 2 -8 17.41 10.79
 4 2 -8 15.79 8.19
 4 2 -8 6.83 4.72
 4 2 -8 6.63 4.06
 4 2 -8 11.33 3.67
 4 2 -8 11.62 5.39
 4 2 -8 13.04 7.25
 4 2 -8 15.93 5.74
 4 2 -8 17.49 9.76
 4 2 -7 9.13 5.28
 4 2 -7 6.31 8.23
 4 2 -7 12.81 9.86
 4 2 -7 9.02 4.54
 4 2 -7 8.77 3.6
 4 2 -7 8.2 3.19
 4 2 -7 7.51 6.83
 4 2 -7 0.85 5.07
 4 2 -7 3.6 7.28
 4 2 -7 15.08 7.33
 4 2 -6 12.68 7.29
 4 2 -6 6.23 4.81
 4 2 -6 9.93 4.56
 4 2 -6 9.89 3.15
 4 2 -6 12.75 6.27
 4 2 -6 14.31 3.48
 4 2 -6 14.24 7.09
 4 2 -6 8.61 9.73
 4 2 -6 9.4 4.3
 4 2 -6 8.64 6.64
 4 2 -6 4.96 5.27
 4 2 -5 561.06 37.67
 4 2 -5 575.52 37.43
 4 2 -5 541.31 37.12
 4 2 -5 438.66 38.61
 4 2 -5 475.79 36.48
 4 2 -5 493.67 37.36
 4 2 -5 514.44 37.46
 4 2 -5 535.03 36.78
 4 2 -5 507.68 36.61
 4 2 -5 475.73 37.54
 4 2 -4 456.3 30.81
 4 2 -4 459.82 30.9
 4 2 -4 436.82 31.55
 4 2 -4 426.11 31.5
 4 2 -4 431.44 30.83
 4 2 -3 117.88 9.36
 4 2 -3 86.14 13.59
 4 2 -3 121.92 10.44
 4 2 -3 114.36 9.47
 4 2 -3 114.64 9.21
 4 2 -2 12.21 4.71
 4 2 -2 5.79 3.14
 4 2 -2 10.84 3.12
 4 2 -2 10.72 3.1
 4 2 -2 11.38 2.46
 4 2 -1 119.05 8.7
 4 2 -1 94.21 8.71
 4 2 -1 115.88 8.87
 4 2 -1 95.35 8.25
 4 2 0 1928.39 131.22
 4 2 0 1898.47 130.87
 4 2 0 1711.77 130.99
 4 2 0 1869.35 131.11
 4 2 1 272.63 20.26
 4 2 1 271.24 20.41
 4 2 2 1093.13 77.74
 4 2 2 1086.43 77.82
 4 2 3 458.57 31.49
 4 2 3 445.18 31.65
 -4 -2 -4 806.25 62.99
 4 2 4 884.54 60.4
 4 2 4 811.47 60.41
 4 2 5 1708.69 114.83
 4 2 5 1528.53 114.78
 4 2 6 1365.02 95.21
 4 2 6 1192.02 95.05
 -4 -2 -6 1513.95 99.52
 4 2 6 1650.6 97.94
 4 2 7 1064.16 74.74
 4 2 7 985.31 74.5
 -4 -2 -7 1246.51 80.08
 4 2 7 1037.58 76.54
 4 2 7 1074.06 77.16
 -4 -2 -8 376.17 28.26
 4 2 8 372.15 28.1
 -4 -2 -8 425.77 34.74
 -4 -2 -9 789.52 57.97
 4 2 9 792.71 57.85
 -4 -2 -9 908.49 64.99
 4 2 10 482.77 46.47
 -4 -2 -10 610.56 43.38
 4 2 10 593.01 43.09
 -4 -2 -10 644.51 51.02
 4 2 11 498.84 36.34
 -4 -2 -11 518.06 45.13
 -4 -2 -11 485.13 38.38
 -4 -2 -11 403.18 38.1
 -4 -2 -11 556.21 36.95
 4 2 11 441.03 40.5
 4 2 12 504.65 39.32
 -4 -2 -12 565.23 41.88
 -4 -2 -12 504.63 41.33
 -4 -2 -12 536.22 48.71
 -4 -2 -12 508.3 41.04
 -4 -2 -12 610.16 40.15
 4 2 12 520.34 43.93
 -4 -2 -13 164 17.62
 -4 -2 -13 166 24.64
 -4 -2 -13 181.22 17.6
 -4 -2 -13 225.03 16.53
 4 2 13 173.72 19.79
 -4 -2 -14 131 14.02
 -4 -2 -14 153.61 12.91
 -4 -2 -14 124.55 13.69
 -4 -2 -15 100.23 9.96
 -4 -2 -15 76.6 9.06
 -4 -2 -16 6.78 6.57
 -4 -2 -16 10.39 5.26
 -4 -2 -16 19.2 4.73
 -4 -2 -17 22.31 5.06
 -4 -2 -17 10.49 5.88
 -4 -2 -17 19.05 3.89
 4 2 17 11.12 2.76
 -4 -2 -18 6.46 4.39
 -4 -2 -18 10.94 2.84
 4 3 -16 17.59 4.86
 4 3 -15 -0.71 2.66
 4 3 -15 5.05 6.02
 4 3 -15 6.81 4.31
 4 3 -14 63.55 7.93
 4 3 -14 62.17 6.82
 4 3 -14 67.89 7.33
 4 3 -14 88.36 9.64
 4 3 -14 81.44 7.35
 4 3 -13 6.17 6.56
 4 3 -13 9.04 3.73
 4 3 -13 9.92 4.98
 4 3 -12 93.14 9.33
 4 3 -12 109.69 10.29
 4 3 -12 75.81 10.8
 4 3 -12 114.32 11.6
 4 3 -12 122.18 12.45
 4 3 -12 107.12 10.46
 4 3 -11 3.24 5.01
 4 3 -11 2.81 5.2
 4 3 -11 3.31 7.9
 4 3 -11 2.11 3.59
 4 3 -11 7.04 5.6
 4 3 -11 -3.92 6.02
 4 3 -11 4.17 8.2
 4 3 -10 206.62 16.67
 4 3 -10 209.21 15.59
 4 3 -10 239.23 19.42
 4 3 -9 4.36 3.59
 4 3 -9 7.12 7.44
 4 3 -9 9.15 9
 4 3 -9 7.06 5.6
 4 3 -9 7.89 11.05
 4 3 -9 4.59 5.35
 4 3 -8 44.24 5.6
 4 3 -8 44.56 8.53
 4 3 -8 55.51 11.64
 4 3 -8 46.48 6.97
 4 3 -8 50.26 7.26
 4 3 -8 40.5 9.82
 4 3 -7 5.76 4.9
 4 3 -7 4.28 8.04
 4 3 -7 5.73 3.28
 4 3 -7 6.2 6.67
 4 3 -7 10.95 10.66
 4 3 -7 12.33 4.8
 4 3 -7 7.9 7.71
 4 3 -7 5.92 6.39
 4 3 -6 73.28 9.92
 4 3 -6 95.31 10.36
 4 3 -6 97.05 10.22
 4 3 -6 73.61 7.44
 4 3 -6 84.65 8.61
 4 3 -6 85.42 10.44
 4 3 -6 93.48 8
 4 3 -6 96.31 13.07
 4 3 -6 87.63 8.57
 4 3 -5 -4.6 8.22
 4 3 -5 5.38 5.59
 4 3 -5 1.36 4.81
 4 3 -5 7.17 9.46
 4 3 -5 -1.21 3.86
 4 3 -5 0.5 6.94
 4 3 -5 3.84 4.15
 4 3 -5 2 2.68
 4 3 -5 1.84 2.69
 4 3 -5 0.31 5.72
 4 3 -5 0.84 5.83
 4 3 -4 2.47 2.53
 4 3 -4 12.66 8.52
 4 3 -4 2.42 2.69
 4 3 -4 2.22 5.48
 4 3 -4 -3.68 6.13
 4 3 -3 36.71 4.2
 4 3 -3 36.3 9.35
 4 3 -3 39.07 4.24
 4 3 -3 39.71 4.53
 4 3 -3 43.93 6.44
 4 3 -2 23.94 3.11
 4 3 -2 17.65 8.84
 4 3 -2 24.33 3.76
 4 3 -2 26.05 3.44
 4 3 -2 17.77 3.95
 4 3 -2 30.19 5.73
 4 3 -1 39.04 3.77
 4 3 -1 34.62 4.49
 4 3 -1 36 4.36
 4 3 -1 33.08 9.17
 4 3 -1 36.23 4.77
 4 3 0 109.21 9.55
 4 3 0 120.88 9.68
 4 3 1 172.46 13.45
 4 3 1 169.48 13.28
 4 3 2 120.27 9.95
 4 3 2 118.07 9.82
 4 3 3 14.31 3.73
 4 3 3 21.96 3.51
 -4 -3 -4 -1.02 8.21
 4 3 4 8.54 3.2
 4 3 4 6.94 3.5
 4 3 5 48.64 8.82
 4 3 5 42.94 5.1
 4 3 6 6.9 7.52
 -4 -3 -7 8.17 9.88
 4 3 7 -0.38 6.92
 4 3 7 5 2.69
 4 3 7 5.73 6.79
 4 3 8 35.77 8
 4 3 8 27.61 4.02
 -4 -3 -8 48.29 12.47
 -4 -3 -9 21.89 5.49
 4 3 9 14.33 8.01
 4 3 9 13.78 3.41
 -4 -3 -9 13.59 12.2
 -4 -3 -10 16.42 6.08
 4 3 10 27.79 4.06
 -4 -3 -10 34.8 14.21
 -4 -3 -11 -8.87 13.67
 -4 -3 -11 -0.28 5.61
 -4 -3 -11 -3.52 9.56
 -4 -3 -12 26.98 15.88
 -4 -3 -12 34.04 10.36
 -4 -3 -12 34.89 6.97
 4 3 12 30.69 9.83
 -4 -3 -12 21.39 10.41
 -4 -3 -13 38.96 16.1
 -4 -3 -13 23.34 9.54
 -4 -3 -13 22.64 6.6
 4 3 13 17.74 8.8
 -4 -3 -14 5.51 14.88
 -4 -3 -14 13.7 6.24
 -4 -3 -14 4.68 8.6
 -4 -3 -14 17.62 8.17
 4 3 14 8.15 8.04
 -4 -3 -15 0.9 4.55
 -4 -3 -15 13.89 6.96
 -4 -3 -16 7.68 4.39
 -4 -3 -16 17.74 5.71
 -4 -3 -16 0.51 6.59
 4 3 16 12.07 3.31
 -4 -3 -16 4.69 5.7
 -4 -3 -17 19.22 4.07
 -4 -3 -17 7.64 5.9
 -4 -3 -17 5.94 5.14
 -4 -3 -18 9.45 3.2
 -4 -3 -18 20.95 4.77
 -4 -3 -18 12.9 4.78
 -4 -3 -19 2.45 3.01
 4 4 -15 320.19 19.15
 4 4 -15 206.52 17.71
 4 4 -14 204.13 15.51
 4 4 -14 186.72 15.24
 4 4 -14 176.92 14.97
 4 4 -13 304.99 24.51
 4 4 -13 387.7 26.14
 4 4 -13 338.49 25.08
 4 4 -13 326.44 24.83
 4 4 -13 311.37 24.62
 4 4 -12 487.84 36.18
 4 4 -11 465.13 35.98
 4 4 -11 579.01 34.98
 4 4 -11 537.41 34.59
 4 4 -11 538.61 34.38
 4 4 -10 1703.48 119.92
 4 4 -10 1534.92 119.75
 4 4 -10 1709.94 119.58
 4 4 -10 1763.59 119.54
 4 4 -9 754.35 56.73
 4 4 -9 688.28 56.42
 4 4 -9 782.2 56.68
 4 4 -9 754.3 56.19
 4 4 -8 1067.93 82.05
 4 4 -8 1069.99 81.39
 4 4 -8 1039.83 81.16
 4 4 -8 1172.15 81.42
 4 4 -8 1077.84 80.9
 4 4 -7 1418.88 106.16
 4 4 -7 1833.06 107.15
 4 4 -7 1373.1 106.03
 4 4 -7 1645.1 106.38
 4 4 -7 1460.04 106.9
 4 4 -7 1251.51 106.52
 4 4 -6 815.47 62.11
 4 4 -6 922.67 63.29
 4 4 -6 820.92 62.88
 4 4 -6 863.22 62.46
 4 4 -6 952.47 62.63
 4 4 -6 814.52 62.26
 4 4 -5 1242.39 92.23
 4 4 -5 1418.77 92.56
 4 4 -5 1242.47 92.25
 4 4 -5 1353.48 93.15
 4 4 -5 1238.48 92.58
 4 4 -5 1268.16 92.22
 4 4 -4 2046.59 134.18
 4 4 -4 1836.04 133.85
 4 4 -4 1853.87 134.14
 4 4 -4 1678.45 135.64
 4 4 -4 1910.2 133.87
 4 4 -3 3099.67 225.87
 4 4 -3 3170.6 227.74
 4 4 -3 3287.63 225.93
 4 4 -2 207.81 15.58
 4 4 -2 179.11 14.31
 4 4 -2 202.07 18.02
 4 4 -1 6.97 3.39
 4 4 -1 7.84 2.05
 4 4 0 699.45 52.27
 4 4 0 818.34 54.96
 4 4 1 171.12 13.97
 4 4 1 214.46 17.78
 4 4 2 13.31 8.57
 4 4 2 13.65 3.31
 4 4 3 648.16 45.06
 4 4 3 568.97 42.52
 4 4 4 73.53 10.6
 4 4 4 79.72 7.17
 4 4 5 485.89 37.14
 4 4 5 476.39 35.02
 4 4 6 110.26 11.91
 4 4 6 90.83 8.43
 -4 -4 -6 92.25 13.57
 4 4 7 182.83 14.42
 4 4 7 160.91 16.21
 -4 -4 -7 205.04 20.43
 4 4 7 185.62 16.83
 4 4 8 411.22 34.49
 -4 -4 -8 471.69 38.5
 4 4 8 473.06 34.96
 4 4 9 486.06 39.72
 -4 -4 -9 594.74 44.61
 4 4 10 983.07 72.86
 -4 -4 -10 938.1 71.09
 -4 -4 -11 474.17 39.42
 -4 -4 -11 387.08 30.86
 -4 -4 -11 434.22 33.13
 4 4 11 392.11 32.82
 -4 -4 -12 564.99 41.24
 -4 -4 -12 552.36 39.54
 -4 -4 -12 672.39 48.88
 -4 -4 -13 2001.16 135.34
 -4 -4 -13 2235.46 143.9
 -4 -4 -14 906.6 75.87
 -4 -4 -14 926.11 68.17
 4 4 14 726.84 70.75
 4 4 14 1000.92 67.18
 -4 -4 -14 808.5 67.45
 -4 -4 -14 1041.08 67.57
 -4 -4 -15 257.09 21.28
 -4 -4 -15 278.03 22.22
 -4 -4 -15 224.16 21.72
 -4 -4 -16 382.9 28.1
 -4 -4 -16 388.73 28.4
 -4 -4 -16 414.28 28.44
 -4 -4 -17 357.61 26.2
 -4 -4 -17 415.41 26.76
 -4 -4 -17 391.08 26.32
 -4 -4 -18 248.19 25.68
 -4 -4 -18 457.71 26
 4 4 18 322.03 25.58
 -4 -4 -18 427.7 26.44
 -4 -4 -19 256.09 19.2
 4 5 -15 -4.55 4.09
 4 5 -14 9.04 5.57
 4 5 -14 6.38 2.38
 4 5 -14 6.05 3.45
 4 5 -13 16.01 6.3
 4 5 -13 11.24 4.84
 4 5 -13 18.73 3.39
 4 5 -12 0.48 3.54
 4 5 -12 0.48 3.05
 4 5 -12 2.01 6.75
 4 5 -12 5.37 4.94
 4 5 -11 35.91 4.91
 4 5 -10 18.58 5.18
 4 5 -10 28.81 8.1
 4 5 -10 20.73 5.79
 4 5 -10 26.74 4.59
 4 5 -10 16.64 6.23
 4 5 -9 81.81 8.92
 4 5 -9 54.53 8.96
 4 5 -9 83.18 8.96
 4 5 -9 87.12 11.08
 4 5 -8 3.67 7.26
 4 5 -8 2.32 6.75
 4 5 -8 -3.95 5.1
 4 5 -8 4.14 5.19
 4 5 -7 140.09 11.58
 4 5 -7 116.94 13.68
 4 5 -7 103.34 13.59
 4 5 -7 111.62 12.5
 4 5 -7 156.07 12.41
 4 5 -7 133.01 12.26
 4 5 -6 33.4 5.08
 4 5 -6 37.32 8.46
 4 5 -6 24.16 8.02
 4 5 -6 33.93 7.36
 4 5 -6 30.11 6.02
 4 5 -6 25.91 5.51
 4 5 -5 11.06 3.61
 4 5 -5 13.81 4.31
 4 5 -5 6.01 7.2
 4 5 -5 15.91 7.05
 4 5 -5 13.65 5.2
 4 5 -5 11.17 6.38
 4 5 -4 29.56 4.85
 4 5 -4 37.13 9.32
 4 5 -4 32.87 5.04
 4 5 -4 29.4 7.09
 4 5 -4 31.89 6.71
 4 5 -4 31.28 5.84
 4 5 -3 37.86 5.22
 4 5 -3 34.25 6.65
 4 5 -3 42.02 7.03
 4 5 -3 41.47 6.72
 4 5 -3 52.63 10.12
 4 5 -2 54.74 6.23
 4 5 -2 58.2 7.21
 4 5 -2 51.81 7.51
 4 5 -1 60.59 6.54
 4 5 -1 76.16 11.45
 4 5 0 159.79 13.69
 4 5 0 237.45 18.27
 4 5 1 19.82 3.96
 4 5 1 21.61 9.07
 4 5 2 73.39 7.12
 4 5 2 85.31 12.09
 4 5 3 157.99 16.45
 4 5 4 181.43 14.54
 4 5 4 201.56 18.32
 -4 -5 -5 32.36 12.25
 4 5 5 53.68 9.64
 4 5 5 39.01 4.92
 4 5 6 1.46 6.2
 -4 -5 -6 9.98 12.5
 4 5 6 2.52 7.81
 4 5 6 -1.25 2.93
 4 5 7 -0.77 6.58
 -4 -5 -7 -10.99 12.82
 4 5 7 -1.98 7
 4 5 7 -4.38 3.35
 4 5 8 3.74 6.9
 -4 -5 -8 9.54 14.32
 4 5 8 2.91 6.71
 4 5 8 6.5 3.09
 4 5 9 4.9 7.2
 4 5 9 3.45 3.15
 -4 -5 -9 7.63 14.26
 4 5 10 34.15 4.94
 -4 -5 -10 36.42 10.12
 -4 -5 -10 31.25 16.28
 4 5 10 37.33 8.92
 -4 -5 -11 80.22 9.42
 4 5 11 74.35 7.85
 -4 -5 -11 80.56 12.37
 -4 -5 -11 99.99 20.04
 4 5 11 74.2 11.45
 -4 -5 -12 7.31 10.1
 4 5 12 25.07 4.34
 4 5 12 8.68 8.47
 -4 -5 -12 20.87 6.9
 -4 -5 -12 22 9.89
 -4 -5 -13 40.08 7.7
 -4 -5 -13 46.78 18.73
 -4 -5 -13 40.38 10.45
 -4 -5 -14 8.71 4.47
 -4 -5 -14 6.17 6.5
 -4 -5 -14 1.26 8.23
 -4 -5 -14 8.63 17
 -4 -5 -14 1.37 8.51
 -4 -5 -15 60.16 8.46
 -4 -5 -15 38.17 8.82
 -4 -5 -15 53.06 9.06
 -4 -5 -15 58.33 6.89
 -4 -5 -16 -0.51 6.46
 -4 -5 -16 1.82 6.3
 -4 -5 -16 4.22 3.96
 -4 -5 -17 55.89 7.4
 -4 -5 -17 33.18 6.93
 -4 -5 -17 46.88 6.7
 -4 -5 -17 47.95 5.58
 -4 -5 -18 14.44 5.2
 -4 -5 -18 9.13 4.6
 -4 -5 -18 13.39 3.02
 -4 -5 -18 9.55 4.2
 -4 -5 -19 5.74 4.09
 4 5 19 2.64 3.06
 4 6 -14 4.73 4.13
 4 6 -14 3.22 2.6
 4 6 -13 15.14 2.99
 4 6 -13 18.61 4.47
 4 6 -12 5.03 2.82
 4 6 -12 -2.02 4.87
 4 6 -11 51.75 7.58
 4 6 -11 40.9 4.77
 4 6 -11 34.74 6.87
 4 6 -10 6.49 3.58
 4 6 -9 231.82 23.6
 4 6 -9 290.36 22.53
 4 6 -9 275.42 22.23
 4 6 -8 485.19 32.46
 4 6 -8 411.53 33.35
 4 6 -8 413.15 31.94
 4 6 -8 393.98 31.83
 4 6 -7 1252.83 80.04
 4 6 -7 1097.58 80.73
 4 6 -7 1134.41 79.84
 4 6 -7 977.53 79.3
 4 6 -6 727 48.82
 4 6 -6 580.32 49
 4 6 -6 694.69 49.77
 4 6 -6 688.38 48.68
 4 6 -6 616.44 48.04
 4 6 -5 469.82 31.92
 4 6 -5 396.76 31.95
 4 6 -5 455.86 33.05
 4 6 -5 386.82 31.46
 4 6 -5 397.07 30.99
 4 6 -4 984.22 75.67
 4 6 -4 1121.36 78.07
 4 6 -4 1069.29 75.84
 4 6 -3 822.86 60.45
 4 6 -3 859.19 60.44
 4 6 -3 748.29 59.71
 4 6 -3 889.28 60.62
 4 6 -3 958.37 63.28
 4 6 -2 1291.59 88.05
 4 6 -2 1495.88 91.24
 4 6 -2 1367.37 88.43
 4 6 -2 1292.84 88.28
 4 6 -1 1080.37 78.12
 4 6 -1 1201.76 80.99
 4 6 -1 1066.37 78.02
 4 6 -1 1060.47 78.17
 4 6 0 2286.4 151.55
 4 6 0 2156.52 151.69
 4 6 0 2569.1 154.65
 4 6 0 1881.11 151.06
 4 6 1 1345.59 96.76
 4 6 1 1561.34 99.74
 4 6 1 1296.45 96.32
 4 6 2 176.03 14.15
 4 6 2 188.55 18.54
 4 6 2 167.83 13.86
 4 6 3 768.26 60.93
 4 6 3 883.63 60.79
 4 6 3 946.2 64.07
 4 6 4 998.36 81.76
 4 6 4 1151.39 80.78
 4 6 4 1299.87 83.95
 -4 -6 -4 1134.33 83.52
 -4 -6 -5 384.13 29.14
 4 6 5 354.78 27.8
 4 6 6 563.08 45.71
 -4 -6 -6 560.59 45.12
 -4 -6 -6 700.06 48.91
 4 6 6 625.45 44.2
 4 6 6 643.69 47.1
 4 6 7 350.12 30.85
 -4 -6 -7 405.68 31
 -4 -6 -7 477.89 35.65
 4 6 7 386.76 29.39
 4 6 7 441.36 32.51
 4 6 8 428.16 31.98
 4 6 8 394.17 29.15
 -4 -6 -8 467.94 36.38
 -4 -6 -8 368.17 30.66
 4 6 8 386.07 29.58
 4 6 8 367.14 30.87
 4 6 9 4.09 7.45
 -4 -6 -9 10.84 15.14
 4 6 9 10.96 3.46
 -4 -6 -9 15.29 8.42
 4 6 10 1.44 7.99
 4 6 10 15.17 3.69
 -4 -6 -10 11.78 8.75
 -4 -6 -11 2.48 6.41
 4 6 11 -5.55 8.72
 -4 -6 -11 12.49 16.21
 4 6 11 2.6 3.07
 -4 -6 -11 5.68 8.92
 -4 -6 -12 2.93 6.66
 4 6 12 9.25 8.45
 -4 -6 -12 3.13 9.28
 -4 -6 -12 3.46 8.48
 -4 -6 -12 4.78 17.15
 4 6 13 79.78 12.49
 -4 -6 -13 110.14 11.2
 -4 -6 -13 88.83 12.57
 -4 -6 -14 48.19 8.2
 -4 -6 -14 21.8 8.95
 -4 -6 -14 35.88 18.47
 -4 -6 -14 42.41 9.08
 -4 -6 -15 106.09 11.56
 -4 -6 -15 90.1 10.62
 -4 -6 -16 275.18 18.8
 -4 -6 -16 277.16 18.94
 -4 -6 -17 309.92 24.99
 -4 -6 -17 325.45 24.88
 -4 -6 -17 334.4 24.44
 -4 -6 -18 236.14 21.1
 -4 -6 -18 290.45 20.87
 -4 -6 -18 284.91 20.35
 -4 -6 -19 360.81 26.69
 4 7 -13 5.66 2.89
 4 7 -13 10.14 4.01
 4 7 -12 58.47 5.94
 4 7 -12 79.01 7.11
 4 7 -12 74.65 7.84
 4 7 -11 5.41 2.62
 4 7 -11 9.17 5.72
 4 7 -11 2.54 4.82
 4 7 -10 20.69 4.43
 4 7 -10 11.53 5.97
 4 7 -10 13.8 3.41
 4 7 -10 14.97 6.34
 4 7 -9 5.71 3.38
 4 7 -8 15.07 5.13
 4 7 -8 20.55 4.47
 4 7 -8 24.74 8.08
 4 7 -7 41.92 6.58
 4 7 -7 40.97 5.89
 4 7 -7 36.46 9.09
 4 7 -6 1.03 5.34
 4 7 -6 -0.38 3.86
 4 7 -5 6.96 7.84
 4 7 -5 10.2 7
 4 7 -5 -1.18 4.24
 4 7 -4 2.73 6.61
 4 7 -4 7.09 4.52
 4 7 -3 18.82 4.92
 4 7 -3 27.95 9.45
 4 7 -3 19.87 6.47
 4 7 -3 7.88 6.6
 4 7 -3 10.02 6.75
 4 7 -2 10.94 4.42
 4 7 -2 19.51 9.29
 4 7 -2 7.57 5.68
 4 7 -2 9.76 6
 4 7 -1 -5.93 6.64
 4 7 -1 2.76 3.68
 4 7 -1 4.89 9.49
 4 7 -1 -1.34 5.72
 4 7 -1 1.21 5.2
 4 7 0 118.5 10.92
 4 7 0 106.17 10.7
 4 7 0 111.37 15.39
 4 7 0 123.46 11.21
 4 7 0 129.93 12.83
 4 7 1 4.93 9.92
 4 7 1 7.47 4.75
 4 7 1 3.1 3.45
 4 7 1 3.87 7.11
 4 7 1 6.02 3.82
 -4 -7 -2 5.96 9.49
 4 7 2 6.55 4.42
 4 7 2 3.44 7.12
 4 7 2 2.66 3.4
 4 7 2 7.74 10.3
 4 7 2 8.97 3.84
 4 7 3 1.87 4.18
 4 7 3 -0.43 7.54
 4 7 3 3.4 3.27
 4 7 3 -1.4 10.8
 4 7 3 4.21 3.69
 4 7 4 44.14 11.03
 4 7 4 29.12 4.66
 4 7 4 23.25 4.8
 4 7 4 37.69 8.28
 4 7 5 -1.81 3.69
 4 7 5 -6.09 9.66
 -4 -7 -5 2.08 10.76
 4 7 5 3.95 7.57
 -4 -7 -6 10.32 11.33
 4 7 6 2.67 7.25
 -4 -7 -6 1.39 5.98
 4 7 6 -1.33 9
 -4 -7 -7 6.44 12.94
 -4 -7 -7 1.86 6.55
 4 7 7 5.16 9.12
 4 7 7 1.36 7.48
 -4 -7 -8 -3.42 7.13
 4 7 8 2.33 7.69
 -4 -7 -8 -0.88 13.69
 4 7 8 6.26 8.6
 4 7 9 -3.35 8.11
 4 7 9 0.61 7.71
 -4 -7 -9 -4.78 14.49
 4 7 9 1.66 5.91
 -4 -7 -9 4 7.27
 4 7 10 -7.42 8.54
 -4 -7 -10 -0.76 7.69
 -4 -7 -10 7.14 15.15
 4 7 11 8.8 8.18
 -4 -7 -11 -4.75 8.1
 -4 -7 -11 -1.1 15.75
 4 7 12 10.4 8.16
 -4 -7 -12 -2.32 6.82
 -4 -7 -12 1.14 16.35
 -4 -7 -13 13.44 8.07
 -4 -7 -13 10.04 7.04
 4 7 13 17.91 8.23
 -4 -7 -13 10.15 4.4
 -4 -7 -14 2.56 7.34
 -4 -7 -14 -2.64 6.83
 4 7 14 3.38 7.31
 -4 -7 -15 10.21 6.94
 -4 -7 -16 9.93 6.1
 -4 -7 -16 5.7 6.37
 -4 -7 -17 -3.9 5.57
 -4 -7 -17 1.15 5.02
 -4 -7 -18 0.2 5.01
 -4 -7 -18 5.41 4.37
 -4 -7 -18 2.99 4.14
 -4 -7 -19 -5.13 4.2
 4 8 -12 597.28 34.25
 4 8 -12 395.64 33.67
 4 8 -11 480.64 38.49
 4 8 -11 528.52 39
 4 8 -10 105.16 9.69
 4 8 -10 97.73 9.04
 4 8 -10 82.15 8.08
 4 8 -10 88.2 7.72
 4 8 -9 70.68 8.48
 4 8 -9 63.34 6.21
 4 8 -9 51.44 8
 4 8 -9 58.97 6.21
 4 8 -9 74.39 6.99
 4 8 -8 67.05 6.85
 4 8 -8 64.89 7.27
 4 8 -8 57.21 8.89
 4 8 -7 491.68 39.43
 4 8 -7 471.61 39.39
 4 8 -7 563.37 38.57
 4 8 -6 270.65 23.28
 4 8 -6 297.85 22.2
 4 8 -6 301.81 22.25
 4 8 -6 221.54 22.85
 4 8 -5 5.5 6.85
 4 8 -5 8.32 7.7
 4 8 -5 8.32 7.03
 4 8 -5 2.05 4.62
 4 8 -4 8.78 6.99
 4 8 -4 16.42 5.1
 4 8 -3 16.92 6.6
 4 8 -3 9.73 6.7
 4 8 -3 21.88 9.26
 -4 -8 3 5.69 7.72
 4 8 -3 8.3 4.96
 4 8 -3 9.31 6.56
 4 8 -2 2.5 4.71
 4 8 -2 0.74 9.61
 4 8 -2 2.77 5.77
 4 8 -2 10.75 6.14
 4 8 -1 561.78 39.68
 4 8 -1 415.94 35.1
 4 8 -1 473.04 35.85
 4 8 -1 512.42 35.65
 4 8 -1 454.34 36.75
 4 8 0 895.64 58.74
 4 8 0 687.04 54.37
 4 8 0 697.44 53.89
 4 8 0 782.92 54.15
 4 8 0 738.87 55.56
 -4 -8 -1 883.21 69.48
 4 8 1 1050.21 71.64
 4 8 1 920.92 67.66
 4 8 1 929.5 67.23
 4 8 1 951.44 67.19
 4 8 1 867.51 68.61
 -4 -8 -2 789.41 63.3
 4 8 2 976.56 65.37
 4 8 2 854.99 61.16
 4 8 2 794.14 60.49
 4 8 2 863.4 62.42
 4 8 3 265.14 23.91
 4 8 3 213.85 17.85
 4 8 3 217.44 17.38
 4 8 3 243.27 20.15
 -4 -8 -3 198.75 21.4
 4 8 4 429.34 34.16
 4 8 4 364.08 28.9
 -4 -8 -4 329.08 31.79
 4 8 4 418.17 30.98
 4 8 4 386.69 28.51
 4 8 5 967.96 67.31
 4 8 5 869.42 64.48
 4 8 5 840.6 62.44
 4 8 6 987.54 69.68
 4 8 6 933.56 67.18
 4 8 6 869.87 65.1
 4 8 7 1783.95 124.18
 4 8 7 1622.83 120.39
 -4 -8 -7 1866.68 125.13
 4 8 7 1682.06 122.18
 4 8 8 1012.55 67.12
 -4 -8 -8 780.6 63.18
 4 8 8 906.96 63.09
 -4 -8 -8 938.61 68.4
 4 8 8 861.03 64.83
 4 8 9 971.58 65.55
 4 8 9 839.59 63.84
 -4 -8 -9 901.09 67.41
 -4 -8 -9 802.53 62.22
 4 8 10 664.46 45.11
 -4 -8 -10 746.67 49.84
 -4 -8 -10 579.39 43.13
 4 8 11 748.28 58.94
 -4 -8 -11 868.97 63.65
 -4 -8 -12 878.68 62.33
 4 8 12 809.57 63.52
 -4 -8 -12 811.5 62.28
 -4 -8 -12 988.2 68.6
 -4 -8 -13 539.85 41.62
 4 8 13 372.18 35.75
 -4 -8 -13 471.8 34.06
 -4 -8 -13 447.58 34.6
 -4 -8 -13 472.13 34.69
 -4 -8 -14 1085.69 73.53
 -4 -8 -14 943.4 73.23
 -4 -8 -15 280.85 21.07
 -4 -8 -15 242.17 20.44
 -4 -8 -16 175.8 15.32
 -4 -8 -16 176.86 15.83
 -4 -8 -16 219.63 16.08
 -4 -8 -17 40.82 6.81
 -4 -8 -17 62.2 6.83
 -4 -8 -17 49.07 7.47
 -4 -8 -18 1.62 3.82
 -4 -8 -18 3.53 4.48
 -4 -8 -18 1.62 4.65
 -4 -8 -19 6.84 3.47
 4 9 -11 40.65 4.27
 4 9 -11 51.1 4.97
 4 9 -10 8 4.14
 4 9 -10 6.52 3.27
 4 9 -9 127.69 10.43
 4 9 -9 134.33 11.37
 4 9 -9 120.31 10.86
 4 9 -8 5.33 4.58
 4 9 -8 0.68 2.69
 4 9 -8 -0.21 3.56
 4 9 -8 4.51 2.27
 4 9 -8 10.84 5.48
 4 9 -7 81.57 8.99
 4 9 -7 61.79 8.25
 4 9 -7 68.54 7.45
 4 9 -7 58.31 9.33
 4 9 -7 70.67 7.14
 4 9 -6 5.59 7.47
 4 9 -5 57.51 9.33
 4 9 -5 98.21 9.15
 4 9 -5 65.1 10.49
 4 9 -5 88.03 8.78
 4 9 -4 -1.08 5.61
 4 9 -4 10.76 7.85
 4 9 -4 3.94 4.66
 4 9 -3 -1.4 5.7
 4 9 -3 -4.36 6.46
 4 9 -3 1.92 5.08
 4 9 -2 25.02 5.9
 4 9 -2 16.62 10.02
 4 9 -2 26.2 6.29
 4 9 -1 13.64 5.99
 4 9 -1 16.27 5.66
 4 9 -1 15.98 5.35
 4 9 -1 12.5 8.49
 4 9 -1 20.79 10.29
 -4 -9 1 6.46 9.34
 4 9 0 18.42 5.71
 4 9 0 9.15 8.96
 4 9 0 20.74 5.43
 -4 -9 0 6.71 9.22
 4 9 0 14.29 5.14
 4 9 0 28.59 11.32
 4 9 1 48.75 12.51
 4 9 1 32.21 6.52
 4 9 1 42.94 6.28
 4 9 1 42.42 9.98
 -4 -9 -1 41.43 10.32
 4 9 2 44.73 13.71
 4 9 2 37.08 6.65
 4 9 2 32.27 10.15
 -4 -9 -2 48.16 11.04
 4 9 2 41.43 6.31
 4 9 3 142.46 18.42
 4 9 3 114.3 14.39
 -4 -9 -3 101.18 15.56
 4 9 3 128.33 11.41
 4 9 4 22.96 13.24
 4 9 4 22.36 6.23
 4 9 4 18.16 4.66
 4 9 4 22.75 9.41
 -4 -9 -4 16.42 11.08
 -4 -9 -5 23.56 11.36
 4 9 5 23.52 12.54
 4 9 5 23.9 4.64
 4 9 5 25.9 9.99
 -4 -9 -6 6.83 11.47
 4 9 6 15.67 11.64
 4 9 6 7.88 3.79
 4 9 6 14.27 9.13
 -4 -9 -7 60.43 13.89
 4 9 7 52.82 6.25
 4 9 7 55.68 10.96
 4 9 7 76.06 13.19
 4 9 8 0.5 3.54
 -4 -9 -8 -5.7 10.21
 4 9 8 4.88 8.77
 4 9 8 3.99 9.76
 4 9 9 -2.24 3.83
 4 9 9 8.27 9.63
 4 9 9 5.38 8.93
 -4 -9 -9 3.12 9.71
 4 9 10 3.19 8.66
 -4 -9 -10 10.02 14.08
 4 9 11 9.36 8.67
 -4 -9 -11 -8.16 14.75
 -4 -9 -11 5 5.8
 -4 -9 -12 13.98 6.68
 4 9 12 21.08 8.5
 -4 -9 -12 11.28 6.07
 -4 -9 -13 19.32 7.07
 4 9 13 29.49 8.86
 -4 -9 -13 27.7 6.57
 4 9 14 8.91 7.36
 -4 -9 -14 13 4.36
 -4 -9 -14 11.09 5.92
 -4 -9 -15 23.73 6.56
 -4 -9 -15 33.5 6.16
 -4 -9 -15 23.16 4.89
 -4 -9 -16 -1.19 5.45
 -4 -9 -16 5.97 3.81
 -4 -9 -16 3.73 5.03
 -4 -9 -17 13.6 5.93
 -4 -9 -17 9.31 4.84
 -4 -9 -17 14.13 4.65
 -4 -9 -18 -1.29 3.86
 -4 -9 -18 1.28 4.5
 4 10 -9 238.83 15.9
 4 10 -9 188.98 15.58
 4 10 -8 345.74 27.39
 4 10 -8 413.54 27.73
 4 10 -8 372.15 27.29
 4 10 -7 316.34 24.59
 4 10 -7 326.61 24.51
 4 10 -7 319.92 24.67
 4 10 -7 361.37 25
 4 10 -6 492.29 34.9
 4 10 -6 409.2 35.3
 4 10 -6 454.46 34.59
 4 10 -6 451.46 34.68
 4 10 -6 538.33 35.12
 4 10 -5 799.68 60.7
 4 10 -5 879.97 60.14
 4 10 -5 848.97 60.34
 4 10 -5 782.58 59.92
 4 10 -4 520.98 38.89
 4 10 -4 502.86 37.9
 4 10 -3 522.68 38.45
 4 10 -3 479.77 37.94
 -4 -10 2 34.69 9.54
 4 10 -2 46.76 7.6
 4 10 -2 51.46 6.78
 4 10 -1 16.36 5.28
 4 10 -1 14.78 8.47
 -4 -10 1 18.26 9.14
 4 10 0 196.99 20.03
 4 10 0 164.14 14.52
 -4 -10 0 137.7 17.67
 4 10 0 170.09 18.19
 4 10 0 188.17 15.33
 4 10 1 766.14 54.14
 4 10 1 622.11 51.37
 4 10 1 658.75 49.68
 4 10 2 237.73 25.11
 4 10 2 237.37 19.89
 4 10 2 261.45 22.58
 -4 -10 -3 385.64 30.37
 4 10 3 365.63 32.98
 4 10 3 323 27.13
 4 10 3 363.72 29.71
 -4 -10 -4 10.15 10.59
 4 10 4 3.04 12.38
 4 10 4 1.75 3.65
 4 10 4 4.16 9.08
 -4 -10 -5 4.56 12.15
 4 10 5 1.01 12.84
 4 10 5 25.85 9.48
 -4 -10 -6 118.22 16.39
 4 10 6 118.52 18.08
 4 10 6 130.82 15.02
 4 10 7 571.82 41.27
 4 10 7 503.57 43.89
 -4 -10 -7 468.36 42.36
 4 10 8 600.3 43.2
 -4 -10 -8 467 44.53
 4 10 8 566.58 45.25
 -4 -10 -9 181.23 21.27
 4 10 9 238.42 20.59
 -4 -10 -9 203.73 22.52
 4 10 9 241.91 22.51
 -4 -10 -10 396.58 36.51
 -4 -10 -10 357.41 34.8
 4 10 11 175.9 15.28
 -4 -10 -11 103.88 15
 -4 -10 -12 241.4 19.08
 -4 -10 -13 727.39 50.75
 4 10 13 634.82 52.33
 -4 -10 -14 573.57 37.67
 -4 -10 -14 620.23 37.59
 -4 -10 -15 493.74 32.77
 -4 -10 -15 574.86 32.76
 -4 -10 -16 147.83 13.2
 -4 -10 -16 171.4 13.21
 -4 -10 -17 294.6 27.63
 -4 -10 -17 332.8 27.55
 -4 -10 -18 776.81 55.38
 4 11 -7 25.58 3.31
 4 11 -6 43.22 4.54
 4 11 -6 34.8 4.51
 4 11 -6 39.96 4.83
 4 11 -6 40.44 4.4
 4 11 -5 26.21 6.27
 4 11 -5 37.39 4.61
 4 11 -5 40.89 5.01
 4 11 -5 44.59 5.18
 4 11 -4 31.62 6.6
 4 11 -4 31 4.68
 4 11 -4 32.2 4.9
 4 11 -4 31.4 5.19
 4 11 -3 37.94 7.4
 4 11 -3 34.89 5.43
 4 11 -2 41.33 8.17
 4 11 -2 38.89 6.01
 4 11 -1 20.97 7.51
 -4 -11 1 24.22 7.58
 -4 -11 0 7.45 8.34
 4 11 0 11.76 4.36
 4 11 1 55.18 11.39
 -4 -11 -1 49.67 11.18
 4 11 1 46.94 6.69
 4 11 2 7.56 9.66
 -4 -11 -2 7.5 10.56
 4 11 2 12.72 4.22
 -4 -11 -3 26.54 11.79
 4 11 3 24.88 9.88
 4 11 3 28.45 5.15
 4 11 4 -8.32 10.05
 -4 -11 -4 -0.67 10.95
 4 11 5 29.3 9.79
 -4 -11 -5 29.25 12.14
 4 11 6 8.65 9.33
 -4 -11 -6 8.28 10.75
 4 11 7 4.52 8.82
 -4 -11 -7 3.45 11.58
 4 11 8 4.39 8.73
 -4 -11 -8 -11.4 11.33
 4 11 9 -7.42 8.31
 -4 -11 -9 -14.91 10.66
 -4 -11 -9 -1.7 4.14
 -4 -11 -10 9.76 9.05
 -4 -11 -10 -1.17 4.26
 -4 -11 -11 7.85 5.62
 4 11 12 2.2 7.7
 -4 -11 -12 12.52 5.56
 -4 -11 -13 11.22 5.22
 4 11 13 -3.99 6.97
 4 11 14 2.34 6.2
 -4 -11 -14 13.08 4.85
 -4 -11 -14 7.96 3.72
 -4 -11 -14 5.84 4.22
 -4 -11 -15 16.43 3.8
 -4 -11 -15 12.66 5.9
 -4 -11 -15 14.81 4.48
 -4 -11 -15 14.08 4.27
 -4 -11 -16 14.77 3.49
 -4 -11 -16 11.71 3.56
 -4 -11 -16 23.27 5.41
 -4 -11 -17 15.45 4.19
 4 12 -5 110.86 8.75
 4 12 -4 257.6 20.43
 4 12 -4 289.68 20.44
 4 12 -3 158.3 11.92
 4 12 -3 147.53 11.79
 4 12 -3 123.73 12.25
 4 12 -2 213.84 16.3
 4 12 -2 192.65 16.75
 4 12 -1 292.07 21.94
 4 12 -1 262.45 20.89
 4 12 -1 294.16 21.91
 -4 -12 1 269.51 21.16
 4 12 -1 263.35 21.13
 4 12 0 626.1 47.07
 -4 -12 0 607.56 46.31
 4 12 0 651.99 46.72
 4 12 0 631.41 46.2
 -4 -12 -1 613.12 46.29
 4 12 1 616.16 46.89
 4 12 1 623.93 45.57
 -4 -12 -2 444.77 35.99
 4 12 2 469.61 36.74
 4 12 2 475.16 34.83
 -4 -12 -3 1074.05 79.52
 4 12 3 1081.9 79.58
 -4 -12 -4 335.9 28.36
 -4 -12 -5 303.44 26.47
 -4 -12 -6 33.85 11.12
 -4 -12 -7 114.91 14.32
 -4 -12 -8 402.77 32.85
 4 12 9 299.06 24.56
 -4 -12 -9 279.32 24.35
 4 12 10 146.96 13.58
 -4 -12 -10 125.43 10.7
 -4 -12 -10 147.03 12.81
 -4 -12 -11 4.29 3.42
 4 12 11 -1.81 5.56
 -4 -12 -11 2.44 4.61
 4 12 11 -6.85 7.48
 -4 -12 -12 23.53 4.44
 4 12 12 29.79 7.59
 -4 -12 -13 13.97 5.08
 -4 -12 -13 11.32 3.61
 4 12 13 4.74 5.84
 -4 -12 -14 2.9 4.66
 -4 -12 -14 -2.37 3.22
 -4 -12 -14 3.17 3.04
 4 12 14 -2.17 4.69
 -4 -12 -15 19.97 4.51
 -4 -12 -15 20.37 3.48
 -4 -12 -16 86.12 7.33
 4 13 -3 6.43 2.18
 4 13 -2 9.92 2.83
 4 13 -1 7.12 3.31
 4 13 0 9.25 4.41
 4 13 0 5.62 4.63
 4 13 1 86.85 8.78
 -4 -13 -1 83.9 8.27
 4 13 1 83.34 9.28
 4 13 1 80.73 8.27
 -4 -13 -2 7.52 5.07
 4 13 2 -0.35 6.22
 4 13 3 59.64 9.75
 -4 -13 -3 78.9 8.59
 -4 -13 -4 7.55 6.2
 4 13 4 7.66 7.19
 -4 -13 -5 71.77 9.53
 4 13 5 80.8 10.48
 -4 -13 -6 5.28 6.94
 4 13 6 -2.06 7.7
 -4 -13 -7 33.2 7.33
 4 13 7 27.97 8.09
 -4 -13 -8 4.03 6.12
 4 13 8 -0.39 7.26
 -4 -13 -9 7.61 5.84
 4 13 9 11.09 6.61
 4 13 10 6.44 6.38
 -4 -13 -10 14.6 5.19
 4 13 10 2.25 5.28
 4 13 11 4.31 4.3
 4 13 11 -3.4 5.95
 4 13 12 -0.26 5.39
 -4 -13 -13 7.71 2.81
 4 13 13 8.86 4.33
 -4 -13 -14 2.77 2.5
 4 14 1 77.55 6.36
 4 14 2 142.37 11.56
 4 14 2 158.08 11.46
 4 14 2 148.7 12.2
 4 14 3 156.44 12.51
 4 14 3 162.77 12.07
 4 14 3 152.08 13.23
 4 14 4 349.56 25.55
 4 14 4 329.95 24.97
 4 14 4 377.91 26.33
 4 14 5 224.95 16.35
 -4 -14 -5 245.66 16.41
 4 14 5 245.1 17.08
 -4 -14 -6 611.28 43.43
 4 14 6 578.53 43.26
 4 14 6 598.02 43.86
 -4 -14 -7 673.51 47.6
 4 14 7 612.54 47.35
 4 14 7 695.26 48.09
 4 14 8 351.34 27.54
 4 14 8 405.28 28.34
 4 14 9 389.29 29.93
 4 14 9 443.84 30.79
 4 14 10 323.37 25.5
 4 14 10 408.66 26.58
 4 14 11 509.06 37.18
 5 -9 -10 -6.42 5.03
 5 -9 -9 3.56 5.88
 5 -9 -8 -1.08 6.88
 5 -9 -8 7.89 2.75
 5 -9 -7 1.51 6.67
 5 -9 -7 9.24 3.25
 5 -9 -6 6.8 6.64
 5 -9 -6 6.72 3.38
 5 -9 -5 -0.36 6.16
 5 -9 -5 7.75 2.73
 5 -9 -5 6.16 3.53
 5 -9 -4 0.98 2.88
 5 -9 -4 4.83 3.66
 5 -9 -3 3.17 2.66
 5 -9 -3 0.56 3.29
 5 -9 -2 8.08 3.36
 5 -9 -1 4.81 2.82
 5 -9 0 -1.66 2.29
 5 -8 -12 28.71 5.14
 5 -8 -12 15.03 7.03
 5 -8 -11 106.84 10.17
 5 -8 -11 78.81 11.92
 5 -8 -10 357.5 27.43
 5 -8 -10 338.09 29.37
 5 -8 -9 363.62 26.2
 5 -8 -9 328.03 29.67
 5 -8 -9 342.55 27.84
 5 -8 -8 168.12 21.81
 5 -8 -8 221.01 18.58
 5 -8 -8 174.42 19.78
 5 -8 -7 233.41 19.81
 5 -8 -7 184.03 22.98
 5 -8 -7 241.22 19.48
 5 -8 -6 337.49 27.74
 5 -8 -6 268.68 30.4
 5 -8 -6 347.54 27.37
 5 -8 -5 431.54 28.71
 5 -8 -5 363.72 29.26
 5 -8 -5 393.35 29.02
 5 -8 -4 409.5 27.34
 5 -8 -4 365.75 28.16
 5 -8 -4 371.92 27.79
 5 -8 -3 270.72 18.69
 5 -8 -3 242.99 19.59
 5 -8 -3 250.38 19.25
 5 -8 -2 48.09 6.39
 5 -8 -2 39.64 4.73
 5 -8 -2 54.87 4.81
 5 -8 -2 48.73 5.92
 5 -8 -1 52.57 6.83
 5 -8 -1 55.19 5.31
 5 -8 -1 53.32 6.2
 5 -8 -1 69.35 5.64
 5 -8 0 164.48 13.58
 5 -8 0 159.1 14.04
 5 -8 0 145.18 13.11
 5 -8 0 184.81 12.88
 5 -8 1 102.79 9.18
 5 -8 1 117.44 10.22
 5 -8 1 90.8 8.69
 5 -8 1 115.44 8.62
 5 -8 2 82.68 6.37
 5 -8 2 68.38 6.6
 5 -8 2 60.92 7.73
 5 -8 3 71.56 6.11
 5 -8 3 73.97 7.33
 5 -8 4 36.5 3.54
 5 -8 4 36.38 4.77
 5 -8 5 0.56 1.21
 5 -7 -13 4.48 4.95
 5 -7 -13 -1.47 6.6
 5 -7 -12 -9.68 6.18
 5 -7 -12 -9.08 8.42
 5 -7 -11 2.39 6.36
 5 -7 -11 8.54 8.86
 5 -7 -10 11.52 6.89
 5 -7 -10 0.65 10.09
 5 -7 -9 -6.63 4.07
 5 -7 -9 -0.23 3.22
 5 -7 -9 -5.22 7.37
 5 -7 -9 6.37 9.95
 5 -7 -8 1.7 3.28
 5 -7 -8 0.75 10.61
 5 -7 -8 -3.46 3.43
 5 -7 -7 0.26 3.34
 5 -7 -7 -10.96 11.13
 5 -7 -7 -4.98 4.05
 5 -7 -6 3.98 10.64
 5 -7 -6 5.57 3.62
 5 -7 -5 3.96 11.19
 5 -7 -5 6.72 3.61
 5 -7 -4 25.4 11.46
 5 -7 -4 30.75 4.79
 5 -7 -3 27.72 10.66
 5 -7 -3 13.75 4.29
 5 -7 -3 22.44 3.25
 5 -7 -2 5.36 9.65
 5 -7 -2 12.19 7.34
 5 -7 -2 -0.42 2.54
 5 -7 -2 -4.08 3.36
 5 -7 -1 3.38 7.41
 5 -7 -1 4.76 2.46
 5 -7 -1 1.45 3.01
 5 -7 0 54.85 8.62
 5 -7 0 52.05 5.13
 5 -7 0 35.71 5.09
 5 -7 1 34.92 4.92
 5 -7 1 40.37 7.74
 5 -7 1 23.59 3.75
 5 -7 1 25.33 3.78
 5 -7 2 1.48 3.17
 5 -7 2 1.22 3.69
 5 -7 2 -1.02 2.38
 5 -7 2 -0.26 6.54
 5 -7 3 7.55 2.73
 5 -7 3 2.41 6.27
 5 -7 3 -0.2 3.36
 5 -7 3 3.62 2.32
 -5 7 -3 3.08 4.77
 5 -7 4 18.32 3.02
 -5 7 -4 5.86 5.03
 5 -7 4 21.52 6.22
 -5 7 -5 5.82 1.94
 -5 7 -5 4.3 4.7
 5 -7 5 12.72 2.44
 5 -7 5 9.03 5.44
 -5 7 -6 2.51 4.23
 5 -7 6 -1.01 1.77
 5 -7 6 1.64 4.49
 -5 7 -7 5.11 3.58
 5 -7 7 8.97 1.82
 5 -7 7 12.93 3.78
 5 -6 -14 83.41 9.1
 5 -6 -14 60.92 8.7
 5 -6 -13 131.76 14.28
 5 -6 -13 143.82 12.82
 5 -6 -12 37.14 8.15
 5 -6 -12 18.11 10.37
 5 -6 -12 17.93 8.23
 5 -6 -11 -4.49 7.39
 5 -6 -11 -2.09 10.37
 5 -6 -11 1.01 8.5
 5 -6 -10 -3.25 7.74
 5 -6 -10 1.55 10.6
 5 -6 -10 -2.16 8.29
 5 -6 -10 -0.25 3.34
 5 -6 -9 6.73 11.71
 5 -6 -9 -1.14 7.54
 5 -6 -9 -2.16 3.72
 5 -6 -8 78.86 7.94
 5 -6 -7 156.69 13.56
 5 -6 -6 162.95 13.15
 5 -6 -6 89.55 18.53
 5 -6 -5 158.12 13.27
 5 -6 -5 119.52 19.07
 5 -6 -4 102.32 10.12
 5 -6 -4 110.75 17.02
 5 -6 -3 226.37 26.35
 5 -6 -3 275.42 22.84
 5 -6 -3 274.74 21.33
 5 -6 -2 1016.43 68.48
 5 -6 -2 931.32 69.01
 5 -6 -2 982.96 69.89
 5 -6 -1 884.36 60.91
 5 -6 -1 784.03 61.25
 5 -6 -1 845.45 62.22
 5 -6 0 317.8 22.94
 5 -6 0 279.3 23.26
 5 -6 0 296.87 24.77
 5 -6 1 240.48 20.74
 5 -6 2 324.61 24.96
 5 -6 3 360.55 26.51
 5 -6 3 341.49 26.26
 5 -6 4 257.98 19.65
 5 -6 4 227.61 17.87
 5 -6 5 194.77 15.02
 5 -6 5 213.18 14.06
 5 -6 6 89.44 7.47
 -5 6 -6 69.02 9.06
 -5 6 -6 72 6.96
 5 -6 7 114.87 9.98
 -5 6 -7 102.14 11.31
 5 -6 8 117.77 10.38
 -5 6 -8 129.69 11.56
 -5 6 -9 50.97 7.74
 5 -6 9 118.9 7.89
 5 -5 -15 -2.91 6.37
 5 -5 -14 -4.58 6.44
 5 -5 -14 0.83 7.62
 5 -5 -14 4.17 3.35
 5 -5 -13 7.85 7.1
 5 -5 -13 -10.67 9.91
 5 -5 -13 -1.68 8.67
 5 -5 -13 0.31 3.66
 5 -5 -12 -3.67 7.33
 5 -5 -12 6.3 10.29
 5 -5 -12 4.03 4
 5 -5 -12 7.32 8.93
 5 -5 -11 3.37 3.25
 5 -5 -11 10.86 7.75
 5 -5 -11 10.28 11.01
 5 -5 -11 -1.73 4.35
 5 -5 -11 -0.84 9.5
 5 -5 -10 1.22 4.61
 5 -5 -10 4 9.76
 5 -5 -9 -3.67 12.27
 5 -5 -9 0.84 4.77
 5 -5 -9 6.27 4
 5 -5 -8 13.39 11.83
 5 -5 -8 -4.06 5.22
 5 -5 -8 2.24 3.62
 5 -5 -8 -1.93 9.63
 5 -5 -8 0.64 4.05
 5 -5 -7 2.93 13.13
 5 -5 -7 1.25 3.86
 5 -5 -7 2.4 4.28
 5 -5 -7 -1.35 10.49
 5 -5 -6 3.59 4.46
 5 -5 -6 1.38 10.26
 5 -5 -6 -3.94 12.93
 5 -5 -5 0.37 4.7
 5 -5 -5 -6.24 10.85
 5 -5 -5 -0.98 11.96
 5 -5 -4 8.67 11.79
 5 -5 -4 10.32 11
 5 -5 -4 6.14 5.09
 5 -5 -4 8.29 9.11
 5 -5 -3 1.88 11.98
 5 -5 -3 -5.41 10.67
 5 -5 -3 3.08 4.83
 5 -5 -3 -10.31 10.03
 5 -5 -2 -5.41 11.24
 5 -5 -2 -4.72 8.97
 5 -5 -2 -3.96 10.69
 5 -5 -2 5.75 4.6
 5 -5 -1 21.67 5.7
 5 -5 -1 27.02 9.5
 5 -5 -1 24.76 10.09
 5 -5 -1 6.51 4.96
 5 -5 0 10.95 5.12
 5 -5 0 3.14 8.97
 5 -5 0 -8.48 8.81
 5 -5 0 -2.62 4.49
 5 -5 1 2.09 5.32
 5 -5 1 9.82 9.12
 5 -5 1 11.48 8.78
 5 -5 1 0.72 4.17
 5 -5 2 5.62 5.39
 5 -5 2 3.45 3.1
 5 -5 2 7.02 9.45
 5 -5 2 0.32 4.11
 5 -5 2 4.46 4.18
 5 -5 3 29.24 6.25
 5 -5 3 19.74 3.92
 5 -5 3 22.32 9.32
 5 -5 3 19.18 4.73
 5 -5 3 18.19 4.5
 5 -5 4 14.95 9.12
 5 -5 4 24.24 6
 5 -5 4 10.49 3.69
 5 -5 4 19.74 4.24
 5 -5 5 9.19 3.56
 5 -5 6 21.23 5.48
 5 -5 6 17.68 4.04
 5 -5 6 15.57 8.41
 5 -5 7 10.21 4.48
 5 -5 7 11.94 3.48
 5 -5 8 44.76 7.93
 5 -5 8 52.51 5.71
 -5 5 -8 26.92 6.93
 5 -5 8 33.02 4.72
 5 -5 9 10.05 6.16
 5 -5 9 7.54 3.53
 5 -5 9 2.73 2.55
 -5 5 -9 4.97 5.37
 -5 5 -10 5.4 4.78
 5 -5 10 7.2 5.05
 -5 5 -11 2.87 3.52
 5 -5 11 1.19 3.69
 5 -4 -16 108.83 10.32
 5 -4 -15 45.08 9.14
 5 -4 -15 64.63 5.83
 5 -4 -14 215.2 19.99
 5 -4 -14 194.4 19.71
 5 -4 -14 235.89 17.13
 5 -4 -13 362.93 32.88
 5 -4 -13 349.23 32.34
 5 -4 -13 397.21 34.66
 5 -4 -13 405.87 30.18
 5 -4 -13 456.99 30.31
 5 -4 -12 256.17 27.74
 5 -4 -12 340.54 28.79
 5 -4 -12 380.32 25.38
 5 -4 -12 331.04 25.31
 5 -4 -12 298.08 30.2
 5 -4 -11 393.48 29.43
 5 -4 -10 533.97 52.29
 5 -4 -10 752.43 50.27
 5 -4 -10 708.68 49.96
 5 -4 -10 616.93 54.95
 5 -4 -9 683.78 51.27
 5 -4 -9 813.89 48.49
 5 -4 -9 747.02 54.27
 5 -4 -9 714.64 47.87
 5 -4 -8 286.9 19.82
 5 -4 -8 298.47 27.44
 5 -4 -8 239.25 23.19
 5 -4 -8 137.25 22.16
 5 -4 -8 158.96 22.07
 5 -4 -8 227.94 23.28
 5 -4 -8 262.85 19.79
 5 -4 -8 318.8 20.48
 5 -4 -7 171.47 13.43
 5 -4 -7 108.74 16.32
 5 -4 -7 148.63 17.08
 5 -4 -7 127.7 20
 5 -4 -6 436.96 30.14
 5 -4 -6 391.88 33.39
 5 -4 -6 439.29 36.32
 5 -4 -5 343.11 25.44
 5 -4 -5 326.84 30.74
 5 -4 -5 298.99 28.57
 5 -4 -4 49.17 7.12
 5 -4 -4 37.83 11.13
 5 -4 -4 39.76 11.99
 5 -4 -4 18.47 13.67
 5 -4 -4 35.51 10.3
 5 -4 -3 55.67 18.41
 5 -4 -3 33.02 6.68
 5 -4 -3 29.7 11
 5 -4 -3 46.66 11.58
 5 -4 -3 38.25 13.94
 5 -4 -3 45.45 10.22
 5 -4 -2 46.3 9.99
 5 -4 -2 39.87 6.11
 5 -4 -2 46.29 17.91
 5 -4 -2 15.92 12.66
 5 -4 -2 28.07 11.42
 5 -4 -2 31.91 11.03
 5 -4 -2 31.81 6.45
 5 -4 -1 115.71 13.56
 5 -4 -1 133.26 11.07
 5 -4 -1 93.47 10.98
 5 -4 -1 150.29 21.45
 5 -4 -1 82.17 16.06
 5 -4 -1 92.94 16.04
 5 -4 -1 106.93 14.4
 5 -4 0 207.11 20.34
 5 -4 0 167.23 16.89
 5 -4 0 214.74 17.03
 5 -4 0 212.43 18.91
 5 -4 1 13.62 9.54
 5 -4 1 16.2 15.07
 5 -4 1 9.21 5.19
 5 -4 1 0.59 8.94
 5 -4 1 9.21 3.34
 5 -4 1 19.27 5.96
 5 -4 2 14.04 8.87
 5 -4 2 5.11 4.89
 5 -4 2 16.66 9.54
 5 -4 2 14.62 5.92
 5 -4 3 27.67 5.79
 5 -4 3 24.48 8.73
 5 -4 3 33.08 6.81
 5 -4 3 35.67 10.41
 5 -4 4 27 10.11
 5 -4 4 18.77 6.23
 5 -4 4 9.72 4.79
 5 -4 4 13.54 4.32
 5 -4 4 18.49 4.28
 5 -4 5 138.02 14.65
 5 -4 5 162.26 12.63
 5 -4 5 132.23 11.39
 5 -4 6 627.04 37.93
 5 -4 6 558.85 36.09
 5 -4 6 610.65 36.82
 5 -4 7 305.26 23.62
 5 -4 8 103.11 9.66
 5 -4 8 89.79 8.87
 5 -4 8 90.98 11.68
 5 -4 9 141.52 12.13
 5 -4 9 130.17 11.64
 5 -4 9 159.45 13.81
 5 -4 10 192.24 13.66
 5 -4 10 185.61 14.96
 5 -4 11 141.58 11.91
 5 -4 11 125.18 10.44
 -5 4 -12 41.9 6.97
 5 -4 12 110.06 7.54
 5 -3 -16 -3.1 3.31
 5 -3 -16 11.4 6.24
 5 -3 -15 1.53 4.57
 5 -3 -15 9.59 8.13
 5 -3 -15 1.89 3.02
 5 -3 -14 14.53 5.72
 5 -3 -14 9.12 9.18
 5 -3 -14 0.95 7.07
 5 -3 -14 9.75 3.76
 5 -3 -13 21.31 4.75
 5 -3 -13 23.71 6.5
 5 -3 -13 20.28 3.99
 5 -3 -13 27.16 9.03
 5 -3 -13 8.98 10.35
 5 -3 -12 15.38 4.79
 5 -3 -12 7.76 6.65
 5 -3 -12 6.24 10.79
 5 -3 -12 8.66 3.66
 5 -3 -12 3.7 8.63
 5 -3 -11 14.34 8.6
 5 -3 -11 -6.15 12.19
 5 -3 -11 -0.24 4.53
 5 -3 -10 24.09 5.35
 5 -3 -10 4.01 8.94
 5 -3 -10 15.73 12.55
 5 -3 -10 4.83 11.14
 5 -3 -10 23.05 7.24
 5 -3 -10 22.93 4.23
 5 -3 -10 16.55 4.34
 5 -3 -10 27.86 15.92
 5 -3 -9 20.04 5.25
 5 -3 -9 16.19 9.57
 5 -3 -9 33.57 13.39
 5 -3 -9 9.8 11.69
 5 -3 -9 18.1 6.99
 5 -3 -9 23.28 4.43
 5 -3 -9 21.01 4.6
 5 -3 -9 17 8.48
 5 -3 -9 5.12 9.27
 5 -3 -9 29.76 15.94
 5 -3 -8 1.99 8.36
 5 -3 -8 14.64 12.64
 5 -3 -8 3.79 10.92
 5 -3 -8 4.91 6.14
 5 -3 -8 13.24 4.35
 5 -3 -8 4.51 4.08
 5 -3 -8 10.7 8.25
 5 -3 -8 4.8 9.24
 5 -3 -8 -3.72 15.04
 5 -3 -7 4.6 3.68
 5 -3 -7 -0.97 12.52
 5 -3 -7 10.98 8.27
 5 -3 -7 17.69 11.34
 5 -3 -7 2.43 4.3
 5 -3 -7 22.62 15.1
 5 -3 -7 0.72 10.06
 5 -3 -7 1.9 3.96
 5 -3 -7 -7.37 8.93
 5 -3 -7 -6.87 6.7
 5 -3 -7 -8.58 16.49
 5 -3 -6 -0.96 12.43
 5 -3 -6 7.62 4.45
 5 -3 -6 1.09 15.21
 5 -3 -6 13.06 15.51
 5 -3 -6 6.02 4.84
 5 -3 -6 -1.23 3.89
 5 -3 -6 0.41 3.88
 5 -3 -6 9.64 8.86
 5 -3 -6 -1.46 10.53
 5 -3 -5 -0.95 11.85
 5 -3 -5 2.31 16.55
 5 -3 -5 0.76 4.56
 5 -3 -5 3.44 13.83
 5 -3 -5 6.96 5.13
 5 -3 -5 3.27 4.23
 5 -3 -5 0.2 3.86
 5 -3 -5 -5.09 10.69
 5 -3 -5 6.65 8.78
 5 -3 -4 9.34 12.56
 5 -3 -4 2.37 17.53
 5 -3 -4 22.24 9.13
 5 -3 -4 3.32 14.07
 5 -3 -4 13.01 5.83
 5 -3 -4 5.81 9.21
 5 -3 -4 17.86 10.87
 5 -3 -4 8.98 4.24
 5 -3 -4 15.18 5.21
 5 -3 -3 -1.21 16.57
 5 -3 -3 -2.23 8.62
 5 -3 -3 6.38 13.11
 5 -3 -3 -7.2 8.95
 5 -3 -3 4.75 4.74
 5 -3 -3 0.7 10.05
 5 -3 -3 -2.77 11.98
 5 -3 -2 -4.81 16.91
 5 -3 -2 1.11 8.49
 5 -3 -2 4.1 12.77
 5 -3 -2 4.76 9.51
 5 -3 -2 -1.61 4.84
 5 -3 -2 -7.07 9.54
 5 -3 -2 -5.57 12.4
 5 -3 -1 10.48 11.96
 5 -3 -1 15.21 8.63
 5 -3 -1 9.8 4.87
 5 -3 -1 9.75 5.05
 5 -3 -1 8.38 9.09
 5 -3 -1 1.32 9.47
 5 -3 -1 2.37 17.2
 5 -3 0 -1.15 16.44
 5 -3 0 1.87 4.55
 5 -3 0 9.81 8.87
 5 -3 0 4.25 4.89
 5 -3 0 -4.14 9.16
 5 -3 0 8.28 8.94
 5 -3 0 2.81 2.71
 5 -3 1 -17.79 16.65
 5 -3 1 3.66 4.43
 5 -3 1 -0.39 8.99
 5 -3 1 3.12 5.28
 5 -3 1 14.06 8.98
 5 -3 1 2.07 9.72
 5 -3 1 -2.56 3.05
 5 -3 2 2.24 3.25
 5 -3 2 1.05 14.95
 5 -3 2 2.85 4.37
 5 -3 2 1.15 8.05
 5 -3 2 -5.15 9.6
 5 -3 2 -6.86 5.83
 5 -3 2 2.73 4.6
 5 -3 3 -2.59 4.41
 5 -3 3 2.93 13.11
 5 -3 3 -1.08 8.4
 5 -3 3 -3.24 9.71
 5 -3 3 -0.3 3.38
 5 -3 3 5.57 5.64
 5 -3 4 2.69 5.1
 5 -3 4 17.81 9.92
 5 -3 4 -5.38 11.92
 5 -3 4 0.3 3.87
 5 -3 4 -1.92 3.61
 5 -3 5 -1.68 9.75
 5 -3 5 -5.63 6.26
 5 -3 6 7.13 9.85
 5 -3 6 0.72 5.46
 5 -3 6 5.4 4.14
 5 -3 7 22.56 9.8
 5 -3 7 17.93 4.82
 5 -3 8 0.68 5.27
 5 -3 8 2.45 3.88
 5 -3 9 6.16 3.52
 5 -3 10 0.32 7.81
 5 -3 10 -2.16 4.8
 5 -3 10 7.86 3.34
 5 -3 11 23.81 7.54
 5 -3 11 22.75 3.85
 5 -3 11 25.1 4.75
 -5 3 -12 9.17 5.08
 5 -3 12 19.93 6.27
 5 -3 12 9.7 2.66
 5 -3 12 10.61 3.43
 -5 3 -13 8.78 4.33
 5 -3 13 16.5 4.97
 5 -3 13 24.65 3
 5 -2 -16 22.89 4.6
 5 -2 -15 7.43 5.36
 5 -2 -15 10.68 3.21
 5 -2 -15 5.15 2.87
 5 -2 -15 19.39 8.27
 5 -2 -14 367.86 24.77
 5 -2 -14 288.53 23.65
 5 -2 -14 358.18 26.91
 5 -2 -14 319.91 23.91
 5 -2 -13 281.54 20.67
 5 -2 -13 315.49 21.75
 5 -2 -13 244.91 23.82
 5 -2 -13 256.4 23.76
 5 -2 -13 248.88 20.3
 5 -2 -13 242.27 26.81
 5 -2 -12 94.04 9.14
 5 -2 -11 213.11 25.1
 5 -2 -11 183.53 23.17
 5 -2 -11 227.42 18.3
 5 -2 -11 224.43 16.97
 5 -2 -11 179.3 20.71
 5 -2 -11 172.77 20.46
 5 -2 -10 965.93 77.73
 5 -2 -10 1111.45 76.17
 5 -2 -10 1092.24 71.1
 5 -2 -10 922.7 73.15
 5 -2 -10 987.25 70.14
 5 -2 -10 996.87 70.42
 5 -2 -9 542.02 45.06
 5 -2 -9 614.7 42.65
 5 -2 -9 625.41 36.59
 5 -2 -9 540.92 39.15
 5 -2 -9 357.47 38
 5 -2 -9 551.9 35.49
 5 -2 -9 281.03 37.26
 5 -2 -9 332.53 37.13
 5 -2 -8 324.27 32.89
 5 -2 -8 380.47 30.41
 5 -2 -8 368.38 23.81
 5 -2 -8 331.09 26.19
 5 -2 -8 217.13 25.99
 5 -2 -8 313.77 22.7
 5 -2 -8 233.01 25.39
 5 -2 -8 288.6 22.34
 5 -2 -8 176.41 25.12
 5 -2 -7 491.63 53.86
 5 -2 -7 477.09 53.4
 5 -2 -7 686.53 51.2
 5 -2 -7 861.42 51.7
 5 -2 -7 848.36 60.5
 5 -2 -7 914.86 58.37
 5 -2 -7 755.56 51.52
 5 -2 -7 795.9 54.74
 5 -2 -7 365.41 52.77
 5 -2 -7 607.42 57.2
 5 -2 -7 778.03 51.93
 5 -2 -7 851.18 52.09
 5 -2 -6 810.61 73.31
 5 -2 -6 985.83 70.41
 5 -2 -6 742.33 73.26
 5 -2 -6 1273.46 70.95
 5 -2 -6 1298.46 79.96
 5 -2 -6 1263.19 77.27
 5 -2 -6 1079.21 70.95
 5 -2 -6 1172.28 73.78
 5 -2 -6 357.76 71.28
 5 -2 -6 635.24 75.24
 5 -2 -6 1027.93 71.25
 5 -2 -6 1201.94 71.07
 5 -2 -5 1096.57 71
 5 -2 -5 1206.79 76.9
 5 -2 -5 1286.44 79.48
 5 -2 -5 1154.77 71.03
 5 -2 -5 512.16 74.93
 5 -2 -5 982.21 71.6
 5 -2 -5 1096.28 71.41
 5 -2 -5 696.33 73.18
 5 -2 -5 669.92 73.14
 5 -2 -5 937.26 70.63
 5 -2 -4 1320.12 87.22
 5 -2 -4 1366.82 92.66
 5 -2 -4 1198.08 88.3
 5 -2 -4 1596.58 95.3
 5 -2 -4 1430.13 87.4
 5 -2 -4 1139.32 87.92
 5 -2 -4 766.34 91.64
 5 -2 -4 1383.32 87.95
 5 -2 -4 927.67 89.59
 5 -2 -4 1124.3 86.95
 5 -2 -4 962.34 89.95
 5 -2 -3 1397.65 92.93
 5 -2 -3 1555.97 93.25
 5 -2 -3 1422.07 98.09
 5 -2 -3 1168.49 93.76
 5 -2 -3 975.78 98.1
 5 -2 -3 1017.98 95.36
 5 -2 -3 1052.92 95.63
 5 -2 -3 1189.27 92.73
 5 -2 -3 1279.85 93.99
 5 -2 -3 1892.09 101.4
 5 -2 -3 1401.84 93.75
 5 -2 -2 886.88 69.37
 5 -2 -2 714.5 70.44
 5 -2 -2 846.07 65.74
 5 -2 -2 1025.27 66.08
 5 -2 -2 761.86 67.51
 5 -2 -2 829.56 67.75
 5 -2 -2 864.46 64.55
 5 -2 -2 1019.92 66.21
 5 -2 -2 877.29 65.48
 5 -2 -1 615.29 63.55
 5 -2 -1 974.76 63.16
 5 -2 -1 803 69.7
 5 -2 -1 1366.27 71.44
 5 -2 -1 1063.28 64.73
 5 -2 -1 899.02 66.51
 5 -2 -1 800.83 66.09
 5 -2 -1 1008.45 64.65
 5 -2 -1 575.88 66.38
 5 -2 0 766.68 55.28
 5 -2 0 661.67 54.87
 5 -2 0 625.02 52.28
 5 -2 0 860.77 53.59
 5 -2 0 508.92 52.31
 5 -2 0 793.86 53.3
 5 -2 0 649.89 58.42
 5 -2 0 800.7 52.03
 5 -2 1 480.72 32.37
 5 -2 1 484.77 34.17
 5 -2 1 427.64 33.29
 5 -2 1 406.41 32.97
 5 -2 1 335.41 38.75
 5 -2 1 395.97 35.12
 5 -2 1 400.9 35.3
 5 -2 2 348.63 24.75
 5 -2 2 356.31 26.8
 5 -2 2 307.02 25.55
 5 -2 2 317.87 25.19
 5 -2 2 336.98 27.67
 5 -2 2 303.7 27.72
 5 -2 3 240.83 17.98
 5 -2 3 232.1 20.37
 5 -2 3 212.51 18.61
 5 -2 3 232.25 18.32
 5 -2 3 212.4 20.49
 5 -2 3 244.88 21.69
 5 -2 4 69.36 8.04
 5 -2 4 96.15 12.44
 5 -2 4 61.79 8.34
 5 -2 4 80.09 7.94
 5 -2 4 96.33 10.8
 5 -2 4 49.74 16.86
 5 -2 5 -0.57 3.94
 5 -2 5 -0.34 3.65
 5 -2 5 0.72 5.83
 5 -2 5 -4.59 12.23
 5 -2 5 1.5 4.73
 5 -2 5 4.52 9.46
 5 -2 6 -0.76 6.25
 5 -2 6 5.8 4.17
 5 -2 7 8.46 6.6
 5 -2 8 15.46 6.74
 5 -2 8 12.08 4.54
 -5 2 -8 8.64 6.49
 5 -2 9 5.95 3.86
 -5 2 -9 2.22 5.99
 5 -2 10 5.4 3.77
 5 -2 11 3.22 3.35
 -5 2 -11 -1.42 5.56
 5 -2 12 98.23 9.1
 5 -2 12 83.59 8.45
 -5 2 -12 114.94 9.31
 5 -2 13 147.41 13.03
 -5 2 -13 198.1 13.49
 5 -2 13 154.71 14.55
 5 -2 13 176.39 13.41
 -5 2 -14 82.13 6.44
 5 -2 14 69.88 7.42
 5 -2 14 92.66 6.25
 5 -1 -16 7 4.55
 5 -1 -16 6.43 2.46
 5 -1 -15 3.36 2.89
 5 -1 -15 6.23 5.74
 5 -1 -15 11.14 8.16
 5 -1 -15 3.08 3.29
 5 -1 -14 3.05 3.46
 5 -1 -14 4.45 6.57
 5 -1 -14 5.35 9.57
 5 -1 -13 4.32 4.07
 5 -1 -13 -5.34 11.69
 5 -1 -13 -1.12 7.4
 5 -1 -13 -0.45 10.1
 5 -1 -12 11.28 4.51
 5 -1 -11 3.37 8.76
 5 -1 -11 20.46 11.94
 5 -1 -11 -0.26 4.18
 5 -1 -11 14.13 14.65
 5 -1 -11 -5.7 8.75
 5 -1 -11 -7.54 12.21
 5 -1 -10 15.09 9.31
 5 -1 -10 2.78 12.37
 5 -1 -10 -3.25 4.46
 5 -1 -10 2.05 8.74
 5 -1 -10 26.19 15.21
 5 -1 -10 3.91 12.21
 5 -1 -9 17.7 15.24
 5 -1 -9 6.2 12.69
 5 -1 -9 -0.34 8.97
 5 -1 -9 4.06 8.46
 5 -1 -9 4.68 12.22
 5 -1 -8 -2.05 9.15
 5 -1 -8 -5.2 8.72
 5 -1 -8 2.78 12.07
 5 -1 -8 19.94 15.28
 5 -1 -8 -1.68 11.88
 5 -1 -8 1.82 4.44
 5 -1 -8 0.63 8.16
 5 -1 -8 -2.15 3.27
 5 -1 -7 6.93 9.71
 5 -1 -7 16.62 8.4
 5 -1 -7 14.54 12.51
 5 -1 -7 -12.1 14.61
 5 -1 -7 12.74 11.88
 5 -1 -7 10.86 3.68
 5 -1 -7 16.32 4.86
 5 -1 -7 9.07 7.86
 5 -1 -7 15.04 4.13
 5 -1 -7 -1.08 15.11
 5 -1 -6 2.04 9.4
 5 -1 -6 1.16 7.18
 5 -1 -6 3.53 11.78
 5 -1 -6 9.25 14.1
 5 -1 -6 -12.12 12.39
 5 -1 -6 3.96 4.39
 5 -1 -6 4.33 3.52
 5 -1 -6 8.35 7.2
 5 -1 -6 1.85 3.75
 5 -1 -6 -3.2 14.02
 5 -1 -5 5.2 3.99
 5 -1 -5 4.68 4.18
 5 -1 -5 -6.66 10.21
 5 -1 -5 5.93 4.41
 5 -1 -5 5.05 3.6
 5 -1 -5 9.78 6.84
 5 -1 -5 -2.56 13.03
 5 -1 -5 -3.29 12.95
 5 -1 -5 -6.06 11.18
 5 -1 -5 -9.21 14.7
 5 -1 -5 4.68 6.67
 5 -1 -4 6.45 6.24
 5 -1 -4 8.47 4.43
 5 -1 -4 10.99 4.03
 5 -1 -4 -2.47 12.2
 5 -1 -4 2.24 14.44
 5 -1 -4 8.29 12.82
 5 -1 -4 1.35 4.37
 5 -1 -4 8.71 4.28
 5 -1 -4 0.99 14.83
 5 -1 -3 7.56 4.72
 5 -1 -3 -1.7 4.05
 5 -1 -3 8.76 10.83
 5 -1 -3 -1.09 14.3
 5 -1 -3 -2.86 5.89
 5 -1 -3 0.78 4.88
 5 -1 -3 6.96 7.54
 5 -1 -3 7.8 12.39
 5 -1 -3 2.11 4.17
 5 -1 -3 -1.03 3.97
 5 -1 -2 6.92 5.57
 5 -1 -2 7.34 4.32
 5 -1 -2 8.46 10.73
 5 -1 -2 2.12 13.7
 5 -1 -2 9.38 5.6
 5 -1 -2 4.29 4.97
 5 -1 -2 8.57 4.15
 5 -1 -2 4.59 11.29
 5 -1 -2 0.31 7.72
 5 -1 -1 -3.45 10.22
 5 -1 -1 -3.37 7.42
 5 -1 -1 4.34 4.93
 5 -1 -1 2.08 13.79
 5 -1 -1 3.65 4.41
 5 -1 -1 -2.93 10.21
 5 -1 -1 2.14 3.9
 5 -1 0 15.4 4.89
 5 -1 0 15.3 14.5
 5 -1 0 14.59 3.19
 5 -1 0 6.21 7.52
 5 -1 0 4.87 10.24
 5 -1 0 11.94 8.36
 5 -1 0 14.85 5.69
 5 -1 1 51.93 6.88
 5 -1 1 52.29 15.31
 5 -1 1 55.51 5.86
 5 -1 1 53.98 5.71
 5 -1 1 59.67 9.21
 5 -1 1 56.71 10.79
 5 -1 1 34.42 9.37
 5 -1 1 51.49 7.57
 5 -1 2 2.69 4.21
 5 -1 2 6.77 3.23
 5 -1 2 4.99 12.45
 5 -1 2 8.31 7.94
 5 -1 2 6 7.64
 5 -1 2 13.01 7.93
 5 -1 2 3.69 5.03
 5 -1 3 -0.53 3.1
 5 -1 3 0.89 12.83
 5 -1 3 6.96 8.06
 5 -1 3 -5.97 13.91
 5 -1 3 -0.59 3.91
 5 -1 3 -4.25 8.11
 5 -1 3 1.76 8.19
 5 -1 4 4.93 3.57
 5 -1 4 -4.48 12.87
 5 -1 4 9.51 8.46
 5 -1 4 3.84 5.58
 5 -1 4 9.98 7.69
 5 -1 4 0.51 7.31
 5 -1 4 12.91 4.37
 5 -1 5 29.21 12.85
 5 -1 5 31.08 7.41
 5 -1 5 20.07 4.87
 5 -1 5 26.13 4.88
 5 -1 6 5.21 6.22
 5 -1 6 -2.13 3.61
 5 -1 6 1.11 4.3
 5 -1 7 2.65 4.25
 5 -1 7 0.78 6.56
 -5 1 -7 -1.72 8.6
 5 -1 8 7.16 6.91
 -5 1 -8 12.76 7.96
 5 -1 9 2.99 3.8
 5 -1 9 4.82 6.45
 -5 1 -9 4.85 7.19
 -5 1 -10 5.9 6.76
 5 -1 10 -2.16 3.65
 5 -1 11 1.94 3.38
 -5 1 -12 8.65 5.99
 5 -1 12 13.38 3.52
 -5 1 -13 6.9 5.47
 5 -1 13 2.32 2.72
 -5 1 -14 4.04 4.6
 5 -1 14 7.43 3.38
 -5 1 -15 0.42 3.48
 5 -1 15 -1.87 4.03
 5 -1 15 -0.75 2.12
 5 0 -16 189.2 15.63
 5 0 -16 250.54 16.21
 5 0 -15 99.17 9.81
 5 0 -14 162.82 13.81
 5 0 -14 131.41 11.75
 5 0 -13 57.3 6.4
 5 0 -13 68.09 9.56
 5 0 -13 78.97 12.05
 5 0 -12 10.2 4.29
 5 0 -11 8.26 4.55
 5 0 -11 -2.37 14.38
 5 0 -11 20.17 9.89
 5 0 -11 6.71 9.24
 5 0 -11 -3.22 11.14
 5 0 -11 -5.34 9.5
 5 0 -10 169.15 15.75
 5 0 -10 228.17 18.7
 5 0 -10 216.09 20.28
 5 0 -10 207.79 20.72
 5 0 -10 208.38 25.56
 5 0 -10 195.49 19.47
 5 0 -9 364.58 30.19
 5 0 -9 279.1 29.94
 5 0 -9 451.36 33.92
 5 0 -9 330.83 29.51
 5 0 -9 309.64 34.89
 5 0 -9 385.16 28.66
 5 0 -8 102.3 11.81
 5 0 -8 57.13 14.2
 5 0 -8 79.62 8.39
 5 0 -8 92.32 12.59
 5 0 -8 115.24 16.72
 5 0 -8 91.7 12.77
 5 0 -8 56.54 12.08
 5 0 -7 55.25 13.94
 5 0 -7 91.67 12.64
 5 0 -7 145.66 17.56
 5 0 -7 109.83 11.91
 5 0 -7 97.31 9.39
 5 0 -7 107.42 13.41
 5 0 -6 408 26.67
 5 0 -6 193.79 28.73
 5 0 -6 402.62 29.71
 5 0 -6 567.29 34.24
 5 0 -6 487.43 28.16
 5 0 -6 293.55 28.62
 5 0 -6 251.3 31.42
 5 0 -6 337.22 26.61
 5 0 -6 452.98 26.96
 5 0 -5 111.43 16.82
 5 0 -5 123.02 12.21
 5 0 -5 64.51 14.06
 5 0 -5 196.41 14.08
 5 0 -5 174.93 12.36
 5 0 -5 165.02 15.18
 5 0 -5 76.82 15.81
 5 0 -5 170.44 12.55
 5 0 -5 171.09 12.4
 5 0 -5 17.75 17.93
 5 0 -5 216.19 19.61
 5 0 -4 62.73 8.05
 5 0 -4 82.2 7.21
 5 0 -4 35.76 12.89
 5 0 -4 67.77 7.17
 5 0 -4 49.47 7.07
 5 0 -4 95.32 14.26
 5 0 -4 63.37 6.96
 5 0 -4 69.79 7.27
 5 0 -4 10.31 14.68
 5 0 -4 83.43 8.9
 5 0 -3 256.91 26.63
 5 0 -3 339.72 30.58
 5 0 -3 308.4 27.4
 5 0 -3 420.01 26.62
 5 0 -3 370.3 26.49
 5 0 -3 450.7 31.93
 5 0 -3 361.05 26.66
 5 0 -3 394.32 26.84
 5 0 -3 159.15 31.32
 5 0 -3 335.2 27.42
 5 0 -3 405.1 27.07
 5 0 -2 763.8 58.65
 5 0 -2 708.39 55.96
 5 0 -2 913.93 55.52
 5 0 -2 740.55 55.27
 5 0 -2 758.59 58.99
 5 0 -2 700.92 55.49
 5 0 -2 828.37 55.78
 5 0 -2 765.37 56.46
 5 0 -2 806.83 55.6
 5 0 -1 558.81 41.2
 5 0 -1 580.67 41.29
 5 0 -1 600.47 41.8
 5 0 -1 477.61 44.36
 5 0 -1 534.1 47.74
 5 0 -1 657.01 45.17
 5 0 -1 594.76 42.11
 5 0 -1 705.8 47.52
 5 0 -1 497.71 41.52
 5 0 -1 568.21 42.55
 5 0 0 599.01 42.19
 5 0 0 549.64 41.6
 5 0 0 555.62 42.94
 5 0 0 575.47 42.42
 5 0 0 472.2 47.15
 5 0 0 526.66 41.53
 5 0 1 658.77 46.68
 5 0 1 652.38 46.59
 5 0 1 773.73 51.29
 5 0 1 609.29 47.27
 5 0 1 675.22 53.14
 5 0 1 800.11 50.42
 5 0 1 542.91 46.82
 5 0 2 912.49 71.84
 5 0 2 1058.21 71.84
 5 0 2 1088.72 71.77
 5 0 2 969.08 72.26
 5 0 2 1146.7 77.8
 5 0 2 1386.26 75.56
 5 0 2 666.92 72.91
 5 0 3 1479.89 99.46
 5 0 3 1404.43 99.63
 5 0 3 1588.51 105.15
 5 0 3 1460.68 100.1
 5 0 4 623.04 52.9
 5 0 4 752.89 50.98
 5 0 4 694.15 50.95
 5 0 4 700.19 56.23
 5 0 4 782.63 52
 5 0 4 753.48 51.36
 5 0 5 232.18 16.96
 5 0 5 227.04 17.93
 5 0 5 140.9 21.99
 5 0 5 157.35 18.63
 5 0 5 229.93 17.05
 5 0 5 198.08 19.61
 5 0 6 299.81 25.16
 5 0 6 302.19 21.88
 5 0 6 274.41 22.08
 5 0 6 341.96 22.95
 5 0 6 279.12 27.24
 5 0 7 695.98 45.74
 5 0 7 705.54 42.16
 5 0 8 379.92 25.91
 -5 0 -8 304.57 26.84
 5 0 8 328.81 28.93
 5 0 8 297.36 25.45
 5 0 9 248.51 18.05
 -5 0 -9 225.34 19.62
 5 0 9 194.73 20.61
 5 0 10 214.81 17.18
 5 0 10 195.09 20.61
 -5 0 -11 28.12 8.02
 5 0 11 22.53 4.48
 -5 0 -12 4.34 7.27
 5 0 12 4.96 3.28
 -5 0 -13 22.04 6.95
 -5 0 -14 50.45 7.39
 -5 0 -15 10.26 3.31
 -5 0 -15 11.34 5
 5 0 15 12.57 5.12
 5 0 15 12.8 2.99
 5 0 15 10.87 3.3
 -5 0 -16 2.21 3.6
 5 1 -16 22.37 3.22
 5 1 -16 23.12 4.17
 5 1 -15 18.08 5.53
 5 1 -14 13.45 6.58
 5 1 -13 8.65 7.55
 5 1 -13 24.21 9.08
 5 1 -13 29.11 11.49
 5 1 -12 11.55 3.95
 5 1 -11 6.81 11.39
 5 1 -11 -0.31 3.84
 5 1 -11 1.23 3.95
 5 1 -11 1.49 9.1
 5 1 -11 7.07 13.69
 5 1 -11 -0.72 9.34
 5 1 -10 9.35 12.13
 5 1 -10 13.1 4.02
 5 1 -10 6.04 4.39
 5 1 -10 11.55 9.45
 5 1 -10 12.67 10.56
 5 1 -9 29.47 11.05
 5 1 -9 18.73 9.24
 5 1 -9 18.96 12.6
 5 1 -9 16.5 9.83
 5 1 -8 3.27 9.56
 5 1 -8 2.81 4.67
 5 1 -8 0.97 9.51
 5 1 -8 3.31 11.76
 5 1 -8 6.16 4.29
 5 1 -8 7.77 7.74
 5 1 -8 0.3 3.63
 5 1 -7 -1.33 9.14
 5 1 -7 2.18 4.17
 5 1 -7 0.28 4.4
 5 1 -7 0.92 8.55
 5 1 -7 -2.68 11.57
 5 1 -7 0.69 10.15
 5 1 -7 4.93 8.27
 5 1 -7 0.88 11.72
 5 1 -7 1.95 3.3
 5 1 -6 1.3 8.35
 5 1 -6 4.08 10.68
 5 1 -6 7.9 8.11
 5 1 -6 -1.77 3.15
 5 1 -6 6.56 4.11
 5 1 -6 1.07 4.58
 5 1 -6 5.96 6.68
 5 1 -6 -1.15 7.64
 5 1 -6 24.62 11.71
 5 1 -6 3.39 10.66
 5 1 -6 4.95 12.44
 5 1 -6 4.92 3.34
 5 1 -5 0.66 10.76
 5 1 -5 3.29 7.99
 5 1 -5 4.33 6.33
 5 1 -5 8.34 7.5
 5 1 -5 11.86 4.79
 5 1 -5 9.24 6.23
 5 1 -5 13.29 6.9
 5 1 -5 13.74 11.24
 5 1 -5 -2.95 13.37
 5 1 -5 5.23 10.56
 5 1 -5 4.81 3.37
 5 1 -5 7.06 3.91
 5 1 -4 11.41 4.54
 5 1 -4 2.34 7.42
 5 1 -4 3.48 9.69
 5 1 -4 10.89 10.08
 5 1 -4 9.09 3.62
 5 1 -4 2.23 4.71
 5 1 -4 12.9 5.5
 5 1 -4 15.31 10.17
 5 1 -4 8.61 12.82
 5 1 -4 14.35 5.89
 5 1 -4 15.78 7.34
 5 1 -4 9.64 3.77
 5 1 -4 8.33 4
 5 1 -3 0.36 4.54
 5 1 -3 2.19 7.02
 5 1 -3 5.99 4.19
 5 1 -3 -1.85 10.92
 5 1 -3 3.62 5.15
 5 1 -3 2.18 9.79
 5 1 -3 8.22 5.36
 5 1 -3 8.77 6.41
 5 1 -3 8.08 3.69
 5 1 -3 4.35 3.92
 5 1 -3 2.17 4.24
 5 1 -3 3.7 12.34
 5 1 -3 3.73 3.67
 5 1 -2 12.97 9.63
 5 1 -2 9.33 6.38
 5 1 -2 12.64 4.37
 5 1 -2 15.1 4.88
 5 1 -2 8.83 9.82
 5 1 -2 10.4 4.41
 5 1 -2 14.54 6.29
 5 1 -2 11.11 3.93
 5 1 -2 8.51 4.36
 5 1 -2 6.34 4.95
 5 1 -2 2.64 11.85
 5 1 -1 2.85 9.56
 5 1 -1 1.47 6.03
 5 1 -1 3.2 3.85
 5 1 -1 -0.81 6.29
 5 1 -1 14.29 12.26
 5 1 -1 6.91 4.18
 5 1 -1 7.36 4.46
 5 1 -1 7.27 4.81
 5 1 -1 7.78 4.51
 5 1 -1 4.79 2.97
 5 1 0 4.64 3.12
 5 1 0 -0.83 12.25
 5 1 0 3.99 3.85
 5 1 0 3.76 4.56
 5 1 0 0.55 9
 5 1 0 6.72 3.19
 5 1 0 6.74 3.99
 5 1 1 2.31 4.71
 5 1 1 2.67 3.94
 5 1 1 0.66 2.97
 5 1 1 2.43 12.24
 5 1 1 1.61 9.06
 5 1 1 1.01 4.14
 5 1 2 15.57 9
 5 1 2 19.46 6.41
 5 1 2 13.4 3.68
 5 1 2 18.08 12.59
 5 1 2 21.04 6.96
 5 1 2 17.58 4.53
 5 1 3 17.83 8.65
 5 1 3 18.38 6.97
 5 1 3 15.65 3.67
 5 1 3 20.02 4.05
 5 1 3 25.89 12.23
 5 1 3 22.45 6.97
 5 1 3 18.19 4.56
 5 1 4 8.51 4.06
 5 1 4 16.81 7.83
 5 1 4 8.91 6.65
 5 1 4 14.46 6.91
 5 1 4 13.9 3.69
 5 1 4 19.77 11
 5 1 4 4.37 6.25
 5 1 4 12.93 6.95
 5 1 5 3.12 3.68
 5 1 5 5.19 7.22
 5 1 5 -3.36 3.69
 5 1 5 2.68 7.14
 5 1 5 -6.61 10.83
 5 1 5 -4.13 6.68
 5 1 6 2.58 3.5
 5 1 6 2.24 3.61
 5 1 6 2.15 7.05
 5 1 6 3.32 10.28
 5 1 6 -1.5 6.55
 5 1 7 13.69 4
 5 1 7 14.5 7.69
 5 1 7 10.68 7.56
 5 1 7 8.74 4.14
 5 1 8 21.17 8.27
 -5 -1 -8 19.42 12.93
 5 1 8 28.25 7.94
 5 1 8 26.94 5.14
 5 1 9 32.35 9.2
 -5 -1 -9 19.38 14.24
 5 1 9 40.63 8.01
 5 1 9 25.58 4.86
 -5 -1 -10 3.14 9.58
 5 1 10 6.18 7.1
 -5 -1 -10 26.74 13.39
 5 1 10 0.91 6.82
 5 1 11 13.82 7.6
 -5 -1 -11 -2.69 13.8
 5 1 11 14.45 6.61
 -5 -1 -11 12.14 9.06
 5 1 11 11.86 4.07
 -5 -1 -12 4.75 8.13
 5 1 12 4.35 3.17
 -5 -1 -12 7.2 8.54
 -5 -1 -13 29.98 8.03
 -5 -1 -14 3.6 6.56
 5 1 15 8.93 3.22
 -5 -1 -15 2.36 5.8
 -5 -1 -15 7.36 3.84
 -5 -1 -16 -4.37 5
 -5 -1 -16 -4.31 3.23
 -5 -1 -17 4.64 3.25
 5 2 -16 248.93 18.15
 5 2 -15 385.02 28.16
 5 2 -14 544.82 43.04
 5 2 -14 693.02 44.64
 5 2 -13 975.88 57.19
 5 2 -13 754.58 55.3
 5 2 -12 455.8 46.89
 5 2 -12 597.95 41.88
 5 2 -11 395.81 29.6
 5 2 -11 343.34 28.38
 5 2 -11 320.01 27.04
 5 2 -11 440.76 30.9
 5 2 -10 1030.72 56.78
 5 2 -10 952.14 55.57
 5 2 -10 797.81 54.25
 5 2 -10 758.15 52.99
 5 2 -10 709.6 52.89
 5 2 -10 559.01 52.2
 5 2 -9 1414.83 104.4
 5 2 -9 1373.99 105.38
 5 2 -9 1664.92 107.07
 5 2 -9 1470.16 105.89
 5 2 -8 588.46 38.81
 5 2 -8 514.26 36.7
 5 2 -8 403.49 36.03
 5 2 -8 572.59 37.27
 5 2 -8 538.23 35.31
 5 2 -8 494.16 34.86
 5 2 -8 354.81 34.22
 5 2 -7 229.89 22.82
 5 2 -7 273.85 20.81
 5 2 -7 272.08 20.52
 5 2 -7 247.26 20.87
 5 2 -7 264.98 19.03
 5 2 -7 256.96 18.42
 5 2 -7 197.49 17.96
 5 2 -6 881.85 61.43
 5 2 -6 1011.05 62.76
 5 2 -6 946.95 63.14
 5 2 -6 826.38 62.63
 5 2 -6 526.54 62.09
 5 2 -6 966.72 62.21
 5 2 -6 569.97 63.53
 5 2 -6 955.74 61.81
 5 2 -6 1084.23 65.05
 5 2 -6 766 63.84
 5 2 -5 177.69 44.39
 5 2 -5 352.93 42.74
 5 2 -5 657.82 42.74
 5 2 -5 510.16 45.12
 5 2 -5 698.79 43.26
 5 2 -5 776.01 43.98
 5 2 -5 630.94 41.99
 5 2 -5 575.78 41.96
 5 2 -5 616.88 43.03
 5 2 -5 619.32 42.16
 5 2 -5 681.41 45.01
 5 2 -5 469 44.23
 5 2 -4 16.66 13.03
 5 2 -4 54.27 12.83
 5 2 -4 35 5.61
 5 2 -4 21.14 7.74
 5 2 -4 23.32 10.72
 5 2 -4 54.28 7.2
 5 2 -4 48.97 8.24
 5 2 -4 7.12 10.43
 5 2 -4 37.33 4.9
 5 2 -4 32.94 4.94
 5 2 -4 31.49 4.34
 5 2 -4 43.54 6.99
 5 2 -4 46.52 6.13
 5 2 -3 87.6 18.2
 5 2 -3 212.05 19.36
 5 2 -3 175.21 13.56
 5 2 -3 142.42 13.49
 5 2 -3 169.02 17.72
 5 2 -3 103.28 14.24
 5 2 -3 166.82 14.29
 5 2 -3 206 14.5
 5 2 -3 168.38 12.79
 5 2 -3 154.44 12.57
 5 2 -3 184.1 13.99
 5 2 -3 94.62 15.76
 5 2 -3 159.24 13
 5 2 -2 964.13 73.21
 5 2 -2 1176.38 75.9
 5 2 -2 1231.93 72.82
 5 2 -2 1128.9 72.8
 5 2 -2 1423.21 73.84
 5 2 -2 1153.96 72.86
 5 2 -2 1177.34 72.29
 5 2 -2 1223.3 76.89
 5 2 -2 1071.6 72.43
 5 2 -2 915.22 76.42
 5 2 -2 1307.52 73.14
 5 2 -2 939.5 72.24
 5 2 -1 673.23 55.61
 5 2 -1 799.49 55.86
 5 2 -1 873.43 56.29
 5 2 -1 919.05 56.07
 5 2 -1 701.67 55.32
 5 2 -1 747.01 55.41
 5 2 -1 645.71 56.19
 5 2 -1 938.85 59.04
 5 2 -1 784.73 55.72
 5 2 -1 822.58 60.3
 5 2 0 15.37 9.6
 5 2 0 17.91 3.74
 5 2 0 23.96 4.02
 5 2 0 26.57 4.72
 5 2 0 31.79 11.44
 5 2 0 21.55 4.42
 5 2 0 15.42 5.05
 5 2 1 78.94 11.88
 5 2 1 85.18 7.17
 5 2 1 80.24 7.17
 5 2 1 63.73 7.1
 5 2 1 62.61 7.39
 5 2 1 72.4 8.94
 5 2 1 58.77 7.79
 5 2 1 79.21 13.75
 5 2 2 122.11 14.32
 5 2 2 85.26 8.02
 5 2 2 116.88 12.3
 5 2 2 71.51 7.7
 5 2 2 89.46 9.55
 5 2 2 87.64 7.73
 5 2 2 48.73 8.22
 5 2 3 236.01 21.3
 5 2 3 203.65 16.15
 5 2 3 181.54 17.16
 5 2 3 187.77 16.23
 5 2 4 554.12 42.36
 5 2 4 710.06 47.03
 5 2 4 617.8 42.56
 5 2 4 561.7 43
 5 2 4 823.65 45.45
 5 2 4 376.65 43.67
 5 2 5 632.2 52.15
 5 2 5 818.77 56.7
 5 2 5 831.71 52.7
 5 2 5 709.51 52.21
 5 2 5 708.53 52.91
 5 2 5 978.72 55.05
 5 2 5 504.44 54.03
 5 2 6 548.71 51.09
 5 2 6 624.96 51.96
 5 2 6 704.61 49.27
 5 2 6 652.32 48.37
 5 2 6 707.35 48.49
 5 2 7 482.24 43.39
 5 2 7 603.8 40.37
 5 2 7 613.69 41.3
 5 2 7 565.32 40.1
 5 2 8 392.88 29.32
 -5 -2 -8 346.2 36.08
 5 2 8 400.53 33.37
 5 2 9 312.66 23.99
 -5 -2 -9 255.92 31.59
 5 2 9 344.03 28.78
 5 2 10 768.66 54.36
 5 2 10 785.61 59.12
 5 2 11 1054.59 71.2
 -5 -2 -11 831.46 78.18
 5 2 11 916.83 74.74
 -5 -2 -11 951.31 71.83
 -5 -2 -12 219.98 21.64
 5 2 12 260 20.2
 -5 -2 -12 234.14 21.12
 -5 -2 -13 173.58 16.59
 -5 -2 -13 170.93 16.31
 -5 -2 -14 350.15 30.66
 5 2 14 407.16 29.89
 -5 -2 -14 366.8 30.44
 -5 -2 -14 452.56 30.12
 5 2 15 493.47 32.92
 -5 -2 -15 368.72 32.73
 -5 -2 -15 421.23 33.07
 -5 -2 -15 477.99 32.69
 -5 -2 -16 272.26 20.89
 -5 -2 -16 297.93 21.31
 5 2 16 280.87 20.76
 -5 -2 -16 259.69 20.65
 -5 -2 -17 193.86 15.02
 5 3 -15 4.33 3.14
 5 3 -14 23.21 7.08
 5 3 -14 18.46 4.95
 5 3 -13 28.98 4.56
 5 3 -13 28.74 6.41
 5 3 -12 41.14 9.25
 5 3 -12 39.37 5.6
 5 3 -12 31.89 5.06
 5 3 -12 37.4 7.64
 5 3 -11 4.57 3.52
 5 3 -10 34.74 9.65
 5 3 -10 24.09 5.97
 5 3 -10 14.78 4.38
 5 3 -10 20.95 8.77
 5 3 -9 56.31 10.44
 5 3 -9 42.91 7.02
 5 3 -9 26.91 5.31
 5 3 -9 21.75 7.91
 5 3 -9 48.19 10.71
 5 3 -8 15.21 6.81
 5 3 -8 10.13 9.9
 5 3 -8 9.01 8.92
 5 3 -8 9.74 5.87
 5 3 -7 3 7.95
 5 3 -7 0.68 6.07
 5 3 -7 0.43 8.32
 5 3 -7 9.08 12.48
 5 3 -7 -0.35 9.54
 5 3 -7 1.25 6.19
 5 3 -7 0.65 9.78
 5 3 -7 1.14 3.47
 5 3 -6 43.38 8.87
 5 3 -6 43.05 9.55
 5 3 -6 35.67 7.03
 5 3 -6 36.19 6.72
 5 3 -6 35.03 8.85
 5 3 -6 35.58 12.55
 5 3 -6 3.3 11.29
 5 3 -6 24.63 4.72
 5 3 -5 15.9 7.05
 5 3 -5 16.26 3.76
 5 3 -5 12.47 7.04
 5 3 -5 4.4 11.51
 5 3 -5 19.59 8.04
 5 3 -5 18.07 6.09
 5 3 -5 16.84 5.68
 5 3 -5 -0.85 11.6
 5 3 -5 19.09 10.68
 5 3 -4 -3.88 10.21
 5 3 -4 -0.82 10.27
 5 3 -4 1.76 2.71
 5 3 -4 -1.86 6.33
 5 3 -4 -0.85 3.62
 5 3 -4 2.01 5.16
 5 3 -4 -0.81 7.32
 5 3 -4 3.52 5.11
 5 3 -4 0.46 10.25
 5 3 -4 7.91 7.01
 5 3 -4 -0.61 3.76
 5 3 -3 8.36 5.04
 5 3 -3 5.08 3.58
 5 3 -3 10.31 3.45
 5 3 -3 11.93 6.03
 5 3 -3 4.2 4.63
 5 3 -3 7.98 6.88
 5 3 -3 -0.78 9.91
 5 3 -3 3.03 6.48
 5 3 -3 0.79 2.71
 5 3 -3 9.85 3.95
 5 3 -2 30.74 5.64
 5 3 -2 25.62 4.45
 5 3 -2 25.95 4.9
 5 3 -2 35.14 6.41
 5 3 -2 26.45 5.32
 5 3 -2 27.42 7.25
 5 3 -2 29.44 11.28
 5 3 -2 11.24 6.59
 5 3 -2 24.37 5.2
 5 3 -2 26.3 3.63
 5 3 -1 2.04 4.8
 5 3 -1 1.78 5.27
 5 3 -1 3.92 3.54
 5 3 -1 -1.8 3.93
 5 3 -1 3.99 6.48
 5 3 -1 1.46 10.48
 5 3 -1 2.43 4.05
 5 3 -1 1.77 4.68
 5 3 -1 0.86 6.75
 5 3 -1 -3.73 3.7
 5 3 0 7.27 4.77
 5 3 0 7.52 3.62
 5 3 0 14.48 4.43
 5 3 0 9.95 3.96
 5 3 0 -0.56 6.34
 5 3 0 3.73 4.03
 5 3 0 13.65 11.03
 5 3 1 2.73 10.12
 5 3 1 5.83 4.64
 5 3 1 1.92 3.6
 5 3 1 3.85 3.25
 5 3 1 1.5 6.11
 5 3 1 0.28 6.13
 5 3 1 8.62 4.1
 5 3 1 2.6 3.53
 5 3 2 11.7 3.99
 5 3 2 1.34 9.85
 5 3 2 2.91 6.33
 5 3 2 7.08 6.4
 5 3 2 6.26 4.14
 5 3 2 10.64 3.53
 5 3 2 8.04 4.84
 5 3 3 5.38 6.18
 5 3 3 -0.28 7.01
 5 3 3 2.72 3.72
 5 3 3 8.67 3.65
 5 3 3 -1.09 4.84
 5 3 3 0.4 6.47
 5 3 3 6.82 10.12
 5 3 4 4.69 9.54
 5 3 4 -2 3.81
 5 3 4 2.76 3.49
 5 3 4 2.11 5.8
 5 3 4 -3.25 6.95
 5 3 4 0.42 7.15
 5 3 5 6.22 9.32
 5 3 5 1.76 3.64
 5 3 5 1.32 3.34
 5 3 5 -0.89 7.53
 5 3 5 9.05 7.82
 5 3 5 0.48 7.65
 5 3 6 1.38 9.14
 5 3 6 5.2 7.84
 5 3 6 1.12 3.63
 5 3 6 -1.52 3.58
 5 3 7 8.54 8.93
 5 3 7 4.46 8.13
 5 3 7 1.2 4
 -5 -3 -8 1.07 12.07
 -5 -3 -8 3.62 4.71
 -5 -3 -9 -9.49 13.52
 -5 -3 -9 3.6 5.06
 -5 -3 -10 10.24 13.57
 -5 -3 -10 11.12 5.45
 5 3 10 2.82 8.01
 -5 -3 -11 28.15 15.13
 5 3 11 13.33 8.85
 -5 -3 -11 18.94 10.98
 -5 -3 -11 29.85 6.35
 -5 -3 -12 16.6 9.84
 -5 -3 -12 10.87 13.83
 5 3 12 25.39 9.26
 -5 -3 -12 20.73 6.16
 -5 -3 -12 2.82 10.93
 -5 -3 -13 -3.51 8.89
 -5 -3 -13 2.18 5.43
 5 3 13 4.24 3.9
 -5 -3 -13 -2.66 8.73
 5 3 14 2.99 6.37
 -5 -3 -14 -4.55 5.44
 5 3 14 2.03 3.88
 -5 -3 -14 4.41 7.57
 -5 -3 -15 17.31 6.62
 5 3 15 27.4 6.09
 -5 -3 -15 18.74 5.64
 -5 -3 -15 18.72 6.92
 -5 -3 -15 22.24 4.8
 5 3 15 23.59 4.23
 -5 -3 -16 21.44 5.18
 5 3 16 21.7 3.62
 -5 -3 -16 22.89 4.25
 5 3 16 27.45 4.81
 -5 -3 -16 15.15 6.33
 -5 -3 -16 19.45 4.93
 -5 -3 -17 13.73 3.86
 -5 -3 -17 3.24 4.73
 -5 -3 -17 4.35 2.86
 -5 -3 -18 7.09 3.25
 5 4 -14 162.23 13.96
 5 4 -13 149.95 13.4
 5 4 -13 183.17 13.52
 5 4 -13 157.74 13.45
 5 4 -12 92.62 9.27
 5 4 -12 116.03 9.81
 5 4 -12 97.53 10.05
 5 4 -11 237.93 18.93
 5 4 -11 247.95 19.38
 5 4 -11 237.49 19.42
 5 4 -10 338.1 22.64
 5 4 -10 361.63 23.36
 5 4 -10 319.1 23.23
 5 4 -9 171.75 14.71
 5 4 -9 219.54 16.16
 5 4 -9 225.94 17.47
 5 4 -9 208.93 16.63
 5 4 -8 232.69 19.38
 5 4 -8 232.54 19.79
 5 4 -8 179.57 19.04
 5 4 -7 471.34 41.51
 5 4 -7 540.9 41.13
 5 4 -7 582 41.36
 5 4 -7 494.81 40.11
 5 4 -7 572.23 41.28
 5 4 -7 668.48 42.14
 5 4 -6 831.08 59.27
 5 4 -6 850.69 59.51
 5 4 -6 820.1 58.9
 5 4 -6 967.79 59.46
 5 4 -6 654.43 58.9
 5 4 -6 809.53 58.21
 5 4 -6 933.7 59.36
 5 4 -6 532.28 60.03
 5 4 -5 846.79 65.66
 5 4 -5 868.96 66.64
 5 4 -5 897.46 66.72
 5 4 -5 940.92 66.82
 5 4 -5 959.15 66.66
 5 4 -5 897.08 66.31
 5 4 -5 1025.28 66.76
 5 4 -4 537.1 42.36
 5 4 -4 617.86 43.74
 5 4 -4 581.59 43.48
 5 4 -4 618.22 43.3
 5 4 -4 658.67 43.5
 5 4 -4 612.01 43.72
 5 4 -4 674.99 43.63
 5 4 -3 687.17 57.39
 5 4 -3 893.69 54.21
 5 4 -3 1056.66 54.74
 5 4 -3 878.56 54.77
 5 4 -3 963.5 54.65
 5 4 -3 515.06 53.7
 5 4 -3 986.88 54.67
 5 4 -3 718.95 53.73
 5 4 -3 305.16 53.19
 5 4 -3 873.58 53.45
 5 4 -2 1232.24 76.61
 5 4 -2 1363.38 81.92
 5 4 -2 1259.8 77.34
 5 4 -2 1491.66 77.81
 5 4 -2 530.73 76.48
 5 4 -2 1361.62 77.77
 5 4 -2 972.35 77.11
 5 4 -2 832.02 77.07
 5 4 -2 1354.95 77.67
 5 4 -1 832.69 54.3
 5 4 -1 746.32 50.15
 5 4 -1 865.89 50.55
 5 4 -1 657.62 49.63
 5 4 -1 546.83 49.89
 5 4 -1 471.94 49.83
 5 4 -1 676.61 49.49
 5 4 -1 719.11 50.05
 5 4 -1 846.6 50.19
 5 4 0 484.26 34.87
 5 4 0 395.89 30.29
 5 4 0 378.92 29.89
 5 4 0 376.11 30.78
 5 4 0 368.05 29.7
 5 4 0 488.2 30.31
 5 4 1 835.97 55.25
 5 4 1 789.64 55.64
 5 4 1 956.13 59.79
 5 4 1 783.63 55.66
 5 4 1 883.35 55.6
 5 4 2 1115.5 69.36
 5 4 2 936.33 69.07
 5 4 2 880.67 69.28
 5 4 2 1006.14 69.77
 5 4 2 925.32 69.38
 5 4 2 890.33 68.76
 5 4 2 1176.3 73.29
 5 4 3 428.85 30.91
 5 4 3 462.04 31.04
 5 4 3 558.48 35.03
 5 4 3 497.72 30.41
 5 4 3 352.71 30.32
 5 4 4 206.5 16.27
 5 4 4 237.84 16.28
 5 4 4 105.55 16.16
 5 4 4 264.6 20.04
 5 4 4 238.55 15.2
 5 4 4 117.09 14.94
 5 4 5 92.55 7.96
 5 4 5 57.61 8.99
 5 4 5 58.84 10.53
 5 4 5 90.45 12.61
 5 4 6 39.41 9.16
 5 4 6 36.35 5.47
 5 4 6 39.15 7.2
 -5 -4 -6 33.58 13.75
 5 4 6 61.49 10.66
 5 4 7 178.04 16.9
 5 4 7 110.92 15.02
 5 4 7 124.71 12.88
 5 4 7 171.17 12.76
 5 4 8 65.18 7.11
 5 4 8 75.62 11.41
 -5 -4 -9 69.67 8.41
 5 4 9 59.7 11.88
 -5 -4 -9 54.46 15.5
 5 4 9 75.04 7.92
 -5 -4 -10 75.02 8.94
 5 4 10 71.04 8.15
 -5 -4 -10 76.24 17.1
 -5 -4 -11 59.41 8.33
 -5 -4 -11 63.7 16.67
 -5 -4 -12 295.7 31.5
 -5 -4 -12 444.76 30.34
 5 4 12 435.01 30.23
 5 4 12 327.88 33.99
 -5 -4 -12 333.36 38.04
 -5 -4 -12 408.8 32.2
 -5 -4 -13 399.7 37.54
 -5 -4 -13 529.74 36.81
 5 4 13 509.31 36.8
 -5 -4 -13 493.52 38.28
 5 4 14 128.65 10.87
 -5 -4 -14 97.2 12.92
 5 4 15 40.11 5.12
 -5 -4 -15 45.28 8.06
 -5 -4 -15 30.95 5.48
 -5 -4 -15 44.73 6.7
 -5 -4 -15 29.49 7.85
 5 4 16 100.57 9.64
 5 4 16 131.93 10.83
 -5 -4 -16 128.41 10.94
 -5 -4 -16 117.15 10.17
 -5 -4 -16 157.98 10.98
 -5 -4 -16 76.59 10.98
 5 4 17 148.21 12.95
 -5 -4 -17 193.81 13.06
 -5 -4 -17 127.23 13.43
 -5 -4 -17 162.69 13.19
 -5 -4 -17 198.57 13.57
 -5 -4 -18 83.62 9.01
 -5 -4 -18 143.57 9.25
 5 5 -14 6.45 4.63
 5 5 -14 7.02 2.06
 5 5 -13 7.17 2.36
 5 5 -13 5.07 6.18
 5 5 -13 3.95 3.15
 5 5 -12 8 6.88
 5 5 -12 2.6 2.6
 5 5 -12 -0.44 4.23
 5 5 -12 0.86 4.31
 5 5 -11 -2.22 7.69
 5 5 -11 0.95 2.93
 5 5 -11 2.51 4.82
 5 5 -11 3.09 5.05
 5 5 -10 -0.27 3.35
 5 5 -10 2.98 5.93
 5 5 -9 9.12 8.09
 5 5 -9 -2 3.46
 5 5 -9 9.55 6.25
 5 5 -9 3.7 6.56
 5 5 -9 -1.17 5.88
 5 5 -8 2.15 7.76
 5 5 -8 -2.62 3.59
 5 5 -8 1.56 5.82
 5 5 -8 1.88 7.05
 5 5 -8 -1.56 6.65
 5 5 -7 27.11 6.39
 5 5 -7 25.97 7.87
 5 5 -7 21.44 8.24
 5 5 -7 15.98 7.17
 5 5 -6 24.03 7.44
 5 5 -6 16.83 7.42
 5 5 -6 21.41 8.54
 5 5 -6 22.88 4.05
 5 5 -6 21.37 6.49
 5 5 -6 27.15 7.92
 5 5 -6 26.92 8.37
 5 5 -6 -2 10.11
 5 5 -5 4.9 6.52
 5 5 -5 8.37 6.84
 5 5 -5 12.16 7.56
 5 5 -5 4.89 3.08
 5 5 -5 0.55 7.76
 5 5 -5 9.88 5.58
 5 5 -5 4.63 7.4
 5 5 -4 5.42 9.44
 5 5 -4 5.34 6.29
 5 5 -4 -4.05 6.85
 5 5 -4 0.35 7.33
 5 5 -4 -3.97 6.47
 5 5 -4 1.18 2.85
 5 5 -4 0.67 5.18
 5 5 -4 -2.11 7.57
 5 5 -4 4.66 6.76
 5 5 -3 18.95 10.19
 5 5 -3 22.12 6.51
 5 5 -3 20.91 6.89
 5 5 -3 8.79 6.98
 5 5 -3 23.85 3.59
 5 5 -3 27.93 5.68
 5 5 -3 24.55 7.58
 5 5 -3 18.01 6.33
 5 5 -2 32.21 6.9
 5 5 -2 20.78 6.11
 5 5 -2 29.65 5.52
 5 5 -2 25.43 7.77
 5 5 -2 24.91 10.53
 5 5 -2 10.15 7.03
 5 5 -1 2.04 5.83
 5 5 -1 -2.39 5.34
 5 5 -1 -0.28 4.35
 5 5 -1 -3.14 4.08
 5 5 -1 19.32 10.61
 5 5 -1 -1.58 6.88
 5 5 0 -2.47 4.09
 5 5 0 -0.85 4.98
 5 5 0 3.87 3.99
 5 5 0 2.4 3.77
 5 5 0 -1.45 9.76
 5 5 0 4.35 6.54
 5 5 1 2.71 3.69
 5 5 1 3.41 4.03
 5 5 1 2.2 4.85
 5 5 1 3.36 3.88
 5 5 1 1.62 5.49
 5 5 1 3.06 6.56
 5 5 1 8.43 10.44
 5 5 1 2.63 6.13
 5 5 2 1.7 3.77
 5 5 2 8.22 6.62
 5 5 2 -0.3 6.51
 5 5 2 6.8 5.98
 5 5 2 -2.78 10.57
 5 5 2 2.21 4.83
 5 5 2 2.08 3.84
 5 5 3 5.97 6.9
 5 5 3 5.73 6.49
 5 5 3 2.89 6.66
 5 5 3 4.78 9.61
 5 5 3 9.22 4.96
 5 5 3 7.49 4.05
 5 5 4 4.39 5.17
 5 5 4 9.6 9.88
 5 5 4 3.59 3.43
 5 5 4 13.86 7.68
 5 5 4 2.07 6.52
 5 5 4 11.47 7.2
 5 5 5 0.6 5.16
 5 5 5 3.18 3.41
 5 5 5 -0.45 7.01
 5 5 5 -1.16 6.64
 5 5 5 -0.67 8.9
 5 5 6 8.51 3.65
 5 5 6 13.98 9.19
 5 5 6 13.35 8.3
 5 5 6 12.26 6.55
 -5 -5 -7 -7.34 14.52
 5 5 7 4.02 3.74
 5 5 7 -0.67 8.61
 5 5 7 4.49 8.37
 5 5 7 -5.66 6.09
 -5 -5 -8 18.06 14.86
 5 5 8 3.59 3.79
 5 5 8 9.53 8.59
 5 5 8 5.76 8.82
 5 5 8 1.63 5.63
 5 5 9 8.08 4.3
 -5 -5 -9 11.95 16.12
 5 5 9 8.66 8.73
 -5 -5 -10 -5.8 17.5
 5 5 10 0.32 3.76
 -5 -5 -10 -4.15 6.26
 5 5 10 5.55 8.71
 -5 -5 -10 0.5 10.01
 -5 -5 -11 10.73 6.18
 -5 -5 -11 16.99 15.6
 -5 -5 -12 8.68 10.11
 -5 -5 -12 7.45 17.31
 -5 -5 -12 3.4 9.37
 -5 -5 -12 -0.93 5.92
 5 5 12 -2.86 3.99
 -5 -5 -13 3.6 8.75
 5 5 13 1.5 3.47
 -5 -5 -13 2.35 9.37
 -5 -5 -13 -1.22 6.12
 5 5 14 6.79 3.66
 -5 -5 -14 16.2 4.32
 -5 -5 -14 7.11 8.38
 -5 -5 -15 -1.83 3.94
 5 5 15 2.04 2.85
 -5 -5 -15 3.68 5.49
 -5 -5 -15 3.24 6.75
 -5 -5 -15 9.03 6.99
 -5 -5 -16 -3.42 5.98
 -5 -5 -16 5.41 5.17
 -5 -5 -16 0.25 5.24
 -5 -5 -16 -1.72 3.27
 -5 -5 -17 0.54 3.89
 -5 -5 -17 4.39 4.45
 -5 -5 -17 -0.32 4.84
 5 5 17 -0.5 4.79
 -5 -5 -18 8.62 3.61
 -5 -5 -18 18.61 4.05
 5 5 18 15.39 3.42
 5 6 -13 316.71 25.84
 5 6 -13 454.06 26.93
 5 6 -12 126.65 10.32
 5 6 -12 101.1 9.6
 5 6 -11 66.26 7.95
 5 6 -11 67.09 6.73
 5 6 -10 137.32 10.99
 5 6 -10 135.33 12.07
 5 6 -9 103.97 9.38
 5 6 -8 2.34 6.6
 5 6 -8 3.57 5.51
 5 6 -8 8.83 7.04
 5 6 -8 3.27 3.38
 5 6 -7 132.71 14
 5 6 -7 129.46 12.66
 5 6 -7 169.87 13.2
 5 6 -7 149.37 14.07
 5 6 -7 118.2 11.47
 5 6 -7 141.6 14.03
 5 6 -6 60.28 9.18
 5 6 -6 73.75 8.72
 5 6 -6 65.63 10
 5 6 -6 79.18 10.11
 5 6 -5 1.06 3.16
 5 6 -5 -3.95 5.5
 5 6 -5 -7.29 7.29
 5 6 -5 -0.9 7.23
 5 6 -5 -7.5 8.37
 5 6 -5 0.39 7
 5 6 -5 -0.36 3.69
 5 6 -5 -0.4 7.04
 5 6 -4 12.06 3.48
 5 6 -4 10.87 9.61
 5 6 -4 15 7.11
 5 6 -4 10.28 7.57
 5 6 -4 17.94 6.04
 5 6 -4 19.83 4.66
 5 6 -4 16.82 7.66
 5 6 -4 14.8 7.66
 5 6 -4 24.47 7.34
 5 6 -3 126.72 12.76
 5 6 -3 102.07 15.88
 5 6 -3 153.91 12.54
 5 6 -3 122.41 11.71
 5 6 -3 132.66 12.71
 5 6 -3 123.7 12.82
 5 6 -3 129.86 12.87
 5 6 -2 200.31 16.49
 5 6 -2 192.63 16.46
 5 6 -2 179.61 15.68
 5 6 -2 227.4 16.3
 5 6 -2 160.87 14.84
 5 6 -2 186.71 16.54
 5 6 -2 201.44 20.43
 5 6 -1 256.27 22.31
 5 6 -1 301.99 26.19
 5 6 -1 292.59 22.11
 5 6 -1 271.93 22.6
 5 6 -1 282.7 22.26
 5 6 0 474.5 34.81
 5 6 0 375.52 33.8
 5 6 0 537.28 38.76
 5 6 0 518.53 34.52
 5 6 0 482.05 34.57
 5 6 0 446.75 34.95
 5 6 1 643.19 46.01
 5 6 1 610.78 45.04
 5 6 1 703.39 49.47
 5 6 1 604.83 45.29
 5 6 1 730.43 45.38
 5 6 2 917.08 76.4
 5 6 2 1009.36 77.22
 5 6 2 982.5 77.75
 5 6 2 1112.39 76.76
 5 6 2 1310.25 81.33
 5 6 2 1057.96 76.88
 5 6 2 1255.42 76.83
 5 6 3 1002 96.86
 5 6 3 1578.35 97.25
 5 6 3 1763.16 101.71
 5 6 3 1655.49 98.05
 5 6 3 1304.33 97.01
 5 6 3 1288.36 98.37
 5 6 4 1521.11 89.41
 5 6 4 1476 89.91
 5 6 4 1269.09 89.29
 5 6 4 1195.97 90.3
 5 6 4 1663.39 93.63
 5 6 5 1338.72 64.27
 5 6 5 1464.93 66.27
 5 6 6 1629.05 112.57
 -5 -6 -6 1487.03 113.07
 5 6 6 1541.77 109.43
 5 6 6 1464.19 110.93
 5 6 6 1532.52 109.74
 5 6 7 1323.82 86.91
 -5 -6 -7 1269.65 88.41
 5 6 7 1257.88 83.51
 5 6 7 1088.84 83.47
 5 6 8 1026.63 70.96
 5 6 8 1042.03 73.77
 5 6 8 1000.94 70.78
 -5 -6 -8 949.94 76.2
 5 6 8 972.36 72.67
 -5 -6 -8 849.89 71.72
 5 6 9 1073.33 73.02
 -5 -6 -9 1109.05 80.09
 5 6 9 990.82 74.99
 -5 -6 -9 888.19 74.05
 5 6 10 662.49 47.95
 5 6 10 615.72 50.24
 -5 -6 -10 611.08 49.47
 -5 -6 -11 514.07 42.33
 5 6 11 401.46 36.03
 -5 -6 -11 455.94 34.07
 5 6 12 164.41 18.78
 5 6 12 186.03 15.67
 -5 -6 -12 216.25 27.27
 -5 -6 -12 183.47 18.24
 -5 -6 -12 213.35 16.83
 5 6 13 59.85 6.61
 -5 -6 -13 37.03 10.79
 -5 -6 -13 66.4 10.41
 -5 -6 -13 62.73 8.76
 -5 -6 -14 112.96 12.61
 -5 -6 -15 184.12 14.1
 -5 -6 -15 184.31 14.69
 -5 -6 -16 34.39 6.16
 -5 -6 -16 13.74 6.02
 -5 -6 -16 31.51 6.37
 -5 -6 -17 -0.14 4.49
 -5 -6 -17 -0.76 4.6
 -5 -6 -17 6.35 4.35
 5 6 18 2.88 3.89
 -5 -6 -18 2.54 3.86
 5 7 -12 46.27 4.68
 5 7 -12 35.87 6.05
 5 7 -11 15.48 2.9
 5 7 -11 28.17 4.63
 5 7 -11 22.78 6.3
 5 7 -10 16.99 3.24
 5 7 -10 8.62 4.58
 5 7 -10 25.53 5.32
 5 7 -10 27.46 6.85
 5 7 -9 13.29 3.12
 5 7 -9 14.17 5.26
 5 7 -9 12.67 6.73
 5 7 -9 2.44 5.86
 5 7 -8 24.43 7.29
 5 7 -8 14.9 3.62
 5 7 -7 -4.65 7.27
 5 7 -7 -3.09 3.32
 5 7 -7 -2.04 5.34
 5 7 -7 -8.24 7.73
 5 7 -6 -3.1 7.53
 5 7 -6 3.13 7.47
 5 7 -6 -4.56 5.51
 5 7 -6 1.97 6.78
 5 7 -6 4.87 3.86
 5 7 -6 3.72 3.05
 5 7 -5 6.39 7.08
 5 7 -5 12.7 4.53
 5 7 -5 2.76 7.62
 5 7 -5 10.06 7.81
 5 7 -5 12.05 7.46
 5 7 -5 11.99 5.99
 5 7 -4 -4.52 6.84
 5 7 -4 0.36 5.47
 5 7 -4 2.42 6.88
 5 7 -4 -1.17 4.22
 5 7 -3 11.85 6.75
 5 7 -3 9.52 9.35
 5 7 -3 4.29 5.7
 5 7 -3 4.21 6.51
 5 7 -3 3.61 6.81
 5 7 -3 5.89 4.29
 5 7 -2 4.75 6.42
 5 7 -2 1.61 10.64
 5 7 -2 5.96 5.5
 5 7 -2 5.8 5.87
 5 7 -2 3.43 7.05
 5 7 -2 8.54 4.53
 5 7 -1 7.72 6.46
 5 7 -1 19.63 10.4
 5 7 -1 7.46 5.14
 5 7 -1 0.69 5.83
 5 7 -1 1.76 7.47
 5 7 -1 3.4 4.28
 5 7 0 15.15 6.65
 5 7 0 5.79 10.7
 5 7 0 20.43 5.31
 5 7 0 4.57 5.52
 5 7 0 20.23 7.99
 5 7 0 11.7 4.2
 5 7 1 28.33 5.65
 5 7 1 38.79 8.78
 5 7 1 32.3 11.64
 5 7 1 28.26 6.27
 5 7 1 33.9 8.05
 5 7 1 34.88 6.02
 5 7 2 1.65 4.25
 5 7 2 -0.73 8.22
 5 7 2 6.57 11.43
 5 7 2 1.82 5.04
 5 7 2 4.24 7.57
 5 7 2 -1.42 4.19
 5 7 3 4.75 7.82
 5 7 3 3.26 10.74
 5 7 3 -1.45 7.53
 5 7 3 1.36 4.08
 5 7 3 1.5 5.15
 5 7 4 4.03 6.28
 5 7 4 9.36 8.01
 5 7 4 12.87 11.33
 5 7 4 14.32 7.9
 5 7 4 9.56 5.28
 5 7 4 6.55 4.4
 5 7 5 6.02 5.53
 5 7 5 9.74 4.31
 5 7 5 7.06 7.9
 5 7 5 4.76 6.7
 5 7 5 0.71 7.47
 5 7 5 11.92 10.24
 5 7 6 0.58 4.13
 5 7 6 5.38 10.08
 -5 -7 -6 5.62 11.87
 5 7 6 0.68 7.21
 5 7 6 11.84 8.28
 5 7 7 -0.75 9.64
 -5 -7 -7 -5.49 7.29
 -5 -7 -7 19.95 12.84
 5 7 7 -1.31 7.03
 5 7 7 -3.68 8.79
 5 7 8 1.47 9.59
 -5 -7 -8 -0.94 13.51
 -5 -7 -8 7.11 7.94
 5 7 8 6.95 6.81
 5 7 8 1.09 8.69
 5 7 9 2.79 8.76
 -5 -7 -9 3.03 13.98
 -5 -7 -9 3.71 7.9
 5 7 9 5.65 8.87
 5 7 9 4.46 6.12
 -5 -7 -10 6.46 14.92
 5 7 10 -3.41 9.4
 -5 -7 -11 4.44 15
 5 7 11 3.4 9.18
 -5 -7 -11 19.46 8.79
 -5 -7 -12 12.34 15.51
 -5 -7 -12 -1.3 6.87
 5 7 12 16.12 9.31
 -5 -7 -12 6.05 8.04
 -5 -7 -13 14.85 6.62
 5 7 13 4.71 8.13
 -5 -7 -13 5.34 7.85
 -5 -7 -14 1.45 7.09
 -5 -7 -14 -1.7 7.39
 -5 -7 -15 3.49 5.52
 -5 -7 -15 -4.37 6.21
 -5 -7 -15 1.34 5.98
 -5 -7 -16 13.15 5.53
 -5 -7 -16 6.53 5.47
 -5 -7 -17 -2.81 4.37
 -5 -7 -17 5.48 4.82
 -5 -7 -17 2 4.29
 -5 -7 -18 1.82 3.82
 5 7 18 5.26 4.21
 5 8 -11 438.85 30.21
 5 8 -11 392.45 29.8
 5 8 -10 485.17 25.64
 5 8 -10 422.33 24.94
 5 8 -9 560.9 36.46
 5 8 -9 479.89 35.99
 5 8 -9 440.06 35.84
 5 8 -8 161.58 16.09
 5 8 -8 192.84 15.71
 5 8 -7 123.91 13.78
 5 8 -7 135.16 14.4
 5 8 -7 164.63 13.26
 5 8 -7 172.93 14.15
 5 8 -6 183.82 16.96
 5 8 -5 538.47 34.7
 5 8 -5 465.07 34.99
 5 8 -5 320.84 34.1
 5 8 -5 400.14 34.55
 5 8 -5 448.03 34.05
 5 8 -5 526.95 34.33
 5 8 -4 344.07 26.06
 5 8 -4 273 24.94
 5 8 -4 353.96 24.95
 5 8 -4 310.52 25.2
 5 8 -4 289.07 24.64
 5 8 -3 77.41 9.76
 5 8 -3 79.7 9.9
 5 8 -3 90.04 9.67
 5 8 -3 79.8 9.24
 5 8 -3 92.49 11.34
 5 8 -3 79.78 10.12
 5 8 -2 199.8 17.95
 5 8 -2 209.88 17.91
 5 8 -2 202.3 21.57
 5 8 -2 231.14 17.9
 5 8 -2 191.48 17.67
 5 8 -1 157.53 13.61
 5 8 -1 144.5 14.24
 5 8 -1 133.47 13.24
 5 8 -1 164.29 18.4
 5 8 -1 145.43 13.61
 5 8 -1 135.26 13.34
 5 8 0 125.11 12.85
 5 8 0 140.94 13.15
 5 8 0 177.01 18.56
 5 8 0 140.84 12.99
 5 8 0 142.28 14.37
 5 8 1 454.26 35.11
 5 8 1 484.1 36.33
 5 8 1 464.89 35.33
 5 8 1 434.28 36.44
 5 8 1 541.4 40.3
 5 8 2 8.91 11.97
 5 8 2 9.71 5.34
 5 8 2 3.6 8.7
 5 8 2 10.9 8.25
 5 8 3 126.23 11.11
 5 8 3 132.26 17.75
 5 8 3 145.48 14.26
 5 8 3 101.8 11.13
 5 8 4 43.05 5.99
 -5 -8 -4 41.43 11.6
 5 8 4 21.36 6.31
 5 8 4 35.3 9.56
 5 8 5 261.16 17.91
 5 8 5 265.66 18.81
 5 8 5 271.19 22.11
 5 8 5 241.14 15.32
 5 8 6 296.72 24.29
 5 8 6 288.68 22.65
 5 8 6 271.41 25.09
 5 8 6 331.81 27.97
 5 8 7 555.24 41.73
 5 8 7 526.47 40.77
 5 8 7 572.39 44.69
 5 8 7 600.8 43.5
 -5 -8 -7 534.16 46
 5 8 8 676.14 49.44
 5 8 8 633.2 48.75
 5 8 8 690.73 51.1
 5 8 8 680.43 52.32
 -5 -8 -8 678.95 54.36
 5 8 9 543.14 45.13
 5 8 9 584.61 44.74
 5 8 9 564.49 42.51
 -5 -8 -9 604.97 48.23
 -5 -8 -10 752.17 58.36
 5 8 10 829.11 60.43
 -5 -8 -10 877.97 64.2
 -5 -8 -11 913.53 68.92
 5 8 11 923.5 70.63
 -5 -8 -11 1091.14 74.91
 5 8 12 577.79 46.49
 -5 -8 -12 632.39 44.91
 -5 -8 -12 584.18 44.95
 -5 -8 -13 570.83 42.72
 -5 -8 -14 587.91 44.33
 -5 -8 -14 609.18 44.38
 -5 -8 -15 579.11 43.93
 -5 -8 -15 612.86 43.94
 -5 -8 -16 343.65 26.39
 -5 -8 -16 368.37 26.31
 5 8 16 337.73 25.75
 -5 -8 -17 134.92 11.54
 -5 -8 -17 150.32 11.47
 -5 -8 -17 126.74 11.67
 5 8 18 82.56 7.67
 -5 -8 -18 84.01 7.62
 5 9 -10 7.75 2.49
 5 9 -9 45.02 5.65
 5 9 -9 57.84 5.82
 5 9 -9 67.34 6.63
 5 9 -8 26.22 5.74
 5 9 -8 29.39 4.69
 5 9 -8 25.28 4.93
 5 9 -7 34.63 6.7
 5 9 -7 48.08 5.87
 5 9 -7 39.16 6.35
 5 9 -6 20.31 6.01
 5 9 -6 18.13 6.01
 5 9 -6 12.01 6.82
 5 9 -6 18.04 5.13
 5 9 -5 43.93 8.29
 5 9 -5 27.1 6.94
 5 9 -5 36.3 5.57
 5 9 -4 21.59 7.48
 5 9 -4 24.95 7.89
 5 9 -3 21.55 6.49
 5 9 -3 23.64 5.5
 5 9 -3 23.65 8.26
 5 9 -3 20.93 7.5
 5 9 -3 23.98 6.17
 -5 -9 2 8.35 8.72
 5 9 -2 34.29 7.69
 5 9 -2 33.28 6.74
 5 9 -2 27.73 6.02
 5 9 -2 36.1 7.1
 5 9 -2 20.84 6.82
 5 9 -1 6.87 4.85
 5 9 -1 7.47 5.61
 5 9 -1 1.3 6.3
 5 9 -1 6.03 7.75
 5 9 -1 16.58 10.48
 5 9 0 -1.25 4.49
 5 9 0 0.99 5.45
 5 9 0 -1.53 8.39
 5 9 0 -2.64 10.62
 5 9 1 0.4 4.41
 5 9 1 0.4 8.52
 5 9 1 8.57 8.27
 5 9 1 1.59 4.95
 5 9 1 -0.92 11.19
 5 9 2 26.73 9.26
 5 9 2 10.89 5.49
 5 9 2 31.96 12.99
 5 9 3 -0.95 11.74
 5 9 3 5.1 8.5
 5 9 4 -1.9 12.81
 -5 -9 -4 23.05 10.82
 5 9 4 2.85 8.79
 5 9 5 6.55 12.1
 -5 -9 -5 9.75 10.67
 5 9 5 -1.72 9.01
 5 9 6 -7.29 11.49
 5 9 6 4.02 9.26
 -5 -9 -6 -0.78 11.49
 5 9 7 -0.77 8.07
 5 9 7 12.29 10.77
 -5 -9 -7 14.47 11.24
 5 9 7 0.57 9.42
 5 9 8 5.72 9.06
 5 9 8 1.67 10.15
 5 9 8 1.09 7.56
 5 9 9 -3.36 4.09
 5 9 9 0.33 6.91
 5 9 9 2.87 9.03
 5 9 9 -2.32 9.66
 5 9 10 1.93 3.87
 -5 -9 -10 0.28 5.51
 -5 -9 -10 -0.57 9.15
 5 9 10 4.49 9.03
 5 9 10 -1.21 6.32
 5 9 11 -2.67 4.14
 5 9 11 -3.84 9.07
 -5 -9 -11 -7.88 5.68
 5 9 12 2.03 3.54
 -5 -9 -12 0.55 5.55
 5 9 13 -4.18 3.76
 -5 -9 -13 -2.94 6.46
 5 9 13 -12.56 8.5
 -5 -9 -13 0.26 5.41
 5 9 14 -2.83 3.27
 -5 -9 -14 -2.7 5.75
 5 9 14 5.1 7.19
 -5 -9 -14 5.56 5.18
 -5 -9 -15 7.57 5.55
 -5 -9 -15 2.94 4.79
 -5 -9 -16 13.3 5.21
 -5 -9 -16 22.52 4.72
 -5 -9 -17 -3.14 4.49
 -5 -9 -17 -0.61 4.06
 5 9 18 -0.6 3.26
 -5 -9 -18 0.4 2.89
 5 10 -8 188.95 13.93
 5 10 -8 179.66 14.04
 5 10 -7 216.68 15.84
 5 10 -7 250.27 16.11
 5 10 -6 388.49 28.23
 5 10 -6 369.79 28.2
 5 10 -5 260.6 19.36
 5 10 -5 240.93 19.32
 5 10 -5 236.8 20.06
 5 10 -4 256.24 21.27
 5 10 -4 297.7 21.38
 5 10 -4 260.79 21.1
 5 10 -4 269.59 22.14
 5 10 -3 693.87 55.41
 5 10 -3 789.32 55.98
 5 10 -3 881.94 55.43
 5 10 -3 683.1 54.85
 5 10 -2 750.05 46.97
 5 10 -2 759.65 48.24
 5 10 -1 233 20.52
 5 10 -1 263.24 20.23
 5 10 0 170.19 15.29
 5 10 0 170.38 14.18
 -5 -10 0 147.28 16.78
 5 10 0 146.73 14.33
 5 10 0 162.47 13.84
 5 10 1 365.38 27.23
 5 10 1 348.27 29.19
 5 10 1 401.01 28.63
 5 10 2 467.29 34.94
 5 10 2 495.16 36.65
 5 10 2 478.97 37.21
 -5 -10 -2 408.21 37.63
 5 10 3 701.72 49.79
 5 10 3 772.89 55.47
 5 10 3 750.6 52.26
 5 10 4 877.27 58.33
 5 10 4 925 63.79
 5 10 4 826.74 60.56
 -5 -10 -4 799.22 61.24
 5 10 5 525.37 38.01
 5 10 5 458.76 34.27
 -5 -10 -5 419.46 35.27
 -5 -10 -6 223.26 25.29
 5 10 6 284.71 24.85
 -5 -10 -6 281.41 26.45
 -5 -10 -7 134.84 17.19
 5 10 7 168.01 15.36
 5 10 7 162.2 16.32
 5 10 7 130.51 12.32
 -5 -10 -8 -6.27 11.04
 5 10 8 3.32 7.72
 5 10 8 5.64 8.75
 5 10 8 2.86 3.73
 -5 -10 -9 11.46 9.94
 5 10 9 7.72 7.16
 5 10 9 24.91 9.23
 5 10 9 5.81 3.65
 5 10 10 49.41 10.38
 5 10 10 38.01 5.35
 -5 -10 -10 33.7 10.32
 5 10 11 81.44 7.86
 -5 -10 -12 5.25 4.61
 5 10 12 -5.36 8.24
 -5 -10 -12 -3.42 5.87
 -5 -10 -13 118.02 9.33
 -5 -10 -13 104.08 10.07
 -5 -10 -14 209.88 14.81
 -5 -10 -14 186.43 15.39
 -5 -10 -15 72.45 6.97
 -5 -10 -15 66.3 7.74
 -5 -10 -16 138.67 11.56
 -5 -10 -17 261.6 23.36
 5 10 17 319.34 23.5
 5 11 -6 8.26 2.37
 5 11 -6 10.12 3.07
 5 11 -5 17.28 3.41
 5 11 -5 22.39 3.91
 5 11 -4 6.9 5.51
 5 11 -4 11.85 3.69
 5 11 -4 13.69 4.08
 5 11 -3 20.07 6.35
 5 11 -3 18.98 4.17
 5 11 -3 19.29 4.88
 5 11 -2 29.09 7.17
 5 11 -2 32.35 5.48
 5 11 -2 25.67 4.8
 -5 -11 1 9.74 7.17
 5 11 -1 16.3 5.16
 5 11 -1 26.24 5.99
 5 11 -1 5.76 5.35
 5 11 -1 16.16 7.35
 -5 -11 0 10.12 8.4
 5 11 0 3.68 5.04
 5 11 0 17.9 6.69
 5 11 0 14.95 5.29
 5 11 1 28.13 8.55
 -5 -11 -1 19.14 9.65
 5 11 1 30.53 5.87
 -5 -11 -2 22.39 9.95
 5 11 2 18.31 5.52
 -5 -11 -3 15.11 10.19
 5 11 3 0.76 5
 -5 -11 -4 -3.59 10.43
 5 11 4 4.04 5.03
 -5 -11 -5 25.04 11.33
 5 11 5 14.13 5.22
 -5 -11 -6 8.02 10.33
 5 11 6 1.52 4.88
 -5 -11 -7 -8 10.85
 5 11 7 1.28 5.02
 -5 -11 -8 -0.61 10.39
 -5 -11 -9 5.27 9.8
 5 11 9 5.66 6.9
 5 11 10 -9.74 8.61
 -5 -11 -10 -0.53 9.23
 5 11 10 -3.57 5.81
 -5 -11 -11 -0.26 5.5
 5 11 11 0.46 7.82
 5 11 11 -2.07 5.41
 -5 -11 -12 1.44 5.34
 5 11 12 -4.26 7.66
 -5 -11 -13 4.54 4.93
 5 11 13 -6.7 7.02
 -5 -11 -13 0.18 3.08
 -5 -11 -14 5.75 4.74
 5 11 14 -5.2 6.01
 -5 -11 -14 4.84 3.55
 -5 -11 -15 4.92 3.92
 5 11 15 4.81 3.96
 -5 -11 -16 4.65 3.89
 -5 -11 -16 1.76 2.99
 5 12 -4 75.15 6.54
 5 12 -3 81.22 7.2
 5 12 -2 105.33 10.38
 5 12 -2 119.21 9.75
 5 12 -1 203.74 17.32
 5 12 -1 217.54 16.61
 5 12 0 349.06 26.25
 5 12 0 384.75 25.51
 5 12 0 344.64 25.27
 -5 -12 -1 348.14 31.22
 5 12 1 455.46 30.6
 5 12 1 388.57 31.33
 5 12 1 415.53 30.64
 -5 -12 -2 329.07 30.63
 5 12 2 418.15 29.58
 5 12 2 366.72 30.78
 5 12 2 425.21 30.01
 -5 -12 -3 239.04 22.91
 5 12 3 284.96 20.71
 5 12 3 220.28 22.45
 5 12 3 271.6 21.46
 -5 -12 -4 273.72 27.31
 5 12 4 329.48 24.72
 5 12 4 312.1 27.06
 5 12 4 357.43 26.2
 5 12 5 614.06 44
 -5 -12 -5 478.09 44.26
 5 12 5 601.99 43.34
 5 12 6 466.3 32.09
 5 12 6 399.28 31.23
 5 12 7 344.76 24.46
 5 12 7 304.81 23.4
 5 12 8 442.61 32.74
 -5 -12 -8 359.5 32.81
 5 12 8 424.54 31.57
 5 12 9 653.63 43.86
 5 12 9 597.91 42.4
 5 12 10 576.26 40.86
 5 12 10 615.44 39.25
 5 12 11 503.56 38.27
 5 12 11 541.75 36.51
 -5 -12 -11 450.47 36.48
 5 12 12 222.1 19.93
 -5 -12 -12 251.18 17.89
 -5 -12 -12 221.49 18.13
 5 12 13 112.24 11.48
 -5 -12 -13 125.42 9.86
 -5 -12 -13 107.72 9.22
 -5 -12 -14 144.32 12.52
 -5 -12 -14 185.15 12.8
 -5 -12 -15 60.46 5.66
 5 13 -2 2.44 2.03
 5 13 -1 0.71 2.45
 5 13 0 6.27 2.89
 5 13 1 3.93 4.45
 5 13 1 3.09 3.14
 5 13 1 8.69 3.99
 5 13 2 6.01 4.77
 -5 -13 -2 3.38 4.7
 5 13 2 2.17 4.77
 5 13 2 4.6 3.06
 5 13 2 -2.44 4.76
 5 13 3 3.83 3.23
 -5 -13 -3 -4.02 5.06
 5 13 3 7.02 5.36
 5 13 3 7.3 5.95
 5 13 4 10.41 3.1
 -5 -13 -4 11.23 5.98
 5 13 4 6.47 5.95
 5 13 4 11.6 6.43
 5 13 5 12.25 6.85
 5 13 5 9.07 6.51
 -5 -13 -5 9.97 6.25
 5 13 6 1.81 6.54
 5 13 6 0.77 6.57
 -5 -13 -6 2.96 6.35
 5 13 7 17.2 7.07
 5 13 7 5.37 6.39
 -5 -13 -7 16.83 6.65
 5 13 8 19.79 7
 5 13 8 10.65 6.02
 -5 -13 -8 17.9 5.99
 -5 -13 -9 5.14 3.87
 5 13 9 11.74 6.48
 5 13 9 7.01 5.34
 -5 -13 -9 8.65 5.17
 5 13 10 4.05 4.47
 5 13 10 6.18 6.03
 5 13 11 10.2 3.75
 5 13 11 7.47 5.71
 5 13 12 -0.46 5.18
 5 13 13 0.99 3.75
 5 14 3 19.93 3.53
 5 14 4 2.89 3.52
 5 14 4 2.12 3.55
 5 14 5 45.96 5.31
 5 14 5 28.4 5.69
 5 14 6 39.66 5.31
 5 14 6 28.53 5.68
 5 14 7 13.79 4.29
 5 14 7 8.59 4.99
 5 14 8 79.95 7.56
 5 14 8 90.97 8.54
 5 14 9 232.98 17.41
 5 14 9 234.72 18.28
 5 14 10 158.86 12.9
 6 -8 -6 116.36 9.31
 6 -8 -5 67.02 6.18
 6 -8 -4 251.93 18.91
 6 -8 -3 168.76 13.13
 6 -8 -2 53.06 5.24
 6 -8 -1 164.86 12.54
 6 -7 -10 2.64 5.39
 6 -7 -9 -0.36 6.39
 6 -7 -8 1.5 2.24
 6 -7 -8 -0.4 7
 6 -7 -8 -1.45 2.6
 6 -7 -7 -0.54 3.21
 6 -7 -7 2.98 2.47
 6 -7 -7 5.41 7.08
 6 -7 -6 -3.49 3.87
 6 -7 -6 2.19 2.49
 6 -7 -6 -1.67 7.48
 6 -7 -6 0.51 2.75
 6 -7 -5 1.62 2.56
 6 -7 -5 2.98 2.9
 6 -7 -4 5.34 2.57
 6 -7 -4 6.83 3.18
 6 -7 -3 -1.73 2.51
 6 -7 -3 2.17 3.13
 6 -7 -2 6.08 2.35
 6 -7 -2 1.91 3.08
 6 -7 -1 3.69 3.74
 6 -7 -1 7.51 2.29
 6 -7 -1 7.13 3.05
 6 -7 0 10.1 3.45
 6 -7 0 10.38 2.22
 6 -7 0 13.63 3.09
 6 -7 1 10.48 3.14
 6 -7 2 9.96 2.45
 6 -6 -11 158.78 16.1
 6 -6 -10 20.85 9.04
 6 -6 -9 23.14 3.55
 6 -6 -9 10.19 9.03
 6 -6 -8 170.27 12.29
 6 -6 -8 83.65 15.66
 6 -6 -7 83.8 7.32
 6 -6 -7 72.02 7.14
 6 -6 -6 57.19 5.86
 6 -6 -6 52.32 6.02
 6 -6 -5 2.11 3.21
 6 -6 -5 -5.55 9.62
 6 -6 -5 -1.5 3.96
 6 -6 -4 -0.24 3.44
 6 -6 -4 4.71 8.58
 6 -6 -4 -1.31 3.84
 6 -6 -3 0.8 3.91
 6 -6 -3 2.44 3.27
 6 -6 -2 -1.59 4.14
 6 -6 -2 -0.48 3.61
 6 -6 -1 4.33 3.66
 6 -6 -1 3.22 3.3
 6 -6 0 118.81 10.89
 6 -6 0 123.32 10.46
 6 -6 0 145.2 12.88
 6 -6 1 162.79 13.46
 6 -6 1 154.72 13.09
 6 -6 2 37.62 4.8
 6 -6 2 36.53 4.34
 6 -6 3 108.53 10.04
 6 -6 3 125.57 10.7
 6 -6 3 144.57 10.24
 6 -6 4 118.01 9.12
 6 -6 4 96.01 6.56
 6 -6 5 104.53 8.14
 6 -6 5 90.52 6.1
 6 -6 6 36.18 3.54
 6 -6 6 67.03 5.57
 6 -5 -12 28.93 5.88
 6 -5 -11 13.7 5.87
 6 -5 -11 23.33 9.41
 6 -5 -10 -2.12 2.86
 6 -5 -10 4.46 5.95
 6 -5 -9 18.76 3.63
 6 -5 -9 14.3 6.86
 6 -5 -9 4.75 10.55
 6 -5 -8 -0.7 3.23
 6 -5 -8 5.15 6.13
 6 -5 -8 13.85 10.88
 6 -5 -7 4.83 3.4
 6 -5 -7 -0.77 10.6
 6 -5 -7 2.06 3.4
 6 -5 -6 1.91 3.74
 6 -5 -6 2.83 9.16
 6 -5 -6 -7.85 11.38
 6 -5 -6 -1.12 3.67
 6 -5 -5 5.63 4.22
 6 -5 -5 9.9 8.99
 6 -5 -5 2.99 3.8
 6 -5 -5 10.24 10.68
 6 -5 -4 35.79 5.78
 6 -5 -4 9.2 11.4
 6 -5 -3 0.97 4.98
 6 -5 -3 19.56 10.58
 6 -5 -2 8.49 4.62
 6 -5 -1 28.73 9.35
 6 -5 -1 13.41 4.89
 6 -5 0 18.19 8.81
 6 -5 0 32.45 5.51
 6 -5 0 28.86 5
 6 -5 1 27.25 8.47
 6 -5 1 23.58 4.79
 6 -5 1 19 4.39
 6 -5 2 5.7 8
 6 -5 2 5.97 2.37
 6 -5 2 3.03 3.52
 6 -5 2 3.41 3.51
 6 -5 3 10.12 7.48
 6 -5 3 10.43 4.34
 6 -5 3 10.08 3.36
 6 -5 3 -0.23 3.13
 6 -5 4 2.19 7.31
 6 -5 4 -2.85 4.14
 6 -5 4 1.79 2.7
 6 -5 4 3.06 2.73
 6 -5 5 9.84 6.72
 -6 5 -5 2.38 4.8
 6 -5 5 9.93 4.04
 6 -5 5 8.38 2.52
 -6 5 -6 5.6 4.75
 6 -5 6 6.18 6.15
 -6 5 -7 4.25 4.13
 6 -5 7 -1.75 5.23
 -6 5 -8 22.2 4.72
 6 -5 8 47.14 5.3
 6 -4 -12 473.43 36.17
 6 -4 -11 433.04 34.43
 6 -4 -11 380.84 31.35
 6 -4 -10 560.52 47.55
 6 -4 -10 452.16 44.63
 6 -4 -9 642.73 55.38
 6 -4 -9 663.61 52.81
 6 -4 -9 561.39 52.52
 6 -4 -8 306.42 29.26
 6 -4 -8 279.47 28.65
 6 -4 -8 343.35 32.61
 6 -4 -7 499.54 37.1
 6 -4 -6 439.62 33.09
 6 -4 -5 489.83 37.94
 6 -4 -5 525.49 38.1
 6 -4 -5 501.1 40.93
 6 -4 -4 426.62 31.93
 6 -4 -4 418.15 31.85
 6 -4 -4 389.62 34.78
 6 -4 -3 338.36 27.73
 6 -4 -3 374.27 27.92
 6 -4 -3 363.21 31.08
 6 -4 -2 129.91 17.26
 6 -4 -2 147.7 13.82
 6 -4 -2 147.12 13.75
 6 -4 -2 190.56 16.62
 6 -4 -1 5.66 4.66
 6 -4 -1 -0.62 9.64
 6 -4 -1 10.41 5.16
 6 -4 -1 19.65 10.06
 6 -4 0 341.66 27.01
 6 -4 0 284.56 24.05
 6 -4 0 338.16 25.74
 6 -4 0 290.76 24.11
 6 -4 1 226.25 16.83
 6 -4 1 219.02 18.75
 6 -4 2 54.66 6.93
 6 -4 3 10.57 3.36
 6 -4 3 13.09 4.07
 6 -4 4 7.28 3.84
 6 -4 4 15.55 5.16
 6 -4 4 11.9 3.81
 6 -4 4 1.71 8.5
 6 -4 4 12.98 3.36
 6 -4 5 20.8 5.17
 6 -4 5 26.24 8.3
 6 -4 5 17.73 3.83
 6 -4 5 12.97 3.98
 6 -4 6 40.13 5.59
 6 -4 6 39.19 8.26
 6 -4 6 28.6 4.19
 6 -4 6 19.78 4.03
 6 -4 7 41.55 5.33
 6 -4 7 47.17 7.75
 6 -4 7 36.09 4.23
 6 -4 8 120.77 10.38
 6 -4 8 124.64 9.24
 6 -4 9 177.88 13.15
 6 -4 9 208.15 12.64
 -6 4 -10 26.1 5.84
 6 -4 10 88.44 6.15
 6 -3 -13 -0.73 7.13
 6 -3 -12 0.46 4.37
 6 -3 -12 4.57 8.24
 6 -3 -12 5.25 6.56
 6 -3 -11 1.51 4.91
 6 -3 -11 -6.4 9.12
 6 -3 -11 -0.54 4.71
 6 -3 -11 14.09 6.99
 6 -3 -10 3.57 2.82
 6 -3 -10 9.64 5.33
 6 -3 -10 9.4 7.66
 6 -3 -10 27.8 11.35
 6 -3 -10 10.28 7.41
 6 -3 -10 7.61 5.27
 6 -3 -9 -1.68 7.59
 6 -3 -9 9.5 11.2
 6 -3 -9 4.95 5.66
 6 -3 -9 3.81 3.05
 6 -3 -9 1.53 3.67
 6 -3 -9 9.57 8.42
 6 -3 -9 2.88 8.03
 6 -3 -8 -1.1 3.91
 6 -3 -8 -6.92 7.54
 6 -3 -7 -4.94 4.09
 6 -3 -7 8 3.67
 6 -3 -7 0.94 12.43
 6 -3 -7 -4.74 15.87
 6 -3 -7 -1.99 10.02
 6 -3 -6 2.4 4.37
 6 -3 -6 8.89 3.94
 6 -3 -6 1.93 11.94
 6 -3 -6 10.72 15.02
 6 -3 -6 2.94 9.17
 6 -3 -6 9.8 9.92
 6 -3 -5 8.8 12.4
 6 -3 -5 8.66 4.32
 6 -3 -5 16.66 10.88
 6 -3 -5 -12 10.52
 6 -3 -5 11.97 15.03
 6 -3 -5 10.28 4.63
 6 -3 -4 3.95 12.22
 6 -3 -4 -0.36 4.81
 6 -3 -4 6.08 9.51
 6 -3 -4 1.45 10.2
 6 -3 -4 10.87 4.95
 6 -3 -4 14.75 16.44
 6 -3 -3 2.95 12.14
 6 -3 -3 -1.15 16.76
 6 -3 -3 6.46 5.05
 6 -3 -3 21.38 10.42
 6 -3 -3 -7.2 10.03
 6 -3 -3 -4.58 5.31
 6 -3 -2 19.01 5.92
 6 -3 -2 36.16 17.57
 6 -3 -2 22.32 9.98
 6 -3 -2 20.45 11
 6 -3 -2 11.2 5.43
 6 -3 -2 2.82 10.9
 6 -3 -1 47.22 7.55
 6 -3 -1 43.01 7.52
 6 -3 -1 41.93 12.05
 6 -3 -1 62.97 12.21
 6 -3 -1 57.06 11.19
 6 -3 -1 63.22 18.18
 6 -3 0 41.99 17.04
 6 -3 0 43.35 10.05
 6 -3 0 23.01 6.13
 6 -3 0 34.03 11.91
 6 -3 0 22.6 6.28
 6 -3 0 15.57 9.69
 6 -3 0 33.7 5.96
 6 -3 1 -5.28 14.31
 6 -3 1 -10.83 9.96
 6 -3 1 -1.11 5.03
 6 -3 1 4.62 5.1
 6 -3 1 4.26 8.61
 6 -3 1 -2.3 4.85
 6 -3 2 9.86 3.58
 6 -3 2 37.56 14.83
 6 -3 2 16.78 9.52
 6 -3 2 14.9 4.78
 6 -3 2 14.29 5.42
 6 -3 2 11.28 8.27
 6 -3 2 10.88 5.27
 6 -3 3 66.62 7.04
 6 -3 3 80.34 16.8
 6 -3 3 48.95 7.92
 6 -3 3 69.28 10.86
 6 -3 3 88.53 11.51
 6 -3 3 68.96 8.35
 6 -3 3 68.75 7.88
 6 -3 4 1.74 3.88
 6 -3 4 -5.96 4.68
 6 -3 4 0.28 3.45
 6 -3 4 -0.34 5.17
 6 -3 5 3.12 3.51
 6 -3 5 1.28 3.52
 6 -3 6 -0.82 3.34
 6 -3 6 1.23 3.95
 6 -3 7 7.73 7.72
 6 -3 7 2.59 4.71
 6 -3 7 3.32 3.3
 6 -3 7 -4.21 3.48
 6 -3 8 0.85 7.51
 6 -3 8 4.1 4.42
 6 -3 8 2.96 3.06
 6 -3 8 4.17 2.95
 6 -3 9 -7.96 6.85
 6 -3 9 1.09 4.26
 6 -3 9 1.56 2.66
 6 -3 10 10.76 3.8
 6 -3 10 13.57 5.91
 6 -3 11 38.81 5.32
 6 -3 11 39.88 4.14
 6 -2 -13 23.62 4.44
 6 -2 -13 18.27 8.39
 6 -2 -13 26.34 5.33
 6 -2 -12 12.13 5.51
 6 -2 -12 5.36 4.27
 6 -2 -12 0.14 3.49
 6 -2 -11 47.32 12.08
 6 -2 -11 51.97 10.65
 6 -2 -11 90.56 8.2
 6 -2 -11 85.96 8.95
 6 -2 -11 82.98 7.58
 6 -2 -11 69.04 16.56
 6 -2 -10 57.89 12.26
 6 -2 -10 80.84 7.64
 6 -2 -10 65.59 8.38
 6 -2 -10 55.64 10.34
 6 -2 -10 83.41 15.65
 6 -2 -10 60.63 6.75
 6 -2 -10 33.89 9.21
 6 -2 -10 78.55 16.74
 6 -2 -9 46.57 10.15
 6 -2 -9 62.72 7.47
 6 -2 -9 40.74 10.18
 6 -2 -9 46.15 10.29
 6 -2 -9 59.32 5.96
 6 -2 -8 115.19 18.44
 6 -2 -8 109.35 20.84
 6 -2 -8 94.23 14.12
 6 -2 -8 135.43 10.93
 6 -2 -7 14.98 6.84
 6 -2 -7 27.23 4.53
 6 -2 -7 17.16 6.04
 6 -2 -7 8.77 13.53
 6 -2 -7 6.13 15.34
 6 -2 -7 21.62 15.07
 6 -2 -7 19.93 4.58
 6 -2 -7 13.05 4.62
 6 -2 -7 -1.42 10.1
 6 -2 -7 10.54 9.08
 6 -2 -6 112.24 9.68
 6 -2 -6 94.94 16.91
 6 -2 -6 98.68 10.62
 6 -2 -6 95.56 9.3
 6 -2 -6 63.74 13.87
 6 -2 -6 46.62 13.44
 6 -2 -6 84.28 19.6
 6 -2 -6 117.21 9.95
 6 -2 -6 84.34 19.22
 6 -2 -5 228.34 25.55
 6 -2 -5 146.98 22.32
 6 -2 -5 177.35 15.17
 6 -2 -5 159.51 19.6
 6 -2 -5 123.85 18.87
 6 -2 -5 151.18 24.94
 6 -2 -5 215.44 16.19
 6 -2 -5 221.35 16
 6 -2 -4 501.4 47.93
 6 -2 -4 440.25 49.88
 6 -2 -4 655.82 43.4
 6 -2 -4 429.86 45.59
 6 -2 -4 575.92 46.42
 6 -2 -3 342.46 41.21
 6 -2 -3 558.82 37.77
 6 -2 -3 364.12 44.44
 6 -2 -3 456.8 40.38
 6 -2 -3 498.51 41
 6 -2 -2 61.89 19.39
 6 -2 -2 182.69 20.24
 6 -2 -2 155.61 19.52
 6 -2 -2 187.71 16.04
 6 -2 -2 165.98 26.81
 6 -2 -2 222.53 17.95
 6 -2 -2 277.16 25.04
 6 -2 -1 325.3 31.19
 6 -2 -1 331.9 31.38
 6 -2 -1 339.26 28.45
 6 -2 -1 230.78 35.94
 6 -2 0 97.58 15.22
 6 -2 0 96.26 15
 6 -2 0 99.31 11.69
 6 -2 0 97.41 22.21
 6 -2 0 116 11.57
 6 -2 0 147.42 13.91
 6 -2 1 629.13 45.2
 6 -2 1 545.44 47.01
 6 -2 1 551.1 47.43
 6 -2 1 447.63 51.07
 6 -2 1 573.9 44.42
 6 -2 2 272.33 20.25
 6 -2 2 220.78 18.31
 6 -2 2 197.3 20.69
 6 -2 2 188.81 21.55
 6 -2 2 178.77 26.95
 6 -2 2 207.53 17.95
 6 -2 3 372.08 26.92
 6 -2 3 318.96 26.3
 6 -2 3 344.22 27.13
 6 -2 3 305.63 28.67
 6 -2 3 338.14 34.31
 6 -2 3 319.88 26.85
 6 -2 4 535.59 42.2
 6 -2 4 681.09 43.52
 6 -2 4 497.83 41.86
 6 -2 4 598.07 41.9
 6 -2 4 523.19 41.55
 6 -2 4 691.88 49.02
 6 -2 5 278.84 25.92
 6 -2 5 286.12 21.71
 6 -2 5 239.58 20.01
 6 -2 5 228.16 19.01
 6 -2 5 224.33 19.2
 6 -2 5 237.18 19.04
 6 -2 6 83.65 8.21
 6 -2 6 102.45 12.05
 6 -2 7 34 5.39
 6 -2 7 35.5 5.41
 6 -2 8 188.47 16.76
 6 -2 8 200.74 16.35
 6 -2 8 193.29 16.32
 6 -2 8 236.8 18.25
 6 -2 9 94.61 8.83
 6 -2 9 70.23 7.87
 6 -2 9 78.42 7.94
 6 -2 9 91.67 10.66
 6 -2 10 56.77 6.6
 6 -2 10 47.4 5.81
 6 -2 10 63.77 8.64
 6 -2 11 104.2 7.98
 6 -2 11 99.56 9.13
 6 -2 12 13.04 3.1
 6 -2 12 7.79 4.54
 6 -1 -14 9.55 4.69
 6 -1 -14 11.34 2.81
 6 -1 -13 11.56 3.68
 6 -1 -13 12.64 5.53
 6 -1 -13 12.58 3.56
 6 -1 -12 57.9 8.01
 6 -1 -12 60.86 6.5
 6 -1 -12 59.47 6.33
 6 -1 -12 43.96 13.6
 6 -1 -12 39.03 10.9
 6 -1 -11 11.76 6.66
 6 -1 -11 4.22 4.51
 6 -1 -11 5.12 4.26
 6 -1 -11 -7.91 12.92
 6 -1 -11 6.53 9.87
 6 -1 -10 8.15 7.54
 6 -1 -10 6.73 4.84
 6 -1 -10 13.4 7.23
 6 -1 -10 5.93 4.55
 6 -1 -10 -4.2 8.03
 6 -1 -9 24.05 5.63
 6 -1 -9 12 15.28
 6 -1 -9 13 12.49
 6 -1 -8 34.28 8.02
 6 -1 -8 -11.78 12.64
 6 -1 -8 21.5 8.31
 6 -1 -8 38.72 14.3
 6 -1 -8 23.7 15.64
 6 -1 -8 24.03 5.48
 6 -1 -8 17.6 9.57
 6 -1 -8 6.88 9.46
 6 -1 -8 28.71 6.13
 6 -1 -7 3.52 5.43
 6 -1 -7 -5.94 13.57
 6 -1 -7 16.38 16.26
 6 -1 -7 13.71 14.61
 6 -1 -7 -0.29 3.35
 6 -1 -7 8.91 9.87
 6 -1 -7 0.26 4.78
 6 -1 -7 4.38 9.99
 6 -1 -7 2.7 7.34
 6 -1 -6 -0.88 3.92
 6 -1 -6 2.01 5.98
 6 -1 -6 -6.98 12.63
 6 -1 -6 18.73 14.87
 6 -1 -6 -3.65 16.45
 6 -1 -6 5.45 3.64
 6 -1 -6 -0.51 4.75
 6 -1 -6 -3.31 9.41
 6 -1 -6 -2.3 10.66
 6 -1 -6 -3.41 7.33
 6 -1 -5 3.98 12.43
 6 -1 -5 26.83 15.41
 6 -1 -5 7.57 17.22
 6 -1 -5 3.89 4.21
 6 -1 -5 22.48 10.88
 6 -1 -5 3.77 4.64
 6 -1 -5 -14.77 11.71
 6 -1 -5 2.53 7.03
 6 -1 -4 -1.26 17.66
 6 -1 -4 1.98 12.64
 6 -1 -4 -1.9 4.52
 6 -1 -4 -7.41 5.17
 6 -1 -4 17.38 10.52
 6 -1 -4 0.77 11.21
 6 -1 -4 12.97 13.57
 6 -1 -3 11.27 14.64
 6 -1 -3 4.98 12.75
 6 -1 -3 38.3 17.59
 6 -1 -3 12.95 9.97
 6 -1 -3 10.77 4.83
 6 -1 -3 14.52 5.38
 6 -1 -3 11.38 10.85
 6 -1 -3 15.03 5.03
 6 -1 -2 19.12 6.4
 6 -1 -2 21.42 13.68
 6 -1 -2 23 8.91
 6 -1 -2 20.41 12.87
 6 -1 -2 14.51 16.55
 6 -1 -2 22.48 5.57
 6 -1 -2 5.2 10.69
 6 -1 -2 18.87 10.29
 6 -1 -2 20.04 5.6
 6 -1 -1 32.43 12.74
 6 -1 -1 30.3 9.22
 6 -1 -1 14.25 17.63
 6 -1 -1 23.71 6.58
 6 -1 -1 17.24 5.93
 6 -1 -1 25.32 10.98
 6 -1 -1 21.62 5.98
 6 -1 -1 35.94 11.09
 6 -1 0 13.11 8.83
 6 -1 0 12.41 11.7
 6 -1 0 21.03 16.6
 6 -1 0 7.76 5.85
 6 -1 0 12.08 5.56
 6 -1 0 21.85 10.55
 6 -1 0 11.14 9.35
 6 -1 1 47.26 9.72
 6 -1 1 33.39 16.84
 6 -1 1 27.79 6.67
 6 -1 1 31.07 6.53
 6 -1 1 41.2 10.51
 6 -1 1 24.46 10.62
 6 -1 2 -6.93 8.87
 6 -1 2 22.81 16.79
 6 -1 2 -3.22 5.54
 6 -1 2 -1.48 4.86
 6 -1 2 -0.7 8.65
 6 -1 2 9.07 8.99
 6 -1 3 25.02 9.19
 6 -1 3 27.04 16.26
 6 -1 3 22.09 6.36
 6 -1 3 17.67 8.74
 6 -1 3 17.1 8.76
 6 -1 3 22.15 4.75
 6 -1 4 -3.09 5.41
 6 -1 4 -1.1 15.67
 6 -1 4 17.86 8.75
 6 -1 4 0.56 7.55
 6 -1 5 32.35 5.1
 6 -1 5 24.86 4.97
 6 -1 5 12.37 5.99
 6 -1 5 42.89 9.91
 6 -1 5 15.61 14.52
 6 -1 5 23.76 5.09
 6 -1 6 47.64 6.99
 6 -1 6 44.67 5.76
 6 -1 6 45.95 6.11
 6 -1 6 60.61 10.58
 6 -1 7 6.09 4.18
 6 -1 7 1.07 4.1
 6 -1 7 1.56 8.97
 6 -1 8 -0.97 4.06
 6 -1 9 -3.19 3.85
 6 -1 9 1.37 8.14
 -6 1 -9 5.83 5.93
 6 -1 10 61.17 6.77
 6 -1 10 64.38 9.3
 -6 1 -10 45.5 7.42
 6 -1 11 24.15 4.47
 6 -1 11 32.49 7.26
 -6 1 -11 26.76 5.56
 6 -1 12 -4.97 5.82
 6 -1 12 0.6 3.73
 6 -1 12 8.65 2.93
 -6 1 -12 0.13 4.17
 -6 1 -13 1.6 3.2
 6 -1 13 1.27 2.92
 6 -1 13 3.59 4.07
 6 0 -14 196.57 15.35
 6 0 -14 220.76 15.99
 6 0 -13 286.48 20.18
 6 0 -13 251.7 19.4
 6 0 -12 458.72 46.89
 6 0 -12 541.55 41.32
 6 0 -12 569.35 41.58
 6 0 -11 1160.11 83.76
 6 0 -11 996.99 85.44
 6 0 -11 1129.39 89.89
 6 0 -11 1329.21 84.36
 6 0 -11 1154.7 83.57
 6 0 -10 132.04 10.09
 6 0 -10 47.38 12.71
 6 0 -9 247.19 18.97
 6 0 -9 267.91 29.02
 6 0 -9 231.16 18.77
 6 0 -9 273.54 20.29
 6 0 -8 441.36 50.32
 6 0 -8 772.23 48.68
 6 0 -8 607.57 51.21
 6 0 -8 412.85 50.42
 6 0 -8 734.54 57.79
 6 0 -8 713.11 48.46
 6 0 -8 814.16 49.47
 6 0 -7 582.38 35.58
 6 0 -7 516.87 34.59
 6 0 -7 528.92 44.55
 6 0 -7 634.61 42.57
 6 0 -7 516.35 34.61
 6 0 -6 79.49 20
 6 0 -6 159.55 12.51
 6 0 -6 35.66 17.01
 6 0 -6 186.73 21.68
 6 0 -6 88.54 16.32
 6 0 -6 177.38 13.12
 6 0 -6 175.88 14.51
 6 0 -6 152.51 23.3
 6 0 -5 -8.88 13.05
 6 0 -5 2.5 7.77
 6 0 -5 10.33 14.78
 6 0 -5 0.65 3.73
 6 0 -5 12.47 14.53
 6 0 -5 1.34 5.07
 6 0 -5 -0.76 10.98
 6 0 -4 5.06 7.78
 6 0 -4 9.17 4.34
 6 0 -4 5.2 15.91
 6 0 -4 9.56 14.33
 6 0 -4 3.88 12.5
 6 0 -4 -1.14 15.92
 6 0 -4 2.61 5.22
 6 0 -4 13.7 4.5
 6 0 -3 58.28 8.13
 6 0 -3 52.43 15.43
 6 0 -3 58.56 7.02
 6 0 -3 40.05 13.82
 6 0 -3 21.87 16.38
 6 0 -3 58.78 7.27
 6 0 -3 47.16 7.02
 6 0 -2 39.75 7.4
 6 0 -2 18.32 13.26
 6 0 -2 26.95 5.61
 6 0 -2 1.81 12.26
 6 0 -2 28.23 6.22
 6 0 -2 36.79 6.21
 6 0 -2 19.03 17.47
 6 0 -1 7.5 15.72
 6 0 -1 21.74 6.66
 6 0 -1 17.96 5.72
 6 0 -1 13.15 12.04
 6 0 -1 21.3 8.31
 6 0 -1 15.9 5.45
 6 0 0 129.05 24.62
 6 0 0 240.21 18.59
 6 0 0 168.3 20.51
 6 0 0 238.47 18.59
 6 0 0 243.77 23.62
 6 0 0 182.28 17.17
 6 0 1 9.43 5.21
 6 0 1 7.25 14.72
 6 0 1 15.39 3.93
 6 0 1 19.45 9.44
 6 0 1 13.55 8.23
 6 0 1 13.08 6.77
 6 0 2 138.44 12.87
 6 0 2 88.96 21.33
 6 0 2 144.34 12.16
 6 0 2 110.54 15.89
 6 0 2 127.7 15.78
 6 0 2 171.48 14.49
 6 0 2 143.48 13.95
 6 0 3 216.22 16.6
 6 0 3 208.63 16.05
 6 0 3 153.97 18.64
 6 0 3 186.31 19.25
 6 0 3 234.47 18.01
 6 0 3 182.28 17.4
 6 0 4 339.86 24.74
 6 0 4 356.85 24.68
 6 0 4 265.19 31.46
 6 0 4 236.89 26.29
 6 0 4 270.68 26.79
 6 0 4 355.42 26.08
 6 0 4 391.41 26.15
 6 0 5 378.44 36.63
 6 0 5 359.18 40.02
 6 0 6 308.02 22.58
 6 0 6 164.24 25.77
 6 0 7 702.1 31.52
 6 0 7 585.19 30.02
 -6 0 -8 406.98 31.3
 6 0 8 313.69 30.05
 6 0 8 401.11 30.51
 6 0 9 419.43 31.91
 6 0 10 364.47 25.97
 -6 0 -10 310.35 25.19
 6 0 10 296.64 24.92
 6 0 11 372.46 27.02
 -6 0 -11 330.5 26.34
 6 0 11 336.23 26.43
 6 0 12 505.18 37.72
 6 0 12 491.35 37.55
 -6 0 -12 524.72 37.38
 6 0 13 184.79 15.92
 -6 0 -13 225.7 16.11
 6 0 14 125.39 10.02
 -6 0 -14 120.88 9.95
 6 1 -14 1.39 2.89
 6 1 -14 4.02 4.51
 6 1 -13 6.96 3.85
 6 1 -13 7.51 5.99
 6 1 -13 2.85 8.67
 6 1 -12 11.74 4.61
 6 1 -12 5.65 11.1
 6 1 -12 18.85 7.1
 6 1 -11 50.53 6.66
 6 1 -11 27.99 15.05
 6 1 -11 51 8.92
 6 1 -10 0.63 4.32
 6 1 -9 13.98 11.88
 6 1 -9 23.38 5.44
 6 1 -9 29.95 9.49
 6 1 -9 46.14 17.14
 6 1 -8 -3.29 9.18
 6 1 -8 9.71 12.64
 6 1 -8 -1.16 5.57
 6 1 -8 0.5 5.16
 6 1 -8 9.16 8.78
 6 1 -8 3.91 16.02
 6 1 -7 11.9 5.68
 6 1 -7 -1.41 10.92
 6 1 -7 7.95 5.2
 6 1 -7 4.79 12.85
 6 1 -7 17.08 8.94
 6 1 -7 -3.96 16.7
 6 1 -6 1.14 5.41
 6 1 -6 -1.04 13.79
 6 1 -6 -4.73 13.07
 6 1 -6 2.18 8.34
 6 1 -6 -0.31 4.98
 6 1 -5 4.76 8.29
 6 1 -5 -6.09 15.05
 6 1 -5 5.92 5.03
 6 1 -5 5.68 3.72
 6 1 -5 1.91 5.58
 6 1 -5 10.06 5.46
 6 1 -5 11.27 12.64
 6 1 -5 4.34 11.54
 6 1 -4 -1.57 3.87
 6 1 -4 2.17 5.28
 6 1 -4 5.73 12.42
 6 1 -4 5.43 4.09
 6 1 -4 2.78 6.18
 6 1 -4 1.24 15.1
 6 1 -4 8.22 5.61
 6 1 -4 5.62 12.28
 6 1 -4 7.11 8.1
 6 1 -3 15.04 5.55
 6 1 -3 13 4.6
 6 1 -3 12.69 5.96
 6 1 -3 7.03 5.79
 6 1 -3 11.06 12.52
 6 1 -3 19.29 4.92
 6 1 -3 18.53 15.89
 6 1 -3 11.78 12.89
 6 1 -3 23.97 8.53
 6 1 -2 13.66 4.99
 6 1 -2 22.08 5.65
 6 1 -2 21.93 16.21
 6 1 -2 21.19 5.16
 6 1 -2 13.63 5.94
 6 1 -2 19.81 6.49
 6 1 -2 15.29 13.23
 6 1 -2 36.67 12.76
 6 1 -2 12.31 12.71
 6 1 -1 11.61 5.63
 6 1 -1 15.24 5.12
 6 1 -1 16.74 7.58
 6 1 -1 20.44 12.87
 6 1 -1 10.85 15.32
 6 1 -1 26.46 5.73
 6 1 -1 18.58 6.36
 6 1 -1 8.24 11.92
 6 1 0 34.94 6
 6 1 0 20.19 15.48
 6 1 0 33.76 7.99
 6 1 0 13.27 11.92
 6 1 0 30.53 6.21
 6 1 0 32.72 7.56
 6 1 0 26.89 12.18
 6 1 1 34.96 6.3
 6 1 1 22.18 15.56
 6 1 1 37.99 5.3
 6 1 1 45.26 8.3
 6 1 1 45.09 7.85
 6 1 1 26.7 12.17
 6 1 2 41.75 6.73
 6 1 2 48.1 16.03
 6 1 2 45.59 5.93
 6 1 2 54.54 8.7
 6 1 2 28.61 9.96
 6 1 2 44.31 8.45
 6 1 2 36.23 12.17
 6 1 3 33.82 6.32
 6 1 3 45.1 5.9
 6 1 3 40.38 16.06
 6 1 3 49.1 8.58
 6 1 3 24.55 9.09
 6 1 3 45.85 11.71
 6 1 4 19.08 7.9
 6 1 4 24.39 4.81
 6 1 4 1.1 13.67
 6 1 4 10.63 7.58
 6 1 4 20.97 5.21
 6 1 5 3.41 4.03
 6 1 5 1.95 4.36
 6 1 5 6.46 13.09
 6 1 5 -6.25 8.25
 6 1 6 5.02 4.34
 6 1 6 2.51 8.41
 6 1 6 3.12 4.06
 6 1 6 2.07 12.39
 6 1 7 11.34 7.52
 6 1 7 5.42 6.15
 6 1 7 0.73 8.04
 6 1 8 8.7 7.01
 6 1 8 -6.64 8.64
 6 1 8 7.14 6.29
 6 1 8 -0.4 4.67
 6 1 9 81.28 9.15
 6 1 9 74.05 10.54
 6 1 9 56.96 8.18
 -6 -1 -9 51.23 11.19
 6 1 10 -6.59 5.1
 6 1 11 24.5 7.55
 6 1 11 14.56 5.1
 6 1 12 0.29 3.94
 -6 -1 -12 1.65 6.21
 6 1 12 4.17 6.38
 -6 -1 -12 -8.79 8.02
 -6 -1 -13 89.39 10.69
 6 1 13 121.22 9.98
 -6 -1 -13 111.38 10.64
 6 1 14 4.12 2.69
 -6 -1 -14 -0.15 4.89
 6 1 15 18.14 3.15
 -6 -1 -15 10.38 3.96
 6 2 -14 63.45 5.72
 6 2 -13 128.42 10.74
 6 2 -13 126.06 10.02
 6 2 -12 157.36 20.91
 6 2 -12 211.66 16.43
 6 2 -12 192.91 15.52
 6 2 -11 61.48 9.15
 6 2 -11 51.08 14.88
 6 2 -10 646.15 55.25
 6 2 -9 702.61 42.65
 6 2 -9 399.64 42.81
 6 2 -8 798.39 42.1
 6 2 -8 381.45 41.83
 6 2 -8 391.25 39.37
 6 2 -8 806.37 41.08
 6 2 -7 376.95 24.18
 6 2 -7 395.85 25.58
 6 2 -6 274.66 19.25
 6 2 -6 143.49 22.75
 6 2 -6 287.26 19.41
 6 2 -6 91.24 20.38
 6 2 -6 288.63 20.66
 6 2 -5 395.35 42.31
 6 2 -5 638.01 39.22
 6 2 -5 521.07 39.61
 6 2 -5 577.23 38.66
 6 2 -5 671.21 39.6
 6 2 -5 695.45 40.14
 6 2 -5 313.05 39.97
 6 2 -4 712.41 47.42
 6 2 -4 636.85 46.54
 6 2 -4 645.54 47.17
 6 2 -4 675.96 46.72
 6 2 -4 705.94 47.11
 6 2 -4 557.87 50.27
 6 2 -3 1057.46 65.71
 6 2 -3 919.85 65.33
 6 2 -3 932.31 64.93
 6 2 -3 741.95 68.31
 6 2 -3 939.35 65.29
 6 2 -3 930.56 65.85
 6 2 -3 906.74 65.03
 6 2 -2 184.62 15.14
 6 2 -2 75.4 21.51
 6 2 -2 212.65 14.89
 6 2 -2 104.68 13.97
 6 2 -2 143.54 20.57
 6 2 -2 211.25 15.3
 6 2 -2 184.82 15.53
 6 2 -2 209.76 14.86
 6 2 -1 253.37 21.56
 6 2 -1 193.75 27.99
 6 2 -1 271.71 21.03
 6 2 -1 240.36 25.86
 6 2 -1 293.31 21.42
 6 2 -1 265.76 22.25
 6 2 -1 275.84 21.31
 6 2 0 428.27 36.8
 6 2 0 469.69 43.36
 6 2 0 507.03 36.31
 6 2 0 515.67 40.63
 6 2 0 507.95 37.76
 6 2 0 504.56 36.74
 6 2 1 321.37 29.93
 6 2 1 307.62 26.3
 6 2 1 294.82 21.2
 6 2 1 303.44 21.93
 6 2 1 298.62 23.3
 6 2 2 29.15 5.06
 6 2 2 17.51 11.01
 6 2 2 38.5 6.01
 6 2 2 20.13 4.78
 6 2 2 34.1 15.49
 6 2 3 77.44 7.54
 6 2 3 61.37 7.82
 6 2 3 63.36 7.23
 6 2 3 56.09 15.93
 6 2 3 51.41 12.66
 6 2 4 13.47 4.86
 6 2 4 4.52 3.88
 6 2 4 4.4 7.6
 6 2 4 8.11 9.42
 6 2 4 13.67 13.2
 6 2 4 14.04 8.32
 6 2 5 236.45 19.19
 6 2 5 252.06 18.15
 6 2 5 229.87 17.83
 6 2 6 7.81 4.5
 6 2 6 11.73 8.55
 6 2 6 4.04 4.14
 6 2 7 86.36 10.39
 6 2 7 61.24 10.54
 6 2 8 60.13 9.36
 6 2 8 39.73 9.81
 6 2 9 6.71 7.63
 6 2 9 -0.86 7.47
 6 2 9 -2.96 5.31
 -6 -2 -10 34.09 10.72
 6 2 10 28.34 7.03
 6 2 11 95.4 10.14
 -6 -2 -12 10.61 8.44
 -6 -2 -12 8.07 7.58
 6 2 12 12.39 5.8
 6 2 12 12.56 4.54
 -6 -2 -13 309.51 25.72
 6 2 13 340.38 25.06
 -6 -2 -13 320.48 25.21
 -6 -2 -14 319.47 25.69
 -6 -2 -14 348.03 25.66
 6 2 14 342.59 25.41
 -6 -2 -15 200.44 16.01
 -6 -2 -15 220.79 16.45
 6 2 16 138.09 10.66
 -6 -2 -16 140.34 10.97
 6 3 -14 0.75 2.17
 6 3 -13 13.76 3.66
 6 3 -12 5.35 9.33
 6 3 -12 11.51 5.75
 6 3 -12 13.27 4.25
 6 3 -11 9.69 8.53
 6 3 -11 2.69 11.69
 6 3 -11 17.45 6.84
 6 3 -10 -1.38 8.9
 6 3 -10 6.85 7.78
 6 3 -10 3.05 4.41
 6 3 -8 -1.02 9.65
 6 3 -8 6.29 9.99
 6 3 -8 -0.32 5.06
 6 3 -7 9.46 9.75
 6 3 -7 2.05 9.73
 6 3 -7 -7.81 11.03
 6 3 -7 -0.67 5.64
 6 3 -6 10.15 7.73
 6 3 -6 7.31 9.37
 6 3 -6 6.17 5.62
 6 3 -6 2.26 10.93
 6 3 -6 6.57 9.23
 6 3 -5 4.45 12.85
 6 3 -5 13.46 6.13
 6 3 -5 13.07 7.64
 6 3 -5 14.38 9.57
 6 3 -5 19.81 6.09
 6 3 -5 20.28 11.81
 6 3 -5 13.48 9.57
 6 3 -4 -1.13 13.93
 6 3 -4 9 8.92
 6 3 -4 7.21 5.86
 6 3 -4 14.73 6.86
 6 3 -4 9.94 7.28
 6 3 -4 10.48 9.34
 6 3 -4 5.71 5.81
 6 3 -4 6.23 12.41
 6 3 -3 1.13 14.4
 6 3 -3 -0.45 7.99
 6 3 -3 6.83 5.96
 6 3 -3 -1.29 6.92
 6 3 -3 -3.26 9.27
 6 3 -3 6.14 6.47
 6 3 -3 6.89 5.24
 6 3 -3 -0.77 12.02
 6 3 -3 -1.16 4.48
 6 3 -2 15.21 5.43
 6 3 -2 15.76 5.56
 6 3 -2 15.41 6.25
 6 3 -2 16.68 6.69
 6 3 -2 7.81 6.09
 6 3 -2 6.46 13.53
 6 3 -2 2.29 12.68
 6 3 -2 14.36 4.45
 6 3 -1 13.52 5.79
 6 3 -1 14.22 5.44
 6 3 -1 8.98 5.91
 6 3 -1 7.76 6.16
 6 3 -1 15.79 6.37
 6 3 -1 3.23 13.47
 6 3 -1 14.14 11.93
 6 3 -1 14.2 4.72
 6 3 0 3.71 5.7
 6 3 0 2.39 6.02
 6 3 0 0.91 5.78
 6 3 0 5.85 4.25
 6 3 0 1.03 13.13
 6 3 0 3.52 5.18
 6 3 0 2.18 11.52
 6 3 0 5.89 4.53
 6 3 0 3.95 5.49
 6 3 1 2.04 13.07
 6 3 1 1.97 5.2
 6 3 1 3.49 6.1
 6 3 1 1.58 4.53
 6 3 1 0.27 4.47
 6 3 1 5.62 11.46
 6 3 2 0.28 4.04
 6 3 2 3.28 3.81
 6 3 2 -4.07 10.47
 6 3 2 0.35 5.98
 6 3 2 0.32 4.32
 6 3 2 5.02 12.82
 6 3 3 27.45 5.17
 6 3 3 29.16 8.39
 6 3 3 30.27 5.45
 6 3 3 20.31 11.26
 6 3 3 34.4 13.75
 6 3 3 21.81 5.59
 6 3 4 -1.28 4.28
 6 3 4 6.73 4.18
 6 3 4 -4.18 8.06
 6 3 4 2.98 11.86
 6 3 4 -1.89 9.72
 6 3 5 13.42 4.94
 6 3 5 10.12 8.71
 6 3 5 18.79 13.42
 6 3 5 2.42 9.14
 6 3 6 8.04 4.71
 6 3 6 1.11 8.83
 6 3 6 11.74 12.64
 6 3 7 6.2 4.54
 6 3 7 10.56 8.95
 6 3 7 1.96 11.77
 6 3 7 10.32 7.41
 6 3 8 -0.38 8.97
 6 3 8 -2.68 7.26
 6 3 9 -6.35 5.29
 6 3 9 -2.96 8.68
 6 3 9 -0.91 7.67
 6 3 10 7.27 4.95
 6 3 10 -1.41 8.42
 6 3 11 -2.65 4.53
 -6 -3 -11 -12.18 10.61
 6 3 11 -1.63 7.24
 6 3 12 17.44 5.13
 -6 -3 -12 23.61 9.15
 -6 -3 -13 2.51 7.66
 6 3 13 4.03 3.84
 -6 -3 -13 0.56 7.35
 6 3 13 4.76 5.72
 -6 -3 -14 9.02 6.01
 6 3 14 0.94 3.24
 -6 -3 -14 5.78 6.25
 6 3 14 3.25 4.92
 -6 -3 -15 1.38 5.4
 -6 -3 -15 3.41 4.4
 6 3 15 3.93 2.75
 -6 -3 -15 4.82 2.94
 -6 -3 -16 14.65 4.44
 6 4 -13 50.58 4.87
 6 4 -12 62.71 6.04
 6 4 -12 39.98 10.55
 6 4 -12 54.73 8.8
 6 4 -11 18.06 6.28
 6 4 -11 25.7 4.52
 6 4 -11 21.89 8.27
 6 4 -11 7.91 10.7
 6 4 -10 108.82 9.97
 6 4 -10 88.34 12.54
 6 4 -10 108.75 11.01
 6 4 -9 4.79 4.85
 6 4 -9 -4.94 7.68
 6 4 -9 -0.79 3.26
 6 4 -8 3.91 3.57
 6 4 -8 3.88 9.45
 6 4 -8 3.61 6.79
 6 4 -7 35.68 8.37
 6 4 -7 20.22 9.33
 6 4 -7 24.78 4.51
 6 4 -7 4.68 10.78
 6 4 -7 13.43 9.31
 6 4 -7 32.33 6.89
 6 4 -6 259.43 21.78
 6 4 -6 325.97 21.19
 6 4 -6 260.95 19.73
 6 4 -6 272.33 21.71
 6 4 -6 298.29 22.19
 6 4 -5 337.95 23.26
 6 4 -5 318.87 23.86
 6 4 -5 330.64 24.18
 6 4 -5 326.49 22.55
 6 4 -4 523.01 34.09
 6 4 -4 600.57 35.07
 6 4 -4 186.33 36.88
 6 4 -4 229.73 34.28
 6 4 -4 529.02 35.03
 6 4 -4 441.36 38.28
 6 4 -4 498.86 35.09
 6 4 -4 570.29 35.78
 6 4 -3 287.47 23.85
 6 4 -3 358.11 23.99
 6 4 -3 416.34 25.05
 6 4 -3 132.71 28.47
 6 4 -3 130.5 24.16
 6 4 -3 407.64 25.45
 6 4 -3 371.63 29.55
 6 4 -3 357.94 24.91
 6 4 -2 830.76 68.87
 6 4 -2 966.83 68.55
 6 4 -2 1073.5 69.39
 6 4 -2 1088.43 69.37
 6 4 -2 672.34 72.76
 6 4 -2 882.48 72.28
 6 4 -2 955.5 69.45
 6 4 -1 782.63 66.21
 6 4 -1 911.33 65.65
 6 4 -1 1083.08 66.6
 6 4 -1 1022.57 66.5
 6 4 -1 766.16 71.03
 6 4 -1 1113.04 70.7
 6 4 -1 766.39 66.08
 6 4 0 876.9 68.3
 6 4 0 967.28 67.34
 6 4 0 1229.62 68.51
 6 4 0 873.93 67.32
 6 4 0 1030.58 68.16
 6 4 0 851.16 72.61
 6 4 0 1376.87 73.31
 6 4 0 658 67.43
 6 4 1 979.57 62.55
 6 4 1 1053.42 62.92
 6 4 1 897.71 63.24
 6 4 1 1202.36 70.46
 6 4 1 1280.56 68.43
 6 4 2 591.5 42.02
 6 4 2 582.86 40.25
 6 4 2 473.54 35.05
 6 4 3 1061.59 59.7
 6 4 3 452.42 51.94
 6 4 3 1156.37 57.53
 6 4 3 505.03 53.04
 6 4 3 861.63 52.92
 6 4 3 845.32 52.33
 6 4 4 1292.62 78.94
 6 4 4 1090.05 79.05
 6 4 4 1099.96 78.59
 6 4 4 1106.34 83.69
 6 4 5 430.78 32.34
 6 4 5 465.04 31.31
 6 4 5 387.61 36.35
 6 4 5 498.25 34.68
 6 4 6 544.92 38.16
 6 4 6 545.17 39.1
 6 4 6 524.89 40.56
 6 4 7 517.36 33.38
 6 4 7 538.09 32.24
 -6 -4 -8 993.17 64.81
 6 4 8 938.19 65.84
 -6 -4 -9 395.75 27.01
 6 4 9 384.13 28.78
 -6 -4 -10 70.1 8.41
 6 4 10 80.96 11.39
 6 4 10 71.48 12.24
 6 4 10 65.37 8.36
 -6 -4 -11 49.7 11.64
 -6 -4 -11 71.02 7.99
 6 4 11 76.09 10.65
 6 4 11 60.2 7.94
 6 4 12 31.53 5.43
 -6 -4 -12 23.54 9.91
 6 4 13 239.73 19.26
 -6 -4 -13 191.65 19.66
 -6 -4 -13 263.41 18.51
 6 4 13 220.07 18.61
 -6 -4 -13 227.09 20.3
 6 4 14 9.36 6.06
 -6 -4 -14 7.19 4.43
 -6 -4 -14 3.42 6.68
 6 4 14 3.88 3.35
 -6 -4 -14 12.75 6.87
 -6 -4 -15 3.99 2.87
 6 4 15 2.34 4.79
 -6 -4 -15 -0.9 3.74
 -6 -4 -15 -0.38 5.55
 -6 -4 -15 5.8 5.02
 6 4 15 1.11 2.62
 -6 -4 -16 6.92 4.58
 -6 -4 -17 10.32 3.13
 6 5 -12 2.31 2.69
 6 5 -12 -2.06 5.71
 6 5 -12 3.8 2.66
 6 5 -11 62.99 6.32
 6 5 -11 48.27 9.05
 6 5 -11 45.19 11.61
 6 5 -11 70.8 6.65
 6 5 -10 6.59 4.2
 6 5 -10 15.48 4.69
 6 5 -9 28.46 4.34
 6 5 -9 17.89 8.91
 6 5 -9 29.59 6.05
 6 5 -8 4.66 3.23
 6 5 -7 34.78 5.12
 6 5 -7 45.06 9.02
 6 5 -7 35.74 8.64
 6 5 -7 52.11 7.7
 6 5 -7 18.75 9.65
 6 5 -6 19.23 8.76
 6 5 -6 33.64 6.37
 6 5 -6 25.36 7.04
 6 5 -6 25.88 8.81
 6 5 -6 21.8 7.5
 6 5 -6 22.33 4.06
 6 5 -6 17.92 10.86
 6 5 -6 9.3 8.73
 6 5 -5 -3.2 8.91
 6 5 -5 -4.08 5.46
 6 5 -5 -0.38 6.38
 6 5 -5 1.28 6.29
 6 5 -5 0.75 11.29
 6 5 -5 -10.46 8.39
 6 5 -4 -2.24 8.06
 6 5 -4 17.86 11.82
 6 5 -4 -0.76 6.13
 6 5 -4 -5.11 6.81
 6 5 -4 -3.12 11.81
 6 5 -4 5.09 5.24
 6 5 -3 2.59 7.97
 6 5 -3 5.97 11.86
 6 5 -3 1.37 5.18
 6 5 -3 0.75 6.85
 6 5 -3 7.88 6.76
 6 5 -3 7.96 6.2
 6 5 -3 3.21 12.48
 6 5 -2 -1.86 4.72
 6 5 -2 5.02 6.82
 6 5 -2 1.91 5.54
 6 5 -2 -1.01 12.21
 6 5 -2 0.37 6.24
 6 5 -1 46.77 7.72
 6 5 -1 49.08 6.36
 6 5 -1 19.1 8.97
 6 5 -1 29.48 5.96
 6 5 -1 47.09 7.27
 6 5 -1 39.24 14.2
 6 5 -1 53.93 8.16
 6 5 0 48.18 7.84
 6 5 0 49.19 6.71
 6 5 0 31.51 9.59
 6 5 0 44.25 6.92
 6 5 0 40.94 6.98
 6 5 0 54.34 14.29
 6 5 0 36.78 6.31
 6 5 0 71.57 8.52
 6 5 1 68.66 8.43
 6 5 1 59.75 6.92
 6 5 1 29.93 6.95
 6 5 1 52.25 6.69
 6 5 1 51.72 9.93
 6 5 1 69.68 15.19
 6 5 2 36.35 9.47
 6 5 2 29.34 7.39
 6 5 2 50.83 6.24
 6 5 2 47.3 13.49
 6 5 3 37.5 9.96
 6 5 3 56.56 9.1
 6 5 3 38.01 9.6
 6 5 3 67.7 7.24
 6 5 3 52.7 8.57
 6 5 3 56.79 14.19
 6 5 4 4.28 8.9
 6 5 4 20.84 8.12
 6 5 4 10.89 8.13
 6 5 4 23.71 5.12
 6 5 4 0.37 6.76
 6 5 4 25.4 13.08
 6 5 5 37.38 12.64
 6 5 5 41.84 6.13
 6 5 5 18.97 8.14
 6 5 5 36.18 8.91
 6 5 5 13.35 9.63
 6 5 5 34.03 5.52
 6 5 6 34.09 5.67
 6 5 6 12.05 9.61
 6 5 6 29.23 9.46
 6 5 6 15.29 11.53
 6 5 6 29.16 10.64
 6 5 7 -0.39 8.93
 6 5 7 2.7 11.15
 6 5 7 -3.8 4.42
 6 5 7 1.18 9.41
 6 5 8 -1.78 9.45
 6 5 8 4.04 9.55
 6 5 8 -0.87 10.67
 6 5 9 12.2 10.07
 -6 -5 -9 9.4 5.88
 -6 -5 -10 1.43 5.46
 -6 -5 -10 10.46 9.73
 6 5 10 5.69 4.22
 6 5 10 -2.81 9.53
 -6 -5 -11 48.04 7.28
 -6 -5 -11 38.81 10.74
 6 5 11 53.31 10.2
 6 5 11 39.02 6.16
 6 5 12 22.19 4.97
 -6 -5 -12 22.96 9.6
 -6 -5 -13 21.68 5.55
 -6 -5 -13 12.16 8.63
 -6 -5 -13 22.36 8.7
 6 5 13 22.47 7.95
 6 5 13 16.54 4.41
 -6 -5 -14 5.74 6.99
 -6 -5 -14 5.99 4.87
 -6 -5 -14 0.62 6.78
 6 5 14 10.44 6.59
 6 5 14 -1.17 3.14
 -6 -5 -15 31.76 5.04
 -6 -5 -15 23.92 6.37
 -6 -5 -15 26.35 6.17
 6 5 15 27.46 6.2
 6 5 15 22.11 3.75
 -6 -5 -16 1.19 3.54
 -6 -5 -16 5.86 4.66
 6 5 16 6 4.35
 -6 -5 -16 1.82 3.97
 -6 -5 -17 1.9 3.16
 6 6 -11 278.54 24.52
 6 6 -11 277.07 26.31
 6 6 -11 276.82 22.92
 6 6 -10 174.13 16.38
 6 6 -10 170.98 14.2
 6 6 -9 93.33 12.98
 6 6 -9 195.98 13.32
 6 6 -9 126.77 14.29
 6 6 -9 157.85 12.07
 6 6 -8 200.53 17.65
 6 6 -8 151.74 17.87
 6 6 -8 195.82 16.09
 6 6 -7 248.46 19.75
 6 6 -6 124.59 13.04
 6 6 -6 128.28 12.82
 6 6 -5 7.57 8.2
 6 6 -5 8.41 5.3
 6 6 -5 11.82 6.52
 6 6 -5 14.56 7.19
 6 6 -5 8.53 10.63
 6 6 -5 21.25 8.08
 6 6 -4 29.01 9.35
 6 6 -4 57.88 9.52
 6 6 -4 69.03 9.22
 6 6 -4 74.25 8.65
 6 6 -4 36.1 13.06
 6 6 -4 56.94 7.23
 6 6 -3 42.98 6.52
 6 6 -3 52.45 8.68
 6 6 -3 31.01 12.55
 6 6 -3 60.21 7.9
 6 6 -2 45.51 6.36
 6 6 -2 19.28 8.77
 6 6 -2 41.86 8.04
 6 6 -2 46.96 14.26
 6 6 -2 53.57 7.52
 6 6 -1 2.17 6.57
 6 6 -1 -3.21 4.56
 6 6 -1 1.92 8.16
 6 6 -1 7.07 5.93
 6 6 -1 -0.98 12.41
 6 6 -1 -0.36 5.31
 6 6 0 11.97 6.82
 6 6 0 11.03 4.83
 6 6 0 6.27 8.34
 6 6 0 13.11 6.61
 6 6 0 12.66 11.42
 6 6 0 8.83 5.3
 6 6 1 62.6 7.93
 6 6 1 106.91 10.26
 6 6 1 61.26 7.79
 6 6 1 94.51 15.57
 6 6 1 60.14 8.25
 6 6 1 72.58 10.97
 6 6 1 77.88 9.25
 6 6 1 67.61 8.01
 6 6 2 1342.46 81.21
 6 6 2 1004.67 81.48
 6 6 2 1611.4 87.92
 6 6 2 790.42 81.44
 6 6 2 1209.36 81.46
 6 6 3 369.02 28.74
 6 6 3 360.46 29.83
 6 6 3 294.41 30.18
 6 6 3 309.09 28.73
 6 6 4 520.76 32.98
 6 6 4 490.25 33.32
 6 6 4 509.1 34.04
 6 6 4 654.88 39.84
 6 6 4 312.71 33.98
 6 6 4 288.58 32.57
 6 6 5 325.21 24.47
 6 6 5 253.38 26.39
 6 6 5 382.33 30.38
 6 6 5 332.84 25.35
 6 6 5 289.81 25.29
 6 6 6 289.99 21.16
 6 6 6 196.32 23.07
 6 6 6 254.03 22.05
 6 6 6 267.08 21.89
 6 6 6 276.56 26.63
 6 6 7 587.31 51.38
 6 6 7 675.86 50.19
 6 6 7 563.02 53.43
 6 6 8 456.55 36.06
 6 6 8 567.66 34.69
 6 6 9 623.45 46.07
 6 6 9 541.98 47.46
 -6 -6 -9 604.42 46.41
 6 6 9 620.76 44.96
 -6 -6 -10 244.34 23.09
 6 6 10 255.4 22.99
 -6 -6 -10 283.27 21.46
 6 6 10 259.43 21.06
 -6 -6 -11 430.57 34.66
 6 6 11 427.14 34.22
 -6 -6 -11 465.6 33.17
 6 6 11 415.94 32.97
 -6 -6 -12 460.33 33.75
 6 6 12 404.45 31.95
 -6 -6 -13 118.08 11.87
 6 6 13 123.93 11.87
 -6 -6 -13 72.72 12.02
 -6 -6 -13 114.79 10.14
 6 6 13 76.22 8.85
 -6 -6 -14 365.96 26.37
 -6 -6 -14 376.83 25.65
 6 6 14 356.66 26.28
 -6 -6 -15 291.23 21.93
 -6 -6 -15 336.36 21.7
 6 6 15 322.21 22.16
 -6 -6 -16 379.62 22.97
 6 6 16 342.78 23.06
 -6 -6 -16 331.98 22.99
 -6 -6 -17 181.59 13.83
 6 6 17 183.84 13.8
 6 7 -11 41.51 4.22
 6 7 -10 5.03 5.42
 6 7 -10 14.58 3.88
 6 7 -9 21.89 7.15
 6 7 -9 23.02 5.93
 6 7 -9 37.4 5.59
 6 7 -8 14.09 7.13
 6 7 -8 15.97 5.93
 6 7 -8 22.86 5.95
 6 7 -7 5.13 7.3
 6 7 -7 10.71 5.8
 6 7 -7 16.15 6.19
 6 7 -6 4.39 7.47
 6 7 -5 40.39 7
 6 7 -5 23.46 8.74
 6 7 -5 26.82 7.49
 6 7 -4 28.34 7.43
 6 7 -4 37.12 7.24
 6 7 -4 29.15 7.76
 6 7 -4 32.51 8.72
 6 7 -3 -1.18 6.84
 6 7 -3 2.12 6.87
 6 7 -3 3.04 7.33
 6 7 -3 -0.33 6.61
 6 7 -3 1.5 5.82
 6 7 -2 -4.11 5.58
 6 7 -2 0.39 6.69
 6 7 -2 4.11 7.05
 6 7 -2 -5.63 7.69
 6 7 -2 2.54 7.47
 6 7 -2 5.65 12.02
 6 7 -1 19.36 6.83
 6 7 -1 16.98 8.57
 6 7 -1 23.27 12.94
 6 7 -1 24.07 6.1
 6 7 0 -2.98 6.35
 6 7 0 6.78 8.3
 6 7 0 12.74 12.09
 6 7 0 1.7 4.97
 6 7 1 1.84 6.05
 6 7 1 1.6 4.52
 6 7 1 3.23 8.41
 6 7 1 -2.93 12.59
 6 7 2 15.34 8.08
 6 7 2 7.89 12.52
 6 7 2 6.33 4.48
 6 7 2 15.17 6.51
 6 7 2 13.06 8.84
 6 7 3 -7.5 8.98
 6 7 3 6.72 11.97
 6 7 3 2.52 4.76
 6 7 3 16.8 8.8
 6 7 3 4.85 5.94
 6 7 4 40.62 12.93
 6 7 4 12.03 6.91
 6 7 4 19.95 8.89
 6 7 4 22.56 7.05
 6 7 4 29.54 9.07
 6 7 4 25.7 5.33
 6 7 5 34.84 12.55
 6 7 5 13.13 7.49
 6 7 5 21.84 8.76
 6 7 5 11.5 9.19
 6 7 6 2.78 10.85
 6 7 6 -3.8 7.65
 6 7 6 3.41 8.19
 6 7 6 5.32 9.16
 6 7 7 0.9 10.24
 6 7 7 0.6 9.16
 6 7 7 1.47 8.15
 6 7 7 2.5 7.33
 6 7 8 2.6 10.09
 -6 -7 -8 7.35 7.91
 6 7 8 3.73 4.93
 6 7 8 6.42 6.92
 6 7 8 5.78 8.55
 6 7 8 1.81 9.17
 -6 -7 -9 11.97 8.14
 6 7 9 11.3 5.12
 6 7 9 4.81 9.72
 6 7 9 0.92 6.34
 6 7 9 5.97 9.25
 6 7 10 17.57 10.17
 -6 -7 -10 22.46 8.53
 6 7 10 32.64 9.96
 -6 -7 -11 43.4 7.11
 6 7 11 12.92 9.75
 -6 -7 -11 22.71 8.53
 -6 -7 -12 2.48 8.8
 -6 -7 -12 18.21 7.94
 -6 -7 -13 2.17 7.96
 -6 -7 -13 1.57 5.24
 6 7 13 6.3 8.25
 -6 -7 -13 3.86 6.7
 -6 -7 -14 46.43 6.53
 6 7 14 39.24 8.45
 -6 -7 -14 35.66 6.98
 -6 -7 -15 13.34 5.15
 6 7 15 16.43 4.07
 6 7 15 20.31 6.79
 -6 -7 -15 18.34 5.24
 -6 -7 -15 8.4 5.31
 -6 -7 -16 31.75 4.83
 6 7 16 25.74 5.81
 -6 -7 -16 25.99 4.89
 6 7 17 6.27 3.48
 -6 -7 -17 0.31 3.08
 6 8 -10 201.45 14.99
 6 8 -9 122.98 14.01
 6 8 -9 232.12 14.08
 6 8 -8 274.05 18.41
 6 8 -8 300.41 18.08
 6 8 -7 123.05 9.74
 6 8 -7 120.12 9.62
 6 8 -6 247.11 14.77
 6 8 -6 196.83 14.79
 6 8 -5 790.08 60.34
 6 8 -5 910.09 60.41
 6 8 -4 853.89 57.93
 6 8 -4 711.86 57.61
 6 8 -3 793.19 62.86
 6 8 -3 871.17 63.34
 6 8 -3 794.88 62.87
 6 8 -3 989.82 63.19
 6 8 -2 539.65 38.1
 6 8 -2 591.55 38.94
 6 8 -2 551.63 38.12
 6 8 -2 610.09 38.22
 6 8 -1 550.87 46.46
 6 8 -1 671.07 46.41
 6 8 -1 662.62 46.6
 6 8 -1 606.91 46.39
 6 8 0 690.74 47.26
 6 8 0 680.95 52.5
 6 8 0 633.68 47.33
 6 8 0 713.01 47.55
 6 8 1 586.95 40.26
 6 8 1 543.39 41.18
 6 8 1 584.4 45.36
 6 8 1 450.54 40.15
 6 8 1 557.26 40.49
 6 8 2 528.31 35.58
 6 8 2 396.52 36.81
 6 8 2 590.55 41.94
 6 8 2 412.21 35.77
 6 8 2 503.77 36.91
 6 8 3 18.32 8.73
 6 8 3 41.16 13.37
 6 8 3 17.26 6.63
 6 8 3 30.74 9.73
 6 8 4 125.64 14.57
 6 8 4 222.62 19.53
 6 8 4 204.62 14.9
 6 8 5 304.77 30
 6 8 5 376.31 29.26
 6 8 6 145.59 18.27
 6 8 6 117.56 15.93
 6 8 6 155.89 12.9
 6 8 6 125.71 13.43
 6 8 6 165.23 14.94
 6 8 7 8.12 10.23
 6 8 7 5.9 7.13
 6 8 7 0.37 7.61
 6 8 7 0.6 9.37
 6 8 7 2.23 4.4
 6 8 8 33.44 8.38
 6 8 8 21.88 7.85
 6 8 8 26.25 5.53
 6 8 8 14.3 10.44
 6 8 9 1.59 6.99
 6 8 9 3.65 8.13
 6 8 9 2.84 4.52
 6 8 9 16.59 9.41
 -6 -8 -9 0.33 6.46
 6 8 10 275.09 23.45
 -6 -8 -10 258.15 22.64
 6 8 10 250.57 24.82
 6 8 10 313.07 22.27
 6 8 11 160.67 13.45
 -6 -8 -11 142.52 14.01
 6 8 12 58.5 10.32
 -6 -8 -12 54.97 7.83
 6 8 12 50.26 6.64
 -6 -8 -12 48.81 7.79
 6 8 13 48.71 9.39
 -6 -8 -13 54.92 7.82
 -6 -8 -13 38.76 8.66
 6 8 13 56.64 6.43
 -6 -8 -13 51.67 7.58
 -6 -8 -14 204.26 14.77
 6 8 14 191.95 14.24
 6 8 14 185.94 15.55
 -6 -8 -14 201.28 14.72
 -6 -8 -15 399.64 28.22
 6 8 15 349.74 27.8
 -6 -8 -15 396.15 28.11
 6 8 15 372.89 28.56
 6 8 16 185.49 14.86
 -6 -8 -16 185.8 14.58
 6 8 17 137.97 10.9
 -6 -8 -17 141.54 10.89
 6 9 -8 46.97 4.8
 6 9 -8 30.83 4.9
 6 9 -7 -1.49 4.16
 6 9 -7 4.4 4.03
 6 9 -6 50.38 6.87
 6 9 -6 58.09 7.1
 6 9 -5 1.81 5.8
 6 9 -5 10.79 5.2
 6 9 -5 12.73 5.9
 6 9 -4 33.66 6.89
 6 9 -4 31 6.21
 6 9 -4 31.92 7.05
 6 9 -3 15.69 5.99
 6 9 -3 8.91 6.73
 6 9 -3 14.26 7.14
 6 9 -3 18.72 5.41
 -6 -9 2 14.07 7.44
 6 9 -2 10.54 6.59
 6 9 -2 27.02 7.59
 6 9 -2 26.69 7.23
 6 9 -1 61.75 8.77
 6 9 0 6.53 5.74
 6 9 0 1.46 7.79
 6 9 0 3 5.09
 6 9 0 5.61 6.35
 6 9 1 38.87 7.49
 6 9 1 56.76 9.84
 6 9 1 50.99 7.11
 6 9 1 58.31 8.31
 6 9 2 3.83 5.59
 6 9 2 2.79 4.54
 6 9 2 -0.99 6.35
 6 9 2 0.4 8.53
 6 9 3 43.79 10.02
 6 9 3 21.28 6.94
 6 9 3 48.23 9.96
 6 9 4 17.39 8.94
 6 9 4 14.58 6.74
 6 9 4 2.06 5.6
 6 9 4 15.48 9.1
 6 9 5 29.64 9.37
 6 9 5 28.64 5.66
 6 9 5 28.43 9.79
 6 9 6 3.11 8.2
 6 9 6 -0.6 4.57
 6 9 6 5.21 9
 6 9 7 -1.11 7.68
 6 9 7 5.94 4.5
 6 9 7 4.07 8.93
 6 9 8 0.35 7.15
 6 9 8 -0.29 4.4
 6 9 8 0.58 8.91
 6 9 9 -3.43 4.1
 6 9 10 4.95 5.93
 6 9 10 -7.96 7.59
 6 9 10 1.92 4.03
 6 9 11 5.95 7.68
 -6 -9 -11 7.98 6.25
 6 9 11 -3.62 8.54
 6 9 11 5.46 4.2
 -6 -9 -11 9.88 5.21
 6 9 12 1.37 8.7
 -6 -9 -12 1.86 6.27
 6 9 12 12.33 8.59
 6 9 12 7.34 4.01
 -6 -9 -12 6.69 4.97
 6 9 13 0.88 7.5
 -6 -9 -13 1.93 5.37
 6 9 13 -3.15 3.55
 -6 -9 -13 1.23 4.68
 6 9 14 3.77 6.32
 -6 -9 -14 -0.63 5.14
 6 9 14 -1.22 3.06
 -6 -9 -14 1.61 4.16
 6 9 15 5.34 5.46
 -6 -9 -15 2.78 4.34
 6 9 16 13.39 4.36
 -6 -9 -16 17.67 4
 6 10 -7 25.19 3.39
 6 10 -7 25.06 3.78
 6 10 -6 33.26 4.87
 6 10 -6 42.65 5.27
 6 10 -5 49.39 6.48
 6 10 -5 69.13 6.83
 6 10 -4 179.59 14.51
 6 10 -4 203.75 14.27
 6 10 -3 170.53 15.15
 6 10 -3 149.08 14.49
 6 10 -2 304.69 28.59
 6 10 -2 492.11 29.48
 6 10 -2 464.68 30.13
 6 10 -2 353.6 29.2
 6 10 -2 374.95 29.05
 6 10 -1 300.59 23.13
 6 10 -1 359.32 23.15
 6 10 -1 356.65 24.25
 6 10 -1 313.65 23.16
 6 10 -1 285.96 22.95
 6 10 0 381.97 27.23
 6 10 0 428.11 26.92
 6 10 0 367.23 26.8
 6 10 0 322.35 26.55
 6 10 1 244.86 16.52
 -6 -10 -1 109.21 18.22
 6 10 1 160.6 16.07
 6 10 1 233.46 16.7
 6 10 2 233.68 22.81
 6 10 2 222.19 24.29
 6 10 3 1705.74 122.05
 6 10 4 1026.49 74.37
 6 10 5 693.32 51.04
 -6 -10 -7 179 19.09
 6 10 8 393.25 27.47
 -6 -10 -8 286.85 29.88
 6 10 9 150.08 12.66
 6 10 9 136.99 14.78
 6 10 9 119.48 10.99
 6 10 10 72.98 7.79
 6 10 10 80.67 8.85
 6 10 10 94.53 9.41
 6 10 10 65.51 11.68
 6 10 11 26.63 4.35
 -6 -10 -11 27.7 6.36
 6 10 11 19.17 8.82
 6 10 11 9.07 6.24
 6 10 12 122.51 10.14
 6 10 12 108.74 13.46
 6 10 12 94.96 11.25
 6 10 13 79.8 7.84
 6 10 13 88.84 9.51
 6 10 14 3.56 5.02
 -6 -10 -14 3.61 4.62
 -6 -10 -15 6.16 3.93
 6 10 15 -0.63 4.07
 -6 -10 -16 9.16 3.23
 -6 -10 -16 3.73 2.89
 6 11 -5 0.13 2.86
 6 11 -4 1.2 2.85
 6 11 -4 5.75 3.25
 6 11 -3 1.36 3.28
 6 11 -3 1.18 3.81
 6 11 -3 8.11 4.84
 6 11 -2 5.25 3.74
 6 11 -2 6.19 3.98
 6 11 -2 11.58 5.35
 6 11 -1 -2.65 5.62
 6 11 -1 -0.46 4.14
 6 11 -1 3.31 3.72
 -6 -11 1 -1.84 6.11
 6 11 -1 -0.56 4.79
 6 11 0 8.72 5.72
 6 11 0 3.54 4.18
 6 11 0 6.75 4.38
 6 11 0 7.44 6.03
 6 11 0 6.45 5.09
 -6 -11 0 3.95 7.03
 6 11 1 1.34 4.34
 6 11 1 -2.48 6.54
 6 11 1 3.18 5.18
 -6 -11 -1 8.31 7.68
 -6 -11 -2 31.13 10.09
 6 11 2 67.49 9.05
 6 11 2 27.73 8.24
 6 11 2 59.92 7.08
 6 11 2 67.08 7.16
 6 11 3 3.59 7.4
 6 11 3 5.68 7.62
 -6 -11 -3 0.99 8.78
 6 11 3 3.2 5.22
 6 11 4 30.59 9.49
 6 11 4 49.76 9.39
 -6 -11 -4 22.22 10.21
 6 11 4 51.48 6.72
 6 11 5 1.48 8.22
 6 11 5 -1.46 8.51
 -6 -11 -5 3.69 9.34
 6 11 5 2.46 5.08
 6 11 6 37.25 9.64
 6 11 6 51.72 9
 -6 -11 -6 18.54 10
 6 11 6 40.86 6.55
 6 11 7 8.87 8.47
 6 11 7 8.67 7.52
 -6 -11 -7 8.86 9.53
 6 11 7 3.43 5.11
 6 11 8 38.09 8.9
 6 11 8 18.79 6.85
 -6 -11 -8 9.58 9.04
 6 11 8 20.85 5.52
 6 11 9 5.09 7.9
 6 11 9 6.53 5.96
 -6 -11 -9 -3.81 8.56
 6 11 10 -2.22 5.49
 6 11 10 -2.6 8.26
 6 11 11 2.55 4.39
 6 11 11 19.15 7.74
 -6 -11 -11 6.76 5.32
 -6 -11 -12 1.17 4.82
 6 11 12 0.35 6.8
 -6 -11 -13 13.88 4.66
 -6 -11 -14 20.53 4.32
 -6 -11 -15 10.44 3.04
 -6 -11 -15 14.52 3.44
 6 12 -3 22.4 3.31
 6 12 -2 13.3 3.43
 6 12 -1 -3.9 3.22
 6 12 0 69.08 7.85
 6 12 0 72.06 6.96
 -6 -12 -1 0.54 5.33
 6 12 1 -2.58 5.1
 6 12 1 -0.18 4.83
 6 12 1 -2.69 3.66
 -6 -12 -2 24.99 7.46
 6 12 2 28.41 6.25
 6 12 2 34.86 6.34
 6 12 2 14.41 4.59
 6 12 3 12 6.35
 -6 -12 -3 16.81 7.96
 6 12 3 14.09 4.48
 6 12 4 43.21 8.72
 -6 -12 -4 33.53 9.35
 6 12 4 37.12 5.58
 6 12 4 52.04 8.3
 6 12 5 28.45 9.05
 -6 -12 -5 40.63 9.76
 6 12 5 46.44 5.8
 -6 -12 -6 144.78 16.78
 6 12 6 182.71 16.56
 6 12 6 155.7 13.85
 -6 -12 -7 252.86 26.86
 6 12 7 395.16 27.17
 6 12 7 445.01 26.27
 6 12 7 289.25 24.66
 6 12 8 118.45 12.32
 -6 -12 -8 85.23 12.23
 6 12 8 97.48 9.49
 6 12 9 179.55 17.44
 -6 -12 -9 115.61 16.43
 6 12 10 267.66 25.05
 -6 -12 -10 306.51 23.68
 6 12 10 344.91 23.74
 -6 -12 -11 608.43 44.83
 6 12 11 642.8 46.24
 -6 -12 -12 382.61 28.48
 6 12 12 402.38 29.82
 -6 -12 -13 185.43 14.1
 6 13 2 1.37 3.41
 6 13 3 2.95 4.39
 6 13 4 0.52 4.75
 6 13 5 -1.73 5.39
 6 13 5 -0.5 5.33
 6 13 6 3.5 5.16
 6 13 6 3.59 5.7
 6 13 7 -0.55 5.21
 6 13 7 -5.55 6.27
 6 13 8 5.41 4.79
 6 13 8 2.7 5.56
 -6 -13 -8 2.25 3.51
 6 13 9 0.27 3.87
 6 13 9 0.51 5.46
 -6 -13 -9 2.85 3.24
 -6 -13 -10 1.27 2.9
 6 13 10 -3.87 4.88
 6 13 11 3.23 4.38
 7 -6 -6 242.45 17.73
 7 -6 -5 256.34 15.34
 7 -6 -5 153.14 15.36
 7 -6 -4 40.38 5.19
 7 -6 -4 58.39 4.71
 7 -6 -3 65.89 5.13
 7 -6 -3 44.62 5.64
 7 -6 -2 230.48 15.01
 7 -6 -2 160.25 15.33
 7 -6 -1 33.38 4.7
 7 -6 -1 51.69 4.1
 7 -6 0 21.13 3.13
 7 -5 -7 1.98 2.73
 7 -5 -7 7.75 2.4
 7 -5 -6 -0.75 2.57
 7 -5 -5 -2.32 2.84
 7 -5 -4 24.14 3.69
 7 -5 -4 22.79 3.86
 7 -5 -3 11.13 3.09
 7 -5 -3 7.78 3.51
 7 -5 -2 0.73 2.85
 7 -5 -2 4.19 3.06
 7 -5 -1 12.72 3.13
 7 -5 -1 13.02 3.43
 7 -5 0 20.8 3.34
 7 -5 0 16.7 3.56
 7 -5 1 -0.72 2.42
 7 -5 2 1.31 2.09
 7 -5 3 2.28 1.59
 7 -4 -8 140.71 11
 7 -4 -7 252.85 19.05
 7 -4 -6 222.52 14.52
 7 -4 -6 171.11 14.37
 7 -4 -5 124.22 9.54
 7 -4 -5 121.93 13.42
 7 -4 -5 101.61 9.53
 7 -4 -4 164.28 12.96
 7 -4 -4 184.06 16.69
 7 -4 -4 140.04 13
 7 -4 -3 321.5 24.31
 7 -4 -3 342.5 27.04
 7 -4 -3 307.14 24.47
 7 -4 -2 362.04 28.15
 7 -4 -2 355.14 28.3
 7 -4 -1 377.82 28.07
 7 -4 -1 332.34 28.07
 7 -4 0 200.67 16.24
 7 -4 0 198.82 16.04
 7 -4 1 124.71 11.81
 7 -4 1 138.46 11.81
 7 -4 2 176.29 14.97
 7 -4 2 182.18 15.05
 7 -4 3 93.46 8.27
 7 -4 3 83.41 8.3
 7 -4 4 44.63 4.25
 7 -4 4 76.43 7.55
 7 -4 5 53.43 4.93
 -7 4 -5 30.89 5.61
 7 -4 6 131.08 11.08
 7 -4 7 10.81 3.58
 7 -3 -8 2.38 2.46
 7 -3 -8 -9.28 7.66
 7 -3 -7 -0.78 2.98
 7 -3 -7 5.47 8.01
 7 -3 -6 2.04 9.73
 7 -3 -6 1.84 3.12
 7 -3 -6 -3.03 8.61
 7 -3 -6 1.14 3.24
 7 -3 -5 -9.61 10.7
 7 -3 -5 1.55 3.42
 7 -3 -5 -5.94 9.42
 7 -3 -5 2.6 3.87
 7 -3 -4 2 10.07
 7 -3 -4 12.18 4.24
 7 -3 -4 12.82 4.55
 7 -3 -3 2.43 3.87
 7 -3 -3 6.72 8.78
 7 -3 -3 6.38 4.34
 7 -3 -2 6.08 4.18
 7 -3 -2 -6.07 8.86
 7 -3 -2 -5.08 4.79
 7 -3 -1 4.86 4.29
 7 -3 -1 -0.53 8.62
 7 -3 -1 -1.61 4.74
 7 -3 0 16.09 4.59
 7 -3 0 23.05 8.55
 7 -3 0 14.33 4.95
 7 -3 0 11.85 8.28
 7 -3 1 11.62 4.49
 7 -3 1 22.02 8.03
 7 -3 1 9.87 4.58
 7 -3 1 12.9 8.17
 7 -3 2 1.62 7.17
 7 -3 2 5.7 4.11
 7 -3 2 7.19 4.08
 7 -3 2 0.93 8.1
 7 -3 3 5.94 3.57
 7 -3 3 -0.28 3.7
 7 -3 3 5.28 7.55
 7 -3 3 0.22 3.68
 7 -3 4 12.79 3.59
 7 -3 4 20.87 4.49
 7 -3 4 16.39 4.04
 7 -3 5 18.51 4.12
 7 -3 5 7.91 3.49
 7 -3 5 6.36 6.92
 7 -3 6 7.98 3.61
 7 -3 6 3.25 2.73
 7 -3 6 0.85 6.12
 7 -3 7 16.71 3.71
 7 -3 7 7.96 2.42
 7 -3 8 5.79 4.43
 7 -3 8 10.21 2.91
 -7 3 -8 1.2 3.77
 7 -2 -9 38.81 9.05
 7 -2 -9 68.19 8.71
 7 -2 -8 22.01 8.57
 7 -2 -8 22.9 8.56
 7 -2 -8 43.01 4.34
 7 -2 -7 21.22 8.96
 7 -2 -7 13.51 9.26
 7 -2 -7 32.25 4.17
 7 -2 -6 8.4 3.68
 7 -2 -6 10.69 8.65
 7 -2 -6 8.66 8.94
 7 -2 -6 2.22 3.24
 7 -2 -5 14.03 11.14
 7 -2 -5 7.61 4.4
 7 -2 -5 3.99 9.16
 7 -2 -5 4.34 9.3
 7 -2 -5 22.7 13.89
 7 -2 -5 8.68 3.93
 7 -2 -4 -0.83 11.36
 7 -2 -4 4.9 14.43
 7 -2 -4 4.42 3.97
 7 -2 -4 2.07 9.16
 7 -2 -4 0.62 4.22
 7 -2 -3 53.97 7.17
 7 -2 -2 184.36 15.93
 7 -2 -1 78.22 9.4
 7 -2 0 137.83 13.13
 7 -2 1 289.36 23.1
 7 -2 2 394.13 33.21
 7 -2 2 317.24 27.66
 7 -2 2 381.96 27.34
 7 -2 2 304.72 25.78
 7 -2 3 289.15 23.87
 7 -2 3 302.84 25.64
 7 -2 3 382.54 25.56
 7 -2 3 321.41 23.85
 7 -2 3 249.95 23.91
 7 -2 3 428.54 31.41
 7 -2 4 374.11 29.99
 7 -2 4 499.31 31.49
 7 -2 4 449.93 30.36
 7 -2 4 320.24 30.17
 7 -2 5 305.9 25.62
 7 -2 5 279.64 26.04
 7 -2 6 267.43 18.6
 7 -2 6 257.53 17.58
 7 -2 7 285.98 17.89
 7 -2 7 256.41 17.05
 7 -2 8 202.28 11.78
 7 -2 8 175.42 10.94
 7 -2 9 226.12 9.47
 7 -2 9 200.77 8.94
 7 -2 10 174.61 13.25
 7 -1 -9 5.33 13.37
 7 -1 -9 -0.82 3.85
 7 -1 -9 -2.81 6.84
 7 -1 -8 -1.95 13.62
 7 -1 -8 0.19 4.3
 7 -1 -8 -11.88 8.33
 7 -1 -8 2.89 7.39
 7 -1 -7 5.51 2.81
 7 -1 -7 -2.21 4.56
 7 -1 -7 -3.85 8.72
 7 -1 -7 -0.58 8.38
 7 -1 -7 10.37 13.32
 7 -1 -6 -0.73 3.03
 7 -1 -6 -13.37 13.52
 7 -1 -6 3.47 8.59
 7 -1 -6 -0.64 9.6
 7 -1 -6 17.16 14.15
 7 -1 -6 4.8 3.43
 7 -1 -5 2.32 3.77
 7 -1 -5 -1.42 3.4
 7 -1 -4 -5.44 4.61
 7 -1 -3 4.14 4.69
 7 -1 -3 -6.05 10.05
 7 -1 -3 -1.45 10.48
 7 -1 -3 3.69 18.05
 7 -1 -2 2.23 4.87
 7 -1 -2 2.25 9.35
 7 -1 -2 6.8 4.59
 7 -1 -2 18.76 10.94
 7 -1 -2 23.96 17.79
 7 -1 -1 -4.08 5.55
 7 -1 -1 5.94 4.77
 7 -1 -1 -6.62 10.3
 7 -1 -1 4.89 10.31
 7 -1 -1 3.77 18.11
 7 -1 0 16.09 17
 7 -1 0 6.18 4.93
 7 -1 0 14.34 9.4
 7 -1 0 -6.08 9.86
 7 -1 0 3.95 5.94
 7 -1 0 -5.51 8.79
 7 -1 1 11.07 5.67
 7 -1 1 16.68 5.65
 7 -1 1 11.05 9.62
 7 -1 1 10.84 9.68
 7 -1 1 19.14 5.78
 7 -1 1 23.88 8.93
 7 -1 1 21.62 16.46
 7 -1 2 0.36 5.27
 7 -1 2 5 5.31
 7 -1 3 25.31 5.89
 7 -1 4 11.68 4.92
 7 -1 4 13.33 4.72
 7 -1 5 -0.53 3.82
 7 -1 5 6.86 11.35
 7 -1 5 -4.55 8.09
 7 -1 5 7.47 4.69
 7 -1 5 2.87 4.26
 7 -1 6 4.4 3.33
 7 -1 6 12.41 4
 7 -1 6 9.48 4.98
 7 -1 6 13.01 7.52
 7 -1 7 17.43 5.23
 7 -1 7 16.69 7.29
 7 -1 8 2.42 4.26
 7 -1 8 8.76 6.44
 7 -1 9 6.84 3.18
 7 -1 9 8.11 4.08
 7 -1 9 7.46 5.84
 7 -1 10 7.27 2.65
 7 -1 10 30.41 4.07
 7 -1 11 5.58 2.88
 7 0 -12 272.22 19.92
 7 0 -11 174.08 21.25
 7 0 -11 205.45 15.4
 7 0 -10 75.37 15.96
 7 0 -10 91.65 7.55
 7 0 -9 272.69 27.45
 7 0 -9 299.78 18.93
 7 0 -8 365.35 31.09
 7 0 -8 338.12 21.33
 7 0 -8 218.4 23.08
 7 0 -8 165.62 23.71
 7 0 -7 358.9 33.72
 7 0 -7 252.46 27.04
 7 0 -7 211.79 27.13
 7 0 -7 386.2 24.54
 7 0 -6 421.71 38.22
 7 0 -5 302.01 23.47
 7 0 -4 22.55 5.07
 7 0 -4 -1.23 17.8
 7 0 -4 24.85 14.44
 7 0 -4 20.73 5.83
 7 0 -4 -4.01 10.17
 7 0 -4 17.35 11.54
 7 0 -3 8.63 4.97
 7 0 -3 15.03 16.51
 7 0 -3 34.12 14.12
 7 0 -3 6.47 9.72
 7 0 -3 12.22 4.66
 7 0 -3 9.18 10.95
 7 0 -2 241.08 17.04
 7 0 -2 183.97 16.37
 7 0 -2 121.49 25.42
 7 0 -2 222.99 24.42
 7 0 -2 176.59 21
 7 0 -2 143.45 20.43
 7 0 -1 202.19 16.75
 7 0 -1 180.38 20.85
 7 0 -1 178.24 20.33
 7 0 -1 195.94 16.65
 7 0 -1 208.97 23.33
 7 0 0 32.78 7.05
 7 0 0 33.39 6.39
 7 0 0 24.05 10.34
 7 0 0 34.21 11.32
 7 0 0 25.64 18.53
 7 0 0 18.26 6.29
 7 0 1 2.9 5.5
 7 0 1 1.3 5.16
 7 0 1 -6.51 9.78
 7 0 1 0.7 9.88
 7 0 1 5.53 5.87
 7 0 1 10.81 16.94
 7 0 1 5.73 7.98
 7 0 2 60.88 8.48
 7 0 2 52.4 11.87
 7 0 2 58.43 12
 7 0 2 96 9.85
 7 0 2 57.56 19.08
 7 0 2 100.13 10.91
 7 0 3 59.31 7.45
 7 0 3 39.16 10.23
 7 0 3 25.46 10.1
 7 0 3 30.79 16.96
 7 0 3 46.54 7.89
 7 0 4 35.83 15.66
 7 0 4 50.07 6.16
 7 0 4 48.65 6.83
 7 0 4 50.68 7.72
 7 0 5 138.44 12.71
 7 0 5 154.39 12.87
 7 0 6 43.92 5.74
 7 0 6 45.35 6.03
 7 0 6 62.29 9.22
 7 0 6 40.99 6.87
 7 0 6 34.4 13.05
 7 0 7 24.52 4.93
 7 0 7 31.57 5.57
 -7 0 -7 21.3 7.03
 7 0 8 119.86 11.84
 7 0 8 132.66 11.94
 -7 0 -8 132.06 12.25
 7 0 9 79.89 8.14
 -7 0 -9 88.67 8.57
 7 0 9 65.04 7.73
 -7 0 -10 122.96 10.09
 7 0 10 102.16 10.01
 7 0 10 126.32 10.58
 -7 0 -11 245.4 19.62
 7 0 11 301.15 20.34
 7 0 12 140.87 11.15
 7 1 -12 6.62 2.9
 7 1 -11 4.92 3.71
 7 1 -11 18.5 10.16
 7 1 -10 6.46 4.1
 7 1 -10 -6.31 6.65
 7 1 -10 -2.44 11.6
 7 1 -9 -6.73 8.37
 7 1 -9 19.87 5.05
 7 1 -9 1.9 14.33
 7 1 -8 10.69 9.02
 7 1 -8 9.77 8.27
 7 1 -8 12.8 4.93
 7 1 -8 12.69 14.19
 7 1 -7 -2.51 5.3
 7 1 -7 1.24 8.4
 7 1 -7 -9.1 14.71
 7 1 -6 22.74 15.15
 7 1 -5 0.74 11.15
 7 1 -5 5.61 5.34
 7 1 -5 -5.98 15.12
 7 1 -4 12.97 14
 7 1 -4 0.76 10.65
 7 1 -4 -1.08 5.56
 7 1 -4 0.31 4.21
 7 1 -4 -5.8 15.99
 7 1 -3 8.04 13.43
 7 1 -3 8.73 4.1
 7 1 -3 15.37 11.45
 7 1 -3 4.03 5.5
 7 1 -3 1 4.45
 7 1 -3 1.18 16.9
 7 1 -2 2.19 13.83
 7 1 -2 -14.26 16.83
 7 1 -2 9.98 11.18
 7 1 -2 1.8 4.21
 7 1 -2 2.13 4.69
 7 1 -1 0.75 4.91
 7 1 -1 9.91 5.96
 7 1 -1 -17.7 18.62
 7 1 -1 13.22 10.11
 7 1 -1 7.82 4.85
 7 1 -1 -1.03 11.59
 7 1 0 21.75 5.9
 7 1 0 19.91 9.77
 7 1 0 11.81 10.6
 7 1 0 11.25 5.48
 7 1 0 14.07 6.48
 7 1 0 12.14 16.25
 7 1 1 6.78 5.36
 7 1 1 11.95 15
 7 1 1 11.42 10.2
 7 1 1 9.81 9.37
 7 1 1 4.43 6.16
 7 1 2 7.39 5.35
 7 1 2 11.69 15.71
 7 1 2 -1.67 7.52
 7 1 2 0.68 9.59
 7 1 2 -4.98 8.29
 7 1 2 9.96 6.2
 7 1 3 -1.5 6.06
 7 1 3 2.58 8.73
 7 1 3 13.36 8.12
 7 1 3 -4.38 15.29
 7 1 3 2.97 5
 7 1 3 1.56 3.55
 7 1 4 24.69 7.06
 7 1 4 23.72 8.4
 7 1 4 11.98 8.9
 7 1 4 7.38 15.51
 7 1 4 22.52 4.89
 7 1 4 24.85 5.49
 7 1 5 -0.66 4.2
 7 1 5 0.65 4.36
 7 1 5 0.48 5.69
 7 1 6 9.1 5.8
 7 1 6 5.31 4.42
 7 1 7 -2.97 4.35
 -7 -1 -8 2.92 7.62
 7 1 8 2.25 4.62
 7 1 8 5.47 4.17
 -7 -1 -9 1.47 6.58
 7 1 9 0.64 4.19
 7 1 9 0.91 4.02
 -7 -1 -10 4.06 5.71
 7 1 10 3.74 3.91
 7 1 10 10.77 3.97
 -7 -1 -11 7.59 4.9
 -7 -1 -11 1.88 6.02
 7 1 11 -0.22 3.22
 7 1 11 2.02 2.71
 -7 -1 -12 14.31 4.34
 7 1 12 6.62 3.03
 7 1 13 2.63 2.72
 -7 -1 -13 0.16 2.99
 7 2 -12 3.67 6.67
 7 2 -12 11.39 2.92
 7 2 -11 10.25 10.59
 7 2 -11 52.36 5.38
 7 2 -10 108.46 15.98
 7 2 -10 118.21 8.86
 7 2 -9 91.76 17.62
 7 2 -9 84.46 8.61
 7 2 -8 165.93 22.79
 7 2 -8 205.98 13.64
 7 2 -7 161.09 23.86
 7 2 -7 200.77 14.79
 7 2 -6 93.02 10.29
 7 2 -5 286.25 32.79
 7 2 -5 312.23 24.07
 7 2 -4 363.82 35.56
 7 2 -4 421.05 26.94
 7 2 -3 316.93 31.04
 7 2 -3 344.64 35.29
 7 2 -3 495.03 30.94
 7 2 -3 459.58 39.55
 7 2 -2 600.43 41.91
 7 2 -2 633.5 42.79
 7 2 -2 555.55 49.23
 7 2 -2 596.59 41.61
 7 2 -2 527.98 46.79
 7 2 -1 539.27 35.33
 7 2 -1 513.35 41.5
 7 2 -1 518.19 34.38
 7 2 -1 509.36 39.89
 7 2 0 476.54 29.77
 7 2 0 276.92 36.12
 7 2 0 419.82 28.44
 7 2 0 416.27 34.01
 7 2 0 261.51 27.6
 7 2 1 867.27 54.88
 7 2 1 789.28 58.13
 7 2 1 681.05 53.35
 7 2 2 852.01 58.4
 7 2 2 958.84 59.91
 7 2 2 585.88 65.09
 7 2 2 560.48 59.79
 7 2 2 908.37 62.83
 7 2 3 377.75 27
 7 2 3 142.25 32.74
 7 2 3 263.33 28.65
 7 2 3 477.67 29.13
 7 2 4 242.61 18.18
 7 2 4 264.16 19.98
 7 2 4 151.79 19.45
 7 2 4 195.09 20.68
 7 2 4 91.81 24.9
 7 2 4 247.22 18.09
 7 2 5 311.96 26.3
 7 2 5 318.18 24.87
 7 2 6 316.33 23.22
 7 2 6 210.27 28.16
 7 2 7 115.94 11.32
 7 2 8 50.31 6.92
 7 2 9 30.64 5.97
 -7 -2 -9 25.57 9.07
 7 2 10 55.2 6.95
 7 2 10 40.61 6.34
 -7 -2 -10 31.57 8.45
 -7 -2 -11 49.21 8.66
 7 2 11 39.31 5.82
 7 2 11 39.75 5.67
 -7 -2 -11 38.48 7.43
 -7 -2 -12 24.43 6.61
 7 2 12 21.26 4.16
 -7 -2 -12 22.78 5.72
 7 2 12 22.54 4.05
 -7 -2 -13 46.28 6
 -7 -2 -14 27.99 3.8
 7 2 14 25.53 3.54
 7 3 -12 1.54 2.31
 7 3 -11 7.5 8.84
 7 3 -11 -0.93 3.19
 7 3 -10 -17.01 12.29
 7 3 -10 -0.17 4.07
 7 3 -9 26.39 12.94
 7 3 -9 0.63 4.8
 7 3 -8 9.44 14.11
 7 3 -8 -1.98 4.49
 7 3 -8 1.93 5.05
 7 3 -7 10.37 14.04
 7 3 -7 -3.21 5.28
 7 3 -7 12.98 8.54
 7 3 -7 -2.38 5.28
 7 3 -6 -2.23 5.53
 7 3 -5 0.85 5.38
 7 3 -4 5.68 12.1
 7 3 -4 -6.53 6.71
 7 3 -4 4.31 5.61
 7 3 -3 9.13 12.92
 7 3 -3 -1.43 5.53
 7 3 -3 -1.89 6.26
 7 3 -2 4.26 5.3
 7 3 -2 4.6 6.24
 7 3 -2 -11.84 17.41
 7 3 -2 8.4 13.3
 7 3 -2 5.68 5.76
 7 3 -1 6.43 6.05
 7 3 -1 12.62 5.77
 7 3 -1 4.24 6.65
 7 3 -1 10.06 13.09
 7 3 -1 17.17 15.17
 7 3 -1 6.65 12.9
 7 3 0 10.02 5.9
 7 3 0 -0.35 4.06
 7 3 0 9.82 13.21
 7 3 0 5.26 15
 7 3 0 -23.88 14.35
 7 3 1 0.51 6.14
 7 3 1 -1.59 12.47
 7 3 1 11.77 15.66
 7 3 2 1.06 6.48
 7 3 2 4.63 11.36
 7 3 2 -10.29 15.64
 7 3 3 -15.04 17.26
 7 3 3 2.82 8.35
 7 3 3 2.94 4.23
 7 3 3 14.8 11.17
 7 3 3 -1.63 6.75
 7 3 4 8.4 10.5
 7 3 4 -1.2 4.59
 7 3 4 9.77 13.97
 7 3 5 -1.23 4.33
 7 3 5 -3.54 4.32
 7 3 5 11.81 14.48
 7 3 6 0.72 4.3
 7 3 6 -2.83 4.79
 7 3 7 5.83 4.65
 7 3 7 14.57 5.14
 7 3 8 14.47 5.16
 7 3 9 7.98 5.17
 7 3 10 1.49 4.78
 -7 -3 -10 0.99 8.67
 -7 -3 -11 3.63 7.85
 7 3 11 0.91 4.18
 -7 -3 -11 6.73 7.21
 -7 -3 -12 11.62 6.83
 7 3 12 20.72 4.24
 -7 -3 -12 17.2 6.66
 -7 -3 -13 3.25 5.21
 7 3 13 3.6 2.76
 7 3 13 1.91 3.15
 -7 -3 -13 -3.73 5.2
 -7 -3 -14 3.93 3.88
 7 4 -11 73.11 6.26
 7 4 -11 60 10.02
 7 4 -10 129.31 10.16
 7 4 -10 76.34 15.7
 7 4 -9 136.51 10.57
 7 4 -9 110.79 18.59
 7 4 -9 104.26 10.53
 7 4 -8 73.61 7.82
 7 4 -8 66.48 16.65
 7 4 -8 65.79 7.83
 7 4 -7 0.52 5.12
 7 4 -7 0.59 5.34
 7 4 -6 5.97 10.11
 7 4 -6 -1.09 5.51
 7 4 -6 1.98 5.77
 7 4 -4 29.1 13.13
 7 4 -4 25.89 8.01
 7 4 -4 43.39 6.79
 7 4 -4 37.02 7.45
 7 4 -3 118.91 11.85
 7 4 -3 115.4 10.79
 7 4 -3 106.14 11.67
 7 4 -2 122.49 11.8
 7 4 -2 100.45 17.79
 7 4 -2 109.32 10.84
 7 4 -2 98.87 12.03
 7 4 -1 107.46 11.54
 7 4 -1 106.13 12.37
 7 4 -1 129.81 12.03
 7 4 -1 80.06 19.59
 7 4 -1 132.52 11.57
 7 4 -1 81.84 17.42
 7 4 0 114.75 12.95
 7 4 0 139.91 12.63
 7 4 0 134.19 12.68
 7 4 0 120.87 18.95
 7 4 1 49.47 17.25
 7 4 1 52.96 9.42
 7 4 1 61.27 7.62
 7 4 1 95.54 9.55
 7 4 1 80.7 9.68
 7 4 1 85.91 16.16
 7 4 2 112.44 11.36
 7 4 2 113.79 10.86
 7 4 2 82.76 9.34
 7 4 2 72.9 15.98
 7 4 3 252.19 21.45
 7 4 3 143.66 27.82
 7 4 3 229.02 24.78
 7 4 3 316.93 20.89
 7 4 3 218.72 19.53
 7 4 4 397.71 33.83
 7 4 4 438.48 29.63
 7 4 5 820.9 47.07
 7 4 5 602.35 49.88
 7 4 6 613.29 42.95
 7 4 6 537.03 42.82
 7 4 7 266.4 20.67
 7 4 7 243.6 20.76
 7 4 8 298.38 23.71
 7 4 8 273.8 22.73
 7 4 9 474.03 36.15
 7 4 10 443.03 25.36
 7 4 10 226.66 24.02
 7 4 11 113.71 12.36
 -7 -4 -11 120.64 14.67
 7 4 11 175.23 13.46
 -7 -4 -11 168.83 15.12
 7 4 12 202.9 17.73
 -7 -4 -12 257.71 19.34
 -7 -4 -12 224.08 18.89
 7 4 13 77.61 7.77
 -7 -4 -13 93.87 9.33
 -7 -4 -13 80.46 9.29
 -7 -4 -14 26.06 5.4
 7 4 14 31.26 4.24
 -7 -4 -15 17.08 3.65
 7 5 -10 22.08 8.75
 7 5 -10 3.17 2.91
 7 5 -9 8.9 4.1
 7 5 -9 -2.91 11.07
 7 5 -9 3.57 3.72
 7 5 -8 4.1 4.68
 7 5 -8 11.48 4.64
 7 5 -7 14.68 5.59
 7 5 -7 23 5.91
 7 5 -6 2.62 5.27
 7 5 -6 -3.52 5.52
 7 5 -6 11.38 9.37
 7 5 -5 2.74 10.44
 7 5 -4 -5.42 7.64
 7 5 -3 -0.8 11.95
 7 5 -3 5.72 6.14
 7 5 -3 -0.45 6.43
 7 5 -3 0.27 5.33
 7 5 -3 -0.38 7.1
 7 5 -2 -10.71 12.4
 7 5 -2 -5.73 6.94
 7 5 -2 0.79 6.46
 7 5 -2 11.8 6.98
 7 5 -2 1.63 5.54
 7 5 -1 7.53 5.54
 7 5 -1 -4.16 13.46
 7 5 -1 8.8 6.71
 7 5 -1 12.75 6.88
 7 5 -1 6.19 4.59
 7 5 -1 3.39 5.9
 7 5 0 6.13 6.57
 7 5 0 4.05 6.72
 7 5 0 1.21 4.93
 7 5 0 1.21 15.54
 7 5 0 9.93 12.9
 7 5 1 5.7 6.41
 7 5 1 11.06 7.16
 7 5 1 4.44 5.55
 7 5 1 3.55 14.69
 7 5 1 -1.63 12.98
 7 5 2 2.56 4.68
 7 5 2 1.06 6.34
 7 5 2 -2.43 6.95
 7 5 2 9.54 12.28
 7 5 2 -0.48 5.67
 7 5 2 3.54 13.84
 7 5 3 36.67 7.76
 7 5 3 33.25 7.44
 7 5 3 22.93 5.76
 7 5 3 23.83 13.21
 7 5 3 12.77 14.49
 7 5 4 -0.33 4.57
 7 5 4 13.19 11.4
 7 5 4 -7.01 13.96
 7 5 5 24.09 5.74
 7 5 5 16.46 11.09
 7 5 5 13.43 14
 7 5 6 0.33 4.81
 7 5 6 -5.65 9.73
 7 5 7 14.22 5.31
 7 5 7 15.92 8.54
 7 5 8 -3.4 5.29
 7 5 8 4.64 8.34
 7 5 9 -1.36 5.07
 7 5 9 5.92 4.67
 7 5 10 18.25 7.9
 7 5 10 10.02 4.68
 -7 -5 -10 19.67 9.14
 7 5 11 11.49 7.26
 -7 -5 -11 12.94 9.18
 7 5 11 8.73 4.38
 -7 -5 -11 10.89 8.23
 7 5 12 -5.89 6.74
 -7 -5 -12 -2.22 7.69
 -7 -5 -12 8.94 6.97
 -7 -5 -13 5.51 6.44
 7 5 13 -1.18 5.56
 -7 -5 -13 2.56 5.77
 7 5 13 6.16 3.98
 -7 -5 -14 4.36 5.14
 -7 -5 -14 9.16 4.49
 -7 -5 -15 7.18 3.71
 7 5 15 2.03 2.34
 7 6 -10 165.41 15.83
 7 6 -9 420.6 21.26
 7 6 -9 324.64 26.13
 7 6 -8 349.51 29.14
 7 6 -8 503.69 30.12
 7 6 -7 362.92 30.48
 7 6 -7 510.52 31.51
 7 6 -6 160.04 21.01
 7 6 -6 216.22 18.46
 7 6 -5 173.1 15.47
 7 6 -5 183.08 17.15
 7 6 -4 221.55 17.97
 7 6 -4 265.44 19.96
 7 6 -3 273.97 22.73
 7 6 -2 409.85 35.11
 7 6 -2 508.73 31.48
 7 6 -2 474.14 31.32
 7 6 -1 621.52 46.34
 7 6 -1 706.22 42.44
 7 6 -1 718.57 42.11
 7 6 0 198.96 21.15
 7 6 0 242.7 15.11
 7 6 0 191.32 14.96
 7 6 1 2.47 7.08
 7 6 1 -0.82 12.99
 7 6 1 3.61 6.87
 7 6 1 3.81 4.41
 7 6 2 43.13 9.63
 7 6 2 69.64 16.13
 7 6 2 108.19 10.37
 7 6 2 82.13 9.34
 7 6 3 185.27 21.2
 7 6 3 98.89 22.22
 7 6 3 234.11 16.5
 7 6 3 167.28 14.81
 7 6 3 151.06 15.62
 7 6 4 -4.49 10.82
 7 6 4 5.23 4.73
 7 6 5 52.58 12.92
 7 6 5 58.21 7.36
 7 6 6 2.59 10.02
 7 6 6 -4.64 5.08
 7 6 7 -1.66 4.75
 -7 -6 -7 2.96 8.04
 7 6 7 -0.7 8.39
 -7 -6 -8 76.2 11.97
 7 6 8 95.47 9.56
 -7 -6 -9 85.51 8.7
 -7 -6 -9 73.3 11.2
 7 6 9 71.17 8.62
 -7 -6 -10 112.74 9.98
 7 6 10 103.8 11.77
 -7 -6 -10 78.17 12.13
 7 6 10 94.61 10.11
 -7 -6 -11 303.19 19.78
 7 6 11 256.19 20.76
 -7 -6 -11 275.33 21.29
 -7 -6 -12 256.98 27.74
 -7 -6 -12 481.77 26.8
 7 6 12 420.9 27.68
 -7 -6 -12 391.16 27.78
 7 6 12 230.18 26.59
 -7 -6 -13 235.56 24.35
 -7 -6 -13 386.06 23.73
 7 6 13 350.17 24.47
 -7 -6 -13 336.22 24.5
 7 6 13 257.41 23.9
 -7 -6 -14 169.95 12.73
 7 6 14 204.28 13.68
 -7 -6 -14 176.22 13.56
 7 6 14 154.37 13.14
 -7 -6 -15 148.97 11.81
 7 7 -9 4.17 6.65
 7 7 -9 11.61 3.05
 7 7 -8 47.74 5.81
 7 7 -7 22.18 5.27
 7 7 -6 1.96 3.48
 7 7 -6 8.63 5.39
 7 7 -6 0.64 5.79
 7 7 -5 -1.35 3.85
 7 7 -5 13.52 6.13
 7 7 -5 6.43 6.39
 7 7 -5 -0.51 9.11
 7 7 -4 33.46 6.98
 7 7 -4 31.41 7.8
 7 7 -4 18.98 6.89
 7 7 -4 12.76 10.68
 7 7 -3 11.58 6.66
 7 7 -3 6.49 7.21
 7 7 -3 2.05 11.29
 7 7 -3 16.8 6.78
 7 7 -2 4.33 6.83
 7 7 -1 8.52 7.02
 7 7 0 14.64 7
 7 7 0 0.79 6.83
 7 7 0 5.68 12.72
 7 7 1 -0.82 12.48
 7 7 1 -1.98 6.79
 7 7 1 -4.99 7.18
 7 7 2 17.98 12.32
 7 7 2 6.05 6.79
 7 7 2 5.99 6.83
 7 7 3 -1.17 6.87
 7 7 3 1.08 6.98
 7 7 3 1.16 4.8
 7 7 3 15.14 12.57
 7 7 4 -1.06 8.76
 7 7 4 4.82 4.79
 7 7 4 5.11 6.66
 7 7 4 -2.13 5.31
 7 7 4 1.52 11.54
 7 7 5 -0.55 8.84
 7 7 5 7.86 10.83
 7 7 5 7.44 4.86
 7 7 6 8.69 5.1
 7 7 7 3.85 4.89
 -7 -7 -8 13.55 6.94
 7 7 8 8.56 5.38
 -7 -7 -9 -2.32 5.14
 7 7 9 -6.82 5.36
 7 7 9 3.62 7.54
 -7 -7 -9 0.34 6.84
 -7 -7 -10 0.49 5.08
 7 7 10 5.42 5.05
 7 7 10 7.31 7.64
 -7 -7 -10 3.22 6.75
 -7 -7 -11 11.8 5.18
 7 7 11 10.67 4.85
 -7 -7 -11 8.27 6.56
 7 7 11 7.4 7.44
 7 7 12 2.59 4.11
 7 7 12 1.04 7.09
 -7 -7 -12 -9.33 8.21
 -7 -7 -12 5.5 4.6
 -7 -7 -12 5.1 5.59
 -7 -7 -13 -1.01 6.04
 -7 -7 -13 4.29 4.29
 7 7 13 -1.29 3.77
 -7 -7 -13 5.05 4.89
 7 7 13 2.15 6.07
 7 7 14 0.99 5.11
 -7 -7 -14 -2.03 3.43
 -7 -7 -14 -1.97 4.63
 7 8 -8 164.25 12.62
 7 8 -7 124.24 10.91
 7 8 -6 219.91 17.68
 7 8 -5 177.28 14.07
 7 8 -5 198.73 14.37
 7 8 -4 204.68 16.48
 7 8 -4 218.82 16.48
 7 8 -3 537.12 38.11
 7 8 -3 518.5 38.16
 7 8 -3 517.98 38.14
 7 8 -3 398.82 39.76
 7 8 -2 673.12 48.72
 7 8 -2 730.58 48.91
 7 8 -2 584.02 48.48
 7 8 -2 637.94 51.6
 7 8 -1 466.3 34.19
 7 8 -1 382.07 33.79
 7 8 -1 502.51 34.29
 7 8 -1 437.74 37.74
 7 8 0 288.92 29.81
 7 8 0 571.36 31.24
 7 8 1 553.56 41.61
 7 8 2 162.9 15.11
 7 8 3 79.24 10.08
 7 8 4 295.78 23.92
 7 8 5 484.17 36.38
 7 8 6 582.06 43.21
 7 8 7 361.98 27.14
 7 8 7 359.41 23.97
 7 8 8 75.29 8.04
 7 8 8 72.69 9.09
 7 8 9 9.98 4.94
 7 8 9 24.33 7.45
 7 8 10 49.65 6.52
 7 8 10 60.84 8.93
 -7 -8 -10 50.12 7.24
 -7 -8 -10 41.68 6.94
 7 8 11 15.18 4.57
 7 8 11 14.58 7.32
 -7 -8 -11 3.56 5.26
 -7 -8 -11 25.97 5.72
 -7 -8 -12 -1.87 6.83
 7 8 12 4.49 3.8
 7 8 12 5.92 6.82
 -7 -8 -12 1.39 4.5
 -7 -8 -12 -1.18 4.83
 -7 -8 -13 1.32 5.42
 -7 -8 -13 11.09 4.34
 7 8 13 8.97 3.5
 7 8 13 7.77 5.88
 7 8 14 4.23 4.65
 -7 -8 -14 10.05 3.72
 7 9 -6 0.45 3.42
 7 9 -5 0.23 4.5
 7 9 -5 0.21 4.22
 7 9 -4 -0.27 5.79
 7 9 -4 7.54 4.8
 7 9 -4 2.76 6.42
 7 9 -3 4.43 5.75
 7 9 -3 8.23 8.39
 7 9 -3 -2.27 4.92
 7 9 -2 7.84 6.15
 -7 -9 2 -3.27 6.49
 7 9 -2 1.51 5.52
 7 9 -2 5.09 5.46
 7 9 -2 9.87 9.65
 7 9 -1 12.49 6.08
 7 9 -1 21.79 6.76
 7 9 -1 4.96 11.1
 7 9 -1 13.81 5.4
 7 9 0 18.52 6.82
 7 9 0 15.84 5.69
 7 9 0 7.1 5.87
 7 9 1 -4.61 6.31
 7 9 1 -0.33 5.97
 7 9 1 1.52 5
 7 9 2 -0.33 5.8
 7 9 2 11.76 7.65
 7 9 2 4.04 6.25
 7 9 3 7.19 7.93
 7 9 3 6.54 6.44
 7 9 4 4.72 8.29
 7 9 4 17.63 7.86
 7 9 4 4.04 6.38
 7 9 5 8.18 8.08
 7 9 5 0.98 7.94
 7 9 5 16.83 6.63
 7 9 6 5.73 7.75
 7 9 6 0.94 6.38
 7 9 6 8.56 8.32
 7 9 7 5.97 4.46
 7 9 7 2.02 8.15
 7 9 7 5.58 9.39
 7 9 8 9.52 4.24
 7 9 8 -5.88 9.09
 7 9 9 0.76 4.11
 7 9 9 1.41 8.07
 7 9 10 4.94 3.98
 -7 -9 -10 1.61 5.19
 7 9 10 0.23 5.9
 7 9 11 6.84 3.6
 -7 -9 -11 -0.22 6.93
 -7 -9 -11 -1.25 5.02
 7 9 11 -2.07 6.17
 7 9 12 11.68 3.45
 -7 -9 -12 3.32 4.65
 7 9 12 0.84 5.91
 -7 -9 -13 -3.23 4.11
 7 9 13 3.07 4.87
 -7 -9 -14 -0.12 3.27
 7 10 -4 5.4 3.98
 7 10 -4 9.84 3.74
 7 10 -3 14.27 4.74
 7 10 -3 9.94 6.46
 7 10 -3 3.42 4.28
 7 10 -2 -1.43 4.66
 7 10 -2 -0.43 4.38
 7 10 -2 3.57 7.64
 7 10 -1 21.43 5.73
 7 10 -1 32.08 5.63
 7 10 -1 37.71 6.38
 7 10 -1 35.12 9.78
 -7 -10 0 27.71 8.53
 7 10 0 39.66 7.25
 7 10 1 34.34 6.26
 -7 -10 -1 42.92 9.06
 7 10 2 81.53 8.52
 -7 -10 -2 58.65 10.7
 7 10 2 66.69 9.58
 7 10 3 77.34 11.01
 7 10 3 96.06 9.64
 7 10 4 201.53 15.9
 7 10 4 223.54 14.68
 7 10 5 486.02 29.86
 7 10 5 515.37 29
 7 10 6 352.29 23.64
 7 10 6 352.25 22.9
 -7 -10 -7 87.29 16.33
 7 10 7 234.97 16.13
 7 10 7 223.45 15.41
 7 10 7 100.73 16.52
 7 10 7 223.02 18.37
 -7 -10 -8 138.57 21.43
 7 10 8 338.76 20.96
 7 10 8 199.74 21.99
 7 10 8 341.84 22.51
 7 10 9 318.19 26.48
 -7 -10 -10 233.24 18.47
 -7 -10 -11 180.51 14.6
 -7 -10 -12 319.24 23.85
 -7 -10 -13 467.16 33.9
 7 11 -2 -0.74 3.05
 7 11 -1 2.27 3.53
 7 11 -1 4.33 6.38
 7 11 0 1.01 4.13
 7 11 0 6.98 7.54
 7 11 1 3.22 4.37
 7 11 1 -3.18 8.9
 7 11 1 0.62 4.04
 7 11 2 4.16 4.63
 -7 -11 -2 7.36 6.78
 7 11 3 4 4.45
 7 11 3 -2.23 6.15
 -7 -11 -3 -5.3 7.4
 7 11 4 -3.8 4.76
 -7 -11 -4 11.5 7.4
 7 11 4 -1.63 6.89
 7 11 5 7.58 4.66
 7 11 5 0.69 6.59
 -7 -11 -5 2.03 7.56
 7 11 5 0.28 7.24
 7 11 6 1.67 4.71
 -7 -11 -6 1.21 7.69
 7 11 6 7.43 7.06
 7 11 6 0.53 7.15
 7 11 7 6.64 4.5
 -7 -11 -7 11.73 7.38
 7 11 7 3.8 6.1
 7 11 7 -1.83 7.35
 7 11 7 4.09 7.7
 7 11 8 4.46 4.21
 -7 -11 -8 0.37 7.05
 7 11 8 -3.24 6.47
 7 11 8 -0.35 7.01
 7 11 9 13.14 4.31
 -7 -11 -9 8.55 4.76
 7 11 9 3 6.78
 -7 -11 -10 3.65 4.36
 -7 -11 -11 2.03 3.89
 -7 -11 -12 -0.48 3.56
 7 12 1 9.48 5.82
 7 12 2 8.05 6.94
 7 12 3 19.67 8.25
 7 12 4 0.84 8.82
 7 12 5 4.06 8.17
 7 12 6 -1.71 5.67
 7 12 6 32.05 7.38
 7 12 7 2.35 5.58
 7 12 7 3.31 6.1
 -7 -12 -8 33.37 4.57
 7 12 8 8.68 5.78
 -7 -12 -9 82.15 7.48
 -7 -12 -10 62.43 6.07
 8 -4 -2 135.04 10.18
 8 -4 -1 237.4 17.32
 8 -3 -5 5.89 1.87
 8 -3 -4 7.2 2.25
 8 -3 -3 2.58 2.36
 8 -3 -2 -0.15 2.42
 8 -3 -1 4.72 2.65
 8 -3 0 32.16 4.03
 8 -3 1 3.5 2.44
 8 -3 2 3.22 2.07
 8 -3 3 0.41 1.83
 8 -2 -6 157.95 14.47
 8 -2 -5 125.16 12.96
 8 -2 -5 124.45 9.75
 8 -2 -4 163.67 17.36
 8 -2 -4 198.33 14.64
 8 -2 -3 62.4 9.26
 8 -2 -3 49.49 5.05
 8 -2 -2 53.29 8.62
 8 -2 -2 54.23 5.24
 8 -2 -1 2.58 7.24
 8 -2 -1 4.19 3.4
 8 -2 -1 3.46 3.16
 8 -2 0 54.53 8.25
 8 -2 0 30.77 5.37
 8 -2 0 49.29 5.36
 8 -2 1 5.42 5.88
 8 -2 1 8.06 3.44
 8 -2 1 7.95 3.5
 8 -2 2 77.89 7.4
 8 -2 3 5.28 3.02
 8 -2 4 6.64 2.69
 8 -2 5 31.64 3.71
 8 -1 -7 9.37 5.82
 8 -1 -6 -9.43 7.18
 8 -1 -6 7.07 6.6
 8 -1 -5 -13.37 8.27
 8 -1 -5 -2.86 7.67
 8 -1 -4 1.98 8.32
 8 -1 -4 -1.79 7.97
 8 -1 -4 5.4 2.71
 8 -1 -3 -4.14 9.11
 8 -1 -3 5.59 8.04
 8 -1 -3 4.77 2.89
 8 -1 -2 20.51 9.14
 8 -1 -2 -7.05 8.62
 8 -1 -2 3.03 3.91
 8 -1 -2 18.7 12.77
 8 -1 -2 4.92 3.4
 8 -1 -1 18.91 8.26
 8 -1 -1 0.81 4.11
 8 -1 -1 3.8 12.95
 8 -1 -1 2.44 3.42
 8 -1 0 5.66 7.35
 8 -1 0 0.82 4.13
 8 -1 0 4.38 3.83
 8 -1 1 -0.52 3.66
 8 -1 1 0.8 7.07
 8 -1 1 -6.72 3.97
 8 -1 1 -5.72 12.8
 8 -1 2 -0.23 3.65
 8 -1 2 0.77 3.69
 8 -1 2 3.48 6.21
 8 -1 3 1.72 3.57
 8 -1 3 5.87 5.44
 8 -1 4 3.16 3.53
 8 -1 5 3.59 3.14
 8 -1 6 -0.84 2.71
 8 -1 7 2.41 2.14
 8 0 -8 75.88 9.78
 8 0 -7 192.21 20.86
 8 0 -7 298.58 20.78
 8 0 -6 223.75 16.8
 8 0 -6 115.37 16.53
 8 0 -5 287.38 29.93
 8 0 -5 442.11 30.36
 8 0 -4 329.39 26.41
 8 0 -4 387.13 29.93
 8 0 -3 278.9 26.03
 8 0 -3 372.39 30.67
 8 0 -3 328.1 22.52
 8 0 -2 259.32 22.4
 8 0 -2 250.22 26.91
 8 0 -2 256.94 18.59
 8 0 -1 167.25 17.46
 8 0 -1 120.1 16.61
 8 0 -1 145.41 13.85
 8 0 -1 163.67 22.66
 8 0 -1 185.64 13.68
 8 0 0 398.32 35.63
 8 0 0 474.56 35.87
 8 0 0 346.03 32.92
 8 0 0 527.11 41.36
 8 0 0 522.52 33.17
 8 0 1 95.81 12.04
 8 0 1 62.99 8.52
 8 0 1 86.49 8.47
 8 0 1 99.91 18.25
 8 0 2 257.5 23.29
 8 0 2 269.97 21.48
 8 0 2 323.56 28.88
 8 0 3 55.34 7.13
 8 0 3 74.14 9.39
 8 0 3 66.71 15.4
 8 0 4 63.45 7.53
 8 0 4 98.77 14.52
 8 0 5 43.44 5.88
 8 0 6 10.27 4.05
 8 0 7 11.71 3.45
 8 0 8 4.93 2.52
 8 0 8 1.55 2.54
 8 0 9 2.56 1.81
 8 1 -8 15.04 9.95
 8 1 -8 6.39 5.67
 8 1 -7 2.33 6.32
 8 1 -7 11.75 6.97
 8 1 -6 -6.86 11.25
 8 1 -6 -2.56 7.87
 8 1 -6 7.85 7.6
 8 1 -5 -2.67 11.46
 8 1 -5 4.82 11.81
 8 1 -5 10.25 8.89
 8 1 -5 6.3 8.21
 8 1 -4 3.38 12.92
 8 1 -4 0.82 11.45
 8 1 -4 -3.06 9.07
 8 1 -4 0.57 9.17
 8 1 -3 7.87 14.88
 8 1 -3 29.15 11.53
 8 1 -3 3.14 8.42
 8 1 -3 2.39 9.15
 8 1 -2 14.18 3.67
 8 1 -2 20.95 16.32
 8 1 -2 5.43 10.71
 8 1 -2 -3.19 9.21
 8 1 -2 1.85 9.49
 8 1 -1 -3.19 3.93
 8 1 -1 12.61 8.81
 8 1 -1 -2.47 10.18
 8 1 -1 -1.07 16.07
 8 1 0 2.63 3.8
 8 1 0 -7.34 8.5
 8 1 0 16.33 9.48
 8 1 0 25.79 17.07
 8 1 1 4.67 4.1
 8 1 1 2.34 8.49
 8 1 1 7.45 9.43
 8 1 2 -7.13 16.45
 8 1 2 11.41 4.56
 8 1 2 10.36 8.3
 8 1 2 13.22 8.2
 8 1 2 15.81 5.49
 8 1 3 -9.56 14.39
 8 1 3 -0.66 4.51
 8 1 3 0.94 7.34
 8 1 3 1.06 4.9
 8 1 4 18.96 14.04
 8 1 4 13.9 5.02
 8 1 4 20.58 6.68
 8 1 4 16.03 5.12
 8 1 5 -0.71 11.42
 8 1 5 1.23 4.4
 8 1 5 3.08 4.2
 8 1 6 1.64 9.4
 8 1 6 -0.54 3.91
 8 1 7 5 3.62
 -8 -1 -8 -0.91 3.59
 8 1 8 6.94 3.42
 8 1 8 1.75 2.79
 8 1 8 -2.13 3.25
 8 1 9 7.47 2.89
 8 1 9 3.62 2.95
 8 1 10 -1.28 2.06
 8 2 -9 11.26 8.23
 8 2 -8 -7.28 10.58
 8 2 -8 4.24 6.09
 8 2 -7 13.56 10.65
 8 2 -7 -0.66 6.1
 8 2 -7 6.48 7
 8 2 -6 21.31 11.37
 8 2 -6 7.97 7.66
 8 2 -6 -13.11 9.3
 8 2 -5 19.33 11.87
 8 2 -5 4.21 12.55
 8 2 -5 16.37 8.79
 8 2 -5 10.07 8.7
 8 2 -4 10.79 14.4
 8 2 -4 21.62 13.13
 8 2 -4 25.94 10.26
 8 2 -4 27.14 10.19
 8 2 -3 24.72 15.46
 8 2 -3 21.46 11.82
 8 2 -3 16.19 9.75
 8 2 -3 10.69 9.96
 8 2 -2 145.53 23.33
 8 2 -2 173.42 19.34
 8 2 -2 147.49 19.07
 8 2 -1 159.81 19.93
 8 2 -1 141.43 19.14
 8 2 -1 160.83 24.45
 8 2 -1 207.65 15.16
 8 2 0 165.49 19.77
 8 2 0 206.14 21.09
 8 2 0 216.41 16.47
 8 2 0 168.98 25.78
 8 2 1 198.65 23.85
 8 2 1 260.74 25.22
 8 2 1 251.67 21.38
 8 2 1 270.81 30.07
 8 2 2 188.29 22.41
 8 2 2 240.05 23.61
 8 2 2 245.82 20.36
 8 2 2 199.08 28.06
 8 2 3 203.92 22.23
 8 2 3 235.25 23.06
 8 2 3 244.76 20.5
 8 2 3 213.45 28.29
 8 2 4 237.31 17.96
 8 2 4 184.62 18.7
 8 2 4 164.62 23.9
 8 2 5 65.28 8.02
 8 2 5 22.51 14.87
 8 2 6 161.29 19.93
 8 2 6 228.74 14.51
 8 2 7 129.02 16.12
 -8 -2 -7 93.26 12.57
 -8 -2 -8 122.02 13.25
 8 2 8 143.83 12.43
 -8 -2 -9 68.02 8.59
 -8 -2 -9 48.2 6.86
 8 2 9 69.58 6.59
 8 2 9 63.58 6.38
 -8 -2 -10 51.69 5.87
 8 2 10 59.34 5.49
 8 2 10 59.85 5.66
 8 2 11 6.42 2.34
 8 3 -9 5.14 7.26
 8 3 -8 -1.05 5.8
 8 3 -8 15.13 9.08
 8 3 -7 -2.33 7.27
 8 3 -7 9.84 10.86
 8 3 -6 2.79 8.3
 8 3 -6 7.28 7.11
 8 3 -6 11.91 11.39
 8 3 -5 0.52 8.57
 8 3 -5 0.85 11.1
 8 3 -4 -1.69 13.36
 8 3 -4 0.58 9.58
 8 3 -4 -14.18 12.87
 8 3 -3 12.01 13.76
 8 3 -3 0.63 10.18
 8 3 -3 -3.56 12.13
 8 3 -2 -9.81 14.7
 8 3 -2 0.65 10.3
 8 3 -2 15.73 9.4
 8 3 -2 3.48 11.54
 8 3 -1 9.17 9.29
 8 3 0 -6.14 9.03
 8 3 1 16.88 4.46
 8 3 1 24 9.11
 8 3 1 32.48 6.24
 8 3 2 0.62 9.19
 8 3 2 1.87 3.84
 8 3 2 10.76 7.33
 8 3 2 -0.41 5.25
 8 3 3 6.35 8.97
 8 3 3 -0.54 7.46
 8 3 3 2.1 5.45
 8 3 4 12.13 13.79
 8 3 4 7.9 7.29
 8 3 4 -1.68 5.47
 8 3 5 2.61 13.72
 8 3 5 5.02 7.39
 8 3 5 13.55 5.58
 8 3 6 -2.72 5.51
 8 3 6 -7.96 12.45
 8 3 7 -0.71 4.99
 8 3 7 -2.08 11.76
 8 3 8 4.75 4.81
 -8 -3 -8 0.25 7.23
 8 3 9 1.34 4.07
 -8 -3 -9 8.76 6.17
 -8 -3 -9 2.35 6.59
 8 3 10 6.83 3.5
 -8 -3 -10 9.44 5.08
 -8 -3 -10 0.24 5.75
 -8 -3 -11 2.11 3.85
 8 3 11 2.74 2.58
 8 3 11 6.33 2.84
 8 4 -9 149.48 15.39
 8 4 -8 92.3 13.26
 8 4 -8 43.93 7.96
 8 4 -7 501.33 42.1
 8 4 -6 387.94 30.28
 8 4 -6 255.25 23.36
 8 4 -5 116.04 17
 8 4 -5 72.85 11.86
 8 4 -4 79.92 16.41
 8 4 -4 126.91 18.18
 8 4 -4 99.92 13.43
 8 4 -3 60.51 15.77
 8 4 -3 69.4 15.15
 8 4 -2 95.01 16.44
 8 4 -1 3.62 12.15
 8 4 -1 17.65 11.18
 8 4 0 136.43 18.94
 8 4 1 40.22 6.55
 8 4 1 30.18 13.05
 8 4 1 19.88 9.13
 8 4 2 12.14 5.29
 8 4 2 -0.69 11.34
 8 4 2 -3.08 8.83
 8 4 3 56.35 7.59
 8 4 3 32.49 8.76
 8 4 4 7.31 5.82
 8 4 5 174.46 13.63
 8 4 5 91.3 13.86
 8 4 6 121.13 12.2
 8 4 7 114.01 18.62
 8 4 7 178.89 14.86
 8 4 8 46.5 13.37
 8 4 8 102.34 9.9
 8 4 9 198.86 14.78
 -8 -4 -9 213.24 15.82
 8 4 10 231.48 16.71
 -8 -4 -10 240.19 17.3
 8 4 11 84.12 7.65
 -8 -4 -11 74.14 8.29
 8 4 12 181.62 14.34
 -8 -4 -12 198.6 14.59
 8 5 -8 17.78 7.89
 8 5 -8 2.03 4.72
 8 5 -7 -4.05 9.34
 8 5 -6 -2.8 12.32
 8 5 -5 6.32 11.38
 8 5 -5 2.54 7.45
 8 5 -4 -11.34 11.02
 8 5 -4 2.55 11.94
 8 5 -3 29.5 11.17
 8 5 -3 -0.88 11.95
 8 5 -2 8.83 11.34
 8 5 -2 -22.81 13.3
 8 5 -1 14.81 12.3
 8 5 -1 27 11.89
 8 5 0 -5.04 12.05
 8 5 1 13.62 11.37
 8 5 1 -0.69 4.32
 8 5 2 1.11 4.94
 8 5 2 13.26 11.64
 8 5 2 15.32 7.98
 8 5 3 11.28 10.32
 8 5 3 10.98 5.48
 8 5 4 9.28 10
 8 5 4 -3.29 5.2
 8 5 5 0.77 4.05
 8 5 5 11.32 5.83
 8 5 6 2.28 4.05
 8 5 6 12.1 5.74
 8 5 7 0.49 3.79
 8 5 7 4.45 5.51
 -8 -5 -7 -4.44 7.84
 8 5 8 2.28 5.43
 8 5 8 3.49 3.73
 8 5 8 3.63 9.96
 -8 -5 -8 5.81 7.04
 8 5 9 0.86 3.59
 8 5 9 0.34 5.18
 -8 -5 -10 -8.77 7.42
 8 5 10 1.14 3.35
 8 5 10 3.55 4.63
 -8 -5 -10 1.01 5.79
 -8 -5 -11 0.17 5.47
 8 5 11 -1.89 3.87
 -8 -5 -12 7.22 4.22
 8 5 12 1.51 2.94
 8 6 -7 88.7 12.82
 8 6 -6 68.83 13.27
 8 6 -5 288.34 24.88
 8 6 -5 277.12 18.42
 8 6 -4 193.06 22.11
 8 6 -4 193.03 16.12
 8 6 -3 179.49 20.37
 8 6 -3 200.28 16.85
 8 6 -3 207.05 22.92
 8 6 -2 170.38 14.08
 8 6 -2 120.57 17.95
 8 6 -2 122.66 19.67
 8 6 -1 361.93 25.64
 8 6 -1 322.9 29.1
 8 6 0 423.28 36.24
 8 6 0 424.87 32.35
 8 6 1 424.29 36.89
 8 6 1 436.15 32.92
 8 6 2 598.83 49.13
 8 6 2 561.09 45.23
 8 6 2 686.95 45.74
 8 6 3 75.86 8.59
 8 6 3 83.16 9.16
 8 6 4 20.3 11.06
 8 6 4 24.42 5.96
 8 6 4 29.17 6.31
 8 6 5 14.54 10.17
 8 6 5 21.91 5.9
 8 6 5 23.09 4.88
 8 6 5 21.67 6.05
 8 6 6 5.82 8.35
 8 6 6 5.21 4.23
 8 6 6 10.94 5.44
 8 6 7 56.69 6.58
 -8 -6 -7 45.36 8.24
 8 6 7 52.33 7.87
 8 6 8 21.01 4.79
 -8 -6 -8 19.93 6.62
 8 6 8 13.75 5.85
 8 6 9 10.01 4.22
 -8 -6 -9 21.64 6.16
 8 6 9 23.4 5.91
 -8 -6 -10 14.6 7.8
 8 6 10 12.08 4.13
 -8 -6 -10 26.36 5.58
 8 6 10 21.9 5.42
 -8 -6 -11 27.42 7.1
 8 6 11 51.78 6.13
 -8 -6 -12 2.2 4.45
 8 6 12 8.99 3.32
 8 7 -6 8.75 7.61
 8 7 -5 1.69 8.73
 8 7 -4 22.38 9.97
 8 7 -4 -0.71 5.01
 8 7 -3 1.08 5.44
 8 7 -3 14.78 9.27
 8 7 -2 3.29 9.99
 8 7 -2 4.38 5.84
 8 7 -2 3.32 5.99
 8 7 -1 0.57 5.68
 8 7 -1 -4.81 10.91
 8 7 0 13.76 6.02
 8 7 0 27.9 11.99
 8 7 1 0.29 5.91
 8 7 1 2.61 11.5
 8 7 2 14.9 5.97
 8 7 2 15.53 11.85
 8 7 3 0.78 3.6
 8 7 3 7.94 5.86
 8 7 4 7.58 4.06
 8 7 4 4.51 5.64
 8 7 4 1.19 9.84
 8 7 5 11.75 4.62
 8 7 5 8.74 5.56
 8 7 5 0.54 9.42
 8 7 6 1 4.59
 8 7 6 2.66 5.45
 8 7 6 2.87 8.5
 8 7 7 2.47 3.88
 8 7 7 10.96 5.4
 8 7 7 5.11 5.03
 8 7 8 2.62 4.02
 8 7 8 3.37 5.23
 8 7 8 -9.79 5.2
 8 7 9 -1.16 4.23
 8 7 9 -2.84 4.79
 8 7 9 -1.93 4.81
 -8 -7 -10 2.71 7.2
 8 7 10 -1.99 3.86
 8 7 10 2.92 4.63
 -8 -7 -11 -2.13 5.76
 8 7 11 -0.24 3.92
 -8 -7 -12 3.58 4.13
 8 7 12 0.91 3.13
 8 8 -5 -2.22 6.67
 8 8 -4 20.04 8.97
 8 8 -3 8.29 7.3
 8 8 -2 45.22 10.15
 8 8 -1 78.93 13.85
 8 8 -1 106.68 10.2
 8 8 0 57.13 12.97
 8 8 0 78.82 8.76
 8 8 1 148.64 18.39
 8 8 1 163.27 14.05
 8 8 2 11.23 11.75
 8 8 2 44.75 6.99
 8 8 3 736.9 56.65
 8 8 3 736.84 53.88
 8 8 4 134.45 16.87
 8 8 4 143.07 12.96
 8 8 5 360.83 30.61
 8 8 5 375.68 28.35
 8 8 6 293.74 24.19
 8 8 6 228.51 21.21
 8 8 7 393.04 37.59
 8 8 7 360.6 36.22
 8 8 8 306.84 32.13
 8 8 8 426.86 32.55
 8 8 9 117.18 14.05
 8 8 9 155.67 14.42
 8 8 9 143.76 13.92
 8 8 10 131.57 16.7
 -8 -8 -10 99.49 17.36
 8 8 11 35.8 4.99
 -8 -8 -11 25.56 5.93
 8 9 -2 2.5 6.5
 8 9 -1 7.1 7.71
 8 9 0 4.53 4.95
 8 9 0 -7.2 9.53
 8 9 1 9.99 5.24
 8 9 1 -0.49 9.73
 8 9 2 -6.81 5.55
 8 9 2 7.19 9.87
 8 9 3 17.16 5.45
 8 9 3 17.05 9.98
 8 9 4 7.83 5.23
 8 9 4 4.95 9.55
 8 9 5 -1.62 5.03
 8 9 5 9.55 8.91
 8 9 6 2.96 4.98
 8 9 6 -5.53 7.84
 8 9 7 3.29 4.91
 -8 -9 -7 -2.42 4.32
 8 9 7 1.55 6.3
 -8 -9 -8 -2.52 4.19
 8 9 8 -2.1 4.79
 -8 -9 -9 -0.13 3.59
 -8 -9 -10 0.14 4.72
 -8 -9 -10 0.11 3.13
 8 10 -1 1.18 5.11
 8 10 0 17.17 7.13
 8 10 1 6.27 8.14
 8 10 2 2.86 8.66
 8 10 3 0.42 8.59
 8 10 4 32.19 9.54
 8 10 5 -5.22 7.76
 8 10 6 156.91 14.76
 -8 -10 -7 249.33 18.82
 -8 -10 -8 125.33 10.24
 -8 -10 -9 163.39 12.58
 8 11 2 1.74 5.55
 8 11 3 9.99 6.42
 8 11 4 -0.3 6.93
 -8 -11 -6 -2.04 3.08
 9 0 -2 45.22 6.23
 9 0 -1 54.19 7.11
 9 1 -3 -0.24 5.21
 9 1 -2 6.99 5.53
 9 1 -1 2.47 5.58
 9 1 0 10.54 5.49
 9 1 1 1.16 4.78
 9 1 2 6.92 2.16
 9 1 3 0.11 1.96
 9 2 -4 20.2 6.37
 9 2 -4 33.13 5.89
 9 2 -3 7.47 6.13
 9 2 -3 -0.57 5.79
 9 2 -2 0.9 9
 9 2 -2 5.96 6.33
 9 2 -2 10.88 6.22
 9 2 -1 25.08 6.86
 9 2 -1 26.62 7.13
 9 2 0 53.34 12.62
 9 2 0 64.72 8.94
 9 2 1 -0.56 12.11
 9 2 1 8.59 6.18
 9 2 2 5.36 10.29
 9 2 2 3.12 5.21
 9 2 3 56.46 11.18
 9 2 3 36.02 3.98
 9 2 4 51.3 9.95
 9 2 4 35.71 4.08
 9 2 5 35.79 3.86
 9 3 -4 -4.27 5.32
 9 3 -4 1.9 5.05
 9 3 -3 -8.51 7.2
 9 3 -3 4.89 5.26
 9 3 -3 10.94 5.77
 9 3 -2 9.89 9.51
 9 3 -2 2.79 6.15
 9 3 -2 6.22 6.31
 9 3 -1 -1.8 11.15
 9 3 -1 3.17 6.16
 9 3 -1 3.32 6.6
 9 3 0 -11.93 12.74
 9 3 0 8.81 5.99
 9 3 0 -1.86 6.79
 9 3 1 10.15 12.4
 9 3 1 2.16 5.9
 9 3 1 0.36 6.76
 9 3 2 18.54 12.19
 9 3 2 -2.59 6.17
 9 3 3 12.2 11.69
 9 3 3 -1.06 5.35
 9 3 4 -0.52 10.29
 9 3 5 2.36 7.59
 9 3 5 -2.19 2.29
 9 4 -4 50.4 7.91
 9 4 -3 45.41 8.35
 9 4 -3 63.61 8.42
 9 4 -2 50.93 11.49
 9 4 -2 45.74 8.3
 9 4 -2 58.76 8.89
 9 4 -1 64.51 14.35
 9 4 -1 42.61 8.96
 9 4 -1 86.35 10.79
 9 4 0 57.3 8.31
 9 4 0 73.86 10.23
 9 4 1 -15.12 14.07
 9 4 1 0.92 6.12
 9 4 1 -4.64 8.05
 9 4 2 -4.79 12.9
 9 4 2 19.61 7.46
 9 4 3 67.97 16.07
 9 4 3 110.72 10.96
 9 4 4 -2.42 12.52
 9 4 4 40.92 6.24
 -9 -4 -5 0.44 5.13
 9 4 5 -14.39 10.62
 -9 -4 -6 -2.11 4.48
 9 4 6 -0.7 7.34
 9 5 -3 -9.17 5.37
 9 5 -3 9.7 5.36
 9 5 -2 -5.48 9.19
 9 5 -2 -7.34 5.61
 9 5 -2 -7.24 6.86
 9 5 -1 -11.49 10.45
 9 5 -1 -5.95 6.04
 9 5 -1 -7.75 7.18
 9 5 0 -3.65 11.62
 9 5 0 6.6 7.11
 9 5 0 -2.22 5.34
 9 5 1 18.54 11.69
 9 5 1 -3.12 7.1
 9 5 1 4.48 5.02
 9 5 2 6.48 12.03
 9 5 2 -0.75 6.9
 9 5 3 -13.94 12.31
 9 5 3 12.15 6.46
 9 5 4 0.6 11.63
 9 5 4 1.37 5.39
 9 5 5 -10.23 10.87
 -9 -5 -6 5.95 5.34
 9 5 6 -1.54 3.25
 -9 -5 -7 0.8 4.71
 9 5 7 1.19 2.94
 9 5 8 1.52 2.33
 9 6 -2 41 7.31
 9 6 -2 73.41 8.54
 9 6 -1 60.98 11.25
 9 6 -1 41.05 7.57
 9 6 0 116.85 15.73
 9 6 0 145.26 13.05
 9 6 1 222.38 24.95
 9 6 1 272.73 22.35
 9 6 2 102.54 16.95
 9 6 2 126.95 13.47
 9 6 3 35.99 13.91
 9 6 3 75.75 9.4
 9 6 4 82.16 15.36
 9 6 4 102.89 10.56
 9 6 5 61.27 12.47
 9 6 6 106.85 8.37
 9 6 6 43.2 12.39
 -9 -6 -7 29.94 8.05
 9 6 7 118.11 7.59
 9 6 8 91.82 7.74
 9 7 -1 -2.84 5.27
 9 7 0 -7.19 6.41
 9 7 0 0.4 8.17
 9 7 1 -1.92 6.18
 9 7 1 5.67 9.44
 9 7 2 -8.69 6.44
 9 7 3 0.9 5.97
 9 7 4 0.26 5.23
 9 7 5 5.08 9.17
 9 7 6 -1.16 7.89
 -9 -7 -7 0.54 4.75
 9 8 1 21.26 5.55
 9 8 2 44.46 7.07
 9 8 3 25.7 6.17

_iucr_refine_instructions_details
;
TITL ogh-4phpyno-agtfaP -1_gau R = 0.05 New:P-1
    ogh-4phpyno-agtfa-tol_gau_pl.res
    created by SHELXL-2018/3 at 15:46:36 on 10-Nov-2024
CELL 1.54184 5.9026 7.4869 15.8666 89.21 87.455 73.217
ZERR 1 0.0002 0.0004 0.0008 0.004 0.004 0.004
LATT 1
SFAC C H Ag F N O
UNIT 26 22 2 6 2 8

L.S. 5
PLAN  5
TEMP -153
CONF
BOND $H
fmap 2
acta
OMIT -2 133.5
REM <olex2.extras>
REM <HklSrc "%.\\OGH-4PhPyNO-AgTFA-Tol_gau_sx.hkl">
REM </olex2.extras>

WGHT    0.106000
FVAR       0.72488
AG1   3   -0.155083    0.384458    0.479447    11.00000    0.01845    0.03063 =
         0.01797   -0.00562    0.00460   -0.00914
F1    4    0.398991    0.397873    0.217306    11.00000    0.04507    0.05347 =
         0.02199    0.01016    0.01106    0.00400
F2    4    0.416834    0.118783    0.257251    11.00000    0.04058    0.04197 =
         0.04645   -0.02666    0.01556   -0.02043
F3    4    0.674492    0.246857    0.295204    11.00000    0.01406    0.05776 =
         0.03234   -0.01712    0.00417   -0.00557
O2    6   -0.294509    0.119334    0.521349    11.00000    0.01860    0.03094 =
         0.02337   -0.00615   -0.00036   -0.01354
AFIX   3
H2A   2   -0.241209    0.029744    0.484889    11.00000   -1.50000
H2B   2   -0.447549    0.151074    0.517379    11.00000   -1.50000
AFIX   0
O3    6    0.098595    0.323829    0.365998    11.00000    0.01725    0.04615 =
         0.02348   -0.00890    0.00263   -0.01228
O4    6    0.366698    0.465377    0.404180    11.00000    0.02535    0.03141 =
         0.02143   -0.00704    0.00541   -0.01456
C16   1    0.286487    0.363770    0.359882    11.00000    0.01774    0.02467 =
         0.01065   -0.00100    0.00359   -0.00652
C17   1    0.446215    0.279144    0.282509    11.00000    0.01589    0.02636 =
         0.01783   -0.00524    0.00079   -0.00314

O1    6    0.219240    0.216829    0.565774    11.00000    0.01891    0.03628 =
         0.01205   -0.00491    0.00192   -0.00594
N1    5    0.174108    0.222726    0.648972    11.00000    0.01046    0.02433 =
         0.01783   -0.00377   -0.00062   -0.00121
C1    1    0.300648    0.300032    0.699089    11.00000    0.02089    0.03125 =
         0.02495   -0.00955    0.00342   -0.01639
AFIX  43
H1    2    0.420013    0.349343    0.674882    11.00000   -1.20000
AFIX   0
C2    1    0.256551    0.306856    0.783837    11.00000    0.01802    0.03544 =
         0.02189   -0.00809   -0.00024   -0.01269
AFIX  43
H2    2    0.346495    0.361817    0.817980    11.00000   -1.20000
AFIX   0
C3    1    0.084747    0.236406    0.822404    11.00000    0.01049    0.02139 =
         0.02083   -0.00406   -0.00256   -0.00106
C4    1   -0.042083    0.159720    0.768817    11.00000    0.02140    0.02994 =
         0.02408   -0.00193   -0.00241   -0.01165
AFIX  43
H4    2   -0.163210    0.111014    0.791956    11.00000   -1.20000
AFIX   0
C5    1    0.004160    0.152803    0.682705    11.00000    0.01876    0.04091 =
         0.01736   -0.00134   -0.00553   -0.00986
AFIX  43
H5    2   -0.083758    0.098793    0.647258    11.00000   -1.20000
AFIX   0
C6    1    0.041243    0.241975    0.915614    11.00000    0.01508    0.02320 =
         0.01845   -0.00418   -0.00082   -0.00588
PART 2
C7    1    0.218942    0.248465    0.966938    10.50000    0.01345    0.02691 =
         0.01899   -0.00740    0.00121   -0.00442
AFIX  43
H7    2    0.369689    0.246858    0.942777    10.50000   -1.20000
AFIX   0
C8    1    0.181301    0.257349    1.053719    10.50000    0.02165    0.02456 =
         0.01834   -0.00726   -0.00638   -0.00889
AFIX  43
H8    2    0.305219    0.264772    1.088484    10.50000   -1.20000
AFIX   0
PART 0
C9    1   -0.038471    0.255481    1.090789    11.00000    0.02769    0.02721 =
         0.01678   -0.00277    0.00207   -0.01236
PART 1
AFIX  43
H9A   2   -0.065854    0.259756    1.150282    10.50000   -1.20000
AFIX  43
PART 2
H9B   2   -0.065515    0.260548    1.150296    10.50000   -1.20000
AFIX   0
PART 1
C10   1   -0.218275    0.348779    1.039694    10.50000    0.02056    0.02392 =
         0.02108   -0.00253    0.00657   -0.00767
AFIX  43
H10   2   -0.367031    0.419303    1.063660    10.50000   -1.20000
AFIX   0
C11   1   -0.178097    0.337942    0.951587    10.50000    0.01360    0.02737 =
         0.02334   -0.00163   -0.00258   -0.00522
AFIX  43
H11   2   -0.303375    0.397391    0.916070    10.50000   -1.20000
AFIX   0
PART 2
C12   1   -0.174740    0.235379    0.949533    10.50000    0.01557    0.02656 =
         0.02553    0.00623   -0.00331   -0.00714
AFIX  43
H12   2   -0.294794    0.223789    0.913862    10.50000   -1.20000
AFIX   0
C13   1   -0.215873    0.245923    1.037191    10.50000    0.02001    0.03041 =
         0.02408    0.00211    0.00263   -0.00488
AFIX  43
H13   2   -0.367092    0.246581    1.060576    10.50000   -1.20000
AFIX   0
PART 1
C14   1    0.178870    0.156778    1.057251    10.50000    0.02773    0.02658 =
         0.01830   -0.00249   -0.00591   -0.01136
AFIX  43
H14   2    0.300938    0.094145    1.093417    10.50000   -1.20000
AFIX   0
C15   1    0.220728    0.148335    0.970038    10.50000    0.01892    0.01870 =
         0.02086   -0.00601    0.00425   -0.00538
AFIX  43
H15   2    0.371258    0.079010    0.947005    10.50000   -1.20000
AFIX   0
HKLF 4 1 0 0.5 0 1 0 0 0 0.5 -1


REM  ogh-4phpyno-agtfaP -1_gau R = 0.05 New:P-1
REM wR2 = 0.1307, GooF = S = 1.047, Restrained GooF = 1.047 for all data
REM R1 = 0.0467 for 2243 Fo > 4sig(Fo) and 0.0482 for all 2361 data
REM 235 parameters refined using 0 restraints

END  
     
WGHT      0.1060      0.0000 

REM Highest difference peak  0.958,  deepest hole -1.877,  1-sigma level  0.192
Q1    1   0.3185  0.5586  0.4583  11.00000  0.05    0.96
Q2    1   0.0356  0.3375  0.3978  11.00000  0.05    0.95
Q3    1  -0.0718  0.2284  0.4245  11.00000  0.05    0.92
Q4    1  -0.2358  0.4587  0.5257  11.00000  0.05    0.84
Q5    1  -0.1970  0.4776  0.5334  11.00000  0.05    0.83

  REM The information below was added by Olex2.
  REM
  REM R1 = 0.0467 for 2243 Fo > 4sig(Fo) and 0.0482 for all 18202 data
  REM 235 parameters refined using n/a restraints
  REM Highest difference peak 0.96, deepest hole -1.88
  REM Mean Shift 0, Max Shift -0.001.

  REM +++ Tabular Listing of Refinement Information +++
  REM R1_all = 0.0482
  REM R1_gt = 0.0467
  REM wR_ref = 0.1307
[truncated: 535 more chars]
