# Supplementary material for: Free‐Standing Supramolecular Pyridine N‐Oxide‐Silver(I) Metallogels
Source: Adv Mater. 2025 Jul 1;37(37):2502818. doi: 10.1002/adma.202502818 (PMC12447065; doi:10.1002/adma.202502818)
Supplement: Supplementary file 2 — Supporting Data [file ADMA-37-2502818-s001.zip › (17Ag)Tol_a.cif]

data_17Ag_Tol_a
_audit_creation_date               2024-11-10
_audit_creation_method
;
Olex2 1.5-ac5-024
(compiled 2022.04.12 svn.rca3783a0 for Rigaku Oxford Diffraction, GUI svn.r6498)
;
_shelx_SHELXL_version_number       '2018/3'
_audit_contact_author_address      ?
_audit_contact_author_email        ?
_audit_contact_author_name         ''
_audit_contact_author_phone        ?
_publ_contact_author_id_orcid      ?
_publ_section_references
;
Dolomanov, O.V., Bourhis, L.J., Gildea, R.J, Howard, J.A.K. & Puschmann, H.
 (2009), J. Appl. Cryst. 42, 339-341.

Sheldrick, G.M. (2015). Acta Cryst. A71, 3-8.

Sheldrick, G.M. (2015). Acta Cryst. C71, 3-8.
;
_chemical_name_common              ?
_chemical_name_systematic          ?
_chemical_formula_moiety           'C26 H20 Ag2 F6 N2 O7'
_chemical_formula_sum              'C26 H20 Ag2 F6 N2 O7'
_chemical_formula_weight           802.18
_chemical_melting_point            ?
_chemical_oxdiff_formula           'C20 H16 O1 N1 Ag1 O2 F3'
_chemical_oxdiff_usercomment       'colorless plates, 5mg, toluene'
loop_
  _atom_type_symbol
  _atom_type_description
  _atom_type_scat_dispersion_real
  _atom_type_scat_dispersion_imag
  _atom_type_scat_source
 'C' 'C' 0.0181 0.0091 'International Tables Vol C Tables 4.2.6.8 and 6.1.1.4'
 'H' 'H' 0.0000 0.0000 'International Tables Vol C Tables 4.2.6.8 and 6.1.1.4'
 'Ag' 'Ag' 0.1306 4.2820 'International Tables Vol C Tables 4.2.6.8 and 6.1.1.4'
 'F' 'F' 0.0727 0.0534 'International Tables Vol C Tables 4.2.6.8 and 6.1.1.4'
 'N' 'N' 0.0311 0.0180 'International Tables Vol C Tables 4.2.6.8 and 6.1.1.4'
 'O' 'O' 0.0492 0.0322 'International Tables Vol C Tables 4.2.6.8 and 6.1.1.4'

_shelx_space_group_comment
;
The symmetry employed for this shelxl refinement is uniquely defined
by the following loop, which should always be used as a source of
symmetry information in preference to the above space-group names.
They are only intended as comments.
;
_space_group_crystal_system        'monoclinic'
_space_group_IT_number             15
_space_group_name_H-M_alt          'C 1 2/c 1'
_space_group_name_Hall             '-C 2yc'
loop_
  _space_group_symop_operation_xyz
 'x, y, z'
 '-x, y, -z+1/2'
 'x+1/2, y+1/2, z'
 '-x+1/2, y+1/2, -z+1/2'
 '-x, -y, -z'
 'x, -y, z-1/2'
 '-x+1/2, -y+1/2, -z'
 'x+1/2, -y+1/2, z-1/2'

_cell_length_a                     32.3082(5)
_cell_length_b                     11.03250(10)
_cell_length_c                     7.63850(10)
_cell_angle_alpha                  90
_cell_angle_beta                   94.140(2)
_cell_angle_gamma                  90
_cell_volume                       2715.56(6)
_cell_formula_units_Z              4
_cell_measurement_reflns_used      10111
_cell_measurement_temperature      120.01(10)
_cell_measurement_theta_max        76.9800
_cell_measurement_theta_min        2.7240
_shelx_estimated_absorpt_T_max     0.707
_shelx_estimated_absorpt_T_min     0.214
_exptl_absorpt_coefficient_mu      12.404
_exptl_absorpt_correction_T_max    1.000
_exptl_absorpt_correction_T_min    0.372
_exptl_absorpt_correction_type     gaussian
_exptl_absorpt_process_details
;
CrysAlisPro 1.171.43.126a (Rigaku Oxford Diffraction, 2024)
Numerical absorption correction based on gaussian integration over
a multifaceted crystal model
Empirical absorption correction using spherical harmonics,
implemented in SCALE3 ABSPACK scaling algorithm.
;
_exptl_absorpt_special_details     ?
_exptl_crystal_colour              colourless
_exptl_crystal_colour_primary      colourless
_exptl_crystal_density_diffrn      1.962
_exptl_crystal_density_meas        ?
_exptl_crystal_density_method      ?
_exptl_crystal_description         plate
_exptl_crystal_F_000               1576
loop_
  _exptl_crystal_face_index_h
  _exptl_crystal_face_index_k
  _exptl_crystal_face_index_l
  _exptl_crystal_face_perp_dist
 2 7 -1 0.0672
 21 0 0 0.0146
 -21 0 0 0.0155
 -7 -6 3 0.0671
 3 0 5 0.0388
 9 6 0 0.0629
 15 0 -4 0.0389
 7 -6 2 0.0666
 -9 1 -4 0.0296

_exptl_crystal_size_max            0.18
_exptl_crystal_size_mid            0.08
_exptl_crystal_size_min            0.03
loop_
  _exptl_oxdiff_crystal_face_indexfrac_h
  _exptl_oxdiff_crystal_face_indexfrac_k
  _exptl_oxdiff_crystal_face_indexfrac_l
  _exptl_oxdiff_crystal_face_x
  _exptl_oxdiff_crystal_face_y
  _exptl_oxdiff_crystal_face_z
 2.4180 6.9970 -0.9339 -0.3240 0.5528 -0.7678
 20.9480 -0.2405 -0.2128 0.8713 0.4742 -0.1262
 -20.9415 0.2698 0.1880 -0.8720 -0.4745 0.1198
 -6.6961 -5.8348 2.5124 0.0136 -0.3604 0.9327
 3.1498 -0.4409 4.8252 -0.0311 0.6443 0.7641
 9.2381 6.4217 -0.3962 -0.0314 0.7399 -0.6720
 14.5278 -0.4938 -3.8006 0.7676 -0.1571 -0.6214
 6.5667 -6.0776 1.9964 0.5860 -0.1158 0.8020
 -8.7515 0.5895 -4.3243 -0.2246 -0.7082 -0.6694

_exptl_transmission_factor_max     ?
_exptl_transmission_factor_min     ?
_diffrn_reflns_av_R_equivalents    0.0562
_diffrn_reflns_av_unetI/netI       0.0307
_diffrn_reflns_Laue_measured_fraction_full  1.000
_diffrn_reflns_Laue_measured_fraction_max  1.000
_diffrn_reflns_limit_h_max         38
_diffrn_reflns_limit_h_min         -38
_diffrn_reflns_limit_k_max         12
_diffrn_reflns_limit_k_min         -13
_diffrn_reflns_limit_l_max         9
_diffrn_reflns_limit_l_min         -8
_diffrn_reflns_number              20058
_diffrn_reflns_point_group_measured_fraction_full  1.000
_diffrn_reflns_point_group_measured_fraction_max  1.000
_diffrn_reflns_theta_full          66.727
_diffrn_reflns_theta_max           66.727
_diffrn_reflns_theta_min           2.743
_diffrn_ambient_environment        N~2~
_diffrn_ambient_temperature        120.01(10)
_diffrn_detector                   'Hybrid Pixel Array Detector'
_diffrn_detector_area_resol_mean   10.0000
_diffrn_detector_type              'HyPix-Arc 100'
_diffrn_measured_fraction_theta_full  1.000
_diffrn_measured_fraction_theta_max  1.000
_diffrn_measurement_details
;
List of Runs (angles in degrees, time in seconds):

  # Type    Start    End  Width  t~exp~   \w     \q     \k     \f   Frames
--------------------------------------------------------------------------
  1  \w     55.00  80.00   0.50    0.05    --   48.36-154.00-168.00   50
  2  \w     61.00  86.00   0.50    0.05    --  107.82-154.00-168.00   50
  3  \w     45.00 110.00   0.50    0.05    --  107.82-125.00-150.00  130
  4  \w     38.00 106.00   0.50    0.05    --  107.82 -95.00-120.00  136
  5  \w     62.00 111.00   0.50    0.05    --  107.82-125.00 -30.00   98
  6  \w     82.00 109.00   0.50    0.05    --  107.82-121.00  -9.00   54
  7  \w     54.00 106.00   0.50    0.05    --  107.82 -95.00   0.00  104
  8  \w     79.00 105.00   0.50    0.05    --  107.82 -95.00  60.00   52
  9  \w     35.00  69.00   0.50    0.05    --  107.82-125.00 150.00   68
 10  \w     69.00  95.00   0.50    0.05    --  107.82 -95.00 120.00   52
 11  \w     77.00 102.00   0.50    0.05    --  107.82 -95.00  30.00   50
 12  \w     41.00  72.00   0.50    0.05    --  107.82 -95.00  30.00   62
 13  \w     36.00  61.00   0.50    0.05    --   48.36-121.00  -9.00   50
 14  \w     78.00 106.00   0.50    0.05    --  107.82 -95.00-180.00   56
 15  \w     37.00  80.00   0.50    0.05    --  107.82 -95.00-150.00   86
 16  \w     33.00  60.00   0.50    0.05    --  107.82 -45.00   0.00   54
 17  \w     43.00  86.00   0.50    0.05    --  107.82 -61.00  30.00   86
 18  \w     42.00  67.00   0.50    0.05    --  107.82 -77.00  30.00   50
 19  \w     32.00  74.00   0.50    0.05    --  107.82 -61.00  60.00   84
 20  \w     92.00 134.00   0.50    0.05    --  107.82 -77.00  30.00   84
 21  \w     29.00  55.00   0.50    0.05    --  107.82 -45.00 120.00   52
 22  \w     45.00  70.00   0.50    0.05    --  107.82 -61.00 -60.00   50
 23  \w     29.00  54.00   0.50    0.05    --  107.82 -45.00 -60.00   50
 24  \w     34.00  60.00   0.50    0.05    --  107.82 -45.00-120.00   52
 25  \w     32.00  60.00   0.50    0.05    --  107.82 -45.00-150.00   56
 26  \w     63.00  89.00   0.50    0.05    --  107.82  15.00 -30.00   52
 27  \w     96.00 176.00   0.50    0.05    --  107.82  15.00 -30.00  160
 28  \w    103.00 153.00   0.50    0.05    --  107.82  45.00   0.00  100
 29  \w    113.00 174.00   0.50    0.05    --  107.82  45.00-150.00  122
 30  \w    122.00 166.00   0.50    0.05    --  107.82  45.00-180.00   88
 31  \w     89.00 114.00   0.50    0.05    --   48.36 154.00-128.00   50
 32  \w     98.00 131.00   0.50    0.05    --  107.82 154.00-128.00   66
 33  \w     86.00 112.00   0.50    0.05    --  107.82 125.00   0.00   52
 34  \w    107.00 139.00   0.50    0.05    --  107.82 121.00  72.00   64
 35  \w     80.00 126.00   0.50    0.05    --  107.82 125.00  30.00   92
 36  \w    136.00 161.00   0.50    0.05    --  107.82 125.00  30.00   50
 37  \w    137.00 162.00   0.50    0.05    --  107.82 125.00   0.00   50
 38  \w     -3.00  33.00   0.50    0.05    --  -48.11  19.00-180.00   72
 39  \w   -115.00 -27.00   0.50    0.05    --  -88.32  77.00-120.00  176
 40  \w    -60.00 -35.00   0.50    0.05    --  -88.32  61.00   0.00   50
 41  \w    -34.00  -9.00   0.50    0.05    --  -88.32  45.00 -60.00   50
 42  \w    -49.00 -21.00   0.50    0.05    --  -88.32  61.00  30.00   56
 43  \w    -48.00 -15.00   0.50    0.05    --  -88.32  61.00  90.00   66
 44  \w    -35.00  -9.00   0.50    0.05    --  -88.32  45.00 120.00   52
 45  \w    -59.00 -33.00   0.50    0.05    --  -88.32  61.00  60.00   52
 46  \w    -37.00 -12.00   0.50    0.05    --  -88.32  45.00   0.00   50
 47  \w    -27.00  21.00   0.50    0.05    --  -48.11  38.00 -30.00   96
 48  \w    -37.00 -12.00   0.50    0.05    --  -88.32  45.00-120.00   50
 49  \w    -36.00 -10.00   0.50    0.05    --  -88.32  45.00-150.00   52
 50  \w    -37.00 -12.00   0.50    0.05    --  -88.32  45.00-180.00   50
 51  \w   -101.00 -76.00   0.50    0.05    --  -48.11 154.00-128.00   50
 52  \w   -100.00 -41.00   0.50    0.05    --  -48.11 121.00  72.00  118
 53  \w   -107.00 -58.00   0.50    0.05    --  -88.32 121.00  72.00   98
 54  \w   -122.00 -70.00   0.50    0.05    --  -88.32 154.00-128.00  104
 55  \w   -162.00 -71.00   0.50    0.05    --  -88.32 -45.00-120.00  182
 56  \w   -126.00 -86.00   0.50    0.05    --  -88.32 -95.00-150.00   80
 57  \w   -110.00 -84.00   0.50    0.05    --  -48.11-154.00-168.00   52
 58  \w   -100.00 -54.00   0.50    0.05    --  -88.32-154.00-168.00   92
 59  \w   -117.00 -77.00   0.50    0.05    --  -48.11-121.00  -9.00   80
 60  \w   -131.00 -76.00   0.50    0.05    --  -88.32-121.00  -9.00  110
 61  \w   -125.00 -30.00   0.50    0.05    --  -48.11 -57.00  30.00  190
;
_diffrn_measurement_device         'four-circle diffractometer'
_diffrn_measurement_device_type    'XtaLAB Synergy R, HyPix-Arc 100'
_diffrn_measurement_method         '\w scans'
_diffrn_orient_matrix_type        
 'CrysAlisPro convention (1999,Acta A55,543-557)'
_diffrn_orient_matrix_UB_11        0.0404494000
_diffrn_orient_matrix_UB_12        -0.0654722000
_diffrn_orient_matrix_UB_13        -0.0388371000
_diffrn_orient_matrix_UB_21        0.0249069000
_diffrn_orient_matrix_UB_22        0.0871071000
_diffrn_orient_matrix_UB_23        0.1252320000
_diffrn_orient_matrix_UB_31        -0.0054645000
_diffrn_orient_matrix_UB_32        -0.0872909000
_diffrn_orient_matrix_UB_33        0.1539521000
_diffrn_radiation_monochromator    mirror
_diffrn_radiation_probe            x-ray
_diffrn_radiation_type             'Cu K\a'
_diffrn_radiation_wavelength       1.54184
_diffrn_source                     'Rotating-anode X-ray tube'
_diffrn_source_type                'PhotonJet R (Cu) X-ray Source'
_reflns_Friedel_coverage           0.000
_reflns_Friedel_fraction_full      .
_reflns_Friedel_fraction_max       .
_reflns_number_gt                  2207
_reflns_number_total               2407
_reflns_special_details
;
 Reflections were merged by SHELXL according to the crystal
 class for the calculation of statistics and refinement.
 
 _reflns_Friedel_fraction is defined as the number of unique
 Friedel pairs measured divided by the number that would be
 possible theoretically, ignoring centric projections and
 systematic absences.
;
_reflns_threshold_expression       'I > 2\s(I)'
_computing_cell_refinement         'CrysAlisPro 1.171.43.126a (Rigaku OD, 2024)'
_computing_data_collection        
 'CrysAlisPro system (CCD 43.126a 64-bit (release 11-06-2024))'
_computing_data_reduction          'CrysAlisPro 1.171.43.126a (Rigaku OD, 2024)'
_computing_molecular_graphics      'Olex2 1.5-ac5-024 (Dolomanov et al., 2009)'
_computing_publication_material    'Olex2 1.5-ac5-024 (Dolomanov et al., 2009)'
_computing_structure_refinement    'SHELXL 2018/3 (Sheldrick, 2015)'
_computing_structure_solution      'SHELXT 2018/2 (Sheldrick, 2018)'
_refine_diff_density_max           0.381
_refine_diff_density_min           -0.622
_refine_diff_density_rms           0.081
_refine_ls_extinction_coef         .
_refine_ls_extinction_method       none
_refine_ls_goodness_of_fit_ref     1.046
_refine_ls_hydrogen_treatment      constr
_refine_ls_matrix_type             full
_refine_ls_number_parameters       237
_refine_ls_number_reflns           2407
_refine_ls_number_restraints       0
_refine_ls_R_factor_all            0.0278
_refine_ls_R_factor_gt             0.0253
_refine_ls_restrained_S_all        1.046
_refine_ls_shift/su_max            0.001
_refine_ls_shift/su_mean           0.000
_refine_ls_structure_factor_coef   Fsqd
_refine_ls_weighting_details      
 'w=1/[\s^2^(Fo^2^)+(0.0318P)^2^+4.6668P] where P=(Fo^2^+2Fc^2^)/3'
_refine_ls_weighting_scheme        calc
_refine_ls_wR_factor_gt            0.0621
_refine_ls_wR_factor_ref           0.0634
_refine_special_details            ?
_olex2_refinement_description
;
1. Fixed Uiso
 At 1.2 times of:
  All C(H) groups
 At 1.5 times of:
  All O(H,H) groups
2. Uiso/Uaniso restraints and constraints
Uanis(C12) = Uanis(C6) = Uanis(C15) = Uanis(C9)
3. Others
 Fixed Sof: O2(0.5) H2A(0.5) H2B(0.5) C6(0.5) C7(0.5) H7(0.5) C8(0.5) H8(0.5)
 C9(0.5) H9(0.5) C10(0.5) H10(0.5) C11(0.5) H11(0.5) C12(0.5) C13(0.5) H13(0.5)
 C14(0.5) H14(0.5) C15(0.5) H15(0.5) C16(0.5) H16(0.5) C17(0.5) H17(0.5)
4.a Rotating group:
 O2(H2A,H2B)
4.b Aromatic/amide H refined with riding coordinates:
 C1(H1), C2(H2), C4(H4), C5(H5), C7(H7), C8(H8), C9(H9), C10(H10), C11(H11),
 C13(H13), C14(H14), C15(H15), C16(H16), C17(H17)
;
_atom_sites_solution_hydrogens     mixed
_atom_sites_solution_primary       dual
_atom_sites_solution_secondary     ?
loop_
  _atom_site_label
  _atom_site_type_symbol
  _atom_site_fract_x
  _atom_site_fract_y
  _atom_site_fract_z
  _atom_site_U_iso_or_equiv
  _atom_site_adp_type
  _atom_site_occupancy
  _atom_site_site_symmetry_order
  _atom_site_calc_flag
  _atom_site_refinement_flags_posn
  _atom_site_refinement_flags_adp
  _atom_site_refinement_flags_occupancy
  _atom_site_disorder_assembly
  _atom_site_disorder_group
 Ag1 Ag 0.500000 0.72405(2) 0.250000 0.03530(11) Uani 1 2 d S T P A .
 Ag2 Ag 0.500000 0.46932(2) 0.250000 0.02960(10) Uani 1 2 d S T P . .
 F1 F 0.38263(7) 0.6503(3) 0.6301(3) 0.0626(6) Uani 1 1 d . . . . .
 F2 F 0.35471(6) 0.6368(2) 0.3730(3) 0.0564(6) Uani 1 1 d . . . . .
 F3 F 0.37107(7) 0.47619(17) 0.5137(4) 0.0674(7) Uani 1 1 d . . . . .
 O1 O 0.52077(6) 0.86148(18) 0.4771(3) 0.0343(5) Uani 1 1 d . . . . .
 O2 O 0.48695(14) 0.2662(3) 0.2199(7) 0.0408(12) Uani 0.5 1 d . . P A -1
 H2A H 0.502501 0.235939 0.142137 0.061 Uiso 0.5 1 d R U P A -1
 H2B H 0.495055 0.229257 0.317201 0.061 Uiso 0.5 1 d R U P A -1
 O3 O 0.44769(6) 0.49836(19) 0.4262(3) 0.0339(5) Uani 1 1 d . . . . .
 O4 O 0.43550(6) 0.69145(18) 0.3455(3) 0.0360(5) Uani 1 1 d . . . . .
 N1 N 0.56066(7) 0.8885(2) 0.5062(3) 0.0270(5) Uani 1 1 d . . . . .
 C1 C 0.58928(9) 0.8001(3) 0.5207(4) 0.0308(6) Uani 1 1 d . . . . .
 H1 H 0.580871 0.717757 0.510856 0.037 Uiso 1 1 calc R U . . .
 C2 C 0.63062(9) 0.8281(3) 0.5497(4) 0.0289(6) Uani 1 1 d . . . . .
 H2 H 0.650457 0.764467 0.558841 0.035 Uiso 1 1 calc R U . . .
 C3 C 0.64411(9) 0.9479(3) 0.5660(3) 0.0268(6) Uani 1 1 d . . . . .
 C4 C 0.61294(9) 1.0369(3) 0.5516(4) 0.0310(6) Uani 1 1 d . . . . .
 H4 H 0.620458 1.119971 0.563020 0.037 Uiso 1 1 calc R U . . .
 C5 C 0.57195(9) 1.0065(2) 0.5216(4) 0.0277(6) Uani 1 1 d . . . . .
 H5 H 0.551400 1.068142 0.511470 0.033 Uiso 1 1 calc R U . . .
 C6 C 0.6867(5) 0.9649(13) 0.597(2) 0.0216(15) Uani 0.5 1 d . . P B 1
 C7 C 0.71449(16) 0.8787(5) 0.6834(7) 0.0224(11) Uani 0.5 1 d . . P B 1
 H7 H 0.703645 0.805057 0.725577 0.027 Uiso 0.5 1 calc R U P B 1
 C8 C 0.75679(18) 0.9003(5) 0.7066(8) 0.0273(12) Uani 0.5 1 d . . P B 1
 H8 H 0.774609 0.842080 0.764328 0.033 Uiso 0.5 1 calc R U P B 1
 C9 C 0.7729(3) 1.0067(7) 0.6457(10) 0.0216(15) Uani 0.5 1 d . . P B 1
 H9 H 0.802052 1.019550 0.655455 0.026 Uiso 0.5 1 calc R U P B 1
 C10 C 0.74681(18) 1.0952(5) 0.5703(8) 0.0271(12) Uani 0.5 1 d . . P B 1
 H10 H 0.757921 1.170081 0.533859 0.033 Uiso 0.5 1 calc R U P B 1
 C11 C 0.70452(17) 1.0740(5) 0.5483(8) 0.0245(11) Uani 0.5 1 d . . P B 1
 H11 H 0.687003 1.135930 0.498198 0.029 Uiso 0.5 1 calc R U P B 1
 C12 C 0.6904(5) 0.9915(13) 0.597(2) 0.0216(15) Uani 0.5 1 d . . P B 2
 C13 C 0.72077(18) 0.9124(4) 0.5463(7) 0.0252(12) Uani 0.5 1 d . . P B 2
 H13 H 0.713106 0.839749 0.485531 0.030 Uiso 0.5 1 calc R U P B 2
 C14 C 0.76230(18) 0.9399(5) 0.5846(8) 0.0258(12) Uani 0.5 1 d . . P B 2
 H14 H 0.783128 0.884648 0.553688 0.031 Uiso 0.5 1 calc R U P B 2
 C15 C 0.7736(3) 1.0493(6) 0.6691(10) 0.0216(15) Uani 0.5 1 d . . P B 2
 H15 H 0.801985 1.068475 0.697571 0.026 Uiso 0.5 1 calc R U P B 2
 C16 C 0.74248(18) 1.1285(5) 0.7100(7) 0.0281(12) Uani 0.5 1 d . . P B 2
 H16 H 0.749798 1.203769 0.764249 0.034 Uiso 0.5 1 calc R U P B 2
 C17 C 0.70133(18) 1.1010(5) 0.6741(8) 0.0244(11) Uani 0.5 1 d . . P B 2
 H17 H 0.680503 1.157033 0.702220 0.029 Uiso 0.5 1 calc R U P B 2
 C18 C 0.42699(8) 0.5929(2) 0.4099(4) 0.0257(6) Uani 1 1 d . . . . .
 C19 C 0.38382(9) 0.5874(3) 0.4825(4) 0.0300(6) Uani 1 1 d . . . . .

loop_
  _atom_site_aniso_label
  _atom_site_aniso_U_11
  _atom_site_aniso_U_22
  _atom_site_aniso_U_33
  _atom_site_aniso_U_23
  _atom_site_aniso_U_13
  _atom_site_aniso_U_12
 Ag1 0.01957(16) 0.02200(16) 0.0650(2) 0.000 0.00743(13) 0.000
 Ag2 0.02091(15) 0.02256(16) 0.04613(19) 0.000 0.00804(12) 0.000
 F1 0.0423(11) 0.0971(18) 0.0504(12) -0.0325(12) 0.0165(9) -0.0073(12)
 F2 0.0189(9) 0.0844(15) 0.0654(13) 0.0170(12) -0.0005(9) 0.0058(10)
 F3 0.0438(12) 0.0325(10) 0.132(2) 0.0088(11) 0.0471(14) -0.0005(9)
 O1 0.0195(10) 0.0290(10) 0.0547(13) -0.0029(9) 0.0045(9) 0.0002(8)
 O2 0.048(3) 0.0249(19) 0.053(3) -0.001(2) 0.022(3) -0.0012(16)
 O3 0.0235(10) 0.0299(10) 0.0490(12) 0.0049(9) 0.0080(9) 0.0054(9)
 O4 0.0223(10) 0.0262(10) 0.0602(14) 0.0015(10) 0.0085(9) 0.0000(8)
 N1 0.0226(12) 0.0262(12) 0.0321(12) 0.0027(9) 0.0021(9) 0.0035(9)
 C1 0.0317(15) 0.0218(13) 0.0392(16) 0.0061(12) 0.0054(12) 0.0054(12)
 C2 0.0287(14) 0.0268(14) 0.0311(14) 0.0051(12) 0.0016(11) 0.0087(12)
 C3 0.0246(14) 0.0342(15) 0.0211(13) -0.0041(11) -0.0017(10) 0.0059(12)
 C4 0.0293(15) 0.0244(14) 0.0389(16) -0.0073(12) -0.0006(12) 0.0032(11)
 C5 0.0262(14) 0.0212(13) 0.0354(15) -0.0010(11) 0.0012(11) 0.0064(11)
 C6 0.0231(15) 0.020(5) 0.0216(12) -0.008(2) -0.0005(12) -0.005(2)
 C7 0.023(3) 0.022(2) 0.022(3) -0.002(2) -0.001(2) -0.001(2)
 C8 0.025(3) 0.032(3) 0.025(3) -0.004(3) -0.001(2) 0.003(2)
 C9 0.0231(15) 0.020(5) 0.0216(12) -0.008(2) -0.0005(12) -0.005(2)
 C10 0.028(3) 0.025(3) 0.029(3) -0.004(2) 0.005(2) -0.006(2)
 C11 0.026(3) 0.018(3) 0.029(3) 0.002(2) -0.001(2) 0.006(2)
 C12 0.0231(15) 0.020(5) 0.0216(12) -0.008(2) -0.0005(12) -0.005(2)
 C13 0.028(3) 0.018(3) 0.028(3) -0.002(2) -0.001(2) 0.003(2)
 C14 0.028(3) 0.018(3) 0.031(3) -0.001(3) 0.003(2) 0.005(2)
 C15 0.0231(15) 0.020(5) 0.0216(12) -0.008(2) -0.0005(12) -0.005(2)
 C16 0.035(3) 0.025(3) 0.024(3) 0.001(2) 0.000(2) -0.007(2)
 C17 0.030(3) 0.020(3) 0.023(3) 0.001(2) 0.003(2) 0.001(2)
 C18 0.0182(13) 0.0286(15) 0.0301(14) -0.0047(11) 0.0002(11) -0.0007(10)
 C19 0.0232(14) 0.0295(15) 0.0372(16) -0.0027(12) 0.0026(12) 0.0010(11)

_geom_special_details
;
 All esds (except the esd in the dihedral angle between two l.s. planes)
 are estimated using the full covariance matrix.  The cell esds are taken
 into account individually in the estimation of esds in distances, angles
 and torsion angles; correlations between esds in cell parameters are only
 used when they are defined by crystal symmetry.  An approximate (isotropic)
 treatment of cell esds is used for estimating esds involving l.s. planes.
;
loop_
  _geom_bond_atom_site_label_1
  _geom_bond_atom_site_label_2
  _geom_bond_distance
  _geom_bond_site_symmetry_2
  _geom_bond_publ_flag
 Ag1 Ag2 2.8103(4) . ?
 Ag1 O1 2.365(2) . ?
 Ag1 O1 2.365(2) 2_655 ?
 Ag1 O4 2.285(2) 2_655 ?
 Ag1 O4 2.285(2) . ?
 Ag2 O2 2.288(4) . ?
 Ag2 O3 2.258(2) . ?
 Ag2 O3 2.258(2) 2_655 ?
 F1 C19 1.327(4) . ?
 F2 C19 1.330(4) . ?
 F3 C19 1.322(4) . ?
 O1 N1 1.326(3) . ?
 O3 C18 1.240(3) . ?
 O4 C18 1.233(3) . ?
 N1 C1 1.343(4) . ?
 N1 C5 1.354(4) . ?
 C1 C2 1.373(4) . ?
 C2 C3 1.394(4) . ?
 C3 C4 1.406(4) . ?
 C3 C6 1.391(15) . ?
 C3 C12 1.572(14) . ?
 C4 C5 1.370(4) . ?
 C6 C7 1.437(17) . ?
 C6 C11 1.396(12) . ?
 C7 C8 1.386(8) . ?
 C8 C9 1.378(10) . ?
 C9 C10 1.388(10) . ?
 C10 C11 1.384(8) . ?
 C12 C13 1.389(18) . ?
 C12 C17 1.379(16) . ?
 C13 C14 1.386(8) . ?
 C14 C15 1.405(8) . ?
 C15 C16 1.386(10) . ?
 C16 C17 1.372(8) . ?
 C18 C19 1.539(4) . ?

loop_
  _geom_angle_atom_site_label_1
  _geom_angle_atom_site_label_2
  _geom_angle_atom_site_label_3
  _geom_angle
  _geom_angle_site_symmetry_1
  _geom_angle_site_symmetry_3
  _geom_angle_publ_flag
 O1 Ag1 Ag2 129.88(5) . . ?
 O1 Ag1 Ag2 129.88(5) 2_655 . ?
 O1 Ag1 O1 100.24(10) . 2_655 ?
 O4 Ag1 Ag2 80.95(5) . . ?
 O4 Ag1 Ag2 80.95(5) 2_655 . ?
 O4 Ag1 O1 96.78(7) 2_655 . ?
 O4 Ag1 O1 96.78(7) . 2_655 ?
 O4 Ag1 O1 94.81(7) . . ?
 O4 Ag1 O1 94.81(7) 2_655 2_655 ?
 O4 Ag1 O4 161.89(10) 2_655 . ?
 O2 Ag2 Ag1 168.26(11) . . ?
 O3 Ag2 Ag1 81.84(5) . . ?
 O3 Ag2 Ag1 81.84(5) 2_655 . ?
 O3 Ag2 O2 102.67(14) 2_655 . ?
 O3 Ag2 O2 93.36(14) . . ?
 O3 Ag2 O3 163.69(11) 2_655 . ?
 N1 O1 Ag1 119.21(16) . . ?
 C18 O3 Ag2 118.72(19) . . ?
 C18 O4 Ag1 120.06(18) . . ?
 O1 N1 C1 120.4(2) . . ?
 O1 N1 C5 118.9(2) . . ?
 C1 N1 C5 120.7(2) . . ?
 N1 C1 C2 120.4(3) . . ?
 C1 C2 C3 121.5(3) . . ?
 C2 C3 C4 116.0(3) . . ?
 C2 C3 C12 126.3(6) . . ?
 C4 C3 C12 117.8(6) . . ?
 C6 C3 C2 116.3(7) . . ?
 C6 C3 C4 127.8(7) . . ?
 C5 C4 C3 121.3(3) . . ?
 N1 C5 C4 120.1(2) . . ?
 C3 C6 C7 124.5(8) . . ?
 C3 C6 C11 119.6(12) . . ?
 C11 C6 C7 115.9(10) . . ?
 C8 C7 C6 121.5(6) . . ?
 C9 C8 C7 119.8(6) . . ?
 C8 C9 C10 120.4(7) . . ?
 C11 C10 C9 119.7(6) . . ?
 C10 C11 C6 122.5(8) . . ?
 C13 C12 C3 116.7(10) . . ?
 C17 C12 C3 123.0(12) . . ?
 C17 C12 C13 120.3(11) . . ?
 C14 C13 C12 119.8(8) . . ?
 C13 C14 C15 120.1(6) . . ?
 C16 C15 C14 118.4(7) . . ?
 C17 C16 C15 121.6(6) . . ?
 C16 C17 C12 119.6(8) . . ?
 O3 C18 C19 115.3(2) . . ?
 O4 C18 O3 130.4(3) . . ?
 O4 C18 C19 114.4(2) . . ?
 F1 C19 F2 105.0(3) . . ?
 F1 C19 C18 111.6(2) . . ?
 F2 C19 C18 112.0(2) . . ?
 F3 C19 F1 107.7(3) . . ?
 F3 C19 F2 106.2(3) . . ?
 F3 C19 C18 113.8(2) . . ?

loop_
  _diffrn_refln_index_h
  _diffrn_refln_index_k
  _diffrn_refln_index_l
  _diffrn_refln_intensity_net
  _diffrn_refln_intensity_u
 0 0 1 -0.52 2.11
 0 0 2 61.05 6.04
 0 0 -3 0.93 0.68
 0 0 3 -2 3.75
 0 0 4 1963.83 100.76
 0 0 4 1846.96 103.23
 0 0 5 -1.61 3.38
 0 0 5 -1.78 4.59
 0 0 5 1.49 3.13
 0 0 5 -1.23 6.01
 0 0 5 5.35 6.93
 0 0 5 2.72 3.22
 0 0 5 1.48 5.77
 0 0 5 1.08 3.16
 0 0 5 -2.09 3.87
 0 0 5 -0.48 2.76
 0 0 5 4.69 3.34
 0 0 5 -1.23 6.93
 0 0 6 399.11 25.36
 0 0 6 375.25 24.23
 0 0 6 278.75 24.8
 0 0 6 393.92 27.03
 0 0 6 381.32 29.34
 0 0 6 434.08 31.33
 0 0 6 370.06 30.37
 0 0 6 393.67 30.55
 0 0 6 354.22 24.67
 0 0 6 366.24 26.89
 0 0 6 489.07 26.48
 0 0 6 334.27 26.19
 0 0 6 385.53 27.44
 0 0 6 351.73 24.38
 0 0 7 -0.73 4.31
 0 0 7 2.57 3.89
 0 0 7 1.36 8.04
 0 0 7 1.11 7.55
 0 0 7 3.41 4.8
 0 0 7 -1.44 8.23
 0 0 7 -1.61 7.58
 0 0 7 -7.43 5.11
 0 0 8 96.08 10.83
 0 0 8 84.57 10.87
 0 0 9 -2.87 4.54
 0 0 9 1.61 3.26
 0 0 9 2.15 3.56
 0 2 0 1870.54 99.12
 0 2 0 1983.27 98.83
 0 -2 1 65.52 5.54
 0 -2 1 64.48 5.44
 0 -2 1 59.09 5.73
 0 2 1 63.3 4.42
 0 -2 1 67.89 3.97
 0 -2 2 982.21 55.47
 0 -2 2 1022.9 56.52
 0 2 2 1081.05 54.37
 0 2 3 154.82 13.03
 0 -2 3 146.65 12.75
 0 -2 -3 176.94 10.28
 0 2 4 2.42 4.66
 0 -2 4 3.04 6.23
 0 -2 4 -2.77 4.67
 0 -2 4 10.23 4.4
 0 2 4 8.2 2.64
 0 2 4 4.56 2.97
 0 -2 4 5.63 2.59
 0 -2 4 1.98 6.41
 0 -2 5 1.98 3.18
 0 -2 5 -0.57 2.8
 0 2 5 2.45 3.26
 0 2 5 0.53 3.25
 0 -2 5 3.7 4.84
 0 -2 5 3.08 3.36
 0 -2 5 -0.86 7.06
 0 2 5 2.47 3.84
 0 -2 5 2.47 2.74
 0 2 5 4.04 6.05
 0 2 5 3.99 4.97
 0 -2 5 1.47 2.9
 0 -2 5 5.2 4.81
 0 -2 5 -3.28 4.12
 0 -2 5 2.17 7.37
 0 -2 5 0.56 4.12
 0 -2 5 0.83 4.82
 0 -2 5 1.24 3.07
 0 -2 5 1.15 6.49
 0 -2 5 2.51 6.48
 0 -2 6 46.07 6.45
 0 2 6 52.17 7.52
 0 -2 6 46.58 7.3
 0 2 6 43.73 9.46
 0 2 6 54.45 7.23
 0 -2 6 38.06 6.36
 0 -2 6 45.14 6.7
 0 2 6 50.35 7.15
 0 -2 6 28.63 7.82
 0 -2 6 58.09 7.82
 0 -2 6 55.17 11.25
 0 -2 6 38.35 8.08
 0 -2 6 32.2 9.59
 0 2 6 74.95 12.64
 0 -2 6 45.26 10.79
 0 2 6 45.72 12.02
 0 -2 6 34.53 5.62
 0 2 6 52.85 9.62
 0 2 7 -2.24 6.38
 0 2 7 2.23 4.62
 0 -2 7 -0.69 4.29
 0 2 7 2.56 4.19
 0 -2 7 0.81 4.26
 0 2 7 -1.05 7.19
 0 -2 7 8.33 5.61
 0 2 7 3.3 8.23
 0 2 7 -5.94 9.72
 0 2 7 1.4 8.69
 0 2 7 1.64 7.91
 0 -2 7 -6 10.83
 0 -2 7 2.44 5
 0 -2 7 -2.82 4.42
 0 -2 7 -2.69 8.62
 0 2 7 1.18 6.36
 0 2 7 3.36 4.97
 0 -2 7 5.13 5.46
 0 -2 7 -3.15 5.67
 0 2 8 -1.12 7.21
 0 -2 8 1.8 4.71
 0 -2 8 2.57 5.09
 0 2 8 4.79 7.1
 0 2 8 1.33 3.84
 0 -2 8 6.61 4.2
 0 2 8 2.09 5.08
 0 -2 8 3.59 3.26
 0 2 8 3.03 4.09
 0 2 8 0.93 6.69
 0 -2 8 -0.75 4.69
 0 -2 9 4.75 4.4
 0 -2 9 7.36 7.42
 0 -2 9 12 4.85
 0 2 9 -6.36 6.12
 0 2 9 7.48 4.41
 0 2 9 2 3.08
 0 -2 9 1.96 3.27
 0 -4 0 1099.12 56.95
 0 4 0 1082.49 56.36
 0 4 1 1576.18 85.98
 0 4 -1 1646.95 84.85
 0 -4 1 1517.3 87.2
 0 4 -1 1758.19 84.93
 0 -4 1 1745.82 85.89
 0 -4 -1 1637.71 86.25
 0 -4 1 1462.16 87.97
 0 -4 2 1215.18 65.65
 0 -4 -2 1244.29 63.76
 0 -4 2 1232.57 62.52
 0 -4 2 1034.79 66.66
 0 -4 2 1036.93 65.17
 0 -4 2 1084.19 65.02
 0 4 -2 1326.92 62.88
 0 4 -3 949.81 49.58
 0 4 3 922.39 50.62
 0 -4 3 971.56 49.94
 0 -4 3 1013.63 50.04
 0 -4 3 823.81 54.42
 0 -4 3 796.67 52.58
 0 -4 -3 942.87 50.43
 0 4 4 765.62 42.88
 0 -4 4 703.15 45.16
 0 4 4 728.94 46.3
 0 -4 4 719.5 45.68
 0 -4 4 790.63 48.66
 0 -4 4 767.52 41.85
 0 -4 4 825.01 41.56
 0 4 4 716.69 46.33
 0 -4 5 195.4 14.18
 0 -4 5 205.57 14.47
 0 4 5 204.38 15.08
 0 4 5 238.99 16.11
 0 -4 5 203.67 14.74
 0 -4 5 195.01 17.52
 0 -4 5 196.79 20.27
 0 -4 5 215.76 17.66
 0 -4 5 221.67 15.57
 0 -4 5 203.59 13.21
 0 4 -5 206.5 14.04
 0 4 5 189.75 18.64
 0 -4 5 205.46 14.92
 0 -4 5 258.58 19.43
 0 -4 5 192.73 14.72
 0 -4 5 189.49 14.19
 0 4 5 217.7 19.33
 0 -4 6 463.72 29.53
 0 -4 6 493.11 29.19
 0 4 6 389 32.33
 0 -4 6 476.91 28.05
 0 4 6 404.89 32.58
 0 -4 6 431.58 27.93
 0 4 6 420.75 28.77
 0 4 6 479.09 29.84
 0 -4 6 454.45 32
 0 -4 6 470.75 31.64
 0 4 7 16.9 9.18
 0 4 7 17.75 6.91
 0 -4 7 17.26 4.57
 0 -4 7 22.34 4.97
 0 4 7 16.64 4.8
 0 4 7 32.89 8.6
 0 -4 7 14.46 5.12
 0 4 7 31.75 7.34
 0 -4 7 21.7 6.09
 0 -4 7 21.15 6.73
 0 -4 8 48.78 7.62
 0 4 8 51.97 9.84
 0 4 8 43.75 8.83
 0 -4 8 39.95 5.33
 0 4 8 33.72 6.07
 0 -4 8 58.61 7.61
 0 -4 8 44.89 11.17
 0 4 8 50.74 9.02
 0 4 8 41.66 8.07
 0 -4 8 56.48 8.38
 0 -4 9 43.21 5.76
 0 -4 9 37.86 4.65
 0 4 9 39.68 6.25
 0 -6 0 106.58 8.08
 0 -6 0 107.51 11.2
 0 -6 1 1 1.57
 0 -6 1 -0.8 4.9
 0 -6 -1 -1.64 5.69
 0 -6 1 0.3 1.53
 0 -6 -1 3.16 2.03
 0 -6 -1 0.92 1.67
 0 -6 2 117.86 11.39
 0 -6 2 100.2 11.68
 0 -6 -2 126.37 8.93
 0 -6 2 142.94 9.38
 0 -6 2 114.84 13.28
 0 -6 2 130.8 9.15
 0 -6 -2 127.99 9.36
 0 -6 -2 136.05 9.76
 0 -6 2 140.41 8.67
 0 -6 -2 93.85 13.07
 0 -6 3 59.61 9.37
 0 -6 3 64.79 8.72
 0 -6 3 47.65 8.98
 0 -6 3 64.91 5.59
 0 -6 3 53.25 5.37
 0 -6 3 55.18 6.16
 0 -6 3 49.35 5.94
 0 -6 3 59.66 5.64
 0 6 3 48.73 5.87
 0 -6 3 57.55 6.37
 0 -6 3 53.44 10.06
 0 -6 -3 63.81 6.22
 0 -6 -3 55.71 5.5
 0 -6 -3 40.84 10.14
 0 -6 4 42.83 9.92
 0 -6 4 35.12 7.76
 0 -6 4 50.97 9.64
 0 -6 4 46.24 6.75
 0 6 4 35.86 7.81
 0 -6 4 40.95 5.65
 0 -6 4 47.86 5.33
 0 -6 4 47.56 6.47
 0 -6 4 38.63 5.52
 0 6 4 24.38 7.68
 0 -6 -4 48 5.64
 0 -6 4 40.42 5.97
 0 -6 4 38.93 5.74
 0 6 4 60.69 6.55
 0 -6 4 41.34 10.53
 0 -6 5 1.06 2.94
 0 -6 5 1.08 3.13
 0 -6 5 0.63 3.02
 0 -6 5 5.27 11.39
 0 -6 5 1.8 3.76
 0 -6 5 -2.3 5
 0 -6 5 -1.06 5.71
 0 -6 5 2.24 6.81
 0 6 5 1.38 5.85
 0 -6 5 5.1 3
 0 -6 5 -0.67 4.28
 0 -6 5 4.65 3.8
 0 -6 5 -3.17 8.43
 0 6 5 6.9 5.99
 0 6 6 2.72 5.35
 0 6 6 6.74 5.98
 0 -6 6 -1.69 11.6
 0 -6 6 -3.31 5.3
 0 -6 6 2.55 3.82
 0 -6 6 -4.06 4.56
 0 6 6 -0.76 3.92
 0 -6 6 5.65 4.58
 0 -6 6 3.13 2.74
 0 -6 6 -1.07 6.33
 0 -6 6 -1.02 5.09
 0 -6 -7 10.64 9.46
 0 6 7 5.26 5.52
 0 -6 7 10.36 6.04
 0 -6 7 5.2 10.28
 0 -6 7 6.66 4.54
 0 -6 7 3.49 4.43
 0 -6 7 5.71 4.11
 0 6 7 11.05 6.5
 0 6 8 0.72 5.22
 0 -6 8 0.48 4.14
 0 6 8 1.49 5.35
 0 -6 -8 -0.81 5.48
 0 6 8 0.67 4.4
 0 -6 8 2.65 4.41
 0 -6 8 6.15 4.63
 0 6 8 -0.78 5.51
 0 -8 0 191.91 13.25
 0 -8 0 198.9 13.56
 0 -8 0 194.91 12.98
 0 -8 0 186.93 15.99
 0 -8 0 188.49 12.19
 0 -8 0 174.5 12.93
 0 -8 0 178.95 17.45
 0 -8 0 171.85 17.13
 0 -8 1 1343.72 73.81
 0 -8 1 1434.56 78.57
 0 -8 1 1444.32 79.23
 0 -8 -1 1515.47 75
 0 -8 1 1381.04 74.97
 0 -8 -1 1446.93 75.44
 0 -8 1 1513.05 75.44
 0 -8 -1 1385.48 75.39
 0 -8 1 1458.28 74.75
 0 -8 1 1425.09 74.57
 0 -8 -1 1486.94 74.96
 0 8 1 1293.68 75.25
 0 -8 1 1384.88 74.19
 0 -8 -1 1161.19 79.49
 0 -8 1 1132.78 79.03
 0 -8 -2 15.88 3.47
 0 -8 -2 17.83 3.29
 0 -8 2 22.19 3.76
 0 8 2 15.84 3.81
 0 -8 2 15.69 3.42
 0 -8 2 31.47 7.09
 0 -8 2 14.66 6.3
 0 -8 2 19.17 4.77
 0 -8 2 16.77 3.37
 0 -8 -2 17.85 3.64
 0 -8 -2 30.36 8.86
 0 -8 -2 14.07 3.49
 0 -8 2 17.46 3.85
 0 -8 2 35.14 9.06
 0 -8 3 756.53 39.46
 0 -8 3 681.54 38.75
 0 -8 3 694.03 40.25
 0 -8 3 705.07 39.12
 0 -8 -3 678.63 39.92
 0 -8 3 605.63 45.2
 0 -8 3 610.34 46.17
 0 -8 3 733.16 42.64
 0 -8 -3 708.08 38.89
 0 -8 3 737.76 40.55
 0 -8 -3 523.12 44.76
 0 -8 4 27.05 5.34
 0 -8 4 26.02 9.51
 0 8 4 34.32 7.97
 0 -8 4 33.07 5.52
 0 -8 4 33.8 4.97
 0 -8 4 35.4 6.42
 0 -8 -4 25.08 4.44
 0 -8 4 25.13 4.89
 0 -8 5 317.17 29.69
 0 8 5 413.45 26.61
 0 -8 5 395.28 22.95
 0 -8 5 411.73 25.11
 0 -8 5 371.55 23.65
 0 -8 -5 300.83 30.31
 0 8 5 367.25 29.56
 0 -8 5 354.37 23.67
 0 -8 5 389.32 28.4
 0 8 6 1.13 4.58
 0 -8 -6 -4.15 7.47
 0 -8 6 -1.14 3.54
 0 8 6 -0.71 4.3
 0 -8 6 0.59 3.39
 0 -8 6 1.43 3.79
 0 -8 6 1.81 4.36
 0 -8 6 4.64 3.64
 0 -8 -7 80.48 10.73
 0 8 7 102.43 9.77
 0 8 7 98.98 9.98
 0 -8 7 78.32 7.46
 0 8 7 79.09 8.69
 0 -8 7 88.96 7.91
 0 -10 0 5.79 5.61
 0 -10 0 19.51 3.8
 0 -10 0 22.99 6.45
 0 -10 0 22.04 7.13
 0 -10 0 20.13 3.81
 0 -10 -1 2.16 5.47
 0 -10 1 14.54 5.61
 0 -10 1 8.16 5.4
 0 -10 1 5.07 2.75
 0 -10 -1 5.61 2.42
 0 -10 -1 5.37 2.6
 0 -10 -1 7.42 5.99
 0 -10 1 1.65 2.65
 0 10 1 6.52 4.34
 0 -10 -2 57.19 6.52
 0 -10 2 66.59 6.23
 0 -10 2 54.07 6.99
 0 -10 2 65.63 6.64
 0 -10 2 53.18 5.87
 0 -10 -2 37.62 9.35
 0 -10 2 42.17 9.56
 0 -10 2 60.06 9.41
 0 -10 2 52.61 11.29
 0 10 2 74.17 8.99
 0 -10 -2 50.84 5.83
 0 -10 -2 52.06 9.59
 0 -10 -2 28.62 9.14
 0 -10 3 4.63 6.54
 0 -10 3 2.4 3.9
 0 -10 3 4.06 2.93
 0 -10 3 1.55 3.27
 0 -10 -3 3.03 6.27
 0 -10 -3 0.44 1.9
 0 -10 3 -0.88 5.35
 0 10 3 10.53 5.26
 0 -10 4 2.36 3.33
 0 -10 -4 8.7 6.71
 0 10 4 8.66 5.96
 0 -10 4 -2.84 8.21
 0 10 5 24.74 6.85
 0 -10 5 17.68 7.05
 0 -10 5 13.15 3.4
 0 -10 5 14.28 5.19
 0 -10 -5 6.17 6.19
 0 -10 5 13.7 3.76
 0 10 5 17.88 4.73
 0 -10 6 23.7 4.58
 0 -10 6 19.99 3.32
 0 10 6 27.22 5.33
 0 -10 -6 29.2 6.23
 0 10 6 20.98 4.56
 0 -12 0 94.45 10.73
 0 -12 0 108.85 8.56
 0 -12 1 201.52 13.29
 0 -12 -1 149.15 17.53
 0 -12 1 159.93 17.59
 0 12 2 172.6 13.29
 0 -12 2 140.88 15.74
 0 -12 2 153.56 11.29
 0 -12 -2 150.2 11.72
 0 -12 -2 183.84 14.71
 0 -12 2 158.28 13.15
 0 12 3 212.27 17.95
 0 12 3 243.32 16.67
 0 -12 3 203.64 18.73
 0 -12 -3 234.54 15.22
 0 -12 3 209.59 14.3
 0 -12 -3 257.46 17.9
 0 -12 4 66.69 5.95
 0 -12 -4 87.37 8.9
 0 -12 4 81.76 7.99
 0 12 4 91.44 8.24
 -1 -1 9 2.29 3.72
 -1 1 9 4.27 4.29
 -1 -1 9 3.27 4.11
 -1 -1 9 4.89 3.59
 -1 1 9 6.04 3.42
 -1 1 8 47.78 8.84
 -1 -1 8 43.96 8.23
 -1 -1 8 41.08 8.36
 -1 -1 7 43.75 8.31
 -1 1 7 35.8 8.55
 -1 -1 7 44.01 10.02
 -1 -1 7 42.9 7.5
 -1 1 7 46.19 7.91
 -1 1 7 51.51 10.57
 -1 -1 7 52.97 12.33
 -1 1 7 62.8 12.37
 -1 1 7 60 12.66
 -1 1 7 41.29 6.96
 -1 1 7 50.91 7.65
 -1 -1 7 47.16 7.48
 -1 -1 7 40.59 6.87
 -1 1 7 60.64 11.77
 -1 1 7 56.25 11.29
 -1 -1 7 48.45 11.56
 -1 1 6 580.64 35.24
 -1 1 6 671.79 36.92
 -1 -1 6 593.66 35.23
 -1 -1 6 624.3 36.32
 -1 -1 6 487.39 33.31
 -1 1 6 579.78 41.56
 -1 -1 6 609.44 41.63
 -1 -1 6 671.21 43.32
 -1 1 6 660.57 43.49
 -1 -1 6 579.6 40.51
 -1 1 6 624.54 41.61
 -1 1 6 618.37 42.83
 -1 -1 6 630.87 35.83
 -1 -1 6 585.86 38.41
 -1 1 6 619.6 36.39
 -1 1 6 639.4 38.19
 -1 -1 6 620.69 36.1
 -1 1 6 588.18 37.53
 -1 -1 6 563.1 35.12
 -1 1 6 556.25 35.69
 -1 1 6 536.2 38.2
 -1 -1 6 499.16 37.12
 -1 -1 5 147.81 11.57
 -1 1 5 195.13 13.05
 -1 -1 5 139.59 12.8
 -1 -1 5 116.01 11.76
 -1 -1 5 122.44 15.13
 -1 -1 5 143 16.1
 -1 -1 5 135.9 11.09
 -1 1 5 137.74 11.54
 -1 1 5 130.05 13.6
 -1 -1 5 150.13 15.67
 -1 -1 5 99.09 12.44
 -1 1 5 121.65 13.62
 -1 -1 5 155.26 11.35
 -1 -1 5 132.23 10.85
 -1 -1 5 162.11 12.02
 -1 1 5 150.81 11.53
 -1 1 5 170.32 12.48
 -1 1 5 175.32 17.43
 -1 -1 5 161.63 16.47
 -1 -1 5 158.07 13.89
 -1 -1 4 12.68 3.31
 -1 1 4 17.6 3.8
 -1 -1 4 16.95 4.53
 -1 1 4 9.11 5.49
 -1 -1 4 14.18 5.18
 -1 1 4 13.14 2.97
 -1 -1 3 10.91 6.15
 -1 -1 3 13.92 6.87
 -1 1 3 6.08 4.36
 -1 -1 2 4769.87 283.59
 -1 1 2 6084.61 282.46
 -1 -1 2 6055.21 285.88
 -1 -1 2 6036.24 285.88
 -1 1 2 4863.32 283.58
 -1 -1 1 710.24 36.02
 -1 -1 1 614.47 35.42
 -1 1 1 669.58 34.81
 -1 -1 1 669.37 35.49
 -1 -1 1 682.41 36.35
 -1 -1 1 722.54 36.41
 -1 1 0 1951.72 99.53
 -1 -1 0 1972.08 99.67
 1 -1 1 975.74 47.93
 1 -1 1 935.99 48.45
 -1 -1 -1 895.07 47.07
 1 -1 1 907.35 46.62
 1 -1 1 895.7 47.94
 1 -1 1 974.88 48.65
 1 -1 1 999.63 48.65
 1 1 2 349.56 21.87
 1 -1 2 355.61 21.93
 -1 -1 -2 380.92 19.99
 1 -1 2 399.6 23.44
 1 -1 2 420.84 23.62
 1 -1 3 1018.8 57.35
 1 1 3 969.4 55.79
 1 -1 3 1075.47 57.53
 -1 -1 -3 1016.83 52.53
 1 -1 4 191.2 13.74
 1 1 4 157.87 14.52
 1 -1 4 207.82 14.98
 1 1 4 193.48 12.94
 1 -1 4 173.79 12.21
 1 -1 5 10.75 3.68
 1 1 5 9.27 3.86
 1 -1 5 11.17 3.85
 1 1 5 12.75 3.93
 1 -1 5 11.05 3.8
 1 1 5 10.18 3.99
 1 -1 5 11.86 3.75
 1 -1 5 4.77 4.56
 1 -1 5 12.83 5.58
 1 -1 5 13.97 5.3
 1 -1 5 1.17 7.05
 1 -1 5 10.8 7.09
 1 1 5 14.21 5.36
 1 -1 5 8.81 6.4
 1 -1 5 12.24 4.35
 1 1 5 7.33 5.18
 1 1 5 8.09 5.02
 1 1 5 7.55 6.18
 1 -1 5 13.2 7.24
 1 -1 5 2.32 5.61
 1 1 6 74.81 9.54
 1 1 6 103.77 12.44
 1 1 6 106.9 14.28
 1 1 6 106.13 14.24
 1 -1 6 103.22 13.27
 1 -1 6 99.18 10.42
 1 1 6 104.5 10.92
 1 -1 6 117.67 13.88
 1 -1 6 102.73 11.67
 1 1 6 101.33 13.48
 1 -1 6 105.58 10.63
 1 -1 6 60.9 9.76
 1 -1 6 93.86 12.08
 1 1 6 91.94 11.44
 1 1 6 127.16 15.57
 1 -1 6 109.42 14.47
 1 -1 6 104.51 14.46
 1 1 6 108.15 14.83
 1 -1 6 92.47 9.68
 1 1 6 115.37 10.7
 1 -1 6 103.88 10.38
 1 -1 6 101.23 9.81
 1 1 6 99.21 9.86
 1 -1 7 3.04 5.14
 1 1 7 3.18 5.3
 1 1 7 1.48 4.24
 1 -1 7 9.28 4.63
 1 1 7 10.3 4.84
 1 -1 7 10 4.59
 1 -1 7 13.32 5.62
 1 -1 7 7.02 8.81
 1 -1 7 6.47 4.92
 1 1 7 7.7 7.83
 1 1 7 9.34 8.2
 1 1 7 9.4 8.08
 1 -1 7 -1.3 7.35
 1 1 7 4.25 7.99
 1 1 7 9.48 7.32
 1 -1 7 2.78 6.69
 1 -1 8 92.2 9.97
 1 -1 8 70.02 8.75
 1 -1 8 87.37 10.49
 1 -1 8 78.43 10.21
 1 1 8 76.32 9.94
 1 -1 9 1.5 3.46
 1 1 9 5.06 3.31
 1 1 9 2.66 3.3
 1 -1 9 -0.5 3.03
 1 -1 9 5.07 3.82
 1 1 9 6.38 3.96
 1 -1 9 2.2 3.87
 -1 -3 9 8.83 7.45
 -1 -3 9 8.31 3.61
 -1 3 9 1.77 5.15
 -1 3 9 8.62 4.19
 -1 -3 9 18.69 4.88
 -1 3 8 -4.74 5.12
 -1 3 8 4.16 6.32
 -1 -3 8 4.95 4.36
 -1 3 8 1.18 8.02
 -1 -3 8 15.01 5.67
 -1 -3 8 7.78 3.86
 -1 -3 8 5.86 3.61
 -1 3 8 10.19 5.67
 -1 3 8 12.91 4.71
 -1 -3 8 10.02 5.64
 -1 3 8 17.72 7.33
 -1 -3 7 73.28 8.58
 -1 -3 7 95.56 11.61
 -1 -3 7 71.69 10.64
 -1 3 7 78.14 11.7
 -1 3 7 94.36 15.02
 -1 3 7 130.33 16.51
 -1 3 7 89.24 15.17
 -1 3 7 100.09 15.34
 -1 -3 7 69.95 8.06
 -1 3 7 91.81 12.31
 -1 -3 7 113.82 10.64
 -1 -3 7 87.42 10.36
 -1 -3 7 87.31 9.22
 -1 -3 7 85.37 9.63
 -1 3 7 82.38 9.6
 -1 3 7 91.49 10.3
 -1 3 7 72.41 9.19
 -1 3 7 95.84 11.92
 1 3 -7 73.62 8.37
 -1 -3 6 5.57 3.3
 -1 -3 6 9.64 9.2
 -1 3 6 20.19 7.39
 -1 3 6 16.55 7.08
 -1 -3 6 5.9 3.95
 -1 3 6 3.53 8.5
 -1 -3 6 4.56 5.79
 -1 -3 6 -1.28 4.91
 -1 -3 6 1.46 4.54
 -1 -3 6 7.23 5.33
 -1 -3 6 7.53 6.06
 -1 3 6 1.38 4.53
 -1 3 6 9.37 4.4
 -1 -3 6 3.65 3.75
 -1 -3 6 2.12 3.07
 -1 -3 5 176.26 16.89
 -1 -3 5 223.99 15
 -1 -3 5 260.6 19.06
 -1 -3 5 238.65 14.99
 -1 -3 5 213.26 15.06
 -1 3 5 195.73 14.92
 -1 3 5 251.45 16.29
 -1 -3 5 215.04 14.74
 -1 -3 5 214.5 18.55
 -1 -3 5 196.03 14.76
 -1 -3 5 247.87 20.76
 -1 -3 5 165.69 16.74
 -1 -3 5 175 19.48
 -1 3 5 188.95 18.2
 -1 -3 5 199.62 14.37
 -1 3 5 205.04 15.91
 -1 3 5 188.73 18.17
 -1 -3 5 221.84 15.54
 -1 -3 5 201.78 14.42
 -1 3 4 356.19 26.12
 -1 3 4 354.78 26.25
 -1 3 4 371.35 23.7
 -1 -3 4 412.95 22.83
 -1 -3 4 331.05 27.59
 -1 -3 4 311.13 25.11
 1 -3 -4 414.84 22.35
 -1 -3 4 457.09 24.03
 -1 3 4 407.14 23.48
 -1 -3 4 328.2 25.13
 1 -3 -3 1626.21 78.23
 -1 -3 3 1425.46 82.66
 -1 -3 3 1295.94 80.57
 -1 3 3 1608.16 78.76
 -1 -3 3 1432.43 82.03
 -1 -3 3 1329.47 80.4
 -1 3 3 1587.61 79.13
 -1 3 3 1466.53 81
 -1 3 3 1413.83 80.95
 -1 3 2 2.38 2.05
 -1 -3 2 4.44 3.45
 -1 -3 2 2.83 4.18
 -1 -3 2 2.07 3.95
 -1 3 1 1940.46 100.65
 -1 -3 1 1740.3 101.42
 -1 -3 1 1745.59 102.02
 -1 -3 1 1991.89 100.29
 1 3 -1 2051.95 99.82
 -1 -3 0 204.8 11.7
 -1 3 0 210.62 10.94
 1 3 0 199.35 11.23
 -1 3 0 202.66 11.38
 1 3 1 902.07 49.89
 1 -3 1 844.81 51.43
 1 -3 1 972.75 49.67
 -1 -3 -1 951.9 50.04
 -1 3 -1 1019.54 49.63
 1 -3 1 1000.83 51.01
 1 -3 2 310.54 21.21
 1 -3 2 335.15 20.39
 1 -3 2 325.18 20.46
 -1 -3 -2 326.81 18.73
 1 -3 2 343.43 17.66
 1 3 3 1093.21 59.82
 1 3 3 1065.47 59.73
 -1 -3 -3 1163.87 56.82
 1 -3 3 1123.01 59.31
 1 3 3 1036.31 57.12
 1 -3 3 1030.84 60.71
 1 -3 3 1057.13 59.23
 1 -3 3 993.7 60.92
 1 3 3 1048.45 57.74
 1 -3 4 657.29 36.55
 1 3 4 687.73 38.24
 -1 -3 -4 752.55 36.36
 1 3 4 600.08 40.17
 1 -3 4 769.15 39.12
 1 -3 4 614.32 35.85
 1 3 4 717.07 40.91
 1 -3 4 614.39 39.05
 1 -3 4 614.11 39.42
 1 -3 4 545.55 41.73
 1 -3 5 171.11 13.17
 1 -3 5 188.54 16
 1 -3 5 148.81 12.66
 1 -3 5 156.08 16.65
 1 -3 5 183.21 13.89
 1 -3 5 172.41 12.57
 1 3 5 181.07 16.37
 1 -3 5 143.66 16.94
 1 -3 5 169.89 15.32
 1 -3 5 184.04 17.36
 1 3 5 189.94 16.76
 1 -3 5 167.27 13.23
 1 -3 5 177.14 15.2
 1 -3 5 173.9 12.53
 1 3 5 164.59 13.04
 1 -3 5 174.49 12.79
 1 3 5 199.73 14.16
 1 -3 5 182.75 13.09
 1 -3 5 184.87 13.43
 1 3 6 60.23 8.17
 1 -3 6 75.21 8.27
 1 -3 6 64.98 7.65
 1 3 6 68.41 8.12
 1 -3 6 62.39 7.72
 1 -3 6 56.07 7.13
 1 -3 6 75.5 12.95
 1 3 6 63.91 12.97
 1 -3 6 65.87 7.16
 1 -3 6 55.46 12
 1 -3 6 62.67 9.21
 1 -3 6 70.35 10.12
 1 -3 6 57.03 8.15
 1 -3 6 76.25 10.32
 1 3 6 74.46 10.98
 1 3 6 55.72 10.67
 1 3 7 159.65 17.12
 1 3 7 214.41 19.2
 1 -3 7 213.01 16.52
 1 -3 7 201.29 15.28
 1 3 7 188.89 16.18
 1 3 7 182.46 15.43
 1 -3 7 188.46 15.39
 1 3 7 179.93 17.57
 1 -3 7 191.94 17.04
 1 3 7 168.74 19.73
 1 3 7 226.62 21.79
 1 -3 7 207.78 17.58
 -1 3 -7 184.01 14.4
 1 3 7 218.06 18.91
 1 3 7 205.68 16.56
 1 3 7 196.91 21.07
 1 3 7 209.7 21.49
 1 -3 7 209.69 16.36
 1 3 8 6.2 7.11
 1 -3 8 10.13 4.85
 1 3 8 14.35 6.86
 1 -3 8 3.52 5.41
 1 3 8 2.86 4.25
 1 3 8 6.63 4.85
 1 -3 8 4.87 3.77
 1 -3 8 10.25 4.04
 1 3 8 7.58 5.89
 1 -3 8 6.39 4.93
 1 3 8 10.39 6.95
 1 -3 9 19.9 4.26
 1 -3 9 26.1 5.15
 1 -3 9 11.14 6.89
 -1 5 9 -1.7 3.05
 -1 -5 8 13.45 9.32
 -1 -5 8 32.12 5.74
 -1 5 8 17.31 6.65
 -1 -5 8 39.46 7.11
 -1 5 8 28.13 8.11
 -1 5 8 18.34 6.04
 -1 5 8 26.15 8.17
 -1 -5 8 24.13 6.02
 -1 -5 7 -1.97 5.84
 -1 -5 7 14.59 5.16
 -1 5 7 9.38 6.87
 -1 5 6 63.08 8.33
 -1 -5 6 65.04 8.94
 -1 -5 6 61.37 8.63
 -1 -5 6 66.16 15
 -1 -5 6 90.04 11.78
 -1 -5 6 77.05 8.51
 -1 -5 6 66.47 8.17
 -1 -5 6 77.23 10.75
 -1 5 6 78.54 9.03
 -1 5 6 88.58 12.35
 -1 5 5 75.92 8.19
 -1 5 5 54.7 7.33
 -1 -5 5 66.42 7.17
 -1 -5 5 54.34 9.76
 -1 -5 5 56.38 9.8
 -1 5 5 67.72 11.39
 -1 -5 5 86.45 8.26
 -1 -5 5 76.38 8.56
 -1 -5 5 76.43 6.61
 -1 -5 5 75.84 12.8
 -1 -5 5 69.64 7.6
 -1 -5 5 66.52 10.44
 -1 5 5 76.76 11.43
 -1 -5 5 58.16 7.19
 -1 -5 4 160.5 16.4
 -1 -5 4 173.29 18.51
 1 -5 -4 203.12 13.35
 -1 -5 4 176.92 13.26
 -1 5 4 186.39 17.22
 -1 -5 4 182.4 12.95
 -1 -5 4 205.44 13.23
 -1 5 4 197.94 17.59
 -1 5 4 194.03 13.81
 -1 -5 4 188.3 16.63
 -1 -5 4 209.26 14.31
 -1 -5 4 205.65 12.77
 -1 -5 4 190.29 13.48
 -1 -5 4 181.81 13.37
 -1 5 4 179.43 13.37
 -1 -5 3 -1.02 5.66
 -1 -5 3 2.29 1.59
 1 -5 -3 0.96 1.72
 -1 -5 3 -2.39 6.26
 -1 -5 3 0.95 4.96
 -1 -5 3 0.74 4.96
 1 -5 -3 0.8 1.78
 -1 5 3 0.8 1.85
 -1 -5 2 991.53 51.44
 -1 -5 2 892.8 55.55
 -1 -5 2 991.48 50.77
 1 -5 -2 1043.19 51.84
 -1 -5 1 1.05 6.73
 1 -5 -1 5.92 2.25
 -1 -5 1 0.47 1.42
 1 -5 -1 0.92 1.91
 -1 -5 1 4.97 3.86
 -1 -5 1 1.29 1.56
 -1 5 1 2.97 1.91
 -1 -5 1 4.41 4.29
 1 -5 -1 7.11 5.22
 -1 -5 0 1970.11 99.01
 -1 -5 0 1961.89 99.07
 1 -5 0 1890.7 99.03
 1 -5 0 1940.2 99.03
 -1 -5 0 1730.6 101.46
 1 -5 0 1719.79 101.46
 -1 5 0 1948.1 98.39
 1 -5 1 294.46 16.19
 -1 -5 -1 248.19 18.92
 1 -5 1 239.52 18.41
 1 -5 1 252.6 18.51
 1 -5 1 288.12 18.73
 -1 -5 -1 259.82 15.66
 1 -5 1 269.11 15.9
 -1 -5 -1 276.2 16.04
 -1 -5 -1 270.95 16.15
 1 -5 1 275.94 15.78
 1 -5 2 1096.55 57.53
 1 -5 2 1117.05 57.69
 -1 -5 -2 1081.02 57.14
 1 -5 2 1069.91 60.03
 1 -5 2 947.26 61.39
 1 -5 2 1092.65 56.68
 -1 -5 -2 1109.98 57.67
 1 -5 3 103.22 11.93
 1 -5 3 128.39 11.24
 1 5 3 112.13 8.69
 1 -5 3 118.71 8.6
 1 -5 3 122.36 8.55
 -1 -5 -3 110.27 8.64
 1 -5 3 115.12 8.17
 1 -5 3 119.09 13.09
 1 -5 3 111.96 11.35
 1 -5 4 715.69 38.28
 1 -5 4 689.34 39.24
 1 -5 4 669.73 41.81
 1 -5 4 701.98 38.82
 1 -5 4 689.93 42.39
 1 -5 4 675.58 45.01
 1 5 4 664.83 43.21
 1 5 4 637.4 42.83
 1 -5 4 674.6 38.86
 1 -5 4 668.3 39.16
 1 5 4 698.05 39.45
 1 -5 4 699.68 38.11
 1 -5 4 722.22 39.63
 -1 -5 -4 702.37 38.69
 1 5 5 24.27 7.59
 1 -5 5 4.25 5.5
 1 -5 5 14.85 4.32
 1 -5 5 9.5 3.01
 1 -5 5 12.51 4.36
 1 -5 5 11.76 4.05
 1 -5 5 10.42 3.84
 1 -5 5 5.86 7.92
 1 -5 5 18.85 5.81
 1 -5 5 11.01 5.88
 1 -5 5 9.89 3.81
 1 5 5 10.56 3.9
 1 5 5 3.9 3.98
 1 5 5 3.82 5.3
 1 -5 6 219.31 18.35
 1 5 6 188.01 19.23
 1 -5 6 204.57 16.3
 1 -5 6 232.09 19.24
 1 -5 6 227.07 16.52
 1 -5 6 192.03 14.93
 1 5 6 206.29 16.22
 1 5 6 197.12 16.16
 1 5 7 13.23 6.5
 1 -5 7 18.25 5.96
 1 5 7 14.03 6.13
 1 5 8 28.52 7.47
 1 -5 8 32.28 6.17
 -1 -5 -8 36.55 8.52
 1 -5 8 42.68 6.43
 1 5 8 33.82 5.53
 1 5 8 44.98 8.4
 1 -5 8 40 6.86
 1 5 8 31.5 7.44
 1 5 8 36.16 6.76
 -1 -7 8 0.42 3.25
 -1 7 8 3.85 4.38
 -1 7 8 3.57 4.77
 -1 -7 7 95.83 8.95
 1 -7 -7 80.82 12.63
 -1 7 7 65.52 9.96
 -1 7 7 77.72 9.16
 -1 -7 7 77.66 9.46
 -1 -7 7 80.61 7.96
 -1 -7 7 99.78 10.97
 1 -7 -6 12.78 10.58
 -1 7 6 2.62 6.9
 -1 -7 6 18.71 5.18
 -1 -7 6 24.1 7.91
 -1 -7 6 11.67 6.47
 -1 -7 6 14.4 4.18
 -1 7 6 9.07 4.53
 -1 -7 6 19.12 5.1
 -1 -7 6 9.28 4.38
 -1 -7 5 434.36 26.62
 -1 -7 5 419.63 24.31
 -1 -7 5 350.08 28.88
 -1 7 5 464.78 28.05
 -1 -7 5 410.43 25.69
 -1 -7 5 389.86 25.17
 -1 -7 5 376.43 29.3
 1 -7 -5 428.25 24.84
 -1 -7 5 353.79 24.63
 -1 7 5 342.06 29.95
 -1 7 4 68 11.8
 -1 -7 4 93.78 9.33
 -1 -7 4 72.7 13.35
 -1 -7 4 121.64 9.73
 -1 -7 4 101.63 9.24
 1 -7 -4 90.03 15.1
 -1 7 4 106.53 13.43
 -1 -7 4 116.88 10.17
 1 -7 -4 98.79 9.04
 -1 -7 4 122.82 9.15
 -1 -7 4 100.19 9.88
 -1 -7 4 82.88 13.16
 -1 -7 4 97.56 13.79
 -1 -7 3 460.4 28.28
 1 -7 -3 496.43 28.38
 1 -7 -3 503.8 27.7
 -1 -7 3 516.73 27.54
 -1 -7 3 401.47 31.61
 -1 -7 3 431.69 33.66
 -1 -7 3 470.22 27.13
 -1 -7 3 399.96 27.05
 1 -7 -3 360.59 32.65
 1 -7 -3 500.41 27.2
 -1 7 3 402.08 28.07
 -1 -7 3 412.96 32.43
 -1 -7 3 509.98 27.59
 -1 -7 3 497.68 28.68
 -1 -7 3 528.02 28.7
 -1 -7 2 172.64 11.97
 1 -7 -2 186.65 11.8
 -1 -7 2 148.49 16.29
 -1 -7 2 173.7 11.23
 -1 -7 2 163.73 11.51
 -1 -7 2 186.65 15.24
 1 -7 -2 155.29 16.78
 1 -7 -2 180.8 11.89
 -1 -7 2 167.95 12.77
 -1 -7 2 153.21 14.69
 -1 7 2 164.14 12.6
 -1 -7 2 172.79 11.56
 -1 -7 2 164.33 12.59
 1 -7 -2 158.61 12.36
 1 -7 -2 195.44 12.64
 -1 -7 2 184.58 12.01
 1 -7 -1 436.65 24.85
 1 -7 -1 402.74 24.67
 -1 -7 1 432.17 25.03
 -1 -7 1 444.47 25.21
 1 -7 -1 443.63 25.62
 -1 -7 1 441.07 24.86
 1 -7 -1 465.63 25.69
 -1 -7 1 423.45 25.64
 1 -7 -1 370.55 28.76
 -1 -7 1 383.32 28.79
 -1 -7 1 461.91 28.37
 -1 -7 1 399.77 27.37
 -1 -7 0 204.58 18.7
 -1 -7 0 216.95 19.28
 1 -7 0 212.04 19
 1 -7 0 227.73 19.38
 -1 -7 0 269.73 16.03
 -1 -7 0 265.53 16.28
 1 -7 0 272.29 16.44
 -1 -7 0 266.75 16.23
 1 -7 0 266.24 16.32
 1 -7 1 1195.71 66.39
 1 -7 1 1062.47 67.47
 -1 -7 -1 994.54 67.29
 -1 -7 -1 1220.54 63.92
 -1 -7 -1 1136.86 63.84
 1 -7 1 1165.58 63.29
 1 -7 1 1229.57 63.89
 -1 -7 -1 1356.61 64.54
 -1 -7 -1 1215.43 63.45
 1 -7 1 1126.91 63.41
 1 -7 1 1296.83 67.26
 1 -7 2 107.98 8.42
 1 -7 2 95.38 13.18
 1 -7 2 117.46 9.06
 -1 -7 -2 124.08 9.39
 -1 -7 -2 127.11 9.72
 1 -7 2 119.4 11.59
 1 -7 2 114.6 8.88
 1 -7 2 120.52 8.7
 1 7 2 112.87 9.65
 -1 -7 -2 128.99 8.83
 1 -7 2 123.66 9.37
 -1 -7 -2 99.01 13.42
 1 -7 2 105.82 9.43
 1 -7 2 110 11.64
 -1 -7 -3 205.24 13.94
 1 -7 3 209.34 14.23
 -1 -7 -3 204.08 13.09
 1 -7 3 203.93 13.27
 1 -7 3 189.12 13.58
 1 -7 3 191.28 12.97
 1 -7 3 199.4 14.16
 1 -7 3 150.29 17.24
 1 -7 3 180.36 18.98
 1 -7 3 194.09 17.64
 -1 -7 -3 163.74 18.91
 1 -7 3 187.38 13.9
 1 -7 3 192.96 13.12
 1 7 3 179.09 14.17
 -1 -7 -4 336.15 20.96
 1 -7 4 306.63 27.3
 1 -7 4 369.61 26.05
 1 -7 4 336.93 21.43
 1 -7 4 287.01 20.72
 1 -7 4 321.94 21.17
 -1 -7 -4 266.3 26.98
 1 7 4 332.94 26
 1 7 4 312.63 21.74
 1 -7 4 305.78 26.79
 1 -7 4 340.33 23.16
 1 -7 4 351.54 21.64
 1 7 4 287.88 25.17
 1 -7 4 323.55 21.53
 1 -7 4 363.6 20.67
 1 7 5 217.07 20.67
 1 -7 5 209.64 16.06
 1 -7 5 235.23 19.59
 1 -7 5 203.8 16.02
 1 -7 5 223.77 19.62
 1 -7 5 260.59 16.9
 1 -7 5 193.84 16.14
 1 -7 5 242.09 15.27
 1 -7 6 6.88 3.93
 1 -7 6 7.03 5.09
 1 -7 6 7.92 4.19
 1 -7 6 -0.95 6.37
 -1 -7 -6 13.49 10.01
 1 7 6 1.24 5.5
 1 -7 6 0.65 3.49
 1 -7 7 173.26 12.92
 1 7 7 142.47 13.71
 1 7 7 159.12 14
 1 -7 7 192.36 14.93
 -1 -7 -7 116.7 15.32
 1 -7 7 164.36 12.38
 1 -7 7 145.9 13.27
 1 7 7 169.43 15.06
 1 -7 8 9.92 3.72
 1 7 8 12.72 4.46
 1 7 8 10.15 4.53
 1 7 8 4.57 3.66
 -1 9 7 42.24 6.86
 -1 9 6 94.92 9.2
 -1 -9 6 96.69 8.67
 1 -9 -6 72.35 11.54
 -1 9 6 62.65 9.69
 -1 -9 6 108.05 10.77
 -1 -9 6 92.82 7.78
 -1 -9 5 26.76 9.13
 -1 9 5 12.79 6.52
 1 -9 -5 29.14 10.32
 -1 -9 5 33.29 5
 -1 -9 4 126.92 10.75
 -1 -9 4 139.18 17.69
 -1 -9 4 150.56 10.71
 -1 -9 4 126.81 11.65
 -1 9 4 131 15.2
 1 -9 -4 108.02 15.97
 -1 9 4 114.21 14.76
 -1 9 4 148.75 13.33
 1 -9 -3 223.43 16.21
 -1 -9 3 230.32 15.82
 -1 -9 3 226.88 18.33
 -1 -9 3 197.76 21.08
 -1 -9 3 217.47 15.1
 1 -9 -3 225.3 15.04
 -1 -9 3 224.05 16.64
 -1 -9 3 239.27 15.49
 1 -9 -2 120.09 10.45
 1 -9 -2 88.68 14.35
 -1 -9 2 105.25 15.05
 -1 -9 2 118.87 15.05
 1 -9 -2 115.12 9.43
 -1 -9 2 129 10.09
 -1 -9 2 122.15 13.74
 -1 -9 2 110.4 9.33
 -1 -9 2 130.74 9.85
 1 -9 -2 121.34 9.76
 -1 -9 2 139.64 11.37
 -1 -9 2 127.97 9.75
 1 -9 -1 195.98 20.67
 -1 -9 1 213.36 20.44
 1 -9 -1 188.49 20.48
 -1 -9 1 235.54 15.26
 -1 -9 1 258.24 16.07
 1 -9 -1 242.62 15.98
 -1 -9 1 246.05 16.3
 1 -9 -1 229.57 15.91
 -1 -9 1 279.05 20.79
 -1 -9 1 233.7 15.2
 1 -9 -1 227.89 16.43
 -1 -9 1 214.19 15.49
 1 -9 -1 251.91 16.67
 -1 -9 1 241.73 19.73
 1 -9 -1 270.88 20.14
 -1 -9 0 234.04 22.18
 -1 -9 0 227.4 21.96
 1 -9 0 214.02 21.52
 1 -9 0 198.46 21.11
 1 -9 0 267.29 16.3
 -1 -9 0 242.12 16.08
 -1 -9 0 270.36 17.23
 1 -9 0 311.76 17.85
 1 -9 0 261.91 17.41
 -1 -9 0 266.74 17.4
 -1 -9 0 278.31 21.13
 1 -9 0 282.39 20.99
 -1 -9 0 279.17 17.62
 1 -9 0 262.12 17.47
 1 -9 0 268.47 17.79
 1 -9 1 359.2 29.83
 -1 -9 -1 357.31 30.22
 -1 -9 -1 354.01 30.19
 1 -9 1 399.04 24.33
 -1 -9 -1 444.82 25.35
 1 -9 1 425.6 25.07
 -1 -9 -1 426.88 25.21
 1 -9 1 431.01 25.5
 1 -9 1 460.51 30.04
 1 -9 1 393.47 24.04
 1 -9 1 418.99 28.93
 -1 -9 -1 435.18 29.52
 1 -9 1 422.4 25.03
 -1 -9 -1 425.58 25.76
 1 -9 2 184.59 17.42
 1 -9 2 186.21 12.82
 -1 -9 -2 201.85 14.29
 -1 -9 -2 155 18.66
 1 -9 2 183.19 19.51
 1 -9 2 181.79 18.73
 1 -9 2 201.14 14
 -1 -9 -2 201.09 13.28
 -1 -9 -2 185.16 13.36
 1 -9 2 179.46 14.04
 1 -9 2 184.4 13.12
 1 -9 3 111.62 10.44
 1 -9 3 120.5 9.59
 -1 -9 -3 107.31 9.8
 -1 -9 -3 112.62 9.23
 1 -9 3 122.7 15.27
 1 -9 3 107.69 11.84
 1 -9 4 7.74 7.98
 1 -9 4 6.36 3.75
 -1 -9 -4 3.13 8.32
 1 9 4 6.58 5.72
 1 -9 4 1.24 3.64
 1 -9 4 0.93 3.06
 1 -9 5 6.72 6.51
 -1 -9 -5 8.81 8.19
 1 -9 5 15.26 4.22
 1 9 5 20.72 6.99
 1 -9 5 16.36 4.56
 1 -9 6 80.79 7.41
 1 -9 6 97.3 9.72
 1 9 6 87.03 8.7
 -1 -9 -6 63.3 10.55
 1 9 6 90.32 10.44
 1 -9 6 66.98 7.15
 1 9 7 50.43 6.95
 1 -9 7 50.65 4.75
 -1 -11 5 19.42 4.9
 1 -11 -5 16.76 5.03
 -1 11 5 20.37 5.27
 1 -11 -5 20.91 6.08
 -1 11 5 25.82 4.9
 -1 -11 5 21.57 3.79
 -1 -11 5 13.31 5.8
 1 -11 -4 277.73 19.01
 -1 -11 4 219.99 15.35
 -1 -11 4 240.51 14.57
 -1 -11 4 227.29 17.86
 1 -11 -4 158.71 18.26
 -1 -11 4 185.17 18.94
 -1 11 4 206.13 18.52
 -1 11 4 266.85 17.53
 -1 11 3 80.15 11.61
 -1 -11 3 82.04 8.18
 -1 -11 3 92.66 7.53
 1 -11 -3 48.79 10.55
 -1 11 3 86.71 9.43
 1 -11 -3 88.73 10.78
 -1 -11 3 77.28 12.75
 -1 -11 3 95.42 9.29
 1 -11 -2 343.76 28.24
 -1 -11 2 400.79 30.23
 -1 -11 1 12.15 4.29
 -1 -11 1 8.87 5.73
 1 -11 -1 15.73 6.13
 1 -11 -1 11.59 3.15
 -1 -11 1 7.51 7.89
 1 -11 0 196.29 13.9
 -1 -11 0 193.52 13.74
 -1 -11 0 196.6 17.39
 1 -11 0 197.99 17.19
 1 -11 1 59.76 6.83
 1 -11 1 62.65 6.58
 -1 -11 -1 55.38 8.88
 1 -11 1 80.13 10.15
 -1 -11 -1 55.42 6.18
 1 -11 1 60.66 11.46
 -1 -11 -2 278.84 24.5
 1 -11 2 315.94 25.93
 1 11 3 31.29 6.14
 1 -11 3 27.04 8.82
 1 -11 3 26.82 4.47
 1 -11 3 29.39 4.94
 1 -11 3 35.61 4.42
 1 11 3 34.93 7.83
 -1 -11 -3 51.02 9.43
 -1 -11 -3 27.64 3.9
 1 -11 3 37.76 6.4
 -1 -11 -3 38.58 7.86
 1 11 4 172.29 15.87
 1 -11 4 185.35 12.58
 1 11 4 173.74 14.36
 -1 -11 -4 136.98 15.84
 1 -11 4 182.46 16.98
 -1 -11 -4 201.06 16.31
 1 -11 4 199.03 15.53
 1 -11 4 170.17 11.86
 -1 -11 -5 43.39 6.65
 1 -11 5 46.14 6.17
 1 11 5 50.55 7.21
 -1 -11 -5 36.9 7.35
 -1 -11 -5 42.07 4.62
 1 -11 5 42.47 4.78
 1 -11 5 38.09 7.33
 1 11 5 53.99 6.33
 -1 -13 3 75.99 7.41
 1 -13 -3 103.41 7.91
 1 -13 -2 6.37 3.76
 -1 -13 2 8.58 2.23
 1 -13 -1 113.22 8.92
 -1 -13 1 104.43 9.25
 -1 -13 1 100.91 11.36
 1 -13 -1 105.05 11.44
 -1 -13 1 113.33 7.89
 -1 -13 0 14.35 6.08
 1 -13 0 7.88 5.47
 -1 -13 0 13.3 2.71
 1 -13 1 92.71 8.47
 -1 -13 -1 90.74 7.8
 -1 -13 -1 92.48 10.75
 1 -13 1 86.76 10.11
 1 -13 1 81.64 6.16
 -1 -13 -1 91.26 6.49
 -1 -13 -2 0.51 3.41
 1 -13 2 4.52 1.74
 -1 -13 -3 71.89 7.01
 1 -13 3 78.59 6.79
 -2 0 9 3.41 3.61
 -2 0 9 -1.45 4.29
 -2 0 8 301.55 23.77
 -2 0 8 340.06 23.89
 -2 0 7 -0.97 4.6
 -2 0 7 1.1 4.98
 -2 0 7 -7.12 9.41
 -2 0 7 4.52 7.76
 -2 0 7 -3.36 8.38
 -2 0 7 4.31 4.23
 -2 0 7 0.73 3.75
 -2 0 7 4.24 4.97
 -2 0 7 5.3 7.48
 -2 0 6 119.6 11.19
 -2 0 6 105.76 10.28
 -2 0 6 114.07 10.84
 -2 0 6 131.7 11.61
 -2 0 6 138.73 13.63
 -2 0 6 119.17 11.33
 -2 0 6 94.91 12.22
 -2 0 6 119.53 15.45
 -2 0 6 129.04 16.36
 -2 0 6 89.57 12.5
 -2 0 6 119.65 12.35
 -2 0 6 140.55 16.87
 -2 0 6 82.98 8.95
 -2 0 6 140.19 16.24
 -2 0 5 -2.73 4.19
 -2 0 5 -5.15 7.05
 -2 0 5 -3.49 5.44
 -2 0 5 0.52 3.42
 -2 0 5 4.5 7.22
 -2 0 5 2.59 6.67
 -2 0 5 0.93 5.22
 -2 0 5 0.5 3.06
 -2 0 5 4.08 3.06
 -2 0 5 -1.59 3.19
 -2 0 4 5342.74 257.65
 -2 0 4 5262.67 257.52
 -2 0 3 -3.1 3.74
 -2 0 2 40.67 5.61
 -2 0 2 49.34 3.59
 -2 0 1 -0.71 2.41
 -2 0 1 0.32 0.81
 -2 0 0 4791.59 242.97
 -2 0 -1 0.03 0.43
 2 0 1 -0.46 2.04
 -2 0 -2 5707.68 291.13
 2 0 2 6064.42 293.61
 2 0 3 -0.46 3.33
 2 0 4 900.52 50.15
 2 0 4 966.42 52.63
 2 0 5 1.64 3.21
 2 0 5 14 6.93
 2 0 5 10.31 6.27
 2 0 5 4.52 3.05
 2 0 5 1.06 2.2
 2 0 5 12.68 6.67
 2 0 5 4.25 5.66
 2 0 5 3.64 4.04
 2 0 5 1.58 5.8
 2 0 5 -1.72 4.19
 2 0 5 -1.45 3.07
 2 0 5 23.36 5.78
 2 0 6 787.49 51.86
 2 0 6 859.22 53.93
 2 0 6 865.37 53.02
 2 0 6 921.26 54.59
 2 0 6 822.58 50.01
 2 0 6 727.04 47.43
 2 0 6 606.23 48.35
 2 0 6 859.81 50.63
 2 0 6 840.7 48.35
 2 0 6 922.77 51.51
 2 0 6 959.8 49.5
 2 0 6 979.55 49.45
 2 0 6 797.77 47.37
 2 0 7 2.93 4.55
 2 0 7 -0.86 3.73
 2 0 7 -2 4.35
 2 0 7 -0.86 4.9
 2 0 7 -1.15 9.25
 2 0 7 8.89 7.15
 2 0 7 -6.03 8.25
 2 0 7 -1.35 7.62
 2 0 8 211.6 16.57
 2 0 8 175.6 16.07
 2 0 9 -3.39 3.39
 2 0 9 5.31 3.64
 2 0 9 -1.85 3.6
 2 0 9 -0.52 3.39
 -2 -2 9 11.23 4.2
 -2 2 9 8.41 4.16
 -2 -2 9 3.13 4.07
 -2 2 9 -5.46 7.06
 -2 2 9 -3.08 5.25
 -2 -2 9 -1.69 9.88
 -2 -2 9 11.1 5.22
 -2 2 8 -7.1 7.1
 -2 -2 8 0.9 4.35
 -2 -2 8 -0.9 4.71
 -2 -2 8 -0.72 3.79
 -2 2 8 -0.76 3.59
 -2 -2 8 -0.59 4.19
 -2 2 8 0.7 4.43
 -2 2 8 7.09 6.56
 -2 2 8 3.76 6.97
 -2 -2 7 1.45 3.68
 -2 -2 7 1.62 4.86
 -2 -2 7 7.1 9.39
 -2 2 7 5.16 7.97
 -2 2 7 1.54 9.78
 -2 -2 7 9.53 4.17
 -2 -2 7 10.57 4.59
 -2 -2 7 8.2 4.7
 -2 2 7 8.17 4.92
 -2 2 7 6 4.49
 -2 2 7 3.98 7.88
 -2 -2 7 0.72 5.42
 -2 2 7 3.32 5.52
 -2 2 7 -3.67 6.89
 -2 2 7 15.46 9
 -2 2 7 -4.38 10.04
 -2 2 7 1.14 5.61
 -2 -2 7 6.56 5.82
 -2 -2 7 12.82 6.1
 -2 -2 6 2.59 3.6
 -2 2 6 2.32 4.37
 -2 -2 6 -4.13 8.86
 -2 -2 6 3.58 4.39
 -2 2 6 -1.21 6.55
 -2 -2 6 11.52 5.98
 -2 -2 6 7.27 8.61
 -2 2 6 1.69 9.25
 -2 -2 6 5.8 4.26
 -2 -2 6 3.73 3.82
 -2 -2 6 2.92 3.52
 -2 2 6 7.41 4.23
 -2 2 6 3.11 3.95
 -2 -2 6 4.1 4.65
 -2 -2 6 1.37 8.96
 -2 2 6 1.69 8.45
 -2 2 6 1.79 6.57
 -2 -2 6 1.89 4.6
 -2 2 5 0.53 3.61
 -2 -2 5 5.33 3.48
 -2 -2 5 2.95 3.13
 -2 2 5 6.14 3.55
 -2 -2 5 3.99 3.08
 -2 2 5 3.66 3.79
 -2 -2 5 3.99 2.66
 -2 2 5 4.08 4.62
 -2 2 5 9.29 5.41
 -2 -2 5 3.95 3.55
 -2 -2 5 10.8 8.01
 -2 -2 5 1.23 8.16
 -2 -2 5 5.82 8.28
 -2 2 5 2.25 3.09
 -2 -2 5 7.5 5.63
 -2 -2 5 5.36 3.26
 -2 -2 5 -0.82 6.32
 -2 2 5 3.18 3.73
 -2 -2 5 3.56 4.18
 -2 -2 5 6.94 5.15
 -2 -2 4 276.36 23.45
 -2 -2 4 321.04 25.06
 -2 2 4 324.32 19.66
 -2 -2 4 331.22 19.01
 -2 2 4 318.68 19.29
 -2 2 4 275.45 21.78
 2 -2 -4 305.36 17.83
 -2 -2 3 24.57 5.78
 -2 2 3 19.84 5.06
 -2 2 3 33.87 3.68
 -2 -2 3 35.83 8.85
 -2 2 2 413.13 21.58
 -2 -2 2 347.11 22.6
 -2 -2 2 398.98 23.69
 -2 -2 1 1956.71 98.96
 -2 -2 1 1809.8 99.27
 -2 2 1 1942.64 98.31
 -2 -2 1 1959.95 97.79
 -2 -2 1 1827.73 98.82
 -2 2 0 542.23 27.93
 -2 -2 0 535.86 28.2
 2 -2 1 2002.35 98.37
 -2 2 -1 1887.34 97.34
 2 -2 1 1980.35 98.54
 2 -2 1 1805.11 98.79
 -2 -2 -1 1893.81 97.66
 -2 -2 -2 -0.3 1.26
 2 -2 2 -0.31 3.37
 2 -2 2 -0.87 3.32
 2 2 3 25.72 5.28
 2 -2 3 30.33 6.95
 2 2 3 19.07 3.97
 -2 -2 -3 20.18 2.46
 2 -2 3 28.76 4.93
 2 -2 4 57.3 8.93
 2 -2 4 44.24 4.87
 2 -2 4 51.73 9.1
 2 -2 4 44.2 6.77
 2 -2 4 43.22 7.07
 2 2 4 47 5.91
 2 2 4 49.53 7.47
 2 -2 5 31.31 6.68
 2 -2 5 49.6 8.3
 2 -2 5 47.06 9.59
 2 -2 5 46.81 5.96
 2 -2 5 53.28 5.93
 2 2 5 30.55 6.3
 2 -2 5 48.95 6.55
 2 -2 5 47.88 9.18
 2 -2 5 40.57 9.29
 2 -2 5 46.99 5.91
 2 -2 5 42.59 4.83
 2 -2 5 48.35 7.29
 2 -2 5 47.85 9.57
 2 2 5 46.74 5.36
 2 -2 5 62.05 8.73
 2 -2 5 50.89 6.62
 2 -2 5 45.35 5.99
 2 2 5 47.8 6.15
 2 2 5 47.47 6.39
 2 -2 5 59.76 6.81
 2 2 5 61.1 8.71
 2 2 5 49.09 8.12
 2 -2 6 25.9 5.44
 2 -2 6 32.08 7.78
 2 2 6 31.02 7.89
 2 -2 6 44.71 9.85
 2 2 6 35.47 9.75
 2 -2 6 27.06 9.28
 2 -2 6 36.81 6.76
 2 -2 6 40.77 6.51
 2 -2 6 33.63 5.71
 2 -2 6 44.42 6.45
 2 2 6 37.4 6.82
 2 2 6 39.75 6.5
 2 -2 6 37.85 7.72
 2 -2 6 31.14 10.02
 2 2 6 38.46 10.23
 2 2 6 39.32 9.51
 2 -2 6 40.77 7.09
 2 2 7 28.42 10.31
 2 -2 7 36.01 7.41
 2 -2 7 25.52 7.46
 2 2 7 19.02 6.85
 2 -2 7 33.29 7.54
 2 -2 7 31.23 10.37
 2 2 7 27.73 9.24
 2 2 7 31.43 9.8
 -2 2 -7 14.36 4.75
 2 2 7 23.24 9.72
 2 2 7 33.44 10
 2 2 7 31.56 7.5
 2 2 7 28.67 7.56
 2 -2 7 23.1 6.45
 2 -2 7 29.47 11.51
 2 -2 7 36.18 6.3
 2 2 7 38.07 6.81
 2 2 7 23.85 5.96
 2 -2 7 30.11 6.5
 2 2 8 31.08 8.24
 2 2 8 27.46 8.99
 2 -2 8 17.25 5.87
 2 2 8 24.35 7.71
 2 -2 8 32.23 6.81
 2 -2 8 37.25 6.81
 2 -2 8 27.05 5.43
 2 -2 8 23.65 5.22
 2 2 8 26.64 5.7
 2 2 8 22.04 6.02
 2 2 8 27.1 5.9
 2 2 8 23.45 7.07
 2 -2 9 7.1 4.58
 2 2 9 3.58 3.05
 2 2 9 2.94 4.02
 2 -2 9 -1.51 6.67
 2 -2 9 -0.42 4.04
 2 2 9 0.5 3.33
 -2 4 9 28.76 5.57
 -2 -4 9 30.6 4.24
 -2 -4 9 30.66 5.18
 -2 -4 9 25.94 7.07
 -2 -4 8 14.59 9.98
 -2 4 8 10.69 6.25
 -2 -4 8 20.03 5.25
 -2 -4 8 13.43 3.64
 -2 4 8 22.18 7.45
 -2 4 8 10.6 5.96
 -2 4 8 18.07 6.19
 -2 -4 8 26.65 6.68
 -2 4 8 25.16 8.33
 -2 -4 8 14.09 5.58
 -2 4 8 18.9 4.71
 -2 4 7 142.11 15.67
 -2 -4 7 150.75 12.96
 -2 -4 7 145.85 13.17
 -2 4 7 137.19 14.4
 -2 4 7 157.71 14.1
 -2 -4 7 133.91 11.54
 -2 -4 7 139.13 11.66
 -2 4 7 116.81 12.24
 -2 -4 7 152.44 15.24
 -2 -4 6 361.93 25.51
 -2 -4 6 316.81 20.74
 -2 4 6 289.5 21.1
 -2 4 6 326.82 21.88
 -2 -4 6 301.46 19.98
 -2 -4 6 261.34 22.96
 -2 4 6 260.8 23.97
 -2 4 6 312.59 25.54
 -2 -4 6 306.81 20.38
 -2 -4 6 318.72 21.63
 -2 4 6 304.32 21.77
 -2 -4 6 284.59 19.95
 -2 -4 6 236.49 22.74
 -2 -4 6 355.33 22.38
 -2 4 5 249.82 17.58
 -2 -4 5 220.85 15.82
 -2 -4 5 237.53 16.38
 -2 -4 5 245.73 20.45
 -2 4 5 237.66 21.36
 -2 -4 5 157.23 18.37
 -2 -4 5 226.94 21.78
 -2 -4 5 211.45 18.97
 -2 4 5 210.73 20.07
 -2 -4 5 241.07 14.92
 -2 -4 5 271.81 17.79
 -2 4 5 246.63 17.01
 -2 4 5 245.15 17.19
 -2 -4 5 266.03 16.22
 -2 -4 5 231.12 16.25
 -2 -4 5 244.61 16.53
 -2 -4 4 797.67 54.05
 -2 4 4 1005.23 52.17
 -2 -4 4 1007.1 51.26
 -2 4 4 911.96 52.51
 -2 4 4 891.88 55.37
 2 -4 -4 1028.96 51.33
 -2 4 4 919.9 55.31
 -2 -4 4 985.23 57.86
 -2 -4 4 772.5 54.3
 -2 -4 3 577.09 39.23
 -2 -4 3 665.26 41.29
 -2 4 3 707.69 37.17
 2 -4 -3 684.48 36.8
 -2 -4 2 1972.09 118.99
 -2 -4 2 2295.15 119.53
 2 4 -2 2462.64 116.4
 -2 -4 2 1840.5 118.95
 -2 -4 2 2189.64 120.87
 -2 4 2 2376.73 117.99
 -2 -4 1 510.98 29.85
 -2 -4 1 490.9 30.5
 -2 4 1 519.32 28.61
 -2 -4 1 555.4 28.31
 -2 4 0 2993.27 155.33
 -2 -4 0 3131.27 156.42
 -2 4 0 3112.08 156.03
 2 -4 1 3109.69 157.56
 -2 4 -1 3013.8 155.86
 2 -4 1 2863.52 158.43
 2 -4 1 3134.91 156.21
 -2 -4 -1 3036.01 156.54
 -2 4 -1 3070.38 155.54
 2 -4 2 2532.93 135.83
 -2 4 -2 2730.23 133.56
 2 -4 2 2554.61 132.81
 -2 -4 -2 2613.42 133.99
 2 -4 2 2720.36 135.58
 2 -4 2 2605.06 135.71
 2 -4 2 2358.42 136.98
 2 -4 3 686.32 36.75
 2 -4 3 655.34 36.77
 -2 4 -3 687.43 36.52
 2 -4 3 667.85 39.34
 2 -4 3 628.93 41.17
 -2 -4 -3 704.66 37.06
 2 4 4 483.9 32.12
 2 -4 4 520.8 31.16
 2 -4 4 480.89 28.68
 2 4 4 538.02 32.59
 2 -4 4 510.31 31.93
 2 -4 4 466.19 28.66
 2 -4 4 493.98 33.95
 2 -4 4 515.97 31.49
 2 -4 4 478.11 28.69
 2 -4 4 484.56 27.79
 2 4 5 352.41 26.79
 -2 4 -5 375.26 22.19
 2 4 5 386.24 27.69
 2 -4 5 395.48 25.31
 2 -4 5 357.05 21
 2 -4 5 347.94 22.94
 2 4 5 331.92 22.11
 2 -4 5 334.68 28.11
 2 -4 5 368.57 25.48
 2 -4 5 382.78 23.34
 2 -4 5 404.77 26.67
 2 -4 5 318.41 22.65
 2 -4 5 314.24 21.86
 2 4 5 392.15 23.97
 2 4 5 354.89 23.15
 2 -4 5 363.82 22.78
 2 -4 5 386.11 22.73
 2 4 6 334.02 26.11
 2 4 6 310.56 22.51
 2 -4 6 302.75 21.81
 2 -4 6 325.35 21.82
 2 4 6 355.84 23.38
 2 -4 6 337.07 24.69
 2 -4 6 309.25 21.06
 2 4 6 380.58 26.9
 2 -4 6 426.85 27.01
 2 -4 6 315.47 22.43
 2 -4 6 364.79 24.63
 2 4 7 49.64 9.38
 2 4 7 55.04 11.13
 2 4 7 62.73 8.33
 2 -4 7 60.36 7.53
 2 4 7 63.5 8.55
 2 -4 7 57.36 8.39
 2 4 7 67.14 10.3
 2 -4 7 86.77 9.32
 2 4 7 65.02 11.28
 2 -4 7 79.85 9.92
 2 4 8 13.07 5.61
 2 4 8 22.7 7.43
 2 4 8 5.84 6.31
 2 -4 8 20.79 5.65
 2 -4 8 9.94 8.17
 2 4 8 19.95 4.93
 2 -4 8 21.61 4.18
 2 -4 8 18.23 5.52
 2 -4 8 19.8 5.84
 2 4 8 22.71 7.16
 2 -4 9 7.41 2.95
 2 -4 9 13.03 3.6
 2 4 9 2.72 3.86
 2 4 9 12.44 4.25
 -2 -6 8 11.71 4.78
 -2 -6 8 6.81 4.65
 -2 6 8 -3.07 7.21
 -2 6 8 6.11 4.5
 2 -6 -8 4.88 5.39
 -2 6 8 4.07 5.94
 -2 6 8 4 4.7
 -2 -6 7 73.9 10.13
 -2 -6 7 69.54 7.62
 -2 -6 7 67.96 8.04
 -2 -6 7 45.22 13.01
 -2 -6 7 80.56 8.19
 -2 -6 7 65 8.99
 -2 6 7 71.18 9.64
 -2 6 7 66.26 9.99
 2 -6 -7 49.7 12.53
 -2 6 6 9.7 6.55
 -2 6 6 2.74 6.49
 -2 -6 6 -5.19 13.21
 -2 -6 6 7.93 4.34
 -2 -6 6 11.55 4.82
 -2 -6 6 6.62 6.62
 -2 -6 6 2.31 6.6
 -2 -6 6 7.09 2.77
 -2 -6 6 5.21 4.78
 -2 6 6 6.08 4.17
 -2 -6 6 5.64 5.33
 -2 -6 6 4.21 3.95
 -2 -6 5 30.05 12.81
 -2 -6 5 17.45 4.32
 -2 -6 5 22.11 7.03
 -2 -6 5 14.32 8.76
 -2 -6 5 11.65 4.4
 -2 6 5 12.48 7.31
 -2 -6 5 16.35 5.61
 -2 -6 5 16.95 3.7
 -2 -6 5 22.16 5.21
 -2 -6 5 8.6 7.33
 -2 -6 5 18.6 7.66
 2 -6 -5 16.31 3.64
 -2 6 5 23.37 5.7
 -2 6 5 20.8 7.2
 -2 -6 4 1.41 7.62
 -2 6 4 1.71 2.42
 2 -6 -4 2.09 2.32
 -2 -6 4 1.05 6.96
 -2 -6 4 -1.12 7.75
 -2 -6 4 -1.32 6.48
 -2 -6 4 2.42 3.07
 -2 -6 4 1.63 3.11
 -2 6 4 -3.47 5.86
 -2 -6 4 1.67 2.7
 -2 -6 4 -0.6 3.88
 -2 -6 4 0.53 3.74
 -2 -6 4 -1.54 2.73
 -2 -6 4 3.15 11.39
 -2 6 4 2.3 5.11
 2 -6 -3 41.66 4.71
 2 -6 -3 47.44 5.4
 -2 -6 3 49.43 5.6
 -2 -6 3 39.82 5.43
 2 -6 -3 47.69 11.19
 -2 -6 3 29.2 8.9
 -2 6 3 39.1 5.28
 -2 -6 3 51.33 4.79
 -2 -6 3 41.83 8.56
 -2 -6 3 26.15 7.3
 -2 -6 3 30.52 7.35
 -2 6 3 37.56 4.83
 -2 -6 3 40.28 4.52
 -2 -6 3 41.39 4.78
 -2 -6 3 36.15 4.55
 -2 -6 3 47.04 5.96
 -2 -6 3 48.31 5.71
 -2 -6 2 126.87 11.24
 -2 -6 2 111.26 7.88
 2 -6 -2 118.26 9.12
 2 -6 -2 123.88 8.97
 2 -6 -2 105.77 12.39
 -2 -6 2 103.81 12.31
 -2 -6 2 89.3 11.63
 -2 -6 2 127.17 8.71
 2 -6 -1 99.1 7.69
 -2 -6 1 103.81 7.59
 -2 -6 1 106.85 7.45
 2 -6 -1 78.73 10.16
 -2 -6 1 85.44 10.41
 -2 6 1 87.89 7.36
 -2 -6 1 106.34 7.61
 2 -6 0 52.27 5.2
 -2 -6 0 67.32 5.51
 -2 -6 0 48.76 4.91
 -2 -6 0 52.79 8.31
 2 -6 0 59.08 8.2
 -2 6 0 54.87 4.74
 -2 -6 -1 90.56 6.79
 2 -6 1 86.94 7.2
 -2 -6 -1 88.68 7.12
 -2 -6 -1 83.86 7.01
 2 -6 1 91.53 7.09
 2 -6 1 82.39 6.64
 -2 -6 -1 80.24 9.73
 2 -6 1 81.58 9.68
 -2 -6 -2 72.85 10.91
 -2 -6 -2 92.64 6.83
 -2 -6 -2 82.83 7.21
 2 -6 2 88.24 7
 -2 -6 -2 90 7.2
 2 -6 2 87.12 7.3
 2 -6 2 90.01 11.31
 2 -6 2 90 9.9
 2 -6 2 83.9 9.13
 2 -6 3 7.83 5.28
 2 -6 3 6.4 6.17
 2 -6 3 1.47 4.6
 -2 -6 -3 3.14 2.32
 2 -6 3 0.69 3.77
 2 -6 3 7.31 2.44
 2 -6 3 6.71 2.57
 2 6 3 2.08 2.51
 2 -6 3 6.21 2.66
 2 -6 3 1.48 1.72
 -2 -6 -3 7.63 8.45
 2 -6 3 -3.43 7.02
 2 -6 3 6.24 3.41
 2 -6 3 8.58 3.19
 2 -6 3 3.54 2.26
 2 -6 3 4.5 2.74
 2 -6 4 0.87 5.57
 2 -6 4 3.82 6.02
 2 -6 4 3.7 6.11
 2 -6 4 3.75 4.34
 2 -6 4 4.98 3.44
 2 -6 4 3.26 3.2
 2 -6 4 -1.36 7.34
 2 -6 4 2.47 3.39
 2 6 4 3.32 5.62
 2 -6 4 1.03 3.83
 2 -6 4 5.58 2.81
 2 -6 4 0.55 3.37
 2 -6 4 1.12 3.48
 2 6 4 4.78 2.93
 2 6 4 1.11 5.73
 -2 -6 -4 3.83 2.31
 2 6 5 49.89 9.93
 2 6 5 76.13 11.45
 2 -6 5 54.89 6.54
 2 -6 5 48.5 7.05
 2 -6 5 59.9 10
 2 -6 5 59.41 8.95
 2 -6 5 55 9.11
 2 -6 5 72.7 7.69
 2 -6 5 55.08 7.34
 2 -6 5 59.84 6.17
 2 -6 5 58.96 7.53
 2 -6 5 44.99 10.88
 2 6 6 2.52 6.28
 2 6 6 1.27 5
 2 -6 6 5.35 4.11
 2 -6 6 0.56 3.76
 2 -6 6 -0.97 5.23
 2 -6 6 -4.62 5.61
 2 -6 6 -1.34 4.34
 2 -6 6 -1.04 5.34
 2 6 6 3.84 3.89
 -2 -6 -7 1.21 9.3
 2 6 7 9.64 5.53
 2 6 7 19.07 6.26
 2 -6 7 10.19 5.51
 2 -6 7 17.59 5.04
 2 6 7 1.68 8.77
 2 -6 7 11.83 4.58
 2 -6 8 5.45 4.83
 2 6 8 -7.38 6.7
 2 -6 8 11.35 4.64
 2 6 8 11.67 4.5
 2 6 8 4.86 5.35
 -2 -6 -8 5.05 5.13
 2 6 8 -3.21 5.29
 2 -6 8 10.93 4.32
 -2 8 7 142.34 13.2
 -2 8 7 123.23 10.86
 -2 -8 7 156.94 10.95
 2 -8 -7 124.16 13.66
 -2 -8 7 170.15 10.81
 -2 -8 6 34.5 6.38
 -2 -8 6 35.64 5.39
 -2 -8 6 50.37 8.35
 -2 8 6 43.35 6.73
 -2 -8 6 37.53 5.73
 -2 8 6 39.39 8.88
 2 -8 -6 21.51 9.21
 -2 -8 6 44.92 4.95
 -2 -8 6 51.42 6.83
 -2 -8 5 263.53 16.86
 -2 -8 5 264.44 18.93
 -2 -8 5 263.44 18
 -2 -8 5 214.96 23.44
 -2 8 5 268.44 19.73
 -2 -8 5 262.75 17.67
 -2 -8 5 264.55 21.98
 2 -8 -5 230.48 23.88
 -2 8 5 243.1 22.72
 -2 -8 5 253.6 17.97
 -2 -8 4 32.79 5.51
 -2 8 4 36.79 9.21
 -2 -8 4 54.25 6.32
 -2 -8 4 40.87 6.76
 -2 -8 4 55.75 7.56
 2 -8 -4 49.92 6.09
 -2 -8 4 49.64 6.8
 -2 -8 4 48.69 10.7
 -2 8 4 48.86 7.62
 -2 -8 3 1032.06 52.28
 -2 -8 3 940.62 51.8
 2 -8 -3 807.29 58.33
 -2 -8 3 942.69 53.29
 -2 -8 3 980.05 52.11
 -2 -8 3 938.24 53.44
 -2 -8 3 867.28 59.48
 2 -8 -3 990.38 51.81
 2 -8 -3 911.42 52.99
 -2 -8 3 821.59 58.11
 -2 -8 2 9.43 2.86
 2 -8 -2 9.19 2.66
 2 -8 -2 20.29 7.05
 -2 -8 2 10.92 4.26
 -2 -8 2 7.7 3.05
 -2 -8 2 4.55 5.28
 -2 -8 2 16.95 5.55
 -2 -8 2 8.63 3.05
 2 -8 -2 6.87 2.62
 2 -8 -2 6.47 2.91
 2 -8 -2 11.07 2.98
 -2 -8 2 4.58 2.41
 -2 -8 2 15.2 7.58
 -2 -8 1 1005.13 55.36
 2 -8 -1 969.13 51.86
 2 -8 -1 922.65 51.85
 -2 -8 1 917.97 50.87
 2 -8 -1 944.51 51.03
 -2 -8 1 967.44 51.06
 -2 -8 1 933.52 50.59
 2 -8 -1 859.09 56.47
 -2 -8 1 811.21 55.69
 -2 -8 1 942.37 51.25
 2 -8 -1 913.99 51.06
 -2 -8 1 951.57 54.68
 2 -8 0 122.17 11.92
 -2 -8 0 119.19 12.03
 2 -8 0 101.92 12.58
 -2 -8 0 124.95 9.33
 2 -8 0 115.27 9.24
 2 -8 0 113.48 9.47
 -2 -8 0 131 9.62
 2 -8 0 109.31 9.28
 -2 -8 0 115.27 9.02
 2 -8 0 111.08 8.92
 -2 -8 0 127.27 13.77
 2 -8 0 116.32 12.92
 -2 -8 0 104.16 12.8
 -2 -8 0 108.45 8.3
 2 -8 0 108.57 8.33
 2 -8 1 1712.39 95.36
 -2 -8 -1 1585.37 101.6
 2 -8 1 1684.75 101.53
 -2 -8 -1 1734.5 95.6
 2 -8 1 1936.35 100.37
 2 -8 1 1964.78 100.97
 2 -8 1 1899.16 96.15
 2 -8 1 1830 96.87
 -2 -8 -1 1844.72 96.57
 2 -8 1 1851.06 96.53
 -2 -8 -1 1905.42 97.24
 2 -8 1 1931.47 97.25
 -2 -8 -1 1922.6 96.74
 2 8 1 1806.69 97.48
 2 -8 1 1872.2 96.47
 2 -8 2 39.25 5
 -2 -8 -2 36.63 4.42
 -2 -8 -2 36.99 8.93
 2 -8 2 26.63 4.11
 2 -8 2 52.6 8.06
 2 -8 2 36.87 4.56
 2 8 2 29.86 5.15
 2 -8 2 27.09 8.31
 2 -8 2 35.68 4.71
 -2 -8 -2 39.41 4.93
 -2 -8 -2 28.86 4.51
 2 -8 2 34.98 5.18
 2 -8 2 33.41 4.74
 2 -8 2 36.4 7.32
 -2 -8 -3 177.23 19.34
 2 -8 3 151.34 18.19
 2 -8 3 184.51 18.49
 2 8 3 158.13 13.69
 -2 -8 -3 177.64 13.4
 -2 -8 -3 197.04 13
 2 -8 3 200.12 16.16
 2 -8 3 180.7 12.94
 2 -8 3 203.98 13.3
 2 -8 3 187.85 13.88
 2 -8 3 163.67 12.88
 2 -8 4 113.03 8.82
 2 -8 4 87.56 9.42
 -2 -8 -4 92.63 8.57
 2 8 4 81.68 11.76
 2 -8 4 87.92 8.82
 2 -8 4 106.21 9.67
 2 -8 4 98.79 10.53
 2 -8 4 74.33 12.7
 2 -8 5 551.49 43.39
 2 -8 5 638.63 41.8
 2 -8 5 644.82 38.11
 -2 -8 -5 611.02 45.18
 2 8 5 664.51 43.65
 2 -8 5 620.24 37.84
 2 -8 5 708.8 37.03
 2 -8 5 663.81 38.42
 2 -8 6 2.54 4.77
 2 -8 6 4.32 3.94
 2 -8 6 -2.17 4.35
 2 8 6 1.04 4.72
 -2 -8 -6 17.45 8.24
 2 8 6 11.34 4.64
 2 -8 6 -2.72 4.07
 2 -8 6 -0.59 3.71
 2 -8 7 104.85 8.39
 -2 -8 -7 101.33 11.08
 2 8 7 87.71 9.38
 2 8 7 91.73 9.61
 2 -8 7 95.32 8.52
 2 8 7 106.57 9.87
 -2 10 6 8.15 3.64
 -2 10 6 6.55 3.9
 2 -10 -6 6.74 4.45
 -2 -10 6 6.84 3.95
 -2 -10 5 -1.13 5.61
 -2 -10 5 3.56 2.49
 -2 -10 5 2.54 3.33
 2 -10 -5 -1.17 5.85
 -2 10 5 2.74 3.92
 -2 -10 5 3.41 2.45
 -2 -10 5 -0.81 4.12
 -2 10 5 -2.09 5.29
 -2 10 4 13.57 7.25
 -2 -10 4 7.15 7.63
 2 -10 -4 8.16 7.26
 -2 -10 4 16.08 3.72
 -2 -10 3 3.06 6.96
 2 -10 -3 5.64 2.59
 -2 10 3 6.92 4.54
 -2 -10 3 5.79 4.27
 -2 -10 3 7.25 3.04
 2 -10 -3 12.89 7.15
 2 -10 -2 97.41 13.82
 2 -10 -2 121.62 9.7
 -2 -10 2 132.04 9.8
 2 -10 -2 114.17 10.36
 -2 -10 2 107.48 13.06
 2 -10 -2 98.92 14.14
 -2 -10 2 130.54 11.37
 -2 -10 2 131.72 9.77
 -2 10 2 136.45 12.46
 2 -10 -2 124.11 9.81
 -2 -10 2 109.67 15.89
 2 -10 -2 125.22 13.79
 -2 -10 2 107.95 14.7
 -2 -10 1 24.7 7.33
 2 -10 -1 15.21 6.25
 -2 -10 1 25.67 3.77
 2 -10 -1 19.86 4.04
 2 -10 -1 19.8 7.37
 -2 -10 1 20.2 4.03
 2 -10 -1 13.34 3.55
 -2 -10 1 40.96 7.95
 -2 10 1 29.05 5.74
 -2 -10 1 19.99 3.79
 -2 -10 0 14.08 7.02
 2 -10 0 -1.38 6.39
 2 -10 0 0.52 2.44
 -2 -10 0 -1.54 2.52
 -2 -10 0 3.86 2.6
 2 -10 0 3.97 5.59
 -2 -10 0 -2.06 5.14
 -2 -10 0 0.56 2.12
 2 -10 0 2.29 2.18
 -2 -10 0 -1.12 5.27
 2 -10 0 6.64 5.22
 -2 -10 -1 45.82 10.2
 2 -10 1 72.59 10
 -2 -10 -1 63.94 6.64
 -2 -10 -1 61.86 6.77
 2 -10 1 57.14 8.84
 -2 -10 -1 54.48 9.54
 2 -10 1 68.91 7.3
 2 -10 1 51.96 5.88
 2 -10 2 14.82 3.48
 2 -10 2 12.89 6.65
 -2 -10 -2 5.77 7.21
 -2 -10 -2 14.91 6.63
 -2 -10 -2 10.81 3.06
 2 -10 2 11.17 3.27
 2 -10 2 4.48 3.84
 2 -10 2 1.51 7.3
 2 -10 2 12.33 5.41
 -2 -10 -2 8.31 2.9
 -2 -10 -2 17.35 8.05
 2 10 3 54.74 7.78
 2 -10 3 42.29 5.67
 2 -10 3 42.4 5.28
 2 -10 3 37.35 5.68
 2 -10 3 32.15 4.66
 -2 -10 -3 27.7 4.3
 2 -10 3 39.62 7.15
 -2 -10 -3 24.36 9.08
 2 10 3 34.32 8.22
 2 -10 3 26.29 9.34
 2 -10 4 16.07 8.37
 2 -10 4 23.07 4.44
 2 -10 4 18.14 4.16
 -2 -10 -4 18.92 7.97
 2 -10 4 12.82 4.14
 2 10 4 30.94 7.56
 2 -10 5 5.57 3.1
 2 10 5 2.76 3.99
 -2 -10 -5 6.57 5.91
 2 10 5 -1.87 4.51
 2 -10 5 6.18 5.31
 2 -10 5 2.1 3.04
 2 -10 5 1.48 4.1
 -2 -10 -6 2.99 3.36
 2 -10 6 3.81 2.33
 2 -10 6 0.46 3.08
 2 10 6 0.67 3.71
 2 10 6 4.89 3.39
 2 -12 -4 52.46 6.67
 -2 -12 4 55.71 5.32
 -2 -12 4 55.7 6.74
 -2 12 4 57.34 6.68
 -2 -12 3 252.71 21.41
 -2 12 3 267.5 20.83
 -2 12 3 282.67 19.31
 -2 -12 3 273.77 17.52
 2 -12 -3 324.36 20.22
 -2 -12 2 73.2 7.44
 2 -12 -2 72.07 7.21
 -2 -12 2 64.79 7.88
 -2 12 2 84.71 8.88
 -2 -12 2 81.43 11.04
 2 -12 -2 83.94 9.13
 -2 -12 1 284.74 17.75
 2 -12 -1 231.87 21.77
 -2 -12 1 224.87 21.45
 2 -12 -1 307.82 20.46
 -2 -12 0 132.47 10.36
 2 -12 0 114.17 9.07
 -2 -12 0 103.74 13.91
 2 -12 0 104.89 13.92
 -2 -12 0 130.52 12.5
 -2 -12 -1 227.11 20.49
 2 -12 1 217.61 19.88
 2 -12 1 217.09 15.64
 -2 -12 -1 269.75 18.58
 2 -12 1 223.16 14.63
 -2 -12 -2 66.99 8.53
 2 -12 2 62.87 6.11
 2 -12 2 55.34 5.62
 2 12 2 59.77 9.05
 2 -12 2 54.51 7.29
 2 12 2 73.94 8
 -2 -12 -2 75.53 7.06
 2 -12 2 64.27 10.08
 -2 -12 -3 282.09 18.9
 2 -12 3 232.97 15.51
 2 -12 3 261.44 20.51
 2 12 3 280.57 18.62
 2 -12 3 270.57 16.74
 -2 -12 -3 246.11 16.61
 2 12 3 291.59 20.03
 2 -12 4 108.45 7.71
 -2 -12 -4 119.49 10.28
 2 12 4 135.42 10.5
 2 -12 4 127.27 9.82
 -3 -1 9 -1.17 3.82
 -3 1 9 11.09 4.11
 -3 -1 9 -1.65 3.79
 -3 1 9 4.31 4.19
 -3 -1 9 -0.46 3.82
 -3 1 8 -0.92 5.24
 -3 -1 8 11 5.63
 -3 -1 8 1.81 5.61
 -3 -1 7 26.78 9.48
 -3 -1 7 18.18 4.63
 -3 1 7 18.02 9.86
 -3 1 7 15.14 8.57
 -3 -1 7 15.52 9.63
 -3 1 7 27.13 10.68
 -3 1 7 11.77 7.5
 -3 1 7 17.79 5.67
 -3 -1 7 27.42 6.83
 -3 1 7 31.03 8.33
 -3 -1 7 -3.24 8.86
 -3 -1 7 11.54 5.71
 -3 -1 7 12.07 4.85
 -3 -1 7 21.21 5.33
 -3 1 7 14.78 5.27
 -3 1 7 13 4.81
 -3 1 7 8.86 6.45
 -3 -1 7 11.69 6.19
 -3 1 6 628.01 36.45
 -3 -1 6 620.93 36.17
 -3 -1 6 588.76 34.96
 -3 1 6 562.61 34.97
 -3 -1 6 590.05 37.73
 -3 1 6 635.54 36.39
 -3 1 6 643.58 37.76
 -3 -1 6 567.21 35.53
 -3 -1 6 590.17 35.31
 -3 1 6 619.18 36.04
 -3 1 6 590.7 41.3
 -3 -1 6 613.89 40.99
 -3 1 6 669.77 43.58
 -3 -1 6 570.12 40.92
 -3 1 6 466.83 33.13
 -3 -1 6 668.93 43.17
 -3 1 6 613.92 41.81
 -3 1 6 666.77 43.8
 -3 -1 6 518.54 33.7
 -3 1 6 547.68 38.24
 -3 -1 6 673.14 35.84
 -3 -1 6 535.46 37.29
 -3 -1 5 426.22 25.08
 -3 -1 5 421.05 27.22
 -3 -1 5 409.26 25.52
 -3 1 5 421.51 25.82
 -3 1 5 462.33 27.24
 -3 -1 5 433.27 27.09
 -3 -1 5 390.94 29.38
 -3 -1 5 462.58 31.45
 -3 1 5 466.64 32.26
 -3 -1 5 310.23 26.34
 -3 1 5 404.81 25.34
 -3 1 5 448.66 26.2
 -3 -1 5 436.11 25.91
 -3 -1 5 441.17 25.25
 -3 1 5 374.42 24.93
 -3 -1 5 450.21 31.66
 -3 -1 5 419.71 30.36
 -3 1 5 399.21 25.54
 -3 -1 5 427.75 25.4
 -3 1 5 340.83 27.34
 -3 1 5 370.19 28.13
 -3 1 4 224.59 17.97
 -3 -1 4 210.22 17.38
 -3 1 4 234.19 15.37
 -3 -1 4 251.68 15.21
 -3 1 4 263.38 15.87
 -3 -1 4 244.11 15.39
 -3 1 3 184.05 10.82
 -3 -1 3 153.44 12.6
 -3 -1 3 173.7 15.31
 -3 1 3 154.66 12.83
 -3 -1 3 172.59 15
 -3 -1 2 224.12 12.23
 -3 1 2 240.98 12.99
 -3 -1 2 232.37 15.9
 -3 1 2 222.94 14.38
 -3 -1 2 189.63 14.05
 -3 -1 2 255.54 16.3
 -3 -1 1 699.74 38.11
 -3 -1 1 782.45 38.74
 -3 1 1 728.19 37.56
 -3 -1 1 699.38 38.95
 -3 1 0 1476.61 77.74
 -3 -1 0 1475.36 77.37
 -3 -1 0 1628.02 77.58
 3 -1 1 626.04 33.96
 3 -1 1 646.93 33.41
 3 -1 1 637.68 34.01
 -3 -1 -1 630.52 32.83
 3 -1 2 3961.57 195.43
 3 1 2 3844.6 194.62
 3 -1 2 3950.5 195.52
 3 -1 2 3719.97 194.28
 -3 -1 -2 3725.17 192.74
 3 -1 3 1199.2 62.12
 3 -1 3 1080.16 61.7
 3 1 3 1158.6 60.99
 -3 -1 -3 1109.35 57.54
 3 -1 3 1090.63 60.11
 3 -1 4 407.73 25.29
 3 1 4 383.16 24.07
 3 -1 4 390.23 23.51
 3 -1 4 407.72 25.49
 3 1 4 455.63 26.59
 3 -1 5 14.11 5.9
 3 -1 5 29.02 6.11
 3 1 5 37.8 7.05
 3 1 5 33.34 5.06
 3 -1 5 31.75 4.88
 3 -1 5 27.36 5.67
 3 -1 5 27.37 4.95
 3 1 5 28.02 5.34
 3 -1 5 24.87 4.79
 3 -1 5 19.84 3.78
 3 1 5 29.42 4.91
 3 -1 5 24.71 4.62
 3 -1 5 28.04 8.13
 3 -1 5 26.14 7.52
 3 1 5 18.74 3.79
 3 -1 5 23.17 5.1
 3 1 5 30.04 5.88
 3 -1 5 23.8 7.2
 3 -1 5 27.26 7.03
 3 1 5 35.4 8.35
 3 -1 5 24.74 7.02
 3 -1 6 616.46 34.85
 3 1 6 541.45 33.48
 3 1 6 583.19 34.68
 3 -1 6 488.48 32.71
 3 -1 6 537.31 33.26
 3 -1 6 622.86 34.84
 3 -1 6 506.69 33.05
 3 1 6 559.24 37.91
 3 -1 6 542.07 37.48
 3 1 6 614.41 39.89
 3 1 6 574.66 37.29
 3 1 6 609.86 34.88
 3 -1 6 556.04 37.4
 3 -1 6 569.49 34.24
 3 -1 6 569.14 38.19
 3 1 6 641.78 40.53
 3 -1 6 530.21 38.24
 3 1 6 593.59 38.97
 3 1 6 578.11 36.5
 3 -1 6 564.51 35.33
 3 1 6 521.3 35.56
 3 1 6 534.35 35.77
 3 -1 6 410.09 33.94
 3 -1 6 499.12 36.05
 3 -1 7 10.19 4.72
 3 -1 7 -0.72 4.54
 3 1 7 11.93 4.99
 3 1 7 4.31 4.31
 3 -1 7 8.49 5.39
 3 1 7 9.92 5.6
 3 1 7 4.96 7.87
 3 -1 7 8.45 7.75
 3 1 7 4.37 6.62
 3 -1 7 6.75 4.89
 3 1 7 6.21 5.27
 3 -1 7 14.32 8.91
 3 -1 7 17.17 6.38
 3 -1 7 18.11 5.81
 3 1 7 -1.13 8.96
 -3 1 -7 5.75 3.17
 3 1 7 -2.64 7.24
 3 -1 7 2.58 7.17
 3 1 7 -1.47 7.08
 3 1 7 14.23 5.88
 3 1 7 1.15 6.24
 3 -1 7 1.72 4.51
 3 1 8 23.2 7.76
 3 1 8 13.98 10.13
 3 -1 8 18.44 6.23
 3 1 8 29.15 8.53
 3 -1 8 25.88 6.36
 3 1 8 22.28 5.88
 3 -1 8 7.96 5.45
 3 -1 8 24.21 5.73
 3 1 8 17.76 4.99
 3 1 8 14.16 5.04
 3 -1 8 17.43 5.26
 3 1 9 9.27 3.31
 3 -1 9 1.93 2.95
 3 1 9 4.21 3.68
 3 -1 9 11.11 3.89
 3 -1 9 4.8 2.95
 3 1 9 6.66 3.32
 3 -1 9 1.02 3.62
 -3 -3 9 59.46 7.15
 -3 -3 9 53.93 9.62
 -3 -3 9 56.16 6.02
 -3 3 9 46.99 7.76
 -3 3 9 41.73 6.09
 -3 3 8 27.99 6.63
 -3 3 8 17.27 5.05
 -3 -3 8 20.34 4.47
 -3 3 8 27.31 9.22
 -3 -3 8 23.62 6.32
 -3 3 8 22.51 9.29
 -3 -3 8 34.55 7.62
 -3 -3 8 31.58 6.49
 -3 3 8 36.05 7.78
 -3 3 7 119.66 14.24
 -3 3 7 153.45 17.64
 -3 3 7 148.84 18.35
 -3 3 7 115.3 12.31
 -3 -3 7 133.1 13.88
 -3 -3 7 101.01 12.97
 -3 3 7 107.7 16.85
 -3 3 7 134.45 18.5
 -3 -3 7 113.96 10.52
 -3 -3 7 147.1 12.89
 -3 3 7 132.07 14.02
 -3 -3 7 128.33 11.64
 -3 -3 7 127.27 11.3
 -3 3 7 108.45 11.55
 -3 3 7 118.28 11.83
 -3 -3 7 116.55 11.03
 -3 -3 7 91.8 10.76
 -3 3 6 208.08 15.73
 -3 -3 6 177.82 14.28
 -3 3 6 178.64 15.65
 -3 -3 6 174.54 16.8
 -3 3 6 214.17 16.08
 -3 -3 6 176.01 14.66
 -3 3 6 170.41 14.64
 -3 -3 6 184.83 14.28
 -3 -3 6 190.57 14.47
 -3 -3 6 202.76 21.06
 -3 3 6 196.11 21.73
 -3 3 6 180.68 18.14
 -3 3 6 192.54 18.33
 -3 -3 6 208.53 14.88
 -3 -3 6 247.96 19.4
 -3 -3 6 141.97 16.3
 -3 -3 6 208.59 15.66
 -3 3 6 205.93 17.32
 -3 -3 5 179.18 17.02
 -3 3 5 205.09 15.65
 -3 -3 5 265.21 19.67
 -3 -3 5 230.88 15.42
 -3 3 5 201.84 16.28
 -3 -3 5 218.82 15.25
 -3 3 5 219.36 19.26
 -3 -3 5 226.27 15.16
 -3 3 5 242.79 16.56
 -3 -3 5 206.15 15.48
 -3 3 5 232.14 16
 -3 -3 5 269.76 22.01
 -3 -3 5 258.44 16.89
 -3 -3 5 216.41 18.58
 -3 3 5 230.66 19.33
 -3 -3 5 176.99 17.47
 -3 -3 5 253.91 21.76
 -3 -3 5 215.67 15.26
 -3 -3 4 15.61 6.24
 -3 -3 4 30.75 8.43
 -3 3 4 15.93 3.46
 -3 -3 4 14.31 5.52
 -3 -3 4 20.43 3.61
 -3 3 4 22.88 4.6
 3 -3 -4 16.56 2.85
 -3 3 4 17 5.8
 -3 3 4 10.34 5.65
 -3 3 3 850.62 47.15
 -3 3 3 880.46 45.04
 -3 3 3 762.72 46.89
 -3 3 3 844.71 45.11
 -3 -3 3 736.08 46.5
 -3 -3 3 834.51 48.95
 -3 3 3 885.48 44.99
 -3 -3 3 793.96 46.57
 -3 -3 3 796.04 47.94
 -3 3 2 2.26 1.95
 -3 -3 2 1.97 3.1
 -3 -3 2 2.31 3.25
 -3 -3 2 4.04 4.33
 -3 -3 1 2272.19 119.21
 -3 -3 1 2351.07 117.25
 -3 -3 1 2199.91 118.47
 -3 -3 1 2480.24 118.73
 3 3 -1 2260.53 116.37
 -3 3 1 2373.98 117.81
 -3 3 0 704.09 36.96
 -3 -3 0 727.11 37.44
 -3 -3 -1 1090.26 57.21
 3 -3 1 1144.12 58.21
 3 -3 1 1174.42 58.01
 -3 3 -1 1058.85 57.08
 3 -3 1 1064.24 58.64
 3 -3 2 20.15 4.93
 3 -3 2 19.16 3.93
 3 -3 2 16.54 3.81
 -3 3 -2 22.27 2.64
 3 -3 2 18.06 1.63
 -3 -3 -2 19.69 2.5
 3 3 3 1135.87 58.75
 -3 -3 -3 1056.95 55.62
 3 3 3 1072.21 58.59
 3 -3 3 1070.08 59.68
 3 -3 3 1085.39 57.74
 3 -3 3 979.42 57.84
 3 -3 3 1040.35 59.96
 3 -3 3 1044 57.75
 3 -3 4 28.06 5.95
 3 3 4 25.83 6.33
 3 -3 4 28.59 5.61
 3 -3 4 30.44 7.58
 3 3 4 37.54 6.52
 3 -3 4 26.66 5.6
 3 -3 4 27.25 3.79
 3 -3 5 498.3 29.78
 3 -3 5 509.37 30.91
 3 -3 5 487.65 28.21
 3 -3 5 434.22 27.51
 3 -3 5 405.03 31.41
 3 -3 5 444.4 29.12
 3 -3 5 492.5 28.03
 3 -3 5 391.88 26.52
 3 -3 5 508.96 28.31
 3 -3 5 505.96 27.81
 3 3 5 460.27 27.87
 3 3 5 541.27 29.24
 3 -3 5 452.11 27.55
 3 -3 5 495.46 31.92
 3 3 5 453.67 26.62
 3 3 5 500.61 31.65
 3 -3 5 393.33 26.25
 3 3 5 500.76 31.74
 3 -3 5 391.85 25.54
 3 -3 5 475.11 29.84
 3 3 6 49.7 7.09
 3 -3 6 40.37 6.25
 3 -3 6 33.83 6.12
 3 3 6 54.32 7.74
 3 -3 6 19.79 10.32
 3 -3 6 27.35 6.55
 3 -3 6 38.84 7.78
 3 -3 6 44.25 6.33
 3 3 6 36.22 10.2
 3 -3 6 43.61 7.53
 3 -3 6 39.49 5.93
 -3 3 -6 38.82 5.75
 3 3 6 44.22 8.58
 3 3 6 40.53 7.92
 3 -3 6 48.6 7.14
 3 -3 7 65.76 9.2
 3 3 7 77.71 12.44
 3 3 7 95.89 13.6
 3 3 7 79.82 12.72
 3 -3 7 81.66 9.77
 3 -3 7 79.47 9.73
 3 -3 7 70.83 9.56
 3 3 7 59.97 9.44
 3 -3 7 54.29 7.82
 3 3 7 82.65 9.26
 3 3 7 55.98 8.36
 3 3 7 77.39 9.76
 3 -3 7 83.38 8.98
 3 3 7 71.38 10.69
 3 3 7 74.68 10.79
 3 3 8 33.64 8.07
 3 -3 8 30.1 5.54
 3 3 8 33.18 6.02
 3 -3 8 28.84 5.38
 3 3 8 28.83 6.58
 3 -3 8 45.79 7.05
 3 -3 8 33.73 6.67
 3 -3 8 52.35 7.98
 3 3 8 30.77 8.74
 3 3 8 36.05 8.57
 3 3 8 33.43 7.59
 3 3 9 17.72 5.62
 3 -3 9 22.13 4.26
 3 3 9 20.98 4.84
 3 -3 9 27.1 5.06
 -3 5 9 16.84 4.11
 -3 -5 8 54.55 5.8
 -3 -5 8 49.95 6.15
 -3 5 8 59.76 10.26
 -3 5 8 43.45 7.78
 -3 -5 8 63.22 8.23
 -3 -5 8 47.79 11.26
 -3 5 8 50.73 7.77
 -3 -5 8 50.86 7.13
 -3 -5 8 55.95 8.01
 -3 -5 7 6.98 5.92
 -3 5 7 7 6.03
 -3 -5 6 465.62 28.48
 -3 -5 6 494.89 30.1
 -3 5 6 416 33.19
 -3 -5 6 546.9 33.7
 -3 -5 6 457.68 28.29
 -3 5 6 429.62 28.85
 -3 -5 6 484.8 29.63
 -3 -5 6 519.51 37.69
 -3 5 6 395.88 28.66
 -3 -5 6 427.76 31.29
 -3 -5 5 100.42 11.94
 -3 -5 5 77.13 7.94
 -3 -5 5 92.32 7.45
 -3 -5 5 76.44 9.17
 -3 -5 5 82.02 13.52
 -3 5 5 79.54 8.63
 -3 -5 5 80.82 7.82
 -3 -5 5 73.38 8.11
 -3 5 5 105.28 9.86
 -3 5 5 83.22 12.03
 -3 -5 5 59.15 10.39
 -3 -5 5 78.39 11.95
 -3 5 5 71.73 12.18
 -3 -5 4 175.19 18.05
 -3 -5 4 166.65 16.15
 -3 -5 4 192.76 13
 3 -5 -4 182.24 13.14
 -3 -5 4 166.43 15.88
 -3 5 4 199.53 13.89
 -3 -5 4 188.3 13.03
 -3 -5 4 186.76 12.99
 -3 5 4 206.91 17.58
 -3 -5 4 192.01 13.66
 -3 5 4 183.25 16.81
 -3 -5 4 233.58 20.32
 -3 -5 4 169.02 13.04
 -3 -5 4 186.51 14.06
 -3 -5 4 210.57 12.89
 -3 -5 3 23.63 3.43
 -3 -5 3 29.18 3.42
 -3 5 3 31.8 4.19
 -3 -5 3 35.31 6.94
 -3 -5 3 26.85 6.96
 -3 -5 3 33.91 6.94
 3 -5 -3 30.73 3.68
 3 -5 -3 28.28 4.05
 -3 -5 3 42.87 8.18
 3 -5 -2 979.24 51.36
 -3 5 2 985.84 51.76
 -3 -5 2 997.72 50.89
 3 -5 -2 941.53 51.14
 -3 -5 2 944.61 55.29
 -3 -5 2 835.59 53.2
 -3 -5 1 39.3 7.86
 -3 5 1 40.13 4.14
 -3 -5 1 37.72 3.9
 -3 -5 1 33.77 6.56
 3 -5 -1 36.4 6.81
 -3 -5 1 39.07 3.88
 -3 -5 1 40.82 3.77
 -3 -5 1 26.03 5.79
 3 -5 -1 37.68 4.48
 3 -5 0 2288.92 112.6
 3 -5 0 2269.87 111.99
 -3 5 0 2206.8 111.49
 -3 -5 0 2102.07 111.55
 3 -5 0 2131.81 114.57
 -3 -5 0 2053.07 114.41
 -3 -5 0 2205.53 111.83
 -3 -5 0 2182.65 111.86
 3 -5 0 2054.7 111.87
 -3 5 0 2134.78 110.56
 -3 5 -1 10.19 2.13
 3 -5 1 8.39 4.07
 -3 -5 -1 11.59 2.35
 3 -5 1 9.07 2.1
 -3 -5 -1 9.42 5.51
 3 -5 1 9.71 4.83
 3 -5 1 11.5 2.79
 -3 -5 -1 10.6 2.31
 -3 5 -1 9.78 1.78
 3 -5 1 6.37 2.51
 -3 -5 -1 12.28 2.19
 3 -5 1 15.48 6.4
 3 -5 2 486.31 26.43
 -3 -5 -2 495.81 27.4
 3 -5 2 466.71 27.07
 -3 -5 -2 489.87 26.86
 3 -5 2 491.05 27.52
 3 -5 2 515.87 27.64
 3 -5 2 483.49 31.35
 3 -5 2 500 29.47
 3 -5 3 252.21 15.86
 3 -5 3 248.63 15.92
 -3 -5 -3 249.54 15.87
 3 -5 3 284.11 18.72
 3 -5 3 258.4 20.44
 3 -5 3 233.84 19.55
 3 -5 3 269.23 18.07
 -3 -5 -4 768.16 42.19
 3 -5 4 810.16 42.2
 3 -5 4 799.07 42.41
 3 -5 4 759.07 45.42
 3 -5 4 821.27 49.18
 3 -5 4 760.45 42.66
 3 -5 4 755.03 43.12
 3 5 4 739.82 46.76
 3 5 4 760.56 46.77
 3 5 4 730.9 43.02
 3 -5 4 739.88 42.53
 3 -5 4 806.59 44.74
 3 -5 4 821.33 45.37
 3 -5 4 753.34 41.64
 3 -5 4 709.42 42.71
 3 -5 4 733.13 43.08
 3 -5 5 11.42 4.29
 3 -5 5 16.59 4.51
 3 5 5 19.34 4.91
 3 -5 5 15.14 7.13
 3 5 5 13.29 6.65
 3 -5 5 20.28 5.89
 3 -5 5 12.56 6.14
 3 -5 5 15.59 4.63
 3 -5 5 16.39 3.59
 3 5 5 12.32 3.62
 3 -5 5 18.97 6.17
 3 -5 5 5.71 3.86
 3 5 5 7.23 5.62
 3 -5 5 8.38 3.97
 3 -5 6 27.94 5.17
 3 -5 6 19.1 5.68
 3 -5 6 32.55 7.53
 3 5 6 37.92 7.96
 3 -5 6 26.78 6.74
 3 -5 6 26.93 5.47
 3 5 6 25.36 6.13
 3 5 6 22.05 5.34
 3 5 7 1.01 5.1
 3 -5 7 5.77 4.46
 3 5 7 7.93 5.81
 3 5 8 37.86 8.09
 3 -5 8 63.26 7.41
 -3 -5 -8 47.2 8.81
 3 -5 8 60.27 7.25
 3 5 8 47.31 6.43
 3 5 8 34.43 7.91
 3 5 8 41.13 8.91
 3 -5 8 62.11 8.4
 3 5 8 56.17 8.08
 -3 7 8 17.39 5.56
 -3 7 8 16.15 5.35
 -3 -7 7 84.53 8.27
 3 -7 -7 87.22 12.15
 -3 7 7 75.21 10.2
 -3 -7 7 76.9 8.85
 -3 -7 7 66.39 7.14
 -3 7 7 82.04 8.87
 -3 -7 7 84.57 10.61
 -3 7 6 9.02 6.22
 3 -7 -6 15.91 8.89
 -3 -7 6 12.96 4.31
 -3 -7 6 12.84 7.09
 -3 -7 6 12.77 4.84
 -3 7 6 6.09 4.32
 -3 -7 6 7.57 3.81
 -3 -7 6 16.81 6.62
 -3 -7 6 7.87 4.47
 -3 7 5 192.31 20.02
 -3 -7 5 206.05 25.81
 -3 -7 5 201.36 19.59
 -3 7 5 255.44 18.43
 -3 -7 5 246.52 17.12
 -3 -7 5 216.49 17.79
 -3 -7 5 207.24 15.6
 -3 -7 5 235.42 20.49
 3 -7 -5 226.83 15.79
 -3 -7 5 224.98 16.5
 -3 -7 5 242.69 15.51
 -3 -7 5 243.18 17.94
 -3 7 4 118.07 13.96
 -3 -7 4 99.82 10.06
 -3 -7 4 101.52 14.64
 -3 -7 4 120.23 9.61
 -3 -7 4 99.14 18.28
 -3 -7 4 103.87 9.25
 -3 7 4 90.5 12.75
 3 -7 -4 124.77 16.23
 -3 -7 4 106.52 9.12
 -3 -7 4 116.06 10.79
 -3 -7 4 108.3 14.3
 -3 -7 4 138.14 15.98
 -3 -7 4 120.9 10.53
 3 -7 -4 111.04 9.74
 -3 -7 3 790.19 41.19
 -3 -7 3 712.49 47.69
 -3 -7 3 623.05 45.26
 -3 -7 3 734.59 40.68
 -3 -7 3 739.68 41.05
 3 -7 -3 753.9 40.82
 -3 -7 3 708.3 40.99
 -3 -7 3 764.45 42.76
 3 -7 -3 671.04 46.71
 -3 -7 3 725.05 42.45
 -3 -7 3 690.44 46.82
 -3 -7 3 773.46 42.25
 3 -7 -3 715.35 42.17
 3 -7 -3 802.26 41.76
 3 -7 -2 26.42 3.81
 -3 -7 2 25.2 4.9
 3 -7 -2 25.21 4.29
 3 -7 -2 37.24 4.51
 -3 -7 2 28.66 3.87
 -3 -7 2 38.74 6.73
 -3 -7 2 32.78 4.31
 3 -7 -2 26.32 7.72
 -3 -7 2 35.06 4.05
 -3 -7 2 43.61 5.66
 -3 -7 2 37.35 8.45
 -3 -7 2 31.9 6.65
 -3 -7 2 33.06 4.3
 -3 -7 2 31.83 4.08
 3 -7 -2 32.1 4.12
 -3 -7 1 451.18 25.88
 -3 -7 1 464.38 25.84
 3 -7 -1 465.71 26.69
 3 -7 -1 446.86 26.36
 -3 -7 1 457.88 26.91
 -3 -7 1 459.57 28.83
 3 -7 -1 416.34 25.51
 -3 -7 1 477.11 28.82
 3 -7 -1 421.37 30.09
 -3 -7 1 397.85 29.53
 -3 -7 0 751.47 46.33
 3 -7 0 779.02 46.46
 3 -7 0 748.95 46.43
 -3 -7 0 717.86 45.97
 -3 -7 0 775.1 42.04
 -3 -7 0 858.38 43.01
 3 -7 0 746.78 41.8
 -3 -7 0 774.27 44.85
 -3 -7 0 778.59 42.29
 3 -7 0 718.96 42.36
 -3 -7 0 765.64 42.26
 3 -7 0 768.66 42.51
 3 -7 1 519.46 31.33
 3 -7 1 564.21 32.18
 3 -7 1 504.31 28.73
 3 -7 1 498.79 29.12
 -3 -7 -1 496.97 29.15
 -3 -7 -1 501.96 28.59
 3 -7 1 483.63 32.88
 -3 -7 -1 464.68 32.96
 3 -7 1 490.03 28.45
 -3 -7 -1 557.45 29.72
 3 -7 1 483.96 28.23
 3 -7 2 123.15 9.2
 3 -7 2 148.92 12.56
 -3 -7 -2 133.67 9.9
 -3 -7 -2 115.37 13.73
 3 -7 2 125.79 9.86
 -3 -7 -2 122.91 10.13
 3 -7 2 140.95 9.87
 3 -7 2 133.45 10.24
 3 -7 2 166.71 15.39
 -3 -7 -2 132.26 9.58
 3 -7 2 133.2 10.62
 3 -7 2 139.16 12.84
 3 -7 2 140.83 9.75
 3 7 2 135.3 10.85
 -3 -7 -2 141.02 10.55
 -3 -7 -3 619.6 34.74
 3 -7 3 566.09 40.07
 3 -7 3 654.84 38.17
 3 -7 3 618.25 34.23
 3 7 3 584.75 35.29
 3 -7 3 581.81 34.68
 -3 -7 -3 567.65 40.09
 3 -7 3 612.13 34.77
 3 -7 3 605.31 36.94
 3 -7 3 566.81 39.42
 3 -7 3 608.53 34.71
 3 -7 3 576.01 33.72
 3 -7 4 63.51 8.68
 3 -7 4 72 8.09
 3 -7 4 66.25 11.22
 3 -7 4 67.58 10.18
 3 -7 4 61.11 7.14
 3 -7 4 47.46 10.29
 3 7 4 63.96 10.54
 3 7 4 63.96 7.5
 -3 -7 -4 55.98 6.39
 3 7 4 74.65 10.88
 -3 -7 -4 66.23 13.3
 3 -7 4 75.37 6.87
 3 -7 4 59.56 7.2
 3 -7 4 52.83 7
 3 -7 5 261.65 18.38
 3 -7 5 274.92 17.1
 3 -7 5 252.15 18.33
 3 7 5 232.15 21.64
 3 -7 5 258.16 18.4
 3 -7 5 250.28 20.83
 3 -7 6 9.34 6.46
 3 -7 6 8.89 4.31
 3 -7 6 15.79 5.46
 -3 -7 -6 4.02 8.33
 3 7 6 9.05 6.04
 -3 -7 -7 117.53 12.76
 3 7 7 105.96 11.15
 3 -7 7 112.61 11.14
 3 7 7 110.26 11.53
 3 -7 7 119.33 9.98
 3 7 7 104.12 11.89
 3 -7 7 105.96 10.8
 3 -7 7 110.03 10.21
 3 7 8 -0.4 3.44
 3 -7 8 0.39 2.85
 3 7 8 3.51 3.79
 3 -7 8 1.68 3.1
 3 7 8 2.66 3.76
 -3 9 7 27.81 5.95
 3 -9 -6 31.72 8.14
 -3 9 6 23 7.14
 -3 -9 6 23.05 4.73
 -3 -9 6 22.8 3.67
 -3 9 6 33.35 5.68
 -3 -9 6 33.42 6.4
 -3 -9 6 24.69 3.91
 3 -9 -5 39 9.71
 -3 -9 5 45.65 11.28
 -3 -9 5 47.8 5.86
 -3 9 5 60.19 9.88
 -3 -9 4 81.53 12.61
 -3 -9 4 61.1 7.85
 -3 -9 4 69.11 8.32
 -3 -9 4 70.42 6.83
 -3 9 4 50.53 10.17
 -3 9 4 63.09 8.6
 3 -9 -4 44.53 10.92
 -3 9 4 47.21 9.84
 -3 -9 4 57.37 6.37
 -3 -9 3 120.77 15.41
 -3 -9 3 142.1 12.4
 -3 -9 3 131.36 10.73
 -3 -9 3 130.46 12.19
 -3 -9 3 132.02 10.71
 3 -9 -3 150.7 11.93
 3 -9 -3 141.19 10.56
 -3 9 3 163.8 13.93
 -3 -9 3 144.13 10.93
 -3 -9 2 128.45 15.89
 -3 -9 2 135.62 16.75
 3 -9 -2 145.11 10.93
 -3 -9 2 153.19 11.26
 -3 -9 2 168.45 15.25
 3 -9 -2 153.16 11.76
 3 -9 -2 142.14 11.79
 3 -9 -2 130.48 15.62
 -3 9 2 135.1 12.95
 -3 -9 2 132.04 10.47
 3 -9 -2 135.7 10.67
 -3 -9 2 130.98 10.56
 -3 -9 2 146.03 10.8
 -3 -9 1 179.29 12.06
 3 -9 -1 168.51 12.41
 -3 -9 1 163.16 12.37
 -3 -9 1 185.69 16.23
 3 -9 -1 143.6 12.43
 3 -9 -1 174.63 13.1
 -3 -9 1 164.6 12.21
 -3 -9 1 172.28 15.52
 3 -9 -1 162.44 15.08
 -3 9 1 183.81 14.51
 3 -9 -1 174.57 12.4
 -3 -9 1 165.11 12.17
 3 -9 -1 178.74 17.78
 3 -9 -1 209.76 18.7
 -3 -9 1 154.6 16.4
 -3 -9 1 143.73 11.54
 -3 -9 0 128.69 15.76
 3 -9 0 138.17 15.95
 -3 -9 0 135.99 15.7
 3 -9 0 157.81 16.43
 -3 -9 0 192.92 16.06
 -3 -9 0 152.3 10.82
 3 -9 0 156.89 10.9
 3 -9 0 146.04 11.6
 -3 -9 0 154.75 11.78
 3 -9 0 165.64 12.48
 3 -9 0 165.41 12.29
 -3 -9 0 156.92 11.95
 -3 -9 0 155.97 11.83
 3 -9 0 174.32 12.47
 3 -9 0 191.83 15.67
 -3 -9 0 162.53 15.39
 -3 -9 -1 310.84 23.29
 -3 -9 -1 273.11 18.55
 3 -9 1 310.68 22.64
 3 -9 1 329.1 19.11
 -3 -9 -1 311.24 19.61
 -3 -9 -1 333.43 20.23
 3 -9 1 314.58 19.53
 3 -9 1 319.57 20.13
 -3 -9 -1 288.35 19.15
 3 -9 1 291.79 19.73
 -3 -9 -1 274.2 24.61
 3 -9 1 293.11 24.48
 -3 -9 -1 296.04 24.7
 3 -9 1 332.53 23.69
 3 9 1 306.2 20.49
 3 -9 1 299.13 19.37
 3 -9 2 452.05 30.17
 3 -9 2 528.81 33.47
 3 -9 2 450.96 27.46
 -3 -9 -2 468.44 28.98
 3 -9 2 488.82 28.92
 3 9 2 446.95 29.59
 -3 -9 -2 477.87 28.48
 -3 -9 -2 483.19 34.94
 3 -9 2 521.37 35.24
 3 -9 2 483.55 28.88
 3 -9 2 522.96 28.45
 3 -9 2 481.75 35.51
 3 -9 3 232.45 18.11
 -3 -9 -3 201.29 14.19
 3 -9 3 214.25 20.4
 -3 -9 -3 197.76 14.76
 3 -9 3 213.83 14.4
 3 -9 3 202.05 15.09
 3 9 4 24.36 7.46
 3 -9 4 17.48 4.71
 3 -9 4 25.15 4.31
 3 -9 4 18.79 4.21
 3 -9 4 18.64 5.47
 3 -9 4 12.96 4.64
 -3 -9 -4 17.3 8.6
 3 -9 4 21.85 8.58
 3 9 5 71.23 10.37
 3 -9 5 67.22 11.22
 3 -9 5 77.42 7.97
 -3 -9 -5 72.18 11.82
 3 -9 5 67.02 7.51
 3 -9 6 38.07 6.2
 3 -9 6 31.62 4.98
 3 9 6 42.2 6.13
 3 -9 6 45.64 5.57
 -3 -9 -6 32.34 7
 3 9 6 35.38 6.49
 3 -9 7 25.78 3.6
 3 9 7 24.86 5.36
 3 9 7 35.63 5.25
 -3 -11 5 17.99 3.73
 3 -11 -5 16.48 4.94
 3 -11 -5 14.21 5.18
 -3 11 5 17.05 5.14
 -3 11 5 17.09 4.69
 -3 -11 5 26.27 5.03
 -3 -11 5 26.07 6.3
 3 -11 -4 162.54 13.66
 -3 11 4 148.79 12.59
 -3 11 4 129.49 13.85
 3 -11 -4 144.72 14.49
 -3 -11 4 110.06 14.11
 -3 -11 4 153.72 13.7
 -3 -11 4 149.01 11.46
 -3 -11 4 147.57 10.22
 -3 -11 3 96.94 7.75
 -3 -11 3 82.93 8.77
 -3 -11 3 76.54 12.65
 3 -11 -3 117.84 11.53
 -3 11 3 73.17 11.12
 -3 11 3 104.45 10.42
 3 -11 -3 83.79 11.78
 3 -11 -2 521.93 36.55
 -3 -11 2 542.46 38.08
 -3 -11 1 17.32 7.97
 3 -11 -1 24.61 6.05
 3 -11 -1 18.46 3.68
 -3 -11 1 17.02 4.87
 -3 -11 1 19.92 3.78
 3 -11 0 282.12 18.15
 -3 -11 0 261.76 18.38
 -3 -11 0 271.57 17.71
 3 -11 0 278.54 23.96
 -3 -11 0 282.39 24.69
 3 -11 0 259.16 20.41
 -3 -11 0 265.47 20.91
 -3 -11 -1 85.58 8.48
 3 -11 1 97.46 8.58
 -3 -11 -1 105.27 11.76
 -3 -11 -1 92.37 8.25
 3 -11 1 91.57 13.38
 3 -11 2 220.72 14.5
 3 -11 2 180.75 18.88
 -3 -11 -2 174.8 18.26
 3 -11 3 4.78 3.26
 3 11 3 7.16 4.55
 3 -11 3 7.52 3.3
 3 -11 3 8.39 6.28
 3 11 3 6.11 5
 -3 -11 -3 5.22 5.23
 3 -11 3 5.44 3.94
 -3 -11 -3 7.66 2.6
 -3 -11 -3 4.69 5.44
 3 -11 4 244.79 15.7
 3 11 4 279.2 18.75
 3 -11 4 231.74 15.75
 3 -11 4 239.73 18.3
 -3 -11 -4 261.96 19.01
 3 11 4 259.12 19.55
 3 -11 4 263.59 20.8
 -3 -11 -4 245.78 20.36
 3 -11 5 47.04 5.66
 3 -11 5 45.59 4.64
 -3 -11 -5 36.22 6.5
 3 11 5 54.28 6.6
 -3 -11 -5 45.69 4.79
 -3 -11 -5 55.85 6.47
 -3 -13 3 68.97 6.58
 -3 -13 3 69.52 5.29
 3 -13 -3 71.68 6.42
 -3 -13 2 1.9 2.06
 3 -13 -2 0.86 3.05
 -3 -13 1 158.8 10.38
 3 -13 -1 145.99 13.4
 -3 -13 1 135.28 13.4
 3 -13 -1 154.31 11.09
 -3 -13 0 0.92 2.19
 3 -13 0 6.36 4.47
 -3 -13 0 -2.5 4.7
 3 -13 0 1.74 1.99
 -3 -13 -1 82.71 6.67
 -3 -13 -1 84.83 9.87
 3 -13 1 93.72 9.92
 3 -13 1 82.96 7.96
 -3 -13 -2 0.46 3.24
 -3 -13 -2 0.21 1.75
 3 -13 2 1.27 2.36
 -3 -13 -3 106.14 8.11
 3 -13 3 100.66 7.79
 -4 0 9 2.77 3.84
 -4 0 9 -4.8 4.76
 -4 0 8 106.86 11.8
 -4 0 8 118.22 12.3
 -4 0 7 8.22 7.61
 -4 0 7 2.69 3.73
 -4 0 7 1.47 8.8
 -4 0 7 -1.39 7.64
 -4 0 7 1.01 7.26
 -4 0 7 -4.34 4.47
 -4 0 7 -0.73 4.1
 -4 0 7 -2.96 5.7
 -4 0 7 -3.18 6.12
 -4 0 6 551.69 32.11
 -4 0 6 499.57 30.69
 -4 0 6 522.64 33.04
 -4 0 6 544.7 31.86
 -4 0 6 517.14 36.46
 -4 0 6 612.13 39.28
 -4 0 6 439.78 32.7
 -4 0 6 488.61 33.74
 -4 0 6 583.71 38.93
 -4 0 6 549.66 37.26
 -4 0 6 397.51 29.05
 -4 0 6 498.98 31.14
 -4 0 5 1.14 5.96
 -4 0 5 1.24 6.41
 -4 0 5 -0.5 3.78
 -4 0 5 -4.67 5.89
 -4 0 5 -0.9 4.15
 -4 0 5 1.02 2.12
 -4 0 5 0.56 3.78
 -4 0 5 3.26 7.1
 -4 0 5 -2.5 7.23
 -4 0 5 -1 3.45
 -4 0 5 -1.76 3.22
 -4 0 5 2.14 3.32
 -4 0 4 2583.42 133.12
 -4 0 4 2654.89 133.04
 -4 0 4 2361.18 135.42
 -4 0 3 -0.61 1.52
 -4 0 3 0.98 3.84
 -4 0 2 8254.57 407.47
 -4 0 2 7510.92 408.95
 -4 0 1 1.33 2.23
 -4 0 1 1.19 1.37
 -4 0 0 1870.96 95.5
 4 0 1 2.15 1.74
 4 0 2 9999 508.51
 4 0 3 2.91 3.18
 4 0 3 0.58 4.39
 4 0 4 1880.69 90.88
 4 0 4 1607.18 88.51
 4 0 4 1622.46 89.66
 4 0 5 -1.11 2.87
 4 0 5 -0.72 2.32
 4 0 5 -0.74 2.52
 4 0 5 -2.57 3.16
 4 0 5 -2.44 4.63
 4 0 5 -2.52 6.99
 4 0 5 -3.71 5.83
 4 0 5 1.06 5.66
 4 0 5 0.5 3.02
 4 0 5 2.31 3.7
 4 0 5 -5.93 6.6
 4 0 5 -1.07 5.25
 4 0 5 -2.95 4.78
 4 0 5 -0.78 4
 4 0 6 500.22 37.91
 4 0 6 639.96 40.63
 4 0 6 596.46 40.1
 4 0 6 643.04 36.53
 4 0 6 581.28 35.55
 4 0 6 611.45 38.72
 4 0 6 576.29 37.61
 4 0 6 481.42 36.31
 4 0 6 545.82 38.04
 4 0 6 565.13 36.6
 4 0 6 616.49 36.07
 4 0 6 574.57 34.76
 4 0 7 1.48 4.51
 4 0 7 -8.65 4.39
 4 0 7 1.16 5.39
 4 0 7 0.96 4.25
 4 0 7 1.86 4.21
 4 0 7 -2.33 8.01
 4 0 7 2.59 5.29
 4 0 7 -4.68 6.5
 4 0 7 2.79 6.32
 4 0 7 5 7.31
 4 0 8 44.68 7.66
 4 0 8 35.6 6.58
 4 0 8 29.73 8.21
 4 0 8 45.64 6.97
 4 0 8 46.12 6.99
 4 0 8 50.04 10.22
 4 0 9 3.87 3.65
 4 0 9 -2.01 3.09
 -4 2 9 4.48 4.83
 -4 -2 9 15.27 4.31
 -4 2 9 5.63 4.07
 -4 -2 9 6.8 3.89
 -4 -2 9 16.93 8.04
 -4 -2 9 9.97 4.99
 -4 2 9 -4.05 6.88
 -4 2 8 8.34 6.96
 -4 -2 8 12.26 4.36
 -4 2 8 15.11 8.34
 -4 2 8 9.96 4.22
 -4 2 8 11.14 5.6
 -4 -2 8 5.1 4.01
 -4 -2 8 1.75 5.13
 -4 -2 8 9.1 5.41
 -4 2 8 -3.68 8.5
 -4 -2 7 22.22 5.47
 -4 2 7 21.78 5.94
 -4 2 7 25.7 11.09
 -4 2 7 20.2 9.13
 -4 -2 7 19.7 5.19
 -4 2 7 24.66 6.18
 -4 -2 7 20.52 5.18
 -4 2 7 16.15 5.94
 -4 2 7 21.68 5.64
 -4 -2 7 4.19 9.18
 -4 -2 7 16.99 5.97
 -4 -2 7 19.87 7.36
 -4 2 7 12.25 7.46
 -4 -2 7 13.17 5.01
 -4 2 7 10.74 6.6
 -4 -2 7 17.42 6.9
 -4 -2 7 8.47 6.18
 -4 2 7 15.55 6.64
 -4 2 7 18.47 6.27
 -4 2 7 22.51 10.71
 -4 2 7 25.18 9.87
 -4 -2 7 17.27 5.11
 -4 -2 6 4.62 3.35
 -4 2 6 1.56 4.34
 -4 -2 6 0.99 5.1
 -4 -2 6 2.89 4.23
 -4 -2 6 -0.99 7.2
 -4 2 6 -1.65 7.16
 -4 -2 6 4.01 8.92
 -4 2 6 -1.57 3.99
 -4 -2 6 1.47 3.27
 -4 -2 6 0.62 3.57
 -4 2 6 2.05 4.1
 -4 2 6 -1.18 5.11
 -4 -2 6 -2.43 4.42
 -4 2 6 0.85 6.02
 -4 -2 6 -4.04 5.84
 -4 2 6 -0.52 3.66
 -4 -2 6 1.41 8.63
 -4 -2 6 2.26 3.63
 -4 2 6 11.49 8.73
 -4 2 5 216.32 16.27
 -4 -2 5 215.43 15.54
 -4 2 5 208.03 18.45
 -4 -2 5 202.95 20.02
 -4 2 5 217.78 18.92
 -4 2 5 230.19 16.04
 -4 -2 5 200.45 17.5
 -4 -2 5 257.68 17.31
 -4 -2 5 288.94 19.77
 -4 -2 5 231.26 15.47
 -4 -2 5 248.35 16.43
 -4 -2 5 196.2 17.28
 -4 -2 5 256.84 21.43
 -4 -2 5 211.84 15.27
 -4 -2 5 251.32 21.79
 -4 -2 5 236.31 16.22
 -4 2 5 209.1 15.66
 -4 -2 5 233.79 15.51
 -4 2 5 236.56 16.46
 -4 -2 4 37 8.88
 -4 -2 4 30.27 4.36
 -4 2 4 39.66 5.23
 -4 2 4 46.82 7.77
 -4 -2 4 41.33 8.79
 -4 2 4 43.01 4.9
 -4 -2 3 237.29 18.03
 -4 2 3 215.03 13.31
 -4 2 3 203.99 15.36
 -4 -2 3 211.25 15.1
 -4 -2 2 37.12 5.82
 -4 -2 2 41.34 5.14
 -4 2 2 45.89 4.07
 -4 -2 1 871.87 44.73
 -4 -2 1 885.04 44.66
 -4 2 1 810.21 43.88
 -4 -2 1 846.85 45.04
 -4 -2 0 52.34 3.28
 -4 2 0 56.5 4.19
 -4 -2 0 60.18 3.86
 4 -2 1 151.8 8.89
 4 -2 1 149.47 9.06
 4 -2 1 144.82 9.5
 -4 -2 -1 132.81 8.2
 -4 2 -1 137.29 8.31
 -4 -2 -2 88.1 5.8
 4 -2 2 90.89 7.01
 4 -2 2 92.83 8.11
 4 -2 3 2.01 2.9
 4 2 3 0.73 3.21
 4 2 3 0.5 3.31
 -4 -2 -3 -0.52 1.36
 4 -2 3 -0.6 4.49
 4 -2 4 211.92 17
 4 2 4 165.78 13.17
 4 -2 4 170.56 12.06
 4 -2 4 203.29 14.14
 4 -2 4 168.7 14.44
 4 -2 4 207.81 15.17
 4 2 4 199.69 14.89
 4 -2 4 179.52 15.4
 4 2 4 188.03 15.07
 4 -2 5 9.15 4.7
 4 -2 5 5.42 4.97
 4 -2 5 6.51 4.41
 4 -2 5 7.82 3.51
 4 -2 5 11.92 6.13
 4 -2 5 9.91 4.46
 4 -2 5 11.61 3.43
 4 2 5 3.79 3.7
 4 -2 5 6.69 2.89
 4 2 5 12.79 3.39
 4 -2 5 5.23 4.58
 4 -2 5 12.76 4.74
 4 -2 5 2.94 5.38
 4 -2 5 6.48 3.66
 4 2 5 13.44 4.71
 4 2 5 15.04 5.13
 4 2 6 16.97 6.51
 4 -2 6 15.47 5.25
 4 -2 6 20.37 5.72
 4 -2 6 17.33 4.89
 4 2 6 10.3 4.6
 4 2 6 14.18 4.95
 4 -2 6 22.16 4.92
 4 2 6 11.34 5.7
 4 -2 6 14.23 4.2
 4 -2 6 22.03 4.86
 4 -2 6 22.43 7.76
 4 2 6 11.49 7.56
 -4 2 -6 11.81 3.56
 4 -2 6 15.35 5.55
 4 -2 6 4.63 10.09
 4 2 6 11.45 7.77
 4 -2 6 6.63 7.05
 4 -2 6 16.6 5.6
 4 2 7 1.51 4.32
 4 -2 7 -4.24 4.67
 4 -2 7 4.11 4.16
 4 2 7 -1.72 5.15
 4 -2 7 1.68 5.2
 4 -2 7 -6.14 10.79
 4 2 7 1.42 6.29
 4 2 7 -2.41 7.71
 4 2 7 -0.98 5.35
 4 -2 7 -2.63 4.21
 4 -2 7 -3.61 4.94
 -4 2 -7 1.2 3.09
 4 -2 7 -6.33 6.55
 4 2 7 -1.28 6.61
 4 2 7 2.86 6.74
 4 -2 7 -0.81 4.77
 4 2 7 4.29 5.71
 4 2 7 4.53 5.74
 4 -2 7 4.58 6.7
 4 2 8 2.98 6.11
 4 -2 8 4.97 4.21
 4 2 8 6.49 6.65
 4 2 8 1.33 5.09
 4 -2 8 6.7 4.03
 4 -2 8 2.81 3.63
 4 2 8 0.66 4.53
 4 2 8 2.99 3.67
 4 2 8 9.54 5.23
 4 2 8 0.94 7.31
 4 -2 8 2.93 4.65
 4 -2 9 -5.06 5.73
 4 -2 9 -0.81 3.99
 4 2 9 1.43 3.14
 4 -2 9 0.51 3.44
 4 2 9 4.49 3.19
 -4 -4 9 20.48 7.16
 -4 4 9 18.36 4.78
 -4 -4 9 18.84 3.62
 -4 -4 8 275.63 19.85
 -4 -4 8 267.75 19.2
 -4 4 8 259.21 21.72
 -4 -4 8 228.81 16.02
 -4 4 8 254.3 18.61
 -4 -4 8 222.45 16.66
 -4 4 8 224.81 18.15
 -4 -4 8 284.78 23.44
 -4 4 8 282.76 21.53
 -4 -4 7 149.86 13.22
 -4 -4 7 144.63 13.14
 -4 -4 7 159.34 16.17
 -4 4 7 189.88 16.1
 -4 -4 7 203.03 15.41
 -4 -4 7 180.44 14.01
 -4 -4 7 205.78 17.05
 -4 4 7 182.85 17.31
 -4 4 7 159.08 14.48
 -4 4 7 195.32 15.96
 -4 -4 6 170.71 14.12
 -4 -4 6 175.83 17.24
 -4 4 6 189.12 15.54
 -4 4 6 190.17 19.02
 -4 -4 6 218.95 18.59
 -4 -4 6 178.85 14.34
 -4 -4 6 181.47 17.08
 -4 4 6 189.4 18.46
 -4 -4 6 208.24 15.12
 -4 4 6 181.14 15.78
 -4 -4 6 185.24 15.31
 -4 4 6 222.32 17.35
 -4 -4 6 210.59 16.25
 -4 -4 5 113.72 13.78
 -4 -4 5 132.25 16.45
 -4 -4 5 151.99 11.76
 -4 -4 5 173.57 15.55
 -4 4 5 147.5 12.93
 -4 4 5 161.57 15.79
 -4 -4 5 165.03 12
 -4 4 5 158.9 13.39
 -4 4 5 142.47 12.45
 -4 4 5 153.45 12.68
 -4 -4 5 131.4 10.86
 -4 -4 5 134.22 11.76
 -4 4 5 177.53 13.18
 -4 4 5 149.32 15.89
 -4 4 5 153.49 12.56
 -4 -4 5 160.15 14.71
 -4 -4 5 167.26 13.36
 -4 -4 5 170.47 10.88
 -4 -4 4 165.97 10.36
 -4 4 4 155.19 14.21
 4 -4 -4 150.5 10.7
 -4 -4 4 150.35 13.3
 -4 4 4 160.94 11.52
 -4 -4 4 139.41 11.48
 -4 4 4 132.65 13.68
 -4 -4 4 146.32 11.19
 -4 -4 4 152.48 10.87
 -4 4 4 143.76 11.92
 -4 -4 4 126.92 13.1
 -4 -4 4 140.4 15.52
 -4 -4 4 143.17 13.74
 -4 -4 3 476.52 30.1
 -4 -4 3 499.66 32.35
 -4 4 3 467.48 28.15
 -4 -4 3 509.72 27.52
 4 -4 -3 474.79 26.93
 -4 4 3 498.12 27.94
 -4 -4 2 1712.02 91.94
 -4 -4 2 1698.39 90.66
 -4 -4 2 1758.61 90.98
 -4 -4 2 1645.56 90.87
 -4 -4 2 1802.59 92.68
 -4 4 2 1702.28 89.51
 -4 -4 1 843.82 47.1
 -4 -4 1 831.13 44.66
 -4 4 1 846.19 45.22
 -4 -4 1 905.8 46.4
 -4 4 0 1582.85 82.37
 -4 -4 0 1641.32 83.08
 4 -4 1 2097.85 98.83
 -4 -4 -1 1928.14 97.85
 -4 4 -1 1738.72 97.63
 4 -4 1 1908.81 99.85
 4 -4 2 3790.37 200.46
 -4 -4 -2 4029.11 201.59
 4 -4 2 3845.57 201.62
 4 -4 2 3920.09 201.74
 4 -4 2 3978.24 204.97
 4 -4 2 4131.85 203.05
 -4 4 -2 4037.36 201.61
 4 -4 2 4058.46 202.85
 4 -4 2 3888.96 204.36
 4 -4 2 3989.45 203.33
 -4 -4 -3 967.81 52.19
 4 4 3 968.38 55.1
 -4 4 -3 1025.07 52.29
 4 -4 3 1042.93 54.47
 4 -4 3 970.85 56.7
 4 -4 3 971.24 52.6
 4 -4 3 935.96 52.3
 4 -4 4 145.46 14.47
 4 -4 4 150.89 11.99
 4 4 4 139.62 12.7
 4 -4 4 120.51 10.07
 4 -4 4 124.21 9.94
 4 4 4 118.87 9.25
 4 -4 4 136.39 9.35
 4 -4 4 127.61 9.65
 4 -4 4 135.57 12.01
 4 -4 4 134.84 12.42
 4 -4 4 115.72 10.18
 -4 -4 -4 112.6 8.91
 4 -4 4 131.98 11.27
 -4 4 -4 136.78 9.7
 4 4 4 146.19 13.21
 4 -4 5 182.16 12.78
 4 -4 5 197.94 15.33
 4 4 5 192.49 16.92
 4 -4 5 165.75 12.82
 4 4 5 155.03 12.54
 4 4 5 177.36 13.16
 4 -4 5 158.8 13.52
 4 -4 5 183.93 12.11
 4 -4 5 189.15 13.99
 4 4 5 225.54 17.91
 -4 4 -5 191.08 13.27
 4 -4 5 163.33 15.39
 4 -4 5 192.48 14.48
 4 -4 5 181.97 15.41
 4 -4 5 196.67 18.31
 4 -4 5 172.45 13.6
 4 4 5 213.54 14.9
 4 -4 5 197.44 13.74
 4 4 5 173.81 13.91
 4 4 6 390.46 27.06
 4 -4 6 361.71 25
 4 4 6 352.02 29.77
 4 -4 6 315.77 22.98
 4 -4 6 363.82 24.65
 4 4 6 359.46 26.52
 -4 4 -6 369.58 22.86
 4 -4 6 327.36 21.69
 4 4 6 365.05 24.13
 4 -4 6 349.18 22.78
 4 -4 6 292.35 22.38
 4 4 6 304.69 22.89
 4 -4 6 367.01 23.82
 4 -4 6 405.48 26.17
 4 -4 7 87.68 10.62
 4 4 7 113.69 12.8
 4 4 7 124.88 12.9
 4 -4 7 93.79 10.95
 4 4 7 112.78 10.97
 4 4 7 89.08 10.59
 4 -4 7 94.21 9.67
 4 4 7 101.48 13.35
 4 -4 7 111.42 10.97
 4 4 7 99.94 13.24
 4 4 8 38.7 8.13
 4 4 8 53.84 8.27
 4 -4 8 50.68 6.93
 4 4 8 47.13 7.82
 4 4 8 47.62 6.56
 4 -4 8 35.44 5.53
 4 -4 8 55.36 8.27
 4 4 8 45.63 8.68
 4 -4 8 52.92 7.16
 4 -4 8 37.24 9.29
 4 -4 9 6.91 2.65
 4 4 9 3.73 3.89
 4 -4 9 13.44 3.54
 -4 -6 8 29.28 5.79
 -4 -6 8 21.51 6.13
 -4 6 8 21.93 5.34
 -4 6 8 20.88 7.52
 4 -6 -8 27.58 6.75
 -4 6 8 17.13 4.57
 -4 6 8 25.24 7.32
 -4 -6 7 0.51 2.95
 -4 -6 7 8.6 4.71
 -4 6 7 2.63 4.87
 -4 6 7 1.06 4.98
 4 -6 -7 -2.36 7.66
 -4 -6 7 -5.35 6
 -4 -6 7 1.28 3.69
 -4 -6 7 -1.44 10.06
 -4 -6 7 -2.67 4.14
 -4 -6 6 42.2 6.99
 -4 -6 6 32.18 5.98
 -4 -6 6 39.45 7.41
 -4 -6 6 45.38 5.39
 -4 -6 6 46.7 6.99
 -4 -6 6 27.64 14.29
 -4 -6 6 46.71 7.9
 -4 -6 6 50.11 6.54
 -4 -6 6 45.06 9.07
 -4 6 6 49.75 9.48
 -4 6 6 38.62 9.23
 -4 6 6 41.6 7.18
 -4 -6 6 43.11 9.52
 -4 -6 6 46.4 9.1
 4 -6 -5 2.17 2.25
 -4 -6 5 3.09 7.42
 -4 -6 5 1.07 3.17
 -4 -6 5 -1.13 5.73
 -4 6 5 8.1 6
 -4 -6 5 1.16 6.98
 -4 -6 5 2.2 6.6
 -4 -6 5 0.63 4.32
 -4 -6 5 3.16 4.09
 -4 -6 5 3.74 4.64
 -4 -6 5 2.23 2.51
 -4 -6 5 -3.49 11.18
 -4 6 5 0.81 4.54
 -4 6 5 4.05 5.86
 -4 6 4 6.73 5.19
 -4 -6 4 2.74 2.99
 -4 -6 4 0.44 2.93
 -4 6 4 5.63 6.59
 -4 -6 4 0.59 3.4
 -4 -6 4 -0.95 3.57
 -4 -6 4 2.07 6.34
 -4 -6 4 4.87 5.41
 -4 -6 4 1.29 6.41
 -4 -6 4 3.12 10.7
 -4 -6 4 1.49 2.83
 -4 -6 4 2.81 4.02
 -4 -6 4 6.88 7.53
 -4 -6 4 0.43 2.94
 -4 -6 4 3.84 4.15
 -4 6 4 0.58 2.29
 4 -6 -4 2.2 2.39
 -4 -6 3 137.75 10.66
 -4 -6 3 121.83 11.05
 -4 -6 3 156.39 11.37
 -4 -6 3 152.01 10.11
 -4 -6 3 151.05 14.23
 -4 -6 3 149.58 15.28
 -4 -6 3 133.81 10.25
 -4 -6 3 138.1 11.45
 -4 -6 3 108.71 13.26
 -4 6 3 127.36 10.4
 -4 -6 3 150.82 13.64
 4 -6 -3 137.44 15.18
 4 -6 -3 148.1 11.1
 4 -6 -3 154.99 10.56
 -4 -6 3 147.14 10.05
 -4 -6 3 153.85 10.48
 -4 6 2 49.6 5.16
 -4 -6 2 54.54 8.77
 4 -6 -2 29.81 7.78
 4 -6 -2 47.18 4.84
 4 -6 -2 42.48 4.9
 -4 -6 2 39.53 8.12
 -4 6 2 27.26 3.76
 4 -6 -2 43.89 5.04
 -4 -6 2 40.44 6.24
 -4 -6 2 38.47 4.23
 -4 -6 2 34.16 4.19
 -4 -6 2 45.36 4.95
 -4 -6 1 13.67 5.65
 4 -6 -1 9.09 4.99
 4 -6 -1 10.11 2.81
 -4 -6 1 11.26 2.47
 4 -6 -1 10.01 3.14
 -4 -6 1 15.88 4.98
 -4 6 1 10.79 2.68
 -4 -6 1 12.41 3.95
 -4 -6 0 345.15 20.42
 4 -6 0 370.74 24.04
 -4 -6 0 333.51 23.94
 -4 6 0 347.68 20.23
 4 -6 0 370.48 20.94
 4 -6 1 123.12 9
 -4 -6 -1 122.39 8.58
 4 -6 1 122.2 8.67
 4 -6 1 113.16 8.74
 -4 -6 -1 116 8.75
 4 -6 1 118.12 10.31
 4 -6 1 118.2 11.38
 -4 -6 -1 136.44 12.47
 4 -6 2 6.71 3.32
 4 -6 2 11.68 2.94
 -4 -6 -2 6.31 1.95
 4 -6 2 11.05 2.48
 -4 -6 -2 8.62 2.44
 4 -6 2 6.83 2.59
 4 -6 2 12.67 5.4
 -4 -6 -2 6.09 6.4
 4 -6 2 5.61 5.94
 4 -6 3 1.3 3.96
 4 -6 3 4.05 5.31
 4 -6 3 0.7 4.61
 -4 -6 -3 0.87 1.8
 4 -6 3 7.08 4.3
 4 -6 3 5.83 2.73
 4 -6 3 3.06 2.36
 -4 -6 -3 -3.08 7.3
 -4 -6 -3 0.44 4.59
 4 -6 3 0.7 2.25
 4 -6 3 1.74 2.61
 4 6 3 2.12 2.19
 4 -6 3 -0.91 3.41
 4 -6 3 2.42 2.76
 4 -6 3 11.95 6.12
 4 -6 4 8.96 5.59
 4 -6 4 6.88 4.75
 -4 -6 -4 5.11 2.24
 4 -6 4 -0.98 2.73
 4 -6 4 0.47 2.24
 4 -6 4 -0.6 4.75
 4 -6 4 1.75 3.38
 4 6 4 3.16 5.85
 4 6 4 7.36 4.87
 4 -6 4 5.15 6.74
 4 -6 4 0.52 3.85
 4 6 4 0.61 2.52
 4 -6 4 -1 3.17
 4 -6 4 2.67 3.49
 4 -6 4 1.19 2.65
 4 -6 4 -2.27 4.14
 4 -6 5 -0.58 3.15
 4 -6 5 8.4 7.45
 4 -6 5 1.01 4.29
 4 -6 5 2.7 3.8
 4 -6 5 -2.66 5.45
 4 -6 5 5.86 4.71
 4 -6 5 1.22 3.72
 4 -6 5 -0.42 2.69
 4 -6 5 -1.69 4.47
 4 -6 5 -0.68 3.75
 4 6 5 -3.7 5.93
 4 6 5 -1.23 5.81
 4 6 5 1.96 2.49
 4 -6 6 -0.61 3.86
 4 -6 6 -1.73 5.31
 4 6 6 -6.89 6.01
 4 -6 6 0.69 4.92
 4 -6 6 -1.9 4.74
 4 -6 7 9 5.04
 4 6 7 7.09 4.79
 4 -6 7 -0.6 3.86
 4 6 7 -3.47 7.9
 4 -6 7 3.41 4.24
 -4 -6 -7 2.12 7.15
 4 6 7 -1.71 4.56
 4 6 8 -1.07 4.42
 4 6 8 5.49 3.74
 4 6 8 -9.08 6.98
 4 -6 8 2.92 4.01
 4 -6 8 -0.46 4.3
 4 6 8 1.17 4.35
 4 -8 -7 123.53 11.84
 -4 -8 7 103.73 8.11
 -4 8 7 96.4 10.56
 -4 8 6 7.82 5.76
 4 -8 -6 5.99 7.18
 -4 -8 6 0.88 3.12
 -4 -8 6 -3.63 5.69
 -4 8 6 0.72 3.77
 -4 -8 6 -1.11 2.43
 -4 -8 6 -1.29 4.66
 -4 -8 6 -1.92 3.35
 -4 -8 6 1.03 3.08
 -4 -8 5 437.53 28.07
 -4 -8 5 459.89 25.74
 -4 -8 5 428.31 27.05
 4 -8 -5 451.99 32.9
 -4 -8 5 486.48 27.94
 -4 8 5 365.51 30.8
 -4 -8 5 399.18 25.68
 -4 -8 5 415.16 30.36
 -4 -8 5 361.39 32.15
 -4 8 5 420.02 28.46
 -4 -8 4 234.62 16.46
 -4 -8 4 230.36 14.8
 -4 -8 4 214.64 16.49
 4 -8 -4 202.24 15.29
 -4 8 4 212.67 17.19
 -4 -8 4 189.48 14.3
 -4 -8 4 203.49 15.89
 -4 8 4 197.39 19.43
 -4 -8 4 175.59 19.62
 4 -8 -3 895.66 50.8
 4 -8 -3 954.67 50.14
 -4 -8 3 826 49
 -4 -8 3 894.59 49.42
 -4 -8 3 881.63 51.14
 -4 -8 3 785.41 55.09
 -4 -8 3 980.04 51.35
 -4 8 3 941.68 52.72
 4 -8 -3 905.13 49.02
 -4 -8 3 866.69 51.04
 -4 -8 3 931.68 49.55
 4 -8 -3 876.31 55.83
 -4 -8 3 815.77 56.34
 -4 -8 2 22.39 7.58
 4 -8 -2 29.04 4.63
 -4 -8 2 25.2 3.91
 4 -8 -2 28.28 4.07
 4 -8 -2 24 4.72
 -4 -8 2 28.74 4.02
 4 -8 -2 28.48 8.11
 -4 -8 2 32.07 4.53
 -4 -8 2 25.65 6.49
 -4 -8 2 21.47 4.1
 -4 8 2 30.86 5.79
 -4 -8 2 29.02 6.84
 -4 -8 2 33.11 6.25
 4 -8 -2 24.6 3.97
 -4 -8 2 25.05 3.94
 -4 -8 2 36.06 9.35
 4 -8 -1 631.38 36.84
 -4 -8 1 638.47 36.89
 -4 -8 1 627.95 36.91
 -4 -8 1 650.21 41.86
 4 -8 -1 631.53 41.78
 4 -8 -1 663.61 42.16
 -4 -8 1 670.7 40.09
 -4 -8 1 635.41 36.33
 -4 -8 1 644.57 36.69
 -4 -8 1 640.27 36.75
 4 -8 -1 665.13 37.64
 4 -8 -1 614.05 37.54
 -4 -8 1 726.52 37.74
 -4 8 1 726.96 39.41
 4 -8 -1 675.17 36.84
 -4 -8 1 621.21 35.53
 -4 -8 1 738.14 41.03
 -4 -8 1 643.49 38.28
 -4 -8 0 136 10.92
 4 -8 0 161.59 11.74
 4 -8 0 138.6 11.21
 -4 -8 0 139.24 10.17
 4 -8 0 151.27 10.29
 -4 -8 0 168.06 14.1
 -4 -8 0 149.29 10.93
 4 -8 0 150.96 13.37
 4 -8 0 160.81 15.28
 -4 -8 0 143.4 14.88
 4 -8 0 148.9 14.64
 -4 -8 0 136.67 14.82
 4 -8 0 150.25 10.82
 -4 -8 0 160.94 11.84
 4 8 0 153.14 11.4
 -4 -8 0 140.62 10.79
 4 -8 1 2187.91 109.87
 -4 -8 -1 1903.23 105.09
 4 -8 1 2092.25 108.98
 4 -8 1 2005.04 105.19
 -4 -8 -1 2095.33 105.77
 4 -8 1 2064.59 106.44
 -4 -8 -1 1951.36 106.03
 4 -8 1 1948.37 105.63
 -4 -8 -1 1996.34 111.52
 4 -8 1 1913.57 110.5
 -4 -8 -1 1859.87 110.83
 -4 -8 -1 2208.98 106.87
 4 8 1 1985.05 106.77
 4 -8 1 1996.88 105.58
 -4 -8 -2 1.6 2.36
 4 -8 2 7.01 4
 4 -8 2 1.54 2.28
 4 -8 2 3.74 4.06
 4 -8 2 1.05 2.22
 -4 -8 -2 6.03 6.61
 -4 -8 -2 2.04 3.62
 4 -8 2 0.83 4.22
 4 -8 2 7.2 5.66
 4 -8 2 -0.42 2.97
 4 -8 2 2.46 3.05
 4 -8 2 3.86 5.59
 4 -8 2 -1.49 2.25
 4 8 2 2.56 2.96
 4 -8 3 788.06 46.85
 4 -8 3 814.34 46.93
 4 -8 3 880.34 46.45
 4 -8 3 844.77 52.99
 -4 -8 -3 838.87 46.98
 4 -8 3 893.6 54.22
 4 8 3 806.33 48.11
 4 -8 3 826.03 49.83
 4 -8 3 844.67 46.67
 -4 -8 -3 868.64 53.59
 4 8 4 4.82 4.87
 4 8 4 9.41 3.98
 4 -8 4 5.98 4.23
 -4 -8 -4 6.54 2.23
 4 -8 4 7.47 4.68
 4 -8 4 6.76 3.43
 -4 -8 -4 7.07 2.95
 4 -8 4 4.72 3.72
 4 -8 4 6.13 3.31
 4 -8 5 299.15 20.93
 4 -8 5 313.4 23.6
 4 -8 5 318.93 21.46
 4 8 5 344.54 25.77
 -4 -8 -5 283.47 26.01
 4 -8 5 286.04 26.11
 4 -8 5 325.67 19.89
 4 -8 5 336.26 21.2
 4 8 6 12.06 4.85
 4 8 6 23 6.19
 -4 -8 -6 26.02 7.75
 4 -8 6 21.72 5.17
 4 -8 6 12.77 4.28
 4 -8 6 9.93 4.86
 -4 -8 -7 71.54 9.16
 4 -8 7 95.9 8.44
 4 8 7 90.49 8.8
 4 8 7 95.04 9.89
 4 8 7 98.64 9.51
 4 -8 7 102.62 8.26
 4 8 7 81.08 9.57
 4 -10 -6 0.66 3.67
 -4 10 6 -1.88 4.06
 -4 10 6 2.56 3.39
 -4 -10 6 -1.02 3.79
 4 -10 -5 1.02 5.07
 -4 -10 5 3.21 2.55
 -4 -10 5 4.81 3.6
 -4 -10 5 1.08 6.27
 -4 10 5 9 5.63
 -4 -10 5 1.57 4.17
 -4 10 5 4.81 3.92
 -4 10 4 7.09 6.01
 4 -10 -4 14.47 7.17
 -4 -10 4 9.66 7.36
 -4 -10 3 5.46 4.29
 -4 -10 3 2.29 2.75
 -4 -10 3 2.95 6.1
 -4 10 3 6.01 4.64
 -4 10 3 1.24 5.95
 -4 -10 3 -0.46 2.76
 4 -10 -3 2.59 6.01
 4 -10 -2 64.11 6.86
 -4 -10 2 71 7.1
 -4 -10 2 79.53 13.38
 4 -10 -2 81.65 10.33
 4 -10 -2 84.41 12.02
 4 -10 -2 70.1 7.68
 -4 -10 2 82.04 7.1
 -4 -10 2 75.9 8.66
 4 -10 -2 82.08 11.61
 -4 -10 2 61.56 6.62
 4 -10 -2 67.68 7.1
 -4 10 2 78.81 9.28
 -4 -10 2 68.04 11.49
 4 -10 -1 -0.94 5.08
 -4 -10 1 0.99 5.25
 -4 -10 1 3.77 2.46
 4 -10 -1 5.83 3.01
 4 -10 -1 1.32 4.72
 4 -10 -1 6.22 2.93
 -4 -10 1 6.1 2.71
 -4 -10 1 6.55 5.16
 -4 10 1 6.5 3.92
 -4 -10 1 3.98 2.93
 -4 -10 0 1.97 5.4
 4 -10 0 8.34 4.95
 -4 -10 0 1.34 5.69
 4 -10 0 10.34 6.35
 4 -10 0 14.84 3.46
 -4 -10 0 10.11 2.98
 4 -10 0 13.49 5.28
 -4 -10 0 10.57 4.91
 -4 -10 0 7.26 2.96
 -4 -10 -1 21.77 6.82
 4 -10 1 11.05 5.08
 -4 -10 -1 9.85 3
 -4 -10 -1 9.42 5.74
 4 -10 1 21.24 3.64
 4 -10 1 8.11 3.47
 4 -10 1 10.54 5.89
 -4 -10 -1 11.88 3.4
 4 -10 2 14.49 3.57
 4 -10 2 10.29 3.6
 4 -10 2 1.34 5.59
 -4 -10 -2 13.9 6.19
 4 -10 2 12.49 3.48
 4 -10 2 7.97 3.77
 -4 -10 -2 6.96 3.03
 4 -10 2 18.41 7.66
 -4 -10 -2 6.71 5.85
 -4 -10 -2 11.08 3.32
 -4 -10 -2 13.38 6.57
 4 -10 3 32.25 4.66
 4 -10 3 21.57 4.44
 4 -10 3 32.6 5.54
 -4 -10 -3 20.95 7.56
 4 -10 3 19.01 8.33
 4 -10 3 20.26 3.7
 -4 -10 -3 21.47 3.75
 4 -10 3 21.46 6.06
 4 10 3 16.74 6.87
 -4 -10 -4 100.37 7.94
 4 10 4 122.59 11.81
 4 -10 4 99.57 9.57
 4 -10 4 104.46 11.54
 -4 -10 -4 109.87 13.46
 4 10 4 103.05 12.19
 4 -10 4 111.64 10.08
 4 -10 4 94.14 8.82
 4 -10 4 107.33 13.52
 4 -10 5 10.2 5.68
 4 -10 5 16.23 3.89
 4 -10 5 13.87 4.72
 4 -10 5 17.79 3.5
 4 10 5 20.06 5.14
 -4 -10 -5 18.75 5.81
 4 10 5 8.97 4.72
 -4 -10 -6 3.73 3.21
 4 -10 6 -1.42 2.59
 4 10 6 -3.83 4.66
 4 10 6 -0.47 3.03
 -4 12 4 52.97 6.68
 -4 -12 4 51.95 6.39
 4 -12 -4 64 6.4
 -4 -12 4 50.34 5.27
 -4 12 3 245.15 16.35
 -4 -12 3 179.66 17.3
 -4 12 3 223.08 17.51
 4 -12 -3 222.34 15.64
 -4 -12 3 199.66 14.29
 -4 -12 3 215.25 13.41
 -4 12 2 164.01 13.88
 -4 -12 2 189.46 17.11
 -4 -12 2 170.34 12.76
 -4 -12 2 189.89 11.73
 -4 12 2 157 15.47
 4 -12 -2 173.28 14.13
 -4 -12 1 322.39 19.19
 -4 -12 1 325.97 21.07
 4 -12 -1 382.29 23.25
 -4 -12 1 307.98 25.43
 4 -12 -1 346.09 25.69
 4 -12 0 134.95 12.05
 -4 -12 0 138.35 12.53
 4 -12 0 121.09 10.86
 4 -12 0 139.96 14.6
 -4 -12 0 126.94 14.19
 -4 -12 -1 230.29 17.67
 -4 -12 -1 197.2 19.15
 4 -12 1 226.71 19.73
 -4 -12 -1 237.9 15.28
 4 -12 1 258.99 16.45
 4 12 2 101.14 9.86
 4 -12 2 104.64 9.73
 4 -12 2 101.32 12.04
 4 -12 2 96.96 8.03
 -4 -12 -2 96.19 8.59
 -4 -12 -2 92.65 10
 -4 -12 -2 99.38 7.83
 4 12 2 90.31 10.35
 -4 -12 -3 157.44 11.98
 4 -12 3 139.18 10.33
 4 -12 3 116.41 8.69
 -4 -12 -3 144.85 10.42
 4 -12 3 125.58 12.97
 4 12 3 165.84 12.43
 4 -12 3 133.44 9.43
 4 12 3 126.16 11.94
 4 12 4 84.8 8.28
 4 -12 4 91.74 7.79
 -4 -12 -4 89.63 8
 -5 -1 9 37.4 8.87
 -5 1 9 39.33 6.07
 -5 1 9 38.6 5.97
 -5 -1 9 40.56 5.89
 -5 -1 9 34.65 5.75
 -5 -1 8 29.81 6.72
 -5 1 8 29.05 6.85
 -5 -1 8 24.07 5.63
 -5 1 8 26.94 8.15
 -5 1 8 18.56 6.57
 -5 -1 8 24.58 6.6
 -5 -1 8 28.48 5.67
 -5 -1 7 7.23 6.83
 -5 1 7 2.86 6.37
 -5 -1 7 0.83 5.04
 -5 -1 7 -2.72 9.18
 -5 1 7 13.8 8.48
 -5 1 7 4.88 7.68
 -5 1 7 2.87 5.01
 -5 -1 7 -1.03 4.86
 -5 -1 7 -0.86 4.5
 -5 1 7 2.64 3.99
 -5 1 7 2.23 4.19
 -5 -1 7 5.68 4.31
 -5 1 7 -11.59 9.77
 -5 -1 7 1.43 7.85
 -5 -1 7 4.67 3.58
 -5 1 7 -1.63 7.67
 -5 -1 7 -2.04 4.53
 -5 1 7 6.35 5.19
 -5 -1 6 231.18 20.73
 -5 1 6 209.48 20.54
 -5 1 6 233.14 21.88
 -5 1 6 189.53 17.14
 -5 -1 6 218.01 16.4
 -5 -1 6 195.84 17.59
 -5 1 6 180.84 17.94
 -5 1 6 249.24 18.08
 -5 -1 6 233.61 16.06
 -5 -1 6 218.27 16.55
 -5 1 6 198.23 16.18
 -5 1 6 205.48 15.83
 -5 -1 6 208.84 15.64
 -5 1 6 196.08 16.02
 -5 -1 6 213.01 16
 -5 1 6 183.5 14.79
 -5 1 6 230.57 22.39
 -5 -1 6 257.29 21.95
 -5 -1 6 153.32 14.3
 -5 -1 6 247.02 22.24
 -5 1 6 243.22 21.78
 -5 1 6 208.89 17.91
 -5 -1 6 224.02 18.08
 -5 -1 5 152.43 13.65
 -5 -1 5 242.28 19.46
 -5 -1 5 239.11 20.27
 -5 -1 5 203.22 15.02
 -5 -1 5 205.03 14.34
 -5 1 5 206.49 14.73
 -5 1 5 214.36 15.37
 -5 -1 5 195.38 18.33
 -5 -1 5 246.84 20.48
 -5 1 5 228.92 20.22
 -5 1 5 214.64 17.53
 -5 -1 5 206.33 14.68
 -5 1 5 189.89 14.84
 -5 1 5 226.81 16.2
 -5 -1 5 193.99 15.98
 -5 1 5 222.8 15.53
 -5 -1 5 218.01 15.26
 -5 1 5 217.3 14.92
 -5 -1 5 197.4 16.58
 -5 1 5 226.37 17.62
 -5 -1 5 224.48 14.64
 -5 1 4 1768.87 89.36
 -5 -1 4 1658.7 88.73
 -5 -1 4 1653.87 89
 -5 1 4 1732.58 89.42
 -5 1 4 1688.8 91.98
 -5 -1 4 1650.54 91.44
 -5 1 3 35.07 3.88
 -5 -1 3 41.9 7.52
 -5 -1 3 40.51 5.58
 -5 -1 3 50.35 8.14
 -5 1 3 43.75 6.08
 -5 1 2 1245.79 63.12
 -5 -1 2 1196.26 62.37
 -5 1 2 1137.47 64.15
 -5 -1 2 1171.65 63.91
 -5 -1 2 1334.54 65.79
 -5 -1 2 1299.57 65.6
 -5 -1 1 959.25 51.28
 -5 1 1 991.08 50.28
 -5 -1 1 940.58 49.97
 -5 -1 1 971.21 50.55
 -5 -1 1 1040.89 51.14
 -5 1 0 179.14 10.55
 -5 -1 0 185.45 10.15
 -5 -1 -1 218.66 11.99
 -5 1 -1 208.45 12.13
 5 -1 1 220.16 12.32
 5 -1 1 249.99 13.13
 5 1 2 2232.3 115.09
 -5 -1 -2 2258.39 113.47
 5 -1 2 2236.98 115.51
 5 -1 2 2146.33 114.63
 5 -1 2 2191.31 115.55
 5 1 3 318.42 18.84
 5 -1 3 278.23 19.2
 5 -1 3 294.79 17.99
 5 -1 3 263.88 18.86
 5 -1 4 193.43 14.18
 5 1 4 210.3 14.6
 5 -1 4 196.77 13.75
 5 -1 4 176.33 12.23
 5 1 4 151.88 12.67
 5 -1 5 99.3 8.83
 5 1 5 95.54 8.69
 5 1 5 100.71 9.06
 5 1 5 114.89 11.06
 5 -1 5 81.19 8.34
 5 -1 5 89.28 7.8
 5 1 5 102.7 12.61
 5 -1 5 85.72 11.15
 5 -1 5 100.2 11.58
 5 -1 5 91.51 9.58
 5 -1 5 92.2 10.9
 5 -1 5 93.66 7.73
 5 1 5 118.56 12.54
 5 -1 5 99.68 11.94
 5 1 5 91.3 7.87
 5 1 5 86.28 9.78
 5 -1 5 97.71 11.1
 5 -1 5 106.59 11.13
 5 1 5 129.21 11.11
 5 -1 5 103.5 9.89
 5 -1 5 115.14 12.51
 5 1 5 95.58 9.18
 5 -1 5 101.94 9.01
 5 -1 6 170.42 16.71
 5 1 6 148.61 16.43
 5 1 6 163.49 17.32
 5 1 6 154.2 17.2
 5 -1 6 159.19 16.78
 5 1 6 190.47 17.78
 5 -1 6 165.53 17.29
 5 1 6 177.02 15.49
 5 -1 6 170.85 14.81
 5 1 6 149.44 14.87
 5 -1 6 159.65 15.82
 5 1 6 173.27 16.13
 5 -1 6 150.82 15.01
 5 -1 6 175.72 13.93
 5 -1 6 180.04 14.6
 5 1 6 154.57 13.61
 5 -1 6 162.17 13.56
 5 1 6 168.86 14.44
 5 -1 6 194.32 15.24
 5 -1 6 161.32 17.82
 5 1 6 179.02 14.93
 5 1 6 180.22 18.06
 5 -1 7 79.91 9.38
 5 1 7 61.83 10.9
 5 -1 7 74.01 11.41
 5 1 7 48.74 9.96
 5 -1 7 51.6 8.51
 5 1 7 72.64 9.3
 5 -1 7 68.8 8.75
 -5 1 -7 48.43 6.98
 5 1 7 65.17 8.21
 5 -1 7 59.47 8.1
 5 -1 7 56.36 8.44
 5 1 7 65.24 8.73
 5 -1 7 46.34 8.22
 5 1 7 54.36 9.28
 5 1 7 61.13 9.89
 5 -1 7 42.91 10.71
 5 -1 7 57.9 8.92
 5 1 7 50.82 10.86
 5 -1 7 72.04 11.28
 5 1 7 51.25 10.5
 5 1 8 76.04 10.66
 5 1 8 80.92 12.17
 5 -1 8 86.96 10
 5 1 8 73.85 9.05
 5 -1 8 83.71 9.31
 5 1 8 82.83 9.3
 5 -1 8 86.77 9.54
 5 1 8 75.09 9.25
 5 -1 8 96.96 9.46
 5 1 8 50.91 9.76
 5 -1 9 0.45 2.83
 5 -1 9 1.24 3.4
 5 1 9 -2.93 3.13
 5 1 9 2.17 3.15
 5 -1 9 -0.45 3.54
 -5 -3 9 12.89 3.79
 -5 -3 9 11.58 6.88
 -5 3 9 9.45 4.75
 -5 3 9 17.51 5.68
 -5 -3 8 -1.77 4.04
 -5 3 8 10.26 7.97
 -5 -3 8 -4.04 5.49
 -5 -3 8 0.89 4.93
 -5 -3 8 4.99 9.01
 -5 3 8 -0.73 5.2
 -5 3 8 -7.59 8.03
 -5 3 8 -1.36 5.73
 -5 3 8 -0.72 3.47
 -5 -3 8 1.18 4.2
 -5 3 7 219.71 18.39
 -5 -3 7 225.1 17.55
 -5 3 7 232.82 19.41
 -5 -3 7 260.61 18.92
 -5 3 7 276.76 22.01
 -5 3 7 259.42 24.11
 -5 -3 7 239.21 20.03
 -5 -3 7 226.27 17.22
 -5 3 7 269.55 24.46
 -5 3 7 302.38 26.29
 -5 3 7 251.82 24.93
 -5 3 7 205.43 18.06
 -5 -3 7 203.62 17.59
 -5 -3 7 216.42 16.86
 -5 -3 7 278.4 21.08
 -5 -3 7 285.36 18.32
 -5 3 7 225.41 20.3
 -5 -3 7 277.94 20.62
 -5 3 6 -1.21 6.02
 -5 3 6 2.44 6.68
 -5 3 6 8.89 5.22
 -5 -3 6 2.17 3.6
 -5 -3 6 9.47 3.99
 -5 3 6 4.98 4.17
 -5 3 6 6.4 4.32
 -5 -3 6 6.63 4.53
 -5 -3 6 4.61 3.71
 -5 3 6 3.4 4.8
 -5 -3 6 1.36 8.36
 -5 -3 6 -0.61 4.6
 -5 -3 6 7.61 5.14
 -5 -3 6 1.18 3.54
 -5 3 6 7.46 6.04
 -5 -3 6 -0.98 5.16
 -5 -3 6 3.06 5.35
 -5 3 6 1.71 8.06
 -5 -3 6 -2.4 5.45
 -5 3 5 299.99 24.07
 -5 -3 5 370.77 24.34
 -5 -3 5 313.54 20.02
 -5 3 5 300.62 20.99
 -5 -3 5 335.86 20.71
 -5 3 5 312.96 21.55
 -5 -3 5 299.19 23
 -5 -3 5 340.66 26.66
 -5 -3 5 303.12 20.58
 -5 3 5 328.45 21.42
 -5 3 5 304.67 20.86
 -5 -3 5 321.22 20.03
 -5 -3 5 369.24 26.94
 -5 -3 5 290.5 19.24
 -5 3 5 344.24 25.12
 -5 -3 5 305.03 20.47
 -5 -3 5 360.41 22.19
 -5 3 5 316.74 21.02
 -5 -3 5 320.33 23
 -5 -3 5 328.31 21.09
 -5 3 5 322.27 20.81
 -5 3 4 58.69 8.13
 -5 -3 4 65.22 6.23
 -5 3 4 59.85 6.68
 -5 3 4 59.45 8.61
 -5 -3 4 64.92 10.02
 -5 -3 4 51.23 7.77
 -5 3 4 58.1 6.13
 -5 -3 4 46.3 7.24
 -5 3 3 516.78 30.67
 -5 -3 3 519.55 28.42
 -5 3 3 511.64 28.75
 -5 3 3 478.82 30.52
 -5 -3 3 488.29 30.09
 -5 -3 3 513.05 32.36
 -5 3 3 500.52 28.62
 -5 -3 3 522.88 30.14
 -5 -3 3 493.24 31.61
 -5 3 2 171.2 10.94
 -5 -3 2 166.74 12.75
 -5 -3 2 168.41 11.81
 -5 -3 2 178.87 12.07
 -5 3 1 1026.23 54.03
 -5 -3 1 1001.9 55.57
 -5 -3 1 1028.85 54.01
 -5 -3 1 1101.04 55.19
 -5 -3 1 1064.29 55.03
 -5 -3 0 760.31 39.45
 -5 3 0 741.87 39.37
 -5 3 -1 2103.83 114.14
 5 -3 1 2282.76 115.39
 -5 -3 -1 2176.3 113.88
 5 -3 1 2291.08 114.73
 5 -3 1 2307.56 114.38
 -5 3 -2 317.5 17.13
 -5 -3 -2 318.82 17.04
 5 -3 2 280.1 16.02
 5 -3 2 336.51 19.57
 5 -3 2 309.68 17.91
 5 -3 3 692.25 39.79
 5 -3 3 660.12 37.22
 5 -3 3 697.29 37.29
 5 -3 3 637.72 38.96
 5 -3 3 543.72 37.99
 5 3 3 678.83 38.24
 -5 3 -3 643.92 35.68
 -5 -3 -3 688.67 35.52
 5 3 3 678.8 38.16
 5 -3 4 16.98 4.22
 5 -3 4 10.7 5.6
 5 -3 4 11.94 2.67
 5 -3 4 14.33 4.48
 5 -3 4 10.06 5.58
 5 3 4 16.03 4.78
 5 3 4 10.04 4.39
 -5 3 -4 8.94 2.65
 5 -3 5 835.03 44.72
 5 -3 5 801.91 42.62
 5 -3 5 816.29 43.73
 5 -3 5 575.36 42.71
 5 -3 5 800.75 43.26
 5 3 5 737.97 41.91
 5 -3 5 748.45 41.75
 5 -3 5 669.22 45.83
 5 -3 5 647.24 41.41
 5 3 5 775.35 45.45
 -5 3 -5 755.82 41.01
 5 -3 5 731.56 44.76
 5 3 5 833.17 45.7
 5 3 5 719.31 40.55
 5 -3 5 765.18 41.92
 5 -3 5 701.52 39.89
 5 -3 5 651.14 40.04
 5 -3 6 5.22 4.19
 5 3 6 10.2 6.88
 5 -3 6 0.81 4.38
 5 -3 6 0.85 4.59
 5 3 6 5.02 4.15
 5 -3 6 3.36 3.84
 5 3 6 13.62 4.7
 5 -3 6 5.91 3.75
 5 -3 6 10.99 10.12
 5 -3 6 1.81 4.58
 5 3 6 7.16 5.28
 5 -3 6 2.21 4.84
 -5 3 -6 6.95 3.57
 5 3 6 13.65 6
 5 3 7 20.84 8.26
 5 -3 7 26.57 6.67
 5 3 7 23.04 9.11
 5 3 7 26.38 8.24
 5 -3 7 43.09 7.68
 5 3 7 32.69 7.07
 5 -3 7 34.67 6.26
 5 3 7 29.36 6.27
 5 -3 7 25.81 5.63
 5 3 7 38.49 7.78
 5 -3 7 38.98 7
 5 3 7 33.77 7.26
 5 3 8 46.72 9.6
 5 3 8 51.52 8.53
 5 3 8 44.71 7.93
 5 3 8 69.53 9.71
 5 -3 8 71.63 8.37
 5 -3 8 56.44 6.78
 5 3 8 51.22 7.22
 5 3 8 49.68 7.25
 5 -3 8 45.15 6.37
 5 -3 8 61.76 7.32
 5 -3 9 34.01 5
 5 3 9 30.85 4.55
 5 -3 9 31.73 4.69
 5 3 9 30.03 5.64
 -5 5 9 3.67 3.26
 -5 -5 8 14.44 4.12
 -5 -5 8 19.48 5.7
 -5 -5 8 12.04 9.75
 -5 5 8 13.39 5.01
 5 -5 -8 12.75 7.26
 -5 -5 8 26.58 6.09
 -5 -5 8 18.04 4.41
 -5 5 8 12.04 7.11
 -5 5 8 8.79 7.67
 -5 -5 7 0.95 5.33
 -5 5 7 2.24 5.58
 -5 5 6 42.03 6.69
 -5 5 6 29.49 6.11
 -5 -5 6 33.3 12.61
 -5 -5 6 39.71 6.78
 -5 -5 6 38.55 6.69
 -5 5 6 35.47 7.71
 -5 -5 6 38.67 6.05
 -5 -5 6 37.16 7.96
 -5 -5 6 59.39 9.64
 -5 -5 6 49.19 8.71
 -5 5 6 26.21 8.37
 -5 -5 6 42.46 7.74
 -5 -5 5 25.21 7.31
 -5 -5 5 33.69 7.77
 5 -5 -5 23.89 4.12
 -5 5 5 32.47 5.35
 -5 -5 5 27.77 5.91
 -5 -5 5 40.71 10.88
 -5 -5 5 31 5.1
 -5 -5 5 27.33 6.91
 -5 5 5 26.86 5.33
 -5 5 5 24.28 5.66
 -5 -5 5 31.6 4.95
 -5 -5 5 38.68 5.42
 -5 -5 5 37.11 6.1
 -5 5 5 27.7 7.88
 -5 -5 5 31.53 9.78
 -5 -5 5 32.61 4.49
 -5 -5 5 31.96 6.53
 -5 5 5 39.14 9.11
 -5 5 4 821.31 51.69
 -5 -5 4 907.15 47.8
 -5 -5 4 905.07 47.06
 -5 -5 4 878.61 47.31
 5 -5 -4 826.18 47.78
 -5 -5 4 909.89 51.11
 -5 5 4 850.86 48.3
 -5 -5 4 865.74 47.45
 -5 5 4 878.25 52.3
 -5 -5 4 794.64 47
 -5 -5 4 927.54 54.7
 -5 -5 4 846.83 48.1
 -5 -5 4 835.61 48.79
 -5 -5 4 878.09 47.09
 -5 -5 4 852.38 51.07
 -5 -5 4 887.58 54.36
 -5 -5 3 17.92 5.61
 -5 -5 3 14.15 5.33
 -5 5 3 17.27 3.2
 -5 -5 3 17.9 5.4
 5 -5 -3 11.33 2.95
 -5 5 3 13.41 3.36
 -5 -5 3 12.87 2.85
 5 -5 -3 12.36 2.54
 -5 -5 3 19.27 6.35
 5 -5 -2 75.18 10.09
 -5 -5 2 76.48 6.07
 -5 -5 2 80.28 6.73
 5 -5 -2 85.76 7.09
 -5 -5 2 78.11 9.65
 -5 -5 2 67.28 8.58
 -5 -5 1 1151.28 56.25
 5 -5 -1 1051.96 54.2
 -5 -5 1 1001.7 53.98
 5 -5 -1 1004.19 54.9
 -5 5 1 1040.09 54.57
 -5 -5 1 994.72 53.92
 5 -5 -1 1047.48 57.16
 -5 -5 1 949.33 56.56
 -5 -5 1 991.61 56.82
 5 -5 0 2727.21 133.22
 -5 -5 0 2542.44 132.93
 5 -5 0 2510.7 130.45
 -5 -5 0 2517.93 130.08
 5 -5 0 2466.85 131.14
 -5 5 0 2580.2 130.24
 -5 -5 0 2501.83 130.32
 -5 5 0 2495.65 129.42
 -5 5 -1 7.14 2.56
 5 -5 1 9.06 3.19
 -5 -5 -1 9.19 2.29
 5 -5 1 7.4 1.92
 5 -5 1 8.99 2.97
 5 -5 1 13.23 3.03
 -5 -5 -1 5.88 1.87
 -5 -5 -1 7.25 5.41
 5 -5 1 11 4.41
 5 -5 1 7.44 4.02
 -5 -5 -2 1398.86 76.66
 5 -5 2 1456.09 77.3
 5 -5 2 1457.76 74.81
 5 -5 2 1366.71 73.43
 5 -5 2 1429.27 73.64
 -5 5 -2 1409.08 73.65
 5 -5 2 1336.98 72.18
 5 -5 3 6.2 2.49
 5 -5 3 8.35 2.86
 5 -5 3 9.71 4.21
 5 -5 3 4.8 3.68
 5 -5 3 7.64 4.73
 -5 -5 -3 7.22 2.06
 5 -5 3 4.56 5
 5 -5 4 574.74 33.47
 -5 -5 -4 561.23 31.17
 5 -5 4 552.37 31.84
 5 -5 4 554.6 31.34
 5 -5 4 587.94 34.04
 5 -5 4 587.82 37.58
 5 -5 4 554.85 32.5
 5 -5 4 551.19 32.62
 5 -5 4 544.2 30.75
 5 -5 4 489.19 31.5
 5 5 4 552.94 35.36
 5 5 4 510.73 30.87
 5 -5 4 549.51 31.73
 5 -5 4 555.38 33.57
 5 5 4 542.37 32.17
 5 5 4 580.97 35.5
 5 -5 5 37.6 5.39
 5 -5 5 45.06 7.41
 5 -5 5 34.11 6.69
 5 5 5 39.37 8.17
 5 -5 5 49.51 6.12
 5 -5 5 36.58 6.07
 5 -5 5 42.23 4.93
 5 -5 5 26.75 5.5
 5 -5 5 34.56 9.83
 5 -5 5 46.16 7.94
 5 -5 5 36.08 6.43
 5 5 5 43.37 5.84
 5 -5 5 34.82 5.87
 5 5 5 34.12 6.02
 5 -5 5 42.72 5.84
 5 5 5 48.41 9.12
 5 5 6 131.19 13.82
 5 -5 6 107.87 12.52
 5 -5 6 110.68 11.59
 5 -5 6 124.98 10.3
 5 5 6 96.14 12.54
 5 -5 6 143.1 12.8
 5 -5 6 124.72 11.88
 5 -5 6 109.11 11.15
 5 5 6 112.47 11.33
 5 -5 6 108.04 10.65
 5 -5 6 124.73 10.71
 5 5 7 19.55 6.31
 5 -5 7 17.56 5.64
 5 5 7 16.93 5.4
 5 5 7 12.36 4.37
 5 -5 7 12.72 4.06
 5 5 8 18.79 5.45
 5 -5 8 26.28 5.86
 5 -5 8 19.67 4.81
 5 5 8 4 7.4
 5 -5 8 28.08 5.45
 5 5 8 20.94 4.69
 5 5 8 20.82 5.38
 5 -5 8 25.73 4.95
 5 5 8 23.8 4.55
 -5 -5 -8 31.28 6.39
 5 5 8 7.48 5.37
 -5 7 8 -0.56 4.8
 -5 7 8 2.64 4.4
 -5 -7 7 41.27 5.18
 -5 -7 7 39.94 6.78
 -5 -7 7 45.97 5.95
 -5 -7 7 43.89 6.15
 -5 -7 7 23.61 7.43
 -5 7 7 28.18 6.66
 5 -7 -7 43.68 8.79
 -5 -7 6 51.63 7.44
 -5 -7 6 60.25 9.06
 -5 -7 6 58.9 7.91
 -5 -7 6 42.23 9.58
 -5 7 6 41.62 9.44
 5 -7 -6 53.26 10.95
 -5 -7 5 362.08 24.88
 -5 7 5 386.24 29.44
 -5 -7 5 359.9 25.73
 -5 -7 5 357.52 23.37
 -5 -7 5 397.26 28.56
 -5 -7 5 421.92 35.57
 -5 -7 5 368.62 24.2
 5 -7 -5 383.15 24.11
 -5 -7 5 413.64 25.41
 -5 -7 5 407.23 23.43
 -5 -7 5 371.32 25.67
 -5 7 5 359.86 25.67
 5 -7 -4 18.19 4.08
 -5 7 4 9.1 3.44
 -5 -7 4 14.62 8.37
 -5 -7 4 12.33 3.47
 -5 -7 4 16.15 8
 -5 -7 4 10.97 6.99
 -5 -7 4 13.91 4.01
 -5 7 4 14.13 5.09
 -5 7 4 7.24 5.51
 -5 -7 4 12.88 4.95
 -5 -7 4 17.15 5.38
 -5 -7 4 14.42 3.54
 -5 -7 4 15.5 5.49
 -5 7 4 18.1 6.35
 5 -7 -4 15.02 9.44
 -5 -7 4 14.75 12.67
 -5 -7 3 325.93 22.6
 -5 -7 3 388.23 23.37
 -5 -7 3 382.44 22.82
 -5 -7 3 440.83 30.43
 -5 -7 3 424.34 28.44
 5 -7 -3 422.86 29.3
 -5 -7 3 397.82 23.91
 -5 -7 3 409.87 25.08
 -5 -7 3 373.89 28.48
 5 -7 -3 380.36 23.53
 5 -7 -3 381.34 24.35
 5 -7 -3 362.93 22.61
 -5 7 3 442.19 26.28
 -5 -7 3 408.97 24.82
 -5 -7 3 384.03 24.96
 -5 -7 3 407.23 23.54
 -5 7 2 194.91 13.63
 -5 -7 2 181.14 12.16
 -5 -7 2 206.67 18.03
 -5 -7 2 191.62 15.33
 -5 -7 2 191.45 15.49
 -5 -7 2 192.2 13.21
 -5 -7 2 168.53 13.77
 5 -7 -2 173.06 13.09
 5 -7 -2 182.51 13.58
 -5 -7 2 181.55 12.71
 -5 -7 2 189.2 13.13
 -5 -7 2 179.2 12.41
 5 -7 -2 182.51 12.42
 -5 -7 2 219.81 14.23
 -5 -7 2 192.49 12.81
 5 -7 -2 205.6 17.38
 -5 7 1 1745.1 92.95
 -5 7 1 1868.57 94.71
 5 -7 -1 1719.68 92.36
 -5 -7 1 2030.39 93.68
 -5 -7 1 1695.93 92.25
 -5 -7 1 1725.41 96.88
 5 -7 -1 1785.7 97.38
 -5 -7 1 1700.26 92.71
 -5 -7 1 1781.43 92.64
 -5 -7 1 1739.35 95.18
 -5 -7 1 1781.02 92.52
 5 -7 -1 1663.95 93.21
 5 -7 -1 1712.84 93.51
 -5 -7 1 1744.48 92.61
 -5 -7 1 2014.35 96.23
 -5 -7 1 1687.3 93.83
 5 -7 0 392.42 24.37
 -5 -7 0 403.57 24.09
 5 -7 0 394.94 24.38
 -5 -7 0 390.57 27.68
 5 -7 0 422.02 27.92
 5 -7 0 465.45 28.29
 -5 -7 0 421.41 28.06
 -5 -7 0 399.09 26.32
 5 -7 0 448.27 26.37
 -5 -7 0 406.54 23.78
 -5 -7 0 421.58 24.51
 5 -7 0 393.18 23.62
 -5 -7 0 413.61 25.34
 -5 -7 -1 264.77 17.52
 5 -7 1 317.3 19.87
 5 -7 1 332.49 20.56
 -5 -7 -1 307.28 21.9
 5 -7 1 286.91 21.22
 5 -7 1 297.12 18.28
 5 -7 1 245.77 17.53
 -5 -7 -1 261.9 17.56
 5 -7 1 265.24 17.42
 -5 -7 -1 301.78 18.25
 5 -7 1 281.24 17.35
 5 7 1 285.42 18.3
 -5 -7 -1 302.01 17.51
 5 -7 1 273.6 17.06
 -5 -7 -2 154.03 11.57
 5 7 2 166.31 12.21
 5 -7 2 136.18 10.07
 -5 -7 -2 155.5 11.47
 5 -7 2 151.25 12.95
 5 -7 2 175.51 14.05
 -5 -7 -2 156.42 15.46
 5 -7 2 179.69 12.03
 5 -7 2 144.87 11.04
 -5 -7 -2 165.29 11.5
 5 -7 2 160.76 15.81
 5 -7 2 142.13 10.91
 5 -7 2 147.22 10.7
 -5 -7 -3 610.17 35.94
 5 -7 3 647.24 37.08
 5 -7 3 602.21 38.33
 5 -7 3 685.66 36.67
 -5 -7 -3 668.07 41.78
 5 -7 3 614.04 35.7
 -5 -7 -3 645.65 36.2
 5 -7 3 709.03 39.24
 5 -7 3 690.63 42.15
 5 -7 3 621.15 36.49
 5 -7 3 631.57 40.95
 5 7 3 600.54 36.87
 5 -7 3 553.3 35.59
 5 -7 3 630.92 35.37
 5 -7 4 164.38 12.56
 5 7 4 148.74 15.64
 -5 -7 -4 152.98 17.25
 5 -7 4 162.01 13.69
 5 -7 4 180.53 13.37
 5 -7 4 175.99 12.28
 -5 -7 -4 166.26 13.28
 5 7 4 188.44 17.11
 5 -7 4 188.17 15.25
 -5 -7 -4 177.1 12.57
 5 7 4 173.87 13.92
 5 -7 4 167.94 15.41
 5 -7 4 184.13 18.67
 5 -7 4 150.58 13.07
 -5 -7 -5 61.54 11.68
 5 7 5 54.3 9.35
 5 7 5 60.97 9.78
 5 -7 5 84.4 12.27
 5 -7 5 56.64 6.75
 5 -7 5 54 8.86
 5 -7 5 52.55 7.53
 5 7 5 53.53 6.97
 5 -7 5 42.63 6.99
 5 -7 5 72.19 9.47
 5 -7 5 52.29 6.07
 5 -7 5 45.54 6.81
 5 -7 6 5.96 5.86
 5 7 6 7.05 5.03
 -5 -7 -6 2.33 7
 5 -7 7 125.87 11.12
 5 7 7 120.89 11.35
 5 7 7 114.59 12.31
 5 7 7 128.44 12.12
 5 -7 7 125.96 11.71
 5 7 7 137.12 13.19
 5 -7 7 124.76 10.58
 -5 -7 -7 118.55 12.55
 5 -7 8 0.34 2.54
 5 7 8 1.61 2.66
 5 7 8 1.38 3.56
 5 -7 8 1.57 2.43
 -5 9 7 17.73 5.39
 -5 -9 6 57.5 5.4
 -5 -9 6 56.67 6.84
 -5 9 6 42.36 7.58
 5 -9 -6 52.41 8.55
 -5 -9 6 45.83 7.12
 -5 9 6 48.86 7
 -5 9 5 201.74 18.56
 -5 -9 5 149.78 17.73
 -5 -9 5 190.81 14.29
 5 -9 -5 180.37 17.64
 -5 -9 4 133.14 11.99
 5 -9 -4 136.58 15.15
 -5 -9 4 93 14.78
 -5 9 4 101.62 11.88
 -5 9 4 135 15.06
 -5 -9 4 134.57 10.38
 -5 -9 4 145.15 12.31
 -5 -9 3 53.9 7.97
 5 -9 -3 49.23 6.53
 -5 -9 3 54.52 6.3
 -5 -9 3 59.36 6.34
 -5 -9 3 60.9 7.97
 -5 9 3 52.97 7.94
 5 -9 -2 190.98 18.6
 -5 -9 2 219.33 14.14
 -5 -9 2 195.55 19.29
 5 -9 -2 210.14 14.08
 -5 9 2 201.09 16.28
 -5 -9 2 198.8 13.74
 -5 -9 2 182.01 16.96
 -5 -9 2 197.4 15.84
 5 -9 -2 210.2 14.97
 5 -9 -2 194.68 15.15
 -5 -9 2 191.36 19.66
 -5 -9 2 187.12 13
 -5 -9 2 195.36 14.01
 5 -9 -2 194.36 14.01
 -5 -9 1 213.06 14.32
 -5 -9 1 218.88 15.53
 -5 -9 1 217.51 14.87
 5 -9 -1 224.5 15.33
 -5 9 1 225.93 16.96
 -5 -9 1 221.28 14.9
 5 -9 -1 191.75 14.52
 -5 -9 1 219.84 18.3
 5 -9 -1 215.08 15.66
 5 -9 -1 203.81 15.55
 5 -9 -1 225.05 20.11
 5 -9 -1 198.39 19.2
 -5 -9 1 218.68 19.68
 -5 -9 1 216.64 17.79
 5 -9 -1 230.99 18.05
 5 -9 0 117.49 12.44
 -5 -9 0 155.94 13.99
 5 -9 0 109.27 10.26
 5 -9 0 134.65 10.53
 5 -9 0 129.51 10.82
 -5 -9 0 124.55 10.48
 5 -9 0 144.54 11.44
 -5 -9 0 123.09 10.31
 5 -9 0 142.79 9.9
 5 -9 0 154.25 15.17
 -5 -9 0 126.57 14.49
 -5 -9 0 133.83 13.36
 5 -9 0 137.75 13.03
 -5 -9 -1 277.65 20.95
 5 -9 1 306.53 21.27
 -5 -9 -1 263.34 17.41
 5 -9 1 254.55 17.51
 5 -9 1 289.9 17.54
 5 -9 1 248.57 18.02
 5 9 1 273.73 19.1
 -5 -9 -1 277.5 18.09
 5 -9 1 260.89 18.4
 -5 -9 -1 260.5 18.01
 -5 -9 -1 298.58 23.35
 -5 -9 -1 296.89 23.18
 5 -9 1 302.53 21.71
 5 -9 2 92.8 9
 5 -9 2 110.41 13.75
 -5 -9 -2 114.81 9.21
 -5 -9 -2 97.51 13.09
 5 -9 2 125.36 9.77
 -5 -9 -2 93.43 9.02
 -5 -9 -2 97.11 13.19
 5 -9 2 113.14 9.45
 5 -9 2 98.8 8.73
 -5 -9 -2 100.48 9.09
 5 -9 2 108.66 10.76
 5 -9 2 108.75 13.25
 5 9 2 100.84 10.26
 5 -9 2 121.01 12.56
 -5 -9 -3 178.49 13.35
 5 -9 3 225.19 17.59
 5 -9 3 178.37 13.97
 5 -9 3 213.22 14.43
 5 -9 3 209.59 13.98
 5 9 3 188.44 15.15
 5 -9 3 177.09 18.31
 -5 -9 -3 183.62 13.87
 5 -9 4 96.45 9.46
 5 -9 4 98.4 10.02
 5 -9 4 74.45 8.19
 5 -9 4 87.86 12.8
 5 9 4 78.43 11.08
 -5 -9 -4 81.32 7.14
 -5 -9 -4 90.02 12.75
 5 -9 4 72.59 7.85
 5 -9 4 93.88 8.04
 5 9 5 33.39 7.82
 5 -9 5 34.8 8.99
 5 -9 5 32.27 6.73
 5 -9 5 41.73 6.09
 -5 -9 -5 48.66 8.98
 5 -9 5 45.43 5.62
 5 9 6 1.2 3.2
 -5 -9 -6 3.11 4
 5 9 6 -0.65 3.47
 5 -9 6 -0.91 3.13
 -5 -9 -6 4.28 2.09
 5 9 6 2.48 3.77
 5 -9 6 -2.2 3.5
 5 -9 6 -0.87 3.28
 5 9 7 9.29 3.04
 5 -9 7 12.86 2.64
 -5 -11 5 23.54 3.92
 -5 11 5 22.22 4.97
 5 -11 -5 12.05 4.45
 -5 11 5 16.59 4.44
 5 -11 -5 17.84 4.13
 -5 -11 5 13.52 5.1
 -5 -11 5 21.39 4.52
 -5 -11 4 179 14.8
 -5 -11 4 133.73 15.86
 5 -11 -4 173.64 15.3
 -5 11 4 175.9 14.14
 -5 11 4 161.63 15.51
 -5 -11 4 185.92 13.42
 -5 -11 4 184.69 11.98
 5 -11 -4 197.68 14.52
 -5 11 3 31.63 6.29
 -5 -11 3 24.72 4.06
 -5 -11 3 26.07 5.38
 -5 11 3 21.95 6.7
 5 -11 -3 34.56 6.24
 5 -11 -3 32.87 7.24
 -5 -11 3 17.09 7.78
 5 -11 -2 398.72 29.73
 5 -11 -2 445.2 25.64
 -5 -11 2 409.63 31.43
 5 -11 -1 111.59 11.49
 -5 -11 1 117.87 9.41
 5 -11 -1 108.87 9.52
 -5 -11 1 107.45 14.06
 5 -11 0 468.83 30.41
 -5 -11 0 471.57 30.92
 -5 -11 0 455.71 27.61
 -5 -11 0 450.2 28.58
 5 -11 0 466.12 28.22
 5 -11 0 503.86 34.19
 -5 -11 0 471.12 34.38
 -5 -11 -1 95.79 10.59
 5 -11 1 87.78 12.67
 -5 -11 -1 72.29 7.12
 5 -11 1 67.82 7.39
 -5 -11 -1 78.53 7.88
 5 -11 2 238.91 16.5
 5 -11 2 237.49 20.91
 -5 -11 -2 223.23 16.23
 5 -11 2 235.09 16.06
 5 11 2 275.01 19.11
 -5 -11 -2 215.01 19.83
 5 -11 3 3.03 2.53
 5 11 3 0.81 4.7
 5 11 3 6.3 4.25
 5 -11 3 1.96 3.43
 -5 -11 -3 -0.39 1.97
 -5 -11 -3 6.65 2.88
 -5 -11 -3 2.31 4.4
 5 -11 3 2 3.17
 -5 -11 -3 4.14 5.82
 5 -11 3 3.26 5.52
 5 -11 4 81.35 6.9
 5 11 4 98.05 9.74
 -5 -11 -4 90.38 7.71
 5 -11 4 92.13 10.7
 5 11 4 96.02 9.93
 -5 -11 -4 92.26 10.5
 5 -11 4 78.15 7.52
 5 -11 4 92.44 9.25
 -5 -11 -4 98.15 9.78
 5 -11 5 45.98 4.71
 5 -11 5 46.44 5.36
 -5 -11 -5 46.13 5.53
 5 11 5 59.63 6.73
 5 -13 -3 16.85 2.91
 -5 -13 3 22.43 2.9
 -5 -13 3 13.16 3.14
 5 -13 -3 24.02 3.09
 5 -13 -2 28.23 4.06
 -5 -13 2 30.86 3.82
 5 -13 -2 20.82 3.52
 -5 -13 1 188.12 12.44
 5 -13 -1 179.41 12.66
 -5 -13 1 187.43 15.4
 5 -13 -1 219.24 15.6
 -5 13 1 189.57 14.72
 5 -13 0 8.98 4.38
 -5 -13 0 -5.16 4.48
 -5 -13 0 2.74 2.46
 5 -13 0 -1.86 2.83
 5 -13 0 3.69 2.11
 5 -13 1 66.32 7.66
 -5 -13 -1 54.85 7.79
 5 -13 1 62.4 6.49
 -5 -13 -1 52.94 5.48
 5 -13 2 17.02 2.95
 -5 -13 -2 14.33 2.83
 -6 0 9 2.07 2.99
 -6 0 9 7.24 6.49
 -6 0 9 0.47 3.91
 -6 0 8 88.38 10.12
 -6 0 8 90 11.11
 -6 0 7 1.19 3.94
 -6 0 7 -1.57 6.33
 -6 0 7 8.38 8.18
 -6 0 7 -2.02 5.75
 -6 0 7 6.79 7.01
 -6 0 7 -1 4.92
 -6 0 7 -1.33 7.49
 -6 0 7 -0.88 4.54
 -6 0 7 -8.06 4.75
 -6 0 6 1061.04 60.86
 -6 0 6 1029.64 59.8
 -6 0 6 1234.97 63.15
 -6 0 6 1152.43 65.79
 -6 0 6 978.61 61.16
 -6 0 6 1112.22 61.08
 -6 0 6 1047.58 62.38
 -6 0 6 1226.63 67.95
 -6 0 6 1025.99 60.25
 -6 0 6 1252.18 68.2
 -6 0 6 976.84 59.17
 -6 0 6 1073.88 65.61
 -6 0 5 1.1 2.93
 -6 0 5 8.64 7.21
 -6 0 5 -2.36 6.37
 -6 0 5 -0.5 3.43
 -6 0 5 1.55 4.48
 -6 0 5 3.14 2.61
 -6 0 5 -0.85 4.24
 -6 0 5 0.5 3.35
 -6 0 5 3.24 5.3
 -6 0 5 3.57 3.16
 -6 0 5 4.18 3.07
 -6 0 5 -1.17 3.99
 -6 0 5 -1.03 5.81
 -6 0 5 -5.94 6.22
 -6 0 4 1053.8 58.21
 -6 0 4 1130.97 60.66
 -6 0 4 1083.07 58.14
 -6 0 3 -0.22 1.57
 -6 0 3 5.9 5.76
 -6 0 3 2.3 3.61
 -6 0 2 3529.36 181.49
 -6 0 2 3611.88 182.78
 -6 0 1 1.44 1.81
 -6 0 1 -1.23 1.68
 -6 0 0 980.87 50.82
 6 0 1 1.26 2.27
 6 0 1 -0.81 1.52
 -6 0 -1 0.33 1.47
 6 0 2 6235.31 319.37
 6 0 2 6263.1 318.58
 6 0 3 -2.64 4.53
 6 0 3 1.52 2.65
 6 0 3 2.09 3.28
 6 0 4 1416.74 75.07
 6 0 4 1543.5 75.15
 6 0 5 -1.64 4.37
 6 0 5 2.74 3.64
 6 0 5 -1.59 3.49
 6 0 5 1.87 2.47
 6 0 5 0.92 5.24
 6 0 5 -1 4.79
 6 0 5 -0.52 3.24
 6 0 5 -0.64 4.28
 6 0 5 -1.76 6.52
 6 0 5 2.96 4.75
 6 0 5 4.31 5.64
 6 0 5 5.77 4.32
 6 0 6 405.07 31.23
 6 0 6 429 32.2
 6 0 6 485.27 29.72
 6 0 6 430.39 31.67
 6 0 6 449.21 29.59
 6 0 6 429.26 32.2
 6 0 6 453.92 28.65
 6 0 6 417.7 28.05
 6 0 6 411.02 30.9
 6 0 6 434.46 30.66
 6 0 6 453.07 31.49
 6 0 7 1.14 6.75
 6 0 7 4.26 6.16
 6 0 7 -2.55 5.29
 6 0 7 -5.78 8.28
 -6 0 -7 0.6 2.93
 6 0 7 -1.9 4.64
 6 0 7 -4.61 5.94
 6 0 7 0.87 3.79
 6 0 7 3.79 4.49
 6 0 7 5.92 4.29
 6 0 7 3.38 4.49
 6 0 8 176.12 15.79
 6 0 8 187.42 17.46
 6 0 8 191.9 15.41
 6 0 8 186.07 15.04
 6 0 8 191.36 15.06
 6 0 8 192.74 16.66
 6 0 9 4.68 2.94
 6 0 9 -1.14 3.2
 -6 2 9 0.88 5.09
 -6 -2 9 8.63 3.86
 -6 2 9 -3.16 5.96
 -6 -2 9 -4.12 8.96
 -6 -2 9 3.78 3.61
 -6 2 9 -2.84 3.51
 -6 -2 8 2.55 4.61
 -6 2 8 3.08 4.22
 -6 2 8 3.46 4.62
 -6 -2 8 -1.41 4.21
 -6 2 8 4.64 6.96
 -6 -2 8 11.51 5.49
 -6 2 8 5.52 7.51
 -6 -2 8 0.67 3.73
 -6 -2 8 1.83 4.93
 -6 2 8 -0.78 5.33
 -6 -2 7 -7.96 10.2
 -6 2 7 -0.89 7.17
 -6 -2 7 0.82 5.45
 -6 2 7 -3.58 5.87
 -6 -2 7 2.29 3.88
 -6 -2 7 2.12 5.79
 -6 2 7 1.14 5.57
 -6 2 7 -2.1 5.92
 -6 -2 7 6.99 5.47
 -6 -2 7 3.87 5.07
 -6 2 7 1.61 7.44
 -6 2 7 -6.81 9.35
 -6 2 7 2.86 8.57
 -6 -2 7 -0.62 4.96
 -6 2 7 -8 8.38
 -6 2 7 -0.88 4.06
 -6 -2 7 6.74 4
 -6 -2 7 2.49 4.06
 -6 2 7 3.9 5.1
 -6 2 6 4.02 4.41
 -6 -2 6 5.48 3.81
 -6 -2 6 3.82 7.73
 -6 2 6 -1.58 8.65
 -6 -2 6 5.72 5.15
 -6 2 6 11.14 4.38
 -6 2 6 1.57 7.68
 -6 -2 6 9.82 4.52
 -6 -2 6 9.35 8.39
 -6 -2 6 0.93 5.02
 -6 2 6 4.87 6.1
 -6 2 6 4.35 4.77
 -6 -2 6 11.82 4.17
 -6 2 6 -1.12 5.52
 -6 -2 6 7.38 4.93
 -6 -2 6 11.47 8.11
 -6 -2 6 -0.62 3.66
 -6 -2 6 3.75 3.48
 -6 2 6 8.01 4
 -6 2 6 3.49 3.89
 -6 2 6 7.85 5.21
 -6 -2 5 154.57 13.67
 -6 2 5 147.67 11.96
 -6 -2 5 132.88 11.69
 -6 2 5 170.58 12.77
 -6 2 5 130.84 11.65
 -6 -2 5 131.62 11.18
 -6 2 5 158.05 14.86
 -6 -2 5 131.94 13.38
 -6 -2 5 140.83 11.68
 -6 -2 5 153.6 16.33
 -6 -2 5 182.67 17.29
 -6 2 5 162.69 12.72
 -6 -2 5 163.11 12.09
 -6 -2 5 152.1 11.42
 -6 -2 5 170.82 14.77
 -6 2 5 151.89 12.88
 -6 -2 5 141.23 15.88
 -6 2 5 177.71 15.23
 -6 2 5 179.71 13.66
 -6 -2 5 144.99 13.6
 -6 -2 5 155.43 12.4
 -6 -2 5 165.48 13.29
 -6 -2 4 60.8 9.84
 -6 2 4 60.37 6.47
 -6 -2 4 55.52 5.95
 -6 -2 4 73.61 9.69
 -6 2 4 66.47 8.66
 -6 -2 4 59.46 5.41
 -6 2 4 53.2 5.83
 -6 -2 3 55.68 6.35
 -6 -2 3 49.64 5
 -6 2 3 52.03 4.96
 -6 -2 3 59.81 8.59
 -6 2 3 57.09 6.64
 -6 2 3 39.37 4.65
 -6 -2 2 -0.41 3.18
 -6 -2 2 -0.29 2.91
 -6 -2 2 1.19 0.82
 -6 2 2 0.24 1.92
 -6 -2 1 3.79 2.29
 -6 2 1 4.17 2.01
 -6 -2 1 6.3 2.25
 -6 2 0 151.08 9.92
 -6 -2 0 162.31 9.14
 -6 -2 0 176.29 9.52
 -6 -2 -1 33.6 2.72
 6 -2 1 23.63 3.09
 -6 2 -1 28.1 3.17
 6 -2 1 24.05 2.96
 -6 -2 -2 21.16 2.31
 -6 2 -2 23.14 2.93
 6 2 2 18.9 3.56
 6 -2 2 19.56 4.03
 6 -2 2 20.98 3.24
 -6 2 -3 142.06 9.81
 6 2 3 160.82 11.96
 6 2 3 158.62 11.78
 -6 -2 -3 174.98 9.51
 6 -2 3 136.94 10.72
 6 -2 3 155.58 13.09
 6 -2 3 151.49 12.21
 6 -2 3 142.69 12.17
 6 -2 3 153.77 10.96
 6 -2 4 104.39 8.65
 6 2 4 155.08 12
 6 -2 4 138.61 12.8
 6 2 4 125.7 11.06
 6 -2 4 106.02 10.89
 6 -2 4 123.33 11.4
 6 -2 4 125.62 10.03
 6 -2 5 5.91 3.93
 6 -2 5 -1.83 4.68
 6 -2 5 8.03 4.2
 6 -2 5 1.66 4.62
 -6 2 -5 0.45 2.69
 6 -2 5 2.75 3.38
 6 -2 5 3.82 2.94
 6 2 5 -0.84 4.02
 6 2 5 7.43 4.19
 6 -2 5 0.91 5.44
 6 -2 5 1.91 2.81
 6 2 5 2.25 3.65
 6 2 5 -5.76 6.83
 6 -2 5 -3.39 6.19
 6 2 5 7.82 3.03
 6 -2 5 1.7 2.36
 6 -2 5 2.6 3.41
 6 -2 5 8.58 4
 6 -2 6 12.45 5.57
 -6 2 -6 14.26 4.24
 6 -2 6 21.69 5.53
 6 2 6 24.8 5.73
 6 -2 6 24.01 5.27
 6 2 6 30.67 6.06
 6 -2 6 2.28 9.09
 6 -2 6 28.53 8.17
 6 2 6 17.22 7.01
 6 2 6 31.34 6.99
 6 -2 6 20.15 5.77
 6 2 6 13.55 7.16
 6 2 6 22.4 7.49
 6 -2 6 19.56 6.12
 6 2 6 8.31 6.01
 6 -2 6 24.83 5.71
 6 -2 6 22.38 6.02
 6 2 7 5.44 6.83
 6 2 7 7.09 4.49
 6 -2 7 -5.7 5.33
 6 2 7 -4.65 7.61
 6 -2 7 4.67 4.83
 6 2 7 -10.09 11.42
 -6 -2 -7 -1.11 2.73
 -6 2 -7 -0.62 2.88
 6 -2 7 -3.46 9.18
 6 -2 7 2.53 5.95
 6 -2 7 -0.83 4.34
 6 2 7 -0.87 3.77
 6 2 7 0.77 4.27
 6 -2 7 0.72 4.42
 6 2 7 -2.08 5.43
 6 2 7 9.06 6.54
 6 -2 7 6.95 4.48
 6 -2 8 21.68 5.23
 6 2 8 26.61 6.75
 6 2 8 14.83 4.62
 6 2 8 10.87 7.66
 6 -2 8 18.75 5.44
 6 2 8 14.33 5.38
 6 -2 8 21.25 5.03
 6 -2 8 26.09 5.37
 6 2 8 19.24 5.45
 6 2 8 15.09 4.85
 6 2 8 18.62 5.09
 6 -2 9 -0.37 3.08
 6 2 9 -3.09 3.22
 6 -2 9 -0.89 3.23
 -6 -4 9 13.55 3.18
 -6 4 9 15.44 4.45
 -6 -4 9 20.6 6.32
 -6 -4 8 43.12 7.54
 -6 -4 8 41.97 6.93
 -6 4 8 45.49 7.85
 -6 4 8 35.9 6.69
 -6 -4 8 35.84 10.62
 -6 -4 8 43.29 5.87
 -6 4 8 42.59 9.12
 -6 -4 8 31.1 5.79
 -6 4 8 31.84 8.83
 -6 4 7 131.13 13.32
 -6 -4 7 192.54 20.34
 -6 -4 7 173.45 14.56
 -6 4 7 160.75 14.94
 -6 4 7 180.78 16.91
 -6 -4 7 146.8 13.22
 -6 -4 7 165.98 15.79
 -6 -4 7 173.81 13.35
 -6 4 7 163.18 14.99
 -6 -4 7 173.88 15.73
 -6 -4 7 167.77 13.41
 -6 4 7 143.48 17.93
 -6 -4 6 338.58 23.08
 -6 -4 6 402.18 26.92
 -6 4 6 306.03 23.6
 -6 4 6 325.03 26.65
 -6 4 6 368.44 27.67
 -6 -4 6 364.97 23.76
 -6 4 6 333.44 24.42
 -6 4 6 350.66 24.78
 -6 -4 6 368.58 24.26
 -6 -4 6 402.69 26.26
 -6 -4 6 383.25 25.15
 -6 -4 6 395.47 27.37
 -6 -4 6 385.11 26.58
 -6 -4 6 318.43 22.41
 -6 4 5 240.29 17.11
 -6 -4 5 281.29 19.51
 -6 -4 5 234.41 19.27
 -6 -4 5 217.01 15.7
 -6 -4 5 240.59 17.17
 -6 4 5 262.47 18.25
 -6 4 5 236.38 18.11
 -6 -4 5 224.13 16.37
 -6 -4 5 242.63 17.73
 -6 -4 5 234.51 15.01
 -6 4 5 240.72 17.3
 -6 -4 5 213.83 16.61
 -6 4 5 253.2 20.72
 -6 4 5 226.84 17.11
 -6 -4 5 233.69 15.69
 -6 4 5 240.91 20.45
 -6 -4 5 224.1 18.97
 -6 -4 5 242.86 21.71
 -6 4 4 1442.67 84.63
 -6 4 4 1530.26 84.93
 -6 -4 4 1509.79 83.81
 -6 -4 4 1579.7 87.11
 -6 -4 4 1441.72 81.2
 -6 -4 4 1591.79 81.36
 -6 4 4 1510.74 82.45
 -6 -4 4 1547.29 84.45
 -6 -4 4 1582.27 82.28
 -6 -4 4 1576.09 83.68
 -6 4 4 1537.37 81.77
 -6 -4 4 1539.32 80.51
 -6 4 4 1502.21 81.75
 -6 -4 4 1503.88 80.05
 -6 -4 3 712.1 39.63
 -6 4 3 693.62 40.07
 6 -4 -3 723.3 39.87
 -6 -4 3 723.14 43.73
 -6 -4 3 769.03 41.82
 -6 4 3 717.14 42.05
 -6 -4 2 2029.04 110.22
 -6 -4 2 2164.93 109.04
 -6 4 2 2039.36 107.84
 -6 -4 2 2028.98 109.84
 -6 -4 2 2158.96 108.76
 -6 -4 2 2008.01 108.74
 -6 -4 1 1758.67 85.74
 -6 4 1 1634.2 84.87
 -6 -4 1 1602.42 84.3
 -6 4 1 1609.03 84.16
 -6 -4 1 1573.39 86.16
 -6 4 0 1832.04 94.56
 -6 -4 0 1838.84 94.84
 -6 -4 -1 517.88 28.36
 6 -4 1 577.25 29.6
 -6 4 -1 510.29 28.77
 -6 -4 -1 511.02 27.1
 6 -4 1 541.37 30.28
 6 -4 2 2166.28 111.99
 6 -4 2 2214.3 113.21
 6 -4 2 2351.49 114.5
 6 -4 2 2241.43 112.41
 6 -4 2 2061.26 112.08
 -6 4 -2 2115.91 111.93
 6 -4 2 2251.93 112.67
 6 -4 2 2318.85 114.88
 -6 -4 -2 2171.67 111.56
 6 -4 2 2049.24 110.64
 6 -4 3 835.31 51.99
 6 -4 3 833.41 49.44
 6 -4 3 982.32 50.94
 6 -4 3 1055.52 54.15
 6 4 3 953.03 52.18
 -6 4 -3 948.58 49.63
 6 -4 4 234.22 15.23
 6 -4 4 189.74 17.63
 6 -4 4 234.72 16
 6 -4 4 264.87 20.14
 6 -4 4 269.18 17.42
 6 -4 4 264.44 16.68
 6 -4 4 232.29 17.77
 6 -4 4 233.25 16.43
 6 -4 4 243.39 14.76
 6 -4 4 218.93 15.49
 6 -4 4 240.02 16.61
 6 4 4 222.59 14.98
 6 -4 4 246.27 17.18
 6 4 4 233.18 15.75
 6 4 4 249.98 18.59
 -6 4 -4 253.68 15.75
 6 4 4 251.97 18.42
 6 -4 5 323.38 23.74
 6 -4 5 336.04 25.69
 6 -4 5 347.3 23.07
 6 4 5 411.25 24.63
 6 -4 5 404.08 24.3
 6 -4 5 412.53 28.82
 6 -4 5 387.31 25.14
 6 4 5 415.18 27.34
 6 4 5 395.85 23.63
 6 4 5 361.8 22.78
 6 -4 5 385.76 24.61
 6 -4 5 385.7 23.84
 6 -4 5 367.11 25.81
 6 -4 5 392.91 24.73
 6 -4 5 353.09 22.06
 -6 4 -5 393.98 23.69
 6 4 5 418.44 27.41
 6 -4 5 346.82 22.61
 6 4 6 358.34 29.6
 6 -4 6 337.58 24.39
 6 -4 6 394.77 25.15
 -6 4 -6 392.03 24.29
 6 -4 6 345.34 24.53
 6 -4 6 356.33 25.6
 6 -4 6 355.54 23.95
 6 4 6 412 25.8
 6 -4 6 355.57 24.15
 6 4 6 383.6 25.02
 6 4 6 348.08 26.32
 6 4 7 98.31 12.71
 6 4 7 124.21 12.83
 6 -4 7 132.53 12.13
 6 -4 7 133.03 12.17
 6 4 7 142.72 15.69
 6 -4 7 129.23 12.4
 6 4 8 57.79 8.65
 6 4 8 58.61 9.4
 6 4 8 56.04 7.99
 6 4 8 56.56 8.35
 6 4 8 62.76 7.57
 6 -4 8 63.09 7.01
 6 -4 8 54.31 7.56
 6 4 8 49.4 6.94
 6 -4 8 56.44 6.34
 6 -4 9 5.82 2.83
 -6 -6 8 9.66 4.84
 -6 6 8 8.71 5.81
 -6 -6 8 16.7 5.12
 6 -6 -8 11.65 4.83
 -6 6 8 11.04 5.88
 -6 -6 7 -2.85 11.34
 -6 -6 7 3.1 3.78
 -6 -6 7 8.53 4.75
 -6 -6 7 5.69 3.18
 -6 6 7 10.86 5.64
 6 -6 -7 -1.03 7.28
 -6 -6 7 9.9 5.77
 -6 -6 7 8.46 4.32
 -6 -6 6 13.44 5.68
 -6 -6 6 15.27 3.68
 -6 6 6 12.56 6.73
 -6 6 6 13.95 6.89
 -6 6 6 25.33 5.54
 -6 -6 6 27.17 12.8
 -6 -6 6 15.95 5.12
 -6 -6 6 16.75 4.44
 -6 -6 6 37.07 7.25
 -6 -6 6 17.71 6.8
 -6 -6 6 7.23 4.51
 -6 -6 6 15.6 5.64
 -6 -6 6 9.23 6.42
 -6 -6 6 18.63 6.01
 -6 6 5 11.19 3.62
 6 -6 -5 6.96 2.91
 -6 -6 5 1.47 5.93
 -6 -6 5 5.32 4.51
 -6 -6 5 5.63 3.16
 -6 -6 5 -1.07 5.8
 -6 6 5 6.45 5.61
 -6 -6 5 -2.13 7.66
 -6 -6 5 13.14 6.76
 -6 -6 5 6.93 3.04
 -6 -6 5 6.22 4.62
 -6 6 5 9.03 6.66
 -6 -6 5 5.56 4.18
 -6 -6 5 5.3 4.08
 -6 -6 5 6.45 3.88
 -6 -6 5 11.97 10.63
 -6 -6 5 2.69 4.98
 -6 6 5 5.69 4.33
 6 -6 -4 4.67 2.81
 -6 -6 4 -3.96 7.12
 -6 6 4 3.24 5.57
 -6 -6 4 0.74 3.69
 -6 -6 4 0.44 2.66
 -6 -6 4 2.49 2.53
 -6 -6 4 0.93 3.34
 -6 -6 4 2.89 2.73
 -6 -6 4 -0.99 3.49
 -6 6 4 -1.08 4.68
 -6 -6 4 -4.65 12.25
 -6 -6 4 5.31 5.18
 -6 -6 4 -0.94 6.33
 -6 6 4 0.6 2.15
 -6 6 4 0.75 4.11
 -6 -6 4 -0.6 4.78
 -6 -6 4 3.37 4.09
 -6 -6 4 6.25 3.23
 -6 6 3 235.35 15.67
 -6 -6 3 232.33 19.28
 -6 -6 3 258.68 18.25
 -6 -6 3 266.93 18.73
 -6 -6 3 259.52 20.77
 -6 6 3 235.01 16.3
 -6 -6 3 233.98 14.83
 -6 -6 3 234.14 15.21
 -6 -6 3 199.79 15.01
 6 -6 -3 243.1 19.58
 6 -6 -3 239.38 15.72
 -6 -6 3 262.71 16.67
 -6 -6 3 230.66 15.4
 6 -6 -3 231.51 15.32
 6 -6 -3 216.67 15.72
 -6 -6 3 245.3 22.96
 -6 -6 3 210.14 16.18
 -6 -6 3 251.14 15.47
 -6 6 3 228.59 16.92
 -6 -6 2 178.86 14.48
 -6 -6 2 176.05 15.35
 -6 6 2 173.39 12.25
 6 -6 -2 170.85 15
 -6 -6 2 167.67 11.27
 -6 -6 2 158.92 11.97
 -6 -6 2 173.41 12.08
 -6 -6 2 159.07 13.3
 6 -6 -2 174.46 12.49
 -6 -6 1 77.95 7.82
 6 -6 -1 76.39 9.03
 6 -6 -1 78.53 6.42
 -6 -6 1 67.98 5.98
 -6 -6 1 66.47 6.15
 -6 -6 1 65.28 8.22
 6 -6 -1 80.93 7.31
 -6 -6 0 1.42 3.9
 6 -6 0 5.53 4.57
 -6 -6 0 2.68 1.79
 6 -6 0 4.7 2.76
 6 -6 0 7.8 2.76
 -6 -6 0 2.74 1.68
 -6 6 0 3.2 2.06
 6 -6 1 5.6 3.24
 6 -6 1 2.79 1.94
 -6 -6 -1 2.49 1.86
 6 -6 1 0.41 2.44
 6 -6 1 0.7 3.57
 -6 -6 -1 3.07 1.74
 6 -6 1 3.2 2.54
 -6 -6 -1 2.22 5.36
 -6 -6 -2 15.61 6
 6 -6 2 14.27 2.92
 -6 -6 -2 13.89 2.93
 6 -6 2 29.33 6.42
 6 -6 2 10.53 3.25
 6 -6 2 17.15 3.8
 6 -6 2 23.47 5.62
 6 -6 2 24.66 5.55
 6 -6 2 20.52 4.63
 6 -6 3 30.12 4.57
 6 -6 3 29.18 4.9
 6 -6 3 21.93 5.25
 6 -6 3 26.16 4.14
 6 -6 3 11.55 5.55
 6 -6 3 24.74 5.37
 6 -6 3 27.66 5.83
 -6 -6 -3 23.51 5.73
 6 -6 3 23.69 6.98
 -6 -6 -3 20.55 3.46
 6 6 3 20.72 4.18
 -6 -6 -3 29.47 4.27
 6 -6 3 20.88 3.52
 6 -6 3 23.91 4.11
 -6 -6 -3 23.92 8.01
 6 -6 4 4.11 4.31
 6 -6 4 9.47 5.32
 -6 -6 -4 7.33 2.66
 6 -6 4 7.77 3.57
 6 6 4 1.99 4.87
 6 -6 4 4.99 2.9
 6 -6 4 3.82 4.26
 6 -6 4 6.25 3.76
 6 6 4 6.96 4.7
 6 6 4 1.88 2.97
 6 -6 4 4.87 6.38
 6 6 4 6.77 3.07
 6 -6 4 3.62 2.62
 6 -6 4 6.26 3.72
 6 -6 4 11.29 4.83
 6 -6 5 1.86 4.12
 6 -6 5 -2.11 4.07
 6 -6 5 0.71 3.77
 6 6 5 -1.14 4.85
 6 -6 5 2.77 2.86
 6 -6 5 5.21 2.9
 6 -6 5 -0.59 3.45
 6 -6 5 3.76 3.68
 6 -6 5 0.8 5.21
 6 6 5 4.03 3.05
 6 6 5 1.14 4.72
 6 -6 5 3.87 6.66
 6 -6 5 8 4.23
 6 6 6 1.03 5.03
 6 -6 6 2.57 4.2
 6 -6 6 -9.12 4.82
 6 -6 6 1.45 4.34
 6 -6 6 -0.63 3.87
 6 -6 6 3.82 4.9
 6 6 7 10.29 4.74
 -6 -6 -7 19.87 7.1
 6 6 7 13.78 5.36
 6 6 7 31.17 8.1
 6 -6 7 16.87 4.77
 6 -6 7 25.78 5.99
 6 6 7 10.49 6.01
 6 -6 7 19.76 5.27
 6 6 8 2.76 3.1
 6 -6 8 -0.55 3.81
 6 6 8 3.59 4.87
 6 6 8 4.55 3.27
 6 -6 8 -0.87 3.73
 -6 8 7 112.12 10.95
 6 -8 -7 121.68 11.39
 -6 8 6 0.73 3.51
 -6 8 6 8.29 6.29
 6 -8 -6 3.1 5.23
 -6 -8 6 4.56 4.31
 -6 -8 6 -0.37 2.74
 -6 -8 6 8.49 3.58
 -6 -8 6 -0.79 2.97
 -6 -8 6 -0.85 4.66
 -6 -8 6 4.25 4.6
 -6 8 5 535.57 33.45
 -6 -8 5 503.48 32.09
 6 -8 -5 523.2 36.09
 -6 -8 5 466.63 36.96
 -6 8 5 529.45 36.39
 -6 -8 5 492.94 34.62
 -6 -8 5 591.19 32.96
 -6 -8 5 502.34 32.67
 -6 -8 5 516.64 30.34
 -6 -8 4 42.17 5.56
 -6 -8 4 33.51 7.05
 -6 8 4 49.71 9.39
 -6 8 4 47.66 7.72
 -6 -8 4 28.74 5.36
 -6 -8 4 43.11 7.46
 6 -8 -4 31.98 5.3
 -6 -8 4 32.91 6.58
 -6 -8 3 848.05 53.72
 -6 -8 3 804.43 46.73
 -6 -8 3 804.49 46.07
 -6 8 3 837.79 49.54
 6 -8 -3 831.41 46.28
 -6 -8 3 964.85 49.39
 -6 -8 3 777.97 46.56
 -6 -8 3 862.3 48.87
 -6 -8 3 840.2 48.96
 6 -8 -3 878.06 48.63
 6 -8 -3 875.64 47.5
 -6 -8 3 778.27 52.43
 6 -8 -3 916.58 53.27
 6 -8 -2 7.85 3.04
 6 -8 -2 6.35 3.08
 -6 -8 2 6.42 4.86
 6 -8 -2 1.43 1.99
 -6 -8 2 4.75 5.27
 -6 -8 2 3.4 2.36
 -6 -8 2 6.55 3.3
 -6 8 2 4.65 3.93
 -6 -8 2 6.09 3.22
 -6 -8 2 9.31 4.77
 -6 -8 2 8.91 6.77
 6 -8 -2 -1.11 6.31
 -6 -8 2 6.79 2.97
 -6 -8 2 3.45 2.63
 6 -8 -2 3.57 2.16
 -6 -8 2 4.62 4.02
 -6 -8 1 971.63 56.19
 -6 -8 1 1072.2 60.55
 6 -8 -1 1130.18 62.79
 -6 -8 1 1024.89 62.24
 6 -8 -1 1177.2 62.95
 -6 -8 1 1114.35 61.1
 -6 -8 1 1075.79 57.54
 -6 -8 1 1021.61 57.9
 6 -8 -1 1031.1 58.63
 6 -8 -1 1055.19 58.43
 -6 -8 1 972.85 56.84
 6 -8 -1 1086.04 57.47
 -6 8 1 1101.6 59.84
 -6 -8 1 1193.31 58.61
 -6 -8 1 1094.91 59.8
 -6 -8 0 73.78 7.04
 6 -8 0 84.68 9.3
 -6 -8 0 87.94 9.55
 -6 -8 0 78.01 7.59
 -6 -8 0 72.16 6.64
 6 -8 0 79.87 6.79
 -6 -8 0 103.4 8.68
 6 -8 0 88.66 7.59
 6 8 0 79.14 7.79
 -6 -8 0 102.57 11.25
 6 -8 0 83.87 10.3
 -6 -8 0 79.59 10.66
 6 -8 0 70.87 10.23
 6 -8 0 78.73 7.89
 -6 -8 0 80.06 7.4
 6 -8 0 79.89 7.85
 6 -8 1 630.11 36.37
 6 8 1 558.18 34.02
 -6 -8 -1 603.52 33.97
 -6 -8 -1 547.86 32.88
 6 -8 1 593.01 35.43
 6 -8 1 572.62 32.55
 -6 -8 -1 537.92 33.02
 6 -8 1 556.4 33.56
 6 -8 1 597.69 33.3
 -6 -8 -1 567.46 37.81
 -6 -8 -1 597.93 37.9
 6 -8 1 589.19 37.36
 6 -8 2 71.73 8.26
 6 -8 2 61.26 9.57
 -6 -8 -2 76.16 7.67
 -6 -8 -2 61.91 10.27
 6 -8 2 68.27 8.89
 6 -8 2 77.69 11.11
 6 -8 2 55.37 6.45
 6 -8 2 65.14 6.5
 6 8 2 68.92 7.74
 -6 -8 -2 68.25 7.52
 6 -8 2 67.03 6.77
 -6 -8 -2 59.78 6.62
 6 -8 3 1350.7 69.67
 6 -8 3 1182.96 69.09
 6 -8 3 1266.6 68.86
 6 -8 3 1205.18 74.69
 -6 -8 -3 1350.37 75.58
 6 -8 3 1290.52 70.18
 6 -8 3 1304.9 75.99
 6 -8 3 1325.66 72.8
 6 -8 3 1346.63 70.73
 -6 -8 -3 1239.97 69.42
 6 8 3 1277.94 71.08
 -6 -8 -3 1291.75 69.44
 6 -8 4 11.73 4.19
 6 8 4 5.21 3.4
 -6 -8 -4 6.83 2.55
 6 -8 4 8.12 4.4
 -6 -8 -4 5.92 2.66
 6 -8 4 6.24 4.56
 6 8 4 11.09 5.04
 6 -8 4 11.4 3.51
 6 -8 4 1.12 3.68
 6 -8 5 156.21 13.43
 -6 -8 -5 203.79 18.32
 6 8 5 168.83 16.38
 6 -8 5 181.92 15.69
 6 -8 5 182.79 14.2
 6 -8 5 156.65 16.9
 6 -8 5 173.44 13.19
 6 -8 6 24.78 5.14
 6 -8 6 17.77 4.61
 6 8 6 22.11 5.45
 -6 -8 -6 34.03 7.32
 6 8 6 24.72 5.71
 6 8 6 24.72 5.89
 6 8 7 109.68 10.21
 6 8 7 109.25 10.25
 6 -8 7 138.78 9.54
 6 -8 7 134.89 9.84
 6 8 7 125.74 10.99
 -6 -10 6 12.96 3.87
 -6 10 6 27.17 4.94
 6 -10 -6 22.12 4
 -6 -10 6 20.86 4.24
 -6 -10 5 3.27 3.82
 -6 -10 5 5.73 2.61
 -6 -10 5 14.04 6.17
 6 -10 -5 -0.86 4.72
 -6 10 5 4.56 5.08
 -6 -10 5 15.25 4.9
 -6 10 5 8.31 4.16
 -6 -10 4 9.49 5.49
 6 -10 -4 5.25 5.41
 -6 10 4 -1.09 5.06
 -6 -10 4 3.88 6.44
 6 -10 -3 5.8 4.63
 -6 -10 3 9.26 4.65
 -6 -10 3 13.56 3.34
 6 -10 -3 12.7 6.52
 -6 -10 3 15.22 7.6
 -6 10 3 6.05 4.11
 -6 -10 3 12.58 3.76
 -6 10 3 8.02 5.74
 6 -10 -2 23.54 4.42
 6 -10 -2 21.18 3.83
 -6 -10 2 9.83 7.52
 -6 -10 2 15.58 4.17
 6 -10 -2 17.16 5.74
 -6 10 2 27.74 6.07
 6 -10 -2 9.56 6.32
 -6 -10 2 9.32 6.22
 -6 -10 2 22.85 3.94
 6 -10 -2 22.83 7
 -6 -10 2 13.35 5.43
 -6 -10 2 10.1 3.35
 6 -10 -2 17.6 3.95
 6 -10 -1 46.62 8.7
 -6 -10 1 62.9 8.75
 -6 -10 1 46.59 5.83
 6 -10 -1 44.7 7.36
 -6 -10 1 46.17 10.27
 6 -10 -1 43.48 5.81
 -6 -10 1 39.76 5.36
 6 -10 -1 50.39 6.19
 6 -10 -1 28.58 5.34
 -6 10 1 40.92 6.96
 -6 -10 1 56.08 8.3
 -6 -10 1 37.66 4.94
 6 -10 -1 55.75 9.24
 -6 -10 0 301 24.05
 6 -10 0 277.61 23.06
 -6 -10 0 285.81 22.03
 6 -10 0 301.06 22.08
 6 -10 0 284.89 19.51
 -6 -10 0 279.46 18.86
 -6 -10 0 286.41 21.81
 6 -10 0 316.46 21.76
 -6 -10 -1 187.63 16.03
 6 -10 1 180.12 15.32
 6 -10 1 171.87 17.8
 -6 -10 -1 180.95 17.41
 -6 -10 -1 147.7 15.96
 -6 -10 -1 173.62 12.86
 -6 -10 -1 160.09 13.01
 6 -10 1 170.27 13.38
 -6 -10 -1 197.38 16.15
 6 -10 1 188.21 15.94
 6 -10 1 163.54 13.21
 -6 -10 -2 88.35 10.35
 6 -10 2 102.4 9.7
 6 -10 2 95.26 12.8
 -6 -10 -2 77.43 11.27
 6 -10 2 71.84 11.45
 -6 -10 -2 71.01 7.81
 -6 -10 -2 88.52 8.05
 6 -10 2 83.54 8.23
 -6 -10 -2 81.89 11.71
 -6 -10 -3 77.84 10.67
 6 -10 3 68.36 10.7
 6 -10 3 62.02 8.32
 6 10 3 50.94 8.94
 -6 -10 -3 59.43 6.22
 6 -10 3 63.31 6.58
 -6 -10 -3 60.63 8.83
 6 10 4 77.27 10.02
 -6 -10 -4 82.21 6.76
 -6 -10 -4 68.43 9.99
 6 -10 4 79.5 11.21
 6 -10 4 87.95 8.71
 6 -10 4 75.16 7.44
 6 -10 4 92.15 9.79
 6 -10 4 84.34 8.27
 6 -10 4 70.3 7.15
 6 -10 5 0.8 4.14
 6 -10 5 4.08 2.8
 6 -10 5 0.57 3.21
 6 -10 5 0.44 2.79
 6 10 5 0.69 3.88
 -6 -10 -5 3.16 2.25
 6 10 5 10.12 3.86
 -6 -10 -5 4.66 4.26
 6 10 5 -3.42 4.06
 6 -10 6 -0.56 2.89
 6 10 6 -6.71 5.31
 -6 -10 -6 -0.32 2.36
 6 10 6 -2.58 3.19
 6 -12 -4 8.6 2.97
 -6 12 4 12.59 4.35
 -6 -12 4 11.83 3.27
 -6 -12 4 13.23 3.62
 -6 -12 3 190.81 17.42
 6 -12 -3 234.96 15.42
 -6 12 3 217.98 16.32
 -6 12 3 244.23 17.67
 -6 -12 3 220.1 15.04
 -6 -12 3 229.44 13.97
 -6 -12 2 135.2 13.33
 -6 12 2 115.99 12.12
 -6 12 2 130.68 11.78
 -6 -12 2 124.25 10.37
 -6 -12 2 128.24 9.14
 6 -12 -2 133.56 10.86
 6 -12 -1 536.96 30.68
 -6 -12 1 491.83 33.39
 6 -12 -1 533.5 33.61
 -6 -12 1 471.52 27.78
 -6 -12 1 500.3 29.88
 -6 -12 0 161.62 10.74
 6 -12 0 158.42 12.69
 -6 -12 0 167.36 11.71
 6 -12 0 192.05 16.33
 -6 -12 0 156.35 15.52
 6 -12 0 160.56 11.95
 -6 -12 -1 205.21 15.74
 6 -12 1 239.16 15.74
 -6 -12 -1 250.5 17.51
 6 -12 1 238.69 17.11
 6 -12 1 229.4 15.8
 -6 -12 -1 242.86 19.54
 6 -12 1 237.94 19.15
 -6 -12 -1 247.18 15.4
 6 12 2 42.7 6.22
 -6 -12 -2 40.25 4.49
 -6 -12 -2 32.21 4.86
 6 -12 2 27.24 4.49
 6 12 2 37.98 6.54
 -6 -12 -2 32.94 5.74
 6 -12 2 39.56 7.17
 6 -12 2 36.49 5.67
 6 -12 3 222.65 14.49
 6 12 3 234.48 16.39
 6 12 3 211.45 15.86
 -6 -12 -3 220.71 14.58
 6 -12 3 197.84 13.76
 6 -12 3 192.81 14.95
 6 -12 3 216.69 16.69
 -6 -12 -3 248.09 15.61
 6 12 3 262.63 16.92
 -6 -12 -4 101.51 7.71
 6 -12 4 89.99 7.59
 6 -12 4 90.25 6.79
 -7 1 9 22.11 5.19
 -7 -1 9 29.65 4.79
 -7 1 9 12.43 4.15
 -7 -1 9 20.34 7.61
 -7 -1 9 25.61 5.12
 -7 1 8 209.28 18.36
 -7 -1 8 176.89 14.61
 -7 -1 8 181.57 14.47
 -7 1 8 171.37 14.37
 -7 -1 8 202.45 16.48
 -7 -1 8 178.23 15.4
 -7 1 8 186.44 15.35
 -7 1 8 178.75 15.01
 -7 -1 8 132.14 12.33
 -7 1 8 158.18 17.5
 -7 1 7 3.65 6.44
 -7 1 7 7.94 5.04
 -7 -1 7 7.58 5.34
 -7 -1 7 6.73 7.99
 -7 1 7 10.73 6.96
 -7 -1 7 7.63 4.33
 -7 1 7 -1.37 8.1
 -7 1 7 7.28 4.43
 -7 1 7 4.46 4.38
 -7 -1 7 2.61 4.03
 -7 -1 7 7.09 4.41
 -7 1 7 3.1 5.18
 -7 1 7 1.97 5.01
 -7 -1 7 11.53 5.5
 -7 1 7 1.76 3.99
 -7 -1 7 8.94 4.4
 -7 -1 7 11.58 4.98
 -7 1 7 -1.54 6.83
 -7 -1 7 3.85 7.97
 -7 1 7 9.12 8
 -7 1 6 10 4.69
 -7 -1 6 13.55 4.45
 -7 1 6 11.37 6.34
 -7 -1 6 5.37 5.13
 -7 1 6 11.31 4.01
 -7 1 6 12.36 4.81
 -7 -1 6 8.43 7.92
 -7 -1 6 3.79 8.03
 -7 1 6 10.1 7.08
 -7 1 6 11.74 7.84
 -7 -1 6 6.27 4.56
 -7 -1 6 0.88 6.33
 -7 -1 6 7.51 4.99
 -7 1 6 17.6 6.3
 -7 -1 6 9.65 8.07
 -7 1 6 17.45 7.92
 -7 1 6 13.07 7.5
 -7 1 6 8.18 5.14
 -7 -1 6 7.68 4.97
 -7 1 6 17.77 6.83
 -7 1 6 10.38 4.98
 -7 -1 6 2.32 3.95
 -7 1 6 7.52 4.41
 -7 -1 6 10.85 4.41
 -7 -1 5 82.44 8.46
 -7 1 5 78.56 8.29
 -7 1 5 91.05 8.59
 -7 -1 5 69.9 7.65
 -7 -1 5 107.9 12.48
 -7 -1 5 84.69 11.2
 -7 1 5 108.93 13.13
 -7 -1 5 80.78 9.86
 -7 -1 5 82.93 8.79
 -7 1 5 90.76 9.59
 -7 -1 5 75.61 8.28
 -7 -1 5 96.02 12.07
 -7 1 5 123.61 13.81
 -7 -1 5 97.92 12.18
 -7 -1 5 94.97 9.91
 -7 -1 5 76.43 7.6
 -7 1 5 90.81 8.43
 -7 1 5 87.79 10.45
 -7 1 5 93.25 8.84
 -7 -1 5 92.93 8.58
 -7 1 5 88.66 9.59
 -7 -1 5 89.33 8.17
 -7 1 4 1621.12 85.13
 -7 -1 4 1617.27 87.58
 -7 1 4 1695.82 88
 -7 -1 4 1579.84 85.5
 -7 1 4 1626.82 85.77
 -7 1 4 1642.02 85.7
 -7 -1 4 1585.83 85.08
 -7 -1 3 332.71 20.99
 -7 1 3 300.66 19.3
 -7 1 3 299.83 17.58
 -7 -1 3 291.23 16.72
 -7 -1 3 300.48 17.87
 -7 -1 3 333.36 21.26
 -7 1 3 294.42 17.7
 -7 -1 3 295.06 18.68
 -7 -1 2 26.59 5.11
 -7 -1 2 19.79 3.57
 -7 1 2 21.37 3.63
 -7 -1 2 23.36 5
 -7 -1 1 509.34 27.55
 -7 -1 1 532.55 28.2
 -7 -1 1 522.58 27.47
 -7 1 1 533.1 27.83
 7 -1 0 2429.41 121.12
 -7 -1 0 2335.93 121.09
 -7 -1 0 2341.43 121.5
 -7 1 0 2413.19 121.93
 7 -1 1 30.14 2.71
 7 -1 1 37.3 3.62
 7 1 1 27.95 2.87
 -7 -1 -1 31.2 2.79
 -7 1 -1 32.1 3.18
 7 -1 2 1749.15 91.22
 7 -1 2 1694.28 91.22
 7 -1 2 1758.16 90.44
 7 1 2 1814.87 91.05
 -7 1 -2 1732.48 90.11
 7 1 3 444.47 23.98
 7 -1 3 355.44 24.03
 7 -1 3 388.74 24.21
 7 -1 3 400.59 23.13
 7 -1 3 400.93 24.43
 7 -1 4 546.5 33.93
 7 1 4 661.81 36.2
 7 -1 4 629.16 36.74
 7 -1 4 606.39 36.41
 7 -1 4 597.4 36.72
 7 1 4 690.79 38.25
 7 -1 4 615.01 36.85
 7 -1 5 134.74 11.25
 7 1 5 111.6 12.21
 7 -1 5 124.89 12.26
 7 -1 5 108.5 8.8
 7 1 5 118.37 12.92
 7 1 5 115.5 9.21
 7 -1 5 114.19 12.26
 7 -1 5 120.47 12.67
 7 1 5 145.67 14.01
 7 1 5 123.68 11.47
 7 -1 5 129.09 12.28
 7 1 5 130.41 12.35
 7 -1 5 114.1 12.03
 7 -1 5 120.55 10.32
 7 1 5 120.85 10.28
 7 1 5 150.09 11.18
 7 1 5 152.84 12.29
 7 -1 5 128.11 11.05
 7 -1 5 117.41 10.36
 7 -1 5 127.21 13.43
 7 1 5 101.51 9.36
 7 -1 5 113.39 9.27
 7 1 6 76.53 8.93
 7 1 6 81.42 11.75
 7 -1 6 58.77 10.35
 7 1 6 65.38 7.45
 7 1 6 71.12 10.99
 7 -1 6 74.45 9.23
 7 1 6 88.5 9.92
 -7 1 -6 73.2 7.98
 7 -1 6 96.72 9.89
 7 -1 6 89.4 9.34
 7 -1 6 74.52 10.1
 7 1 6 66.16 10.34
 7 -1 6 86.49 11.32
 7 -1 6 86.96 9.87
 7 1 6 77.17 13.08
 7 -1 6 51.92 11.42
 7 1 6 87.94 9.76
 7 -1 6 80.28 9.47
 7 1 6 89.39 12.2
 7 -1 6 66.92 10.11
 7 1 6 81.33 11.76
 7 -1 7 30.24 6.38
 7 1 7 26.37 6.27
 7 -1 7 33.76 6.42
 7 1 7 49.66 7.5
 7 -1 7 44.97 7.25
 7 1 7 44.08 7.25
 7 1 7 30.91 8.16
 7 -1 7 21.5 6.14
 7 1 7 38.07 7.57
 7 1 7 21.48 7.27
 7 -1 7 32.12 7.01
 7 -1 7 21.13 8.82
 7 -1 7 31.65 6.63
 7 -1 7 27.99 7.63
 7 1 7 27.35 8.01
 7 -1 7 51.75 7.53
 7 1 7 21.14 9.01
 -7 -1 -7 30.58 5.1
 -7 1 -7 28.64 5.49
 7 1 8 101.76 9.96
 7 -1 8 91.14 9.65
 7 -1 8 107.4 10.49
 7 1 8 129.33 13.21
 7 -1 8 104.73 10.58
 7 1 8 120.05 11.2
 7 1 8 107.25 10.57
 7 -1 8 101.32 10.29
 7 1 8 90.39 10.18
 7 1 8 97.23 11.37
 7 -1 9 -0.69 2.84
 7 -1 9 4.36 3.12
 7 -1 9 2.83 2.7
 7 1 9 2.25 2.73
 7 -1 9 1.11 2.76
 7 1 9 6.55 2.87
 -7 3 9 3.23 4.44
 -7 3 9 4.73 4.39
 -7 3 9 1.86 4.7
 -7 -3 9 5.96 6.32
 -7 -3 9 2.68 3.27
 -7 -3 8 21.44 5.08
 -7 3 8 22.81 6.66
 -7 -3 8 16.77 4.63
 -7 3 8 11.63 7.18
 -7 -3 8 23.13 9.67
 -7 3 8 13.2 5.5
 -7 3 8 20.15 8.18
 -7 -3 8 14.1 4.94
 -7 -3 8 27.5 6.48
 -7 -3 8 15.76 4.47
 -7 -3 7 259.36 20.39
 -7 3 7 222.13 17.99
 -7 -3 7 213.47 17.26
 -7 3 7 207.87 17.86
 -7 3 7 235.88 22.88
 -7 -3 7 215.63 16.99
 -7 3 7 254.21 22.55
 -7 3 7 229.03 23.07
 -7 3 7 234.73 19.56
 -7 -3 7 263.19 19.36
 -7 3 7 244.15 20.3
 -7 -3 7 255.14 19.58
 -7 3 7 212.62 18.33
 -7 -3 7 225.3 18.01
 -7 -3 6 9.23 3.86
 -7 -3 6 -1.01 5.47
 -7 3 6 1.58 5.32
 -7 -3 6 2.97 3.71
 -7 3 6 5.74 4.23
 -7 -3 6 6.44 4.06
 -7 3 6 5.36 5.58
 -7 3 6 16.14 6.84
 -7 3 6 1.14 5.18
 -7 3 6 2.66 4.64
 -7 -3 6 11.75 4.3
 -7 -3 6 4.49 4.96
 -7 3 6 2.28 3.07
 -7 -3 6 0.91 5.06
 -7 -3 6 -2.86 6.24
 -7 3 6 11.31 7.48
 -7 -3 6 -0.79 4.8
 -7 -3 6 12.58 5.38
 -7 3 5 471.12 30.98
 -7 -3 5 474.5 29.51
 -7 3 5 451.09 27.86
 -7 -3 5 543.15 31.28
 -7 -3 5 460.05 26.69
 -7 3 5 424.43 27.91
 -7 3 5 461.16 28.71
 -7 -3 5 440.27 27.29
 -7 3 5 470.83 27.83
 -7 -3 5 402.74 27.18
 -7 3 5 445.36 28.18
 -7 3 5 409.46 27.45
 -7 -3 5 412.71 26.33
 -7 -3 5 523.91 32.8
 -7 -3 5 411.92 27.29
 -7 -3 5 464.81 27.88
 -7 -3 5 434.97 29.32
 -7 -3 5 500.61 28.88
 -7 3 5 526.56 31.98
 -7 -3 5 407.94 26
 -7 3 4 419.69 26.27
 -7 3 4 375.23 23.85
 -7 -3 4 397.84 23.36
 -7 3 4 372.31 23.41
 -7 -3 4 396.16 24.78
 -7 3 4 372.93 23.3
 -7 3 4 387.26 25.96
 -7 -3 4 398 27.54
 -7 -3 4 362.44 24.71
 -7 -3 3 1167.15 62.19
 -7 -3 3 1221.11 64.64
 -7 3 3 1145.98 62.78
 -7 3 3 1161.98 61.25
 -7 -3 3 1126.19 61.04
 -7 3 3 1100.84 61.01
 -7 -3 3 1123.65 63.73
 -7 -3 3 1234.04 62.15
 -7 3 3 1184.84 63.08
 -7 3 3 1061.78 60.78
 -7 3 2 65.56 5.57
 -7 -3 2 64.94 6.09
 -7 -3 2 60.55 6.95
 -7 -3 1 317.38 18.06
 -7 -3 1 298.35 18.6
 -7 3 1 308.37 17.59
 -7 -3 1 330.21 18.23
 -7 -3 0 61.28 3.77
 -7 3 0 56.81 5.2
 -7 -3 0 68.74 4.75
 -7 -3 -1 2629.02 135.63
 7 -3 1 2761.34 136.28
 7 -3 1 2600.22 135.76
 7 -3 1 2697.39 136.75
 -7 3 -1 2522.78 136.13
 -7 -3 -1 2667.57 134.87
 7 -3 2 47.92 6.64
 7 -3 2 66.81 6.73
 7 -3 2 55.23 5.24
 -7 -3 -2 56.24 4.46
 -7 3 -2 48.1 4.78
 7 -3 3 440.5 25.85
 7 -3 3 424.81 28.02
 7 3 3 437.52 26.81
 7 -3 3 428.93 27.61
 7 -3 3 446.74 25.65
 -7 -3 -3 451.39 24.51
 -7 3 -3 433.9 25.01
 7 3 3 469.3 27.13
 7 -3 4 244.38 15.74
 7 3 4 190.78 14.01
 7 -3 4 224.28 17.4
 7 -3 4 227.64 15.82
 7 -3 4 246.51 18.83
 7 -3 4 228.65 15.64
 7 3 4 272.54 18.06
 -7 3 -4 218.95 14.7
 7 3 4 265.94 17.77
 7 -3 5 651.14 37.65
 7 3 5 655.79 37.75
 7 3 5 693.03 40.3
 -7 3 -5 676.03 37.12
 7 -3 5 619.04 35.82
 7 -3 5 628.65 37.76
 7 -3 5 571.13 40.37
 7 -3 5 594.31 39.17
 7 -3 5 635.85 38.04
 7 -3 5 680.29 38.13
 7 -3 5 711.02 39.39
 7 -3 5 609.8 37.73
 7 3 5 610.48 36.12
 7 3 5 661.49 39.88
 7 -3 6 35.79 6.49
 7 3 6 34.82 6.44
 7 -3 6 34.27 6.19
 7 3 6 28.01 6.58
 -7 3 -6 22.86 4.99
 7 -3 6 21.46 4.42
 7 -3 6 23.76 5.62
 7 3 6 23.29 7.21
 7 -3 6 35.62 7.45
 7 3 6 33.52 8.72
 7 3 6 20.13 6.05
 7 3 6 32.03 9.27
 7 -3 6 27.88 8.87
 7 -3 6 23.82 5.9
 7 -3 6 30.59 6.3
 7 -3 6 29.48 5.96
 7 -3 6 38.37 6.23
 7 3 7 81.66 11.28
 7 3 7 89.64 12.24
 7 3 7 86.46 11.82
 7 -3 7 83.09 9.86
 7 -3 7 90.69 10.15
 7 3 7 108.61 11.11
 7 -3 7 89.93 9.7
 7 3 7 95.21 10.66
 7 3 7 109.82 11.07
 7 -3 7 104.68 11.37
 7 -3 7 95.74 10.28
 7 3 7 105.12 13.81
 7 3 8 3.9 4.26
 7 3 8 12.66 5.28
 7 -3 8 14.12 5.12
 7 3 8 12.42 5.35
 7 -3 8 29.92 4.55
 7 3 8 4.04 6.59
 7 -3 8 13.52 4.3
 7 -3 8 11.01 3.65
 7 3 8 10.97 4.58
 7 3 8 8.43 4.43
 7 3 8 18.67 5.44
 7 -3 9 2.67 2.68
 7 3 9 8.76 2.69
 7 -3 9 1.78 2.77
 -7 5 8 135.83 13.49
 -7 -5 8 158.31 16.6
 -7 -5 8 144.63 12.08
 7 -5 -8 142.67 13.28
 -7 -5 8 122.56 10.41
 -7 5 8 134.08 13.86
 -7 -5 8 138.16 12.71
 -7 -5 8 121.66 9.99
 -7 -5 7 16.49 5.85
 -7 5 7 -1.04 4.89
 -7 -5 7 -3.35 4.44
 -7 5 7 -0.81 7.97
 -7 -5 7 -1.14 3.64
 -7 5 6 281 21.54
 -7 5 6 271.62 22.7
 -7 5 6 226.67 18.95
 -7 -5 6 306.21 26.65
 -7 -5 6 256.35 19.08
 -7 -5 6 264.87 17.69
 -7 -5 6 261.37 19.28
 -7 -5 6 278.03 20.99
 -7 -5 6 263.25 20.11
 -7 5 6 259.4 19.45
 -7 -5 6 268.86 21.12
 -7 -5 6 298.7 22.37
 -7 -5 6 265.98 18.11
 -7 -5 5 73.11 12.27
 -7 -5 5 95.6 11.25
 -7 5 5 68.18 8.14
 -7 -5 5 88.84 10.48
 7 -5 -5 74.02 7.68
 -7 -5 5 91.46 10.34
 -7 -5 5 85.11 8.01
 -7 -5 5 85.26 10.98
 -7 -5 5 94.75 15.23
 -7 -5 5 77.56 8.64
 -7 -5 5 77.69 8.29
 -7 5 5 89.79 11.82
 -7 5 5 85.67 8.99
 -7 -5 5 70.46 7.87
 -7 -5 5 81.14 7.5
 -7 -5 5 82.25 9.82
 -7 -5 5 87 9.19
 -7 5 5 104.44 11.77
 -7 5 5 72.45 8.88
 -7 5 5 96.05 12.21
 -7 5 4 1075.4 60.39
 -7 -5 4 1154.55 61.16
 -7 -5 4 1089.47 64.05
 -7 -5 4 1071.42 58.26
 -7 -5 4 1065.21 57.13
 -7 -5 4 1050.34 57.53
 -7 5 4 1011.71 58.84
 -7 5 4 1117.3 62.2
 -7 -5 4 1036.72 57.68
 -7 -5 4 1047.96 58.71
 -7 -5 4 979.34 57.01
 -7 5 4 1089.31 58.81
 -7 -5 4 1177.58 60.89
 -7 5 4 1060.07 61.98
 -7 -5 4 1096.63 59.47
 -7 -5 4 1068.92 57.34
 -7 -5 4 1135.32 65.06
 -7 -5 4 995.26 57.89
 -7 5 4 1111.57 59.71
 -7 5 3 0.5 2.36
 -7 -5 3 1.32 2.42
 7 -5 -3 0.48 2.65
 -7 -5 3 4.61 5.39
 -7 -5 3 0.65 4.48
 -7 -5 3 0.86 4.43
 -7 -5 3 -1.21 3.22
 7 -5 -2 450.94 26.79
 7 -5 -2 466.25 28.64
 -7 -5 2 419.72 26.33
 -7 -5 2 444.4 26.48
 -7 -5 2 479.68 29.35
 -7 -5 2 489.08 27.78
 -7 -5 1 159.65 11.22
 7 -5 -1 139.77 12.02
 -7 -5 1 154.36 12.02
 7 -5 -1 162.31 10.1
 -7 5 1 142.88 9.5
 7 -5 -1 150.17 10.9
 -7 -5 1 131.83 9.49
 -7 -5 1 144.01 9.93
 -7 5 1 154.39 10.36
 7 -5 0 581.72 29.62
 7 -5 0 522.16 29.37
 -7 -5 0 500.98 28.8
 7 -5 0 506.6 30.08
 -7 -5 0 505.4 28.98
 -7 5 0 521.2 28.69
 7 -5 0 527.98 31.22
 -7 -5 0 547.18 31.57
 7 -5 0 559.6 31.28
 -7 -5 -1 2.31 4.81
 7 -5 1 2.13 2.84
 7 -5 1 2.18 3.5
 -7 5 -1 3.73 3.23
 7 -5 1 0.36 2.53
 7 -5 1 1.76 2.08
 7 -5 1 2.17 2.44
 -7 5 -2 736.02 40.86
 7 -5 2 814.04 44
 7 -5 2 752.08 41.19
 -7 -5 -2 712.98 43.17
 7 -5 2 696.41 40.6
 7 -5 2 749.86 41.03
 7 -5 3 0.92 2.01
 7 5 3 6.23 4.05
 -7 -5 -3 1.8 1.53
 7 -5 3 0.64 3.35
 7 -5 3 -1.73 4.81
 7 -5 3 -0.43 2.48
 7 -5 3 3.44 2.69
 7 -5 3 2.42 4.29
 7 -5 3 2.93 2.86
 7 -5 3 0.52 3.29
 7 -5 4 380.1 23.87
 7 -5 4 379.09 27.1
 7 -5 4 381.12 23.53
 -7 -5 -4 373.14 21.9
 7 -5 4 369.01 23.06
 7 -5 4 387.22 22.56
 7 5 4 354.02 25.34
 -7 5 -4 388.43 23.32
 7 5 4 376.71 25.79
 7 -5 4 355.05 24.74
 7 -5 4 325.8 23.17
 7 5 4 328.12 21.67
 7 -5 4 343.63 22.38
 7 -5 4 350.41 21.56
 7 5 4 380.41 24.85
 7 -5 4 389.41 23.68
 7 -5 4 428.13 24.83
 7 -5 4 342.38 22.36
 7 5 4 365.74 23
 7 -5 5 12.75 4.43
 7 5 5 7.79 3.61
 7 5 5 9.33 4.62
 7 5 5 6.22 4.31
 7 -5 5 16.97 6.05
 7 -5 5 11.83 4.96
 7 -5 5 13.37 4.29
 7 -5 5 3.42 3.52
 7 -5 5 8.03 5.16
 7 -5 5 6.92 3.81
 7 -5 5 -1.18 5.91
 7 -5 5 9.76 3.7
 7 5 5 3.47 3.2
 7 5 5 8.12 3.59
 7 5 6 299.93 22.56
 7 5 6 262.47 22.13
 7 5 6 256.17 24.43
 7 -5 6 285.64 20.67
 7 -5 6 286.6 20.51
 7 -5 6 311.81 21.79
 7 -5 6 304.81 20.92
 7 5 6 271.99 22.11
 7 -5 6 301.34 20.96
 7 -5 6 294.24 20.41
 7 5 6 297.09 20.92
 7 -5 6 278.61 19.62
 7 -5 7 11.82 4.2
 7 5 7 11.56 4.53
 7 5 7 10.78 4.55
 7 5 7 4.94 5.45
 7 5 7 15.59 6.15
 7 5 7 9.57 6.04
 7 -5 7 15.94 5.18
 7 -5 7 9.77 4.95
 7 5 7 15.43 8.06
 7 -5 7 14.15 5.22
 7 5 8 17.18 3.76
 7 -5 8 12.85 3.86
 7 5 8 7.27 3.64
 7 5 8 8.62 4.42
 7 5 8 12.4 4.44
 -7 -5 -8 4.4 4.11
 7 5 8 7.09 4.55
 7 -5 8 16.9 5.15
 7 5 8 13.69 5.87
 7 -5 8 10.81 4.43
 -7 7 8 7.26 3.96
 -7 7 8 1.38 3.67
 -7 -7 7 32.33 5.9
 -7 -7 7 46.6 7.55
 -7 7 7 28.71 6.75
 7 -7 -7 32.53 7.23
 -7 -7 7 34.89 6.32
 -7 -7 6 37.01 6.7
 -7 -7 6 34.73 6.3
 -7 7 6 40.58 8.37
 7 -7 -6 37.19 8.92
 -7 -7 6 44.65 9.01
 -7 7 5 399.65 30.82
 -7 -7 5 403.23 27.58
 -7 -7 5 435.05 25.21
 -7 -7 5 451.26 27.74
 -7 -7 5 438.2 27.49
 7 -7 -5 412.88 26.13
 -7 7 5 440.45 28.4
 -7 -7 5 420.83 28.11
 -7 -7 5 374.32 24.87
 -7 -7 5 402.24 29.35
 -7 -7 5 387.83 36
 -7 -7 5 414.74 26.12
 -7 7 4 156.58 15.95
 7 -7 -4 155.72 16.14
 -7 -7 4 157.85 11.69
 -7 -7 4 163.41 12.5
 -7 -7 4 182.24 18.28
 -7 -7 4 157.07 15.65
 -7 7 4 145.76 13.8
 -7 -7 4 185.51 14.21
 -7 -7 4 146.2 12.31
 -7 -7 4 158.17 13.81
 -7 -7 4 138.28 21.46
 7 -7 -4 158.05 12.88
 -7 -7 4 183.97 14.39
 -7 -7 4 177.44 12.33
 -7 7 4 174.56 16.41
 -7 7 4 134.3 12.09
 -7 -7 3 208.19 17.44
 -7 -7 3 177.12 17.57
 7 -7 -3 187.28 13.58
 -7 -7 3 165.73 12.33
 -7 -7 3 180.49 12.99
 -7 -7 3 187.06 14.58
 -7 -7 3 188.42 13.09
 -7 -7 3 197.04 15.07
 -7 -7 3 179.31 13.25
 -7 -7 3 212.04 15
 7 -7 -3 180.58 13.15
 7 -7 -3 180.23 13.98
 7 -7 -3 190.71 17.07
 -7 7 3 171.3 14.71
 7 -7 -3 174.61 12.29
 -7 -7 3 152.41 16.31
 -7 7 3 178.9 13.18
 7 -7 -2 245.16 17.2
 7 -7 -2 264.8 17.95
 -7 -7 2 253.71 21.12
 -7 -7 2 270.95 16.56
 -7 -7 2 285.02 17.74
 -7 -7 2 243.57 17.58
 7 -7 -2 295.4 18.4
 -7 -7 2 242.7 16.14
 -7 7 2 247.01 17.43
 7 -7 -2 282.47 20.68
 -7 -7 2 271.19 19.13
 -7 -7 2 301.38 18.59
 -7 -7 2 249.93 16.68
 -7 -7 2 274.47 20.99
 7 -7 -2 244.19 16.28
 -7 7 2 280.14 18.81
 -7 -7 2 284.63 17.33
 -7 -7 2 251.18 16.99
 -7 -7 2 273.93 19.53
 -7 -7 2 254.27 18.49
 7 -7 -1 1033.69 58.41
 -7 -7 1 1252.01 59.72
 -7 7 1 1086.88 60.61
 -7 7 1 1098.48 59.37
 -7 -7 1 1132.3 61.2
 -7 -7 1 1109.27 58.96
 -7 -7 1 1040.41 58.74
 -7 -7 1 1125.53 60.89
 -7 -7 1 1184.34 61.74
 -7 -7 1 1074.07 59.23
 -7 -7 1 1034.51 58.61
 -7 -7 1 1033.19 58.43
 7 -7 -1 1132.76 60.5
 7 -7 -1 1069.62 59.87
 -7 -7 1 1114.36 62.92
 7 -7 -1 1147.68 63.14
 -7 -7 0 86.1 8.38
 7 -7 0 77.96 8.9
 -7 -7 0 67.7 8.89
 7 -7 0 73.02 9.08
 -7 -7 0 60.17 5.87
 -7 -7 0 62.39 6.69
 7 -7 0 55.27 5.64
 -7 -7 0 71.83 6.85
 7 -7 0 67.28 7.66
 -7 -7 0 75.01 8.29
 -7 -7 0 60.03 8.32
 7 -7 0 74.28 6.99
 -7 -7 0 57.71 5.97
 7 -7 0 66.41 6.66
 7 -7 1 505.27 31.47
 -7 -7 -1 529.01 30.21
 7 -7 1 568.94 33.67
 -7 -7 -1 551.08 33.9
 7 -7 1 498.75 29.84
 7 -7 1 466.67 30.06
 -7 -7 -1 514.2 29.94
 7 -7 1 509.84 30.48
 -7 -7 -1 556.34 30.48
 7 7 1 537.23 30.8
 7 -7 1 541.48 31.96
 7 -7 1 515.21 29.33
 7 -7 2 47.81 7.73
 7 -7 2 26.27 4.27
 -7 -7 -2 30.19 4.27
 7 -7 2 29.76 5.13
 7 -7 2 36.33 5.1
 7 -7 2 41.75 6.19
 7 -7 2 26.55 4.25
 7 -7 2 24.26 4.18
 -7 -7 -2 32.79 5.74
 -7 -7 -2 31.2 7.24
 7 7 2 41.06 5.54
 -7 -7 -2 36.22 5.21
 7 -7 2 47.3 8.61
 7 -7 3 675.7 38.58
 7 -7 3 673.71 38.08
 7 -7 3 652.24 40.19
 7 -7 3 738.54 39.04
 -7 -7 -3 695.91 42.49
 -7 -7 -3 630.61 38.16
 7 -7 3 576.33 36.84
 7 -7 3 629.64 36.77
 7 -7 3 677.07 42.61
 -7 -7 -3 696.07 37.57
 7 7 3 655.11 38.74
 -7 -7 -3 653.15 37.38
 7 -7 3 657.6 41.89
 7 -7 4 230.98 15.32
 7 -7 4 231.61 17.11
 7 -7 4 196.82 14.83
 7 -7 4 191.52 15.43
 -7 -7 -4 206.27 16.1
 7 -7 4 205.13 16.83
 7 -7 4 205.94 19.95
 7 -7 4 206.66 14.79
 7 -7 4 208.17 14.19
 -7 -7 -4 213.92 14.56
 7 7 4 204.55 18.22
 7 -7 4 174.67 15.27
 7 7 4 234.34 18.74
 -7 -7 -4 199.84 19.18
 7 7 4 192.9 15.53
 7 7 5 164.29 15.59
 -7 -7 -5 152.23 16.37
 -7 -7 -5 148.57 13.72
 7 -7 5 167.54 14.59
 7 -7 5 147.47 13.24
 7 7 5 160.03 15.7
 7 -7 5 144.87 12.11
 7 -7 5 142.28 12.98
 7 7 5 158.24 13.17
 7 -7 5 146.49 12.22
 7 -7 5 182.6 14.28
 7 -7 5 135.9 16.01
 -7 -7 -6 1 5.25
 7 7 6 9.59 4.59
 7 -7 6 6.49 5.4
 7 7 6 20.5 5.61
 7 -7 6 8.81 3.91
 7 -7 7 55.44 6.51
 7 7 7 67.06 9.08
 7 7 7 56.41 7.92
 7 7 7 53.31 7.64
 7 -7 7 63.9 7.42
 7 7 7 42.84 6.59
 -7 -7 -7 47.96 7.61
 7 7 7 50.68 7.89
 7 7 8 4.57 3.22
 7 -7 8 5.43 2.43
 -7 9 7 16.91 4.56
 -7 9 7 31.18 5.07
 -7 9 6 0.64 3.81
 -7 -9 6 5.8 4.09
 -7 -9 6 3.75 2.39
 -7 -9 6 0.52 3.29
 -7 9 6 0.78 3.87
 7 -9 -6 -0.75 4.17
 -7 -9 5 138.85 10.26
 7 -9 -5 153.32 14.12
 -7 -9 5 124.81 11.45
 -7 9 5 121.6 12
 -7 9 5 139.21 14.47
 -7 -9 5 125.84 15.05
 -7 -9 5 99.97 12.09
 -7 -9 4 176.77 14.92
 -7 -9 4 162.1 18.2
 -7 9 4 139.93 15.92
 7 -9 -4 187.67 17.39
 -7 -9 4 182.12 14.85
 -7 -9 4 183.52 12.93
 -7 9 4 173.28 15.11
 -7 -9 3 230.94 18.17
 -7 -9 3 248.33 16.39
 -7 -9 3 235.07 16.64
 -7 9 3 263.08 19.42
 7 -9 -3 231.24 17.45
 -7 -9 3 246.84 18.86
 -7 -9 3 234.83 21.72
 7 -9 -2 79.29 7.87
 -7 -9 2 93.42 13.13
 -7 -9 2 85.73 7.42
 -7 -9 2 83.32 8.31
 -7 -9 2 103.69 8.34
 -7 9 2 83.42 10.21
 -7 -9 2 89.79 8.2
 -7 -9 2 83.92 12.03
 7 -9 -2 72.02 10.83
 7 -9 -2 92.31 8.99
 7 -9 -2 83.42 9.12
 -7 -9 2 100.29 10.49
 -7 -9 2 103.32 11.36
 7 -9 -2 86.34 11.75
 7 -9 -1 15.71 6.7
 -7 -9 1 19.95 5.95
 7 -9 -1 22.66 5.66
 -7 -9 1 27.52 8.08
 -7 -9 1 16.62 4.34
 7 -9 -1 8.11 3.26
 -7 9 1 16.28 5
 -7 -9 1 16.35 4.68
 7 -9 -1 13.86 4.08
 7 -9 -1 16.46 4.34
 7 -9 -1 16.8 5.92
 -7 -9 1 14.16 5.08
 -7 -9 1 13.66 3.88
 -7 -9 1 15.68 3.56
 -7 -9 0 492.56 30.86
 -7 -9 0 542.49 31.51
 7 -9 0 499.04 31.2
 7 -9 0 511.7 31.66
 -7 -9 0 520.42 30.52
 -7 -9 0 518.55 33.27
 7 -9 0 517.25 32.79
 -7 -9 0 497.01 34.8
 7 -9 0 495.57 34.7
 -7 -9 0 539.45 33.62
 7 -9 0 569.03 33.86
 7 -9 1 187.42 15.8
 -7 -9 -1 193.44 14.25
 -7 -9 -1 196.81 16.42
 7 -9 1 203.26 13.69
 -7 -9 -1 207.22 14.94
 7 9 1 188.79 15.01
 7 -9 1 196.93 16.48
 7 -9 1 230.94 19.53
 7 -9 1 208.78 14.95
 -7 -9 -1 198.18 14.42
 -7 -9 -1 177.75 17.45
 -7 -9 -1 172.98 17.37
 7 -9 2 55.98 6.6
 7 -9 2 61.82 6.66
 -7 -9 -2 60.3 6.69
 7 -9 2 71.15 10.83
 -7 -9 -2 55.61 9.11
 -7 -9 -2 69.17 7.46
 7 -9 2 57.35 6.43
 -7 -9 -2 61.84 10.08
 7 -9 2 60.91 9.62
 7 9 2 69.9 8.33
 7 -9 2 60.72 7.71
 7 -9 2 59.18 6.92
 7 -9 2 53.26 8.32
 7 -9 3 285.8 18.49
 7 -9 3 231.75 19.45
 -7 -9 -3 220.72 16.77
 7 -9 3 304.85 23.77
 7 -9 3 268.92 17.79
 7 9 3 268.56 19.32
 -7 -9 -3 266.78 17.66
 7 -9 3 286.49 17.56
 7 -9 3 261.78 17.28
 -7 -9 -3 273.77 22.28
 7 -9 3 248.71 17.77
 7 -9 3 275.6 22.34
 7 9 3 237.88 20.03
 -7 -9 -3 243.76 17.44
 7 9 4 180.06 15.87
 7 -9 4 188.02 17.96
 7 9 4 174.71 15.22
 7 -9 4 167.51 15.16
 7 -9 4 176.5 13.89
 7 -9 4 171.29 13.4
 -7 -9 -4 148.6 11.57
 7 9 4 175.56 14.05
 7 -9 4 172.39 14.26
 -7 -9 -4 194.75 17.28
 7 -9 4 150.61 12.16
 7 -9 5 90.6 10.09
 7 -9 5 99.7 9.58
 7 -9 5 93.95 9.06
 7 9 5 109.09 11.12
 7 -9 5 92.58 11.58
 -7 -9 -5 117.65 12.19
 7 -9 5 99.66 8.41
 7 -9 6 0.84 2.9
 7 9 6 3.48 3.36
 -7 -9 -6 3.75 3.67
 7 9 6 5.26 3.27
 7 -9 6 5.01 3.43
 7 9 6 10.36 3.85
 7 -9 7 17.03 2.74
 -7 -11 5 24.52 4.22
 7 -11 -5 16.06 3.78
 -7 -11 5 25.72 3.44
 -7 -11 5 23.05 4.09
 -7 11 4 68.75 9.41
 -7 -11 4 81.17 10.52
 -7 -11 4 67 8.31
 -7 11 4 84.68 9
 7 -11 -4 74.93 8.81
 -7 -11 4 73.77 7.85
 -7 -11 4 90.59 7.02
 7 -11 -4 69.68 7.65
 -7 11 3 94.64 10.95
 -7 -11 3 104.82 12.24
 7 -11 -3 88.85 10.38
 -7 -11 3 86.72 8.96
 -7 -11 3 94.77 7.62
 -7 11 3 79.14 9.35
 7 -11 -3 74.13 8.81
 -7 -11 2 498.98 29.54
 7 -11 -2 545.25 30.39
 -7 -11 2 485.57 35.32
 -7 11 2 524.21 33
 7 -11 -1 32.82 4.98
 -7 -11 1 32.88 8.22
 -7 -11 0 336.16 22.45
 7 -11 0 368.12 22.37
 -7 -11 0 325.96 21.31
 7 -11 0 355.3 26.65
 -7 -11 0 331.51 26.03
 7 -11 1 52.64 9.38
 -7 -11 -1 42.01 5.97
 7 -11 1 54.52 6.41
 -7 -11 -2 398.98 24.31
 -7 -11 -2 400.32 25.02
 7 -11 2 406.4 24.8
 -7 -11 -2 401.56 26.41
 7 -11 2 380.67 26.54
 7 -11 2 415.02 25.08
 7 -11 2 417.8 29.29
 7 11 3 62.96 8.5
 -7 -11 -3 91.82 7.14
 7 11 3 91.25 9.74
 -7 -11 -3 69.73 7.28
 7 -11 3 70 6.73
 7 -11 3 84.38 8.49
 -7 -11 -3 75.87 8.71
 7 -11 3 65 7.5
 7 -11 3 75.18 10.11
 -7 -11 -3 80.3 9.74
 7 11 4 78.64 8.44
 7 -11 4 75.99 7.57
 7 -11 4 72.02 6.81
 -7 -11 -4 70.64 6.67
 7 11 4 81.09 8.88
 -7 -11 -4 71.52 5.9
 7 -11 4 65.46 8.8
 -7 -11 -4 76.23 8.57
 -7 -11 -4 79.82 7.88
 -7 -11 -5 1.51 2.13
 7 -11 5 1.44 1.96
 7 -11 5 1.36 2.21
 7 11 5 -2.49 3.57
 -7 -13 3 74.05 5.75
 7 -13 -3 74.66 5.78
 -7 -13 2 3.36 2.5
 -7 -13 2 3.82 2.48
 7 -13 -2 -0.31 2.03
 -7 -13 1 125.39 9.21
 7 -13 -1 122.31 8.9
 7 -13 -1 117.18 9.21
 -7 -13 0 2.53 2.66
 7 -13 0 2.76 1.89
 7 -13 0 3.87 2.68
 7 -13 1 144.03 10.06
 7 -13 1 117.78 8.66
 -7 -13 -1 130.69 9.63
 7 -13 2 1.37 1.85
 -7 -13 -2 0.85 2.32
 7 -13 2 2.42 2.12
 -8 0 9 9.03 4.65
 -8 0 9 -0.91 3.1
 -8 0 9 3.79 6.11
 -8 0 8 82.83 9.37
 -8 0 8 77.13 10.03
 -8 0 8 64.03 11.16
 -8 0 8 76.74 9.39
 -8 0 8 88.03 9.72
 -8 0 8 56.3 7.12
 -8 0 7 -0.93 3.94
 -8 0 7 -1.3 6.6
 -8 0 7 -2.93 7.3
 -8 0 7 -6.53 4.61
 -8 0 7 -2.31 5.09
 -8 0 7 6.27 3.98
 -8 0 7 -11.39 5.99
 -8 0 7 -1.86 6.85
 -8 0 7 0.86 4.44
 -8 0 7 -7.45 8.6
 -8 0 6 1103.68 65
 -8 0 6 1141.64 66.28
 -8 0 6 1313.17 68.55
 -8 0 6 1237.68 70.02
 -8 0 6 1076.4 66.31
 -8 0 6 1185 67.28
 -8 0 6 1310.97 72.19
 -8 0 6 1178.42 66.12
 -8 0 6 1033.1 64.7
 -8 0 6 1315.97 71.13
 -8 0 6 1425.2 73.13
 -8 0 5 -0.59 3.02
 -8 0 5 -1.85 3.43
 -8 0 5 -1.04 3.87
 -8 0 5 7.72 5.41
 -8 0 5 4.04 5.99
 -8 0 5 -0.55 2.2
 -8 0 5 -2.39 4.04
 -8 0 5 -0.72 3.47
 -8 0 5 -10.93 5.42
 -8 0 5 1.87 3.86
 -8 0 5 -3.34 5.26
 -8 0 5 2.9 6.27
 -8 0 5 1.53 4.06
 -8 0 4 1743.04 92.78
 -8 0 4 1805.98 94.77
 -8 0 4 1776.73 93.21
 -8 0 4 1753.8 92.85
 -8 0 4 1759.26 92.1
 -8 0 3 -0.61 4.32
 -8 0 3 0.42 3.02
 -8 0 3 -0.32 2.62
 -8 0 3 0.24 1.76
 -8 0 2 2195.04 114.45
 -8 0 2 2191.03 113.4
 -8 0 1 2.09 2.33
 -8 0 1 0.68 2.41
 -8 0 1 1.21 2.05
 -8 0 0 7725.94 392.57
 8 0 1 0.13 1.77
 8 0 1 0.66 1.86
 -8 0 -1 0.46 1.85
 8 0 2 3710.78 191.08
 -8 0 -2 3730.49 190.06
 8 0 3 0.98 3.88
 8 0 3 -3.88 4
 8 0 3 -0.48 3.65
 8 0 4 1813.06 95.23
 8 0 4 1761.44 96.3
 8 0 5 -0.56 3.43
 8 0 5 6.01 5.09
 8 0 5 0.93 4.8
 8 0 5 -0.87 3.33
 8 0 5 4.02 4.65
 8 0 5 -0.92 4.43
 8 0 5 2.84 3.15
 8 0 5 3.53 4.69
 8 0 5 3.19 3.78
 8 0 5 0.88 6.6
 8 0 5 -3.82 4.75
 8 0 5 2.75 2.65
 8 0 6 145.65 15.09
 8 0 6 157.36 12.29
 8 0 6 173.52 17.2
 8 0 6 180.51 15.11
 8 0 6 170.65 14.28
 -8 0 -6 164.56 12.91
 8 0 6 164.86 15.62
 8 0 6 156.52 15.97
 8 0 6 168.68 15.94
 8 0 6 175.89 16.65
 8 0 6 180.31 14.41
 8 0 6 156.29 13.71
 8 0 6 184.9 14.64
 8 0 7 -2.05 5.71
 -8 0 -7 -0.62 3.08
 8 0 7 -0.76 3.99
 8 0 7 2.14 7.8
 8 0 7 -0.77 4.42
 8 0 7 -1.77 4.33
 8 0 7 -1.83 4.79
 8 0 7 0.96 6.02
 8 0 8 111.09 10.17
 8 0 8 103.07 12.72
 8 0 8 118.02 11.21
 8 0 8 112.48 10.78
 8 0 8 107.42 10.49
 8 0 9 0.84 2.49
 8 0 9 0.74 2.75
 8 0 9 1.18 2.62
 -8 2 9 4.07 5.08
 -8 -2 9 -8.6 7.35
 -8 2 9 0.42 4.5
 -8 -2 9 1.95 3.65
 -8 2 8 0.71 5.51
 -8 -2 8 2.42 8.44
 -8 2 8 1.06 6.53
 -8 -2 8 -2.55 4.35
 -8 2 8 -6.06 8.42
 -8 2 8 3.43 5.04
 -8 -2 8 -2.51 4.86
 -8 -2 8 -0.92 4.64
 -8 -2 8 7.46 4.74
 -8 -2 8 2.76 3.94
 -8 2 8 -1.01 6.43
 -8 -2 7 35.74 6.35
 -8 2 7 16.7 6.17
 -8 -2 7 33.28 7.63
 -8 -2 7 33.06 6.99
 -8 -2 7 37.56 6.82
 -8 2 7 32.03 7.37
 -8 -2 7 43.03 10.7
 -8 -2 7 22.81 5.96
 -8 2 7 28.56 6.39
 -8 2 7 28.54 6.9
 -8 2 7 15.43 5.5
 -8 2 7 23.89 8.88
 -8 2 7 20.9 9.16
 -8 -2 7 20.18 6.44
 -8 2 7 23.26 6.56
 -8 2 7 43.38 8.11
 -8 2 7 29.17 9.99
 -8 2 7 25.5 9
 -8 2 6 19.31 6.06
 -8 -2 6 13.69 4.63
 -8 2 6 14.73 5.51
 -8 -2 6 13.99 5.82
 -8 -2 6 15.78 4.62
 -8 2 6 13.29 5.74
 -8 2 6 14.2 4.27
 -8 -2 6 11.24 5.36
 -8 -2 6 15.07 5.85
 -8 -2 6 16.19 8.1
 -8 2 6 22 8.62
 -8 -2 6 18.83 5.65
 -8 2 6 8.43 5.3
 -8 -2 6 20.49 5.84
 -8 2 6 13.36 5.37
 -8 -2 6 11.6 4.05
 -8 2 6 13.95 5.15
 -8 -2 6 18.49 4.83
 -8 2 6 11.86 7.92
 -8 -2 6 14.25 8.26
 -8 2 5 13.32 5.11
 -8 2 5 11.72 5.89
 -8 -2 5 15.16 4.06
 -8 2 5 12.57 4.34
 -8 -2 5 18.1 3.97
 -8 -2 5 20.38 6.03
 -8 2 5 16.09 4.81
 -8 -2 5 20 5.68
 -8 2 5 14.26 5.43
 -8 -2 5 11.76 3.43
 -8 -2 5 24.53 5.47
 -8 2 5 12.79 3.5
 -8 -2 5 15.95 6.48
 -8 -2 5 8.51 4.34
 -8 -2 5 10.12 4.95
 -8 -2 5 17.01 7.89
 -8 -2 5 19.22 5.35
 -8 2 5 12.26 4.87
 -8 -2 5 13.6 3.94
 -8 2 5 5.91 3.95
 -8 2 5 10.59 4.41
 -8 -2 5 13.58 3.98
 -8 -2 5 14.5 5.08
 -8 -2 5 17.79 7.28
 -8 2 4 2.92 3.06
 -8 2 4 5.14 2.52
 -8 -2 4 6.35 2.82
 -8 -2 4 5.16 3.94
 -8 -2 4 9.39 5.54
 -8 -2 4 3.86 1.93
 -8 -2 4 3.36 3.57
 -8 -2 4 -0.89 4.75
 -8 2 4 3.5 3.89
 -8 2 4 4.97 4.65
 -8 2 3 32.66 5.34
 -8 2 3 30.83 4
 -8 -2 3 28.97 4.32
 -8 -2 3 26.36 2.45
 -8 2 3 30.35 4.08
 -8 2 3 24.38 3.65
 -8 -2 3 28.85 4.82
 -8 2 3 28.41 4.82
 -8 -2 3 26.05 5.96
 -8 -2 2 48.95 4.81
 -8 -2 2 57.83 6.03
 -8 2 2 48.51 5.22
 -8 -2 1 439.6 24.33
 -8 -2 1 429.89 23.62
 -8 2 1 431.52 23.88
 -8 -2 1 447.74 23.15
 -8 -2 1 433.58 23.78
 -8 2 0 39.39 4.13
 -8 -2 0 24.11 2.84
 8 -2 1 3.79 1.73
 8 -2 1 3.24 2.3
 8 -2 1 4.85 1.89
 -8 -2 -1 4.27 1.67
 -8 2 -1 3.82 2.46
 -8 2 -2 31.58 3.59
 8 2 2 23.61 3.77
 8 -2 2 27.65 3.33
 8 -2 2 27.45 4.35
 8 -2 3 1.99 2.64
 8 2 3 2.31 2.97
 8 -2 3 5.16 4.75
 8 -2 3 1.04 2.69
 8 2 3 1.42 3.39
 -8 2 -3 0.28 2.2
 8 -2 3 0.54 3.74
 8 -2 4 23.07 4.46
 8 -2 4 41.21 6.17
 8 2 4 27.18 4.86
 8 2 4 25.66 5.28
 -8 2 -4 22.63 3.72
 8 -2 4 23.42 4.26
 8 2 5 0.86 2.77
 8 -2 5 0.36 2.29
 8 2 5 -1.75 4.58
 8 -2 5 -0.83 4.59
 8 -2 5 0.6 3.11
 8 -2 5 1.7 5.17
 8 -2 5 0.63 3.38
 8 2 5 -0.56 3.39
 8 -2 5 2.37 3.55
 -8 2 -5 0.49 2.57
 8 -2 5 2.39 5
 8 2 5 1.19 3.74
 8 -2 5 2.53 3.2
 8 2 5 0.78 4.21
 8 2 5 -0.77 3.49
 8 -2 5 0.61 3.21
 8 -2 5 -0.63 4.34
 8 2 5 -1.07 5.34
 8 2 6 8.66 5.94
 8 -2 6 16.6 5.68
 8 -2 6 6.42 4.49
 8 2 6 12.6 5.34
 8 -2 6 5.2 4.68
 8 2 6 11.03 6.78
 8 2 6 1.22 5.96
 -8 -2 -6 10.13 3.25
 -8 2 -6 6.69 3.58
 8 -2 6 4.99 4.03
 8 2 6 3.69 4.34
 8 2 6 8.27 5.91
 8 2 6 2.41 5.48
 8 -2 6 0.94 6.6
 8 2 6 6.1 4.13
 8 -2 6 7.4 7.84
 8 -2 6 6.67 4.24
 8 2 6 5.79 3.7
 8 -2 6 7.35 5.01
 8 -2 6 11.26 5.06
 8 -2 6 7.9 3.7
 8 -2 7 -2.51 5.07
 8 -2 7 -1.04 7.6
 8 2 7 -0.97 6.65
 8 -2 7 -2.93 4.95
 8 -2 7 15.9 5.26
 8 2 7 11.44 5.34
 8 2 7 1.57 4.76
 8 2 7 5.61 5.69
 8 -2 7 2.55 4.46
 8 2 7 6.88 5.46
 8 2 7 -4.26 9.46
 8 -2 7 7.12 5.27
 8 -2 7 5.83 3.94
 8 2 7 -4.15 7.12
 8 2 8 -3.25 6.73
 8 -2 8 5.7 4.02
 8 2 8 2.73 3.24
 8 2 8 1.11 4.23
 8 -2 8 1.33 3.25
 8 2 8 0.72 3.48
 8 -2 8 1.19 3.9
 8 2 8 -2.54 4.47
 8 2 8 -1.3 4.21
 8 2 8 2.03 4.6
 8 -2 8 2.1 3.18
 8 2 8 4.39 4.7
 8 -2 9 -0.69 2.93
 8 -2 9 0.63 2.78
 8 2 9 3.11 2.59
 -8 4 9 14.1 3.87
 -8 -4 9 16.05 5.84
 -8 -4 8 87.76 12.94
 -8 -4 8 105.1 10.82
 -8 -4 8 77.99 8.18
 -8 4 8 80.55 11.28
 -8 4 8 70.79 10.37
 -8 -4 8 77.94 8.06
 -8 4 8 69.72 9.35
 -8 -4 8 85.63 9.02
 -8 4 7 165.39 15.83
 -8 4 7 178.41 18.25
 -8 4 7 160.72 14.89
 -8 -4 7 139.15 13.06
 -8 -4 7 161.74 13.61
 -8 -4 7 195.47 20.5
 -8 -4 7 171.38 14.66
 -8 -4 7 186.48 15.71
 -8 -4 7 180.15 14.32
 -8 -4 7 173.68 15.99
 -8 -4 6 108.6 11.46
 -8 4 6 105.08 10.65
 -8 -4 6 114.84 12.68
 -8 -4 6 106.93 12.35
 -8 4 6 97.87 11.12
 -8 -4 6 108.72 9.94
 -8 4 6 93.43 12.23
 -8 4 6 118.29 13.49
 -8 -4 6 107.63 10.36
 -8 4 6 105.41 11.01
 -8 4 6 96.54 11.49
 -8 4 6 93.68 11.76
 -8 -4 6 91.43 9.14
 -8 -4 6 130.97 12.02
 -8 -4 6 119.09 12.2
 -8 -4 6 93.58 15.51
 -8 -4 6 98.93 10.68
 -8 4 6 88.11 14.73
 -8 -4 6 98.01 10.63
 -8 -4 5 458.83 28.09
 -8 4 5 413.56 26.46
 -8 -4 5 401.07 27.79
 -8 -4 5 424.49 28.49
 -8 -4 5 407.85 24.94
 -8 4 5 439.42 29.92
 -8 4 5 398.29 27.01
 -8 4 5 426.31 27.81
 -8 -4 5 419.95 25.99
 -8 4 5 454.88 27.12
 -8 4 5 343.21 25.92
 -8 -4 5 394.69 24.95
 -8 -4 5 435.84 26.76
 -8 -4 5 406.43 30.74
 -8 -4 5 422.11 28.04
 -8 -4 5 418.99 24.35
 -8 -4 5 432.43 27.12
 -8 -4 5 375.85 25.8
 -8 4 5 434.26 29.74
 -8 4 4 1396.8 76.45
 -8 4 4 1350.5 74.51
 -8 4 4 1390.66 74.68
 -8 -4 4 1391.1 73.53
 -8 -4 4 1310.62 73.01
 -8 -4 4 1360.32 74.04
 -8 -4 4 1363.2 72.18
 -8 -4 4 1344.35 72.39
 -8 -4 4 1334.8 71.95
 -8 4 4 1402.24 73.88
 -8 4 4 1413.31 76.63
 -8 -4 4 1279.23 72.49
 -8 -4 4 1355.72 73.69
 -8 4 4 1351.76 74.04
 -8 4 4 1320.43 73.65
 -8 -4 4 1496.16 75.14
 -8 -4 4 1433.34 75.3
 -8 -4 4 1442.52 78.4
 -8 -4 4 1354.88 75.61
 -8 4 3 614.77 33.75
 -8 -4 3 564.26 33.19
 8 -4 -3 576.22 33.76
 -8 4 3 560.3 34.91
 -8 4 3 581.02 33.34
 -8 -4 3 620.38 36.45
 -8 -4 3 582.34 34.09
 -8 -4 2 1355.7 72.57
 -8 -4 2 1431.05 74.29
 -8 4 2 1339.17 72.09
 -8 -4 2 1300.07 72.52
 -8 -4 2 1302.78 73.41
 -8 -4 2 1452.29 72.53
 8 -4 -2 1360.51 72.81
 8 -4 -1 883.79 47.2
 -8 4 1 856.11 45.8
 -8 -4 1 859.86 47.29
 -8 -4 1 854.81 46.54
 -8 -4 0 689.37 36.35
 -8 4 0 661.48 36.44
 8 -4 1 574.41 29.87
 8 -4 1 490.76 29.44
 8 -4 1 548.95 29.83
 8 -4 1 570.96 30.26
 -8 -4 -1 510.83 27.82
 -8 4 -1 529.43 29.65
 8 -4 1 532.11 30.38
 -8 -4 -1 531.69 28.92
 -8 -4 -2 1496.18 79.74
 -8 4 -2 1520.37 81.47
 8 -4 2 1611.12 81.6
 -8 -4 -2 1578.94 80.69
 8 -4 2 1597.29 83.05
 8 -4 2 1539.68 81.08
 8 -4 2 1477.22 81.81
 8 -4 2 1548.29 81.32
 8 -4 2 1683.87 83.74
 8 -4 3 619.49 39.44
 8 -4 3 683.11 36.91
 8 -4 3 703.62 40.15
 8 -4 3 633.01 37.19
 8 4 3 678.34 38.79
 8 -4 4 694.58 44.69
 8 -4 4 708.45 41.58
 8 -4 4 824.06 43.13
 8 -4 4 765.61 45.92
 8 4 4 730.4 44.23
 8 4 4 774.62 44.73
 8 -4 4 724.21 41.39
 8 4 4 735.31 41.18
 8 -4 4 792.99 43.02
 8 -4 4 691.54 43.2
 8 -4 4 735.93 42.77
 8 -4 4 782.49 42.51
 8 4 4 785.68 44.89
 -8 4 -4 796.88 42.28
 8 -4 4 730.98 41.71
 8 -4 4 748.6 40.94
 8 -4 5 428.53 25.86
 8 4 5 450.02 26.12
 8 -4 5 388.49 25.66
 8 4 5 398.84 27.53
 -8 4 -5 429.71 25.29
 8 4 5 425.94 27.91
 8 -4 5 379.35 23.51
 8 -4 5 376.21 27.25
 8 -4 5 374.79 24.85
 8 -4 5 398.56 25.63
 8 4 5 362.56 23.93
 8 -4 5 390.52 25.18
 8 -4 5 403.41 26.36
 8 -4 5 368.39 25.45
 8 4 5 400.74 24.82
 8 -4 6 197.25 14.64
 8 4 6 246.46 21.4
 8 -4 6 229.81 16.87
 8 -4 6 255.17 17.26
 8 -4 6 217.75 17.08
 8 4 6 233.74 17.58
 8 4 6 254.79 18.42
 8 -4 6 237.49 17.64
 8 -4 6 245.07 17.7
 -8 4 -6 234.12 16.79
 -8 -4 -6 185.23 14.69
 8 4 7 65.84 10.08
 8 4 7 63.19 8.52
 8 -4 7 67.04 8.22
 8 4 8 39.57 6.53
 8 4 8 45.23 7.8
 8 4 8 46.92 6.42
 8 4 8 28.74 6.67
 8 4 8 36.07 5.74
 8 -4 8 38 5.42
 8 4 8 33.97 5.91
 -8 -4 -8 45.89 6.59
 8 -4 8 40.99 5.25
 8 -4 8 45.12 6.43
 8 -6 -8 6.98 3.92
 -8 -6 8 -3.54 4
 -8 6 8 3.8 4.5
 -8 -6 8 1.77 4.16
 -8 6 8 -0.6 4.48
 -8 -6 7 42.54 6.58
 -8 -6 7 55.53 8.1
 -8 -6 7 41.14 12.15
 -8 6 7 51.57 8.51
 8 -6 -7 64.85 9.66
 -8 -6 7 58.44 7.55
 -8 -6 7 67.22 8.59
 -8 -6 6 3.69 5.73
 -8 -6 6 0.77 4.99
 -8 -6 6 1.27 2.63
 -8 6 6 5.76 5.12
 -8 -6 6 3.56 3.36
 -8 -6 6 1.9 4.49
 -8 -6 6 5.78 5.35
 -8 -6 6 6.62 11.36
 -8 -6 6 -0.68 4.11
 -8 -6 6 -0.72 4.96
 -8 -6 6 -4.3 5.79
 -8 6 6 2.46 4.92
 -8 6 5 36.45 8.33
 -8 -6 5 18.59 4.2
 -8 -6 5 18.89 5.74
 -8 -6 5 25.06 7.2
 -8 -6 5 18.18 7.53
 -8 -6 5 24.46 6.52
 -8 -6 5 15.82 4.23
 -8 6 5 23.41 5.51
 -8 -6 5 22.76 4.11
 -8 -6 5 19.62 5.43
 -8 6 5 23.11 6.83
 8 -6 -5 15.63 3.76
 -8 6 5 18.79 4.6
 -8 -6 5 15.05 7.56
 -8 -6 5 20.69 5.17
 -8 -6 5 25.2 11.68
 -8 -6 5 23.98 5.26
 -8 -6 5 20.38 5.96
 -8 6 4 -1.03 5.13
 -8 -6 4 -0.76 3.68
 -8 -6 4 2.25 2.86
 -8 -6 4 1.73 2.56
 -8 -6 4 -1.48 3.5
 -8 -6 4 -3.78 7.37
 -8 6 4 1.03 4.14
 -8 -6 4 1.88 2.75
 -8 -6 4 0.7 4.36
 -8 6 4 2.5 2.72
 -8 -6 4 5.09 5.98
 -8 -6 4 4 4.8
 -8 6 4 -0.76 3.93
 -8 -6 4 -1.99 4.94
 -8 -6 4 1.57 3.79
 8 -6 -4 -0.62 2.38
 -8 -6 4 -0.52 3.09
 -8 -6 4 9.29 10.14
 -8 -6 3 30.94 6.9
 -8 -6 3 33.13 6.54
 -8 -6 3 31.21 6.02
 -8 6 3 33.27 4.61
 -8 -6 3 29.21 5
 -8 6 3 30.67 5.13
 -8 -6 3 31.57 4.79
 -8 -6 3 28.13 4.62
 -8 -6 3 39.82 4.6
 -8 -6 3 33.04 4.73
 -8 -6 3 27.58 5.66
 8 -6 -3 33.7 7.64
 8 -6 -3 29.55 5.2
 -8 6 3 35.05 5.78
 -8 -6 3 39.54 6
 8 -6 -3 32.92 4.46
 -8 -6 3 38.15 11.14
 -8 -6 3 34.22 7.97
 8 -6 -2 206.6 14.55
 -8 -6 2 207.44 13.13
 -8 -6 2 190.72 16.34
 -8 -6 2 194.71 13.31
 -8 -6 2 200.46 14.89
 -8 -6 2 192.43 14.58
 8 -6 -2 221.96 16.29
 -8 -6 2 186.65 13.88
 -8 -6 2 195.28 14.01
 -8 6 2 180.66 14.14
 -8 6 2 177.71 13.52
 -8 -6 2 200.77 16.11
 -8 -6 1 3.83 2.69
 -8 -6 1 2.78 2.09
 8 -6 -1 1.52 2.26
 -8 -6 1 4.15 3.79
 8 -6 -1 3.75 3.18
 8 -6 -1 -2.06 3.77
 -8 -6 0 23.1 5.58
 8 -6 0 32.33 5.73
 8 -6 0 20.87 3.74
 -8 -6 0 22.53 3.4
 -8 6 0 23.9 3.71
 8 -6 0 26.96 4.77
 8 -6 0 23.86 5
 8 -6 1 107.15 9.96
 -8 -6 -1 96.76 10.19
 8 -6 1 102.95 8.59
 8 -6 1 101.7 8.41
 8 -6 1 104.88 9.07
 -8 -6 -1 88.34 7.55
 8 -6 2 1.56 2.97
 8 -6 2 2.85 3.33
 8 -6 2 0.61 3
 -8 -6 -2 1.49 4.7
 8 -6 2 2.62 2.27
 8 -6 2 2.35 3.7
 -8 -6 -2 1.56 1.62
 -8 -6 -2 14.73 5.56
 8 -6 2 3.38 4.21
 8 -6 2 -0.49 2.68
 -8 -6 -2 4.01 2.81
 8 -6 3 13.15 3.42
 8 -6 3 10.75 5.6
 -8 -6 -3 9.31 3.21
 -8 -6 -3 7.31 5.58
 -8 -6 -3 15.16 6.62
 8 -6 3 11.25 3.8
 8 -6 3 15.38 4.63
 8 -6 3 12.26 3.35
 -8 -6 -3 11.61 2.76
 8 -6 3 6.4 4.35
 8 -6 3 7.54 4.13
 8 -6 3 12.5 3.11
 8 -6 3 8.91 3.14
 8 -6 4 13.77 6.73
 8 -6 4 18.66 5.31
 8 -6 4 20.73 5.35
 -8 -6 -4 25.79 3.87
 8 -6 4 22.85 5.34
 8 -6 4 24.72 4.48
 8 -6 4 28.61 6.13
 -8 -6 -4 22.69 8.34
 8 6 4 22.56 6.25
 8 6 4 24.18 4.93
 8 6 4 21.73 6.12
 8 -6 4 17.32 4.23
 8 -6 4 17.64 5.16
 8 -6 4 17.15 3.87
 8 6 4 19.11 3.95
 8 -6 4 26.24 5.4
 8 -6 4 37.05 6.12
 8 6 4 18.81 5.61
 8 -6 5 5.22 4.68
 8 -6 5 6.82 4.37
 8 -6 5 5.11 3.45
 8 6 5 2.09 3.29
 8 6 5 2.08 3.6
 8 -6 5 -1.69 4.06
 8 -6 5 1.43 4.2
 8 -6 5 0.65 3.53
 8 6 6 11.74 5.94
 -8 -6 -6 -12.57 8.35
 8 -6 6 6.75 5.04
 8 -6 6 10.66 4.62
 8 -6 6 4.83 4.52
 -8 -6 -6 1.02 6.48
 8 6 6 8.1 4.57
 8 -6 6 -1.3 4.17
 8 -6 6 -0.74 4.73
 8 6 7 -0.72 5.14
 8 6 7 3.04 2.88
 -8 -6 -7 -2.99 4.94
 8 6 7 -0.82 4.52
 8 6 7 5.76 6.46
 8 -6 7 0.54 3.52
 8 6 7 -1.57 5.15
 8 -6 7 11.14 4.57
 8 -6 7 0.66 4.24
 8 -6 8 3.5 3.14
 8 -6 8 5.45 3.38
 8 6 8 -4.05 4.77
 8 -8 -7 142.3 11.56
 -8 8 7 132.91 12.33
 -8 8 7 118.24 11.06
 -8 8 6 4.47 3.78
 8 -8 -6 1.75 4.52
 -8 8 6 0.92 4.69
 -8 -8 6 -0.37 2.57
 -8 -8 6 3.14 4.07
 -8 -8 6 -1.74 4.29
 -8 -8 6 10.84 4.48
 -8 -8 6 10.08 4.48
 -8 8 5 304.2 22.33
 -8 -8 5 306.39 21.9
 -8 -8 5 309.38 19.79
 -8 -8 5 321.87 22.19
 8 -8 -5 285.55 23.38
 -8 -8 5 286.68 23.05
 -8 8 5 322.79 24.73
 -8 -8 5 276.08 25.23
 -8 -8 5 353.11 22.62
 -8 -8 4 -3.19 6.81
 -8 8 4 4.62 4.9
 -8 -8 4 7.45 5.03
 -8 8 4 5.38 4.7
 -8 -8 4 2.22 3.75
 -8 -8 4 8.38 3.6
 -8 -8 4 5.47 5.07
 8 -8 -4 4.36 3.17
 -8 -8 3 629.22 36.94
 -8 -8 3 567.24 32.97
 -8 -8 3 592.13 33.95
 -8 -8 3 551.89 35.34
 -8 -8 3 586.45 33.69
 -8 8 3 526.19 35.76
 8 -8 -3 586.58 38.17
 -8 -8 3 572.37 39.53
 8 -8 -3 567.53 34.12
 8 -8 -3 554.93 35.02
 -8 -8 3 531.5 38.55
 -8 -8 3 679.36 36.72
 -8 8 2 169.7 13.51
 -8 -8 2 176.47 12.17
 -8 -8 2 173.68 15.25
 -8 -8 2 174.53 15.1
 -8 -8 2 164.28 13.97
 8 -8 -2 178.49 13.55
 8 -8 -2 177.06 14.21
 8 -8 -2 157.1 15.57
 -8 -8 2 197.33 17.94
 -8 -8 2 185.45 16.93
 -8 -8 2 199.22 13.69
 -8 8 2 166.05 14.46
 -8 -8 2 180.48 12.59
 -8 -8 2 174.91 12.81
 8 -8 -1 1848.27 96.62
 -8 -8 1 1821.82 96.92
 -8 -8 1 1685.76 93.82
 8 -8 -1 1695.82 95.29
 8 -8 -1 1668.76 95.55
 -8 -8 1 1969.34 95.5
 -8 -8 1 1782.86 95.17
 -8 -8 1 1915.37 97.36
 -8 -8 1 1916.98 97.72
 -8 8 1 1826.68 96.75
 -8 -8 1 1604.05 93.08
 8 -8 -1 1957.91 99.29
 -8 -8 1 1762.61 98.79
 8 -8 -1 1959.76 99.15
 8 -8 0 11.41 3.39
 8 -8 0 10.62 3.2
 -8 -8 0 16.76 5.87
 8 -8 0 19.07 6.15
 8 8 0 14.16 3.53
 -8 -8 0 19.67 4.51
 -8 -8 0 11.11 5.03
 -8 -8 0 11.67 4.41
 8 -8 0 13.15 4.62
 -8 -8 0 8.9 4.97
 8 -8 0 13.37 5.12
 -8 -8 0 9.33 2.98
 -8 -8 0 11.18 3.33
 8 -8 1 767.64 42.12
 -8 -8 -1 724.97 46.47
 8 -8 1 749.88 46.33
 -8 -8 -1 734.01 46.28
 8 -8 1 719.93 42.6
 8 -8 1 709.18 43.21
 -8 -8 -1 709.81 42.63
 -8 -8 -1 823.22 43.7
 8 8 1 805.22 44.11
 8 -8 1 827.58 45.45
 -8 -8 -1 797.18 43.08
 -8 -8 -1 756.86 44.91
 8 -8 1 706.38 44.16
 8 -8 1 818.83 44.13
 -8 -8 -2 226.06 18.7
 -8 -8 -2 197.39 14.52
 8 -8 2 211.75 15.01
 8 -8 2 181.95 15.55
 8 -8 2 202.58 16.93
 8 -8 2 194.46 14.06
 8 -8 2 225.7 19.24
 8 -8 2 225.96 15.99
 8 -8 2 220.21 18.41
 -8 -8 -2 228.48 15.37
 8 8 2 211.65 15.98
 -8 -8 -2 201.43 15.28
 8 -8 3 1037.87 62.87
 8 -8 3 1131.51 61.3
 8 -8 3 1098.31 65.77
 8 -8 3 1076.56 60.5
 8 8 3 1125.61 64.1
 -8 -8 -3 1172.16 61.27
 -8 -8 -3 1148.59 65.12
 -8 -8 -3 1097.62 60.49
 8 -8 3 1130.46 61.5
 8 -8 3 1073.94 65.01
 8 8 3 1116.41 62.17
 8 -8 3 1010.44 59.67
 8 -8 3 1123.65 59.93
 8 -8 4 4.25 4.09
 8 -8 4 6.25 4.03
 8 8 4 3.86 3.5
 8 -8 4 3.12 3.12
 8 -8 4 0.69 4.05
 -8 -8 -4 -5.43 6.42
 8 8 4 -3.01 5.08
 8 8 4 4.06 4.51
 -8 -8 -4 -5.59 6.54
 8 8 4 -0.96 4.59
 8 -8 4 -2.49 6.22
 8 -8 5 236.38 20.49
 8 8 5 256.32 19.76
 8 -8 5 231.8 17.46
 -8 -8 -5 249.44 20.08
 8 8 5 237.02 17.58
 8 -8 6 3.96 3.15
 8 -8 6 4.24 3.37
 8 8 6 2.78 3.7
 8 8 6 5.9 4.32
 -8 -8 -6 4.56 3.66
 8 8 6 1.97 3.54
 8 -8 7 80.91 6.47
 8 8 7 79.34 8.02
 8 -8 7 58.67 6.42
 -8 -10 6 -2.06 2.87
 8 -10 -6 0.61 2.14
 -8 10 6 3.55 3.38
 -8 -10 5 30.34 5.11
 -8 -10 5 28.93 3.89
 8 -10 -5 31.53 5.94
 -8 10 5 30.2 6.26
 -8 -10 5 19.36 5.11
 -8 10 5 24.37 5.6
 -8 -10 5 20.53 6.44
 8 -10 -4 9.94 4.94
 -8 -10 4 19.74 5.56
 -8 -10 4 15.87 5.11
 -8 -10 4 12.79 3.55
 -8 10 4 26.97 6.06
 -8 -10 4 11.67 6.26
 -8 10 4 19.56 6.12
 8 -10 -3 8.75 4.76
 -8 -10 3 14.57 5.03
 -8 -10 3 12.42 3.53
 -8 10 3 11.43 5.24
 -8 10 3 7.25 5.28
 -8 -10 3 6.35 6.87
 -8 -10 3 8.59 4.03
 8 -10 -3 17.3 6.13
 -8 -10 2 20.7 4.46
 -8 -10 2 21.82 3.99
 -8 -10 2 30.73 6.34
 -8 10 2 26.75 6.17
 8 -10 -2 19.97 5.39
 -8 -10 2 27.13 8.36
 8 -10 -2 20.6 3.95
 8 -10 -2 22.06 4.48
 -8 -10 2 21.03 3.82
 8 -10 -2 22.49 6.82
 8 -10 -1 13.62 3.56
 -8 -10 1 15.69 4.54
 8 -10 -1 11.01 5.05
 -8 -10 1 15.13 3.6
 8 -10 -1 20.1 4.84
 -8 -10 1 12.23 4.59
 8 -10 -1 29.58 5.9
 -8 -10 1 14.03 4.12
 -8 -10 1 17 5.09
 -8 -10 1 12.83 6.76
 8 -10 -1 13.66 3.89
 -8 -10 1 12.68 3.5
 -8 10 1 13.98 5.17
 -8 -10 1 20.55 6.85
 8 -10 -1 9.79 3.62
 -8 -10 0 244.54 21.59
 8 -10 0 286.45 22.17
 8 -10 0 276 20.58
 -8 -10 0 289.11 21.03
 8 -10 0 302.84 20.47
 -8 -10 0 277.93 20.59
 8 -10 0 270.04 18.97
 -8 -10 0 277.61 19.19
 8 -10 0 250.21 18.59
 8 -10 0 276.37 19.41
 -8 -10 0 285.65 18.58
 -8 -10 -1 13.18 5
 8 -10 1 3.88 3.94
 -8 -10 -1 4.95 4.15
 -8 -10 -1 3.5 3.63
 8 -10 1 2.69 3.89
 8 -10 1 8.5 5.95
 8 10 1 6.58 3.77
 -8 -10 -1 2.73 2.43
 8 -10 1 3.82 3.48
 8 -10 1 2.3 5.32
 -8 -10 -1 4.39 2.91
 8 -10 1 3.24 3.07
 8 -10 1 2.6 2.63
 -8 -10 -1 4.49 4.29
 -8 -10 -2 1.07 5.08
 8 -10 2 2.7 3.25
 -8 -10 -2 5.79 2.89
 8 -10 2 6.02 4.71
 8 -10 2 5.93 5.04
 -8 -10 -2 9.03 3.31
 8 -10 2 2.44 2.67
 -8 -10 -2 8.08 4.37
 -8 -10 -2 5.63 4.01
 8 10 2 5.43 3.81
 -8 -10 -3 1.13 2.76
 8 -10 3 1.59 2.14
 8 -10 3 -2.24 5.86
 8 10 3 -4.41 3.74
 -8 -10 -3 -4.04 6.28
 8 10 4 0.79 3.64
 -8 -10 -4 4.55 3.75
 -8 -10 -4 -6.94 4.82
 8 -10 4 2.9 3.1
 -8 -10 -4 -2.6 2.12
 8 -10 4 -2.06 3.49
 -8 -10 -4 0.98 2.5
 8 -10 4 -1.91 5.3
 8 -10 4 -1.66 3.88
 -8 -10 -5 16.13 4.32
 8 10 5 10.95 3.58
 8 -10 5 12.44 3.67
 8 -10 5 5.11 3.08
 8 10 5 11.53 4.72
 -8 -10 -5 7.9 3.63
 8 10 5 7.47 3.48
 -8 -10 -5 9.43 2.54
 8 10 6 11.23 3.12
 8 10 6 2.24 4.52
 8 -10 6 7.75 2.41
 -8 -12 4 64.16 6.24
 -8 12 4 69.33 7.46
 8 -12 -4 52.52 5.49
 -8 -12 4 80 6.47
 -8 -12 4 85.74 5.89
 -8 12 3 175.31 13.67
 -8 -12 3 146.56 12.45
 -8 -12 3 174.95 12.42
 -8 -12 3 190.53 11.45
 -8 -12 3 169.93 14.31
 8 -12 -3 162.4 11.78
 -8 12 3 172.34 13.71
 -8 12 2 104.52 10.11
 8 -12 -2 77.89 8.03
 -8 -12 2 93.94 8.82
 -8 -12 2 107.07 7.63
 -8 -12 2 81.77 10.59
 -8 12 2 104.48 10.25
 8 -12 -1 202 13.85
 -8 -12 1 200.33 13.09
 -8 -12 1 208.26 14.91
 8 -12 -1 233.68 17.26
 -8 -12 1 228.91 17.5
 8 -12 -1 176.49 14.15
 -8 -12 0 172.03 11.92
 8 -12 0 182.35 12.58
 8 -12 0 146.53 12.21
 -8 -12 0 161.15 11.06
 -8 -12 0 170.53 15.23
 8 -12 0 187.73 15.12
 -8 -12 -1 453.96 29.63
 8 -12 1 444.24 29.38
 8 -12 1 473.92 26.79
 -8 -12 -1 415.08 26.79
 8 -12 1 472.08 26.68
 8 -12 1 427.64 27.55
 -8 -12 -1 464.89 26.23
 -8 -12 -1 411.76 24.83
 -8 -12 -1 483.44 27.66
 8 12 2 95.99 9.31
 -8 -12 -2 79.17 6.86
 -8 -12 -2 75.9 9.04
 8 -12 2 89.36 9.71
 -8 -12 -2 77.3 7.61
 8 12 2 75.67 8.13
 8 -12 2 75.95 7.27
 8 -12 2 79.46 7.89
 -8 -12 -2 76.67 7.47
 8 12 3 92.29 8.95
 -8 -12 -3 84.34 7.36
 8 12 3 79.17 8.48
 -8 -12 -3 84.91 7.29
 8 -12 3 89.16 7.21
 8 -12 3 75.65 6.76
 8 -12 3 68.56 6.95
 8 12 4 56.94 5.9
 8 -12 4 36.28 3.85
 -9 1 9 5.25 5.5
 -9 -1 9 0.76 6.46
 -9 -1 9 1.26 3.9
 -9 1 9 -2.2 4.23
 -9 -1 8 248.76 17.62
 -9 1 8 210.34 16.84
 -9 1 8 271.67 22.19
 -9 1 8 231.29 19.05
 -9 -1 8 259.6 19.23
 -9 -1 8 280.47 18.98
 -9 1 8 289.49 19.42
 -9 -1 8 299.4 21.18
 -9 1 8 235.23 21.1
 -9 1 8 271.92 19.41
 -9 -1 8 286 19.63
 -9 -1 7 53.08 7.9
 -9 1 7 40.16 8.56
 -9 1 7 24.22 8.98
 -9 1 7 34.86 9.39
 -9 -1 7 50.78 10.45
 -9 1 7 36.72 6.62
 -9 -1 7 42.13 10.33
 -9 1 7 32.6 9.85
 -9 1 7 35.21 9.53
 -9 -1 7 31.72 6.66
 -9 -1 7 47.89 7.27
 -9 1 7 50.85 8.14
 -9 -1 7 28.79 6.51
 -9 -1 7 37.2 7.2
 -9 1 7 27.27 6.87
 -9 1 7 45.03 7.96
 -9 -1 7 48.15 7.4
 -9 1 7 36.43 7.34
 -9 -1 7 49.36 8.72
 -9 1 7 61.1 9.12
 -9 1 6 70.93 9.65
 -9 -1 6 82.38 10.57
 -9 1 6 66.7 11.13
 -9 -1 6 79.8 12.1
 -9 1 6 68.15 8.82
 -9 1 6 67.17 11.49
 -9 -1 6 76.37 11.86
 -9 -1 6 52.66 8.07
 -9 -1 6 76.81 9.49
 -9 1 6 76.81 8.38
 -9 1 6 58.72 9.16
 -9 1 6 63.57 9.65
 -9 1 6 77.43 9.32
 -9 -1 6 59.84 8.57
 -9 1 6 63.99 8.6
 -9 -1 6 74.11 8.18
 -9 -1 6 69.49 8.66
 -9 1 6 73.77 9.03
 -9 1 6 95.16 12.67
 -9 -1 6 88.7 12.12
 -9 1 6 82.61 12.48
 -9 -1 6 89.23 10.79
 -9 1 6 64.79 9.7
 -9 -1 6 67.99 9.05
 -9 1 5 345.14 22.28
 -9 -1 5 336.33 22.11
 -9 -1 5 310.33 21.81
 -9 1 5 401.59 26.98
 -9 -1 5 367.24 25.31
 -9 -1 5 366.15 26.12
 -9 -1 5 351.65 24.96
 -9 1 5 470.97 28.21
 -9 -1 5 388.84 26.57
 -9 -1 5 305.92 22.47
 -9 1 5 349.07 22.36
 -9 -1 5 336.3 22.25
 -9 1 5 341.04 23.86
 -9 1 5 336.77 23.46
 -9 -1 5 342.59 23.58
 -9 -1 5 391.46 21.64
 -9 -1 5 291.31 21.55
 -9 1 5 286.26 21.74
 -9 1 5 318.23 21.47
 -9 -1 5 298.7 20.87
 -9 -1 5 330.28 21.3
 -9 -1 5 344.22 22.84
 -9 1 5 341.18 21.94
 -9 -1 4 722.96 40.73
 -9 1 4 751.83 41.17
 -9 1 4 732.63 42.74
 -9 1 4 741.69 41.47
 -9 -1 4 705.69 41.24
 -9 -1 4 750.91 44.47
 -9 -1 4 723.99 40.65
 -9 -1 4 794.33 44.76
 -9 1 4 772.39 45.06
 -9 1 3 293.35 18.46
 -9 -1 3 297.46 19.7
 -9 -1 3 318.79 18.04
 -9 1 3 270.95 17.58
 -9 1 3 289.02 17.39
 -9 -1 3 293.47 16.56
 -9 -1 3 312.87 20
 -9 -1 3 294.1 17.96
 -9 1 3 285.73 17.54
 -9 -1 3 275.21 17.14
 -9 1 2 1003.03 51.49
 -9 -1 2 963.73 52.54
 -9 -1 2 984.2 51.34
 -9 1 2 969.37 51.92
 -9 -1 2 939.33 52.43
 -9 -1 1 73.41 4.69
 -9 1 1 66.48 4.89
 -9 -1 1 73.94 5.16
 -9 1 1 70.76 5.55
 -9 1 0 1608.86 72.98
 -9 -1 0 1606.77 72.56
 9 -1 0 1362.61 71.34
 -9 -1 0 1282.36 71.3
 9 -1 0 1484.47 71.47
 -9 -1 0 1407.78 71.44
 9 1 1 17.34 2.11
 9 -1 1 17.99 1.96
 -9 -1 -1 16.91 2.5
 -9 1 -1 19.75 3
 9 -1 2 792.07 41.68
 -9 -1 -2 788.19 41.67
 -9 1 -2 819.44 42
 9 -1 2 741.25 42.37
 9 1 2 802.37 42.21
 9 -1 3 546.47 33.53
 9 1 3 627.24 33.34
 9 -1 3 566.75 34.29
 9 1 3 602.32 34.21
 9 -1 3 555.64 34.02
 9 -1 3 583.79 32.51
 -9 1 -3 613.77 32.34
 9 -1 3 594.79 33.88
 9 -1 4 654.67 39
 9 -1 4 628.69 37.18
 9 1 4 694.04 39.47
 9 -1 4 643.27 39.27
 9 -1 4 640.24 38.95
 -9 1 -4 666.25 36.64
 9 1 4 681.64 38.19
 9 1 4 676 39.78
 -9 1 -5 241.23 16.09
 9 1 5 254.34 17.84
 9 -1 5 209.67 17.44
 9 1 5 218.82 18.41
 9 -1 5 261.28 17.29
 9 -1 5 240.32 19.32
 9 -1 5 240.81 15.38
 9 1 5 226.44 15.49
 9 1 5 251.1 19.61
 9 -1 5 237.95 16.81
 9 -1 5 227.12 18.37
 9 -1 5 250.61 19.39
 9 1 5 246.19 19.23
 9 1 5 292.4 17.94
 9 -1 5 250.63 17.36
 9 -1 5 249.32 17.14
 9 1 5 236.5 16.85
 9 -1 5 195.86 17.55
 9 1 5 238.24 19.37
 9 1 5 230.82 18.94
 9 -1 5 258.91 19.51
 9 1 5 220.39 15.8
 9 -1 5 239.62 15.84
 9 1 6 26.5 5.03
 9 -1 6 19.63 4.15
 9 -1 6 18.95 6.11
 9 1 6 27.56 5.89
 9 -1 6 15.41 4.77
 9 1 6 17.07 6.64
 9 1 6 26.5 7.15
 9 -1 6 22.71 7.05
 9 -1 6 14.56 6.3
 9 1 6 22.37 6.37
 9 1 6 15.19 6.7
 9 -1 6 19.41 5.69
 9 1 6 18.61 5.23
 9 -1 6 23.93 5.86
 9 -1 6 22.27 5.97
 9 1 6 32.13 8.33
 -9 -1 -6 14.63 4.18
 -9 1 -6 18.13 4.33
 9 -1 6 20.99 5.39
 9 -1 6 16.22 8.34
 9 1 6 29.12 9.19
 9 1 6 6.1 4.52
 9 -1 6 24.66 5.27
 9 -1 7 2.45 4.48
 9 -1 7 -3.03 8.52
 9 -1 7 8.48 4.04
 9 1 7 -1.03 7.96
 9 -1 7 0.77 4.14
 9 -1 7 3.5 4.05
 9 1 7 6.26 4.61
 9 1 7 -0.79 4.96
 9 1 7 2.93 6.2
 9 1 7 4.56 5.4
 9 1 7 3.37 5.1
 9 -1 7 6.03 4.51
 9 1 7 5.56 5
 9 -1 8 76.26 8.22
 9 1 8 55.71 9.75
 9 1 8 72.25 8.33
 9 1 8 73.92 8.75
 9 -1 8 69.76 8.46
 9 1 8 70.68 8.72
 9 -1 8 70.2 8.49
 9 -1 8 82.17 7.93
 9 1 8 62.94 7.22
 9 -1 9 7.06 2.82
 9 -1 9 4.74 2.44
 9 1 9 7.86 2.93
 9 -1 9 11.37 3.12
 -9 3 9 16.29 4.92
 -9 -3 9 28.46 7.3
 -9 3 9 26.44 5.28
 -9 -3 9 22.82 4.26
 -9 -3 8 10.61 8.52
 -9 -3 8 2.03 3.91
 -9 3 8 8.52 6.44
 -9 3 8 7.24 6.1
 -9 3 8 1.31 5.54
 -9 -3 8 3.53 5.23
 -9 -3 8 1.68 4.03
 -9 -3 8 0.63 3.12
 -9 -3 8 8.57 4.73
 -9 -3 7 105.74 10.58
 -9 3 7 81.96 11.15
 -9 3 7 100.12 12.04
 -9 3 7 100.24 11.59
 -9 -3 7 95.92 10.27
 -9 3 7 96.42 13.82
 -9 3 7 88.63 9.51
 -9 -3 7 106.94 11
 -9 3 7 78.17 10.16
 -9 3 7 105.56 13.94
 -9 -3 7 111.62 12.62
 -9 -3 7 111.53 11.48
 -9 -3 7 93.46 14.63
 -9 3 7 93.99 10.98
 -9 -3 6 -2.06 5.72
 -9 3 6 3.76 5.21
 -9 -3 6 1.7 3.37
 -9 3 6 4.23 4.22
 -9 3 6 -0.8 5.89
 -9 3 6 1.07 5.35
 -9 -3 6 5.16 3.92
 -9 3 6 0.93 4.57
 -9 3 6 0.79 3
 -9 3 6 6.02 5.91
 -9 -3 6 7.49 4.49
 -9 -3 6 4.37 4.65
 -9 -3 6 -0.76 4.53
 -9 -3 6 2.17 4.54
 -9 -3 6 2.25 4.39
 -9 3 5 123.37 12.46
 -9 -3 5 137.35 11.72
 -9 3 5 106.36 10.11
 -9 -3 5 109.09 11.53
 -9 -3 5 135.97 12.34
 -9 -3 5 110.16 9.33
 -9 3 5 117.25 11.31
 -9 -3 5 119.37 10.42
 -9 3 5 111.73 11.25
 -9 3 5 97.34 10.25
 -9 -3 5 107.07 10.14
 -9 -3 5 89.93 8.9
 -9 -3 5 126.58 8.99
 -9 3 5 115.98 12.8
 -9 -3 5 131.81 13.99
 -9 -3 5 122.48 10.94
 -9 3 5 122.61 10.78
 -9 -3 5 102.78 9.36
 -9 -3 5 110.82 11.3
 -9 -3 5 113.76 10.49
 -9 -3 5 118.24 11.18
 -9 3 4 96.68 10.39
 -9 3 4 93.54 8.28
 -9 -3 4 105.15 9.4
 -9 -3 4 79.94 8.19
 -9 3 4 102.86 9.25
 -9 -3 4 87.1 9.13
 -9 -3 4 85.27 10.69
 -9 3 4 90.91 9.99
 -9 -3 3 1850.79 94.68
 -9 -3 3 1771.55 96.92
 -9 3 3 1762.47 95.46
 -9 3 3 1877.47 95.63
 -9 -3 3 1779.99 94.41
 -9 3 3 1782.25 94.28
 -9 -3 3 1893.4 94.52
 -9 3 3 1743.22 93.9
 -9 -3 3 1723.94 93.14
 -9 -3 2 62.35 6.33
 -9 -3 2 56.96 5.29
 -9 -3 2 53.91 5.61
 -9 -3 2 37.7 2.8
 -9 3 2 56.5 5.13
 -9 -3 1 714.04 37.09
 -9 3 1 662.21 36.9
 -9 -3 0 363.96 20.91
 -9 3 0 402.32 22.42
 -9 3 -1 2007.71 106.54
 -9 -3 -1 2087.69 105.27
 9 -3 1 2034.19 106.04
 -9 3 -2 138.27 9.81
 -9 -3 -2 138.78 8.79
 9 -3 2 151.12 11.46
 -9 -3 -2 143 9.18
 9 -3 2 148.21 9.47
 9 -3 2 137.42 10.55
 9 3 3 537.97 32.54
 9 -3 3 560.16 31.45
 9 -3 3 566.2 33.85
 9 3 3 554.74 32.51
 9 -3 3 515.25 30.98
 9 3 3 536.44 33.16
 9 -3 3 598.45 31.71
 9 -3 3 607.34 33.88
 9 -3 4 66.34 7.15
 9 -3 4 59.52 6.31
 9 3 4 59.94 7.89
 9 3 4 56.58 7.37
 9 3 4 48.27 5.52
 9 -3 4 60.21 8.24
 9 -3 4 52.78 6.35
 9 3 4 42.53 6.91
 9 -3 4 64.47 8.36
 9 -3 4 62.51 7.24
 9 -3 4 60.21 6.46
 -9 3 -4 57.95 6.24
 9 -3 5 180.44 14.66
 9 -3 5 187.09 17.18
 9 -3 5 181.22 14.03
 9 -3 5 200.87 13.53
 9 3 5 205.06 18.42
 9 3 5 177.99 13.25
 9 -3 5 183.04 14.54
 9 3 5 204.95 15.09
 9 -3 5 204.59 16.31
 9 3 5 206.97 16.88
 9 -3 5 174.35 14.21
 9 3 5 204.85 16.15
 -9 3 -5 192.11 14.06
 9 -3 5 188.49 15.06
 9 -3 5 186.21 14.95
 9 3 5 195.05 15.75
 9 3 6 3.33 3.7
 9 -3 6 1.97 3.44
 9 -3 6 -0.71 3.96
 -9 -3 -6 -0.53 2.39
 -9 3 -6 5.3 3.53
 9 3 6 4.11 6.31
 9 3 6 2.41 5
 9 -3 6 2.03 3.25
 9 -3 6 2.31 4.1
 9 -3 6 5.73 4.3
 9 -3 6 1.47 4.32
 9 -3 6 -2.37 3.86
 9 3 6 0.77 4.39
 9 3 6 -2.43 5.63
 9 -3 7 227.52 16.99
 9 3 7 222.92 18.82
 9 3 7 187.63 17.07
 9 3 7 188.44 17.93
 9 -3 7 160.8 14.77
 9 -3 7 212.1 15.75
 9 -3 7 199.07 15.81
 9 3 7 231.84 17.4
 9 -3 7 193.91 15.86
 9 3 8 24.07 4.58
 9 3 8 13.24 5.25
 9 3 8 20.36 4.9
 9 3 8 13.69 4.63
 9 -3 8 25.58 4.7
 9 -3 8 19.83 4.63
 9 3 8 26.89 5.5
 9 3 8 27.72 5.34
 9 3 8 24.91 7.08
 9 -3 8 23.6 5.28
 9 -3 8 17.54 4.2
 9 -3 9 4.57 2.24
 -9 -5 8 7.09 4.6
 -9 -5 8 4.06 8.3
 9 -5 -8 6.12 4.75
 -9 5 8 11.95 5.6
 -9 5 8 10.69 5.92
 -9 -5 8 6.66 4.43
 -9 -5 8 -3.4 4.73
 -9 5 8 8.81 5.65
 -9 -5 7 1.23 3.32
 -9 5 7 2.79 4.14
 -9 -5 7 1.55 4.6
 -9 5 7 8.69 7.2
 -9 -5 7 -1.06 4.23
 -9 -5 7 3.75 4.13
 -9 -5 6 220.38 17.33
 -9 5 6 178.08 15.48
 -9 5 6 199.24 18.35
 -9 5 6 192.97 17.52
 -9 -5 6 190.76 15.27
 -9 -5 6 201.39 17.75
 -9 -5 6 217.21 17.99
 -9 -5 6 199.71 14.56
 -9 5 6 185.2 16.01
 -9 -5 6 201.6 14.65
 -9 -5 6 195.39 16.16
 -9 5 6 197.49 18.11
 -9 -5 6 224.4 16.85
 -9 -5 6 208.83 22.16
 -9 -5 6 196.22 15.96
 -9 -5 6 207.67 17.3
 9 -5 -5 36.4 5.43
 -9 5 5 27.05 8.51
 -9 -5 5 35.71 5.88
 -9 -5 5 30.95 11.14
 -9 -5 5 39.67 5.21
 -9 -5 5 35.41 7.21
 -9 -5 5 41.67 7.59
 -9 -5 5 39.14 9.23
 -9 -5 5 31.27 5.49
 -9 -5 5 28.82 5.44
 -9 -5 5 38.78 6.95
 -9 -5 5 41.56 7.73
 -9 5 5 31.21 5.55
 -9 -5 5 39.29 7.33
 -9 5 5 38.75 6.67
 -9 -5 5 34.8 6.64
 -9 -5 5 39.04 5.2
 -9 5 5 39.11 7.88
 -9 5 5 24.63 7.55
 -9 5 4 599.09 36.24
 -9 5 4 531.55 34.9
 -9 -5 4 578.68 33.25
 -9 -5 4 531.34 34.81
 -9 -5 4 547.32 34.38
 -9 -5 4 565.97 31.7
 -9 -5 4 566.36 32.21
 -9 5 4 572.41 33.63
 -9 -5 4 558.77 33.66
 -9 -5 4 559.84 31.87
 -9 -5 4 508.42 32.13
 -9 5 4 550.96 35.59
 -9 -5 4 580.35 37.71
 -9 -5 4 602.8 34.74
 -9 5 4 532.94 33.04
 -9 -5 4 623.65 34.6
 -9 -5 4 557.98 38.83
 -9 -5 4 494.92 32.05
 -9 -5 4 570.12 33.68
 -9 5 4 578.92 34.08
 -9 -5 3 131.44 11.02
 -9 -5 3 114.81 12.17
 -9 -5 3 121.72 10.04
 -9 -5 3 125.09 9.4
 -9 -5 3 116.14 8.89
 -9 5 3 112.27 9.88
 -9 -5 3 117.72 14.4
 -9 -5 3 113.45 9.53
 9 -5 -3 116.29 10.4
 -9 -5 3 121.76 9.13
 -9 5 3 118.27 10.3
 -9 -5 3 125.11 12.12
 -9 -5 3 137.29 10.81
 -9 -5 3 120.32 10.38
 9 -5 -2 1286.8 64.04
 -9 5 2 1134.64 64.08
 -9 5 2 1149.17 65.04
 9 -5 -2 1236.77 66.25
 -9 -5 2 1076.01 65.04
 9 -5 -2 1332.94 67.25
 -9 -5 2 1219 67.47
 -9 -5 2 1322.86 65.96
 -9 5 1 59.67 5.45
 9 -5 -1 71.34 7.07
 9 -5 -1 53.89 5.37
 -9 -5 1 60.56 5.69
 9 -5 -1 68.36 7.52
 -9 -5 1 56.54 6.64
 -9 -5 1 52.49 5.89
 9 -5 0 628.82 36.06
 -9 -5 0 647.93 36.5
 9 -5 0 635.5 36.34
 -9 -5 0 641.94 36.32
 9 -5 0 646.81 36.27
 9 -5 0 686.44 35.31
 9 -5 0 569.2 34.86
 -9 5 0 613.36 34.56
 -9 5 -1 15.82 3.88
 9 -5 1 15.03 3.83
 9 -5 1 14.9 4.03
 -9 -5 -1 11.08 4.43
 9 -5 1 10.84 3.06
 9 -5 1 12.53 3.56
 9 -5 1 11.8 3.31
 -9 -5 -2 1059.12 58.59
 9 -5 2 1139.16 60.16
 9 -5 2 1070.38 59.63
 9 -5 2 1068.17 59.91
 9 -5 2 1187.25 62.08
 9 -5 2 1132.35 59.38
 -9 -5 -2 1093.15 61.13
 9 -5 3 225.6 15.16
 9 -5 3 246.9 16.52
 9 -5 3 241.02 18.84
 9 -5 3 232.96 16.39
 9 -5 3 250.12 17.37
 9 -5 3 277.74 16.84
 9 -5 3 260.56 17.77
 9 -5 3 256.61 18.71
 9 -5 3 245.17 16.2
 -9 -5 -3 257.59 15.71
 -9 5 -3 237.07 16.65
 9 5 3 238.25 17.64
 9 5 3 244.57 17.57
 9 -5 4 138.71 11.33
 9 -5 4 110.53 10.37
 9 -5 4 111.7 9.73
 9 5 4 124.69 12.21
 9 -5 4 108.39 9.97
 9 -5 4 144.07 11.4
 9 -5 4 119.6 9.75
 9 5 4 105.35 11.37
 9 5 4 113.7 9.2
 9 -5 4 100.23 10.05
 9 -5 4 104.11 12.19
 9 5 4 121.2 12.1
 -9 5 -4 111.55 10.32
 9 -5 4 108.95 11.06
 9 -5 4 119.7 10.79
 9 5 4 123.73 10.44
 9 5 5 2.07 2.96
 9 -5 5 -0.85 3.03
 9 -5 5 -2.33 3.53
 9 -5 5 0.7 4.19
 9 -5 5 1.09 4.84
 9 -5 5 -0.75 4.58
 9 -5 5 1.97 3.89
 9 5 5 2.85 4.3
 9 5 5 5.7 4.4
 9 5 5 2.61 2.9
 9 -5 5 2.73 3.9
 9 -5 5 2.02 3.53
 9 -5 5 1.27 3.73
 9 -5 6 196.05 15.55
 9 -5 6 183.74 15.04
 9 -5 6 190.94 15.87
 9 -5 6 212.73 15.9
 9 5 6 218.73 16.46
 9 -5 6 201.31 15.1
 9 5 6 168.11 15.92
 9 5 6 178.81 17.12
 9 5 6 190.24 14.44
 9 5 7 -0.92 4.71
 9 -5 7 11.94 4.15
 9 5 7 0.89 7.69
 9 -5 7 12.13 4.31
 9 5 7 19.91 5.67
 9 5 7 14.17 4.29
 -9 -5 -7 12.55 5.74
 9 -5 7 10.95 4.99
 9 5 7 2.3 4.51
 9 -5 7 12.36 4.31
 9 5 7 17.01 4.8
 9 5 8 53.32 5.88
 9 5 8 64.68 7.98
 9 -5 8 64.21 6.91
 -9 7 8 5.08 3.03
 -9 7 8 0.75 3.24
 -9 7 7 57.67 8
 9 -7 -7 57.47 7.97
 -9 -7 7 49.55 6.39
 -9 -7 6 61.88 9.02
 9 -7 -6 45.26 8.5
 -9 7 6 53.39 8.78
 -9 -7 6 47.98 6.68
 -9 7 5 119.29 13.5
 -9 -7 5 109.04 11.65
 -9 -7 5 102.57 12.04
 -9 -7 5 81.94 13.72
 9 -7 -5 95.2 12.33
 -9 7 5 90.81 12.16
 -9 -7 5 114.1 11.54
 -9 -7 5 115.56 9.5
 -9 -7 5 121.06 12.28
 9 -7 -5 127.57 10.85
 -9 7 5 99.9 11.4
 -9 -7 5 90.2 17.52
 -9 -7 5 111.41 12.38
 -9 7 5 110.3 10.47
 -9 -7 5 120.59 12.16
 -9 -7 5 119.4 10.49
 -9 7 4 39.65 8.55
 -9 -7 4 58.17 6.95
 -9 -7 4 52.72 6.05
 -9 -7 4 68.18 7.89
 -9 -7 4 51.15 8.45
 -9 -7 4 61.14 8.72
 -9 7 4 53.67 9.02
 9 -7 -4 49.3 9.07
 -9 -7 4 54.9 9.17
 -9 7 4 51.09 6.62
 9 -7 -4 53.4 7.36
 -9 -7 4 43.46 9.67
 -9 -7 4 47.24 7.7
 -9 -7 4 49.06 6.32
 -9 7 4 66.93 8.61
 -9 -7 3 679.37 40.94
 -9 -7 3 730.5 43.41
 -9 -7 3 685.78 40.72
 -9 -7 3 735.21 40.68
 -9 -7 3 707.51 39.87
 -9 7 3 689.51 41.74
 -9 -7 3 721.35 42.22
 -9 -7 3 735.32 40.52
 -9 -7 3 809.6 42.92
 9 -7 -3 713.48 44.1
 -9 7 3 704.25 40.91
 -9 -7 3 677.11 44.65
 9 -7 -3 765.56 42.07
 -9 -7 3 759.66 45.92
 9 -7 -3 713.84 40.89
 9 -7 -3 669.28 41.74
 -9 7 3 677.14 42.34
 -9 -7 2 393.39 23.12
 -9 7 2 383.74 24.56
 -9 -7 2 364.75 25.83
 -9 -7 2 372.15 25.55
 -9 -7 2 395.71 24.07
 -9 -7 2 341.92 24.45
 -9 -7 2 381.87 24.6
 9 -7 -2 417.51 27.39
 -9 -7 2 371.49 26.82
 -9 -7 2 445.99 25.67
 -9 -7 2 426.76 28.23
 -9 -7 2 429.73 24.16
 -9 7 2 385.31 25.38
 9 -7 -2 398.59 25.3
 -9 -7 2 380.29 23.57
 -9 7 1 529.26 30.72
 -9 -7 1 470.94 29.41
 -9 7 1 488.83 31.45
 -9 -7 1 548.77 30.48
 -9 -7 1 526.66 30.7
 9 -7 -1 544.07 32.09
 9 -7 -1 549.62 33.37
 -9 -7 1 498.44 32.74
 -9 -7 1 548.75 30.38
 -9 -7 1 500.68 31.48
 -9 -7 1 508.92 30.03
 -9 -7 1 541.97 32.32
 -9 -7 1 526.52 31.89
 9 -7 0 186.49 13.3
 -9 -7 0 180.37 13.96
 9 -7 0 197.96 14.03
 -9 -7 0 173.88 13.09
 -9 -7 0 178.53 12.04
 -9 7 0 175.72 13.86
 -9 -7 0 157.07 14.62
 9 -7 0 187.11 15.31
 -9 -7 0 202.42 15.66
 9 -7 0 193.05 15.13
 -9 -7 0 184.05 13.06
 -9 -7 0 188.49 12.94
 9 -7 0 160.1 13.57
 9 -7 0 174.76 13.11
 -9 -7 0 193.89 14.64
 -9 -7 -1 1072.55 57.77
 9 -7 1 1009.62 58.16
 -9 -7 -1 1065.5 60.37
 9 -7 1 1066.71 60.19
 9 -7 1 1072.42 56.69
 -9 -7 -1 1001.82 57.08
 9 -7 1 1007.68 57.21
 9 -7 1 1061.95 58.22
 9 -7 1 1053.88 58.81
 -9 -7 -1 1137.74 57.81
 -9 -7 -2 24.43 3.92
 9 -7 2 24.26 3.89
 9 -7 2 15.77 4.52
 9 -7 2 19.22 4.44
 9 -7 2 19.98 5.42
 -9 -7 -2 14.67 5.63
 9 -7 2 19.86 4.72
 9 -7 2 30.2 6.95
 9 -7 2 21.86 4.88
 -9 -7 -2 23.86 4.61
 -9 -7 -2 23.1 6.3
 9 -7 2 19.12 3.75
 -9 -7 -3 351.77 25.77
 -9 -7 -3 375.26 22.42
 -9 -7 -3 333.26 23.62
 9 -7 3 369.31 26.77
 -9 -7 -3 379.28 22.58
 9 7 3 354.28 23.59
 9 7 3 338.81 24.57
 9 -7 3 357.87 23.13
 9 -7 3 391.17 24.2
 9 -7 3 397.98 26.48
 9 -7 3 389.31 23.45
 9 -7 3 333.13 24.17
 9 -7 3 307.25 21.53
 9 -7 3 353.43 21.77
 9 -7 4 199.08 15.02
 9 -7 4 201.32 14.56
 9 -7 4 166.96 13.05
 9 7 4 142.53 13.5
 -9 -7 -4 184.86 15.3
 9 -7 4 152.47 16.64
 9 -7 4 165.47 12.62
 9 -7 4 191.59 14.58
 9 7 4 154.32 15.19
 9 7 4 139.05 14.52
 -9 -7 -4 180.21 16.5
 9 -7 4 167.92 13.89
 9 -7 4 141.05 14.27
 9 7 4 157.9 15.11
 9 -7 5 195.23 14.49
 9 -7 5 200.38 15.63
 9 -7 5 179.16 17.49
 9 -7 5 170.47 15.23
 9 -7 5 194.72 15.19
 -9 -7 -5 192.93 17.59
 9 7 5 176.38 14.65
 9 -7 5 199.42 15.58
 9 -7 5 172.56 13.61
 -9 -7 -5 195.55 16.33
 9 7 5 167.82 16.17
 9 -7 6 53.21 6.8
 9 -7 6 28.2 5.74
 -9 -7 -6 40.29 7.27
 9 7 6 25.79 5.84
 9 -7 6 38.82 6.09
 9 7 6 38.96 7.22
 9 -7 6 47.08 6.04
 -9 -7 -6 22.63 6.41
 9 -7 7 65.25 7.09
 -9 -7 -7 42.92 6.04
 9 7 7 26.57 5.89
 9 7 7 39.37 6.68
 9 7 7 53.47 7.9
 9 -7 7 55.07 6.05
 9 7 7 50.07 6.36
 -9 9 7 47.19 5.88
 -9 9 7 50.6 5.76
 -9 -9 6 6.19 3.42
 -9 -9 6 2.45 2.22
 -9 9 6 1.94 3.64
 -9 -9 6 0.56 3.26
 9 -9 -6 1.24 3.45
 -9 9 6 6.64 4.13
 -9 -9 5 10.36 4.76
 -9 9 5 9.58 5.26
 -9 -9 5 3.25 5.51
 -9 -9 5 12.64 4.98
 -9 9 5 3.26 4.22
 9 -9 -5 11.09 5.07
 -9 -9 5 4.55 4.15
 -9 -9 5 8.74 3.31
 -9 -9 4 364.13 23.88
 9 -9 -4 312.01 24.12
 -9 9 4 337.93 24.92
 -9 -9 4 325.54 22.7
 -9 -9 4 347.82 21.03
 -9 -9 4 322.65 26.71
 -9 -9 4 317.17 21.2
 -9 9 4 294.61 23.06
 -9 -9 3 691.13 39.82
 -9 -9 3 720.84 40.93
 -9 -9 3 707.31 46.79
 -9 -9 3 715.79 42.53
 -9 -9 3 740.17 40.71
 -9 -9 3 815.16 45
 9 -9 -3 746.49 41.72
 9 -9 -3 649.05 42.02
 -9 -9 3 595.61 44.79
 9 -9 -3 761.69 44.99
 -9 9 3 699.12 44.32
 -9 9 3 699.78 43.43
 -9 -9 2 35.29 4.64
 9 -9 -2 41.86 7.63
 9 -9 -2 28.69 5.97
 -9 -9 2 31.62 5.51
 -9 -9 2 33.65 5.16
 -9 -9 2 39.49 4.98
 -9 -9 2 32.24 7.67
 9 -9 -2 26.71 5.27
 -9 -9 2 28.49 7.8
 -9 9 2 37.47 7.16
 -9 -9 1 83.43 9.36
 -9 9 1 96.67 10.58
 -9 -9 1 98.64 8
 -9 -9 1 125.2 11.51
 9 -9 -1 105.11 10.57
 -9 -9 1 89.48 8.23
 -9 -9 1 84.86 10.24
 -9 -9 1 123.03 10.24
 9 -9 -1 92.63 11.42
 9 -9 -1 90.14 11.17
 -9 -9 1 114.7 13.38
 -9 -9 1 107.08 9.08
 9 -9 -1 100.53 9.92
 9 -9 -1 82.59 9.33
 -9 -9 0 155.17 15.79
 9 -9 0 185.63 16.27
 -9 -9 0 202.54 14.42
 -9 -9 0 170.41 13.47
 9 -9 0 169.79 14.83
 -9 -9 0 178.13 15.04
 9 -9 0 156.1 13.45
 9 -9 0 172.83 13.93
 9 -9 0 177.67 14.55
 -9 -9 0 162.61 14.43
 -9 -9 0 205.39 14
 9 -9 1 217.75 19.53
 -9 -9 -1 207.68 18.4
 -9 -9 -1 205.78 18.21
 9 -9 1 189.68 16.7
 9 -9 1 194.78 15.63
 -9 -9 -1 215.26 15.75
 -9 -9 -1 252.38 16.62
 9 9 1 234.94 17.05
 -9 -9 -1 246.67 16.31
 9 -9 1 219.85 16.98
 -9 -9 -1 229.92 17.31
 -9 -9 -2 173.72 15.11
 9 -9 2 154.86 14.74
 -9 -9 -2 131.03 11.73
 -9 -9 -2 143.38 12.96
 -9 -9 -2 158.31 12.18
 9 9 2 147.81 12.97
 9 -9 2 127.68 12.19
 9 -9 2 118.24 12.5
 9 -9 3 39.63 8.09
 -9 -9 -3 22.18 5.65
 9 9 3 19.18 6.15
 9 -9 3 21.05 4.36
 9 -9 3 22.65 4.94
 9 -9 3 25.11 4.78
 9 -9 3 21.01 5.89
 9 9 3 25.05 5.53
 9 -9 3 21.16 6.71
 -9 -9 -3 33.4 7.58
 9 9 3 21.34 5.76
 9 9 4 93.02 10.45
 -9 -9 -4 97.25 11.19
 9 -9 4 96.41 11.89
 9 9 4 77.55 9.11
 9 -9 4 72.86 8.87
 9 9 4 89.87 10.4
 9 -9 5 80.69 8.12
 -9 -9 -5 68.55 9
 9 9 5 56.36 7.98
 9 9 5 84.5 8.97
 -9 -9 -5 85.71 7.27
 9 -9 5 69.46 9.4
 9 -9 5 68.55 7.86
 9 -9 5 72.5 7.68
 9 -9 6 7.2 2.96
 9 9 6 8.07 3.86
 9 -11 -5 7.85 2.29
 -9 -11 5 9.95 2.56
 -9 -11 5 8.43 3.1
 -9 -11 5 5.79 2.75
 -9 11 5 8.12 3.63
 -9 11 4 110.62 10.41
 -9 -11 4 72.62 10.18
 -9 -11 4 103.07 9.18
 -9 -11 4 127.15 8.47
 -9 11 4 100.52 10.28
 9 -11 -4 97.02 8.56
 9 -11 -4 91.14 9.43
 -9 -11 4 115.56 9.97
 -9 -11 3 36.5 4.52
 -9 -11 3 29.02 5.59
 -9 11 3 35.4 6.54
 -9 -11 3 23.7 6.89
 -9 11 3 29.47 6.35
 9 -11 -3 28.52 4.97
 9 -11 -3 27.27 5.9
 -9 -11 2 259.04 22.29
 9 -11 -2 275.23 19.44
 -9 -11 2 291.19 18.6
 -9 -11 2 298.27 18.38
 9 -11 -2 282.21 18.67
 -9 11 2 296.99 21.4
 -9 -11 2 303.05 18.34
 -9 -11 2 295.21 20.2
 -9 -11 1 89.94 11.62
 -9 -11 1 88.1 7.59
 9 -11 -1 96.86 8.73
 9 -11 -1 90.24 8.98
 -9 -11 0 397.95 26.59
 9 -11 0 420.8 26.51
 9 -11 0 420.6 29.58
 -9 -11 0 434.89 30.04
 9 -11 0 452.08 27.11
 -9 -11 -1 20.11 4.59
 9 -11 1 21.23 4.24
 9 -11 2 344.86 24.14
 9 -11 2 341.86 20.67
 9 -11 2 296.33 21.64
 -9 -11 -2 327.67 20.93
 9 -11 2 331.19 20.77
 -9 -11 -2 324.08 20.19
 9 11 2 294.75 21.88
 -9 -11 -2 297.07 21.12
 -9 -11 -3 73.79 7.9
 9 -11 3 70.6 9.48
 9 11 3 78.22 8.37
 9 -11 3 80.51 7
 -9 -11 -3 87.46 7.71
 9 -11 3 79.7 8.08
 9 -11 3 64.78 7.34
 -9 -11 -3 83.93 7.06
 9 11 3 70.65 9.13
 -9 -11 -4 76.72 6.76
 -9 -11 -4 68.09 5.72
 9 -11 4 76.15 6.88
 9 -11 4 65.04 6.52
 9 11 4 65.5 7.25
 -9 -11 -4 61.68 6.5
 9 -11 5 17.59 2.91
 9 11 5 13.46 3.78
 9 -13 -3 44.34 3.69
 9 -13 -2 0.27 1.76
 9 -13 -2 1.35 1.79
 -9 -13 2 4 2.5
 -9 -13 2 3.23 1.99
 9 -13 -1 82.52 6.71
 9 -13 -1 89.08 7.23
 -9 -13 1 95.38 7.52
 9 -13 0 1.12 2.41
 9 -13 0 4.02 1.85
 -9 -13 0 3.15 2.9
 9 -13 1 114.44 8.18
 9 -13 1 98.6 7.32
 -9 -13 -1 98.12 8.01
 9 -13 2 7.16 2.02
 -9 -13 -2 6.14 2.6
 -10 0 9 0.69 5.67
 -10 0 9 1.28 4.28
 -10 0 8 163.36 14.03
 -10 0 8 212 15.99
 -10 0 8 203.66 17.83
 -10 0 8 201.09 16.22
 -10 0 8 205.25 15.64
 -10 0 7 1.7 4.45
 -10 0 7 -2.27 8.01
 -10 0 7 2.38 6.42
 -10 0 7 2.13 4.74
 -10 0 7 7.46 6
 -10 0 7 -2.74 4.05
 -10 0 7 6.26 5.08
 -10 0 7 6.27 5.18
 -10 0 7 4.24 4.08
 -10 0 6 197.47 16.63
 -10 0 6 216.62 16.66
 -10 0 6 227.89 19.34
 -10 0 6 195.75 17.06
 -10 0 6 223.41 20.04
 -10 0 6 209.87 16.24
 -10 0 6 175.59 15.68
 -10 0 6 221.14 19.49
 -10 0 6 193.06 18.94
 -10 0 6 214.84 18.03
 -10 0 6 214.67 16.72
 -10 0 6 197.78 15.53
 -10 0 5 3.83 3.64
 -10 0 5 1.31 3.26
 -10 0 5 -0.54 3.18
 -10 0 5 0.82 4.72
 -10 0 5 3.71 3.76
 -10 0 5 5.16 4.5
 -10 0 5 0.58 2.26
 -10 0 5 -1.34 3.82
 -10 0 5 4.51 5.35
 -10 0 5 -1.04 4.71
 -10 0 5 -2.06 5.39
 -10 0 5 2.82 5.72
 -10 0 4 2311.63 118.16
 -10 0 4 2261.32 117.41
 -10 0 4 2257.3 116.92
 -10 0 4 2153.23 116
 -10 0 3 0.28 1.9
 -10 0 3 3.72 2.75
 -10 0 3 -1.37 2.48
 -10 0 3 0.56 4.26
 -10 0 3 4.42 4.52
 -10 0 2 7297.64 385.3
 -10 0 2 7754.89 384.44
 -10 0 2 7532.93 385.35
 -10 0 1 1.57 1.2
 -10 0 1 0.55 1.7
 -10 0 1 1.99 2.35
 -10 0 1 1.59 1.9
 -10 0 0 1936.63 99.84
 10 0 1 1.11 1.06
 -10 0 -1 0.82 2.11
 10 0 1 -0.3 1.54
 -10 0 -2 1390.34 66.13
 10 0 2 1185.8 66.22
 10 0 2 1214.7 66.25
 10 0 3 -1.1 4.28
 10 0 3 -0.46 3.58
 10 0 3 -1.35 3.03
 10 0 4 1290.31 69.35
 -10 0 -4 1322.05 68.41
 10 0 4 1280.22 70.9
 10 0 4 1201.49 70.49
 10 0 4 1328.4 71.61
 10 0 5 -0.85 5.35
 10 0 5 0.59 3.8
 10 0 5 4.77 3.53
 10 0 5 -0.48 3.64
 10 0 5 0.87 4.18
 10 0 5 9.1 4.97
 -10 0 -5 -0.96 2.8
 10 0 5 0.6 3.52
 10 0 5 2.57 4.2
 10 0 5 -1.89 5.18
 10 0 5 0.61 3.23
 10 0 5 4.05 5.19
 10 0 5 0.88 4.89
 10 0 5 0.42 2.6
 10 0 6 394.25 29.63
 10 0 6 433.07 26.99
 -10 0 -6 462.31 28.01
 10 0 6 449.46 31.35
 10 0 6 446.35 30.72
 10 0 6 424.1 31.49
 10 0 6 459.06 28.85
 10 0 6 513.26 29.85
 10 0 6 448.3 28.99
 10 0 6 389.63 30.42
 10 0 6 396.55 30.22
 10 0 6 567.8 29.56
 10 0 7 -1.94 6.35
 10 0 7 -3.48 4.7
 10 0 7 0.79 4.25
 10 0 7 1.79 4.23
 10 0 7 4.26 4.79
 10 0 7 1.35 3.43
 10 0 8 100.95 10.69
 10 0 8 106.12 10.27
 10 0 8 101.66 9.75
 10 0 8 108.18 9.14
 10 0 8 119.98 11.88
 10 0 9 -0.35 2.32
 -10 2 9 0.49 4.74
 -10 -2 9 0.72 5.73
 -10 -2 9 0.72 3.54
 -10 2 9 2.79 4.55
 -10 -2 8 10.61 4.84
 -10 2 8 32.06 7.6
 -10 -2 8 12.86 4.95
 -10 2 8 7.71 4.17
 -10 2 8 19.82 6.92
 -10 2 8 22.75 5.24
 -10 -2 8 7.03 8.3
 -10 -2 8 16.58 5.39
 -10 -2 8 21.12 5.07
 -10 -2 8 16.41 6.2
 -10 2 8 23.59 6.59
 -10 2 8 16.61 8.38
 -10 2 7 3.47 7.18
 -10 2 7 4.12 6.72
 -10 -2 7 1.09 5.05
 -10 2 7 -0.8 6.51
 -10 -2 7 -0.73 4.38
 -10 2 7 2.42 5.93
 -10 2 7 4.83 7.16
 -10 -2 7 -2.89 6.12
 -10 2 7 0.68 4.73
 -10 -2 7 2.42 3.88
 -10 -2 7 -2.5 5.34
 -10 -2 7 0.83 4.46
 -10 2 7 1.92 4.79
 -10 2 6 -1.97 5.23
 -10 -2 6 4.11 4.95
 -10 -2 6 0.79 4.15
 -10 -2 6 4.83 4.08
 -10 2 6 -0.85 4.01
 -10 2 6 3.11 4.98
 -10 2 6 5.34 4.8
 -10 -2 6 2.31 3.78
 -10 -2 6 0.74 4.83
 -10 -2 6 6.58 7.03
 -10 2 6 -4.67 7.95
 -10 2 6 2.74 6.08
 -10 2 6 0.76 5.68
 -10 -2 6 5.49 4.59
 -10 2 6 0.97 4.59
 -10 2 6 0.78 2.6
 -10 -2 6 4.09 4.48
 -10 2 5 -1.29 2.67
 -10 -2 5 0.67 3.38
 -10 -2 5 -3.23 7.91
 -10 -2 5 1.98 3.29
 -10 2 5 -0.69 3.14
 -10 -2 5 4.99 3.3
 -10 2 5 0.66 4.21
 -10 2 5 1.42 3.67
 -10 -2 5 -0.64 3.8
 -10 -2 5 -0.34 2.14
 -10 -2 5 1.01 2.03
 -10 -2 5 -0.6 3.85
 -10 -2 5 -0.92 3.51
 -10 -2 5 -0.63 3.9
 -10 -2 5 2.6 4.92
 -10 -2 5 3.9 5.56
 -10 -2 5 1.37 4.54
 -10 -2 5 2.3 3.89
 -10 2 5 3.37 4.62
 -10 -2 5 -1.41 3.6
 -10 -2 5 -0.84 4.17
 -10 2 5 -5.79 4.47
 -10 2 5 3.37 4.81
 -10 -2 5 0.93 5.65
 -10 2 5 7.06 6.35
 -10 2 4 51.71 6.61
 -10 2 4 47.17 7.05
 -10 -2 4 47.07 5.22
 -10 2 4 45.01 5.56
 -10 -2 4 55.07 6.42
 -10 -2 4 41.49 4.74
 -10 -2 4 41.64 5.7
 -10 2 4 53.36 6.38
 -10 2 4 43.99 5.3
 -10 -2 4 47.14 6.06
 -10 -2 3 76.37 7.09
 -10 -2 3 71.69 8.4
 -10 -2 3 71.54 6.79
 -10 2 3 75.87 6.86
 -10 -2 3 77.52 6.53
 -10 -2 3 85.05 6.57
 -10 -2 3 80.73 7.31
 -10 2 3 85.19 7.28
 -10 2 3 83.22 7.69
 -10 -2 3 70.31 5.2
 -10 2 3 73.13 6.75
 -10 2 3 90.2 7.99
 -10 2 2 106.86 8.12
 -10 -2 2 105.21 7.51
 -10 2 2 108.7 7.95
 -10 -2 1 708.25 36.84
 -10 -2 1 664.05 36.04
 -10 2 1 678.36 36.92
 -10 -2 1 701.57 36.14
 -10 -2 0 137.52 8.56
 10 -2 0 147.89 8.59
 -10 2 0 145.62 9.57
 -10 -2 0 136.51 8.65
 10 -2 1 67.02 5.32
 10 -2 1 66.89 4.64
 -10 2 -1 64.95 5.88
 -10 -2 -1 67.67 5.01
 -10 -2 -2 13.4 2.47
 -10 2 -2 15.02 3.08
 10 -2 2 10.19 2.38
 10 2 2 16.79 3.03
 10 -2 2 16.1 3.98
 10 -2 3 54.14 6.18
 10 2 3 56.3 7.61
 10 -2 3 62.94 7.13
 10 2 3 52.76 6.01
 10 -2 3 65.74 5.64
 10 -2 3 51.29 5.49
 10 -2 3 65.51 7.37
 10 2 3 68.67 6.68
 -10 -2 -4 0.34 2.09
 -10 2 -4 2.11 2.65
 10 2 4 -0.74 2.57
 10 2 4 0.58 3.03
 10 2 4 3.53 3.35
 10 -2 4 -0.44 2.6
 10 2 4 -0.72 4.63
 10 -2 4 -2.01 3.88
 10 2 4 6.39 3.53
 10 -2 4 1.83 2.84
 10 -2 4 -1.04 3.44
 10 2 4 0.41 2.88
 10 -2 5 7.71 3.89
 10 2 5 10.36 6.01
 10 -2 5 10.59 4.69
 10 -2 5 15.37 4.29
 10 2 5 15.7 4.62
 10 -2 5 17.42 4.82
 10 2 5 13.89 3.91
 10 -2 5 17.08 3.43
 -10 -2 -5 13.5 3.39
 -10 2 -5 17.31 4.23
 10 -2 5 9.11 5.34
 10 2 5 7.25 4.23
 10 2 5 15.98 5.73
 10 2 5 10.06 6.07
 10 -2 5 12.14 4.64
 10 2 5 9 4.34
 10 -2 5 8.02 3.71
 10 -2 5 7.23 4.26
 10 -2 5 12.64 6.22
 10 -2 6 2.26 3.94
 10 2 6 5.5 3.45
 -10 -2 -6 0.56 2.88
 -10 2 -6 4.57 3.53
 10 2 6 5.03 5.59
 10 2 6 8.88 5.14
 10 -2 6 2.23 4.41
 10 -2 6 3.73 3.6
 10 2 6 2.32 4.24
 10 -2 6 3.05 4.46
 10 -2 6 2.9 6.39
 10 -2 6 -2.03 4.91
 10 2 6 4.49 5.88
 10 -2 6 -3.59 5.45
 10 2 6 1.1 4.99
 10 2 6 9.41 6.1
 10 2 6 3.18 3.89
 10 -2 6 1.97 3.33
 10 2 6 -0.77 4.14
 10 -2 6 3.43 3.6
 10 -2 7 6.27 4.78
 10 2 7 5.86 7.02
 10 -2 7 8.22 5.25
 10 2 7 20.44 6.02
 10 -2 7 10.06 4.87
 10 2 7 24 5.84
 10 -2 7 14.7 4.42
 10 -2 7 11.92 5.23
 10 -2 7 -0.8 5.65
 10 -2 7 7.35 6.49
 10 -2 7 7.33 4.73
 10 2 7 12.84 5.84
 10 2 7 9.88 6.45
 10 -2 8 6.2 3.72
 10 2 8 -0.69 3.52
 10 -2 8 1.14 4.11
 10 2 8 5.34 4.03
 10 2 8 -2.64 3.18
 10 -2 8 4.63 3.07
 10 2 8 0.59 3.59
 10 2 8 8.53 3.95
 10 2 8 -0.7 6.07
 10 -2 8 6.3 3.67
 10 -2 9 3.24 2.23
 10 2 9 4.38 2.25
 -10 -4 8 112.8 11.51
 -10 4 8 99.71 11.35
 -10 -4 8 102.89 9.59
 -10 -4 8 92.62 9.01
 -10 4 8 86.61 10.7
 -10 4 8 93.07 10.38
 -10 -4 8 101.99 9.08
 -10 -4 8 115.53 14.52
 -10 -4 7 39.37 7.64
 -10 -4 7 28.27 10.45
 -10 -4 7 19.47 5.84
 -10 -4 7 17.91 5.06
 -10 -4 7 21.67 6.08
 -10 4 7 24.59 8.27
 -10 4 7 26.91 8.26
 -10 4 7 24.28 6.29
 -10 4 6 395.11 27.33
 -10 4 6 373.82 28.17
 -10 -4 6 415.04 26.7
 -10 -4 6 361.04 24.25
 -10 -4 6 434.58 26.73
 -10 -4 6 400.69 32.01
 -10 -4 6 408.13 26.36
 -10 4 6 397.86 31.8
 -10 -4 6 405.95 26.85
 -10 -4 6 372.7 28.04
 -10 -4 6 395.01 24.71
 -10 -4 5 847.96 45.03
 -10 4 5 780.98 44.41
 -10 -4 5 708.31 45.37
 -10 -4 5 803.83 45.73
 -10 -4 5 717.78 42.16
 -10 4 5 742.58 44.46
 -10 4 5 701.82 44.83
 -10 4 5 826.88 47.27
 -10 4 5 775.11 45.84
 -10 -4 5 768.32 44.05
 -10 -4 5 819.19 42.18
 -10 4 5 615.93 43.6
 -10 -4 5 710.65 42.6
 -10 -4 5 831.84 44.63
 -10 -4 5 746.58 41.87
 -10 -4 5 715.81 48.7
 -10 -4 5 711.51 43.46
 -10 -4 5 777.29 44.65
 -10 -4 5 724.56 48.03
 -10 -4 5 775.51 44.96
 -10 4 5 810.01 47.1
 -10 4 4 741.51 44.08
 -10 -4 4 783.11 42.82
 -10 -4 4 742.82 45.41
 -10 -4 4 781.48 42.42
 -10 -4 4 686.37 42.78
 -10 -4 4 732.94 43.11
 -10 4 4 722 42.96
 -10 -4 4 706.87 41.83
 -10 4 4 783 43.49
 -10 4 4 637.94 41.8
 -10 -4 4 748.82 40.77
 -10 -4 4 740.35 40.29
 -10 4 4 755.3 42.16
 -10 -4 4 731.91 42.37
 -10 -4 4 709.83 41.03
 -10 -4 4 746.55 42.07
 -10 -4 4 744.42 40.51
 -10 4 4 775.35 44.43
 -10 -4 4 693.27 46.02
 -10 -4 4 664.99 40.9
 -10 4 4 715.52 42.26
 10 -4 -4 799.6 43.18
 -10 4 3 1039.09 57.99
 -10 -4 3 1111.68 57.29
 -10 4 3 1090.03 58.69
 10 -4 -3 1015.04 59.69
 -10 4 3 1110.92 59.91
 -10 -4 3 1059.93 60.83
 -10 -4 3 1059.93 58.67
 -10 -4 3 1023.01 58.61
 -10 4 3 1134.08 59.08
 -10 -4 2 2144.69 109.76
 -10 -4 2 2046.19 111.25
 -10 -4 2 2039.82 110.76
 -10 -4 2 2215.87 109.58
 -10 4 2 2065.29 109.23
 10 -4 -2 2040.67 111.05
 -10 -4 1 448.69 25.34
 10 -4 -1 478.47 25.62
 10 -4 -1 471.22 26.77
 -10 -4 1 415.57 25.65
 -10 4 1 433.39 25.04
 -10 -4 1 422.01 25.07
 10 -4 0 1970.45 96.37
 -10 -4 0 1872.38 96.62
 10 -4 0 1909.64 96.67
 10 -4 0 1936.27 96.82
 10 -4 0 2002.28 97.58
 -10 4 0 1571.45 95.82
 -10 -4 0 1781.65 95.8
 -10 -4 -1 1551.76 86.42
 -10 4 -1 1793.53 88.39
 10 -4 1 1609.72 88.36
 10 -4 1 1804.02 88.93
 10 -4 1 1827.47 89.09
 10 -4 1 1742.45 87.94
 10 -4 2 1156.15 59.64
 -10 -4 -2 1087.96 57.39
 -10 4 -2 1045.96 59.03
 10 -4 2 1061.63 58.35
 10 -4 2 1172.36 60.68
 -10 -4 -2 1073.07 60.06
 10 -4 2 1134.57 60.15
 10 -4 2 1110.7 58.28
 10 -4 3 377.75 22.41
 10 4 3 388.89 24.6
 -10 4 -3 357.92 22.35
 10 4 3 373.44 23.51
 10 4 3 351.62 23.05
 10 -4 3 339.84 24.1
 10 -4 3 385.15 22.23
 10 -4 3 336.93 21.65
 10 -4 3 409.73 25.04
 10 4 4 420.8 30.6
 10 -4 4 433.13 29.13
 10 -4 4 461.88 28.99
 10 -4 4 492.59 31.52
 10 -4 4 495.83 28.87
 10 4 4 521.28 31.01
 10 4 4 449.38 27.67
 10 -4 4 520.8 31.56
 10 -4 4 547.49 30.09
 -10 4 -4 509.62 29.12
 -10 -4 -4 449.54 27.04
 10 4 4 489.38 30.68
 10 -4 4 488.69 28.33
 10 -4 4 502.52 28.69
 10 4 5 265.03 18.37
 10 -4 5 279.71 18.55
 10 -4 5 260.47 17.7
 10 -4 5 248.79 18.17
 10 -4 5 246.77 17.73
 10 4 5 245.92 17.18
 10 -4 5 233.86 16.25
 10 4 5 224.88 16.38
 10 4 5 229.69 18.57
 -10 4 -5 272.11 17.97
 10 4 5 242.21 18.89
 -10 -4 -5 237.86 15.94
 10 -4 5 277.84 18.8
 10 4 5 241.99 19.69
 10 -4 5 251.93 19.42
 10 -4 5 196.19 17
 10 -4 5 241.34 17.08
 10 -4 6 131.32 12.32
 10 -4 6 139.92 12.37
 10 -4 6 142.88 11.2
 10 4 6 131.75 15.09
 10 4 6 143.7 11.73
 10 -4 6 146.45 12.17
 -10 4 -6 168.92 13.31
 10 4 6 140.69 13.17
 -10 -4 -6 126.5 10.83
 10 -4 6 139.55 11.84
 10 4 6 123.71 14.51
 10 4 6 152.43 13.49
 10 4 6 182.74 14.55
 10 -4 6 188.46 13.82
 10 -4 6 146.54 13.07
 10 4 6 112.4 14.42
 10 -4 6 128.31 12.73
 10 -4 7 80.77 9.66
 10 4 7 75.64 9.71
 10 4 7 107.32 10.39
 10 -4 7 69.46 8.33
 10 4 7 98.03 9.87
 10 4 7 60.93 9.47
 10 -4 7 71.25 8.06
 10 -4 7 82.04 8.61
 10 4 7 87.63 11.03
 10 4 8 92.98 8.7
 10 -4 8 92.65 7.87
 10 4 8 101.5 8.77
 10 4 8 103.36 9.86
 10 -4 8 102.45 8.7
 -10 -6 8 -2.49 4.09
 -10 6 8 2.06 3.85
 -10 6 8 3.97 4.14
 -10 6 7 13.9 6.55
 -10 -6 7 13.93 5.04
 -10 6 7 3.87 4.84
 10 -6 -7 12.89 5.64
 -10 -6 7 5.16 9.48
 -10 -6 7 6.26 4.44
 -10 -6 7 14.84 5.26
 -10 -6 7 8.98 5.16
 -10 -6 6 -3.82 5.59
 -10 -6 6 -1.76 4.45
 -10 -6 6 0.64 3.01
 -10 -6 6 1.6 10.61
 -10 -6 6 5.9 4.29
 -10 -6 6 -2.15 4.97
 -10 -6 6 5.66 3.07
 -10 -6 6 4.9 5.34
 10 -6 -6 4.79 6.27
 -10 6 6 10.35 5.42
 -10 -6 6 2.73 3.78
 -10 -6 6 3.16 4.85
 -10 -6 6 -2.28 6.18
 -10 6 6 4.31 4.37
 10 -6 -5 27.81 5.11
 -10 6 5 35.54 5.73
 -10 6 5 25.85 8.08
 -10 -6 5 34.12 6.85
 -10 -6 5 24.95 6.48
 -10 -6 5 27.81 8.9
 -10 -6 5 21.42 4.85
 -10 6 5 33.27 6.67
 -10 -6 5 41.51 7.23
 -10 -6 5 36.93 5.28
 -10 6 5 50.2 10.84
 -10 -6 5 33.17 12.57
 -10 -6 5 26.48 5.3
 -10 -6 5 32.38 7.01
 -10 -6 5 42.09 7.32
 -10 -6 5 42.92 6.24
 -10 -6 5 26.85 6.96
 10 -6 -5 16.85 7.99
 -10 6 5 25.91 7.09
 -10 6 4 13.69 5.41
 -10 -6 4 17.68 5.1
 -10 6 4 17.58 4.56
 -10 -6 4 15.94 4.36
 -10 -6 4 10.95 4.22
 -10 -6 4 14.19 3.7
 -10 6 4 38.43 10.12
 -10 -6 4 23.4 10.64
 -10 -6 4 13.87 3.96
 -10 -6 4 24.16 5.36
 -10 -6 4 17.95 6.78
 -10 -6 4 11.16 5.89
 10 -6 -4 10.09 6.67
 -10 6 4 11.71 5.16
 -10 -6 4 15.29 4.69
 -10 6 4 18.26 5.65
 -10 -6 4 6.92 5.33
 -10 -6 4 8.73 4.92
 -10 6 4 16.02 4.07
 -10 -6 3 27.83 6.67
 -10 -6 3 26.82 5.24
 -10 -6 3 14.42 4.35
 -10 -6 3 24.64 4.02
 -10 6 3 23.46 4.69
 -10 -6 3 22.75 5.25
 -10 -6 3 23.94 4.25
 -10 -6 3 21.56 4.4
 -10 6 3 24.26 5.41
 10 -6 -3 22.68 5.29
 -10 -6 3 23.08 6.03
 -10 -6 3 17.62 5.87
 -10 -6 3 25.12 6.43
 10 -6 -3 18.73 6.8
 -10 -6 3 32.62 10.89
 -10 -6 2 13.23 4.76
 -10 -6 2 11.38 4.23
 -10 -6 2 10.27 3.96
 -10 -6 2 8.3 4.7
 -10 -6 2 10.25 3.81
 -10 6 2 9.24 3.56
 10 -6 -2 12 4.09
 -10 -6 2 13.65 3.42
 10 -6 -2 14.43 4.62
 -10 -6 2 12.6 5.25
 -10 6 2 12.13 3.51
 -10 -6 2 15.2 3.86
 -10 -6 1 100.71 9.09
 10 -6 -1 91.34 8.17
 -10 -6 1 104.2 10.04
 10 -6 -1 109.46 10.09
 -10 6 1 103.33 8.82
 -10 -6 1 109.75 8.82
 10 -6 -1 100.23 9.64
 10 -6 0 118.01 9.18
 10 -6 0 102.91 9.83
 -10 -6 0 106.39 8.57
 -10 -6 0 97.6 9.91
 10 -6 0 110.67 10.2
 -10 -6 0 105.97 10.11
 10 -6 0 105.79 9.77
 -10 -6 -1 180.9 13.11
 10 -6 1 168.25 11.54
 10 -6 1 172.99 12.73
 10 -6 1 194.29 13.4
 10 -6 1 188.54 12.97
 10 -6 1 155.6 13.01
 10 -6 1 174.98 13.65
 -10 -6 -1 167.24 13.81
 -10 -6 -1 163.95 11.69
 10 -6 2 52.18 6.6
 -10 -6 -2 72.29 8.57
 10 -6 2 76.69 9.07
 -10 -6 -2 58.6 7.94
 10 -6 2 53.69 5.59
 10 -6 2 64.48 7.48
 10 -6 2 62.97 6.97
 10 -6 2 53.33 6.67
 10 -6 2 57.77 7.6
 -10 -6 -2 68.56 6.62
 -10 -6 -2 55.11 5.68
 10 -6 3 1.2 2.71
 10 -6 3 -1.75 4.2
 10 -6 3 7.13 4.45
 10 -6 3 -0.93 4.4
 -10 -6 -3 -1.88 5.7
 10 6 3 1.15 2.34
 10 -6 3 -2.24 3.32
 10 -6 3 0.73 3.15
 10 6 3 -0.75 3.86
 10 -6 3 0.69 3.69
 -10 -6 -3 0.9 2.96
 10 6 3 -0.75 3.08
 -10 -6 -3 -0.83 5.73
 10 -6 4 1.06 5.12
 10 -6 4 -0.62 4.35
 10 -6 4 1.45 3.49
 10 6 4 -3.57 4.96
 10 -6 4 1.83 2.93
 10 -6 4 0.67 4.05
 -10 -6 -4 -0.94 6.3
 10 6 4 0.89 3.5
 10 6 4 7.75 5.08
 10 -6 4 5.79 4.13
 10 6 4 1.42 3.03
 10 6 4 0.69 2.87
 10 -6 4 0.77 3.99
 10 -6 4 2.47 2.97
 10 -6 4 2.17 3.61
 10 -6 5 37.22 6.69
 10 -6 5 38.89 6.63
 10 6 5 39.88 6.17
 10 -6 5 46.02 7.18
 10 -6 5 50.64 6.96
 10 6 5 46.66 7.69
 10 -6 6 5.33 4.28
 10 6 6 -3.85 5.28
 10 6 6 1.54 4.17
 -10 -6 -6 10.46 5.35
 10 -6 6 1.48 4.27
 10 6 7 14.22 4.51
 10 -6 7 4.38 3.98
 -10 -6 -7 4.12 3.49
 10 6 7 2.32 4.05
 10 6 7 0.73 5.92
 10 -6 7 1.41 3.12
 -10 -6 -7 -0.39 3.85
 10 6 7 6.17 3.79
 10 6 8 12.36 4.17
 10 -6 8 16.26 3.34
 10 -6 8 13.77 3.82
 -10 8 7 93.26 9.57
 -10 8 7 83.58 8.96
 -10 8 6 36.55 6.78
 -10 -8 6 36.72 6.09
 -10 -8 6 36.86 4.72
 -10 -8 6 52.02 7.61
 -10 -8 6 41.45 6.42
 -10 -8 6 45.8 6.86
 10 -8 -6 30.42 6.26
 -10 8 6 34.34 6.52
 10 -8 -5 426.33 29.89
 -10 -8 5 429.37 28.36
 -10 -8 5 498.67 27.1
 -10 -8 5 430.78 29.14
 -10 -8 5 416.24 29.26
 -10 -8 5 496.12 29.69
 -10 8 5 456.62 31.04
 -10 8 5 463.37 29.92
 -10 -8 4 43.14 6.98
 -10 -8 4 25.01 4.92
 -10 -8 4 43.64 8
 10 -8 -4 32.76 5.82
 -10 8 4 31.35 6.48
 -10 8 4 30.86 7.08
 10 -8 -4 30.9 6.97
 -10 8 4 36.9 7.91
 -10 -8 4 31.32 7.6
 -10 -8 4 29.99 5.04
 -10 -8 4 33.94 5.67
 -10 -8 4 26.18 8.38
 -10 -8 3 732.03 41.87
 -10 -8 3 767.95 45.01
 -10 -8 3 698.05 40.46
 -10 -8 3 694.17 41.28
 -10 -8 3 710.91 42.8
 -10 -8 3 743.9 41.31
 -10 -8 3 837.42 44.56
 10 -8 -3 734.37 42.06
 10 -8 -3 691.37 42.92
 -10 8 3 705.34 43.61
 -10 -8 3 704.92 46.4
 -10 -8 3 640.97 45.1
 10 -8 -3 733.11 44.94
 -10 -8 2 102.19 8.74
 -10 -8 2 105.59 9.86
 10 -8 -2 138.71 12.81
 -10 8 2 110.35 10.07
 -10 -8 2 99.79 8.59
 -10 8 2 110.92 11.28
 -10 -8 2 100.67 10.69
 -10 -8 2 104.06 11.98
 -10 -8 2 93.89 9.03
 -10 -8 2 99.01 12.51
 -10 -8 2 107.78 9.82
 -10 -8 2 93.61 11.63
 10 -8 -2 96.44 9.74
 10 -8 -2 98.78 10.15
 10 -8 -2 121.11 11.04
 -10 -8 1 1122.05 66.79
 -10 8 1 1272.83 68.82
 10 -8 -1 1274.54 69.51
 -10 -8 1 1273.52 69.9
 -10 -8 1 1234 67.58
 10 -8 -1 1235.71 69.31
 10 -8 -1 1186.05 69.5
 -10 -8 1 1453.12 69.22
 -10 -8 1 1278.76 72.9
 10 -8 -1 1291.29 71.59
 10 -8 -1 1362.14 72.03
 -10 -8 1 1216.93 68.99
 -10 8 1 1224.61 70.26
 -10 -8 1 1405.8 71.85
 -10 -8 1 1244.44 70.1
 -10 -8 0 5.11 3.38
 10 -8 0 1.43 3.03
 -10 -8 0 1.17 2.6
 10 -8 0 2.57 3.1
 10 -8 0 0.9 3.91
 -10 -8 0 5.59 4.23
 10 -8 0 1.95 2.76
 10 -8 0 9.63 3.26
 -10 -8 0 2.82 2.89
 -10 -8 0 -0.57 3.77
 10 8 0 4.25 3.03
 10 -8 0 0.65 3.47
 -10 -8 0 2.17 4.49
 -10 -8 0 0.7 4.52
 10 -8 1 781.51 47.92
 -10 -8 -1 796.69 50.17
 -10 -8 -1 835.22 50.44
 10 -8 1 912.3 48.92
 10 -8 1 844.19 49.04
 10 8 1 923.18 49.13
 -10 -8 -1 856.07 47.86
 10 -8 1 884.67 51.62
 -10 -8 -1 838.93 47.77
 -10 -8 -1 832.67 48.76
 10 -8 1 808.15 48.22
 10 -8 2 85.96 9.3
 -10 -8 -2 98.41 11.19
 -10 -8 -2 85.28 8.91
 10 8 2 80.16 8.99
 10 -8 2 81.58 8.21
 10 -8 2 86.08 9.8
 10 -8 2 68.11 8.54
 10 -8 2 86.65 10.89
 10 -8 2 78.45 10.38
 -10 -8 -2 90.44 9.83
 -10 -8 -3 393.71 25.2
 10 8 3 370.17 26.03
 10 8 3 296.81 25.39
 -10 -8 -3 367.7 26.83
 10 8 3 394.59 25.52
 -10 -8 -3 438.2 24.42
 10 -8 3 320.48 26.31
 10 -8 3 410.56 25.23
 10 -8 3 371.43 27.73
 10 -8 3 351.31 25.47
 10 -8 3 394.62 24.41
 10 -8 4 33.52 7.82
 10 -8 4 33.71 6.2
 10 -8 4 39.24 6.57
 10 8 4 22.45 5.66
 -10 -8 -4 39.57 7.7
 10 -8 4 24.27 5.9
 10 -8 4 28.44 6.08
 10 8 4 29.64 6.42
 -10 -8 -4 36.24 7.24
 10 8 4 24.57 6.43
 10 8 4 27.31 7.17
 10 8 5 404.31 27.17
 10 -8 5 318.31 27.82
 -10 -8 -5 416.07 28.01
 10 8 5 420.43 27.68
 -10 -8 -5 421.94 24.88
 10 -8 5 422.54 25.31
 -10 -8 -5 489.32 26.86
 10 -8 5 355.21 25.88
 10 8 6 0.69 4.13
 10 -8 6 -0.47 3.1
 10 8 6 -0.66 3.74
 10 8 6 -0.51 2.82
 -10 -8 -6 1.2 3.2
 10 -8 7 92.43 7.78
 10 8 7 96.93 8.64
 10 -8 7 91.71 7.11
 -10 -10 6 3.92 2.08
 -10 10 6 6.85 3.51
 10 -10 -6 2.83 1.79
 -10 -10 5 -1.52 4.16
 10 -10 -5 1.24 2.63
 -10 -10 5 1.46 3.76
 -10 -10 5 4.94 2.72
 -10 -10 5 -0.55 3.29
 10 -10 -5 3.54 3.18
 -10 10 5 -1.99 3.37
 -10 10 5 3.51 3.95
 -10 -10 4 24.43 6.87
 -10 -10 4 20.91 5.61
 -10 -10 4 25.42 5.53
 -10 -10 4 27.67 4.41
 10 -10 -4 31.68 5.84
 -10 10 4 24.05 5.9
 10 -10 -4 31.34 5.15
 -10 10 4 29.06 6.25
 10 -10 -3 31.1 5.01
 10 -10 -3 32.99 6.46
 -10 -10 3 40.12 8.05
 -10 10 3 35.11 6.84
 -10 -10 2 1.58 2.22
 -10 -10 2 0.55 3.27
 10 -10 -2 2.73 3.69
 -10 -10 2 1.96 2.8
 -10 -10 2 -2.24 4.88
 10 -10 -2 0.59 2.24
 -10 -10 2 -2.34 5.09
 -10 -10 2 0.49 2.18
 10 -10 -2 5.64 3.26
 10 -10 -2 -0.95 3.94
 -10 10 2 4.64 4.63
 10 -10 -1 36.7 6.87
 -10 -10 1 26.72 7.46
 -10 -10 1 38.91 5.62
 10 -10 -1 34.27 6.04
 -10 -10 1 31.6 4.7
 10 -10 -1 34.29 5.77
 -10 -10 1 30.41 4.82
 -10 10 1 20.41 6.16
 10 -10 -1 28.89 5.5
 -10 -10 1 21.48 5.37
 10 -10 -1 44.43 5.95
 -10 -10 1 26.42 7.09
 10 -10 0 30.27 5.42
 -10 -10 0 26.62 4.74
 -10 -10 0 30.83 8.22
 10 -10 0 37.86 7.95
 -10 -10 0 36.63 6.47
 10 -10 0 39.7 6.22
 -10 -10 0 25.72 5.88
 10 -10 0 35.91 5.88
 10 -10 0 28.3 4.99
 -10 -10 0 34.4 5.86
 10 -10 0 41.21 5.99
 10 -10 1 13.13 6.25
 10 -10 1 2.98 3.38
 -10 -10 -1 1.71 2.53
 -10 -10 -1 1.95 2.95
 10 -10 1 -1.36 2.44
 10 10 1 0.77 3.69
 10 -10 1 2.05 2.68
 -10 -10 -1 4.91 4.49
 -10 -10 -1 4.41 4.09
 -10 -10 -2 47.09 7.92
 -10 -10 -2 36.26 5.5
 10 -10 2 38 5.59
 10 -10 2 42.46 8.13
 10 -10 2 34.8 5.59
 -10 -10 -2 33.54 5.25
 10 -10 2 31.08 6.63
 -10 -10 -2 28.94 5.77
 -10 -10 -2 37.72 6.19
 10 10 2 48.65 7.04
 10 -10 2 35.62 5.12
 -10 -10 -3 17.53 4.89
 -10 -10 -3 2.59 4.15
 10 -10 3 3.95 5.29
 10 10 3 6.56 5.02
 -10 -10 -3 14.11 3.67
 10 -10 3 14.97 3.41
 -10 -10 -3 22.44 5.68
 10 -10 3 15.61 4.24
 10 10 3 6.95 4.56
 -10 -10 -4 3.79 2.2
 -10 -10 -4 3.87 2.73
 10 -10 4 2.58 3.55
 10 -10 4 0.57 3.36
 -10 -10 -4 7.05 3.76
 10 -10 4 0.5 3.09
 10 10 4 1.99 3.69
 -10 -10 -4 6.11 4.05
 -10 -10 -4 5.3 3.22
 10 -10 5 1.39 2.27
 10 -10 5 -2.3 2.99
 -10 -10 -5 -0.35 2.26
 -10 -10 -5 2.13 2.18
 10 10 5 3.26 4.22
 10 10 6 0.91 3.51
 10 -10 6 7.55 2.24
 -10 -12 4 50.92 4.47
 -10 -12 4 61.01 5.22
 -10 -12 4 44.86 4.49
 -10 12 4 53.31 6.41
 10 -12 -4 46.14 4.36
 10 -12 -3 244.47 16.49
 -10 12 3 286.13 19.33
 -10 -12 3 331.48 17.1
 -10 -12 3 306.97 17.85
 -10 -12 3 246.12 17.38
 -10 -12 2 64.83 6.13
 10 -12 -2 70.33 8.06
 -10 -12 2 65.58 8.11
 -10 12 2 60.7 7.43
 -10 12 2 50.77 7.58
 -10 -12 2 71.92 6.04
 -10 -12 2 66.8 6.97
 10 -12 -2 65.94 6.34
 -10 -12 1 141.9 10.36
 10 -12 -1 147.96 12.9
 -10 -12 1 158.07 13.49
 10 -12 -1 138.56 10.93
 10 -12 -1 146.9 11.32
 -10 -12 1 167.4 12.18
 -10 -12 1 147.77 10.64
 -10 -12 0 135.66 9.78
 -10 -12 0 142.67 10.41
 10 -12 0 133.82 10.74
 10 -12 0 141.93 10.81
 10 -12 0 133.87 11.3
 10 -12 0 143.68 12.42
 -10 -12 0 137.28 12.45
 -10 -12 -1 437.52 27.06
 10 -12 1 418.18 25.03
 -10 -12 -1 363.84 25.09
 -10 -12 -1 469.88 25.02
 -10 -12 -1 412.74 23.72
 10 -12 1 435.22 24.66
 10 -12 1 401.95 25.56
 10 12 1 386.72 25.47
 -10 -12 -2 70.9 6.91
 10 12 2 72.56 7.18
 10 -12 2 71.24 6.92
 10 12 2 81.47 9.03
 -10 -12 -2 76.45 7.27
 10 -12 2 65.46 6.42
 -10 -12 -2 67.62 7.79
 10 -12 2 85.42 7.62
 -10 -12 -2 84.29 6.96
 10 12 2 90.48 8.66
 -10 -12 -2 72.43 5.87
 10 -12 3 203.34 14.17
 10 -12 3 240.25 14.68
 -10 -12 -3 208.41 14.26
 -10 -12 -3 258.92 15.5
 -10 -12 -3 260.26 14.7
 10 12 4 43.51 5.07
 10 -12 4 42.81 3.8
 -11 -1 9 -2.33 4.11
 -11 1 9 3.69 4.31
 -11 -1 9 1.38 5.68
 -11 1 9 -1.14 5.17
 -11 1 8 52.83 8.75
 -11 -1 8 28.64 6.05
 -11 1 8 36.05 6.3
 -11 1 8 54.25 6.97
 -11 -1 8 38.67 10.22
 -11 -1 8 38.26 7.06
 -11 1 8 39.52 7.43
 -11 -1 8 56.27 7.23
 -11 1 8 42.67 7.44
 -11 -1 8 44.02 7.32
 -11 1 8 52.16 9.04
 -11 1 7 19.31 6.23
 -11 -1 7 12.97 5.96
 -11 -1 7 18.85 5.19
 -11 1 7 20.48 5.82
 -11 -1 7 15.82 5.37
 -11 1 7 23.63 6.45
 -11 -1 7 26.77 8.7
 -11 1 7 33.83 8.33
 -11 1 7 22.43 6.37
 -11 1 7 20.65 7.24
 -11 1 7 30.8 7.83
 -11 -1 7 9.63 5.45
 -11 -1 7 28.84 6.02
 -11 -1 7 23.07 7.61
 -11 1 7 19.87 6.85
 -11 1 6 128.46 13.15
 -11 -1 6 133.59 13.19
 -11 1 6 98.82 10.95
 -11 -1 6 88.23 10.48
 -11 1 6 117.81 10.95
 -11 1 6 108.81 11.12
 -11 -1 6 104.73 10.91
 -11 -1 6 122.46 13.73
 -11 1 6 122.23 13.28
 -11 1 6 111.56 13.63
 -11 1 6 98.52 13.01
 -11 1 6 96.91 12.98
 -11 -1 6 103.2 11.37
 -11 1 6 85.02 10.91
 -11 -1 6 110.79 13.54
 -11 -1 6 108.13 11.3
 -11 1 6 111.19 11.84
 -11 1 6 115.71 11.65
 -11 -1 6 110.27 11.15
 -11 1 6 109.03 11.39
 -11 -1 6 94.16 13.72
 -11 -1 6 110.61 10.98
 -11 1 6 108.86 11.39
 -11 1 5 120.87 11.03
 -11 1 5 144.26 11.84
 -11 -1 5 114.71 10.85
 -11 1 5 134.65 12.8
 -11 -1 5 124.8 12.34
 -11 -1 5 102.82 10.44
 -11 1 5 119.44 11.09
 -11 -1 5 112.63 10.73
 -11 1 5 134.74 10.94
 -11 -1 5 122.25 10.32
 -11 1 5 132.05 12.07
 -11 1 5 139.45 13.46
 -11 -1 5 137.27 13.09
 -11 -1 5 104.75 11.44
 -11 1 5 102.4 10.65
 -11 -1 5 135.25 11.55
 -11 1 5 116.87 13.19
 -11 1 5 137.34 13.96
 -11 -1 5 120.75 12.68
 -11 -1 5 112.58 11.31
 -11 -1 5 126.76 13.25
 -11 -1 4 835.92 49.16
 -11 1 4 861.81 47.37
 -11 -1 4 877.01 47.48
 -11 -1 4 860.8 49.33
 -11 1 4 903.36 50.03
 -11 -1 4 824.3 46.43
 -11 1 4 802.23 46.64
 -11 1 4 822.73 47.67
 -11 -1 3 329.5 20.51
 -11 1 3 322.28 18.78
 -11 -1 3 298.36 17.83
 -11 1 3 299.97 19.09
 -11 -1 3 311.97 19.3
 -11 1 3 297.46 19.03
 -11 -1 3 299.19 20.1
 -11 1 3 318.31 18.99
 -11 -1 3 312.59 18.76
 -11 -1 3 321.93 18.83
 -11 -1 3 306.36 18.58
 -11 1 2 3303.33 172.01
 -11 -1 2 3367.8 171.47
 -11 1 2 3387 172.29
 -11 1 1 426.15 21.78
 -11 -1 1 390.56 21.33
 -11 1 1 392.77 22.72
 -11 -1 1 425.78 22.43
 -11 1 0 57.78 5.26
 -11 -1 0 50.37 4.7
 11 1 1 161.17 8.79
 11 -1 1 144.74 8.5
 -11 -1 -1 162.67 9.9
 -11 1 -1 165.95 10.29
 11 -1 2 222.6 13.19
 -11 -1 -2 246.7 13.9
 -11 1 -2 240.54 14.18
 11 1 2 226.54 13.61
 11 -1 2 219.89 14.94
 11 1 3 116.23 9.82
 11 -1 3 83.14 8.67
 11 -1 3 104.35 8.93
 11 1 3 112.69 8.38
 11 -1 3 123.77 9.9
 11 1 3 109.97 9.84
 11 -1 3 105.43 10.05
 11 1 3 106.13 9.43
 11 -1 3 109.98 7.95
 11 1 4 727.66 38.01
 11 -1 4 697.89 37.84
 11 1 4 635.61 39.83
 11 -1 4 677.25 37.2
 11 1 4 675.05 37.36
 11 1 4 649.64 39.94
 11 -1 4 615.69 39.2
 11 1 4 632.82 38.3
 11 -1 4 654.45 40.59
 11 1 4 723.24 40.94
 11 -1 4 674.97 39.74
 11 -1 4 658.21 37.72
 -11 1 -4 706.3 37.9
 11 1 4 701.52 38.68
 -11 -1 -4 667 37.29
 11 1 5 156.45 12.8
 11 -1 5 158.49 12.4
 11 1 5 147.62 12.6
 -11 1 -5 171.09 12.28
 -11 -1 -5 163.84 11.86
 11 -1 5 141.52 13.14
 11 1 5 128.3 13.11
 11 1 5 172.23 12.53
 11 -1 5 161.95 12.2
 11 1 5 153.31 14.37
 11 -1 5 144.02 13.33
 11 1 5 135.31 13.92
 11 -1 5 138.97 11.86
 11 -1 5 176.23 14.63
 11 1 5 172.04 15.37
 11 -1 5 180.58 13.46
 11 1 5 158.58 12.82
 11 -1 5 155.79 12.48
 11 -1 5 174.78 13.23
 11 -1 5 173.41 15.01
 11 1 5 133.88 13.75
 11 1 5 148.6 11.41
 11 -1 5 149.85 11.24
 11 1 6 289.72 20.36
 11 -1 6 287.13 20.11
 -11 -1 -6 293.5 19.64
 -11 1 -6 315.23 20.37
 11 -1 6 276.28 21.64
 11 1 6 235.34 20.89
 11 -1 6 262.52 19.2
 11 1 6 278.69 22.6
 11 1 6 259.99 21.69
 11 1 6 281.68 22.21
 11 -1 6 306.94 22.23
 11 1 6 308.03 23.81
 11 1 6 315.04 23.4
 11 -1 6 303.8 22.8
 11 -1 6 331.45 20.55
 11 1 6 332.07 21.86
 11 -1 6 336.92 21.89
 11 1 6 303.83 21.03
 11 -1 6 287.69 20.97
 11 1 6 287.8 19.24
 11 -1 6 279.57 18.82
 11 -1 6 291.66 20.26
 11 -1 7 2.47 3.53
 11 -1 7 4.89 4.14
 11 1 7 2.59 4.94
 11 1 7 7.61 4.47
 11 -1 7 0.78 4.37
 11 -1 7 0.89 5.9
 11 1 7 10.19 6.7
 11 1 7 1.58 4.64
 11 -1 7 4.38 4.6
 11 1 7 1.8 4.65
 11 1 8 17.65 4.7
 11 1 8 10.84 4.58
 11 -1 8 16.6 4.89
 11 1 8 20.93 5.21
 11 -1 8 9.52 4.14
 11 1 8 4.64 5.56
 11 1 9 -0.62 1.96
 11 -1 9 2.04 2.14
 -11 -3 9 7.37 5.81
 -11 3 9 7.71 4.18
 -11 -3 9 9.89 3.31
 -11 -3 8 68.03 7.66
 -11 3 8 55.36 8.41
 -11 3 8 68.09 10.53
 -11 -3 8 58.81 11.98
 -11 -3 8 50.58 7.25
 -11 3 8 71.21 9.61
 -11 -3 8 56.54 7.18
 -11 3 8 54.11 8.69
 -11 -3 8 76.61 7.78
 -11 3 7 95.45 12.52
 -11 -3 7 125.66 12.11
 -11 3 7 112 11.2
 -11 3 7 128.47 14.3
 -11 3 7 123.07 14.07
 -11 -3 7 127.31 11.98
 -11 -3 7 133.2 16.76
 -11 -3 7 121.07 11.48
 -11 3 7 113.97 12.39
 -11 -3 7 127.71 14.03
 -11 -3 7 150.65 12.43
 -11 3 7 120.56 12.71
 -11 -3 6 77.8 9.45
 -11 3 6 81.38 10.84
 -11 3 6 97.97 11.42
 -11 -3 6 103.54 10.81
 -11 -3 6 73.5 9.27
 -11 3 6 91.86 11.4
 -11 -3 6 89.31 8.81
 -11 -3 6 102.34 12.05
 -11 -3 6 107.86 11.27
 -11 3 6 89.05 13.49
 -11 3 6 96.96 13.26
 -11 -3 6 88.91 10.12
 -11 3 6 81.19 9.74
 -11 -3 6 114.45 10.66
 -11 -3 5 483.62 30.58
 -11 -3 5 536.91 30.71
 -11 3 5 516.54 30.82
 -11 -3 5 463.65 31.68
 -11 -3 5 485.29 31.36
 -11 -3 5 494.96 28.79
 -11 3 5 467.7 30.59
 -11 3 5 473.53 30.95
 -11 3 5 498.19 31.66
 -11 -3 5 476.46 30.5
 -11 -3 5 476.68 29.15
 -11 -3 5 534.77 30.51
 -11 -3 5 484.25 30.85
 -11 -3 5 471.37 30.11
 -11 3 5 500.48 30.3
 -11 -3 5 508.91 28.24
 -11 3 5 522.63 32.51
 -11 3 5 409.7 30.09
 -11 3 5 477.63 31.93
 -11 3 4 12.64 4.14
 -11 -3 4 13.96 4.18
 -11 -3 4 11.9 2.98
 -11 3 4 12.59 3.49
 -11 3 4 7.47 3.74
 -11 3 4 10.76 5.04
 -11 -3 4 9.61 4.06
 -11 -3 4 13.82 4.62
 -11 -3 4 10.2 5.54
 -11 -3 4 18.24 4.13
 -11 -3 4 11.05 4.29
 -11 -3 4 10.73 2.84
 -11 3 4 7.99 3.5
 -11 3 4 11.52 4.26
 -11 3 4 13.84 4.71
 -11 -3 4 12.73 4.28
 -11 -3 3 893.43 48.48
 -11 -3 3 861.21 50.48
 -11 -3 3 935.7 48.4
 -11 3 3 853.02 48.63
 -11 3 3 874.54 49.35
 -11 3 3 886.9 49.36
 -11 -3 3 844.57 48.95
 -11 3 3 938.54 49.04
 -11 3 3 869.51 48.47
 -11 -3 3 885.42 47.67
 -11 -3 3 884.08 47.96
 -11 3 2 85.92 6.93
 -11 -3 2 73 6.25
 -11 -3 2 73.72 7.29
 -11 3 2 82.51 7
 -11 3 1 1527.5 82.09
 -11 -3 1 1554.07 80.63
 -11 -3 1 1598.88 82.55
 -11 -3 1 1614.7 82.22
 -11 -3 1 1573.86 81.54
 -11 3 0 24.1 4.09
 -11 -3 0 27.73 3.03
 11 -3 0 27.07 3.34
 -11 -3 0 21.01 3.24
 11 -3 1 880.24 42.93
 11 -3 1 836.31 44.14
 11 -3 1 753.96 42.02
 -11 3 -1 794.8 43.04
 -11 -3 -1 752.77 41.77
 11 -3 2 747.23 41.05
 11 3 2 742.22 41.8
 11 3 2 715.02 39.92
 -11 3 -2 690.38 40.04
 -11 -3 -2 744.12 38.95
 11 -3 2 803.89 41.67
 11 -3 2 713.11 38.95
 11 -3 2 709.57 40.39
 11 -3 3 941.64 50.46
 11 3 3 884.48 52.05
 11 -3 3 1006.76 51.75
 11 -3 3 856.69 49.05
 11 -3 3 893.41 51.33
 -11 3 -3 894.46 49.69
 11 3 3 942.88 50.58
 11 -3 4 117.28 9.69
 11 3 4 112.57 11.36
 11 -3 4 141.41 11.77
 11 3 4 124.6 11.57
 11 3 4 121.66 9.78
 11 -3 4 111.67 8.63
 11 3 4 108 8.94
 11 -3 4 122.12 10.23
 11 -3 4 124.3 10.77
 11 -3 4 119.61 9.43
 11 3 4 116.44 10.72
 -11 -3 -4 106.89 8.54
 -11 3 -4 117.01 9.86
 11 3 4 106.4 10.26
 11 3 5 126.6 11.16
 11 -3 5 119.07 11.09
 11 -3 5 96.58 11.52
 11 -3 5 121.05 9.99
 -11 3 -5 111.43 10.18
 11 3 5 121.69 11.25
 -11 -3 -5 93.88 8.65
 11 -3 5 112.6 9.44
 11 3 5 108.4 10.81
 11 3 5 92.38 9.15
 11 -3 5 108.09 10.22
 11 3 5 103.05 9.33
 11 3 5 82.71 11.9
 11 -3 5 123.52 10.27
 11 3 5 103.64 12.09
 11 -3 5 120.91 11.7
 11 -3 6 4.71 4.37
 11 -3 6 9.5 3.91
 11 -3 6 3.74 4.22
 11 3 6 5.51 5.51
 11 3 6 11.87 5.48
 11 3 6 8.85 6.04
 11 3 6 3.27 4.52
 -11 -3 -6 4.35 3.15
 -11 3 -6 1.42 3.42
 11 3 6 4.04 3.38
 11 -3 6 6.79 3.39
 11 3 6 -2.28 4.04
 11 -3 6 2.62 4.29
 11 3 6 1.59 4.48
 11 -3 6 2.31 4.1
 11 3 7 193.4 17.44
 11 -3 7 184.4 13.98
 11 3 7 168.03 15.75
 11 -3 7 201.26 15.73
 11 3 7 154.74 14.89
 11 3 8 16.85 5.91
 11 -3 8 13.1 4.23
 11 -3 8 15.02 3.62
 11 3 8 11.59 4.09
 11 -3 8 13.73 4.11
 11 3 8 8.68 4.15
 11 3 8 13.14 3.86
 11 -5 -8 53.03 6.56
 -11 -5 8 61.76 6.9
 -11 5 8 54.59 7.75
 -11 5 8 41.44 7.16
 -11 -5 8 58.11 6.68
 -11 -5 8 69.1 11.41
 -11 -5 7 41.74 7.8
 -11 -5 7 37.14 6.75
 -11 5 7 30.98 6.52
 -11 5 7 54.62 9.25
 -11 5 7 51.84 9.03
 -11 5 7 59.16 9.4
 -11 5 7 29.21 5.81
 -11 -5 7 47.92 12.37
 -11 -5 7 31.31 5.78
 -11 -5 6 243.02 18.04
 -11 5 6 213.05 17.19
 -11 -5 6 237.51 17.94
 -11 -5 6 234.18 18.13
 -11 5 6 240.52 19.87
 -11 -5 6 223.06 17.1
 -11 5 6 218.68 19.18
 -11 -5 6 200.56 15.74
 -11 -5 6 226.53 17.21
 -11 -5 6 215.18 22.88
 -11 -5 6 232.18 17.18
 -11 -5 6 224.73 19.01
 -11 -5 6 220.57 18.18
 -11 5 6 218.38 19.03
 -11 5 6 242.68 22.11
 -11 5 6 225.06 18.1
 11 -5 -5 71.25 7.87
 -11 5 5 73.33 11.3
 -11 5 5 76.4 10.18
 -11 5 5 68.22 9.87
 -11 -5 5 82.74 10.24
 -11 -5 5 65.33 8.82
 -11 -5 5 67.47 13.37
 -11 -5 5 68.54 7.95
 -11 -5 5 61.72 8.16
 -11 -5 5 76.04 7.45
 -11 -5 5 83.19 9.11
 -11 -5 5 73.45 7.36
 -11 -5 5 88.67 8.83
 -11 -5 5 55.19 10.38
 -11 5 5 66.14 8.97
 -11 -5 5 83.5 9.46
 -11 5 5 70.56 8.47
 -11 -5 5 79.9 8.91
 -11 -5 5 53.03 8.81
 -11 -5 4 307.69 19.6
 -11 -5 4 286.94 20.26
 -11 5 4 301.64 21.39
 -11 5 4 270.04 21.29
 -11 5 4 271.89 19.73
 -11 -5 4 299.17 17.99
 -11 -5 4 293.66 18.31
 -11 5 4 314.1 20.01
 -11 -5 4 257.82 19.95
 -11 -5 4 272.67 20.31
 -11 -5 4 258.13 19.06
 -11 -5 4 250.32 18.46
 -11 -5 4 252.72 18.81
 -11 -5 4 273.12 17.95
 11 -5 -4 324.51 20.71
 -11 -5 4 248.52 23.71
 -11 -5 4 269.85 18.15
 -11 5 4 272.2 20.86
 -11 -5 4 278.63 19.52
 -11 -5 4 288.25 22.47
 11 -5 -3 2.19 3.58
 -11 -5 3 1.65 3.99
 -11 -5 3 1.59 4.17
 -11 -5 3 2.07 3.65
 -11 5 3 0.62 3.74
 -11 5 3 1.48 7.22
 -11 5 3 0.59 2.67
 -11 -5 3 4.79 3.84
 -11 -5 3 3.2 3.31
 -11 5 3 0.69 3.45
 -11 -5 3 3.82 2.99
 -11 -5 3 3.42 4.34
 -11 -5 3 18.2 9.06
 -11 -5 3 13.64 4.77
 -11 -5 3 2.51 2.74
 -11 -5 3 2.38 3.86
 11 -5 -3 0.69 5.21
 -11 5 3 -0.69 3.59
 -11 5 2 2259.39 119.5
 11 -5 -2 2340.69 117.96
 -11 -5 2 2204.33 120.85
 -11 -5 2 2266.82 118.97
 -11 5 2 2206.38 118.33
 11 -5 -2 2366.96 121.09
 11 -5 -2 2247.33 120.14
 11 -5 -1 172.61 12.77
 11 -5 -1 153.38 10.71
 -11 -5 1 140.26 10.78
 -11 -5 1 131.08 11.04
 11 -5 -1 153.18 11.66
 11 -5 0 113.33 9.42
 -11 5 0 84.19 7.71
 -11 -5 0 89.61 7.61
 11 -5 0 91.99 8.1
 11 -5 0 105.91 8.27
 -11 -5 0 76.39 8.15
 11 -5 0 104.94 8.83
 -11 -5 0 101.11 8.62
 11 -5 0 98.64 8.51
 11 -5 1 70.42 7.55
 -11 -5 -1 66.81 7.61
 11 -5 1 87.79 7.99
 11 -5 1 85.89 8.19
 11 -5 2 1065.99 57.18
 -11 -5 -2 1038.94 57.59
 11 -5 2 966.56 57.23
 11 -5 2 1060.64 55.91
 11 -5 2 1085.46 58.23
 -11 5 -2 1068.21 56.66
 11 -5 2 947.34 57.26
 11 -5 3 43.35 5.74
 11 -5 3 52.45 7.22
 11 -5 3 44.94 5.5
 11 5 3 46.13 5.11
 -11 -5 -3 38.21 7.57
 11 5 3 45.25 6.22
 11 -5 3 37.65 5.83
 11 -5 3 48.92 6.91
 -11 5 -3 32.14 5.59
 11 5 3 34.52 6.11
 11 -5 3 55.45 6.19
 11 -5 3 55.27 6.86
 11 -5 3 46.6 7.17
 -11 -5 -3 44.95 5.28
 11 -5 4 287.46 23.31
 11 -5 4 339.27 21.27
 11 -5 4 298.87 21.42
 11 -5 4 314.09 21.29
 11 -5 4 342.16 20.92
 -11 5 -4 293.48 21.31
 11 5 4 361.87 23.42
 11 5 4 330.92 20.35
 11 -5 4 277.12 21.61
 11 -5 4 316.84 21.1
 11 5 4 329.2 23.94
 11 -5 4 316.65 20.3
 11 -5 4 392.63 23.04
 11 5 4 317 22.56
 11 -5 5 2.13 3.42
 11 -5 5 9.33 3.85
 -11 5 -5 -2.95 4.43
 11 -5 5 4.4 3.9
 11 -5 5 6.54 3.81
 11 5 5 6.57 3.32
 11 5 5 -5.18 4.07
 11 5 5 -1.72 4.13
 11 -5 5 4.38 4.27
 11 5 5 -0.69 3.12
 11 -5 5 2.92 3.76
 11 5 5 -0.98 5.89
 11 -5 5 0.94 2.98
 11 -5 5 1.57 4.17
 11 -5 6 54.26 7.94
 11 5 6 55.61 8.17
 -11 -5 -6 50.21 9.02
 11 -5 6 54.22 7.11
 11 -5 6 67.59 7.61
 11 5 6 63.16 9.63
 11 -5 6 69.74 8.22
 11 -5 6 70.8 8.2
 11 5 6 83.89 9.43
 11 -5 6 65.6 8.54
 11 5 7 4.75 4.07
 11 -5 7 3.68 3.58
 11 5 7 0.6 3.83
 11 5 7 9.57 4.77
 11 5 7 0.79 6.22
 11 -5 7 -1.5 3.24
 11 -5 7 2.75 4.36
 -11 -5 -7 10.07 4.47
 11 5 7 -1.32 3.73
 11 -5 7 1.34 3.33
 11 -5 8 13.29 3.9
 11 5 8 11.74 2.9
 -11 7 8 -1.3 4.04
 -11 7 7 196.21 14.65
 -11 -7 7 179.03 13.71
 -11 7 7 178.36 15.41
 -11 7 7 209.88 16.04
 -11 -7 7 219.72 14.73
 11 -7 -7 162.5 13.86
 -11 7 6 127.57 13.26
 -11 7 6 146.9 13.59
 -11 -7 6 174.14 13.92
 -11 -7 6 147.14 10.76
 11 -7 -6 126.44 13.06
 -11 -7 5 63.81 7.5
 -11 -7 5 72.03 11.23
 -11 -7 5 67.44 7.37
 -11 -7 5 76.01 8.97
 -11 -7 5 81.59 10.54
 -11 -7 5 80.37 10.36
 -11 7 5 64.29 7.79
 -11 7 5 61.37 8.91
 11 -7 -5 61.34 7.88
 -11 7 5 68.44 10.02
 11 -7 -5 61.83 9.58
 -11 7 5 52.83 9.22
 -11 -7 5 58.24 9.71
 -11 -7 5 73.62 8.62
 -11 -7 5 64.97 9.09
 -11 7 4 32.28 7.01
 11 -7 -4 53.85 8.83
 -11 7 4 41.24 7.81
 -11 -7 4 44.14 6.19
 -11 -7 4 44.99 5.71
 -11 -7 4 37.23 6.12
 -11 -7 4 49.52 8.97
 -11 -7 4 46.09 7.1
 -11 -7 4 48.86 6.16
 -11 -7 4 31.11 7.31
 -11 -7 4 44.96 6.98
 -11 7 4 40.99 6.02
 11 -7 -4 37.54 6.13
 -11 -7 4 37.12 8.91
 -11 7 4 47.46 7.54
 -11 -7 4 49.1 8.71
 11 -7 -3 500.17 32.01
 -11 -7 3 450.81 29.75
 -11 7 3 482.52 31.58
 -11 -7 3 500.35 29.29
 -11 -7 3 482.67 28.49
 -11 7 3 474.9 30.35
 -11 -7 3 493.51 32.98
 -11 -7 3 450.43 29.18
 -11 -7 3 582.86 32.3
 11 -7 -3 528.93 31.35
 -11 7 3 453.02 30.7
 -11 -7 3 476.74 33.24
 11 -7 -3 481.44 29.62
 -11 7 3 504.57 29.82
 -11 -7 3 449.71 32.45
 -11 -7 3 466.18 30.05
 -11 -7 3 470.99 28.88
 -11 -7 2 25.4 6.75
 -11 -7 2 23.37 4.86
 -11 -7 2 22.29 6.56
 -11 -7 2 25.52 5.28
 -11 7 2 20.38 4.63
 -11 -7 2 24.08 4.57
 -11 -7 2 26.37 6.24
 11 -7 -2 23.97 5.9
 -11 -7 2 20.63 4.94
 -11 -7 2 37.86 6.7
 -11 -7 2 22.28 4.51
 -11 7 2 13.54 4.97
 11 -7 -2 29.25 5.93
 -11 -7 1 492.76 31.97
 -11 -7 1 511.99 29.59
 11 -7 -1 483.65 30.88
 11 -7 -1 468.42 30.51
 11 -7 -1 505.17 29.47
 -11 -7 1 482.76 28.99
 -11 -7 1 437.93 29.14
 -11 -7 1 448.9 28.08
 -11 -7 1 469.36 28.61
 -11 -7 1 452.69 29.52
 -11 -7 1 499.31 31.44
 -11 -7 1 523.11 29.11
 11 -7 -1 530.57 29.47
 -11 7 1 481.96 29.42
 -11 7 1 503.4 30.66
 11 -7 -1 510.03 31.08
 -11 -7 0 593.4 33.26
 -11 7 0 559.28 33.01
 -11 -7 0 571.94 33.17
 11 -7 0 521.17 32.92
 -11 -7 0 547.23 33.4
 -11 -7 0 532.72 31.77
 -11 7 0 568.1 34.52
 11 -7 0 604.96 35.14
 -11 -7 0 588.19 33.14
 -11 -7 0 526.79 34.51
 11 -7 0 572.1 34.81
 -11 -7 0 550.63 34.76
 11 -7 0 608.95 35.11
 -11 -7 0 621.13 35.16
 11 -7 0 559.48 33.4
 11 -7 1 740.05 41.23
 -11 -7 -1 728.27 42.55
 -11 -7 -1 733.86 42.23
 11 -7 1 687.89 40.65
 11 -7 1 681.08 39.87
 -11 -7 -1 740.62 40.34
 11 -7 1 795.06 43.57
 -11 -7 -1 694.7 40.5
 -11 -7 -1 670.83 40.49
 11 -7 1 632.49 39.94
 11 -7 2 90.06 9.58
 11 -7 2 76.75 8.65
 11 -7 2 80.55 10.18
 -11 -7 -2 86.51 8.39
 -11 -7 -2 106.48 10.83
 11 -7 2 90.17 10.27
 11 -7 2 86.11 9.1
 11 -7 2 77.49 9.24
 -11 -7 -2 90.84 9.96
 -11 -7 -3 361.52 23.55
 11 7 3 324.11 23.44
 11 -7 3 344.75 22.88
 11 -7 3 381.48 24.31
 -11 -7 -3 374.7 22.21
 11 7 3 380 23.8
 11 7 3 307.3 23.09
 -11 -7 -3 327.66 24.27
 11 -7 3 302.44 24.13
 11 -7 3 304.15 24.46
 11 -7 3 346.73 22.2
 11 -7 3 323.19 23.29
 11 -7 4 8.17 4.39
 -11 -7 -4 13.89 6.72
 11 7 4 12.55 4.56
 11 7 4 9.01 4.59
 11 -7 4 1.55 4.21
 11 -7 4 11.1 4.47
 11 -7 4 19.24 5.54
 11 -7 5 402.4 24.63
 11 -7 5 333.54 24.15
 11 -7 5 392.3 24.55
 11 7 5 346.52 25.82
 11 7 5 362.04 24.84
 -11 -7 -5 375.93 26.09
 11 7 5 354.32 25.29
 -11 -7 -5 366.64 22.97
 -11 -7 -5 397.98 25.41
 11 -7 5 395.7 25.34
 11 -7 6 12.37 4.24
 11 -7 6 18.89 5.17
 11 7 6 29.74 6.35
 11 -7 6 12.26 4.32
 11 7 6 24.3 4.42
 -11 -7 -6 8.87 4.4
 -11 -7 -6 8.03 4.96
 11 7 7 34.71 5.45
 11 -7 7 45.35 4.75
 11 7 7 34.1 6.33
 11 -7 7 39.51 5.83
 -11 9 7 30.97 5.44
 -11 -9 6 1.44 3.47
 -11 9 6 3.87 3.96
 -11 -9 6 2.5 3.1
 -11 -9 6 4.42 2.32
 -11 9 6 4.86 3.28
 11 -9 -5 25.43 5.43
 -11 9 5 25.33 6.02
 -11 -9 5 35.64 5.7
 -11 9 5 30.79 6.41
 -11 -9 5 19.78 6.84
 -11 -9 5 27.84 6.44
 -11 -9 5 30.94 5.6
 -11 -9 5 24.99 4.31
 -11 -9 4 104.34 10.49
 -11 -9 4 108.37 9.43
 -11 -9 4 126.29 12.61
 11 -9 -4 89.72 10.64
 11 -9 -4 106.52 9.34
 -11 -9 4 101.47 12.88
 -11 9 4 105.26 11.48
 -11 9 4 88.05 11.2
 -11 -9 4 111.38 9.83
 -11 -9 3 261.85 19.33
 -11 -9 3 292.35 18.14
 -11 -9 3 335.43 22.82
 11 -9 -3 257.07 20.4
 -11 9 3 247.26 20.25
 11 -9 -3 247 20.32
 11 -9 -3 276.27 18.78
 11 -9 -3 255.08 19.41
 -11 -9 3 279.83 22.59
 -11 -9 3 249.97 17.03
 -11 -9 3 258.65 18.09
 -11 -9 3 220.65 21
 -11 9 3 240.84 20.08
 -11 9 3 271.95 20.66
 -11 -9 2 261.22 17.9
 -11 -9 2 290.53 19.49
 -11 9 2 330.62 22.44
 11 -9 -2 258.92 19.62
 -11 -9 2 300.61 18.92
 -11 -9 2 291.12 22.88
 -11 -9 2 313.58 19.82
 -11 -9 2 282.74 18.54
 -11 -9 2 295.95 22.54
 11 -9 -2 256.9 20.38
 11 -9 -2 285.48 21.77
 -11 -9 1 141.6 12.52
 -11 9 1 152.28 13.84
 -11 -9 1 131.88 10.36
 -11 -9 1 126.35 12.28
 11 -9 -1 141.78 12.34
 -11 -9 1 145.44 11.13
 11 -9 -1 156.19 13.16
 -11 -9 1 159.66 12.55
 11 -9 -1 147.88 13.97
 11 -9 -1 121.33 13.25
 -11 -9 1 162.53 13.67
 -11 -9 1 130.26 14.03
 -11 -9 1 143.72 14.93
 11 -9 0 84.53 9.09
 -11 -9 0 82.34 9.15
 -11 -9 0 95.92 9.56
 -11 -9 0 111.95 10.17
 11 -9 0 99.92 9.98
 -11 -9 0 91.5 9.1
 -11 -9 0 80.06 9.39
 11 -9 0 75.76 10.02
 11 -9 0 83.64 9
 11 -9 0 96.1 9.8
 -11 -9 0 92.13 10.92
 -11 -9 -1 286.43 18.49
 11 9 1 265.1 18.98
 -11 -9 -1 217.49 19.09
 11 -9 1 256.83 20.13
 -11 -9 -1 257.6 17.92
 -11 -9 -1 239.73 18
 -11 -9 -1 226.84 18.08
 11 -9 1 246.49 18.45
 11 -9 1 239.35 18.36
 11 -9 2 188.33 17.08
 11 -9 2 232.94 18.73
 11 -9 2 164.34 14.57
 11 -9 2 190.36 16.33
 -11 -9 -2 221.44 15.52
 11 9 2 197.37 16.16
 -11 -9 -2 175.58 15.07
 -11 -9 -2 219.11 15.72
 -11 -9 -2 191.01 16.81
 11 -9 2 198.92 14.82
 -11 -9 -3 17.77 4.91
 -11 -9 -3 28.61 6.83
 11 9 3 23.01 6.09
 11 -9 3 15.83 6.04
 11 -9 3 22.71 5.63
 11 -9 3 25.75 4.51
 11 -9 3 29.22 6.04
 11 9 3 27.01 5.64
 -11 -9 -3 23.78 6.32
 -11 -9 -3 19.1 4.14
 11 -9 3 18.67 4.06
 11 9 4 44.51 6.53
 -11 -9 -4 31.61 6.45
 -11 -9 -4 43.75 5.41
 11 -9 4 21.29 6.66
 11 9 4 47.78 7.92
 -11 -9 -4 27.06 4.63
 11 -9 4 43.31 6.22
 11 -9 5 129.29 10.97
 11 -9 5 118.06 10.38
 11 -9 5 140.35 10.9
 11 9 5 154.8 11.99
 -11 -9 -5 109.55 11.04
 11 9 5 116.73 10.96
 -11 -9 -5 140.69 10.77
 -11 -9 -5 156.65 10.54
 11 -9 6 17.82 3.55
 11 -9 6 24.33 4.18
 11 9 6 17.55 3.95
 -11 -11 5 45 4.81
 -11 11 5 56.58 6.61
 -11 -11 5 59.96 4.96
 -11 -11 5 60.4 5.35
 -11 -11 4 167.19 13.16
 -11 -11 4 206.04 13.55
 -11 -11 4 211.43 12.73
 -11 11 4 205.17 15.26
 11 -11 -4 176.66 12.28
 -11 -11 4 171.91 14.49
 -11 11 3 5.57 4.44
 -11 -11 3 10.17 5.1
 -11 -11 3 6.77 3.11
 -11 11 3 9.79 4.59
 11 -11 -3 8.04 3.31
 -11 -11 3 12.49 4.22
 -11 -11 3 8.89 3.16
 -11 -11 3 4.34 3.74
 11 -11 -2 203.93 14.43
 -11 11 2 206.24 16.81
 -11 -11 2 203.8 17.19
 -11 -11 2 188.04 13.96
 -11 -11 2 187.02 13.34
 -11 11 2 202.1 16.01
 11 -11 -2 223.15 14.57
 -11 -11 2 211.09 13.91
 -11 -11 2 205.01 15.3
 11 -11 -1 33.66 5.71
 -11 -11 1 42.26 4.98
 -11 -11 1 41.34 5.11
 11 -11 -1 30.69 5.47
 11 -11 -1 46.31 7.29
 -11 -11 1 30.16 7.07
 11 -11 -1 33.74 5.03
 -11 -11 1 36.51 5.35
 -11 -11 0 336.1 23.99
 11 -11 0 391.73 24.51
 -11 -11 0 365.19 23.08
 11 -11 0 397.61 26.37
 -11 -11 0 385.69 26.46
 11 -11 0 384.17 24.53
 11 -11 1 82.08 8.57
 -11 -11 -1 93.41 8.97
 11 -11 1 65.53 8.7
 11 -11 1 88.88 8.67
 -11 -11 -1 94.78 8.85
 -11 -11 -1 95.12 8.6
 -11 -11 -1 86.77 10.16
 11 -11 1 99.67 10.86
 11 11 2 333.31 22.4
 11 -11 2 362.64 21.33
 11 -11 2 322.47 22.35
 -11 -11 -2 319.26 21.47
 -11 -11 -2 338.44 21.82
 11 -11 2 333.68 21.59
 -11 -11 -2 374.67 21.69
 11 11 2 323.58 24.19
 11 -11 3 30.89 4.78
 11 -11 3 41.1 5.16
 11 11 3 30.58 6.4
 -11 -11 -3 34.46 4.76
 11 -11 3 24.61 3.88
 -11 -11 -3 24.98 4.34
 11 11 3 32.66 5.13
 -11 -11 -3 36.94 4.48
 11 -11 3 32.07 5.21
 -11 -11 -4 118.78 8.49
 -11 -11 -4 94.72 7.36
 11 11 4 136.37 11.37
 11 -11 4 80.56 7.29
 11 -11 4 114.95 8.33
 11 11 5 19.5 3.67
 11 -11 5 20.99 2.74
 11 -13 -2 0.21 1.37
 11 -13 -2 0.2 1.37
 -11 -13 2 -1.43 2.3
 11 -13 -1 87.92 6.31
 11 -13 -1 71.58 6.29
 -11 -13 1 85.36 6.71
 11 -13 0 0.67 1.4
 11 -13 0 1.82 2
 -11 -13 0 2.71 2.58
 -11 -13 -1 86.79 7.19
 11 -13 1 105.31 7.16
 11 -13 1 86.16 6.51
 -11 -13 -2 2.33 1.89
 -12 0 9 5.9 4.37
 -12 0 9 -2.42 6.16
 -12 0 8 128.07 11.7
 -12 0 8 151 13.02
 -12 0 8 153.8 12.28
 -12 0 8 153.85 16.24
 -12 0 8 131.1 12.92
 -12 0 7 2.05 6.51
 -12 0 7 4.84 7.93
 -12 0 7 5.48 5.47
 -12 0 7 1.86 4.3
 -12 0 7 -1.07 6.37
 -12 0 7 0.76 4.85
 -12 0 7 -0.76 3.75
 -12 0 7 -0.79 5.58
 -12 0 6 777.81 45.99
 -12 0 6 711.41 45.51
 -12 0 6 667.59 43.01
 -12 0 6 785.45 47.31
 -12 0 6 753.84 43.21
 -12 0 6 725.01 43.01
 -12 0 6 740.89 43.27
 -12 0 6 700.85 45.01
 -12 0 6 759.88 44.28
 -12 0 6 651.05 43.26
 -12 0 5 0.88 5.27
 -12 0 5 3.85 4.88
 -12 0 5 0.62 2.75
 -12 0 5 -1.25 3.55
 -12 0 5 1.95 4.95
 -12 0 5 -0.89 4.94
 -12 0 5 2.53 5.17
 -12 0 5 -0.97 4.12
 -12 0 5 0.71 3.52
 -12 0 5 -0.62 4.44
 -12 0 5 -1.41 3.63
 -12 0 4 1232.28 67.46
 -12 0 4 1179.49 65.64
 -12 0 4 1218.1 65.17
 -12 0 4 1218.73 67.24
 -12 0 4 1174.58 65.48
 -12 0 3 -0.33 2.03
 -12 0 3 1.31 2.91
 -12 0 3 2.03 3.96
 -12 0 3 1.62 2.55
 -12 0 3 1.54 2.87
 -12 0 3 -0.33 2.62
 -12 0 3 6.19 3.85
 -12 0 2 8417.16 439.77
 -12 0 2 8339.23 439.81
 -12 0 2 9678.09 439.98
 -12 0 2 8390.69 438.79
 -12 0 1 1.26 2.62
 -12 0 1 -0.19 0.62
 -12 0 0 1203.25 63.03
 -12 0 -1 0.27 2.5
 12 0 1 0.62 0.69
 12 0 2 1661.98 79.44
 12 0 2 1416.52 77.25
 12 0 2 1341.92 77.1
 -12 0 -2 1684.84 78
 12 0 2 1481.57 76.69
 12 0 2 1504.23 79.39
 12 0 3 -3.01 3.51
 12 0 3 4.38 4.22
 12 0 3 -0.48 2.74
 12 0 3 0.85 2.53
 12 0 3 1.78 2.02
 12 0 4 1419.16 80.17
 12 0 4 1582.16 78.39
 12 0 4 1528.89 78.29
 12 0 4 1653.71 79.13
 12 0 4 1467.3 78.66
 12 0 4 1499.89 82.02
 12 0 4 1246.14 78.85
 12 0 4 1369.65 80.01
 -12 0 -4 1523.72 78.58
 12 0 5 -0.56 2.55
 -12 0 -5 1.57 2.74
 12 0 5 2.43 6.06
 12 0 5 5.07 2.86
 12 0 5 2.51 4.17
 12 0 5 -0.85 4.38
 12 0 5 -1.01 5.45
 12 0 5 0.54 3.77
 12 0 5 -0.66 3.62
 -12 0 -6 373.44 23.62
 12 0 6 329.59 22.34
 12 0 6 398 25.27
 12 0 6 373.17 24.63
 12 0 6 362.96 25.98
 12 0 6 333.66 23.08
 12 0 7 3.15 4.89
 12 0 7 -2.68 4.38
 12 0 7 4.06 4.31
 12 0 8 130.9 12.23
 12 0 8 151.37 12.73
 12 0 8 152.77 12.35
 12 0 8 146.76 11.66
 -12 -2 9 9.56 5.85
 -12 2 9 6.41 4.42
 -12 -2 9 7.89 3.84
 -12 -2 8 7.68 4.69
 -12 2 8 10.31 4.16
 -12 2 8 0.81 5.47
 -12 -2 8 4.43 4.45
 -12 2 8 -1.46 4.23
 -12 2 8 10.08 5.33
 -12 -2 8 5.63 7.87
 -12 -2 8 9.26 4.63
 -12 -2 8 8.46 3.74
 -12 2 8 15.75 8.37
 -12 2 8 13.78 6.32
 -12 2 7 -3.62 4.88
 -12 -2 7 6.08 5.26
 -12 2 7 -4.33 6.87
 -12 2 7 -6.22 7.12
 -12 2 7 -0.82 5.35
 -12 -2 7 -6.54 5.21
 -12 -2 7 1.35 8.03
 -12 -2 7 1.71 4.42
 -12 2 7 -2.98 5.43
 -12 -2 7 5.54 5.71
 -12 -2 7 6.68 4.12
 -12 -2 6 51.15 7.59
 -12 2 6 46.34 8.34
 -12 2 6 69.7 10.93
 -12 2 6 47.81 9.9
 -12 2 6 58.67 9.03
 -12 -2 6 53.13 7.77
 -12 -2 6 65.49 10.31
 -12 2 6 56.15 8.4
 -12 -2 6 51.17 9.06
 -12 -2 6 48.28 6.66
 -12 2 6 69.38 10.24
 -12 2 6 58.54 10.34
 -12 -2 6 52.03 8.48
 -12 2 6 60.43 7.77
 -12 -2 6 44.17 6.8
 -12 2 6 48.74 7.36
 -12 -2 6 48.82 7.39
 -12 -2 5 108.38 10.04
 -12 -2 5 103.28 9.73
 -12 2 5 110.86 10.06
 -12 -2 5 97.82 11.11
 -12 -2 5 85.82 10.52
 -12 -2 5 100.01 13.58
 -12 -2 5 80.56 8.99
 -12 2 5 91.02 10.14
 -12 -2 5 102.7 10.13
 -12 2 5 76.78 9.4
 -12 2 5 85.06 9.95
 -12 -2 5 111.39 8.03
 -12 2 5 103.48 9.32
 -12 -2 5 92.02 11.14
 -12 2 5 120.91 13.22
 -12 -2 5 108.35 9.57
 -12 -2 5 104.33 10.27
 -12 -2 5 93.45 9.04
 -12 2 5 88.77 10.19
 -12 -2 4 179.41 13.15
 -12 2 4 171.2 13.12
 -12 2 4 140.77 12.44
 -12 2 4 179.63 12.51
 -12 -2 4 184.83 12.13
 -12 2 4 170.54 12.56
 -12 -2 4 155.36 13.13
 -12 -2 4 156.38 12
 -12 -2 4 158.16 11.45
 -12 -2 4 170.53 12.43
 -12 2 4 151.68 12.71
 -12 2 4 185.68 13.44
 -12 2 4 141.73 12.7
 -12 -2 4 136.91 13.02
 -12 -2 3 2.27 4.28
 -12 2 3 4.92 3.21
 -12 -2 3 1.48 3.1
 -12 2 3 2.73 2.77
 -12 2 3 0.47 3
 -12 -2 3 4.95 2.37
 -12 2 3 0.87 2.59
 -12 -2 3 2.33 2.65
 -12 -2 3 3.68 2.5
 -12 -2 3 2.48 2.55
 -12 2 2 1.5 2.18
 -12 -2 2 3.07 3.19
 -12 2 2 0.34 2.44
 -12 -2 2 -0.22 2.07
 -12 2 2 -1.02 2.83
 -12 -2 1 169 10.28
 -12 2 1 150.78 10.84
 -12 -2 1 168.6 10.17
 -12 -2 0 445.9 22.49
 -12 2 0 470.79 23.52
 12 -2 0 393.92 21.45
 12 -2 0 422.68 21.74
 -12 -2 0 393.5 21.66
 -12 -2 0 379.08 21.39
 -12 -2 -1 31.4 3.82
 -12 2 -1 33.21 4.57
 12 -2 1 34.41 3.48
 12 2 1 30.82 5.17
 12 2 1 35.18 3.13
 -12 2 -2 354.89 20.49
 -12 -2 -2 351.33 19.66
 12 -2 2 329.71 18.93
 12 2 2 385.01 21.71
 12 -2 2 382.52 21.35
 12 2 2 340.1 22.34
 12 2 2 342.75 19.75
 -12 2 -3 146.38 10.16
 12 -2 3 131.62 9.21
 12 -2 3 137.24 11.09
 12 2 3 128.32 11.15
 12 2 3 142.28 11.91
 12 -2 3 108.19 10.22
 12 2 3 138.05 10.03
 12 2 4 -0.61 3.1
 12 2 4 5.6 3.44
 12 -2 4 5.28 2.55
 12 2 4 3.02 3.64
 12 2 4 4.16 2.71
 12 2 4 11.06 3.37
 12 2 4 1.63 2.77
 12 -2 4 5.72 3.64
 -12 -2 -4 4.2 2.54
 -12 2 -4 3.88 2.81
 12 -2 4 4.73 3.49
 12 2 4 4 4.26
 12 -2 4 6.75 3.7
 12 -2 4 7.14 2.94
 12 -2 4 7.55 2.86
 12 -2 5 19.38 5.62
 12 2 5 10.11 5.72
 12 2 5 7.48 4.23
 12 -2 5 14.67 4.37
 12 2 5 25.75 6.34
 12 -2 5 7.68 4.37
 12 -2 5 9.31 6.03
 12 -2 5 18.23 3.72
 12 -2 5 8.47 3.55
 12 2 5 12.1 5.93
 12 2 5 2.01 3.34
 12 -2 5 8.83 3.14
 -12 -2 -5 8.76 3.14
 -12 2 -5 11.39 3.88
 12 -2 5 14.28 4.13
 12 2 6 -3.87 7.66
 12 -2 6 -1.83 3.83
 12 -2 6 1.53 4.37
 12 -2 6 -0.87 6.1
 12 -2 6 2.35 4.58
 12 2 6 1.15 3.24
 -12 -2 -6 -1.17 2.8
 -12 2 -6 4.88 3.76
 12 2 6 0.81 4.3
 12 -2 6 -1.14 3.84
 12 -2 7 -1.52 4.83
 12 2 7 0.84 4.12
 12 2 7 -4.21 6.32
 12 2 8 13.39 5.38
 12 -2 8 7.53 3.16
 12 -2 8 9.6 4.24
 12 -2 8 12.91 4.08
 12 2 8 11.62 4.25
 12 2 8 7.93 3.72
 12 2 8 3.13 3.01
 -12 -4 8 130.06 14.82
 -12 4 8 146.8 13.91
 -12 -4 8 119.79 9.5
 -12 4 8 116.41 11.36
 -12 -4 8 90.53 8.94
 -12 -4 8 118.71 10.13
 -12 4 8 106.84 11.16
 -12 -4 8 95.5 9.51
 -12 4 8 104.67 10.78
 -12 -4 7 87.2 9
 -12 -4 7 56.42 8.12
 -12 4 7 69.72 9.1
 -12 -4 6 180.97 17.09
 -12 -4 6 183.93 14.23
 -12 -4 6 216.69 15.4
 -12 4 6 206.42 19.67
 -12 -4 6 172.47 20.28
 -12 -4 6 193.76 16.06
 -12 -4 6 179.56 14.42
 -12 4 6 172.68 16.76
 -12 -4 6 175.61 14.84
 -12 4 5 211.06 17.71
 -12 4 5 204.28 17.68
 -12 -4 5 189.37 14.71
 -12 -4 5 216.02 16.25
 -12 4 5 225.9 18.46
 -12 -4 5 202.44 16.26
 -12 -4 5 193.42 17.28
 -12 -4 5 193.64 16.55
 -12 4 5 223.42 16.66
 -12 -4 5 220.82 16.15
 -12 4 5 188.74 15.82
 -12 -4 5 228.39 14.54
 -12 -4 5 211.75 15.6
 -12 4 5 191.5 17.14
 -12 -4 5 206.44 15.92
 -12 -4 5 235.88 14.86
 -12 4 5 209.83 16.88
 -12 -4 5 213.75 17.29
 -12 -4 5 222.67 21.77
 -12 -4 5 204.75 15.74
 12 -4 -4 681.18 41.84
 -12 -4 4 741.96 40.14
 -12 4 4 750.21 42.12
 -12 4 4 676.82 41.6
 -12 4 4 742.32 42.09
 -12 -4 4 687.32 40.58
 -12 -4 4 649.97 41.43
 -12 -4 4 667.07 40.74
 -12 -4 4 698.53 38.6
 -12 4 4 654.92 40.17
 -12 -4 4 680.69 38.85
 -12 -4 4 723.93 40.07
 -12 -4 4 688.89 38.82
 -12 -4 4 685.73 39.64
 -12 -4 4 688.96 45.04
 -12 -4 4 647.81 39.19
 -12 -4 4 694.02 41.17
 -12 4 4 681.11 41.58
 -12 4 4 675.75 40.79
 -12 -4 4 734.17 40.34
 -12 -4 4 712.32 43
 -12 -4 3 1049.73 53.74
 -12 4 3 916.51 54.5
 -12 4 3 1027.95 54.65
 -12 -4 3 1033.09 53.99
 -12 -4 3 986.38 56.22
 -12 4 3 1022.51 55.19
 -12 -4 3 872.68 54.29
 -12 4 3 976.87 53.91
 -12 -4 3 953.84 53.12
 -12 4 2 642.55 35.91
 -12 -4 2 623.22 37.07
 -12 -4 2 660.54 35.66
 12 -4 -2 562.88 37.53
 -12 -4 2 616.75 36.66
 -12 -4 2 651.69 35.39
 12 -4 -2 691.31 36.79
 -12 4 2 633.67 36.53
 12 -4 -1 782.22 37.16
 -12 4 1 619.99 37.05
 12 -4 -1 586.65 38.52
 12 -4 -1 726.77 37.93
 -12 -4 1 675.1 37.59
 -12 -4 1 626.81 36.57
 -12 -4 0 1423.88 77.66
 12 -4 0 1567.49 77.9
 12 -4 0 1585.85 79.07
 12 -4 0 1469.26 79.28
 -12 -4 0 1527.24 77.85
 -12 4 0 1321.69 77.68
 12 -4 0 1469.12 77.98
 12 -4 1 1067.63 55.23
 12 -4 1 1038.29 54.93
 12 -4 1 909.97 52.8
 -12 4 -1 1058.51 53.97
 -12 -4 -1 979.03 53.21
 12 -4 2 2249.65 109.95
 12 -4 2 2217.9 109.37
 -12 -4 -2 1948.79 108.77
 12 -4 2 2119.33 109.55
 12 -4 2 2083.51 107.51
 -12 -4 -2 2000.14 106.93
 12 -4 2 1995.66 108.95
 -12 4 -3 277.06 18.87
 12 4 3 271.97 19.1
 -12 -4 -3 287.25 17.29
 12 4 3 285.03 20.95
 12 -4 3 311.39 19.46
 12 4 3 299.18 19.32
 12 -4 3 332.79 19.83
 12 -4 3 293.72 18.19
 12 -4 3 289.55 20.33
 12 4 3 288.63 17.94
 12 -4 3 271.76 17.72
 12 4 4 501.7 29.87
 -12 4 -4 489.09 28.83
 -12 -4 -4 430.5 26.51
 12 4 4 439.48 27.14
 12 -4 4 450.75 26.55
 12 -4 4 526.14 29.83
 12 4 4 484.85 29.44
 12 4 4 458.15 29.99
 12 -4 4 576.64 31.47
 12 -4 4 452.23 27.44
 12 4 4 482.4 30.93
 12 -4 4 456.17 27.77
 12 -4 4 393.81 29.68
 12 -4 4 453.06 28.09
 12 4 5 188.3 13.69
 12 4 5 192.32 14.31
 12 -4 5 133.17 13.95
 12 4 5 174.13 16.29
 -12 4 -5 190.48 14.83
 -12 -4 -5 178.9 12.81
 12 -4 5 189.83 13.5
 12 -4 5 196.25 14.47
 12 -4 5 181.74 14.86
 12 -4 6 19.69 5.27
 12 -4 6 10.75 5.19
 12 4 6 30.93 6.16
 12 -4 6 28.82 5.45
 12 4 6 23.94 7.06
 12 4 6 19.48 4.82
 12 -4 6 25.48 5.93
 12 -4 6 22.21 4.75
 12 -4 6 16.15 4.93
 12 -4 7 92.07 9.42
 12 -4 7 72.65 8.89
 12 4 7 107.03 10.56
 12 4 7 89.31 9.41
 12 4 7 75.22 10.65
 12 4 7 97.74 10.76
 12 -4 7 103.23 9
 12 4 7 101.25 11.37
 12 -4 7 98.78 10.22
 12 4 8 54.46 6.07
 12 -4 8 54.61 5.71
 12 -4 8 63.28 6.13
 12 4 8 64.81 6.37
 -12 -6 8 0.34 3.43
 -12 6 8 -5.25 3.88
 -12 6 8 -0.59 5.19
 -12 6 8 0.73 3.05
 -12 -6 7 2.99 4.11
 -12 6 7 7.81 5.39
 -12 6 7 17.06 5.8
 -12 -6 7 10.38 4.89
 -12 -6 7 15.51 9.26
 -12 6 7 7.86 3.73
 12 -6 -7 15.36 4.51
 -12 -6 7 22.2 5.31
 -12 -6 6 32.43 7.13
 -12 -6 6 30.72 5.82
 -12 -6 6 41.37 12.46
 -12 6 6 28.16 6.8
 -12 -6 6 29.67 5.66
 -12 -6 6 32.33 5.83
 12 -6 -6 26.26 6.88
 -12 6 6 27.43 6.85
 -12 -6 6 39.22 6.94
 -12 6 6 26.1 5.46
 -12 -6 6 41.27 6.56
 -12 -6 6 26.89 6.89
 -12 -6 5 0.95 4.48
 -12 -6 5 0.85 3.42
 -12 -6 5 6.52 11.19
 -12 6 5 -2.79 5.1
 -12 -6 5 3.58 2.99
 -12 -6 5 3.53 4.03
 -12 -6 5 4.78 3.33
 -12 6 5 -2.05 4.35
 12 -6 -5 5.93 2.83
 -12 6 5 -9.49 9.86
 -12 -6 5 0.72 4.35
 -12 -6 5 11.98 5.93
 -12 -6 5 1.28 4.11
 -12 6 4 10.19 9.16
 12 -6 -4 6.03 5.82
 -12 6 4 11.19 4.82
 -12 -6 4 1.66 5.07
 -12 -6 4 11.23 5.18
 -12 6 4 6.53 3.25
 -12 6 4 14.16 4.27
 -12 -6 4 11.48 4.27
 -12 -6 4 8.75 4.07
 -12 -6 4 5.39 3.1
 -12 6 4 13.6 4.93
 -12 -6 4 4.76 3.45
 -12 -6 4 17.96 4.71
 -12 -6 4 12.45 4.82
 -12 -6 4 13.07 4.97
 -12 -6 4 4.66 10.38
 -12 -6 4 5.14 4.77
 -12 -6 4 6.72 5.2
 12 -6 -4 9.57 4.57
 -12 6 4 1.87 4.08
 12 -6 -3 7.54 4.11
 -12 -6 3 4.5 5.24
 -12 -6 3 7.86 3.32
 -12 6 3 3.86 3.2
 12 -6 -3 0.78 4.98
 -12 -6 3 7.19 4.49
 -12 -6 3 3.68 5.01
 -12 6 3 5.59 3.24
 -12 -6 3 4.81 3.61
 -12 -6 3 2.7 2.83
 -12 -6 3 1.51 3.44
 -12 -6 3 6.23 4.1
 -12 6 3 5.98 4.27
 -12 -6 3 4.81 4.63
 -12 -6 3 3.63 4.08
 -12 6 3 1.55 3.29
 12 -6 -2 13.66 3.33
 -12 -6 2 6.81 4.7
 -12 -6 2 16 3.85
 -12 -6 2 18.76 5.54
 -12 -6 2 17.74 4.3
 -12 -6 2 15.15 4.75
 -12 6 2 10.18 4.08
 12 -6 -2 9.71 4.26
 12 -6 -2 10.38 4.95
 -12 6 2 15 3.9
 12 -6 -1 2.21 3.35
 -12 -6 1 6.4 3.09
 12 -6 -1 2.89 2.6
 -12 -6 1 0.4 2.6
 -12 6 1 1.73 2.83
 -12 -6 1 3.21 4.17
 -12 -6 1 0.7 4.16
 -12 -6 1 0.45 3.72
 -12 6 1 4.02 3.07
 -12 6 1 0.66 3.45
 12 -6 -1 4.44 3.33
 -12 -6 1 1.56 2.6
 -12 -6 1 6.58 4.69
 -12 6 0 158.12 12.06
 -12 -6 0 166.69 12.14
 12 -6 0 175.4 12.8
 12 -6 0 171.62 12.7
 -12 -6 0 168.73 13.35
 12 -6 0 155.85 12.86
 -12 -6 0 177.56 13.38
 12 -6 0 174.65 13.07
 12 -6 0 171.29 13.94
 -12 -6 0 159.54 12.4
 -12 -6 -1 3.04 4.43
 -12 -6 -1 3.26 3.62
 12 -6 1 6.36 4.04
 -12 6 -1 4.44 3.6
 -12 -6 -1 5.05 2.59
 12 -6 1 4.79 3.48
 12 -6 1 1.51 2.34
 12 -6 1 1.79 3.13
 12 -6 1 4.94 4.04
 -12 -6 -2 36.66 6.35
 12 -6 2 30.4 5.61
 -12 -6 -2 31.58 4.94
 12 -6 2 40.31 6.51
 12 -6 2 29.32 5.05
 12 -6 2 31.27 5.74
 12 -6 2 29.85 5.97
 12 -6 2 37.97 5.99
 -12 -6 -2 33.11 6.35
 12 -6 3 13.82 4.9
 12 -6 3 14.35 4.38
 12 6 3 19.51 4.9
 12 -6 3 19.36 5.79
 12 -6 3 17.38 4.01
 12 -6 3 12.3 4.91
 -12 -6 -3 27.07 6.44
 12 6 3 10.82 4.41
 -12 -6 -3 13.34 5.11
 12 6 3 17.6 6.18
 -12 -6 -3 18.27 4
 12 6 3 22.56 3.94
 12 -6 3 21.55 6
 12 -6 4 7.02 3.94
 12 -6 4 7.31 4.35
 12 -6 4 7.75 4.26
 -12 -6 -4 11.21 5.5
 12 -6 4 11.76 4.96
 12 6 4 11.17 3.94
 12 -6 4 17.64 5.9
 12 -6 4 13.57 4.01
 12 -6 4 14.71 5.29
 12 6 4 9.65 5.89
 12 6 4 8.9 4.04
 12 -6 5 1.46 4.04
 12 6 5 2.81 3.53
 12 -6 5 0.74 3.37
 12 6 5 -1.93 4.89
 12 -6 5 7.99 4.74
 12 -6 5 1.94 3.89
 12 6 5 4.51 3.69
 12 -6 6 53.86 6.75
 12 -6 6 57.11 6.84
 12 6 6 65.17 9.22
 12 6 6 42.4 6.22
 12 -6 7 24.34 5.17
 12 6 7 28.56 5.97
 12 6 7 19.86 5.12
 12 -6 7 30.64 4.26
 12 6 7 26.25 6.66
 -12 -6 -7 16.31 4.52
 12 6 8 6.97 3.2
 -12 -8 7 63.52 6.21
 -12 8 7 61.8 6.73
 -12 8 7 67.97 6.98
 -12 -8 6 34.2 6.33
 -12 -8 6 42.63 6.65
 -12 -8 6 29.22 5.62
 12 -8 -6 24.22 5.26
 -12 8 6 34.75 5.99
 -12 -8 6 31.2 5.18
 -12 -8 6 41.29 4.71
 -12 8 6 34.66 6.6
 12 -8 -5 342.8 24.04
 -12 8 5 354.87 24.68
 -12 -8 5 314.86 25.63
 -12 8 4 17.43 6.21
 -12 -8 4 21.71 4.82
 -12 -8 4 22.96 4.36
 -12 8 4 16.67 6.48
 12 -8 -4 15.3 5.6
 -12 -8 4 19.69 7.42
 -12 -8 4 22.71 5.89
 -12 -8 4 15.68 4.93
 -12 -8 4 18.11 4.38
 12 -8 -4 9.82 3.61
 -12 -8 4 14.44 6.74
 -12 -8 4 21.42 5.44
 -12 -8 4 14.23 6.17
 12 -8 -4 15.12 4.87
 -12 8 4 23.03 6.4
 -12 -8 3 829.64 43.96
 -12 -8 3 729.79 41.6
 -12 -8 3 683.78 40.18
 -12 -8 3 710.15 40.53
 -12 -8 3 696.02 39.62
 -12 8 3 701.01 42.06
 -12 8 3 661.31 42.54
 -12 8 3 706.99 42.9
 12 -8 -3 680.01 42.37
 -12 -8 3 632.2 43.71
 -12 -8 3 682.46 44.03
 -12 -8 3 738.7 41.24
 -12 -8 3 626.56 40.59
 -12 -8 2 49.72 5.87
 -12 8 2 47.42 6.8
 12 -8 -2 45.14 7.61
 12 -8 -2 67.58 8.79
 -12 -8 2 48.29 6.9
 -12 -8 2 34.3 8.54
 -12 -8 2 41.16 5.92
 -12 -8 2 44.11 8.74
 -12 8 2 46.66 7.62
 -12 -8 2 53.38 6.78
 12 -8 -2 59.85 8.15
 -12 -8 2 35.24 7.55
 -12 -8 2 25.16 5.67
 12 -8 -2 41.25 6.43
 12 -8 -2 38.73 6.84
 -12 -8 1 1284.77 72.12
 12 -8 -1 1300.25 73.65
 -12 8 1 1315.5 71.96
 12 -8 -1 1272.44 71.37
 -12 -8 1 1264.59 71.78
 -12 -8 1 1257.86 71.08
 -12 -8 1 1279.89 70.36
 12 -8 -1 1249.55 72.68
 -12 8 1 1345.15 73.92
 -12 -8 1 1370.33 74.58
 -12 -8 1 1222.99 72.03
 -12 -8 1 1485.2 72.01
 -12 -8 1 1356.45 75.01
 12 -8 -1 1341.07 73.65
 12 -8 -1 1316.07 73.53
 12 -8 0 10.41 3.96
 -12 -8 0 12.51 5.64
 -12 -8 0 9.84 3.87
 -12 -8 0 5.56 3.44
 12 -8 0 13.58 3.8
 -12 -8 0 5.83 3.42
 12 -8 0 6.38 3.86
 12 -8 0 10.58 3.84
 -12 -8 0 10.51 4.39
 12 -8 0 10.15 4.46
 -12 -8 0 11.88 3.51
 12 8 0 11.96 3.72
 -12 -8 0 8.56 4.07
 -12 -8 -1 867.95 49.11
 -12 -8 -1 813.31 48.82
 12 -8 1 799.66 48.45
 -12 -8 -1 835.8 50.63
 -12 -8 -1 796.93 50.3
 12 -8 1 826.46 49.32
 -12 -8 -1 947.51 49.44
 12 8 1 1012.39 50.76
 -12 -8 -1 838.63 48.54
 12 -8 1 906.87 50.27
 12 -8 1 795.98 49.03
 12 -8 1 938.64 52.17
 12 -8 2 6.92 3.91
 12 -8 2 9.36 5.24
 -12 -8 -2 11.49 4.71
 12 -8 2 7.71 3.22
 12 8 2 6.41 3.87
 -12 -8 -2 7.65 4.27
 -12 -8 -2 5.34 4.3
 12 -8 2 8.49 4.38
 12 -8 2 4 5
 12 -8 2 3.94 4.15
 -12 -8 -2 10.24 3.55
 -12 -8 -2 5.34 5.97
 -12 -8 -3 745.27 40.79
 12 8 3 721.24 42.36
 12 -8 3 601.81 42.49
 12 -8 3 661.77 41.67
 12 -8 3 701.41 40.45
 -12 -8 -3 721.92 41.55
 -12 -8 -4 48.64 6.36
 12 8 4 66.4 8.23
 12 -8 4 69.58 7.54
 12 -8 4 54.02 7.69
 -12 -8 -4 63.62 9.25
 12 -8 4 46.76 8.5
 -12 -8 -4 47.56 7.82
 12 8 4 69.94 8.72
 12 -8 4 52.92 7.28
 12 8 4 55 9.05
 12 -8 4 51.12 7.2
 12 8 5 315.04 21.28
 12 -8 5 305.2 19.99
 12 8 5 298.29 21.53
 12 -8 5 308.08 20.1
 -12 -8 -5 293.93 19.26
 12 -8 5 317.82 20.98
 -12 -8 -5 288.58 20.38
 12 -8 6 2.04 2.78
 -12 -8 -6 2.37 3.49
 12 8 6 0.61 3.59
 12 -8 7 91.08 7.09
 12 8 7 91.15 7.63
 12 -8 7 91.44 6.56
 -12 -10 6 7.68 1.96
 -12 10 6 11.15 3.62
 -12 -10 5 -1.32 2.61
 -12 -10 5 0.42 3.22
 -12 -10 5 2.4 2.7
 12 -10 -5 0.32 2.05
 -12 10 5 -2.79 4.43
 -12 10 4 12.65 5.26
 12 -10 -4 18.88 4.29
 -12 -10 4 10.08 4.05
 -12 -10 4 13.83 3.57
 -12 -10 4 7.51 3.88
 12 -10 -4 4.6 3.36
 -12 -10 4 13.74 5.05
 -12 10 4 5.18 4.2
 12 -10 -3 1.94 2.8
 12 -10 -3 3.09 3.43
 12 -10 -3 2.2 2.89
 -12 10 3 1.63 4.07
 -12 -10 3 -1.02 5.32
 -12 -10 2 12.19 3.66
 -12 -10 2 9.07 4.7
 -12 10 2 12.65 5.87
 -12 -10 2 14.67 6.01
 12 -10 -2 9.65 3.82
 12 -10 -2 12.59 4.37
 12 -10 -2 12.91 3.65
 -12 -10 2 14.62 4.08
 -12 -10 1 15.57 3.82
 -12 -10 1 2.79 3.05
 -12 10 1 15.83 6.23
 12 -10 -1 10.24 4.15
 12 -10 -1 13.81 3.97
 12 -10 -1 4.36 3.3
 -12 -10 1 17.71 6.19
 -12 -10 0 4.73 2.74
 -12 -10 0 2.72 4.03
 12 -10 0 0.78 2.51
 -12 -10 0 1.43 3.19
 12 -10 0 -0.73 3.09
 12 -10 0 3.78 3.45
 -12 -10 0 0.68 3.54
 12 -10 0 8.94 5.12
 -12 -10 0 9.15 5.16
 12 -10 1 0.8 3.99
 12 -10 1 2.1 3.77
 12 -10 1 -4.87 5.02
 12 10 1 1.6 3.31
 -12 -10 -1 3.41 4.05
 -12 -10 -1 2.7 3.24
 12 -10 1 0.71 3.09
 -12 -10 -1 7.62 4.95
 -12 -10 -1 0.65 3.34
 12 -10 1 0.71 2.79
 12 -10 2 52.54 6.08
 12 -10 2 39.14 7.24
 -12 -10 -2 45.14 6.24
 12 -10 2 38.31 5.87
 12 -10 2 46.62 7.15
 -12 -10 -2 58.6 6.58
 12 10 2 45.38 7.04
 12 10 3 3.97 3.73
 -12 -10 -3 2.67 4.91
 -12 -10 -3 -2.67 3.36
 12 -10 3 1.22 3.1
 12 10 3 -0.8 3.46
 -12 -10 -3 4.51 2.91
 12 -10 3 1.59 2.35
 -12 -10 -3 -4.07 2.87
 12 -10 3 -0.64 3.8
 -12 -10 -3 -0.71 3.6
 12 -10 3 4.01 3.18
 12 10 3 2.86 5.29
 -12 -10 -4 3.82 2.48
 12 -10 4 4.91 3.18
 12 -10 4 3.46 2.69
 12 -10 4 4.16 3.65
 -12 -10 -4 -5.4 4.9
 -12 -10 -4 2.05 2.58
 -12 -10 -4 2.35 2.54
 12 10 5 -0.6 3.7
 12 -10 5 0.33 2.37
 -12 -12 4 126.66 7.62
 -12 -12 4 116.98 7.73
 12 -12 -4 100.04 7.04
 -12 12 4 106.1 8.81
 12 -12 -3 116.04 8.17
 12 -12 -3 127.92 8.74
 -12 12 3 110.36 10.17
 12 -12 -3 97.3 7.54
 -12 -12 3 139.16 9.27
 -12 -12 3 142.79 8.75
 -12 -12 2 47.28 5.07
 12 -12 -2 55.01 5.73
 -12 -12 2 49.94 5.77
 -12 -12 2 52.71 5.14
 -12 12 2 49.81 6.71
 -12 -12 1 201.71 12.77
 -12 -12 1 204.8 12.82
 12 12 -1 211.41 15.03
 12 -12 -1 182.25 13.09
 12 -12 -1 173.08 12.95
 12 -12 -1 190.84 13.41
 -12 -12 1 149.46 13.76
 -12 -12 1 207.85 13.64
 12 12 0 157.36 13.4
 -12 -12 0 167.33 10.89
 -12 -12 0 142.47 12.13
 12 -12 0 155.38 11.19
 12 -12 0 146.49 11.73
 -12 -12 0 172.42 11.43
 12 -12 0 125.96 11.12
 12 -12 1 245.22 17.23
 12 12 1 289.52 19.93
 -12 -12 -1 250.92 16.36
 -12 -12 -1 301.13 17.56
 12 -12 1 269.09 17.62
 12 -12 1 282.94 16.84
 12 -12 2 76.93 6.71
 12 -12 2 70.55 6.18
 12 -12 2 52 5.33
 12 12 2 76.71 8.29
 -12 -12 -2 84.86 6.83
 12 12 2 78.78 7.74
 -12 -12 -2 58.26 5.39
 12 -12 2 54.42 5.65
 -12 -12 -2 70.7 6.74
 12 -12 3 157.9 9.53
 12 12 3 163.73 11.68
 -13 1 9 5.54 4.41
 -13 -1 9 -0.69 4.38
 -13 -1 9 2.96 5.35
 -13 1 9 5.3 4.46
 -13 1 8 121.63 11.75
 -13 1 8 107.76 12.83
 -13 -1 8 123.74 11.28
 -13 -1 8 103.68 11.19
 -13 1 8 98.83 11.34
 -13 -1 8 138.78 15.1
 -13 1 8 110.8 13.56
 -13 1 8 114.88 12.17
 -13 -1 8 109.22 10.54
 -13 1 8 99.7 10.01
 -13 -1 7 18.24 6.07
 -13 1 7 19.54 6.55
 -13 -1 7 23.97 7.29
 -13 -1 7 14.26 4.88
 -13 1 7 20.52 7.2
 -13 -1 7 11.21 6.49
 -13 1 7 21.78 5.44
 -13 1 7 35.79 7.38
 -13 -1 7 25.94 6.82
 -13 1 7 29 9.69
 -13 -1 7 31.07 6.87
 -13 1 7 18.34 6.22
 -13 1 7 25.53 7.52
 -13 -1 6 173.65 15.23
 -13 1 6 155.52 15.19
 -13 -1 6 183.94 14.45
 -13 -1 6 206.45 17.2
 -13 1 6 176.45 16.3
 -13 1 6 196.66 17.77
 -13 -1 6 172.6 14.68
 -13 -1 6 153.89 17.57
 -13 1 6 187.02 15.47
 -13 -1 6 184.3 16.95
 -13 -1 6 174.66 15.49
 -13 1 6 174.87 16.87
 -13 1 6 152.83 14.73
 -13 1 6 159.74 16.55
 -13 1 6 169.72 14.36
 -13 1 6 169.82 14.2
 -13 -1 6 191.69 14.4
 -13 -1 6 169.09 13.87
 -13 -1 6 139.61 12.59
 -13 -1 6 207.67 17.58
 -13 -1 5 9.09 4.28
 -13 1 5 9.58 5.07
 -13 1 5 3.06 3.69
 -13 1 5 2.87 2.72
 -13 -1 5 5.94 3.89
 -13 1 5 7.63 5.38
 -13 -1 5 6.44 4.97
 -13 1 5 5.89 4.72
 -13 1 5 2.55 5.04
 -13 -1 5 4.88 4.65
 -13 -1 5 4.83 2.91
 -13 1 5 4.12 2.99
 -13 1 5 6.94 3.7
 -13 -1 5 5.32 3.38
 -13 -1 5 0.6 3.29
 -13 -1 5 3.35 7.81
 -13 1 5 1.4 3.43
 -13 -1 5 7.47 5.58
 -13 1 5 0.89 5.63
 -13 -1 5 1.7 4.99
 -13 1 5 4.85 5.61
 -13 1 4 154.28 11.41
 -13 -1 4 136.24 12.69
 -13 1 4 155.87 11.92
 -13 -1 4 147.59 11.36
 -13 1 4 153 11.9
 -13 1 4 153.09 13.31
 -13 -1 4 142.27 12.79
 -13 1 4 140.89 12.09
 -13 1 4 157.09 13.4
 -13 -1 4 135.16 10.84
 -13 1 4 169.05 12.58
 -13 -1 4 137.94 12.01
 -13 -1 3 278.75 17.65
 -13 1 3 268.76 17.37
 -13 1 3 258.99 16.47
 -13 -1 3 272.59 17.06
 -13 1 3 279.78 17.37
 -13 -1 3 264.13 15.97
 -13 1 3 252.17 17.81
 -13 -1 3 259.82 17.54
 -13 -1 3 255.69 15.97
 -13 1 3 251.71 16.76
 -13 -1 2 1841.22 102.69
 -13 -1 2 1747.07 102.21
 -13 1 2 2126.81 102.67
 -13 -1 2 1949.61 100.69
 -13 1 2 2028.73 102.27
 -13 -1 2 2031.57 101.78
 -13 1 2 1980.31 101.24
 -13 1 1 1313.39 68.4
 -13 -1 1 1274.96 67.95
 -13 1 1 1304.07 66.83
 -13 -1 0 1295.77 68.09
 -13 1 0 1313.14 68.5
 13 1 1 571.1 33.95
 -13 -1 -1 600.9 32.48
 -13 1 -1 597.4 32.79
 13 -1 2 869.49 48.98
 13 1 2 943.81 49.68
 13 -1 2 913.66 48.56
 13 1 2 946.32 49.57
 13 1 2 828.54 47.13
 -13 1 -2 978.86 48.26
 -13 -1 -2 948.04 47.72
 13 -1 2 870.27 46.23
 13 1 2 818.02 47.05
 13 1 3 23.56 4.73
 13 -1 3 18.73 4.49
 -13 -1 -3 22.36 3.49
 -13 1 -3 27.13 4.07
 13 -1 3 24.67 4.68
 13 1 3 33.71 5.9
 13 -1 4 48.58 5.46
 13 -1 4 47.36 5.33
 -13 -1 -4 40.62 5.08
 -13 1 -4 50.35 6
 13 -1 4 50.81 6.46
 13 1 4 40.35 5.25
 13 1 4 61.53 6.56
 13 -1 4 46.43 5.76
 13 -1 4 48.74 7.14
 13 1 4 47.46 7.95
 13 1 4 46.86 6.14
 13 -1 4 34.83 5.53
 13 -1 5 18.22 4.84
 13 -1 5 19.97 4.47
 13 -1 5 18.97 6.19
 13 1 5 11 4.14
 13 -1 5 21.08 4.68
 -13 -1 -5 24.15 4.22
 -13 1 -5 18.77 4.34
 13 -1 5 17.03 5.44
 13 1 5 25.06 7.22
 13 1 5 12.56 3.68
 13 -1 5 15.68 3.76
 13 1 5 21.48 5.35
 13 -1 5 16.28 5.24
 -13 -1 -6 309.37 21.13
 -13 1 -6 326.52 21.86
 13 1 6 341.45 23.31
 13 1 6 316.66 22.42
 13 -1 6 323.63 22.78
 13 -1 6 297.58 22.98
 13 1 6 340.62 24.2
 13 -1 6 305.53 21.03
 13 -1 6 313.72 20.42
 13 1 6 314.74 20.85
 13 -1 6 327.74 20.82
 13 -1 7 128.29 11.97
 13 1 7 122.28 12.18
 13 1 8 -2.16 4.15
 13 -1 8 10.24 3.79
 13 1 8 3.21 4.24
 13 -1 8 0.55 3.81
 13 1 8 2 3.04
 13 1 8 5.84 4.4
 -13 3 8 26.73 6.53
 -13 3 8 38 6.78
 -13 -3 8 37.46 6.23
 -13 3 8 22.68 5
 -13 -3 8 27.92 5.61
 -13 3 8 39.99 7.63
 -13 3 8 36.96 8.73
 -13 -3 8 35.37 5.76
 -13 -3 8 31.98 9.9
 -13 3 7 28.51 8.04
 -13 -3 7 30.93 5.8
 -13 -3 7 28.81 10.31
 -13 -3 7 19.56 6.7
 -13 -3 7 21.3 5.7
 -13 3 7 14.28 6.31
 -13 -3 7 27.35 6.82
 -13 -3 6 67.55 8.33
 -13 -3 6 90.19 11.3
 -13 -3 6 64.68 8.03
 -13 3 6 81.16 10.94
 -13 3 6 85.93 11.94
 -13 -3 6 57.97 8.91
 -13 -3 6 64.74 12.98
 -13 3 6 74.68 11.2
 -13 3 6 66.78 11.25
 -13 -3 6 63.35 8.07
 -13 -3 5 607.07 37.36
 -13 3 5 614.58 38.24
 -13 -3 5 646.21 37.28
 -13 3 5 643.3 39.12
 -13 -3 5 549.46 36.27
 -13 3 5 557.35 38.29
 -13 3 5 702.57 42.22
 -13 3 5 641.86 39.55
 -13 -3 5 644.12 38.63
 -13 -3 5 653.43 37.28
 -13 -3 5 558.02 38.43
 -13 -3 5 579.87 41.94
 -13 -3 5 638.87 39.89
 -13 -3 5 661.21 38.46
 -13 3 5 631.07 39.06
 -13 3 5 621.64 38.75
 -13 -3 5 680.22 35.87
 -13 3 5 675.07 38.34
 -13 -3 5 647.74 35.86
 -13 -3 5 672.37 37.29
 -13 -3 4 46.09 7.23
 -13 -3 4 33.08 4.36
 -13 -3 4 37.66 4.87
 -13 3 4 54.11 7.05
 -13 -3 4 30.54 5.79
 -13 3 4 40.82 5.63
 -13 -3 4 36.72 9.57
 -13 -3 4 51.55 6.19
 -13 -3 4 28.13 5.65
 -13 3 4 31.92 5.7
 -13 -3 4 30.93 4.49
 -13 3 4 36.72 5.6
 -13 3 4 39.17 5.84
 -13 3 4 41.71 6.37
 -13 3 4 45.6 7.76
 -13 -3 4 44.17 10.16
 -13 -3 4 31.59 7.05
 -13 -3 4 34.74 4.8
 -13 -3 4 46.67 5.59
 -13 -3 4 42.2 5.5
 -13 3 3 487.59 28.03
 -13 3 3 470.2 27.72
 -13 -3 3 457.35 27.1
 -13 -3 3 474.02 26.93
 -13 -3 3 436.94 26.61
 -13 -3 3 448.07 28.8
 -13 3 3 473.21 27.88
 -13 3 3 508.38 28.28
 -13 -3 3 417.31 27.85
 -13 3 2 141.04 10.03
 13 -3 -2 145.96 10.23
 -13 -3 2 132.78 9.25
 13 3 -1 1516.43 76.29
 -13 -3 1 1440.57 74.48
 -13 -3 1 1367.13 75.43
 -13 3 1 1290.27 74.87
 -13 -3 1 1375.81 73.47
 -13 3 0 34.89 4.92
 -13 -3 0 28.79 3.5
 13 -3 0 38.99 5.65
 -13 -3 0 30.52 3.06
 13 -3 0 33.69 3.12
 13 -3 0 27.97 5.28
 -13 -3 0 29.67 3.45
 13 -3 0 28.17 3.24
 -13 -3 0 34.4 4.26
 -13 -3 -1 602.42 33.17
 -13 3 -1 613.86 33.7
 -13 -3 -1 579.24 32.48
 13 -3 1 600.37 34.41
 13 -3 1 583.77 35.24
 13 3 1 602.29 35.29
 13 -3 1 618.43 32.91
 -13 -3 -2 163.25 11.12
 13 -3 2 176.14 12.37
 13 -3 2 163.66 13.31
 13 3 2 173.58 14.04
 13 3 2 173.28 12.89
 13 -3 2 197.2 13.19
 -13 -3 -2 178.27 11.52
 -13 3 -3 951.25 55.58
 -13 -3 -3 998.83 54.38
 13 -3 3 1043.84 56.74
 13 3 3 982.57 58.31
 13 -3 3 1123.96 57.26
 13 3 3 1026.04 57.12
 -13 -3 -3 1024.42 54.49
 -13 3 -4 83.37 8.36
 -13 -3 -4 82.63 7.29
 13 -3 4 97.61 9.55
 13 -3 4 95.74 8.41
 13 3 4 89.59 9.74
 13 3 4 86.97 8.36
 13 -3 4 82.33 7.46
 13 3 4 64.12 7.22
 13 -3 4 99.95 9.84
 13 3 4 83.4 9.9
 13 -3 5 306.96 21.58
 13 -3 5 341.87 22.36
 13 3 5 330.2 23.91
 -13 3 -5 288.12 20.61
 -13 -3 -5 273.99 19
 13 3 5 290.96 19.74
 13 -3 5 278.5 19.45
 13 -3 5 292.68 19.96
 13 3 5 351.98 21.97
 13 3 6 11.93 4.49
 13 -3 6 12.45 4.81
 13 -3 6 7.75 3.88
 13 -3 6 8.81 3.89
 13 -3 6 14.32 5.2
 13 3 6 11.26 6.37
 -13 -3 -6 13 3.71
 -13 3 -6 11.28 4.76
 13 3 6 20.95 6.35
 13 -3 6 7.9 4.83
 13 -3 7 13.8 5.09
 13 -3 7 11.94 4.12
 13 3 7 11.82 6.65
 13 3 7 12.64 5.07
 13 3 7 17.61 6.32
 13 -3 7 20.55 5.29
 13 -3 7 9 4.82
 13 3 7 18.03 5.15
 13 -3 7 19.48 5.01
 13 3 7 19.99 5.23
 13 3 8 14.9 4.86
 13 -3 8 12.07 3.38
 13 3 8 5.81 3.4
 13 3 8 11.91 3.85
 13 3 8 5.82 2.99
 13 -3 8 11.91 4.07
 -13 -5 8 11.23 3.67
 -13 5 8 15.54 6.63
 -13 5 8 20.63 4.7
 -13 -5 8 24.96 4.87
 -13 5 8 16.15 4.91
 -13 -5 7 1.3 9.09
 -13 5 7 4.97 6.71
 -13 5 7 5.82 4.99
 -13 5 7 -0.86 4.67
 -13 5 7 1.14 3.86
 -13 -5 7 0.68 5
 -13 -5 7 -1.15 3.79
 -13 5 7 -0.69 3.34
 13 -5 -7 4.78 4.34
 -13 -5 7 3.92 3.58
 -13 5 6 126.54 14.96
 -13 -5 6 128.13 18.14
 -13 -5 6 142.36 12.96
 -13 -5 6 170.39 13.4
 -13 -5 6 137.88 14.42
 -13 -5 6 143.14 12.38
 -13 -5 6 156.74 12.53
 -13 5 6 167.19 14.66
 -13 -5 6 129.1 13.62
 -13 5 6 147.71 13.98
 -13 5 6 133.49 12.99
 -13 -5 5 11.78 5.62
 -13 -5 5 10.35 4.85
 -13 5 5 11.14 5.25
 -13 -5 5 6.29 3.6
 -13 -5 5 10.49 3.76
 -13 -5 5 8.54 4.45
 -13 -5 5 10.86 3.68
 -13 5 5 11.21 8.4
 -13 5 5 13.3 4.92
 -13 5 5 4.75 4.67
 -13 -5 5 21.36 10.77
 -13 -5 5 3.24 4.82
 -13 -5 5 10.32 5.92
 -13 -5 5 9.18 5.13
 -13 -5 5 12.05 4.58
 -13 5 5 6.57 3.83
 -13 -5 4 323.08 25.07
 -13 -5 4 384.7 23.14
 -13 -5 4 346.63 22.31
 -13 -5 4 357.34 24.48
 -13 5 4 351.5 24.22
 -13 5 4 347.41 25.64
 -13 -5 4 329.7 23.16
 -13 -5 4 361.3 21.55
 -13 -5 4 337.62 21.67
 -13 5 4 355.75 23.52
 13 -5 -4 384.34 25.11
 -13 -5 4 351.97 22.48
 -13 -5 4 342.35 21.75
 -13 -5 4 336.52 22.47
 -13 -5 4 311.32 27.97
 -13 5 4 355.64 24.38
 -13 -5 4 318.11 23.96
 -13 -5 4 288.58 22.67
 -13 5 4 342.38 23.84
 -13 -5 3 29.41 6.27
 -13 -5 3 22.18 4.79
 -13 5 3 19.3 4.36
 13 -5 -3 28.91 6.84
 -13 5 3 23.44 8.75
 -13 -5 3 25.4 5.89
 -13 5 3 19.21 4.31
 -13 -5 3 23.24 5.34
 -13 -5 3 16.49 10.03
 -13 5 3 17.39 4.82
 -13 -5 3 21.56 4.27
 -13 -5 3 22.92 4.95
 -13 -5 3 22.9 6.28
 -13 -5 3 20.11 4.03
 13 -5 -3 19.26 5.78
 -13 5 3 26.24 5.22
 -13 5 3 21.71 5.19
 -13 -5 3 26.59 4.72
 -13 -5 2 1310.84 73.62
 13 -5 -2 1516.08 74.99
 13 -5 -2 1383.39 76.45
 -13 5 2 1285.11 74.54
 -13 -5 2 1346.78 75.21
 -13 5 2 1374.59 74.75
 -13 5 2 1403.13 73.61
 -13 -5 1 440.04 28.06
 -13 -5 1 470.5 27.74
 13 -5 -1 440.85 29.1
 -13 5 1 451.18 27.26
 13 -5 -1 468.04 27.25
 13 -5 -1 493.08 27.8
 13 -5 0 775.35 44.51
 13 -5 0 860.45 44.2
 13 -5 0 746.41 42.78
 -13 -5 0 706.28 42.62
 13 -5 0 764.55 42.79
 -13 -5 0 790.84 42.82
 13 -5 0 763.58 42.93
 13 -5 1 23.29 5.09
 -13 5 -1 23.79 4.62
 13 -5 1 29.02 5.39
 -13 -5 -1 31.89 4.5
 13 -5 1 34.84 5.17
 13 -5 1 30.62 5.62
 -13 5 -2 509.12 28.07
 13 -5 2 469.36 28.41
 13 -5 2 506.59 28.03
 13 -5 2 423.15 28.19
 13 -5 2 517.13 29.31
 13 -5 2 480.12 28.9
 13 -5 3 5.5 4.37
 13 -5 3 -0.8 4.11
 -13 5 -3 1.74 3.64
 13 5 3 4.59 4.73
 13 5 3 0.86 2.46
 -13 -5 -3 -0.46 2.93
 13 -5 3 2.56 2.64
 13 -5 3 1.3 3.45
 13 5 4 310.57 19.76
 13 -5 4 330.17 22.1
 13 -5 4 224.46 20.76
 13 5 4 304.24 22.19
 13 -5 4 336.91 21.44
 13 5 4 317.66 23.83
 -13 -5 -4 312.38 19.56
 13 -5 4 321.71 20.79
 -13 5 -4 307.29 21.05
 13 -5 5 10.14 3.67
 13 5 5 14.4 4.47
 13 -5 5 19.41 5.79
 13 -5 5 14.94 4.51
 13 5 5 11.55 4.13
 -13 5 -5 13.2 5.12
 13 -5 6 48.92 7.3
 13 -5 6 38.13 6.12
 13 5 6 53.45 9.08
 13 -5 6 41.59 7.11
 13 -5 7 1.24 2.97
 13 5 7 2.01 5.41
 13 -5 7 -1.98 3.49
 13 -5 7 0.57 3.36
 13 5 7 0.62 3.36
 -13 -5 -7 -4.52 4.36
 13 5 7 -0.68 3.76
 13 5 7 0.79 4.59
 13 -5 7 6.09 3.99
 13 -5 8 43.04 4.58
 13 5 8 42.54 5.2
 -13 -7 7 76.75 8.71
 -13 7 7 96.72 9.39
 -13 7 7 84.69 8.95
 -13 7 6 49.87 7.57
 -13 -7 6 28.97 6.93
 13 -7 -6 25.25 5.73
 -13 7 6 35.35 6.38
 -13 -7 6 34.17 5.82
 -13 -7 6 32.15 4.74
 -13 -7 6 41 7.47
 -13 7 5 237.78 18.66
 -13 -7 5 200.01 16.27
 -13 7 5 218.53 17.1
 -13 -7 5 250.7 16.3
 -13 -7 5 228.82 17.07
 -13 7 5 213.14 18.45
 -13 -7 5 188.76 19
 -13 -7 5 184.8 18.24
 -13 -7 5 246.17 17.27
 -13 -7 5 220.72 17.69
 13 -7 -5 225.4 17.99
 -13 -7 5 299.91 19.84
 -13 -7 4 92.31 9.47
 -13 -7 4 95.14 8.92
 -13 -7 4 57.85 8.88
 -13 -7 4 97 11.67
 -13 7 4 78.92 9.88
 -13 7 4 90.2 10.62
 13 -7 -4 82.69 9.57
 -13 -7 4 96.17 12.42
 -13 -7 4 96.63 9.87
 -13 -7 4 85.28 8.27
 -13 -7 4 90.08 8.87
 -13 7 4 95.65 10.27
 -13 -7 3 248.62 20.17
 -13 7 3 320.6 22.21
 -13 -7 3 296.34 19.85
 -13 -7 3 310.25 19.47
 -13 7 3 290.56 21.25
 -13 -7 3 290.27 23.7
 -13 -7 3 308.85 20.76
 -13 -7 3 343 22.93
 -13 7 3 279.31 21.58
 13 -7 -3 301.54 22.2
 -13 -7 3 306.74 23.42
 -13 7 3 285.29 21.48
 13 -7 -3 321.69 21.95
 -13 -7 3 302.48 20.59
 -13 -7 3 301.3 19.8
 -13 -7 3 259.98 22.01
 -13 -7 2 126.22 13.11
 13 -7 -2 151.1 13.77
 -13 7 2 174.46 13.82
 -13 7 2 145.71 13.92
 -13 -7 2 179.46 16.11
 -13 -7 2 180.79 13.58
 -13 -7 2 165.91 12.38
 13 -7 -2 149.65 14.38
 -13 -7 2 183.16 13.17
 -13 -7 2 159.77 14.55
 -13 -7 2 170.97 15.21
 -13 -7 1 589.62 35.83
 13 -7 -1 620.92 36.53
 13 -7 -1 607.03 36.48
 -13 7 1 613.56 36.16
 -13 7 1 548.64 36.66
 -13 -7 1 559.04 34.89
 -13 -7 1 588.52 35.06
 -13 -7 1 591.17 34.51
 -13 -7 1 584.89 37.44
 13 -7 -1 600.49 37.58
 -13 -7 1 645.54 35.42
 13 -7 -1 633.31 35.69
 -13 -7 1 617.03 35.27
 -13 -7 1 595.2 35.47
 -13 -7 1 588.2 37.53
 13 -7 0 263.49 18.94
 -13 -7 0 286.51 18.7
 13 -7 0 259.6 18.28
 -13 -7 0 279.48 18.77
 -13 -7 0 271.34 19.64
 13 -7 0 276.82 19.54
 -13 7 0 319.03 19.71
 -13 -7 0 262.16 17.54
 -13 -7 0 288.06 20.33
 -13 7 0 276.95 20.5
 13 -7 0 240.62 19.61
 -13 -7 0 301.67 19.2
 -13 -7 0 256.4 18.23
 -13 -7 0 283.06 18.8
 13 -7 1 579.55 34.96
 13 -7 1 616.13 37.06
 13 -7 1 585.41 36
 -13 -7 -1 579.14 36.24
 -13 -7 -1 607.08 36.41
 -13 -7 -1 628.12 35.48
 -13 -7 -1 587.94 34.92
 -13 -7 -1 616.03 35.32
 -13 -7 -1 605.57 34.97
 13 -7 1 538.33 35.24
 -13 -7 -2 177.76 12.27
 13 -7 2 131.66 12.98
 13 -7 2 139.25 13.47
 13 -7 2 123.61 12.56
 13 -7 2 139.89 12.14
 13 -7 2 144.22 13.31
 -13 -7 -2 168.08 13.51
 -13 -7 -2 165.5 12.63
 13 -7 2 158.4 14.38
 -13 -7 -3 432.76 26.74
 13 -7 3 391.96 28.36
 13 -7 3 440.89 28.07
 13 7 3 412.44 29.79
 13 -7 3 421.1 26.47
 13 -7 3 451.89 28.2
 -13 -7 -3 436.28 27.68
 -13 -7 -3 416.8 26.13
 13 -7 4 24.43 6.03
 13 7 4 25.58 6.45
 13 -7 4 20 5.84
 13 -7 4 16.59 4.76
 -13 -7 -4 27.67 4.68
 13 7 4 31.32 6
 13 -7 4 31.54 5.98
 -13 -7 -4 41.82 7.77
 13 7 4 23.48 6.83
 13 -7 5 255.38 18.73
 13 -7 5 235.54 17.24
 13 7 5 252.36 18.47
 -13 -7 -5 264.48 16.87
 13 -7 5 233.73 17.75
 13 7 5 239.85 19.3
 13 7 6 9.13 4.69
 13 -7 6 15.31 4.38
 -13 -7 -6 1.34 4.91
 13 -7 6 11.12 3.86
 13 -7 6 9.68 3.62
 13 -7 7 32.25 3.6
 13 7 7 25.22 5.25
 13 -7 7 27.14 4.46
 -13 9 6 57.2 7.47
 -13 -9 6 60.23 7.07
 -13 -9 6 74.66 6.27
 -13 -9 6 68.57 5.51
 -13 -9 5 136.52 11.38
 -13 -9 5 154.02 10.85
 -13 9 5 126.02 12.9
 -13 -9 5 139.08 11.52
 -13 -9 5 140.37 12.99
 -13 -9 4 -1 5.77
 13 -9 -4 1.52 3.59
 -13 9 4 10.91 5.1
 13 -9 -4 6.37 3.09
 13 -9 -3 130.51 12.08
 -13 -9 3 164.7 16.49
 13 -9 -3 137.92 13.73
 -13 9 3 165.25 14.45
 -13 -9 3 149.29 15.46
 -13 9 3 154.86 14.81
 -13 -9 3 174.4 12.2
 -13 -9 3 162.67 12.77
 -13 -9 3 158.34 13.39
 -13 -9 3 161.84 12.55
 13 -9 -3 172.8 13.49
 13 -9 -2 332.11 22.99
 -13 -9 2 408.19 23.29
 13 -9 -2 333.4 24.84
 13 -9 -2 367.11 24.6
 -13 9 2 373.98 26.24
 13 -9 -2 351.82 24.87
 13 -9 -2 363.84 25.18
 -13 -9 2 321.37 21.87
 -13 -9 2 361.91 23.45
 -13 -9 2 351.19 22.53
 -13 -9 2 410.39 24.05
 -13 -9 2 323.22 26.11
 -13 -9 2 395.07 27.44
 -13 -9 1 248.9 16.96
 13 -9 -1 247.43 18.08
 13 -9 -1 257.74 18.7
 13 -9 -1 261.2 20.04
 -13 9 1 277.27 21.3
 -13 -9 1 242.5 18.87
 -13 -9 1 278.61 17.83
 13 -9 -1 240.26 19.4
 13 -9 0 78.4 8.96
 13 -9 0 84.14 8.99
 -13 -9 0 107.22 10.21
 -13 -9 0 81.29 9.32
 13 -9 0 81.85 8.64
 -13 -9 0 86.28 9.03
 -13 -9 0 60.87 8.33
 13 -9 1 102.04 10.55
 -13 -9 -1 118.77 11.23
 -13 -9 -1 93.2 9.89
 -13 -9 -1 135.44 11.6
 13 9 1 110.62 11.46
 13 -9 1 102.78 11.76
 13 -9 2 155.47 12.45
 13 -9 2 137.87 11.98
 13 -9 2 130.21 13.12
 -13 -9 -2 126.41 11.89
 -13 -9 -2 149.28 13.16
 -13 -9 -2 153.82 12.49
 13 -9 2 152.12 14.29
 -13 -9 -2 179.13 13.39
 13 9 2 152.53 13.99
 13 9 3 79.66 9.24
 -13 -9 -3 54.18 6.84
 13 -9 3 63.43 7.1
 13 -9 3 56.34 7.68
 -13 -9 -3 62.56 8.36
 13 9 3 73.48 10.3
 13 -9 3 60.35 7.86
 13 9 4 49.8 7.35
 13 -9 4 44.68 6.15
 -13 -9 -4 50.91 6.02
 -13 -9 -4 43.75 5.62
 13 -9 4 36.96 6.11
 13 9 4 57.25 8.33
 -13 -9 -4 61.44 7.88
 -13 -9 -4 35.53 5.5
 13 -9 5 23.33 4.79
 13 -9 5 24.98 4.3
 -13 -9 -5 22.16 3.66
 -13 -9 -5 17.9 4.8
 13 -9 6 11.39 2.81
 13 -9 6 14.36 3.28
 13 9 6 8.23 2.95
 -13 11 5 35.65 5.06
 -13 -11 5 33.7 3.62
 -13 -11 5 35.73 3.66
 -13 11 4 277.02 18.21
 -13 -11 4 276.91 15.72
 -13 -11 4 281.22 15.34
 -13 -11 3 8.58 3.7
 -13 -11 3 10.01 3.01
 -13 -11 3 11.14 3.62
 -13 11 3 4.77 4.26
 -13 -11 3 12.78 3.54
 13 -11 -3 10.93 2.7
 -13 -11 3 14.63 4.72
 -13 11 2 104.17 11.41
 -13 -11 2 79.08 7.53
 13 -11 -2 86.31 8.48
 13 -11 -2 102.15 9.53
 -13 -11 2 123.11 9.3
 13 -11 -2 88.84 8
 -13 -11 2 122.42 8.85
 -13 -11 2 119.35 9.67
 -13 -11 2 96.42 10.61
 13 -11 -1 70.01 7.68
 13 -11 -1 62.43 7.89
 -13 -11 1 76.19 7.08
 -13 -11 1 69.75 7.02
 13 -11 -1 63.98 7.5
 13 -11 -1 72.89 7.11
 -13 -11 1 61.83 8.39
 -13 -11 1 70.1 7.38
 13 11 -1 72.23 9.53
 13 -11 0 352.85 23.01
 13 -11 0 335.59 22.79
 13 -11 0 359.75 22.96
 13 -11 0 347.03 22.27
 -13 -11 0 327.44 21.74
 13 -11 1 25.51 4.29
 13 11 1 29.71 6.77
 -13 -11 -1 22.56 4.26
 13 -11 1 18.14 3.97
 -13 -11 -1 31.3 4.95
 13 -11 1 26.99 5.28
 -13 -11 -1 26.84 4.92
 13 -11 1 21.91 4.36
 -13 -11 -2 176.92 12.84
 -13 -11 -2 145.53 11.57
 -13 -11 -2 185.53 13.18
 13 -11 2 143.73 12.05
 13 -11 2 176.77 12.03
 13 -11 2 199.73 13.66
 13 11 2 175.21 15.29
 13 11 3 54.64 7.52
 13 -11 3 51.78 5.76
 -13 -11 -3 50.93 5.8
 -13 -11 -3 56.14 5.73
 13 -11 3 51.03 5.69
 -13 -11 -4 107.09 8.42
 13 -11 4 145.97 9.3
 13 -13 -2 0.6 1.02
 13 -13 -1 180.69 10.12
 13 -13 -1 150.13 9.93
 -13 -13 1 166.03 10.34
 13 -13 0 2.65 1.38
 13 -13 0 2.94 1.78
 -13 -13 0 3.79 2.09
 13 -13 1 23.06 2.71
 13 -13 1 23.67 2.62
 -13 -13 -1 25.49 3
 -14 0 9 -2.86 4.58
 -14 0 9 1.38 3.81
 -14 0 8 87.28 10.22
 -14 0 8 95.48 9.48
 -14 0 8 111.04 13.38
 -14 0 8 85.21 10.23
 -14 0 7 -5.5 5.54
 -14 0 7 -0.79 5.09
 -14 0 7 3.65 5.28
 -14 0 7 0.68 3.67
 -14 0 7 14.11 8.43
 -14 0 7 -0.96 4.61
 -14 0 6 573.8 39.71
 -14 0 6 594.56 35.96
 -14 0 6 564.4 34.91
 -14 0 6 591.12 35.59
 -14 0 6 620.17 35.37
 -14 0 6 625.42 39.03
 -14 0 6 566.06 36.72
 -14 0 6 549.09 36.42
 -14 0 6 539 37.07
 -14 0 6 529.2 35.77
 -14 0 6 549.35 38.06
 -14 0 5 -2.72 4.59
 -14 0 5 3.29 4.76
 -14 0 5 2.03 2.42
 -14 0 5 2.89 3.21
 -14 0 5 -0.91 4.47
 -14 0 5 -0.79 4.85
 -14 0 5 -0.67 3.08
 -14 0 5 1.33 4.43
 -14 0 5 5.48 4.17
 -14 0 5 -1.95 5.27
 -14 0 4 933.47 51.12
 -14 0 4 863.41 49.59
 -14 0 4 842.7 50.16
 -14 0 4 855.22 50.67
 -14 0 4 874.48 48.76
 -14 0 4 918.81 49.94
 -14 0 4 959.28 52.47
 -14 0 3 -1.54 3.26
 -14 0 3 2.94 2.07
 -14 0 3 1.85 3.12
 -14 0 3 1.42 2.9
 -14 0 3 -0.46 3.3
 -14 0 2 3111.39 165.59
 -14 0 2 3407.24 165.27
 -14 0 2 3233.03 165.77
 -14 0 2 3143.45 163.33
 -14 0 1 3.27 3.03
 -14 0 0 6538.13 333.38
 14 0 1 1.24 3.27
 -14 0 -1 1.92 2.83
 14 0 2 581.37 34.96
 14 0 2 667.76 35.72
 -14 0 -3 -0.4 2.55
 14 0 3 2.12 3.86
 14 0 3 -2.1 3.11
 -14 0 -4 1128.75 61.6
 14 0 4 1071.3 63.33
 14 0 4 1148.24 65.16
 14 0 4 1215.74 62.15
 14 0 4 1207.52 61.52
 14 0 4 1113.29 61.22
 14 0 4 1054.83 62.15
 14 0 5 2.54 4.07
 14 0 5 -2.13 5.31
 14 0 5 -2.94 4.25
 14 0 5 2.84 4.11
 14 0 5 -1.01 3.22
 14 0 5 -0.76 5.33
 -14 0 -5 -1.73 3.38
 14 0 6 88.11 8.66
 -14 0 -6 107.28 9.76
 14 0 6 79.83 9.15
 14 0 6 100.28 10.76
 14 0 6 79.7 9.7
 14 0 6 74.51 10.3
 14 0 7 -2.97 3.89
 14 0 7 1.46 5.29
 14 0 8 88.53 8.32
 14 0 8 85.34 8.85
 14 0 8 95.15 9.02
 -14 -2 9 -0.51 5.08
 -14 -2 9 0.99 3.12
 -14 2 9 1.2 3.62
 -14 2 8 6.4 4.83
 -14 2 8 6.83 6.67
 -14 -2 8 10.02 4.96
 -14 2 8 5.02 6.02
 -14 -2 8 6.07 4.38
 -14 2 8 10.43 4.26
 -14 -2 8 7.04 4.14
 -14 2 8 9.36 6.7
 -14 -2 8 5.3 8.44
 -14 -2 7 5.59 6.21
 -14 -2 7 -5.37 9.38
 -14 2 7 -0.91 6.39
 -14 2 7 9.04 6.54
 -14 -2 7 2.15 4.91
 -14 2 7 1.51 4.94
 -14 -2 7 1.56 5.37
 -14 -2 7 1.76 4.24
 -14 2 7 9.08 6.06
 -14 -2 7 -2.61 4.14
 -14 -2 6 -3.56 5.27
 -14 2 6 3.02 4.57
 -14 2 6 -5.09 6.32
 -14 2 6 1.14 4.71
 -14 -2 6 10.24 5.59
 -14 -2 6 5.24 3.84
 -14 2 6 -1.72 3.98
 -14 2 6 5.17 3.86
 -14 -2 6 2.06 3.86
 -14 -2 6 4.77 4.09
 -14 -2 6 5.55 5.99
 -14 -2 6 1.35 8.73
 -14 -2 6 -3.5 8.51
 -14 2 6 -0.85 5.72
 -14 -2 6 2.81 4.06
 -14 2 6 -0.81 3.68
 -14 2 6 4.88 5.93
 -14 2 6 1.15 4.99
 -14 -2 5 23.95 6.29
 -14 2 5 29.85 6.71
 -14 -2 5 27.49 5.45
 -14 -2 5 31.24 6.97
 -14 2 5 17.14 6.54
 -14 -2 5 30.09 6.49
 -14 2 5 28.23 5.01
 -14 2 5 32.55 6.87
 -14 -2 5 26.67 4.07
 -14 2 5 27.6 5.34
 -14 -2 5 25.1 6.67
 -14 2 5 23.53 6.63
 -14 -2 5 28.53 9.89
 -14 2 5 27.42 5.02
 -14 -2 5 33.01 5.15
 -14 -2 5 20.28 4.91
 -14 -2 5 27.31 8.9
 -14 -2 5 28.12 5.86
 -14 2 4 1.99 4.57
 -14 -2 4 1.47 3.12
 -14 2 4 4.64 2.84
 -14 2 4 3.39 3.5
 -14 -2 4 4.7 3.68
 -14 -2 4 2.42 4.22
 -14 2 4 0.82 4
 -14 -2 4 0.44 2.48
 -14 -2 4 3.29 2.09
 -14 -2 4 1.39 2.5
 -14 -2 4 2.07 2.5
 -14 2 4 1.21 3.11
 -14 -2 4 6.22 4.48
 -14 -2 4 6.01 6.42
 -14 -2 4 -1.01 7.93
 -14 2 4 0.57 2.54
 -14 2 4 3.5 2.81
 -14 -2 3 84.48 7.99
 -14 2 3 89.33 8.37
 -14 -2 3 103.36 7.26
 -14 2 3 97.78 8.02
 -14 2 3 81.99 7.53
 -14 -2 3 87.16 8.69
 -14 2 3 87.53 8.44
 -14 2 3 75.47 7.85
 -14 2 2 22.48 4.14
 -14 -2 2 16.41 2.61
 -14 -2 2 12.63 4.31
 -14 2 2 17.69 2.94
 14 -2 -1 251.19 15.84
 -14 2 1 233.35 14.7
 -14 -2 1 219.49 13.7
 -14 2 1 220.51 12.76
 -14 -2 0 5.51 2.81
 -14 2 0 6.29 3.44
 -14 -2 0 3.42 2.98
 14 2 0 5.3 4.48
 14 -2 0 4.23 4.25
 -14 -2 -1 335.41 18.23
 14 -2 1 236.86 18.91
 14 2 1 248.15 19.41
 14 -2 1 339.65 18.55
 -14 -2 -1 298.98 17.64
 -14 2 -1 300.41 18.24
 -14 -2 -2 241.21 14.33
 14 -2 2 239.27 15.31
 14 2 2 242.22 16.14
 14 2 2 227.94 17
 14 -2 2 178.92 15.42
 -14 -2 -2 218.93 14.16
 14 -2 3 390.28 22.86
 14 2 3 369.48 23.73
 -14 2 -3 367.13 22.02
 -14 -2 -3 354.82 21.04
 14 2 3 384.45 23.78
 14 -2 4 99.59 9.31
 14 2 4 102.59 9.56
 14 -2 4 80.17 8.74
 14 2 4 89.76 8.52
 14 -2 4 86.06 7.84
 14 2 4 86.38 8.07
 14 -2 4 71.83 7.16
 -14 -2 -4 99.29 8.14
 -14 2 -4 90.1 8.73
 14 -2 4 98.41 8.25
 14 -2 4 103.67 9.8
 14 2 4 96.07 11.19
 14 -2 5 -0.73 4.7
 14 -2 5 2.64 3.2
 14 2 5 -1.24 4.68
 14 -2 5 -1.14 3.59
 14 -2 5 0.91 2.76
 14 2 5 -0.55 3.2
 -14 -2 -5 0.53 2.65
 -14 2 -5 3.33 3.75
 14 -2 5 3.19 4.24
 14 2 5 -1.07 6.33
 14 -2 6 -0.74 3.96
 14 -2 6 0.83 3.9
 14 2 6 0.96 4.86
 14 2 6 4.59 6.1
 -14 -2 -6 0.61 3.13
 -14 2 -6 1.48 3.82
 14 2 6 4.1 4.81
 14 -2 6 0.59 3.65
 14 -2 6 2.4 4.79
 14 2 6 6.18 6.28
 14 -2 6 2.7 3.64
 14 -2 7 4.19 4.09
 14 2 7 5.31 4.55
 14 -2 7 -0.7 4.19
 14 2 7 -0.73 3.97
 14 -2 7 -0.79 4.07
 14 2 7 2.58 4.37
 14 2 7 4.48 5.31
 14 -2 7 -1.85 4.78
 14 -2 7 2.89 4.23
 14 2 8 -0.45 2.93
 14 -2 8 8.05 2.98
 14 2 8 10.88 4.01
 14 -2 8 7.13 3.5
 14 2 8 0.85 3.31
 14 2 8 7.21 4.18
 -14 -4 8 135.26 10.51
 -14 4 8 80.35 9.94
 -14 -4 8 141.36 14.71
 -14 -4 8 82.88 9.19
 -14 4 8 157.04 11.79
 -14 4 8 131.84 12.61
 -14 4 8 111.01 10.53
 -14 -4 8 111.04 9.9
 -14 -4 7 85.22 8.95
 -14 4 7 79.34 11.68
 -14 4 7 81.53 11.05
 -14 4 7 71.96 8.84
 -14 4 7 76.76 10.16
 -14 -4 7 100.28 10.08
 -14 4 6 47.57 10.17
 -14 4 6 61.47 10.36
 -14 -4 6 65.17 10.16
 -14 -4 6 77.14 14.03
 -14 4 6 56.46 10.02
 -14 -4 6 47.3 7.96
 -14 -4 6 63.65 8.08
 -14 4 6 69.17 11.18
 -14 -4 6 74 10.23
 -14 4 6 60.18 8.32
 -14 -4 6 69.4 8.08
 -14 -4 6 61.3 7.73
 -14 4 6 65.47 8.88
 -14 -4 6 72.67 8.13
 -14 4 5 79.89 9.39
 -14 -4 5 79.25 8.61
 -14 4 5 90 10.18
 -14 4 5 80.88 12.24
 -14 -4 5 94.6 8.45
 -14 -4 5 100.22 9.24
 -14 -4 5 76.34 9.8
 -14 -4 5 95.99 8.34
 -14 4 5 72.03 10.58
 -14 4 5 88.81 9.56
 -14 -4 5 102.26 11.92
 -14 -4 5 102.42 10.04
 -14 -4 5 86.81 9.61
 -14 -4 5 79.82 10.73
 -14 -4 5 106.43 9.9
 -14 4 5 103.08 10.64
 -14 4 5 76.28 10.36
 -14 -4 5 86.97 14.38
 -14 -4 4 1030.1 56.09
 -14 4 4 994.23 57.06
 -14 4 4 1059.47 58.34
 -14 4 4 1039.69 58.97
 -14 -4 4 1019.77 55.88
 -14 -4 4 1050.09 56.21
 -14 -4 4 899.94 57.23
 -14 -4 4 991.04 55.54
 -14 -4 4 1087.96 55.71
 -14 4 4 1065.07 57.93
 -14 -4 4 991.6 58.8
 -14 -4 4 1021.44 57.23
 -14 -4 4 989.14 56.73
 -14 4 4 1000.99 58.24
 -14 4 4 1063.24 58.24
 -14 -4 4 960.21 59.22
 -14 -4 4 1061.66 56.59
 -14 -4 4 935.86 61.63
 -14 -4 4 1003.34 58.41
 -14 4 3 985.26 53.68
 -14 -4 3 927.53 52.76
 -14 4 3 999.15 53.86
 -14 4 3 939.74 55.17
 -14 -4 3 880.56 54.05
 -14 4 3 1032.93 54.49
 -14 -4 3 946.53 53.37
 -14 -4 3 995.6 54.96
 -14 -4 3 841.84 57.37
 -14 4 3 973.44 54.61
 -14 -4 3 1011.6 52.75
 -14 -4 3 915.37 54.76
 -14 -4 3 882.13 54.81
 -14 -4 3 1023.47 52.52
 -14 4 3 982.62 53.88
 -14 4 2 1680.5 93.68
 -14 4 2 1921.03 94.72
 -14 4 2 1788.67 94.38
 14 4 -2 1757.12 94.83
 -14 -4 1 1589.9 85.25
 14 -4 -1 1860.92 86.14
 14 -4 -1 1362.26 86
 14 -4 -1 1664 84.18
 -14 -4 1 1536.56 83.49
 -14 -4 0 1333.78 64.83
 14 -4 0 1097.94 64.23
 14 -4 0 1307.16 66.23
 14 -4 0 1138.43 65.81
 14 -4 0 1168.65 63.42
 -14 -4 -1 1036.78 54.64
 14 -4 1 1023.37 56.24
 14 -4 1 950.99 56.53
 14 -4 2 498.32 29.51
 14 4 2 459.37 29.99
 14 -4 2 449.63 27.97
 -14 4 -2 471.07 27.63
 14 4 2 452.35 27.96
 -14 -4 -2 461.16 26.81
 -14 -4 -3 337.24 20.23
 14 4 3 331.82 22.32
 14 -4 3 363.17 21.8
 14 -4 3 320.12 19.91
 14 4 3 333.94 20.57
 -14 4 -3 324.84 21.43
 14 -4 3 325.88 22.05
 14 4 3 296.79 23.59
 14 4 4 648.15 40.86
 14 4 4 663.34 38.23
 14 -4 4 667.9 37.47
 14 -4 4 700.83 38.66
 -14 4 -4 644.88 39.35
 -14 -4 -4 638.44 37.43
 14 -4 4 670.01 39.14
 14 4 4 739 41.99
 14 4 5 127.18 10.41
 14 4 5 101.57 10.26
 14 4 5 97.93 11.99
 -14 4 -5 115.48 11.03
 -14 -4 -5 114.15 9.34
 14 -4 5 108.15 11.3
 14 -4 5 111.34 9.84
 14 -4 5 121.52 10.38
 14 4 6 174.37 16.57
 14 -4 6 146.15 13.31
 14 -4 6 148.91 12.59
 14 4 6 192.61 13.76
 14 -4 6 153.23 14.16
 14 -4 6 195.56 14.93
 14 -4 6 171.41 12.77
 14 -4 7 43.96 5.4
 14 4 7 51.09 7.84
 14 4 7 36.29 6.56
 14 4 7 36.95 7.42
 14 -4 7 52.09 6.72
 14 -4 7 47.23 6.48
 14 -4 7 40.24 6.54
 14 4 7 46.51 6.99
 14 4 8 19.18 4.27
 14 -4 8 17.47 3.08
 14 -4 8 20.56 3.45
 14 4 8 13.82 3.17
 -14 -4 -8 8.42 3.01
 -14 -6 8 3.27 2.7
 -14 6 8 0.51 4.72
 -14 6 7 1.95 4.83
 -14 6 7 5.52 3.41
 -14 -6 7 16.35 5.15
 -14 6 7 16.34 5.16
 -14 -6 7 14.55 4.62
 -14 6 6 21.09 5.11
 -14 6 6 22.17 5.7
 14 -6 -6 16.42 5.34
 -14 -6 6 31.59 5.74
 -14 -6 6 22.03 6.02
 -14 -6 5 22.81 5.33
 -14 -6 5 31.17 5.03
 -14 6 5 22.01 6.32
 -14 -6 5 35.05 5.41
 -14 -6 5 34.62 5.9
 -14 -6 5 15.82 11.03
 -14 -6 5 26.77 6.01
 14 -6 -5 23.38 6.43
 -14 6 5 15.75 5.07
 -14 6 5 15.61 5.82
 14 -6 -5 17.7 4.91
 -14 -6 5 18.5 5.23
 -14 -6 5 16.87 5.64
 -14 6 5 23.67 5.32
 -14 -6 5 31.7 7.59
 -14 6 4 7.16 4.64
 14 -6 -4 10.59 5.57
 -14 6 4 10.73 4.99
 -14 -6 4 7.94 4.19
 -14 6 4 14.54 4.51
 -14 -6 4 9.43 3.6
 -14 -6 4 5.56 3.68
 -14 -6 4 18 6.12
 -14 6 4 15.17 4.47
 -14 -6 4 5.5 5.32
 -14 -6 4 9.69 3.81
 -14 -6 4 8.78 4.1
 14 -6 -4 12.42 5.03
 -14 6 4 5.55 4.64
 -14 -6 4 21.67 11.3
 -14 -6 4 19.76 6.26
 -14 -6 4 15.4 4.7
 -14 -6 4 12.87 6.5
 -14 6 3 14.05 5.32
 -14 6 3 7.84 3.8
 -14 -6 3 13.12 4.66
 -14 6 3 13.61 4.67
 -14 -6 3 8.16 3.96
 -14 6 3 8.28 3.79
 14 -6 -3 4.46 4.15
 -14 -6 3 4.69 4.78
 14 -6 -3 13.19 5.88
 -14 -6 3 10.66 4.04
 -14 -6 3 15.7 6.28
 -14 -6 3 10.32 3.96
 -14 -6 3 10.29 5.01
 -14 -6 2 4.41 3.91
 -14 -6 2 3.54 4.27
 14 -6 -2 -2.81 5.28
 14 -6 -2 -0.67 3.33
 -14 -6 2 5.58 4.36
 -14 -6 2 1.51 3.08
 -14 6 2 1.54 3.78
 -14 6 2 -0.72 2.77
 -14 6 1 104.98 10.27
 -14 -6 1 110.4 9.61
 -14 -6 1 112.23 9.35
 -14 -6 1 104.33 9.51
 -14 -6 1 129.24 11.95
 -14 6 1 96.93 10.57
 14 -6 -1 116.24 10.22
 14 -6 -1 114.27 9.85
 -14 -6 1 106.6 10.03
 14 -6 -1 105.48 9.62
 -14 6 1 106.63 9.58
 -14 -6 1 112.33 9.46
 14 -6 -1 113.39 11.52
 14 -6 0 4.01 4.33
 14 -6 0 5.69 3.37
 14 -6 0 4.28 3.49
 -14 -6 0 2.23 2.54
 -14 6 0 2.42 4.36
 -14 -6 0 5.98 4.38
 -14 -6 0 6.53 4.15
 -14 6 0 4.42 3.47
 14 -6 1 1.53 4.02
 -14 -6 -1 1.57 2.74
 14 -6 1 3.08 3.56
 14 -6 1 0.71 3.88
 14 -6 1 2.84 3.08
 -14 6 -1 4.88 3.62
 -14 -6 -1 0.5 5.16
 -14 -6 -1 4.72 4.76
 -14 -6 -2 29.14 4.5
 -14 6 -2 35.7 5.58
 14 -6 2 21.34 6.32
 14 -6 2 30.64 5.88
 -14 -6 -2 26.72 6.35
 14 -6 2 29.95 4.98
 14 -6 2 39 6.46
 14 6 3 16.73 6.77
 -14 -6 -3 18.36 4.53
 14 -6 3 14.01 3.89
 14 -6 3 21.52 4.97
 14 -6 3 17.16 5.99
 14 6 3 20.23 5.31
 14 -6 3 20.17 5.31
 -14 -6 -3 20.5 6.13
 14 6 3 19.02 3.95
 -14 -6 -3 20.48 3.94
 -14 -6 -4 30.2 4.78
 14 -6 4 24.58 5.28
 -14 -6 -4 23.23 6.91
 14 6 4 28.25 7.51
 14 6 4 27.69 6.39
 14 -6 4 25.78 5.12
 14 6 4 22.35 4.67
 14 -6 4 22.65 6.22
 14 6 4 27.04 5.66
 14 -6 5 15.67 5.27
 14 -6 5 19.98 5.49
 14 6 5 24.63 5.24
 14 -6 5 14.58 4.93
 14 6 5 31.28 7.15
 14 -6 5 20.1 4.97
 14 6 5 37 5.37
 14 -6 5 16.41 4.16
 14 -6 5 20.05 4.57
 -14 -6 -5 12.53 6.06
 14 -6 6 16.99 5.11
 14 -6 6 19.5 4.67
 14 -6 6 13.48 4.61
 14 6 6 2.9 3.33
 14 -6 6 13.49 3.88
 14 6 6 13.06 5.32
 14 -6 6 21.09 4.33
 -14 -6 -6 11.03 4.82
 14 -6 7 17.65 3.18
 14 6 7 18.29 4.89
 14 6 7 7.68 3.71
 14 -6 7 24.49 4.65
 -14 -6 -7 6.51 3.66
 -14 -8 7 74.17 7.12
 -14 8 7 97.24 9.68
 -14 8 6 8.46 4.78
 -14 -8 6 -0.56 4.66
 -14 -8 6 4.62 2.89
 -14 -8 6 1.75 2.34
 -14 -8 6 3.24 4.21
 -14 8 5 412.16 27.7
 -14 -8 5 415.86 27.71
 -14 -8 5 496.84 27.91
 14 -8 -4 14.21 3.95
 -14 -8 4 3.09 4.82
 -14 -8 4 8.07 4.2
 -14 -8 4 8.95 3.71
 -14 -8 4 6.2 3.59
 -14 8 4 11.13 3.67
 -14 -8 4 9.78 4.54
 -14 -8 4 11.77 4.03
 -14 -8 4 17.07 5.76
 -14 -8 4 3.37 7.06
 -14 -8 4 14.66 6.38
 14 -8 -4 4.04 4.26
 -14 8 4 12.37 5.06
 -14 8 4 18.13 5.84
 -14 -8 4 13.65 6.09
 -14 -8 3 446.78 27.88
 -14 -8 3 455.19 27.51
 -14 -8 3 426.36 26.56
 -14 -8 3 407.16 26.97
 -14 8 3 439.63 29.18
 -14 -8 3 502.53 29.06
 -14 -8 3 448.77 31.6
 -14 8 3 380.45 29.15
 14 -8 -3 400.73 28.99
 -14 8 3 421.71 28.92
 -14 -8 3 486.13 29.27
 -14 -8 2 5.19 3.82
 -14 -8 2 12.27 5.67
 -14 -8 2 1.06 5.98
 14 -8 -2 5.77 4.26
 14 -8 -2 7.15 5.36
 -14 -8 2 10.44 4.83
 -14 -8 2 4.41 3.79
 -14 8 2 7.89 5.25
 -14 -8 2 4.14 3.19
 -14 8 2 9.25 3.83
 14 -8 -2 1.87 3.47
 14 -8 -2 3.32 4.29
 14 -8 -1 1045.83 64.66
 -14 -8 1 1108.54 62.89
 -14 -8 1 1132.11 62.45
 -14 8 1 1141.14 66.11
 -14 -8 1 1022.18 63.06
 -14 -8 1 1252.72 66.39
 -14 -8 1 1361.43 64.3
 14 -8 -1 1113.94 66.01
 -14 8 1 1215.78 64.72
 -14 -8 1 1055.78 63.86
 14 -8 -1 1109.97 64.28
 14 -8 -1 1167.84 64.66
 -14 -8 0 24.17 5.87
 -14 -8 0 22.07 4.44
 -14 -8 0 27.91 6.21
 14 -8 0 24.69 4.96
 14 -8 0 28.27 6.04
 -14 -8 0 26.47 5.49
 -14 -8 -1 673.33 40.46
 14 -8 1 688.33 42.09
 -14 -8 -1 780.97 41.68
 14 -8 1 616.72 40.58
 -14 -8 -1 708.07 40.69
 -14 -8 -2 6.87 4.1
 14 8 2 7.81 4.2
 14 -8 2 9.99 3.87
 14 -8 2 4.19 4.48
 -14 -8 -2 17.16 6.24
 14 8 3 675.2 46.38
 -14 -8 -3 842.59 44.18
 14 8 3 815.58 45.8
 -14 -8 -3 660.93 42.52
 14 -8 3 729.37 44.44
 -14 -8 -3 824.57 44.19
 14 -8 3 700.12 43.92
 14 -8 4 43.68 7.2
 14 8 4 53.05 8.64
 -14 -8 -4 43.01 5.91
 14 -8 4 53.81 7.01
 -14 -8 -4 47.24 7.76
 14 8 4 61.07 8.12
 14 -8 4 48.22 6.64
 14 -8 5 119.79 10.19
 14 8 5 139.04 11.91
 -14 -8 -5 141.99 10.37
 14 -8 5 133.99 10.78
 14 -8 5 129.51 11.38
 14 8 5 109.49 11.38
 -14 -8 -5 125.95 11
 14 -8 6 -0.33 2.56
 -14 -8 -6 2.62 3.07
 -14 10 6 29.13 4.12
 -14 -10 5 2.07 2.5
 -14 -10 5 1.62 2.46
 -14 10 5 9.55 4.38
 -14 -10 4 0.97 2.88
 -14 -10 4 0.44 2.84
 14 -10 -4 6.19 2.36
 -14 10 4 4.24 4.85
 -14 -10 4 -0.99 2.68
 14 -10 -3 9.22 3.37
 -14 10 3 6.65 5.07
 -14 -10 3 10.69 3.83
 -14 -10 3 8.61 3.86
 -14 -10 3 8.25 3.88
 -14 -10 3 10.71 4.3
 -14 -10 3 5.17 4.54
 14 -10 -2 6.37 2.98
 14 -10 -2 7.78 3.9
 -14 -10 2 10.52 2.9
 14 -10 -1 14.21 4.24
 -14 -10 1 23.04 5.23
 -14 -10 1 13.07 3.65
 14 -10 0 3.28 3.31
 -14 -10 0 4.43 4.16
 14 -10 0 2.85 3.96
 -14 -10 0 -0.72 4.46
 -14 -10 -1 36.15 6.47
 14 -10 1 29.93 5.38
 -14 -10 -1 37.31 6.64
 14 -10 1 20.55 4.78
 14 -10 1 26.6 5.69
 -14 -10 -1 24.91 5.16
 14 -10 2 49.16 6.33
 14 -10 2 33.19 5.76
 -14 -10 -2 62.6 7.13
 14 10 2 51.87 9.01
 -14 -10 -3 -2.1 2.88
 14 -10 3 2.26 2.67
 14 -10 3 5.47 3.19
 -14 -10 -3 2.78 2.73
 14 -10 3 3.03 2.39
 -14 -10 -3 3.1 4.54
 14 -10 3 -0.57 3.12
 14 10 3 3.19 3.9
 14 10 3 -0.95 5.88
 -14 -10 -4 12.23 3.16
 -14 -10 -4 18.76 3.7
 14 -10 4 21.82 3.86
 14 -10 4 14.42 3.85
 -14 -10 -4 19.12 4.5
 14 10 5 -3.03 3.72
 14 -10 5 0.26 2.01
 14 -12 -3 206.72 13.17
 -14 -12 3 214.15 13.42
 -14 -12 3 220.54 13.24
 -14 12 3 245.88 14.99
 14 -12 -2 104.59 7.99
 14 -12 -2 99.24 8.01
 -14 -12 2 107.94 8.07
 -14 -12 2 113.61 8.42
 -14 -12 2 105.02 7.9
 -14 12 2 110.48 9.07
 -14 -12 1 194.51 13.08
 -14 -12 1 180.42 12.42
 14 -12 -1 201.57 12.86
 14 -12 -1 184.12 12.96
 -14 -12 1 212.2 12.87
 14 -12 -1 177.92 13.01
 14 -12 0 56.6 6.66
 -14 -12 0 69.86 6.9
 -14 -12 0 66.22 6.45
 -14 -12 0 80.12 6.73
 14 12 0 78.45 8.75
 14 -12 0 74.07 6.44
 14 -12 0 87.86 7.38
 -14 -12 -1 246.22 16.02
 14 -12 1 262.79 15.29
 14 -12 1 268.82 16.19
 -14 -12 -1 239.85 15.3
 14 12 1 256.67 18.2
 14 -12 1 218.65 15.74
 -14 -12 -2 114.53 8.91
 14 -12 2 153.74 9.85
 -14 -12 -2 125.42 9.73
 14 12 2 162.21 10.67
 14 -12 2 138.67 9.31
 -14 -12 -3 92.75 7.53
 14 -12 3 144.24 7.94
 -15 -1 9 3.64 3.47
 -15 1 9 -1.23 4
 -15 -1 9 5.78 4.45
 -15 -1 8 19.3 5.86
 -15 1 8 24.55 6.29
 -15 -1 8 24.57 5.76
 -15 1 8 45.4 6.14
 -15 1 8 23.83 7.1
 -15 1 8 37.96 8.31
 -15 -1 8 40.71 6.94
 -15 -1 8 32.26 9.03
 -15 1 8 19.81 7.95
 -15 -1 7 9.01 9.17
 -15 -1 7 11.22 4.39
 -15 1 7 14.8 5.93
 -15 -1 7 12.71 5.72
 -15 -1 7 10.2 5.39
 -15 1 7 5.93 5.37
 -15 -1 7 11.31 5.16
 -15 1 7 19.5 7.08
 -15 1 7 7.33 8.33
 -15 -1 6 344.93 25.04
 -15 1 6 319.24 25.01
 -15 -1 6 348.84 25.03
 -15 1 6 350.9 25.78
 -15 1 6 361.95 25.14
 -15 -1 6 342.34 25.06
 -15 1 6 326.48 24.75
 -15 -1 6 348.81 23.54
 -15 1 6 331.45 23.99
 -15 -1 6 372.84 28.41
 -15 -1 6 355.41 24.01
 -15 1 6 341.34 24.62
 -15 -1 6 359.98 27.06
 -15 -1 6 358.96 22.99
 -15 -1 6 362.73 28.19
 -15 1 5 39.09 6.99
 -15 -1 5 34.24 6.28
 -15 -1 5 41.16 7.04
 -15 1 5 43.93 7.29
 -15 1 5 46.3 5.99
 -15 -1 5 32.13 7.39
 -15 1 5 35.65 7.23
 -15 -1 5 39.29 5.54
 -15 -1 5 39.36 5.59
 -15 1 5 30.15 5.51
 -15 -1 5 40.78 9.53
 -15 1 5 40.71 7.4
 -15 -1 5 23.04 6.81
 -15 -1 5 45.68 6.32
 -15 1 5 46.52 6.8
 -15 1 5 31.81 5.64
 -15 -1 5 35.9 5.56
 -15 -1 4 468.23 26.34
 -15 1 4 443.47 26.47
 -15 1 4 407.88 26.56
 -15 -1 4 383.9 26.29
 -15 -1 4 417.91 28.87
 -15 1 4 428.7 25.64
 -15 -1 4 402.73 27.93
 -15 1 4 411.49 26.35
 -15 -1 4 378.55 25.21
 -15 -1 4 405.74 29.19
 -15 -1 3 52.3 6.43
 -15 1 3 69.13 6.86
 -15 -1 3 47.85 6.58
 -15 1 3 52.02 6.55
 -15 1 2 338.82 20.95
 -15 -1 2 363.95 20.23
 -15 -1 2 321.41 20.86
 -15 1 2 312.49 20.52
 -15 1 1 1345.48 67.7
 -15 -1 1 1219.13 67.02
 15 -1 0 826.61 44.99
 15 1 0 800.91 45.02
 -15 -1 0 817.45 43.64
 -15 1 0 806.99 43.97
 15 -1 1 121.67 10.1
 15 1 1 138.51 11.03
 -15 1 -1 130.95 9.73
 -15 -1 -1 125.71 9.41
 15 -1 2 1036.19 57.68
 15 1 2 1042.81 58.93
 15 -1 2 1098.6 58.6
 15 1 2 1102 58.89
 15 -1 3 355.73 22.22
 15 1 3 353.21 23.6
 -15 1 -3 341.09 21.44
 -15 -1 -3 347.43 20.91
 15 1 3 344.7 22.22
 15 -1 3 324.97 22.01
 15 -1 4 207.18 16.53
 15 1 4 218.87 16.38
 15 -1 4 246.05 16.78
 15 -1 4 263.46 17.79
 15 1 4 226.57 18.92
 -15 -1 -4 232.76 15.8
 -15 1 -4 239.17 16.42
 15 -1 4 251.85 16
 15 1 4 235.92 15.87
 15 -1 4 231.03 15.52
 15 1 4 232.93 16.24
 15 -1 5 6.18 3.87
 15 1 5 2.7 4.25
 15 -1 5 1.61 3.95
 15 1 5 -2.19 5.74
 -15 -1 -5 7.48 3.16
 -15 1 -5 3.9 3.3
 15 1 5 3.52 4.23
 15 -1 5 1.51 4.36
 15 1 5 9.95 4.35
 15 -1 5 1.8 4.08
 15 1 5 2.18 3.43
 15 -1 5 5.51 3.25
 15 1 6 84.47 8.67
 15 -1 6 84.61 8.35
 15 1 6 94.12 11.03
 15 -1 6 106.43 10.71
 15 1 6 81.03 10.11
 15 -1 6 80.79 8.84
 -15 1 -6 82.23 9.09
 -15 -1 -6 74.07 8.4
 15 1 6 68.23 8.99
 15 -1 6 71.69 9.6
 15 1 6 90.62 10.69
 15 -1 7 22.76 5.91
 15 -1 7 29.49 5.47
 15 1 7 19.33 5.08
 15 1 7 17.74 5.97
 15 -1 7 37.94 6.38
 15 1 7 31.8 6.59
 15 1 7 25.57 5.88
 15 1 8 97.93 8.02
 15 -1 8 84.29 8.23
 15 1 8 93.31 8.86
 15 1 8 79.83 7.79
 15 -1 8 77.87 7.95
 -15 3 8 2.78 5.88
 -15 -3 8 0.44 4.62
 -15 3 8 8.76 6.72
 -15 3 8 -0.5 3.83
 -15 -3 8 4.9 7.27
 -15 -3 8 11.03 4.06
 -15 -3 8 8.58 4.1
 -15 3 8 -0.86 3.43
 -15 3 7 80.55 9.92
 -15 3 7 79.95 10.09
 -15 3 7 58.49 9.43
 -15 -3 7 71.5 9.22
 -15 -3 6 27.91 6.12
 -15 -3 6 26.8 6.17
 -15 3 6 14.91 6.68
 -15 -3 6 34.34 7.79
 -15 3 6 24.92 8.16
 -15 -3 6 30.1 11.25
 -15 3 6 26.75 7.12
 -15 -3 6 13.44 6.34
 -15 3 5 304.45 21.35
 -15 -3 5 301 19.46
 -15 3 5 277.62 22
 -15 3 5 284.62 22.11
 -15 -3 5 262.13 19.3
 -15 -3 5 302.46 24.32
 -15 -3 5 264.7 21.52
 -15 -3 5 254.46 20.7
 -15 3 5 277.13 22.01
 -15 -3 5 321.86 18.8
 -15 3 5 284.99 20.55
 -15 -3 5 286.8 22.4
 -15 -3 5 296.78 20.37
 -15 3 5 290.13 23.1
 -15 -3 5 284.71 19.42
 -15 -3 5 293.16 25.34
 -15 3 5 316.72 21.32
 -15 -3 5 297.23 18.82
 -15 -3 4 123.52 11.98
 -15 3 4 120.91 12.13
 -15 -3 4 129.33 12.99
 -15 3 4 150.47 12.12
 -15 -3 4 133.98 10.06
 -15 -3 4 126.73 12.65
 -15 -3 4 126.77 11.63
 -15 3 4 141.2 11.72
 -15 3 4 131.01 12.69
 -15 3 4 141.81 13.69
 -15 -3 4 137.02 15.41
 -15 -3 4 118.52 10.43
 -15 -3 4 130.8 15.26
 -15 -3 4 139.38 10.88
 -15 3 4 137.76 11.89
 -15 3 4 137.07 11.53
 -15 -3 3 825.48 52.27
 -15 3 3 981.84 52.82
 -15 3 3 959.73 52.8
 -15 -3 3 901.01 55.72
 -15 3 3 951.76 53.52
 -15 -3 3 897.96 51.61
 -15 3 3 1023.81 52.82
 -15 3 2 239.51 16.75
 15 3 -2 242.28 17.05
 15 -3 -2 279.11 17.01
 -15 -3 1 802 45.73
 15 3 -1 851.1 48.72
 15 -3 -1 935.68 48.81
 -15 3 1 943.33 47.69
 -15 -3 0 8.79 3.1
 15 3 0 5.56 4.62
 15 -3 0 0.57 3.65
 -15 -3 0 1.89 2.3
 15 -3 0 -0.64 4.14
 15 3 1 1231.69 68.72
 15 -3 1 1178.89 67.12
 -15 -3 -1 1330.57 65.2
 -15 -3 -1 1390.13 66.49
 15 -3 2 87.2 7.7
 15 3 2 67.52 7.57
 15 -3 2 54.99 6.47
 15 3 2 59.9 8.29
 -15 -3 -2 69.58 6.26
 -15 3 -2 63.19 6.81
 15 -3 2 54.07 7.73
 -15 3 -3 422.57 25.97
 -15 -3 -3 426.57 24.67
 -15 -3 -3 448.56 24.92
 15 3 3 445.22 25.41
 15 -3 3 320.46 25.81
 15 3 3 404.26 27.63
 15 -3 3 463.46 26.65
 15 3 3 402.45 26.99
 15 -3 3 399.81 24.52
 15 3 3 434.28 25.27
 15 -3 4 188.81 13.3
 15 3 4 176.22 13.55
 15 -3 4 164.81 14.28
 15 3 4 190.38 15.27
 -15 3 -4 184.86 14.66
 -15 -3 -4 178.01 13.04
 15 -3 4 210.51 15.63
 15 3 4 192.19 16.34
 15 -3 4 176.45 13.21
 15 3 4 207.95 14.71
 15 -3 4 217.24 15.51
 15 -3 5 407.86 26.69
 -15 3 -5 408.08 26.4
 -15 -3 -5 358.6 24.27
 15 -3 5 374.65 24.53
 15 3 5 446 27.26
 15 -3 5 373.96 24.87
 15 3 5 441.6 25.57
 15 -3 5 450.66 27.36
 15 3 5 374.57 28.32
 15 -3 6 51.21 7.35
 15 -3 6 49.02 7.33
 15 3 6 31.22 7.25
 15 3 6 42.84 8.68
 15 3 6 41.09 6.35
 15 -3 6 45.52 5.76
 15 3 6 40.14 7.33
 15 -3 6 41.01 7.42
 15 -3 6 51.46 6.69
 15 3 7 109.71 10.73
 15 -3 7 117.04 10.36
 15 -3 7 121.78 10.91
 15 -3 7 115.81 10.53
 15 3 7 134.81 11.96
 15 3 7 104.65 10.13
 15 -3 7 114.94 10.68
 15 -3 7 109.55 8.85
 15 3 7 94.59 10.83
 15 3 8 7.63 3.69
 15 3 8 6.99 2.99
 15 -3 8 5.82 2.95
 -15 5 8 37 7.39
 -15 -5 8 29.27 4.41
 -15 5 8 26.56 4.15
 -15 -5 8 41.72 5.39
 -15 -5 7 7.81 3.86
 -15 5 7 15.65 7.06
 -15 5 7 7.33 4.56
 -15 5 7 13.99 5.09
 -15 -5 7 9.73 5.47
 -15 5 7 12.19 5.09
 -15 -5 7 15.58 9.82
 -15 -5 7 19.27 4.46
 -15 5 6 79.46 11.62
 -15 -5 6 79.5 10.05
 -15 -5 6 57.91 8.42
 -15 5 6 66.82 8.76
 15 -5 -6 63.77 9.02
 -15 -5 6 67.65 7.5
 -15 -5 6 77.23 8.63
 -15 5 6 71.57 10.32
 -15 -5 6 61.07 7.74
 -15 5 6 64.04 8.62
 -15 -5 6 65.42 12.92
 -15 5 5 13.38 4.43
 -15 -5 5 10.44 3.65
 -15 -5 5 16.43 6.34
 -15 -5 5 13.25 4.68
 -15 -5 5 7.22 6.51
 -15 -5 5 12.38 10.25
 -15 5 5 5.61 8.42
 -15 5 5 15.32 5.95
 -15 -5 5 16.21 5.88
 -15 -5 5 20.17 4.78
 -15 -5 5 18.69 4.46
 -15 5 4 491.71 32.85
 15 -5 -4 517.56 32.92
 -15 5 4 538.36 34.87
 -15 -5 4 449.06 32.29
 -15 5 4 507.45 33.63
 -15 -5 4 536.57 30.88
 -15 -5 4 525.88 30.77
 -15 5 4 529.46 33.2
 -15 -5 4 489.61 37.96
 -15 5 4 547.33 33.35
 -15 -5 4 518.31 32.25
 15 -5 -4 503.22 34.56
 -15 -5 4 525.96 31.23
 -15 -5 4 509.37 31.13
 -15 -5 4 560.47 34.55
 -15 -5 4 563.23 31.68
 -15 5 3 34.91 6.05
 -15 -5 3 35.57 11.04
 -15 -5 3 35.16 5.32
 15 -5 -3 23.14 7.03
 -15 -5 3 36.37 7.34
 -15 -5 3 41.86 5.98
 -15 5 3 36.74 5.68
 -15 -5 3 35.9 5.07
 -15 -5 3 33.74 6.29
 -15 -5 3 31.09 5.21
 -15 5 3 35.87 6.62
 -15 -5 3 27.99 6.22
 15 -5 -2 793.73 53.26
 15 5 -2 972.81 52.32
 -15 -5 2 935.52 51.32
 -15 5 2 992.35 52.65
 -15 5 2 919.93 50.97
 -15 5 2 860.61 52.09
 -15 -5 2 886.39 49.97
 -15 5 1 36.7 5.78
 -15 5 1 51.86 6.22
 -15 -5 1 46.35 6.4
 15 -5 -1 48.03 7.74
 15 -5 -1 55.18 6.12
 -15 -5 1 45.65 6.08
 -15 5 1 34.53 6.59
 -15 -5 0 1303.48 67.84
 15 -5 0 1182.3 69.22
 15 -5 0 1234.32 69.08
 -15 -5 0 1356.67 67.25
 -15 -5 0 1266.68 67.57
 15 -5 0 1110.22 67.33
 -15 5 0 1248.58 67.5
 15 -5 1 5.4 4.84
 -15 -5 -1 1.97 2.5
 15 -5 1 4.99 4.02
 15 -5 1 5.96 2.93
 15 -5 1 5.34 3.48
 -15 -5 -1 3.25 4.26
 -15 -5 -1 3.19 5.86
 15 -5 1 2.6 3.81
 -15 5 -1 -0.99 3.65
 -15 5 -2 258.29 17.44
 -15 -5 -2 249.44 16.79
 15 5 2 247.85 19.99
 15 -5 2 245.65 18.86
 15 -5 2 279 17.52
 15 -5 2 258.72 18.12
 -15 -5 -2 274.86 18.56
 -15 -5 -2 272.23 17.65
 15 -5 2 204.05 17.93
 15 5 2 285.87 17
 15 -5 2 245.04 16.06
 15 5 3 9.38 3.53
 15 -5 3 5.8 2.84
 15 -5 3 10.97 4.15
 15 -5 3 5.7 4.66
 15 5 3 3.63 3.93
 15 5 3 3.16 4.98
 -15 -5 -3 9.46 3.15
 -15 5 -3 11.43 4.22
 15 -5 3 3.78 3.72
 -15 5 -4 332.28 20.85
 15 -5 4 283.03 19.23
 15 -5 4 328.47 21.59
 15 5 4 311.98 22.82
 15 5 4 261.32 20.97
 15 -5 4 269.37 20.56
 15 -5 4 220.74 20.07
 15 5 4 317.73 19.66
 15 -5 5 0.66 3.07
 15 -5 5 -2.13 3.58
 -15 5 -5 4.24 4.24
 15 5 5 -0.74 3.23
 15 -5 5 -1.61 4.84
 15 5 5 3.01 3.52
 15 -5 5 0.79 3.63
 15 5 5 -0.99 5.12
 15 -5 5 -0.57 3.51
 15 -5 6 27.9 4.8
 15 5 6 32.68 6.35
 15 -5 6 21.14 4.24
 15 -5 6 30.08 5.92
 15 -5 6 24.11 4.69
 15 5 6 24.68 6.59
 15 -5 7 20.12 4.68
 -15 -5 -7 17.14 4.45
 15 5 7 23.83 4.6
 15 -5 7 29.48 4.91
 15 -5 7 21.06 4.18
 15 5 7 19.32 4.48
 15 -5 7 25.78 3.72
 15 5 7 24.57 5.9
 15 -5 8 8.7 2.63
 -15 7 7 69.9 7.41
 -15 -7 7 67.89 8.16
 -15 -7 6 12.32 5.15
 -15 -7 6 23.03 5.57
 -15 -7 6 11.82 3.07
 -15 -7 6 19.82 4.14
 -15 7 6 12.39 6.07
 -15 -7 5 363.67 21.71
 -15 7 5 323.9 23.48
 -15 -7 5 351.81 23.14
 -15 -7 5 317.23 24.97
 -15 7 5 330.8 23.28
 -15 -7 5 288.58 22.2
 -15 7 5 310.9 24.66
 -15 -7 5 345.61 22.14
 -15 -7 5 345.59 21.96
 -15 -7 5 384.4 24.6
 -15 -7 4 84.95 10.78
 -15 -7 4 39.22 6.94
 -15 -7 4 63.39 7.42
 -15 -7 4 69.13 7.75
 -15 7 4 66.18 9.63
 -15 -7 4 59.4 8.49
 -15 -7 4 72.59 11.18
 -15 7 4 53.08 8.11
 -15 -7 4 61.14 7.31
 -15 -7 4 63.03 7.08
 15 -7 -4 56.58 8.39
 15 -7 -3 269.96 21.24
 -15 -7 3 254.81 18.05
 -15 -7 3 270.44 18.33
 -15 -7 3 197.21 18.28
 -15 7 3 264.4 20.46
 -15 -7 3 257.31 17.82
 -15 -7 3 249.13 17.37
 -15 7 3 246.89 19.52
 -15 -7 3 258.63 21.67
 -15 -7 3 286.04 19.5
 -15 -7 3 285.31 19.8
 -15 -7 2 254.19 21.05
 -15 -7 2 277.96 19.32
 -15 -7 2 278.27 18.64
 -15 7 2 262.38 20.47
 -15 -7 2 280.04 18.78
 -15 7 2 271.13 20.05
 -15 -7 2 262.83 19.74
 15 -7 -2 229.33 20.71
 -15 -7 1 493.45 33.09
 -15 -7 1 601.82 33.35
 -15 -7 1 525.4 34.33
 -15 -7 1 506.24 31.92
 -15 -7 1 587.44 33.14
 15 -7 -1 528.05 32.93
 -15 -7 1 551.48 32.32
 -15 7 1 567.14 34.32
 -15 7 1 534.53 35.21
 15 -7 -1 502.18 34.97
 -15 -7 0 134.05 11.82
 -15 -7 0 131.88 11.45
 -15 -7 0 130.67 12.19
 15 -7 0 117.31 12.72
 -15 -7 0 139.84 11.12
 -15 7 0 161.06 13.05
 -15 -7 0 144.19 12.18
 -15 7 0 105.12 12.99
 15 -7 0 133.53 12.28
 15 -7 1 457.32 30.14
 15 -7 1 505.91 31.17
 15 -7 1 455.98 31.13
 15 -7 1 447.83 31.17
 -15 -7 -1 494.53 30.19
 -15 -7 -1 523.91 30.33
 -15 -7 -1 537.24 31.14
 -15 -7 -2 37.09 6.29
 15 7 2 37.91 7.93
 15 -7 2 17.53 5.96
 -15 -7 -2 36.03 6.97
 -15 -7 -2 35.32 5.59
 15 -7 2 25.42 6.07
 15 -7 2 48.97 6.3
 15 -7 2 25.32 5.86
 15 -7 3 199.46 16.82
 -15 -7 -3 245.74 17.07
 -15 -7 -3 239.27 17.44
 -15 -7 -4 86.39 9.54
 15 7 4 58.31 8.31
 15 -7 4 58.81 8.05
 15 -7 4 34.94 7.35
 15 -7 4 68.77 7.5
 15 7 4 43.26 8.84
 -15 -7 -4 54.04 6.62
 15 -7 4 54.81 7.53
 15 -7 5 181 14.9
 15 7 5 217.21 16.65
 15 7 6 -2.65 4.11
 15 -7 6 5.49 3.43
 15 -7 6 4.84 3.35
 -15 -7 -6 5.74 3.78
 15 -7 6 4.21 2.88
 15 -7 7 71.82 6.38
 15 7 7 81.52 7.01
 15 -7 7 74.6 5.57
 -15 -9 6 70.45 7.52
 -15 -9 6 81.74 6.05
 -15 9 6 83.41 8.25
 -15 9 6 59.58 8.31
 -15 9 5 77.93 9.67
 -15 -9 5 80.96 9.54
 -15 -9 5 78.23 7.33
 -15 -9 5 85.05 7.68
 -15 -9 4 30.22 5.42
 -15 -9 4 27.77 5.39
 15 -9 -4 22.57 4.56
 -15 9 4 27.46 7.22
 -15 -9 4 27.72 4.95
 15 -9 -3 70.74 8.26
 -15 -9 3 62.12 7.53
 -15 -9 3 62.43 7.37
 -15 -9 3 77.25 7.93
 -15 -9 3 63.05 6.97
 -15 -9 3 82.17 10.76
 -15 9 3 68.81 10.2
 -15 -9 2 144.84 14.53
 15 -9 -2 154.57 13.55
 15 -9 -2 135.91 13.61
 -15 9 2 153.82 15.08
 -15 -9 2 146.67 11.51
 -15 -9 2 143.56 12.13
 -15 -9 2 146.32 12.65
 -15 -9 2 166.15 12.39
 -15 -9 2 163.92 13.21
 -15 -9 2 107.54 11.8
 -15 -9 2 151.56 11.67
 -15 9 1 357.78 26.42
 -15 -9 1 349.93 21.62
 -15 -9 1 420.95 24.39
 15 -9 -1 313.47 23.83
 15 -9 -1 275.87 23.3
 -15 -9 1 370.2 22.39
 -15 -9 1 321.73 23.33
 15 -9 0 127.06 12.9
 15 -9 0 111.29 12.1
 -15 -9 0 135.16 12.79
 -15 -9 0 196.86 14.4
 -15 -9 0 172.72 13.12
 15 -9 0 136.59 12.44
 15 -9 1 149.29 13.99
 15 -9 1 167.31 14.78
 15 -9 1 161.23 13.92
 -15 -9 -1 165.88 14.22
 -15 -9 -1 220.6 15.96
 15 9 1 199.02 15.91
 -15 -9 -1 196.84 14.65
 15 -9 1 154.35 14.79
 15 9 2 66.65 10.3
 15 -9 2 67.77 7.57
 15 -9 2 58.99 8.14
 -15 -9 -2 45.89 7.73
 15 -9 2 53.78 7.13
 -15 -9 -2 76.4 8.87
 15 9 2 82.98 9.85
 -15 -9 -2 60.05 7.22
 15 -9 2 65.46 8.64
 15 9 3 69.61 9.86
 -15 -9 -3 60.84 7.02
 15 -9 3 48.14 6.38
 15 -9 4 46.58 6.38
 -15 -9 -4 37.78 5.36
 -15 -9 -4 57.08 7.23
 15 9 4 45.52 6.71
 15 -9 4 40.03 5.47
 15 9 4 35.97 6.63
 15 -9 5 49.18 5.98
 15 -9 5 53.1 5.62
 -15 -9 -5 51.85 5.89
 15 -9 6 46.79 4.07
 15 -9 6 44.31 4.53
 -15 11 5 17.14 3.37
 -15 -11 5 18.79 2.35
 -15 11 4 287.9 19.67
 -15 -11 4 312.61 17.56
 -15 -11 4 299.17 17.53
 15 -11 -4 272.43 16.91
 15 -11 -3 44.32 5.16
 15 -11 -3 37.56 4.39
 -15 11 3 34.27 6.95
 -15 -11 3 36.63 4.79
 -15 -11 3 37.8 5
 -15 -11 3 46.71 5.34
 15 -11 -2 135.96 11.54
 15 -11 -2 140.04 12.4
 -15 11 2 151.2 14.26
 15 -11 -2 176.65 12.31
 15 -11 -2 152.84 11.65
 -15 -11 2 175.46 12
 -15 -11 2 172.01 11.84
 -15 -11 2 174.33 12.17
 15 -11 -1 40.2 6.07
 15 -11 -1 31.66 5.32
 -15 -11 1 50.16 5.48
 -15 -11 1 40.89 5.82
 -15 -11 1 37.63 5.36
 15 11 -1 47.75 7.47
 15 -11 -1 39.19 5.69
 -15 -11 1 40.76 5.25
 15 -11 -1 38.05 5.73
 15 -11 0 261.05 19.71
 -15 -11 0 315.11 19.31
 15 -11 0 286.47 18.96
 15 -11 0 277.56 19.52
 15 11 0 340.83 22.68
 15 -11 0 276.63 19.82
 15 -11 1 13.51 3.43
 15 -11 1 9.66 3.59
 -15 -11 -1 9.85 3.71
 15 -11 1 12.96 3.28
 -15 -11 -1 11.83 3.93
 15 -11 1 17.61 4.03
 15 11 1 24.68 5.96
 -15 -11 -2 210.49 14.15
 15 11 2 192.74 16.22
 -15 -11 -2 188.15 13.81
 15 -11 2 159.21 12.99
 15 -11 2 197.15 13.63
 15 -11 3 58.35 5.3
 -15 -11 -3 38.87 5.03
 -15 -11 -3 40.3 5.2
 15 11 3 50.81 6.73
 15 11 4 160.67 11.19
 15 -11 4 129.07 8.88
 -16 0 9 -3.27 3.83
 -16 0 8 195.74 17.54
 -16 0 8 173.96 14
 -16 0 8 162.32 14.7
 -16 0 8 217.58 15.39
 -16 0 7 -1.93 4.98
 -16 0 7 5.43 5.18
 -16 0 7 -1.57 6.03
 -16 0 6 874.03 49.13
 -16 0 6 935.58 52.63
 -16 0 6 713.1 46.08
 -16 0 6 813.95 52.34
 -16 0 6 841.27 48.36
 -16 0 5 1.42 5.58
 -16 0 5 -2.21 3.67
 -16 0 5 2.59 4.08
 -16 0 5 -0.74 3.62
 -16 0 5 3.64 7.94
 -16 0 4 990.25 62.23
 -16 0 4 1094.88 59.37
 -16 0 4 1065.71 61.56
 -16 0 4 1150.76 59.9
 -16 0 4 1105.82 58.53
 -16 0 4 944.8 59.41
 -16 0 3 1.17 3.59
 -16 0 3 1.11 3.16
 -16 0 2 284.77 17.51
 -16 0 2 239.85 17.14
 16 0 -1 -0.38 2.46
 -16 0 1 -0.34 3.09
 16 0 0 6976.34 367.3
 -16 0 0 7354.12 366.57
 16 0 1 -1.36 3.1
 -16 0 -1 2.53 3.3
 -16 0 -2 2423.04 123.02
 16 0 2 2456.05 123.82
 16 0 2 2208.47 122.87
 16 0 3 3.98 2.93
 16 0 3 0.43 2.95
 16 0 3 -0.44 3.16
 16 0 3 1.79 3.37
 -16 0 -3 0.48 2.66
 16 0 4 906.15 52.53
 16 0 4 933.76 51.11
 16 0 4 907.48 50.57
 16 0 4 952.97 50.72
 -16 0 -4 880.45 50.84
 16 0 4 896.92 51.6
 16 0 5 1.68 4.32
 16 0 5 3.26 3.34
 16 0 5 -2.5 4.29
 16 0 5 -2.23 4.24
 -16 0 -5 -1.27 3.78
 16 0 6 224.4 17.84
 16 0 6 252.29 18.73
 16 0 6 238.4 17.81
 16 0 6 218.65 16.65
 16 0 6 221.32 16.01
 -16 0 -6 211.87 16.82
 16 0 7 -1.78 4.67
 16 0 7 -2 3.91
 16 0 7 5.71 4.07
 16 0 7 0.83 3.51
 16 0 8 57.64 6.55
 16 0 8 63.6 6.59
 -16 -2 8 10.64 5.15
 -16 2 8 10.55 6.43
 -16 2 8 -2.3 7.51
 -16 -2 8 -3.87 8.31
 -16 2 8 12.84 4.15
 -16 -2 8 8.78 4.24
 -16 -2 8 5.33 3.92
 -16 -2 7 36.29 7.11
 -16 2 7 39.19 7.7
 -16 2 6 8.76 6.84
 -16 -2 6 4.58 8.16
 -16 -2 6 4.56 4.53
 -16 -2 6 13.72 9.43
 -16 -2 6 12.09 5.71
 -16 -2 6 9.5 6.15
 -16 -2 5 4.95 5.73
 -16 -2 5 15.12 8.74
 -16 -2 5 5.19 5.63
 -16 -2 5 5.4 4.86
 -16 -2 5 15.85 5.1
 -16 -2 5 9.56 4.5
 -16 2 5 10.98 3.92
 -16 2 5 5.6 4.91
 -16 2 5 10.71 6.71
 -16 -2 5 12.79 8.21
 -16 -2 4 14.97 5.57
 -16 -2 4 17.64 7.43
 -16 -2 4 17.45 4.79
 -16 -2 4 28.17 4.81
 -16 2 4 15.2 4.31
 -16 2 4 17.54 5.6
 -16 -2 4 21.9 6.62
 -16 -2 4 20.04 7.82
 -16 2 4 11.83 6.2
 -16 2 4 25.05 4.79
 -16 2 4 17.67 5.42
 -16 -2 4 26.66 3.9
 -16 -2 4 14.36 5.14
 -16 2 3 3.07 3.37
 -16 -2 3 3.35 3.31
 -16 2 3 -3.06 3.84
 -16 2 3 1.22 2.76
 -16 -2 3 -0.63 3.77
 -16 2 2 274.37 18.14
 16 2 -2 296.17 17.51
 16 -2 -2 300.43 18.28
 -16 2 2 226.07 17.51
 -16 2 2 278.81 17.98
 -16 -2 2 283.67 18.56
 -16 2 1 235.64 15.83
 -16 -2 1 227.26 14.71
 16 -2 -1 249.91 16.74
 16 2 -1 250.81 16.48
 -16 -2 0 133.25 9.59
 16 -2 0 151.84 11.78
 16 2 0 161.71 12.52
 16 2 1 60.62 8.05
 16 -2 1 66.87 6.28
 16 -2 1 62.61 6.83
 16 -2 1 72.3 7.88
 -16 -2 -1 58.29 5.86
 -16 -2 -1 65.43 6.51
 16 -2 2 255.26 15.92
 16 2 2 238.56 17.07
 -16 -2 -2 221.75 15.25
 -16 2 -2 240.98 16.04
 16 -2 2 230.81 16.85
 16 2 2 223.07 17.32
 16 -2 3 2.02 3.69
 16 2 3 2.71 3.77
 16 -2 3 -0.41 2.66
 16 2 3 2.88 3.02
 16 2 3 3.05 3.18
 16 -2 3 5.22 2.93
 -16 -2 -3 0.45 2.67
 -16 2 -3 6.71 3.7
 16 2 3 6.26 4.58
 16 -2 3 -0.58 3.28
 16 2 3 -1.43 3.86
 16 -2 4 59.98 8.49
 16 -2 4 83.26 8.8
 16 -2 4 94.22 8.23
 16 2 4 82.63 8.18
 16 -2 4 89.47 7.75
 -16 2 -4 89.04 8.88
 -16 -2 -4 72.17 7.6
 16 2 4 88.41 9.09
 16 2 4 89.2 8.95
 16 -2 4 88.12 9.14
 16 2 4 96.25 10.84
 -16 -2 -5 5.82 3.51
 -16 2 -5 6.57 4.07
 16 -2 5 6.05 4.02
 16 2 5 9.77 4.87
 16 -2 5 9.44 4.68
 16 2 5 4.41 5.5
 16 -2 5 4.35 4.26
 16 -2 5 7.26 3.43
 16 2 5 8.81 4.22
 16 2 6 8.39 4.2
 16 -2 6 14.01 5.18
 16 2 6 8.88 4.83
 16 -2 6 8.99 4.37
 16 2 6 19.35 5.9
 16 2 6 12.57 6.65
 16 -2 6 12.57 4.24
 16 -2 6 13.38 5.39
 16 2 7 3.08 4.88
 16 -2 7 8.08 4.24
 16 2 7 9.59 4.11
 16 -2 7 7.3 4.49
 16 2 7 0.81 4.43
 16 2 7 8.7 4.08
 16 -2 7 8.1 4.25
 16 -2 8 6.75 2.56
 16 2 8 10.15 3.48
 16 2 8 3.62 2.61
 16 -2 8 4.22 3.11
 -16 -4 8 97.2 7.85
 -16 4 8 57.95 6.3
 -16 4 8 97.21 10.38
 -16 -4 8 57.38 6.94
 -16 -4 8 60.57 7.15
 -16 -4 7 108 10.99
 -16 -4 7 131.07 11.77
 -16 4 7 104.36 10.82
 -16 4 7 121.5 12.78
 -16 -4 7 108.7 9.66
 -16 -4 7 132.94 15.79
 -16 -4 6 211.01 21.44
 -16 -4 6 169.29 15.94
 -16 4 6 176.26 17.05
 -16 4 6 177.57 17.83
 -16 -4 6 217.89 17.24
 -16 -4 6 212.28 15.58
 -16 4 6 209.88 16.77
 -16 -4 5 103.68 11.11
 16 -4 -5 77.22 10.75
 -16 -4 5 107.69 8.88
 -16 4 5 91.12 10.23
 -16 -4 5 85.55 15.09
 -16 -4 5 92.67 10.26
 -16 4 5 78.23 12.88
 -16 4 5 90.15 10.3
 -16 -4 5 87.53 10.85
 -16 -4 5 106.99 9.07
 -16 4 5 85.6 11.48
 -16 -4 4 529.98 34.92
 -16 4 4 588.77 37.11
 -16 4 4 554.02 37.02
 -16 4 4 599.8 35.71
 -16 -4 4 519.31 39.74
 -16 -4 4 496.47 35.38
 -16 -4 4 589.64 36.65
 -16 -4 4 581.95 33.32
 -16 -4 4 633.54 33.92
 -16 4 4 586.73 36.09
 -16 -4 4 637.64 34.51
 -16 -4 3 577.8 41.97
 -16 4 3 675.8 39.64
 -16 4 3 694.54 38.59
 -16 -4 3 534.18 36.74
 -16 -4 3 652.92 38.79
 -16 -4 3 709.83 39.44
 -16 4 3 695.91 39.3
 -16 -4 3 666.31 36.44
 -16 -4 3 626.52 37.96
 -16 4 3 648.99 39.81
 -16 -4 2 1286.37 70.59
 16 4 -2 1223.81 70.89
 -16 4 2 1300.18 70.65
 -16 4 2 1412.12 71.21
 -16 4 2 1249 71.76
 16 4 -1 732.95 41.86
 16 -4 -1 722.69 41.24
 16 -4 -1 649.29 41.56
 16 -4 -1 741.26 39.33
 -16 4 1 665.16 39.92
 -16 -4 0 1479.04 73.24
 16 -4 0 1301.92 74.3
 16 4 0 1427.55 75.18
 16 -4 0 1151.95 73.58
 16 -4 0 1279.75 72.25
 -16 4 0 1464.23 72.73
 -16 -4 -1 905.7 45.93
 -16 4 -1 843.5 45.53
 16 -4 1 723.83 47.46
 16 -4 1 745.32 46.55
 16 4 1 836.97 48.46
 16 -4 2 200.84 16.06
 16 -4 2 207.91 17.27
 16 4 2 220.1 18.53
 -16 4 -2 243.86 16.2
 16 -4 2 251.67 16.44
 16 -4 2 249.51 15.71
 16 4 2 234.3 16.91
 16 4 2 256.37 15.94
 16 -4 2 210.38 14.75
 -16 -4 -2 241.81 15.67
 -16 -4 -3 340.01 20.67
 16 4 3 332.6 22.64
 16 4 3 382.36 21.43
 16 -4 3 316.28 20.06
 -16 4 -3 314.24 21.36
 16 -4 3 263.41 21.61
 16 4 3 320.89 24.08
 16 4 4 281.19 21.78
 16 -4 4 273.96 18.81
 16 -4 4 279.75 20.38
 16 4 4 299.08 21.7
 -16 4 -4 295.63 20.53
 16 4 4 304.01 19.62
 16 -4 4 304.7 18.77
 16 4 5 378.37 24.65
 16 4 5 401.14 25.56
 -16 4 -5 385.02 25.93
 16 -4 5 389.57 24.2
 16 -4 5 401.44 26.26
 16 -4 5 376.26 24.41
 16 -4 6 216.66 16.29
 16 4 6 237.57 19.45
 16 -4 7 1.48 3.23
 16 -4 7 1.64 3.27
 16 4 7 3.89 3.75
 16 -4 7 0.94 2.38
 16 4 7 2.76 4.68
 16 -4 7 2.15 3.34
 16 4 7 -0.59 3.95
 -16 -4 -8 2.59 2.07
 -16 6 8 -0.8 3.44
 -16 -6 8 4.45 2.3
 -16 6 7 3.04 3.62
 -16 -6 7 3.37 4.34
 -16 -6 6 6.66 3.15
 -16 -6 6 5.65 3.07
 -16 6 6 9.04 3.97
 -16 -6 6 2.14 3.75
 -16 6 6 11.72 5.13
 -16 6 5 39.72 8.4
 -16 -6 5 50.3 6.57
 -16 -6 5 40.29 5.83
 -16 6 5 47.24 7.27
 -16 -6 5 38.75 7.28
 -16 -6 5 32.23 6.65
 -16 -6 5 47.53 5.89
 16 -6 -5 35.31 6.53
 -16 -6 5 43.93 8.1
 -16 -6 4 48.03 8.39
 -16 -6 4 51.93 6.3
 -16 6 4 38.13 7.14
 -16 -6 4 49.04 6.45
 -16 -6 4 30.05 6.6
 -16 6 4 49.83 8.3
 -16 -6 4 41.91 7.76
 16 -6 -4 50.76 8.47
 -16 -6 4 46.06 6.81
 -16 -6 4 41.01 6.06
 16 -6 -3 3.52 5.97
 -16 6 3 10.25 5.75
 -16 -6 3 10.37 3.88
 -16 -6 3 13.24 3.99
 -16 6 3 11.5 4.28
 -16 -6 3 8.17 4.44
 -16 -6 3 7.48 3.67
 -16 -6 3 8.12 5.4
 -16 -6 3 12.82 5.82
 -16 -6 3 12.69 4.54
 16 -6 -2 11.7 5.34
 16 6 -2 5 4.47
 -16 -6 2 16.09 5.71
 -16 -6 2 14.6 5.71
 -16 6 2 11.01 4.12
 -16 -6 2 13.9 4.89
 -16 -6 2 9.2 4.13
 -16 6 2 20.68 6.03
 -16 -6 1 31.87 6.25
 -16 -6 1 45.22 7.08
 16 -6 -1 37.85 7.41
 -16 -6 1 41.92 6.49
 16 -6 -1 41.99 5.99
 -16 6 1 32.99 6.22
 -16 -6 1 37.52 6.26
 -16 6 1 47.05 7.2
 -16 6 1 43.41 7.43
 -16 6 0 0.97 4.42
 16 -6 0 9.12 4.2
 16 -6 0 2.98 3.41
 -16 -6 0 10.37 3.77
 16 -6 0 9.87 4.93
 -16 -6 0 18.5 5.19
 -16 -6 0 11.48 6.12
 -16 6 0 14.62 4.46
 -16 6 -1 29.55 5.04
 16 -6 1 16.86 4.32
 16 -6 1 13.91 4.38
 16 -6 1 16.06 5.28
 16 6 1 22.86 5.78
 -16 -6 -1 19.74 4.29
 -16 -6 -1 14.95 6.41
 -16 -6 -1 24.01 5.52
 16 -6 1 16.98 4.83
 16 -6 1 16.83 5.14
 -16 6 -2 43.79 6.43
 -16 -6 -2 47.71 5.85
 16 -6 2 46.29 6.07
 16 -6 2 44.63 6.84
 16 6 2 58.7 8.85
 16 -6 2 30.59 6.35
 16 -6 2 30.76 7.27
 -16 -6 -2 41.26 8.27
 -16 -6 -2 38.57 6.98
 -16 -6 -3 9.67 5.85
 16 -6 3 10.48 4.34
 -16 6 -3 20.94 5.33
 16 6 3 20.08 4.23
 -16 -6 -3 17.05 5.04
 -16 -6 -3 11.01 3.45
 16 -6 3 13.87 5.71
 16 -6 3 4.33 4.29
 16 6 3 9.32 6.85
 16 6 4 6.34 3.71
 -16 -6 -4 7.45 5.81
 16 -6 4 3.98 3.62
 16 -6 4 8.22 4.82
 16 6 5 74.67 7.71
 16 6 5 64.77 8.18
 16 -6 5 43.85 7.16
 16 6 5 58.75 8.95
 16 -6 5 71.83 8.67
 16 -6 5 62.26 8.19
 16 -6 5 70.05 7.26
 16 -6 5 49.13 6.96
 -16 -6 -5 84.46 8.76
 16 -6 6 -2.69 3.1
 16 -6 6 4.05 3.11
 16 -6 6 1.18 3.75
 16 6 6 1.55 4.37
 16 -6 6 -0.51 3.17
 16 6 6 1.56 2.81
 16 -6 6 0.6 3.96
 16 -6 6 -0.41 2.65
 -16 -6 -6 2.6 4.04
 16 -6 7 -3.29 3.4
 16 -6 7 0.66 1.93
 16 6 7 1.54 3.45
 -16 -6 -7 1.19 2.76
 -16 8 7 90.25 9.17
 -16 -8 7 116.36 8.07
 -16 -8 6 31.45 4.29
 -16 -8 6 30.32 4.3
 -16 -8 6 33.61 6.06
 -16 -8 6 38.91 5.6
 -16 8 5 293.72 22.45
 -16 -8 5 324.73 21.43
 -16 -8 5 365.38 21.82
 -16 8 5 337.31 25
 -16 -8 5 348.08 24.55
 -16 -8 5 404.75 23.51
 -16 -8 4 14.2 5.47
 -16 -8 4 17.45 7.12
 -16 -8 4 9.71 5.59
 16 -8 -4 5.18 4.67
 -16 -8 4 1.74 3.45
 -16 -8 4 12.64 4.51
 16 -8 -4 1.33 2.98
 -16 -8 4 3.61 3.92
 -16 -8 4 7.52 3.9
 -16 -8 4 13.92 4.01
 -16 8 4 20.09 6.93
 -16 8 4 12.53 4.31
 16 -8 -3 500.84 35.1
 -16 -8 3 551.94 32.21
 -16 -8 3 599.08 33.09
 -16 -8 3 567 32.11
 -16 -8 3 539.46 31.75
 -16 8 3 506.98 34.43
 -16 -8 3 599.97 34.39
 -16 -8 3 561.05 36.02
 -16 8 3 518.66 35.27
 16 -8 -3 526.9 33.52
 16 -8 -3 512.4 34.88
 -16 -8 2 7.3 3.61
 -16 8 2 10.4 4.58
 -16 8 2 14.15 5.72
 -16 -8 2 10.12 4.32
 -16 -8 2 10.67 6.31
 -16 -8 2 18.38 6.6
 -16 -8 2 11.95 4.54
 -16 -8 1 1153.24 64.67
 -16 -8 1 1297.38 67.66
 16 -8 -1 983.55 67.12
 -16 8 1 1122.57 66.89
 -16 -8 1 1227.54 65.05
 -16 -8 1 1286.5 66.37
 -16 8 1 1128.3 68.61
 -16 -8 0 49.75 7.44
 -16 -8 0 40.52 6.01
 -16 -8 0 35.34 6.54
 16 -8 0 37.23 7.07
 16 -8 0 29.05 5.76
 16 -8 0 40.99 6.35
 -16 -8 0 38.17 6.89
 16 -8 1 636.48 41.06
 16 -8 1 685.18 42.07
 -16 -8 -1 727.01 41.14
 -16 -8 -1 767.82 42.63
 16 -8 2 6.31 3.11
 16 -8 2 5.54 4.1
 -16 -8 -2 3.16 6.17
 -16 -8 -2 15.11 5.15
 16 8 3 710.62 47.59
 -16 -8 -3 846.3 44.98
 16 8 3 816.59 46.78
 -16 -8 -3 755.46 43.69
 16 -8 3 745.67 44.2
 16 -8 3 640.29 44.4
 -16 -8 -3 784.99 43.97
 -16 -8 -4 117.85 10.17
 16 8 4 114.15 12.08
 16 -8 4 111.96 10.68
 16 -8 5 158.86 12.7
 -16 -8 -5 185.54 12.52
 16 -8 5 150.13 12.1
 16 -8 5 159.87 11.67
 16 8 5 172.27 13.39
 -16 -8 -6 3.29 2.58
 16 8 6 -0.78 2.56
 -16 10 5 -0.6 3.9
 -16 -10 5 5.17 2.26
 -16 -10 5 1.76 2.43
 -16 10 4 12.56 5.54
 -16 -10 4 26.08 4.28
 -16 -10 4 28.06 4.4
 16 -10 -4 19.63 3.53
 -16 -10 3 3.04 2.97
 -16 -10 3 1.96 2.95
 -16 -10 3 2.3 3.16
 -16 -10 3 -2.12 2.96
 16 -10 -3 -1.96 3.52
 -16 10 3 4.8 4.95
 16 -10 -2 17.39 4.24
 -16 -10 2 22.25 4.76
 -16 -10 2 23.67 4.55
 16 -10 -2 23.86 5.37
 -16 -10 2 23.5 4.09
 -16 10 2 21.94 7.51
 16 -10 -1 3.47 3.5
 -16 -10 1 2.59 2.77
 16 10 -1 1.98 4.86
 -16 10 1 4.05 5.55
 16 -10 0 6.67 4.1
 16 10 0 8.27 5.17
 -16 -10 -1 1.39 3.46
 16 10 1 -2.47 3.66
 16 10 1 1.06 4.79
 16 -10 1 0.72 2.84
 16 -10 2 34.77 5.55
 16 10 2 38.71 6.66
 -16 -10 -2 15.69 4.48
 16 -10 2 17.65 4.34
 16 10 2 49.69 8.35
 16 -10 2 27.94 4.44
 16 -10 2 25.19 5.26
 -16 -10 -2 33.06 5.8
 16 -10 3 -0.53 3.19
 16 10 3 -1.53 3.75
 16 10 3 -1.76 5.02
 16 -10 3 -0.43 2.54
 -16 -10 -3 2.69 2.68
 -16 -10 -3 -2.26 3.9
 -16 -10 -3 -1.58 2.8
 16 -10 4 -1.97 2.68
 16 -10 4 -0.8 2.84
 -16 -10 -4 1.69 1.8
 -16 -10 -4 -1.22 2.32
 -16 -10 -4 1.26 3.37
 16 10 5 0.36 2.29
 16 -10 5 -0.96 1.72
 16 -12 -3 216.01 12.83
 -16 -12 3 229.95 13.07
 -16 -12 3 228.41 12.94
 -16 -12 2 155.92 9.65
 16 -12 -2 131.19 8.99
 16 -12 -2 147.49 9.55
 -16 -12 2 153.96 9.7
 -16 -12 2 143.15 9.06
 16 -12 -1 108.65 8.31
 16 -12 -1 133.63 8.68
 -16 -12 1 126.87 8.58
 -16 -12 1 103.9 7.93
 -16 -12 1 123.46 8.7
 16 -12 0 47.03 4.85
 16 -12 0 42.37 4.32
 -16 -12 0 32.22 4.38
 -16 -12 0 48.73 4.79
 16 -12 0 41.27 4.77
 -16 -12 0 38.36 4.63
 -16 -12 -1 216.54 13.42
 16 -12 1 243.45 13.94
 -16 -12 -1 195.56 14
 -16 -12 -2 94.14 6.96
 16 -12 2 102.85 6.6
 -17 -1 8 56.54 9.96
 -17 1 8 41.11 8.56
 -17 -1 8 48.38 7.43
 -17 1 8 44.29 7.5
 -17 -1 8 54 6.91
 -17 1 8 47.26 6.74
 -17 1 8 62.92 8.8
 -17 1 8 56.36 8.06
 -17 -1 8 58.77 7.71
 -17 -1 7 2.73 4.38
 -17 1 7 -3.74 5.61
 -17 -1 6 231.98 21.86
 -17 1 6 235.09 20.66
 -17 1 6 229.81 18.76
 -17 -1 6 246.1 18.12
 -17 1 6 188.97 20.98
 -17 -1 6 289.67 22.71
 -17 -1 6 216.5 17.07
 -17 -1 6 243.52 18.9
 -17 1 6 208.14 17.94
 -17 1 5 167.22 15.81
 -17 -1 5 169.98 15.87
 -17 -1 5 182.2 14.77
 -17 -1 5 240.56 19.99
 -17 -1 5 215.53 19.85
 -17 1 5 198.36 16.42
 -17 -1 5 173.31 15.12
 -17 -1 5 179.56 16.14
 -17 -1 5 201.78 15.62
 -17 1 5 220.89 16.38
 -17 1 5 199.77 14.98
 -17 -1 4 173.54 16.71
 -17 1 4 161.02 12.67
 -17 -1 4 140.72 13.26
 -17 1 4 164.59 13.85
 -17 -1 4 168.53 13.37
 -17 1 4 172.53 13.59
 -17 1 4 151.09 13.86
 -17 -1 4 164.2 16.12
 -17 -1 4 158.48 13
 -17 1 4 131.78 13.45
 -17 -1 3 84.17 11.42
 -17 -1 3 80.34 8.49
 -17 1 3 81.11 8.55
 -17 -1 3 82.77 8.77
 -17 1 3 86.61 8.68
 -17 1 2 504.05 31.85
 -17 -1 2 522.8 32.23
 -17 1 2 501.35 32.24
 -17 -1 2 603.73 32.72
 -17 1 2 561.28 32.16
 17 1 -2 578.34 31.27
 17 -1 -2 593.85 32.21
 -17 -1 1 389.26 22.32
 17 -1 -1 387.47 23.13
 17 1 -1 359.94 22.65
 -17 -1 0 2007.38 104.64
 17 -1 0 2045.15 105.99
 17 1 0 1984.04 106.08
 17 -1 1 217.61 13.21
 17 1 1 183.98 12.84
 17 1 1 192.6 14.54
 17 -1 1 206.22 14.31
 17 -1 2 313.9 19.74
 -17 -1 -2 304.05 19.63
 -17 1 -2 321.57 20.14
 17 -1 2 318.45 20.55
 17 1 2 318.92 20.94
 17 -1 3 604.07 36.05
 17 1 3 651.53 38.55
 17 1 3 587.52 36.4
 17 -1 3 625.14 36.61
 17 1 3 642.77 35.68
 17 1 3 662.02 35.56
 17 -1 3 609.51 35.2
 17 -1 3 585.42 35.03
 -17 -1 -3 624.43 35.63
 -17 1 -3 600.87 35.96
 17 -1 4 383.56 24.97
 17 1 4 373.99 26.82
 17 1 4 364.48 25.21
 17 1 4 388.12 24.38
 17 -1 4 367.46 24.45
 17 1 4 378.85 23.59
 17 -1 4 402.86 23.52
 17 1 4 378.74 23.49
 17 -1 4 391.12 23.61
 17 1 4 388.28 24
 -17 -1 -4 333.8 23.24
 -17 1 -4 351.03 23.99
 17 1 5 98.54 10.65
 -17 -1 -5 91.6 9.09
 -17 1 -5 77.6 9.06
 17 -1 5 104.64 9.07
 17 1 5 94.98 9.14
 17 1 5 98.24 10.97
 17 -1 5 80.41 9.77
 17 -1 5 88.75 10.1
 17 1 5 96.86 10.02
 17 1 5 87.67 9.71
 17 -1 5 104.45 9.84
 17 1 6 48.97 8.1
 17 -1 6 51.33 8.03
 17 -1 6 52.89 7.4
 17 1 6 64.31 8.68
 17 1 6 52.42 6.82
 17 -1 6 57.57 6.5
 17 -1 6 57.37 7.9
 17 1 6 58.86 8.38
 17 -1 7 3.05 3.63
 17 1 7 5.68 3.94
 17 -1 7 7.35 4.47
 17 1 7 7.63 4.58
 17 1 7 8.97 4.41
 17 -1 7 9.1 4.34
 17 1 7 3.98 4.24
 17 1 8 3.21 2.27
 17 -1 8 2.74 2.56
 17 1 8 4.39 2.88
 17 -1 8 2.56 3.08
 -17 -3 8 3.35 3.48
 -17 -3 8 7.69 4.31
 -17 3 8 2.08 5.9
 -17 3 8 4.91 5.61
 -17 -3 8 12.79 7.45
 -17 -3 8 6.27 3.6
 -17 3 8 3.95 3.44
 -17 3 7 114.5 12.44
 -17 -3 7 102.56 11.5
 -17 -3 7 136.27 16.43
 -17 -3 7 114.1 10.05
 -17 -3 7 137.86 12.47
 -17 3 7 100.24 10.82
 -17 -3 7 120.32 11.36
 -17 3 7 124.71 13.43
 -17 3 7 122.61 11.61
 -17 -3 6 89.1 14.19
 -17 -3 6 66.11 8.73
 -17 -3 6 76.23 9.91
 -17 3 6 60.09 9.72
 -17 -3 6 91.08 10.6
 -17 -3 6 79.71 9.17
 -17 3 6 73.2 11.37
 -17 3 6 65.2 9.14
 -17 -3 5 73.85 9.44
 -17 3 5 67.07 9.89
 -17 -3 5 68.77 8.26
 -17 3 5 65.13 11.49
 -17 -3 5 64.24 7.24
 -17 -3 5 62.19 9.77
 -17 -3 5 61.66 12.95
 -17 3 5 63.46 8.22
 -17 3 5 67.17 9.66
 -17 -3 5 56.31 8.66
 -17 -3 5 74.27 7.16
 -17 -3 4 6.38 8.76
 -17 -3 4 3.01 5.4
 -17 -3 4 1.1 8.3
 -17 3 4 -0.85 8.12
 -17 3 4 1.93 5.13
 -17 -3 4 1.81 3.21
 -17 3 4 3.83 3.62
 -17 -3 4 3.52 5
 -17 3 4 0.78 2.97
 -17 3 4 2.49 3.99
 -17 -3 4 3.23 4.09
 -17 -3 3 693.08 46.27
 -17 3 3 750.53 43.24
 -17 -3 3 785.6 43
 -17 3 3 775.4 44.17
 -17 -3 3 697.16 42.64
 -17 -3 3 651.04 41.65
 -17 3 3 779.18 43.17
 -17 3 3 728.26 44.12
 -17 -3 2 179.87 13.59
 17 -3 -2 189.4 13.44
 17 3 -2 159.69 12.68
 -17 3 2 158.94 12.99
 17 -3 -1 913.91 53.59
 17 3 -1 941.71 53.94
 -17 3 1 975.54 52.28
 -17 3 1 951.35 52.57
 17 -3 0 57.24 7.12
 17 3 0 52.15 7.91
 -17 3 0 56.84 6.16
 17 -3 0 54.77 7.62
 -17 3 0 57.23 6.29
 -17 -3 0 53.3 5.03
 -17 -3 -1 1347.33 69.49
 -17 -3 -1 1335.79 67.8
 -17 3 -1 1336.19 69.03
 17 -3 1 1145.21 69.73
 17 -3 1 1222.17 70.87
 17 3 1 1226.88 71.91
 17 -3 2 4.26 2.83
 17 -3 2 2.23 3.78
 17 3 2 2.59 4.72
 17 -3 2 3.88 2.52
 17 3 2 7.2 3.21
 17 -3 2 3.39 2.42
 17 3 2 1.32 4.14
 -17 -3 -2 3.89 2.89
 -17 -3 -2 3.7 2.64
 -17 3 -2 1.55 3.17
 17 -3 3 492.37 27.8
 17 3 3 424.62 28.5
 17 3 3 429.98 26.53
 17 -3 3 434.61 26.03
 17 3 3 477.99 26.41
 17 -3 3 414.84 25.49
 -17 -3 -3 415.47 25.95
 -17 3 -3 413.59 27.21
 17 3 3 458.63 26.79
 17 -3 3 368.17 27.55
 17 3 3 495.67 29.57
 -17 -3 -4 60.6 6.88
 -17 3 -4 58.84 8.03
 17 -3 4 40.02 7.3
 17 3 4 70.8 8.4
 17 -3 4 64.76 7.03
 17 3 4 59.52 7.07
 17 3 4 69.52 7.96
 17 -3 4 72.8 8.49
 17 -3 4 70.29 8.32
 17 3 4 82.07 10.07
 -17 -3 -5 129.6 11.28
 -17 3 -5 135.14 12.72
 17 3 5 144.67 11.83
 17 -3 5 129.88 12.22
 17 -3 5 133.39 11.78
 17 3 5 152.94 13.36
 17 3 6 70.06 7.79
 17 -3 6 64.34 8.64
 17 -3 6 65.5 7.66
 17 3 6 62.07 9.13
 17 -3 6 62.04 7.54
 17 -3 7 39.1 5.22
 17 3 7 34.26 6.03
 17 -3 7 33.97 5.48
 17 3 7 29.98 4.96
 17 -3 7 30.84 5.33
 17 3 7 49.34 6.79
 17 -3 7 32.57 5.71
 17 3 7 32.5 5.64
 -17 -3 -8 1.98 2.13
 17 -3 8 0.54 2.22
 17 3 8 2.79 2.29
 -17 5 8 66.96 7.88
 -17 -5 8 80.41 6.61
 -17 5 7 5.02 7.84
 -17 -5 7 9.04 3.82
 -17 -5 7 6.32 3.81
 -17 5 7 4.19 3.81
 -17 -5 7 16.49 5.04
 -17 -5 6 141.79 13.86
 -17 5 6 168.57 14.93
 -17 -5 6 146.06 18.97
 -17 -5 5 2.28 5.18
 -17 -5 5 6.96 3.36
 -17 5 5 9.21 8.49
 -17 -5 5 3.05 10.46
 -17 5 5 7.54 3.91
 -17 -5 5 2.69 3.32
 -17 5 5 3.35 5.67
 -17 -5 5 3.39 5.6
 -17 5 4 95.42 11.24
 -17 -5 4 76.45 10.18
 -17 -5 4 74.78 7.69
 -17 -5 4 91.01 8.97
 -17 -5 4 78.51 9.68
 -17 -5 4 82.81 15.31
 -17 -5 4 91.83 10.73
 -17 -5 4 85.61 8.06
 -17 -5 4 80.14 8.27
 -17 5 4 72.47 9.26
 17 -5 -4 82.93 11.17
 17 -5 -3 73.84 11.18
 -17 -5 3 101.94 10.67
 -17 5 3 117.12 10.6
 -17 -5 3 70.82 8.48
 -17 5 3 92.05 10.87
 -17 -5 3 103.81 10.89
 -17 5 3 101.81 10.89
 -17 -5 3 88.54 8.48
 -17 -5 3 94.3 9.47
 -17 -5 3 98.31 8.55
 -17 -5 3 91.6 10.13
 -17 5 2 592.94 37.51
 17 -5 -2 526.41 37.58
 17 5 -2 608.07 37.15
 -17 5 2 583.26 35.88
 -17 -5 2 668.1 36.95
 -17 -5 2 632.02 36.59
 -17 5 2 569.82 37.04
 -17 5 1 20.96 4.84
 -17 -5 1 16.06 4.42
 17 -5 -1 13.93 4.05
 17 -5 -1 12.23 5.25
 -17 5 1 11.01 5.01
 17 -5 -1 19.83 5.59
 17 5 -1 13.12 5.58
 -17 -5 1 18.95 5.39
 -17 -5 1 11.45 4.81
 -17 -5 0 1214.79 60.8
 -17 -5 0 1208.93 62.14
 17 -5 0 1145.33 61.44
 -17 5 0 1209.24 61.7
 -17 5 0 994.49 63.61
 17 -5 0 1090.76 61.28
 17 -5 0 1096.61 61.19
 -17 -5 0 1138.52 62.05
 17 -5 0 898.54 62.53
 17 -5 0 1047.33 63.32
 17 5 0 1152.53 64.02
 -17 -5 -1 -2.38 4.06
 -17 -5 -1 0.59 6.58
 -17 5 -1 4.56 4.1
 17 5 1 0.9 4.69
 17 -5 1 5.52 3.93
 17 -5 1 3.72 5.31
 -17 5 -1 0.53 3.34
 17 5 1 2.4 2.94
 17 -5 1 2.76 2.66
 17 -5 1 0.63 3.38
 17 -5 1 -2.55 3.54
 -17 -5 -1 1.73 2.83
 -17 -5 -2 213.58 15.53
 -17 -5 -2 227.78 16.82
 -17 5 -2 225.19 15.77
 17 -5 2 168.07 16.64
 17 5 2 224.52 18.74
 17 -5 2 227.89 16.99
 17 -5 2 225.57 15.45
 17 -5 2 241.65 16.5
 -17 -5 -2 231.11 15.7
 17 5 2 239.07 15.59
 17 -5 2 201.64 14.39
 -17 -5 -3 219.11 16.8
 17 5 3 222.1 15.54
 17 -5 3 225.18 14.74
 17 5 3 203.2 16.45
 17 -5 3 205.02 16.59
 -17 -5 -3 225.11 15.43
 -17 5 -3 241.68 16.32
 17 5 3 198.39 18.69
 17 -5 3 174.54 16.19
 17 -5 3 204.23 15.68
 -17 5 -4 446.81 27.73
 17 -5 4 426.99 26.35
 17 -5 4 479.56 29.08
 17 5 4 469.15 27.2
 17 -5 4 384.8 25.37
 17 -5 5 2.66 3.31
 17 5 5 4.25 3.38
 17 5 5 3.71 3.3
 17 -5 5 1.44 3.6
 17 5 5 2.86 4.68
 17 -5 5 3.05 4.18
 17 -5 5 2.51 3.12
 17 -5 5 4.78 3.47
 17 -5 6 38.91 6.27
 17 -5 6 43.39 6.56
 17 5 6 42.55 6.83
 17 -5 6 40.48 5.57
 17 5 6 41.92 7.03
 17 5 6 36.71 7.23
 17 -5 6 41.54 5.05
 17 -5 6 42.17 5.37
 17 -5 6 43.83 6.61
 -17 -5 -6 31.83 5.81
 17 -5 7 2.92 1.93
 17 5 7 1.66 3.71
 -17 -5 -7 5.15 3.06
 17 -5 7 1.1 2.87
 17 5 7 1.18 2.61
 17 5 7 -0.45 2.76
 17 -5 7 4.25 3.01
 -17 -7 7 64.48 7.23
 -17 -7 7 91.33 7.31
 -17 7 7 80.35 9.29
 -17 -7 6 8.89 4.83
 -17 -7 6 2.75 4.48
 -17 -7 6 12.67 3.06
 -17 -7 6 10.92 3.06
 -17 7 6 15.77 5.67
 -17 -7 5 184.66 15.28
 -17 7 5 209.24 16.35
 -17 -7 4 206.31 17.66
 -17 -7 4 182.21 15.1
 -17 7 4 175.19 15.03
 17 -7 -4 170.11 16.02
 -17 -7 4 170.71 13.19
 -17 -7 4 178.07 13.09
 -17 7 4 159.61 15.19
 -17 -7 4 176.29 13.38
 -17 -7 4 180.78 13.99
 -17 -7 4 136.47 13.78
 -17 -7 4 210.86 15.66
 17 -7 -4 145.34 13.46
 -17 7 4 162.78 16.35
 -17 7 3 576.94 37.59
 -17 -7 3 558.89 33.69
 -17 -7 3 589.31 35.03
 -17 -7 3 530.6 33.51
 -17 -7 3 552.24 33.82
 -17 7 3 562.64 36.89
 -17 -7 3 586.5 34.24
 -17 -7 3 584.03 37.5
 -17 -7 3 633.41 36.42
 17 -7 -2 27.9 7.99
 -17 7 2 51.02 8.81
 -17 -7 2 45.08 7.11
 -17 -7 2 52.12 7.93
 -17 -7 2 53.36 7.45
 -17 7 2 53.45 8.26
 -17 -7 2 50.21 8.5
 -17 -7 2 55.08 8.51
 -17 -7 1 169.99 13.11
 -17 -7 1 153.03 13.4
 -17 -7 1 184.64 14.71
 -17 7 1 145.79 15.34
 17 -7 -1 150.27 13.32
 -17 -7 1 153.46 12.93
 -17 7 1 158.43 14.61
 17 7 -1 151.21 14.69
 17 -7 -1 133.44 14.44
 17 -7 0 232.42 19.54
 17 7 0 256.34 20.18
 17 -7 0 247.44 18.04
 -17 -7 0 231.72 18.22
 -17 7 0 216.58 20.47
 -17 7 0 251.71 20.06
 17 -7 0 230.44 18.93
 -17 -7 0 282.27 18.15
 -17 -7 0 267.46 17.8
 17 -7 1 784.58 45.49
 17 -7 1 663.78 45.97
 17 -7 1 763.63 44.5
 17 -7 1 702.24 44.82
 -17 -7 -1 788.51 44.91
 -17 -7 -1 772.95 44.14
 -17 -7 -1 909.52 46.6
 17 7 1 754.38 47.26
 17 -7 2 144.56 12.96
 17 -7 2 121.75 12.95
 17 -7 2 107.4 10.46
 17 -7 2 134.46 12.06
 -17 -7 -2 114.22 10.8
 -17 -7 -2 128.54 11.5
 -17 -7 -2 135.11 12.29
 17 7 2 123.1 13.48
 17 -7 3 279.2 23.35
 17 -7 3 368.95 23.55
 17 7 3 330.82 26.38
 -17 -7 -3 334.14 22.58
 -17 -7 -3 358.41 23.11
 -17 -7 -3 412.95 24.4
 17 -7 4 20.07 5.67
 17 7 4 21.57 5.91
 17 7 4 24.16 5.45
 -17 -7 -4 18.16 4.05
 17 -7 4 18.51 5.1
 -17 -7 -4 31.35 6.23
 17 -7 4 17.51 4.29
 17 -7 4 15.2 5.17
 17 7 5 74.72 8.5
 17 -7 5 70.63 6.99
 17 -7 5 74.14 8.39
 -17 -7 -5 72.94 7.85
 17 -7 5 77.21 8.16
 17 7 5 61.52 8.64
 17 -7 5 78.7 8.48
 17 -7 6 11.03 2.76
 -17 -7 -6 12.64 3.58
 17 -7 6 7.57 3.35
 17 -7 6 14.05 3.48
 17 7 6 9.82 3.84
 -17 -9 6 31.1 3.19
 -17 9 6 33.02 4.91
 -17 -9 5 63.11 6.28
 -17 -9 5 53.74 5.68
 -17 9 5 67.6 8.86
 -17 9 5 56.04 8.49
 -17 -9 5 66.9 7.98
 -17 9 4 68.47 10.16
 17 -9 -4 69.03 7.46
 -17 -9 4 69.07 7.17
 -17 -9 4 80.68 7.43
 -17 -9 4 85.26 10.11
 -17 -9 4 81.54 7.69
 -17 -9 4 79.63 7.98
 17 -9 -3 127.61 11.36
 -17 -9 3 90.5 9.68
 -17 -9 2 158.63 13.27
 -17 -9 2 201.64 14.35
 -17 -9 2 208.33 14.81
 -17 -9 2 139.11 13.54
 17 -9 -2 144.27 14.31
 -17 -9 2 152.26 12.77
 -17 -9 2 186.05 13.6
 -17 9 2 200.17 17.59
 -17 -9 2 218.17 16.41
 17 -9 -1 36.41 7.26
 -17 -9 1 64.4 8.43
 -17 9 1 59.34 10.06
 -17 -9 1 56.45 7.09
 -17 -9 1 47.87 6.34
 17 -9 -1 51.96 7.07
 -17 -9 1 54.91 7.53
 17 9 -1 58.75 9.39
 17 9 0 91.75 11.79
 17 -9 0 81.06 9.21
 17 -9 0 114.4 10.57
 -17 -9 0 87.07 9.39
 17 -9 0 71.28 9.85
 -17 -9 0 90.01 10.1
 17 9 1 474.35 31.47
 17 -9 1 360.79 28.45
 17 -9 1 405.95 27.81
 17 -9 1 451.01 27.35
 -17 -9 -1 542.26 30.22
 17 9 1 552.71 31.27
 -17 -9 -1 465.67 27.4
 17 -9 1 344.45 27.26
 -17 -9 -1 386.95 27.45
 17 9 2 103.47 12.78
 -17 -9 -2 133.65 12.07
 17 9 2 155.97 13.65
 17 -9 2 99.49 11.21
 -17 -9 -2 116.54 10.74
 17 -9 2 111.17 9.84
 17 -9 2 108.03 10.64
 17 -9 2 92.73 9.8
 -17 -9 -2 122.45 10.85
 17 9 3 28.57 7.04
 17 -9 3 27.06 4.83
 17 9 3 33.59 6.46
 -17 -9 -3 23.87 4.87
 17 -9 3 19.93 4.1
 17 -9 3 22.01 4.78
 -17 -9 -3 22.16 5.6
 17 -9 3 31.13 6.04
 17 -9 4 34.09 4.73
 17 9 4 37.25 6.48
 -17 -9 -4 30.28 4.69
 -17 -9 -4 48.24 5.84
 17 9 4 21.87 5.47
 17 -9 4 34.53 5.51
 17 -9 4 31.96 4.54
 17 -9 5 1.65 2.22
 -17 -9 -5 5.31 3.07
 17 -9 5 6.44 2.88
 -17 11 4 216.71 15
 -17 -11 4 217.95 13.1
 -17 -11 4 207.71 12.61
 -17 -11 3 58.98 5.93
 -17 -11 3 56.64 5.53
 17 -11 -3 57.92 5.41
 -17 11 3 51.76 7.51
 -17 -11 2 195.16 12.97
 -17 -11 2 189.01 12.53
 17 -11 -2 156.82 12.41
 -17 11 2 194.35 15.04
 17 -11 -2 196.62 12.92
 17 -11 -2 185.02 12.48
 17 -11 -2 161.96 13.42
 -17 -11 2 198.04 12.73
 17 -11 -1 17.64 4
 -17 -11 1 27.5 4.45
 -17 -11 1 17.01 3.68
 -17 -11 1 31.76 4.48
 17 11 -1 23.04 5.52
 17 -11 -1 22.48 3.97
 17 -11 -1 20.89 3.88
 -17 -11 1 16 3.46
 17 -11 -1 25.67 4.97
 17 -11 0 164.9 10.88
 17 -11 0 137.29 10.82
 -17 -11 0 148.71 10.58
 -17 -11 0 132.6 10.74
 17 -11 0 108.95 10.64
 17 11 0 155.47 13.64
 17 -11 0 97.18 10.46
 17 -11 1 20.93 4.1
 17 -11 1 29.84 3.92
 17 -11 1 28.13 4.48
 -17 -11 -1 18.85 4.4
 17 11 1 11.25 5.72
 17 -11 1 18.36 3.58
 17 -11 2 179.16 12.11
 17 11 2 195.73 15.22
 -17 -11 -2 186.7 13.28
 17 -11 2 208.76 12.78
 17 -11 3 26.32 3.49
 -17 -11 -3 26.11 3.64
 17 11 4 55.23 5.58
 17 -11 4 64.97 4.57
 -18 0 8 123.18 11.9
 -18 0 8 140.28 14.01
 -18 0 8 136.01 11.42
 -18 0 8 172.17 13.02
 -18 0 7 10.13 8.14
 -18 0 7 -0.9 4.24
 -18 0 6 287.84 21.33
 -18 0 6 324.54 22.57
 -18 0 6 278.91 22.32
 -18 0 6 258.05 20.15
 -18 0 6 305.65 22.11
 -18 0 6 329.35 26.06
 -18 0 6 349.51 25.92
 -18 0 5 -0.76 5.7
 -18 0 5 8.78 8.92
 -18 0 5 5.55 7.55
 -18 0 5 4.01 3.32
 -18 0 5 -0.9 5.14
 -18 0 4 906.6 52.92
 -18 0 4 871.85 55.62
 -18 0 4 933.05 52.61
 -18 0 4 895.22 51.41
 -18 0 4 941.87 55.12
 -18 0 4 953.52 53.13
 -18 0 3 1.25 3.56
 -18 0 3 -1.87 6.71
 -18 0 3 1.93 6.45
 -18 0 3 1.94 3.64
 -18 0 2 2782.2 157.92
 -18 0 2 3203.85 158.75
 18 0 -2 3194.68 157.85
 -18 0 2 2993.1 158.82
 -18 0 1 -2.06 2.8
 18 0 -1 0.42 2.64
 18 0 0 1915.73 100.99
 -18 0 -1 2.4 3.34
 18 0 1 0.68 2.26
 18 0 1 0.99 2.97
 -18 0 -2 1234.21 67.48
 18 0 2 1301.77 68.15
 18 0 2 1217.2 67.22
 18 0 3 4.34 3.49
 18 0 3 1.01 3.47
 18 0 3 0.96 3.12
 18 0 3 -2.45 3.36
 -18 0 -3 2.82 3
 18 0 4 559.76 34.94
 18 0 4 549.86 33.33
 18 0 4 576.91 33.52
 18 0 4 573.17 34.5
 18 0 4 611.03 34.04
 -18 0 -4 544.24 33.89
 -18 0 -5 -0.69 3.73
 18 0 5 -1.9 4.26
 18 0 5 5.15 3.26
 18 0 5 0.74 4.01
 18 0 6 114.57 11.59
 18 0 6 119 10.48
 18 0 6 122.46 10.96
 18 0 6 134.43 12.7
 18 0 6 139.08 11.77
 18 0 7 -1.75 3.66
 18 0 7 4.45 3.7
 18 0 7 0.61 3.89
 18 0 8 95.14 7.79
 18 0 8 92.14 7.39
 -18 2 8 3.61 5.77
 -18 -2 8 2.61 5.09
 -18 2 8 3.96 5.8
 -18 -2 8 0.83 6.54
 -18 -2 8 -0.59 3.43
 -18 -2 8 -2.27 3.77
 -18 2 8 3.85 3.49
 -18 2 7 5.63 3.73
 -18 -2 7 -0.84 4.87
 -18 2 7 9.4 4.88
 -18 -2 7 16.06 8.71
 -18 -2 7 -0.65 6.01
 -18 2 7 10.33 8.64
 -18 -2 7 4.04 3.91
 -18 -2 6 4.12 5.45
 -18 2 6 2.66 7.26
 -18 -2 6 4.44 7.41
 -18 -2 6 -2.13 5.19
 -18 2 6 5.49 8.62
 -18 2 6 -0.92 3.2
 -18 2 6 -0.98 4.53
 -18 -2 6 1.89 4.79
 -18 -2 6 0.69 4.97
 -18 -2 6 4.12 8.52
 -18 -2 5 -0.73 3.59
 -18 2 5 6.07 4.25
 -18 2 5 2.62 7.67
 -18 -2 5 4.69 7.75
 -18 -2 5 0.67 4.76
 -18 -2 5 10.57 8.65
 -18 -2 5 7.28 5.24
 -18 -2 5 -0.74 5.21
 -18 -2 5 3.63 4.83
 -18 2 5 1.85 4.77
 -18 2 5 7.11 3.73
 -18 -2 4 14.44 4.58
 -18 2 4 27.66 5.67
 -18 2 4 16.22 6.4
 -18 -2 4 22.05 5.91
 -18 2 4 21.73 4.77
 -18 2 4 15.01 5.12
 -18 -2 4 27.82 5.66
 -18 -2 4 24.73 5.6
 -18 -2 4 31.71 9.28
 -18 2 4 21.95 7.56
 -18 -2 4 16.84 8.69
 -18 2 3 44.34 6.72
 -18 -2 3 44.91 6.51
 -18 2 3 47.12 7.84
 -18 -2 3 39.89 8.89
 -18 2 3 42.07 8.73
 -18 -2 3 47.51 6.56
 -18 -2 3 45.49 10.29
 -18 2 3 38.25 6.14
 -18 -2 3 62.25 7.46
 -18 -2 2 3.95 3.32
 18 -2 -2 2.81 3.22
 18 2 -2 8.36 2.94
 -18 2 2 2.4 3.69
 -18 2 2 12.04 4.19
 18 -2 -1 221.33 15.8
 18 2 -1 230.1 15.66
 -18 2 1 241.54 15.71
 -18 2 1 223.54 15.13
 -18 -2 1 203.74 14.06
 -18 2 0 16.13 4.05
 -18 -2 0 12.9 3.22
 18 -2 0 14.48 4.25
 18 2 0 16.12 4.61
 -18 2 -1 10.47 3.56
 18 -2 1 12.53 4.09
 18 2 1 12.82 4.49
 18 -2 1 6.97 3.51
 18 -2 2 69.32 7.93
 18 2 2 67.12 8.18
 18 2 2 72.14 7.04
 18 -2 2 67.34 6.67
 -18 -2 -2 61.14 6.64
 -18 2 -2 68.36 7.38
 18 -2 2 87.17 7.64
 18 -2 3 1.79 3.62
 18 2 3 1.71 4.8
 18 2 3 0.7 3.18
 18 -2 3 -1.43 3.67
 18 2 3 3.26 3.52
 18 -2 3 0.47 2.98
 18 2 3 1.96 3.14
 18 -2 3 -0.48 2.89
 -18 -2 -3 3.14 3.22
 -18 2 -3 1.88 3.62
 18 2 3 3.64 3.58
 18 2 4 9.71 4.68
 18 2 4 13.74 4.47
 18 -2 4 10.46 4.34
 18 2 4 6.45 4.04
 18 -2 4 3.96 3.24
 18 -2 4 3.96 3.64
 -18 -2 -4 11.49 4.04
 -18 2 -4 12.79 4.9
 18 -2 4 6.94 3.85
 18 -2 4 7.73 4.29
 18 2 4 12.01 5.09
 18 -2 5 1.01 3.02
 18 2 5 6.72 4
 -18 -2 -5 4.39 3.49
 -18 2 -5 3.86 4.58
 18 2 5 10.31 4.81
 18 -2 5 2.43 4.44
 18 -2 5 -0.67 4.39
 18 2 6 -1.17 3.02
 18 -2 6 -2.28 3.57
 18 -2 6 4.36 4.41
 18 -2 6 -1.44 3.9
 18 2 6 -1.61 4.21
 18 2 7 41.76 6.3
 18 2 7 35.41 5.84
 18 -2 7 47.09 6.49
 18 -2 7 46.7 6.1
 18 2 7 41.37 5.91
 18 -2 7 53.26 6.69
 18 2 7 38.55 6.74
 18 -2 8 1.13 2.14
 18 2 8 5.66 2.39
 -18 4 8 48.69 7.4
 -18 -4 8 54.72 5.78
 -18 4 8 40.74 4.88
 -18 -4 8 38.33 5.07
 -18 -4 7 66.48 7.76
 -18 -4 7 99.06 9.76
 -18 4 7 81.88 8.9
 -18 4 7 83.04 12.02
 -18 4 7 93.28 10.69
 -18 -4 7 103.04 13.5
 -18 -4 7 75.96 8.96
 -18 -4 6 382.65 25.77
 -18 -4 6 326.69 25.92
 -18 4 6 366.15 26.75
 -18 -4 6 402.85 31.43
 -18 -4 6 459.84 27.5
 -18 4 6 443.81 28.56
 -18 -4 5 216.81 15.35
 -18 -4 5 240.94 18.44
 -18 -4 5 205.61 17.11
 -18 -4 5 225.21 15.03
 -18 4 5 190.21 16.76
 -18 -4 5 206.5 21.85
 -18 4 5 200.46 18.88
 -18 4 5 163.94 17.79
 -18 4 4 216.68 18.17
 -18 -4 4 251.63 16.53
 18 -4 -4 245 19.5
 -18 -4 4 212.04 18.11
 -18 4 4 260.96 20.7
 -18 -4 4 248.25 18.85
 -18 4 4 215.52 19.43
 -18 4 4 228.44 18.15
 -18 -4 4 247.6 17.21
 -18 -4 4 247.06 18.7
 -18 -4 4 227.12 22.96
 -18 -4 3 479.05 28.27
 -18 -4 3 457.64 28.5
 -18 -4 3 450.02 28.64
 -18 4 3 423.76 28.69
 -18 -4 3 460.08 25.77
 -18 4 3 398.91 29.1
 -18 4 3 404.27 27.86
 -18 -4 3 386.21 26.84
 -18 -4 2 820.18 48.8
 -18 4 2 783.41 48
 -18 4 2 794.04 50.03
 -18 -4 2 859.25 46.2
 -18 -4 2 936.06 49.03
 18 -4 -2 849.74 48.31
 18 4 -2 824.31 48.49
 18 -4 -2 861.62 49.73
 18 -4 -1 574.64 36.57
 18 4 -1 569.54 37.02
 18 -4 -1 650.71 37.36
 -18 4 1 540.02 37.55
 -18 -4 1 628.46 35.67
 -18 4 1 626.25 35.46
 -18 4 0 1410.41 68.65
 -18 -4 0 1230.23 69.04
 18 -4 0 1240.87 68
 18 -4 0 1333.99 68.15
 18 -4 0 1048.48 69.77
 18 -4 0 1153.2 69.77
 18 4 0 1267.8 71.29
 -18 -4 0 1321.16 67.36
 -18 -4 0 1348.81 68.81
 -18 4 0 1095.43 70.36
 18 -4 1 777.66 55.37
 18 4 1 905.46 56.79
 18 -4 1 965.44 55.37
 18 4 1 1040.55 53.74
 -18 4 -1 914.94 55.46
 -18 4 -1 969.49 53.6
 -18 -4 -1 1006.33 54.21
 -18 -4 -1 1011.43 53.12
 -18 -4 -1 954.33 54.18
 18 -4 1 1046.73 53.69
 18 -4 1 996.34 53.99
 18 -4 2 838.16 53.97
 18 -4 2 808.15 55.21
 18 4 2 948.15 57.6
 -18 4 -2 1002.99 53.93
 -18 -4 -2 1029.37 54.04
 18 -4 2 1089.53 54.4
 18 4 2 1003.76 53.76
 18 -4 2 977.97 52.6
 -18 4 -3 447.86 27.05
 18 4 3 408.01 27.83
 -18 -4 -3 414.54 26.13
 18 -4 3 346.32 27.29
 18 4 3 425.52 29.25
 18 4 3 457.15 26.64
 18 -4 3 448.76 25.73
 -18 4 -4 249.51 18.34
 18 4 4 248.5 19.88
 18 -4 4 246.22 16.54
 18 4 4 277.58 18.07
 18 -4 4 272.04 17.13
 18 4 4 264.59 19.47
 18 -4 4 198.25 17.83
 18 4 5 111.54 10
 -18 4 -5 109.15 10.64
 18 -4 5 96.83 10.26
 18 -4 5 105.17 9.57
 18 -4 5 99.06 8.48
 18 4 5 103.53 12.05
 18 -4 5 62.33 8.82
 18 -4 5 111.17 10.28
 18 4 5 103.25 10.17
 18 -4 6 148.32 12.02
 18 4 6 152.94 13.01
 18 4 6 144.52 11.72
 18 -4 6 138.21 11.12
 18 -4 6 161.68 13
 18 -4 6 135.88 11.56
 18 4 6 141.72 13.16
 18 4 7 74.61 7.56
 18 -4 7 84.71 7.64
 18 4 7 80.93 8.03
 18 -4 7 85.11 7.69
 -18 -4 -7 66.91 6.68
 18 4 7 76.58 7.57
 18 -4 7 74.09 6.81
 -18 -6 7 3.7 2.87
 -18 6 7 6.18 6.06
 -18 6 7 -3.88 3.5
 -18 -6 7 4.18 3.42
 -18 -6 7 -1.46 3.69
 -18 -6 6 -0.85 3.14
 -18 6 6 -1.63 3.76
 -18 -6 6 -2.25 4.6
 -18 -6 6 -4.81 5.01
 -18 -6 6 -0.7 3.81
 -18 6 6 -4.46 5.09
 -18 -6 6 -2.5 4.14
 -18 -6 5 45.21 6.41
 -18 6 5 46.76 9.08
 -18 -6 5 38.91 7.61
 -18 6 5 42.57 7.15
 -18 -6 5 59.22 8.36
 -18 -6 5 38.16 6.89
 -18 -6 5 57.73 6.48
 -18 -6 4 156.19 13.88
 -18 -6 4 148.42 13.51
 -18 6 4 129.54 14.37
 -18 -6 4 154.95 11.98
 -18 -6 4 147.37 11.3
 -18 6 4 120.48 13.29
 -18 -6 4 127.36 10.97
 -18 -6 4 141.58 12.15
 -18 -6 3 97.15 8.5
 -18 -6 3 88.86 9.55
 -18 6 3 93.39 10.67
 -18 -6 3 103.55 8.97
 18 -6 -3 77.8 10.9
 -18 -6 3 91.42 10.33
 -18 6 3 62.47 10.46
 -18 -6 3 74.95 10.56
 -18 -6 2 10.49 4.49
 18 -6 -2 6.56 4.55
 -18 -6 2 19.91 5.49
 -18 -6 2 12.25 5.78
 -18 -6 2 12.96 5.68
 -18 6 2 10.82 4.76
 -18 -6 2 10.35 4.25
 -18 6 2 1.05 6.22
 -18 -6 1 14.81 5.84
 -18 -6 1 10.59 4.57
 -18 6 1 7.68 5.69
 18 -6 -1 20.58 4.95
 -18 6 1 13.62 4.64
 -18 -6 1 14.35 4.81
 -18 6 1 12.03 5.21
 18 6 -1 9.55 5.04
 18 -6 -1 11.26 5.88
 18 -6 0 2.58 4.72
 18 -6 0 6.29 3.96
 -18 6 0 11.09 4.41
 18 6 0 12.35 5.64
 18 -6 0 7.69 4.46
 -18 6 0 8.35 6.27
 -18 -6 0 0.66 6.57
 -18 -6 0 9.87 4.47
 -18 -6 0 6.68 3.58
 18 -6 0 5.13 3.52
 18 -6 0 1.28 3.21
 18 -6 1 69.36 8.09
 18 -6 1 58.41 9
 -18 6 -1 62.7 7.62
 -18 -6 -1 62.74 7.6
 18 -6 1 59.48 8.42
 18 6 1 52.66 9.27
 -18 -6 -1 74.09 8
 -18 -6 -1 79.58 9.81
 18 -6 1 69.85 7.48
 18 -6 1 60.15 7.98
 18 -6 1 58.29 5.98
 -18 -6 -2 12.26 3.82
 -18 6 -2 5.44 3.75
 18 6 2 12.53 6.26
 -18 -6 -2 7.43 6.82
 -18 -6 -2 5.58 5.09
 18 -6 2 12.75 3.64
 18 -6 2 13.36 4.35
 18 -6 2 18.54 5.18
 18 -6 2 9.7 5.03
 -18 -6 -3 121.47 11.53
 18 6 3 120.96 10.85
 -18 -6 -3 156.4 12.67
 18 6 3 131.81 14.61
 -18 -6 -3 129.12 11.17
 -18 6 -3 122.64 11.39
 18 -6 4 29.42 6.04
 18 -6 4 18.06 5.69
 18 6 4 31.34 5.76
 18 -6 4 36.71 6.53
 -18 -6 -4 25.87 6.19
 18 6 4 31.9 6.87
 18 -6 4 39.1 5.42
 18 -6 5 60.06 7.19
 18 6 5 45.07 8.06
 18 -6 5 60.07 6.4
 18 -6 5 47.68 6.64
 18 -6 5 62.22 6.48
 18 -6 6 20.01 3.45
 18 -6 6 20.16 4.15
 18 -6 6 24.51 4.34
 18 -6 6 27.09 4.2
 18 6 6 28.14 5.11
 18 6 6 19.22 3.53
 18 -6 6 14.94 4.18
 -18 -6 -6 20.82 4.58
 18 -6 6 18.92 3.32
 18 -6 7 1.25 2.04
 -18 -6 -7 -1.41 2.2
 18 6 7 1.24 2.71
 -18 8 6 6.46 5.46
 -18 -8 6 9.69 3.8
 -18 -8 6 7.45 2.51
 -18 8 6 9.48 4.09
 -18 8 5 294.05 23.28
 -18 -8 5 348.48 20.39
 -18 -8 5 306.97 19.27
 -18 -8 5 362.82 20.91
 -18 -8 5 342.8 22.55
 18 -8 -4 34.5 6.81
 -18 8 4 37.33 6.08
 -18 -8 4 21.38 5.35
 18 -8 -4 35.57 5.62
 -18 -8 3 433.37 27.03
 -18 -8 3 486.5 28.54
 18 -8 -3 398.65 28.63
 -18 -8 3 424.2 28.67
 -18 8 3 432.84 31.18
 -18 -8 3 453.07 27.24
 -18 -8 3 460.67 27.53
 18 -8 -3 364.06 30.33
 -18 -8 3 471.7 29.88
 -18 -8 3 487.87 30.48
 -18 -8 2 40.2 7.56
 -18 -8 2 33.36 7.3
 -18 -8 2 21.14 5.65
 -18 8 2 17.87 5.62
 -18 -8 2 26.3 5.08
 18 -8 -2 12.92 6.25
 -18 -8 2 29.95 5.89
 -18 -8 2 14.47 4.72
 -18 8 2 14.27 6.79
 -18 -8 2 27.49 6.1
 -18 8 1 725.36 51.83
 -18 8 1 792.36 51.08
 -18 -8 1 923.08 49.86
 -18 -8 1 929.54 50.31
 -18 -8 1 903.54 48.81
 18 -8 -1 771.08 48.15
 18 -8 0 16.46 4.77
 18 -8 0 22.13 5.28
 18 -8 0 9.52 4.48
 -18 -8 0 26.27 7.21
 -18 -8 0 15.65 4.76
 -18 -8 0 30.14 5.99
 18 -8 1 1225.26 68.73
 18 -8 1 1124.27 69
 -18 -8 -1 1272.42 68.47
 -18 -8 -2 8.1 5.2
 18 -8 2 4.41 3.12
 -18 -8 -2 2.35 5.71
 18 -8 2 -1.18 3.46
 18 -8 2 3.63 3.56
 18 8 2 -1.19 6.11
 -18 -8 -2 0.71 3.09
 18 -8 2 8.7 5.06
 -18 -8 -3 200.11 15.15
 18 8 3 235.03 17.96
 18 -8 3 169.21 15.7
 18 8 3 176.53 17.9
 -18 -8 -3 212.9 15.33
 18 -8 4 -0.45 2.97
 18 -8 4 2.58 4.14
 -18 -8 -4 0.56 2.6
 18 -8 4 0.66 3.25
 18 8 4 1.48 3.56
 -18 -8 -4 5.8 4.2
 18 8 4 7.99 4.12
 18 -8 5 252.62 15.74
 18 -8 5 249.82 16.38
 18 -8 5 245.99 16.86
 -18 -8 -5 259.83 16.05
 18 8 5 257.39 17.33
 -18 -8 -6 14.92 2.59
 18 8 6 15.5 3.59
 18 -8 6 10.75 2.06
 -18 10 5 4.26 3.19
 -18 -10 5 3.04 1.97
 -18 10 4 -0.74 4.16
 -18 -10 4 -1.57 3.07
 -18 -10 4 -1.23 2.52
 18 -10 -4 1.41 1.71
 18 -10 -3 -1.37 2.78
 18 -10 -3 -0.6 2.48
 -18 10 3 -2.69 5.31
 -18 -10 3 3.46 3.21
 -18 -10 3 -2.01 2.71
 -18 -10 3 4.09 2.59
 -18 -10 3 3.98 2.83
 18 -10 -2 79.29 7.98
 18 -10 -2 69.59 7.46
 -18 10 2 75.77 10.52
 18 -10 -2 67.52 8.75
 18 -10 -2 63.03 8
 -18 -10 2 85.98 7.79
 -18 -10 2 97.23 8.85
 -18 -10 2 105.11 8.35
 -18 -10 2 91.27 7.81
 -18 -10 1 21.6 4.57
 -18 10 1 17.58 6.14
 -18 -10 1 16.35 5.56
 18 -10 -1 16.31 4.28
 18 -10 -1 7.69 3.87
 -18 -10 1 12.55 3.62
 18 10 -1 21.51 6.25
 18 -10 -1 8.74 4.57
 -18 -10 1 14.35 4.01
 -18 -10 1 24.27 4.39
 18 10 0 10.29 5.95
 -18 -10 0 -1.57 5.1
 -18 -10 0 -3.12 3.69
 18 -10 0 -0.81 3.36
 18 -10 0 0.56 2.85
 18 -10 0 -3.1 3.72
 18 -10 1 18.45 3.81
 18 -10 1 10.69 3.9
 18 10 1 8.32 5.4
 18 10 1 17.39 4.9
 -18 -10 -1 10.88 5.18
 18 -10 1 11.5 3.66
 -18 -10 -1 13.51 4.6
 18 10 2 8.89 4.3
 -18 -10 -2 1.2 3.01
 18 -10 2 1.14 2.81
 -18 -10 -2 12.03 4.47
 18 -10 2 4.12 3.1
 18 -10 2 11.32 3.81
 18 10 2 5.91 5.48
 18 10 3 10.34 4.1
 -18 -10 -3 8.97 3.61
 18 10 3 4.11 4.18
 -18 -10 -3 8.49 3.39
 18 -10 3 10.9 3.56
 18 -10 3 4.61 2.63
 18 -10 4 17.1 3.21
 18 -10 4 21.7 3.14
 -18 -10 -4 20.41 3.47
 -18 -10 -4 15.05 2.67
 18 -12 -2 115.41 7.54
 -18 -12 2 119.48 7.55
 -18 -12 1 200.17 11.79
 -18 -12 1 195.56 11.67
 18 -12 -1 194.24 11.66
 18 -12 -1 180.62 11.28
 -18 -12 0 77.84 5.77
 -18 -12 0 58.2 5.4
 -18 -12 0 73.59 5.67
 18 -12 0 72.68 5.55
 -18 -12 -1 167.39 10.89
 -18 -12 -1 156.7 10.45
 -18 -12 -1 178.76 10.51
 18 -12 1 179.85 10.6
 -18 -12 -2 55.54 4.55
 18 -12 2 59.8 4.38
 -19 -1 8 12.64 4.47
 -19 1 8 18.71 4.72
 -19 1 8 36.29 6.72
 -19 -1 8 21.67 6.01
 -19 1 8 28.43 6.43
 -19 -1 8 20.81 4.85
 -19 1 8 15.12 4.38
 -19 -1 8 18.94 7.39
 -19 -1 7 5.02 4.58
 -19 1 7 15.03 5.41
 -19 -1 7 24.17 6.99
 -19 -1 7 24.44 7.81
 -19 1 7 32.02 9.61
 -19 1 7 14.44 7.52
 -19 1 7 13.02 5.94
 -19 -1 7 24.06 9.34
 -19 -1 6 163.45 14.75
 -19 1 6 177.18 14.97
 -19 1 6 137.52 13.7
 -19 -1 6 166.43 18.19
 -19 -1 6 184.65 18.01
 -19 1 6 177.47 15.86
 -19 -1 6 175.47 14.93
 -19 1 6 169.28 18.59
 -19 -1 6 153.71 13.93
 -19 -1 6 154.57 14.88
 -19 1 6 143.96 14.69
 -19 -1 5 111.13 14.27
 -19 -1 5 115.45 11.36
 -19 -1 5 91.08 13.65
 -19 1 5 93.49 11.73
 -19 1 5 95.73 14.65
 -19 -1 5 92.24 9.76
 -19 -1 5 104.43 11.32
 -19 1 5 107.26 11.45
 -19 -1 5 94.96 10.89
 -19 -1 5 91.6 10.25
 -19 1 5 89.72 10.43
 -19 1 4 322.85 22.85
 -19 1 4 331.43 24.19
 -19 -1 4 350.75 26.87
 -19 -1 4 361.79 23.4
 -19 1 4 287.08 25.9
 -19 -1 4 370.89 26.84
 -19 1 4 365.93 24.9
 -19 -1 4 344.95 23.83
 -19 1 4 370.49 24.02
 -19 -1 4 333.41 23.48
 -19 1 4 355.76 24.14
 -19 -1 3 59.84 10.47
 -19 1 3 56.67 8.5
 -19 1 3 52.51 6.93
 -19 -1 3 61.83 7.63
 -19 -1 3 50.47 7.08
 -19 1 3 57.97 7.57
 -19 1 3 54.39 8.94
 -19 -1 3 55.42 10.24
 -19 -1 3 42.89 7.86
 -19 1 3 63.67 10.47
 -19 1 3 49.84 7.06
 -19 -1 2 719.09 40.17
 -19 1 2 740.67 40.03
 -19 -1 2 731.77 40.43
 -19 1 2 668.56 40.33
 -19 1 2 723.8 40.2
 -19 -1 2 650.13 39.26
 19 1 -2 667.4 38.69
 19 -1 -2 710.49 39.72
 -19 1 1 159.12 11.61
 19 1 -1 157.28 11.73
 19 -1 -1 163.8 12.05
 -19 1 0 636.6 36.4
 19 1 0 651.16 37.44
 19 -1 0 669.73 37.41
 19 -1 1 262.79 18.33
 19 -1 1 267.88 17.99
 19 1 1 261.62 18.68
 19 -1 1 303.8 17.48
 -19 -1 -1 281.63 17.67
 -19 1 -1 289.53 18.02
 19 1 2 339.01 19.87
 19 -1 2 313.54 19.43
 -19 -1 -2 305.52 20.18
 -19 1 -2 299.51 20.28
 19 1 2 302.99 20.95
 19 -1 2 321.69 20.99
 19 1 2 315.75 20.46
 19 -1 2 327.37 20.15
 19 1 2 322.39 19.98
 19 1 3 220.02 16.26
 19 -1 3 217.32 16.27
 -19 -1 -3 213.36 15.6
 -19 1 -3 193.62 15.7
 19 -1 3 234.84 16.15
 19 1 3 209.65 16.33
 19 1 3 212.16 15.52
 19 1 3 249.59 15.77
 19 -1 3 229.42 15.41
 19 -1 3 216.42 15.2
 19 1 4 142.96 11.66
 19 -1 4 131.86 11.14
 19 1 4 138 11.32
 19 -1 4 150.56 11.68
 19 1 4 133.63 11.83
 19 -1 4 142.38 12.41
 19 -1 4 125.45 11.14
 19 1 4 132.21 11.33
 -19 -1 -4 123.39 11.32
 -19 1 -4 124.16 11.76
 19 1 4 146.3 12.95
 19 -1 4 153.68 12.72
 19 1 5 53.21 7.1
 19 -1 5 46.14 6.89
 19 1 5 46.99 6.68
 19 -1 5 47.63 6.22
 19 -1 5 62.62 8.06
 -19 -1 -5 44.47 6.87
 -19 1 -5 53.94 7.54
 19 -1 6 173.79 14.04
 19 1 6 196.29 15.38
 19 -1 6 196.32 15.17
 19 -1 7 9.52 3.89
 19 1 7 5.91 3.35
 19 1 7 7.25 3.47
 19 -1 7 0.64 4.13
 19 1 7 8.88 4.25
 19 -1 8 64.14 5.37
 19 1 8 71.27 5.94
 19 1 8 54.12 4.92
 19 -1 8 73.01 5.6
 -19 -3 8 2.61 3.25
 -19 3 8 1.7 3
 -19 3 8 -6.93 5.65
 -19 -3 8 -1.43 3.12
 -19 -3 7 131.24 11.59
 -19 3 7 118.68 11.08
 -19 3 7 108.09 10.89
 -19 -3 7 99.91 10.85
 -19 -3 7 124.92 15.68
 -19 3 7 99.58 10.67
 -19 -3 7 106.12 10.01
 -19 -3 7 115.86 10.77
 -19 3 7 139.9 15.3
 -19 3 7 113.81 12.33
 -19 -3 6 180.07 14.95
 -19 -3 6 152.86 14.68
 -19 3 6 194.29 15.98
 -19 -3 6 179.66 19.81
 -19 3 6 176.94 19.03
 -19 3 6 167.7 16.47
 -19 3 6 157.41 14.81
 -19 -3 6 148.99 13.78
 -19 -3 5 192.94 16.58
 -19 -3 5 210.17 17.25
 -19 -3 5 234 22.42
 -19 3 5 205.45 18.91
 -19 -3 5 219.82 15.32
 -19 3 5 174.39 17.49
 -19 -3 5 219.43 14.59
 -19 3 5 190.93 16.44
 -19 3 4 11.28 4.54
 -19 -3 4 5 4.09
 -19 -3 4 5.42 9.05
 -19 -3 4 -0.68 3.23
 -19 3 4 -8.64 4.66
 -19 -3 4 6.58 4.88
 -19 3 4 5.38 8.74
 -19 -3 4 5.42 5.56
 -19 3 4 2.15 5.44
 -19 -3 3 542.01 33.27
 -19 -3 3 478.59 36.46
 -19 3 3 487.86 33.68
 -19 -3 3 580.01 33.06
 -19 3 3 532.62 35.35
 -19 -3 3 535.29 32.73
 -19 3 3 525.11 33.71
 -19 3 3 580.39 34.89
 -19 3 2 103.03 12.7
 -19 3 2 96.86 9.74
 19 3 -2 103.46 9.31
 19 -3 -2 98.41 10.1
 -19 3 2 94.04 11.62
 -19 -3 2 117.82 10.54
 -19 -3 2 122.39 11.64
 -19 -3 2 117.87 10.44
 -19 3 1 818.94 47.16
 -19 -3 1 861.35 47.4
 -19 3 1 823.67 47.66
 19 -3 -1 894.19 48.9
 19 3 -1 827.73 48.53
 -19 3 1 734.95 49.3
 -19 -3 1 974.26 50.4
 19 -3 0 11.17 4.12
 -19 -3 0 9.19 5.86
 -19 3 0 15.73 4.15
 19 -3 0 9.32 4.49
 19 3 0 5.63 4.8
 -19 -3 0 6.84 5.16
 -19 3 0 13.98 3.82
 19 -3 1 1277.6 67.79
 19 -3 1 1195.23 69.46
 19 -3 1 1276.1 70.52
 19 3 1 1244.35 71.49
 -19 -3 -1 1235.2 67.43
 -19 3 -1 1219.96 68.24
 19 3 2 153.83 10.93
 19 3 2 155.82 11.55
 19 -3 2 122.53 9.99
 19 -3 2 127.25 10.07
 -19 3 -2 105.9 11.5
 -19 -3 -2 137.5 10.38
 -19 3 -2 133.93 11.29
 19 -3 2 180.64 13.53
 19 3 2 136.17 13.11
 19 -3 3 398.96 27.87
 19 3 3 413.31 28.38
 19 3 3 459.93 26.7
 19 -3 3 422.43 25.69
 19 3 3 439.42 26.28
 19 3 3 444.79 26.98
 19 -3 3 443.32 26.12
 19 -3 3 476.56 27.7
 19 3 3 413.35 28.57
 -19 -3 -3 396.41 25.98
 -19 3 -3 436.23 27.38
 19 -3 4 3.23 3.5
 19 -3 4 7.88 4.07
 19 3 4 -0.75 3.78
 19 -3 4 1.4 3.73
 -19 -3 -4 2.92 3.47
 -19 3 -4 0.73 4.16
 19 -3 4 4.32 4.16
 19 3 4 3.9 5.19
 19 3 4 7.84 4.47
 19 3 4 4.95 3.71
 19 -3 5 344.33 21.33
 -19 -3 -5 274.26 20.61
 -19 3 -5 347.42 22.72
 19 3 5 329.96 21.29
 19 -3 5 314.96 21.55
 19 3 5 309.45 22.87
 19 -3 6 2.66 3.23
 19 -3 6 1.71 3.13
 19 3 6 -1.48 4.33
 19 3 6 4.92 4.59
 19 3 6 1.18 3.55
 19 -3 7 22.92 4.39
 19 3 7 24.19 3.78
 19 -3 7 35.09 4.66
 19 3 7 32.62 5.48
 19 3 7 25.74 4.53
 19 -3 7 28.48 5.05
 -19 -5 8 37.15 3.98
 -19 -5 8 22.39 3.52
 -19 5 8 29.91 5.11
 -19 5 7 25.03 4.9
 -19 -5 7 23.8 5.14
 -19 -5 7 25.02 4.75
 -19 -5 7 12.51 4.66
 -19 -5 7 22.61 4.78
 -19 5 7 22.86 7.84
 -19 -5 6 260.15 17.24
 -19 5 6 256.33 19.85
 -19 -5 6 240.9 19.09
 -19 5 6 311.1 21.39
 -19 -5 5 23.28 5.08
 -19 5 5 28.23 7.96
 -19 -5 5 33.36 6.78
 19 -5 -5 26.95 6.55
 -19 5 5 16.64 5.59
 -19 -5 5 23.6 6.03
 -19 -5 5 31.43 5.13
 -19 -5 5 31.04 6.84
 -19 5 5 21.6 5.68
 -19 -5 4 193.16 15.28
 -19 5 4 157.45 16.06
 -19 -5 4 156.23 14.64
 -19 -5 4 171.37 12.36
 -19 -5 4 176.99 13.35
 -19 5 4 146.06 14.71
 -19 -5 4 175.33 13.97
 19 -5 -4 176.72 16.14
 -19 -5 4 163.02 15.26
 -19 5 3 -5.04 4.04
 -19 -5 3 4.63 3.57
 19 -5 -3 4.09 4.83
 -19 -5 3 -0.81 3.9
 -19 5 3 0.99 3.87
 -19 -5 3 -0.46 3.24
 -19 5 3 -1.08 5.9
 -19 -5 3 0.84 5.53
 -19 5 2 379.87 26.25
 -19 -5 2 410.83 27.37
 -19 5 2 394.24 28.65
 -19 -5 2 435.56 26.99
 -19 5 2 405.89 26.96
 -19 5 2 370.29 27.67
 19 -5 -2 447.85 28.8
 19 5 -2 388.47 27.14
 -19 -5 1 71.12 9.19
 19 -5 -1 75.39 7.75
 19 -5 -1 88.56 10.18
 19 5 -1 63.01 9.5
 -19 5 1 86.75 8.87
 -19 5 1 70.04 10.31
 19 -5 -1 66.53 8.86
 19 -5 -1 59.22 8.21
 -19 -5 1 79.94 7.81
 -19 5 0 969.86 62.29
 -19 -5 0 1163.81 59.02
 -19 -5 0 1157.63 60.65
 19 -5 0 926.29 61.68
 19 -5 0 1067.98 61.92
 19 5 0 1019.67 62.5
 19 -5 0 1198.8 59.8
 -19 5 0 1103.01 59.91
 19 -5 0 1097.1 59.64
 19 -5 0 990.74 59.3
 -19 -5 -1 55.09 7.02
 -19 -5 -1 55.04 8.57
 19 -5 1 51.4 5.57
 19 5 1 66.53 7.23
 19 -5 1 62.37 6.77
 19 -5 1 57.65 7.03
 19 5 1 61.8 9.57
 19 -5 1 48.34 7.46
 -19 5 -1 59.06 6.85
 19 -5 1 49.9 8.43
 19 -5 1 65.57 7.43
 -19 5 -1 47.96 7.7
 -19 -5 -1 45.76 6.86
 19 5 2 284.46 18.48
 19 -5 2 254.05 17.08
 19 -5 2 234.06 19.96
 19 5 2 242.27 21.62
 -19 5 -2 286.36 18.67
 -19 -5 -2 247.05 18.41
 19 -5 2 273.71 18.04
 19 -5 2 296.39 19.09
 19 -5 2 266.25 18.87
 -19 -5 -2 267.25 18.1
 -19 -5 -2 273.19 19.42
 19 -5 3 11.12 3.69
 -19 -5 -3 13.53 4.1
 19 -5 3 3.64 4.88
 19 5 3 30.8 7.05
 -19 5 -3 9.41 4.51
 19 -5 3 17.29 4.95
 19 5 3 15.61 4.39
 -19 -5 -3 12.09 4.79
 -19 -5 -3 15.12 6.91
 19 5 4 247.07 16.9
 19 -5 4 233.29 15.66
 19 -5 4 268.12 18.5
 19 5 4 221.15 18.37
 -19 -5 -4 245.18 16.98
 19 -5 4 184.49 17.36
 19 5 4 182.66 17.49
 19 -5 4 244.31 17.57
 19 -5 4 244.99 15.89
 -19 5 -4 233.77 17.06
 -19 -5 -5 -2.57 4.82
 19 -5 5 -0.65 3.18
 19 -5 5 0.66 3.11
 19 5 5 -0.88 4.73
 19 -5 6 40.48 5.78
 -19 -5 -6 47.66 5.86
 19 -5 6 40.97 5.2
 19 -5 6 53.41 6.5
 19 -5 6 50.99 5.67
 19 5 6 41.7 6.29
 19 5 6 56.55 7.12
 19 -5 6 36.58 4.68
 19 -5 6 46.95 6.49
 19 5 6 59.63 7.05
 19 -5 7 1.3 2.09
 19 5 7 2.13 1.81
 19 -5 7 3.29 2.26
 -19 -5 -7 5.76 2.69
 19 5 7 7 2.86
 -19 -7 7 60.95 5.82
 -19 7 7 69.14 7.59
 -19 -7 6 12.74 4.07
 -19 -7 6 4.16 3.22
 -19 -7 6 11.6 3.06
 -19 7 6 3.39 6.59
 -19 7 6 7.03 4.67
 -19 7 6 5.82 3.14
 -19 -7 6 12.24 4.63
 -19 -7 5 144.85 14.04
 -19 -7 5 165.93 13.73
 -19 7 5 151.01 15.25
 -19 -7 5 121.08 12.19
 -19 -7 5 154.58 12.22
 -19 -7 5 173.34 12
 -19 -7 5 179.87 13.13
 -19 7 5 121.23 12.79
 -19 7 4 82.7 10.21
 -19 -7 4 119.57 10.31
 19 -7 -4 85.12 11.33
 -19 -7 4 98.53 11.6
 -19 -7 4 85.37 10.69
 -19 -7 4 89.41 8.97
 -19 -7 4 110.22 8.93
 -19 -7 4 99.28 9.94
 19 -7 -4 85.07 9.34
 -19 -7 4 90.9 10.16
 -19 7 4 84.46 11.73
 -19 -7 3 541.29 35.21
 -19 -7 3 590.9 35.88
 -19 7 3 517.82 36.62
 -19 -7 3 629.06 32.89
 -19 -7 3 548.27 33.2
 -19 7 3 468.1 35.26
 19 -7 -3 513.58 36.74
 -19 -7 3 541.63 32.31
 -19 -7 3 566.93 34.26
 -19 -7 3 540.5 34.57
 -19 -7 3 539.52 33.39
 -19 -7 2 47.88 8.62
 -19 -7 2 36.75 7.15
 -19 7 2 33.99 7.33
 -19 -7 2 34.85 6.71
 -19 7 2 50.13 9.15
 -19 -7 2 49.03 7.38
 -19 -7 1 741.73 37.4
 19 -7 -1 612.46 40.29
 19 7 -1 588.2 40.24
 19 -7 -1 608.35 38.25
 -19 -7 1 671.6 38.41
 19 -7 -1 603.41 37.24
 19 -7 -1 578.88 36.71
 -19 7 1 484.18 39.05
 -19 7 1 592.05 41.24
 -19 -7 1 710.14 38.97
 -19 -7 1 696.16 38.48
 -19 -7 0 8.83 4.46
 19 7 0 8.56 5.61
 19 -7 0 7.13 5.35
 -19 7 0 5.46 5.9
 -19 7 0 2.29 4.38
 -19 -7 0 14.24 5.16
 19 -7 0 6.54 4.75
 19 -7 0 3.39 3.22
 19 -7 0 7.01 4.17
 -19 7 0 11.81 4.8
 -19 -7 0 7.85 4.99
 19 -7 1 98.24 9.17
 19 7 1 88.31 11.24
 -19 -7 -1 80.31 9.11
 -19 -7 -1 85.53 9.02
 19 -7 1 89.85 8.84
 19 -7 1 73.91 8.82
 19 -7 2 454.15 28.13
 19 -7 2 445.35 28.92
 -19 -7 -2 426.37 27.89
 -19 -7 -2 535.86 31.26
 -19 -7 -3 410.82 24.47
 19 -7 3 397.52 23.93
 19 -7 3 267.13 23.02
 -19 -7 -3 344.89 22.32
 19 7 3 341.87 26.07
 -19 -7 -3 312.48 22.45
 -19 -7 -4 13.27 3.87
 19 -7 4 16 4.38
 19 -7 4 20.37 4.62
 19 7 4 12.74 5.22
 19 7 5 61.56 7.28
 19 -7 5 69.36 7.51
 19 -7 5 69.85 6.14
 19 -7 5 55.89 5.89
 -19 -7 -5 69.35 7.04
 19 -7 5 67.57 7.48
 19 7 6 -6.09 4.35
 19 -7 6 0.2 1.9
 19 -7 6 3.39 2.51
 -19 -7 -6 -4.24 3.01
 -19 9 6 45.94 4.82
 -19 -9 5 35.84 4.77
 -19 -9 5 50.03 6.14
 -19 9 5 43.81 6.88
 -19 -9 4 44.95 6.79
 -19 -9 4 30.07 4.58
 -19 -9 4 48.7 6.08
 -19 9 4 31.96 7.56
 -19 -9 4 53.64 5.75
 19 -9 -4 38.74 5.05
 -19 -9 3 146.7 11.1
 -19 -9 3 151.09 12.28
 -19 9 3 141.04 14.82
 -19 -9 3 156.09 11.61
 -19 -9 3 149.23 11.28
 19 -9 -3 141.49 11.34
 19 -9 -3 147.32 12.85
 -19 -9 3 169.92 13.58
 -19 -9 3 118.36 11.49
 -19 -9 2 57.37 7.38
 19 -9 -2 49.48 8.02
 -19 -9 1 72.33 9.26
 19 -9 -1 45.7 8.44
 -19 -9 1 91.93 9.11
 -19 -9 1 68.78 7.86
 19 -9 -1 77.1 8.28
 -19 -9 1 67.62 8.33
 19 9 -1 77.71 10.75
 19 -9 0 93.02 11.5
 -19 -9 0 134.73 11.08
 19 -9 0 132.42 11.1
 19 -9 0 113.36 10.99
 19 9 0 116.69 13.35
 19 9 1 168.16 16.62
 -19 -9 -1 224.02 16.73
 19 -9 1 174.86 13.12
 -19 -9 -1 161.16 14.07
 19 -9 1 181.04 15.28
 -19 -9 -1 194.75 13.78
 19 -9 1 116.97 13.05
 19 9 2 54.68 9.55
 -19 -9 -2 46.35 6.78
 19 -9 2 44.82 7.2
 19 -9 3 88.15 7.68
 19 9 3 116.99 10.96
 -19 -9 -3 96.05 8.97
 19 9 3 116.67 11.26
 -19 -9 -3 99.03 8.63
 19 -9 3 108.17 9.4
 19 -9 4 43.66 4.86
 19 -9 4 45.48 5.48
 19 9 4 48.14 6.37
 19 -9 4 32.72 4.4
 -19 -9 -4 48.52 5.6
 -19 -9 -5 52.25 4.73
 19 -9 5 58.82 5.22
 19 -9 5 50.06 4.37
 -19 -11 4 181.6 10.29
 -19 11 4 147.16 11.18
 19 -11 -3 35.41 3.51
 -19 11 3 36.91 5.71
 -19 -11 3 44.43 4.37
 -19 -11 3 29.66 3.49
 19 -11 -2 375.09 22.4
 -19 -11 2 383.91 21.24
 -19 -11 2 364.59 21.33
 -19 -11 2 350.62 20.86
 -19 11 2 363.86 22.99
 19 -11 -2 349.84 21.18
 19 -11 -1 47.27 5.12
 19 -11 -1 51.69 5.18
 -19 -11 1 39.75 4.8
 19 11 -1 56.31 6.56
 19 -11 -1 41.63 5.31
 -19 -11 1 49.57 5.12
 -19 -11 1 53.05 5.36
 19 -11 -1 49.69 5.97
 19 -11 0 161.75 12.31
 -19 -11 0 148.5 11.7
 -19 -11 0 165.17 11.55
 19 11 0 203.12 14.75
 19 -11 0 189.73 11.85
 19 -11 0 179.81 11.94
 19 -11 0 145.59 12.01
 19 -11 1 24.95 3.71
 19 -11 1 31.26 4.41
 19 11 1 26.02 5.88
 19 -11 1 36.14 4.41
 -19 -11 -1 34.53 4.73
 19 -11 2 154.52 10.04
 -19 -11 -2 165.55 11.24
 19 -11 2 143.7 10.02
 19 11 2 160.96 12.3
 19 -11 3 26.39 2.9
 -19 -11 -3 18.83 2.89
 -20 0 8 97.65 9.58
 -20 0 8 123.53 10.51
 -20 0 8 113.24 9.45
 -20 0 7 -0.8 3.54
 -20 0 7 -2.62 4.58
 -20 0 7 -2.84 7.02
 -20 0 7 0.71 6.63
 -20 0 7 7 7.74
 -20 0 6 498.62 35.18
 -20 0 6 417.52 31.19
 -20 0 6 548.47 32.68
 -20 0 6 542.72 36.41
 -20 0 6 524.2 32.32
 -20 0 6 488.45 31.04
 -20 0 6 514.44 33.12
 -20 0 5 3.56 4.21
 -20 0 5 1.14 6.94
 -20 0 5 0.85 3.06
 -20 0 5 -0.88 4.61
 -20 0 5 -2.38 6.35
 -20 0 5 -3.81 9.9
 -20 0 4 537.86 34.15
 -20 0 4 576.25 34.41
 -20 0 4 527.52 34.12
 -20 0 4 564.61 37.64
 -20 0 4 527.76 34.35
 -20 0 3 2.28 4.61
 -20 0 3 -1.27 4.03
 -20 0 3 2.07 6.73
 -20 0 3 8.29 6.92
 -20 0 3 3.25 3.24
 -20 0 3 0.71 3.75
 20 0 -2 2939.31 151.28
 -20 0 2 2839.03 151.86
 -20 0 2 3082.39 152.29
 -20 0 2 2701.27 154.51
 -20 0 2 2823 153.86
 -20 0 2 2987.49 152.75
 20 0 -1 -0.46 2.79
 -20 0 1 3.07 3.12
 -20 0 1 1.33 2.39
 20 0 0 1212.2 68.98
 -20 0 0 1339.91 68.47
 -20 0 -1 2.2 3.28
 20 0 1 -2.73 3.27
 -20 0 -2 1873.27 96.16
 20 0 2 1709.98 93.81
 -20 0 -2 1796.97 94.95
 20 0 2 1798.51 94.64
 20 0 2 1765.14 95.36
 20 0 3 1.1 3.29
 20 0 3 1.53 3.13
 -20 0 -3 0.62 3.45
 20 0 3 0.64 3.13
 20 0 3 0.66 3.04
 20 0 4 519.67 31.14
 20 0 4 538.15 31.14
 20 0 4 533.75 32.64
 20 0 4 485.09 31.73
 20 0 4 546.83 31.25
 -20 0 -4 473.38 31.55
 -20 0 -5 0.72 3.51
 20 0 5 -8.33 4.4
 20 0 5 4.7 4.11
 20 0 5 -0.58 3.4
 20 0 5 0.68 3.74
 20 0 6 412.8 26.64
 20 0 6 461.19 28.09
 20 0 7 4.94 3.27
 20 0 7 -3.08 3.56
 20 0 7 5.93 3.24
 20 0 8 9.32 2.14
 20 0 8 6.93 2.07
 -20 -2 8 0.49 2.94
 -20 -2 8 1.13 3.39
 -20 2 8 -0.72 3.4
 -20 2 8 4.88 5.05
 -20 -2 8 4.52 3.8
 -20 2 7 8.06 5.15
 -20 -2 7 9.35 4.88
 -20 2 7 5.14 3.62
 -20 -2 7 7.58 4.46
 -20 2 7 8.62 4.22
 -20 -2 7 -1.11 9.23
 -20 2 7 9.3 6.89
 -20 -2 7 14.18 5.85
 -20 2 7 15.56 8.38
 -20 -2 7 5.88 4.15
 -20 -2 6 9.87 5.36
 -20 -2 6 2.69 4.48
 -20 2 6 6.17 4.96
 -20 -2 6 6.34 5.34
 -20 -2 6 2.66 8.62
 -20 2 6 0.93 3.74
 -20 -2 6 8.33 6.43
 -20 2 6 -3.51 8.63
 -20 2 6 3.95 8.54
 -20 -2 5 110.7 15.28
 -20 2 5 111.79 11.98
 -20 -2 5 120.1 12.52
 -20 -2 5 115.03 11.98
 -20 -2 5 123.22 15.16
 -20 2 5 127 14.2
 -20 2 5 138.42 16.54
 -20 -2 5 148.75 12.7
 -20 2 5 125.6 12.62
 -20 -2 5 115.74 11.44
 -20 2 5 119.81 12.61
 -20 2 5 84.51 10.41
 -20 -2 5 125.54 12.38
 -20 -2 4 2.32 3.44
 -20 2 4 0.89 4.28
 -20 -2 4 2.08 4.49
 -20 2 4 -0.98 4.97
 -20 -2 4 1.28 8.31
 -20 2 4 3.87 3.86
 -20 -2 4 -1.63 4.13
 -20 2 4 2.51 3.55
 -20 -2 4 4.49 7.92
 -20 2 4 5.21 8.32
 -20 -2 4 1.97 5.91
 -20 2 4 2.47 7.65
 -20 2 3 12.28 5.27
 -20 -2 3 7.04 4.16
 -20 -2 3 11.6 8.67
 -20 2 3 8.67 5.24
 -20 -2 3 7.65 4.57
 -20 -2 3 13.28 4.69
 -20 -2 3 8.19 7.77
 -20 2 3 2.18 7.29
 -20 2 3 11.04 7.57
 -20 -2 3 11.68 4.48
 -20 2 2 -2.4 3.85
 -20 2 2 7.56 7.22
 -20 -2 2 1 5.26
 20 2 -2 1.35 2.63
 20 -2 -2 2.38 3.16
 -20 2 2 -1.76 5.09
 -20 -2 2 -0.6 3.45
 -20 -2 2 -1.42 4.52
 -20 2 2 2.98 4.57
 -20 2 2 0.66 3.59
 -20 2 1 61.8 7.03
 20 2 -1 62.18 6.89
 20 -2 -1 69.48 7.38
 -20 2 1 37.7 7.35
 -20 -2 1 59.09 8.26
 -20 2 1 61.74 6.82
 -20 -2 1 58.45 6
 -20 -2 1 56.02 7.49
 -20 2 1 49.87 7.96
 -20 2 0 2.93 4.45
 20 -2 0 1.21 3.31
 20 2 0 5.76 3.98
 -20 -2 0 4.36 4.66
 -20 2 0 6.5 4.18
 -20 2 0 1.38 3.26
 -20 -2 0 2.92 2.91
 -20 -2 -1 72.63 6.64
 -20 2 -1 76.79 7.57
 -20 2 -1 59.97 8.2
 -20 2 -1 54.04 8.08
 -20 -2 -1 86.98 9.58
 20 2 1 78.59 8.46
 20 -2 1 60.54 7.24
 20 -2 1 70.58 7.87
 20 -2 2 6.19 3.4
 20 2 2 5.86 3.62
 -20 2 -2 8.98 4.04
 -20 -2 -2 5.33 3.1
 20 -2 2 10.87 4.19
 20 2 2 11.54 4.44
 20 2 2 7.7 3.43
 20 -2 2 8.5 3.12
 -20 2 -2 7.83 4.2
 -20 -2 -2 3.85 5.29
 20 2 2 6.69 3.46
 20 2 3 -0.59 3.51
 20 -2 3 0.51 2.97
 20 -2 3 2.49 3.05
 20 2 3 2.19 3.64
 20 2 3 1.53 3.63
 20 2 3 -1.05 3.77
 20 -2 3 2.03 3.28
 20 -2 3 -2.23 4.02
 20 2 3 -0.73 3.86
 -20 -2 -3 0.57 3.43
 -20 2 -3 3.94 3.89
 20 2 4 31.05 5.48
 20 2 4 22.98 5.09
 20 -2 4 21.59 4.44
 20 -2 4 21.34 5.12
 20 2 4 23.1 5.99
 20 -2 4 27.74 5.29
 20 -2 4 30.42 5.21
 20 2 4 19.7 5.02
 20 -2 4 25.19 5.6
 -20 -2 -4 16.29 4.93
 -20 2 -4 25.58 5.67
 20 -2 5 2.5 3.21
 20 2 5 1.23 3.93
 20 -2 5 2.95 3.99
 20 2 5 -3.31 4.6
 -20 -2 -5 4.53 3.83
 -20 2 -5 1.51 3.82
 20 2 5 1.17 3.9
 20 -2 5 -0.58 3.88
 20 2 6 92.83 9.27
 20 -2 6 78.63 8.86
 20 2 6 88.55 9.52
 20 -2 7 3.84 3.73
 20 -2 7 2.49 3
 20 2 7 2.9 3.18
 20 2 7 3.02 2.9
 20 2 7 5.17 3.11
 -20 -4 8 63.55 5.62
 -20 4 8 44.8 4.83
 -20 -4 8 51.75 5.39
 -20 4 8 69.44 7.14
 -20 -4 7 72.34 7.72
 -20 -4 7 89.17 8.61
 -20 4 7 84.81 8.4
 -20 4 7 79.58 11.45
 -20 -4 7 83.37 8.74
 -20 4 6 369.3 25.97
 -20 -4 6 377.9 25.67
 -20 -4 5 396.53 27.21
 -20 -4 5 418.62 27.35
 -20 4 5 339.14 27
 -20 -4 5 416.69 24.67
 -20 4 5 331.1 26.58
 20 -4 -5 464.38 28.47
 -20 -4 5 384.14 24.99
 -20 -4 5 408.58 32
 -20 4 5 446.03 29.28
 -20 4 5 354.03 28.25
 -20 -4 5 426.83 26.88
 -20 4 4 425.49 29.18
 -20 4 4 406.06 30.7
 -20 -4 4 410.28 28.53
 -20 -4 4 440.52 29.09
 -20 -4 4 445.68 28.31
 20 -4 -4 477.33 30.14
 -20 -4 4 446.57 27.73
 -20 4 4 377.1 28.8
 -20 -4 4 448.88 26.81
 -20 4 3 88.18 12
 -20 4 3 95.26 10.86
 -20 -4 3 86.74 9.41
 20 -4 -3 96.37 10.93
 -20 4 3 100.99 11.18
 -20 -4 3 108.72 10.71
 -20 -4 3 93.4 11
 20 -4 -2 393.39 26.26
 20 4 -2 408.38 26.02
 20 -4 -2 415.95 27.25
 -20 -4 2 426.51 26.41
 -20 4 2 342.99 27.65
 -20 4 2 410.8 26.4
 -20 -4 2 434.78 27.26
 -20 4 2 369.57 28.24
 -20 -4 1 726.56 43.29
 -20 4 1 698.54 45.66
 -20 -4 1 731.46 42.93
 -20 -4 1 764.95 41.16
 20 -4 -1 728.09 41.77
 -20 4 1 754.64 43
 20 -4 -1 759.44 44.45
 20 -4 -1 737.28 44.2
 20 4 -1 766.2 45.11
 20 -4 0 829.85 45.15
 -20 4 0 757.19 48.27
 -20 -4 0 843.39 44.7
 -20 -4 0 803.44 46.03
 20 -4 0 847.09 45.36
 -20 4 0 783.31 45.55
 20 -4 0 827.55 47.77
 20 -4 0 763.42 47.68
 20 4 0 755.52 48.69
 20 -4 1 536.62 33
 20 -4 1 583.48 35.07
 20 -4 1 546.73 35.56
 20 4 1 530.42 36.5
 20 -4 1 591.38 33.06
 20 -4 1 609.86 33.57
 -20 4 -1 543.21 34.94
 20 4 1 611 33.44
 -20 4 -1 564.36 33.29
 -20 -4 -1 539.74 32.38
 -20 -4 -1 553.85 33.61
 20 -4 2 562.55 34.28
 20 -4 2 557.35 35.57
 20 4 2 570.59 37.12
 -20 4 -2 584.93 33.86
 -20 -4 -2 585.49 34.38
 20 4 2 611.51 34.04
 20 -4 2 574.96 32.53
 -20 4 -2 456.58 34.23
 -20 -4 -2 581.01 32.93
 -20 4 -3 463.92 29.06
 20 4 3 453.64 28.76
 20 -4 3 487.99 28.05
 20 4 3 456.76 31.05
 20 -4 3 457.07 30.43
 -20 4 -4 261.61 18.91
 20 -4 4 276.16 19.37
 20 4 4 268.45 18.58
 20 -4 4 252.28 17.41
 20 4 5 71.79 8.06
 20 -4 5 83.91 8.71
 20 -4 5 70.94 7.68
 20 -4 5 73.81 8.3
 20 4 5 69.87 8.93
 20 -4 5 59.09 7.84
 20 4 5 83.04 8.36
 20 -4 6 180.94 13.24
 20 -4 6 152.93 11.79
 20 4 6 153.91 12.54
 20 -4 6 154.6 11.55
 20 -4 6 163.43 12.15
 20 4 6 153.82 13.07
 20 4 6 172.68 12.35
 -20 -4 -7 52.34 5.2
 20 -4 7 59.57 5.77
 20 4 7 55.09 5.65
 20 -4 7 44.82 4.49
 20 4 7 61.03 5.83
 -20 6 7 1.26 5.61
 -20 6 7 4.54 2.89
 -20 -6 7 2.55 2.97
 -20 -6 7 2.79 3.05
 -20 -6 6 24.31 5.59
 -20 -6 6 18.49 5.05
 -20 6 6 21.18 5.58
 -20 -6 6 18.36 3.61
 -20 6 6 21.81 7.73
 -20 -6 6 17.27 4.69
 -20 -6 6 12.03 4.15
 -20 6 6 12.09 4.23
 -20 6 5 2.81 3.87
 -20 -6 5 -0.79 3.41
 20 -6 -5 4.2 3.81
 -20 -6 4 64.28 8.32
 -20 -6 4 55.22 8.1
 -20 6 4 66.23 10.51
 -20 -6 4 60.88 7.4
 -20 6 4 57.21 8.67
 -20 -6 4 62.26 6.63
 -20 -6 4 63.48 8.58
 -20 -6 4 57.21 9.18
 20 -6 -4 77.82 10.15
 -20 -6 3 47.15 8.98
 -20 6 3 42.62 9.38
 -20 6 3 31.69 7.14
 -20 -6 3 38.75 5.3
 -20 -6 3 41.98 7.27
 -20 -6 2 8.85 4.44
 20 -6 -2 8.1 3.3
 -20 -6 2 6.61 4.93
 -20 6 2 7.19 6.3
 -20 6 2 8.82 5.33
 -20 -6 2 16.64 4.22
 -20 -6 2 5.99 4.78
 -20 -6 2 11.36 6.84
 20 -6 -2 14.67 5.59
 -20 -6 1 44.95 6.23
 20 -6 -1 41.19 8
 20 6 -1 32.64 8.26
 -20 6 1 36.9 6.72
 -20 6 1 45.12 8.97
 -20 6 1 37.25 7.67
 -20 -6 1 50.15 7.91
 20 -6 -1 38.05 5.67
 20 -6 -1 45.12 6.74
 -20 6 0 59.77 7.55
 20 -6 0 40.9 6.1
 20 -6 0 43.68 6.59
 20 6 0 53.39 9.05
 20 -6 0 65.66 8.85
 -20 6 0 53.89 9.43
 20 -6 0 40.31 7.46
 20 -6 0 69.5 7.31
 -20 -6 0 75.12 7.79
 -20 -6 0 65.62 9.56
 20 -6 1 84.77 7.41
 20 -6 1 92.36 8.82
 20 -6 1 79.85 8.74
 20 -6 1 84.36 10.25
 20 6 1 96.54 11.98
 20 -6 1 106.05 9.42
 20 -6 1 59.56 9.44
 -20 -6 -1 78.48 9.15
 -20 6 -1 87.03 9.04
 -20 -6 -1 84.15 8.68
 -20 -6 -1 92.59 10.85
 20 -6 2 14.21 3.62
 -20 -6 -2 21.43 4.85
 20 -6 2 18.28 4.69
 20 -6 2 14.07 5.29
 20 6 2 22.93 7.12
 -20 6 -2 21.59 4.96
 -20 -6 -2 12.19 7.36
 -20 -6 -2 16.81 5.5
 20 -6 2 19.27 4.57
 -20 6 -3 23.95 5.28
 20 6 3 17.07 6.46
 20 -6 3 13.3 5.14
 20 -6 3 24.92 5.47
 -20 -6 -3 9.73 5.12
 20 6 3 16.59 4.44
 -20 -6 -3 21.45 5.65
 -20 -6 -3 15.12 4.17
 20 -6 4 -0.71 3.49
 20 6 4 3.98 4.17
 20 -6 4 1.35 2.47
 20 -6 4 -0.66 3.79
 20 -6 4 -0.76 3.39
 -20 -6 -4 -3.13 5.05
 20 6 4 1.15 3.3
 20 -6 5 13.57 3.5
 20 -6 5 21.72 4.79
 20 -6 5 12.7 3.28
 20 6 5 14.01 4.06
 20 -6 5 13.73 3.93
 20 6 5 8.01 4.11
 -20 -6 -5 16.56 4.7
 20 6 5 10.79 3.72
 20 -6 5 16.58 4.84
 20 -6 6 -3.06 2.98
 20 6 6 1.77 2.83
 20 6 6 -1.98 4.01
 20 -6 6 1.5 1.89
 20 -6 6 -2.44 2.92
 -20 -6 -6 1.78 2.99
 20 -6 6 5.46 3.16
 -20 8 6 3.28 4.73
 -20 8 6 4.48 3.32
 -20 -8 6 1.27 1.74
 -20 -8 6 7.61 3.03
 -20 8 5 246.32 18.64
 -20 8 5 282.23 20.54
 -20 8 5 273.61 20.7
 -20 -8 5 317 19.9
 -20 -8 5 282.15 18.01
 -20 -8 4 10.92 5.48
 -20 -8 4 9.76 5.85
 20 -8 -4 -1.59 4.78
 -20 8 4 0.79 3.45
 -20 -8 4 2.38 4.05
 -20 -8 4 6.53 2.83
 -20 -8 4 0.41 2.84
 -20 -8 4 -1.52 3.08
 -20 -8 4 6.64 4.03
 -20 8 4 5.36 5.7
 20 -8 -4 6 2.94
 -20 8 3 739.26 50.41
 -20 -8 3 930.17 49.35
 -20 -8 3 869.82 48.5
 20 -8 -3 788.87 49.55
 -20 8 3 706.66 48.1
 20 -8 -3 689.38 47.57
 -20 -8 3 888.36 46.03
 -20 -8 3 885.03 46.92
 -20 -8 3 890.61 48.03
 -20 -8 3 780.78 47.59
 -20 -8 2 86.69 8.33
 -20 -8 2 100.37 10.17
 20 -8 -2 78.38 8.5
 -20 -8 2 87.9 9.79
 -20 8 2 90.63 12.19
 -20 -8 2 93.16 10.26
 20 -8 -2 80.34 10.65
 -20 -8 2 94.8 10.53
 -20 -8 2 94.23 9.94
 20 -8 -1 362.49 25.22
 20 8 -1 304.11 25.29
 -20 -8 1 379.99 24.74
 -20 8 1 353.52 26.45
 -20 -8 1 359.8 23.6
 20 -8 -1 326.53 22.78
 -20 -8 1 365.06 23.3
 20 -8 -1 310.32 22.01
 -20 8 1 283.41 24.88
 -20 -8 0 12.07 4.88
 20 8 0 17.13 7.15
 20 -8 0 22.08 4.86
 20 -8 0 14.08 4.4
 -20 -8 0 25.17 5.24
 20 -8 0 14.47 4.76
 20 8 1 655.65 45.24
 20 -8 1 737.47 41.78
 20 -8 1 734.12 42.42
 20 -8 1 631.25 43.25
 -20 -8 -1 681.09 42.94
 -20 -8 -1 751.62 41.46
 20 8 2 7.07 5.79
 20 -8 2 13.22 3.95
 -20 -8 -2 19.43 6.18
 -20 -8 -2 11.68 5.11
 -20 -8 -2 7.98 4.11
 20 -8 2 2.58 4.16
 20 -8 2 10.2 4.12
 -20 -8 -3 515.61 33.49
 20 8 3 586.43 36.54
 20 -8 3 525.59 34.23
 20 -8 3 545.64 32.19
 20 8 4 3.48 3.03
 20 -8 4 7.29 2.7
 -20 -8 -4 -4.05 4.53
 20 -8 4 2.21 3.4
 20 8 4 1.19 3.02
 20 -8 4 3.36 2.75
 20 -8 5 125.2 8.81
 20 -8 5 133.02 9.96
 20 -8 5 133.11 9.64
 -20 -8 -5 139.02 9.43
 20 8 5 139.03 10.17
 -20 -10 5 4.53 1.6
 -20 10 5 5.52 2.54
 -20 -10 4 8.3 2.83
 -20 10 4 13.58 4.69
 -20 10 3 -0.75 5
 -20 -10 3 7.15 2.58
 -20 -10 3 1.08 2.55
 20 -10 -3 1.36 2.08
 -20 -10 3 6.49 3.21
 -20 -10 3 3.38 2.19
 20 -10 -3 3.82 2.35
 -20 -10 2 34.34 4.64
 -20 -10 2 26.7 4.38
 20 -10 -2 21.56 4.8
 20 -10 -2 24.78 4.23
 20 -10 -2 27.34 4.34
 -20 10 2 24.04 6.07
 -20 -10 2 34.2 5.33
 -20 -10 2 38.14 4.6
 20 10 -1 0.84 4.24
 -20 -10 1 4.85 4.58
 -20 10 1 3.55 4.05
 20 -10 -1 2.23 3
 20 -10 -1 4.32 2.56
 20 -10 -1 1.82 2.73
 -20 -10 1 1.85 2.22
 -20 -10 1 -0.99 3.67
 -20 -10 1 0.41 2.94
 -20 -10 1 4.22 3
 -20 -10 1 5.54 3.06
 -20 -10 1 4.86 2.96
 20 -10 0 5.17 2.8
 20 -10 0 5.91 3.04
 20 -10 0 4.77 3.46
 -20 -10 0 7.11 5.23
 -20 -10 0 6.05 3.39
 20 10 0 0.96 4.86
 20 -10 1 1.68 2.41
 20 -10 1 1.91 2.73
 -20 -10 -1 6.6 4.71
 20 10 1 9.49 3.71
 20 10 1 2.79 4.8
 20 -10 1 3.88 2.62
 -20 -10 -2 -1.84 3.3
 -20 10 -2 1.02 3.96
 20 10 2 1.97 3.16
 20 -10 2 2.28 2.7
 20 10 2 -0.77 3.91
 20 -10 2 1.39 1.96
 20 10 3 12.31 3.57
 20 -10 3 13.55 2.9
 -20 -10 -3 11.43 3.53
 20 10 3 12.26 3.52
 20 -10 3 11.02 3.02
 -20 -10 -3 7.76 2.84
 20 -10 4 3.06 1.59
 -20 -10 -4 3.51 2.11
 20 -10 4 0.47 1.57
 -20 12 1 273.39 16.98
 -20 -12 1 283.51 15.63
 -20 12 0 90.69 7.39
 -20 -12 0 98.41 6.34
 20 -12 1 175.49 10.1
 -21 -1 8 56.69 5.81
 -21 1 8 40.61 5.68
 -21 -1 8 47.45 6.12
 -21 1 7 36.8 6.28
 -21 -1 7 37.75 6.26
 -21 1 7 41.8 8.26
 -21 -1 7 32.88 7.62
 -21 1 7 36.15 8.87
 -21 -1 7 21.73 8.34
 -21 -1 7 40.4 6.65
 -21 1 7 26.9 5.83
 -21 -1 7 22.92 5.25
 -21 -1 6 117.57 12.15
 -21 1 6 142.61 12.83
 -21 -1 6 152.29 16.33
 -21 1 6 99.04 11.52
 -21 1 6 122.31 16.14
 -21 -1 6 105.66 12.67
 -21 1 6 136.79 14.29
 -21 -1 6 143.97 15.59
 -21 -1 6 126.04 12.59
 -21 1 6 135.9 13.05
 -21 -1 6 128.75 12.04
 -21 -1 5 20.77 5.84
 -21 -1 5 7.24 7.7
 -21 1 5 9.47 8.63
 -21 1 5 20.99 9.9
 -21 -1 5 18.73 7.58
 -21 -1 5 17.49 8.84
 -21 1 4 581.68 33.98
 -21 1 4 442.69 31.49
 -21 -1 4 533.03 35.9
 -21 1 4 535.61 36.34
 -21 1 4 528.12 33.43
 -21 -1 4 525.52 32.31
 -21 -1 4 568.13 32.94
 -21 1 4 534.02 32.35
 -21 -1 4 489.54 35.46
 -21 -1 4 503.73 31.6
 -21 -1 4 458.48 32.09
 -21 1 4 432.3 32.09
 -21 -1 3 137.92 12.5
 -21 1 3 108.99 11.94
 -21 -1 3 157.66 12.73
 -21 1 3 152.12 12.3
 -21 -1 3 155.23 12.85
 -21 1 3 150.07 13.74
 -21 1 3 137.25 12.33
 -21 -1 3 133.4 12.68
 -21 -1 3 141.19 15.36
 -21 1 3 160 16.09
 -21 1 3 146.84 14.18
 -21 -1 3 147.27 13.34
 21 1 -2 231.17 16.85
 21 -1 -2 267.93 17.95
 -21 -1 2 280.34 19.3
 -21 -1 2 284.94 19.94
 -21 1 2 280.89 20.39
 -21 1 2 254.82 18.9
 -21 1 2 295.62 18.73
 -21 -1 2 274.12 18.04
 -21 -1 2 313.6 19.25
 -21 1 2 249.85 18.56
 -21 -1 2 271.93 18.39
 -21 1 2 280.57 18.14
 -21 -1 2 284.81 18.07
 -21 1 2 240.62 21.04
 -21 -1 2 249.88 20.92
 -21 1 1 184.5 13.17
 -21 -1 1 198.43 13.03
 -21 1 1 175.1 14.87
 -21 -1 1 189.57 14.89
 -21 -1 1 193.61 15.27
 -21 1 1 156.58 14.03
 21 1 -1 173.51 13.03
 21 -1 -1 170.07 13.08
 -21 1 1 188.04 13.66
 -21 -1 0 746.97 42.16
 -21 1 0 667.96 41.59
 -21 1 0 731.56 42.63
 -21 1 0 724.16 40.11
 -21 -1 0 758.62 39.95
 21 1 0 671.27 40.72
 21 -1 0 699.02 40.72
 -21 1 -1 709.09 41.63
 -21 1 -1 626.2 39.63
 -21 -1 -1 772.06 40.92
 -21 -1 -1 709.19 38.34
 -21 1 -1 675.53 38.52
 21 -1 1 659.83 37.36
 21 1 1 672.72 37.48
 21 1 1 679.54 39.7
 21 -1 1 687.06 39.38
 21 -1 1 639.91 38.55
 21 1 2 441.51 27.97
 21 -1 2 460.81 28.05
 -21 -1 -2 465.4 27.31
 -21 1 -2 458.29 27.56
 21 1 2 430.93 26.72
 -21 -1 -2 470.16 28.93
 -21 1 -2 423.69 27.91
 21 1 2 446.76 27.18
 21 -1 2 457.05 26.97
 21 1 2 450.59 26.43
 21 -1 2 422.36 26.2
 -21 -1 -3 234.31 17.39
 -21 1 -3 251.67 18.07
 21 1 3 240.62 18.01
 21 -1 3 239.03 17.62
 21 1 3 231.32 17.94
 21 -1 3 259.13 18.35
 21 1 3 255.79 16.98
 21 1 3 258.65 17.54
 21 1 3 268.04 17.42
 21 -1 3 254.18 17.12
 21 -1 3 273.61 17.26
 -21 -1 -4 274.03 19.78
 -21 1 -4 273.76 20.1
 21 1 4 294.53 19.35
 21 -1 4 304.91 19.49
 21 1 4 267.72 20.41
 21 -1 4 304.73 20.74
 21 1 4 272.48 19.86
 21 -1 4 312.98 20.85
 21 1 4 270.94 19.32
 21 -1 4 274.16 19.03
 21 1 4 283.64 19.23
 21 -1 4 320.84 19.64
 21 -1 5 7.37 4.32
 21 1 5 4.66 4.2
 21 1 5 8.82 4.15
 21 -1 5 9.02 3.42
 -21 -1 -5 0.67 3.41
 -21 1 -5 1.45 3.92
 21 1 5 5.63 3.88
 21 -1 5 9.58 4.25
 21 -1 5 8.94 4.13
 21 -1 6 15.98 4.67
 21 1 6 19.1 4.84
 21 -1 6 12.21 4.33
 21 1 6 13.2 4.84
 21 -1 6 19.4 4.41
 21 1 6 22.91 4.39
 21 -1 6 17.77 3.8
 21 -1 7 27.93 4.7
 21 -1 7 23.68 3.59
 21 1 7 23.75 4.3
 21 1 7 28.46 4.35
 21 -1 7 25.02 4.79
 21 1 7 28.46 5.26
 -21 -3 8 7.18 2.66
 -21 3 8 2.16 2.63
 -21 3 8 -0.45 4.36
 -21 3 7 104.61 10.69
 -21 -3 7 113.11 10.15
 -21 -3 7 140.71 11.93
 -21 -3 7 129.44 11.25
 -21 3 7 152.64 11.62
 -21 3 7 182.97 15.81
 -21 3 6 35.28 10
 -21 3 6 33.98 9.16
 -21 3 6 13.62 5.03
 -21 -3 6 46.58 7.44
 21 -3 -6 31.78 5.69
 -21 -3 5 384.73 30.78
 -21 -3 5 379.5 23.35
 -21 3 5 328.47 25.5
 -21 -3 5 356.07 23.94
 -21 -3 5 413.54 26.53
 -21 3 5 367.13 29.66
 -21 3 5 420.31 28.11
 -21 -3 5 417.63 25.89
 -21 3 5 390.57 27.68
 -21 3 4 16.45 9.25
 -21 3 4 10.04 7.9
 -21 -3 4 16.51 5.32
 -21 -3 4 14.1 6.05
 -21 -3 4 6.05 3.68
 -21 3 4 6.67 4.78
 -21 -3 4 10.99 9.53
 -21 3 4 15.23 5.98
 -21 3 4 12.19 4.55
 -21 -3 4 14.24 5
 -21 -3 3 332.43 21.01
 -21 -3 3 331.87 21.91
 -21 3 3 299.55 23.75
 -21 3 3 279.66 21.69
 -21 3 3 277.62 22.13
 -21 3 3 285.52 24.19
 -21 -3 3 337.09 21.61
 -21 3 3 299.17 22.4
 21 -3 -2 61.67 7.27
 21 3 -2 52.47 6.26
 -21 -3 2 68.54 8.69
 -21 3 2 50.56 10.11
 -21 3 2 55.08 9.07
 -21 3 2 45.06 7
 -21 -3 2 51.32 6.87
 21 3 -1 690.02 41.59
 21 -3 -1 790.97 42.31
 -21 3 1 705.3 41.11
 -21 -3 1 829.19 44.14
 -21 3 1 603.42 42.68
 -21 -3 1 711.31 40.85
 -21 3 1 662.11 40.47
 21 -3 0 101.01 8.65
 -21 -3 0 146.21 13.1
 -21 3 0 117.18 11.91
 21 -3 0 118.51 9.02
 -21 -3 0 117.34 10.65
 -21 -3 0 116.09 8.92
 21 -3 0 100.76 10.37
 21 3 0 91.67 10.82
 21 -3 0 118.61 10.91
 -21 3 0 111.38 9.71
 -21 3 -1 477.45 29.83
 -21 -3 -1 662.03 34.48
 -21 3 -1 454.66 31.73
 -21 3 -1 399.95 31
 -21 -3 -1 526.89 29.13
 21 -3 1 549.77 32.07
 21 -3 1 523.54 31.24
 21 3 1 548.53 33.07
 21 -3 1 459.5 28.52
 21 3 1 527.7 29.13
 21 -3 2 26.68 4.4
 21 3 2 34.76 5.44
 -21 3 -2 30.3 6.42
 21 3 2 32.94 4.89
 21 -3 2 27.18 4.58
 -21 3 -2 34.68 5.71
 21 -3 2 29.72 5.91
 21 3 2 33.17 6.63
 21 3 3 268.01 16.99
 21 3 3 256.77 17.53
 21 -3 3 242.17 16.48
 21 -3 3 240.81 16.22
 -21 -3 -3 226.45 16.41
 -21 3 -3 240.08 17.56
 21 3 3 219.77 18.18
 21 -3 3 246.82 18.54
 21 -3 4 71.98 7.58
 21 3 4 65.38 7.86
 21 -3 4 80.88 8.6
 21 3 4 72.94 7.75
 -21 3 -4 73.46 9.04
 -21 -3 -4 58.62 7.31
 21 -3 5 396.07 24.67
 21 -3 5 406.13 25.13
 21 3 5 383.47 24.9
 21 3 5 399.07 26.48
 21 -3 6 -1.74 3.37
 21 -3 6 6.96 3.19
 21 3 6 -0.62 3.28
 21 -3 6 -1.7 3.91
 21 3 6 3.37 2.86
 21 3 7 28.7 4.13
 21 3 7 29.3 4.42
 -21 -3 -7 24.47 4.07
 21 -3 7 30.51 4.47
 -21 -5 7 6.74 3.62
 -21 -5 7 8.59 3.43
 -21 -5 7 11.64 3.68
 -21 5 7 9.5 6.92
 -21 5 7 9.76 3.6
 -21 -5 7 14.53 3.84
 -21 -5 6 148.67 11.55
 -21 5 6 108.53 11.43
 -21 5 6 115.77 14.53
 -21 -5 6 134.74 11.87
 -21 -5 6 111.99 9.54
 -21 -5 6 133.26 11.77
 -21 5 6 159.05 13.24
 -21 5 5 26.33 7.97
 -21 5 5 17.2 9.12
 21 -5 -5 31.85 6.21
 -21 -5 5 24.77 5.66
 -21 -5 5 23.98 4.42
 -21 -5 5 29.27 7.18
 -21 -5 5 26.91 5.18
 -21 5 5 22.45 5.86
 -21 -5 5 27.36 5.71
 -21 -5 4 407.41 26.43
 -21 -5 4 388.73 24.97
 -21 -5 4 388.94 24.57
 -21 5 4 358.78 27.76
 -21 -5 4 365.9 23.56
 -21 5 4 300.61 25.37
 -21 5 3 99.4 12.98
 -21 5 3 72.38 11.17
 21 -5 -3 80.6 10.36
 -21 -5 3 96.95 11.08
 -21 5 3 69.55 9.4
 -21 -5 3 69.24 8.36
 -21 -5 3 80.64 9.58
 -21 5 3 60.22 9.57
 -21 -5 3 92.53 7.88
 -21 5 2 87.13 12.43
 21 -5 -2 99.7 11.23
 -21 -5 2 96.51 9.6
 -21 5 2 91.82 10.55
 -21 -5 2 85.64 9.91
 -21 5 2 82.71 10.88
 -21 -5 2 98.26 11.03
 -21 5 1 161.7 16.17
 21 -5 -1 142.88 13.49
 -21 5 1 186.11 14.37
 21 -5 -1 195.22 16.08
 21 -5 -1 144.69 14.12
 21 5 -1 194.53 16.44
 21 -5 -1 188.73 13.15
 -21 -5 1 174.4 12.6
 -21 -5 1 160.24 14.02
 21 -5 0 507.9 30.03
 -21 5 0 504.61 30.66
 21 -5 0 515.96 29.85
 -21 5 0 478.07 33.33
 -21 -5 0 492.78 29.31
 -21 -5 0 527.28 31.46
 21 -5 0 498.77 32.4
 21 -5 0 502.13 32.83
 21 5 0 442.74 33.18
 -21 -5 -1 27.18 5.45
 -21 -5 -1 38.79 8.04
 21 -5 1 20.37 3.89
 21 -5 1 35.1 7.02
 21 5 1 25.39 7.23
 -21 5 -1 25.71 5.26
 21 -5 1 32.8 6.25
 21 -5 1 38.54 5.45
 21 5 1 38.15 5.65
 21 -5 1 28.9 4.62
 21 -5 1 32.72 5.26
 -21 5 -1 28.16 6.14
 -21 5 -2 520.71 31.21
 21 -5 2 541 31.59
 21 -5 2 463.88 32.78
 21 5 2 504.47 34.69
 21 5 2 543.08 31.44
 21 -5 2 508.55 29.89
 -21 -5 -2 522.02 30.57
 -21 -5 -2 534.77 31.85
 -21 5 -2 455.54 32.58
 -21 5 -3 8.87 4.13
 -21 -5 -3 11.7 5.09
 -21 -5 -3 11.6 6.77
 21 5 3 10.55 4.32
 21 -5 3 6.76 3.1
 21 -5 4 228.47 15.91
 21 5 4 171.7 15.29
 -21 -5 -4 186.91 14.34
 21 5 4 212.24 15.02
 21 -5 4 192.45 13.52
 21 -5 4 201.36 15.07
 21 -5 4 177.29 15.34
 21 -5 5 3.95 2.91
 21 5 5 -2.04 3.77
 21 5 5 -3.11 3.16
 21 -5 5 -1.79 3.21
 21 -5 5 -3.48 3.04
 21 -5 5 2.93 3.55
 21 5 5 1.05 3.22
 21 -5 6 115.56 8.5
 21 5 6 125.08 9.7
 21 -5 6 116.23 9.53
 21 -5 6 111.69 9.59
 21 -5 6 99.63 8.69
 21 5 6 122.69 9.58
 -21 -5 -6 120.38 8.92
 21 5 6 113.14 9.65
 21 -5 6 119.06 9.14
 -21 -5 -7 7.5 2.13
 -21 -7 7 19.03 2.97
 -21 -7 6 38.56 5.27
 -21 -7 6 36.64 5.75
 -21 -7 6 50.67 4.76
 -21 7 6 50.75 6.31
 -21 -7 6 48.54 5.37
 -21 7 6 55.99 8.56
 -21 -7 5 233.6 16.91
 -21 -7 5 266.03 16.91
 -21 7 5 209.68 19.58
 -21 -7 5 269.15 16.65
 -21 -7 5 298.52 18.79
 -21 -7 5 263.51 18.49
 -21 7 5 278.52 20.64
 -21 7 5 220.02 18.21
 -21 -7 5 233.9 17.61
 -21 7 4 6.37 3.87
 21 -7 -4 8.02 4.68
 21 -7 -4 4.68 2.99
 -21 -7 4 10.55 4.42
 -21 -7 3 135.84 12.55
 -21 7 3 119.52 14.81
 -21 -7 3 142.87 12.19
 -21 -7 3 138.41 12.76
 21 -7 -3 146.96 14.44
 -21 -7 3 135.02 10.66
 -21 -7 3 129.06 11.52
 -21 -7 3 122.25 12.34
 -21 -7 3 151.34 14.09
 -21 -7 2 410.45 26.35
 -21 -7 2 452.5 27.23
 -21 -7 2 370.46 25.62
 -21 -7 2 385.06 26.25
 -21 7 2 360.76 28.79
 21 -7 -2 409.35 28.11
 21 -7 -2 388.26 24.48
 -21 -7 2 390.61 26.38
 -21 7 2 314.19 26.88
 21 -7 -1 882.08 51.88
 -21 7 1 785.78 55.17
 -21 -7 1 990.5 51.72
 -21 7 1 943.04 57.24
 -21 -7 1 1001.45 54.18
 -21 -7 0 1.6 4.3
 21 -7 0 1.87 3
 21 -7 0 2.52 3.2
 21 -7 0 5.39 2.45
 -21 7 0 2.27 4.82
 -21 -7 0 0.77 4.78
 -21 7 0 3.12 5.09
 -21 7 0 0.74 3.98
 21 -7 1 320.24 20.66
 21 -7 1 303.66 20.97
 -21 -7 -1 306.17 20.27
 -21 -7 -2 137.61 13.07
 21 -7 2 173.36 13.42
 21 -7 2 146.89 14.15
 -21 -7 -2 191.3 16.02
 -21 -7 -2 156.26 12.71
 21 7 2 160.08 16.03
 21 -7 2 182.6 13.51
 -21 -7 -3 382.22 23.71
 21 -7 3 389.9 24.57
 21 -7 3 360.28 25.26
 21 7 3 385.06 27.18
 -21 -7 -4 31.76 5.38
 21 -7 4 25.06 4.24
 21 7 4 35.93 5.86
 21 -7 4 35.18 4.5
 21 -7 4 43.43 6.05
 21 -7 4 52.6 6.18
 21 -7 4 26.66 5.42
 21 7 4 36.31 6.08
 21 -7 5 78.12 6.88
 21 7 5 88.83 8.39
 21 -7 5 103.4 7.29
 -21 -7 -5 108.61 8.13
 21 -7 5 104.15 8.6
 21 -7 5 98.9 8.4
 21 7 5 94.82 8.55
 -21 -7 -6 17.11 2.78
 21 -7 6 17.07 2.86
 -21 -9 5 95.46 8.26
 -21 9 5 99.29 9.27
 -21 -9 5 101.39 7.43
 -21 -9 4 116.72 8.97
 -21 -9 4 105.75 9.21
 -21 -9 4 108.12 8.15
 21 -9 -4 91.75 7.87
 -21 9 4 94.38 10.78
 -21 9 4 77.06 8.46
 -21 9 3 70.05 10.33
 -21 -9 3 85.69 7.58
 -21 -9 3 85.65 7.07
 -21 -9 3 72.53 8.01
 -21 -9 3 63.46 7.52
 -21 -9 3 72.19 6.78
 -21 -9 3 82.24 8.38
 21 -9 -3 73.36 8.14
 21 -9 -3 71.33 6.72
 21 -9 -2 77.6 7.72
 -21 -9 2 86.46 8.87
 21 -9 -2 85.22 9.51
 -21 -9 2 81.46 7.43
 -21 -9 2 99.55 9.48
 -21 -9 2 88.02 9.74
 -21 9 2 91.75 11.37
 -21 -9 2 85.95 8.27
 -21 -9 2 85.79 7.85
 -21 -9 1 42.58 6.71
 21 -9 -1 38.56 6.92
 -21 -9 1 39.74 6.34
 21 9 -1 37.53 7.84
 -21 9 1 33.04 7.21
 21 -9 0 169.63 12.65
 21 9 0 176.38 16.19
 21 -9 0 144.67 13.68
 21 9 1 152.09 13.04
 21 -9 1 133.45 11.35
 21 9 1 102.48 12.43
 21 -9 1 88.15 9.97
 21 -9 1 115.88 10.03
 21 9 2 50.91 7.85
 21 -9 2 39.17 6.18
 -21 -9 -2 51.35 6.19
 -21 9 -2 34.54 6.61
 -21 -9 -2 67.12 8.04
 21 9 2 50.85 7.51
 21 -9 3 40.13 4.59
 21 9 3 37.06 6.06
 21 -9 3 40.68 5.39
 21 9 3 38.71 6.26
 -21 -9 -3 33.95 5.2
 -21 -9 -4 24.98 3.77
 21 9 4 20.74 3.82
 21 -9 4 27.38 3.82
 21 -9 4 22.95 3.02
 -21 -11 3 9.43 2.21
 -21 11 3 15.38 3.13
 -21 11 3 12.63 2.91
 -21 -11 2 213.62 11.95
 -21 -11 2 192.49 11.79
 -21 11 2 160.58 12.37
 -21 11 2 193.41 13.81
 21 -11 -2 195.34 11.72
 -21 -11 1 43.46 4.16
 21 -11 -1 41.16 4.61
 -21 -11 1 43.78 4.51
 21 -11 -1 49.28 5.15
 21 -11 -1 45.87 4.37
 -21 -11 0 246.29 14.32
 21 -11 0 232.66 14.9
 21 -11 0 253.95 15.02
 -21 -11 0 219.67 14.43
 -21 -11 0 215.42 13.84
 -21 11 -1 33.23 5.21
 -21 -11 -1 39.2 4.52
 21 11 1 49.75 5.86
 21 -11 1 35.41 4.1
 21 -11 2 85.56 6.04
 21 -11 2 84.21 5.93
 -21 -11 -2 82.15 6.5
 -22 0 8 86.22 7.55
 -22 0 7 1.13 4.11
 -22 0 7 -4.66 3.92
 -22 0 7 -1.34 3.77
 -22 0 7 4.17 6.27
 -22 0 7 3.7 6.04
 -22 0 6 747.9 44.92
 -22 0 6 662.53 43.72
 -22 0 6 744.99 43.63
 -22 0 6 804.96 48.55
 -22 0 6 756.49 44.73
 -22 0 6 798.58 44.46
 -22 0 5 -4.01 8.04
 -22 0 5 1.25 8.12
 -22 0 5 -1.44 4.48
 -22 0 4 770.33 52.29
 -22 0 4 930.17 52.65
 -22 0 4 952.91 56.5
 -22 0 4 903.64 52.55
 -22 0 4 957.32 52.51
 -22 0 3 0.66 3.45
 -22 0 3 -1.09 7.5
 -22 0 3 -1.45 6.7
 -22 0 3 -3.99 5.01
 -22 0 3 -2.01 4.35
 -22 0 3 4.49 4.38
 -22 0 2 907.74 49.63
 -22 0 2 852.59 50.49
 -22 0 2 872.11 51.72
 -22 0 2 876.02 52.89
 -22 0 2 938.43 50.71
 -22 0 2 917.23 49.93
 22 0 -2 835.5 48.76
 -22 0 1 6.07 3.85
 -22 0 1 -0.49 2.81
 -22 0 1 -1.51 4.42
 -22 0 1 0.42 4.68
 22 0 -1 -2.56 3.22
 -22 0 1 2.82 2.86
 -22 0 0 800.26 44.62
 -22 0 0 750.01 43.42
 22 0 0 693.66 42.08
 -22 0 0 749.56 41.57
 -22 0 -1 3.39 3.33
 -22 0 -1 -2.02 4.62
 22 0 1 0.75 2.19
 22 0 1 6.57 3.71
 -22 0 -2 2207.65 113.14
 -22 0 -2 2152.7 113.99
 22 0 2 2157.54 112.4
 22 0 2 1995.31 113.38
 22 0 2 2247.8 112.82
 22 0 2 2045.75 111.83
 -22 0 -3 1.91 3.78
 22 0 3 -1.56 3.23
 22 0 3 -0.7 3.47
 22 0 3 1.3 3.18
 22 0 3 2.26 3.43
 22 0 4 365.32 23.51
 22 0 4 332.51 21.66
 22 0 4 329.91 21.89
 22 0 4 350.59 21.9
 22 0 4 348.36 23.07
 -22 0 -4 310.39 22.32
 22 0 5 0.73 3.62
 22 0 5 1.79 3.13
 22 0 5 2.72 3.1
 22 0 5 1.08 3.15
 22 0 6 174.09 13.1
 22 0 6 144.12 11.34
 22 0 6 184.36 13.44
 22 0 6 140.62 11.18
 22 0 7 -1.48 2.91
 22 0 7 -1.43 2.83
 -22 -2 8 -1.73 2.87
 -22 2 8 -1.98 2.83
 -22 2 7 -0.9 7.56
 -22 -2 7 -1.93 5.1
 -22 -2 7 0.65 3.72
 -22 2 7 -1.69 3.39
 -22 2 7 -6.41 5
 -22 -2 7 2.61 3.99
 -22 -2 7 -3.07 4.24
 -22 2 7 -1.88 2.96
 -22 -2 6 4.09 4.48
 -22 2 6 3.01 3.69
 -22 2 6 -7.33 9.12
 -22 2 6 7.31 8.4
 -22 2 6 0.69 4.79
 -22 -2 6 -0.67 5.23
 -22 2 6 -1.73 4.23
 -22 -2 5 3.44 6.44
 -22 2 5 3.94 8.86
 -22 2 5 0.89 8.64
 -22 -2 5 4.95 5.24
 -22 -2 5 14.34 5.93
 -22 -2 5 0.82 3.85
 -22 -2 5 -2.61 9.04
 -22 2 5 12.18 5.22
 -22 2 5 2.51 3.47
 -22 2 4 1.95 4.86
 -22 -2 4 3.31 3.76
 -22 2 4 1.89 4.47
 -22 -2 4 0.66 4.1
 -22 -2 4 6.02 6.9
 -22 2 4 3.77 7.81
 -22 2 4 -3.53 8.42
 -22 -2 4 3.24 4.18
 -22 2 4 0.88 3.64
 -22 -2 3 32.18 6.39
 -22 2 3 35.2 6.53
 -22 -2 3 39.93 5.78
 -22 2 3 34.39 10.09
 -22 2 3 28.36 5.98
 -22 -2 3 26.87 5.75
 -22 -2 3 33.56 6.1
 -22 2 3 31.05 7.54
 -22 -2 2 3.81 3.58
 -22 2 2 4.18 3.97
 -22 2 2 3.69 4.44
 -22 -2 2 1.25 3.05
 22 2 -2 -2.41 2.72
 22 -2 -2 0.61 3.26
 -22 2 2 3.85 3.67
 -22 -2 2 6.43 5.36
 -22 2 2 -1.01 7.39
 -22 2 2 -1.55 4.06
 -22 -2 2 0.75 4.04
 -22 2 1 3.41 4.47
 22 -2 -1 -3.1 3.4
 22 2 -1 1.74 3.31
 -22 2 1 0.6 3.12
 -22 2 1 -1.1 3.28
 -22 -2 1 1.8 2.73
 -22 -2 1 -1.53 5.72
 -22 2 1 1.66 5.59
 -22 -2 1 0.76 4.53
 -22 2 1 0.78 5.24
 -22 -2 0 6.87 4.59
 -22 2 0 11.44 4.8
 -22 2 0 3.15 4.78
 22 -2 0 3.82 3.08
 22 2 0 6 3.61
 22 2 0 5.64 2.31
 -22 2 0 5.58 3.46
 -22 -2 0 6.12 3.06
 22 2 1 35.82 4.44
 22 -2 1 32.97 4.48
 -22 2 -1 29.86 6.42
 -22 -2 -1 41.76 7.34
 -22 -2 -1 30.4 5.01
 22 -2 1 21.25 5.28
 22 2 1 42.52 6.36
 -22 -2 -1 30.71 4.7
 -22 2 -1 28.57 5.2
 -22 2 -1 21.81 5.88
 22 -2 1 35.9 5.52
 22 2 2 56.74 7.57
 22 2 2 56.34 6.54
 22 -2 2 55.38 6.22
 -22 2 -2 56.86 7.29
 -22 -2 -2 57.67 6.58
 22 -2 2 64.57 7.82
 -22 -2 -2 61.16 8.79
 22 2 2 52.03 6.47
 -22 2 -2 58.35 7.51
 22 -2 2 63.84 6.57
 22 2 3 85.14 8.15
 22 -2 3 78.3 7.87
 22 2 3 93 8.48
 22 -2 3 82.16 8.07
 22 2 3 97.09 9.02
 -22 -2 -3 84.05 8.52
 -22 2 -3 74.9 8.76
 22 2 3 75.44 9.17
 22 -2 3 86.05 9.46
 22 2 3 80.44 9.02
 22 -2 3 88.05 8.98
 22 -2 4 87.3 8.54
 22 2 4 82.45 8.69
 22 -2 4 89.41 8.28
 22 2 4 89.15 8.5
 -22 2 -4 74.07 8.94
 -22 -2 -4 88.01 9.01
 22 -2 5 2.08 3.64
 22 2 5 1.46 4.24
 22 -2 5 6.41 3.06
 22 2 5 6.81 3.83
 22 -2 5 1.58 3.55
 22 2 6 14.67 3.79
 22 -2 6 11.62 3.59
 22 2 6 12.37 4.04
 22 -2 6 7.73 3.62
 22 2 6 12.35 4.01
 22 -2 7 46.68 5.06
 22 2 7 33.31 3.78
 22 -2 7 31.38 4.35
 22 2 7 36.36 4.91
 22 2 7 45.17 4.83
 -22 -4 8 33.57 3.59
 -22 -4 7 81.44 7.61
 -22 4 7 80.36 7.6
 -22 4 7 90.91 10.78
 -22 -4 7 70.52 7.22
 -22 -4 7 76.44 7.96
 -22 -4 6 93.92 9.36
 -22 4 6 93.44 13.03
 -22 4 6 86.85 9.82
 -22 -4 6 83.86 9.48
 -22 -4 6 96.92 9.77
 -22 -4 5 246.93 16
 -22 -4 5 228.84 18.07
 22 -4 -5 247.75 18.45
 -22 -4 5 187.09 16.21
 -22 4 5 229.26 18.9
 -22 -4 5 236.51 18.23
 -22 -4 5 239.11 17.34
 -22 4 5 254.77 22.23
 -22 4 5 233.94 19.95
 -22 4 4 590.39 42.63
 -22 -4 4 624.21 39.61
 -22 -4 4 749.59 41.22
 -22 4 4 559.74 40.42
 -22 -4 4 728.94 38.63
 -22 -4 4 702.32 39.39
 -22 4 4 602.15 42.01
 -22 4 3 203.9 19.53
 -22 4 3 205.43 18.4
 -22 4 3 260.99 21.59
 -22 -4 3 249.71 17.8
 -22 4 3 213.75 18.36
 22 -4 -3 250.58 18.94
 -22 4 3 206.92 18.49
 -22 -4 3 264.93 18.52
 -22 -4 3 257.68 18.96
 22 -4 -2 397.78 24.98
 22 -4 -2 367.46 25.34
 -22 -4 2 376.7 24.7
 -22 4 2 354.56 24.65
 -22 4 2 317.12 26.65
 -22 4 2 356.72 26.97
 -22 -4 2 394.19 25.3
 22 -4 -1 654.16 38
 22 -4 -1 639.67 37.64
 22 4 -1 608.02 37.81
 22 -4 -1 604.31 34.79
 -22 4 1 547.35 38.67
 -22 4 1 609.34 36.3
 -22 -4 1 598.56 36.33
 -22 -4 1 617.22 36.54
 -22 -4 1 599.89 34.19
 -22 4 0 1652.19 94.95
 22 -4 0 1751.14 91.56
 -22 4 0 1721.19 92.33
 22 -4 0 1861.05 94.65
 22 -4 0 1975.16 95.14
 22 4 0 1675.9 95.15
 22 -4 0 1638.79 91.14
 -22 -4 0 1688.25 90.78
 -22 -4 0 1675.15 92.41
 22 4 1 422.47 24.95
 -22 4 -1 342.72 26.87
 -22 4 -1 410.79 27.19
 22 -4 1 377.72 24.34
 -22 4 -1 403.55 25.14
 22 -4 1 377.25 23.58
 22 -4 1 429.79 26.65
 22 -4 1 439.39 27.4
 22 4 1 383.21 27.74
 -22 -4 -1 407.77 24.17
 -22 -4 -1 411.83 25.58
 -22 4 -2 339.61 26.16
 22 4 2 459.23 25.76
 22 -4 2 398.8 24.14
 -22 -4 -2 391.8 25.28
 -22 -4 -2 413.12 24.64
 -22 4 -2 379.93 25.14
 22 -4 2 417.31 27.11
 22 4 2 388.84 27.77
 22 4 3 442.12 28.05
 22 -4 3 469.97 27.35
 22 4 3 448.44 30.17
 22 -4 3 497.32 30.16
 -22 -4 -3 426.31 27.24
 -22 4 -3 445.14 28.29
 22 -4 4 111.88 10.72
 22 4 4 145.34 12.47
 -22 4 -4 126.43 11.67
 22 4 4 140.1 11.4
 22 -4 4 123.65 10.32
 22 -4 4 146.14 11.82
 22 4 4 128.02 11.88
 22 -4 4 122.21 11.76
 22 4 5 100.18 9.32
 22 -4 5 105.62 9.4
 22 4 5 92.15 9.8
 22 -4 5 90.4 9.11
 22 -4 5 109.62 9.55
 22 -4 6 90.35 8.23
 22 4 6 108.38 9.24
 22 -4 6 96.95 7.96
 22 4 6 102.62 8.46
 22 -4 6 114.84 9.43
 22 -4 6 102.05 8.93
 -22 -4 -6 96.37 8.18
 22 4 7 14.34 2.73
 -22 -4 -7 25.52 3.14
 -22 6 7 16.67 5.14
 -22 6 7 14.53 3.12
 -22 -6 7 14.76 2.82
 -22 -6 7 19.6 3.55
 -22 -6 6 3.78 2.55
 -22 6 6 8.42 3.98
 -22 -6 6 1.58 3.74
 -22 -6 6 6.73 4.11
 -22 -6 6 6.21 3.36
 -22 -6 6 5.5 3.34
 -22 6 6 4.56 2.77
 22 -6 -5 8.63 3.78
 -22 -6 5 0.54 3.31
 -22 6 5 5.15 3.29
 -22 6 5 2.08 6.74
 -22 6 5 7.86 5.9
 -22 -6 5 8.54 3.7
 -22 -6 5 2.14 3.81
 -22 -6 5 10.08 3.3
 -22 -6 5 19.46 6.06
 -22 -6 5 0.69 4.72
 -22 -6 4 3.42 4.34
 -22 6 4 -1.11 7.68
 22 -6 -4 4.56 4.31
 -22 -6 4 3.92 5.68
 -22 6 4 2.3 6.03
 -22 6 4 4.94 4.7
 -22 -6 4 4.51 3.31
 -22 -6 4 3.98 3.77
 -22 6 3 40.67 9.19
 22 -6 -3 34.29 6.93
 -22 6 3 30.5 7.03
 -22 -6 3 37.37 5.2
 -22 -6 3 42.16 6.89
 -22 -6 3 40.24 7.21
 -22 -6 3 43.11 7.87
 -22 -6 3 34.08 6.84
 -22 6 2 161.17 16.27
 22 -6 -2 139.84 11.42
 -22 6 2 130.89 14.42
 -22 -6 2 145.22 14.09
 -22 -6 2 144.18 12.73
 -22 -6 2 183.05 14.87
 22 -6 -1 28.44 4.92
 22 6 -1 25.35 6.71
 -22 6 1 24.8 7.86
 22 -6 -1 24.34 5.07
 22 -6 -1 44.34 7.81
 -22 -6 1 30.05 5.4
 -22 6 1 18.79 6.3
 -22 6 1 35.09 6.24
 22 -6 0 16.76 3.91
 22 -6 0 11.95 5.45
 22 6 0 21.27 7
 22 -6 0 18.73 5.23
 -22 -6 0 16.98 4.92
 -22 6 0 15.24 4.87
 -22 6 0 15.44 6.79
 22 -6 1 5.46 2.57
 -22 6 -1 6.42 3.73
 22 -6 1 8.53 3.22
 22 -6 1 7.86 3.47
 -22 -6 -1 8.79 6.81
 -22 -6 -1 8.16 4.61
 22 -6 1 10.08 3.62
 22 -6 1 3.5 3.64
 22 -6 1 7.64 4.02
 22 6 1 8.97 5.88
 -22 -6 -2 1.95 6.32
 -22 -6 -2 2.07 4.09
 22 -6 2 0.44 2.51
 -22 6 -2 5.56 4.12
 22 6 2 3.45 3.41
 -22 6 -2 2.74 5.14
 22 -6 3 2.51 3.13
 22 -6 3 -1.6 4.2
 22 6 3 2.79 4.39
 -22 -6 -3 5.29 6.18
 -22 -6 -3 -1.53 4.47
 22 6 3 2.24 3.44
 -22 -6 -3 -1.45 4.55
 22 -6 4 8.07 3.71
 22 6 4 14.12 3.79
 22 6 4 5.48 3.99
 22 -6 4 7.47 3.47
 22 -6 5 8.81 3.04
 22 -6 5 14.95 4.14
 22 6 5 9.75 3.09
 22 -6 5 9.54 3.4
 22 -6 5 11.37 3.38
 22 6 5 11.42 3.57
 -22 -6 -5 12.38 4.18
 22 6 5 9 3.01
 22 -6 6 -2.73 2.24
 22 -6 6 0.64 2.31
 -22 -6 -6 -0.68 2.83
 -22 -8 6 10.29 2.79
 -22 8 6 12.63 2.78
 -22 -8 5 190.63 13.89
 -22 -8 5 222.29 13.38
 -22 -8 5 196.12 13.61
 -22 8 5 210.6 15.75
 -22 8 5 176.69 13.69
 -22 8 5 173.01 14.37
 -22 -8 4 0.59 3.33
 -22 -8 4 2.66 2.99
 -22 8 4 7.45 5.72
 -22 -8 4 3.47 3.56
 -22 -8 4 -0.58 4.88
 -22 -8 4 5.33 3.86
 22 -8 -4 5.88 3.63
 -22 8 4 1.22 4.34
 22 -8 -4 5.89 2.45
 -22 8 4 3.47 3.02
 -22 8 3 519.99 37.46
 22 -8 -3 670.83 39.24
 -22 -8 3 695.17 35.71
 -22 -8 3 583.64 36.69
 22 -8 -3 589.19 37.52
 -22 -8 3 634.57 37.57
 -22 -8 3 736.39 38.47
 -22 -8 3 600.26 37.18
 -22 8 2 17.94 7.31
 -22 -8 2 16.26 4.31
 -22 -8 2 12.76 5.02
 22 -8 -2 16.21 5.59
 -22 -8 2 18.01 5.01
 -22 -8 1 868.21 49.16
 -22 -8 1 788.07 47.09
 -22 8 1 799.67 50.06
 -22 -8 1 825.68 47.56
 22 -8 -1 839.48 48.78
 22 8 -1 810.71 49.78
 22 -8 -1 770.03 45.51
 22 -8 0 3.38 3.05
 22 -8 0 1.12 2.7
 -22 -8 0 12.68 6.76
 22 -8 0 4.35 3.62
 22 8 0 5.47 4.86
 -22 -8 0 0.66 4.22
 -22 -8 0 4.94 4.24
 -22 -8 -1 361.2 21.82
 22 -8 1 368.47 23.94
 22 -8 1 332.77 21.73
 -22 -8 -1 377.09 25.5
 22 8 2 73.28 9.77
 -22 8 -2 60.47 9.03
 22 -8 2 77.19 8.64
 22 8 3 574.42 35.9
 22 -8 3 531.9 32.46
 22 -8 3 613.85 34.87
 22 -8 3 598.67 34.5
 -22 -8 -3 565.18 33.08
 -22 -8 -3 606.58 34.84
 22 8 3 658.54 36.46
 22 8 4 19.11 4.15
 22 -8 4 16.24 3.4
 22 8 4 7.9 3.17
 22 -8 4 14.95 3.61
 -22 -8 -4 15.46 3.62
 22 -8 4 13.98 3.88
 22 -8 4 19.04 2.96
 -22 -8 -5 115.64 7.46
 22 -8 5 97.55 7.41
 22 -8 5 108.61 7.81
 22 8 5 98.72 7.6
 -22 10 4 4.69 3.55
 -22 -10 4 1.65 1.88
 -22 -10 3 15.94 3.41
 22 -10 -3 12.11 2.18
 -22 -10 3 15.89 2.59
 -22 10 3 10.92 4.07
 -22 10 3 9.2 4.51
 22 -10 -3 18.61 3
 22 -10 -2 14.9 3.01
 22 -10 -2 16.68 2.84
 -22 -10 2 18.14 3.83
 -22 -10 2 13.7 2.69
 -22 -10 2 16.93 3.21
 -22 -10 2 14.62 3.31
 -22 10 2 16.71 5.13
 22 -10 -2 21.15 3.85
 -22 -10 1 12.36 3.17
 -22 -10 1 13.23 3.34
 -22 -10 1 10.75 2.83
 -22 10 1 7.94 4.19
 -22 -10 1 14.31 4.91
 22 10 -1 10.04 4.12
 22 -10 -1 7.11 2.53
 -22 -10 1 10.02 2.74
 -22 -10 1 8.29 3
 -22 -10 1 15.9 3.26
 22 -10 -1 8.01 3.09
 22 -10 0 21.89 4.11
 -22 -10 0 27.16 4.43
 22 -10 0 26.3 3.87
 22 -10 0 31.13 4.03
 22 10 0 24.17 5.57
 -22 -10 0 31.64 3.95
 -22 -10 0 34.95 6.27
 -22 -10 -1 37.48 5.19
 -22 10 -1 36.28 6.99
 22 10 1 47.21 7.05
 22 -10 1 39.4 4.94
 -22 -10 -1 62.66 7.22
 22 10 1 55.62 5.97
 22 10 2 21.62 3.91
 22 -10 2 15.89 3
 22 -10 2 21.84 3.56
 22 -10 2 14.6 2.94
 22 -10 3 7.23 1.82
 -22 -10 -3 8.49 2.11
 22 -10 3 4.41 2.02
 22 10 3 10.18 2.64
 -23 -1 8 62.57 5.88
 -23 1 8 65.22 5.84
 -23 1 7 62.73 7.15
 -23 -1 7 57.81 6.95
 -23 -1 7 45.75 6.72
 -23 1 7 50.68 6.66
 -23 -1 7 52.57 6.31
 -23 1 7 66.25 9.73
 -23 1 6 65.51 8.49
 -23 -1 6 68.39 8.84
 -23 -1 5 35.32 10.39
 -23 -1 5 42.24 7.06
 -23 1 5 45.54 7.18
 -23 -1 5 33.71 6.52
 -23 1 5 29.04 6.52
 -23 -1 5 37.79 6.89
 -23 -1 5 34.3 8.5
 -23 -1 5 33.98 9.76
 -23 1 5 38.11 10.28
 -23 1 5 34.89 9.57
 -23 1 4 520.01 36.98
 -23 1 4 618.07 41.54
 -23 1 4 631.6 38.79
 -23 -1 4 633.6 37.99
 -23 -1 4 671.57 41.73
 -23 1 4 619 38.63
 -23 -1 4 672.38 38.27
 -23 1 4 705.7 38.12
 -23 -1 4 576.94 36.6
 -23 -1 4 597.26 38.29
 -23 1 4 577.36 38.58
 -23 1 3 188.13 18.26
 -23 -1 3 173.31 17.63
 -23 1 3 172.36 15.82
 -23 -1 3 176.91 15.56
 -23 1 3 175.87 14.5
 -23 -1 3 176.08 14.61
 -23 -1 3 197.74 14.77
 -23 -1 3 175.41 13.64
 -23 -1 3 202.06 15.35
 -23 1 3 186.51 15.1
 -23 -1 2 48.65 6.29
 -23 -1 2 47.96 7.15
 -23 -1 2 57.4 7.3
 -23 1 2 52.38 7.15
 23 -1 -2 48.43 6
 -23 -1 2 42.63 7.23
 -23 1 2 46.39 7.17
 -23 1 2 63.16 10.6
 -23 1 2 43.7 6.32
 -23 -1 2 38.52 5.98
 23 1 -2 40.67 5.46
 -23 1 2 41.95 7.71
 -23 -1 2 49.32 7.51
 23 1 -1 190.62 14.27
 23 -1 -1 190.89 14.36
 -23 1 1 213.13 14.68
 -23 -1 1 205.43 14.14
 -23 1 1 210.32 14.98
 -23 -1 1 191.9 14.32
 -23 1 1 208.74 16.68
 -23 -1 1 184.81 15.55
 -23 1 1 198.83 15.98
 -23 -1 1 202.78 14.81
 23 1 0 740.27 43.93
 23 -1 0 751.96 43.92
 23 1 0 728.84 41.81
 -23 1 0 783.5 43.41
 -23 -1 0 795.04 43.01
 -23 -1 0 842.24 45.59
 -23 1 0 747.94 45.01
 -23 1 0 831.74 46.25
 23 1 1 4.61 3.56
 23 -1 1 4.44 3.33
 23 1 1 4.7 2.37
 23 -1 1 7.05 2.82
 -23 -1 -1 7.2 4.22
 -23 1 -1 2.1 4.31
 -23 -1 -1 4.34 3.38
 -23 1 -1 5.83 3.44
 23 1 2 175.9 14.25
 23 -1 2 176.95 14.23
 -23 -1 -2 155.58 12.93
 -23 1 -2 187.19 13.87
 23 1 2 172.65 12.52
 23 -1 2 169.68 12.52
 23 -1 2 163.22 12.65
 -23 -1 -2 213.02 15.62
 -23 1 -2 160.92 13.84
 23 1 2 162.96 12.91
 23 -1 2 218.07 13.86
 -23 -1 -3 397.74 25.91
 -23 1 -3 418.61 26.5
 23 1 3 358.29 26.2
 23 -1 3 416.69 26.87
 23 1 3 407.56 25.76
 23 -1 3 430.8 25.67
 23 1 3 411.31 25.35
 23 -1 3 418.2 25.35
 23 1 3 416.02 25.02
 23 1 3 425.08 26.52
 23 -1 3 435.42 26.52
 23 1 4 312.69 19.93
 23 -1 4 313.62 20.04
 23 -1 4 303.79 19.99
 23 -1 4 320.84 20.14
 23 1 4 319.86 20.5
 -23 -1 -4 273.55 20.26
 -23 1 -4 286.15 20.84
 23 1 5 19.24 4.48
 23 -1 5 23.63 4.29
 23 -1 5 31.88 5.64
 23 1 5 26.21 5.25
 23 1 5 22.18 4.67
 23 -1 5 25.26 4.81
 23 -1 5 21.51 5.12
 23 -1 6 77.52 7.73
 23 1 6 107.3 9.08
 23 -1 6 108.07 9.51
 23 -1 6 89.73 8.13
 23 1 6 95.85 8.26
 23 -1 6 101.39 7.82
 23 1 6 96.28 9.05
 23 1 7 21.59 3.32
 23 -1 7 34.4 4.09
 23 -1 7 28.57 4.21
 23 1 7 37.39 4.59
 -23 -3 8 3.05 2.21
 -23 -3 8 4.25 2.23
 -23 3 8 4.54 2.11
 -23 -3 7 38.46 5.84
 -23 3 7 55.97 9.28
 -23 3 7 46.42 6.11
 -23 -3 7 43.35 5.71
 -23 -3 7 37.32 5.48
 -23 -3 6 -1.86 4.61
 23 -3 -6 10.15 3.81
 -23 3 6 1.63 3.47
 -23 -3 6 5.16 4.1
 -23 -3 6 4.64 4.27
 -23 -3 5 295.69 21.44
 -23 -3 5 323.74 23.05
 -23 -3 5 347.3 22.51
 -23 3 5 355.62 24.71
 -23 3 5 343.53 27.14
 -23 -3 5 348.36 23.65
 -23 3 4 82.16 11.06
 -23 3 4 60.92 12.17
 -23 -3 4 71.84 8.32
 -23 -3 4 87.57 9.85
 -23 3 4 57.56 8.65
 -23 3 3 601.58 40.71
 -23 -3 3 674.62 37.93
 -23 3 3 564.57 38.43
 -23 -3 3 659.07 37.93
 -23 3 3 575.36 38.47
 -23 3 3 646.79 40.35
 -23 3 3 592.56 38
 -23 -3 2 69.99 9.46
 -23 3 2 61.85 9.12
 -23 -3 2 64.98 7.99
 -23 3 2 67.03 10.94
 23 -3 -2 61.34 7.53
 -23 -3 2 76.15 8.52
 -23 3 2 77.03 10.62
 -23 3 2 64.98 8.19
 -23 -3 1 390.52 24.84
 -23 -3 1 474.6 27.81
 -23 3 1 366.16 27.04
 -23 3 1 332.65 25.87
 -23 3 1 388.04 24.76
 23 3 -1 365.53 25.04
 23 -3 -1 387.78 25.32
 23 -3 -1 387.86 25.71
 -23 3 1 414.99 25.28
 23 -3 0 462.38 29.92
 23 3 0 459.63 30.26
 23 -3 0 533.12 30.55
 -23 -3 0 441.4 28.82
 -23 3 0 465.19 28.68
 -23 3 0 482.26 31.22
 -23 -3 0 559.04 32.1
 -23 3 0 423.55 30.42
 23 -3 1 1386.62 80.97
 23 3 1 1626.41 81.59
 23 -3 1 1586.44 84.35
 23 -3 1 1658.94 84.09
 23 3 1 1490.84 84.89
 -23 -3 -1 1507.43 81.26
 -23 3 -1 1515.43 82.7
 23 3 1 1565.55 82.15
 -23 -3 -1 1879.74 87.03
 -23 3 -1 1338.43 83.88
 -23 3 -1 1515.78 84.68
 23 3 2 14.63 4.08
 23 -3 2 18.23 3.95
 23 -3 2 23.54 5.28
 23 3 2 27.75 5.96
 23 3 2 17.57 4.47
 23 -3 2 16.74 3.73
 -23 3 -2 20.6 5.94
 -23 3 -2 23.46 5.45
 -23 -3 -2 24.28 5.44
 23 3 3 140.63 13.33
 23 -3 3 154.79 13.56
 23 3 3 151.68 12.47
 23 -3 3 176.19 12.17
 23 -3 3 143.33 11.41
 -23 3 -3 146.45 12.77
 23 -3 4 7.12 3.21
 23 3 4 2.94 3.74
 23 -3 4 6.58 3.55
 23 3 4 5.67 3.78
 23 3 4 0.71 3.88
 23 -3 4 4.39 3.53
 -23 3 -4 7.43 4.01
 23 3 5 144.97 12.63
 23 -3 5 152.08 11.62
 23 -3 6 53.59 6.02
 23 -3 6 51.94 5.78
 23 3 6 43.67 6.12
 23 3 6 59.23 5.89
 23 -3 6 56.02 5.6
 23 3 7 41.14 4.33
 -23 -3 -7 30.19 3.78
 -23 -5 7 3.15 2.75
 -23 -5 7 3.76 2.63
 -23 5 7 -0.31 2.5
 -23 -5 7 -1.87 2.84
 -23 5 7 1.69 5.01
 -23 5 6 160.5 15.44
 -23 -5 6 144.97 11.5
 -23 -5 6 171.93 12.55
 -23 5 6 141.63 12.29
 -23 -5 6 142.21 12.13
 -23 5 6 146.41 12.63
 -23 -5 5 28.49 5.57
 -23 5 5 18.9 5.38
 23 -5 -5 18.66 4.81
 -23 5 4 476.24 33.03
 -23 5 4 436.48 29.98
 23 -5 -4 480.06 31.16
 -23 5 4 447.54 32.95
 -23 -5 4 528.2 31.31
 -23 -5 4 461.79 29.79
 -23 -5 4 480.97 30.57
 -23 -5 4 532.98 29.06
 -23 5 4 375.79 30.51
 -23 5 3 38.37 8.87
 -23 5 3 12.82 6.99
 -23 -5 3 43.77 7.98
 -23 5 3 27.45 6.59
 -23 5 3 36.67 7.88
 -23 5 2 315.23 26.78
 23 -5 -2 387.5 25.76
 -23 -5 2 363.68 23.83
 -23 5 2 358.74 25.23
 -23 -5 2 366.35 24.63
 -23 -5 2 364.51 24.55
 -23 5 2 354.88 26.29
 23 -5 -1 26.05 6.18
 23 5 -1 32.19 6.74
 23 -5 -1 32.5 4.69
 -23 5 1 13.71 5.14
 -23 -5 1 34.65 5.13
 23 -5 -1 18.79 5.35
 23 -5 -1 28.29 5.46
 -23 5 1 33.61 7.81
 23 -5 0 463.29 28.76
 23 5 0 511.25 29.07
 -23 5 0 471.78 32.57
 -23 -5 0 472.73 28.52
 -23 -5 0 500.82 30.68
 -23 5 0 463.02 29.75
 23 -5 0 505.14 31.81
 23 -5 0 521.4 31.93
 23 5 0 456.82 32.16
 23 -5 1 8.77 4.07
 -23 -5 -1 13.89 4.72
 -23 -5 -1 10.8 6.49
 23 -5 1 8.03 4.7
 23 5 1 8.13 5.26
 -23 5 -1 13.67 4.66
 -23 5 -1 1 6.15
 23 5 1 9.44 3.77
 -23 5 -1 3.24 4.71
 23 -5 1 14.27 3.52
 23 -5 1 10.78 3.1
 -23 5 -2 291.11 21.9
 -23 5 -2 312.9 20.7
 23 5 2 328.64 20.64
 23 -5 2 326.02 19.53
 -23 -5 -2 278.01 19.52
 -23 -5 -2 294.58 21.08
 23 -5 3 -1.39 3.01
 -23 5 -3 4.96 3.89
 23 -5 3 5.5 3.3
 23 -5 3 2.43 3.9
 23 5 3 3.5 4.51
 23 5 3 1.71 3.43
 -23 -5 -3 3.01 4.26
 -23 -5 -3 5.2 6.02
 -23 -5 -4 22.03 5.1
 23 -5 4 29.4 5.05
 23 5 4 17.26 4.56
 23 -5 4 29.63 5.33
 23 5 4 29.46 5.56
 -23 -5 -5 2.69 3.52
 23 5 5 4.31 3.04
 23 -5 5 0.98 2.48
 23 -5 5 3.78 2.87
 23 -5 5 3.45 2.88
 23 -5 5 2.19 3.36
 23 5 5 1.01 2.25
 23 -5 5 2.87 2.58
 23 5 5 -3.11 4.04
 -23 -5 -6 108.3 7.88
 23 5 6 87.98 7.69
 23 -5 6 118.4 8.53
 23 -5 6 112.69 8.52
 23 -5 6 102.13 7.52
 23 -5 6 130.45 8.43
 -23 -7 6 41.3 5.26
 -23 -7 6 44.38 3.94
 -23 7 6 33.69 6.2
 -23 7 6 44.92 5.36
 23 -7 -5 213.65 15.42
 -23 7 5 187.56 15.75
 -23 -7 5 241.36 15.18
 -23 -7 5 210.46 15.63
 -23 7 5 217.15 17.55
 -23 7 5 227.7 17.65
 -23 -7 5 240.39 14.55
 -23 -7 5 201.91 15.44
 -23 -7 5 252.1 16.29
 -23 -7 4 9.4 4.64
 -23 -7 4 -1.95 4.5
 -23 7 4 0.82 3.04
 23 -7 -4 -5.21 4.57
 -23 7 4 4.02 5.01
 -23 -7 4 2.95 3.58
 23 -7 -4 0.57 2.22
 -23 7 4 -1.36 4.23
 -23 -7 4 1.47 2.72
 -23 -7 4 2.03 3.38
 -23 -7 3 232.23 17.65
 -23 -7 3 266.3 18.63
 23 -7 -3 254.47 19.04
 -23 7 3 196.52 19.35
 -23 -7 3 232.23 16.64
 -23 -7 3 244.98 17.91
 -23 -7 2 505.05 29.97
 -23 -7 2 474.38 30.32
 -23 -7 2 456.21 29.61
 23 -7 -2 418.11 27.08
 23 -7 -2 443.02 30.55
 -23 7 2 419.72 32.03
 -23 -7 2 508.65 29.61
 23 -7 -1 414.5 25.72
 -23 -7 1 456.78 27.47
 23 -7 -1 371.83 24.47
 -23 -7 1 414.46 26.63
 -23 7 1 370.54 28.98
 -23 7 1 359.49 28.14
 23 -7 -1 402.88 27.55
 23 7 -1 421.68 28.78
 23 7 0 8.44 5.35
 -23 7 0 1.07 4.74
 -23 -7 0 3.44 4.02
 23 -7 0 2.27 2.38
 -23 7 0 -0.96 4.6
 23 -7 0 0.88 3.99
 23 -7 0 8.89 3.82
 -23 7 0 0.71 3.82
 -23 -7 0 7.32 4.55
 23 -7 0 -1.1 3.03
 -23 -7 -1 301.37 22.28
 23 -7 1 281.57 18.84
 23 -7 1 281 19.13
 -23 -7 -1 294.16 18.85
 23 7 1 281.07 22.23
 23 -7 1 279.7 20.46
 23 7 2 63.4 9.37
 -23 -7 -2 72.05 9.63
 -23 -7 -2 58.99 7.35
 23 -7 2 75.8 7.55
 23 -7 2 72.49 8.26
 23 -7 3 175.44 12.57
 -23 -7 -3 197.07 14.76
 23 -7 3 208.18 14.07
 23 -7 3 194.6 14.67
 23 7 3 177.07 15.41
 23 -7 4 19.71 3.14
 -23 -7 -4 22.09 4.57
 23 -7 4 22.37 3.62
 23 7 4 18.92 3.53
 23 7 4 18.24 4.21
 23 7 4 22.56 4.63
 23 -7 4 30.02 4.63
 23 -7 4 22.63 4.6
 23 -7 4 26.75 4.24
 23 -7 5 75.44 6.39
 -23 -7 -5 75.39 6.07
 23 -7 5 62.14 5.31
 23 7 5 65.42 6.19
 23 -7 5 76.64 6.56
 -23 -9 5 56.06 4.7
 -23 9 5 71.23 6.36
 -23 -9 4 72.18 6.58
 -23 9 4 70.83 8.31
 23 -9 -3 108.37 9.41
 -23 -9 3 126.44 9.17
 -23 -9 3 117.52 8.4
 -23 9 3 107.47 11.69
 -23 9 3 106.69 10.71
 -23 -9 3 103.62 9.39
 -23 -9 3 133.3 10.05
 -23 -9 2 26.96 4.88
 23 -9 -2 21.71 4.63
 -23 -9 2 22.61 4.21
 -23 -9 2 30.14 4.08
 -23 -9 2 21.66 4.54
 23 -9 -2 28.38 3.86
 -23 9 2 21.6 6.46
 -23 -9 2 18.03 5.09
 23 9 -1 99.07 10.84
 -23 -9 1 106.72 8.58
 -23 -9 1 128.38 10.49
 23 -9 -1 117.47 9.2
 -23 9 1 101.21 11.44
 -23 -9 1 118.28 9.62
 23 -9 -1 130.23 11.14
 -23 -9 1 121.94 10.46
 -23 -9 1 125.61 11.77
 -23 -9 0 212.68 15.39
 23 9 0 189.3 13.23
 23 -9 0 133.5 12.36
 23 9 0 166.53 14.4
 23 -9 0 135.99 11.05
 23 -9 0 151.95 11.32
 -23 -9 0 157.91 12.59
 -23 -9 -1 41.06 5.36
 23 9 1 39.85 6.71
 23 -9 1 40.06 5.47
 -23 9 -1 33.3 7.03
 -23 -9 -1 41.74 6.92
 23 9 1 45.39 6.45
 -23 -9 -2 60.93 6.98
 23 9 2 48.97 6.49
 23 9 2 44.7 6.74
 23 -9 2 42.16 4.68
 -23 9 -2 35.06 5.9
 -23 -9 -2 50.9 5.58
 -23 -9 -3 92 7.23
 23 -9 3 87.96 7.54
 23 -9 3 82.84 6.53
 23 9 3 96.74 8.62
 23 9 3 98.7 8.45
 -23 -9 -4 32.91 3.49
 23 -9 4 25.35 3.34
 23 9 4 33.42 3.83
 -23 -11 2 135.46 8.18
 -23 11 2 129.84 9.46
 -23 -11 1 34.74 3.5
 -23 11 1 43.4 5.36
 -23 -11 0 280.86 15.29
 -23 11 0 315.13 17.25
 -23 -11 -1 55.7 4.33
 -23 -11 -1 48.99 4.46
 23 -11 1 50.59 4.01
 -23 -11 -2 51.8 3.86
 -23 -11 -2 50.32 4.05
 -24 0 8 68.22 5.82
 -24 0 7 -3.72 3.95
 -24 0 7 1.81 3.08
 -24 0 7 -0.53 3.19
 -24 0 6 479.89 30.3
 -24 0 5 -9.58 8.87
 -24 0 5 -3.03 7.75
 -24 0 5 1.54 3.7
 -24 0 5 2 4.36
 -24 0 5 -2.46 3.4
 -24 0 5 -0.89 3.86
 -24 0 4 1226.26 73.82
 -24 0 4 1315.83 73.63
 -24 0 4 1413.34 77.72
 -24 0 4 1334.66 73.05
 -24 0 3 -0.65 3.63
 -24 0 3 2.25 7.94
 -24 0 3 1.55 4.05
 -24 0 3 4.98 4.8
 -24 0 3 -3.49 4.13
 -24 0 2 1221.49 64.57
 -24 0 2 1211.3 64.95
 -24 0 2 1268.86 65.74
 -24 0 2 1120.71 66.48
 -24 0 2 1133.98 65.45
 24 0 -2 1107.53 63.75
 -24 0 1 -2.75 4.75
 -24 0 1 -1.63 4.94
 -24 0 1 -2.15 4.46
 -24 0 1 -2.66 3.49
 24 0 -1 3.34 2.92
 24 0 0 575.58 36.03
 -24 0 0 637.42 35.59
 -24 0 0 632.57 37.35
 -24 0 -1 -1.59 3.47
 -24 0 -1 -9.86 5.64
[truncated: 86,618 more chars]
