# Supplementary material for: Free‐Standing Supramolecular Pyridine N‐Oxide‐Silver(I) Metallogels
Source: Adv Mater. 2025 Jul 1;37(37):2502818. doi: 10.1002/adma.202502818 (PMC12447065; doi:10.1002/adma.202502818)
Supplement: Supplementary file 2 — Supporting Data [file ADMA-37-2502818-s001.zip › (20Ag)Ben.cif]

data_20Ag_Ben
_audit_creation_date               2024-11-13
_audit_creation_method
;
Olex2 1.5-ac5-024
(compiled 2022.04.12 svn.rca3783a0 for Rigaku Oxford Diffraction, GUI svn.r6498)
;
_shelx_SHELXL_version_number       '2018/3'
_audit_contact_author_address      ?
_audit_contact_author_email        ?
_audit_contact_author_name         ''
_audit_contact_author_phone        ?
_publ_contact_author_id_orcid      ?
_publ_section_references
;
Dolomanov, O.V., Bourhis, L.J., Gildea, R.J, Howard, J.A.K. & Puschmann, H.
 (2009), J. Appl. Cryst. 42, 339-341.

Sheldrick, G.M. (2015). Acta Cryst. A71, 3-8.

Sheldrick, G.M. (2015). Acta Cryst. C71, 3-8.
;
_chemical_name_common              ?
_chemical_name_systematic          ?
_chemical_formula_moiety           'C16 H8 Ag2 F6 N4 O6, C3 H3'
_chemical_formula_sum              'C19 H11 Ag2 F6 N4 O6'
_chemical_formula_weight           721.06
_chemical_melting_point            ?
_chemical_oxdiff_formula           'C20 H16 O1 N1 Ag1 O2 F3'
_chemical_oxdiff_usercomment       'colorless plates, 2.5mg, EtOAc'
loop_
  _atom_type_symbol
  _atom_type_description
  _atom_type_scat_dispersion_real
  _atom_type_scat_dispersion_imag
  _atom_type_scat_source
 'C' 'C' 0.0181 0.0091 'International Tables Vol C Tables 4.2.6.8 and 6.1.1.4'
 'H' 'H' 0.0000 0.0000 'International Tables Vol C Tables 4.2.6.8 and 6.1.1.4'
 'Ag' 'Ag' 0.1306 4.2820 'International Tables Vol C Tables 4.2.6.8 and 6.1.1.4'
 'F' 'F' 0.0727 0.0534 'International Tables Vol C Tables 4.2.6.8 and 6.1.1.4'
 'N' 'N' 0.0311 0.0180 'International Tables Vol C Tables 4.2.6.8 and 6.1.1.4'
 'O' 'O' 0.0492 0.0322 'International Tables Vol C Tables 4.2.6.8 and 6.1.1.4'

_shelx_space_group_comment
;
The symmetry employed for this shelxl refinement is uniquely defined
by the following loop, which should always be used as a source of
symmetry information in preference to the above space-group names.
They are only intended as comments.
;
_space_group_crystal_system        'monoclinic'
_space_group_IT_number             14
_space_group_name_H-M_alt          'P 1 21/n 1'
_space_group_name_Hall             '-P 2yn'
loop_
  _space_group_symop_operation_xyz
 'x, y, z'
 '-x+1/2, y+1/2, -z+1/2'
 '-x, -y, -z'
 'x-1/2, -y-1/2, z-1/2'

_cell_length_a                     13.0378(3)
_cell_length_b                     10.8128(3)
_cell_length_c                     16.6037(5)
_cell_angle_alpha                  90
_cell_angle_beta                   100.464(3)
_cell_angle_gamma                  90
_cell_volume                       2301.78(11)
_cell_formula_units_Z              4
_cell_measurement_reflns_used      16744
_cell_measurement_temperature      120.00(10)
_cell_measurement_theta_max        76.5580
_cell_measurement_theta_min        3.9430
_shelx_estimated_absorpt_T_max     0.670
_shelx_estimated_absorpt_T_min     0.205
_exptl_absorpt_coefficient_mu      14.531
_exptl_absorpt_correction_T_max    1.00000
_exptl_absorpt_correction_T_min    0.53824
_exptl_absorpt_correction_type     multi-scan
_exptl_absorpt_process_details
;
CrysAlisPro 1.171.43.126a (Rigaku Oxford Diffraction, 2024)
Empirical absorption correction using spherical harmonics,
implemented in SCALE3 ABSPACK scaling algorithm.
;
_exptl_absorpt_special_details     ?
_exptl_crystal_colour              colourless
_exptl_crystal_colour_primary      colourless
_exptl_crystal_density_diffrn      2.081
_exptl_crystal_density_meas        ?
_exptl_crystal_density_method      ?
_exptl_crystal_description         block
_exptl_crystal_F_000               1396
loop_
  _exptl_crystal_face_index_h
  _exptl_crystal_face_index_k
  _exptl_crystal_face_index_l
  _exptl_crystal_face_perp_dist
 0 0 -11 0.0131
 -1 0 11 0.0197
 1 0 -11 0.0127
 -8 1 2 0.0402
 6 -1 5 0.0371
 8 0 -5 0.0354
 -8 0 5 0.0315
 2 -6 6 0.0704
 -2 6 -5 0.0499
 1 -6 -5 0.0641
 -1 6 5 0.0706
 6 2 5 0.0491

_exptl_crystal_size_max            0.16
_exptl_crystal_size_mid            0.08
_exptl_crystal_size_min            0.03
loop_
  _exptl_oxdiff_crystal_face_indexfrac_h
  _exptl_oxdiff_crystal_face_indexfrac_k
  _exptl_oxdiff_crystal_face_indexfrac_l
  _exptl_oxdiff_crystal_face_x
  _exptl_oxdiff_crystal_face_y
  _exptl_oxdiff_crystal_face_z
 -0.1072 0.4545 -10.5432 -0.5580 0.8085 -0.1869
 -0.8167 -0.3316 10.7183 0.5432 -0.7864 0.2943
 1.1071 0.2918 -10.7465 -0.5371 0.7774 -0.3275
 -8.3609 1.0953 1.9939 -0.1126 0.1692 0.9791
 6.4513 -1.1240 5.1538 0.4393 -0.6412 -0.6292
 8.1064 -0.1835 -4.9086 0.0342 0.1313 -0.9908
 -7.9918 -0.2315 5.3188 -0.0509 -0.2016 0.9782
 1.5711 -5.6583 5.5874 -0.2282 -0.9581 -0.1730
 -1.9008 5.6522 -5.3720 0.2262 0.9504 0.2133
 1.2435 -6.3156 -4.6323 -0.8972 -0.2681 -0.3510
 -1.2716 6.3111 4.6412 0.8960 0.2678 0.3542
 6.1093 1.7482 5.4276 0.7518 -0.3920 -0.5302

_exptl_transmission_factor_max     ?
_exptl_transmission_factor_min     ?
_diffrn_reflns_av_R_equivalents    ?
_diffrn_reflns_av_unetI/netI       0.0197
_diffrn_reflns_Laue_measured_fraction_full  1.000
_diffrn_reflns_Laue_measured_fraction_max  0.991
_diffrn_reflns_limit_h_max         16
_diffrn_reflns_limit_h_min         -16
_diffrn_reflns_limit_k_max         13
_diffrn_reflns_limit_k_min         -13
_diffrn_reflns_limit_l_max         20
_diffrn_reflns_limit_l_min         -20
_diffrn_reflns_number              9125
_diffrn_reflns_point_group_measured_fraction_full  1.000
_diffrn_reflns_point_group_measured_fraction_max  0.991
_diffrn_reflns_theta_full          67.684
_diffrn_reflns_theta_max           76.723
_diffrn_reflns_theta_min           3.978
_diffrn_ambient_environment        N~2~
_diffrn_ambient_temperature        120.00(10)
_diffrn_detector                   'Hybrid Pixel Array Detector'
_diffrn_detector_area_resol_mean   10.0000
_diffrn_detector_type              'HyPix-Arc 100'
_diffrn_measured_fraction_theta_full  1.000
_diffrn_measured_fraction_theta_max  0.991
_diffrn_measurement_details
;
List of Runs (angles in degrees, time in seconds):

  # Type    Start    End  Width  t~exp~   \w     \q     \k     \f   Frames
--------------------------------------------------------------------------
  1  \w     65.00 111.00   0.50    0.07    --  102.09-125.00-180.00   92
  2  \w     37.00 111.00   0.50    0.07    --  102.09-125.00-120.00  148
  3  \w     54.00 101.00   0.50    0.07    --   52.05-125.00 -30.00   94
  4  \w      8.00  86.00   0.50    0.07    --   52.05-110.00  81.00  156
  5  \w     56.00  86.00   0.50    0.07    --  102.09 -99.00 -30.00   60
  6  \w     58.00 104.00   0.50    0.07    --  102.09 -99.00-120.00   92
  7  \w     65.00 105.00   0.50    0.07    --  102.09 -99.00   0.00   80
  8  \w     36.00  62.00   0.50    0.07    --  102.09 -99.00   0.00   52
  9  \w     39.00 105.00   0.50    0.07    --  102.09 -99.00 -60.00  132
 10  \w     36.00  76.00   0.50    0.07    --  102.09 -99.00 -90.00   80
 11  \w     58.00 108.00   0.50    0.07    --  102.09-110.00  81.00  100
 12  \w     80.00 105.00   0.50    0.07    --  102.09 -99.00 150.00   50
 13  \w    -25.00   2.00   0.50    0.07    --   52.05 -19.00 120.00   54
 14  \w     35.00  82.00   0.50    0.07    --  102.09 -77.00 150.00   94
 15  \w     60.00 119.00   0.50    0.07    --  102.09 -77.00  30.00  118
 16  \w     32.00  58.00   0.50    0.07    --  102.09 -57.00 150.00   52
 17  \w     42.00  67.00   0.50    0.07    --  102.09 -57.00 -60.00   50
 18  \w     28.00  60.00   0.50    0.07    --  102.09 -57.00-150.00   64
 19  \w     48.00  79.00   0.50    0.07    --  102.09 -57.00 -30.00   62
 20  \w     53.00  78.00   0.50    0.07    --  102.09 -57.00  60.00   50
 21  \w     27.00  52.00   0.50    0.07    --  102.09 -38.00  90.00   50
 22  \w     26.00  51.00   0.50    0.07    --  102.09 -38.00 150.00   50
 23  \w     96.00 122.00   0.50    0.07    --  102.09 110.00 175.00   52
 24  \w    124.00 159.00   0.50    0.07    --  102.09 125.00  60.00   70
 25  \w     84.00 126.00   0.50    0.07    --  102.09  77.00  60.00   84
 26  \w     78.00 169.00   0.50    0.07    --  102.09  77.00  30.00  182
 27  \w    144.00 169.00   0.50    0.07    --  102.09  77.00  60.00   50
 28  \w    135.00 164.00   0.50    0.07    --  102.09  77.00  90.00   58
 29  \w    129.00 154.00   0.50    0.07    --  102.09  77.00 120.00   50
 30  \w     88.00 114.00   0.50    0.07    --  102.09  77.00 120.00   52
 31  \w     78.00 107.00   0.50    0.07    --  102.09  77.00  90.00   58
 32  \w     63.00  90.00   0.50    0.07    --  102.09  19.00  90.00   54
 33  \w    131.00 157.00   0.50    0.07    --  102.09  38.00  60.00   52
 34  \w    138.00 171.00   0.50    0.07    --  102.09  19.00  90.00   66
 35  \w    142.00 176.00   0.50    0.07    --  102.09  38.00   0.00   68
 36  \w    114.00 139.00   0.50    0.07    --  102.09  38.00   0.00   50
 37  \w     63.00 151.00   0.50    0.07    --  102.09  19.00-180.00  176
 38  \w    -53.00 -20.00   0.50    0.07    --  -87.64  57.00  90.00   66
 39  \w    -54.00 -15.00   0.50    0.07    --  -87.64  57.00  30.00   78
 40  \w    -43.00 -17.00   0.50    0.07    --  -87.64  57.00-180.00   52
 41  \w    -51.00 -13.00   0.50    0.07    --  -87.64  57.00 150.00   76
 42  \w    -73.00 -48.00   0.50    0.07    --  -51.80 110.00 175.00   50
 43  \w   -108.00 -74.00   0.50    0.07    --  -87.64 110.00 175.00   68
 44  \w   -133.00 -94.00   0.50    0.07    --  -87.64-110.00  81.00   78
 45  \w   -153.00 -70.00   0.50    0.07    --  -87.64 -77.00 120.00  166
 46  \w   -100.00 -27.00   0.50    0.07    --  -51.80 -77.00 -60.00  146
 47  \w   -119.00 -34.00   0.50    0.07    --  -51.80 -77.00-150.00  170
 48  \w   -154.00 -88.00   0.50    0.07    --  -87.64 -99.00-150.00  132
;
_diffrn_measurement_device         'four-circle diffractometer'
_diffrn_measurement_device_type    'XtaLAB Synergy R, HyPix-Arc 100'
_diffrn_measurement_method         '\w scans'
_diffrn_orient_matrix_type        
 'CrysAlisPro convention (1999,Acta A55,543-557)'
_diffrn_orient_matrix_UB_11        0.0412880000
_diffrn_orient_matrix_UB_12        0.1082501000
_diffrn_orient_matrix_UB_13        0.0571713000
_diffrn_orient_matrix_UB_21        -0.0256682000
_diffrn_orient_matrix_UB_22        0.0905930000
_diffrn_orient_matrix_UB_23        -0.0725201000
_diffrn_orient_matrix_UB_31        -0.1098568000
_diffrn_orient_matrix_UB_32        0.0195067000
_diffrn_orient_matrix_UB_33        0.0196869000
_diffrn_radiation_monochromator    mirror
_diffrn_radiation_probe            x-ray
_diffrn_radiation_type             'Cu K\a'
_diffrn_radiation_wavelength       1.54184
_diffrn_source                     'Rotating-anode X-ray tube'
_diffrn_source_type                'PhotonJet R (Cu) X-ray Source'
_reflns_Friedel_coverage           0.000
_reflns_Friedel_fraction_full      .
_reflns_Friedel_fraction_max       .
_reflns_number_gt                  8399
_reflns_number_total               9125
_reflns_special_details
;
 _reflns_Friedel_fraction is defined as the number of unique
 Friedel pairs measured divided by the number that would be
 possible theoretically, ignoring centric projections and
 systematic absences. Completness statistics refer to single and
 composite reflections containing twin component 1 only.
;
_reflns_threshold_expression       'I > 2\s(I)'
_computing_cell_refinement         'CrysAlisPro 1.171.43.126a (Rigaku OD, 2024)'
_computing_data_collection        
 'CrysAlisPro system (CCD 43.126a 64-bit (release 11-06-2024))'
_computing_data_reduction          'CrysAlisPro 1.171.43.126a (Rigaku OD, 2024)'
_computing_molecular_graphics      'Olex2 1.5-ac5-024 (Dolomanov et al., 2009)'
_computing_publication_material    'Olex2 1.5-ac5-024 (Dolomanov et al., 2009)'
_computing_structure_refinement    'SHELXL 2018/3 (Sheldrick, 2015)'
_computing_structure_solution      'SHELXT  (Sheldrick, 2015)'
_refine_diff_density_max           0.939
_refine_diff_density_min           -1.201
_refine_diff_density_rms           0.175
_refine_ls_extinction_coef         .
_refine_ls_extinction_method       none
_refine_ls_goodness_of_fit_ref     1.063
_refine_ls_hydrogen_treatment      constr
_refine_ls_matrix_type             full
_refine_ls_number_parameters       335
_refine_ls_number_reflns           9125
_refine_ls_number_restraints       0
_refine_ls_R_factor_all            0.0566
_refine_ls_R_factor_gt             0.0536
_refine_ls_restrained_S_all        1.063
_refine_ls_shift/su_max            0.001
_refine_ls_shift/su_mean           0.000
_refine_ls_structure_factor_coef   Fsqd
_refine_ls_weighting_details      
 'w=1/[\s^2^(Fo^2^)+(0.1288P)^2^+0.9346P] where P=(Fo^2^+2Fc^2^)/3'
_refine_ls_weighting_scheme        calc
_refine_ls_wR_factor_gt            0.1555
_refine_ls_wR_factor_ref           0.1603
_refine_special_details
;
 Refined as a 2-component twin.
;
_olex2_refinement_description
;
1. Twinned data refinement
 Scales: 0.7324(11)
 0.2676(11)
2. Fixed Uiso
 At 1.2 times of:
  All C(H) groups
3.a Aromatic/amide H refined with riding coordinates:
 C1(H1), C2(H2), C4(H4), C5(H5), C7(H7), C8(H8), C10(H10), C11(H11), C17(H17),
 C18(H18), C19(H19)
;
_atom_sites_solution_hydrogens     geom
_atom_sites_solution_primary       dual
_atom_sites_solution_secondary     ?
loop_
  _atom_site_label
  _atom_site_type_symbol
  _atom_site_fract_x
  _atom_site_fract_y
  _atom_site_fract_z
  _atom_site_U_iso_or_equiv
  _atom_site_adp_type
  _atom_site_occupancy
  _atom_site_site_symmetry_order
  _atom_site_calc_flag
  _atom_site_refinement_flags_posn
  _atom_site_refinement_flags_adp
  _atom_site_refinement_flags_occupancy
  _atom_site_disorder_assembly
  _atom_site_disorder_group
 Ag1 Ag 0.02669(3) 0.46243(4) 0.41030(2) 0.02282(16) Uani 1 1 d . . . . .
 Ag2 Ag 0.04704(3) 0.73524(4) 0.40721(2) 0.02352(16) Uani 1 1 d . . . . .
 F1 F 0.3895(3) 0.4506(4) 0.3786(4) 0.0543(13) Uani 1 1 d . . . . .
 F2 F 0.3809(3) 0.6439(5) 0.3449(3) 0.0508(11) Uani 1 1 d . . . . .
 F3 F 0.4198(3) 0.5899(4) 0.4709(3) 0.0430(10) Uani 1 1 d . . . . .
 F4 F -0.3366(3) 0.7277(4) 0.3420(3) 0.0409(10) Uani 1 1 d . . . . .
 F5 F -0.3247(3) 0.6448(5) 0.4606(2) 0.0445(10) Uani 1 1 d . . . . .
 F6 F -0.3330(3) 0.5307(4) 0.3535(3) 0.0441(10) Uani 1 1 d . . . . .
 O1 O -0.0285(3) 0.2558(4) 0.4437(2) 0.0230(8) Uani 1 1 d . . . . .
 O2 O 0.1153(3) 0.9443(4) 0.4335(3) 0.0255(8) Uani 1 1 d . . . . .
 O3 O 0.2164(3) 0.6675(4) 0.4329(3) 0.0295(9) Uani 1 1 d . . . . .
 O4 O 0.1891(3) 0.4754(4) 0.3799(3) 0.0266(8) Uani 1 1 d . . . . .
 O5 O -0.1310(3) 0.7263(4) 0.3755(3) 0.0274(9) Uani 1 1 d . . . . .
 O6 O -0.1318(3) 0.5401(4) 0.4364(3) 0.0251(8) Uani 1 1 d . . . . .
 N1 N -0.1105(4) 0.2001(4) 0.4015(3) 0.0205(9) Uani 1 1 d . . . . .
 N2 N -0.4392(4) -0.0418(5) 0.2360(3) 0.0305(11) Uani 1 1 d . . . . .
 N3 N 0.1801(4) 1.0025(4) 0.3948(3) 0.0219(9) Uani 1 1 d . . . . .
 N4 N 0.4493(4) 1.2462(5) 0.2465(3) 0.0321(11) Uani 1 1 d . . . . .
 C1 C -0.1998(5) 0.2643(5) 0.3749(3) 0.0230(11) Uani 1 1 d . . . . .
 H1 H -0.202942 0.350191 0.386361 0.028 Uiso 1 1 calc R U . . .
 C2 C -0.2860(5) 0.2051(5) 0.3312(3) 0.0236(11) Uani 1 1 d . . . . .
 H2 H -0.348047 0.250363 0.311871 0.028 Uiso 1 1 calc R U . . .
 C3 C -0.2818(4) 0.0789(5) 0.3154(3) 0.0215(10) Uani 1 1 d . . . . .
 C4 C -0.1897(5) 0.0142(5) 0.3440(3) 0.0242(11) Uani 1 1 d . . . . .
 H4 H -0.185632 -0.072004 0.334064 0.029 Uiso 1 1 calc R U . . .
 C5 C -0.1049(4) 0.0766(5) 0.3868(3) 0.0230(10) Uani 1 1 d . . . . .
 H5 H -0.041970 0.033085 0.406218 0.028 Uiso 1 1 calc R U . . .
 C6 C -0.3705(5) 0.0137(5) 0.2713(3) 0.0242(11) Uani 1 1 d . . . . .
 C7 C 0.2491(4) 0.9379(5) 0.3587(3) 0.0235(11) Uani 1 1 d . . . . .
 H7 H 0.248589 0.850101 0.360221 0.028 Uiso 1 1 calc R U . . .
 C8 C 0.3193(5) 0.9978(6) 0.3200(3) 0.0255(11) Uani 1 1 d . . . . .
 H8 H 0.367195 0.952101 0.294940 0.031 Uiso 1 1 calc R U . . .
 C9 C 0.3193(4) 1.1269(5) 0.3181(3) 0.0228(10) Uani 1 1 d . . . . .
 C10 C 0.2473(4) 1.1915(5) 0.3549(3) 0.0244(11) Uani 1 1 d . . . . .
 H10 H 0.245834 1.279289 0.353489 0.029 Uiso 1 1 calc R U . . .
 C11 C 0.1791(4) 1.1282(5) 0.3929(3) 0.0252(11) Uani 1 1 d . . . . .
 H11 H 0.130565 1.172261 0.418308 0.030 Uiso 1 1 calc R U . . .
 C12 C 0.3924(4) 1.1926(6) 0.2793(3) 0.0261(11) Uani 1 1 d . . . . .
 C13 C 0.2430(4) 0.5670(5) 0.4054(3) 0.0230(10) Uani 1 1 d . . . . .
 C14 C 0.3594(5) 0.5610(6) 0.3997(4) 0.0303(12) Uani 1 1 d . . . . .
 C15 C -0.1725(4) 0.6351(5) 0.4015(3) 0.0209(10) Uani 1 1 d . . . . .
 C16 C -0.2929(4) 0.6356(6) 0.3889(3) 0.0262(11) Uani 1 1 d . . . . .
 C17 C -0.0693(5) 0.5882(6) 0.0189(4) 0.0302(12) Uani 1 1 d . . . . .
 H17 H -0.116743 0.648366 0.032011 0.036 Uiso 1 1 calc R U . . .
 C18 C -0.0860(5) 0.4636(6) 0.0318(4) 0.0287(12) Uani 1 1 d . . . . .
 H18 H -0.145309 0.438909 0.053641 0.034 Uiso 1 1 calc R U . . .
 C19 C -0.0176(5) 0.3751(6) 0.0135(3) 0.0293(12) Uani 1 1 d . . . . .
 H19 H -0.029501 0.290016 0.022812 0.035 Uiso 1 1 calc R U . . .

loop_
  _atom_site_aniso_label
  _atom_site_aniso_U_11
  _atom_site_aniso_U_22
  _atom_site_aniso_U_33
  _atom_site_aniso_U_23
  _atom_site_aniso_U_13
  _atom_site_aniso_U_12
 Ag1 0.0178(2) 0.0239(2) 0.0269(2) 0.00258(12) 0.00433(16) -0.00073(13)
 Ag2 0.0213(3) 0.0232(2) 0.0272(2) -0.00121(13) 0.00744(17) -0.00138(14)
 F1 0.027(2) 0.040(2) 0.100(4) -0.025(2) 0.023(2) -0.0011(17)
 F2 0.035(2) 0.062(3) 0.059(3) 0.016(2) 0.0204(19) -0.007(2)
 F3 0.0240(19) 0.039(2) 0.060(3) -0.0002(17) -0.0064(17) 0.0030(16)
 F4 0.027(2) 0.040(2) 0.055(2) 0.0198(18) 0.0055(17) 0.0100(16)
 F5 0.033(2) 0.066(3) 0.0400(19) 0.0055(19) 0.0219(16) 0.015(2)
 F6 0.024(2) 0.036(2) 0.071(3) -0.0081(19) 0.0033(19) -0.0073(15)
 O1 0.0169(19) 0.0248(19) 0.0274(19) -0.0024(14) 0.0045(15) -0.0044(14)
 O2 0.023(2) 0.0217(19) 0.035(2) 0.0016(15) 0.0146(16) -0.0032(15)
 O3 0.024(2) 0.021(2) 0.044(2) -0.0026(17) 0.0081(17) 0.0012(17)
 O4 0.020(2) 0.028(2) 0.032(2) -0.0016(15) 0.0067(16) -0.0025(16)
 O5 0.025(2) 0.025(2) 0.033(2) 0.0047(16) 0.0063(16) -0.0025(16)
 O6 0.023(2) 0.022(2) 0.031(2) 0.0021(15) 0.0072(16) 0.0061(15)
 N1 0.020(2) 0.023(2) 0.0206(19) 0.0019(16) 0.0074(16) -0.0013(17)
 N2 0.033(3) 0.028(3) 0.028(2) 0.0006(18) 0.000(2) -0.002(2)
 N3 0.019(2) 0.021(2) 0.025(2) -0.0009(17) 0.0053(17) 0.0014(18)
 N4 0.029(3) 0.038(3) 0.032(3) 0.003(2) 0.014(2) 0.002(2)
 C1 0.022(3) 0.022(3) 0.026(3) -0.0006(19) 0.008(2) 0.002(2)
 C2 0.022(3) 0.025(3) 0.024(2) 0.002(2) 0.005(2) 0.006(2)
 C3 0.021(3) 0.023(3) 0.020(2) 0.0009(18) 0.0036(19) -0.005(2)
 C4 0.025(3) 0.022(3) 0.027(2) 0.000(2) 0.006(2) -0.002(2)
 C5 0.021(3) 0.023(2) 0.026(2) 0.001(2) 0.006(2) 0.001(2)
 C6 0.025(3) 0.024(3) 0.023(2) 0.003(2) 0.003(2) 0.000(2)
 C7 0.021(3) 0.019(2) 0.031(3) -0.002(2) 0.007(2) 0.003(2)
 C8 0.025(3) 0.025(3) 0.027(3) -0.003(2) 0.008(2) -0.001(2)
 C9 0.023(3) 0.021(2) 0.025(2) 0.0004(19) 0.0049(19) -0.001(2)
 C10 0.019(3) 0.022(3) 0.033(3) -0.001(2) 0.009(2) -0.002(2)
 C11 0.021(3) 0.020(2) 0.037(3) -0.002(2) 0.011(2) -0.002(2)
 C12 0.024(3) 0.029(3) 0.027(2) -0.001(2) 0.006(2) 0.003(2)
 C13 0.020(3) 0.023(3) 0.026(2) 0.002(2) 0.004(2) 0.000(2)
 C14 0.017(3) 0.022(3) 0.052(4) 0.001(3) 0.007(2) -0.002(2)
 C15 0.020(3) 0.021(2) 0.023(2) -0.0033(19) 0.0063(18) 0.003(2)
 C16 0.025(3) 0.027(3) 0.028(2) 0.005(2) 0.009(2) 0.003(2)
 C17 0.029(3) 0.034(3) 0.030(3) -0.003(2) 0.013(2) 0.003(2)
 C18 0.025(3) 0.036(3) 0.027(3) 0.002(2) 0.010(2) -0.003(2)
 C19 0.031(3) 0.027(3) 0.031(3) 0.001(2) 0.010(2) -0.003(2)

_geom_special_details
;
 All esds (except the esd in the dihedral angle between two l.s. planes)
 are estimated using the full covariance matrix.  The cell esds are taken
 into account individually in the estimation of esds in distances, angles
 and torsion angles; correlations between esds in cell parameters are only
 used when they are defined by crystal symmetry.  An approximate (isotropic)
 treatment of cell esds is used for estimating esds involving l.s. planes.
;
loop_
  _geom_bond_atom_site_label_1
  _geom_bond_atom_site_label_2
  _geom_bond_distance
  _geom_bond_site_symmetry_2
  _geom_bond_publ_flag
 Ag1 Ag1 3.2817(7) 3_566 ?
 Ag1 Ag2 2.9630(6) . ?
 Ag1 O1 2.442(4) . ?
 Ag1 O4 2.269(4) . ?
 Ag1 O6 2.342(4) . ?
 Ag1 N2 2.490(5) 2_455 ?
 Ag2 O1 2.532(4) 3_566 ?
 Ag2 O2 2.440(4) . ?
 Ag2 O3 2.292(4) . ?
 Ag2 O5 2.287(4) . ?
 Ag2 N4 2.565(6) 2_545 ?
 F1 C14 1.323(7) . ?
 F2 C14 1.342(8) . ?
 F3 C14 1.334(8) . ?
 F4 C16 1.326(7) . ?
 F5 C16 1.334(6) . ?
 F6 C16 1.339(7) . ?
 O1 N1 1.314(6) . ?
 O2 N3 1.312(6) . ?
 O3 C13 1.252(7) . ?
 O4 C13 1.244(7) . ?
 O5 C15 1.240(7) . ?
 O6 C15 1.249(7) . ?
 N1 C1 1.359(7) . ?
 N1 C5 1.362(7) . ?
 N2 C6 1.147(8) . ?
 N3 C7 1.360(7) . ?
 N3 C11 1.359(7) . ?
 N4 C12 1.152(8) . ?
 C1 H1 0.9500 . ?
 C1 C2 1.379(8) . ?
 C2 H2 0.9500 . ?
 C2 C3 1.393(8) . ?
 C3 C4 1.396(8) . ?
 C3 C6 1.436(7) . ?
 C4 H4 0.9500 . ?
 C4 C5 1.377(8) . ?
 C5 H5 0.9500 . ?
 C7 H7 0.9500 . ?
 C7 C8 1.372(8) . ?
 C8 H8 0.9500 . ?
 C8 C9 1.397(8) . ?
 C9 C10 1.396(8) . ?
 C9 C12 1.433(8) . ?
 C10 H10 0.9500 . ?
 C10 C11 1.364(8) . ?
 C11 H11 0.9500 . ?
 C13 C14 1.538(8) . ?
 C15 C16 1.546(8) . ?
 C17 H17 0.9500 . ?
 C17 C18 1.388(9) . ?
 C17 C19 1.397(8) 3_565 ?
 C18 H18 0.9500 . ?
 C18 C19 1.379(9) . ?
 C19 H19 0.9500 . ?

loop_
  _geom_angle_atom_site_label_1
  _geom_angle_atom_site_label_2
  _geom_angle_atom_site_label_3
  _geom_angle
  _geom_angle_site_symmetry_1
  _geom_angle_site_symmetry_3
  _geom_angle_publ_flag
 Ag2 Ag1 Ag1 78.679(17) . 3_566 ?
 O1 Ag1 Ag1 84.27(10) . 3_566 ?
 O1 Ag1 Ag2 161.05(10) . . ?
 O1 Ag1 N2 95.93(16) . 2_455 ?
 O4 Ag1 Ag1 123.18(11) . 3_566 ?
 O4 Ag1 Ag2 81.05(11) . . ?
 O4 Ag1 O1 115.65(15) . . ?
 O4 Ag1 O6 155.40(14) . . ?
 O4 Ag1 N2 93.70(17) . 2_455 ?
 O6 Ag1 Ag1 53.40(10) . 3_566 ?
 O6 Ag1 Ag2 74.39(10) . . ?
 O6 Ag1 O1 88.84(14) . . ?
 O6 Ag1 N2 85.63(16) . 2_455 ?
 N2 Ag1 Ag1 139.04(13) 2_455 3_566 ?
 N2 Ag1 Ag2 91.60(12) 2_455 . ?
 O1 Ag2 Ag1 89.78(9) 3_566 . ?
 O1 Ag2 N4 173.51(16) 3_566 2_545 ?
 O2 Ag2 Ag1 161.86(10) . . ?
 O2 Ag2 O1 83.47(13) . 3_566 ?
 O2 Ag2 N4 93.60(16) . 2_545 ?
 O3 Ag2 Ag1 76.42(11) . . ?
 O3 Ag2 O1 95.18(14) . 3_566 ?
 O3 Ag2 O2 87.41(14) . . ?
 O3 Ag2 N4 90.46(17) . 2_545 ?
 O5 Ag2 Ag1 82.63(11) . . ?
 O5 Ag2 O1 87.36(14) . 3_566 ?
 O5 Ag2 O2 113.72(15) . . ?
 O5 Ag2 O3 158.87(15) . . ?
 O5 Ag2 N4 88.53(16) . 2_545 ?
 N4 Ag2 Ag1 94.67(13) 2_545 . ?
 Ag1 O1 Ag2 105.77(14) . 3_566 ?
 N1 O1 Ag1 122.9(3) . . ?
 N1 O1 Ag2 109.1(3) . 3_566 ?
 N3 O2 Ag2 127.1(3) . . ?
 C13 O3 Ag2 122.1(4) . . ?
 C13 O4 Ag1 117.8(4) . . ?
 C15 O5 Ag2 116.2(4) . . ?
 C15 O6 Ag1 121.6(4) . . ?
 O1 N1 C1 120.4(5) . . ?
 O1 N1 C5 118.7(5) . . ?
 C1 N1 C5 120.9(5) . . ?
 C6 N2 Ag1 131.7(4) . 2_445 ?
 O2 N3 C7 120.4(5) . . ?
 O2 N3 C11 119.1(4) . . ?
 C11 N3 C7 120.5(5) . . ?
 C12 N4 Ag2 125.2(5) . 2 ?
 N1 C1 H1 119.9 . . ?
 N1 C1 C2 120.1(5) . . ?
 C2 C1 H1 119.9 . . ?
 C1 C2 H2 120.1 . . ?
 C1 C2 C3 119.9(5) . . ?
 C3 C2 H2 120.1 . . ?
 C2 C3 C4 119.2(5) . . ?
 C2 C3 C6 121.5(5) . . ?
 C4 C3 C6 119.4(5) . . ?
 C3 C4 H4 120.3 . . ?
 C5 C4 C3 119.4(5) . . ?
 C5 C4 H4 120.3 . . ?
 N1 C5 C4 120.5(5) . . ?
 N1 C5 H5 119.7 . . ?
 C4 C5 H5 119.7 . . ?
 N2 C6 C3 177.7(6) . . ?
 N3 C7 H7 119.5 . . ?
 N3 C7 C8 121.0(5) . . ?
 C8 C7 H7 119.5 . . ?
 C7 C8 H8 120.5 . . ?
 C7 C8 C9 119.0(5) . . ?
 C9 C8 H8 120.5 . . ?
 C8 C9 C12 120.5(5) . . ?
 C10 C9 C8 119.2(5) . . ?
 C10 C9 C12 120.3(5) . . ?
 C9 C10 H10 120.1 . . ?
 C11 C10 C9 119.9(5) . . ?
 C11 C10 H10 120.1 . . ?
 N3 C11 C10 120.5(5) . . ?
 N3 C11 H11 119.7 . . ?
 C10 C11 H11 119.7 . . ?
 N4 C12 C9 178.3(6) . . ?
 O3 C13 C14 113.6(5) . . ?
 O4 C13 O3 129.7(5) . . ?
 O4 C13 C14 116.6(5) . . ?
 F1 C14 F2 108.4(6) . . ?
 F1 C14 F3 106.8(5) . . ?
 F1 C14 C13 113.4(5) . . ?
 F2 C14 C13 110.1(5) . . ?
 F3 C14 F2 106.4(5) . . ?
 F3 C14 C13 111.4(5) . . ?
 O5 C15 O6 129.8(5) . . ?
 O5 C15 C16 116.5(5) . . ?
 O6 C15 C16 113.7(5) . . ?
 F4 C16 F5 107.4(5) . . ?
 F4 C16 F6 106.7(5) . . ?
 F4 C16 C15 113.5(5) . . ?
 F5 C16 F6 107.1(5) . . ?
 F5 C16 C15 110.6(5) . . ?
 F6 C16 C15 111.2(5) . . ?
 C18 C17 H17 120.1 . . ?
 C18 C17 C19 119.8(6) . 3_565 ?
 C19 C17 H17 120.1 3_565 . ?
 C17 C18 H18 119.5 . . ?
 C19 C18 C17 120.9(6) . . ?
 C19 C18 H18 119.5 . . ?
 C17 C19 H19 120.3 3_565 . ?
 C18 C19 C17 119.3(6) . 3_565 ?
 C18 C19 H19 120.3 . . ?

loop_
  _diffrn_refln_index_h
  _diffrn_refln_index_k
  _diffrn_refln_index_l
  _diffrn_refln_intensity_net
  _diffrn_refln_intensity_u
  _diffrn_refln_scale_group_code
 0 0 2 256221 979.557 -2
 0 0 2 256221 979.557 1
 0 0 -4 999999 4980.91 -2
 0 0 -4 999999 4980.91 1
 0 0 -6 523564 4498.33 -2
 0 0 -6 523564 4498.33 1
 0 0 8 3061.13 219.599 -2
 0 0 8 3061.13 219.599 1
 0 0 10 122740 1194.73 -2
 0 0 10 122740 1194.73 1
 0 0 12 124857 1116.77 -2
 0 0 12 124857 1116.77 1
 0 0 -14 22825.2 598.933 -2
 0 0 -14 22825.2 598.933 1
 0 0 -16 81770.1 1359.57 -2
 0 0 -16 81770.1 1359.57 1
 0 0 18 11210.8 774.598 -2
 0 0 18 11210.8 774.598 1
 0 0 20 8194.67 461.909 -2
 0 0 20 8194.67 461.909 1
 0 -1 -1 229847 648.667 -2
 0 1 -1 229847 648.667 1
 0 -1 -2 128646 914.714 -2
 0 1 -2 128646 914.714 1
 0 -1 -3 384.95 94.1383 -2
 0 1 -3 384.95 94.1383 1
 0 -1 4 124199 1019.56 -2
 0 1 4 124199 1019.56 1
 0 1 -5 365108 899.186 -2
 0 -1 -5 365108 899.186 1
 0 1 -6 9207.19 446.371 -2
 0 -1 -6 9207.19 446.371 1
 0 -1 -7 51558.8 751.769 -2
 0 1 -7 51558.8 751.769 1
 0 1 8 14192.9 399.948 -2
 0 -1 8 14192.9 399.948 1
 0 1 9 15215.8 255.405 -2
 0 -1 9 15215.8 255.405 1
 0 -1 10 5092.49 161.343 -2
 0 1 10 5092.49 161.343 1
 0 -1 11 28879 383.293 -2
 0 1 11 28879 383.293 1
 0 1 -12 8186.56 224.851 -2
 0 -1 -12 8186.56 224.851 1
 0 -1 13 10351.8 266.861 -2
 0 1 13 10351.8 266.861 1
 0 1 14 24672.7 373.981 -2
 0 -1 14 24672.7 373.981 1
 0 -1 15 9401.74 296.995 -2
 0 1 15 9401.74 296.995 1
 0 1 -16 666.499 193.409 -2
 0 -1 -16 666.499 193.409 1
 0 1 17 24299.2 505.095 -2
 0 -1 17 24299.2 505.095 1
 0 1 18 11273.1 387.275 -2
 0 -1 18 11273.1 387.275 1
 0 1 19 189.064 65.3034 -2
 0 -1 19 189.064 65.3034 1
 0 1 20 3320.85 165.327 -2
 0 -1 20 3320.85 165.327 1
 0 -2 0 53781.2 572.409 -2
 0 2 0 53781.2 572.409 1
 0 -2 -1 131211 733.824 -2
 0 2 -1 131211 733.824 1
 0 -2 2 4230.22 77.6755 -2
 0 2 2 4230.22 77.6755 1
 0 -2 3 41067.5 438.653 -2
 0 2 3 41067.5 438.653 1
 0 2 -4 200.094 75.8953 -2
 0 -2 -4 200.094 75.8953 1
 0 -2 5 3004.24 265.173 -2
 0 2 5 3004.24 265.173 1
 0 -2 6 211.424 104.855 -2
 0 2 6 211.424 104.855 1
 0 -2 7 16001.8 285.813 -2
 0 2 7 16001.8 285.813 1
 0 2 -8 542.323 128.523 -2
 0 -2 -8 542.323 128.523 1
 0 2 -9 2078.15 111.898 -2
 0 -2 -9 2078.15 111.898 1
 0 -2 -10 245.074 54.4992 -2
 0 2 -10 245.074 54.4992 1
 0 -2 11 1805.39 98.0972 -2
 0 2 11 1805.39 98.0972 1
 0 2 12 84.0413 48.5103 -2
 0 -2 12 84.0413 48.5103 1
 0 -2 13 1347.73 115.361 -2
 0 2 13 1347.73 115.361 1
 0 2 -14 691.892 125.538 -2
 0 -2 -14 691.892 125.538 1
 0 2 15 3036.27 198.601 -2
 0 -2 15 3036.27 198.601 1
 0 -2 -16 355.659 138.622 -2
 0 2 -16 355.659 138.622 1
 0 2 17 3412.2 200.9 -2
 0 -2 17 3412.2 200.9 1
 0 -2 18 1132.97 127.566 -2
 0 2 18 1132.97 127.566 1
 0 -2 19 597.993 86.0474 -2
 0 2 19 597.993 86.0474 1
 0 -2 20 2612.68 168.402 -2
 0 2 20 2612.68 168.402 1
 0 -3 1 5723.42 200.048 -2
 0 3 1 5723.42 200.048 1
 0 -3 -2 189393 1114.34 -2
 0 3 -2 189393 1114.34 1
 0 -3 3 3799.69 256.593 -2
 0 3 3 3799.69 256.593 1
 0 3 -4 23568.3 227.915 -2
 0 -3 -4 23568.3 227.915 1
 0 3 -5 26551.6 273.852 -2
 0 -3 -5 26551.6 273.852 1
 0 -3 -6 90206.3 899.914 -2
 0 3 -6 90206.3 899.914 1
 0 -3 7 5151.51 219.041 -2
 0 3 7 5151.51 219.041 1
 0 3 8 262833 1341.77 -2
 0 -3 8 262833 1341.77 1
 0 3 -9 16817.4 298.773 -2
 0 -3 -9 16817.4 298.773 1
 0 3 10 23057.5 368.578 -2
 0 -3 10 23057.5 368.578 1
 0 -3 11 16678 302.63 -2
 0 3 11 16678 302.63 1
 0 3 12 65533 668.114 -2
 0 -3 12 65533 668.114 1
 0 3 13 5717.41 245.97 -2
 0 -3 13 5717.41 245.97 1
 0 -3 14 68641.4 997.797 -2
 0 3 14 68641.4 997.797 1
 0 -3 15 80.1999 76.1563 -2
 0 3 15 80.1999 76.1563 1
 0 -3 -16 602.616 117.17 -2
 0 3 -16 602.616 117.17 1
 0 -3 17 3525.21 182.739 -2
 0 3 17 3525.21 182.739 1
 0 3 18 12914.1 353.435 -2
 0 -3 18 12914.1 353.435 1
 0 -3 19 1107.06 98.5637 -2
 0 3 19 1107.06 98.5637 1
 0 -4 0 647007 3916.83 -2
 0 4 0 647007 3916.83 1
 0 -4 1 206327 1312.41 -2
 0 4 1 206327 1312.41 1
 0 -4 2 987.624 125.284 -2
 0 4 2 987.624 125.284 1
 0 -4 -3 219432 1653.42 -2
 0 4 -3 219432 1653.42 1
 0 4 4 220065 1361.02 -2
 0 -4 4 220065 1361.02 1
 0 -4 -5 4378.69 202.688 -2
 0 4 -5 4378.69 202.688 1
 0 -4 6 243352 1465.17 -2
 0 4 6 243352 1465.17 1
 0 -4 7 84145.1 859.603 -2
 0 4 7 84145.1 859.603 1
 0 -4 8 419.593 71.9518 -2
 0 4 8 419.593 71.9518 1
 0 4 9 45033 532.213 -2
 0 -4 9 45033 532.213 1
 0 4 -10 34391.3 442.219 -2
 0 -4 -10 34391.3 442.219 1
 0 -4 11 2989.52 161.701 -2
 0 4 11 2989.52 161.701 1
 0 -4 -12 58513.7 655.034 -2
 0 4 -12 58513.7 655.034 1
 0 4 13 24681.2 475.003 -2
 0 -4 13 24681.2 475.003 1
 0 4 14 315.29 94.1757 -2
 0 -4 14 315.29 94.1757 1
 0 -4 15 22967.3 892.427 -2
 0 4 15 22967.3 892.427 1
 0 -4 16 30781.7 516.999 -2
 0 4 16 30781.7 516.999 1
 0 -4 17 2528.98 153.926 -2
 0 4 17 2528.98 153.926 1
 0 -4 18 7361.55 205.85 -2
 0 4 18 7361.55 205.85 1
 0 4 19 13985.5 306.632 -2
 0 -4 19 13985.5 306.632 1
 0 -5 1 57130.5 700.389 -2
 0 5 1 57130.5 700.389 1
 0 -5 -2 1069.75 120.714 -2
 0 5 -2 1069.75 120.714 1
 0 -5 -3 1697.15 145.387 -2
 0 5 -3 1697.15 145.387 1
 0 5 4 1157.83 124.021 -2
 0 -5 4 1157.83 124.021 1
 0 -5 5 62347.6 609.588 -2
 0 5 5 62347.6 609.588 1
 0 5 6 592.267 96.4147 -2
 0 -5 6 592.267 96.4147 1
 0 5 7 5726 211.554 -2
 0 -5 7 5726 211.554 1
 0 -5 8 513.922 83.3445 -2
 0 5 8 513.922 83.3445 1
 0 -5 9 2980.65 163.142 -2
 0 5 9 2980.65 163.142 1
 0 5 10 906.289 108.79 -2
 0 -5 10 906.289 108.79 1
 0 -5 11 20070.2 419.796 -2
 0 5 11 20070.2 419.796 1
 0 5 12 101.384 88.2684 -2
 0 -5 12 101.384 88.2684 1
 0 -5 13 2187.86 204.695 -2
 0 5 13 2187.86 204.695 1
 0 -5 14 120.408 125.838 -2
 0 5 14 120.408 125.838 1
 0 5 15 711.007 120.354 -2
 0 -5 15 711.007 120.354 1
 0 5 16 119.138 66.0168 -2
 0 -5 16 119.138 66.0168 1
 0 5 17 3538.63 188.42 -2
 0 -5 17 3538.63 188.42 1
 0 5 18 1332.1 132.347 -2
 0 -5 18 1332.1 132.347 1
 0 -5 19 1980.85 155.518 -2
 0 5 19 1980.85 155.518 1
 0 -6 0 63881.2 891.263 -2
 0 6 0 63881.2 891.263 1
 0 -6 1 5071.15 193.558 -2
 0 6 1 5071.15 193.558 1
 0 -6 2 18897.3 320.977 -2
 0 6 2 18897.3 320.977 1
 0 -6 3 32189.2 380.418 -2
 0 6 3 32189.2 380.418 1
 0 -6 -4 9124.64 198.764 -2
 0 6 -4 9124.64 198.764 1
 0 6 5 11096 245.803 -2
 0 -6 5 11096 245.803 1
 0 6 6 25445.4 394.038 -2
 0 -6 6 25445.4 394.038 1
 0 6 7 6378.2 215.204 -2
 0 -6 7 6378.2 215.204 1
 0 -6 8 965.903 110.929 -2
 0 6 8 965.903 110.929 1
 0 -6 9 5354.64 241.185 -2
 0 6 9 5354.64 241.185 1
 0 6 10 17447.9 387.851 -2
 0 -6 10 17447.9 387.851 1
 0 -6 11 1091.01 124.413 -2
 0 6 11 1091.01 124.413 1
 0 -6 12 5393.78 244.253 -2
 0 6 12 5393.78 244.253 1
 0 -6 13 3371.41 227.007 -2
 0 6 13 3371.41 227.007 1
 0 6 14 3817.03 219.368 -2
 0 -6 14 3817.03 219.368 1
 0 6 15 190.673 79.0677 -2
 0 -6 15 190.673 79.0677 1
 0 6 16 2431.81 141.481 -2
 0 -6 16 2431.81 141.481 1
 0 -6 17 428.045 94.9716 -2
 0 6 17 428.045 94.9716 1
 0 6 18 2254.73 111.582 -2
 0 -6 18 2254.73 111.582 1
 0 7 1 19700.9 246.249 -2
 0 -7 1 19700.9 246.249 1
 0 -7 2 161565 894.967 -2
 0 7 2 161565 894.967 1
 0 7 3 2100.56 119.841 -2
 0 -7 3 2100.56 119.841 1
 0 -7 4 49509 541.81 -2
 0 7 4 49509 541.81 1
 0 -7 5 22059.2 367.703 -2
 0 7 5 22059.2 367.703 1
 0 -7 6 36034.2 433.98 -2
 0 7 6 36034.2 433.98 1
 0 -7 7 6046.11 210.83 -2
 0 7 7 6046.11 210.83 1
 0 -7 8 154259 1181.91 -2
 0 7 8 154259 1181.91 1
 0 -7 9 11850.5 321.968 -2
 0 7 9 11850.5 321.968 1
 0 -7 10 7435.31 322.474 -2
 0 7 10 7435.31 322.474 1
 0 -7 11 18928.7 393.728 -2
 0 7 11 18928.7 393.728 1
 0 -7 12 31840.2 731.544 -2
 0 7 12 31840.2 731.544 1
 0 7 13 531.235 101.66 -2
 0 -7 13 531.235 101.66 1
 0 -7 14 90485.6 1001.17 -2
 0 7 14 90485.6 1001.17 1
 0 -7 15 7723.75 299.296 -2
 0 7 15 7723.75 299.296 1
 0 7 16 1390 144.241 -2
 0 -7 16 1390 144.241 1
 0 7 17 1794.34 169.292 -2
 0 -7 17 1794.34 169.292 1
 0 8 0 14412.8 416.183 -2
 0 -8 0 14412.8 416.183 1
 0 8 1 59488.4 665.949 -2
 0 -8 1 59488.4 665.949 1
 0 -8 2 265.884 72.8289 -2
 0 8 2 265.884 72.8289 1
 0 -8 -3 115784 800.096 -2
 0 8 -3 115784 800.096 1
 0 8 4 3426.07 170.316 -2
 0 -8 4 3426.07 170.316 1
 0 8 -5 5313.07 194.839 -2
 0 -8 -5 5313.07 194.839 1
 0 -8 6 1892.35 136.757 -2
 0 8 6 1892.35 136.757 1
 0 -8 7 61795.6 698.985 -2
 0 8 7 61795.6 698.985 1
 0 8 8 1556.91 191.766 -2
 0 -8 8 1556.91 191.766 1
 0 8 9 53776.4 1093.69 -2
 0 -8 9 53776.4 1093.69 1
 0 8 10 4427.63 269.903 -2
 0 -8 10 4427.63 269.903 1
 0 8 11 3094.11 380.689 -2
 0 -8 11 3094.11 380.689 1
 0 8 12 1737.69 138.632 -2
 0 -8 12 1737.69 138.632 1
 0 8 13 65005.6 721.225 -2
 0 -8 13 65005.6 721.225 1
 0 -8 14 4713.97 213.19 -2
 0 8 14 4713.97 213.19 1
 0 8 15 16252.2 359.267 -2
 0 -8 15 16252.2 359.267 1
 0 8 -16 512.902 111.092 -2
 0 -8 -16 512.902 111.092 1
 0 9 -1 132.722 75.2756 -2
 0 -9 -1 132.722 75.2756 1
 0 9 -2 615.258 98.9795 -2
 0 -9 -2 615.258 98.9795 1
 0 9 3 160.119 71.2243 -2
 0 -9 3 160.119 71.2243 1
 0 9 4 2329.14 130.247 -2
 0 -9 4 2329.14 130.247 1
 0 9 -5 1367.08 112.326 -2
 0 -9 -5 1367.08 112.326 1
 0 9 6 205.736 79.9828 -2
 0 -9 6 205.736 79.9828 1
 0 9 -7 621.903 106.448 -2
 0 -9 -7 621.903 106.448 1
 0 -9 8 2372.98 195.604 -2
 0 9 8 2372.98 195.604 1
 0 -9 9 189.136 169.779 -2
 0 9 9 189.136 169.779 1
 0 -9 10 1140.77 139.507 -2
 0 9 10 1140.77 139.507 1
 0 -9 11 726.967 113.704 -2
 0 9 11 726.967 113.704 1
 0 9 12 1112.65 120.028 -2
 0 -9 12 1112.65 120.028 1
 0 9 13 124.021 62.8907 -2
 0 -9 13 124.021 62.8907 1
 0 9 14 67.1479 68.5476 -2
 0 -9 14 67.1479 68.5476 1
 0 9 15 540.462 103.385 -2
 0 -9 15 540.462 103.385 1
 0 10 0 101608 1178.8 -2
 0 -10 0 101608 1178.8 1
 0 10 1 1756.8 133.343 -2
 0 -10 1 1756.8 133.343 1
 0 10 2 18176.3 382.458 -2
 0 -10 2 18176.3 382.458 1
 0 10 -3 146.443 80.6861 -2
 0 -10 -3 146.443 80.6861 1
 0 -10 -4 33786.8 417.446 -2
 0 10 -4 33786.8 417.446 1
 0 -10 5 4714.78 278.147 -2
 0 10 5 4714.78 278.147 1
 0 10 -6 81647.6 1238.04 -2
 0 -10 -6 81647.6 1238.04 1
 0 10 -7 579.811 96.823 -2
 0 -10 -7 579.811 96.823 1
 0 10 8 256.034 113.914 -2
 0 -10 8 256.034 113.914 1
 0 -10 9 101.04 89.4527 -2
 0 10 9 101.04 89.4527 1
 0 10 10 11123.3 260.937 -2
 0 -10 10 11123.3 260.937 1
 0 -10 11 480.661 79.0351 -2
 0 10 11 480.661 79.0351 1
 0 -10 12 11838.4 237.149 -2
 0 10 12 11838.4 237.149 1
 0 10 13 343.971 115.46 -2
 0 -10 13 343.971 115.46 1
 0 11 -1 91885.4 862.672 -2
 0 -11 -1 91885.4 862.672 1
 0 -11 -2 44985.9 549.105 -2
 0 11 -2 44985.9 549.105 1
 0 -11 3 18709.4 364.373 -2
 0 11 3 18709.4 364.373 1
 0 -11 -4 12625.7 289.209 -2
 0 11 -4 12625.7 289.209 1
 0 11 -5 77488.8 799.12 -2
 0 -11 -5 77488.8 799.12 1
 0 -11 6 3888.85 178.031 -2
 0 11 6 3888.85 178.031 1
 0 11 7 17323.4 486.713 -2
 0 -11 7 17323.4 486.713 1
 0 11 -8 27035.8 574.04 -2
 0 -11 -8 27035.8 574.04 1
 0 11 9 17422.6 405.85 -2
 0 -11 9 17422.6 405.85 1
 0 11 10 5215.37 200.181 -2
 0 -11 10 5215.37 200.181 1
 0 11 11 34461.7 505.09 -2
 0 -11 11 34461.7 505.09 1
 0 11 12 1536.63 114.934 -2
 0 -11 12 1536.63 114.934 1
 0 12 0 7521.65 279.291 -2
 0 -12 0 7521.65 279.291 1
 0 12 -1 7229.7 195.504 -2
 0 -12 -1 7229.7 195.504 1
 0 12 -2 939.606 91.1827 -2
 0 -12 -2 939.606 91.1827 1
 0 -12 3 32046.4 519.077 -2
 0 12 3 32046.4 519.077 1
 0 12 -4 3671.79 168.992 -2
 0 -12 -4 3671.79 168.992 1
 0 12 -5 874.274 106.812 -2
 0 -12 -5 874.274 106.812 1
 0 12 6 3502.47 215.585 -2
 0 -12 6 3502.47 215.585 1
 0 12 -7 16243.8 445.148 -2
 0 -12 -7 16243.8 445.148 1
 0 12 8 190.865 72.3606 -2
 0 -12 8 190.865 72.3606 1
 0 12 9 18197.9 306.767 -2
 0 -12 9 18197.9 306.767 1
 0 13 1 449.514 113.657 -2
 0 -13 1 449.514 113.657 1
 0 13 -2 128.816 90.316 -2
 0 -13 -2 128.816 90.316 1
 0 13 -3 -15.1005 85.5143 -2
 0 -13 -3 -15.1005 85.5143 1
 0 13 4 -50.5733 100.086 -2
 0 -13 4 -50.5733 100.086 1
 0 13 5 39.8102 76.0542 -2
 0 -13 5 39.8102 76.0542 1
 0 13 6 71.4561 60.5393 -2
 0 -13 6 71.4561 60.5393 1
 -1 0 19 3879.02 313.982 1
 -1 0 17 32224.1 875.945 1
 -1 0 15 41705.9 616.755 1
 -1 0 13 5260.34 201.1 1
 -1 0 11 161995 804.078 1
 -1 0 9 151939 1179.16 1
 -1 0 7 123005 1342.43 1
 1 0 -5 861238 3937.54 1
 -1 0 3 102448 584.313 1
 -1 0 1 138594 1121.23 1
 -1 0 -1 295728 605.268 1
 -1 0 -3 4444.91 96.9367 1
 1 0 5 620060 2142.08 1
 -1 0 -7 484579 3393.9 1
 1 0 9 2626.8 121.833 1
 1 0 11 167681 933.604 1
 -1 0 -13 36124 533.323 1
 1 0 15 7819.69 262.813 1
 1 0 17 25692 929.84 1
 1 0 19 3233.3 268.838 1
 -1 1 20 287.401 61.2577 1
 -1 1 19 5079.54 160.743 1
 -1 1 18 6908.95 211.339 1
 -1 1 17 1667.39 122.394 1
 -1 -1 16 10489.7 346.914 1
 -1 -1 15 1165.41 90.4162 1
 -1 -1 14 3397.97 120.315 1
 -1 1 13 24534.5 282.183 1
 -1 1 12 18265.9 233.522 1
 -1 -1 11 12730.4 189.791 1
 -1 1 10 35943.3 293.123 1
 -1 -1 9 31970.1 314.672 1
 -1 1 8 350.807 92.5954 1
 1 -1 -7 117426 875.97 1
 -1 1 6 59423.1 319.958 1
 -1 1 5 339.013 83.179 1
 1 1 -4 870.089 98.6842 1
 -1 1 3 11051.3 200.515 1
 -1 1 2 4434.12 121.655 1
 -1 1 1 39068.2 246.358 1
 -1 1 0 113659 308.764 1
 1 1 1 5026.53 104.027 1
 -1 -1 -2 11310.7 159.17 1
 -1 1 -3 1352.15 80.0236 1
 -1 1 -4 4015.74 118.216 1
 -1 -1 -5 14795.9 220.199 1
 -1 -1 -6 98917.4 821.839 1
 1 1 7 19224 313.607 1
 -1 1 -8 13743.8 290.662 1
 1 -1 9 30330.1 302.16 1
 1 -1 10 42293 356.456 1
 1 -1 11 4760.85 128.369 1
 1 1 12 57588.1 424.905 1
 1 -1 13 6357.22 173.119 1
 1 1 14 2819.37 120.805 1
 1 1 15 4553.77 158.811 1
 -1 1 -16 9119.22 280.529 1
 1 1 17 56.1455 84.7344 1
 1 1 18 10876.7 304.946 1
 1 1 19 3194.61 142.498 1
 1 1 20 147.648 51.222 1
 -1 2 20 687.126 81.509 1
 -1 2 19 1983.09 102.986 1
 -1 -2 18 213.264 66.2905 1
 -1 -2 17 -5.09518 59.5473 1
 -1 2 16 175.962 87.2522 1
 -1 -2 15 8288.41 184.02 1
 1 -2 -14 1382.07 100.844 1
 -1 2 13 4448.8 139.353 1
 -1 2 12 1755.72 83.4532 1
 -1 -2 11 6008.91 126.984 1
 -1 2 10 1497.12 74.3732 1
 -1 -2 9 4932.07 134.653 1
 -1 2 8 1953.51 143.11 1
 -1 -2 7 93.1282 56.7544 1
 -1 -2 6 8956.94 190.961 1
 1 -2 -5 32149.9 347.667 1
 1 -2 -4 4584.18 150.571 1
 -1 2 3 36757 281.26 1
 -1 2 2 22019.1 237.72 1
 -1 2 1 33416.9 269.628 1
 1 2 0 9768.33 175.144 1
 1 2 1 2151.59 82.7175 1
 -1 -2 -2 6531 103.433 1
 1 2 3 23092 304.01 1
 -1 -2 -4 5210.92 147.172 1
 -1 -2 -5 9081.98 177.072 1
 -1 -2 -6 6053.09 164.169 1
 1 2 7 8037.63 205.28 1
 1 2 8 192.86 77.5567 1
 1 2 9 3954.6 118.327 1
 1 -2 10 1147.99 72.8433 1
 1 2 11 5901.94 142.625 1
 -1 -2 -12 300.028 52.8238 1
 1 -2 13 7096.13 176.773 1
 -1 -2 -14 6469.13 218.148 1
 1 2 15 331.001 70.1902 1
 1 -2 16 -75.0215 105.708 1
 1 2 17 -25.1433 56.6606 1
 1 -2 18 365.87 59.7342 1
 1 2 19 46.069 52.9718 1
 1 -2 20 890.963 116.108 1
 -1 -3 20 258.073 51.1038 1
 -1 3 19 23116.7 301.769 1
 -1 3 18 1115.69 88.9042 1
 -1 -3 17 7964.97 224.322 1
 -1 -3 16 2263.12 221.156 1
 -1 -3 15 10907.5 237.991 1
 -1 3 14 373.487 84.458 1
 -1 3 13 67863.1 493.105 1
 -1 -3 12 1977.71 94.5219 1
 -1 3 11 23764.7 278.72 1
 -1 -3 10 4983.91 122.625 1
 -1 -3 9 29504.3 278.62 1
 1 -3 -8 581.856 78.5452 1
 -1 3 7 197730 869.759 1
 -1 -3 6 7395.62 174.349 1
 -1 -3 5 1893.51 85.8586 1
 -1 3 4 1144.92 72.2959 1
 -1 3 3 146555 712.358 1
 1 3 -2 1206.98 79.8178 1
 -1 3 1 183102 954.056 1
 1 3 0 34886.4 398.139 1
 1 3 1 74000.4 548.391 1
 1 3 2 15494.3 251.402 1
 -1 3 -3 122449 554.01 1
 -1 3 -4 2136.45 88.3452 1
 1 3 5 71761.5 632.823 1
 1 -3 6 39655.8 370.082 1
 -1 -3 -7 72290.9 559.752 1
 1 3 8 5698.2 149.406 1
 -1 -3 -9 65953.4 389.334 1
 1 3 10 18481.1 247.427 1
 1 3 11 223.982 61.4295 1
 1 -3 12 14395.1 247.124 1
 -1 -3 -13 89992.3 638.53 1
 -1 3 -14 238.667 102.765 1
 -1 3 -15 31274 532.457 1
 1 -3 16 6686.72 208.704 1
 1 -3 17 2643.59 129.564 1
 1 3 18 4527.01 125.602 1
 1 3 19 24485.9 329.503 1
 -1 -4 19 1337.83 69.4453 1
 -1 -4 18 8054.15 171.546 1
 -1 -4 17 13438.4 312.064 1
 -1 -4 16 5774.9 213.828 1
 -1 4 15 14010.6 432.676 1
 -1 -4 14 71531.6 687.396 1
 1 -4 -13 205.8 62.7225 1
 -1 -4 12 15608.2 246.421 1
 -1 -4 11 27883.3 300.841 1
 -1 4 10 19973.4 246.883 1
 -1 -4 9 53164.3 410.989 1
 -1 4 8 85800 523.898 1
 -1 4 7 8626.43 198.616 1
 -1 4 6 12945.3 328.303 1
 -1 4 5 185638 798.227 1
 1 4 -4 22938 254.219 1
 -1 4 3 8969.94 204.386 1
 -1 4 2 92875 812.782 1
 1 4 -1 310914 1440.89 1
 1 4 0 47746.5 552.377 1
 1 4 1 232215 1168.13 1
 -1 4 -2 98919.7 745.931 1
 -1 4 -3 11859.9 260.051 1
 -1 4 -4 143847 748.204 1
 1 4 5 60030.4 467.012 1
 -1 4 -6 198.743 67.7822 1
 1 -4 7 111623 704.956 1
 1 4 8 63445.8 388.087 1
 1 4 9 331.989 56.1125 1
 1 4 10 9610.77 187.604 1
 1 4 11 110333 661.854 1
 1 -4 12 11649.4 238.956 1
 -1 -4 -13 25037.1 391.765 1
 -1 -4 -14 12745.7 282.318 1
 1 4 15 14283.2 437.233 1
 1 4 16 848.98 90.2905 1
 1 -4 17 21535.1 295.579 1
 1 -4 18 3238.56 116.931 1
 1 4 19 2706.27 141.443 1
 -1 5 19 158.756 57.1919 1
 -1 5 18 269.747 45.1199 1
 -1 -5 17 141.591 64.5013 1
 -1 -5 16 4842.25 165.577 1
 -1 -5 15 6256.45 224.951 1
 -1 -5 14 2745.33 147.089 1
 -1 5 13 1082.22 103.992 1
 -1 5 12 4321.34 154.778 1
 -1 5 11 6156.82 160.633 1
 -1 5 10 17426.1 252.014 1
 -1 -5 9 9316.05 189.187 1
 -1 5 8 1460.53 84.1728 1
 -1 -5 7 8024.72 154.275 1
 -1 5 6 43004.1 404.346 1
 1 5 -5 1763.03 96.9517 1
 -1 5 4 27010.8 370.364 1
 -1 5 3 127.047 64.2059 1
 1 5 -2 4376.23 164.573 1
 -1 5 1 3966.99 175.779 1
 1 5 0 83050.1 836.033 1
 -1 5 -1 3245.29 180.106 1
 1 -5 2 6111.37 200.134 1
 1 -5 3 315.294 77.622 1
 1 5 4 982.317 173.098 1
 1 -5 5 83.6048 83.8935 1
 1 -5 6 52143.9 558.077 1
 1 5 7 1451.04 118.252 1
 1 5 8 7880.98 234.326 1
 1 -5 9 1435.02 99.7425 1
 1 -5 10 3779.77 142.971 1
 1 -5 11 1089.64 95.7607 1
 1 -5 12 5328.11 197.317 1
 1 -5 13 1393.91 114.467 1
 1 -5 14 19.5347 168.241 1
 1 5 15 835.775 101.181 1
 1 -5 16 6178.5 165.505 1
 1 5 17 24.7228 49.5834 1
 1 -5 18 3642.8 136.643 1
 -1 -6 18 48.8933 40.3421 1
 -1 -6 17 123.346 53.258 1
 -1 6 16 3653.52 158.439 1
 -1 -6 15 11639.4 264.467 1
 -1 6 14 11513.5 293.577 1
 -1 6 13 899.683 86.4014 1
 -1 6 12 442.143 84.032 1
 -1 -6 11 4104.4 142.373 1
 -1 6 10 9782.56 214.16 1
 -1 -6 9 5056.71 143.969 1
 -1 6 8 18234.6 242.759 1
 -1 6 7 3027.4 109.993 1
 -1 6 6 4932.22 136.64 1
 1 6 -5 50830.3 361.926 1
 1 6 -4 4040.94 112.546 1
 1 6 -3 8637.44 144.609 1
 -1 -6 2 1137.86 72.5793 1
 -1 -6 1 24812.6 247.63 1
 -1 -6 0 25941.9 280.298 1
 -1 -6 -1 9174.16 191.425 1
 1 -6 2 10854 231.071 1
 1 -6 3 1702.89 136.769 1
 1 -6 4 27370.2 324.654 1
 1 6 5 4100.42 132.258 1
 1 -6 6 3324.94 127.161 1
 1 -6 7 21154.4 349.054 1
 1 6 8 9295.15 222.432 1
 1 6 9 1285.88 101.319 1
 1 6 10 488.9 89.9549 1
 1 -6 11 3753.24 190.672 1
 1 6 12 1479.86 134.108 1
 1 6 13 4523.45 383.737 1
 1 6 14 4930.38 196.522 1
 1 6 15 25.9778 67.3533 1
 1 -6 16 56.4591 53.8634 1
 1 6 17 3548.59 147.011 1
 1 6 18 453.102 57.523 1
 -1 -7 17 6975.72 238.09 1
 -1 -7 16 441.769 60.2226 1
 -1 -7 15 16924.1 279.968 1
 -1 -7 14 2330.35 118.818 1
 -1 -7 13 64209.1 694.197 1
 -1 -7 12 10867.7 292.055 1
 -1 -7 11 1248.91 107.666 1
 -1 7 10 8019.25 272.146 1
 -1 7 9 39218.3 503.607 1
 -1 -7 8 9212.9 215.143 1
 -1 7 7 83559.6 564.194 1
 -1 7 6 7466.32 177.4 1
 -1 7 5 85.0682 47.5642 1
 -1 7 4 24728.5 298.639 1
 -1 -7 3 82504.9 544.053 1
 -1 7 2 3450.6 115.366 1
 -1 7 1 95313.4 526.638 1
 -1 -7 0 14221.8 202.807 1
 1 7 1 16644.7 233.345 1
 -1 7 -2 14580.1 225.802 1
 1 7 3 86163.2 580.33 1
 1 7 4 234.651 61.3906 1
 1 7 5 14601.3 247.107 1
 1 7 6 11803.5 227.615 1
 -1 7 -7 74269.2 661.1 1
 1 -7 8 7906.55 216.483 1
 1 -7 9 72207.6 640.795 1
 1 7 10 1216.59 129.804 1
 1 -7 11 112.799 67.3286 1
 1 7 12 40718.7 1065.11 1
 1 7 13 64812.4 668.674 1
 1 -7 14 408.017 80.9232 1
 1 7 15 21787.5 353.103 1
 1 7 16 12130 207.877 1
 1 7 17 35.944 44.0116 1
 -1 -8 16 93.5058 50.529 1
 -1 -8 15 114.313 53.3099 1
 -1 8 14 32194.6 360.233 1
 -1 8 13 6481.94 161.42 1
 -1 -8 12 10972.1 237.274 1
 -1 8 11 460.718 161.443 1
 -1 8 10 6443.41 215.158 1
 -1 8 9 12169 345.822 1
 -1 -8 8 68104.5 656.713 1
 -1 8 7 2558.28 110.365 1
 -1 8 6 39174.6 423.259 1
 -1 -8 5 8411.94 194.905 1
 -1 -8 4 18885.6 276.664 1
 -1 -8 3 240.04 62.1818 1
 -1 8 2 102614 615.877 1
 1 8 -1 5823.85 163.624 1
 -1 -8 0 9191.88 201.573 1
 1 -8 1 3309.45 118.862 1
 1 8 2 47851.2 382.505 1
 -1 -8 -3 2862.54 115.727 1
 1 -8 4 54496.7 494.657 1
 1 8 5 8939.92 207.036 1
 1 -8 6 1816.8 108.626 1
 1 8 7 506.203 90.3361 1
 1 8 8 89815.5 940.367 1
 1 8 9 151.006 80.7483 1
 1 8 10 18357.2 422.875 1
 1 8 11 2713.55 181.428 1
 1 -8 12 6857.02 206.322 1
 1 -8 13 2867.44 142.244 1
 1 -8 14 25486.9 309.946 1
 1 -8 15 4688.32 118.2 1
 1 -8 16 3394.58 154.264 1
 1 -9 -15 891.696 93.1823 1
 -1 -9 14 1243.24 76.464 1
 -1 -9 13 2775.65 120.148 1
 -1 9 12 2216.33 115.471 1
 -1 -9 11 118.306 66.5648 1
 -1 -9 10 1477.27 118.171 1
 -1 9 9 -60.4539 135.246 1
 -1 -9 8 -11.6363 71.2147 1
 -1 9 7 1184.11 101.423 1
 1 -9 -6 3783.16 164.831 1
 -1 9 5 697.826 82.597 1
 -1 9 4 2498.02 119.354 1
 -1 9 3 525.015 77.8333 1
 1 -9 -2 4058.27 153.568 1
 1 -9 -1 13098.5 255.485 1
 1 -9 0 4925.4 166.777 1
 -1 -9 -1 3500.58 140.67 1
 -1 -9 -2 438.551 74.9438 1
 -1 9 -3 2387.08 125.163 1
 -1 -9 -4 1401.14 95.0169 1
 1 -9 5 2662.65 129.547 1
 1 -9 6 224.765 74.0622 1
 1 -9 7 387.254 84.2022 1
 1 -9 8 806.184 103.604 1
 1 9 9 430.149 116.631 1
 -1 -9 -10 789.237 87.4208 1
 1 9 11 3431.64 134.495 1
 1 -9 12 1319.07 95.2646 1
 1 -9 13 1466.53 96.0981 1
 -1 -9 -14 466.523 62.181 1
 1 -9 15 2047.85 119.104 1
 -1 10 13 593.711 58.3547 1
 -1 10 12 1469.03 96.3085 1
 -1 10 11 20914.1 317.788 1
 -1 10 10 3166.09 148.684 1
 -1 10 9 5753.67 194.209 1
 -1 10 8 182.279 73.3789 1
 1 -10 -7 10210.8 255.782 1
 -1 -10 6 221.837 145.28 1
 -1 -10 5 18963.3 357.171 1
 1 -10 -4 3185.52 135.334 1
 1 -10 -3 1587.69 120.42 1
 1 10 -2 190.897 81.0855 1
 1 -10 -1 23497.3 370.071 1
 -1 -10 0 2471.72 128.357 1
 -1 10 -1 40861 499.945 1
 -1 10 -2 236.729 69.3309 1
 -1 -10 -3 1457.72 94.8719 1
 1 -10 4 -13.7551 59.5828 1
 -1 10 -5 17774.8 425.78 1
 1 10 6 107.283 114.198 1
 -1 -10 -7 28820 416.465 1
 -1 -10 -8 28.4925 61.8737 1
 -1 -10 -9 218.102 71.5559 1
 1 -10 10 175.232 58.0117 1
 1 -10 11 8948.13 184.963 1
 1 10 12 1471.94 77.0011 1
 1 -10 13 8181.17 210.071 1
 -1 -11 12 7395.68 232.529 1
 -1 -11 11 239.562 61.1151 1
 1 -11 -10 29096.5 439.369 1
 -1 -11 9 5449.96 187.211 1
 -1 11 8 1221.36 127.092 1
 -1 -11 7 11273.7 251.128 1
 1 -11 -6 32742.5 375.339 1
 1 -11 -5 898.446 109.948 1
 1 11 -4 20461.6 337.635 1
 -1 -11 3 9989.9 242.98 1
 1 11 -2 13005 258.033 1
 -1 -11 1 23893.2 335.024 1
 -1 -11 0 53284.5 563.41 1
 -1 -11 -1 205.284 64.3565 1
 -1 -11 -2 9245.22 224.888 1
 -1 -11 -3 24182.5 403.471 1
 1 11 -3 27556.6 1053.75 -2
 -1 -11 -3 27556.6 1053.75 1
 -1 -11 -4 11873.9 292.626 1
 -1 -11 -5 8768.84 230.974 1
 1 -11 6 45730.6 521.434 1
 1 -11 7 6568.3 262.076 1
 1 11 8 2953.93 177.082 1
 1 -11 9 12454.9 271.732 1
 1 -11 10 16463.7 297.755 1
 -1 -11 -11 223.412 88.2248 1
 1 -12 -9 33.3634 55.5751 1
 1 -12 -8 13704.4 255.077 1
 1 -12 -7 2762.82 129.419 1
 -1 12 6 5072.19 166.68 1
 1 -12 -5 989.918 87.07 1
 1 -12 -4 3454.78 146.232 1
 -1 12 3 466 66.6867 1
 1 -12 -2 15029.4 251.039 1
 1 12 -1 2358.99 104.438 1
 -1 -12 0 806.81 92.2313 1
 -1 12 0 1121.75 282.428 -2
 1 -12 0 1121.75 282.428 1
 1 12 1 1580.38 110.216 1
 -1 -12 -2 11334.1 267.199 1
 1 12 -2 16404.3 734.902 -2
 -1 -12 -2 16404.3 734.902 1
 1 -12 3 287.182 73.4593 1
 -1 -12 -4 11874.7 298.669 1
 1 12 -4 13277.1 662.376 -2
 -1 -12 -4 13277.1 662.376 1
 1 12 5 4427.93 167.24 1
 -1 -12 -6 54.5018 73.6085 1
 1 -12 7 3117.36 124.327 1
 -1 -12 -8 14209.5 263.201 1
 -1 -12 -9 332.322 60.2421 1
 -1 -13 6 70.6089 65.5919 1
 -1 -13 5 37.3014 55.1605 1
 1 -13 -4 437.374 82.3186 1
 -1 -13 3 40.0689 64.7111 1
 1 -13 -2 389.133 80.3224 1
 -1 -13 1 1027.43 114.708 1
 -1 -13 0 329.518 87.0294 1
 1 -13 1 30.8055 52.3481 1
 1 -13 2 -1.08547 50.9968 1
 1 -13 3 48.3859 60.8712 1
 -1 -13 -4 75.58 52.3506 1
 -1 -13 -5 24.6049 54.8128 1
 -2 0 20 21229.7 415.258 1
 -2 0 18 3361.67 236.032 1
 2 0 -16 56504.4 745.401 1
 -2 0 14 32725.6 573.562 1
 2 0 -12 41701.2 522.812 1
 -2 0 10 182330 1076.28 1
 2 0 -8 13232.6 429.254 1
 2 0 -6 432107 2873.94 1
 -2 0 4 42462.9 526.024 1
 -2 0 2 39853.1 931.145 1
 -2 0 0 64272.4 333.729 1
 2 0 2 198676 675.62 1
 -2 0 -4 131951 543.271 1
 -2 0 -6 335817 2407.07 1
 -2 0 -8 35579.2 496.307 1
 2 0 10 47482.1 446.937 1
 2 0 12 140433 955.773 1
 2 0 14 16318.4 379.626 1
 2 0 16 42107.9 794.234 1
 2 0 18 59428.3 1103.34 1
 2 1 19 2136.87 136.671 -2
 -2 -1 20 2136.87 136.671 1
 2 -1 18 255.218 81.3584 -2
 -2 1 19 255.218 81.3584 1
 2 1 17 7157.75 252.433 -2
 -2 -1 18 7157.75 252.433 1
 2 -1 16 11794.6 312.627 -2
 -2 1 17 11794.6 312.627 1
 2 -1 15 4722.77 200.064 -2
 -2 1 16 4722.77 200.064 1
 2 -1 14 18662.1 374.981 -2
 -2 1 15 18662.1 374.981 1
 2 -1 13 10974.1 294.394 -2
 -2 1 14 10974.1 294.394 1
 2 -1 12 4099.11 177.58 -2
 -2 1 13 4099.11 177.58 1
 -2 -1 -11 48574.3 450.987 -2
 2 1 -12 48574.3 450.987 1
 2 -1 10 50384.3 451.487 -2
 -2 1 11 50384.3 451.487 1
 2 -1 9 2100.74 107.932 -2
 -2 1 10 2100.74 107.932 1
 -2 1 -8 20925.9 360.027 -2
 2 -1 -9 20925.9 360.027 1
 2 -1 7 38989.4 515.977 -2
 -2 1 8 38989.4 515.977 1
 -2 -1 7 15122.9 346.625 1
 -2 1 -6 21143.5 331.093 -2
 2 -1 -7 21143.5 331.093 1
 -2 -1 -5 143384 1252.34 -2
 2 1 -6 143384 1252.34 1
 -2 -1 -4 1777.05 195.171 -2
 2 1 -5 1777.05 195.171 1
 2 -1 3 23622.6 527.165 -2
 -2 1 4 23622.6 527.165 1
 2 -1 2 39261 636.047 -2
 -2 1 3 39261 636.047 1
 2 -1 -2 34011.2 216.637 1
 2 -1 1 47595.7 440.532 -2
 -2 1 2 47595.7 440.532 1
 -2 1 1 49218.3 603.529 1
 -2 -1 0 76569.3 712.401 -2
 2 1 -1 76569.3 712.401 1
 2 1 0 90297.4 345.781 1
 2 -1 -1 104105 1541.54 -2
 -2 1 0 104105 1541.54 1
 2 1 1 34300.7 314.84 1
 2 1 -2 50825.5 482.234 -2
 -2 -1 -1 50825.5 482.234 1
 -2 1 -2 10807.7 233.233 1
 2 1 -3 22461.7 227.998 -2
 -2 -1 -2 22461.7 227.998 1
 2 -1 -4 44356.7 399.459 -2
 -2 1 -3 44356.7 399.459 1
 2 1 -5 2408.71 128.608 -2
 -2 -1 -4 2408.71 128.608 1
 -2 -1 6 155871 883.441 -2
 2 1 5 155871 883.441 1
 -2 -1 7 15191.6 225.56 -2
 2 1 6 15191.6 225.56 1
 2 -1 -8 47919.1 646.501 -2
 -2 1 -7 47919.1 646.501 1
 -2 -1 9 13784.2 320.749 -2
 2 1 8 13784.2 320.749 1
 -2 1 10 3779.31 135.193 -2
 2 -1 9 3779.31 135.193 1
 2 -1 -11 23638.2 312.84 -2
 -2 1 -10 23638.2 312.84 1
 -2 1 12 45574.4 448.697 -2
 2 -1 11 45574.4 448.697 1
 2 -1 -13 3106.56 144.218 -2
 -2 1 -12 3106.56 144.218 1
 -2 1 14 18152.3 343.747 -2
 2 -1 13 18152.3 343.747 1
 -2 1 15 19676.8 375.568 -2
 2 -1 14 19676.8 375.568 1
 2 1 -16 4746.06 184.011 -2
 -2 -1 -15 4746.06 184.011 1
 -2 1 17 8457.4 324.41 -2
 2 -1 16 8457.4 324.41 1
 -2 1 18 16409.1 482.79 -2
 2 -1 17 16409.1 482.79 1
 -2 -1 19 782.495 126.947 -2
 2 1 18 782.495 126.947 1
 -2 1 20 7374.58 209.006 -2
 2 -1 19 7374.58 209.006 1
 2 2 19 4360.73 147.525 -2
 -2 -2 20 4360.73 147.525 1
 2 2 18 607.552 105.449 -2
 -2 -2 19 607.552 105.449 1
 2 2 17 5150.75 180.575 -2
 -2 -2 18 5150.75 180.575 1
 2 -2 16 638.247 103.473 -2
 -2 2 17 638.247 103.473 1
 -2 -2 -15 768.811 203.685 -2
 2 2 -16 768.811 203.685 1
 2 -2 14 410.374 118.476 -2
 -2 2 15 410.374 118.476 1
 2 -2 13 12250.9 278.176 -2
 -2 2 14 12250.9 278.176 1
 -2 2 -12 9956.2 270.776 -2
 2 -2 -13 9956.2 270.776 1
 2 -2 11 4258.82 152.817 -2
 -2 2 12 4258.82 152.817 1
 2 2 10 1890.51 102.294 -2
 -2 -2 11 1890.51 102.294 1
 2 -2 9 23426.2 308.188 -2
 -2 2 10 23426.2 308.188 1
 2 2 8 13320.8 244.239 -2
 -2 -2 9 13320.8 244.239 1
 2 2 7 880.957 122.48 -2
 -2 -2 8 880.957 122.48 1
 2 2 6 4910.13 214.602 -2
 -2 -2 7 4910.13 214.602 1
 -2 -2 -5 6534.14 192.47 -2
 2 2 -6 6534.14 192.47 1
 2 -2 4 1618.24 128.012 -2
 -2 2 5 1618.24 128.012 1
 2 -2 3 22606.6 322.067 -2
 -2 2 4 22606.6 322.067 1
 2 -2 2 27237 378.119 -2
 -2 2 3 27237 378.119 1
 2 -2 1 10278.1 198.137 -2
 -2 2 2 10278.1 198.137 1
 -2 -2 0 97156.3 495.122 -2
 2 2 -1 97156.3 495.122 1
 -2 -2 1 55115.3 617.275 -2
 2 2 0 55115.3 617.275 1
 -2 -2 -1 10559.9 181.026 1
 -2 -2 2 15423.1 355.952 -2
 2 2 1 15423.1 355.952 1
 2 -2 -3 10974.4 145.158 -2
 -2 2 -2 10974.4 145.158 1
 2 -2 -4 43597.8 356.81 -2
 -2 2 -3 43597.8 356.81 1
 -2 -2 5 3081.08 128.056 -2
 2 2 4 3081.08 128.056 1
 2 2 -6 8707.45 213.783 -2
 -2 -2 -5 8707.45 213.783 1
 2 2 -7 2278.14 133.921 -2
 -2 -2 -6 2278.14 133.921 1
 2 2 -8 429.984 109.151 -2
 -2 -2 -7 429.984 109.151 1
 -2 -2 9 4944.55 162.225 -2
 2 2 8 4944.55 162.225 1
 2 2 -10 17362.5 255.347 -2
 -2 -2 -9 17362.5 255.347 1
 -2 2 11 5461.32 172.21 -2
 2 -2 10 5461.32 172.21 1
 -2 -2 12 3630.52 144.673 -2
 2 2 11 3630.52 144.673 1
 -2 -2 13 3655.37 149.389 -2
 2 2 12 3655.37 149.389 1
 -2 2 14 7388.25 218.163 -2
 2 -2 13 7388.25 218.163 1
 -2 2 15 314.768 110.373 -2
 2 -2 14 314.768 110.373 1
 2 2 15 570.801 175.177 1
 -2 2 16 695.539 170.038 -2
 2 -2 15 695.539 170.038 1
 -2 2 17 378.807 103.123 -2
 2 -2 16 378.807 103.123 1
 -2 -2 18 1167.1 138.101 -2
 2 2 17 1167.1 138.101 1
 -2 -2 19 175.253 91.7656 -2
 2 2 18 175.253 91.7656 1
 -2 -2 20 1885.22 113.325 -2
 2 2 19 1885.22 113.325 1
 2 -3 19 4439.39 139.034 -2
 -2 3 20 4439.39 139.034 1
 2 -3 18 1771.48 112.883 -2
 -2 3 19 1771.48 112.883 1
 2 -3 17 36501.8 403.271 -2
 -2 3 18 36501.8 403.271 1
 2 -3 16 12890.1 324.069 -2
 -2 3 17 12890.1 324.069 1
 2 -3 15 7574.32 437.096 -2
 -2 3 16 7574.32 437.096 1
 -2 3 -14 22556.7 390.9 -2
 2 -3 -15 22556.7 390.9 1
 2 3 13 47244.8 691.909 -2
 -2 -3 14 47244.8 691.909 1
 2 -3 12 1725.66 113.812 -2
 -2 3 13 1725.66 113.812 1
 -2 -3 -11 83511.7 647.027 -2
 2 3 -12 83511.7 647.027 1
 2 -3 10 34898.3 380.167 -2
 -2 3 11 34898.3 380.167 1
 2 3 9 2804.61 119.587 -2
 -2 -3 10 2804.61 119.587 1
 2 3 8 34203.4 355.267 -2
 -2 -3 9 34203.4 355.267 1
 2 -3 7 169244 1017.42 -2
 -2 3 8 169244 1017.42 1
 -2 3 -6 21185.3 378.244 -2
 2 -3 -7 21185.3 378.244 1
 2 -3 5 221700 984.937 -2
 -2 3 6 221700 984.937 1
 -2 -3 -4 68947.7 496.251 -2
 2 3 -5 68947.7 496.251 1
 2 -3 3 42463.5 506.277 -2
 -2 3 4 42463.5 506.277 1
 2 -3 2 44367.4 493.348 -2
 -2 3 3 44367.4 493.348 1
 2 -3 1 315674 1265.76 -2
 -2 3 2 315674 1265.76 1
 2 3 -1 64958 736.662 1
 -2 -3 0 102853 904.462 -2
 2 3 -1 102853 904.462 1
 -2 -3 1 125972 944.448 -2
 2 3 0 125972 944.448 1
 2 -3 -2 214267 1089.02 -2
 -2 3 -1 214267 1089.02 1
 -2 3 -2 75285.1 407.047 1
 -2 -3 3 127862 1715.64 -2
 2 3 2 127862 1715.64 1
 -2 -3 4 23147.1 312.076 -2
 2 3 3 23147.1 312.076 1
 2 3 -5 136837 778.082 -2
 -2 -3 -4 136837 778.082 1
 -2 3 6 190960 904.584 -2
 2 -3 5 190960 904.584 1
 -2 -3 7 11171.3 231.83 -2
 2 3 6 11171.3 231.83 1
 -2 -3 8 76053.5 680.676 -2
 2 3 7 76053.5 680.676 1
 -2 -3 9 96991 739.338 -2
 2 3 8 96991 739.338 1
 -2 -3 10 4215.65 148.698 -2
 2 3 9 4215.65 148.698 1
 2 3 -11 62237.5 576.639 -2
 -2 -3 -10 62237.5 576.639 1
 2 -3 -12 36575 453.075 -2
 -2 3 -11 36575 453.075 1
 2 3 -13 663.672 98.5008 -2
 -2 -3 -12 663.672 98.5008 1
 -2 -3 14 18939.4 352.63 -2
 2 3 13 18939.4 352.63 1
 -2 -3 15 67306 720.322 -2
 2 3 14 67306 720.322 1
 -2 3 16 3400.84 280.958 -2
 2 -3 15 3400.84 280.958 1
 -2 3 17 27887.9 488.756 -2
 2 -3 16 27887.9 488.756 1
 -2 3 18 9316.17 248.113 -2
 2 -3 17 9316.17 248.113 1
 -2 -3 19 6535.05 158.321 -2
 2 3 18 6535.05 158.321 1
 -2 3 20 2490.84 154.371 -2
 2 -3 19 2490.84 154.371 1
 2 4 18 17597.4 239.434 -2
 -2 -4 19 17597.4 239.434 1
 2 -4 17 138.903 70.319 -2
 -2 4 18 138.903 70.319 1
 2 -4 16 10344.9 328.978 -2
 -2 4 17 10344.9 328.978 1
 2 -4 15 30949 568.442 -2
 -2 4 16 30949 568.442 1
 2 -4 14 7669.74 297.985 -2
 -2 4 15 7669.74 297.985 1
 2 -4 13 58771.4 710.334 -2
 -2 4 14 58771.4 710.334 1
 2 4 12 55752.5 649.397 -2
 -2 -4 13 55752.5 649.397 1
 -2 -4 -11 15868.7 342.105 -2
 2 4 -12 15868.7 342.105 1
 2 -4 10 16819.9 320.587 -2
 -2 4 11 16819.9 320.587 1
 -2 -4 -9 96206.4 655.64 -2
 2 4 -10 96206.4 655.64 1
 -2 -4 -8 116780 799.336 -2
 2 4 -9 116780 799.336 1
 2 4 7 6113.86 220.932 -2
 -2 -4 8 6113.86 220.932 1
 2 4 6 246488 1100.59 -2
 -2 -4 7 246488 1100.59 1
 2 -4 5 156132 997.065 -2
 -2 4 6 156132 997.065 1
 2 -4 4 7877.25 225.169 -2
 -2 4 5 7877.25 225.169 1
 2 -4 3 47841.9 493.392 -2
 -2 4 4 47841.9 493.392 1
 -2 -4 -2 165617 835.292 -2
 2 4 -3 165617 835.292 1
 2 -4 1 4504.03 210.204 -2
 -2 4 2 4504.03 210.204 1
 -2 -4 0 216232 1566.65 -2
 2 4 -1 216232 1566.65 1
 2 -4 -1 221805 1520.12 -2
 -2 4 0 221805 1520.12 1
 -2 -4 2 5997.71 247.959 -2
 2 4 1 5997.71 247.959 1
 -2 -4 3 182969 1122.32 -2
 2 4 2 182969 1122.32 1
 -2 4 -3 18444.5 220.426 1
 -2 4 4 34821.9 677.752 -2
 2 -4 3 34821.9 677.752 1
 -2 4 5 15023.6 308.194 -2
 2 -4 4 15023.6 308.194 1
 2 -4 -6 121632 908.804 -2
 -2 4 -5 121632 908.804 1
 -2 4 7 331194 1802.17 -2
 2 -4 6 331194 1802.17 1
 -2 -4 8 12897.7 294.315 -2
 2 4 7 12897.7 294.315 1
 2 4 -9 87709.5 678.293 -2
 -2 -4 -8 87709.5 678.293 1
 2 -4 -10 65588.8 561.757 -2
 -2 4 -9 65588.8 561.757 1
 -2 4 11 22055.6 349.39 -2
 2 -4 10 22055.6 349.39 1
 -2 -4 12 11248.4 269.898 -2
 2 4 11 11248.4 269.898 1
 -2 4 13 74068.3 706.308 -2
 2 -4 12 74068.3 706.308 1
 -2 -4 14 41656 615.893 -2
 2 4 13 41656 615.893 1
 -2 -4 15 8362.74 339.04 -2
 2 4 14 8362.74 339.04 1
 -2 -4 16 21940.2 470.847 -2
 2 4 15 21940.2 470.847 1
 -2 4 17 17434 340.759 -2
 2 -4 16 17434 340.759 1
 -2 -4 18 53.3316 68.5544 -2
 2 4 17 53.3316 68.5544 1
 -2 -4 19 25564.7 352.13 -2
 2 4 18 25564.7 352.13 1
 2 4 19 10239 224.619 1
 2 5 18 2554.95 137.366 -2
 -2 -5 19 2554.95 137.366 1
 2 -5 17 2643.15 123.948 -2
 -2 5 18 2643.15 123.948 1
 2 -5 16 3967.29 190.164 -2
 -2 5 17 3967.29 190.164 1
 2 5 15 8438.24 255.02 -2
 -2 -5 16 8438.24 255.02 1
 2 5 14 26057.2 636.469 -2
 -2 -5 15 26057.2 636.469 1
 2 5 13 10450.3 298.734 -2
 -2 -5 14 10450.3 298.734 1
 2 5 12 322.407 98.6094 -2
 -2 -5 13 322.407 98.6094 1
 2 5 11 15455.7 303.305 -2
 -2 -5 12 15455.7 303.305 1
 2 -5 10 24346.3 387.484 -2
 -2 5 11 24346.3 387.484 1
 2 5 9 787.972 89.4611 -2
 -2 -5 10 787.972 89.4611 1
 2 -5 8 19054.3 327.2 -2
 -2 5 9 19054.3 327.2 1
 2 -5 7 8964.83 235.449 -2
 -2 5 8 8964.83 235.449 1
 2 5 6 5674.01 175.866 -2
 -2 -5 7 5674.01 175.866 1
 2 5 5 8787.15 196.396 -2
 -2 -5 6 8787.15 196.396 1
 2 5 4 34983.4 393.996 -2
 -2 -5 5 34983.4 393.996 1
 2 -5 3 18714.9 361.142 -2
 -2 5 4 18714.9 361.142 1
 2 -5 2 22864.8 428.091 -2
 -2 5 3 22864.8 428.091 1
 2 5 1 43841 614.895 -2
 -2 -5 2 43841 614.895 1
 2 5 0 14323.4 341.906 -2
 -2 -5 1 14323.4 341.906 1
 -2 -5 1 20674.1 561.145 -2
 2 5 0 20674.1 561.145 1
 -2 -5 2 71867.7 958.584 -2
 2 5 1 71867.7 958.584 1
 -2 5 3 13467.1 331.576 -2
 2 -5 2 13467.1 331.576 1
 -2 5 4 16739.4 636.789 -2
 2 -5 3 16739.4 636.789 1
 -2 5 5 23648.3 598.725 -2
 2 -5 4 23648.3 598.725 1
 -2 5 6 22703.6 570.969 -2
 2 -5 5 22703.6 570.969 1
 2 5 -7 3101.12 160.432 -2
 -2 -5 -6 3101.12 160.432 1
 -2 -5 8 12443.9 334.577 -2
 2 5 7 12443.9 334.577 1
 -2 5 9 8762.36 257.26 -2
 2 -5 8 8762.36 257.26 1
 -2 5 10 356.617 97.8575 -2
 2 -5 9 356.617 97.8575 1
 -2 5 11 10885 345.86 -2
 2 -5 10 10885 345.86 1
 -2 -5 12 24514.3 547.641 -2
 2 5 11 24514.3 547.641 1
 -2 5 13 314.927 134.892 -2
 2 -5 12 314.927 134.892 1
 -2 5 14 25600.3 516.505 -2
 2 -5 13 25600.3 516.505 1
 -2 5 15 8685.18 622.962 -2
 2 -5 14 8685.18 622.962 1
 -2 -5 16 2620.41 219.061 -2
 2 5 15 2620.41 219.061 1
 -2 5 17 1096.52 114.901 -2
 2 -5 16 1096.52 114.901 1
 -2 5 18 9342.46 225.881 -2
 2 -5 17 9342.46 225.881 1
 -2 -5 19 727.459 109.641 -2
 2 5 18 727.459 109.641 1
 2 6 17 2017.83 96.6546 -2
 -2 -6 18 2017.83 96.6546 1
 2 -6 16 402.341 84.229 -2
 -2 6 17 402.341 84.229 1
 2 6 15 8517.62 239.22 -2
 -2 -6 16 8517.62 239.22 1
 2 6 14 11283.4 315.141 -2
 -2 -6 15 11283.4 315.141 1
 2 -6 13 23949.7 834.8 -2
 -2 6 14 23949.7 834.8 1
 2 -6 12 2394.6 170.741 -2
 -2 6 13 2394.6 170.741 1
 2 6 11 2638.45 164.367 -2
 -2 -6 12 2638.45 164.367 1
 2 -6 10 8838.77 236.081 -2
 -2 6 11 8838.77 236.081 1
 2 -6 9 31503.7 445.193 -2
 -2 6 10 31503.7 445.193 1
 2 6 8 3642.57 182.414 -2
 -2 -6 9 3642.57 182.414 1
 2 -6 7 3393.31 167.154 -2
 -2 6 8 3393.31 167.154 1
 2 -6 6 20662.3 335.703 -2
 -2 6 7 20662.3 335.703 1
 2 -6 5 25597.5 359.865 -2
 -2 6 6 25597.5 359.865 1
 2 -6 4 6474.01 179.688 -2
 -2 6 5 6474.01 179.688 1
 2 -6 3 2022.16 105.145 -2
 -2 6 4 2022.16 105.145 1
 2 -6 2 44434.3 405.096 -2
 -2 6 3 44434.3 405.096 1
 2 6 1 6483.62 167.749 -2
 -2 -6 2 6483.62 167.749 1
 2 6 0 60725.5 501.307 -2
 -2 -6 1 60725.5 501.307 1
 -2 -6 1 82389 660.222 -2
 2 6 0 82389 660.222 1
 2 6 -2 3321.77 172.931 -2
 -2 -6 -1 3321.77 172.931 1
 2 -6 -3 37110.8 614.935 -2
 -2 6 -2 37110.8 614.935 1
 -2 -6 4 1568.14 132.997 -2
 2 6 3 1568.14 132.997 1
 -2 6 5 9704.96 318.491 -2
 2 -6 4 9704.96 318.491 1
 -2 6 6 24907.4 510.272 -2
 2 -6 5 24907.4 510.272 1
 2 6 -7 25155.8 497.563 -2
 -2 -6 -6 25155.8 497.563 1
 -2 6 8 4411.78 271.652 -2
 2 -6 7 4411.78 271.652 1
 -2 -6 9 3136.75 210.511 -2
 2 6 8 3136.75 210.511 1
 -2 -6 10 18499 424.61 -2
 2 6 9 18499 424.61 1
 -2 6 11 4906.47 250.508 -2
 2 -6 10 4906.47 250.508 1
 -2 -6 12 5795.43 338.111 -2
 2 6 11 5795.43 338.111 1
 -2 -6 13 5817.66 274.965 -2
 2 6 12 5817.66 274.965 1
 -2 -6 14 13499 726.78 -2
 2 6 13 13499 726.78 1
 -2 -6 15 4289.45 214.984 -2
 2 6 14 4289.45 214.984 1
 -2 6 16 5371.09 232.273 -2
 2 -6 15 5371.09 232.273 1
 -2 -6 17 799.959 94.3756 -2
 2 6 16 799.959 94.3756 1
 -2 6 18 516.114 63.0463 -2
 2 -6 17 516.114 63.0463 1
 2 7 16 2272.99 124.714 -2
 -2 -7 17 2272.99 124.714 1
 2 7 15 180.947 63.5618 -2
 -2 -7 16 180.947 63.5618 1
 2 7 14 20681.1 368.733 -2
 -2 -7 15 20681.1 368.733 1
 2 7 13 42600.5 594.765 -2
 -2 -7 14 42600.5 594.765 1
 2 7 12 2920.29 213.983 -2
 -2 -7 13 2920.29 213.983 1
 2 7 11 57315.8 751.772 -2
 -2 -7 12 57315.8 751.772 1
 2 -7 10 17530.1 456.956 -2
 -2 7 11 17530.1 456.956 1
 2 -7 9 1515.61 153.435 -2
 -2 7 10 1515.61 153.435 1
 2 -7 8 34905 545.69 -2
 -2 7 9 34905 545.69 1
 2 7 7 123594 1024.54 -2
 -2 -7 8 123594 1024.54 1
 2 -7 6 6468.89 212.229 -2
 -2 7 7 6468.89 212.229 1
 2 -7 5 55241.8 550.293 -2
 -2 7 6 55241.8 550.293 1
 2 7 4 51681.9 481.489 -2
 -2 -7 5 51681.9 481.489 1
 2 7 3 19225 311.699 -2
 -2 -7 4 19225 311.699 1
 -2 7 -2 32027.4 349.946 -2
 2 -7 -3 32027.4 349.946 1
 2 -7 1 143177 932.41 -2
 -2 7 2 143177 932.41 1
 -2 -7 0 14069 274.912 -2
 2 7 -1 14069 274.912 1
 -2 -7 1 14313.7 295.151 -2
 2 7 0 14313.7 295.151 1
 2 -7 -2 87209.9 808.312 -2
 -2 7 -1 87209.9 808.312 1
 2 7 -3 72368.6 673.414 -2
 -2 -7 -2 72368.6 673.414 1
 -2 7 4 9179.22 233.88 -2
 2 -7 3 9179.22 233.88 1
 -2 7 5 108774 1069.82 -2
 2 -7 4 108774 1069.82 1
 -2 7 6 34372.1 653.894 -2
 2 -7 5 34372.1 653.894 1
 -2 7 7 7299.16 259.281 -2
 2 -7 6 7299.16 259.281 1
 -2 -7 8 69059.6 856.898 -2
 2 7 7 69059.6 856.898 1
 -2 -7 9 66481.7 824.42 -2
 2 7 8 66481.7 824.42 1
 -2 -7 10 1739.13 173.116 -2
 2 7 9 1739.13 173.116 1
 -2 -7 11 48597.1 705.874 -2
 2 7 10 48597.1 705.874 1
 -2 7 12 18372.4 437.885 -2
 2 -7 11 18372.4 437.885 1
 -2 7 13 2046.54 247.48 -2
 2 -7 12 2046.54 247.48 1
 -2 -7 14 17814 378.459 -2
 2 7 13 17814 378.459 1
 -2 7 15 48398.7 586.5 -2
 2 -7 14 48398.7 586.5 1
 -2 7 16 435.7 93.693 -2
 2 -7 15 435.7 93.693 1
 2 7 16 6584.84 398.84 1
 2 7 -17 7376.22 167.45 -2
 -2 -7 -16 7376.22 167.45 1
 2 -8 15 6336.35 167.137 -2
 -2 8 16 6336.35 167.137 1
 2 8 14 9512.04 247.043 -2
 -2 -8 15 9512.04 247.043 1
 2 -8 13 3901.9 169.115 -2
 -2 8 14 3901.9 169.115 1
 2 8 12 46904.6 545.421 -2
 -2 -8 13 46904.6 545.421 1
 2 -8 11 3323.21 164.628 -2
 -2 8 12 3323.21 164.628 1
 2 -8 10 16256.4 754.311 -2
 -2 8 11 16256.4 754.311 1
 2 8 9 10712.5 298.153 -2
 -2 -8 10 10712.5 298.153 1
 2 -8 8 40662.5 646.841 -2
 -2 8 9 40662.5 646.841 1
 2 8 7 13007 339.788 -2
 -2 -8 8 13007 339.788 1
 2 -8 6 70157.5 734.652 -2
 -2 8 7 70157.5 734.652 1
 2 -8 5 19213.1 395.535 -2
 -2 8 6 19213.1 395.535 1
 2 8 4 1807.48 127.578 -2
 -2 -8 5 1807.48 127.578 1
 2 8 3 44336 514.072 -2
 -2 -8 4 44336 514.072 1
 2 -8 2 78300.8 663.938 -2
 -2 8 3 78300.8 663.938 1
 2 8 1 4005.88 169.969 -2
 -2 -8 2 4005.88 169.969 1
 2 -8 0 73314 773.256 -2
 -2 8 1 73314 773.256 1
 2 -8 -1 37718.9 531.311 -2
 -2 8 0 37718.9 531.311 1
 -2 -8 2 4980.44 183.062 -2
 2 8 1 4980.44 183.062 1
 2 -8 -3 46986 511.651 -2
 -2 8 -2 46986 511.651 1
 2 -8 -4 93671.2 953.666 -2
 -2 8 -3 93671.2 953.666 1
 -2 8 5 3208 182.255 -2
 2 -8 4 3208 182.255 1
 2 8 -6 44856.1 642.154 -2
 -2 -8 -5 44856.1 642.154 1
 -2 8 7 38228.1 556.84 -2
 2 -8 6 38228.1 556.84 1
 -2 -8 8 14587.3 475.527 -2
 2 8 7 14587.3 475.527 1
 -2 8 9 29510.3 603.013 -2
 2 -8 8 29510.3 603.013 1
 -2 -8 10 25679.4 470.138 -2
 2 8 9 25679.4 470.138 1
 -2 -8 11 8085.57 614.979 -2
 2 8 10 8085.57 614.979 1
 -2 8 12 11965.6 328.007 -2
 2 -8 11 11965.6 328.007 1
 -2 8 13 19271.2 388.636 -2
 2 -8 12 19271.2 388.636 1
 -2 -8 14 11138.3 265.382 -2
 2 8 13 11138.3 265.382 1
 -2 -8 15 6256.03 197.9 -2
 2 8 14 6256.03 197.9 1
 -2 8 16 22275.7 321.604 -2
 2 -8 15 22275.7 321.604 1
 2 9 14 1494.95 133.683 -2
 -2 -9 15 1494.95 133.683 1
 2 9 13 1804.01 110.268 -2
 -2 -9 14 1804.01 110.268 1
 2 -9 12 1530.95 135.491 -2
 -2 9 13 1530.95 135.491 1
 2 -9 11 901.119 113.582 -2
 -2 9 12 901.119 113.582 1
 2 9 10 8397.31 274.788 -2
 -2 -9 11 8397.31 274.788 1
 2 9 9 1504.15 145.055 -2
 -2 -9 10 1504.15 145.055 1
 2 -9 8 1406.26 272.3 -2
 -2 9 9 1406.26 272.3 1
 2 9 7 1099.68 147.136 -2
 -2 -9 8 1099.68 147.136 1
 2 9 6 4780.29 184.995 -2
 -2 -9 7 4780.29 184.995 1
 2 -9 5 1102.26 142.966 -2
 -2 9 6 1102.26 142.966 1
 2 -9 4 3095.6 221.395 -2
 -2 9 5 3095.6 221.395 1
 2 9 3 1234.07 145.706 -2
 -2 -9 4 1234.07 145.706 1
 2 -9 2 4059.63 233.124 -2
 -2 9 3 4059.63 233.124 1
 2 -9 1 4390.59 207.929 -2
 -2 9 2 4390.59 207.929 1
 2 9 0 457.19 95.1688 -2
 -2 -9 1 457.19 95.1688 1
 2 9 -1 991.601 106.102 -2
 -2 -9 0 991.601 106.102 1
 2 -9 -2 8267.37 258.765 -2
 -2 9 -1 8267.37 258.765 1
 -2 -9 3 5140.81 220.549 -2
 2 9 2 5140.81 220.549 1
 2 -9 -4 2173.28 147.834 -2
 -2 9 -3 2173.28 147.834 1
 -2 9 5 4530.61 213.542 -2
 2 -9 4 4530.61 213.542 1
 2 9 -6 985.728 144.647 -2
 -2 -9 -5 985.728 144.647 1
 2 -9 -7 6875.52 243.145 -2
 -2 9 -6 6875.52 243.145 1
 -2 -9 8 2364.91 189.229 -2
 2 9 7 2364.91 189.229 1
 -2 -9 9 462.992 166.059 -2
 2 9 8 462.992 166.059 1
 -2 -9 10 3143.94 211.323 -2
 2 9 9 3143.94 211.323 1
 -2 9 11 9320.85 301.341 -2
 2 -9 10 9320.85 301.341 1
 -2 -9 12 356.801 87.2307 -2
 2 9 11 356.801 87.2307 1
 -2 9 13 702.65 108.145 -2
 2 -9 12 702.65 108.145 1
 2 9 -14 967.158 98.2628 -2
 -2 -9 -13 967.158 98.2628 1
 2 9 -15 789.596 101.388 -2
 -2 -9 -14 789.596 101.388 1
 2 10 12 5833.41 162.743 -2
 -2 -10 13 5833.41 162.743 1
 2 -10 11 6265.61 218.052 -2
 -2 10 12 6265.61 218.052 1
 2 10 10 1037.01 129.206 -2
 -2 -10 11 1037.01 129.206 1
 2 10 9 17467.3 360.73 -2
 -2 -10 10 17467.3 360.73 1
 2 10 8 2356.91 160.257 -2
 -2 -10 9 2356.91 160.257 1
 2 10 7 466.585 118.083 -2
 -2 -10 8 466.585 118.083 1
 2 10 6 8949.7 314.5 -2
 -2 -10 7 8949.7 314.5 1
 2 10 5 20129.7 780.411 -2
 -2 -10 6 20129.7 780.411 1
 2 -10 4 2509.63 359.224 -2
 -2 10 5 2509.63 359.224 1
 2 10 3 27183.4 507.258 -2
 -2 -10 4 27183.4 507.258 1
 2 -10 2 5182.19 243.113 -2
 -2 10 3 5182.19 243.113 1
 2 -10 1 1198.95 128.55 -2
 -2 10 2 1198.95 128.55 1
 2 10 0 15087 376.997 -2
 -2 -10 1 15087 376.997 1
 2 -10 -1 30385.9 495.08 -2
 -2 10 0 30385.9 495.08 1
 -2 10 2 2067.09 175.298 -2
 2 -10 1 2067.09 175.298 1
 -2 -10 3 9451.21 328.251 -2
 2 10 2 9451.21 328.251 1
 2 -10 -4 12764.5 349.369 -2
 -2 10 -3 12764.5 349.369 1
 2 10 -5 1695.46 180.209 -2
 -2 -10 -4 1695.46 180.209 1
 2 -10 -6 11510.8 541.094 -2
 -2 10 -5 11510.8 541.094 1
 2 10 -7 18517.5 501.942 -2
 -2 -10 -6 18517.5 501.942 1
 -2 -10 8 477.278 108.212 -2
 2 10 7 477.278 108.212 1
 -2 10 9 6336.33 248.85 -2
 2 -10 8 6336.33 248.85 1
 -2 10 10 8134.73 260.998 -2
 2 -10 9 8134.73 260.998 1
 -2 -10 11 2907.71 146.42 -2
 2 10 10 2907.71 146.42 1
 -2 10 12 1891.02 127.274 -2
 2 -10 11 1891.02 127.274 1
 -2 -10 13 22716.4 378.567 -2
 2 10 12 22716.4 378.567 1
 -2 10 14 2657.08 165.705 -2
 2 -10 13 2657.08 165.705 1
 2 11 11 10948.6 247.415 -2
 -2 -11 12 10948.6 247.415 1
 -2 11 -10 21263.6 459.173 -2
 2 -11 -11 21263.6 459.173 1
 2 11 9 544.238 109.366 -2
 -2 -11 10 544.238 109.366 1
 2 -11 8 21343 422.841 -2
 -2 11 9 21343 422.841 1
 -2 11 -7 24074.9 435.859 -2
 2 -11 -8 24074.9 435.859 1
 -2 -11 -6 10806.5 334.884 -2
 2 11 -7 10806.5 334.884 1
 2 -11 5 20060.1 479.897 -2
 -2 11 6 20060.1 479.897 1
 -2 11 -4 40679.6 584.894 -2
 2 -11 -5 40679.6 584.894 1
 2 11 3 1652.79 140.695 -2
 -2 -11 4 1652.79 140.695 1
 2 11 2 4857.88 241.05 -2
 -2 -11 3 4857.88 241.05 1
 -2 -11 -1 19310.8 454.405 -2
 2 11 -2 19310.8 454.405 1
 -2 -11 0 15520.7 417.929 -2
 2 11 -1 15520.7 417.929 1
 2 -11 -1 10805.3 347.774 -2
 -2 11 0 10805.3 347.774 1
 2 -11 -2 26891.2 503.555 -2
 -2 11 -1 26891.2 503.555 1
 -2 -11 3 2433.09 167.188 -2
 2 11 2 2433.09 167.188 1
 2 11 -4 2300.72 160.724 -2
 -2 -11 -3 2300.72 160.724 1
 2 11 -5 24445.1 561.385 -2
 -2 -11 -4 24445.1 561.385 1
 2 11 -6 25454.9 554.068 -2
 -2 -11 -5 25454.9 554.068 1
 2 11 -7 6917.45 251.097 -2
 -2 -11 -6 6917.45 251.097 1
 -2 -11 8 30505.8 605.532 -2
 2 11 7 30505.8 605.532 1
 -2 -11 9 17733.6 392.706 -2
 2 11 8 17733.6 392.706 1
 -2 11 10 195.973 91.986 -2
 2 -11 9 195.973 91.986 1
 -2 11 11 11856.2 337.931 -2
 2 -11 10 11856.2 337.931 1
 -2 11 12 18994.7 393.029 -2
 2 -11 11 18994.7 393.029 1
 2 12 8 1706.47 133.296 -2
 -2 -12 9 1706.47 133.296 1
 2 12 7 2875.08 181.676 -2
 -2 -12 8 2875.08 181.676 1
 2 12 6 11885.4 328.389 -2
 -2 -12 7 11885.4 328.389 1
 -2 12 -5 3932.89 201.317 -2
 2 -12 -6 3932.89 201.317 1
 -2 12 -4 2219.57 170.12 -2
 2 -12 -5 2219.57 170.12 1
 -2 12 -3 5609.79 252.356 -2
 2 -12 -4 5609.79 252.356 1
 -2 12 -2 8904.86 323.766 -2
 2 -12 -3 8904.86 323.766 1
 2 12 1 709.858 127.78 -2
 -2 -12 2 709.858 127.78 1
 2 12 0 16098.6 435.089 -2
 -2 -12 1 16098.6 435.089 1
 -2 12 1 9579.58 307.841 -2
 2 -12 0 9579.58 307.841 1
 -2 12 2 260.339 101.06 -2
 2 -12 1 260.339 101.06 1
 2 12 -3 4142.58 197.086 -2
 -2 -12 -2 4142.58 197.086 1
 2 12 -4 11776.8 317.008 -2
 -2 -12 -3 11776.8 317.008 1
 2 12 -5 1438.9 119.744 -2
 -2 -12 -4 1438.9 119.744 1
 -2 -12 6 4279.82 180.678 -2
 2 12 5 4279.82 180.678 1
 -2 12 7 7506.36 269.247 -2
 2 -12 6 7506.36 269.247 1
 -2 12 8 2068.06 126.136 -2
 2 -12 7 2068.06 126.136 1
 2 12 -9 494.494 74.7318 -2
 -2 -12 -8 494.494 74.7318 1
 2 13 5 3846.41 219.899 -2
 -2 -13 6 3846.41 219.899 1
 2 13 4 605.44 138.298 -2
 -2 -13 5 605.44 138.298 1
 -2 13 -3 838.548 112.34 -2
 2 -13 -4 838.548 112.34 1
 2 13 2 658.872 139.802 -2
 -2 -13 3 658.872 139.802 1
 2 -13 1 1270.88 144.488 -2
 -2 13 2 1270.88 144.488 1
 2 13 0 335.536 87.1161 -2
 -2 -13 1 335.536 87.1161 1
 -2 13 1 216.925 91.5038 -2
 2 -13 0 216.925 91.5038 1
 -2 -13 2 541.209 104.268 -2
 2 13 1 541.209 104.268 1
 -2 -13 3 1208.01 144.644 -2
 2 13 2 1208.01 144.644 1
 2 13 -4 655.143 132.321 -2
 -2 -13 -3 655.143 132.321 1
 2 13 -5 1633.57 154.352 -2
 -2 -13 -4 1633.57 154.352 1
 -2 13 6 2742.97 234.618 -2
 2 -13 5 2742.97 234.618 1
 -3 0 19 6638.67 296.03 1
 -3 0 17 14927.5 483.121 1
 3 0 -15 101639 965.039 1
 -3 0 13 7899.04 281.311 1
 -3 0 11 76860.9 680.642 1
 -3 0 9 68978.4 757.882 1
 -3 0 7 3999.32 216.393 1
 -3 0 5 34880.8 587.774 1
 -3 0 3 240297 1679.15 1
 -3 0 1 30846.8 471.379 1
 3 0 1 314522 1008.93 1
 -3 0 -3 1704.5 97.9155 1
 3 0 5 11861 244.311 1
 -3 0 -7 139280 1387.41 1
 -3 0 -9 57314.5 536.686 1
 -3 0 -11 59223.2 613.571 1
 3 0 13 111172 1069.83 1
 -3 0 -15 3130.38 300.83 1
 -3 0 -17 36707.2 724.091 1
 3 0 19 19204.4 346.283 1
 -3 1 20 11176.8 207.08 1
 -3 1 19 2510.89 116.108 1
 -3 1 18 92.7294 67.9547 1
 -3 1 17 22223.9 303.164 1
 -3 1 16 36656.5 453.409 1
 -3 1 15 4812.78 173.765 1
 -3 1 14 14231.7 268.764 1
 -3 1 13 16851.9 251.643 1
 -3 -1 12 1301.58 85.0168 1
 -3 -1 11 27264.4 281.075 1
 -3 1 10 5908.89 120.981 1
 -3 -1 9 6025.1 150.843 1
 -3 -1 8 9358.26 230.47 1
 -3 -1 7 46441.3 394.317 1
 -3 1 6 10899.4 273.882 1
 3 1 -5 69485.4 880.802 1
 3 1 -4 162863 1290.29 1
 3 1 -3 19122.4 140.807 1
 -3 1 2 2812.91 138.336 1
 -3 1 1 120672 752.981 1
 -3 1 0 182764 730.524 1
 -3 1 -1 14003.5 160.106 1
 -3 -1 -2 166125 489.956 1
 -3 -1 -3 12852.2 140.931 1
 -3 1 -4 13527.1 220.943 1
 -3 1 -5 12686.3 220.995 1
 -3 1 -6 78712.8 505.672 1
 -3 1 -7 1815.45 133.806 1
 -3 1 -8 676.58 65.6464 1
 3 -1 9 5748.09 128.066 1
 3 -1 10 29484.7 317.196 1
 3 -1 11 8913.19 170.88 1
 3 -1 12 66222.1 551.059 1
 3 1 13 4887.07 147.253 1
 3 -1 14 8029.26 191.447 1
 3 -1 15 13690.5 460.141 1
 3 1 16 13784.4 268.825 1
 3 -1 17 530.521 114.05 1
 3 -1 18 15371.5 330.661 1
 3 1 19 5498.34 115.605 1
 -3 2 20 249.76 51.8768 1
 -3 2 19 9440.31 212.252 1
 -3 -2 18 1212.14 77.7671 1
 -3 -2 17 5324.38 160.992 1
 3 -2 -16 1236.95 196.689 1
 -3 2 15 801.797 96.5554 1
 -3 2 14 4249.02 147.888 1
 -3 -2 13 14829.1 257.478 1
 3 2 -12 1777.77 92.8126 1
 -3 -2 11 6494.51 139.093 1
 -3 2 10 222.503 44.9793 1
 -3 2 9 6055.92 123.361 1
 3 -2 -8 38839.6 419.625 1
 3 -2 -7 19828.9 287.882 1
 -3 2 6 45836 396.901 1
 -3 2 5 1809.62 100.91 1
 3 2 -4 4873.77 189.8 1
 -3 2 3 7874.5 212.93 1
 -3 2 2 11887.5 237.384 1
 3 2 -1 12611.1 208.243 1
 3 2 0 125.047 49.3625 1
 3 2 1 28261 316.958 1
 3 2 2 4911.86 167.141 1
 -3 -2 -3 220.841 72.7509 1
 -3 2 -4 46576.1 347.349 1
 -3 2 -5 7121.39 156.679 1
 -3 -2 -6 2376.37 109.816 1
 -3 -2 -7 6909.03 220.589 1
 3 -2 8 18259.9 268.913 1
 -3 2 -9 5928.84 146.016 1
 3 2 10 6822.57 159.224 1
 3 -2 11 187.901 53.8773 1
 3 -2 12 48.6315 49.326 1
 3 2 13 3370.05 137.471 1
 -3 -2 -14 289.981 73.1478 1
 3 -2 15 24.1796 96.8455 1
 3 -2 16 198.234 71.5847 1
 -3 -2 -17 61.5325 58.6782 1
 3 2 18 730.201 77.0242 1
 3 2 19 1682.28 107.685 1
 -3 3 20 1044.54 85.2807 1
 -3 3 19 12580.1 231.943 1
 -3 -3 18 3186.87 119.986 1
 -3 -3 17 25861.2 359.442 1
 3 3 -16 4376.89 302.985 1
 -3 3 15 1491.19 97.6991 1
 -3 3 14 245.654 72.604 1
 -3 3 13 80467.1 603.082 1
 -3 3 12 11715.9 231.991 1
 3 -3 -11 37224 353.929 1
 -3 3 10 11189.3 191.516 1
 -3 -3 9 38335.2 323.647 1
 -3 3 8 1216.17 62.7373 1
 3 3 -7 142636 716.585 1
 -3 3 6 35812.8 409.908 1
 3 3 -5 42467.3 443.47 1
 3 3 -4 35159 385.477 1
 -3 3 3 33561.3 436.46 1
 -3 3 2 458.099 74.2316 1
 3 3 -1 202683 784.064 1
 -3 3 0 17090.3 254.737 1
 3 3 1 99.6533 42.1119 1
 3 3 2 105.248 106.815 1
 -3 3 -3 107611 746.768 1
 3 3 4 17285 325.111 1
 -3 -3 -5 152588 1008.4 1
 -3 3 -6 8424.65 274.206 1
 -3 3 -7 771.152 84.7665 1
 3 3 8 3882.71 129.54 1
 3 -3 9 83041.6 523.257 1
 3 3 10 3279.95 125.237 1
 -3 -3 -11 53085.3 481.087 1
 3 3 12 9140.31 191.737 1
 -3 -3 -13 15141.6 303.101 1
 3 -3 14 1341.11 110.994 1
 3 -3 15 42883.6 459.57 1
 3 3 16 2684.93 123.96 1
 3 -3 17 12157.9 244.554 1
 3 -3 18 1787.73 100.508 1
 3 -3 19 8539.33 322.512 1
 -3 -4 20 1896.26 169.628 1
 -3 -4 19 8253.12 175.474 1
 -3 -4 18 6481.02 138.222 1
 -3 4 17 10511.7 222.87 1
 -3 -4 16 3004.99 143.783 1
 -3 4 15 38299 612.951 1
 -3 -4 14 23238 408.902 1
 -3 -4 13 809.708 91.3621 1
 -3 -4 12 33452.8 404.694 1
 -3 -4 11 53331 471.554 1
 -3 4 10 2582.59 112.057 1
 -3 4 9 76981.4 477.472 1
 -3 4 8 37220.5 353.452 1
 -3 4 7 115.655 42.9725 1
 -3 4 6 45472.8 364.667 1
 -3 4 5 66603 503.476 1
 -3 4 4 513.064 67.5138 1
 -3 4 3 54414.9 477.327 1
 -3 -4 2 90258.1 733.368 1
 3 4 -1 26005.4 451.234 1
 -3 -4 0 32743.6 345.389 1
 3 4 1 129826 1327.06 1
 3 4 2 16483.3 344.807 1
 -3 4 -3 33142.1 451.924 1
 -3 -4 -4 69020.1 667.516 1
 3 4 5 22256.9 403.593 1
 -3 -4 -6 29661.7 357.345 1
 3 4 7 122634 755.284 1
 3 4 8 10203.8 235.64 1
 -3 -4 -9 11479.8 229.842 1
 3 4 10 44111.4 429.054 1
 -3 -4 -11 34986.4 404.253 1
 3 -4 12 1042.18 100.936 1
 3 4 13 69231.2 565.911 1
 3 -4 14 21416.8 749.109 1
 3 -4 15 82.1262 83.9903 1
 3 -4 16 8917.24 245.111 1
 3 -4 17 18415.4 326.991 1
 3 -4 18 3545.12 120.257 1
 -3 -5 19 628.482 53.2424 1
 -3 -5 18 38.2179 49.9848 1
 -3 -5 17 130.332 59.0405 1
 -3 -5 16 13874.3 282.225 1
 -3 -5 15 2006.68 134.011 1
 -3 -5 14 6620.45 184.239 1
 -3 5 13 2555.02 155.086 1
 -3 5 12 4912.26 161.097 1
 -3 5 11 5368.55 164.797 1
 -3 5 10 26564.5 328.743 1
 -3 5 9 10054.2 208.487 1
 -3 5 8 9750.62 186.652 1
 -3 -5 7 16625.3 214.013 1
 -3 5 6 2056.49 92.2879 1
 -3 5 5 25229.9 267.534 1
 -3 5 4 41037.1 303.99 1
 -3 -5 3 619.509 79.9379 1
 -3 5 2 1473.31 107.885 1
 3 5 -1 194.601 71.1896 1
 -3 -5 0 15210.7 380.402 1
 -3 5 -1 611.936 121.66 1
 -3 5 -2 13402.7 390.858 1
 3 -5 3 30597 405.679 1
 3 -5 4 2420.09 142.635 1
 3 -5 5 9728.86 211.662 1
 3 5 6 24534.6 363.271 1
 -3 5 -7 10507.3 259.241 1
 3 5 8 30150.9 485.156 1
 3 5 9 574.385 100.757 1
 3 -5 10 89.0662 65.2192 1
 3 -5 11 53.4525 75.6812 1
 3 -5 12 25637.8 456.67 1
 3 -5 13 185.829 170.571 1
 3 5 14 2841.26 155.701 1
 3 5 15 269.376 88.9076 1
 3 -5 16 5348.98 162.786 1
 3 -5 17 193.249 41.0793 1
 3 5 18 8958.36 313.124 1
 -3 6 18 389.224 50.2408 1
 -3 -6 17 497.383 63.2805 1
 -3 -6 16 2112.92 113.093 1
 -3 -6 15 4854.74 180.697 1
 -3 6 14 6921.27 266.804 1
 -3 6 13 6913.47 235.88 1
 -3 -6 12 1823.1 123.9 1
 -3 -6 11 7466.45 198.438 1
 -3 6 10 1579.98 100.564 1
 3 6 -9 16908.1 285.958 1
 -3 6 8 5662.21 137.065 1
 -3 6 7 549.173 58.628 1
 -3 6 6 319.088 50.1243 1
 -3 6 5 46491.8 306.731 1
 -3 6 4 881.627 56.7716 1
 -3 -6 3 20885.1 218.089 1
 -3 -6 2 26531.3 266.021 1
 -3 -6 1 50.8362 40.8928 1
 -3 -6 0 7285.83 173.778 1
 3 -6 1 41529.4 368.761 1
 -3 6 -2 438.248 68.869 1
 3 -6 3 7570.28 202.219 1
 -3 -6 -4 44981.8 481.629 1
 -3 6 -5 3264.64 159.472 1
 3 6 6 5597.57 203.887 1
 3 -6 7 19571.9 437.968 1
 3 -6 8 4579.11 207.447 1
 3 6 9 3191.13 191.938 1
 3 6 10 5829.98 251.555 1
 3 6 11 8620.07 276.264 1
 3 -6 12 391.991 191.198 1
 3 6 13 9240.58 244.684 1
 3 6 14 718.666 83.3815 1
 3 -6 15 811.582 89.9509 1
 3 -6 16 957.076 72.7017 1
 3 -6 17 1925.24 85.9745 1
 -3 -7 17 16668.4 268.56 1
 -3 7 16 4811.14 144.123 1
 -3 7 15 826.519 89.0461 1
 -3 7 14 5967.67 169.3 1
 -3 -7 13 42128.4 595.107 1
 -3 7 12 228.34 77.3102 1
 -3 7 11 17923.3 326.007 1
 -3 7 10 5756.28 190.788 1
 -3 7 9 25494.2 377.052 1
 -3 7 8 1290.76 84.7527 1
 -3 7 7 114537 612.046 1
 -3 7 6 1838.38 89.9076 1
 -3 7 5 3193.27 106.79 1
 -3 7 4 28206.3 286.391 1
 -3 -7 3 65279.4 452.896 1
 -3 7 2 4074.24 141.616 1
 -3 7 1 167936 725.083 1
 3 7 0 8268.43 168.779 1
 3 -7 1 8657.97 183.745 1
 -3 -7 -2 7692.36 182.776 1
 -3 -7 -3 52547 414.644 1
 3 7 4 3426.88 146.631 1
 3 -7 5 83303.1 780.336 1
 3 -7 6 23673 429.191 1
 3 7 7 4964.02 196.422 1
 3 -7 8 8862.71 293.175 1
 3 7 9 59211 874.88 1
 3 7 10 5648.14 199.797 1
 3 7 11 27081.5 874.052 1
 3 -7 12 14710.9 297.235 1
 3 7 13 9899.75 215.194 1
 3 7 14 1131.91 92.3574 1
 -3 -7 -15 32985.7 345.479 1
 3 7 16 153.95 38.4275 1
 -3 -8 16 850.422 72.3586 1
 -3 -8 15 1692.55 103.175 1
 -3 -8 14 25060.4 295.398 1
 -3 8 13 2151.53 131.163 1
 -3 8 12 36586.1 504.9 1
 -3 -8 11 67.5661 104.569 1
 -3 -8 10 2307.79 123.493 1
 -3 -8 9 2255.39 133.921 1
 -3 8 8 77597.2 714.156 1
 -3 8 7 1078.59 96.5565 1
 -3 8 6 37343.9 412.159 1
 -3 -8 5 363.762 65.3167 1
 -3 -8 4 5676.69 167.941 1
 -3 -8 3 7103.14 174.397 1
 -3 8 2 81989.6 583.28 1
 3 -8 -1 994.726 91.5661 1
 3 8 0 30653.3 364.496 1
 -3 -8 -1 7516.36 183.463 1
 -3 8 -2 11795.8 217.743 1
 3 8 3 10413.6 246.335 1
 3 -8 4 50796.5 574.24 1
 -3 -8 -5 50.1578 85.3232 1
 3 -8 6 15358.9 326.988 1
 3 -8 7 19949.8 452.743 1
 -3 -8 -8 9930.21 260.725 1
 3 -8 9 4831.39 223.351 1
 3 8 10 56345.2 674.446 1
 3 -8 11 77.0818 62.3752 1
 3 -8 12 1510.66 96.9109 1
 3 8 13 4185.09 137.448 1
 3 8 14 18271.8 253.676 1
 3 8 15 910.566 70.7466 1
 -3 -9 15 2962.01 101.497 1
 3 -9 -14 1219.86 73.2799 1
 -3 -9 13 515.561 62.9196 1
 -3 9 12 121.06 62.5043 1
 3 -9 -11 1224.67 121.062 1
 3 -9 -10 1958.28 118.805 1
 -3 -9 9 10482.1 324.906 1
 -3 9 8 4924.98 288.263 1
 -3 -9 7 380.613 79.5473 1
 3 -9 -6 2039.38 161.512 1
 -3 -9 5 7573.31 257.652 1
 -3 -9 4 4036.39 185.736 1
 -3 -9 3 9985.61 247.132 1
 -3 9 2 377.378 72.9094 1
 -3 9 1 65.912 56.963 1
 3 9 0 97.3399 58.0045 1
 3 -9 1 578.405 74.0552 1
 3 -9 2 4936.09 158.596 1
 -3 -9 -3 109.395 76.9195 1
 3 9 -4 1612.26 285.575 -2
 -3 -9 -3 1612.26 285.575 1
 -3 9 -4 6100.81 215.942 1
 3 -9 5 5576.06 186.068 1
 -3 9 -6 1017.96 110.004 1
 3 9 7 2915.8 226.984 1
 3 9 8 6413.52 248.099 1
 3 -9 9 4207.56 158.527 1
 3 -9 10 1622.66 108.731 1
 3 -9 11 85.803 60.4067 1
 -3 -9 -12 981.827 73.0238 1
 -3 9 -13 816.592 64.8946 1
 3 9 14 1333.76 84.7654 1
 -3 -10 13 3276.2 196.425 1
 -3 10 12 1568.51 95.1314 1
 -3 -10 11 6083.45 191.098 1
 -3 -10 10 4947.92 191.209 1
 -3 -10 9 22492.3 361.367 1
 -3 -10 8 2452.46 152.076 1
 3 -10 -7 4066.62 167.756 1
 -3 -10 6 3523.42 237.692 1
 -3 -10 5 24779.2 980.858 1
 -3 10 4 6520.16 291.001 1
 -3 10 3 22921 399.674 1
 -3 10 -2 26446.4 1093.71 -2
 3 -10 -3 26446.4 1093.71 1
 -3 10 2 1406.3 116.493 1
 -3 -10 1 4237.98 151.745 1
 -3 10 0 3870.48 156.666 1
 3 10 -1 6994.39 544.056 -2
 -3 -10 0 6994.39 544.056 1
 -3 10 -1 44768.5 506.718 1
 3 -10 -2 43273.1 876.498 -2
 -3 10 -1 43273.1 876.498 1
 -3 -10 -2 1098.89 128.68 1
 3 10 -3 11401.3 438.118 -2
 -3 -10 -2 11401.3 438.118 1
 -3 -10 -3 10209.1 308.505 1
 3 -10 -4 13071.5 875.048 -2
 -3 10 -3 13071.5 875.048 1
 -3 10 -4 137.162 151.021 1
 3 -10 -5 7964.06 708.107 -2
 -3 10 -4 7964.06 708.107 1
 3 10 5 20061.7 450.191 1
 3 -10 -6 20714.6 625.762 -2
 -3 10 -5 20714.6 625.762 1
 -3 10 -6 1718.55 104.668 1
 -3 -10 -7 27979.4 372.964 1
 3 -10 8 764.845 86.8016 1
 3 -10 9 393.723 60.6059 1
 3 10 10 47.0372 55.4628 1
 3 10 11 10942.8 212.892 1
 -3 -10 -12 541.5 66.5414 1
 -3 -11 12 2068.68 174.977 1
 -3 -11 11 2900.76 123.657 1
 -3 -11 10 23830.7 359.229 1
 3 -11 -9 2230.25 131.785 1
 -3 -11 8 6190.64 220.132 1
 -3 11 7 11573.4 265.451 1
 -3 -11 6 4928.4 193.99 1
 -3 11 -5 9693.8 630.99 -2
 3 -11 -6 9693.8 630.99 1
 -3 11 5 99.1715 83.8945 1
 3 -11 4 39.7696 173.856 -2
 -3 11 5 39.7696 173.856 1
 -3 -11 4 24687.5 442.022 1
 -3 11 -3 29628 1068.41 -2
 3 -11 -4 29628 1068.41 1
 -3 -11 3 5506.27 246.505 1
 3 -11 2 17515.2 592.454 -2
 -3 11 3 17515.2 592.454 1
 3 11 -2 4487.26 199.393 1
 3 -11 1 3389.29 300.607 -2
 -3 11 2 3389.29 300.607 1
 -3 -11 1 12806.1 364.59 1
 -3 11 0 26589.5 692.963 -2
 3 -11 -1 26589.5 692.963 1
 3 -11 0 32875 480.657 1
 3 -11 1 170.204 91.5627 1
 3 11 -2 2084.04 255.371 -2
 -3 -11 -1 2084.04 255.371 1
 3 11 2 29013 526.736 1
 3 -11 -3 29555.9 582.527 -2
 -3 11 -2 29555.9 582.527 1
 3 -11 3 3000.14 215.529 1
 3 11 -4 13564.1 411.044 -2
 -3 -11 -3 13564.1 411.044 1
 3 -11 4 28.4654 86.3645 1
 3 -11 -5 54.6875 122.08 -2
 -3 11 -4 54.6875 122.08 1
 -3 -11 -5 7169.88 261.841 1
 3 11 -6 7774.5 423.136 -2
 -3 -11 -5 7774.5 423.136 1
 -3 -11 -6 28214.1 428.789 1
 3 11 -7 30622.3 1001.28 -2
 -3 -11 -6 30622.3 1001.28 1
 3 -11 7 350.881 91.1162 1
 -3 -11 -8 18582.3 323.347 1
 3 -11 9 5674.72 211.099 1
 3 -11 10 935.439 84.9996 1
 3 -12 -9 1315.39 118.752 1
 3 -12 -8 2669.16 123.149 1
 3 -12 -7 109.843 58.0602 1
 3 -12 -6 5988.75 169.401 1
 3 -12 -5 2465.27 125.285 1
 -3 12 -4 9285.33 526.009 -2
 3 -12 -5 9285.33 526.009 1
 -3 12 4 84.1564 68.6473 1
 -3 12 -3 57.907 193.044 -2
 3 -12 -4 57.907 193.044 1
 -3 -12 3 3308.77 164.465 1
 -3 12 -2 5213.43 431.378 -2
 3 -12 -3 5213.43 431.378 1
 -3 -12 2 14319.3 335.729 1
 -3 12 -1 14317.1 677.58 -2
 3 -12 -2 14317.1 677.58 1
 -3 -12 1 1418.33 128.482 1
 -3 12 0 5730.44 463.644 -2
 3 -12 -1 5730.44 463.644 1
 3 -12 0 7134.38 246.812 1
 3 12 -1 7579.98 422.664 -2
 -3 -12 0 7579.98 422.664 1
 -3 -12 -1 2128.37 172.41 1
 3 12 -2 6534.85 295.763 -2
 -3 -12 -1 6534.85 295.763 1
 3 -12 2 3594.21 201.799 1
 3 12 -3 4886.55 260.485 -2
 -3 -12 -2 4886.55 260.485 1
 3 -12 3 53.3993 80.1193 1
 3 12 -4 198.21 123.315 -2
 -3 -12 -3 198.21 123.315 1
 3 12 4 14538.6 272.66 1
 3 12 -5 14538.8 590.468 -2
 -3 -12 -4 14538.8 590.468 1
 3 -12 5 2371.87 153.77 1
 3 12 -6 5012.9 251.053 -2
 -3 -12 -5 5012.9 251.053 1
 -3 -12 -6 3070.24 131.86 1
 -3 -12 -7 1052.87 68.2934 1
 -3 -12 -8 1924.05 168.143 1
 3 -13 -4 48.1581 58.3453 1
 -3 -13 3 25.3224 64.6888 1
 3 13 -2 471.358 136.232 1
 3 13 -1 2362.77 219.215 1
 3 13 0 890.721 155.835 1
 3 13 -1 1555.7 176.737 -2
 -3 -13 0 1555.7 176.737 1
 3 -13 1 -17.3253 94.1518 1
 3 13 -2 56.0399 122.053 -2
 -3 -13 -1 56.0399 122.053 1
 3 -13 2 228.575 98.8533 1
 3 13 -3 299.404 123.176 -2
 -3 -13 -2 299.404 123.176 1
 3 -13 3 262.789 88.3463 1
 3 13 -4 372.394 121.645 -2
 -3 -13 -3 372.394 121.645 1
 -4 0 20 39679.5 553.699 1
 -4 0 18 109.544 85.7305 1
 4 0 -16 39009.3 1610.26 1
 4 0 14 64698.3 1020.28 -2
 -4 0 16 64698.3 1020.28 1
 -4 0 14 74353.5 1790.9 1
 -4 0 -12 114709 1021.17 -2
 4 0 -14 114709 1021.17 1
 -4 0 12 599.68 201.669 1
 4 0 10 830.535 98.9817 -2
 -4 0 12 830.535 98.9817 1
 -4 0 10 208966 2518.7 1
 4 0 8 251383 1059.88 -2
 -4 0 10 251383 1059.88 1
 4 0 6 129717 1050.4 -2
 -4 0 8 129717 1050.4 1
 -4 0 6 24875.3 566.38 1
 4 0 4 28443.9 628.923 -2
 -4 0 6 28443.9 628.923 1
 4 0 2 203692 1703.12 -2
 -4 0 4 203692 1703.12 1
 -4 0 2 4511.86 264.666 1
 4 0 0 6945.43 430.46 -2
 -4 0 2 6945.43 430.46 1
 -4 0 0 6162.22 164.111 1
 4 0 -2 6683.22 439.518 -2
 -4 0 0 6683.22 439.518 1
 4 0 2 79654.1 801.677 1
 4 0 -4 195981 1734.24 -2
 -4 0 -2 195981 1734.24 1
 4 0 4 14455 293.191 1
 4 0 -6 25397.3 973.147 -2
 -4 0 -4 25397.3 973.147 1
 4 0 -8 132704 917.785 -2
 -4 0 -6 132704 917.785 1
 -4 0 10 221510 1144.19 -2
 4 0 8 221510 1144.19 1
 -4 0 -10 433.282 264.883 1
 4 0 -12 701.713 129.582 -2
 -4 0 -10 701.713 129.582 1
 4 0 12 149236 2913.93 1
 -4 0 14 162257 1223.3 -2
 4 0 12 162257 1223.3 1
 4 0 14 44864.4 650.665 1
 -4 0 16 70866 1540.79 -2
 4 0 14 70866 1540.79 1
 -4 0 -16 563.951 105.454 1
 4 0 18 46308.6 630.201 1
 -4 1 20 3065.25 112.852 1
 -4 1 19 3063.66 114.611 1
 -4 1 18 2628.14 132.847 1
 4 1 16 4803.06 381.527 -2
 -4 -1 18 4803.06 381.527 1
 -4 -1 17 1689.82 132.584 1
 4 -1 15 1523.32 207.12 -2
 -4 1 17 1523.32 207.12 1
 4 -1 -16 6880.52 501.888 1
 4 -1 14 13699.2 490.692 -2
 -4 1 16 13699.2 490.692 1
 4 -1 -15 25760.2 756.58 1
 4 1 13 36071.1 421.668 -2
 -4 -1 15 36071.1 421.668 1
 4 -1 12 806.257 90.9248 -2
 -4 1 14 806.257 90.9248 1
 4 1 -13 785.336 370.907 1
 4 -1 11 8743.89 190.093 -2
 -4 1 13 8743.89 190.093 1
 -4 -1 12 50852 1023.43 1
 4 1 10 62468.6 407.07 -2
 -4 -1 12 62468.6 407.07 1
 4 -1 9 37842.4 281.516 -2
 -4 1 11 37842.4 281.516 1
 4 -1 -10 46353.6 1478.63 1
 4 -1 8 56087.7 318.312 -2
 -4 1 10 56087.7 318.312 1
 4 1 7 246576 745.83 -2
 -4 -1 9 246576 745.83 1
 -4 -1 8 25174.4 530.803 1
 4 -1 6 53100 574.109 -2
 -4 1 8 53100 574.109 1
 -4 -1 7 253.845 125.578 1
 4 1 5 13249.9 283.862 -2
 -4 -1 7 13249.9 283.862 1
 -4 1 6 102440 1734.21 1
 4 -1 4 111021 832.891 -2
 -4 1 6 111021 832.891 1
 -4 -1 -3 93631.2 848.589 -2
 4 1 -5 93631.2 848.589 1
 -4 1 4 2201.6 343.56 1
 4 -1 2 3999.09 192.12 -2
 -4 1 4 3999.09 192.12 1
 -4 1 3 13508.5 387.041 1
 4 1 1 17048.1 559.868 -2
 -4 -1 3 17048.1 559.868 1
 -4 1 2 3238.14 242.123 1
 4 -1 0 25361 561.491 -2
 -4 1 2 25361 561.491 1
 -4 1 1 34940.7 479.231 1
 4 -1 -1 41334.5 717.004 -2
 -4 1 1 41334.5 717.004 1
 -4 -1 0 57588.4 611.674 1
 4 1 -2 47826.3 763.767 -2
 -4 -1 0 47826.3 763.767 1
 -4 -1 -1 10615.9 178.936 1
 4 -1 -3 17127 466.359 -2
 -4 1 -1 17127 466.359 1
 -4 -1 -2 3835.42 103.72 1
 4 -1 -4 6091.61 374.735 -2
 -4 1 -2 6091.61 374.735 1
 4 1 3 36229.6 331.604 1
 4 -1 -5 72073.5 715.082 -2
 -4 1 -3 72073.5 715.082 1
 4 1 4 38272.4 607.104 1
 -4 1 6 76790 503.305 -2
 4 -1 4 76790 503.305 1
 4 1 5 28264.3 465.121 1
 4 -1 -7 21263.7 940.135 -2
 -4 1 -5 21263.7 940.135 1
 4 1 6 64470.7 680.97 1
 4 -1 -8 65943.2 836.846 -2
 -4 1 -6 65943.2 836.846 1
 4 1 7 226592 2219.47 1
 4 1 -9 256781 1265.89 -2
 -4 -1 -7 256781 1265.89 1
 -4 1 -8 25123.1 1098.78 1
 -4 1 10 48095.6 411.55 -2
 4 -1 8 48095.6 411.55 1
 -4 -1 -9 15329 643.895 1
 -4 1 11 30151.6 317.908 -2
 4 -1 9 30151.6 317.908 1
 4 -1 10 22514.5 689.503 1
 4 1 -12 41765.2 431.283 -2
 -4 -1 -10 41765.2 431.283 1
 4 1 11 23641.9 643.099 1
 4 1 -13 26825 420.208 -2
 -4 -1 -11 26825 420.208 1
 -4 -1 -12 1726.81 224.858 1
 -4 -1 14 2260.35 142.602 -2
 4 1 12 2260.35 142.602 1
 4 -1 13 24667.3 1014.72 1
 -4 1 15 31513.8 424.384 -2
 4 -1 13 31513.8 424.384 1
 -4 1 -14 8160.55 331.35 1
 4 1 -16 12879.6 334.197 -2
 -4 -1 -14 12879.6 334.197 1
 -4 -1 -15 501.631 111.425 1
 -4 1 17 1160.35 149.74 -2
 4 -1 15 1160.35 149.74 1
 -4 -1 -16 6822.81 177.022 1
 4 1 17 10262.8 195.006 1
 4 1 18 18.4024 44.3491 1
 -4 -2 20 689.758 70.42 1
 -4 2 19 386.559 50.8328 1
 -4 2 18 7088.25 220.101 1
 4 2 16 7810.15 452.067 -2
 -4 -2 18 7810.15 452.067 1
 -4 2 17 1646.15 129.878 1
 4 2 15 3208.77 198.329 -2
 -4 -2 17 3208.77 198.329 1
 4 2 -16 5832.93 360.919 1
 -4 2 15 953.556 234.919 1
 4 -2 13 2368.26 134.159 -2
 -4 2 15 2368.26 134.159 1
 -4 -2 14 726.11 159.096 1
 4 -2 12 483.204 87.9502 -2
 -4 2 14 483.204 87.9502 1
 -4 -2 13 2106.25 296.838 1
 4 2 11 2041.92 110.975 -2
 -4 -2 13 2041.92 110.975 1
 -4 -2 12 25296.4 752.255 1
 4 -2 10 25305.2 321.337 -2
 -4 2 12 25305.2 321.337 1
 4 -2 -11 355.755 237.516 1
 4 -2 9 386.306 61.3841 -2
 -4 2 11 386.306 61.3841 1
 4 -2 8 60443.5 368.347 -2
 -4 2 10 60443.5 368.347 1
 4 -2 7 891.259 71.6712 -2
 -4 2 9 891.259 71.6712 1
 -4 2 8 26697.6 902.991 1
 4 -2 6 35009.2 361.628 -2
 -4 2 8 35009.2 361.628 1
 -4 2 7 3379.1 377.238 1
 4 -2 5 3609.45 211.397 -2
 -4 2 7 3609.45 211.397 1
 -4 2 6 42371.2 436.207 1
 4 -2 4 52706 531.299 -2
 -4 2 6 52706 531.299 1
 4 -2 3 4866.01 165.459 -2
 -4 2 5 4866.01 165.459 1
 4 2 2 9530.94 240.911 -2
 -4 -2 4 9530.94 240.911 1
 4 -2 1 19724.2 365.505 -2
 -4 2 3 19724.2 365.505 1
 -4 2 2 5291.76 323.341 1
 4 -2 0 6582.67 248.713 -2
 -4 2 2 6582.67 248.713 1
 -4 -2 1 102025 562.111 1
 4 -2 -1 142596 2194.71 -2
 -4 2 1 142596 2194.71 1
 -4 2 0 5290.27 163.143 1
 4 -2 -2 7784.15 600.017 -2
 -4 2 0 7784.15 600.017 1
 -4 -2 -1 3814.67 158.677 1
 4 -2 -3 14502.3 754.906 -2
 -4 2 -1 14502.3 754.906 1
 4 2 2 24170 629.235 1
 4 2 -4 23164.6 397.964 -2
 -4 -2 -2 23164.6 397.964 1
 4 2 3 6636.81 341.45 1
 4 2 -5 7886.51 263.117 -2
 -4 -2 -3 7886.51 263.117 1
 4 2 4 19853.3 493.85 1
 4 -2 -6 38924.4 668.133 -2
 -4 2 -4 38924.4 668.133 1
 -4 2 -5 943.629 153.569 1
 4 -2 -7 2132.63 224.334 -2
 -4 2 -5 2132.63 224.334 1
 4 2 6 18267.3 504.095 1
 -4 -2 8 30089.6 647.15 -2
 4 2 6 30089.6 647.15 1
 4 2 7 1003.61 207.675 1
 -4 -2 9 970.252 123.67 -2
 4 2 7 970.252 123.67 1
 -4 2 -8 24391.1 1076.47 1
 -4 2 10 46982.1 408.125 -2
 4 -2 8 46982.1 408.125 1
 -4 2 11 975.113 88.5424 -2
 4 -2 9 975.113 88.5424 1
 4 -2 10 418.854 144.851 1
 -4 2 12 7030.29 194.689 -2
 4 -2 10 7030.29 194.689 1
 -4 -2 -11 490.552 148.65 1
 4 2 -13 1234.76 124.597 -2
 -4 -2 -11 1234.76 124.597 1
 -4 -2 -12 134.886 128.72 1
 4 2 -14 494.9 114.094 -2
 -4 -2 -12 494.9 114.094 1
 4 -2 13 4413.06 458.619 1
 -4 -2 15 3090.36 191.978 -2
 4 2 13 3090.36 191.978 1
 -4 -2 -14 303.407 118.102 1
 4 2 15 4109.84 178.458 1
 -4 2 17 5581.31 327.189 -2
 4 -2 15 5581.31 327.189 1
 -4 -2 -16 1041.13 107.225 1
 -4 2 18 3028.29 216.238 -2
 4 -2 16 3028.29 216.238 1
 4 -2 17 -9.95422 51.5432 1
 4 -2 18 983.202 92.1111 1
 -4 -3 20 53.1831 48.9403 1
 -4 -3 19 148.056 61.0458 1
 -4 -3 18 28428.6 407.615 1
 4 3 16 38227.9 850.318 -2
 -4 -3 18 38227.9 850.318 1
 -4 3 17 5741.01 251.475 1
 4 3 15 6260.49 211.062 -2
 -4 -3 17 6260.49 211.062 1
 4 -3 -16 17262.5 384.859 1
 4 3 14 26426.1 849.034 -2
 -4 -3 16 26426.1 849.034 1
 -4 -3 15 5717.79 336.88 1
 4 -3 13 8167.43 235.434 -2
 -4 3 15 8167.43 235.434 1
 4 -3 12 11784.3 272.975 -2
 -4 3 14 11784.3 272.975 1
 4 3 11 3408.87 141.012 -2
 -4 -3 13 3408.87 141.012 1
 4 -3 10 107907 561.413 -2
 -4 3 12 107907 561.413 1
 4 -3 -11 8204.75 693.215 1
 4 -3 9 9730.79 180.508 -2
 -4 3 11 9730.79 180.508 1
 -4 -3 10 373.31 201.632 1
 4 -3 8 6631.31 145.815 -2
 -4 3 10 6631.31 145.815 1
 4 -3 7 8629.38 153.454 -2
 -4 3 9 8629.38 153.454 1
 -4 3 8 70845.3 1296.94 1
 4 -3 6 116365 552.385 -2
 -4 3 8 116365 552.385 1
 -4 3 7 1935.14 337.073 1
 4 -3 5 3885.91 128.302 -2
 -4 3 7 3885.91 128.302 1
 -4 3 6 41283.5 1274.03 1
 -4 -3 -4 77670.8 617.188 -2
 4 3 -6 77670.8 617.188 1
 4 3 3 29630.9 328.917 -2
 -4 -3 5 29630.9 328.917 1
 4 3 2 14305.5 220.172 -2
 -4 -3 4 14305.5 220.172 1
 4 3 1 18709.3 257.155 -2
 -4 -3 3 18709.3 257.155 1
 -4 -3 2 124883 693.122 1
 4 -3 0 193517 1502.59 -2
 -4 3 2 193517 1502.59 1
 -4 -3 1 39279 530.887 1
 -4 -3 1 53189.9 520.193 -2
 4 3 -1 53189.9 520.193 1
 -4 -3 0 154694 942.825 1
 4 -3 -2 217351 1288.42 -2
 -4 3 0 217351 1288.42 1
 4 3 1 3399.4 144.258 1
 4 -3 -3 12383.4 337.223 -2
 -4 3 -1 12383.4 337.223 1
 4 3 2 2103.94 235.961 1
 4 -3 -4 9816.74 309.009 -2
 -4 3 -2 9816.74 309.009 1
 4 3 3 3573.75 298.953 1
 4 -3 -5 18223 405.307 -2
 -4 3 -3 18223 405.307 1
 -4 3 -4 92116.5 1946.38 1
 4 -3 -6 118763 775.304 -2
 -4 3 -4 118763 775.304 1
 4 -3 -7 6297.38 219.292 -2
 -4 3 -5 6297.38 219.292 1
 -4 3 -6 83025.4 1838.12 1
 4 3 -8 124882 1058 -2
 -4 -3 -6 124882 1058 1
 -4 3 -7 210.825 117.417 1
 4 -3 -9 2984.08 179.831 -2
 -4 3 -7 2984.08 179.831 1
 4 3 8 17690.3 605.59 1
 -4 -3 10 18984.8 306.458 -2
 4 3 8 18984.8 306.458 1
 -4 -3 11 6923 179.537 -2
 4 3 9 6923 179.537 1
 4 -3 10 97242.1 1828.59 1
 4 3 -12 119713 751.546 -2
 -4 -3 -10 119713 751.546 1
 -4 -3 -11 5103.65 331.034 1
 4 3 -13 5641.99 186.365 -2
 -4 -3 -11 5641.99 186.365 1
 4 -3 12 9113.85 429.501 1
 4 3 -14 11303.9 325.744 -2
 -4 -3 -12 11303.9 325.744 1
 -4 3 -13 4682.94 312.834 1
 4 3 -15 7216.67 236.545 -2
 -4 -3 -13 7216.67 236.545 1
 -4 3 -14 23975.6 526.439 1
 4 3 -16 31429.5 1055.18 -2
 -4 -3 -14 31429.5 1055.18 1
 4 -3 15 916.413 158.539 1
 -4 -3 17 2522.29 212.481 -2
 4 3 15 2522.29 212.481 1
 4 -3 16 34352.5 444.725 1
 4 -3 17 2159.49 115.778 1
 4 3 18 48.8347 53.771 1
 -4 4 19 6084 135.325 1
 -4 -4 18 2461.97 125.225 1
 -4 4 17 13898.9 493.903 1
 4 -4 15 18354.6 323.648 -2
 -4 4 17 18354.6 323.648 1
 -4 -4 16 17132 484.539 1
 4 4 14 20303.4 375.374 -2
 -4 -4 16 20303.4 375.374 1
 4 -4 -15 491.05 150.787 1
 -4 -4 -13 1222.36 420.666 -2
 4 4 -15 1222.36 420.666 1
 4 -4 -14 29407.6 1325.27 1
 4 -4 12 51121 590.059 -2
 -4 4 14 51121 590.059 1
 4 -4 -13 14223.8 942.571 1
 4 4 11 25999.8 347.786 -2
 -4 -4 13 25999.8 347.786 1
 4 -4 -12 220.397 209.85 1
 4 -4 10 238.062 89.2119 -2
 -4 4 12 238.062 89.2119 1
 4 -4 -11 17208.1 580.371 1
 4 -4 9 23652 336.692 -2
 -4 4 11 23652 336.692 1
 4 -4 8 64670.1 468.791 -2
 -4 4 10 64670.1 468.791 1
 4 -4 7 3502.74 124.652 -2
 -4 4 9 3502.74 124.652 1
 -4 -4 8 29087.2 773.108 1
 4 -4 6 43701.2 368.296 -2
 -4 4 8 43701.2 368.296 1
 4 4 5 64450.1 409.806 -2
 -4 -4 7 64450.1 409.806 1
 4 -4 4 25140.4 255.75 -2
 -4 4 6 25140.4 255.75 1
 4 4 3 27251.2 341.646 -2
 -4 -4 5 27251.2 341.646 1
 4 -4 2 204308 864.968 -2
 -4 4 4 204308 864.968 1
 4 4 -3 37060 708.536 1
 4 -4 1 36782.7 409.687 -2
 -4 4 3 36782.7 409.687 1
 -4 4 2 29582.3 913.222 1
 4 -4 0 40923 557.541 -2
 -4 4 2 40923 557.541 1
 -4 -4 1 48251.6 599.569 1
 4 4 -1 71110.9 673.909 -2
 -4 -4 1 71110.9 673.909 1
 -4 -4 0 22203 346.485 1
 4 -4 -2 38379.7 752.976 -2
 -4 4 0 38379.7 752.976 1
 4 4 1 5802.02 386.152 1
 4 4 -3 25158.1 571.512 -2
 -4 -4 -1 25158.1 571.512 1
 4 -4 -4 211423 1318.79 -2
 -4 4 -2 211423 1318.79 1
 4 -4 -5 39186.3 588.338 -2
 -4 4 -3 39186.3 588.338 1
 4 4 -6 30072.1 473.364 -2
 -4 -4 -4 30072.1 473.364 1
 4 -4 -7 64011.8 618.503 -2
 -4 4 -5 64011.8 618.503 1
 -4 4 -6 37581.2 619.914 1
 4 -4 -8 49003.6 636.14 -2
 -4 4 -6 49003.6 636.14 1
 -4 4 -7 51.9235 206.792 1
 -4 -4 9 1779.08 136.93 -2
 4 4 7 1779.08 136.93 1
 -4 -4 10 82548.6 621.26 -2
 4 4 8 82548.6 621.26 1
 4 -4 9 22356.2 913.814 1
 4 4 -11 27439.1 404.872 -2
 -4 -4 -9 27439.1 404.872 1
 -4 4 12 297.509 87.2554 -2
 4 -4 10 297.509 87.2554 1
 4 4 -13 38230.2 419.585 -2
 -4 -4 -11 38230.2 419.585 1
 4 -4 12 55825.2 1060.6 1
 -4 -4 14 61701.2 722.778 -2
 4 4 12 61701.2 722.778 1
 4 4 13 2583.56 176.488 1
 -4 -4 15 2627.74 410.952 -2
 4 4 13 2627.74 410.952 1
 4 -4 14 11100.4 378.473 1
 -4 4 16 16549.9 463.176 -2
 4 -4 14 16549.9 463.176 1
 4 -4 15 18930 494.341 1
 -4 4 17 23547.7 614.034 -2
 4 -4 15 23547.7 614.034 1
 4 4 16 4600.6 194.336 1
 4 -4 17 8318.57 204.565 1
 4 4 18 19591.8 457.149 1
 -4 -5 19 1133.57 66.6095 1
 -4 -5 18 270.337 58.7463 1
 -4 5 17 772.683 78.3289 1
 4 -5 15 737.817 261.585 -2
 -4 5 17 737.817 261.585 1
 -4 -5 16 858.117 116.651 1
 4 -5 14 1268.13 173.504 -2
 -4 5 16 1268.13 173.504 1
 -4 -5 15 19079.3 541.501 1
 4 5 13 22595 786.922 -2
 -4 -5 15 22595 786.922 1
 4 -5 -14 7818.11 528.996 1
 4 -5 12 9072.04 275.731 -2
 -4 5 14 9072.04 275.731 1
 -4 -5 13 6020.88 411.195 1
 4 -5 11 9437.32 275.949 -2
 -4 5 13 9437.32 275.949 1
 4 -5 -12 -109.564 176.859 1
 4 5 10 1111.02 119.597 -2
 -4 -5 12 1111.02 119.597 1
 4 -5 -11 2498.74 410.092 1
 4 5 9 2372.76 135.866 -2
 -4 -5 11 2372.76 135.866 1
 4 -5 8 15599 282.023 -2
 -4 5 10 15599 282.023 1
 4 5 7 43511.8 417.311 -2
 -4 -5 9 43511.8 417.311 1
 -4 5 8 2749.48 437.359 1
 4 -5 6 4318.57 166.478 -2
 -4 5 8 4318.57 166.478 1
 4 5 -7 1273.27 290.706 1
 4 -5 5 2036.31 104.92 -2
 -4 5 7 2036.31 104.92 1
 -4 -5 6 40692.8 967.129 1
 4 -5 4 55137.3 432.47 -2
 -4 5 6 55137.3 432.47 1
 4 5 3 39577.2 280.003 -2
 -4 -5 5 39577.2 280.003 1
 -4 -5 4 25697.2 709.081 1
 4 -5 2 38206.3 318.725 -2
 -4 5 4 38206.3 318.725 1
 4 -5 1 23170.2 253.054 -2
 -4 5 3 23170.2 253.054 1
 -4 5 2 13668.9 694.694 1
 4 -5 0 27927.7 371.801 -2
 -4 5 2 27927.7 371.801 1
 -4 -5 1 3741.66 225.886 1
 4 5 -1 4868.25 210.37 -2
 -4 -5 1 4868.25 210.37 1
 4 5 -2 38687.4 561.693 -2
 -4 -5 0 38687.4 561.693 1
 -4 5 -1 21836.8 810.859 1
 4 -5 -3 27594.5 480.542 -2
 -4 5 -1 27594.5 480.542 1
 4 -5 -4 36599.1 443.835 -2
 -4 5 -2 36599.1 443.835 1
 4 -5 3 34366.5 938.674 1
 -4 -5 5 41563.4 506.587 -2
 4 5 3 41563.4 506.587 1
 -4 -5 6 47502.5 555.945 -2
 4 5 4 47502.5 555.945 1
 -4 5 7 2468.01 141.651 -2
 4 -5 5 2468.01 141.651 1
 -4 5 -6 2977.55 319.358 1
 4 5 -8 4654.12 208.543 -2
 -4 -5 -6 4654.12 208.543 1
 4 -5 -9 50793.5 705.09 -2
 -4 5 -7 50793.5 705.09 1
 -4 5 10 10605 312.67 -2
 4 -5 8 10605 312.67 1
 4 -5 -11 1522.97 134.811 -2
 -4 5 -9 1522.97 134.811 1
 -4 5 12 3295.6 158.566 -2
 4 -5 10 3295.6 158.566 1
 4 -5 11 13600.2 773.032 1
 -4 5 13 17285.7 506.744 -2
 4 -5 11 17285.7 506.744 1
 4 -5 12 192.1 171.951 1
 -4 5 14 2454.73 219.32 -2
 4 -5 12 2454.73 219.32 1
 4 5 13 16339.8 492.277 1
 -4 5 15 23149.6 724.781 -2
 4 -5 13 23149.6 724.781 1
 4 -5 14 1277.22 201.831 1
 -4 -5 16 2066.4 196.579 -2
 4 5 14 2066.4 196.579 1
 4 -5 15 280.854 106.607 1
 -4 -5 17 584.397 157.484 -2
 4 5 15 584.397 157.484 1
 4 -5 16 1306.93 107.684 1
 -4 -5 18 1359.82 210.356 -2
 4 5 16 1359.82 210.356 1
 4 5 17 3872.08 124.689 1
 -4 6 18 1952.94 85.2561 1
 -4 -6 17 2370.16 117.738 1
 4 -6 15 3030.78 340.348 -2
 -4 6 17 3030.78 340.348 1
 -4 -6 16 2138.49 123.946 1
 4 -6 14 2813.22 392.674 -2
 -4 6 16 2813.22 392.674 1
 -4 -6 15 3095.42 272.893 1
 4 -6 13 2724.88 164.128 -2
 -4 6 15 2724.88 164.128 1
 -4 6 14 9545.37 337.59 1
 4 -6 12 11853.5 420.547 -2
 -4 6 14 11853.5 420.547 1
 4 -6 -13 5277.35 548.237 1
 4 -6 11 7968.07 243.884 -2
 -4 6 13 7968.07 243.884 1
 -4 6 12 2442.72 215.847 1
 4 -6 10 2396.84 181.552 -2
 -4 6 12 2396.84 181.552 1
 4 -6 -11 2476.73 413.371 1
 4 6 9 3414.63 159.709 -2
 -4 -6 11 3414.63 159.709 1
 4 6 8 9115.41 206.072 -2
 -4 -6 10 9115.41 206.072 1
 4 -6 7 27660.2 365.095 -2
 -4 6 9 27660.2 365.095 1
 -4 6 8 27381.5 1324.66 1
 4 6 6 33027.8 349.098 -2
 -4 -6 8 33027.8 349.098 1
 4 -6 5 22168.9 247.153 -2
 -4 6 7 22168.9 247.153 1
 4 6 4 12333.6 193.653 -2
 -4 -6 6 12333.6 193.653 1
 4 -6 3 14173.7 185.566 -2
 -4 6 5 14173.7 185.566 1
 -4 -6 -2 30394.6 273.07 -2
 4 6 -4 30394.6 273.07 1
 -4 6 3 5342.6 383.99 1
 4 6 1 9071.98 152.093 -2
 -4 -6 3 9071.98 152.093 1
 4 6 -2 38576.5 1013.64 1
 4 -6 0 39740.8 343.743 -2
 -4 6 2 39740.8 343.743 1
 4 6 -1 15729.6 210.552 -2
 -4 -6 1 15729.6 210.552 1
 4 -6 -2 21151 241.024 -2
 -4 6 0 21151 241.024 1
 4 6 -3 8679.05 204.965 -2
 -4 -6 -1 8679.05 204.965 1
 4 6 -4 26814.8 348.834 -2
 -4 -6 -2 26814.8 348.834 1
 4 6 -5 27241.2 339.067 -2
 -4 -6 -3 27241.2 339.067 1
 -4 6 6 21968.8 432.052 -2
 4 -6 4 21968.8 432.052 1
 4 -6 -7 10001.9 298.331 -2
 -4 6 -5 10001.9 298.331 1
 -4 6 -6 17771.1 1095.73 1
 -4 6 8 26101.7 511.414 -2
 4 -6 6 26101.7 511.414 1
 -4 -6 9 21409.5 648.192 -2
 4 6 7 21409.5 648.192 1
 -4 6 10 26113.9 608.007 -2
 4 -6 8 26113.9 608.007 1
 -4 6 11 3622.84 225.083 -2
 4 -6 9 3622.84 225.083 1
 -4 -6 12 1552.05 163.774 -2
 4 6 10 1552.05 163.774 1
 4 -6 11 4490.58 320.256 1
 -4 6 13 5935.02 302.095 -2
 4 -6 11 5935.02 302.095 1
 -4 6 14 11048.6 349.054 -2
 4 -6 12 11048.6 349.054 1
 -4 -6 -13 114.079 124.208 1
 -4 -6 15 867.83 129.068 -2
 4 6 13 867.83 129.068 1
 4 -6 14 2685.7 245.529 1
 -4 6 16 3047.85 174.755 -2
 4 -6 14 3047.85 174.755 1
 4 -6 15 3220.44 157.559 1
 4 6 -17 3106 168.121 -2
 -4 -6 -15 3106 168.121 1
 4 6 16 817.804 73.2304 1
 -4 -7 17 378.064 68.0737 1
 -4 -7 16 6305.94 208.612 1
 4 7 14 10825.7 364.518 -2
 -4 -7 16 10825.7 364.518 1
 -4 -7 15 2441.79 230.189 1
 4 7 13 3646.59 184.251 -2
 -4 -7 15 3646.59 184.251 1
 -4 -7 14 16835.2 630.983 1
 4 7 12 18667.6 318.99 -2
 -4 -7 14 18667.6 318.99 1
 4 7 11 3415.64 167.21 -2
 -4 -7 13 3415.64 167.21 1
 4 -7 -12 59745.2 1683.18 1
 4 7 10 90521.8 1378.93 -2
 -4 -7 12 90521.8 1378.93 1
 4 -7 -11 3851.37 471.773 1
 4 -7 9 4582.14 190.055 -2
 -4 7 11 4582.14 190.055 1
 4 -7 8 4700.18 205.51 -2
 -4 7 10 4700.18 205.51 1
 4 -7 7 18116.6 366.849 -2
 -4 7 9 18116.6 366.849 1
 -4 7 8 45178.8 1772.06 1
 4 -7 6 56856.9 546.414 -2
 -4 7 8 56856.9 546.414 1
 4 7 5 2065.33 119.651 -2
 -4 -7 7 2065.33 119.651 1
 4 7 4 128915 704.695 -2
 -4 -7 6 128915 704.695 1
 4 -7 3 11198.8 223.452 -2
 -4 7 5 11198.8 223.452 1
 4 7 2 1835.21 108.551 -2
 -4 -7 4 1835.21 108.551 1
 4 7 1 16449.4 281.752 -2
 -4 -7 3 16449.4 281.752 1
 4 7 0 105985 669.361 -2
 -4 -7 2 105985 669.361 1
 4 7 -1 7701.95 184.054 -2
 -4 -7 1 7701.95 184.054 1
 -4 -7 2 90761.1 595.93 -2
 4 7 0 90761.1 595.93 1
 4 -7 -3 24753.5 339.853 -2
 -4 7 -1 24753.5 339.853 1
 -4 -7 4 4634.24 179.472 -2
 4 7 2 4634.24 179.472 1
 -4 7 5 20770 352.558 -2
 4 -7 3 20770 352.558 1
 4 7 -6 140877 1012.98 -2
 -4 -7 -4 140877 1012.98 1
 4 -7 -7 5208.21 228.451 -2
 -4 7 -5 5208.21 228.451 1
 -4 7 -6 36342.7 1647.2 1
 -4 7 8 54098.2 773.717 -2
 4 -7 6 54098.2 773.717 1
 -4 7 9 14911.7 484.873 -2
 4 -7 7 14911.7 484.873 1
 -4 -7 10 9260.66 441.932 -2
 4 7 8 9260.66 441.932 1
 -4 7 11 3720.16 194.614 -2
 4 -7 9 3720.16 194.614 1
 4 7 10 69719.8 2054.79 1
 -4 -7 12 86987.6 1252.03 -2
 4 7 10 86987.6 1252.03 1
 -4 -7 13 3766.41 172.317 -2
 4 7 11 3766.41 172.317 1
 -4 -7 14 12659.8 266.05 -2
 4 7 12 12659.8 266.05 1
 4 -7 13 5352.64 318.772 1
 -4 -7 15 5917.41 174.187 -2
 4 7 13 5917.41 174.187 1
 4 7 14 18295.5 550.406 1
 -4 -7 16 17383 305.806 -2
 4 7 14 17383 305.806 1
 4 7 15 223.69 53.7866 1
 -4 -7 17 40.3125 111.238 -2
 4 7 15 40.3125 111.238 1
 -4 -8 16 173.083 59.2578 1
 4 -8 14 767.387 167.885 -2
 -4 8 16 767.387 167.885 1
 -4 -8 15 406.648 93.579 1
 4 -8 13 789.963 134.463 -2
 -4 8 15 789.963 134.463 1
 -4 -8 14 6660.7 364.59 1
 4 8 12 5573.54 211.976 -2
 -4 -8 14 5573.54 211.976 1
 4 -8 11 38236.8 482.023 -2
 -4 8 13 38236.8 482.023 1
 4 8 10 4074.8 178.802 -2
 -4 -8 12 4074.8 178.802 1
 4 -8 9 23547.1 718.926 -2
 -4 8 11 23547.1 718.926 1
 4 -8 -10 6505.69 591.967 1
 4 8 8 8066.57 308.264 -2
 -4 -8 10 8066.57 308.264 1
 4 -8 7 8749.34 265.055 -2
 -4 8 9 8749.34 265.055 1
 -4 8 8 5243.34 658.519 1
 4 -8 6 6538.15 283.015 -2
 -4 8 8 6538.15 283.015 1
 4 -8 5 74622.5 688.457 -2
 -4 8 7 74622.5 688.457 1
 4 8 4 2643.31 182.211 -2
 -4 -8 6 2643.31 182.211 1
 -4 -8 -3 27876 506.019 -2
 4 8 -5 27876 506.019 1
 4 8 2 8827.47 237.772 -2
 -4 -8 4 8827.47 237.772 1
 4 8 1 28890.3 418.229 -2
 -4 -8 3 28890.3 418.229 1
 4 8 0 1810.19 124.868 -2
 -4 -8 2 1810.19 124.868 1
 -4 -8 1 105010 739.655 -2
 4 8 -1 105010 739.655 1
 4 8 -2 1769.88 117.327 -2
 -4 -8 0 1769.88 117.327 1
 4 -8 -3 18495.1 299.731 -2
 -4 8 -1 18495.1 299.731 1
 4 8 -4 18702.4 303.604 -2
 -4 -8 -2 18702.4 303.604 1
 -4 -8 5 21811.4 379.906 -2
 4 8 3 21811.4 379.906 1
 -4 -8 6 1515.9 152.687 -2
 4 8 4 1515.9 152.687 1
 4 8 -7 75875.2 748.469 -2
 -4 -8 -5 75875.2 748.469 1
 -4 8 8 5193.91 295.075 -2
 4 -8 6 5193.91 295.075 1
 -4 8 9 4744.16 217.262 -2
 4 -8 7 4744.16 217.262 1
 -4 -8 10 6557.53 273.922 -2
 4 8 8 6557.53 273.922 1
 -4 8 11 40870.5 850.719 -2
 4 -8 9 40870.5 850.719 1
 -4 8 12 1763.48 136.69 -2
 4 -8 10 1763.48 136.69 1
 -4 -8 13 39440.3 414.906 -2
 4 8 11 39440.3 414.906 1
 -4 -8 14 2853.42 118.479 -2
 4 8 12 2853.42 118.479 1
 4 8 13 2097.54 186.213 1
 -4 8 15 1702.14 107.232 -2
 4 -8 13 1702.14 107.232 1
 4 8 14 2344.3 120.893 1
 -4 -9 15 213.206 70.1023 1
 -4 -9 14 5283.77 232.987 1
 4 9 12 3228.14 143.621 -2
 -4 -9 14 3228.14 143.621 1
 -4 -9 13 2258.54 292.024 1
 4 9 11 1788.54 108.896 -2
 -4 -9 13 1788.54 108.896 1
 4 -9 10 191.398 73.9147 -2
 -4 9 12 191.398 73.9147 1
 4 -9 9 2630.1 150.624 -2
 -4 9 11 2630.1 150.624 1
 4 9 8 4756.75 221.956 -2
 -4 -9 10 4756.75 221.956 1
 4 9 7 4787.92 288.945 -2
 -4 -9 9 4787.92 288.945 1
 4 9 6 13887.9 609.829 -2
 -4 -9 8 13887.9 609.829 1
 4 9 5 14889.3 421.445 -2
 -4 -9 7 14889.3 421.445 1
 4 9 4 9677.1 342.483 -2
 -4 -9 6 9677.1 342.483 1
 4 9 3 1816.6 189.662 -2
 -4 -9 5 1816.6 189.662 1
 -4 -9 -2 11282.5 326.88 -2
 4 9 -4 11282.5 326.88 1
 -4 9 -1 10594.9 311.114 -2
 4 -9 -3 10594.9 311.114 1
 4 9 0 3350.52 177.078 -2
 -4 -9 2 3350.52 177.078 1
 4 9 -1 6547.74 228.507 -2
 -4 -9 1 6547.74 228.507 1
 4 -9 -2 2037.26 146.976 -2
 -4 9 0 2037.26 146.976 1
 4 9 -3 4935.08 188.183 -2
 -4 -9 -1 4935.08 188.183 1
 -4 9 4 18940.4 392.424 -2
 4 -9 2 18940.4 392.424 1
 -4 9 5 3188.2 212.514 -2
 4 -9 3 3188.2 212.514 1
 -4 -9 6 16695 351.35 -2
 4 9 4 16695 351.35 1
 4 -9 -7 7974.96 249.232 -2
 -4 9 -5 7974.96 249.232 1
 -4 -9 8 8206.78 386.772 -2
 4 9 6 8206.78 386.772 1
 -4 -9 9 4889.31 283.83 -2
 4 9 7 4889.31 283.83 1
 -4 -9 10 2509.35 169.476 -2
 4 9 8 2509.35 169.476 1
 -4 -9 11 1412.36 121.78 -2
 4 9 9 1412.36 121.78 1
 -4 9 12 230.272 78.4268 -2
 4 -9 10 230.272 78.4268 1
 -4 9 13 885.392 85.8483 -2
 4 -9 11 885.392 85.8483 1
 -4 -9 -12 131.963 91.5136 1
 -4 9 14 1452.64 94.6189 -2
 4 -9 12 1452.64 94.6189 1
 4 -9 13 139.011 55.9028 1
 -4 -10 13 132.945 96.3032 1
 4 10 11 283.548 80.0445 -2
 -4 -10 13 283.548 80.0445 1
 4 10 10 1062.9 125.087 -2
 -4 -10 12 1062.9 125.087 1
 4 10 9 6221.05 268.02 -2
 -4 -10 11 6221.05 268.02 1
 4 10 8 30970.6 512.633 -2
 -4 -10 10 30970.6 512.633 1
 4 -10 7 4867.98 250.936 -2
 -4 10 9 4867.98 250.936 1
 4 -10 6 32449.3 613.212 -2
 -4 10 8 32449.3 613.212 1
 4 10 5 1879.16 208.442 -2
 -4 -10 7 1879.16 208.442 1
 4 10 4 5583.11 271.269 -2
 -4 -10 6 5583.11 271.269 1
 4 -10 3 5440.71 540.875 -2
 -4 10 5 5440.71 540.875 1
 4 10 2 36269.3 1274.05 -2
 -4 -10 4 36269.3 1274.05 1
 4 10 1 10128.8 751.732 -2
 -4 -10 3 10128.8 751.732 1
 4 -10 0 13037.6 372.104 -2
 -4 10 2 13037.6 372.104 1
 4 10 -1 414.288 129.017 -2
 -4 -10 1 414.288 129.017 1
 4 -10 -2 12795.5 368.273 -2
 -4 10 0 12795.5 368.273 1
 4 -10 -3 11128.6 484.264 -2
 -4 10 -1 11128.6 484.264 1
 -4 -10 4 32493.4 794.853 -2
 4 10 2 32493.4 794.853 1
 -4 -10 5 4572.94 324.435 -2
 4 10 3 4572.94 324.435 1
 -4 -10 6 5171.9 247.138 -2
 4 10 4 5171.9 247.138 1
 4 10 -7 802.598 112.242 -2
 -4 -10 -5 802.598 112.242 1
 -4 10 8 33669.6 413.082 -2
 4 -10 6 33669.6 413.082 1
 -4 -10 9 4388.99 165.236 -2
 4 10 7 4388.99 165.236 1
 -4 -10 10 24977.5 347.769 -2
 4 10 8 24977.5 347.769 1
 -4 10 11 2593.04 128.429 -2
 4 -10 9 2593.04 128.429 1
 -4 -10 12 2103.35 99.8956 -2
 4 10 10 2103.35 99.8956 1
 4 -10 11 69.4332 72.5197 1
 -4 -10 13 281.167 86.2552 -2
 4 10 11 281.167 86.2552 1
 4 11 10 12259.5 376.674 -2
 -4 -11 12 12259.5 376.674 1
 -4 -11 11 9347.85 439.69 1
 4 11 9 9108.77 254.248 -2
 -4 -11 11 9108.77 254.248 1
 -4 11 -8 389.905 86.6618 -2
 4 -11 -10 389.905 86.6618 1
 4 -11 7 30945.1 378.096 -2
 -4 11 9 30945.1 378.096 1
 4 11 6 5784.55 201.591 -2
 -4 -11 8 5784.55 201.591 1
 4 11 5 2255.64 138.097 -2
 -4 -11 7 2255.64 138.097 1
 4 11 4 19700.9 382.925 -2
 -4 -11 6 19700.9 382.925 1
 4 11 3 32148.7 500.871 -2
 -4 -11 5 32148.7 500.871 1
 4 11 2 1218.25 144.249 -2
 -4 -11 4 1218.25 144.249 1
 4 -11 1 35395.9 612.835 -2
 -4 11 3 35395.9 612.835 1
 -4 11 0 11847.9 368.303 -2
 4 -11 -2 11847.9 368.303 1
 4 11 -1 280.631 118.237 -2
 -4 -11 1 280.631 118.237 1
 4 11 -2 10605.3 308.274 -2
 -4 -11 0 10605.3 308.274 1
 -4 11 3 29670.8 593.177 -2
 4 -11 1 29670.8 593.177 1
 4 11 -4 2938.7 213.553 -2
 -4 -11 -2 2938.7 213.553 1
 -4 11 5 36467.1 525.494 -2
 4 -11 3 36467.1 525.494 1
 -4 11 6 16566.6 310.938 -2
 4 -11 4 16566.6 310.938 1
 -4 11 7 2933.84 140.309 -2
 4 -11 5 2933.84 140.309 1
 -4 11 8 2598.21 152.112 -2
 4 -11 6 2598.21 152.112 1
 -4 11 9 36886.3 403.894 -2
 4 -11 7 36886.3 403.894 1
 4 -11 -10 654.025 89.1668 -2
 -4 11 -8 654.025 89.1668 1
 4 11 -11 11257.1 258.09 -2
 -4 -11 -9 11257.1 258.09 1
 -4 11 12 10998.4 390.953 -2
 4 -11 10 10998.4 390.953 1
 4 12 7 1751.57 203.746 -2
 -4 -12 9 1751.57 203.746 1
 4 12 6 981.079 116.764 -2
 -4 -12 8 981.079 116.764 1
 -4 12 -5 22933.7 433.204 -2
 4 -12 -7 22933.7 433.204 1
 4 12 4 2600.77 135.812 -2
 -4 -12 6 2600.77 135.812 1
 4 -12 3 2228.37 137.234 -2
 -4 12 5 2228.37 137.234 1
 4 -12 2 5599.61 208.782 -2
 -4 12 4 5599.61 208.782 1
 -4 12 -1 3078.45 170.545 -2
 4 -12 -3 3078.45 170.545 1
 4 -12 0 430.151 102.47 -2
 -4 12 2 430.151 102.47 1
 -4 12 1 16672.7 420.714 -2
 4 -12 -1 16672.7 420.714 1
 -4 12 2 703.811 125.031 -2
 4 -12 0 703.811 125.031 1
 -4 12 3 3476.1 171.777 -2
 4 -12 1 3476.1 171.777 1
 4 12 -4 2810.93 139.529 -2
 -4 -12 -2 2810.93 139.529 1
 4 12 -5 2810.16 146.306 -2
 -4 -12 -3 2810.16 146.306 1
 -4 12 6 1578.28 136.625 -2
 4 -12 4 1578.28 136.625 1
 -4 12 7 29224.5 488.053 -2
 4 -12 5 29224.5 488.053 1
 -4 12 8 393.838 89.5591 -2
 4 -12 6 393.838 89.5591 1
 4 12 -9 1150.57 103.507 -2
 -4 -12 -7 1150.57 103.507 1
 -4 13 -1 259.676 128.071 -2
 4 -13 -3 259.676 128.071 1
 -4 13 0 100.882 129.154 -2
 4 -13 -2 100.882 129.154 1
 -4 -13 1 3044.28 272.559 -2
 4 13 -1 3044.28 272.559 1
 -4 13 2 184.71 93.3141 -2
 4 -13 0 184.71 93.3141 1
 -4 13 3 104.708 82.3607 -2
 4 -13 1 104.708 82.3607 1
 4 13 -4 131.797 80.2658 -2
 -4 -13 -2 131.797 80.2658 1
 -5 0 19 48334.7 725.623 1
 -5 0 17 2004.27 130.73 1
 -5 0 15 87715.8 945.271 1
 -5 0 13 26917.3 374.464 1
 -5 0 11 14428.9 247.274 1
 -5 0 9 173487 746.681 1
 -5 0 7 68410.5 623.88 1
 -5 0 5 147700 1611.39 1
 -5 0 3 358608 1874 1
 -5 0 1 9171.77 315.122 1
 -5 0 -1 342558 1048.23 1
 -5 0 -3 237566 969.395 1
 -5 0 -5 23374.8 417.802 1
 -5 0 -7 158870 1106.34 1
 -5 0 -9 10950 308.861 1
 5 0 11 1106.36 109.956 1
 -5 0 -13 64703.9 699.204 1
 5 0 15 13755.9 382.692 1
 5 0 17 24893.4 546.855 1
 -5 1 20 3134.62 162.388 1
 -5 1 19 99.4511 51.8158 1
 -5 1 18 21.3846 48.4281 1
 -5 -1 17 5114.4 159.982 1
 -5 1 16 3524.67 271.265 1
 -5 1 15 12308.2 214.481 1
 5 -1 -14 18986.6 275.556 1
 -5 1 13 5162.89 122.52 1
 -5 1 12 206.411 42.3251 1
 -5 1 11 8346.52 140.428 1
 -5 -1 10 100561 488.196 1
 -5 1 9 275.101 40.8793 1
 -5 -1 8 8510.29 128.561 1
 -5 1 7 9164.76 213.63 1
 -5 1 6 35814.8 395.973 1
 -5 1 5 71461.2 566.701 1
 -5 -1 4 263092 1095.29 1
 -5 1 3 17047.9 331.147 1
 -5 -1 2 44834.4 504.3 1
 -5 -1 1 104014 756.247 1
 -5 1 0 84611 476.614 1
 -5 1 -1 125987 435.497 1
 -5 1 -2 140517 569.548 1
 -5 -1 -3 158.545 47.5068 1
 -5 -1 -4 4464.71 152.554 1
 -5 -1 -5 26412.5 332.214 1
 -5 1 -6 10460 223.885 1
 -5 -1 -7 24386.6 290.861 1
 -5 -1 -8 31028.6 322.936 1
 -5 -1 -9 9209.33 180.21 1
 -5 -1 -10 81.7778 54.9325 1
 -5 -1 -11 18489.2 297.007 1
 -5 -1 -12 45619.2 488.324 1
 5 1 13 882.468 84.8713 1
 5 -1 14 5376.17 251.502 1
 -5 1 -15 7511.89 196.435 1
 5 1 16 234.425 58.5579 1
 5 -1 17 1749.94 108.568 1
 5 -1 18 9888.85 213.753 1
 -5 2 20 2568.68 127.812 1
 -5 -2 19 2422.69 95.7113 1
 -5 -2 18 1120.75 77.7893 1
 -5 -2 17 13895 294.452 1
 -5 2 16 1119.1 163.266 1
 -5 2 15 15462.9 265.991 1
 -5 2 14 383.92 53.3283 1
 -5 2 13 16997 220.962 1
 -5 2 12 13251.6 189.625 1
 -5 -2 11 32751.5 286.487 1
 -5 2 10 1284.62 61.2318 1
 -5 2 9 8978.29 143.782 1
 -5 2 8 5594.3 106.191 1
 -5 2 7 17409.3 182.515 1
 -5 -2 6 2873.4 130.644 1
 -5 2 5 36365.6 376.545 1
 -5 2 4 2439.59 102.139 1
 5 2 -3 345.572 67.766 1
 -5 -2 2 2517.28 114.043 1
 -5 -2 1 106580 550.572 1
 -5 2 0 4999.33 142.208 1
 -5 -2 -1 1114.79 57.0493 1
 -5 2 -2 28966.4 354.974 1
 -5 -2 -3 12083.5 241.915 1
 5 2 4 3240.18 149.767 1
 5 2 5 12754.4 232.395 1
 -5 -2 -6 7581.64 190.54 1
 -5 -2 -7 13953.7 295.001 1
 -5 -2 -8 2799.63 158.808 1
 -5 -2 -9 11087 248.902 1
 5 -2 10 6678.79 199.29 1
 -5 -2 -11 1958.63 112.695 1
 5 2 12 683.797 91.461 1
 5 -2 13 5429.37 167.873 1
 5 -2 14 53.1964 60.4006 1
 5 -2 15 4810.06 148.905 1
 5 -2 16 252.221 65.247 1
 -5 2 -17 3296.9 174.735 1
 5 -2 18 40.1366 45.2031 1
 -5 -3 20 194.49 66.061 1
 -5 -3 19 584.632 66.4345 1
 -5 -3 18 255.149 62.5807 1
 -5 3 17 21937.8 304.191 1
 -5 3 16 5374.87 175.61 1
 -5 3 15 3237.58 144.519 1
 -5 3 14 2119.23 109.599 1
 -5 3 13 28481.3 310.519 1
 -5 3 12 111.397 47.9099 1
 -5 -3 11 59614.7 396.541 1
 -5 3 10 35927.1 329.711 1
 -5 3 9 173.283 48.0161 1
 -5 -3 8 1816.65 83.485 1
 -5 3 7 124306 515.758 1
 -5 3 6 8308.57 131.857 1
 -5 3 5 89021 576.336 1
 -5 -3 4 18054 251.763 1
 -5 3 3 13479.7 215.689 1
 -5 3 2 387.169 57.8718 1
 -5 -3 1 91597.7 580.831 1
 -5 3 0 2835.17 126.704 1
 -5 -3 -1 52262.4 596.044 1
 5 3 2 11597.8 294.615 1
 -5 3 -3 49885.4 596.322 1
 -5 -3 -4 140.748 74.4966 1
 -5 -3 -5 124835 735.116 1
 5 3 6 23937.2 425.62 1
 -5 -3 -7 4674.67 178.471 1
 5 3 8 1021.23 96.9205 1
 -5 -3 -9 42264.1 461.161 1
 5 -3 10 155.217 65.3528 1
 -5 -3 -11 55813.4 524.184 1
 5 -3 12 370.568 71.6837 1
 -5 -3 -13 189.072 96.2454 1
 5 -3 14 439.304 70.7606 1
 5 3 15 35457.6 478.733 1
 -5 -3 -16 299.002 64.1508 1
 5 3 17 8242.77 246.379 1
 -5 4 19 9290.23 161.6 1
 -5 -4 18 13199.3 234.588 1
 -5 -4 17 85.8719 76.4819 1
 -5 4 16 7170.89 233.192 1
 -5 -4 15 27502.7 605.439 1
 -5 -4 14 592.982 86.3707 1
 -5 4 13 45917.2 506.272 1
 -5 4 12 24684.3 301.512 1
 5 -4 -11 5291.6 151.014 1
 -5 4 10 14996.5 245.694 1
 -5 4 9 78273.5 504.7 1
 -5 4 8 22395.3 247.238 1
 -5 4 7 33157.9 306.412 1
 -5 4 6 54332.7 336.842 1
 -5 4 5 11238.2 141.621 1
 -5 -4 4 15288.4 167.053 1
 -5 4 3 79369.3 531.857 1
 -5 4 2 73369 516.511 1
 -5 -4 1 17979.5 294.809 1
 -5 4 0 45634 745.8 1
 -5 4 -1 143343 988.253 1
 -5 4 -2 1858.97 170.59 1
 -5 4 -3 61926.6 651.009 1
 -5 -4 -4 57906.8 663.244 1
 5 4 5 12255.7 269.589 1
 5 4 6 9635.8 267.709 1
 5 -4 7 73358.2 644.593 1
 5 -4 8 10235.6 255.455 1
 -5 4 -9 10524.8 280.331 1
 5 -4 10 32843.2 423.728 1
 -5 -4 -11 1734.41 144.746 1
 -5 -4 -12 7329.59 206.195 1
 -5 4 -13 27543.8 448.313 1
 5 -4 14 3391.97 140.1 1
 5 -4 15 9664.06 238.119 1
 5 -4 16 14409.4 275.175 1
 5 4 17 2894.49 118.364 1
 -5 -5 19 1505.86 80.1111 1
 -5 -5 18 660.618 59.7334 1
 -5 5 17 383.537 66.6242 1
 -5 -5 16 552.153 68.0975 1
 -5 5 15 5581.74 174.004 1
 5 5 -14 5481.71 294.532 1
 -5 5 13 615.602 81.7776 1
 -5 -5 12 169.835 79.2805 1
 -5 5 11 5491.92 177.673 1
 -5 5 10 21042 324.673 1
 -5 5 9 13920.2 258.554 1
 -5 5 8 12010.5 190.055 1
 -5 5 7 21882.2 262.134 1
 5 -5 5 21773.3 856.014 -2
 -5 5 7 21773.3 856.014 1
 -5 -5 6 143.963 55.5965 1
 5 -5 4 34.0326 153.635 -2
 -5 5 6 34.0326 153.635 1
 -5 5 5 1200.65 61.0898 1
 -5 -5 4 30457.7 234.788 1
 -5 5 3 97699.3 435.048 1
 -5 5 2 16737.2 229.156 1
 -5 -5 1 2660.71 107.712 1
 -5 5 0 234.496 63.9314 1
 5 -5 1 63836.6 443.344 1
 -5 -5 -2 39134.1 355.87 1
 -5 -5 -3 12476.3 263.967 1
 -5 5 -4 130.904 77.67 1
 5 5 5 3006.21 155.756 1
 -5 5 -6 22433.8 378.041 1
 5 5 7 1172.49 130.016 1
 5 5 8 18955.5 361.086 1
 5 5 9 5756.6 211.344 1
 5 5 10 1868.92 150.808 1
 5 5 11 7081.4 229.387 1
 5 -5 12 6551.05 292.354 1
 5 -5 13 751.649 88.7606 1
 5 5 14 3876.99 171.665 1
 5 -5 15 1223.56 98.9636 1
 5 -5 16 78.907 48.7928 1
 -5 -6 18 5002.47 143.737 1
 -5 -6 17 1288 94.432 1
 -5 -6 16 7.16627 49.8619 1
 -5 -6 15 2442.93 113.899 1
 -5 6 14 6841.54 190.154 1
 5 -6 -13 22698.3 529.803 1
 -5 6 12 11021.8 222.957 1
 -5 6 11 799.941 85.4815 1
 -5 6 10 805.812 79.3091 1
 -5 6 9 4981.5 153.298 1
 -5 6 8 12131.2 207.704 1
 -5 6 7 28967.8 333.19 1
 5 -6 5 28674.9 1009.39 -2
 -5 6 7 28674.9 1009.39 1
 -5 6 6 19841.7 286.179 1
 5 -6 4 21358.6 852.78 -2
 -5 6 6 21358.6 852.78 1
 -5 -6 5 4185.12 141.505 1
 5 -6 3 19499.4 472.79 -2
 -5 6 5 19499.4 472.79 1
 -5 6 4 22311 241.93 1
 -5 6 3 3772.82 108.112 1
 -5 6 2 78607.3 456.733 1
 -5 6 1 16919.2 197.093 1
 -5 6 0 8161.1 162.502 1
 -5 -6 -1 9685.1 200.707 1
 5 6 -3 11473.9 542.818 -2
 -5 -6 -1 11473.9 542.818 1
 -5 -6 -2 24055.5 327.543 1
 5 6 -4 33315.3 869.149 -2
 -5 -6 -2 33315.3 869.149 1
 5 6 3 32816.5 417.147 1
 5 6 -5 36110.3 989.657 -2
 -5 -6 -3 36110.3 989.657 1
 5 -6 4 6172.07 236.235 1
 5 6 -6 14987.3 449.731 -2
 -5 -6 -4 14987.3 449.731 1
 5 -6 5 275.693 111.371 1
 5 6 -7 11623.4 412.418 -2
 -5 -6 -5 11623.4 412.418 1
 5 -6 6 3367.17 203.76 1
 5 -6 7 13238.6 511.469 1
 5 -6 8 2009.18 166.748 1
 5 -6 9 6543 293.039 1
 5 -6 10 7350.27 260.796 1
 5 6 11 1169.84 233.431 1
 5 -6 12 1704.92 116.948 1
 5 6 13 5352.07 149.976 1
 -5 -6 -14 4240.93 130.683 1
 5 6 15 839.772 73.9763 1
 5 6 16 2767.42 154.609 1
 -5 -7 17 23808.4 348.667 1
 -5 -7 16 1208.37 96.7442 1
 -5 -7 15 4370.24 144.014 1
 -5 -7 14 20822.5 356.375 1
 -5 7 13 16893.5 296.999 1
 -5 -7 12 2308.13 218.166 1
 5 -7 -11 43671.8 511.172 1
 -5 -7 10 6725.94 239.645 1
 -5 7 9 -26.5621 78.9834 1
 5 -7 7 1536.2 381.596 -2
 -5 7 9 1536.2 381.596 1
 -5 7 8 10596.1 218.034 1
 5 -7 6 13634.5 801.321 -2
 -5 7 8 13634.5 801.321 1
 -5 7 7 55802.1 538.79 1
 5 -7 5 80248.7 1239.53 -2
 -5 7 7 80248.7 1239.53 1
 -5 7 6 1375.83 98.5699 1
 5 -7 4 1771.28 328.864 -2
 -5 7 6 1771.28 328.864 1
 -5 -7 5 56208.6 590.34 1
 5 -7 3 58438.4 1370.38 -2
 -5 7 5 58438.4 1370.38 1
 -5 7 4 12451.2 234.168 1
 -5 -7 -2 21214.8 925.127 -2
 5 7 -4 21214.8 925.127 1
 -5 -7 3 8803.65 203.674 1
 5 -7 1 22718.3 1045.41 -2
 -5 7 3 22718.3 1045.41 1
 -5 7 2 5183.6 127.254 1
 5 -7 0 7403.48 638.617 -2
 -5 7 2 7403.48 638.617 1
 -5 7 1 135355 687.714 1
 5 7 -1 200217 2328.69 -2
 -5 -7 1 200217 2328.69 1
 -5 -7 0 6528.38 161.607 1
 -5 7 -1 24621.1 397.913 1
 5 -7 -3 28411.4 711.035 -2
 -5 7 -1 28411.4 711.035 1
 -5 -7 -2 21443.6 422.217 1
 5 7 -4 26931.4 627.425 -2
 -5 -7 -2 26931.4 627.425 1
 5 -7 3 24056.7 508.282 1
 5 7 -5 47924.5 836.653 -2
 -5 -7 -3 47924.5 836.653 1
 -5 -7 -4 90.6999 96.9077 1
 5 7 -6 1262.09 289.11 -2
 -5 -7 -4 1262.09 289.11 1
 5 -7 5 62609.1 756.3 1
 5 7 -7 86168.8 1682.21 -2
 -5 -7 -5 86168.8 1682.21 1
 -5 7 -6 5000.34 297.912 1
 5 7 -8 9190.7 593.888 -2
 -5 -7 -6 9190.7 593.888 1
 5 -7 7 3719.5 231.94 1
 5 7 8 3632.79 195.407 1
 5 7 9 36731.6 563.96 1
 5 7 10 226.904 73.5937 1
 5 7 11 43033.1 437.887 1
 5 7 12 1086.77 80.5639 1
 5 7 13 330.799 50.0259 1
 5 7 14 1365.22 72.2129 1
 5 -7 15 27636.7 471.984 1
 -5 8 16 7938.64 270.378 1
 -5 -8 15 633.354 57.8609 1
 -5 8 14 1408.26 84.6823 1
 -5 -8 13 5537.88 172.773 1
 -5 -8 12 40563.3 471.245 1
 -5 8 11 746.002 96.3387 1
 -5 -8 10 24254.6 715.751 1
 -5 -8 9 886.423 109.684 1
 5 -8 7 3457.51 487.824 -2
 -5 8 9 3457.51 487.824 1
 -5 -8 8 7414.73 211.833 1
 -5 8 7 6162.52 265.578 1
 -5 8 6 36440.8 510.028 1
 -5 -8 5 7136.34 269.605 1
 5 -8 3 7744.04 698.358 -2
 -5 8 5 7744.04 698.358 1
 -5 -8 4 3103.6 182.346 1
 -5 -8 -2 3447.93 345.614 -2
 5 8 -4 3447.93 345.614 1
 -5 -8 3 2561.15 139.695 1
 5 -8 1 3899.62 346.437 -2
 -5 8 3 3899.62 346.437 1
 -5 -8 2 30554.3 416.522 1
 5 -8 0 48984.9 1045.62 -2
 -5 8 2 48984.9 1045.62 1
 -5 -8 1 1560.84 112.289 1
 5 8 -1 2254.23 184.18 -2
 -5 -8 1 2254.23 184.18 1
 5 8 0 39781.5 536.224 1
 5 -8 -2 53223.8 667.78 -2
 -5 8 0 53223.8 667.78 1
 -5 8 -1 3174.11 212.955 1
 5 8 -3 4302.77 194.721 -2
 -5 -8 -1 4302.77 194.721 1
 5 8 2 233.75 102.741 1
 5 8 -4 1742.24 159.873 -2
 -5 -8 -2 1742.24 159.873 1
 5 -8 3 371.288 125.936 1
 5 8 -5 2983.17 230.135 -2
 -5 -8 -3 2983.17 230.135 1
 -5 8 -4 75826.1 1014.08 1
 5 8 -6 92829.5 1216.53 -2
 -5 -8 -4 92829.5 1216.53 1
 5 8 5 259.421 128.057 1
 5 8 -7 2875.23 265.048 -2
 -5 -8 -5 2875.23 265.048 1
 5 -8 6 27634 726.746 1
 5 8 -8 33369.1 757.136 -2
 -5 -8 -6 33369.1 757.136 1
 5 8 7 5453.4 228.576 1
 5 -8 8 2938.44 211.358 1
 5 -8 9 2465.93 138.419 1
 5 -8 10 26705.8 344.855 1
 5 -8 11 74.8519 45.9734 1
 5 -8 12 5269.67 139.754 1
 5 8 13 2343.49 105.625 1
 5 -8 14 6439.4 233.262 1
 -5 -9 15 496.279 80.1435 1
 -5 -9 14 2331.11 119.609 1
 -5 9 13 5249.96 220.314 1
 -5 -9 12 6674.29 220.543 1
 -5 -9 11 738.441 104.948 1
 -5 9 10 1989.74 140.761 1
 -5 -9 9 3714.93 193.242 1
 -5 9 8 574.2 181.391 1
 -5 -9 7 4662.39 400.651 1
 -5 -9 6 18690.2 437.838 1
 5 -9 4 24939.2 1166.65 -2
 -5 9 6 24939.2 1166.65 1
 -5 -9 5 3154.23 196.339 1
 5 -9 3 10138.9 501.85 -2
 -5 9 5 10138.9 501.85 1
 -5 -9 4 7050.24 339.346 1
 5 -9 2 7261.48 356.958 -2
 -5 9 4 7261.48 356.958 1
 -5 -9 3 34131.6 762.776 1
 5 9 1 40191.1 642.987 -2
 -5 -9 3 40191.1 642.987 1
 -5 -9 2 11803.2 331.285 1
 -5 9 0 14865.8 463.664 -2
 5 -9 -2 14865.8 463.664 1
 -5 9 1 3522.59 229.266 1
 5 9 -1 5653.44 253.155 -2
 -5 -9 1 5653.44 253.155 1
 -5 9 0 5229.64 241.461 1
 5 9 -2 9892.98 365.322 -2
 -5 -9 0 9892.98 365.322 1
 5 9 1 16103.3 489.572 1
 -5 9 3 31357.7 546.601 -2
 5 -9 1 31357.7 546.601 1
 5 9 2 3322.78 263.702 1
 -5 -9 4 5677.12 223.454 -2
 5 9 2 5677.12 223.454 1
 5 9 3 12684.5 458.678 1
 -5 -9 5 14005.5 383.533 -2
 5 9 3 14005.5 383.533 1
 5 -9 4 3881.43 274.354 1
 -5 -9 6 13481.7 383.575 -2
 5 9 4 13481.7 383.575 1
 -5 9 -5 2319.59 221.694 1
 5 -9 -7 3238.6 544.48 -2
 -5 9 -5 3238.6 544.48 1
 5 -9 6 470.86 126.915 1
 5 -9 -8 465.882 332.328 -2
 -5 9 -6 465.882 332.328 1
 -5 9 -7 3366.9 190.674 1
 5 9 8 1081.94 94.4724 1
 5 9 9 1107.36 86.6134 1
 5 -9 10 427.012 60.4584 1
 -5 9 -11 136.161 46.2138 1
 5 -9 12 331.417 43.3981 1
 5 9 13 514.765 112.636 1
 -5 -10 13 12340.7 262.51 1
 -5 -10 12 188.442 53.5598 1
 -5 -10 11 4221.51 139.424 1
 -5 10 10 1288.14 101.364 1
 -5 -10 9 19268.4 345.388 1
 -5 -10 8 4056.55 175.975 1
 5 -10 6 2846.12 464.596 -2
 -5 10 8 2846.12 464.596 1
 -5 -10 7 6400.49 257.528 1
 5 -10 5 7589.37 411.328 -2
 -5 10 7 7589.37 411.328 1
 -5 -10 6 224.798 124.907 1
 5 -10 4 472.82 189.69 -2
 -5 10 6 472.82 189.69 1
 -5 -10 5 13356.7 476.844 1
 5 -10 3 18503 567.063 -2
 -5 10 5 18503 567.063 1
 -5 -10 4 9843.73 444.432 1
 5 -10 2 12616 536.609 -2
 -5 10 4 12616 536.609 1
 -5 -10 3 36507.7 939.605 1
 -5 -10 2 7002.96 430.844 1
 -5 -10 0 7866.93 614.51 -2
 5 10 -2 7866.93 614.51 1
 5 10 -1 365.336 137.265 1
 5 -10 -1 124.653 173.374 -2
 -5 10 1 124.653 173.374 1
 -5 -10 0 9653.2 704.839 1
 -5 -10 2 9846.25 382.555 -2
 5 10 0 9846.25 382.555 1
 -5 -10 -1 20708.4 697.624 1
 5 -10 -3 31744.6 796.899 -2
 -5 10 -1 31744.6 796.899 1
 -5 -10 -2 6546.08 491.999 1
 5 10 -4 9862.24 357.66 -2
 -5 -10 -2 9862.24 357.66 1
 5 -10 3 11481.7 460.317 1
 5 -10 -5 15114.2 370.261 -2
 -5 10 -3 15114.2 370.261 1
 5 -10 4 959.771 167.258 1
 -5 -10 6 547.918 130.58 -2
 5 10 4 547.918 130.58 1
 5 -10 5 2755.41 193.141 1
 5 10 -7 5434.37 242.469 -2
 -5 -10 -5 5434.37 242.469 1
 5 10 6 618.936 83.2471 1
 5 10 -8 2059.18 188.894 -2
 -5 -10 -6 2059.18 188.894 1
 5 -10 7 15901.3 253.742 1
 5 10 -9 20360.8 721.81 -2
 -5 -10 -7 20360.8 721.81 1
 -5 -10 -8 29.3471 46.5025 1
 -5 10 -9 8282.5 187.241 1
 -5 10 -10 156.953 61.5406 1
 5 -10 11 7115.35 238.394 1
 -5 11 11 5330.12 178.357 1
 -5 11 10 5305.88 214.023 1
 5 -11 -9 108.943 57.6963 1
 -5 -11 8 17483.4 310.175 1
 -5 -11 7 9997.19 287.272 1
 5 -11 5 14052.6 459.466 -2
 -5 11 7 14052.6 459.466 1
 5 -11 -6 123.711 84.8901 1
 5 -11 4 2708.48 245.814 -2
 -5 11 6 2708.48 245.814 1
 -5 -11 5 8380.65 354.044 1
 5 -11 3 9804.08 329.081 -2
 -5 11 5 9804.08 329.081 1
 -5 -11 4 30769.1 582.846 1
 5 -11 2 48045.4 810.612 -2
 -5 11 4 48045.4 810.612 1
 -5 -11 3 1688.58 209.802 1
 5 -11 1 2589.59 190.663 -2
 -5 11 3 2589.59 190.663 1
 -5 -11 2 24763.6 653.751 1
 5 -11 0 26657.4 565.222 -2
 -5 11 2 26657.4 565.222 1
 5 -11 -1 20555.7 804.254 1
 5 11 -1 30456.2 903.941 -2
 -5 -11 1 30456.2 903.941 1
 5 -11 0 5311.59 307.329 1
 5 11 -2 15592.2 659.997 -2
 -5 -11 0 15592.2 659.997 1
 5 -11 1 3320.7 334.722 1
 5 -11 -3 3035.24 206.783 -2
 -5 11 -1 3035.24 206.783 1
 5 -11 2 39858.5 998.973 1
 5 -11 -4 50322.6 931.046 -2
 -5 11 -2 50322.6 931.046 1
 5 -11 3 2772.71 221.614 1
 5 -11 -5 5845.23 340.299 -2
 -5 11 -3 5845.23 340.299 1
 -5 -11 -4 5729.6 246.921 1
 5 11 -6 5182.14 247.046 -2
 -5 -11 -4 5182.14 247.046 1
 5 -11 5 8211.93 267.694 1
 5 11 -7 12360.2 338.567 -2
 -5 -11 -5 12360.2 338.567 1
 5 -11 6 16958 334.756 1
 5 11 -8 23420.5 474.275 -2
 -5 -11 -6 23420.5 474.275 1
 -5 11 -7 221.367 56.9034 1
 -5 -11 -8 16251.1 371.937 1
 -5 -11 -9 2065.43 107.753 1
 5 -12 -8 887.663 123.686 1
 -5 -12 7 349.717 107.672 1
 -5 -12 6 12605.1 264.862 1
 -5 -12 5 2605.85 134.635 1
 5 -12 3 3179.9 451.705 -2
 -5 12 5 3179.9 451.705 1
 -5 -12 4 529.576 93.2406 1
 5 -12 2 1114.53 240.133 -2
 -5 12 4 1114.53 240.133 1
 5 -12 -3 4356.05 286.391 1
 5 -12 1 4893.24 286.743 -2
 -5 12 3 4893.24 286.743 1
 5 -12 -2 5160.72 315.097 1
 5 12 0 11498 486.509 -2
 -5 -12 2 11498 486.509 1
 5 -12 -1 -39.0012 115.392 1
 5 12 -1 105.143 115.936 -2
 -5 -12 1 105.143 115.936 1
 5 -12 0 12081.6 430.853 1
 -5 12 2 14338.5 406.96 -2
 5 -12 0 14338.5 406.96 1
 -5 -12 -1 560.222 88.0719 1
 5 12 -3 2575.85 199.387 -2
 -5 -12 -1 2575.85 199.387 1
 5 12 2 1982.3 145.054 1
 5 12 -4 2256.01 182.563 -2
 -5 -12 -2 2256.01 182.563 1
 -5 -12 -3 764.832 107.291 1
 -5 12 5 1865.33 164.874 -2
 5 -12 3 1865.33 164.874 1
 5 -12 4 9618.85 228.506 1
 5 12 -6 17272.6 534.47 -2
 -5 -12 -4 17272.6 534.47 1
 5 -12 5 2094.13 159.156 1
 5 12 -7 2392.06 216.572 -2
 -5 -12 -5 2392.06 216.572 1
 -5 -12 -6 8052.91 196.914 1
 5 13 -1 23.3447 123.166 1
 -6 0 20 15217.9 474.167 1
 -6 0 18 29078.6 499.589 1
 -6 0 16 3468.12 249.253 1
 -6 0 14 94634.3 746.586 1
 -6 0 12 42928.3 534.212 1
 -6 0 10 42657.6 457.621 1
 -6 0 8 144327 561.053 1
 -6 0 6 50159 1030.19 1
 -6 0 4 345507 2037.21 1
 -6 0 2 451776 2321.14 1
 -6 0 0 23418.6 388.197 1
 -6 0 -2 371988 1274.92 1
 -6 0 -4 35215.2 506.954 1
 -6 0 -6 53277.3 860.606 1
 -6 0 -8 172260 975.545 1
 -6 0 -10 5386.25 198.506 1
 -6 0 -12 70262 751.739 1
 -6 0 -14 43053 693.076 1
 -6 0 -16 177.926 76.9422 1
 -6 1 20 5537.84 164.301 1
 -6 1 19 2334.17 140.608 1
 -6 1 18 1273.25 74.936 1
 -6 1 17 4042.92 133.919 1
 -6 -1 16 3829.73 191.881 1
 -6 1 15 12546.4 213.191 1
 -6 1 14 2181.42 100.282 1
 -6 1 13 2045.37 92.856 1
 -6 -1 12 2344.48 97.4459 1
 6 -1 9 9914.91 584.372 -2
 -6 1 12 9914.91 584.372 1
 -6 -1 11 10564.6 193.475 1
 6 -1 8 11207.2 259.47 -2
 -6 1 11 11207.2 259.47 1
 -6 -1 10 18319.8 240.973 1
 6 -1 7 27930.4 322.115 -2
 -6 1 10 27930.4 322.115 1
 -6 -1 9 38575.4 334.688 1
 6 -1 6 49291.4 402.23 -2
 -6 1 9 49291.4 402.23 1
 -6 -1 8 15743.7 163.142 1
 6 -1 5 17530.8 332.337 -2
 -6 1 8 17530.8 332.337 1
 -6 1 7 12455.9 147.235 1
 6 -1 4 12603.8 236.941 -2
 -6 1 7 12603.8 236.941 1
 6 1 -6 44150.3 342.791 1
 -6 1 5 48981.5 585.882 1
 -6 1 4 65604.6 620.891 1
 -6 -1 3 166461 1089.14 1
 -6 1 2 11910.2 299.542 1
 -6 1 1 6144.53 195.216 1
 -6 1 0 117888 645.595 1
 -6 1 -1 129062 527.473 1
 -6 -1 -2 14549.4 214.979 1
 -6 -1 -3 94489.7 633.068 1
 -6 -1 -4 1395.49 91.1913 1
 -6 1 -5 5727.07 154.896 1
 -6 -1 -6 27786.2 438.62 1
 -6 -1 -7 26881.6 370.829 1
 -6 -1 -8 3946.68 135.18 1
 -6 -1 11 7324.41 444.424 -2
 6 1 8 7324.41 444.424 1
 -6 -1 -9 20793.6 278.418 1
 -6 1 -10 608.932 67.4853 1
 -6 -1 -11 235.963 65.6476 1
 -6 -1 -12 8047.41 179.156 1
 -6 -1 -13 10244.8 341.447 1
 6 -1 14 157.123 69.3481 1
 -6 1 -15 5594.09 170.457 1
 6 -1 16 1286.76 81.3224 1
 -6 1 -17 6526.35 212.8 1
 -6 2 20 188.498 55.0583 1
 -6 -2 19 656.482 64.5085 1
 -6 -2 18 5498.39 155.014 1
 -6 2 17 734.13 68.5852 1
 -6 -2 16 12703.6 238.541 1
 -6 -2 15 4045.19 152.014 1
 -6 2 14 8492.19 180.137 1
 -6 2 13 4140.88 115.122 1
 -6 2 12 18225 227.243 1
 6 -2 9 17456.9 710.355 -2
 -6 2 12 17456.9 710.355 1
 -6 -2 11 3618.51 114.398 1
 6 -2 8 3981.34 186.772 -2
 -6 2 11 3981.34 186.772 1
 -6 -2 10 17472.9 247.294 1
 6 -2 7 17310.4 309.355 -2
 -6 2 10 17310.4 309.355 1
 -6 2 9 98.1455 50.4883 1
 6 -2 6 9561.91 259.217 -2
 -6 2 9 9561.91 259.217 1
 -6 2 8 4096.62 105.72 1
 6 -2 5 4551.91 188.436 -2
 -6 2 8 4551.91 188.436 1
 -6 2 7 652.62 49.8909 1
 6 -2 4 6814.78 210.644 -2
 -6 2 7 6814.78 210.644 1
 -6 2 6 23677.8 223.762 1
 6 -2 3 23886.1 475.578 -2
 -6 2 6 23886.1 475.578 1
 -6 2 5 3310.59 135.18 1
 -6 2 4 46418.9 506.166 1
 -6 -2 3 9900.89 234.273 1
 6 2 0 18887.2 685.622 -2
 -6 -2 3 18887.2 685.622 1
 -6 -2 2 1469.39 97.644 1
 6 -2 -1 3264.88 564.812 -2
 -6 2 2 3264.88 564.812 1
 -6 -2 1 9901.63 224.514 1
 6 -2 -2 7792.19 696.534 -2
 -6 2 1 7792.19 696.534 1
 -6 2 0 26461 355.826 1
 6 -2 -3 26093.1 1119.81 -2
 -6 2 0 26093.1 1119.81 1
 -6 2 -1 7248.18 159.655 1
 6 -2 -4 40785.2 1311.88 -2
 -6 2 -1 40785.2 1311.88 1
 6 2 2 1013.9 130.994 1
 6 2 3 168.262 61.1377 1
 6 2 -6 11289.2 573.474 -2
 -6 -2 -3 11289.2 573.474 1
 -6 2 -4 13666.6 251.915 1
 6 2 -7 14066.7 675.454 -2
 -6 -2 -4 14066.7 675.454 1
 -6 -2 -5 1790.65 108.457 1
 6 2 -8 4394.85 452.055 -2
 -6 -2 -5 4394.85 452.055 1
 -6 -2 -6 22220.4 427.995 1
 6 2 -9 23052.5 991.617 -2
 -6 -2 -6 23052.5 991.617 1
 -6 -2 -7 993.816 120.104 1
 -6 -2 -8 751.35 92.2668 1
 -6 -2 -9 3409.73 153.607 1
 -6 -2 -10 10394.7 234.501 1
 6 2 11 288.929 76.4084 1
 -6 -2 -12 7947.36 185.802 1
 -6 -2 -13 421.626 90.8226 1
 6 -2 14 4508.11 150.731 1
 6 2 15 2505.51 110.728 1
 -6 -2 -16 1129.79 98.1426 1
 -6 2 -17 2142.63 126.19 1
 -6 -3 20 889.854 120.778 1
 -6 3 19 300.786 51.407 1
 -6 3 18 15458.7 249.454 1
 -6 -3 17 1399.7 109.998 1
 -6 3 16 9412.09 242.201 1
 6 -3 -15 2436.51 247.234 1
 -6 3 14 389.126 63.5977 1
 -6 3 13 126.293 62.779 1
 -6 -3 12 21094.5 315.902 1
 6 -3 9 21690 505.767 -2
 -6 3 12 21690 505.767 1
 -6 3 11 7906.16 189.279 1
 6 -3 8 7550.24 305.777 -2
 -6 3 11 7550.24 305.777 1
 -6 -3 10 40416 407.877 1
 6 -3 7 41068.7 646.793 -2
 -6 3 10 41068.7 646.793 1
 -6 3 9 11547.3 240.999 1
 6 -3 6 44249.1 573.303 -2
 -6 3 9 44249.1 573.303 1
 -6 3 8 429.872 67.3394 1
 6 -3 5 1791.36 104.933 -2
 -6 3 8 1791.36 104.933 1
 -6 -3 7 632.962 68.08 1
 6 -3 4 25358.3 401.01 -2
 -6 3 7 25358.3 401.01 1
 -6 -3 6 146043 535.312 1
 6 -3 3 158884 1045.97 -2
 -6 3 6 158884 1045.97 1
 -6 3 5 17953.3 198.366 1
 6 -3 2 23696.9 358.585 -2
 -6 3 5 23696.9 358.585 1
 6 3 -4 81268 455.916 1
 6 -3 1 96168.3 1108.77 -2
 -6 3 4 96168.3 1108.77 1
 -6 -3 3 7736.66 199.6 1
 6 -3 0 92041.6 994.088 -2
 -6 3 3 92041.6 994.088 1
 -6 -3 2 73729.5 719.984 1
 6 -3 -1 56427.6 1686.64 -2
 -6 3 2 56427.6 1686.64 1
 -6 3 1 494.498 87.5712 1
 6 -3 -2 31525.4 1300.32 -2
 -6 3 1 31525.4 1300.32 1
 6 3 0 216540 1264.85 1
 6 -3 -3 165269 1973.82 -2
 -6 3 0 165269 1973.82 1
 -6 -3 -1 32661.9 384.487 1
 6 -3 -4 79982.9 1907.84 -2
 -6 3 -1 79982.9 1907.84 1
 -6 3 -2 8538.77 277.178 1
 6 -3 -5 19013.9 555.015 -2
 -6 3 -2 19013.9 555.015 1
 -6 3 -3 14123.5 427.647 1
 6 3 -6 82916.5 1194.98 -2
 -6 -3 -3 82916.5 1194.98 1
 -6 3 -4 60949.2 732.546 1
 6 3 -7 66870.8 1146.61 -2
 -6 -3 -4 66870.8 1146.61 1
 6 3 5 4056.71 230.556 1
 -6 -3 8 4296.02 282.344 -2
 6 3 5 4296.02 282.344 1
 -6 3 -6 78435.3 764.262 1
 6 3 -9 91775.8 1993.44 -2
 -6 -3 -6 91775.8 1993.44 1
 6 3 7 9237.56 238.604 1
 -6 -3 -8 187.554 79.3027 1
 -6 -3 -9 3193.98 142.39 1
 -6 -3 -10 46976.4 480.432 1
 -6 -3 -11 3024.13 134.269 1
 -6 3 -12 13988.7 400.607 1
 6 -3 13 5157.23 160.53 1
 -6 3 -14 7569.12 188.499 1
 6 -3 15 3512.98 132.305 1
 6 -3 16 14213.1 255.881 1
 -6 3 -17 2365.11 119.771 1
 -6 -4 19 503.936 48.0826 1
 -6 -4 18 12778.9 222.973 1
 -6 -4 17 14916.6 274.344 1
 -6 4 16 2060.19 132.668 1
 -6 4 15 7502.04 217.877 1
 -6 -4 14 17751.6 356.669 1
 -6 4 13 21556.8 335.987 1
 6 -4 10 26350.7 960.42 -2
 -6 4 13 26350.7 960.42 1
 -6 -4 12 18257 340.927 1
 6 -4 9 25741 555.611 -2
 -6 4 12 25741 555.611 1
 -6 -4 11 34284.3 421.548 1
 6 -4 8 58407.1 999.125 -2
 -6 4 11 58407.1 999.125 1
 6 4 -10 10692.7 293.347 1
 6 -4 7 13996.6 325.83 -2
 -6 4 10 13996.6 325.83 1
 -6 4 9 1422.4 129.468 1
 6 -4 6 5549.11 216.282 -2
 -6 4 9 5549.11 216.282 1
 -6 -4 8 90291.8 753.564 1
 6 -4 5 122373 809.222 -2
 -6 4 8 122373 809.222 1
 -6 -4 7 10704.7 215.319 1
 6 4 4 18655.1 305.947 -2
 -6 -4 7 18655.1 305.947 1
 -6 -4 6 28172.4 312.474 1
 6 4 3 41092.9 392.656 -2
 -6 -4 6 41092.9 392.656 1
 -6 -4 5 38418.5 324.191 1
 6 -4 2 64437.2 494.511 -2
 -6 4 5 64437.2 494.511 1
 -6 4 4 119364 493.108 1
 6 -4 1 141594 1001.25 -2
 -6 4 4 141594 1001.25 1
 -6 -4 3 868.016 55.5246 1
 6 -4 0 5225.05 268.754 -2
 -6 4 3 5225.05 268.754 1
 -6 -4 2 71425.9 534.823 1
 6 4 -1 92112.5 780.047 -2
 -6 -4 2 92112.5 780.047 1
 -6 4 1 51365.4 488.452 1
 6 -4 -2 80174.2 1031.6 -2
 -6 4 1 80174.2 1031.6 1
 -6 4 0 9867.14 291.592 1
 6 -4 -3 10104 439.709 -2
 -6 4 0 10104 439.709 1
 -6 4 -1 54589.2 765.867 1
 6 4 -4 114970 1072.37 -2
 -6 -4 -1 114970 1072.37 1
 6 4 2 58505 571.835 1
 6 -4 -5 80570.5 917.194 -2
 -6 4 -2 80570.5 917.194 1
 6 4 3 26948.7 407.7 1
 6 4 -6 38537.2 857.594 -2
 -6 -4 -3 38537.2 857.594 1
 6 4 4 16313 381.929 1
 6 4 -7 22966 724.496 -2
 -6 -4 -4 22966 724.496 1
 6 4 5 71132.1 830.801 1
 -6 -4 8 109466 1167.71 -2
 6 4 5 109466 1167.71 1
 -6 4 -6 10852.5 450.289 1
 -6 -4 9 14040.8 431.578 -2
 6 4 6 14040.8 431.578 1
 -6 4 -7 4537.72 214.234 1
 -6 -4 10 9707.03 459.126 -2
 6 4 7 9707.03 459.126 1
 6 4 8 73094 671.207 1
 6 4 9 28024.6 447.167 1
 6 -4 10 16164.7 378.604 1
 -6 -4 -11 8919.31 228.047 1
 6 -4 12 21297.2 422.272 1
 -6 -4 -13 430.942 70.8951 1
 6 -4 14 30208.5 364.979 1
 6 -4 15 9503.89 201.128 1
 -6 4 -16 842.317 98.535 1
 -6 5 19 1982.18 161.333 1
 -6 -5 18 5380.39 127.975 1
 -6 -5 17 1477.45 91.7079 1
 -6 -5 16 1857.08 109.732 1
 -6 -5 15 4975.54 153.021 1
 -6 -5 14 13199.8 326.401 1
 6 -5 -13 3289.41 131.429 1
 -6 -5 12 4636.69 175.876 1
 6 -5 9 6669.02 355.279 -2
 -6 5 12 6669.02 355.279 1
 -6 -5 11 80.6392 81.5124 1
 6 -5 8 1259.34 167.234 -2
 -6 5 11 1259.34 167.234 1
 -6 -5 10 2790.25 188.903 1
 6 5 7 4658.89 197.093 -2
 -6 -5 10 4658.89 197.093 1
 -6 -5 9 8061.99 286.002 1
 6 -5 6 9291.98 233.785 -2
 -6 5 9 9291.98 233.785 1
 -6 -5 8 25027.2 425.601 1
 6 5 5 25411.5 381.912 -2
 -6 -5 8 25411.5 381.912 1
 -6 -5 7 11945.7 359.696 1
 6 -5 4 27947.2 403.19 -2
 -6 5 7 27947.2 403.19 1
 -6 5 6 10031.1 331.147 1
 6 -5 3 18062.7 258.028 -2
 -6 5 6 18062.7 258.028 1
 -6 5 5 3474.58 148.219 1
 6 -5 2 5824.11 151.208 -2
 -6 5 5 5824.11 151.208 1
 -6 5 4 25871.7 319.596 1
 6 -5 1 37770 392.725 -2
 -6 5 4 37770 392.725 1
 -6 -5 3 33726.4 410.221 1
 6 5 0 35773.1 426.326 -2
 -6 -5 3 35773.1 426.326 1
 -6 5 2 22596 308.495 1
 6 -5 -1 21895.7 342.782 -2
 -6 5 2 21895.7 342.782 1
 -6 5 1 1046.74 138.766 1
 6 -5 -2 11864.7 289.55 -2
 -6 5 1 11864.7 289.55 1
 -6 5 0 92.7949 87.605 1
 6 -5 -3 14723.3 349.716 -2
 -6 5 0 14723.3 349.716 1
 -6 5 -1 26936.8 434.745 1
 6 5 -4 41286.6 698.287 -2
 -6 -5 -1 41286.6 698.287 1
 -6 5 -2 5833.14 286.388 1
 6 -5 -5 6933.76 230.927 -2
 -6 5 -2 6933.76 230.927 1
 -6 -5 -3 19686 515.656 1
 -6 -5 6 22879.5 556.94 -2
 6 5 3 22879.5 556.94 1
 -6 -5 -4 38696.3 652.38 1
 6 -5 -7 42561.7 698.204 -2
 -6 5 -4 42561.7 698.204 1
 -6 -5 -5 1266.36 167.173 1
 6 5 -8 10684.2 387.328 -2
 -6 -5 -5 10684.2 387.328 1
 6 -5 6 2363.51 250.931 1
 6 -5 -9 4940.5 308.378 -2
 -6 5 -6 4940.5 308.378 1
 6 5 7 4774.37 250.424 1
 -6 -5 10 6447.97 389.455 -2
 6 5 7 6447.97 389.455 1
 6 5 8 3721.4 218.997 1
 -6 -5 11 5521.16 471.142 -2
 6 5 8 5521.16 471.142 1
 6 5 9 7371.83 292.561 1
 6 5 10 837.435 98.5878 1
 6 -5 11 147.184 105.667 1
 6 -5 12 1904.03 107.396 1
 6 5 13 7190.02 199.627 1
 6 -5 14 2535.96 111.409 1
 6 -5 15 2493.16 117.124 1
 6 5 16 305.224 63.3835 1
 -6 -6 18 4815.92 130.454 1
 -6 -6 17 7379.51 198.422 1
 -6 6 16 1700.1 84.9053 1
 -6 -6 15 231.774 54.6079 1
 -6 -6 14 4078.34 140.052 1
 -6 -6 13 10771.2 302.945 1
 -6 -6 12 18021.5 385.01 1
 6 -6 9 30601.1 852.734 -2
 -6 6 12 30601.1 852.734 1
 -6 -6 11 3631.05 169.4 1
 6 -6 8 10785.4 431.285 -2
 -6 6 11 10785.4 431.285 1
 -6 -6 10 803.333 162.214 1
 6 -6 7 5871.44 246.506 -2
 -6 6 10 5871.44 246.506 1
 -6 -6 9 13289.9 407.302 1
 6 6 6 16847.5 360.864 -2
 -6 -6 9 16847.5 360.864 1
 -6 6 8 13169.1 417.201 1
 6 6 5 15780.3 307.767 -2
 -6 -6 8 15780.3 307.767 1
 -6 6 7 10218.3 348.259 1
 6 -6 4 12127.5 292.117 -2
 -6 6 7 12127.5 292.117 1
 -6 -6 6 10724.9 364.205 1
 6 -6 3 19878.8 343.326 -2
 -6 6 6 19878.8 343.326 1
 -6 6 5 48.4157 82.988 1
 6 6 2 1193.34 93.8449 -2
 -6 -6 5 1193.34 93.8449 1
 -6 -6 4 193.715 93.2437 1
 6 6 1 1215.45 100.972 -2
 -6 -6 4 1215.45 100.972 1
 -6 -6 3 12436.1 470.301 1
 6 -6 0 20132.5 303.087 -2
 -6 6 3 20132.5 303.087 1
 -6 -6 2 23537.1 527.535 1
 6 6 -1 24605 354.288 -2
 -6 -6 2 24605 354.288 1
 6 6 -1 4640 221.872 1
 6 6 -2 14316.2 317.823 -2
 -6 -6 1 14316.2 317.823 1
 -6 6 0 18715.1 370.545 1
 -6 -6 3 25546.5 414.55 -2
 6 6 0 25546.5 414.55 1
 -6 -6 -1 2586.48 413.727 1
 6 -6 -4 2195.23 111.177 -2
 -6 6 -1 2195.23 111.177 1
 6 -6 2 2197.03 184.483 1
 6 6 -5 2406.68 166.584 -2
 -6 -6 -2 2406.68 166.584 1
 -6 6 -3 22475.4 447.997 1
 -6 -6 6 24899.8 503.913 -2
 6 6 3 24899.8 503.913 1
 -6 6 -4 3393.99 262.456 1
 6 6 -7 8505.9 316.815 -2
 -6 -6 -4 8505.9 316.815 1
 6 -6 5 9450.08 369.731 1
 -6 -6 8 14232.1 413.421 -2
 6 6 5 14232.1 413.421 1
 6 6 6 372.875 172.042 1
 6 6 -9 7633.75 319.707 -2
 -6 -6 -6 7633.75 319.707 1
 6 -6 7 11599.9 413.585 1
 -6 -6 10 12637.9 519.548 -2
 6 6 7 12637.9 519.548 1
 6 6 8 15869.1 617.631 1
 -6 -6 11 17718.5 614.19 -2
 6 6 8 17718.5 614.19 1
 6 6 9 25289.1 519.015 1
 6 6 10 4920.01 254.83 1
 6 -6 11 302.9 69.2422 1
 6 -6 12 4605.15 147.04 1
 6 6 13 3459.06 133.941 1
 6 6 14 16122.3 234.673 1
 6 -6 15 1594.77 138.634 1
 -6 7 17 1271.38 95.3562 1
 -6 -7 16 9626.62 186.672 1
 -6 -7 15 1660.58 106.05 1
 -6 -7 14 64.1962 57.3623 1
 -6 -7 13 3123.49 136.268 1
 -6 7 12 37351.4 544.781 1
 6 -7 9 35680.5 1273.86 -2
 -6 7 12 35680.5 1273.86 1
 -6 7 11 114.659 129.632 1
 -6 -7 10 23064.6 479.983 1
 6 -7 7 30606.1 568.392 -2
 -6 7 10 30606.1 568.392 1
 -6 -7 9 7224.54 633.996 1
 6 -7 6 20660.7 373.001 -2
 -6 7 9 20660.7 373.001 1
 -6 7 8 2477.73 557.105 1
 6 7 5 3459.3 167.389 -2
 -6 -7 8 3459.3 167.389 1
 -6 7 7 30202.2 790.241 1
 6 7 4 59075.3 566.477 -2
 -6 -7 7 59075.3 566.477 1
 -6 7 6 74863.2 1763.61 1
 6 -7 3 70919.3 644.605 -2
 -6 7 6 70919.3 644.605 1
 -6 -7 5 1164.96 163.756 1
 6 7 2 2531.56 238.963 -2
 -6 -7 5 2531.56 238.963 1
 -6 7 4 25094.1 880.202 1
 6 7 1 24556.8 368.34 -2
 -6 -7 4 24556.8 368.34 1
 -6 -7 3 45855.3 1082.15 1
 6 7 0 95376.8 667.335 -2
 -6 -7 3 95376.8 667.335 1
 -6 7 2 23157.5 1551.74 1
 6 7 -1 22786.8 293.265 -2
 -6 -7 2 22786.8 293.265 1
 -6 7 1 558.856 191.047 1
 6 7 -2 10287.7 210.687 -2
 -6 -7 1 10287.7 210.687 1
 -6 7 0 105820 1428.03 1
 -6 -7 3 126601 769.749 -2
 6 7 0 126601 769.749 1
 -6 7 -1 193.625 332.892 1
 6 -7 -4 10828.2 216.677 -2
 -6 7 -1 10828.2 216.677 1
 6 -7 2 4682.83 355.048 1
 -6 -7 5 5202.25 227.485 -2
 6 7 2 5202.25 227.485 1
 6 -7 3 3816.58 329.787 1
 -6 -7 6 33123.9 553.753 -2
 6 7 3 33123.9 553.753 1
 -6 -7 -4 67010.5 1066.55 1
 -6 -7 7 85206.5 1251.41 -2
 6 7 4 85206.5 1251.41 1
 -6 -7 -5 5380.44 354.744 1
 -6 -7 8 6212.13 327.017 -2
 6 7 5 6212.13 327.017 1
 -6 7 -6 43430.3 1142.73 1
 -6 -7 9 48911.5 990.729 -2
 6 7 6 48911.5 990.729 1
 6 -7 7 6521.68 361.988 1
 -6 -7 10 15741.2 586.154 -2
 6 7 7 15741.2 586.154 1
 6 7 8 2274.01 249.091 1
 6 -7 9 8868.11 298.948 1
 6 -7 10 44951.7 545.901 1
 6 7 11 626.169 73.8056 1
 6 7 12 9565.04 167.941 1
 6 7 13 3015.03 90.9364 1
 6 7 14 7577.38 269.361 1
 -6 8 16 42.1425 54.8643 1
 -6 -8 15 6779.21 187.045 1
 -6 -8 14 4096.99 205.235 1
 -6 -8 13 3739.41 179.876 1
 -6 8 12 5961.73 270.547 1
 6 8 9 13161 458.259 -2
 -6 -8 12 13161 458.259 1
 -6 -8 11 26345.4 519.503 1
 6 -8 8 25621.2 652.598 -2
 -6 8 11 25621.2 652.598 1
 -6 -8 10 -44.7505 90.5468 1
 6 8 7 909.963 196.918 -2
 -6 -8 10 909.963 196.918 1
 -6 8 9 2551.56 298.851 1
 6 8 6 1658.72 276.043 -2
 -6 -8 9 1658.72 276.043 1
 -6 8 8 6075.59 518.909 1
 6 -8 5 17356.5 446.364 -2
 -6 8 8 17356.5 446.364 1
 -6 8 7 23068.1 838.681 1
 6 8 4 23422.4 547.339 -2
 -6 -8 7 23422.4 547.339 1
 -6 8 6 8128.01 483.761 1
 6 8 3 11379.6 485.414 -2
 -6 -8 6 11379.6 485.414 1
 -6 8 5 58750.2 2433.59 1
 -6 -8 -2 55890 656.108 -2
 6 8 -5 55890 656.108 1
 -6 8 4 9094.36 548.236 1
 6 8 1 27605.2 460.105 -2
 -6 -8 4 27605.2 460.105 1
 -6 -8 3 3827.73 340.503 1
 6 8 0 9510.55 258.313 -2
 -6 -8 3 9510.55 258.313 1
 -6 -8 2 884.787 352.078 1
 6 -8 -1 18329.3 343.483 -2
 -6 8 2 18329.3 343.483 1
 -6 8 1 41609.5 1450.97 1
 -6 -8 2 41240 498.421 -2
 6 8 -1 41240 498.421 1
 -6 8 0 11944.9 814.871 1
 -6 -8 3 15241.1 289.225 -2
 6 8 0 15241.1 289.225 1
 -6 8 -1 44375 1504.88 1
 -6 -8 4 48145.6 586.957 -2
 6 8 1 48145.6 586.957 1
 -6 8 -2 102.841 428.997 1
 6 8 -5 19844.8 367.947 -2
 -6 -8 -2 19844.8 367.947 1
 -6 8 -3 8966.39 1013.28 1
 6 8 -6 13764 350.236 -2
 -6 -8 -3 13764 350.236 1
 6 -8 4 617.256 156.24 1
 6 8 -7 10634.4 351.124 -2
 -6 -8 -4 10634.4 351.124 1
 -6 -8 -5 37067.6 806.617 1
 -6 -8 8 40564.2 719.645 -2
 6 8 5 40564.2 719.645 1
 6 8 6 53.6782 151.677 1
 6 8 7 2083.03 225.631 1
 6 8 -10 2764.4 260.799 -2
 -6 -8 -7 2764.4 260.799 1
 6 8 8 766.375 125.611 1
 6 8 -11 11221.5 383.572 -2
 -6 -8 -8 11221.5 383.572 1
 6 -8 9 33826.3 532.62 1
 6 8 -12 27858.4 624.654 -2
 -6 -8 -9 27858.4 624.654 1
 6 -8 10 604.407 75.6654 1
 6 -8 11 33487.7 306.597 1
 6 8 12 83.286 35.0652 1
 -6 -8 -13 430.93 65.1126 1
 -6 -9 14 5922.57 162.177 1
 -6 9 13 1804.26 125.751 1
 -6 9 12 2418.9 148.538 1
 6 -9 9 1657.32 315.334 -2
 -6 9 12 1657.32 315.334 1
 -6 -9 11 7482.55 422.871 1
 6 9 8 8821.66 438.345 -2
 -6 -9 11 8821.66 438.345 1
 -6 9 10 564.402 178.535 1
 6 9 7 812.665 154.187 -2
 -6 -9 10 812.665 154.187 1
 -6 9 9 194.387 156.061 1
 6 -9 6 392.682 129.925 -2
 -6 9 9 392.682 129.925 1
 -6 9 8 9038.22 950.38 1
 6 9 5 9716.01 308.429 -2
 -6 -9 8 9716.01 308.429 1
 -6 -9 7 4187.37 635.686 1
 6 -9 4 4806.49 401.631 -2
 -6 9 7 4806.49 401.631 1
 -6 9 6 988.972 289.931 1
 6 -9 3 1289.59 294.331 -2
 -6 9 6 1289.59 294.331 1
 -6 -9 5 4855.63 523.701 1
 -6 -9 -2 6001.2 311.257 -2
 6 9 -5 6001.2 311.257 1
 -6 9 4 1771.69 375.742 1
 -6 -9 -1 3396.64 200.08 -2
 6 9 -4 3396.64 200.08 1
 -6 9 3 2688.24 285.426 1
 -6 -9 0 6474.08 249.448 -2
 6 9 -3 6474.08 249.448 1
 -6 9 2 17767.4 1444.26 1
 6 9 -1 17601.2 337.779 -2
 -6 -9 2 17601.2 337.779 1
 -6 9 1 9763.42 745.909 1
 -6 -9 2 13384.6 327.341 -2
 6 9 -1 13384.6 327.341 1
 -6 9 0 9966.64 1095.73 1
 6 9 -3 11020.1 302.989 -2
 -6 -9 0 11020.1 302.989 1
 -6 9 -1 4985.06 815.599 1
 6 -9 -4 4307.61 176.397 -2
 -6 9 -1 4307.61 176.397 1
 -6 -9 -2 5006.55 541.811 1
 -6 -9 5 5508.65 328.39 -2
 6 9 2 5508.65 328.39 1
 -6 9 -3 814.798 308.501 1
 -6 -9 6 1555.57 278.882 -2
 6 9 3 1555.57 278.882 1
 -6 -9 -4 2455.28 306.219 1
 -6 9 7 3971.92 242.617 -2
 6 -9 4 3971.92 242.617 1
 -6 -9 -5 760.922 357.018 1
 6 9 -8 4101.48 200.77 -2
 -6 -9 -5 4101.48 200.77 1
 -6 -9 9 315.076 92.8211 -2
 6 9 6 315.076 92.8211 1
 6 9 7 221.328 100.304 1
 6 9 -10 386.01 108.859 -2
 -6 -9 -7 386.01 108.859 1
 6 -9 8 3979.92 186.386 1
 6 9 -11 6681.38 253.352 -2
 -6 -9 -8 6681.38 253.352 1
 6 -9 9 464.582 64.0637 1
 6 9 10 2201.37 91.7902 1
 -6 -9 -11 1040.31 64.8079 1
 6 9 12 686.608 125.324 1
 -6 -10 13 1444.6 115.68 1
 -6 -10 12 2998.33 156.246 1
 -6 -10 11 152.77 89.5319 1
 6 10 8 4951.71 286.902 -2
 -6 -10 11 4951.71 286.902 1
 -6 10 10 7859.79 385.447 1
 6 10 7 8007.75 383.407 -2
 -6 -10 10 8007.75 383.407 1
 -6 10 9 8172.54 433.865 1
 6 10 6 9062.93 319.711 -2
 -6 -10 9 9062.93 319.711 1
 6 -10 5 14575.4 346.364 -2
 -6 10 8 14575.4 346.364 1
 -6 -10 7 3720.73 538.197 1
 6 10 4 6647.84 258.06 -2
 -6 -10 7 6647.84 258.06 1
 -6 -10 6 1123.51 393.481 1
 6 10 3 1942.72 163.848 -2
 -6 -10 6 1942.72 163.848 1
 6 -10 2 17622.8 385.936 -2
 -6 10 5 17622.8 385.936 1
 6 10 1 14018.3 358.502 -2
 -6 -10 4 14018.3 358.502 1
 -6 -10 3 2930.6 595.678 1
 6 10 0 3300.29 201.021 -2
 -6 -10 3 3300.29 201.021 1
 -6 -10 2 10536.6 542.944 1
 -6 10 1 10593.5 349.495 -2
 6 -10 -2 10593.5 349.495 1
 6 10 -2 4048.11 237.511 -2
 -6 -10 1 4048.11 237.511 1
 6 10 -3 2953.55 197.87 -2
 -6 -10 0 2953.55 197.87 1
 -6 -10 -1 319.219 388.409 1
 6 10 -4 4932.19 245.613 -2
 -6 -10 -1 4932.19 245.613 1
 -6 -10 -2 28265.8 1546.88 1
 -6 10 5 31579.1 572.778 -2
 6 -10 2 31579.1 572.778 1
 -6 -10 -3 1289.81 282.884 1
 6 -10 -6 2050.46 155.168 -2
 -6 10 -3 2050.46 155.168 1
 -6 -10 -4 6233.43 694.265 1
 -6 10 7 8464.68 222.818 -2
 6 -10 4 8464.68 222.818 1
 -6 -10 -5 375.664 283.737 1
 6 -10 -8 5074.63 191.125 -2
 -6 10 -5 5074.63 191.125 1
 6 -10 6 7700.58 533.275 1
 -6 -10 9 8465.65 193.804 -2
 6 10 6 8465.65 193.804 1
 6 10 7 2366.73 129.663 1
 6 10 -10 4714.48 198.65 -2
 -6 -10 -7 4714.48 198.65 1
 -6 -10 -8 16227.9 294.646 1
 6 -10 -11 13863.5 342.615 -2
 -6 10 -8 13863.5 342.615 1
 6 -10 9 781.925 57.0886 1
 6 -10 10 716.427 96.2619 1
 -6 -11 10 5089.94 335.066 1
 6 11 7 3611.11 193.075 -2
 -6 -11 10 3611.11 193.075 1
 -6 -11 9 17373.8 543.406 1
 6 11 6 15421.3 347.324 -2
 -6 -11 9 15421.3 347.324 1
 -6 11 -5 815.772 113.269 -2
 6 -11 -8 815.772 113.269 1
 6 11 -7 8510.67 500.251 1
 6 11 4 15208.7 294.135 -2
 -6 -11 7 15208.7 294.135 1
 6 11 -6 12131.8 526.658 1
 6 11 3 26387 403.508 -2
 -6 -11 6 26387 403.508 1
 -6 -11 5 6371 652.387 1
 6 11 2 7419.74 237.175 -2
 -6 -11 5 7419.74 237.175 1
 -6 -11 4 7422.91 746.133 1
 6 11 1 15066.9 338.186 -2
 -6 -11 4 15066.9 338.186 1
 -6 -11 3 44596.7 1746.26 1
 -6 11 0 53563.6 1038.96 -2
 6 -11 -3 53563.6 1038.96 1
 -6 11 1 5009.24 317.696 -2
 6 -11 -2 5009.24 317.696 1
 -6 -11 1 3778.89 301.59 1
 6 11 -2 5235.94 347.588 -2
 -6 -11 1 5235.94 347.588 1
 -6 -11 0 18312.1 1195.7 1
 6 11 -3 35392.7 642.195 -2
 -6 -11 0 35392.7 642.195 1
 -6 -11 -1 29201.5 1417.89 1
 -6 11 4 30037.5 527.237 -2
 6 -11 1 30037.5 527.237 1
 -6 -11 -2 2403.12 313.18 1
 6 11 -5 4011.56 214.357 -2
 -6 -11 -2 4011.56 214.357 1
 -6 -11 -3 34968.5 1371.39 1
 -6 11 6 43953.4 533.29 -2
 6 -11 3 43953.4 533.29 1
 6 11 4 9027.98 552.318 1
 -6 11 7 14592.3 271.588 -2
 6 -11 4 14592.3 271.588 1
 -6 11 -5 156.081 179.446 1
 6 -11 -8 217.24 81.5736 -2
 -6 11 -5 217.24 81.5736 1
 6 -11 -9 16632.6 316.356 -2
 -6 11 -6 16632.6 316.356 1
 -6 -11 -7 15282.9 624.172 1
 6 11 -10 22238.5 398.305 -2
 -6 -11 -7 22238.5 398.305 1
 -6 -11 -8 234.128 77.1312 1
 -6 12 -4 2386.11 190.92 -2
 6 -12 -7 2386.11 190.92 1
 6 12 3 1353.37 154.847 -2
 -6 -12 6 1353.37 154.847 1
 6 12 -5 12264.6 581.797 1
 -6 12 -2 19585.5 481.997 -2
 6 -12 -5 19585.5 481.997 1
 6 12 -4 3769.32 403.244 1
 -6 12 -1 7364.81 327.326 -2
 6 -12 -4 7364.81 327.326 1
 6 12 -3 117.813 166.685 1
 -6 12 0 1713.64 199.129 -2
 6 -12 -3 1713.64 199.129 1
 -6 -12 2 -182.291 204.824 1
 6 12 -1 6657.43 273.898 -2
 -6 -12 2 6657.43 273.898 1
 -6 -12 1 19149.7 998.287 1
 -6 -12 2 22384 418.179 -2
 6 12 -1 22384 418.179 1
 -6 -12 0 4458.53 259.702 1
 6 12 -3 5297.08 234.203 -2
 -6 -12 0 5297.08 234.203 1
 -6 -12 -1 9738.13 681.311 1
 -6 12 4 13763.1 301.222 -2
 6 -12 1 13763.1 301.222 1
 6 12 2 6557.46 293.394 1
 6 12 -5 11799.1 289.858 -2
 -6 -12 -2 11799.1 289.858 1
 6 12 3 1257.04 121.449 1
 6 12 -6 2549.01 172.049 -2
 -6 -12 -3 2549.01 172.049 1
 -6 12 7 994.938 111.962 -2
 6 -12 4 994.938 111.962 1
 -7 0 19 14292.2 361.2 1
 -7 0 17 3666.86 204.768 1
 -7 0 15 3658.16 221.497 1
 -7 0 13 158951 867.197 1
 -7 0 11 6946.98 176.978 1
 -7 0 9 148182 672.16 1
 -7 0 7 160042 598.786 1
 -7 0 5 8475.3 211.185 1
 -7 0 3 48101.9 756.873 1
 -7 0 1 17414.6 380.364 1
 -7 0 -1 20306.9 318.165 1
 -7 0 -3 151517 1133.72 1
 -7 0 -5 26918.7 436.215 1
 -7 0 -7 119262 931.089 1
 -7 0 -9 147188 1042.48 1
 -7 0 -11 7893.69 267.224 1
 7 0 13 44744.9 644.915 1
 7 0 15 8972.21 276.033 1
 7 0 17 1587.27 163.833 1
 -7 1 20 4290.17 147.064 1
 -7 -1 19 2446.82 99.8136 1
 -7 1 18 1180.69 105.52 1
 -7 -1 17 334.783 61.4842 1
 -7 1 16 22021.5 305.693 1
 -7 1 15 7662.04 336.384 1
 -7 1 14 8656.61 168.75 1
 -7 1 13 7371.46 147.353 1
 -7 1 12 2261.35 88.2328 1
 -7 -1 11 14636.4 198.458 1
 7 -1 8 23763.6 642.348 -2
 -7 1 11 23763.6 642.348 1
 -7 -1 10 39193.7 330.603 1
 7 -1 7 42305.5 509.853 -2
 -7 1 10 42305.5 509.853 1
 -7 -1 9 45910.3 348.07 1
 7 -1 6 47130.6 398.96 -2
 -7 1 9 47130.6 398.96 1
 -7 -1 8 28560.1 244.797 1
 7 -1 5 29943.7 290.373 -2
 -7 1 8 29943.7 290.373 1
 -7 1 7 7366.89 126.388 1
 7 1 4 17746.1 264.553 -2
 -7 -1 7 17746.1 264.553 1
 -7 -1 6 4618.33 106.48 1
 7 -1 3 9143.72 189.813 -2
 -7 1 6 9143.72 189.813 1
 -7 -1 5 32180.1 390.045 1
 7 -1 2 41746.9 358.991 -2
 -7 1 5 41746.9 358.991 1
 -7 1 4 41514.4 403.328 1
 7 -1 1 49190.7 437.737 -2
 -7 1 4 49190.7 437.737 1
 -7 -1 3 13792.1 316.462 1
 7 -1 0 12507.1 374.197 -2
 -7 1 3 12507.1 374.197 1
 -7 -1 2 1128.06 108.678 1
 7 1 -1 3684.22 240.273 -2
 -7 -1 2 3684.22 240.273 1
 -7 1 1 5552.93 226.451 1
 7 1 -2 4657.53 264.013 -2
 -7 -1 1 4657.53 264.013 1
 7 1 0 329.681 57.3509 1
 7 1 -3 7709.82 317.167 -2
 -7 -1 0 7709.82 317.167 1
 -7 -1 -1 21351.7 337.939 1
 7 1 -4 41308.6 551.68 -2
 -7 -1 -1 41308.6 551.68 1
 -7 1 -2 21537.4 314.11 1
 7 1 -5 38458.3 471.492 -2
 -7 -1 -2 38458.3 471.492 1
 -7 1 -3 9818.26 183.656 1
 7 1 -6 13646.4 339.255 -2
 -7 -1 -3 13646.4 339.255 1
 -7 1 -4 23096.9 317.008 1
 -7 -1 7 28235.8 581.402 -2
 7 1 4 28235.8 581.402 1
 -7 -1 -5 6153.91 152.485 1
 7 1 -8 22205.9 811.904 -2
 -7 -1 -5 22205.9 811.904 1
 -7 -1 -6 9073.05 230.614 1
 -7 -1 -7 13145.2 285.683 1
 -7 -1 -8 24380.7 346.453 1
 -7 -1 -9 1429.81 108.951 1
 -7 -1 -10 4577.74 168.348 1
 -7 -1 -11 294.982 73.6681 1
 -7 -1 -12 825.377 124.548 1
 7 -1 13 13180.9 254.864 1
 7 -1 14 13078.8 244.223 1
 -7 -1 -15 1136.03 83.9934 1
 7 -1 16 2100.07 118.656 1
 -7 -2 20 126.814 75.7882 1
 -7 2 19 3054.51 111.972 1
 -7 -2 18 5970.41 157.287 1
 -7 -2 17 11735 247.81 1
 -7 -2 16 5995.68 180.972 1
 -7 2 15 967.003 168.491 1
 -7 2 14 1660.53 97.4531 1
 -7 2 13 7419.52 168.39 1
 -7 2 12 134.008 50.7765 1
 -7 -2 11 24673.4 287.53 1
 7 -2 8 23324.9 646.2 -2
 -7 2 11 23324.9 646.2 1
 -7 -2 10 7679.73 161.73 1
 7 -2 7 9248.63 304.921 -2
 -7 2 10 9248.63 304.921 1
 -7 -2 9 413.851 51.4926 1
 7 -2 6 374.984 117.096 -2
 -7 2 9 374.984 117.096 1
 -7 2 8 8855.93 142.818 1
 7 -2 5 12284.2 283.422 -2
 -7 2 8 12284.2 283.422 1
 -7 2 7 46159.4 318.204 1
 7 2 4 46141 470.972 -2
 -7 -2 7 46141 470.972 1
 -7 2 6 2903.3 87.7038 1
 7 -2 3 4336.5 138.195 -2
 -7 2 6 4336.5 138.195 1
 -7 2 5 28585.6 269.608 1
 7 -2 2 31193.3 325.658 -2
 -7 2 5 31193.3 325.658 1
 -7 -2 4 1685.4 91.279 1
 7 -2 1 15298.2 260.389 -2
 -7 2 4 15298.2 260.389 1
 -7 -2 3 1536.29 74.5141 1
 7 -2 0 3517.92 287.839 -2
 -7 2 3 3517.92 287.839 1
 -7 2 2 6061.91 153.865 1
 7 -2 -1 19663.7 410.236 -2
 -7 2 2 19663.7 410.236 1
 -7 2 1 32022.1 316.832 1
 7 2 -2 30368.5 925.944 -2
 -7 -2 1 30368.5 925.944 1
 -7 2 0 5322.99 182.155 1
 7 2 -3 5863.46 292.075 -2
 -7 -2 0 5863.46 292.075 1
 -7 2 -1 36835.3 442.596 1
 7 2 -4 33612.3 522.498 -2
 -7 -2 -1 33612.3 522.498 1
 -7 -2 -2 25.5968 71.1966 1
 7 2 -5 15420.3 402.301 -2
 -7 -2 -2 15420.3 402.301 1
 -7 -2 -3 2758.5 146.317 1
 7 2 -6 4289.5 284.675 -2
 -7 -2 -3 4289.5 284.675 1
 -7 -2 -4 3277.22 163.885 1
 7 2 -7 27109.4 654.152 -2
 -7 -2 -4 27109.4 654.152 1
 -7 -2 -5 8914.55 227.987 1
 7 2 -8 13296.6 450.623 -2
 -7 -2 -5 13296.6 450.623 1
 -7 -2 -6 42.8707 73.6503 1
 7 2 -9 442.68 237.626 -2
 -7 -2 -6 442.68 237.626 1
 -7 -2 -7 2558.24 146.117 1
 -7 -2 -8 1684.8 144.127 1
 -7 -2 -9 170.349 75.4105 1
 -7 -2 -10 3182.32 153.067 1
 -7 -2 -11 13563.3 256.181 1
 -7 -2 -12 2340.98 190.917 1
 7 -2 13 37.2483 62.8707 1
 7 -2 14 587.255 74.468 1
 -7 -2 -15 1608.67 96.4568 1
 -7 2 -16 6538.14 179.071 1
 -7 3 19 291.646 49.8853 1
 -7 -3 18 787.909 63.3801 1
 -7 -3 17 7344.35 173.487 1
 -7 -3 16 4196.19 141.055 1
 -7 -3 15 16315.3 308.999 1
 -7 -3 14 916.902 90.0632 1
 7 -3 -13 793.08 77.5655 1
 -7 3 12 3752.04 120.419 1
 -7 -3 11 71173.5 482.92 1
 7 -3 8 75842.5 1720.22 -2
 -7 3 11 75842.5 1720.22 1
 -7 -3 10 14803.4 247.131 1
 7 3 7 28182.2 621.873 -2
 -7 -3 10 28182.2 621.873 1
 -7 -3 9 20969.4 307.797 1
 7 3 6 25074.7 420.2 -2
 -7 -3 9 25074.7 420.2 1
 -7 3 8 1100.74 83.1069 1
 7 -3 5 22380.1 335.192 -2
 -7 3 8 22380.1 335.192 1
 -7 -3 7 29989.6 309.45 1
 7 -3 4 31712.1 335.871 -2
 -7 3 7 31712.1 335.871 1
 -7 3 6 6745.49 172.541 1
 7 -3 3 6965.36 166.65 -2
 -7 3 6 6965.36 166.65 1
 -7 3 5 185705 688.819 1
 7 -3 2 201793 771.886 -2
 -7 3 5 201793 771.886 1
 -7 -3 4 45228.9 380.886 1
 7 -3 1 122970 645.551 -2
 -7 3 4 122970 645.551 1
 -7 -3 3 16340.6 206.473 1
 7 -3 0 20808.1 311.419 -2
 -7 3 3 20808.1 311.419 1
 -7 3 2 14259.5 182.872 1
 7 -3 -1 65056.8 794.161 -2
 -7 3 2 65056.8 794.161 1
 -7 3 1 130823 745.176 1
 7 -3 -2 129452 883.784 -2
 -7 3 1 129452 883.784 1
 -7 3 0 13551.7 255.77 1
 7 -3 -3 19323 404.999 -2
 -7 3 0 19323 404.999 1
 -7 3 -1 187666 1613.42 1
 7 3 -4 193804 1220.61 -2
 -7 -3 -1 193804 1220.61 1
 7 3 2 27338.9 567.956 1
 7 -3 -5 122513 1289.4 -2
 -7 3 -2 122513 1289.4 1
 -7 3 -3 1779.87 154.531 1
 7 3 -6 4090.69 242.588 -2
 -7 -3 -3 4090.69 242.588 1
 -7 3 -4 5668.94 224.695 1
 -7 -3 7 17386.4 474.765 -2
 7 3 4 17386.4 474.765 1
 -7 3 -5 49409.2 616.503 1
 7 3 -8 53077.8 876.066 -2
 -7 -3 -5 53077.8 876.066 1
 7 3 6 8351.28 357.415 1
 7 3 -9 18185.4 642.193 -2
 -7 -3 -6 18185.4 642.193 1
 7 3 7 29447.4 623.851 1
 -7 3 -8 19225.6 437.965 1
 -7 -3 -9 11610 344.67 1
 -7 3 -10 3085.15 138.721 1
 -7 3 -11 21492.7 473.028 1
 7 -3 12 11605.5 256.819 1
 -7 3 -13 5197.29 164.298 1
 -7 -3 -14 4107.65 150.089 1
 -7 -3 -15 8143.98 195.165 1
 -7 3 -16 283.029 56.7572 1
 -7 4 19 13026.7 236.408 1
 -7 -4 18 11339.3 196.546 1
 -7 -4 17 4944.23 157.323 1
 -7 4 16 17505 262.549 1
 -7 -4 15 3751.3 124.522 1
 7 4 -14 607.315 148.78 1
 -7 -4 13 50048.3 423.433 1
 -7 -4 12 30711 347.171 1
 -7 -4 11 6774.29 171.352 1
 7 -4 8 6807.51 342.889 -2
 -7 4 11 6807.51 342.889 1
 -7 4 10 36114.9 499.951 1
 7 4 7 54347.4 583.43 -2
 -7 -4 10 54347.4 583.43 1
 -7 4 9 18413.7 359.609 1
 7 -4 6 24861.2 410.337 -2
 -7 4 9 24861.2 410.337 1
 -7 -4 8 4244.38 170.556 1
 7 -4 5 12587.4 275.166 -2
 -7 4 8 12587.4 275.166 1
 -7 4 7 55334.6 672.48 1
 7 -4 4 62641.8 455.466 -2
 -7 4 7 62641.8 455.466 1
 -7 -4 6 80401 729.559 1
 7 -4 3 123165 578.748 -2
 -7 4 6 123165 578.748 1
 -7 -4 5 9640.51 216.733 1
 7 -4 2 13379.1 205.721 -2
 -7 4 5 13379.1 205.721 1
 -7 -4 4 17987.2 261.159 1
 7 -4 1 23751.4 287.095 -2
 -7 4 4 23751.4 287.095 1
 -7 -4 3 64160.1 642.941 1
 7 4 0 72229.2 423.454 -2
 -7 -4 3 72229.2 423.454 1
 -7 4 2 21661.3 406.115 1
 7 -4 -1 40110.2 332.154 -2
 -7 4 2 40110.2 332.154 1
 -7 4 1 43152.8 488.032 1
 7 -4 -2 49185.5 464.404 -2
 -7 4 1 49185.5 464.404 1
 7 4 0 26267.4 419.308 1
 7 4 -3 51860.5 717.832 -2
 -7 -4 0 51860.5 717.832 1
 -7 4 -1 15899.3 519.155 1
 7 -4 -4 23840.5 386.471 -2
 -7 4 -1 23840.5 386.471 1
 7 4 2 8276.01 263.021 1
 7 -4 -5 12984 400.907 -2
 -7 4 -2 12984 400.907 1
 -7 4 -3 104002 894.972 1
 7 -4 -6 146601 2128.58 -2
 -7 4 -3 146601 2128.58 1
 7 4 4 20939.5 630.023 1
 7 -4 -7 39846.2 900.174 -2
 -7 4 -4 39846.2 900.174 1
 -7 4 -5 20546.2 449.346 1
 7 4 -8 21389.5 589.969 -2
 -7 -4 -5 21389.5 589.969 1
 7 4 6 15549.3 478.027 1
 7 4 -9 22323.8 638.907 -2
 -7 -4 -6 22323.8 638.907 1
 7 -4 7 43996.4 590.73 1
 7 4 -10 65677.3 1279.38 -2
 -7 -4 -7 65677.3 1279.38 1
 7 4 8 731.905 125.747 1
 7 -4 9 55709.6 733.33 1
 7 4 10 30616.9 448.63 1
 7 4 11 891.495 130.835 1
 7 -4 12 10737.4 247.581 1
 7 -4 13 34312.4 473.865 1
 7 -4 14 4357.77 173.117 1
 7 -4 15 15379.1 239.402 1
 -7 4 -16 8662.25 199.628 1
 -7 5 18 1906.16 96.7817 1
 -7 -5 17 5182.68 142.39 1
 -7 -5 16 82.9318 49.7731 1
 -7 -5 15 10980.4 234.916 1
 -7 -5 14 4186.95 148.808 1
 -7 5 13 38374.9 849.91 1
 -7 -5 12 4046.14 132.904 1
 7 -5 9 9279.38 698.5 -2
 -7 5 12 9279.38 698.5 1
 -7 -5 11 1627.12 133.505 1
 7 5 8 7327.58 306.116 -2
 -7 -5 11 7327.58 306.116 1
 -7 -5 10 2336.54 172.569 1
 7 5 7 5942.6 274.613 -2
 -7 -5 10 5942.6 274.613 1
 -7 -5 9 23676.8 448.316 1
 7 -5 6 23603 448.837 -2
 -7 5 9 23603 448.837 1
 -7 -5 8 16308.1 447.711 1
 7 -5 5 16205.4 361.058 -2
 -7 5 8 16205.4 361.058 1
 -7 -5 7 18300.8 370.743 1
 7 -5 4 24872.2 431.315 -2
 -7 5 7 24872.2 431.315 1
 -7 -5 6 1928.78 138.003 1
 7 5 3 9470.68 194.966 -2
 -7 -5 6 9470.68 194.966 1
 -7 -5 5 395.339 90.5013 1
 7 -5 2 6007.31 147.041 -2
 -7 5 5 6007.31 147.041 1
 -7 -5 4 7265.18 249.898 1
 7 5 1 11639.5 203.86 -2
 -7 -5 4 11639.5 203.86 1
 -7 -5 3 9887.25 325.151 1
 7 5 0 10459.8 182.459 -2
 -7 -5 3 10459.8 182.459 1
 -7 -5 2 30634.5 490.333 1
 7 5 -1 29455.8 324.795 -2
 -7 -5 2 29455.8 324.795 1
 -7 5 1 824.573 131.88 1
 7 -5 -2 13573.4 243.373 -2
 -7 5 1 13573.4 243.373 1
 7 5 0 2638.71 315.655 1
 7 -5 -3 5831.5 192.801 -2
 -7 5 0 5831.5 192.801 1
 -7 5 -1 9944.82 369.731 1
 7 -5 -4 11574.8 287.627 -2
 -7 5 -1 11574.8 287.627 1
 -7 5 -2 13802.1 464.427 1
 -7 -5 5 12448.2 347.026 -2
 7 5 2 12448.2 347.026 1
 7 5 3 18074.8 528.24 1
 -7 -5 6 18167.2 422.833 -2
 7 5 3 18167.2 422.833 1
 7 5 4 12924 423.666 1
 7 -5 -7 19464.3 418.524 -2
 -7 5 -4 19464.3 418.524 1
 -7 5 -5 177.993 127.89 1
 7 -5 -8 6444.78 307.423 -2
 -7 5 -5 6444.78 307.423 1
 7 5 6 2454.43 262.823 1
 7 -5 -9 10665.5 402.925 -2
 -7 5 -6 10665.5 402.925 1
 7 -5 7 10161.8 376.675 1
 7 -5 -10 9069.8 569.648 -2
 -7 5 -7 9069.8 569.648 1
 7 -5 8 15969.1 385.422 1
 7 -5 9 13102.6 326.848 1
 -7 5 -10 1466.94 157.472 1
 7 5 11 24.2307 83.3507 1
 7 -5 12 1673.83 110.296 1
 -7 5 -13 2900.22 104.831 1
 -7 -5 -14 5706.31 169.23 1
 -7 5 -15 1032.32 95.8493 1
 -7 6 17 6942.33 156.596 1
 -7 -6 16 494.919 60.3126 1
 -7 -6 15 -23.995 54.6501 1
 -7 -6 14 12753.9 247.099 1
 -7 6 13 8835.53 212.059 1
 -7 -6 12 16939.6 340.358 1
 -7 6 11 7382.32 219.36 1
 7 -6 8 9210.22 401.745 -2
 -7 6 11 9210.22 401.745 1
 -7 6 10 340.9 99.2456 1
 7 -6 7 929.512 195.595 -2
 -7 6 10 929.512 195.595 1
 -7 -6 9 225.597 151.147 1
 7 -6 6 152.899 130.358 -2
 -7 6 9 152.899 130.358 1
 -7 -6 8 14902.7 402.647 1
 -7 -6 -5 17443.1 390.559 -2
 7 6 -8 17443.1 390.559 1
 -7 -6 7 16793.9 475.2 1
 -7 -6 -4 23041.2 419.477 -2
 7 6 -7 23041.2 419.477 1
 -7 -6 6 1790.02 236.672 1
 7 -6 3 4798.28 187.542 -2
 -7 6 6 4798.28 187.542 1
 -7 6 5 10601.7 480.841 1
 -7 -6 -2 15570.7 290.97 -2
 7 6 -5 15570.7 290.97 1
 -7 -6 4 3486.43 324.643 1
 7 6 1 4476.35 143.065 -2
 -7 -6 4 4476.35 143.065 1
 -7 -6 3 835.279 199.864 1
 7 6 0 2370.29 107.453 -2
 -7 -6 3 2370.29 107.453 1
 -7 6 2 10440.2 1106.06 1
 7 6 -1 12857.5 242.195 -2
 -7 -6 2 12857.5 242.195 1
 -7 6 1 3766.28 732.11 1
 -7 -6 2 9326.34 217.638 -2
 7 6 -1 9326.34 217.638 1
 -7 -6 0 4243.36 509.258 1
 -7 -6 3 3787.09 166.803 -2
 7 6 0 3787.09 166.803 1
 -7 6 -1 627.775 230.891 1
 -7 -6 4 2397.31 167.163 -2
 7 6 1 2397.31 167.163 1
 7 6 2 10313.5 424.99 1
 7 -6 -5 13535.7 355.436 -2
 -7 6 -2 13535.7 355.436 1
 -7 6 -3 6981.89 321.04 1
 7 6 -6 7587.44 306.002 -2
 -7 -6 -3 7587.44 306.002 1
 7 6 4 16234.7 492.938 1
 -7 -6 7 22262.9 503.668 -2
 7 6 4 22262.9 503.668 1
 -7 6 -5 11749.6 463.753 1
 7 6 -8 16388.7 449.607 -2
 -7 -6 -5 16388.7 449.607 1
 7 6 6 348.135 168.964 1
 -7 -6 9 213.538 129.723 -2
 7 6 6 213.538 129.723 1
 7 -6 7 1500.02 171.944 1
 -7 -6 10 1600.15 187.353 -2
 7 6 7 1600.15 187.353 1
 7 -6 8 4604.01 384.674 1
 -7 -6 11 7210.47 644.986 -2
 7 6 8 7210.47 644.986 1
 7 6 9 7079.52 290.961 1
 7 -6 10 7943.28 211.804 1
 7 -6 11 3524.19 129.485 1
 7 -6 12 -55.8125 63.992 1
 7 6 13 2151.85 88.7361 1
 7 6 14 5685.81 238.314 1
 -7 7 16 1635.05 141.912 1
 -7 -7 15 7763.66 226.138 1
 -7 -7 14 917.941 100.718 1
 -7 -7 13 3492.83 138.519 1
 -7 -7 12 8980.21 275.858 1
 7 -7 9 11479.3 717.355 -2
 -7 7 12 11479.3 717.355 1
 -7 -7 11 41356 632.676 1
 7 -7 8 39513.8 926.454 -2
 -7 7 11 39513.8 926.454 1
 -7 7 10 472.342 159.966 1
 -7 7 9 4263.84 238.286 1
 7 -7 6 4718.49 271.182 -2
 -7 7 9 4718.49 271.182 1
 -7 -7 8 6025.2 281.762 1
 7 -7 5 25224.3 532.153 -2
 -7 7 8 25224.3 532.153 1
 -7 7 7 29759 1757.73 1
 7 -7 4 37054.6 541.896 -2
 -7 7 7 37054.6 541.896 1
 -7 -7 6 2422.85 414.534 1
 7 7 3 3665.23 195.135 -2
 -7 -7 6 3665.23 195.135 1
 -7 -7 5 109475 1597.12 1
 7 -7 2 115053 976.527 -2
 -7 7 5 115053 976.527 1
 -7 7 4 768.452 210.36 1
 7 7 1 25699 412.226 -2
 -7 -7 4 25699 412.226 1
 -7 7 3 187.072 205.666 1
 7 -7 0 3906.73 157.954 -2
 -7 7 3 3906.73 157.954 1
 -7 -7 2 17223.2 688.955 1
 -7 -7 1 38064.2 435.737 -2
 7 7 -2 38064.2 435.737 1
 -7 7 1 56019.2 2572.18 1
 7 7 -2 55530.5 520.186 -2
 -7 -7 1 55530.5 520.186 1
 -7 7 0 9824.22 1133.81 1
 -7 -7 3 9051.76 224.589 -2
 7 7 0 9051.76 224.589 1
 7 7 1 61908.6 1124.43 1
 -7 -7 4 57049.4 594.908 -2
 7 7 1 57049.4 594.908 1
 -7 -7 -2 17394.6 559.506 1
 7 -7 -5 60328.4 713 -2
 -7 7 -2 60328.4 713 1
 7 7 3 3435 391.113 1
 -7 -7 6 4246.83 224.403 -2
 7 7 3 4246.83 224.403 1
 -7 7 -4 8527.27 477.252 1
 -7 -7 7 21407.5 448.61 -2
 7 7 4 21407.5 448.61 1
 7 -7 5 52880.1 958.358 1
 -7 -7 8 55774.6 1016.2 -2
 7 7 5 55774.6 1016.2 1
 7 -7 6 269.615 153.725 1
 -7 -7 9 3047.2 283.707 -2
 7 7 6 3047.2 283.707 1
 7 7 7 21212.5 781.757 1
 7 7 8 6505.61 342.55 1
 -7 -7 11 21607.5 624.481 -2
 7 7 8 21607.5 624.481 1
 7 -7 9 11082.8 271.092 1
 7 7 10 6640.81 177.986 1
 -7 -7 -11 30392.4 402.214 1
 7 7 12 342.205 60.8875 1
 7 7 13 3067.26 130.654 1
 -7 -8 15 368.756 58.7069 1
 -7 -8 14 928.469 93.3675 1
 -7 -8 13 4723.83 199.022 1
 -7 8 12 19352.6 407.583 1
 -7 -8 11 5135.23 306.866 1
 7 -8 8 4953.68 531.546 -2
 -7 8 11 4953.68 531.546 1
 -7 -8 10 29523.9 733.095 1
 7 -8 7 27088.8 1155.55 -2
 -7 8 10 27088.8 1155.55 1
 -7 -8 9 1790.12 228.642 1
 -7 8 8 808.391 357.49 1
 -7 -8 -5 680.565 278.849 -2
 7 8 -8 680.565 278.849 1
 -7 -8 7 9097.85 670.511 1
 7 -8 4 19687.5 670.465 -2
 -7 8 7 19687.5 670.465 1
 -7 -8 6 30422.5 1215.18 1
 7 8 3 32713.1 546.861 -2
 -7 -8 6 32713.1 546.861 1
 -7 -8 5 239.282 285.074 1
 7 8 2 2682.06 191.219 -2
 -7 -8 5 2682.06 191.219 1
 -7 -8 4 35369.8 1093.38 1
 7 8 1 32688.3 532.414 -2
 -7 -8 4 32688.3 532.414 1
 -7 8 3 1158.13 302.192 1
 -7 -8 0 31191.5 546.242 -2
 7 8 -3 31191.5 546.242 1
 -7 8 2 24152.7 948.199 1
 7 8 -1 30389.5 537.175 -2
 -7 -8 2 30389.5 537.175 1
 -7 8 1 24348.4 1730.5 1
 -7 -8 2 29948.9 511.685 -2
 7 8 -1 29948.9 511.685 1
 -7 8 0 70604.9 2880.93 1
 -7 -8 3 66118.3 740.543 -2
 7 8 0 66118.3 740.543 1
 -7 8 -1 1027.52 281.282 1
 7 8 -4 13702.9 339.067 -2
 -7 -8 -1 13702.9 339.067 1
 7 8 2 4155.94 287.182 1
 7 8 -5 3886.3 238.264 -2
 -7 -8 -2 3886.3 238.264 1
 -7 -8 -3 2107.7 285.34 1
 7 8 -6 13908.6 403.767 -2
 -7 -8 -3 13908.6 403.767 1
 -7 8 -4 32729.6 886.866 1
 7 8 -7 34865.9 903.635 -2
 -7 -8 -4 34865.9 903.635 1
 7 8 5 332.668 232.182 1
 7 -8 -8 290.158 341.516 -2
 -7 8 -5 290.158 341.516 1
 7 -8 6 38603 1004.5 1
 -7 -8 9 36882.5 619.229 -2
 7 8 6 36882.5 619.229 1
 7 8 7 1637.2 202.435 1
 -7 -8 10 12160.7 350.765 -2
 7 8 7 12160.7 350.765 1
 7 -8 8 1361.44 141.807 1
 7 -8 -11 2950.82 190.905 -2
 -7 8 -8 2950.82 190.905 1
 7 -8 9 2289.13 109.6 1
 7 8 10 16618.6 236.768 1
 7 -8 11 756.286 63.2737 1
 7 -8 12 8501.79 181.171 1
 -7 -9 14 34.4632 56.7087 1
 -7 -9 13 6370.55 193.483 1
 -7 -9 12 5719.22 177.341 1
 -7 -9 11 81.1931 69.9511 1
 -7 -9 10 7416.04 336.573 1
 7 -9 7 6265.16 391.65 -2
 -7 9 10 6265.16 391.65 1
 -7 -9 9 3209.4 247.335 1
 7 -9 6 3124.34 305.665 -2
 -7 9 9 3124.34 305.665 1
 7 9 5 2002.23 178.939 -2
 -7 -9 8 2002.23 178.939 1
 -7 -9 7 3250.05 335.595 1
 7 9 4 4119.11 273.291 -2
 -7 -9 7 4119.11 273.291 1
 -7 -9 6 4144.99 641.771 1
 7 9 3 8739.05 314.214 -2
 -7 -9 6 8739.05 314.214 1
 -7 -9 5 472.31 280.306 1
 7 9 2 1604.57 291.374 -2
 -7 -9 5 1604.57 291.374 1
 -7 9 4 753.507 515.113 1
 -7 -9 -1 1598.4 212.795 -2
 7 9 -4 1598.4 212.795 1
 -7 9 3 1644.84 598.857 1
 -7 -9 0 1756.43 281.503 -2
 7 9 -3 1756.43 281.503 1
 -7 9 2 -111.269 378.777 1
 -7 -9 1 1096.13 250.323 -2
 7 9 -2 1096.13 250.323 1
 -7 9 1 2111.3 597.976 1
 -7 -9 2 1228.2 244.912 -2
 7 9 -1 1228.2 244.912 1
 -7 9 0 1858.6 577.111 1
 -7 -9 3 1975.92 279.943 -2
 7 9 0 1975.92 279.943 1
 -7 9 -1 107.425 347.614 1
 -7 -9 4 1173.9 237.491 -2
 7 9 1 1173.9 237.491 1
 -7 -9 -2 1375.35 236.614 1
 -7 -9 5 1276.37 200.712 -2
 7 9 2 1276.37 200.712 1
 -7 -9 -3 8397.2 617.225 1
 7 9 -6 10460.6 304.529 -2
 -7 -9 -3 10460.6 304.529 1
 -7 -9 -4 4429.33 434.708 1
 7 9 -7 4596.74 212.1 -2
 -7 -9 -4 4596.74 212.1 1
 -7 9 -5 1518.43 229.234 1
 -7 -9 8 1434.3 167.906 -2
 7 9 5 1434.3 167.906 1
 7 -9 6 515.663 156.597 1
 7 9 -9 1300.26 153.126 -2
 -7 -9 -6 1300.26 153.126 1
 7 9 7 1439.06 154.502 1
 7 9 -10 3937.68 202.937 -2
 -7 -9 -7 3937.68 202.937 1
 -7 -9 -8 25.1411 46.8282 1
 7 9 -11 184.044 138.066 -2
 -7 -9 -8 184.044 138.066 1
 7 -9 9 2606.11 92.3948 1
 -7 -9 -10 564.636 60.5158 1
 -7 -10 12 1603.55 104.226 1
 -7 -10 11 75.7836 57.1712 1
 -7 -10 10 5867.04 213.8 1
 7 -10 7 8374.29 529.833 -2
 -7 10 10 8374.29 529.833 1
 -7 10 9 9258.57 327.448 1
 7 -10 6 7718.97 566.278 -2
 -7 10 9 7718.97 566.278 1
 -7 10 8 2503.38 241.908 1
 7 10 5 3326.12 247.26 -2
 -7 -10 8 3326.12 247.26 1
 7 -10 4 6187.87 273.584 -2
 -7 10 7 6187.87 273.584 1
 -7 -10 6 494.519 342.022 1
 7 10 3 4135.18 245.298 -2
 -7 -10 6 4135.18 245.298 1
 -7 -10 5 2309.62 505.942 1
 7 10 2 4308.91 251.278 -2
 -7 -10 5 4308.91 251.278 1
 -7 -10 4 167.399 131.737 1
 7 10 1 360.634 167.7 -2
 -7 -10 4 360.634 167.7 1
 7 10 0 4062.5 264.185 -2
 -7 -10 3 4062.5 264.185 1
 -7 -10 2 2419.99 297.434 1
 -7 10 1 3573.77 314.504 -2
 7 -10 -2 3573.77 314.504 1
 -7 -10 1 3596.15 419.619 1
 -7 10 2 3803.79 259.778 -2
 7 -10 -1 3803.79 259.778 1
 7 -10 0 451.622 247.653 1
 7 10 -3 2393.51 208.687 -2
 -7 -10 0 2393.51 208.687 1
 7 -10 1 761.928 239.754 1
 7 10 -4 1253.26 145.86 -2
 -7 -10 -1 1253.26 145.86 1
 7 -10 2 2007.84 228.489 1
 7 10 -5 3680.39 219.458 -2
 -7 -10 -2 3680.39 219.458 1
 7 -10 3 9324.98 397.528 1
 -7 -10 6 9675.44 289.024 -2
 7 10 3 9675.44 289.024 1
 -7 10 -4 2530.45 401.837 1
 -7 10 7 4441.81 194.299 -2
 7 -10 4 4441.81 194.299 1
 -7 10 -5 984.974 183.345 1
 7 -10 -8 2016.27 139.332 -2
 -7 10 -5 2016.27 139.332 1
 -7 -10 -6 86.092 95.8824 1
 7 10 -9 3012.22 153.291 -2
 -7 -10 -6 3012.22 153.291 1
 7 -10 7 8482.22 183.037 1
 7 10 -10 10660.6 464.581 -2
 -7 -10 -7 10660.6 464.581 1
 7 -10 8 851.216 63.2638 1
 -7 -11 10 7311.25 242.025 1
 7 -11 -9 827.787 127.91 1
 7 11 6 2981.06 200.277 -2
 -7 -11 9 2981.06 200.277 1
 7 -11 -8 4173.5 284.907 1
 7 11 5 26399 420.13 -2
 -7 -11 8 26399 420.13 1
 -7 11 7 1668.31 167.989 1
 7 11 4 9824.47 369.163 -2
 -7 -11 7 9824.47 369.163 1
 7 11 -6 1091.47 238.704 1
 7 -11 3 1240.62 168.818 -2
 -7 11 6 1240.62 168.818 1
 7 11 2 15190.7 515.347 -2
 -7 -11 5 15190.7 515.347 1
 -7 -11 4 18499.3 1066.82 1
 -7 11 -1 17959 562.186 -2
 7 -11 -4 17959 562.186 1
 -7 11 0 317.873 147.684 -2
 7 -11 -3 317.873 147.684 1
 7 11 -1 14007.1 436.788 -2
 -7 -11 2 14007.1 436.788 1
 -7 -11 1 4218.54 259.561 1
 7 11 -2 9826.55 563.997 -2
 -7 -11 1 9826.55 563.997 1
 -7 -11 0 253.071 143.685 1
 -7 11 3 435.845 137.648 -2
 7 -11 0 435.845 137.648 1
 7 -11 1 10749.2 372.438 1
 7 11 -4 19719.2 576.01 -2
 -7 -11 -1 19719.2 576.01 1
 7 -11 2 19389 534.48 1
 -7 11 5 25386.6 447.701 -2
 7 -11 2 25386.6 447.701 1
 7 11 3 -150.688 124.929 1
 7 -11 -6 571.746 110.198 -2
 -7 11 -3 571.746 110.198 1
 -7 11 -4 15131.2 456.015 1
 -7 11 7 17848.3 337.937 -2
 7 -11 4 17848.3 337.937 1
 7 -11 5 8196.42 436.228 1
 7 11 -8 16044.1 385.405 -2
 -7 -11 -5 16044.1 385.405 1
 7 -11 6 1169.82 129.105 1
 7 -12 -6 33.9816 135.258 1
 -7 12 -2 5016.05 233.368 -2
 7 -12 -5 5016.05 233.368 1
 7 12 -4 12017.7 550.51 1
 -7 12 -1 9242.95 278.448 -2
 7 -12 -4 9242.95 278.448 1
 7 12 -3 4977.15 427.699 1
 -7 12 0 9152.26 316.158 -2
 7 -12 -3 9152.26 316.158 1
 7 -12 -2 -10.3548 107.291 1
 -7 12 1 484.71 109.621 -2
 7 -12 -2 484.71 109.621 1
 7 12 -1 1276.79 133.826 1
 -7 12 2 1557.9 223.426 -2
 7 -12 -1 1557.9 223.426 1
 7 12 0 20774.8 806.229 1
 7 12 -3 20746.5 417.702 -2
 -7 -12 0 20746.5 417.702 1
 7 12 1 3652.08 346.676 1
 7 12 -4 8199.52 237.135 -2
 -7 -12 -1 8199.52 237.135 1
 -7 12 5 5009.39 314.499 -2
 7 -12 2 5009.39 314.499 1
 -8 0 18 33168.9 486.406 1
 -8 0 16 -4.21683 109.872 1
 -8 0 14 14691.3 308.412 1
 -8 0 12 38960.5 435.236 1
 -8 0 10 1418.72 98.2593 1
 -8 0 8 72876.5 465.596 1
 -8 0 6 48355.3 359.885 1
 -8 0 4 44438.7 355 1
 -8 0 2 157565 649.584 1
 -8 0 0 16489.5 252.941 1
 -8 0 -2 93789.7 684.87 1
 -8 0 -4 42792.3 630.933 1
 -8 0 -6 10602.4 313.538 1
 -8 0 -8 66427.1 801.233 1
 -8 0 -10 14570 380.518 1
 -8 0 -12 5887.78 249.246 1
 -8 0 -14 97103.6 880.762 1
 8 0 16 7852.77 340.721 1
 -8 1 19 10624.5 173.341 1
 -8 1 18 6546.7 165.449 1
 -8 1 17 607.959 95.8732 1
 -8 1 16 3034.51 160.958 1
 -8 -1 15 15429.3 318.944 1
 -8 1 14 23877.5 296.254 1
 -8 1 13 17592.8 260.757 1
 -8 1 12 170.244 57.7006 1
 -8 -1 11 18370.5 237.342 1
 -8 -1 10 2877.29 97.3407 1
 -8 -1 9 9429.63 132.935 1
 -8 1 8 13813.1 152.617 1
 8 -1 4 19663.2 874.781 -2
 -8 1 8 19663.2 874.781 1
 -8 1 7 1299.93 52.8678 1
 -8 1 6 836.265 45.6043 1
 -8 1 5 6929.41 100.022 1
 -8 1 4 26146.3 191.315 1
 -8 1 3 66737.7 321.084 1
 -8 1 2 10483.8 123.937 1
 -8 1 1 14158.4 166.637 1
 -8 1 0 17120.7 199.494 1
 -8 -1 -1 29821.9 261.157 1
 -8 -1 -2 22127.4 272.281 1
 -8 -1 -3 25604.4 317.048 1
 -8 -1 -4 13154.5 247.259 1
 -8 -1 -5 25.3834 56.4596 1
 -8 -1 -6 221.923 71.7439 1
 -8 -1 -7 3628.78 138.686 1
 -8 -1 -8 23399.5 326.081 1
 -8 -1 -9 17598.9 307.121 1
 -8 -1 -10 1650.4 105.667 1
 -8 1 -11 3944.64 181.108 1
 -8 -1 -12 13556.4 264.441 1
 -8 1 -13 11519.5 232.664 1
 -8 1 -14 4640.61 146.774 1
 -8 1 -15 5759.26 153.691 1
 -8 -2 19 1076.71 67.4029 1
 -8 2 18 3635.92 121.334 1
 -8 -2 17 94.6347 57.8915 1
 -8 -2 16 12103.7 228.637 1
 -8 -2 15 59.4479 61.6171 1
 -8 2 14 164.711 103.122 1
 8 2 -13 6335.57 159.961 1
 -8 2 12 25989.5 303.434 1
 -8 2 11 21716.2 265.67 1
 -8 2 10 22785.2 250.875 1
 -8 -2 9 146.544 39.5465 1
 -8 -2 8 1654.82 61.3435 1
 -8 -2 7 1694.3 57.7129 1
 -8 -2 6 52130.6 265.917 1
 -8 2 5 1531.85 55.254 1
 -8 -2 4 23985.2 189.347 1
 -8 2 3 4039.75 86.9531 1
 -8 2 2 2152.31 66.4329 1
 -8 2 1 7381.49 117.431 1
 -8 -2 0 24707.7 244.599 1
 -8 -2 -1 1552.77 85.7872 1
 -8 -2 -2 19175.2 261.201 1
 -8 2 -3 10161.4 205.461 1
 -8 2 -4 547.069 78.8428 1
 -8 -2 -5 12912.5 257.386 1
 -8 -2 -6 42170.4 566.978 1
 -8 -2 -7 4874.85 240.872 1
 -8 2 -8 4254.71 205.852 1
 -8 2 -9 1672.83 135.709 1
 -8 2 -10 4594.58 158.629 1
 -8 2 -11 4007.04 173.318 1
 8 2 12 6706.1 192.807 1
 8 -2 13 455.623 68.2327 1
 8 -2 14 45.4921 53.3583 1
 -8 2 -15 395.443 66.1375 1
 -8 3 19 2573.23 118.444 1
 -8 -3 18 16.8881 47.791 1
 -8 3 17 4038.1 130.073 1
 -8 -3 16 25712.6 301 1
 -8 -3 15 15437.6 254.738 1
 8 -3 -14 20404.1 507.56 1
 -8 -3 13 3376.43 118.871 1
 -8 -3 12 20515.7 257.07 1
 -8 -3 11 6653.19 157.552 1
 -8 -3 10 66609 479.915 1
 -8 -3 9 17127.9 218.252 1
 8 -3 5 16104.7 601.993 -2
 -8 3 9 16104.7 601.993 1
 -8 3 8 6929.14 130.697 1
 8 -3 4 14789.7 566.982 -2
 -8 3 8 14789.7 566.982 1
 -8 -3 7 1647.88 67.2415 1
 8 -3 3 15966.6 780.897 -2
 -8 3 7 15966.6 780.897 1
 -8 3 6 96751.6 406.434 1
 -8 -3 5 26961.4 212.589 1
 -8 -3 4 104606 405.63 1
 -8 -3 3 20748.1 200.521 1
 -8 3 2 1469.18 64.1137 1
 -8 3 1 1748.49 75.6384 1
 -8 -3 0 97394.7 581.866 1
 -8 3 -1 42910.6 426.246 1
 -8 3 -2 63364.3 638.521 1
 -8 3 -3 30135.4 399.689 1
 -8 3 -4 18078.2 300.731 1
 -8 3 -5 885.267 96.2973 1
 -8 -3 -6 73071 810.029 1
 -8 3 -7 20809.9 466.894 1
 -8 -3 -8 15471.1 450.125 1
 -8 3 -9 5404.44 206.943 1
 8 3 10 6207.12 323.529 1
 -8 -3 -11 6020.57 190.906 1
 8 -3 12 29967.1 383.305 1
 -8 3 -13 2954.44 120.094 1
 -8 -3 -14 2176 112.683 1
 -8 3 -15 298.132 50.001 1
 -8 4 18 12229 228.457 1
 -8 4 17 5775.58 156.597 1
 -8 -4 16 480.426 60.1859 1
 -8 -4 15 3174.96 127.69 1
 -8 -4 14 21667.1 289.753 1
 8 -4 -13 185.722 257.794 1
 -8 -4 12 37100.4 362.985 1
 -8 -4 11 29622.5 328.746 1
 -8 -4 10 3999.55 129.579 1
 -8 -4 9 21791.6 303.48 1
 8 -4 5 26617.4 609.624 -2
 -8 4 9 26617.4 609.624 1
 -8 -4 8 48025.7 389.388 1
 8 -4 4 65247.9 1701.67 -2
 -8 4 8 65247.9 1701.67 1
 -8 -4 7 13128.7 210.792 1
 8 -4 3 14250.5 474.923 -2
 -8 4 7 14250.5 474.923 1
 -8 -4 6 35324.4 286.117 1
 8 -4 2 60599 1131.4 -2
 -8 4 6 60599 1131.4 1
 -8 4 5 66270.2 355.039 1
 8 -4 1 71652.9 1631.42 -2
 -8 4 5 71652.9 1631.42 1
 -8 -4 4 552.073 47.8345 1
 8 -4 0 6248.6 528.799 -2
 -8 4 4 6248.6 528.799 1
 -8 4 3 1456.53 75.3525 1
 8 4 -1 12160 487.826 -2
 -8 -4 3 12160 487.826 1
 8 4 -2 54395.7 374.449 1
 8 4 -1 29824.2 289.91 1
 -8 4 0 12782.3 216.098 1
 8 4 -4 11275.8 565.648 -2
 -8 -4 0 11275.8 565.648 1
 8 4 1 16723.1 377.317 1
 8 4 -5 42822.5 1197.36 -2
 -8 -4 -1 42822.5 1197.36 1
 -8 4 -2 63968.6 765.684 1
 8 4 -6 81976.1 1653.85 -2
 -8 -4 -2 81976.1 1653.85 1
 -8 4 -3 3359.41 193.321 1
 -8 4 -4 41955.6 626.244 1
 8 4 5 13976 353.351 1
 8 4 6 5454.92 254.915 1
 8 4 7 24535.7 544.104 1
 8 -4 8 54970.3 663.812 1
 8 -4 9 1194.79 184.882 1
 -8 4 -10 18373 341.646 1
 8 -4 11 26067.3 354.016 1
 -8 -4 -12 298.255 71.746 1
 -8 -4 -13 7017.3 180.034 1
 8 -4 14 20816.1 251.23 1
 -8 4 -15 5442.23 303.547 1
 -8 -5 18 10673.9 293.978 1
 -8 5 17 1619.43 87.8312 1
 -8 -5 16 192.294 50.6537 1
 -8 -5 15 556.532 63.3573 1
 -8 -5 14 17429.3 260.925 1
 -8 -5 13 13171.6 219.942 1
 -8 -5 12 7644.21 391.455 1
 -8 -5 11 232.777 63.2565 1
 -8 -5 10 855.346 109.004 1
 8 -5 6 1254.31 368.885 -2
 -8 5 10 1254.31 368.885 1
 -8 5 9 946.223 97.0409 1
 8 -5 5 1342.14 250.64 -2
 -8 5 9 1342.14 250.64 1
 -8 5 8 9915.86 218.417 1
 -8 -5 7 16630.6 311.49 1
 8 -5 3 25977.8 541.328 -2
 -8 5 7 25977.8 541.328 1
 -8 -5 6 10212.1 189.215 1
 8 -5 2 11861.6 442.939 -2
 -8 5 6 11861.6 442.939 1
 -8 -5 5 4405.45 144.085 1
 8 -5 1 5542.3 386.564 -2
 -8 5 5 5542.3 386.564 1
 -8 -5 4 159.145 46.1603 1
 8 -5 0 832.849 339.511 -2
 -8 5 4 832.849 339.511 1
 -8 -5 3 8974.12 167.889 1
 -8 -5 2 20565.3 256.392 1
 8 5 -2 30938 1037.67 -2
 -8 -5 2 30938 1037.67 1
 -8 -5 1 10794 214.16 1
 8 -5 -3 13509.7 450.227 -2
 -8 5 1 13509.7 450.227 1
 -8 5 0 857.325 96.6571 1
 8 -5 -4 1413.99 153.799 -2
 -8 5 0 1413.99 153.799 1
 8 5 1 1302.26 192.484 1
 8 -5 -5 2735.86 168.584 -2
 -8 5 -1 2735.86 168.584 1
 8 5 2 1888.81 241.234 1
 8 5 -6 5919.5 374.947 -2
 -8 -5 -2 5919.5 374.947 1
 8 5 3 22219.3 616.366 1
 8 5 -7 26098.2 977.024 -2
 -8 -5 -3 26098.2 977.024 1
 -8 5 -4 3378.74 208.461 1
 8 5 -8 8246.35 585.497 -2
 -8 -5 -4 8246.35 585.497 1
 -8 5 -5 229.065 94.8565 1
 8 5 6 202.337 105.767 1
 8 5 7 2457.9 208.823 1
 8 -5 8 7175.93 544.701 1
 -8 -5 -9 13323.8 381.969 1
 8 -5 10 12345.3 347.375 1
 -8 5 -11 726.452 91.8674 1
 -8 5 -12 2126.99 103.358 1
 8 -5 13 2734.95 94.8801 1
 -8 5 -14 5638.72 185.14 1
 -8 -6 17 3078.58 174.915 1
 -8 6 16 5148.28 161.901 1
 -8 6 15 2606.73 122.254 1
 -8 -6 14 2999.88 126.364 1
 -8 -6 13 5451.64 151.348 1
 -8 -6 12 17245.7 300.453 1
 8 -6 -11 451.379 121.072 1
 -8 6 10 1542.11 113.113 1
 8 -6 6 2148.55 410.913 -2
 -8 6 10 2148.55 410.913 1
 -8 -6 9 3757.89 179.495 1
 8 -6 5 6866.24 360.205 -2
 -8 6 9 6866.24 360.205 1
 -8 -6 8 3668.76 202.056 1
 8 -6 4 4421.8 314.692 -2
 -8 6 8 4421.8 314.692 1
 -8 -6 7 9457.31 313.628 1
 8 -6 3 10586 440.626 -2
 -8 6 7 10586 440.626 1
 -8 6 6 16128.8 396.105 1
 8 -6 2 16953.3 468.356 -2
 -8 6 6 16953.3 468.356 1
 -8 -6 5 15346.1 295.674 1
 8 -6 1 17465.1 483.589 -2
 -8 6 5 17465.1 483.589 1
 -8 -6 4 4776.33 190.527 1
 8 -6 0 6625 269.482 -2
 -8 6 4 6625 269.482 1
 -8 -6 3 3128.73 140.421 1
 8 6 -1 5708.43 272.796 -2
 -8 -6 3 5708.43 272.796 1
 8 6 -2 9436.48 260.892 1
 8 -6 -2 12967.8 399.125 -2
 -8 6 2 12967.8 399.125 1
 -8 6 1 6051.76 203.927 1
 8 -6 -3 7197.09 328.861 -2
 -8 6 1 7197.09 328.861 1
 8 6 0 4609.25 245.647 1
 8 6 -4 6730.81 227.097 -2
 -8 -6 0 6730.81 227.097 1
 -8 -6 -1 4363.91 305.25 1
 8 -6 -5 10468.9 310.482 -2
 -8 6 -1 10468.9 310.482 1
 8 6 2 3000.34 267.604 1
 8 -6 -6 9613.75 376.455 -2
 -8 6 -2 9613.75 376.455 1
 8 -6 3 4417.33 271.993 1
 8 6 -7 8146.65 566.926 -2
 -8 -6 -3 8146.65 566.926 1
 -8 6 -4 2018.69 198.775 1
 8 6 -8 4061.87 431.371 -2
 -8 -6 -4 4061.87 431.371 1
 8 -6 5 7665.25 296.085 1
 8 6 -9 9221.05 616.255 -2
 -8 -6 -5 9221.05 616.255 1
 8 -6 6 1030.29 118.021 1
 8 6 7 2044.85 270.444 1
 8 -6 8 2479.61 150.536 1
 8 -6 9 5870.86 183.894 1
 8 6 10 2213.96 125.45 1
 8 6 11 12802.9 246.361 1
 8 -6 12 280.404 48.7366 1
 -8 6 -13 14.2032 48.5068 1
 -8 -7 16 11541.3 308.371 1
 -8 -7 15 45.9345 60.6386 1
 -8 -7 14 2390 141.124 1
 -8 -7 13 12405.5 262.733 1
 -8 -7 12 23814.8 323.648 1
 -8 -7 11 4215.06 146.454 1
 -8 7 10 39331.1 580.009 1
 8 -7 6 55120 1532.63 -2
 -8 7 10 55120 1532.63 1
 -8 7 9 4027.94 400.897 1
 -8 -7 8 90.6886 96.1855 1
 8 -7 4 1242.09 262.396 -2
 -8 7 8 1242.09 262.396 1
 -8 -7 7 5498.02 317.182 1
 -8 -7 -3 13407.2 442.497 -2
 8 7 -7 13407.2 442.497 1
 -8 -7 6 59374.9 877.965 1
 -8 -7 -2 72736 921.785 -2
 8 7 -6 72736 921.785 1
 -8 -7 5 2658.93 202.117 1
 8 -7 1 2885.88 284.711 -2
 -8 7 5 2885.88 284.711 1
 -8 -7 4 34948.8 657.877 1
 8 7 0 77843.2 930.603 -2
 -8 -7 4 77843.2 930.603 1
 -8 7 3 558.012 132.026 1
 8 7 -1 8111.39 318.867 -2
 -8 -7 3 8111.39 318.867 1
 -8 7 2 9894.04 342.565 1
 8 -7 -2 12675.8 351.558 -2
 -8 7 2 12675.8 351.558 1
 8 7 -1 19100.9 563.79 1
 8 7 -3 17105.8 356.061 -2
 -8 -7 1 17105.8 356.061 1
 8 7 0 98657.7 1112.01 1
 8 7 -4 112616 939.457 -2
 -8 -7 0 112616 939.457 1
 8 7 1 -33.7331 145.96 1
 8 7 -5 971.358 133.553 -2
 -8 -7 -1 971.358 133.553 1
 -8 7 -2 31390.6 830.594 1
 8 7 -6 53133.4 645.327 -2
 -8 -7 -2 53133.4 645.327 1
 8 7 3 19849.8 715.486 1
 8 -7 -7 20262.6 534.363 -2
 -8 7 -3 20262.6 534.363 1
 8 7 4 2618.28 227.71 1
 8 -7 -8 2801 304.814 -2
 -8 7 -4 2801 304.814 1
 8 -7 5 2073.66 279.679 1
 8 -7 -9 3388.12 533.3 -2
 -8 7 -5 3388.12 533.3 1
 8 -7 6 48268.3 571.99 1
 -8 7 -7 141.637 76.3334 1
 8 7 8 9521.19 221.968 1
 8 -7 9 1626.87 96.9384 1
 -8 -7 -10 10179.1 188.734 1
 8 7 11 1652.86 81.3341 1
 8 7 12 16217.5 228.12 1
 -8 -8 14 78.0896 71.8583 1
 -8 -8 13 1044.37 109.53 1
 -8 -8 12 4382.1 185.87 1
 -8 -8 11 32232.2 432.407 1
 -8 -8 10 4623.59 223.455 1
 8 -8 6 7085.39 603.345 -2
 -8 8 10 7085.39 603.345 1
 -8 -8 9 11013.4 386.999 1
 8 -8 5 19822.7 714.242 -2
 -8 8 9 19822.7 714.242 1
 -8 -8 8 128.645 119.535 1
 8 -8 4 10660.6 556.537 -2
 -8 8 8 10660.6 556.537 1
 -8 -8 7 17896.8 509.413 1
 -8 8 6 11176.8 593.466 1
 -8 -8 -2 9639.34 746.95 -2
 8 8 -6 9639.34 746.95 1
 -8 8 5 57294.7 1325.2 1
 -8 -8 -1 76105.6 1398.43 -2
 8 8 -5 76105.6 1398.43 1
 -8 -8 4 17109 988.763 1
 -8 -8 0 35769.1 718.647 -2
 8 8 -4 35769.1 718.647 1
 -8 -8 3 492.955 143.857 1
 -8 -8 1 12640.3 357.066 -2
 8 8 -3 12640.3 357.066 1
 -8 -8 2 4736.42 251.29 1
 8 -8 -2 7305.68 275.895 -2
 -8 8 2 7305.68 275.895 1
 8 8 -1 26572.9 609.626 1
 8 8 -3 26894.8 459.967 -2
 -8 -8 1 26894.8 459.967 1
 -8 8 0 41605.9 866.399 1
 8 8 -4 48312.2 660.734 -2
 -8 -8 0 48312.2 660.734 1
 8 8 1 39153.2 836.356 1
 8 -8 -5 64299.4 1156.25 -2
 -8 8 -1 64299.4 1156.25 1
 8 8 2 94.8083 155.19 1
 8 -8 -6 5892.34 645.187 -2
 -8 8 -2 5892.34 645.187 1
 8 8 3 398.603 195.97 1
 8 8 -7 7175.42 382.94 -2
 -8 -8 -3 7175.42 382.94 1
 8 8 4 20606.1 706.894 1
 8 8 -8 21504.9 427.601 -2
 -8 -8 -4 21504.9 427.601 1
 -8 8 -5 21918.1 474.832 1
 8 8 -9 25625.5 489.276 -2
 -8 -8 -5 25625.5 489.276 1
 8 -8 6 6061.32 190.153 1
 8 8 -10 7504.92 507.048 -2
 -8 -8 -6 7504.92 507.048 1
 8 -8 7 18388.3 295.231 1
 8 8 8 165.162 58.27 1
 8 -8 9 2490.96 91.9718 1
 8 -8 10 6458.11 131.003 1
 -8 8 -11 16055.2 289.14 1
 -8 -9 13 1226.91 124.965 1
 -8 -9 12 6869.36 204.669 1
 -8 -9 11 2856.7 139.266 1
 -8 -9 10 -13.7391 59.7984 1
 -8 -9 9 2741.91 180.835 1
 8 -9 5 4698.68 343.586 -2
 -8 9 9 4698.68 343.586 1
 -8 -9 8 11367.5 364.849 1
 8 -9 4 12175.6 529.002 -2
 -8 9 8 12175.6 529.002 1
 -8 -9 7 2736.63 248.496 1
 8 -9 3 1710.82 271.607 -2
 -8 9 7 1710.82 271.607 1
 -8 -9 6 939.982 243.252 1
 8 -9 2 844.325 182.872 -2
 -8 9 6 844.325 182.872 1
 -8 -9 5 11351.9 1013.25 1
 8 -9 1 10419 388.436 -2
 -8 9 5 10419 388.436 1
 -8 -9 4 2110.22 279.923 1
 8 -9 0 3092.33 281.866 -2
 -8 9 4 3092.33 281.866 1
 -8 -9 3 280.268 160.004 1
 8 -9 -1 2573.24 261.094 -2
 -8 9 3 2573.24 261.094 1
 -8 -9 2 5597.77 457.293 1
 8 -9 -2 7776.55 399.226 -2
 -8 9 2 7776.55 399.226 1
 -8 -9 1 4091.57 321.809 1
 8 9 -3 4844.43 260.278 -2
 -8 -9 1 4844.43 260.278 1
 8 -9 0 1315.4 200.404 1
 8 -9 -4 2386.75 195.529 -2
 -8 9 0 2386.75 195.529 1
 8 -9 1 1419.5 220.742 1
 8 9 -5 6881.13 291.58 -2
 -8 -9 -1 6881.13 291.58 1
 -8 -9 -2 377.024 214.282 1
 8 -9 -6 996.486 129.703 -2
 -8 9 -2 996.486 129.703 1
 -8 -9 -3 397.334 211.821 1
 8 9 -7 1013.67 127.778 -2
 -8 -9 -3 1013.67 127.778 1
 -8 9 -4 7353.1 305.397 1
 8 9 -8 11843.7 299.883 -2
 -8 -9 -4 11843.7 299.883 1
 8 9 5 4166.73 169.249 1
 8 9 -9 5295.27 217.042 -2
 -8 -9 -5 5295.27 217.042 1
 8 9 6 266.544 55.562 1
 8 -9 7 3371.62 111.887 1
 8 9 8 1480.33 71.9491 1
 -8 -9 -9 2110.12 98.9201 1
 -8 10 11 313.302 88.2466 1
 -8 -10 10 1163.17 89.1986 1
 -8 -10 9 5492.29 180.702 1
 8 -10 5 4280.12 404.206 -2
 -8 10 9 4280.12 404.206 1
 -8 -10 8 4904.78 213.576 1
 8 -10 4 4976.84 450.909 -2
 -8 10 8 4976.84 450.909 1
 -8 10 7 6242.17 290.252 1
 8 -10 3 6368.43 525.127 -2
 -8 10 7 6368.43 525.127 1
 -8 -10 6 11823.3 648.441 1
 8 -10 2 15776.8 819.739 -2
 -8 10 6 15776.8 819.739 1
 8 -10 1 1462.55 224.382 -2
 -8 10 5 1462.55 224.382 1
 8 10 0 3540.96 275.558 -2
 -8 -10 4 3540.96 275.558 1
 -8 -10 3 10470 563.81 1
 -8 10 1 10591.7 427.843 -2
 8 -10 -3 10591.7 427.843 1
 -8 -10 2 7712.38 449.099 1
 -8 10 2 9479.46 402.392 -2
 8 -10 -2 9479.46 402.392 1
 -8 -10 1 4845.34 451.926 1
 -8 10 3 5696.25 326.633 -2
 8 -10 -1 5696.25 326.633 1
 8 -10 0 -151.002 111.637 1
 8 -10 -4 1348.01 198.731 -2
 -8 10 0 1348.01 198.731 1
 8 -10 1 1782.85 184.006 1
 8 10 -5 2739.21 182.937 -2
 -8 -10 -1 2739.21 182.937 1
 -8 -10 -2 14870.2 610.752 1
 8 10 -6 17784.7 398.849 -2
 -8 -10 -2 17784.7 398.849 1
 -8 10 -3 5607.61 260.463 1
 8 10 -7 7098.58 228.595 -2
 -8 -10 -3 7098.58 228.595 1
 -8 10 -4 2102.87 139.038 1
 8 -10 -8 3355.28 177.729 -2
 -8 10 -4 3355.28 177.729 1
 8 -10 5 512.126 64.2942 1
 8 10 -9 2402.05 257.383 -2
 -8 -10 -5 2402.05 257.383 1
 -8 -10 -6 235.98 53.945 1
 8 -10 7 1940.42 97.7135 1
 -8 -11 8 56.0322 62.7681 1
 -8 11 -4 79.5677 165.372 -2
 8 -11 -8 79.5677 165.372 1
 -8 -11 7 17762.8 405.96 1
 -8 11 -3 6391.42 499.846 -2
 8 -11 -7 6391.42 499.846 1
 8 11 -6 3874.54 157.129 1
 -8 11 5 -40.0088 184.504 1
 -8 11 -1 451.721 149.388 -2
 8 -11 -5 451.721 149.388 1
 -8 11 4 2471.21 407.533 1
 -8 11 0 2722.5 242.306 -2
 8 -11 -4 2722.5 242.306 1
 8 -11 -3 7682.09 517.811 1
 8 11 -1 29002.5 845.193 -2
 -8 -11 3 29002.5 845.193 1
 8 -11 -2 401.811 173.088 1
 8 11 -2 798.443 181.291 -2
 -8 -11 2 798.443 181.291 1
 8 -11 -1 12516.8 338.503 1
 8 11 -3 26012 695.421 -2
 -8 -11 1 26012 695.421 1
 8 -11 0 5497 208.665 1
 8 11 -4 7506.98 375.892 -2
 -8 -11 0 7506.98 375.892 1
 -8 11 -1 3042.58 205.436 1
 -8 11 5 2563.35 180.454 -2
 8 -11 1 2563.35 180.454 1
 -8 11 -2 1906.8 137.657 1
 8 11 -6 5236.85 287.225 -2
 -8 -11 -2 5236.85 287.225 1
 -8 11 -3 18135.5 269.636 1
 8 11 -7 22934.3 498.674 -2
 -8 -11 -3 22934.3 498.674 1
 8 -11 4 478.902 101.221 1
 8 -11 5 3403.06 173.287 1
 -9 0 19 22475.4 571.425 1
 -9 0 17 15584.4 481.776 1
 9 0 13 20424.6 780.829 -2
 -9 0 17 20424.6 780.829 1
 -9 0 15 3074.86 404.924 1
 9 0 11 8437.8 423.449 -2
 -9 0 15 8437.8 423.449 1
 9 0 9 95443.1 880.371 -2
 -9 0 13 95443.1 880.371 1
 9 0 7 20533.2 370.371 -2
 -9 0 11 20533.2 370.371 1
 9 0 5 8467.48 209.318 -2
 -9 0 9 8467.48 209.318 1
 9 0 3 135831 681.666 -2
 -9 0 7 135831 681.666 1
 9 0 1 19451.8 276.75 -2
 -9 0 5 19451.8 276.75 1
 9 0 -1 70603.3 517.993 -2
 -9 0 3 70603.3 517.993 1
 9 0 -3 82354.1 503.814 -2
 -9 0 1 82354.1 503.814 1
 9 0 -5 16274.4 328.122 -2
 -9 0 -1 16274.4 328.122 1
 9 0 -7 150284 1152.66 -2
 -9 0 -3 150284 1152.66 1
 9 0 -9 16810.9 417.666 -2
 -9 0 -5 16810.9 417.666 1
 9 0 -11 21868.9 600.683 -2
 -9 0 -7 21868.9 600.683 1
 -9 0 -9 81620.5 2651.2 1
 9 0 -13 123373 1325.96 -2
 -9 0 -9 123373 1325.96 1
 9 0 11 13204.1 900.988 1
 9 0 -15 15469.5 517.478 -2
 -9 0 -11 15469.5 517.478 1
 -9 0 -13 22384.9 425.801 1
 9 0 15 54597.3 791.905 1
 -9 1 19 14602.1 259.212 1
 -9 1 18 4760.11 136.23 1
 -9 -1 17 239 63.891 1
 -9 1 16 641.538 111.231 1
 9 -1 12 2740.78 186.356 -2
 -9 1 16 2740.78 186.356 1
 -9 -1 15 17260.7 584.222 1
 9 -1 11 16680.1 317.011 -2
 -9 1 15 16680.1 317.011 1
 9 -1 10 24346.7 462.692 -2
 -9 1 14 24346.7 462.692 1
 -9 1 13 28767.7 1116.45 1
 9 1 9 35373.6 402.966 -2
 -9 -1 13 35373.6 402.966 1
 -9 -1 12 16030.9 917.841 1
 9 -1 8 36235.7 375.451 -2
 -9 1 12 36235.7 375.451 1
 9 -1 7 16423.9 249.822 -2
 -9 1 11 16423.9 249.822 1
 9 -1 6 9890.15 196.023 -2
 -9 1 10 9890.15 196.023 1
 9 1 5 21325.8 214.446 -2
 -9 -1 9 21325.8 214.446 1
 9 -1 4 63044.1 347.722 -2
 -9 1 8 63044.1 347.722 1
 9 -1 3 22799.6 214.122 -2
 -9 1 7 22799.6 214.122 1
 9 -1 2 20438.1 193.404 -2
 -9 1 6 20438.1 193.404 1
 9 -1 1 11086.6 155.164 -2
 -9 1 5 11086.6 155.164 1
 9 1 0 10854.7 154.187 -2
 -9 -1 4 10854.7 154.187 1
 9 -1 -1 26593.6 229.13 -2
 -9 1 3 26593.6 229.13 1
 9 -1 -2 37773.7 269.693 -2
 -9 1 2 37773.7 269.693 1
 -9 1 1 1849.58 265.775 1
 9 1 -3 13251.1 178.269 -2
 -9 -1 1 13251.1 178.269 1
 9 -1 -4 5214.85 132.221 -2
 -9 1 0 5214.85 132.221 1
 9 1 -5 13228.6 218.046 -2
 -9 -1 -1 13228.6 218.046 1
 9 1 -6 33149.2 356.618 -2
 -9 -1 -2 33149.2 356.618 1
 9 1 -7 26267.8 330.806 -2
 -9 -1 -3 26267.8 330.806 1
 9 1 -8 48463.6 476.244 -2
 -9 -1 -4 48463.6 476.244 1
 9 1 -9 12299.2 274.212 -2
 -9 -1 -5 12299.2 274.212 1
 9 1 -10 5399.33 214.256 -2
 -9 -1 -6 5399.33 214.256 1
 9 -1 -11 47818.8 588.059 -2
 -9 1 -7 47818.8 588.059 1
 -9 1 -8 55805.3 2236.78 1
 9 1 -12 67293.1 671.405 -2
 -9 -1 -8 67293.1 671.405 1
 -9 1 -9 9791.3 998.943 1
 9 1 -13 28736.5 538.371 -2
 -9 -1 -9 28736.5 538.371 1
 -9 1 -10 12332.3 696.622 1
 9 1 -14 23569.1 470.255 -2
 -9 -1 -10 23569.1 470.255 1
 -9 1 -11 5481.01 351.202 1
 -9 -1 15 11447.7 281.19 -2
 9 1 11 11447.7 281.19 1
 9 -1 12 7808 282.099 1
 9 1 -16 7475.1 259.834 -2
 -9 -1 -12 7475.1 259.834 1
 9 -1 13 12345.1 212.829 1
 -9 1 -14 21488.8 266.399 1
 -9 -1 -15 254.163 61.2068 1
 -9 2 19 2140.65 131.01 1
 -9 2 18 2803.67 108.848 1
 -9 -2 17 7347.01 166.445 1
 -9 2 16 227.277 90.9397 1
 9 -2 12 524.973 116.91 -2
 -9 2 16 524.973 116.91 1
 -9 -2 15 22393.3 647.301 1
 9 -2 11 22361 341.679 -2
 -9 2 15 22361 341.679 1
 -9 -2 14 1935.83 179.106 1
 9 -2 10 2696.48 153.979 -2
 -9 2 14 2696.48 153.979 1
 -9 2 13 332.435 91.6838 1
 9 -2 9 710.946 164.795 -2
 -9 2 13 710.946 164.795 1
 9 -2 8 1711 101.964 -2
 -9 2 12 1711 101.964 1
 -9 -2 11 34925.1 1279.17 1
 9 -2 7 37737.5 355.816 -2
 -9 2 11 37737.5 355.816 1
 9 2 6 1216.9 81.8062 -2
 -9 -2 10 1216.9 81.8062 1
 9 2 5 16499.1 188.494 -2
 -9 -2 9 16499.1 188.494 1
 9 -2 4 10581 151.324 -2
 -9 2 8 10581 151.324 1
 9 -2 3 13100.6 170.512 -2
 -9 2 7 13100.6 170.512 1
 9 -2 2 12243.2 171.851 -2
 -9 2 6 12243.2 171.851 1
 9 -2 1 47616.9 356.153 -2
 -9 2 5 47616.9 356.153 1
 9 -2 0 4525.01 119.74 -2
 -9 2 4 4525.01 119.74 1
 9 -2 -1 16691.9 221.31 -2
 -9 2 3 16691.9 221.31 1
 9 -2 -2 2562.88 93.0398 -2
 -9 2 2 2562.88 93.0398 1
 9 -2 -3 15472.9 207.517 -2
 -9 2 1 15472.9 207.517 1
 9 -2 -4 6292.84 166.87 -2
 -9 2 0 6292.84 166.87 1
 9 -2 -5 44616.4 402.664 -2
 -9 2 -1 44616.4 402.664 1
 9 -2 -6 6570.97 192.764 -2
 -9 2 -2 6570.97 192.764 1
 9 2 -7 13970.2 291.283 -2
 -9 -2 -3 13970.2 291.283 1
 9 2 -8 5985.82 223.93 -2
 -9 -2 -4 5985.82 223.93 1
 -9 2 -5 5588.28 689.583 1
 9 -2 -9 14388.1 331.98 -2
 -9 2 -5 14388.1 331.98 1
 9 2 -10 1897.27 157.365 -2
 -9 -2 -6 1897.27 157.365 1
 9 -2 -11 30783.8 574.659 -2
 -9 2 -7 30783.8 574.659 1
 9 2 -12 905.05 120.762 -2
 -9 -2 -8 905.05 120.762 1
 9 2 -13 1586.14 297.166 -2
 -9 -2 -9 1586.14 297.166 1
 9 -2 10 2975.14 376.864 1
 -9 -2 14 3147.44 149.698 -2
 9 2 10 3147.44 149.698 1
 9 -2 11 6153.65 378.227 1
 -9 -2 15 15470.9 286.251 -2
 9 2 11 15470.9 286.251 1
 9 -2 12 388.599 89.1867 1
 9 -2 -16 786.615 165.35 -2
 -9 2 -12 786.615 165.35 1
 -9 2 -13 5657.49 153.005 1
 9 -2 14 303.97 60.305 1
 -9 3 18 97.0111 47.9096 1
 -9 3 17 4684.42 151.594 1
 -9 -3 16 8201.86 290.164 1
 9 -3 12 8734.76 259.49 -2
 -9 3 16 8734.76 259.49 1
 -9 3 15 11472.5 368.141 1
 9 3 11 16095.1 310.152 -2
 -9 -3 15 16095.1 310.152 1
 -9 -3 14 13065.5 530.388 1
 9 3 10 11955.8 243.939 -2
 -9 -3 14 11955.8 243.939 1
 -9 3 -9 2706.18 324.361 -2
 9 -3 -13 2706.18 324.361 1
 -9 -3 12 1436.05 360.201 1
 9 -3 8 4310.77 142.543 -2
 -9 3 12 4310.77 142.543 1
 -9 -3 11 30110.5 1183.91 1
 9 -3 7 51121.4 413.529 -2
 -9 3 11 51121.4 413.529 1
 9 3 6 25236.6 273.442 -2
 -9 -3 10 25236.6 273.442 1
 -9 3 9 22657.9 1341.29 1
 9 -3 5 23713.7 274.782 -2
 -9 3 9 23713.7 274.782 1
 9 -3 4 28839.6 278.826 -2
 -9 3 8 28839.6 278.826 1
 9 -3 3 19291.7 214.326 -2
 -9 3 7 19291.7 214.326 1
 9 -3 2 4144.55 107.173 -2
 -9 3 6 4144.55 107.173 1
 9 -3 1 79896.9 446.723 -2
 -9 3 5 79896.9 446.723 1
 9 -3 0 27496.3 264.646 -2
 -9 3 4 27496.3 264.646 1
 9 3 -1 11756.8 180.055 -2
 -9 -3 3 11756.8 180.055 1
 -9 -3 2 6232.67 546.28 1
 9 -3 -2 8785.12 158.862 -2
 -9 3 2 8785.12 158.862 1
 9 -3 -3 7345.89 168.79 -2
 -9 3 1 7345.89 168.79 1
 -9 3 0 1304.03 279.054 1
 9 -3 -4 13712.5 249.808 -2
 -9 3 0 13712.5 249.808 1
 9 -3 -5 97059.4 679.907 -2
 -9 3 -1 97059.4 679.907 1
 9 -3 -6 9103.5 230.942 -2
 -9 3 -2 9103.5 230.942 1
 9 3 -7 46666.1 549.608 -2
 -9 -3 -3 46666.1 549.608 1
 9 -3 -8 15812.6 363.463 -2
 -9 3 -4 15812.6 363.463 1
 -9 3 -5 2043.99 325.087 1
 9 3 -9 15165.8 387.848 -2
 -9 -3 -5 15165.8 387.848 1
 9 3 -10 14990.5 445.428 -2
 -9 -3 -6 14990.5 445.428 1
 -9 -3 -7 63246.7 1578.41 1
 -9 -3 11 82378.7 882.228 -2
 9 3 7 82378.7 882.228 1
 -9 3 -8 7473.67 859.856 1
 -9 -3 12 10388.8 299.385 -2
 9 3 8 10388.8 299.385 1
 9 3 9 4898.99 216.64 1
 9 -3 -13 4686.93 403.838 -2
 -9 3 -9 4686.93 403.838 1
 9 -3 10 249.608 226.876 1
 -9 -3 14 4559.15 180.342 -2
 9 3 10 4559.15 180.342 1
 9 -3 11 15879.5 473.268 1
 9 -3 -15 22662.5 349.085 -2
 -9 3 -11 22662.5 349.085 1
 9 -3 12 4037.43 152.21 1
 9 -3 -16 6273.16 346.328 -2
 -9 3 -12 6273.16 346.328 1
 9 -3 13 17447.8 254.813 1
 -9 3 -14 3693.18 113.28 1
 -9 4 18 1795.68 124.387 1
 -9 4 17 4830.55 161.225 1
 -9 4 16 7294.78 256.757 1
 9 4 12 12165 317.143 -2
 -9 -4 16 12165 317.143 1
 -9 -4 15 1424.98 175.26 1
 9 4 11 3076.27 162.02 -2
 -9 -4 15 3076.27 162.02 1
 -9 -4 14 1782.71 217.049 1
 9 4 10 3858.35 155.725 -2
 -9 -4 14 3858.35 155.725 1
 -9 -4 13 27197.2 1094.1 1
 9 4 9 33239.4 405.386 -2
 -9 -4 13 33239.4 405.386 1
 9 -4 8 9301.39 417.136 -2
 -9 4 12 9301.39 417.136 1
 9 4 7 6660.18 176.038 -2
 -9 -4 11 6660.18 176.038 1
 9 4 6 10045 220.606 -2
 -9 -4 10 10045 220.606 1
 9 -4 5 10634 203.69 -2
 -9 4 9 10634 203.69 1
 9 -4 4 1596.15 91.6186 -2
 -9 4 8 1596.15 91.6186 1
 9 -4 3 54813.1 396.239 -2
 -9 4 7 54813.1 396.239 1
 9 -4 2 16288.4 214.679 -2
 -9 4 6 16288.4 214.679 1
 9 -4 1 5830.82 148.052 -2
 -9 4 5 5830.82 148.052 1
 9 -4 0 22420.9 268.072 -2
 -9 4 4 22420.9 268.072 1
 9 -4 -1 43700.3 390.176 -2
 -9 4 3 43700.3 390.176 1
 9 -4 -2 897.582 80.4163 -2
 -9 4 2 897.582 80.4163 1
 9 -4 -3 43237.8 422.825 -2
 -9 4 1 43237.8 422.825 1
 9 -4 -4 43945 452.294 -2
 -9 4 0 43945 452.294 1
 9 4 -5 3100.12 156.737 -2
 -9 -4 -1 3100.12 156.737 1
 9 -4 -6 26856.9 461.395 -2
 -9 4 -2 26856.9 461.395 1
 9 -4 -7 36267.7 490.918 -2
 -9 4 -3 36267.7 490.918 1
 9 -4 -8 4287.46 212.576 -2
 -9 4 -4 4287.46 212.576 1
 9 -4 -9 20766.5 573.555 -2
 -9 4 -5 20766.5 573.555 1
 9 4 -10 26123.1 704.588 -2
 -9 -4 -6 26123.1 704.588 1
 9 -4 -11 3266.9 226.555 -2
 -9 4 -7 3266.9 226.555 1
 -9 4 12 9578.24 535.272 -2
 9 -4 8 9578.24 535.272 1
 9 4 9 23917.2 779.023 1
 9 -4 -13 37139.4 513.795 -2
 -9 4 -9 37139.4 513.795 1
 9 4 10 6485.6 297.019 1
 -9 4 14 7981.79 241.968 -2
 9 -4 10 7981.79 241.968 1
 9 -4 11 5648.09 262.846 1
 9 4 -15 5900.55 234.905 -2
 -9 -4 -11 5900.55 234.905 1
 9 -4 12 11631.8 246.584 1
 9 -4 -16 16649.6 486.726 -2
 -9 4 -12 16649.6 486.726 1
 9 -4 13 8693.91 163.431 1
 -9 5 17 4125.9 161.617 1
 -9 -5 16 18.7947 64.4376 1
 -9 -5 15 367.006 104.683 1
 9 -5 11 1161.74 142.379 -2
 -9 5 15 1161.74 142.379 1
 -9 -5 14 1858.38 260.908 1
 9 5 10 3305.23 133.91 -2
 -9 -5 14 3305.23 133.91 1
 -9 -5 13 17759.6 583.756 1
 9 5 9 18994.9 303.385 -2
 -9 -5 13 18994.9 303.385 1
 -9 -5 12 6964.51 540.525 1
 9 5 8 8141.47 201.683 -2
 -9 -5 12 8141.47 201.683 1
 -9 -5 -7 10418.7 446.01 -2
 9 5 -11 10418.7 446.01 1
 9 -5 6 3078.85 136.151 -2
 -9 5 10 3078.85 136.151 1
 9 -5 5 17294.4 264.092 -2
 -9 5 9 17294.4 264.092 1
 9 -5 4 14085.3 240.79 -2
 -9 5 8 14085.3 240.79 1
 9 5 3 28203 365.462 -2
 -9 -5 7 28203 365.462 1
 9 5 2 3098.56 135.105 -2
 -9 -5 6 3098.56 135.105 1
 9 5 1 3048.03 157.624 -2
 -9 -5 5 3048.03 157.624 1
 9 5 0 3166.64 134.618 -2
 -9 -5 4 3166.64 134.618 1
 9 5 -1 8220.41 206.899 -2
 -9 -5 3 8220.41 206.899 1
 9 5 -2 11585.8 240.472 -2
 -9 -5 2 11585.8 240.472 1
 9 -5 -3 9131.74 256.738 -2
 -9 5 1 9131.74 256.738 1
 -9 -5 4 1403.2 131.518 -2
 9 5 0 1403.2 131.518 1
 -9 -5 5 4918.96 217.152 -2
 9 5 1 4918.96 217.152 1
 9 -5 -6 1500.3 137.596 -2
 -9 5 -2 1500.3 137.596 1
 -9 -5 7 24634.1 515.574 -2
 9 5 3 24634.1 515.574 1
 -9 -5 8 13930.5 394.302 -2
 9 5 4 13930.5 394.302 1
 -9 5 -5 21696.9 1254.31 1
 -9 -5 9 25437.1 511.179 -2
 9 5 5 25437.1 511.179 1
 -9 5 10 5999.84 319.629 -2
 9 -5 6 5999.84 319.629 1
 9 5 7 1758.36 328.552 1
 9 5 -11 7182.37 568.495 -2
 -9 -5 -7 7182.37 568.495 1
 -9 -5 -8 4601.49 379.959 1
 9 5 -12 7457.66 337.921 -2
 -9 -5 -8 7457.66 337.921 1
 -9 -5 -9 9156.35 369.662 1
 -9 5 13 16680.4 393.294 -2
 9 -5 9 16680.4 393.294 1
 -9 -5 -10 5680.99 305.215 1
 9 -5 -14 6538.22 228.542 -2
 -9 5 -10 6538.22 228.542 1
 -9 5 -11 1611.01 147.811 1
 9 5 -15 1652.37 126.395 -2
 -9 -5 -11 1652.37 126.395 1
 9 -5 12 72.4246 43.4999 1
 -9 5 -13 1264.24 114.016 1
 -9 -6 16 1081.11 96.7993 1
 -9 -6 15 2492.88 161.851 1
 9 -6 11 3320.18 296.78 -2
 -9 6 15 3320.18 296.78 1
 -9 6 14 3488.89 218.781 1
 9 6 10 7304.93 280.83 -2
 -9 -6 14 7304.93 280.83 1
 -9 -6 13 4932.11 293.359 1
 9 -6 9 4975.41 199.519 -2
 -9 6 13 4975.41 199.519 1
 -9 -6 12 11533.4 475.268 1
 9 -6 8 9544.43 264.724 -2
 -9 6 12 9544.43 264.724 1
 9 6 7 23296.3 363.059 -2
 -9 -6 11 23296.3 363.059 1
 -9 -6 -6 9326.19 366.361 -2
 9 6 -10 9326.19 366.361 1
 -9 6 9 1908.46 475.119 1
 -9 -6 -5 2821.06 395.868 -2
 9 6 -9 2821.06 395.868 1
 9 6 4 9290.56 256.061 -2
 -9 -6 8 9290.56 256.061 1
 9 -6 3 36644.1 448.813 -2
 -9 6 7 36644.1 448.813 1
 -9 -6 -2 5960.31 221.909 -2
 9 6 -6 5960.31 221.909 1
 9 6 1 11271.1 298.286 -2
 -9 -6 5 11271.1 298.286 1
 9 6 0 9143.14 251.876 -2
 -9 -6 4 9143.14 251.876 1
 9 -6 -1 7561.68 229.965 -2
 -9 6 3 7561.68 229.965 1
 9 6 -2 9052.88 238.133 -2
 -9 -6 2 9052.88 238.133 1
 -9 -6 3 15557.9 362.091 -2
 9 6 -1 15557.9 362.091 1
 -9 -6 4 21842.1 464.801 -2
 9 6 0 21842.1 464.801 1
 9 -6 -5 6242.65 268.14 -2
 -9 6 -1 6242.65 268.14 1
 9 6 -6 5971.92 249.318 -2
 -9 -6 -2 5971.92 249.318 1
 9 -6 -7 17455.5 415.517 -2
 -9 6 -3 17455.5 415.517 1
 -9 -6 8 12184.2 318.682 -2
 9 6 4 12184.2 318.682 1
 -9 -6 9 5787.03 368.012 -2
 9 6 5 5787.03 368.012 1
 -9 -6 -6 21953.9 1146.55 1
 -9 6 10 21849.3 424.712 -2
 9 -6 6 21849.3 424.712 1
 -9 6 -7 -67.1578 275.998 1
 -9 6 11 9428.23 297.348 -2
 9 -6 7 9428.23 297.348 1
 -9 6 -8 987.914 213.001 1
 -9 6 12 4809.97 207.738 -2
 9 -6 8 4809.97 207.738 1
 -9 -6 -9 3085.32 255.958 1
 -9 6 13 4899.87 212.961 -2
 9 -6 9 4899.87 212.961 1
 9 6 10 9468.96 367.172 1
 9 6 -14 12460.6 251.21 -2
 -9 -6 -10 12460.6 251.21 1
 -9 6 -11 2988.65 136.639 1
 9 -6 -15 4267.99 147.353 -2
 -9 6 -11 4267.99 147.353 1
 -9 6 -12 939.206 75.4432 1
 -9 -7 15 10927.3 339.059 1
 -9 -7 14 467.041 115.502 1
 9 7 10 1951.29 175.489 -2
 -9 -7 14 1951.29 175.489 1
 -9 -7 13 1186.45 204.559 1
 9 7 9 1249.05 128.098 -2
 -9 -7 13 1249.05 128.098 1
 -9 -7 12 2463.8 214.584 1
 9 7 8 4434.74 196.92 -2
 -9 -7 12 4434.74 196.92 1
 9 7 7 49869.5 523.887 -2
 -9 -7 11 49869.5 523.887 1
 9 7 6 3203.28 197.355 -2
 -9 -7 10 3203.28 197.355 1
 9 7 5 12781.6 305.984 -2
 -9 -7 9 12781.6 305.984 1
 9 -7 4 4388.01 319.681 -2
 -9 7 8 4388.01 319.681 1
 -9 -7 -3 5421.04 527.329 -2
 9 7 -7 5421.04 527.329 1
 -9 -7 -2 29598.6 838.697 -2
 9 7 -6 29598.6 838.697 1
 -9 -7 -1 87002.5 1004.82 -2
 9 7 -5 87002.5 1004.82 1
 -9 -7 0 3405.09 227.991 -2
 9 7 -4 3405.09 227.991 1
 9 7 -1 19391.9 390.898 -2
 -9 -7 3 19391.9 390.898 1
 -9 -7 2 9576.56 265.103 -2
 9 7 -2 9576.56 265.103 1
 -9 -7 3 10525.1 292.322 -2
 9 7 -1 10525.1 292.322 1
 -9 -7 4 7109.62 236.757 -2
 9 7 0 7109.62 236.757 1
 -9 -7 5 94629.5 909.245 -2
 9 7 1 94629.5 909.245 1
 -9 -7 6 19438.2 457.072 -2
 9 7 2 19438.2 457.072 1
 -9 -7 7 5068.97 404.91 -2
 9 7 3 5068.97 404.91 1
 9 7 -8 6934.21 389.898 -2
 -9 -7 -4 6934.21 389.898 1
 -9 7 -5 19105.7 1084.94 1
 9 7 -9 21757.4 525.29 -2
 -9 -7 -5 21757.4 525.29 1
 -9 7 10 7370.86 219.364 -2
 9 -7 6 7370.86 219.364 1
 -9 7 11 58204.9 518.558 -2
 9 -7 7 58204.9 518.558 1
 -9 -7 -8 7332.94 329.57 1
 9 7 -12 7675.43 194.776 -2
 -9 -7 -8 7675.43 194.776 1
 9 7 9 748.227 119.818 1
 -9 7 13 1053.12 118.591 -2
 9 -7 9 1053.12 118.591 1
 9 7 10 6034.82 215.814 1
 9 7 -14 5876.57 172.996 -2
 -9 -7 -10 5876.57 172.996 1
 -9 7 -11 15308.1 241.298 1
 -9 -8 14 1293.85 124.027 1
 -9 8 13 461.758 154.158 1
 9 8 9 1375.84 182.249 -2
 -9 -8 13 1375.84 182.249 1
 9 8 8 17726.6 316.654 -2
 -9 -8 12 17726.6 316.654 1
 -9 -8 11 7431.78 477.39 1
 9 8 7 7868.89 246.299 -2
 -9 -8 11 7868.89 246.299 1
 9 8 6 31922.4 459.071 -2
 -9 -8 10 31922.4 459.071 1
 9 8 5 11111.8 302.882 -2
 -9 -8 9 11111.8 302.882 1
 9 8 4 537.972 121.926 -2
 -9 -8 8 537.972 121.926 1
 9 8 3 5304.1 239.823 -2
 -9 -8 7 5304.1 239.823 1
 9 -8 2 39515.4 837.621 -2
 -9 8 6 39515.4 837.621 1
 9 8 1 30918 813.314 -2
 -9 -8 5 30918 813.314 1
 -9 -8 0 22696.7 513.237 -2
 9 8 -4 22696.7 513.237 1
 -9 -8 1 2533.8 189.867 -2
 9 8 -3 2533.8 189.867 1
 -9 -8 2 203.791 122.519 -2
 9 8 -2 203.791 122.519 1
 -9 -8 3 5285.06 261.28 -2
 9 8 -1 5285.06 261.28 1
 -9 -8 4 29731.1 489.743 -2
 9 8 0 29731.1 489.743 1
 9 8 -5 29482.6 503.918 -2
 -9 -8 -1 29482.6 503.918 1
 9 8 -6 31345.3 526.423 -2
 -9 -8 -2 31345.3 526.423 1
 9 -8 -7 2682.76 172.061 -2
 -9 8 -3 2682.76 172.061 1
 9 -8 -8 869.857 144.367 -2
 -9 8 -4 869.857 144.367 1
 -9 8 -5 16189.5 894.202 1
 9 8 -9 19436.8 403.728 -2
 -9 -8 -5 19436.8 403.728 1
 9 8 -10 33965.5 420.779 -2
 -9 -8 -6 33965.5 420.779 1
 9 -8 7 3871.25 315.985 1
 -9 -8 11 5125.91 165.573 -2
 9 8 7 5125.91 165.573 1
 9 -8 8 10881.1 342.771 1
 -9 -8 12 14425.4 240.65 -2
 9 8 8 14425.4 240.65 1
 -9 -8 -9 1877.84 178.989 1
 9 8 -13 2997.6 138.767 -2
 -9 -8 -9 2997.6 138.767 1
 -9 -8 -10 3567.52 136.633 1
 -9 9 12 1975.01 207.858 1
 9 9 8 3609.59 282.261 -2
 -9 -9 12 3609.59 282.261 1
 9 -9 7 3321.05 164.568 -2
 -9 9 11 3321.05 164.568 1
 -9 -9 10 8185.27 446.285 1
 9 9 6 8901.82 231.88 -2
 -9 -9 10 8901.82 231.88 1
 9 9 5 8384.99 244.845 -2
 -9 -9 9 8384.99 244.845 1
 9 9 4 646.895 127.204 -2
 -9 -9 8 646.895 127.204 1
 9 -9 3 10480.3 333.71 -2
 -9 9 7 10480.3 333.71 1
 9 -9 2 4652.87 247.827 -2
 -9 9 6 4652.87 247.827 1
 9 -9 1 2152.85 194.053 -2
 -9 9 5 2152.85 194.053 1
 9 9 0 4033.24 249.117 -2
 -9 -9 4 4033.24 249.117 1
 9 9 -1 3530.38 264.703 -2
 -9 -9 3 3530.38 264.703 1
 -9 9 2 651.583 149.841 -2
 9 -9 -2 651.583 149.841 1
 -9 9 3 3616.87 258.419 -2
 9 -9 -1 3616.87 258.419 1
 9 9 -4 4719.99 245.804 -2
 -9 -9 0 4719.99 245.804 1
 9 9 -5 1568.31 153.902 -2
 -9 -9 -1 1568.31 153.902 1
 9 -9 -6 4433.43 216.027 -2
 -9 9 -2 4433.43 216.027 1
 9 9 -7 6434.7 255.118 -2
 -9 -9 -3 6434.7 255.118 1
 9 -9 -8 442.704 96.2452 -2
 -9 9 -4 442.704 96.2452 1
 -9 -9 9 8740.94 213.292 -2
 9 9 5 8740.94 213.292 1
 -9 -9 10 9155.54 192.698 -2
 9 9 6 9155.54 192.698 1
 9 -9 7 442.512 122.001 1
 9 9 -11 1423.73 116.808 -2
 -9 -9 -7 1423.73 116.808 1
 9 -9 -12 3320.73 154.336 -2
 -9 9 -8 3320.73 154.336 1
 9 -10 -10 147.193 107.014 1
 9 10 6 305.618 122.811 -2
 -9 -10 10 305.618 122.811 1
 9 10 5 2695.95 166.649 -2
 -9 -10 9 2695.95 166.649 1
 9 10 4 19724.9 360.451 -2
 -9 -10 8 19724.9 360.451 1
 9 -10 3 10546 284.474 -2
 -9 10 7 10546 284.474 1
 -9 10 -2 5573.9 258.594 -2
 9 -10 -6 5573.9 258.594 1
 9 -10 1 966.247 147.052 -2
 -9 10 5 966.247 147.052 1
 9 -10 0 3201.17 255.414 -2
 -9 10 4 3201.17 255.414 1
 -9 10 1 10661.6 378.351 -2
 9 -10 -3 10661.6 378.351 1
 9 -10 -2 9563.81 309.242 -2
 -9 10 2 9563.81 309.242 1
 -9 10 3 13739.7 336.765 -2
 9 -10 -1 13739.7 336.765 1
 9 -10 -4 4748.48 251.439 -2
 -9 10 0 4748.48 251.439 1
 9 -10 -5 1733.24 171.947 -2
 -9 10 -1 1733.24 171.947 1
 9 10 -6 8714.72 396.458 -2
 -9 -10 -2 8714.72 396.458 1
 9 -10 -7 17828.5 296.026 -2
 -9 10 -3 17828.5 296.026 1
 9 10 -8 19854.9 381.271 -2
 -9 -10 -4 19854.9 381.271 1
 9 10 -9 6743.23 196.762 -2
 -9 -10 -5 6743.23 196.762 1
 9 10 -10 94.5077 158.554 -2
 -9 -10 -6 94.5077 158.554 1
 9 11 2 22379.6 503.124 -2
 -9 -11 6 22379.6 503.124 1
 9 -11 1 5652.63 180.964 -2
 -9 11 5 5652.63 180.964 1
 -9 11 0 2776.12 166.238 -2
 9 -11 -4 2776.12 166.238 1
 9 -11 -1 1910.72 182.674 -2
 -9 11 3 1910.72 182.674 1
 9 11 -2 25055.8 552.01 -2
 -9 -11 2 25055.8 552.01 1
 9 -11 -3 3037.62 212.433 -2
 -9 11 1 3037.62 212.433 1
 9 -11 -4 6458.63 222.698 -2
 -9 11 0 6458.63 222.698 1
 9 -11 -5 13671.9 319.166 -2
 -9 11 -1 13671.9 319.166 1
 -9 11 6 13584 516.079 -2
 9 -11 2 13584 516.079 1
 -10 0 18 13368.8 335.049 1
 -10 0 16 5055.9 242.97 1
 -10 0 14 31461.9 582.753 1
 -10 0 12 64108.1 677.679 1
 -10 0 10 8017.28 210.878 1
 -10 0 8 57783 469.608 1
 -10 0 6 29225.8 343.018 1
 -10 0 4 878.461 80.3198 1
 -10 0 2 25318.1 343.039 1
 -10 0 0 22430.1 407.054 1
 -10 0 -2 5824.06 213.147 1
 -10 0 -4 40051.8 661.149 1
 -10 0 -6 29963.4 851.792 1
 -10 0 -8 29756.8 1483.06 1
 -10 0 -10 44271.4 799.79 1
 10 0 12 1330.15 110.985 1
 10 0 14 20982.1 470.62 1
 -10 1 18 9133.55 224.555 1
 -10 1 17 2654.21 122.315 1
 -10 1 16 510.223 76.1921 1
 -10 1 15 4053.98 155.714 1
 -10 1 14 13407.7 241.379 1
 -10 -1 13 27322.4 590.1 1
 -10 -1 12 13771 247.641 1
 -10 -1 11 13808.4 222.516 1
 -10 -1 10 9837.79 186.005 1
 -10 -1 9 25778.8 236.262 1
 -10 -1 8 42121.3 298.98 1
 -10 -1 7 65268.4 357.737 1
 -10 1 6 794.486 54.0378 1
 -10 -1 5 8501.92 136.844 1
 -10 -1 4 4696.05 107.12 1
 -10 -1 3 30690.7 255.768 1
 -10 -1 2 23725.2 225.556 1
 -10 -1 1 7259.12 140.131 1
 -10 -1 0 91.2228 45.2293 1
 -10 1 -1 766.637 77.4541 1
 -10 -1 -2 67555.7 461.988 1
 -10 -1 -3 32475 387.242 1
 -10 -1 -4 12517.5 248.651 1
 -10 -1 -5 15995.8 440.284 1
 -10 1 -6 17397.9 464.23 1
 -10 -1 -7 9136.46 285.063 1
 -10 -1 -8 18357.5 819.728 1
 10 -1 9 15457.3 321.464 1
 10 1 10 398.942 77.6524 1
 10 1 11 273.271 62.9736 1
 10 -1 12 3935.07 127.343 1
 -10 1 -13 9518.84 156.474 1
 -10 2 18 146.477 73.8088 1
 -10 2 17 1666.75 112.458 1
 -10 2 16 9104.87 191.812 1
 -10 -2 15 98.3783 51.6921 1
 -10 2 14 20578.5 294.391 1
 -10 -2 13 3903.33 151.273 1
 -10 -2 12 5827.22 350.159 1
 -10 2 11 954.959 78.6769 1
 -10 -2 10 34508.6 357.779 1
 -10 -2 9 165.925 49.6467 1
 -10 -2 8 14213.2 191.806 1
 -10 -2 7 2602.55 86.7579 1
 -10 2 6 20256.5 220.844 1
 -10 -2 5 4718.59 120.745 1
 -10 -2 4 42433.3 335.196 1
 -10 2 3 2000.33 86.7231 1
 -10 2 2 3865 113.697 1
 -10 -2 1 7436.17 159.78 1
 -10 -2 0 31327.3 289.016 1
 -10 -2 -1 8281.48 184.3 1
 -10 -2 -2 30257.3 361.734 1
 -10 2 -3 1459.1 113.034 1
 -10 2 -4 1339.32 109.634 1
 -10 -2 -5 5493.19 261.009 1
 -10 -2 -6 5408.27 237.017 1
 -10 2 -7 159.274 100.063 1
 -10 -2 -8 8618.31 294.42 1
 10 -2 9 1451.29 97.8586 1
 10 2 10 210.841 59.0642 1
 10 -2 11 1146.02 90.5536 1
 -10 2 -12 5652.7 133.828 1
 -10 2 -13 757.203 69.0967 1
 -10 3 18 226.47 61.1861 1
 -10 3 17 54.8486 50.0094 1
 -10 3 16 6621.72 192.733 1
 -10 3 15 7815.39 179.008 1
 -10 3 14 22584.1 341.87 1
 -10 3 13 10445.3 252.7 1
 -10 3 12 398.705 108.556 1
 -10 -3 11 1131.2 99.4609 1
 -10 -3 10 16654.1 255.334 1
 -10 -3 9 13304.4 223.864 1
 -10 -3 8 4147.9 121.645 1
 -10 -3 7 244.154 51.0735 1
 -10 3 6 15809.3 196.166 1
 -10 -3 5 3755.9 110.242 1
 -10 -3 4 34051.5 300.193 1
 -10 -3 3 13154.2 193.831 1
 -10 -3 2 12421.6 213.323 1
 -10 3 1 1042.07 76.0106 1
 -10 3 0 14415.5 225.869 1
 -10 3 -1 2030.18 111.263 1
 -10 3 -2 24569.8 412.489 1
 -10 3 -3 5701.29 223.714 1
 -10 3 -4 2263.59 182.518 1
 -10 -3 -5 79.6887 96.0874 1
 -10 3 -6 20941.8 500.932 1
 -10 3 -7 3060.41 307.226 1
 -10 3 -8 33477.8 440.927 1
 10 -3 9 1107.22 88.2743 1
 10 -3 10 556.906 66.573 1
 10 -3 11 782.2 65.0785 1
 10 -3 12 18054.9 241.317 1
 -10 3 -13 4558.46 154.031 1
 -10 4 17 2972.38 139.203 1
 -10 4 16 3949.59 142.131 1
 -10 4 15 3283.01 112.98 1
 -10 4 14 5890.39 171.479 1
 -10 -4 13 2213.15 125.596 1
 -10 -4 12 22734.1 367.093 1
 -10 -4 11 16480.9 386.431 1
 -10 -4 10 1530.25 107.05 1
 -10 -4 9 1370.68 82.2668 1
 -10 -4 8 12181.4 207.585 1
 -10 -4 7 8388.18 168.164 1
 -10 -4 6 28532.8 295.065 1
 10 -4 1 32145.4 1136.14 -2
 -10 4 6 32145.4 1136.14 1
 -10 -4 5 19553.6 254.554 1
 10 -4 0 32634.4 1164.34 -2
 -10 4 5 32634.4 1164.34 1
 -10 -4 4 1078.64 75.6085 1
 10 -4 -1 5529.49 534.814 -2
 -10 4 4 5529.49 534.814 1
 -10 4 3 515.84 59.6773 1
 -10 4 2 9856.04 195.045 1
 -10 -4 1 10221.4 220.004 1
 10 4 -4 11390.3 636.434 -2
 -10 -4 1 11390.3 636.434 1
 -10 4 0 36627.2 367.483 1
 -10 4 -1 21065.9 291.942 1
 -10 -4 -2 158.867 70.6807 1
 -10 4 -3 436.207 130.016 1
 10 4 -8 4613.98 450.787 -2
 -10 -4 -3 4613.98 450.787 1
 -10 4 -4 15863.4 410.935 1
 -10 -4 -5 23577.2 541.232 1
 10 -4 6 14609.3 516.761 1
 10 -4 7 17933.5 375.004 1
 10 -4 8 7909.79 234.094 1
 10 4 9 17.3987 52.3502 1
 10 -4 10 18539 253.541 1
 10 -4 11 8110.15 165.466 1
 -10 4 -12 2773.75 135.042 1
 -10 5 16 4091.58 145.69 1
 -10 5 15 747.549 80.8293 1
 -10 5 14 5610.96 176.084 1
 -10 5 13 5962.05 201.042 1
 -10 -5 12 29370.3 385.625 1
 -10 -5 11 3574.96 147.227 1
 -10 -5 10 6082.09 254.21 1
 10 5 -9 5682.78 334.704 1
 -10 -5 8 12418.8 246.568 1
 -10 -5 7 9786.33 238.146 1
 10 -5 2 17458.4 898.221 -2
 -10 5 7 17458.4 898.221 1
 -10 -5 6 64288.1 522.699 1
 10 -5 1 56942.2 1574.5 -2
 -10 5 6 56942.2 1574.5 1
 -10 -5 5 71.0285 62.4786 1
 10 -5 0 8537.58 684.64 -2
 -10 5 5 8537.58 684.64 1
 -10 -5 4 68.4731 62.2826 1
 10 -5 -1 2574.01 436.821 -2
 -10 5 4 2574.01 436.821 1
 -10 5 3 1018.9 82.0927 1
 -10 -5 2 54225.7 516.866 1
 -10 -5 1 6794.68 187.742 1
 -10 5 0 20264.8 352.587 1
 10 -5 -5 18217 813.404 -2
 -10 5 0 18217 813.404 1
 -10 5 -1 4307.38 162.944 1
 -10 5 -2 25013.6 412.032 1
 10 -5 -7 29122.6 636.54 -2
 -10 5 -2 29122.6 636.54 1
 -10 5 -3 5525.38 176.211 1
 -10 -5 -4 23856.9 406.653 1
 10 -5 5 6279.11 361.576 1
 10 -5 6 309.682 112.812 1
 10 -5 7 427.921 121.767 1
 10 -5 8 6855.4 200.281 1
 10 5 9 9081.38 177.528 1
 -10 5 -10 8797.48 156.641 1
 10 -5 11 2140.49 94.653 1
 -10 -5 -12 550.416 112.668 1
 -10 -6 15 541.673 80.1789 1
 -10 -6 14 1187.68 121.617 1
 -10 6 13 8964.6 212.704 1
 -10 -6 12 13628.1 246.75 1
 -10 -6 11 18706.3 283.323 1
 -10 -6 10 11214.3 254.665 1
 -10 6 9 141.095 73.0061 1
 -10 -6 8 -18.6704 91.0832 1
 -10 6 7 28913.2 860.757 1
 -10 6 6 17034.6 374.702 1
 -10 -6 5 30365.3 408.807 1
 10 -6 0 38791 1365.3 -2
 -10 6 5 38791 1365.3 1
 -10 -6 4 8315.86 235.486 1
 -10 -6 3 6853.05 242.667 1
 10 -6 -2 6458.84 418.588 -2
 -10 6 3 6458.84 418.588 1
 -10 -6 2 1279.44 105.331 1
 10 -6 -3 4596.19 539.19 -2
 -10 6 2 4596.19 539.19 1
 -10 6 1 37111.2 527.701 1
 10 -6 -4 36798 899.004 -2
 -10 6 1 36798 899.004 1
 -10 -6 0 29127.7 483.19 1
 10 -6 -5 39585.5 738.173 -2
 -10 6 0 39585.5 738.173 1
 -10 6 -1 3852.83 191.447 1
 10 -6 -6 11752 417.238 -2
 -10 6 -1 11752 417.238 1
 -10 6 -2 2288.87 240.094 1
 10 -6 -7 17093 952.877 -2
 -10 6 -2 17093 952.877 1
 10 6 3 18014.4 487.632 1
 -10 6 -4 6589.08 201.955 1
 -10 -6 -5 15594 371.767 1
 10 -6 6 8457.63 269.198 1
 -10 -6 -7 2620.75 140.538 1
 10 6 8 15.3754 54.4241 1
 10 6 9 3926.13 136.586 1
 -10 -6 -10 2166.22 92.8246 1
 -10 6 -11 5587.18 170.293 1
 -10 -7 14 6299.66 272.69 1
 -10 -7 13 1670.42 128.764 1
 -10 -7 12 3367.06 171.677 1
 -10 -7 11 9301.58 269.486 1
 -10 7 10 21199 367.986 1
 -10 -7 9 5304.9 200.405 1
 -10 -7 8 7515.02 265.02 1
 10 -7 3 5725 530.243 -2
 -10 7 8 5725 530.243 1
 -10 7 7 3694.24 212.657 1
 10 -7 2 17467.4 903.957 -2
 -10 7 7 17467.4 903.957 1
 -10 7 6 15512.8 413.888 1
 10 -7 1 16032.2 873.056 -2
 -10 7 6 16032.2 873.056 1
 10 7 -5 8385.89 287.657 1
 10 -7 0 21047.6 1028.31 -2
 -10 7 5 21047.6 1028.31 1
 10 7 -4 26012.8 702.406 1
 10 7 -3 2388.41 327.886 1
 10 7 -2 229.733 134.523 1
 10 7 -1 11710.4 641.42 1
 10 -7 -4 19440.4 1021.28 -2
 -10 7 1 19440.4 1021.28 1
 10 7 0 37109.7 893.822 1
 10 -7 -5 36722.9 864.743 -2
 -10 7 0 36722.9 864.743 1
 -10 -7 -1 6586.73 298.514 1
 10 7 -6 11798.1 392.03 -2
 -10 -7 -1 11798.1 392.03 1
 -10 7 -2 34580 786.33 1
 10 7 -7 33877.4 545.281 -2
 -10 -7 -2 33877.4 545.281 1
 -10 7 -3 152.873 97.8829 1
 10 7 -8 3263.85 259.886 -2
 -10 -7 -3 3263.85 259.886 1
 -10 -7 -4 186.498 66.3756 1
 10 -7 5 12044.8 244.849 1
 10 -7 6 22801.7 325.879 1
 -10 -7 -7 6248.92 151.783 1
 10 7 8 9704.06 173.256 1
 -10 7 -9 903.087 81.3146 1
 -10 7 -10 1233.36 88.4157 1
 -10 -8 13 203.18 69.3194 1
 -10 8 12 3683.69 173.255 1
 -10 -8 11 13570.8 272.485 1
 -10 -8 10 7059.89 221.142 1
 -10 -8 9 5021.83 206.261 1
 -10 8 8 192.57 96.9804 1
 10 -8 3 2581.25 378.837 -2
 -10 8 8 2581.25 378.837 1
 -10 8 7 423.812 116.053 1
 10 -8 2 2498.59 399.472 -2
 -10 8 7 2498.59 399.472 1
 -10 8 6 9599.19 300.081 1
 10 -8 1 19226.4 902.863 -2
 -10 8 6 19226.4 902.863 1
 -10 8 5 15400.1 383.012 1
 10 -8 0 14209.9 808.456 -2
 -10 8 5 14209.9 808.456 1
 -10 8 4 3588.52 197.686 1
 -10 8 3 6506.89 381.272 1
 -10 8 2 48.3934 135.92 1
 10 8 -3 3027.35 280.449 -2
 -10 -8 2 3027.35 280.449 1
 -10 8 1 4117.37 284.338 1
 10 8 -4 5399.68 262.851 -2
 -10 -8 1 5399.68 262.851 1
 -10 8 0 4565.85 359.205 1
 10 8 -5 10132.7 342.122 -2
 -10 -8 0 10132.7 342.122 1
 -10 8 -1 27954.6 798.879 1
 10 8 -6 28760.4 468.827 -2
 -10 -8 -1 28760.4 468.827 1
 -10 8 -2 4041.13 321.9 1
 10 8 -7 4025.18 192.021 -2
 -10 -8 -2 4025.18 192.021 1
 -10 8 -3 4227.03 210.821 1
 10 8 -8 4387.38 232.845 -2
 -10 -8 -3 4387.38 232.845 1
 10 -8 4 593.1 76.4916 1
 10 -8 5 5811.57 169.721 1
 10 8 6 9045.76 176.036 1
 10 8 7 20647.2 264.955 1
 -10 -8 -8 537.003 63.6737 1
 -10 -9 11 5418.82 299.299 1
 -10 -9 10 109.948 50.3052 1
 -10 -9 9 2111.51 107.886 1
 -10 9 8 2897.53 180.977 1
 10 -9 3 2660.4 237.836 -2
 -10 9 8 2660.4 237.836 1
 -10 9 7 255.667 96.6379 1
 10 -9 2 547.13 255.578 -2
 -10 9 7 547.13 255.578 1
 -10 9 6 10929.3 313.234 1
 -10 9 5 4277.16 298.605 1
 10 9 0 9090.5 407.787 -2
 -10 -9 5 9090.5 407.787 1
 10 -9 -4 246.426 98.9786 1
 10 9 -1 1006.02 256.815 -2
 -10 -9 4 1006.02 256.815 1
 -10 9 3 1023.02 144.734 1
 10 9 -2 5765.06 459.53 -2
 -10 -9 3 5765.06 459.53 1
 -10 9 2 10321.3 448.634 1
 -10 9 1 834.125 176.214 1
 -10 9 0 11965.1 480.554 1
 -10 9 -1 12206.4 471.623 1
 10 9 -6 16004.1 592.523 -2
 -10 -9 -1 16004.1 592.523 1
 -10 9 -2 378.648 97.9891 1
 10 -9 -7 267.258 253.058 -2
 -10 9 -2 267.258 253.058 1
 -10 9 -3 278.427 88.6805 1
 10 9 -8 937.672 159.36 -2
 -10 -9 -3 937.672 159.36 1
 -10 9 -4 3555.87 124.681 1
 10 9 5 2854.93 114.429 1
 -10 -9 -6 736.001 73.7938 1
 -10 -10 8 16144.8 503.729 1
 -10 -10 7 1792.49 124.173 1
 -10 10 6 1195.96 155.942 1
 10 10 1 13789.3 536.978 -2
 -10 -10 6 13789.3 536.978 1
 10 -10 -5 857.839 107.774 1
 -10 10 4 118.732 96.2745 1
 10 10 -1 5648.04 388.19 -2
 -10 -10 4 5648.04 388.19 1
 -10 10 3 1544.96 123.207 1
 10 10 -2 8054.32 438.031 -2
 -10 -10 3 8054.32 438.031 1
 -10 10 2 5022.1 255.806 1
 10 10 -3 7917.01 428.953 -2
 -10 -10 2 7917.01 428.953 1
 -10 10 1 14930.3 421.722 1
 10 10 -4 15944.6 568.363 -2
 -10 -10 1 15944.6 568.363 1
 -10 10 0 7810.45 311.518 1
 10 10 -5 8715.42 415.607 -2
 -10 -10 0 8715.42 415.607 1
 -10 10 -1 70.6151 60.2857 1
 10 -10 2 2351.04 134.834 1
 -10 -10 -3 6012.56 187.667 1
 -11 0 17 15828.5 349.932 1
 -11 0 15 1572.14 164.027 1
 -11 0 13 19104.9 435.99 1
 -11 0 11 6754.42 662.278 1
 -11 0 9 10190.4 223.186 1
 -11 0 7 55090.3 516.47 1
 -11 0 5 9952.94 221.282 1
 -11 0 3 24424.5 363.758 1
 -11 0 1 99340.4 849.015 1
 -11 0 -1 16967 410.511 1
 -11 0 -3 7351.99 284.158 1
 -11 0 -5 29552.4 732.626 1
 -11 0 -7 1819.21 243.449 1
 -11 0 -9 12391.6 586.216 1
 11 0 11 18789.8 381.351 1
 11 -1 12 4302.08 190.612 -2
 -11 1 17 4302.08 190.612 1
 11 1 11 446.073 97.8744 -2
 -11 -1 16 446.073 97.8744 1
 11 1 10 2224.1 145.63 -2
 -11 -1 15 2224.1 145.63 1
 11 -1 9 20097.8 384.328 -2
 -11 1 14 20097.8 384.328 1
 11 -1 8 19732.3 365.673 -2
 -11 1 13 19732.3 365.673 1
 11 -1 7 7691.05 237.927 -2
 -11 1 12 7691.05 237.927 1
 11 -1 6 5066.86 397.809 -2
 -11 1 11 5066.86 397.809 1
 11 -1 5 3012.93 157.728 -2
 -11 1 10 3012.93 157.728 1
 11 1 4 4134.07 146.711 -2
 -11 -1 9 4134.07 146.711 1
 11 -1 3 24145.6 344.154 -2
 -11 1 8 24145.6 344.154 1
 11 -1 2 39682.2 441.57 -2
 -11 1 7 39682.2 441.57 1
 11 -1 1 42459.9 433.801 -2
 -11 1 6 42459.9 433.801 1
 11 -1 0 6319.44 172.249 -2
 -11 1 5 6319.44 172.249 1
 11 -1 -1 6367.24 178.36 -2
 -11 1 4 6367.24 178.36 1
 11 -1 -2 83305.9 611.27 -2
 -11 1 3 83305.9 611.27 1
 11 1 -3 88635.9 658.677 -2
 -11 -1 2 88635.9 658.677 1
 11 1 -4 14046.4 296.869 -2
 -11 -1 1 14046.4 296.869 1
 11 -1 -5 14093 318.5 -2
 -11 1 0 14093 318.5 1
 11 -1 -6 28935.5 446.714 -2
 -11 1 -1 28935.5 446.714 1
 11 -1 -7 40634.9 593.317 -2
 -11 1 -2 40634.9 593.317 1
 11 1 -8 24452.3 538.627 -2
 -11 -1 -3 24452.3 538.627 1
 11 1 -9 9273.2 263.124 -2
 -11 -1 -4 9273.2 263.124 1
 11 -1 -10 4275.93 259.915 -2
 -11 1 -5 4275.93 259.915 1
 11 1 -11 2154.32 414.421 -2
 -11 -1 -6 2154.32 414.421 1
 11 1 -12 7912.93 349.543 -2
 -11 -1 -7 7912.93 349.543 1
 11 1 -13 19741.6 533.065 -2
 -11 -1 -8 19741.6 533.065 1
 -11 -1 14 24351.3 452.542 -2
 11 1 9 24351.3 452.542 1
 -11 -1 15 5264.93 212.58 -2
 11 1 10 5264.93 212.58 1
 -11 1 16 373.773 74.2702 -2
 11 -1 11 373.773 74.2702 1
 -11 1 17 1472.33 96.1014 -2
 11 -1 12 1472.33 96.1014 1
 11 -2 12 2933.45 150.633 -2
 -11 2 17 2933.45 150.633 1
 11 -2 11 1330.66 146.216 -2
 -11 2 16 1330.66 146.216 1
 11 2 10 19926 438.254 -2
 -11 -2 15 19926 438.254 1
 11 2 9 3250.89 169.63 -2
 -11 -2 14 3250.89 169.63 1
 11 -2 8 6579.28 216.146 -2
 -11 2 13 6579.28 216.146 1
 11 -2 7 9545.51 276.11 -2
 -11 2 12 9545.51 276.11 1
 11 -2 6 14011.2 524.186 -2
 -11 2 11 14011.2 524.186 1
 11 -2 5 9802.36 360.07 -2
 -11 2 10 9802.36 360.07 1
 11 2 4 50779.6 497.545 -2
 -11 -2 9 50779.6 497.545 1
 11 -2 3 7553.2 191.382 -2
 -11 2 8 7553.2 191.382 1
 11 2 2 6460.77 185.803 -2
 -11 -2 7 6460.77 185.803 1
 -11 -2 -1 26101 340.261 -2
 11 2 -6 26101 340.261 1
 11 -2 0 49034.6 480.697 -2
 -11 2 5 49034.6 480.697 1
 11 -2 -1 3248.22 152.963 -2
 -11 2 4 3248.22 152.963 1
 11 -2 -2 72007.5 636.861 -2
 -11 2 3 72007.5 636.861 1
 11 -2 -3 33086.9 455.626 -2
 -11 2 2 33086.9 455.626 1
 11 -2 -4 1302.25 120.132 -2
 -11 2 1 1302.25 120.132 1
 11 -2 -5 29346.1 451.836 -2
 -11 2 0 29346.1 451.836 1
 11 -2 -6 51053.1 629.966 -2
 -11 2 -1 51053.1 629.966 1
 11 2 -7 3329.28 193.766 -2
 -11 -2 -2 3329.28 193.766 1
 11 -2 -8 18240.6 462.829 -2
 -11 2 -3 18240.6 462.829 1
 11 -2 -9 30462.3 499.467 -2
 -11 2 -4 30462.3 499.467 1
 11 -2 -10 10420.6 429.238 -2
 -11 2 -5 10420.6 429.238 1
 11 -2 -11 18903.1 563.736 -2
 -11 2 -6 18903.1 563.736 1
 -11 -2 12 25847.2 539.948 -2
 11 2 7 25847.2 539.948 1
 -11 -2 13 3225.87 199.356 -2
 11 2 8 3225.87 199.356 1
 -11 -2 14 1703.84 125.287 -2
 11 2 9 1703.84 125.287 1
 -11 2 15 12039.7 257.412 -2
 11 -2 10 12039.7 257.412 1
 -11 2 16 2541.74 117.166 -2
 11 -2 11 2541.74 117.166 1
 -11 2 17 3175.35 156.64 -2
 11 -2 12 3175.35 156.64 1
 11 -3 12 311.966 90.6299 -2
 -11 3 17 311.966 90.6299 1
 11 -3 11 902.664 123.144 -2
 -11 3 16 902.664 123.144 1
 11 3 10 11893 262.003 -2
 -11 -3 15 11893 262.003 1
 11 3 9 13252.6 325.488 -2
 -11 -3 14 13252.6 325.488 1
 11 3 8 18727.5 386.371 -2
 -11 -3 13 18727.5 386.371 1
 11 3 7 13476.6 363.283 -2
 -11 -3 12 13476.6 363.283 1
 11 -3 6 3850.93 207.665 -2
 -11 3 11 3850.93 207.665 1
 11 -3 5 2946.46 313.554 -2
 -11 3 10 2946.46 313.554 1
 11 -3 4 38584.9 590.459 -2
 -11 3 9 38584.9 590.459 1
 11 -3 3 23014.8 332.868 -2
 -11 3 8 23014.8 332.868 1
 11 -3 2 33256.3 408.415 -2
 -11 3 7 33256.3 408.415 1
 11 -3 1 24294.1 332.296 -2
 -11 3 6 24294.1 332.296 1
 11 -3 0 12004 261.681 -2
 -11 3 5 12004 261.681 1
 11 -3 -1 5622.82 195.07 -2
 -11 3 4 5622.82 195.07 1
 11 -3 -2 27937.3 470.015 -2
 -11 3 3 27937.3 470.015 1
 11 -3 -3 15586.3 352.834 -2
 -11 3 2 15586.3 352.834 1
 11 -3 -4 3064.55 170.472 -2
 -11 3 1 3064.55 170.472 1
 11 -3 -5 5127.21 223.958 -2
 -11 3 0 5127.21 223.958 1
 11 3 -6 55329.4 717.539 -2
 -11 -3 -1 55329.4 717.539 1
 11 -3 -7 30244.2 508.104 -2
 -11 3 -2 30244.2 508.104 1
 11 -3 -8 23583.4 438.865 -2
 -11 3 -3 23583.4 438.865 1
 11 -3 -9 22365.8 655.992 -2
 -11 3 -4 22365.8 655.992 1
 11 -3 -10 4384.32 588.645 -2
 -11 3 -5 4384.32 588.645 1
 11 3 -11 3160.25 191.462 -2
 -11 -3 -6 3160.25 191.462 1
 11 -3 -12 30355 518.162 -2
 -11 3 -7 30355 518.162 1
 11 -3 -13 20413.3 417.012 -2
 -11 3 -8 20413.3 417.012 1
 -11 3 14 11287.9 261.017 -2
 11 -3 9 11287.9 261.017 1
 11 3 -15 4000.88 152.826 -2
 -11 -3 -10 4000.88 152.826 1
 -11 3 16 2262.14 102.429 -2
 11 -3 11 2262.14 102.429 1
 -11 3 17 188.861 75.2558 -2
 11 -3 12 188.861 75.2558 1
 -11 4 16 2161.63 147.9 1
 11 -4 11 4772.34 233.138 -2
 -11 4 16 4772.34 233.138 1
 11 4 10 1667.14 106.761 -2
 -11 -4 15 1667.14 106.761 1
 11 4 9 7820.86 238.222 -2
 -11 -4 14 7820.86 238.222 1
 11 4 8 12622.2 335.538 -2
 -11 -4 13 12622.2 335.538 1
 11 -4 7 941.74 138.222 -2
 -11 4 12 941.74 138.222 1
 11 4 6 34264.9 626.769 -2
 -11 -4 11 34264.9 626.769 1
 11 4 5 18223.1 407.454 -2
 -11 -4 10 18223.1 407.454 1
 11 -4 4 438.875 135.907 -2
 -11 4 9 438.875 135.907 1
 11 4 3 7413.93 394.312 -2
 -11 -4 8 7413.93 394.312 1
 11 4 2 32849.2 467.336 -2
 -11 -4 7 32849.2 467.336 1
 11 -4 1 22925 390.8 -2
 -11 4 6 22925 390.8 1
 11 4 0 44393.3 527.648 -2
 -11 -4 5 44393.3 527.648 1
 11 4 -1 30825.8 461.602 -2
 -11 -4 4 30825.8 461.602 1
 11 4 -2 1053.97 113.9 -2
 -11 -4 3 1053.97 113.9 1
 11 -4 -3 1372.45 125.769 -2
 -11 4 2 1372.45 125.769 1
 11 -4 -4 38539.3 506.195 -2
 -11 4 1 38539.3 506.195 1
 11 4 -5 45163.6 570.22 -2
 -11 -4 0 45163.6 570.22 1
 11 -4 -6 18003.3 351.484 -2
 -11 4 -1 18003.3 351.484 1
 11 -4 -7 31621.4 513.355 -2
 -11 4 -2 31621.4 513.355 1
 11 4 -8 11353.5 585.797 -2
 -11 -4 -3 11353.5 585.797 1
 11 4 -9 457.374 151.077 -2
 -11 -4 -4 457.374 151.077 1
 11 4 -10 27758.4 509.27 -2
 -11 -4 -5 27758.4 509.27 1
 11 4 -11 33581.9 570.093 -2
 -11 -4 -6 33581.9 570.093 1
 11 4 -12 1103.29 129.206 -2
 -11 -4 -7 1103.29 129.206 1
 11 4 -13 14986.3 275.53 -2
 -11 -4 -8 14986.3 275.53 1
 -11 4 14 11380.5 250.003 -2
 11 -4 9 11380.5 250.003 1
 11 -4 -15 2785.97 131.778 -2
 -11 4 -10 2785.97 131.778 1
 -11 4 16 9476.17 249.253 -2
 11 -4 11 9476.17 249.253 1
 11 5 10 2667.88 162.895 -2
 -11 -5 15 2667.88 162.895 1
 11 5 9 6648.66 190.334 -2
 -11 -5 14 6648.66 190.334 1
 11 5 8 17889.6 348.179 -2
 -11 -5 13 17889.6 348.179 1
 11 5 7 7005.81 256.664 -2
 -11 -5 12 7005.81 256.664 1
 11 5 6 16872.4 383.017 -2
 -11 -5 11 16872.4 383.017 1
 11 -5 5 5253.95 270.432 -2
 -11 5 10 5253.95 270.432 1
 11 5 4 4081.59 216.373 -2
 -11 -5 9 4081.59 216.373 1
 11 5 3 4557.02 272.681 -2
 -11 -5 8 4557.02 272.681 1
 -11 -5 -2 27582.7 1024.41 -2
 11 5 -7 27582.7 1024.41 1
 11 5 1 11019.3 700.521 -2
 -11 -5 6 11019.3 700.521 1
 11 -5 0 32242.8 670.66 -2
 -11 5 5 32242.8 670.66 1
 11 5 -1 21902.9 451.652 -2
 -11 -5 4 21902.9 451.652 1
 11 5 -2 8866.21 318.627 -2
 -11 -5 3 8866.21 318.627 1
 11 -5 -3 12611.2 320.943 -2
 -11 5 2 12611.2 320.943 1
 11 -5 -4 50620.6 618.536 -2
 -11 5 1 50620.6 618.536 1
 11 -5 -5 22932.5 533.851 -2
 -11 5 0 22932.5 533.851 1
 -11 -5 6 7720.32 470.18 -2
 11 5 1 7720.32 470.18 1
 11 -5 -7 16265.1 664.01 -2
 -11 5 -2 16265.1 664.01 1
 11 -5 -8 11324.6 397.647 -2
 -11 5 -3 11324.6 397.647 1
 11 -5 -9 9533.47 294.373 -2
 -11 5 -4 9533.47 294.373 1
 11 -5 -10 14821.5 354.137 -2
 -11 5 -5 14821.5 354.137 1
 11 -5 -11 10080.3 272.35 -2
 -11 5 -6 10080.3 272.35 1
 11 -5 -12 3392.96 144.938 -2
 -11 5 -7 3392.96 144.938 1
 -11 -5 13 8026.35 199.092 -2
 11 5 8 8026.35 199.092 1
 -11 5 14 10859.1 227.974 -2
 11 -5 9 10859.1 227.974 1
 11 -5 -15 4604.96 171.516 -2
 -11 5 -10 4604.96 171.516 1
 11 6 9 930.074 155.159 -2
 -11 -6 14 930.074 155.159 1
 11 6 8 1318.83 155 -2
 -11 -6 13 1318.83 155 1
 11 6 7 19096.6 540.836 -2
 -11 -6 12 19096.6 540.836 1
 11 6 6 9842.94 335.425 -2
 -11 -6 11 9842.94 335.425 1
 11 6 5 13675.7 423.462 -2
 -11 -6 10 13675.7 423.462 1
 11 6 4 16461.2 405.234 -2
 -11 -6 9 16461.2 405.234 1
 11 6 3 6564.02 260.392 -2
 -11 -6 8 6564.02 260.392 1
 11 6 2 502.147 124.501 -2
 -11 -6 7 502.147 124.501 1
 11 6 1 49986.3 781.43 -2
 -11 -6 6 49986.3 781.43 1
 11 6 0 36994.7 584.232 -2
 -11 -6 5 36994.7 584.232 1
 11 6 -1 5834.43 338.861 -2
 -11 -6 4 5834.43 338.861 1
 11 6 -2 15401.5 532.779 -2
 -11 -6 3 15401.5 532.779 1
 11 6 -3 21711.4 527.202 -2
 -11 -6 2 21711.4 527.202 1
 -11 -6 4 5713.11 379.965 -2
 11 6 -1 5713.11 379.965 1
 11 -6 -5 48105.6 802.046 -2
 -11 6 0 48105.6 802.046 1
 11 -6 -6 39216.7 734.592 -2
 -11 6 -1 39216.7 734.592 1
 11 -6 -7 950.988 143.465 -2
 -11 6 -2 950.988 143.465 1
 11 -6 -8 4189.22 231.416 -2
 -11 6 -3 4189.22 231.416 1
 11 -6 -9 19838.6 448.234 -2
 -11 6 -4 19838.6 448.234 1
 -11 6 10 12428.8 333.823 -2
 11 -6 5 12428.8 333.823 1
 11 6 -11 10970.4 281.894 -2
 -11 -6 -6 10970.4 281.894 1
 -11 -6 12 10935.2 218.55 -2
 11 6 7 10935.2 218.55 1
 11 6 -13 1028.84 89.6993 -2
 -11 -6 -8 1028.84 89.6993 1
 11 6 -14 1352.06 105.544 -2
 -11 -6 -9 1352.06 105.544 1
 11 7 8 6794.33 309.732 -2
 -11 -7 13 6794.33 309.732 1
 11 7 7 15226.5 410.682 -2
 -11 -7 12 15226.5 410.682 1
 11 7 6 3392.12 239.208 -2
 -11 -7 11 3392.12 239.208 1
 11 7 5 7661.27 327.257 -2
 -11 -7 10 7661.27 327.257 1
 11 7 4 18170.5 411.432 -2
 -11 -7 9 18170.5 411.432 1
 11 -7 3 2369.97 186.06 -2
 -11 7 8 2369.97 186.06 1
 11 7 2 2208.4 177.444 -2
 -11 -7 7 2208.4 177.444 1
 11 7 1 16168.9 423.354 -2
 -11 -7 6 16168.9 423.354 1
 11 7 0 24873.7 579.557 -2
 -11 -7 5 24873.7 579.557 1
 11 -7 -1 11590.4 479.526 -2
 -11 7 4 11590.4 479.526 1
 11 7 -2 17877.4 521.079 -2
 -11 -7 3 17877.4 521.079 1
 11 -7 -3 8312.49 363.448 -2
 -11 7 2 8312.49 363.448 1
 11 -7 -4 5113.25 285.475 -2
 -11 7 1 5113.25 285.475 1
 11 -7 -5 18997 494.308 -2
 -11 7 0 18997 494.308 1
 11 -7 -6 26405.5 570.083 -2
 -11 7 -1 26405.5 570.083 1
 11 -7 -7 1508.64 157.215 -2
 -11 7 -2 1508.64 157.215 1
 11 -7 -8 5205.39 216.379 -2
 -11 7 -3 5205.39 216.379 1
 11 -7 -9 9570.85 281.513 -2
 -11 7 -4 9570.85 281.513 1
 11 -7 -10 8923.84 267.383 -2
 -11 7 -5 8923.84 267.383 1
 11 7 -11 1535.73 98.019 -2
 -11 -7 -6 1535.73 98.019 1
 11 7 -12 36580.1 454.789 -2
 -11 -7 -7 36580.1 454.789 1
 11 -7 -13 2491.9 122.744 -2
 -11 7 -8 2491.9 122.744 1
 11 8 6 9019.1 358.106 -2
 -11 -8 11 9019.1 358.106 1
 11 8 5 6808.07 249.746 -2
 -11 -8 10 6808.07 249.746 1
 11 8 4 1680.14 161.66 -2
 -11 -8 9 1680.14 161.66 1
 11 8 3 8302.23 277.807 -2
 -11 -8 8 8302.23 277.807 1
 11 -8 2 5782.17 272.808 -2
 -11 8 7 5782.17 272.808 1
 11 8 1 5114.43 232.878 -2
 -11 -8 6 5114.43 232.878 1
 11 8 0 12057.4 422.332 -2
 -11 -8 5 12057.4 422.332 1
 11 -8 -1 13485.9 464.235 -2
 -11 8 4 13485.9 464.235 1
 11 -8 -2 4549.3 288.94 -2
 -11 8 3 4549.3 288.94 1
 11 -8 -3 4258.87 314.603 -2
 -11 8 2 4258.87 314.603 1
 11 -8 -4 6276.84 367.757 -2
 -11 8 1 6276.84 367.757 1
 11 8 -5 14592.4 709.595 -2
 -11 -8 0 14592.4 709.595 1
 11 8 -6 6551.14 294.459 -2
 -11 -8 -1 6551.14 294.459 1
 11 -8 -7 14788.2 402.736 -2
 -11 8 -2 14788.2 402.736 1
 11 -8 -8 3461.34 166.54 -2
 -11 8 -3 3461.34 166.54 1
 11 -8 -9 1000.17 93.3154 -2
 -11 8 -4 1000.17 93.3154 1
 -11 -8 10 2967.01 131.078 -2
 11 8 5 2967.01 131.078 1
 11 8 -11 15069.9 310.263 -2
 -11 -8 -6 15069.9 310.263 1
 11 9 4 1734.54 202.316 -2
 -11 -9 9 1734.54 202.316 1
 11 9 3 9733.52 367.808 -2
 -11 -9 8 9733.52 367.808 1
 11 9 2 3262.96 159.389 -2
 -11 -9 7 3262.96 159.389 1
 11 -9 1 382.854 96.7564 -2
 -11 9 6 382.854 96.7564 1
 -11 -9 5 5261.29 316.004 1
 -11 9 0 1319.77 163.223 -2
 11 -9 -5 1319.77 163.223 1
 11 9 -1 15534.2 436.869 -2
 -11 -9 4 15534.2 436.869 1
 11 -9 -2 1436.29 174.49 -2
 -11 9 3 1436.29 174.49 1
 11 9 -3 2096.07 201.134 -2
 -11 -9 2 2096.07 201.134 1
 11 -9 -4 15460 456.622 -2
 -11 9 1 15460 456.622 1
 11 -9 -5 8104.55 445.621 -2
 -11 9 0 8104.55 445.621 1
 11 -9 -6 1174.82 149.576 -2
 -11 9 -1 1174.82 149.576 1
 -11 9 7 11000.6 323.381 -2
 11 -9 2 11000.6 323.381 1
 11 9 -8 8247.28 411.472 -2
 -11 -9 -3 8247.28 411.472 1
 11 9 -9 748.241 125.223 -2
 -11 -9 -4 748.241 125.223 1
 11 -10 -1 6825.18 401.353 -2
 -11 10 4 6825.18 401.353 1
 11 -10 -2 6430.83 422.82 -2
 -11 10 3 6430.83 422.82 1
 11 -10 -3 8491.11 479.325 -2
 -11 10 2 8491.11 479.325 1
 11 -10 -4 16030.2 587.665 -2
 -11 10 1 16030.2 587.665 1
 -12 0 16 759.22 100.287 1
 -12 0 14 1011.83 131.56 1
 -12 0 12 27160.5 606.124 1
 -12 0 10 18317.9 428.319 1
 -12 0 8 15894.3 386.982 1
 -12 0 6 80748.4 647.832 1
 -12 0 4 537.031 99.8943 1
 -12 0 2 7256.84 284.039 1
 -12 0 0 44210.2 677.954 1
 -12 0 -2 317.68 102.367 1
 -12 0 -4 58575.7 1281.41 1
 -12 0 -6 38124 804.399 1
 -12 0 -8 2248.62 229.077 1
 12 0 10 16495.1 296.808 1
 -12 1 16 1277.96 103.631 1
 -12 -1 15 1252.29 106.564 1
 -12 1 14 4455.53 197.758 1
 -12 -1 13 11473.2 262.65 1
 -12 -1 12 18890.6 324.886 1
 -12 1 11 2821.04 130.311 1
 -12 1 10 169.191 59.9158 1
 -12 -1 9 4088.48 266.029 1
 -12 -1 8 20638.6 329.45 1
 -12 -1 7 8859.6 159.435 1
 -12 -1 6 26563.3 267.267 1
 -12 -1 5 3752.26 118.264 1
 -12 1 4 1017.5 86.4598 1
 -12 -1 3 7690.54 184.721 1
 -12 -1 2 12919.5 256.437 1
 -12 -1 1 35854.9 400.522 1
 -12 -1 0 1088.28 98.6877 1
 -12 1 -1 1334.51 103.02 1
 -12 -1 -2 5686.38 185.524 1
 -12 -1 -3 16916.4 607.589 1
 -12 1 -4 16230.8 352.983 1
 -12 1 -5 11800.2 263.985 1
 -12 1 -6 755.548 84.7481 1
 -12 1 -7 973.965 90.1102 1
 -12 1 -8 9823.61 219.772 1
 12 1 9 10565.2 199.338 1
 12 -1 10 4966.74 121.546 1
 -12 -1 -11 2110.88 93.2542 1
 -12 2 16 4354.84 161.61 1
 -12 -2 15 1328.26 104.653 1
 -12 2 14 32620 486.434 1
 -12 -2 13 893.278 106.633 1
 -12 2 12 541.982 85.466 1
 -12 2 11 4732.74 173.604 1
 -12 2 10 24475.9 362.785 1
 -12 2 9 486.577 91.7052 1
 -12 -2 8 54840.6 778.045 1
 -12 2 7 3301.84 115.392 1
 -12 2 6 712.96 67.5366 1
 -12 -2 5 5044.28 132.039 1
 -12 -2 4 65826.3 472.218 1
 -12 -2 3 2924.72 138.096 1
 -12 -2 2 24930.8 346.175 1
 -12 2 1 8289.55 214.623 1
 -12 2 0 13480.9 266.015 1
 -12 2 -1 7706.2 221.798 1
 -12 -2 -2 54643.2 1395.06 1
 -12 -2 -3 48.0762 115.075 1
 -12 2 -4 9663.27 204.176 1
 -12 2 -5 676.088 82.1578 1
 -12 2 -6 5951.81 179.271 1
 -12 2 -7 1859.61 111.072 1
 -12 2 -8 17419.7 241.921 1
 -12 -2 -9 750.414 63.9245 1
 -12 -2 -10 221.081 55.4586 1
 -12 -3 15 1181.55 91.9023 1
 -12 3 14 10940.3 243.901 1
 -12 3 13 3438.42 149.578 1
 -12 3 12 7113.48 219.246 1
 -12 -3 11 39.5448 66.5244 1
 -12 3 10 1673.47 111.205 1
 -12 -3 9 10478.9 233.759 1
 -12 3 8 18345.8 574.901 1
 12 3 -7 9760.49 401.236 1
 -12 -3 6 107.3 89.2453 1
 -12 -3 5 677.987 80.6548 1
 -12 -3 4 25360.8 305.194 1
 -12 -3 3 22878.6 305.732 1
 -12 -3 2 24907.3 347.5 1
 -12 3 1 8470.15 220.576 1
 -12 3 0 341.285 101.054 1
 -12 3 -1 4286.7 328.857 1
 -12 3 -2 22550.9 738.278 1
 -12 3 -3 7426.68 206.827 1
 -12 3 -4 5335 178.937 1
 -12 -3 -5 677.256 94.381 1
 12 -3 6 9292.31 245.122 1
 12 -3 7 2205.44 124.784 1
 -12 3 -8 13431.9 250.028 1
 -12 -3 -9 3792.96 134.397 1
 12 -3 10 138.732 50.9188 1
 -12 4 15 3515.66 240.464 1
 -12 -4 14 815.437 76.5729 1
 -12 4 13 4045.9 145.559 1
 -12 4 12 8713.63 226.941 1
 -12 -4 11 3186.84 153.525 1
 -12 -4 10 9256.89 248.178 1
 -12 -4 9 12487.8 328.617 1
 -12 -4 8 1942.43 138.134 1
 -12 -4 7 1373.58 105.565 1
 -12 -4 6 39654 610.708 1
 -12 -4 5 8949.51 310.084 1
 12 4 -4 1928.9 246.432 1
 12 4 -3 13355.4 515.797 1
 12 4 -2 11393.3 485.241 1
 -12 -4 1 137.963 273.981 1
 12 4 -5 3886.45 398.121 -2
 -12 -4 1 3886.45 398.121 1
 -12 -4 0 32104.6 698.16 1
 -12 4 -1 16715 354.231 1
 -12 -4 -2 2043.99 124.153 1
 -12 -4 -3 10647.7 243.494 1
 -12 4 -4 8282.71 193.124 1
 -12 4 -5 989.664 82.17 1
 12 -4 6 17173.6 271.707 1
 -12 4 -7 11457 227.519 1
 12 -4 8 1535.33 84.8607 1
 -12 4 -9 1570.26 116.543 1
 -12 -5 14 75.2189 75.2403 1
 -12 -5 13 256.495 71.4781 1
 -12 -5 12 27577.2 464.037 1
 -12 -5 11 1615.14 145.117 1
 -12 -5 10 8270.07 302.651 1
 -12 -5 9 97.9543 71.4822 1
 -12 -5 8 7778.71 233.497 1
 -12 -5 7 6357.14 207.132 1
 -12 -5 6 15943.4 310.442 1
 -12 -5 5 7158.26 213.385 1
 -12 -5 4 635.53 98.0774 1
 -12 -5 3 1125.58 116.492 1
 -12 -5 2 1578.98 146.772 1
 12 -5 -4 1598.1 296.289 -2
 -12 5 2 1598.1 296.289 1
 -12 -5 1 14359.5 332.624 1
 12 -5 -5 17134.3 749.539 -2
 -12 5 1 17134.3 749.539 1
 -12 -5 0 13667.4 254.965 1
 -12 -5 -1 2178.36 114.458 1
 -12 5 -2 1648.62 101.433 1
 -12 -5 -3 42.9306 50.1783 1
 -12 5 -4 11984.8 206.781 1
 -12 5 -5 5566.55 140.333 1
 12 -5 6 13322.2 234.404 1
 12 -5 7 575.573 73.1945 1
 -12 5 -8 2607.83 132.738 1
 -12 -6 13 5263.06 238.834 1
 -12 -6 12 123.702 78.0849 1
 -12 -6 11 19273.4 445.654 1
 -12 -6 10 7539.73 307.55 1
 -12 -6 9 2274.57 145.973 1
 -12 -6 8 2816.53 150.176 1
 -12 -6 7 12684.2 286.998 1
 -12 6 6 4713.59 200.131 1
 -12 6 5 11392.7 351.798 1
 -12 -6 4 20192.4 361.823 1
 -12 -6 3 474.499 100.268 1
 -12 -6 2 1360.85 132.962 1
 -12 -6 1 17068.7 375.52 1
 -12 6 0 7705.76 218.435 1
 -12 6 -1 13513 281.628 1
 -12 6 -2 7242.76 206.854 1
 -12 6 -3 1333.58 100.767 1
 -12 6 -4 70.6843 56.0955 1
 -12 -6 -5 20798.7 265.81 1
 12 6 6 8959.45 181.37 1
 -12 6 -7 7679.45 183.614 1
 -12 6 -8 1487.65 121.994 1
 -12 7 12 1479.19 194.942 1
 -12 7 11 1915.14 128.278 1
 -12 -7 10 7193.55 255.909 1
 -12 -7 9 4560.48 186.748 1
 -12 -7 8 13538.8 294.123 1
 -12 -7 7 1653.32 107.172 1
 -12 -7 6 -26.9946 75.5287 1
 -12 7 5 5779.99 235.462 1
 -12 7 4 11328.4 406.29 1
 -12 7 3 29.1338 106.772 1
 -12 7 2 5894.31 362.504 1
 -12 7 1 1477.63 160.007 1
 -12 7 0 6460.04 372.658 1
 12 7 -6 6853.05 445.111 -2
 -12 -7 0 6853.05 445.111 1
 -12 7 -1 2176.19 177.113 1
 -12 7 -2 22027.1 342.199 1
 -12 7 -3 126.23 56.3497 1
 -12 -7 -4 597.362 68.8182 1
 -12 -7 -5 3698.05 104.623 1
 -12 7 -6 10057.4 231.438 1
 -12 -8 9 10406.7 345.512 1
 -12 -8 8 4144.09 183.974 1
 -12 -8 7 2687.48 133.473 1
 -12 -8 6 3063.76 130.382 1
 -12 8 5 4378.11 173.92 1
 -12 8 4 4344.24 257.993 1
 -12 8 3 11277.6 419.674 1
 -12 8 2 1058.15 166.509 1
 -12 8 1 123.294 123.816 1
 -12 8 0 2246.54 213.867 1
 -12 8 -1 9930.99 260.679 1
 -12 8 -2 2374.71 184.848 1
 -12 -8 -3 5126.78 292.719 1
 -12 -8 -4 32.2469 62.1516 1
 -12 -9 6 15921.7 544.288 1
 -12 -9 5 5666.04 231.11 1
 -12 -9 4 3321.02 195.019 1
 -12 -9 3 6083.04 252.916 1
 -12 -9 2 2684.39 142.328 1
 -12 9 1 -32.331 73.3832 1
 -12 -9 0 12664.2 396.439 1
 13 0 9 8818.8 492.361 -2
 -13 0 15 8818.8 492.361 1
 13 0 7 1939.27 264.736 -2
 -13 0 13 1939.27 264.736 1
 13 0 5 36814.5 1111.86 -2
 -13 0 11 36814.5 1111.86 1
 13 0 3 1618.28 217.183 -2
 -13 0 9 1618.28 217.183 1
 13 0 1 34193.3 595.864 -2
 -13 0 7 34193.3 595.864 1
 13 0 -1 88437.2 1593.88 -2
 -13 0 5 88437.2 1593.88 1
 13 0 -3 -71.5726 475.716 -2
 -13 0 3 -71.5726 475.716 1
 13 0 -5 112077 2182.08 -2
 -13 0 1 112077 2182.08 1
 13 0 -7 35187.7 704.699 -2
 -13 0 -1 35187.7 704.699 1
 13 0 -9 1864.68 216.225 -2
 -13 0 -3 1864.68 216.225 1
 13 0 -11 38702.9 976.619 -2
 -13 0 -5 38702.9 976.619 1
 -13 0 13 2305.33 175.671 -2
 13 0 7 2305.33 175.671 1
 13 0 -15 10587.9 583.947 -2
 -13 0 -9 10587.9 583.947 1
 13 -1 9 2473.58 197.264 -2
 -13 1 15 2473.58 197.264 1
 13 1 8 6225.15 294.458 -2
 -13 -1 14 6225.15 294.458 1
 13 1 7 11752.1 444.823 -2
 -13 -1 13 11752.1 444.823 1
 13 -1 6 6873.21 294.234 -2
 -13 1 12 6873.21 294.234 1
 13 -1 5 14667.5 454.726 -2
 -13 1 11 14667.5 454.726 1
 13 -1 4 7629.64 317.571 -2
 -13 1 10 7629.64 317.571 1
 13 -1 3 3050.11 179.854 -2
 -13 1 9 3050.11 179.854 1
 13 -1 2 16645.5 337.083 -2
 -13 1 8 16645.5 337.083 1
 13 -1 1 16693.4 329.815 -2
 -13 1 7 16693.4 329.815 1
 13 -1 0 10261 350.376 -2
 -13 1 6 10261 350.376 1
 13 -1 -1 14978.7 431.231 -2
 -13 1 5 14978.7 431.231 1
 13 -1 -2 10409.7 447.496 -2
 -13 1 4 10409.7 447.496 1
 13 1 -3 128.67 185.584 -2
 -13 -1 3 128.67 185.584 1
 13 1 -4 11414.4 751.929 -2
 -13 -1 2 11414.4 751.929 1
 13 -1 -5 30248.2 782.737 -2
 -13 1 1 30248.2 782.737 1
 13 -1 -6 7127.65 299.257 -2
 -13 1 0 7127.65 299.257 1
 13 -1 -7 12271.9 307.152 -2
 -13 1 -1 12271.9 307.152 1
 13 1 -8 7928.71 258.419 -2
 -13 -1 -2 7928.71 258.419 1
 13 1 -9 7370.26 229.767 -2
 -13 -1 -3 7370.26 229.767 1
 13 1 -10 20423.1 409.936 -2
 -13 -1 -4 20423.1 409.936 1
 13 1 -11 12201.9 390.875 -2
 -13 -1 -5 12201.9 390.875 1
 13 1 -12 4599.3 249.306 -2
 -13 -1 -6 4599.3 249.306 1
 13 1 -13 4927.41 218.918 -2
 -13 -1 -7 4927.41 218.918 1
 -13 1 14 7875.88 237.901 -2
 13 -1 8 7875.88 237.901 1
 13 1 -15 4275.86 202.736 -2
 -13 -1 -9 4275.86 202.736 1
 13 -2 9 15340.3 586.942 -2
 -13 2 15 15340.3 586.942 1
 13 2 8 320.718 103.507 -2
 -13 -2 14 320.718 103.507 1
 13 2 7 29348.8 649.451 -2
 -13 -2 13 29348.8 649.451 1
 13 2 6 6239.18 347.02 -2
 -13 -2 12 6239.18 347.02 1
 13 -2 5 5242.77 250.357 -2
 -13 2 11 5242.77 250.357 1
 13 -2 4 4175.22 223.97 -2
 -13 2 10 4175.22 223.97 1
 13 -2 3 53070.4 761.745 -2
 -13 2 9 53070.4 761.745 1
 13 2 2 1091.39 123.928 -2
 -13 -2 8 1091.39 123.928 1
 13 2 1 24596.5 397.435 -2
 -13 -2 7 24596.5 397.435 1
 13 2 0 12546.4 282.209 -2
 -13 -2 6 12546.4 282.209 1
 13 2 -1 29363.8 398.61 -2
 -13 -2 5 29363.8 398.61 1
 13 -2 -2 5423 216.802 -2
 -13 2 4 5423 216.802 1
 13 2 -3 70152 979.001 -2
 -13 -2 3 70152 979.001 1
 13 2 -4 2651.27 204.682 -2
 -13 -2 2 2651.27 204.682 1
 13 -2 -5 24567.6 491.622 -2
 -13 2 1 24567.6 491.622 1
 13 2 -6 8089.49 251.553 -2
 -13 -2 0 8089.49 251.553 1
 13 2 -7 24741.6 421.365 -2
 -13 -2 -1 24741.6 421.365 1
 13 2 -8 2590.99 142.168 -2
 -13 -2 -2 2590.99 142.168 1
 13 2 -9 43100.5 534.752 -2
 -13 -2 -3 43100.5 534.752 1
 13 -2 -10 3403.07 182.411 -2
 -13 2 -4 3403.07 182.411 1
 13 -2 -11 5153.11 232.018 -2
 -13 2 -5 5153.11 232.018 1
 13 -2 -12 7690.34 337.583 -2
 -13 2 -6 7690.34 337.583 1
 13 -2 -13 25799.4 535.11 -2
 -13 2 -7 25799.4 535.11 1
 -13 2 14 666.09 112.019 -2
 13 -2 8 666.09 112.019 1
 13 -2 -15 17879.4 451.733 -2
 -13 2 -9 17879.4 451.733 1
 13 3 8 6944.56 329.738 -2
 -13 -3 14 6944.56 329.738 1
 13 3 7 26665.7 602.785 -2
 -13 -3 13 26665.7 602.785 1
 13 3 6 3398.4 272.848 -2
 -13 -3 12 3398.4 272.848 1
 13 3 5 318.672 117.909 -2
 -13 -3 11 318.672 117.909 1
 13 3 4 7323.41 337.176 -2
 -13 -3 10 7323.41 337.176 1
 13 3 3 20019.9 519.494 -2
 -13 -3 9 20019.9 519.494 1
 13 3 2 12043.7 337.749 -2
 -13 -3 8 12043.7 337.749 1
 13 3 1 17588.9 402.749 -2
 -13 -3 7 17588.9 402.749 1
 13 -3 0 1774.97 120.779 -2
 -13 3 6 1774.97 120.779 1
 13 3 -1 2528.28 138.986 -2
 -13 -3 5 2528.28 138.986 1
 13 3 -2 13022.7 300.066 -2
 -13 -3 4 13022.7 300.066 1
 13 3 -3 13430.9 312.186 -2
 -13 -3 3 13430.9 312.186 1
 13 3 -4 21928.6 407.412 -2
 -13 -3 2 21928.6 407.412 1
 13 -3 -5 5499.28 258.812 -2
 -13 3 1 5499.28 258.812 1
 13 -3 -6 1605.89 124.567 -2
 -13 3 0 1605.89 124.567 1
 13 -3 -7 14588.2 355.393 -2
 -13 3 -1 14588.2 355.393 1
 13 3 -8 12178.8 305.922 -2
 -13 -3 -2 12178.8 305.922 1
 13 -3 -9 22129.7 390.685 -2
 -13 3 -3 22129.7 390.685 1
 13 3 -10 15998.2 312.747 -2
 -13 -3 -4 15998.2 312.747 1
 -13 3 11 394.92 96.5169 -2
 13 -3 5 394.92 96.5169 1
 13 3 -12 2776.63 156.768 -2
 -13 -3 -6 2776.63 156.768 1
 13 3 -13 23370.6 382.814 -2
 -13 -3 -7 23370.6 382.814 1
 13 -3 -14 7022.61 321.878 -2
 -13 3 -8 7022.61 321.878 1
 13 4 7 878.791 132.855 -2
 -13 -4 13 878.791 132.855 1
 13 4 6 1727.67 194.215 -2
 -13 -4 12 1727.67 194.215 1
 13 4 5 17884.8 424.574 -2
 -13 -4 11 17884.8 424.574 1
 13 4 4 11251 352.139 -2
 -13 -4 10 11251 352.139 1
 13 4 3 2928.84 210.528 -2
 -13 -4 9 2928.84 210.528 1
 13 4 2 23360.4 489.969 -2
 -13 -4 8 23360.4 489.969 1
 13 4 1 11952 343.565 -2
 -13 -4 7 11952 343.565 1
 13 4 0 1772.22 158.437 -2
 -13 -4 6 1772.22 158.437 1
 13 -4 -1 29408.5 551.399 -2
 -13 4 5 29408.5 551.399 1
 13 4 -2 27238.5 468.121 -2
 -13 -4 4 27238.5 468.121 1
 13 4 -3 3734.71 180.877 -2
 -13 -4 3 3734.71 180.877 1
 13 4 -4 15419.4 323.057 -2
 -13 -4 2 15419.4 323.057 1
 13 4 -5 29337.2 485.716 -2
 -13 -4 1 29337.2 485.716 1
 13 4 -6 4409.02 175.376 -2
 -13 -4 0 4409.02 175.376 1
 13 4 -7 20624.6 347.771 -2
 -13 -4 -1 20624.6 347.771 1
 13 -4 -8 12132.3 303.282 -2
 -13 4 -2 12132.3 303.282 1
 13 -4 -9 4386.17 162.03 -2
 -13 4 -3 4386.17 162.03 1
 13 -4 -10 3668.36 164.361 -2
 -13 4 -4 3668.36 164.361 1
 13 4 -11 26346.9 428.354 -2
 -13 -4 -5 26346.9 428.354 1
 13 -4 -12 3768.62 162.348 -2
 -13 4 -6 3768.62 162.348 1
 13 4 -13 1984.17 163.628 -2
 -13 -4 -7 1984.17 163.628 1
 13 4 -14 4958.93 332.909 -2
 -13 -4 -8 4958.93 332.909 1
 13 5 6 2980.36 265.712 -2
 -13 -5 12 2980.36 265.712 1
 13 5 5 23653.8 617.195 -2
 -13 -5 11 23653.8 617.195 1
 13 5 4 3823.85 289.581 -2
 -13 -5 10 3823.85 289.581 1
 13 5 3 10513.8 359.135 -2
 -13 -5 9 10513.8 359.135 1
 13 5 2 247.739 110.791 -2
 -13 -5 8 247.739 110.791 1
 13 5 1 13206.6 442.706 -2
 -13 -5 7 13206.6 442.706 1
 13 5 0 6324.24 339.408 -2
 -13 -5 6 6324.24 339.408 1
 13 5 -1 25193.6 575.877 -2
 -13 -5 5 25193.6 575.877 1
 13 5 -2 1085.2 126.721 -2
 -13 -5 4 1085.2 126.721 1
 13 -5 -3 498.873 101.914 -2
 -13 5 3 498.873 101.914 1
 13 5 -4 376.063 91.549 -2
 -13 -5 2 376.063 91.549 1
 13 5 -5 24094.1 501.841 -2
 -13 -5 1 24094.1 501.841 1
 13 5 -6 8017.11 305.292 -2
 -13 -5 0 8017.11 305.292 1
 13 5 -7 10525.9 294.734 -2
 -13 -5 -1 10525.9 294.734 1
 13 5 -8 254.825 71.5793 -2
 -13 -5 -2 254.825 71.5793 1
 13 5 -9 8036.41 241.478 -2
 -13 -5 -3 8036.41 241.478 1
 13 5 -10 5074.54 200.398 -2
 -13 -5 -4 5074.54 200.398 1
 13 -5 -11 23140.2 411.774 -2
 -13 5 -5 23140.2 411.774 1
 13 -5 -12 3216.07 186.982 -2
 -13 5 -6 3216.07 186.982 1
 13 6 5 2447.76 227.378 -2
 -13 -6 11 2447.76 227.378 1
 13 6 4 16461 473.676 -2
 -13 -6 10 16461 473.676 1
 13 6 3 8061.46 362.641 -2
 -13 -6 9 8061.46 362.641 1
 13 6 2 2882.58 225.703 -2
 -13 -6 8 2882.58 225.703 1
 13 6 1 8183.5 358.185 -2
 -13 -6 7 8183.5 358.185 1
 13 6 0 30668.4 637.444 -2
 -13 -6 6 30668.4 637.444 1
 13 6 -1 5115 294.224 -2
 -13 -6 5 5115 294.224 1
 13 6 -2 25035.7 671.43 -2
 -13 -6 4 25035.7 671.43 1
 13 6 -3 5747.78 349.462 -2
 -13 -6 3 5747.78 349.462 1
 13 6 -4 11502.4 436.141 -2
 -13 -6 2 11502.4 436.141 1
 13 6 -5 2928.24 220.607 -2
 -13 -6 1 2928.24 220.607 1
 13 -6 -6 31068.5 776.837 -2
 -13 6 0 31068.5 776.837 1
 13 -6 -7 19039.4 459.49 -2
 -13 6 -1 19039.4 459.49 1
 13 -6 -8 3034.72 223.68 -2
 -13 6 -2 3034.72 223.68 1
 13 -6 -9 5847.59 229.074 -2
 -13 6 -3 5847.59 229.074 1
 13 6 -10 8126.16 249.222 -2
 -13 -6 -4 8126.16 249.222 1
 13 -6 -11 888.679 127.896 -2
 -13 6 -5 888.679 127.896 1
 13 7 3 16227.5 552.239 -2
 -13 -7 9 16227.5 552.239 1
 13 7 2 494.977 144.885 -2
 -13 -7 8 494.977 144.885 1
 13 7 1 8195.33 397.043 -2
 -13 -7 7 8195.33 397.043 1
 13 7 0 2051.87 164.182 -2
 -13 -7 6 2051.87 164.182 1
 13 7 -1 3931.94 223.935 -2
 -13 -7 5 3931.94 223.935 1
 13 7 -2 1910.36 214.278 -2
 -13 -7 4 1910.36 214.278 1
 13 7 -3 25638 667.905 -2
 -13 -7 3 25638 667.905 1
 13 7 -4 868.714 162.645 -2
 -13 -7 2 868.714 162.645 1
 13 -7 -5 2016.63 277.772 -2
 -13 7 1 2016.63 277.772 1
 13 -7 -6 3861.21 287.505 -2
 -13 7 0 3861.21 287.505 1
 13 -7 -7 13142.6 420.628 -2
 -13 7 -1 13142.6 420.628 1
 13 7 -8 1117.76 236.98 -2
 -13 -7 -2 1117.76 236.98 1
 13 7 -9 16140.2 589.809 -2
 -13 -7 -3 16140.2 589.809 1
 13 8 0 898.31 211.361 -2
 -13 -8 6 898.31 211.361 1
 13 8 -1 5537.07 340.588 -2
 -13 -8 5 5537.07 340.588 1
 13 8 -2 16403.4 490.873 -2
 -13 -8 4 16403.4 490.873 1
 13 8 -3 6090.6 259.389 -2
 -13 -8 3 6090.6 259.389 1
 13 8 -4 15095.6 491.86 -2
 -13 -8 2 15095.6 491.86 1
 13 8 -5 2354.32 221.724 -2
 -13 -8 1 2354.32 221.724 1
 13 8 -6 3220.12 257.105 -2
 -13 -8 0 3220.12 257.105 1
 -14 0 12 4097.5 234.426 1
 -14 0 10 12169.3 426.863 1
 -14 0 8 4080.89 188.613 1
 -14 0 6 31493.3 527.659 1
 -14 0 4 49449.5 710.369 1
 -14 0 2 9801.62 321.626 1
 14 0 -4 26937.7 1040.95 -2
 -14 0 2 26937.7 1040.95 1
 -14 0 0 53527.6 756.7 1
 14 0 -6 71168 1632.68 -2
 -14 0 0 71168 1632.68 1
 -14 0 -2 421.605 105.303 1
 -14 0 -4 17132.6 427.301 1
 -14 0 -6 13901 354.125 1
 -14 1 13 3110.84 188.009 1
 -14 1 12 10434.6 272.854 1
 -14 -1 11 624.589 87.9495 1
 -14 1 10 7992.73 266.9 1
 -14 1 9 2289.09 163.53 1
 -14 -1 8 138.32 65.1503 1
 -14 1 7 13051.5 207.67 1
 -14 1 6 23756.1 291.341 1
 -14 -1 5 856.881 83.6778 1
 -14 1 4 4515.37 166.322 1
 14 1 -2 5506.58 341.586 -2
 -14 -1 4 5506.58 341.586 1
 -14 1 3 6971.88 192.604 1
 14 1 -3 9418.81 626.464 -2
 -14 -1 3 9418.81 626.464 1
 -14 -1 2 2753.86 138.429 1
 14 1 -4 5643.06 498.808 -2
 -14 -1 2 5643.06 498.808 1
 -14 1 1 13289.8 303.343 1
 14 1 -5 14177.5 533.006 -2
 -14 -1 1 14177.5 533.006 1
 -14 1 0 10500.1 264.737 1
 14 1 -6 20516.6 629.577 -2
 -14 -1 0 20516.6 629.577 1
 -14 1 -1 111.507 69.6593 1
 -14 -1 -2 656.932 95.984 1
 -14 -1 -3 5373.23 211.356 1
 -14 -1 -4 4810.66 209.925 1
 -14 -1 -5 8948.51 260.005 1
 -14 -1 -6 9934.46 241.254 1
 -14 -1 -7 513.629 85.3177 1
 -14 -2 13 49.3286 67.9322 1
 -14 2 12 9357.97 331.137 1
 -14 2 11 4286.49 257.185 1
 -14 -2 10 8452.26 304.971 1
 -14 -2 9 5935.13 241.288 1
 -14 2 8 25124.5 413.339 1
 -14 2 7 701.037 74.8886 1
 -14 -2 6 833.531 78.3987 1
 -14 -2 5 4412.23 146.279 1
 -14 -2 4 6968.07 166.826 1
 -14 -2 3 346.702 77.251 1
 14 2 -3 589.946 178.156 -2
 -14 -2 3 589.946 178.156 1
 -14 -2 2 26125.2 370.818 1
 14 2 -4 28752 726.776 -2
 -14 -2 2 28752 726.776 1
 -14 -2 1 1948.61 141.686 1
 14 2 -5 3466.54 234.462 -2
 -14 -2 1 3466.54 234.462 1
 -14 -2 0 892.606 127.499 1
 14 2 -6 1355.82 213.34 -2
 -14 -2 0 1355.82 213.34 1
 -14 -2 -1 2960.04 160.065 1
 14 2 -7 2935.1 351.025 -2
 -14 -2 -1 2935.1 351.025 1
 -14 2 -2 21077.9 342.188 1
 -14 -2 -3 3021.31 161.019 1
 -14 -2 -4 35965.4 520.191 1
 -14 2 -5 490.238 80.2532 1
 -14 -2 -6 355.985 66.5406 1
 -14 2 -7 516.094 107.401 1
 -14 3 12 10980.2 332.637 1
 -14 3 11 645.599 104.009 1
 -14 -3 10 156.215 75.1777 1
 -14 3 9 2182.46 138.842 1
 -14 3 8 8905.2 245.437 1
 -14 -3 7 16347.9 348.101 1
 -14 -3 6 11586.1 274.384 1
 -14 -3 5 49.5671 61.5884 1
 -14 -3 4 3747.62 135.243 1
 14 3 -2 9470.67 534.305 -2
 -14 -3 4 9470.67 534.305 1
 -14 3 3 6019.03 227.714 1
 14 3 -3 7681.24 251.038 -2
 -14 -3 3 7681.24 251.038 1
 -14 3 2 15075.7 403.093 1
 14 3 -4 16807.5 357.423 -2
 -14 -3 2 16807.5 357.423 1
 -14 3 1 10558.1 409.448 1
 14 3 -5 10534.6 259.143 -2
 -14 -3 1 10534.6 259.143 1
 -14 3 0 1758.68 195.683 1
 14 3 -6 5387.61 220.637 -2
 -14 -3 0 5387.61 220.637 1
 -14 3 -1 37.5113 80.9193 1
 14 3 -7 5232.42 294.921 -2
 -14 -3 -1 5232.42 294.921 1
 -14 -3 -2 7911.8 179.367 1
 -14 -3 -3 9928.53 223.615 1
 -14 -3 -4 9949.49 222.221 1
 -14 -3 -5 9737.4 232.665 1
 -14 3 -6 173.365 63.9375 1
 -14 -4 12 2101.39 199.458 1
 -14 -4 11 135.828 83.0701 1
 -14 -4 10 6790.73 249.133 1
 -14 -4 9 5314.45 246.572 1
 -14 -4 8 1113.51 129.862 1
 -14 -4 7 3348.17 183.004 1
 -14 4 6 11337.5 325.858 1
 -14 -4 5 1369.48 108.983 1
 -14 -4 4 10966 305.364 1
 14 4 -2 11937.6 417.908 -2
 -14 -4 4 11937.6 417.908 1
 -14 4 3 12165.9 345.741 1
 14 -4 -3 16664 401.142 -2
 -14 4 3 16664 401.142 1
 -14 4 2 1986.68 203.165 1
 14 4 -4 6092.02 257.117 -2
 -14 -4 2 6092.02 257.117 1
 -14 -4 1 2474.86 213.245 1
 14 4 -5 3310.57 196.457 -2
 -14 -4 1 3310.57 196.457 1
 -14 4 0 15971.8 381.136 1
 14 4 -6 19054.7 498.301 -2
 -14 -4 0 19054.7 498.301 1
 -14 -4 -1 9494.83 245.477 1
 14 -4 -7 11058 525.517 -2
 -14 4 -1 11058 525.517 1
 -14 4 -2 3001.27 125.239 1
 -14 -4 -3 9566.11 215.884 1
 -14 4 -4 1725.4 127.666 1
 -14 4 -5 75.6054 80.8262 1
 -14 5 10 10195.2 341.87 1
 -14 -5 9 617.3 128.934 1
 -14 -5 8 -57.4112 63.7964 1
 -14 -5 7 -18.7342 75.5121 1
 -14 5 6 19343.4 382.934 1
 -14 -5 5 2792.36 170.26 1
 -14 -5 4 14269.2 349.214 1
 -14 -5 3 101.978 89.3463 1
 14 5 -3 40.212 174.158 -2
 -14 -5 3 40.212 174.158 1
 -14 5 2 1031.2 157.905 1
 14 5 -4 6685.95 295.323 -2
 -14 -5 2 6685.95 295.323 1
 -14 -5 1 1646.21 140.009 1
 14 5 -5 2155.76 251.204 -2
 -14 -5 1 2155.76 251.204 1
 -14 5 0 19220.6 457.199 1
 14 5 -6 24578.4 496.559 -2
 -14 -5 0 24578.4 496.559 1
 -14 -5 -1 611.487 86.9611 1
 14 5 -7 879.098 210.873 -2
 -14 -5 -1 879.098 210.873 1
 -14 5 -2 4002.2 180.935 1
 -14 -5 -3 102.283 73.2811 1
 -14 5 -4 599.103 105.156 1
 -14 6 9 7471.06 270.164 1
 -14 6 8 2212.3 175.609 1
 -14 6 7 3698.42 157.085 1
 -14 6 6 4456.29 207.741 1
 -14 -6 5 10376.6 284.09 1
 -14 -6 4 9712.11 256.123 1
 -14 6 3 6898.03 264.88 1
 -14 6 2 2575.65 179.546 1
 -14 6 1 539.643 136.475 1
 -14 -6 0 394.831 107.449 1
 -14 6 -1 9334.94 305.321 1
 -14 -6 -2 5478.13 264.774 1
 -14 7 5 1742.47 230.992 1
 -14 7 4 5721.78 401.218 1
 -14 -7 3 969.009 130.178 1
 -14 7 2 9764.76 335.496 1
 -14 -7 1 297.721 124.932 1
 -15 0 9 7373.37 489.756 1
 -15 0 7 6305.66 246 1
 -15 0 5 10648.6 326.955 1
 -15 0 3 1376.49 150.546 1
 -15 0 1 867.856 123.004 1
 -15 0 -1 35882.5 777.464 1
 -15 0 -3 2201.03 272.937 1
 -15 0 -5 20767.8 529.79 1
 15 1 4 21583.8 723.541 -2
 -15 -1 11 21583.8 723.541 1
 15 1 3 2612.28 322.563 -2
 -15 -1 10 2612.28 322.563 1
 15 1 2 2841.55 373.362 -2
 -15 -1 9 2841.55 373.362 1
 15 1 1 8716.97 465.724 -2
 -15 -1 8 8716.97 465.724 1
 15 1 0 12254.2 351.305 -2
 -15 -1 7 12254.2 351.305 1
 15 -1 -1 5268.02 217.774 -2
 -15 1 6 5268.02 217.774 1
 15 -1 -2 26103.3 423.117 -2
 -15 1 5 26103.3 423.117 1
 15 1 -3 211.385 80.7335 -2
 -15 -1 4 211.385 80.7335 1
 15 1 -4 789.355 105.111 -2
 -15 -1 3 789.355 105.111 1
 15 1 -5 22407.6 357.485 -2
 -15 -1 2 22407.6 357.485 1
 15 1 -6 7770.57 216.837 -2
 -15 -1 1 7770.57 216.837 1
 15 1 -7 8096.39 212.179 -2
 -15 -1 0 8096.39 212.179 1
 15 1 -8 9001.56 262.502 -2
 -15 -1 -1 9001.56 262.502 1
 15 1 -9 1900.16 141.562 -2
 -15 -1 -2 1900.16 141.562 1
 15 1 -10 688.979 110.314 -2
 -15 -1 -3 688.979 110.314 1
 15 1 -11 18275.7 380.881 -2
 -15 -1 -4 18275.7 380.881 1
 15 2 4 404.475 162.576 -2
 -15 -2 11 404.475 162.576 1
 15 2 3 12399.1 619.748 -2
 -15 -2 10 12399.1 619.748 1
 15 2 2 5291.76 341.375 -2
 -15 -2 9 5291.76 341.375 1
 15 2 1 689.796 174.403 -2
 -15 -2 8 689.796 174.403 1
 15 2 0 25044.7 642.067 -2
 -15 -2 7 25044.7 642.067 1
 15 2 -1 8929.36 316.78 -2
 -15 -2 6 8929.36 316.78 1
 15 -2 -2 634.572 108.404 -2
 -15 2 5 634.572 108.404 1
 15 2 -3 8651.81 259.543 -2
 -15 -2 4 8651.81 259.543 1
 15 2 -4 14167.6 319.229 -2
 -15 -2 3 14167.6 319.229 1
 15 2 -5 1428.92 109.557 -2
 -15 -2 2 1428.92 109.557 1
 15 2 -6 18036.1 307.547 -2
 -15 -2 1 18036.1 307.547 1
 15 2 -7 10573.7 245.166 -2
 -15 -2 0 10573.7 245.166 1
 15 2 -8 1913.82 125.003 -2
 -15 -2 -1 1913.82 125.003 1
 15 2 -9 2401.58 142.906 -2
 -15 -2 -2 2401.58 142.906 1
 15 2 -10 18085.2 313.269 -2
 -15 -2 -3 18085.2 313.269 1
 -15 -2 -4 761.332 127.231 1
 15 -2 -11 779.462 171.337 -2
 -15 2 -4 779.462 171.337 1
 15 3 3 1906.44 256.426 -2
 -15 -3 10 1906.44 256.426 1
 15 3 2 175.777 120.501 -2
 -15 -3 9 175.777 120.501 1
 15 3 1 12496.7 486.94 -2
 -15 -3 8 12496.7 486.94 1
 15 3 0 7440.64 340.601 -2
 -15 -3 7 7440.64 340.601 1
 15 3 -1 6093.44 292.146 -2
 -15 -3 6 6093.44 292.146 1
 15 3 -2 4739.57 280.766 -2
 -15 -3 5 4739.57 280.766 1
 15 3 -3 2067.55 177.468 -2
 -15 -3 4 2067.55 177.468 1
 15 -3 -4 3998.31 193.032 -2
 -15 3 3 3998.31 193.032 1
 15 3 -5 10075 248.599 -2
 -15 -3 2 10075 248.599 1
 15 3 -6 7002.52 203.873 -2
 -15 -3 1 7002.52 203.873 1
 15 3 -7 4795.96 163.486 -2
 -15 -3 0 4795.96 163.486 1
 15 3 -8 4573.53 190.997 -2
 -15 -3 -1 4573.53 190.997 1
 15 3 -9 583.913 92.7833 -2
 -15 -3 -2 583.913 92.7833 1
 15 -3 -10 5289.8 284.406 -2
 -15 3 -3 5289.8 284.406 1
 15 4 2 1859.48 238.749 -2
 -15 -4 9 1859.48 238.749 1
 15 4 1 2210.59 207.328 -2
 -15 -4 8 2210.59 207.328 1
 15 4 0 1332.87 156.282 -2
 -15 -4 7 1332.87 156.282 1
 15 4 -1 321.729 114.363 -2
 -15 -4 6 321.729 114.363 1
 15 4 -2 8536.45 397.622 -2
 -15 -4 5 8536.45 397.622 1
 15 4 -3 2986.61 271.384 -2
 -15 -4 4 2986.61 271.384 1
 15 4 -4 2744.7 203.726 -2
 -15 -4 3 2744.7 203.726 1
 15 4 -5 5893.27 211.012 -2
 -15 -4 2 5893.27 211.012 1
 15 4 -6 162.931 76.2157 -2
 -15 -4 1 162.931 76.2157 1
 15 -4 -7 1075.1 92.9459 -2
 -15 4 0 1075.1 92.9459 1
 15 -4 -8 5526.51 317.119 -2
 -15 4 -1 5526.51 317.119 1
 15 -4 -9 5365.41 280.595 -2
 -15 4 -2 5365.41 280.595 1
 15 -5 -1 2852.48 253.465 -2
 -15 5 6 2852.48 253.465 1
 15 5 -2 22975.4 646.417 -2
 -15 -5 5 22975.4 646.417 1
 15 5 -3 2896.74 271.826 -2
 -15 -5 4 2896.74 271.826 1
 15 5 -4 6861.62 393.808 -2
 -15 -5 3 6861.62 393.808 1
 15 5 -5 9489.57 442.284 -2
 -15 -5 2 9489.57 442.284 1
 15 5 -6 7132.94 357.553 -2
 -15 -5 1 7132.94 357.553 1
 -16 0 4 7795.85 407.622 1
 -16 0 2 -42.9647 90.5643 1
 -16 0 0 2003.41 157.394 1
 -16 -1 6 11586.1 534.24 1
 -16 -1 5 9321.8 484.691 1
 -16 -1 4 8608.15 465.355 1
 16 -1 -3 7291.64 250.594 -2
 -16 1 4 7291.64 250.594 1
 -16 -1 3 -20.5555 126.695 1
 16 -1 -4 2567.23 143.279 -2
 -16 1 3 2567.23 143.279 1
 -16 -1 2 103.325 110.127 1
 16 -1 -5 2343.81 119.329 -2
 -16 1 2 2343.81 119.329 1
 16 -1 -6 11585.5 224.772 -2
 -16 1 1 11585.5 224.772 1
 16 1 -7 19920.3 276.363 -2
 -16 -1 0 19920.3 276.363 1
 -16 -2 6 14305.2 552.008 1
 -16 -2 5 1977.84 247.579 1
 -16 -2 4 1569.89 218.536 1
 -16 -2 3 948.166 179.069 1
 16 2 -4 1383.66 202.8 -2
 -16 -2 3 1383.66 202.8 1
 -16 -2 2 21899 622.951 1
 16 2 -5 25359.8 444.554 -2
 -16 -2 2 25359.8 444.554 1
 16 2 -6 4908.6 208.27 -2
 -16 -2 1 4908.6 208.27 1
 -16 -3 5 477.678 139.914 1
 -16 -3 4 -52.6449 98.7611 1
 -1 0 19 866.669 117.217 2
 -1 0 17 9169.89 433.891 2
 1 0 -15 12803.1 382.888 2
 1 0 -13 1324.56 131.206 2
 -1 0 11 49376.1 516.333 2
 -1 0 9 75602.6 705.661 2
 1 0 -7 60117.1 1178.88 2
 -1 0 5 403713 1590.33 2
 -1 0 3 44247.6 250.909 2
 -1 0 1 80510 303.001 2
 1 0 1 66718 634.631 2
 1 0 3 2540.61 90.032 2
 -1 0 -5 352677 2635.49 2
 1 0 7 202771 1533.91 2
 1 0 9 670.295 109.038 2
 1 0 11 48143.3 510.175 2
 -1 0 -13 10743.4 294.635 2
 1 0 15 2330.27 174.62 2
 1 0 17 6409.43 254.536 2
 1 0 19 756.316 121.139 2
 -1 -1 20 134.494 67.616 2
 -1 -1 19 1301.48 115.629 2
 -1 -1 18 1626.39 132.878 2
 -1 -1 17 554.824 128.626 2
 1 1 -16 4240.4 214.915 2
 1 1 -15 344.796 70.457 2
 1 1 -14 1188.73 91.3855 2
 -1 -1 13 7517.76 194.244 2
 -1 -1 12 5171.98 149.042 2
 -1 -1 11 3603.1 109.302 2
 -1 1 10 9895.83 166.031 2
 -1 -1 9 11321.6 194.462 2
 -1 -1 8 129.996 86.2356 2
 -1 -1 7 53135.7 564.327 2
 -1 -1 6 34822.8 306.907 2
 -1 -1 5 196.75 57.3161 2
 -1 -1 4 368.902 58.6435 2
 -1 -1 3 4928.4 107.816 2
 1 1 -2 2028.86 55.2971 2
 1 1 -1 18780.2 136.113 2
 1 -1 0 50746.4 245.927 2
 -1 1 -1 2708.49 66.6212 2
 1 -1 2 5670.24 138.692 2
 1 -1 3 626.87 78.5279 2
 -1 -1 -4 1716.24 119.862 2
 -1 -1 -5 5129.28 174.822 2
 -1 1 -6 54463.7 821.584 2
 1 1 7 8531.84 231.258 2
 1 -1 8 5256.43 173.552 2
 1 -1 9 7795.34 159.686 2
 1 1 10 10968.4 166.596 2
 1 -1 11 1193.74 72.7529 2
 1 -1 12 15156.9 227.33 2
 1 -1 13 1852.63 100.371 2
 -1 1 -14 1066.98 90.6689 2
 -1 1 -15 1442.72 95.7986 2
 -1 1 -16 3193.92 196.753 2
 1 -1 17 -5.88634 65.6275 2
 1 -1 18 2614.33 133.724 2
 1 -1 19 704.889 84.1946 2
 1 -1 20 36.3613 53.4128 2
 -1 -2 20 220.844 52.6028 2
 -1 -2 19 341.617 93.7858 2
 -1 -2 18 -10.1683 56.6183 2
 -1 -2 17 -22.6366 59.6928 2
 1 2 -16 348.337 122.364 2
 1 2 -15 2974.69 132.853 2
 1 2 -14 546.406 84.8662 2
 1 2 -13 1531.72 87.7345 2
 1 2 -12 518.369 66.7728 2
 1 2 -11 1534.57 81.9773 2
 -1 -2 10 538.812 57.2862 2
 -1 -2 9 1296.73 75.1894 2
 -1 -2 8 858.936 99.3899 2
 -1 -2 7 40.528 57.5608 2
 1 2 -6 4759.71 128.537 2
 1 2 -5 16628.2 225.077 2
 1 2 -4 2305.88 126.812 2
 1 2 -3 20916.7 291.128 2
 1 2 -2 13335.9 153.131 2
 -1 -2 1 19548.4 241.143 2
 -1 -2 0 5375.93 122.076 2
 1 -2 1 1144.49 73.4494 2
 -1 2 -2 3109.91 87.4227 2
 -1 2 -3 11798.8 220.639 2
 -1 2 -4 2556.86 133.995 2
 1 -2 5 3985.17 169.916 2
 1 -2 6 2690.61 125.154 2
 1 -2 7 3472.99 168.793 2
 -1 -2 -8 25.5555 67.715 2
 1 -2 9 924.916 60.1835 2
 1 -2 10 339.581 49.2444 2
 -1 2 -11 1833.26 84.3283 2
 -1 2 -12 63.2497 50.971 2
 -1 2 -13 2230.53 128.287 2
 -1 2 -14 2021.45 126.809 2
 -1 2 -15 132.805 70.1493 2
 1 2 16 -70.2344 86.3474 2
 1 -2 17 14.1688 61.1765 2
 1 -2 18 10.0065 54.7216 2
 1 -2 19 -5.17594 50.967 2
 1 2 20 225.692 72.9035 2
 -1 -3 20 66.794 53.3444 2
 -1 -3 19 5349.69 152.493 2
 -1 -3 18 294.812 60.9097 2
 -1 -3 17 2153.36 135.474 2
 1 3 -16 915.515 148.161 2
 1 3 -15 3929.1 173.225 2
 1 3 -14 153.252 95.6609 2
 1 3 -13 21254.4 302.841 2
 1 3 -12 471.888 71.07 2
 1 3 -11 6389.18 168.263 2
 1 3 -10 1482.97 79.7811 2
 1 3 -9 9425.13 164.05 2
 -1 -3 8 197.108 60.4355 2
 1 3 -7 95675.8 548.332 2
 1 3 -6 3503.17 126.802 2
 1 3 -5 956.93 102.972 2
 1 3 -4 641.034 64.5271 2
 1 -3 -3 93806.5 632.535 2
 -1 -3 2 801.666 89.9987 2
 -1 -3 1 113917 738.488 2
 -1 -3 0 18104.7 314.841 2
 -1 -3 -1 37768.8 390.593 2
 1 -3 2 6547.98 162.506 2
 1 -3 3 54139.4 466.217 2
 1 -3 4 887.77 72.5682 2
 -1 3 -5 31842.9 311.35 2
 -1 3 -6 18109 260.755 2
 -1 3 -7 33374.1 390.618 2
 -1 3 -8 1951.84 88.0334 2
 1 -3 9 19498.1 241.116 2
 -1 3 -10 5980.96 133.683 2
 -1 3 -11 68.6333 48.7435 2
 -1 3 -12 4351.9 132.499 2
 -1 3 -13 25939.9 339.618 2
 -1 3 -14 181.664 79.8507 2
 1 -3 15 11120.5 324.365 2
 1 -3 16 1818.61 149.448 2
 1 -3 17 642.673 86.0348 2
 1 -3 18 1280.5 90.6687 2
 1 -3 19 6161.12 134.994 2
 -1 -4 19 280.924 56.7606 2
 -1 -4 18 2061.22 82.9836 2
 -1 -4 17 3524.71 135.741 2
 -1 -4 16 1433.87 125.981 2
 -1 -4 15 4224.79 277.208 2
 -1 -4 14 19215.4 327.88 2
 1 4 -13 16.2615 58.0858 2
 1 4 -12 4794.39 155.252 2
 1 4 -11 7700.96 167.298 2
 1 4 -10 5764.04 138.488 2
 1 4 -9 18982.5 219.707 2
 1 4 -8 35175.1 312.232 2
 -1 4 7 3762.44 131.089 2
 -1 -4 6 6276.61 205.494 2
 1 -4 -5 103288 616.192 2
 -1 -4 4 14397.3 273.991 2
 1 -4 -3 5076.75 189.918 2
 1 -4 -2 57376.5 606.111 2
 -1 -4 1 181870 1102.81 2
 -1 -4 0 27110.6 447.755 2
 -1 -4 -1 128136 981.969 2
 -1 -4 -2 48276.4 624.233 2
 -1 -4 -3 5869.16 169.954 2
 1 -4 4 66215.1 473.23 2
 1 -4 5 30404.3 471.94 2
 1 -4 6 139.261 96.1331 2
 1 -4 7 45350.1 382.385 2
 1 -4 8 21997.2 275.847 2
 -1 4 -9 88.7082 46.0216 2
 -1 4 -10 2731.53 101.117 2
 -1 4 -11 31519 335.415 2
 -1 4 -12 3203.95 127.026 2
 1 -4 13 7121.54 212.839 2
 1 -4 14 3721.5 187.529 2
 1 -4 15 4092.51 199.463 2
 1 -4 16 199.1 80.9987 2
 1 -4 17 5398.93 180.225 2
 1 -4 18 747.319 57.5258 2
 1 -4 19 560.563 73.207 2
 -1 -5 19 10.6729 42.042 2
 -1 -5 18 8.78132 58.4595 2
 -1 -5 17 107.876 57.1479 2
 -1 -5 16 1212.28 100.825 2
 -1 -5 15 1860.97 153.958 2
 -1 -5 14 764.343 107.07 2
 -1 -5 13 317.686 87.9285 2
 -1 -5 12 1134.11 100.014 2
 -1 -5 11 1531.06 102.645 2
 -1 -5 10 5313.69 169.501 2
 -1 -5 9 3269.06 133.282 2
 -1 5 8 707.595 96.9521 2
 -1 5 7 3877.51 169.368 2
 -1 5 6 19554.5 498.269 2
 -1 -5 5 758.626 114.095 2
 -1 -5 4 15061.6 310.314 2
 1 -5 -3 12.5682 67.3211 2
 -1 -5 2 2715.63 173.924 2
 -1 -5 1 2277.13 171.232 2
 -1 -5 0 44964.8 555.205 2
 -1 -5 -1 1707.66 118.388 2
 1 -5 2 3109.04 134.356 2
 1 -5 3 168.326 72.9603 2
 1 -5 4 405.096 85.6344 2
 1 -5 5 50.3957 46.3848 2
 1 -5 6 20703 268.823 2
 1 -5 7 659.096 64.1127 2
 1 -5 8 2618.66 111.131 2
 1 -5 9 471.821 64.0982 2
 1 -5 10 1001 76.1458 2
 1 -5 11 269.631 67.335 2
 1 -5 12 1232.86 103.302 2
 1 -5 13 420.747 71.2438 2
 1 -5 14 -2.32319 142.645 2
 1 -5 15 271.329 76.5387 2
 1 -5 16 1860.1 109.231 2
 1 -5 17 -13.2786 51.2636 2
 1 -5 18 627.887 57.7105 2
 -1 -6 18 -6.31384 49.9684 2
 -1 -6 17 80.7098 50.1202 2
 -1 -6 16 992.354 100.853 2
 -1 -6 15 2860.48 167.043 2
 -1 -6 14 3877.55 350.536 2
 -1 -6 13 238.966 85.3107 2
 -1 6 12 10.4964 75.5689 2
 -1 6 11 1020.76 104.444 2
 -1 6 10 2918.36 142.537 2
 -1 6 9 1974.62 120.81 2
 -1 6 8 7575.24 227.36 2
 -1 6 7 1397.28 103.77 2
 -1 6 6 2324.62 121.714 2
 -1 -6 5 25892.1 324.97 2
 -1 6 4 2304.62 124.056 2
 -1 6 3 4769.92 189.714 2
 1 -6 -2 687.865 73.3025 2
 -1 -6 1 13200.7 234.218 2
 1 6 0 13396.4 202.399 2
 1 6 1 4918.31 128.494 2
 1 6 2 5721.46 140.871 2
 1 -6 3 845.505 65.5362 2
 1 -6 4 12903.5 206.526 2
 1 -6 5 1836.9 82.5119 2
 1 -6 6 1551.11 89.6339 2
 1 -6 7 8543.42 177.374 2
 1 -6 8 3282.7 117.652 2
 1 -6 9 313.331 61.5434 2
 1 -6 10 213.324 61.0886 2
 1 -6 11 972.381 91.4807 2
 1 -6 12 249.591 66.1378 2
 1 -6 13 1478.15 210.38 2
 1 -6 14 1286.46 97.207 2
 1 -6 15 37.8429 62.6106 2
 1 -6 16 10.8724 55.5376 2
 1 -6 17 848.38 65.7478 2
 1 6 18 158.49 59.7292 2
 -1 -7 17 1527.13 105.308 2
 -1 -7 16 205.782 66.3118 2
 -1 -7 15 4165.38 178.958 2
 -1 -7 14 643.778 97.4882 2
 -1 -7 13 17668.4 390.077 2
 -1 -7 12 2891.96 159.709 2
 -1 -7 11 307.426 74.6608 2
 -1 -7 10 2309.96 149.981 2
 -1 -7 9 14453.4 292.881 2
 -1 -7 8 3693.31 163.446 2
 -1 -7 7 36521.1 436.431 2
 -1 -7 6 3252.04 140.725 2
 -1 -7 5 11.8369 56.3162 2
 -1 7 4 13137.8 273.249 2
 -1 7 3 43932.6 433.161 2
 -1 7 2 1578.3 98.2184 2
 1 7 -1 46887.1 371.177 2
 1 7 0 7500.43 170.465 2
 1 7 1 8102.07 174.442 2
 1 7 2 7190.45 157.142 2
 1 -7 3 43916.8 406.868 2
 1 -7 4 163.44 57.6155 2
 1 -7 5 6910.26 162.979 2
 1 -7 6 5037.66 150.285 2
 1 -7 7 29772.6 327.87 2
 1 -7 8 2952.59 153.164 2
 1 -7 9 24719.1 400.574 2
 1 -7 10 347.25 86.8568 2
 1 -7 11 12.0393 60.8745 2
 1 -7 12 12997.3 528.291 2
 1 -7 13 17012 280.975 2
 1 -7 14 182.685 60.1917 2
 1 -7 15 6262.18 191.145 2
 1 -7 16 3417.47 133.013 2
 1 7 17 20.3188 44.2555 2
 1 8 -16 27.5386 71.4003 2
 -1 -8 15 34.2769 45.8806 2
 -1 -8 14 7921.26 211.772 2
 -1 -8 13 1675.69 121.434 2
 -1 -8 12 2734.21 120.768 2
 -1 -8 11 38.8575 152.205 2
 -1 -8 10 1842.99 138.568 2
 -1 -8 9 4415.56 223.298 2
 -1 -8 8 26800.5 445.557 2
 -1 -8 7 1115.87 101.566 2
 -1 8 6 16988 307.431 2
 -1 8 5 3887.56 152.957 2
 -1 8 4 9220.2 217.132 2
 -1 8 3 113.78 51.8544 2
 -1 8 2 51224.3 402.895 2
 -1 8 1 2923.61 124.34 2
 1 8 0 4406.83 160.077 2
 1 8 1 1621.03 99.2833 2
 1 8 2 24807.3 305.531 2
 1 8 3 1340.22 88.2647 2
 1 8 4 24677.3 327.077 2
 1 8 5 3703.82 146.758 2
 1 -8 6 648.668 82.7587 2
 1 -8 7 38.5402 68.5756 2
 1 -8 8 31038.7 531.533 2
 1 -8 9 61.2591 74.9399 2
 1 -8 10 5698.38 198.418 2
 1 8 11 700.705 111.525 2
 1 -8 12 1671.67 96.5802 2
 1 -8 13 814.278 80.3161 2
 1 -8 14 6304.17 162.972 2
 1 -8 15 1625.32 106.034 2
 -1 8 -16 1314.27 101.991 2
 1 9 -15 368.418 78.135 2
 -1 -9 14 256.7 54.3407 2
 -1 9 13 660.251 68.9169 2
 -1 9 12 450.397 71.4833 2
 -1 -9 11 -17.3428 50.3572 2
 -1 -9 10 496.489 80.8798 2
 -1 -9 9 3.29613 118.318 2
 -1 9 8 14.985 71.3033 2
 -1 9 7 489.468 78.8173 2
 -1 9 6 1423.6 106.469 2
 -1 9 5 334.38 66.7625 2
 -1 9 4 1084.92 90.5008 2
 -1 9 3 146.786 66.3412 2
 -1 9 2 1824.16 112.131 2
 1 9 -1 6443.09 186.439 2
 1 9 0 2230.77 140.047 2
 1 9 1 1783.16 126.407 2
 1 9 2 317.844 81.824 2
 1 9 3 1147.79 97.2593 2
 1 9 4 776.42 81.5577 2
 1 9 5 1003.93 99.2692 2
 1 9 6 9.83074 69.1032 2
 1 9 7 163.522 73.0602 2
 1 9 8 185.565 105.353 2
 1 -9 9 77.4922 141.013 2
 1 -9 10 303.906 72.7338 2
 1 9 11 1041.11 92.6489 2
 1 9 12 442.981 64.5515 2
 1 9 13 447.268 73.3875 2
 1 -9 14 90.2006 55.5563 2
 -1 9 -15 914.16 113.079 2
 1 10 -14 174.069 54.4688 2
 1 10 -13 178.479 75.1124 2
 -1 10 12 428.172 57.0782 2
 -1 10 11 5543.91 143.758 2
 -1 10 10 843.659 77.6484 2
 -1 10 9 3085.16 141.224 2
 -1 10 8 29.2385 67.6803 2
 -1 10 7 4164.72 212.327 2
 -1 -10 6 73.1285 112.881 2
 -1 10 5 8345.58 228.235 2
 -1 10 4 1260.07 106.902 2
 -1 10 3 695.773 88.9989 2
 -1 10 2 26.7276 67.9526 2
 1 10 -1 10895.6 256.314 2
 -1 10 0 1199.66 106.357 2
 1 10 1 19515.1 342.192 2
 1 10 2 74.5064 79.5657 2
 1 10 3 778.962 103.186 2
 1 10 4 -27.9232 64.6356 2
 1 10 5 9140.79 457.915 2
 1 10 6 -32.2868 80.0202 2
 1 10 7 10776.5 259.743 2
 1 10 8 -14.2981 60.8247 2
 1 10 9 42.6723 65.8993 2
 1 10 10 -10.1601 55.3889 2
 1 10 11 2431.6 110.438 2
 1 10 12 402.801 57.4251 2
 -1 10 -13 2386.05 127.477 2
 -1 11 12 1847.19 126.32 2
 -1 11 11 60.8907 44.2478 2
 -1 11 10 7439.32 205.86 2
 -1 11 9 1474.68 109.492 2
 -1 11 8 367.195 103.101 2
 -1 11 7 5287.6 201.396 2
 -1 11 6 15101.2 281.887 2
 -1 11 5 314.571 95.9851 2
 -1 11 4 9040.13 271.833 2
 -1 11 3 4225.42 179.312 2
 -1 11 2 5120.46 183.879 2
 1 11 -1 11715.9 246.467 2
 1 11 0 24483.7 404.948 2
 1 11 1 134.206 79.3589 2
 1 11 2 4323.25 165.822 2
 1 11 3 11101.3 263.97 2
 1 11 4 4964.31 199.625 2
 1 11 5 3484.6 159.595 2
 1 11 6 16996.1 298.048 2
 1 11 7 1696.75 129.481 2
 1 11 8 784.54 94.3582 2
 1 11 9 3126.5 135.379 2
 1 11 10 4185.43 158.448 2
 1 11 11 45.7494 51.0095 2
 -1 12 9 96.9967 45.0488 2
 -1 12 8 4168.28 131.912 2
 -1 12 7 1211.25 113.869 2
 -1 12 6 2670.55 135.589 2
 -1 12 5 529.429 87.7699 2
 -1 12 4 1640.33 125 2
 -1 12 3 236.683 77.4838 2
 -1 12 2 7067.46 228.044 2
 1 12 -1 1306.5 104.534 2
 1 12 0 340.28 79.9611 2
 1 12 1 523.096 74.2056 2
 1 12 2 4859.08 153.355 2
 1 12 3 6.36419 66.294 2
 1 12 4 5775.35 174.298 2
 1 12 5 2136.54 112.868 2
 1 12 6 -38.5038 68.2437 2
 1 12 7 890.249 81.6365 2
 1 12 8 4062.72 173.124 2
 1 12 9 172.541 52.1251 2
 -1 13 6 -15.7573 46.0275 2
 -1 13 5 45.5627 75.1155 2
 -1 13 4 183.223 68.3652 2
 -1 13 3 62.441 73.2874 2
 1 13 -2 154.885 57.1939 2
 1 13 -1 361.32 67.3047 2
 1 13 0 150.881 81.3135 2
 1 13 1 -66.4283 74.5449 2
 1 13 2 -102.522 71.7305 2
 1 13 3 15.6186 73.4279 2
 1 13 4 16.2844 81.0987 2
 1 13 5 -32.6286 49.9347 2
 -2 0 20 4553.43 315.436 2
 -2 0 18 1411.59 298.341 2
 2 0 -16 21047.8 521.071 2
 -2 0 14 9327.78 323.067 2
 2 0 -12 12025.2 379.052 2
 -2 0 10 51322.5 545.266 2
 2 0 -8 5396.55 333.338 2
 -2 0 6 156354 1067.8 2
 2 0 -4 13911.3 204.685 2
 -2 0 2 18114 203.3 2
 2 0 0 19067.3 273.229 2
 2 0 2 81851.4 635.726 2
 -2 0 -4 68052 497.564 2
 -2 0 -6 119552 1329.85 2
 2 0 8 13927.6 372.224 2
 2 0 10 12245.6 229.023 2
 2 0 12 39341.5 730.303 2
 2 0 14 3956.06 271.231 2
 2 0 16 8799.83 517.187 2
 2 0 18 10177.6 390.182 2
 -2 -1 3 25645 380.442 2
 -2 -1 2 20375.4 269.207 2
 2 1 -1 19662.7 238.315 2
 2 -1 0 37393.6 512.111 2
 2 1 6 8845.58 303.858 2
 2 -1 19 1576.92 154.591 2
 2 2 -2 2794.82 105.605 2
 2 2 15 484.119 229.023 2
 2 -4 19 5097.52 270.068 2
 2 -5 18 569.688 111.684 2
 2 7 16 2449.61 249.589 2
 2 8 16 4083.26 208.183 2
 2 -11 10 9461.59 401.425 2
 -3 0 19 2044.17 275.182 2
 3 0 -17 4623.22 207.651 2
 3 0 -15 32786.2 605.065 2
 3 0 -13 2079.07 159.852 2
 3 0 -11 27528.2 451.089 2
 -3 0 9 29930.2 507.735 2
 -3 0 7 1372.54 134.604 2
 -3 0 5 16076 236.198 2
 3 0 -3 87603.5 622.362 2
 3 0 -1 12223.6 166.034 2
 3 0 1 77307.6 1143.55 2
 3 0 3 777.202 136.2 2
 3 0 5 6296.46 203.873 2
 3 0 7 73371.1 826.307 2
 3 0 9 17670.9 280.085 2
 3 0 11 18022.6 416.734 2
 3 0 13 31416 574.092 2
 -3 0 -15 1127.27 374.765 2
 3 0 17 11997.5 334.278 2
 3 0 19 5475.77 197.158 2
 -3 -1 20 3131.38 118.666 2
 -3 -1 19 712.245 92.3895 2
 3 -1 -18 -17.5895 63.2964 2
 3 1 -17 6997.3 205.41 2
 3 1 -16 12235.8 269.926 2
 3 1 -15 1546.81 119.711 2
 3 1 -14 4829.27 159.212 2
 3 1 -13 5354.15 164.232 2
 -3 -1 12 320.686 63.7155 2
 -3 -1 11 7789.13 155.076 2
 -3 -1 10 1707.52 81.9989 2
 -3 -1 9 1972.57 122.998 2
 -3 -1 8 3911.73 173.19 2
 -3 -1 7 20641.7 259.571 2
 -3 -1 6 4718.88 150.128 2
 -3 -1 5 25327.6 228.758 2
 3 1 -4 85126.8 400.808 2
 3 1 -3 9719.6 114.892 2
 3 1 -2 1122.28 56.7841 2
 3 1 -1 46229.4 340.311 2
 3 1 0 60721.9 471.197 2
 3 -1 1 4408.63 146.901 2
 -3 -1 -2 65245.4 730.162 2
 -3 -1 -3 5290.22 244.826 2
 -3 -1 -4 6238.37 283.072 2
 3 -1 5 5722.43 175.827 2
 3 -1 6 40561.3 369.003 2
 3 -1 7 1108.52 107.067 2
 3 -1 8 212.75 55.1243 2
 3 -1 9 1725.9 79.3328 2
 3 -1 10 8497.2 169.498 2
 3 -1 11 2450.23 115.443 2
 3 -1 12 17923.8 308.088 2
 3 -1 13 1292.91 94.6304 2
 3 -1 14 2440.33 127.122 2
 3 -1 15 4847.91 314.084 2
 3 -1 16 4052.17 147.723 2
 3 -1 17 214.153 72.8437 2
 3 -1 18 3627.38 134.302 2
 3 -1 19 1540.87 97.0859 2
 -3 -2 20 70.4836 55.6462 2
 -3 -2 19 2788.48 136.332 2
 -3 -2 18 363.272 69.8421 2
 -3 2 17 1625.34 120.97 2
 3 2 -16 1012.99 210.354 2
 -3 2 15 455.84 83.4111 2
 3 2 -14 1273.23 101.477 2
 3 2 -13 4650.57 134.461 2
 -3 -2 12 555.289 64.3381 2
 3 2 -11 1747.92 87.7924 2
 3 2 -10 62.1294 47.1843 2
 3 2 -9 1812.21 110.405 2
 -3 -2 8 15846.5 351.045 2
 3 2 -7 8027.41 175.565 2
 3 2 -6 16068.8 221.522 2
 3 2 -5 584.993 58.7152 2
 3 2 -4 2648.12 132.611 2
 3 2 -3 3959.29 145.834 2
 -3 -2 2 5331.16 143.171 2
 3 2 -1 4595.31 95.1001 2
 -3 -2 0 78.654 59.6157 2
 -3 -2 -1 9148.39 211.852 2
 3 -2 2 1610.94 113.296 2
 -3 2 -3 75.568 44.6423 2
 -3 2 -4 29980.7 298.072 2
 -3 2 -5 4379.6 135.997 2
 -3 2 -6 1103.94 88.9503 2
 -3 2 -7 3151.72 105.591 2
 -3 2 -8 6081.82 118.131 2
 3 -2 9 1787.45 85.8445 2
 3 -2 10 1855.89 89.6579 2
 3 -2 11 91.0955 60.8573 2
 3 -2 12 45.5603 62.1079 2
 3 -2 13 920.421 93.3716 2
 3 -2 14 113.242 70.6279 2
 3 -2 15 100.427 85.2885 2
 3 -2 16 -5.86352 51.4622 2
 3 -2 17 67.0128 48.9649 2
 3 -2 18 266.472 57.3738 2
 3 2 19 465.211 86.8219 2
 -3 -3 20 303.022 105.972 2
 -3 -3 19 3697.86 126.758 2
 -3 -3 18 827.613 98.3928 2
 -3 -3 17 6637.36 198.371 2
 3 3 -16 1475.95 123.252 2
 -3 3 15 468.781 76.303 2
 3 3 -14 68.0436 64.4036 2
 3 3 -13 25251.6 322.685 2
 3 3 -12 3353.13 131.849 2
 3 3 -11 11777.7 202.805 2
 3 3 -10 3245.52 121.646 2
 3 3 -9 11743.2 211.326 2
 -3 -3 8 351.315 72.1203 2
 3 3 -7 65825.4 667.573 2
 3 3 -6 16724.5 325.661 2
 3 3 -5 21895.2 354.059 2
 -3 -3 4 18756.9 382.057 2
 -3 -3 3 17208.7 423.72 2
 3 3 -2 219.853 52.4462 2
 -3 -3 1 99211 971.436 2
 -3 -3 0 7382.02 193.006 2
 3 -3 1 38.9673 68.2852 2
 -3 -3 -2 66.6651 57.5102 2
 3 -3 3 44198.8 395.194 2
 3 -3 4 6850.47 176.619 2
 3 -3 5 69626.2 476.676 2
 -3 3 -6 3529.78 110.128 2
 -3 3 -7 269.063 45.3728 2
 3 -3 8 1318.1 78.001 2
 3 -3 9 25260.5 284.543 2
 3 -3 10 903.947 85.2657 2
 3 -3 11 15722.3 253.833 2
 3 -3 12 2859.18 143.569 2
 3 -3 13 4561.06 178.996 2
 3 -3 14 405.242 85.9791 2
 3 -3 15 11378.1 287.122 2
 3 -3 16 553.308 75.9798 2
 3 -3 17 3080.8 113.779 2
 3 3 18 447.682 67.0964 2
 3 3 19 2274.27 190.293 2
 -3 -4 20 388.823 91.9931 2
 -3 -4 19 2123.87 112.561 2
 -3 4 18 1821.08 107.456 2
 -3 -4 17 2651.09 155.608 2
 -3 -4 16 885.488 133.403 2
 -3 -4 15 12949.9 356.3 2
 -3 4 14 7072.2 217.719 2
 3 4 -13 347.35 73.327 2
 3 4 -12 10220.2 217.989 2
 3 4 -11 16630.4 258.673 2
 3 4 -10 781.385 81.1498 2
 3 4 -9 27797.1 363.834 2
 3 4 -8 13853.5 246.098 2
 -3 4 7 106.514 64.8995 2
 -3 -4 6 22807.2 390.868 2
 -3 -4 5 35015.7 471.324 2
 -3 -4 4 481.151 107.394 2
 -3 -4 3 31337.2 548.248 2
 -3 -4 2 29976.2 244.199 2
 -3 -4 1 12291.3 405.265 2
 -3 -4 0 16554.8 319.495 2
 -3 -4 -1 62210 470.243 2
 3 -4 2 7587.67 166.335 2
 3 -4 3 14778.1 234.939 2
 3 -4 4 28678.3 356.16 2
 3 -4 5 9369.91 158.839 2
 3 -4 6 10828 166.32 2
 3 -4 7 45744 394.336 2
 3 -4 8 3275.24 124.22 2
 3 -4 9 3738.55 129.765 2
 3 -4 10 13904.6 245.824 2
 3 -4 11 10681 233.916 2
 3 -4 12 227.769 76.7428 2
 3 -4 13 18773.8 332.048 2
 3 -4 14 6078.88 299.27 2
 3 -4 15 110.97 71.779 2
 3 -4 16 2476.09 115.933 2
 3 -4 17 4400.08 140.184 2
 3 4 18 997.599 80.1753 2
 -3 -5 19 214.622 49.3659 2
 -3 -5 18 42.184 56.358 2
 -3 -5 17 35.8033 68.9233 2
 -3 -5 16 4020.93 216.379 2
 -3 5 15 704.377 150.499 2
 -3 -5 14 1928.9 131.748 2
 -3 5 13 644.703 121.693 2
 -3 -5 12 1336.87 122.85 2
 -3 -5 11 1614.5 108.443 2
 -3 -5 10 9040.99 259.147 2
 -3 5 9 3376.19 175.306 2
 -3 5 8 3482.6 166.263 2
 -3 5 7 7292.38 191.622 2
 -3 5 6 900.762 98.3882 2
 -3 5 5 12812.4 314.392 2
 -3 5 4 20372.9 415.046 2
 -3 -5 3 233.214 113.183 2
 -3 -5 2 708.983 163.235 2
 -3 -5 1 159.236 97.0051 2
 -3 -5 0 7188.07 202.857 2
 3 -5 1 306.47 69.2044 2
 3 -5 2 6850.62 170.349 2
 3 -5 3 15171 190.032 2
 3 -5 4 976.233 69.5887 2
 3 -5 5 3895.18 111.489 2
 3 -5 6 9212.64 160.022 2
 3 -5 7 3737.27 129.906 2
 3 -5 8 9853.24 198.456 2
 3 -5 9 153.484 60.3324 2
 3 -5 10 -20.2518 55.1543 2
 3 -5 11 -5.07864 57.9222 2
 3 -5 12 6735.32 201.486 2
 3 -5 13 105.278 106.863 2
 3 -5 14 675.918 91.8168 2
 3 -5 15 136.721 67.3528 2
 3 -5 16 1502.67 99.7531 2
 3 5 17 87.1745 48.249 2
 3 5 18 2121.13 122.956 2
 -3 -6 18 116.787 38.1334 2
 -3 -6 17 254.291 61.7821 2
 -3 -6 16 558.089 89.9404 2
 -3 -6 15 968.966 103.768 2
 -3 -6 14 1808.51 197.523 2
 -3 -6 13 1635.27 134.98 2
 -3 6 12 433.474 104.497 2
 -3 -6 11 2318.25 151.178 2
 -3 -6 10 681.94 143.741 2
 -3 6 9 6435.16 271.538 2
 -3 6 8 2249.4 201.83 2
 -3 6 7 315.012 85.5579 2
 -3 6 6 149.719 81.528 2
 -3 6 5 23340.8 357.955 2
 -3 -6 4 434.354 84.9687 2
 -3 -6 3 11810.1 232.727 2
 3 6 -2 12178 220.989 2
 3 6 -1 -2.59568 48.9246 2
 3 6 0 3357.43 106.489 2
 3 6 1 19768.3 218.319 2
 3 6 2 261.558 46.5842 2
 3 -6 3 3745.29 98.4261 2
 3 -6 4 19122.1 209.748 2
 3 -6 5 1369.45 78.7822 2
 3 -6 6 2061.48 88.8526 2
 3 -6 7 7180.73 174.845 2
 3 -6 8 1739.65 106.857 2
 3 -6 9 953.409 82.0477 2
 3 -6 10 1665.3 115.228 2
 3 -6 11 2055.98 113.372 2
 3 -6 12 169.874 150.948 2
 3 -6 13 2414.35 126.724 2
 3 -6 14 82.1142 64.6005 2
 3 -6 15 124.575 54.4577 2
 3 6 16 242.067 48.5101 2
 3 6 17 507.784 57.6276 2
 -3 -7 17 4713.52 125.41 2
 -3 -7 16 1352.43 93.9936 2
 -3 -7 15 237.555 69.338 2
 -3 -7 14 1455.19 104.375 2
 -3 -7 13 9226.47 241.187 2
 -3 -7 12 134.472 118.018 2
 -3 -7 11 5187.86 212.973 2
 -3 7 10 1963.84 172.352 2
 -3 7 9 10112.8 323.027 2
 -3 -7 8 466.54 112.105 2
 -3 7 7 54172.2 646.538 2
 -3 7 6 940.135 124.043 2
 -3 7 5 1532.16 115.526 2
 3 7 -4 12785.5 221.769 2
 3 7 -3 31737.1 370.292 2
 -3 -7 2 1952.84 94.7065 2
 3 7 -1 78334.6 531.779 2
 3 7 0 4063.2 121.948 2
 3 7 1 4091.54 131.414 2
 3 7 2 3885.23 125.327 2
 3 7 3 24081.1 262.219 2
 3 7 4 1387.29 80.8974 2
 3 -7 5 34167.5 331.37 2
 3 -7 6 10160.7 196.926 2
 3 -7 7 1858.61 117.365 2
 3 -7 8 3274.26 145.956 2
 3 -7 9 17917.8 315.542 2
 3 -7 10 1636.87 114.464 2
 3 -7 11 9655.42 468.218 2
 3 -7 12 4444.47 172.549 2
 3 -7 13 2531.48 114.952 2
 3 7 14 294.222 67.7109 2
 3 7 15 9197.66 188.315 2
 3 7 16 193.977 77.548 2
 -3 -8 16 325.177 47.5309 2
 -3 -8 15 384.89 59.8238 2
 -3 -8 14 6175.26 154.757 2
 -3 -8 13 529.543 71.4181 2
 -3 -8 12 9332.32 218.391 2
 -3 -8 11 70.6886 106.907 2
 -3 8 10 686.19 98.7956 2
 -3 8 9 857.926 122.433 2
 -3 8 8 31165.5 589.672 2
 -3 8 7 580.993 98.2885 2
 -3 8 6 17786.7 359.501 2
 -3 8 5 151.321 89.5822 2
 3 8 -4 2827.23 135.91 2
 3 8 -3 3409.79 130.531 2
 3 8 -2 39352.6 426.242 2
 3 8 -1 483.164 73.6814 2
 3 8 0 14219.5 293.195 2
 3 8 1 3922.38 139.948 2
 3 8 2 5488.46 161.851 2
 3 8 3 4696.37 165.215 2
 3 8 4 20144.3 286.966 2
 3 8 5 26.6015 65.1929 2
 3 8 6 6033.16 175.994 2
 3 8 7 7016.82 240.756 2
 3 8 8 3448.91 150.067 2
 3 8 9 1510.99 158.9 2
 3 -8 10 16350.9 335.753 2
 3 8 11 67.8656 75.5561 2
 3 8 12 448.129 75.4908 2
 3 8 13 1117.24 100.698 2
 3 8 14 4657.44 146.145 2
 3 8 15 306.813 53.5187 2
 -3 -9 15 1381.45 95.2215 2
 -3 -9 14 405.117 49.4331 2
 -3 -9 13 174.166 62.2553 2
 -3 -9 12 8.41357 51.6481 2
 -3 -9 11 494.855 81.7634 2
 -3 9 10 541.835 89.0493 2
 -3 -9 9 3890.13 244.92 2
 -3 9 8 2352.77 149.115 2
 -3 9 7 132.842 87.4564 2
 -3 9 6 733.454 104.191 2
 -3 9 5 3583.09 177.458 2
 3 9 -4 1713.2 129.477 2
 3 9 -3 4766.29 156.516 2
 3 9 -2 267.996 69.8701 2
 3 9 -1 0.28654 56.922 2
 3 9 0 -31.9557 57.201 2
 3 9 1 238.033 79.2719 2
 3 9 2 2443.72 144.55 2
 3 9 3 151.624 106.722 2
 3 9 4 2417.3 164.37 2
 3 9 5 2549.99 155.204 2
 3 9 6 444.982 80.0648 2
 3 -9 7 1463.98 208.019 2
 3 -9 8 2182.16 142.882 2
 3 9 9 1171.69 97.1107 2
 3 9 10 354.282 74.1711 2
 3 9 11 38.8202 54.2314 2
 3 9 12 193.863 44.7381 2
 3 9 13 221.153 58.4038 2
 3 -9 14 311.301 108.15 2
 3 10 -14 410.24 67.214 2
 -3 10 13 843.116 76.4768 2
 -3 -10 12 647.367 70.9911 2
 -3 10 11 1645.63 89.4702 2
 -3 10 10 1422.7 86.4446 2
 -3 10 9 7404.56 205.313 2
 -3 10 8 864.601 89.8295 2
 -3 10 7 1599.5 110.792 2
 -3 -10 6 1837.63 201.526 2
 -3 -10 5 12186.9 520.693 2
 -3 10 4 2978.1 180.013 2
 3 10 -3 11203 305.977 2
 3 10 -2 811.816 101.836 2
 3 10 -1 2186.7 131.103 2
 3 10 0 1956.06 118.476 2
 3 10 1 20962.8 362.488 2
 3 10 2 447.06 103.715 2
 3 10 3 4679.19 314.716 2
 3 10 4 241.758 189.348 2
 -3 -10 -5 9144.17 297.895 2
 3 10 6 726.042 95.6014 2
 3 10 7 9596.98 237.008 2
 3 10 8 340.611 84.0155 2
 3 10 9 -5.44456 61.987 2
 3 10 10 17.6485 52.2725 2
 3 10 11 2940.82 110.039 2
 3 10 12 163.827 70.5957 2
 -3 11 12 407.057 70.8381 2
 -3 11 11 879.089 90.4864 2
 -3 11 10 5638.14 178.89 2
 -3 11 9 871.454 96.255 2
 -3 11 8 3125.89 188.078 2
 -3 11 7 4786.46 203.428 2
 -3 11 6 2497.48 208.699 2
 -3 11 5 50.3199 114.903 2
 -3 11 4 11363.2 417.772 2
 3 11 -3 2392.06 224.442 2
 3 11 -2 2118.17 172.962 2
 3 11 -1 5637.68 217.888 2
 3 11 0 13781.7 390.269 2
 3 11 1 140.48 85.5156 2
 3 11 2 12580.6 362.512 2
 3 11 3 1288.32 131.058 2
 3 11 4 107.851 75.1159 2
 3 11 5 2669.71 158.963 2
 3 11 6 10388.4 209.436 2
 3 11 7 87.9545 70.3728 2
 3 11 8 4258.62 154.058 2
 3 11 9 1494.22 97.4138 2
 3 11 10 276.01 55.8374 2
 -3 12 9 521.496 63.4139 2
 -3 12 8 1367.29 82.8733 2
 -3 12 7 28.8995 59.4304 2
 -3 12 6 2909.22 173.892 2
 -3 12 5 1355.86 106.657 2
 -3 12 4 -77.375 88.9136 2
 -3 12 3 1336.24 147.568 2
 3 12 -2 5072.75 213.99 2
 3 12 -1 824.784 142.135 2
 3 12 0 3000.11 173.088 2
 3 12 1 953.94 119.936 2
 3 12 2 1388.06 121.162 2
 -3 12 -3 -32.6001 67.4131 2
 3 12 4 5290.26 215.083 2
 3 12 5 621.359 78.6389 2
 3 12 6 729.32 78.5119 2
 3 12 7 376.695 63.943 2
 3 12 8 389.807 110.555 2
 -3 13 5 164.328 119.66 2
 -3 13 4 2.71475 91.8242 2
 -3 13 3 -12.3234 95.9591 2
 -3 13 2 152.461 118.281 2
 -3 13 1 666.343 152.689 2
 -3 13 0 247.57 124.235 2
 -3 13 -1 -42.9454 106.313 2
 3 13 2 56.8089 64.3744 2
 -3 13 -3 57.2461 101.952 2
 -4 0 20 10462.5 299.539 2
 4 0 -18 62.5229 79.4232 2
 4 0 -16 19928.7 509.573 2
 -4 0 14 29086 1318.97 2
 4 0 -12 -51.3922 205.813 2
 -4 0 6 10867.5 262.325 2
 -4 0 4 71076.4 755.679 2
 4 0 -2 1909.38 98.8558 2
 4 0 0 2303.95 189.869 2
 4 0 4 7599.65 324.167 2
 4 0 8 59790.7 1419.22 2
 4 0 10 35.404 152.798 2
 4 0 12 40789.9 1410 2
 -4 0 -14 13313.3 603.27 2
 4 0 16 64.7827 82.8537 2
 4 0 18 12456.6 337.974 2
 -4 -1 20 813.225 70.1401 2
 -4 -1 19 1076.75 90.9561 2
 4 1 -18 906.744 82.8332 2
 4 1 -17 740.699 128.647 2
 4 -1 -16 5743.83 345.632 2
 -4 1 15 7154.06 611.832 2
 -4 -1 14 127.927 177.916 2
 -4 -1 13 1182.96 203.032 2
 4 1 -12 20101.7 675.943 2
 4 1 -11 21436.3 788.531 2
 4 -1 -10 28106.6 1234.62 2
 -4 -1 9 65265.8 878.95 2
 -4 -1 8 16138.1 364.759 2
 -4 -1 7 274.492 117.337 2
 -4 -1 6 42834.2 638.755 2
 -4 -1 5 40872.4 381.246 2
 4 1 -4 1007.3 63.0643 2
 4 1 -3 5750.73 110.031 2
 4 -1 -2 1415 115.68 2
 4 1 -1 12671 285.805 2
 4 -1 0 20438.1 369.529 2
 4 -1 1 4222.67 215.333 2
 4 -1 2 2079.82 295.868 2
 4 -1 4 12651.9 619.23 2
 4 -1 5 12408.5 409.624 2
 4 -1 6 33510 625.675 2
 -4 1 -8 16706.2 891.624 2
 -4 1 -10 7646.28 460.186 2
 -4 -1 -11 8900.76 476.657 2
 -4 1 -13 7809.26 471.106 2
 4 -1 14 2307.63 182.039 2
 4 -1 15 196.605 89.4846 2
 4 -1 16 1951.54 137.297 2
 4 -1 17 3022.13 108.528 2
 4 -1 18 116.098 53.2717 2
 4 -1 19 1466.98 152.53 2
 -4 -2 20 307.403 86.9855 2
 -4 -2 19 226.718 64.9973 2
 4 2 -18 2453.36 137.717 2
 -4 2 17 517.119 101.808 2
 4 2 -16 4966.78 317.181 2
 -4 2 15 400.993 152.075 2
 -4 2 14 188.225 130.543 2
 -4 2 13 691.611 160.615 2
 -4 2 12 8824.86 399.048 2
 4 -2 -10 25340.3 1116.13 2
 -4 -2 9 169.937 148.57 2
 -4 -2 8 14819.9 469.351 2
 -4 -2 7 1516.71 176.105 2
 -4 -2 6 22853.5 514.66 2
 -4 -2 5 604.992 169.587 2
 -4 -2 4 790.105 218.946 2
 -4 2 3 6467.54 88.1214 2
 -4 -2 2 2311.15 114.014 2
 4 2 -1 39259.3 354.629 2
 4 -2 0 1917.52 207.151 2
 -4 2 -4 10281.5 225.797 2
 4 -2 5 423.146 204.539 2
 4 -2 6 7146.89 476.639 2
 -4 2 -9 200.043 211.468 2
 4 2 10 285.899 205.707 2
 4 2 11 -155.72 152.414 2
 4 -2 12 -74.2962 88.6138 2
 -4 2 -13 1488.92 398.999 2
 4 -2 14 -136.261 143.628 2
 4 -2 15 1129.5 117.891 2
 4 -2 16 321.839 76.2334 2
 4 -2 17 -31.4512 41.2099 2
 4 2 18 291.857 64.928 2
 -4 -3 20 3.90006 46.5058 2
 4 -3 -19 -15.8721 55.0585 2
 -4 3 18 7822.81 223.679 2
 -4 3 17 1673.01 192.489 2
 4 3 -16 9173.07 505.226 2
 -4 -3 15 2432.92 237.657 2
 -4 3 14 2117.95 231.717 2
 -4 -3 13 830.496 174.875 2
 -4 3 12 19226.1 816.868 2
 -4 -3 10 244.37 272.214 2
 -4 3 9 2532.37 256.488 2
 4 -3 -8 29091.3 967.863 2
 4 -3 -6 16698.2 733.216 2
 -4 -3 5 11528.3 526.855 2
 -4 -3 4 6125.87 397.787 2
 -4 -3 3 7821.69 222.411 2
 -4 -3 2 56247.9 585.823 2
 4 3 -1 14262.9 386.487 2
 -4 -3 0 68200.7 527.896 2
 4 -3 4 31139.3 1011.61 2
 4 -3 5 1728.74 278.628 2
 4 -3 6 30617.9 604.977 2
 4 3 8 6007.76 483.636 2
 -4 3 -9 1641.59 371.037 2
 4 -3 13 1664.65 219.536 2
 4 -3 14 7882 334.89 2
 4 3 15 176.814 109.823 2
 4 -3 16 9186.56 221.585 2
 4 3 17 442.934 64.6124 2
 4 3 18 3.57404 44.0327 2
 -4 -4 19 2029.05 115.007 2
 -4 4 18 591.547 97.3183 2
 -4 -4 17 4260.65 250.209 2
 -4 -4 16 5139.55 258.941 2
 -4 4 15 264.861 184.277 2
 -4 4 14 10737.2 379.886 2
 -4 4 11 4579.41 439.909 2
 -4 4 9 1445.43 225.078 2
 -4 -4 8 15622.9 617.976 2
 -4 -4 3 18765.8 733.716 2
 -4 -4 2 12419.1 266.757 2
 4 4 -1 17493.3 415.129 2
 4 -4 0 12833.8 664.327 2
 -4 -4 -1 2635.32 237.547 2
 4 4 6 13720.1 496.57 2
 -4 4 -9 7485.35 385.473 2
 -4 4 -10 -223.415 182.331 2
 -4 4 -11 15338.3 1011.95 2
 4 4 12 12902.7 581.641 2
 4 -4 13 535.697 128.745 2
 4 4 14 2424.72 221.374 2
 4 4 15 4533.21 313.357 2
 4 4 16 971.123 93.5058 2
 4 4 17 2002.54 93.2813 2
 4 4 18 4175.49 137.514 2
 -4 -5 19 336.491 53.715 2
 -4 5 18 -21.0537 62.5396 2
 -4 -5 17 147.47 99.3975 2
 -4 5 16 74.4233 117.888 2
 -4 -5 15 6409.94 312.518 2
 4 5 -14 4334.36 562.174 2
 -4 5 13 1796.5 335.883 2
 4 -5 -8 1587.93 232.046 2
 -4 5 5 12766 666.686 2
 4 -5 -3 6693.34 473.981 2
 4 -5 -1 1867.66 187.169 2
 4 -5 0 19639.6 898.088 2
 4 5 2 15731.7 612.365 2
 4 5 4 15741 658.193 2
 4 -5 6 772.878 269.89 2
 -4 5 -9 -52.8585 207.334 2
 -4 5 -10 1214.55 340.316 2
 -4 5 -11 6288.11 638.699 2
 -4 5 -12 227.563 164.686 2
 4 5 13 4382.06 261.726 2
 4 5 14 362.958 100.161 2
 4 5 15 48.9324 59.6373 2
 4 5 16 348.803 66.1658 2
 4 5 17 884.323 65.9279 2
 -4 -6 18 463.134 65.1259 2
 -4 -6 17 746.689 94.2054 2
 -4 6 16 380.49 128.655 2
 4 6 -15 781.733 168.546 2
 -4 -6 14 2152.46 415.679 2
 -4 6 13 1177.94 267.676 2
 -4 -6 12 626.642 222.391 2
 4 -6 -8 10978.9 742.961 2
 -4 -6 0 2155.69 292.663 2
 4 -6 6 5062.99 550.669 2
 -4 6 -9 588.309 269.211 2
 4 6 10 41.6702 168.468 2
 -4 6 -11 2048.09 389.064 2
 4 6 12 1851.12 258.057 2
 4 6 13 57.7167 131.846 2
 4 6 14 599.883 86.3388 2
 4 6 15 732.891 83.1208 2
 4 6 16 221.779 52.3215 2
 -4 7 17 211.74 51.491 2
 -4 -7 16 1813.86 205.654 2
 -4 7 15 741.364 145.302 2
 4 -7 -8 18504.5 1025.52 2
 4 -7 6 13240.9 916.36 2
 -4 7 -9 1455.94 349.336 2
 4 -7 10 29383.8 844.367 2
 4 7 12 2577.64 289.405 2
 4 7 13 1265.52 139.555 2
 4 7 14 4204.31 186.872 2
 4 7 15 65.6586 65.0559 2
 4 7 16 4582.31 246.242 2
 -4 -8 16 96.0392 57.6213 2
 -4 8 15 247.54 107.421 2
 4 8 -14 2451.84 353.276 2
 -4 8 11 6491.86 685.109 2
 4 -8 6 1284.67 365.786 2
 4 8 12 457.22 155.728 2
 4 8 13 424.369 97.8289 2
 4 8 14 452.214 65.8363 2
 4 8 15 3955.92 170.576 2
 -4 -9 15 -9.01909 43.8174 2
 4 9 -14 1784.01 166 2
 4 -9 6 1706.31 443.96 2
 4 9 11 308.201 179.187 2
 4 9 12 90.9783 87.1919 2
 4 9 13 101.816 68.2574 2
 4 10 11 128.303 103.862 2
 4 11 9 2813.32 216.451 2
 5 0 -19 16750.6 333.373 2
 5 0 -17 661.116 122.683 2
 5 0 -15 29426.9 491.721 2
 5 0 -13 8909.21 252.417 2
 5 0 -11 4605.59 208.121 2
 5 0 -9 62014.1 880.818 2
 -5 0 7 39672 504.542 2
 5 0 -5 60799.3 462.229 2
 5 0 -3 158669 668.088 2
 5 0 -1 2947.6 174.583 2
 5 0 1 127309 1018.92 2
 5 0 3 105505 1275.59 2
 5 0 5 11843.4 299.295 2
 5 0 7 53959.3 430.432 2
 5 0 9 3654.53 146.66 2
 5 0 11 315.318 78.5808 2
 5 0 13 19349.7 454.171 2
 5 0 15 4096 168.367 2
 5 0 17 7552.85 283.58 2
 5 -1 -20 1230.97 102.547 2
 -5 -1 19 88.5458 46.6724 2
 5 1 -18 24.8158 59.2871 2
 -5 1 17 1589.56 102.363 2
 5 1 -16 2516.18 205.932 2
 -5 -1 15 4312.53 143.472 2
 5 1 -14 6055.29 166.204 2
 5 1 -13 1716.22 106.349 2
 5 1 -12 73.4263 55.2222 2
 5 1 -11 2617.63 108.715 2
 5 1 -10 30143.5 311.187 2
 5 1 -9 46.3871 45.6899 2
 -5 -1 8 4075.96 148.918 2
 5 1 -7 5284.67 163.098 2
 5 1 -6 17487.5 268.814 2
 5 1 -5 34897 306.469 2
 5 1 -4 110558 482.312 2
 5 -1 -3 7384.06 135.268 2
 5 -1 -2 18432.2 200.494 2
 5 1 -1 36563.1 407.952 2
 5 1 0 30310.1 378.658 2
 5 -1 1 47281.2 565.508 2
 5 -1 2 63503.1 504.625 2
 5 -1 3 19.7253 56.1347 2
 5 -1 4 2462.36 120.802 2
 5 1 5 11046.7 185.05 2
 5 1 6 3507.92 90.0103 2
 5 -1 7 8179.09 130.73 2
 5 1 8 9954.67 166.024 2
 5 -1 9 2839.47 87.7389 2
 5 -1 10 40.937 43.5965 2
 5 -1 11 5735.39 142.848 2
 5 -1 12 12894.7 256.928 2
 5 -1 13 318.707 66.1665 2
 -5 1 -14 1317.18 191.596 2
 5 -1 15 2302.16 105.882 2
 5 -1 16 114.699 51.223 2
 5 -1 17 430.473 59.9584 2
 5 1 18 2732.99 158.153 2
 5 -2 -20 663.562 86.0039 2
 5 -2 -19 759.096 83.1326 2
 5 2 -18 458.352 66.2876 2
 -5 2 17 4650.79 159.298 2
 5 2 -16 681.449 134.158 2
 5 2 -15 5456.2 173.085 2
 -5 -2 14 72.9808 71.305 2
 5 2 -13 5336.2 166.181 2
 5 2 -12 4599.92 160.47 2
 5 2 -11 13936.9 286.287 2
 5 2 -10 591.829 116.447 2
 5 2 -9 3605.29 159.732 2
 -5 -2 8 2278.21 139.114 2
 -5 -2 7 7733.55 204.975 2
 5 2 -6 1582.2 116.623 2
 5 2 -5 16164.3 265.555 2
 -5 -2 4 1227.96 111.83 2
 5 2 -3 41.5242 57.57 2
 5 -2 -2 1086.76 51.8765 2
 5 2 -1 36105.5 327.612 2
 5 2 0 1680.89 94.6435 2
 5 -2 1 467.314 62.8155 2
 5 -2 2 12187.7 191.628 2
 5 -2 3 4507.55 137.204 2
 5 -2 4 1473.48 99.6312 2
 5 -2 5 5148.61 100.658 2
 5 -2 6 2684.69 80.5693 2
 5 -2 7 4996.33 109.71 2
 5 -2 8 1010.22 62.9334 2
 5 2 9 3793.14 109.396 2
 5 -2 10 2325.23 94.1262 2
 5 -2 11 645.01 63.8032 2
 5 -2 12 202.638 54.9613 2
 5 -2 13 1819.61 126.59 2
 5 -2 14 55.4799 64.1522 2
 5 -2 15 1323.26 92.7947 2
 5 -2 16 107.262 50.4812 2
 5 2 17 599.761 60.6348 2
 5 -2 18 41.9482 47.0969 2
 -5 -3 20 47.1351 49.2612 2
 5 -3 -19 330.182 82.1874 2
 -5 3 18 -38.5768 56.7022 2
 -5 3 17 5967.62 184.28 2
 5 3 -16 1706.69 100.262 2
 5 3 -15 1331.38 98.2814 2
 5 3 -14 736.899 102.386 2
 5 3 -13 9235.12 218.251 2
 -5 -3 12 43.6319 55.7172 2
 5 3 -11 21482.9 333.309 2
 5 3 -10 14490.4 304.351 2
 5 3 -9 8.04627 68.8279 2
 5 3 -8 761.009 98.5867 2
 5 -3 -7 54947.9 515.168 2
 5 3 -6 3580.6 149.367 2
 -5 -3 5 44641.1 534.047 2
 -5 -3 4 8238.46 238.781 2
 -5 -3 3 6254.31 211.015 2
 -5 -3 2 157.769 62.193 2
 5 3 -1 39373.8 370.023 2
 5 -3 0 1041.54 82.4016 2
 5 -3 1 21506.9 253.798 2
 5 -3 2 4768.96 136.504 2
 5 -3 3 19378.2 278.044 2
 5 -3 4 29.0473 37.1419 2
 5 -3 5 46698.2 335.77 2
 5 -3 6 8219.97 144.959 2
 5 -3 7 1614.25 80.5602 2
 5 -3 8 202.432 50.3316 2
 5 -3 9 13196.5 199.603 2
 5 -3 10 89.6973 51.2634 2
 5 -3 11 16145.7 256.164 2
 5 -3 12 150.28 60.0671 2
 5 -3 13 -13.2487 105.702 2
 5 -3 14 157.846 63.9827 2
 5 -3 15 8249.67 189.744 2
 5 3 16 54.4649 64.1679 2
 5 3 17 2189.3 91.1567 2
 5 -4 -19 3257.03 162.602 2
 -5 4 18 3156.53 164.131 2
 -5 4 17 10.8816 64.7653 2
 -5 -4 16 2087.85 115.703 2
 -5 -4 15 14319.4 446.006 2
 -5 -4 14 307.639 70.5706 2
 -5 4 13 13035.4 337.065 2
 -5 -4 12 7256.82 204.011 2
 -5 4 11 1669.14 128.731 2
 -5 4 10 5874.16 202.115 2
 -5 -4 9 30875.7 461.822 2
 -5 -4 8 9156.02 241.679 2
 -5 -4 7 12769 278.919 2
 5 4 -6 23599.4 416.168 2
 5 4 -5 5279.43 213.457 2
 5 4 -4 7256.76 279.528 2
 5 -4 -3 42425.9 549.385 2
 -5 -4 2 32173.6 424.471 2
 5 4 -1 7175.55 192.313 2
 5 -4 0 23911.6 322.447 2
 5 -4 1 65049.9 435.586 2
 5 -4 2 865.961 51.7672 2
 5 4 3 26968.8 216.359 2
 5 -4 4 23088.7 221.866 2
 5 -4 5 4484.31 119.797 2
 5 -4 6 3336.64 99.5059 2
 5 -4 7 24715.1 282.204 2
 5 -4 8 3326.72 124.291 2
 5 -4 9 3397.48 123.505 2
 5 -4 10 10488.8 197.822 2
 5 -4 11 547.843 108.731 2
 5 -4 12 2348.23 145.409 2
 5 -4 13 7503.95 269.538 2
 5 4 14 1033.82 152.178 2
 5 4 15 2421.4 136.542 2
 5 4 16 3961.77 131.232 2
 5 4 17 749.245 62.7255 2
 -5 -5 19 402.342 56.6233 2
 -5 -5 18 159.038 57.0124 2
 -5 -5 17 147.118 66.6599 2
 -5 -5 16 127.103 71.6213 2
 -5 -5 15 1613.61 115.205 2
 -5 -5 14 3298.35 280.474 2
 -5 -5 13 89.8091 72.1199 2
 -5 5 12 -43.9721 81.3494 2
 -5 5 11 1810.42 128.835 2
 -5 5 10 6277.96 208.551 2
 -5 -5 9 4662.8 210.434 2
 -5 -5 8 5068.67 184.611 2
 -5 -5 7 9282.54 281.255 2
 -5 5 6 -17.2749 72.6983 2
 -5 -5 5 718.559 90.5003 2
 -5 -5 4 14098.5 223.472 2
 -5 -5 3 46254.4 414.027 2
 -5 -5 2 8012.76 166.675 2
 5 -5 -1 1407.43 86.9109 2
 5 -5 0 40.5107 41.0865 2
 5 5 1 29796.5 247.319 2
 5 5 2 18275.3 193.188 2
 5 5 3 5630.34 118.297 2
 5 5 4 64.2818 52.9221 2
 5 -5 5 1067.34 73.0415 2
 5 -5 6 7145.07 155.87 2
 5 -5 7 361.909 66.7939 2
 5 -5 8 5849.17 173.605 2
 5 -5 9 1526.4 105.271 2
 5 -5 10 533.03 97.6662 2
 5 -5 11 2053.57 124.366 2
 5 -5 12 1726.47 156.521 2
 5 5 13 361.263 73.2781 2
 5 5 14 919.386 85.7597 2
 5 5 15 289.207 61.5881 2
 5 5 16 23.1491 46.9619 2
 -5 -6 18 1200.59 77.6722 2
 -5 -6 17 353.708 60.9833 2
 -5 -6 16 24.4888 51.2496 2
 -5 -6 15 732.722 78.2832 2
 -5 -6 14 1972.31 139.444 2
 -5 -6 13 9852.33 559.171 2
 -5 -6 12 3009.56 160.838 2
 -5 6 11 395.278 111.106 2
 -5 6 10 210.157 133.098 2
 -5 -6 9 2261.25 256.172 2
 -5 -6 8 5149.5 241.969 2
 -5 6 7 10703.7 317.503 2
 -5 6 6 8175.69 275.769 2
 -5 -6 5 1642.55 116.466 2
 -5 -6 4 11337.6 238.365 2
 -5 -6 3 1911.34 104.038 2
 5 6 -2 38056.2 327.889 2
 5 6 -1 7579.54 151.222 2
 5 6 0 4035.9 117.136 2
 5 6 1 4223.43 116.786 2
 5 6 2 11451.8 172.781 2
 5 6 3 14965.5 273.541 2
 5 6 4 2502.4 114.912 2
 5 6 5 76.1413 58.5554 2
 5 6 6 1069.47 75.0276 2
 5 -6 7 4413.96 133.876 2
 5 -6 8 684.368 73.1922 2
 5 -6 9 1761.83 107.512 2
 5 -6 10 2323.51 111.338 2
 5 -6 11 333.515 99.045 2
 5 6 12 460.296 75.5331 2
 5 6 13 1396.95 85.7327 2
 5 6 14 1328.28 92.3946 2
 5 6 15 163.497 63.2922 2
 5 6 16 486.371 56.4183 2
 -5 -7 17 5691.68 184.178 2
 -5 -7 16 264.296 55.1632 2
 -5 -7 15 1223.98 74.2529 2
 -5 -7 14 5169.58 158.727 2
 -5 -7 13 3972.78 147.125 2
 -5 -7 12 925.694 141.905 2
 -5 -7 11 12672.3 304.375 2
 -5 7 10 2885.92 202.458 2
 -5 -7 9 137.128 127.758 2
 -5 -7 8 4836.22 253.663 2
 -5 7 7 25562.2 512.047 2
 -5 7 6 637.418 124.658 2
 -5 7 5 27443 563.192 2
 -5 -7 4 6319.72 230.804 2
 -5 -7 3 4512.97 192.471 2
 5 7 -2 2570.52 103.529 2
 5 7 -1 64821.2 485.924 2
 5 7 0 2990.49 107.901 2
 5 7 1 11129.6 255.861 2
 5 7 2 9638.03 211.453 2
 5 7 3 9631.95 248.329 2
 5 7 4 127.667 65.9058 2
 5 7 5 23688.2 349.621 2
 5 7 6 1682.08 112.712 2
 5 7 7 880.283 120.853 2
 5 7 8 1211.44 114.596 2
 5 7 9 11622.4 341.358 2
 5 -7 10 19.8077 73.1023 2
 5 7 11 11104.8 254.723 2
 5 7 12 251.544 80.7569 2
 5 7 13 60.8241 51.8263 2
 5 7 14 276.41 80.3842 2
 5 7 15 6511.93 175.553 2
 -5 -8 16 1723.48 126.573 2
 -5 -8 15 120.739 43.3256 2
 -5 -8 14 632.795 67.489 2
 -5 -8 13 1310.69 85.9007 2
 -5 -8 12 11651.5 233.868 2
 -5 -8 11 202.87 74.1678 2
 -5 -8 10 10739.2 500.322 2
 -5 -8 9 357.036 93.2507 2
 -5 8 8 3600.7 216.823 2
 -5 8 7 3023.09 248.583 2
 -5 8 6 18635.6 495.266 2
 -5 8 5 3611.64 237.486 2
 -5 8 4 1294.63 140.886 2
 -5 -8 3 1344.3 143.962 2
 5 8 -2 14856.6 342.107 2
 5 8 -1 875.415 102.447 2
 5 8 0 18411.6 334.66 2
 5 8 1 1366.67 115.151 2
 5 8 2 82.3427 93.5942 2
 5 8 3 212.029 96.6925 2
 5 8 4 28047 533.978 2
 5 8 5 194.368 93.0045 2
 5 8 6 10189.3 251.719 2
 5 8 7 2105.94 180.013 2
 5 -8 8 814.768 159.648 2
 5 8 9 838.494 95.243 2
 5 8 10 7271.98 202.416 2
 5 8 11 44.8593 63.0639 2
 5 8 12 1399.15 80.6857 2
 5 8 13 609.662 77.4182 2
 5 8 14 1605.94 124.76 2
 -5 -9 15 169.985 92.4524 2
 -5 -9 14 775.406 54.8611 2
 -5 -9 13 1167.22 66.6873 2
 -5 -9 12 1716.14 93.2281 2
 -5 -9 11 145.378 58.9812 2
 -5 -9 10 391.553 74.8392 2
 -5 -9 9 1491.11 151.849 2
 -5 9 8 88.5517 122.349 2
 -5 -9 7 1995.66 226.639 2
 -5 9 6 8978.19 406.279 2
 -5 9 5 1669.95 216.763 2
 -5 9 4 2690.37 258.163 2
 -5 9 3 15003.5 490.241 2
 -5 -9 2 5624.96 282.933 2
 5 9 -1 1798.86 191.052 2
 5 9 0 2090.32 158.986 2
 5 9 1 6468.69 355.778 2
 5 9 2 1687.67 191.744 2
 5 9 3 5006.48 241.562 2
 5 9 4 2009.14 194.869 2
 5 9 5 872.857 218.421 2
 5 -9 6 97.8952 114.266 2
 5 9 7 906.96 113.311 2
 5 9 8 105.697 72.571 2
 5 9 9 260.197 77.8737 2
 5 9 10 124.304 77.4923 2
 5 9 11 39.79 74.8409 2
 5 9 12 -27.0006 50.2634 2
 5 -9 13 51.0673 82.0089 2
 -5 10 13 3376.26 120.978 2
 -5 -10 12 -5.0357 38.8418 2
 -5 -10 11 1138.51 84.8653 2
 -5 10 10 403.076 60.8821 2
 -5 -10 9 6832.25 192.733 2
 -5 10 8 1477.03 132.018 2
 -5 10 7 2223.95 205.323 2
 -5 10 6 153.671 150.14 2
 -5 10 5 4235.44 425.459 2
 -5 10 4 3683.24 277.076 2
 -5 -10 3 14638.6 574.073 2
 5 10 -2 2840.44 361.721 2
 5 10 -1 168.676 120.184 2
 5 10 0 2894.32 280.175 2
 5 10 1 7802.98 431.323 2
 5 10 2 2234.52 266.023 2
 5 10 3 4469.9 294.292 2
 5 10 4 250.778 121.62 2
 5 10 5 784.229 124.207 2
 5 10 6 89.7558 74.5054 2
 5 10 7 4983.05 177.965 2
 5 10 8 -63.1928 52.5276 2
 5 10 9 2539.12 147.329 2
 5 10 10 173.405 55.8219 2
 5 10 11 1433.4 119.827 2
 -5 11 11 1434.87 102.587 2
 -5 11 10 4383.83 156.006 2
 -5 11 9 31.8858 48.3069 2
 -5 11 8 5774.84 260.875 2
 -5 11 7 4695.19 234.795 2
 -5 11 6 -92.0285 103.552 2
 -5 11 5 2952.69 252.751 2
 -5 11 4 13589.6 641.877 2
 -5 11 3 800.151 221.748 2
 -5 11 2 9607.1 392.058 2
 5 11 -1 6329.62 343.223 2
 5 11 0 1485.94 204.066 2
 5 11 1 842.917 177.482 2
 5 11 2 11734.1 368.432 2
 5 11 3 907.073 115.956 2
 5 11 4 1465.91 126.598 2
 5 11 5 1752.62 142.826 2
 5 11 6 3662.73 152.011 2
 5 11 7 89.0466 50.7136 2
 5 11 8 1927.37 129.972 2
 5 11 9 699.698 90.658 2
 -5 12 8 839.797 90.1703 2
 -5 12 7 127.643 66.827 2
 -5 12 6 4789.03 187.323 2
 -5 12 5 1087.34 122.082 2
 -5 12 4 106.062 85.7826 2
 -5 12 3 1955.02 149.033 2
 -5 12 2 1784.09 207.057 2
 -5 12 1 15.425 121.331 2
 -5 12 0 3223.85 252.571 2
 -5 12 -1 120.632 125.402 2
 5 12 2 469.539 86.5101 2
 5 12 3 203.255 71.0881 2
 5 12 4 1769.61 114.943 2
 5 12 5 302.968 97.1102 2
 -5 -13 1 90.1756 136.105 2
 -6 0 20 3742.21 292.412 2
 6 0 -18 10393.4 311.083 2
 6 0 -16 1716.38 208.556 2
 6 0 -14 28925 495.496 2
 6 0 -12 13613.5 297.274 2
 6 0 -10 16181 375.449 2
 6 0 -8 79328.7 1442.44 2
 6 0 -6 26143.3 339.493 2
 6 0 -4 145716 683.086 2
 6 0 -2 170358 1066.31 2
 6 0 0 8741.2 313.646 2
 6 0 2 163882 1318.47 2
 6 0 4 13274.6 202.968 2
 6 0 6 19700.4 245.387 2
 6 0 8 56661.3 556.035 2
 6 0 10 1899.03 136.422 2
 6 0 12 22584 399.975 2
 6 0 14 12296.8 321.029 2
 6 0 16 180.461 67.8736 2
 6 -1 -20 1758.25 115.303 2
 6 1 -19 715.417 71.8398 2
 6 1 -18 471.081 72.4542 2
 -6 1 17 1247.68 96.6643 2
 6 1 -16 1657.88 138.527 2
 6 1 -15 4815.23 143.778 2
 6 1 -14 899.357 93.933 2
 6 1 -13 704.354 72.7855 2
 6 1 -12 753.973 75.7654 2
 6 1 -11 3301.45 125.966 2
 6 1 -10 5736.15 164.709 2
 6 1 -9 17881.5 347.828 2
 6 -1 -8 7292.92 196.372 2
 6 1 -7 6051.59 153.711 2
 6 1 -6 20020.6 252.74 2
 6 1 -5 21962.1 254.834 2
 6 -1 -4 26375.6 237.454 2
 -6 -1 3 70557.2 385.16 2
 6 1 -2 4593.8 147.822 2
 6 1 -1 2026.25 133.964 2
 6 1 0 39183.1 490.501 2
 6 -1 1 51065.9 565.382 2
 6 -1 2 6067.68 193.4 2
 -6 -1 -3 37147 511.736 2
 6 -1 4 568.028 50.7482 2
 6 -1 5 2149.58 70.1687 2
 6 1 6 10173.8 156.541 2
 6 1 7 9316.66 176.206 2
 6 -1 8 1246.29 84.917 2
 6 1 9 6808.27 150.73 2
 6 -1 10 175.7 54.9461 2
 6 -1 11 127.906 57.95 2
 6 -1 12 2158.31 103.812 2
 6 -1 13 3728.07 281.053 2
 6 -1 14 57.5261 55.0437 2
 6 -1 15 1571.82 84.9155 2
 6 1 16 327.166 69.696 2
 6 -1 17 1885.98 113.909 2
 6 -2 -20 57.3688 54.8702 2
 6 -2 -19 238.481 63.5237 2
 6 2 -18 2025.64 105.109 2
 -6 2 17 238.421 61.811 2
 -6 2 16 3766.6 155.89 2
 6 2 -15 1570.2 108.185 2
 -6 -2 14 2784.12 146.646 2
 -6 -2 13 1141.56 98.0464 2
 6 2 -12 6364.42 204.444 2
 6 2 -11 1374.85 107.562 2
 6 2 -10 8093.52 254.18 2
 6 2 -9 -67.8918 86.1593 2
 6 2 -8 1690.23 109.377 2
 -6 -2 7 405.205 84.1169 2
 -6 -2 6 10481.7 214.216 2
 -6 -2 5 1227.18 125.109 2
 -6 -2 4 23281.8 400.936 2
 -6 -2 3 4314.02 149.108 2
 -6 -2 2 638.691 74.5912 2
 6 2 -1 3388.03 115.328 2
 6 2 0 9489.84 222.133 2
 6 2 1 2638.95 118.152 2
 6 -2 2 367.414 72.441 2
 6 2 3 33.9585 42.4606 2
 6 -2 4 5145.23 105.556 2
 6 -2 5 658.365 56.4517 2
 6 -2 6 7501.05 156.263 2
 6 2 7 301.473 59.4066 2
 6 2 8 289.107 56.2511 2
 6 -2 9 1061.93 70.4264 2
 6 -2 10 3215.74 105.75 2
 6 -2 11 65.854 56.4795 2
 6 -2 12 2602.39 121.035 2
 6 2 13 87.8304 92.0208 2
 6 -2 14 1295.69 87.6858 2
 6 2 15 721.354 78.4562 2
 6 -2 16 358.883 67.421 2
 6 -2 17 500.242 76.7408 2
 -6 -3 20 235.455 51.8544 2
 6 -3 -19 5.50486 67.6559 2
 -6 3 18 4385.12 153.813 2
 -6 3 17 384.968 73.4515 2
 -6 3 16 2878.15 132.559 2
 -6 3 15 1302.4 225.071 2
 6 3 -14 243.481 66.5603 2
 6 3 -13 -92.7604 81.6468 2
 6 3 -12 6757.5 194.388 2
 6 3 -11 3091.69 165.612 2
 6 3 -10 15970 329.883 2
 -6 -3 9 5038.99 224.108 2
 -6 -3 8 253.661 135.512 2
 6 -3 -7 251.968 119.892 2
 6 3 -6 71847.8 772.515 2
 -6 -3 5 8983.17 281.222 2
 -6 -3 4 39845.3 507.833 2
 -6 -3 3 4161.22 208.604 2
 -6 -3 2 34281.2 436.334 2
 6 3 -1 139.003 74.1777 2
 6 3 0 82884.3 623.542 2
 6 3 1 12503 187.248 2
 6 3 2 4005.79 100.742 2
 6 3 3 5761.69 117.637 2
 6 3 4 25158.8 246.007 2
 6 -3 5 1277.83 98.1457 2
 6 -3 6 25216 333.978 2
 6 -3 7 2703.11 124.602 2
 6 -3 8 -70.2039 53.4671 2
 6 3 9 630.463 82.3019 2
 6 -3 10 14803.7 238.639 2
 6 -3 11 980.571 82.6959 2
 6 -3 12 4685.49 232.459 2
 6 -3 13 1242.35 103.719 2
 6 3 14 2026.34 133.246 2
 6 3 15 927.193 84.8399 2
 6 3 16 4072.88 127.27 2
 6 3 17 507.685 84.9104 2
 6 -4 -19 195.184 72.7547 2
 -6 4 18 3401.24 148.058 2
 -6 4 17 3902.17 168.418 2
 -6 -4 16 637.947 76.0352 2
 -6 -4 15 2536.62 130.572 2
 -6 -4 14 6404.73 210.377 2
 6 4 -13 5789.13 231.733 2
 -6 4 12 5697.66 201.809 2
 -6 4 11 12252.9 296.306 2
 -6 4 10 4238.79 222.209 2
 -6 -4 9 569.063 188.041 2
 -6 -4 8 41237.4 718.798 2
 -6 -4 7 3773.21 163.108 2
 -6 -4 6 12483.5 286.427 2
 -6 -4 5 18208.5 330.83 2
 6 -4 -4 54345.1 624.316 2
 6 -4 -3 372.938 100.532 2
 6 -4 -2 31573.6 470.319 2
 6 4 -1 22227 300.77 2
 6 4 0 4593.73 107.226 2
 6 4 1 24887.6 226.756 2
 6 4 2 27157.6 255.39 2
 6 4 3 11902.1 195.431 2
 6 4 4 6988.49 159.346 2
 6 4 5 22238.4 335.826 2
 6 -4 6 3912.72 165.355 2
 6 4 7 1578.62 128.926 2
 6 4 8 21223.3 316.371 2
 6 4 9 8560.71 220.084 2
 6 -4 10 4782.55 171.685 2
 6 4 11 2547.45 125.061 2
 6 -4 12 5786.45 253.913 2
 6 4 13 127.022 78.0096 2
 6 4 14 7973.52 215.042 2
 6 4 15 2836.43 121.34 2
 6 4 16 308.629 48.3116 2
 6 -5 -19 472.89 67.0799 2
 -6 -5 18 1491.11 82.6977 2
 -6 -5 17 431.98 63.8261 2
 -6 5 16 653.405 74.5989 2
 -6 -5 15 1369 101.043 2
 -6 -5 14 4177.93 200.712 2
 -6 -5 13 1107.06 103.593 2
 -6 5 12 1333.28 138.807 2
 -6 5 11 -38.9331 92.1221 2
 -6 5 10 825.988 157.446 2
 -6 -5 9 3463.93 326.662 2
 -6 -5 8 10114.1 355.266 2
 -6 -5 7 5125.22 288.186 2
 -6 -5 6 4641.63 247.441 2
 -6 -5 5 1454.96 177.47 2
 -6 -5 4 11967.9 302.938 2
 -6 -5 3 16027.3 367.458 2
 6 5 -2 9821.98 321.643 2
 6 -5 -1 466.424 73.4079 2
 6 -5 0 163.837 75.8121 2
 6 -5 1 12673.8 231.022 2
 6 -5 2 2529.88 130.252 2
 6 -5 3 7961.6 285.576 2
 6 -5 4 15963.5 391.628 2
 6 5 5 431.806 106.974 2
 6 5 6 969.847 122.994 2
 6 5 7 1457.04 136.959 2
 6 5 8 1252.5 122.031 2
 6 5 9 1910.42 129.686 2
 6 5 10 280.801 69.1339 2
 6 -5 11 71.2724 107.768 2
 6 5 12 400.517 69.4863 2
 6 5 13 1914.86 108.2 2
 6 5 14 666.144 76.7176 2
 6 5 15 556.265 62.4922 2
 6 5 16 56.792 52.6823 2
 -6 -6 18 1236.84 123.93 2
 -6 -6 17 1734.4 98.2132 2
 -6 -6 16 469.906 63.7143 2
 -6 -6 15 90.1161 53.2799 2
 -6 -6 14 1006.39 88.5421 2
 -6 -6 13 3774.1 215.741 2
 -6 -6 12 6811.7 262.847 2
 -6 6 11 1350.38 221.018 2
 -6 6 10 720.701 228.877 2
 -6 -6 9 7232.79 444.097 2
 -6 -6 8 5050.44 275.108 2
 -6 -6 7 4565.64 294.141 2
 -6 -6 6 4789.66 268.272 2
 -6 -6 5 -141.867 89.1656 2
 6 6 -4 -56.9368 151.946 2
 6 6 -3 5234.89 205.743 2
 -6 -6 2 10564.6 323.691 2
 6 6 -1 2031.92 186.84 2
 6 6 0 8634.21 326.447 2
 6 6 1 973.613 114.632 2
 6 -6 2 1080.59 133.124 2
 6 -6 3 9326.82 295.547 2
 6 -6 4 1606.95 163.227 2
 6 -6 5 4028.5 230.01 2
 6 -6 6 239.806 97.1164 2
 6 6 7 3315.15 212.789 2
 6 6 8 3997.08 196.943 2
 6 6 9 6801.93 219.714 2
 6 -6 10 1927.08 167.723 2
 6 6 11 37.1297 56.7312 2
 6 6 12 1309.19 85.654 2
 6 6 13 701.495 70.3264 2
 6 6 14 3764.12 154.325 2
 6 6 15 469.605 60.8171 2
 -6 -7 17 464.069 97.8658 2
 -6 -7 16 2420.61 87.062 2
 -6 -7 15 353.316 58.1896 2
 -6 -7 14 -24.0233 48.8904 2
 -6 -7 13 855.81 112.838 2
 -6 -7 12 11720.6 306.003 2
 -6 -7 11 205.528 163.98 2
 -6 7 10 11260.2 513.581 2
 -6 -7 9 2985.36 405.683 2
 6 -7 -8 1034.69 277.708 2
 -6 -7 7 12641.5 479.426 2
 -6 7 6 23363 701.821 2
 -6 7 5 364.659 183.271 2
 6 -7 -4 10145.9 887.876 2
 6 7 -3 20281.6 617.402 2
 6 7 -2 10314.5 482.569 2
 6 -7 -1 143.379 335.198 2
 6 7 0 50521.8 1102.69 2
 6 -7 1 379.32 218.933 2
 6 7 2 2118.92 192.453 2
 6 7 3 1564.82 315.444 2
 6 -7 4 28737.9 730.01 2
 6 -7 5 1945.57 212.684 2
 6 7 6 17543.5 930.745 2
 6 7 7 1601.3 153.267 2
 6 -7 8 797.159 131.73 2
 6 -7 9 2337.18 178.051 2
 6 7 10 13135.4 282.565 2
 6 7 11 193.361 66.0735 2
 6 7 12 2409.76 128.272 2
 6 7 13 767.405 68.9297 2
 6 -7 14 1563.74 111.288 2
 6 8 -16 34.1723 45.7938 2
 -6 -8 15 1584.67 73.4688 2
 -6 -8 14 1132.64 69.8803 2
 -6 -8 13 1145.55 88.4317 2
 -6 -8 12 1706.93 156.261 2
 -6 -8 11 7768.04 331.257 2
 -6 -8 10 71.5019 113.339 2
 -6 -8 9 1008.6 252.101 2
 -6 -8 8 2594.79 249.648 2
 -6 -8 7 12334.5 547.983 2
 6 -8 -6 3524.94 592.702 2
 6 -8 -5 24197.1 1378.33 2
 6 -8 -4 4982.68 699.356 2
 6 8 -3 2041.33 345.263 2
 6 8 -2 290.645 237.559 2
 6 8 -1 15868.2 797.465 2
 6 8 0 5492.41 374.396 2
 6 -8 1 19308.4 755.915 2
 6 -8 2 -393.34 299.54 2
 6 -8 3 4893.73 391.079 2
 6 8 4 297.058 211.705 2
 6 -8 5 13239.8 681.962 2
 6 -8 6 -78.5712 331.069 2
 6 -8 7 897.759 178.907 2
 6 8 8 273.647 114.673 2
 6 8 9 8313.33 315.981 2
 6 8 10 162.63 84.1009 2
 6 8 11 8840.15 302.039 2
 6 8 12 -10.5967 67.3361 2
 6 -8 13 164.323 66.0184 2
 -6 9 14 1679.3 81.2747 2
 -6 -9 13 492.746 50.6568 2
 -6 -9 12 752.768 68.3713 2
 -6 -9 11 1888.09 128.568 2
 -6 -9 10 37.4098 85.2708 2
 6 9 -8 4194.42 566.338 2
 6 9 -7 2163.36 327.567 2
 6 9 -6 510.806 245.612 2
 6 9 -5 1916.44 336.012 2
 6 -9 -4 1166 410.416 2
 6 -9 -3 1023.9 379.93 2
 6 9 -2 5846.77 506.174 2
 6 -9 -1 3424.84 582.989 2
 6 9 0 4326.91 328.07 2
 6 9 1 1040.24 298.898 2
 6 9 2 1613.01 304.739 2
 6 9 3 203.117 208.847 2
 6 9 4 1041.28 258.459 2
 6 9 5 128.341 224.396 2
 6 -9 6 268.903 167.447 2
 6 9 7 97.283 158.131 2
 6 9 8 1355 212.962 2
 6 9 9 90.3068 73.3717 2
 6 9 10 613.946 88.2602 2
 6 9 11 102.828 53.173 2
 6 -9 12 56.8078 99.5316 2
 -6 10 13 337.201 82.5467 2
 -6 10 12 794.297 65.7854 2
 -6 -10 11 67.1117 73.997 2
 -6 -10 10 2389.27 176.004 2
 -6 10 9 2842.39 373.48 2
 6 10 -7 1552.84 406.896 2
 6 10 -6 689.81 245.141 2
 6 10 -5 2186.3 491.353 2
 6 10 -4 6998.24 712.394 2
 6 10 -1 262.31 192.437 2
 6 10 0 1424.71 401.269 2
 6 10 3 433.932 301.005 2
 6 10 4 3182.16 469.624 2
 6 10 6 2084.8 253.066 2
 6 10 7 1050.2 182.191 2
 6 10 8 4480.62 221.458 2
 6 10 9 191.536 73.1598 2
 6 10 10 198.371 56.7818 2
 6 11 -10 1425.62 271.458 2
 6 -11 -8 408.465 197.776 2
 -6 -11 7 5355.66 493.357 2
 -6 -11 6 5948.02 421.607 2
 6 11 -5 2439.27 291.741 2
 6 11 -4 2777.42 490.173 2
 6 11 -3 19449.5 1041.32 2
 6 11 -2 1561.08 227.674 2
 6 11 0 6824.3 636.678 2
 6 11 1 10531.2 757.467 2
 6 11 2 982.645 306.886 2
 -6 -11 -3 14238.2 553.704 2
 -6 -11 -4 4525.19 406.449 2
 -6 -11 -5 58.4624 121.217 2
 6 11 6 2666.93 263.44 2
 6 11 7 5455.68 365.036 2
 6 11 8 37.5246 44.0116 2
 -6 -12 6 230.044 114.001 2
 -6 -12 5 5276.35 288.023 2
 -6 -12 3 238.285 126.456 2
 6 12 -2 -288.409 212.118 2
 6 12 -1 7379.54 576.375 2
 -6 -12 0 1565.56 217.378 2
 -6 -12 -1 5219.87 451.819 2
 -6 -12 -2 2311.85 318.218 2
 6 -12 3 900.585 189.585 2
 7 0 -19 5100.55 185.285 2
 -7 0 17 1243.24 140.335 2
 7 0 -15 1777.95 185.292 2
 7 0 -13 60487.2 677.068 2
 7 0 -11 2307.91 151.124 2
 7 0 -9 57759.9 685.945 2
 7 0 -7 52650.2 711.666 2
 7 0 -5 3115.27 121.478 2
 -7 0 3 23025.1 351.624 2
 7 0 -1 7017.02 280.33 2
 7 0 1 9012.78 256.523 2
 7 0 3 58419.5 356.992 2
 7 0 5 10105.6 155.464 2
 7 0 7 42771.9 414.12 2
 7 0 9 51027.6 494.165 2
 7 0 11 2228.31 117.894 2
 7 0 13 12378.3 377.249 2
 7 0 15 2576.08 194.551 2
 7 0 17 339.459 106.156 2
 -7 -1 20 1113.84 116.382 2
 7 -1 -19 908.286 75.2495 2
 7 1 -18 472.896 70.8265 2
 -7 1 17 101.993 65.6763 2
 -7 1 16 7763.5 200.389 2
 7 1 -15 4565.51 218.355 2
 7 1 -14 3780.62 148.35 2
 7 1 -13 2956.86 136.818 2
 7 1 -12 1137.31 97.7171 2
 7 1 -11 6072.76 179.987 2
 7 1 -10 17665.7 318.09 2
 7 1 -9 21338 326.853 2
 7 1 -8 13253.7 229.096 2
 7 -1 -7 3495 131.065 2
 7 -1 -6 2181.46 94.7401 2
 -7 -1 5 11704.3 287.263 2
 -7 -1 4 17711.7 303.618 2
 -7 -1 3 6216.19 191.381 2
 7 -1 -2 345.724 118.585 2
 7 -1 -1 2185.08 128.862 2
 7 1 0 90.6641 67.8161 2
 7 -1 1 9645.12 186.269 2
 7 -1 2 8498.09 170.497 2
 7 1 3 4122.84 99.7633 2
 7 -1 4 9045.85 142.304 2
 7 1 5 2385.73 81.2353 2
 7 1 6 3140.72 104.542 2
 7 1 7 4722.97 126.485 2
 7 1 8 8634.93 163.834 2
 7 -1 9 572.846 61.2279 2
 7 -1 10 1488.73 78.9529 2
 7 -1 11 129.704 54.3094 2
 7 -1 12 309.739 114.085 2
 7 -1 13 3890.54 138.677 2
 7 1 14 3535.57 137.581 2
 7 -1 15 218.793 69.258 2
 7 -1 16 555.285 69.0436 2
 -7 -2 20 -5.10461 57.6141 2
 7 -2 -19 1040.71 88.5174 2
 -7 2 18 2234.84 107.339 2
 -7 2 17 4418.07 151.267 2
 -7 2 16 1866.81 117.992 2
 7 2 -15 692.005 124.662 2
 7 2 -14 730.556 81.561 2
 7 2 -13 3025.48 162.723 2
 7 2 -12 -12.0726 63.6932 2
 7 2 -11 12502.9 310.67 2
 7 2 -10 3731.18 161.958 2
 7 2 -9 255.593 81.2309 2
 7 -2 -8 4007.17 169.539 2
 7 2 -7 21469.2 346.845 2
 7 2 -6 1251.07 115.26 2
 7 2 -5 14100.8 266.812 2
 -7 -2 4 626.257 79.6088 2
 -7 -2 3 640.978 76.6258 2
 7 -2 -2 2941.6 108.528 2
 7 -2 -1 13651.3 225.979 2
 7 2 0 2074 80.1598 2
 7 2 1 14612.4 194.685 2
 7 2 2 -21.7805 36.8142 2
 7 -2 3 1262.4 62.877 2
 7 -2 4 1238.24 66.4175 2
 7 -2 5 3453.64 96.3932 2
 7 2 6 39.4777 44.1288 2
 7 2 7 782.862 73.8577 2
 7 2 8 544.949 70.0937 2
 7 -2 9 59.8028 51.7935 2
 7 -2 10 1196.74 87.8833 2
 7 -2 11 4598.94 146.34 2
 7 2 12 951.311 142.92 2
 7 2 13 -30.1883 61.7396 2
 7 2 14 85.783 65.0212 2
 7 -2 15 350.151 67.3998 2
 7 -2 16 1791.36 100.479 2
 7 -3 -19 77.3397 50.0047 2
 -7 3 18 253.596 67.7146 2
 -7 3 17 2400.7 128.593 2
 -7 3 16 1503.75 105.304 2
 -7 3 15 5416.54 185.38 2
 -7 -3 14 219.374 71.8359 2
 7 3 -13 334.49 107.659 2
 -7 3 12 1710.15 138.121 2
 7 3 -11 32220.8 635.707 2
 7 3 -10 7123.97 317.614 2
 -7 -3 9 11235.4 422.914 2
 7 -3 -8 526.506 120.305 2
 7 -3 -7 13912.9 331.877 2
 -7 -3 6 3082.18 188.565 2
 7 -3 -5 86115.9 1205.95 2
 7 -3 -4 18561.3 510.69 2
 7 -3 -3 7271.91 194.445 2
 7 -3 -2 5598.68 143.265 2
 7 -3 -1 58312.5 360.61 2
 7 -3 0 5768.95 133.789 2
 7 3 1 78857 475.46 2
 7 -3 2 10665.8 197.409 2
 7 3 3 535.456 69.4241 2
 7 3 4 2063.8 94.253 2
 7 3 5 17974.9 254.108 2
 7 3 6 3006.98 142.171 2
 7 3 7 9615.45 199.967 2
 7 3 8 5706.2 153.847 2
 7 -3 9 3465.96 120.806 2
 7 3 10 1112.15 85.2604 2
 -7 3 -11 10865.5 599.379 2
 7 3 12 3340.53 148.802 2
 7 3 13 1216.01 87.6066 2
 7 3 14 1170.02 87.0503 2
 7 -3 15 1947.2 109.756 2
 7 -3 16 117.913 51.0038 2
 -7 -4 19 4012.33 130.87 2
 -7 4 18 3752.21 118.805 2
 -7 4 17 1462.76 119.205 2
 -7 4 16 5487 183.89 2
 -7 -4 15 1283.52 110.635 2
 -7 -4 14 698.888 149.776 2
 -7 -4 13 17281 341.78 2
 7 4 -12 10952.6 389.313 2
 -7 -4 11 2591.08 165.686 2
 -7 4 10 12820.3 373.809 2
 -7 -4 9 6108.42 323.795 2
 7 -4 -8 1783.62 197.877 2
 -7 -4 7 25653.9 622.901 2
 -7 -4 6 34458.7 524.247 2
 -7 -4 5 4679.93 244.325 2
 -7 -4 4 7214.66 301.749 2
 -7 -4 3 28050.1 434.286 2
 -7 -4 2 8857.1 230.108 2
 7 -4 -1 17768.4 357.526 2
 7 4 0 9715.24 256.704 2
 7 4 1 6696.24 153.695 2
 7 4 2 3352.01 133.993 2
 7 4 3 39063.4 499.33 2
 7 4 4 5917.94 227.95 2
 7 4 5 6140.33 203.435 2
 7 4 6 4924.68 199.982 2
 7 4 7 13053.6 297.757 2
 7 4 8 73.1818 56.8597 2
 7 4 9 16803.8 258.177 2
 7 4 10 8745 194.9 2
 7 -4 11 293.963 105.625 2
 7 4 12 2869.01 117.733 2
 7 4 13 9277.13 211.617 2
 7 4 14 989.168 84.0255 2
 7 -4 15 4821.24 146.257 2
 -7 -5 18 603.649 69.3628 2
 -7 5 17 1800.9 121.993 2
 -7 -5 16 -75.9279 51.8285 2
 -7 -5 15 3189.13 146.449 2
 -7 -5 14 1333.13 144.406 2
 -7 -5 13 19683.5 555.634 2
 -7 5 12 1082.21 122.644 2
 -7 5 11 607.117 123.185 2
 -7 5 10 829.713 171.67 2
 -7 -5 9 10814.4 520.152 2
 -7 -5 8 6050.73 338.194 2
 -7 -5 7 8150.11 374.876 2
 -7 -5 6 938.477 169.098 2
 -7 -5 5 384.436 136.541 2
 -7 -5 4 3692.83 247.839 2
 -7 -5 3 4421.05 389.347 2
 7 -5 -2 13828.4 400.484 2
 -7 -5 1 337.565 99.297 2
 7 5 0 827.782 126.035 2
 7 -5 1 4517.44 201.53 2
 7 5 2 5537.79 223.5 2
 7 -5 3 7138.97 260.961 2
 7 5 4 4602.12 198.129 2
 7 5 5 3.99136 91.9121 2
 7 5 6 843.563 140.163 2
 7 5 7 2988.97 181.807 2
 7 5 8 4048.43 174.663 2
 7 5 9 3698.22 133.647 2
 7 -5 10 173.48 112.544 2
 7 5 11 71.7962 64.4297 2
 7 5 12 345.319 67.114 2
 7 5 13 846.169 73.7776 2
 7 5 14 1786.54 88.6392 2
 7 5 15 375.547 65.9487 2
 -7 6 17 2043.34 143.245 2
 -7 -6 16 168.073 54.3032 2
 -7 -6 15 49.3466 55.2895 2
 -7 -6 14 3908.37 131.551 2
 -7 -6 13 2650.65 147.215 2
 -7 -6 12 8210.79 273.63 2
 -7 6 11 2755.53 177.425 2
 -7 6 10 118.948 130.081 2
 -7 -6 9 228.465 225.741 2
 -7 -6 8 6065.69 313.329 2
 -7 -6 7 6648.57 358.025 2
 -7 -6 6 762.393 159.257 2
 -7 -6 5 5557.75 331.628 2
 7 -6 -4 1695.12 283.794 2
 7 6 -3 390.718 215.954 2
 7 -6 -2 3878.66 619.448 2
 7 -6 -1 2002.28 455.94 2
 7 6 0 2107.21 291.458 2
 7 6 1 184.341 165.478 2
 7 -6 2 3354.52 352.222 2
 7 -6 3 2843.99 216.038 2
 7 6 4 5370.6 276.797 2
 7 6 5 3377.17 220.322 2
 7 6 6 116.737 141.775 2
 7 6 7 589.44 96.8523 2
 7 6 8 1229.16 128.843 2
 7 6 9 2307.38 145.479 2
 7 6 10 2164.28 127.672 2
 7 6 11 856.237 94.6131 2
 7 6 12 -31.1316 51.5597 2
 7 6 13 551.834 61.8345 2
 7 6 14 1384.57 92.6742 2
 -7 -7 16 473.701 67.2502 2
 -7 7 15 2127.59 94.3256 2
 -7 -7 14 300.124 67.4381 2
 -7 -7 13 1027.99 88.4986 2
 -7 -7 12 3106.52 164.931 2
 -7 7 11 12663.9 606.74 2
 -7 -7 10 -87.7956 202.885 2
 -7 -7 9 2402.6 294.167 2
 -7 -7 8 2418.77 227.498 2
 -7 -7 7 16264.8 651.845 2
 -7 -7 6 817.836 219.995 2
 -7 7 5 23258.2 624.017 2
 -7 -7 4 247.93 191.628 2
 7 -7 -3 -79.0782 304.284 2
 7 -7 -2 5608.35 772.837 2
 7 7 -1 19369.1 673.527 2
 7 -7 0 3942.02 389.371 2
 7 -7 1 26825.2 770.975 2
 7 7 2 6454.16 401.131 2
 7 -7 3 1189.78 394.425 2
 7 -7 4 2809.43 547.021 2
 7 7 5 17079.5 480.678 2
 7 7 6 26.7717 89.6409 2
 7 -7 7 7465.07 375.334 2
 7 7 8 1556.56 187.888 2
 7 7 9 2916.77 164.119 2
 7 7 10 1598.79 116.446 2
 7 7 11 7069.74 188.823 2
 7 7 12 70.0382 67.8697 2
 7 7 13 944.383 114.971 2
 7 8 -15 191.205 56.2504 2
 -7 -8 14 200.961 46.0399 2
 -7 -8 13 1453.24 91.4394 2
 -7 -8 12 5793.51 164.537 2
 -7 -8 11 1245.47 159.934 2
 -7 -8 10 7922.23 397.778 2
 -7 8 9 522.818 187.086 2
 -7 -8 8 660.523 198.442 2
 -7 -8 7 4759.33 379.071 2
 -7 -8 6 13968.8 592.68 2
 -7 8 5 143.975 143.005 2
 -7 8 4 7557.08 552.422 2
 7 -8 -3 330.056 431.686 2
 7 -8 -2 8736.72 917.513 2
 7 -8 -1 8540.02 566.501 2
 7 8 0 23542.2 672.441 2
 7 -8 1 90.4618 200.742 2
 7 8 2 1211.51 306.675 2
 7 -8 3 493.221 256.771 2
 7 -8 4 12008.4 507.295 2
 7 8 6 11132 453.787 2
 7 8 7 390.782 138.944 2
 7 8 8 336.424 107.005 2
 7 8 9 615.68 106.989 2
 7 8 10 4683.23 196.741 2
 7 8 11 228.974 69.1721 2
 7 -8 12 1923.17 117.175 2
 7 9 -14 26.0961 52.1745 2
 -7 -9 13 2070.82 83.7907 2
 -7 -9 12 1841.39 75.1874 2
 -7 -9 11 -2.52072 45.9778 2
 -7 -9 10 2186.81 197.191 2
 -7 -9 9 1400.33 241.251 2
 -7 9 8 613.023 229.903 2
 7 9 -7 1214.6 271.548 2
 -7 9 6 724.917 247.836 2
 -7 9 5 78.4822 152.492 2
 7 -9 -4 812.42 419.961 2
 7 -9 -3 567.145 381.145 2
 7 -9 -2 162.509 319.397 2
 7 -9 -1 242.562 307.656 2
 7 -9 0 637.916 374.832 2
 7 -9 1 394.14 335.208 2
 7 9 2 303.416 211.727 2
 7 9 3 2506.55 489.936 2
 7 9 4 1196.2 230.458 2
 7 9 6 187.881 113.587 2
 7 9 7 461.234 127.707 2
 7 9 8 -8.91505 62.0872 2
 7 9 9 839.264 90.2116 2
 7 9 10 108.282 61.6284 2
 7 -9 11 253.752 106.024 2
 -7 10 12 517.117 69.1758 2
 -7 10 11 -17.1253 38.5187 2
 -7 -10 10 1663.7 101.32 2
 -7 -10 9 3239.51 225.501 2
 7 -10 -8 1279.75 209.855 2
 7 -10 -7 2140.1 422.848 2
 -7 10 6 121.277 140.126 2
 -7 10 5 569.53 206.339 2
 -7 10 4 322.851 245.885 2
 -7 10 3 892.341 298.345 2
 7 10 -2 1104.95 268.519 2
 7 10 -1 1217.67 217.399 2
 7 10 1 414.898 162.755 2
 7 10 2 675.597 327.708 2
 7 10 3 3491.5 473.051 2
 7 10 5 292.697 176.731 2
 7 10 6 -36.5774 82.2386 2
 7 10 7 2193.01 139.134 2
 7 10 8 286.47 75.6409 2
 7 10 9 1789.98 106.406 2
 -7 11 10 1991.22 146.752 2
 -7 11 9 1006.39 92.3977 2
 -7 11 8 7203.04 441.946 2
 7 -11 -7 1327.14 194.88 2
 -7 11 6 440.699 132.949 2
 -7 11 5 2708.39 269.599 2
 -7 11 4 5500.94 281.896 2
 7 11 -3 290.381 143.497 2
 -7 11 2 2984.7 211.16 2
 7 11 1 3670.6 477.357 2
 -7 -11 -3 -26.8832 130.49 2
 -7 11 -4 2124.5 210.402 2
 7 11 5 1480.67 211.397 2
 -7 11 -6 50.1411 68.2901 2
 -7 -12 4 4473.61 393.646 2
 -7 12 3 367.086 134.681 2
 -7 12 2 1.14792 84.0024 2
 -7 12 1 35.3063 100.154 2
 -7 -12 0 6762.04 462.4 2
 -7 -12 -1 1430.84 223.416 2
 8 0 -18 11613 304.297 2
 -8 0 16 4.93957 76.337 2
 8 0 -14 6261.8 255.994 2
 8 0 -12 18346.2 426.568 2
 8 0 -10 757.284 113.819 2
 8 0 -8 30842.7 373.462 2
 8 0 -6 21188.2 329.373 2
 8 0 -4 18799.6 287.741 2
 8 0 -2 63023.1 374.191 2
 8 0 0 7084.74 150.982 2
 8 0 2 34003.1 305.867 2
 8 0 4 17629 234.015 2
 8 0 6 4196.63 142.943 2
 8 0 8 23505.3 324.564 2
 8 0 10 5424.71 182.112 2
 8 0 12 1446.89 205.936 2
 8 0 14 24256.7 439.219 2
 8 0 16 1813.06 122.226 2
 8 -1 -19 3368.61 120.92 2
 8 1 -18 2358.24 104.678 2
 -8 1 17 199.353 65.5809 2
 -8 1 16 994.594 96.7572 2
 -8 -1 15 5751.95 205.699 2
 8 1 -14 10727.8 238.566 2
 8 1 -13 6694 193.335 2
 8 1 -12 -62.5548 58.7247 2
 8 1 -11 7762.95 187.319 2
 8 1 -10 1205.8 92.8785 2
 8 1 -9 4371.11 145.747 2
 8 1 -8 6463.12 162.139 2
 8 1 -7 581.711 79.392 2
 8 1 -6 282.7 62.572 2
 8 1 -5 3009.48 95.4048 2
 8 1 -4 11048.4 162.302 2
 8 1 -3 28144.3 229.503 2
 8 -1 -2 4036.03 80.8165 2
 8 -1 -1 5547.9 92.2951 2
 8 -1 0 6716.65 101.268 2
 8 -1 1 11426.7 124.957 2
 8 -1 2 8509.49 111.377 2
 8 -1 3 9768.1 119.802 2
 8 -1 4 5185.87 96.6655 2
 8 1 5 30.3887 32.8662 2
 8 1 6 91.0105 45.4719 2
 8 -1 7 1163.93 75.8749 2
 8 -1 8 8033.02 167.924 2
 8 -1 9 5960.82 154.366 2
 8 -1 10 447.02 68.5345 2
 8 1 11 1310.35 128.04 2
 8 1 12 3787.07 164.72 2
 8 -1 13 2903.88 147.145 2
 8 -1 14 1156.43 96.0186 2
 8 -1 15 1226.36 69.5818 2
 8 -1 16 322.913 74.7098 2
 8 -2 -19 399.15 61.8793 2
 -8 2 18 1143.12 79.124 2
 -8 2 17 77.0363 57.4514 2
 -8 2 16 4523.84 151.405 2
 -8 -2 15 -5.64014 60.4911 2
 8 -2 -14 237.524 104.159 2
 8 -2 -13 2570.75 140.701 2
 8 -2 -12 10669.8 292.094 2
 8 2 -11 10703.8 328.99 2
 8 2 -10 10685.5 293.494 2
 8 -2 -9 74.0392 73.1059 2
 8 -2 -8 830.771 88.0807 2
 8 2 -7 775.865 86.6927 2
 8 2 -6 23171.7 275.189 2
 8 -2 -5 644.917 63.5347 2
 8 2 -4 9736.57 153.402 2
 8 2 -3 1684.49 72.4215 2
 8 -2 -2 815.236 46.2389 2
 8 -2 -1 2950.98 76.2475 2
 8 2 0 8988.15 113.625 2
 8 -2 1 568.424 41.3172 2
 8 2 2 7366.59 105.43 2
 8 2 3 3992.68 80.0082 2
 8 -2 4 174.094 35.9337 2
 8 2 5 4930.11 97.1497 2
 8 -2 6 15023.5 198.548 2
 8 -2 7 1720.93 86.2644 2
 8 -2 8 1228.2 86.3257 2
 8 2 9 486.663 68.9355 2
 8 -2 10 1444.16 92.1421 2
 8 2 11 1431.49 123.456 2
 8 2 12 1716.3 103.729 2
 8 -2 13 115.231 64.451 2
 8 -2 14 40.905 47.4059 2
 8 -2 15 82.1776 49.2492 2
 8 -3 -19 795.09 84.2499 2
 -8 3 18 3.23166 53.5625 2
 -8 3 17 1452.99 90.0832 2
 -8 3 16 9252.74 217.221 2
 -8 3 15 5122.82 174.355 2
 -8 3 14 12358 479.733 2
 -8 -3 13 1323.55 109.093 2
 8 3 -12 7233.88 281.975 2
 8 3 -11 3266.19 205.08 2
 8 3 -10 30680 518.236 2
 8 -3 -9 7817.04 224.977 2
 8 -3 -8 3103.43 142.094 2
 8 -3 -7 791.502 97.9077 2
 8 -3 -6 43066.9 480.768 2
 8 -3 -5 11134.2 219.527 2
 8 3 -4 45583.5 414.496 2
 8 3 -3 8208.61 152.102 2
 8 -3 -2 524.642 49.5178 2
 8 3 -1 611.33 48.9459 2
 8 3 0 38624.2 264.066 2
 8 3 1 16139.2 159.445 2
 8 3 2 24077.6 197.135 2
 8 3 3 11335 142.311 2
 8 3 4 6774.29 129.209 2
 8 3 5 320.625 51.1893 2
 8 3 6 26122.4 271.393 2
 8 3 7 6756.01 157.738 2
 8 3 8 4777.01 132.77 2
 8 3 9 1368.17 85.8685 2
 8 3 10 2105.25 194.243 2
 8 3 11 1664.34 104.498 2
 8 3 12 7916.83 179.718 2
 8 3 13 803.078 66.3353 2
 8 -3 14 524.268 62.2479 2
 8 -3 15 165.782 53.2428 2
 8 -4 -18 3865.05 122.451 2
 -8 4 17 2228.41 101.928 2
 -8 4 16 211.069 74.3086 2
 -8 -4 15 733.935 85.5661 2
 -8 -4 14 6953.34 213.677 2
 -8 -4 13 59.8833 126.218 2
 -8 4 12 13623.6 338.564 2
 -8 -4 11 10105.4 362.383 2
 -8 -4 10 1464.15 139.052 2
 -8 -4 9 8304 299.505 2
 8 -4 -8 19782 437.678 2
 8 -4 -7 5464.85 247.212 2
 -8 -4 6 18091.7 422.713 2
 -8 -4 5 31746.9 511.264 2
 -8 -4 4 269.762 77.2519 2
 -8 -4 3 633.19 68.5106 2
 -8 -4 2 21291.3 234.504 2
 8 -4 -1 11963.6 172.744 2
 8 4 0 5098.23 105.74 2
 8 -4 1 6591.66 118.452 2
 8 4 2 24243 243.353 2
 8 4 3 1247.62 74.1078 2
 8 4 4 15801.4 223.113 2
 8 4 5 5447.79 149.353 2
 8 4 6 1698.07 92.9066 2
 8 4 7 7988.1 180.106 2
 8 4 8 17386.8 248.924 2
 8 4 9 415.667 95.6021 2
 8 4 10 5323.44 138.03 2
 8 4 11 7153.95 186.686 2
 8 4 12 50.7531 50.9807 2
 8 4 13 1821.86 94.3581 2
 8 -4 14 5949.27 159.899 2
 8 4 15 1518.98 164.17 2
 8 -5 -18 2859.55 129.479 2
 -8 5 17 729.962 58.1206 2
 -8 -5 16 134.718 51.975 2
 -8 -5 15 259.723 67.35 2
 -8 -5 14 6383.74 225.745 2
 -8 -5 13 4002.25 172.264 2
 -8 5 12 4545.76 441.776 2
 -8 -5 11 196.672 115.027 2
 -8 5 10 329.185 131.449 2
 8 -5 -9 285.674 98.4139 2
 8 -5 -8 3745.62 220.097 2
 -8 -5 7 7464.15 316.784 2
 -8 -5 6 5507.69 381.684 2
 -8 -5 5 1911.68 222.017 2
 8 -5 -4 199.266 78.961 2
 -8 -5 3 3832.93 144.269 2
 8 5 -2 8783.27 174.375 2
 8 5 -1 4582.79 125.529 2
 8 5 0 416.585 57.3509 2
 8 5 1 483.472 64.7938 2
 8 5 2 793.61 75.5928 2
 8 5 3 7602.76 211.545 2
 8 5 4 1298.17 88.0056 2
 8 -5 5 24.8969 55.8506 2
 8 -5 6 -9.68948 62.0218 2
 8 5 7 868.604 85.5648 2
 8 5 8 1988.77 122.784 2
 8 5 9 4054.74 161.835 2
 8 5 10 3179.76 126.479 2
 8 5 11 235.904 58.1431 2
 8 5 12 511.673 63.5444 2
 8 -5 13 753.527 68.6994 2
 8 5 14 1354.52 122.733 2
 8 -6 -17 1041.65 73.7919 2
 -8 6 16 1929.02 100.682 2
 -8 -6 15 1033.65 85.2075 2
 -8 -6 14 1104.2 104.732 2
 -8 -6 13 2120.68 132.006 2
 -8 6 12 5693.49 203.44 2
 -8 -6 11 173.028 192.877 2
 -8 6 10 503.785 108.176 2
 -8 -6 9 1743.8 208.482 2
 -8 -6 8 1464.87 186.309 2
 -8 -6 7 3257.48 208.321 2
 -8 -6 6 7968.71 406.463 2
 -8 -6 5 6865.35 378.432 2
 -8 -6 4 2049.55 200.749 2
 -8 -6 3 1146.79 110.207 2
 -8 -6 2 4251.86 186.41 2
 -8 -6 1 2777.6 136.506 2
 8 6 0 2114.63 140.177 2
 8 6 1 1476.07 110.317 2
 8 6 2 1076.97 132.918 2
 8 6 3 1190.16 152.419 2
 8 6 4 789.477 114.042 2
 8 6 5 2750.08 166.931 2
 8 6 6 300.934 74.4822 2
 8 6 7 740.443 151.746 2
 8 6 8 829.055 89.1401 2
 8 6 9 1640.16 101.495 2
 8 6 10 756.07 83.9353 2
 8 -6 11 4327.89 172.801 2
 8 -6 12 -5.87833 49.3669 2
 8 6 13 -92.1909 90.7418 2
 8 7 -16 3663.84 140.701 2
 -8 -7 15 20.0507 44.9798 2
 -8 -7 14 863.004 72.1791 2
 -8 -7 13 4272.69 140.264 2
 -8 -7 12 8743.12 210.817 2
 -8 7 11 1603.07 124.998 2
 -8 7 10 13180.4 342.871 2
 -8 -7 9 1888.27 300.896 2
 -8 -7 8 132.576 170.498 2
 -8 -7 7 2282.19 221.045 2
 -8 -7 6 24289 666.288 2
 -8 -7 5 1494.1 247.915 2
 -8 -7 4 17044.5 568.343 2
 -8 -7 3 206.725 156.439 2
 -8 -7 2 4340.57 241.607 2
 -8 -7 1 7072.17 323.666 2
 8 7 0 41197.5 699.239 2
 8 7 1 41.5112 104.324 2
 8 7 2 9090.97 438.502 2
 8 7 3 6271.36 323.298 2
 8 7 4 918.055 125.913 2
 -8 -7 -5 510.587 165.586 2
 8 7 6 14393.6 421.146 2
 8 7 7 27.4419 66.2499 2
 8 7 8 2812.55 128.382 2
 8 7 9 353.405 81.8338 2
 8 7 10 2842.01 138.811 2
 8 7 11 535.917 93.1675 2
 8 7 12 4025.03 140.668 2
 8 8 -15 2556.5 132.56 2
 -8 -8 14 13.8617 44.8417 2
 -8 -8 13 364.963 50.9191 2
 -8 -8 12 1367.67 88.3429 2
 -8 -8 11 10566.1 214.719 2
 -8 8 10 1598.24 114.703 2
 8 -8 -9 3510.1 213.015 2
 -8 -8 8 13.7336 148.564 2
 -8 -8 7 7876.95 386.405 2
 -8 -8 6 5245.89 387.169 2
 -8 -8 5 28048.7 706.064 2
 -8 -8 4 7375.46 384.61 2
 -8 -8 3 144.778 142.769 2
 -8 -8 2 1706.22 175.081 2
 8 8 -1 10847.8 401.462 2
 8 -8 0 14381 589.681 2
 8 -8 1 11761 717.627 2
 8 -8 2 59.8429 182.94 2
 8 8 3 34.2811 125.343 2
 8 8 4 7411.49 369.273 2
 8 8 5 6863.49 303.802 2
 8 8 6 2027.98 160.998 2
 8 8 7 6041.12 203.815 2
 8 8 8 209.045 78.573 2
 8 8 9 651.021 102.421 2
 8 8 10 1738.94 119.099 2
 8 8 11 4057.45 163.725 2
 8 9 -13 350.141 73.9596 2
 -8 9 12 2226.99 79.9884 2
 -8 -9 11 1098.52 71.9537 2
 -8 -9 10 -24.1665 53.3965 2
 -8 -9 9 889.785 106.306 2
 8 -9 -8 3979.57 207.731 2
 8 9 -7 1089.9 259.068 2
 8 9 -6 401.409 207.934 2
 -8 9 5 1983 251.558 2
 -8 9 4 664.994 177.41 2
 -8 9 3 70.5892 137.89 2
 -8 9 2 1413.31 224.037 2
 8 9 -1 1447.35 253.774 2
 8 9 0 580.874 185.35 2
 8 9 1 777.574 388.971 2
 8 9 2 35.3395 149.769 2
 8 9 3 108.31 124.426 2
 8 9 4 2389.48 205.026 2
 8 9 5 1523.05 132.879 2
 8 9 6 150.058 61.9854 2
 8 9 7 899.94 91.2409 2
 8 9 8 407.055 73.457 2
 8 9 9 538.925 69.9745 2
 -8 10 11 93.4992 50.9016 2
 -8 10 10 393.43 63.3853 2
 -8 -10 9 1836.85 120.097 2
 8 -10 -8 1626.36 132.053 2
 8 -10 -7 2388.38 188.091 2
 8 10 -6 4912.18 376.511 2
 -8 10 5 53.0988 125.355 2
 -8 10 4 351.68 156.921 2
 8 10 -3 4750.32 449.629 2
 8 10 -2 2868.26 285.434 2
 8 10 -1 1062.49 248.697 2
 8 10 2 5315.3 442.953 2
 8 -10 3 1823.76 168.833 2
 8 10 4 465.844 88.991 2
 8 10 5 206.455 68.1913 2
 8 10 6 16.2201 55.4669 2
 8 10 7 470.167 62.1976 2
 -8 11 8 69.8381 77.6993 2
 -8 11 7 4911.86 270.003 2
 8 -11 -6 2441.93 175.278 2
 8 -11 -5 -48.8856 95.1515 2
 -8 11 4 705.352 116.739 2
 -8 11 3 5378.21 264.783 2
 -8 11 2 135.008 176.216 2
 -8 11 1 8384.92 582.447 2
 8 -11 0 1945.06 346.89 2
 8 -11 1 1197.85 266.419 2
 8 -11 2 588.76 80.5623 2
 8 -11 3 5334.63 199.966 2
 8 11 4 92.615 71.6112 2
 -8 11 -5 108.496 126.251 2
 -9 0 19 5191.22 207.557 2
 9 0 -17 5436.26 227.593 2
 -9 0 15 1640.51 379.315 2
 9 0 -13 41078.3 1896.36 2
 9 0 11 3036.61 386.62 2
 9 0 13 6071.25 304.406 2
 9 0 15 11543.2 404.546 2
 9 -1 -19 5476.36 167.517 2
 9 -1 -18 1950.55 98.4717 2
 -9 1 17 187.68 65.6278 2
 -9 1 16 157.105 122.631 2
 -9 -1 15 6018.62 371.688 2
 9 -1 -13 18419.9 1271.97 2
 9 -1 -12 9018.62 970.588 2
 9 1 -11 2184.08 741.495 2
 9 -1 -3 9088.65 513.329 2
 9 1 8 19700.3 967.069 2
 9 -1 10 3833.9 279.783 2
 9 1 11 1492.46 220.793 2
 9 -1 12 2263.27 195.303 2
 9 -1 13 3637.61 137.057 2
 9 -1 14 5049.21 136.103 2
 9 -1 15 485.746 118.803 2
 9 -2 -19 1368.19 163.131 2
 -9 2 18 920.523 70.0099 2
 -9 2 17 2529.25 114.501 2
 -9 2 16 98.9296 82.0417 2
 -9 2 15 9786.16 465.375 2
 -9 2 14 747.762 265.52 2
 9 2 -13 160.02 182.18 2
 9 -2 -9 6762.48 753.333 2
 9 2 7 5253.01 529.477 2
 9 2 10 765.289 192.126 2
 9 2 11 1930.08 228.244 2
 9 -2 12 44.1326 104.342 2
 9 -2 13 1696.71 90.6278 2
 9 -2 14 62.2825 45.5694 2
 9 -3 -18 75.7914 50.583 2
 -9 3 17 1790.85 102.749 2
 -9 3 16 2858.79 136.761 2
 -9 3 15 6028.61 317.739 2
 -9 3 14 5190.01 460.695 2
 9 -3 -12 921.65 458.059 2
 9 -3 -9 10649.5 613.354 2
 9 -3 -4 11337.4 644.415 2
 9 -3 5 1030.68 383.266 2
 9 3 7 17607.9 919.231 2
 9 3 8 2904.93 450.885 2
 9 -3 9 1568.95 298.693 2
 9 3 10 212.372 157.426 2
 9 3 11 4398.53 239.735 2
 9 3 12 871.57 129.918 2
 9 -3 13 5098.66 153.973 2
 9 -3 14 1057.08 96.3856 2
 9 -4 -18 956.929 154.868 2
 -9 4 17 1843.29 92.2995 2
 -9 4 16 3559.28 156.708 2
 -9 4 15 525.941 125.592 2
 -9 -4 14 966.41 158.069 2
 9 -4 -13 13957 1054.46 2
 9 4 9 8638.47 624.557 2
 9 4 10 2351.94 241.093 2
 9 4 11 1425.5 183.494 2
 9 -4 12 3661.27 189.926 2
 9 -4 13 2551.64 112.091 2
 9 4 14 431.324 107.707 2
 -9 5 17 1159.68 69.3829 2
 -9 5 16 84.5672 46.4604 2
 -9 -5 15 133.685 99.8819 2
 -9 -5 14 795.493 168.023 2
 -9 -5 13 7741.23 355.098 2
 9 5 -12 2765.81 328.028 2
 9 -5 -9 3709.4 402.351 2
 9 5 8 971.527 274.205 2
 9 5 9 2192.79 246.652 2
 9 5 10 1492.11 235.314 2
 9 5 11 239.277 107.966 2
 9 -5 12 54.1858 70.3771 2
 9 -5 13 382.828 71.05 2
 9 -6 -16 324.41 49.2984 2
 -9 -6 15 1141.12 91.1788 2
 -9 -6 14 2250.59 210.83 2
 -9 -6 13 1514.8 173.941 2
 9 6 -12 4912.2 394.457 2
 9 -6 -11 11860.9 1018.33 2
 9 -6 6 8208.76 612.07 2
 9 6 8 447.853 151.175 2
 9 6 9 771.283 156.625 2
 9 -6 10 2500.33 190.649 2
 9 6 11 1019.34 119.045 2
 9 6 12 188.768 67.6433 2
 9 7 -15 4467.85 146.305 2
 -9 -7 14 160.549 77.5467 2
 -9 -7 13 471.409 119.376 2
 -9 7 12 919.434 155.242 2
 9 -7 -9 3199.13 512.116 2
 9 7 8 1850.15 196.805 2
 9 7 9 114.145 131.781 2
 9 7 10 1370.44 154.747 2
 9 7 11 4407.22 225.597 2
 9 8 -14 587.404 78.1278 2
 -9 -8 13 125.375 94.4251 2
 -9 8 12 4708.23 247.723 2
 -9 8 11 2270.75 270.055 2
 9 -8 -9 2262.5 414.977 2
 9 8 7 1050.46 220.844 2
 9 -8 9 719.164 173.763 2
 9 8 10 914.022 148.527 2
 9 9 -12 746.509 178.904 2
 -9 9 11 576.394 135.807 2
 9 -9 -9 3603.66 372.818 2
 9 9 6 1811.75 222.027 2
 9 -9 8 770.911 138.822 2
 9 -10 -8 6948.02 447.386 2
 -9 10 -6 32.1203 84.9013 2
 10 0 -18 4667.92 203.964 2
 -10 0 16 2043.9 137.796 2
 10 0 -14 13265 380.583 2
 10 0 -12 36214 781.864 2
 10 0 -10 4321.14 331.476 2
 10 0 -8 27219.7 470.778 2
 10 0 -6 12581.5 286.664 2
 10 0 -4 386.486 81.7924 2
 10 0 -2 10603.1 219.625 2
 10 0 0 8751.24 206.711 2
 10 0 2 2273.06 110.069 2
 10 0 4 16295.8 257.56 2
 10 0 6 12502.2 276.839 2
 -10 0 -8 11197.5 572.689 2
 10 0 10 13112.3 366.966 2
 10 0 12 450.404 99.0882 2
 10 -1 -18 3435.14 111.713 2
 -10 1 17 1036.37 72.9887 2
 -10 -1 16 169.112 57.3725 2
 -10 -1 15 1508.6 96.9598 2
 10 1 -14 5368.27 193.754 2
 10 1 -13 9938.36 351.845 2
 10 1 -12 8206.1 261.833 2
 10 1 -11 7909.5 257.073 2
 10 1 -10 5271.23 260.287 2
 10 1 -9 12780.3 242.317 2
 10 1 -8 20499.3 311.593 2
 10 1 -7 30270.1 326.276 2
 10 -1 -6 335.33 63.4098 2
 10 -1 -5 3544.29 116.93 2
 10 1 -4 1877.14 80.4809 2
 10 1 -3 12603.7 172.637 2
 10 1 -2 9432.21 146.606 2
 10 1 -1 2898.21 83.8213 2
 10 1 0 11.2408 40.1216 2
 10 -1 1 340.429 48.8156 2
 10 1 2 26194.2 228.458 2
 10 1 3 12668.4 166.741 2
 10 1 4 5231.59 114.248 2
 10 1 5 6151.05 136.985 2
 10 1 6 6910.11 169.82 2
 10 1 7 3548.58 126.767 2
 10 1 8 6580.28 314.106 2
 10 -1 9 4941.14 159.293 2
 10 -1 10 209.083 65.6027 2
 10 -1 11 32.4275 55.1319 2
 10 -1 12 1050.88 86.5189 2
 10 1 13 2798.28 112.329 2
 10 -2 -18 127.128 56.7723 2
 -10 2 17 497.083 54.9582 2
 -10 2 16 3270.73 131.624 2
 -10 -2 15 111.09 56.1732 2
 -10 2 14 7549.96 179.015 2
 10 2 -13 1363.47 96.1619 2
 10 2 -12 3292.49 319.421 2
 10 2 -11 465.248 95.1999 2
 10 2 -10 17081.6 414.749 2
 10 -2 -9 98.2133 80.4918 2
 10 -2 -8 6827.5 180.9 2
 10 2 -7 968.294 93.5111 2
 10 2 -6 8801.51 195.381 2
 10 2 -5 1964.05 95.8205 2
 10 2 -4 17720.9 219.129 2
 10 -2 -3 700.035 66.8926 2
 10 -2 -2 1590.48 76.2499 2
 10 2 -1 2921.62 98.204 2
 10 2 0 12446.4 189.524 2
 10 -2 1 3272.5 96.5846 2
 10 2 2 12190.4 167.185 2
 10 2 3 567.892 57.9443 2
 10 2 4 536.113 58.4133 2
 10 2 5 2053.27 93.4428 2
 10 -2 6 1920.69 103.143 2
 10 2 7 -15.0818 61.96 2
 10 -2 8 2719.21 205.74 2
 10 -2 9 562.695 72.4813 2
 10 2 10 147.176 63.7865 2
 10 -2 11 364.393 67.2682 2
 10 -2 12 1526.29 119.118 2
 10 -2 13 221.227 57.9818 2
 -10 3 17 0.07098 43.477 2
 -10 3 16 2397.77 102.991 2
 -10 3 15 2747.62 103.496 2
 -10 3 14 7436.79 176.992 2
 -10 3 13 3789.71 138.646 2
 -10 -3 12 -39.0213 70.8661 2
 10 -3 -11 771.77 176.788 2
 10 -3 -10 8148.87 287.716 2
 10 -3 -9 6110.7 228.847 2
 10 -3 -8 2071.94 152.462 2
 10 -3 -7 18.9175 86.5363 2
 10 -3 -6 7014.39 185.477 2
 10 -3 -5 1462.33 86.271 2
 10 -3 -4 13980.6 208.616 2
 10 -3 -3 5200.6 137.532 2
 10 -3 -2 4855.64 121.53 2
 10 3 -1 442.136 59.0112 2
 10 3 0 5477.81 128.164 2
 10 3 1 788.512 63.2533 2
 10 3 2 9411.74 155.698 2
 10 3 3 2502.45 95.0567 2
 10 3 4 665.974 72.9032 2
 10 3 5 80.2571 56.0237 2
 10 3 6 7305.93 173.579 2
 10 -3 7 925.284 173.75 2
 10 -3 8 11176.2 265.445 2
 10 -3 9 375.19 81.1181 2
 10 -3 10 213.975 63.7774 2
 10 3 11 160.408 60.8974 2
 10 -3 12 5333.82 160.531 2
 10 -3 13 1513.88 130.007 2
 10 -4 -17 1132.78 76.8892 2
 -10 4 16 1573.04 79.6613 2
 -10 4 15 1322.62 81.1979 2
 -10 -4 14 2224.13 99.6585 2
 -10 -4 13 832.909 79.6742 2
 -10 4 12 10018.6 258.797 2
 -10 4 11 8896.2 351.949 2
 10 4 -10 682.703 165.665 2
 10 -4 -9 579.136 112.385 2
 10 -4 -8 5573.74 264.719 2
 10 4 -7 3501.14 152.859 2
 10 -4 -6 11455.4 217.169 2
 10 -4 -5 7467.79 178.577 2
 10 -4 -4 588.601 73.8944 2
 10 -4 -3 269.518 63.1045 2
 10 4 -2 4090.44 127.374 2
 10 4 -1 3837.11 110.72 2
 10 4 0 13690.4 212.203 2
 10 4 1 8194.58 161.477 2
 10 4 2 -9.71627 44.007 2
 10 4 3 74.5397 49.8275 2
 10 4 4 6426.39 152.396 2
 10 4 5 8775.66 183.314 2
 10 4 6 4584.72 299.131 2
 10 4 7 6511.39 196 2
 10 4 8 2828.78 140.597 2
 10 -4 9 -1.1813 62.1335 2
 10 -4 10 5747.92 153.468 2
 10 -4 11 2497.86 113.733 2
 10 -4 12 1068.39 105.915 2
 10 -5 -16 1536.09 82.1393 2
 -10 5 15 205.64 46.1082 2
 -10 -5 14 2053.31 88.8508 2
 -10 -5 13 2087.57 102.831 2
 -10 5 12 12189.8 304.06 2
 -10 5 11 1315.2 162.661 2
 -10 5 10 2481.74 215.037 2
 -10 5 9 3251 256.355 2
 10 -5 -8 5341 169.361 2
 10 -5 -7 3929.05 169.231 2
 10 -5 -6 27422.2 374.652 2
 10 -5 -5 -59.3893 70.4902 2
 10 -5 -4 -9.60097 62.2432 2
 10 5 -3 522.113 84.6377 2
 10 -5 -2 22284.2 305.51 2
 10 5 -1 2690.76 117.908 2
 10 5 0 7650.55 193.525 2
 10 5 1 1664.85 106.273 2
 10 5 2 9659.85 215.488 2
 10 5 3 2048.18 113.452 2
 10 -5 4 9086.69 265.563 2
 10 -5 5 2448.11 186.188 2
 10 5 6 19.5761 63.4654 2
 10 5 7 165.684 74.0143 2
 10 -5 8 2200.47 143.78 2
 10 -5 9 3034.18 144.086 2
 10 5 10 2566.74 115.653 2
 10 -5 11 731.183 88.2541 2
 10 6 -15 218.087 55.9455 2
 -10 -6 14 401.6 62.581 2
 -10 -6 13 3759.21 138.365 2
 -10 6 12 5855.05 190.107 2
 -10 6 11 7921.9 259.557 2
 -10 6 10 4491.64 209.918 2
 10 -6 -9 73.7221 68.3343 2
 10 -6 -8 -120.577 107.432 2
 -10 -6 7 17408.6 550.423 2
 10 -6 -6 8277.87 254.09 2
 10 -6 -5 13389 330.464 2
 10 -6 -4 3412.98 182.432 2
 10 -6 -3 2767.61 152.935 2
 10 6 -2 533.538 91.4238 2
 10 6 -1 14252.3 297.243 2
 10 6 0 10253.6 255.756 2
 10 -6 1 1286.89 123.544 2
 -10 -6 -2 1284.78 241.735 2
 10 6 3 7591 292.099 2
 10 6 4 2178.53 123.212 2
 10 6 5 5168.18 172.336 2
 10 6 6 2847.78 127.652 2
 10 6 7 952.679 90.5475 2
 10 -6 8 17.0699 65.783 2
 10 6 9 1170.18 98.6733 2
 10 6 10 665.291 94.889 2
 10 6 11 1678.53 138.292 2
 10 7 -14 2784 118.391 2
 -10 -7 13 859.693 79.4151 2
 -10 -7 12 1408.34 79.7362 2
 10 7 -11 3785.68 146.699 2
 -10 7 10 8000.2 210.523 2
 10 -7 -9 2010.8 111.615 2
 10 -7 -8 3033.3 181.374 2
 10 -7 -7 1334.62 196.513 2
 10 -7 -6 6262.83 280.617 2
 -10 -7 5 3707.04 338.625 2
 -10 -7 4 10565.9 634.161 2
 -10 -7 3 737.137 199.017 2
 -10 -7 2 65.2236 198.225 2
 -10 -7 1 3086.76 265.805 2
 -10 -7 0 11901.9 360.446 2
 10 -7 1 2278.81 164.247 2
 10 -7 2 10947.1 340.44 2
 10 7 3 31.0171 83.9035 2
 10 7 4 34.9251 74.6919 2
 10 7 5 3801.71 174.808 2
 10 7 6 7044.12 218.469 2
 10 7 7 2233.89 140.198 2
 10 7 8 3462.58 161.927 2
 10 7 9 125.521 101.257 2
 10 7 10 439.619 89.1589 2
 10 8 -13 26.8214 47.3975 2
 10 8 -12 1762.46 98.7458 2
 -10 -8 11 4797.47 127.2 2
 -10 8 10 2851.05 121.988 2
 10 -8 -9 2132.33 112.169 2
 10 -8 -8 117.564 72.0105 2
 10 -8 -7 91.7627 152.732 2
 10 -8 -6 4690.66 338.847 2
 10 -8 -5 5707.34 378.303 2
 10 -8 -4 1728.23 242.829 2
 10 -8 -3 2957.52 240.786 2
 10 -8 -2 4.30208 127.975 2
 10 -8 -1 1568.57 166.584 2
 10 -8 0 1546.04 143.11 2
 10 -8 1 8181.81 271.254 2
 10 -8 2 1453.98 148.9 2
 10 -8 3 1393.12 143.585 2
 10 -8 4 264.226 86.185 2
 10 8 5 1956.01 136.221 2
 10 8 6 2976.57 144.714 2
 10 8 7 5865.88 188.187 2
 10 8 8 129.893 84.8419 2
 10 9 -11 1801.84 98.2519 2
 10 9 -10 27.3619 61.1238 2
 -10 -9 9 931.147 91.0014 2
 10 -9 -8 926.058 121.846 2
 10 -9 -7 -99.3454 63.1962 2
 10 -9 -6 5213.62 314.971 2
 10 -9 -5 1835.27 226.349 2
 10 -9 -4 121.213 141.365 2
 10 -9 -3 1372.91 197.399 2
 10 -9 -2 3500.36 265.869 2
 -10 9 1 263.474 95.4785 2
 10 -9 0 3577.18 276.444 2
 10 -9 1 4169.58 194.78 2
 10 -9 2 96.4304 91.0205 2
 10 -9 3 40.5065 84.0769 2
 10 9 4 1397.88 95.3613 2
 10 9 5 809.875 78.6875 2
 10 9 6 -33.1718 104.243 2
 10 10 -8 4586.37 207.723 2
 -10 10 7 2126.62 172.389 2
 10 -10 -6 3755.37 141.522 2
 10 -10 -5 1275.85 158.926 2
 10 -10 -4 516.97 128.636 2
 10 -10 -3 2141.4 182.44 2
 10 -10 -2 1544.5 158.58 2
 10 -10 -1 5676.5 367.108 2
 -10 10 0 871.4 114.842 2
 10 -10 1 -24.9904 102.158 2
 10 -10 2 831.604 110.563 2
 10 10 3 1657.38 118.434 2
 11 0 -17 5289.34 220.372 2
 -11 0 15 522.276 166.524 2
 11 0 -13 10253.6 447.774 2
 11 0 -11 3659.27 574.576 2
 11 0 -9 4670.56 214.818 2
 11 0 -7 22197.9 465.064 2
 11 0 -5 4138.92 208.451 2
 11 0 -3 9481.21 269.989 2
 11 0 -1 38713.5 483.767 2
 11 0 1 6936.52 193.656 2
 11 0 3 2621.46 152.271 2
 11 0 5 10604.6 312.011 2
 11 0 7 714.805 152.617 2
 11 0 9 3833.54 225.48 2
 11 0 11 6227.35 292.061 2
 11 2 -17 1625.09 180.691 2
 -11 -6 13 386.844 169.545 2
 11 7 -12 22926.5 894.269 2
 12 0 -16 280.613 66.5144 2
 -12 0 14 314.578 96.2896 2
 12 0 -12 13824.6 491.2 2
 12 0 -10 9395.49 342.334 2
 12 0 -8 6812.01 297.328 2
 12 0 -6 33312.5 571.872 2
 12 0 -4 275.166 113.966 2
 12 0 -2 2815.22 179.217 2
 12 0 0 18325.4 315.763 2
 12 0 2 171.838 78.7257 2
 12 0 4 21074.3 718.416 2
 12 0 6 14113.1 453.518 2
 12 0 8 643.027 127.055 2
 12 0 10 4596.1 222.784 2
 12 1 -16 511.816 57.8756 2
 -12 1 15 391.013 51.4948 2
 -12 1 14 1790.1 107.089 2
 12 -1 -13 4407.94 142.714 2
 12 -1 -12 8861.76 212.186 2
 12 -1 -11 1220.41 104.516 2
 12 1 -10 66.0911 66.2021 2
 12 1 -9 1872.84 159.234 2
 12 1 -8 8628.3 294.012 2
 12 -1 -7 3785.38 143.314 2
 12 1 -6 11114.3 229.927 2
 12 1 -5 1419.84 101.757 2
 12 1 -4 346.181 71.7519 2
 12 1 -3 3158.81 127.126 2
 12 -1 -2 4583.18 146.096 2
 12 1 -1 14006.8 236 2
 12 1 0 358.195 59.7142 2
 12 1 1 461.799 59.662 2
 12 1 2 2330.53 98.6387 2
 12 1 3 6638.31 330.632 2
 12 -1 4 6847.4 254.531 2
 12 -1 5 4781.36 168.696 2
 12 1 6 327.358 79.9849 2
 12 1 7 357.555 83.0574 2
 12 -1 8 3274.66 166.788 2
 12 1 9 3076.83 162.427 2
 12 -1 10 1395.76 116.926 2
 12 -1 11 805.105 99.4894 2
 12 -2 -16 1955.19 114 2
 12 2 -15 535.325 70.9425 2
 -12 2 14 10990.7 193.543 2
 -12 2 13 509.872 71.0822 2
 12 -2 -12 89.1561 58.8013 2
 12 -2 -11 1862.61 116.859 2
 12 -2 -10 10309.5 215.754 2
 12 -2 -9 347.111 109.774 2
 12 2 -8 39327.5 1164.17 2
 12 -2 -7 1374.86 134.32 2
 12 -2 -6 318.363 71.5436 2
 12 -2 -5 2026.23 115.434 2
 12 2 -4 26677.8 337.709 2
 12 2 -3 1349.6 102.873 2
 12 2 -2 10167.7 215.497 2
 12 2 -1 3179.06 110.615 2
 12 -2 0 5541.2 142.075 2
 12 -2 1 3079.42 109.834 2
 -12 -2 -2 22392 512.498 2
 12 -2 3 123.159 78.5939 2
 12 -2 4 3684.96 159.474 2
 12 -2 5 244.867 83.5126 2
 12 -2 6 2292.59 129.571 2
 12 2 7 654.199 95.3931 2
 12 -2 8 5978.15 230.018 2
 12 2 9 292.364 79.7516 2
 12 -2 10 -14.643 63.9563 2
 -12 3 16 636.645 86.6585 2
 -12 3 15 487.502 71.0458 2
 -12 3 14 4548.31 146.705 2
 -12 3 13 1523.61 105.191 2
 -12 3 12 2928.56 145.389 2
 12 3 -11 81.2629 70.009 2
 12 3 -10 777.147 94.4745 2
 12 -3 -9 4249.09 160.089 2
 12 -3 -8 8589.02 265.354 2
 12 -3 -7 7921.15 455.898 2
 12 -3 -6 82.7588 126.43 2
 12 -3 -5 302.991 79.6722 2
 12 3 -4 10286.1 224.258 2
 12 3 -3 9060.66 215.755 2
 12 3 -2 9523.62 200.347 2
 12 3 -1 3383.14 128.56 2
 12 3 0 178.26 66.8955 2
 -12 -3 -1 1735.76 182.559 2
 -12 -3 -2 10332.2 485.879 2
 12 3 3 3077.85 134.605 2
 12 -3 4 2139.76 127.103 2
 12 3 5 326.316 86.1316 2
 12 -3 6 3400.9 153.921 2
 12 -3 7 630.245 91.7748 2
 12 -3 8 4797.82 165.353 2
 12 3 9 1256.2 93.7626 2
 12 -3 10 92.9748 65.4077 2
 12 4 -15 2114.49 133.88 2
 -12 4 14 421.031 64.5471 2
 -12 4 13 1545.12 92.5074 2
 -12 4 12 3359.36 126.208 2
 12 -4 -11 1263.09 85.754 2
 -12 4 10 3683.16 147.988 2
 12 -4 -9 4959.01 164.961 2
 12 4 -8 810.335 92.7585 2
 12 -4 -7 565.834 91.6275 2
 12 4 -6 15694.2 420.792 2
 12 -4 -5 4592.81 374.341 2
 -12 -4 4 1330.87 206.537 2
 -12 -4 3 6369.68 372.896 2
 -12 -4 2 5906.48 353.107 2
 -12 -4 1 30.2358 105.077 2
 12 4 0 12987.5 346.421 2
 12 4 1 6465.15 211.209 2
 12 4 2 878.091 101.099 2
 12 4 3 3548.15 175.044 2
 12 4 4 2725.11 157.189 2
 12 -4 5 445.668 83.061 2
 12 -4 6 6030.38 201.518 2
 12 -4 7 3927.83 157.132 2
 12 4 8 608.318 74.5126 2
 12 4 9 542.989 69.1686 2
 12 -5 -14 94.1202 56.2367 2
 12 -5 -13 96.9078 56.3737 2
 -12 -5 12 10120.5 212.013 2
 -12 5 11 467.628 72.0983 2
 12 -5 -10 3277.11 125.438 2
 12 5 -9 22.6707 48.5755 2
 12 5 -8 3174.39 126.808 2
 12 5 -7 2328.89 114.614 2
 12 5 -6 6035.79 175.388 2
 12 5 -5 2729.49 130.488 2
 12 5 -4 238.287 86.3369 2
 12 5 -3 431.768 91.7831 2
 12 -5 -2 438.443 87.8808 2
 12 5 -1 5355.38 205.974 2
 12 5 0 4869.87 175.885 2
 12 5 1 1012.63 104.338 2
 12 5 2 539.206 89.5969 2
 12 5 3 13.2971 67.7536 2
 12 5 4 4522.12 191.782 2
 12 5 5 1853.25 163.346 2
 12 5 6 4546.75 216.795 2
 12 5 7 340.033 88.118 2
 12 5 8 1034.06 114.485 2
 12 -6 -13 2592.75 175.298 2
 12 -6 -12 -2.91121 54.8101 2
 12 6 -11 7210.59 156.85 2
 12 6 -10 3030.78 134.625 2
 12 -6 -9 874.466 88.6704 2
 12 -6 -8 1135.64 97.939 2
 12 -6 -7 5193.57 181.542 2
 12 -6 -6 1673.01 118.871 2
 12 -6 -5 4720.35 275.404 2
 12 6 -4 8687.07 272.094 2
 12 6 -3 217.085 87.0429 2
 12 6 -2 796.862 110.456 2
 12 -6 -1 6004.07 256.116 2
 12 -6 0 2507.28 154.462 2
 12 6 1 4442.76 182.026 2
 12 6 2 2710.32 141.886 2
 12 6 3 341.412 83.7505 2
 12 6 4 34.2202 81.3161 2
 12 6 5 7050.98 302.897 2
 12 6 6 3024.67 192.388 2
 12 6 7 2044.84 140.803 2
 12 6 8 409.232 121.023 2
 12 -7 -11 665.967 70.4675 2
 12 7 -10 2595.53 98.3989 2
 12 -7 -9 1746.14 93.3616 2
 12 -7 -8 5430.71 161.149 2
 12 -7 -7 575.209 105.285 2
 12 -7 -6 -21.8236 118.604 2
 12 -7 -5 2303.26 186.46 2
 12 -7 -4 4690.41 246.155 2
 12 -7 -3 254.622 121.789 2
 12 -7 -2 2164.54 201.886 2
 12 -7 -1 616.365 105.19 2
 12 7 0 2016.45 146.898 2
 12 7 1 676.275 93.02 2
 12 7 2 7187.37 187.613 2
 12 7 3 -46.7818 63.6612 2
 12 7 4 93.4995 92.2745 2
 12 7 5 1380.38 128.331 2
 12 7 6 2817.69 184.763 2
 12 8 -9 4562.49 193.307 2
 12 8 -8 1713.37 205.463 2
 12 -8 -7 1302.17 163.087 2
 12 -8 -6 556.739 95.6003 2
 12 -8 -5 2193.35 209.911 2
 12 -8 -4 1380.9 184.041 2
 12 -8 -3 4512.55 275.865 2
 12 -8 -2 371.675 129.806 2
 12 -8 -1 -70.7195 84.5802 2
 12 8 0 581.405 77.2512 2
 12 8 1 3794.68 155.953 2
 12 8 2 789.683 88.6763 2
 12 8 3 2067.68 178.234 2
 12 8 4 -40.8576 66.3304 2
 12 9 -6 4967.02 257.117 2
 12 -9 -5 2053.81 155.973 2
 12 -9 -4 1340.21 134.981 2
 12 9 -3 2337.41 164.207 2
 12 9 -2 922.844 119.339 2
 12 9 -1 1.90323 78.4863 2
 12 9 0 3361.25 280.375 2
 14 0 -14 230.227 89.8743 2
 14 0 -12 1788.51 151.997 2
 14 0 -10 4492.47 240.482 2
 14 0 -8 1929.21 165.039 2
 14 0 -6 11763.9 365.545 2
 14 0 -4 18652.9 423.349 2
 14 0 -2 3300.29 179.271 2
 14 0 0 20194.8 423.222 2
 14 0 2 87.9691 100.076 2
 14 0 4 5762.3 301.522 2
 14 0 6 4670.88 238.345 2
 14 1 -13 1419.21 106.961 2
 14 1 -12 5401.51 183.135 2
 14 1 -11 222.668 83.1646 2
 14 1 -10 3245.18 184.163 2
 14 1 -9 876.296 101.671 2
 14 1 -8 -49.4859 65.2568 2
 14 -1 -7 5389.48 180.194 2
 14 -1 -6 10282.5 261.311 2
 14 -1 -5 528.585 96.0876 2
 14 1 -4 1686.33 115.532 2
 14 -1 -3 2893 138.226 2
 14 -1 -2 991.449 108.592 2
 14 1 -1 5067.58 142.936 2
 14 -1 0 4250.67 127.838 2
 14 -1 1 83.0549 59.7615 2
 14 -1 2 203.291 88.0943 2
 14 -1 3 1796.73 152.999 2
 14 -1 4 1512.84 125.404 2
 14 1 5 3042.97 169.15 2
 14 -1 6 2859.69 149.674 2
 14 -1 7 77.8978 88.7938 2
 14 -2 -13 6.35745 62.2445 2
 14 2 -12 3819.77 162.253 2
 14 -2 -11 2162.05 131.477 2
 14 2 -10 3354.71 182.724 2
 14 2 -9 2667.51 160.996 2
 14 -2 -8 10636.5 255.373 2
 14 2 -7 264.379 87.4209 2
 14 2 -6 230.374 101.212 2
 14 2 -5 1663.56 135.713 2
 14 2 -4 2483.4 131.24 2
 14 2 -3 169.601 65.6745 2
 14 2 -2 9571.18 198.655 2
 14 2 -1 580.647 75.6194 2
 14 2 0 503.673 70.4807 2
 14 2 1 1144.02 108.457 2
 14 -2 2 7304.94 250.722 2
 14 2 3 939.247 123.402 2
 14 2 4 11470.2 347.498 2
 14 -2 5 264.49 110.842 2
 14 -2 6 184.408 93.9399 2
 14 2 7 94.7698 68.9163 2
 14 3 -13 2770.28 209.901 2
 14 -3 -12 4288.79 187.38 2
 14 3 -11 286.071 62.7094 2
 14 3 -10 5.27507 53.8349 2
 14 3 -9 841.401 76.9953 2
 14 3 -8 3840.26 141.788 2
 14 -3 -7 6845.56 232.612 2
 14 -3 -6 5293.95 296.263 2
 14 -3 -5 -9.07917 123.56 2
 14 -3 -4 1410.67 155.648 2
 14 -3 -3 2017.18 147.104 2
 14 3 -2 5460.95 176.036 2
 14 3 -1 4064.99 175.315 2
 14 3 0 831.763 112.427 2
 14 -3 1 49.4078 95.9488 2
 14 -3 2 3298.2 172.466 2
 14 -3 3 3532.54 185.736 2
 14 3 4 3392.81 165.559 2
 14 -3 5 2855.71 205.074 2
 14 -3 6 70.5166 78.5065 2
 14 -4 -12 825.153 115.45 2
 14 -4 -11 -21.1305 86.3742 2
 14 -4 -10 2857.34 135.492 2
 14 4 -9 2304.84 114.831 2
 14 -4 -8 517.041 72.9792 2
 14 4 -7 1407.3 115.981 2
 14 -4 -6 4742.39 224.396 2
 14 4 -5 600.199 147.276 2
 14 -4 -4 4646.88 275.535 2
 14 -4 -3 4661.92 224.971 2
 14 4 -2 802.343 115.514 2
 14 4 -1 1039.14 117.319 2
 14 -4 0 5712.64 240.077 2
 14 4 1 3607.59 186.705 2
 14 4 2 875.342 121.811 2
 14 4 3 3602.27 204.259 2
 14 -4 4 388.597 125.699 2
 14 4 5 36.7878 107.177 2
 14 -5 -10 4774.84 241.951 2
 14 5 -9 370.027 92.4646 2
 14 -5 -8 65.4209 75.9072 2
 14 5 -7 127.666 72.1924 2
 14 -5 -6 8423.41 319.771 2
 14 5 -5 1134.55 127.678 2
 14 -5 -4 6523.98 292.353 2
 14 5 -3 38.2657 91.1671 2
 14 5 -2 196.163 100.428 2
 14 5 -1 390.685 102.829 2
 14 -5 0 7104.43 236.874 2
 14 5 1 182.285 88.2298 2
 14 5 2 976.01 108.583 2
 14 5 3 101.36 103.113 2
 14 -5 4 164.77 88.997 2
 14 -6 -9 3598.09 355.076 2
 14 6 -8 898.246 105.128 2
 14 -6 -7 2020.13 166.262 2
 14 6 -6 1688.9 169.666 2
 14 -6 -5 5047.93 231.254 2
 14 6 -4 3799.22 207.639 2
 14 6 -3 2304.78 140.683 2
 14 6 -2 810.012 102.743 2
 14 6 -1 409.046 102.336 2
 14 -6 0 125.23 85.6483 2
 14 -6 1 3576.93 188.663 2
 14 -6 2 1873.8 165.667 2
 14 7 -5 215.683 135.326 2
 14 -7 -4 1938.45 178.143 2
 14 7 -3 406.126 108.735 2
 14 -7 -2 3206.71 308.595 2
 15 0 -11 6198.83 385.244 2
 15 0 -9 2165.42 301.277 2
 15 0 -7 2791.08 187.422 2
 15 0 -5 3657.79 207.092 2
 15 0 -3 598.464 120.573 2
 15 0 -1 361.461 129.572 2
 15 0 1 10414.4 412.746 2
 15 0 3 977.393 210.096 2
 16 0 -8 347.236 126.949 2
 16 0 -6 915.03 136.007 2
 16 0 -4 2076.83 186.794 2
 16 1 -5 2011.56 234.296 2
 16 1 -4 2355.11 267.074 2
 16 1 -3 -107.531 123.203 2
 16 1 -2 -107.411 119.691 2
 16 2 -7 72.2426 63.9933 2
 16 2 -5 250.45 150.776 2
 16 2 -4 197.915 130.075 2
 16 2 -3 449.986 165.833 2
 16 2 -2 5818.18 386.621 2
 16 2 -1 202.907 134.458 2
 16 3 -4 -101.833 98.1985 2
 16 3 -3 207.189 127.765 2
 16 3 -2 931.21 165.527 2

_iucr_refine_instructions_details
;
TITL ogh-4cnpyno-agtfa-ben_twin1_hklf4_a.res in P2(1)/n
    ogh-4cnpyno-agtfa-ben_twin1_hklf4.res
    created by SHELXL-2018/3 at 20:15:53 on 13-Nov-2024
REM Old TITL OGH-4CNPyNO-AgTFA-Ben_twin1_hklf4 in P2(1)/n
REM SHELXT solution in P2(1)/n: R1 0.082, Rweak 0.008, Alpha 0.081
REM <I/s> 0.000 for 0 systematic absences, Orientation as input
REM Formula found by SHELXT: C26 N8 O4 F3 Ag2
CELL 1.54184 13.0378 10.8128 16.6037 90 100.464 90
ZERR 4 0.0003 0.0003 0.0005 0 0.003 0
LATT 1
SYMM 0.5-X,0.5+Y,0.5-Z
SFAC C H Ag F N O
UNIT 76 44 8 24 16 24

L.S. 4
PLAN  5
SIZE 0.03 0.08 0.16
TEMP -153
BOND $H
list 4
fmap 2
acta
OMIT 11 7 -12
OMIT 2 8 16
OMIT 7 -12 -6
OMIT 2 -11 10
OMIT -10 10 6
REM <olex2.extras>
REM <HklSrc "%.\\OGH-4CNPyNO-AgTFA-Ben_twin1_hklf5.hkl">
REM </olex2.extras>

WGHT    0.128800    0.934600
BASF   0.26763
FVAR       2.48834
AG1   3    0.026691    0.462430    0.410303    11.00000    0.01782    0.02388 =
         0.02685    0.00258    0.00433   -0.00073
AG2   3    0.047044    0.735237    0.407210    11.00000    0.02132    0.02321 =
         0.02717   -0.00121    0.00744   -0.00138
F1    4    0.389456    0.450588    0.378593    11.00000    0.02739    0.03997 =
         0.09987   -0.02539    0.02343   -0.00108
F2    4    0.380899    0.643915    0.344883    11.00000    0.03523    0.06225 =
         0.05926    0.01648    0.02044   -0.00731
F3    4    0.419811    0.589865    0.470907    11.00000    0.02402    0.03933 =
         0.06048   -0.00017   -0.00644    0.00302
F4    4   -0.336595    0.727679    0.342011    11.00000    0.02698    0.04019 =
         0.05474    0.01983    0.00553    0.00995
F5    4   -0.324683    0.644755    0.460627    11.00000    0.03344    0.06567 =
         0.04004    0.00547    0.02192    0.01473
F6    4   -0.332973    0.530657    0.353514    11.00000    0.02358    0.03577 =
         0.07089   -0.00810    0.00329   -0.00728
O1    6   -0.028528    0.255849    0.443736    11.00000    0.01690    0.02479 =
         0.02742   -0.00242    0.00446   -0.00443
O2    6    0.115301    0.944315    0.433488    11.00000    0.02333    0.02171 =
         0.03483    0.00162    0.01459   -0.00324
O3    6    0.216446    0.667550    0.432852    11.00000    0.02414    0.02149 =
         0.04361   -0.00264    0.00808    0.00123
O4    6    0.189120    0.475403    0.379867    11.00000    0.02048    0.02793 =
         0.03227   -0.00162    0.00672   -0.00250
O5    6   -0.130959    0.726321    0.375463    11.00000    0.02494    0.02526 =
         0.03251    0.00469    0.00629   -0.00251
O6    6   -0.131756    0.540118    0.436381    11.00000    0.02318    0.02174 =
         0.03123    0.00214    0.00722    0.00610
N1    5   -0.110550    0.200128    0.401495    11.00000    0.01958    0.02279 =
         0.02060    0.00186    0.00738   -0.00129
N2    5   -0.439198   -0.041810    0.236022    11.00000    0.03343    0.02802 =
         0.02807    0.00057    0.00037   -0.00164
N3    5    0.180140    1.002473    0.394789    11.00000    0.01936    0.02142 =
         0.02548   -0.00089    0.00533    0.00139
N4    5    0.449252    1.246245    0.246530    11.00000    0.02866    0.03843 =
         0.03242    0.00275    0.01402    0.00162
C1    1   -0.199845    0.264345    0.374862    11.00000    0.02228    0.02211 =
         0.02597   -0.00058    0.00779    0.00219
AFIX  43
H1    2   -0.202942    0.350191    0.386361    11.00000   -1.20000
AFIX   0
C2    1   -0.285982    0.205130    0.331171    11.00000    0.02169    0.02530 =
         0.02410    0.00222    0.00494    0.00572
AFIX  43
H2    2   -0.348047    0.250363    0.311871    11.00000   -1.20000
AFIX   0
C3    1   -0.281840    0.078913    0.315386    11.00000    0.02134    0.02331 =
         0.01988    0.00093    0.00361   -0.00525
C4    1   -0.189744    0.014216    0.344009    11.00000    0.02450    0.02185 =
         0.02676    0.00034    0.00570   -0.00205
AFIX  43
H4    2   -0.185632   -0.072004    0.334064    11.00000   -1.20000
AFIX   0
C5    1   -0.104915    0.076577    0.386798    11.00000    0.02104    0.02254 =
         0.02601    0.00082    0.00625    0.00114
AFIX  43
H5    2   -0.041970    0.033085    0.406218    11.00000   -1.20000
AFIX   0
C6    1   -0.370499    0.013684    0.271275    11.00000    0.02490    0.02447 =
         0.02289    0.00285    0.00328   -0.00019
C7    1    0.249075    0.937922    0.358668    11.00000    0.02126    0.01882 =
         0.03126   -0.00219    0.00677    0.00263
AFIX  43
H7    2    0.248589    0.850101    0.360221    11.00000   -1.20000
AFIX   0
C8    1    0.319281    0.997792    0.320035    11.00000    0.02522    0.02508 =
         0.02715   -0.00305    0.00767   -0.00081
AFIX  43
H8    2    0.367195    0.952101    0.294940    11.00000   -1.20000
AFIX   0
C9    1    0.319269    1.126948    0.318142    11.00000    0.02268    0.02131 =
         0.02460    0.00040    0.00489   -0.00083
C10   1    0.247321    1.191468    0.354921    11.00000    0.01915    0.02205 =
         0.03332   -0.00122    0.00855   -0.00177
AFIX  43
H10   2    0.245834    1.279289    0.353489    11.00000   -1.20000
AFIX   0
C11   1    0.179128    1.128169    0.392937    11.00000    0.02110    0.01983 =
         0.03685   -0.00191    0.01074   -0.00158
AFIX  43
H11   2    0.130565    1.172261    0.418308    11.00000   -1.20000
AFIX   0
C12   1    0.392442    1.192606    0.279329    11.00000    0.02359    0.02863 =
         0.02667   -0.00066    0.00626    0.00296
C13   1    0.243043    0.567018    0.405372    11.00000    0.01992    0.02273 =
         0.02618    0.00208    0.00368   -0.00048
C14   1    0.359379    0.561008    0.399655    11.00000    0.01718    0.02154 =
         0.05239    0.00125    0.00705   -0.00190
C15   1   -0.172473    0.635114    0.401490    11.00000    0.01971    0.02078 =
         0.02300   -0.00334    0.00627    0.00309
C16   1   -0.292934    0.635598    0.388851    11.00000    0.02529    0.02683 =
         0.02810    0.00472    0.00941    0.00343

C17   1   -0.069257    0.588236    0.018888    11.00000    0.02939    0.03406 =
         0.02977   -0.00307    0.01261    0.00309
AFIX  43
H17   2   -0.116743    0.648366    0.032011    11.00000   -1.20000
AFIX   0
C18   1   -0.085963    0.463570    0.031842    11.00000    0.02546    0.03606 =
         0.02658    0.00179    0.01001   -0.00259
AFIX  43
H18   2   -0.145309    0.438909    0.053641    11.00000   -1.20000
AFIX   0
C19   1   -0.017624    0.375078    0.013508    11.00000    0.03055    0.02744 =
         0.03145    0.00129    0.00980   -0.00261
AFIX  43
H19   2   -0.029501    0.290016    0.022812    11.00000   -1.20000
AFIX   0
HKLF 5


REM  ogh-4cnpyno-agtfa-ben_twin1_hklf4_a.res in P2(1)/n
REM wR2 = 0.1603, GooF = S = 1.063, Restrained GooF = 1.063 for all data
REM R1 = 0.0536 for 8399 Fo > 4sig(Fo) and 0.0566 for all 9125 data
REM 335 parameters refined using 0 restraints

END  
     
WGHT      0.1289      0.9352 

REM Highest difference peak  0.939,  deepest hole -1.201,  1-sigma level  0.175
Q1    1   0.1329  0.7345  0.4093  11.00000  0.05    0.94
Q2    1   0.0779  0.4625  0.4665  11.00000  0.05    0.85
Q3    1  -0.0169  0.4597  0.3493  11.00000  0.05    0.84
Q4    1   0.1080  0.4624  0.4138  11.00000  0.05    0.84
Q5    1  -0.0067  0.7327  0.3503  11.00000  0.05    0.82

  REM The information below was added by Olex2.
  REM
  REM R1 = 0.0536 for 8399 Fo > 4sig(Fo) and 0.0566 for all 9131 data
  REM 335 parameters refined using n/a restraints
  REM Highest difference peak 0.94, deepest hole -1.20
  REM Mean Shift 0, Max Shift -0.001.

  REM +++ Tabular Listing of Refinement Information +++
  REM R1_all = 0.0566
  REM R1_gt = 0.0536
  REM wR_ref = 0.1603
  REM GOOF = 1.063
  REM Shift_max = -0.001
  REM Shift_mean = 0
  REM Reflections_all = 9131
  REM Reflections_gt = 8399
  REM Parameters = 335
  REM Hole = -1.20
  REM Peak = 0.94
  REM Flack = n/a

  
;
_olex2_submission_special_instructions  'No special instructions were received'
_oxdiff_exptl_absorpt_empirical_details
;
Empirical correction (ABSPACK) includes:
- Absorption correction using spherical harmonics
- Frame scaling
;
_oxdiff_exptl_absorpt_empirical_full_max  2.571
_oxdiff_exptl_absorpt_empirical_full_min  0.533
_oxdiff_twin_integration_method    simultaneous
_oxdiff_twin_items                 2
loop_
  _twin_individual_id
  _twin_individual_mass_fraction_refined
  _oxdiff_twin_reflns_isolated
  _oxdiff_twin_reflns_overlapped
  _twin_individual_twin_lattice_type
  _twin_individual_twin_matrix_11
  _twin_individual_twin_matrix_12
  _twin_individual_twin_matrix_13
  _twin_individual_twin_matrix_21
  _twin_individual_twin_matrix_22
  _twin_individual_twin_matrix_23
  _twin_individual_twin_matrix_31
  _twin_individual_twin_matrix_32
  _twin_individual_twin_matrix_33
 1 0.7324(11) 20646 14644 ref 1.0000 0.0000 0.0000 0.0000 1.0000 0.0000 0.0000
 0.0000 1.0000
 2 0.2676(11) 20612 14644 nmt -1.0006 0.0009 -0.0019 -0.0005 -1.0002 0.0002
 0.4613 0.0003 1.0002

_twin_special_details
;
Component 2 rotated by -179.9760\% 
around [-0.00 -0.00 1.00] (reciprocal) or [0.22 0.00 0.97] (direct)
;
