# Supplementary material for: Free‐Standing Supramolecular Pyridine N‐Oxide‐Silver(I) Metallogels
Source: Adv Mater. 2025 Jul 1;37(37):2502818. doi: 10.1002/adma.202502818 (PMC12447065; doi:10.1002/adma.202502818)
Supplement: Supplementary file 2 — Supporting Data [file ADMA-37-2502818-s001.zip › (20Ag)Tol.cif]

data_20Ag_Tol
_audit_creation_date               2024-11-13
_audit_creation_method
;
Olex2 1.5-ac5-024
(compiled 2022.04.12 svn.rca3783a0 for Rigaku Oxford Diffraction, GUI svn.r6498)
;
_shelx_SHELXL_version_number       '2018/3'
_audit_contact_author_address      ?
_audit_contact_author_email        ?
_audit_contact_author_name         ''
_audit_contact_author_phone        ?
_publ_contact_author_id_orcid      ?
_publ_section_references
;
Dolomanov, O.V., Bourhis, L.J., Gildea, R.J, Howard, J.A.K. & Puschmann, H.
 (2009), J. Appl. Cryst. 42, 339-341.

Sheldrick, G.M. (2015). Acta Cryst. C71, 3-8.
;
_chemical_name_common              ?
_chemical_name_systematic          ?
_chemical_formula_moiety           'C40 H20 Ag5 F15 N10 O15'
_chemical_formula_sum              'C40 H20 Ag5 F15 N10 O15'
_chemical_formula_weight           1705.01
_chemical_melting_point            ?
_chemical_oxdiff_formula           'C18 H16 F5 N3 O Ag1'
_chemical_oxdiff_usercomment       '2,5mg, toluene'
loop_
  _atom_type_symbol
  _atom_type_description
  _atom_type_scat_dispersion_real
  _atom_type_scat_dispersion_imag
  _atom_type_scat_source
 'C' 'C' 0.0181 0.0091 'International Tables Vol C Tables 4.2.6.8 and 6.1.1.4'
 'H' 'H' 0.0000 0.0000 'International Tables Vol C Tables 4.2.6.8 and 6.1.1.4'
 'Ag' 'Ag' 0.1306 4.2820 'International Tables Vol C Tables 4.2.6.8 and 6.1.1.4'
 'F' 'F' 0.0727 0.0534 'International Tables Vol C Tables 4.2.6.8 and 6.1.1.4'
 'N' 'N' 0.0311 0.0180 'International Tables Vol C Tables 4.2.6.8 and 6.1.1.4'
 'O' 'O' 0.0492 0.0322 'International Tables Vol C Tables 4.2.6.8 and 6.1.1.4'

_shelx_space_group_comment
;
The symmetry employed for this shelxl refinement is uniquely defined
by the following loop, which should always be used as a source of
symmetry information in preference to the above space-group names.
They are only intended as comments.
;
_space_group_crystal_system        'monoclinic'
_space_group_IT_number             15
_space_group_name_H-M_alt          'C 1 2/c 1'
_space_group_name_Hall             '-C 2yc'
loop_
  _space_group_symop_operation_xyz
 'x, y, z'
 '-x, y, -z+1/2'
 'x+1/2, y+1/2, z'
 '-x+1/2, y+1/2, -z+1/2'
 '-x, -y, -z'
 'x, -y, z-1/2'
 '-x+1/2, -y+1/2, -z'
 'x+1/2, -y+1/2, z-1/2'

_cell_length_a                     38.8613(13)
_cell_length_b                     10.8321(3)
_cell_length_c                     24.7346(6)
_cell_angle_alpha                  90
_cell_angle_beta                   96.127(2)
_cell_angle_gamma                  90
_cell_volume                       10352.5(5)
_cell_formula_units_Z              8
_cell_measurement_reflns_used      7833
_cell_measurement_temperature      150.00(10)
_cell_measurement_theta_max        76.6100
_cell_measurement_theta_min        2.2970
_shelx_estimated_absorpt_T_max     0.565
_shelx_estimated_absorpt_T_min     0.229
_exptl_absorpt_coefficient_mu      16.102
_exptl_absorpt_correction_T_max    1.000
_exptl_absorpt_correction_T_min    0.879
_exptl_absorpt_correction_type     gaussian
_exptl_absorpt_process_details
;
CrysAlisPro 1.171.43.126a (Rigaku Oxford Diffraction, 2024)
Numerical absorption correction based on gaussian integration over
a multifaceted crystal model
Empirical absorption correction using spherical harmonics,
implemented in SCALE3 ABSPACK scaling algorithm.
;
_exptl_absorpt_special_details     ?
_exptl_crystal_colour              colourless
_exptl_crystal_colour_primary      colourless
_exptl_crystal_density_diffrn      2.188
_exptl_crystal_density_meas        ?
_exptl_crystal_density_method      ?
_exptl_crystal_description         plate
_exptl_crystal_F_000               6560
loop_
  _exptl_crystal_face_index_h
  _exptl_crystal_face_index_k
  _exptl_crystal_face_index_l
  _exptl_crystal_face_perp_dist
 -5 0 -15 0.0225
 5 0 15 0.0360
 -10 6 2 0.0627
 10 -6 -1 0.0567
 25 1 0 0.0087
 -20 1 11 0.0396
 0 2 15 0.0410
 25 1 -5 0.0112
 -25 -1 2 0.0316
 -12 -1 15 0.0369
 -15 -5 -5 0.0325
 10 1 -15 0.0166
 -21 0 -7 0.0249

_exptl_crystal_size_max            0.13
_exptl_crystal_size_mid            0.06
_exptl_crystal_size_min            0.04
loop_
  _exptl_oxdiff_crystal_face_indexfrac_h
  _exptl_oxdiff_crystal_face_indexfrac_k
  _exptl_oxdiff_crystal_face_indexfrac_l
  _exptl_oxdiff_crystal_face_x
  _exptl_oxdiff_crystal_face_y
  _exptl_oxdiff_crystal_face_z
 -5.1805 0.4172 -15.2486 -0.0962 -0.4140 -0.9052
 4.7838 -0.1573 15.3507 0.0876 0.3781 0.9216
 -10.0977 6.4322 1.5727 -0.2185 -0.9112 0.3493
 10.2072 -6.4271 -1.1733 0.2205 0.9197 -0.3250
 24.5513 1.3125 0.4338 -0.8348 0.5108 0.2054
 -19.7552 0.6977 11.1367 0.6863 -0.4170 0.5959
 -0.2453 2.2947 15.1101 0.0275 -0.0130 0.9995
 24.6502 0.5138 -4.8297 -0.8448 0.5156 -0.1427
 -24.9808 -0.9380 2.1618 0.8527 -0.5211 -0.0365
 -11.9345 -1.3803 14.5203 0.6762 0.0564 0.7346
 -15.0570 -5.0546 -4.6551 0.8075 0.0628 -0.5865
 9.9928 0.7100 -15.2484 -0.5723 -0.0483 -0.8186
 -21.2672 0.0199 -7.1424 0.5303 -0.6677 -0.5225

_exptl_transmission_factor_max     ?
_exptl_transmission_factor_min     ?
_diffrn_reflns_av_R_equivalents    0.1111
_diffrn_reflns_av_unetI/netI       0.0843
_diffrn_reflns_Laue_measured_fraction_full  0.998
_diffrn_reflns_Laue_measured_fraction_max  0.998
_diffrn_reflns_limit_h_max         46
_diffrn_reflns_limit_h_min         -46
_diffrn_reflns_limit_k_max         12
_diffrn_reflns_limit_k_min         -12
_diffrn_reflns_limit_l_max         29
_diffrn_reflns_limit_l_min         -16
_diffrn_reflns_number              44903
_diffrn_reflns_point_group_measured_fraction_full  0.998
_diffrn_reflns_point_group_measured_fraction_max  0.998
_diffrn_reflns_theta_full          66.746
_diffrn_reflns_theta_max           66.746
_diffrn_reflns_theta_min           2.287
_diffrn_ambient_environment        N~2~
_diffrn_ambient_temperature        150.00(10)
_diffrn_detector                   'Hybrid Pixel Array Detector'
_diffrn_detector_area_resol_mean   10.0000
_diffrn_detector_type              'HyPix-Arc 100'
_diffrn_measured_fraction_theta_full  0.998
_diffrn_measured_fraction_theta_max  0.998
_diffrn_measurement_details
;
List of Runs (angles in degrees, time in seconds):

  # Type    Start    End  Width  t~exp~   \w     \q     \k     \f   Frames
--------------------------------------------------------------------------
  1  \w    -73.00   3.00   0.50    0.05    --  -48.11  98.00 104.00  152
  2  \w     11.00  36.00   0.50    0.05    --   48.61 -98.00  -2.00   50
  3  \w   -104.00 -79.00   0.50    0.05    --  -88.32  98.00 104.00   50
  4  \w    -77.00 -16.00   0.50    0.05    --  -88.32  98.00 104.00  122
  5  \w     91.00 155.00   0.50    0.05    --  107.82  98.00 104.00  128
  6  \w     48.00  95.00   0.50    0.05    --  107.82 -98.00  -2.00   94
  7  \w   -119.00 -74.00   0.50    0.05    --  -48.11-125.00 120.00   90
  8  \w     -2.00  30.00   0.50    0.05    --  -48.11  19.00-150.00   64
  9  \w      7.00  32.00   0.50    0.05    --  -48.11  19.00 -90.00   50
 10  \w   -118.00 -77.00   0.50    0.05    --  -48.11-125.00-120.00   82
 11  \w     -2.00  29.00   0.50    0.05    --  -48.11  19.00-180.00   62
 12  \w    -37.00 -11.00   0.50    0.05    --  -88.32  45.00   0.00   52
 13  \w    -36.00 -10.00   0.50    0.05    --  -88.32  45.00 -90.00   52
 14  \w    -35.00  -9.00   0.50    0.05    --  -88.32  45.00  60.00   52
 15  \w    -61.00 -14.00   0.50    0.05    --  -88.32  61.00-150.00   94
 16  \w    -50.00 -24.00   0.50    0.05    --  -88.32  61.00-120.00   52
 17  \w   -125.00 -98.00   0.50    0.05    --  -88.32 -98.00  -2.00   54
 18  \w    -37.00 -12.00   0.50    0.05    --  -88.32  45.00  90.00   50
 19  \w   -157.00 -80.00   0.50    0.05    --  -88.32-125.00-120.00  154
 20  \w     55.00  81.00   0.50    0.05    --  107.82 -61.00-150.00   52
 21  \w     29.00  54.00   0.50    0.05    --  107.82 -45.00-180.00   50
 22  \w     41.00  80.00   0.50    0.05    --  107.82 -61.00-120.00   78
 23  \w     30.00  55.00   0.50    0.05    --  107.82 -45.00 -90.00   50
 24  \w     29.00  58.00   0.50    0.05    --  107.82 -45.00 -30.00   58
 25  \w     33.00  61.00   0.50    0.05    --  107.82 -45.00  30.00   56
 26  \w     50.00  81.00   0.50    0.05    --  107.82 -77.00 120.00   62
 27  \w     42.00  83.00   0.50    0.05    --  107.82-125.00-150.00   82
 28  \w    107.00 149.00   0.50    0.05    --  107.82  45.00-180.00   84
 29  \w    103.00 128.00   0.50    0.05    --  107.82 -77.00 120.00   50
 30  \w     38.00 101.00   0.50    0.05    --  107.82-125.00   0.00  126
 31  \w     51.00 111.00   0.50    0.05    --  107.82 -77.00  30.00  120
 32  \w     66.00 101.00   0.50    0.05    --  107.82 -95.00  30.00   70
 33  \w     34.00  82.00   0.50    0.05    --  107.82 -61.00-180.00   96
 34  \w     29.00  54.00   0.50    0.05    --  107.82 -45.00  60.00   50
 35  \w     31.00  56.00   0.50    0.05    --  107.82 -45.00 120.00   50
 36  \w     44.00  69.00   0.50    0.05    --  107.82 -61.00  60.00   50
 37  \w     35.00  61.00   0.50    0.05    --  107.82 -45.00   0.00   52
;
_diffrn_measurement_device         'four-circle diffractometer'
_diffrn_measurement_device_type    'XtaLAB Synergy R, HyPix-Arc 100'
_diffrn_measurement_method         '\w scans'
_diffrn_orient_matrix_type        
 'CrysAlisPro convention (1999,Acta A55,543-557)'
_diffrn_orient_matrix_UB_11        -0.0297535000
_diffrn_orient_matrix_UB_12        -0.0841310000
_diffrn_orient_matrix_UB_13        0.0141159000
_diffrn_orient_matrix_UB_21        0.0261171000
_diffrn_orient_matrix_UB_22        -0.1044274000
_diffrn_orient_matrix_UB_23        0.0154223000
_diffrn_orient_matrix_UB_31        0.0047885000
_diffrn_orient_matrix_UB_32        0.0473957000
_diffrn_orient_matrix_UB_33        0.0590304000
_diffrn_radiation_monochromator    mirror
_diffrn_radiation_probe            x-ray
_diffrn_radiation_type             'Cu K\a'
_diffrn_radiation_wavelength       1.54184
_diffrn_source                     'Rotating-anode X-ray tube'
_diffrn_source_type                'PhotonJet R (Cu) X-ray Source'
_reflns_Friedel_coverage           0.000
_reflns_Friedel_fraction_full      .
_reflns_Friedel_fraction_max       .
_reflns_number_gt                  6547
_reflns_number_total               9143
_reflns_special_details
;
 Reflections were merged by SHELXL according to the crystal
 class for the calculation of statistics and refinement.
 
 _reflns_Friedel_fraction is defined as the number of unique
 Friedel pairs measured divided by the number that would be
 possible theoretically, ignoring centric projections and
 systematic absences.
;
_reflns_threshold_expression       'I > 2\s(I)'
_computing_cell_refinement         'CrysAlisPro 1.171.43.126a (Rigaku OD, 2024)'
_computing_data_collection        
 'CrysAlisPro system (CCD 43.126a 64-bit (release 11-06-2024))'
_computing_data_reduction          'CrysAlisPro 1.171.43.126a (Rigaku OD, 2024)'
_computing_molecular_graphics      'Olex2 1.5-ac5-024 (Dolomanov et al., 2009)'
_computing_publication_material    'Olex2 1.5-ac5-024 (Dolomanov et al., 2009)'
_computing_structure_refinement    'SHELXL 2018/3 (Sheldrick, 2015)'
_computing_structure_solution      'SHELXT 2018/2 (Sheldrick, 2018)'
_refine_diff_density_max           0.640
_refine_diff_density_min           -0.903
_refine_diff_density_rms           0.138
_refine_ls_extinction_coef         .
_refine_ls_extinction_method       none
_refine_ls_goodness_of_fit_ref     1.014
_refine_ls_hydrogen_treatment      constr
_refine_ls_matrix_type             full
_refine_ls_number_parameters       820
_refine_ls_number_reflns           9143
_refine_ls_number_restraints       18
_refine_ls_R_factor_all            0.0693
_refine_ls_R_factor_gt             0.0419
_refine_ls_restrained_S_all        1.016
_refine_ls_shift/su_max            0.002
_refine_ls_shift/su_mean           0.000
_refine_ls_structure_factor_coef   Fsqd
_refine_ls_weighting_details      
 'w=1/[\s^2^(Fo^2^)+(0.0240P)^2^+7.9422P] where P=(Fo^2^+2Fc^2^)/3'
_refine_ls_weighting_scheme        calc
_refine_ls_wR_factor_gt            0.0881
_refine_ls_wR_factor_ref           0.0997
_refine_special_details            ?
_olex2_refinement_description
;
1. Fixed Uiso
 At 1.2 times of:
  All C(H) groups
2. Uiso/Uaniso restraints and constraints
Uanis(F11) \\sim Ueq, Uanis(F14) \\sim Ueq, Uanis(F13) \\sim Ueq: with sigma of
0.02 and sigma for terminal atoms of 0.02
3. Others
 Fixed Sof: F10(0.75) F11(0.25) F12(0.75) F13(0.25) F14(0.75) F15(0.25)
 F16(0.75) F17(0.25) F18(0.75) F19(0.25) F20(0.75) F21(0.25)
4.a Aromatic/amide H refined with riding coordinates:
 C1(H1), C2(H2), C4(H4), C5(H5), C7(H7), C8(H8), C10(H10), C11(H11), C13(H13),
 C14(H14), C17(H17), C18(H18), C19(H19), C20(H20), C22(H22), C23(H23), C25(H25),
  C26(H26), C28(H28), C29(H29)
;
_atom_sites_solution_hydrogens     geom
_atom_sites_solution_primary       dual
_atom_sites_solution_secondary     ?
loop_
  _atom_site_label
  _atom_site_type_symbol
  _atom_site_fract_x
  _atom_site_fract_y
  _atom_site_fract_z
  _atom_site_U_iso_or_equiv
  _atom_site_adp_type
  _atom_site_occupancy
  _atom_site_site_symmetry_order
  _atom_site_calc_flag
  _atom_site_refinement_flags_posn
  _atom_site_refinement_flags_adp
  _atom_site_refinement_flags_occupancy
  _atom_site_disorder_assembly
  _atom_site_disorder_group
 Ag1 Ag 0.28222(2) 0.15125(4) 0.74410(2) 0.03140(13) Uani 1 1 d . . . . .
 Ag2 Ag 0.28811(2) 0.41321(4) 0.76403(2) 0.03524(14) Uani 1 1 d . . . . .
 Ag3 Ag 0.42748(2) 0.67794(5) 0.52926(2) 0.03211(13) Uani 1 1 d . . . . .
 Ag4 Ag 0.41561(2) 0.94782(4) 0.52217(2) 0.03209(13) Uani 1 1 d . . . . .
 Ag5 Ag 0.49170(2) 0.86835(4) 0.50640(2) 0.02875(12) Uani 1 1 d . . . . .
 F1 F 0.31010(16) 0.1423(5) 0.94507(17) 0.0719(17) Uani 1 1 d . . . . .
 F2 F 0.25545(18) 0.1533(8) 0.9349(2) 0.114(3) Uani 1 1 d . . . . .
 F3 F 0.2856(2) 0.3128(5) 0.95290(18) 0.089(2) Uani 1 1 d . . . . .
 F4 F 0.25871(14) 0.3556(6) 0.55659(18) 0.0781(18) Uani 1 1 d . . . . .
 F5 F 0.30731(18) 0.2671(5) 0.5652(2) 0.0828(19) Uani 1 1 d . . . . .
 F6 F 0.30499(16) 0.4600(5) 0.57214(17) 0.0703(16) Uani 1 1 d . . . . .
 F7 F 0.3914(2) 0.7685(9) 0.7079(2) 0.129(4) Uani 1 1 d . . . . .
 F8 F 0.4107(2) 0.9505(5) 0.71551(18) 0.090(2) Uani 1 1 d . . . . .
 F9 F 0.44427(17) 0.8010(6) 0.72525(18) 0.0786(18) Uani 1 1 d . . . . .
 F10 F 0.3595(3) 0.7275(14) 0.3528(4) 0.092(4) Uani 0.75 1 d . . P A 2
 F11 F 0.3942(10) 0.680(4) 0.3340(16) 0.082(11) Uani 0.25 1 d . U P A 1
 F12 F 0.4083(2) 0.7011(12) 0.3278(4) 0.056(3) Uani 0.75 1 d . . P A 2
 F13 F 0.4080(6) 0.861(3) 0.3298(11) 0.056(7) Uani 0.25 1 d . U P A 1
 F14 F 0.3883(5) 0.8830(10) 0.3334(4) 0.107(5) Uani 0.75 1 d . U P A 2
 F15 F 0.3607(8) 0.815(3) 0.3503(10) 0.060(8) Uani 0.25 1 d . . P A 1
 F16 F 0.4748(2) 1.0654(13) 0.6877(3) 0.095(3) Uani 0.75 1 d . . P B 1
 F17 F 0.4919(8) 1.1458(17) 0.6872(7) 0.045(5) Uani 0.25 1 d . . P B 2
 F18 F 0.5229(4) 1.1509(9) 0.6908(2) 0.084(3) Uani 0.75 1 d . . P B 1
 F19 F 0.5415(6) 1.068(3) 0.6878(6) 0.053(5) Uani 0.25 1 d . . P B 2
 F20 F 0.5190(3) 0.9549(9) 0.6933(3) 0.082(3) Uani 0.75 1 d . . P B 1
 F21 F 0.4962(5) 0.9570(19) 0.6922(7) 0.033(4) Uani 0.25 1 d . . P B 2
 O1 O 0.27881(12) -0.0665(4) 0.72229(17) 0.0302(10) Uani 1 1 d . . . . .
 O2 O 0.28274(12) 0.6280(4) 0.79289(17) 0.0308(10) Uani 1 1 d . . . . .
 O3 O 0.43521(12) 0.4644(4) 0.56002(16) 0.0293(10) Uani 1 1 d . . . . .
 O4 O 0.49253(12) 0.6532(4) 0.53427(16) 0.0273(10) Uani 1 1 d . . . . .
 O5 O 0.55746(12) 0.8589(4) 0.51466(17) 0.0319(10) Uani 1 1 d . . . . .
 O6 O 0.29579(13) 0.4284(4) 0.67604(17) 0.0336(11) Uani 1 1 d . . . . .
 O7 O 0.27566(13) 0.2377(4) 0.65678(18) 0.0367(11) Uani 1 1 d . . . . .
 O8 O 0.28245(13) 0.1347(4) 0.83528(17) 0.0345(11) Uani 1 1 d . . . . .
 O9 O 0.28622(13) 0.3398(4) 0.84854(18) 0.0358(11) Uani 1 1 d . . . . .
 O10 O 0.40338(15) 0.8856(4) 0.43730(18) 0.0416(13) Uani 1 1 d . . . . .
 O11 O 0.41697(13) 0.6838(4) 0.43788(18) 0.0350(11) Uani 1 1 d . . . . .
 O12 O 0.41017(14) 0.9326(4) 0.60967(17) 0.0390(12) Uani 1 1 d . . . . .
 O13 O 0.43087(13) 0.7395(4) 0.61881(18) 0.0360(11) Uani 1 1 d . . . . .
 O14 O 0.49006(14) 0.9507(4) 0.58915(17) 0.0398(12) Uani 1 1 d . . . . .
 O15 O 0.51357(14) 1.1379(4) 0.58402(17) 0.0388(12) Uani 1 1 d . . . . .
 N1 N 0.29293(14) -0.1165(5) 0.6821(2) 0.0278(12) Uani 1 1 d . . . . .
 N2 N 0.29659(15) 0.6833(5) 0.8371(2) 0.0279(12) Uani 1 1 d . . . . .
 N3 N 0.41831(14) 0.4060(5) 0.59527(19) 0.0248(11) Uani 1 1 d . . . . .
 N4 N 0.50346(14) 0.6027(5) 0.58165(19) 0.0232(11) Uani 1 1 d . . . . .
 N5 N 0.57249(14) 0.7968(5) 0.5562(2) 0.0277(12) Uani 1 1 d . . . . .
 N6 N 0.36115(16) 0.9100(6) 1.0100(2) 0.0382(14) Uani 1 1 d . . . . .
 N7 N 0.36024(18) -0.3285(7) 0.5301(3) 0.0524(18) Uani 1 1 d . . . . .
 N8 N 0.34429(17) 0.1535(6) 0.7273(2) 0.0435(16) Uani 1 1 d . . . . .
 N9 N 0.54591(17) 0.3951(7) 0.7726(2) 0.0457(16) Uani 1 1 d . . . . .
 N10 N 0.64048(18) 0.5491(7) 0.7215(3) 0.0495(17) Uani 1 1 d . . . . .
 C1 C 0.30047(19) -0.0463(7) 0.6391(2) 0.0333(16) Uani 1 1 d . . . . .
 H1 H 0.294226 0.038487 0.637271 0.040 Uiso 1 1 calc R U . . .
 C2 C 0.3171(2) -0.0982(7) 0.5983(3) 0.0365(17) Uani 1 1 d . . . . .
 H2 H 0.322867 -0.048552 0.568959 0.044 Uiso 1 1 calc R U . . .
 C3 C 0.32538(18) -0.2232(7) 0.5999(3) 0.0337(16) Uani 1 1 d . . . . .
 C4 C 0.31624(18) -0.2939(6) 0.6436(3) 0.0305(15) Uani 1 1 d . . . . .
 H4 H 0.321204 -0.379818 0.645362 0.037 Uiso 1 1 calc R U . . .
 C5 C 0.30013(19) -0.2385(6) 0.6838(3) 0.0313(15) Uani 1 1 d . . . . .
 H5 H 0.293914 -0.286669 0.713403 0.038 Uiso 1 1 calc R U . . .
 C6 C 0.34385(18) -0.2797(7) 0.5590(3) 0.0364(17) Uani 1 1 d . . . . .
 C7 C 0.30447(19) 0.6164(6) 0.8832(3) 0.0339(16) Uani 1 1 d . . . . .
 H7 H 0.299420 0.530589 0.883489 0.041 Uiso 1 1 calc R U . . .
 C8 C 0.31975(18) 0.6729(6) 0.9292(3) 0.0299(15) Uani 1 1 d . . . . .
 H8 H 0.325522 0.626330 0.961418 0.036 Uiso 1 1 calc R U . . .
 C9 C 0.32681(18) 0.7999(6) 0.9285(2) 0.0293(15) Uani 1 1 d . . . . .
 C10 C 0.31707(18) 0.8676(6) 0.8817(2) 0.0293(15) Uani 1 1 d . . . . .
 H10 H 0.320963 0.954083 0.880879 0.035 Uiso 1 1 calc R U . . .
 C11 C 0.30156(18) 0.8063(6) 0.8363(3) 0.0290(15) Uani 1 1 d . . . . .
 H11 H 0.294342 0.851743 0.804269 0.035 Uiso 1 1 calc R U . . .
 C12 C 0.34509(18) 0.8606(6) 0.9747(3) 0.0301(15) Uani 1 1 d . . . . .
 C13 C 0.39883(18) 0.4677(6) 0.6284(3) 0.0305(15) Uani 1 1 d . . . . .
 H13 H 0.397998 0.555347 0.627143 0.037 Uiso 1 1 calc R U . . .
 C14 C 0.38008(17) 0.4052(6) 0.6642(2) 0.0276(14) Uani 1 1 d . . . . .
 H14 H 0.366340 0.448938 0.687378 0.033 Uiso 1 1 calc R U . . .
 C15 C 0.38169(18) 0.2786(6) 0.6657(2) 0.0277(14) Uani 1 1 d . . . . .
 C16 C 0.36133(18) 0.2088(7) 0.7009(3) 0.0332(16) Uani 1 1 d . . . . .
 C17 C 0.40215(19) 0.2172(6) 0.6321(3) 0.0333(16) Uani 1 1 d . . . . .
 H17 H 0.403456 0.129670 0.633410 0.040 Uiso 1 1 calc R U . . .
 C18 C 0.42046(19) 0.2803(6) 0.5973(3) 0.0306(15) Uani 1 1 d . . . . .
 H18 H 0.434610 0.237333 0.574506 0.037 Uiso 1 1 calc R U . . .
 C19 C 0.57837(17) 0.6741(6) 0.5522(3) 0.0264(14) Uani 1 1 d . . . . .
 H19 H 0.571286 0.632772 0.518992 0.032 Uiso 1 1 calc R U . . .
 C20 C 0.59421(17) 0.6089(6) 0.5948(3) 0.0307(15) Uani 1 1 d . . . . .
 H20 H 0.597249 0.522356 0.591457 0.037 Uiso 1 1 calc R U . . .
 C21 C 0.60597(18) 0.6676(6) 0.6430(2) 0.0294(15) Uani 1 1 d . . . . .
 C22 C 0.5998(2) 0.7949(7) 0.6470(3) 0.0337(16) Uani 1 1 d . . . . .
 H22 H 0.607226 0.837502 0.679775 0.040 Uiso 1 1 calc R U . . .
 C23 C 0.58323(19) 0.8574(7) 0.6038(3) 0.0346(16) Uani 1 1 d . . . . .
 H23 H 0.579077 0.943482 0.606766 0.042 Uiso 1 1 calc R U . . .
 C24 C 0.6243(2) 0.6024(7) 0.6875(3) 0.0368(17) Uani 1 1 d . . . . .
 C25 C 0.50999(17) 0.4798(6) 0.5833(2) 0.0243(13) Uani 1 1 d . . . . .
 H25 H 0.506746 0.432369 0.550825 0.029 Uiso 1 1 calc R U . . .
 C26 C 0.52140(17) 0.4232(6) 0.6321(2) 0.0273(14) Uani 1 1 d . . . . .
 H26 H 0.526069 0.337093 0.633486 0.033 Uiso 1 1 calc R U . . .
 C27 C 0.52595(17) 0.4947(7) 0.6795(2) 0.0286(15) Uani 1 1 d . . . . .
 C28 C 0.51905(17) 0.6197(6) 0.6766(2) 0.0287(15) Uani 1 1 d . . . . .
 H28 H 0.522156 0.669392 0.708435 0.034 Uiso 1 1 calc R U . . .
 C29 C 0.50763(17) 0.6715(6) 0.6271(2) 0.0273(14) Uani 1 1 d . . . . .
 H29 H 0.502610 0.757324 0.625048 0.033 Uiso 1 1 calc R U . . .
 C30 C 0.53734(18) 0.4370(7) 0.7313(3) 0.0325(16) Uani 1 1 d . . . . .
 C31 C 0.50317(17) 1.0475(6) 0.6075(2) 0.0262(14) Uani 1 1 d . . . . .
 C32 C 0.5063(2) 1.0570(7) 0.6702(3) 0.0350(17) Uani 1 1 d . . . . .
 C33 C 0.41982(18) 0.8378(6) 0.6351(2) 0.0274(14) Uani 1 1 d . . . . .
 C34 C 0.4163(2) 0.8403(7) 0.6960(3) 0.0403(18) Uani 1 1 d . . . . .
 C35 C 0.40573(17) 0.7813(6) 0.4169(3) 0.0284(15) Uani 1 1 d . . . . .
 C36 C 0.3903(2) 0.7750(7) 0.3575(3) 0.0406(18) Uani 1 1 d . . . . .
 C37 C 0.28682(17) 0.3403(6) 0.6454(3) 0.0280(14) Uani 1 1 d . . . . .
 C38 C 0.2890(2) 0.3574(7) 0.5843(3) 0.0355(17) Uani 1 1 d . . . . .
 C39 C 0.28435(17) 0.2306(7) 0.8626(3) 0.0300(15) Uani 1 1 d . . . . .
 C40 C 0.2839(2) 0.2114(8) 0.9243(3) 0.0444(19) Uani 1 1 d . . . . .

loop_
  _atom_site_aniso_label
  _atom_site_aniso_U_11
  _atom_site_aniso_U_22
  _atom_site_aniso_U_33
  _atom_site_aniso_U_23
  _atom_site_aniso_U_13
  _atom_site_aniso_U_12
 Ag1 0.0390(3) 0.0268(3) 0.0290(2) -0.00012(19) 0.00650(19) -0.0038(2)
 Ag2 0.0522(3) 0.0260(3) 0.0294(3) -0.0008(2) 0.0129(2) 0.0036(2)
 Ag3 0.0381(3) 0.0276(3) 0.0309(3) 0.00368(19) 0.0046(2) 0.0049(2)
 Ag4 0.0435(3) 0.0270(3) 0.0262(2) 0.00364(19) 0.00595(19) 0.0047(2)
 Ag5 0.0383(3) 0.0248(2) 0.0240(2) 0.00309(18) 0.00726(18) -0.0011(2)
 F1 0.101(4) 0.080(4) 0.031(2) 0.001(2) -0.008(2) 0.038(3)
 F2 0.086(5) 0.209(9) 0.050(3) 0.022(4) 0.024(3) -0.058(5)
 F3 0.164(7) 0.070(4) 0.033(3) -0.009(2) 0.010(3) 0.037(4)
 F4 0.060(4) 0.133(6) 0.038(3) 0.016(3) -0.009(2) -0.018(4)
 F5 0.124(5) 0.075(4) 0.057(3) -0.004(3) 0.045(3) 0.038(4)
 F6 0.111(5) 0.066(3) 0.038(2) 0.002(2) 0.024(3) -0.038(3)
 F7 0.133(6) 0.221(9) 0.039(3) -0.005(4) 0.029(3) -0.110(7)
 F8 0.167(7) 0.070(4) 0.032(2) -0.003(2) 0.014(3) 0.056(4)
 F9 0.106(5) 0.088(4) 0.036(3) 0.003(3) -0.022(3) 0.037(4)
 F10 0.037(5) 0.181(12) 0.060(5) -0.029(8) 0.007(4) -0.027(8)
 F11 0.11(2) 0.070(16) 0.067(16) -0.032(12) 0.001(15) 0.021(16)
 F12 0.040(5) 0.098(8) 0.031(4) -0.018(4) 0.007(3) 0.022(5)
 F13 0.055(12) 0.078(16) 0.035(10) 0.014(10) 0.008(10) -0.037(12)
 F14 0.202(14) 0.052(5) 0.055(6) 0.004(4) -0.046(9) 0.011(8)
 F15 0.034(14) 0.12(2) 0.027(10) -0.001(16) -0.007(8) 0.017(19)
 F16 0.064(6) 0.193(12) 0.031(4) -0.025(5) 0.019(3) 0.000(7)
 F17 0.077(17) 0.029(10) 0.036(10) -0.016(8) 0.033(11) -0.006(11)
 F18 0.154(11) 0.073(6) 0.022(3) -0.003(3) 0.004(5) -0.065(7)
 F19 0.061(14) 0.079(16) 0.016(8) -0.011(10) -0.014(7) -0.022(12)
 F20 0.144(10) 0.065(6) 0.030(4) 0.008(3) -0.018(5) 0.051(8)
 F21 0.042(11) 0.031(10) 0.023(8) 0.001(7) -0.005(8) 0.007(10)
 O1 0.038(3) 0.022(2) 0.032(2) -0.0007(19) 0.0123(19) -0.003(2)
 O2 0.036(3) 0.024(2) 0.032(2) -0.0068(19) 0.0050(19) -0.004(2)
 O3 0.033(3) 0.026(2) 0.029(2) 0.0035(19) 0.0079(18) 0.000(2)
 O4 0.037(3) 0.022(2) 0.023(2) -0.0002(17) 0.0063(18) -0.003(2)
 O5 0.031(3) 0.032(3) 0.033(2) 0.008(2) 0.0067(19) -0.004(2)
 O6 0.039(3) 0.031(3) 0.032(2) 0.001(2) 0.011(2) 0.000(2)
 O7 0.044(3) 0.034(3) 0.031(2) -0.002(2) 0.001(2) -0.007(2)
 O8 0.047(3) 0.028(3) 0.029(2) -0.002(2) 0.007(2) -0.009(2)
 O9 0.046(3) 0.028(3) 0.035(3) 0.001(2) 0.008(2) 0.004(2)
 O10 0.066(4) 0.029(3) 0.029(2) 0.000(2) 0.003(2) 0.003(3)
 O11 0.046(3) 0.027(2) 0.033(2) 0.005(2) 0.008(2) 0.002(2)
 O12 0.062(4) 0.027(3) 0.028(2) 0.000(2) 0.001(2) 0.020(2)
 O13 0.050(3) 0.021(2) 0.037(3) 0.000(2) 0.005(2) 0.003(2)
 O14 0.067(4) 0.027(3) 0.028(2) -0.004(2) 0.014(2) -0.014(3)
 O15 0.061(4) 0.029(3) 0.026(2) 0.007(2) 0.007(2) -0.013(2)
 N1 0.024(3) 0.025(3) 0.036(3) -0.001(2) 0.008(2) -0.001(2)
 N2 0.029(3) 0.028(3) 0.028(3) -0.001(2) 0.009(2) -0.003(3)
 N3 0.027(3) 0.024(3) 0.025(3) -0.003(2) 0.008(2) 0.003(2)
 N4 0.025(3) 0.023(3) 0.023(3) -0.004(2) 0.009(2) 0.001(2)
 N5 0.024(3) 0.031(3) 0.030(3) 0.006(2) 0.012(2) -0.003(2)
 N6 0.037(4) 0.040(3) 0.038(3) -0.003(3) 0.005(3) -0.002(3)
 N7 0.040(4) 0.074(5) 0.046(4) 0.008(3) 0.017(3) 0.013(4)
 N8 0.036(4) 0.054(4) 0.043(3) 0.011(3) 0.014(3) -0.008(3)
 N9 0.041(4) 0.066(5) 0.030(3) 0.005(3) 0.002(3) 0.007(3)
 N10 0.046(4) 0.054(4) 0.049(4) 0.019(3) 0.003(3) -0.008(4)
 C1 0.042(4) 0.030(4) 0.029(3) 0.010(3) 0.011(3) -0.002(3)
 C2 0.041(4) 0.034(4) 0.036(4) 0.014(3) 0.011(3) 0.000(3)
 C3 0.024(4) 0.043(4) 0.034(4) 0.002(3) 0.003(3) -0.004(3)
 C4 0.037(4) 0.023(3) 0.033(4) 0.001(3) 0.010(3) -0.002(3)
 C5 0.040(4) 0.024(3) 0.030(3) 0.005(3) 0.004(3) -0.003(3)
 C6 0.025(4) 0.053(5) 0.033(4) 0.009(3) 0.008(3) 0.008(3)
 C7 0.037(4) 0.025(4) 0.041(4) -0.002(3) 0.011(3) -0.006(3)
 C8 0.037(4) 0.026(3) 0.028(3) 0.003(3) 0.011(3) -0.001(3)
 C9 0.029(4) 0.029(4) 0.030(3) -0.002(3) 0.006(3) -0.001(3)
 C10 0.033(4) 0.025(3) 0.030(3) -0.006(3) 0.007(3) -0.002(3)
 C11 0.033(4) 0.024(3) 0.030(3) 0.002(3) 0.002(3) 0.000(3)
 C12 0.027(4) 0.034(4) 0.031(4) -0.001(3) 0.013(3) -0.002(3)
 C13 0.029(4) 0.027(4) 0.036(4) -0.003(3) 0.006(3) 0.001(3)
 C14 0.023(3) 0.030(3) 0.031(3) -0.004(3) 0.010(3) 0.002(3)
 C15 0.031(4) 0.029(3) 0.023(3) 0.005(3) 0.000(3) -0.003(3)
 C16 0.025(4) 0.037(4) 0.036(4) -0.006(3) -0.007(3) 0.003(3)
 C17 0.046(5) 0.017(3) 0.037(4) -0.001(3) 0.003(3) -0.001(3)
 C18 0.042(4) 0.019(3) 0.032(4) 0.003(3) 0.006(3) -0.002(3)
 C19 0.027(4) 0.022(3) 0.031(3) 0.000(3) 0.006(3) -0.008(3)
 C20 0.023(4) 0.029(4) 0.043(4) 0.000(3) 0.015(3) -0.008(3)
 C21 0.030(4) 0.034(4) 0.026(3) 0.005(3) 0.010(3) -0.011(3)
 C22 0.044(4) 0.034(4) 0.025(3) 0.000(3) 0.012(3) -0.008(3)
 C23 0.043(4) 0.028(4) 0.036(4) -0.002(3) 0.016(3) -0.007(3)
 C24 0.035(4) 0.041(4) 0.036(4) 0.009(3) 0.012(3) -0.004(4)
 C25 0.027(4) 0.019(3) 0.028(3) -0.004(3) 0.005(2) -0.002(3)
 C26 0.023(3) 0.026(3) 0.035(3) 0.006(3) 0.012(3) 0.002(3)
 C27 0.022(3) 0.041(4) 0.022(3) -0.003(3) 0.004(2) -0.005(3)
 C28 0.030(4) 0.032(4) 0.024(3) -0.005(3) 0.001(3) 0.003(3)
 C29 0.024(4) 0.027(3) 0.032(3) 0.001(3) 0.009(3) -0.006(3)
 C30 0.026(4) 0.046(4) 0.026(4) -0.006(3) 0.003(3) 0.002(3)
 C31 0.033(4) 0.028(4) 0.017(3) 0.001(3) 0.001(2) 0.004(3)
 C32 0.053(5) 0.030(4) 0.023(3) 0.000(3) 0.009(3) -0.009(4)
 C33 0.031(4) 0.025(4) 0.026(3) 0.001(3) 0.001(3) 0.001(3)
 C34 0.048(5) 0.039(4) 0.033(4) 0.000(3) 0.001(3) -0.001(4)
 C35 0.026(4) 0.027(4) 0.033(3) 0.000(3) 0.007(3) -0.008(3)
 C36 0.041(5) 0.039(5) 0.041(4) -0.001(3) 0.005(3) 0.011(4)
 C37 0.021(3) 0.030(4) 0.035(3) 0.001(3) 0.009(3) 0.003(3)
 C38 0.044(5) 0.039(4) 0.025(3) -0.002(3) 0.010(3) -0.007(4)
 C39 0.027(4) 0.036(4) 0.027(3) 0.003(3) 0.003(3) 0.004(3)
 C40 0.052(5) 0.049(5) 0.032(4) 0.001(4) 0.007(3) 0.008(4)

_geom_special_details
;
 All esds (except the esd in the dihedral angle between two l.s. planes)
 are estimated using the full covariance matrix.  The cell esds are taken
 into account individually in the estimation of esds in distances, angles
 and torsion angles; correlations between esds in cell parameters are only
 used when they are defined by crystal symmetry.  An approximate (isotropic)
 treatment of cell esds is used for estimating esds involving l.s. planes.
;
loop_
  _geom_bond_atom_site_label_1
  _geom_bond_atom_site_label_2
  _geom_bond_distance
  _geom_bond_site_symmetry_2
  _geom_bond_publ_flag
 Ag1 Ag2 2.8849(7) . ?
 Ag1 O1 2.420(4) . ?
 Ag1 O7 2.343(4) . ?
 Ag1 O8 2.261(4) . ?
 Ag1 N8 2.491(6) . ?
 Ag2 O2 2.449(4) . ?
 Ag2 O6 2.234(4) . ?
 Ag2 O9 2.245(4) . ?
 Ag3 Ag4 2.9618(7) . ?
 Ag3 Ag5 3.3321(7) . ?
 Ag3 O3 2.443(4) . ?
 Ag3 O4 2.532(5) . ?
 Ag3 O11 2.254(4) . ?
 Ag3 O13 2.304(4) . ?
 Ag3 N7 2.616(7) 1_565 ?
 Ag4 Ag5 3.1435(7) . ?
 Ag4 O5 2.552(4) 5_676 ?
 Ag4 O10 2.208(5) . ?
 Ag4 O12 2.203(4) . ?
 Ag4 N6 2.609(6) 6_575 ?
 Ag5 Ag5 2.9488(9) 5_676 ?
 Ag5 O4 2.430(4) . ?
 Ag5 O5 2.544(5) . ?
 Ag5 O14 2.240(4) . ?
 Ag5 O15 2.225(4) 5_676 ?
 F1 C40 1.322(10) . ?
 F2 C40 1.324(10) . ?
 F3 C40 1.305(10) . ?
 F4 C38 1.299(9) . ?
 F5 C38 1.325(9) . ?
 F6 C38 1.323(9) . ?
 F7 C34 1.299(10) . ?
 F8 C34 1.314(9) . ?
 F9 C34 1.312(9) . ?
 F10 C36 1.297(13) . ?
 F11 C36 1.19(4) . ?
 F12 C36 1.332(13) . ?
 F13 C36 1.38(2) . ?
 F14 C36 1.311(13) . ?
 F15 C36 1.22(3) . ?
 F16 C32 1.343(11) . ?
 F17 C32 1.210(19) . ?
 F18 C32 1.281(10) . ?
 F19 C32 1.40(2) . ?
 F20 C32 1.318(11) . ?
 F21 C32 1.29(2) . ?
 O1 N1 1.303(7) . ?
 O2 N2 1.311(7) . ?
 O3 N3 1.309(6) . ?
 O4 N4 1.322(6) . ?
 O5 N5 1.313(7) . ?
 O6 C37 1.245(8) . ?
 O7 C37 1.236(8) . ?
 O8 C39 1.237(8) . ?
 O9 C39 1.237(8) . ?
 O10 C35 1.245(8) . ?
 O11 C35 1.236(8) . ?
 O12 C33 1.240(8) . ?
 O13 C33 1.232(8) . ?
 O14 C31 1.232(8) . ?
 O15 C31 1.228(8) . ?
 N1 C1 1.366(8) . ?
 N1 C5 1.351(8) . ?
 N2 C7 1.358(9) . ?
 N2 C11 1.347(8) . ?
 N3 C13 1.351(8) . ?
 N3 C18 1.365(8) . ?
 N4 C25 1.355(8) . ?
 N4 C29 1.345(8) . ?
 N5 C19 1.354(8) . ?
 N5 C23 1.374(9) . ?
 N6 C12 1.148(9) . ?
 N7 C6 1.137(9) . ?
 N8 C16 1.148(9) . ?
 N9 C30 1.136(9) . ?
 N10 C24 1.149(9) . ?
 C1 C2 1.373(10) . ?
 C2 C3 1.392(10) . ?
 C3 C4 1.403(9) . ?
 C3 C6 1.438(10) . ?
 C4 C5 1.369(9) . ?
 C7 C8 1.371(10) . ?
 C8 C9 1.402(9) . ?
 C9 C10 1.388(9) . ?
 C9 C12 1.440(10) . ?
 C10 C11 1.385(9) . ?
 C13 C14 1.383(9) . ?
 C14 C15 1.372(9) . ?
 C15 C16 1.449(10) . ?
 C15 C17 1.381(10) . ?
 C17 C18 1.360(9) . ?
 C19 C20 1.360(10) . ?
 C20 C21 1.385(9) . ?
 C21 C22 1.404(10) . ?
 C21 C24 1.433(10) . ?
 C22 C23 1.368(10) . ?
 C25 C26 1.385(9) . ?
 C26 C27 1.400(9) . ?
 C27 C28 1.380(10) . ?
 C27 C30 1.451(9) . ?
 C28 C29 1.377(9) . ?
 C31 C32 1.547(8) . ?
 C33 C34 1.528(9) . ?
 C35 C36 1.527(10) . ?
 C37 C38 1.533(9) . ?
 C39 C40 1.542(10) . ?

loop_
  _geom_angle_atom_site_label_1
  _geom_angle_atom_site_label_2
  _geom_angle_atom_site_label_3
  _geom_angle
  _geom_angle_site_symmetry_1
  _geom_angle_site_symmetry_3
  _geom_angle_publ_flag
 O1 Ag1 Ag2 176.53(10) . . ?
 O1 Ag1 N8 90.20(19) . . ?
 O7 Ag1 Ag2 76.30(12) . . ?
 O7 Ag1 O1 100.72(15) . . ?
 O7 Ag1 N8 81.63(19) . . ?
 O8 Ag1 Ag2 85.18(12) . . ?
 O8 Ag1 O1 98.00(15) . . ?
 O8 Ag1 O7 159.97(17) . . ?
 O8 Ag1 N8 105.43(19) . . ?
 N8 Ag1 Ag2 87.60(16) . . ?
 O2 Ag2 Ag1 167.55(11) . . ?
 O6 Ag2 Ag1 85.55(12) . . ?
 O6 Ag2 O2 103.79(16) . . ?
 O6 Ag2 O9 162.60(17) . . ?
 O9 Ag2 Ag1 78.52(12) . . ?
 O9 Ag2 O2 93.02(15) . . ?
 Ag4 Ag3 Ag5 59.582(16) . . ?
 O3 Ag3 Ag4 165.01(10) . . ?
 O3 Ag3 Ag5 124.71(11) . . ?
 O3 Ag3 O4 78.21(14) . . ?
 O3 Ag3 N7 93.5(2) . 1_565 ?
 O4 Ag3 Ag4 104.81(10) . . ?
 O4 Ag3 Ag5 46.52(9) . . ?
 O4 Ag3 N7 171.72(19) . 1_565 ?
 O11 Ag3 Ag4 84.40(12) . . ?
 O11 Ag3 Ag5 82.61(13) . . ?
 O11 Ag3 O3 109.99(15) . . ?
 O11 Ag3 O4 97.19(16) . . ?
 O11 Ag3 O13 160.32(17) . . ?
 O11 Ag3 N7 86.25(19) . 1_565 ?
 O13 Ag3 Ag4 76.34(11) . . ?
 O13 Ag3 Ag5 90.98(12) . . ?
 O13 Ag3 O3 88.97(15) . . ?
 O13 Ag3 O4 91.68(15) . . ?
 O13 Ag3 N7 87.4(2) . 1_565 ?
 N7 Ag3 Ag4 82.97(17) 1_565 . ?
 N7 Ag3 Ag5 141.69(17) 1_565 . ?
 Ag3 Ag4 Ag5 66.076(17) . . ?
 O5 Ag4 Ag3 139.79(11) 5_676 . ?
 O5 Ag4 Ag5 75.72(11) 5_676 . ?
 O5 Ag4 N6 80.38(17) 5_676 6_575 ?
 O10 Ag4 Ag3 76.78(13) . . ?
 O10 Ag4 Ag5 84.74(15) . . ?
 O10 Ag4 O5 88.05(16) . 5_676 ?
 O10 Ag4 N6 88.88(19) . 6_575 ?
 O12 Ag4 Ag3 84.18(12) . . ?
 O12 Ag4 Ag5 106.95(14) . . ?
 O12 Ag4 O5 119.89(17) . 5_676 ?
 O12 Ag4 O10 151.4(2) . . ?
 O12 Ag4 N6 89.79(18) . 6_575 ?
 N6 Ag4 Ag3 135.14(14) 6_575 . ?
 N6 Ag4 Ag5 155.43(13) 6_575 . ?
 Ag4 Ag5 Ag3 54.342(15) . . ?
 Ag5 Ag5 Ag3 142.50(3) 5_676 . ?
 Ag5 Ag5 Ag4 88.16(2) 5_676 . ?
 O4 Ag5 Ag3 49.13(11) . . ?
 O4 Ag5 Ag4 102.22(11) . . ?
 O4 Ag5 Ag5 164.11(11) . 5_676 ?
 O4 Ag5 O5 87.47(15) . . ?
 O5 Ag5 Ag3 136.53(10) . . ?
 O5 Ag5 Ag4 162.01(10) . . ?
 O5 Ag5 Ag5 79.51(10) . 5_676 ?
 O14 Ag5 Ag3 89.80(13) . . ?
 O14 Ag5 Ag4 70.05(15) . . ?
 O14 Ag5 Ag5 74.98(12) . 5_676 ?
 O14 Ag5 O4 97.09(15) . . ?
 O14 Ag5 O5 93.94(17) . . ?
 O15 Ag5 Ag3 99.29(13) 5_676 . ?
 O15 Ag5 Ag4 98.41(15) 5_676 . ?
 O15 Ag5 Ag5 85.37(12) 5_676 5_676 ?
 O15 Ag5 O4 104.66(15) 5_676 . ?
 O15 Ag5 O5 93.64(17) 5_676 . ?
 O15 Ag5 O14 157.24(18) 5_676 . ?
 N1 O1 Ag1 123.9(3) . . ?
 N2 O2 Ag2 129.6(4) . . ?
 N3 O3 Ag3 127.7(3) . . ?
 Ag5 O4 Ag3 84.35(14) . . ?
 N4 O4 Ag3 108.2(3) . . ?
 N4 O4 Ag5 130.0(3) . . ?
 Ag5 O5 Ag4 112.65(17) . 5_676 ?
 N5 O5 Ag4 122.4(4) . 5_676 ?
 N5 O5 Ag5 116.3(3) . . ?
 C37 O6 Ag2 118.6(4) . . ?
 C37 O7 Ag1 124.3(4) . . ?
 C39 O8 Ag1 118.1(4) . . ?
 C39 O9 Ag2 127.5(4) . . ?
 C35 O10 Ag4 130.2(4) . . ?
 C35 O11 Ag3 117.6(4) . . ?
 C33 O12 Ag4 120.3(4) . . ?
 C33 O13 Ag3 125.3(4) . . ?
 C31 O14 Ag5 128.7(4) . . ?
 C31 O15 Ag5 116.8(4) . 5_676 ?
 O1 N1 C1 120.4(5) . . ?
 O1 N1 C5 119.0(5) . . ?
 C5 N1 C1 120.5(5) . . ?
 O2 N2 C7 119.4(5) . . ?
 O2 N2 C11 119.2(5) . . ?
 C11 N2 C7 121.3(6) . . ?
 O3 N3 C13 121.3(5) . . ?
 O3 N3 C18 118.2(5) . . ?
 C13 N3 C18 120.5(5) . . ?
 O4 N4 C25 118.3(5) . . ?
 O4 N4 C29 120.7(5) . . ?
 C29 N4 C25 121.0(5) . . ?
 O5 N5 C19 120.7(5) . . ?
 O5 N5 C23 119.7(5) . . ?
 C19 N5 C23 119.6(6) . . ?
 C12 N6 Ag4 137.0(5) . 6_576 ?
 C6 N7 Ag3 128.3(6) . 1_545 ?
 C16 N8 Ag1 136.7(6) . . ?
 N1 C1 C2 120.1(6) . . ?
 C1 C2 C3 120.3(6) . . ?
 C2 C3 C4 118.4(6) . . ?
 C2 C3 C6 121.8(6) . . ?
 C4 C3 C6 119.8(7) . . ?
 C5 C4 C3 119.6(6) . . ?
 N1 C5 C4 121.0(6) . . ?
 N7 C6 C3 174.3(8) . . ?
 N2 C7 C8 119.8(6) . . ?
 C7 C8 C9 119.7(6) . . ?
 C8 C9 C12 121.3(6) . . ?
 C10 C9 C8 119.4(6) . . ?
 C10 C9 C12 119.2(6) . . ?
 C11 C10 C9 118.6(6) . . ?
 N2 C11 C10 120.9(6) . . ?
 N6 C12 C9 176.3(7) . . ?
 N3 C13 C14 120.9(6) . . ?
 C15 C14 C13 118.8(6) . . ?
 C14 C15 C16 120.8(6) . . ?
 C14 C15 C17 119.5(6) . . ?
 C17 C15 C16 119.7(6) . . ?
 N8 C16 C15 177.7(7) . . ?
 C18 C17 C15 120.9(6) . . ?
 C17 C18 N3 119.4(6) . . ?
 N5 C19 C20 121.2(6) . . ?
 C19 C20 C21 120.6(6) . . ?
 C20 C21 C22 118.0(6) . . ?
 C20 C21 C24 121.8(7) . . ?
 C22 C21 C24 120.2(6) . . ?
 C23 C22 C21 120.0(6) . . ?
 C22 C23 N5 120.5(6) . . ?
 N10 C24 C21 176.2(8) . . ?
 N4 C25 C26 120.2(6) . . ?
 C25 C26 C27 119.0(6) . . ?
 C26 C27 C30 119.9(6) . . ?
 C28 C27 C26 119.6(6) . . ?
 C28 C27 C30 120.5(6) . . ?
 C29 C28 C27 119.2(6) . . ?
 N4 C29 C28 121.1(6) . . ?
 N9 C30 C27 177.8(8) . . ?
 O14 C31 C32 114.2(5) . . ?
 O15 C31 O14 130.5(5) . . ?
 O15 C31 C32 115.3(6) . . ?
 F16 C32 C31 110.6(6) . . ?
 F17 C32 F19 107.4(16) . . ?
 F17 C32 F21 110.4(14) . . ?
 F17 C32 C31 114.3(11) . . ?
 F18 C32 F16 104.8(9) . . ?
 F18 C32 F20 110.1(9) . . ?
 F18 C32 C31 115.7(6) . . ?
 F19 C32 C31 106.6(9) . . ?
 F20 C32 F16 103.4(9) . . ?
 F20 C32 C31 111.4(6) . . ?
 F21 C32 F19 105.7(14) . . ?
 F21 C32 C31 111.9(10) . . ?
 O12 C33 C34 115.5(6) . . ?
 O13 C33 O12 130.3(6) . . ?
 O13 C33 C34 114.1(6) . . ?
 F7 C34 F8 107.8(8) . . ?
 F7 C34 F9 106.0(7) . . ?
 F7 C34 C33 111.1(6) . . ?
 F8 C34 C33 114.4(6) . . ?
 F9 C34 F8 104.6(6) . . ?
 F9 C34 C33 112.4(7) . . ?
 O10 C35 C36 113.1(6) . . ?
 O11 C35 O10 130.0(6) . . ?
 O11 C35 C36 116.8(6) . . ?
 F10 C36 F12 104.1(9) . . ?
 F10 C36 F14 107.6(11) . . ?
 F10 C36 C35 111.6(7) . . ?
 F11 C36 F13 104(2) . . ?
 F11 C36 F15 114(2) . . ?
 F11 C36 C35 117(2) . . ?
 F12 C36 C35 112.4(7) . . ?
 F13 C36 C35 106.4(13) . . ?
 F14 C36 F12 107.2(10) . . ?
 F14 C36 C35 113.3(8) . . ?
 F15 C36 F13 102(2) . . ?
 F15 C36 C35 113.0(13) . . ?
 O6 C37 C38 117.8(6) . . ?
 O7 C37 O6 129.2(6) . . ?
 O7 C37 C38 113.0(6) . . ?
 F4 C38 F5 106.9(6) . . ?
 F4 C38 F6 108.3(7) . . ?
 F4 C38 C37 112.0(6) . . ?
 F5 C38 C37 110.6(6) . . ?
 F6 C38 F5 104.9(6) . . ?
 F6 C38 C37 113.7(6) . . ?
 O8 C39 O9 130.7(6) . . ?
 O8 C39 C40 114.8(6) . . ?
 O9 C39 C40 114.4(6) . . ?
 F1 C40 F2 106.1(7) . . ?
 F1 C40 C39 111.9(6) . . ?
 F2 C40 C39 111.0(7) . . ?
 F3 C40 F1 105.8(7) . . ?
 F3 C40 F2 106.7(7) . . ?
 F3 C40 C39 114.8(7) . . ?

loop_
  _diffrn_refln_index_h
  _diffrn_refln_index_k
  _diffrn_refln_index_l
  _diffrn_refln_intensity_net
  _diffrn_refln_intensity_u
 0 0 2 133.86 11.72
 0 0 3 1.31 1.96
 0 0 4 1360.02 113.31
 0 0 5 2.69 3.42
 0 0 6 10.94 4.18
 0 0 7 -3.26 4.39
 0 0 8 301.13 27.71
 0 0 9 3.52 4.3
 0 0 10 290.08 27.66
 0 0 11 3.44 5.18
 0 0 11 -3.65 5.19
 0 0 12 517.74 51.48
 0 0 12 590.11 51.77
 0 0 12 601.67 51.29
 0 0 13 1.28 5.38
 0 0 13 -1.53 6.12
 0 0 14 51.03 9.85
 0 0 14 42.56 8.71
 0 0 14 60.05 9.33
 0 0 14 71.44 10.58
 0 0 15 -5.64 6.85
 0 0 15 -3.6 6.13
 0 0 15 1.56 5.69
 0 0 16 11.73 5.4
 0 0 16 22.76 7.62
 0 0 16 2 7.05
 0 0 16 17.85 8.28
 0 0 16 18.83 7.4
 0 0 17 3.64 5.24
 0 0 17 -2.26 6.28
 0 0 17 -2.18 5.13
 0 0 17 8.69 6.85
 0 0 17 -1.86 6.18
 0 0 18 102.33 14.63
 0 0 18 95.47 15.51
 0 0 18 96.83 15.92
 0 0 18 117.98 16.29
 0 0 18 92.1 15.25
 0 0 19 -2.13 6.92
 0 0 19 -2.53 5.97
 0 0 19 -4.2 6.05
 0 0 19 -7.87 7.81
 0 0 20 50.89 11.57
 0 0 20 33.64 10.28
 0 0 20 37.6 9.46
 0 0 20 43.97 11.85
 0 0 21 -2.83 7.31
 0 0 21 4.59 5.4
 0 0 21 19.55 8.04
 0 0 22 37.29 9.61
 0 0 22 25.8 11.24
 0 0 22 35.86 10.34
 0 0 22 39.97 11.2
 0 0 23 2.98 8.58
 0 0 23 -23.03 11.22
 0 0 23 -2.86 7.97
 0 0 23 2.83 8.17
 0 0 24 78.06 14.41
 0 0 24 45.05 13.79
 0 0 24 33.49 11.97
 0 0 24 59.97 13.05
 0 0 25 3.06 9.39
 0 0 25 -5.47 8.38
 0 0 25 2.65 6.23
 0 0 26 -2.83 9.87
 0 0 26 4.57 7.41
 0 0 27 -6.69 6.64
 0 0 27 -5.06 8.21
 0 0 27 -2.17 5.6
 0 0 27 -3.92 7
 0 0 28 3.17 5.55
 0 0 28 8.71 8.58
 0 0 28 9.55 6.2
 0 0 29 7.79 5.94
 0 0 30 20.02 5.44
 0 0 31 -0.74 2.64
 0 2 0 557.6 47.52
 0 2 1 13.61 4.47
 0 2 1 10.77 3.56
 0 2 -1 12.99 3.67
 0 -2 2 61.52 6.31
 0 2 2 73.07 6.45
 0 2 2 75.67 8.08
 0 2 -2 74.15 7.99
 0 2 2 65.99 7.44
 0 2 3 2.93 2.25
 0 -2 3 0.26 2.13
 0 2 3 -2.01 3.84
 0 2 3 7.55 3.17
 0 2 -3 0.97 3.51
 0 2 4 265.11 22.02
 0 -2 4 249.86 21.93
 0 2 4 244.33 22.86
 0 -2 4 245.86 21.62
 0 2 4 252.31 21.89
 0 2 -4 233.22 22.4
 0 -2 5 12.8 3.23
 0 2 -5 9.65 3.68
 0 -2 5 15.3 3.82
 0 2 5 6.97 3.49
 0 2 6 38.82 4.21
 0 -2 6 54.09 5.93
 0 2 -6 33.91 5.68
 0 -2 6 39.73 6.1
 0 2 6 44.31 6.39
 0 -2 7 56.66 6.71
 0 2 -7 49.68 6.71
 0 -2 7 44.82 6.83
 0 2 7 46.06 7.06
 0 2 -8 42.5 6.61
 0 -2 8 63.81 7.12
 0 -2 8 51.76 7.61
 0 2 8 44.32 7.4
 0 2 -9 -0.63 3.41
 0 -2 9 5 4.31
 0 -2 9 -0.89 4.15
 0 2 9 1.83 4.66
 0 -2 10 498.8 44.03
 0 2 -10 510.94 43.41
 0 -2 10 518.51 44.73
 0 2 10 492.24 44.76
 0 2 10 459.97 44.84
 0 2 11 145.6 16.41
 0 -2 11 147.78 16.9
 0 -2 11 130.08 15.75
 0 2 11 160.07 16.58
 0 2 11 127.09 16.08
 0 -2 11 133.85 15.95
 0 -2 12 16.43 5.21
 0 2 12 21.39 7.5
 0 -2 12 18.34 6.68
 0 2 12 12.69 6
 0 -2 12 15.17 6.47
 0 -2 12 17.39 7.09
 0 2 12 18.85 6.85
 0 -2 13 1.54 5.83
 0 2 13 -1.57 5.72
 0 -2 13 10.31 6.39
 0 -2 13 -2.43 4.78
 0 2 13 4.47 6.36
 0 -2 14 11.41 6.83
 0 2 14 14.97 6.75
 0 -2 14 8.52 5.19
 0 2 14 10.45 5.6
 0 -2 14 14.89 6.58
 0 2 14 13.11 7.08
 0 -2 14 24.11 6.54
 0 -2 15 273.04 27.17
 0 2 15 251.31 28.04
 0 -2 15 257.46 28.32
 0 2 15 283.94 29.02
 0 -2 15 264.27 29.81
 0 -2 15 262.27 28.43
 0 2 15 266.28 27.4
 0 2 15 266.31 28.42
 0 -2 15 259.44 27.95
 0 -2 16 -2.07 6.15
 0 2 16 -4.15 6.16
 0 -2 16 6.17 7.01
 0 2 16 2.1 6.25
 0 -2 16 2.47 8.41
 0 -2 16 1.86 4.78
 0 -2 16 -2.14 5.96
 0 -2 16 -1.6 5.44
 0 2 16 12.1 6.53
 0 -2 16 7.91 5.88
 0 2 16 -1.78 4.96
 0 -2 17 -11.23 8.51
 0 2 17 2.25 6.7
 0 2 17 -2.28 5.88
 0 -2 17 -2.24 6.65
 0 -2 17 4.32 5.33
 0 -2 17 1.98 6.06
 0 2 17 -6.91 6.4
 0 2 17 1.93 5.56
 0 -2 17 3.48 5.48
 0 -2 17 -2.28 5.61
 0 -2 17 -1.73 5.6
 0 -2 17 -2.61 8.24
 0 -2 18 1.85 6.16
 0 -2 18 7.18 6.41
 0 -2 18 -2.28 5.61
 0 -2 18 -2.41 6.2
 0 2 18 -2.46 7.08
 0 2 18 2.59 7.2
 0 2 18 2.46 6.85
 0 -2 18 -1.85 4.13
 0 2 18 2.08 4.89
 0 -2 18 2.09 6.21
 0 -2 18 2.73 8.84
 0 2 18 2.42 7.19
 0 -2 18 -2.41 6.21
 0 2 19 262.39 32.04
 0 2 19 279.58 32.9
 0 -2 19 275.63 30.74
 0 2 19 280.55 30.97
 0 -2 19 307.48 32.74
 0 2 19 285.08 32.33
 0 -2 19 344.17 32.74
 0 2 20 86.16 14.59
 0 -2 20 56.46 12.51
 0 2 20 70.18 15.27
 0 -2 20 56.12 12.16
 0 2 20 76.55 12.9
 0 2 20 53.89 12.21
 0 -2 20 88.72 13.45
 0 2 20 85.77 15.06
 0 -2 21 16.63 8.35
 0 2 21 27.72 9.76
 0 -2 21 27.09 9.77
 0 -2 21 12.73 7
 0 2 21 13.7 8.5
 0 2 21 23.93 7.66
 0 -2 21 3.09 12.21
 0 2 21 3.16 10.85
 0 2 21 20.52 10.76
 0 -2 22 -2.8 7.51
 0 2 22 5.6 8.33
 0 2 22 4.85 6.24
 0 2 22 8.16 7.56
 0 2 22 -8.84 7.89
 0 -2 22 4.85 6.75
 0 -2 23 304.48 34.98
 0 2 23 396.31 39.15
 0 -2 23 378.53 38.27
 0 -2 23 288.14 35.94
 0 2 23 328.95 36.95
 0 -2 23 350.92 38.52
 0 2 23 337.68 38.64
 0 2 23 350.3 36.11
 0 2 24 22.14 9.56
 0 -2 24 48 11.78
 0 -2 24 37.36 10.63
 0 2 24 15.94 8.99
 0 -2 24 42.06 11.89
 0 2 24 18.51 10.82
 0 -2 24 56.43 11.78
 0 -2 25 -2.82 11.09
 0 2 25 5.8 9.65
 0 -2 26 4.84 6.97
 0 2 26 2.31 6.19
 0 -2 26 -2.26 6.92
 0 2 26 2.25 6.25
 0 -2 26 -7.72 9.36
 0 2 26 -7.94 8.34
 0 -2 26 4.77 6.13
 0 2 27 95.85 15.09
 0 -2 27 112.92 16.22
 0 2 27 95.38 16.36
 0 -2 27 142.41 18.03
 0 -2 27 116.02 16.13
 0 2 28 29.64 7.65
 0 -2 28 37.91 8.31
 0 -2 28 24.73 8.49
 0 2 28 27.4 9.18
 0 -2 28 29.23 7.53
 0 -2 29 -1.33 5.23
 0 -2 29 2.91 4.45
 0 2 29 1.26 4.29
 0 -2 30 3.53 3.66
 0 -2 30 3.21 4.06
 0 4 0 2495.81 214.89
 0 4 0 2669.27 215.49
 0 4 1 1246.12 107.59
 0 4 -1 1273.93 107.99
 0 4 1 1289.78 107.86
 0 4 2 -1.79 5.54
 0 4 2 0.88 4.45
 0 4 -2 -0.98 4.95
 0 4 3 12.29 5.55
 0 4 3 13.76 5.06
 0 4 -3 6.04 4.63
 0 4 4 1397.23 119.03
 0 4 -4 1309.02 118.87
 0 4 4 1486.63 118.55
 0 4 5 1425.7 122.13
 0 4 -5 1447.95 122.16
 0 4 6 1.1 5.8
 0 4 -6 -1.1 5.32
 0 -4 6 5.03 3.36
 0 4 -7 -12.55 5.7
 0 -4 7 1.25 3.21
 0 4 -8 508.06 46.8
 0 -4 8 554.59 45.4
 0 4 8 503.47 44.09
 0 -4 9 1337.59 107.24
 0 4 -9 1285.26 108.54
 0 4 9 1249.82 107.76
 0 -4 9 1195.66 107.2
 0 -4 10 0.97 3.53
 0 4 -10 -1.27 4.33
 0 -4 10 -0.9 3.99
 0 4 10 -2.38 4.69
 0 4 10 -1.01 3.45
 0 4 11 84.62 13.18
 0 -4 11 105.47 13.23
 0 4 11 120.13 13
 0 4 11 118.91 13.75
 0 4 11 93.33 13.71
 0 -4 11 101.74 12.86
 0 -4 11 127.41 13.11
 0 4 -11 122.07 13.8
 0 -4 11 138.69 16.51
 0 -4 12 479.7 42.38
 0 -4 12 476.59 45.44
 0 4 12 486.98 43.13
 0 4 12 404.95 42.58
 0 -4 12 467.75 42.91
 0 4 13 454.03 38.86
 0 -4 13 467.64 43.32
 0 -4 13 453.12 40.1
 0 4 13 413.5 40.46
 0 4 13 422.62 40.8
 0 -4 13 363.95 40
 0 -4 13 436.5 41.99
 0 -4 14 21.6 8.14
 0 -4 14 37.63 7.35
 0 4 14 29.78 6.65
 0 -4 14 53.78 9.78
 0 4 14 20.49 7.05
 0 -4 14 30.33 7.89
 0 4 14 24.3 5.63
 0 4 14 31.02 7.63
 0 4 15 30.79 9.14
 0 -4 15 30.74 8.98
 0 -4 15 42.29 9.57
 0 4 15 25.92 8.38
 0 4 15 39.92 6.22
 0 -4 15 37.53 8.2
 0 -4 15 33.13 10.78
 0 4 15 43.19 7.18
 0 4 15 31.4 6.99
 0 4 15 37.33 8.27
 0 4 16 150.19 17.79
 0 4 16 136.09 19.02
 0 -4 16 139.65 16.6
 0 -4 16 133.77 17.83
 0 4 16 131.35 17.95
 0 -4 16 134.29 18.19
 0 -4 16 158.55 20.15
 0 4 16 94.89 16.81
 0 4 16 118.3 15.14
 0 4 17 134.2 17.45
 0 -4 17 125.27 18.55
 0 4 17 118.91 18.54
 0 4 17 111.39 17.96
 0 -4 17 128.33 17.98
 0 4 17 119.6 17.3
 0 -4 17 84.68 16.47
 0 4 17 147.09 15.68
 0 -4 17 134.31 16.26
 0 -4 17 103.89 18.83
 0 -4 18 -2.7 6.67
 0 4 18 6.74 5.79
 0 4 18 13.15 9.58
 0 -4 18 12.53 8.54
 0 4 18 5.34 7.16
 0 4 18 1.39 4.97
 0 -4 18 9.95 10.46
 0 -4 18 2.4 6.91
 0 4 18 2.42 6.25
 0 -4 18 -2.9 7.15
 0 -4 18 7.12 5.3
 0 -4 19 9.92 7.4
 0 4 19 10.07 7.74
 0 4 19 13.78 10.26
 0 -4 19 -2.62 9.57
 0 4 19 2.33 6.05
 0 4 19 13.86 8.27
 0 -4 19 20.67 8.8
 0 -4 19 2.77 7.16
 0 -4 19 30.09 12.69
 0 4 20 45.2 12.87
 0 4 20 38.23 9.89
 0 -4 20 41.92 12.23
 0 -4 20 42.78 10.5
 0 4 20 61.52 12.54
 0 -4 20 62.89 14.88
 0 -4 20 64.8 13.14
 0 4 20 42.69 12.78
 0 4 21 33.79 10.83
 0 4 21 47.98 9.93
 0 -4 21 47.09 10.85
 0 4 21 23.03 9.68
 0 -4 21 12.53 8.11
 0 -4 21 44.71 12.47
 0 4 21 -2.87 12.02
 0 -4 21 8.17 10.48
 0 -4 22 -2.68 7.71
 0 4 22 5.66 9.16
 0 -4 22 5.37 6.62
 0 4 22 -4.98 7.64
 0 -4 22 7.31 6.53
 0 4 22 2.36 5.82
 0 4 22 -2.74 8.39
 0 -4 23 38.03 10.49
 0 4 23 30.72 10.01
 0 4 23 40.8 9.93
 0 4 23 40.66 11.15
 0 -4 23 53.91 12.65
 0 -4 24 11.94 7.77
 0 -4 24 16.22 8.11
 0 -4 24 8.47 5.92
 0 4 24 4.34 5.63
 0 4 24 -2.35 7.02
 0 -4 25 80.29 14.29
 0 -4 25 82.87 13.45
 0 4 25 71.67 12.98
 0 -4 25 70.76 13.18
 0 -4 25 56.69 11.66
 0 -4 26 21.52 7.43
 0 -4 26 -2.14 6.38
 0 -4 27 36.02 8.01
 0 -4 27 25.36 7.79
 0 -4 28 1.29 4.39
 0 -4 28 7.26 6.48
 0 -4 29 69.38 8.23
 0 -4 29 46.53 8.12
 0 6 -3 -1.64 5.46
 0 6 3 1.52 4.92
 0 6 -4 88.69 13.5
 0 6 4 97.95 12.99
 0 6 4 78 12.37
 0 6 -5 189 19.73
 0 6 5 152.58 18.19
 0 6 5 135.98 18.44
 0 6 -6 52.44 9.66
 0 -6 6 42.61 6.62
 0 6 6 27.88 7.58
 0 6 6 60.78 9.87
 0 6 7 10.87 5.66
 0 -6 7 1.76 2.87
 0 6 -7 -1.8 6.41
 0 -6 7 7.54 3.72
 0 6 7 1.75 6.36
 0 6 8 1.56 4.64
 0 -6 8 11.59 7.19
 0 6 8 6.6 3.39
 0 6 -8 3.71 5.18
 0 6 9 7.79 4.69
 0 6 9 8.84 3.8
 0 -6 9 16.22 7.27
 0 6 9 7.66 4.16
 0 -6 9 12.18 6.96
 0 6 10 96.79 14.04
 0 6 10 107.41 12.88
 0 6 10 122.62 13.21
 0 -6 10 135.93 18.46
 0 -6 10 117.84 16.49
 0 6 10 115.64 12.8
 0 -6 10 128 16.52
 0 6 10 113.49 15.74
 0 6 11 79.83 10.92
 0 6 11 59.52 8.41
 0 6 11 60.23 8.41
 0 -6 11 60.43 11.51
 0 6 11 53.17 8.14
 0 -6 11 58.09 13
 0 6 11 50.55 10.27
 0 -6 11 72.21 12.29
 0 -6 12 18.95 7.73
 0 -6 12 13.34 7.98
 0 6 12 7.71 4.43
 0 6 12 12.9 4.54
 0 6 12 14.31 4.12
 0 6 12 5.06 5.1
 0 6 12 9.36 5.97
 0 -6 13 17.33 7.82
 0 -6 13 16.81 7.8
 0 6 13 1.14 3.81
 0 6 13 14.55 6.06
 0 6 13 3.11 3.2
 0 6 13 7.79 6.32
 0 6 13 3.43 3.53
 0 -6 14 5.14 7
 0 -6 14 20.49 9.06
 0 6 14 26.33 8.2
 0 6 14 15.2 4.76
 0 6 14 13.6 5.91
 0 -6 15 12.13 8.8
 0 6 15 6.29 5.94
 0 6 15 20.53 7.71
 0 6 15 17.87 4.98
 0 -6 16 3.11 8.02
 0 6 16 6.43 5.96
 0 6 16 1.2 3.69
 0 -6 17 5.96 7
 0 -6 17 6.31 8.12
 0 6 17 -2.21 6.14
 0 6 17 -2.39 3.55
 0 -6 18 86.61 15.71
 0 6 18 62.72 12.91
 0 6 18 89.92 10.85
 0 -6 19 -3.61 10.05
 0 6 19 15.64 7.44
 0 -6 19 3.09 7.97
 0 -6 19 5.9 7.29
 0 6 20 30.56 8.08
 0 -6 20 20.06 9.04
 0 -6 20 27.36 11.85
 0 -6 21 -2.73 6.42
 0 -6 21 18.98 11.28
 0 -6 22 25.53 10.58
 0 -6 22 29.31 8.11
 0 -6 23 25.27 8.05
 0 -6 23 37.78 10.5
 0 -6 23 31.7 8.01
 0 -6 23 32.96 8.95
 0 -6 24 58.25 10.58
 0 -6 24 36.61 8.31
 0 -6 24 31.39 9.18
 0 -6 24 46.83 9.95
 0 -6 25 7.19 6.13
 0 -6 25 2.55 4.66
 0 -6 25 4.37 5.31
 0 -6 26 2.71 3.75
 0 -6 26 1.47 4.9
 0 -6 27 39.19 7.4
 0 8 0 97.13 10.77
 0 8 0 89.32 11.84
 0 8 0 76.15 13.8
 0 8 0 52.68 13.2
 0 8 -1 267.51 24.3
 0 8 1 241.41 24.24
 0 8 1 262.63 28.87
 0 8 -1 246.39 28.68
 0 8 -1 249.69 25.1
 0 8 1 252.84 25.19
 0 8 -1 260.37 28.07
 0 8 1 221.71 27.08
 0 8 2 19.91 7.73
 0 8 -2 17.01 6.91
 0 -8 2 18.95 8
 0 8 -2 9.28 3.95
 0 8 2 8.57 4.1
 0 8 -2 25.58 9.94
 0 8 2 6.85 8.33
 0 8 -2 1.21 6.12
 0 8 2 -5.11 6.39
 0 8 -3 428.82 42.09
 0 8 3 390.9 41.98
 0 -8 3 436.9 42.68
 0 8 3 426.78 39.59
 0 8 -3 394.49 38.96
 0 8 -3 452.46 43.61
 0 8 3 375.38 42.04
 0 8 3 471.98 39.19
 0 8 -4 28.73 10.19
 0 8 4 23.06 9.38
 0 8 4 13.33 7.59
 0 8 -4 29.1 8.66
 0 8 4 31.84 6.81
 0 8 -4 32.01 6.9
 0 -8 4 18.1 10.09
 0 -8 4 38.93 8.68
 0 8 4 36.49 6.46
 0 8 5 291.64 27.92
 0 8 5 319.68 28.31
 0 -8 5 273.75 31.4
 0 8 -5 250.98 30.12
 0 8 5 259.34 30.56
 0 -8 5 284.46 31.09
 0 8 5 297.76 31.93
 0 8 -5 298 32.36
 0 8 6 6.6 6.75
 0 8 -6 4.07 5.25
 0 8 6 8.84 4.7
 0 8 -6 1.01 3.75
 0 8 6 -1.21 4.23
 0 -8 6 16.92 8.24
 0 8 -6 7.48 8.5
 0 8 6 -2.35 6.99
 0 -8 6 6.96 5.73
 0 8 7 199.44 19.95
 0 8 7 193.36 20.09
 0 -8 7 234.45 24.98
 0 -8 7 205.73 23.89
 0 8 7 165.69 22.33
 0 8 -7 139.05 20.55
 0 8 -7 201.14 24.74
 0 8 8 12.97 4.95
 0 8 8 6.4 4.59
 0 -8 8 5.14 6.64
 0 -8 8 15.42 8.12
 0 8 8 8.62 5.58
 0 8 -8 -1.99 4.93
 0 8 -8 5.19 8.43
 0 -8 9 115.46 18.14
 0 8 9 125.18 17.03
 0 8 9 120.39 18.78
 0 8 9 111.38 14.73
 0 8 9 143.97 15.45
 0 8 -9 137.34 20.17
 0 -8 10 120.01 18
 0 8 10 139.71 17.32
 0 8 10 87.62 15.86
 0 8 10 113.62 14.47
 0 8 -10 133.84 20.31
 0 8 10 129.13 14.59
 0 8 11 139.52 15.21
 0 8 11 115.36 14.93
 0 8 11 127.32 17.81
 0 -8 11 106.7 18.39
 0 8 12 128.07 15.61
 0 8 12 152.03 16.4
 0 8 12 116.25 17.77
 0 -8 12 153.9 21.19
 0 8 13 106.52 13.1
 0 8 13 101.69 13.68
 0 -8 13 132.15 19.36
 0 8 14 95 14.22
 0 8 14 92.87 11.7
 0 8 14 72.05 10.5
 0 -8 14 69.72 15.33
 0 -8 14 61.84 14.32
 0 8 15 132.37 15.58
 0 -8 15 120.6 19.53
 0 8 15 143.69 18.64
 0 -8 15 134.53 20.45
 0 -8 16 177.64 25.52
 0 8 16 217.48 21.89
 0 -8 16 221.05 26.85
 0 -8 17 11.44 8.08
 0 -8 17 19.47 8.38
 0 8 17 17.27 5.37
 0 -8 17 21.55 12.02
 0 -8 18 70.54 16.69
 0 8 18 88.92 11.73
 0 -8 19 24.66 12.02
 0 -8 19 17.42 8.44
 0 8 19 18.48 5.05
 0 8 19 23.79 5.98
 0 -8 20 165.86 21.79
 0 -8 20 125.7 17.88
 0 8 20 104.15 12.89
 0 8 20 145.64 14.64
 0 -8 21 -4.1 6.29
 0 -8 21 -2.4 8.38
 0 -8 21 -5.37 5.96
 0 8 21 -1.86 3.46
 0 -8 22 26.83 7.88
 0 -8 22 40.06 10.41
 0 -8 22 41.78 9.45
 0 -8 22 33.87 8.11
 0 8 22 49.08 6.27
 0 -8 23 8.8 4.7
 0 -8 23 9.01 5.02
 0 -8 23 2.95 5.61
 0 -8 24 76.48 10.17
 0 -8 24 69.16 9.36
 0 10 0 247.69 23
 0 10 0 164.51 25.96
 0 10 0 204.41 21.65
 0 10 0 245.84 23.94
 0 10 -1 60.43 9.11
 0 10 1 45.75 8.68
 0 10 1 30.77 11.53
 0 10 -1 51.68 14.09
 0 10 1 49.47 7.99
 0 10 1 44.39 9.35
 0 10 -1 55.46 9.54
 0 10 -2 17.51 5.82
 0 10 2 31.52 7.31
 0 10 2 38.69 11.41
 0 10 -2 31.97 10.54
 0 10 2 19.08 5.37
 0 10 2 22.89 7.6
 0 10 3 88.2 11.63
 0 10 3 70.93 10.59
 0 10 -3 71.47 9.94
 0 10 -3 75.24 13.06
 0 10 3 67.99 13.16
 0 10 3 78.73 10.21
 0 10 3 51.81 13.3
 0 10 -3 41.13 12.53
 0 10 4 112.23 13.57
 0 10 4 77.5 11.87
 0 10 -4 83.03 11.02
 0 10 4 87.56 14.53
 0 10 -4 75.64 13.41
 0 10 4 94.81 11.92
 0 10 -4 88.97 16.89
 0 10 5 19.67 6.63
 0 10 -5 23.54 5.61
 0 10 5 15.64 5.79
 0 10 -5 13.38 7.19
 0 10 5 19.77 7.94
 0 10 5 18.1 5.8
 0 10 -5 14.91 9.26
 0 10 6 22.65 6.78
 0 10 6 14.55 6.89
 0 10 -6 6.48 6.16
 0 10 6 19.94 6.24
 0 10 6 18.47 5.55
 0 10 -6 26.86 10.5
 0 10 7 133.95 15.43
 0 10 7 91.55 16.52
 0 10 -7 110.15 16.38
 0 10 7 137.18 18.31
 0 10 7 95.26 14
 0 10 7 146.98 15.05
 0 10 -7 118.87 18.91
 0 10 8 80.91 12.01
 0 10 8 72.79 11.45
 0 10 8 84.4 14.91
 0 10 8 105.9 12.65
 0 10 9 8.33 5.01
 0 10 9 1.35 5.73
 0 10 9 14.89 6.01
 0 10 9 21.73 8.45
 0 -10 9 11.62 6.95
 0 10 10 2.7 4.02
 0 -10 10 2.35 5.8
 0 10 10 -2.34 6.51
 0 10 10 2.95 5.26
 0 10 10 -6.71 4.89
 0 10 11 67.86 13.21
 0 -10 11 105.91 15.3
 0 -10 12 4.64 7.12
 0 10 12 4.34 5.82
 0 -10 13 40.26 9.85
 0 10 13 48.12 8.48
 0 10 13 37.05 9.03
 0 10 13 38.48 7.4
 0 10 14 7.89 5.54
 0 -10 14 12.76 7.42
 0 10 14 1.17 3.82
 0 -10 15 3.99 6.03
 0 10 15 12.03 4.52
 0 10 15 18.54 5.77
 0 10 16 13.68 5.12
 0 -10 16 -2.66 8.39
 0 10 16 3.99 3.82
 0 10 16 9.07 4.5
 0 -10 16 9.21 5.67
 0 10 17 15.36 4.87
 0 -10 17 2.39 8.01
 0 10 17 15.84 4.52
 0 10 17 15.12 4.51
 0 -10 17 8.32 5.63
 0 -10 18 35.59 9.99
 0 10 18 31.15 5.45
 0 -10 18 27.87 7.11
 0 10 18 42.53 6.49
 0 10 19 1.45 3.27
 0 -10 19 -1.77 6.71
 0 -10 20 1.22 4.78
 0 10 20 3.15 2.6
 0 -10 21 1.79 3.45
 0 12 0 0.95 3.22
 0 12 0 -4.15 6.17
 0 12 1 17.61 4.93
 0 12 -1 16.32 4.65
 0 12 1 20.92 8.21
 0 12 2 118.44 13.48
 0 12 2 116.54 12.56
 0 12 2 125.43 17.2
 0 12 3 74.58 9.76
 0 12 3 82.86 13.54
 0 12 3 65.47 8.61
 0 12 4 8.14 7.41
 0 12 4 0.84 3.18
 0 12 5 7.94 6.27
 0 12 5 2.58 3.27
 0 12 6 123.05 14.68
 0 12 6 61.09 8.83
 0 12 7 125.54 15.7
 0 -12 7 82.18 15.16
 0 12 7 108.08 11.91
 0 12 -8 -1.33 4.32
 0 12 8 1.76 5.22
 0 -12 8 -6.23 7.87
 0 12 8 5.23 3.37
 0 12 9 8.24 6
 0 -12 9 4.03 6.86
 0 12 9 -0.86 3.31
 0 12 10 108.19 13.59
 0 -12 10 78.89 14
 0 12 10 98.46 11.06
 0 12 11 151.54 15.35
 0 12 12 -2.67 3.74
 0 12 12 -0.73 3.02
 0 12 13 14.94 4.11
 0 12 13 10.46 3.25
 0 -12 13 8.52 4.81
 0 12 14 52.45 6.51
 -1 -1 31 1.55 3.21
 -1 1 30 34.67 6.74
 -1 -1 30 30.12 6.81
 -1 -1 29 -1.31 5.23
 -1 1 29 5.92 4.92
 -1 -1 29 1.58 4.7
 -1 1 28 8.66 7.58
 -1 -1 28 10.66 8.42
 -1 -1 28 8.56 6.28
 -1 -1 28 3.86 6.61
 -1 1 28 14.74 7.02
 -1 1 27 2.52 8.36
 -1 -1 27 12.4 9.58
 -1 -1 27 2.07 5.76
 -1 1 27 -1.75 5.81
 -1 1 27 6.51 6.65
 -1 -1 27 6.74 7.65
 -1 1 27 2.14 6.15
 -1 -1 27 -4.3 7.65
 -1 -1 26 52.77 13
 -1 1 26 16.9 10.58
 -1 1 26 35.89 9.75
 -1 -1 26 73.7 12.82
 -1 1 26 76.27 12.58
 -1 -1 26 47.97 11.13
 -1 -1 26 24.19 9.25
 -1 1 26 33.7 9.88
 -1 -1 25 21.06 11.95
 -1 1 25 27.44 12.31
 -1 1 25 45.71 11.64
 -1 -1 25 43.85 11.5
 -1 -1 25 21.03 8.96
 -1 1 25 49.7 11.17
 -1 -1 24 3.16 9.7
 -1 1 24 -3.2 9.53
 -1 -1 24 2.79 7.77
 -1 1 24 7.83 7.27
 -1 -1 24 11.55 9.12
 -1 1 24 8.55 7.94
 -1 1 24 2.76 7.11
 -1 -1 24 8.31 7.71
 -1 1 23 2.94 7.58
 -1 1 23 5.47 7.05
 -1 -1 23 8.65 8.57
 -1 1 23 2.38 5.3
 -1 -1 23 -6.47 9.32
 -1 1 23 -3.27 9.73
 -1 -1 23 -2.84 7.6
 -1 1 23 -5.65 8.66
 -1 -1 22 223.86 25.76
 -1 1 22 154.81 21.98
 -1 1 22 236.83 26.15
 -1 1 22 192.61 25.43
 -1 -1 22 138.98 22.57
 -1 1 22 198.06 24.78
 -1 -1 21 -9.45 11.23
 -1 1 21 -9.56 12.07
 -1 1 21 8.3 7.7
 -1 -1 21 2.77 7.14
 -1 1 21 2.92 7.82
 -1 1 21 4.67 5.49
 -1 1 21 -2.77 7.12
 -1 -1 21 -2.18 4.58
 -1 -1 21 4.48 6.45
 -1 1 20 158.63 22.28
 -1 -1 20 168.81 20.54
 -1 1 20 170.6 20.77
 -1 -1 20 114.37 20.38
 -1 1 20 172.75 22.81
 -1 -1 20 209.67 22.03
 -1 1 20 158.67 23.59
 -1 1 19 4.51 7.11
 -1 -1 19 2.05 6.65
 -1 -1 19 -2.13 5.49
 -1 1 19 2.57 7.14
 -1 1 19 2.12 5.47
 -1 -1 19 2.01 5.17
 -1 -1 19 5.91 5.67
 -1 -1 19 15.09 8.57
 -1 1 19 -5.03 6.48
 -1 1 18 70.09 13.22
 -1 1 18 65.54 11.39
 -1 -1 18 62.32 10.78
 -1 -1 18 90.27 12.65
 -1 1 18 82.62 13.35
 -1 -1 18 42.78 10.03
 -1 -1 18 60.23 11.91
 -1 1 18 82.67 14.12
 -1 -1 18 67.66 11.27
 -1 1 18 77.45 13.48
 -1 -1 18 58.64 12.17
 -1 -1 17 -2.17 6.65
 -1 1 17 -8.68 6.85
 -1 1 17 5.92 6.55
 -1 -1 17 -1.78 5.93
 -1 1 17 2.25 6.02
 -1 -1 17 -6.68 6.41
 -1 -1 17 1.92 5.16
 -1 -1 17 1.75 4.88
 -1 1 17 1.84 4.92
 -1 -1 17 -1.77 5.1
 -1 -1 17 -2.46 8.37
 -1 1 16 172.83 19.49
 -1 -1 16 159.32 18.39
 -1 1 16 170.76 20.2
 -1 -1 16 174.49 19.82
 -1 -1 16 193.55 20.59
 -1 -1 16 139.1 19.11
 -1 1 16 153.21 19.58
 -1 -1 16 115.15 19.47
 -1 1 16 142.12 18.93
 -1 -1 16 162.45 19.72
 -1 1 16 138.44 18.1
 -1 1 15 48.67 10.48
 -1 -1 15 55.63 10.49
 -1 -1 15 54.11 9.29
 -1 1 15 39.99 9.94
 -1 -1 15 63.31 10.46
 -1 -1 15 72.46 13.3
 -1 1 15 62.71 11.28
 -1 -1 15 39.08 9.6
 -1 1 14 147.33 17.12
 -1 -1 14 132.49 16.7
 -1 -1 14 142.28 16.09
 -1 -1 14 115.42 17.35
 -1 1 14 139.43 16.57
 -1 -1 14 131.27 16.55
 -1 1 14 132.68 16.58
 -1 -1 14 110.67 16.24
 -1 -1 13 12.39 5.87
 -1 -1 13 13.37 6.45
 -1 1 13 19.18 6.63
 -1 -1 13 16.07 8.48
 -1 1 13 15.25 6.01
 -1 -1 13 12.08 6.46
 -1 1 12 210.27 20.83
 -1 -1 12 183.73 20.18
 -1 -1 12 183.16 20.09
 -1 1 12 197.1 20.03
 -1 -1 12 189.6 19.49
 -1 1 12 161.99 19.53
 -1 -1 12 176.89 19.77
 -1 1 11 823.24 68.7
 -1 1 11 707.68 68.58
 -1 -1 11 789.86 68.97
 -1 -1 11 809.93 68.78
 -1 1 11 795.31 68.72
 -1 -1 10 10.97 5.31
 -1 1 10 10.11 5.33
 -1 -1 9 459.72 41.86
 -1 1 9 482.07 42.19
 -1 1 8 904.85 76.96
 -1 -1 8 892.39 76.9
 -1 -1 8 904.96 76.53
 -1 1 7 453.07 41.35
 -1 -1 7 492.13 41.48
 -1 -1 7 459.85 41.02
 1 1 -7 484.61 40.25
 -1 -1 6 122.62 13.12
 -1 1 6 118.26 13.06
 1 1 -6 135.12 12.08
 -1 -1 6 143.8 12.79
 -1 -1 5 654.05 56.46
 -1 1 5 688.63 56.58
 -1 -1 5 673.68 56.26
 1 1 -5 655.69 55.94
 -1 -1 4 1493.11 126.79
 -1 1 4 1574.39 126.9
 -1 1 4 1528.39 126.59
 -1 -1 4 1544.44 126.57
 -1 -1 4 1590.23 126.65
 -1 1 4 1498.8 126.08
 1 1 -4 1481.45 126.57
 -1 1 3 530.78 45.05
 -1 -1 3 532.13 45.01
 -1 1 3 581.26 44.89
 -1 -1 3 585.23 44.88
 -1 1 3 473.9 44.62
 1 1 -3 518.99 45.04
 -1 -1 3 566.07 44.9
 -1 1 3 514.4 45.32
 -1 -1 2 239.93 21.73
 -1 1 2 244.41 21.76
 -1 1 2 255.21 21.62
 -1 -1 2 276.51 21.65
 1 1 -2 259.19 22.05
 -1 1 2 267.1 22.24
 1 1 -1 131.57 12.2
 -1 1 1 143.62 12.24
 1 1 0 443.79 37.38
 1 1 1 162 14.65
 1 1 1 178.52 14.35
 1 -1 1 167.6 14.34
 1 1 1 159.31 14.69
 1 -1 2 308.39 25.66
 1 1 2 303.52 25.93
 1 -1 2 307.22 25.96
 1 1 2 302.07 26.26
 1 1 3 105.44 9.54
 1 -1 3 109 9.77
 1 1 3 123.14 10.3
 1 -1 3 103.63 10.16
 1 -1 4 1.11 2.88
 1 1 4 4.1 3.23
 1 -1 4 6.71 2.54
 1 1 4 3.65 1.61
 1 1 4 4.49 1.89
 1 1 5 96.48 10.43
 1 -1 5 107.88 10.61
 1 -1 5 101.96 9.95
 1 1 6 1365.93 114.08
 1 -1 6 1334.86 113.99
 1 -1 6 1375.32 113.64
 1 1 7 311.52 29.02
 1 -1 7 331.76 29.02
 1 1 8 12.6 5.1
 1 -1 8 8.59 4.53
 -1 1 -8 16.75 3.08
 1 1 9 512.82 45.03
 1 -1 9 510.47 44.9
 -1 1 -9 500.68 43
 1 1 10 2906.36 243.31
 1 -1 10 2891.25 243.26
 -1 1 -10 2914.61 240.91
 1 1 11 1919.04 155.35
 1 1 11 1719.57 155.13
 1 -1 11 1832.92 155.21
 1 1 11 1850.99 155.59
 1 -1 11 1853.09 155.43
 1 1 12 8.41 5.79
 1 -1 12 16.68 6.52
 1 -1 12 14.48 6.34
 1 1 12 3.98 5.83
 1 -1 12 15.41 5.33
 1 1 12 12.34 6.09
 1 -1 12 12.3 5.74
 1 -1 13 169.12 21.2
 1 1 13 214.73 22
 1 -1 13 191.16 21.43
 1 -1 13 225.5 21.1
 1 1 13 187.92 21.08
 1 -1 14 398.87 41.58
 1 -1 14 425.61 41.18
 1 1 14 453.91 41.5
 1 1 14 388.35 41.16
 1 -1 14 435.03 41.41
 1 -1 14 435.47 41.27
 1 -1 14 465.16 40.77
 1 1 14 438.13 40.93
 1 -1 15 222 28.83
 1 -1 15 298.77 28.85
 1 1 15 286.73 29.07
 1 -1 15 280.75 28.69
 1 1 15 284.91 28.37
 1 -1 15 273.14 27.68
 1 -1 15 285.89 29.04
 1 1 15 240.35 28.33
 1 -1 16 -1.63 5.15
 1 1 16 -3.64 6.04
 1 -1 16 5.67 5.44
 1 -1 16 4.11 6.66
 1 1 16 -4.11 6.99
 1 1 16 5.24 4.86
 1 -1 16 -4.18 6.6
 1 1 16 -2.11 6.27
 1 -1 16 -4.01 8.03
 1 1 16 -2.02 7.05
 1 -1 17 61.37 12.9
 1 1 17 81.79 13.4
 1 -1 17 77.71 12.07
 1 -1 17 71.51 12.78
 1 1 17 60.42 12.02
 1 -1 17 66.54 11.17
 1 -1 17 74.72 11.76
 1 1 17 88.08 13.82
 1 1 17 73.98 11.79
 1 -1 17 82.05 13.31
 1 1 17 69.01 12.86
 1 -1 17 62.06 11.52
 1 1 17 61.07 12.4
 1 -1 17 66.43 11.88
 1 -1 18 107.44 14.97
 1 1 18 110.99 16.33
 1 -1 18 81.93 14.87
 1 -1 18 73.88 14.65
 1 1 18 89.5 15.42
 1 1 18 92.07 14.27
 1 -1 18 95.71 14.58
 1 1 18 106.83 16.07
 1 -1 18 131.83 15.9
 1 1 18 122.16 17.55
 1 -1 18 99.71 16.03
 1 -1 19 59.4 11.24
 1 1 19 39.88 11.64
 1 -1 19 68.44 12.8
 1 -1 19 51.49 11.33
 1 1 19 59.26 11.97
 1 -1 19 49.64 10.01
 1 1 19 63.18 11.39
 1 1 19 76.3 14.07
 1 -1 19 58.91 11.67
 1 1 20 28.05 9.37
 1 -1 20 19.43 8.31
 1 1 20 5.42 7.6
 1 -1 20 -2.71 8.12
 1 1 20 17.25 8.6
 1 -1 20 18.08 7.19
 1 -1 20 15.13 7.07
 1 1 20 4.58 5.98
 1 1 20 16.47 8.47
 1 -1 20 14.91 8.13
 1 -1 21 6.6 6.94
 1 1 21 -2.96 7.94
 1 -1 21 2.92 8.4
 1 1 21 -2.81 7.82
 1 1 21 9.48 6.1
 1 -1 21 2.81 7.24
 1 1 21 -2.81 7.53
 1 1 22 19.25 7.69
 1 -1 22 23.55 10.49
 1 1 22 39.5 10.29
 1 -1 22 28.6 10.42
 1 1 22 37.14 10.41
 1 1 22 17.95 9.16
 1 1 23 2.84 7
 1 -1 23 5.69 7.63
 1 1 23 -3.28 11.42
 1 -1 23 -3.24 10.2
 1 -1 23 2.91 8.37
 1 1 23 8.28 7.68
 1 -1 23 -2.97 7.64
 1 1 23 -5.91 7.61
 1 1 24 38.52 10.6
 1 -1 24 46.92 11.57
 1 -1 24 59.77 14.02
 1 1 24 57.38 14.96
 1 1 24 49.87 12.22
 1 -1 24 41.95 11.71
 1 1 24 62.74 13.17
 1 -1 24 46.01 12.38
 1 -1 25 5.95 8.87
 1 1 25 15.09 10.05
 1 -1 25 2.71 7.29
 1 -1 26 7.14 6.86
 1 1 26 16.59 7.89
 1 1 26 5.54 9.44
 1 -1 26 2.73 8.62
 1 -1 26 -2.36 6.58
 1 1 26 8.48 7.06
 1 1 26 2.44 7.02
 1 -1 26 2.48 6.41
 1 1 27 10.44 5.86
 1 -1 27 9.69 8.48
 1 1 27 7.37 8.98
 1 1 27 -1.76 5.76
 1 -1 27 14.33 8.09
 1 1 27 23.51 7.98
 1 -1 27 10.99 6.78
 1 -1 28 18.59 8.94
 1 1 28 27.25 9.2
 1 -1 28 25.36 7.47
 1 1 28 14.42 6.45
 1 -1 28 11.24 5.92
 1 -1 29 -1.67 6.1
 1 -1 29 -1.29 4.8
 1 1 29 -2.88 5.36
 1 -1 29 10.66 5.43
 1 -1 30 -0.82 3.45
 1 -1 30 -3.43 4.74
 1 1 30 -1.05 3.97
 1 -1 31 12.72 3.79
 -1 -3 30 35.11 5.95
 -1 -3 30 34.18 6.05
 -1 -3 29 5.06 4.28
 -1 -3 29 19.22 6
 -1 -3 28 1.66 5.07
 -1 -3 28 -1.64 5.18
 -1 3 28 -1.34 4.97
 -1 -3 27 9.86 7.84
 -1 -3 27 12.05 6.78
 -1 -3 27 13.82 7.28
 -1 3 27 20.81 7.49
 -1 3 26 10.1 6.79
 -1 -3 26 10.06 7.25
 -1 -3 26 20.46 8.84
 -1 3 26 12.51 7.34
 -1 -3 26 32.15 10.98
 -1 3 26 14.38 8.79
 -1 -3 26 4.65 6.78
 -1 3 25 23.86 8.48
 -1 -3 25 17.92 8.67
 -1 3 25 37.43 11.87
 -1 -3 25 32.25 8.63
 -1 3 25 15.95 7.56
 -1 -3 25 6.82 7.16
 -1 -3 24 56.91 12.49
 -1 3 24 52.09 12.1
 -1 -3 24 69.13 14.46
 -1 3 24 83.57 15.73
 -1 -3 24 72.69 14.45
 -1 3 24 61.06 11.49
 -1 3 23 12.06 8.8
 -1 -3 23 34.74 10.86
 -1 -3 23 27.16 9.11
 -1 3 23 33.41 10.03
 -1 3 23 2.62 7.68
 -1 -3 23 10.43 7.14
 -1 -3 23 25.58 7.88
 -1 3 23 30.74 9.9
 -1 3 22 -18.44 11.43
 -1 -3 22 2.95 10.06
 -1 -3 22 12.91 7.45
 -1 3 22 17.23 9.32
 -1 -3 22 2.68 8.91
 -1 3 22 2.69 8.73
 -1 3 22 14.47 7.83
 -1 -3 22 18.34 7.44
 -1 -3 21 34.85 10.13
 -1 3 21 53.94 11.12
 -1 3 21 23.12 9.94
 -1 -3 21 41.06 9.51
 -1 -3 21 47.24 10.67
 -1 3 21 50.45 11.37
 -1 -3 20 284.18 34.68
 -1 3 20 307.27 35.44
 -1 3 20 332.67 37.46
 -1 -3 20 334.39 36.65
 -1 -3 20 324.09 35.56
 -1 -3 20 368.11 39.44
 -1 3 20 350 36.76
 -1 -3 20 362.3 34.44
 -1 3 20 291.36 34.37
 -1 -3 19 1.94 5.76
 -1 -3 19 -5.48 9.97
 -1 3 19 11.36 8.96
 -1 -3 19 10.23 6.86
 -1 3 19 4.51 6.49
 -1 3 19 10.99 8.67
 -1 -3 19 9.5 5.58
 -1 3 19 -12.76 7.35
 -1 -3 19 5.07 7.05
 -1 -3 19 18.91 11.23
 -1 -3 18 80.14 15.33
 -1 3 18 72.4 15.55
 -1 -3 18 65.01 13.45
 -1 3 18 92.08 14.99
 -1 -3 18 84.76 13.39
 -1 3 18 70.53 14.19
 -1 -3 18 106.95 13.84
 -1 -3 18 95.57 15.29
 -1 3 18 81.09 13.09
 -1 -3 18 49.15 14.67
 -1 3 17 198.2 22.1
 -1 -3 17 189.09 21.04
 -1 3 17 179.23 22.38
 -1 -3 17 209.96 25.59
 -1 -3 17 157.95 21.74
 -1 3 17 149.4 22.21
 -1 -3 17 172.74 22.67
 -1 -3 17 214.08 22.81
 -1 -3 16 832.83 75.27
 -1 3 16 755.48 76.44
 -1 -3 16 754.73 76.26
 -1 3 16 842.39 77.51
 -1 3 16 893.92 73.94
 -1 -3 16 892.74 76.97
 -1 -3 16 828.75 79.47
 -1 -3 16 910.81 78.52
 -1 3 16 848.8 76.22
 -1 -3 16 888.94 77.03
 -1 3 15 -1.92 5.93
 -1 -3 15 7.41 6.21
 -1 3 15 10.29 5.31
 -1 -3 15 15.79 7.16
 -1 -3 15 13.46 5.72
 -1 -3 15 13.54 6.48
 -1 -3 14 392.94 39.85
 -1 3 14 438.81 40.52
 -1 -3 14 437.65 41.58
 -1 -3 14 402.5 38.8
 -1 -3 13 512.25 51.54
 -1 3 13 614.04 52.63
 -1 -3 13 607.92 51.43
 -1 3 13 529.29 50.8
 -1 -3 13 595.86 53.67
 -1 -3 12 799.7 73.12
 -1 3 12 793.25 73.43
 -1 -3 12 850.11 73.62
 -1 3 12 841.27 73.77
 -1 -3 12 801.49 72.48
 -1 -3 12 936.44 73.27
 -1 -3 12 821.2 75.02
 -1 -3 11 61.05 9.38
 -1 3 11 61.06 9.56
 -1 -3 11 65.45 8.84
 -1 3 11 63.86 10
 -1 -3 11 66.07 10.1
 -1 -3 11 71.82 9.26
 -1 -3 11 48.35 10.26
 -1 -3 10 220.41 20.94
 1 3 -10 212.32 21.03
 -1 -3 10 208.28 21.34
 -1 3 10 216.91 21.78
 -1 -3 10 216.23 23.16
 -1 -3 9 57.8 8.71
 -1 3 9 50.27 8.64
 -1 -3 9 73.24 8.66
 1 3 -9 80.52 9.02
 -1 -3 8 597.78 53.56
 -1 3 8 676.41 54.07
 1 3 -8 607.35 53.9
 -1 -3 8 601.79 53.22
 -1 3 7 48.65 6.89
 -1 -3 7 50.28 6.9
 -1 3 7 41.16 4.85
 -1 -3 7 54.47 6.56
 1 3 -7 57.51 7.85
 -1 3 6 -1.14 3.74
 -1 -3 6 1.59 3.12
 -1 3 6 -1.76 5.1
 1 3 -6 4.01 4.26
 -1 -3 6 0.99 2.99
 -1 -3 5 82.99 9.19
 -1 3 5 106.63 11.3
 -1 3 5 92.86 9.98
 1 3 -5 99.32 10.85
 -1 3 4 393.98 36.21
 -1 3 4 401 35.47
 1 3 -4 421.18 36.25
 -1 3 3 184.88 16.28
 -1 3 3 144.11 15.35
 1 3 -3 154.46 15.76
 -1 3 2 54.67 7.94
 -1 3 2 50.64 6.94
 1 3 -2 47.64 7.31
 -1 3 1 41.5 6.94
 -1 3 1 40.38 6.59
 1 3 -1 52.56 7.12
 1 3 0 7.24 4.56
 1 3 0 3.31 3.75
 -1 3 0 -1.36 4.28
 1 3 1 38.43 6.67
 -1 3 -1 32.05 6.18
 1 3 1 38.9 6.05
 1 -3 2 362.22 30.98
 1 3 2 446.78 33.34
 -1 3 -2 341.96 32.94
 1 3 2 377.97 32.89
 1 3 3 72.04 7.1
 1 -3 3 73.12 7.06
 1 3 3 84.33 9.51
 -1 3 -3 59.23 8.84
 1 3 3 73.76 8.64
 1 -3 4 327.51 27.82
 1 3 4 329.94 27.95
 1 3 4 324.14 29.4
 -1 3 -4 291.8 29.06
 1 3 5 92.07 9.41
 1 -3 5 103.75 9.4
 1 3 5 75.44 10.6
 -1 3 -5 77.56 10.19
 1 -3 5 87.8 8.99
 1 3 6 76.45 8.74
 1 -3 6 71.27 8.42
 -1 3 -6 63.54 9.33
 1 -3 6 84.86 8.25
 1 -3 7 132.74 13.28
 1 3 7 129.32 13.38
 1 3 7 117.48 11.16
 -1 3 -7 132.89 13.98
 1 -3 7 140.84 12.93
 1 3 7 150.43 12.11
 -1 3 -8 65.07 9
 1 -3 8 64.97 8.29
 1 3 8 73.38 9.38
 1 -3 8 77.14 9.23
 1 -3 9 2.17 3.68
 -1 3 -9 2.86 3.82
 1 -3 9 0.92 4.16
 1 3 9 0.95 4.42
 -1 3 -10 86.77 10.32
 1 -3 10 85.1 9.95
 1 -3 10 72.64 10.28
 1 3 10 68.48 10.64
 1 3 11 692.48 61.08
 1 -3 11 679.46 60.74
 1 -3 11 684.89 60.03
 1 -3 11 661.78 60.86
 1 3 11 666.83 61.05
 1 3 11 630.37 60.31
 1 -3 11 684.34 59.94
 -1 3 -11 795.77 60.59
 1 -3 12 93.09 12.89
 1 3 12 102.15 13.1
 1 3 12 87.29 11.84
 1 -3 12 107.35 14.37
 1 -3 12 78.12 10.89
 1 3 12 88.66 12.74
 1 3 13 9.73 5.65
 1 -3 13 -3.14 5.83
 1 -3 13 -3.99 5.74
 1 -3 13 -1.21 4.23
 1 3 13 -1.41 5.22
 1 3 14 298.96 31
 1 -3 14 285.67 30.61
 1 -3 14 346.24 30.05
 1 -3 14 323.52 32.48
 1 3 14 290.89 30.75
 1 -3 14 261.82 30.11
 1 -3 15 634.31 55.38
 1 -3 15 610.22 56.25
 1 3 15 547.79 54.6
 1 -3 15 588.51 54.68
 1 -3 15 561.68 53.15
 1 -3 15 649.3 55.2
 1 3 15 594.85 55.01
 1 3 15 527.75 54.98
 1 3 15 594.19 54.34
 1 3 15 616.09 52.04
 1 -3 15 548.67 54.68
 1 3 15 547.97 54.8
 1 -3 16 157.67 20.9
 1 -3 16 144.7 19.89
 1 3 16 124.1 19.19
 1 3 16 187.26 18.13
 1 -3 16 171.23 20.31
 1 3 16 164.56 17.25
 1 -3 16 153.79 20.55
 1 3 16 160.17 20.35
 1 -3 16 129.58 19.02
 1 3 16 169.83 19.82
 1 -3 16 188.36 19.23
 1 3 16 155.4 20.5
 1 3 17 -4.62 8.59
 1 -3 17 -2.23 7.23
 1 3 17 3.76 4.57
 1 3 17 9.98 8.08
 1 -3 17 15.32 8.48
 1 -3 17 1.68 5.16
 1 -3 17 -2.86 10.64
 1 -3 17 4.81 6.19
 1 -3 17 2.21 5.92
 1 3 17 8.22 5.71
 1 -3 17 -4.65 8.46
 1 3 17 2.33 7.74
 1 -3 18 291.75 30.39
 1 -3 18 308.37 33.21
 1 -3 18 301.1 34.43
 1 3 18 282.44 28.52
 1 -3 18 293.11 31.92
 1 -3 18 254.27 31.22
 1 3 18 262.99 31.56
 1 3 18 279.76 30.86
 1 3 18 305.17 32.95
 1 -3 18 329.44 33.04
 1 3 19 67.71 13.28
 1 -3 19 67.26 12.93
 1 -3 19 65.81 10.97
 1 -3 19 73.76 13.54
 1 3 19 58.48 12.63
 1 -3 19 54.03 14.17
 1 -3 19 70.29 13.42
 1 3 19 48.32 11.23
 1 -3 20 62.25 10.63
 1 3 20 39.03 13.75
 1 -3 20 34.68 12.19
 1 -3 20 61.09 12.61
 1 3 20 37.41 11.36
 1 3 20 43.03 10.89
 1 -3 20 32.04 10.64
 1 3 20 61.98 11.58
 1 -3 21 21.28 7.7
 1 3 21 8.74 6.9
 1 -3 21 8.12 6.72
 1 3 21 5.45 7.35
 1 3 21 7.29 6.3
 1 -3 22 309.13 31.01
 1 -3 22 253.72 31.58
 1 3 22 295.14 32.87
 1 3 22 271.22 31.43
 1 -3 22 257.63 29.76
 1 -3 22 228.26 29.69
 1 3 22 248.79 30.12
 1 3 22 235.09 28.85
 1 3 23 117 18.81
 1 -3 23 92.18 16.89
 1 3 23 100.3 17.48
 1 -3 23 101.53 15.65
 1 3 23 104.7 16.99
 1 -3 23 75.45 15.29
 1 3 23 106.39 15.34
 1 -3 23 96.56 16.82
 1 -3 24 13.68 8.54
 1 3 24 25.67 10.07
 1 -3 24 22.24 9.38
 1 -3 24 18.7 8.8
 1 -3 25 10.08 8.38
 1 3 25 -5.26 7.82
 1 3 25 4.49 6.02
 1 -3 25 6.71 6.65
 1 3 25 -2.37 7.48
 1 -3 25 4.94 7.34
 1 3 26 130.93 18.63
 1 -3 26 141.33 18.65
 1 -3 26 137.27 18.6
 1 3 26 126.02 17.46
 1 -3 26 110.27 17.31
 1 -3 27 22.97 8.44
 1 3 27 21.91 8.52
 1 3 27 24.04 7.61
 1 -3 27 7.6 6.19
 1 -3 27 25.58 7.62
 1 -3 28 -3.13 4.79
 1 -3 28 3.22 4.79
 1 -3 29 11.97 5
 1 -3 29 4.9 4.6
 1 -3 30 23.36 4.7
 1 -3 30 8.57 3.76
 -1 -5 29 0.76 2.83
 -1 -5 28 20.37 4.87
 -1 -5 28 15.41 5.28
 -1 -5 27 48.55 8.51
 -1 -5 27 57.46 9.85
 -1 -5 26 4.76 6.02
 -1 -5 26 -1.89 5.62
 -1 -5 25 4.97 5.92
 -1 -5 25 3.86 7.04
 -1 -5 25 1.89 5.98
 -1 -5 25 2.2 6.55
 -1 -5 24 24.7 9.43
 -1 -5 24 38.08 9.25
 -1 -5 24 56.21 10.67
 -1 -5 24 24.75 8.99
 -1 -5 22 32.18 9.85
 -1 5 22 44.37 10.29
 -1 -5 21 28.11 9.23
 -1 -5 21 60.19 15.07
 -1 5 21 46.06 10.09
 -1 -5 20 23.06 9.74
 -1 5 20 14.03 7.17
 -1 -5 19 136.43 19.6
 -1 5 19 116.45 17.05
 -1 -5 18 46.15 11.64
 -1 5 18 34.16 9.64
 -1 -5 18 36.3 13.85
 -1 -5 17 12.07 9.28
 -1 -5 17 13.07 7.81
 -1 5 17 6.58 3.81
 -1 5 17 13.18 6.57
 -1 -5 16 26.26 8.72
 -1 5 16 10.44 6.27
 -1 -5 16 10.13 6.58
 -1 5 16 7.58 4.19
 -1 -5 15 50.29 12.65
 -1 5 15 80.72 12.27
 -1 -5 15 80.2 13.28
 -1 5 15 58.93 8.47
 -1 -5 15 55.36 10.05
 -1 5 14 100.74 12.25
 -1 5 14 103.08 14.4
 -1 -5 14 125.27 14.5
 -1 5 14 118.18 14.88
 -1 -5 14 104.25 16.31
 -1 -5 14 79.71 16.11
 -1 -5 13 37.2 7.35
 -1 -5 13 33.51 7.24
 -1 5 13 36.18 8.18
 -1 -5 13 28.54 8.27
 -1 5 13 27.37 5.61
 -1 -5 13 42.65 10.56
 -1 5 13 32.46 7.87
 -1 5 13 32.6 6.19
 -1 -5 12 12.99 5.46
 -1 -5 12 8.29 6.31
 -1 -5 12 14.16 8.34
 -1 5 12 9.36 5.48
 -1 5 12 24.32 5.05
 -1 5 12 10.73 4.32
 -1 -5 12 30.34 8.21
 -1 5 12 14.16 4.59
 -1 -5 12 25.73 5.92
 -1 5 12 25.58 6.35
 -1 -5 11 93.66 14.21
 -1 -5 11 93.65 12.23
 -1 5 11 99.74 13.3
 -1 -5 11 121.5 16.32
 -1 -5 11 95.57 14.48
 -1 5 11 101.08 12.39
 -1 5 10 109.32 13.59
 -1 -5 10 101.16 15.72
 -1 -5 10 125.54 13.63
 -1 5 10 117.59 15.11
 -1 -5 9 199.74 19.84
 -1 5 9 169.63 19.96
 -1 -5 9 213.12 19.71
 -1 -5 8 70.1 9.06
 -1 -5 8 58.12 8.55
 -1 -5 7 124.27 12.77
 -1 5 7 91 12.99
 -1 -5 7 119.78 12.36
 -1 5 6 48.13 8.84
 1 5 -6 77.87 10.58
 -1 -5 6 60.61 7.82
 -1 5 5 53.66 9.83
 1 5 -5 29.66 7.7
 -1 5 5 44.03 7.79
 -1 5 4 55.57 10.36
 1 5 -4 64.68 9.87
 -1 5 4 53.19 8.93
 -1 5 3 110.92 15.02
 1 5 -3 131.58 15.2
 -1 5 3 135.32 14.73
 -1 5 2 466.36 44.82
 1 5 -2 474.33 44.9
 -1 5 2 537.62 45.21
 1 5 -1 22.45 7.42
 -1 5 1 15.12 7.18
 1 5 -1 12.36 5.8
 -1 5 1 2.44 5.29
 1 5 0 225.43 25.57
 -1 5 0 286.18 26.24
 -1 5 0 262.37 26.08
 1 5 0 279.62 26.12
 1 5 1 6.75 6.85
 -1 5 -1 -1.11 6.6
 1 5 1 2.38 4.78
 -1 5 -1 5.07 5.5
 1 5 2 994.44 84.97
 1 5 2 948.32 84.85
 -1 5 -2 1004 85.55
 1 5 3 42.31 8.19
 -1 5 -3 34.5 7.52
 1 5 4 144.49 15.85
 1 5 4 140.45 16.14
 -1 5 -4 131.87 16.51
 1 5 5 4.87 4.46
 1 5 5 -1.31 5.42
 -1 5 -5 13.88 5.85
 -1 5 -6 528.03 50.05
 1 -5 6 573.13 47.68
 1 5 6 522.93 49.36
 1 5 7 1.25 4.35
 1 -5 7 2.13 3.25
 1 5 8 18.87 5.36
 1 -5 8 19.54 4.44
 1 5 9 710.11 67.92
 1 -5 9 764.63 65.9
 1 -5 9 796.78 65.78
 1 5 9 738.9 66.95
 1 5 10 232.1 25.14
 1 5 10 238.97 24.29
 1 5 10 219.8 23.06
 1 -5 10 232.86 22.57
 1 -5 10 222.68 22.19
 1 5 11 49.58 8.4
 1 5 11 42.03 8.71
 1 5 11 51.81 10.05
 -1 5 -11 51.09 9.18
 1 -5 11 59.71 10.74
 1 5 12 20.18 5.13
 1 5 12 8.21 6.02
 1 5 12 5.39 6.71
 1 -5 12 4.22 5.48
 1 5 12 11.21 5.67
 1 5 12 3.75 3.03
 1 -5 12 9.68 7.87
 1 -5 13 43.63 10.8
 1 5 13 17.11 6.18
 1 5 13 33.1 8.34
 1 -5 13 24.59 8.59
 1 5 13 49.94 7.15
 1 5 13 39.98 6.38
 1 5 13 33.07 7.82
 1 -5 14 29.78 9.96
 1 5 14 45.67 7.68
 1 5 14 20.3 7.41
 1 -5 14 28.25 8.2
 1 5 14 29.05 6.11
 1 5 14 25.2 5.59
 1 5 14 39.42 8.72
 1 5 15 58.04 8.34
 1 5 15 48.72 9.98
 1 5 15 43.41 8.43
 1 5 15 41.41 7.28
 1 -5 15 41.89 10.31
 1 5 15 58.25 10.13
 1 -5 15 51.11 12.22
 1 5 16 3.17 3.43
 1 5 16 -2.13 5.01
 1 -5 16 14.77 7.92
 1 5 16 4.5 5.11
 1 -5 17 25.57 9.43
 1 -5 17 18.25 9.54
 1 5 17 27.55 5.72
 1 5 17 22.35 7.88
 1 5 18 62.37 11.48
 1 -5 18 28.32 13.23
 1 -5 18 71.07 14.58
 1 -5 18 72.51 13.62
 1 5 19 58.79 11.8
 1 -5 19 67.23 14
 1 5 20 72.92 13.05
 1 -5 20 80.77 17.27
 1 -5 20 72.5 14.78
 1 -5 20 92.65 15.52
 1 -5 21 19.71 9.17
 1 -5 21 3.17 9.46
 1 5 21 11.52 6.48
 1 -5 22 2.68 8.2
 1 -5 23 13.83 7.28
 1 -5 23 -2.39 7.32
 1 -5 24 29.01 8.21
 1 -5 24 16.49 8.31
 1 -5 24 29.04 10.34
 1 -5 24 17.69 7.57
 1 -5 25 16.15 7.34
 1 -5 25 6.64 5.83
 1 -5 25 4.29 6.98
 1 -5 26 1.48 4.79
 1 -5 26 -3.66 5.93
 1 -5 27 5.63 4.04
 1 -5 27 5.96 4.85
 1 -5 28 1.12 3.73
 -1 -7 26 4.91 3.95
 -1 -7 25 101.05 13.12
 -1 -7 25 106.53 12.67
 -1 -7 24 28.54 7.43
 -1 -7 24 21.74 7.21
 -1 -7 24 37.73 8.59
 -1 -7 23 13.87 6.33
 -1 -7 23 5.77 6.15
 -1 -7 23 23.08 8.4
 -1 -7 22 43.86 13.24
 -1 -7 22 40.54 9.4
 -1 7 22 36.35 6.25
 -1 -7 21 147.46 22.49
 -1 -7 21 174.16 21.07
 -1 7 21 147.91 16.45
 -1 -7 20 101.06 19.05
 -1 -7 19 -3.52 11.39
 -1 -7 19 2.82 7.56
 -1 -7 18 87.99 16.58
 -1 7 18 101.14 14.33
 -1 -7 18 87.74 15.81
 -1 7 18 89.24 11.5
 -1 -7 18 85.39 18.79
 -1 7 17 118.41 17.32
 -1 -7 17 169.99 22.26
 -1 -7 17 142.88 21.13
 -1 7 17 125.06 15.58
 -1 7 17 169.86 17.75
 -1 7 16 60.04 9.39
 -1 -7 16 51.02 12.91
 -1 7 15 53.84 8.82
 -1 -7 15 49.7 12.33
 -1 -7 14 103.46 17.05
 -1 7 14 84.64 11.72
 -1 7 14 114.9 13.09
 -1 7 14 102.76 15.06
 -1 -7 13 14.79 9.25
 -1 7 13 28.85 6.02
 -1 7 13 20.58 5.8
 -1 7 13 21.46 7.37
 -1 -7 12 114.04 19.23
 -1 7 12 173.53 16.41
 -1 7 12 119.86 17.35
 -1 7 12 124.42 15.07
 -1 -7 11 144.51 19.12
 -1 -7 11 139.32 19.54
 -1 7 11 120.61 16.33
 -1 7 11 138.32 17.74
 -1 7 11 117.65 14.47
 -1 7 11 124.19 14.63
 -1 7 10 155.07 18.61
 -1 7 10 132.85 16.26
 -1 -7 10 166.69 21.04
 -1 -7 10 146.88 19.9
 -1 7 10 164.18 16.83
 -1 7 9 145.27 18.96
 -1 -7 9 168.15 21.34
 -1 7 9 163.32 17.38
 -1 7 9 163.41 17.27
 -1 -7 9 139.08 20.2
 -1 -7 9 174.08 20.87
 -1 7 8 67.84 9.19
 1 7 -8 54.76 10.4
 -1 7 8 48.81 9.89
 -1 -7 8 74.24 12.12
 -1 7 8 65.99 9.08
 -1 -7 8 60.81 12.36
 -1 -7 8 58.93 12.16
 -1 7 7 389.39 40.8
 1 7 -7 404.39 40.43
 -1 -7 7 455.07 42.7
 -1 -7 7 441.28 42.61
 -1 7 7 393.29 41.96
 -1 7 7 417.76 38.57
 -1 7 7 452.28 38.95
 -1 7 6 49.32 7.57
 -1 7 6 49.39 11.15
 1 7 -6 72.24 12.64
 -1 7 6 39.39 7.39
 -1 -7 6 45.65 9.87
 -1 -7 6 79.42 12.12
 1 7 -6 69.19 10.13
 -1 7 6 28.43 9.17
 1 7 -5 227.4 24.09
 -1 7 5 217.51 24.31
 -1 -7 5 180.88 22.66
 -1 7 5 197.38 23.11
 1 7 -5 193.02 22.51
 -1 7 5 202.15 20.27
 -1 -7 5 214.66 23.7
 1 7 -4 67.44 14.12
 -1 7 4 104.9 15.13
 -1 7 4 137.28 12.81
 1 7 -4 84.05 13.69
 -1 7 4 134.43 15.99
 -1 -7 4 111.74 15.47
 -1 7 3 230.01 26.04
 1 7 -3 193.96 25.09
 1 7 -3 243.71 25.57
 -1 7 3 250.65 25.95
 -1 7 3 242.85 22.66
 -1 7 2 -1.07 4.64
 1 7 -2 1.78 4.59
 -1 7 2 -1.87 5.56
 -1 7 2 -1.93 6.25
 1 7 -2 1.83 6.38
 1 7 -1 131.59 17.74
 1 7 -1 164.17 19.29
 -1 7 1 158.43 19.15
 1 7 0 38.23 8.83
 1 7 0 43.87 10.12
 -1 7 0 45.59 10.57
 -1 7 0 42.92 10.12
 1 7 1 -5.52 5.96
 1 7 1 7.36 6.56
 -1 7 -1 1.9 7.06
 -1 7 -1 7.9 6.23
 1 7 2 5.56 5.52
 1 7 2 5.58 6.33
 -1 7 -2 1.91 6.52
 -1 7 -2 -2 6.12
 1 7 3 44.81 9.69
 -1 7 -3 68.76 11.02
 1 7 3 30.13 8.59
 -1 7 -3 42.59 10.5
 1 7 4 26.25 7.9
 1 7 4 45.92 10.45
 -1 7 -4 35.45 10.12
 1 7 4 37.43 6.51
 -1 7 -4 30.8 8.28
 -1 7 -5 52.26 10.47
 1 -7 5 58.36 10.69
 1 7 5 42.8 7.47
 1 7 5 65.77 10.75
 -1 7 -5 42.16 11.17
 1 7 5 60.55 10.82
 -1 7 -6 27.74 8.42
 1 7 6 28.48 6.17
 1 -7 6 18.9 7.53
 1 7 6 7.98 7.02
 1 7 6 22.55 7.06
 1 7 7 13.12 6.47
 1 7 7 13.09 4.85
 1 -7 7 13.14 7.18
 1 -7 8 70.7 12.98
 1 7 8 67.21 11.55
 1 7 8 56.4 8.88
 1 7 8 72.12 9.6
 -1 7 -8 57.94 10.62
 1 7 9 293.47 27.25
 1 -7 9 275.83 31.34
 1 -7 9 311.1 31.4
 1 7 9 240.17 28.43
 1 7 9 277.21 26.99
 1 7 10 16.58 7.25
 1 7 10 20.33 9.19
 1 -7 10 24.14 9.06
 1 7 10 22.24 6.95
 1 7 10 16.79 5.23
 1 7 10 23.2 6.01
 1 7 11 44.53 8.32
 1 -7 11 50.48 13.01
 1 7 11 62.86 8.96
 1 7 11 64.6 8.6
 1 7 11 57.16 10.98
 1 7 12 57.69 8.56
 1 -7 12 46.75 12.13
 1 7 12 49.87 10.76
 1 7 12 55.4 8.76
 1 7 13 229.18 23.06
 1 -7 13 247.66 28.75
 1 7 13 229.09 22.64
 1 7 13 191.13 24.93
 1 7 14 -3.47 4.55
 1 -7 14 3.1 7.64
 1 7 14 2.27 6.08
 1 -7 14 2.96 7.63
 1 7 14 -2.58 5.08
 1 -7 15 40.95 12.22
 1 7 15 62.16 11.74
 1 -7 15 48.06 12.14
 1 7 15 51.63 8.55
 1 -7 16 150.79 21.05
 1 7 16 134.88 15.82
 1 -7 17 115.54 19.07
 1 7 17 120.98 13.81
 1 -7 17 98.82 17.52
 1 -7 18 27.33 9.9
 1 7 18 34.08 6.73
 1 -7 18 26.37 9.58
 1 -7 18 28.97 13.15
 1 -7 19 17.4 8.96
 1 -7 19 3.4 10.18
 1 -7 19 19.76 9.22
 1 -7 20 46.88 13.09
 1 -7 21 -2.8 8.31
 1 -7 21 2.47 6.35
 1 -7 22 9.66 8.72
 1 7 22 24.56 5.02
 1 -7 22 18.93 7.79
 1 -7 22 6.67 6.55
 1 -7 23 43.75 9.45
 1 -7 23 33.2 8.88
 1 -7 23 25.26 7.98
 1 -7 24 32.68 8.13
 1 -7 24 44.36 8.71
 1 -7 25 4.96 4.33
 1 -7 25 2.19 4.31
 1 -7 26 9.71 4.18
 -1 -9 23 91.59 11.06
 -1 -9 22 7.67 4.89
 -1 -9 21 -1.5 4.32
 -1 -9 21 -1.05 3.59
 -1 -9 21 7.36 6.97
 -1 9 21 4.57 2.83
 -1 -9 20 15.72 6.95
 -1 9 20 12.78 4.04
 -1 -9 20 7.9 5.55
 -1 -9 20 22.1 9.2
 -1 9 19 144.53 15.3
 -1 -9 19 185.07 19.99
 -1 9 19 150.83 15.95
 -1 -9 19 132.71 17.24
 -1 -9 19 155.35 21.26
 -1 -9 18 10.84 6.58
 -1 -9 18 19.96 10.89
 -1 9 18 14.83 4.99
 -1 9 18 13.14 4.52
 -1 9 18 29.05 6.07
 -1 -9 17 4.68 6.97
 -1 -9 17 6.24 10.12
 -1 9 17 1.32 4.19
 -1 9 17 6.4 5.05
 -1 9 17 5.63 3.85
 -1 9 16 3.66 4.17
 -1 -9 16 2.49 5.85
 -1 -9 16 -3.36 10.29
 -1 9 16 5.51 4.92
 -1 9 14 41.69 10.35
 -1 9 14 49.65 8.89
 -1 -9 14 77.76 13.65
 -1 -9 14 64.93 13.31
 -1 9 14 52.46 9.43
 -1 9 13 -4.55 6.35
 -1 -9 13 10.94 8.15
 -1 9 13 8.25 5.04
 -1 -9 13 13.72 8.18
 -1 9 13 16.84 6.36
 -1 -9 12 93.58 14.95
 -1 9 12 69.91 12.84
 1 9 -12 77.18 14.83
 -1 9 12 69.84 10.48
 -1 9 12 54.21 10.18
 -1 -9 12 55.24 12.21
 -1 9 12 51.27 9.28
 -1 -9 11 207.56 27.27
 -1 9 11 216.25 26.84
 -1 -9 11 246.19 28.43
 -1 9 11 236.32 24.68
 -1 9 11 260.29 24.53
 -1 9 11 226.3 23.92
 1 9 -11 216.36 28.53
 -1 -9 10 10.99 8.43
 -1 9 10 9.31 6.01
 -1 9 10 7.02 4.58
 -1 9 10 1.4 5.34
 1 9 -10 14.19 10.35
 -1 -9 9 64.96 13.25
 -1 9 9 60.83 9.68
 -1 9 9 59.81 9.5
 1 9 -9 54.1 13.53
 -1 9 9 46.29 9.77
 -1 9 8 1.41 4.7
 -1 9 8 1.53 5.21
 -1 9 8 1.37 5.1
 1 9 -8 -5.68 10.12
 -1 -9 8 -2.52 7.02
 -1 -9 7 60.34 11.97
 -1 9 7 43.99 9.26
 -1 9 7 61.92 9.59
 -1 9 7 64.38 12.36
 1 9 -7 55.35 10.77
 1 9 -7 56.41 13.38
 -1 9 7 53.83 8.94
 -1 9 6 7.52 5.74
 -1 -9 6 2.62 8.05
 1 9 -6 15.39 4.68
 -1 9 6 1.4 4.21
 1 9 -6 13.07 6.31
 -1 9 6 14.58 8.11
 1 9 -6 11.18 9.54
 -1 9 6 9.21 4.64
 -1 9 5 11.93 5.5
 -1 -9 5 10.24 7.42
 1 9 -5 15.97 4.57
 -1 9 5 5.52 4.78
 -1 9 5 7.38 7.81
 1 9 -5 6.67 6.46
 -1 9 5 5.28 6.85
 1 9 -5 11.05 9.67
 -1 9 5 15.42 5.72
 -1 9 4 14.81 6.63
 -1 -9 4 14.97 8.11
 -1 9 4 15.01 5.21
 1 9 -4 7.06 4.42
 -1 9 4 -2.48 6.68
 1 9 -4 11.32 6.33
 -1 9 4 10.6 8.61
 1 9 -4 5.45 10.15
 -1 9 4 5 4.21
 -1 9 3 5.89 5.65
 1 9 -3 16.87 6.07
 -1 -9 3 12.14 6.81
 1 9 -3 8.08 8.53
 -1 9 3 7.98 8.43
 1 9 -3 4.83 4.01
 -1 9 3 14.78 5.54
 -1 9 3 14.94 8.53
 1 9 -3 13.82 8.26
 -1 9 3 15.79 5.26
 -1 9 2 64.57 13.44
 1 9 -2 95.96 14.67
 1 9 -2 104.55 12.93
 -1 9 2 89.3 12.46
 1 9 -2 113.75 12.32
 -1 9 2 96.52 12.06
 -1 9 2 80.27 15.51
 1 9 -2 82.46 15.44
 -1 9 2 90.65 11.36
 1 9 -2 77.93 10.65
 -1 9 1 9.89 7.8
 1 9 -1 4.75 6.37
 1 9 -1 2.84 4.96
 -1 9 1 1.46 5.21
 1 9 -1 2.53 4.1
 -1 9 1 7.8 4.74
 1 9 -1 -7.88 8.95
 -1 9 1 2.7 8.02
 1 9 -1 7.49 3.83
 -1 9 1 3.41 3.89
 -1 9 0 2.45 6.81
 1 9 0 2.41 7.15
 1 9 0 4.28 4.97
 -1 9 0 -1.45 5.29
 1 9 0 1.29 3.71
 -1 9 0 1.28 3.79
 -1 9 0 2.73 8.1
 1 9 0 -2.6 7.73
 1 9 0 2.22 3.79
 -1 9 0 -2.19 3.55
 -1 9 -1 9.69 7.04
 1 9 1 21.89 8.9
 1 9 1 25.82 7.21
 -1 9 -1 8.69 4.79
 -1 9 -1 6.26 4.65
 1 9 1 15.75 5.34
 1 9 1 2.58 7.48
 -1 9 -1 11.05 9.68
 -1 9 -1 17.93 4.67
 1 9 1 6.91 4.13
 1 9 2 12.23 7.31
 -1 9 -2 7.17 6.92
 1 9 2 7.21 5.52
 -1 9 -2 10.12 5.53
 1 9 2 5.34 4.61
 -1 9 -2 6.12 4.43
 -1 9 -2 22.4 11.04
 1 9 2 15.37 8.55
 1 9 2 14.29 4.75
 -1 9 -3 -4.71 7.01
 1 9 3 7.35 6.32
 1 9 3 4.35 5.61
 1 9 3 1.36 4.52
 -1 9 -3 9.55 4.71
 -1 9 -3 5.68 9.9
 1 9 3 7.66 8.05
 1 9 3 7.37 4.39
 1 9 4 -2.45 6.31
 -1 9 -4 2.32 5.72
 1 9 4 1.46 4.61
 1 9 4 -2.75 4.57
 -1 9 -4 -1.16 4.14
 1 9 4 -10.18 8.46
 -1 9 -4 -2.88 9.34
 1 9 4 2.53 3.99
 1 9 5 2.44 6.53
 -1 9 -5 -2.28 6.33
 1 9 5 -1.48 4.78
 1 9 5 4.17 4.26
 -1 9 -5 -1.12 3.54
 -1 9 -5 14.63 10.43
 1 9 5 -5.08 8.01
 1 9 5 -1.3 4.63
 -1 9 -6 11.19 6.23
 1 9 6 -2.41 6.94
 1 9 6 7.98 5.24
 1 9 6 5.96 4.97
 1 9 6 2.81 4.19
 -1 9 -6 -2.96 9.86
 1 -9 7 48.16 11.7
 -1 9 -7 56.93 11.21
 1 9 7 66.38 12.25
 1 9 7 57.28 9.81
 1 9 7 42.09 9.05
 1 9 7 53.6 9.08
 -1 9 -7 71.96 16.07
 1 9 8 -1.52 5.07
 1 -9 8 5.26 7.05
 1 9 8 -1.38 4.7
 -1 9 -8 9.06 11.67
 1 9 8 -1.41 4.33
 1 9 9 99.92 14.19
 1 -9 9 130.14 18.9
 -1 9 -9 124.21 20.66
 1 9 9 138.31 15.27
 1 9 10 47.27 8.77
 1 -9 10 55.09 12.63
 -1 9 -10 39.24 13.72
 1 9 10 56.21 9.55
 -1 9 -11 17.93 12.4
 1 9 11 29 9.29
 1 9 11 32.72 6.98
 1 -9 11 36.05 10.78
 1 -9 11 28.13 9.65
 1 9 11 25.24 7.31
 -1 9 -12 8.79 8.71
 1 9 12 2.77 4.25
 1 9 12 -3.96 4.71
 1 -9 12 2.77 7.42
 1 9 12 7.13 7.5
 1 -9 12 -2.82 7.85
 1 9 13 57.2 9.45
 1 -9 13 49.33 12.47
 1 9 13 60.58 9.09
 1 9 13 72 12.28
 1 -9 13 47.72 12.21
 1 -9 14 -5.36 8.22
 1 -9 14 -5.51 6.79
 1 9 14 -1.32 4.48
 1 9 14 -1.51 5.51
 1 9 14 17.98 7.83
 1 9 15 23.54 8.06
 1 -9 15 8.01 7.8
 1 9 16 -1.39 5.08
 1 -9 16 -2.55 6.84
 1 -9 16 2.47 6.1
 1 9 16 7.08 4.12
 1 9 17 71.85 9.96
 1 -9 17 74.15 12.68
 1 9 17 75.21 10.23
 1 9 17 58.27 8.83
 1 -9 17 54.98 14.87
 1 9 18 2.05 3.73
 1 -9 18 -2.14 5.27
 1 9 18 -2.35 4.01
 1 -9 18 -2.77 8.48
 1 9 18 5.76 3.64
 1 9 19 4.89 3.04
 1 9 19 9.3 4.55
 1 -9 19 1.41 4.7
 1 -9 19 9.79 9.63
 1 -9 19 -3.86 4.98
 1 9 20 -1.73 3.91
 1 -9 20 1.7 4.89
 1 -9 20 -2.35 4.27
 1 -9 20 4.2 7.15
 1 9 21 85.61 9.1
 1 -9 21 98.37 12.77
 1 -9 21 61.22 9.33
 1 -9 22 2.48 4.22
 1 -9 23 6.86 4.07
 -1 -11 18 0.97 3.96
 -1 11 17 3.37 3.34
 -1 11 16 44.77 6.7
 -1 11 16 58.53 7.3
 -1 11 16 49.83 6.6
 -1 11 15 0.95 4.05
 -1 11 15 -0.93 3.89
 -1 11 15 -0.83 3.56
 -1 -11 15 2.07 7.52
 -1 11 14 5.52 4.87
 -1 11 14 9.27 4.09
 -1 11 14 2.04 4.03
 -1 -11 14 -2.28 8.47
 -1 11 13 3.01 3.8
 -1 11 13 1.1 4.55
 -1 -11 13 -4.93 9.34
 -1 11 12 12.8 5.44
 -1 -11 12 23.62 10.38
 -1 11 12 14.12 6.52
 -1 11 12 10.62 4.45
 -1 11 11 21.92 6.09
 -1 11 11 26.61 7.78
 -1 11 11 15.52 5.34
 -1 11 10 5.05 4.43
 -1 11 10 3.43 3.83
 -1 11 9 18.18 5.97
 -1 11 9 6.98 4.28
 -1 11 9 27.59 8.7
 -1 11 8 7.97 5.14
 -1 11 8 -1.17 4.19
 -1 11 8 8.87 7.55
 -1 11 8 2.52 4.19
 -1 11 7 19.96 5.81
 -1 11 7 18.42 8.36
 -1 11 6 23.82 8.53
 -1 11 5 2.45 7.06
 1 11 -5 2.92 3.08
 -1 11 4 112.14 16.27
 -1 11 3 11.55 7.49
 1 11 -3 33.39 8.67
 1 11 -2 240.53 25.96
 -1 11 2 206.12 25.03
 -1 11 2 216.78 22.47
 -1 11 1 7.41 5.32
 1 11 -1 8.8 6.97
 -1 11 1 11.52 7.5
 1 11 0 483.84 48.59
 -1 11 0 464.51 48.55
 1 11 0 530.5 45.72
 -1 11 0 500.51 45.56
 1 11 1 7.44 4.91
 -1 11 -1 11.19 7.64
 1 11 1 4.54 5.87
 1 11 2 135.37 15.11
 -1 11 -2 113.68 17.06
 -1 11 -3 14.88 6.63
 1 11 4 211.04 24.33
 -1 11 -4 168.46 21.44
 -1 11 -5 1.97 4.88
 1 11 5 9.73 6.78
 -1 11 -6 82.7 12.96
 1 11 6 92.5 14.79
 1 11 7 4.6 6.85
 1 11 7 5.36 4.88
 1 11 7 -1.18 4.11
 1 11 8 187.11 19.45
 1 11 8 180.03 22.17
 1 11 8 187.55 19.13
 1 11 8 157.12 18.28
 1 11 9 1.29 4.52
 1 11 9 14.94 7.79
 1 11 9 2.41 4.77
 1 11 9 12.77 4.98
 1 11 10 60.21 8.77
 1 11 10 50.87 11.08
 1 11 10 50.19 8.64
 1 11 11 21.95 5.63
 1 11 11 23.04 8.05
 1 11 11 7.27 5.42
 1 11 12 114.28 13.21
 1 11 12 107.31 15.21
 1 11 12 118.33 13.51
 1 11 13 3.92 3.68
 1 11 13 10.95 4.91
 1 -11 13 4.95 8.45
 1 11 14 -4.07 4.6
 1 11 14 -1.8 3.54
 1 11 14 5.15 4.33
 1 -11 14 6.82 7.92
 1 11 15 2.77 3.63
 1 11 15 -0.8 3.58
 1 11 15 -0.86 3.39
 1 -11 15 4.09 7.12
 1 11 16 5.48 3.14
 1 11 16 7.25 3.32
 1 11 16 4.84 3.78
 1 11 17 3.35 3
 1 -11 17 5.79 4.72
 1 -11 18 31.59 6
 -1 13 9 -0.65 2.56
 -1 13 8 1.45 2.96
 -1 13 3 -4.33 5.04
 -1 13 2 -2.91 4.84
 -1 13 1 10.12 6.04
 1 13 0 2.77 4.49
 1 13 1 2.83 4.7
 -1 13 -1 1.38 4.81
 1 13 2 -1.43 4.86
 1 13 4 3.38 2.05
 1 13 5 4.52 2.13
 1 13 6 0.93 2.03
 1 13 7 2.8 1.95
 1 13 8 9.27 3.65
 1 13 8 13.12 2.88
 1 13 9 15.68 3.6
 -2 0 31 3.1 3.22
 -2 0 30 31.6 6.78
 -2 0 29 -9.57 5.23
 -2 0 28 45.72 9.72
 -2 0 28 64.8 12.47
 -2 0 28 56.38 10.49
 -2 0 28 56.68 9.78
 -2 0 27 4.42 5.45
 -2 0 27 -2.58 8.14
 -2 0 27 -1.96 5.45
 -2 0 27 -2.26 6.29
 -2 0 26 34.45 12.84
 -2 0 26 41.11 9.98
 -2 0 25 -2.67 6.57
 -2 0 25 8.24 7.64
 -2 0 25 -9.27 10.27
 -2 0 24 2.79 8.03
 -2 0 24 -6.46 12
 -2 0 24 -5.42 7.53
 -2 0 24 5.78 8.59
 -2 0 23 6.57 10.35
 -2 0 23 2.84 7.32
 -2 0 23 2.8 6.91
 -2 0 23 -2.3 5.92
 -2 0 22 140.31 23.6
 -2 0 22 192.23 23.52
 -2 0 22 121.96 18.87
 -2 0 22 166.78 22.36
 -2 0 21 2.75 6.78
 -2 0 21 6.34 9.99
 -2 0 21 7.05 7.41
 -2 0 21 -2.78 7.17
 -2 0 21 -2.25 6.04
 -2 0 20 76.34 14.81
 -2 0 20 84.72 16.3
 -2 0 20 76.99 14.01
 -2 0 20 82.21 13.24
 -2 0 19 -2.48 6.89
 -2 0 19 -2.15 6.58
 -2 0 19 4.09 6.09
 -2 0 18 13.82 8.95
 -2 0 18 14.39 7.41
 -2 0 18 12.07 7.69
 -2 0 18 9.54 5.76
 -2 0 17 10.63 6.12
 -2 0 17 1.76 4.9
 -2 0 17 -1.87 6.05
 -2 0 17 -2.21 6.37
 -2 0 16 428.91 45.52
 -2 0 16 548.77 46.92
 -2 0 16 463.28 45.1
 -2 0 15 -1.57 6.39
 -2 0 15 1.76 6.54
 -2 0 15 -1.84 5.46
 -2 0 15 2.07 7.21
 -2 0 14 54.26 9.42
 -2 0 14 42.88 9.93
 -2 0 14 56.64 11.14
 -2 0 14 51.49 9.85
 -2 0 13 1.49 5.87
 -2 0 13 -2.59 5.44
 -2 0 12 1674.99 144.97
 -2 0 12 1667.99 144.66
 -2 0 12 1758.68 144.46
 -2 0 11 4.5 5.23
 -2 0 11 1.19 5.08
 -2 0 10 413.17 37.64
 -2 0 9 -1.73 4.26
 -2 0 8 65.91 8.94
 -2 0 7 5.12 4.38
 -2 0 6 728.56 62.1
 -2 0 6 717.04 62.23
 -2 0 6 746.45 61.81
 -2 0 5 -2.02 3.59
 -2 0 5 1.32 3.38
 -2 0 5 3.02 2.45
 -2 0 4 39.71 5.39
 -2 0 4 49.64 5.55
 -2 0 4 48.45 5.04
 -2 0 3 -0.48 2.08
 -2 0 3 0.39 1.51
 -2 0 3 -0.26 2.14
 -2 0 2 3355.88 277.08
 -2 0 1 1.08 0.84
 2 0 -1 0.31 0.83
 2 0 0 109.09 9.52
 2 0 1 0.78 1.26
 2 0 2 5275.09 435.49
 2 0 3 0.31 2.76
 2 0 4 300.25 26.31
 2 0 5 -1.47 3.76
 2 0 6 4765.73 394.74
 2 0 7 -0.69 4.45
 2 0 8 99.46 11.42
 2 0 9 -1.84 4.65
 2 0 10 7999.13 662.77
 2 0 11 1.19 5.59
 2 0 11 -1.26 5.14
 2 0 12 229.58 26.72
 2 0 12 301.49 26.68
 2 0 12 274.51 27.03
 2 0 13 2.57 5.4
 2 0 13 -3.16 5.38
 2 0 14 263.73 25.94
 2 0 14 256.43 26.06
 2 0 14 198.5 23.9
 2 0 14 267.82 25.3
 2 0 15 1.94 6.12
 2 0 15 1.57 5.47
 2 0 15 -1.51 4.62
 2 0 15 -1.85 6.6
 2 0 16 33.24 7.8
 2 0 16 29.84 9.01
 2 0 16 14.51 6.96
 2 0 16 15.44 6.99
 2 0 16 24.5 7.81
 2 0 17 3.79 4.45
 2 0 17 -2.32 6.22
 2 0 17 -2.25 5.81
 2 0 17 -1.86 5.36
 2 0 17 2.23 7.6
 2 0 18 -2.55 8.03
 2 0 18 -2.04 5.02
 2 0 18 2.51 5.6
 2 0 18 2.43 6.51
 2 0 18 6 6.81
 2 0 18 14.5 8.23
 2 0 19 -2.7 7.49
 2 0 19 2.16 5.79
 2 0 19 -2.68 6.3
 2 0 19 2.6 6.1
 2 0 19 6.37 7.4
 2 0 19 -5.18 7.2
 2 0 20 70.17 11.61
 2 0 20 47.83 12.42
 2 0 20 41.01 11.23
 2 0 20 50.93 12.12
 2 0 21 -2.89 8.04
 2 0 21 -2.33 6.26
 2 0 21 -2.98 7.35
 2 0 21 2.94 8.73
 2 0 21 -8.5 8.16
 2 0 22 2.88 7.11
 2 0 22 -5.81 9.66
 2 0 22 -9.04 8.69
 2 0 23 -2.98 8.59
 2 0 23 2.86 7.04
 2 0 23 -2.87 7.97
 2 0 23 -3.29 10.39
 2 0 24 25.94 9.19
 2 0 24 2.73 7.17
 2 0 24 22.37 9.89
 2 0 24 27.78 9.78
 2 0 25 -2.71 8.31
 2 0 25 2.62 7.03
 2 0 25 -9.06 9.53
 2 0 26 27.21 9.56
 2 0 26 31.77 8.96
 2 0 26 11.98 7.36
 2 0 26 24.95 10.46
 2 0 27 -2.18 6.49
 2 0 27 -2.46 7.32
 2 0 27 -1.94 6.62
 2 0 28 51.88 9.83
 2 0 28 60.9 11.67
 2 0 29 2.99 5.22
 2 0 29 -1.71 5.38
 2 0 29 1.14 4.73
 2 0 30 11.16 4.92
 -2 -2 30 2.66 3.74
 -2 -2 30 6.78 4.3
 -2 -2 29 2.69 5.04
 -2 2 29 16.54 5.63
 -2 -2 29 4.53 5.06
 -2 -2 28 3.48 5.51
 -2 -2 28 7.44 6.65
 -2 2 28 4.99 5.94
 -2 2 27 -2.02 6.18
 -2 -2 27 2.18 6.07
 -2 -2 27 2.09 6.22
 -2 -2 27 -6.03 6.85
 -2 2 27 -4 5.95
 -2 -2 27 -2.31 7.28
 -2 2 27 2.38 8.66
 -2 2 26 20.93 8.33
 -2 -2 26 4.93 6.9
 -2 -2 26 7.19 7.4
 -2 -2 26 13.75 7.27
 -2 2 26 13.66 8.16
 -2 2 26 13.42 8.96
 -2 -2 26 2.61 7.81
 -2 2 25 40.99 13.24
 -2 -2 25 34.21 12.19
 -2 2 24 27.65 9.6
 -2 2 24 15.96 7.88
 -2 -2 24 21.4 9.5
 -2 -2 24 33.81 9.99
 -2 2 24 27.81 8.81
 -2 -2 24 9.05 9.69
 -2 2 24 24.8 10.72
 -2 2 23 24.75 10.62
 -2 2 23 40.63 9.99
 -2 2 23 40.31 11.68
 -2 2 23 28.69 12.19
 -2 -2 23 21.77 11.69
 -2 -2 23 49.94 10.97
 -2 -2 23 35.9 10.66
 -2 -2 22 19.16 7.49
 -2 2 22 28.83 8.87
 -2 -2 22 13.91 8.4
 -2 2 22 11.09 7.58
 -2 2 22 20.46 10.52
 -2 -2 21 211.22 28.06
 -2 2 21 285.05 31.02
 -2 2 21 181.93 24.58
 -2 2 21 197.16 26.27
 -2 -2 21 196.08 24.69
 -2 -2 21 285.29 26.44
 -2 -2 21 213.51 26.48
 -2 2 21 155.78 24.68
 -2 2 20 6.03 10.3
 -2 -2 20 5.89 9.83
 -2 -2 20 25.65 6.94
 -2 2 20 15.88 8.62
 -2 2 20 11.39 7.24
 -2 2 20 11.28 8.43
 -2 -2 20 11.96 7.38
 -2 -2 20 2.23 5.58
 -2 -2 20 14.74 7.06
 -2 2 20 7.92 6.86
 -2 -2 20 7.93 6.86
 -2 2 19 171 23.19
 -2 -2 19 145.73 22.42
 -2 -2 19 164.84 20.72
 -2 2 19 194.92 22.4
 -2 2 19 203.62 23.96
 -2 -2 19 209.19 23.44
 -2 -2 19 164.78 21.47
 -2 -2 19 208.64 22.52
 -2 -2 19 176.18 24.72
 -2 -2 19 161.98 23.82
 -2 2 19 216.99 25.76
 -2 2 19 207.6 24.83
 -2 -2 18 32.11 8.54
 -2 2 18 37.73 8.98
 -2 -2 18 37.66 9.94
 -2 -2 18 14.4 10.67
 -2 -2 18 31.09 7.8
 -2 -2 18 14.34 6.28
 -2 2 18 22.33 7.35
 -2 2 18 16.84 7.63
 -2 -2 17 106.67 17.57
 -2 -2 17 84.4 14.16
 -2 -2 17 93.35 13.49
 -2 2 17 93.31 15.07
 -2 2 17 98.7 14.85
 -2 -2 17 67 11.42
 -2 -2 17 80.27 12.67
 -2 -2 17 56.82 12.72
 -2 2 17 100.78 15.03
 -2 2 17 99.84 13.26
 -2 -2 16 52.15 8.96
 -2 -2 16 42.81 9.66
 -2 2 16 25.53 8.95
 -2 2 16 54.41 10.09
 -2 -2 16 32.15 8.1
 -2 -2 16 27.5 7.38
 -2 2 16 29.55 7.74
 -2 2 16 35.02 9.59
 -2 -2 16 72.58 11.45
 -2 -2 16 41.12 12.04
 -2 -2 15 203.67 21.46
 -2 2 15 221.97 23.62
 -2 -2 15 189.38 23.97
 -2 -2 15 203.38 23.11
 -2 2 15 180.61 22.31
 -2 -2 15 174.73 21.86
 -2 -2 14 14.77 7.16
 -2 2 14 9.89 6.86
 -2 -2 14 12.31 5.61
 -2 -2 14 4.45 8.46
 -2 2 14 1.63 5.98
 -2 -2 14 7.99 5.86
 -2 2 14 8.54 5.43
 -2 -2 14 6.67 4.85
 -2 -2 13 34.06 8.45
 -2 2 13 49.42 9.35
 -2 -2 13 21.03 6.93
 -2 2 13 27.74 7.09
 -2 -2 13 24.86 6.51
 -2 2 12 59.48 9.82
 -2 -2 12 68.69 10.09
 -2 -2 12 59.47 9.28
 -2 2 12 69.04 10.9
 -2 -2 12 45.32 9.4
 -2 2 12 60.47 9.8
 -2 -2 12 55.17 9.44
 -2 -2 11 286.86 26.99
 -2 2 11 252.01 26.68
 -2 -2 11 258.96 25.9
 -2 2 11 265.67 26.83
 -2 -2 11 301.62 27.85
 -2 -2 11 258.26 25.81
 -2 2 11 295.83 27.12
 -2 -2 11 275.41 26.66
 -2 2 10 32.77 7.34
 -2 -2 10 16.05 5.72
 -2 2 10 25.82 6.75
 -2 -2 10 24.34 5.5
 -2 2 9 22.64 6.15
 -2 -2 9 21.01 5.41
 -2 -2 9 27.83 5.45
 -2 -2 8 606.26 54.4
 -2 2 8 628.09 54.57
 2 2 -8 652.59 53.89
 -2 -2 8 619.2 54.04
 -2 -2 7 239 22.61
 -2 2 7 248.13 22.75
 2 2 -7 240.55 22.32
 -2 -2 7 253.14 22.31
 -2 2 6 36.69 5.94
 -2 -2 6 44.89 5.92
 2 2 -6 31.56 5.42
 -2 -2 6 40.95 5.47
 -2 2 6 34.81 4.45
 -2 2 5 -0.63 4.62
 2 2 -5 1.05 3.37
 -2 2 5 1.04 2.49
 -2 -2 5 1.17 3.15
 -2 -2 5 -0.43 2.86
 -2 2 5 3.69 3.31
 -2 2 4 400.5 35.45
 -2 2 4 413.35 34.3
 -2 -2 4 420.86 34.3
 2 2 -4 439.73 35.23
 -2 2 4 376.07 34.53
 -2 -2 4 379.34 34.39
 2 2 -3 748.55 68.2
 -2 2 3 801.29 67.35
 -2 -2 3 845.07 67.38
 -2 2 3 805.92 68.5
 2 2 -2 53.08 6.51
 -2 -2 2 51.74 4.91
 -2 2 2 52.75 4.93
 -2 2 2 44.68 6.82
 2 2 -1 74.49 8.39
 -2 2 1 79.88 8.56
 2 2 0 392.7 33.59
 2 2 0 384.58 33.29
 2 2 1 165.05 14.83
 2 2 1 156.99 14.69
 2 2 1 154.92 13.63
 2 -2 1 159.85 13.68
 2 2 2 81.7 9.21
 2 2 2 84.8 8.01
 2 -2 2 87.15 8.06
 2 2 3 35.35 5.81
 2 -2 3 33.49 4.55
 2 2 3 37.5 4.7
 2 2 4 -2.19 4.61
 2 2 4 -2 3
 2 -2 4 -0.4 3.35
 2 -2 4 -0.78 2.21
 2 -2 5 186.81 16.26
 2 2 5 188.69 16.36
 2 -2 5 166.59 15.43
 2 2 5 161.23 15.23
 2 2 6 6.37 2.03
 2 2 6 4.2 3.79
 2 -2 6 7.1 3.93
 2 2 6 5.7 2.53
 2 -2 6 1.67 2.78
 2 2 7 22.71 5.32
 2 -2 7 25.14 5.25
 2 -2 7 21.85 4.37
 2 -2 8 5.68 4.25
 2 2 8 4.13 4.62
 2 -2 8 7.82 3.56
 2 2 9 237.28 22.01
 2 -2 9 231.4 21.91
 -2 2 -9 207.33 20.78
 2 -2 10 62.65 9.32
 2 2 10 62.73 9.31
 -2 2 -10 54.2 7.65
 2 -2 11 164.62 17.73
 2 2 11 149.21 17.5
 2 -2 11 170.68 18.04
 2 2 11 168.91 18.25
 -2 2 -11 157.94 15.93
 2 2 12 59.64 9.43
 2 -2 12 55.65 9.59
 2 2 12 50.96 9.49
 2 -2 12 62.12 9.77
 2 -2 12 55.87 8.35
 2 -2 12 40.45 9.53
 2 -2 13 31.76 7.68
 2 2 13 17.84 7.35
 2 2 13 21.72 6.93
 2 -2 13 21.03 6.88
 2 -2 13 19.1 5.89
 2 -2 14 3.95 4.49
 2 -2 14 1.89 5.26
 2 -2 14 8.81 5.24
 2 2 14 -1.8 6.27
 2 2 14 -1.71 5.39
 2 -2 14 8.39 6.24
 2 2 15 5.67 5.94
 2 -2 15 27.81 7.9
 2 2 15 13.54 5.64
 2 -2 15 30.42 8.89
 2 -2 15 10.12 5.83
 2 2 15 9.88 6.02
 2 -2 15 15.5 7.17
 2 2 15 24.68 5.14
 2 -2 16 113.75 15.81
 2 2 16 103.56 15.57
 2 -2 16 105.88 14.94
 2 -2 16 106.91 15.23
 2 2 16 101.01 16.2
 2 -2 16 119.75 15.07
 2 -2 16 92.94 14.86
 2 -2 16 130.64 17.94
 2 2 16 111.98 12.67
 2 -2 16 96.63 15.31
 2 2 16 122.26 15.87
 2 2 16 112.35 16.58
 2 -2 16 122.77 16.27
 2 -2 16 76.17 13.19
 2 2 16 143.99 16.29
 2 2 16 103.23 15.71
 2 2 17 161.8 17.5
 2 2 17 150.97 20.84
 2 -2 17 143.77 20.24
 2 -2 17 189.31 21.45
 2 -2 17 202.81 20.38
 2 -2 17 175.83 21.11
 2 2 17 175.49 20.21
 2 2 17 106.57 19.07
 2 2 17 153.66 21.36
 2 -2 17 151.84 21.73
 2 -2 17 169.83 21.52
 2 2 17 152.33 20.65
 2 2 17 171.27 21.28
 2 -2 17 187.76 21.59
 2 -2 18 -9.14 6.08
 2 -2 18 2.39 5.9
 2 -2 18 -4.76 7.51
 2 2 18 4.86 8.28
 2 -2 18 -2.48 7.14
 2 2 18 -9.95 7.16
 2 2 18 -2.65 7.88
 2 -2 18 -2.35 5.52
 2 2 18 -2.52 6.23
 2 2 18 2.14 5.73
 2 -2 18 2.47 7.78
 2 2 18 -2.52 8.38
 2 2 19 24.09 8.68
 2 -2 19 2.62 7.03
 2 2 19 2.79 8.06
 2 -2 19 2.62 6.48
 2 2 19 2.63 5.88
 2 -2 19 2.44 6.02
 2 -2 19 21.27 8.14
 2 -2 19 -2.46 6.09
 2 2 19 7.97 7.13
 2 2 19 15.83 7.53
 2 2 20 64.46 14.54
 2 -2 20 112.28 17.45
 2 2 20 107.46 17.21
 2 -2 20 79.9 14.97
 2 -2 20 146.94 16.95
 2 2 20 122.79 16.88
 2 2 20 87.83 16.25
 2 2 20 115.22 17.71
 2 -2 20 109.52 17.68
 2 -2 20 121.44 17.02
 2 -2 21 508.37 46.91
 2 2 21 557.78 48.55
 2 -2 21 491.11 49.22
 2 2 21 413.37 47.72
 2 2 21 461.36 48.61
 2 2 21 530.75 50.24
 2 -2 21 408.99 47
 2 2 22 2.44 5.46
 2 -2 22 3 8.06
 2 2 22 11 8.92
 2 -2 22 9.83 7.32
 2 -2 22 5.64 7.28
 2 2 22 2.82 7.58
 2 2 22 17.8 8.27
 2 -2 23 14.71 8.76
 2 2 23 5.29 8.35
 2 -2 23 4.67 5.78
 2 -2 23 8.3 7.71
 2 2 23 5.53 7.98
 2 -2 23 2.9 7.18
 2 2 23 2.9 7.48
 2 2 23 3.18 10.3
 2 -2 23 9.28 10.55
 2 -2 24 16.88 9.58
 2 -2 24 7.94 9.02
 2 2 24 -2.64 5.9
 2 2 24 -2.76 7.11
 2 -2 24 19.52 9.5
 2 -2 24 5.94 8.56
 2 2 24 -3.05 9.08
 2 -2 25 383.02 41.31
 2 2 25 379.62 41.59
 2 -2 26 27.6 9.5
 2 2 26 36.14 10.99
 2 2 26 22.79 8.86
 2 -2 26 40.06 9.94
 2 -2 26 35.19 9.9
 2 -2 27 10.94 7.09
 2 2 27 9.01 7.3
 2 -2 27 -2.06 6.13
 2 2 27 -3.92 6.35
 2 -2 27 8.12 6.4
 2 2 28 1.88 5.93
 2 -2 28 9.14 6.52
 2 -2 28 1.68 5.15
 2 -2 28 6.91 5.46
 2 2 28 4.82 5.08
 2 -2 29 108.21 13.75
 2 2 29 101.5 13.47
 2 -2 29 134.39 14.67
 2 -2 30 14.36 4.25
 2 -2 30 25.52 5.38
 -2 -4 29 9.87 4.72
 -2 -4 29 14.77 4.62
 -2 -4 28 -1.49 4.84
 -2 -4 28 1.37 4.66
 -2 -4 27 29.63 7.57
 -2 -4 27 12 5.9
 -2 -4 26 19.61 8.4
 -2 -4 26 18.26 6.92
 -2 -4 25 120.82 16.64
 -2 -4 25 87.91 14.25
 -2 -4 25 84.91 14.66
 -2 4 25 93.41 14.73
 -2 -4 25 119.86 16.24
 -2 -4 25 76.2 12.94
 -2 4 25 76.2 13.56
 -2 -4 24 -2.41 7.4
 -2 4 24 10.21 8.28
 -2 -4 24 2.15 6.38
 -2 4 24 2.2 6.33
 -2 4 24 4.68 7.58
 -2 -4 23 78.55 14.09
 -2 4 23 109.15 17.14
 -2 -4 23 103.32 16.35
 -2 4 23 42.76 12.42
 -2 -4 23 62.75 12.93
 -2 4 23 95.36 13.88
 -2 4 22 62.34 14.13
 -2 -4 22 45.59 12.23
 -2 4 22 54.1 11.77
 -2 -4 22 57.37 15.16
 -2 -4 22 101.63 15.09
 -2 4 22 64.76 12.49
 -2 -4 22 48.77 11.72
 -2 4 22 46.27 11.87
 -2 -4 21 253.17 30.87
 -2 -4 21 251.8 29.98
 -2 4 21 277.37 30.8
 -2 4 21 228.51 28.7
 -2 4 21 343.98 33.47
 -2 -4 20 27.42 9.17
 -2 4 20 25.39 9.33
 -2 4 20 23.59 8.35
 -2 -4 20 45.02 13.81
 -2 4 20 28.01 10.24
 -2 -4 20 10.74 9.63
 -2 4 20 39.62 12.47
 -2 -4 20 36.04 10.94
 -2 -4 20 29.49 8.32
 -2 4 19 73.57 14.21
 -2 4 19 93.26 16.97
 -2 -4 19 130.33 17.48
 -2 -4 19 107.55 19.5
 -2 4 19 104.02 18.01
 -2 -4 19 91.06 16.19
 -2 -4 19 113.76 15.23
 -2 4 19 111.78 17.11
 -2 -4 19 92.76 15.56
 -2 4 18 55.09 11.52
 -2 4 18 60.62 13.43
 -2 -4 18 57.35 12.57
 -2 -4 18 116.13 18.62
 -2 -4 18 84.3 14.63
 -2 4 18 67.76 13.45
 -2 -4 18 61.49 11.09
 -2 -4 18 86.66 14.83
 -2 4 18 69.24 13.14
 -2 -4 18 61.17 12.25
 -2 -4 17 179.54 20.2
 -2 -4 17 160.88 21.94
 -2 4 17 176.25 22.61
 -2 4 17 140.03 20.17
 -2 -4 17 180.93 21.51
 -2 -4 17 156.11 24.33
 -2 4 17 174.47 22.33
 -2 4 17 161 20.36
 -2 -4 17 177.79 21.69
 -2 -4 17 170.03 23.09
 -2 -4 16 -6.5 8.83
 -2 4 16 -11.37 10.56
 -2 4 16 4.65 6.7
 -2 4 16 -2.11 6.47
 -2 -4 16 -2.1 7.32
 -2 4 16 3.77 4.67
 -2 4 16 0.95 3.08
 -2 4 16 3.92 5.05
 -2 -4 16 2.29 6.59
 -2 -4 16 3.36 5.44
 -2 -4 16 -10.63 7.65
 -2 -4 15 1.57 5.09
 -2 -4 15 -3.99 8.66
 -2 4 15 -12.56 9.21
 -2 4 15 -2.15 6.2
 -2 4 15 -1.2 4.3
 -2 4 15 -1.82 4.89
 -2 4 15 -2.74 3.27
 -2 -4 15 4.34 5.59
 -2 -4 15 -7.53 6.47
 -2 -4 15 -9.76 8.08
 -2 4 15 -3.91 8.72
 -2 4 14 180.41 20.35
 -2 -4 14 191.71 21.45
 -2 -4 14 192.42 20.06
 -2 -4 14 165.3 21.86
 -2 4 14 151.12 20.45
 -2 -4 14 173.2 20.79
 -2 -4 13 143.59 18.7
 -2 4 13 150.95 19.3
 -2 -4 13 145.75 17.57
 -2 -4 13 184.23 18.64
 -2 4 13 173.97 18.49
 -2 -4 13 165.39 20.66
 -2 -4 13 185.36 20.29
 -2 -4 12 2.05 6.83
 -2 -4 12 6.17 4.4
 -2 4 12 -1.27 4.11
 -2 4 12 1.56 6.87
 -2 -4 12 -1.48 6.03
 -2 4 11 475.36 43.37
 -2 -4 11 491.45 43.06
 -2 -4 11 535.3 45.5
 -2 4 11 429.59 42.11
 -2 4 11 419.3 41.39
 -2 -4 11 482.68 42.22
 -2 -4 10 480.5 42.01
 -2 4 10 460.13 42.06
 -2 -4 10 460.12 42.2
 -2 -4 10 474.57 44.75
 -2 -4 9 1.68 3.8
 -2 -4 9 -2.74 4.25
 -2 -4 9 3.26 5.14
 -2 -4 8 7.53 4.09
 2 4 -8 1.14 4.27
 -2 4 7 937.49 84.57
 2 4 -7 1012.54 84.35
 -2 -4 7 975.11 82.87
 -2 4 6 1062.59 95.12
 -2 4 6 1112.12 93.98
 2 4 -6 1140.91 95.07
 -2 4 5 89.3 12.36
 -2 4 5 101.28 11.67
 2 4 -5 117.53 12.61
 -2 4 4 7.18 5.61
 2 4 -4 5.03 4.61
 -2 4 4 -0.86 4.32
 -2 4 3 2119.67 174.23
 -2 4 3 2009.44 173.7
 2 4 -3 2096.11 174.16
 -2 4 2 2473.36 203.49
 2 4 -2 2566.17 203.73
 -2 4 2 2272.67 203.22
 2 4 -1 259.65 24.99
 -2 4 1 262.79 25.7
 -2 4 1 271.86 25.77
 2 4 -1 288.76 25.9
 2 4 0 30.08 6.14
 -2 4 0 31.36 7.12
 2 4 0 33.66 6.22
 -2 4 0 22.19 6.3
 2 4 1 2727.87 216.58
 -2 4 -1 2357.44 216.77
 2 4 1 2683.74 216.92
 2 4 2 421.15 36.76
 -2 4 -2 388.07 36.96
 2 4 3 204.32 17.55
 -2 4 -3 129.96 16.68
 2 4 4 32.92 6.96
 2 -4 4 17.74 3.17
 2 4 4 22.08 3.46
 -2 4 -4 19.13 5.99
 2 4 5 317.91 28.76
 2 4 5 311.12 26.49
 2 -4 5 274.39 26.21
 2 -4 5 317.54 26.46
 -2 4 -5 287.12 28.53
 2 4 6 633.88 54.76
 2 -4 6 566.89 52.58
 2 4 6 653.43 52.91
 -2 4 -6 568.91 54.48
 2 -4 6 648.69 52.68
 2 4 7 298.7 27.03
 2 -4 7 292.14 26.88
 2 4 7 278.99 26.3
 -2 4 -7 296.75 28.76
 2 -4 7 320.35 26.69
 2 -4 8 -0.8 3.68
 2 4 8 1.66 3.86
 -2 4 -8 2.48 4.87
 2 -4 8 4.65 3.09
 2 4 8 -1.03 2.56
 2 4 8 2 3.94
 2 -4 9 12.16 4.63
 2 4 9 6.78 5.05
 2 4 9 12.27 4.56
 -2 4 -9 14.26 6.03
 2 -4 9 13.64 4.12
 2 4 9 12.25 7.3
 2 4 9 22.7 6.55
 2 4 10 456.86 42.71
 2 4 10 424.46 41.61
 2 -4 10 471.89 40.51
 -2 4 -10 509.12 42.5
 2 -4 10 453.95 41.31
 2 -4 10 459.38 41.23
 2 4 10 439.28 41.18
 2 4 10 422.1 40.78
 2 4 11 740.16 75.39
 2 4 11 877.22 75.36
 -2 4 -11 969.35 75.94
 2 -4 11 876.08 73.96
 2 -4 11 978.16 74.5
 2 -4 11 770.96 74.58
 2 4 11 782.51 74.8
 2 -4 11 881.4 74.91
 2 4 11 827.71 74.77
 2 -4 12 5.71 5.33
 2 4 12 1.48 4.45
 2 -4 12 16.79 4.95
 2 4 12 6.5 6.64
 2 4 12 4.38 5
 2 -4 13 85.36 13.86
 2 -4 13 69.78 10.31
 2 4 13 91.17 12.13
 2 -4 13 74.15 11.53
 2 4 13 75.69 12.51
 2 4 13 79.68 9.89
 2 4 13 78.78 11.98
 2 -4 13 87.12 12.93
 2 4 13 74.04 11.62
 2 -4 13 60.1 10.61
 2 -4 14 379.98 33.86
 2 4 14 369.14 32.86
 2 -4 14 416.95 38.21
 2 4 14 355.15 34.86
 2 4 14 381.55 33.62
 2 4 14 343.43 34.89
 2 -4 14 350.32 34.69
 2 -4 14 320.24 35.35
 2 -4 14 337.2 34.61
 2 4 14 302.52 34.44
 2 4 14 295.44 33.85
 2 -4 15 321.58 35.64
 2 4 15 310.15 35.36
 2 4 15 307.26 36.33
 2 -4 15 341.01 35.38
 2 4 15 373.6 36.22
 2 -4 15 325.66 36.2
 2 4 15 374.85 32.39
 2 4 15 301.14 34.86
 2 4 15 432.17 34.63
 2 4 15 375.24 33.45
 2 -4 15 376.19 38.32
 2 4 16 -2.06 5.31
 2 4 16 10.69 6.17
 2 -4 16 2.05 5.29
 2 4 16 4.85 7
 2 -4 16 5.45 8.83
 2 4 16 8.8 6.55
 2 -4 16 6.68 6.2
 2 4 16 7.47 4.74
 2 4 16 8.29 5.45
 2 4 17 76.39 12.62
 2 -4 17 84.8 15.5
 2 4 17 80.25 11.8
 2 4 17 69.64 13.76
 2 -4 17 116.14 17.28
 2 4 17 74.97 13.62
 2 -4 17 96.3 14.83
 2 -4 18 7.34 6.43
 2 4 18 19.69 8.28
 2 4 18 9.16 5.78
 2 -4 18 24.7 9.43
 2 -4 18 25.72 12.48
 2 4 18 10.84 7.9
 2 4 18 13.39 8.99
 2 4 18 20.51 6.47
 2 -4 18 32.01 11.31
 2 4 19 12.72 6.93
 2 -4 19 20.12 8.03
 2 4 19 16.6 7.59
 2 -4 19 22.46 8.44
 2 -4 19 6.42 10.74
 2 4 19 33.65 10.7
 2 4 19 11.17 8.14
 2 -4 19 7.97 8
 2 -4 19 8.84 8
 2 4 19 19.15 6.69
 2 -4 20 19.76 8.49
 2 4 20 12.91 7.29
 2 -4 20 10.15 6.38
 2 4 20 28.97 8.51
 2 4 20 11.39 7.44
 2 4 21 79.61 13.01
 2 4 21 73.55 14.34
 2 -4 21 65.43 13.59
 2 4 21 43.1 12.7
 2 -4 21 64.13 13.54
 2 -4 21 67.77 12.66
 2 4 21 43.54 10.56
 2 -4 22 44.69 11.49
 2 4 22 46.57 12.27
 2 -4 22 37.31 11.11
 2 4 22 33.78 11.29
 2 -4 22 40.34 11.38
 2 -4 22 48.51 11
 2 4 22 66.99 12.37
 2 -4 23 15.24 8.25
 2 4 23 16.09 9.16
 2 -4 23 5.05 6.53
 2 -4 23 5.65 7.59
 2 -4 23 2.59 6.96
 2 4 24 4.95 7.13
 2 -4 24 -4.69 7.99
 2 -4 24 4.58 6.37
 2 -4 24 10.61 7.89
 2 -4 24 2.4 6.44
 2 4 24 7.02 6.96
 2 -4 25 12.53 8.24
 2 -4 25 4.3 6.63
 2 4 25 8.14 7.13
 2 -4 25 11.89 7.11
 2 -4 26 12.42 6.61
 2 -4 26 18.6 7.44
 2 -4 26 22.88 8.58
 2 -4 27 -4.6 5.12
 2 -4 27 -6.99 5.82
 2 -4 28 8.22 5.14
 2 -4 28 9.7 5.4
 2 -4 29 9.82 3.61
 2 -4 29 5.95 3.96
 -2 -6 28 2.34 3.13
 -2 -6 27 14.2 5.4
 -2 -6 26 21.01 5.67
 -2 -6 26 30.67 6.95
 -2 -6 25 92.83 12.18
 -2 -6 25 70.47 12.42
 -2 -6 25 103.55 12.29
 -2 -6 25 63.39 11.63
 -2 -6 24 2.15 6.23
 -2 -6 24 11.24 7.01
 -2 -6 24 17.02 6.5
 -2 -6 24 10.18 6.29
 -2 -6 23 7.86 9.99
 -2 -6 23 16.21 6.76
 -2 -6 22 36.05 12.38
 -2 -6 21 175.68 24.46
 -2 -6 21 144.81 20.96
 -2 -6 20 42.6 14
 -2 -6 20 22.89 9.7
 -2 6 20 41.55 9.35
 -2 -6 19 44.6 15.47
 -2 6 19 73.53 12.32
 -2 -6 19 58.84 12.82
 -2 6 18 -2.23 5.5
 -2 -6 18 11.9 8.27
 -2 6 18 1.21 3.82
 -2 6 17 15.33 7.19
 -2 -6 17 37.56 11.8
 -2 6 17 17.26 5.4
 -2 -6 17 46.23 14.73
 -2 6 17 37.55 7.44
 -2 6 16 2.12 5.23
 -2 -6 16 -2.69 7.2
 -2 6 16 1.23 3.66
 -2 -6 16 3.08 7.59
 -2 6 15 -6.09 6.59
 -2 -6 15 2.99 7.69
 -2 6 15 -1.21 4.42
 -2 -6 15 -2.62 6.47
 -2 -6 14 20.29 7.87
 -2 6 14 15.35 6.34
 -2 6 14 18.29 4.89
 -2 -6 14 11.5 8.09
 -2 6 14 27.08 7.97
 -2 6 14 7.1 4.57
 -2 -6 13 2.44 6.53
 -2 6 13 12.6 5.84
 -2 -6 13 2.74 6.45
 -2 6 13 -1.15 4.09
 -2 6 13 3.19 3.27
 -2 6 13 1.87 5.2
 -2 6 12 1.04 3.39
 -2 6 12 4.41 4.1
 -2 -6 12 -8.69 5.17
 -2 6 12 -3.1 4.46
 -2 -6 12 2.6 6.12
 -2 6 12 -1.67 4.13
 -2 -6 12 4.64 7.12
 -2 -6 12 -2.33 6
 -2 6 12 1.81 5.02
 -2 6 11 5.08 3.21
 -2 -6 11 5.09 4.54
 -2 6 11 1.75 5.68
 -2 6 11 5.3 3.94
 -2 6 11 -6.18 4.6
 -2 -6 11 2.22 6.6
 -2 -6 11 -2.46 7.32
 -2 -6 11 4.43 5.21
 -2 -6 11 15.01 5.37
 -2 6 11 6.23 4.91
 -2 -6 10 43.28 7.87
 -2 6 10 51.56 8.85
 -2 -6 10 60.3 11.64
 -2 -6 10 52.95 10.73
 -2 6 10 41.66 7
 -2 -6 10 67.48 8.64
 -2 6 10 32.64 6.58
 -2 -6 10 31.55 9.58
 -2 -6 9 7.08 4.12
 -2 6 9 0.97 3.17
 -2 6 9 6.27 5.21
 -2 -6 9 6.53 7.42
 -2 -6 9 6.05 6
 -2 -6 9 -1.1 3.66
 -2 6 9 4.8 3.43
 -2 -6 9 1.99 5.13
 -2 6 8 0.93 3.32
 2 6 -8 -2.78 4
 -2 6 8 -1.57 4.05
 -2 -6 8 -2.04 6.07
 -2 -6 8 1.92 5.34
 -2 -6 8 -3.28 4.81
 -2 6 7 21.93 6.37
 2 6 -7 23.68 6.33
 -2 -6 7 11.44 6.54
 -2 -6 7 31.5 5.78
 -2 6 7 5.39 6.18
 -2 6 6 1.74 6.59
 -2 6 6 -1.56 4.34
 2 6 -6 1.4 3.88
 -2 6 5 3.38 6.03
 2 6 -5 1.4 4.3
 -2 6 4 125.15 16.37
 -2 6 3 178.59 20.59
 2 6 -2 124.73 15.29
 2 6 -1 5.8 4.96
 2 6 0 67.37 10.38
 2 6 1 10.37 5.68
 -2 6 -2 1.65 6.4
 2 6 2 10.47 5.58
 -2 6 -3 -3.36 6.11
 2 6 3 3.02 5.38
 2 6 4 71.18 11.62
 -2 6 -4 66.81 11.25
 2 6 4 60.93 10.24
 2 -6 5 55.52 7.18
 -2 6 -5 45.63 9.96
 2 6 5 61.27 9.69
 2 6 5 76.44 11.05
 2 6 6 200.84 21.96
 -2 6 -6 188.06 21.64
 2 6 6 186.53 21.05
 2 6 7 -3.1 4.75
 -2 6 -7 -3.7 5.68
 2 6 8 -0.96 3.28
 2 -6 8 1.96 5.81
 -2 6 -8 -3.81 6.17
 2 6 8 -1.56 4.63
 -2 6 -9 450.95 43.71
 2 -6 9 471.21 44.37
 2 6 9 424.86 40.24
 2 6 9 463.84 42.53
 2 6 10 213.08 21.95
 2 6 10 243.26 22.2
 -2 6 -10 225.49 25.53
 2 6 10 232.3 24.05
 2 6 10 204.7 25.34
 2 6 10 184.13 23.93
 2 6 10 256.22 22.66
 2 6 11 2.09 3.56
 2 6 11 1 3.32
 -2 6 -11 -2.11 6.45
 2 6 11 1.07 3.66
 2 6 11 3.75 5.57
 2 6 11 4.15 8.02
 2 6 12 44.93 9.74
 2 6 12 51.22 11.28
 2 6 12 67.66 9
 2 6 12 52.9 9.65
 2 6 12 54.54 7.72
 2 -6 12 60.22 13.28
 2 6 12 44.66 7.95
 2 6 13 48.97 9.8
 2 6 13 33.03 6.5
 2 6 13 20.22 6.77
 2 6 13 48.74 6.92
 2 -6 13 40.12 10.63
 2 6 13 33.2 7.37
 2 6 14 14.89 7.29
 2 6 14 22.52 6.15
 2 6 14 27.47 7.51
 2 6 14 23.24 5.81
 2 -6 14 17.89 9.31
 2 -6 15 40.5 11.78
 2 6 15 44.66 7.54
 2 6 15 35.29 9.45
 2 6 15 57.57 8.58
 2 6 15 43.49 10.09
 2 -6 15 49.23 11.82
 2 6 16 19.43 7.39
 2 -6 16 41.47 10.36
 2 6 16 27.01 6.07
 2 -6 16 50.33 12.6
 2 6 17 2.22 4.95
 2 6 17 1.16 3.23
 2 -6 17 -3 6.69
 2 6 18 15.71 7.36
 2 -6 18 6 8.12
 2 6 18 15.67 5.12
 2 -6 19 3.48 10.67
 2 -6 19 2.96 7.3
 2 -6 19 3.07 7.22
 2 -6 20 244.95 32.67
 2 -6 20 229.33 29.99
 2 -6 20 310.72 32.22
 2 -6 21 2.99 9.15
 2 -6 22 32.69 9.79
 2 -6 22 22.62 9.24
 2 -6 23 12.14 5.86
 2 -6 23 15.4 7.91
 2 -6 23 22.59 7.94
 2 -6 23 6.85 5.97
 2 -6 24 101.57 14.21
 2 -6 24 76.46 13.07
 2 -6 24 99.89 12.97
 2 -6 24 102.74 14.44
 2 -6 25 2.23 3.7
 2 -6 25 1.43 4.99
 2 -6 25 1.71 5.4
 2 -6 26 23.57 6.48
 2 -6 27 -3.08 3.98
 -2 -8 24 1.09 4.6
 -2 -8 24 -5.2 4.24
 -2 -8 23 1.49 5.43
 -2 -8 23 -1.35 4.92
 -2 -8 23 4.62 4.85
 -2 -8 22 17.88 6.4
 -2 -8 22 12.75 6.03
 -2 -8 22 14.94 7.87
 -2 -8 21 10.38 6.62
 -2 8 21 11.67 4.07
 -2 -8 21 15.15 9.05
 -2 8 20 20.4 5.39
 -2 -8 20 43.09 12.27
 -2 8 20 30.8 5.59
 -2 -8 20 25.34 8.67
 -2 8 19 6.11 4.45
 -2 -8 19 12.7 9.44
 -2 8 19 2.16 4.02
 -2 8 19 -2.51 3.74
 -2 -8 19 5 5.26
 -2 8 18 81.78 12.12
 -2 -8 18 96.19 18.68
 -2 8 17 67.42 9.6
 -2 -8 17 75.02 13.78
 -2 8 17 54.37 9.78
 -2 -8 17 69.29 16.44
 -2 8 16 154.19 16.95
 -2 -8 16 197.56 23.1
 -2 8 15 4.09 4.42
 -2 -8 15 5.83 6.85
 -2 -8 15 -5.94 7.65
 -2 8 14 269.79 29.43
 -2 8 14 274.68 26.61
 -2 -8 14 232.17 30.41
 -2 8 13 149.66 16.65
 -2 8 13 135.47 16.28
 -2 8 12 600.67 53.06
 -2 8 12 561.19 55.66
 -2 -8 12 621.63 58.74
 -2 8 12 567.2 52.73
 -2 8 11 196.08 20.38
 -2 8 11 196.8 20.43
 -2 8 11 156.61 21.65
 -2 8 11 184.16 22.91
 -2 -8 11 196.7 25.2
 2 8 -11 211.74 25.4
 -2 8 10 333.47 36.06
 -2 -8 10 385.13 38.92
 -2 -8 10 349.76 38.3
 -2 8 10 359.82 33.91
 -2 8 10 365.34 34.04
 2 8 -10 331.21 37.9
 -2 8 9 65.13 9.53
 -2 -8 9 54.59 11.67
 -2 -8 9 44.72 11.78
 -2 8 9 69.63 9.78
 -2 8 9 48.99 10.22
 2 8 -9 77.35 14.84
 -2 8 8 225.71 28.69
 -2 -8 8 317.62 32.2
 -2 -8 8 287.4 31.01
 -2 8 8 281.8 26.98
 2 8 -8 274.8 31.08
 -2 8 8 264.59 26.85
 -2 -8 7 136.39 18.46
 -2 -8 7 109.52 17.61
 -2 8 7 143.19 15.35
 2 8 -7 117.85 16.74
 -2 8 7 103.65 16.76
 2 8 -7 127.68 19.44
 -2 8 7 148.17 15.54
 2 8 -6 181.31 19.05
 -2 8 6 132.99 16.29
 -2 -8 6 128.47 18.53
 -2 -8 6 154.54 20.21
 -2 8 6 144.88 18.9
 -2 8 6 117.47 15.3
 -2 8 6 143.51 19.91
 2 8 -6 144.08 20.15
 -2 8 6 151.77 16.1
 -2 8 5 320.94 36.27
 2 8 -5 358.94 36.4
 -2 8 5 367.11 34.55
 -2 -8 5 346.38 37.29
 -2 -8 5 306.95 35.97
 -2 8 5 418.41 34.53
 -2 8 5 389.88 34
 -2 8 5 373.77 38.31
 2 8 -5 308.79 36.62
 -2 8 4 109.54 14.44
 -2 -8 4 138.31 17.98
 -2 8 4 90.04 15.9
 2 8 -4 108.19 16.18
 -2 8 4 124.95 14.26
 -2 8 4 131.95 14.1
 2 8 -4 114 17.57
 -2 8 4 141.08 18.68
 2 8 -3 248.27 24.99
 -2 8 3 291.75 25.92
 -2 -8 3 254.72 28.21
 -2 8 3 256.81 24.48
 -2 8 3 247.42 28.34
 2 8 -3 217.4 26.55
 -2 8 3 262.23 24.88
 2 8 -3 215.86 28.04
 -2 8 3 223.83 28.15
 2 8 -2 42.26 10.84
 -2 8 2 38.07 10.72
 -2 8 2 27.21 7.2
 2 8 -2 15.46 6.25
 -2 -8 2 33.99 9.5
 -2 8 2 40.33 9.56
 2 8 -2 26.66 5.83
 -2 8 2 35.97 6.62
 -2 8 2 24.61 5.92
 2 8 -2 29.36 8.14
 -2 8 1 249.5 25.2
 2 8 -1 261.59 25.24
 -2 -8 1 331.03 30.27
 2 8 -1 252.49 26.08
 -2 8 1 281.03 26.54
 -2 8 1 250.42 29.47
 2 8 -1 256.36 29.21
 -2 8 1 294.89 26.12
 -2 8 1 204.78 27.72
 2 8 -1 273.56 29.12
 -2 8 0 2.39 7.12
 2 8 0 2.2 7.13
 2 8 0 1.02 4.09
 -2 8 0 -0.99 4.64
 -2 8 0 6.62 6.76
 2 8 0 -2.45 5.84
 -2 8 0 1.26 5.14
 -2 8 0 4.53 4.21
 2 8 0 15.02 6.95
 -2 8 -1 176.36 18.59
 2 8 1 193.26 19.17
 -2 8 -1 192.01 20.07
 2 8 1 180.69 19.85
 2 8 1 191.11 23.41
 -2 8 -1 166.46 23.41
 -2 8 -1 224.73 19.89
 2 8 1 207.82 23.05
 -2 8 -1 139.74 21.26
 -2 8 -2 9.77 9.28
 2 8 2 6.6 7.17
 2 8 2 14.18 4.92
 -2 8 -2 10.8 7.4
 2 8 2 15.28 7.99
 -2 8 -2 20.74 5.37
 2 8 2 1.27 5.85
 -2 8 -2 4.94 5.4
 -2 8 -3 241.5 26.51
 2 -8 3 291.32 30.38
 2 8 3 308.52 26.95
 -2 8 -3 270.49 31.04
 2 8 3 278.52 30.57
 -2 8 -3 266.15 26.29
 -2 8 -3 284.29 29.82
 2 8 3 263.12 29.7
 2 8 4 8.13 5.19
 2 -8 4 6.78 6.57
 2 8 4 6.59 6.18
 -2 8 -4 25.04 5.17
 -2 8 -4 12.65 9.07
 2 8 4 8.91 7.09
 -2 8 -4 6.35 6.36
 2 -8 5 213.36 23.41
 -2 8 -5 179.36 17.73
 2 8 5 187.93 18.61
 2 8 5 151.4 20.73
 -2 8 -5 125.93 19.56
 -2 8 -5 154.71 22.23
 2 8 5 166.5 21.61
 2 8 6 29.45 6.83
 2 -8 6 41.39 9.41
 2 8 6 39.41 7.33
 -2 8 -6 50.13 12.97
 -2 8 -6 27.07 9.13
 2 8 6 15.3 7.89
 2 8 7 195.44 19.29
 2 -8 7 167.98 22.31
 -2 8 -7 175.13 23.8
 2 8 7 194.86 19.31
 2 -8 7 186.56 22.95
 2 8 7 167.31 21.32
 -2 8 -7 134.37 20.36
 2 -8 8 29.39 9.47
 2 8 8 15.66 5.24
 2 -8 8 10.46 7.22
 2 8 8 27.23 6.41
 2 8 8 27.97 8.64
 -2 8 -8 30.2 11.67
 -2 8 -8 22.53 7.35
 2 8 9 49.81 8.24
 2 -8 9 29.86 9.23
 2 8 9 40.46 9.47
 2 -8 9 63.95 12.71
 2 8 9 43.28 12.02
 2 8 9 35.01 9.5
 2 8 9 41.09 7.78
 -2 8 -9 41.85 12.4
 2 8 10 22.91 6.36
 2 -8 10 19.61 9.31
 2 8 10 35.42 6.93
 2 -8 10 20.17 9.56
 2 8 10 20.43 9.9
 2 8 10 25.84 8.97
 2 8 11 8.17 4.56
 2 -8 11 2.87 7.41
 2 8 11 6.51 4.77
 2 -8 11 2.97 7.96
 2 8 11 7.1 6.6
 2 8 12 5.48 5.1
 2 -8 12 6.06 7.48
 2 -8 12 5.85 6.53
 2 8 12 4.77 6.4
 2 8 12 1.28 4.49
 2 -8 13 53.21 12.3
 2 8 13 40.93 8.15
 2 8 13 55.11 8.66
 2 8 14 17.51 6.32
 2 -8 14 36.95 11.34
 2 -8 14 14.8 8.97
 2 8 14 14.31 8.49
 2 8 14 25.22 6.03
 2 -8 15 106.66 18.73
 2 8 15 108.03 16.74
 2 -8 15 140.84 19.11
 2 8 15 119.42 14.24
 2 8 16 2.52 3.87
 2 -8 16 -2.98 7.68
 2 -8 17 34.37 10.93
 2 -8 17 8.32 6.64
 2 8 18 83.87 10.57
 2 -8 18 84.61 17.72
 2 -8 18 73.1 14.38
 2 -8 19 2.96 9.33
 2 8 19 2.88 3.04
 2 -8 19 2.46 5.79
 2 -8 20 13.12 9.24
 2 8 20 21.31 5.37
 2 8 20 12.08 3.91
 2 -8 20 15.74 7.77
 2 -8 20 22.95 7.5
 2 8 21 7.55 3.73
 2 -8 21 1.68 5.32
 2 -8 21 4.01 5.59
 2 -8 21 2.25 7.49
 2 -8 22 106.48 15.34
 2 -8 22 115.15 14.57
 2 8 22 132.23 12.58
 2 -8 22 97.14 14.69
 2 -8 23 -1.43 5
 2 -8 23 9.03 4.3
 2 -8 24 36.16 6.27
 2 -8 24 19.62 5.02
 -2 -10 21 -1.86 3.67
 -2 -10 20 17.53 5.92
 -2 -10 19 1.84 6.57
 -2 -10 19 2.59 4.43
 -2 10 19 5.69 3.52
 -2 -10 18 23.64 9.73
 -2 10 18 18.38 4.94
 -2 10 18 4.11 3.27
 -2 -10 18 -1.51 4.24
 -2 -10 17 2.43 8.47
 -2 10 17 10.13 4.53
 -2 10 17 1.84 2.99
 -2 10 17 1.04 3.8
 -2 -10 17 6.82 6.08
 -2 -10 16 16.09 10.4
 -2 10 16 7.91 5.07
 -2 10 16 15.44 4.7
 -2 10 16 10.97 4.9
 -2 -10 16 15.02 6.62
 -2 -10 15 -2.9 8.9
 -2 10 15 3.37 3.92
 -2 10 15 -1.23 4.08
 -2 10 15 2.74 4.77
 -2 -10 15 2.03 5.83
 -2 10 14 7.19 4.4
 -2 -10 14 2.15 6.02
 -2 -10 14 3.1 9.5
 -2 10 14 11.36 5.17
 -2 10 14 9.14 5.52
 -2 10 13 43.82 7.71
 -2 10 13 16.32 5.55
 -2 -10 13 31.61 9.34
 -2 10 13 42.33 9.76
 -2 -10 12 7.02 6.74
 -2 10 12 -4.26 6.53
 -2 10 11 8.91 6.67
 -2 10 10 11.58 6.97
 -2 10 10 12.31 5.4
 -2 10 10 25.12 6.59
 -2 10 10 9.41 4.71
 -2 10 9 64.7 13.14
 -2 10 9 82.53 11.03
 -2 10 9 76.34 11.36
 -2 10 9 67.46 10.28
 -2 10 8 -2.69 4.35
 -2 10 8 -2.47 7.35
 -2 10 8 -1.42 4.94
 -2 10 8 -1.51 5.02
 -2 10 8 9.18 6.83
 -2 10 7 7.12 5.3
 2 10 -7 -2.03 4.78
 -2 10 7 -2.38 6.13
 -2 10 7 7.98 4.31
 -2 10 7 -1.52 4.79
 -2 10 6 -3.05 4.81
 2 10 -6 -2.16 3.76
 -2 10 6 7.12 5.19
 -2 10 6 -1.31 4.25
 2 10 -6 -2.78 8.28
 2 10 -6 19.02 7.2
 -2 10 6 -4.89 7.5
 -2 10 5 113.46 15.2
 -2 10 5 126.29 15.03
 2 10 -5 138.07 14.1
 -2 10 5 115.68 14
 2 10 -5 111.44 18.06
 2 10 -5 98.27 15.73
 -2 10 5 109.99 17.37
 -2 10 4 -3.08 6.37
 -2 10 4 5.62 4.79
 2 10 -4 1.18 3.82
 -2 10 4 2.51 4.48
 2 10 -4 2.78 8.25
 -2 10 4 2.81 8.09
 2 10 -4 -4.49 5.28
 -2 10 4 -2.54 5.96
 -2 10 3 4.64 5.63
 2 10 -3 -2.44 4.35
 -2 10 3 -4.17 4.95
 -2 10 3 8.55 4.72
 2 10 -3 8.28 8.2
 -2 10 3 -2.86 7.94
 -2 10 3 2.56 8.28
 2 10 -3 -4.6 7.26
 -2 10 2 10.65 4.37
 -2 10 2 9.32 6.22
 -2 10 2 23.2 9.71
 2 10 -2 19.16 9.39
 2 10 -2 12.59 5.25
 -2 10 2 20.49 5.68
 -2 10 1 157.5 17.22
 2 10 -1 167.91 17.17
 -2 10 1 155.57 17.82
 2 10 -1 163.04 17.99
 2 10 -1 153.41 18.58
 -2 10 1 187.43 19.56
 -2 10 1 141.23 22.18
 2 10 -1 157.14 21.83
 -2 10 0 6.58 4.4
 2 10 0 11.18 4.63
 2 10 0 4.51 5.98
 -2 10 0 18.84 7.05
 -2 10 0 8.96 8.35
 2 10 0 24.16 10.21
 -2 10 0 14.44 5.32
 2 10 0 9.28 4.7
 2 10 1 6.97 4.05
 2 10 1 -3 6.32
 -2 10 -1 3.03 9.02
 2 10 1 -5.32 8.38
 2 10 1 -1.36 4.83
 -2 10 -1 -1.28 4.04
 2 10 2 137.11 16.29
 -2 10 -2 133.21 16.2
 2 10 2 162.89 17.49
 -2 10 -2 178.45 23.51
 2 10 2 139.26 20.52
 2 10 2 168.03 17.9
 2 10 3 46.46 8.4
 2 10 3 33.61 7.36
 -2 10 -3 41.02 7.27
 2 10 3 44.66 7.38
 -2 10 -3 40.55 13.24
 -2 10 -3 12.03 7.3
 2 10 3 39.8 10.38
 2 10 4 25.46 7.36
 -2 10 -4 24.35 5.82
 2 10 4 24.09 6.59
 2 10 4 21.7 5.83
 -2 10 -4 12.61 10.11
 2 10 4 29.73 9.21
 -2 10 -4 16.45 7.64
 2 10 5 17.95 6.46
 2 10 5 6.52 4.34
 -2 10 -5 15.99 6.86
 2 10 5 12.27 6.89
 -2 10 -5 6.34 9.77
 -2 10 -5 13.29 4.83
 2 10 5 12.84 5.39
 2 10 6 170.43 18.32
 2 10 6 144.38 17.35
 2 10 6 167.56 17.71
 -2 10 -6 117.4 18.4
 2 10 6 166.28 21.36
 -2 10 -6 139.84 22.61
 2 10 7 25.38 7.37
 2 10 7 15.65 5.64
 2 10 7 22.86 6.39
 -2 10 -7 27.72 8.61
 2 10 7 25.5 9.3
 2 10 7 35.35 10.29
 -2 10 -7 34.85 12.16
 2 10 8 4.06 4.52
 2 10 8 17.89 6.56
 2 10 8 -2.49 7.19
 2 10 8 15.76 9.57
 2 10 8 1.4 4.32
 2 10 9 75.58 11.4
 2 10 9 94.99 12.62
 2 10 9 94.61 11.9
 2 10 9 85.15 15.15
 2 -10 9 77.81 14.14
 2 10 10 129.23 16.7
 2 10 10 160.35 17.85
 2 10 10 159.21 17.39
 2 -10 10 146.7 20.34
 2 10 10 182.21 21.43
 2 -10 11 21.9 8.22
 2 10 11 13.74 7.75
 2 10 12 -2.4 4.18
 2 -10 12 4.78 5.89
 2 -10 12 6.85 5.36
 2 10 12 -2.2 6.93
 2 10 13 13.37 5.38
 2 -10 13 20.88 8.16
 2 -10 13 13.17 7.01
 2 10 13 8.26 5.43
 2 10 13 14.62 7.19
 2 10 14 51.32 8.36
 2 10 14 52.68 7.81
 2 10 15 65.57 9.52
 2 -10 15 62.77 14.55
 2 10 15 84.18 10.69
 2 -10 15 79.69 12.38
 2 -10 16 -3.57 5.13
 2 10 16 -0.95 3.25
 2 -10 16 5.19 7.95
 2 10 16 5.7 4.49
 2 10 16 -5.15 4.4
 2 10 17 6.64 3.43
 2 -10 17 -2.31 7.51
 2 -10 17 6.4 4.94
 2 10 17 13.3 4.85
 2 10 18 89.93 9.7
 2 10 18 92.78 10.71
 2 -10 18 64.04 12.95
 2 -10 19 41.45 8.31
 2 10 19 35.28 5.8
 2 -10 20 9.21 5.11
 2 10 20 15.15 3.16
 2 -10 21 1.64 3.24
 -2 12 14 1.27 2.75
 -2 12 13 35.23 5.92
 -2 12 12 121.44 13.06
 -2 12 12 132.42 14.01
 -2 12 11 -1.04 4.09
 -2 12 11 1.58 3.37
 -2 -12 10 5.51 6.55
 -2 12 10 -3 5.8
 -2 12 10 1.66 3.2
 -2 -12 9 70.63 12.5
 -2 12 9 70.26 11.13
 -2 12 9 62.29 8.37
 -2 -12 8 62.39 13.01
 -2 12 8 82.09 11.99
 -2 12 8 66.7 8.73
 -2 -12 7 -3.92 8.1
 -2 12 7 3.69 5.48
 2 12 -7 4.23 4.2
 -2 12 7 0.87 3.43
 -2 12 6 1.93 6.08
 2 12 -6 9.29 5.03
 -2 12 6 2.59 3.16
 2 12 -5 136.69 17.01
 -2 12 5 129.85 17.98
 -2 12 5 137.47 14.29
 2 12 -4 120.42 12.33
 2 12 -4 111.46 15.5
 -2 12 4 104.84 16.28
 -2 12 4 114.72 12.44
 2 12 -3 4.09 2.99
 2 12 -3 -1.86 6.17
 -2 12 3 7.16 3.14
 2 12 -2 0.87 3.23
 -2 12 2 -4.25 6.7
 2 12 -2 -7.71 6.41
 -2 12 2 -0.75 2.86
 2 12 -1 78.64 10.42
 2 12 -1 136.81 15.99
 2 12 0 114.32 13.26
 2 12 0 139.49 17.4
 2 12 1 3.94 3.59
 2 12 1 10.21 6.79
 2 12 1 0.74 2.52
 2 12 2 5.04 3.78
 2 12 2 6.14 7.47
 2 12 2 6.25 3
 2 12 3 85.13 10.33
 2 12 3 65.38 13.63
 2 12 3 75.29 13.14
 2 12 3 75.24 9.26
 2 12 4 89.86 10.85
 2 12 4 90.31 14.03
 2 12 4 81.24 10.11
 2 12 5 8.24 3.97
 2 12 5 11.79 7.48
 2 12 5 7.79 3.71
 2 12 6 -3.05 3.7
 2 12 6 0.88 3.46
 2 12 6 -3.82 6.5
 2 12 7 10.56 4
 2 12 7 18.36 7.29
 2 12 8 42.72 6.97
 2 12 8 59.8 8.2
 2 12 8 50.71 9.63
 2 12 9 75.85 9.83
 2 12 9 88.9 12.59
 2 12 9 74.97 9.49
 2 -12 9 81.31 13.97
 2 12 10 2.75 3.67
 2 12 10 6.1 5.67
 2 12 10 1.64 3.05
 2 -12 10 2.36 4.64
 2 -12 10 7.89 8.3
 2 12 11 3.44 4.05
 2 12 11 -1.54 3.34
 2 -12 11 -3.27 4.79
 2 12 12 52.49 6.73
 2 -12 12 34.79 7.35
 2 12 12 54.34 7.24
 2 12 13 71.36 7.99
 2 12 13 58.3 7.52
 2 12 14 4.7 2.51
 -3 -1 31 8.94 3.7
 -3 1 30 32.82 6.08
 -3 -1 30 18.63 6.15
 -3 1 29 37.41 7.58
 -3 -1 29 40.45 8.24
 -3 -1 28 22.18 6.71
 -3 1 28 24.16 7.8
 -3 -1 28 19.63 7.41
 -3 -1 28 13.1 6.65
 -3 1 28 5.59 5.69
 -3 -1 27 4.14 5.77
 -3 1 27 8.74 6.52
 -3 -1 27 13.66 7.77
 -3 -1 27 4.36 6.29
 -3 1 27 4.33 6.66
 -3 1 27 12.78 10.59
 -3 -1 27 2.52 8.6
 -3 1 26 118.47 17.59
 -3 -1 26 118.72 17.39
 -3 -1 26 103.9 18.44
 -3 1 26 110.99 18.87
 -3 1 25 67.25 13.22
 -3 -1 25 22.03 9.93
 -3 -1 25 42.39 13.68
 -3 -1 25 44.86 11.58
 -3 1 25 47.22 11.84
 -3 1 24 85.28 14.98
 -3 -1 24 38.04 13.79
 -3 1 24 38.49 13.73
 -3 1 24 66.04 13.36
 -3 -1 24 63.62 13.1
 -3 1 24 59.88 11.87
 -3 -1 24 60.97 13.12
 -3 1 24 61.96 13.07
 -3 -1 23 18.55 9
 -3 1 23 8.77 7.58
 -3 -1 23 12.93 10.24
 -3 1 23 3.27 9.76
 -3 1 23 11.23 8.13
 -3 -1 23 5.64 7.61
 -3 -1 23 11.43 10
 -3 1 23 13.51 9.03
 -3 1 23 16.51 7.69
 -3 1 22 102.71 16.86
 -3 1 22 76.91 14.89
 -3 -1 22 84.83 13.41
 -3 1 22 96.51 14.45
 -3 -1 22 81.41 14.85
 -3 1 22 61.52 14.06
 -3 -1 21 40.6 12.61
 -3 1 21 50.48 13.77
 -3 -1 21 30.12 10.77
 -3 1 21 24.57 10.15
 -3 -1 21 29.97 7.99
 -3 1 21 32.17 9.17
 -3 1 21 40.83 10.9
 -3 -1 21 45.61 10.97
 -3 1 20 42.18 12.88
 -3 -1 20 50.71 14.39
 -3 -1 20 91.3 12.32
 -3 -1 20 39.29 11.2
 -3 1 20 28.75 10.66
 -3 1 20 38.22 11.07
 -3 -1 20 43.86 10.67
 -3 1 20 47.51 10.93
 -3 -1 20 51.65 10.48
 -3 1 20 50.72 10.59
 -3 1 19 25.14 9.1
 -3 1 19 29.13 8.74
 -3 -1 19 29.4 7.63
 -3 -1 19 44.98 12.74
 -3 1 19 45.42 11.58
 -3 -1 19 43.17 9.16
 -3 1 19 24.99 9.6
 -3 -1 19 60.2 10.8
 -3 1 19 54.2 10.96
 -3 -1 19 41.94 9.84
 -3 -1 19 37.43 8.87
 -3 -1 18 25.85 7.97
 -3 -1 18 22.16 10.72
 -3 1 18 36.86 8.18
 -3 1 18 32.14 9.12
 -3 -1 18 27.57 8.47
 -3 -1 18 25.66 7.14
 -3 -1 18 16.81 6.57
 -3 1 18 23.5 9.1
 -3 -1 18 31.11 8.82
 -3 -1 17 5.24 8.03
 -3 1 17 7.16 5.34
 -3 -1 17 1.69 4.56
 -3 -1 17 7.02 5.85
 -3 -1 17 -2.12 5.91
 -3 1 17 12.74 6.7
 -3 1 17 11.93 7.69
 -3 -1 17 1.81 6.01
 -3 -1 16 116.13 15.54
 -3 1 16 93.03 15.42
 -3 -1 16 110.84 15.44
 -3 1 16 118.68 15.72
 -3 -1 16 92.75 16.85
 -3 1 16 88.84 13.36
 -3 1 16 133.84 16.8
 -3 -1 16 128.26 15.22
 -3 -1 15 38.17 7.88
 -3 1 15 21.82 7.43
 -3 1 15 29.46 8.42
 -3 -1 15 29.14 8.12
 -3 -1 15 22.5 9
 -3 -1 14 91.53 13.07
 -3 1 14 85.01 12.85
 -3 -1 14 74.13 12.01
 -3 -1 14 67.93 14.57
 -3 -1 14 104.43 12.68
 -3 1 14 74.91 12.21
 -3 -1 14 91.46 12.61
 -3 -1 13 1.48 5.52
 -3 1 13 7.51 5.91
 -3 1 13 2.77 6.35
 -3 -1 13 2.99 5.34
 -3 -1 13 1.26 5.4
 -3 -1 13 5.62 7.88
 -3 1 12 32.46 7.89
 -3 -1 12 38.23 8.06
 -3 -1 12 22.74 6.72
 -3 1 12 39.7 8.46
 -3 -1 12 31.93 7.04
 -3 -1 12 29.2 7.54
 -3 1 12 40.37 8.01
 -3 -1 11 237.69 21.94
 -3 1 11 205.74 21.79
 -3 1 11 215.01 21.91
 -3 -1 11 212.85 21.47
 -3 1 11 195.64 21.72
 -3 -1 11 219.89 22.09
 -3 -1 10 326.29 31.62
 -3 1 10 338.15 32.15
 -3 -1 10 381.32 32.48
 -3 -1 9 620 56.51
 -3 1 9 724.06 57.41
 -3 -1 9 635.08 56.95
 -3 -1 8 92.65 9.54
 -3 1 8 71.05 9.77
 -3 -1 8 75.54 9.71
 -3 -1 7 10.57 4.29
 -3 1 7 14.36 3.63
 -3 -1 7 11.83 3.5
 -3 1 7 13.75 4.65
 -3 -1 7 8.3 4.68
 -3 -1 6 76.08 8.11
 -3 1 6 64.83 6.22
 -3 1 6 81.32 7.72
 -3 -1 6 86.31 7.88
 -3 -1 6 70.05 8.23
 -3 1 6 77.28 8.48
 -3 -1 5 1298.68 110.22
 -3 1 5 1430.37 110.18
 -3 -1 5 1421.63 110.16
 -3 1 5 1261.65 110.41
 -3 -1 5 1175.21 110.25
 -3 1 4 1.08 2.19
 -3 -1 4 1.61 2.11
 -3 -1 4 0.31 2.63
 -3 1 3 32.93 4.82
 -3 1 2 2.59 2.62
 -3 1 1 1264.02 105
 3 1 0 268.55 22.72
 3 1 1 33.7 3.91
 3 -1 2 8.93 1.63
 3 1 2 9.72 2.41
 3 -1 2 12.56 3.11
 3 1 2 11.09 3.16
 3 -1 3 352.26 28.86
 3 1 3 338.63 29.16
 3 1 3 343.57 29.57
 3 -1 3 324.68 29.48
 3 1 4 291.38 25.8
 3 -1 4 308.77 25.89
 3 1 4 283.84 25.19
 3 1 4 291.99 25.12
 3 1 5 0.51 2.55
 3 -1 5 -1.57 3.78
 3 1 5 2.1 3.69
 3 1 6 110.07 12.06
 3 -1 6 119.5 12.15
 3 -1 7 25.98 5.61
 3 1 7 26.85 6.01
 3 -1 8 171.64 17.97
 3 1 8 186.3 18.14
 3 -1 9 550.53 49.21
 3 1 9 563.4 49.45
 3 1 10 117.79 13.99
 3 -1 10 118.98 13.98
 3 1 11 47.98 8.18
 3 -1 11 45.34 8.28
 3 1 11 28.72 7.12
 3 -1 11 34.21 7.71
 3 1 11 32 7.87
 3 1 12 615.15 57.75
 3 -1 12 676.38 58.2
 3 1 12 605.25 57.4
 3 -1 12 674.06 57.21
 3 -1 12 622.86 58.14
 3 1 12 646.15 58.15
 3 -1 12 671.63 58.12
 3 1 13 226.79 23.02
 3 -1 13 208.77 21.84
 3 -1 13 227.54 23.41
 3 1 13 198.53 22.86
 3 -1 13 202.18 22.51
 3 1 14 12.63 7.31
 3 -1 14 23.25 7.84
 3 -1 14 12.44 7.56
 3 -1 14 16.99 7.13
 3 1 14 13.71 6.22
 3 -1 14 14.9 6.23
 3 1 14 10.7 6.33
 3 -1 14 11.53 6.23
 3 1 15 98.59 14.03
 3 -1 15 92.12 13.95
 3 -1 15 92.59 14.04
 3 1 15 99.51 14.37
 3 -1 15 89.51 12.59
 3 1 15 70.47 12.97
 3 -1 15 109.95 14.09
 3 -1 16 469.65 46.2
 3 1 16 407.87 45.21
 3 1 16 526.59 42.78
 3 -1 16 493.52 45.22
 3 1 16 437.28 44.68
 3 1 16 488.44 46.6
 3 -1 16 505.54 46.94
 3 1 16 463.44 46.09
 3 -1 16 504.88 46.61
 3 -1 16 422.36 45.09
 3 -1 16 506.28 45.16
 3 1 16 426.83 46.14
 3 -1 17 222.87 23.39
 3 -1 17 164.51 22.38
 3 -1 17 178.86 22.97
 3 1 17 188.77 23.9
 3 -1 17 205.06 24.14
 3 1 17 206.27 24.72
 3 1 17 194.39 24.24
 3 -1 17 223.04 24.99
 3 1 17 183.19 22.54
 3 -1 17 218.69 23.36
 3 1 17 250.01 25.32
 3 -1 17 210.46 24.48
 3 -1 18 25.26 8.54
 3 1 18 20.42 8.62
 3 1 18 29.84 9.55
 3 -1 18 12.42 7.07
 3 1 18 15.94 8.74
 3 -1 18 17.07 7.35
 3 -1 18 14.69 6.79
 3 -1 18 17.04 7.83
 3 1 18 17.21 7.9
 3 1 18 25.33 7.01
 3 -1 18 14.18 6.57
 3 1 18 30.73 9.64
 3 -1 18 15.34 6.89
 3 -1 19 83.38 15.3
 3 1 19 81.55 14.89
 3 1 19 71.3 14.44
 3 -1 19 71.21 14.43
 3 1 19 118.02 17.64
 3 -1 19 91.1 14.5
 3 -1 19 93.63 15.66
 3 1 19 84.09 15.66
 3 1 19 126.95 17.67
 3 1 19 103 14.61
 3 -1 19 118.51 15.38
 3 1 20 228.5 26.99
 3 -1 20 258.1 27.67
 3 -1 20 172.11 23.39
 3 1 20 229.75 26.72
 3 -1 20 218.45 26.14
 3 -1 20 186.52 25.47
 3 1 20 182.89 25.19
 3 1 20 184.94 23.78
 3 1 20 204.74 25.7
 3 -1 21 279.06 31.7
 3 1 21 291.28 31.75
 3 1 21 243.05 30.47
 3 -1 21 215.96 29.39
 3 1 21 274.56 31.45
 3 1 21 236 28.35
 3 1 21 256.57 30.71
 3 -1 21 276.37 30.92
 3 1 22 5.71 8.49
 3 -1 22 -2.98 7.98
 3 -1 22 3 7.05
 3 1 22 -6.04 8.09
 3 -1 22 -2.88 7.1
 3 1 22 -2.88 7.41
 3 -1 23 37.99 10.28
 3 1 23 19.44 9.83
 3 -1 23 62.18 13.08
 3 1 23 29.65 9.94
 3 -1 23 41.98 13.99
 3 1 23 65.45 14.78
 3 1 23 48.3 12.05
 3 -1 23 56.88 12.42
 3 -1 24 50.28 12.4
 3 1 24 47.28 10.85
 3 1 24 19.9 9.82
 3 -1 24 48.44 11.91
 3 -1 24 31.13 12.95
 3 1 24 31.56 11.33
 3 -1 24 32.87 9.92
 3 1 24 19.14 8.32
 3 -1 25 5.84 9.26
 3 1 25 20.74 10.83
 3 1 26 4.78 6.16
 3 -1 26 -2.42 7.43
 3 -1 26 -5.32 8.15
 3 1 26 -2.7 8.51
 3 -1 26 4.65 6.47
 3 1 26 -10.51 7.33
 3 1 27 18.75 7.93
 3 -1 27 21.28 7.77
 3 1 27 23.75 9.66
 3 -1 27 21.04 9.67
 3 1 27 20.96 6.96
 3 -1 27 20.06 7.93
 3 -1 28 8.98 5.98
 3 1 28 13.95 6.49
 3 -1 28 9.88 7.21
 3 1 28 6.01 6.84
 3 -1 28 -3.29 6.6
 3 -1 29 -2.88 5.25
 3 1 29 5.52 4.7
 3 1 29 4.81 6.42
 3 -1 29 15.83 7.06
 3 -1 29 -1.25 5.09
 3 -1 30 1.57 3.25
 3 -1 30 -2.12 3.77
 -3 -3 30 3.29 3.61
 -3 -3 30 -0.94 3.43
 -3 -3 29 1.28 4.47
 -3 -3 29 4.02 4.98
 -3 -3 28 53.62 9.51
 -3 -3 28 35.65 8.66
 -3 -3 27 6.09 6.22
 -3 3 27 8.61 6.53
 -3 -3 27 -2.03 6.74
 -3 -3 27 1.74 5.65
 -3 3 27 3.5 5.37
 -3 -3 26 7.03 6.52
 -3 3 26 -6.24 5.99
 -3 -3 26 -2.32 7.12
 -3 -3 26 -2.33 6.92
 -3 3 26 7.28 8.07
 -3 3 26 -4.09 6.09
 -3 -3 26 -8.17 7.28
 -3 -3 25 8.08 6.2
 -3 3 25 10.8 8.98
 -3 -3 25 15.51 9.99
 -3 3 25 9.52 7.52
 -3 3 25 -2.29 7.05
 -3 -3 25 2.29 6.83
 -3 -3 24 136.22 16.23
 -3 3 24 101.88 15.47
 -3 -3 24 74.99 16.07
 -3 3 24 118.79 19.4
 -3 3 24 89.41 15.88
 -3 -3 24 116.62 16.81
 -3 3 23 5.55 8.51
 -3 3 23 18.11 10.05
 -3 -3 23 -5.8 8.9
 -3 -3 23 4.91 6.6
 -3 3 23 9.43 7.03
 -3 -3 23 8.25 6.15
 -3 -3 23 5.21 6.44
 -3 3 23 13.04 8.24
 -3 3 22 38.31 9.09
 -3 -3 22 28.11 9.28
 -3 3 22 28.56 10.71
 -3 -3 22 17.68 10.59
 -3 3 22 30.68 12.34
 -3 -3 22 44.57 10.06
 -3 -3 22 21.29 9.21
 -3 3 22 45.36 11.85
 -3 -3 21 12.74 6.56
 -3 3 21 18.25 10.63
 -3 -3 21 7.79 6.46
 -3 -3 21 3.32 10.49
 -3 3 21 5.74 7.74
 -3 -3 21 23.88 8.86
 -3 3 21 7.99 6.62
 -3 3 21 11.88 7.54
 -3 -3 20 -2.08 5.98
 -3 -3 20 -5.68 10.76
 -3 3 20 -2.95 11.19
 -3 -3 20 -2.59 5.44
 -3 3 20 2.82 8.64
 -3 -3 20 13.38 10.84
 -3 -3 20 -2.42 6.25
 -3 3 20 -15.63 8.44
 -3 -3 20 2.59 7.46
 -3 3 20 2.31 6.66
 -3 3 19 8.45 9.42
 -3 -3 19 10.84 8.84
 -3 3 19 15.01 7.95
 -3 -3 19 19.93 7.7
 -3 3 19 -5.44 7.63
 -3 -3 19 6.59 10.15
 -3 -3 19 9.48 6.18
 -3 3 19 24.42 7.45
 -3 -3 19 24.01 8.6
 -3 -3 18 80.12 15.59
 -3 3 18 120.95 16.99
 -3 3 18 111.5 18.17
 -3 -3 18 137.98 18.45
 -3 3 18 139.35 18.4
 -3 -3 18 100.89 14.95
 -3 -3 18 102.61 15.52
 -3 3 18 102.84 15.1
 -3 -3 18 86.24 18.03
 -3 3 17 -4.43 6.59
 -3 -3 17 -4.4 6.54
 -3 -3 17 7.14 6.86
 -3 3 17 2.47 7.35
 -3 3 17 2.42 6.47
 -3 -3 17 -2.53 6.79
 -3 -3 17 -1.79 5.95
 -3 -3 17 4.34 5.35
 -3 3 17 -1.96 5.05
 -3 -3 17 3.05 9.89
 -3 3 16 -6.16 9.03
 -3 -3 16 -8.16 8.71
 -3 -3 16 -3.34 5.41
 -3 -3 16 2.39 7.32
 -3 -3 16 4.09 5.27
 -3 3 16 11.18 6.43
 -3 -3 16 -2.89 8.6
 -3 -3 16 -2.2 6.74
 -3 3 16 -6.86 8.99
 -3 3 16 5.46 5.24
 -3 -3 15 114.48 17.87
 -3 -3 15 100.66 15.37
 -3 -3 15 110.81 15.53
 -3 3 15 108.99 15.97
 -3 3 15 94.11 13.68
 -3 -3 15 93.9 14.6
 -3 -3 15 111.36 14
 -3 -3 14 1454.64 128.57
 -3 -3 14 1573.99 131.2
 -3 -3 13 9.09 5.26
 -3 -3 13 11.59 6.93
 -3 -3 12 654.14 58.83
 -3 -3 12 681.69 61.09
 -3 -3 11 3.21 4.44
 -3 -3 11 2.4 4.73
 -3 -3 11 6.57 5.47
 -3 -3 11 6.98 4.52
 -3 -3 10 1259.2 109.54
 -3 -3 10 1268.7 111.42
 -3 -3 10 1331.32 109.47
 -3 -3 9 6.91 5.93
 -3 -3 9 7.05 4.51
 -3 -3 8 313.55 28.4
 -3 3 7 116.52 11.1
 -3 -3 7 101.59 11.34
 -3 -3 6 1585.27 133.8
 3 3 -6 1724.19 134.89
 -3 3 6 1556.94 133.83
 -3 3 6 1568.91 135.06
 3 3 -5 271.36 24.22
 -3 3 5 235.03 23.31
 -3 3 5 279.22 24.6
 3 3 -4 139.72 13.82
 -3 3 4 128.42 13.23
 -3 3 4 127.55 13.87
 -3 3 3 56.84 5.53
 -3 -3 3 50.63 5.49
 3 3 -3 63.84 7.87
 -3 3 3 57.84 8.82
 -3 -3 2 576.27 49.13
 -3 3 2 593.21 49.15
 3 3 -2 633.81 51.34
 -3 3 2 604.32 51.27
 -3 3 1 115.22 9.47
 -3 -3 1 105.57 9.42
 -3 3 1 100.85 12.04
 3 3 -1 118.45 12.06
 3 3 0 8.72 4.3
 3 3 0 6.36 1.62
 3 -3 0 5.34 1.62
 3 3 1 11.01 2.02
 3 -3 1 14 2.19
 3 3 2 204.52 20.02
 3 3 2 202.67 18.39
 3 -3 2 226.21 18.48
 3 3 3 681.04 54.5
 3 -3 3 630.35 53.01
 3 3 3 606.85 52.98
 3 3 4 84.22 9.85
 3 3 4 81.32 8.35
 3 -3 4 89.63 8.43
 3 -3 4 69.02 7.64
 3 3 5 219.94 20.17
 3 -3 5 227.23 20.16
 3 -3 5 215.57 19.46
 3 -3 6 7.43 3.67
 3 3 6 7.6 3.93
 3 3 6 6.84 2.86
 3 -3 6 7.29 3
 3 -3 7 149.5 14.51
 3 3 7 142.81 14.67
 3 3 7 158.56 13.62
 3 -3 7 143.04 13.74
 3 3 7 128.13 12.86
 3 3 8 101.54 12.82
 3 -3 8 110.73 12.71
 3 -3 8 136.99 12.44
 3 -3 9 58.13 8.72
 3 3 9 64.75 9.36
 3 -3 9 74.8 8.44
 -3 3 -9 54.86 8.7
 3 -3 10 105.62 12.72
 3 3 10 113.24 13.14
 3 3 10 95.52 12.49
 3 -3 10 119.47 13.35
 -3 3 -10 92.79 12.21
 3 3 11 268.34 26.53
 3 -3 11 281.9 26.4
 3 3 11 259.09 26.55
 3 -3 11 274.65 26.48
 -3 3 -11 249.75 25.39
 3 3 11 252.16 26.06
 3 3 11 262.66 27.1
 3 3 12 183.1 18.98
 3 3 12 131.06 16.92
 3 -3 12 162.81 16.72
 3 3 12 172.59 18.47
 3 -3 12 133.53 17.47
 3 3 13 454.69 44.86
 3 -3 13 508.27 43.82
 3 3 13 454.23 45.04
 3 -3 13 479.9 45.06
 3 -3 13 474.42 44.74
 3 3 13 485.88 45
 3 3 14 21.28 7.38
 3 -3 14 15.5 5.62
 3 -3 14 8.76 5.97
 3 3 14 20.39 7.11
 3 -3 14 10.76 6.34
 3 3 14 6.71 4.63
 3 3 14 30.09 7.52
 3 -3 14 18.85 7.39
 3 -3 14 9.38 6.01
 3 3 14 9.1 4.45
 3 -3 15 34.07 8.43
 3 3 15 40.8 9.38
 3 -3 15 37.64 8.78
 3 3 15 22.01 8.1
 3 -3 15 36.62 7.33
 3 -3 15 23.3 9.03
 3 -3 15 41.2 9.35
 3 3 15 34.49 8.65
 3 3 15 29.21 7.87
 3 3 15 38.22 6.94
 3 3 15 29.16 6.65
 3 -3 15 30.8 9.18
 3 3 15 28.83 8.08
 3 -3 15 16.71 7.72
 3 3 16 4.23 7.59
 3 -3 16 6.14 7.34
 3 3 16 11.91 8.15
 3 3 16 13.39 7.64
 3 -3 16 2.25 5.35
 3 3 16 8.2 4.34
 3 -3 16 14.76 8.8
 3 -3 16 13.72 5.72
 3 3 16 8.82 7
 3 -3 16 10.64 7.3
 3 3 16 15.78 6.76
 3 3 16 15.96 8.17
 3 3 16 10.26 5.77
 3 -3 16 14.03 7.21
 3 -3 17 171.92 24.69
 3 3 17 197.02 19.7
 3 -3 17 194.69 22.65
 3 3 17 140.46 22.1
 3 -3 17 224.53 24.25
 3 -3 17 166.79 19.94
 3 3 17 182.74 22.72
 3 3 17 196.61 22.94
 3 -3 17 185.7 22.38
 3 3 17 185.11 22.93
 3 3 17 181.88 21.77
 3 -3 17 193.08 23.25
 3 3 17 143.66 21.11
 3 -3 17 117.61 20.53
 3 3 17 208.11 19.59
 3 3 18 30.45 9.24
 3 -3 18 32.94 10.66
 3 3 18 33.37 10.09
 3 3 18 42.58 9.84
 3 -3 18 22.62 11.21
 3 3 18 29.77 10.58
 3 -3 18 41.27 10.49
 3 3 18 58.03 8.66
 3 -3 18 32.01 10.25
 3 -3 18 46.88 9.26
 3 -3 18 53.65 11.5
 3 3 18 45.5 11.12
 3 -3 19 27.21 9.91
 3 3 19 -2.66 7.12
 3 -3 19 7.68 6.32
 3 3 19 8.49 9.41
 3 -3 19 5.32 7.66
 3 3 19 2.35 5.79
 3 3 19 -5.33 9.5
 3 3 19 7.01 4.78
 3 -3 19 7.92 7.08
 3 3 19 -2.65 7.89
 3 3 20 120 17.34
 3 -3 20 59.57 13.41
 3 3 20 94.91 16.66
 3 3 20 79.84 13.52
 3 -3 20 110.83 16.12
 3 -3 20 76.29 15.18
 3 3 20 87.31 16
 3 3 21 124.93 17.48
 3 -3 21 106.21 18.16
 3 -3 21 129.21 18.44
 3 3 21 114.42 18.89
 3 -3 21 136.29 18.83
 3 3 21 118.18 18.38
 3 -3 22 94.02 15.09
 3 3 22 92.1 14.65
 3 -3 22 57.11 13.79
 3 -3 22 94.27 15.06
 3 -3 22 41.88 12.1
 3 3 22 107 17.16
 3 3 22 79.84 15.44
 3 -3 22 91.37 16.16
 3 -3 23 38.74 10.7
 3 3 23 31.22 9.87
 3 -3 23 34.93 10.34
 3 -3 23 13.81 7.93
 3 3 23 30.54 11.1
 3 -3 23 25.68 10.36
 3 3 23 20.84 9.85
 3 -3 23 14.83 7.61
 3 3 24 146.03 19.91
 3 -3 24 102.26 18.23
 3 3 25 84.07 13.93
 3 -3 25 105.17 15.15
 3 -3 25 73.8 14.39
 3 3 25 53.87 13.47
 3 -3 25 93.12 15.36
 3 -3 26 63.48 11.3
 3 3 26 50.63 10.45
 3 -3 26 36.92 10.98
 3 3 26 51.96 11.24
 3 -3 26 44.58 10.34
 3 -3 27 55.9 9.94
 3 3 27 45.26 9.56
 3 -3 27 18.32 7.68
 3 3 27 41.85 10.33
 3 -3 27 57.07 10.13
 3 -3 28 52.57 9.22
 3 -3 28 57.15 9.83
 3 -3 29 -3.26 3.95
 3 -3 29 11.59 5.1
 -3 -5 29 101.51 11.32
 -3 -5 28 -2.86 3.75
 -3 -5 28 4.89 4.81
 -3 -5 27 1.33 3.97
 -3 -5 27 6.37 5.3
 -3 -5 26 63.36 10.44
 -3 -5 26 61.72 10.72
 -3 -5 26 38.29 8.96
 -3 -5 25 200.7 23.17
 -3 -5 25 186.91 22.92
 -3 -5 25 212.2 24.31
 -3 -5 24 4.5 5.8
 -3 -5 24 6.11 6.95
 -3 -5 23 5.86 9
 -3 -5 22 37.47 10.37
 -3 -5 22 42.37 13.3
 -3 5 22 48.78 10.11
 -3 -5 21 296.98 32.86
 -3 -5 21 265.8 34.32
 -3 5 21 275.08 30.4
 -3 -5 20 -2.87 7.1
 -3 -5 20 -3.65 12.13
 -3 5 20 -9.28 5.74
 -3 5 19 2.3 5.93
 -3 -5 19 8.04 7.19
 -3 -5 18 42.48 10.88
 -3 5 18 37.83 6.63
 -3 -5 18 55.72 15.55
 -3 -5 18 30.62 10.19
 -3 -5 18 15.04 6.67
 -3 5 18 17.97 8.34
 -3 -5 17 87.88 13.05
 -3 -5 17 59.84 13.95
 -3 -5 17 67.46 13.96
 -3 5 17 88.78 10.92
 -3 5 17 85.2 11.89
 -3 -5 17 102.51 20.22
 -3 5 17 86.43 13.72
 -3 -5 16 20.2 8.59
 -3 5 16 2.06 5.1
 -3 -5 16 8.8 5.73
 -3 5 16 6.7 3.83
 -3 -5 16 2.51 6.74
 -3 -5 15 -4.81 6.92
 -3 5 15 17.44 6.44
 -3 -5 15 5.52 7.1
 -3 -5 15 10.05 5.29
 -3 5 15 1.08 3.41
 -3 5 15 -1.5 4.85
 -3 -5 14 2.29 6.8
 -3 5 14 -1.81 4.47
 -3 -5 14 -2.61 6.14
 -3 -5 14 9.49 5.12
 -3 -5 14 7.55 5.02
 -3 5 14 1.04 2.99
 -3 5 13 113.25 12.63
 -3 5 13 123.3 15.16
 -3 -5 13 116.34 16.41
 -3 5 13 95.84 14.6
 -3 5 13 105.16 12.77
 -3 -5 13 134.63 14.96
 -3 -5 13 118.29 17.59
 -3 -5 13 112.64 14.58
 -3 -5 13 157.94 17.78
 -3 -5 12 57.13 10.65
 -3 -5 12 55.42 11.87
 -3 5 12 64.15 10.17
 -3 -5 12 74.22 11.81
 -3 5 12 50.04 8
 -3 -5 12 80 10.64
 -3 5 12 77.61 9.79
 -3 -5 12 52.96 9.12
 -3 -5 11 72.08 11.35
 -3 -5 11 54.52 9.06
 -3 -5 11 64.97 9.58
 -3 -5 11 82.07 12.62
 -3 -5 11 61.42 11.18
 -3 5 11 51.06 8.86
 -3 5 10 12.79 5.15
 -3 -5 10 3.5 4.01
 -3 -5 10 4.03 6.55
 -3 -5 9 261.24 25.89
 -3 -5 9 295.97 28.96
 -3 5 9 258.79 26.37
 -3 -5 8 50.16 7.42
 -3 -5 8 67.83 10.69
 -3 -5 8 69.16 8.07
 -3 5 8 30.4 7.45
 -3 5 8 48.39 9.77
 -3 -5 7 106.91 12.11
 -3 -5 7 116.04 14.77
 -3 5 6 2.18 4.05
 3 5 -6 -1.08 4.02
 -3 5 5 113.78 14.63
 -3 5 5 108.72 13.19
 -3 5 4 4.02 5.91
 -3 5 4 5.87 5.03
 -3 5 3 117.6 13.96
 -3 5 3 94.74 12.79
 3 5 -2 13.28 6.24
 -3 5 2 9.99 6.66
 -3 5 2 1.24 5.25
 -3 5 1 3.8 4.61
 3 5 -1 5.19 6.18
 -3 5 1 6.07 6.88
 3 5 -1 -1.13 4.37
 -3 5 0 114.82 16.23
 -3 5 0 159.9 17.38
 3 5 0 153.06 16.66
 3 5 0 171.76 16.75
 -3 5 -1 109.96 13.6
 3 5 1 109.67 13.36
 3 5 1 76.61 12.16
 -3 5 -2 6.69 5.38
 3 5 2 12.49 6.17
 3 5 2 3.53 4.82
 -3 5 -3 -1.37 5.08
 3 5 3 1.18 5.53
 3 5 3 2.38 4.77
 -3 5 -4 699.11 61.03
 3 5 4 664.38 60.25
 3 5 4 681.2 60.39
 3 -5 5 73.23 7.36
 -3 5 -5 58.99 10.03
 3 5 5 63.65 9.3
 3 5 6 -1.24 4.34
 3 -5 6 8.74 2.87
 3 5 7 94.14 12.24
 3 -5 7 96.35 10.19
 3 5 7 88.11 10.34
 3 -5 8 794.75 66.92
 3 5 8 754.59 68.68
 3 5 9 203.62 20.37
 3 5 9 181.22 20.64
 3 5 9 184.85 21.82
 3 5 10 63.64 11.71
 3 5 10 65.42 10.41
 -3 5 -10 58.61 10.81
 3 5 11 78.71 10.94
 -3 5 -11 99.55 13.36
 3 -5 11 97.8 14.04
 3 5 11 76.18 13.03
 3 5 11 69.05 11.89
 3 5 12 472.11 43.06
 -3 5 -12 545.3 44.69
 3 -5 12 436.21 44.26
 3 5 12 459.79 40.48
 3 5 12 393.43 43.39
 3 5 12 369.76 42.22
 3 5 12 428.41 41.62
 3 5 12 498.56 41.18
 3 5 13 6.75 3.57
 3 5 13 -1.99 6.95
 3 5 13 12.96 6.47
 3 5 13 5.45 4.77
 3 5 13 4.9 3.59
 3 -5 13 5.27 7.07
 3 5 13 1.78 4.41
 3 5 14 3.6 3.57
 3 5 14 -1.97 5.47
 3 5 14 -1.92 5.15
 3 5 14 5.75 4.9
 3 -5 14 8.3 7.7
 3 5 14 7.04 4.03
 3 5 14 -2.24 7.64
 3 5 15 1.02 3.41
 3 -5 15 16.11 7.73
 3 5 15 4.11 5.91
 3 5 15 1.27 4.01
 3 5 15 1.51 4.88
 3 -5 15 2.89 7.12
 3 5 15 -2.38 6.86
 3 5 16 89.96 10.95
 3 -5 16 62.8 14.93
 3 5 16 84.66 14.17
 3 5 16 113.92 13.62
 3 -5 16 61.45 14.35
 3 5 16 75.44 15.27
 3 5 16 122.89 12.98
 3 5 17 6.8 6.41
 3 5 17 20.77 6.82
 3 5 17 18.37 8.58
 3 -5 17 23.03 9.15
 3 -5 17 6.12 7.64
 3 5 18 53.77 11.13
 3 5 18 62.83 10.55
 3 -5 18 43.97 11.36
 3 -5 18 43.29 12.35
 3 5 18 29.71 11.32
 3 5 19 65.54 13.7
 3 -5 19 41.24 11.36
 3 5 19 54.49 11.68
 3 5 20 21.61 9.87
 3 -5 20 5.96 7.06
 3 -5 20 12.79 9.55
 3 -5 20 5.82 7.84
 3 -5 21 11.87 11.82
 3 -5 21 33.78 11.04
 3 -5 22 7.98 7.48
 3 -5 22 22.19 9.29
 3 -5 23 -4.74 7.87
 3 -5 23 9.77 6.54
 3 -5 23 6.61 7.14
 3 -5 24 -3.91 5.82
 3 -5 24 4.32 5.57
 3 -5 24 9.39 7.2
 3 -5 24 4.07 6.24
 3 -5 25 1.67 5.4
 3 -5 25 -2.06 5.94
 3 -5 25 8.17 6.19
 3 -5 26 2.68 4.78
 3 -5 26 -3.49 5.5
 3 -5 27 1.93 3.73
 3 -5 27 -1.4 4.78
 3 -5 28 -3.09 3.98
 -3 -7 26 3.15 4.35
 -3 -7 25 9.6 5
 -3 -7 25 -1.39 5.28
 -3 -7 25 5.47 4.15
 -3 -7 24 3.4 5.06
 -3 -7 24 1.55 5.52
 -3 -7 24 8.51 5.23
 -3 -7 23 105.89 17.67
 -3 -7 23 137.86 17.06
 -3 -7 22 19 9.92
 -3 -7 22 6.79 6.57
 -3 -7 21 55.28 14.69
 -3 7 21 46.12 7.81
 -3 -7 21 67.29 12.73
 -3 7 20 35.9 8.66
 -3 7 20 50.96 7.53
 -3 7 20 37.27 7.15
 -3 -7 20 43.78 13.22
 -3 7 19 454.13 41.79
 -3 -7 19 490.34 50.73
 -3 -7 19 436.8 46.72
 -3 7 18 59.1 11.05
 -3 7 18 67.33 9.46
 -3 7 18 49.26 9.43
 -3 -7 18 34.05 13.77
 -3 -7 17 70.79 14.53
 -3 7 17 47.23 10.09
 -3 -7 17 58.54 16.33
 -3 7 17 56.42 8.98
 -3 7 17 66.61 10.85
 -3 7 16 38.64 8.99
 -3 7 16 30.67 7.07
 -3 7 15 460.56 44.99
 -3 -7 15 461.95 50.37
 -3 7 15 556.93 47.45
 -3 -7 14 296.33 36.71
 -3 7 14 305.59 33.45
 -3 7 14 351.97 31.43
 -3 -7 14 309.87 35.22
 -3 -7 13 5.79 7.83
 -3 7 13 27.02 7.94
 -3 -7 13 13.06 6.8
 -3 7 13 10.38 4.53
 -3 7 13 11.1 4.87
 -3 7 12 82.3 11.33
 -3 7 12 86.21 12.79
 -3 -7 12 66.89 14.44
 -3 7 12 82.04 13.15
 -3 7 12 113.57 12.22
 -3 -7 12 73.63 14.11
 -3 -7 12 80.76 14.52
 -3 -7 11 2.52 7.51
 -3 -7 11 12.27 7.74
 -3 7 11 7.22 4.82
 -3 -7 11 2.66 7.15
 -3 7 11 -1.83 5.27
 -3 7 11 8.59 4.57
 -3 -7 10 535.85 54.94
 -3 7 10 549.87 53.5
 -3 -7 10 666.45 57.33
 -3 7 10 562.81 51.42
 -3 -7 10 563.65 55.66
 -3 7 10 591.15 51.58
 -3 -7 9 4.13 3.94
 -3 7 9 14.91 5.06
 -3 -7 9 28.22 8.61
 -3 -7 9 19.2 7.41
 -3 -7 9 20.36 8.12
 -3 7 9 16.09 5.14
 -3 7 9 3.76 4.93
 -3 -7 8 74.16 10.13
 -3 -7 8 56.13 11.49
 -3 -7 8 61.31 9.39
 -3 7 8 70.78 9.4
 -3 -7 8 76.89 12.71
 -3 -7 8 70.27 12.28
 -3 7 8 64.65 11.2
 3 7 -8 74.85 11.1
 -3 7 8 68.41 9.56
 -3 7 7 -1.09 3.82
 -3 -7 7 4.68 3.98
 -3 7 7 -1.91 4.92
 -3 -7 7 2.46 3.66
 -3 7 7 3.2 3.72
 -3 7 7 6.52 6.46
 3 7 -7 7.63 8.27
 3 7 -7 3.36 5.73
 -3 -7 7 2.13 5.48
 -3 -7 7 -2.05 5.9
 -3 -7 7 -2.17 6.66
 -3 -7 6 311.22 37.23
 -3 7 6 391.68 35.01
 -3 7 6 355.56 38.33
 3 7 -6 382.51 37.98
 3 7 -6 386.99 37.31
 -3 7 6 379.91 37.82
 -3 -7 6 432.63 39.53
 -3 7 6 342.53 34.72
 -3 -7 6 448.07 35.91
 -3 7 5 211.09 25.63
 3 7 -5 260.38 26.02
 -3 -7 5 243.12 26.66
 -3 7 5 272.13 23.98
 -3 7 5 225.51 26.82
 3 7 -5 206.8 25.86
 -3 -7 5 254.39 26.62
 -3 7 5 242.85 23.44
 3 7 -4 1.73 4.81
 -3 7 4 1.02 3.48
 -3 -7 4 -1.93 5.56
 -3 7 4 1.91 3.26
 -3 -7 4 -1.72 5.99
 3 7 -4 1.8 6.82
 -3 7 4 2.06 6.83
 -3 7 3 107.58 16.62
 3 7 -3 103.22 16.25
 -3 7 3 157 14.39
 3 7 -3 94.27 15.37
 -3 7 3 136.88 14.65
 -3 7 3 147.47 17.36
 -3 7 3 136.93 14.3
 -3 -7 3 118.15 15.41
 -3 7 2 404.9 34.56
 -3 7 2 361 34.62
 -3 7 2 377.57 37.42
 3 7 -2 342.39 36.32
 -3 7 2 407.76 38.41
 3 7 -2 349.32 36.74
 -3 7 1 210.79 19.47
 -3 7 1 178.8 19.49
 3 7 -1 207.08 22.19
 -3 7 1 183.32 21.97
 -3 7 1 195.32 22.99
 3 7 -1 167.45 21.58
 -3 7 0 1.03 4.35
 -3 7 0 7.92 5.89
 3 7 0 7.08 7.21
 -3 7 0 -3.97 8.36
 3 7 0 3.61 5.02
 -3 7 -1 374.29 36.09
 3 7 1 347.83 35.43
 -3 7 -1 388.51 36.87
 3 7 1 313.52 34.91
 -3 7 -2 374.66 37.28
 3 7 2 365.74 36.14
 -3 7 -2 356.06 36.7
 3 7 2 351.02 35.91
 3 7 3 87.74 14.51
 -3 7 -3 128.5 16.7
 -3 7 -3 99.04 14.92
 3 7 3 105.46 14.63
 3 7 4 14.88 7.46
 -3 7 -4 31.14 8.85
 3 7 4 18.59 6.79
 -3 7 -4 10.49 7.29
 3 7 5 218.38 23.15
 3 7 5 199.49 23.1
 -3 7 -5 155.2 22.42
 3 -7 5 234.82 24.1
 3 -7 6 141.84 16.77
 3 7 6 89.38 14.61
 3 7 6 89.83 13.92
 -3 7 -6 119.69 16.65
 3 7 7 -1.12 3.98
 3 7 7 -1.87 4.82
 -3 7 -7 2.22 6.18
 3 7 8 1.15 3.43
 -3 7 -8 6.87 6.6
 3 7 8 3.75 5.22
 -3 7 -9 63.57 12.48
 3 7 9 66.65 12.25
 3 7 9 94.96 14.93
 3 7 9 72.88 9.49
 3 7 9 58.1 9.28
 3 7 9 60.09 10.95
 3 7 10 118.84 13.4
 3 7 10 95.58 12.37
 3 7 10 106.56 17.09
 3 7 10 110.79 15.95
 3 7 10 121.72 13.55
 3 7 11 48.1 10.84
 3 7 11 57.9 12.7
 3 7 11 53.55 8.84
 3 7 11 45.54 8.07
 3 -7 11 52.15 12.03
 3 -7 11 66.44 13.8
 3 7 11 65.34 9.19
 3 7 12 76.42 13.3
 3 7 12 64.57 9.68
 3 7 12 62.82 9.41
 3 -7 12 93.82 15.4
 3 -7 12 53.89 13.24
 3 7 12 73.6 10.01
 3 7 13 2.31 6.19
 3 7 13 1.28 4.26
 3 7 13 2.48 4.02
 3 -7 13 3.09 7.95
 3 -7 13 2.93 7.84
 3 7 13 2.3 4.1
 3 7 14 121.22 14.09
 3 -7 14 119.58 18.95
 3 7 14 137.09 14.93
 3 7 14 106.14 17.29
 3 -7 14 122.85 19.82
 3 -7 15 142.4 21.51
 3 7 15 153.61 16.96
 3 -7 16 21.25 9.09
 3 7 16 11.16 5.49
 3 -7 17 51.05 11.76
 3 -7 17 49.95 12.83
 3 7 17 41.78 7.77
 3 -7 18 2.93 6.53
 3 -7 18 3.02 9.25
 3 7 18 2.24 3.73
 3 -7 19 39.13 13.86
 3 -7 19 64.6 13.69
 3 -7 19 65.85 13.43
 3 -7 20 -5.92 8.82
 3 -7 21 -2.24 6.23
 3 -7 21 7.84 9.32
 3 -7 21 7.28 6.5
 3 -7 22 13.11 8.55
 3 -7 22 19.53 7.69
 3 -7 22 18.05 8.01
 3 -7 23 27.82 8.27
 3 -7 23 22.58 7.52
 3 -7 23 20.86 7.22
 3 -7 24 7.4 5.6
 3 -7 24 20.22 6.35
 3 -7 25 -2.09 4.04
 3 -7 25 5.6 3.91
 3 -7 26 16.34 4.05
 -3 -9 23 0.91 3.51
 -3 -9 22 -3.88 4.9
 -3 -9 22 7.57 4.3
 -3 -9 22 0.87 3.41
 -3 -9 21 133.07 15.4
 -3 -9 21 130.01 16.27
 -3 -9 21 154.07 18.81
 -3 -9 20 28.33 7.71
 -3 9 20 32.98 5.65
 -3 -9 20 20.58 10.14
 -3 -9 20 48.26 8.55
 -3 9 19 0.91 3.11
 -3 -9 19 7.83 8.68
 -3 9 19 -2.04 3.64
 -3 -9 19 -1.99 5.33
 -3 9 19 2.98 3.77
 -3 9 18 -3.15 3.75
 -3 -9 18 -2.9 8.63
 -3 9 18 1.24 4.31
 -3 -9 18 2.18 6.06
 -3 9 18 3.41 4.14
 -3 9 17 101.09 12.36
 -3 9 17 102.99 13.21
 -3 -9 17 117.43 16.21
 -3 9 17 79.24 12.1
 -3 9 16 39.98 7.2
 -3 -9 16 30.36 13.56
 -3 -9 16 19.9 8.33
 -3 9 16 36.6 7.52
 -3 9 16 37.24 8.14
 -3 -9 15 -3.55 10.56
 -3 9 14 -1.36 3.93
 -3 -9 14 -8.03 7.96
 -3 9 14 2.13 5.26
 -3 9 14 2.97 5.17
 -3 9 13 133.43 15.3
 -3 -9 13 128.3 18.51
 -3 -9 13 98.92 17.13
 -3 9 13 124.23 17.23
 -3 9 13 129.19 15.67
 -3 9 12 1.41 4.31
 -3 -9 12 2.76 7.39
 -3 -9 12 2.67 6.59
 -3 9 12 1.54 5.38
 -3 9 12 4.57 6.35
 -3 9 11 23.3 7.38
 -3 9 11 32.44 6.99
 3 9 -11 20.93 10.83
 -3 9 11 19.64 6.39
 -3 9 11 25.73 8.74
 -3 -9 11 18.51 9.42
 -3 9 10 5.62 4.8
 3 9 -10 2.65 7.64
 -3 9 10 12.44 6.13
 -3 9 10 1.42 4.49
 -3 9 9 95.86 13.61
 -3 9 9 123.91 14.39
 -3 9 9 127.21 15.17
 3 9 -9 98.54 17.53
 3 9 -8 66.53 15
 -3 9 8 65.28 10.94
 -3 -9 8 111.09 16.5
 -3 9 8 103.93 12.06
 -3 9 8 101.95 12.9
 -3 -9 8 58.02 12.83
 -3 9 7 14.1 5.75
 -3 9 7 14.48 8.1
 3 9 -7 16.66 7.67
 -3 9 7 9.38 5.2
 -3 9 7 13.81 6.24
 -3 -9 7 16.02 8.72
 3 9 -7 18.56 10.3
 -3 9 6 -1.4 4.65
 3 9 -6 -8.98 4.19
 -3 9 6 -2.46 5.8
 3 9 -6 2.13 5.94
 -3 9 6 5.25 4.49
 -3 9 6 1.52 5.56
 -3 -9 6 -10.49 8.28
 3 9 -6 -7.9 9.59
 -3 9 6 -2.73 6.74
 -3 9 5 -1.38 4.24
 -3 9 5 -2.5 6.16
 3 9 -5 -2.18 6.06
 -3 9 5 1.28 4.04
 -3 9 5 -12.12 6.17
 -3 -9 5 -5.14 7.64
 -3 9 5 -2.74 8.66
 3 9 -5 -2.61 7.99
 -3 9 4 121.16 14.29
 -3 9 4 110.96 17.05
 3 9 -4 91.15 15.19
 -3 9 4 125.8 13.86
 -3 9 4 132.59 15.33
 -3 -9 4 113.07 17.51
 3 9 -4 87.78 16.69
 -3 9 4 85.53 17.13
 -3 9 3 2.68 4.67
 3 9 -3 2.26 5.83
 -3 9 3 2.53 7.76
 -3 9 3 -1.21 4.31
 -3 9 3 -1.5 5.57
 -3 -9 3 2.45 7.06
 -3 9 3 5.55 9.46
 3 9 -3 -5.11 7.36
 3 9 -2 27.82 9.2
 -3 9 2 30.79 10.93
 -3 9 2 27.86 9.21
 -3 9 2 31.65 6.88
 3 9 -2 34.55 9.28
 -3 9 2 35.16 6.53
 3 9 -2 37.37 7.67
 -3 9 2 31.34 7.74
 3 9 -2 29.3 5.95
 -3 -9 2 33.43 9.26
 3 9 -1 -2.34 6.51
 3 9 -1 -1.09 3.53
 -3 9 1 2.52 8.16
 -3 9 1 1.49 5.42
 3 9 -1 -4.19 5.59
 -3 9 1 -3.4 3.37
 -3 9 1 1.3 4.72
 3 9 -1 2.5 7.45
 -3 9 1 -8.49 8.41
 3 9 0 16.61 7.71
 3 9 0 3.39 3.8
 -3 9 0 5 6.97
 3 9 0 5.62 5.45
 -3 9 0 5.94 5.32
 -3 9 0 7.62 4.53
 -3 9 0 7.63 4.56
 3 9 0 2.48 7.4
 -3 9 0 8.6 9.3
 3 9 1 -7.19 7.57
 3 9 1 -2.34 4.19
 -3 9 -1 -2.47 6.1
 -3 9 -1 -10.38 5.3
 3 9 1 -1.42 4.72
 -3 9 -1 -1.04 3.74
 -3 9 -1 14.53 10.8
 3 9 1 -4.94 8.01
 3 9 2 7.26 6.52
 3 9 2 7.27 4.08
 -3 9 -2 7.32 6.06
 3 9 2 11.41 5.24
 3 9 2 2.46 6.87
 -3 9 -2 7.3 4.3
 3 9 3 46.15 11.48
 3 9 3 58.71 8.46
 -3 9 -3 43.34 11.1
 3 9 3 40.27 7.91
 -3 9 -3 26.97 12.05
 3 9 3 26.98 9.88
 -3 9 -3 36.73 7.12
 3 9 4 106.86 16.36
 3 9 4 102.89 12.99
 -3 9 -4 113.91 16.47
 3 9 4 111.78 13.81
 -3 9 -4 97.47 18.12
 3 9 4 88.14 16.15
 3 9 4 96.31 13.12
 -3 9 -4 104.62 12.55
 3 9 5 16.94 7.86
 -3 9 -5 7.01 6.97
 3 9 5 7.92 4.94
 3 9 5 4.4 4.91
 3 9 5 2.82 4.6
 -3 9 -5 8.86 4.24
 -3 9 -5 6.19 11.75
 3 9 6 2.4 6.67
 -3 9 -6 2.3 6.39
 3 -9 6 -2.55 5.99
 3 9 6 -2.7 4.49
 3 9 6 1.42 4.94
 -3 9 -6 -6.28 10.18
 3 9 7 75.91 12.63
 -3 9 -7 36.1 9.91
 3 9 7 63.31 9.47
 3 9 7 52.55 9.17
 3 -9 7 55.78 12.17
 3 9 7 48.41 11.74
 -3 9 -7 50.82 14.46
 3 9 8 87.8 11.44
 -3 9 -8 57.55 15.46
 3 9 8 65.6 10.74
 3 9 9 19.62 6.57
 3 9 9 25.33 7
 -3 9 -9 12.8 12.48
 3 9 10 12.44 8.5
 3 9 10 11.27 5.78
 3 9 10 9.65 5.56
 -3 9 -10 6.37 10.07
 3 -9 10 2.76 7.44
 3 -9 10 5.73 8.28
 3 9 11 11.19 5.63
 3 -9 11 8.34 7.82
 3 9 11 17.42 6.01
 -3 9 -11 31.4 12.4
 3 9 11 19.68 9.4
 3 -9 11 11.56 8.94
 3 9 12 6.44 4.2
 3 -9 12 -2.89 6.45
 3 9 12 5.52 4.37
 3 9 12 2.42 6.25
 3 -9 12 16.62 8.25
 3 9 13 31.71 6.65
 3 -9 13 30.08 9.78
 3 -9 13 37.12 11.02
 3 9 13 35.5 9.93
 3 9 13 48.3 8.04
 3 -9 14 5.58 7.48
 3 9 14 2.29 5.91
 3 9 14 5.16 4.61
 3 -9 15 5.38 6.65
 3 9 16 -2.27 3.77
 3 -9 16 5.11 8.49
 3 -9 16 -2.44 7.02
 3 -9 17 -2.95 8.51
 3 -9 17 13.64 7.56
 3 9 17 3.28 3.65
 3 9 17 1.03 3.33
 3 9 17 1.3 4.76
 3 -9 17 16.69 7.73
 3 9 18 -0.9 3.2
 3 9 18 1.18 4.56
 3 -9 18 -2.65 7.88
 3 -9 18 2.08 6.19
 3 9 19 13.44 3.99
 3 -9 19 9.26 8.2
 3 -9 19 24.29 7.22
 3 9 19 25.82 5.56
 3 -9 20 5.86 6.67
 3 -9 20 3.58 5.66
 3 9 20 4.32 3.59
 3 -9 21 2.99 5.89
 3 9 21 2.67 2.9
 3 -9 22 7.02 4.56
 3 -9 23 14.12 3.95
 -3 -11 18 -1.01 3.91
 -3 11 17 3.64 2.8
 -3 11 16 0.83 3.27
 -3 11 16 -1.61 3.68
 -3 -11 16 3.65 6.65
 -3 11 15 26.46 5.37
 -3 11 15 41.42 6.53
 -3 11 15 28.49 5.94
 -3 11 14 8.49 3.91
 -3 11 14 10.42 5.14
 -3 11 14 7.1 4.64
 -3 -11 14 11.25 8.55
 -3 11 13 -2.03 3.84
 -3 -11 13 2.42 7.41
 -3 11 13 2.19 4.53
 -3 11 13 -1.04 3.69
 -3 -11 12 7.68 8.34
 -3 11 12 8.13 5.03
 -3 11 12 13.91 4.52
 -3 -11 11 16.05 9.69
 -3 11 11 21.15 5.46
 -3 11 11 20.69 6.25
 -3 11 11 26.14 7.68
 -3 -11 10 -8.28 10.05
 -3 11 10 1.99 5.73
 -3 11 10 11.38 5.56
 -3 11 10 -1.14 3.98
 -3 11 9 27.31 8.11
 -3 11 9 16.94 6.31
 -3 11 9 16.25 5.04
 -3 11 8 55.09 11.09
 -3 11 8 32.1 7.83
 -3 11 8 50.21 7.87
 -3 11 7 -2.34 4.08
 -3 11 7 -2.3 7.25
 -3 11 6 -4.77 6.64
 -3 11 6 2.21 5.91
 3 11 -5 20.64 4.97
 -3 11 5 13.62 6.91
 -3 11 4 11.58 6.51
 -3 11 3 -2.34 6.75
 -3 11 2 119.93 17.56
 -3 11 1 110.23 16.46
 3 11 0 6.07 4.35
 -3 11 0 2.32 6.23
 3 11 1 -6.23 5.64
 -3 11 -1 4.56 7.4
 3 11 2 209.57 20.71
 -3 11 -2 169.51 22.42
 3 11 3 -2.49 7.16
 -3 11 -3 8.67 7.03
 3 11 4 31.93 10.24
 -3 11 -4 31.27 5.79
 -3 11 -4 16.77 7.31
 3 11 5 4.83 6.95
 3 11 5 -2.62 8.49
 -3 11 -5 4.02 5.18
 3 11 6 295.13 32.35
 3 11 6 293.11 33.12
 -3 11 -6 296.38 30.86
 3 11 7 40.97 7.55
 3 11 7 39.05 10.66
 3 11 7 45.96 7.61
 -3 11 -7 53.94 9.35
 3 11 7 19.06 6.11
 3 11 8 48.91 11.45
 3 11 8 48.11 7.83
 3 11 8 53.04 8.38
 3 11 8 46.83 8.46
 3 11 9 8.55 7.46
 3 11 9 2.31 3.77
 3 11 9 9.46 5.14
 3 11 9 2.55 5.11
 3 11 10 483.25 47.35
 3 11 10 446.98 43.82
 3 11 10 482.98 44.05
 3 11 10 548.41 45.03
 3 11 11 16.78 5.82
 3 11 11 9.63 6.44
 3 11 11 3.24 4.53
 3 11 12 53.87 8.7
 3 11 12 60.31 8.48
 3 11 12 52.02 10.06
 3 11 13 2.85 3.47
 3 -11 13 9.81 7.95
 3 11 13 1.08 3.86
 3 -11 14 218.46 25.38
 3 11 14 204.67 20.42
 3 11 14 197.79 19.99
 3 11 14 216.3 20.99
 3 11 15 0.76 3.34
 3 11 15 2.71 4.14
 3 -11 15 7.93 7.65
 3 11 15 -2.27 3.28
 3 11 16 11.03 3.96
 3 11 16 4.45 2.84
 3 -11 16 3.86 4.61
 3 -11 17 -2.13 4.25
 3 11 17 3.23 2.96
 3 11 18 26.26 3.98
 3 -11 18 23.89 5.31
 -3 13 9 -1.3 2.81
 -3 13 8 30.69 5.3
 -3 13 7 3.03 3.09
 -3 13 2 -1.46 4.98
 -3 13 1 1.46 4.98
 -3 13 0 -1.44 5.02
 3 13 3 0.78 1.7
 3 13 4 -3.48 2.11
 3 13 5 5.51 2.26
 3 13 6 2.82 2.05
 3 13 7 6.98 2.31
 3 13 8 0.89 1.85
 3 13 9 30.41 4.72
 -4 0 31 3.91 3.35
 -4 0 30 60.19 9.33
 -4 0 29 -1.6 4.61
 -4 0 29 -4.83 5.49
 -4 0 28 40.56 9.3
 -4 0 28 60.76 10.67
 -4 0 27 2.61 7.75
 -4 0 27 -4.55 6.1
 -4 0 27 5.79 6.08
 -4 0 27 6.69 5.75
 -4 0 26 127.04 19.77
 -4 0 26 97.16 15.53
 -4 0 25 -3.1 9.22
 -4 0 25 10.67 6.88
 -4 0 25 2.75 7.08
 -4 0 24 448.93 43.4
 -4 0 24 377.28 39.95
 -4 0 24 348.52 38.93
 -4 0 24 333.95 38.76
 -4 0 24 353.15 37.59
 -4 0 23 -2.28 5.65
 -4 0 23 -2.77 6.55
 -4 0 23 -16.95 8.43
 -4 0 22 297.7 30.92
 -4 0 22 306.6 33.17
 -4 0 22 220.78 33.23
 -4 0 22 319.45 32.44
 -4 0 22 252.06 31.37
 -4 0 21 4.77 7.73
 -4 0 21 2.72 7
 -4 0 21 -2.22 5.22
 -4 0 21 -9.44 10.46
 -4 0 20 114.74 16.34
 -4 0 20 111.43 16.91
 -4 0 20 93.44 14.59
 -4 0 20 68.86 16.32
 -4 0 19 -6.52 6.86
 -4 0 19 2.44 5.13
 -4 0 19 -2 4.94
 -4 0 19 -8.44 9.36
 -4 0 18 2.03 5.65
 -4 0 18 -2.62 8.7
 -4 0 18 -4.54 8.6
 -4 0 18 5.59 5.71
 -4 0 17 -1.72 4.78
 -4 0 17 -2.09 5.61
 -4 0 17 -3.78 6.88
 -4 0 16 455.82 42.07
 -4 0 16 410.02 42.18
 -4 0 15 3.19 5.3
 -4 0 15 -3.63 5.88
 -4 0 14 238.09 23.81
 -4 0 14 260.41 23.83
 -4 0 13 1.83 7.7
 -4 0 13 2.64 5.01
 -4 0 13 1.48 4.66
 -4 0 12 233.45 25.6
 -4 0 12 281.69 25.92
 -4 0 12 255.64 25.95
 -4 0 11 -3.36 4.64
 -4 0 11 -1.07 4.72
 -4 0 11 -3.54 4.81
 -4 0 10 2468.5 206.85
 -4 0 9 0.66 3.62
 -4 0 9 2.6 4.6
 -4 0 8 16.49 3.84
 -4 0 8 15.06 4.8
 -4 0 7 0.98 3.32
 -4 0 7 -1.21 3.85
 -4 0 7 -1.94 4.1
 -4 0 6 1663.96 134.47
 -4 0 6 1554.79 134.73
 -4 0 5 3.37 2.36
 -4 0 5 1.7 3.81
 -4 0 4 134.23 12.5
 4 0 -3 0.4 1.84
 -4 0 3 1.3 2.34
 -4 0 2 765.76 62.21
 4 0 -2 725.67 62.28
 4 0 -1 -1.22 2.1
 4 0 0 1078.9 89.91
 4 0 1 2.4 2.73
 4 0 2 100.18 9.63
 4 0 3 2.21 2.96
 4 0 3 3.74 3.74
 4 0 4 1558.05 130.15
 4 0 5 -3.41 4.35
 4 0 6 39.53 6.52
 4 0 7 -2.27 4.51
 4 0 8 801.06 69.16
 4 0 9 -10.87 5.47
 4 0 10 2098.79 176.85
 4 0 11 1.33 5.14
 4 0 11 -5.03 5.36
 4 0 12 1850.94 155.2
 4 0 12 1844.96 154.84
 4 0 12 1775.89 153.98
 4 0 13 1.65 5.21
 4 0 13 1.3 5.28
 4 0 14 281.62 29.57
 4 0 14 279.9 30.62
 4 0 14 327 31.17
 4 0 14 324.34 30.31
 4 0 15 3.16 6.43
 4 0 15 1.92 6.68
 4 0 15 -4.03 5.6
 4 0 16 707.33 67.27
 4 0 16 667.56 65.42
 4 0 16 751.52 67.47
 4 0 16 804.52 66.41
 4 0 16 735.26 67.05
 4 0 16 686.21 66.76
 4 0 17 7.19 6.9
 4 0 17 2.47 7.8
 4 0 17 1.98 5.3
 4 0 17 -4.67 6.02
 4 0 17 11.19 6.93
 4 0 17 4.6 8.02
 4 0 18 39.53 10.6
 4 0 18 40.07 8.53
 4 0 18 37.63 10.13
 4 0 18 59.56 11.46
 4 0 18 15.48 8.66
 4 0 19 -2.33 8.31
 4 0 19 13.88 8.26
 4 0 19 -2.23 5.74
 4 0 19 8.47 8.39
 4 0 19 -2.66 6.57
 4 0 19 -2.75 7.64
 4 0 19 -13.25 7.88
 4 0 20 200.11 24.36
 4 0 20 169.95 22.41
 4 0 20 141.23 21.37
 4 0 20 128.33 20.42
 4 0 20 167.49 22.24
 4 0 21 2.87 7.7
 4 0 21 -3.02 8.39
 4 0 21 8.82 8.18
 4 0 21 5.95 7.34
 4 0 22 28.99 9.59
 4 0 22 20.58 9.47
 4 0 22 21.23 10.02
 4 0 23 8.58 6.72
 4 0 23 -8.95 8.29
 4 0 23 2.87 8.26
 4 0 24 2.75 7.09
 4 0 24 -2.86 8.23
 4 0 24 -2.73 8.11
 4 0 24 3.16 10.24
 4 0 25 -2.96 8.81
 4 0 26 31.39 9.3
 4 0 26 8.93 6.42
 4 0 26 40.38 11.26
 4 0 27 4.22 6.83
 4 0 27 -3.8 6.47
 4 0 27 -2.37 8.06
 4 0 28 3.55 5.94
 4 0 28 7.63 6.04
 4 0 28 15.99 7.31
 4 0 29 -1.11 4.36
 4 0 29 1.6 5.46
 4 0 30 37.08 6.63
 -4 -2 30 2.56 3.57
 -4 -2 30 13.99 5.15
 -4 -2 29 -1.33 5.16
 -4 -2 29 3.09 5.01
 -4 2 29 3.77 5.02
 -4 2 28 5.14 4.97
 -4 -2 28 12.02 5.6
 -4 2 28 9.93 6.66
 -4 -2 28 13.26 6.78
 -4 -2 28 1.74 5.81
 -4 -2 27 10.17 6.6
 -4 2 27 8.09 5.63
 -4 -2 27 -4.42 6.59
 -4 2 27 10.06 6.53
 -4 -2 27 -2.09 6.42
 -4 -2 27 9.34 8.86
 -4 -2 26 -9.23 6.66
 -4 2 26 -4.58 6.16
 -4 -2 26 -11.98 7.78
 -4 -2 26 7.9 9.19
 -4 2 26 -8.12 9.01
 -4 -2 26 2.49 7.64
 -4 2 26 -2.32 6.7
 -4 2 25 67.66 14.09
 -4 -2 25 14.33 10.34
 -4 2 24 -8.26 7.92
 -4 2 24 -2.31 5.95
 -4 -2 24 2.8 7.22
 -4 -2 24 2.16 6.81
 -4 2 24 5.3 6.82
 -4 -2 24 -2.67 6.87
 -4 2 24 3.1 8.94
 -4 2 23 34.35 10.23
 -4 2 23 28.51 8.76
 -4 -2 23 26.88 9.54
 -4 -2 23 16.48 8.47
 -4 2 23 35.48 10.97
 -4 -2 23 27.97 11.77
 -4 2 23 28.65 12.04
 -4 2 22 23.2 9.45
 -4 2 22 28.58 9
 -4 -2 22 23.63 8.21
 -4 -2 22 27.55 10.11
 -4 -2 21 88.34 19
 -4 2 21 134.01 21.2
 -4 -2 21 104.95 16.62
 -4 2 21 146.48 19.63
 -4 2 21 114.38 16.83
 -4 -2 21 89.32 14.66
 -4 -2 21 102.52 16.04
 -4 -2 21 127.05 16.75
 -4 2 21 115.95 17.7
 -4 -2 21 127.24 18.42
 -4 -2 20 13.03 7.51
 -4 2 20 5.2 6.11
 -4 -2 20 -3.23 10.47
 -4 2 20 2.25 5.79
 -4 -2 20 3.87 5.57
 -4 2 20 -2.99 10.44
 -4 -2 20 2.93 9.48
 -4 -2 20 -4.72 6.08
 -4 -2 20 2.24 6.23
 -4 -2 20 12.92 6.98
 -4 2 19 -2.83 8.93
 -4 -2 19 -8.3 10.07
 -4 -2 19 3.16 9.96
 -4 2 19 6.39 5.71
 -4 -2 19 6.5 5.34
 -4 -2 19 -12.35 8.99
 -4 2 19 -4.93 8.4
 -4 -2 19 -1.85 4.77
 -4 -2 19 4.11 6.82
 -4 2 18 60.91 13.66
 -4 -2 18 43.97 12.22
 -4 -2 18 78.78 15.26
 -4 2 18 57.85 10.18
 -4 -2 18 72.37 11.75
 -4 -2 18 67.03 12
 -4 2 18 30.04 9.53
 -4 -2 18 55.84 9.7
 -4 -2 18 40.61 10.03
 -4 2 18 75.89 14.39
 -4 -2 17 120.14 16.12
 -4 2 17 148 17.57
 -4 -2 17 126.42 17.17
 -4 2 17 120.41 18
 -4 -2 17 146.09 21.3
 -4 2 17 158.87 19.41
 -4 -2 17 143.73 18.39
 -4 -2 17 136.59 17.67
 -4 -2 17 160.49 20.54
 -4 2 17 134.95 19.58
 -4 2 16 -13.53 8.04
 -4 -2 16 -4.4 7.49
 -4 2 16 1.99 6.95
 -4 -2 16 5.02 5.27
 -4 2 16 1.71 4.75
 -4 -2 16 2.68 8.91
 -4 -2 16 1.83 4.7
 -4 2 16 -3.95 6.06
 -4 -2 16 1.97 4.86
 -4 -2 15 14.93 10.63
 -4 -2 15 4 5.37
 -4 2 15 1.83 6.4
 -4 -2 15 1.54 5.37
 -4 -2 14 25.31 9.54
 -4 -2 14 19.73 6.19
 -4 -2 14 27.77 8.22
 -4 2 14 18.45 7.38
 -4 -2 13 151.61 17.37
 -4 -2 13 152.62 19.84
 -4 -2 13 138.24 17.43
 -4 -2 13 132.07 16.58
 -4 2 13 158.54 18.07
 -4 -2 12 15.41 5.43
 -4 -2 12 6.97 5.39
 -4 2 12 11.02 6.2
 -4 -2 12 6.26 5.53
 -4 2 12 13.78 6.03
 -4 -2 12 10.66 5.13
 -4 -2 11 10.79 5.15
 -4 -2 11 8.37 4.9
 -4 -2 11 13.07 5.68
 -4 2 11 13.57 6.43
 -4 2 11 9.92 5.99
 -4 -2 11 25.79 7.3
 -4 -2 10 -0.87 4.47
 -4 2 10 -1.11 5.34
 -4 -2 10 5.23 6.3
 -4 -2 9 874.07 74.74
 -4 -2 8 32.55 5.68
 -4 2 7 1.04 3.06
 -4 -2 7 -0.51 2.93
 -4 -2 7 0.58 3.39
 -4 2 7 0.31 2.03
 -4 -2 6 124.85 11.04
 -4 2 6 107.6 10.91
 -4 -2 6 102.62 11.29
 -4 2 5 233.71 23.12
 -4 -2 5 260.91 22.13
 -4 2 5 255.75 22.13
 -4 -2 5 248.92 22.39
 -4 2 4 219.45 19.72
 -4 -2 4 232.78 19.77
 -4 2 4 227.68 21.1
 -4 2 3 31.15 5.54
 -4 2 2 130.42 12.98
 4 2 0 175.6 15.92
 4 2 1 4.95 3.54
 4 2 2 200.06 18.03
 4 -2 2 211.56 18.13
 4 2 2 194.78 18.31
 4 -2 3 7.26 3.55
 4 2 3 14.95 3.71
 4 2 3 5.8 3.72
 4 -2 3 8.3 1.98
 4 -2 4 62.26 7.24
 4 2 4 55.76 7.08
 4 2 4 57.43 6.63
 4 -2 4 63.33 6.13
 4 2 5 21.05 4.54
 4 -2 5 13.54 4.27
 4 2 5 10.13 3.35
 4 -2 5 11.86 3.04
 4 2 6 6.66 3.93
 4 -2 6 6.58 3.73
 4 2 6 7.53 3.02
 4 2 6 3.42 2.79
 4 -2 6 8.47 2.83
 4 2 7 96.95 9.17
 4 -2 7 89.14 10.89
 4 2 7 95.71 10.98
 4 2 8 173.1 18.24
 4 -2 8 187.91 18.24
 4 -2 9 217.72 22.22
 4 2 9 235.54 22.65
 4 2 10 42.34 8.07
 4 -2 10 30.36 7.45
 -4 2 -11 124.22 14.28
 4 -2 11 161.98 16.86
 4 2 11 148.71 16.7
 4 2 11 145.44 16.29
 4 -2 11 126.53 15.73
 4 2 12 12.88 7.22
 4 -2 12 5.27 4.65
 4 2 12 1.52 5.67
 4 -2 12 -1.49 5.21
 4 -2 13 503.77 48.64
 4 2 13 530.45 49.07
 4 -2 13 510.01 47.34
 4 2 13 555.38 48.95
 4 -2 14 46.96 9.56
 4 2 14 40.85 9.47
 4 -2 14 54.17 10.31
 4 -2 14 33.79 7.91
 4 2 14 41.91 9.42
 4 -2 14 38.41 8.82
 4 2 14 35.45 9.39
 4 -2 15 195.4 24.87
 4 2 15 205.18 24.96
 4 2 15 210.72 24.48
 4 -2 15 241.32 24.21
 4 -2 15 229.37 25.72
 4 2 15 266.79 22.94
 4 -2 15 232.68 25.72
 4 2 15 211.18 25.49
 4 -2 15 222.75 25.79
 4 2 15 227.48 25.67
 4 2 15 253.34 26.71
 4 -2 16 -8.39 7.95
 4 2 16 -4.28 7.29
 4 2 16 2.28 6.33
 4 2 16 1.92 4.73
 4 -2 16 6.85 7.58
 4 -2 16 -3.12 5.55
 4 -2 16 8.76 6.9
 4 2 16 11.18 7.24
 4 -2 16 -2.19 7.8
 4 -2 16 2.18 5.62
 4 2 16 -2.37 6.1
 4 2 16 9.69 4.85
 4 -2 16 2.23 5.99
 4 2 16 2.23 5.74
 4 2 16 2.19 3.9
 4 -2 17 177.25 20.76
 4 2 17 106.93 18.18
 4 2 17 129.55 19.47
 4 2 17 127.99 18.5
 4 -2 17 164.82 18.71
 4 -2 17 147.07 19.84
 4 -2 17 158.47 20.43
 4 2 17 140.24 19.76
 4 -2 17 171.35 20.37
 4 2 17 163.24 21.46
 4 -2 17 127.28 19.19
 4 2 17 129.61 19.43
 4 2 17 191.42 17.29
 4 2 17 155.06 16.89
 4 2 18 19.95 9.87
 4 -2 18 26.83 10.01
 4 2 18 32.58 11.05
 4 -2 18 28.11 9.16
 4 2 18 40.94 10.11
 4 -2 18 46.61 8.99
 4 -2 18 19.1 8.61
 4 2 18 28.54 9.67
 4 2 18 39.59 9.39
 4 2 18 31.06 9.65
 4 -2 18 32.87 10.34
 4 2 18 46.05 7.66
 4 -2 18 51.04 10.61
 4 -2 19 202.4 23.87
 4 2 19 205.44 24.86
 4 -2 19 207.42 22.31
 4 -2 19 143.96 22.06
 4 2 19 179.19 23.59
 4 2 19 187.69 22.81
 4 2 19 183.26 24.05
 4 -2 19 181.03 23.34
 4 -2 19 229.75 25.08
 4 -2 19 180.02 23.62
 4 2 19 193.96 23.82
 4 -2 19 155.21 23.02
 4 2 19 150.87 22.99
 4 -2 20 2.56 6.32
 4 2 20 2.85 7.04
 4 -2 20 5.56 7.17
 4 2 20 -2.95 9.06
 4 -2 20 2.98 8.59
 4 2 20 8.38 8.05
 4 2 20 7.21 6.46
 4 -2 20 20.45 9.88
 4 -2 20 8.35 7.18
 4 2 20 2.79 7.49
 4 -2 21 88.19 16.47
 4 2 21 128.38 19.01
 4 -2 21 110.94 17.23
 4 2 21 119.97 18.51
 4 -2 21 127.29 19.19
 4 2 21 78.85 16.75
 4 2 21 110.91 17.65
 4 -2 21 113.4 17.86
 4 -2 21 112.29 17.28
 4 -2 22 191.05 24.36
 4 2 22 244.78 26.25
 4 2 22 157.89 23.37
 4 -2 22 193.23 24.99
 4 -2 22 183.74 23.57
 4 2 22 138.85 22.16
 4 -2 22 163.58 22.21
 4 -2 23 346.99 39.57
 4 2 23 344.71 39.8
 4 2 23 385.34 41.18
 4 -2 23 405.06 41.52
 4 2 23 323.46 39.2
 4 -2 23 411.47 41.5
 4 -2 23 445.73 42.9
 4 2 23 388.76 41.87
 4 -2 24 2.74 7.34
 4 2 24 2.74 7.34
 4 -2 24 -5.85 8.96
 4 2 24 -3.01 9.23
 4 -2 24 2.79 7.47
 4 2 24 -5.22 7.26
 4 -2 24 -2.61 7.26
 4 -2 25 21.65 9.94
 4 2 25 16.73 9.59
 4 2 25 13.07 7.54
 4 2 26 12.49 9.2
 4 -2 26 26.71 9.14
 4 2 26 13.35 8.06
 4 -2 26 34.08 9.36
 4 -2 26 13.73 8.28
 4 2 26 10.99 7.22
 4 -2 27 229.81 25.37
 4 -2 27 220.1 24.91
 4 2 27 212.59 24.6
 4 -2 27 224.24 25.98
 4 2 27 221.75 25.7
 4 -2 28 -1.73 5.45
 4 2 28 7.08 6.71
 4 2 28 3.09 5.38
 4 -2 28 -3.26 5.93
 4 -2 28 -1.61 5.6
 4 -2 29 5.06 4.71
 4 -2 29 1.22 4.54
 4 -2 30 12.09 3.99
 4 -2 30 2.33 3.25
 -4 -4 29 -2.1 3.74
 -4 -4 29 1.11 4.12
 -4 -4 28 4.28 5.41
 -4 -4 28 -1.51 4.89
 -4 -4 27 -1.77 5.74
 -4 -4 27 16.83 6.81
 -4 -4 26 -2.08 6.57
 -4 -4 26 -4.39 6.54
 -4 4 26 -6.77 5.64
 -4 -4 26 -3.4 4.92
 -4 -4 25 9.92 7.82
 -4 4 25 1.96 5.84
 -4 -4 25 5.78 5.73
 -4 4 25 1.97 6.23
 -4 -4 25 4.09 5.27
 -4 -4 24 58.16 12.62
 -4 -4 24 34.53 9.24
 -4 4 24 48.49 10.49
 -4 -4 23 85.75 15.62
 -4 4 23 77.02 14.12
 -4 4 23 65.67 14.93
 -4 -4 23 113.91 17.05
 -4 -4 23 120.3 15.19
 -4 4 23 102.04 15.23
 -4 -4 23 88.42 14.8
 -4 -4 22 10.11 11.75
 -4 -4 22 2.66 6.25
 -4 4 22 4.68 5.77
 -4 -4 22 -8.05 7.46
 -4 4 22 5.67 9.18
 -4 -4 22 2.01 6.15
 -4 4 22 2.48 6.9
 -4 -4 22 2.43 6.52
 -4 -4 21 155.99 19.88
 -4 4 21 93.45 17.07
 -4 -4 21 116.4 18.01
 -4 4 21 127.38 17.42
 -4 4 20 34.96 8.73
 -4 -4 20 29.57 9.18
 -4 4 20 15.07 9.16
 -4 -4 20 56.77 11.5
 -4 -4 20 20.54 8.37
 -4 -4 20 25.24 12.85
 -4 4 20 50.79 12.69
 -4 -4 20 56.3 12.25
 -4 4 19 183.43 23.37
 -4 4 19 173.95 23.57
 -4 -4 19 161.36 23.22
 -4 -4 19 233.36 29.66
 -4 -4 19 186.25 24.01
 -4 -4 19 265.98 25.2
 -4 -4 19 194.61 25.36
 -4 4 19 207.31 26.38
 -4 4 18 -12.99 8.85
 -4 -4 18 -17.31 9
 -4 4 18 2.35 6.06
 -4 -4 18 2.31 6.43
 -4 -4 18 3.52 10.45
 -4 -4 18 -2.49 6.13
 -4 -4 18 1.95 6.14
 -4 4 18 6.52 5.83
 -4 -4 17 22.18 9.18
 -4 -4 17 22.3 7.16
 -4 -4 17 13.6 9.96
 -4 4 17 26.85 10.89
 -4 -4 17 20.91 9
 -4 -4 17 24.08 7.69
 -4 4 17 15.56 7.07
 -4 4 17 51.43 9.61
 -4 4 17 29.6 7.12
 -4 -4 17 11.95 7.13
 -4 -4 16 182.04 21.73
 -4 4 16 138.18 18.3
 -4 -4 16 169.32 24.59
 -4 4 16 181.03 19.1
 -4 4 16 161.98 20.21
 -4 -4 16 187.29 22.84
 -4 -4 16 207.22 20.94
 -4 4 16 151.72 17.23
 -4 4 16 172.41 20.98
 -4 -4 16 170.21 20.95
 -4 -4 16 192.15 21.98
 -4 4 16 179.48 22.17
 -4 4 15 548.37 49.43
 -4 -4 15 563.82 50.81
 -4 4 15 571.74 51.59
 -4 -4 15 555.84 51.51
 -4 4 15 513.77 49.47
 -4 -4 15 550.95 52.14
 -4 4 15 572.08 51.31
 -4 4 15 516.76 47.89
 -4 -4 15 569.83 52.05
 -4 4 15 498.06 51.55
 -4 -4 15 550.48 53.29
 -4 4 14 28.73 8.88
 -4 -4 14 7.25 7.14
 -4 -4 14 23.16 7.29
 -4 -4 14 42.5 8.86
 -4 -4 14 18.67 8.37
 -4 -4 14 30.62 6.88
 -4 -4 14 35.17 7.79
 -4 4 14 18.31 6.12
 -4 -4 13 34.07 8.34
 -4 -4 13 40.1 8.14
 -4 -4 13 32.54 7.55
 -4 -4 13 28.32 9.35
 -4 -4 13 14.74 7.42
 -4 4 13 34.74 8.73
 -4 -4 12 284.53 28.59
 -4 -4 12 322.43 29.41
 -4 4 12 256.52 28.13
 -4 -4 12 312.01 32
 -4 -4 12 335.81 30.03
 -4 4 12 296.12 30.1
 -4 -4 11 493.15 44.57
 -4 4 11 434.07 44.55
 -4 4 11 475 43.78
 -4 -4 11 498.37 44.18
 -4 -4 11 577.59 47.32
 -4 4 11 467.58 43.21
 -4 -4 10 5.38 4.23
 -4 -4 10 -1 4.31
 -4 -4 10 1.73 6.05
 -4 4 10 1.01 3.89
 -4 -4 9 1.6 5.46
 -4 -4 9 2.69 3.78
 -4 -4 9 4.85 4.27
 -4 -4 8 318 28.6
 -4 -4 8 293.22 26.1
 -4 4 8 256.74 25.46
 -4 -4 8 273.48 26.14
 -4 4 7 128.42 14.56
 -4 -4 7 155.9 14.69
 -4 4 7 138.43 16.41
 -4 -4 7 151.4 16.87
 -4 4 6 5.83 6.17
 -4 4 6 9.28 3.82
 -4 4 5 283.86 29
 -4 4 5 320.82 28.38
 -4 4 4 681.11 58.11
 -4 4 4 637.25 57.32
 -4 4 3 52.79 9.07
 -4 4 3 47.69 7.67
 -4 4 2 2.91 6.12
 -4 4 1 1871.01 157.82
 4 4 -1 1877.24 157.06
 4 4 0 1256.94 106.3
 4 4 1 102.38 11.9
 4 4 2 9.41 4.72
 4 4 2 1 1.52
 4 -4 2 7.71 1.9
 4 4 3 2013.88 163.21
 4 4 3 1919.86 160.96
 4 -4 3 1941.75 161.01
 4 4 4 457.97 42.26
 4 -4 4 466.2 40.28
 4 4 4 461.71 40.29
 4 -4 4 487.82 40.12
 4 4 5 36.16 6.79
 4 -4 5 29.03 4.88
 4 4 5 24.59 4.66
 4 -4 5 37.81 4.69
 4 4 6 23.71 4.91
 4 -4 6 26.46 4.91
 4 4 6 25.17 4.85
 4 -4 6 24.16 4.11
 4 -4 7 480.19 42.15
 4 4 7 496.11 42.31
 4 4 7 439.38 42.8
 -4 4 -7 473.89 43.64
 4 4 7 478.81 41.78
 4 -4 7 490.53 41.44
 4 4 8 414.42 38
 4 -4 8 462.55 38.23
 4 4 8 405.37 38.4
 4 4 8 361.41 38.63
 4 4 8 467.69 40.37
 4 -4 8 451 37.22
 -4 4 -8 401.03 39.2
 4 4 8 414.79 37.12
 4 4 9 62.55 10.23
 4 4 9 91.79 12.37
 4 -4 9 72.03 8.26
 -4 4 -9 60.22 10.01
 4 -4 9 61.76 8.95
 4 4 9 64.67 9.28
 4 -4 10 2.26 4.45
 4 4 10 7.02 5
 -4 4 -10 -1.43 5.33
 4 4 10 9.49 6.44
 4 4 10 -1.36 4.86
 4 4 10 -1.24 4.03
 4 -4 10 8.41 4.56
 4 4 11 120.24 14.81
 4 -4 11 148.18 15.65
 4 -4 11 103.25 14.09
 4 4 11 114.96 14.48
 -4 4 -11 149.22 16.21
 4 4 11 124.53 15.35
 4 4 11 109.2 16.1
 4 4 12 98.93 14.09
 4 4 12 74.19 11.55
 4 4 12 68.47 11.2
 4 -4 12 74.89 11.19
 4 4 13 29.27 6.15
 4 -4 13 23.67 7.07
 4 4 13 34.46 7.91
 4 4 13 36.1 8.16
 4 -4 13 26.42 7.16
 4 4 13 32.13 7.53
 4 4 13 12.82 8.22
 4 4 13 17.32 5.99
 4 4 13 27.26 7.79
 4 4 14 35.86 8.95
 4 -4 14 8.09 7.88
 4 4 14 11.57 7.11
 4 -4 14 12.57 7.91
 4 4 14 39 9.15
 4 4 14 30.29 6.95
 4 -4 14 12.13 6.81
 4 4 14 7.21 7.8
 4 -4 14 25.3 8.04
 4 4 14 30.14 8.59
 4 4 14 25.88 5.95
 4 -4 14 51.21 11.09
 4 4 14 31.21 7.69
 4 4 15 20.93 9.05
 4 -4 15 32.49 9.2
 4 -4 15 34.39 9.79
 4 4 15 13.97 7.8
 4 4 15 55.68 8.44
 4 4 15 31.46 8.92
 4 -4 15 49.06 9.77
 4 4 15 28.68 8.61
 4 -4 15 27.47 8.41
 4 4 15 43.34 7.25
 4 -4 15 29.59 9.54
 4 4 15 21.76 7.95
 4 4 16 69.64 12.79
 4 -4 16 62.04 12.9
 4 -4 16 102.24 16.04
 4 4 16 62.18 13.35
 4 4 16 93.32 11.74
 4 -4 16 65.17 12.35
 4 4 16 70.21 13.44
 4 4 16 57.05 11.69
 4 4 16 94.56 11.29
 4 -4 16 85.69 14.08
 4 -4 16 71.76 12.6
 4 4 16 72.84 13.04
 4 -4 17 85.69 15.46
 4 4 17 78.23 12.99
 4 4 17 102.06 11.62
 4 4 17 52.68 13.06
 4 -4 17 86.72 14.93
 4 4 17 95.15 12.13
 4 -4 17 62.88 12.27
 4 4 17 77.63 13.3
 4 4 17 42.92 12.22
 4 -4 17 55.43 12.32
 4 -4 18 -2.5 5.87
 4 4 18 2.49 7.87
 4 4 18 2.34 5.49
 4 -4 18 3.1 9.51
 4 4 18 -2.75 7.66
 4 -4 18 -2.92 6.85
 4 4 18 3.08 5
 4 -4 18 5.59 7.2
 4 -4 18 2.36 6.07
 4 -4 19 58.6 13.02
 4 4 19 43.29 11.66
 4 4 19 51.02 13.15
 4 -4 19 33.68 12.96
 4 4 19 71.13 10.55
 4 -4 19 59.86 12.52
 4 -4 19 35.65 11.02
 4 4 19 51.31 11.26
 4 4 20 21.91 7.93
 4 4 20 27.3 7.23
 4 4 20 45.83 11.64
 4 -4 20 17.14 7.91
 4 -4 20 20.43 8.51
 4 4 20 23.29 7.71
 4 -4 21 45.07 11.55
 4 4 21 38.29 10.94
 4 4 21 67.94 13.78
 4 4 21 54.55 14.27
 4 -4 21 76.28 14.23
 4 -4 21 64.45 13.82
 4 -4 21 97.53 15.78
 4 -4 21 74.96 14.16
 4 4 21 69.49 10.46
 4 4 22 -2.79 8.31
 4 -4 22 -2.64 8.36
 4 -4 22 26.37 10.2
 4 -4 22 11.68 7.85
 4 4 22 10.91 7.6
 4 -4 22 10.59 7.12
 4 -4 22 16.1 8
 4 -4 23 87.46 15.6
 4 4 23 81.61 15.63
 4 -4 23 122.16 17.41
 4 4 24 19.24 9.19
 4 -4 24 16 8.58
 4 -4 24 28.26 9.43
 4 -4 24 6.3 6.72
 4 4 24 25.33 8.8
 4 -4 24 6.9 6.28
 4 -4 25 24.15 8.4
 4 -4 25 31.54 8.46
 4 -4 25 44.41 9.29
 4 -4 25 22.45 7.65
 4 -4 25 25.32 8.54
 4 -4 26 6.75 5.62
 4 -4 26 1.74 5.64
 4 -4 26 2 6.3
 4 -4 27 26.67 7.13
 4 -4 27 34.82 7.9
 4 -4 28 2.06 3.45
 4 -4 28 16.85 5.88
 4 -4 29 1.8 3.53
 -4 -6 28 0.82 2.92
 -4 -6 27 15.67 4.55
 -4 -6 27 26.84 6.02
 -4 -6 26 19.6 5.46
 -4 -6 26 21.97 6.32
 -4 -6 26 10.9 5.05
 -4 -6 25 61.04 9.86
 -4 -6 25 51.71 10.07
 -4 -6 25 60.42 11.09
 -4 -6 24 2.04 5.48
 -4 -6 24 3.57 5.32
 -4 -6 24 11.07 6.59
 -4 -6 23 116.38 17.76
 -4 -6 23 62.57 13.21
 -4 6 22 55.34 11.2
 -4 -6 22 97.39 16.77
 -4 -6 21 130.69 22.71
 -4 6 21 105.02 16.05
 -4 -6 21 155.35 19.78
 -4 -6 20 -3.66 10.53
 -4 -6 20 -2.85 7.65
 -4 6 20 -2.18 5.85
 -4 6 19 75.38 13.02
 -4 -6 19 64.69 16.87
 -4 6 19 74.61 10.21
 -4 6 18 113.91 13.37
 -4 6 18 99.46 14.25
 -4 6 18 73.17 10.52
 -4 -6 17 83.73 16.23
 -4 -6 17 65 14.03
 -4 -6 17 81.9 19.46
 -4 6 17 102.11 14.12
 -4 6 17 112.63 13.91
 -4 6 17 77.75 11.12
 -4 -6 16 3.04 7.52
 -4 6 16 10.13 6.05
 -4 6 16 2.1 5.66
 -4 6 16 11.39 4.15
 -4 -6 16 2.66 7.44
 -4 6 15 73.22 9.8
 -4 -6 15 70.68 14.21
 -4 -6 15 70.07 13.08
 -4 -6 15 52.98 10.43
 -4 -6 15 83.43 11.8
 -4 6 15 56.15 10.31
 -4 6 15 64.46 11.32
 -4 6 14 37.31 7.31
 -4 -6 14 53.73 12.41
 -4 -6 14 70.07 12.14
 -4 -6 14 27.56 8.86
 -4 -6 14 35.96 8.7
 -4 -6 14 44.22 8.98
 -4 6 14 59.08 9.84
 -4 6 13 81.38 10.88
 -4 -6 13 100.66 12.69
 -4 -6 13 98.94 15.18
 -4 -6 13 89.94 12.99
 -4 6 13 87.02 11.38
 -4 -6 13 67.42 14.64
 -4 -6 13 103.38 15.03
 -4 6 13 98.56 13.13
 -4 6 13 80.97 12.83
 -4 6 12 10.73 4.11
 -4 -6 12 10.17 5.49
 -4 -6 12 4.64 6.29
 -4 -6 12 30.68 9.55
 -4 -6 12 10.85 5.49
 -4 6 12 18.97 5.08
 -4 6 12 6.2 4.71
 -4 -6 12 11.49 6.69
 -4 6 12 21.75 6.42
 -4 6 12 12.29 5.63
 -4 -6 11 33.45 7.4
 -4 6 11 33.07 6.15
 -4 -6 11 39.34 8.92
 -4 -6 11 25.79 6.35
 -4 6 11 34.44 7.47
 -4 -6 11 36.19 10.11
 -4 6 11 18.62 6.45
 -4 6 11 22.91 5.45
 -4 -6 11 42.13 10.04
 -4 -6 10 107.81 15.23
 -4 -6 10 93.55 12.65
 -4 6 10 98.02 13.63
 -4 -6 10 124.8 16.75
 -4 6 10 113.26 12.69
 -4 -6 10 108.83 16.03
 -4 6 10 90.59 11.75
 -4 -6 10 134.27 14.3
 -4 6 9 44.46 8.25
 -4 6 9 43.88 6.83
 -4 -6 9 42.35 9.58
 -4 -6 9 33.38 8.9
 -4 -6 9 44.62 9.91
 -4 -6 9 39.05 7.75
 -4 6 9 30.18 6.1
 -4 -6 9 54.22 8
 -4 -6 8 208.19 20.61
 -4 6 8 177.89 21.23
 4 6 -8 198.69 20.89
 -4 6 8 198.45 19.76
 -4 -6 8 214.43 23.21
 -4 6 8 187.27 22.56
 -4 -6 8 208.74 20.74
 -4 -6 8 188.36 22.53
 -4 6 7 31.54 9.05
 4 6 -7 39.6 7.77
 -4 -6 7 31.45 7.79
 -4 6 7 22.18 6.58
 -4 -6 7 26.8 6.17
 -4 -6 6 1.72 4.78
 4 6 -6 1.38 4.34
 -4 6 6 -1.8 7.34
 -4 -6 5 22.25 6.66
 4 6 -5 27.72 6.59
 -4 6 5 40.35 9.41
 -4 -6 4 2.92 4.81
 4 6 -4 12.58 4.95
 -4 -6 3 2.67 4.34
 4 6 -3 11.29 5.05
 -4 6 3 1.68 6.48
 -4 -6 2 3.61 4
 4 6 -2 -2.85 4.97
 -4 6 2 -1.64 7.41
 4 6 -1 40.35 8.32
 -4 6 1 38.72 9.7
 4 6 0 46.66 9.05
 -4 6 0 43.15 9.99
 -4 6 -1 9.55 7.49
 4 6 1 1.47 5.38
 -4 6 -1 5.04 6.25
 -4 6 -2 89.2 13.09
 4 6 2 55.1 9.9
 -4 6 -2 61.33 10.87
 4 6 3 108.28 13.97
 -4 6 -3 107.46 14.78
 4 6 4 54.35 10.45
 -4 6 -4 46.03 9.76
 4 6 5 9.35 6.45
 4 6 5 -1.53 5.23
 -4 6 -5 7.27 6.48
 4 6 6 40.18 8.03
 -4 6 -6 22.31 7.61
 4 6 7 124.97 15.85
 -4 6 -7 143.23 17.51
 -4 6 -8 349.53 38.75
 4 6 8 408.98 36.84
 4 6 8 415.3 38.34
 4 6 9 57.62 10.1
 4 6 9 76.13 9.04
 -4 6 -9 69.84 11.32
 4 6 9 59.68 9.61
 4 6 9 52.51 10.78
 4 6 9 45.06 10.77
 4 6 10 21.41 6.32
 4 6 10 20.68 7.48
 4 6 10 6.38 7.66
 4 6 10 9.18 4.24
 4 6 10 16.95 4.99
 -4 6 -10 12.66 7.11
 4 6 11 86.06 12.52
 4 6 11 114.55 12.26
 4 6 11 82.38 13.7
 4 6 11 101.37 15.56
 -4 6 -11 96.12 14.67
 4 6 11 97.39 11.46
 4 6 11 90.68 11.64
 4 6 12 215.39 22.84
 4 6 12 196.32 22.81
 4 -6 12 277.57 28.92
 4 6 12 293.99 25.43
 -4 6 -12 228.64 26.56
 4 6 12 245.19 22.89
 4 6 12 231.28 27.13
 4 6 12 221.67 25.87
 4 -6 13 -2.94 9.26
 4 6 13 7.78 5.67
 4 6 13 1.86 4.58
 4 -6 13 -2.74 6.43
 4 6 13 2.3 8
 4 6 13 -1.15 4.81
 4 6 13 6.15 4.29
 4 6 13 -4.29 5.97
 4 -6 14 65.4 12.99
 4 6 14 50.29 9.23
 4 6 14 39.59 8.55
 4 6 14 41.73 7.65
 4 6 14 73.86 12.5
 4 -6 14 24.32 10.22
 4 6 14 34.9 7.35
 4 6 15 46.48 7.51
 4 6 15 20.85 8.22
 4 -6 15 34.33 11.44
 4 6 15 62.01 10.2
 4 6 15 49.83 8.46
 4 -6 15 52.79 12.06
 4 6 16 112.73 16.66
 4 6 16 114.97 14.21
 4 -6 16 149.81 20.83
 4 -6 16 161.73 21.74
 4 6 16 141.54 15.94
 4 6 17 8.97 4.48
 4 -6 17 12.11 9.31
 4 -6 18 66.43 13.94
 4 -6 18 87.79 16.48
 4 -6 19 154.75 22.29
 4 -6 19 153.96 22.36
 4 -6 19 153.33 23.92
 4 -6 20 117.82 17.31
 4 -6 20 105.01 18.09
 4 -6 20 59.88 14.51
 4 -6 21 -2.78 8.52
 4 -6 22 145.59 19.5
 4 -6 22 150.61 19.97
 4 -6 22 127.98 19.12
 4 -6 23 24.17 8.03
 4 -6 23 37.21 9.09
 4 -6 23 28 9.23
 4 -6 24 28.69 8.34
 4 -6 24 11.47 5.85
 4 -6 25 2.76 4.92
 4 -6 25 3.21 4.78
 4 -6 26 90.31 11.99
 4 -6 27 0.9 3.62
 -4 -8 24 29.02 6.18
 -4 -8 24 17.45 5.43
 -4 -8 24 25.53 5.86
 -4 -8 23 8.89 5.66
 -4 -8 23 8.48 6.08
 -4 -8 23 7.77 5.21
 -4 -8 22 2.23 7.61
 -4 -8 22 3.66 5.1
 -4 -8 21 7.84 9.11
 -4 -8 21 2.08 5.36
 -4 8 21 -0.85 3.17
 -4 8 20 5.7 4.38
 -4 -8 20 2.95 10.07
 -4 8 20 10.33 4.47
 -4 -8 20 16.13 7.5
 -4 -8 19 2.5 6.19
 -4 8 19 14.94 5.38
 -4 -8 19 6.48 10.24
 -4 8 19 5.62 4.06
 -4 8 19 10.65 4.86
 -4 -8 18 13.94 11.64
 -4 -8 17 30.48 8.94
 -4 -8 17 18.39 12.67
 -4 8 17 23.74 6.5
 -4 8 17 22.26 6.13
 -4 8 17 19.81 6.42
 -4 -8 16 15.28 12.44
 -4 8 16 23.42 6
 -4 8 16 9.52 5.21
 -4 8 15 166.94 19.69
 -4 8 15 164.5 18.91
 -4 8 15 162.66 18.37
 -4 8 14 274.67 26.16
 -4 8 14 267.6 25.43
 -4 8 13 93.85 12.19
 -4 8 13 95.69 13.06
 4 8 -13 72 14.57
 -4 8 12 213.68 24.76
 -4 -8 12 222.9 27.15
 -4 8 12 209.17 21.97
 -4 8 12 226.27 22.37
 4 8 -12 170.99 24.9
 -4 8 12 200.92 23.5
 4 8 -11 28.81 10.37
 -4 8 11 17.92 7.96
 -4 8 11 21.81 6.02
 -4 -8 11 24.62 8.28
 -4 8 11 18.36 6.79
 -4 -8 11 24.67 9.24
 -4 8 11 10.85 5.37
 -4 8 10 214.23 26.15
 -4 8 10 264.37 24.67
 -4 8 10 222.95 24.69
 -4 -8 10 231.37 28.19
 -4 -8 10 221.15 27.6
 4 8 -10 250.4 28.23
 -4 8 10 242.11 24.37
 -4 -8 9 92.02 15.83
 -4 8 9 118.56 13.19
 -4 8 9 115.66 13.95
 -4 8 9 105.42 15.44
 4 8 -9 89.54 15.85
 -4 8 9 84.88 12.4
 -4 -8 9 88.21 15.23
 -4 8 8 252.84 28.61
 -4 8 8 261.19 25.96
 -4 -8 8 268.9 29.96
 -4 8 8 297.32 27.15
 -4 -8 8 222.61 28.63
 4 8 -8 217.87 28.65
 -4 8 8 276.75 26.39
 -4 -8 7 154.38 20.41
 -4 8 7 162.88 16.49
 -4 8 7 163.17 17.64
 -4 8 7 114.09 17.99
 4 8 -7 142.11 17.75
 4 8 -7 148.45 20.3
 -4 8 7 106.8 18.99
 -4 -8 7 144.68 19.23
 -4 8 7 132.09 15.99
 -4 8 6 608.08 57.01
 4 8 -6 607.32 56.3
 -4 8 6 540.71 55.2
 4 8 -6 588.62 54.7
 -4 8 6 620.86 52.41
 -4 -8 6 619.38 56.82
 -4 8 6 638.28 53.48
 -4 -8 6 523.18 52.4
 -4 8 6 604.07 52.6
 -4 -8 6 493.55 54.26
 4 8 -5 116.77 15.87
 -4 -8 5 115.09 17.43
 -4 8 5 128.63 13.78
 4 8 -5 119.4 17.27
 -4 8 5 110.26 17.79
 -4 8 5 104.86 16.03
 -4 8 5 109.86 13.54
 -4 8 5 102.27 14.04
 -4 8 4 477.44 39.13
 4 8 -4 407.33 41.55
 -4 8 4 400.11 42.32
 4 8 -4 418.78 42.56
 -4 8 4 401.11 42.78
 -4 8 4 411.65 38.85
 -4 8 4 399.92 39.38
 -4 -8 4 421.87 42.49
 4 8 -3 114.13 16.01
 -4 -8 3 115.17 16.76
 -4 8 3 120.74 13.42
 -4 8 3 126.85 18.91
 4 8 -3 97.11 16.47
 -4 8 3 111.91 17.03
 -4 8 3 118.96 13.66
 -4 8 3 117.9 14.77
 -4 8 2 405.96 35.8
 4 8 -2 382.35 38.84
 -4 8 2 384.29 39.46
 4 8 -2 402.38 39.68
 -4 8 2 321.27 39.43
 -4 8 2 389.99 36.85
 4 8 -2 375.33 36.14
 -4 -8 2 384.77 39.45
 -4 8 2 413.27 36.36
 -4 8 1 125.82 13.92
 -4 8 1 143.51 15.69
 4 8 -1 129.47 14.86
 -4 -8 1 123.24 17.06
 4 8 -1 108.77 16.72
 4 8 -1 112.84 17.49
 -4 8 1 109.96 18.97
 -4 8 1 136.49 14.76
 -4 8 0 229.61 23.77
 4 8 0 234.39 23.58
 -4 8 0 251.17 23.24
 4 8 0 209.78 25.73
 -4 8 0 249.75 27.5
 -4 8 0 215.66 22.24
 4 8 0 214.14 25.97
 -4 8 0 248.83 28.39
 -4 8 -1 100.93 12.81
 4 8 1 115.57 13.18
 -4 8 -1 111.38 12.01
 4 8 1 92.18 15.26
 -4 8 -1 117.11 12.7
 -4 8 -1 93.94 17.65
 4 8 1 91.21 15.07
 -4 8 -1 76.9 15.25
 -4 8 -2 111.58 15.67
 4 8 2 64.85 12.99
 -4 8 -2 69.79 10.93
 4 8 2 93.62 14.4
 -4 8 -2 82.35 15.18
 -4 8 -2 94.11 10.94
 4 8 3 117.47 17.21
 4 8 3 107.04 16.65
 -4 8 -3 123.21 19.75
 -4 8 -3 112.72 17.54
 -4 8 -3 144.81 14.52
 4 8 4 21.84 8.48
 4 8 4 19.43 7.75
 -4 8 -4 48.05 12.68
 -4 8 -4 29.75 9.57
 -4 8 -4 18.48 5.05
 -4 8 -5 90.5 14.77
 4 8 5 61.24 13.15
 -4 8 -5 120.02 17.92
 4 8 5 88.31 11.56
 -4 8 -5 96.29 10.92
 -4 8 -6 11.14 10.57
 4 8 6 15.3 6.91
 4 8 6 1.26 4.8
 -4 8 -6 2.55 7.6
 -4 8 -7 5.2 6.97
 4 8 7 2.18 5.62
 4 8 7 7.76 5.09
 4 -8 7 -2.53 6.52
 -4 8 -7 2.84 9.92
 4 8 8 -2.36 6.57
 -4 8 -8 8.68 12.16
 4 8 8 -1.32 4.81
 4 -8 8 -2.64 6.81
 4 8 9 87.46 10.9
 4 -8 9 89.4 16.05
 4 8 9 59.36 9.45
 4 8 9 47.66 11.59
 4 8 9 60.61 13.74
 4 -8 9 49.39 12.52
 4 8 10 -1.36 4.42
 4 -8 10 11.9 9.12
 4 8 10 1.31 4.36
 4 8 10 13.23 9.84
 4 8 10 7.22 7.38
 4 -8 10 8.5 8.16
 4 8 11 -2.74 4.89
 4 -8 11 -3.05 8.77
 4 8 11 2.43 7
 4 8 11 13.21 9.21
 4 -8 11 5.8 8.35
 4 8 11 -3.88 5.35
 4 8 12 6.31 4.29
 4 -8 12 14.76 8.55
 4 8 12 17.8 5.83
 4 8 13 1.22 4.88
 4 8 13 -5.42 6.05
 4 -8 13 2.98 7.67
 4 -8 14 38.7 12.33
 4 8 14 62.29 9.26
 4 8 14 58.8 12.35
 4 -8 14 43.61 12.62
 4 8 14 55.51 8.55
 4 -8 15 3.07 6.85
 4 -8 15 2.94 7.58
 4 8 15 6.4 4.77
 4 -8 16 -2.98 8.57
 4 -8 16 2.87 6.74
 4 8 16 -1.22 3.51
 4 -8 17 22.78 8.67
 4 -8 18 17.29 7.4
 4 -8 18 8.02 7.2
 4 -8 18 21.83 10.39
 4 8 18 6.16 3.58
 4 8 19 -3.57 3.45
 4 -8 19 2.8 8.07
 4 -8 19 2.41 6.21
 4 -8 19 3.97 6.77
 4 -8 19 4.91 6.06
 4 -8 20 8.75 6.18
 4 -8 20 10.68 6.29
 4 -8 21 4.13 7.03
 4 -8 21 -3.08 5.24
 4 8 21 0.94 3.65
 4 -8 21 -2.02 6.54
 4 -8 21 1.93 5.93
 4 8 22 2.21 3.1
 4 -8 22 3.41 5.81
 4 -8 22 -3.8 4.71
 4 -8 23 -0.96 3.49
 4 -8 23 10.86 6.06
 4 -8 24 25.91 5.66
 -4 -10 21 0.94 3.43
 -4 -10 20 -2.16 3.77
 -4 -10 19 3.74 6.99
 -4 -10 19 -1.32 4.66
 -4 10 19 15.73 3.69
 -4 -10 18 13.03 8.28
 -4 10 18 11.93 4.34
 -4 10 18 8.16 4.03
 -4 -10 18 13.82 5.43
 -4 -10 17 3.45 5.44
 -4 10 17 -1.11 3.7
 -4 10 17 -3.78 3.85
 -4 10 17 6.94 4.17
 -4 -10 16 9.47 6.19
 -4 10 16 5.14 4.56
 -4 -10 16 10.7 8.71
 -4 10 16 16.86 4.97
 -4 10 16 11.1 5.16
 -4 -10 15 2.04 5.67
 -4 10 15 4.57 3.79
 -4 10 15 4.28 4.97
 -4 10 15 2.42 4.4
 -4 10 15 -3.57 4.42
 -4 -10 15 -5.76 9.08
 -4 -10 14 -2.16 6.04
 -4 10 14 4.19 5
 -4 10 14 5.17 4.63
 -4 10 14 15.78 5.28
 -4 -10 14 9.16 8.8
 -4 10 13 1.36 4.63
 -4 10 13 1.27 4
 -4 -10 13 4.53 6.52
 -4 -10 13 9.59 10.36
 -4 10 12 2.08 5.59
 -4 -10 12 2.35 6.29
 -4 -10 12 6.61 10.99
 -4 10 11 15.32 7.38
 -4 10 10 2.29 7.21
 -4 10 10 2.69 4.13
 -4 10 10 1.48 4.93
 -4 10 9 52.65 9.34
 -4 10 9 52.89 11
 -4 10 9 33.75 7.4
 -4 10 9 33.75 7.23
 -4 10 9 42.78 10.23
 -4 10 8 64.67 11.69
 -4 10 8 51.76 9.15
 -4 10 8 34.12 7.93
 -4 10 8 56.39 8.98
 -4 10 7 33.61 9.09
 -4 10 7 42.99 8.78
 -4 10 7 37.13 7.68
 -4 10 7 35.96 7.45
 -4 10 6 -4.95 6.38
 -4 10 6 -4.64 5.39
 -4 10 6 7.13 5.3
 4 10 -6 -2.19 3.45
 -4 10 6 1.31 4.13
 4 10 -5 7.76 8.82
 -4 10 5 -1.56 5.31
 -4 10 5 2.54 6.8
 4 10 -5 8.59 6.39
 -4 10 5 1.29 3.83
 4 10 -5 5.73 4.35
 -4 10 5 4.26 4.61
 -4 10 4 5.86 9.14
 4 10 -4 12.93 8.55
 -4 10 4 15.07 5.3
 -4 10 4 28.18 7.99
 4 10 -4 19.89 7.54
 -4 10 4 28.37 9.54
 4 10 -4 23.84 5.79
 -4 10 4 26.7 6.57
 -4 -10 4 25.32 9.18
 4 10 -3 127.16 13.87
 -4 10 3 90.26 13.11
 -4 10 3 128.25 13.78
 4 10 -3 97.5 15.65
 -4 10 3 93.8 16.48
 -4 10 3 80.57 16.79
 4 10 -3 103.19 17.24
 -4 10 3 135.47 15.51
 -4 10 2 4.1 4.79
 4 10 -2 15.28 5.54
 -4 10 2 5.91 4.24
 -4 10 2 2.62 6.47
 4 10 -2 4.64 5.74
 4 10 -2 7.71 8.77
 -4 10 2 3.03 9.03
 -4 10 2 6.34 5.79
 4 10 -1 4.39 5.14
 -4 10 1 7.97 5.95
 -4 10 1 9.38 5.21
 4 10 -1 7.85 5.44
 -4 10 1 9.11 4.18
 4 10 -1 9.47 7.06
 4 10 -1 5.44 3.92
 4 10 -1 2.55 7.61
 -4 10 1 3.09 10.01
 4 10 0 35.29 8.55
 -4 10 0 69.11 15.43
 4 10 0 63.4 12.66
 4 10 0 47.64 7.66
 4 10 0 59.04 8.96
 -4 10 0 34.11 8
 4 10 1 43.63 8.36
 4 10 1 79.61 10.94
 -4 10 -1 73.46 15.86
 4 10 1 72.9 13.14
 4 10 1 39.03 10.72
 -4 10 -1 76.72 13.47
 4 10 1 86.42 10.65
 -4 10 -1 61.49 9.46
 4 10 2 -4.88 4.45
 4 10 2 -2.95 5.03
 -4 10 -2 9.74 11.06
 4 10 2 -2.46 6.07
 -4 10 -2 -5.03 7.24
 4 10 2 -1.4 4.41
 -4 10 -2 1.24 4.24
 4 10 3 21.4 5.6
 4 10 3 8.87 5.98
 -4 10 -3 13.17 9.52
 -4 10 -3 7.4 6.91
 -4 10 -3 8.4 4.45
 4 10 3 7.09 5.23
 4 10 4 11.64 4.99
 -4 10 -4 10.36 4.87
 4 10 4 21.45 6.25
 4 10 4 23.67 6.91
 -4 10 -4 9.98 9.98
 -4 10 -4 33.75 8.88
 4 10 5 14.54 6.13
 4 10 5 18.67 6.39
 4 10 5 10.55 7.9
 4 10 5 7.41 5.26
 -4 10 -5 3.35 10.01
 -4 10 -5 14.07 7.04
 4 10 6 -4.03 5.47
 4 10 6 2.87 4.88
 4 10 6 -5.2 7.97
 4 10 6 -1.48 4.93
 -4 10 -6 -6.71 10.87
 -4 10 -6 2.27 6.1
 4 10 7 7.42 5.41
 -4 10 -7 8.75 5.4
 4 10 7 1.42 5.18
 4 10 7 -1.36 5.34
 4 10 7 5.12 8.92
 4 10 7 8.26 9.16
 4 10 8 80.07 11.95
 4 10 8 88.5 11.88
 4 10 8 70.23 14.14
 4 10 8 95.99 16.69
 -4 10 -8 102.3 14.18
 4 10 8 66.92 11.1
 4 -10 8 97.41 15.49
 4 -10 9 -2.52 6.22
 4 10 9 2.72 4.62
 4 10 9 -2.56 9.12
 4 10 9 -4.91 7.73
 4 10 9 5.91 5.6
 4 10 9 -1.35 4.83
 4 10 10 -1.33 4.21
 4 10 10 4.4 4.76
 4 10 10 4.78 6.4
 4 -10 10 5.04 6.76
 4 10 11 -2.31 6.87
 4 -10 11 -2.49 6.15
 4 10 12 217.55 21.14
 4 -10 12 168.2 24.3
 4 10 12 219.47 24.78
 4 10 13 16.46 6.26
 4 -10 13 18.8 7.6
 4 10 13 26.07 5.88
 4 -10 13 10.65 6.92
 4 10 13 33.66 9
 4 -10 14 6.03 6.39
 4 10 14 12.17 4.79
 4 10 14 7.86 5.21
 4 -10 14 13.41 6.89
 4 10 15 7.38 4.78
 4 10 15 3.03 4.01
 4 -10 15 13.06 6.07
 4 -10 16 139.77 21.5
 4 10 16 154.65 17.64
 4 10 16 179.26 17.2
 4 10 16 171.58 16.93
 4 10 17 111.86 12.21
 4 -10 17 83.45 15.31
 4 10 17 96.1 10.92
 4 -10 18 7.98 6.39
 4 10 18 1.73 3.76
 4 -10 18 -1.87 6.97
 4 10 18 3.71 2.57
 4 10 19 17.49 4.37
 4 -10 19 17.45 6.39
 4 -10 20 148.06 16.58
 4 10 20 156.82 14.61
 -4 12 14 34.36 5.42
 -4 12 13 63.92 8.27
 -4 12 12 0.95 3.47
 -4 12 11 -0.78 2.91
 -4 12 11 3.47 3.42
 -4 12 11 1.05 4.13
 -4 12 10 76.92 9.18
 -4 12 10 69.98 11.21
 -4 12 9 11.78 3.92
 -4 12 9 11.2 6.02
 -4 -12 8 1.79 6.39
 -4 12 8 4.26 3.67
 -4 12 8 12.04 6.53
 -4 12 7 7.7 3.56
 -4 12 7 12.77 6.95
 4 12 -7 9.22 5.59
 -4 12 6 41.6 6.77
 -4 12 6 67.1 11.33
 4 12 -6 58.43 9.42
 -4 12 5 7.99 6.47
 4 12 -5 1.58 4.56
 -4 12 5 4.15 3.09
 4 12 -5 -0.7 2.54
 4 12 -4 -1.69 5.48
 -4 12 4 -6.19 6.86
 -4 12 4 -4.04 3.19
 4 12 -4 -2.3 3.02
 4 12 -3 71.19 11.52
 -4 12 3 78.24 13.01
 -4 12 3 59.52 7.82
 4 12 -3 57.63 7.88
 4 12 -2 61.18 11.37
 4 12 -2 69.94 8.68
 4 12 -1 1.91 6.21
 4 12 -1 3.67 3.28
 4 12 0 -1.96 6
 4 12 0 2.86 3.25
 4 12 1 99.28 14.34
 4 12 1 79.77 10
 4 12 1 105.53 11.52
 4 12 2 53.9 10.61
 4 12 2 35.03 11
 4 12 2 52.1 6.98
 4 12 2 45.4 7.42
 4 12 3 19.91 7.73
 4 12 3 17.96 9.32
 4 12 3 6.57 3.6
 4 12 3 9.21 4.37
 4 12 4 -1.97 5.67
 4 12 4 -6.4 7.44
 4 12 4 4.24 3.45
 4 12 4 -1.03 3.66
 4 12 5 104.41 14.27
 4 12 5 72.08 9.55
 4 12 5 78.61 10.18
 4 12 6 17.03 4.78
 4 12 6 16.64 4.58
 4 12 7 7.25 6.62
 4 12 7 1.94 3.57
 4 12 7 11.38 3.89
 4 12 7 7.9 4.38
 4 12 8 1.73 5.45
 4 12 8 1.72 3.14
 4 12 8 0.96 3.71
 4 12 9 29.29 7.72
 4 12 9 26.79 5.77
 4 12 9 29.25 5.52
 4 12 10 25.49 5.8
 4 12 10 39.15 5.92
 4 -12 10 35.65 10.65
 4 12 11 -3.72 3.18
 4 12 11 2.47 3.57
 4 12 12 39.77 5.49
 4 12 12 23.39 5.33
 4 12 12 25.65 5.06
 4 12 13 1.76 2.79
 4 12 13 9.52 3.06
 4 12 14 2.83 2.12
 -5 -1 31 72.23 8.99
 -5 1 30 1.08 3.66
 -5 -1 30 1.25 4.75
 -5 -1 29 26.02 6.72
 -5 1 29 20.83 6.54
 -5 -1 29 29.36 7.42
 -5 1 29 13.96 6.28
 -5 -1 29 27.95 7.08
 -5 -1 28 70.34 10.95
 -5 -1 28 45.33 9.76
 -5 1 28 54.57 10.41
 -5 1 28 53.77 10.65
 -5 -1 28 69.17 11.88
 -5 -1 27 67.42 12.23
 -5 -1 27 73.24 13.47
 -5 1 27 80.66 12.96
 -5 -1 27 74.45 12.9
 -5 1 27 74.05 12.75
 -5 1 27 56.54 13.91
 -5 -1 27 93.79 15.46
 -5 -1 26 -2.35 6.99
 -5 -1 26 2.82 10.89
 -5 1 26 -2.86 10.18
 -5 1 26 7.39 7.76
 -5 1 25 58.82 11.27
 -5 1 25 49.76 12.45
 -5 -1 25 50.08 12.66
 -5 -1 25 72.81 16.63
 -5 1 25 39.91 13.16
 -5 1 25 83.11 14.17
 -5 1 24 96.16 17.5
 -5 -1 24 104.31 17.36
 -5 1 24 107.57 16.13
 -5 -1 24 99.16 16.79
 -5 1 24 98.56 17.21
 -5 -1 24 120.17 17.04
 -5 -1 24 117.21 20.6
 -5 1 24 147.37 20.65
 -5 1 23 8.71 7.91
 -5 1 23 11.15 8.14
 -5 -1 23 28.03 10.09
 -5 1 23 6.52 10.93
 -5 -1 23 9.68 9.08
 -5 1 23 18.7 7.7
 -5 1 23 26.61 9.38
 -5 -1 23 17.08 7.06
 -5 -1 23 30.84 8.93
 -5 -1 22 5.57 7.75
 -5 1 22 -2.77 7.43
 -5 1 22 -2.71 6.97
 -5 -1 22 10.73 6.19
 -5 1 22 16.3 8.31
 -5 1 21 40.41 11.37
 -5 -1 21 56.82 13.37
 -5 -1 21 71.63 11.78
 -5 1 21 40.83 10.18
 -5 1 21 75.04 14.13
 -5 -1 21 66.25 11.3
 -5 1 21 56.52 15.28
 -5 -1 21 37.3 13.26
 -5 1 21 47.72 11.81
 -5 -1 21 74.34 12.58
 -5 1 20 272.6 31.96
 -5 -1 20 270.99 29.96
 -5 -1 20 266.95 33.29
 -5 1 20 314.62 35.2
 -5 1 20 288.51 32.22
 -5 -1 20 314.45 31.63
 -5 1 20 298.74 32.46
 -5 -1 20 289.5 32.24
 -5 -1 20 259.43 29.75
 -5 1 20 282.23 30.54
 -5 -1 19 9.76 7.91
 -5 1 19 2.43 6.77
 -5 -1 19 13.96 9.95
 -5 1 19 -2.82 9.14
 -5 1 19 4.61 7.86
 -5 -1 19 8.46 7.86
 -5 -1 19 5.9 5.28
 -5 1 19 -2.05 4.82
 -5 -1 19 -1.92 5.52
 -5 1 18 4.53 6.13
 -5 -1 18 13.64 7.01
 -5 1 18 -2.63 9.19
 -5 -1 18 5.19 10.07
 -5 1 18 4.34 7.78
 -5 -1 18 15.87 7.27
 -5 -1 18 13.09 5.96
 -5 1 18 15.31 6.57
 -5 -1 18 21.48 6.57
 -5 1 17 41.91 9.28
 -5 -1 17 50.37 10.28
 -5 1 17 14.54 8.75
 -5 -1 17 38.33 10.33
 -5 1 17 44.44 9.93
 -5 -1 17 60.91 10.75
 -5 -1 17 40.43 8.56
 -5 -1 17 34.83 7.75
 -5 1 17 22.97 7.06
 -5 -1 17 22.24 12.39
 -5 -1 16 166.75 21.3
 -5 1 16 173.18 21.46
 -5 -1 16 142.05 21.3
 -5 1 16 161.61 19.9
 -5 -1 16 171.4 20.01
 -5 -1 16 133.05 18.43
 -5 1 16 162.1 18.79
 -5 1 16 197.48 20.65
 -5 1 15 10.26 6.79
 -5 -1 15 12.53 6.44
 -5 -1 15 9.51 9.23
 -5 1 14 51.55 10.26
 -5 -1 14 75.9 11.09
 -5 -1 14 89.06 14.16
 -5 -1 13 50.82 9.16
 -5 -1 13 39.49 11.04
 -5 1 13 53.94 9.53
 -5 -1 12 112.01 13.14
 -5 -1 12 80.72 12.48
 -5 -1 12 118.08 16.28
 -5 -1 12 111.63 13.63
 -5 1 12 100.17 13.31
 -5 1 11 19.65 6.87
 -5 -1 11 6.37 5.05
 -5 -1 11 6.03 4.96
 -5 1 11 16.86 5.86
 -5 -1 11 5.9 5.4
 -5 -1 10 6.25 4.63
 -5 -1 9 337.95 30.69
 -5 1 9 318.89 30.13
 -5 -1 9 353.98 30.28
 -5 -1 8 -0.68 3.82
 5 -1 -8 -1.3 1.97
 -5 1 8 0.58 3.35
 -5 -1 8 1.16 3.14
 -5 -1 7 69.18 7.52
 5 -1 -7 51.22 5.65
 -5 1 7 51.95 6.8
 -5 -1 7 54.29 6.75
 -5 -1 6 49.8 6.82
 5 -1 -6 57.43 6.1
 -5 -1 6 58.58 6.59
 -5 1 6 66.33 6.73
 -5 -1 5 424.25 36.65
 5 -1 -5 414.48 36.04
 -5 -1 5 458.26 36.43
 -5 1 5 410.77 36.32
 5 -1 -4 9.5 3.22
 -5 1 4 12.82 4.13
 5 -1 -3 584.79 50.15
 -5 1 3 609.81 50.43
 5 -1 -2 4.27 2.94
 -5 1 2 4.54 3.07
 5 -1 -1 15.23 3.71
 5 1 -1 15.76 2.19
 5 1 0 14.19 2.24
 5 1 1 1391.63 115.86
 5 1 2 21.42 4
 5 -1 3 22.11 5.03
 5 1 3 16.12 4.91
 5 1 3 20.75 4.24
 5 -1 4 193.09 18.48
 5 1 4 206.05 18.53
 5 1 4 195.03 17.9
 5 1 4 196.52 18.02
 5 1 5 2554.62 211.9
 5 1 5 2619.05 212.74
 5 -1 5 2494.29 212.59
 5 1 6 70.95 7.1
 5 -1 6 51.39 7.82
 5 1 6 50.94 8.04
 5 -1 7 29.65 6.25
 5 1 7 35.45 6.2
 5 1 8 0.91 4.48
 5 -1 8 10 4.94
 5 -1 9 971.54 84.2
 5 1 9 983.6 84.23
 5 1 10 370.87 35.82
 5 -1 10 398.18 36.1
 5 1 10 406.45 36.17
 5 -1 10 362.88 35.91
 5 1 11 41.83 8.47
 5 -1 11 45.39 8.3
 5 1 11 31.82 8.51
 5 -1 11 60.4 9.28
 5 1 12 65 10.77
 5 -1 12 47.03 8.54
 5 1 12 52.35 9.96
 5 -1 12 41.22 8.79
 5 -1 13 2.45 4.73
 5 -1 13 9.38 6.04
 5 -1 13 1.69 5.48
 5 1 13 -1.71 6.09
 5 1 14 62.74 11.62
 5 -1 14 51.52 11
 5 1 14 84.82 12.23
 5 -1 14 74.7 12.46
 5 -1 14 85.48 11.1
 5 -1 14 67.31 11.09
 5 1 15 89.66 13.05
 5 1 15 87.7 14.18
 5 1 15 94.03 13.84
 5 -1 15 84.04 13.86
 5 1 15 100.62 14.5
 5 -1 15 107.35 14.6
 5 1 15 84.87 13.79
 5 -1 15 92.25 14.44
 5 -1 15 86.53 12.78
 5 -1 15 99.04 13.72
 5 -1 16 57.61 11.65
 5 1 16 97.07 14.1
 5 -1 16 76.89 12.97
 5 -1 16 87.27 13.84
 5 1 16 67.82 12.79
 5 1 16 104.47 10.82
 5 1 16 95.24 15.06
 5 1 16 100.06 14.26
 5 -1 16 80.14 12.96
 5 -1 16 63.01 11.69
 5 -1 16 74.84 12.02
 5 1 16 68.59 11.68
 5 1 16 67.14 13.35
 5 1 17 -4.4 7.67
 5 -1 17 2.18 5.37
 5 -1 17 -2.01 5.17
 5 -1 17 -1.76 6.53
 5 -1 17 7.26 7.84
 5 1 17 -2.45 7.06
 5 1 17 4.1 5.05
 5 1 17 -2.49 6.41
 5 -1 17 2.25 6.91
 5 1 17 7.69 8.31
 5 1 17 -2.4 6.67
 5 -1 17 -7.2 6.91
 5 1 17 2.35 6.53
 5 -1 17 9.29 7.72
 5 1 17 -1.09 3.42
 5 1 18 109.33 17.15
 5 1 18 111.07 16.85
 5 -1 18 120.23 17.62
 5 1 18 74.27 13.97
 5 -1 18 115.32 16.57
 5 1 18 97.46 15.68
 5 -1 18 120.13 15.51
 5 1 18 95.46 16.38
 5 -1 18 98.25 15.72
 5 -1 18 122.58 16.9
 5 1 18 106.22 16.73
 5 -1 18 79.88 15.36
 5 1 18 91.97 16.3
 5 -1 18 124.73 17.29
 5 -1 19 356.44 38.98
 5 1 19 411.55 40.49
 5 -1 19 369.62 39.86
 5 -1 19 344.26 38.48
 5 1 19 406.49 40.52
 5 -1 19 410.02 40.63
 5 1 19 326.89 37.92
 5 1 19 330.48 39.24
 5 -1 19 348.99 39.38
 5 1 19 469.02 42.41
 5 1 19 405.31 40.57
 5 -1 19 384.28 40.75
 5 -1 20 166.62 21.66
 5 1 20 151.22 21.63
 5 -1 20 137.95 21.11
 5 1 20 170.1 22.47
 5 -1 20 127.58 20.21
 5 1 20 126.13 20.33
 5 -1 20 121.83 18.93
 5 1 20 141 20.86
 5 -1 20 180.9 22.27
 5 -1 20 140.75 20.41
 5 1 20 149.41 20.75
 5 1 21 54.81 12.93
 5 -1 21 83.56 14.9
 5 1 21 80.64 15.19
 5 -1 21 76.67 15.19
 5 1 21 66.88 15.08
 5 -1 21 86.96 15.4
 5 1 21 75.51 14.68
 5 -1 21 90.51 16.27
 5 -1 22 66.06 14.39
 5 1 22 48.58 13.62
 5 -1 22 63.54 13.41
 5 1 22 57.81 12.71
 5 -1 22 96.16 16.34
 5 1 22 63.34 13.54
 5 -1 23 38.2 11.64
 5 1 23 38.5 10.87
 5 -1 23 19.81 9.76
 5 1 23 22.64 9.76
 5 1 23 50.06 12.15
 5 -1 23 29.25 10.06
 5 1 24 16.18 9.86
 5 -1 24 51.3 11.73
 5 -1 24 58.24 13.38
 5 1 24 40.43 12.95
 5 1 24 30.99 11.83
 5 -1 24 47.68 11.97
 5 1 24 60.06 12.18
 5 -1 24 63.8 12.88
 5 1 25 37.56 11.7
 5 -1 25 28.47 10.73
 5 1 25 35.56 9.89
 5 -1 26 17.97 9.26
 5 1 26 10.42 8.56
 5 -1 26 42.17 10.25
 5 1 26 16.28 8.59
 5 1 26 10.31 7
 5 -1 26 18.15 7.67
 5 1 27 2.27 6.95
 5 -1 27 6.7 9.09
 5 1 27 6.02 6.68
 5 -1 27 -2.03 6.24
 5 1 27 11.94 6.59
 5 -1 27 -3.88 6.91
 5 1 28 18.9 7.25
 5 -1 28 16.79 8.39
 5 1 28 4.99 6.03
 5 -1 28 10.18 5.89
 5 1 28 24.72 6.51
 5 -1 28 11.05 5.97
 5 -1 29 13.22 6.81
 5 1 29 10.39 6.03
 5 -1 29 9.35 5.35
 5 1 29 23.32 6.4
 5 -1 29 9.47 5.01
 5 -1 30 5.68 4.01
 5 -1 30 5.76 3.66
 -5 -3 30 20.53 5.2
 -5 -3 30 19.74 4.54
 -5 -3 29 17.85 5.88
 -5 -3 29 39.34 7.78
 -5 -3 28 -1.73 5.61
 -5 -3 28 -3.34 5.42
 -5 -3 27 2.03 6.56
 -5 3 27 -5.04 5.58
 -5 -3 27 -2.06 5.92
 -5 3 27 -1.77 5.58
 -5 -3 27 1.76 5.39
 -5 -3 26 74.87 13.28
 -5 -3 26 71.82 12.7
 -5 3 26 65.77 12.43
 -5 -3 26 105.65 14.93
 -5 3 26 77.75 13.03
 -5 3 25 32.46 11.12
 -5 -3 25 20.74 10.33
 -5 3 25 35.31 10.51
 -5 -3 25 36.76 9.54
 -5 3 25 43.62 10.69
 -5 -3 25 16.04 7.13
 -5 -3 25 46.69 9.14
 -5 -3 24 -9.91 7.59
 -5 3 24 -2.48 7.81
 -5 -3 24 2.03 6.05
 -5 3 24 11.29 6.5
 -5 3 24 -11.61 10.78
 -5 -3 24 -5.57 10.55
 -5 3 23 18.11 11.23
 -5 -3 23 5.8 9.16
 -5 3 23 16.5 8.45
 -5 3 23 16.41 6.77
 -5 -3 23 4.86 6.79
 -5 -3 23 6.43 7.49
 -5 -3 23 -2.59 6.12
 -5 3 23 2.59 6.41
 -5 -3 22 120.78 21.03
 -5 3 22 153.18 22.87
 -5 -3 22 138.22 18.9
 -5 3 22 175.81 22.18
 -5 -3 22 154.64 20.57
 -5 3 22 140.13 19.34
 -5 3 22 163.61 21.48
 -5 -3 22 152.98 20.75
 -5 3 21 7.06 6.22
 -5 3 21 34.19 10.68
 -5 -3 21 10.32 6.22
 -5 -3 21 38.48 14.07
 -5 3 21 15.77 7.94
 -5 -3 21 39.41 10.61
 -5 -3 21 17.13 6.71
 -5 -3 20 -2.84 11.74
 -5 3 20 -11.78 11.59
 -5 -3 20 -2.56 6.6
 -5 3 20 -5.14 8.33
 -5 3 20 -2.29 6.14
 -5 3 20 5.6 10.2
 -5 -3 20 -2.43 6
 -5 -3 20 -3.51 10.1
 -5 -3 20 -6.44 6.96
 -5 3 19 4.93 7.1
 -5 -3 19 2.45 7.3
 -5 3 19 -2.81 9.36
 -5 -3 19 -5.42 8.3
 -5 3 19 6.57 4.9
 -5 3 19 16.19 8.75
 -5 -3 19 2.37 5.86
 -5 -3 19 6.88 10.54
 -5 -3 19 6.21 5.77
 -5 -3 18 101.95 14.47
 -5 3 18 51.22 12.42
 -5 3 18 56.31 12.32
 -5 -3 18 61.22 14.05
 -5 3 18 42.43 12.83
 -5 3 18 64.17 11.42
 -5 -3 18 72.98 12.34
 -5 -3 18 82.8 12.72
 -5 -3 18 59.7 14.73
 -5 3 17 2.18 6.48
 -5 -3 17 2.17 7.03
 -5 3 17 9.58 7.12
 -5 3 17 -9.89 8.22
 -5 -3 17 7.13 8.65
 -5 -3 17 3.72 5.86
 -5 3 17 4.37 5.41
 -5 -3 17 6.51 5.81
 -5 3 17 -1.94 5.4
 -5 -3 17 3.16 9.96
 -5 3 16 109.25 13.44
 -5 -3 16 104.12 14.25
 -5 -3 16 92.42 18.08
 -5 3 16 102.77 14.41
 -5 -3 16 90.91 15.73
 -5 -3 16 100.4 15.75
 -5 3 16 127.28 16.38
 -5 -3 16 110.37 15.36
 -5 3 16 101.12 13.74
 -5 3 16 118.99 17.13
 -5 -3 16 113.99 16.12
 -5 -3 15 2.8 8.31
 -5 -3 15 -1.85 7.76
 -5 3 15 -3.72 6.77
 -5 -3 15 -2.24 6.86
 -5 -3 15 -1.91 4.93
 -5 3 15 2.1 7.96
 -5 -3 15 -6.03 7.76
 -5 3 15 3.33 4.63
 -5 -3 15 -1.61 5.07
 -5 -3 14 50.38 8.64
 -5 -3 14 43.84 10.25
 -5 3 14 32.6 9.49
 -5 -3 14 46.69 8.77
 -5 -3 14 47 12.79
 -5 3 14 41.07 10.16
 -5 -3 14 41.66 9.96
 -5 -3 13 63.13 10.11
 -5 -3 13 62.73 10.73
 -5 3 13 55.66 11.17
 -5 3 13 57.98 11.36
 -5 -3 13 73.26 12.21
 -5 -3 13 72.1 10.28
 -5 3 12 1107.47 98.99
 -5 -3 12 1121.77 98.46
 -5 -3 12 1187.12 98.03
 -5 3 12 1068.33 98.73
 -5 -3 12 1184.23 99.85
 -5 -3 11 17.76 5.7
 -5 -3 11 10.53 6.09
 -5 3 11 16.92 6.34
 -5 3 11 23.88 8.39
 -5 -3 11 16.4 7.02
 -5 -3 11 14.61 5.63
 -5 -3 10 79.35 10.69
 -5 3 10 86.3 12.55
 -5 -3 10 79.84 12.02
 -5 -3 10 104.09 11.43
 -5 -3 9 31.73 7.98
 -5 3 9 46.92 8.48
 -5 -3 9 42.46 6.97
 -5 3 8 517.02 45.72
 -5 -3 8 562.34 46.8
 -5 -3 7 278.27 24.51
 -5 3 7 281.63 24.53
 -5 3 7 271.71 26.25
 -5 3 7 242.5 24.37
 -5 -3 7 297.61 25.15
 -5 3 6 196.63 17.78
 -5 -3 6 208.79 17.89
 -5 3 6 196.45 19.66
 -5 3 6 175.2 18.1
 -5 3 5 19.2 6.07
 -5 -3 5 16.29 3.28
 -5 3 5 16.55 3.22
 -5 3 4 2715.95 237.33
 -5 -3 4 2888.52 235.69
 -5 3 4 2856.19 235.69
 -5 3 3 299.41 29.64
 -5 3 3 348.53 27.8
 -5 -3 3 311.71 27.67
 -5 3 2 554.23 48.34
 -5 3 1 141.11 15.46
 5 3 -1 162.98 14.87
 5 3 0 988.39 83.38
 5 -3 1 1004.31 82.61
 5 3 1 979.17 82.62
 5 3 1 975.88 83.45
 5 3 2 128.07 12.23
 5 -3 2 128.9 12.18
 5 3 2 132.95 13.26
 5 -3 3 197.68 17.07
 5 -3 3 196.25 17.97
 5 3 3 206.92 18.12
 5 3 3 188.31 18.71
 5 -3 4 742.07 60.99
 5 -3 4 757.31 61.97
 5 3 4 702.82 61.84
 5 3 4 689.82 62.67
 5 3 5 492.37 44.81
 5 -3 5 532.66 44.04
 5 -3 5 520.68 45
 5 3 5 527.14 45.15
 5 -3 6 15.58 3.23
 5 3 6 17.05 3.93
 5 3 6 9.96 4.54
 5 -3 6 11.16 4.02
 5 -3 7 8.67 3.45
 5 3 7 9.85 3.57
 5 -3 7 -0.8 4.54
 5 3 7 6.58 4.61
 5 3 7 8.58 3.39
 5 -3 8 80.76 9.82
 5 3 8 60.19 9.55
 5 3 8 75.89 7.81
 5 3 9 386.74 35.48
 5 -3 9 368.32 34.97
 5 3 9 385.58 35.27
 5 3 10 13.67 6.21
 5 -3 10 3.52 4.72
 5 3 10 22.91 6.9
 5 3 10 21.86 7.8
 5 3 10 14.08 5.14
 5 -3 10 9.96 5.25
 5 3 11 60.6 10.31
 5 3 11 42.95 8.84
 5 -3 11 68.09 9.46
 5 -3 11 56.48 9.3
 5 3 11 50.05 9.2
 -5 3 -11 48.26 8.08
 5 3 11 33.96 8.3
 5 3 12 19.7 8.11
 5 3 12 28.65 7.33
 5 -3 12 32.36 7.82
 5 -3 12 25.51 5.74
 5 3 13 464.08 47.33
 5 -3 13 511.44 47.6
 5 3 13 514.98 48.24
 5 3 13 485.55 47.87
 5 -3 13 530.85 48.03
 5 -3 13 532.1 46.09
 5 3 14 221.09 26.32
 5 3 14 254.67 26.58
 5 -3 14 226.1 25.78
 5 3 14 224.08 26.18
 5 -3 14 308.07 28.31
 5 3 14 265.42 23.84
 5 3 14 228.01 25.43
 5 3 14 219.17 25.47
 5 -3 14 213.55 25.3
 5 3 15 46.28 10
 5 3 15 30.37 7.6
 5 -3 15 41.43 10.29
 5 3 15 36.29 9.03
 5 -3 15 33.33 9.35
 5 -3 15 30.55 8.78
 5 3 15 27.44 8.37
 5 3 15 28.04 9.13
 5 3 15 33.75 6.83
 5 3 15 14.11 6.82
 5 -3 15 29.24 8.8
 5 -3 15 25.13 8.68
 5 3 15 31.94 8.67
 5 3 15 28.71 6.75
 5 3 16 9.83 7.53
 5 -3 16 -2.5 6.44
 5 3 16 -2.04 5.26
 5 3 16 -2.36 8.05
 5 3 16 -2.4 4.19
 5 3 16 4.38 6.51
 5 -3 16 2.12 6.1
 5 -3 16 2.42 5.7
 5 3 16 -2.3 5.68
 5 -3 16 2.34 6.26
 5 3 16 2.28 6.35
 5 -3 16 8.82 6.34
 5 3 16 -1.38 4.34
 5 3 17 13.12 8.07
 5 -3 17 5.2 6.45
 5 3 17 10.05 8.38
 5 3 17 6.54 5.17
 5 3 17 16.55 4.88
 5 3 17 14.15 8.25
 5 -3 17 4.55 8.31
 5 -3 17 5.1 6.61
 5 3 17 4.92 7.79
 5 -3 17 4.96 8.67
 5 -3 17 9.44 7.27
 5 3 17 12.24 7.75
 5 3 17 8.6 4.82
 5 3 18 11.07 7.73
 5 -3 18 2.67 6.32
 5 3 18 11.49 5.96
 5 3 18 10.54 9.22
 5 3 18 4 4.38
 5 -3 18 9.67 7.86
 5 3 18 12.53 8.15
 5 -3 18 14.99 8.34
 5 3 18 23.34 9.07
 5 -3 18 -2.65 6.87
 5 3 18 13.26 6.24
 5 3 18 10.38 6.99
 5 -3 18 7.8 7.52
 5 -3 19 5.38 7.48
 5 3 19 2.7 6.02
 5 -3 19 -2.7 6.35
 5 3 19 -5.42 8.55
 5 -3 19 -2.61 7.51
 5 -3 19 12.67 8.84
 5 3 19 -1.49 5.07
 5 3 19 -8.16 9.49
 5 3 19 9.57 6.88
 5 -3 19 13.64 7.85
 5 3 19 2.88 7.72
 5 -3 20 -10.73 7.72
 5 3 20 2.94 8.48
 5 3 20 2.95 5.37
 5 -3 20 -2.76 7.67
 5 -3 20 5.51 6.47
 5 3 20 -11.02 10.03
 5 3 20 -2.76 6.15
 5 -3 20 2.74 6.75
 5 -3 20 10.73 7.72
 5 3 20 -2.79 6.55
 5 3 21 5.9 7.28
 5 -3 21 2.85 7.92
 5 3 21 5.45 8.6
 5 -3 21 6.09 7.84
 5 -3 21 5.4 8.27
 5 -3 21 -2.74 6.44
 5 3 21 13.79 7.95
 5 -3 21 -2.72 6.71
 5 3 22 2.89 8.59
 5 -3 22 2.81 7.52
 5 3 22 2.62 7.54
 5 -3 22 8.99 8.03
 5 -3 22 -2.57 7.86
 5 -3 22 2.62 7.29
 5 -3 22 5.35 7.69
 5 3 22 -2.7 7.23
 5 -3 22 -2.94 8.45
 5 3 22 -3.06 8.2
 5 -3 23 2.36 6.78
 5 -3 23 2.88 8
 5 -3 23 2.7 6.95
 5 3 23 2.76 7.66
 5 -3 23 -2.82 8.37
 5 3 23 2.93 8.45
 5 -3 24 15.87 7.89
 5 -3 24 23.66 10.03
 5 3 24 5.48 8.47
 5 -3 25 22.01 9.1
 5 3 25 31.94 9.8
 5 -3 25 16.02 8.73
 5 -3 25 47.59 10.78
 5 3 25 56.92 11.49
 5 -3 26 19.32 7.61
 5 3 26 17.67 7.98
 5 -3 26 26.04 8.27
 5 -3 26 26.97 8.83
 5 3 26 4.31 6.56
 5 -3 27 18.14 7.03
 5 -3 27 20.18 7.23
 5 3 27 8.93 6.67
 5 -3 27 29.37 8.05
 5 -3 28 17.29 6.02
 5 -3 28 17.45 6.73
 5 -3 29 61.22 8.31
 5 -3 29 46.97 8.02
 -5 -5 29 -1.61 2.75
 -5 -5 28 22.46 5.75
 -5 -5 28 28.4 6.36
 -5 -5 27 91.83 11.4
 -5 -5 27 56.17 10.68
 -5 -5 26 -1.59 4.88
 -5 -5 26 1.72 5.58
 -5 -5 26 5.83 6.29
 -5 -5 25 -6.74 6.89
 -5 -5 25 7.77 5.59
 -5 5 24 71.29 11.83
 -5 -5 24 69.44 12.16
 -5 -5 24 63.6 11.94
 -5 -5 22 54.47 15.62
 -5 -5 22 37.3 10.45
 -5 5 22 24.29 8.15
 -5 -5 21 5.58 7.19
 -5 5 21 2.28 5.87
 -5 -5 21 -1.93 5.57
 -5 -5 21 18.14 11.76
 -5 -5 20 124.21 22.63
 -5 -5 20 127.46 16.5
 -5 -5 20 87.7 16.04
 -5 5 20 107.95 16.11
 -5 -5 19 489.05 48.53
 -5 5 19 475.42 47.24
 -5 5 18 4.8 3.8
 -5 -5 18 1.98 5.91
 -5 5 18 4.44 5.48
 -5 5 18 4.79 5.18
 -5 -5 18 -3.79 10.92
 -5 -5 18 5.29 6.53
 -5 -5 17 -3.72 11.42
 -5 -5 17 14.86 10.14
 -5 -5 17 13.54 6.46
 -5 5 17 6.59 4.94
 -5 5 17 5.93 3.89
 -5 5 17 9.53 6.05
 -5 5 17 12.83 6.58
 -5 -5 17 2.58 6.39
 -5 -5 16 14.44 10.76
 -5 -5 16 2.86 7.7
 -5 -5 16 9.97 6.97
 -5 -5 16 7.44 5.58
 -5 5 16 13.97 5.93
 -5 5 16 20.82 5
 -5 5 16 -2.03 5.29
 -5 5 16 11.47 5.08
 -5 -5 15 283.76 28.5
 -5 -5 15 292.02 31.87
 -5 5 15 260.62 28.56
 -5 5 15 240.97 25.88
 -5 5 15 293.32 28.38
 -5 -5 15 300.34 30.87
 -5 -5 15 274.42 28.72
 -5 -5 14 75.34 12.46
 -5 5 14 46.74 9.59
 -5 -5 14 68.01 12.24
 -5 -5 14 54.28 12.82
 -5 -5 14 70.14 10.97
 -5 5 14 65.07 8.87
 -5 -5 14 77.03 11.4
 -5 -5 13 -4.22 6.66
 -5 -5 13 1.48 4.4
 -5 -5 13 -4.86 5.99
 -5 -5 13 8.58 6.76
 -5 5 13 -1.67 4.65
 -5 -5 13 -1.57 5.35
 -5 5 13 7.1 3.54
 -5 -5 12 8.77 5.34
 -5 -5 12 6.01 5.97
 -5 5 12 2.88 5.14
 -5 5 12 3.83 3.31
 -5 -5 12 4.04 5.22
 -5 -5 12 4.56 6.99
 -5 -5 12 5.47 5.09
 -5 5 12 3.86 3.07
 -5 5 12 6.21 4.63
 -5 -5 11 443.93 41.43
 -5 -5 11 427.48 41.21
 -5 5 11 355.34 38.36
 -5 -5 11 465.82 42.59
 -5 -5 11 417.56 38.94
 -5 -5 11 459.34 39.65
 -5 5 10 3.89 3.99
 -5 -5 10 7.92 6.26
 -5 -5 10 6.93 4.4
 -5 -5 10 2.48 4.25
 -5 5 9 47.79 8.37
 -5 -5 9 53.46 8.31
 -5 -5 9 51.5 10.17
 -5 -5 8 31.37 6.57
 -5 5 8 27.95 5.63
 -5 -5 8 29.01 7.7
 -5 5 8 36.96 8.31
 -5 -5 7 272.2 24.8
 -5 5 7 258.43 25.24
 -5 -5 7 242.8 26.65
 -5 5 6 23.14 5.97
 -5 -5 6 36.3 8.16
 5 5 -6 34.35 6.51
 -5 5 5 -1.2 4.56
 -5 -5 5 1.33 4.65
 5 5 -5 1.08 3.61
 -5 5 4 149.12 16.15
 -5 5 4 148.02 16.98
 5 5 -4 127.05 15.24
 -5 5 3 77.33 10.99
 5 5 -3 68.2 10.97
 -5 5 3 93.16 12.64
 5 5 -3 77.5 10.49
 -5 5 2 64.5 10.72
 -5 5 2 90.26 12.56
 5 5 -2 76.79 10.92
 5 5 -2 88.53 10.77
 -5 5 1 7.84 4.8
 -5 5 1 14.03 7.25
 5 5 -1 7.12 6.03
 5 5 -1 5.68 4.1
 5 5 0 93.23 12.24
 5 5 0 104.22 12.63
 -5 5 0 104.94 13.96
 -5 5 0 95.42 13.05
 5 5 1 44.34 7.86
 -5 5 -1 52.48 9.02
 5 5 1 42.97 8.47
 -5 5 -2 119.22 15.03
 5 5 2 127.6 15
 5 5 2 129.03 14.85
 5 5 3 20.43 5.53
 5 5 3 21.87 7.03
 -5 5 -3 8.41 5.77
 5 5 4 47.61 8.21
 5 5 4 53.92 8.7
 -5 5 -4 35.99 8.28
 5 -5 4 47.35 5.59
 5 5 5 2.48 4.35
 5 -5 5 6.43 2.48
 5 5 5 8.76 6.46
 5 5 6 266.73 25.61
 5 5 6 279.18 26.93
 5 5 7 74.5 9.68
 5 5 7 97.87 11.72
 5 5 8 -1.5 4.86
 5 5 8 -6.59 4.17
 5 5 9 117.58 14.81
 5 5 9 93.69 15.42
 -5 5 -9 120.94 15.43
 5 5 10 396.81 38.14
 5 5 10 386.77 39.05
 -5 5 -10 397.17 38.68
 5 5 11 124.91 14.36
 -5 5 -11 148.22 17.1
 5 5 11 115.23 13.33
 5 5 11 109.51 16.88
 5 5 11 98.16 15.04
 5 5 11 130.86 13.52
 5 5 12 25.38 7.26
 5 5 12 29.57 7.08
 5 -5 12 35.32 9.04
 5 5 12 12.44 8.47
 -5 5 -12 33.21 7.75
 5 5 12 27.99 5.47
 5 5 12 18.62 6.88
 5 5 12 36.06 6.18
 5 5 13 58.35 8.29
 5 5 13 38.42 10.5
 5 5 13 41.53 9.61
 5 5 13 57.03 9.17
 5 5 13 48.31 11.24
 5 5 13 46.55 7.17
 5 -5 13 59.78 12.03
 5 5 13 29.32 8.04
 5 -5 14 223.64 26.68
 5 5 14 186.37 23.34
 5 5 14 217.14 24.74
 5 -5 14 217.63 25.63
 5 5 14 240.7 21.7
 5 5 14 181.18 22.56
 5 5 14 203.09 21.87
 5 5 14 142.04 23.04
 5 5 14 203.93 20.26
 5 -5 15 52.13 11.61
 5 5 15 46.12 9.92
 5 5 15 63.01 10.3
 5 5 15 55 8.78
 5 -5 15 47.03 12.89
 5 5 15 31.97 11.19
 5 5 15 57 7.82
 5 5 16 19.3 5.18
 5 -5 16 21.17 9.94
 5 5 16 19.88 7.17
 5 5 16 23.28 6.58
 5 -5 16 31.32 10.29
 5 5 16 15.47 8.74
 5 5 16 19.58 7.37
 5 -5 17 18.45 9.04
 5 5 17 18.39 7.48
 5 5 17 22.64 5.95
 5 5 17 29.44 10.11
 5 5 17 21.67 6.58
 5 -5 17 26.35 9.9
 5 5 18 19.17 9.68
 5 5 18 16.75 6.78
 5 -5 18 24.67 9.02
 5 -5 18 20.79 9.25
 5 -5 19 154.46 25.11
 5 5 19 200.93 26.62
 5 -5 20 17.48 8.55
 5 -5 20 9.02 8.82
 5 -5 20 17.55 8.59
 5 -5 21 5.7 8.23
 5 -5 21 11.19 8.08
 5 -5 21 2.43 6.79
 5 -5 21 11.23 8.62
 5 -5 21 10.99 7.94
 5 -5 23 -2.07 5.77
 5 -5 23 -7.15 6.87
 5 -5 23 -2.51 7.46
 5 -5 23 -2.33 7.13
 5 -5 24 -3.62 5.39
 5 -5 24 4.5 6.26
 5 -5 24 5.95 6.25
 5 -5 25 -1.51 4.76
 5 -5 25 -1.41 5.36
 5 -5 25 1.96 5.45
 5 -5 25 12.63 6.64
 5 -5 26 2.33 4.06
 5 -5 26 -4.91 5.44
 5 -5 27 4.51 3.22
 5 -5 27 1.29 4.4
 5 -5 28 -1.82 3.57
 -5 -7 26 5.44 4.59
 -5 -7 25 22.81 6.34
 -5 -7 25 6.87 4.32
 -5 -7 24 3.02 5.84
 -5 -7 24 1.14 4
 -5 -7 24 5.19 6.04
 -5 -7 24 3.4 4.57
 -5 -7 23 2.91 4.83
 -5 -7 23 -3.99 5.55
 -5 -7 23 -2.41 8.01
 -5 -7 22 6.77 6.51
 -5 -7 22 5.63 9.37
 -5 -7 21 71.99 13.35
 -5 7 21 70.68 11.26
 -5 -7 21 75.87 15.66
 -5 -7 20 3.45 10.32
 -5 7 20 13.78 5.06
 -5 7 20 22.81 6.89
 -5 7 19 21.13 5.36
 -5 -7 19 11.01 10.98
 -5 -7 19 2.81 7.33
 -5 7 18 6.79 4.52
 -5 -7 18 -3.83 12.41
 -5 7 18 5.04 5.45
 -5 7 18 -2.04 5.69
 -5 7 18 7.87 4.58
 -5 7 17 203.88 26.75
 -5 7 17 251.4 25.57
 -5 -7 17 298.91 35.54
 -5 7 17 299.41 27.84
 -5 7 16 124.41 14.6
 -5 7 16 145.55 16.78
 -5 -7 16 94.56 17
 -5 7 16 116.06 16.12
 -5 7 15 146.28 17.34
 -5 -7 15 145.11 20.51
 -5 7 15 193.27 19.9
 -5 7 15 133.19 18.5
 -5 -7 15 168.57 22.62
 -5 7 14 9.43 5.07
 -5 -7 14 13.24 7.14
 -5 -7 14 5.88 9.05
 -5 -7 13 344.47 34.29
 -5 -7 13 283.16 32.26
 -5 7 13 262.7 29.68
 -5 7 13 285.55 29.25
 -5 -7 13 240.62 30.59
 -5 7 13 295.82 28.01
 -5 7 12 75.22 10.98
 -5 -7 12 80.32 12.2
 -5 -7 12 88.64 12.83
 -5 7 12 78.07 11.12
 -5 7 12 68.31 12.7
 -5 7 12 95.48 13.15
 -5 -7 12 80.76 14.7
 -5 -7 12 114.87 16.82
 -5 -7 12 105.59 15.7
 -5 -7 11 186.32 21.56
 -5 -7 11 154.21 23.37
 -5 7 11 225.17 22.73
 -5 -7 11 219.24 25.31
 -5 7 11 207.76 20.61
 -5 -7 11 190.06 21.43
 -5 -7 11 187.1 23.8
 -5 7 11 188.49 20.28
 -5 -7 10 4.66 4.48
 -5 -7 10 2.44 8.12
 -5 -7 10 4.96 7.14
 -5 7 10 2.4 4.18
 -5 7 10 -1.88 5.42
 -5 -7 10 2.91 5.08
 -5 7 10 10.79 4.72
 -5 -7 10 2.34 6.27
 -5 -7 9 122.5 17.06
 -5 7 9 133.88 13.65
 -5 -7 9 119.58 16.73
 -5 7 9 113.33 13.29
 -5 -7 9 123.16 14.29
 -5 -7 9 100.1 13.7
 -5 -7 9 78.49 14.6
 -5 7 9 93.59 14.81
 -5 -7 8 608.81 56.65
 -5 -7 8 618.4 53.93
 -5 7 8 568.64 56.72
 5 7 -8 613.53 55.88
 -5 -7 8 589.58 56.84
 -5 -7 8 555.63 56.44
 -5 7 8 578.67 52.97
 -5 -7 8 663.06 54.5
 -5 7 8 561.5 55.33
 -5 7 8 582.27 52.95
 -5 -7 7 189.78 21.95
 -5 7 7 164.49 18.26
 -5 -7 7 178.31 19.14
 5 7 -7 166.56 21.14
 -5 7 7 191.19 22.71
 -5 -7 7 161.72 18.63
 5 7 -7 205.76 20.73
 -5 7 7 172.8 20.81
 -5 -7 7 174.68 21.66
 -5 7 7 170 18.13
 -5 -7 7 175.62 21.18
 -5 7 6 6.17 3.76
 -5 7 6 3.22 4.16
 5 7 -6 5 5.68
 -5 -7 6 1.92 5.72
 -5 7 6 -4.42 7.16
 5 7 -6 7.18 6.12
 -5 -7 6 -2.1 6.25
 -5 7 5 16.87 4.46
 5 7 -5 10.57 6.95
 -5 7 5 10.87 7.6
 5 7 -5 6.74 5.49
 -5 -7 5 24.28 8.53
 -5 7 5 1.19 4.29
 -5 7 5 3.14 3.86
 -5 7 5 5.53 5.16
 -5 -7 5 3.56 4.8
 5 7 -4 914.74 86.83
 -5 7 4 875.44 87.88
 -5 7 4 991.68 87.71
 -5 -7 4 933.83 87.69
 -5 7 4 1032.17 85.41
 5 7 -4 979.33 87.05
 -5 -7 4 929.78 86.53
 -5 7 4 1074.31 85.05
 -5 7 4 1023.93 84.55
 -5 7 3 20.99 4.99
 -5 7 3 14.71 5.39
 5 7 -3 25.84 7.17
 -5 -7 3 18.81 7.01
 -5 7 3 19.11 8.48
 5 7 -3 6.89 6.31
 -5 7 3 11.62 6.45
 -5 7 3 24.86 5.02
 5 7 -2 5.23 5.51
 5 7 -2 -1.71 6.87
 -5 7 2 1.1 4.29
 -5 7 2 5.87 3.74
 -5 7 2 1.97 5.31
 -5 7 2 8.87 3.51
 -5 7 1 36.2 9.41
 -5 7 1 50.78 7.77
 5 7 -1 38.83 8.74
 -5 7 1 54.43 11.35
 5 7 -1 34.28 9.08
 -5 7 1 44.11 7.01
 -5 7 0 665.67 65.22
 -5 7 0 684.18 62.12
 -5 7 0 677.63 65.49
 5 7 0 692.18 64.37
 5 7 0 800.71 65.44
 -5 7 0 736.93 61.9
 -5 7 -1 140.7 18.89
 -5 7 -1 151.64 16.17
 5 7 1 136.95 17.92
 -5 7 -1 159.8 20.37
 5 7 1 146.28 18.46
 -5 7 -1 160.21 15.89
 -5 7 -2 -2.09 6.03
 -5 7 -2 -1.02 3.57
 5 7 2 -1.83 5.76
 -5 7 -2 0.9 3.07
 -5 7 -2 -2.12 7.23
 5 7 2 1.75 6.11
 5 7 3 256.24 27
 -5 7 -3 243.5 28.34
 -5 7 -3 250.88 24.55
 5 7 3 274.53 27.4
 -5 7 -3 237.81 27.75
 -5 7 -4 641.7 64.73
 5 7 4 724.34 64.56
 -5 7 -4 739.99 66.16
 5 7 4 710.41 64.47
 -5 7 -5 158.88 20.47
 5 7 5 170.23 19.94
 5 7 5 155.52 19.73
 5 7 6 39.53 8.77
 5 -7 6 30.59 8.19
 -5 7 -6 22.62 8.62
 5 7 7 212 23.8
 5 -7 7 238.36 25.85
 -5 7 -7 191.64 24.35
 5 -7 8 485.65 44.98
 5 7 8 405.24 42.76
 -5 7 -8 427.94 43.78
 5 7 9 64.17 9.51
 -5 7 -9 70.44 13.68
 5 7 9 81.67 13.61
 5 7 9 101.72 15.43
 5 -7 9 99.98 15.15
 5 7 9 66.74 10.23
 5 7 10 37.98 7.05
 5 7 10 39.99 7.29
 -5 7 -10 52.42 11.65
 5 7 10 27.26 10.66
 5 7 10 41.94 10.43
 5 -7 10 48.25 10.91
 5 7 10 49.62 8.03
 5 7 11 132.15 14.23
 5 7 11 125.1 13.89
 -5 7 -11 130.61 18.59
 5 7 11 104.77 13.67
 5 7 11 97.73 16.22
 5 7 11 118.75 18.02
 5 -7 11 100.46 17.15
 5 7 12 197.92 20.72
 5 7 12 182.51 23.28
 5 7 12 168.45 24.25
 5 7 12 219.02 21.06
 5 7 12 195.08 20.27
 5 -7 12 199.72 26.43
 5 -7 12 193.39 25.08
 5 7 13 50.42 11.16
 5 7 13 42.5 8
 5 7 13 64.07 8.98
 5 7 13 47.35 7.87
 5 -7 13 56.38 13.11
 5 -7 13 34.63 11.93
 5 7 14 22.07 9.41
 5 -7 14 16 9.02
 5 7 14 10.18 5.39
 5 -7 14 21.18 8.24
 5 7 14 26.54 6.56
 5 -7 15 -3.06 7.18
 5 7 15 1.35 4.38
 5 7 15 -1.25 4.26
 5 7 16 80.93 10.92
 5 -7 16 85.93 17.04
 5 -7 16 76.25 15.48
 5 7 17 28.62 5.82
 5 -7 17 27.97 11.3
 5 -7 17 21.02 9.47
 5 7 18 5.31 3.74
 5 -7 18 14.9 9.92
 5 -7 18 5.83 6.87
 5 -7 19 27.82 11.23
 5 -7 19 25.24 10.02
 5 -7 20 2.77 8.73
 5 -7 20 2.58 7.42
 5 -7 20 -2.33 7.14
 5 -7 21 21.25 7.64
 5 -7 21 19.32 9.13
 5 -7 21 21.22 7.91
 5 -7 22 2.12 6.1
 5 -7 22 -5.63 5.59
 5 -7 23 9.62 5.74
 5 -7 23 7.12 6.09
 5 7 23 5.96 3.23
 5 -7 24 -2.81 5.52
 5 -7 24 -1.3 4.22
 5 -7 25 6.85 3.64
 5 -7 25 9.7 4.5
 5 -7 25 9.62 4.17
 -5 -9 23 81.29 9.98
 -5 -9 22 -2.55 4.01
 -5 -9 22 0.96 3.76
 -5 -9 21 4.61 5.38
 -5 -9 21 1.98 7.22
 -5 -9 21 9.95 4.92
 -5 -9 20 1.77 5.12
 -5 -9 20 2.33 8.49
 -5 9 20 4.69 3.45
 -5 -9 19 92.5 16.3
 -5 9 19 86.13 10.02
 -5 -9 19 85.49 13.01
 -5 9 19 58.73 9.36
 -5 9 18 14.07 4.79
 -5 9 18 11.04 4.45
 -5 -9 18 13.08 7.13
 -5 9 18 6.57 4.78
 -5 9 17 -4.76 4.06
 -5 -9 17 -3.16 9.4
 -5 9 17 3.68 4.74
 -5 9 17 -1.48 4.54
 -5 -9 17 -4.69 5.78
 -5 -9 16 9.93 7.16
 -5 9 16 10.2 4.46
 -5 -9 16 -6.73 11.18
 -5 9 16 2.92 4.49
 -5 9 16 2.66 4.95
 -5 9 16 4.85 5.11
 -5 -9 15 42.26 14.28
 -5 -9 14 7.28 10.51
 -5 -9 14 5.34 6.93
 -5 9 14 16.13 6.22
 -5 9 14 9.66 5.3
 -5 9 13 -4.53 5.38
 -5 9 13 8.63 6.41
 -5 9 13 1.4 4.78
 -5 9 12 3.08 5.36
 -5 9 12 -4.47 5.75
 -5 9 12 1.42 4.59
 -5 9 11 159.45 21.02
 -5 9 11 183.01 19.6
 -5 9 11 158.99 21.46
 -5 9 11 194.53 20.29
 -5 9 10 125.15 15.21
 -5 9 10 111.92 14.27
 -5 9 10 98.67 13.57
 -5 -9 10 124.15 18.49
 -5 9 9 36.02 8.11
 -5 9 9 37.36 7.62
 -5 9 9 36.21 7.43
 -5 -9 9 57.59 12.47
 -5 9 8 1.56 5.72
 -5 9 8 8.22 4.35
 -5 -9 8 13.57 9.26
 -5 9 8 4.29 5.34
 -5 9 7 58.16 9.61
 -5 9 7 75.95 13.05
 -5 9 7 52.48 9.37
 -5 9 7 70.11 11.27
 -5 -9 7 74.96 14.07
 5 9 -7 74.52 13.71
 -5 9 6 109.61 12.49
 5 9 -6 100.81 13.61
 -5 9 6 62.6 12.62
 -5 9 6 65.69 10.76
 -5 9 6 62.08 11.31
 -5 -9 6 102.68 16
 -5 9 6 110.53 17.54
 5 9 -6 54.45 13.17
 -5 9 5 1.39 4.37
 5 9 -5 -2.15 5.29
 -5 9 5 2.54 6.82
 -5 9 5 3.85 4.47
 -5 9 5 -3.09 6.29
 -5 -9 5 -2.58 7.44
 -5 9 5 -2.85 8.74
 5 9 -5 7.39 7.76
 -5 9 4 -2.57 7.64
 -5 9 4 1.37 4.76
 5 9 -4 -2.19 6.09
 -5 9 4 -2.49 4.63
 -5 9 4 -1.54 5.36
 -5 -9 4 2.53 6.25
 5 9 -4 2.45 7.71
 -5 9 4 -2.87 8.27
 -5 9 3 26.09 10.61
 5 9 -3 -2.42 7.51
 -5 9 3 5.17 7.76
 -5 9 3 13.46 5.02
 5 9 -3 13.4 7.13
 -5 9 3 15.72 4.72
 -5 9 3 12.26 6.44
 5 9 -3 20.55 4.96
 -5 -9 3 14.87 7.68
 -5 9 2 100.77 16.82
 -5 9 2 95.16 13.41
 5 9 -2 113.73 16.7
 5 9 -2 127.6 13.51
 -5 9 2 107.94 13.28
 -5 9 2 116.1 15.01
 -5 -9 2 159.97 18.8
 5 9 -2 115.42 17.36
 -5 9 2 99.58 18.65
 5 9 -1 9.25 6.45
 -5 9 1 10.29 7.9
 -5 9 1 5.19 4.35
 -5 9 1 7.92 4.06
 5 9 -1 1.37 4.71
 -5 9 1 4.58 6.33
 5 9 -1 5.58 3.74
 5 9 -1 11.94 7.55
 -5 9 1 11.87 9.87
 5 9 0 -4.7 5.24
 -5 9 0 7.66 6.3
 -5 9 0 5.09 4.44
 -5 9 0 -1.09 3.52
 5 9 0 -4.75 7.28
 -5 9 0 -3.01 10.01
 5 9 0 3.47 3.85
 -5 9 0 1.52 5.19
 5 9 0 -1.39 5.06
 5 9 1 14.27 7.29
 5 9 1 5.61 4.79
 -5 9 -1 1.25 3.6
 5 9 1 4.73 7.04
 -5 9 -1 21.4 11.81
 5 9 1 2.4 3.79
 -5 9 -1 -2.53 6.78
 5 9 2 81.67 15
 5 9 2 110.54 13.3
 -5 9 -2 80.31 11.57
 5 9 2 101.47 16
 -5 9 -2 77.66 17.2
 5 9 2 97.9 12.22
 -5 9 -2 82.5 14.89
 5 9 3 9.67 6.26
 5 9 3 7.16 5.14
 -5 9 -3 5.91 4.26
 5 9 3 4.71 7.25
 -5 9 -3 6.32 10.53
 5 9 3 11.5 5.24
 -5 9 -3 9.87 7.81
 5 9 4 7.27 5.7
 5 9 4 -1.31 4.15
 -5 9 -4 -3.21 11.2
 -5 9 -4 4.57 3.9
 5 9 4 4.34 4.7
 -5 9 -4 7.3 7.24
 5 9 5 64.68 9.63
 -5 9 -5 55.43 15.32
 -5 9 -5 45.95 7.69
 5 -9 5 33.61 10.65
 -5 9 -5 62.41 11.35
 -5 9 -6 139.5 21.62
 5 9 6 186.26 24.14
 -5 9 -6 152.32 25.27
 5 9 6 201.34 20.81
 5 9 6 213.33 20.92
 5 -9 6 234.05 26.05
 5 9 7 -1.4 4.99
 -5 9 -7 -3.34 11.11
 5 9 7 1.43 5.11
 -5 9 -7 2.32 5.72
 5 -9 7 -2.78 6.54
 5 9 8 35.53 7.82
 -5 9 -8 20.13 15.14
 5 9 8 24.04 7.04
 5 9 9 33.51 7.44
 -5 9 -9 26.79 13.04
 5 9 9 44.01 8.38
 5 9 10 65.83 12.63
 5 9 10 59.65 13.56
 5 9 10 63.62 9.88
 -5 9 -10 43.09 14.48
 5 9 10 49.03 8.65
 5 -9 10 46.95 11.44
 5 -9 10 79.6 15.25
 5 9 11 -2.5 7.69
 5 9 11 2.62 8.04
 5 9 11 4.19 4.31
 -5 9 -11 19.58 10.85
 5 -9 11 8.33 8.52
 5 -9 11 14.79 7.94
 5 9 11 9.2 4.91
 5 9 12 -2.46 6.85
 5 -9 12 -2.94 7.87
 5 -9 12 -2.76 7.11
 5 9 12 -5.46 4.65
 5 9 12 1.25 3.84
 5 9 13 1.17 3.79
 5 -9 13 -5.77 7.74
 5 -9 13 8.14 6.69
 5 9 13 2.4 6.44
 5 9 13 -2.64 4.7
 5 9 14 -2.32 6.68
 5 -9 14 8.42 7.8
 5 -9 15 15.15 7.62
 5 -9 15 16.11 8.79
 5 -9 16 2.38 6.14
 5 -9 16 -2.53 6.8
 5 9 16 9.71 4.03
 5 -9 17 8.82 6.56
 5 -9 17 9.38 6.29
 5 9 17 0.96 3.44
 5 -9 17 2.82 8.65
 5 -9 18 2.01 5.58
 5 9 18 2.48 3.19
 5 9 18 -2.34 4.52
 5 -9 18 2.5 8.3
 5 -9 19 -1.98 6.4
 5 9 19 -2.66 2.62
 5 -9 19 6.45 7.33
 5 9 19 9.17 4.6
 5 -9 20 5.33 6.49
 5 9 20 7.6 4.11
 5 -9 20 8.52 6.73
 5 -9 21 5.63 5.23
 5 9 21 -3.23 3.04
 5 -9 22 9.67 4.66
 -5 11 17 47.53 6.39
 -5 11 16 41.41 6.52
 -5 -11 15 -4.01 6.66
 -5 11 15 -1.05 3.83
 -5 -11 15 1.18 4.57
 -5 -11 14 8.75 7.45
 -5 11 14 -1.19 4.24
 -5 11 14 -1 4.13
 -5 11 14 1.89 4.04
 -5 -11 14 1.34 4.33
 -5 11 13 78.98 10.16
 -5 11 13 75.78 10.61
 -5 -11 13 44.49 12.98
 -5 11 13 67.76 9.79
 -5 11 13 81.2 9.95
 -5 -11 12 9.87 7.93
 -5 11 12 21.89 6.06
 -5 11 12 19.25 5.12
 -5 -11 11 -2.57 8.31
 -5 11 11 -1.82 5.57
 -5 11 11 3.63 4.5
 -5 11 11 1.11 3.87
 -5 -11 10 36.91 11.3
 -5 11 10 31.19 8.49
 -5 11 10 32.81 6.92
 -5 11 10 19.34 5.47
 -5 -11 9 34.82 12.09
 -5 11 9 76.6 12.49
 -5 11 9 66.56 9.88
 -5 11 9 56.55 8.7
 -5 -11 8 -2.69 8.72
 -5 11 8 2.18 6.29
 -5 11 8 1.34 4.35
 -5 11 8 3.48 3.66
 -5 11 7 6.39 6.14
 -5 -11 7 -5.35 9.12
 -5 11 7 1.37 4.69
 -5 11 7 2.29 7.61
 -5 11 7 9.28 4.23
 -5 11 6 94.02 11.94
 5 11 -6 98.04 11.25
 -5 11 6 95.51 14.95
 5 11 -5 8.91 3.52
 -5 11 5 6.88 7.06
 -5 11 4 -2.35 6.76
 -5 11 3 2.38 6.38
 -5 11 2 88.53 14.75
 -5 11 1 71.67 13.18
 5 11 0 72.82 13.36
 -5 11 0 47.31 11.15
 5 11 1 188.66 23.47
 -5 11 -1 174.55 22.58
 5 11 2 98.32 15.4
 -5 11 -2 81.92 13.71
 5 11 3 19.6 8.15
 -5 11 -3 -2.21 5.93
 5 11 4 63.12 12.6
 -5 11 -4 66.25 11.92
 5 11 5 9.57 8.18
 5 11 5 26.17 10.68
 -5 11 -5 4.09 5.74
 5 11 6 -4.69 6.53
 5 11 6 -2.51 8.94
 5 11 6 -1.18 3.81
 5 11 6 -3.93 4.57
 -5 11 -6 1.94 4.79
 -5 11 -7 3.65 4.89
 5 11 7 -7.52 5.43
 5 11 7 -3.53 4.1
 5 11 7 -2.29 7.41
 5 11 7 9.53 8.11
 5 11 7 7.77 4.71
 5 11 8 244.21 25.16
 5 11 8 285.47 25.57
 5 11 8 241.6 28.21
 5 11 8 243.6 25.47
 5 11 9 87.28 10.76
 5 11 9 73.72 10.67
 5 11 9 73.05 10.38
 5 11 9 85.24 13.61
 5 11 10 20.39 5.36
 5 11 10 34.55 8.81
 5 11 10 33.11 6.55
 5 -11 10 20.23 7.41
 5 11 10 27.98 6.98
 5 11 11 7.67 6.24
 5 11 11 7.38 4.4
 5 11 11 5.87 4.82
 5 11 12 281.53 26.34
 5 11 12 270.13 26.83
 5 11 13 21.81 5.37
 5 11 13 41.11 6.92
 5 11 14 56.15 7.43
 5 -11 14 51.01 9.67
 5 11 14 54.06 7.37
 5 11 14 41.77 7.61
 5 -11 14 64.37 12.58
 5 11 15 1.74 3.55
 5 -11 15 1.37 4.87
 5 -11 15 -5.64 6.99
 5 11 15 1.41 2.61
 5 -11 16 169 20.27
 5 11 16 204.25 19.02
 5 11 16 204.22 18.32
 5 11 17 13.31 3.42
 5 -11 17 13.05 4.87
 -5 13 9 15.47 3.78
 -5 13 8 -0.68 2.76
 -5 13 7 0.71 3.23
 -5 13 6 9.51 3.35
 -5 13 5 3.67 3.46
 -5 13 4 3.6 3.09
 -5 13 0 0.52 2.24
 5 13 3 1.19 1.79
 5 13 4 2.16 1.96
 5 13 5 2.71 2
 5 13 6 -0.46 1.86
 5 13 7 1.34 1.97
 5 13 8 -0.42 1.85
 -6 0 31 -0.75 2.85
 -6 0 30 3.65 3.84
 -6 0 29 -1.6 5.96
 -6 0 29 -3.22 4.79
 -6 0 28 7.82 5.81
 -6 0 28 -1.94 5.77
 -6 0 27 -6.7 5.76
 -6 0 27 -4.54 6.54
 -6 0 27 1.87 5.9
 -6 0 26 456.67 44.98
 -6 0 26 380.35 40.91
 -6 0 25 5.47 7.04
 -6 0 25 -2.09 5.81
 -6 0 25 -5.32 6.55
 -6 0 25 3.1 8.92
 -6 0 24 97.81 14.82
 -6 0 24 77.03 12.87
 -6 0 24 48.34 15.71
 -6 0 24 58.12 13.35
 -6 0 23 5.47 7.61
 -6 0 23 2.25 6.27
 -6 0 23 -12.42 8.05
 -6 0 23 -2.81 8.08
 -6 0 23 3.27 9.72
 -6 0 22 322.27 35.08
 -6 0 22 345.18 34.57
 -6 0 22 269.56 32.16
 -6 0 22 316.35 35.22
 -6 0 21 -6.27 8.72
 -6 0 21 5.39 6.64
 -6 0 21 6.57 6.51
 -6 0 21 2.43 7.87
 -6 0 20 221.01 25.48
 -6 0 20 203.08 26.61
 -6 0 20 242.84 25.54
 -6 0 20 159.22 22.36
 -6 0 19 -2.81 8.6
 -6 0 19 -2.42 5.39
 -6 0 19 1.98 4.87
 -6 0 19 -4.42 7.53
 -6 0 18 261.32 27.52
 -6 0 18 221.64 28.04
 -6 0 18 213.66 26.39
 -6 0 18 241.07 25.64
 -6 0 17 -7.21 10.57
 -6 0 17 -2.08 5.58
 -6 0 17 -1.7 4.37
 -6 0 17 5.79 6.73
 -6 0 16 165.81 20.58
 -6 0 16 183.41 21.02
 -6 0 16 169.4 21.77
 -6 0 16 174.25 19.51
 -6 0 15 -6.01 7.3
 -6 0 15 1.64 5.59
 -6 0 14 230.6 26.81
 -6 0 14 272.99 26.48
 -6 0 13 -1.97 7.73
 -6 0 13 -1.37 5.83
 -6 0 12 194.38 25.1
 -6 0 12 252.77 23.66
 -6 0 11 0.86 3.87
 -6 0 11 -2.24 5.19
 -6 0 10 1088.04 86.89
 6 0 -10 994.23 85.19
 -6 0 9 -1.33 3.32
 6 0 -9 1.41 2.59
 -6 0 9 -3.37 4.77
 -6 0 8 90.33 9.54
 -6 0 8 96.31 10.47
 6 0 -8 80.81 8.48
 -6 0 7 3.86 4.53
 6 0 -7 1.69 2.37
 -6 0 7 -0.5 2.99
 -6 0 6 155.36 13.08
 6 0 -6 127.25 12.51
 -6 0 6 128.65 13.49
 -6 0 5 -0.46 3.3
 6 0 -5 0.33 2.62
 6 0 -4 477.25 41.26
 -6 0 4 497.95 41.51
 6 0 -3 -0.68 2.78
 -6 0 3 1.77 2.67
 6 0 -2 30.64 4.6
 -6 0 2 28.96 3.7
 -6 0 1 1.7 1.28
 6 0 -1 3.1 3.07
 6 0 0 911.84 76.65
 6 0 1 0.44 3.9
 6 0 2 32.02 5.54
 6 0 3 5.31 4.47
 6 0 3 -1.8 3.79
 6 0 4 30.48 6.21
 6 0 4 37.29 5.61
 6 0 5 -0.67 4.71
 6 0 6 20.45 5.51
 6 0 7 -0.85 4.51
 6 0 8 8.6 4.66
 6 0 9 1.07 5.04
 6 0 10 501.78 47.59
 6 0 10 549.61 47.88
 6 0 11 1.34 5.73
 6 0 11 -1.42 5.59
 6 0 12 433.94 40.87
 6 0 12 454.95 42.14
 6 0 13 -3.31 7.5
 6 0 13 -13.92 6.36
 6 0 13 2.62 5.09
 6 0 14 576.74 52.68
 6 0 14 528.38 50.8
 6 0 14 569.2 52.1
 6 0 15 2.1 6.98
 6 0 15 -2.22 6.17
 6 0 15 -1.79 5.31
 6 0 15 4.15 5.97
 6 0 15 22.02 7.44
 6 0 16 620.41 56.89
 6 0 16 634.78 52.37
 6 0 16 535.67 55.16
 6 0 16 621.27 57.5
 6 0 16 568.53 56.15
 6 0 16 547.33 56.16
 6 0 17 -2.48 6.64
 6 0 17 2.57 6.89
 6 0 17 2.58 7.17
 6 0 17 6.1 6.41
 6 0 17 -7.12 7.06
 6 0 17 -2.43 5.98
 6 0 18 119.57 18.74
 6 0 18 171.97 21.12
 6 0 18 131.74 19.36
 6 0 18 165.73 20.82
 6 0 18 103.58 17.71
 6 0 19 2.81 6.93
 6 0 19 2.86 7.37
 6 0 19 -5.77 8.59
 6 0 19 -7.24 8.79
 6 0 19 8.13 8.55
 6 0 19 -5.46 6.74
 6 0 20 82.08 15.77
 6 0 20 79.65 15.54
 6 0 20 101.74 17.21
 6 0 20 91.73 15.46
 6 0 20 113.52 17.42
 6 0 20 96.54 16.23
 6 0 21 -6.01 7.73
 6 0 21 -2.99 8.61
 6 0 21 -2.92 8.12
 6 0 21 8.71 8.63
 6 0 21 -3.05 9.06
 6 0 22 290.55 33.2
 6 0 22 313.08 34.19
 6 0 22 263.93 32.66
 6 0 23 -2.87 7.08
 6 0 23 5.68 7.01
 6 0 23 2.97 7.31
 6 0 24 149.1 22.68
 6 0 24 164.99 21.3
 6 0 24 165.08 21.12
 6 0 24 115.64 19.93
 6 0 25 -2.88 9.08
 6 0 26 15.22 8.39
 6 0 26 33.64 11
 6 0 26 16.32 7.72
 6 0 27 -5.5 6.95
 6 0 27 -6.74 8.02
 6 0 27 4.03 7.03
 6 0 28 24.81 7.1
 6 0 28 22.49 7.92
 6 0 28 31.79 8.43
 6 0 29 -1.04 4.32
 6 0 29 1.47 5.14
 6 0 29 -5.24 4.67
 -6 -2 30 4.71 4.03
 -6 -2 29 3.88 4.9
 -6 2 29 1.2 4.19
 -6 -2 29 -3.11 5.04
 -6 -2 28 6.83 5.4
 -6 2 28 3.45 5.45
 -6 -2 28 5.18 5.45
 -6 -2 28 5.72 6.81
 -6 2 28 3.24 5.12
 -6 -2 27 82.68 12.88
 -6 -2 27 52.96 11.2
 -6 2 27 66.86 11.84
 -6 2 27 81.36 12.64
 -6 -2 27 62.26 12.2
 -6 -2 26 -5.27 8.78
 -6 2 26 13.78 7.66
 -6 2 26 8 5.97
 -6 -2 26 4.75 6.86
 -6 -2 26 6.92 6.88
 -6 2 26 16.02 7.63
 -6 -2 25 16.72 8.12
 -6 -2 25 8.6 9.57
 -6 2 25 2.94 10.75
 -6 2 24 -2.73 7.33
 -6 -2 24 2.23 6.62
 -6 2 24 6.89 6.16
 -6 2 24 -5.27 8.3
 -6 -2 24 2.66 7.9
 -6 -2 24 12.1 10.54
 -6 2 24 18.6 9.78
 -6 2 23 90.96 16.45
 -6 2 23 120.27 16.82
 -6 -2 23 147.43 18.15
 -6 -2 23 111.82 17.7
 -6 2 23 116.33 17.94
 -6 -2 23 124.08 20.18
 -6 2 23 69.9 18.43
 -6 2 22 84.96 14.39
 -6 -2 22 88.78 15
 -6 -2 22 68 13.76
 -6 2 22 80.62 15.28
 -6 -2 22 98.36 16.01
 -6 2 22 105.78 15.92
 -6 2 21 26.6 9.35
 -6 -2 21 16.06 8.76
 -6 2 21 16.19 8.51
 -6 -2 21 20.56 8.05
 -6 -2 21 4.73 5.68
 -6 -2 21 25.11 8.05
 -6 -2 21 3.04 11.36
 -6 2 21 18.69 12.31
 -6 2 20 28.94 8.3
 -6 2 20 20.5 8.49
 -6 -2 20 20.61 8.31
 -6 -2 20 13.5 6.92
 -6 -2 20 19.9 8.4
 -6 2 20 23.95 10.59
 -6 -2 20 35.05 11.82
 -6 2 19 201.01 23.57
 -6 -2 19 107.82 20.47
 -6 2 19 194.93 22.25
 -6 -2 19 146.79 20.53
 -6 -2 19 179.67 24.81
 -6 2 19 193.59 22.98
 -6 -2 19 139.32 19.01
 -6 -2 19 165.45 20.02
 -6 2 19 137.25 18.69
 -6 -2 19 130.75 17.71
 -6 -2 18 28.43 11.14
 -6 2 18 13.25 8.94
 -6 -2 18 13.75 7.19
 -6 2 18 9.14 6.08
 -6 -2 18 19.09 12.6
 -6 2 18 16.44 8.15
 -6 -2 18 27.9 8.39
 -6 -2 18 20.78 6.91
 -6 -2 18 11.95 5.15
 -6 2 18 35.62 8.07
 -6 2 18 30.03 6.87
 -6 2 17 -2.46 8.57
 -6 -2 17 -7.18 9.07
 -6 -2 17 2.13 6.32
 -6 2 17 -4.25 6.31
 -6 -2 17 6 9.72
 -6 2 17 2.2 6.94
 -6 -2 17 1.86 5.54
 -6 -2 17 1.96 5.05
 -6 -2 17 1.58 4.41
 -6 2 17 -1.84 4.73
 -6 2 17 -4.35 5.39
 -6 2 16 32.69 9.33
 -6 -2 16 25.96 7.98
 -6 2 16 22.63 8.97
 -6 -2 16 35.21 9.75
 -6 -2 16 15.68 6.83
 -6 2 16 15.67 6.98
 -6 2 16 28.84 7.09
 -6 -2 16 25.19 11.76
 -6 -2 16 31.2 7.38
 -6 2 15 441.94 39.4
 -6 -2 15 472.01 41.46
 -6 2 15 445.05 41.2
 -6 -2 15 367.32 38.75
 -6 2 15 353.94 39.64
 -6 -2 15 373.83 41.88
 -6 -2 14 19.15 10.43
 -6 -2 14 38.28 9.49
 -6 2 14 33.94 9.38
 -6 -2 14 38.08 8.52
 -6 2 14 32.73 8.92
 -6 -2 13 -4.4 9.11
 -6 -2 13 -3.29 7.03
 -6 2 13 -1.71 6.48
 -6 -2 13 6.69 5.44
 -6 2 13 1.57 5.82
 -6 -2 13 -1.73 5.6
 -6 -2 12 12.13 9.86
 -6 2 12 9.93 6.51
 -6 -2 12 1.59 5.3
 -6 -2 12 1.48 6.03
 -6 2 12 1.54 6.59
 -6 -2 12 6.08 5.04
 -6 -2 11 376.04 39.18
 -6 -2 11 427.83 36.75
 -6 -2 11 338.38 37.33
 -6 -2 11 405.32 36.68
 -6 2 11 397.64 37.43
 -6 -2 11 415.11 37.68
 -6 2 11 404.47 37.66
 -6 -2 10 48.33 8.32
 -6 2 10 60.7 9.97
 -6 -2 10 53.34 9.62
 -6 -2 10 71.01 9.61
 -6 -2 10 66.34 8.23
 -6 2 10 62.75 7.9
 -6 2 9 4.04 1.66
 -6 -2 9 3.23 4.25
 -6 2 9 4.19 3.34
 -6 -2 9 2.08 3.44
 -6 -2 8 58.91 7.72
 -6 2 8 45.92 5.72
 -6 2 8 58.83 6.96
 -6 -2 8 60.3 6.98
 -6 -2 7 11.27 4.28
 -6 -2 7 13.67 3.76
 -6 2 7 11.64 3.51
 -6 2 6 34.76 6.71
 -6 -2 6 38.18 5.28
 -6 2 6 41.09 5.5
 -6 -2 6 48.86 6.41
 -6 2 5 1.99 4.34
 -6 2 5 4.58 2.6
 -6 -2 5 -0.38 2.26
 -6 2 4 301.21 27.19
 -6 2 3 0.56 4.73
 -6 2 2 48.97 6.77
 6 2 -1 6.61 2.83
 6 2 0 160.77 14.57
 6 2 1 338.23 29.29
 6 -2 3 13.62 4.27
 6 2 3 10.66 4.06
 6 2 3 9.27 3.91
 6 2 4 36.34 5.59
 6 2 4 38.29 6.14
 6 -2 4 51.18 6.73
 6 2 5 59.55 7.13
 6 2 5 57.41 7.92
 6 -2 5 58.64 7.72
 6 -2 6 0.75 4.41
 6 2 6 3.05 4.21
 6 2 6 0.5 3.43
 6 2 6 6.13 3.5
 6 2 7 6.19 3.26
 6 -2 7 0.85 4.16
 6 2 7 4.31 4.85
 6 2 8 64.25 8.6
 6 -2 8 46 8.11
 6 2 9 280.82 27.11
 6 -2 9 276.73 26.99
 6 2 10 272.76 28.29
 6 -2 10 296.25 28.65
 6 2 10 276.24 28.97
 6 -2 10 309.21 28.52
 6 2 10 296.37 28.63
 6 2 11 470.72 40.8
 6 -2 11 424.58 40.27
 6 -2 11 406.94 39.79
 6 2 11 406.4 39.95
 6 2 11 441.08 40.86
 6 2 12 4.83 4.94
 6 -2 12 1.58 4.98
 6 2 12 -1.58 7.03
 6 2 13 178.7 19.49
 6 2 13 144.11 18.59
 6 -2 13 173.28 17.45
 6 2 13 168.92 19.21
 6 -2 13 129.15 18.02
 6 -2 13 153.2 18.74
 6 2 14 182.18 20.24
 6 -2 14 154.93 20.1
 6 -2 14 137.17 17.52
 6 2 14 156.16 19.98
 6 -2 14 189.37 20.58
 6 2 14 191.49 20.9
 6 2 15 256.31 30.13
 6 -2 15 296.67 30.38
 6 2 15 248.33 29.03
 6 -2 15 319.35 28.91
 6 -2 15 314.73 31.16
 6 -2 15 292.43 30.72
 6 2 15 326.02 27.4
 6 -2 15 273.13 29.81
 6 2 15 258.7 29.61
 6 -2 15 242.15 29.64
 6 2 15 269.32 30.51
 6 2 15 295.25 31.11
 6 2 15 243.62 29.68
 6 -2 16 25.62 8.66
 6 2 16 30.06 9.58
 6 -2 16 41.27 8.25
 6 -2 16 28.9 8.13
 6 -2 16 25.19 8.35
 6 2 16 38.52 10.6
 6 2 16 30.27 6.6
 6 2 16 23.65 9.29
 6 2 16 33.98 9.13
 6 2 16 35.53 10.72
 6 -2 16 30.33 9.3
 6 2 16 32.48 9.29
 6 -2 16 18.14 7.75
 6 2 16 40.69 7.64
 6 2 16 14.73 8.72
 6 2 17 148.24 16.27
 6 2 17 111.24 16.86
 6 2 17 108.68 17.78
 6 2 17 122.23 18.01
 6 -2 17 121.76 18.08
 6 -2 17 112.35 17.31
 6 2 17 145.05 19.52
 6 -2 17 157.73 16.92
 6 -2 17 132.16 18.3
 6 2 17 137.09 15.23
 6 2 17 116.27 18.18
 6 -2 17 154.77 19.32
 6 -2 17 131.86 18.73
 6 2 17 133.89 18.51
 6 2 17 110.53 18.56
 6 -2 18 51.38 12.41
 6 -2 18 49.35 11.77
 6 2 18 26.63 9.9
 6 -2 18 47.91 11.3
 6 -2 18 27.54 10.43
 6 2 18 33.34 10.31
 6 -2 18 47.36 11.41
 6 2 18 21.04 8.97
 6 2 18 39.04 11.49
 6 2 18 50.13 7.88
 6 -2 18 50.05 11.17
 6 2 18 48.04 11.22
 6 2 18 36.26 9.4
 6 2 18 58.1 8.97
 6 -2 19 216.45 25.3
 6 2 19 175.89 24.39
 6 2 19 201.21 25.77
 6 -2 19 226.39 26.21
 6 -2 19 224.49 24.68
 6 -2 19 188.88 24.52
 6 2 19 159.62 23.85
 6 -2 19 244.54 26.56
 6 -2 19 178.96 24.44
 6 2 19 184.07 21.09
 6 2 19 198.71 25.39
 6 -2 19 162.35 24.43
 6 2 19 194.43 25.19
 6 2 20 130.67 18.24
 6 -2 20 100.07 16.9
 6 2 20 108.6 13
 6 -2 20 91.96 15.69
 6 -2 20 113.03 17.65
 6 2 20 99.02 17.19
 6 -2 20 68.5 14.89
 6 2 20 75.9 15.05
 6 2 20 82.19 15.86
 6 -2 20 84.77 15.25
 6 -2 20 53.59 13.71
 6 2 20 86.83 15.69
 6 -2 20 70.71 14.26
 6 -2 21 97.59 16.14
 6 -2 21 87.93 15.53
 6 -2 21 51.35 13.67
 6 2 21 88.76 16.13
 6 -2 21 102.77 16.74
 6 2 21 103.06 17.9
 6 2 21 116.62 18.14
 6 -2 21 119.36 17.75
 6 -2 22 -2.91 7.5
 6 2 22 -2.99 8.02
 6 -2 22 6.05 8.7
 6 2 22 2.78 8.77
 6 -2 22 22.68 9.66
 6 2 22 -2.83 8.15
 6 -2 22 2.82 7.26
 6 2 23 135.37 21.65
 6 -2 23 220.11 24.91
 6 -2 23 161.83 21.61
 6 2 23 203.1 25.83
 6 2 23 177.31 23.22
 6 -2 23 165.93 22.28
 6 -2 23 195.54 24.36
 6 2 23 147.97 22.25
 6 -2 24 79.59 15.29
 6 2 24 97.22 16.39
 6 -2 24 82.57 15.34
 6 -2 24 80.11 16.08
 6 2 24 123.6 18.75
 6 2 25 102.82 15.77
 6 -2 25 102.72 16.48
 6 2 25 93.23 16.02
 6 -2 25 109.89 16.58
 6 2 25 104.98 17.94
 6 -2 25 115.18 17.56
 6 -2 26 13.25 7.7
 6 2 26 5.38 6.4
 6 2 26 4.3 7.16
 6 -2 26 4.33 7.01
 6 2 26 -4.77 7.94
 6 -2 26 2.32 7.33
 6 -2 27 26.27 8.2
 6 -2 27 38.77 8.19
 6 2 27 18.16 7.6
 6 2 27 22.33 8.29
 6 -2 27 31.69 8.87
 6 -2 28 6.07 6.06
 6 -2 28 9.02 5.58
 6 -2 28 19.28 7.05
 6 2 28 24.61 7.5
 6 -2 29 60.04 8.85
 6 -2 29 56.48 9.03
 -6 -4 29 20.6 5.41
 -6 -4 29 8.72 4.86
 -6 -4 28 2.92 4.34
 -6 -4 28 -1.5 4.86
 -6 -4 27 46.78 9.32
 -6 -4 27 48.44 9.89
 -6 -4 26 18.54 6.15
 -6 -4 26 13.14 8.62
 -6 -4 26 1.65 5.36
 -6 4 26 -1.7 5.8
 -6 -4 25 10.13 6.03
 -6 4 25 7.84 6.01
 -6 4 25 -3.95 7.48
 -6 -4 25 1.93 6.41
 -6 -4 24 3.7 5.83
 -6 -4 24 2.16 6.41
 -6 4 24 -4.4 7.49
 -6 -4 23 56 11.32
 -6 -4 23 60.31 11.94
 -6 4 23 33.07 10.5
 -6 -4 23 50.07 11.34
 -6 4 23 60.82 11.02
 -6 -4 22 10.58 8.09
 -6 -4 22 42.89 12.59
 -6 4 22 45.29 12.59
 -6 -4 22 16.93 7.44
 -6 4 22 24.61 8.98
 -6 4 22 23.21 7.76
 -6 -4 22 42.34 12.99
 -6 -4 22 18.83 7.86
 -6 4 21 18.69 7.17
 -6 -4 21 -4.91 9.84
 -6 4 21 -2.5 8.72
 -6 -4 21 10.27 7.15
 -6 -4 20 16.09 9.13
 -6 4 20 2.83 9.4
 -6 -4 20 -2.58 5.76
 -6 4 20 -2.49 7.16
 -6 -4 20 2.44 6.29
 -6 4 20 -2.31 6.19
 -6 -4 20 -2.14 6.76
 -6 -4 20 3.74 11.46
 -6 -4 19 -14.84 12.02
 -6 -4 19 -5.1 5.69
 -6 -4 19 -7.79 9.85
 -6 4 19 -2.74 9.76
 -6 4 19 -2.24 5.01
 -6 4 19 2.42 7.64
 -6 -4 19 2.38 6.85
 -6 -4 19 -2.1 5.85
 -6 -4 18 12.21 7.1
 -6 -4 18 25.33 12.99
 -6 -4 18 24.83 8.19
 -6 -4 18 27.24 10.2
 -6 4 18 10.44 7.91
 -6 4 18 13.04 6.01
 -6 4 18 23.05 6.44
 -6 4 18 32.24 8.13
 -6 4 18 13.93 7.07
 -6 -4 18 18.24 7.91
 -6 4 17 153.15 16.3
 -6 -4 17 174.23 24.92
 -6 4 17 145.02 19.72
 -6 -4 17 157.66 19.58
 -6 4 17 131.15 17.2
 -6 -4 17 130.66 19.5
 -6 4 17 159.71 21.25
 -6 -4 17 210.19 20.58
 -6 -4 17 145.64 19.85
 -6 4 17 154.63 18.07
 -6 4 17 122.17 17.79
 -6 -4 16 6.82 6.33
 -6 -4 16 -8.68 8.54
 -6 4 16 -2.29 8
 -6 4 16 15.73 5.85
 -6 4 16 8.72 5.07
 -6 -4 16 7.36 6.13
 -6 4 16 6.27 3.82
 -6 -4 16 -3.32 10.77
 -6 4 16 2.05 6.11
 -6 -4 16 10.1 6.38
 -6 -4 16 -2.63 7.83
 -6 4 16 3.83 4.73
 -6 -4 15 73.02 13.38
 -6 -4 15 102.57 13.1
 -6 -4 15 88.01 13.73
 -6 4 15 76.23 13.71
 -6 4 15 80.55 12.4
 -6 4 15 100.85 12.39
 -6 -4 15 93.23 13.26
 -6 4 15 66.69 10.06
 -6 -4 15 72.46 16.72
 -6 4 15 93.22 13.61
 -6 -4 15 88.09 13.09
 -6 -4 15 94.28 14.69
 -6 -4 15 85.28 13.46
 -6 4 15 98.33 13.47
 -6 -4 14 99.91 13.17
 -6 4 14 80.03 10.43
 -6 4 14 93.29 14.16
 -6 -4 14 73.04 13.13
 -6 -4 14 77.01 13
 -6 4 14 117.67 13.71
 -6 -4 14 110.27 13.47
 -6 4 14 94.85 12.52
 -6 -4 14 84.79 13.52
 -6 -4 14 79.08 14.38
 -6 -4 13 744.39 63.35
 -6 -4 13 674.83 65.31
 -6 -4 13 724.13 63.56
 -6 -4 13 740.28 64.8
 -6 4 13 676.81 64.21
 -6 -4 13 666.11 63.61
 -6 -4 12 29.53 7.35
 -6 4 12 28.88 7.58
 -6 -4 12 17.88 6.24
 -6 -4 12 16.68 5.7
 -6 -4 12 26.21 8.28
 -6 -4 11 297.07 30.25
 -6 4 11 272.81 27.06
 -6 4 11 284.77 28.71
 -6 -4 11 292.42 28.39
 -6 -4 11 294.12 28.14
 -6 -4 10 240.02 24.45
 -6 -4 10 244.48 22.74
 -6 4 10 190.41 21.35
 -6 -4 10 229.05 22.43
 -6 4 10 219.88 22.98
 -6 -4 9 1120.79 101.13
 -6 -4 9 1164.17 99.1
 -6 4 9 1133.82 98.09
 -6 -4 9 1228.22 99.55
 -6 -4 8 128.81 15.28
 -6 4 8 123.48 14.96
 -6 4 8 101.02 12.18
 -6 -4 8 116.38 13.07
 -6 -4 8 126.88 13.3
 -6 4 7 8.61 3.94
 -6 -4 7 12.8 4.61
 -6 4 7 3.79 5.6
 -6 -4 7 2.69 5.6
 -6 4 6 299.87 26.78
 -6 4 6 242.84 24.83
 -6 4 5 555.08 44.75
 -6 4 5 484.08 41.39
 -6 -4 5 487.63 41.41
 -6 4 5 436.14 43
 -6 4 4 82.23 11.28
 -6 4 4 78.19 7.76
 -6 -4 4 77.01 7.75
 -6 4 3 27.67 7.11
 -6 -4 3 23.69 3.19
 -6 4 3 21.89 3.19
 6 4 -2 587.15 52.53
 -6 4 2 602.36 53.83
 -6 -4 2 604.97 50.79
 -6 4 2 616.48 50.82
 -6 4 1 -1.96 6.06
 6 4 -1 5.11 4.95
 6 -4 0 124.09 11.31
 6 4 0 121.73 11.28
 6 4 0 119.3 13.28
 6 -4 1 77.6 7.87
 6 4 1 78.99 7.88
 6 4 1 84.46 10.12
 6 -4 2 126.37 11.4
 6 4 2 110.18 11.23
 6 4 2 126.98 13.22
 6 4 3 186.46 17.31
 6 -4 3 192.28 17.35
 6 -4 3 192.2 16.59
 6 4 3 178.85 18.97
 6 -4 4 67.3 8.01
 6 4 4 76.75 8.31
 6 -4 4 72.35 7.15
 6 4 4 71.86 10.08
 6 4 5 270.61 25.14
 6 -4 5 287.36 23.66
 6 -4 5 272.74 24.58
 6 4 5 251.1 24.53
 6 4 5 252.19 25.75
 6 4 6 322.65 31.61
 6 -4 6 366.61 30.65
 6 4 6 391.63 33.18
 6 -4 6 346.83 31.69
 6 4 6 343.5 31.76
 6 4 7 323.33 31.78
 6 4 7 317.91 30.14
 6 -4 7 360.61 29.33
 6 -4 7 329.63 30.54
 6 4 7 314.39 30.52
 6 4 8 193.25 22.14
 6 4 8 210.1 21.68
 6 4 8 211.17 19.64
 6 4 8 204.8 20.35
 6 -4 8 191.67 19.97
 6 4 9 250.9 26.61
 6 4 9 259.92 25.44
 6 -4 9 243.98 24.31
 6 4 9 238.12 24.24
 6 4 10 151.79 16.32
 6 -4 10 151.71 16.23
 -6 4 -10 128.06 16.61
 6 4 10 124.45 16.3
 6 4 10 152.45 18.2
 6 -4 10 129.96 16.03
 6 4 10 146.57 16.57
 6 4 11 464.98 42.08
 6 -4 11 417.89 41.22
 6 4 11 426.11 42.77
 6 4 11 460.16 42.29
 6 4 12 65.58 11.23
 6 -4 12 84.05 11.69
 6 -4 12 65.75 12.31
 6 4 12 72.99 9.75
 6 -4 12 69.57 11.33
 6 4 12 77.36 12.28
 6 4 12 78.88 12.48
 6 4 12 81.78 13
 6 4 13 147.76 18.3
 6 -4 13 115.52 19.14
 6 4 13 170.06 17.69
 6 4 13 204.45 20.38
 6 -4 13 161.27 18.79
 6 4 13 193.81 17.42
 6 4 13 103 18.45
 6 -4 13 138.91 17.91
 6 4 13 153.55 18.65
 6 4 13 158.17 20.15
 6 -4 14 80.27 13.34
 6 4 14 61.71 11.93
 6 4 14 81.53 13.32
 6 -4 14 64.32 11.31
 6 4 14 84.98 12.74
 6 4 14 87.37 10.67
 6 4 14 58.56 11.48
 6 -4 14 99.65 13.29
 6 4 14 38.32 11.18
 6 4 14 70.33 11.79
 6 4 14 63.39 12.62
 6 4 14 75.71 11.09
 6 -4 14 93.95 14.43
 6 4 15 105.06 13.65
 6 -4 15 119.72 15.28
 6 4 15 108.8 15.49
 6 -4 15 80.91 14.31
 6 4 15 79.49 14.51
 6 -4 15 81 15.7
 6 -4 15 98.09 14.67
 6 4 15 104.72 15.47
 6 -4 15 101.9 15.87
 6 4 15 96.36 15.85
 6 4 15 88.38 15.54
 6 4 15 85.7 13.68
 6 4 15 120.31 12.9
 6 4 15 98.11 15.13
 6 4 16 18.55 6.39
 6 4 16 15.44 7.41
 6 -4 16 29.51 9.08
 6 4 16 25.27 9.08
 6 -4 16 9.48 8.49
 6 -4 16 39.22 9.96
 6 -4 16 30.59 9.11
 6 4 16 20.61 7.28
 6 -4 16 40.11 10.32
 6 4 16 35.82 10.25
 6 4 16 15.2 6.94
 6 4 16 9.82 9.16
 6 4 16 35.38 6.75
 6 4 16 29.72 8.57
 6 4 17 10.78 8.26
 6 -4 17 -2.88 7.71
 6 4 17 -1.6 4.89
 6 4 17 -4.69 7.8
 6 -4 17 2.24 6.85
 6 -4 17 2.78 7.74
 6 4 17 4.11 4.56
 6 4 17 6.86 6.58
 6 4 17 5.13 8.74
 6 -4 17 4.62 6.87
 6 4 17 2.43 7.65
 6 -4 17 2.47 6.36
 6 4 17 2.42 7.43
 6 -4 18 46.68 11.68
 6 4 18 25.93 8.12
 6 -4 18 65.78 12.77
 6 4 18 19.6 11.04
 6 -4 18 21.71 9.3
 6 4 18 50.67 11.55
 6 4 18 43.83 8.17
 6 -4 18 48.27 11.27
 6 4 18 35.32 11.04
 6 4 19 34.38 10.53
 6 -4 19 31.86 10.42
 6 -4 19 42.12 10.24
 6 4 19 23.43 9.43
 6 4 19 43.67 8.88
 6 -4 19 23.14 8.5
 6 4 19 25.78 9.54
 6 -4 19 26.15 9.75
 6 -4 20 -2.88 8.01
 6 -4 20 8.71 8.08
 6 4 20 9.47 6.1
 6 4 20 5.75 8
 6 -4 20 2.7 6.97
 6 -4 20 6.03 8.69
 6 -4 21 32.74 10.23
 6 4 21 22.58 9.49
 6 -4 21 26.65 9.6
 6 4 21 14.98 5.95
 6 -4 21 21.52 8.6
 6 -4 21 -2.71 7.68
 6 4 21 17.16 9.61
 6 -4 21 22.42 8.45
 6 -4 21 14.01 8.7
 6 -4 22 15.76 9.28
 6 -4 22 13.29 7.54
 6 -4 22 10.26 8.23
 6 4 22 21.59 9.31
 6 4 22 38.44 12.34
 6 -4 22 18.24 9.6
 6 -4 22 23 8.94
 6 -4 23 9.74 7.5
 6 4 23 10.25 8.77
 6 -4 24 16.41 8.43
 6 -4 24 14.89 7.62
 6 -4 24 33.02 9.31
 6 -4 24 32.65 8.77
 6 -4 25 28.16 7.93
 6 -4 25 33.14 9.03
 6 -4 25 40.18 9.58
 6 -4 25 30.84 9.3
 6 -4 25 55.16 10.14
 6 -4 26 11.02 5.98
 6 -4 26 9.54 6.15
 6 -4 27 29.78 6.65
 6 -4 27 24.75 7.08
 6 -4 28 1.68 3.48
 6 -4 28 3.55 4.48
 6 -4 29 -2.32 3.2
 -6 -6 28 9.92 3.82
 -6 -6 27 3.34 3.07
 -6 -6 27 13.52 5.11
 -6 -6 26 10.99 5.2
 -6 -6 26 18.95 6.49
 -6 -6 26 5.41 4.68
 -6 -6 25 18.58 6.45
 -6 -6 25 20.54 7.19
 -6 -6 25 28.48 8.3
 -6 -6 24 81.03 13.1
 -6 -6 23 112.73 15.32
 -6 6 23 59.76 11.13
 -6 -6 22 19.49 10.57
 -6 6 22 9.87 6.64
 -6 -6 21 75.94 13.74
 -6 -6 21 74.27 17.15
 -6 6 20 69.29 12.09
 -6 -6 20 59.94 15.95
 -6 -6 19 213.41 30.16
 -6 6 19 209.09 24.42
 -6 6 19 213.68 23
 -6 -6 19 211.64 25.9
 -6 6 19 201.06 21.42
 -6 6 18 13.78 5.79
 -6 6 18 4.39 6.78
 -6 -6 18 2.71 7.3
 -6 6 18 14.42 5.04
 -6 -6 17 2.69 6
 -6 -6 17 -3.93 6.54
 -6 6 17 3.49 5.03
 -6 6 17 1.78 5.77
 -6 6 17 6.46 5.55
 -6 6 17 -1.32 4.5
 -6 -6 17 3.94 11.35
 -6 6 16 67 11.02
 -6 -6 16 42.78 15.9
 -6 -6 16 76.77 13.35
 -6 -6 16 54.13 13.12
 -6 6 16 70.51 9.65
 -6 6 16 43.92 10.23
 -6 -6 16 69.81 11.81
 -6 6 16 74.67 11.5
 -6 -6 15 62.34 11.14
 -6 -6 15 90.11 14.33
 -6 -6 15 59.95 11.15
 -6 -6 15 72.77 14.56
 -6 -6 15 59.24 12.42
 -6 6 15 58.67 9.33
 -6 6 15 68.09 11.75
 -6 6 15 76.36 11.87
 -6 -6 14 34.63 8.42
 -6 -6 14 27.93 10.29
 -6 6 14 34.55 6.55
 -6 -6 14 27.54 9.66
 -6 -6 14 37.28 9.59
 -6 6 14 47.63 9.22
 -6 -6 14 15.63 7.53
 -6 -6 13 15.67 6.64
 -6 6 13 22.59 5.65
 -6 -6 13 9.54 7.25
 -6 -6 13 16.93 7.56
 -6 -6 13 34.6 10
 -6 -6 13 13.13 5.25
 -6 6 13 25.11 7.09
 -6 6 12 103.35 13.54
 -6 -6 12 131.22 15.61
 -6 -6 12 111.6 16.93
 -6 -6 12 131.09 18.45
 -6 -6 12 143.38 16.23
 -6 6 12 137.95 16.06
 -6 6 12 134.09 14.41
 -6 6 12 107.92 14.71
 -6 -6 12 120.7 16.96
 -6 6 12 120.12 15.74
 -6 -6 11 179.47 18.66
 -6 6 11 161.18 18.55
 -6 6 11 156.02 18.34
 -6 -6 11 133.61 19.37
 -6 -6 11 153.88 20.15
 -6 -6 11 144.58 17.76
 -6 6 11 149.49 16.68
 -6 -6 11 149.66 20.62
 -6 6 11 186.9 17.36
 -6 6 10 57.04 8.31
 -6 6 10 49.87 9.59
 -6 -6 10 65.99 11.76
 -6 -6 10 67.57 9.89
 -6 6 10 46.66 7.87
 -6 -6 10 71.37 13
 -6 -6 10 53.44 9.31
 -6 -6 9 197.11 21.93
 -6 6 9 186.93 18.34
 -6 6 9 153.4 19.55
 -6 6 9 177.6 18.32
 -6 -6 9 177.54 19.15
 -6 -6 9 216.71 20.21
 -6 -6 9 148.12 20.75
 -6 -6 9 171.59 21.1
 -6 6 8 91.5 11.3
 -6 -6 8 92.95 14.76
 -6 6 8 96.14 11.82
 -6 -6 8 102.64 12.49
 -6 -6 8 116.87 13.17
 -6 -6 8 109.06 15.17
 -6 6 8 106.68 15.53
 -6 -6 7 135.63 17.79
 -6 -6 7 144.43 16.21
 6 6 -7 159.71 17.22
 -6 6 7 157.63 19.25
 -6 6 6 20.6 7.74
 -6 -6 6 21.76 7.33
 6 6 -6 44.8 7.72
 -6 -6 5 150.87 17.76
 6 6 -5 153.7 17.26
 -6 6 5 146.39 18.62
 -6 6 4 7.17 7.32
 6 6 -4 1.39 4.75
 -6 -6 4 15.45 6.11
 -6 6 3 7.02 6.91
 -6 -6 3 8.86 4.52
 6 6 -3 -1.4 4.56
 6 6 -2 8.5 4.63
 -6 6 2 5 5.14
 -6 6 2 6.89 7.81
 6 6 -1 106.19 12.75
 -6 6 1 79.55 12.91
 -6 6 1 93.56 14.08
 6 6 0 5.82 4.63
 -6 6 0 17.19 6.67
 -6 6 0 1.69 7.34
 6 6 1 2.94 4.38
 -6 6 -1 1.74 5.01
 -6 6 -1 -3.37 6.62
 6 6 2 14.91 5.84
 -6 6 -2 26.49 8.33
 -6 6 -2 16.88 7.36
 6 6 3 19.65 6.41
 -6 6 -3 25.18 7.66
 6 6 4 12.26 6.01
 -6 6 -4 12.88 6.78
 6 6 4 13.29 6.48
 6 6 5 1.55 5.03
 -6 6 -5 3.76 6.56
 6 6 5 1.52 5.44
 6 6 6 58.25 9.95
 -6 6 -6 52.47 10.52
 6 6 7 12.8 5.1
 6 6 7 8.82 6.2
 -6 6 -7 12.03 7.03
 6 6 7 4.71 4.52
 6 -6 8 4.32 5.33
 6 6 8 -1.24 4.7
 6 6 8 -3.65 5.59
 -6 6 -8 2.07 5.11
 6 -6 9 123.77 17.49
 6 6 9 114.99 13.95
 6 6 9 137.48 15.53
 6 6 9 145.31 18.99
 6 6 9 128.89 17
 -6 6 -9 122.49 17.39
 6 -6 10 685.84 61.65
 6 6 10 646.64 56.79
 6 6 10 669.88 58.02
 6 6 10 569.52 58.99
 6 6 10 628.32 60.74
 -6 6 -10 657.13 60.63
 6 6 11 9.33 8.33
 6 6 11 12.42 6.91
 6 6 11 9.14 4.54
 6 -6 11 5.11 6.32
 6 6 11 10.24 5.89
 -6 6 -11 20.58 7.81
 6 6 11 2.23 4.03
 6 6 12 21.67 7.85
 6 6 12 7.19 9.36
 6 6 12 15.41 6.01
 6 -6 12 29.47 9.24
 6 6 12 21.78 5.59
 -6 6 -12 7.06 6.47
 6 6 12 21.12 5.05
 6 6 12 15.94 4.85
 6 6 13 106.72 14.9
 6 6 13 92.27 16.98
 6 6 13 138.14 18.51
 6 -6 13 117.46 18.27
 6 6 13 123.48 13.83
 6 6 13 133.93 14.63
 6 6 14 372.3 32.83
 6 6 14 309.43 30.09
 6 6 14 280.38 33.58
 6 6 14 349.37 35.48
 6 6 14 278.84 30.31
 6 -6 14 356.71 36.6
 6 -6 14 325.12 36.92
 6 -6 15 25.28 10.1
 6 6 15 20.7 5.71
 6 6 15 22.59 6.91
 6 -6 15 14.91 8.46
 6 6 15 17.97 5.86
 6 6 16 21.25 5.96
 6 6 16 22.54 5.45
 6 -6 16 25.53 10.55
 6 -6 16 39.48 10.8
 6 6 16 35.39 8.06
 6 6 17 60.76 9.03
 6 6 17 85.91 11.08
 6 -6 17 67.19 14.4
 6 -6 18 229.68 28.18
 6 -6 18 199.75 26.92
 6 -6 19 26.79 10.34
 6 -6 19 47.35 11.36
 6 -6 19 25.26 11.89
 6 -6 19 50.16 11.99
 6 -6 20 100.55 16.14
 6 -6 20 107.36 16.63
 6 -6 20 104.31 16.8
 6 -6 20 54.72 15.25
 6 -6 21 145.63 20.09
 6 -6 22 59.89 12.56
 6 -6 22 81.57 14.46
 6 -6 22 85.8 14.06
 6 -6 23 4.13 6.33
 6 -6 23 -6.24 6.91
 6 -6 24 44.55 9.49
 6 -6 24 61.67 10.97
 6 -6 25 14.68 6.01
 6 -6 25 16.89 5.93
 6 -6 25 13.55 5.7
 6 -6 26 34.98 6.85
 6 -6 27 2.22 3.07
 -6 -8 25 11.11 3.7
 -6 -8 24 4.97 4.15
 -6 -8 24 2.3 4.2
 -6 -8 24 7.17 4.46
 -6 -8 23 -1.45 4.71
 -6 -8 23 -6.19 4.76
 -6 -8 22 48.17 11.94
 -6 -8 22 52.9 9.74
 -6 -8 21 5.33 8.43
 -6 -8 21 8.28 6.37
 -6 -8 20 8.98 10.05
 -6 -8 20 11.45 7.55
 -6 8 20 20.9 5.51
 -6 8 20 17.67 5.14
 -6 -8 19 22.92 11.69
 -6 -8 19 14.9 7.86
 -6 8 19 7.95 4.51
 -6 8 19 4.63 3.5
 -6 8 19 8.63 5.28
 -6 8 18 56.8 8.99
 -6 -8 18 45.55 14.95
 -6 8 17 15.51 6.39
 -6 8 17 13.42 5.13
 -6 -8 17 22.1 12.9
 -6 8 16 -1.78 5.75
 -6 8 16 5.42 5.85
 -6 8 16 -1.43 4.76
 -6 8 16 -2.78 4.84
 -6 8 15 16.98 5.8
 -6 8 15 22.73 7.15
 -6 8 15 11.87 5.66
 -6 -8 15 3.89 11.27
 -6 8 14 3.03 5.05
 -6 8 14 2.84 4.61
 -6 8 13 101.14 13.96
 -6 8 13 113.54 14.04
 -6 -8 12 5.25 7.59
 -6 8 12 28.42 8.16
 -6 8 12 3.95 4.69
 -6 -8 12 5.51 7.13
 -6 -8 12 8.34 7.48
 -6 8 12 8.42 4.95
 -6 8 12 10.75 5.4
 -6 8 11 24.48 7.09
 -6 8 11 28.77 8.26
 -6 -8 11 21.95 9.53
 -6 8 11 38.64 7.48
 -6 8 11 37.31 7.83
 -6 -8 11 33.64 9.23
 -6 8 10 43.98 8.38
 -6 -8 10 21.57 9.04
 -6 -8 10 48.7 11.19
 -6 8 10 39.13 7.53
 -6 -8 10 35.47 9.52
 -6 8 10 31.45 6.91
 -6 8 9 9.43 5.67
 -6 -8 9 4.68 4.64
 -6 8 9 1.32 4.69
 -6 -8 9 -3.31 4.77
 6 8 -9 -4.45 7.57
 -6 -8 9 15.82 8.08
 -6 -8 9 12.23 7.27
 -6 8 9 2.19 5.87
 -6 -8 9 -2.47 6.35
 -6 8 9 -1.5 5.57
 -6 8 8 100.52 13.89
 -6 8 8 116.31 17.05
 -6 -8 8 111.91 15.26
 6 8 -8 162.53 19.36
 -6 -8 8 129.74 17.54
 -6 -8 8 121.42 15.37
 -6 8 8 103.44 14.98
 -6 8 8 143.17 15.05
 -6 -8 8 151.68 19.99
 -6 8 7 19.45 5.94
 -6 8 7 25.04 8.56
 -6 -8 7 30.87 7.39
 6 8 -7 30.29 7.62
 -6 8 7 21.08 5.78
 -6 -8 7 33.98 7.1
 -6 -8 7 30.05 9.36
 -6 -8 7 36.96 9.25
 -6 8 7 23.72 11.12
 6 8 -7 21.7 9.37
 -6 8 7 20.39 7.33
 -6 8 6 175 22.9
 6 8 -6 196.34 22.2
 -6 -8 6 193.01 20.58
 -6 8 6 191.55 19.93
 -6 8 6 192.24 20.09
 -6 8 6 162.46 23.54
 6 8 -6 180 22.86
 -6 8 6 197.83 20.94
 -6 -8 6 204.59 24.24
 6 8 -5 21.52 7.1
 -6 -8 5 11.84 6.72
 -6 8 5 13.92 7.03
 -6 8 5 19.95 5.41
 -6 8 5 14.12 7.01
 -6 8 5 15.66 9.98
 6 8 -5 10.58 7.5
 -6 8 5 18.65 5.64
 6 8 -4 440.72 43.09
 -6 8 4 473.1 41.6
 -6 -8 4 462.95 44.77
 -6 8 4 447.14 40.53
 6 8 -4 437.53 43.63
 -6 8 4 393.2 44.41
 -6 8 4 421.21 40.05
 -6 8 3 62.26 9.31
 -6 8 3 69.78 12.5
 -6 8 3 68.66 11.15
 -6 -8 3 58.29 12.25
 -6 8 3 73.15 9.99
 6 8 -3 60.22 12.33
 -6 8 3 57.31 13.44
 6 8 -3 90.67 13.03
 6 8 -2 544.08 48.59
 -6 8 2 485 48.96
 6 8 -2 486.9 45.24
 -6 -8 2 546.03 49.28
 -6 8 2 471.67 45.86
 -6 8 2 475.79 45.03
 6 8 -2 517.76 48.62
 -6 8 2 462.57 49.68
 -6 8 2 512.43 44.79
 -6 8 1 4.06 3.55
 -6 8 1 7.21 6.69
 6 8 -1 -1.2 5.41
 -6 8 1 2.68 5.46
 -6 -8 1 6.39 6.34
 6 8 -1 2.05 7.48
 -6 8 1 5.25 10.51
 6 8 -1 6.23 6.18
 -6 8 1 5.76 4.21
 -6 8 0 456.38 41.78
 -6 8 0 442.09 46.43
 6 8 0 449.63 42.77
 -6 -8 0 482.58 45.88
 -6 8 0 518.71 43.6
 -6 8 0 439.37 47.24
 6 8 0 428.09 45.17
 -6 8 0 472.39 42.53
 6 8 0 507.42 46.26
 -6 8 -1 1.11 3.68
 -6 8 -1 1.32 4.38
 6 8 1 2.13 5.72
 -6 8 -1 -2.47 7.77
 -6 8 -1 1.86 2.94
 6 8 1 -2.05 6.64
 -6 8 -1 -2.68 11.08
 6 8 2 670.22 54.9
 -6 8 -2 559.14 55.83
 6 8 2 547.78 53.29
 -6 8 -2 547.71 54.74
 -6 8 -2 534.56 49.93
 6 8 3 16.59 7.15
 -6 8 -3 5.53 9.03
 -6 8 -3 19.99 5.07
 -6 8 -3 10.07 7.57
 6 8 3 6.52 6.76
 6 8 4 389.92 38.52
 -6 8 -4 420.34 41.57
 -6 8 -4 342.49 33.93
 -6 8 -4 397.55 39.55
 -6 8 -5 14.38 11.2
 -6 8 -5 28.45 9.52
 6 8 5 13.21 6.28
 -6 8 -6 208.64 27.64
 -6 8 -6 197.32 25.08
 -6 8 -7 -2.99 9.43
 -6 8 -7 -2.67 6.58
 6 8 7 -1.33 4.41
 6 8 7 -2.4 7.55
 6 8 8 48.39 11.04
 6 8 8 48.62 12.53
 -6 8 -8 59.68 11.91
 6 -8 8 34.91 10.74
 6 8 8 39.19 7.89
 -6 8 -8 24.25 12.41
 6 8 9 6.65 4.6
 -6 8 -9 13.82 8.99
 6 8 9 10.96 4.73
 6 8 9 7.34 7.09
 6 8 9 2.72 8.62
 6 -8 9 19.5 9.52
 6 8 10 17.04 5.54
 6 8 10 12.42 6.33
 6 8 10 21.89 10.07
 6 8 10 34.7 10.36
 6 -8 10 17.22 7.83
 6 8 11 2.51 7.91
 6 8 11 -5.45 9.72
 6 8 11 -2.56 4.04
 6 8 11 -1.38 4.47
 6 -8 11 -3.13 7.72
 6 -8 11 2.93 7.86
 6 8 12 1.37 4.69
 6 8 12 9.9 4.53
 6 8 12 7.3 4.07
 6 -8 12 11.92 7.69
 6 8 13 15.17 8.41
 6 8 13 -2.48 4.42
 6 -8 13 6.34 8.16
 6 8 13 -1.34 4.89
 6 8 13 2.36 3.83
 6 -8 13 11.97 8.62
 6 -8 14 6.28 9.03
 6 8 14 2.6 4.11
 6 -8 14 -2.98 7.34
 6 8 14 -2.51 6.46
 6 8 15 -6.22 5.4
 6 -8 15 2.93 6.89
 6 -8 15 -3.07 7.57
 6 8 16 30.34 6.31
 6 -8 16 28.4 9.24
 6 -8 16 20.7 9.08
 6 -8 17 2.8 5.9
 6 8 18 3.82 3.25
 6 -8 18 -5.09 7.08
 6 -8 18 -2.95 9.04
 6 -8 18 -2.61 6.72
 6 -8 19 9.15 6.09
 6 -8 19 14.26 7.07
 6 -8 19 -2.34 6.03
 6 -8 19 15.7 8.92
 6 8 19 2.43 3.08
 6 -8 20 24.12 7.05
 6 -8 20 6.74 7.99
 6 -8 20 26.65 8.72
 6 -8 21 2.71 4.51
 6 -8 21 -3.86 6.09
 6 -8 22 9.67 6.29
 6 8 22 15.09 3.93
 6 -8 22 8.54 4.31
 6 -8 23 1.26 4.19
 6 -8 24 11.42 3.77
 6 -8 24 13.71 4.53
 -6 -10 21 44.96 7.17
 -6 -10 20 46.7 7.43
 -6 -10 19 3.74 7.09
 -6 10 19 4.32 3.1
 -6 -10 19 6.64 4.32
 -6 10 18 5.71 3.65
 -6 -10 18 3.08 4.59
 -6 10 18 4.82 3.88
 -6 -10 18 -2.16 7.18
 -6 10 17 38.44 6.73
 -6 -10 17 26.53 10.22
 -6 10 17 47.71 7.78
 -6 -10 17 44.87 8.96
 -6 -10 16 24.6 8.09
 -6 10 16 44.76 7.36
 -6 10 16 59.53 8.43
 -6 -10 16 36.9 11.2
 -6 10 16 54.08 8.03
 -6 10 16 50.51 8.69
 -6 -10 15 4.08 6.06
 -6 10 15 3.46 3.93
 -6 10 15 -1.19 4.41
 -6 -10 15 2.83 8.67
 -6 10 15 2.61 4.86
 -6 10 15 -1.46 4.74
 -6 -10 14 8.64 6.04
 -6 10 14 8.53 4.57
 -6 10 14 11.45 5.21
 -6 -10 14 -2.99 8.9
 -6 10 14 4.51 5.5
 -6 10 14 6.3 5.27
 -6 -10 13 6.79 6.76
 -6 10 13 6.36 4.48
 -6 10 13 9.41 5.23
 -6 -10 13 9.34 10.37
 -6 -10 12 56.27 11.23
 -6 10 12 54.62 10.92
 -6 -10 12 48.15 14.99
 -6 -10 11 21.65 7.97
 -6 10 11 17.14 7.31
 -6 -10 11 26.18 12.03
 -6 10 10 4.04 4.48
 -6 10 10 -4.17 5.14
 -6 10 10 6.75 6.48
 -6 10 10 -1.48 4.81
 -6 10 9 2.7 4.26
 -6 10 9 2.21 5.2
 -6 10 9 3.03 5.63
 -6 10 8 4.03 3.88
 -6 10 8 2.33 5.74
 -6 10 8 3.07 5.6
 -6 10 7 37.29 8.14
 -6 10 7 41.29 7.58
 -6 10 7 26.72 9.08
 -6 -10 7 47.02 11.15
 6 10 -7 29.47 6.13
 -6 10 7 28.63 6.87
 -6 10 6 34.52 7.86
 6 10 -6 15.55 4.87
 -6 10 6 18.59 6.62
 -6 10 6 21.03 5.87
 -6 10 6 2.51 6.88
 -6 -10 6 13.02 8.55
 -6 10 5 11.08 6.34
 -6 10 5 4.27 5.19
 6 10 -5 -1.16 3.47
 -6 10 5 5.97 9.15
 -6 10 5 10.29 4.98
 -6 10 5 5.16 7.18
 -6 -10 5 2.59 6.94
 -6 10 4 4.78 6.16
 -6 10 4 1.41 4.19
 6 10 -4 -2.42 4.12
 -6 10 4 -6.09 9.05
 -6 10 4 -1.26 3.73
 -6 10 4 13.15 7.82
 -6 -10 4 -2.56 7.12
 -6 10 3 3.21 5.73
 -6 10 3 7.33 4.06
 -6 10 3 -2.78 4.39
 -6 10 3 -9.31 10.05
 -6 10 3 -2.66 7.4
 -6 -10 3 -2.52 6.5
 -6 10 2 18.97 10.51
 6 10 -2 -1.06 3.05
 -6 10 2 8.09 6.59
 -6 10 2 4.11 4.56
 -6 10 2 5.92 3.95
 -6 10 2 5.34 6.88
 -6 10 1 61.25 15.07
 6 10 -1 73.07 9.16
 -6 10 1 61.83 9.76
 -6 10 1 66.02 9.06
 -6 10 1 37.38 10.99
 6 10 0 5.74 5.13
 -6 10 0 10.51 5.19
 -6 10 0 13.25 8.6
 -6 10 0 13.13 10.65
 6 10 0 14.27 7.52
 6 10 0 1.16 3.77
 6 10 1 18.77 5.94
 -6 10 -1 10.24 5.11
 6 10 1 20.9 5.92
 -6 10 -1 2.62 6.52
 -6 10 -1 3.34 9.34
 6 10 1 6 4.72
 6 10 2 -1.45 4.32
 -6 10 -2 4.96 4.34
 6 10 2 11.34 5.17
 -6 10 -2 2.58 6.65
 -6 10 -2 -3.4 9.79
 6 10 2 6.22 4.63
 -6 10 -3 7.59 6.26
 6 10 3 13.1 5.55
 6 10 3 10.05 5.47
 -6 10 -3 3.58 4.64
 6 10 3 18.69 8.44
 -6 10 -3 13.79 10.27
 6 10 3 1.28 4.8
 -6 10 -4 29.69 9.15
 6 10 4 14.61 5.55
 6 10 4 31.82 6.9
 -6 10 -4 23.93 5.52
 6 10 4 7.97 8.06
 -6 10 -4 41.78 13.54
 6 10 4 11.83 4.85
 -6 10 -5 57.76 12.13
 6 10 5 72.45 10.4
 6 10 5 64.5 10.51
 6 10 5 69.49 10.75
 6 10 5 65.92 13.07
 -6 10 -5 49 14.99
 -6 10 -6 -2.33 6.01
 6 10 6 9.51 5.44
 6 10 6 2.94 4.51
 6 10 6 -2.88 5.35
 -6 10 -6 3.5 10.4
 6 10 6 10.43 6.99
 6 10 6 5.7 9.71
 -6 10 -7 2.25 6.03
 6 10 7 2.74 4.56
 6 10 7 4.42 5.14
 6 -10 7 2.56 6.31
 6 10 7 2.78 9.68
 6 10 7 7.71 8.33
 6 10 7 7.08 5.17
 -6 10 -8 21.4 8.46
 6 10 8 48.34 8.51
 6 10 8 50.51 8.73
 6 10 8 63.36 10.11
 6 10 8 43.02 12.54
 6 10 8 50.49 11.99
 6 -10 8 46.69 11.5
 6 10 9 46.62 8.1
 6 10 9 28.34 7.49
 6 -10 9 57.3 11.64
 6 10 9 35.27 8.09
 6 10 9 61.75 11.97
 6 10 9 46.43 11.85
 6 -10 10 30.99 9.63
 6 10 10 38.46 10.79
 6 -10 11 2.54 7.08
 6 10 11 11.61 7.54
 6 10 12 24.47 8.75
 6 -10 12 12.31 6.81
 6 10 12 16.88 6.15
 6 10 12 26.25 5.93
 6 10 12 21.92 5.69
 6 -10 13 4.71 6.58
 6 10 13 2.72 5.27
 6 10 13 8.8 3.74
 6 10 13 6.86 4.11
 6 -10 14 39.99 10.4
 6 10 14 62.25 8.4
 6 10 14 58.16 9.24
 6 -10 15 14.42 7.72
 6 10 15 26.57 6.54
 6 10 15 22.83 5.08
 6 -10 16 2.36 7.7
 6 10 16 11.02 5.52
 6 10 16 14.14 4.16
 6 -10 17 -2.05 7.3
 6 10 17 4.89 3.99
 6 -10 17 5.17 5.73
 6 10 17 2.09 2.75
 6 -10 18 90.63 14.85
 6 -10 18 108.53 14.37
 6 10 18 107.39 11.08
 6 10 18 130.41 12.61
 6 -10 19 71.14 10.68
 6 10 19 87.91 9.41
 6 -10 20 0.93 3.6
 6 10 20 -0.46 2.1
 -6 12 14 10.29 3.74
 -6 12 13 22.54 5.15
 -6 12 12 64.01 8.14
 -6 12 12 64.62 8.69
 -6 12 11 36.91 6.66
 -6 12 11 29.12 6.29
 -6 12 10 0.8 3.36
 -6 12 10 6.66 3.96
 -6 12 9 24.68 6.85
 -6 12 9 15.57 4.39
 -6 12 8 41.85 9.26
 -6 12 8 44.82 6.66
 -6 12 7 55.47 10.09
 -6 12 7 33.27 5.85
 -6 12 6 -3.78 7.03
 6 12 -6 -4.08 4.85
 -6 12 6 1.65 3
 6 12 -6 -0.62 2.44
 -6 12 5 7.93 6.61
 6 12 -5 5.96 5.46
 -6 12 5 10.47 3.44
 6 12 -5 5.61 3.01
 6 12 -4 22.39 6.91
 -6 12 4 26.73 8.61
 -6 12 4 24.12 4.73
 6 12 -4 24.57 4.75
 6 12 -3 8.47 5.53
 -6 12 3 5.69 5.12
 -6 12 3 8.89 3.28
 6 12 -3 9.07 3.69
 -6 12 2 1.91 4.91
 6 12 -2 7.1 5.75
 6 12 -2 1.75 3.05
 -6 12 1 15.17 6.33
 6 12 -1 11.03 7
 6 12 -1 4.58 3.39
 6 12 0 18.88 7.58
 -6 12 0 39.24 8.36
 6 12 0 24.44 4.4
 6 12 0 23.82 5.23
 6 12 1 1.92 5.72
 -6 12 -1 3.65 5.76
 6 12 1 5.98 2.85
 6 12 1 2.94 3.88
 6 12 2 9.69 6.92
 6 12 2 2.29 7.99
 -6 12 -2 1.76 4.74
 6 12 2 2.37 2.89
 6 12 2 10.02 4.54
 6 12 3 28.7 9.74
 6 12 3 15.52 7.29
 -6 12 -3 18.58 6.77
 6 12 3 22.2 4.84
 6 12 3 25.35 5.63
 6 12 4 4.21 7.83
 6 12 4 13.46 6.56
 -6 12 -4 1.6 4.62
 6 12 4 4.23 3.35
 6 12 4 6.08 4.08
 6 12 5 17.21 4.74
 6 12 5 24.05 5.18
 6 12 5 9.91 7.67
 6 12 5 22.68 8.22
 6 12 6 3.47 3.32
 6 12 6 13.3 4.38
 6 12 6 1.95 3.87
 6 12 6 7.36 6.43
 6 12 7 39.53 6.53
 6 12 7 43.73 7.03
 6 12 7 46.81 7.2
 6 12 7 37.25 9.13
 6 12 8 -10.15 6.29
 6 12 8 -0.84 3.6
 6 12 8 0.9 3.74
 6 12 9 2.43 3.02
 6 12 9 2.61 3.54
 6 12 10 19.11 4.32
 6 12 10 9.06 3.83
 6 12 11 46.51 6.58
 6 12 11 47.52 6.91
 6 12 12 -1.24 2.64
 6 12 12 -2.51 2.91
 6 12 12 3.47 3.35
 6 12 13 6.36 2.67
 6 12 13 6.65 3.19
 6 12 14 14.17 2.77
 -7 -1 31 31.83 5.54
 -7 1 30 20.44 5.85
 -7 -1 30 42.21 7.46
 -7 -1 29 23.3 6.92
 -7 1 29 21.76 7.01
 -7 1 29 39.21 7.75
 -7 -1 29 48.69 8.9
 -7 -1 28 4.83 5.77
 -7 1 28 11.29 6.58
 -7 -1 28 7.55 6.6
 -7 -1 28 7.88 6.41
 -7 1 28 5.48 6.39
 -7 -1 27 37.88 8.8
 -7 -1 27 24.04 9.45
 -7 1 27 8.7 7.02
 -7 1 27 38.82 8.91
 -7 -1 27 36.51 9.4
 -7 -1 26 56.02 12.19
 -7 1 26 50.85 11.72
 -7 1 26 59.71 10.92
 -7 -1 26 41.58 11.39
 -7 -1 26 64.68 14.44
 -7 1 26 91.11 16.34
 -7 -1 26 43.31 11.79
 -7 1 26 58.58 12.08
 -7 -1 25 152.54 18.22
 -7 1 25 105.88 15.63
 -7 1 25 80.71 16.41
 -7 -1 25 123.16 17.91
 -7 -1 25 133.17 20.76
 -7 1 25 82.67 17.89
 -7 -1 24 -3.16 11.26
 -7 1 24 6.4 10.36
 -7 -1 24 18.9 8.95
 -7 1 24 -2.27 6.09
 -7 -1 24 10.84 8.78
 -7 -1 24 8.16 6.07
 -7 1 24 -2.72 6.7
 -7 -1 24 2.74 6.43
 -7 1 24 5.62 7.81
 -7 1 23 58.06 12.84
 -7 -1 23 55.66 12.74
 -7 -1 23 58.16 12.15
 -7 -1 23 56.92 10.7
 -7 1 23 81.03 13.01
 -7 -1 23 45.03 13.25
 -7 1 23 35.76 12.7
 -7 1 22 79.62 15.95
 -7 -1 22 102.21 16.66
 -7 -1 22 91.1 14.28
 -7 1 22 115.24 15.92
 -7 -1 22 95.43 14.25
 -7 -1 21 384.51 42.08
 -7 -1 21 503.4 47.44
 -7 1 21 408.2 46.03
 -7 1 21 467.57 45.4
 -7 -1 21 448.74 44.97
 -7 1 21 468.39 45.2
 -7 -1 21 443.91 43.95
 -7 -1 21 390.77 42.1
 -7 1 21 442.73 43.32
 -7 -1 20 59.31 14.48
 -7 1 20 60.03 14.8
 -7 -1 20 89.06 13.76
 -7 1 20 44.54 12.12
 -7 1 20 40.93 11.24
 -7 -1 20 72 13.36
 -7 1 20 71.07 11.95
 -7 -1 20 55.51 11.2
 -7 1 20 48.64 11.56
 -7 -1 20 81.94 12.1
 -7 -1 19 -2.79 8.32
 -7 1 19 2.83 9.18
 -7 -1 19 17.36 8.08
 -7 1 19 -2.36 7.25
 -7 1 19 4.83 7.42
 -7 -1 19 4.85 7.01
 -7 1 19 12.2 5.48
 -7 -1 19 5.95 5.93
 -7 -1 19 15.13 6.15
 -7 1 18 79.09 15.01
 -7 -1 18 111.85 16.17
 -7 1 18 76.75 11.44
 -7 -1 18 86.87 12.39
 -7 -1 18 72.51 13.27
 -7 1 18 69.97 12.58
 -7 1 18 55.05 10.9
 -7 -1 18 65.41 11.12
 -7 1 18 62.19 12.54
 -7 -1 18 95.91 13.75
 -7 -1 17 83.75 14.25
 -7 1 17 88.96 15.22
 -7 -1 17 113.01 17.25
 -7 1 17 97.4 16.05
 -7 -1 17 92.37 13.64
 -7 -1 17 107.06 15.14
 -7 1 17 115.06 15.5
 -7 -1 17 111.14 13.91
 -7 1 17 121.27 14.64
 -7 -1 17 114.8 18.8
 -7 1 17 94.69 13.36
 -7 1 16 102.77 15.83
 -7 -1 16 85.94 15.14
 -7 -1 16 90.18 17.46
 -7 -1 16 108.16 15.18
 -7 1 16 98.21 14.17
 -7 1 16 116.35 14.03
 -7 1 16 97.73 14.41
 -7 -1 16 86.41 13.32
 -7 1 15 128.47 16.92
 -7 -1 15 132.55 17.41
 -7 -1 15 110.64 18.22
 -7 1 15 135.83 16.38
 -7 -1 15 100.73 15
 -7 1 14 61.42 11.35
 -7 -1 14 84.92 11.34
 -7 1 14 64.91 12.05
 -7 -1 14 67.44 11.81
 -7 -1 14 48.3 13.02
 -7 1 14 62.95 11.53
 -7 -1 13 46.07 9.66
 -7 1 13 47.02 10.23
 -7 -1 13 38.05 8.2
 -7 -1 13 23.04 9.51
 -7 1 13 25.07 7.81
 -7 -1 12 255.89 25.9
 -7 1 12 243.66 25.55
 -7 -1 12 264.07 24.87
 -7 1 12 241.01 25.01
 -7 -1 12 226.04 26.88
 -7 -1 12 236.08 24.41
 -7 -1 11 1330.43 111.12
 -7 1 11 1325.52 111.22
 -7 1 11 1270.68 109.29
 -7 -1 11 1336.13 109.45
 -7 -1 11 1211.52 110.05
 -7 1 11 1285.49 110.52
 -7 -1 11 1223.11 112.12
 -7 -1 11 1330.1 110.17
 -7 -1 10 245.63 24.64
 7 -1 -10 264.06 22.34
 -7 1 10 240.23 23.99
 -7 -1 10 270.47 24.22
 -7 -1 9 135.85 13.74
 7 -1 -9 115.98 11.5
 -7 1 9 122.2 12.58
 -7 -1 9 122.91 12.64
 -7 -1 8 8.7 4.33
 7 -1 -8 9.41 3.45
 -7 1 8 8.94 3.27
 -7 -1 8 13.12 3.56
 -7 -1 7 268.9 22.92
 7 -1 -7 226.67 21.88
 -7 1 7 242.2 22.23
 -7 -1 7 261.15 22.37
 7 -1 -6 86.55 8.94
 -7 -1 6 77.69 8.9
 7 -1 -5 263.03 24.86
 -7 -1 5 300.81 25.06
 7 -1 -4 75.75 8.67
 -7 1 4 72.23 8.38
 -7 1 4 85.42 8.61
 7 -1 -3 160 14.18
 -7 1 3 134.84 13.34
 -7 1 3 144.77 13.53
 7 -1 -2 8.9 4.51
 -7 1 2 10.34 2.71
 -7 1 2 11.08 3.7
 7 -1 -1 153.15 14.24
 7 1 -1 139.19 13.78
 -7 1 1 147.6 12.81
 7 -1 0 156.83 13.63
 -7 1 0 132.96 11.62
 7 1 0 138.27 13.04
 7 1 1 241.31 21.67
 7 1 2 78.57 8.59
 7 1 3 66.15 8.06
 7 -1 3 65.83 8.22
 7 1 3 58.03 7.36
 7 1 3 53.63 7.54
 7 -1 4 8.5 5.02
 7 1 4 6.62 4.74
 7 1 4 8.59 4.33
 7 -1 5 472.65 39.74
 7 1 5 434.13 39.61
 7 1 5 441.08 38.97
 7 1 6 120.27 13.93
 7 -1 6 125.7 13.8
 7 1 6 136.94 12.98
 7 -1 7 1059.43 92.01
 7 1 7 1097.46 92.17
 7 -1 8 5.03 5.32
 7 1 8 10.14 5.15
 7 -1 9 2.24 5.34
 7 1 9 5.65 5.83
 7 -1 10 -1.25 5.25
 7 1 10 1.26 5.04
 7 -1 10 -2.66 6.55
 7 1 10 4.02 5.27
 7 1 10 5.55 7.21
 7 -1 11 1116.79 94.74
 7 1 11 1054.47 94.55
 7 1 11 1225.98 95.37
 7 -1 11 1006.13 94.06
 7 1 11 1049.42 94.19
 7 -1 12 -3.24 5.53
 7 1 12 -6.55 5.17
 7 -1 12 1.09 4.3
 7 1 12 -1.59 7.49
 7 1 13 5.42 6.01
 7 -1 13 -1.79 5.49
 7 -1 13 6.1 5.38
 7 1 13 8.57 6.63
 7 -1 13 15.27 6.8
 7 1 14 11.89 6.61
 7 -1 14 31.33 8.38
 7 -1 14 29.85 8.13
 7 1 14 15.08 7.59
 7 -1 14 44.98 8.79
 7 -1 14 32.43 7.14
 7 1 15 87.35 13.85
 7 1 15 57.41 11.09
 7 1 15 85.22 9.69
 7 -1 15 87.52 11.71
 7 -1 15 56.89 11.01
 7 1 15 82.51 13.05
 7 -1 15 65.29 11.82
 7 -1 15 43.09 11.12
 7 1 15 62.17 11.85
 7 1 15 59.39 12.45
 7 -1 15 91.99 13.62
 7 1 15 86.63 13.85
 7 -1 16 4.65 6.22
 7 1 16 -4.7 8.01
 7 1 16 4.94 6.87
 7 -1 16 1.93 5.37
 7 1 16 3.12 3.46
 7 1 16 -4.42 8.54
 7 -1 16 -2.17 6.45
 7 -1 16 2.22 6.8
 7 1 16 2.24 7.27
 7 1 16 7.98 6.12
 7 -1 16 -2.5 6.71
 7 1 16 -2.42 7.41
 7 -1 16 4.53 7.34
 7 -1 16 4.65 6.23
 7 1 16 -2.32 5.97
 7 -1 17 44.83 10.67
 7 1 17 29.85 9.82
 7 -1 17 56.14 12.38
 7 1 17 56.89 12.3
 7 1 17 43.19 7.24
 7 1 17 62.38 12.35
 7 -1 17 34.32 8.97
 7 -1 17 38.35 10.46
 7 1 17 46.08 11.02
 7 1 17 15.9 8.55
 7 -1 17 37.99 10.22
 7 1 17 48.16 11.16
 7 -1 17 42.53 10.87
 7 1 18 57.39 13.21
 7 -1 18 62.16 13.73
 7 1 18 86.23 10.34
 7 -1 18 85.94 14.4
 7 1 18 61.94 13.47
 7 -1 18 80.91 14.14
 7 1 18 80.58 14.86
 7 -1 18 56.48 12.86
 7 -1 18 68.71 13.59
 7 1 18 63.42 13.16
 7 -1 18 80.07 14.67
 7 1 18 75.68 14.27
 7 1 18 61.85 13.67
 7 -1 18 65.82 13.09
 7 1 19 12.55 5.6
 7 -1 19 27.46 10.06
 7 1 19 21.76 9.74
 7 -1 19 21.93 7.97
 7 -1 19 2.72 7.9
 7 1 19 11 8.98
 7 1 19 -2.77 8.06
 7 -1 19 5.54 9.04
 7 -1 19 2.95 7.35
 7 1 19 14.26 8.81
 7 -1 19 28.12 10.3
 7 1 19 22.79 11.26
 7 -1 19 28.75 10.08
 7 1 19 20.6 9.35
 7 -1 20 14.92 8.96
 7 1 20 33.7 10.66
 7 -1 20 23.32 9.77
 7 1 20 2.95 9.14
 7 1 20 23.4 9.05
 7 -1 20 15.14 8.81
 7 -1 20 14.13 8.75
 7 1 20 2.86 8.61
 7 -1 20 26.71 10.19
 7 1 20 24.27 9.11
 7 -1 20 20.03 9.11
 7 1 20 2.87 7.49
 7 -1 21 -4.9 8.15
 7 1 21 -8.78 9.73
 7 -1 21 -2.89 8.85
 7 -1 21 2.9 7.78
 7 1 21 2.91 7.79
 7 1 21 5.88 7.25
 7 -1 21 3.06 7.53
 7 1 21 -9.21 9.41
 7 -1 21 3.01 7.42
 7 1 22 69.43 15.09
 7 -1 22 75.43 14.78
 7 -1 22 110.52 17
 7 1 22 85.18 16.03
 7 1 22 46.2 13.28
 7 -1 22 86.51 16.09
 7 -1 22 97.33 16.39
 7 1 22 131.61 18.55
 7 -1 22 93.64 14.83
 7 1 23 14.7 8.48
 7 -1 23 5.8 8.36
 7 1 23 2.77 8.76
 7 -1 23 2.91 7.2
 7 -1 23 17.15 7.68
 7 1 23 8.39 8.59
 7 -1 23 2.8 7.22
 7 1 24 24.93 9.49
 7 -1 24 19.18 9.39
 7 1 24 -3.04 11.57
 7 -1 24 5.99 11.18
 7 -1 24 24.59 8.92
 7 -1 25 65.98 14.08
 7 1 25 39.08 13
 7 -1 25 82.17 13.71
 7 1 25 67.2 12.78
 7 1 26 105.23 17.16
 7 -1 26 145.32 18.53
 7 1 26 136.68 19.4
 7 -1 26 122.51 19.04
 7 -1 26 155.44 19.06
 7 1 26 131.88 17.83
 7 -1 27 19.17 7.41
 7 1 27 22.92 8.76
 7 1 27 29.88 9.07
 7 -1 27 23.17 8.09
 7 -1 27 20.37 7.93
 7 1 27 36.03 8.15
 7 -1 28 -3.15 5.1
 7 1 28 -3.12 5.05
 7 -1 28 -1.73 5.9
 7 1 28 -7.01 6.51
 7 -1 28 -1.49 5.85
 7 1 28 8.66 4.87
 7 -1 29 28.97 6.56
 7 -1 29 26.23 6.69
 -7 -3 30 -1.97 3.88
 -7 -3 29 12.45 5.3
 -7 -3 29 7.36 4.62
 -7 -3 28 -1.74 5.49
 -7 -3 28 4.92 5.58
 -7 -3 28 -2.85 4.85
 -7 3 28 7.24 4.93
 -7 -3 27 62 11.17
 -7 -3 27 58 10.98
 -7 -3 27 59.7 10.55
 -7 3 27 45.95 9.84
 -7 3 26 31.69 9.16
 -7 -3 26 30.11 9.32
 -7 3 26 28.66 7.36
 -7 -3 26 20.45 7.84
 -7 3 26 12.29 7.4
 -7 3 25 13.71 7.26
 -7 -3 25 11.43 7.27
 -7 -3 25 5.82 6.35
 -7 3 25 16.11 8.25
 -7 -3 24 27.38 8.52
 -7 3 24 38.13 9.19
 -7 3 24 14.74 8
 -7 -3 24 14.77 7.8
 -7 -3 24 27.74 11.46
 -7 3 24 34.69 12.31
 -7 -3 23 60.77 14.08
 -7 3 23 33.15 12.58
 -7 -3 23 48.85 11.6
 -7 3 23 46.18 10.94
 -7 3 23 51.19 11.07
 -7 -3 23 72.25 12.47
 -7 -3 23 68.51 12.25
 -7 3 23 35.32 11.67
 -7 -3 22 -2.94 10.02
 -7 3 22 -6.12 10.91
 -7 -3 22 2.42 5.98
 -7 -3 22 5.23 7.78
 -7 3 22 2.61 6.44
 -7 3 22 -4.71 5.54
 -7 -3 22 2.52 6.21
 -7 3 22 5.62 7.53
 -7 -3 22 2.26 6.06
 -7 -3 21 44.21 10.73
 -7 3 21 31.18 10.19
 -7 3 21 28.01 8.37
 -7 3 21 33.94 10.83
 -7 -3 21 27.04 8.77
 -7 3 20 190.01 23.02
 -7 -3 20 220.8 24.1
 -7 -3 20 170.86 22.37
 -7 -3 20 180.02 22.12
 -7 3 20 177.25 22.02
 -7 3 20 192.18 25.59
 -7 -3 20 159.15 23.45
 -7 3 20 136.36 22.3
 -7 -3 20 175.71 26.58
 -7 3 19 8.49 9.17
 -7 -3 19 2.72 8.81
 -7 -3 19 3.58 9.96
 -7 -3 19 2.38 6.13
 -7 3 19 -2.69 7.47
 -7 3 19 9.87 5.61
 -7 -3 19 2.15 6.78
 -7 3 19 2.18 5.37
 -7 3 19 2.44 7.01
 -7 -3 19 -7.3 7.45
 -7 3 18 -4.61 7.27
 -7 -3 18 6.9 6.4
 -7 -3 18 6.89 11.17
 -7 3 18 -1.48 5.15
 -7 3 18 4.87 5.4
 -7 -3 18 -2.05 5.7
 -7 -3 18 2.29 6.37
 -7 3 18 2.06 5.53
 -7 -3 18 -5.13 7.86
 -7 3 18 -10.69 8.89
 -7 3 17 15.47 5.78
 -7 -3 17 26.15 8.09
 -7 -3 17 25.17 8.17
 -7 3 17 20.57 6.42
 -7 -3 17 12.92 6.59
 -7 3 17 21.6 7.69
 -7 -3 17 29.47 12.27
 -7 3 17 10.1 5.79
 -7 -3 17 19.15 8.49
 -7 3 17 40 10.13
 -7 -3 16 324.47 32.71
 -7 3 16 346.17 34.78
 -7 -3 16 351.48 37.93
 -7 3 16 320.08 31.78
 -7 -3 16 308.36 33.23
 -7 3 16 395.26 34.55
 -7 -3 16 361.67 33.82
 -7 3 16 319.4 31.29
 -7 3 16 343.6 32.82
 -7 3 16 270.85 29.33
 -7 -3 16 320.83 33.95
 -7 3 16 303.93 34.17
 -7 -3 15 10.11 5.83
 -7 3 15 23.04 8.59
 -7 -3 15 40.38 11.79
 -7 3 15 9.98 5.63
 -7 3 15 11.11 6.54
 -7 -3 15 3.69 6.06
 -7 3 15 11.67 5.41
 -7 -3 15 15.41 6.16
 -7 -3 15 14.53 6.76
 -7 3 15 21.35 8.31
 -7 -3 15 10.16 7
 -7 3 14 1.96 7.01
 -7 -3 14 11.1 6.91
 -7 -3 14 2.1 5.88
 -7 3 14 5.78 7.47
 -7 -3 14 8.98 6.16
 -7 -3 14 17.81 5.77
 -7 3 14 10.72 5.01
 -7 -3 14 2.69 8.74
 -7 -3 14 7.79 4.96
 -7 -3 13 104.68 14.01
 -7 -3 13 97.38 17.31
 -7 -3 13 128.89 15.86
 -7 3 13 89.14 15.12
 -7 -3 13 99.29 15.15
 -7 3 13 123.18 15.55
 -7 -3 13 128.68 14.4
 -7 -3 12 170.88 21.19
 -7 3 12 179.21 21
 -7 -3 12 189.99 20.13
 -7 -3 12 214.82 21.33
 -7 3 12 174.59 20.75
 -7 -3 11 202.5 23.46
 -7 -3 11 208.49 22.54
 -7 3 11 217.28 23.04
 -7 3 11 199.83 22.95
 -7 -3 11 257.25 22.89
 -7 -3 10 259.5 26.73
 -7 -3 10 246.31 25.47
 -7 3 10 269.87 26.21
 -7 -3 10 267.72 25.55
 -7 3 10 225.81 25.54
 -7 -3 10 279.81 25.12
 -7 -3 9 62.99 9.6
 -7 3 9 32.83 7.62
 -7 -3 9 33.89 5.96
 -7 3 9 44.77 6.53
 -7 -3 9 38.63 7.54
 -7 3 9 35.97 5.21
 -7 -3 9 54.53 7.54
 -7 3 8 -1.31 3.42
 -7 -3 8 -0.65 3.05
 -7 -3 8 3.84 4.95
 -7 3 8 -4.76 2.94
 -7 -3 8 -1.62 4.17
 -7 -3 7 333.62 27.75
 -7 3 7 310.62 27.63
 -7 3 7 310.51 29.3
 -7 -3 7 278.98 28.07
 -7 -3 6 545.16 46.59
 -7 3 6 561.31 46.64
 -7 3 6 509.61 48.14
 -7 -3 5 128.34 11.45
 -7 3 5 108.01 11.23
 -7 3 5 120.02 13.52
 -7 3 4 117.24 13.01
 -7 3 3 537.47 47.28
 -7 3 2 1613.85 125.5
 7 3 -2 1422.4 124.11
 7 3 -1 256.4 23.02
 7 3 0 363.08 31.86
 7 3 1 465.01 40.4
 7 -3 2 1395.42 117.28
 7 3 2 1444.2 117.39
 7 3 2 1376.71 117.55
 7 -3 2 1398.78 115.75
 7 3 3 470.9 43
 7 -3 3 524.88 43.14
 7 -3 3 497.29 41.39
 7 -3 4 433.23 37.29
 7 3 4 415.27 37.31
 7 3 4 423.54 37.44
 7 -3 5 474.99 40.46
 7 3 5 426.1 40.24
 7 3 5 475.45 40.31
 7 3 6 1086.35 93.95
 7 -3 6 1105.28 93.92
 7 3 6 1121.47 93.57
 7 3 7 59.94 8.04
 7 3 7 60.92 9.17
 7 -3 7 72.1 9.27
 7 3 7 67.86 8.05
 7 3 8 20.65 7.97
 7 3 8 10.55 5.91
 7 3 8 11.37 3.46
 7 -3 8 7.07 5.17
 7 3 8 8.31 5.08
 7 3 9 31.14 8.9
 7 3 9 27.93 7.28
 7 -3 9 21.73 6.83
 7 -3 9 21.53 5.93
 7 3 9 23.31 6.5
 7 3 10 322.96 31.39
 7 3 10 290.31 31.64
 7 3 10 335.35 31.44
 7 -3 10 283.92 30.6
 7 3 10 326.95 31.07
 7 -3 10 359.99 31.32
 7 3 11 349.61 33.33
 7 3 11 341.92 34.05
 7 -3 11 328.9 32.97
 7 3 11 331.86 33.18
 7 3 12 40.83 9.62
 7 3 12 33.77 8.01
 7 -3 12 40.81 8.59
 7 -3 12 32.58 8.38
 7 -3 13 -1.71 5.94
 7 3 13 -1.76 6.81
 7 -3 13 4.19 5.62
 7 3 13 1.01 3.51
 7 3 13 3.72 6.63
 7 -3 13 -1.79 6.25
 7 3 13 3.71 6.01
 7 -3 14 157.19 22.04
 7 3 14 138.98 20.65
 7 3 14 163.15 20.56
 7 3 14 210.46 22.54
 7 3 14 226.44 19.46
 7 -3 14 172.21 21.15
 7 3 14 200.77 22.27
 7 3 14 163.01 18.98
 7 -3 14 212.62 21.99
 7 3 14 187.19 21.95
 7 3 14 140.93 21.14
 7 -3 14 181.78 21.99
 7 3 15 143.79 14.91
 7 -3 15 112.49 17.73
 7 3 15 105.73 16.95
 7 -3 15 100.21 16.9
 7 3 15 106.17 17.23
 7 -3 15 151.11 19.33
 7 3 15 115.02 17.84
 7 3 15 106.75 15.89
 7 -3 15 119.74 17.22
 7 3 15 134.54 18.23
 7 3 15 126.45 15.31
 7 3 15 104.43 17.25
 7 3 15 176.25 19.08
 7 3 15 155.6 19.01
 7 -3 15 167.29 19.39
 7 -3 16 215.76 25.9
 7 3 16 187.66 25.14
 7 -3 16 233.86 26.7
 7 3 16 229.39 22.31
 7 3 16 222.88 25.97
 7 -3 16 242.23 26.09
 7 3 16 236.04 23.55
 7 -3 16 197.05 25.53
 7 3 16 183.94 24.95
 7 3 16 213.71 24.84
 7 -3 16 221.05 25.25
 7 3 16 236.56 26.36
 7 3 16 198.27 25.95
 7 3 17 5.4 8.75
 7 -3 17 7.87 7.55
 7 3 17 -3.06 4.96
 7 -3 17 -7.03 7.39
 7 3 17 2.44 7.24
 7 3 17 -2.53 9.02
 7 -3 17 -2.44 8.1
 7 -3 17 -5.11 8.06
 7 3 17 -17.67 9.75
 7 3 17 4.49 6.46
 7 3 17 -5.18 9.43
 7 -3 17 2.65 6.82
 7 3 17 6.49 4.92
 7 3 18 -8.5 7.59
 7 -3 18 2.66 7.14
 7 3 18 -2.65 6.82
 7 -3 18 5.35 7.44
 7 3 18 -1.56 5.45
 7 -3 18 2.48 6.89
 7 3 18 -5.15 6.63
 7 -3 18 2.56 6.6
 7 3 18 5.33 6.56
 7 3 18 10.81 9.2
 7 -3 18 8.22 7.62
 7 3 18 4.05 4.02
 7 3 19 17.57 9.03
 7 -3 19 22.12 9.01
 7 -3 19 10.94 9.15
 7 3 19 2.73 8.44
 7 -3 19 13.38 8.26
 7 3 19 9.44 5.93
 7 3 19 -2.68 8.51
 7 -3 19 5.16 8.19
 7 -3 19 15.94 8.2
 7 3 19 11.05 8.53
 7 -3 19 19.55 8.62
 7 -3 19 14.16 9.23
 7 3 19 11.09 8.8
 7 -3 19 9.02 7.48
 7 3 19 26.32 6.43
 7 -3 20 -2.63 6.76
 7 -3 20 8.44 7.82
 7 -3 20 -2.64 8.77
 7 -3 20 -3.05 6.81
 7 3 20 -2.79 8.03
 7 -3 20 2.79 6.89
 7 -3 20 -8.28 9.17
 7 3 20 -2.77 6.83
 7 -3 20 -2.82 8.63
 7 3 20 2.97 8.27
 7 3 20 1.55 4.74
 7 -3 21 73.57 13.84
 7 3 21 72.64 10.27
 7 -3 21 45.65 12.34
 7 3 21 68.52 13.61
 7 -3 21 43.15 11.31
 7 3 21 30.87 10.93
 7 -3 21 55.05 12.56
 7 -3 21 60.13 12.64
 7 3 21 41.42 12.24
 7 -3 21 47.8 12.26
 7 -3 22 5.13 7.86
 7 3 22 5.74 7.99
 7 -3 22 2.74 7.36
 7 -3 22 5.93 8.25
 7 3 22 -2.62 8.26
 7 -3 23 -2.76 9.62
 7 3 23 -8.62 10.67
 7 -3 23 2.82 7.57
 7 3 23 8.15 7.28
 7 -3 23 -7.84 6.73
 7 -3 24 21.6 7.67
 7 3 24 2.14 7.2
 7 -3 24 18.15 7.73
 7 3 24 23.81 9.5
 7 -3 24 10.17 8.53
 7 3 25 15.44 7.78
 7 -3 25 19.47 8.12
 7 -3 25 7.05 7.5
 7 -3 25 15.93 7.84
 7 3 25 7.08 8.67
 7 -3 25 19.6 7.38
 7 -3 26 4.08 6.07
 7 -3 26 5.59 5.55
 7 -3 26 1.96 6.98
 7 3 26 2.02 6.39
 7 -3 27 37.44 8.41
 7 -3 27 44.43 8.63
 7 -3 27 35.2 8.48
 7 3 27 26.29 7.69
 7 -3 28 -5.37 5.74
 7 -3 28 -2.34 4.36
 7 -3 29 1.9 3.93
 -7 -5 29 22.55 4.53
 -7 -5 28 6.1 4.73
 -7 -5 28 5.29 3.96
 -7 -5 27 1.59 5.56
 -7 -5 27 2.85 4.62
 -7 -5 26 1.57 4.52
 -7 -5 26 -1.93 6.42
 -7 -5 26 3.5 5.04
 -7 5 25 39.57 7.76
 -7 -5 25 23.02 7.14
 -7 5 24 -1.92 5.52
 -7 -5 24 4.43 5.71
 -7 -5 22 52.86 15.05
 -7 -5 22 39.71 10.92
 -7 5 22 26.3 8.71
 -7 -5 22 26.97 8.4
 -7 -5 21 146.18 17.92
 -7 5 21 110.55 17.06
 -7 -5 21 142.45 19.41
 -7 -5 21 119.61 21.83
 -7 -5 20 18.82 7.14
 -7 5 20 -2.28 5.36
 -7 -5 20 -7.73 11.49
 -7 -5 20 15.92 8.14
 -7 -5 19 2.67 6.28
 -7 5 19 5.15 5.12
 -7 5 19 3.33 5.12
 -7 5 19 9.02 5.82
 -7 5 18 15.25 6.49
 -7 5 18 2.2 4.99
 -7 -5 18 -2.64 6.26
 -7 5 18 17.59 4.76
 -7 -5 18 7.74 11.18
 -7 -5 18 16.71 7
 -7 5 18 19.36 6.73
 -7 -5 17 30.28 13.43
 -7 5 17 42.39 9.57
 -7 -5 17 66.92 12.41
 -7 5 17 65.7 9.17
 -7 -5 17 50.93 10.56
 -7 5 17 67.36 10.78
 -7 5 17 69.13 11.09
 -7 -5 16 84.2 18.73
 -7 5 16 67.5 10.01
 -7 5 16 68.86 11.82
 -7 -5 16 69.55 13.02
 -7 -5 16 88.83 12.97
 -7 5 16 91.46 12.5
 -7 5 16 72.25 11.63
 -7 -5 16 88.31 13.03
 -7 5 15 7.91 5.62
 -7 -5 15 7.5 6.01
 -7 -5 15 7.02 10.81
 -7 5 15 16.28 4.62
 -7 5 15 17.23 6.45
 -7 -5 15 13.91 7.38
 -7 -5 15 14.27 7.78
 -7 -5 15 12.55 7.01
 -7 5 15 13.8 6.5
 -7 -5 15 16.28 9.08
 -7 5 14 100.6 13.14
 -7 5 14 64.35 10.12
 -7 -5 14 91.21 14.28
 -7 -5 14 100.85 12.91
 -7 -5 14 92.4 15.4
 -7 -5 14 92.25 12.89
 -7 -5 14 74.64 13.76
 -7 5 13 139.98 16.88
 -7 -5 13 185.03 20
 -7 5 13 179.36 19.87
 -7 -5 13 192.37 19.77
 -7 -5 13 154.62 21.12
 -7 -5 13 185.99 21.35
 -7 -5 13 159.24 20.73
 -7 5 12 310.29 28.56
 -7 -5 12 318.28 30.73
 -7 5 12 282.59 30.14
 -7 -5 12 326.48 32.32
 -7 -5 12 264.81 32.01
 -7 -5 12 313.17 30.17
 -7 -5 12 298.72 31.71
 -7 -5 11 9.58 5.59
 -7 5 11 13.17 4.3
 -7 -5 11 16.07 5.7
 -7 -5 11 10.56 5.94
 -7 -5 11 17.06 7.24
 -7 -5 11 5.74 5.2
 -7 5 11 9.23 4.37
 -7 5 10 34.36 7.12
 -7 -5 10 29.52 8.45
 -7 -5 10 42.37 7.33
 -7 -5 10 25.94 6.47
 -7 -5 9 584.39 58.19
 -7 -5 9 635.38 56.69
 -7 -5 9 669.83 56.61
 -7 -5 8 224.71 22.69
 -7 5 8 204.23 22.37
 -7 5 8 189.7 20.09
 -7 -5 8 193.49 20.36
 -7 5 7 11.75 5.12
 7 5 -7 11.63 4.63
 -7 -5 7 17.16 6.44
 -7 5 6 82.66 11.17
 7 5 -6 80.52 10.33
 -7 -5 6 73.15 11.14
 7 5 -5 265.59 23.75
 -7 -5 5 243.84 24.24
 -7 5 5 205.03 23.72
 7 5 -4 94.73 11.64
 -7 -5 4 80.83 11.66
 -7 5 4 92.16 12.34
 7 5 -4 98.69 11.8
 -7 5 4 89.29 13.49
 -7 5 3 71.21 10.77
 7 5 -3 57.25 8.84
 -7 5 3 52.56 10.76
 7 5 -3 70.29 9.38
 7 5 -2 288.82 29.64
 -7 5 2 341.41 31.7
 7 5 -2 334.86 30.25
 -7 5 1 219.95 24.13
 7 5 -1 236.21 23.06
 7 5 -1 236.62 23.25
 -7 5 0 33.15 8.76
 7 5 0 34.72 7.35
 7 5 0 44.38 7.66
 7 5 1 2.1 5.35
 7 5 1 -1.19 4.67
 7 5 2 135.61 15.49
 7 5 2 141.32 15.74
 7 5 3 300.88 27.7
 7 5 3 267.1 27.41
 7 5 4 121.09 14.73
 7 5 4 125.58 14.71
 7 5 5 8.16 4.02
 7 5 5 -1.28 4.78
 7 5 6 50.61 7.42
 7 5 6 42.09 7.98
 7 5 7 2.01 3.09
 7 5 7 1.52 5.29
 7 5 8 443.34 39.71
 7 5 8 419.49 38.48
 -7 5 -8 341.12 37.93
 7 5 9 208.71 24.98
 7 5 9 226.08 24.27
 -7 5 -9 230.87 24.66
 7 5 10 1.77 5.59
 7 5 10 2.03 6.76
 -7 5 -10 -5.8 5.19
 7 5 10 -4.98 4.64
 7 5 10 -2.01 4.43
 7 -5 10 -2.16 5.78
 7 5 11 1.88 5.94
 7 5 11 -2.13 7.91
 7 -5 11 2.29 6.15
 7 5 11 8.73 4.55
 -7 5 -11 6.04 5.99
 7 5 11 2.66 4.55
 7 5 11 2.15 3.58
 7 5 12 101.71 11.82
 7 -5 12 72.98 13.99
 7 5 12 83.38 11.88
 7 5 12 99.48 13.46
 7 5 12 91.74 11.03
 -7 5 -12 93.42 14.18
 7 5 12 101.58 15.8
 7 5 12 89.86 13.88
 7 5 12 100.76 12.85
 7 5 13 139.73 20.61
 7 5 13 206.43 23.01
 7 5 13 137.63 21.07
 7 -5 13 182.47 22.84
 7 5 13 174.7 19.55
 7 5 13 156.26 19.87
 7 5 13 192.9 18.79
 7 5 13 173.94 17.66
 7 5 14 41.65 6.94
 7 5 14 43.5 11.47
 7 -5 14 43.2 11.18
 7 5 14 53 11.39
 7 5 14 44.87 7.83
 7 5 14 40.3 9.17
 7 5 14 36.48 8.65
 7 5 15 -4.97 6.39
 7 -5 15 2.82 7.25
 7 5 15 6.95 8.95
 7 5 15 1.02 3.2
 7 5 15 2.54 7.54
 7 -5 15 2.99 8.01
 7 5 15 5.38 4.58
 7 -5 16 32.04 10.58
 7 -5 16 51.9 13.14
 7 5 16 50.17 12.22
 7 5 16 61.5 10.65
 7 5 16 60.17 9.24
 7 -5 17 122.11 18.99
 7 -5 17 114.04 18.37
 7 5 17 109.23 14.48
 7 5 17 106.14 18.34
 7 5 17 128.61 15.95
 7 5 18 46.54 8.29
 7 5 18 67.74 11.06
 7 -5 18 39.07 11.71
 7 -5 19 23.87 9.96
 7 -5 19 9.94 6.97
 7 -5 19 29.81 10.19
 7 -5 19 9.06 10.08
 7 -5 19 11.73 8.49
 7 5 19 1.7 5.86
 7 5 20 35.72 8.22
 7 -5 20 31.93 11
 7 -5 20 35.34 11.98
 7 -5 20 38.88 9.87
 7 -5 20 51.96 12.7
 7 -5 20 34.16 9.94
 7 -5 21 100.16 16.9
 7 -5 21 102.92 17.03
 7 -5 21 116.26 16.96
 7 -5 21 82.84 15.91
 7 -5 22 60 11.55
 7 -5 23 -2.4 7.13
 7 -5 23 2.26 7.11
 7 -5 23 5.73 6.81
 7 -5 24 -2.13 6.33
 7 -5 24 3.81 6.32
 7 -5 24 1.63 5
 7 -5 25 61.76 10.44
 7 -5 25 78.56 12.1
 7 -5 25 77.9 11.43
 7 -5 25 69.51 10.45
 7 -5 26 28.5 7.14
 7 -5 26 14.98 4.97
 7 -5 27 1.15 4.09
 7 -5 28 9.02 3.61
 -7 -7 26 5.48 3.93
 -7 -7 25 21.51 6.92
 -7 -7 25 34.49 6.12
 -7 -7 25 29.83 7.18
 -7 -7 24 8.41 5.36
 -7 -7 24 7.35 4.87
 -7 -7 24 11.58 5.53
 -7 -7 23 1.97 5.68
 -7 -7 22 11.17 7.05
 -7 7 22 6.42 4.47
 -7 -7 22 -5.76 10.49
 -7 -7 21 32.01 9.16
 -7 7 21 23.01 6.58
 -7 -7 21 12.88 11.12
 -7 7 21 21.55 5.8
 -7 7 20 96.95 13.89
 -7 7 20 86.23 12.58
 -7 -7 20 111.95 20.44
 -7 -7 19 -3.71 10.33
 -7 -7 18 -3.86 10.35
 -7 7 18 3.42 5.69
 -7 7 18 9.47 4.82
 -7 7 18 -2.04 5.04
 -7 7 18 3.52 5.86
 -7 7 18 1.31 4.13
 -7 7 17 5.49 6.08
 -7 -7 17 3.95 11.74
 -7 7 17 -3.66 6.09
 -7 7 17 5.5 4.46
 -7 7 17 -5.56 4.14
 -7 7 17 -6.16 5.71
 -7 -7 17 16.02 8.42
 -7 7 16 53.03 10.25
 -7 7 16 72.58 11.45
 -7 7 16 61.1 9.74
 -7 7 16 44.89 8.88
 -7 7 16 57.48 10.84
 -7 -7 16 42.96 11.12
 -7 7 15 109.62 14.94
 -7 7 15 79.47 12.54
 -7 -7 15 127.76 15.73
 -7 7 15 85.34 12.53
 -7 7 15 118.35 15.33
 -7 -7 15 106.82 16.62
 -7 7 14 319.35 30.42
 -7 -7 14 340.53 34.84
 -7 -7 14 268.38 32.96
 -7 7 14 273.83 30.93
 -7 -7 14 335.61 32.16
 -7 7 14 302.65 29.75
 -7 -7 14 293.7 31.29
 -7 -7 13 148.26 19.04
 -7 7 13 174.85 18.79
 -7 -7 13 139.26 21.33
 -7 -7 13 176.43 22.71
 -7 7 13 157.41 17.99
 -7 -7 13 154.32 21.26
 -7 -7 13 181.35 19.81
 -7 -7 12 87.18 12.72
 -7 7 12 52.85 10.88
 -7 7 12 102.84 12.28
 -7 7 12 78.16 10.75
 -7 -7 12 68 14.15
 -7 -7 12 69.98 13.65
 -7 -7 12 90.58 12.87
 -7 -7 12 88.72 15.4
 -7 -7 11 233.41 29.11
 -7 7 11 268.27 26.42
 -7 -7 11 246.49 29.53
 -7 7 11 211.84 26.74
 -7 7 11 236.31 25.45
 -7 -7 11 290.82 27.62
 -7 -7 11 288.9 27.87
 -7 -7 11 273.29 29.67
 -7 7 11 269.59 25.83
 -7 -7 10 221.37 27.55
 -7 7 10 246.31 24.64
 -7 -7 10 277.8 28.7
 -7 7 10 189.7 25.01
 -7 7 10 236.44 23.85
 -7 -7 10 270.85 25.62
 -7 -7 10 258.36 25.67
 -7 -7 10 225.99 27.26
 -7 7 10 234.5 23.94
 -7 -7 9 250.7 28.28
 -7 -7 9 242.41 25.65
 -7 -7 9 259.29 26.23
 7 7 -9 229.18 26.82
 -7 7 9 270.3 25.64
 -7 -7 9 275.48 29.15
 -7 7 9 239.51 27.13
 -7 7 9 235.6 24.59
 -7 -7 9 298.53 29.32
 -7 7 9 239.79 24.58
 -7 -7 8 59.99 11.26
 -7 -7 8 55.25 8.73
 -7 -7 8 62.65 9.56
 -7 -7 8 43.07 9.99
 -7 7 8 44.62 8.67
 -7 7 8 58.99 10.55
 -7 -7 8 41.24 10.39
 7 7 -8 44.95 9.78
 -7 7 8 49.84 11.55
 -7 7 8 37.12 7.28
 -7 7 8 41.81 7.65
 -7 7 7 148.83 17.62
 -7 -7 7 166.78 18.76
 -7 7 7 186.17 20.55
 7 7 -7 166.57 19.51
 -7 -7 7 205.17 22.34
 -7 7 7 161.21 18.61
 -7 7 7 161.23 21.88
 7 7 -7 190.16 20.88
 -7 -7 7 162.74 20.57
 -7 -7 7 179.94 20.94
 -7 7 7 179.97 18.15
 7 7 -6 285.38 31.72
 -7 7 6 315.1 34.13
 -7 7 6 311.55 29.59
 -7 7 6 311.79 32.11
 -7 -7 6 323.39 33.57
 -7 7 6 341.6 30.77
 7 7 -6 325.87 31.68
 -7 7 6 325.32 29.96
 -7 -7 6 290.25 32.09
 7 7 -5 310 30.73
 -7 7 5 295.28 32.54
 -7 7 5 283.81 30.89
 -7 -7 5 338.33 32.44
 -7 7 5 346.39 29.62
 7 7 -5 284.32 30.23
 -7 -7 5 259.44 29.99
 -7 7 5 323.83 28.83
 -7 7 5 276.03 28.04
 -7 7 4 22.23 5.03
 -7 7 4 21.71 7.25
 -7 7 4 32.04 6.36
 -7 -7 4 11.89 6.32
 7 7 -4 25.41 7
 -7 7 4 17.67 5.07
 7 7 -4 18.52 7.5
 -7 7 4 24.71 9.46
 -7 7 3 77.96 9.41
 -7 7 3 62.7 11.61
 -7 7 3 83.43 10.78
 -7 -7 3 51.77 11.16
 7 7 -3 78.88 11.8
 -7 7 3 76.99 9.47
 7 7 -3 56.84 11.78
 -7 7 3 84.71 14.43
 -7 7 2 694.89 64.54
 7 7 -2 706.79 62.66
 -7 7 2 693.77 59.66
 7 7 -2 656.7 62.27
 -7 7 2 657.07 60.37
 -7 7 2 664.98 63.5
 -7 7 2 710.05 60.1
 -7 -7 2 695.5 63.11
 -7 -7 1 133.87 19.12
 -7 7 1 172.09 21.92
 7 7 -1 150.12 19.49
 -7 7 1 157.87 20.63
 -7 7 1 172.08 18
 -7 7 1 206.3 18.09
 7 7 -1 184.92 20.11
 7 7 0 1.79 5.18
 -7 7 0 6.54 3.94
 -7 7 0 19.14 8.24
 -7 7 0 8.52 3.78
 7 7 0 13.38 6.73
 -7 7 0 8.83 8.06
 7 7 1 -1.81 5.21
 -7 7 -1 -3.23 3.75
 -7 7 -1 4.33 6.24
 -7 7 -1 0.92 3.37
 7 7 1 -6.74 6.39
 -7 7 -1 2.23 8.92
 -7 7 -2 715.74 67.97
 7 7 2 699.42 65.79
 -7 7 -2 655.64 66.8
 -7 7 -2 723.05 63.76
 7 7 2 823.77 67.03
 -7 7 -2 743.5 63.25
 7 7 3 -1.85 5.51
 -7 7 -3 -1.75 3.19
 -7 7 -3 2.23 6.62
 -7 7 -3 6.86 8.67
 7 7 3 -3.47 5.9
 7 7 4 3.75 5.94
 -7 7 -4 5.92 3.19
 -7 7 -4 16.28 10.09
 7 7 4 7.07 5.59
 -7 7 -4 6.8 7.92
 7 7 5 37.94 9.67
 7 7 5 55.76 9.09
 -7 7 -5 50.62 10.61
 7 -7 6 733.83 65.47
 -7 7 -6 654.18 65
 7 -7 7 109.23 15.82
 7 7 7 78.61 13.96
 -7 7 -7 98.9 14.97
 7 -7 8 10.01 7.22
 7 7 8 5.27 4.11
 7 7 8 10.88 7.07
 7 7 8 9.9 8.24
 -7 7 -8 4.94 6.39
 7 -7 9 199.46 24.13
 -7 7 -9 217.96 24.74
 7 7 9 170.75 19.29
 7 7 9 192.29 22.92
 7 7 9 169.78 23.94
 7 -7 10 227.42 28.7
 7 7 10 223.06 24.01
 -7 7 -10 239.15 28.6
 7 7 10 270.5 24.42
 7 7 10 204.7 27.69
 7 7 10 260.27 28.57
 7 -7 11 51.27 11.38
 7 7 11 31.64 10.95
 7 7 11 66.47 12.44
 7 7 11 35.19 7.15
 -7 7 -11 37.25 10.86
 7 7 11 25.64 6.76
 7 7 11 33.34 7
 7 -7 12 2.94 6.55
 7 7 12 2.44 6.29
 7 7 12 10.63 9.47
 7 7 12 4.58 4.66
 -7 7 -12 2.7 6.01
 7 7 12 2.57 4.06
 7 7 12 -3.86 4.28
 7 7 13 144.74 15.38
 7 7 13 137.23 15.42
 7 7 13 139.69 19.46
 7 -7 13 126.56 19.45
 7 -7 13 109.01 19.07
 7 7 13 140.11 18.93
 7 7 13 97.27 13.37
 7 7 14 295.2 34.21
 7 7 14 331.49 30.52
 7 -7 14 287.8 35.42
 7 7 14 317.98 30.77
 7 7 15 144.32 15.9
 7 7 15 134 16.16
 7 -7 15 135.42 20.45
 7 7 16 9.36 4.58
 7 -7 16 18.33 9.39
 7 7 16 6.9 5.48
 7 -7 16 6.34 7.85
 7 -7 17 5.98 7.73
 7 -7 17 15.35 7.59
 7 -7 17 -2.59 7.48
 7 7 17 10.93 4.27
 7 -7 18 52.53 12.68
 7 -7 18 69.1 13.76
 7 -7 19 8.16 6.78
 7 -7 19 26.14 8.89
 7 -7 19 5.78 9.17
 7 -7 20 2.55 7.8
 7 -7 20 2.6 7.48
 7 -7 20 12.38 7.81
 7 -7 20 2.19 6.32
 7 -7 20 -2.52 6.21
 7 -7 21 2.33 7.14
 7 -7 21 1.97 5.87
 7 -7 22 -4.04 6.72
 7 -7 22 12.04 6.13
 7 -7 23 8.39 5.91
 7 -7 23 11.48 5.6
 7 -7 24 -1.3 4.32
 7 -7 24 -2.24 3.91
 7 -7 25 9.18 3.87
 7 -7 25 8.32 3.65
 7 -7 25 12.97 4.57
 -7 -9 23 -0.82 3.56
 -7 -9 23 0.96 3.02
 -7 -9 22 12.09 4.08
 -7 -9 22 11.35 4.69
 -7 -9 21 47.29 8.77
 -7 -9 21 37.86 10.02
 -7 -9 20 2.33 7.95
 -7 -9 20 -3.52 5.4
 -7 9 20 2.78 3.44
 -7 -9 19 1.97 5.08
 -7 9 19 -1.82 3.51
 -7 9 19 -2.34 3.89
 -7 -9 19 -5.28 8.78
 -7 -9 18 2.16 6.24
 -7 -9 18 2.91 8.92
 -7 9 18 6.36 3.96
 -7 9 18 4.11 5
 -7 9 17 30.17 6.64
 -7 9 17 27.3 6.68
 -7 -9 17 23.27 8.79
 -7 -9 17 34.5 11.89
 -7 9 17 24.96 6.25
 -7 9 17 35.26 7.49
 -7 9 16 1.29 4.2
 -7 9 16 10.99 6.18
 -7 -9 16 -2.47 6.62
 -7 9 16 4.99 5.54
 -7 9 16 5.18 4.73
 -7 -9 15 17.35 12.18
 -7 -9 14 25.03 12.58
 -7 9 14 11.15 5.24
 -7 9 14 40.57 7.94
 -7 -9 13 43.74 14.42
 -7 9 13 41.96 8.18
 -7 9 13 33.97 7.36
 -7 9 12 1.97 5.09
 -7 9 12 8.57 5.1
 -7 -9 12 18.39 12.22
 -7 9 12 -2.18 6.49
 -7 9 12 1.54 5.36
 -7 -9 11 8.28 8.76
 -7 9 11 14.28 6.45
 -7 9 11 10.5 6.7
 -7 9 11 6.8 6.6
 -7 9 11 20.28 7.03
 -7 9 10 2.22 5.72
 -7 -9 10 2.76 7.41
 -7 9 10 4.26 4.73
 -7 9 10 7.88 4.98
 -7 9 9 49.08 10.49
 -7 9 9 71.49 10.59
 -7 -9 8 152.62 20.77
 -7 9 8 127.22 16.14
 -7 9 8 133.29 17
 -7 9 8 143.81 16.53
 -7 9 7 72.26 13.49
 -7 -9 7 67.29 13.51
 -7 9 7 64.99 10.41
 -7 9 7 74.52 11.47
 -7 9 7 77.41 11.04
 -7 9 6 35.76 11.11
 -7 9 6 38.15 12.43
 -7 9 6 42.53 8.46
 -7 9 6 38.45 8.3
 -7 -9 6 58.34 12.77
 -7 9 6 41.16 9.59
 -7 9 5 2.6 6.12
 -7 9 5 14.81 9.08
 -7 9 5 16.78 6.16
 -7 -9 5 20.87 8.89
 -7 -9 5 -7.82 4.51
 -7 9 5 14.21 6.44
 -7 9 5 12.9 5.35
 -7 9 4 123.48 18.37
 -7 9 4 128.56 20.55
 -7 -9 4 140.97 19.13
 -7 9 4 115.86 14.58
 -7 9 4 124.29 14.58
 -7 9 4 113.42 15.35
 -7 9 3 39.64 10.5
 -7 9 3 33.25 12.5
 7 9 -3 37.77 9.57
 -7 -9 3 40.27 11.65
 -7 9 3 46.12 8.17
 -7 9 3 25.58 6.59
 -7 9 3 56.57 9.21
 -7 9 2 52.9 11.56
 -7 9 2 30.62 12.76
 7 9 -2 50.18 11.27
 7 9 -2 43.02 10.41
 -7 -9 2 66.62 12.47
 -7 9 2 48.02 8.47
 -7 9 2 57.89 8.47
 -7 9 2 53.35 9.69
 -7 9 1 -2.64 7.84
 7 9 -1 10.84 5.33
 -7 9 1 1.57 6.06
 7 9 -1 2.31 5.68
 -7 9 1 3.93 4.46
 7 9 -1 -2.27 6.54
 -7 9 1 18.65 11.55
 -7 -9 1 -2.42 6.49
 -7 9 1 2.27 4.06
 7 9 0 29.42 9.43
 -7 9 0 37.9 12.26
 7 9 0 27.51 7.06
 -7 9 0 24.37 6.37
 -7 9 0 41.46 6.71
 7 9 0 37.49 9.58
 7 9 1 6.97 5.19
 7 9 1 6.78 7.13
 -7 9 -1 6.42 8.93
 -7 9 -1 1.25 3.85
 -7 9 -2 -5.66 7.87
 7 9 2 4.23 4.69
 7 9 2 -2.26 7.5
 -7 9 -2 -13.05 10.84
 -7 9 -2 -1.22 3.95
 -7 9 -3 -1.18 4.02
 -7 9 -3 -2.85 7.02
 7 9 3 -2.08 5.97
 -7 9 -3 3.32 12.32
 7 9 3 2.63 3.91
 7 9 3 2.86 4.75
 -7 9 -4 129.38 15.34
 -7 9 -4 181.8 24.71
 7 9 4 168.77 17.03
 7 9 4 109.97 18.83
 7 9 5 -1.38 5.33
 7 9 5 2.62 7.02
 -7 9 -5 10.26 11.92
 7 9 6 -1.41 4.44
 7 9 6 -10.48 6.75
 -7 9 -7 31.27 14.21
 7 9 7 48.43 8.96
 7 9 7 52.15 9.14
 7 9 8 342.2 33.19
 -7 9 -8 337.06 40.15
 7 9 8 342.49 33.34
 7 9 9 65.85 9.86
 7 -9 9 36.05 11.45
 7 9 9 58.4 9.42
 -7 9 -9 62.18 15.67
 7 9 9 64.79 14.02
 7 9 9 49.35 12.01
 -7 9 -10 23.81 11.74
 7 9 10 26.91 6.84
 7 -9 10 18.12 9.7
 7 9 10 21.49 5.95
 7 -9 10 21.96 9.31
 7 9 10 35.8 10.6
 7 9 10 15.47 7.89
 -7 9 -11 -3.33 11.11
 7 9 11 10.18 7.39
 7 9 11 18.61 10.12
 7 9 11 16.67 5.47
 7 -9 11 5.5 6.53
 7 -9 11 9.03 7.8
 7 9 11 13.87 5.13
 7 9 12 47.79 12.16
 7 9 12 57.5 12.1
 7 9 12 48.24 8.18
 7 -9 12 35.44 10.83
 7 -9 12 59.45 13.41
 7 9 12 68.57 9.41
 7 9 13 10.3 5.11
 7 -9 13 2.9 7.18
 7 9 13 12.16 8.11
 7 9 14 14.98 4.53
 7 -9 14 22.34 9.6
 7 -9 15 2.45 6.32
 7 -9 15 -5.31 7.64
 7 9 15 -2.24 4
 7 -9 16 27.55 8.74
 7 -9 16 7.45 7.84
 7 9 16 29.36 5.75
 7 -9 17 -2.28 6.1
 7 9 17 -1.77 3.61
 7 -9 18 -2.12 7.41
 7 -9 18 -6.94 7.69
 7 -9 18 -2.05 5.48
 7 9 18 -1.49 3.58
 7 9 19 5.92 4.12
 7 -9 19 11.22 6.83
 7 -9 19 3.9 6.67
 7 -9 20 20.68 7.01
 7 9 20 13.74 4.31
 7 -9 21 12.87 5.67
 7 9 21 18.84 3.9
 7 -9 22 7.6 4.22
 -7 11 17 6.32 3.26
 -7 11 16 63.36 7.8
 -7 -11 16 35.72 7.07
 -7 -11 15 24.8 6.76
 -7 -11 15 38.41 9.5
 -7 11 15 48.09 7.1
 -7 11 14 156.07 16.8
 -7 -11 14 167.34 20.93
 -7 -11 14 137.44 17.39
 -7 11 14 180.23 17.68
 -7 11 13 4.91 4.74
 -7 -11 13 2.23 7.43
 -7 11 13 3.93 4.87
 -7 11 13 -2.01 3.66
 -7 11 12 29.54 6.6
 -7 -11 12 11.75 8.31
 -7 11 12 13.77 4.87
 -7 11 12 15.4 5.87
 -7 11 11 113.21 12.76
 -7 -11 11 87.64 16.26
 -7 -11 10 224.21 28.88
 -7 11 10 256.84 24.81
 -7 11 10 269.6 25.42
 -7 11 10 240.16 27.09
 -7 11 9 -1.14 3.8
 -7 11 9 -4.05 6.73
 -7 -11 9 10.07 8.58
 -7 11 8 8.09 5.44
 -7 11 8 11.48 4.63
 -7 11 8 2.15 6.42
 -7 -11 8 -2.52 7.95
 -7 -11 7 86.91 15.55
 -7 11 7 84.91 11.21
 -7 11 7 102.56 14.69
 7 11 -6 50.82 10.83
 -7 11 6 55.76 8.65
 7 11 -6 62.35 8.2
 -7 11 6 64.82 11.8
 7 11 -5 5.99 5.55
 -7 11 5 -1.12 3.33
 7 11 -5 2.98 3.14
 -7 11 5 -6.95 6.67
 7 11 -4 73.4 13.06
 -7 11 4 97.39 14.79
 -7 11 4 78.79 10.35
 7 11 -3 89.59 14.4
 -7 11 3 86.92 14.98
 -7 11 3 94.36 11.33
 7 11 -2 27.11 9.34
 -7 11 2 16.33 4.64
 -7 11 2 26.77 9.36
 7 11 -1 6.64 3.6
 7 11 -1 13.92 7.93
 -7 11 1 14.58 7.48
 7 11 0 151.38 19.77
 -7 11 0 120.36 18.26
 7 11 1 69.45 12.81
 -7 11 -1 40.33 10.86
 7 11 2 2.41 7.41
 7 11 2 15.37 5.33
 -7 11 -2 2.32 6.7
 7 11 3 26.51 9.7
 7 11 3 39.79 7.15
 -7 11 -3 27.04 8.64
 7 11 4 180.13 22.92
 7 11 4 151 20.43
 7 11 4 142.42 16.75
 -7 11 -4 147.59 19.3
 7 11 5 10.51 4.67
 -7 11 -5 10.39 6.04
 7 11 5 5.19 8.45
 7 11 5 9.47 7.92
 7 11 5 12.78 5.27
 7 11 6 1.27 4.43
 -7 11 -6 -1.97 5.48
 7 11 6 8.84 4.89
 7 11 6 7.46 7.85
 7 11 6 4.65 7.13
 7 11 6 5.87 4.37
 7 11 7 25.12 5.97
 -7 11 -7 9.2 6.1
 7 11 7 13.5 5.25
 7 11 7 14.03 5.31
 7 11 7 9.46 8.89
 7 11 7 29.51 8.7
 7 11 8 24.19 5.93
 7 11 8 26.98 6.15
 7 11 8 21.98 8.9
 7 11 8 27.23 6.52
 7 11 9 20.17 5.43
 7 11 9 14.56 5.57
 7 11 9 8.82 5.29
 7 11 10 90.22 10.91
 7 11 10 75.43 10.78
 7 -11 10 61.63 12.18
 7 11 10 93.59 10.85
 7 11 10 92.53 14.08
 7 -11 11 50.14 9.74
 7 11 11 43.68 7.42
 7 -11 11 43.61 9.77
 7 11 11 48.85 8.05
 7 11 11 40.26 6.84
 7 -11 12 1.7 6.2
 7 11 12 -0.94 3.49
 7 11 12 1.08 4.47
 7 -11 13 6.25 5.57
 7 11 13 -2.02 4.25
 7 11 13 -5.12 4.07
 7 -11 14 78.79 14.81
 7 11 14 116.34 11.29
 7 11 14 103.42 11.73
 7 -11 14 77.09 12.75
 7 11 14 98.73 10.64
 7 -11 15 20.7 6.24
 7 11 15 13.92 4.79
 7 11 15 27.17 4.59
 7 11 16 40.92 5.94
 7 11 16 35.96 4.73
 7 11 17 4.88 2.64
 -7 13 9 0.56 2.16
 -7 13 8 1.32 2.91
 -7 13 8 6.15 2.87
 -7 13 7 13.46 4.17
 -7 13 7 18.76 3.9
 -7 13 6 5.28 2.93
 -7 13 5 -0.66 2.63
 -7 13 4 -2.55 2.61
 -7 13 3 8.45 2.99
 -7 13 2 -2.21 2.37
 -7 13 1 3.85 2.31
 7 13 3 6.1 1.9
 7 13 4 2.9 1.93
 7 13 5 -0.86 1.78
 7 13 6 5.16 2.16
 7 13 7 7.43 2.3
 -8 0 30 34.86 7.03
 -8 0 30 31.67 7.08
 -8 0 29 1.6 4.62
 -8 0 29 1.57 5.35
 -8 0 28 7.72 5.65
 -8 0 28 19.27 7.09
 -8 0 27 -2.22 5.72
 -8 0 27 -2.24 6.46
 -8 0 26 -2.51 6.48
 -8 0 25 3.08 8.91
 -8 0 25 -13.2 7.64
 -8 0 24 64.19 16.14
 -8 0 24 76.11 12.69
 -8 0 24 70.04 13.62
 -8 0 24 56.8 13.21
 -8 0 24 79.67 13.98
 -8 0 23 3.26 9.06
 -8 0 23 2.23 5.49
 -8 0 23 -2.69 7.49
 -8 0 23 2.79 6.87
 -8 0 23 2.53 6.52
 -8 0 22 4.44 4.69
 -8 0 22 8.28 7.96
 -8 0 21 -3.13 9.61
 -8 0 21 -6.5 5.58
 -8 0 21 2.48 7.61
 -8 0 21 2.68 7.19
 -8 0 20 112.82 17.5
 -8 0 20 160.07 19.68
 -8 0 20 128.87 16.97
 -8 0 20 104.75 18.94
 -8 0 19 -2.42 5.69
 -8 0 19 5.64 9.82
 -8 0 19 -2.27 7.16
 -8 0 19 -1.96 4.6
 -8 0 18 155.97 19.81
 -8 0 18 199.74 22.99
 -8 0 18 131.79 17.39
 -8 0 18 157.94 19.32
 -8 0 18 129.78 17.59
 -8 0 17 -4.19 6.23
 -8 0 17 -1.61 4.49
 -8 0 17 -1.69 4.54
 -8 0 17 -7.28 7.44
 -8 0 17 -5.98 6.46
 -8 0 16 682.39 62.7
 -8 0 16 698.6 65.19
 -8 0 16 711.86 62.59
 -8 0 16 698.22 64.19
 -8 0 15 1.7 5.94
 -8 0 15 -4.06 8.94
 -8 0 14 444.16 41.69
 -8 0 14 463.04 42.99
 -8 0 14 409.39 42.79
 -8 0 13 -1.43 5.32
 -8 0 13 -5.01 8.05
 -8 0 12 1619.35 145.75
 -8 0 12 1770.46 144.84
 -8 0 12 1674.95 143.79
 -8 0 11 -1.35 6.35
 -8 0 11 4.38 3.69
 -8 0 11 2.36 5.19
 -8 0 10 1657.72 132.83
 8 0 -10 1558.62 131.65
 -8 0 10 1522.77 133.46
 -8 0 9 -2.06 3.11
 8 0 -9 -3.46 3.14
 -8 0 9 1.79 4.48
 -8 0 8 172.65 16.41
 8 0 -8 171.87 16.04
 -8 0 8 168.5 17.06
 -8 0 7 0.69 4.23
 8 0 -7 -4.34 3.11
 8 0 -6 877.91 73.4
 -8 0 6 860.3 73.81
 -8 0 5 2.51 3.71
 8 0 -5 -0.95 3.46
 -8 0 4 34.19 5.05
 8 0 -4 32.6 5.35
 -8 0 3 1.37 3.03
 8 0 -3 0.98 3.72
 -8 0 2 12.34 1.93
 8 0 -2 -1.02 3.64
 8 0 -1 -0.53 4.18
 8 0 0 386.54 34.02
 8 0 1 2.86 4.83
 8 0 2 318.82 28.55
 8 0 3 2.94 4.42
 8 0 4 37.98 6.94
 8 0 4 30.56 5.95
 8 0 5 3.94 5.38
 8 0 6 344.14 31.74
 8 0 7 0.96 5.2
 8 0 8 95.61 11.91
 8 0 9 1.18 5.6
 8 0 10 3.9 5.75
 8 0 10 11.08 6.03
 8 0 11 -1.44 6.07
 8 0 11 -4.58 6.52
 8 0 12 47.02 9.64
 8 0 13 1.75 5.97
 8 0 13 1.84 5.65
 8 0 14 242.17 25.59
 8 0 14 209.8 25.2
 8 0 15 -2.18 5.85
 8 0 15 -2.1 6.98
 8 0 15 2.2 5.66
 8 0 15 13.79 8.2
 8 0 15 6.99 7.35
 8 0 16 2.51 6.98
 8 0 16 5.77 3.29
 8 0 16 9.53 7.52
 8 0 16 2.28 7.38
 8 0 16 4.4 7.13
 8 0 16 2.48 7.62
 8 0 16 -2.35 6.31
 8 0 17 -5.35 8.67
 8 0 17 4.09 3.57
 8 0 17 2.56 6.87
 8 0 17 -2.66 6.56
 8 0 17 -4.91 7.06
 8 0 17 -7.55 7.25
 8 0 17 6.88 7.43
 8 0 18 25.42 10.11
 8 0 18 40.93 10.78
 8 0 18 21.98 10.83
 8 0 18 18.36 9.01
 8 0 18 36.62 10.51
 8 0 18 26.7 9.78
 8 0 19 2.94 6.91
 8 0 19 -2.77 8.74
 8 0 19 4.96 8.03
 8 0 19 -5.74 7.99
 8 0 19 -2.8 7.49
 8 0 19 -2.95 7.58
 8 0 20 327.34 34.76
 8 0 20 301.19 34.21
 8 0 20 336.99 34.6
 8 0 20 276.99 32.23
 8 0 20 265.23 32.99
 8 0 20 249.68 32.74
 8 0 21 -3.03 8.11
 8 0 21 17.61 9.76
 8 0 21 4.83 6.95
 8 0 21 -8.76 8.68
 8 0 21 3.06 7.2
 8 0 22 225.73 30.74
 8 0 22 327.36 33.6
 8 0 22 273.69 31.89
 8 0 22 323.22 33.21
 8 0 22 245.92 29.63
 8 0 22 246.07 30.78
 8 0 23 -11.41 8.52
 8 0 23 -14.64 9.52
 8 0 23 -2.9 8.37
 8 0 24 267.24 32.04
 8 0 24 292.5 32.18
 8 0 25 2.4 7.14
 8 0 25 7.56 7.94
 8 0 25 -2.77 9.21
 8 0 26 110.79 16.23
 8 0 26 120.1 16.53
 8 0 26 103.24 17.27
 8 0 27 -1.74 5.8
 8 0 27 -1.9 5.47
 8 0 27 -4.22 7.68
 8 0 28 60.19 10.07
 8 0 28 66.56 10.62
 8 0 28 67.38 11.34
 8 0 29 -0.95 4.12
 -8 -2 30 -1.16 4.32
 -8 -2 29 97.04 12.69
 -8 -2 29 95.75 12.69
 -8 2 29 96.64 12.96
 -8 -2 29 126.79 14.76
 -8 -2 28 4.95 5.65
 -8 -2 28 11.99 5.73
 -8 2 28 5.14 5.29
 -8 2 28 4.66 5.32
 -8 -2 28 11.38 6.18
 -8 -2 27 -4.04 7.35
 -8 2 27 -4.03 6.86
 -8 -2 27 -4.04 6.72
 -8 -2 27 2.21 6.79
 -8 2 27 7.72 5.74
 -8 -2 26 11.66 7.17
 -8 2 26 13.88 6.45
 -8 2 26 11.37 7.39
 -8 -2 26 -2.29 7.24
 -8 2 26 18.02 8.05
 -8 -2 25 328.04 34.54
 -8 2 24 58.64 14.67
 -8 -2 24 75.28 15.37
 -8 2 24 70.31 13.39
 -8 -2 24 73.01 13.24
 -8 2 24 54.66 10.84
 -8 -2 24 52.67 12.19
 -8 2 24 57.41 12.85
 -8 -2 23 46.41 15.21
 -8 2 23 50.76 13.67
 -8 -2 23 61.35 12.61
 -8 2 23 50.72 12.09
 -8 2 23 51.41 10.24
 -8 2 23 37.53 10.85
 -8 -2 23 45.99 11.82
 -8 -2 23 35.33 9.76
 -8 2 22 14.3 9.3
 -8 -2 22 9.14 6.84
 -8 -2 22 8.13 7.31
 -8 2 22 5.37 7.24
 -8 2 22 14.05 7.63
 -8 -2 21 458.05 45.72
 -8 2 21 433.67 47.66
 -8 -2 21 420.34 47.61
 -8 -2 21 494.68 47.35
 -8 2 21 490.58 47.08
 -8 2 21 441.27 45.22
 -8 -2 21 448.73 45.54
 -8 2 20 42.11 9.97
 -8 2 20 25.19 8.05
 -8 -2 20 27.22 8.84
 -8 -2 20 31.92 9.65
 -8 2 20 37.12 11.29
 -8 2 20 57.09 14.02
 -8 -2 20 32.25 12.03
 -8 -2 20 43.6 10.77
 -8 2 20 20.36 8.87
 -8 2 19 53.27 11.38
 -8 -2 19 56.07 11.16
 -8 2 19 44.24 9.34
 -8 -2 19 35.17 9.39
 -8 2 19 45.84 11.9
 -8 -2 19 50.21 11.25
 -8 2 19 60.19 9.82
 -8 -2 19 36.16 11.83
 -8 2 19 57.07 13
 -8 -2 19 59.41 15.67
 -8 2 18 13.66 7.38
 -8 -2 18 -2.29 6.14
 -8 -2 18 -3.34 10.81
 -8 -2 18 -2.1 6.05
 -8 2 18 -2.42 6.72
 -8 -2 18 4.13 6.15
 -8 2 18 1.64 5.01
 -8 -2 18 -2.61 7.75
 -8 2 18 -2.68 9.34
 -8 2 18 -3.96 5.31
 -8 2 17 316.5 31
 -8 2 17 360.91 32.75
 -8 -2 17 277.37 31.21
 -8 2 17 284.86 29.77
 -8 -2 17 345.36 32.09
 -8 -2 17 285.49 32.26
 -8 2 17 306.75 33.32
 -8 2 17 292.74 32.31
 -8 -2 17 259.87 30.55
 -8 2 17 279.64 29
 -8 -2 17 276.71 34.49
 -8 2 16 31.83 7.3
 -8 -2 16 23.48 11.71
 -8 2 16 27.23 6.86
 -8 -2 16 37.24 8.3
 -8 -2 16 6.69 7.3
 -8 2 16 27.62 9.1
 -8 2 16 21.12 8.39
 -8 -2 16 19.73 6.84
 -8 2 16 19.64 6.97
 -8 -2 16 28.9 8.5
 -8 2 15 79.86 11.05
 -8 2 15 76.05 12.82
 -8 -2 15 85.21 11.81
 -8 -2 15 54.41 14.34
 -8 2 15 40.18 11.45
 -8 -2 15 59.12 12.22
 -8 2 14 28.61 8.5
 -8 -2 14 30.1 10.12
 -8 -2 14 30.74 7.99
 -8 -2 14 14.69 6.3
 -8 2 14 41.84 9.97
 -8 -2 14 33.39 9.22
 -8 2 14 28.95 8.9
 -8 -2 13 253.8 30.17
 -8 2 13 278.89 28.36
 -8 -2 13 288.96 27.69
 -8 -2 13 241.15 26.52
 -8 2 13 321.38 30.63
 -8 -2 13 275.28 28.27
 -8 2 13 252.99 28.21
 -8 2 12 26.64 7.49
 -8 -2 12 42.34 11.36
 -8 -2 12 12.86 6.06
 -8 2 12 21.36 8.34
 -8 2 12 14.33 7.4
 -8 -2 12 24.15 7.38
 -8 2 11 4.01 5.71
 -8 -2 11 -1.94 8.29
 -8 -2 11 7 5.35
 -8 -2 11 5.44 4.86
 -8 2 11 11.14 8.73
 -8 -2 11 0.91 3.59
 -8 2 11 0.91 3.53
 -8 -2 11 6.74 6.34
 -8 2 11 2.88 6.51
 -8 -2 10 9.45 5.41
 -8 2 10 1.2 5.5
 -8 -2 10 2.76 5.03
 -8 2 10 1.29 6
 -8 2 10 4.06 3.48
 -8 -2 10 -1.62 3.47
 -8 -2 10 1.2 5.56
 -8 -2 10 3.56 8.15
 -8 -2 10 2.92 4.74
 -8 -2 9 488.93 51.21
 -8 -2 9 561.67 50.4
 -8 2 9 582.9 49.81
 -8 -2 9 632.02 50.01
 -8 -2 8 13.1 5.09
 -8 2 8 10.12 3.77
 -8 -2 8 12.64 3.56
 -8 2 7 50.9 6.87
 -8 -2 7 71.99 7.4
 -8 -2 7 55.55 7.72
 -8 2 6 5.22 4.26
 -8 -2 6 -1.21 3.83
 -8 2 5 45.51 7.11
 -8 2 4 3.21 3.8
 -8 2 3 40.49 6.65
 -8 2 2 450.88 37.56
 8 2 -2 421.05 36.27
 8 2 -1 1120.82 93.31
 8 2 0 114.86 10.73
 8 2 1 42.05 6.07
 8 2 2 70.94 8.38
 8 2 3 29.4 5.85
 8 -2 3 31.88 6.02
 8 2 3 17.09 4.51
 8 2 4 75.14 9.51
 8 -2 4 81.21 9.55
 8 2 4 73.62 8.78
 8 -2 5 10.17 5
 8 2 5 10.39 4.96
 8 2 5 13.3 4.25
 8 2 5 14.1 4.7
 8 2 6 114.33 13.02
 8 2 6 137.9 14.34
 8 -2 6 136.11 14.1
 8 2 7 216.65 20.93
 8 2 7 213.15 22.15
 8 -2 7 256.65 22.57
 8 2 8 226.73 20.95
 8 -2 8 242.16 22.91
 8 2 8 208.09 22.41
 8 2 9 2.56 4.95
 8 -2 9 1.26 4.94
 8 2 9 8.52 7.31
 8 -2 9 1.18 5.32
 8 2 9 -4.81 5.92
 8 2 10 -2.83 5.76
 8 -2 10 2.77 5.26
 8 -2 10 7.84 5.41
 8 2 10 -1.33 5.7
 8 2 10 -4.55 6.67
 8 2 11 270 27.26
 8 -2 11 258.19 26.95
 8 2 11 256.65 27.4
 8 2 12 51.5 11.06
 8 -2 12 78.87 11.01
 8 2 12 51.49 10.61
 8 2 13 180.72 20.95
 8 -2 13 167.47 20.57
 8 2 13 148.68 19.89
 8 -2 13 185.39 21.11
 8 2 13 192.37 21.55
 8 2 14 22.11 5.57
 8 2 14 17.51 8.23
 8 -2 14 21.05 8.78
 8 2 14 21.56 7.98
 8 -2 14 54.25 10.01
 8 2 14 20.57 7.46
 8 2 14 30.7 9.03
 8 -2 14 18.95 7.78
 8 2 14 26.78 8.22
 8 -2 14 27.66 8.32
 8 2 14 30.6 8.07
 8 -2 15 146.24 20.09
 8 -2 15 135.29 19.17
 8 2 15 166.41 20.26
 8 -2 15 168.82 20.62
 8 2 15 159.3 19.19
 8 2 15 149.3 20.36
 8 2 15 179 17.08
 8 2 15 151.87 20.53
 8 -2 15 122.69 18.99
 8 -2 15 142.92 19.93
 8 2 15 124.98 19.03
 8 2 15 218.06 22.62
 8 2 15 174.42 20.65
 8 -2 16 77.69 14.13
 8 2 16 94.13 14.64
 8 2 16 68.88 13.84
 8 -2 16 82.52 14.14
 8 2 16 60 13.08
 8 -2 16 67.77 13.05
 8 -2 16 86.73 14.4
 8 2 16 89.14 15.29
 8 -2 16 56.24 12
 8 2 16 78.49 13.7
 8 2 16 95.48 10.93
 8 2 16 73.91 13.96
 8 2 16 77.1 12.57
 8 -2 17 161.18 21.54
 8 2 17 178.28 22.39
 8 -2 17 180.81 21.97
 8 2 17 138.68 21.05
 8 2 17 154.47 17.14
 8 -2 17 149.62 20.58
 8 2 17 175.75 21.54
 8 -2 17 159.71 20.99
 8 2 17 153.53 21.34
 8 -2 17 170.36 20.98
 8 -2 17 149.07 20.83
 8 2 17 161.79 21.53
 8 2 17 166.71 18.64
 8 -2 17 130.16 21.04
 8 -2 17 160.7 22.08
 8 2 17 146.5 20.93
 8 -2 18 -2.67 7.15
 8 2 18 2.74 7.34
 8 2 18 -2.87 8.79
 8 -2 18 5.45 7.58
 8 2 18 -2.54 4.22
 8 -2 18 -5.13 7.13
 8 2 18 -2.63 8.07
 8 -2 18 2.7 6.96
 8 2 18 -2.7 7.23
 8 -2 18 -2.38 6.61
 8 -2 18 13.08 7.78
 8 2 18 12.2 8.7
 8 2 18 1.51 5.03
 8 -2 18 -2.68 7.71
 8 -2 18 11.64 9.43
 8 2 18 -2.75 7.07
 8 -2 19 22.42 10.11
 8 2 19 39.24 11.33
 8 2 19 56.53 12.83
 8 -2 19 42.67 10.83
 8 2 19 42.77 8.62
 8 -2 19 54.18 12.53
 8 -2 19 45.7 11.44
 8 2 19 41.41 11.54
 8 -2 19 34.03 10.85
 8 2 19 32.78 11.13
 8 2 19 50.99 8.35
 8 -2 19 13.9 9.38
 8 2 19 45.7 11.52
 8 2 19 42.59 11.65
 8 -2 19 60.29 13.29
 8 -2 20 121.79 16.69
 8 2 20 73.95 14.7
 8 -2 20 107.44 16.72
 8 2 20 73.07 15.39
 8 -2 20 66.68 13.22
 8 -2 20 54.15 13.11
 8 2 20 67.4 14.09
 8 2 20 76.92 11.52
 8 -2 20 107.46 16.14
 8 2 20 51.9 13.4
 8 -2 20 89.13 15.68
 8 -2 20 45.71 13.64
 8 2 20 74.46 14.93
 8 2 21 77.42 15.09
 8 -2 21 45.71 12.95
 8 -2 21 78.75 15.47
 8 2 21 103.62 17.15
 8 -2 21 54.6 12.78
 8 2 21 82.73 11.57
 8 2 21 51.74 13.36
 8 -2 21 67.11 14.02
 8 2 21 71.62 15.23
 8 -2 21 79.93 14.85
 8 2 22 13.88 9.07
 8 -2 22 18.06 9.83
 8 -2 22 11.24 7.91
 8 2 22 14.44 9.19
 8 -2 22 12.21 8
 8 -2 22 37.25 10.5
 8 2 22 5.96 8.38
 8 2 23 11.38 8.74
 8 -2 23 11 7.94
 8 -2 23 13.26 8.24
 8 -2 23 2.88 8.03
 8 2 23 5.23 7.8
 8 -2 24 13.87 9.26
 8 2 24 8.55 9.03
 8 -2 24 9.79 7.33
 8 -2 25 45.11 11.89
 8 2 25 41.18 11.4
 8 2 25 35.55 10.76
 8 -2 25 60.4 11.77
 8 -2 25 49.33 9.31
 8 -2 25 48.27 11.5
 8 2 25 66.58 11.56
 8 2 26 18.5 8.23
 8 -2 26 26.38 8.13
 8 -2 26 19.76 8.75
 8 2 26 31.5 9.41
 8 -2 26 33.66 8.83
 8 2 26 29.39 8.6
 8 -2 27 1.7 4.91
 8 2 27 5.32 5.42
 8 2 27 1.71 5.1
 8 -2 27 9.22 6.43
 8 2 27 9.42 6.87
 8 -2 27 1.77 6.57
 8 -2 28 2.7 4.82
 8 -2 28 2.93 4.86
 8 2 28 1.49 5.07
 8 -2 28 -2.81 6.08
 8 -2 29 15.2 5.26
 8 -2 29 10.67 4.33
 -8 -4 29 11.46 4.77
 -8 -4 29 7.64 4.44
 -8 -4 28 7.31 5.33
 -8 -4 28 -1.47 5
 -8 -4 27 31.15 7.96
 -8 -4 27 24.87 6.54
 -8 4 27 26.02 6.8
 -8 -4 27 45.15 9.42
 -8 -4 26 -4.32 6.63
 -8 4 26 5.21 5.17
 -8 -4 26 -1.65 5.05
 -8 -4 26 -6.55 5.84
 -8 4 26 -1.69 5.62
 -8 4 25 105.12 15
 -8 -4 25 99.51 14.97
 -8 4 25 88.21 14.93
 -8 -4 25 107.5 15.72
 -8 -4 25 143.13 15.89
 -8 -4 24 -2.27 6.08
 -8 -4 24 2.14 5.95
 -8 4 24 4.37 6.07
 -8 -4 24 9.63 7.3
 -8 -4 23 37.21 10.4
 -8 4 23 21.07 9.07
 -8 4 23 35.73 9.31
 -8 -4 22 5.26 5.87
 -8 -4 22 10 6.7
 -8 -4 22 8.69 7.22
 -8 4 22 4.88 6.01
 -8 -4 22 -2.4 6.43
 -8 4 22 -2.3 5.67
 -8 -4 21 164.55 19.11
 -8 4 21 155.3 18.38
 -8 -4 21 152.38 24.11
 -8 -4 21 116.57 18.98
 -8 -4 21 113.12 17.77
 -8 4 21 94.08 16.73
 -8 -4 21 95.07 16.86
 -8 4 20 34.31 8.01
 -8 -4 20 14.53 8.3
 -8 4 20 22.14 8.81
 -8 -4 20 31.05 9.63
 -8 4 20 20.64 7.88
 -8 4 19 -2.23 5.24
 -8 -4 19 -2.56 6.3
 -8 -4 19 -7.64 12.05
 -8 4 19 -1.75 5.37
 -8 4 19 -1.63 5.43
 -8 -4 19 10.46 9.32
 -8 4 19 11.03 8.93
 -8 -4 19 2.2 6.11
 -8 4 19 -4.8 7.36
 -8 -4 19 4.72 6.33
 -8 -4 18 14.91 7.05
 -8 4 18 21.42 7.44
 -8 4 18 6.91 6.79
 -8 -4 18 15.85 7.09
 -8 4 18 16.39 6.49
 -8 -4 18 14.88 12.14
 -8 -4 18 27.5 9.76
 -8 4 18 10.56 8.67
 -8 -4 18 22.41 7.54
 -8 4 18 28.15 7.31
 -8 4 17 34.7 8.36
 -8 -4 17 71.54 16.21
 -8 4 17 51.42 8.6
 -8 -4 17 34.7 8.8
 -8 -4 17 47.21 11.46
 -8 4 17 44.92 11.64
 -8 -4 17 25.75 9.06
 -8 4 17 34.93 8.91
 -8 4 17 28.49 7.66
 -8 -4 17 21.56 8.28
 -8 4 17 32.16 6.3
 -8 4 16 113.36 14.37
 -8 -4 16 83.77 13.73
 -8 -4 16 117.17 15.64
 -8 -4 16 95.41 18.78
 -8 -4 16 96.81 14.31
 -8 4 16 92.93 13.09
 -8 -4 16 77.02 14.25
 -8 4 16 128.52 17.21
 -8 4 16 120.77 15.49
 -8 -4 16 130.8 15.8
 -8 4 16 70.91 12.86
 -8 -4 16 105.03 15.76
 -8 4 16 85.07 11.47
 -8 4 15 4.9 5.01
 -8 -4 15 8.71 6.08
 -8 -4 15 -2.04 6.07
 -8 -4 15 6.44 11.23
 -8 -4 15 1.82 5.6
 -8 4 15 5.89 4.65
 -8 -4 15 6.1 6.41
 -8 4 15 2.17 7.04
 -8 -4 15 8.63 7.53
 -8 4 15 3.58 4.99
 -8 -4 15 1.87 4.83
 -8 4 15 3.81 5.11
 -8 4 15 3.15 3.14
 -8 4 14 15.67 6.88
 -8 4 14 30.56 6.75
 -8 -4 14 25.58 7.65
 -8 4 14 27.77 5.63
 -8 -4 14 20.43 7.57
 -8 4 14 18.01 7.84
 -8 4 14 18.33 6.14
 -8 -4 14 18.68 8.2
 -8 -4 14 32.27 7.37
 -8 -4 14 23.25 7.74
 -8 -4 14 32.48 8.23
 -8 -4 14 30.3 11.87
 -8 -4 13 8.52 10.79
 -8 -4 13 13.45 6.88
 -8 4 13 20.16 7.25
 -8 4 13 12.37 5.19
 -8 -4 13 7.61 6.68
 -8 -4 13 7.34 6.58
 -8 -4 13 1.49 5
 -8 -4 13 10.9 7.8
 -8 -4 13 6.33 5.69
 -8 -4 12 155.35 16.18
 -8 -4 12 105.51 15.43
 -8 4 12 141.96 17.1
 -8 -4 12 115.53 17.03
 -8 -4 12 138.73 16.16
 -8 -4 11 112.45 13.32
 -8 -4 11 103.39 14.36
 -8 -4 11 95.96 12.42
 -8 4 11 80.77 10.98
 -8 -4 11 109.45 13.15
 -8 4 11 87.89 12.92
 -8 -4 10 7.01 4.91
 -8 4 10 10.94 6.07
 -8 -4 10 12.22 5.43
 -8 -4 10 10.43 5.69
 -8 4 9 238.51 24.51
 -8 -4 9 285.82 27.95
 -8 -4 9 302.88 26.31
 -8 -4 8 2.95 4.78
 -8 4 8 -0.89 3.42
 -8 -4 8 1.92 4.04
 -8 -4 8 -1.37 3.5
 -8 4 8 0.7 3.5
 -8 4 8 -2.74 6.28
 -8 -4 8 2.04 4.47
 -8 4 7 497.44 44.13
 -8 -4 7 518.13 41.52
 -8 4 7 465.4 41.32
 -8 -4 7 498.96 44.16
 -8 4 7 410.11 42.09
 -8 -4 6 9.92 5.65
 -8 4 6 6.3 6.25
 -8 -4 6 14.15 3.42
 -8 4 6 18.81 3.72
 -8 4 5 737.61 66.09
 -8 4 5 732.45 63.41
 -8 -4 5 772.57 63.45
 -8 4 4 187.97 21.09
 -8 4 4 199.32 18.34
 -8 -4 4 217.05 18.45
 8 4 -3 201.61 19.86
 -8 4 3 221.11 21.76
 8 4 -2 110.01 12.22
 -8 4 2 117.92 13.92
 -8 4 1 822.73 76.38
 8 4 -1 922.25 75.32
 8 4 0 153.6 15.69
 8 4 1 315.61 28.78
 8 -4 1 304.63 27.73
 8 4 1 323.51 27.95
 8 4 2 626.27 51.84
 8 -4 2 572.88 49.19
 8 -4 2 612.35 50.78
 8 4 2 640.03 50.9
 8 -4 3 56.39 6.87
 8 4 3 49.79 6.76
 8 4 3 57.22 8.21
 8 4 3 38.03 7.2
 8 -4 3 44.2 4.31
 8 4 4 1.05 4.55
 8 -4 4 9.28 3.82
 8 4 4 5.38 3.63
 8 4 5 10.62 4.52
 8 4 5 2.28 4.39
 8 -4 5 1.49 3.98
 8 4 5 4.78 5.49
 8 4 6 251.91 23.72
 8 4 6 274.1 25.37
 8 -4 6 237.77 23.59
 8 4 6 240.17 23.63
 8 4 7 2.71 3.56
 8 4 7 1.55 7.28
 8 4 7 -1.33 4.94
 8 4 7 0.97 4.09
 8 -4 7 0.94 4.33
 8 4 8 9.98 4.07
 8 4 8 16.42 7.4
 8 4 8 14.16 6.66
 8 -4 8 9.54 4.72
 8 4 8 20.79 5.44
 8 4 9 205.96 23.35
 8 4 9 232.95 22.68
 8 4 9 197.39 21.38
 8 -4 9 216.54 21.56
 8 4 9 173.17 21.15
 8 -4 9 215.17 21.78
 8 4 10 179.85 20.37
 8 4 10 183.3 21.34
 8 4 10 166.6 19.24
 8 4 10 167.62 19.5
 8 -4 10 180.95 19.51
 8 4 11 31.31 8.15
 8 4 11 13.65 8.57
 8 -4 11 42.93 8.44
 8 4 11 31.94 7.64
 8 4 12 38.61 9.24
 8 -4 12 35.31 8.66
 8 4 12 49.95 9.6
 8 -4 12 47.96 9.36
 -8 4 -12 68.38 10.68
 8 4 12 35.44 9.52
 8 4 12 53.25 8.15
 8 4 12 56.99 9.25
 8 4 12 67.46 12.13
 8 -4 12 39.97 9.87
 8 4 13 386.27 40.75
 8 -4 13 415.25 40.8
 8 4 13 415.67 41.31
 8 4 13 479.33 43.29
 8 4 13 369.9 41.04
 8 -4 13 414.15 41.19
 8 4 13 361.81 41.88
 8 4 13 370.82 41.63
 8 4 13 446.1 40.1
 8 -4 13 418.91 42.87
 8 4 13 555.31 39.95
 8 -4 14 129.94 20.85
 8 4 14 129.62 20.2
 8 4 14 179.05 22.65
 8 -4 14 203.35 23.53
 8 4 14 216.26 21.39
 8 -4 14 190.3 21.74
 8 4 14 209.76 22.88
 8 4 14 164.58 22.45
 8 4 14 163.43 22.19
 8 4 14 181.26 21.37
 8 4 14 194.64 22.16
 8 -4 14 183.85 21.48
 8 4 14 233.08 20.05
 8 4 15 50.76 11.38
 8 4 15 75.77 11.42
 8 4 15 74.96 12.92
 8 -4 15 49.09 11.49
 8 4 15 87.4 14.67
 8 -4 15 63.5 12.96
 8 4 15 69.31 12.75
 8 -4 15 83.07 12.96
 8 4 15 51.08 12.78
 8 4 15 95.79 10.96
 8 4 15 69.25 13.27
 8 4 16 70.34 12.71
 8 -4 16 47.59 11.41
 8 4 16 64.23 12.51
 8 4 16 55.35 12.47
 8 4 16 68.38 9.52
 8 4 16 57.27 11.88
 8 -4 16 69.94 13.05
 8 -4 16 70.96 13.78
 8 4 16 58.69 13.54
 8 4 16 59.08 10.34
 8 -4 16 49.78 11.8
 8 4 17 52.5 12.33
 8 -4 17 47.58 11.28
 8 4 17 24.81 11.03
 8 -4 17 68.09 12.43
 8 4 17 58.51 9.23
 8 4 17 55.62 12.12
 8 -4 17 59.91 11.5
 8 -4 17 66.51 13.51
 8 4 17 52.94 13.11
 8 4 17 72.35 10.78
 8 -4 17 54.38 13.56
 8 -4 18 32.02 10.42
 8 4 18 31.06 10.53
 8 -4 18 43.53 11.44
 8 4 18 45.51 12.38
 8 -4 18 60.01 12.25
 8 4 18 58.53 9.01
 8 -4 18 59.82 12.01
 8 4 18 47.81 11.25
 8 4 18 49.26 9.8
 8 -4 18 58.41 13.4
 8 -4 18 35.42 10.98
 8 4 18 40.6 12.82
 8 4 19 27.15 10.35
 8 -4 19 54 12.15
 8 4 19 55.48 9.57
 8 -4 19 55.72 12.68
 8 4 19 26.01 10.72
 8 -4 19 45.12 11.58
 8 4 19 44.6 8.06
 8 -4 19 62.85 14.2
 8 -4 20 119.86 17.75
 8 -4 20 93.67 16.42
 8 4 20 97.69 12.82
 8 -4 20 59.86 13.2
 8 -4 20 66.11 14.22
 8 -4 20 80.89 16.1
 8 -4 20 92.68 15.14
 8 4 20 74.81 15.76
 8 -4 21 43.97 11.95
 8 -4 21 58.69 12.55
 8 4 21 48.08 13.69
 8 4 21 53.2 12.91
 8 -4 21 49.08 11.4
 8 -4 21 64.53 12.62
 8 -4 21 47.3 12.67
 8 4 21 59.82 10.07
 8 -4 22 7.77 8.03
 8 4 22 7.96 7.99
 8 -4 22 12.75 8.77
 8 4 22 29.46 10.03
 8 -4 22 22.43 8.92
 8 -4 23 11.35 6.31
 8 -4 23 -4.64 6.89
 8 -4 23 2.35 6.99
 8 4 23 -4.92 7.76
 8 -4 24 3.96 6.27
 8 -4 24 35.51 9.77
 8 -4 24 32.39 8.53
 8 -4 24 25.13 8.53
 8 -4 25 7.16 5.95
 8 -4 25 -1.58 5.64
 8 -4 25 3.47 5.47
 8 -4 25 3.04 5.88
 8 -4 25 16.6 7.4
 8 -4 26 8.77 5.84
 8 -4 26 5.74 5.24
 8 -4 26 1.41 4.2
 8 -4 27 9.34 4.45
 8 -4 27 -1.41 5.15
 8 -4 28 20.81 5.62
 -8 -6 28 35.99 5.82
 -8 -6 27 0.88 3.34
 -8 -6 27 -2.42 4.22
 -8 -6 26 45.31 7.67
 -8 -6 26 35.99 8.14
 -8 -6 26 25.05 6.96
 -8 -6 25 11.76 6.06
 -8 6 24 77.25 11.5
 -8 -6 24 77.77 12.8
 -8 6 23 1.8 4.44
 -8 -6 23 -2.27 5.84
 -8 6 22 95.98 15.22
 -8 -6 22 189.49 24.34
 -8 -6 21 113.09 17.91
 -8 -6 21 129.78 22.16
 -8 -6 20 139.75 17.52
 -8 -6 20 95.22 21.25
 -8 6 20 132 16.16
 -8 6 20 122.61 17.21
 -8 -6 20 121.97 18.07
 -8 6 19 2.18 6.5
 -8 -6 19 12.15 6.57
 -8 -6 19 -3.93 12.06
 -8 6 19 1.75 4.87
 -8 6 19 5.24 5.36
 -8 -6 19 2.67 6.87
 -8 6 18 161.37 22.12
 -8 6 18 231.66 22.92
 -8 -6 18 218.15 25.09
 -8 6 18 174.98 21.46
 -8 6 18 184.93 20.24
 -8 -6 17 42.9 11.51
 -8 6 17 16.49 7.19
 -8 -6 17 33.26 9.17
 -8 6 17 45.03 9.17
 -8 6 17 19.46 6
 -8 6 17 32.32 8.44
 -8 6 17 31.46 6.76
 -8 6 16 1.35 4.14
 -8 -6 16 -11.75 12.35
 -8 6 16 1.82 5.58
 -8 -6 16 6.15 5.71
 -8 6 16 2.63 5.18
 -8 6 16 2.08 5.13
 -8 -6 16 5.94 5.71
 -8 -6 16 5.27 6.2
 -8 6 16 -1.93 4.97
 -8 6 15 3.86 5.01
 -8 -6 15 15.36 7.3
 -8 -6 15 7.63 12.04
 -8 -6 15 14.03 7.32
 -8 6 15 8.02 5.61
 -8 -6 15 2.58 7.45
 -8 6 15 5.27 3.96
 -8 -6 15 7.7 6.35
 -8 -6 14 78.87 12.22
 -8 6 14 75.3 10.39
 -8 -6 14 55.28 15.68
 -8 -6 14 63.83 11.97
 -8 6 14 74.52 11.78
 -8 -6 14 85.58 13.91
 -8 -6 14 69.42 12.97
 -8 6 13 61.6 9.79
 -8 6 13 36.73 7.17
 -8 -6 13 38.09 9.85
 -8 -6 13 39.53 11.3
 -8 -6 13 44.34 9.18
 -8 -6 13 43.5 9.28
 -8 -6 13 41.41 11.14
 -8 6 12 18.73 5.87
 -8 6 12 1.17 4
 -8 -6 12 18.2 7.62
 -8 6 12 9.58 5.25
 -8 -6 12 14.98 9.51
 -8 -6 12 21.11 8.04
 -8 -6 12 18.04 6.16
 -8 -6 12 10.5 5.44
 -8 -6 11 19.74 6.42
 -8 6 11 12.74 4.97
 -8 6 11 13.43 4.42
 -8 -6 11 9.24 5.33
 -8 -6 11 15.16 7.26
 -8 -6 11 4.71 5.61
 -8 -6 11 13.51 7.73
 -8 6 11 8.14 5.22
 -8 -6 10 226.31 21.33
 -8 -6 10 174.64 22.23
 -8 6 10 177.03 18.87
 -8 6 10 179.91 20.14
 -8 -6 10 193.45 22.34
 -8 -6 10 199.6 20.53
 -8 6 10 155.19 18.51
 -8 -6 10 198.77 23
 -8 6 10 187.32 20.77
 -8 6 9 312.87 28.27
 -8 -6 9 340.1 32.31
 -8 -6 9 270.61 31.04
 -8 -6 9 312.29 31.5
 -8 -6 9 330.99 29.88
 -8 6 9 247.57 27.74
 -8 -6 9 315.37 30.03
 -8 6 8 8.19 6.69
 -8 6 8 12.86 4.95
 -8 -6 8 10.23 4.83
 -8 -6 8 1.92 5.42
 -8 -6 8 9.85 6.44
 -8 6 8 17.93 4.7
 -8 -6 8 5.4 4.57
 -8 6 8 15.48 4.52
 8 6 -7 43.09 7.49
 -8 6 7 19.33 6.27
 -8 6 7 49.79 6.72
 -8 -6 7 54.6 10.1
 -8 -6 7 30.29 8.02
 -8 6 7 45.5 8.2
 -8 6 7 36.44 6.32
 -8 6 7 53.92 11.06
 8 6 -6 2.72 4.86
 -8 -6 6 -1.64 4.57
 -8 6 6 3.17 4.86
 -8 6 6 1.95 5.99
 -8 6 5 248.43 24.48
 -8 6 5 228.04 25.32
 8 6 -5 228.75 23.35
 -8 -6 5 195.12 23.12
 -8 6 4 3.37 5.01
 8 6 -4 -1.39 3.73
 -8 -6 4 2.72 4.95
 -8 6 4 1.88 5.94
 -8 6 3 68.62 12.06
 8 6 -3 108.5 12.53
 -8 -6 3 87.33 11.33
 8 6 -3 69.56 11.25
 -8 6 3 109.01 14.48
 -8 6 2 69.75 12.35
 -8 6 2 103.79 14.78
 8 6 -2 85.16 11.83
 8 6 -2 97.07 12.32
 -8 6 1 65.29 12.59
 -8 6 1 98.98 14.71
 8 6 -1 100.15 12.23
 8 6 -1 98.45 12.81
 -8 6 0 5.36 6.29
 -8 6 0 17.9 8.57
 8 6 0 13.23 5.32
 -8 6 -1 74.22 11.92
 -8 6 -1 71.52 13.29
 8 6 1 89.5 11.92
 -8 6 -2 18.39 7.03
 -8 6 -2 21.55 8.49
 8 6 2 19.72 6.18
 -8 6 -3 33.76 9.02
 8 6 3 55.53 9.25
 -8 6 -4 -1.92 5.71
 8 6 4 1.57 4.81
 -8 6 -5 11.85 7.23
 8 6 5 8 5.37
 8 6 6 123.02 14.95
 -8 6 -6 112.13 17.09
 8 6 6 146.75 17.67
 8 6 6 163.82 16.26
 8 6 7 -1.22 4.36
 8 6 7 7.41 6.16
 -8 6 -7 6.35 5.89
 8 6 7 1.32 4.16
 8 6 8 184.56 20.26
 8 6 8 222.89 21.35
 8 -6 8 206.02 23.79
 8 6 8 173.5 19.42
 -8 6 -8 149.18 22.25
 8 6 8 230.32 24.71
 8 6 8 211.48 22.85
 8 6 9 48.43 7.75
 8 6 9 45.08 8.55
 8 6 9 55.14 11.74
 8 6 9 36.09 9.17
 -8 6 -9 52.45 10.76
 8 -6 9 35.58 9.96
 8 6 9 65.15 9.81
 8 6 10 8.68 5.8
 8 -6 10 5.01 6.18
 8 6 10 1.14 4.48
 -8 6 -10 2.35 5.54
 8 6 10 2.38 7.52
 8 6 10 6.29 6.04
 8 6 11 -4.59 4.96
 8 -6 11 2.63 5.87
 8 6 11 -1.2 3.68
 8 6 11 2.19 6.52
 8 6 11 -2.46 8.38
 -8 6 -11 2.44 7.01
 8 6 12 145.86 14.79
 8 6 12 91.94 14.53
 8 -6 12 110.2 18.15
 8 6 12 117.34 14.24
 -8 6 -12 171.38 19.88
 8 6 12 107.96 13.33
 8 6 12 151.46 18.45
 8 6 12 118.39 18.27
 8 6 13 57.48 9.31
 8 6 13 22.91 10.22
 8 6 13 31.42 6.5
 8 -6 13 37.29 10.81
 8 6 13 33.03 7.15
 8 6 13 23.93 9.65
 8 6 14 20.59 5.93
 8 6 14 40.6 11.44
 8 6 14 18.54 5.57
 8 6 14 22.83 7.69
 8 -6 14 11.86 8.7
 8 6 15 18.05 7.01
 8 6 15 9.89 4.99
 8 -6 15 3.19 9.21
 8 6 15 6.83 4.21
 8 6 15 14.97 9.48
 8 -6 15 6.06 7.17
 8 6 16 139.49 16.97
 8 6 16 156.23 16.2
 8 6 16 138.99 18.43
 8 -6 16 153.62 22.17
 8 6 17 -1.82 5.75
 8 6 17 7.21 5.03
 8 -6 17 13.98 8.82
 8 -6 17 -3.07 8.54
 8 6 18 22.77 6.06
 8 -6 18 21.34 10.03
 8 -6 18 18.12 8.87
 8 -6 18 22.21 9.84
 8 6 18 21.37 7.81
 8 -6 19 270.69 28.86
 8 -6 19 189.72 26.84
 8 -6 19 203.76 28.06
 8 -6 19 240.21 28.15
 8 -6 20 217.54 26.39
 8 -6 20 204.52 26.11
 8 -6 21 62.3 12.3
 8 -6 21 36.1 10.31
 8 -6 21 41.27 10.7
 8 -6 22 -2.31 7.08
 8 -6 22 -2.18 6.68
 8 -6 23 83.05 14.21
 8 -6 23 126.5 15.65
 8 -6 24 57.85 10.04
 8 -6 24 56.76 9.96
 8 -6 25 14.32 4.88
 8 -6 25 3.91 4.54
 8 -6 25 21.29 5.51
 8 -6 26 7.6 3.98
 -8 -8 25 4.82 3.4
 -8 -8 24 7.47 4.31
 -8 -8 24 7.29 4.07
 -8 -8 24 4.64 4.25
 -8 -8 23 12.18 5.75
 -8 -8 22 -1.8 5.5
 -8 8 21 -3.13 3.81
 -8 -8 21 -6.13 6.27
 -8 -8 20 63.1 15.62
 -8 8 20 62.31 8.43
 -8 8 20 50.53 9.22
 -8 -8 20 74.75 12.45
 -8 -8 19 22.94 11.21
 -8 8 19 12.95 4.67
 -8 -8 19 4.92 6.42
 -8 8 19 18.01 6.11
 -8 8 18 6.06 4.2
 -8 8 18 12.45 5.84
 -8 -8 17 -3.67 9.83
 -8 8 16 132.1 15.6
 -8 8 16 92.24 12.94
 -8 8 16 120.47 15.41
 -8 8 16 99.06 13.25
 -8 -8 15 -3.85 11.81
 -8 8 15 1.44 4.55
 -8 8 15 11.45 6.81
 -8 8 15 4.37 4.98
 -8 8 15 7.99 6.3
 -8 8 14 5.99 5.23
 -8 8 14 1.45 4.7
 -8 -8 14 -2.63 5.88
 -8 -8 13 8.39 8.11
 -8 -8 13 10.55 7.9
 -8 8 13 14.4 6.13
 -8 8 13 10.67 5.51
 -8 -8 12 44.56 10.8
 -8 8 12 32.25 7.66
 -8 8 12 18.52 6.24
 -8 -8 12 31.45 9.42
 -8 8 11 29.39 7.1
 -8 -8 11 36.22 9.21
 -8 8 11 43.05 8.59
 -8 -8 11 19.29 8.86
 -8 -8 11 48.5 9.38
 -8 8 11 33.24 9
 -8 -8 11 24.65 7.42
 -8 8 10 117.68 14.89
 -8 -8 10 157.14 20.37
 -8 8 10 130.16 15.95
 -8 -8 10 91.34 16.32
 -8 -8 10 110.99 15.78
 -8 -8 10 145.79 16.44
 -8 8 10 129.76 17.14
 -8 8 9 6.87 5.03
 -8 -8 9 25.02 7.1
 -8 -8 9 31.86 9.53
 -8 8 9 15.99 5.97
 -8 -8 9 22.92 7.38
 -8 8 9 4.46 6.73
 -8 8 9 16.71 6.77
 -8 -8 9 7.42 6.2
 -8 -8 8 8.53 5.96
 -8 -8 8 -5.19 7.47
 -8 8 8 10.39 4.74
 -8 8 8 2.28 6.79
 -8 8 8 1.5 5.13
 -8 -8 8 1.62 4.99
 -8 8 8 9.44 5.22
 -8 -8 7 -1.65 4.9
 -8 8 7 1.49 5.74
 -8 -8 7 9.45 5.49
 -8 -8 7 -2.53 7.04
 -8 8 7 5.46 8.85
 -8 8 7 -2.32 5.98
 -8 8 7 1.32 4.17
 -8 8 7 1.26 3.97
 -8 8 6 27.88 7.34
 -8 8 6 18.82 8.86
 -8 -8 6 21.3 6.87
 -8 -8 6 34.53 9.44
 -8 8 6 43.6 11.5
 -8 8 6 25.9 5.97
 -8 8 6 30.58 6.63
 -8 8 5 9.46 4.4
 -8 8 5 2.27 6.96
 -8 -8 5 4.81 6.92
 8 8 -5 -3.91 5.99
 -8 8 5 -2.72 7.57
 -8 8 5 5.07 4.22
 -8 8 5 1.45 6
 -8 8 4 112.19 12.97
 -8 8 4 107.83 16.33
 -8 -8 4 93.69 15.85
 8 8 -4 95.23 14.53
 -8 8 4 111.5 18.11
 -8 8 4 108.12 13.2
 -8 8 4 121.55 14.59
 -8 8 3 2.21 3.78
 -8 8 3 -2.41 6.2
 -8 -8 3 11.44 7.42
 8 8 -3 8.06 5.8
 8 8 -3 3.98 6.62
 -8 8 3 5.46 8.11
 -8 8 3 4.87 4.62
 -8 8 3 -2.82 6.73
 -8 8 2 163.36 18.9
 -8 -8 2 192.29 21.99
 8 8 -2 178.05 21
 -8 8 2 182.14 22.24
 8 8 -2 168.2 20.93
 -8 8 2 142.7 22.3
 -8 8 2 196.74 18.77
 -8 8 2 147.08 17.24
 -8 8 1 10.26 4.33
 -8 8 1 4.99 6.47
 -8 -8 1 8.75 7.13
 8 8 -1 4.16 5.42
 8 8 -1 7.89 6.44
 -8 8 1 19.33 9.88
 -8 8 1 12.85 4.75
 -8 8 1 11.07 5.31
 8 8 -1 14.36 5.02
 -8 -8 0 336.61 34.35
 -8 8 0 310.21 31.45
 8 8 0 308.24 33.6
 -8 8 0 340.2 35.58
 -8 8 0 292.62 35.91
 8 8 0 338.95 33.79
 -8 8 0 352.06 31.02
 -8 8 0 309.81 30.02
 -8 8 -1 2.56 6.36
 8 8 1 4.28 6.21
 8 8 1 15.81 7.66
 -8 8 -1 -2.82 11.32
 -8 -8 -1 12.63 7.03
 -8 8 -1 13.39 4.37
 -8 8 -2 297.79 35.56
 -8 8 -2 353.67 31.63
 8 8 2 386.42 35.8
 -8 8 -2 332.61 37.73
 8 8 2 296.13 33.93
 -8 8 -3 2.91 9.97
 -8 8 -3 13.71 4.33
 -8 8 -3 10.47 7.08
 -8 8 -4 442.28 46.15
 -8 8 -4 431.92 38.95
 8 8 4 431.2 41.72
 -8 8 -4 403.29 43.65
 -8 8 -5 121.23 19.22
 -8 8 -5 172.17 23.63
 8 8 5 129.83 19.01
 -8 8 -6 228.52 27.17
 8 8 6 174.99 25.33
 -8 8 -7 5.55 6.86
 8 8 7 7.38 7.11
 -8 8 -7 15.6 13.13
 8 8 8 142.27 19.56
 8 8 8 112.12 17.2
 8 8 8 119.01 14.63
 8 -8 8 117.15 17.53
 -8 8 -8 120.89 18.41
 -8 8 -8 78.76 18.65
 8 8 9 -2.79 5.48
 8 8 9 -2.81 8.35
 8 8 9 2.53 7.27
 -8 8 -9 -2.85 7.03
 8 -8 9 11.29 7.85
 8 8 10 138.21 15.57
 8 8 10 112.62 18.03
 8 8 10 154.88 21.41
 8 8 10 125.76 14.89
 8 -8 10 113.13 18.95
 -8 8 -10 112.59 19
 8 8 11 44.43 8.33
 8 8 11 63.74 9.37
 8 -8 11 76.91 13.91
 8 8 11 32.92 7.26
 8 8 12 195.72 21.9
 8 8 12 242.59 23.01
 8 8 12 200.63 21.75
 8 -8 12 266.28 29.05
 8 -8 13 29.94 10.02
 8 8 13 23.68 9.85
 8 8 13 20.73 9.12
 8 8 13 10.22 4.81
 8 -8 13 25.55 10.14
 8 8 13 10.6 5.35
 8 8 13 13.66 5.01
 8 -8 14 50.19 13.72
 8 8 14 33.18 7.03
 8 8 14 31.76 7.13
 8 -8 14 53.34 12.43
 8 -8 15 3.04 7.16
 8 -8 15 -2.9 6.82
 8 8 15 10.79 4.39
 8 -8 16 23.26 8.85
 8 -8 17 2.73 7.03
 8 8 17 1 3.49
 8 -8 18 2.52 6.48
 8 -8 18 -2.46 5.77
 8 8 18 -0.87 2.9
 8 -8 19 4.54 6.38
 8 -8 19 16.77 9.3
 8 -8 19 21.42 9.41
 8 -8 20 4.22 6.85
 8 -8 21 5.44 6.34
 8 -8 22 5.95 5.68
 8 8 22 8.85 3.27
 8 -8 23 3.4 4.13
 8 8 23 -0.44 1.93
 -8 -10 21 18.05 4.71
 -8 -10 20 -3.2 4.05
 -8 -10 19 68.11 10.63
 -8 -10 19 74.3 9.67
 -8 10 19 90.97 9.73
 -8 -10 18 105.03 14.52
 -8 10 18 125.86 13.57
 -8 -10 18 122.18 17.54
 -8 -10 17 14.12 8.94
 -8 -10 17 11.97 5.99
 -8 10 17 3.58 4.47
 -8 10 16 2.09 4.22
 -8 -10 16 5.63 5.94
 -8 -10 16 -2.57 8.33
 -8 10 16 12.96 4.66
 -8 10 16 9.47 5.35
 -8 10 15 27.63 6.57
 -8 10 15 40.44 7.08
 -8 -10 15 46.5 10.03
 -8 -10 15 10.99 10.19
 -8 10 15 36.17 7.77
 -8 10 15 41.55 8.15
 -8 10 14 87.76 11.64
 -8 10 14 78.6 11.44
 -8 -10 14 83.77 13.95
 -8 -10 14 81.04 16.9
 -8 10 14 110.47 13.55
 -8 10 14 98.52 13.2
 -8 -10 13 -3.01 9.49
 -8 10 13 -1.33 4.06
 -8 -10 13 -2.25 6.7
 -8 10 13 3.82 4.53
 -8 10 13 -3.34 5.83
 -8 -10 12 3.09 9.2
 -8 -10 12 2.34 5.5
 -8 -10 11 15.74 11.27
 -8 10 11 8.33 6.46
 -8 10 11 15.43 6.17
 -8 10 10 115.89 14.49
 -8 10 10 114.78 16.86
 -8 10 10 116.42 16.59
 -8 -10 10 88.78 18.96
 -8 10 10 156.03 16.04
 -8 -10 9 6.33 9.7
 -8 10 9 2.22 5.48
 -8 -10 9 2.59 6.95
 -8 10 9 2.7 4.02
 -8 10 9 3.04 5.66
 -8 -10 8 3.13 10.15
 -8 10 8 1.55 5.64
 -8 10 8 2.35 5.79
 -8 10 8 -2.69 4.59
 -8 -10 8 2.61 6.45
 -8 -10 7 12.3 10.22
 8 10 -7 3.21 3.29
 -8 10 7 2.46 6.06
 -8 -10 7 5.25 6.76
 -8 10 7 4 3.97
 -8 10 7 -1.57 5.23
 -8 10 6 43.36 11.24
 -8 10 6 58.93 10.17
 -8 -10 6 65.6 13.9
 -8 10 6 60.5 9.28
 -8 10 5 18.42 8.62
 -8 10 5 21.49 10.28
 -8 10 5 22.54 7.29
 -8 -10 5 26.14 10.17
 -8 10 5 7.75 4.97
 -8 10 4 2.69 5.99
 -8 10 4 -3.14 8.73
 -8 10 4 -1.62 5.26
 -8 -10 4 -2.59 8.18
 -8 10 4 -1.26 4.4
 -8 10 3 12.83 10.41
 -8 10 3 8.16 6.73
 -8 10 3 1.39 4.44
 -8 -10 3 5.13 7.41
 -8 10 3 13.48 4.68
 -8 10 2 23.74 5.68
 -8 -10 2 32.84 11.21
 -8 10 2 24.71 6.09
 -8 10 2 45.84 13.54
 -8 10 2 46.5 11.21
 8 10 -2 32.39 6.27
 -8 10 1 8.08 4.91
 8 10 -1 1.13 3.57
 -8 10 1 -3.34 9.61
 -8 10 1 2.73 7.04
 -8 10 0 3.41 9.49
 -8 10 0 11.83 5.21
 8 10 0 9.44 4.76
 -8 10 0 8.15 7.02
 8 10 0 2.6 6.73
 8 10 0 4.78 5.65
 8 10 1 12.65 5.83
 8 10 1 11.53 6.65
 -8 10 -1 13.87 9.65
 8 10 1 2.45 3.67
 -8 10 -1 -2.69 6.93
 8 10 1 5.27 7.07
 8 10 2 31.2 7.57
 -8 10 -2 35.26 14.37
 8 10 2 34.27 7.01
 -8 10 -2 29.08 8.98
 8 10 2 37.1 10.4
 8 10 3 32.87 7.14
 8 10 3 33.96 7.04
 -8 10 -3 39.27 13.82
 -8 10 -3 46.66 11.59
 8 10 3 29.22 9.69
 8 10 4 4.31 5.13
 8 10 4 8.02 4.67
 -8 10 -4 -3.6 11.35
 8 10 4 -1.46 4.99
 -8 10 -4 2.53 6.53
 8 10 4 7.95 8.36
 8 10 5 13.01 5.29
 8 10 5 5.44 4.44
 -8 10 -5 10.82 10.4
 -8 10 -5 14.79 7.12
 8 10 5 -2.64 7.35
 8 10 5 2.91 4.99
 8 10 6 88.56 11.83
 8 10 6 98.92 11.84
 8 -10 6 65.37 13.63
 8 10 6 94.86 11.94
 -8 10 -6 57.27 13.44
 8 10 6 73.19 14.17
 8 10 6 54.34 13.99
 -8 10 -7 119.41 17.57
 8 -10 7 140.82 20.03
 8 10 7 128.02 20.18
 8 10 7 139.38 19.53
 8 10 7 151.37 16.22
 8 10 7 129.29 15.63
 8 10 7 116.52 15.52
 8 10 8 1.46 4.99
 8 -10 8 -2.67 7.71
 8 10 8 10.92 5.39
 8 10 8 -2.69 8.5
 8 10 8 17.76 9.06
 8 10 8 6.8 4.97
 -8 10 -8 19.67 7.28
 8 10 9 5.36 4.78
 8 -10 9 -2.66 6.56
 8 10 9 -5.15 8.13
 8 10 9 -2.48 7.37
 8 -10 10 62.9 14.34
 8 10 10 77.09 14.22
 8 10 10 87.58 14.89
 8 -10 11 33.18 9.61
 8 10 11 48.68 7.83
 8 10 11 48.78 11.63
 8 10 12 19.44 5.04
 8 10 12 21.14 5.45
 8 -10 12 17.18 7.67
 8 10 12 13.83 5.83
 8 10 13 11.67 4.07
 8 10 13 1.09 3.64
 8 -10 13 4.66 7.75
 8 10 13 -3.99 4.75
 8 10 14 54.54 8.03
 8 -10 14 47.91 10.59
 8 10 14 60.45 9.14
 8 10 15 10.56 4.19
 8 -10 15 22.11 7.87
 8 10 15 14.03 5.23
 8 10 16 7.41 4.45
 8 10 16 -0.75 3.07
 8 -10 16 1.8 5
 8 -10 16 7.24 6.02
 8 -10 16 6.56 8.13
 8 10 17 11.13 4.32
 8 -10 17 7.44 6.64
 8 10 17 1.83 2.56
 8 -10 17 6.36 6.03
 8 10 18 14.06 2.96
 8 10 18 17.06 4.52
 8 -10 18 14.81 6.52
 8 10 19 8.43 3.3
 8 -10 19 3.24 4.12
 8 -10 20 20.08 4.57
 -8 12 14 12.06 3.45
 -8 12 13 -2.44 3.63
 -8 12 12 3.69 3.58
 -8 12 12 3.21 3.43
 -8 12 11 -2.02 3.52
 -8 12 11 9.87 4.15
 -8 12 10 60.03 8.69
 -8 12 10 55.99 8.81
 -8 12 9 8.94 4.46
 -8 12 8 1.15 4.1
 -8 12 8 8.01 5.59
 -8 12 7 38.05 8.9
 8 12 -6 15.47 3.5
 -8 12 6 11.06 6.54
 8 12 -5 26.5 4.54
 8 12 -5 27.65 6.74
 -8 12 5 15.55 7.51
 8 12 -4 21 6.41
 -8 12 4 26 7.31
 8 12 -4 24.39 4.74
 8 12 -3 46.41 8.84
 -8 12 3 37.82 8.97
 8 12 -3 27.8 5.27
 8 12 -2 3.37 5.46
 -8 12 2 -1.9 5.48
 8 12 -2 3.47 3.23
 8 12 -1 31.59 7.85
 8 12 -1 20 4.97
 -8 12 1 24.65 7.44
 8 12 0 34.77 5.26
 8 12 0 14.47 7.39
 8 12 0 29.26 5.73
 -8 12 0 29.92 8.1
 8 12 1 11.92 3.39
 8 12 1 4.57 8.03
 8 12 1 14.78 6.67
 8 12 1 14.55 4.56
 -8 12 -1 14.59 6.3
 8 12 2 3.91 3.27
 8 12 2 14.96 7.24
 8 12 2 -2.22 8.28
 8 12 2 9.87 4.05
 -8 12 -2 5.28 4.92
 8 12 3 0.81 3.2
 8 12 3 -4.29 7.81
 8 12 3 1.87 5.74
 8 12 3 2.99 3.91
 -8 12 -3 -1.68 4.5
 8 12 4 36.78 5.82
 8 12 4 49.2 10.53
 8 12 4 26.06 8.46
 8 12 4 34.62 6.23
 -8 12 -4 15.84 6.41
 8 12 5 5.08 3.34
 8 12 5 1.93 7.46
 8 12 5 1.83 6.09
 8 12 5 3.89 3.55
 -8 12 -5 1.47 4.37
 8 12 6 -0.87 3.41
 8 12 6 3.57 6.36
 8 12 6 1.7 3.02
 8 12 6 1.88 3.69
 8 12 7 10.22 3.99
 8 12 7 13.75 6.16
 8 12 7 3.34 3.5
 8 12 7 6.23 3.84
 8 12 8 12.96 4.29
 8 12 8 9.91 4.01
 8 12 8 21.43 4.53
 8 12 9 12.66 4.2
 8 12 9 12.34 4.34
 8 12 10 0.75 3.33
 8 12 10 0.72 2.93
 8 12 11 25.4 5.09
 8 12 11 41.56 5.56
 8 12 12 21.37 4.03
 8 12 12 25.37 4.1
 8 12 13 27.74 4.08
 8 12 13 21.5 3.63
 -9 1 30 2.78 3.55
 -9 -1 30 5.84 3.92
 -9 1 30 7.06 4.05
 -9 1 29 23.55 6.88
 -9 -1 29 31.81 7.76
 -9 -1 29 13.81 5.95
 -9 1 29 18.45 6.59
 -9 -1 28 1.94 6.3
 -9 1 28 -7.09 5.75
 -9 -1 28 1.87 5.55
 -9 1 28 -7.45 5.55
 -9 1 27 33.78 9.31
 -9 -1 27 45.13 10.3
 -9 -1 27 47.55 10.42
 -9 1 27 34.45 9.61
 -9 -1 27 38.26 8.9
 -9 -1 26 6.73 6.89
 -9 1 26 9.81 6.2
 -9 -1 26 2.41 5.96
 -9 1 26 2.4 6.45
 -9 1 26 9.61 7.59
 -9 -1 25 59.68 13.02
 -9 1 25 61.89 12.52
 -9 -1 25 73.1 13.67
 -9 -1 24 4.02 5.61
 -9 1 24 2.24 5.8
 -9 1 24 15.9 11.1
 -9 -1 24 15.73 11.22
 -9 -1 24 5.43 7.56
 -9 1 24 8.08 7.51
 -9 -1 24 12.04 8.02
 -9 -1 23 126.92 18.91
 -9 1 23 144.57 20.08
 -9 -1 23 190.54 22.62
 -9 1 23 200.43 23.28
 -9 -1 23 160.32 23.89
 -9 1 23 175.19 24.33
 -9 1 23 145.35 21.93
 -9 -1 23 182.25 22.68
 -9 1 22 2.29 4.8
 -9 -1 22 2.09 5.61
 -9 -1 22 2.1 5.83
 -9 1 22 -5.46 7.31
 -9 -1 22 2.75 6.77
 -9 -1 21 65.77 11.55
 -9 -1 21 59.24 11.39
 -9 1 21 69.27 12.46
 -9 -1 21 68.11 13
 -9 1 21 73.35 14.24
 -9 -1 21 74.74 16.25
 -9 1 21 62.97 14.83
 -9 -1 21 53.61 12.31
 -9 1 21 63.91 13.46
 -9 -1 20 15.85 6.92
 -9 -1 20 20.84 6.93
 -9 1 20 15.02 6.17
 -9 -1 20 11.75 8.7
 -9 1 20 22.86 9.19
 -9 -1 20 -2.98 9
 -9 1 20 48.27 13.17
 -9 -1 20 25.73 8.9
 -9 1 20 43.46 10.17
 -9 -1 19 334.78 34.89
 -9 -1 19 295.15 33.8
 -9 1 19 361.92 35.15
 -9 -1 19 365.28 36.17
 -9 1 19 349.34 36.57
 -9 -1 19 321.62 35.68
 -9 1 19 341.49 36.36
 -9 -1 19 366.34 37.94
 -9 1 19 347.98 37.79
 -9 -1 18 31.69 7.87
 -9 1 18 32.39 8.1
 -9 -1 18 24.98 7.23
 -9 1 18 25.14 7.42
 -9 -1 18 42.13 10.25
 -9 1 18 18.69 9.39
 -9 -1 18 29.7 8.64
 -9 1 18 20.44 8.08
 -9 1 18 25.19 9.61
 -9 -1 18 40.19 9.59
 -9 1 17 5.31 4.83
 -9 -1 17 6.52 4.62
 -9 -1 17 19.95 6.67
 -9 1 17 17.13 8.32
 -9 -1 17 15.84 7.12
 -9 1 17 25.34 7.25
 -9 -1 17 8.49 6.76
 -9 1 17 12.38 9.25
 -9 -1 17 17.09 8.56
 -9 1 17 6.47 5.19
 -9 1 16 37.54 8.02
 -9 -1 16 37.5 7.19
 -9 -1 16 14.46 9.49
 -9 -1 16 31.41 9.36
 -9 1 16 34.19 10.5
 -9 1 16 32.51 7.57
 -9 1 16 21.97 6.61
 -9 -1 16 36.9 7.89
 -9 1 16 41.79 9.72
 -9 -1 16 34.98 8.73
 -9 -1 15 543.9 48.16
 -9 1 15 491.18 47.77
 -9 1 15 501.53 48.5
 -9 -1 15 453.1 49.25
 -9 -1 15 447.71 45.79
 -9 1 15 516.83 47.27
 -9 -1 14 122.14 18.38
 -9 1 14 125.91 17.02
 -9 -1 14 100.89 15.65
 -9 -1 14 118.99 15.04
 -9 1 14 131.07 17.62
 -9 1 14 104.89 14.79
 -9 -1 13 11.15 8.77
 -9 -1 13 -3.38 6.88
 -9 1 13 -3.47 6.94
 -9 -1 13 -2.87 5
 -9 1 13 -2.07 8.41
 -9 1 13 -1.55 5.64
 -9 -1 12 71.1 14.06
 -9 1 12 86.18 12.39
 -9 -1 12 109.83 12.98
 -9 1 12 72.35 14.03
 -9 1 12 91.11 13.35
 -9 -1 12 100.59 13.27
 -9 -1 11 1027.85 86.33
 -9 1 11 971.67 86.43
 -9 1 11 1041.54 85.24
 -9 -1 11 1086.08 85.43
 -9 -1 11 948.83 86.57
 -9 1 11 1006.05 87.1
 -9 -1 11 904.87 88.1
 9 1 -11 941.11 84.43
 -9 -1 11 1007.22 85.99
 9 -1 -10 577.79 47.23
 -9 1 10 519.9 49.32
 -9 -1 10 541.24 49.12
 -9 -1 10 552.22 48.94
 -9 1 10 582.12 48.38
 -9 -1 10 572.65 48.32
 -9 -1 10 539.67 49.59
 -9 1 10 500.88 49.6
 -9 -1 10 486.14 50.92
 9 -1 -9 518.09 47.47
 -9 -1 9 530.21 48.57
 -9 1 9 604.82 48.28
 -9 -1 9 569.09 48.17
 -9 -1 8 53.31 7.89
 -9 1 8 57.16 7.22
 -9 -1 8 60.54 7.24
 9 -1 -8 55.14 7.49
 -9 -1 7 80.44 9.46
 9 -1 -7 73.72 9.08
 -9 -1 6 246.66 23.47
 -9 1 6 273.7 24
 9 -1 -6 256.18 23.68
 9 1 -5 1524.78 126.23
 -9 -1 5 1558.59 126.1
 -9 1 5 1458.45 126.11
 9 -1 -5 1484.55 126.37
 9 1 -4 139.02 15.31
 -9 1 4 168.56 15.33
 9 -1 -4 150.7 15.92
 -9 1 4 185.43 15.33
 9 1 -3 74.58 8.68
 -9 1 3 69.93 7.85
 9 -1 -3 69.6 9.31
 -9 1 3 80.3 8.04
 9 1 -2 111.46 11.81
 -9 1 2 117.16 10.82
 9 -1 -2 112.5 12.41
 -9 1 2 116.41 11.18
 -9 1 1 1512.73 124.72
 9 1 -1 1494.52 125.92
 9 -1 -1 1489.33 126.28
 -9 1 0 119.83 10.47
 9 1 0 122.88 12.28
 9 -1 0 112.55 12.82
 9 1 1 601.64 55.14
 9 -1 1 701.12 55.74
 9 1 2 91.17 10.46
 9 1 3 14.39 5.23
 9 1 3 28.15 5.37
 9 1 4 202.28 18.88
 9 -1 4 211.61 18.94
 9 1 4 164.8 18.17
 9 -1 5 10.99 5.79
 9 1 5 5.15 5.52
 9 1 5 15.47 5.1
 9 -1 6 0.92 4.95
 9 1 6 -2.81 5.48
 9 1 6 -0.68 3.8
 9 1 7 24.17 5.13
 9 1 7 18.54 6.4
 9 -1 7 11.2 5.66
 9 -1 8 2.23 5.32
 9 1 8 3.39 5.31
 9 -1 9 450.26 43.33
 9 1 9 500.08 43.94
 9 1 9 424.98 43.3
 9 -1 9 493.76 44.07
 9 1 9 519.7 44.7
 9 1 10 100.21 14.16
 9 -1 10 93.55 12.77
 9 1 10 101.47 12.86
 9 -1 10 87.83 12.86
 9 1 10 74.23 12.16
 9 1 11 162.09 18.52
 9 1 11 147.06 17.37
 9 -1 11 113.81 15.93
 9 1 12 43.37 9.44
 9 -1 12 32.86 8.21
 9 1 12 41.57 9.34
 9 1 12 42.03 9.07
 9 -1 12 29.43 8.1
 9 1 13 500.88 46.7
 9 -1 13 489.41 46.45
 9 1 13 480.6 46.82
 9 -1 13 478.69 46.61
 9 1 14 60.59 10.72
 9 -1 14 41.24 10.02
 9 1 14 33.82 9.13
 9 -1 14 29.47 9.03
 9 -1 14 71.35 11.73
 9 1 14 29.09 9.09
 9 1 14 35.18 9.41
 9 -1 14 58.56 11.35
 9 1 14 30.45 9.74
 9 -1 15 12.98 7.02
 9 1 15 2.19 7.83
 9 1 15 6.74 6.48
 9 -1 15 4.53 6.31
 9 -1 15 4.56 6.58
 9 -1 15 15.66 7.63
 9 1 15 6.81 6.55
 9 1 15 2.16 6.84
 9 -1 15 -2.14 6.17
 9 1 15 7.15 7.73
 9 -1 15 9.23 7.09
 9 1 15 7 3.74
 9 -1 15 1.88 4.85
 9 1 15 9.41 7.83
 9 -1 15 2.43 7.47
 9 -1 16 25.17 8.6
 9 1 16 39.26 10.8
 9 1 16 26.7 5.69
 9 -1 16 9.24 7.97
 9 1 16 21.05 8.43
 9 1 16 25.67 10.14
 9 -1 16 27.35 9.3
 9 1 16 36.73 9.7
 9 -1 16 19.34 7.06
 9 -1 16 33.57 9.99
 9 1 16 29 8.88
 9 -1 16 31.57 9.28
 9 1 16 27.79 9.26
 9 -1 16 28.73 10.49
 9 -1 17 30.99 10.12
 9 1 17 33.48 10.09
 9 -1 17 39.36 11.13
 9 1 17 41.8 7.3
 9 1 17 48.09 11.47
 9 -1 17 40.71 10.1
 9 -1 17 44.56 11.19
 9 1 17 25.09 9.86
 9 -1 17 46.55 10.83
 9 1 17 20.97 8.86
 9 -1 17 44.88 10.96
 9 1 17 40.3 10.48
 9 -1 17 30.53 9.76
 9 -1 17 53.06 11.09
 9 1 17 60.23 12.29
 9 -1 18 11.2 8.33
 9 1 18 11.55 8.32
 9 1 18 15.34 5.21
 9 1 18 24.71 9.37
 9 1 18 8.47 8.4
 9 -1 18 5.83 7.82
 9 -1 18 2.72 7.3
 9 1 18 10.87 7.57
 9 -1 18 5.26 7.83
 9 1 18 -5.33 8.18
 9 -1 18 -2.74 7.9
 9 1 18 -2.78 7.46
 9 -1 18 -5.11 8.29
 9 -1 19 41.24 10.78
 9 1 19 28.18 7.06
 9 1 19 14.62 8.83
 9 -1 19 24.17 10.41
 9 1 19 15 9.78
 9 -1 19 19.8 9.76
 9 1 19 16.98 7.74
 9 1 19 16.81 9.44
 9 -1 19 13.81 9.08
 9 -1 19 17.49 8.8
 9 1 19 21.04 9.07
 9 1 19 23.26 10.25
 9 -1 19 2.87 8.4
 9 1 20 45.45 8.57
 9 -1 20 40.7 11.17
 9 1 20 39.66 11.21
 9 -1 20 31.39 11.33
 9 1 20 26.05 10.65
 9 1 20 38.69 11.37
 9 -1 20 43.1 11.51
 9 -1 20 29.85 10.73
 9 1 20 46.13 11.73
 9 -1 20 17.68 9.9
 9 1 20 23.91 9.78
 9 -1 20 14.48 9
 9 1 20 26.09 9.51
 9 -1 21 29.69 10.85
 9 1 21 24.02 10.23
 9 1 21 8.9 8.12
 9 -1 21 6.16 9.3
 9 1 21 18.51 9.32
 9 -1 21 18 9.86
 9 -1 21 11.63 7.35
 9 1 21 34.94 10.73
 9 -1 21 40.45 11.68
 9 1 21 35.18 11.65
 9 1 22 55.18 12.54
 9 -1 22 54.38 13.09
 9 -1 22 52.52 12.02
 9 1 22 65.13 14.19
 9 -1 22 47 12.19
 9 1 22 31.77 11.72
 9 -1 22 57.2 12.95
 9 1 22 72.63 13.95
 9 -1 22 35.42 11.74
 9 -1 23 -2.8 8.58
 9 1 23 -8.52 8.7
 9 -1 23 4.34 7.02
 9 1 23 -5.48 9.77
 9 -1 23 -2.87 7.69
 9 1 23 2.9 7.46
 9 -1 23 14.17 8.42
 9 -1 24 78.84 13.53
 9 -1 25 -7.88 8.74
 9 1 25 -2.67 7.68
 9 1 25 2.44 6.78
 9 -1 25 7.2 6.91
 9 -1 25 -2.4 7.14
 9 1 25 -2.24 7.26
 9 -1 26 -2.31 7.87
 9 1 26 -2.34 7.38
 9 1 26 14.89 7.07
 9 -1 26 -4.2 5.41
 9 -1 26 2.09 6.76
 9 1 26 1.91 6.03
 9 -1 27 3.92 6.89
 9 1 27 15.85 7.71
 9 1 27 14.3 6.58
 9 -1 27 15.97 6.79
 9 -1 27 12.18 6.53
 9 1 27 7.73 5.71
 9 -1 28 77.34 12.06
 9 1 28 103.51 13.24
 9 -1 28 88.26 11.68
 9 1 28 68.78 10.75
 9 -1 28 68.68 11.12
 9 -1 29 27.31 5.87
 -9 -3 30 8.7 4.37
 -9 -3 29 39.66 8.2
 -9 -3 29 52.81 8.36
 -9 -3 28 40.66 8.37
 -9 3 28 45.78 8.63
 -9 -3 28 56.81 9.88
 -9 3 27 45.48 9.51
 -9 -3 27 38.12 8.41
 -9 3 27 34.79 8.1
 -9 -3 27 46.78 9.85
 -9 -3 26 12.12 6.11
 -9 3 26 18.24 7
 -9 -3 26 8.91 6.58
 -9 -3 26 11.36 7.82
 -9 3 26 18.89 7.11
 -9 -3 25 51.99 12.38
 -9 3 25 79.1 13.26
 -9 -3 25 97.86 13.53
 -9 -3 24 56.27 11.06
 -9 3 24 31.08 8.75
 -9 -3 23 205.58 23.77
 -9 -3 23 223.81 24.66
 -9 3 23 216.57 24.08
 -9 -3 23 196.28 24.25
 -9 3 23 157.35 23.14
 -9 -3 23 172.57 23.04
 -9 -3 22 4.87 5.72
 -9 3 22 7.75 7.44
 -9 -3 22 -2.59 6.68
 -9 3 22 -9.35 6.5
 -9 -3 22 17.62 12.35
 -9 3 22 3.06 9.64
 -9 -3 22 11.65 8.12
 -9 -3 21 10.32 7.45
 -9 3 21 2.57 7.67
 -9 3 21 11.21 7.81
 -9 -3 21 12.35 6.64
 -9 3 21 5.16 4.98
 -9 3 21 4.64 6
 -9 3 20 2.26 5.32
 -9 -3 20 8.57 10.18
 -9 3 20 5.96 9.13
 -9 -3 20 -2.3 7.27
 -9 3 20 8.85 5.26
 -9 -3 20 11.42 12
 -9 3 20 2.77 7.69
 -9 -3 20 -2.46 5.48
 -9 -3 20 -2.52 5.62
 -9 3 20 -2.51 7.48
 -9 -3 19 113.9 15.58
 -9 3 19 101.63 15.45
 -9 -3 19 48.36 17.07
 -9 -3 19 96.09 15.2
 -9 3 19 106.67 14.9
 -9 -3 19 84.98 15.8
 -9 3 19 111.66 17.55
 -9 3 19 92.03 12.98
 -9 3 19 78.22 12.75
 -9 -3 19 72.04 13.49
 -9 3 18 48.27 10.44
 -9 -3 18 50.6 11.13
 -9 -3 18 42.95 13.98
 -9 -3 18 47.08 11.4
 -9 -3 18 51.96 12.36
 -9 3 18 54.31 12.53
 -9 3 18 51.69 10.3
 -9 -3 18 53.21 10.91
 -9 3 18 50.68 9.07
 -9 3 18 68.4 10.59
 -9 3 17 -3.42 5.96
 -9 3 17 -1.55 4.45
 -9 3 17 -1.95 5.41
 -9 -3 17 -7.29 7.45
 -9 3 17 5.1 8.27
 -9 -3 17 2.16 4.82
 -9 3 17 2.16 5.33
 -9 -3 17 6.8 10.43
 -9 -3 17 2.03 5.64
 -9 -3 17 -2.2 5.18
 -9 3 17 -5.01 7.21
 -9 3 16 4.94 4.91
 -9 3 16 1.82 4.29
 -9 -3 16 6.4 10.1
 -9 3 16 11.86 5.41
 -9 -3 16 1.9 5.68
 -9 -3 16 9.03 6.06
 -9 3 16 -2.38 6.85
 -9 -3 16 8.06 5.62
 -9 3 16 6.05 6.19
 -9 3 16 7.03 8.18
 -9 -3 16 5.57 5.71
 -9 -3 16 4.16 6.21
 -9 3 15 315.06 33.62
 -9 -3 15 383.95 33.21
 -9 3 15 340.25 32
 -9 -3 15 312.95 32.63
 -9 3 15 315.09 31.61
 -9 -3 15 284.07 32.5
 -9 3 15 279.21 32.9
 -9 -3 15 335.41 32.22
 -9 3 15 322.46 31.01
 -9 -3 15 277.17 31.33
 -9 -3 15 293.34 35.57
 -9 -3 14 293.22 27.4
 -9 -3 14 280.21 28.51
 -9 3 14 271.11 28.79
 -9 -3 14 250.65 26.95
 -9 3 14 214.12 27.67
 -9 3 14 245.82 26.6
 -9 -3 14 287.13 31.71
 -9 -3 13 100.43 13.67
 -9 -3 13 75.07 15.74
 -9 -3 13 121.74 13.61
 -9 -3 13 90.93 13.71
 -9 3 13 85.23 13.71
 -9 3 13 97 14.07
 -9 -3 12 -1.4 5.78
 -9 -3 12 7.19 9.26
 -9 -3 12 2.61 4.65
 -9 -3 12 4.63 6.39
 -9 3 12 -1.69 5.75
 -9 3 12 -1.66 5.8
 -9 3 11 606.62 54.13
 -9 -3 11 584.44 53.18
 -9 3 11 638.54 54.47
 -9 -3 11 587.84 53.57
 -9 -3 11 545.53 54.17
 -9 -3 11 579.39 56.46
 -9 3 10 471.49 47.69
 -9 -3 10 491.4 47.09
 -9 -3 10 616.04 51.45
 -9 -3 10 501.54 48.33
 -9 -3 10 484.34 47.1
 -9 3 10 564.06 48.48
 -9 3 10 583.56 46.42
 -9 -3 10 506.58 45.98
 -9 -3 9 75.66 9.88
 -9 3 9 70.5 9.18
 -9 -3 9 80.69 9.3
 -9 3 9 72.81 11.11
 -9 -3 9 95.14 11.92
 -9 -3 9 66.75 10.04
 -9 -3 8 10.61 4.72
 -9 -3 8 8.17 3.42
 -9 3 8 10.97 3.7
 -9 -3 8 18.53 6.43
 -9 -3 8 8.48 4.78
 -9 -3 7 224.16 22.1
 -9 3 7 233.84 21.41
 -9 -3 7 258.07 21.55
 -9 3 7 198.07 22.66
 -9 3 6 27.11 4.68
 -9 -3 6 37.54 5.13
 -9 3 6 32.97 6.95
 -9 3 5 395.83 36.19
 -9 3 4 258.77 24.76
 9 3 -3 145.37 13.66
 -9 3 3 141.74 15.52
 -9 3 2 6.59 5.43
 9 3 -2 10.58 3.57
 9 3 -1 142.75 13.65
 9 3 0 271.64 24.27
 9 3 1 11.85 3.92
 9 -3 2 7.97 4.63
 9 3 2 11.02 5.03
 9 3 2 11.72 4.39
 9 -3 3 533.91 48.85
 9 3 3 572.29 49.14
 9 3 3 586.17 49.23
 9 -3 4 862.33 75.66
 9 3 4 959.89 76.11
 9 3 4 845.38 75.67
 9 3 5 101.62 11.57
 9 -3 5 79.29 10.8
 9 3 5 98.8 10.86
 9 3 6 61.92 8.96
 9 -3 6 63.8 8.78
 9 3 6 76.23 11.07
 9 3 6 62.45 9.36
 9 3 6 47.49 7.83
 9 3 7 99.75 10.84
 9 -3 7 98.81 11.93
 9 3 7 98.69 12.17
 9 3 7 110.96 12.81
 9 3 7 95.76 13.35
 9 3 7 74.06 10.52
 9 3 8 890.08 80.45
 9 3 8 922.24 79.72
 9 3 8 908.23 77.66
 9 -3 8 968.11 79.3
 9 3 8 866.85 79.04
 9 -3 9 44.98 8.68
 9 3 9 38.22 8.49
 9 3 9 38.83 9.69
 9 3 9 59.63 9.55
 9 3 9 59.59 6.85
 9 3 9 38.47 8.68
 9 -3 9 33.56 8.1
 9 3 10 262.38 27.51
 9 3 10 275.26 28.42
 9 -3 10 262.9 27.24
 9 3 10 270.13 27.51
 9 3 10 272.63 27.3
 9 -3 11 4.78 5.68
 9 3 11 -1.65 6.59
 9 3 11 7.3 7.43
 9 3 12 1017.83 86.29
 9 -3 12 913.12 85.43
 9 -3 12 981.8 86.01
 9 3 12 921.06 85.84
 9 3 12 1032.92 87.09
 9 3 13 2.15 6.79
 9 3 13 8.89 6.49
 9 -3 13 3.61 6.32
 9 3 13 9.36 6.84
 9 3 13 8.02 7.61
 9 3 13 4.22 3.87
 9 -3 13 4.44 6.2
 9 -3 13 5.69 5.3
 9 3 13 11.81 6.22
 9 3 14 34.98 10.01
 9 -3 14 11.83 6.78
 9 3 14 19.13 5.66
 9 3 14 9.24 7.05
 9 3 14 11.25 8.01
 9 3 14 22.98 8.08
 9 3 14 25.83 7.02
 9 -3 14 15.63 7.77
 9 3 14 23.44 8.08
 9 -3 14 31.4 9.02
 9 3 14 16.29 7.43
 9 -3 14 22.62 7.96
 9 3 14 23.5 7.95
 9 -3 15 7.53 6.46
 9 3 15 11.55 8.59
 9 3 15 1.2 3.98
 9 3 15 1.51 4.77
 9 -3 15 4.76 6.61
 9 3 15 -2.29 5.91
 9 3 15 -2.47 6.63
 9 3 15 -2.4 7.36
 9 -3 15 6.36 6.3
 9 3 15 2.2 6.33
 9 3 15 8.69 7.75
 9 3 15 -2.3 6.4
 9 -3 15 -2.22 5.94
 9 -3 16 266.37 34.57
 9 3 16 303.49 35.01
 9 -3 16 356.14 36.82
 9 3 16 352.13 33.21
 9 3 16 357.07 36.22
 9 -3 16 345.86 35.82
 9 -3 16 295.64 35.55
 9 3 16 373.55 36.27
 9 3 16 371.44 32.37
 9 3 16 351.84 36.2
 9 -3 16 359.08 35.91
 9 3 16 329.51 36.23
 9 -3 16 316.27 35.49
 9 3 16 284.98 35.5
 9 -3 17 10.29 8.55
 9 3 17 -2.78 7.73
 9 3 17 10.34 7.68
 9 -3 17 2.63 7.57
 9 -3 17 2.64 5.55
 9 3 17 1.63 5.41
 9 -3 17 -2.41 7.39
 9 3 17 2.51 6.47
 9 3 17 1.32 3.93
 9 3 17 2.67 8.18
 9 -3 17 8.55 7.93
 9 -3 17 -2.75 6.45
 9 3 17 -5.22 7.51
 9 -3 17 -2.51 6.46
 9 -3 18 32.22 10.55
 9 3 18 52.17 12.97
 9 3 18 53.81 11.48
 9 -3 18 61.19 12.52
 9 -3 18 52.11 12.78
 9 -3 18 77.06 14.63
 9 3 18 63.6 14.04
 9 3 18 54.53 9.68
 9 -3 18 50.64 11.69
 9 3 18 50.11 11.62
 9 -3 18 67.64 13.82
 9 -3 18 44.55 11.23
 9 3 18 49.09 12.3
 9 3 18 64.18 9.26
 9 -3 19 -2.69 7.24
 9 3 19 5.61 7.53
 9 -3 19 5.27 7.08
 9 -3 19 2.9 7.79
 9 3 19 9.88 6.72
 9 3 19 2.72 7.03
 9 -3 19 20.92 7.79
 9 3 19 16.65 5.86
 9 -3 19 -2.85 7.93
 9 -3 19 18.22 9.59
 9 3 19 5.63 8.12
 9 3 19 11.9 9.39
 9 -3 19 19.32 9.63
 9 -3 20 21.41 10.59
 9 3 20 22.49 10.45
 9 -3 20 52.92 11.9
 9 3 20 56.9 12.35
 9 -3 20 42.27 11.08
 9 3 20 41.76 8.54
 9 -3 20 28.49 10.14
 9 -3 20 34.45 10.28
 9 3 20 30.37 10.48
 9 -3 21 6.04 8.09
 9 3 21 8.22 8.14
 9 -3 21 2.68 6.9
 9 3 21 -8.36 8.02
 9 3 21 -8.86 9.31
 9 -3 21 2.75 7.38
 9 -3 21 19.11 9.94
 9 3 21 4.58 5.56
 9 -3 22 37.89 10.37
 9 3 22 18.15 9.07
 9 -3 22 25.41 9.85
 9 3 22 23.89 7.15
 9 -3 22 23.16 8.37
 9 3 22 28.38 10.32
 9 -3 22 23.93 9.9
 9 3 23 47.28 13.8
 9 -3 24 9.58 7.2
 9 -3 24 20.1 8.63
 9 3 24 8.32 7.33
 9 -3 24 15.6 7.18
 9 -3 24 13.68 7.27
 9 3 24 16.85 8.27
 9 -3 24 12.17 7.32
 9 3 24 12.63 8.04
 9 -3 25 10.73 8.17
 9 3 25 -8.86 8.44
 9 3 25 6.91 7.08
 9 -3 25 20.07 7.2
 9 -3 25 13.36 7.63
 9 -3 25 22.28 6.95
 9 3 26 9.33 7.37
 9 -3 26 18.17 7.79
 9 -3 26 26.73 7.92
 9 -3 26 22.05 7.19
 9 -3 27 8.7 5.14
 9 3 27 16.22 6.55
 9 -3 27 13.53 5.59
 9 -3 27 9.4 6.01
 9 -3 28 5.85 4.01
 9 -3 28 9.62 5.01
 9 -3 29 1.6 3.26
 -9 -5 28 -2.13 3.88
 -9 -5 28 8.22 4.28
 -9 -5 27 20.03 6.32
 -9 -5 27 10.89 5.68
 -9 -5 26 5.7 5.67
 -9 -5 26 6.08 5.44
 -9 5 25 3.41 5.24
 -9 -5 25 7.5 5.93
 -9 5 24 11.4 5.58
 -9 -5 24 17.4 8.16
 -9 -5 23 7.42 6.19
 -9 -5 22 2.46 5.8
 -9 -5 22 3.61 11.7
 -9 -5 22 5.25 8.05
 -9 -5 22 2.01 6.15
 -9 5 22 4.34 5.1
 -9 -5 21 2.12 6.09
 -9 5 21 -2.23 6.21
 -9 -5 21 -2.58 6.36
 -9 -5 21 -3.82 12.06
 -9 -5 20 7.89 11.75
 -9 -5 20 2.65 6.55
 -9 5 20 1.68 5.34
 -9 5 20 19.34 6.29
 -9 5 20 9.03 6.31
 -9 -5 20 8.73 6.72
 -9 5 19 35.22 8.13
 -9 5 19 17.93 7.12
 -9 5 19 44.14 8.89
 -9 -5 19 29.29 9.61
 -9 5 18 89.24 12.54
 -9 -5 18 110.7 16.61
 -9 5 18 87.69 14.6
 -9 -5 18 122.78 16.48
 -9 5 18 128.85 15.28
 -9 -5 18 122.39 22.62
 -9 5 18 95.91 14.46
 -9 5 17 10.4 4.69
 -9 5 17 21.18 7.25
 -9 -5 17 10.31 7.45
 -9 -5 17 15 8
 -9 5 17 -1.78 5.17
 -9 5 17 15.14 6.93
 -9 -5 17 -3.85 10.74
 -9 -5 16 3.72 11.74
 -9 5 16 7.59 4.33
 -9 5 16 2.03 4.53
 -9 -5 16 2.49 5.86
 -9 -5 16 5.98 7.11
 -9 -5 16 4.14 6.54
 -9 5 16 3.47 5.64
 -9 5 16 3.75 5.93
 -9 -5 16 7.22 6.21
 -9 -5 15 7.13 10.93
 -9 5 15 1.22 4.47
 -9 5 15 13.48 5.39
 -9 -5 15 2.39 5.64
 -9 -5 15 3.79 5.83
 -9 -5 15 13.89 7.1
 -9 5 15 11.7 5.72
 -9 5 15 14.72 6.58
 -9 -5 15 2.33 6.97
 -9 5 14 219.09 22.8
 -9 -5 14 227.03 30.18
 -9 5 14 224.85 24.91
 -9 -5 14 270.69 26.43
 -9 -5 14 229.14 26.65
 -9 5 14 229.37 25.35
 -9 -5 14 245.11 26.73
 -9 -5 14 213.41 24.78
 -9 -5 13 10.75 6.42
 -9 5 13 16.99 5.95
 -9 -5 13 19.25 12.63
 -9 -5 13 12.9 6.22
 -9 -5 13 5.31 6.05
 -9 5 13 1.1 3.97
 -9 -5 13 11.62 6.2
 -9 5 12 7.93 4.45
 -9 -5 12 14.36 6.31
 -9 -5 12 1.54 4.91
 -9 -5 12 9.06 6.55
 -9 -5 12 1.65 6.64
 -9 -5 12 6.09 5.68
 -9 5 12 10.44 4.15
 -9 -5 11 177.41 20.44
 -9 -5 11 223.74 21.38
 -9 5 11 134.85 16.55
 -9 -5 11 180.81 19.48
 -9 5 11 129.98 17.38
 -9 -5 11 179.99 20.92
 -9 -5 11 201.99 19.22
 -9 -5 10 308.99 34.05
 -9 -5 10 335.59 32.63
 -9 -5 10 333.25 34.63
 -9 -5 10 372.77 33.33
 -9 5 10 342.98 31.34
 -9 -5 9 212.51 21.56
 -9 -5 9 209.73 21.35
 -9 -5 9 184.98 22.44
 -9 5 8 18.93 6.98
 -9 -5 8 37.88 7.16
 -9 5 8 28.83 6.1
 -9 -5 8 38.97 8.44
 -9 5 7 113.52 15.04
 -9 -5 7 115.6 14.7
 -9 5 7 102.67 13.31
 -9 5 6 192.81 23.29
 -9 -5 6 230.69 24.52
 9 5 -5 2.86 4.66
 9 5 -5 3.36 4.01
 -9 -5 5 6.53 4.77
 9 5 -4 0.95 5.12
 9 5 -4 1.13 4.04
 -9 -5 4 -2.36 4.38
 9 5 -3 164.58 14.82
 9 5 -3 92.62 13.07
 9 5 -2 184.61 19.33
 -9 5 2 178.89 20.84
 9 5 -2 184.18 18.86
 9 5 -1 3.88 4.57
 -9 5 1 1.44 7.55
 9 5 -1 3.56 3.96
 9 5 0 39.66 7.49
 -9 5 0 55.24 11.11
 9 5 0 47.17 8.14
 9 5 1 352.95 32.52
 9 5 1 329.3 31.65
 9 5 2 5.04 4.88
 9 5 2 2.12 4.79
 9 5 3 3.87 4.61
 9 5 3 3.3 5.12
 9 5 4 33.15 6.6
 9 5 5 752.16 67.11
 9 5 5 751.76 65.99
 9 5 6 23.25 7.17
 9 5 6 15.97 5.31
 9 5 7 15.1 8.32
 9 5 7 22.75 6.89
 9 5 7 17.15 5.11
 9 5 8 -1.98 7.63
 9 5 8 -1.71 5.83
 9 -5 9 477.09 46.89
 9 5 9 476.36 44.07
 9 5 9 451.88 45.81
 9 5 9 536.92 47.71
 9 -5 10 13.53 6.93
 9 5 10 -1.29 4.72
 -9 5 -10 10.29 6.32
 9 5 10 7.97 5.24
 9 5 10 13.89 5.17
 9 5 10 -2.17 7.42
 9 5 10 3.83 5.88
 9 -5 11 19.16 8.16
 9 5 11 5.32 4.32
 9 5 11 -4.26 7.59
 -9 5 -11 -2.16 5.32
 9 5 11 2.84 4.48
 9 5 11 1.13 4.38
 9 5 11 2.03 6.22
 9 5 11 4.53 7.15
 9 5 12 8.59 7.52
 9 5 12 6.05 5.06
 9 -5 12 5.06 5.98
 9 5 12 8.19 4.8
 9 5 12 8.38 4.75
 9 5 12 13.39 8.95
 9 5 12 7.03 8
 -9 5 -12 8.93 6.45
 9 5 13 93.1 12.31
 9 -5 13 98.63 15.58
 9 5 13 113.08 16.39
 9 5 13 100.92 12.18
 9 5 13 103.96 13.26
 9 5 13 51.39 13.23
 9 5 13 83.82 10.88
 9 -5 14 5.58 6.56
 9 5 14 4.88 9.24
 9 5 14 -3.97 4.51
 9 5 14 -3.36 5.72
 9 5 14 7.31 9.23
 9 5 14 -1.02 3.48
 9 -5 15 31.87 11.49
 9 5 15 31.81 10.67
 9 5 15 53.77 8.56
 9 5 15 34.36 6.51
 9 5 15 59.33 10.27
 9 -5 16 23.83 9.93
 9 5 16 27.05 7.02
 9 -5 16 15.35 9.14
 9 5 16 33.99 8.63
 9 5 16 48.6 11.24
 9 5 17 19.87 7.31
 9 -5 17 9.07 7.86
 9 5 17 14.51 5.6
 9 -5 17 3.07 7.3
 9 -5 17 25.84 10.29
 9 -5 18 69.61 15.17
 9 5 18 88.81 12.46
 9 5 18 100.29 14.14
 9 -5 18 124.9 18.63
 9 -5 19 140.26 20.43
 9 5 19 140.76 16.76
 9 -5 19 80.36 17.18
 9 5 19 154.98 16.14
 9 -5 19 124.21 19.04
 9 -5 19 113.47 19.01
 9 -5 20 83.15 14.51
 9 -5 20 67.19 15.21
 9 -5 20 70.42 14.45
 9 5 20 85.5 11.87
 9 -5 20 46.59 12.23
 9 -5 21 2.51 6.19
 9 -5 22 7.5 7.44
 9 -5 22 2.47 7.81
 9 -5 23 131.05 17.62
 9 -5 23 120.88 17.56
 9 -5 24 114.8 14.67
 9 -5 24 70.1 13
 9 -5 25 5.01 5.42
 9 -5 25 6.96 5.48
 9 -5 25 1.3 5.13
 9 -5 26 -1.34 5.07
 9 -5 26 -0.9 4.01
 9 -5 27 45.91 7.37
 -9 -7 26 1.07 3.66
 -9 -7 26 1.85 3.3
 -9 -7 25 0.92 3.65
 -9 -7 25 7.89 4.9
 -9 -7 24 14.79 6.46
 -9 -7 23 27.09 8.8
 -9 7 22 6.39 5.19
 -9 -7 22 4.39 5.18
 -9 -7 22 5.82 9.44
 -9 7 21 36.98 8.19
 -9 -7 21 33.99 9.74
 -9 -7 21 42.19 14.51
 -9 7 21 26.8 6.76
 -9 7 20 -1.89 5.63
 -9 7 20 -4.67 4.63
 -9 -7 20 3.52 10.13
 -9 -7 19 7.45 10.74
 -9 -7 18 20.81 7.89
 -9 7 18 19.41 6.38
 -9 -7 18 15.48 12.64
 -9 7 18 16.41 7.34
 -9 7 18 10.18 6.77
 -9 7 18 40.27 8.64
 -9 -7 18 13.41 6.56
 -9 7 18 21.34 5.81
 -9 7 17 43.1 9.4
 -9 7 17 39.95 8.32
 -9 7 17 79.87 9.89
 -9 7 17 40.74 9.88
 -9 7 17 62.64 10.68
 -9 -7 17 49.87 10.84
 -9 -7 17 79.03 18.84
 -9 -7 17 53.1 11.8
 -9 7 16 172.95 18.45
 -9 7 16 163.17 19.87
 -9 7 16 181.28 20.22
 -9 -7 16 142.68 19.22
 -9 -7 16 161.01 20.15
 -9 -7 16 152.35 21.46
 -9 7 16 194.12 20.94
 -9 7 16 138.56 17.8
 -9 7 15 -1.43 4.77
 -9 7 15 -2 5.57
 -9 7 15 -1.42 4.71
 -9 7 15 2.08 5.57
 -9 -7 15 1.98 5.49
 -9 -7 15 -2.75 7.08
 -9 7 15 1.93 5.55
 -9 -7 15 2.66 6.25
 -9 -7 14 133.86 21.3
 -9 7 14 176.21 19.2
 -9 -7 14 190.53 27.99
 -9 -7 14 166.79 20.83
 -9 -7 14 184.31 21.27
 -9 7 14 159.32 20.13
 -9 7 14 191.84 19.66
 -9 -7 14 169.4 22.9
 -9 -7 13 11.29 6.29
 -9 -7 13 18.96 11.97
 -9 -7 13 5.39 7.51
 -9 7 13 10.04 5.57
 -9 -7 13 3.98 5.95
 -9 -7 13 7.71 6.64
 -9 7 13 5.51 4.51
 -9 7 12 143.24 16.3
 -9 -7 12 118.6 19.38
 -9 7 12 124.14 17.01
 -9 -7 12 168.51 18.6
 -9 7 12 168.19 17.22
 -9 -7 12 105.01 18.09
 -9 -7 12 152.08 18.62
 -9 -7 11 29.55 8.01
 -9 7 11 34.95 7.15
 -9 -7 11 24.3 7.57
 -9 7 11 21.05 7.23
 -9 7 11 40.86 8.06
 -9 -7 11 24.23 8.78
 -9 -7 11 30.8 9.26
 -9 -7 10 179.61 20.61
 -9 7 10 164.63 20.61
 -9 -7 10 154.3 22.09
 -9 -7 10 161.14 19.71
 -9 7 10 196.89 20.06
 -9 7 10 185.94 18.83
 -9 -7 10 159.05 21.61
 -9 -7 9 58.58 10.12
 -9 7 9 48.98 9.53
 -9 7 9 55.74 10.9
 -9 -7 9 57.82 12.95
 -9 7 9 51.86 8.52
 -9 -7 9 47.59 9.55
 -9 -7 9 67.52 12.09
 -9 7 9 57.62 8.58
 -9 -7 8 87.66 12.45
 -9 -7 8 90.8 14.39
 -9 7 8 72.66 10.63
 -9 7 8 82.66 11.65
 -9 -7 8 95.09 14.16
 -9 -7 8 89.84 12.17
 -9 7 8 100.16 13.21
 -9 7 8 71.28 13.97
 -9 -7 8 80.3 13.47
 -9 7 8 82.66 11.05
 -9 7 7 253.37 23.22
 -9 -7 7 208.96 26.2
 -9 7 7 239.87 23.85
 -9 -7 7 213.05 25.71
 -9 -7 7 202.19 25.04
 -9 7 7 264.46 28.09
 -9 7 7 219.69 23.03
 -9 7 7 239.08 25.52
 -9 -7 7 242.49 24.59
 -9 -7 6 102.03 15.19
 -9 7 6 97.02 11.68
 -9 7 6 80.31 12.09
 -9 7 6 98.38 15.81
 -9 7 6 91.77 11.41
 -9 7 6 99.15 14.03
 9 7 -5 224.52 23.75
 -9 -7 5 216.12 25.28
 -9 7 5 230.16 22.04
 -9 7 5 224.32 22.64
 -9 7 5 216.06 26.22
 -9 7 5 218.81 21.72
 -9 7 5 187.22 24
 9 7 -4 433.78 39.46
 -9 -7 4 394.47 39.99
 -9 7 4 371.51 36.59
 -9 7 4 430.28 37.71
 -9 7 4 433.8 41.63
 -9 7 4 393.33 36.55
 -9 7 4 383.28 40.02
 9 7 -3 363.21 33.52
 -9 -7 3 363.22 34.34
 -9 7 3 288.89 30.29
 -9 7 3 335.46 31.34
 9 7 -3 335.03 32.71
 -9 7 3 325.88 35.19
 -9 7 3 305.73 33.82
 -9 7 3 330.45 30.38
 -9 7 2 65.56 7.95
 9 7 -2 52.6 10.09
 -9 7 2 51.72 8.04
 -9 7 2 62.02 9.09
 9 7 -2 49.98 9.83
 -9 7 2 60.67 13.13
 -9 7 2 65.03 11.78
 -9 -7 2 48.07 10.18
 -9 7 1 131.81 14.01
 9 7 -1 131.68 16.84
 9 7 -1 145.02 16.64
 -9 7 1 146.84 19.53
 -9 7 1 158.73 15.6
 -9 -7 1 122.2 17.01
 -9 7 1 116.97 17.57
 -9 7 1 112.82 14.12
 -9 7 0 177.62 17.04
 -9 7 0 167.82 17.51
 9 7 0 169.85 19.11
 -9 7 0 180.3 21.97
 -9 -7 0 129.1 18.89
 -9 7 0 152.57 20.34
 9 7 0 157.2 19.36
 -9 7 -1 163.58 16.77
 -9 7 -1 151.48 17.18
 9 7 1 166.62 19.25
 -9 7 -1 169.84 22.16
 9 7 1 152.34 19.22
 -9 -7 -1 185.24 20.31
 -9 7 -1 152.08 20.34
 -9 7 -2 46 11.3
 -9 -7 -2 70 11.16
 9 7 2 63.4 10.8
 -9 7 -2 59.45 8.17
 -9 7 -2 90.61 14.51
 9 7 2 79.4 11.71
 -9 7 -3 174.35 21.66
 -9 7 -3 149.66 14.98
 -9 7 -4 445.23 46.36
 -9 7 -4 452.8 40.72
 9 7 4 483.99 43.91
 -9 7 -4 452.62 45.8
 9 7 5 2.11 6.84
 9 7 5 4.83 4.64
 -9 7 -5 -2.42 6.74
 9 7 6 -1.02 4.4
 9 7 6 2.16 6.99
 -9 7 -6 4.97 7.16
 9 -7 6 -2.32 5.98
 9 7 7 1.07 3.99
 -9 7 -7 7.63 7.08
 9 7 7 -2.21 6.15
 9 -7 7 4.91 6.82
 9 -7 8 288.54 32.18
 9 7 8 299.82 28.98
 -9 7 -8 260.59 31.59
 9 7 8 293.32 31.21
 9 7 8 300.53 33.06
 9 7 8 275.05 27.55
 9 -7 9 -5.39 6.97
 9 7 9 9.41 6.31
 -9 7 -9 21.36 9.74
 9 7 9 7.03 7.81
 9 7 9 5.3 8.38
 9 7 9 16.58 5.46
 9 -7 10 28.11 9.91
 9 7 10 27.87 7.46
 -9 7 -10 5.47 7.75
 9 7 10 19.81 6.01
 9 7 10 24.15 9.44
 9 7 10 5.41 8.42
 9 7 11 59.81 9
 9 7 11 59.84 10.99
 9 -7 11 52.38 12.37
 9 7 11 79.51 14.44
 9 7 11 67.09 12.94
 -9 7 -11 27.88 10.38
 9 7 11 39.99 8.02
 9 7 12 523.4 48.3
 9 -7 12 496.59 51.67
 9 7 12 451.03 50.62
 9 7 12 464.19 50.15
 -9 7 -12 549.59 52.28
 9 7 12 560.73 47.02
 9 7 12 486.54 45.84
 9 7 12 524.55 46.8
 9 7 13 158.98 20.51
 9 7 13 187.72 19.37
 9 7 13 205.63 24.22
 -9 7 -13 170.45 23.24
 9 7 13 187.48 24.15
 9 7 13 165.89 19.21
 9 -7 13 177.07 24.14
 9 7 14 1.24 3.82
 9 7 14 13.94 5.87
 9 7 15 22.65 5.88
 9 -7 15 25.71 11.06
 9 7 15 30.14 10
 9 7 15 11.2 5.63
 9 -7 15 15.42 10.62
 9 -7 16 112.76 18.95
 9 -7 16 145.92 20.63
 9 7 16 128.91 14.97
 9 7 16 111.3 13.72
 9 7 17 215.48 21.59
 9 -7 17 228.26 26.37
 9 -7 17 213.2 27.56
 9 -7 17 215.47 27.2
 9 -7 18 53.7 12.3
 9 -7 18 64.81 13.78
 9 -7 19 5.21 7.03
 9 -7 19 13.29 8.42
 9 -7 19 13.34 7.79
 9 -7 20 78.97 13.35
 9 -7 20 77.32 13.76
 9 -7 20 97.48 15.6
 9 -7 21 55.34 10.92
 9 -7 21 59.84 12.01
 9 -7 21 48.35 9.96
 9 -7 22 3.8 6.62
 9 -7 22 3.05 5.07
 9 -7 23 3.1 5.77
 9 -7 23 2.46 4.66
 9 -7 24 26.8 5.99
 9 -7 24 10.53 4.95
 9 -7 24 15.16 4.74
 -9 -9 23 -0.92 3.05
 -9 -9 22 1.23 4.08
 -9 -9 22 3.07 4.17
 -9 -9 21 7.47 5
 -9 9 20 13.61 4.47
 -9 -9 20 13.83 8.64
 -9 -9 20 12.1 6.39
 -9 9 19 6.04 4.84
 -9 -9 19 1.94 5.78
 -9 -9 19 -5.2 9.28
 -9 9 18 5.62 4.79
 -9 -9 18 -2.13 5.94
 -9 9 18 1.23 4.29
 -9 9 18 6.05 4.11
 -9 -9 18 -2.86 8.77
 -9 9 17 9.38 5.47
 -9 -9 17 -4.61 5.44
 -9 9 17 8.74 4.74
 -9 9 17 7.99 4.36
 -9 -9 17 9.24 9.99
 -9 -9 16 13.04 10.37
 -9 9 16 30.44 7.67
 -9 9 16 17.58 5.7
 -9 9 16 9.09 4.74
 -9 9 16 24.81 6.77
 -9 -9 15 -6.79 11.02
 -9 -9 14 76.86 16.58
 -9 9 14 63.16 9.92
 -9 9 14 53.69 10.61
 -9 9 13 10.86 5.49
 -9 9 13 13.36 5.94
 -9 9 13 14.26 5.2
 -9 -9 13 17.77 11.86
 -9 9 12 5.9 5.03
 -9 -9 12 28.63 13.1
 -9 9 12 29.67 7.99
 -9 9 12 16.82 6.27
 -9 -9 12 10.93 9.19
 -9 9 12 27.33 6.9
 -9 9 11 10.54 5.64
 -9 -9 11 7.15 11.37
 -9 9 11 17.79 7.73
 -9 9 11 32.81 7.77
 -9 9 11 21.59 6.42
 -9 -9 11 27.6 10.57
 -9 -9 10 -3.54 10.52
 -9 -9 10 -2.77 7.13
 -9 9 10 1.43 4.63
 -9 9 10 2.24 5.52
 -9 9 10 -1.59 5
 -9 9 9 48.04 10.15
 -9 9 9 70.93 10.23
 -9 -9 9 88.38 14.89
 -9 9 8 4.83 6.2
 -9 9 8 12.56 5.78
 -9 -9 7 36.03 8.37
 -9 9 7 37.16 8.71
 -9 9 7 23.33 6.57
 -9 -9 7 38.02 10.8
 -9 9 6 36.53 11.16
 -9 9 6 67.44 9.95
 -9 -9 6 69.74 13.65
 -9 9 6 46.9 10.16
 -9 -9 6 54.81 10.2
 -9 9 6 48.46 13.66
 -9 -9 6 45.9 9.63
 -9 9 6 58.96 9.21
 -9 9 5 76.51 11.32
 -9 9 5 106.75 13.87
 -9 9 5 58.53 13.48
 -9 -9 5 66.63 11.63
 -9 9 5 116.48 18.46
 -9 -9 5 84.64 14.92
 -9 9 5 88.97 11.48
 -9 9 4 83.76 12.27
 -9 9 4 98.64 14.01
 -9 9 4 96.18 17.85
 -9 -9 4 117.29 17.1
 -9 9 4 102.36 16.49
 -9 9 4 98.03 12.26
 -9 9 3 44.01 12.48
 -9 9 3 29.09 7.95
 -9 9 3 35.79 6.8
 -9 9 3 35.72 7
 -9 -9 3 35.93 10.14
 -9 9 2 -12.76 10.33
 -9 9 2 5.55 7.44
 -9 9 2 3.23 5.5
 -9 9 2 -1.2 3.77
 -9 9 2 1.35 4.14
 -9 -9 2 2.52 7.26
 -9 9 1 48.62 13.92
 -9 9 1 45.2 11.13
 -9 9 1 43.59 7.48
 -9 -9 1 47.18 11.97
 -9 9 1 45.01 8.07
 -9 9 0 25.73 9.84
 9 9 0 24.47 6.96
 -9 9 0 41.43 7.46
 -9 -9 0 34.17 9.77
 -9 9 0 29.66 12.51
 9 9 1 48.36 10.4
 -9 9 -1 46.15 12.34
 -9 9 -1 46.87 13.93
 9 9 1 47.04 8.33
 -9 9 -1 44.15 7.87
 -9 9 -2 79.57 11.07
 9 9 2 115.49 14.82
 -9 9 -2 78.68 14.89
 9 9 2 80.98 14.88
 9 9 2 75.95 11.64
 -9 9 -2 88.44 17.79
 -9 9 -3 21.24 5.62
 9 9 3 31.57 10.39
 -9 9 -3 55.7 11.73
 9 9 3 38.43 9.09
 -9 9 -3 3.45 11.1
 9 9 4 26.45 9.95
 -9 9 -4 29.39 9.6
 -9 9 -4 42.03 14.24
 -9 9 -5 -7.08 11.17
 -9 9 -5 5.91 7.61
 9 9 5 -1.42 5.87
 -9 9 -6 156.85 24.13
 -9 9 -6 130.75 19.87
 9 9 6 119.42 15.57
 9 9 7 56.54 8.71
 -9 9 -7 41.76 10.96
 9 9 8 10.15 5.62
 -9 9 -8 21.31 13.25
 9 9 8 17.1 6.11
 9 9 8 14.5 9.47
 9 9 8 15.94 8.46
 9 9 9 34.49 7.63
 9 -9 9 18.49 8.53
 -9 9 -9 21.06 12.96
 9 9 9 26.16 6.74
 9 9 9 13.22 9.47
 9 9 9 42.75 11.61
 9 9 10 25.41 6.77
 9 -9 10 -3.08 7.28
 -9 9 -10 17.18 12.54
 9 9 10 11.84 5.06
 9 9 10 -2.78 8.8
 9 9 10 13.1 7.84
 9 9 11 48.02 12.71
 9 9 11 28.4 10.36
 9 9 11 21.08 6.12
 9 -9 11 24.33 9.55
 9 9 11 27.4 6.69
 9 -9 11 18.88 8.28
 9 9 12 -2.52 9.17
 9 9 12 2.53 7.74
 9 -9 12 13.31 8.62
 9 9 12 -2.3 4.52
 9 -9 12 -2.98 7.67
 9 9 12 6.57 4.58
 9 -9 13 14.41 8.38
 9 -9 14 79.79 15.07
 9 9 15 12.64 4.48
 9 -9 15 33.68 10.62
 9 -9 16 47.96 11.21
 9 9 16 42.04 6.85
 9 -9 16 63.56 12.51
 9 -9 17 23.95 7.98
 9 -9 17 13.4 7.47
 9 9 17 8.03 3.54
 9 -9 18 52.15 10.34
 9 9 18 44.2 6.18
 9 -9 18 48.14 10.97
 9 -9 18 75.78 11.99
 9 -9 19 48.04 10.14
 9 -9 19 46.77 9.55
 9 9 19 46.71 7.39
 9 -9 20 24.61 7.3
 9 9 20 36.09 5.57
 9 -9 21 9.98 4.32
 9 9 21 17.58 3.57
 9 -9 21 14.82 5.56
 9 -9 22 43.54 6.53
 -9 11 17 6.37 3.11
 -9 -11 16 94.19 13.1
 -9 11 16 166.31 14.27
 -9 -11 15 6.88 4.33
 -9 11 15 10.36 3.71
 -9 11 15 9.56 4.59
 -9 11 14 23.85 6.33
 -9 -11 14 23.49 6.74
 -9 11 14 42.86 7.05
 -9 -11 14 17.67 8.56
 -9 11 13 46.62 8.2
 -9 -11 13 27.26 9.89
 -9 11 13 29.29 6.88
 -9 11 12 434.11 41.14
 -9 -11 12 433.45 44.35
 -9 11 12 456.45 40.16
 -9 11 12 432.52 41.31
 -9 -11 11 9.1 8.22
 -9 11 11 21.66 6.59
 -9 11 11 17.25 5.55
 -9 11 10 30.99 6.26
 -9 -11 10 32.46 10.23
 -9 11 9 86.26 13.42
 -9 11 9 98.89 11.46
 -9 11 9 87.89 13.12
 -9 -11 9 60.68 14.59
 -9 -11 8 386.59 37.16
 -9 11 8 333.77 35.35
 -9 11 8 327.38 32.15
 -9 11 8 348.44 35.85
 -9 11 7 2.26 3.67
 -9 11 7 -2.14 5.94
 9 11 -7 -0.86 2.63
 -9 11 6 6.72 4.02
 9 11 -6 7.46 3.76
 -9 11 6 2.25 5.56
 9 11 -6 3.55 5.62
 -9 11 5 26.44 5.75
 9 11 -5 26.93 5.49
 -9 11 5 28.02 8.95
 9 11 -5 26.54 8.51
 -9 11 4 75.42 10
 9 11 -4 87.67 10.43
 9 11 -4 58.08 11.89
 -9 11 4 98.49 14.4
 9 11 -3 12.58 6.06
 -9 11 3 4.16 3.67
 -9 11 3 7.33 7.72
 9 11 -2 19.6 7.78
 -9 11 2 22.2 8.57
 9 11 -1 118.99 16.6
 9 11 -1 95.74 11.75
 -9 11 1 125.69 17.13
 9 11 0 204.47 23.9
 -9 11 0 171.31 23.14
 9 11 0 191.85 19.21
 9 11 1 -11.68 6.72
 -9 11 -1 4.82 7.16
 9 11 1 1.06 3.51
 9 11 2 40.11 10.82
 -9 11 -2 35.28 10.21
 9 11 2 48.18 7.68
 9 11 3 90.13 10.57
 -9 11 -3 52.48 11.72
 9 11 3 82.85 14.49
 9 11 3 79.08 14.7
 9 11 3 76.38 10.46
 9 11 4 9.2 4.47
 -9 11 -4 2.2 5.68
 9 11 4 2.36 6.81
 9 11 4 -2.65 9.24
 9 11 4 12.17 5.22
 9 11 5 2.55 9.11
 9 11 5 18.68 9.02
 9 11 5 1.16 3.97
 9 11 5 1.27 4
 -9 11 -5 2.1 5.4
 9 11 5 3.65 4.15
 9 11 6 63.66 13.32
 9 11 6 61.97 12.93
 9 11 6 57.03 8.65
 9 11 6 58 9.03
 -9 11 -6 45.48 9.76
 9 11 6 59.34 9
 9 11 7 25.55 10.08
 9 11 7 20.15 8.85
 9 11 7 39.18 6.94
 -9 11 -7 47.82 9.31
 9 11 7 26.39 6.55
 9 11 7 26.13 6.61
 9 11 8 2.17 7.75
 -9 11 -8 -5.02 5.13
 9 11 8 -1.13 3.93
 9 11 8 4.49 4.17
 9 11 8 3.54 4.39
 9 11 9 -2.08 6.74
 9 11 9 1.09 4.04
 9 -11 9 1.93 5.74
 9 11 9 5.22 3.96
 9 11 9 3.47 4.38
 9 -11 10 41.43 9.13
 9 11 10 41.23 7.06
 9 -11 10 27.93 8.63
 9 11 10 39.75 6.52
 9 11 10 33.64 6.84
 9 -11 11 3.27 6.82
 9 11 11 11.56 4.36
 9 -11 11 8.83 5.62
 9 11 11 5.01 3.7
 9 11 11 19.36 5.53
 9 -11 12 3.04 5.54
 9 11 12 6.15 3.87
 9 -11 12 1.64 4.57
 9 11 12 -1.02 4.28
 9 11 13 32.12 5.68
 9 11 13 33.98 6.48
 9 -11 13 46.92 8.71
 9 11 14 -1.71 3.64
 9 11 14 0.67 2.5
 9 -11 14 9.26 6.6
 9 -11 14 -1.21 4.94
 9 11 15 -5.49 3.2
 9 11 15 -1.49 3.19
 9 -11 15 2.05 4.31
 9 11 16 1.59 1.68
 9 -11 16 1.6 3.31
 9 11 16 3.07 2.86
 9 11 17 20.96 3.47
 -9 13 7 0.76 2.7
 -9 13 7 -0.55 2.31
 -9 13 6 1.68 2.53
 -9 13 5 11.54 3.23
 -9 13 4 0.52 2.2
 9 13 4 -1.51 1.6
 9 13 5 4.66 1.91
 -10 0 30 30.74 6.61
 -10 0 30 41.37 7.37
 -10 0 29 1.51 5.16
 -10 0 29 -3.15 4.97
 -10 0 28 58.21 10.39
 -10 0 28 36.13 9.4
 -10 0 27 -2.19 6.52
 -10 0 27 -4.4 6.34
 -10 0 26 126.55 17.97
 -10 0 26 153.48 19.69
 -10 0 26 118.11 16.31
 -10 0 25 -7.83 7.54
 -10 0 24 2.72 7.3
 -10 0 24 2.14 5.3
 -10 0 24 -3.19 11.12
 -10 0 24 12.54 7.92
 -10 0 23 -2.77 8.48
 -10 0 23 -7.93 7.08
 -10 0 23 2.2 5.89
 -10 0 23 3.25 11.07
 -10 0 23 -2.58 7.9
 -10 0 22 24.75 9.09
 -10 0 22 19.79 7.53
 -10 0 21 -3.15 9.07
 -10 0 21 5.09 7.79
 -10 0 21 2.15 5.99
 -10 0 21 2.68 6.31
 -10 0 20 63.39 14.74
 -10 0 20 29.5 9.71
 -10 0 20 43.52 9.06
 -10 0 20 36.05 10.82
 -10 0 19 -5.7 8.48
 -10 0 19 -1.96 4.83
 -10 0 19 14.07 7.8
 -10 0 19 9.76 6.54
 -10 0 18 10.68 9.57
 -10 0 18 21.07 6.48
 -10 0 18 12.86 6.04
 -10 0 18 6.64 7.62
 -10 0 18 9.16 6.45
 -10 0 17 2.47 9.2
 -10 0 17 1.66 4.28
 -10 0 17 -1.71 4.58
 -10 0 17 6.23 6.9
 -10 0 17 1.6 5.19
 -10 0 16 245.75 24.6
 -10 0 16 227.85 26.98
 -10 0 16 231.86 25.89
 -10 0 16 224.35 24.94
 -10 0 16 242.48 24.99
 -10 0 15 7.15 6.52
 -10 0 15 11.7 8.35
 -10 0 15 -2.09 7.12
 -10 0 14 140.14 16.69
 -10 0 14 116.27 16.87
 -10 0 13 3.03 5.95
 -10 0 13 1.73 7.28
 -10 0 13 1.13 3.84
 -10 0 12 1619.88 134.54
 -10 0 12 1519.67 134.75
 -10 0 11 -1.2 5.04
 -10 0 11 1.26 5.46
 -10 0 11 4.25 6.49
 -10 0 11 0.91 3.96
 -10 0 10 724.84 65.26
 10 0 -10 698.67 63.65
 -10 0 10 842.24 64.65
 -10 0 10 682.23 65.64
 -10 0 10 807.7 65.79
 -10 0 9 -0.73 3.93
 10 0 -9 0.66 3.5
 -10 0 9 -0.97 4.43
 10 0 -8 770.44 66.54
 -10 0 8 790.87 67.26
 10 0 -7 -0.65 3.73
 -10 0 7 -0.75 4.17
 10 0 -6 275.91 25.05
 -10 0 6 272.1 25.11
 10 0 -5 3.18 4.16
 -10 0 5 2.23 3.74
 -10 0 4 62.16 7.79
 10 0 -4 80.96 8.91
 10 0 -3 4.5 4.26
 -10 0 3 1.6 3.07
 -10 0 2 544.37 45.34
 10 0 -2 547.14 47.31
 10 0 -1 -1.35 4.86
 10 0 0 8634.95 713.87
 10 0 1 4.93 5.22
 10 0 2 814.12 69.73
 10 0 3 -0.72 5.12
 10 0 4 104.09 11.73
 10 0 4 81.57 10.75
 10 0 5 1.82 5.3
 10 0 5 0.76 4.35
 10 0 6 24.74 6.69
 10 0 7 -1.08 5.8
 10 0 8 8.27 5.93
 10 0 9 1.5 8.44
 10 0 9 6.46 5.76
 10 0 9 -4.14 5.8
 10 0 10 452.21 43.89
 10 0 10 495.15 44.55
 10 0 11 -3.29 6.92
 10 0 12 78.28 12.5
 10 0 12 89.76 13.25
 10 0 13 -16.75 7.62
 10 0 13 -1.96 5.5
 10 0 14 151.06 18.93
 10 0 14 159.15 19.85
 10 0 14 123.35 18.45
 10 0 14 138.17 19.23
 10 0 14 160.19 19.59
 10 0 15 6.6 7.31
 10 0 15 2.39 6.65
 10 0 15 -0.93 3
 10 0 15 -2.21 6.78
 10 0 15 -2.29 7.23
 10 0 15 2.3 5.93
 10 0 15 -2.45 6.8
 10 0 16 4.91 5.78
 10 0 16 13.11 8.5
 10 0 16 2.32 7.52
 10 0 16 2.11 7.01
 10 0 16 -0.99 3.29
 10 0 16 4.96 7.14
 10 0 16 2.57 8.76
 10 0 16 7.12 7.48
 10 0 17 -2.54 9.04
 10 0 17 2.78 8.27
 10 0 17 -1.04 3.55
 10 0 17 2.74 6.44
 10 0 17 -7.94 7.36
 10 0 17 -5.22 7
 10 0 17 -4.8 7.58
 10 0 18 12.25 8.92
 10 0 18 20.18 10.28
 10 0 18 -2.69 7.48
 10 0 18 8.75 7.82
 10 0 18 -2.17 4.03
 10 0 18 8.24 8.16
 10 0 18 8.4 6.91
 10 0 18 5.02 8.54
 10 0 19 -2.53 8.42
 10 0 19 6.03 7.76
 10 0 19 -2.99 8.32
 10 0 19 -2.45 7.51
 10 0 19 -2.81 8.37
 10 0 19 -2.92 7.83
 10 0 19 11.4 8.99
 10 0 20 113.1 19.46
 10 0 20 124.84 19.86
 10 0 20 162.28 21.98
 10 0 20 125.71 18.83
 10 0 20 122.97 19.96
 10 0 20 125.22 19.42
 10 0 21 3.05 8.47
 10 0 21 -4.88 7.91
 10 0 21 -2.93 7.55
 10 0 21 6.12 8.51
 10 0 22 72.37 14.18
 10 0 22 26.66 11.7
 10 0 22 82.65 14.92
 10 0 22 80.9 14.62
 10 0 22 64.72 12.69
 10 0 23 2.81 8.09
 10 0 23 11.29 8.39
 10 0 23 -2.86 7.06
 10 0 23 -4.24 7.04
 10 0 25 14.39 7.77
 10 0 25 -7.9 8.75
 10 0 25 2.31 7.28
 10 0 26 96.15 14.97
 10 0 26 119.8 16.63
 10 0 26 81.34 13.89
 10 0 27 3.51 6.52
 10 0 27 9.72 7.23
 10 0 27 -3.26 5.94
 10 0 28 46.83 9.58
 10 0 28 51.36 8.88
 10 0 29 4.15 3.92
 -10 -2 30 1.12 4.07
 -10 -2 29 1.51 4.9
 -10 -2 29 1.34 3.97
 -10 2 29 -4.06 5.03
 -10 -2 28 37.34 7.91
 -10 -2 28 31.72 8.69
 -10 -2 28 23.55 6.85
 -10 2 28 32.09 7.43
 -10 2 27 224.03 22.82
 -10 2 27 182.33 22.63
 -10 -2 27 204.04 23.05
 -10 -2 27 204.96 23.33
 -10 2 27 178.83 22.5
 -10 -2 26 9.95 6.98
 -10 2 26 -2.24 6.06
 -10 -2 26 6.76 6.54
 -10 2 26 15.27 7.98
 -10 -2 26 11.34 7.58
 -10 2 26 23.41 7.15
 -10 2 25 19.67 8.06
 -10 -2 25 10.93 7.72
 -10 -2 24 30.27 9.68
 -10 -2 24 37.36 8.84
 -10 2 24 15.51 7.88
 -10 -2 24 39.11 10.58
 -10 2 24 34.59 11.14
 -10 2 24 42.72 9.95
 -10 2 23 371.52 40.01
 -10 -2 23 362.43 39.9
 -10 2 23 367.69 40.8
 -10 2 23 383.98 38.99
 -10 -2 23 371.01 38.58
 -10 -2 23 419.48 40.04
 -10 -2 23 379.07 41.74
 -10 2 23 369.49 42
 -10 2 22 20.93 8.49
 -10 -2 22 2.69 7.24
 -10 2 22 5.33 7.17
 -10 -2 22 4.6 5.95
 -10 -2 21 74.38 12.71
 -10 2 21 73.28 12.55
 -10 -2 21 45.98 11.86
 -10 2 21 47.33 13.67
 -10 -2 21 42.43 12.35
 -10 2 21 57.78 12.25
 -10 -2 21 67.34 14.69
 -10 2 21 84.74 16.89
 -10 2 20 5.45 5.28
 -10 -2 20 16.08 7.48
 -10 2 20 15.51 6.42
 -10 2 20 2.72 9.31
 -10 -2 20 11.8 6.83
 -10 2 20 7.63 7.6
 -10 -2 20 5.13 6.92
 -10 -2 20 2.96 8.82
 -10 2 20 21.25 10.37
 -10 -2 19 306.92 34.76
 -10 2 19 309.7 35.48
 -10 2 19 314.63 31.7
 -10 -2 19 274.39 32.06
 -10 2 19 310.81 33.41
 -10 -2 19 360.14 34.47
 -10 -2 19 276.8 32.22
 -10 2 19 286.34 33.84
 -10 2 19 325.75 32.63
 -10 -2 18 29.14 10.48
 -10 2 18 40.93 11.69
 -10 -2 18 24.47 11.43
 -10 2 18 38.98 8.46
 -10 -2 18 25.87 9.28
 -10 2 18 22.51 9.41
 -10 2 18 45.8 8.9
 -10 2 18 32.11 8.72
 -10 -2 18 46.25 9.74
 -10 -2 18 64.12 11.08
 -10 -2 17 14.82 9.05
 -10 2 17 10.2 8.32
 -10 -2 17 6.6 9.86
 -10 2 17 22.3 7.5
 -10 2 17 9.04 5.11
 -10 -2 17 10.15 6.12
 -10 2 17 14.14 7.5
 -10 2 17 7.45 5.09
 -10 2 17 8.58 5.14
 -10 -2 17 23.79 7.61
 -10 -2 17 18.24 6.47
 -10 -2 16 45.56 9.9
 -10 2 16 62.24 9.87
 -10 -2 16 70.91 15.56
 -10 -2 16 49.93 9.47
 -10 2 16 49.34 9.05
 -10 2 16 37.72 8.22
 -10 2 16 50.9 9.38
 -10 -2 16 47.9 11.08
 -10 2 16 47.29 11.7
 -10 2 16 50.55 11.34
 -10 -2 15 393.14 38.08
 -10 2 15 370.3 38.78
 -10 2 15 394.11 40.71
 -10 2 15 365.68 37.13
 -10 -2 15 409.42 42.16
 -10 -2 15 383.32 38.94
 -10 2 15 377.47 39.22
 -10 2 15 390.52 37.39
 -10 2 15 382.43 36.69
 -10 -2 15 403.57 36.97
 -10 2 14 4.78 7.95
 -10 -2 14 -2.65 10.41
 -10 2 14 -1.87 6.06
 -10 -2 14 1.91 6.66
 -10 2 14 -2 7.14
 -10 -2 14 -1.63 5.28
 -10 -2 14 3.11 5.17
 -10 2 13 13.95 9.82
 -10 -2 13 29.24 11.77
 -10 2 13 6.85 6.18
 -10 -2 13 3.47 6.39
 -10 2 13 1.83 7.01
 -10 -2 13 19.5 6.57
 -10 -2 13 26.98 6.66
 -10 2 12 47.11 11.69
 -10 -2 12 22.41 9.15
 -10 2 12 34.3 8.31
 -10 -2 12 23.47 7.66
 -10 2 12 38.4 9.36
 -10 -2 12 24.7 7.48
 -10 2 11 682.7 63.2
 -10 -2 11 727.53 60
 -10 2 11 654.99 60.08
 -10 -2 11 658.53 62.52
 -10 -2 11 642.92 60.01
 -10 2 11 651.15 60.44
 -10 2 10 12.35 10.17
 -10 2 10 3.81 6.37
 -10 -2 10 8.39 4.52
 -10 -2 10 16.24 6.98
 -10 2 10 12.37 7.11
 -10 2 10 0.85 3.72
 -10 -2 10 8.49 3.84
 -10 -2 10 15.83 5.8
 -10 -2 10 11.33 8.56
 -10 -2 9 15.24 5.86
 -10 -2 9 10.6 4.18
 -10 2 9 20.35 4.42
 -10 -2 9 8.66 8.81
 -10 -2 9 10.33 5.16
 -10 -2 8 14.35 5.34
 -10 -2 8 17.53 4.39
 -10 2 8 15.43 3.99
 -10 -2 7 344.57 31.23
 -10 2 6 48.58 7.43
 -10 -2 6 48.03 6.9
 -10 2 5 120.82 12.98
 -10 2 4 41.25 6.76
 10 2 -3 5.25 1.95
 -10 2 3 7.62 4.22
 -10 2 2 77.04 9.42
 10 2 -2 80.97 7.44
 10 2 -1 367.59 32.9
 10 2 0 66.36 8.7
 10 2 1 35.1 6.22
 10 2 2 20.35 5
 10 2 3 21.66 5.19
 10 2 4 78.16 9.51
 10 -2 4 78.33 9.91
 10 2 4 78.02 10.29
 10 2 5 37.68 6.16
 10 2 5 35.05 6.24
 10 -2 5 36.39 7.01
 10 2 5 21.51 6.13
 10 2 6 384.8 35.19
 10 2 6 391.74 35.94
 10 -2 6 397.72 35.84
 10 2 7 24.6 5.46
 10 -2 7 23.77 6.2
 10 2 7 6.65 6.02
 10 2 8 59.53 10.08
 10 -2 8 68.37 9.88
 10 -2 8 76.81 10.22
 10 2 8 54.45 9.39
 10 2 8 43.31 10.65
 10 2 8 64.55 8.18
 10 2 9 176.41 21.12
 10 2 9 187.65 20.51
 10 -2 9 198.67 20.72
 10 -2 9 178.5 19.92
 10 2 9 190.91 20.41
 10 2 10 53.94 9.67
 10 -2 10 37.61 8.8
 10 2 10 44.43 10.24
 10 2 11 1.68 6.64
 10 -2 11 6.58 6.82
 10 2 11 8.75 7.26
 10 -2 12 1.79 5.96
 10 2 12 -1.84 6.55
 10 2 12 5.55 6.6
 10 2 12 1.75 5.66
 10 -2 12 1.7 6.33
 10 2 13 140.6 20.93
 10 2 13 209.51 22.44
 10 2 13 180 21.62
 10 -2 13 183.33 21.43
 10 2 13 194.09 21.68
 10 -2 13 181.76 21.25
 10 -2 14 93.33 14.87
 10 2 14 73.59 13.96
 10 2 14 95.37 16.12
 10 -2 14 97.3 15.44
 10 -2 14 107.35 15.19
 10 2 14 99.09 15.37
 10 -2 14 99.14 15.65
 10 2 14 74.06 14.31
 10 2 14 82.44 14.34
 10 -2 14 107.82 15.1
 10 2 14 117.09 11.98
 10 2 14 113.59 15.92
 10 -2 14 76.56 13.63
 10 2 14 80.73 13.97
 10 -2 15 -7.56 7.26
 10 -2 15 4.64 6.67
 10 2 15 12.4 7.14
 10 2 15 2.34 5.77
 10 -2 15 -4.56 5.36
 10 2 15 5.57 3.8
 10 -2 15 2.18 6.06
 10 2 15 2.24 6.23
 10 -2 15 2.38 6.61
 10 2 15 -2.33 6.24
 10 2 15 2.3 7.24
 10 -2 15 -2.4 6.19
 10 -2 15 5.08 7.78
 10 2 15 -2.41 6.7
 10 2 16 4.82 8.4
 10 -2 16 7.59 6.24
 10 -2 16 7.91 8.54
 10 -2 16 14.9 8.26
 10 2 16 -2.65 7.38
 10 -2 16 2.44 7.04
 10 2 16 -5.02 8.14
 10 2 16 8.25 4.3
 10 2 16 2.4 7.15
 10 -2 16 9.36 7.17
 10 -2 16 -2.53 8.61
 10 2 16 -2.49 7.4
 10 -2 16 -2.29 6.82
 10 -2 16 2.71 7.53
 10 2 16 2.57 7.39
 10 2 17 134.72 19.11
 10 -2 17 105.29 17.63
 10 -2 17 101.12 17.65
 10 2 17 71.15 16.05
 10 -2 17 138.98 19.99
 10 -2 17 145.28 19.47
 10 2 17 122.65 18.86
 10 2 17 148.57 14.96
 10 -2 17 118.51 18.38
 10 2 17 120.85 18.56
 10 -2 17 117.04 17.68
 10 2 17 156.09 19.65
 10 -2 17 112.59 17.26
 10 2 17 116.46 18.31
 10 -2 17 140.02 19.72
 10 -2 18 80.35 16.06
 10 2 18 77.18 16.39
 10 -2 18 120.33 16.96
 10 -2 18 89.88 17.11
 10 2 18 112.01 17.96
 10 2 18 119.36 13.49
 10 2 18 143 18.79
 10 -2 18 115.45 17.97
 10 -2 18 113.13 17.76
 10 2 18 108.81 18
 10 2 18 112.16 14.45
 10 -2 18 99.96 17.48
 10 -2 18 105.41 16.77
 10 2 18 106.95 17.46
 10 -2 18 104.31 17.78
 10 2 18 81.88 16.41
 10 -2 19 4.64 7.72
 10 2 19 6.54 4.47
 10 2 19 4.81 5.34
 10 -2 19 16.69 10.13
 10 2 19 -5.79 9.39
 10 -2 19 27.57 10.44
 10 -2 19 5.46 7.86
 10 2 19 -5.61 8.35
 10 2 19 2.55 8.49
 10 -2 19 17.09 9.47
 10 2 19 6.07 8.44
 10 -2 19 2.82 6.96
 10 2 19 -8.7 8.35
 10 2 20 69.96 15.2
 10 -2 20 92.85 16.6
 10 2 20 83.09 15.59
 10 -2 20 64.06 14.22
 10 2 20 90.03 15.76
 10 2 20 79.87 15.85
 10 -2 20 112.75 17.11
 10 2 20 103.79 13.07
 10 -2 20 65.49 14.44
 10 2 21 110.96 14.94
 10 -2 21 122.74 18.54
 10 2 21 111.89 19.16
 10 -2 21 147.21 20.39
 10 -2 21 125.22 18.97
 10 2 21 111.64 18.53
 10 -2 21 120.76 18.46
 10 2 21 131 19.91
 10 2 21 119.96 18.57
 10 -2 21 125.16 19.28
 10 -2 22 46.08 11.6
 10 2 22 70.81 13.69
 10 -2 22 83.85 14.92
 10 -2 22 71.27 14.12
 10 2 22 41.28 12.73
 10 -2 22 40.47 11.29
 10 -2 22 68.95 13.56
 10 2 22 87.93 14.97
 10 -2 23 7.95 8.39
 10 2 23 13.92 8.31
 10 -2 23 8.42 7.84
 10 -2 23 13.03 8.02
 10 2 23 5.35 6.93
 10 -2 24 13.42 8.45
 10 2 24 2.31 7.1
 10 2 25 6.78 6.93
 10 -2 25 8.69 6.85
 10 -2 25 13.77 8
 10 2 25 -7.98 7.56
 10 -2 25 1.6 5.96
 10 -2 25 2.37 8.07
 10 2 25 -4.86 8.85
 10 2 26 8.34 8.01
 10 -2 26 -2.04 7.84
 10 -2 26 19.74 7.45
 10 2 26 26.19 7.41
 10 -2 26 22.4 6.92
 10 2 26 23.21 7.97
 10 -2 27 11.8 6.23
 10 2 27 10.28 6.45
 10 -2 27 15.32 6.43
 10 2 27 23.54 6.47
 10 -2 27 6.52 5.52
 10 -2 28 5.86 4.69
 10 -2 28 -1.27 4.71
 10 -2 29 -0.87 3.16
 -10 -4 29 2.14 3.66
 -10 -4 29 5.72 3.63
 -10 -4 28 -2.9 4.82
 -10 -4 28 -1.4 4.28
 -10 -4 27 1.78 5.9
 -10 -4 27 1.27 3.91
 -10 4 27 6.69 5.08
 -10 4 26 1.66 4.48
 -10 -4 26 1.6 4.8
 -10 4 26 17.12 6.25
 -10 -4 26 10.72 6.05
 -10 -4 26 7.93 5.42
 -10 4 25 17.38 6.74
 -10 -4 25 11.3 6.58
 -10 -4 25 23.14 7.03
 -10 4 25 17.29 6.4
 -10 -4 25 21.32 7.21
 -10 -4 24 -2.22 5.73
 -10 -4 24 -1.98 5.88
 -10 -4 24 2.11 5.2
 -10 4 24 8.61 6.79
 -10 -4 23 115.19 16.15
 -10 -4 23 94.53 15.36
 -10 4 23 101.49 15.29
 -10 -4 22 2.5 5.57
 -10 4 22 -4.55 5.61
 -10 4 22 -2.41 8.41
 -10 -4 22 -2.37 6.6
 -10 -4 22 2.24 6.45
 -10 -4 21 31.43 8.88
 -10 4 21 12.26 7.14
 -10 -4 21 36 9.41
 -10 -4 21 19.58 13.51
 -10 4 21 22.9 6.63
 -10 4 21 52.94 10.2
 -10 -4 21 23.02 8.65
 -10 -4 20 12.97 7.05
 -10 4 20 10.09 5.44
 -10 4 20 18.42 7.21
 -10 4 20 29.68 8.22
 -10 4 20 9.76 6.13
 -10 -4 20 16.85 7.89
 -10 4 19 143.09 19.53
 -10 -4 19 143.46 19.76
 -10 4 19 193.55 20.07
 -10 -4 19 177.25 21.73
 -10 -4 19 157.27 25.5
 -10 4 19 129.99 17.64
 -10 4 19 142.67 19.07
 -10 -4 19 146.64 20.04
 -10 -4 18 5.01 5.89
 -10 -4 18 -3.83 10.65
 -10 4 18 -3.77 5.77
 -10 -4 18 6.69 7.23
 -10 4 18 -3.48 5.48
 -10 4 18 -2.3 5.67
 -10 -4 18 -2.26 5.58
 -10 4 18 10.74 6.18
 -10 -4 17 248.85 26.85
 -10 -4 17 246.58 31.72
 -10 -4 17 210.14 26.44
 -10 4 17 243.29 26.09
 -10 4 17 225.33 25.73
 -10 -4 17 266.45 28.51
 -10 4 17 222.04 25.16
 -10 -4 17 236.87 26.66
 -10 4 17 220.96 26.42
 -10 4 16 57.96 10.49
 -10 -4 16 52.97 10.45
 -10 -4 16 59.59 15.76
 -10 -4 16 51.09 10.92
 -10 4 16 70.89 10.45
 -10 4 16 65.8 10.62
 -10 -4 16 51.7 11.25
 -10 4 16 41.07 7.72
 -10 4 16 28.84 8.87
 -10 -4 16 75.01 11.45
 -10 -4 16 46.11 10.14
 -10 -4 16 47.19 10.45
 -10 4 15 120.83 15.58
 -10 -4 15 119.74 15.97
 -10 -4 15 112.57 20.76
 -10 4 15 112.99 14.69
 -10 -4 15 121.62 16.34
 -10 4 15 130.77 16
 -10 -4 15 118.66 16.55
 -10 4 15 134.43 18.1
 -10 4 15 95.11 12.96
 -10 -4 15 113.67 15.45
 -10 4 15 125.15 16.05
 -10 -4 15 118.09 16.32
 -10 -4 15 119.55 16.65
 -10 4 14 1.68 4.5
 -10 -4 14 -1.71 5.69
 -10 -4 14 -6.23 10.09
 -10 -4 14 10.86 6.86
 -10 4 14 -1.48 5.05
 -10 4 14 5.09 5.04
 -10 -4 14 1.91 6.5
 -10 4 14 3.57 4.79
 -10 -4 14 -3.52 5.39
 -10 -4 14 1.97 5.27
 -10 -4 14 4.12 5.74
 -10 4 14 4.23 3.34
 -10 -4 13 113.06 15.98
 -10 4 13 120.69 14.18
 -10 4 13 142.75 16.53
 -10 -4 13 137.1 21.56
 -10 -4 13 112.57 16.11
 -10 -4 13 134.44 17.15
 -10 4 13 160.68 17.06
 -10 4 13 125.06 15.52
 -10 -4 13 162.88 17.3
 -10 -4 12 119.36 14.6
 -10 -4 12 118.49 15.19
 -10 -4 12 111.72 19.09
 -10 -4 11 37.45 7.93
 -10 -4 11 37.29 7.85
 -10 -4 11 48.31 11.64
 -10 -4 10 13.53 5.29
 -10 -4 10 23.66 6.64
 -10 -4 9 34.94 7.62
 -10 4 9 30.9 5.95
 -10 -4 9 39.95 6.24
 -10 -4 9 39.35 8.93
 -10 4 9 33.88 6.02
 -10 4 8 100.24 11.54
 -10 -4 8 108.8 11.62
 -10 -4 8 110.36 14.48
 -10 -4 8 111.69 13.03
 -10 -4 7 247.27 26.14
 -10 4 7 252.32 26.28
 -10 4 7 259.14 23.78
 -10 -4 7 267.91 23.76
 -10 -4 6 -0.57 3.02
 -10 4 6 0.59 3.09
 -10 4 6 7.9 6.04
 -10 -4 6 7.63 5.34
 -10 -4 5 8.16 2.79
 -10 4 5 6.25 2.85
 -10 4 5 5.1 5.56
 10 4 -4 5.83 4.3
 -10 4 4 11.1 6.76
 10 4 -3 654.02 57.61
 -10 4 3 705.04 59.86
 -10 4 2 8.08 6.94
 10 4 -2 6.63 4.01
 -10 4 1 136.84 17.17
 10 4 -1 163.2 15.46
 10 4 0 520.59 45.49
 10 -4 1 1986.72 168.41
 10 4 1 2055.49 168.57
 10 4 1 2004.14 168.67
 10 -4 2 3.55 4.12
 10 4 2 -0.74 4.25
 10 4 3 105.72 12.29
 10 4 3 120.84 13.55
 10 4 3 117.84 12.05
 10 -4 3 87.58 11.31
 10 4 4 538.48 46.34
 10 4 4 549.7 47.17
 10 -4 4 511.51 45.48
 10 4 4 485.68 45.51
 10 4 5 548.65 46.92
 10 4 5 544.69 47.96
 10 4 5 486.18 46.24
 10 -4 5 528.05 46.35
 10 4 6 1.6 7.43
 10 4 6 1.38 5.43
 10 4 6 5.17 4.35
 10 4 6 1.01 4.11
 10 -4 6 -0.98 4.54
 10 4 7 1.05 3.98
 10 4 7 1.69 7.21
 10 4 7 -2.93 6.07
 10 4 7 -0.95 3.59
 10 -4 7 4.3 4.93
 10 4 7 3.34 4.38
 10 4 8 144.02 14.71
 10 4 8 123.07 14.9
 10 -4 8 136.24 15.24
 10 4 8 146.66 16.38
 10 4 8 117.93 16.66
 10 -4 8 135.29 15.55
 10 4 8 91.76 14.42
 10 4 9 205.27 22.56
 10 -4 9 214.33 22.58
 10 -4 9 210.64 22.68
 10 4 9 213 23.04
 10 4 9 234.8 23.99
 10 4 9 232.55 25.06
 10 -4 10 62.09 10.44
 10 4 10 55.21 9.92
 10 4 10 67.68 11.06
 10 4 10 53.89 11.77
 10 4 11 2.09 8.22
 10 -4 11 -1.57 7.09
 10 4 11 -1.64 6.89
 10 -4 11 4.4 7.31
 10 4 11 1.05 4.7
 10 4 11 5.35 5.17
 10 -4 11 -11.56 7.46
 10 4 11 1.72 6.41
 10 4 11 5.71 6.93
 10 -4 12 189.64 22.19
 10 4 12 205.56 23.06
 10 -4 12 182.79 23.46
 10 4 12 239.37 22.31
 10 -4 12 190.12 22.32
 10 4 12 174.58 22.16
 10 4 12 218.31 24.65
 10 4 12 179.45 23.19
 10 4 12 212.57 24.18
 10 4 12 194.46 20.4
 10 4 13 3.05 5.07
 10 -4 13 -1.85 6.15
 10 4 13 -1.94 5.77
 10 -4 13 12.44 7.4
 10 4 13 1.26 4.39
 10 4 13 16.03 7.99
 10 4 13 -6.1 6.76
 10 -4 13 9.7 7.76
 10 4 13 -2.32 6.45
 10 4 13 1.18 4.4
 10 4 13 11.28 8.04
 10 4 14 1.61 5.36
 10 -4 14 -5.98 6.95
 10 4 14 -2.09 6.78
 10 -4 14 2.62 7.04
 10 4 14 2.41 8.42
 10 -4 14 -12.5 6.75
 10 4 14 -2.19 6.51
 10 4 14 -2.45 7.3
 10 4 14 2.5 4.36
 10 4 14 11.58 8.26
 10 4 15 20.19 7
 10 -4 15 21.31 7.68
 10 4 15 15.66 8.2
 10 -4 15 16.5 9.35
 10 4 15 17.74 9.24
 10 -4 15 26.64 7.98
 10 4 15 32.68 9.54
 10 4 15 31.08 10.37
 10 -4 15 32.08 9.06
 10 4 15 28.87 6.61
 10 4 15 16.55 9
 10 4 16 139.28 17.95
 10 4 16 88.78 15.13
 10 -4 16 96.08 15.3
 10 -4 16 133.67 18.19
 10 4 16 73.87 15.67
 10 4 16 98.43 12.49
 10 4 16 97.29 15.54
 10 -4 16 81.33 14.11
 10 -4 16 91.7 16.14
 10 4 16 73.28 15.1
 10 -4 16 91.88 15.24
 10 -4 16 82.85 15.97
 10 4 16 109.4 14.12
 10 -4 17 -4.88 7.48
 10 4 17 -2.57 7.63
 10 -4 17 -5.78 7.75
 10 -4 17 5.79 8.04
 10 4 17 2.72 8.08
 10 4 17 1.41 4.32
 10 -4 17 4.73 6.58
 10 4 17 2.48 6.66
 10 -4 17 -2.52 7.49
 10 4 17 16.9 10.04
 10 -4 17 2.93 7.23
 10 4 17 3.53 5.57
 10 -4 18 110.17 16.9
 10 4 18 105.32 16.73
 10 -4 18 117.8 18.69
 10 -4 18 128.64 19.36
 10 -4 18 121.5 18.36
 10 4 18 93.67 17.99
 10 4 18 121.73 14.43
 10 -4 18 85.26 15.87
 10 4 18 110.09 17.27
 10 -4 18 121.38 17.69
 10 4 18 86.5 17.86
 10 4 18 139.6 16.25
 10 -4 18 112.79 18.11
 10 -4 19 169.48 21.46
 10 4 19 167.21 21.09
 10 -4 19 128.41 19.16
 10 4 19 135.87 15.23
 10 4 19 95.34 15.24
 10 -4 19 141.66 19.74
 10 -4 19 83.82 16.04
 10 4 19 93.24 17.32
 10 -4 19 117.05 18.31
 10 4 19 130.63 19.5
 10 -4 20 111.2 18.58
 10 -4 20 95.6 16.96
 10 -4 20 94.13 16.06
 10 4 20 114.37 17.36
 10 -4 20 109.3 18.06
 10 4 20 146.09 16.22
 10 4 20 123.14 19.48
 10 4 20 95.87 17.78
 10 -4 20 118.05 16.99
 10 -4 21 77.21 15.21
 10 4 21 102.2 13.2
 10 -4 21 93.83 16.16
 10 -4 21 96.51 15.42
 10 4 21 65.35 15.04
 10 -4 21 102.69 15.6
 10 -4 22 39.47 10.89
 10 4 22 41.31 11.83
 10 4 23 16.33 8.57
 10 -4 23 20.15 8.24
 10 -4 23 44.83 10.35
 10 -4 23 26.76 9.16
 10 -4 23 25.25 8.09
 10 -4 24 39.34 9.5
 10 -4 24 56.84 10.88
 10 -4 24 62.26 11.72
 10 -4 24 39.42 9.19
 10 -4 24 42.27 9.43
 10 -4 25 37.64 7.93
 10 -4 25 14.74 6.73
 10 -4 25 25.09 6.87
 10 -4 25 13.45 6.98
 10 -4 25 33.68 7.63
 10 -4 26 12.77 6.03
 10 -4 26 18.17 5.38
 10 -4 26 9.47 5.02
 10 -4 27 -2.5 5
 10 -4 28 5.21 3.67
 -10 -6 27 30.3 6.44
 -10 -6 27 30.37 5.72
 -10 -6 26 39.63 8.53
 -10 -6 26 30.24 7.09
 -10 -6 26 48.15 8.22
 -10 6 25 -1.37 4.08
 -10 -6 25 -1.63 4.68
 -10 6 24 50.86 8.57
 -10 -6 24 25.27 7.97
 -10 6 23 16.01 6.17
 -10 -6 23 33.34 8.76
 -10 6 22 108.49 15.48
 -10 -6 22 130.69 18.38
 -10 -6 21 7.29 12.99
 -10 -6 21 -1.9 5.82
 -10 -6 20 99.46 14.5
 -10 -6 20 103.85 20.77
 -10 -6 20 95.35 15.34
 -10 6 20 107.37 13.79
 -10 6 20 63.79 12.21
 -10 6 20 97.99 14.61
 -10 -6 19 19.86 12.48
 -10 6 19 28.19 8.36
 -10 -6 19 37.13 10.42
 -10 6 19 42.73 8.84
 -10 -6 19 33.92 8.78
 -10 6 19 32.79 8.14
 -10 6 18 89.82 15.04
 -10 6 18 102 15.63
 -10 -6 18 121.62 16.53
 -10 6 18 113.43 15.58
 -10 -6 18 126.15 18.05
 -10 -6 18 140.81 23.6
 -10 6 17 -2.14 4.51
 -10 6 17 16.11 7.18
 -10 6 17 9.57 6.53
 -10 -6 17 2.68 6.9
 -10 6 17 7.08 4.48
 -10 6 16 117.64 15.33
 -10 -6 16 145.98 23.93
 -10 6 16 154.64 15.88
 -10 6 16 146.13 17.87
 -10 6 16 126.47 17.67
 -10 -6 16 123.1 17.59
 -10 6 16 131.24 17.17
 -10 -6 16 134.25 17.72
 -10 -6 16 97.55 17.58
 -10 -6 16 144.64 19.41
 -10 6 15 47.96 8.29
 -10 -6 15 38.39 14.6
 -10 6 15 37.38 7.32
 -10 6 15 36.36 8.79
 -10 6 15 55.12 10.53
 -10 -6 15 42.49 9.89
 -10 -6 15 15.57 9.16
 -10 -6 15 31.74 8.6
 -10 6 15 39.13 9.49
 -10 -6 15 36 10.4
 -10 -6 14 3.7 12.61
 -10 6 14 3.85 4.16
 -10 6 14 5.8 4.77
 -10 -6 14 -6.14 7.3
 -10 -6 14 -3.88 6.91
 -10 6 14 6.62 4.82
 -10 -6 14 2.54 7.55
 -10 -6 14 -2.49 6.41
 -10 -6 13 -3.55 10.88
 -10 6 13 -1.27 4.63
 -10 6 13 7.35 4.53
 -10 -6 13 7.84 5.83
 -10 -6 13 7.37 6.28
 -10 6 13 -1.27 4.24
 -10 -6 13 17.25 8.98
 -10 -6 13 -2.39 5.34
 -10 6 12 107.96 14.98
 -10 -6 12 135.49 21.92
 -10 6 12 109.34 15.28
 -10 6 12 124.92 14.75
 -10 -6 12 130.04 16.6
 -10 -6 12 130.74 16.58
 -10 6 12 136.61 14.62
 -10 -6 12 121.44 17.52
 -10 -6 12 107.65 16.29
 -10 -6 11 113.63 17.32
 -10 6 11 145.66 16.9
 -10 6 11 123.46 15.04
 -10 6 11 108.53 15.93
 -10 6 11 151.53 15.9
 -10 -6 11 146.2 17.15
 -10 -6 11 166.3 17.81
 -10 -6 11 155.82 19.22
 -10 -6 10 19.79 7.62
 -10 -6 10 20.81 7.41
 -10 6 10 15.34 5.76
 -10 6 10 21.44 6.19
 -10 6 10 35.52 6.54
 -10 -6 10 40.31 7.86
 -10 -6 10 44.39 8.47
 -10 -6 9 25.29 7.63
 -10 6 9 31.28 6.71
 -10 -6 9 33.64 7.91
 -10 6 9 17.97 4.83
 -10 -6 9 32.26 7.75
 -10 -6 9 21.62 6.41
 -10 6 8 231.44 26.74
 -10 6 8 210.66 23.05
 -10 6 8 211.03 24.59
 -10 -6 8 264.18 25
 -10 -6 8 234.2 26.4
 -10 6 8 245.24 23.83
 -10 -6 8 283.88 26.99
 -10 6 8 256.57 23.46
 -10 -6 7 1.93 5.38
 -10 6 7 0.96 3.27
 -10 6 7 8.32 7.09
 -10 6 7 -5.46 4.14
 -10 6 7 1.62 4.35
 -10 6 7 -2.01 3.5
 -10 -6 6 42.72 9.53
 -10 6 6 30.64 9.82
 -10 6 6 50.83 8.06
 -10 6 6 59.23 10.05
 -10 6 6 65.71 8.39
 -10 6 6 68.67 8.19
 -10 6 5 -4.02 7.32
 -10 6 5 3.48 5.01
 -10 6 4 75.31 12.15
 -10 6 4 37.39 8.79
 10 6 -4 61.59 9.42
 10 6 -3 3.74 4.35
 -10 6 3 -1.95 6.65
 -10 6 3 7.24 6.45
 10 6 -3 1.45 4.58
 -10 6 2 -1.93 7.59
 10 6 -2 4.99 4.64
 -10 6 2 5.5 5.45
 10 6 -2 -1.47 4.09
 10 6 -1 10.03 4.38
 10 6 -1 5.97 5.33
 10 6 0 54.56 8.86
 -10 6 0 36.18 10.21
 10 6 0 51.57 8.86
 -10 6 -1 382.91 38.35
 -10 6 -2 24.89 9.97
 10 6 3 84.69 11.76
 10 6 4 6.2 4.66
 10 6 4 5.31 5.62
 10 6 4 11.53 5.06
 10 6 5 326.81 33.09
 10 6 5 324.49 31.91
 10 6 5 344.95 31.9
 10 6 5 314.38 30.9
 10 6 6 9.36 5.01
 -10 6 -6 4.31 5.81
 10 6 6 3.78 6.62
 10 6 6 11.37 4.77
 10 6 6 7.29 4.56
 10 -6 7 130.61 18.12
 10 6 7 132.07 15.96
 10 6 7 135.4 17.93
 10 6 7 152.12 19.53
 -10 6 -7 107.26 17.52
 10 6 7 146.21 16.06
 10 6 7 150.33 15.49
 10 6 8 205.02 20.85
 10 -6 8 161.53 22.37
 10 6 8 173.88 21.52
 10 6 8 197.43 23.74
 -10 6 -8 178.88 22.94
 10 6 8 184.7 19.7
 10 6 8 175.38 19.04
 10 6 9 38.95 11.22
 10 6 9 32.06 8.96
 10 6 9 57.58 9.25
 10 6 9 52.65 7.95
 10 6 9 53.83 9.49
 10 -6 9 41.99 10.76
 -10 6 -9 41.13 10.41
 10 6 10 11.17 7.96
 10 6 10 -2.52 8.78
 -10 6 -10 -10 6.44
 10 6 10 1.53 4.95
 10 6 10 7.22 4.48
 10 -6 10 -2.6 7.23
 10 6 10 16.96 6.39
 10 -6 11 111.67 17.89
 10 6 11 97.93 14.27
 10 6 11 109.75 16.74
 10 6 11 124.32 18.81
 -10 6 -11 103.43 17.46
 10 6 11 135.41 15.67
 10 6 11 127.16 14.27
 10 6 12 42.03 8.6
 10 -6 12 59.61 12.44
 10 6 12 41.4 11.61
 -10 6 -12 55.32 11.65
 10 6 12 42.19 11.98
 10 6 12 62.72 10.13
 10 -6 13 2.94 6.18
 10 6 13 -1.17 4.44
 10 6 13 4.09 5.27
 10 6 13 2.65 8.36
 10 6 13 1.77 6.58
 10 -6 14 48.33 12.45
 10 6 14 73.82 9.33
 10 6 14 56.21 9.62
 10 6 14 49.46 10.27
 10 6 14 60.57 13.31
 10 -6 15 2.69 7.74
 10 6 15 12.95 9.04
 10 -6 15 12.3 9.15
 10 6 15 -1.44 4.79
 10 -6 15 15.99 8.58
 10 6 15 4.48 4.01
 10 6 15 1.87 7.23
 10 -6 16 -3.09 8.61
 10 6 16 3.77 6.27
 10 6 16 4.35 4.59
 10 -6 16 8.2 7.88
 10 6 16 12.81 4.29
 10 6 17 4.32 4.8
 10 -6 17 12.26 8.22
 10 -6 17 -8.21 7.88
 10 6 17 -5.58 5.71
 10 -6 17 -12.37 8.29
 10 6 18 102.72 13.01
 10 -6 18 86.65 16.87
 10 6 18 106.24 14.83
 10 -6 18 115.78 17.09
 10 -6 18 83.05 16.34
 10 -6 19 14.72 10.03
 10 -6 19 -2.78 7.17
 10 -6 19 -2.86 7.05
 10 -6 19 5.2 6.96
 10 -6 20 22.94 9.28
 10 -6 21 22.43 9.37
 10 -6 21 11.36 7.69
 10 -6 21 22.52 9.13
 10 -6 22 116.57 15.59
 10 -6 22 91.94 15.24
 10 -6 23 26.01 7.66
 10 -6 23 31.43 8.57
 10 -6 24 12.88 5.81
 10 -6 24 25.08 7.49
 10 -6 25 16.52 4.96
 10 -6 25 9.91 5.39
 10 -6 25 20.18 5.61
 10 -6 26 28.12 5.16
 -10 -8 25 -1.56 2.83
 -10 -8 25 2.37 2.99
 -10 -8 24 57 8.96
 -10 -8 24 68.73 9.49
 -10 -8 23 1.48 4.65
 -10 -8 22 15.75 6.1
 -10 -8 21 2.67 8.86
 -10 -8 21 4 5.57
 -10 8 20 33.46 6.81
 -10 8 20 27.3 6.29
 -10 -8 20 33.38 8.83
 -10 -8 20 44.68 12.98
 -10 8 19 13.88 6.09
 -10 8 19 4.05 3.65
 -10 8 19 7.18 4.69
 -10 -8 19 16.23 11.33
 -10 8 18 1.7 6.07
 -10 -8 18 -3.46 10.61
 -10 8 18 -8.23 5.34
 -10 8 18 6.92 3.93
 -10 -8 17 -7.25 11.76
 -10 8 16 11.48 5.27
 -10 8 16 7.61 5.7
 -10 -8 16 -7.47 11.8
 -10 8 16 2.72 4.45
 -10 -8 16 20.29 7.33
 -10 8 16 19.67 7.34
 -10 8 15 36.54 7.13
 -10 -8 15 21.22 7.52
 -10 8 15 23.4 8.62
 -10 -8 15 30.4 14.37
 -10 8 15 39.96 7.75
 -10 8 15 33.26 9.4
 -10 -8 15 46.71 10.19
 -10 -8 14 38.9 11.41
 -10 8 14 23.57 6.95
 -10 -8 14 31.74 8.96
 -10 -8 14 19.1 12.95
 -10 8 14 36.95 8.02
 -10 -8 14 34.15 9.09
 -10 -8 13 5.27 6.52
 -10 8 13 1.51 5.53
 -10 8 13 17.63 5.7
 -10 -8 13 14 9.08
 -10 -8 13 1.92 5.73
 -10 -8 12 34.12 10.89
 -10 8 12 24.54 7.25
 -10 8 12 20.28 6.71
 -10 -8 12 32.26 8.49
 -10 -8 12 22.37 9.75
 -10 -8 11 76.38 11.52
 -10 8 11 58.69 10.38
 -10 -8 11 58.23 12.61
 -10 -8 11 90.86 14.48
 -10 -8 11 45.42 10.34
 -10 -8 11 73.47 16.76
 -10 8 11 54.88 11.1
 -10 8 11 71.44 10.31
 -10 -8 10 136.73 16.91
 -10 8 10 128.62 15.12
 -10 8 10 94.69 16.4
 -10 -8 10 136.69 19.34
 -10 8 10 126.77 16.04
 -10 -8 10 132.75 18.43
 -10 -8 10 123.66 16.26
 -10 -8 9 14.96 6.71
 -10 8 9 1.54 6.11
 -10 -8 9 19.53 7.02
 -10 -8 9 13.44 8.5
 -10 8 9 2.28 5.91
 -10 -8 9 4.99 6.97
 -10 8 9 13.63 5.86
 -10 8 8 86.45 15.36
 -10 -8 8 83.23 13.4
 -10 8 8 84.63 16.23
 -10 8 8 108.77 14.31
 -10 -8 8 92.12 15.44
 -10 -8 8 136.06 15.81
 -10 8 8 120.59 13.73
 -10 -8 7 23.51 7.27
 -10 -8 7 28.33 9.14
 -10 8 7 13.68 6.22
 -10 8 7 22.59 10.43
 -10 8 7 31.14 7.18
 -10 -8 7 21.07 7
 -10 8 7 16.76 5.36
 -10 8 6 59.38 13.94
 -10 8 6 47.6 10.89
 -10 8 6 55.66 10.29
 -10 8 6 57.04 9.29
 -10 8 6 57.62 8.95
 -10 -8 6 70.42 12.72
 -10 8 5 45.26 12.44
 -10 8 5 56.57 11.52
 -10 8 5 62.53 10.45
 -10 8 5 62.33 9.4
 -10 8 5 59.31 8.88
 -10 -8 5 49.14 10.9
 -10 8 4 -2.84 8.7
 -10 8 4 7.35 6.81
 -10 8 4 -2.95 6.92
 -10 8 4 1.27 3.66
 -10 8 4 -1.17 3.69
 -10 -8 4 2.4 6.91
 -10 8 3 145.59 21.92
 -10 8 3 126.13 19.95
 -10 8 3 173.55 18.11
 -10 8 3 141.92 16.51
 -10 8 3 155.38 16.38
 -10 -8 3 145.9 19.84
 -10 8 2 5.75 8.82
 -10 8 2 2.59 6.94
 -10 8 2 4.34 5.38
 -10 8 2 6.09 4.89
 -10 8 2 4.36 3.73
 -10 -8 2 2.31 6.19
 -10 8 1 17.39 9.96
 -10 8 1 36.67 10.42
 -10 8 1 41.61 7.88
 -10 -8 1 52.14 11.33
 -10 8 1 24.04 5.52
 -10 8 1 29.81 6.33
 -10 8 0 6.99 4.07
 -10 8 0 2.67 6.59
 -10 -8 0 15.61 7.96
 -10 8 0 -8.78 11.52
 -10 8 0 3 3.08
 -10 8 -1 59.33 12.93
 -10 -8 -1 74.8 12.45
 -10 8 -1 71.16 15.18
 -10 8 -1 56.75 8.78
 -10 8 -2 65.4 12.97
 10 8 2 70.12 11.6
 -10 -8 -2 60.83 11.98
 -10 8 -2 63.23 15.46
 -10 8 -2 64.97 9.22
 -10 8 -3 88.19 14.83
 10 8 3 74.06 12.17
 -10 8 -3 61.69 9.17
 10 8 3 74.46 13.37
 -10 8 -3 100.83 17.27
 10 8 4 160.62 21.33
 -10 8 -4 164.6 24.07
 10 8 4 167.11 19.45
 -10 8 -4 128.44 20.75
 10 8 5 29.6 9.72
 -10 8 -5 9.45 11.4
 -10 8 -5 28.34 9.85
 10 8 6 115.1 17.88
 -10 8 -6 121.51 21.58
 -10 8 -6 125.78 18.86
 10 8 7 7.62 8.3
 10 8 7 25.72 11.88
 -10 8 -7 5.77 7.52
 10 8 8 192.7 24.22
 10 8 8 131.46 20.25
 -10 8 -8 161.7 22.57
 10 -8 8 201.17 23.33
 -10 8 -8 132.9 23
 10 -8 9 125.28 18.46
 10 8 9 102.94 13.52
 10 8 9 109.79 17.56
 10 8 9 106.91 19.51
 10 8 9 130.39 15.01
 -10 8 -9 100.9 18.13
 10 8 10 500.28 47.72
 -10 8 -10 493.29 53.01
 10 -8 10 504.8 53.13
 10 8 10 595.37 48.96
 10 8 11 3.84 5.92
 -10 8 -11 8.95 7.72
 10 8 11 14.94 5.04
 10 8 11 8.31 5.1
 10 -8 11 11.86 7.67
 10 8 12 167.84 22.56
 10 8 12 214.43 19.73
 10 8 12 157.26 18.34
 10 8 12 166.55 23.24
 10 -8 12 158.07 23.22
 10 8 12 159.38 17.86
 10 -8 13 14.84 9.12
 10 8 13 36.49 7.29
 10 8 13 39.79 11.39
 10 -8 13 19.16 10.33
 10 8 13 27.23 6.73
 10 8 14 230.94 26.91
 10 -8 14 221.87 27.45
 10 -8 14 214.48 27.83
 10 8 14 233.37 22.51
 10 8 14 192.17 21.95
 10 -8 15 175.61 21.41
 10 8 15 125.75 14.97
 10 8 15 145.92 16
 10 -8 15 113.52 19.55
 10 -8 16 90.43 15.94
 10 8 17 5.53 3.04
 10 -8 17 2.72 8.34
 10 8 18 62.39 7.85
 10 -8 18 57.52 12.64
 10 -8 18 57.45 11.92
 10 -8 19 2.25 6.5
 10 -8 19 10.66 7.44
 10 -8 20 19.72 8.13
 10 -8 20 12.92 6.41
 10 -8 21 -1.67 6.32
 10 -8 22 25.17 5.6
 10 -8 22 26.79 6.69
 10 8 22 18.08 4
 10 -8 23 3.92 3.94
 -10 -10 20 48.83 7.69
 -10 -10 19 12.68 5.33
 -10 10 19 10.15 3.73
 -10 10 18 17.13 4.96
 -10 -10 18 14.14 7.43
 -10 -10 18 7.42 4.91
 -10 10 17 130.41 14.12
 -10 10 17 129.23 13.48
 -10 -10 17 85.42 14.24
 -10 -10 17 112.9 17.87
 -10 10 16 86.86 11.22
 -10 -10 16 64.51 11.94
 -10 10 16 97.36 11.87
 -10 -10 16 71.44 14.81
 -10 10 15 54.88 9.17
 -10 -10 15 52.74 13.47
 -10 -10 15 41.83 9.75
 -10 10 15 47.38 8.69
 -10 10 14 4.83 4.24
 -10 10 14 17.87 6
 -10 -10 14 10.61 5.99
 -10 -10 14 2.78 8.57
 -10 10 14 23.08 6.01
 -10 10 14 22.16 6.94
 -10 10 13 59.34 8.61
 -10 10 13 55.27 9.84
 -10 -10 13 44.66 10.7
 -10 -10 13 25.96 11.49
 -10 10 13 31.6 8.22
 -10 10 13 39 8.11
 -10 -10 12 23.68 12.26
 -10 10 12 41.32 8.97
 -10 10 12 38.44 7.81
 -10 10 12 41.7 7.67
 -10 10 11 32.42 8.14
 -10 -10 11 24.04 11.43
 -10 -10 10 6.04 9.52
 -10 10 10 -2.15 5.53
 -10 10 10 6.22 5.97
 -10 10 9 8.11 4.67
 -10 -10 9 6.01 8.97
 -10 -10 9 5.19 7.98
 -10 10 9 2.22 5.78
 -10 10 9 27.46 6.94
 -10 10 8 114.45 14.46
 -10 -10 8 118.55 19.73
 -10 -10 8 123.26 18.37
 -10 10 8 104.01 16.65
 -10 10 8 142 16.02
 -10 10 7 13.37 5.74
 -10 -10 7 29.03 9.33
 -10 -10 7 20.26 11.48
 -10 10 7 32.37 8.81
 -10 10 7 12.72 6.44
 -10 -10 6 19.13 6.93
 -10 -10 6 34.38 10.06
 -10 10 6 31.12 10.42
 -10 10 6 27.73 6.71
 10 10 -6 25.19 8.53
 -10 -10 5 10.48 5.81
 -10 10 5 2.68 6.6
 10 10 -5 2.2 5.91
 -10 10 5 -2.59 4.42
 -10 -10 5 2.64 7.85
 -10 10 4 64.16 15.56
 -10 -10 4 49.91 11.19
 -10 10 4 63 12.64
 -10 -10 4 38.5 8.98
 10 10 -4 48.23 11.33
 -10 10 4 41.78 7.74
 10 10 -3 14.28 8.31
 -10 10 3 2.78 6.55
 -10 -10 3 5.21 7
 10 10 -3 12.58 4.23
 10 10 -3 -5.16 6.38
 -10 10 3 -6.56 9.76
 -10 10 3 8.6 4.01
 10 10 -2 26.97 8.82
 -10 10 2 47.58 10.83
 -10 -10 2 41.22 10.54
 -10 10 2 30.88 6.44
 -10 10 2 10.07 9.91
 10 10 -2 18.78 5.07
 10 10 -2 35.52 9.31
 10 10 -1 30.15 9.17
 10 10 -1 14.89 8.07
 -10 10 1 20.55 10.37
 10 10 -1 26.64 5.85
 -10 10 1 25.19 9.95
 10 10 0 41 10.74
 10 10 0 40.99 10.03
 -10 10 0 34.93 13.75
 10 10 0 49.54 7.94
 -10 10 0 52.88 11.74
 10 10 1 18.2 8.2
 10 10 1 27.94 8.7
 10 10 1 23.83 6.07
 -10 10 -1 27.52 10.21
 -10 10 -1 21.32 12.26
 10 10 2 28.89 10.05
 -10 10 -2 18.03 11.46
 10 10 2 18.14 5.54
 10 10 2 13.76 5.68
 -10 10 -2 13.54 7.66
 10 10 3 34.33 10.58
 -10 10 -3 54.63 17.13
 10 10 3 27.82 7.34
 -10 10 -3 42.47 10.44
 10 10 3 33.27 6.71
 10 10 4 -9.83 5.12
 10 10 4 1.36 4.17
 10 10 4 5.29 7.87
 -10 10 -4 2.59 7.21
 10 -10 5 18.7 8.09
 10 10 5 27.7 6.86
 10 10 5 22.64 6.41
 10 10 5 12.38 5.44
 10 10 5 38.04 11.61
 10 10 5 7.91 7.24
 -10 10 -5 22.64 8.3
 10 -10 6 5.43 7.92
 10 10 6 14.29 5.76
 10 10 6 22.78 6.3
 10 10 6 13.82 5.29
 10 10 6 10.48 7.64
 -10 10 -6 12.16 7.11
 10 -10 7 -2.73 8.13
 10 10 7 -1.38 4.94
 10 10 7 1.38 4.22
 10 10 7 -13.86 8.98
 10 10 7 -2.59 7.92
 10 10 7 -1.43 4.51
 -10 10 -7 2.33 6.71
 10 -10 8 2.72 7.58
 10 10 8 5.35 8.66
 10 10 8 5.08 8.23
 -10 10 -8 13.28 7.36
 10 10 8 -1.36 5.24
 10 -10 9 37.67 11.08
 10 10 9 39.66 10.93
 10 10 9 43.36 12.14
 10 10 10 2.4 6.93
 10 10 10 5.82 4.34
 10 10 10 2.4 7.57
 10 -10 10 10.51 7.82
 10 10 11 2.12 4.01
 10 -10 11 -7.6 7.3
 10 10 11 -4.41 7.86
 10 10 11 1.2 3.99
 10 10 12 20.11 5.77
 10 10 12 27.27 5.39
 10 -10 12 23.34 8.88
 10 -10 12 19.32 8.25
 10 10 13 48.69 8.7
 10 10 13 43.96 7.29
 10 10 13 46.61 6.63
 10 -10 13 46.19 11.11
 10 -10 13 38.59 10.39
 10 10 14 10.84 5.09
 10 -10 14 2.04 6.8
 10 -10 14 4.19 6.26
 10 10 14 6.4 3.64
 10 10 15 8.86 4.63
 10 10 15 15.11 3.93
 10 -10 15 -1.85 6.49
 10 -10 15 1.9 4.94
 10 -10 16 18.57 6.23
 10 10 16 17.84 5.5
 10 -10 16 37.91 7.82
 10 -10 16 33.6 9.62
 10 10 16 26.58 4.5
 10 10 17 34.19 5.74
 10 10 17 18.46 3.91
 10 -10 17 22.74 7.33
 10 10 18 0.7 2.95
 10 -10 18 3.52 4.09
 10 10 19 -1.04 2.36
 10 -10 19 2.69 3.52
 -10 12 14 4.36 2.88
 -10 12 13 6.88 3.68
 -10 12 12 3.27 3.6
 -10 12 12 -1.74 3.37
 -10 12 11 26.73 6
 -10 12 11 34.31 6.27
 -10 12 10 15.86 5.51
 -10 12 10 12.17 4.78
 -10 12 9 6.34 4.26
 -10 12 8 5.42 4.21
 -10 12 7 1.64 5.62
 -10 12 7 14.27 5.08
 10 12 -6 48.72 6.5
 -10 12 6 69.19 8.75
 -10 12 6 47.67 10.35
 10 12 -5 17.15 4.08
 -10 12 5 18.47 5.28
 -10 12 5 26.26 8.08
 10 12 -4 -1.5 3.06
 -10 12 4 -1.83 5.45
 10 12 -4 -2.76 4.81
 10 12 -3 -1.61 3.05
 -10 12 3 -1.87 5.56
 10 12 -3 1.49 4.83
 10 12 -2 74.22 9.01
 -10 12 2 64.15 11.56
 10 12 -2 67.95 10.97
 10 12 -1 30.76 4.94
 10 12 -1 33.07 6.06
 -10 12 1 35.7 8.49
 10 12 -1 33.62 9.96
 10 12 -1 44.69 8.79
 10 12 0 13.04 3.57
 10 12 0 7.41 3.99
 10 12 0 11.12 7.63
 10 12 0 10.29 6.04
 10 12 1 3.66 2.79
 10 12 1 4.75 3.54
 -10 12 -1 5.41 5.86
 10 12 1 13.13 8.62
 10 12 1 1.76 5.7
 10 12 2 90.71 10.49
 10 12 2 106.73 11.55
 -10 12 -2 78.19 13
 10 12 2 98.07 14.37
 10 12 2 119.51 16.62
 10 12 3 53.34 6.89
 10 12 3 41.45 7.11
 -10 12 -3 41.27 8.56
 10 12 3 43.26 10.63
 10 12 3 50.18 10.16
 10 12 4 -0.81 2.9
 10 12 4 0.95 3.47
 -10 12 -4 1.55 3.98
 10 12 4 5.9 7.01
 10 12 4 -1.78 5.78
 10 12 5 -0.82 3.05
 10 12 5 8.78 6.52
 10 12 5 1.85 7.15
 10 12 5 2.78 3.51
 -10 12 -5 5.69 5.18
 10 12 6 42.43 6.87
 10 12 6 47.77 7.1
 10 12 6 52.97 10.45
 10 12 6 66.59 10.83
 -10 12 -6 55.91 8.67
 10 12 6 68.13 8.02
 10 12 7 18.3 4.55
 10 12 7 17.15 4.4
 10 12 7 14.05 4.25
 10 12 8 -0.76 3.11
 10 12 8 5.06 3.52
 10 12 8 1.5 3.06
 10 12 9 17.25 4.14
 10 12 9 7.57 3.52
 10 12 10 72.85 7.98
 10 12 10 56.41 7.52
 10 12 11 -0.58 2.51
 10 12 11 -2.31 2.72
 10 12 12 3.87 2.31
 10 12 12 -0.5 2.22
 -11 -1 30 7.91 4.64
 -11 -1 30 6.75 4.31
 -11 1 30 9.11 4.52
 -11 1 29 2.56 4.76
 -11 -1 29 -3.06 4.97
 -11 -1 29 8.97 5.44
 -11 1 29 -6 5.35
 -11 1 28 5.07 5.47
 -11 -1 28 -1.89 5.8
 -11 -1 28 7.31 5.26
 -11 1 28 1.83 4.9
 -11 1 27 8.16 6.65
 -11 -1 27 19.89 8.25
 -11 -1 27 1.8 5.55
 -11 1 27 10.14 5.66
 -11 -1 27 16.97 6.54
 -11 1 27 10.59 6.34
 -11 -1 26 14.9 8.32
 -11 1 26 18.74 8.26
 -11 1 26 13.43 6.66
 -11 -1 26 15.05 7.43
 -11 1 26 35.41 9.04
 -11 -1 26 7.11 6.24
 -11 -1 25 4.63 7.31
 -11 -1 25 7.32 5.79
 -11 -1 24 22.03 8.67
 -11 -1 24 11.83 5.69
 -11 1 24 30.94 8.51
 -11 -1 24 18.8 9.9
 -11 1 24 18.69 8.32
 -11 -1 23 27.74 10.6
 -11 1 23 13.41 9.53
 -11 1 23 32.65 9.46
 -11 -1 23 5.48 7.01
 -11 -1 23 41.52 12.92
 -11 1 23 25.83 11.66
 -11 1 23 34.03 8.3
 -11 -1 23 28.68 7.84
 -11 -1 22 57.31 11.09
 -11 1 22 51.66 12.28
 -11 -1 22 84.87 14.51
 -11 -1 22 68.3 11.91
 -11 1 22 70.51 12.42
 -11 -1 21 351.96 38.66
 -11 1 21 357.13 40.37
 -11 -1 21 402.59 41.11
 -11 -1 21 412.99 40.92
 -11 1 21 440.96 42.2
 -11 -1 21 364.83 38.43
 -11 1 21 441.03 40.04
 -11 -1 21 391.76 42.75
 -11 1 21 342.42 41.73
 -11 -1 20 44.58 9.25
 -11 -1 20 43.73 10.61
 -11 1 20 23.56 9.57
 -11 1 20 38.56 9.8
 -11 -1 20 31.06 9.08
 -11 -1 20 36.18 11.79
 -11 1 20 51.89 14.1
 -11 -1 20 27.63 7.88
 -11 1 20 34.4 8.65
 -11 -1 19 14.42 6.83
 -11 1 19 24.48 8.66
 -11 -1 19 19.72 7.69
 -11 1 19 32.59 9.97
 -11 -1 19 11.64 8.06
 -11 -1 19 34.33 11.34
 -11 1 19 14.5 10.87
 -11 -1 19 33.84 7.79
 -11 1 19 6.14 5.03
 -11 -1 18 7.89 5.54
 -11 1 18 2.31 5.47
 -11 -1 18 16.25 8.13
 -11 1 18 7.27 6.09
 -11 -1 18 2.68 8.02
 -11 1 18 19.09 8.87
 -11 -1 18 17.66 8.56
 -11 1 18 7.13 7.53
 -11 -1 18 10.59 5.62
 -11 1 18 11.56 5.6
 -11 -1 17 374.75 37.71
 -11 1 17 325.07 36.89
 -11 -1 17 310.93 33.4
 -11 1 17 338.02 34.46
 -11 1 17 373.89 34.19
 -11 -1 17 373.79 34.67
 -11 1 17 362.39 34.86
 -11 1 17 300.57 32.91
 -11 1 17 433.32 37.74
 -11 -1 17 311.27 35
 -11 1 16 25.01 8.97
 -11 -1 16 29.06 9.08
 -11 -1 16 34.63 10.47
 -11 1 16 32.93 11.08
 -11 1 16 17.65 8.39
 -11 1 16 25.28 7.12
 -11 1 16 31.58 7.85
 -11 -1 16 34.99 7.31
 -11 1 16 12.31 5.61
 -11 1 16 16.5 6.59
 -11 -1 16 19.67 6.44
 -11 -1 15 147.71 17.96
 -11 1 15 168.63 18.33
 -11 1 15 150.18 21.51
 -11 -1 15 179.9 20.2
 -11 1 15 177.98 20.43
 -11 -1 15 167.29 20.93
 -11 1 15 166.58 21.02
 -11 1 15 144 18.02
 -11 -1 14 15.48 7.97
 -11 1 14 1.98 8.03
 -11 1 14 15.25 5.48
 -11 -1 14 20.43 5.42
 -11 1 14 14.81 9.26
 -11 -1 14 2.6 9.56
 -11 1 14 16.08 7.73
 -11 -1 14 19.93 7.2
 -11 1 13 702.12 61.24
 -11 -1 13 623.3 56.86
 -11 -1 13 591.92 59.95
 -11 -1 13 628.24 58.1
 -11 1 13 621.57 58.13
 -11 1 13 649.46 55.96
 -11 -1 13 603.92 55.83
 -11 -1 13 607.65 57.12
 -11 1 13 653.92 57.81
 -11 -1 12 25.52 8.42
 -11 1 12 23.13 8.69
 -11 1 12 21.24 10.46
 -11 -1 12 28.38 10.24
 -11 1 12 28.57 7.65
 -11 -1 12 29.42 7.46
 -11 -1 11 30.18 7.98
 -11 1 11 7.49 7.36
 -11 -1 11 39.9 10.84
 -11 1 11 25.17 10.36
 11 1 -11 24.42 5.45
 -11 -1 11 21.62 6.57
 -11 -1 11 21.7 6.61
 -11 1 11 19.19 6.77
 -11 -1 10 1.29 6.78
 -11 1 10 -2.71 6.22
 -11 -1 10 -3.64 8.35
 -11 -1 10 -0.85 4.04
 -11 1 10 -0.85 4.26
 -11 1 10 2.2 10.09
 11 -1 -10 -0.72 4.04
 -11 -1 10 3.24 5.26
 11 1 -10 0.85 3.68
 -11 -1 10 1.16 4.87
 -11 1 10 1.24 5.15
 11 1 -9 1261.77 109.08
 -11 -1 9 1244.5 109.58
 -11 -1 9 1225.84 111.91
 -11 -1 9 1222 109.82
 -11 1 9 1215.94 110.39
 -11 1 9 1404.24 109.14
 -11 -1 9 1419.25 109.19
 11 -1 -9 1262.09 108.93
 11 1 -8 272.59 24.12
 -11 -1 8 254.6 24.52
 11 -1 -8 241.89 24.14
 11 1 -7 143.27 14.09
 -11 -1 7 138.88 14.22
 -11 1 7 129.52 14.25
 11 -1 -7 126.07 14.38
 -11 -1 6 27.55 5.35
 -11 1 6 30.91 5.74
 11 -1 -6 21.49 6.31
 11 1 -5 95.55 10.75
 -11 -1 5 97.87 10.14
 -11 1 5 90.73 10.41
 11 -1 -5 89.3 11.37
 11 1 -4 192.34 17.39
 -11 1 4 165.79 16.34
 -11 1 4 163.18 15.99
 11 -1 -4 188.44 17.64
 -11 1 3 11.96 3.81
 11 1 -3 11.92 4.91
 -11 1 3 15.03 3.76
 11 -1 -3 19.5 6
 -11 1 2 6.4 3.02
 -11 1 2 5.05 3.35
 11 1 -2 8.39 4.71
 11 -1 -2 8.58 5.8
 11 -1 -1 710.89 60.54
 11 1 -1 712.24 60.24
 -11 1 1 691.22 58.61
 11 -1 0 815.17 65.17
 11 1 0 759.01 64.65
 -11 1 0 738.12 62.79
 11 -1 1 1218.62 99.4
 11 1 1 1127.93 98.93
 11 -1 2 441.31 38.19
 11 1 2 409.09 37.72
 11 1 3 12.63 5.38
 11 -1 4 197.42 20.1
 11 1 4 212.49 20.37
 11 1 4 194.33 19.71
 11 -1 5 40.87 7.82
 11 1 5 46.47 8.12
 11 1 5 42.05 7.38
 11 -1 6 449.44 40.66
 11 1 6 434.98 40.69
 11 1 6 453.37 39.86
 11 -1 7 10.25 5.9
 11 1 7 8.11 6.31
 11 1 7 19.12 5.35
 11 -1 8 5.32 6.03
 11 1 8 -1.35 6.03
 11 1 8 7.55 5.94
 11 -1 8 8.69 6.07
 11 1 8 10.07 7.94
 11 1 9 291.96 30.05
 11 -1 9 281.05 29.78
 11 1 9 321.9 31.01
 11 -1 9 306.87 30.12
 11 1 9 315.19 30.01
 11 -1 10 541.5 51.66
 11 1 10 540.6 51.89
 11 1 10 612.33 52.72
 11 1 11 43.92 9.6
 11 1 11 43.11 8.91
 11 -1 11 32.31 8.24
 11 1 12 67.51 11.43
 11 1 12 35.63 9.28
 11 -1 12 59.22 10.61
 11 1 12 48.04 10.26
 11 -1 12 42.12 9.89
 11 -1 13 -2.01 6.51
 11 1 13 8.14 6.77
 11 -1 13 9.55 7.52
 11 1 13 -3.88 7.62
 11 -1 14 44.38 12.18
 11 1 14 61.4 12.61
 11 -1 14 99.45 14.52
 11 1 14 90.35 14.35
 11 1 14 82.72 14.23
 11 -1 14 94.77 14.57
 11 1 14 122.13 11.22
 11 1 14 70.55 13.18
 11 -1 14 82.64 13.44
 11 -1 14 96.36 14.81
 11 -1 14 69.09 12.68
 11 1 14 73.55 13.49
 11 -1 14 77.61 13.74
 11 1 14 73.97 13.33
 11 -1 15 26.16 8.82
 11 1 15 14.13 7.41
 11 1 15 45.44 10.42
 11 -1 15 20.14 8.17
 11 1 15 27.19 8.95
 11 -1 15 25.48 9.01
 11 1 15 37.19 6.14
 11 -1 15 49.21 10.44
 11 1 15 26.14 9.16
 11 1 15 24.1 9.66
 11 -1 15 21.78 8.78
 11 -1 15 59.81 11.5
 11 1 15 39.85 10.26
 11 1 15 48.03 10.58
 11 1 15 11.44 7.98
 11 -1 16 91.14 15.17
 11 1 16 47.78 12.56
 11 1 16 81.58 14.43
 11 1 16 71.29 13.62
 11 -1 16 80.32 14.35
 11 -1 16 118.74 16.9
 11 -1 16 79.34 14
 11 1 16 85.35 15.48
 11 -1 16 89.65 14.83
 11 1 16 55.96 13.68
 11 1 16 88.69 10.78
 11 1 16 85.94 14.19
 11 1 16 97.59 15.18
 11 -1 16 116.92 17.06
 11 -1 17 2.67 7.43
 11 1 17 -5.32 7.91
 11 1 17 -2.49 7.84
 11 1 17 -2.71 8.04
 11 -1 17 2.67 7.68
 11 -1 17 -2.61 7.75
 11 -1 17 -10.23 8.91
 11 1 17 10.38 7.71
 11 -1 17 8.15 8.32
 11 1 17 5.65 8.14
 11 1 17 6.9 4.52
 11 -1 17 2.28 7.57
 11 1 17 13.94 8.54
 11 -1 17 2.87 7.08
 11 -1 18 108.81 18.7
 11 1 18 89.09 17.73
 11 1 18 142.43 20.15
 11 1 18 147.76 20.62
 11 -1 18 134.4 19.75
 11 -1 18 98.04 17.74
 11 -1 18 164.26 20.82
 11 1 18 163.96 20.75
 11 1 18 136.22 20.45
 11 -1 18 136.62 19.76
 11 1 18 134.57 14.93
 11 -1 18 129.62 18.56
 11 1 18 130.88 20.07
 11 -1 18 125.82 20.38
 11 1 19 172.3 16.38
 11 -1 19 124.34 19.55
 11 1 19 140.44 21.34
 11 -1 19 144.7 21.56
 11 1 19 153.48 20.94
 11 -1 19 109.23 19.54
 11 1 19 133.62 20.4
 11 -1 19 118.96 19.65
 11 1 19 185.52 22.44
 11 1 19 134.38 20.45
 11 -1 19 120.53 19.82
 11 1 20 111.48 17.95
 11 -1 20 62.17 15.08
 11 1 20 93.32 15.8
 11 -1 20 123.08 17.93
 11 1 20 75.69 15.31
 11 -1 20 71.7 15.43
 11 -1 20 74.61 15.44
 11 1 20 108.37 17.63
 11 -1 20 98.2 16.22
 11 1 20 106.85 13.22
 11 -1 21 7.38 7.54
 11 1 21 1.46 5.21
 11 -1 21 2.87 7.71
 11 1 21 14.59 9.46
 11 1 21 -3.07 6.47
 11 -1 21 14.85 9.1
 11 1 21 2.97 8.28
 11 -1 21 12.31 9.43
 11 -1 21 -2.94 9.29
 11 1 21 2.99 8.31
 11 -1 21 2.48 8.24
 11 1 21 17 9.21
 11 -1 22 50.63 12.93
 11 1 22 45.67 11.66
 11 -1 22 25.75 10.02
 11 1 22 69.67 13.67
 11 -1 22 18.69 9.24
 11 1 22 34.09 11.01
 11 1 22 37.24 11.89
 11 -1 22 62.46 12.7
 11 1 22 56.72 13.32
 11 -1 22 25.98 10.33
 11 1 23 41.24 11.27
 11 1 23 18.8 9.25
 11 -1 23 42.08 11.49
 11 1 23 19.76 10.13
 11 -1 23 13.69 8.97
 11 -1 24 65.93 12.21
 11 -1 25 -7.44 8.24
 11 1 25 2.51 7.47
 11 -1 25 1.57 5.72
 11 1 25 -2.31 6.87
 11 -1 25 -2.25 6.04
 11 -1 25 -2.28 7.77
 11 1 25 -4.28 7.11
 11 -1 26 -2.14 6.77
 11 1 26 2.17 7.4
 11 -1 26 1.94 5.96
 11 1 26 11.92 6.77
 11 -1 26 3.91 6.67
 11 1 26 7.2 5.84
 11 -1 27 8.92 6.64
 11 1 27 3.6 6.71
 11 -1 27 8.03 5.74
 11 1 27 7.16 5.84
 11 -1 27 -1.61 5.61
 11 -1 28 25.23 6.82
 11 1 28 28.81 6.12
 11 -1 28 19.78 6.36
 11 -1 29 8.3 3.86
 -11 -3 30 1.83 3.34
 -11 -3 29 5.31 4.63
 -11 -3 29 -3.08 3.96
 -11 -3 28 24.44 5.82
 -11 3 28 18.11 6.13
 -11 -3 28 30.42 7.95
 -11 -3 28 17.82 6.59
 -11 -3 27 -5.07 4.7
 -11 3 27 6.85 5.09
 -11 -3 27 -1.87 6.06
 -11 3 27 1.62 4.51
 -11 -3 26 49.47 10.68
 -11 3 26 67.71 11.23
 -11 3 26 51.95 10.35
 -11 -3 26 81.65 11.91
 -11 3 25 57.77 10.59
 -11 -3 25 24.4 8.1
 -11 3 25 34.83 8.43
 -11 -3 25 34.6 9.17
 -11 -3 24 92.56 14.53
 -11 -3 23 11.75 6.99
 -11 -3 23 -2.32 6.91
 -11 -3 23 2.33 5.76
 -11 -3 23 -2.52 5.92
 -11 3 23 -5.02 6.19
 -11 3 23 4.57 6.35
 -11 -3 22 97.55 15.68
 -11 3 22 127.57 16.46
 -11 -3 22 87.46 15.49
 -11 3 22 82 15.33
 -11 -3 22 133.97 17.49
 -11 3 21 75.66 12.66
 -11 -3 21 84.41 14.3
 -11 3 21 78.62 13.68
 -11 -3 21 95.11 15.17
 -11 3 21 115.03 16.14
 -11 3 20 45.32 9.39
 -11 -3 20 47.07 11.71
 -11 -3 20 47.84 11.2
 -11 3 20 34.12 9.33
 -11 -3 20 31.69 12.21
 -11 -3 20 37.78 10.31
 -11 3 20 47.65 10.44
 -11 -3 19 34.06 9.23
 -11 3 19 29.08 9.02
 -11 3 19 19.69 7.89
 -11 -3 19 51 10.38
 -11 -3 19 41.94 10.28
 -11 3 19 28.58 8.3
 -11 -3 19 22.23 10.24
 -11 3 19 34.89 11.52
 -11 -3 19 38.59 15.92
 -11 3 18 53.19 10.71
 -11 -3 18 30.17 9.87
 -11 3 18 20.88 7.35
 -11 -3 18 48.32 15.15
 -11 3 18 41.62 12.53
 -11 -3 18 50.25 13.21
 -11 3 18 38.27 12.19
 -11 -3 18 47.07 10.13
 -11 3 18 23.62 7.86
 -11 3 18 30.1 8.53
 -11 -3 18 46.94 9.98
 -11 -3 17 454.2 43.24
 -11 3 17 417.44 44.27
 -11 -3 17 380.58 43.76
 -11 3 17 435.09 44.99
 -11 3 17 461.41 42.67
 -11 3 17 447.78 43.61
 -11 -3 17 435.94 43.34
 -11 3 17 407.12 41.12
 -11 -3 17 457.77 43.91
 -11 3 17 429.46 42.09
 -11 -3 17 442.37 48.1
 -11 -3 16 10.64 6.62
 -11 -3 16 27.07 8.21
 -11 -3 16 20.11 7.85
 -11 3 16 17.42 6
 -11 3 16 6.13 5.7
 -11 -3 16 16.68 11.15
 -11 -3 16 1.87 6.63
 -11 3 16 14.79 6.25
 -11 3 16 15.94 7.06
 -11 -3 16 20.85 9.5
 -11 3 16 27 9.89
 -11 3 16 14.6 9.47
 -11 3 15 6.29 4.03
 -11 3 15 10.16 5.95
 -11 -3 15 12.94 5.28
 -11 3 15 7.13 5.24
 -11 3 15 6.01 4.79
 -11 -3 15 11.32 6.31
 -11 -3 15 10.7 7.66
 -11 3 15 9.14 8.34
 -11 -3 15 1.79 5.37
 -11 -3 15 12.61 6.32
 -11 -3 15 3.13 9.88
 -11 3 15 13.78 5.91
 -11 3 15 11.31 8.44
 -11 3 14 54.17 9.53
 -11 3 14 45.91 10.63
 -11 3 14 56.38 9.83
 -11 -3 14 44.99 9.48
 -11 3 14 67.67 9.52
 -11 -3 14 43.93 9.17
 -11 -3 14 72.8 14.7
 -11 -3 14 47.03 10.51
 -11 3 14 59.17 12.15
 -11 -3 13 1175.06 95.4
 -11 -3 13 1086.2 95.44
 -11 3 13 1009.32 95.85
 -11 -3 13 1163.73 99.55
 -11 -3 13 1027.6 95.54
 -11 3 13 1092.36 96.63
 -11 3 12 139.37 18.09
 -11 -3 12 123.7 17.05
 -11 3 12 179.83 16.31
 -11 -3 12 138.3 15.54
 -11 -3 12 148.22 17.29
 -11 -3 12 145.37 16.65
 -11 -3 12 138.07 20.29
 -11 3 12 114.79 17.19
 -11 3 11 16.34 7.6
 -11 -3 11 2.87 6.42
 -11 3 11 -3.14 6.2
 -11 -3 11 4.11 5.68
 -11 -3 11 15.3 6.44
 -11 -3 11 -2.33 8.99
 -11 3 11 7.53 10.23
 -11 3 10 42.74 6.59
 -11 -3 10 38.98 6.5
 -11 -3 10 22.44 7.03
 -11 3 10 25.44 7.55
 -11 3 10 24 11.46
 -11 -3 10 34.46 10.96
 -11 3 9 460.84 48.75
 -11 -3 9 521.09 48.75
 -11 3 9 547.07 47.58
 -11 -3 9 572.64 47.73
 -11 3 9 681.36 54.67
 -11 -3 9 554.02 52.16
 -11 3 8 509.14 45.09
 -11 3 8 440.02 38.85
 -11 -3 8 448.14 38.96
 -11 -3 8 448.95 39.95
 -11 -3 8 388.53 39.6
 -11 -3 8 458.93 43.09
 -11 -3 7 35.22 6.91
 -11 -3 7 49.4 10.55
 -11 3 7 47.54 12.26
 -11 3 7 38.23 7.85
 -11 3 7 33.4 5.8
 -11 -3 7 33.39 5.47
 -11 3 6 55.26 9.19
 -11 3 6 53.06 12.17
 -11 3 5 445.85 40.45
 11 3 -4 569.99 49.03
 -11 3 4 600.62 51.24
 -11 3 3 -1.84 5.31
 11 3 -3 -0.38 3.07
 11 3 -2 14.51 3.43
 -11 3 2 15.96 6.16
 11 3 -1 443.42 38.07
 11 3 0 175.84 17.89
 11 3 1 -0.91 4.63
 11 3 2 295.06 27.67
 11 -3 3 19.72 5.72
 11 3 3 19.62 6.23
 11 3 3 11.95 5.2
 11 3 4 11.63 6.71
 11 3 4 12.14 4.78
 11 -3 4 8.22 5.06
 11 3 4 9.49 5.3
 11 3 5 276.56 26.64
 11 -3 5 280.32 26.5
 11 3 5 274.68 26.29
 11 3 5 280.52 27.13
 11 3 5 266.8 27.73
 11 3 6 642.01 56.43
 11 -3 6 580.32 55.89
 11 3 6 645.63 55.78
 11 3 6 652.53 55.96
 11 3 6 633.14 57.6
 11 3 6 663.6 57.1
 11 3 7 8.27 5.64
 11 3 7 7.76 7.22
 11 3 7 10.03 4.42
 11 -3 7 3.71 5.15
 11 -3 7 9.21 5.31
 11 3 7 1.19 5.7
 11 3 8 127.23 15.01
 11 3 8 107.6 15.63
 11 3 8 133.69 12.9
 11 3 8 116.23 14.26
 11 -3 8 99.15 13.75
 11 -3 8 102.71 13.83
 11 3 8 90.87 13.23
 11 3 9 19.36 8.05
 11 3 9 16.82 4.62
 11 -3 9 12.3 6.37
 11 3 9 4.25 6.35
 11 -3 9 21.79 7.1
 11 3 9 16.54 6.24
 11 3 10 1026.8 89.11
 11 3 10 918.39 87.66
 11 -3 10 1062.66 88.2
 11 -3 11 286.1 29.1
 11 3 11 334.13 30.08
 11 3 11 250.9 29.02
 11 -3 11 267.51 29.24
 11 3 11 282.6 29.98
 11 3 12 114.81 17.04
 11 3 12 100.63 16.68
 11 3 12 119.67 16.95
 11 -3 12 161.77 18.11
 11 -3 12 145.78 18.14
 11 -3 12 139.59 16.7
 11 3 12 102.88 15.92
 11 3 12 133.94 14.24
 11 -3 13 22.13 7.27
 11 3 13 18.19 7.84
 11 3 13 12.89 7.75
 11 -3 13 7.66 6.93
 11 3 13 13.94 8.19
 11 -3 13 25.92 8.66
 11 3 13 24.32 8.62
 11 3 13 8.83 4.86
 11 -3 13 11.47 7.33
 11 3 13 6.67 7.49
 11 3 13 22.97 8.3
 11 -3 13 16.08 7.71
 11 3 14 539.09 53.84
 11 -3 14 545.45 52.95
 11 3 14 489.83 53.16
 11 -3 14 574.55 54.21
 11 3 14 567.13 53.69
 11 -3 14 546.96 53
 11 3 14 602.3 49.88
 11 -3 14 517.44 53.92
 11 3 14 522.27 53.64
 11 3 14 674.09 55.09
 11 -3 14 541.5 52.56
 11 3 14 498.57 52.22
 11 -3 15 88.51 15.28
 11 3 15 126.63 17.77
 11 3 15 129.51 17.71
 11 3 15 76.29 15.36
 11 -3 15 113.24 17.16
 11 3 15 94.08 13.81
 11 -3 15 110.7 16.15
 11 3 15 92.12 15.82
 11 3 15 101.17 16.05
 11 -3 15 71.69 14.09
 11 3 15 128.14 13.42
 11 -3 15 105.24 16.93
 11 3 15 90.26 15.89
 11 -3 16 59.35 12.72
 11 3 16 62.83 13.82
 11 3 16 71.63 13.47
 11 -3 16 57.55 12.94
 11 3 16 69.7 9.96
 11 -3 16 47.06 11.71
 11 3 16 83.25 13.63
 11 3 16 92.4 12.57
 11 -3 16 85.2 14.62
 11 3 16 48.55 11.91
 11 -3 16 66.22 12.77
 11 3 16 50.13 13.13
 11 -3 16 94.58 15.75
 11 -3 17 2.57 6.34
 11 3 17 -2.68 5.98
 11 -3 17 2.65 6.52
 11 -3 17 -2.95 8.76
 11 3 17 5.15 5.85
 11 3 17 2.58 7.42
 11 -3 17 2.48 7.81
 11 -3 17 11.63 9.17
 11 3 17 -8.24 9.13
 11 -3 17 2.6 6.68
 11 3 17 -2.86 8.24
 11 -3 17 -2.84 6.99
 11 3 17 5.36 4.34
 11 3 18 188.99 27.44
 11 -3 18 194.54 27.18
 11 3 18 275.71 25.18
 11 -3 18 231.94 27.89
 11 3 18 252.25 29.1
 11 3 18 262.66 26.24
 11 -3 18 261.9 29.84
 11 -3 18 255.56 28.88
 11 -3 18 230.97 28.49
 11 3 18 227.67 29.4
 11 -3 18 273.05 30.23
 11 3 18 206.04 28.12
 11 -3 18 216.24 28.11
 11 3 19 20.46 6.99
 11 -3 19 23.6 9.76
 11 -3 19 36.93 10.19
 11 3 19 19.22 8.88
 11 -3 19 3.05 8.4
 11 3 19 31.34 10.34
 11 -3 19 38.28 10.35
 11 3 19 21.05 9.15
 11 -3 19 30.87 9.95
 11 3 19 26.23 6.7
 11 3 20 27.98 7.93
 11 -3 20 34.34 11.78
 11 -3 20 18.52 9
 11 3 20 33.03 10.39
 11 3 20 36.79 7.26
 11 -3 20 35.16 10.61
 11 3 20 53.47 12.5
 11 -3 20 32.78 9.91
 11 3 20 41.99 11.69
 11 -3 20 45.56 12.46
 11 3 20 25.35 11.02
 11 -3 21 10.54 8.1
 11 3 21 -2.74 6.78
 11 -3 21 10.83 9.25
 11 3 21 10.84 5.68
 11 -3 21 8.01 7.19
 11 3 21 23.39 9.98
 11 -3 21 2.97 7.67
 11 3 21 16.29 9.27
 11 -3 22 107.54 17.17
 11 3 22 103.72 17.49
 11 -3 22 133.04 18.97
 11 3 22 127.22 18.95
 11 3 22 127.88 19.28
 11 -3 22 117.12 17.79
 11 -3 22 117 18.09
 11 3 23 29.93 9.91
 11 -3 23 8.82 6.88
 11 3 23 15.99 5.78
 11 -3 24 -1.86 6.03
 11 -3 24 2.38 5.87
 11 -3 24 10.56 6.85
 11 3 24 17.95 7.99
 11 -3 24 11.06 7.88
 11 -3 24 2.3 7.06
 11 3 24 2.37 7.5
 11 -3 25 10.39 6.44
 11 -3 25 10.93 6.83
 11 3 25 11.46 6.39
 11 -3 25 16.73 6.56
 11 -3 25 3.98 6.52
 11 3 25 14.33 7.51
 11 -3 26 19.28 7.31
 11 -3 26 13.47 5.78
 11 -3 26 27.77 6.4
 11 3 26 13.46 7.36
 11 -3 26 23.1 7.72
 11 -3 27 10.25 5.21
 11 -3 27 8.44 5.28
 11 -3 28 19.74 5.7
 -11 -5 28 4.18 4.06
 -11 -5 28 7.68 4.49
 -11 -5 27 9.88 5.53
 -11 -5 27 13.42 5.62
 -11 -5 26 10.15 5.57
 -11 5 26 11.61 5.57
 -11 -5 25 10.87 6.09
 -11 5 25 11.73 5.51
 -11 5 24 1.87 4.41
 -11 -5 24 6.36 5.9
 -11 -5 24 5.13 5.25
 -11 -5 23 4.76 6.13
 -11 -5 23 1.91 6.03
 -11 5 22 64.2 12.26
 -11 -5 22 100.15 14.85
 -11 -5 22 103.53 14.5
 -11 -5 21 15.53 12.9
 -11 -5 21 4.38 6.51
 -11 5 21 -2.21 4.93
 -11 -5 21 -2.57 5.72
 -11 5 21 -1.74 5.5
 -11 5 20 17.65 6.57
 -11 5 20 3.74 5.4
 -11 -5 20 6.8 6.95
 -11 5 20 -2.24 6.24
 -11 -5 20 -8.01 12.64
 -11 -5 20 7.91 7.08
 -11 -5 19 53.21 11.51
 -11 5 19 60.3 11.07
 -11 5 19 35.07 9.11
 -11 5 19 48.79 9.97
 -11 -5 18 40.2 14.27
 -11 -5 18 26.43 9.2
 -11 -5 18 29.81 9.27
 -11 5 18 30.07 7.75
 -11 5 18 39.94 9.07
 -11 5 18 37.29 8.9
 -11 5 17 32.61 6.59
 -11 5 17 10.64 6.42
 -11 -5 17 27.47 13.5
 -11 -5 17 33.66 9.43
 -11 -5 17 8.7 7.48
 -11 -5 17 20.25 7.54
 -11 5 17 29.91 8.67
 -11 5 17 26.1 8.4
 -11 -5 17 36.96 9.71
 -11 5 16 42.47 7.79
 -11 5 16 40.87 10.15
 -11 -5 16 45.5 16.34
 -11 -5 16 75.23 12.33
 -11 -5 16 60.84 11.28
 -11 -5 16 45.87 11
 -11 5 16 51.19 9.9
 -11 5 16 27.9 9.36
 -11 -5 16 26.66 9.7
 -11 5 15 1.28 4.37
 -11 5 15 -1.95 4.8
 -11 -5 15 10.88 11.12
 -11 -5 15 -2.41 5.66
 -11 -5 15 2 5.55
 -11 5 15 5.29 5.56
 -11 -5 15 -6.29 6.62
 -11 5 15 -1.95 5.63
 -11 -5 15 -2.36 6.79
 -11 5 14 13.46 4.74
 -11 5 14 16.57 5.89
 -11 5 14 19.78 4.79
 -11 -5 14 31.05 13.11
 -11 -5 14 -2.3 5.22
 -11 -5 14 3.77 6.02
 -11 -5 14 3.99 6.01
 -11 5 14 15.17 6.21
 -11 5 14 9.52 5.74
 -11 -5 14 22.81 7.26
 -11 -5 13 2.19 5.87
 -11 -5 13 2.18 5.62
 -11 -5 13 3.76 5.93
 -11 5 13 -1.74 4.65
 -11 5 13 -1.08 3.92
 -11 5 13 2.33 4.41
 -11 -5 13 13.06 11.38
 -11 -5 13 -1.77 5.57
 -11 5 12 158.46 16.28
 -11 -5 12 206.21 25.38
 -11 -5 12 137.4 18.09
 -11 -5 12 140.49 18.81
 -11 5 12 140.59 15.94
 -11 5 12 151.36 17.55
 -11 -5 12 133.57 17.55
 -11 -5 11 2 5.94
 -11 -5 11 3.07 5.35
 -11 5 11 -3.04 5.06
 -11 5 11 2.04 3.71
 -11 5 11 1.04 3.71
 -11 -5 11 6.55 5.71
 -11 -5 11 -8.69 9.13
 -11 5 10 11.81 4.22
 -11 -5 10 28.54 7.92
 -11 -5 10 36.52 7.77
 -11 -5 10 27.21 6.69
 -11 5 9 1.87 3.99
 -11 -5 9 5.66 4.58
 -11 -5 9 -1.34 4.57
 -11 -5 8 601.4 47.56
 -11 5 8 441.26 46.43
 -11 5 8 532.31 48.85
 -11 5 7 10.93 5.42
 -11 5 7 26.11 8.28
 -11 5 6 8.49 6.71
 11 5 -4 550.79 48.7
 11 5 -3 10.85 4.79
 11 5 -2 4.55 4.35
 11 5 -1 178.21 18.13
 11 5 0 299.45 28.22
 11 5 1 -0.98 4.55
 11 5 2 5.69 5.41
 11 5 3 187.33 20.81
 11 5 4 1.53 5.47
 11 5 5 8 5.62
 11 5 6 13.41 6.9
 11 5 6 11.69 7.31
 11 5 7 371.91 40.26
 11 5 7 445.93 40.36
 11 5 8 72.15 10.05
 11 5 8 55.23 11.99
 11 5 8 65.05 11.58
 11 5 9 39.8 6.95
 11 5 9 25.34 6.46
 11 5 9 31.12 9.87
 11 5 9 43.17 9.72
 11 -5 9 29.15 8.44
 11 5 9 33.58 7.43
 11 5 10 21.41 6.37
 11 5 10 10.19 4.96
 11 5 10 22.01 10.01
 11 5 10 13.91 5.86
 11 -5 10 14.25 7.15
 11 5 10 9.28 8.69
 11 5 10 6.23 6.98
 11 5 11 502.25 48.61
 11 5 11 500.82 49.42
 11 5 11 541.68 46.9
 11 5 11 493.99 46.02
 11 -5 11 461.7 49.03
 11 5 11 427.85 48.37
 -11 5 -11 458.14 48.6
 11 5 11 551.32 45.62
 11 5 12 35.54 8.15
 11 5 12 23.76 6.34
 11 5 12 42.84 11.33
 11 5 12 9.9 7.79
 11 -5 12 31.72 9.98
 11 5 12 21.94 6.39
 -11 5 -12 7.17 6.4
 11 5 13 1.48 4.93
 11 -5 13 5.54 6.83
 11 5 13 6.81 6.07
 11 5 13 2.53 7.76
 11 5 13 17.31 9.01
 11 5 13 1.31 4.97
 11 5 14 19.05 6.05
 11 -5 14 8.64 7.37
 11 5 14 44.34 8.31
 11 5 14 31.99 8.06
 11 5 14 15.33 9.51
 11 -5 14 28.52 9.45
 11 5 14 25.59 10.6
 11 5 14 24.68 5.65
 11 -5 15 202.11 28.04
 11 5 15 273.11 26.43
 11 5 15 257.97 28.89
 11 5 15 173.54 26.93
 11 -5 15 235.76 28.36
 11 5 15 246.01 24.23
 11 -5 16 3.07 6.84
 11 5 16 -2.53 9.4
 11 5 16 -5.35 8.43
 11 5 16 -1.86 6.5
 11 -5 16 3.03 8.43
 11 5 16 2.88 4.66
 11 -5 16 2.8 6.9
 11 5 17 -2.68 9.13
 11 -5 17 3.05 7.86
 11 5 17 1.86 5.71
 11 -5 17 2.85 7.65
 11 5 17 1.45 4.71
 11 -5 18 100.12 16.62
 11 -5 18 66.56 15.06
 11 5 18 106.06 14.61
 11 -5 18 97.46 16.33
 11 -5 18 71.93 15.62
 11 5 18 93.9 12.45
 11 -5 19 140.8 19.79
 11 -5 19 103.03 17.83
 11 5 19 129.92 16.25
 11 -5 19 95.59 17.66
 11 5 19 154.99 16
 11 -5 19 99.94 18.86
 11 -5 20 2.87 7.99
 11 5 20 6.57 6.59
 11 -5 20 16.29 8.34
 11 -5 20 2.61 6.73
 11 -5 21 35.25 9.84
 11 -5 22 38.78 9.75
 11 -5 22 56.35 11.38
 11 -5 22 54.36 11.44
 11 -5 22 54.05 10.82
 11 -5 23 8.13 7.54
 11 -5 23 29.27 8.76
 11 -5 24 5 6.31
 11 -5 24 1.56 5.67
 11 -5 24 -1.8 5.68
 11 -5 25 49.15 8.62
 11 -5 25 40.96 8.38
 11 -5 25 62.36 9.96
 11 -5 26 17.83 5.14
 11 -5 26 24.05 6.19
 11 -5 27 2.29 3.17
 -11 -7 26 13.54 4.25
 -11 -7 26 21.51 5.23
 -11 -7 25 2.5 4.48
 -11 -7 25 9.39 4.22
 -11 -7 24 -4.75 5.4
 -11 -7 23 5.63 5.59
 -11 7 23 4.14 4.37
 -11 -7 22 32.14 9.19
 -11 7 22 47.23 8.83
 -11 -7 21 6.47 11.02
 -11 -7 21 2.38 6.13
 -11 7 21 1.39 4.73
 -11 7 21 1.33 3.96
 -11 7 21 5.22 5.78
 -11 7 20 1.6 5.46
 -11 7 20 3.13 4.65
 -11 -7 20 3.5 10.74
 -11 7 20 -1.87 5.39
 -11 -7 19 47.17 9.76
 -11 -7 19 44.55 15.35
 -11 7 18 65.04 11.49
 -11 7 18 52.63 10.74
 -11 -7 18 66.22 11.85
 -11 7 18 60.27 11.08
 -11 -7 18 54 15.44
 -11 -7 18 64.55 13.12
 -11 7 17 62.87 9.37
 -11 7 17 61.49 11.19
 -11 7 17 67.01 11.41
 -11 -7 17 42.25 11.28
 -11 -7 17 64.76 12.09
 -11 7 17 64.53 11.35
 -11 -7 17 47.24 15.68
 -11 7 17 52.48 9.37
 -11 -7 16 3.96 10.2
 -11 7 16 1.35 4.25
 -11 7 16 8.18 5.89
 -11 7 16 2.12 6.09
 -11 -7 16 -2.08 6.73
 -11 -7 16 13.33 7.67
 -11 7 16 -1.99 5.33
 -11 -7 16 2.14 5.95
 -11 -7 16 -2.73 7.85
 -11 7 16 4.43 5.03
 -11 7 15 109.05 14.91
 -11 7 15 81.92 12.4
 -11 7 15 104.15 15.38
 -11 7 15 139.2 16.09
 -11 -7 15 79.69 16.07
 -11 -7 15 98.46 15.94
 -11 -7 15 95.33 14.47
 -11 7 15 83.9 12.48
 -11 7 14 127.18 15.28
 -11 7 14 118.14 16.31
 -11 -7 14 120.13 16.65
 -11 -7 14 115.7 18.02
 -11 7 14 149.24 17.6
 -11 -7 14 115.73 16.84
 -11 -7 14 127.8 23.11
 -11 -7 14 156.33 20.37
 -11 7 14 107.52 14.79
 -11 7 13 -1.42 5.7
 -11 7 13 -1.91 5.67
 -11 -7 13 9.92 6.26
 -11 -7 13 -5.16 7.18
 -11 -7 13 4.2 5.84
 -11 -7 13 -7.54 9.71
 -11 -7 13 -2.71 7.54
 -11 7 13 -1.42 4.61
 -11 -7 12 111.15 14.31
 -11 -7 12 83.11 14.23
 -11 7 12 72.68 11.56
 -11 7 12 83.06 12.9
 -11 7 12 74.65 11.48
 -11 -7 12 74.58 14.99
 -11 -7 12 116.82 20.94
 -11 -7 12 95.62 14.04
 -11 -7 11 95.83 14.2
 -11 7 11 81.61 11.24
 -11 7 11 73.66 11.29
 -11 -7 11 97.64 13.43
 -11 -7 11 78.08 14.36
 -11 7 11 68.55 11.95
 -11 -7 11 91.37 19.31
 -11 -7 11 85.65 14.05
 -11 -7 10 179.43 19.94
 -11 7 10 153.61 17.22
 -11 7 10 158.35 18.06
 -11 -7 10 143.01 18.38
 -11 -7 10 139.33 20.52
 -11 7 10 140.66 18.82
 -11 -7 10 175.21 20.92
 -11 7 9 -2.76 6.16
 -11 7 9 1.24 4.03
 -11 -7 9 -2.46 6.84
 -11 -7 9 1.78 5.14
 -11 -7 9 -1.7 5.05
 -11 -7 9 2.28 5.88
 -11 -7 8 278.87 29.76
 -11 7 8 251.49 26.28
 -11 7 8 233.89 29.6
 -11 -7 8 287.55 27.74
 -11 7 8 222.03 27.13
 -11 -7 8 265.78 27.54
 -11 -7 8 301.31 29.78
 -11 7 8 262.93 25.87
 -11 7 7 4.61 3.73
 -11 7 7 1.33 5.06
 -11 7 7 -2.52 6.49
 -11 -7 7 -2.31 6.42
 -11 7 7 1.96 5.83
 -11 -7 7 7.75 5.76
 -11 -7 7 -2.11 4.96
 -11 7 6 99.5 13.77
 -11 -7 6 114.06 16.48
 -11 7 6 114.28 13.11
 -11 7 6 117.5 15.73
 -11 7 6 115.06 17.77
 -11 7 6 103.11 12.85
 -11 7 5 55.22 9.13
 -11 -7 5 54.22 10.84
 -11 7 5 64.92 8.53
 -11 7 5 57.67 11.05
 -11 7 5 52.15 11.86
 -11 7 5 50.08 8.41
 -11 7 4 65.52 9.28
 -11 -7 4 56.97 11.38
 -11 7 4 52.18 7.89
 -11 7 4 37.64 9.85
 -11 7 4 66.79 13.29
 -11 7 4 62.01 8.76
 -11 7 3 17.33 5.51
 -11 -7 3 26.75 7.49
 -11 7 3 18.72 4.83
 -11 7 3 9.06 6.91
 -11 7 3 17.27 8.34
 -11 7 3 22.65 5.54
 -11 7 2 75.52 10.72
 -11 -7 2 72.49 12.31
 -11 7 2 88.67 9.97
 -11 7 2 66.62 12.72
 -11 7 2 71.36 14.26
 -11 7 2 72.51 9.9
 -11 7 1 164.59 17.1
 -11 7 1 133.18 19.52
 -11 7 1 180.51 16.19
 -11 -7 1 164.26 19.84
 -11 7 1 125.92 15.68
 -11 7 1 142.82 20.79
 -11 7 0 49.87 11.69
 -11 7 0 65.94 8.39
 -11 7 0 68.75 9.07
 -11 -7 0 78.11 12.19
 -11 7 0 81.73 15.18
 -11 7 -1 170.69 22.27
 -11 7 -1 189.7 23.51
 -11 7 -1 170.35 17.75
 11 7 2 88.41 14.33
 -11 7 -2 68.25 13.6
 11 7 2 122.65 14.52
 -11 7 -2 70.63 15.49
 -11 7 -2 90.96 10.76
 11 7 3 113.35 16.96
 -11 7 -3 153.59 19.69
 11 7 3 148.87 17.45
 -11 7 -3 140.7 19.96
 -11 7 -3 127.4 13.99
 -11 7 -4 46.67 12.48
 -11 7 -4 40.4 10.64
 11 7 4 42.28 8.92
 11 7 4 34.34 9.35
 -11 7 -5 293 34.81
 11 7 5 331.05 32.89
 11 7 5 351.78 34.62
 11 7 5 322.32 30.58
 11 7 6 102.71 13.25
 11 -7 6 122.78 17.65
 11 7 6 137.65 17.68
 -11 7 -6 123.89 18.12
 11 7 6 121.34 14.72
 11 7 6 109.02 14.9
 -11 7 -7 145.7 21.43
 11 7 7 161.89 22.56
 11 7 7 174.16 21.9
 11 -7 7 136.82 20.65
 11 7 7 202.65 19.54
 11 7 7 158.22 17.82
 -11 7 -8 5.53 7.98
 11 7 8 4.78 6.91
 11 7 8 13.55 10.29
 11 7 8 10.84 4.86
 11 7 8 6.24 5.35
 11 -7 8 5.31 6.27
 -11 7 -9 166.96 21.44
 11 7 9 143.82 20.59
 11 7 9 147.82 19.91
 11 -7 9 127.43 19.56
 11 7 9 125.58 16.67
 11 7 9 133.94 15.65
 -11 7 -10 121.37 19.14
 11 7 10 157.35 21.07
 11 7 10 111.57 17.95
 11 -7 10 94.85 17.83
 11 7 10 139.71 16.76
 11 7 10 145.49 15.65
 -11 7 -11 -2.91 7.8
 11 -7 11 8.89 7.63
 11 7 11 2.6 6.7
 11 7 11 -11.34 10.95
 11 7 11 -4.02 5.37
 11 7 11 1.77 5.75
 11 7 12 19.25 6.49
 11 -7 12 36.38 10.88
 11 7 12 27.51 8.46
 11 7 12 18.62 10.02
 11 7 12 33.93 11.98
 11 7 12 38.89 7.41
 -11 7 -12 41.04 11.81
 11 7 12 39.1 6.77
 11 -7 13 6.15 8.24
 11 7 13 13.16 6.7
 -11 7 -13 -2.89 7.13
 11 7 13 2.8 4.77
 11 7 13 -1.26 4.8
 11 7 14 266.58 26.76
 11 -7 14 268.64 32.74
 11 7 14 302.83 30.03
 11 7 14 262.44 27.26
 11 -7 15 36.74 11.85
 11 7 15 48.29 12.75
 11 7 15 50.54 8.91
 11 7 15 50.65 7.99
 11 -7 15 54 12.91
 11 -7 16 68.86 13.85
 11 7 16 67.26 9.49
 11 7 16 82.8 13.94
 11 7 16 66.07 10.58
 11 -7 16 76.61 15.01
 11 -7 17 -12.04 9.49
 11 -7 17 -2.88 6.78
 11 -7 17 2.91 7.79
 11 7 17 -1.33 4.64
 11 -7 18 91.92 16.23
 11 -7 19 176.08 22.72
 11 -7 19 150.05 20.06
 11 -7 19 177.12 22.18
 11 -7 20 54.45 12.72
 11 -7 20 96.14 12.88
 11 -7 20 63.35 12.91
 11 -7 21 2.07 6.35
 11 -7 21 -3.13 4.51
 11 -7 21 3.75 6.24
 11 -7 22 62.23 9.94
 11 -7 22 57.83 9.23
 11 -7 22 62.9 10.77
 11 -7 23 60.03 8.83
 11 -7 23 65.67 10.45
 11 -7 24 19.99 5.48
 11 -7 24 16.25 5.28
 -11 -9 23 22.03 4.68
 -11 -9 22 -3.51 3.9
 -11 -9 21 -1.44 4.67
 -11 -9 20 1.68 4.84
 -11 9 20 1.98 3.76
 -11 -9 19 39.82 9.03
 -11 -9 19 30.34 10.44
 -11 9 19 41.5 7.5
 -11 9 19 38.74 6.9
 -11 -9 18 8.37 6.42
 -11 -9 18 2.78 9.25
 -11 9 18 1.3 4.32
 -11 9 18 4.24 4.82
 -11 -9 17 5.99 10.92
 -11 9 17 2.17 3.83
 -11 9 17 9.11 5.67
 -11 9 17 17.31 6.32
 -11 -9 16 31.67 13.01
 -11 9 16 39.89 7.71
 -11 9 16 53.02 9.66
 -11 9 16 56.1 9.7
 -11 -9 15 13.2 11.51
 -11 9 15 5.63 6.08
 -11 9 15 1.31 4.48
 -11 -9 14 13.58 11.89
 -11 -9 13 -2.67 6.58
 -11 9 13 1.44 4.4
 -11 -9 13 -6.9 9.93
 -11 9 13 2.93 5.66
 -11 9 13 3.8 4.89
 -11 -9 12 -3.47 10.94
 -11 -9 12 2.72 7.01
 -11 -9 12 1.88 5.58
 -11 9 12 1.95 5.24
 -11 9 12 -1.45 4.82
 -11 9 12 -4.56 5.3
 -11 -9 11 79.63 17.05
 -11 -9 11 90.12 13.16
 -11 -9 11 77.32 14.99
 -11 9 11 71.29 10.95
 -11 9 11 63.38 12.05
 -11 9 11 81.19 12.01
 -11 -9 10 -3.42 10.54
 -11 -9 10 9.67 6.35
 -11 -9 10 22.22 9.74
 -11 9 10 13.55 7.57
 -11 -9 10 20.26 6.5
 -11 9 10 11.58 5.69
 -11 9 10 11.15 6.24
 -11 -9 9 -3.36 9.99
 -11 9 9 4.85 5.77
 -11 -9 9 11.58 6.73
 -11 -9 9 1.83 5.1
 -11 9 9 4.78 5.33
 -11 9 9 -1.43 4.13
 -11 -9 9 -2.78 7.16
 -11 9 8 47.38 9.78
 -11 -9 8 18.27 6.91
 -11 9 8 42.49 8.18
 -11 -9 8 38.75 12.12
 -11 9 7 103.69 14.17
 -11 9 7 79.49 16.87
 -11 -9 7 96.04 14.15
 -11 9 7 105.59 13.04
 -11 -9 7 109.93 17.6
 -11 9 6 24.81 8.28
 -11 9 6 37.26 12.05
 -11 -9 6 35.85 8.51
 -11 9 6 25.88 6.83
 -11 -9 6 46.27 11.2
 -11 9 5 34.82 8.47
 -11 9 5 6.3 10.18
 -11 -9 5 24.69 7.96
 -11 9 5 27.94 6.64
 -11 -9 5 37.73 10.06
 -11 9 4 54.81 10.08
 -11 9 4 31.98 13.05
 -11 9 4 55.65 8.94
 -11 -9 4 53.25 12.45
 11 9 -3 40.72 10.63
 -11 9 3 25.97 11.03
 -11 9 3 28.03 8.88
 -11 9 3 25.15 6.4
 -11 -9 3 23.64 9.44
 11 9 -2 31.9 10.16
 -11 9 2 13.2 10.84
 -11 9 2 25.88 9.25
 -11 9 2 24.24 5.71
 -11 -9 2 15.57 7.69
 11 9 -1 60.16 13.2
 -11 9 1 117.42 19.46
 11 9 -1 77.47 14.78
 -11 9 1 96.44 16.18
 -11 9 1 83.84 10.84
 -11 -9 1 110.17 16.11
 -11 9 0 6.82 10.14
 11 9 0 -5.11 6.57
 -11 -9 0 10.11 6.77
 11 9 0 -2.43 5.43
 -11 9 0 -8.92 8.56
 11 9 1 24.63 6.82
 -11 -9 -1 32.33 9.57
 -11 9 -1 23.98 10.02
 11 9 1 37.78 9.77
 -11 9 -1 31.16 14.76
 11 9 1 38.88 10.67
 11 9 2 31.98 8.92
 -11 9 -2 24.14 9.75
 -11 9 -2 21.07 13.48
 11 9 2 23.63 8.99
 -11 9 -3 106.7 19.94
 11 9 3 55.05 11.54
 -11 9 -3 84.93 14.9
 -11 9 -4 10.77 12.53
 -11 9 -4 3.05 7.52
 -11 9 -5 28.96 14.82
 -11 9 -5 15.3 9.78
 -11 9 -6 29.02 13.25
 -11 9 -6 39.72 11.04
 11 9 7 76.39 11.55
 -11 9 -7 82.69 15.85
 11 9 7 104 17.39
 11 9 7 86.68 15.32
 -11 9 -7 57.8 17.63
 11 9 8 1.46 4.97
 -11 9 -8 15.26 8.79
 11 9 8 8.78 10.66
 11 9 8 -2.7 7.52
 -11 9 -8 7.15 11.58
 -11 9 -9 42.12 15.07
 11 9 9 68.77 15.44
 11 9 9 93.95 15.94
 11 9 9 83.12 11.67
 -11 9 -9 69.83 14.54
 11 9 9 101.36 11.79
 11 9 10 47.76 12.32
 11 9 10 27.79 11.78
 11 9 10 66.31 9.17
 11 -9 10 55.85 13.58
 11 9 10 57.17 9.67
 11 9 11 74.25 14.23
 11 9 11 39.06 10.82
 11 -9 11 45.63 12.81
 11 9 11 47.39 8
 11 9 11 48.22 8.63
 11 -9 12 50.15 12.13
 11 9 12 52.33 12.24
 11 9 12 38.1 7.39
 11 9 13 70.08 8.44
 11 9 13 57.15 12.38
 11 -9 14 2.67 6.59
 11 9 14 1.09 3.61
 11 -9 14 -10.65 8.85
 11 -9 15 14.95 7.47
 11 9 15 11.66 4.08
 11 -9 15 9.99 7.93
 11 -9 16 29.64 9.47
 11 9 16 42.34 6.25
 11 -9 16 29.92 9.56
 11 -9 17 53.16 11.34
 11 9 17 67.12 7.94
 11 -9 17 60.28 11.79
 11 -9 18 22.03 8.22
 11 -9 18 39.34 8.02
 11 -9 18 14.66 7.49
 11 9 19 6.02 4.02
 11 -9 19 6.26 5.48
 11 9 20 33.11 5.14
 11 -9 20 26.8 6.86
 11 9 21 41.4 5.24
 11 -9 21 37.53 6.99
 -11 11 17 15.04 3.93
 -11 11 16 9.63 3.88
 -11 11 15 5.4 3.83
 -11 11 15 9.27 4.5
 -11 -11 15 7.53 3.96
 -11 -11 14 90.68 12.78
 -11 -11 14 91.58 14.97
 -11 11 14 121.8 13.05
 -11 11 14 117.92 13.12
 -11 -11 13 15.13 5.52
 -11 11 13 9 5.09
 -11 -11 13 11.53 7.37
 -11 11 13 20.12 6.16
 -11 11 12 5.77 5.49
 -11 -11 12 -2.02 7.05
 -11 11 12 9.36 4.99
 -11 -11 11 6.24 7.46
 -11 11 11 11.2 6.02
 -11 11 10 281.79 25.76
 -11 -11 10 200.84 26.49
 -11 11 9 31.19 8.15
 -11 11 9 47.23 8.45
 -11 11 9 32.85 6.42
 -11 11 8 13.25 4.63
 -11 11 8 16.18 8.21
 -11 11 8 29.82 8.21
 -11 11 7 12.75 6.37
 -11 11 7 8.83 4.27
 11 11 -7 11.15 4.07
 -11 11 6 202.42 20.72
 11 11 -6 192.82 20.07
 -11 11 6 246.86 25.35
 -11 -11 5 25.05 8.86
 -11 11 5 10.75 4.28
 11 11 -5 10.96 4.12
 11 11 -5 16.1 7.11
 -11 11 5 11.71 8.23
 -11 -11 4 27.31 9.66
 -11 11 4 25.11 5.53
 -11 11 4 24.15 8.31
 11 11 -4 13.32 6.68
 11 11 -4 41.16 6.68
 11 11 -3 20.04 7.22
 11 11 -3 25.51 5.71
 -11 -11 3 22.54 8.74
 -11 11 3 17.26 8.79
 -11 11 2 326.03 35
 11 11 -2 360.95 31.14
 11 11 -2 319.87 33.9
 11 11 -2 298.35 29.63
 -11 11 1 -2.49 6.16
 11 11 -1 10.82 7.21
 11 11 -1 7.7 3.68
 -11 11 0 49.4 12.92
 11 11 0 86.77 13.85
 11 11 0 83.15 9.98
 -11 11 -1 80.13 13.78
 11 11 1 74.92 13.39
 11 11 1 70.94 9.79
 -11 11 -2 104.23 16.63
 11 11 2 127.12 14.76
 11 11 2 133.69 14.07
 11 11 2 150.19 20.42
 11 11 2 92 16.5
 11 11 3 6.94 7.5
 11 11 3 -2.67 8.86
 -11 11 -3 11.47 7.81
 11 11 3 -2.55 4.24
 11 11 3 3.35 3.9
 11 11 3 6.74 4.18
 11 11 4 5.17 8.59
 11 11 4 9.23 8.23
 -11 11 -4 2.2 5.9
 11 11 4 -2.52 4.08
 11 11 4 -1.13 3.94
 11 11 4 -4.57 3.89
 11 11 5 22.43 9.61
 11 11 5 32.01 9.5
 -11 11 -5 20.93 9.03
 11 11 5 29.58 6.78
 11 11 5 40.8 6.9
 11 11 5 31.01 6.44
 11 11 6 -2.25 6.68
 11 11 6 7.15 9.03
 -11 11 -6 -1.97 5.48
 11 11 6 3.57 3.76
 11 11 6 2.26 3.94
 11 11 6 1.14 3.89
 11 11 7 2.19 6.31
 11 11 7 4.51 7.68
 11 11 7 -4.48 4.25
 -11 11 -7 -1.82 5.24
 11 11 7 -1.13 4.21
 11 11 7 -2.24 3.91
 11 11 8 -2.12 6.67
 11 -11 8 1.96 5.45
 -11 11 -8 -1.64 4.39
 11 11 8 5.52 4.1
 11 11 8 4.2 7.31
 11 11 8 -1.06 3.59
 11 11 8 -1.09 3.79
 11 11 9 26.82 9.22
 11 11 9 27.99 6.3
 11 -11 9 26.62 8.47
 11 11 9 22.62 5.78
 11 11 9 42.5 6.44
 11 11 10 1.95 3.97
 11 -11 10 1.81 5.04
 11 11 10 4.17 4.1
 11 11 10 1.72 3.39
 11 -11 11 -1.7 5.21
 11 11 11 -3.58 3.76
 11 -11 11 -2.8 5.21
 11 11 11 -2.98 4.31
 11 11 11 2.22 2.97
 11 -11 12 -3.11 5.04
 11 11 12 2.41 3.49
 11 -11 12 1.29 4.68
 11 11 12 1.86 4.15
 11 11 13 15.44 3.84
 11 -11 13 8.01 4.78
 11 11 13 13.67 4.3
 11 11 14 4.68 2.72
 11 -11 14 3.89 4.18
 11 11 14 9.12 3.98
 11 11 15 5.82 3.11
 11 11 15 -0.45 1.98
 11 11 16 -3.06 2.53
 -11 13 7 39.7 5.74
 -11 13 6 -1.53 2.84
 11 13 -1 15.31 3.03
 11 13 0 7.14 2.61
 11 13 1 28.54 4.37
 11 13 2 -2.14 2.52
 -12 0 30 8.8 3.98
 -12 0 30 8.16 4.56
 -12 0 29 1.42 4.61
 -12 0 29 -1.53 4.82
 -12 0 28 18.01 7.57
 -12 0 28 14.83 6.6
 -12 0 27 6.43 6.18
 -12 0 27 2.13 6.35
 -12 0 26 97.86 15.89
 -12 0 26 103.86 14.17
 -12 0 25 7.2 8.39
 -12 0 24 147.27 19.96
 -12 0 24 169.72 22.98
 -12 0 24 210.89 23.5
 -12 0 23 2.75 6.77
 -12 0 23 -2.62 7.03
 -12 0 23 -2.17 5.59
 -12 0 22 89.35 14.74
 -12 0 22 129.03 17.85
 -12 0 21 6.35 10.28
 -12 0 21 2.15 5.53
 -12 0 21 -2.69 6.93
 -12 0 21 2.62 7.01
 -12 0 20 289.5 30
 -12 0 20 249.01 27.43
 -12 0 20 223.63 28.09
 -12 0 20 238.57 30.68
 -12 0 19 -2.48 6.39
 -12 0 19 1.89 4.66
 -12 0 19 -2.91 8.64
 -12 0 19 -9.74 8.87
 -12 0 19 -1.97 4.65
 -12 0 18 5.28 5.85
 -12 0 18 7.28 5.07
 -12 0 18 2.31 7.09
 -12 0 18 -2.73 8.86
 -12 0 18 1.86 4.6
 -12 0 17 -4.93 7.13
 -12 0 17 2.55 8.25
 -12 0 17 6.53 7.59
 -12 0 17 1.74 4.28
 -12 0 16 356.26 36.31
 -12 0 16 396.55 35.08
 -12 0 16 376.28 35.15
 -12 0 16 304.1 36.55
 -12 0 16 328.2 35.06
 -12 0 16 355.74 38.91
 -12 0 15 -1.41 5.53
 -12 0 15 1.7 5.35
 -12 0 15 -8.17 10.12
 -12 0 15 2.17 7.91
 -12 0 15 3.79 7.58
 -12 0 14 37.82 9.78
 -12 0 14 47.8 8.12
 -12 0 14 40.3 9.33
 -12 0 13 1.62 5.5
 -12 0 13 2.36 4.64
 -12 0 13 -1.82 7.02
 -12 0 12 268.35 26.09
 -12 0 12 239.42 24.29
 -12 0 12 246.39 26.68
 -12 0 11 -1.29 6.3
 -12 0 11 -5.42 6.13
 -12 0 11 3 7.14
 -12 0 10 1321.91 112.4
 -12 0 10 1314.83 112.56
 -12 0 10 1381.07 111.46
 -12 0 10 1210.57 112.68
 -12 0 9 1.05 5.57
 -12 0 9 0.78 3.5
 -12 0 9 -1.22 6.03
 12 0 -9 1.66 3.85
 12 0 -8 3.31 4.13
 -12 0 8 -6.53 5.46
 12 0 -7 -0.82 4.26
 -12 0 7 1.65 4.46
 -12 0 6 579.6 48.98
 12 0 -6 541.83 49.12
 12 0 -5 -1.6 4.72
 -12 0 5 1.25 3.67
 12 0 -4 11.93 4.8
 -12 0 4 3.8 4
 12 0 -3 6.37 4.54
 -12 0 3 -0.93 3.25
 -12 0 2 9999 824.25
 -12 0 1 2.59 1.79
 12 0 -1 -0.82 5.57
 12 0 0 267.05 25.49
 12 0 1 0.84 5.67
 12 0 2 5061.22 420.03
 12 0 3 2.57 4.73
 12 0 4 47.04 7.82
 12 0 5 2.68 4.65
 12 0 5 2.09 5.48
 12 0 6 69.53 10.38
 12 0 7 -2.42 6.03
 12 0 7 1.43 7.06
 12 0 7 -2.17 5.64
 12 0 8 54.79 9.83
 12 0 8 39.81 10.18
 12 0 8 32.77 8.57
 12 0 9 1.51 6.37
 12 0 9 -4.92 8.26
 12 0 9 -1.42 6.92
 12 0 10 846.35 75.45
 12 0 11 1.68 6.23
 12 0 11 -1.77 5.59
 12 0 12 92.83 14.5
 12 0 12 107.63 15.32
 12 0 13 -6.24 7.42
 12 0 13 2.09 5.62
 12 0 13 -2.14 6.16
 12 0 13 -5.94 7.65
 12 0 13 -2.21 6.78
 12 0 14 10.7 6.78
 12 0 14 9.26 6.91
 12 0 14 6.67 7.23
 12 0 14 6.75 6.28
 12 0 14 9.56 7.77
 12 0 14 2.24 6.27
 12 0 14 10.43 6.96
 12 0 15 -2.3 8.39
 12 0 15 12.45 8.28
 12 0 15 -7.02 7.97
 12 0 15 1.91 3.26
 12 0 15 2.41 5.93
 12 0 15 -2.57 7.39
 12 0 15 -2.41 6.95
 12 0 15 -4.32 7.53
 12 0 16 -1.01 3.19
 12 0 16 2.22 7.91
 12 0 16 -2.73 7.04
 12 0 16 7.98 9.06
 12 0 16 -5.15 6.64
 12 0 16 2.44 7.02
 12 0 16 -5.12 6.59
 12 0 16 -7.41 7.57
 12 0 17 1.06 3.43
 12 0 17 4.5 7.84
 12 0 17 11.53 8.57
 12 0 17 2.81 7.82
 12 0 17 5.46 7.03
 12 0 17 -7.52 8.93
 12 0 17 -7.55 9.36
 12 0 17 -2.62 7.54
 12 0 18 9.8 4.51
 12 0 18 14.3 8.8
 12 0 18 5.13 9.38
 12 0 18 16.5 9.62
 12 0 18 5.88 7.62
 12 0 18 12 9.75
 12 0 18 7.6 7.58
 12 0 18 15.73 9.19
 12 0 19 12.11 8.43
 12 0 19 3.07 7.58
 12 0 19 -2.95 9.32
 12 0 19 -5.03 6.74
 12 0 19 -7.73 8.57
 12 0 19 -14.25 11.41
 12 0 20 -3.09 9.19
 12 0 20 -2.91 6.84
 12 0 20 -2.54 8.01
 12 0 20 -6.12 9.38
 12 0 21 3.04 7.83
 12 0 21 -2.98 9.13
 12 0 21 -5.81 9.41
 12 0 21 2.45 8.33
 12 0 21 6.06 8.72
 12 0 22 -2.88 7.73
 12 0 22 -8.77 8.69
 12 0 22 -2.3 7.44
 12 0 22 8.79 9.75
 12 0 23 -2.74 8.14
 12 0 23 -2.72 7.57
 12 0 23 2.76 8.72
 12 0 24 14.96 8.56
 12 0 24 9.96 7.93
 12 0 24 14.56 7.49
 12 0 25 -4.5 7.09
 12 0 25 -2.19 7.8
 12 0 26 2.13 7.25
 12 0 26 -1.93 6.25
 12 0 26 14.82 7.29
 12 0 27 -1.76 6.26
 12 0 27 2.99 5.66
 12 0 28 21.16 5.94
 -12 -2 30 22.94 5.42
 -12 -2 29 119.24 13.77
 -12 2 29 109.76 13.5
 -12 -2 29 101.43 13.71
 -12 -2 28 -1.42 4.61
 -12 -2 28 -3.26 5.28
 -12 2 28 -4.93 5.86
 -12 -2 28 1.81 5.55
 -12 2 27 11.73 5.66
 -12 -2 27 11.01 6.33
 -12 2 27 15.41 6.81
 -12 2 27 19.42 7.57
 -12 -2 27 7.76 6.03
 -12 -2 26 32.65 9.11
 -12 2 26 17.15 6.16
 -12 -2 26 22.09 7.88
 -12 2 26 2.07 6.13
 -12 -2 26 19.84 7.81
 -12 2 26 21.99 8.12
 -12 -2 25 274.19 29.36
 -12 2 25 244.4 29.24
 -12 2 24 24.38 8.54
 -12 -2 24 54.34 11.3
 -12 2 24 43.34 10.36
 -12 -2 24 46.23 10.78
 -12 -2 23 4.91 6.59
 -12 2 23 6.88 5.91
 -12 -2 23 2.23 5.25
 -12 2 23 8.22 8.15
 -12 2 23 2.63 6.78
 -12 -2 23 2.65 6.55
 -12 2 22 30.03 8.53
 -12 2 22 26.56 8.89
 -12 -2 22 29.49 9.61
 -12 -2 22 27.8 7.83
 -12 -2 22 20.01 9.56
 -12 -2 21 485.76 45.92
 -12 2 21 415.24 44.43
 -12 2 21 448.18 43.99
 -12 -2 21 413.52 43.84
 -12 2 20 23 8.57
 -12 -2 20 49.04 10.74
 -12 2 20 17.81 7.17
 -12 2 20 36.45 11.25
 -12 -2 20 24.47 9
 -12 2 20 24.59 12.07
 -12 -2 20 17.93 11.11
 -12 -2 20 30.3 8.6
 -12 2 20 29.18 7.7
 -12 2 19 22.08 7.84
 -12 -2 19 17.35 7.01
 -12 2 19 15.52 6.41
 -12 2 19 12.82 6.07
 -12 -2 19 11.82 7.96
 -12 2 19 13.58 8.17
 -12 2 19 14.75 9.89
 -12 -2 19 8.59 10.5
 -12 -2 19 18.19 7.47
 -12 2 18 30.28 8.75
 -12 -2 18 32.93 9
 -12 2 18 38.96 11.75
 -12 -2 18 29.37 8.84
 -12 2 18 42.55 9.08
 -12 -2 18 32.5 11.54
 -12 2 18 25.18 11.35
 -12 2 18 34.29 8.71
 -12 2 18 31.7 7.94
 -12 -2 18 37.21 8.89
 -12 -2 17 271.42 30.58
 -12 2 17 202.54 28.81
 -12 -2 17 261.59 27.08
 -12 2 17 315.75 28.06
 -12 2 17 256.42 27.66
 -12 -2 17 271.62 28.72
 -12 2 17 242.94 29.22
 -12 2 17 238.3 27.38
 -12 2 17 249.23 26.26
 -12 -2 17 266.67 33.13
 -12 2 16 19.5 7.27
 -12 2 16 21.75 7.23
 -12 2 16 16.92 10.04
 -12 2 16 31.9 7.27
 -12 -2 16 26.1 8.43
 -12 2 16 33.74 7.23
 -12 -2 16 18.66 6.65
 -12 -2 16 38.95 13.15
 -12 2 16 20.85 6.45
 -12 2 16 32.16 10.02
 -12 -2 16 30.59 10.26
 -12 2 16 24.55 10.52
 -12 -2 15 22.47 8.53
 -12 -2 15 25.92 7.07
 -12 2 15 19.89 6.13
 -12 -2 15 21.7 8.86
 -12 2 15 29.6 9.43
 -12 2 15 19.73 6.35
 -12 2 15 30.69 11.49
 -12 -2 15 10.78 6.63
 -12 2 15 12.81 8.27
 -12 2 15 30.35 7.08
 -12 2 15 19.2 6.16
 -12 -2 15 18.14 11.8
 -12 2 14 90.96 11.02
 -12 -2 14 64.49 14.78
 -12 -2 14 63.62 12.85
 -12 2 14 67.28 13.01
 -12 -2 14 52.18 10.22
 -12 -2 14 53.1 10.54
 -12 2 14 65.79 14.64
 -12 2 14 57.17 11.43
[truncated: 673,017 more chars]
