# Supplementary material for: Free‐Standing Supramolecular Pyridine N‐Oxide‐Silver(I) Metallogels
Source: Adv Mater. 2025 Jul 1;37(37):2502818. doi: 10.1002/adma.202502818 (PMC12447065; doi:10.1002/adma.202502818)
Supplement: Supplementary file 2 — Supporting Data [file ADMA-37-2502818-s001.zip › (21Ag)H2O.cif]

data_21Ag_H2O
_audit_creation_date               2024-11-13
_audit_creation_method
;
Olex2 1.5-ac5-024
(compiled 2022.04.12 svn.rca3783a0 for Rigaku Oxford Diffraction, GUI svn.r6498)
;
_shelx_SHELXL_version_number       '2018/3'
_audit_contact_author_address      ?
_audit_contact_author_email        ?
_audit_contact_author_name         ''
_audit_contact_author_phone        ?
_publ_contact_author_id_orcid      ?
_publ_section_references
;
Dolomanov, O.V., Bourhis, L.J., Gildea, R.J, Howard, J.A.K. & Puschmann, H.
 (2009), J. Appl. Cryst. 42, 339-341.

Sheldrick, G.M. (2015). Acta Cryst. C71, 3-8.
;
_chemical_name_common              ?
_chemical_name_systematic          ?
_chemical_formula_moiety           'C4 H2 Ag2 F6 O5, C5 H4 N2 O3'
_chemical_formula_sum              'C9 H6 Ag2 F6 N2 O8'
_chemical_formula_weight           599.90
_chemical_melting_point            ?
_chemical_oxdiff_formula           'C10 H10 N2 O3 Ag1 F3'
_chemical_oxdiff_usercomment       '5.0mg, H2O'
loop_
  _atom_type_symbol
  _atom_type_description
  _atom_type_scat_dispersion_real
  _atom_type_scat_dispersion_imag
  _atom_type_scat_source
 'C' 'C' 0.0181 0.0091 'International Tables Vol C Tables 4.2.6.8 and 6.1.1.4'
 'H' 'H' 0.0000 0.0000 'International Tables Vol C Tables 4.2.6.8 and 6.1.1.4'
 'Ag' 'Ag' 0.1306 4.2820 'International Tables Vol C Tables 4.2.6.8 and 6.1.1.4'
 'F' 'F' 0.0727 0.0534 'International Tables Vol C Tables 4.2.6.8 and 6.1.1.4'
 'N' 'N' 0.0311 0.0180 'International Tables Vol C Tables 4.2.6.8 and 6.1.1.4'
 'O' 'O' 0.0492 0.0322 'International Tables Vol C Tables 4.2.6.8 and 6.1.1.4'

_shelx_space_group_comment
;
The symmetry employed for this shelxl refinement is uniquely defined
by the following loop, which should always be used as a source of
symmetry information in preference to the above space-group names.
They are only intended as comments.
;
_space_group_crystal_system        'monoclinic'
_space_group_IT_number             14
_space_group_name_H-M_alt          'P 1 21/c 1'
_space_group_name_Hall             '-P 2ybc'
loop_
  _space_group_symop_operation_xyz
 'x, y, z'
 '-x, y+1/2, -z+1/2'
 '-x, -y, -z'
 'x, -y-1/2, z-1/2'

_cell_length_a                     14.15500(10)
_cell_length_b                     7.35410(10)
_cell_length_c                     14.2521(2)
_cell_angle_alpha                  90
_cell_angle_beta                   96.0500(10)
_cell_angle_gamma                  90
_cell_volume                       1475.34(3)
_cell_formula_units_Z              4
_cell_measurement_reflns_used      14144
_cell_measurement_temperature      120
_cell_measurement_theta_max        76.0990
_cell_measurement_theta_min        3.1370
_shelx_estimated_absorpt_T_max     0.399
_shelx_estimated_absorpt_T_min     0.158
_exptl_absorpt_coefficient_mu      22.498
_exptl_absorpt_correction_T_max    1.000
_exptl_absorpt_correction_T_min    0.768
_exptl_absorpt_correction_type     gaussian
_exptl_absorpt_process_details
;
CrysAlisPro 1.171.42.90a (Rigaku Oxford Diffraction, 2023)
Numerical absorption correction based on gaussian integration over
a multifaceted crystal model
Empirical absorption correction using spherical harmonics,
implemented in SCALE3 ABSPACK scaling algorithm.
;
_exptl_absorpt_special_details     ?
_exptl_crystal_colour              yellow
_exptl_crystal_colour_primary      yellow
_exptl_crystal_density_diffrn      2.701
_exptl_crystal_density_meas        ?
_exptl_crystal_density_method      ?
_exptl_crystal_description         block
_exptl_crystal_F_000               1144
loop_
  _exptl_crystal_face_index_h
  _exptl_crystal_face_index_k
  _exptl_crystal_face_index_l
  _exptl_crystal_face_perp_dist
 -7 1 6 0.0564
 -4 -4 2 0.0502
 3 4 -1 0.0381
 2 -4 -3 0.0428
 6 3 -4 0.0395
 5 0 7 0.0276
 2 -4 3 0.0364
 -1 5 -2 0.0520
 0 0 -9 0.0433
 0 0 9 0.0433
 7 1 5 0.0230
 -7 0 -5 0.0288

_exptl_crystal_size_max            0.13
_exptl_crystal_size_mid            0.09
_exptl_crystal_size_min            0.05
loop_
  _exptl_oxdiff_crystal_face_indexfrac_h
  _exptl_oxdiff_crystal_face_indexfrac_k
  _exptl_oxdiff_crystal_face_indexfrac_l
  _exptl_oxdiff_crystal_face_x
  _exptl_oxdiff_crystal_face_y
  _exptl_oxdiff_crystal_face_z
 -7.3447 0.9754 5.9733 -0.2309 -0.9608 -0.1531
 -3.8435 -4.2407 2.1803 -0.0937 -0.3946 0.9141
 2.8937 4.4990 -1.3816 0.0631 0.2673 -0.9615
 2.3761 -4.4242 -2.7500 0.0982 0.4044 0.9093
 6.2465 2.9436 -4.3292 0.1749 0.7312 -0.6593
 5.2112 0.1335 7.0186 -0.9663 0.2322 -0.1113
 1.5472 -4.4252 2.9168 -0.4361 0.1038 0.8939
 -0.8783 4.6201 -2.0491 0.3180 -0.0753 -0.9451
 0.3369 0.4906 -9.1789 0.9218 0.3818 -0.0666
 -0.3369 -0.4906 9.1789 -0.9218 -0.3818 0.0666
 7.2521 0.5426 4.7828 -0.8338 0.5113 -0.2081
 -7.2618 -0.4685 -4.7939 0.8365 -0.5129 0.1928

_exptl_transmission_factor_max     ?
_exptl_transmission_factor_min     ?
_diffrn_reflns_av_R_equivalents    0.0452
_diffrn_reflns_av_unetI/netI       0.0262
_diffrn_reflns_Laue_measured_fraction_full  1.000
_diffrn_reflns_Laue_measured_fraction_max  1.000
_diffrn_reflns_limit_h_max         16
_diffrn_reflns_limit_h_min         -16
_diffrn_reflns_limit_k_max         7
_diffrn_reflns_limit_k_min         -8
_diffrn_reflns_limit_l_max         16
_diffrn_reflns_limit_l_min         -16
_diffrn_reflns_number              15879
_diffrn_reflns_point_group_measured_fraction_full  1.000
_diffrn_reflns_point_group_measured_fraction_max  1.000
_diffrn_reflns_theta_full          66.717
_diffrn_reflns_theta_max           66.717
_diffrn_reflns_theta_min           3.140
_diffrn_ambient_environment        N~2~
_diffrn_ambient_temperature        120
_diffrn_detector                   'Hybrid Pixel Array Detector'
_diffrn_detector_area_resol_mean   10.0000
_diffrn_detector_type              'HyPix-Arc 100'
_diffrn_measured_fraction_theta_full  1.000
_diffrn_measured_fraction_theta_max  1.000
_diffrn_measurement_details
;
List of Runs (angles in degrees, time in seconds):

  # Type    Start    End  Width  t~exp~   \w     \q     \k     \f   Frames
--------------------------------------------------------------------------
  1  \w     52.00  77.00   0.50    0.50    --   52.83-140.00  -8.00   50
  2  \w     41.00  98.00   0.50    0.50    --   53.18-129.00 164.00  114
  3  \w     63.00  89.00   0.50    1.00    --  101.85-140.00  -8.00   52
  4  \w     51.00  76.00   0.50    1.00    --  101.85-129.00 164.00   50
  5  \w     87.00 115.00   0.50    1.00    --  101.85 140.00  50.00   56
  6  \w    105.00 130.00   0.50    1.00    --  101.85 129.00-122.00   50
  7  \w    -15.00  45.00   0.50    0.50    --   53.18 -37.00   0.00  120
  8  \w     25.00  69.00   0.50    0.50    --   53.18 -77.00  30.00   88
  9  \w     82.00 119.00   0.50    0.50    --   53.18  37.00 -30.00   74
 10  \w     34.00  97.00   0.50    0.50    --   53.18-125.00  30.00  126
 11  \w    -15.00  42.00   0.50    0.50    --   53.18 -37.00 150.00  114
 12  \w     83.00 114.00   0.50    0.50    --   53.18  77.00 -60.00   62
 13  \w     48.00 110.00   0.50    0.50    --   53.18  77.00-150.00  124
 14  \w     40.00 106.00   0.50    0.50    --   53.18  77.00 -90.00  132
 15  \w    -16.00  57.00   0.50    0.50    --   53.18 -37.00  60.00  146
 16  \w     86.00 129.00   0.50    1.00    --  101.85  77.00 -60.00   86
 17  \w     97.00 174.00   0.50    1.00    --  101.85  37.00-120.00  154
 18  \w     34.00  77.00   0.50    1.00    --  101.85 -37.00 -30.00   86
 19  \w     96.00 121.00   0.50    1.00    --  101.85 125.00   0.00   50
 20  \w     44.00  83.00   0.50    1.00    --  101.85-125.00-120.00   78
 21  \w     93.00 119.00   0.50    1.00    --  101.85-140.00  -8.00   52
 22  \w     59.00  89.00   0.50    1.00    --  101.85 -99.00  30.00   60
 23  \w     98.00 147.00   0.50    1.00    --  101.85  37.00 -60.00   98
 24  \w     57.00 104.00   0.50    1.00    --  101.85 -99.00-120.00   94
 25  \w     33.00 119.00   0.50    1.00    --  101.85 -19.00  60.00  172
 26  \w     43.00 103.00   0.50    1.00    --  101.85 -37.00   0.00  120
 27  \w     48.00  73.00   0.50    1.00    --  101.85 -99.00 150.00   50
 28  \w     78.00 104.00   0.50    1.00    --  101.85 -99.00 150.00   52
 29  \w     49.00 118.00   0.50    1.00    --  101.85 -77.00 -90.00  138
 30  \w     46.00  82.00   0.50    1.00    --  101.85-125.00 -60.00   72
 31  \w     61.00 105.00   0.50    1.00    --  101.85 -99.00  90.00   88
 32  \w     50.00  86.00   0.50    1.00    --  101.85 -57.00 -60.00   72
 33  \w    107.00 168.00   0.50    1.00    --  101.85  37.00   0.00  122
 34  \w    125.00 150.00   0.50    1.00    --  101.85 125.00   0.00   50
 35  \w     87.00 113.00   0.50    1.00    --  101.85  19.00 -30.00   52
 36  \w    134.00 158.00   0.50    1.00    --  101.85  19.00 -30.00   48
;
_diffrn_measurement_device         'four-circle diffractometer'
_diffrn_measurement_device_type    'SuperNova, Dualflex, HyPix-Arc 100'
_diffrn_measurement_method         '\w scans'
_diffrn_orient_matrix_type        
 'CrysAlisPro convention (1999,Acta A55,543-557)'
_diffrn_orient_matrix_UB_11        -0.0491487000
_diffrn_orient_matrix_UB_12        0.0144793000
_diffrn_orient_matrix_UB_13        -0.1014584000
_diffrn_orient_matrix_UB_21        0.0972410000
_diffrn_orient_matrix_UB_22        -0.0150471000
_diffrn_orient_matrix_UB_23        -0.0388336000
_diffrn_orient_matrix_UB_31        -0.0102914000
_diffrn_orient_matrix_UB_32        -0.2084076000
_diffrn_orient_matrix_UB_33        -0.0042555000
_diffrn_radiation_monochromator    mirror
_diffrn_radiation_probe            x-ray
_diffrn_radiation_type             'Cu K\a'
_diffrn_radiation_wavelength       1.54184
_diffrn_source                     'micro-focus sealed X-ray tube'
_diffrn_source_type                'SuperNova (Cu) X-ray Source'
_reflns_Friedel_coverage           0.000
_reflns_Friedel_fraction_full      .
_reflns_Friedel_fraction_max       .
_reflns_number_gt                  2554
_reflns_number_total               2612
_reflns_special_details
;
 Reflections were merged by SHELXL according to the crystal
 class for the calculation of statistics and refinement.
 
 _reflns_Friedel_fraction is defined as the number of unique
 Friedel pairs measured divided by the number that would be
 possible theoretically, ignoring centric projections and
 systematic absences.
;
_reflns_threshold_expression       'I > 2\s(I)'
_computing_cell_refinement         'CrysAlisPro 1.171.42.90a (Rigaku OD, 2023)'
_computing_data_collection         'CrysAlisPro 1.171.42.90a (Rigaku OD, 2023)'
_computing_data_reduction          'CrysAlisPro 1.171.42.90a (Rigaku OD, 2023)'
_computing_molecular_graphics      'Olex2 1.5-ac5-024 (Dolomanov et al., 2009)'
_computing_publication_material    'Olex2 1.5-ac5-024 (Dolomanov et al., 2009)'
_computing_structure_refinement    'SHELXL 2018/3 (Sheldrick, 2015)'
_computing_structure_solution      'SHELXT 2018/2 (Sheldrick, 2018)'
_refine_diff_density_max           0.725
_refine_diff_density_min           -0.564
_refine_diff_density_rms           0.110
_refine_ls_extinction_coef         .
_refine_ls_extinction_method       none
_refine_ls_goodness_of_fit_ref     1.074
_refine_ls_hydrogen_treatment      mixed
_refine_ls_matrix_type             full
_refine_ls_number_parameters       252
_refine_ls_number_reflns           2612
_refine_ls_number_restraints       2
_refine_ls_R_factor_all            0.0220
_refine_ls_R_factor_gt             0.0214
_refine_ls_restrained_S_all        1.074
_refine_ls_shift/su_max            0.002
_refine_ls_shift/su_mean           0.000
_refine_ls_structure_factor_coef   Fsqd
_refine_ls_weighting_details      
 'w=1/[\s^2^(Fo^2^)+(0.0287P)^2^+1.6306P] where P=(Fo^2^+2Fc^2^)/3'
_refine_ls_weighting_scheme        calc
_refine_ls_wR_factor_gt            0.0527
_refine_ls_wR_factor_ref           0.0531
_refine_special_details            ?
_olex2_refinement_description
;
1. Fixed Uiso
 At 1.2 times of:
  All C(H) groups
2. Restrained distances
 O8-H8B
 0.86 with sigma of 0.02
 O8-H8A
 0.86 with sigma of 0.02
3.a Aromatic/amide H refined with riding coordinates:
 C1(H1), C2(H2), C4(H4), C5(H5)
;
_atom_sites_solution_hydrogens     mixed
_atom_sites_solution_primary       dual
_atom_sites_solution_secondary     ?
loop_
  _atom_site_label
  _atom_site_type_symbol
  _atom_site_fract_x
  _atom_site_fract_y
  _atom_site_fract_z
  _atom_site_U_iso_or_equiv
  _atom_site_adp_type
  _atom_site_occupancy
  _atom_site_site_symmetry_order
  _atom_site_calc_flag
  _atom_site_refinement_flags_posn
  _atom_site_refinement_flags_adp
  _atom_site_refinement_flags_occupancy
  _atom_site_disorder_assembly
  _atom_site_disorder_group
 Ag1 Ag 0.41520(2) 0.18904(3) 0.48486(2) 0.01417(8) Uani 1 1 d . . . . .
 Ag2 Ag 0.44461(2) 0.52635(3) 0.58705(2) 0.01426(8) Uani 1 1 d . . . . .
 F1 F 0.76443(12) 0.3168(2) 0.67797(13) 0.0200(4) Uani 1 1 d . . . . .
 F2 F 0.68480(13) 0.1209(3) 0.74942(12) 0.0240(4) Uani 1 1 d . . . . .
 F3 F 0.74231(12) 0.0478(2) 0.62092(13) 0.0196(4) Uani 1 1 d . . . . .
 F4 F 0.11309(14) 0.6433(3) 0.46105(16) 0.0333(5) Uani 1 1 d . . . . .
 F5 F 0.11122(16) 0.4933(4) 0.58764(17) 0.0451(6) Uani 1 1 d . . . . .
 F6 F 0.08520(15) 0.3582(4) 0.4556(2) 0.0658(10) Uani 1 1 d . . . . .
 O4 O 0.26734(15) 0.2988(3) 0.47391(16) 0.0172(5) Uani 1 1 d . . . . .
 O5 O 0.29478(14) 0.5733(3) 0.54125(15) 0.0163(4) Uani 1 1 d . . . . .
 O6 O 0.57913(14) 0.3947(3) 0.63931(14) 0.0147(4) Uani 1 1 d . . . . .
 O7 O 0.57178(14) 0.1477(3) 0.54515(14) 0.0139(4) Uani 1 1 d . . . . .
 O8 O 0.51099(15) 0.7953(3) 0.67372(15) 0.0153(4) Uani 1 1 d D . . . .
 H8A H 0.473(3) 0.883(4) 0.679(3) 0.037(12) Uiso 1 1 d D . . . .
 H8B H 0.531(3) 0.748(6) 0.727(2) 0.052(14) Uiso 1 1 d D . . . .
 C6 C 0.2446(2) 0.4475(4) 0.5044(2) 0.0132(6) Uani 1 1 d . . . . .
 C7 C 0.1367(2) 0.4858(4) 0.5001(2) 0.0191(7) Uani 1 1 d . . . . .
 C8 C 0.60800(19) 0.2476(4) 0.60971(19) 0.0117(6) Uani 1 1 d . . . . .
 C9 C 0.7022(2) 0.1826(4) 0.6641(2) 0.0138(6) Uani 1 1 d . . . . .
 O1 O 0.39570(14) 0.1080(3) 0.66802(14) 0.0163(4) Uani 1 1 d . . . . .
 O2 O -0.02554(17) 0.1796(4) 0.7411(2) 0.0397(7) Uani 1 1 d . . . . .
 O3 O -0.03886(17) -0.0010(3) 0.6202(2) 0.0315(6) Uani 1 1 d . . . . .
 N1 N 0.30288(17) 0.0967(3) 0.67463(17) 0.0132(5) Uani 1 1 d . . . . .
 N2 N 0.00773(18) 0.0893(4) 0.6809(2) 0.0229(6) Uani 1 1 d . . . . .
 C1 C 0.2489(2) -0.0135(4) 0.6144(2) 0.0176(6) Uani 1 1 d . . . . .
 H1 H 0.278267 -0.087599 0.571239 0.021 Uiso 1 1 calc R U . . .
 C2 C 0.1519(2) -0.0187(4) 0.6155(2) 0.0185(7) Uani 1 1 d . . . . .
 H2 H 0.113578 -0.094416 0.572953 0.022 Uiso 1 1 calc R U . . .
 C3 C 0.1118(2) 0.0891(4) 0.6801(2) 0.0164(6) Uani 1 1 d . . . . .
 C4 C 0.1672(2) 0.1974(4) 0.7432(2) 0.0173(6) Uani 1 1 d . . . . .
 H4 H 0.139395 0.269788 0.788164 0.021 Uiso 1 1 calc R U . . .
 C5 C 0.2636(2) 0.1974(4) 0.7390(2) 0.0160(6) Uani 1 1 d . . . . .
 H5 H 0.303201 0.269589 0.782272 0.019 Uiso 1 1 calc R U . . .

loop_
  _atom_site_aniso_label
  _atom_site_aniso_U_11
  _atom_site_aniso_U_22
  _atom_site_aniso_U_33
  _atom_site_aniso_U_23
  _atom_site_aniso_U_13
  _atom_site_aniso_U_12
 Ag1 0.01020(12) 0.01382(13) 0.01824(13) -0.00227(8) 0.00030(8) 0.00184(7)
 Ag2 0.01168(12) 0.01617(14) 0.01446(13) -0.00221(8) -0.00089(8) 0.00223(7)
 F1 0.0133(8) 0.0201(9) 0.0253(10) -0.0055(7) -0.0044(7) -0.0020(7)
 F2 0.0274(10) 0.0302(11) 0.0143(9) 0.0075(8) 0.0013(7) 0.0060(8)
 F3 0.0164(9) 0.0198(9) 0.0216(9) -0.0073(7) -0.0027(7) 0.0079(7)
 F4 0.0206(10) 0.0367(12) 0.0431(12) 0.0204(10) 0.0059(9) 0.0130(9)
 F5 0.0268(11) 0.0744(17) 0.0371(13) 0.0230(12) 0.0177(10) 0.0188(11)
 F6 0.0131(10) 0.0499(15) 0.131(3) -0.0552(17) -0.0085(13) 0.0021(10)
 O4 0.0122(10) 0.0134(11) 0.0256(12) -0.0028(9) 0.0000(9) 0.0014(8)
 O5 0.0126(10) 0.0161(11) 0.0201(11) -0.0031(9) 0.0008(8) 0.0020(8)
 O6 0.0131(9) 0.0145(11) 0.0163(10) -0.0029(8) 0.0000(8) 0.0047(8)
 O7 0.0118(9) 0.0161(10) 0.0135(10) -0.0024(8) -0.0001(8) 0.0001(8)
 O8 0.0134(10) 0.0180(12) 0.0146(11) -0.0007(9) 0.0023(8) 0.0013(8)
 C6 0.0120(14) 0.0138(15) 0.0140(14) 0.0035(11) 0.0027(11) 0.0027(11)
 C7 0.0130(15) 0.0179(16) 0.0261(17) -0.0014(13) 0.0011(13) 0.0030(12)
 C8 0.0096(13) 0.0146(15) 0.0112(13) 0.0034(11) 0.0026(10) -0.0013(11)
 C9 0.0164(14) 0.0132(15) 0.0117(14) -0.0022(11) 0.0016(11) 0.0010(11)
 O1 0.0099(9) 0.0202(11) 0.0192(11) 0.0012(9) 0.0038(8) 0.0010(8)
 O2 0.0165(12) 0.066(2) 0.0369(15) -0.0120(14) 0.0049(11) 0.0061(12)
 O3 0.0189(12) 0.0281(13) 0.0450(16) -0.0003(11) -0.0079(11) -0.0061(10)
 N1 0.0129(11) 0.0131(12) 0.0132(12) 0.0022(10) 0.0005(9) -0.0001(9)
 N2 0.0131(13) 0.0268(15) 0.0277(15) 0.0062(12) -0.0027(11) -0.0008(11)
 C1 0.0232(16) 0.0165(15) 0.0129(15) -0.0019(12) 0.0009(12) 0.0006(12)
 C2 0.0204(16) 0.0178(16) 0.0163(15) 0.0013(12) -0.0029(13) -0.0050(12)
 C3 0.0126(14) 0.0170(15) 0.0192(15) 0.0056(12) -0.0005(12) 0.0000(12)
 C4 0.0171(15) 0.0164(15) 0.0181(15) -0.0008(12) 0.0007(12) 0.0031(11)
 C5 0.0171(15) 0.0149(15) 0.0152(14) -0.0037(12) -0.0022(12) 0.0019(11)

_geom_special_details
;
 All esds (except the esd in the dihedral angle between two l.s. planes)
 are estimated using the full covariance matrix.  The cell esds are taken
 into account individually in the estimation of esds in distances, angles
 and torsion angles; correlations between esds in cell parameters are only
 used when they are defined by crystal symmetry.  An approximate (isotropic)
 treatment of cell esds is used for estimating esds involving l.s. planes.
;
loop_
  _geom_bond_atom_site_label_1
  _geom_bond_atom_site_label_2
  _geom_bond_distance
  _geom_bond_site_symmetry_2
  _geom_bond_publ_flag
 Ag1 Ag2 3.1301(3) 3_666 ?
 Ag1 Ag2 2.8844(3) . ?
 Ag1 O4 2.233(2) . ?
 Ag1 O7 2.3112(19) . ?
 Ag1 O7 2.523(2) 3_656 ?
 Ag1 O8 2.590(2) 3_666 ?
 Ag2 Ag2 3.0962(4) 3_666 ?
 Ag2 O5 2.180(2) . ?
 Ag2 O6 2.1952(19) . ?
 Ag2 O8 2.465(2) . ?
 F1 C9 1.324(3) . ?
 F2 C9 1.345(3) . ?
 F3 C9 1.326(3) . ?
 F4 C7 1.313(4) . ?
 F5 C7 1.336(4) . ?
 F6 C7 1.310(4) . ?
 O4 C6 1.232(4) . ?
 O5 C6 1.248(4) . ?
 O6 C8 1.245(4) . ?
 O7 C8 1.245(4) . ?
 O8 H8A 0.847(19) . ?
 O8 H8B 0.85(2) . ?
 C6 C7 1.549(4) . ?
 C8 C9 1.546(4) . ?
 O1 N1 1.330(3) . ?
 O2 N2 1.218(4) . ?
 O3 N2 1.226(4) . ?
 N1 C1 1.356(4) . ?
 N1 C5 1.344(4) . ?
 N2 C3 1.474(4) . ?
 C1 H1 0.9500 . ?
 C1 C2 1.375(5) . ?
 C2 H2 0.9500 . ?
 C2 C3 1.382(5) . ?
 C3 C4 1.383(4) . ?
 C4 H4 0.9500 . ?
 C4 C5 1.372(4) . ?
 C5 H5 0.9500 . ?

loop_
  _geom_angle_atom_site_label_1
  _geom_angle_atom_site_label_2
  _geom_angle_atom_site_label_3
  _geom_angle
  _geom_angle_site_symmetry_1
  _geom_angle_site_symmetry_3
  _geom_angle_publ_flag
 Ag2 Ag1 Ag2 61.806(8) . 3_666 ?
 O4 Ag1 Ag2 110.93(5) . 3_666 ?
 O4 Ag1 Ag2 78.97(5) . . ?
 O4 Ag1 O7 158.19(7) . . ?
 O4 Ag1 O7 115.32(7) . 3_656 ?
 O4 Ag1 O8 112.59(7) . 3_666 ?
 O7 Ag1 Ag2 122.73(5) 3_656 3_666 ?
 O7 Ag1 Ag2 66.01(5) . 3_666 ?
 O7 Ag1 Ag2 81.00(5) . . ?
 O7 Ag1 Ag2 156.99(4) 3_656 . ?
 O7 Ag1 O7 81.36(7) . 3_656 ?
 O7 Ag1 O8 82.59(7) . 3_666 ?
 O7 Ag1 O8 81.51(7) 3_656 3_666 ?
 O8 Ag1 Ag2 49.96(5) 3_666 3_666 ?
 O8 Ag1 Ag2 110.63(5) 3_666 . ?
 Ag1 Ag2 Ag1 118.193(8) . 3_666 ?
 Ag1 Ag2 Ag2 63.001(8) . 3_666 ?
 Ag2 Ag2 Ag1 55.193(8) 3_666 3_666 ?
 O5 Ag2 Ag1 115.24(6) . 3_666 ?
 O5 Ag2 Ag1 84.31(6) . . ?
 O5 Ag2 Ag2 109.80(6) . 3_666 ?
 O5 Ag2 O6 162.41(8) . . ?
 O5 Ag2 O8 109.30(7) . . ?
 O6 Ag2 Ag1 82.29(5) . . ?
 O6 Ag2 Ag1 81.31(6) . 3_666 ?
 O6 Ag2 Ag2 73.87(5) . 3_666 ?
 O6 Ag2 O8 84.99(7) . . ?
 O8 Ag2 Ag1 53.57(5) . 3_666 ?
 O8 Ag2 Ag1 165.97(5) . . ?
 O8 Ag2 Ag2 107.67(5) . 3_666 ?
 C6 O4 Ag1 125.01(19) . . ?
 C6 O5 Ag2 120.06(18) . . ?
 C8 O6 Ag2 124.89(18) . . ?
 Ag1 O7 Ag1 98.64(7) . 3_656 ?
 C8 O7 Ag1 120.08(18) . . ?
 C8 O7 Ag1 132.28(18) . 3_656 ?
 Ag1 O8 H8A 111(3) 3_666 . ?
 Ag1 O8 H8B 131(3) 3_666 . ?
 Ag2 O8 Ag1 76.47(6) . 3_666 ?
 Ag2 O8 H8A 117(3) . . ?
 Ag2 O8 H8B 101(3) . . ?
 H8A O8 H8B 113(4) . . ?
 O4 C6 O5 130.4(3) . . ?
 O4 C6 C7 116.1(3) . . ?
 O5 C6 C7 113.4(2) . . ?
 F4 C7 F5 106.1(3) . . ?
 F4 C7 C6 112.5(3) . . ?
 F5 C7 C6 109.4(3) . . ?
 F6 C7 F4 108.9(3) . . ?
 F6 C7 F5 106.9(3) . . ?
 F6 C7 C6 112.7(3) . . ?
 O6 C8 C9 113.3(2) . . ?
 O7 C8 O6 129.7(3) . . ?
 O7 C8 C9 117.0(2) . . ?
 F1 C9 F2 107.4(2) . . ?
 F1 C9 F3 108.4(2) . . ?
 F1 C9 C8 111.7(2) . . ?
 F2 C9 C8 109.1(2) . . ?
 F3 C9 F2 107.2(2) . . ?
 F3 C9 C8 112.8(2) . . ?
 O1 N1 C1 119.2(2) . . ?
 O1 N1 C5 119.8(2) . . ?
 C5 N1 C1 121.0(3) . . ?
 O2 N2 O3 124.9(3) . . ?
 O2 N2 C3 117.9(3) . . ?
 O3 N2 C3 117.2(3) . . ?
 N1 C1 H1 119.8 . . ?
 N1 C1 C2 120.4(3) . . ?
 C2 C1 H1 119.8 . . ?
 C1 C2 H2 120.9 . . ?
 C1 C2 C3 118.2(3) . . ?
 C3 C2 H2 120.9 . . ?
 C2 C3 N2 119.2(3) . . ?
 C2 C3 C4 121.3(3) . . ?
 C4 C3 N2 119.5(3) . . ?
 C3 C4 H4 121.0 . . ?
 C5 C4 C3 118.1(3) . . ?
 C5 C4 H4 121.0 . . ?
 N1 C5 C4 120.9(3) . . ?
 N1 C5 H5 119.5 . . ?
 C4 C5 H5 119.5 . . ?

loop_
  _diffrn_refln_index_h
  _diffrn_refln_index_k
  _diffrn_refln_index_l
  _diffrn_refln_intensity_net
  _diffrn_refln_intensity_u
 0 0 1 0.75 0.25
 0 0 1 0.63 0.23
 0 0 1 0.17 0.19
 0 0 -2 2804.51 99.02
 0 0 2 3041.28 98.13
 0 0 2 2965.69 98.27
 0 0 -3 -0.3 1
 0 0 3 0.15 0.44
 0 0 3 0.18 0.57
 0 0 -4 172.2 9.73
 0 0 4 194.65 8.59
 0 0 -5 -0.55 1.31
 0 0 5 4.83 1.19
 0 0 -6 23.43 4.04
 0 0 6 23.09 2.84
 0 0 -7 -0.43 1.27
 0 0 7 0.24 0.83
 0 0 8 336.48 14.62
 0 0 8 349.45 14.64
 0 0 -8 304.96 19.24
 0 0 8 352.48 16.99
 0 0 8 342.89 14.82
 0 0 9 0.71 0.97
 0 0 9 3.39 1.34
 0 0 9 1.45 1.07
 0 0 10 450.27 19.99
 0 0 10 447.63 22.81
 0 0 -10 446.84 24.96
 0 0 10 444.8 20.07
 0 0 -10 469.34 18.88
 0 0 -10 517.34 27.46
 0 0 11 3.38 1.5
 0 0 11 10.05 3.03
 0 0 -11 2.13 2.12
 0 0 -11 6.99 2.9
 0 0 11 4.86 1.71
 0 0 -12 1153.56 50.7
 0 0 12 1119.15 43.58
 0 0 12 1116.82 47.49
 0 0 12 1101.07 43.37
 0 0 -13 1.43 1.74
 0 0 13 -0.65 1.18
 0 0 13 0.54 0.92
 0 0 13 0.33 1.27
 0 0 -14 112.68 11.56
 0 0 15 0.56 1.19
 0 0 -15 1.12 0.98
 0 0 16 24.39 3.13
 0 0 -16 25.85 2.68
 0 0 17 0.74 0.72
 0 -1 0 2.66 0.45
 0 -1 0 2.61 0.56
 0 -1 0 1.49 0.31
 0 -1 1 551.48 20.36
 0 -1 -1 582.02 20.25
 0 -1 -1 582.61 20.34
 0 -1 1 564.47 20.07
 0 -1 1 547.64 20.27
 0 -1 -1 563.92 20.37
 0 -1 1 504.33 20.49
 0 -1 -1 598.36 20.06
 0 1 2 120.64 4.93
 0 -1 -2 112.83 5.13
 0 -1 2 127.35 5.36
 0 1 2 113.7 4.49
 0 -1 2 125.05 5.62
 0 -1 -3 784.74 26.87
 0 -1 3 778.14 27.02
 0 -1 -3 817.26 29.15
 0 1 3 834.58 27.24
 0 1 4 1155.66 39.94
 0 -1 4 1163.3 41.3
 0 -1 4 1121.02 39.54
 0 -1 -4 1203.65 39.47
 0 -1 -4 1151.48 42.7
 0 1 4 1143.04 39.99
 0 -1 -5 1301.5 50.16
 0 -1 5 1336.01 48.49
 0 1 5 1369.39 47.1
 0 1 5 1363.14 46.76
 0 -1 -6 261.93 15.22
 0 1 6 278.03 12.5
 0 -1 6 311.33 14.11
 0 1 -6 289.52 16.57
 0 -1 -7 1191.37 49.52
 0 1 -7 1126.5 50.23
 0 -1 7 1241.85 47.1
 0 -1 -8 150.59 7.76
 0 -1 -8 135.88 8.07
 0 -1 8 140.14 7.83
 0 1 8 132.14 7.47
 0 -1 -8 144.12 11.6
 0 1 8 143.15 7.85
 0 -1 8 141.53 7.86
 0 -1 8 142.35 7.81
 0 1 8 152.1 7.68
 0 1 8 138.84 8.79
 0 -1 9 3.24 1.64
 0 -1 -9 4.32 1.55
 0 -1 9 4.95 1.44
 0 1 9 3.8 1.41
 0 -1 -9 4.56 1.35
 0 -1 -9 2.49 1.82
 0 1 -9 3.84 2.47
 0 1 9 3.18 1.19
 0 -1 9 5.4 1.58
 0 1 10 289.07 13.71
 0 -1 10 274.67 13.88
 0 1 -10 288.37 20.1
 0 1 10 300.19 15.8
 0 -1 10 269.31 13.85
 0 1 10 279.07 13.82
 0 -1 -10 270.56 13.24
 0 -1 10 271.85 16.84
 0 -1 -10 265.92 17.96
 0 -1 11 257.6 13.88
 0 1 -11 239.22 18.2
 0 -1 -11 239.96 17.87
 0 1 11 263.49 13.79
 0 -1 11 282.04 14.25
 0 -1 -11 282.23 13.43
 0 1 11 254.34 13.43
 0 1 -11 269.17 20.07
 0 -1 11 256.84 17.19
 0 1 11 250.78 15.18
 0 -1 12 355.62 17.58
 0 -1 -12 336.19 22.6
 0 1 -12 349.13 22.02
 0 -1 -12 365.77 16.59
 0 -1 12 365.25 17.76
 0 1 12 341.54 17.18
 0 1 12 331.12 16.8
 0 1 -12 353.63 24.08
 0 -1 12 328.5 20.88
 0 1 -13 277.33 19.09
 0 -1 -13 235.17 18.82
 0 -1 13 271.6 15.06
 0 1 13 270.07 14.73
 0 1 13 285.4 14.62
 0 -1 13 285.91 15.22
 0 1 -13 284.18 13.9
 0 -1 13 272.22 18.43
 0 -1 14 273.47 17.94
 0 1 -14 305.5 19.39
 0 -1 -14 241.36 18.55
 0 -1 15 6.05 1.97
 0 -1 15 7.36 2.22
 0 1 15 12.2 2.44
 0 -1 -15 6.71 1.93
 0 -1 16 369.73 16.65
 0 1 16 367.48 16.25
 0 -1 -16 381.1 16.03
 0 1 17 369.13 14.29
 0 -1 17 382.03 14.9
 0 -2 0 298.05 11.6
 0 -2 0 322.86 11.91
 0 -2 1 1046.05 33.45
 0 -2 -1 975.73 33.14
 0 -2 -1 955.77 32.82
 0 -2 1 951.91 33.13
 0 -2 -1 988.83 31.75
 0 -2 -1 868.72 32.47
 0 -2 1 889.13 32.87
 0 -2 1 935.19 31.81
 0 -2 1 957.66 33.11
 0 -2 -2 72.95 4.6
 0 -2 2 67.41 4.55
 0 2 2 64.98 3.05
 0 -2 -2 75.31 4.16
 0 -2 -2 68.57 4.24
 0 -2 -2 69.26 4.73
 0 -2 2 67.89 4.66
 0 2 3 23.65 1.67
 0 -2 3 23.24 2.55
 0 -2 -3 22.94 2.41
 0 -2 3 22.94 2.45
 0 -2 -3 20.5 2.65
 0 -2 -3 22.25 2.42
 0 -2 -4 3996.53 142.93
 0 -2 4 4058.54 142.45
 0 -2 -4 3895.87 141.39
 0 -2 4 4097.12 142.02
 0 2 4 4351.87 139.26
 0 -2 5 122.77 7.7
 0 -2 -5 117.72 7.72
 0 2 5 130.68 5.48
 0 -2 5 111.5 6.72
 0 -2 -5 110.89 6.4
 0 2 5 125.58 6.1
 0 -2 -5 119.36 7.6
 0 -2 -6 2632 82.52
 0 -2 6 2353.77 79.19
 0 -2 -6 2502.9 82.19
 0 2 6 2138.18 77.33
 0 2 6 2193.85 77.57
 0 -2 6 2600.63 82.1
 0 2 7 264.07 11.01
 0 -2 -7 220.16 11.03
 0 -2 7 235.59 11.1
 0 -2 -7 227.21 11.68
 0 -2 -7 262.47 14.2
 0 -2 7 245.18 11.09
 0 -2 7 259.55 11.29
 0 -2 8 210.82 11.14
 0 2 8 207.19 10.24
 0 -2 8 215.36 10.44
 0 2 8 199.28 9.69
 0 -2 -8 228.4 14.05
 0 -2 -8 184.53 10.12
 0 2 -8 183.65 15.51
 0 -2 -8 223.58 11.37
 0 -2 8 208.87 10.43
 0 -2 8 195.62 12.9
 0 -2 9 179.82 10.32
 0 -2 9 174.65 9.73
 0 2 9 193.15 9.93
 0 2 9 185.79 9.4
 0 -2 -9 173.64 13.16
 0 -2 -9 162.39 9.62
 0 2 -9 167.23 15.12
 0 -2 -9 180.22 10.63
 0 -2 9 170.45 9.8
 0 -2 -9 196.46 13.26
 0 -2 9 165.63 12.34
 0 -2 10 208.86 11.85
 0 -2 -10 243.17 15.97
 0 -2 10 202.65 14.89
 0 -2 -10 236.5 12.9
 0 2 -10 218.88 18.2
 0 -2 -10 216.5 11.79
 0 -2 -10 210.76 15.93
 0 -2 10 214.45 11.97
 0 2 10 224.33 11.69
 0 -2 10 209.98 11.75
 0 2 10 230.96 11.43
 0 2 11 373.84 17.68
 0 -2 11 388.18 18.81
 0 -2 -11 401.65 19.52
 0 2 11 427.27 18.7
 0 -2 11 389.98 18.85
 0 -2 -11 409.79 18.69
 0 -2 11 415.27 23.57
 0 2 -11 378.14 25.95
 0 2 -11 392 23.12
 0 -2 -11 421.16 24.76
 0 -2 12 87.46 9.8
 0 2 -12 98.72 11.92
 0 -2 -12 88.97 10.5
 0 2 -12 77.83 9.1
 0 2 12 80.67 6.62
 0 -2 -12 81.87 6.68
 0 -2 12 78.8 6.86
 0 -2 12 71.66 6.63
 0 -2 13 1.92 1.91
 0 -2 13 3.25 1.73
 0 -2 -13 3.67 2.37
 0 2 -13 4.1 2.25
 0 -2 -13 3.03 1.61
 0 2 13 2.29 1.3
 0 -2 13 3.6 1.78
 0 2 -13 0.82 2.44
 0 -2 -13 2.29 1.74
 0 -2 -14 21.11 3.36
 0 -2 14 22.17 3.53
 0 2 14 17.21 2.92
 0 -2 -14 18.21 4.68
 0 -2 14 18.53 3.2
 0 -2 15 131.49 8.54
 0 2 15 132.27 7.92
 0 -2 -15 131.53 8.36
 0 -2 15 128.7 8.48
 0 -2 -16 52.15 4.3
 0 -2 16 52.79 4.4
 0 2 16 52.36 3.88
 0 -2 17 67.58 3.65
 0 -2 -17 66.92 3.37
 0 -3 0 -0.2 0.85
 0 -3 0 0.96 0.84
 0 -3 0 0.22 0.92
 0 -3 0 0.49 0.79
 0 -3 1 2508.89 76.81
 0 -3 -1 2164.64 78.17
 0 -3 1 2411.55 79.06
 0 -3 -1 2170.37 77.58
 0 -3 1 2337.95 78.12
 0 -3 -1 2202.21 76.71
 0 -3 1 2217.99 79.09
 0 -3 -1 2105.5 78.66
 0 -3 1 2189.98 79.03
 0 -3 -1 2173.05 78.42
 0 -3 -2 16.93 2.39
 0 -3 -2 14.93 2.51
 0 -3 -2 19.54 2.2
 0 -3 -2 18.91 2.69
 0 -3 2 20.52 2.96
 0 -3 -2 19.71 2.67
 0 -3 2 19.96 2.77
 0 -3 2 19.06 2.23
 0 -3 -3 798.99 28.27
 0 -3 3 624.38 26.41
 0 -3 -3 619.79 26.88
 0 -3 -3 682.71 28.26
 0 -3 -3 760.5 27.96
 0 -3 3 707 28.18
 0 -3 -3 740.3 26.74
 0 -3 -4 480.04 20.15
 0 -3 4 470.3 20.8
 0 -3 -4 440.44 19.49
 0 -3 4 442.27 19.84
 0 -3 -5 99.05 5.64
 0 -3 5 76.17 6.8
 0 -3 -5 97.9 6.21
 0 -3 5 82.75 6.78
 0 -3 -5 96.75 6.6
 0 -3 -5 92.83 7.15
 0 -3 5 87.01 6.76
 0 -3 -5 92.62 6.76
 0 -3 6 82.25 6.63
 0 -3 -6 75.58 5.69
 0 -3 -6 72.38 5.11
 0 -3 6 61.03 6.27
 0 -3 6 69.19 5.07
 0 -3 6 75.24 6.1
 0 -3 7 43.18 4.57
 0 -3 -7 31.4 4.62
 0 -3 7 33.04 3.25
 0 -3 7 39.07 5.06
 0 -3 -7 38.56 5.09
 0 -3 -7 35.92 4.03
 0 -3 -7 39.25 3.81
 0 -3 7 40.92 3.84
 0 -3 7 39.91 3.58
 0 -3 -8 747.15 34.39
 0 -3 8 787.55 29.69
 0 3 8 791.46 29.2
 0 -3 8 778.09 29.75
 0 -3 -8 722.58 30.84
 0 -3 8 745.6 31.17
 0 -3 -8 731.22 33.71
 0 -3 -8 741.29 30.07
 0 -3 -9 168.97 13.67
 0 3 9 197.84 10.01
 0 -3 9 191.7 10.35
 0 -3 9 184.81 10.39
 0 -3 -9 189.11 11.52
 0 -3 9 196.36 11.3
 0 -3 -9 165.22 13.03
 0 -3 -9 172.24 10.49
 0 3 -9 198.18 17.39
 0 -3 9 190.13 13.86
 0 -3 10 109.13 7.61
 0 -3 10 101.16 7.33
 0 3 10 98.55 6.81
 0 -3 -10 103.4 8.16
 0 -3 -10 83.53 10.1
 0 -3 -10 111.82 10.2
 0 -3 -10 89.15 7.18
 0 -3 10 100.52 10.25
 0 3 -10 107.53 12.81
 0 3 11 994.42 36.56
 0 -3 -11 955.79 37.69
 0 -3 11 913.01 37.19
 0 -3 11 915.03 43.32
 0 3 -11 922.41 48.42
 0 -3 -11 997.88 38.84
 0 -3 -11 824.01 42.96
 0 -3 11 959.23 37.53
 0 3 12 49.24 4.68
 0 -3 -12 47.92 5.28
 0 -3 12 53.63 5.4
 0 -3 -12 52.59 5.53
 0 -3 -12 42.97 7.31
 0 -3 12 46.13 7.21
 0 3 -12 43.09 8.4
 0 -3 12 48.75 5.26
 0 -3 -13 578.32 31.51
 0 3 13 580.26 23.87
 0 -3 13 580.6 30.74
 0 3 -13 624.47 34.28
 0 3 14 0.36 0.85
 0 -3 14 1.59 1.33
 0 -3 -14 1.69 1.37
 0 -3 14 1.32 1.16
 0 -3 15 28.96 3.3
 0 -3 -15 23.4 3.09
 0 -3 16 2.61 1.12
 0 -3 -16 2.75 1
 0 -3 16 1.09 0.78
 0 -4 0 258.44 11.95
 0 -4 0 270.68 12.27
 0 -4 0 265.64 11.61
 0 -4 0 281.34 14.67
 0 -4 0 246.46 13.77
 0 -4 0 247.45 12.83
 0 -4 1 267.65 13.92
 0 -4 1 286.44 12.56
 0 -4 -1 285.69 12.41
 0 -4 1 277.05 12.3
 0 -4 -1 255.86 12.54
 0 -4 1 280.99 12.49
 0 -4 -1 276.39 12.12
 0 -4 -1 281.12 14.77
 0 -4 1 246.41 12.9
 0 -4 1 246.52 13.99
 0 -4 -2 238.39 12.86
 0 -4 2 265.69 11.89
 0 -4 2 233.84 13.5
 0 -4 2 247.5 12.41
 0 -4 2 266.66 11.98
 0 -4 -2 236.88 11.46
 0 -4 2 286.66 12.15
 0 -4 -2 272.53 14.34
 0 -4 2 249.68 11.38
 0 -4 2 221.48 12.83
 0 -4 -3 738.79 27.32
 0 -4 3 722.81 26.71
 0 -4 3 706.31 27.5
 0 -4 3 714.26 30.19
 0 -4 -3 704.25 26.36
 0 -4 -3 681.72 29.12
 0 -4 -3 669.86 27.43
 0 -4 3 741.06 28.14
 0 -4 3 747.03 27.71
 0 -4 3 750.78 28.35
 0 -4 3 671.77 29.12
 0 -4 -4 456.81 21.27
 0 -4 4 407.64 20.13
 0 -4 -4 513.43 20.89
 0 -4 4 485.44 18.64
 0 -4 -4 463.34 19.26
 0 -4 4 456.82 19.57
 0 -4 -4 576.17 22.99
 0 -4 4 455.06 21.06
 0 -4 -4 501.69 23.14
 0 -4 -4 448.17 19.67
 0 -4 4 487.08 19.86
 0 -4 4 475.65 19.71
 0 -4 4 442.04 21.73
 0 -4 -4 443.06 18.53
 0 -4 -5 18.36 2.58
 0 -4 5 30.12 4.51
 0 -4 -5 29.85 4.2
 0 -4 5 27.31 2.74
 0 -4 -5 21.01 2.75
 0 -4 5 29.26 3.99
 0 -4 5 29.2 3.5
 0 -4 5 23.77 2.94
 0 -4 -5 21.89 3.16
 0 -4 5 22.26 3.08
 0 -4 5 21.81 3.49
 0 -4 -5 29.7 2.82
 0 -4 -5 27.75 4.06
 0 -4 -6 571.12 24.55
 0 -4 -6 587.2 23.46
 0 -4 -6 556.14 26.54
 0 -4 -6 569.18 22.89
 0 -4 6 595.43 25.68
 0 -4 -6 553.54 25.9
 0 -4 6 575.93 24.19
 0 -4 6 568.37 27.39
 0 -4 6 566.47 26.78
 0 -4 -6 688.92 24.26
 0 -4 -6 521.89 28.02
 0 -4 6 569.08 26.36
 0 -4 7 290.97 16.59
 0 -4 7 264.98 13.68
 0 -4 -7 274.29 18.15
 0 -4 -7 266.51 13.35
 0 -4 7 269.52 14.61
 0 -4 -7 259.82 15.9
 0 -4 -7 254.33 12.73
 0 -4 -7 242.19 13.76
 0 -4 -8 44.1 4.42
 0 -4 -8 37.12 5.63
 0 -4 -8 38.88 4.42
 0 -4 8 42.27 4.98
 0 -4 8 47.91 6.45
 0 -4 -8 42.91 6.03
 0 -4 -8 43.29 5.05
 0 -4 -9 38.49 5.89
 0 -4 -9 35.07 4.21
 0 -4 9 40.72 4.17
 0 -4 -9 34 5.78
 0 -4 9 35.21 4.44
 0 -4 -9 42.51 5.16
 0 -4 -9 40.25 4.61
 0 -4 9 38.37 4.35
 0 -4 9 37.31 5.99
 0 4 -9 27.05 6.76
 0 -4 -10 528.36 23.88
 0 -4 -10 490.27 26.82
 0 -4 -10 553.34 24.9
 0 -4 -10 526.06 23.65
 0 -4 10 538.67 28.72
 0 4 -10 544.6 33.98
 0 -4 10 560.24 23.12
 0 -4 -10 513.86 28.72
 0 -4 -11 142.45 13.32
 0 -4 -11 165.28 15.6
 0 -4 -11 150.32 10.11
 0 -4 -11 145.16 10.01
 0 -4 11 156.06 9.62
 0 4 -11 143.91 15.72
 0 -4 11 152.72 13.37
 0 -4 -11 170.87 11.19
 0 -4 -12 102.03 11.77
 0 -4 12 96.81 7.22
 0 -4 -12 106.12 11.07
 0 -4 12 96.79 10.37
 0 4 -12 97.95 12.31
 0 -4 12 106.69 7.49
 0 -4 13 533.88 23.2
 0 -4 13 498.97 21.14
 0 -4 -13 502.05 22.04
 0 -4 13 463.61 20.81
 0 -4 -14 17.19 2.67
 0 -4 14 14.4 2.24
 0 -4 14 16.99 2.93
 0 -4 -15 302.72 13.21
 0 -4 15 290.5 13.37
 0 -4 -16 63 3.71
 0 -5 0 -0.26 1.04
 0 -5 0 0.21 0.68
 0 -5 0 0.63 0.96
 0 -5 0 2.8 1.8
 0 -5 0 -0.33 1.25
 0 -5 0 0.4 1.99
 0 -5 0 1.5 1.1
 0 -5 0 0.44 1.06
 0 -5 1 88.98 8.19
 0 -5 -1 70.93 7.61
 0 -5 1 90.27 6.15
 0 -5 1 84.15 6.51
 0 -5 -1 97.2 6.49
 0 -5 -1 87.17 8.74
 0 -5 -1 89.11 7.5
 0 -5 1 77.72 7.03
 0 -5 1 81.88 6.09
 0 -5 -1 81.12 5.85
 0 -5 1 84.64 6.05
 0 -5 -1 85.91 6.04
 0 -5 1 90.1 8.72
 0 -5 -1 86.35 8.51
 0 -5 -1 97.83 8.84
 0 -5 1 70.2 8.14
 0 -5 2 244.51 12.75
 0 -5 2 233.69 13.39
 0 -5 2 254.95 15.3
 0 -5 -2 265.34 16.29
 0 -5 2 264.88 16.5
 0 -5 -2 247.79 15.68
 0 -5 2 219.54 13.33
 0 -5 -2 246.77 14.35
 0 -5 -2 238.49 11.82
 0 -5 2 249.4 12.61
 0 -5 -2 242.96 12.26
 0 -5 2 264.37 12.24
 0 -5 2 241.21 12.26
 0 -5 -2 267.35 12.8
 0 -5 -2 241.57 12.29
 0 -5 -2 298.69 16.25
 0 -5 3 424.46 19.28
 0 -5 -3 415.97 17.43
 0 -5 3 424.06 22.09
 0 -5 3 449.66 19.91
 0 -5 -3 428.45 23.01
 0 -5 3 433.89 23.48
 0 -5 -3 403.6 22.05
 0 -5 -3 396.47 20.77
 0 -5 3 436.35 19.36
 0 -5 -3 445.02 19.22
 0 -5 -3 439.45 18.9
 0 -5 3 458.55 18.54
 0 -5 -3 409.46 18.81
 0 -5 -3 463.46 22.61
 0 -5 -4 155.39 9.48
 0 -5 4 142.25 9.34
 0 -5 -4 163.97 11.79
 0 -5 4 155.49 10.93
 0 -5 -4 161.76 12.59
 0 -5 -4 147.9 10.84
 0 -5 -4 137.52 8.95
 0 -5 4 154.35 8.59
 0 -5 -4 133.56 7.96
 0 -5 4 160.16 11.89
 0 -5 4 148.38 9.38
 0 -5 4 154.48 12.56
 0 -5 -4 162.24 11.85
 0 -5 4 165.7 9.82
 0 -5 -5 488.38 22.28
 0 -5 5 517.91 20.88
 0 -5 -5 498.45 21.98
 0 -5 5 504.12 22.46
 0 -5 5 467.98 23.54
 0 -5 -5 504.04 26.97
 0 -5 -5 479.54 24.86
 0 -5 5 478.46 26.58
 0 -5 5 457.68 21.35
 0 -5 5 508.24 25.43
 0 -5 -5 578.3 21.59
 0 -5 -5 533.53 25.79
 0 -5 5 518.37 22.53
 0 -5 6 7.41 2.18
 0 -5 -6 3.29 1.6
 0 -5 6 2.88 1.74
 0 -5 6 4.11 2.18
 0 -5 -6 2.05 1.65
 0 -5 6 2.84 2.88
 0 -5 -6 4.84 1.64
 0 -5 -6 0.63 1.33
 0 -5 6 10.66 3.38
 0 -5 -6 3.14 1.83
 0 -5 6 1.57 1.32
 0 -5 -7 663.02 27.51
 0 -5 -7 655.86 29.47
 0 -5 -7 722.94 35.91
 0 -5 7 702.75 32.04
 0 -5 -7 793.28 29.21
 0 -5 7 654.84 29.54
 0 -5 7 683.91 30.18
 0 -5 -7 731.87 33.71
 0 -5 -8 156.22 14.51
 0 -5 -8 154.97 9.3
 0 -5 -8 156.14 10.59
 0 -5 8 145.41 10.14
 0 -5 8 153.14 10.59
 0 -5 -8 149.34 12.54
 0 -5 8 148.14 9.98
 0 -5 -8 140.95 9.52
 0 -5 8 136.31 11.62
 0 -5 9 159.62 12.97
 0 5 -9 198.72 18.8
 0 -5 -9 202.34 16.73
 0 -5 -9 143.14 10.07
 0 -5 9 169.6 11.53
 0 -5 9 169.74 10.63
 0 -5 -9 149.49 9.77
 0 -5 -9 167.14 13.38
 0 -5 -9 175.47 11.42
 0 -5 -10 236.7 18.65
 0 -5 -10 219.71 15.52
 0 5 -10 226.46 20.1
 0 -5 10 200.66 15.28
 0 -5 -11 182.64 11.36
 0 -5 -11 171.8 10.69
 0 -5 -11 178.29 10.6
 0 -5 11 165.09 11.27
 0 -5 -12 7.87 2.11
 0 -5 12 8.66 2.39
 0 -5 -13 7.22 1.77
 0 -5 13 4.98 1.75
 0 -5 -14 26.69 2.73
 0 -5 14 26.84 3.03
 0 -5 -14 22.62 2.28
 0 -5 -14 26.49 2.73
 0 -6 0 836.54 37.63
 0 -6 0 883.75 35.29
 0 -6 0 864.28 35.05
 0 -6 0 896.57 41.82
 0 -6 0 934.59 39.65
 0 -6 -1 27.39 4.68
 0 -6 1 25.9 4.46
 0 -6 1 16.87 4.31
 0 -6 -1 31.58 5.81
 0 -6 1 28.82 3.88
 0 -6 1 22.03 3.39
 0 -6 1 20.63 3.35
 0 -6 -1 26.09 3.66
 0 -6 -1 31.07 3.9
 0 -6 -1 25.36 4.73
 0 -6 1 27.53 5.33
 0 -6 -1 27.51 5.2
 0 -6 -2 542.76 27.6
 0 -6 -2 499.8 28.46
 0 -6 -2 487.33 24.68
 0 -6 2 479.61 24.25
 0 -6 -2 532.82 27.69
 0 -6 2 510.83 28.13
 0 -6 2 503.29 22.61
 0 -6 2 505.22 21.86
 0 -6 -2 496.79 22.59
 0 -6 -2 494.78 22.17
 0 -6 2 490.47 23.2
 0 -6 2 549.2 26.87
 0 -6 -2 485.37 24.92
 0 -6 3 205.84 12.49
 0 -6 -3 212.18 15.38
 0 -6 -3 207.59 16.31
 0 -6 3 219.35 16.7
 0 -6 -3 214.36 15.49
 0 -6 3 206.03 12.11
 0 -6 -3 201.79 11.7
 0 -6 3 197.49 11.18
 0 -6 -3 213.44 12.23
 0 -6 -3 186.61 11.01
 0 -6 3 177.61 12.81
 0 -6 -3 213.06 13.92
 0 -6 -3 181.13 13.13
 0 -6 3 216.84 15.3
 0 -6 -4 88.11 9.43
 0 -6 -4 95.4 10.67
 0 -6 -4 86.78 8.29
 0 -6 4 79.12 7.88
 0 -6 -4 68.2 8.38
 0 -6 4 82.23 9.95
 0 -6 4 96.27 7.79
 0 -6 -4 75.14 6.45
 0 -6 4 79.65 6.29
 0 -6 -4 90.32 7.28
 0 -6 -4 77.87 6.97
 0 -6 4 79.02 9.26
 0 -6 -4 73.3 7.77
 0 -6 -5 7.83 3.24
 0 -6 -5 0.61 1.67
 0 -6 -5 5.9 1.9
 0 -6 5 5.57 1.73
 0 -6 5 8.89 2.53
 0 -6 -5 3.63 1.76
 0 -6 -5 2.77 1.91
 0 -6 5 6.45 3.03
 0 -6 -5 5.77 2.18
 0 -6 -5 4.34 2.15
 0 -6 -5 6.95 1.78
 0 -6 5 5.89 3.32
 0 -6 -6 4.25 1.95
 0 -6 -6 2 1.52
 0 -6 -6 7.94 1.98
 0 -6 -6 3.29 1.95
 0 -6 6 4.38 1.99
 0 -6 -6 5.01 2.64
 0 -6 -6 2.21 2.53
 0 -6 -7 573.64 28.65
 0 -6 -7 523.6 29.58
 0 -6 -7 480.75 21.58
 0 -6 7 483.67 22.88
 0 -6 -7 479.43 22.68
 0 -6 7 509.58 23.61
 0 -6 -7 463.5 22.58
 0 6 -8 106.51 13.8
 0 -6 -8 110.2 10.94
 0 -6 -8 99.94 11.47
 0 -6 -9 304.05 15.54
 0 -6 -9 284 15.42
 0 -6 9 287.07 15.04
 0 -6 9 293.9 15.81
 0 -6 -9 265.22 14.35
 0 -6 10 154.15 9.08
 0 -6 10 146.24 9.94
 0 -6 -10 131.74 9.43
 0 -6 -10 156.99 9.86
 0 -6 -11 119.25 8.11
 0 -6 -11 112.37 6.85
 0 -6 11 127.68 8.44
 0 -6 12 95.07 6.27
 0 -6 -12 134.57 7.47
 0 -6 12 121.06 7.41
 0 -6 -12 96.01 5.69
 0 -6 -13 19.18 2.16
 0 -6 13 19.38 2.35
 0 -7 0 0.63 1.02
 0 -7 0 0.28 1.08
 0 -7 0 -0.46 1.85
 0 -7 0 0.7 1.89
 0 -7 0 0.51 2.5
 0 -7 1 173.58 10.58
 0 -7 -1 155.3 9.85
 0 -7 1 159.82 10.49
 0 -7 -1 174.44 11.09
 0 -7 -1 168.05 10.88
 0 -7 -1 161 12.19
 0 -7 1 173.02 12.61
 0 -7 1 172.42 15.09
 0 -7 -1 148.83 13.76
 0 -7 -1 203.63 13.77
 0 -7 1 204.38 14.53
 0 -7 2 410.98 20.23
 0 -7 -2 443.98 22.71
 0 -7 2 466.95 23.4
 0 -7 2 497.91 25.44
 0 -7 -2 470.95 23.39
 0 -7 2 424.14 26.46
 0 -7 -2 427.9 25.56
 0 -7 2 422.75 20
 0 -7 -2 442.5 21.12
 0 -7 -2 439.96 20.9
 0 -7 -3 12.65 3.9
 0 -7 -4 315.6 20.74
 0 -7 -5 14.06 2.93
 0 -7 5 11.48 3.3
 0 -7 -5 15.41 3.36
 0 -7 5 14.84 3.38
 0 -7 -5 15.16 4.19
 0 -7 5 14.89 3.17
 0 -7 -5 11.48 2.44
 0 -7 -6 16.1 3.06
 0 -7 6 20.95 3.47
 0 -7 -6 14.93 2.63
 0 -7 6 16.09 3.7
 0 -7 6 15.47 3.4
 0 -7 -7 0.62 1.2
 0 -7 7 1.87 1.66
 0 -7 -7 -0.26 1.23
 0 -7 7 1.39 1.7
 0 -7 7 0.68 1.37
 0 -7 -8 7.26 2.05
 0 -7 -8 5.66 1.96
 0 -7 8 8.16 2.12
 0 -7 8 10.46 2.41
 0 -7 8 7.79 2.35
 0 -7 -9 18.29 2.92
 0 -7 9 17.44 2.74
 0 -7 9 16.66 2.99
 0 -7 9 15.82 2.64
 0 -7 10 0.45 1.1
 0 -7 -10 0.42 1.02
 0 -7 11 100.78 6.19
 0 -7 -11 103.74 6.04
 0 -8 0 176.45 9.99
 0 -8 0 190.33 12.51
 0 -8 1 20.92 3.05
 0 -8 -1 18.87 2.73
 0 -8 1 27.83 4.77
 0 -8 -1 18.6 3.9
 0 -8 2 130.55 8.71
 0 -8 -2 144.77 10
 0 -8 3 231.62 12.66
 0 -8 -3 258.62 13.5
 0 -8 4 446.82 19.65
 0 -8 -4 425.81 19.13
 0 -8 5 36.22 4.13
 0 -8 -5 38.37 4.35
 0 -8 6 354.63 16.63
 0 -8 -6 374.75 16.79
 0 -8 7 79.6 5.87
 0 -8 -7 83.01 5.94
 0 -8 -8 56.21 4.33
 -1 0 17 -0.16 0.73
 -1 0 16 39.59 4.1
 1 0 -16 38.71 3.32
 -1 0 15 1.13 1.42
 1 0 -15 -0.22 0.97
 1 0 -14 34.57 6.2
 1 0 -13 2.22 1.39
 -1 0 13 -0.32 1.35
 1 0 -13 2.02 1.84
 -1 0 13 0.64 1.35
 -1 0 13 1.05 1.28
 -1 0 12 1100.91 44.11
 1 0 -12 1164.25 50.9
 -1 0 12 1148.65 44.29
 -1 0 12 1175.99 48.48
 1 0 -12 1246.34 54.93
 -1 0 11 0.27 0.87
 1 0 -11 1.75 1.59
 -1 0 11 0.27 0.75
 1 0 -11 4.73 3.45
 -1 0 11 1.84 1.37
 1 0 -10 1823.06 64.24
 -1 0 10 1829.12 65.58
 1 0 -10 1861 71.32
 -1 0 10 1906.3 65.86
 1 0 -10 1795.46 75.16
 -1 0 10 1806.31 68.95
 -1 0 9 0.8 0.91
 1 0 -9 1.3 1.39
 -1 0 9 -0.2 0.99
 1 0 -9 -0.64 2.19
 -1 0 8 1141.41 40.34
 -1 0 8 1119.35 40.32
 -1 0 8 1117.59 42.71
 1 0 -8 1032.96 47.16
 -1 0 7 1.59 1.03
 1 0 -7 3.62 2.13
 -1 0 6 275.4 12.53
 1 0 -6 261.28 15.23
 -1 0 5 2 0.83
 1 0 -5 1.16 1.8
 -1 0 4 1.75 0.74
 1 0 -4 2.42 1.49
 -1 0 3 0.32 0.55
 -1 0 2 1885.5 64.03
 1 0 -2 1947.26 64.14
 1 0 -1 1.77 0.37
 1 0 -1 2.47 0.66
 1 0 0 3426.17 116.64
 1 0 0 3645.73 116.67
 1 0 1 0.14 0.42
 1 0 1 0.41 0.48
 1 0 2 2238.82 75.24
 1 0 2 2214.1 75.13
 1 0 3 1.95 0.94
 1 0 3 0.61 0.74
 -1 0 -4 3.78 1.5
 1 0 4 5.94 1.45
 1 0 4 3.83 1.19
 1 0 5 1.98 1.05
 -1 0 -5 1.56 1.55
 1 0 5 2.07 1.05
 -1 0 -6 32.79 4.43
 1 0 6 34.89 3.76
 -1 0 -7 0.39 1.66
 1 0 7 0.83 1.01
 1 0 8 445 22.58
 1 0 8 568.26 21.01
 1 0 8 523.85 20.72
 -1 0 -8 466.67 24.77
 1 0 9 -0.21 0.78
 1 0 9 1.16 1.09
 1 0 9 0.39 0.94
 -1 0 -9 0.98 0.95
 1 0 9 2.38 1.18
 1 0 10 3.23 1.52
 1 0 10 4.55 1.7
 1 0 10 4.93 2.04
 1 0 10 2.54 1.39
 -1 0 -11 -1.39 2.24
 1 0 11 -0.3 1.1
 1 0 11 0.51 1.63
 1 0 11 1.44 1.36
 -1 0 -12 332.96 22.14
 1 0 12 313.85 19.5
 1 0 12 315.9 16.48
 1 0 12 311.83 16.18
 -1 0 -13 2.96 2.38
 1 0 13 1.01 1.36
 1 0 13 0.32 1.23
 1 0 13 -0.54 1.48
 1 0 14 45.69 6.12
 -1 0 -14 41.29 6.95
 -1 0 -15 -0.22 0.97
 1 0 15 0.27 1.2
 1 0 15 0.51 0.92
 -1 0 -16 321.28 13.33
 1 0 16 303.97 14.42
 1 0 17 0.68 0.6
 1 -1 -17 182.97 7.41
 -1 1 17 198.27 8.15
 -1 -1 16 114.35 7.5
 -1 1 16 125.25 7.41
 1 -1 -16 113.68 6.93
 -1 1 15 150.75 9.42
 -1 -1 15 158.97 10.03
 1 -1 -15 166.85 9.64
 1 1 -14 177.24 13.99
 1 -1 -14 167.66 14.54
 1 1 -13 2.57 2.95
 1 -1 -13 1.52 1.33
 -1 1 13 3.66 1.62
 -1 -1 13 0.66 1.38
 -1 -1 13 1.63 1.32
 1 -1 -13 1.41 1.92
 1 1 -13 2.49 2.01
 -1 -1 13 2.97 2.17
 -1 -1 12 117.31 8.66
 -1 1 12 119.02 8.46
 -1 1 12 125.26 8.54
 -1 -1 12 119.51 8.7
 1 1 -12 137.11 8.14
 1 -1 -12 111.35 11.56
 1 1 -12 132.47 11.82
 -1 -1 12 92.94 9.97
 1 1 -12 126.62 13.93
 -1 -1 11 128.16 8.83
 1 -1 -11 154.98 14.4
 1 -1 -11 134.02 12.25
 1 1 -11 131.11 11.66
 -1 1 11 126.05 8.64
 -1 -1 11 146.58 9.23
 1 -1 -11 143.38 8.66
 -1 -1 11 122.29 10.94
 -1 1 11 136.93 10.16
 1 1 -11 149.09 14.78
 -1 1 11 152.75 9.18
 1 -1 -10 3.62 1.35
 1 -1 -10 3.21 1.73
 1 1 -10 3.44 2.32
 -1 1 10 5.51 1.63
 -1 -1 10 3.64 1.39
 -1 -1 10 4.65 1.52
 -1 1 10 4.37 1.51
 1 -1 -10 4.29 2.75
 1 1 -10 4.55 2.92
 -1 1 10 3.73 1.55
 -1 -1 10 5.87 2.27
 1 -1 -9 47.71 4.69
 -1 1 9 45.87 4.19
 -1 1 9 40.46 4.62
 1 1 -9 48.59 7.48
 1 -1 -9 46.2 7.13
 1 1 -9 51.89 6.2
 1 -1 -9 49.3 6.2
 1 -1 -9 46.92 4.07
 -1 1 9 52.99 4.37
 -1 -1 9 51.15 5.85
 -1 -1 9 45.27 4.21
 1 -1 -8 2.83 1.12
 1 -1 -8 4.29 1.55
 -1 -1 8 1.72 1
 -1 1 8 0.48 0.74
 -1 1 8 4.68 1.4
 1 -1 -8 1.12 2.04
 -1 -1 8 3.75 1.14
 -1 1 8 2.91 1.06
 1 -1 -7 123.16 10.58
 -1 -1 7 140.94 8.83
 1 1 -7 136.52 11.22
 -1 1 7 113.34 7.19
 1 -1 -7 154.02 9.52
 -1 -1 6 24.29 3.03
 -1 1 6 23.97 2.51
 1 -1 -6 21.99 3.05
 1 -1 -6 23.92 4.05
 1 1 -6 20.89 4.12
 1 -1 -5 3937.9 120.39
 1 -1 -5 3621.02 125.89
 -1 -1 5 3839.27 123.22
 1 -1 -5 3774 123.4
 1 1 -5 3431.37 126.1
 -1 1 4 632.63 22.66
 -1 -1 4 636.93 23.94
 1 -1 -4 602.56 25.67
 1 -1 -4 649.32 24.15
 1 -1 -4 647.36 22.47
 -1 -1 4 631.08 22.2
 1 -1 -3 2249.51 82.16
 -1 1 3 2379.39 79.16
 -1 -1 3 2430.62 79.41
 1 -1 -2 100.94 4.54
 -1 -1 2 95.86 4.51
 1 -1 -2 99.86 6.06
 -1 -1 2 90.46 4.69
 -1 -1 1 110.05 4.66
 1 -1 -1 111.06 4.79
 -1 -1 1 119.53 5.26
 -1 -1 1 111.3 4.81
 -1 -1 0 138.79 4.95
 1 -1 0 134.26 4.59
 1 -1 0 118.53 5.97
 1 -1 0 124.32 5.33
 1 -1 1 145.44 7.62
 -1 -1 -1 148.64 6.71
 1 -1 2 639.67 21.67
 -1 -1 -2 673.01 21.52
 -1 -1 -3 152.96 7.62
 1 1 3 161.12 6.36
 1 1 3 165.97 7.77
 -1 -1 -3 170.84 7.11
 -1 -1 -3 155.8 6.81
 1 -1 3 154.76 7
 1 -1 4 1235.37 43.11
 1 -1 4 1197.87 40.88
 -1 -1 -4 1153.22 40.67
 1 1 4 1217.9 42.55
 -1 -1 -4 1201.07 43.01
 1 1 5 692 24.62
 1 -1 5 626.08 25.49
 1 1 5 664.27 24.93
 1 -1 5 610.52 22.37
 1 1 5 683.66 25.15
 -1 -1 -5 599.1 25.67
 1 1 6 1208.18 44.98
 1 -1 6 1289.41 46.74
 1 1 6 1271.49 45.33
 -1 -1 -6 1215.63 47.2
 1 -1 7 1290.9 49.01
 1 1 7 1244.8 47.13
 -1 -1 -7 1276.97 49.96
 -1 1 -7 1232.88 51.78
 1 1 7 1346.15 47.22
 -1 -1 -8 435.79 18.06
 -1 -1 -8 471.67 22.94
 -1 -1 -8 471.47 18.98
 1 -1 8 430.1 18.48
 1 1 8 457.28 18.18
 1 -1 8 429.74 18.32
 1 1 8 460.77 20.27
 1 -1 8 424.19 18.35
 1 1 8 420.75 17.91
 1 -1 9 17.78 3.59
 1 -1 9 17.85 2.76
 -1 -1 -9 20.19 2.71
 -1 -1 -9 18.99 2.94
 1 -1 9 18.13 2.72
 1 1 9 20.29 2.73
 -1 1 -9 19.84 4.61
 1 -1 9 14.39 2.51
 1 1 9 21.34 2.81
 1 1 10 296.13 16.52
 1 -1 10 298.63 18.2
 1 -1 10 307.06 15.04
 1 1 10 296.69 14.87
 -1 -1 -10 305.42 14.23
 -1 1 -10 283.1 19.83
 1 -1 10 300.99 14.81
 -1 -1 -10 294.85 19.75
 -1 -1 -10 322.23 15.18
 1 -1 10 299.38 14.89
 1 1 10 266.29 13.96
 1 -1 11 218.38 12.68
 1 1 11 235.84 12.47
 -1 -1 -11 215.24 17.14
 1 -1 11 216.67 15.87
 -1 -1 -11 257.53 12.44
 1 1 11 225.43 12.71
 1 -1 11 224.46 12.86
 -1 1 -11 229.87 17.61
 1 1 11 209.13 14.06
 -1 1 -12 441.73 26.66
 -1 -1 -12 466.17 27.73
 1 -1 12 455.34 21.46
 1 1 12 475.41 21.55
 1 -1 12 450.64 21.48
 -1 -1 -12 496.89 20.5
 1 1 12 428.88 20.51
 1 -1 12 439.05 25.3
 -1 1 -13 175.72 15.04
 1 -1 13 174.51 11.1
 1 1 13 165.81 10.31
 1 -1 13 160.28 13.6
 1 1 13 152.35 10.5
 1 -1 13 182.77 11.41
 -1 -1 -14 349.5 23.17
 -1 1 -14 410.65 23.76
 1 -1 14 385.88 22.31
 1 -1 15 22.85 3.39
 1 1 15 25.69 3.4
 1 -1 15 28.9 3.77
 -1 -1 -15 29.18 3.56
 -1 -1 -16 153.29 8.02
 1 1 16 136.2 7.96
 1 -1 16 144.16 8.39
 1 1 17 57.82 3.68
 1 -1 17 63.51 4.06
 -1 -2 17 90.02 4.77
 1 -2 -17 89.39 4.37
 -1 -2 16 251.02 12.23
 -1 2 16 242.43 10.99
 1 -2 -16 271.35 12.13
 -1 2 15 52.93 4.52
 -1 -2 15 46.5 4.87
 1 -2 -15 50.16 4.85
 -1 2 14 97.01 6.96
 -1 -2 14 81.39 7.07
 1 -2 -14 95.39 7.39
 1 -2 -14 101.6 10.88
 -1 -2 14 92.75 7.33
 -1 -2 13 7.02 2.18
 -1 -2 13 6.15 1.99
 -1 2 13 9.59 2.23
 -1 -2 13 9.47 3.36
 1 -2 -13 7.33 2.21
 1 -2 -13 12.83 4.17
 1 2 -13 12.54 4.76
 -1 -2 12 19.64 3.37
 1 2 -12 21.26 6.09
 1 -2 -12 18.27 3.36
 -1 -2 12 19.14 3.26
 1 -2 -12 20.59 3.3
 -1 2 12 25.73 3.47
 1 -2 -12 18.94 4.8
 1 2 -12 22.83 4.53
 -1 -2 12 19.26 3.34
 -1 -2 12 20.42 4.69
 -1 -2 11 36.19 4.2
 1 -2 -11 29.73 5.63
 1 2 -11 22.45 4.81
 -1 -2 11 25.1 4.89
 1 -2 -11 27.76 3.69
 -1 -2 11 28.15 3.83
 -1 2 11 28.94 3.62
 1 2 -11 22.38 6.13
 -1 -2 11 26.31 3.94
 -1 -2 10 4.63 2.06
 -1 -2 10 3.78 1.47
 -1 2 10 2.23 1.18
 -1 -2 10 4.06 1.63
 1 -2 -10 1.73 1.24
 1 -2 -10 3.11 1.89
 -1 -2 10 4.05 2.22
 1 2 -10 0.84 2.29
 1 -2 -10 2.28 1.7
 1 2 -10 -0.46 1.47
 -1 -2 9 355.46 17.19
 1 2 -9 326.97 22.88
 -1 -2 9 347.63 19.32
 1 -2 -9 333.55 15.76
 1 -2 -9 336.39 19.65
 1 2 -9 343.5 18.85
 -1 2 9 350.05 15.4
 -1 -2 9 354.94 15.94
 1 -2 -9 352.94 16.9
 -1 -2 9 361.73 16.03
 -1 2 9 383.63 15.73
 -1 -2 8 535.4 21.67
 -1 2 8 601.01 21.57
 1 2 -8 488.37 28.87
 1 -2 -8 539.03 21.79
 1 -2 -8 539.6 25.45
 -1 -2 8 497.77 21.44
 1 -2 -8 503.53 23.94
 -1 -2 8 559.39 25.38
 1 -2 -8 533.64 22.63
 -1 2 8 575.22 21.42
 1 -2 -7 70.18 5.85
 1 -2 -7 63.38 4.59
 -1 2 7 64.47 4.2
 1 -2 -7 61.35 5
 -1 -2 7 61.67 4.42
 -1 -2 7 78.39 4.84
 1 -2 -6 3093.33 113.01
 -1 -2 6 3326.63 113.42
 1 -2 -6 3397.3 112.63
 1 -2 -5 440.81 18.17
 1 -2 -5 417.72 16.55
 -1 -2 5 396.29 17.44
 -1 -2 5 392.08 17.83
 1 -2 -5 430.15 17.65
 1 -2 -4 1600.8 57.66
 -1 -2 4 1517.19 57.52
 1 -2 -4 1705.68 57.11
 -1 -2 4 1652.39 57.9
 1 -2 -4 1735.39 57.74
 1 -2 -3 92.44 5.38
 -1 -2 3 101.2 5.42
 -1 -2 3 77.9 5.37
 1 -2 -3 87.93 5.34
 1 -2 -3 94.38 5.45
 -1 -2 3 92.87 5.45
 1 -2 -2 1858.71 66.65
 -1 -2 2 1924.31 66.07
 1 -2 -2 1818.34 66.25
 -1 -2 2 1937.42 66.61
 1 -2 -2 1931.34 65.75
 -1 -2 2 2070.89 65.96
 -1 -2 2 1946.05 66.16
 1 -2 -2 1908.69 65.93
 1 -2 -1 155.27 8.26
 1 -2 -1 165.37 8.2
 -1 -2 1 175.42 8.27
 -1 -2 1 159.93 7.84
 1 -2 -1 166.3 8.03
 -1 -2 1 167.68 7.76
 1 -2 -1 162.65 7.29
 1 -2 -1 152.76 7.54
 1 -2 -1 163.3 5.78
 -1 -2 1 173.57 7.71
 -1 -2 1 157.76 7.09
 -1 -2 0 94.21 3.75
 -1 -2 0 95.08 5.12
 1 -2 0 76.99 4.9
 1 -2 0 86.55 4.04
 1 -2 0 77.46 5.63
 1 -2 0 83.91 5.14
 -1 -2 0 91.85 4.84
 1 -2 1 399.98 14.84
 -1 -2 -1 399.25 14.63
 -1 -2 -1 388.05 14.41
 -1 -2 -1 421.46 12.97
 1 -2 1 410.96 13.63
 1 -2 1 407.4 14.72
 1 -2 1 375.88 15.62
 1 -2 1 389.17 14.97
 -1 -2 -2 386.31 13.34
 -1 -2 -2 338.65 14.34
 1 -2 2 351.06 13.71
 -1 -2 -2 291.84 12.23
 1 -2 2 330.71 15.13
 -1 -2 -2 321.64 13.82
 -1 -2 -2 326.83 13.86
 1 -2 2 349.23 14.26
 -1 -2 -3 241.52 10.58
 1 -2 3 233.06 10.71
 -1 -2 -3 265.75 10.83
 1 2 3 216.99 8.88
 1 -2 3 240.37 10.87
 1 2 3 256 10.31
 -1 -2 -3 244.67 10.49
 1 -2 4 39.27 3.85
 1 2 4 42.72 2.65
 1 2 4 42.41 3.41
 -1 -2 -4 34.03 3.27
 1 -2 4 34.92 3.33
 -1 -2 -4 44.03 3.92
 1 -2 5 142.9 7.87
 1 -2 5 150.62 9.13
 1 2 5 171.34 7.22
 -1 -2 -6 1099.91 42.08
 1 2 6 1126.82 38.22
 1 -2 6 1022.55 41.3
 1 -2 6 1012.3 38.44
 1 2 6 1065.62 39.32
 1 2 7 214.72 10.49
 1 -2 7 218.14 10.52
 1 -2 7 228.74 10.55
 -1 -2 -7 232.93 11.44
 -1 -2 -7 224.1 10.76
 1 -2 7 218.22 10.67
 1 2 7 222.31 10.94
 1 -2 8 171.16 12.32
 -1 -2 -8 180.13 9.82
 -1 -2 -8 193.53 10.53
 -1 -2 -8 175.39 12.99
 1 2 8 182.01 9.06
 1 -2 8 190.87 9.86
 1 -2 8 173.93 9.58
 -1 2 -8 179.63 14.93
 1 -2 8 187.73 9.94
 1 2 8 201.89 9.3
 1 -2 9 180.07 13.01
 1 2 9 169.13 9.19
 -1 -2 -9 168.21 13.58
 1 -2 9 177.85 10
 -1 -2 -9 205.39 11.1
 -1 -2 -9 183.82 10.17
 1 -2 9 182.84 10.19
 -1 2 -9 179.62 15.3
 1 -2 9 163.07 9.72
 1 -2 10 11.23 2.41
 1 2 10 4.76 1.74
 1 -2 10 3.07 1.6
 1 2 10 3.92 1.38
 -1 -2 -10 5 1.79
 -1 2 -10 4.57 2.93
 1 -2 10 3.36 1.93
 -1 -2 -10 5.41 2.17
 -1 -2 -10 5.51 2.48
 -1 -2 -10 3.94 2.53
 -1 2 -11 308.6 23.25
 1 -2 11 350.89 22.19
 1 2 11 368.43 17.58
 1 -2 11 362.11 17.85
 1 -2 11 377.42 18.08
 -1 -2 -11 383.35 18.32
 -1 -2 -11 344.97 17.21
 1 2 11 354.14 16.57
 -1 -2 -11 381.02 24.1
 1 -2 12 667.6 28.46
 1 2 12 595.57 26.3
 -1 -2 -12 677.24 27.74
 1 -2 12 675.59 28.55
 1 2 12 713.56 28.18
 1 -2 12 640.9 33.46
 -1 2 -12 688.11 36.27
 -1 2 -12 615.17 32.97
 -1 -2 -12 677.51 35.38
 1 -2 13 72.21 8.98
 -1 2 -13 71.48 9.04
 -1 -2 -13 66.47 9.19
 1 -2 13 81.65 7
 1 -2 13 81.6 7
 1 2 13 77.19 6.55
 1 -2 14 234.27 12.92
 1 2 14 213.84 12.03
 1 -2 14 229.45 12.79
 -1 -2 -14 240.02 12.96
 1 2 15 2.48 1.13
 1 -2 15 2.95 1.4
 1 -2 15 2.94 1.34
 -1 -2 -15 4.33 1.61
 1 2 16 32.67 2.92
 1 -2 16 31.05 3.22
 -1 -2 -16 34.34 3.31
 1 -2 17 75.83 4.05
 -1 -2 -17 74.34 3.91
 -1 -3 16 5.52 1.5
 -1 -3 16 2.75 1.09
 1 -3 -16 3.69 1.21
 -1 -3 15 15.71 2.79
 -1 -3 15 16.23 2.57
 1 -3 -15 13.56 2.42
 -1 -3 14 0.82 1.24
 1 -3 -14 0.28 1.09
 1 3 -13 89.27 11.65
 -1 -3 13 81.08 9.38
 1 -3 -13 79.75 9.77
 -1 -3 12 12.9 3.78
 -1 -3 12 12.79 2.68
 1 -3 -12 12.35 2.87
 1 -3 -12 6.31 2.85
 1 -3 -12 10.1 2.52
 -1 -3 12 8.86 2.22
 1 3 -12 6.7 4.21
 -1 -3 11 842.66 32.94
 1 -3 -11 810.18 34.14
 1 -3 -11 798.77 39.05
 1 -3 -11 809.55 33.19
 1 -3 -11 817.73 33.04
 -1 -3 11 780 32.57
 -1 -3 11 826.62 33.7
 1 3 -11 823.48 44.13
 -1 -3 11 788.09 38.34
 -1 -3 10 274.83 13.77
 1 -3 -10 282.62 15.08
 1 -3 -10 230.72 17.1
 1 -3 -10 255.75 13.83
 1 3 -10 245.37 21.01
 -1 -3 10 256.7 17.35
 1 -3 -10 270.75 14.01
 -1 3 10 290.91 13.03
 -1 -3 10 255.3 13.5
 -1 -3 10 276.13 14.94
 1 -3 -9 515.5 25.94
 1 -3 -9 512.14 22.6
 -1 -3 9 535.18 21.26
 1 -3 -9 465.08 23.72
 1 3 -9 506.08 30.83
 -1 -3 9 514.83 25.62
 -1 -3 9 491.42 22.89
 1 -3 -9 467.37 21.28
 -1 -3 9 469.68 20.73
 -1 -3 8 63.48 6.16
 -1 -3 8 59.76 4.87
 1 -3 -8 68.11 7.15
 1 -3 -8 66.72 5.81
 -1 -3 8 69.34 5.1
 1 -3 -8 74 6.79
 1 -3 -8 58.76 5.04
 -1 -3 8 68.95 5.23
 1 3 -8 64.98 9.43
 -1 -3 8 58.95 6.71
 -1 -3 7 36.39 3.41
 -1 -3 7 36.84 4.9
 -1 -3 7 40.26 3.51
 1 -3 -7 49.46 5.47
 1 -3 -7 38.86 3.68
 1 -3 -7 45.84 4.41
 -1 -3 7 44.26 4.94
 1 -3 -6 315.09 13.3
 -1 -3 6 307.79 13.55
 1 -3 -6 262.66 14.51
 1 -3 -6 311.1 14.04
 -1 -3 6 293.36 15.14
 -1 -3 5 -0.29 1.23
 1 -3 -5 1.36 0.92
 1 -3 -5 0.18 0.9
 1 -3 -5 1.78 1.03
 1 -3 -5 4.51 1.49
 -1 -3 5 0.86 1.9
 1 -3 -5 0.14 0.68
 -1 -3 5 2.08 1.18
 1 -3 -4 366.2 15.85
 1 -3 -4 311.48 16.48
 -1 -3 4 324.04 15.56
 1 -3 -4 388.14 16.24
 -1 -3 4 354.13 16.78
 1 -3 -4 345.14 15.69
 1 -3 -3 131.37 7.52
 -1 -3 3 117.87 7.62
 1 -3 -3 113.16 6.74
 1 -3 -3 97.45 7.67
 -1 -3 3 128.27 7.11
 1 -3 -3 116.54 7.78
 -1 -3 3 111.79 7.69
 1 -3 -3 99.34 7.06
 -1 -3 2 345.99 14.94
 1 -3 -2 321.21 14.42
 1 -3 -2 330.92 13.85
 1 -3 -2 280.03 15.29
 -1 -3 2 338.96 13.75
 1 -3 -2 321.47 15.08
 1 -3 -2 294.21 14.61
 -1 -3 2 338.42 15.46
 -1 -3 1 2565.22 83.23
 1 -3 -1 2466.12 82.21
 -1 -3 1 2397.39 81.41
 1 -3 -1 2126.22 83.85
 1 -3 -1 2318.8 83.37
 -1 -3 1 2300.34 83.28
 1 -3 -1 2299.27 83.53
 -1 -3 1 2387.98 83.95
 -1 -3 1 2300.03 83.1
 1 -3 0 489.98 20.6
 -1 -3 0 476.44 20.38
 1 -3 0 484.29 21.42
 1 -3 0 542.23 18.1
 -1 -3 0 476.53 20.47
 -1 -3 0 457.23 20.72
 1 -3 0 486.61 20.92
 1 -3 0 502.08 20.83
 -1 -3 0 482.44 20.3
 -1 -3 -1 5116.88 166.64
 1 -3 1 4774.51 169.86
 -1 -3 -1 4916.35 168.99
 -1 -3 -1 5268.52 169.29
 1 -3 1 4832.29 167
 1 -3 1 4751.99 169.67
 1 -3 1 5428.71 170.4
 -1 -3 -1 5457.67 170.08
 -1 -3 -1 4860.21 169.26
 1 -3 1 4959.25 170.5
 -1 -3 -2 41.99 3.19
 -1 -3 -2 45.7 4.23
 1 -3 2 45.42 3.63
 -1 -3 -2 38.49 4.16
 -1 -3 -2 38.66 4.02
 1 -3 2 45.28 4.46
 1 -3 2 37.76 4.41
 1 3 3 911.78 31.86
 1 -3 3 878.02 35.04
 -1 -3 -3 901.6 34.69
 -1 -3 -3 923.98 33.43
 -1 -3 -4 2.53 1.15
 -1 -3 -4 1.63 0.99
 1 -3 4 4.28 1.53
 -1 -3 -4 3.26 1.57
 1 3 4 2.38 0.73
 1 3 4 1.98 0.62
 1 -3 4 1.64 1.07
 -1 -3 -5 1.04 1.26
 -1 -3 -5 0.54 0.87
 1 -3 5 2.82 1.42
 -1 -3 -5 2.19 1.11
 -1 -3 -5 1.32 1.47
 -1 -3 -5 0.83 1.1
 1 -3 5 2.63 1.87
 1 -3 5 3.41 1.62
 1 -3 6 59.47 4.47
 1 -3 6 65.15 4.4
 -1 -3 -6 58.35 5.08
 1 -3 6 60.94 5.65
 -1 -3 -6 55.4 4.56
 1 -3 6 64.12 6.06
 1 -3 6 58.37 4.65
 1 -3 7 12.27 2
 1 -3 7 15.53 2.41
 -1 -3 -7 8.5 2.14
 1 -3 7 11.36 2.04
 -1 -3 -7 11.1 2.11
 -1 -3 -7 9.89 3.11
 1 -3 7 16.53 3.35
 1 -3 8 863.37 32.76
 -1 -3 -8 752.81 37.16
 1 -3 8 794.68 31.99
 1 -3 8 890.74 32.75
 -1 -3 -8 811.33 33.03
 1 -3 8 914.4 38.05
 -1 -3 -8 899.18 38.98
 -1 -3 -8 900.32 34.23
 1 -3 9 22.35 3.17
 -1 -3 -9 19.48 4.47
 1 3 9 21.41 3.01
 1 -3 9 17.47 2.75
 -1 -3 -9 14.91 3.04
 -1 -3 -9 20.03 3.1
 -1 3 -9 12.4 4.86
 1 -3 9 15.25 3.74
 -1 -3 -9 19.78 4.4
 1 -3 10 122.87 11.62
 -1 -3 -10 130.08 12.01
 -1 -3 -10 131.92 9.33
 1 3 10 139.34 8.53
 1 -3 10 114.71 8.23
 -1 3 -10 122.01 13.69
 -1 -3 -10 115.42 11.99
 -1 -3 -10 139.03 9.16
 1 -3 10 135.62 8.98
 -1 -3 -11 196.1 14.67
 -1 -3 -11 181.39 11.41
 1 -3 11 176.21 10.83
 -1 -3 -11 170.4 10.79
 -1 -3 -11 156.97 14.49
 1 3 11 188.28 10.5
 1 -3 11 148.76 10.06
 1 -3 11 155.67 13.98
 -1 3 -11 163.03 16.09
 1 -3 12 6.01 2.12
 1 -3 12 6.7 3.16
 -1 -3 -12 9.39 3.63
 -1 -3 -12 3.36 1.76
 1 3 12 7.5 2.05
 1 -3 12 8.25 2.36
 -1 3 -12 12.57 4.56
 1 -3 13 56.21 5.54
 1 -3 13 64.7 8.38
 -1 -3 -13 55.9 5.37
 1 -3 13 61.41 5.66
 1 3 13 52.43 4.82
 -1 -3 -13 63.85 8.47
 -1 -3 -14 0.27 1.15
 1 -3 14 2.34 1.3
 1 3 14 1.29 0.98
 1 -3 14 2.25 1.46
 -1 -3 -15 51.61 4.43
 1 -3 15 36.61 3.77
 1 3 15 42.37 3.15
 1 -3 15 45.42 3.96
 -1 -3 -16 0.14 0.7
 1 -3 16 1.68 1
 1 -3 16 0.34 0.57
 1 -4 -16 89.76 4.13
 1 -4 -16 88.18 3.91
 -1 -4 15 170.64 8.85
 1 -4 -15 166.1 8.63
 1 -4 -15 155.98 7.73
 -1 -4 14 10.72 2.39
 1 -4 -14 11.28 2.25
 -1 -4 14 11.89 2.11
 -1 -4 13 352.19 17.38
 1 -4 -13 338.73 16.61
 -1 -4 13 324.71 15.71
 -1 -4 12 125.32 8.48
 -1 -4 12 131.19 12.25
 1 4 -12 153.01 15.66
 -1 -4 12 130.05 8.35
 1 -4 -12 131.85 12.45
 1 -4 -12 102.48 12.16
 1 -4 -11 25.42 4.11
 -1 -4 11 26.23 3.57
 -1 -4 11 23.9 3.48
 1 -4 -11 23.05 3.6
 1 4 -11 28.89 7.12
 1 -4 -11 22.55 5.17
 1 -4 -11 26.73 6.13
 -1 -4 11 29.91 5.63
 1 -4 -11 30.75 4.16
 1 -4 -10 159.32 10.13
 1 -4 -10 164.81 11.15
 1 -4 -10 160.54 13.68
 -1 -4 10 147.95 9.39
 1 -4 -10 161.56 10.31
 -1 -4 10 161.11 13.31
 1 4 -10 152.29 16.69
 -1 -4 10 167.58 9.58
 -1 -4 10 155.01 10.58
 1 -4 -10 169.36 15.43
 1 -4 -9 178.79 12.36
 1 -4 -9 140.08 10.22
 1 -4 -9 172.83 10.04
 1 -4 -9 168.38 14.64
 1 -4 -9 153.35 9.88
 -1 -4 9 144.12 9
 -1 -4 9 170.43 13.13
 1 4 -9 165.91 16.83
 -1 -4 9 158.63 9.86
 1 -4 -9 160.09 12.97
 1 -4 -8 6.06 2.18
 1 -4 -8 5.94 2.26
 -1 -4 8 8.12 2.09
 1 -4 -8 6.69 1.85
 1 -4 -8 6.38 2.54
 1 -4 -8 5.73 2.8
 1 4 -8 10.98 4.98
 1 -4 -8 6.19 1.81
 -1 -4 8 4.33 2.12
 1 -4 -7 145.69 10.49
 1 -4 -7 154.72 12.49
 1 -4 -7 140.29 8.14
 1 -4 -7 125.53 8.74
 -1 -4 7 135.36 10.49
 1 -4 -7 130.22 10.25
 1 -4 -7 133.38 8.28
 1 -4 -6 220.91 13.61
 -1 -4 6 238.7 12.16
 1 -4 -6 244.59 12.52
 -1 -4 6 234.93 12.55
 1 -4 -6 246.59 11.31
 1 -4 -6 234.69 15.43
 -1 -4 6 244.4 12.42
 -1 -4 6 252.08 14.33
 -1 -4 6 237.86 14.75
 1 -4 -6 205.11 11.17
 1 -4 -6 239.02 11.81
 -1 -4 6 221.72 13.58
 1 -4 -6 274.94 14.66
 -1 -4 5 28.54 3.63
 1 -4 -5 32.02 3.62
 -1 -4 5 34.99 4.36
 1 -4 -5 31.66 3.4
 -1 -4 5 30.62 4.73
 1 -4 -5 37.55 3.48
 -1 -4 5 33.13 3.76
 -1 -4 5 47.15 3.57
 1 -4 -5 37.51 3.25
 -1 -4 5 36.69 3.86
 -1 -4 5 29.38 4.41
 1 -4 -5 42.83 4.89
 1 -4 -5 39.29 5.35
 -1 -4 4 353.97 15.62
 1 -4 -4 357.8 16.73
 -1 -4 4 343.81 16.12
 1 -4 -4 320.41 15.12
 1 -4 -4 336.41 16.91
 -1 -4 4 334.27 17.78
 1 -4 -4 343.61 14.5
 1 -4 -4 333.44 15.12
 -1 -4 4 371.79 15.79
 1 -4 -4 350.88 14.18
 -1 -4 4 367.09 17.65
 1 -4 -4 341.3 14.88
 1 -4 -4 387.94 17.83
 1 -4 -4 373.64 18.82
 1 -4 -3 71.19 6.39
 1 -4 -3 84.77 5.7
 -1 -4 3 79.82 5.7
 -1 -4 3 88.29 5.84
 1 -4 -3 97.89 6.88
 -1 -4 3 88.21 6.48
 1 -4 -3 89.14 5.72
 -1 -4 3 81.37 6.84
 -1 -4 3 99.75 6.6
 -1 -4 3 91.58 7.53
 1 -4 -3 91.28 5.16
 1 -4 -3 99.18 5.89
 -1 -4 3 87.62 5.35
 -1 -4 2 13.14 2.41
 -1 -4 2 9.23 2.28
 -1 -4 2 8.75 1.76
 -1 -4 2 12.33 2.85
 1 -4 -2 9.66 1.75
 -1 -4 2 13.19 1.87
 1 -4 -2 10.73 1.78
 -1 -4 2 9.61 1.79
 1 -4 -1 28 3.24
 -1 -4 1 28.51 3.05
 -1 -4 1 30.42 4.11
 1 -4 -1 22.81 2.68
 1 -4 -1 33.53 3.07
 1 -4 -1 26.02 3.89
 -1 -4 1 28.31 3.83
 -1 -4 1 29.59 2.99
 -1 -4 1 31.31 2.89
 1 -4 -1 27.65 2.95
 -1 -4 1 29.08 3.56
 -1 -4 0 205.71 10.67
 1 -4 0 219.74 10.77
 1 -4 0 224.49 10.36
 1 -4 0 234.45 10.43
 1 -4 0 231.39 13.23
 -1 -4 0 233.32 12.98
 -1 -4 0 217.17 11.46
 -1 -4 0 229.31 10.47
 1 -4 0 208.47 10.3
 -1 -4 0 215.37 11.76
 1 -4 0 217.08 10.59
 -1 -4 0 237.31 10.46
 1 -4 1 456.84 20.76
 1 -4 1 482.48 22.64
 -1 -4 -1 495.52 21.94
 1 -4 1 510.8 20.56
 1 -4 1 438.11 21.96
 1 -4 1 622.51 21.1
 -1 -4 -1 483 21.51
 1 -4 1 548.87 20.9
 -1 -4 -1 519.36 20.22
 1 -4 1 506.75 20.02
 1 -4 1 523.15 20.06
 -1 -4 -1 532.68 23.18
 -1 -4 -2 356.09 17.99
 1 -4 2 368.97 15.77
 -1 -4 -2 392.45 15.62
 1 -4 2 376.57 15.86
 -1 -4 -2 331.74 15.84
 1 -4 2 356.42 17.02
 -1 -4 -2 330.93 16.63
 1 -4 2 333.67 17.48
 1 -4 2 368.34 15.43
 1 -4 2 371.93 15.15
 1 -4 2 391.4 15.99
 1 -4 3 781.95 29.23
 1 -4 3 686.24 29.15
 -1 -4 -3 758.24 28.54
 1 -4 3 753.63 28.87
 1 -4 3 836.84 29.44
 1 -4 3 694.89 29.87
 -1 -4 -3 732.53 30.48
 1 -4 3 730.59 31.07
 -1 -4 -3 779.21 27.96
 1 -4 3 740.05 28.66
 1 -4 3 759.77 28
 -1 -4 -3 736.82 29.36
 1 -4 4 69.8 4.56
 1 -4 4 60.03 6.11
 -1 -4 -4 56.11 4.39
 1 -4 4 58.25 4.93
 -1 -4 -4 73.28 6.73
 1 -4 4 55.51 4.82
 -1 -4 -4 54.75 6.24
 1 -4 4 61.26 4.91
 -1 -4 -4 52.2 5.55
 1 -4 4 53.15 5.21
 1 -4 4 57.59 4.52
 -1 -4 -4 59.39 5.21
 1 -4 5 1015.03 36.26
 -1 -4 -5 959.15 38.2
 -1 -4 -5 982.78 37.13
 1 -4 5 946.38 38.04
 1 -4 5 937.76 39.82
 -1 -4 -5 1056.88 37.43
 1 -4 5 984.57 38.52
 -1 -4 -5 1105.68 43.08
 1 -4 5 992.52 37.86
 -1 -4 -5 1142.17 42.21
 1 -4 5 1062.97 40.32
 -1 -4 -5 925 39.86
 -1 -4 -5 956.27 39.62
 -1 -4 -6 351.89 15.25
 -1 -4 -6 346.53 19.06
 1 -4 6 336.18 18.09
 1 -4 6 327.75 18.45
 1 -4 6 341.21 16.01
 1 -4 6 328.77 16.24
 -1 -4 -6 305.29 17.17
 -1 -4 -6 342 16.54
 1 -4 6 304.34 17.27
 -1 -4 -6 343.52 15.61
 -1 -4 -7 186.91 10.95
 1 -4 7 223.15 11.71
 -1 -4 -7 187.09 11.59
 -1 -4 -7 217.95 13.83
 1 -4 7 184.21 13.26
 -1 -4 -7 183.25 13.72
 1 -4 8 335.96 19.75
 -1 -4 -8 347.03 16.54
 1 -4 8 323.41 16.12
 -1 -4 -8 317.26 19.45
 1 -4 8 340.47 15.45
 -1 -4 -8 313.43 16.7
 -1 -4 -8 304.41 19.73
 -1 -4 -9 238.08 17.48
 1 -4 9 251.07 13.46
 1 -4 9 260.33 17.97
 -1 4 -9 291.22 22.78
 -1 -4 -9 291.53 14.92
 -1 -4 -9 311.17 19.36
 -1 -4 -9 296.64 15.57
 -1 -4 -10 89.99 7.98
 -1 -4 -10 84.54 9.93
 1 -4 10 91.16 7.13
 -1 -4 -10 97.77 10.18
 -1 -4 -10 103.57 7.96
 1 -4 10 122.65 11.47
 -1 4 -10 111.47 13.37
 -1 -4 -10 90.45 7.5
 -1 -4 -11 86.24 9.35
 -1 -4 -11 102.87 8.03
 -1 -4 -11 107.88 11.05
 -1 -4 -11 106.98 8.14
 -1 -4 -11 103.47 8.23
 -1 4 -11 80.91 11.58
 1 -4 11 102.38 10.79
 1 -4 11 100.76 7.55
 -1 -4 -12 103.49 7.94
 -1 -4 -12 105.45 8.12
 -1 -4 -12 102.93 11.75
 -1 -4 -12 102.04 7.85
 -1 4 -12 104.35 12.16
 1 -4 12 91.65 10.34
 1 -4 12 98.23 7.31
 1 -4 13 472.62 20.73
 -1 -4 -13 502.19 21.55
 -1 -4 -13 458.34 20.88
 1 -4 13 507.65 22.4
 1 -4 14 10.65 2.36
 -1 -4 -14 10.7 2.15
 1 -4 15 500.07 19.78
 -1 -4 -15 483.95 19.31
 1 5 -15 6.19 1.55
 1 -5 -14 27 2.74
 1 -5 -14 27.91 2.92
 -1 -5 14 29.26 3.2
 1 -5 -14 30.99 2.83
 -1 -5 13 24.69 3.41
 1 -5 -13 20.34 2.95
 1 -5 -13 31.22 3.49
 -1 -5 12 12.45 2.81
 1 -5 -12 11.14 2.39
 -1 -5 11 7.85 2.44
 1 -5 -11 9.33 2.35
 1 5 -10 67.91 10.79
 1 -5 -10 73.42 9.97
 -1 -5 9 5.05 2.11
 1 -5 -9 10.17 2.3
 1 -5 -9 2.67 2.16
 -1 -5 9 3.22 1.8
 1 -5 -9 4.6 2.2
 1 5 -9 4.14 3.09
 -1 -5 9 3.57 1.9
 1 -5 -9 3.09 2.82
 1 -5 -9 2.1 1.56
 1 5 -8 99.25 13.03
 -1 -5 8 86.87 8.76
 1 -5 -8 82.88 6.76
 1 -5 -8 78.37 6.26
 1 -5 -8 82.62 7.26
 -1 -5 8 80.98 7.7
 -1 -5 8 87.91 7.29
 -1 -5 8 71.08 6.91
 1 -5 -8 80.99 10.05
 1 -5 -8 87.32 8.86
 -1 -5 7 1009.7 42.74
 -1 -5 7 1000.9 41.89
 -1 -5 7 1035.79 40.48
 1 -5 -7 1072.6 44.18
 1 -5 -7 1034.01 40.35
 1 -5 -7 1008.11 46.55
 -1 -5 7 987.7 39.96
 1 -5 -7 977.44 38.17
 1 -5 -7 1049.91 39.15
 1 -5 -6 50.96 5.06
 1 -5 -6 43.09 4.31
 1 -5 -6 46.5 6.14
 -1 -5 6 42.68 6.58
 1 -5 -6 43.6 5.77
 1 -5 -6 61.58 7.93
 -1 -5 6 50.2 5.24
 -1 -5 6 44.74 5.78
 1 -5 -6 45.01 4.93
 -1 -5 6 46.05 4.78
 -1 -5 5 876.98 33.07
 1 -5 -5 868.96 34.43
 -1 -5 5 901.99 38.53
 -1 -5 5 864 34.65
 1 -5 -5 942.61 38.46
 1 -5 -5 825.86 37.44
 -1 -5 5 855.37 40.07
 1 -5 -5 872.74 39.84
 -1 -5 5 876.89 37.36
 1 -5 -5 866.02 33.01
 -1 -5 5 873.63 34.86
 1 -5 -5 862.25 34.28
 1 -5 -4 12.28 2.35
 -1 -5 4 12.62 3.87
 -1 -5 4 14.66 2.33
 1 -5 -4 11.87 2.41
 -1 -5 4 16.88 2.82
 -1 -5 4 14.06 2.8
 1 -5 -4 19.37 3.77
 1 -5 -4 16.98 2.28
 -1 -5 4 18.07 3.67
 -1 -5 4 13.82 3.71
 1 -5 -4 11.83 3.07
 1 -5 -4 13.29 2.41
 -1 -5 4 14.63 2.7
 1 -5 -4 12.94 3.11
 1 -5 -4 13.16 3.48
 1 -5 -3 874.46 33.25
 1 -5 -3 839.81 33.41
 -1 -5 3 846.55 36.98
 -1 -5 3 854.01 38.54
 1 -5 -3 839.13 37.44
 1 -5 -3 866.94 35.82
 -1 -5 3 849.91 32.63
 -1 -5 3 933.2 34.08
 1 -5 -3 984.55 38.05
 -1 -5 3 891.47 35.35
 1 -5 -3 814.2 32.57
 1 -5 -3 853.77 38.25
 -1 -5 3 849.75 36.52
 -1 -5 3 853.96 33.64
 1 -5 -3 832.6 32.22
 -1 -5 2 600.03 23.01
 -1 -5 2 540.48 23.45
 1 -5 -2 531 22.4
 -1 -5 2 568.63 23.47
 1 -5 -2 557.84 27.15
 -1 -5 2 463.34 26.46
 1 -5 -2 563.43 23.25
 1 -5 -2 587.01 23.24
 -1 -5 2 555.72 22.95
 -1 -5 2 554.55 26.37
 -1 -5 2 521.67 24.61
 -1 -5 2 542.91 24.68
 1 -5 -2 580.61 25.51
 1 -5 -2 562.41 23.34
 1 -5 -2 603.24 27.3
 -1 -5 2 667.03 28.71
 1 -5 -2 589.73 28.01
 -1 -5 1 124.42 8.23
 -1 -5 1 146.08 8.32
 1 -5 -1 118.21 7.5
 1 -5 -1 148.21 11.12
 -1 -5 1 109.01 10.04
 -1 -5 1 129.75 7.79
 1 -5 -1 126.81 7.88
 1 -5 -1 125.64 7.72
 -1 -5 1 122.06 9.77
 -1 -5 1 128.9 9.39
 1 -5 -1 125.19 9.17
 -1 -5 1 108.09 8.57
 1 -5 -1 135.83 8.22
 -1 -5 1 152.48 11.07
 1 -5 -1 124.79 10.19
 1 -5 -1 115.26 10.35
 1 -5 0 77.59 6.3
 -1 -5 0 79.92 6.48
 -1 -5 0 83.65 6.04
 -1 -5 0 77.77 5.89
 1 -5 0 89.93 6.17
 1 -5 0 82.87 8.38
 -1 -5 0 81.37 8.24
 -1 -5 0 84.86 5.94
 1 -5 0 90.77 6.18
 1 -5 0 81.31 5.85
 -1 -5 0 79.23 7.5
 1 -5 0 71.49 7.59
 -1 -5 0 91.17 7.42
 1 -5 0 78.29 7
 1 -5 0 75.55 6
 1 -5 0 70.91 8.32
 -1 -5 0 86.32 8.44
 -1 -5 0 74.47 8.55
 -1 -5 -1 42.44 4.17
 1 -5 1 45.82 4.31
 1 -5 1 46.54 4.21
 -1 -5 -1 44.03 5.4
 1 -5 1 44.49 5.81
 1 -5 1 44.27 4.58
 1 -5 1 41.62 4.2
 1 -5 1 40.67 5.84
 -1 -5 -1 44.06 5.93
 1 -5 1 37.35 4.72
 -1 -5 -1 43.43 5.18
 -1 -5 -1 43.14 4.35
 1 -5 1 49.5 4.66
 -1 -5 -1 42.44 6.09
 -1 -5 -1 62.26 6.66
 -1 -5 -2 44.59 4.37
 1 -5 2 45.76 4.69
 -1 -5 -2 44.57 6.04
 1 -5 2 46.57 6.35
 1 -5 2 45.98 4.5
 -1 -5 -2 52.35 6.46
 1 -5 2 41.5 5.09
 -1 -5 -2 43.36 5.28
 -1 -5 -2 45.27 4.57
 1 -5 2 46.4 4.15
 -1 -5 -2 41.82 4.23
 1 -5 2 39.42 5.61
 -1 -5 -2 35.31 4.96
 -1 -5 -2 47.07 5.89
 -1 -5 -3 23.37 3.21
 1 -5 3 24.55 3.43
 1 -5 3 25.81 4.73
 -1 -5 -3 21.6 4.22
 1 -5 3 26.04 3.44
 -1 -5 -3 26.57 4.75
 -1 -5 -3 26.9 4.26
 -1 -5 -3 20.88 3.26
 1 -5 3 22.71 2.9
 -1 -5 -3 21.65 2.59
 1 -5 3 20.36 4.2
 -1 -5 -3 27.12 4.43
 1 -5 4 368.3 17.67
 1 -5 4 362.41 21.47
 -1 -5 -4 363.79 20.36
 1 -5 4 363.95 17.58
 -1 -5 -4 381.26 21.57
 -1 -5 -4 334.27 18.88
 -1 -5 -4 371.46 17.84
 1 -5 4 365.78 16.25
 -1 -5 -4 369.55 17.33
 1 -5 4 357.16 19.7
 -1 -5 -4 391.9 16.37
 -1 -5 -4 373.32 20.53
 1 -5 5 1257.67 50.94
 -1 -5 -5 1248.74 46.7
 -1 -5 -5 1256.29 50.23
 1 -5 5 1276.98 46.27
 -1 -5 -5 1276.4 47.65
 -1 -5 -5 1213.24 48.19
 1 -5 5 1252.37 48.28
 -1 -5 -5 1356.09 52.93
 -1 -5 -5 1251.38 51.47
 1 -5 5 1285.97 53.74
 1 -5 5 1312.93 48.44
 -1 -5 -5 1278.42 53.76
 1 -5 5 1280.19 49.08
 -1 -5 -6 39.25 4.36
 1 -5 6 36.5 4.73
 -1 -5 -6 45.21 6.44
 1 -5 6 32.58 4.39
 -1 -5 -6 35.19 4.09
 1 -5 6 35.79 5.62
 -1 -5 -6 39.1 4.87
 1 -5 6 33.4 4.86
 -1 -5 -6 30.3 5.83
 1 -5 6 37.76 6.11
 1 -5 6 37.46 4.68
 -1 -5 -7 310.82 19.79
 -1 -5 -7 330.74 21.66
 1 -5 7 326.04 16.52
 1 -5 7 320.02 16.88
 -1 -5 -7 280.49 15.19
 -1 -5 -7 298.63 16.33
 1 -5 7 307.55 18.17
 1 -5 8 230.63 15.94
 -1 -5 -8 248.16 12.91
 -1 -5 -8 247.01 18.77
 -1 -5 -8 235.17 13.35
 -1 -5 -8 231.73 16.94
 1 -5 8 234.9 14.29
 -1 -5 -8 262.61 14.57
 -1 -5 -9 65.3 8.4
 -1 -5 -9 56.47 5.88
 -1 -5 -9 72.15 9.75
 1 -5 9 58.21 5.78
 -1 -5 -9 65.63 6.52
 -1 -5 -9 63.94 5.8
 -1 5 -9 75.42 11.52
 1 -5 9 61.05 7.78
 1 -5 9 58.77 6.43
 -1 -5 -10 436.68 26.98
 -1 -5 -10 422.55 24.25
 1 -5 10 410.9 23.91
 -1 5 -10 450.32 29.55
 -1 -5 -11 8.04 2.23
 1 -5 11 14.03 3.1
 -1 -5 -11 10.77 2.43
 -1 -5 -11 16.05 3.13
 1 -5 12 5.7 1.94
 -1 -5 -12 6.76 1.87
 -1 -5 -12 5.9 1.78
 1 -5 13 84.49 6.23
 -1 -5 -13 75.55 5.48
 -1 -5 -14 23.52 2.59
 -1 -5 -14 23.15 2.42
 1 -5 14 25.76 2.81
 1 -6 -13 2.66 0.95
 -1 -6 13 2.2 0.97
 -1 -6 13 1.88 0.99
 1 -6 -12 238.16 11.36
 1 -6 -12 212.34 10.18
 -1 -6 12 225.15 11.56
 1 -6 -11 24.13 3.4
 1 -6 -11 20.9 2.75
 -1 -6 11 20.75 3.3
 -1 -6 10 165.55 10.57
 -1 -6 10 163.55 9.89
 1 -6 -10 166.21 10.46
 1 -6 -9 355.94 17.96
 1 -6 -9 366.53 18.15
 -1 -6 9 358.78 18.29
 -1 -6 9 376.08 18.15
 1 -6 -8 192.73 15.08
 1 -6 -8 202.5 17.04
 1 -6 -7 519.61 24.19
 1 -6 -7 521.97 23.12
 1 6 -7 697.95 37.97
 1 -6 -7 633.89 30.18
 -1 -6 7 596.35 25.51
 1 -6 -7 560.16 31.29
 -1 -6 7 504.73 24.51
 1 -6 -7 543.99 24.64
 1 -6 -6 164.92 9.84
 1 -6 -6 187.15 15.75
 1 -6 -6 199.22 14.92
 -1 -6 6 180.08 11.51
 1 -6 -6 170.61 10.77
 1 -6 -6 183.8 11.31
 -1 -6 6 198.08 11.97
 1 -6 -5 0.55 2
 1 -6 -5 0.93 1.25
 -1 -6 5 0.99 1.27
 1 -6 -5 2.25 1.45
 1 -6 -5 1.72 1.14
 -1 -6 5 1.64 2.97
 1 -6 -5 -0.59 1.91
 1 -6 -5 1.42 1.93
 -1 -6 5 -0.34 1.38
 -1 -6 5 0.72 0.97
 1 -6 -4 10.15 3.3
 1 -6 -4 5.66 2.06
 1 -6 -4 6.15 1.81
 1 -6 -4 9.34 3.27
 -1 -6 4 2.15 3.53
 -1 -6 4 11.12 2.7
 1 -6 -4 6.21 2.23
 -1 -6 4 9.27 2.06
 -1 -6 4 12.02 3.23
 1 -6 -4 8.84 2.97
 1 -6 -4 8.91 3.45
 1 -6 -3 456.75 26.41
 -1 -6 3 488.73 28.22
 1 -6 -3 562.07 28.22
 1 -6 -3 486.06 22.29
 1 -6 -3 517.93 23.04
 -1 -6 3 509.88 21.95
 1 -6 -3 521.61 28.68
 1 -6 -3 504.42 25.73
 -1 -6 3 543.03 26.88
 -1 -6 3 487.05 23.06
 1 -6 -3 525.79 24.99
 -1 -6 3 496.5 24.71
 -1 -6 2 249.96 17.84
 1 -6 -2 211.11 16.1
 1 -6 -2 252.83 16.96
 1 -6 -2 227.64 12.82
 -1 -6 2 214.38 12.11
 1 -6 -2 231.51 12.65
 1 -6 -2 220 11.94
 1 -6 -2 227.11 17.43
 -1 -6 2 215.73 14.16
 1 -6 -2 239.48 14.8
 1 -6 -2 253.14 16.03
 -1 -6 2 243.29 15.93
 -1 -6 2 223.95 13.26
 -1 -6 1 120.26 11.42
 1 -6 -1 82.12 9.93
 1 -6 -1 124.06 10.71
 -1 -6 1 105.21 9.82
 1 -6 -1 103.79 7.5
 1 -6 -1 104.13 7.71
 -1 -6 1 117.93 8.14
 -1 -6 1 98.85 7.52
 1 -6 -1 109.48 7.94
 -1 -6 1 111.54 9.39
 1 -6 -1 125.43 9.92
 -1 -6 1 103.94 10.9
 1 -6 -1 110.43 10.94
 -1 -6 0 275.95 17.94
 1 -6 0 235.09 12.96
 -1 -6 0 260.17 13.45
 1 -6 0 266.82 13.52
 -1 -6 0 249.44 13.26
 1 -6 0 229.75 12.88
 1 -6 0 255.89 16.58
 -1 -6 0 252.36 15.77
 -1 -6 0 232.23 14.89
 1 -6 0 254.64 15.32
 -1 -6 0 214.35 16.54
 1 -6 0 236.44 17.21
 -1 -6 -1 10.91 3.38
 1 -6 1 4.43 2.44
 -1 -6 -1 5.45 1.75
 -1 -6 -1 7.22 1.9
 1 -6 1 2.32 1.5
 -1 -6 -1 5.32 2.39
 1 -6 1 6.82 3.32
 -1 -6 -1 1.75 2.2
 -1 -6 -1 2.97 1.66
 1 -6 1 10 2.72
 1 -6 1 4.56 1.79
 1 -6 1 2.51 1.84
 -1 -6 -1 5.22 2.6
 1 -6 2 191.43 12.2
 1 -6 2 195.67 15.64
 -1 -6 -2 209.68 15.56
 -1 -6 -2 233.61 16.01
 -1 -6 -2 168.83 15.29
 1 -6 2 224.83 15.31
 -1 -6 -2 202.29 13.22
 -1 -6 -2 188.44 11.29
 -1 -6 -2 212.39 11.09
 1 -6 2 206.67 11.98
 -1 -6 -2 197.5 11.92
 -1 -6 -2 196.05 11.59
 1 -6 2 213.26 11.54
 -1 -6 -2 200.98 13.71
 1 -6 2 199.89 13.26
 1 -6 3 50.16 5.73
 1 -6 3 54.72 8.08
 -1 -6 -3 44.85 6.92
 -1 -6 -3 55.29 7.41
 -1 -6 -3 46.68 7.39
 1 -6 3 59.32 7.61
 -1 -6 -3 54.49 6.26
 -1 -6 -3 48.83 5.2
 1 -6 3 53.48 5.51
 1 -6 3 43.92 4.58
 -1 -6 -3 40.8 4.82
 -1 -6 -3 51.04 5.46
 1 -6 3 45.57 5.97
 -1 -6 -3 47.56 6.25
 1 -6 4 93.66 8.07
 1 -6 4 103.55 11.12
 -1 -6 -4 110.12 10.8
 -1 -6 -4 92.44 10.69
 1 -6 4 102.13 10.2
 -1 -6 -4 95.5 8.36
 -1 -6 -4 103.79 8.01
 1 -6 4 93.96 7.94
 -1 -6 -4 104.19 9.31
 1 -6 4 99.53 8.9
 -1 -6 -4 95.48 7.79
 1 -6 4 106.67 7.34
 -1 -6 -4 107.55 8.28
 -1 -6 -5 15.3 3.04
 -1 -6 -5 15.52 3.16
 1 -6 5 20.55 3.56
 -1 -6 -5 11.98 3.63
 -1 -6 -5 12.76 3.98
 1 -6 5 13.43 4.41
 -1 -6 -5 14.97 2.56
 1 -6 5 13.27 4.37
 1 -6 5 7.71 2.57
 -1 -6 -5 14.49 2.9
 1 -6 5 19.76 3.82
 1 -6 6 108.51 11.72
 -1 -6 -6 113.79 11.28
 -1 -6 -6 101.95 7.42
 1 -6 6 114.37 10.26
 -1 -6 -6 104.25 11.61
 -1 -6 -6 108.49 8.52
 -1 -6 -6 110.99 8.65
 -1 -6 -6 106.78 8.08
 1 -6 6 96.18 8.4
 1 -6 7 154.02 11.05
 -1 -6 -7 161.39 13.84
 -1 -6 -7 162.69 10.91
 -1 -6 -7 165.78 11.16
 -1 -6 -7 170.14 15.01
 -1 -6 -7 158.78 9.95
 -1 -6 -8 260.36 19.62
 -1 -6 -8 315.96 20.12
 -1 -6 -9 517.99 24.05
 -1 -6 -9 537.01 23.27
 1 -6 9 497.38 23.97
 1 -6 9 525.66 23.2
 -1 -6 -9 564.21 24.13
 -1 -6 -10 73.62 6.58
 -1 -6 -10 81.98 6.44
 1 -6 10 84.9 6.11
 1 -6 10 80.53 6.97
 -1 -6 -10 82.66 6.74
 1 -6 11 210.54 11.75
 -1 -6 -11 220.8 11.88
 1 -6 12 54.21 4.58
 -1 -6 -12 44.29 4.14
 1 -6 13 55.22 4.1
 -1 -6 -13 66.35 4.17
 -1 -7 11 185.9 9.58
 1 -7 -11 203.08 9.42
 1 -7 -10 0.42 0.89
 -1 -7 10 -0.2 1.1
 -1 -7 10 1.36 1.32
 1 -7 -9 113.59 7.96
 -1 -7 9 130.05 8.26
 -1 -7 9 131.25 8.67
 -1 -7 9 135.04 8.68
 1 -7 -8 224.83 12.89
 -1 -7 8 231.81 13.08
 -1 -7 8 260.56 14.27
 -1 -7 8 262.23 13.75
 1 -7 -7 34.42 4.38
 -1 -7 7 35.68 4.57
 1 -7 -7 33.65 3.95
 -1 -7 7 39.38 4.84
 -1 -7 7 40.26 5.29
 1 -7 -7 35.5 4.34
 1 -7 -6 8.93 2.53
 -1 -7 6 10.09 2.77
 1 -7 -6 10.14 2.27
 -1 -7 6 13.75 3.03
 -1 -7 6 13.49 3.57
 1 -7 -6 13.1 2.73
 1 -7 -5 9.84 2.93
 -1 -7 5 10.43 2.88
 -1 -7 5 6.67 2.98
 1 -7 -5 11.72 2.69
 -1 -7 5 6.91 2.35
 1 -7 -4 6.56 2.82
 1 -7 -3 20.68 4.93
 -1 -7 2 103.38 10.13
 1 -7 -2 102.76 9.94
 1 -7 -2 97.17 10.68
 -1 -7 2 99.34 7.76
 -1 -7 2 94.36 9.27
 -1 -7 2 100.97 7.63
 1 -7 -2 108.74 8.16
 -1 -7 1 38.74 6.22
 1 -7 -1 34.19 5.92
 1 -7 -1 35.04 6.41
 1 -7 -1 35.64 4.18
 -1 -7 1 31.46 4.18
 -1 -7 1 46.36 6.25
 -1 -7 1 37.36 4.61
 1 -7 -1 41.65 4.84
 -1 -7 0 1.4 1.28
 1 -7 0 1.63 2.38
 -1 -7 0 1.41 2.43
 1 -7 0 2.08 2.07
 -1 -7 0 3.73 2.34
 -1 -7 0 0.32 1.24
 1 -7 0 3.12 1.61
 1 -7 1 172.23 13.42
 -1 -7 -1 153.53 11.45
 -1 -7 -1 145.17 9.18
 1 -7 1 130.59 9.23
 -1 -7 -1 138.37 9.83
 -1 -7 -1 142.04 9.86
 -1 -7 -1 153.68 11.7
 1 -7 1 137.1 13.39
 -1 -7 -2 809.81 37.94
 -1 -7 -2 732.35 31.04
 -1 -7 -2 730.73 31.32
 1 -7 2 829.88 36.16
 1 -7 2 699.57 37.28
 -1 -7 -2 678.53 32.64
 1 -7 3 17.89 5.23
 -1 -7 -3 13.08 4.04
 -1 -7 -4 1345.15 53.41
 -1 -7 -4 1101.71 43.84
 1 -7 5 6.65 2.29
 -1 -7 -5 3.43 1.78
 -1 -7 -5 6.32 2.15
 -1 -7 -5 2.73 2.2
 1 -7 5 4.15 2.06
 -1 -7 -6 96.35 7.76
 -1 -7 -6 97.42 7.31
 1 -7 6 83.68 7.32
 1 -7 6 88.19 7.92
 -1 -7 -7 8.14 2.2
 -1 -7 -7 6.26 2.11
 1 -7 7 8.86 2.45
 1 -7 7 5.45 2.35
 -1 -7 -8 62.32 5.79
 -1 -7 -8 66.11 5.62
 1 -7 8 67.62 5.87
 1 -7 8 73.48 6.48
 -1 -7 -9 6.25 1.76
 1 -7 9 5.8 1.77
 -1 -7 -9 4.73 1.67
 1 -7 9 6.07 1.91
 -1 -7 -10 1.4 0.94
 1 -7 10 0.21 1.2
 -1 -7 -11 5.57 1.26
 1 -7 11 7.45 1.53
 -1 -8 7 108.61 7.13
 1 -8 -6 227.12 11.01
 -1 -8 6 245.65 12.58
 -1 -8 6 240.95 11.94
 1 -8 -5 2.11 1.76
 -1 -8 5 0.26 1.24
 -1 -8 5 1.9 1.51
 1 -8 -4 221.99 12.33
 -1 -8 4 206.35 11.74
 -1 -8 4 221.92 12.66
 1 -8 -3 349.74 17.29
 -1 -8 3 309.84 15.66
 -1 -8 3 332 17.17
 1 -8 -2 423.58 20.85
 -1 -8 2 448.38 21.37
 -1 -8 2 369.69 18.24
 -1 -8 2 435.73 20.47
 1 -8 -1 104.08 8.97
 -1 -8 1 104.14 8.71
 -1 -8 1 94.95 6.9
 1 -8 -1 94.45 6.49
 -1 -8 1 96.89 8.08
 1 -8 0 124.88 10.02
 -1 -8 0 105.51 8.65
 -1 -8 0 104.61 7.14
 1 -8 0 106.71 7.2
 -1 -8 0 108.54 8.57
 1 -8 1 125.71 10.2
 -1 -8 -1 121.29 8.86
 1 -8 1 112.13 7.64
 -1 -8 -1 107.75 7.11
 -1 -8 -1 118.69 8.92
 1 -8 2 69.22 5.95
 1 -8 2 88.97 8.48
 -1 -8 -2 77.35 6.55
 1 -8 3 151.27 9.49
 -1 -8 -3 151.53 9.27
 1 -8 4 158.56 9.64
 1 -8 5 99.06 7.22
 -1 -8 -5 112.81 7.53
 1 -8 6 165.66 9.48
 -1 -8 -6 158.76 9.27
 1 -8 7 1.56 1.04
 -1 -8 -7 0.78 1.01
 -1 -8 -8 15.3 2.12
 1 -9 2 3.26 1.1
 1 -9 3 2.45 0.9
 -2 0 17 0.47 0.88
 2 0 -16 15.71 2.07
 -2 0 16 18.84 2.72
 2 0 -15 0.22 0.98
 -2 0 15 0.73 1.14
 2 0 -15 0.33 1.55
 -2 0 15 0.28 1.18
 2 0 -14 92.87 10.14
 2 0 -13 3.59 2.68
 2 0 -13 0.53 1.21
 2 0 -13 -0.63 1.72
 -2 0 13 0.31 1.06
 -2 0 12 871.82 35.69
 2 0 -12 886.94 34.83
 -2 0 12 891.13 35.6
 -2 0 12 908.09 39.51
 2 0 -12 876.94 41.01
 2 0 -11 2.17 1.74
 -2 0 11 -0.54 1.04
 2 0 -11 -0.87 1.83
 -2 0 11 5.74 1.68
 -2 0 11 6.73 2.44
 2 0 -11 0.7 0.85
 2 0 -10 2288.48 84.5
 -2 0 10 2290.33 79.37
 -2 0 10 2239.98 79.42
 -2 0 10 2256.04 82.8
 2 0 -10 2225.06 90.69
 -2 0 9 0.76 0.8
 2 0 -9 0.69 1.68
 -2 0 9 0.2 0.75
 2 0 -9 1.18 1.35
 -2 0 9 0.98 1.05
 -2 0 8 283.35 14.37
 -2 0 8 288.24 12.59
 -2 0 8 276.1 12.41
 2 0 -7 0.96 2.1
 2 0 -7 1.58 1.24
 -2 0 7 0.22 0.72
 2 0 -6 72.04 7.13
 -2 0 6 74.2 5.24
 2 0 -6 74.45 5.53
 2 0 -5 2.1 1.55
 2 0 -5 2.46 1.02
 -2 0 5 1.91 0.95
 -2 0 4 281.58 11.69
 2 0 -4 270.33 13.56
 2 0 -4 288.38 11.84
 2 0 -3 0.37 0.56
 -2 0 3 1.81 0.76
 2 0 -2 539.17 20.11
 2 0 -2 485.06 20.46
 2 0 -1 0.65 0.7
 2 0 -1 0.17 0.38
 2 0 -1 0.98 0.34
 2 0 -1 0.71 0.7
 2 0 0 1209.81 41.35
 2 0 1 10.35 1.65
 2 0 1 -0.11 0.84
 2 0 2 1462.72 47.43
 2 0 2 1248.18 46.97
 2 0 3 -0.18 0.95
 2 0 4 9.36 1.96
 2 0 4 9.44 2.1
 2 0 5 1.18 1.12
 2 0 5 -0.24 1.05
 -2 0 -5 -0.24 0.97
 2 0 6 309.86 15.35
 2 0 6 313.8 15.36
 2 0 6 303.85 15.24
 -2 0 -6 295.62 15.5
 2 0 7 0.97 1.24
 2 0 7 -0.94 1.08
 2 0 8 962.87 35.22
 2 0 8 995.03 35.21
 2 0 9 0.4 0.69
 -2 0 -9 2.09 0.97
 2 0 9 3.71 1.44
 2 0 9 1.6 1.11
 2 0 9 2.14 1.48
 2 0 10 115.32 7.89
 2 0 10 112.13 8.1
 2 0 10 110.17 7.78
 2 0 10 119.64 10.22
 2 0 11 0.3 1.08
 2 0 11 1.07 1.59
 2 0 11 0.29 1.19
 2 0 11 0.32 1.16
 2 0 12 31.09 4.22
 2 0 12 17.94 4.18
 2 0 12 28.71 3.95
 -2 0 -12 27.05 5.93
 2 0 13 -0.34 1.09
 2 0 13 0.31 0.92
 2 0 13 2.72 2.09
 -2 0 -13 -1.51 2.25
 2 0 14 36.06 4.26
 -2 0 -14 30.07 5.87
 2 0 15 0.93 1.02
 2 0 15 0.26 0.95
 -2 0 -15 1.27 1
 2 0 16 269.5 12.58
 -2 0 -16 262.87 11.44
 2 0 17 1.43 0.74
 2 -1 -17 174.25 7.14
 -2 -1 17 189.99 8.61
 -2 1 17 198.3 7.94
 -2 1 16 21.29 2.73
 -2 -1 16 26.14 3.29
 2 -1 -16 16.8 2.43
 -2 1 16 20.7 2.64
 2 -1 -15 188.29 10.34
 -2 -1 15 166.12 10.49
 -2 1 15 176.54 10.24
 2 1 -14 73.67 10.42
 2 -1 -14 66.65 8.56
 2 1 -14 58.07 7.72
 2 -1 -13 26.75 5.68
 2 1 -13 31.25 5.61
 -2 -1 13 34.75 4.46
 -2 1 13 33.88 4.26
 -2 -1 13 35.51 4.52
 2 -1 -13 31.95 4.14
 -2 -1 12 16.72 3.1
 2 1 -12 16.78 4.01
 2 -1 -12 14.05 4
 2 -1 -12 18.9 3.08
 2 -1 -12 22.32 5.88
 2 1 -12 15.14 5.05
 -2 -1 12 18.95 4.38
 -2 1 12 19.75 3.06
 -2 -1 12 15.67 2.94
 2 -1 -11 36.8 6.25
 2 1 -11 48.45 6.48
 -2 1 11 50.15 4.91
 -2 -1 11 47.63 4.81
 -2 1 11 45.86 4.64
 -2 -1 11 49.89 4.92
 -2 -1 11 45.9 6.3
 2 -1 -11 40.91 7.79
 2 1 -11 46.48 8.63
 2 1 -11 45.12 4.15
 2 -1 -11 53.3 4.95
 2 1 -10 200.34 13.68
 2 -1 -10 198.16 14.29
 2 1 -10 219.32 10.43
 -2 1 10 217.99 11.23
 2 -1 -10 204.65 17.45
 -2 1 10 207.27 12.4
 -2 -1 10 213.65 13.86
 2 1 -10 180.76 16.83
 -2 -1 10 217.86 11.33
 -2 -1 10 209.86 11.28
 -2 1 10 212.07 10.95
 2 -1 -10 199.9 10.68
 -2 1 9 125.17 7.17
 2 -1 -9 117.75 12.14
 -2 1 9 104.35 6.6
 2 -1 -9 108.31 6.7
 -2 -1 9 110.16 6.99
 2 1 -9 107.84 8.79
 2 -1 -9 116.67 9.49
 -2 -1 9 113.38 7.08
 2 1 -9 98.59 11.18
 -2 -1 9 115.27 8.98
 -2 -1 8 58.48 4.38
 -2 1 8 55.5 4.88
 -2 1 8 60.28 4.36
 -2 1 8 52.04 4.06
 2 -1 -8 59.33 4.29
 -2 -1 8 59.24 4.37
 2 1 -8 57.41 5.67
 2 -1 -8 58.09 4.7
 2 -1 -7 418.74 19.27
 2 1 -7 434.9 19.02
 2 -1 -7 439.77 17.48
 2 -1 -7 422.27 23.14
 2 1 -7 387.59 22.27
 -2 -1 7 404.31 18.86
 -2 1 7 412.96 17.63
 2 -1 -6 823.06 31.75
 2 1 -6 900.6 31.34
 -2 -1 6 779.85 31.43
 2 1 -6 833.28 35.43
 -2 1 6 797.85 30.08
 2 -1 -6 790.42 29.72
 2 -1 -6 829.16 35.41
 2 1 -5 5929.18 178.21
 2 -1 -5 5860.16 179.05
 -2 -1 5 5550.27 176.23
 -2 -1 5 5969.29 178.98
 -2 1 5 5679.66 177.34
 2 1 -5 4926.97 181.56
 2 -1 -5 6195.14 177.27
 2 -1 -5 5397.97 182.24
 2 1 -4 1454.14 55.19
 -2 -1 4 1427.34 52.72
 2 -1 -4 1523.38 51.4
 2 -1 -4 1514.21 55.51
 2 -1 -4 1562.97 51.61
 2 -1 -4 1580.86 52.99
 2 1 -4 1472.72 51.9
 2 1 -3 2098.75 68.03
 2 -1 -3 2089.74 64.59
 2 -1 -3 2015.42 68.41
 2 1 -3 1905.89 64.63
 -2 -1 2 234.51 9.01
 2 -1 -2 250.69 9.18
 2 1 -2 244.49 8.72
 2 -1 -2 215.41 9.89
 2 -1 -1 2.62 0.72
 -2 -1 1 4.24 0.76
 2 -1 -1 5.23 0.98
 2 -1 -1 4.17 0.68
 2 -1 -1 3.24 1.03
 2 -1 -1 2.6 0.97
 2 -1 0 232.78 8.37
 2 -1 0 212.74 7.89
 2 -1 1 786.98 28.43
 2 -1 1 791.47 28.51
 2 1 1 803.09 28.13
 2 -1 2 1646.76 58.1
 2 1 2 1708.64 57.47
 2 -1 3 74.83 5.19
 2 1 3 76.81 5.4
 2 -1 3 84.49 5.31
 2 -1 3 73.12 5.68
 -2 -1 -3 69.91 3.9
 2 1 3 77.84 4.53
 2 -1 4 456.67 19.34
 2 1 4 456.71 19.54
 2 -1 4 474.98 19.69
 -2 -1 -4 469.26 18.09
 2 1 5 255.78 12.63
 -2 -1 -5 266.3 11.99
 -2 -1 -5 242.69 10.08
 2 -1 5 229.52 10.13
 2 1 5 259.61 12.9
 2 1 6 1189.17 44.73
 2 1 6 1242.05 44.99
 2 -1 6 1144.06 40.11
 2 -1 6 1141.78 45.37
 2 1 7 494.23 21.36
 -2 1 -7 416.9 22.86
 2 -1 7 461.9 18.93
 2 -1 7 473.35 18.98
 2 1 7 442.55 20.57
 2 1 8 296.84 12.94
 2 -1 8 259.35 12.83
 -2 -1 -8 297.2 13.23
 2 -1 8 275.89 16.12
 2 1 8 272.12 14.79
 2 1 8 278.07 14.79
 2 -1 8 265.57 12.97
 2 1 8 245.98 12.19
 2 -1 8 270.4 12.81
 -2 -1 -9 7.42 1.97
 2 1 9 4.84 1.77
 2 -1 9 8.1 2.67
 -2 -1 -9 8.48 1.91
 2 -1 9 7.07 1.93
 2 1 9 8.31 1.79
 2 -1 9 7.79 1.89
 -2 1 -9 5.59 2.47
 2 1 9 9.28 1.93
 2 -1 9 6.79 1.74
 2 -1 10 90.33 9.25
 2 1 10 86.24 8.16
 2 -1 10 90.67 7.14
 -2 -1 -10 104.33 7.21
 2 1 10 97.35 6.95
 2 -1 10 94.29 7.14
 -2 -1 -10 101.05 6.88
 2 -1 10 87.87 7.01
 2 1 10 89.96 6.65
 -2 1 -10 97 10.23
 2 1 11 200.48 11.63
 2 -1 11 222.38 12.66
 2 1 11 200.61 13.97
 2 -1 11 222.89 16.1
 2 -1 11 217.27 12.64
 2 1 11 212.59 12.51
 -2 -1 -11 224.4 17.76
 -2 -1 -11 237.24 11.95
 2 -1 12 211.45 12.58
 -2 -1 -12 225.71 11.57
 2 1 12 212.81 12.52
 2 -1 12 221.58 16.37
 2 1 12 192.2 11.46
 2 -1 12 207.59 12.39
 -2 -1 -12 182.73 16.6
 -2 1 -12 171.74 16.27
 2 1 13 499.37 21.46
 2 1 13 462 22.02
 2 -1 13 505.04 22.66
 2 -1 13 441.73 25.88
 -2 -1 -13 499.24 28.76
 -2 1 -13 454.1 27.37
 2 -1 13 472.42 22.11
 2 -1 14 209.05 12.41
 2 1 14 221.81 12.42
 2 1 14 207.9 11.39
 2 -1 14 218.81 12.43
 -2 -1 -14 244.45 17.62
 -2 -1 -15 29.92 3.55
 2 -1 15 29.86 3.68
 2 1 15 31.04 3.7
 2 -1 15 30.5 3.75
 2 1 16 16.79 2.37
 2 -1 16 15.98 2.37
 -2 -1 -16 19.57 2.34
 2 -1 17 26.15 2.34
 2 1 17 23.01 2.12
 -2 -2 17 39.33 3.13
 2 -2 -17 37.77 2.74
 2 -2 -16 459.75 18.34
 -2 2 16 406.67 16.81
 -2 -2 16 462.1 18.84
 2 -2 -15 2 1.36
 -2 -2 15 2.43 1.35
 -2 2 15 1.39 1.08
 2 -2 -14 298.65 15.5
 2 -2 -14 276.69 19.7
 -2 -2 14 309.32 15.85
 -2 2 14 328.61 15.04
 -2 -2 14 310.79 15.41
 -2 -2 13 40.71 4.8
 -2 2 13 45.92 4.56
 -2 -2 13 37.5 4.55
 2 -2 -13 39.8 4.67
 -2 -2 13 33.85 4.49
 2 2 -13 34.59 7.77
 2 -2 -13 37.12 6.86
 -2 -2 12 0.71 1.67
 -2 2 12 0.77 0.98
 -2 -2 12 1.84 1.29
 -2 -2 12 2.71 1.6
 2 -2 -12 0.91 1.43
 -2 -2 12 1.81 1.64
 2 2 -12 2.94 2.92
 2 -2 -12 1.33 1.62
 -2 -2 11 25.58 4.2
 2 -2 -11 25.18 3.53
 -2 -2 11 27.51 3.67
 -2 2 11 25.26 3.35
 -2 -2 11 22.99 3.39
 2 -2 -11 20.78 4.66
 2 2 -11 30.53 4.81
 2 -2 -11 28.8 3.79
 2 2 -11 29.14 7.19
 -2 -2 11 31.76 5.32
 -2 -2 10 8.54 2.04
 2 -2 -10 8.54 2.02
 -2 -2 10 10.36 2.9
 2 2 -10 11.3 4.37
 2 -2 -10 6.93 1.93
 -2 -2 10 8.71 2.95
 2 -2 -10 18.22 4.03
 2 2 -10 6.89 2.39
 -2 2 10 10.83 2.02
 -2 -2 10 21.5 3.04
 -2 -2 9 96.91 6.47
 2 -2 -9 87.01 6.25
 -2 2 9 93.04 5.93
 2 2 -9 92.81 11.26
 -2 -2 9 77.98 7.93
 -2 -2 9 93.02 6.29
 2 -2 -9 100.25 8.93
 2 -2 -9 85.84 6.91
 -2 2 8 314.46 12.9
 2 -2 -8 291.11 13.31
 -2 -2 8 307.23 13.41
 2 2 -8 303.08 20.38
 -2 -2 8 272.34 15.7
 2 -2 -8 283.4 14.01
 -2 -2 8 303.48 13.26
 2 -2 -8 298.2 16.41
 2 2 -8 286.26 15.29
 2 -2 -8 272.97 13.98
 2 -2 -7 71.44 4.81
 -2 -2 7 75.91 4.89
 2 -2 -7 75.62 5.46
 2 -2 -7 64.32 5.14
 -2 -2 7 71.24 4.68
 2 2 -7 67.09 5.42
 2 -2 -6 1394.92 49.56
 -2 -2 6 1474.96 52.28
 2 2 -6 1393.77 56.53
 2 -2 -6 1395.61 50.15
 2 2 -6 1370.02 50.81
 2 -2 -6 1468.85 52.11
 -2 -2 5 55.43 4.01
 2 -2 -5 60.77 4.36
 -2 -2 5 67.29 5.25
 2 -2 -5 54.24 4.13
 2 2 -5 66.25 4.13
 2 -2 -5 62.85 5.01
 -2 -2 4 2032.29 66.33
 2 -2 -4 2027.82 66.94
 -2 -2 4 1992.56 67.19
 2 -2 -4 1910.36 65.94
 2 -2 -4 2130.84 67.4
 -2 -2 3 273.99 13.11
 2 2 -3 293.22 10.25
 2 -2 -3 280.23 12.44
 -2 -2 3 287.18 12.37
 2 -2 -3 249.95 11.76
 -2 -2 3 298.17 12.63
 -2 -2 2 912.16 30.77
 -2 -2 2 774.76 31.29
 -2 -2 2 887.94 30.99
 2 -2 -2 877.08 30.76
 -2 -2 2 829.41 30.29
 2 -2 -2 781.47 30.38
 2 -2 -2 816.59 31.14
 2 -2 -2 907.83 32.05
 -2 -2 1 806.46 30.35
 -2 -2 1 738.72 29.65
 2 -2 -1 777.31 29.81
 2 -2 -1 792.18 29.52
 -2 -2 1 751.45 28.84
 2 -2 -1 865.83 30.2
 2 -2 -1 856.48 31.26
 -2 -2 0 102.63 6.02
 -2 -2 0 100.48 3.57
 -2 -2 0 88.55 5.71
 2 -2 0 98.27 5.8
 -2 -2 0 95.79 4.91
 2 -2 0 84.75 6.39
 -2 -2 -1 1352.71 40.86
 -2 -2 -1 1413.62 40.91
 -2 -2 -1 934.75 38.17
 -2 -2 -1 1082.02 40.06
 2 -2 1 1091.05 41.94
 2 -2 1 1110.85 40.8
 -2 -2 -2 252.39 11.18
 -2 -2 -2 223.78 11.04
 2 -2 2 237.97 12.87
 2 2 3 55.94 3.64
 2 -2 3 59.06 5.66
 -2 -2 -3 54.07 4.4
 2 -2 3 58.35 4.75
 -2 -2 -3 54.61 4.29
 2 -2 4 1.21 1.1
 2 2 4 0.59 0.58
 -2 -2 -4 0.36 0.76
 2 -2 4 0.96 1.02
 2 2 5 123.73 7.64
 2 -2 5 111.27 8.02
 2 -2 5 106.4 6.79
 -2 -2 -5 111.74 6.7
 2 2 6 425.95 19.49
 2 -2 6 415.93 20.77
 2 2 6 487.41 18.67
 2 -2 6 410.23 17.86
 2 2 6 440.62 19.88
 2 2 7 321.15 15.34
 2 -2 7 331.48 18.31
 -2 -2 -7 340.91 15.58
 2 -2 7 348.33 15.08
 2 2 7 367.69 16.91
 2 -2 7 340.19 14.86
 2 -2 7 340.74 15.18
 -2 -2 -8 286.13 14.02
 2 -2 8 278.62 13.44
 2 2 8 276.67 12.8
 2 -2 8 286.7 13.64
 2 2 8 294.47 12.7
 2 -2 8 277.75 13.7
 2 -2 8 290.88 17.27
 2 -2 9 830.17 38.23
 -2 -2 -9 879.47 33.42
 -2 -2 -9 913.79 33.93
 2 -2 9 812.7 33.03
 -2 -2 -9 808.81 39.59
 2 2 9 859.36 32.29
 2 -2 9 896.9 33.59
 -2 2 -9 857.26 41.03
 2 2 9 780.74 31.66
 2 -2 9 848.35 33.37
 2 -2 10 51.55 7.21
 -2 -2 -10 59.48 8.35
 2 -2 10 49.44 5.18
 -2 2 -10 68.02 9.26
 2 2 10 51.29 4.58
 2 -2 10 52.64 5.28
 -2 -2 -10 52.14 5.14
 2 -2 10 56.64 5.48
 -2 -2 -10 58.04 5.6
 -2 2 -11 296.28 21.47
 -2 -2 -11 347.19 22.21
 2 -2 11 287.67 20.01
 -2 -2 -11 306.2 15.51
 -2 -2 -11 327.42 16.06
 2 2 11 318.01 14.7
 2 -2 11 281.43 15.56
 2 2 11 308.05 15.8
 2 -2 11 308.71 15.99
 -2 -2 -11 276.93 20.77
 2 2 12 712.96 28.09
 2 2 12 716.19 29.68
 -2 -2 -12 752.57 29.42
 2 -2 12 681.2 29.84
 2 -2 12 672.31 35.26
 -2 -2 -12 777.16 36.73
 -2 -2 -12 765.64 37.98
 2 -2 12 719.54 30.15
 -2 2 -13 111.65 11.88
 -2 -2 -13 150.52 13.79
 2 -2 13 154.95 13.27
 -2 -2 -14 436.59 19.54
 2 -2 14 397.43 19.13
 2 2 14 429.6 19.04
 2 -2 14 413.18 19.38
 2 2 15 9.51 1.95
 2 -2 15 3.8 1.37
 -2 -2 -15 6.56 1.73
 2 -2 15 4.57 1.56
 -2 -2 -16 2.16 1.03
 2 -2 16 2.91 0.95
 2 2 16 1.51 0.77
 2 -2 17 0.66 0.68
 -2 -3 16 2.37 1.05
 2 -3 -16 4.23 1.24
 -2 -3 15 5.5 1.57
 -2 -3 15 7.29 1.95
 2 -3 -15 9.68 2.15
 -2 -3 14 47.47 4.86
 2 -3 -14 39.11 4.54
 2 3 -13 182.99 17.49
 2 -3 -13 137.04 14.07
 2 -3 -13 134.47 13.22
 -2 -3 13 164.23 10.27
 -2 -3 12 36.61 4.48
 -2 -3 12 35.32 4.32
 2 -3 -12 40.2 4.71
 2 -3 -12 29.93 6.15
 -2 -3 12 38.99 6.51
 2 3 -12 49.83 9.23
 -2 -3 12 37.54 4.94
 2 -3 -11 1133.72 43.06
 -2 -3 11 1029.78 42.27
 -2 -3 11 1181.55 42.7
 2 -3 -11 972.55 47.94
 2 -3 -11 1127.77 42.99
 -2 -3 11 1094.44 48.41
 2 3 -11 1166.86 56.06
 -2 -3 11 1167.93 44.9
 -2 -3 10 1.15 1.93
 -2 -3 10 0.55 1.63
 -2 -3 10 0.74 0.9
 2 -3 -10 0.34 1.59
 2 -3 -10 -0.27 1.15
 2 -3 -10 0.58 1.72
 2 -3 -10 -0.55 1.38
 -2 -3 10 0.52 0.89
 2 3 -10 -0.95 2.32
 -2 -3 9 1276.05 46.65
 2 -3 -9 1345.65 48.95
 2 -3 -9 1215.38 51.93
 2 -3 -9 1230.29 46.95
 2 -3 -9 1350.18 47.61
 -2 -3 9 1233.48 46.82
 -2 -3 9 1277.09 52.21
 2 3 -9 1362.94 59.87
 -2 -3 9 1262.46 50.06
 -2 -3 8 150.62 10.45
 -2 -3 8 138.29 7.87
 -2 -3 8 143.09 8.44
 2 -3 -8 147.54 10.91
 2 -3 -8 141.05 8.19
 2 -3 -8 141.35 8.33
 -2 -3 8 133.29 7.96
 -2 -3 8 151.81 11.11
 2 3 -8 146.63 14.26
 2 -3 -8 144.08 9.12
 -2 -3 7 387.45 18.96
 2 -3 -7 384.18 16.38
 -2 -3 7 377.68 16.02
 -2 -3 7 387.64 15.76
 2 -3 -7 354.32 16.81
 2 -3 -7 400.21 16.23
 -2 -3 7 367.45 16.41
 2 -3 -7 407.5 19.51
 2 3 -7 360.94 23.13
 -2 -3 7 363.86 18.98
 -2 -3 6 125.76 8.82
 2 -3 -6 123.23 7.84
 -2 -3 6 112.24 6.39
 2 -3 -6 110.83 6.63
 2 -3 -6 124.1 6.58
 2 -3 -6 117.35 7.63
 2 -3 -6 111.87 7.08
 2 -3 -5 161.55 9.15
 2 -3 -5 150.74 10.32
 2 -3 -5 143.91 7.91
 -2 -3 5 152.34 9.49
 -2 -3 5 148.94 9.28
 -2 -3 5 146.25 9.85
 2 -3 -5 139.04 7.32
 2 -3 -5 154.72 8.83
 2 -3 -5 158.17 9.37
 2 -3 -4 406.88 22.37
 2 -3 -4 544.32 21.53
 2 -3 -4 505.51 22.49
 -2 -3 4 542.46 21.66
 2 -3 -4 489.39 20.94
 -2 -3 4 546.89 21.4
 2 -3 -4 465.29 21.21
 -2 -3 4 558.2 23.19
 2 -3 -3 1.81 1.22
 2 -3 -3 3.66 1.21
 2 -3 -3 1.63 1.06
 -2 -3 3 2.4 1.13
 -2 -3 3 1.14 0.89
 -2 -3 3 0.85 0.82
 -2 -3 3 2.19 1.29
 2 -3 -3 1.94 1.14
 2 -3 -3 1.21 1.33
 2 -3 -2 509.21 19.92
 2 -3 -2 434.14 21.48
 2 -3 -2 440.75 20.46
 -2 -3 2 479.4 21.03
 -2 -3 2 513.21 20.44
 2 -3 -2 497.48 20.79
 -2 -3 2 454.5 19.71
 2 -3 -2 500.43 20.25
 2 -3 -1 1412.87 55.73
 2 -3 -1 1473.96 54.56
 -2 -3 1 1418.18 53.77
 2 -3 -1 1446.62 54.31
 -2 -3 1 1323.57 53.06
 2 -3 -1 1481.06 53.95
 2 -3 0 723.85 30.68
 2 -3 0 699.67 29.09
 -2 -3 0 715.08 28.83
 -2 -3 0 780.83 29.5
 -2 -3 0 726.09 27.93
 2 -3 0 755 29.21
 -2 -3 0 788.84 28.74
 2 -3 0 683.59 28.6
 2 -3 0 723.36 25.99
 2 -3 1 1480.02 56.45
 2 -3 1 1626.43 52.35
 -2 -3 -1 1363.93 53.73
 2 -3 1 1487.14 54.81
 -2 -3 -1 1332.3 53.89
 -2 -3 -1 1614.93 54.88
 2 -3 1 1557.56 55.18
 -2 -3 -1 1474.57 53.34
 -2 -3 -2 202.31 9.11
 2 -3 2 212.59 12.76
 -2 -3 -2 183.07 11.04
 2 -3 2 208.74 10.15
 2 -3 2 201.31 11.41
 -2 -3 -2 215.84 11.32
 -2 -3 -2 229.38 11.62
 -2 -3 -2 205.38 10.79
 2 3 3 77.19 5.03
 -2 -3 -3 83.14 5.47
 2 -3 3 88.12 7.8
 2 3 3 94.15 6.03
 2 -3 3 84.78 6.04
 2 -3 3 78.23 6.49
 -2 -3 -3 91.5 6.65
 -2 -3 -3 90.64 6.68
 2 3 4 2.31 0.76
 -2 -3 -4 2.71 1.07
 2 -3 4 1.44 1.11
 -2 -3 -4 4.23 1.61
 -2 -3 -4 1.66 1.12
 -2 -3 -4 4.58 2.01
 2 3 4 2.32 1.03
 2 -3 4 3.99 1.45
 2 -3 5 437.01 20.21
 -2 -3 -5 448.82 20.25
 -2 -3 -5 458.12 19.92
 2 3 5 459.95 18.73
 -2 -3 -5 422.24 18.81
 2 -3 5 402.96 19.26
 2 -3 6 61.53 4.83
 2 -3 6 54.98 5.42
 2 -3 6 55.76 4.23
 -2 -3 -6 61 5.25
 2 -3 6 48.48 5.04
 2 -3 6 59.42 4.64
 -2 -3 -6 57.4 6.9
 2 -3 6 52.5 5.94
 2 -3 7 830.15 32.3
 -2 -3 -7 896.72 34.42
 2 -3 7 871.7 32.85
 2 -3 7 886.92 33.37
 -2 -3 -7 868.43 37.75
 2 -3 7 861.21 33.27
 -2 -3 -7 848.8 39.14
 2 -3 7 944.94 38.11
 2 -3 8 373.63 20.85
 -2 -3 -8 346.91 21.03
 2 -3 8 364.16 16.4
 -2 -3 -8 350.75 16.91
 2 -3 8 333.42 16.11
 2 -3 8 343.66 15.97
 2 -3 8 386.78 16.99
 -2 -3 -8 374.47 17.57
 -2 -3 -9 397.68 18.44
 2 -3 9 383.34 18.01
 -2 -3 -9 421.76 24.65
 2 -3 9 367.48 22.26
 -2 -3 -9 357.55 22.6
 -2 -3 -9 371.32 18.39
 2 -3 9 378.45 17.46
 -2 3 -9 400.65 25.77
 -2 -3 -10 95.41 7.58
 2 -3 10 90.26 7.36
 2 -3 10 85.95 9.85
 -2 -3 -10 108 11.54
 -2 -3 -10 85.42 10.24
 -2 -3 -10 117.55 8.37
 2 -3 10 90.21 7.13
 2 3 10 98.03 7.37
 -2 3 -10 102.97 12.23
 -2 3 -11 24.6 6.11
 -2 -3 -11 24.53 3.84
 -2 -3 -11 26.5 3.8
 2 3 11 17.79 3.02
 2 -3 11 24.21 3.62
 -2 -3 -11 27.94 5.55
 2 -3 11 27.2 5.47
 -2 -3 -11 22.52 5.43
 2 -3 11 20.44 3.55
 2 -3 12 60.23 8.3
 -2 3 -12 56.42 8.49
 2 -3 12 45.79 5.06
 -2 -3 -12 50.91 5.19
 -2 -3 -12 43.34 6.66
 -2 -3 -12 47.45 7.48
 2 -3 12 45.55 5.09
 -2 -3 -12 47.13 5.23
 -2 -3 -13 4.34 1.82
 2 -3 13 3.76 2.42
 2 -3 13 7.05 2.03
 2 3 13 5.39 1.67
 2 -3 13 7.41 2.01
 -2 -3 -13 8.38 2.12
 2 3 14 0.36 0.73
 2 -3 14 0.9 1.03
 2 -3 14 0.49 1
 -2 -3 -14 0.26 1.04
 2 -3 15 37.5 3.57
 -2 -3 -15 36.73 3.64
 2 -3 15 34.61 3.25
 2 3 15 33.31 2.69
 2 -3 16 18.51 1.75
 2 -3 16 17.09 2.14
 -2 -3 -16 20.7 2.16
 2 -4 -16 156.87 6.11
 2 -4 -16 159 6.26
 2 -4 -15 104.06 6.32
 -2 -4 15 89.26 5.9
 2 -4 -14 26.79 3.38
 -2 -4 14 22.48 3.31
 2 -4 -13 238.44 13.1
 -2 -4 13 260.9 13.82
 -2 -4 13 239.24 12.65
 2 4 -12 208.88 18.96
 -2 -4 12 216.09 12.19
 2 -4 -12 202.9 16.95
 2 -4 -12 189.4 15.55
 -2 -4 12 198.32 11.44
 -2 -4 11 1.05 1.54
 2 -4 -11 0.66 1.38
 2 -4 -11 1.56 1.64
 2 4 -11 1.02 2.77
 -2 -4 11 0.71 1.62
 2 -4 -11 0.92 1.48
 -2 -4 11 -0.56 1.26
 2 -4 -10 218.26 13.21
 2 -4 -10 207.53 15.77
 2 -4 -10 218.97 17.55
 2 -4 -10 215.76 12.11
 -2 -4 10 230.78 13.21
 -2 -4 10 213.44 15.53
 2 4 -10 208.32 19.66
 -2 -4 10 205.42 11.59
 2 -4 -10 204.51 12.11
 2 -4 -9 226.43 12.37
 -2 -4 9 215.64 11.67
 2 -4 -9 209.5 12.88
 2 -4 -9 222.61 15.78
 2 -4 -9 230.15 17.39
 -2 -4 9 224.25 12.57
 -2 -4 9 235.15 13.2
 2 -4 -9 229.82 12.2
 2 4 -9 222.11 19.91
 -2 -4 9 237.37 16
 2 4 -8 23.36 6.37
 -2 -4 8 38.99 5.53
 2 -4 -8 36.81 5.04
 2 -4 -8 31.82 4.15
 -2 -4 8 30.53 3.8
 2 -4 -8 33.58 5.85
 2 -4 -8 23.63 4.61
 -2 -4 8 36.25 4.28
 -2 -4 8 35.75 4.33
 2 -4 -8 32.62 3.66
 -2 -4 8 36.14 3.78
 2 -4 -8 30.84 3.86
 -2 -4 7 340.06 18.79
 -2 -4 7 356.04 16.5
 -2 -4 7 335.12 16.55
 2 -4 -7 407.66 18.99
 2 -4 -7 372.06 16.91
 -2 -4 7 346.52 16.56
 2 -4 -7 348.04 19
 2 -4 -7 348.93 20.5
 2 -4 -7 348.45 15.46
 -2 -4 7 329.05 15.14
 2 -4 -7 314.98 15.42
 -2 -4 6 131.16 9.79
 -2 -4 6 134.3 8.38
 2 -4 -6 143.46 11.29
 -2 -4 6 132.05 8.41
 2 -4 -6 116.01 9.02
 2 -4 -6 151.69 7.85
 -2 -4 6 134.92 8.81
 2 -4 -6 133.96 8.34
 2 -4 -6 131.19 7.72
 2 -4 -6 131.9 9.51
 2 -4 -6 136.43 9.95
 2 -4 -5 324.49 13.93
 -2 -4 5 312.9 13.36
 2 -4 -5 334.23 16.63
 2 -4 -5 308.14 16.47
 -2 -4 5 302.89 16.06
 2 -4 -5 307.94 14.34
 2 -4 -5 320.03 13.73
 -2 -4 5 306.27 14.42
 2 -4 -5 304.95 13.34
 -2 -4 5 292.84 16.93
 -2 -4 5 310.79 16.67
 2 -4 -5 307.87 14.28
 -2 -4 5 299.67 15.25
 2 -4 -5 320.92 16.22
 2 -4 -5 306.62 17.67
 2 -4 -4 189.89 11.21
 2 -4 -4 190.89 10.07
 -2 -4 4 190.38 11.19
 2 -4 -4 205.19 9.97
 2 -4 -4 195.13 9.33
 -2 -4 4 206.23 10.28
 2 -4 -4 182.59 9.01
 2 -4 -4 206.09 13.01
 -2 -4 4 179.32 9.23
 -2 -4 4 201.65 12.48
 -2 -4 4 193.89 11.96
 2 -4 -3 112.34 6
 2 -4 -3 120.43 6.98
 2 -4 -3 117.01 8.2
 -2 -4 3 130.56 7.17
 -2 -4 3 104.12 8.28
 2 -4 -3 111.41 8.79
 -2 -4 3 118.04 6.46
 2 -4 -3 103.13 6.55
 2 -4 -3 106.59 6.3
 -2 -4 3 103.67 7.68
 -2 -4 3 113.66 6.95
 -2 -4 3 115.28 8.3
 -2 -4 2 7.83 2.38
 -2 -4 2 7.2 1.58
 -2 -4 2 6.6 1.42
 2 -4 -2 6.78 1.54
 2 -4 -2 10.72 1.9
 -2 -4 2 5.18 1.46
 -2 -4 2 7.54 2.03
 -2 -4 2 5.9 2.07
 2 -4 -1 2.68 0.98
 2 -4 -1 0.72 0.79
 2 -4 -1 2.48 1.01
 -2 -4 1 2.49 1.2
 -2 -4 1 1.62 1.54
 -2 -4 1 2.72 1.13
 -2 -4 1 5.15 1.98
 -2 -4 1 1.88 0.97
 2 -4 -1 4.47 2.15
 -2 -4 1 1.07 1.26
 -2 -4 0 157.11 8.43
 2 -4 0 138.79 8.07
 -2 -4 0 145.94 8.85
 -2 -4 0 155.85 9.94
 2 -4 0 156.39 11.12
 2 -4 0 159.34 7.98
 2 -4 0 142.65 7.78
 -2 -4 0 142.68 9.26
 -2 -4 0 158.66 8.06
 2 -4 0 152.84 8.29
 -2 -4 -1 181.1 10.49
 2 -4 1 151.87 10.46
 2 -4 1 193.93 9.12
 2 -4 1 172.89 8.75
 -2 -4 -1 183.85 11
 2 -4 1 179.07 12.18
 -2 -4 -1 157.71 9.53
 2 -4 1 172.92 9.11
 -2 -4 -1 183.75 10.24
 2 -4 1 178.88 9.32
 -2 -4 -1 183.34 9.08
 -2 -4 -2 42.52 4.61
 2 -4 2 40.99 4.89
 2 -4 2 48.56 3.87
 -2 -4 -2 58.03 5.7
 -2 -4 -2 44.72 4.78
 -2 -4 -2 43.74 4.49
 2 -4 2 45.48 4.14
 -2 -4 -2 57.24 4.38
 2 -4 2 50.77 4.26
 2 -4 2 57.67 6.38
 2 -4 3 1218.53 42.23
 2 -4 3 1076.9 44.71
 -2 -4 -3 1184.09 44.74
 2 -4 3 1228.07 43.29
 -2 -4 -3 1120.35 42.55
 2 -4 3 1150.03 43.75
 -2 -4 -3 1296.4 46.98
 2 -4 3 1213.98 43.26
 -2 -4 -3 1107.45 43.74
 -2 -4 -4 8.73 2.09
 -2 -4 -4 11.39 2
 2 -4 4 13.39 3.24
 -2 -4 -4 13.83 3.02
 2 -4 4 10.13 2.8
 -2 -4 -4 13.52 2.87
 2 -4 4 11.39 2.1
 2 -4 4 10.64 2.24
 -2 -4 -4 8.31 2.5
 2 -4 4 13.71 2.5
 2 -4 4 7.97 1.6
 2 -4 5 1374.46 49.17
 2 -4 5 1321.01 53.31
 -2 -4 -5 1364.57 50.5
 -2 -4 -5 1360.65 54.29
 2 -4 5 1274.95 51.07
 2 -4 5 1337.41 49.61
 -2 -4 -5 1336.8 51.2
 2 -4 5 1293.92 51.71
 -2 -4 -5 1465.59 54.71
 -2 -4 -6 414.21 17.8
 2 -4 6 410.82 18.8
 2 -4 6 422.85 17.66
 2 -4 6 428.65 21.71
 2 -4 6 372.27 20.63
 -2 -4 -6 418.41 22.91
 -2 -4 -6 402.82 18.44
 2 -4 6 399.42 20.08
 -2 -4 -6 402.48 19.17
 -2 -4 -7 484.7 22.45
 2 -4 7 478.94 20.78
 -2 -4 -7 512.95 22.11
 -2 -4 -7 543.97 27.78
 2 -4 7 488 25.14
 2 -4 7 526.06 22.26
 -2 -4 -7 446.27 24.07
 -2 -4 -8 222.35 12.93
 2 -4 8 211.12 11.57
 -2 -4 -8 215.4 12.54
 2 -4 8 202.57 15.06
 -2 -4 -8 227.71 16.79
 2 -4 8 209.98 12.05
 -2 -4 -8 227.76 15.5
 -2 -4 -9 90.97 7.79
 -2 -4 -9 83.11 7.28
 2 -4 9 88.36 6.97
 2 -4 9 100.65 10.37
 -2 -4 -9 104.55 11.11
 -2 -4 -9 93.25 10.11
 2 -4 9 106.44 7.52
 -2 -4 -10 2.02 2.16
 -2 4 -10 -0.9 2.67
 -2 -4 -10 2.66 1.72
 2 -4 10 5.55 1.91
 -2 -4 -10 0.64 1.75
 2 -4 10 3.91 2.38
 -2 -4 -10 4.1 1.91
 -2 -4 -11 30.35 5.57
 -2 -4 -11 31.03 4.3
 -2 -4 -11 29.86 4.24
 -2 -4 -11 29.53 4.16
 2 -4 11 26.38 5.58
 -2 4 -11 27.06 6.58
 -2 -4 -11 33.87 6.05
 2 -4 12 126.96 8.53
 -2 -4 -12 132.58 8.92
 -2 -4 -12 122.64 8.78
 -2 -4 -12 134.85 8.96
 -2 -4 -13 269.36 13.54
 2 -4 13 269.65 14.15
 2 -4 13 261.5 13.05
 -2 -4 -13 253.96 13.07
 2 -4 14 25.05 3.29
 -2 -4 -14 28.83 3.2
 2 -4 14 23.58 2.8
 -2 -4 -15 336.78 13.86
 2 -4 15 339 14.19
 -2 -5 14 58.03 4.4
 2 -5 -14 54.44 4.03
 2 -5 -14 55.96 4.27
 2 -5 -13 166.38 9.07
 -2 -5 13 158.51 9.4
 2 -5 -13 146.83 8.93
 2 -5 -13 183.07 9.58
 -2 -5 12 75.71 6.4
 2 -5 -12 70.11 6
 2 -5 -12 70.84 5.99
 -2 -5 12 79.05 5.99
 2 -5 -11 29.56 3.81
 -2 -5 11 31.25 4.15
 -2 -5 11 40.08 4.75
 2 5 -10 29.26 7.19
 2 -5 -10 22.56 5.01
 2 -5 -10 19.94 5.16
 -2 -5 9 42.66 5.08
 2 -5 -9 41.29 4.55
 -2 -5 9 45.43 5.77
 2 -5 -9 53.88 8.31
 2 5 -9 40.74 8.52
 -2 -5 9 48.76 5.31
 2 -5 -9 34.23 6.38
 2 -5 -9 43.69 5.16
 2 -5 -8 137.43 9.66
 -2 -5 8 138.9 9.61
 2 -5 -8 138.21 8.71
 -2 -5 8 138.03 10.94
 2 -5 -8 147.4 12.48
 2 -5 -8 126.14 8.75
 2 5 -8 163.76 16.71
 -2 -5 8 155.89 10.15
 2 -5 -8 157.67 13.97
 2 -5 -8 143.46 11.5
 -2 -5 7 520.81 24.37
 2 -5 -7 544.24 24.63
 -2 -5 7 599.4 25.31
 2 -5 -7 577.89 23.59
 2 -5 -7 582.92 29.1
 -2 -5 7 571.15 27.53
 2 -5 -7 637.01 31.57
 -2 -5 7 553.74 25.03
 2 -5 -7 570.4 23.92
 2 -5 -7 620.03 28.57
 2 5 -7 604.58 35.23
 2 -5 -6 68.01 5.87
 -2 -5 6 71.19 6.44
 -2 -5 6 58.91 5.71
 2 -5 -6 65.2 5.08
 -2 -5 6 64.07 7.42
 2 -5 -6 70.77 8.54
 -2 -5 6 66.19 6.11
 2 -5 -6 61.99 5.19
 2 -5 -6 78.41 7.95
 2 -5 -6 65.64 7.23
 2 -5 -5 625.09 26.95
 -2 -5 5 699.36 30.97
 -2 -5 5 678 26.25
 -2 -5 5 670.98 27.57
 -2 -5 5 653.95 31.07
 2 -5 -5 632.95 26.69
 -2 -5 5 662.53 28.63
 2 -5 -5 649.88 30.63
 -2 -5 5 634.56 27.48
 2 -5 -5 695.14 26.23
 2 -5 -5 694.28 32.82
 2 -5 -5 690.72 31.23
 2 -5 -4 99.73 7.32
 2 -5 -4 111.85 7.32
 -2 -5 4 104.95 9.1
 -2 -5 4 107.33 7.52
 -2 -5 4 106.85 9.59
 -2 -5 4 100.59 8.18
 2 -5 -4 94.93 6.63
 2 -5 -4 98.5 9.24
 2 -5 -4 102.63 9.84
 2 -5 -4 104.15 6.33
 2 -5 -4 107.39 7.21
 2 -5 -4 104.86 9.21
 2 -5 -3 536.8 21.73
 2 -5 -3 533.76 22.33
 2 -5 -3 537.11 22.84
 2 -5 -3 527.72 22.57
 -2 -5 3 554.23 22.93
 2 -5 -3 482.55 25.28
 2 -5 -3 553.55 27.37
 -2 -5 3 537.12 25.72
 -2 -5 3 523.89 25.34
 -2 -5 3 554.97 28.08
 2 -5 -3 588.85 27.19
 -2 -5 3 518.8 24.45
 2 -5 -2 607.36 25.16
 -2 -5 2 617.98 25.48
 2 -5 -2 660.1 25.72
 2 -5 -2 644.44 25.99
 -2 -5 2 662.47 25.54
 2 -5 -2 648.82 26.05
 -2 -5 2 653.02 26.36
 -2 -5 2 751.27 31.13
 2 -5 -2 549.01 28.81
 2 -5 -2 666.01 30.89
 -2 -5 2 645.38 28.78
 2 -5 -2 584.01 29.75
 -2 -5 2 708.74 31.87
 -2 -5 2 646.83 28.86
 -2 -5 2 626.44 27.35
 -2 -5 2 588.96 27.82
 -2 -5 1 217.48 11.47
 -2 -5 1 209.34 12.83
 -2 -5 1 178.84 12.27
 2 -5 -1 208.64 10.76
 2 -5 -1 208.83 10.95
 -2 -5 1 201.82 10.58
 2 -5 -1 197.04 11.03
 -2 -5 1 214.38 10.88
 -2 -5 1 187.39 11.88
 2 -5 -1 217.27 14.64
 2 -5 -1 145.73 12.2
 -2 -5 1 203.7 13.57
 2 -5 -1 217.55 10.85
 -2 -5 1 202.51 11.24
 -2 -5 1 193.87 14.15
 2 -5 -1 201.82 14.09
 -2 -5 0 395.88 20.14
 -2 -5 0 409.97 20.12
 2 -5 0 401.24 21.51
 2 -5 0 396.74 18.53
 2 -5 0 398.1 17.81
 -2 -5 0 455.97 18.24
 2 -5 0 393.1 17.68
 -2 -5 0 402 17.96
 2 -5 0 390.78 18.2
 -2 -5 0 424.79 20.04
 -2 -5 0 415.86 21.71
 -2 -5 0 381.55 18.5
 2 -5 0 438.4 18.35
 -2 -5 0 412.79 22.38
 2 -5 0 404.21 22.13
 -2 -5 -1 25.12 4.04
 2 -5 1 27.31 4.75
 2 -5 1 30.17 3.49
 -2 -5 -1 31.68 3.54
 2 -5 1 28.36 3.28
 -2 -5 -1 26.01 3.39
 2 -5 1 29.06 3.66
 -2 -5 -1 22.64 4.09
 -2 -5 -1 25.88 3.98
 2 -5 1 21.35 3.31
 -2 -5 -1 30.35 3.33
 -2 -5 -1 25.51 3.62
 2 -5 1 25.01 3.27
 -2 -5 -1 24.14 4.56
 2 -5 1 24.87 4.66
 -2 -5 -2 6.81 1.74
 2 -5 2 9.61 2.17
 2 -5 2 10.28 3.25
 -2 -5 -2 7.8 2.45
 2 -5 2 8.8 2.06
 -2 -5 -2 9.25 2.68
 -2 -5 -2 10 2.89
 -2 -5 -2 8.16 2.82
 2 -5 2 11.09 3.29
 -2 -5 -2 7.47 1.91
 -2 -5 -2 8.66 2.82
 -2 -5 -2 12.86 2.75
 -2 -5 -2 8.01 1.75
 2 -5 2 7.23 2.05
 2 -5 2 14.09 2.27
 2 -5 3 27.79 3.72
 -2 -5 -3 26.31 3.87
 2 -5 3 36.56 5.13
 -2 -5 -3 31 3.26
 -2 -5 -3 27.23 4.3
 2 -5 3 23.63 3.48
 -2 -5 -3 20.23 3.43
 2 -5 3 34.34 4.04
 -2 -5 -3 25.42 4.53
 -2 -5 -3 24.74 4.6
 2 -5 3 28.06 3.24
 -2 -5 -3 27.54 4.75
 2 -5 3 26.47 5.01
 2 -5 4 113.81 7.38
 -2 -5 -4 134.01 9.89
 -2 -5 -4 115.37 10.34
 -2 -5 -4 115.83 10.69
 2 -5 4 112.87 8.35
 -2 -5 -4 118.96 7.56
 2 -5 4 122.72 9.87
 -2 -5 -4 117.18 8.73
 2 -5 4 112.59 10.84
 2 -5 4 122.75 8.7
 -2 -5 -5 338.84 18.74
 2 -5 5 365.93 19.52
 -2 -5 -5 364.04 16.71
 -2 -5 -5 371.8 18.18
 -2 -5 -5 402.66 21.98
 2 -5 5 338.92 17.38
 -2 -5 -5 347.97 21.37
 2 -5 5 334.41 21.13
 2 -5 5 325.31 17.35
 -2 -5 -5 362.5 17.16
 -2 -5 -6 11.24 2.42
 2 -5 6 8.83 2.6
 -2 -5 -6 10.85 3.45
 2 -5 6 9.31 2.71
 -2 -5 -6 10.79 2.82
 2 -5 6 6.99 2.67
 -2 -5 -6 6.51 2.87
 2 -5 6 11.26 3.34
 -2 -5 -6 8.75 2.3
 2 -5 6 9.3 2.51
 -2 -5 -7 110.28 11.28
 -2 -5 -7 98.59 10.98
 2 -5 7 113.77 8.67
 2 -5 7 102.35 9.73
 -2 -5 -7 107.29 8.7
 2 -5 7 114.36 9.02
 -2 -5 -7 111.1 8.22
 -2 -5 -8 191.84 15.65
 -2 -5 -8 207.8 12.64
 -2 -5 -8 192.38 16.39
 2 -5 8 205.1 12.29
 2 -5 8 186.71 14.27
 -2 -5 -8 207.89 12.22
 2 -5 8 182.03 12.47
 2 -5 9 19.82 4.42
 -2 -5 -9 21.07 5.3
 -2 -5 -9 19.4 5.18
 2 -5 9 16.47 3.53
 -2 -5 -9 24.78 3.87
 -2 -5 -9 22.15 3.81
 -2 -5 -9 16.35 3.03
 -2 -5 -10 283.93 20.48
 -2 5 -10 307.91 22.73
 2 -5 10 278.87 18.67
 -2 -5 -10 302.51 19.76
 -2 -5 -10 288.12 14.84
 -2 -5 -11 134.88 9.11
 -2 -5 -11 140.59 9.28
 -2 -5 -11 139.05 8.83
 2 -5 11 128.41 9.42
 -2 -5 -12 101.97 6.89
 2 -5 12 103.54 7.64
 -2 -5 -12 104.92 7.22
 -2 -5 -13 333.79 14.87
 2 -5 13 384.64 16.2
 -2 -5 -14 4.06 0.99
 2 -5 14 4.57 1.21
 -2 -5 -14 5.52 1.31
 -2 -6 13 35.49 3.19
 -2 -6 13 30.86 3.15
 2 -6 -13 36.18 2.81
 2 -6 -12 88.19 5.67
 2 -6 -12 103.46 6.39
 -2 -6 12 93.77 6.46
 2 -6 -11 12.37 2.14
 2 -6 -11 8.28 2.08
 -2 -6 11 11.45 2.43
 2 -6 -10 189.76 10.6
 2 -6 -10 213.35 11.89
 -2 -6 10 225.57 12.27
 2 -6 -9 51.75 5.38
 -2 -6 9 47.53 5.29
 -2 -6 9 52.49 5.59
 -2 -6 9 52.29 5.83
 2 6 -8 260.68 21.22
 2 -6 -8 196.55 14.89
 2 -6 -8 238.66 18.27
 2 -6 -7 174.81 11.11
 2 -6 -7 195.7 14.75
 -2 -6 7 197.52 12.42
 -2 -6 7 193.88 11.48
 -2 -6 7 201.58 12.24
 2 -6 -7 205.22 16.79
 2 6 -7 213.42 19.29
 -2 -6 7 204.65 13.87
 2 -6 -7 211.16 12.01
 -2 -6 6 5.41 2.7
 -2 -6 6 18.06 3.3
 -2 -6 6 10.26 2.68
 2 -6 -6 9.63 2.22
 2 6 -6 13.87 4.78
 -2 -6 6 8.75 2.58
 2 -6 -6 9.33 3.61
 2 -6 -6 8.23 3.21
 2 -6 -6 10.41 2.41
 2 -6 -5 2.2 1.78
 -2 -6 5 5.16 2.11
 -2 -6 5 7.51 3.52
 -2 -6 5 3.96 1.8
 2 -6 -5 6.8 1.94
 -2 -6 5 6.56 1.76
 -2 -6 5 6.67 2.15
 2 -6 -5 5.86 2.67
 2 -6 -5 4.9 2.7
 2 -6 -5 3.28 1.41
 2 -6 -4 8.56 3.22
 -2 -6 4 11.54 2.98
 -2 -6 4 13 4.17
 -2 -6 4 17.41 3.75
 -2 -6 4 12.94 2.86
 -2 -6 4 15.16 3.11
 2 -6 -4 19.23 3.19
 -2 -6 4 16.48 2.71
 2 -6 -4 16.31 4.1
 2 -6 -4 15.71 4.42
 2 -6 -3 591.68 30.32
 2 -6 -3 620.19 32.32
 2 -6 -3 568.87 29.11
 -2 -6 3 563.89 27.53
 -2 -6 3 647.74 29.81
 -2 -6 3 583.46 27.55
 -2 -6 3 614.29 25.74
 -2 -6 3 643.59 26.51
 2 -6 -3 593.38 25.32
 2 -6 -3 612.19 26.08
 -2 -6 3 604.19 24.95
 2 -6 -2 121.45 12.16
 -2 -6 2 125 10.51
 2 -6 -2 127.88 11.1
 -2 -6 2 110.09 9.4
 -2 -6 2 103.54 7.9
 2 -6 -2 119.84 7.96
 2 -6 -2 111.11 11.12
 -2 -6 2 117.83 8.91
 -2 -6 2 118.4 8.11
 2 -6 -2 121.58 8.34
 2 -6 -2 120.09 8.66
 2 -6 -1 747.46 31.1
 2 -6 -1 750.79 30.95
 -2 -6 1 724.51 30.98
 -2 -6 1 787.35 31.16
 2 -6 -1 787.92 30.93
 -2 -6 1 751.98 34.22
 2 -6 -1 794.53 35.87
 -2 -6 1 756.74 33.56
 2 -6 -1 724.81 36.48
 -2 -6 1 907.58 38.32
 -2 -6 1 751.22 31.05
 -2 -6 0 249.48 12.99
 2 -6 0 221.08 12.3
 2 -6 0 218.5 12.29
 2 -6 0 198.1 11.9
 -2 -6 0 203.26 11.71
 -2 -6 0 234.48 14.48
 2 -6 0 246.4 16.05
 -2 -6 0 219.65 14.3
 2 -6 0 213.19 16.3
 -2 -6 0 258.66 17.16
 -2 -6 0 208.28 12.22
 2 -6 1 341.02 18.91
 -2 -6 -1 376.66 18.71
 -2 -6 -1 369.42 18.4
 -2 -6 -1 413.13 20.44
 2 -6 1 441.4 22.89
 -2 -6 -1 404.31 20.95
 -2 -6 -1 387.75 17.85
 2 -6 1 395.29 18.67
 2 -6 1 349.63 22.88
 -2 -6 -1 445.32 24.34
 -2 -6 -1 416.03 18.8
 2 -6 1 372.07 17.91
 2 -6 2 348.32 18.25
 -2 -6 -2 344.82 17.63
 -2 -6 -2 364.88 17.88
 2 -6 2 383.98 21.11
 -2 -6 -2 372.54 18.77
 -2 -6 -2 380.18 19.96
 2 -6 2 370.76 17.96
 -2 -6 -2 321.73 16.15
 2 -6 2 345.58 22.52
 -2 -6 -2 396.15 22.75
 2 -6 2 352.63 16.96
 -2 -6 -2 360.38 17.56
 2 -6 3 92.4 7.91
 2 -6 3 88.57 10.33
 -2 -6 -3 83.67 7.45
 2 -6 3 97.08 9.77
 -2 -6 -3 88.44 8.69
 2 -6 3 90.72 7.59
 -2 -6 -3 102.44 7.94
 -2 -6 -3 97.29 7.69
 -2 -6 -3 83.86 9.46
 2 -6 4 30.33 5.99
 2 -6 4 22.38 3.74
 -2 -6 -4 19.74 4.13
 -2 -6 -4 19.49 3.65
 2 -6 4 18.74 3.63
 -2 -6 -4 26.89 4.03
 -2 -6 -4 23.38 3.68
 -2 -6 -4 27.91 5.61
 2 -6 4 28.02 5.3
 2 -6 5 0.47 2.31
 -2 -6 -5 2.3 1.28
 -2 -6 -5 1.79 1.57
 2 -6 5 3.26 2.12
 2 -6 5 1.88 1.59
 -2 -6 -5 1.32 1.5
 -2 -6 -5 2.75 1.62
 2 -6 5 0.7 1.21
 -2 -6 -5 1.32 1.8
 2 -6 6 164.37 11.07
 -2 -6 -6 146.66 13.62
 -2 -6 -6 182.38 11.47
 -2 -6 -6 142.99 9.49
 2 -6 6 171.29 12.43
 2 -6 6 150 10.89
 -2 -6 -6 160.95 10.2
 2 -6 6 156.34 14.01
 2 -6 7 177.38 11.92
 -2 -6 -7 181.27 15
 -2 -6 -7 182.44 11.72
 -2 -6 -8 78.37 6.69
 2 -6 8 78.01 7.31
 -2 -6 -8 87.45 10.12
 2 -6 9 627.91 27.96
 2 -6 9 676.99 27.09
 -2 -6 -9 615.34 26.82
 -2 -6 -9 658.18 27.63
 -2 -6 -10 4.01 1.59
 -2 -6 -10 1.87 1.38
 2 -6 10 2.16 1.22
 2 -6 10 6.53 2.14
 -2 -6 -11 348.33 16.49
 2 -6 11 362.67 16.66
 -2 -6 -11 371.5 16.35
 -2 -6 -12 1.97 1.02
 2 -6 12 1.08 1.07
 -2 -6 -13 14.58 1.77
 2 -6 13 15.99 1.9
 2 -7 -11 130.7 6.57
 -2 -7 11 99.14 6.07
 2 -7 -10 32.74 3.48
 -2 -7 10 33.72 3.65
 -2 -7 10 29.4 3.6
 2 -7 -9 51.57 4.83
 -2 -7 9 52.11 5.05
 -2 -7 9 49.75 5.26
 -2 -7 8 344.2 17.65
 -2 -7 8 327.87 16.48
 2 -7 -8 330.02 16.08
 2 -7 -8 336.33 16.11
 -2 -7 8 324.7 16.42
 -2 -7 7 27.11 4.47
 -2 -7 7 28.82 4.11
 2 -7 -7 27.29 3.79
 2 -7 -7 30.15 4.33
 -2 -7 7 32.45 4.36
 -2 -7 6 270.29 16.01
 -2 -7 6 263.83 14.48
 2 -7 -6 248.37 13.84
 2 -7 -6 282.39 15.71
 -2 -7 6 246.81 14.42
 -2 -7 5 2.67 2.29
 -2 -7 5 0.98 1.6
 2 -7 -5 4.26 1.7
 2 -7 -5 1.32 2.07
 -2 -7 5 1.42 0.96
 2 7 -4 59.45 8.78
 2 -7 -4 66.26 8.18
 2 -7 -3 3.74 2.15
 -2 -7 2 60.87 6.04
 2 -7 -2 69.77 8.87
 -2 -7 2 69.83 6.2
 2 -7 -2 72.09 6.47
 2 -7 -2 79.77 8.83
 -2 -7 1 107.12 8.02
 -2 -7 1 108.44 9.62
 2 -7 -1 118.29 11.79
 -2 -7 1 104.14 8.02
 2 -7 -1 119.9 11.09
 -2 -7 1 104.22 9.61
 -2 -7 0 29.98 3.96
 -2 -7 0 32.49 5.32
 2 -7 0 30.68 5.9
 -2 -7 0 25.66 3.91
 -2 -7 0 34.33 5.34
 2 -7 0 39.02 6.25
 2 -7 1 212.33 14.81
 2 -7 1 163.04 10.81
 -2 -7 -1 187.28 12.93
 2 -7 1 177.05 15.34
 -2 -7 -1 198.43 15.68
 -2 -7 -1 168.7 11.39
 -2 -7 -1 159.34 11.03
 2 -7 2 673.48 35.77
 2 -7 2 653.68 32.65
 -2 -7 -2 739.38 35.95
 2 -7 3 80.69 10.19
 -2 -7 -3 84.68 10.08
 -2 -7 -4 697.2 33.64
 -2 -7 -4 566.94 25.97
 -2 -7 -4 644.25 26.76
 -2 -7 -4 590.8 25.58
 2 -7 4 580.28 32.42
 2 -7 4 527.23 26.56
 2 -7 5 10.12 2.77
 -2 -7 -5 14.13 2.78
 -2 -7 -5 12.6 2.85
 -2 -7 -5 11.78 2.76
 2 -7 5 16 3.88
 -2 -7 -6 333.71 17.19
 2 -7 6 333.57 17.2
 -2 -7 -6 344.55 16.86
 2 -7 6 358.21 18.05
 -2 -7 -7 23.34 3.62
 2 -7 7 27.01 3.85
 -2 -7 -7 30.5 3.97
 2 -7 7 27.19 4.08
 -2 -7 -8 108.24 7.8
 2 -7 8 116.45 7.8
 -2 -7 -8 114.2 7.64
 2 -7 8 115.76 8.28
 -2 -7 -9 17.54 2.75
 2 -7 9 16.38 2.38
 2 -7 9 17.23 2.73
 -2 -7 -9 18.16 2.66
 2 -7 10 2.39 1.14
 -2 -7 -10 5.55 1.46
 -2 -7 -11 8.57 1.42
 -2 -8 7 106.98 6.65
 2 -8 -7 84.84 5.33
 -2 -8 6 199.95 11.33
 2 -8 -6 210.81 10.75
 -2 -8 6 199.62 11.09
 -2 -8 5 3.62 1.84
 2 -8 -5 2.98 1.75
 -2 -8 5 6.07 1.88
 -2 -8 4 193.83 11.85
 2 -8 -4 197.95 11.79
 -2 -8 4 171.91 10.44
 -2 -8 3 148.3 10.21
 2 -8 -3 166.16 10.88
 -2 -8 2 73.48 5.87
 -2 -8 2 61.67 6.61
 -2 -8 2 62.77 5.56
 2 -8 -2 65.15 7.01
 -2 -8 1 196.15 11.2
 -2 -8 1 212.93 12.82
 2 -8 -1 186.71 10.18
 -2 -8 1 186.59 10.71
 -2 -8 0 4.89 2.29
 -2 -8 0 5.69 1.69
 2 -8 0 4.15 1.49
 -2 -8 0 7.91 2.45
 2 -8 0 5.12 2.65
 -2 -8 0 6.56 2.09
 -2 -8 -1 13.71 2.98
 -2 -8 -1 10 2.45
 -2 -8 -1 8.61 2.48
 2 -8 1 12.71 3.51
 2 -8 1 6.38 1.98
 -2 -8 -2 0.29 1.13
 2 -8 2 0.41 2.48
 2 -8 2 1.02 1.12
 2 -8 3 183.01 12.03
 2 -8 3 159.21 9.84
 2 -8 4 6.88 2
 -2 -8 -5 230.79 11.69
 -2 -8 -5 203.6 10.1
 2 -8 5 238.96 11.95
 2 -8 6 1.95 1.12
 -2 -8 -6 3.02 1.1
 -2 -8 -6 3.26 1.49
 2 -8 7 16.33 2.39
 -2 -8 -7 13.39 2.12
 -2 -8 -8 9.45 1.53
 2 -9 -2 410.93 16.86
 2 -9 2 84.79 5.12
 2 -9 3 1.5 0.82
 -3 0 17 0.15 0.64
 -3 0 16 5.65 1.41
 3 0 -16 2.19 1.68
 -3 0 16 5.3 1.7
 3 0 -15 1.03 1
 -3 0 15 1.08 0.99
 3 0 -15 1.03 1.67
 3 0 -14 1.76 2.02
 3 0 -14 8.26 3.7
 3 0 -13 0.77 1.13
 3 0 -13 0.99 1.71
 3 0 -13 0.6 1.78
 -3 0 13 -0.3 1.26
 -3 0 12 282.64 14.11
 3 0 -12 254.91 22.09
 3 0 -12 258.48 17.46
 3 0 -12 254.51 13.18
 -3 0 11 0.53 1.17
 3 0 -11 0.94 2.81
 3 0 -11 5.87 1.62
 3 0 -11 -0.51 1.24
 -3 0 11 0.76 1.07
 3 0 -10 3718.1 143.26
 -3 0 10 3823.11 130.38
 3 0 -10 3940.59 129.73
 -3 0 10 3753.18 130.04
 -3 0 10 3865.99 134.03
 3 0 -10 3657.57 134.57
 3 0 -9 2.6 1.56
 3 0 -9 0.17 0.62
 -3 0 9 1.31 0.82
 -3 0 9 1.18 0.83
 3 0 -9 -1.47 2.53
 -3 0 9 1.32 1.21
 -3 0 8 1209.86 48.31
 -3 0 8 1283.52 46.23
 3 0 -8 1328.48 45.8
 -3 0 8 1331.2 46.16
 3 0 -7 1.25 1.01
 3 0 -7 -0.5 1.82
 -3 0 7 0.23 0.8
 3 0 -6 229.67 8.8
 -3 0 6 239.15 8.91
 3 0 -6 180.41 11.06
 3 0 -6 200.89 8.58
 3 0 -5 0.49 0.69
 -3 0 5 0.49 0.77
 3 0 -5 0.64 1.28
 3 0 -5 1.27 0.94
 3 0 -4 33.94 3.96
 3 0 -4 37.81 3.06
 3 0 -4 38.73 3.46
 3 0 -3 1.94 1.34
 3 0 -3 0.29 0.8
 3 0 -3 2.69 0.83
 3 0 -2 13.14 1.2
 3 0 -2 13.63 1.49
 3 0 -2 10.02 1.83
 3 0 -2 12.67 1.99
 3 0 -1 1.03 0.48
 3 0 -1 3.8 1.13
 3 0 0 89.74 5.04
 3 0 1 1.58 1.34
 3 0 1 1.34 1.07
 3 0 2 2058.7 68.14
 3 0 2 1838.8 67.43
 3 0 3 1.01 1.04
 3 0 3 -0.23 0.94
 3 0 3 2.01 1.09
 3 0 4 525.74 22.51
 3 0 4 516.37 22.65
 3 0 5 0.29 1.33
 -3 0 -5 -0.22 1.12
 3 0 5 -0.3 1.28
 3 0 6 1434.99 52.78
 3 0 6 1492.65 53.04
 3 0 7 0.38 1.3
 3 0 7 0.91 0.83
 3 0 7 2.3 1.54
 3 0 8 2594.36 91.2
 3 0 8 2740.44 91.49
 3 0 8 2633.73 96.13
 3 0 8 2580.78 91.51
 3 0 9 0.72 0.97
 3 0 9 0.94 0.9
 3 0 9 1.91 1.83
 -3 0 -9 0.19 0.88
 3 0 9 0.76 0.93
 3 0 10 933.88 37.32
 3 0 10 979.95 36.82
 3 0 10 905.21 41.54
 3 0 10 982.98 37.36
 3 0 11 2.76 1.54
 3 0 11 0.88 1.01
 3 0 11 0.66 1.28
 3 0 11 1.67 1.35
 3 0 12 2.14 1.35
 3 0 12 2.39 1.55
 3 0 12 2.85 1.7
 3 0 13 -0.33 1.2
 3 0 13 0.54 1.46
 -3 0 -13 0.75 1.59
 3 0 13 1.48 1.3
 3 0 14 68.96 6.13
 3 0 14 65.77 5.74
 3 0 15 0.83 0.88
 -3 0 -15 1.38 1.17
 3 0 15 0.71 1
 -3 0 -16 78.61 4.71
 3 0 16 87.18 5.55
 3 0 17 0.2 0.41
 -3 -1 17 103.71 6.02
 -3 1 17 92.13 5
 3 -1 -16 30.41 3.13
 -3 -1 16 27.26 3.07
 3 1 -16 23.44 3.7
 -3 -1 16 26.61 3.32
 -3 1 16 30.37 3.24
 3 -1 -15 443.35 19.26
 -3 -1 15 456.07 19.94
 -3 -1 15 417.65 19.72
 -3 1 15 437.57 19.29
 3 1 -14 0.93 2.26
 3 -1 -14 -0.62 1.31
 3 1 -14 0.51 1.25
 3 -1 -13 114.77 7.96
 3 -1 -13 102.35 10.78
 3 1 -13 92.79 9.64
 3 1 -13 119.15 14.3
 3 -1 -13 90.07 8.49
 -3 -1 13 114.25 8.31
 -3 1 13 100.48 7.53
 3 1 -12 84.97 12.13
 3 -1 -12 80.56 11.7
 -3 -1 12 76.83 6.53
 -3 1 12 77.05 6.29
 3 -1 -12 78.78 6.36
 -3 -1 12 77.47 6.59
 3 -1 -12 68.89 8.66
 3 1 -12 79.18 8.61
 3 -1 -11 208.94 18.74
 -3 -1 11 185.89 10.54
 -3 1 11 178.78 10.06
 3 1 -11 159.74 16.46
 -3 -1 11 180.34 13.19
 3 1 -11 179.29 9.35
 3 -1 -11 176.36 10.13
 -3 -1 11 155.85 10
 3 -1 -11 156.87 12.97
 3 1 -11 182.95 13.03
 3 -1 -10 409.21 27.68
 -3 1 10 412.83 18.04
 -3 -1 10 416.81 18.52
 -3 -1 10 413.85 21.68
 3 1 -10 417.76 27.5
 3 -1 -10 406.79 18.12
 3 1 -10 438.09 17.53
 -3 -1 10 429.2 18.65
 3 -1 -10 408.6 22.34
 3 1 -10 431.01 21.55
 3 -1 -9 659.01 35
 -3 -1 9 628.14 24.9
 -3 1 9 648.92 24.63
 3 1 -9 646.9 23.98
 3 -1 -9 634.63 24.71
 -3 -1 9 635.18 28.25
 3 1 -9 551.8 32.6
 -3 -1 9 619.06 24.93
 3 -1 -9 575 28
 3 1 -9 642.05 27.79
 -3 -1 8 184.19 9.3
 -3 1 8 199.58 9.16
 3 -1 -8 174.74 9.05
 3 -1 -8 185.43 9.12
 -3 1 8 188.61 9.32
 -3 -1 8 198.51 9.44
 3 -1 -8 171.54 11.2
 3 1 -8 196.76 11.13
 3 -1 -7 67.49 5.86
 3 1 -7 77.64 5.75
 3 -1 -7 76.13 8.61
 3 1 -7 56.81 7.41
 -3 -1 7 67.25 5.82
 -3 -1 7 66.84 4.48
 3 -1 -7 67.52 3.81
 3 -1 -6 1798 60.52
 3 -1 -6 1828.81 63.9
 3 1 -6 1843.87 62.92
 3 -1 -6 1863.75 68.89
 -3 -1 6 1748.9 60.97
 3 1 -6 1767.6 67.93
 -3 -1 6 1771.8 63.99
 3 -1 -5 1063.74 43.24
 3 1 -5 1099.63 43
 -3 -1 5 1167.54 40.29
 3 -1 -5 1150.85 37.29
 3 -1 -5 1124.32 40.06
 3 1 -5 1138.71 38.91
 3 -1 -4 1273.12 49.6
 3 1 -4 1241.29 48.74
 -3 -1 4 1393.18 47.14
 3 -1 -4 1394.05 44.68
 3 -1 -4 1361.71 46.82
 3 1 -4 1377.77 45.62
 3 -1 -3 1668.16 63.15
 3 -1 -3 1715.62 61.48
 3 -1 -3 1721.76 58.03
 -3 -1 3 1814.01 58.82
 3 -1 -3 1880.09 59.13
 3 1 -3 1764.57 59.2
 3 -1 -3 1783.63 60.6
 -3 -1 2 75.44 3.47
 3 1 -2 75.04 3.56
 3 -1 -2 81.56 4.41
 3 1 -2 66.46 4.71
 3 -1 -2 65.46 3.53
 3 -1 -1 165.28 6.58
 3 -1 -1 127.77 7.39
 3 1 -1 140.03 6.42
 3 -1 -1 168.59 6.6
 3 1 0 676.6 25.81
 3 -1 0 682.34 25.72
 3 -1 0 611.48 25.58
 3 1 0 659.6 24.51
 3 -1 1 1567.21 52.1
 3 1 1 1555.23 50.01
 3 1 2 908.73 35.22
 3 -1 2 1014.57 36.49
 3 -1 2 993.38 36.42
 3 -1 2 1035.47 37.64
 3 1 3 660.29 23.57
 3 -1 3 550.41 23.92
 3 -1 3 555.42 24.17
 3 -1 3 623.14 25.44
 -3 -1 -4 132.78 5.45
 3 1 4 122.64 7.08
 3 -1 4 108.19 7.68
 3 1 4 112.7 7.99
 3 -1 4 109.97 7.98
 3 1 5 72.85 6.37
 3 -1 5 77.26 6.45
 3 -1 5 72.69 6.66
 3 1 6 985.6 37.88
 3 -1 6 945.92 37.75
 -3 -1 -6 894.03 33.15
 3 -1 6 904.97 33.18
 3 -1 6 1004.11 38.51
 3 1 6 947.67 37.61
 3 -1 7 499.37 21.28
 3 1 7 570.72 24.8
 3 -1 7 516.41 21.28
 -3 -1 -8 48.96 4.34
 3 -1 8 41.52 5.95
 3 1 8 42.99 4
 3 -1 8 47.39 4.54
 3 1 8 45.17 4.27
 3 -1 8 45.35 4.47
 3 -1 8 44.88 4.41
 -3 -1 -9 327.39 14.59
 3 -1 9 286.55 18.2
 3 1 9 306.36 17.31
 3 -1 9 286.93 14.76
 3 1 9 312.36 14.37
 3 -1 9 301.24 14.98
 3 1 9 295.24 14.59
 3 -1 9 286.25 14.64
 3 1 9 311.89 14.13
 3 -1 10 14.68 2.95
 3 1 10 28.21 3.47
 -3 -1 -10 23.18 3.22
 -3 -1 -10 26.22 3.36
 3 -1 10 30.08 5.37
 3 1 10 25.98 4.51
 3 -1 10 29.16 3.96
 3 -1 10 25.91 3.7
 3 1 10 24.14 3.39
 3 -1 11 276.92 15.05
 3 1 11 276.22 15.09
 3 -1 11 271.45 14.74
 3 1 11 268.47 14.24
 3 1 11 274.31 14.06
 3 -1 11 283.82 14.88
 3 -1 11 243.84 17.95
 3 1 11 284.68 17.17
 -3 -1 -11 281.43 13.86
 3 -1 12 100.52 8.14
 3 1 12 104.14 8.25
 3 -1 12 103.4 10.7
 -3 -1 -12 104.77 7.19
 -3 -1 -12 101.34 11.99
 3 1 12 99.11 7.37
 3 -1 12 111.53 8.43
 3 -1 13 746.19 34.95
 3 -1 13 697.55 29.77
 3 1 13 687.66 29.58
 -3 -1 -13 739.24 37.23
 3 -1 13 731.24 29.75
 3 -1 14 21.35 3.3
 3 1 14 23.66 3.5
 3 -1 14 30.84 4.02
 3 1 14 25.28 3.17
 3 -1 15 221.96 11.6
 3 1 15 223.17 11.47
 3 -1 15 224.73 11.44
 -3 -1 -15 231.42 11.48
 -3 1 -15 215.39 10.07
 -3 -1 -16 2.25 0.94
 3 1 16 1.25 0.8
 3 -1 16 1.13 0.88
 3 1 17 1.12 0.52
 3 -1 17 0.53 0.43
 3 2 -17 1.27 1.12
 3 -2 -17 7.92 1.25
 3 2 -16 303.06 16.35
 -3 -2 16 348.54 15.15
 3 -2 -16 435.18 16.32
 -3 -2 16 418.86 16.76
 -3 2 16 351.49 14.27
 -3 -2 15 71.2 5.68
 3 -2 -15 72.87 5.81
 -3 2 15 62.7 4.84
 -3 -2 15 70.48 5.94
 3 -2 -14 387.49 18.58
 -3 -2 14 408.97 19.16
 -3 2 14 404.27 17.83
 3 -2 -14 385.28 23.58
 -3 -2 14 425.66 19.65
 3 2 -13 22.3 6.7
 3 -2 -13 30.18 3.99
 -3 -2 13 24.98 3.75
 -3 2 13 25.51 3.41
 3 -2 -13 32.99 6.07
 -3 -2 13 32.42 4.62
 3 2 -12 29.78 7.47
 3 -2 -12 33.03 4.19
 -3 -2 12 36.87 4.49
 -3 2 12 37.95 4.06
 -3 -2 12 32.96 4.2
 3 -2 -12 35.16 6.18
 -3 -2 12 31.25 4.83
 3 2 -11 312.24 24.2
 -3 -2 11 333.24 19.9
 3 -2 -11 296.46 15.22
 -3 -2 11 314.77 15.56
 -3 2 11 308.84 14.65
 -3 -2 11 328.69 15.66
 3 -2 -11 310.45 19.81
 -3 -2 11 310.79 17.43
 3 2 -10 146.41 15.61
 -3 -2 10 139.65 11.28
 3 -2 -10 137.14 8.5
 -3 -2 10 139.99 8.62
 -3 2 10 131.03 7.79
 -3 -2 10 147.07 8.64
 3 -2 -10 122.81 11.08
 -3 -2 10 120.17 9.74
 3 -2 -9 54.35 4.67
 -3 -2 9 51.21 4.55
 -3 2 9 50 4.09
 3 -2 -9 54.62 6.43
 3 -2 -9 54.75 4.64
 -3 -2 9 59.26 4.74
 -3 -2 9 64.5 6.81
 3 2 -9 48.94 8.23
 -3 -2 8 302.93 16.53
 3 2 -8 306.39 20.63
 -3 -2 8 310.68 13.44
 -3 -2 8 305.36 13.61
 3 -2 -8 314.17 13.76
 -3 2 8 304.61 12.86
 3 -2 -8 279.39 13.25
 3 -2 -8 288.37 16.22
 3 2 -8 311.86 14.77
 3 -2 -8 292.78 14.19
 3 -2 -8 290.9 14.33
 3 -2 -7 131.46 7.84
 -3 -2 7 145.29 7.26
 3 -2 -7 132.73 7.24
 3 2 -7 135.39 7.85
 -3 -2 7 132.62 7.25
 3 -2 -7 135.89 7.36
 3 -2 -7 132.18 7.17
 3 -2 -6 619.15 25.83
 3 2 -6 658.16 23.86
 -3 -2 6 596.56 25.87
 3 2 -6 586.89 29.17
 3 -2 -6 613.24 24.32
 -3 -2 6 601.9 23.73
 3 -2 -6 649.87 23.71
 3 -2 -5 123.43 7.83
 3 2 -5 131.92 6.26
 -3 -2 5 125.28 8.01
 3 2 -5 136.59 10.11
 -3 -2 5 122.33 7.02
 3 -2 -5 136.69 6.85
 3 -2 -4 1734.37 60.6
 3 2 -4 1669.83 57.55
 3 -2 -4 1725.39 59.3
 3 2 -4 1763.65 63.51
 -3 -2 4 1577.1 60.35
 3 -2 -3 449.39 18.72
 -3 -2 3 491.6 18.57
 3 -2 -3 481.2 19.94
 3 -2 -3 502.04 19.54
 3 -2 -2 339.85 15.16
 -3 -2 2 323.89 12.83
 3 -2 -2 317.09 13.86
 3 -2 -2 331.52 13.87
 3 -2 -1 294.66 12.55
 3 -2 -1 285.9 10.43
 -3 -2 1 293.75 11.94
 3 -2 -1 289.29 13.75
 3 -2 0 232.41 10.7
 3 -2 0 200.48 8.8
 -3 -2 0 211.02 8.77
 -3 -2 0 225.98 10.5
 3 -2 0 210.7 11.66
 3 -2 1 2551.09 90.03
 -3 -2 -1 2768.44 92.29
 3 -2 1 2826.44 94.35
 3 -2 2 2049.42 76.98
 3 2 2 2022.55 73.35
 3 -2 3 5.8 1.55
 3 -2 3 6.24 2.08
 3 2 3 5.84 1.36
 3 -2 4 776.12 31.47
 3 2 4 765 29.29
 3 2 4 686.49 26.47
 -3 -2 -4 656.15 27.56
 3 -2 5 78.24 6
 -3 -2 -5 86.3 6
 3 2 5 62.15 6.04
 3 -2 5 78.72 7.03
 3 2 6 166.71 10.38
 3 -2 6 128.05 8.12
 -3 -2 -6 145.86 8.37
 3 -2 6 143.06 8.17
 3 -2 6 159.14 8.28
 3 -2 6 136.61 8.12
 -3 -2 -6 144.05 8.31
 3 -2 7 825.46 31.44
 3 -2 7 806.29 31.86
 3 -2 7 817.25 31.78
 3 2 7 875.13 31.16
 3 -2 7 766.31 31.41
 3 2 7 852.42 34.64
 3 -2 7 838.33 36.51
 3 2 7 816.18 32.99
 -3 -2 -7 835.4 31.96
 -3 -2 -8 146.1 8.86
 3 -2 8 137.16 8.51
 3 -2 8 134.2 8.58
 3 2 8 162.08 8.57
 3 -2 8 141.19 11.72
 3 2 8 130.65 7.51
 3 -2 8 147.28 8.95
 3 -2 9 513.19 27.07
 3 -2 9 457.81 21.52
 -3 -2 -9 498.76 21.87
 -3 -2 -9 536.86 22.16
 3 2 9 507.31 21.13
 3 -2 9 506.35 22.09
 -3 2 -9 580.94 29.31
 3 -2 9 496.29 22.04
 3 2 9 478.36 20.29
 3 -2 10 127.58 12
 -3 -2 -10 110.97 12.3
 3 2 10 123.31 8.02
 3 -2 10 115.71 8.53
 -3 2 -10 127.51 12.49
 -3 -2 -10 126.13 8.49
 3 -2 10 124.43 8.74
 3 2 10 123.53 7.58
 3 -2 10 113.91 8.56
 -3 -2 -10 132.06 8.69
 3 -2 11 100.62 10.97
 -3 -2 -11 108.15 7.99
 -3 -2 -11 120.79 8.2
 3 -2 11 119.49 8.66
 3 2 11 100.7 8.06
 3 2 11 113.6 7.28
 -3 -2 -11 102.37 11.73
 3 -2 11 111.8 8.36
 3 -2 12 613 25.67
 3 2 12 572.89 25.05
 3 -2 12 581.81 25.37
 -3 -2 -12 614.96 24.72
 3 -2 12 582.49 30.95
 -3 -2 -12 602.56 31.89
 -3 -2 -12 636.24 33.17
 -3 -2 -13 160.98 13.78
 3 -2 13 130.86 12.08
 -3 -2 -13 145.84 8.49
 3 -2 14 749.09 31.01
 -3 -2 -14 808.17 29.61
 3 -2 14 757.71 30.96
 3 2 14 785.86 30.86
 3 -2 15 19.75 2.61
 3 2 15 19.22 2.54
 -3 -2 -15 20.23 2.76
 3 -2 15 15.23 2.44
 -3 -2 -16 76.75 4.68
 3 -2 16 75.15 4.55
 3 2 16 67.5 4.21
 -3 -3 16 2.29 0.83
 3 3 -16 0.22 1.39
 3 -3 -16 3.05 1.13
 -3 -3 15 1.6 1.1
 -3 -3 15 4.51 1.48
 -3 -3 15 2.08 1.23
 3 -3 -15 1.81 1.32
 -3 -3 14 151.58 9.55
 3 -3 -14 156.89 9.6
 -3 -3 14 146.81 9.45
 -3 -3 13 117.09 8.92
 3 -3 -13 101.92 11.08
 3 3 -13 120.69 14.2
 3 -3 -13 117.97 12.22
 3 -3 -12 168.98 14.96
 -3 -3 12 147.41 11.08
 -3 -3 12 149.74 9.87
 3 -3 -12 167.55 10.34
 3 -3 -12 150.85 13.61
 3 3 -12 172.81 17.51
 -3 -3 11 857.66 33.26
 -3 -3 11 842.37 36.35
 3 3 -11 876.04 46.2
 3 -3 -11 853.91 33.78
 -3 -3 11 803.74 33.48
 3 -3 -11 819.62 39.34
 -3 -3 10 15.69 3.75
 -3 -3 10 14.23 2.54
 -3 -3 10 13.59 2.56
 3 -3 -10 10.85 2.34
 3 -3 -10 12.38 3.59
 -3 -3 10 24.46 4.42
 3 3 -10 19.18 5.97
 3 -3 -9 1477.83 51.04
 -3 -3 9 1356.43 50.39
 3 -3 -9 1458.26 56
 3 -3 -9 1325.81 51.68
 -3 -3 9 1311.35 49.74
 3 -3 -9 1400.64 50.54
 3 3 -9 1309.22 61.71
 -3 -3 9 1430.62 55.93
 -3 -3 9 1376.34 54.15
 -3 -3 8 21.93 2.85
 3 -3 -8 25.57 3.12
 3 -3 -8 20.11 3.86
 3 -3 -8 21.22 3.24
 -3 -3 8 30.59 3.09
 -3 -3 8 23.68 3.23
 3 -3 -8 21.28 2.79
 3 3 -8 18.45 5.09
 -3 -3 8 25.01 4.32
 -3 -3 8 20.39 4.01
 -3 -3 7 458.75 22.53
 3 -3 -7 509.72 21.12
 3 -3 -7 466.13 22.69
 3 -3 -7 487.55 20.64
 -3 -3 7 477.81 19.08
 -3 -3 7 508.68 20.53
 3 -3 -7 484.8 19.58
 -3 -3 7 502.12 23.21
 3 3 -7 532.24 28.51
 -3 -3 7 471.73 19.61
 3 -3 -7 460.15 19.61
 3 3 -6 0.58 2.22
 -3 -3 6 3.53 1.79
 -3 -3 6 1.6 1.29
 3 -3 -6 1.16 0.89
 3 -3 -6 3.37 1.26
 3 -3 -6 2.14 1.14
 -3 -3 6 3.64 1.36
 3 -3 -6 1.24 0.88
 3 -3 -6 5.65 1.4
 3 -3 -6 0.64 1.04
 3 -3 -6 2.62 1.51
 -3 -3 6 0.94 0.76
 -3 -3 5 60.62 5.6
 3 -3 -5 57.13 3.95
 3 -3 -5 60.17 4.37
 -3 -3 5 50.24 4.14
 3 -3 -5 37.76 4.38
 3 -3 -5 46.7 4.81
 -3 -3 5 54.02 4.8
 3 -3 -5 56.81 6.24
 3 -3 -5 51.82 3.73
 -3 -3 4 25.41 3.24
 3 -3 -4 24.08 3.35
 3 -3 -4 24.23 3.23
 3 -3 -4 22.02 3.46
 3 -3 -4 24.07 3.9
 3 -3 -4 20.99 3.02
 3 -3 -3 649.06 24.22
 -3 -3 3 481.82 22.1
 3 -3 -3 584.87 22.91
 3 -3 -3 550.07 23.33
 3 -3 -3 553.66 24.92
 -3 -3 3 551.19 22.22
 3 -3 -3 450.42 21.77
 -3 -3 2 638.04 26.09
 3 -3 -2 714.44 27.35
 3 -3 -2 534.55 26.04
 3 -3 -2 666.19 26.61
 3 -3 -2 651.19 28.11
 3 -3 -2 573.19 25.6
 -3 -3 2 724.26 25.68
 3 -3 -1 13.16 2.59
 3 -3 -1 27.22 3.43
 3 -3 -1 29.39 4.37
 -3 -3 1 28.96 3.17
 -3 -3 1 24.77 3.56
 -3 -3 1 28.37 3.52
 3 -3 -1 24.48 3.49
 3 -3 0 242.91 12.29
 -3 -3 0 207.88 10.26
 3 -3 0 216.72 13.43
 -3 -3 0 225.55 11.39
 3 -3 0 201.52 9.57
 -3 -3 0 236.64 12.42
 3 -3 0 237.17 12.61
 -3 -3 0 206.66 11.55
 -3 -3 -1 500.93 20.8
 3 -3 1 488.74 24.22
 -3 -3 -1 503.47 22.45
 -3 -3 -1 557.87 22.98
 3 -3 1 573.7 23.61
 3 -3 1 499.81 20.49
 -3 -3 -1 514.37 22.34
 3 -3 2 141.27 10.49
 3 -3 2 130.2 8.99
 3 -3 2 120.96 7.63
 -3 -3 -3 509.73 23.44
 -3 -3 -3 578.07 25.56
 3 -3 3 590.09 26.18
 3 -3 3 630.96 28.4
 3 3 3 726.53 24.44
 -3 -3 -3 715.9 27.87
 3 -3 3 504.32 24.36
 -3 -3 -4 26.35 3.25
 3 3 4 21.34 3.18
 -3 -3 -4 24.22 3.36
 3 -3 4 24.09 3.73
 -3 -3 -4 33.8 4.22
 3 3 4 26.88 2.82
 3 -3 4 24.9 3.73
 -3 -3 -4 23.02 3.26
 -3 -3 -5 319.26 15.16
 -3 -3 -5 337.92 16.71
 3 -3 5 323.78 16.7
 3 3 5 306.63 15.71
 -3 -3 -5 336.43 15.92
 -3 -3 -5 341.66 19.2
 -3 -3 -5 283.02 16.4
 3 -3 5 321.51 15.26
 3 -3 5 329.64 14.54
 3 3 6 38.03 4.41
 3 -3 6 31.76 3.96
 3 -3 6 31.25 4.21
 3 -3 6 34.81 3.71
 -3 -3 -6 33.52 4.01
 3 -3 6 34.05 3.44
 3 -3 6 31.36 4.81
 -3 -3 -6 50.35 6.8
 3 -3 7 1280.96 54.79
 -3 -3 -7 1476.34 59.02
 -3 -3 -7 1291.34 54.95
 3 -3 7 1333.9 50.08
 -3 -3 -7 1417.79 50.98
 3 -3 7 1349.54 49.58
 3 -3 7 1410.05 50.12
 3 -3 8 57.63 5.04
 -3 -3 -8 43.89 6.75
 3 -3 8 58.99 5.42
 3 -3 8 58.96 5.02
 3 -3 8 58.39 5.23
 3 -3 8 66.93 8.05
 -3 -3 -8 58.73 8.58
 -3 -3 -8 58.16 5.58
 -3 -3 -9 782.28 31.1
 3 -3 9 714.09 29.77
 -3 -3 -9 679.53 36.14
 3 -3 9 764.8 30.79
 3 -3 9 766.33 30.61
 3 -3 9 702.51 35.81
 -3 -3 -9 847.47 40.19
 -3 -3 -9 733.2 30.74
 3 -3 10 200.39 11.84
 3 -3 10 204.65 12.34
 -3 3 -10 221.33 18.05
 -3 -3 -10 230.43 12.75
 -3 -3 -10 222.88 17.23
 -3 -3 -10 249.4 18.93
 3 -3 10 200.31 16.35
 -3 -3 -10 227.85 12.83
 3 3 11 81.91 6.56
 3 -3 11 70.23 6.26
 3 -3 11 76.05 6.73
 -3 3 -11 58.67 9.09
 -3 -3 -11 70.26 6.37
 -3 -3 -11 75.06 9.42
 -3 -3 -11 71.86 6.54
 3 -3 11 57.4 8.45
 -3 -3 -11 81.97 10.2
 -3 -3 -12 69.23 8.53
 3 -3 12 62.22 8.28
 -3 -3 -12 57.43 7.91
 -3 -3 -13 2.93 1.43
 3 3 13 1.37 1.08
 3 -3 13 5.24 1.64
 3 -3 13 5.02 1.73
 -3 -3 -14 8.05 2.01
 -3 -3 -14 6.56 1.66
 3 3 14 9.67 1.81
 3 -3 14 6.06 1.6
 3 -3 14 9.11 2.01
 3 3 15 0.41 0.54
 3 -3 15 1.29 0.73
 3 -3 15 2.14 0.98
 -3 -3 -15 -0.17 0.72
 3 -3 16 32 2.7
 -3 -3 -16 46 3
 3 -4 -16 69.17 3.94
 3 -4 -16 92.78 4.38
 3 -4 -15 10.12 1.83
 -3 -4 15 6.16 1.49
 3 -4 -14 75.98 5.25
 -3 -4 14 95.67 6.12
 3 -4 -14 92.81 6.55
 -3 -4 14 87.55 6.22
 -3 -4 13 30.92 3.91
 3 -4 -13 29.05 3.81
 -3 -4 13 33.7 4.09
 3 4 -12 174.64 17.09
 3 -4 -12 159.63 14.58
 3 -4 -12 147.32 13.35
 -3 -4 12 157.98 10.61
 -3 -4 12 138.01 9.28
 -3 -4 12 155.24 10.05
 3 4 -11 7.09 4.27
 3 -4 -11 5.65 1.92
 -3 -4 11 5.88 1.84
 -3 -4 11 4.8 1.92
 3 -4 -11 10.44 3.55
 3 -4 -11 3.69 2.55
 3 4 -10 175.4 17.58
 3 -4 -10 155.08 14.28
 3 -4 -10 157.82 9.85
 -3 -4 10 150.38 9.49
 -3 -4 10 158.79 10.32
 3 -4 -10 162.34 13.49
 3 -4 -9 223.03 15.91
 -3 -4 9 247.38 13.45
 3 -4 -9 250.38 17.76
 3 -4 -9 249.55 12.67
 -3 -4 9 236.37 12.34
 -3 -4 9 241.81 13.16
 -3 -4 9 221.77 12.65
 3 -4 -9 201.36 12.88
 3 -4 -8 68.44 7.79
 -3 -4 8 74.78 6.44
 3 4 -8 71.7 10.32
 3 -4 -8 75.65 8.73
 3 -4 -8 75.84 5.79
 3 -4 -8 80.8 6.2
 -3 -4 8 74.96 5.74
 -3 -4 8 78.39 6.37
 3 -4 -8 70.33 6.29
 -3 -4 8 69.56 6.34
 -3 -4 7 789.36 31.36
 3 -4 -7 783.5 33.16
 3 -4 -7 824.39 36.66
 3 -4 -7 769.06 30.24
 -3 -4 7 764.1 31.46
 -3 -4 7 818.14 32.73
 3 -4 -7 742.69 31.19
 3 -4 -7 823.02 30.85
 -3 -4 7 777.15 30.39
 3 -4 -7 787.35 34.9
 3 -4 -6 127.45 7.66
 -3 -4 6 140.58 8.41
 3 -4 -6 134.95 9.55
 3 4 -6 146.42 13.55
 -3 -4 6 134.7 8.52
 3 -4 -6 150.44 10.21
 3 -4 -6 135.82 7.69
 3 -4 -6 134.5 8.24
 -3 -4 6 132.4 9.28
 3 -4 -6 127.36 10.71
 3 -4 -6 125.83 9.89
 3 -4 -5 1120.74 45.18
 -3 -4 5 1104.51 40.66
 3 -4 -5 996.23 42.32
 -3 -4 5 1167.59 41.2
 -3 -4 5 1070.62 39.42
 3 -4 -5 1063.37 39.99
 3 -4 -5 1039.27 43.36
 3 -4 -5 1145.56 39.86
 3 -4 -5 1153.12 39.71
 3 -4 -5 1175.33 44.05
 3 -4 -5 1009.88 39.96
 -3 -4 5 1120.8 42.96
 -3 -4 4 672.45 27.27
 3 -4 -4 727.62 26.28
 -3 -4 4 600.55 28.88
 3 -4 -4 665.82 29.6
 3 -4 -4 734.63 26.72
 -3 -4 4 712.84 29.49
 -3 -4 4 720.51 27.29
 3 -4 -4 610.46 28.85
 -3 -4 4 724.19 30.17
 3 -4 -4 735.99 31.35
 3 -4 -4 685.63 26.07
 3 -4 -4 687.83 30.26
 -3 -4 4 711.95 26.48
 3 -4 -4 730.31 27.18
 -3 -4 3 998.46 36.53
 3 -4 -3 896.36 32.63
 3 -4 -3 885.27 32.82
 -3 -4 3 891.18 35.99
 -3 -4 3 846.06 35.64
 3 -4 -3 891.14 33.83
 3 -4 -3 928.12 33.5
 3 -4 -3 827.44 38.85
 -3 -4 3 971.78 33.83
 3 -4 -3 887.87 37.14
 -3 -4 3 923.93 36.65
 3 -4 -3 931.03 37.58
 -3 -4 3 902.31 33.75
 3 -4 -3 895.25 33.74
 -3 -4 3 889.55 33.09
 3 -4 -3 862.22 32.3
 3 -4 -3 887.02 32.39
 3 -4 -2 450.05 18.96
 -3 -4 2 459.73 18.91
 3 -4 -2 478.27 18.65
 3 -4 -2 453.5 18.95
 -3 -4 2 438.77 20.65
 -3 -4 2 468.33 18.83
 3 -4 -2 461.83 22.12
 3 -4 -2 484.76 22.44
 -3 -4 2 463.86 21.67
 -3 -4 2 404.92 20.09
 3 -4 -2 448.61 23.99
 3 -4 -2 485.33 19.25
 -3 -4 2 448.76 18.44
 -3 -4 2 440.59 20.39
 3 -4 -1 31.93 3.21
 3 -4 -1 32.69 3.16
 -3 -4 1 33.31 3.99
 -3 -4 1 34.69 3.38
 3 -4 -1 28.02 3.2
 -3 -4 1 28.73 3.05
 -3 -4 1 35.14 4.07
 3 -4 -1 32.12 5.31
 -3 -4 1 33.57 3.26
 3 -4 -1 32.32 3.35
 -3 -4 1 30.77 3.92
 -3 -4 0 373.73 16.78
 3 -4 0 341.72 16.33
 -3 -4 0 377 17.47
 -3 -4 0 359.2 17.67
 -3 -4 0 393.57 18.14
 -3 -4 0 411.6 16.7
 3 -4 0 394.84 16.97
 3 -4 0 386.55 16.79
 -3 -4 0 402.77 16.4
 3 -4 0 407.05 21.92
 3 -4 0 416.77 16.44
 3 -4 0 406.46 16.58
 3 -4 1 273.31 12.91
 -3 -4 -1 277.57 15.84
 -3 -4 -1 300.94 13.17
 3 -4 1 275.29 13.22
 -3 -4 -1 293.68 14.36
 3 -4 1 287.42 17.61
 3 -4 1 257.86 12.96
 3 -4 1 292.2 12.85
 3 -4 1 273.77 12.74
 -3 -4 -1 272.53 14
 -3 -4 -1 282.62 12.52
 -3 -4 -1 297 14.28
 -3 -4 -2 285.1 14.54
 -3 -4 -2 300.26 14.69
 3 -4 2 276.17 14.82
 3 -4 2 305.92 13.18
 3 -4 2 280.85 16.61
 -3 -4 -2 275.63 16.26
 3 -4 2 304.92 13.84
 -3 -4 -2 310.28 16.34
 -3 -4 -2 297.24 13.5
 3 -4 2 289.78 13.74
 -3 -4 -2 272.98 15.15
 3 -4 2 272.95 13.28
 -3 -4 -2 296.47 12.86
 -3 -4 -2 282.86 14.42
 3 -4 3 1665.52 59.19
 -3 -4 -3 1654.85 63.34
 3 -4 3 1620.22 63.31
 3 -4 3 1871.28 61.24
 -3 -4 -3 1569.12 62.65
 3 -4 3 1587.32 60.46
 -3 -4 -3 1684.15 60.71
 -3 -4 -3 1548.6 58.53
 3 -4 3 1705.45 59.35
 -3 -4 -3 1443.2 61.3
 3 4 3 1758.52 59.79
 -3 -4 -3 1674.79 60.23
 3 -4 4 490.31 24.21
 -3 -4 -4 467.06 19.96
 3 -4 4 519.41 20.78
 -3 -4 -4 477.82 21.29
 -3 -4 -4 507 22.14
 -3 -4 -4 425.32 22.84
 3 -4 4 354.32 20.67
 -3 -4 -4 564.82 25.44
 3 -4 4 513.78 21.09
 3 -4 4 481.52 21.64
 -3 -4 -5 1072.87 42.45
 3 -4 5 1138.66 41.57
 -3 -4 -5 1102.46 41.01
 3 -4 5 1136.84 43.12
 3 -4 5 1063.84 44.25
 -3 -4 -5 1160.37 47.66
 -3 -4 -5 1084.43 46.14
 3 -4 5 1154.81 46.17
 -3 -4 -5 1110.74 43.24
 3 -4 5 1052.06 40.55
 3 -4 6 30.19 4.86
 -3 -4 -6 25.4 3.77
 3 -4 6 23.32 3.88
 3 -4 6 23.98 3.18
 3 -4 6 26.58 4.55
 -3 -4 -6 26.5 5.26
 3 -4 6 28.66 3.79
 3 -4 6 28.52 3.41
 -3 -4 -7 438.7 20.64
 3 -4 7 408.1 19.44
 3 -4 7 433.65 23.88
 3 -4 7 456.53 20.75
 -3 -4 -7 469.33 21.27
 -3 -4 -8 140.06 9.66
 3 -4 8 130.91 8.76
 3 -4 8 132.14 12.02
 -3 -4 -8 134.54 13.34
 3 -4 8 131.44 9.03
 -3 -4 -8 128.41 9.3
 3 -4 9 1.17 1.33
 3 -4 9 2.5 1.35
 -3 -4 -9 2.68 1.68
 -3 -4 -9 0.34 1.36
 -3 -4 -9 3.02 2.25
 3 -4 9 2.57 2.07
 3 -4 10 9.01 2.36
 -3 -4 -10 9.99 3.24
 -3 -4 -10 8.65 3.41
 -3 -4 -10 12.38 2.82
 -3 4 -10 13.38 4.56
 3 -4 10 8.69 3.37
 -3 -4 -10 13.63 2.94
 -3 -4 -11 23.29 5.01
 3 -4 11 15.15 4.2
 -3 4 -11 13.85 4.42
 -3 -4 -12 144.15 9.25
 -3 -4 -12 137.65 9.22
 3 -4 12 155.16 9.34
 -3 -4 -12 142.18 9.04
 -3 -4 -13 15.23 2.51
 -3 -4 -13 13.56 2.41
 3 -4 13 15.57 2.77
 3 -4 13 13.12 2.3
 -3 -4 -14 41.52 3.74
 3 -4 14 45.95 4.13
 3 -4 14 42.47 3.57
 -3 -4 -15 61.91 3.82
 3 -4 15 54.08 3.77
 3 -5 -14 82.39 4.86
 3 -5 -14 75.81 4.77
 -3 -5 14 69.73 4.41
 3 -5 -13 291.24 13.97
 -3 -5 13 287.72 13.39
 -3 -5 13 298.24 14.03
 3 -5 -13 326.26 14.48
 3 -5 -13 297.06 13.35
 3 -5 -12 362.05 17.59
 -3 -5 12 399.29 18.31
 -3 -5 12 398.08 18.11
 3 -5 -12 404.8 18.34
 3 -5 -12 397.58 17.65
 -3 -5 11 54.45 5.4
 3 -5 -11 52.34 5.11
 -3 -5 11 59.5 6.01
 3 -5 -11 48.46 4.98
 3 -5 -10 136.31 13.22
 3 5 -10 160.58 16.7
 -3 -5 9 -0.45 1.66
 -3 -5 9 0.94 1.27
 3 -5 -9 1.26 1.88
 3 -5 -9 2.87 2.47
 3 -5 -9 0.29 1
 -3 -5 9 -0.34 1.25
 3 5 -9 2.94 2.92
 3 -5 -9 0.27 1.07
 -3 -5 8 28.97 4.03
 3 -5 -8 33.16 3.87
 -3 -5 8 45.14 6.22
 3 -5 -8 44.41 7.04
 3 -5 -8 37.29 6.21
 3 -5 -8 31.81 4.09
 -3 -5 8 35.06 4.61
 3 -5 -8 32.58 4.3
 -3 -5 8 28.38 3.99
 3 5 -8 37.01 7.9
 3 5 -7 108.88 12.97
 -3 -5 7 91.89 7.57
 3 -5 -7 95.95 7.1
 3 -5 -7 91.73 10.14
 -3 -5 7 101.51 7.51
 3 -5 -7 86.78 6.4
 -3 -5 7 103.98 9.59
 3 -5 -7 69.83 8.82
 3 -5 -7 86.81 7.1
 -3 -5 7 101.52 8.01
 3 -5 -7 92.75 8.84
 3 5 -6 37.04 7.42
 3 -5 -6 35.98 4.02
 3 -5 -6 26.36 3.44
 -3 -5 6 31.64 4.24
 -3 -5 6 27.35 3.21
 -3 -5 6 24.39 3.55
 3 -5 -6 29.74 3.35
 -3 -5 6 32.14 5.33
 -3 -5 6 32.73 4.65
 3 -5 -6 30.89 3.78
 3 -5 -6 37.93 5.39
 3 -5 -6 31.82 5.6
 3 -5 -6 19.71 4.03
 3 -5 -5 549.61 22.95
 3 -5 -5 538.69 22.49
 3 -5 -5 558.25 23.15
 3 -5 -5 538.74 26.93
 -3 -5 5 551.67 23.82
 -3 -5 5 561.66 23.54
 3 -5 -5 532.13 21.86
 3 -5 -5 566.15 28.63
 -3 -5 5 584.18 27.18
 3 -5 -5 506.77 26.44
 -3 -5 5 573.2 25.64
 3 -5 -5 522.25 22.47
 -3 -5 4 61.52 5.55
 -3 -5 4 76.02 6.04
 3 -5 -4 38.14 5.88
 -3 -5 4 66.8 7.19
 -3 -5 4 57.39 6.95
 3 -5 -4 55.51 6.92
 3 -5 -4 60.62 5.2
 3 -5 -4 65.99 5.48
 -3 -5 4 66.14 5.14
 3 -5 -4 66.8 7.84
 -3 -5 4 56.96 6.37
 3 -5 -3 340.05 15.47
 -3 -5 3 349.99 16.41
 3 -5 -3 379.34 16.28
 -3 -5 3 347.18 15.77
 3 -5 -3 334.69 16.17
 -3 -5 3 375.01 16.64
 -3 -5 3 387.62 20.36
 3 -5 -3 364.46 20.74
 -3 -5 3 363.3 18.93
 3 -5 -3 397.73 20.88
 -3 -5 3 356.32 18.94
 -3 -5 3 358.12 18.66
 -3 -5 2 459.55 19.81
 3 -5 -2 484.3 19.58
 3 -5 -2 459.44 20.02
 3 -5 -2 500.27 19.85
 -3 -5 2 454.49 19.49
 3 -5 -2 489.15 20.31
 -3 -5 2 498.95 20.51
 -3 -5 2 541.74 24.65
 3 -5 -2 512.99 25.14
 -3 -5 2 468.3 22.11
 -3 -5 2 419.92 21.77
 3 -5 -2 461.05 24.2
 -3 -5 2 458.56 21.52
 -3 -5 2 496.98 22.85
 -3 -5 1 247.89 12.05
 3 -5 -1 235.84 12
 3 -5 -1 240.49 12.26
 3 -5 -1 230.8 12.37
 -3 -5 1 224.86 12.02
 -3 -5 1 220.24 13.27
 -3 -5 1 234.04 12.57
 -3 -5 1 238.78 15.06
 -3 -5 1 233 13.56
 3 -5 -1 250.16 16.31
 3 -5 -1 253.85 16.09
 -3 -5 1 231.12 14.1
 -3 -5 1 235.4 12.14
 -3 -5 1 229.01 13.1
 3 -5 -1 230.11 12
 -3 -5 0 418.85 21.15
 -3 -5 0 379.9 18.52
 3 -5 0 371.56 19.94
 -3 -5 0 400.3 19.66
 -3 -5 0 408.27 17.28
 3 -5 0 364.86 16.91
 3 -5 0 360.82 17.01
 -3 -5 0 385.41 17.48
 3 -5 0 368.15 17.54
 -3 -5 0 408.34 19.31
 3 -5 0 367.59 21.31
 3 -5 0 352.31 17.59
 -3 -5 0 364.61 16.79
 -3 -5 0 388.87 18.7
 -3 -5 -1 1033.81 41.26
 3 -5 1 932.26 39.64
 -3 -5 -1 995.15 39.06
 -3 -5 -1 932.88 37.44
 3 -5 1 908.62 36.83
 3 -5 1 952.58 42
 -3 -5 -1 934.05 38.44
 3 -5 1 942.95 37.2
 -3 -5 -1 1026.59 37.18
 3 -5 1 956.36 36.33
 -3 -5 -1 877.56 36.05
 -3 -5 -1 973.22 36.05
 -3 -5 -1 963.86 38.08
 3 -5 2 3.89 1.51
 3 -5 2 1.98 1.74
 -3 -5 -2 2.43 1.67
 -3 -5 -2 4.65 2
 -3 -5 -2 1.46 1.11
 -3 -5 -2 1.94 1.58
 3 -5 2 2.5 1.4
 3 -5 2 3.97 1.55
 -3 -5 -2 4.55 1.66
 3 -5 2 1.66 1.66
 -3 -5 -3 884.64 37.25
 3 -5 3 851.36 34.63
 -3 -5 -3 791.44 30.86
 -3 -5 -3 850 33.58
 -3 -5 -3 803.57 34.07
 3 -5 3 838.26 32.83
 3 -5 3 784.45 32.21
 -3 -5 -3 755.12 31.89
 3 -5 3 742.11 32.11
 3 -5 3 754.32 37.04
 -3 -5 -4 64.73 7.66
 -3 -5 -4 48.42 4.68
 3 -5 4 50.26 6
 -3 -5 -4 49.02 5.49
 -3 -5 -4 54.72 6.16
 3 -5 4 39.88 4.79
 3 -5 4 39.35 4.81
 3 -5 4 46.32 5.08
 3 -5 4 46.29 6.88
 3 -5 5 29.64 4.35
 3 -5 5 42.78 5.48
 -3 -5 -5 28.24 3.76
 -3 -5 -5 33.47 4.67
 -3 -5 -5 33.46 4.93
 3 -5 5 30.98 5.53
 -3 -5 -5 30.11 5.48
 3 -5 5 33.74 4.45
 -3 -5 -5 36.7 6.09
 -3 -5 -6 5.52 1.9
 3 -5 6 5.44 2.34
 -3 -5 -6 3.96 2.55
 -3 -5 -6 8.16 2.56
 3 -5 6 5.92 2.7
 -3 -5 -6 0.64 1.56
 -3 -5 -6 4.87 1.78
 3 -5 6 4.62 2.44
 3 -5 6 6.93 2.43
 -3 -5 -7 -0.33 1.12
 -3 -5 -7 1.07 1.63
 -3 -5 -7 0.7 1.71
 3 -5 7 0.7 1.41
 -3 -5 -7 1.36 1.66
 3 -5 7 1.05 1.11
 3 -5 7 1.14 1.67
 -3 -5 -8 54.91 5.87
 3 -5 8 73.84 6.68
 -3 -5 -8 69.5 9.14
 3 -5 8 70.64 7
 -3 -5 -8 85.07 7.26
 -3 -5 -8 61.8 8.75
 3 -5 8 57.49 7.68
 -3 -5 -9 92.44 10.73
 -3 -5 -9 94.32 10.64
 3 -5 9 77.86 9.01
 3 -5 9 92.17 8.04
 -3 -5 -9 89.03 7.47
 -3 -5 -9 91.52 7.64
 -3 -5 -10 291.48 14.83
 -3 -5 -10 297.66 15.62
 -3 5 -10 311.5 22.55
 3 -5 10 318.94 16.66
 -3 -5 -10 293.27 15.49
 -3 -5 -11 203.7 11.6
 -3 -5 -11 203.07 11.09
 -3 -5 -11 213.14 11.74
 3 -5 11 206.33 11.99
 -3 -5 -12 199.69 10.63
 3 -5 12 213.15 11.27
 -3 -5 -12 195.58 10.18
 -3 -5 -12 202.87 10.66
 3 -5 13 662.06 24.98
 -3 -5 -13 626.14 24.06
 3 -5 14 0.68 0.65
 -3 -5 -14 0.8 0.58
 -3 -6 13 121.98 6.81
 -3 -6 13 102.77 5.78
 -3 -6 12 74.23 4.86
 3 -6 -12 84 4.74
 3 -6 -11 114.22 7.41
 3 -6 -11 113.49 7.14
 -3 -6 11 117.1 7.72
 3 -6 -10 350.72 15.91
 3 -6 -10 352.2 16.56
 -3 -6 10 356.14 17.59
 -3 -6 10 337.71 16.65
 -3 -6 9 49.67 5.88
 3 -6 -9 47.31 4.98
 -3 -6 9 37.29 4.92
 -3 -6 9 47.39 5.04
 3 -6 -9 37.48 4.1
 3 6 -8 179.56 16.99
 -3 -6 8 148.15 9.72
 3 -6 -8 185.96 15.46
 -3 -6 7 24.34 4.06
 3 6 -7 38.75 7.85
 -3 -6 7 29.09 5.2
 3 -6 -7 29.55 3.89
 3 -6 -7 24.49 5.61
 -3 -6 7 26.39 3.94
 -3 -6 6 48.96 5.36
 -3 -6 6 49.81 6.59
 -3 -6 6 41.36 5.32
 -3 -6 6 40.81 5.12
 3 6 -6 39.75 7.77
 -3 -6 6 50.53 4.56
 3 -6 -6 43.22 4.82
 3 -6 -6 36.07 5.8
 3 -6 -6 47.43 7.5
 -3 -6 5 35.98 4.51
 -3 -6 5 35.69 5.71
 -3 -6 5 29.08 4.18
 -3 -6 5 34.74 5.04
 3 6 -5 43.17 7.66
 3 -6 -5 38.17 6.61
 3 -6 -5 25.74 4.96
 -3 -6 5 32.48 4.84
 3 -6 -5 29.64 3.93
 -3 -6 5 21.24 3.14
 3 -6 -4 15.52 2.81
 -3 -6 4 17 3.18
 -3 -6 4 15.75 3.52
 -3 -6 4 8.32 3.79
 3 -6 -4 12.83 3.58
 3 -6 -4 12.97 3.92
 -3 -6 4 13.82 3.34
 -3 -6 4 13.77 2.51
 -3 -6 4 18.74 3.39
 -3 -6 3 515.21 22.71
 -3 -6 3 515.07 23.79
 -3 -6 3 507.19 25.07
 -3 -6 3 521.23 23.41
 3 -6 -3 537.96 28.34
 -3 -6 3 517.9 26.15
 -3 -6 3 551.64 26.12
 3 -6 -3 545.05 23.21
 3 -6 -3 525.47 29.42
 3 -6 -2 11.81 3.56
 -3 -6 2 7.04 2.73
 3 -6 -2 10.61 2.51
 -3 -6 2 10.33 2.41
 3 -6 -2 11.78 2.39
 -3 -6 2 12.84 3.74
 -3 -6 2 6.94 3.1
 3 -6 -2 9.07 3.33
 3 -6 -2 14.21 2.77
 -3 -6 2 13.91 3.63
 3 -6 -1 1312.81 50.44
 -3 -6 1 1305.19 49.7
 3 -6 -1 1271.99 49.33
 -3 -6 1 1301.17 52.07
 3 -6 -1 1374.72 54.73
 -3 -6 1 1409.94 53.87
 3 -6 -1 1366.01 57.11
 -3 -6 1 1411.94 56.9
 -3 -6 1 1277.31 52.09
 3 -6 -1 1319.46 49.67
 3 -6 0 123.05 9.22
 -3 -6 0 144.33 9.78
 -3 -6 0 124.56 8.64
 3 -6 0 135.97 9.2
 -3 -6 0 139.43 10.22
 3 -6 0 126.96 11.14
 3 -6 0 139.38 13.03
 -3 -6 0 138.72 12.37
 -3 -6 0 131.77 10.38
 -3 -6 0 146.01 9.39
 3 -6 1 651.21 29.49
 -3 -6 -1 670.1 29.58
 -3 -6 -1 675.82 28.27
 3 -6 1 669.04 29.13
 -3 -6 -1 731.58 31.73
 -3 -6 -1 768.96 35.3
 3 -6 1 745.22 33.12
 -3 -6 -1 724.97 30.15
 3 -6 1 651.8 35.02
 -3 -6 -1 685.81 28.93
 -3 -6 -2 101.21 8.46
 3 -6 2 120.28 9.23
 -3 -6 -2 124.68 9.3
 -3 -6 -2 117.38 7.99
 3 -6 2 136.74 9.38
 -3 -6 -2 118.89 9.99
 -3 -6 -2 142.53 12.57
 3 -6 2 140.91 11.32
 3 -6 2 115.73 11.96
 -3 -6 -2 118.05 8.6
 -3 -6 -3 179.21 11.42
 3 -6 3 159.08 11.12
 3 -6 3 162.04 14.63
 -3 -6 -3 183.59 11.76
 3 -6 3 172.1 11.23
 -3 -6 -3 172.86 12.37
 -3 -6 -3 162.79 14.1
 -3 -6 -3 161.62 10.69
 3 -6 3 173.14 12.85
 3 -6 4 3.18 2.28
 -3 -6 -4 0.66 1.4
 -3 -6 -4 3.43 2.56
 3 -6 4 5.44 2.07
 3 -6 4 2.15 2.31
 -3 -6 -4 3.28 2.08
 -3 -6 -4 5.39 2.05
 -3 -6 -4 4.44 1.95
 3 -6 4 1.12 1.5
 -3 -6 -5 49.48 5.78
 -3 -6 -5 59.51 5.87
 -3 -6 -5 52.52 5.85
 -3 -6 -5 57.78 5.39
 3 -6 5 59.74 6.96
 -3 -6 -5 49.74 7.68
 3 -6 5 54.68 6.1
 3 -6 5 51.66 7.85
 3 -6 5 55.21 6.17
 -3 -6 -6 163.58 11.27
 -3 -6 -6 191.21 10.91
 -3 -6 -6 146.45 13.94
 3 -6 6 169.05 11.56
 3 -6 6 171.95 11.66
 -3 -6 -6 171.02 10.56
 3 -6 6 179.23 12.38
 3 -6 6 182 14.84
 -3 -6 -7 79.79 9.95
 3 -6 8 336.3 17.25
 -3 -6 -8 328.05 16.79
 -3 -6 -8 316.03 16.2
 -3 -6 -9 273.72 14.49
 3 -6 9 280.45 14.97
 -3 -6 -9 291.08 14.5
 3 -6 9 286.96 14.05
 -3 -6 -10 130.49 8.35
 3 -6 10 130.38 8.65
 -3 -6 -10 144.93 8.59
 3 -6 10 132.38 7.38
 -3 -6 -11 355.94 15.42
 3 -6 11 361.56 15.36
 -3 -6 -11 330.83 14.87
 -3 -6 -12 4.14 1.18
 3 -6 12 8.68 1.55
 -3 -7 11 44.67 3.84
 -3 -7 10 26.56 3.68
 3 -7 -10 26.89 3.05
 3 -7 -9 130.14 7.95
 -3 -7 9 136.5 9.26
 3 -7 -9 118.7 7.71
 3 -7 -8 505.1 22.77
 -3 -7 8 503.86 23.79
 3 -7 -8 519.86 22.03
 3 -7 -7 94.08 8.13
 -3 -7 7 91.76 8.35
 -3 -7 7 93.32 7.59
 3 -7 -7 95.29 7.12
 3 -7 -6 861.83 35.79
 -3 -7 6 859.95 35.59
 -3 -7 6 743.84 33.09
 3 -7 -6 845.62 32.75
 -3 -7 6 780.29 30.84
 3 -7 -5 8.41 2.22
 3 -7 -5 7.05 2.82
 -3 -7 5 9.71 2.04
 -3 -7 5 10.77 3.16
 -3 -7 5 11.75 2.8
 -3 -7 4 68.23 7.3
 3 -7 -4 55.74 7.58
 -3 -7 4 59.11 5.4
 3 -7 -3 29.98 5.72
 3 -7 -2 3.95 2.27
 3 -7 -1 6.19 2.78
 3 -7 0 24.84 5.65
 -3 -7 0 23.56 3.88
 -3 -7 -1 92.17 10.83
 3 -7 1 87.63 10.43
 -3 -7 -2 255.41 18.6
 3 -7 2 225.79 18.12
 -3 -7 -3 90.37 10.41
 3 -7 3 81.2 10.11
 -3 -7 -3 73.06 6.81
 -3 -7 -3 76.19 6.74
 3 -7 4 437.9 21.6
 -3 -7 -4 502.27 22.01
 -3 -7 -4 463.53 21.54
 3 -7 4 493.5 23.75
 -3 -7 -4 465.58 27.28
 -3 -7 -4 418.08 20.87
 3 -7 5 34.01 4.88
 -3 -7 -5 34.69 4.53
 -3 -7 -5 43.08 4.68
 3 -7 5 42.03 5.68
 -3 -7 -5 44.24 4.85
 3 -7 6 524.38 23.23
 -3 -7 -6 503.09 22.18
 -3 -7 -6 479.42 22.31
 -3 -7 -7 136.73 8.54
 3 -7 7 141.35 9.22
 3 -7 7 135.48 8.81
 -3 -7 -7 112.5 7.29
 -3 -7 -7 126.03 8.57
 3 -7 8 52.88 4.84
 -3 -7 -8 68.92 5.56
 -3 -7 -8 54.3 4.86
 3 -7 8 60.63 5.42
 3 -7 9 101.69 6.18
 3 -7 9 110 7.02
 -3 -7 -9 126.99 7.3
 -3 -7 -9 109.08 6.77
 -3 -7 -10 12.37 1.83
 3 -7 10 10.33 1.71
 -3 -8 8 29.75 3.02
 -3 -8 7 100.44 6.83
 3 -8 -7 95.29 6.08
 -3 -8 6 81.47 6.58
 3 -8 -6 79.83 6.21
 -3 -8 5 130.71 9.32
 3 -8 -5 145.21 9.44
 -3 -8 4 61.54 6.13
 3 -8 -4 55.53 6
 -3 -8 3 23.82 3.4
 -3 -8 3 24.49 3.16
 -3 -8 3 24.92 4.01
 3 -8 -3 34.83 5.02
 -3 -8 2 21.39 3.18
 -3 -8 2 20.23 3.05
 -3 -8 2 21.53 3.8
 3 -8 -2 28.21 4.71
 3 -8 -1 159.16 9.15
 -3 -8 1 170.33 10.28
 -3 -8 1 175.63 11.36
 3 -8 -1 200.75 12.86
 -3 -8 0 2.35 1.92
 3 -8 0 4.08 1.51
 3 -8 0 4.06 2.32
 -3 -8 0 3.39 1.54
 -3 -8 -1 4.17 2
 3 -8 1 7.88 2.84
 -3 -8 -1 5.75 1.95
 3 -8 1 4.84 1.73
 -3 -8 -2 28.38 3.79
 3 -8 2 20.54 3.15
 3 -8 2 33.77 4.89
 -3 -8 -3 75.59 6.13
 3 -8 3 54.91 5.27
 3 -8 3 75.85 7.04
 3 -8 4 45.94 4.59
 -3 -8 -4 47.62 4
 3 -8 5 232.73 11.65
 -3 -8 -5 213.55 10.3
 -3 -8 -6 62.86 4.6
 3 -8 6 67.44 5.07
 -3 -8 -6 59.18 4.26
 -3 -8 -7 72.37 4.51
 3 -8 7 69.74 4.68
 -3 -8 -7 61.87 4.03
 3 -9 -2 538.22 21.17
 3 -9 -1 -0.18 1.53
 4 0 -17 0.89 0.76
 -4 0 17 1.18 0.73
 -4 0 16 7.99 1.79
 4 0 -16 5.95 2.08
 -4 0 16 7.89 1.97
 4 0 -15 -1.04 1.97
 -4 0 15 1.29 1.13
 4 0 -15 2.69 1.28
 4 0 -14 132.26 8.14
 4 0 -14 133.84 15.11
 4 0 -14 112.5 10.87
 4 0 -13 -0.57 1.37
 4 0 -13 0.5 0.86
 4 0 -13 -1.07 2.91
 -4 0 13 0.87 1.17
 4 0 -12 83.94 8.98
 4 0 -12 83.89 6.29
 -4 0 12 77.84 6.5
 4 0 -12 99.27 13.39
 4 0 -11 -0.49 1.32
 4 0 -11 -0.22 0.9
 4 0 -11 -1 2.98
 -4 0 11 0.5 1.01
 4 0 -10 555.34 26.27
 4 0 -10 544.61 22.27
 -4 0 10 557.85 22.8
 4 0 -10 573.08 33.77
 4 0 -9 -0.36 0.98
 4 0 -9 2.29 2.28
 -4 0 9 0.94 0.76
 4 0 -9 1.19 0.83
 4 0 -8 1395.29 60.78
 -4 0 8 1469.82 51.85
 4 0 -8 1491.23 51.59
 4 0 -7 0.32 1.09
 4 0 -7 1.51 1.1
 4 0 -6 189.69 11.08
 4 0 -6 169.47 12.4
 4 0 -6 202.08 10.31
 4 0 -5 0.97 0.98
 4 0 -5 -0.34 1.65
 4 0 -5 -0.17 0.79
 4 0 -4 1275.32 47.24
 4 0 -4 1195.51 48.05
 4 0 -4 1363.94 45.79
 4 0 -3 1.03 1.06
 4 0 -3 0.33 0.47
 4 0 -3 1.14 0.67
 4 0 -2 3353.21 104.52
 4 0 -2 3298.95 104.84
 4 0 -2 3040.51 101.53
 4 0 -1 0.15 0.93
 4 0 -1 0.2 0.77
 4 0 -1 0.44 0.83
 4 0 0 4.37 1.42
 4 0 0 7.41 1.79
 4 0 1 0.37 1.06
 4 0 1 0.89 1.25
 4 0 2 106.9 7.36
 4 0 2 152.43 8.63
 4 0 3 -0.48 1.26
 4 0 3 0.25 1.07
 4 0 3 1.4 1.44
 4 0 4 4.07 1.62
 4 0 4 2.24 1.46
 4 0 5 0.35 1.27
 4 0 5 0.71 1.37
 4 0 6 1084.08 44
 4 0 6 1098.96 44.39
 4 0 7 -0.22 1.11
 4 0 7 0.41 1.02
 4 0 7 0.43 1.06
 4 0 7 1 0.91
 4 0 8 2542.24 86.17
 4 0 8 2561.03 91.73
 4 0 8 2330.13 85.38
 4 0 8 2474.42 91.49
 4 0 9 1.57 1.28
 4 0 9 -1.37 1.25
 4 0 9 0.5 1.06
 4 0 9 -0.26 0.95
 4 0 10 815.13 34.67
 4 0 10 900.27 34.66
 4 0 10 952.09 35.05
 4 0 10 809.15 39.08
 4 0 11 2.36 1.48
 4 0 11 0.58 1.06
 4 0 11 -0.31 1.01
 4 0 11 1.72 1.85
 4 0 12 73.49 6.71
 4 0 12 83.04 6.7
 4 0 12 68.83 6.41
 4 0 12 73.12 8.49
 -4 0 -13 -0.73 1.53
 4 0 13 -0.52 1.26
 4 0 14 0.95 1.08
 4 0 14 2.44 1.36
 4 0 15 0.72 0.85
 4 0 15 0.21 0.77
 4 0 16 1.29 0.78
 -4 0 -16 0.48 0.51
 -4 1 17 33.47 2.87
 4 1 -17 40.48 3.56
 4 -1 -16 95.77 5.87
 -4 -1 16 97.18 6.46
 -4 1 16 92.74 5.93
 -4 -1 16 93.31 6.5
 4 1 -16 89.62 6.95
 4 -1 -15 423.21 18.57
 4 1 -15 414.85 20.87
 -4 -1 15 458.17 20.25
 -4 -1 15 427.11 19.35
 -4 1 15 415.83 18.54
 -4 1 14 68.37 5.72
 4 1 -14 76.97 11.38
 4 -1 -14 54.17 7.59
 4 -1 -14 56.61 6.37
 -4 -1 14 79.03 7.3
 4 -1 -14 55.01 5.27
 4 1 -13 205.22 19.34
 -4 -1 13 178.76 10.9
 -4 1 13 182.03 10.49
 4 -1 -13 169.63 14.08
 4 1 -13 158.46 12.66
 4 -1 -13 162 11.9
 4 -1 -13 185.49 10.65
 4 1 -12 212.73 20.2
 4 -1 -12 198.41 20.11
 -4 -1 12 189.32 11.39
 -4 1 12 206.19 11.23
 4 -1 -12 185.98 14.76
 4 1 -12 193.32 13.98
 4 -1 -12 193.51 12.91
 4 -1 -12 221.38 11.68
 4 -1 -11 32.8 7.8
 4 1 -11 37.88 8.3
 4 -1 -11 27.31 5.08
 4 1 -11 39.98 5.49
 -4 -1 11 35.96 4.07
 -4 1 11 32 3.69
 4 -1 -11 39.5 5.14
 4 -1 -11 34.38 3.86
 4 -1 -10 133.81 11.06
 4 1 -10 146.33 10.63
 4 -1 -10 156.4 16.48
 4 1 -10 160.42 16
 -4 -1 10 156 9.09
 4 -1 -10 144.71 8.64
 -4 1 10 160.61 8.79
 -4 -1 10 161.61 9.17
 4 -1 -9 490.77 24.79
 4 1 -9 556.37 24.51
 4 -1 -9 559.05 32.41
 4 1 -9 502.87 30.03
 -4 -1 9 541.64 22.02
 4 1 -9 538.98 20.97
 4 -1 -9 554.62 21.87
 -4 -1 9 537.74 22.03
 -4 1 9 560.48 21.71
 4 -1 -8 563.09 25.96
 4 1 -8 590.13 25.15
 4 -1 -8 579.6 32.09
 4 1 -8 567.88 30.98
 -4 -1 8 604.57 23.28
 -4 -1 8 576.01 23.21
 -4 1 8 615.32 22.94
 4 -1 -8 616.18 23.16
 -4 -1 7 3.91 1.09
 4 -1 -7 3.6 1.03
 -4 -1 7 2.82 1.01
 4 1 -7 6.05 1.55
 4 1 -6 539.41 26.9
 4 -1 -6 592.52 28.66
 4 -1 -6 576.17 24.06
 4 1 -6 607.34 23.11
 4 -1 -5 47.5 5.92
 4 -1 -5 39.8 4.39
 4 -1 -5 42.37 4.06
 4 1 -5 46.61 3.56
 4 1 -4 901.59 40.19
 4 -1 -4 990.98 40.31
 4 -1 -4 1133.19 42.92
 4 1 -4 1109.05 37.95
 4 -1 -4 1196.83 39.5
 4 -1 -3 631.75 23.2
 4 1 -3 568.89 21.76
 -4 -1 3 556.77 20.5
 4 -1 -3 651.99 22.81
 4 1 -3 646.47 24.32
 4 -1 -3 662.31 25.29
 4 -1 -3 615.73 25.75
 4 -1 -2 46.06 4.05
 4 -1 -2 56.73 3.69
 4 1 -2 45.42 3.84
 4 -1 -2 46.51 4.78
 -4 -1 2 44.19 2.78
 4 1 -1 38.71 3.63
 4 -1 -1 39.02 4.36
 4 1 -1 27.83 2.71
 4 -1 -1 43.66 3.31
 4 -1 -1 41.8 3.91
 4 1 0 434.01 15.91
 4 -1 0 406.97 17.97
 4 -1 0 437.28 18.59
 4 1 0 446.49 16.59
 4 1 1 28.44 3.15
 4 -1 1 27.67 3.63
 4 -1 1 23.52 3.2
 4 -1 1 27.59 3.51
 4 1 1 25 2.46
 4 -1 2 239.03 12.62
 4 -1 2 205.47 11.99
 4 -1 2 214.72 12.49
 4 1 2 251.87 10.78
 4 1 3 2107.83 73.96
 4 -1 3 2212.87 75.95
 4 -1 3 2027.98 75.24
 4 -1 3 2094.07 76.3
 4 1 4 1409.81 48.32
 4 -1 4 1271.38 50.09
 4 -1 4 1225.51 49.49
 4 1 4 1274.67 49.64
 4 -1 4 1341.92 50.52
 4 -1 5 1056.32 42.33
 4 -1 5 1139.79 42.34
 4 1 6 157.23 10.71
 4 -1 6 133.8 7.77
 4 1 6 143.62 10.3
 4 -1 6 131.29 7.83
 4 -1 6 121.56 7.85
 4 -1 7 1.32 1.14
 4 1 7 3.55 1.2
 4 -1 7 1.57 1.1
 4 1 7 2.39 1.14
 4 1 7 5.38 1.63
 4 -1 7 7.17 1.89
 4 -1 8 332.87 16.16
 4 1 8 333.91 15.64
 4 -1 8 335.94 16.32
 -4 -1 -8 372.77 15.56
 4 1 8 345.18 19.2
 4 1 8 322.53 15
 4 -1 8 342.65 16.05
 4 1 8 346.98 19.49
 4 -1 8 349.44 20.32
 4 1 8 340.95 18.96
 4 -1 9 656.05 32.63
 4 1 9 634.86 30.44
 4 -1 9 619.03 27.04
 4 1 9 582.36 25.83
 4 1 9 650.78 26.96
 4 -1 9 668.05 27.5
 4 1 9 655.4 30.76
 4 -1 9 698.95 27.91
 4 1 9 647.51 26.49
 -4 -1 -9 749.52 26.63
 4 1 10 9.33 2.95
 4 -1 10 12.23 3.74
 4 -1 10 13.57 2.75
 4 1 10 12.1 2.56
 4 -1 10 9.44 2.43
 4 1 10 9.14 2.11
 4 -1 10 5.75 2.09
 -4 -1 -10 14.63 2.49
 -4 -1 -10 10.54 2.27
 4 1 10 14.14 2.51
 4 1 11 61.75 5.5
 4 -1 11 62.51 6
 -4 -1 -11 64.58 5.51
 4 -1 11 59.88 6.02
 4 1 11 60.66 5.77
 4 1 11 81.05 8.31
 4 -1 11 66.13 8.47
 4 -1 11 61.72 6.16
 4 -1 12 6.61 2.18
 4 1 12 3.96 1.9
 4 -1 12 6.23 2.64
 4 -1 12 7.83 2.2
 4 1 12 7.49 1.98
 4 1 12 9.89 2.33
 4 -1 12 9.4 2.5
 -4 -1 -12 7.73 1.82
 -4 -1 -12 10.78 3.98
 4 -1 13 477.96 24.77
 -4 -1 -13 462.12 26.15
 4 1 13 425.18 18.47
 4 1 14 30.97 3.31
 4 1 14 26.23 3.56
 4 -1 14 31.31 3.81
 4 -1 14 34.98 4.01
 4 -1 15 329.72 14.25
 4 1 15 311.56 14.05
 4 -1 15 340.79 14.28
 -4 -1 -16 12.76 1.72
 4 -1 16 16.75 1.98
 4 1 16 15.05 1.89
 4 -2 -17 -0.25 0.73
 4 2 -17 -0.31 0.94
 4 -2 -16 212.62 10.13
 4 2 -16 193.94 11.17
 4 -2 -15 59.02 5.03
 -4 2 15 55.63 4.15
 -4 -2 15 55.6 5.16
 -4 -2 15 58 5.38
 -4 -2 15 46.51 4.25
 4 -2 -14 374.64 17.51
 -4 -2 14 368.06 17.74
 -4 2 14 361.44 16.25
 -4 -2 14 381.2 18.94
 4 -2 -13 255.77 18.01
 4 -2 -13 244.12 13.15
 4 2 -13 257.6 22.13
 -4 -2 13 251.25 13.56
 -4 -2 13 231.27 14.69
 4 -2 -13 204.51 16.44
 -4 -2 12 360.94 18.06
 -4 2 12 415.7 17.54
 4 -2 -12 347.96 22.48
 4 -2 -12 379.39 18.11
 -4 -2 12 388.64 20.74
 4 2 -12 401.03 28.77
 -4 -2 11 471.89 21.3
 -4 2 11 511.02 20.43
 4 -2 -11 497.57 21.29
 4 -2 -11 452.61 25.45
 -4 -2 11 443.99 23.61
 4 2 -11 429.48 30.41
 4 -2 -10 116.9 8.7
 -4 -2 10 107.64 7.7
 -4 2 10 126.97 7.33
 -4 -2 10 121.05 7.74
 4 -2 -10 119.37 7.74
 4 -2 -10 115.7 10.4
 -4 -2 10 109.28 9.41
 4 2 -10 117.8 13.6
 -4 -2 9 685.47 25.92
 4 -2 -9 614.68 29.69
 -4 -2 9 626.04 25.9
 -4 2 9 673.54 25.11
 4 2 -9 619.01 34.98
 4 -2 -9 637.32 25.73
 4 -2 -9 650.74 27.17
 -4 -2 8 753.14 29.9
 4 -2 -8 811.5 34.05
 -4 -2 8 768.75 30.28
 -4 2 8 844.86 29.5
 4 2 -8 719.85 37.87
 4 -2 -8 795.59 30.22
 4 -2 -8 847.81 31.72
 -4 -2 7 85.96 5.46
 4 -2 -7 85.04 7.25
 4 2 -7 99.94 6.15
 4 -2 -7 97.81 6.46
 -4 -2 7 95.84 5.95
 4 -2 -7 96.23 5.77
 4 2 -7 85.69 9.36
 -4 -2 6 8.68 1.7
 4 -2 -6 9.73 1.61
 4 2 -6 10.38 1.6
 -4 -2 6 10.64 1.72
 4 2 -5 383.71 15.49
 4 -2 -5 433.03 18.43
 4 -2 -5 442.96 16.54
 4 -2 -5 408.93 18.49
 4 -2 -4 919.68 34.73
 4 -2 -4 831 33.15
 4 -2 -4 917.83 34.63
 4 -2 -3 338.32 16.09
 4 -2 -3 341.42 17.34
 4 2 -3 353.66 16.66
 -4 -2 3 359.22 14.39
 4 -2 -3 385.74 16.14
 4 -2 -2 138.25 9.11
 -4 -2 2 156.49 7.67
 4 -2 -2 162.95 10.03
 4 -2 -2 175.24 8.97
 4 2 -2 166.51 8.93
 -4 -2 1 1026.68 38.1
 4 -2 -1 1040.65 40.73
 4 -2 -1 987.69 38.59
 4 2 -1 1141.13 38.12
 -4 -2 0 118.65 7.54
 4 -2 0 112.28 6.71
 4 2 0 132.12 5.99
 4 -2 0 125.95 8.66
 -4 -2 0 104.78 5.09
 4 -2 0 138.24 8.02
 4 -2 0 124.34 6.84
 4 -2 1 696.21 25.54
 4 2 1 709.96 25.45
 4 -2 1 703.07 27.97
 4 -2 1 656.35 24.86
 4 -2 2 3357.87 111.04
 4 2 2 3117.32 109.53
 4 -2 2 3391.92 110.25
 4 -2 3 3.29 1.71
 4 2 3 6.23 1.66
 4 -2 3 1.17 1.34
 4 -2 3 5.39 1.8
 4 2 4 922.77 33.87
 4 2 4 835.73 35.92
 4 -2 4 872.58 35.58
 4 -2 4 933.85 38.26
 4 -2 5 111.69 6.78
 4 2 5 87.65 6.06
 4 -2 5 87.49 7.66
 4 2 5 90.57 7.82
 -4 -2 -5 100.25 7.19
 4 -2 5 90.65 6.24
 4 -2 5 101.47 6.5
 4 -2 6 5.58 1.7
 4 -2 6 5.19 1.67
 -4 -2 -6 6.11 1.73
 4 -2 6 4.61 2.11
 4 -2 6 4.38 1.61
 -4 -2 -6 6.12 1.61
 4 -2 7 92.97 6.74
 4 -2 7 88.29 6.94
 4 2 7 97.8 6.38
 4 -2 7 98.24 6.94
 4 2 7 91.3 5.6
 4 -2 7 100.81 9.61
 -4 -2 -7 99.03 6.74
 4 2 7 97.76 8.61
 4 -2 8 6.3 2.62
 4 2 8 8.49 2.43
 4 -2 8 11.23 2.36
 4 2 8 6.77 1.47
 4 -2 8 7.21 2.03
 4 2 8 8.53 1.89
 4 -2 8 8.91 2.14
 4 2 8 8.45 1.93
 4 -2 8 8.59 2.11
 4 2 8 4.69 2.09
 -4 -2 -8 11.2 2.25
 4 2 8 7.67 2.47
 -4 -2 -9 0.77 1.21
 4 2 9 1.44 1.17
 4 2 9 0.19 0.71
 4 -2 9 1.17 1.23
 4 -2 9 0.62 1.07
 -4 2 -9 2.42 2.55
 4 -2 9 0.57 1.1
 4 2 10 35.4 4.04
 4 -2 10 32.05 4.27
 -4 -2 -10 29.75 6.3
 -4 -2 -10 35.77 4.15
 -4 -2 -10 38.25 4.46
 4 -2 10 43.22 4.79
 4 -2 10 26.27 5.47
 4 -2 10 28.83 4.06
 4 2 10 33.76 3.55
 4 -2 11 7.99 2.29
 -4 -2 -11 12.66 2.51
 -4 -2 -11 14.34 2.7
 -4 -2 -11 10.6 3.92
 4 -2 11 6.56 2.25
 4 2 11 12.29 2.41
 4 -2 11 8.31 2.36
 4 -2 11 8.05 3.07
 4 -2 12 199.18 15.53
 -4 -2 -12 210.81 16.47
 -4 -2 -12 210.01 11.12
 4 -2 12 186.35 11.37
 4 -2 12 196.53 11.53
 4 2 12 204.99 11.68
 4 -2 13 58.6 5.68
 4 2 13 66.78 5.87
 4 -2 13 63.49 5.75
 -4 -2 -13 77.14 5.65
 4 -2 14 478.67 21.35
 4 2 14 506.98 21.36
 -4 -2 -14 517.03 19.94
 4 -2 14 514.43 21.37
 4 -2 15 29.12 2.96
 4 2 15 24.84 2.73
 4 -2 15 26.08 2.97
 -4 -2 -15 28.34 3.09
 4 -2 16 194.19 8.24
 4 2 16 195.5 8.17
 -4 -2 -16 185.29 8.44
 4 3 -16 -0.22 1.11
 4 -3 -16 0.46 0.83
 4 -3 -15 19.96 2.86
 -4 -3 15 22.06 2.58
 -4 -3 15 27.16 3.18
 4 -3 -14 88.32 6.85
 -4 -3 14 95.28 6.64
 -4 -3 14 90.39 7.34
 -4 -3 14 85.72 6.81
 4 -3 -13 4.61 2.66
 4 -3 -13 7.12 3.05
 4 -3 -13 2.9 1.54
 4 3 -13 4.94 3.4
 -4 -3 13 1.93 1.88
 -4 -3 13 1.9 1.28
 -4 -3 13 5.86 2.02
 4 -3 -12 97.78 10.8
 4 -3 -12 90.75 10.27
 4 -3 -12 96.48 7.54
 4 3 -12 114.76 14.17
 -4 -3 12 110.9 9.5
 -4 -3 12 102.32 7.75
 4 -3 -11 330.93 21.26
 4 -3 -11 300.62 19.83
 4 -3 -11 323.71 15.86
 4 3 -11 316.16 24.98
 -4 -3 11 305.28 18.28
 -4 -3 11 318.38 15.82
 4 -3 -10 104.31 10.47
 4 -3 -10 95.42 9.67
 4 -3 -10 90.26 6.92
 4 3 -10 105.19 13.02
 -4 -3 10 95.78 9.17
 -4 -3 10 101.52 7.29
 4 -3 -9 421.42 23.5
 4 -3 -9 429.06 22.91
 4 -3 -9 422.72 18.69
 4 3 -9 417.92 28.3
 -4 -3 9 410.25 22.13
 -4 -3 9 440.77 19
 -4 -3 8 10.08 2.34
 4 -3 -8 9.13 2.81
 4 -3 -8 6.62 2.35
 4 -3 -8 7.73 1.78
 4 3 -8 7.58 3.58
 -4 -3 8 6.02 1.61
 -4 -3 8 6.16 2.65
 4 -3 -7 245.86 12.65
 -4 -3 7 265.83 12.34
 -4 -3 7 251.47 12.85
 4 -3 -7 257.19 14.99
 4 -3 -7 269.02 12.17
 4 3 -7 281.74 18.92
 4 -3 -7 261.66 15.73
 -4 -3 7 233.45 14.52
 -4 -3 6 66.72 5.27
 4 3 -6 83.71 8.94
 -4 -3 6 61.38 6.2
 -4 -3 6 66.08 4.94
 4 -3 -6 74.53 5.64
 -4 -3 6 68.07 4.85
 4 -3 -6 70.76 6.94
 4 -3 -6 61.66 7.23
 4 -3 -6 59.58 4.9
 4 -3 -6 70.45 6.54
 4 -3 -6 64.04 4.62
 -4 -3 5 39.06 4.51
 -4 -3 5 39.29 3.4
 4 -3 -5 23.4 3.83
 -4 -3 5 35.2 3.54
 -4 -3 5 37.31 3.31
 4 -3 -5 40.18 3.51
 4 -3 -5 34.97 3.12
 4 -3 -5 35.88 4.4
 -4 -3 5 35.5 4.08
 4 -3 -4 17.57 3.56
 4 -3 -4 4.74 2.52
 -4 -3 4 13.64 2.33
 -4 -3 4 12.57 2.12
 -4 -3 4 15.37 2.73
 4 3 -4 17.52 3.62
 4 -3 -4 15.61 2.83
 -4 -3 4 14.23 2.51
 4 -3 -4 15.44 1.92
 4 -3 -3 138.74 8.81
 -4 -3 3 130.18 7.43
 -4 -3 3 113.95 7.86
 4 -3 -3 119.11 9.44
 4 -3 -3 132.63 8.65
 -4 -3 2 239.45 11.76
 -4 -3 2 231.77 12.81
 4 -3 -2 225.04 14.29
 4 -3 -2 250.9 13.06
 -4 -3 1 1081.81 39.52
 -4 -3 1 1052.58 40.83
 4 -3 -1 989.76 42.46
 4 -3 -1 1064.5 40.64
 -4 -3 0 661.33 27.47
 4 -3 0 693.86 28.44
 -4 -3 0 636.53 28.15
 4 -3 0 695.5 30.75
 4 3 1 6.42 1.12
 4 -3 1 5.72 2.28
 -4 -3 -1 6.77 2.12
 -4 -3 -1 7.33 2.21
 -4 -3 -2 126.45 9.86
 4 3 2 140.91 8.79
 4 -3 2 155.04 11.7
 -4 -3 -2 163.91 10.52
 4 -3 3 51 5.78
 -4 -3 -3 37.39 4.85
 -4 -3 -3 46.93 4.39
 -4 -3 -3 42.82 4.38
 4 3 3 47.83 4.45
 4 3 4 72.28 6.78
 4 -3 4 81.03 7.45
 -4 -3 -4 70.54 6.82
 4 3 4 69.29 5.48
 4 -3 4 77.5 5.65
 -4 -3 -4 72.46 5.95
 -4 -3 -4 74.06 5.85
 -4 -3 -5 193.66 11.02
 4 -3 5 195.75 12.56
 -4 -3 -5 204.07 9.81
 -4 -3 -5 177.21 13.96
 4 -3 5 160.63 12.23
 4 -3 5 179.73 9.79
 4 -3 5 174.14 9.42
 4 -3 5 190.39 9.92
 -4 -3 -5 220.89 13.13
 4 3 5 211.76 12.44
 -4 -3 -5 185.89 10.59
 4 -3 5 198.14 10.46
 4 -3 5 179.22 10.18
 4 -3 6 59.51 5.25
 4 -3 6 63.63 5.42
 -4 -3 -6 78.88 9.16
 4 -3 6 62.81 7.29
 -4 -3 -6 66.87 7.33
 -4 -3 -6 56.56 5.31
 4 -3 6 54.46 4.79
 4 -3 7 1724.78 63.95
 -4 -3 -7 1865.97 65.09
 -4 -3 -7 1661.47 69.54
 4 3 7 1672.39 66.56
 4 -3 7 1746.16 70.43
 -4 -3 -7 2013.23 75.32
 4 3 7 1855.04 68.01
 4 -3 7 1863.22 64.91
 4 -3 8 27.98 3.8
 -4 -3 -8 32.49 6.23
 4 -3 8 37.67 4.11
 -4 -3 -8 30.88 6.35
 -4 -3 -8 33.34 4.19
 4 -3 8 29.96 5.63
 -4 -3 -9 1452.22 54.24
 -4 -3 -9 1201.98 59.1
 4 -3 9 1458.54 54.08
 -4 -3 -9 1482.34 53.93
 4 -3 9 1414.04 60.93
 -4 -3 -9 1708.05 66.16
 4 -3 9 1433.7 53.79
 4 -3 10 96.6 7.79
 4 -3 10 104.22 7.74
 -4 3 -10 108.26 11.76
 -4 -3 -10 106.17 12.34
 4 -3 10 99.65 10.98
 4 -3 10 122.02 8.63
 -4 -3 -10 106 11.38
 -4 -3 -10 107.6 8.2
 -4 -3 -10 109.04 7.98
 -4 -3 -11 805.23 32.37
 4 -3 11 709.89 37.7
 -4 -3 -11 812.29 40.02
 4 -3 11 757.22 32.17
 -4 -3 -11 769.27 38.82
 4 3 11 784.49 32
 4 -3 11 767.16 31.52
 -4 -3 -11 826.05 31.85
 -4 -3 -12 124.6 8.44
 4 -3 12 117.41 11.69
 -4 -3 -12 123.26 12.05
 4 -3 12 119.99 8.16
 4 3 12 135.67 8.55
 -4 -3 -12 123.35 11.75
 -4 -3 -12 136.85 8.38
 4 -3 13 11.05 2.11
 4 3 13 11.45 2.2
 4 -3 13 13.35 2.49
 -4 -3 -13 11.49 2.22
 4 3 14 1.26 0.94
 4 -3 14 1.11 0.8
 -4 -3 -14 0.62 0.71
 -4 -3 -14 0.21 0.99
 4 -3 14 1.01 0.89
 4 -3 15 0.89 0.81
 4 3 15 0.43 0.49
 4 -3 15 -0.27 0.51
 4 -3 15 1.67 0.78
 -4 -3 -15 0.58 0.88
 -4 -3 -16 50.52 2.96
 4 4 -16 8.26 1.47
 4 -4 -15 83.37 5.18
 -4 -4 15 68.4 4.15
 4 -4 -15 85.58 5.38
 -4 -4 14 67.99 5.54
 4 -4 -14 84 6.01
 -4 -4 14 71.88 5.21
 4 -4 -13 15.97 2.86
 4 -4 -13 15.1 2.26
 -4 -4 13 17.54 2.77
 -4 -4 13 20.59 3.44
 4 -4 -12 13.6 3.98
 4 -4 -12 10.54 3.6
 4 4 -12 11.58 5.26
 4 -4 -12 10.61 2.44
 4 -4 -12 11.01 2.21
 -4 -4 12 11.97 2.61
 4 4 -11 72.53 10.94
 4 -4 -11 72.88 9.21
 -4 -4 11 57.62 5.65
 4 -4 -11 68.42 8.68
 4 -4 -11 62.46 5.83
 4 -4 -10 24.89 5.44
 4 -4 -10 28.03 5.69
 4 4 -10 16.67 5.79
 4 -4 -10 26.39 3.52
 -4 -4 10 30.48 4.07
 -4 -4 10 25.02 3.55
 -4 -4 10 28.5 3.9
 -4 -4 9 408.16 18.63
 4 -4 -9 407.65 23.09
 4 -4 -9 415.42 24.12
 -4 -4 9 410.27 19.65
 -4 -4 9 418.43 19.74
 4 -4 -9 376.48 18.01
 -4 -4 9 369.55 18
 4 4 -9 440.37 28.9
 -4 -4 8 150.55 9.26
 -4 -4 8 127.87 11.46
 4 -4 -8 141.15 8.7
 -4 -4 8 148.89 10.42
 4 -4 -8 159.6 13.02
 -4 -4 8 152.77 10.04
 4 -4 -8 156.76 12.41
 4 4 -8 163.13 15.5
 -4 -4 7 1148.85 42.26
 -4 -4 7 1131.17 43.23
 4 4 -7 1181.24 52.65
 4 -4 -7 1097.52 47.56
 -4 -4 7 1170.31 44.89
 4 -4 -7 1110 42.45
 4 -4 -7 1190.89 47.13
 4 -4 -7 1054.89 41.3
 4 -4 -6 65.81 7.3
 4 4 -6 52.12 7.72
 4 -4 -6 54.82 4.57
 4 -4 -6 53.48 4.61
 4 -4 -6 48 5.81
 4 -4 -6 55.05 4.54
 -4 -4 6 64.98 5.17
 -4 -4 6 58.47 5.35
 4 -4 -6 57.39 4.93
 -4 -4 6 56.11 6.03
 4 -4 -6 51.42 5.68
 4 -4 -6 69.4 7.21
 4 -4 -6 52.82 7.64
 4 -4 -5 2569.96 93.34
 4 -4 -5 2655.68 92.96
 4 -4 -5 2909.21 93.28
 -4 -4 5 2400.76 90.82
 4 4 -5 2765.84 97.27
 4 -4 -5 2652.82 87.88
 4 -4 -5 2406.83 87.7
 -4 -4 5 2508.54 87.18
 -4 -4 5 2728.33 88.24
 4 -4 -5 2146.12 90.04
 -4 -4 5 2627.33 88.97
 4 -4 -5 2667.91 87.39
 4 -4 -5 2469.48 95.91
 4 -4 -5 2355.76 87.3
 -4 -4 5 2494.21 91.17
 -4 -4 4 250.97 12.61
 4 -4 -4 255.96 11.98
 4 -4 -4 297.88 16.3
 4 -4 -4 243.94 12.2
 -4 -4 4 228.54 13.87
 4 4 -4 319.2 17.95
 4 -4 -4 264.7 12.13
 4 -4 -4 276.3 11.87
 -4 -4 4 274.78 14.84
 -4 -4 4 264.06 12.29
 4 -4 -4 176.99 12.85
 4 -4 -4 270.19 12.58
 -4 -4 4 244.13 11.71
 4 -4 -4 246.28 11.5
 4 -4 -4 245.33 17.01
 4 -4 -4 277.08 15.67
 -4 -4 4 273.62 14.99
 -4 -4 3 293.72 15.5
 4 -4 -3 308.22 16.88
 4 -4 -3 284.4 13.47
 -4 -4 3 296.27 13.69
 4 -4 -3 306.91 13.21
 4 -4 -3 298.8 16.8
 -4 -4 3 295.2 16.15
 -4 -4 3 305.83 13.42
 4 -4 -3 284.14 12.47
 -4 -4 3 303.89 15.17
 -4 -4 3 304.71 13.23
 4 -4 -3 299.23 13.77
 -4 -4 3 289.61 15.07
 4 -4 -3 287.24 12.93
 4 -4 -2 462.71 19.26
 -4 -4 2 435.97 20.02
 4 -4 -2 466.89 18.65
 -4 -4 2 467.79 18.89
 -4 -4 2 420.02 18.45
 4 -4 -2 504.33 23.44
 -4 -4 2 452.86 22.13
 -4 -4 2 450.15 19.03
 -4 -4 2 436.94 20.25
 -4 -4 2 464.54 21.1
 4 -4 -2 487.61 22.76
 4 -4 -2 428.27 18.29
 -4 -4 1 85.42 6.43
 4 -4 -1 89.65 6.22
 -4 -4 1 78.29 6.21
 4 -4 -1 90 5.77
 -4 -4 1 86.17 5.92
 -4 -4 1 91.62 6
 4 -4 -1 91.2 8.45
 -4 -4 1 89.18 7.95
 -4 -4 1 88.77 5.95
 4 -4 -1 79.33 5.45
 -4 -4 1 90.44 7.15
 4 -4 -1 89.85 8.14
 -4 -4 1 77.7 6.46
 -4 -4 0 120.38 8.01
 4 -4 0 127.92 7.77
 4 -4 0 118.94 7.23
 -4 -4 0 120.57 9
 4 -4 0 115.59 7.05
 -4 -4 0 118.81 7.17
 -4 -4 0 111.37 7.94
 -4 -4 0 130.52 8.53
 4 -4 0 118.18 7.14
 4 -4 0 116.73 9.9
 -4 -4 0 127.37 7.51
 -4 -4 0 133.42 10.11
 4 -4 1 336.92 16.06
 -4 -4 -1 393.01 16.9
 4 -4 1 415.98 21.11
 -4 -4 -1 422.71 20.99
 4 -4 1 365.99 16.48
 -4 -4 -1 357.28 17.56
 -4 -4 -1 375.69 17.66
 -4 -4 -1 387.74 19.43
 -4 -4 -1 425.08 16.67
 4 -4 1 379.72 17.06
 4 4 2 623.23 27.62
 -4 -4 -2 666.92 27.62
 -4 -4 -2 656.71 25.6
 4 -4 2 685.29 26.81
 -4 -4 -2 711.59 30.49
 4 -4 2 612.67 25.79
 4 -4 2 621.95 30.41
 -4 -4 -2 686.34 30.76
 4 -4 2 716.69 33.21
 4 -4 2 646.46 26.3
 4 -4 2 608.77 27.36
 -4 -4 -2 663.47 27.17
 -4 -4 -2 735.84 26.81
 4 -4 2 656.56 26.77
 -4 -4 -2 646.62 27.26
 -4 -4 -3 565.12 23.87
 4 -4 3 543.32 23.47
 4 4 3 526.25 23.31
 4 -4 3 491.26 21.98
 4 -4 3 556.98 22.95
 -4 -4 -3 497.1 22.06
 4 -4 3 542.1 22.7
 4 -4 3 562.64 27.08
 -4 -4 -3 533.64 26.41
 -4 -4 -3 528.65 23.34
 -4 -4 -3 557.35 26.61
 4 -4 3 587.83 29.05
 4 -4 4 108.62 7.82
 -4 -4 -4 114.53 10.7
 4 -4 4 128.6 9.66
 4 -4 4 132.3 8.74
 4 -4 4 109.15 7.36
 4 -4 4 127.2 8.22
 -4 -4 -4 116.74 7.75
 4 -4 4 134.07 11.04
 -4 -4 -4 122.04 10.48
 -4 -4 -4 129.55 8.97
 -4 -4 -4 115.57 8.39
 4 -4 5 599.7 26.46
 -4 -4 -5 615.81 31.69
 4 -4 5 605.34 29.04
 4 -4 5 620.18 26.57
 -4 -4 -5 667.12 27.55
 4 -4 5 622.89 30.06
 4 -4 5 636.12 25.67
 -4 -4 -5 553.81 29.13
 4 -4 5 633.53 25.94
 -4 -4 -5 638.99 25.68
 -4 -4 -5 626.84 26.81
 -4 -4 -6 36.12 4.53
 4 -4 6 37.4 5.55
 4 -4 6 38.78 4.24
 4 -4 6 35.99 4.56
 4 -4 6 39.01 4.21
 -4 -4 -6 32.85 3.72
 4 -4 6 32.5 5.3
 -4 -4 -6 39.3 6.77
 -4 -4 -7 382.03 18.77
 4 -4 7 386.91 18.72
 4 -4 7 361.88 22.08
 -4 -4 -7 432.5 25.77
 4 -4 7 378.39 18.04
 -4 -4 -8 228.19 13.62
 -4 -4 -8 259.18 14.09
 4 -4 8 240.57 13.36
 -4 -4 -8 273.11 20.27
 4 -4 8 222.09 16.82
 4 -4 8 253.12 13.47
 -4 -4 -9 71.48 6.72
 4 -4 9 71.19 6.35
 4 -4 9 63.59 8.6
 -4 -4 -9 76.63 10.06
 -4 -4 -9 65.44 6.23
 -4 -4 -10 123 8.82
 -4 4 -10 110.25 12.33
 -4 -4 -10 111.99 8.27
 4 -4 10 111.95 8.28
 4 -4 10 108.01 11.41
 -4 -4 -10 147.2 13.57
 4 4 10 111.5 7.73
 -4 -4 -11 79.45 6.74
 4 -4 11 86.68 6.82
 4 -4 11 76.56 9.21
 -4 -4 -11 79.11 9.49
 4 4 11 88.22 6.08
 -4 -4 -11 76.65 6.43
 -4 -4 -12 8.27 2.06
 -4 -4 -12 9.39 2.1
 -4 -4 -12 6.72 1.88
 4 -4 12 8.64 1.99
 4 -4 12 9.45 2.23
 4 4 12 7.02 1.53
 -4 -4 -13 120.67 7.26
 4 -4 13 115.44 7.09
 -4 -4 -13 105.47 6.85
 4 -4 13 119.34 7.48
 4 -4 14 60.96 4.4
 -4 -4 -14 54.95 4.08
 4 -4 14 56.55 4.03
 -4 -4 -15 51.22 2.92
 4 -4 15 32.88 2.56
 4 -5 -14 68.89 4.35
 4 5 -14 15.31 2.44
 4 -5 -13 238.46 10.9
 4 -5 -13 242.99 11.18
 -4 -5 13 230.07 10.27
 -4 -5 13 247.24 11.09
 -4 -5 12 399.19 18.3
 4 -5 -12 370.55 17.31
 4 -5 -12 352.89 16.02
 -4 -5 12 382.73 16.86
 4 -5 -12 350.04 16.79
 -4 -5 11 32.2 4.72
 4 -5 -11 30.53 3.65
 4 -5 -11 31.27 3.96
 -4 -5 11 32.01 3.88
 4 -5 -11 27.39 3.86
 4 5 -10 124.26 13.98
 4 -5 -10 111.26 11.64
 4 -5 -10 99.29 7.31
 4 -5 -10 85.89 10.16
 -4 -5 9 2.92 1.42
 4 -5 -9 2.63 1.4
 4 -5 -9 0.64 2.06
 -4 -5 9 -0.97 2.88
 4 5 -9 1.86 2.77
 -4 -5 9 3.83 1.78
 4 -5 -9 1.46 1.55
 4 -5 -9 1.62 1.19
 4 -5 -9 2.06 1.87
 4 -5 -8 1.34 1.26
 -4 -5 8 1.8 1.52
 4 -5 -8 1.5 1.14
 -4 -5 8 2.12 1.82
 4 5 -8 1.79 2.67
 4 -5 -8 1.67 1.44
 -4 -5 8 3.49 1.7
 4 -5 -8 1.99 1.98
 -4 -5 8 3.51 2.28
 4 -5 -7 14.12 2.6
 -4 -5 7 10.13 2.87
 -4 -5 7 16.5 2.86
 4 -5 -7 11.04 2.23
 4 5 -7 8.4 4.11
 4 -5 -7 13.19 2.58
 -4 -5 7 13.91 3.03
 -4 -5 7 16.37 3.93
 4 -5 -7 12.64 4.02
 4 5 -6 84.51 10.66
 -4 -5 6 85.63 8.05
 4 -5 -6 90.12 6.6
 4 -5 -6 89.14 6.61
 -4 -5 6 76.3 8.28
 -4 -5 6 89.65 6.89
 4 -5 -6 81.65 8.46
 4 -5 -6 93.2 9.95
 4 -5 -6 76.09 6.15
 -4 -5 6 97.06 7.66
 4 -5 -6 81.62 6.03
 4 -5 -6 95.39 6.82
 4 5 -5 95.65 10.56
 -4 -5 5 75.53 7.56
 4 -5 -5 75.4 5.87
 -4 -5 5 67.3 7.59
 -4 -5 5 73.08 6.17
 4 -5 -5 66.74 7.69
 4 -5 -5 66.7 8.17
 4 -5 -5 60.44 5.51
 -4 -5 5 71.69 5.55
 -4 -5 5 76.51 6.56
 4 -5 -5 76.19 5.54
 4 -5 -5 71.96 5.74
 4 -5 -4 7.68 1.92
 -4 -5 4 4.62 2.23
 -4 -5 4 4.46 1.73
 4 -5 -4 5.47 1.74
 4 -5 -4 4.6 1.56
 -4 -5 4 3.4 1.51
 -4 -5 4 3.78 2.23
 4 5 -4 7.43 3.02
 -4 -5 4 3.41 1.47
 4 -5 -4 3.07 1.76
 4 -5 -4 5.01 2.25
 -4 -5 3 35 5.11
 4 -5 -3 28.15 3.5
 -4 -5 3 32.34 4.78
 -4 -5 3 31.14 3.82
 -4 -5 3 30.99 4.8
 4 -5 -3 29.18 5.01
 4 -5 -3 30.58 5.28
 -4 -5 3 27.92 3.75
 4 -5 -3 34.2 3.67
 -4 -5 3 31.9 5.16
 4 -5 -3 34.98 4.1
 -4 -5 3 27.41 3.39
 -4 -5 2 92.77 7.76
 -4 -5 2 93.7 8.36
 4 -5 -2 94.32 6.71
 -4 -5 2 84.66 7.76
 -4 -5 2 93.77 7.1
 -4 -5 2 102.19 9.25
 -4 -5 2 97.09 6.87
 4 -5 -2 96.14 7.2
 4 -5 -2 95.26 9.7
 4 -5 -2 97.49 9.62
 -4 -5 2 95.47 7.02
 -4 -5 2 85.01 7.57
 -4 -5 1 19.64 3.69
 4 -5 -1 22.43 3.37
 -4 -5 1 24.55 3.34
 -4 -5 1 14.6 3.5
 4 -5 -1 27.84 5.06
 -4 -5 1 17.32 3.41
 -4 -5 1 22.86 3.18
 4 -5 -1 21 3.13
 -4 -5 1 19.11 3.5
 -4 -5 0 464.71 19.43
 -4 -5 0 436.39 21.05
 4 -5 0 417.45 19.86
 -4 -5 0 471.66 23.58
 4 -5 0 416.78 21.67
 4 -5 0 412.2 19.85
 -4 -5 0 456.39 19.92
 4 -5 0 439.82 24.27
 -4 -5 0 443.01 21.22
 4 -5 0 402.73 24.88
 -4 -5 0 444.53 21.48
 4 -5 1 294.12 15.58
 -4 -5 -1 319.97 18.97
 -4 -5 -1 354.11 16.39
 4 -5 1 339.93 16.57
 4 -5 1 321 17.53
 -4 -5 -1 345.21 17.65
 4 -5 1 335.33 20.44
 -4 -5 -1 318.59 17.05
 -4 -5 -1 330.45 15.31
 -4 -5 -1 323.31 17
 -4 -5 -1 306.81 15.1
 4 -5 1 317.91 20.88
 -4 -5 -2 11.63 2.24
 -4 -5 -2 14.44 3.1
 4 -5 2 17.5 3.06
 -4 -5 -2 14.79 2.81
 4 -5 2 14.38 3.88
 -4 -5 -2 10.46 2.84
 4 -5 2 13.61 3.28
 -4 -5 -2 10.03 3.11
 4 -5 2 10.64 2.53
 4 -5 2 16.28 4.43
 4 -5 3 1049.12 46.14
 -4 -5 -3 1060.03 41.7
 -4 -5 -3 1105.65 45.61
 4 -5 3 1030.8 41.38
 4 -5 3 1025.46 40.32
 -4 -5 -3 989.69 39.79
 -4 -5 -3 1049.71 41.2
 4 -5 3 942.34 39.46
 4 -5 4 46.74 5.17
 4 -5 4 41.14 6.71
 -4 -5 -4 41.47 5.2
 4 -5 4 47.41 5.66
 -4 -5 -4 49.48 7.14
 4 -5 4 48.34 5.32
 -4 -5 -4 48.09 5.09
 4 -5 4 50.95 5.57
 -4 -5 -4 46.27 5.71
 4 -5 5 556.94 25.16
 4 -5 5 512.9 29.11
 -4 -5 -5 589.56 25.77
 4 -5 5 562.95 25.68
 -4 -5 -5 540.91 24.36
 -4 -5 -5 602.09 31.02
 4 -5 5 553.43 24.71
 -4 -5 -5 573.28 26.19
 4 -5 5 554.88 25.39
 4 -5 6 180.84 12
 -4 -5 -6 176.27 15.52
 -4 -5 -6 212.29 12.6
 4 -5 6 194.2 12.27
 -4 -5 -6 194.27 11.86
 4 -5 6 185.57 14.57
 4 -5 6 185 12.15
 -4 -5 -6 190.42 11.12
 -4 -5 -7 44.1 7.44
 4 -5 7 28.66 5.26
 -4 -5 -7 41.02 5.08
 4 -5 7 45.31 5.42
 4 -5 7 40.92 5.02
 -4 -5 -7 38.25 4.84
 -4 -5 -8 11.2 4.09
 4 -5 8 12.82 3.64
 -4 -5 -8 15.12 3.01
 4 -5 8 14.32 2.92
 -4 -5 -8 12.54 2.92
 4 -5 8 19.43 3.65
 4 -5 9 46.42 6.84
 -4 -5 -9 64.88 8.73
 4 -5 9 59.36 5.53
 -4 -5 -10 202.58 11.96
 4 -5 10 227.03 12.68
 -4 -5 -10 203.44 11.31
 -4 -5 -10 223.35 12.19
 -4 -5 -11 159.79 9.14
 -4 -5 -11 145.55 8.52
 -4 -5 -11 147.11 9.07
 4 -5 11 156.03 9.38
 4 -5 11 141.15 8.25
 -4 -5 -12 188.93 9.3
 -4 -5 -12 158.45 8.55
 4 -5 12 178.57 9.38
 4 -5 12 161.29 8.33
 -4 -5 -12 177.53 9.29
 4 -5 13 280.21 11.89
 -4 -5 -13 277.44 11.8
 -4 -5 -13 263.26 11.15
 -4 -5 -14 1.06 0.63
 -4 -6 13 193.97 9.65
 -4 -6 12 5.01 1.91
 -4 -6 12 3.89 1.29
 4 -6 -12 5.1 1.19
 4 -6 -12 5.5 1.4
 4 -6 -12 3.99 1.3
 -4 -6 11 432.97 18.31
 4 -6 -11 424.99 17.88
 4 -6 -11 413.06 18.11
 -4 -6 10 46.77 4.65
 4 -6 -10 49.54 4.74
 -4 -6 10 49.44 5.6
 4 -6 -10 42.61 4.3
 4 -6 -9 137.82 8.85
 -4 -6 9 159.97 11.42
 -4 -6 9 140.7 9.14
 -4 -6 9 147.79 9.15
 4 -6 -8 53.36 5.16
 -4 -6 8 48.68 5.32
 4 6 -8 65.63 9.87
 -4 -6 8 57.16 5.51
 4 -6 -8 50.91 7.74
 -4 -6 8 44.08 6.32
 -4 -6 8 66.86 6.5
 4 -6 -7 11.86 3.82
 4 6 -7 15.19 4.78
 4 -6 -6 3.95 1.61
 -4 -6 6 4.14 2.25
 4 6 -6 6.9 3.23
 4 -6 -6 1.06 1.58
 -4 -6 6 1.4 1.03
 -4 -6 6 3.11 1.61
 -4 -6 6 1.76 1.6
 4 -6 -6 2.08 2.07
 4 -6 -5 35.71 4.28
 4 6 -5 42.83 7.37
 4 -6 -5 33.05 5.76
 -4 -6 5 35.73 4.07
 -4 -6 5 35.31 4.54
 -4 -6 5 33.46 5.68
 4 -6 -5 44.1 7.17
 -4 -6 5 46.85 5.77
 -4 -6 5 36.54 4.78
 -4 -6 5 37.6 5.55
 4 -6 -4 259.17 13.63
 -4 -6 4 258.31 13.45
 -4 -6 4 268.61 14.48
 -4 -6 4 266.08 15.7
 -4 -6 4 228.63 13.88
 -4 -6 4 241.13 15.86
 4 -6 -4 245.76 17.34
 4 -6 -4 260.17 18.7
 4 -6 -4 249.09 13.84
 -4 -6 3 325.89 16.36
 4 -6 -3 291.47 14.86
 4 -6 -3 345.73 21.88
 -4 -6 3 325.47 18.75
 4 -6 -3 304.89 20.21
 4 -6 -3 305.95 16.02
 4 -6 -3 323.22 15.87
 -4 -6 3 309.37 17.5
 4 -6 -2 651.45 28.09
 -4 -6 2 703.62 29.17
 -4 -6 2 612.9 29.06
 4 -6 -2 690.37 28.63
 4 -6 -2 713.27 35.01
 4 -6 -2 691.59 32.77
 -4 -6 2 682.64 30.52
 -4 -6 2 731.36 32.25
 4 -6 -2 706.04 29.5
 -4 -6 2 693.87 31.06
 -4 -6 2 806.01 35.84
 -4 -6 1 1007.82 44.33
 4 -6 -1 876.34 43.24
 -4 -6 1 972.76 39.74
 4 -6 -1 954.1 41.24
 -4 -6 1 996.49 40.79
 -4 -6 1 919.68 38.42
 -4 -6 1 907.9 37.04
 -4 -6 1 966.75 38.66
 4 -6 -1 881.91 36.87
 4 -6 -1 985.33 38.29
 -4 -6 0 23.38 4.89
 4 -6 0 18.66 3.45
 4 -6 0 20.02 4.23
 4 -6 0 22.21 3.53
 -4 -6 0 11.99 2.65
 -4 -6 0 12.85 3.04
 4 -6 0 10.38 3.71
 -4 -6 0 18.78 3.93
 4 -6 1 595.31 32.07
 4 -6 1 576.47 26.34
 4 -6 1 571.77 25.84
 -4 -6 -1 551.93 24.7
 -4 -6 -1 601.54 26.88
 4 -6 1 634.12 28.91
 -4 -6 -1 597.27 27.65
 -4 -6 -1 605.47 31.07
 4 -6 2 1.09 1.53
 4 -6 2 -0.73 1.77
 -4 -6 -2 -0.26 1.16
 -4 -6 -2 0.37 1.64
 4 -6 2 1.05 1.27
 -4 -6 -2 1.98 2.12
 4 -6 2 -0.45 2.13
 4 -6 2 3.27 1.71
 -4 -6 -2 2.54 2.42
 -4 -6 -2 0.62 1.07
 4 -6 3 13.84 3.29
 4 -6 3 18.34 4.83
 -4 -6 -3 18.28 3.52
 -4 -6 -3 13.43 4.03
 4 -6 3 18.2 3.55
 -4 -6 -3 15.62 3.63
 4 -6 3 16.87 3.32
 -4 -6 -3 11.06 2.7
 4 -6 3 19.46 4.34
 4 -6 4 55.75 8.6
 -4 -6 -4 72.74 9.32
 4 -6 4 81.02 7.48
 -4 -6 -4 74.06 7.61
 -4 -6 -4 97.73 7.78
 4 -6 4 73.5 7.19
 -4 -6 -4 82.88 7.18
 4 -6 4 77.16 7.93
 -4 -6 -4 78.24 7.32
 -4 -6 -5 44.77 7.59
 -4 -6 -5 56.93 5.5
 4 -6 5 60.2 6.7
 4 -6 5 45.73 5.71
 -4 -6 -5 65.22 6.09
 -4 -6 -5 62.97 6.32
 -4 -6 -5 61.97 6.39
 4 -6 5 71.31 9.03
 4 -6 5 58.68 6.31
 -4 -6 -6 220.63 17.3
 4 -6 7 19.83 3.43
 -4 -6 -7 18.61 4.88
 -4 -6 -7 18.38 3.16
 4 -6 7 15.43 3.23
 -4 -6 -8 271 14.37
 -4 -6 -8 293.21 14.97
 4 -6 8 283.68 14.96
 -4 -6 -9 4.25 1.68
 4 -6 9 6.99 1.97
 -4 -6 -9 3.89 1.62
 4 -6 9 8.04 1.9
 -4 -6 -10 190.13 10.05
 4 -6 10 182.72 10.09
 -4 -6 -10 190.19 10.14
 -4 -6 -11 132.19 7.16
 -4 -6 -11 125.14 7.09
 -4 -6 -11 131.53 7.41
 4 -6 11 114.79 6.86
 -4 -6 -12 7.67 1.36
 4 -6 12 6.6 1.22
 -4 -7 11 17.63 2.46
 4 -7 -10 22.9 2.68
 -4 -7 10 32.19 3.69
 4 -7 -9 23.64 3.33
 4 -7 -9 23.86 2.98
 -4 -7 9 21.64 3.47
 4 -7 -8 426.79 20.18
 4 -7 -8 394.55 18.16
 -4 -7 8 448.23 20.68
 4 -7 -7 3.52 2.33
 4 -7 -7 1.49 1.25
 -4 -7 7 1.86 1.92
 4 -7 -6 842.35 35.72
 -4 -7 6 748.29 30.4
 4 -7 -6 811 32.03
 -4 -7 6 811.87 33.08
 -4 -7 6 853.6 34.78
 4 -7 -5 74.18 8.1
 -4 -7 5 69.93 5.59
 4 -7 -5 59.98 5.65
 -4 -7 5 61.12 6.19
 -4 -7 5 76.58 7.48
 4 -7 -4 235.79 15.56
 -4 -7 4 206.56 11.79
 -4 -7 4 218.68 12.88
 -4 -7 4 233.8 14.42
 4 -7 -3 234.21 17.24
 -4 -7 3 236.55 12.95
 4 -7 -2 68.41 5.75
 4 -7 -2 52.86 7.94
 4 7 -2 58.36 7.7
 4 -7 -1 85.78 10.1
 4 7 -1 84.54 8.96
 -4 -7 0 1.41 2.1
 4 -7 0 3.6 2.63
 -4 -7 -1 42.81 7.3
 4 -7 1 38.88 7
 -4 -7 -1 45.99 5.13
 -4 -7 -2 2.87 2.14
 4 -7 2 0.73 1.55
 -4 -7 -2 2.89 1.75
 -4 -7 -3 10.49 2.68
 -4 -7 -3 11.58 3.02
 -4 -7 -3 8.91 2.4
 4 -7 3 8.64 2.47
 -4 -7 -3 8.61 3.16
 4 -7 3 11.18 3.16
 -4 -7 -3 7.62 2.15
 -4 -7 -4 368.16 18.04
 -4 -7 -4 411.48 18.71
 -4 -7 -4 341.44 17.81
 4 -7 4 399.13 19.79
 4 -7 4 368.3 18.73
 -4 -7 -5 6.33 1.93
 4 -7 5 7.76 2.57
 -4 -7 -5 3.66 1.57
 -4 -7 -5 4.95 1.98
 4 -7 5 6.29 2.25
 -4 -7 -6 579.59 25.04
 -4 -7 -6 612.06 23.95
 -4 -7 -6 601.6 25.2
 4 -7 6 591.35 25.51
 -4 -7 -7 75.69 5.95
 -4 -7 -7 84.24 6.15
 -4 -7 -7 70.85 5.23
 4 -7 7 81.32 6.32
 -4 -7 -8 31.97 3.42
 -4 -7 -8 28.47 3.28
 4 -7 8 23.52 2.97
 -4 -7 -8 25.59 2.82
 4 -7 8 32.23 3.43
 4 -7 9 108.39 5.86
 -4 -7 -9 134.64 6.96
 4 -7 9 107.39 6.44
 -4 -7 -9 124.19 6.83
 -4 -7 -10 86.3 4.8
 -4 -8 8 0.16 0.81
 4 -8 -7 173.64 9.18
 -4 -8 7 168.67 9.51
 4 -8 -6 10.56 2.52
 -4 -8 6 8.74 2.23
 4 -8 -5 200.54 11.66
 -4 -8 5 185 11.19
 -4 -8 4 3.37 1.87
 4 -8 -4 3.73 2.18
 -4 -8 4 4.08 1.36
 -4 -8 3 2.23 1.6
 4 -8 -3 1.46 1.66
 -4 -8 3 -0.22 1.08
 -4 -8 2 0.32 1.36
 -4 -8 2 0.49 1.15
 4 -8 -2 2.62 2.28
 -4 -8 1 173.47 9.88
 -4 -8 1 166.32 10.52
 4 -8 -1 175.99 11.49
 -4 -8 0 3.1 1.73
 4 -8 0 1.98 1.23
 -4 -8 0 6.83 1.94
 4 -8 0 2.92 2.13
 4 -8 1 49.99 4.76
 -4 -8 -1 61.07 5.59
 4 -8 1 63.83 6.38
 -4 -8 -1 51.53 5.47
 4 -8 2 186.84 11.28
 -4 -8 -2 183.62 10.48
 4 -8 2 153.2 9.55
 -4 -8 -3 30.54 3.57
 4 -8 3 31.66 4.2
 -4 -8 -3 23.58 2.79
 4 -8 3 30.87 3.66
 -4 -8 -4 188.56 9.5
 4 -8 4 202.88 10.67
 -4 -8 -5 99.97 5.9
 4 -8 5 102.37 6.69
 -4 -8 -6 76.86 4.79
 4 -8 6 87.02 5.52
 -4 -8 -7 61.33 3.74
 4 -8 7 67.78 4.17
 4 -9 -1 14.09 2.36
 -5 0 17 -0.26 0.77
 5 0 -17 0.13 0.66
 -5 0 16 23.11 3.13
 -5 0 16 20.61 2.73
 5 0 -16 19.22 3.13
 -5 0 15 2.44 1.26
 5 0 -15 0.68 1.75
 -5 0 14 312.92 15.83
 5 0 -14 334.78 15.26
 5 0 -14 318.46 18.06
 -5 0 13 0.28 0.91
 5 0 -13 1.14 2.77
 5 0 -13 0.24 1.14
 5 0 -13 0.54 1.14
 5 0 -13 1.68 1.84
 -5 0 12 6.8 1.88
 5 0 -12 7.89 4.34
 5 0 -12 6.72 1.83
 5 0 -12 3.14 2.21
 5 0 -12 6.89 2.37
 5 0 -11 1.04 3.11
 5 0 -11 0.96 1.16
 5 0 -11 0.9 1.09
 -5 0 11 0.5 1.01
 5 0 -10 100.16 6.52
 -5 0 10 88.75 6.45
 5 0 -10 97.04 8.58
 5 0 -10 109.57 12.91
 5 0 -9 0.79 1.91
 5 0 -9 0.36 0.77
 5 0 -9 0.18 0.87
 -5 0 9 0.19 0.92
 5 0 -8 232.59 10.59
 5 0 -8 217.22 16.75
 5 0 -8 229.52 12.95
 -5 0 8 223.88 10.74
 5 0 -7 -0.39 1.42
 5 0 -7 0.26 0.85
 -5 0 7 1.17 0.85
 5 0 -6 111.29 7.08
 5 0 -6 108.37 9.35
 5 0 -5 1.77 1.07
 5 0 -5 1.82 1.71
 5 0 -5 1.24 1.3
 5 0 -4 1240.93 44.16
 5 0 -4 1139.69 41.3
 5 0 -4 1153.64 39.62
 5 0 -3 -0.25 1.14
 5 0 -3 0.26 1.16
 5 0 -3 0.8 0.51
 5 0 -3 1.18 0.9
 5 0 -2 536.3 20.93
 5 0 -2 500.86 18.05
 5 0 -1 1.49 1.02
 5 0 -1 0.77 1.25
 5 0 0 269.56 14.04
 5 0 0 262.58 12.53
 5 0 1 5.42 1.84
 5 0 1 0.68 1.13
 5 0 2 301.78 14.76
 5 0 2 259.58 13.68
 5 0 3 0.3 1.16
 5 0 3 -0.27 1
 5 0 4 107.3 8.76
 5 0 4 103.53 8.45
 5 0 4 116.22 8.29
 5 0 5 0.4 1.3
 5 0 5 0.39 1.07
 5 0 6 681.74 27.84
 5 0 6 756.95 28.49
 5 0 6 718.6 27.73
 5 0 7 -0.73 1.03
 5 0 7 2.26 1.29
 5 0 7 0.86 1.01
 5 0 7 2.43 1.96
 5 0 7 -0.48 1.64
 5 0 8 3051.28 106.71
 5 0 8 3131.93 107.41
 5 0 8 3127.5 113.36
 5 0 8 3063.93 112.86
 5 0 9 0.52 0.89
 5 0 9 -0.29 1.17
 5 0 9 1.12 1.81
 5 0 9 0.56 1.13
 5 0 10 1777.36 65.1
 5 0 10 1675.23 70.13
 5 0 10 1744.91 64.54
 5 0 10 1859.68 64.65
 5 0 11 0.31 0.93
 5 0 11 1.17 1.42
 5 0 11 0.28 1.12
 5 0 11 0.28 0.92
 5 0 12 111.16 7.87
 5 0 12 104.42 8
 5 0 12 110.36 8.38
 5 0 12 112.49 10.49
 5 0 13 1.01 1.02
 -5 0 -13 2.03 2.02
 5 0 13 0.58 0.99
 5 0 14 11.74 2.28
 5 0 14 13 2.25
 5 0 15 0.54 0.76
 5 0 15 0.44 0.72
 5 0 16 28.44 2.5
 -5 1 17 3.81 1.13
 5 -1 -17 5.09 1.08
 -5 -1 16 196.47 10.17
 5 -1 -16 167.89 8.52
 5 1 -16 168.36 10.15
 -5 1 15 190.45 10.33
 -5 -1 15 208.68 11.3
 -5 -1 15 206.52 12.2
 5 -1 -15 210.27 10.68
 5 -1 -15 191.46 11.55
 5 1 -15 199.6 12.37
 -5 -1 14 197.6 11.29
 -5 1 14 185.04 10.51
 5 -1 -14 172.62 11.88
 5 1 -14 189.35 12.75
 -5 -1 14 203.73 12.9
 5 -1 -14 197.7 10.84
 5 -1 -13 210.9 15.57
 5 1 -13 280.3 23.46
 5 -1 -13 203.47 15.87
 5 -1 -13 245.34 14.83
 -5 -1 13 229.55 12.9
 -5 1 13 239.36 12.49
 5 -1 -13 250.22 12.83
 5 -1 -12 154.35 11.41
 5 1 -12 163.2 12.13
 5 -1 -12 138.9 12.29
 -5 -1 12 153.69 9.89
 -5 1 12 160.4 9.55
 5 -1 -12 164.64 9.8
 5 -1 -11 14.69 5.68
 5 1 -11 12.2 4.96
 5 1 -11 13.79 3.25
 5 -1 -11 9.33 2.98
 5 -1 -11 9.64 2.84
 -5 -1 11 12.24 2.49
 -5 1 11 11.43 2.32
 5 -1 -11 9.64 2.14
 5 1 -10 339.47 24.4
 5 -1 -10 315.84 25.16
 5 -1 -10 332.56 17.03
 5 1 -10 315.88 17.32
 5 -1 -10 316.39 18.38
 -5 -1 10 307.56 15.15
 -5 1 10 342.89 14.94
 5 -1 -10 315.05 14.91
 5 -1 -9 363.61 25.45
 5 1 -9 346.91 24.06
 5 -1 -9 416.03 18.48
 5 1 -9 373.09 18.67
 5 -1 -9 379.26 19.85
 -5 -1 9 390.78 16.99
 -5 1 9 394.08 16.49
 5 -1 -9 378.8 16.61
 5 -1 -8 519.88 30.28
 5 1 -8 528.88 28.73
 5 -1 -8 591.01 22.94
 5 -1 -8 529.08 24.21
 -5 -1 8 534.7 21.33
 -5 1 8 529.06 20.79
 5 1 -8 528.53 20.29
 5 -1 -8 498.36 20.86
 5 -1 -7 472.55 25.34
 5 1 -7 374.79 20.55
 5 1 -7 378.87 22.68
 5 -1 -7 418.12 18.28
 -5 -1 7 441.76 17.45
 -5 1 7 425.58 16.86
 5 -1 -7 431.1 17.14
 5 1 -7 437.96 18.68
 5 1 -6 585.88 23.09
 5 -1 -6 594.28 24.3
 -5 -1 6 574.29 21.85
 5 1 -6 520.84 26.65
 5 1 -6 559.56 25.38
 5 -1 -5 -0.43 1.57
 5 1 -5 -0.36 1.56
 5 -1 -5 0.79 0.68
 5 1 -5 1.5 0.84
 5 -1 -5 1.63 1.02
 5 1 -5 1.2 1.21
 5 -1 -5 1.66 1.72
 5 -1 -4 1067.17 40
 5 1 -4 995.78 38.66
 5 -1 -4 1166.84 42.71
 5 1 -4 1110.89 41.13
 5 -1 -4 1118.8 44.01
 5 -1 -4 1116.8 39.05
 5 1 -4 979.6 40.86
 5 1 -3 296.7 12.81
 5 -1 -3 246.98 13.36
 5 1 -3 272.59 12.7
 -5 -1 3 202.64 8.34
 5 -1 -3 203.77 11.55
 5 -1 -3 262.79 10.81
 5 -1 -2 201.84 10.77
 5 1 -2 220.87 11.03
 5 -1 -2 202.71 11.64
 5 1 -2 155.39 8.93
 5 -1 -2 187.33 8.79
 -5 -1 2 156.05 7.67
 5 -1 -1 5.67 1.39
 5 1 -1 5.05 1.84
 5 1 -1 5.79 1.31
 5 -1 -1 2.84 1.64
 5 1 -1 4.08 1.09
 5 1 0 40.57 3.42
 5 -1 0 36.76 4.18
 5 1 0 37.07 4.11
 5 -1 0 31.17 4.24
 5 1 1 1880.23 65.97
 5 -1 1 1903.69 68.57
 5 -1 1 1900.3 69.78
 5 -1 2 776.25 35.2
 5 1 2 947.87 34.53
 5 -1 2 847.65 35.16
 5 1 2 973.84 32.87
 5 -1 2 811.72 34.7
 5 -1 2 804.46 34.85
 5 1 3 4396.48 141.55
 5 -1 3 4142.1 143.14
 5 -1 3 4156.01 143.38
 5 1 4 118.1 7.98
 5 -1 4 112.53 9.07
 5 1 4 100.87 8.39
 5 -1 4 86.58 8.02
 5 -1 4 122.29 9.26
 5 -1 5 537.17 20.99
 5 -1 5 514.82 21.02
 5 1 5 508.31 24.26
 5 -1 5 494.89 21.08
 5 1 6 29.14 3.33
 5 1 6 29.92 3.24
 5 -1 6 31.31 3.6
 5 -1 6 30.48 3.69
 5 1 6 30.55 3.05
 5 -1 6 25.65 3.22
 5 -1 6 24.64 4.49
 5 -1 6 28.13 4.99
 5 1 7 140.12 8.35
 5 1 7 141.71 8.16
 5 -1 7 129.94 8.43
 -5 -1 -7 143.14 7.85
 5 -1 7 129.26 8.27
 5 1 7 135.75 7.81
 5 -1 7 159.61 12.46
 5 1 7 118.38 10.29
 5 -1 7 123.76 10.79
 5 1 7 139.52 11.07
 5 -1 7 140.32 8.94
 5 -1 8 0.78 1
 5 1 8 2.73 1.12
 -5 -1 -8 4.52 1.42
 5 -1 8 2.85 1.83
 5 1 8 3.44 1.98
 5 1 8 1.02 1.39
 5 1 8 1.23 1.16
 5 -1 8 1.45 1.11
 5 1 9 204.1 11.07
 5 -1 9 176.09 10.8
 5 -1 9 164.97 13.92
 5 1 9 167.05 12.97
 5 -1 9 191.69 10.83
 5 1 9 161.73 9.54
 5 1 9 188.93 13.71
 5 1 9 172.16 10.18
 5 -1 9 163.39 10.65
 5 -1 10 71.85 6.51
 5 1 10 68.74 6.14
 5 -1 10 73.63 6.49
 5 1 10 70.52 5.86
 5 1 10 67.95 5.66
 5 -1 10 76.68 6.44
 5 -1 10 66.43 8.61
 5 1 10 77.21 8.31
 5 -1 11 0.33 1.05
 5 1 11 1.25 1.14
 5 1 11 1.17 1.23
 5 -1 11 2.89 1.61
 -5 -1 -11 1.73 1.28
 5 1 11 0.5 1.37
 5 -1 11 0.63 1.53
 5 1 12 130.02 8.12
 5 -1 12 136.18 9.01
 5 -1 12 130.32 11.86
 5 -1 12 113.4 8.53
 5 1 12 115.77 8.3
 -5 -1 -12 109.8 12.22
 5 -1 12 127.42 9.01
 5 1 12 135.55 9.22
 5 -1 13 133.38 8.63
 5 1 13 122.16 7.64
 5 -1 13 143.35 9.01
 5 1 13 120.17 8.5
 5 -1 14 144.01 8.45
 5 1 14 143.81 7.54
 5 1 14 132.81 8.34
 5 -1 14 134.21 8.3
 5 -1 15 181.92 8.45
 5 -1 15 170.46 8.37
 5 1 15 182.34 8.63
 5 -1 16 131.56 6.08
 5 1 16 135.37 6.21
 5 2 -17 9.96 1.78
 5 -2 -17 16.94 1.83
 5 2 -16 73.95 6.05
 5 -2 -16 83.68 5.3
 5 2 -15 52.66 6.31
 -5 -2 15 56.59 5.17
 5 -2 -15 60.93 5.04
 -5 -2 15 61.4 5.82
 -5 -2 14 453.92 20.21
 -5 -2 14 485.99 22.37
 5 2 -13 310.01 24.96
 5 -2 -13 297.02 19.37
 5 -2 -13 326.63 20.45
 5 -2 -12 100.92 7.37
 5 2 -12 105.51 13.93
 5 -2 -12 89.91 9.78
 -5 -2 12 93.59 7.36
 -5 2 12 93.2 6.42
 -5 -2 12 81.57 8.7
 5 -2 -12 91.3 9.67
 5 -2 -11 456.47 25.47
 5 -2 -11 477.32 21.23
 5 -2 -11 495.4 26.2
 -5 -2 11 469.03 21.4
 -5 2 11 524.86 20.5
 5 2 -11 463.28 31.57
 -5 -2 11 490.05 24.82
 5 -2 -11 460.85 22.84
 5 -2 -10 356.17 20.74
 5 -2 -10 376.61 16.91
 5 -2 -10 347.96 20.53
 -5 -2 10 375.15 17.14
 -5 2 10 374.6 16.02
 5 2 -10 353.2 25.62
 -5 -2 10 357.97 19.85
 5 -2 -10 365.91 18.38
 5 -2 -9 394.35 17.7
 5 -2 -9 426.46 21.78
 -5 -2 9 401.69 18.03
 -5 2 9 403.35 16.9
 5 2 -9 383.8 25.75
 5 -2 -9 415.03 21.7
 5 -2 -9 442.54 19.61
 5 -2 -8 497.11 21.44
 5 -2 -8 549.38 25.4
 -5 -2 8 542 22.02
 -5 2 8 566.27 21.02
 5 -2 -8 536.74 25.33
 5 -2 -8 515.71 22.86
 5 -2 -7 81.45 5.45
 5 -2 -7 83.88 7.27
 -5 -2 7 79.71 5.6
 5 2 -7 90.8 9.46
 5 -2 -7 90.43 7.51
 5 -2 -7 84.15 6.11
 5 -2 -6 35.16 4.38
 5 -2 -6 38.15 3.27
 5 -2 -6 36.55 3.63
 -5 -2 6 34.12 3.21
 5 -2 -5 29.64 2.81
 -5 -2 5 38.12 3.19
 5 -2 -5 36.4 4.11
 5 2 -5 28.17 4.44
 -5 -2 5 28.87 3.57
 5 2 -4 9.89 2.65
 5 -2 -4 17.17 3.65
 5 -2 -4 16.26 2.99
 5 -2 -4 18.08 2.83
 5 2 -3 6.44 1.97
 5 -2 -3 2.26 1.63
 5 -2 -3 5.14 1.88
 5 -2 -3 6.79 1.71
 -5 -2 3 7.3 1.3
 -5 -2 2 4.23 1.16
 5 -2 -2 5.06 1.47
 5 2 -2 5.07 1.55
 5 -2 -2 5.09 2.09
 5 2 -1 304.39 14.14
 5 -2 -1 243.22 12.84
 -5 -2 1 261.76 12.47
 5 -2 -1 249 14.31
 5 2 -1 238.89 10.88
 5 -2 -1 272.16 12.32
 5 2 -1 294.92 12.01
 5 2 0 437.09 14.27
 5 2 0 368.04 16.93
 5 -2 0 424.37 17.19
 5 2 0 363.76 13.45
 5 -2 0 402.16 18.85
 5 -2 0 385.05 16.65
 5 -2 1 11.51 2.43
 5 2 1 12.31 2.55
 5 -2 1 17.91 3.39
 5 -2 1 17.38 2.92
 5 -2 2 1796.2 66.68
 5 2 2 1859.36 66.18
 5 -2 2 1904.39 69.28
 5 -2 2 1811.18 67.31
 5 -2 3 34.86 4.4
 5 -2 3 32.13 4.63
 5 -2 3 37.68 5.28
 5 2 3 35.94 4.08
 5 -2 4 1834.3 62.03
 5 -2 4 1747.29 61.86
 5 2 4 1891.84 63.29
 5 -2 4 1734.01 61.85
 5 -2 5 51.91 4.76
 5 2 5 56.9 5.11
 -5 -2 -5 46.23 4.29
 5 -2 5 51.49 4.64
 5 -2 5 43.27 4.31
 5 -2 6 432.68 19.77
 -5 -2 -6 469.98 19.27
 5 -2 6 441.55 19.44
 5 2 6 456.87 22.88
 5 -2 6 430.75 19.58
 5 -2 6 458.62 21.25
 -5 -2 -6 425.18 20.28
 5 2 7 44.48 6.05
 5 -2 7 60.47 5.61
 -5 -2 -7 55.86 4.87
 5 2 7 49.82 4.54
 5 2 7 50.43 6.26
 5 -2 7 52.65 7.17
 5 -2 7 51.32 4.96
 5 -2 8 4.34 1.66
 5 -2 8 9.83 2.33
 5 -2 8 5.69 1.97
 5 2 8 3.95 1.43
 5 2 8 7.89 2.69
 5 2 8 5.84 2.22
 5 -2 8 6.21 2.62
 5 2 8 7.99 2.63
 -5 -2 -8 8.17 1.95
 5 2 9 108.32 9.73
 5 -2 9 107.35 8.03
 5 -2 9 105.38 8.08
 5 2 9 114.6 7.54
 5 -2 9 119.03 8.53
 5 2 9 113.7 7.75
 -5 -2 -9 112.22 7.58
 5 -2 9 109.35 11.24
 5 -2 10 24.27 3.69
 -5 -2 -10 26.79 3.79
 5 -2 10 26.12 3.86
 5 -2 10 26.67 3.91
 5 2 10 26.09 3.47
 -5 -2 -10 28.91 3.56
 5 -2 10 28.18 5.66
 -5 -2 -11 -0.72 2.16
 -5 -2 -11 6.7 1.76
 5 -2 11 3.41 1.69
 -5 -2 -11 6.39 1.92
 5 -2 11 1.98 1.8
 5 -2 11 3.97 1.79
 5 2 11 5.55 1.74
 5 -2 11 4.17 1.75
 -5 -2 -12 138.59 12.95
 5 -2 12 142.45 12.24
 -5 -2 -13 3.68 1.42
 5 -2 13 5.2 1.71
 5 -2 13 6.13 1.79
 5 2 13 4.84 1.89
 5 -2 14 505.52 20.41
 5 2 14 491.58 20.1
 -5 -2 -14 466.81 18.43
 5 -2 14 486.26 19.85
 5 -2 15 44.5 3.41
 5 2 15 44.98 3.56
 5 -2 15 54.95 3.95
 -5 -2 -15 47.87 3.77
 -5 -2 -16 172.21 5.04
 5 -2 16 28.34 2.88
 -5 -3 16 1.28 0.8
 5 -3 -16 0.95 0.91
 5 3 -15 25.64 3.92
 5 -3 -15 39.64 3.83
 5 3 -14 21.3 4.31
 5 -3 -14 26.5 3.45
 -5 -3 14 26.3 4.08
 -5 -3 14 27.61 3.01
 -5 -3 13 56.51 4.93
 -5 -3 13 47.09 6
 -5 -3 13 52.81 5.33
 5 -3 -13 51.61 5.21
 5 -3 -12 61.74 5.65
 5 -3 -12 48.99 7.65
 5 3 -12 62.27 10.35
 5 -3 -12 74.75 8.82
 -5 -3 12 59.64 5.82
 -5 -3 12 57.45 7.14
 5 -3 -12 52.66 9.36
 5 -3 -11 15.98 2.91
 5 -3 -11 12.23 3.68
 5 -3 -11 14.18 3.85
 5 3 -11 14.04 5.05
 -5 -3 11 17.64 4.11
 -5 -3 11 11.5 2.51
 5 -3 -11 15.38 4.79
 -5 -3 11 19.95 3.24
 5 -3 -10 236.64 16.19
 5 3 -10 213.31 19.16
 5 -3 -10 223.69 15.91
 -5 -3 10 207.74 11.6
 -5 -3 10 230.73 15.14
 5 -3 -10 208.16 11.72
 -5 -3 10 222.35 12.24
 5 -3 -10 232.63 18.88
 5 -3 -9 113.23 10.16
 5 3 -9 96.31 12.06
 5 -3 -9 93.08 9.29
 -5 -3 9 88.8 6.63
 -5 -3 9 99.71 9.23
 5 -3 -9 121.34 7.48
 -5 -3 9 93.36 7.03
 5 -3 -9 100.6 11.26
 5 -3 -8 162.24 12.16
 5 3 -8 153.38 14.3
 5 -3 -8 153.95 11.84
 -5 -3 8 150.78 8.78
 -5 -3 8 158.95 11.51
 5 -3 -8 148.29 8.7
 -5 -3 8 144.01 8.82
 5 -3 -8 142.77 13.22
 5 -3 -7 68.57 8.48
 -5 -3 7 74.2 7.26
 -5 -3 7 69.91 5.34
 5 -3 -7 77.27 5.44
 5 3 -7 76.74 9.25
 -5 -3 7 74.91 6.22
 5 -3 -7 81.43 7.74
 5 -3 -7 68.68 7.27
 -5 -3 7 68.79 5.45
 5 -3 -6 0.62 0.73
 5 -3 -6 1.54 1.87
 -5 -3 6 0.86 0.86
 -5 -3 6 0.66 1.76
 5 -3 -6 1.23 0.96
 -5 -3 6 3.6 1.36
 5 -3 -6 0.39 0.82
 5 -3 -6 0.78 1.06
 -5 -3 6 4.82 1.73
 5 -3 -6 1.3 1.19
 5 3 -6 1.1 1.89
 5 -3 -5 257.92 11.31
 5 -3 -5 248.19 12.53
 5 -3 -5 253.76 14.5
 -5 -3 5 235.5 12.1
 5 -3 -5 237.11 11.45
 5 -3 -5 252.11 14.45
 5 -3 -5 240.15 10.93
 -5 -3 5 246.92 11.15
 -5 -3 5 244.8 13.41
 5 -3 -5 238.27 15.68
 5 -3 -4 13.17 1.94
 -5 -3 4 10.39 1.78
 -5 -3 4 15.66 2.43
 5 -3 -4 13.68 2.15
 5 3 -4 11.22 2.81
 5 -3 -4 13.22 1.82
 -5 -3 4 12.98 2.71
 -5 -3 3 3208.23 113.18
 -5 -3 3 3415.45 112.6
 -5 -3 3 3033.48 111.64
 5 -3 -3 3320.71 111.74
 5 -3 -3 3430.37 112.67
 5 3 -3 3647.72 116.13
 -5 -3 3 3199.41 113.46
 5 -3 -3 3326.56 111.36
 5 -3 -2 238.84 10.63
 -5 -3 2 219.83 10.97
 5 3 -2 212.42 12.03
 -5 -3 2 226.37 10.88
 -5 -3 2 233.91 11.84
 5 -3 -2 251.83 15.15
 5 -3 -2 239.3 11.44
 5 -3 -1 2358.86 81.99
 -5 -3 1 2326.57 78.74
 5 -3 -1 2249.24 79.12
 5 -3 -1 2250.29 84.22
 -5 -3 1 2275.39 80.21
 -5 -3 1 2255.93 78.53
 5 3 -1 2232.64 78.93
 5 -3 0 644.58 29.91
 5 3 0 586.47 23.18
 5 -3 0 610.31 24.9
 -5 -3 0 619.14 24.5
 -5 -3 0 678.02 27.12
 5 -3 1 145.43 8.37
 -5 -3 -1 138.85 8.08
 5 3 1 119.89 8.8
 -5 -3 -1 123.95 7.62
 5 -3 2 179.67 9.67
 5 3 2 177.88 11.06
 -5 -3 -2 179.2 9.98
 5 -3 2 186.77 10.09
 -5 -3 -2 193.15 9.88
 5 -3 3 114.92 7.04
 5 -3 3 97.96 9.8
 5 -3 3 115.49 7.38
 -5 -3 -3 115.66 7.67
 5 -3 3 117.2 7.48
 5 3 3 102.54 7.8
 5 -3 3 126.69 7.69
 5 -3 3 108.61 6.97
 -5 -3 -3 110.62 7.59
 5 -3 4 205.43 10.91
 5 -3 4 187.85 10.28
 5 3 4 235.85 12.02
 5 -3 4 234.47 15.6
 5 -3 4 176.47 10.67
 5 -3 4 212.25 10.9
 5 -3 4 193.83 10.58
 -5 -3 -4 216.03 11.63
 -5 -3 -4 220.97 15.37
 -5 -3 -4 187.08 10.85
 5 -3 5 443.42 18.42
 -5 -3 -5 421.56 17.67
 -5 -3 -5 381.7 20.6
 5 -3 5 395.31 18.47
 5 -3 5 398.54 18.34
 5 -3 5 402.12 17.79
 5 -3 5 411.76 22.4
 -5 -3 -5 429.23 19.24
 -5 -3 -5 393.15 18.42
 5 -3 6 129.98 11.48
 5 3 6 147.53 10.89
 5 -3 6 117.53 8.01
 5 -3 6 122.39 8.38
 -5 -3 -6 132.61 8.63
 5 -3 6 130.38 10.21
 -5 -3 -6 159.86 10.72
 5 -3 6 124.06 7.94
 5 -3 7 861.22 40.73
 -5 -3 -7 822.47 39.83
 5 -3 7 856.64 34.47
 5 3 7 926.93 38.61
 -5 -3 -7 924.26 35.05
 -5 -3 -7 788.84 42.52
 5 3 7 986.22 38.82
 5 -3 7 826.12 34.53
 -5 -3 -8 113.9 12.72
 5 -3 8 87.07 9.99
 5 3 8 108.88 9.48
 -5 -3 -8 105.91 7.63
 -5 -3 -8 102.75 10.63
 5 -3 8 89.79 7.25
 5 -3 8 95.39 7.61
 5 -3 9 1017.36 48.9
 -5 -3 -9 1043.43 48.63
 -5 -3 -9 1150.58 42.62
 5 -3 9 1087.78 42.9
 5 -3 9 1098.38 42.8
 -5 -3 -10 0.81 1.24
 -5 -3 -10 0.62 1.41
 -5 -3 -10 1.63 2.22
 -5 -3 -10 1.33 1.81
 5 -3 10 -0.69 1.67
 5 -3 10 -0.62 1.07
 5 -3 10 0.31 1.2
 5 -3 11 124.63 12.14
 -5 -3 -11 108.87 12.05
 -5 -3 -11 99.95 10.69
 5 3 12 15.8 2.68
 -5 -3 -12 13.88 2.34
 5 -3 12 13.35 2.67
 -5 -3 -12 14.46 2.6
 5 -3 13 3.2 1.34
 5 3 13 3.92 1.31
 5 -3 13 3.54 1.21
 -5 -3 -13 3.87 1.34
 -5 -3 -14 5.02 1.45
 -5 -3 -14 4.02 1.1
 5 3 14 3.96 1.13
 5 -3 14 2.47 0.89
 5 -3 14 3.8 1.21
 -5 -3 -15 20.86 2.14
 5 -3 15 23.75 2.15
 5 -4 -15 379.01 13.67
 -5 -4 15 317.25 12.25
 5 -4 -14 44.02 4.32
 5 -4 -14 45.77 4.22
 -5 -4 14 44.83 4.44
 -5 -4 14 34.12 3.03
 5 -4 -13 84.75 6.48
 -5 -4 13 88.55 7.55
 -5 -4 13 76.43 5.59
 -5 -4 12 5.57 1.7
 5 -4 -12 5.78 1.87
 5 4 -11 104.5 13.18
 5 -4 -11 97.44 10.6
 5 4 -11 88.34 11.46
 5 -4 -11 109.32 11.09
 5 -4 -10 133.42 12.59
 -5 -4 10 144.19 9.94
 5 -4 -10 123.08 8.01
 5 -4 -10 128.48 12.26
 5 4 -10 119.23 14.28
 5 -4 -10 137.3 8.92
 -5 -4 10 135.29 8.69
 5 -4 -9 147.27 13.18
 -5 -4 9 162.34 11.28
 5 -4 -9 148.4 9.42
 5 -4 -9 161.98 9.29
 5 -4 -9 165.58 13.53
 -5 -4 9 168.26 9.77
 5 4 -9 170.57 16.54
 5 4 -8 182.31 16.25
 5 -4 -8 174 13.56
 5 -4 -8 154.33 9.35
 5 -4 -8 159.11 14.94
 5 -4 -8 165.45 9.35
 -5 -4 8 159.33 9.53
 5 -4 -8 184.99 13.74
 -5 -4 7 1035.28 39.39
 5 4 -7 965.12 46.37
 5 -4 -7 1046.6 43.55
 5 -4 -7 980.37 37.14
 5 -4 -7 904.81 45.76
 5 -4 -7 947.26 36.91
 -5 -4 7 1029.84 37.58
 5 -4 -7 951.19 42.76
 5 4 -6 76.99 9.2
 5 -4 -6 69.37 7.72
 5 -4 -6 66.48 5.18
 5 -4 -6 69.61 7.33
 -5 -4 6 53.73 6.19
 -5 -4 6 72.83 5.55
 -5 -4 6 77.06 6.46
 5 -4 -6 70.25 9.15
 5 -4 -6 83.3 5.73
 5 -4 -6 78.37 8.17
 5 -4 -6 76.23 5.64
 -5 -4 6 67.04 5.05
 5 4 -5 854.16 39.56
 5 -4 -5 957.4 38.79
 5 -4 -5 896.8 33.02
 5 -4 -5 813.1 37.14
 -5 -4 5 893.3 37
 -5 -4 5 887.84 33.19
 -5 -4 5 867.3 34.35
 5 -4 -5 832.68 33.33
 5 -4 -5 817.36 32.53
 5 -4 -5 894.59 33.46
 -5 -4 5 907.81 33.02
 5 -4 -5 875.45 33.64
 5 -4 -5 881.58 41.14
 5 -4 -4 325.07 15.22
 -5 -4 4 323.02 16.89
 5 4 -4 369.54 19.76
 5 -4 -4 324.1 14.6
 -5 -4 4 318.57 15.62
 -5 -4 4 344.65 14.93
 5 -4 -4 355.86 15.05
 5 -4 -4 397.73 19.94
 -5 -4 4 312.66 14.6
 -5 -4 4 311.62 17.75
 -5 -4 4 332.72 17.57
 5 -4 -4 328.36 18.6
 5 -4 -4 303.44 14.22
 5 -4 -4 302.36 20.28
 5 -4 -3 127.64 10.31
 -5 -4 3 124.32 7.96
 5 -4 -3 128.25 7.44
 -5 -4 3 135.5 7.73
 5 -4 -3 115.72 7.77
 -5 -4 3 125.54 8.81
 -5 -4 3 137.89 9.6
 -5 -4 3 125.39 7.64
 5 -4 -3 141.92 11.02
 -5 -4 3 121.22 9.86
 5 -4 -3 121.35 7.42
 5 -4 -3 142.17 12.44
 -5 -4 2 400.08 19.2
 -5 -4 2 414.82 17.72
 5 -4 -2 376.03 16.8
 -5 -4 2 410.94 18.72
 5 -4 -2 406.14 17.91
 5 4 -2 446.11 20.01
 5 -4 -2 405.03 17.03
 -5 -4 2 396.14 18.08
 -5 -4 2 351.48 16.8
 5 -4 -2 408.21 21.86
 -5 -4 2 383.19 17.21
 -5 -4 2 378.26 20.6
 5 -4 -2 423.64 21.6
 5 -4 -2 382.44 18.31
 5 -4 -2 420.71 23.74
 -5 -4 2 411.75 19.63
 5 -4 -1 8.67 2.31
 -5 -4 1 5.17 1.67
 5 -4 -1 9.35 2.1
 5 -4 -1 4.33 1.4
 5 -4 -1 3.93 2.13
 -5 -4 1 3.9 1.62
 -5 -4 1 4.32 1.56
 5 -4 -1 2.35 1.34
 -5 -4 1 4.22 1.73
 -5 -4 1 5.34 1.9
 5 -4 -1 5.9 2.4
 -5 -4 1 4.98 2.07
 5 -4 -1 4.18 2.62
 5 -4 0 46.73 4.66
 -5 -4 0 44.05 4.59
 5 -4 0 40.35 3.99
 5 -4 0 55.98 7.53
 -5 -4 0 37.47 4.34
 -5 -4 0 41.63 4.08
 -5 -4 0 41.34 5.89
 5 -4 0 42.55 6.07
 -5 -4 0 38.96 4.51
 -5 -4 0 55.18 5.95
 -5 -4 -1 3.88 1.82
 -5 -4 -1 2.97 1.35
 5 -4 1 4.18 2.11
 -5 -4 -1 3.4 1.54
 -5 -4 -1 6.45 2.63
 -5 -4 -1 3 1.57
 5 -4 1 5.81 1.76
 5 4 1 4.09 1.87
 5 -4 1 5.53 2.7
 5 -4 1 2.36 1.28
 -5 -4 -1 2.49 1.47
 -5 -4 -2 159.91 9.99
 -5 -4 -2 181.99 12.72
 5 -4 2 154.51 9.79
 -5 -4 -2 158.75 9.7
 -5 -4 -2 162.91 10.2
 5 -4 2 152.22 9.29
 5 -4 2 160.28 9.73
 5 -4 2 152.8 12.42
 -5 -4 -2 146.69 9.24
 -5 -4 -2 145.99 12.05
 5 -4 2 148.83 9.19
 5 -4 2 183.05 14.35
 -5 -4 -3 23.45 3.68
 5 -4 3 20.87 3.13
 -5 -4 -3 26.81 4.84
 -5 -4 -3 18.51 3
 5 -4 3 22.02 4.55
 5 -4 3 28.03 5.42
 5 -4 3 22.49 3.14
 5 -4 3 18.96 3.2
 5 -4 3 27.94 3.48
 5 -4 3 18.32 3.07
 -5 -4 -3 23.26 3.58
 -5 -4 -3 23.76 4.61
 5 -4 4 111.17 7.98
 5 -4 4 108.91 7.95
 5 -4 4 126.91 8.2
 5 -4 4 124.34 8.48
 -5 -4 -4 131.07 8.29
 5 -4 4 114.58 8.14
 -5 -4 -4 95.83 10.6
 5 -4 4 102.37 9.38
 5 -4 4 123.2 11.15
 -5 -4 -4 142.98 11.59
 -5 -4 -4 118.13 8.71
 -5 -4 -4 121.89 8.66
 -5 -4 -5 188.92 11.34
 -5 -4 -5 196.14 10.74
 5 -4 5 181.57 10.84
 5 -4 5 182.06 10.6
 5 -4 5 174.27 10.65
 5 -4 5 164.24 12.9
 -5 -4 -5 188.18 15.42
 -5 -4 -5 190.32 13.88
 5 -4 5 186.2 14.05
 -5 -4 -5 177.11 11.43
 5 -4 5 176.53 11.08
 5 -4 6 40.56 6.23
 -5 -4 -6 50.9 8.13
 5 -4 6 53.23 5.25
 -5 -4 -6 59.7 5.81
 5 -4 6 45.18 5.03
 -5 -4 -6 48.92 4.68
 5 -4 6 52.51 5.05
 5 -4 6 49 6.57
 5 -4 7 66.48 6.02
 5 -4 7 68.51 6.38
 -5 -4 -7 61.5 6.08
 5 -4 7 67.22 8.43
 -5 -4 -7 75.13 10.17
 5 -4 8 188.51 11.59
 5 -4 8 199.42 15.71
 -5 -4 -8 223.69 18.29
 5 -4 8 197.27 11.66
 -5 -4 -8 207.58 12.14
 -5 -4 -9 21.62 5.54
 5 -4 9 13.23 2.79
 5 -4 9 15.96 4.31
 -5 -4 -9 19.44 3.29
 -5 -4 -9 16.38 3.21
 5 -4 10 132.47 12.62
 -5 -4 -10 175.12 14.87
 -5 4 -10 143.17 13.58
 -5 -4 -11 185.91 10.6
 5 4 11 177.58 9.39
 5 -4 11 160.56 9.88
 -5 -4 -11 162.22 9.67
 5 -4 12 0.69 1.02
 -5 -4 -12 2.11 1.28
 5 4 12 1.39 0.84
 5 -4 12 1.55 1.17
 -5 -4 -12 1.11 1.08
 -5 -4 -13 312.95 13.27
 5 -4 13 293.65 13.2
 5 -4 13 296.79 13.32
 -5 -4 -13 294.21 13.25
 5 -4 14 190.87 8.07
 -5 -4 -14 187.36 8.1
 -5 -5 14 20.49 2.25
 5 -5 -14 29.94 2.86
 5 -5 -13 59.01 4.82
 -5 -5 13 46.39 3.56
 -5 -5 13 63.86 5.12
 -5 -5 12 230.02 12.23
 -5 -5 12 209.02 9.85
 5 -5 -12 181.51 8.86
 5 -5 -12 198.91 10.73
 5 -5 -12 223.72 10.75
 -5 -5 11 5.94 2.21
 5 -5 -11 3.49 1.2
 -5 -5 11 2.77 1.41
 5 -5 -11 4.49 1.71
 5 -5 -11 3.58 1.53
 5 -5 -10 229.39 12.52
 -5 -5 10 250.8 15.58
 5 -5 -10 235.41 17.52
 5 5 -10 280.45 21.28
 -5 -5 10 231.55 13.04
 -5 -5 10 236.45 12.52
 5 -5 -10 239.48 13.19
 5 -5 -10 243.54 12.29
 5 5 -9 301.57 22.72
 5 -5 -9 341.07 21.52
 -5 -5 9 305.18 18.58
 5 -5 -8 23.3 3.29
 -5 -5 8 19.98 4.39
 5 -5 -8 23.92 5.26
 5 5 -8 20.78 5.67
 -5 -5 8 14.44 3.44
 -5 -5 8 18.56 3.07
 5 -5 -8 18.89 2.98
 5 -5 -8 21.25 3.31
 5 -5 -7 524.71 23.01
 -5 -5 7 525.59 26.07
 -5 -5 7 573.44 23.72
 5 -5 -7 515.98 22.77
 5 -5 -7 586.76 29.88
 -5 -5 7 559.85 25.23
 -5 -5 7 554.27 27.31
 5 -5 -7 543.01 23.55
 5 -5 -6 107.8 9.99
 -5 -5 6 109.38 7.15
 5 -5 -6 101.69 7.37
 5 -5 -6 115.03 7.61
 -5 -5 6 102.09 9.4
 -5 -5 6 108.67 7.68
 5 -5 -6 107.75 7.21
 5 5 -6 149.64 13.42
 5 -5 -6 100.41 7.42
 -5 -5 6 113.8 8.62
 -5 -5 6 105.4 9.56
 5 -5 -6 106.32 10.63
 5 5 -5 60.12 8.19
 -5 -5 5 49.22 5.36
 -5 -5 5 41.22 4.62
 5 -5 -5 50.79 7.09
 5 -5 -5 44.52 4.68
 -5 -5 5 46.83 4.49
 5 -5 -5 48.78 4.81
 -5 -5 5 40.18 5.72
 5 -5 -5 44.37 4.47
 -5 -5 5 47.66 6.13
 5 -5 -5 44.5 6.39
 5 5 -4 46.86 6.71
 5 -5 -4 48.72 4.65
 5 -5 -4 59.31 7.37
 -5 -5 4 41.14 4.73
 5 -5 -4 47.98 4.96
 -5 -5 4 43.19 4.35
 -5 -5 4 41.93 5.77
 5 -5 -4 47.01 6.89
 -5 -5 4 35.16 4.46
 -5 -5 4 51.07 6.08
 5 -5 -4 41.63 4.4
 5 -5 -3 18.94 2.89
 5 -5 -3 20.4 4.47
 5 -5 -3 20.38 3
 -5 -5 3 22.23 3.37
 -5 -5 3 18.48 3.44
 -5 -5 3 24.21 4.29
 -5 -5 3 21.79 3.79
 -5 -5 3 25.36 4.32
 -5 -5 3 22.56 4.41
 5 -5 -3 26.56 4.97
 -5 -5 3 23 3.23
 5 -5 -3 22.05 3.37
 5 -5 -2 92.56 6.98
 -5 -5 2 106.58 7.72
 -5 -5 2 109.14 8.57
 5 -5 -2 120.66 11.09
 -5 -5 2 103.37 10.2
 5 -5 -2 103.92 10.58
 5 -5 -2 94.37 7.09
 -5 -5 2 104.08 9.61
 -5 -5 2 109.97 8.72
 -5 -5 2 95.6 8.62
 5 -5 -2 104.02 11.73
 -5 -5 2 107.17 7.55
 5 -5 -2 103.96 7.82
 -5 -5 2 110.1 8.33
 -5 -5 1 39.3 4.39
 -5 -5 1 36.71 5.69
 5 -5 -1 35.43 6.01
 -5 -5 1 41.46 6.34
 5 -5 -1 41.37 4.73
 -5 -5 1 35.53 4.25
 -5 -5 1 34.36 5.01
 5 -5 -1 34.03 4.02
 5 -5 -1 47.65 7.7
 -5 -5 1 34.67 4.73
 -5 -5 0 360.67 18.62
 -5 -5 0 390.07 17.31
 -5 -5 0 287.15 19.15
 5 -5 0 351 18.76
 -5 -5 0 371.9 18.86
 5 5 0 436.42 21.74
 -5 -5 0 360.81 18.48
 -5 -5 0 343.81 17.29
 5 -5 0 338.42 17.71
 5 -5 0 391.89 24.21
 5 -5 0 348.93 21.78
 -5 -5 0 382.55 22.3
 -5 -5 -1 636.69 32.59
 5 -5 1 711.02 30.86
 -5 -5 -1 726.31 30.56
 5 -5 1 746.56 37.06
 5 5 1 652.52 31.5
 -5 -5 -1 715.95 30.65
 -5 -5 -1 740.45 28.87
 5 -5 1 719.56 30.09
 -5 -5 -1 701.16 29.53
 -5 -5 -1 706.12 30.58
 5 -5 1 632.54 34.09
 -5 -5 -1 770.07 35.86
 5 -5 2 138.65 13.41
 -5 -5 -2 151.28 10.35
 -5 -5 -2 149.21 10.46
 5 -5 2 143.72 12.97
 -5 -5 -2 138.9 12.02
 5 -5 2 145.18 9.92
 -5 -5 -2 128.62 9.26
 5 -5 2 133.39 9.83
 -5 -5 -3 1366.16 50.96
 5 -5 3 1332.05 51.21
 5 -5 3 1328.18 51.3
 -5 -5 -3 1287.61 51.34
 -5 -5 -3 1404.28 52.42
 5 -5 3 1301.54 50.26
 5 -5 3 1191.79 56.19
 -5 -5 -3 1530.85 58.24
 5 -5 4 76.3 9.31
 5 -5 4 66.24 6.6
 -5 -5 -4 81 7.24
 -5 -5 -4 71.36 7.17
 5 -5 4 68.9 6.42
 -5 -5 -4 78.12 9.44
 5 -5 4 85.27 7.18
 -5 -5 -4 71.52 6.45
 5 -5 5 486.22 22.64
 -5 -5 -5 517.45 22.48
 5 -5 5 472.27 22.59
 5 -5 5 500.48 23.6
 -5 -5 -5 513.47 24.03
 -5 -5 -5 486.5 28.57
 -5 -5 -5 480.37 23.08
 5 -5 5 519.92 28.17
 5 -5 5 492.35 22.75
 5 -5 6 288.14 18.73
 -5 -5 -6 288.28 20.57
 5 -5 6 267.69 15.42
 5 -5 6 281.16 14.56
 -5 -5 -6 260.48 14.78
 5 -5 6 279.48 14.91
 -5 -5 -6 278.46 15.3
 5 -5 6 263.96 14.99
 -5 -5 -7 48.65 5.43
 -5 -5 -7 49.44 7.99
 5 -5 7 55.57 5.84
 -5 -5 -7 50.17 5.5
 5 -5 7 53.9 5.79
 5 -5 8 27.28 5.27
 -5 -5 -8 38.88 6.97
 -5 -5 -8 39.03 4.79
 -5 -5 -8 38.88 4.73
 5 -5 9 142.97 9.61
 5 -5 9 153.33 9.1
 -5 -5 -9 146.89 9.74
 -5 -5 -9 140.68 9.35
 -5 -5 -9 143.85 13.3
 5 -5 10 11.13 2.18
 5 -5 10 9.06 2.18
 -5 -5 -10 7.51 2.09
 -5 -5 -10 10.86 2.37
 -5 -5 -10 10.37 2.08
 -5 -5 -11 28.99 3.07
 5 -5 11 32.87 3.54
 -5 -5 -11 34.38 3.69
 -5 -5 -11 31.75 3.4
 5 -5 11 28.77 3.13
 -5 -5 -12 22.36 2.36
 5 -5 12 23.09 2.58
 -5 -5 -12 23.61 2.72
 5 -5 12 19.44 2.22
 -5 -5 -13 172.03 7.4
 5 -5 13 141.21 6.86
 -5 -6 13 177.26 8.82
 5 -6 -12 9.1 1.64
 -5 -6 12 4.67 1.74
 5 -6 -11 586.06 23.26
 -5 -6 11 632.58 26.25
 -5 -6 11 634.77 26.15
 5 -6 -11 653.15 24.72
 -5 -6 11 590.1 23.79
 -5 -6 10 13.48 3.14
 5 -6 -10 14.76 2.31
 -5 -6 10 11.99 2.26
 5 -6 -10 13.06 2.55
 -5 -6 10 14.75 2.42
 -5 -6 9 132.97 10.62
 5 -6 -9 158.6 9.02
 -5 -6 9 138.22 9.27
 5 -6 -9 147.74 9.3
 -5 -6 9 154.29 9.19
 -5 -6 8 78.74 8.07
 5 -6 -8 64.68 5.52
 -5 -6 8 59.85 5.57
 -5 -6 8 65.01 6.43
 5 -6 -8 63.82 5.81
 5 -6 -7 6.09 3.2
 5 6 -7 5.65 2.98
 5 -6 -6 -0.27 1.04
 5 6 -6 -0.67 1.64
 -5 -6 6 1.47 1.78
 -5 -6 6 1.33 1.86
 -5 -6 6 0.72 1.44
 -5 -6 6 1.2 1.62
 -5 -6 6 0.89 1.44
 5 -6 -6 0.68 1.67
 5 -6 -6 1.07 1.3
 5 -6 -5 1.37 1
 5 -6 -5 1.75 1.59
 -5 -6 5 6.26 2.75
 5 -6 -5 0.87 1.06
 -5 -6 5 2.8 1.85
 -5 -6 5 3.29 1.98
 -5 -6 5 2.02 1.97
 -5 -6 5 3.66 1.56
 5 -6 -5 4.12 2.21
 -5 -6 4 315.94 16.6
 -5 -6 4 330.5 17.78
 5 -6 -4 279.21 19.52
 5 -6 -4 315.68 15.59
 5 -6 -4 308.69 16.01
 -5 -6 4 320.6 18.64
 5 -6 -4 302.61 20.84
 -5 -6 3 104.12 8.95
 5 -6 -3 108.81 11.19
 5 -6 -3 98.94 7.52
 5 -6 -3 98.51 7.85
 -5 -6 3 108.15 7.85
 -5 -6 3 110.78 9.74
 5 -6 -3 96.49 7.13
 -5 -6 3 95.28 8.26
 -5 -6 3 96.12 7.95
 5 -6 -2 295.89 17.41
 -5 -6 2 285.17 16.81
 5 -6 -2 283.82 19.55
 -5 -6 2 251.16 15.11
 5 -6 -2 239.61 13.59
 -5 -6 2 257.38 14.4
 -5 -6 2 278.6 18.57
 5 -6 -2 258.75 14.69
 -5 -6 2 255.62 14.13
 -5 -6 2 276 15.91
 5 -6 -1 337.7 17.25
 -5 -6 1 302.59 16.27
 5 -6 -1 370.15 19.58
 -5 -6 1 310.78 18.01
 5 -6 -1 313.66 21.44
 -5 -6 1 301.86 17.07
 5 -6 -1 303.64 16.05
 -5 -6 1 298.3 15.92
 -5 -6 1 342.97 21.26
 5 6 -1 344.28 20.79
 -5 -6 1 308.19 17.5
 5 -6 0 150.67 10.57
 -5 -6 0 142.76 10.08
 5 -6 0 149.99 11.5
 5 -6 0 134.23 13.24
 -5 -6 0 141.94 10.62
 -5 -6 0 150.35 9.79
 5 -6 0 136.5 9.8
 -5 -6 0 148.18 13.12
 5 6 0 144.15 12.14
 -5 -6 0 151.35 11.14
 5 -6 1 431.73 26.69
 -5 -6 -1 391.81 24.81
 5 -6 1 429.74 21.42
 -5 -6 -1 465.72 21.77
 -5 -6 -1 432.94 21.72
 5 -6 1 444.75 21.32
 5 -6 1 443.31 22.57
 -5 -6 -1 468.11 22.66
 -5 -6 -2 33.46 5.06
 5 -6 2 29.69 4.47
 -5 -6 -2 32.84 4.76
 5 -6 2 36.9 6.88
 5 -6 2 28.52 4.67
 5 -6 2 31.18 4.53
 -5 -6 -2 34.5 4.69
 -5 -6 -2 37.52 6.92
 5 -6 3 1.86 1.64
 5 -6 3 0.75 1.58
 -5 -6 -3 2.81 2.26
 -5 -6 -3 2.45 1.86
 5 -6 3 -0.38 1.3
 5 -6 3 0.39 1.78
 5 -6 4 41.4 5.27
 -5 -6 -4 36.28 4.33
 5 -6 4 38.37 6.98
 5 -6 4 34.79 4.9
 -5 -6 -4 42.66 5.6
 5 -6 4 36.08 4.98
 -5 -6 -4 38.42 4.74
 -5 -6 -4 36.92 4.86
 -5 -6 -4 28.24 6.16
 5 -6 5 105.49 8.84
 -5 -6 -5 120.49 12.35
 5 -6 5 123.84 12.17
 -5 -6 -5 120.72 9.04
 5 -6 6 115.86 8.74
 5 -6 6 125.07 8.96
 -5 -6 -6 123.24 8.06
 -5 -6 -6 117.08 12.23
 -5 -6 -7 472.88 21.61
 5 -6 7 472.52 21.42
 5 -6 7 480.33 21.9
 -5 -6 -7 468.62 21.24
 -5 -6 -8 285.77 14.01
 5 -6 8 258.04 13.5
 5 -6 8 279.06 13.88
 -5 -6 -8 246.15 13.32
 -5 -6 -9 70.95 5.68
 -5 -6 -9 82.36 5.92
 5 -6 9 65.89 4.96
 5 -6 9 71.38 5.5
 -5 -6 -10 194.15 9.71
 -5 -6 -10 196.21 9.95
 -5 -6 -10 191.01 9.69
 5 -6 10 181.9 9.33
 -5 -6 -11 10.33 1.61
 5 -6 11 9.96 1.49
 -5 -6 -11 9.46 1.61
 -5 -6 -11 7.71 1.47
 -5 -7 11 0.77 0.81
 5 -7 -10 9.99 1.94
 -5 -7 10 10.25 2.28
 5 -7 -9 3.89 1.76
 -5 -7 9 3 1.73
 5 -7 -8 231.87 13.3
 -5 -7 8 218.04 12.76
 5 -7 -7 3.16 1.93
 -5 -7 7 9.57 2.64
 5 -7 -6 595.43 27.16
 -5 -7 6 540.4 22.32
 -5 -7 6 548.44 25.67
 5 -7 -5 24.22 4.54
 -5 -7 5 17.57 2.78
 -5 -7 5 20.18 3.93
 5 -7 -4 544.56 26.06
 -5 -7 4 467.8 21.47
 -5 -7 4 513.76 24.27
 -5 -7 3 191.61 12.85
 -5 -7 3 179.59 11.1
 -5 -7 2 100.58 8.9
 -5 -7 2 106.32 8.11
 5 -7 -2 91.48 10.45
 5 -7 -2 120.75 10.26
 5 -7 -2 91.84 7.05
 -5 -7 1 60.02 6.59
 5 -7 -1 51.16 5.25
 -5 -7 1 57.88 5.89
 5 -7 -1 45.63 7.59
 5 -7 -1 51.24 6.74
 -5 -7 1 50.14 5.34
 5 -7 0 91.59 10.66
 -5 -7 0 83.48 10.25
 -5 -7 0 98.81 8.83
 -5 -7 0 90.38 7.48
 -5 -7 0 89.49 7.74
 5 -7 0 110.3 9.4
 5 -7 0 84.7 7.2
 5 -7 1 -0.73 2.51
 -5 -7 -1 4.97 2.74
 -5 -7 -1 9.42 2.62
 -5 -7 -1 3.5 2.17
 5 -7 1 6.63 2.67
 5 -7 1 6.25 2.08
 -5 -7 -1 4.18 1.92
 -5 -7 -2 34.48 5
 5 -7 2 38 5.29
 -5 -7 -2 31.7 4.41
 -5 -7 -2 39.29 4.73
 5 -7 2 30.09 4.32
 -5 -7 -3 3.81 1.69
 -5 -7 -3 2.14 1.68
 -5 -7 -3 1.84 1.3
 5 -7 3 3.4 1.8
 5 -7 3 4.28 2.26
 -5 -7 -4 64.61 5.71
 -5 -7 -4 75.02 6.34
 -5 -7 -4 71.2 6.35
 5 -7 4 81.96 7.07
 5 -7 4 79.24 6.98
 5 -7 5 3.1 1.73
 -5 -7 -5 2.42 1.54
 -5 -7 -5 1.84 1.15
 -5 -7 -5 2.89 1.47
 -5 -7 -6 311.33 14.94
 -5 -7 -6 294.51 14.39
 -5 -7 -6 329.58 13.75
 -5 -7 -7 58.3 4.59
 -5 -7 -7 53.89 4.15
 -5 -7 -7 49.94 4.5
 -5 -7 -8 9.3 1.78
 5 -7 8 8.78 1.64
 -5 -7 -8 8.17 1.48
 -5 -7 -8 11.67 1.84
 -5 -7 -9 120.44 6.3
 -5 -7 -9 113.4 5.9
 5 -8 -7 126.18 7.27
 -5 -8 7 116.84 7.23
 5 -8 -6 42.51 4.42
 -5 -8 6 37.09 4.05
 5 -8 -5 284.03 14.34
 -5 -8 5 255.16 13.46
 5 -8 -4 169.51 10.64
 -5 -8 4 146.93 8.35
 -5 -8 4 166.32 10
 5 -8 -3 29.92 4.34
 -5 -8 3 24.84 3.2
 -5 -8 3 35.03 4.26
 5 -8 -2 40.48 5.11
 -5 -8 2 47.57 4.48
 -5 -8 2 44.46 4.98
 5 -8 -1 71.67 6.56
 -5 -8 1 57.67 5.28
 -5 -8 1 62.58 5.87
 5 -8 0 106.97 8.19
 -5 -8 0 96.91 7.2
 -5 -8 0 103.77 7.64
 5 -8 1 128.82 8.7
 -5 -8 -1 116.13 7.88
 -5 -8 -1 108.68 7.88
 -5 -8 -2 235.53 11.7
 -5 -8 -2 273.76 13.24
 -5 -8 -3 7.91 1.77
 -5 -8 -3 5.67 1.38
 5 -8 3 9.26 2.21
 -5 -8 -4 287.2 13.24
 5 -8 4 370.47 15.01
 -5 -8 -5 55.23 3.91
 5 -8 5 59.08 4.54
 -5 -8 -6 110.68 5.67
 5 -8 6 116.14 6.18
 -6 0 17 0.27 0.82
 6 0 -16 1.43 1.39
 6 0 -16 1.84 0.96
 -6 0 16 0.48 1.35
 6 0 -15 0.97 1.37
 -6 0 15 3.67 1.99
 6 0 -14 398.79 20.44
 -6 0 14 401.39 18.34
 6 0 -13 -0.82 1.86
 6 0 -13 1.07 1.46
 -6 0 13 -0.27 0.94
 6 0 -12 287.46 24.9
 -6 0 12 287.34 14.46
 6 0 -12 319.18 17
 6 0 -12 283.35 13.99
 6 0 -12 274.88 17.69
 -6 0 11 0.76 1.15
 6 0 -11 0.37 1.57
 6 0 -11 3.21 3.68
 6 0 -11 0.69 1.11
 6 0 -11 0.48 1.31
 6 0 -10 59.58 9.7
 -6 0 10 52.08 4.71
 6 0 -10 52.64 5.82
 6 0 -10 47.37 4.39
 6 0 -10 46.28 5.97
 -6 0 9 1.23 1
 6 0 -9 0.58 1.17
 6 0 -9 0.81 1.97
 6 0 -9 2.08 1.06
 6 0 -9 0.39 1.05
 -6 0 8 258.3 12.56
 6 0 -8 296.69 14.08
 6 0 -8 278.24 12.47
 6 0 -8 263.61 15.03
 6 0 -7 0.93 1.5
 -6 0 7 3.69 1.15
 6 0 -7 4.81 1.48
 6 0 -7 -0.57 1.82
 6 0 -7 0.41 0.75
 6 0 -7 0.45 0.75
 6 0 -6 65.97 4.6
 -6 0 6 62.98 4.34
 6 0 -6 64.09 5.5
 6 0 -6 66.34 5.09
 6 0 -5 1.19 1.8
 6 0 -5 0.76 1.46
 6 0 -5 2.55 0.82
 6 0 -5 0.72 0.88
 6 0 -4 1172.93 45.21
 6 0 -4 1111.64 42.58
 6 0 -4 1202.05 40.31
 6 0 -3 1.89 0.7
 6 0 -3 1.17 1.24
 6 0 -3 -0.33 1.32
 6 0 -2 9457.46 322.62
 6 0 -2 9999 324.77
 6 0 -1 1.42 1.19
 6 0 -1 0.63 1.27
 6 0 0 5219.72 190.4
 6 0 0 6298.02 192.92
 6 0 1 1.34 1.35
 6 0 1 2.56 1.83
 6 0 2 907.93 35.52
 6 0 2 857.58 35.82
 6 0 3 1.87 1.26
 6 0 3 0.35 1.33
 6 0 4 156.39 8.64
 6 0 4 154.01 10.33
 6 0 4 164.42 11.09
 6 0 4 152.28 11.1
 6 0 4 162.26 11.45
 6 0 5 -0.22 1.09
 6 0 5 0.59 0.89
 6 0 5 -0.21 1.06
 6 0 5 0.43 0.97
 6 0 6 502.7 24.4
 6 0 6 451.42 19.6
 6 0 6 443.49 19.65
 6 0 6 426.83 23.09
 6 0 6 454.76 19.25
 6 0 7 0.98 1.03
 6 0 7 1.57 1.42
 6 0 7 2.05 1.76
 6 0 7 0.91 1.04
 6 0 7 -0.26 1.14
 6 0 8 1474.56 56.09
 6 0 8 1572.91 63.24
 6 0 8 1487.43 62.13
 6 0 8 1606.78 57.24
 6 0 8 1600.93 56.74
 6 0 9 0.59 1.6
 6 0 9 -0.26 1.2
 6 0 9 1.46 1.32
 6 0 9 1.17 1.43
 6 0 10 1028.13 39.63
 6 0 10 1057.12 40.13
 6 0 10 940.48 44.86
 6 0 10 1041.86 40.4
 6 0 11 1.09 0.99
 6 0 11 0.28 0.95
 6 0 11 1.15 1.21
 6 0 11 0.3 1.11
 6 0 12 5.21 2.29
 6 0 13 0.67 0.94
 6 0 13 -0.26 1.04
 6 0 14 52.9 4.21
 6 0 14 52.74 4.51
 6 0 15 0.33 0.52
 6 0 15 0.15 0.61
 6 0 16 126.77 5.81
 -6 1 17 42.2 3.33
 6 1 -17 46.27 3.67
 -6 -1 16 364.81 16.07
 -6 1 16 311.8 15.51
 6 -1 -16 358.16 14.72
 6 -1 -16 322.1 14.67
 6 1 -16 368.69 16.34
 6 1 -15 92.44 7.65
 6 -1 -15 93.8 7.3
 6 -1 -15 81.91 5.87
 -6 -1 15 102.32 7.98
 -6 1 14 226.72 11.43
 -6 -1 14 206.25 11.83
 6 -1 -14 212.84 11.38
 6 1 -14 220.67 13.53
 6 -1 -14 207.98 13.16
 -6 -1 14 200.17 13.44
 6 -1 -13 327.11 20.35
 6 1 -13 337.8 26.48
 6 -1 -12 198 11.14
 6 -1 -12 197.57 12.8
 6 1 -12 203.42 13.48
 6 -1 -12 199.93 14.77
 6 1 -12 193.1 19.42
 -6 -1 12 189.59 11.23
 -6 1 12 188.78 10.64
 6 -1 -11 0.37 1.51
 6 1 -11 4.07 3.28
 6 -1 -11 5.38 2.04
 6 1 -11 3.47 1.75
 6 -1 -11 2.12 1.58
 6 -1 -11 1 1.06
 -6 -1 11 0.81 1.18
 -6 1 11 1.4 1.06
 6 -1 -10 417.21 18.38
 6 1 -10 393.2 27.19
 6 -1 -10 462.69 31.27
 6 -1 -10 389.17 20.13
 6 1 -10 469.43 21.67
 6 -1 -10 414.6 22.25
 6 -1 -10 401.01 21.1
 -6 -1 10 406.08 18.56
 -6 1 10 424.85 18.15
 6 -1 -9 784.73 29.7
 6 1 -9 800.1 39.95
 6 -1 -9 799.99 42.14
 6 -1 -9 755.46 31.47
 6 1 -9 770.59 32.21
 6 -1 -9 728.06 33.39
 6 -1 -9 696.52 31.98
 -6 -1 9 742.51 29.85
 -6 1 9 807.01 29.42
 6 1 -8 164.09 8.59
 6 -1 -8 188.23 9.51
 6 1 -8 202.2 15.69
 6 -1 -8 174.52 15.8
 6 -1 -8 213.05 11.06
 6 -1 -8 188.42 12.17
 6 -1 -8 165.25 10.83
 -6 -1 8 172.04 9.5
 -6 1 8 185.16 9.27
 6 -1 -7 994.35 36.88
 6 -1 -7 1038.79 47.6
 6 1 -7 921.12 43.5
 6 1 -7 1100.52 39.45
 6 -1 -7 966.99 40.38
 6 -1 -7 986.6 39.07
 6 -1 -7 1076.54 38.46
 -6 -1 7 981.55 37.15
 -6 1 7 1040.26 36.75
 6 -1 -6 364.2 15.19
 6 -1 -6 395.45 16.41
 6 1 -6 364.75 17.17
 6 -1 -6 353.39 16.65
 -6 -1 6 373.79 15.54
 6 -1 -5 21.45 2.32
 6 -1 -5 15.51 3.9
 6 1 -5 20.12 3.7
 -6 -1 5 20.27 2.34
 6 -1 -5 27.54 3.11
 6 -1 -5 22.43 2.74
 6 1 -5 17.84 3.53
 6 -1 -5 25.11 4.22
 6 1 -5 19.43 2.8
 6 -1 -5 20.18 3.09
 6 1 -4 475.94 21.25
 6 -1 -4 496.97 23
 6 1 -4 423.41 20.97
 6 -1 -4 409.32 20.37
 6 -1 -4 465.75 18.84
 6 -1 -3 225.25 10.77
 6 1 -3 223.13 12.89
 6 -1 -3 237.28 13.99
 6 1 -3 220.01 12.03
 6 -1 -3 210.81 12.9
 6 -1 -2 276.79 11.46
 6 -1 -2 294.91 13.62
 6 1 -2 270.3 11.67
 6 -1 -2 275.25 14.2
 6 1 -2 306.51 13.77
 6 1 -2 303.03 12.08
 6 1 -1 570.93 23.52
 6 -1 -1 483.34 23.97
 6 1 -1 503.97 20.96
 6 1 -1 532.41 21.46
 6 -1 -1 505.98 23.21
 6 1 0 13.74 3
 6 -1 0 17.08 3.48
 6 1 0 16.74 2.45
 6 -1 0 16.81 3.13
 6 -1 1 48.23 5.61
 6 1 1 33.55 4.28
 6 -1 1 30.7 4.42
 6 1 1 39.92 3.88
 6 -1 1 42.39 5
 6 1 2 47.38 5.28
 6 -1 2 60.64 6.9
 6 -1 2 50.32 5.85
 6 1 2 62.35 4.91
 6 -1 2 60.89 6.24
 6 -1 3 1546.63 61.51
 6 -1 3 1792.68 62.65
 6 1 3 1640.87 58.5
 6 1 3 1634.15 60.53
 6 -1 3 1568.52 62.18
 6 1 4 329.57 16.69
 6 -1 4 328.58 18.07
 6 -1 4 313.09 14.63
 6 1 4 315.21 14.4
 6 -1 4 313.12 14.58
 6 -1 4 349.88 15.18
 6 -1 4 334.02 15.06
 6 -1 5 853.89 38.56
 6 1 5 934.11 36.48
 6 -1 5 890.61 34.19
 6 1 5 878.77 33.38
 6 -1 5 980.98 34.77
 6 -1 5 883.33 33.83
 6 -1 5 837.22 33.66
 6 1 5 888.3 33.61
 6 -1 5 807.62 37.58
 -6 -1 -6 161.7 8.48
 6 1 6 149.3 9.02
 6 1 6 167.88 9.19
 6 -1 6 165.04 9.57
 6 -1 6 152.72 9.21
 6 1 6 136.77 8.16
 6 -1 6 164.14 9.79
 6 -1 6 178.97 13.31
 6 1 6 188.7 12.86
 6 -1 6 154.86 12.12
 6 1 6 182.68 12.67
 -6 -1 -7 19.64 2.55
 6 1 7 20.12 3
 6 -1 7 19.98 3.33
 6 1 7 20.46 2.89
 6 -1 7 17.85 4.2
 6 1 7 27.11 4.77
 6 -1 7 18.16 2.98
 6 -1 7 25.55 4.67
 6 1 7 22.69 4.43
 6 -1 7 20.81 3.12
 6 1 7 21.06 2.72
 6 -1 8 90.28 7.21
 6 1 8 91.37 6.76
 6 -1 8 82.13 9.33
 6 1 8 88.45 9.16
 6 1 8 83.28 6.27
 6 1 8 91.11 9.12
 6 -1 8 78.17 6.52
 6 1 8 82.27 6
 6 -1 9 195.67 11.97
 6 1 9 187.83 11.53
 6 1 9 195.78 14.69
 6 1 9 214.91 11.1
 6 -1 9 216 11.97
 6 -1 9 225.37 12.62
 6 1 9 224.49 11.83
 6 -1 9 199.2 15.63
 6 1 9 190.83 14.64
 6 -1 10 194.43 11.86
 6 1 10 220.77 12.06
 6 -1 10 211.07 15.92
 6 1 10 185.02 14.18
 6 1 10 201.95 11.31
 6 -1 10 213.21 12.22
 6 1 10 197.42 10.85
 6 -1 10 190.39 11.51
 6 1 11 231.46 12.37
 -6 -1 -11 252.77 12.5
 6 -1 11 246.05 13.57
 6 1 11 244.01 16.03
 6 -1 11 216.17 16.52
 6 1 11 235.02 12.23
 6 -1 11 247.25 13.26
 6 1 11 247.84 13.25
 6 -1 11 246.91 13.56
 6 -1 12 219.68 15.54
 6 1 12 246.01 11.47
 6 -1 13 35.66 3.91
 6 1 13 29.24 3.12
 6 -1 13 31.6 3.74
 6 1 13 30.01 3.68
 6 -1 14 313.41 13.92
 6 1 14 293.49 13.89
 6 -1 14 287.41 13.69
 6 1 14 324.47 12.79
 6 -1 15 217.14 9.78
 6 1 15 226.18 10.03
 6 -1 15 213.24 9.68
 6 1 16 114.95 5.25
 6 -2 -16 6.26 1.5
 6 2 -16 6.76 1.99
 -6 -2 15 21.38 3.53
 6 2 -15 25.93 4.1
 6 -2 -15 27.28 3.13
 -6 -2 14 196.77 12.54
 6 -2 -14 193.26 10.53
 6 2 -13 141.6 15.96
 6 -2 -13 131.64 12.08
 -6 -2 12 112.89 8.22
 6 -2 -12 111.81 7.84
 6 -2 -12 116.65 11.19
 6 2 -12 119.13 14.82
 6 -2 -12 99.24 9.82
 6 -2 -12 106.18 8.95
 -6 -2 12 102.9 9.8
 -6 -2 11 103.82 7.9
 6 -2 -11 113.36 7.94
 6 -2 -11 124.09 11.14
 6 2 -11 137.83 15.25
 6 -2 -11 108.13 10.02
 6 -2 -11 129.24 9.62
 -6 -2 11 113.55 10.17
 -6 -2 10 227.24 12.31
 -6 -2 10 220.97 14.62
 6 -2 -10 235.23 12.06
 6 -2 -10 235.73 15.79
 6 2 -10 201.03 18.53
 6 -2 -10 220.53 13.28
 6 -2 -10 221.99 14.94
 -6 -2 9 281.98 14.05
 -6 -2 9 290.81 16.55
 6 2 -9 295.01 21.47
 6 -2 -9 276.01 13.55
 6 -2 -9 307.75 17.81
 6 2 -9 250.65 18.23
 6 -2 -9 298.39 15.35
 6 -2 -9 284.86 16.74
 -6 -2 8 772.71 29.71
 -6 -2 8 762.58 32.31
 6 2 -8 651.26 36.14
 6 -2 -8 737.63 29.11
 6 -2 -8 769.01 33.43
 6 2 -8 698.61 34.86
 6 -2 -8 750.96 32.7
 6 -2 -8 825.87 31.08
 6 -2 -7 2.75 1.4
 6 2 -7 3.45 1.8
 6 -2 -7 1.39 1.2
 6 -2 -7 1.97 1.51
 6 -2 -7 4.78 1.33
 -6 -2 7 3.43 2.01
 -6 -2 7 2.98 1.21
 6 2 -7 4.03 2.33
 6 2 -6 1038.41 44.68
 -6 -2 6 1016.46 40.39
 6 2 -6 1142.52 44.4
 6 -2 -6 1009 42.1
 6 -2 -6 1046.96 39.42
 -6 -2 6 1020.34 38.49
 6 -2 -6 1103.58 38.34
 -6 -2 5 3.29 1.76
 6 -2 -5 3.14 1.4
 6 -2 -5 2.86 1.26
 6 -2 -5 0.68 1.24
 6 -2 -5 5.33 1.26
 -6 -2 5 2.88 1.09
 6 -2 -4 89.85 5.99
 -6 -2 4 78.15 5.82
 6 -2 -4 82.72 5.2
 6 -2 -4 86.24 7.76
 6 -2 -4 91.59 6.76
 6 2 -4 82.81 7.22
 6 -2 -3 61.16 5.3
 6 -2 -3 54.28 6.22
 6 2 -3 56.33 5.86
 6 -2 -3 53.22 6.21
 6 2 -3 56.85 5.43
 6 -2 -2 147.46 8.97
 -6 -2 2 129.58 7.44
 6 2 -2 119.64 7.51
 6 -2 -2 143.67 10.41
 6 2 -2 136.16 9.61
 6 -2 -2 135.02 7.71
 6 2 -2 157.16 8.6
 -6 -2 1 183.3 10.62
 6 2 -1 204.86 9.36
 6 -2 -1 200.36 12.68
 6 2 -1 186.47 11.61
 6 2 -1 192.69 9.36
 6 -2 -1 176.88 10.32
 6 -2 0 23.97 4.09
 6 2 0 19.15 2
 6 2 0 23.9 3.76
 6 -2 0 15.1 2.9
 6 -2 0 19.83 3.28
 6 -2 1 6.1 2.62
 6 -2 1 2.83 1.49
 6 -2 1 5.07 2.02
 6 2 1 5.42 2.13
 6 2 2 2346.54 82.53
 6 -2 2 2531.3 85.6
 6 -2 2 2266.15 82.88
 6 -2 2 2367.31 80.36
 6 -2 2 2332.14 79.63
 6 -2 3 119 7.27
 6 -2 3 96.47 6.83
 6 -2 3 109.52 7.23
 6 2 3 119.26 8.6
 6 -2 3 111.09 8.94
 6 -2 4 2966.37 103.86
 6 -2 4 3007.61 103.55
 6 2 4 2870.39 102.85
 -6 -2 -4 3028.96 102.94
 6 2 4 3181.15 106.01
 6 -2 4 3114.83 104.35
 -6 -2 -4 2917.9 103.24
 6 -2 4 3298.34 110.47
 6 -2 4 2718.24 108.37
 -6 -2 -4 3163.69 104.15
 6 -2 4 2968.16 104.01
 6 -2 5 100 10.19
 6 2 5 113.82 8.25
 6 -2 5 106.38 7.49
 6 2 5 110.86 6.81
 6 -2 5 116.2 7.62
 6 -2 5 120.66 10.02
 6 2 5 110.04 9.53
 6 2 5 119.12 7.22
 -6 -2 -5 109.82 7.14
 6 -2 5 94.96 7.36
 -6 -2 -5 111.32 6.74
 6 -2 6 754.44 31.05
 6 -2 6 801.9 32.04
 6 2 6 812.14 30.16
 6 -2 6 750.15 31.39
 6 -2 6 749.26 35.65
 6 2 6 818.33 35.57
 -6 -2 -6 802.97 30.68
 -6 -2 -7 259.34 13.03
 6 -2 7 249.83 13.53
 6 -2 7 291.54 14.87
 6 2 7 267.29 12.67
 6 -2 7 273.79 14.2
 6 2 7 285.89 17.28
 6 2 7 266.94 13.25
 6 -2 7 260.74 18.27
 6 2 7 247.41 16.41
 6 -2 8 11.46 2.48
 6 2 8 12.55 3.47
 6 2 8 7.88 2.8
 6 -2 8 8.68 2.25
 6 -2 8 8.46 3.28
 -6 -2 -8 7.27 1.85
 6 -2 8 11.99 2.88
 6 2 8 9.63 2.15
 -6 -2 -9 224.48 11.3
 6 -2 9 204.12 12.17
 6 2 9 213.52 11.53
 6 -2 9 195.06 11.84
 6 -2 9 208.56 11.93
 6 -2 9 190.6 15.84
 6 -2 9 212.84 12.66
 6 2 9 189.91 10.98
 6 2 9 213.36 14.71
 -6 -2 -10 140.5 8.18
 6 -2 10 125.66 9.02
 6 2 10 129.05 8.43
 6 -2 10 124.59 12.3
 6 -2 10 126.29 8.79
 6 -2 10 124.67 8.81
 6 -2 11 28.18 3.8
 -6 -2 -11 20.35 5.03
 6 -2 11 28.46 5.62
 6 -2 11 21.59 3.52
 -6 -2 -11 28.59 3.71
 6 -2 11 32.12 3.97
 -6 -2 -12 0.22 0.85
 6 -2 12 2.84 1.83
 6 -2 12 1.1 1.21
 6 -2 12 1.51 1.19
 6 2 12 0.82 1.29
 6 -2 12 -0.27 0.86
 6 2 13 68.68 5.39
 -6 -2 -13 64.68 4.58
 6 -2 13 53.49 4.7
 6 -2 13 65.95 5.38
 6 2 14 129.25 7.23
 6 -2 14 116.54 6.7
 6 -2 14 131.25 7.3
 -6 -2 -15 69.56 4.25
 6 -2 15 61.92 3.64
 6 2 15 60.11 3.91
 6 -2 15 73.56 4.25
 6 -3 -16 0.71 0.81
 6 3 -16 0.17 0.76
 -6 -3 16 1.1 0.83
 -6 -3 15 154.26 9.09
 6 -3 -15 154.86 8.37
 6 -3 -15 165.4 8.81
 6 3 -14 0.63 1.34
 -6 -3 14 3.43 1.96
 6 -3 -14 0.7 1.21
 6 3 -13 380.25 19.88
 6 -3 -13 400.47 18.59
 6 -3 -12 68.74 8.03
 6 -3 -12 61.39 8.13
 6 -3 -12 50.85 8.74
 6 3 -12 55.03 9.76
 -6 -3 11 241.09 15.94
 6 -3 -11 206.74 15.8
 6 -3 -11 250.82 20.14
 6 -3 -11 244.98 12.93
 6 -3 -11 239.42 17.06
 6 3 -11 253.82 21.17
 -6 -3 10 327.79 19
 6 -3 -10 320.07 19.75
 6 -3 -10 318.78 23.08
 6 -3 -10 327.08 15.61
 6 -3 -10 332.29 20.57
 6 3 -10 287.82 22.89
 6 3 -10 286.17 21.07
 6 -3 -9 3.74 2.74
 6 3 -9 6.88 3.14
 -6 -3 9 6.48 1.64
 -6 -3 9 5.5 2.5
 6 -3 -9 6.15 2.5
 6 -3 -9 4.4 2.68
 6 3 -9 4.97 3.03
 6 -3 -9 8.4 2.05
 6 -3 -8 190.03 10.39
 6 -3 -8 169.29 13.27
 6 -3 -8 203.73 12.17
 6 3 -8 193.29 16.25
 -6 -3 8 196.15 9.96
 -6 -3 8 192.14 13
 6 -3 -8 208.99 16.19
 6 -3 -8 191.73 13.56
 6 -3 -7 53.29 4.51
 6 -3 -7 44.89 3.84
 6 -3 -7 44.03 4.99
 6 -3 -7 56.02 6.83
 6 3 -7 44.47 6.92
 -6 -3 7 55.93 6.17
 -6 -3 7 55.02 4.33
 6 -3 -7 39.28 6.95
 6 -3 -7 59.51 6.59
 6 -3 -6 110.46 6.35
 6 -3 -6 117.17 8.08
 -6 -3 6 112.14 8.57
 -6 -3 6 107.07 6.37
 6 -3 -6 114.51 6.96
 6 -3 -6 122.1 9.56
 6 -3 -6 103.25 6.74
 6 -3 -6 109.73 9.71
 -6 -3 6 94.63 8.12
 6 -3 -6 112.4 9.14
 6 -3 -6 107.76 10.73
 6 3 -6 130.32 11.1
 6 3 -5 520.99 26.04
 6 -3 -5 543.13 20.87
 6 -3 -5 468.1 26.37
 -6 -3 5 546.79 23.76
 -6 -3 5 577.68 21.09
 -6 -3 5 518.1 21.43
 -6 -3 5 564.84 25.03
 6 -3 -5 573.93 25.49
 6 -3 -5 534.81 23.04
 6 -3 -5 490.15 21.18
 6 -3 -5 547.25 21.94
 6 -3 -5 448.63 25.14
 6 -3 -5 577.88 22.28
 -6 -3 4 2.11 1.44
 -6 -3 4 0.88 0.78
 6 -3 -4 1.54 1.13
 -6 -3 4 2.51 1.13
 6 -3 -4 0.78 1.26
 6 -3 -4 0.73 0.86
 6 -3 -4 1.34 0.89
 6 -3 -4 1.32 0.78
 6 -3 -4 3.54 2.22
 6 -3 -4 2.9 1.53
 -6 -3 3 2546.39 89.56
 6 -3 -3 2704.22 93.31
 6 -3 -3 2543.23 90.59
 6 -3 -3 2558.78 89.04
 6 -3 -3 2671.74 96.27
 6 -3 -3 2481.41 88.35
 -6 -3 2 84.91 6.33
 6 -3 -2 87.49 6.42
 6 3 -2 88.27 7.83
 -6 -3 2 67.58 5.5
 6 -3 -2 84.22 5.5
 6 -3 -2 77.3 5.02
 6 3 -2 70.35 5.86
 -6 -3 2 78.2 5.7
 -6 -3 1 1293.77 47.21
 -6 -3 1 1255.33 47.22
 6 -3 -1 1291.87 48.15
 6 -3 -1 1306.42 46.75
 -6 -3 1 1386.87 47.89
 -6 -3 1 1311.3 49.39
 -6 -3 0 553.17 23.82
 -6 -3 0 591.44 23.92
 6 -3 0 589.07 24.58
 6 -3 0 611.75 23.54
 -6 -3 0 612.13 24.34
 -6 -3 0 606.47 26.67
 -6 -3 -1 360.58 17.14
 6 -3 1 434.1 22.74
 6 -3 1 410.18 17.91
 -6 -3 -1 407.58 17.16
 6 -3 1 355.04 16.63
 -6 -3 -1 399.93 17.32
 -6 -3 -2 55.97 4.92
 6 -3 2 52.98 4.71
 6 -3 2 58.21 5.25
 -6 -3 -2 50.95 4.42
 -6 -3 -2 64.53 5.23
 -6 -3 -2 62.5 7.64
 6 -3 2 51.4 4.73
 6 -3 2 45.3 4.35
 6 -3 2 58.38 7.32
 6 -3 2 50.8 4.43
 6 -3 3 28.56 3.55
 6 -3 3 25.66 3.36
 -6 -3 -3 30.53 3.67
 6 -3 3 22.46 3.16
 -6 -3 -3 23.5 3.37
 6 -3 3 23.68 3.44
 6 3 3 33.61 3.21
 -6 -3 -3 23.97 3.19
 -6 -3 -3 22.65 2.85
 6 -3 3 25.29 3.06
 6 3 3 31.01 4.23
 6 -3 3 28.9 5.22
 6 -3 3 23.02 3.16
 -6 -3 -3 24.3 4.85
 6 -3 4 46.81 4.74
 -6 -3 -4 60.18 5.43
 6 -3 4 50.41 4.99
 6 -3 4 52 5.07
 6 3 4 59.32 6.89
 -6 -3 -4 72.41 8.79
 -6 -3 -4 50.95 6.35
 6 -3 4 50.98 4.43
 6 -3 4 62.69 7.82
 -6 -3 -4 45.91 4.77
 6 3 4 55.07 4.35
 6 -3 4 51 4.98
 6 3 4 45.14 5.15
 6 -3 5 158.72 9.82
 6 -3 5 154.32 9.79
 6 3 5 142.05 11.25
 6 -3 5 152.4 9.51
 -6 -3 -5 150.89 9.4
 6 -3 5 158.78 9.45
 -6 -3 -5 152.79 11.54
 6 -3 5 145.08 11.89
 6 -3 6 217.19 16.62
 -6 -3 -6 259.01 13.29
 6 -3 6 239.64 13.12
 -6 -3 -6 242.35 12.13
 6 -3 6 260.34 15.97
 -6 -3 -6 264.05 15.54
 6 -3 6 251.57 12.65
 6 3 6 256.53 16.13
 6 -3 6 248.98 13.81
 6 -3 7 233.58 12.77
 -6 -3 -7 237.32 12.68
 -6 -3 -7 229.87 18.82
 6 3 7 197.13 14.31
 6 -3 7 242.22 13.05
 6 3 7 249.87 15.81
 6 -3 7 217.95 16.81
 -6 -3 -8 229.76 19.15
 6 -3 8 197.64 16.2
 6 -3 8 220.12 12.56
 6 -3 8 225.74 12.59
 6 3 8 233.86 11.73
 -6 -3 -8 217.37 12.02
 6 3 8 233.61 15.1
 6 3 8 234.11 15.05
 -6 -3 -9 699.99 36.45
 6 -3 9 764.99 31.71
 6 -3 9 755.53 31.68
 6 -3 9 721.43 37.6
 -6 -3 -9 880.6 42.34
 -6 -3 -9 820.09 31.31
 -6 -3 -10 121.5 12.03
 6 -3 10 150.1 9.79
 6 -3 10 154.03 9.92
 -6 -3 -10 163.68 10.12
 6 -3 10 140.76 13.12
 -6 -3 -10 165.54 15.47
 -6 -3 -10 152.98 9.15
 -6 -3 -11 226.24 12.18
 -6 -3 -11 252.42 11.64
 6 -3 11 225.02 16.35
 6 3 12 1.35 0.95
 -6 -3 -12 1.77 1.08
 6 -3 12 2.66 1.32
 6 3 13 3.08 1.16
 6 -3 13 2.34 1.04
 -6 -3 -13 2.74 1.08
 6 3 14 7.3 1.24
 -6 -3 -14 6.08 1.05
 6 -3 14 3.52 1.2
 -6 -3 -14 5.22 1.37
 -6 -3 -15 109.23 5.37
 6 -3 15 123.52 5.5
 -6 -4 15 259.44 10.96
 6 -4 -15 311.34 11.86
 -6 -4 14 57 5.12
 6 -4 -14 55.86 4.82
 6 4 -13 108.37 8.36
 6 -4 -13 143.37 8.88
 6 -4 -13 131.98 8.33
 -6 -4 13 165.73 10.46
 -6 -4 12 118.77 9.7
 -6 -4 12 121.83 8.03
 6 4 -12 110.6 8.57
 6 -4 -12 118.31 8.02
 6 -4 -12 115.78 8.25
 -6 -4 11 5.32 2.15
 6 -4 -11 4.58 2.52
 6 -4 -11 4.76 2.62
 6 4 -11 10.85 4.67
 6 -4 -10 3.6 2.07
 -6 -4 10 5.43 2.22
 6 4 -10 2.68 2.88
 -6 -4 10 8.08 1.99
 6 4 -10 6.22 3.41
 6 -4 -10 3.81 1.66
 6 -4 -10 4.53 2.49
 6 -4 -9 103.26 6.67
 6 -4 -9 92.85 7.06
 6 -4 -9 95.43 9.97
 6 -4 -9 92.86 10.38
 6 4 -9 114.09 12.9
 -6 -4 9 95.8 6.75
 6 -4 -9 106.58 12.59
 6 4 -9 80.92 10.54
 -6 -4 8 140.31 8.51
 6 -4 -8 116.47 12.04
 6 -4 -8 131.43 8.65
 6 -4 -8 147.76 12.48
 6 -4 -8 156.3 14.92
 6 -4 -8 144.04 9.27
 6 -4 -8 146.34 8.34
 -6 -4 7 104.79 6.93
 6 -4 -7 93.19 9.55
 6 -4 -7 101.76 7.32
 6 -4 -7 88.77 6.66
 6 -4 -7 92.19 11.19
 6 -4 -7 109.25 6.79
 6 4 -7 120.4 11.97
 6 -4 -6 346.03 15.52
 6 -4 -6 361.08 23.34
 6 -4 -6 341.08 16.18
 -6 -4 6 344.92 15.63
 6 -4 -6 330.18 16.09
 6 -4 -6 346.54 19.73
 -6 -4 6 353.82 19.2
 6 -4 -6 413.45 21.55
 6 -4 -6 334.28 16.05
 6 4 -6 383.16 22.45
 -6 -4 6 356.19 15.81
 6 -4 -6 363.92 16.04
 6 4 -5 244.34 16.37
 -6 -4 5 243.85 13.46
 6 -4 -5 256.62 12.08
 6 -4 -5 253.34 18.34
 6 -4 -5 276.98 16.79
 -6 -4 5 248.88 12.17
 6 -4 -5 248.78 12.16
 6 -4 -5 242.97 12.68
 6 -4 -5 249.03 12.52
 -6 -4 5 250.81 14.42
 6 -4 -5 246.57 16.06
 -6 -4 5 239.55 12.12
 -6 -4 5 231.33 15.16
 6 -4 -4 202.58 10.58
 -6 -4 4 190.45 12.44
 6 4 -4 143.81 12.12
 6 -4 -4 192.23 10
 -6 -4 4 191.55 11.18
 -6 -4 4 196.65 10.17
 6 -4 -4 187.83 11.72
 6 -4 -4 208.23 14.03
 -6 -4 4 194.91 10.45
 6 -4 -4 184.76 13.81
 -6 -4 4 204.17 13.79
 6 -4 -4 191.77 15.46
 -6 -4 4 206.7 12.12
 6 -4 -4 199.83 11
 -6 -4 3 123.62 10.53
 6 -4 -3 101.05 10.01
 -6 -4 3 123.44 8.22
 6 -4 -3 98.91 7.6
 6 -4 -3 114.66 7.38
 6 -4 -3 120.13 7.31
 -6 -4 3 118.07 7.27
 6 -4 -3 116.09 8.49
 -6 -4 3 126.77 8.76
 -6 -4 3 124.12 9.18
 6 -4 -3 124.87 11.95
 6 -4 -3 126.75 10.56
 -6 -4 2 471.64 20.76
 -6 -4 2 506.03 25.25
 6 -4 -2 487.71 25.77
 6 -4 -2 486.91 20.18
 -6 -4 2 463.79 21.13
 6 -4 -2 484.9 21.31
 6 -4 -2 460.51 19.87
 -6 -4 2 430.82 22.22
 6 -4 -2 426.86 21.26
 -6 -4 2 482.2 22.05
 6 -4 -2 495.72 27.11
 -6 -4 2 516.91 21.65
 6 -4 -2 493.18 25.09
 6 4 -1 108.53 9.42
 -6 -4 1 78.13 6.48
 -6 -4 1 90.76 6.91
 6 -4 -1 87.37 9.36
 -6 -4 1 77.29 8.59
 -6 -4 1 88.85 7.24
 -6 -4 1 74.76 7.33
 -6 -4 1 90.68 6.67
 6 -4 -1 105.04 7.64
 6 -4 -1 74.3 9.25
 6 -4 -1 78.14 6.58
 6 -4 -1 87.3 6.26
 6 -4 0 40.54 4.68
 -6 -4 0 45.51 6.47
 6 -4 0 38.77 6.33
 -6 -4 0 35.57 5.15
 6 4 0 35.37 5.28
 6 -4 0 46.23 5.07
 6 -4 0 44.14 4.32
 6 -4 0 46.53 7.11
 -6 -4 0 37.3 4.34
 -6 -4 0 45.96 4.92
 -6 -4 -1 575.58 28.01
 6 -4 1 643.45 31.72
 -6 -4 -1 552.43 24.38
 6 -4 1 540.88 23.8
 -6 -4 -1 579.99 29.54
 6 -4 1 530.81 29.39
 -6 -4 -1 571.88 24.84
 6 -4 1 542.57 24.81
 -6 -4 -2 451.05 20.84
 -6 -4 -2 432.95 24.71
 6 -4 2 476.29 26.18
 -6 -4 -2 453.36 24.74
 6 -4 2 479.79 21.29
 6 -4 2 402.45 19.79
 -6 -4 -2 475.51 21.29
 -6 -4 -2 453.61 20.29
 6 -4 2 429.52 20.13
 6 4 2 507.03 23.34
 6 -4 2 505.96 27.21
 6 -4 2 450.46 20.21
 6 -4 3 126.91 9.11
 -6 -4 -3 147.91 12.75
 6 -4 3 146.03 13.16
 -6 -4 -3 121.14 9.03
 6 -4 3 138.29 8.79
 6 -4 3 140.23 9
 6 -4 3 137.69 8.88
 -6 -4 -3 132.02 8.91
 6 -4 3 124.12 11.85
 -6 -4 -3 152.93 12.6
 -6 -4 -3 144.97 9.64
 -6 -4 -4 448.83 20.84
 6 4 4 410.22 22.17
 -6 -4 -4 499.35 20.72
 6 -4 4 487.65 26.09
 -6 -4 -4 466.54 24.91
 6 -4 4 432.25 20.09
 -6 -4 -4 482.41 27.31
 6 -4 4 427.48 23.55
 6 -4 4 449.6 20.77
 6 -4 4 408.64 20.47
 6 -4 4 434.93 19.84
 -6 -4 -4 442.05 21.06
 -6 -4 -5 2.53 1.55
 -6 -4 -5 6.88 3.23
 -6 -4 -5 3.42 1.51
 -6 -4 -5 5.41 2.55
 6 -4 5 5.27 2.47
 6 -4 5 6.79 2.18
 6 -4 5 7.85 2.82
 6 -4 5 8.42 2.26
 6 -4 5 5.17 1.86
 6 -4 5 9.23 2.27
 6 -4 6 51.24 5.07
 6 -4 6 55.26 5.2
 -6 -4 -6 56.21 4.97
 6 -4 6 48.48 5.16
 -6 -4 -6 62.08 5.91
 6 -4 6 51.63 7.36
 -6 -4 -6 60.05 8.99
 6 -4 6 48.07 6.58
 6 -4 6 38.35 4.95
 6 -4 7 16.26 2.94
 6 -4 7 13.07 2.88
 -6 -4 -7 13.69 2.87
 -6 -4 -7 9.18 4.08
 6 -4 7 11.51 3.76
 6 -4 8 237.17 13.34
 6 -4 8 249.74 13.89
 6 -4 8 253.06 13.47
 6 -4 8 218.98 17.06
 -6 -4 -8 275.61 20.63
 -6 -4 -8 260.45 13.79
 6 -4 9 16.52 3.04
 6 -4 9 10.9 3.7
 -6 -4 -9 20.83 5.25
 -6 -4 -9 19.54 3.14
 -6 -4 -9 14.96 2.96
 -6 -4 -10 214 12.39
 6 -4 10 229.42 12.22
 6 -4 10 202.58 15.7
 -6 -4 -10 260.95 18.28
 -6 -4 -10 216.31 11.75
 6 -4 10 229.63 12.35
 -6 -4 -11 508.67 20.07
 -6 -4 -11 472.26 20.58
 6 -4 11 480.19 20.41
 6 4 11 447.45 19.33
 6 -4 11 477.14 20.41
 -6 -4 -12 19.65 2.37
 6 -4 12 12.67 2.23
 -6 -4 -12 19.41 2.65
 6 4 12 17.67 2.11
 6 -4 12 19.96 2.58
 6 -4 13 372.25 14.89
 -6 -4 -13 389.67 14.99
 6 -4 13 334.84 14.42
 -6 -4 -13 360.51 14.67
 6 -4 14 80.2 3.97
 -6 -4 -14 66.46 3.71
 -6 -5 14 2.95 1.04
 6 -5 -14 4.21 1.25
 -6 -5 13 22.5 3.08
 6 -5 -13 27.1 3.13
 -6 -5 12 153.99 9.48
 6 -5 -12 133.13 7.97
 -6 -5 11 11.18 2.3
 6 5 -11 5.92 1.87
 -6 -5 11 14.84 3.41
 -6 -5 11 11.48 2.04
 6 -5 -11 11.96 2.54
 -6 -5 10 316.62 13.98
 6 -5 -10 276.24 14.07
 -6 -5 10 305.72 17.33
 -6 -5 10 317.2 15.75
 6 -5 -10 295.87 13.36
 6 -5 -10 312.28 15
 6 -5 -9 787.11 38.12
 6 5 -9 904.08 42.51
 6 5 -9 852.44 41.71
 6 -5 -9 777.54 30.83
 -6 -5 9 779.31 31.19
 6 -5 -8 7.9 2.05
 -6 -5 8 5.25 2.73
 6 -5 -8 11.32 3.68
 6 -5 -8 6.57 1.78
 6 -5 -8 8.38 2.42
 6 5 -8 9.15 3.6
 -6 -5 8 6.93 2.75
 -6 -5 8 9.4 2.16
 -6 -5 7 544.21 26.64
 6 -5 -7 501.64 23.09
 6 -5 -7 533.48 28.79
 6 -5 -7 524.38 22.46
 -6 -5 7 545.15 23
 -6 -5 7 520.06 26.2
 -6 -5 6 184.48 10.54
 -6 -5 6 203.7 13.39
 6 -5 -6 154.69 12.87
 6 -5 -6 178.63 14.5
 6 -5 -6 174.61 10.58
 6 -5 -6 173.54 10.07
 6 -5 -6 181.44 10.61
 -6 -5 6 172.85 9.98
 6 5 -6 216.8 15.98
 -6 -5 6 187.25 13.32
 6 -5 -5 467.2 20.27
 -6 -5 5 469.89 24.11
 -6 -5 5 443.15 20.44
 6 -5 -5 450.44 20.94
 -6 -5 5 438.72 20.16
 6 -5 -5 496.79 26.48
 6 -5 -5 470.48 25.55
 -6 -5 5 508.09 22.54
 6 -5 -5 434.86 20.46
 -6 -5 5 467.16 23.32
 -6 -5 4 132.99 11.56
 6 -5 -4 128 11.8
 6 -5 -4 123.34 11.88
 -6 -5 4 124.79 8.32
 6 -5 -4 119.17 8.61
 -6 -5 4 115.21 9.98
 6 -5 -4 143.79 14.08
 -6 -5 4 114.69 9.31
 -6 -5 4 124.78 9.04
 6 -5 -4 115.21 7.89
 6 -5 -4 122.89 8.3
 -6 -5 4 122.63 9.65
 6 -5 -3 69.88 8.8
 -6 -5 3 86.63 9.29
 -6 -5 3 71.39 7.11
 -6 -5 3 80.94 7.08
 6 -5 -3 84.34 6.42
 -6 -5 3 88.37 6.84
 6 -5 -3 84.77 7.17
 -6 -5 3 80.9 8.01
 6 -5 -3 78.11 6.37
 6 -5 -3 93.67 11.19
 -6 -5 3 88.79 7.75
 6 -5 -3 82.85 9.68
 -6 -5 2 1.75 1.48
 -6 -5 2 4.43 1.73
 -6 -5 2 2.44 2.23
 6 -5 -2 3.24 2.23
 6 -5 -2 3.49 1.76
 -6 -5 2 4.68 2.1
 6 -5 -2 2.9 1.52
 -6 -5 2 1.78 1.56
 -6 -5 2 3.92 1.84
 6 -5 -2 1.32 1.34
 6 5 -2 1.76 2.15
 -6 -5 2 3.62 2.08
 6 -5 -2 4.61 3.1
 6 -5 -1 31.72 4.37
 -6 -5 1 42.83 6.83
 6 -5 -1 30.82 6.04
 6 5 -1 38.9 6.04
 6 -5 -1 36.64 4.72
 -6 -5 1 38.07 4.56
 -6 -5 1 31.56 4.69
 -6 -5 1 33.9 5.91
 -6 -5 1 36.44 4.88
 6 -5 -1 30.81 3.95
 6 -5 -1 40.4 7.44
 -6 -5 1 32.26 4.24
 -6 -5 0 90.4 7.87
 6 -5 0 88.81 10.34
 -6 -5 0 101.89 10.85
 6 5 0 113.4 10.2
 6 -5 0 85.19 7.81
 6 -5 0 91.01 7.75
 -6 -5 0 98.1 8.19
 -6 -5 0 89.81 9.47
 6 -5 0 99.8 7.47
 6 -5 0 84.09 7.58
 -6 -5 0 99.96 7.83
 6 -5 0 99.51 11.46
 -6 -5 0 90.37 7.97
 6 -5 1 338.92 18.46
 -6 -5 -1 372.84 19.14
 -6 -5 -1 399.55 18.92
 6 -5 1 396.82 19.39
 6 -5 1 379.6 18.03
 6 -5 1 417.09 25.41
 -6 -5 -1 389.08 22.26
 -6 -5 -1 398.04 19.14
 6 -5 1 375.98 18.91
 -6 -5 -1 376 19.08
 6 -5 1 370.73 23.73
 -6 -5 -1 374.32 23.59
 6 -5 2 86.29 10.16
 -6 -5 -2 57.59 8.42
 6 -5 2 64.57 6.43
 6 -5 2 65.09 9.18
 -6 -5 -2 63.05 8.29
 -6 -5 -2 58.52 6.27
 -6 -5 -2 75.23 6.83
 6 -5 2 64.86 6.61
 -6 -5 -2 69.79 6.86
 6 -5 3 1037.15 48.69
 -6 -5 -3 1079.97 42.72
 -6 -5 -3 1092.63 43.11
 6 -5 3 1005.03 41.59
 -6 -5 -3 999.7 47.59
 -6 -5 -3 1096.41 42.24
 6 -5 3 1117.57 43.04
 6 -5 4 44.03 7.22
 -6 -5 -4 37.95 6.92
 -6 -5 -4 57.9 5.66
 6 -5 4 48.96 5.54
 6 -5 4 44.25 5.13
 -6 -5 -4 46.59 5.59
 -6 -5 -4 48.56 5.58
 -6 -5 -5 301.77 21.64
 -6 -5 -5 325.86 16.1
 6 -5 5 323.65 16.58
 6 -5 5 316.47 20.78
 -6 -5 -5 304.79 16.61
 6 -5 5 325.28 16.27
 6 -5 6 201.86 11.41
 -6 -5 -6 181.96 11.7
 -6 -5 -6 193.48 16.52
 6 -5 6 178.61 12.01
 6 -5 6 196.62 11.3
 -6 -5 -7 237.64 13.12
 -6 -5 -7 210.38 12.78
 -6 -5 -7 206.86 17.29
 6 -5 7 230.37 13.17
 6 -5 8 127.82 8.57
 6 -5 8 117.9 7.98
 -6 -5 -8 120.27 12.28
 6 -5 8 133.47 8.77
 -6 -5 -9 24.95 3.58
 6 -5 9 23.68 3.26
 6 -5 9 25.44 3.13
 -6 -5 -9 27.48 3.55
 6 -5 9 24.09 3.14
 6 -5 10 9.93 2.01
 6 -5 10 11.04 2.06
 -6 -5 -10 14.32 2.37
 -6 -5 -10 13.58 2.45
 6 -5 11 35.52 3.21
 6 -5 11 34.23 3.22
 -6 -5 -11 39.92 3.21
 -6 -5 -11 38.44 3.48
 -6 -5 -11 41.54 3.77
 -6 -5 -12 15.99 1.93
 -6 -5 -12 10.29 1.35
 6 -5 12 11.87 1.49
 6 -5 12 12.42 1.59
 -6 -5 -13 24.71 2.07
 6 -6 -12 60.75 4.17
 -6 -6 12 59.68 4.99
 6 -6 -11 325.85 14.74
 -6 -6 11 348.43 16.3
 -6 -6 11 314.83 15.62
 6 -6 -10 19.95 2.95
 -6 -6 10 14.35 2.59
 -6 -6 10 17.02 3.39
 -6 -6 10 20.05 3.31
 -6 -6 9 168.59 11.19
 6 -6 -9 183.1 10.32
 -6 -6 9 165.12 10.57
 6 -6 -9 184.31 9.54
 -6 -6 9 169.25 11.97
 -6 -6 8 70.7 6.93
 -6 -6 8 75.59 7.67
 6 -6 -8 68.65 5.93
 -6 -6 8 63.99 6.6
 6 -6 -8 69.34 5.46
 -6 -6 7 9.41 3
 6 -6 -7 8.45 3.28
 -6 -6 7 10.06 2.74
 6 -6 -7 8.62 2.21
 -6 -6 7 9.51 2.82
 6 6 -7 17.86 4.8
 6 -6 -7 9.63 2.21
 6 6 -6 4.45 2.55
 6 -6 -6 1.99 1.8
 6 -6 -6 2.83 1.62
 6 -6 -6 2.16 1.74
 6 6 -5 45.08 7.54
 -6 -6 5 41.8 5.53
 -6 -6 5 40.25 6.02
 -6 -6 5 49.37 6.27
 6 -6 -5 50.32 7.1
 6 -6 -4 232.2 13.87
 -6 -6 4 261.1 13.86
 -6 -6 4 271.99 15.56
 -6 -6 4 255.99 14.99
 -6 -6 4 248.69 16.02
 6 6 -4 293.84 20.2
 6 -6 -4 283.72 18.96
 6 -6 -3 20.46 3.67
 -6 -6 3 24.54 3.63
 -6 -6 3 23.87 4.26
 6 -6 -3 24.24 3.47
 -6 -6 3 25.67 4.22
 -6 -6 3 29.56 5.05
 6 6 -3 18.9 4.92
 6 -6 -3 22.51 5.3
 -6 -6 2 518.29 23.27
 6 -6 -2 530.39 24.07
 6 -6 -2 509.43 25.18
 -6 -6 2 528.92 25.19
 -6 -6 2 537 24.71
 -6 -6 2 468.61 23.91
 6 -6 -2 484.75 22.51
 6 -6 -2 480.92 28.52
 6 6 -2 465.03 27.3
 6 -6 -1 19.31 4.7
 6 6 -1 12.12 3.72
 -6 -6 1 16.98 3.61
 6 -6 -1 14.82 3.71
 -6 -6 1 14.07 3.28
 -6 -6 1 14.88 3.44
 -6 -6 1 16.66 3.23
 6 -6 -1 21.36 5.9
 -6 -6 1 11.26 3.55
 6 -6 0 351.8 23.86
 -6 -6 0 380.5 19.43
 6 -6 0 320.55 17.97
 6 -6 0 381.16 19.76
 -6 -6 0 397.63 19.91
 6 -6 0 394.84 19.56
 -6 -6 0 382.26 19.01
 6 6 0 369.62 21.75
 -6 -6 0 313.53 21.81
 6 -6 1 219.97 13.47
 6 -6 1 219.27 17.7
 -6 -6 -1 181.31 12.45
 6 -6 1 185.77 12.42
 -6 -6 -1 213.65 13.05
 6 -6 1 192.02 12.72
 -6 -6 -1 212.79 13.42
 -6 -6 -1 204.76 16.12
 6 -6 2 76.49 7.25
 -6 -6 -2 75.58 7.07
 -6 -6 -2 80.71 7.46
 6 -6 2 76.88 7.3
 6 -6 2 73.65 7.22
 -6 -6 -2 62.29 8.58
 6 -6 2 80.4 10.38
 -6 -6 -2 85.04 7.82
 -6 -6 -3 0.71 1.74
 6 -6 3 5.25 2.26
 -6 -6 -3 3.1 1.83
 6 -6 3 4.48 2.73
 6 -6 3 9.23 2.65
 6 -6 3 3.71 1.92
 -6 -6 -3 5.36 2.13
 -6 -6 -3 2.72 2.06
 6 -6 4 37.28 6.76
 -6 -6 -4 25.4 5.88
 -6 -6 -5 286.43 15.22
 6 -6 5 333.15 15.99
 6 -6 5 325.67 20.4
 -6 -6 -5 319.13 15.52
 -6 -6 -6 112.53 7.31
 -6 -6 -6 103.79 7.68
 -6 -6 -6 108.9 7.82
 6 -6 6 109.47 8.46
 -6 -6 -6 123.07 8.59
 -6 -6 -7 618 26.16
 -6 -6 -7 674.57 26.9
 -6 -6 -7 627.39 26.35
 6 -6 7 643.27 26.94
 -6 -6 -8 177.68 9.81
 -6 -6 -8 189.46 10.22
 6 -6 8 176.68 9.42
 -6 -6 -8 160.15 9.65
 6 -6 8 182.81 9.94
 -6 -6 -9 99.79 6.34
 -6 -6 -9 101.51 6.42
 6 -6 9 92.64 5.77
 -6 -6 -9 96.87 6.28
 6 -6 9 91.71 5.56
 -6 -6 -10 132.94 6.74
 -6 -6 -10 118.88 6.39
 -6 -6 -10 131.57 6.71
 -6 -6 -11 0.31 0.56
 -6 -6 -11 0.37 0.48
 6 -7 -10 3.85 1.36
 -6 -7 10 7.82 1.86
 6 -7 -9 -0.25 1.5
 -6 -7 9 0.48 1.09
 6 -7 -8 66.21 6.34
 -6 -7 8 63.35 5.79
 6 -7 -7 10.44 2.96
 -6 -7 7 9.19 2.55
 -6 -7 6 258.1 14.53
 -6 -7 6 258.72 12.37
 6 -7 -6 290.5 16.2
 -6 -7 5 4.12 1.43
 6 -7 -5 2.97 2.37
 -6 -7 5 3.47 2.07
 -6 -7 4 497.16 23.08
 -6 -7 4 451.72 20.99
 6 -7 -4 530.84 24.67
 -6 -7 3 90.21 7.16
 -6 -7 3 89.19 7.96
 6 -7 -3 113.17 9.35
 -6 -7 2 1.16 1.37
 -6 -7 2 1.11 1.5
 -6 -7 2 1.86 1.46
 6 -7 -2 1.56 1.41
 6 -7 -2 0.83 2.31
 -6 -7 1 127.8 9.1
 -6 -7 1 128.89 9.78
 -6 -7 1 132.87 9.46
 6 -7 -1 136.67 9.12
 6 -7 -1 156.96 11.17
 -6 -7 0 173.86 11.07
 -6 -7 0 185.54 12.01
 -6 -7 0 190.83 11.76
 6 -7 0 174.03 11.03
 6 -7 0 200.86 12.59
 -6 -7 -1 29.87 4.23
 -6 -7 -1 33.14 4.55
 -6 -7 -1 33.73 4.49
 6 -7 1 36.21 4.49
 6 -7 1 33.76 4.82
 -6 -7 -2 244.93 13.56
 -6 -7 -2 259.55 14.1
 -6 -7 -2 260.49 14.57
 6 -7 2 241.27 13.9
 6 -7 2 258.29 14.31
 -6 -7 -3 10.17 2.51
 6 -7 3 14.87 2.97
 6 -7 3 11.93 2.75
 -6 -7 -3 15.5 3.01
 -6 -7 -4 6.04 1.9
 6 -7 4 5.83 1.87
 -6 -7 -4 4.41 1.56
 6 -7 4 7.63 2.29
 -6 -7 -5 9.54 2.19
 6 -7 5 13.02 2.62
 -6 -7 -5 13.62 2.19
 -6 -7 -6 25.78 3.17
 6 -7 6 28.49 3.49
 -6 -7 -6 23.97 2.56
 -6 -7 -6 19.02 2.18
 -6 -7 -7 30.61 2.79
 -6 -7 -7 30.09 2.78
 -6 -7 -7 34.26 3.34
 -6 -7 -8 0.19 0.51
 -6 -7 -8 0.56 0.68
 6 -7 8 0.56 0.64
 -6 -7 -8 0.31 0.57
 -6 -7 -9 94.29 4.97
 6 -8 -7 28.33 3.01
 -6 -8 7 26.37 2.95
 6 -8 -6 359.45 15.77
 -6 -8 6 329.28 15.05
 6 -8 -5 249.86 12.64
 -6 -8 5 226.64 11.82
 6 -8 -4 296.84 13.74
 -6 -8 4 255.34 12.59
 6 -8 -3 71.65 6.11
 -6 -8 3 65.76 5.58
 -6 -8 3 58.71 4.84
 6 -8 -2 112.75 7.81
 -6 -8 2 97.45 7.07
 -6 -8 2 88.32 6.45
 -6 -8 1 11.61 2.46
 -6 -8 1 15.04 2.5
 6 -8 -1 11.32 2.16
 6 -8 0 175.15 10.11
 -6 -8 0 156.81 9.39
 -6 -8 0 177.3 9.96
 -6 -8 -1 163.81 8.87
 6 -8 1 166.11 9.14
 -6 -8 -2 319.62 13.77
 6 -8 2 313 13.92
 -6 -8 -3 75.13 4.85
 -6 -8 -3 80.15 5.2
 6 -8 4 321.4 14.05
 -6 -8 -4 324.51 13.25
 6 -8 5 55.72 3.86
 -6 -8 -5 46.22 3.25
 -7 0 17 0.38 0.66
 7 0 -16 28.95 3.4
 -7 0 16 27.38 3.52
 7 0 -15 0.65 0.97
 7 0 -15 0.61 1.53
 -7 0 15 2.94 1.73
 7 0 -14 255.19 12.43
 7 0 -14 253.29 14.52
 7 0 -13 2.11 1.82
 7 0 -12 1100.1 45.53
 7 0 -12 1071.74 42.79
 7 0 -12 1006.44 39.26
 7 0 -12 1096.24 56.74
 -7 0 12 1025.74 40.02
 7 0 -11 -1.08 3.48
 7 0 -11 1.41 1.18
 7 0 -11 1.12 1.63
 -7 0 11 -0.51 1.21
 7 0 -11 0.51 1.63
 7 0 -10 445.01 22.74
 7 0 -10 425.23 20.91
 7 0 -10 429.84 18.65
 7 0 -10 490.2 30.8
 -7 0 10 407.89 18.76
 7 0 -9 0.83 2.02
 7 0 -9 0.21 1
 7 0 -9 4.25 1.96
 7 0 -9 0.42 0.9
 7 0 -8 242.92 15.88
 7 0 -8 288.22 14.28
 7 0 -8 276.24 12.48
 7 0 -8 261.61 19.04
 -7 0 8 247.56 12.46
 -7 0 7 0.72 0.85
 7 0 -7 1.19 0.87
 7 0 -7 2.15 1.2
 7 0 -7 -0.34 0.94
 7 0 -6 86.19 6.09
 7 0 -6 94.09 9.19
 7 0 -6 76.05 5.11
 7 0 -5 1.36 1.46
 7 0 -5 1.35 1.05
 7 0 -4 2005.31 67.65
 7 0 -4 1863.97 61.79
 7 0 -3 -0.4 1.44
 7 0 -3 0.31 1.07
 7 0 -2 3645.16 118.39
 7 0 -2 3101.52 119.26
 7 0 -1 -0.37 1.63
 7 0 -1 2.33 1.58
 7 0 0 5475.89 182.62
 7 0 0 5213.91 184.1
 7 0 1 0.31 1.15
 7 0 1 4.51 2.19
 7 0 2 255.43 14.79
 7 0 2 297.96 16.12
 7 0 3 2.32 1.18
 7 0 3 0.39 1.18
 7 0 3 2.2 1.19
 7 0 3 1.39 1.27
 7 0 4 238.61 14.75
 7 0 4 237.92 11.61
 7 0 4 238.55 13.83
 7 0 4 239.91 11.62
 7 0 4 217.2 11.34
 7 0 5 0.21 0.9
 7 0 5 -0.48 1.18
 7 0 5 3.74 1.97
 7 0 5 0.46 1.09
 7 0 5 3.89 1.47
 7 0 5 0.24 0.81
 7 0 6 148.84 9.03
 7 0 6 149.61 8.79
 7 0 6 179.49 13.06
 7 0 6 143 11.72
 7 0 6 138.72 8.95
 7 0 7 0.48 0.97
 7 0 7 1.66 1.51
 7 0 7 -0.52 1.1
 7 0 7 2.47 1.46
 7 0 7 0.54 1.14
 7 0 8 149.67 9.19
 7 0 8 131.83 8.98
 7 0 8 161.19 12.94
 7 0 8 163.08 13.19
 7 0 8 156.67 9.78
 7 0 9 1.06 1.12
 7 0 9 1.8 1.79
 7 0 9 1.48 1.44
 7 0 9 5.97 2.52
 7 0 10 91.55 10.01
 7 0 10 117.36 8.47
 7 0 10 122.36 8.44
 7 0 10 118.36 7.98
 7 0 11 -0.55 1.15
 7 0 11 0.25 0.93
 7 0 11 0.8 1.25
 7 0 11 0.86 1.21
 7 0 12 7.21 2
 7 0 12 9.28 2.18
 7 0 12 8.9 2.04
 7 0 13 0.22 0.84
 7 0 13 0.93 0.79
 7 0 14 129.28 7.43
 7 0 14 147.63 7.2
 7 0 15 0.98 0.64
 -7 -1 16 219.51 11.08
 -7 1 16 196.2 10.6
 7 -1 -16 198.16 9.27
 7 1 -16 226.63 11.11
 7 -1 -16 193.78 9.77
 -7 -1 15 0.32 1.47
 7 -1 -15 -0.2 1.01
 7 1 -15 1.8 1.55
 7 -1 -15 0.56 1.32
 7 -1 -14 76.45 7.02
 7 1 -14 69.01 6.99
 -7 -1 14 76.02 7.65
 7 -1 -13 222.26 12.14
 7 1 -13 214.79 20.53
 7 -1 -13 243.01 14.31
 7 -1 -13 252.18 16.87
 7 -1 -12 32.47 3.87
 7 1 -12 27.91 7.1
 -7 1 12 34.03 3.79
 -7 -1 12 23.26 3.53
 7 -1 -12 28 4.58
 7 1 -12 31.82 4.89
 7 -1 -12 30.62 5.66
 7 -1 -11 1.79 1.32
 -7 1 11 0.71 0.99
 -7 -1 11 2.2 1.38
 7 1 -11 3.02 3.24
 7 1 -11 2.23 1.86
 7 -1 -11 3.39 2.1
 7 -1 -10 99.79 6.97
 -7 1 10 86.39 6.38
 -7 -1 10 95.93 7.13
 7 1 -10 111.18 13.14
 7 -1 -10 87.63 7.7
 7 1 -10 93.25 8.22
 7 -1 -10 108.04 9.9
 7 -1 -9 95.46 6.47
 7 1 -9 76.58 10.18
 -7 1 9 77.12 5.81
 -7 -1 9 82.75 6.43
 7 1 -9 83.34 7.31
 7 -1 -9 94.12 7.39
 7 1 -9 93.5 7.99
 7 -1 -9 75.21 8.19
 7 -1 -8 33.99 4.27
 7 -1 -8 38.88 3.76
 7 1 -8 49.96 7.1
 -7 1 8 32.2 3.38
 -7 -1 8 31.28 3.65
 7 1 -8 29.79 6.04
 7 -1 -8 32.5 5.08
 7 1 -8 29.11 4.36
 7 -1 -8 35.65 4.27
 7 1 -8 37.39 4.29
 7 -1 -7 699.05 26.49
 7 1 -7 620.35 32.02
 7 1 -7 760.14 34.16
 -7 -1 7 639.97 26.6
 7 -1 -7 578.5 30.25
 7 1 -7 751.84 27.99
 7 -1 -7 707.16 27.75
 7 1 -6 14.54 3.51
 7 1 -6 16.88 2.6
 7 -1 -6 11.21 2.14
 7 -1 -6 11.45 2.16
 7 -1 -6 6.42 2.56
 7 1 -6 20.76 4.09
 7 -1 -6 15.81 2.22
 7 -1 -5 426.43 18.42
 7 1 -5 426.55 18.31
 7 -1 -5 438.22 18.74
 7 -1 -5 388.49 22.28
 7 -1 -5 410.67 17.41
 7 -1 -4 66.92 5.15
 7 -1 -4 63 4.36
 7 -1 -4 61.63 4.88
 7 1 -4 63.91 4.73
 7 -1 -4 69.54 7.6
 7 1 -4 57.07 6.09
 7 -1 -3 107.35 7.34
 7 -1 -3 109.54 8.97
 7 1 -3 121.15 8.34
 7 1 -3 129.63 8.73
 7 -1 -3 110.84 9.77
 7 1 -3 125.36 9.53
 7 -1 -3 119.53 7.09
 7 1 -2 306.33 14.97
 7 -1 -2 343.48 18.49
 7 1 -2 320.86 15.33
 7 1 -2 326.37 17.23
 7 1 -1 891.44 34.31
 7 -1 -1 860.14 36.15
 7 -1 -1 789 37.14
 7 1 0 461.96 19.37
 7 -1 0 467.8 21.42
 7 -1 0 390.91 21.52
 7 1 0 372.55 20.2
 7 1 1 141.95 8.69
 7 -1 1 133.07 9.84
 7 -1 1 128.28 10.1
 7 -1 1 111.87 9.87
 7 1 1 137.53 9.84
 7 -1 2 184.02 9.87
 7 -1 2 170.75 9.38
 7 1 2 229.33 13.09
 7 -1 2 184.3 9.79
 7 -1 2 205.04 12.76
 7 -1 2 192.26 12.63
 7 -1 2 153.21 9.34
 7 1 2 215.25 11.01
 7 -1 2 186.2 9.73
 7 -1 2 218.61 13.4
 7 -1 3 279.62 13.7
 7 1 3 302.57 14.38
 7 -1 3 289.68 13.56
 7 -1 3 301.71 13.66
 7 1 3 287.9 13.39
 7 1 3 259.51 15.56
 7 -1 3 299.2 13.96
 7 1 3 280.68 13.26
 7 -1 3 309.96 13.93
 7 1 4 1403.09 53.66
 7 -1 4 1444.64 54.2
 7 1 4 1300.49 48.56
 7 1 4 1245.32 47.76
 7 -1 4 1391.82 49.25
 7 -1 4 1392.52 49.46
 7 -1 4 1436.27 49.76
 7 1 4 1295.91 48.67
 7 -1 4 1349.44 48.97
 7 -1 4 1327.85 54.55
 7 -1 5 1131.85 46.91
 7 1 5 1146.07 46.88
 -7 -1 -5 1148.91 40.81
 7 1 5 1140.12 41.76
 7 -1 5 1085.13 42.19
 7 1 5 1135.42 41.93
 7 -1 5 1100.5 41.99
 -7 -1 -5 1137.3 40.75
 7 -1 5 1134.73 42.12
 7 1 5 1105.98 40.93
 7 -1 5 1091.92 42.41
 7 -1 5 1104.13 47.4
 7 -1 6 196.79 14.46
 7 1 6 187.63 13.5
 7 1 6 178.2 10.12
 7 -1 6 182.44 10.39
 7 1 6 167.18 9.28
 7 1 6 168.64 9.88
 7 -1 6 184.36 10.59
 7 -1 6 188.96 10.92
 7 -1 6 181.5 13.53
 7 1 6 196.36 13.83
 7 -1 7 66.58 8.32
 7 1 7 67.28 7.92
 7 1 7 72.58 5.88
 7 -1 7 60.53 5.59
 7 1 7 68.94 5.27
 7 -1 7 61.92 5.67
 7 1 7 68.54 5.57
 7 -1 7 57.96 7.49
 7 1 7 77.67 8.34
 7 -1 7 61.69 5.95
 7 -1 8 236.59 13.23
 7 1 8 229.14 12.22
 7 1 8 249.22 12.92
 7 -1 8 262.72 13.74
 7 -1 8 260.9 14.08
 7 1 8 282.36 13.78
 7 1 8 267.13 17.52
 7 1 8 276.66 17.57
 7 -1 9 149.87 10.1
 7 1 9 164.19 9.8
 7 1 9 162.91 13.04
 7 -1 9 142.39 9.82
 7 -1 9 149.62 13.38
 7 1 9 174.06 13.38
 7 1 9 151.72 8.94
 7 -1 9 156.09 9.83
 7 1 9 165.03 13.29
 7 1 10 236.85 12.4
 7 -1 10 240.79 13.21
 7 1 10 212.17 12.31
 7 -1 10 222.6 12.74
 7 1 10 214.55 11.44
 7 -1 10 231.83 12.65
 7 -1 10 220.66 16.53
 7 1 10 241.35 16.07
 7 1 11 279.42 16.94
 7 -1 11 270.13 18.12
 7 -1 11 276.14 14.5
 7 -1 12 546.81 22.27
 7 1 12 531.74 22.5
 7 1 12 495.83 20.61
 7 -1 12 530.36 22
 7 1 12 500.22 21.62
 7 -1 12 485.66 21.92
 7 -1 13 5.86 1.66
 7 1 13 4.78 1.23
 7 -1 13 4.88 1.43
 7 1 13 6.51 1.74
 7 -1 14 204.62 9.73
 7 1 14 208.75 10.01
 7 -1 14 212.81 9.83
 -7 -1 -15 22.39 2.16
 7 -1 15 28.22 2.22
 7 -1 15 28.1 2.24
 7 1 15 30.41 2.45
 7 2 -16 27.77 3.42
 7 -2 -16 29.8 2.81
 -7 -2 15 105.86 7.78
 7 2 -15 82.12 7.04
 7 -2 -15 95.4 6.35
 7 2 -14 2.64 1.97
 -7 -2 14 4.6 2.24
 7 -2 -14 3.68 1.54
 7 -2 -14 2.93 1.46
 7 -2 -13 0.52 1.14
 7 2 -13 0.73 1.67
 7 -2 -13 3.35 2.08
 -7 -2 13 0.89 2.1
 7 -2 -12 0.85 2.3
 7 -2 -12 0.61 1.49
 7 2 -12 3 2.98
 -7 -2 12 0.47 2.08
 7 -2 -11 202.86 15.02
 7 2 -11 205.36 18.81
 7 -2 -11 198 12.74
 7 2 -11 197.79 12.63
 7 -2 -11 178.02 10.71
 7 -2 -11 176.74 13.01
 -7 -2 11 194.46 13.65
 7 -2 -10 79.08 6.29
 7 -2 -10 76.12 8.8
 7 2 -10 85.53 11.38
 7 -2 -10 84.66 7.6
 7 2 -10 88.86 7.72
 -7 -2 10 81.07 6.75
 7 -2 -10 81.18 8.19
 -7 -2 10 94.39 8.8
 7 -2 -9 193.95 10.84
 7 -2 -9 215.54 14.89
 7 2 -9 183.84 15.91
 7 2 -9 220.84 17.89
 7 -2 -9 217.71 12.61
 -7 -2 9 199.06 11.32
 -7 -2 9 211.58 13.58
 7 -2 -9 204.47 13.43
 7 -2 -8 1211.88 45.83
 7 -2 -8 1175.07 44.09
 7 -2 -8 1236.57 49.65
 -7 -2 8 1234.94 47.27
 7 -2 -8 1194.23 47.46
 7 2 -8 1051.52 50.56
 7 2 -8 1289.88 53.92
 7 -2 -7 56.3 7.5
 7 -2 -7 62.43 4.99
 7 -2 -7 66.72 6.49
 7 2 -7 60.95 7.84
 7 -2 -7 68.94 7.3
 -7 -2 7 57.96 5.92
 7 2 -7 75.04 5.83
 7 -2 -7 67.95 5.94
 7 2 -7 77.23 8.53
 7 -2 -6 1003.12 37.2
 -7 -2 6 1016.43 39.25
 7 -2 -6 982.52 43.41
 -7 -2 6 932.28 36.96
 7 -2 -6 981.87 39.93
 7 -2 -6 851.85 41.07
 7 2 -6 1147.29 44.68
 7 2 -6 1090.94 44
 7 -2 -6 989.65 38.58
 7 2 -6 1199.24 38.76
 7 -2 -5 284.43 17.32
 7 -2 -5 294.71 14.09
 7 2 -5 312.69 13.48
 -7 -2 5 288.27 13.31
 7 -2 -5 264.01 12.75
 7 -2 -5 271.6 12.96
 -7 -2 5 277.67 13.98
 7 -2 -4 856.61 35.42
 7 2 -4 1047.85 35.13
 7 2 -4 1119.57 41.28
 7 -2 -4 869.13 40.05
 7 2 -4 1054.28 39.26
 7 -2 -4 840 36.59
 7 -2 -4 875.07 39.63
 7 -2 -4 960.2 34.89
 -7 -2 4 931.69 35.39
 -7 -2 4 916.95 35.51
 -7 -2 3 3.03 1.4
 7 -2 -3 4.44 1.55
 7 -2 -3 2.04 1.33
 7 2 -3 5.58 1.75
 7 -2 -3 5.72 1.48
 7 -2 -3 3.86 2.35
 7 2 -3 2.18 1.32
 7 2 -2 2.13 1.19
 7 -2 -2 5.03 1.58
 7 2 -2 0.7 0.81
 -7 -2 2 5.79 1.58
 7 -2 -2 1.18 1.04
 7 2 -1 319.82 13.38
 7 2 -1 304.88 13.06
 7 -2 -1 315.31 15.59
 7 -2 -1 300.84 13.81
 7 -2 -1 277.72 12.76
 -7 -2 1 230.62 13.83
 -7 -2 1 254.66 13.3
 7 -2 0 123.64 7.45
 -7 -2 0 138.69 7.84
 7 -2 0 125.01 6.98
 7 -2 0 124.67 9.3
 7 -2 1 77.91 5.89
 7 -2 1 76.25 5.64
 -7 -2 -1 87.24 6.13
 7 -2 1 89.71 6.19
 7 -2 1 85.8 7.86
 7 -2 1 68.15 6.97
 -7 -2 -2 146.01 8.69
 7 -2 2 158.24 9.05
 7 -2 2 131.77 8.49
 7 -2 2 158.42 8.71
 7 -2 2 168.58 12.25
 7 -2 2 146.64 10.87
 7 -2 2 163.71 9.23
 7 -2 2 156.85 8.87
 7 -2 3 24.51 3.36
 -7 -2 -3 30.4 3.44
 7 -2 3 27.6 3.57
 -7 -2 -3 32.3 3.54
 7 -2 3 27.8 3.54
 7 -2 3 30.64 5.01
 7 2 3 31.14 3.36
 7 -2 3 29.44 3.43
 7 2 3 27.35 3.16
 7 -2 3 35.07 5.36
 7 2 4 1412.87 50.21
 7 -2 4 1402.81 51.45
 -7 -2 -4 1346.12 50.03
 7 -2 4 1532.82 57.37
 7 -2 4 1341.98 50.53
 7 2 4 1401.92 50.33
 7 -2 4 1419.86 55.51
 7 -2 4 1375.27 50.92
 -7 -2 -4 1304.54 50.13
 7 -2 4 1421.55 51.41
 7 -2 4 1481.1 57.59
 -7 -2 -5 381 16.27
 -7 -2 -5 380.86 16.63
 7 -2 5 380.12 17.49
 7 -2 5 342.81 17.33
 7 -2 5 366.23 17.39
 7 2 5 375.02 16.41
 7 2 5 335.54 16.25
 7 -2 5 350.31 20.38
 7 2 5 383.52 20.84
 7 -2 5 357.66 21.76
 7 -2 6 299.14 14.97
 7 2 6 309.98 14.25
 7 -2 6 279.05 15.07
 -7 -2 -6 309.98 14.45
 7 -2 6 299.29 18.8
 7 2 6 300.25 18.47
 7 -2 6 328.92 16.18
 7 2 7 212.6 11.45
 7 -2 7 204.13 11.64
 7 -2 7 224.41 12.33
 7 2 7 205.88 10.76
 7 2 7 176.57 13.95
 -7 -2 -7 210.36 10.98
 7 -2 7 209.66 12.57
 7 2 7 200.63 14.58
 -7 -2 -8 2.47 1.29
 7 2 8 3.81 1.99
 7 2 8 2.63 1.81
 7 -2 8 2.37 1.75
 7 2 8 2.56 1.36
 7 -2 8 1.99 1.8
 7 -2 8 2.92 1.59
 7 -2 9 190.93 11.48
 7 -2 9 193.99 11.99
 7 2 9 200.36 11.04
 7 -2 9 201.51 11.44
 7 2 9 185.83 14.21
 7 2 9 200.52 14.25
 7 2 9 201.79 11.18
 7 -2 9 193.83 11.68
 7 -2 9 185.14 15.55
 7 2 10 481.93 20.16
 7 -2 10 460.77 20.64
 7 -2 10 456.61 20.87
 7 2 10 469.91 20.29
 7 -2 10 440.79 20.92
 7 -2 10 424.89 25.58
 7 2 10 473.53 24.26
 7 2 11 136.89 8.07
 -7 -2 -11 134.13 8.26
 7 -2 11 141.92 8.54
 7 -2 11 150.3 12.55
 7 -2 12 256.62 12.52
 7 -2 12 238.88 12.34
 -7 -2 -12 244.72 11.62
 7 -2 12 217.18 11.55
 7 2 12 241.36 12.41
 -7 -2 -13 1.15 0.74
 7 -2 13 1.79 0.89
 7 2 13 2.13 0.97
 7 -2 13 -0.38 0.96
 7 2 14 14.59 1.95
 7 -2 14 14.21 1.7
 7 -2 14 14.96 1.99
 7 2 15 56.61 3.13
 7 -2 15 58.04 3.19
 7 -3 -16 0.46 0.72
 7 3 -16 -0.14 0.8
 -7 -3 15 105.82 7.2
 7 -3 -15 117.24 6.9
 7 3 -15 105.67 7.06
 7 -3 -14 6.5 1.81
 7 3 -14 2.25 1.79
 7 -3 -13 421.41 19.07
 7 -3 -13 419.94 19.32
 -7 -3 13 475.85 22.57
 -7 -3 13 403.23 19.12
 7 3 -13 463.7 20.9
 7 3 -12 193.27 17.87
 7 -3 -12 167.08 14.41
 7 3 -12 202.21 12.13
 7 -3 -12 185.41 10.77
 -7 -3 12 194.22 13.37
 7 -3 -12 181.2 11.07
 -7 -3 11 737.87 33.46
 7 3 -11 762.89 31.48
 7 -3 -11 703.17 29.32
 7 -3 -11 717.84 35.54
 7 -3 -11 666.91 33.12
 7 -3 -11 692.31 38.64
 7 3 -11 795.15 41.29
 -7 -3 10 161.82 11.95
 7 -3 -10 135.61 12.44
 7 3 -10 159.38 10.66
 7 -3 -10 129.01 8.74
 7 -3 -10 126.45 11.11
 7 -3 -10 142.77 14.43
 7 3 -10 129.23 13.33
 7 3 -10 141.59 14.79
 7 -3 -9 12.39 3.97
 7 3 -9 24.93 5.98
 7 3 -9 27.78 5.72
 7 -3 -9 17.79 5.1
 7 -3 -9 15.92 2.79
 7 -3 -9 18.99 4.08
 7 -3 -9 18.51 3.62
 7 3 -9 18.67 3.55
 -7 -3 9 20.52 4.18
 -7 -3 8 63.63 6.93
 7 -3 -8 61.22 7.12
 7 -3 -8 44.98 6.95
 7 -3 -8 57.92 6.2
 7 3 -8 71.5 6.32
 7 -3 -8 60.69 5.22
 7 3 -8 74.17 9.33
 7 3 -8 65.12 8.94
 7 -3 -8 66.61 9.07
 -7 -3 7 56.48 6.04
 7 -3 -7 54.28 6.47
 7 -3 -7 52.59 4.87
 7 -3 -7 36.57 6.54
 7 3 -7 61.34 5.39
 7 -3 -7 48.81 5.47
 7 -3 -7 48.69 4.57
 7 3 -7 54.61 7.67
 7 3 -7 54.48 7.69
 7 -3 -7 43.19 7.33
 7 3 -6 62.43 7.54
 7 3 -6 49.72 7
 7 -3 -6 38.89 4.11
 7 -3 -6 41.02 4.13
 7 -3 -6 37.18 4.63
 -7 -3 6 39.97 5.03
 7 -3 -6 47.77 5.85
 7 -3 -6 37.9 4.18
 7 3 -6 51.62 4.62
 7 -3 -6 36.74 6.79
 -7 -3 6 45.25 5.56
 7 -3 -5 116.58 7.56
 7 -3 -5 136.27 8.37
 7 3 -5 133.37 11.34
 7 -3 -5 128.07 6.92
 7 3 -5 146.73 8.08
 -7 -3 5 130.96 8.96
 -7 -3 5 113.1 7.5
 7 -3 -5 122.92 7.42
 7 -3 -5 118.5 8.42
 7 -3 -5 97.18 10.39
 7 3 -5 127.4 10.39
 -7 -3 5 107.03 9.49
 7 -3 -5 130.54 10.01
 7 3 -4 191.51 9.54
 7 -3 -4 191.07 9.12
 -7 -3 4 171.4 10.53
 7 3 -4 187.45 13.52
 7 -3 -4 171.06 9.7
 7 -3 -4 170.39 13.74
 7 -3 -4 184.22 10.81
 -7 -3 4 186.94 10.21
 7 -3 -4 187.58 12.4
 7 3 -3 1358.02 57.56
 7 -3 -3 1436.95 52.63
 7 -3 -3 1429.06 53.97
 7 -3 -3 1449.26 59.45
 -7 -3 3 1423.84 53.24
 7 -3 -3 1510.05 56.94
 7 -3 -2 30.34 5.44
 7 -3 -2 36.84 4
 7 3 -2 32.05 5.03
 7 -3 -2 48.21 5.19
 -7 -3 2 36.19 3.86
 -7 -3 2 33.95 3.77
 -7 -3 2 37.34 4.1
 7 -3 -1 1278.45 52.38
 -7 -3 1 1286.61 45.42
 7 -3 -1 1318.72 45.62
 -7 -3 1 1264.83 45.77
 -7 -3 1 1290.1 46.63
 7 -3 -1 1219.58 46.61
 -7 -3 0 71.96 5.89
 7 -3 0 70.09 5.94
 7 -3 0 66.65 7.94
 7 -3 0 62.9 5.18
 7 3 0 69.42 7.29
 -7 -3 0 67.98 5.45
 -7 -3 0 65.05 5.37
 -7 -3 0 66.15 5.06
 7 -3 1 1499.43 58.12
 -7 -3 -1 1605.76 64.17
 7 -3 1 1731.71 60.2
 7 3 1 1555.56 62.67
 7 -3 1 1614.65 58.92
 -7 -3 -1 1752.55 59.54
 7 -3 1 1536.3 58.75
 -7 -3 -1 1778.94 60.14
 7 -3 1 1736.29 66.44
 -7 -3 -1 1708.14 58.81
 7 -3 2 11.84 2.1
 -7 -3 -2 17.32 2.83
 7 -3 2 12.84 2.42
 7 -3 2 19.98 4.37
 7 3 2 16.56 2.41
 -7 -3 -2 14.87 2.34
 7 3 2 16.17 3.42
 7 -3 2 18.94 2.92
 -7 -3 -2 18.77 2.94
 7 -3 2 16.42 2.76
 -7 -3 -2 20.14 4.46
 7 -3 3 3.32 1.65
 -7 -3 -3 5.92 1.86
 7 -3 3 3.36 1.41
 7 3 3 4.15 1.32
 7 -3 3 3.19 1.55
 7 -3 3 4.69 2.57
 -7 -3 -3 -0.65 1.93
 7 3 3 1.97 1.52
 7 -3 3 4.22 1.58
 7 3 3 3.52 1.31
 7 -3 3 4.78 1.62
 -7 -3 -3 3.22 1.76
 -7 -3 -3 5.6 1.72
 7 -3 4 3.01 1.46
 -7 -3 -4 7.02 2.14
 -7 -3 -4 2.5 1.61
 7 3 4 10.33 1.9
 -7 -3 -4 1.08 1.32
 7 3 4 3.31 1.74
 7 -3 4 3.03 2.09
 7 -3 4 3.79 1.67
 7 3 4 5.79 2.42
 -7 -3 -4 7.81 3.35
 7 -3 4 4.2 1.67
 -7 -3 -4 1.75 1.18
 7 -3 4 4.41 1.76
 7 -3 5 2.23 1.4
 7 3 5 2.99 1.82
 -7 -3 -5 0.76 2.46
 7 -3 5 3.79 1.8
 -7 -3 -5 2.17 1.33
 7 -3 5 5.49 2.5
 -7 -3 -5 2.41 1.76
 7 -3 5 3.84 1.73
 7 -3 5 1.4 1.23
 -7 -3 -6 220.86 11.7
 7 -3 6 240.54 15.78
 -7 -3 -6 247.2 15.27
 7 -3 6 225.29 17
 -7 -3 -6 239.59 12.8
 -7 -3 -6 218.7 18.52
 7 3 6 241.91 15.94
 7 -3 6 253.89 12.71
 7 -3 6 239.61 13.68
 7 -3 6 248.28 13.16
 7 -3 7 26.11 5.53
 7 3 7 24.74 4.59
 -7 -3 -7 28.26 6.91
 7 3 7 29.58 5.12
 -7 -3 -7 29.29 3.69
 7 -3 7 19.59 3.31
 7 -3 7 26.66 3.68
 7 -3 8 401.68 19.37
 7 3 8 418.22 18.57
 7 3 8 457.15 23.2
 7 -3 8 410.48 19.46
 -7 -3 -8 391.15 18.56
 7 -3 8 392.56 24.91
 7 3 8 423.88 22.8
 7 -3 9 226.93 13.12
 -7 -3 -9 266.53 12.85
 7 -3 9 242.43 17.81
 7 -3 9 251.96 13.41
 -7 -3 -10 42.6 7.32
 7 -3 10 53.48 7.34
 -7 -3 -10 48.82 4.41
 -7 -3 -11 112.64 7.48
 7 -3 11 117.02 7.69
 -7 -3 -11 102.85 6.42
 7 3 12 12.93 2.26
 -7 -3 -12 16.82 2.4
 7 -3 12 15.96 2.48
 7 -3 13 8.4 1.57
 7 3 13 11.6 1.84
 -7 -3 -13 8.26 1.45
 7 -3 13 10.85 1.78
 7 -3 14 0.08 0.48
 7 -3 14 0.21 0.48
 -7 -3 -14 1.08 0.66
 7 3 14 0.24 0.45
 -7 -4 15 200.08 9.65
 7 -4 -15 243.6 10.21
 -7 -4 14 103.43 7.07
 7 -4 -14 109.09 6.68
 7 4 -13 33.39 4.03
 -7 -4 13 42.71 5.07
 -7 -4 13 39.98 3.73
 7 -4 -13 44.28 4.44
 7 -4 -12 132.96 8.85
 7 4 -12 112.58 8.42
 -7 -4 12 151.41 10.79
 -7 -4 12 128.65 8.74
 7 -4 -12 149.59 8.8
 7 -4 -11 0.85 1.38
 7 -4 -11 -0.26 1.2
 7 4 -11 2.45 1.67
 -7 -4 11 -0.35 1.61
 7 -4 -10 27.55 5.08
 7 4 -10 18.29 5.31
 7 -4 -10 22.71 5.87
 7 4 -10 21.93 5.61
 7 4 -9 55.61 8.92
 7 -4 -9 64.03 5.67
 7 -4 -9 74.28 10.47
 7 -4 -9 69.45 6.1
 7 -4 -9 60.96 7.74
 7 4 -9 69.83 6.37
 7 4 -9 80.39 10.37
 7 4 -8 81.95 10.23
 7 -4 -8 69.71 6.25
 7 -4 -8 64.1 9.79
 7 4 -8 80.79 10.21
 7 -4 -8 73.03 8.39
 7 4 -8 66.83 6.2
 7 -4 -8 75.8 6.13
 7 4 -7 9.29 3.53
 7 4 -7 9.59 2.24
 7 -4 -7 9.53 3.62
 7 -4 -7 5.98 2.57
 7 4 -7 5.03 2.77
 7 -4 -7 7.04 2.12
 7 -4 -7 6.7 1.78
 7 -4 -7 8.68 1.8
 7 4 -6 310.86 19.67
 7 -4 -6 258.5 17.73
 -7 -4 6 339.8 18.76
 7 -4 -6 296.86 21.17
 7 -4 -6 295.37 13.82
 -7 -4 6 326.6 14.34
 7 -4 -6 316.47 18.97
 -7 -4 6 257.62 13.79
 7 4 -6 299.84 20.43
 7 -4 -6 285.65 14.66
 -7 -4 6 327.42 17.14
 7 -4 -6 332.52 15.24
 7 4 -5 128.87 10.78
 7 -4 -5 113.74 7.28
 7 -4 -5 124.32 10.91
 -7 -4 5 110.45 7.25
 -7 -4 5 112.83 7.68
 7 -4 -5 123.01 11.2
 -7 -4 5 128.81 10.91
 7 -4 -5 124.79 9.35
 -7 -4 5 118.28 9.07
 7 -4 -5 114.79 8.16
 7 4 -5 111.31 11.41
 7 -4 -5 125.51 8.14
 7 -4 -5 159.36 13.98
 7 4 -4 1.8 1.78
 7 -4 -4 4.82 1.92
 7 -4 -4 4.92 2.7
 7 -4 -4 2.04 1.06
 7 -4 -4 0.51 1.77
 -7 -4 4 1.94 1.83
 7 -4 -4 0.88 1.13
 7 -4 -4 2.77 1.47
 7 -4 -4 1.18 1.25
 -7 -4 4 -0.53 1.29
 -7 -4 4 2.26 1.57
 7 -4 -3 73.29 6.37
 7 -4 -3 61.18 8.04
 -7 -4 3 70.1 8.24
 7 4 -3 64.59 7.94
 -7 -4 3 63.63 6.49
 7 -4 -3 68.93 8.11
 7 -4 -3 64.62 6.33
 7 -4 -3 78.19 9.57
 7 -4 -3 63.52 5.53
 -7 -4 3 68.28 6.14
 -7 -4 3 59.74 5.81
 -7 -4 2 318.22 16.15
 7 -4 -2 372.58 17.68
 7 -4 -2 332.08 21.98
 7 -4 -2 325.01 15.84
 -7 -4 2 339.92 17.2
 -7 -4 2 300.45 16.22
 -7 -4 2 369.77 21.42
 7 -4 -2 307.49 16.64
 7 -4 -1 600.58 25.85
 -7 -4 1 624.89 31.15
 -7 -4 1 562.87 24.86
 -7 -4 1 556.08 27.02
 7 -4 -1 514.29 25.05
 7 -4 -1 598.14 31.68
 7 -4 -1 579.96 24.29
 -7 -4 1 608.32 25.54
 7 4 -1 662.73 29.91
 -7 -4 1 567.32 24.44
 7 -4 0 126.95 9.27
 -7 -4 0 118.56 10.31
 7 4 0 107.61 10.34
 7 -4 0 139.33 8.78
 7 -4 0 144.84 13.16
 -7 -4 0 152.41 9.38
 -7 -4 0 152.21 12.89
 7 -4 0 128.41 9.4
 -7 -4 0 129.44 8.94
 7 -4 1 791.57 32.93
 7 -4 1 790.83 38.86
 -7 -4 -1 778.24 37.89
 7 -4 1 753.45 31.36
 -7 -4 -1 821.44 31.81
 -7 -4 -1 751.16 35.81
 7 -4 1 740.69 31.36
 7 4 1 843.6 36.02
 -7 -4 -1 780.31 32.13
 7 -4 1 881.17 39.8
 7 -4 2 25.04 3.99
 7 -4 2 19.88 4.87
 -7 -4 -2 18.9 4.62
 7 -4 2 29.04 3.81
 7 4 2 42.34 5.67
 -7 -4 -2 29.15 3.75
 7 -4 2 22.47 3.25
 -7 -4 -2 32.31 5.62
 -7 -4 -2 28.05 3.98
 7 -4 2 25.79 5.6
 7 -4 2 25.78 3.68
 -7 -4 -2 27.71 4.01
 7 -4 3 760.75 31
 -7 -4 -3 757.48 32.52
 7 -4 3 797.98 32.09
 7 -4 3 784.57 32.89
 7 -4 3 873.06 39.82
 -7 -4 -3 805.14 32.75
 -7 -4 -3 750.83 38.12
 7 -4 3 751.47 38.26
 -7 -4 -3 716.31 36.97
 7 -4 3 861.82 32.55
 7 -4 4 100.92 7.17
 7 4 4 113.17 9.77
 -7 -4 -4 101.92 8.01
 7 -4 4 100.39 11.02
 -7 -4 -4 98.72 11.28
 7 -4 4 86.82 9.42
 7 -4 4 110.92 7.97
 7 -4 4 105.09 11.01
 -7 -4 -4 97.65 7.51
 -7 -4 -4 125.45 11.32
 -7 -4 -4 109.38 8.32
 7 -4 4 102.46 8.11
 7 -4 5 235 17.16
 -7 -4 -5 238.47 16.56
 7 -4 5 253.4 13.82
 7 -4 5 272.69 13.99
 7 -4 5 273.18 14.25
 -7 -4 -5 257.06 13.28
 -7 -4 -5 241.32 19.3
 7 4 5 274.19 16.24
 -7 -4 -5 261.05 14.1
 7 -4 6 122.64 11.96
 -7 -4 -6 162.1 15.18
 7 -4 6 143.87 9.37
 7 -4 6 146.86 11.98
 -7 -4 -6 129.53 9.18
 -7 -4 -6 136.46 8.51
 7 -4 6 136.01 8.9
 -7 -4 -7 70.95 6.16
 7 4 7 65.73 7.56
 7 -4 7 49.25 7.51
 -7 -4 -7 71.94 9.92
 7 -4 7 62.46 5.87
 7 -4 8 80.47 6.66
 -7 -4 -8 85.37 6.72
 -7 -4 -8 78.49 10.3
 7 -4 8 66.49 8.59
 7 -4 8 81.83 6.57
 -7 -4 -9 111.82 7.62
 -7 -4 -9 115.37 12.04
 7 -4 9 111.5 10.85
 -7 -4 -10 323.56 15.54
 7 -4 10 315.58 15.17
 7 -4 10 323.49 14.88
 -7 -4 -10 329.22 14.84
 -7 -4 -11 502.58 20.59
 7 4 11 491.88 19.64
 7 -4 11 500.13 20.39
 7 -4 11 470.66 19.63
 -7 -4 -11 492.04 19.51
 7 -4 12 37.33 3.26
 7 4 12 28.72 2.57
 -7 -4 -12 30.42 2.95
 -7 -4 -12 37.38 3.28
 7 -4 12 28.12 2.68
 -7 -4 -13 314 13.31
 -7 -4 -13 346.89 13.45
 7 -5 -13 1.84 1.2
 -7 -5 13 0.66 1.2
 -7 -5 13 0.79 1.02
 -7 -5 12 57.79 4.4
 7 -5 -12 65.51 5.22
 -7 -5 12 72.11 6.23
 -7 -5 11 6.89 1.94
 7 -5 -11 5.93 1.94
 -7 -5 11 8.69 2.69
 7 5 -11 3.81 1.48
 -7 -5 10 115.83 8.81
 7 -5 -10 115.56 8.15
 -7 -5 10 123.58 9.71
 -7 -5 9 464.6 23.09
 -7 -5 9 451.03 22.5
 7 -5 -9 416.89 20.29
 7 -5 -8 0.6 1.95
 7 5 -8 2.07 2.05
 7 5 -8 1.57 2.13
 -7 -5 7 764.95 29.87
 7 -5 -7 786.66 36.77
 7 5 -7 835.22 40.16
 -7 -5 7 750.11 34.03
 7 -5 -7 698.97 30.39
 7 5 -7 711.7 36.32
 7 -5 -7 747.7 29.42
 -7 -5 7 772.11 33.71
 -7 -5 6 77.58 6.15
 7 -5 -6 74.92 6.35
 7 -5 -6 80.21 9.36
 7 -5 -6 78.05 6.61
 -7 -5 6 91.78 8.21
 7 5 -6 67.13 9.47
 7 -5 -6 77.75 5.98
 7 -5 -6 65.1 8.07
 -7 -5 6 79.18 8.29
 -7 -5 5 569.95 25.78
 7 -5 -5 633.18 34.04
 -7 -5 5 571.6 24.24
 7 -5 -5 556.94 24.75
 7 -5 -5 590.31 30.65
 7 -5 -5 577.25 24.52
 -7 -5 5 592.59 26.59
 7 5 -5 500.93 30.1
 7 -5 -5 493.87 28.5
 7 -5 -5 553.24 23.52
 -7 -5 5 575.13 27.66
 -7 -5 4 340.1 16.17
 7 -5 -4 284.41 15.97
 7 -5 -4 310.85 22.32
 7 5 -4 345.59 21.97
 7 -5 -4 274.31 19.75
 -7 -5 4 291.71 19.59
 -7 -5 4 310.36 16.73
 7 -5 -4 313.87 15.73
 -7 -5 4 318.79 17.16
 -7 -5 4 331.46 18.32
 -7 -5 3 97.24 7.45
 7 -5 -3 83.48 7.45
 7 -5 -3 102.9 11.87
 7 5 -3 85.92 9.93
 7 -5 -3 81.62 9.97
 -7 -5 3 94.74 10.16
 7 -5 -3 80.41 6.72
 -7 -5 3 85.36 7.59
 -7 -5 3 91.7 7.83
 7 -5 -3 82.56 7.32
 -7 -5 3 85.68 8.22
 -7 -5 2 49.35 5.33
 7 -5 -2 43.79 5.41
 7 -5 -2 51.13 8.41
 7 5 -2 47.88 7.08
 7 -5 -2 39.39 6.9
 -7 -5 2 41.74 7
 7 -5 -2 41.47 4.69
 -7 -5 2 40.65 5.11
 -7 -5 2 41.02 5.09
 7 -5 -2 45.75 5.4
 -7 -5 2 43.47 5.56
 7 -5 -1 4.52 2.05
 -7 -5 1 1.67 1.52
 7 -5 -1 4.73 1.97
 -7 -5 1 2.37 1.6
 -7 -5 1 1.4 1.48
 7 -5 -1 3.7 2.85
 7 -5 -1 3.12 3
 -7 -5 1 2.15 1.64
 7 5 -1 4.23 2.44
 7 -5 -1 5.14 2.1
 -7 -5 1 2.95 1.85
 7 -5 0 12.93 2.71
 7 -5 0 11.5 2.96
 -7 -5 0 15.12 3.24
 7 5 0 10.88 3.43
 7 -5 0 16.5 3.4
 7 -5 0 14.23 3.06
 -7 -5 0 11.04 3.34
 -7 -5 0 11.54 2.78
 -7 -5 0 8.9 2.84
 -7 -5 0 12.56 2.97
 -7 -5 0 7.96 3.2
 7 -5 0 9.05 3.69
 7 -5 0 10.77 3.99
 7 -5 1 98.95 8.43
 -7 -5 -1 80.44 9.55
 -7 -5 -1 92.47 8.11
 -7 -5 -1 89.54 7.88
 7 -5 1 103.02 8.61
 7 -5 1 98.84 11.61
 -7 -5 -1 109.62 11.72
 7 -5 1 126.49 12.83
 7 -5 1 98.4 7.7
 7 -5 1 98.91 8.03
 -7 -5 -1 121.51 8.61
 7 5 1 99.54 9.8
 -7 -5 -1 110.28 8.73
 -7 -5 -2 308.53 16.12
 7 -5 2 287.85 16.32
 7 -5 2 245.79 19.8
 -7 -5 -2 334.7 21.64
 7 -5 2 337.46 22.32
 -7 -5 -2 308.82 16.4
 -7 -5 -2 294.22 16.21
 -7 -5 -2 267.66 19.14
 7 -5 2 291.9 15.13
 7 -5 2 255.12 14.84
 7 -5 2 311.1 16.59
 7 -5 3 397.35 24.72
 -7 -5 -3 392.25 24.24
 7 -5 3 361.52 18.06
 -7 -5 -3 390.19 19.61
 -7 -5 -3 378.83 18.89
 7 -5 3 391.49 19.72
 -7 -5 -3 347.82 23.12
 -7 -5 -3 403.71 19.52
 7 -5 4 61.43 8.5
 7 -5 4 53.21 5.29
 -7 -5 -4 50.98 5.79
 7 -5 4 51.73 5.86
 -7 -5 -4 54.23 5.55
 -7 -5 -4 54.8 8.29
 -7 -5 -4 61.48 6.14
 7 -5 5 197.93 11.51
 -7 -5 -5 223.43 12.16
 7 -5 5 213.96 12.42
 -7 -5 -5 214.74 12.68
 7 -5 5 223.2 16.33
 -7 -5 -5 200.38 16.85
 -7 -5 -6 65.05 6.18
 7 -5 6 71.03 6.74
 -7 -5 -6 71.32 9.48
 7 -5 7 94.99 7.47
 -7 -5 -7 97.78 10.91
 7 -5 7 89.23 6.72
 -7 -5 -8 293.65 15.43
 7 -5 8 339.06 15.45
 7 -5 8 307.02 14.77
 -7 -5 -8 330.01 15.56
 -7 -5 -9 29.52 3.61
 7 -5 9 24.84 2.83
 7 -5 9 28.75 3.17
 -7 -5 -9 28.63 3.37
 7 -5 10 14.47 2.11
 -7 -5 -10 14.27 2.38
 -7 -5 -10 15.77 2.28
 7 -5 11 125.22 6.46
 -7 -5 -11 133.75 6.67
 -7 -5 -11 136.06 7.12
 -7 -5 -12 17.7 1.87
 -7 -6 12 179.06 8.73
 7 -6 -12 155.64 8.29
 7 -6 -11 241.69 10.96
 -7 -6 11 240.28 11.69
 -7 -6 10 76.72 6.41
 -7 -6 10 91.32 7.32
 7 -6 -10 92.49 6.31
 -7 -6 10 79.6 6.12
 -7 -6 9 165.53 10.5
 -7 -6 9 184.88 11.57
 -7 -6 9 164.79 10.52
 7 -6 -9 166.54 9.71
 -7 -6 8 123.77 8.87
 -7 -6 8 117.64 9.37
 -7 -6 8 96 8.5
 7 -6 -8 112.05 7.73
 -7 -6 7 4.81 2.1
 -7 -6 7 6.38 2.57
 7 -6 -7 3.79 1.75
 -7 -6 7 6.06 2.36
 7 -6 -6 27.21 3.64
 -7 -6 6 29.4 4.41
 -7 -6 6 32 5.04
 7 -6 -6 31.85 3.94
 -7 -6 6 32.72 4.82
 7 -6 -5 158.81 10.09
 7 -6 -5 154.57 13.34
 7 -6 -4 137.7 12.96
 7 6 -4 147.18 13.75
 -7 -6 3 207.43 13.72
 -7 -6 3 204.92 13.21
 7 -6 -3 211.56 16.85
 -7 -6 3 209.14 12.46
 7 -6 -3 203.27 12.8
 7 6 -3 254.31 18.07
 7 -6 -2 327.51 18.03
 -7 -6 2 338.44 18.21
 7 -6 -2 321.57 21.98
 -7 -6 2 316.94 17.58
 7 -6 -2 294.47 16.16
 -7 -6 2 323.85 17.66
 7 -6 -2 335.39 17.56
 -7 -6 2 324.6 17.03
 7 6 -2 348.93 22
 7 6 -1 5.56 2.71
 -7 -6 1 1.96 1.78
 7 -6 -1 6.17 2.7
 -7 -6 1 2.67 1.97
 -7 -6 1 10.73 2.76
 7 -6 -1 5.34 4.35
 -7 -6 1 0.39 1.42
 7 -6 -1 3.46 2.48
 7 -6 0 269.76 15.98
 -7 -6 0 288.19 15.94
 -7 -6 0 297.4 16.24
 7 -6 0 289.15 21
 7 6 0 317.98 19.13
 -7 -6 0 240.09 18.56
 -7 -6 0 294.38 16.36
 7 -6 0 285.51 16.02
 7 -6 1 228.08 13.36
 7 -6 1 217.4 13.76
 -7 -6 -1 228.23 13.49
 -7 -6 -1 231.62 13.7
 7 -6 1 225.44 13.7
 7 -6 1 219.55 17.96
 -7 -6 -1 251.74 14.38
 7 -6 2 161.42 11.02
 -7 -6 -2 161.17 10.99
 7 -6 2 143.31 13.95
 -7 -6 -2 148.91 10.35
 7 -6 3 4.31 2.63
 -7 -6 -3 5.55 2.8
 -7 -6 -4 6.21 2.91
 7 -6 4 2.77 1.72
 -7 -6 -4 2.15 1.31
 7 -6 4 3.52 1.7
 7 -6 4 5.22 2.75
 -7 -6 -5 220.63 12.36
 7 -6 5 245.64 12.42
 -7 -6 -5 234.91 12.32
 -7 -6 -5 246.48 13.22
 7 -6 5 240.02 13.76
 7 -6 6 80.28 6.81
 -7 -6 -6 88.64 5.9
 -7 -6 -6 91.46 6.94
 -7 -6 -6 87.91 6.62
 7 -6 7 416.63 17.54
 -7 -6 -7 363.87 16.13
 -7 -6 -7 386.89 17.08
 -7 -6 -7 341.28 16.52
 7 -6 8 27 2.96
 -7 -6 -8 22.87 2.66
 -7 -6 -8 26.91 3.17
 -7 -6 -8 23.12 2.88
 7 -6 9 188.45 8.41
 -7 -6 -9 186.57 8.99
 -7 -6 -9 231.07 9.96
 -7 -6 -9 215.62 9.81
 -7 -6 -10 100.51 4.96
 -7 -6 -10 99.21 4.9
 -7 -7 10 87.45 5.38
 -7 -7 9 63.97 5.13
 7 -7 -9 71.26 5.58
 -7 -7 8 26.96 3.45
 7 -7 -8 22.7 3.71
 -7 -7 7 2.11 1.58
 7 -7 -7 2.3 1.88
 -7 -7 6 36.37 4.42
 -7 -7 6 33.58 3.4
 7 -7 -6 44.56 5.33
 -7 -7 5 17.17 3.13
 -7 -7 5 17.23 2.64
 7 -7 -5 19.35 3.81
 -7 -7 4 58.53 5.86
 7 -7 -4 63.12 6.47
 -7 -7 4 54.45 5.07
 -7 -7 3 68.71 6.11
 -7 -7 3 69.99 6.02
 7 -7 -3 79.24 7.32
 -7 -7 3 86.89 7.32
 -7 -7 2 0.33 1.57
 7 -7 -2 3.87 2.22
 -7 -7 2 2.99 1.59
 -7 -7 2 6.68 2.06
 7 -7 -2 2.5 1.55
 -7 -7 1 141.91 9.82
 -7 -7 1 121.37 8.69
 -7 -7 1 128.55 9.13
 7 -7 -1 119.07 8.51
 -7 -7 0 302.28 15.55
 -7 -7 0 255.74 14.12
 -7 -7 0 287.24 14.99
 7 -7 0 251.45 14.18
 7 -7 0 304.92 15.33
 -7 -7 -1 22.15 3.59
 -7 -7 -1 19.07 3.15
 -7 -7 -1 24.69 3.66
 7 -7 1 22.72 3.64
 7 -7 1 17.53 3.23
 -7 -7 -2 906.11 35.18
 -7 -7 -2 882.57 34.63
 7 -7 2 825.94 34.86
 7 -7 2 854.42 34.21
 -7 -7 -2 882.56 34.37
 7 -7 3 8.53 2.36
 -7 -7 -3 6.44 1.83
 7 -7 3 10.01 2.39
 -7 -7 -3 8.47 2.03
 7 -7 4 204.66 11.57
 7 -7 4 193.08 10.41
 -7 -7 -4 206.43 10.99
 -7 -7 -4 226.08 10.88
 -7 -7 -5 4.46 1.57
 7 -7 5 6.57 1.83
 -7 -7 -5 4.77 1.2
 -7 -7 -6 2.78 1.24
 -7 -7 -7 14.13 1.62
 -7 -7 -7 14.28 1.99
 -7 -7 -8 4.63 1.07
 7 -8 -6 176.44 8.83
 -7 -8 6 160.9 8.24
 7 -8 -5 168.17 9.01
 -7 -8 5 159.3 8.53
 7 -8 -4 255.83 11.84
 -7 -8 4 242.11 11.2
 7 -8 -3 170.64 9.33
 -7 -8 3 168.76 9.02
 -7 -8 3 147.5 8.22
 -7 -8 2 148.42 8.55
 -7 -8 2 137.02 8.09
 7 -8 -1 12 1.81
 -7 -8 1 14.78 2.34
 7 -8 -1 19.89 2.88
 -7 -8 1 21.94 2.87
 7 -8 0 74.84 5.2
 -7 -8 0 71.03 5.12
 7 -8 1 126.38 6.88
 -7 -8 -1 123.6 6.92
 -7 -8 -2 79.14 5.03
 -7 -8 -2 72.57 4.53
 -7 -8 -3 74.82 4.48
 -7 -8 -3 81.69 4.62
 -7 -8 -4 121.33 6
 7 -8 4 138.04 6.7
 -8 0 16 43.98 4.22
 8 0 -16 48.96 4.27
 -8 0 15 0.3 1.32
 8 0 -15 0.84 1.18
 8 0 -14 597.57 23.66
 -8 0 14 615.51 27.28
 8 0 -14 602.87 26.48
 8 0 -13 0.44 1
 8 0 -13 1.48 1.68
 8 0 -12 982.44 40.14
 8 0 -11 -0.53 1.82
 8 0 -11 -0.73 1.84
 8 0 -11 0.24 1.05
 8 0 -11 1.06 2.58
 8 0 -10 391.12 22.32
 8 0 -10 456.93 30.02
 8 0 -10 441.33 20.99
 8 0 -9 0.47 1.15
 8 0 -9 -0.85 2.07
 8 0 -9 0.32 1.15
 8 0 -8 3.59 1.34
 8 0 -8 4.3 1.82
 8 0 -8 3.71 2.86
 8 0 -7 -1.24 1.99
 8 0 -7 -0.18 0.81
 8 0 -7 0.26 1.09
 8 0 -7 -0.64 1.75
 8 0 -6 417.4 19.07
 8 0 -6 482.04 25.54
 8 0 -6 417.47 24.08
 8 0 -6 447.77 18.07
 8 0 -5 -0.53 1.57
 8 0 -5 0.32 0.74
 8 0 -5 0.49 1.34
 8 0 -5 1.1 1.13
 8 0 -4 601 23.13
 8 0 -4 604.28 24.11
 8 0 -3 1.75 1.26
 8 0 -2 1307.32 49.26
 8 0 -2 1237.47 45.53
 8 0 -1 -0.35 1.42
 8 0 -1 1.29 1.05
 8 0 0 499.21 20.39
 8 0 0 519.37 23.87
 8 0 1 0.74 1.01
 8 0 1 0.94 1.26
 8 0 1 1.09 1.33
 8 0 2 60.33 4.67
 8 0 2 62.39 6.43
 8 0 2 54.03 4.6
 8 0 2 63.51 5.06
 8 0 3 0.21 0.94
 8 0 3 -0.44 1.62
 8 0 3 1.55 1.18
 8 0 3 -0.2 0.79
 8 0 4 386.34 20.3
 8 0 4 343.91 15.67
 8 0 4 345.67 19.25
 8 0 4 336.89 15.59
 8 0 4 340.97 18.22
 8 0 4 344.9 15.48
 8 0 5 0.23 0.93
 8 0 5 2.61 2.01
 8 0 5 2.7 1.23
 8 0 5 0.75 1
 8 0 5 2.03 1.31
 8 0 5 2 1.49
 8 0 6 538.68 22.58
 8 0 6 516.99 26.92
 8 0 6 506.96 26.93
 8 0 6 497.53 21.83
 8 0 6 535.69 22.68
 8 0 7 -0.29 1.04
 8 0 7 0.54 1.14
 8 0 7 -0.58 1.57
 8 0 7 2.23 1.92
 8 0 7 0.25 1
 8 0 8 3.85 1.57
 8 0 8 5.58 1.86
 8 0 8 1.73 1.72
 8 0 8 6.33 1.87
 8 0 8 4.79 2.73
 8 0 9 0.59 1.45
 8 0 9 0.59 1.44
 8 0 9 2.33 1.46
 8 0 9 -0.26 0.94
 8 0 10 49.75 5.17
 8 0 10 61.02 5.33
 8 0 10 64.88 5.76
 8 0 10 53.59 7.21
 8 0 11 -0.5 1.37
 8 0 11 0.73 0.94
 8 0 11 0.45 0.96
 8 0 12 4.03 1.44
 8 0 12 2.95 1.3
 8 0 12 2.52 1.16
 8 0 13 0.36 0.82
 8 0 13 0.15 0.51
 8 0 14 94.85 5.34
 8 0 14 91.54 4.71
 8 0 15 1.07 0.45
 8 -1 -16 24.78 2.64
 -8 1 16 27.48 3.19
 -8 -1 16 28.64 3.32
 8 1 -16 29.19 3.3
 8 -1 -15 9.96 1.79
 -8 -1 15 9.55 2.55
 8 1 -15 7.03 2.12
 8 -1 -15 5.18 1.93
 8 -1 -14 28.54 3.38
 -8 -1 14 26.24 4.4
 8 -1 -14 27.94 4.13
 8 1 -14 29.85 4.24
 8 -1 -13 46.38 4.56
 8 1 -13 40.37 5.25
 8 -1 -13 36.65 5.01
 -8 -1 13 33.05 5.21
 8 -1 -12 0.58 1.41
 8 1 -12 2.07 2.51
 8 -1 -11 8.29 2.56
 8 1 -11 7.61 2.58
 8 -1 -11 6.89 2.8
 8 1 -11 4.91 3.59
 8 -1 -11 3.39 1.53
 8 1 -10 28.56 4.5
 8 -1 -10 32.67 4.52
 8 1 -10 33.21 7.31
 8 -1 -10 25.9 5.07
 8 -1 -10 32.95 3.97
 8 -1 -9 178.81 11.32
 8 1 -9 202.45 12.08
 8 -1 -9 177.16 10.22
 8 -1 -9 166.27 13.28
 8 1 -9 206.33 16.99
 8 -1 -8 132.42 8.91
 8 1 -8 135.38 8.87
 8 -1 -8 134.87 8.02
 8 1 -8 152.43 13.54
 8 1 -8 110.67 11.58
 8 -1 -7 960.59 35.79
 8 -1 -7 962.25 35.78
 8 1 -7 941.53 43.08
 8 1 -7 889.75 42.57
 8 1 -7 977.19 37.03
 8 -1 -7 929.88 36.96
 8 -1 -6 163.71 8.88
 8 -1 -6 170.7 12.88
 8 1 -6 138.72 12.05
 8 -1 -6 160.71 13.44
 8 1 -6 176.26 13.53
 8 -1 -6 179.57 10.02
 8 1 -6 166.06 9.6
 8 -1 -5 1323.34 46.62
 8 1 -5 1371.28 52.44
 8 1 -5 1173 52.29
 8 -1 -5 1313.28 53.05
 8 -1 -5 1299.72 47.68
 8 1 -5 1408.17 47.53
 8 -1 -4 289.17 16.8
 8 -1 -4 264.03 12.26
 8 1 -4 286.84 17.05
 -8 -1 4 262.87 12.43
 8 -1 -4 264.35 13.12
 8 1 -4 277.49 12.76
 8 1 -3 165.28 11.42
 8 1 -3 157.97 12.01
 8 -1 -3 181.69 9.06
 8 1 -3 174.99 11.05
 8 -1 -3 172.45 12.31
 8 -1 -3 167.56 9.49
 8 1 -3 182.49 9.15
 8 -1 -2 186.48 10.09
 8 -1 -2 197.2 9.65
 8 1 -2 190.26 11.44
 8 1 -2 185.46 9.39
 8 -1 -1 426.96 18.32
 8 -1 -1 428.85 18.74
 8 -1 0 507.22 21.92
 8 1 0 579.2 24.11
 8 -1 0 513.17 21.72
 8 -1 1 144.56 11.19
 8 -1 1 120.72 7.56
 8 -1 1 143.7 8.07
 8 1 1 151.06 9.33
 8 -1 1 105.44 7.37
 8 -1 1 115.6 7.48
 8 -1 2 728.52 29.8
 8 -1 2 872.35 36.06
 8 1 2 656.64 32.53
 8 -1 2 764.87 29.72
 8 -1 2 762.78 29.97
 8 -1 2 731.45 29.84
 8 1 2 833.25 31.45
 8 -1 2 743.01 33.78
 8 -1 2 768.67 29.69
 8 -1 2 848.07 35.32
 8 -1 2 829.65 34.52
 8 -1 3 356.18 16.87
 8 1 3 366.56 16.61
 8 -1 3 399.35 21.37
 8 -1 3 339.33 16.49
 8 1 3 386.74 16.76
 8 -1 3 412.6 21.05
 8 1 3 395.96 16.31
 8 1 3 426.3 20.7
 8 -1 3 340.52 16.66
 8 -1 3 353.58 16.84
 8 -1 3 387.78 20.75
 8 -1 3 392.74 16.9
 8 -1 4 1025.23 37.24
 8 -1 4 1002.3 42.52
 -8 -1 -4 919.46 35.27
 8 1 4 944.32 36.36
 8 -1 4 989.2 36.7
 8 -1 4 1032.81 41.85
 8 1 4 936.62 40.98
 8 -1 4 959.03 41.37
 8 -1 4 961.02 36.7
 8 1 4 928.37 35.58
 8 -1 4 985.05 37.09
 8 1 4 935.94 36.25
 8 1 4 903.98 39.71
 8 1 5 622.6 23.24
 8 -1 5 561.04 23.9
 8 -1 5 537.79 27.96
 8 1 5 572.38 28.29
 8 1 5 601.41 28.89
 8 -1 5 605.27 29.45
 8 -1 5 529.27 23.98
 8 1 5 570.59 23.61
 8 -1 5 602.23 24.41
 8 -1 5 588.23 24.05
 8 1 5 605.93 24.06
 -8 -1 -5 486.68 22.27
 8 1 6 499.12 23.53
 8 -1 6 561.25 28.71
 8 1 6 567.63 28.79
 8 -1 6 653.04 30.94
 8 1 6 598.43 29.16
 8 -1 6 566.02 24.71
 8 1 6 581.89 23.98
 8 -1 6 614.31 24.81
 8 1 6 573.75 23.1
 8 -1 6 562.77 24.18
 8 1 7 48.08 4.71
 8 1 7 36.31 3.82
 8 -1 7 42.81 4.57
 8 -1 7 38.74 6.19
 8 1 7 46.32 6.64
 8 -1 7 38.94 4.64
 8 -1 7 41.12 4.67
 8 1 7 37.05 4.1
 8 -1 7 44.25 6.87
 8 1 7 41.91 6.22
 8 -1 8 139.08 8.91
 8 1 8 133.02 8.07
 8 -1 8 132.4 11.89
 8 1 8 127.29 11.48
 8 -1 8 133.55 9.25
 8 1 8 118.58 8.43
 8 -1 8 131.7 9.01
 8 1 8 130.31 8.39
 8 1 8 145.61 12.21
 8 1 9 244.34 16.8
 8 -1 9 231.54 13.21
 8 1 9 242.44 12.9
 8 -1 9 220.2 13.07
 8 1 9 244.66 16.7
 8 -1 9 241.3 17.34
 8 1 9 239.92 16.44
 8 1 9 249.05 12.15
 8 -1 9 259.57 13.27
 8 1 10 233.37 12.24
 8 -1 10 240.68 12.94
 8 -1 10 223.24 12.31
 8 -1 10 227.65 16.47
 8 1 10 206.29 14.92
 8 -1 10 228.98 12.71
 8 1 10 241.58 12.66
 8 -1 11 419.97 18.88
 8 1 11 407.09 18.48
 -8 -1 -11 417.48 17.61
 8 -1 11 405.47 22.82
 8 -1 11 407.53 18.58
 8 1 11 406.7 17.43
 8 -1 11 439.33 18.83
 8 1 11 421.33 18.17
 8 1 12 275.54 12.22
 8 -1 12 299.28 13.58
 8 -1 12 281.23 13.38
 8 1 12 282.14 13.68
 8 -1 12 292.65 13.7
 8 1 12 273.79 13.2
 8 1 13 15.71 1.73
 8 -1 13 21.01 2.5
 8 1 13 16.95 2.34
 8 -1 13 20.4 2.48
 8 1 14 69.17 4.42
 8 -1 14 69.81 4.2
 8 -1 14 73.97 4.29
 8 1 15 43.66 2.6
 8 2 -16 174.34 8.79
 -8 2 16 190.6 8.93
 8 -2 -15 -0.17 1.06
 8 2 -15 0.24 1.17
 -8 -2 15 1.08 1.39
 8 -2 -14 31.94 4.14
 -8 -2 14 32.14 4.57
 8 2 -14 29.06 4.11
 8 -2 -14 29.13 3.48
 -8 -2 13 36.34 5.19
 8 -2 -13 29.03 4.38
 8 2 -13 43.5 5.05
 8 -2 -13 29.08 3.7
 8 -2 -12 6.55 3.3
 8 -2 -12 3.54 1.98
 8 2 -12 4.72 3.45
 8 -2 -11 51.01 8.29
 8 -2 -11 36.11 5.11
 8 2 -11 39.98 5.13
 8 2 -11 29.46 7.12
 -8 -2 11 42.87 5.98
 8 -2 -11 50.69 5
 8 -2 -11 40.93 4.56
 8 -2 -11 41.28 6.54
 8 -2 -10 174.79 15.43
 8 -2 -10 152.25 10.76
 8 2 -10 173.68 11.21
 8 2 -10 143.52 14.89
 8 -2 -10 135.58 12.94
 8 -2 -10 141.72 9.25
 -8 -2 10 154.71 11.47
 8 -2 -10 152.55 9.57
 8 -2 -9 0.41 0.87
 8 -2 -9 1.43 1.5
 8 2 -9 2.88 1.74
 8 2 -9 3.89 2.32
 8 -2 -9 3.39 2.28
 8 -2 -9 1.54 1.21
 8 -2 -9 -0.25 1.19
 8 -2 -9 -0.72 1.97
 8 2 -9 -0.74 2.37
 -8 -2 9 -0.39 1.52
 8 -2 -8 1181.06 50.35
 -8 -2 8 1148.78 44.02
 8 -2 -8 1092.91 41.18
 8 -2 -8 1082.55 44.14
 8 -2 -8 1087.54 41.32
 8 -2 -8 1110.71 43.02
 8 2 -8 1184.51 43.16
 8 2 -8 1008.96 48.66
 8 2 -8 910.33 47.58
 8 -2 -7 171.18 13.83
 8 -2 -7 152.2 9.95
 8 2 -7 182.3 10.07
 8 -2 -7 132.8 8.54
 8 -2 -7 169.99 11.15
 8 -2 -7 150.34 8.99
 8 2 -7 142.44 12.91
 8 2 -7 156.54 13.19
 -8 -2 7 153.21 10.25
 -8 -2 6 1272.6 51.68
 8 -2 -6 1359.42 51.97
 8 2 -6 1554 51.57
 8 -2 -6 1397.15 53.49
 8 -2 -6 1314.62 50.49
 8 2 -6 1454.11 58.29
 8 2 -6 1692.57 58.77
 -8 -2 6 1336.24 50.66
 8 -2 -6 1481.89 58.5
 -8 -2 5 691.48 28.28
 -8 -2 5 668.66 27.87
 8 -2 -5 714.58 28.66
 8 2 -5 753.18 27.73
 8 -2 -5 702.11 30.04
 8 -2 -5 704.71 27.45
 8 -2 -5 659.65 33.05
 8 2 -5 671.68 33.08
 8 2 -5 683.22 31.66
 -8 -2 4 338.26 16.89
 8 2 -4 295.28 19.67
 8 -2 -4 362.15 21.74
 8 -2 -4 394.21 17.6
 8 -2 -4 423.72 22.35
 8 2 -4 333.38 18.38
 8 -2 -4 377.57 16.47
 -8 -2 4 401.29 17.16
 8 2 -4 425.64 16.63
 -8 -2 3 468.64 20.32
 8 2 -3 458.13 23.96
 8 2 -3 489.2 21.72
 8 -2 -3 402.69 24.41
 8 -2 -3 464.52 20.19
 8 2 -3 403.72 21.03
 8 -2 -3 478.65 24.58
 8 -2 -3 439.53 18.94
 -8 -2 3 462.77 19.23
 8 2 -3 481.76 18.8
 8 -2 -2 38.14 5.8
 8 -2 -2 49.23 5.52
 8 -2 -2 38.15 4.01
 8 2 -2 22.26 4.45
 -8 -2 2 30.66 3.83
 8 -2 -1 512.24 25.46
 8 -2 -1 521 21.27
 -8 -2 1 428.96 20.58
 8 -2 -1 515.41 20.89
 8 2 -1 493.77 24.63
 8 -2 -1 466.79 20.1
 8 2 0 168.17 11.93
 8 -2 0 168.12 9.44
 8 -2 0 144.72 8.78
 8 -2 0 168.32 12.52
 8 -2 0 172.19 11.34
 8 -2 0 151.95 8.67
 -8 -2 0 192.87 10.01
 8 -2 0 152.96 8.74
 8 -2 1 88.35 6.4
 8 -2 1 77.44 8.12
 -8 -2 -1 75.31 5.66
 -8 -2 -1 87.74 6.49
 8 -2 1 79.59 6.15
 8 -2 1 73.19 5.85
 8 -2 1 88.23 6.1
 8 -2 1 75.19 5.93
 8 2 1 87.21 8.46
 8 -2 1 80.09 8.41
 8 2 2 55.98 6.93
 8 -2 2 87.61 6.21
 8 -2 2 82.59 6.43
 8 -2 2 84.68 8.66
 -8 -2 -2 92.32 6.42
 -8 -2 -2 87.59 6.44
 8 -2 2 85.42 8.84
 8 -2 2 89.51 8.25
 8 -2 2 85.86 6.46
 8 -2 2 75.3 6.11
 8 -2 2 79.56 6.25
 8 -2 3 75.03 6.05
 8 -2 3 55.87 7.35
 8 2 3 76.86 5.71
 8 -2 3 63.98 5.43
 8 2 3 61.77 5.17
 -8 -2 -3 71.51 5.65
 8 -2 3 60.98 7.07
 8 -2 3 61.14 5.65
 8 -2 3 75.4 5.96
 8 -2 3 74.4 8.22
 8 2 3 60.91 6.79
 8 -2 4 205.63 12.32
 8 -2 4 279.51 17.75
 8 -2 4 279.31 17.27
 -8 -2 -4 249.04 12.21
 8 2 4 245.43 16.06
 8 -2 4 223.4 15.28
 8 -2 4 251.29 13.24
 -8 -2 -4 239.23 12.12
 8 -2 4 240.68 12.45
 8 2 4 223.38 11.95
 8 2 4 241.31 12.03
 8 2 4 221.35 14.23
 8 -2 4 232.56 12.53
 -8 -2 -5 37.87 3.91
 8 2 5 39.41 4.07
 8 -2 5 44.34 4.78
 8 -2 5 40.32 5.92
 8 2 5 31.71 5.42
 8 2 5 41.65 5.38
 8 -2 5 61.18 5.64
 -8 -2 -5 34.53 3.88
 8 2 5 40.04 4.24
 8 -2 5 37.46 4.44
 8 -2 5 64.4 8.11
 8 2 6 182.38 13.9
 8 -2 6 164.54 10.9
 8 2 6 206.97 10.88
 -8 -2 -6 206.53 10.57
 8 -2 6 195.23 11.12
 8 -2 6 201.33 12.07
 8 -2 6 161.9 13.46
 8 2 6 179.84 13.82
 8 2 7 252.24 13.33
 8 -2 7 255.28 13.59
 -8 -2 -7 264.35 12.77
 8 -2 7 239.9 13.7
 8 2 7 271.09 12.95
 8 2 7 250.29 17.05
 8 -2 7 274.27 14.78
 8 2 7 254.56 17.18
 8 2 8 5.89 2.54
 8 -2 8 6.04 1.9
 8 2 8 13.16 3.47
 8 -2 8 7.66 2.44
 8 2 8 8.09 2.05
 8 -2 8 8.49 3.19
 8 2 9 217.52 15.02
 8 -2 9 219.48 11.76
 8 -2 9 224.37 12.4
 8 2 9 220.74 11.72
 8 -2 9 196.6 11.76
 8 2 9 216.32 11.61
 8 -2 9 210.19 12.42
 8 -2 9 205.71 16.06
 8 2 9 190.06 14.46
 8 2 10 414.51 21.72
 8 -2 10 378.95 22.87
 8 -2 11 111.57 7.1
 8 -2 11 110 7.54
 8 2 11 112.31 6.98
 8 -2 11 102.5 7.23
 -8 -2 -11 115.38 7.2
 8 2 11 118.77 6.85
 8 -2 12 385.36 16.56
 -8 -2 -12 376.79 15.68
 8 -2 12 376.76 15.87
 8 2 12 375.57 16.73
 8 -2 12 379.83 16.6
 8 -2 13 4.9 1.26
 8 -2 13 3.16 0.92
 8 2 13 6.28 1.43
 -8 -2 -13 2.82 0.79
 8 2 14 9.11 1.35
 8 -2 14 7.68 1.22
 8 -3 -15 77.22 4.98
 8 3 -15 63.29 4.88
 -8 -3 15 69.14 5.33
 8 3 -14 25.3 3.33
 -8 -3 14 18.16 2.46
 8 -3 -14 25.96 3.21
 8 3 -13 410.52 18.09
 -8 -3 13 418.45 19.86
 8 -3 -13 366.84 16.95
 8 3 -12 5.75 2.29
 -8 -3 12 11.42 3.27
 8 -3 -12 11.83 2.55
 8 3 -11 465.25 30.07
 8 -3 -11 558.59 31.77
 -8 -3 10 124.88 10.26
 8 -3 -10 119.63 13.38
 8 -3 -10 126.78 10.63
 8 3 -10 130.96 13.39
 8 3 -10 95.25 11.93
 8 3 -10 153.27 9.89
 8 -3 -10 122.85 8.51
 8 -3 -10 111.34 9.42
 8 -3 -10 106.12 7.89
 -8 -3 9 87.49 8.3
 8 3 -9 69.44 9.59
 8 3 -9 79.59 10.44
 8 -3 -9 75.77 10.36
 8 3 -9 93.29 7.7
 8 -3 -9 88.31 8.71
 8 -3 -9 88.17 6.85
 8 -3 -9 78.89 6.39
 8 -3 -9 82.76 7.8
 -8 -3 8 3.57 2.27
 8 -3 -8 4.08 1.56
 8 3 -8 5.58 2.94
 8 -3 -8 4.77 2.09
 8 -3 -8 3.78 2.76
 8 3 -8 2.94 2.53
 8 -3 -8 4.56 1.73
 8 -3 -8 1.51 1.84
 8 3 -8 3.56 1.81
 8 -3 -7 12.09 2.92
 8 3 -7 9.16 2.31
 8 3 -7 7.44 3.12
 -8 -3 7 11.3 2.89
 8 -3 -7 8.28 2.2
 8 3 -7 5.52 2.8
 8 -3 -7 7.15 3.27
 8 -3 -7 10.65 2.94
 -8 -3 6 74.42 7.89
 8 -3 -6 64.59 5.82
 8 -3 -6 72.09 5.89
 8 3 -6 76.05 6.02
 8 -3 -6 80.73 6.95
 -8 -3 6 73.36 5.86
 8 3 -6 90.58 9.89
 8 3 -6 83.22 8.82
 -8 -3 6 60.8 6.25
 8 -3 -6 78.75 9.6
 8 -3 -6 64.69 7.25
 8 -3 -5 45.55 5.09
 -8 -3 5 40.72 4.39
 8 3 -5 40.59 6.43
 8 3 -5 42.77 5.81
 8 -3 -5 37.1 6.37
 8 3 -5 40.78 3.99
 -8 -3 5 38.71 4.62
 8 -3 -5 42.77 5.78
 8 -3 -5 37.09 4.42
 8 -3 -5 37.87 4.17
 8 -3 -4 362.47 22.54
 8 -3 -4 374.15 18.32
 8 -3 -4 370.19 20.54
 8 -3 -4 372.57 17.13
 8 3 -4 443.19 23.56
 -8 -3 4 370.96 17.63
 8 3 -4 379.12 16.27
 -8 -3 3 480.67 21.55
 8 -3 -3 544.82 28.12
 -8 -3 3 490.05 22.22
 -8 -3 3 478.02 21.44
 8 -3 -3 517.4 21.57
 8 -3 -3 476.26 22.3
 -8 -3 2 579.83 24.38
 8 -3 -2 653.37 31.65
 8 3 -2 595.95 29.67
 -8 -3 2 575.48 25.59
 -8 -3 2 569.23 24.64
 8 -3 -2 678.19 26.57
 8 -3 -2 628.1 25.04
 8 -3 -1 1388.22 50.12
 -8 -3 1 1394.88 49.3
 -8 -3 1 1280.9 48
 8 -3 -1 1388.39 56.44
 8 3 -1 1217.83 53.5
 -8 -3 1 1312.66 48.82
 -8 -3 1 1272.21 49.75
 8 -3 -1 1365.7 48.93
 8 -3 0 63.25 5.65
 8 -3 0 72.9 6.32
 -8 -3 0 86.31 6.19
 8 -3 0 66.48 8.41
 8 3 0 81.79 8.47
 -8 -3 0 74.38 7.82
 -8 -3 0 69.35 5.83
 8 -3 0 87.09 6.45
 -8 -3 0 71.47 5.37
 -8 -3 0 92.71 7.03
 -8 -3 -1 604.87 24.94
 8 -3 1 573.59 24.65
 -8 -3 -1 606.2 29.84
 -8 -3 -1 606.47 25.48
 8 -3 1 565.15 24.51
 -8 -3 -1 609.92 24.08
 8 -3 1 653.64 31.26
 8 -3 1 588.84 25.2
 8 3 1 502.93 27.54
 -8 -3 -2 1.08 1.09
 -8 -3 -2 0.2 0.75
 8 -3 2 2.17 1.4
 8 3 2 1.72 1.05
 -8 -3 -2 1.42 1.09
 8 3 2 0.47 1.4
 8 -3 2 1.62 1.23
 8 -3 2 0.54 0.98
 8 -3 2 0.6 1.64
 -8 -3 -2 0.63 1.09
 8 -3 3 60.75 5.49
 8 3 3 48.37 6.03
 8 -3 3 68.76 8.42
 -8 -3 -3 52.09 5.2
 8 -3 3 55.46 5.29
 8 3 3 49.81 4.54
 8 -3 3 53.12 5.68
 -8 -3 -3 43.09 8.87
 -8 -3 -3 49.91 5
 -8 -3 -3 61.93 5.56
 8 -3 3 35.16 4.61
 8 3 3 58.71 4.94
 8 -3 3 57.48 5.46
 8 3 4 37.26 5.17
 8 -3 4 31.9 3.97
 8 -3 4 32.63 4.24
 8 -3 4 27.41 3.89
 8 3 4 31.74 5.32
 8 3 4 38.11 3.82
 8 -3 4 34.79 4.44
 -8 -3 -4 35.04 7.16
 -8 -3 -4 30.87 3.81
 8 -3 4 29.48 5.65
 -8 -3 -4 32.37 4.08
 8 3 4 31.22 3.52
 -8 -3 -4 27.08 4.99
 8 -3 5 645.52 25.76
 -8 -3 -5 587.24 24.94
 8 -3 5 547.91 25.13
 8 -3 5 589.52 25.22
 8 3 5 649.42 30.2
 8 -3 5 512.53 25.2
 -8 -3 -5 648.93 29.63
 -8 -3 -5 544.4 34.08
 8 -3 6 54.89 7.88
 -8 -3 -6 70.24 10.15
 8 -3 6 74.79 6.81
 8 3 6 69.13 7.97
 8 -3 6 65.01 5.93
 -8 -3 -6 62.41 5.66
 8 -3 6 71.89 5.89
 -8 -3 -6 66.65 5.34
 -8 -3 -6 57.29 6.88
 8 3 7 266.79 17.45
 -8 -3 -7 275.06 13.62
 8 3 7 254.02 13.33
 8 3 7 283 17.31
 8 -3 7 262.8 13.99
 -8 -3 -7 316.88 22.65
 8 -3 7 245.42 18.25
 8 -3 7 253.83 13.88
 8 3 8 222.08 15.17
 8 3 8 221.7 14.95
 8 -3 8 217.28 12.27
 8 3 8 228.07 11.8
 8 -3 8 215.67 12.29
 8 -3 8 233.37 17.11
 -8 -3 -8 244.31 11.96
 8 -3 9 2.44 2.22
 -8 -3 -9 0.74 2.01
 8 -3 10 78.59 6.21
 -8 -3 -10 81.93 6.37
 -8 -3 -10 85.39 5.62
 8 -3 10 98.78 6.85
 8 -3 11 14.6 2.41
 -8 -3 -11 18.71 2.65
 8 -3 12 23.99 2.72
 8 3 12 23.06 2.67
 -8 -3 -12 21.56 2.49
 8 3 13 79.84 4.49
 8 -3 13 83.12 4.69
 8 -3 14 5.9 0.89
 8 -4 -14 57.34 4.31
 -8 -4 14 59.79 4.82
 8 4 -13 9.22 2.1
 8 -4 -13 11.21 2.3
 -8 -4 13 12.77 2.81
 -8 -4 13 13.81 2.16
 8 4 -12 182.9 10.46
 8 -4 -12 192.83 10.79
 -8 -4 12 215.8 12.57
 -8 -4 12 174.52 10.74
 8 4 -11 24.55 3.7
 8 -4 -11 26.4 3.71
 -8 -4 11 36.25 5.09
 -8 -4 11 31.53 4.52
 8 4 -10 27.18 4
 -8 -4 10 33.87 5.07
 -8 -4 10 41.97 5.48
 8 -4 -10 34.74 4.32
 8 -4 -9 310.83 17.09
 8 -4 -9 350.05 20.91
 8 -4 -9 371.93 25.17
 8 -4 -8 155.67 12.82
 8 -4 -8 161.36 10.19
 8 4 -8 151.66 9.71
 8 4 -8 195.63 16.38
 8 4 -8 180.41 15.06
 8 -4 -8 165.52 15.77
 -8 -4 7 215.14 13.77
 8 -4 -7 241.46 16.26
 8 -4 -7 252.09 19.34
 8 -4 -7 231.7 12.71
 8 4 -7 220.84 16.49
 8 4 -7 217.16 17.84
 8 -4 -6 97.83 7.5
 8 -4 -6 108.34 10.25
 8 4 -6 147.22 13.34
 8 4 -6 97.21 9.92
 8 -4 -6 106.85 10.56
 -8 -4 6 101.11 7.28
 -8 -4 6 104.13 9.98
 8 -4 -6 102.08 8.71
 8 -4 -6 114.73 12.38
 8 -4 -6 97.45 7.52
 -8 -4 6 111.12 8.75
 8 -4 -5 76.95 6.33
 8 -4 -5 80.19 8.79
 8 4 -5 77.03 9.34
 8 -4 -5 69.87 6.88
 -8 -4 5 72.97 6.17
 8 -4 -5 62.48 8.35
 -8 -4 5 64.97 8.06
 8 -4 -5 71.44 9.84
 8 -4 -5 68.68 6.3
 -8 -4 5 67.9 6.59
 -8 -4 4 1.27 1.54
 8 -4 -4 0.28 1.17
 8 -4 -4 0.36 1.44
 -8 -4 4 0.3 1.43
 8 4 -4 0.66 1.78
 8 -4 -4 1.48 2.21
 8 -4 -4 1.99 1.56
 8 -4 -4 2.02 2.16
 -8 -4 4 1.21 1.47
 -8 -4 4 -0.38 1.62
 -8 -4 3 69.8 8.68
 8 -4 -3 54.2 5.86
 8 -4 -3 60.2 8.64
 8 -4 -3 62 5.65
 8 4 -3 56.1 7.91
 -8 -4 3 52.4 5.59
 -8 -4 3 65.13 6.47
 8 -4 -3 57.95 6.08
 -8 -4 3 65.97 5.96
 -8 -4 2 302.13 20.22
 8 -4 -2 317.95 16.34
 8 -4 -2 328.55 21.75
 8 -4 -2 309.11 15.25
 -8 -4 2 289.66 15.29
 -8 -4 2 302.57 15.85
 8 -4 -2 310.31 16.57
 -8 -4 2 295.74 14.97
 -8 -4 1 319.08 20.98
 8 -4 -1 306.45 16.35
 8 -4 -1 352.07 22.12
 8 -4 -1 291.59 15.3
 8 4 -1 310.54 19.76
 -8 -4 1 298.23 15.66
 -8 -4 1 329.9 16.21
 8 -4 -1 295.99 16.73
 -8 -4 1 313.4 15.33
 -8 -4 0 46.98 6.39
 -8 -4 0 40.31 6.96
 -8 -4 0 44.59 4.81
 8 -4 0 41.73 4.77
 -8 -4 0 42.57 4.83
 8 -4 0 44.8 7.32
 8 -4 0 41.19 5.4
 8 4 0 56.92 7.2
 8 -4 0 48.3 5.46
 -8 -4 -1 409.18 18.95
 8 -4 1 372.41 18.17
 8 -4 1 403.24 20.04
 -8 -4 -1 408.33 23
 -8 -4 -1 340.95 23.02
 8 4 1 361.81 21.57
 -8 -4 -1 405.49 18.23
 8 -4 1 351.93 17.44
 8 -4 1 449.03 25.4
 8 -4 2 21.88 3.38
 8 4 2 18.65 4.12
 -8 -4 -2 19.08 3.37
 -8 -4 -2 18.89 4.8
 8 -4 2 19 2.94
 8 -4 2 17.05 4.73
 -8 -4 -2 20.63 4.83
 -8 -4 -2 18.51 3.39
 8 -4 2 20.15 3.4
 8 -4 2 18.53 3.61
 -8 -4 -2 19.84 3.04
 8 -4 2 22.28 5.19
 8 -4 3 1061.01 45.26
 -8 -4 -3 1179.77 45.21
 8 -4 3 1149.63 44.58
 -8 -4 -3 1147.71 45.09
 8 -4 3 1234.63 45.03
 -8 -4 -3 1096.56 51.41
 8 -4 3 1334.13 53.85
 -8 -4 -3 1125.38 50.99
 8 -4 3 1215.33 53.18
 8 -4 4 280.78 14.37
 -8 -4 -4 228.48 13.77
 -8 -4 -4 271.51 14.1
 8 -4 4 275.38 19.28
 -8 -4 -4 246.91 17.79
 8 4 4 313.82 17.78
 -8 -4 -4 276.5 20
 8 -4 4 216.08 16.62
 8 -4 4 275.63 14.89
 -8 -4 -5 563.38 31.67
 8 -4 5 543.52 28.99
 8 -4 5 570.23 24.35
 8 -4 5 550.16 24.32
 -8 -4 -5 588.02 23.82
 -8 -4 -5 542.13 24.23
 8 -4 5 536.42 23.82
 8 -4 5 566.77 29.31
 -8 -4 -5 490.4 27.27
 8 4 5 517.99 26.53
 8 -4 6 143.47 12.82
 8 -4 6 157.57 9.8
 -8 -4 -6 137.96 8.6
 -8 -4 -6 146.44 9.55
 8 -4 7 13.75 2.69
 8 -4 7 10.33 3.25
 8 4 7 10.39 2.91
 -8 -4 -7 10.62 4.14
 -8 -4 -7 12.24 2.55
 8 4 7 11.16 2.24
 -8 -4 -8 33.93 6.58
 8 -4 8 27.02 5.11
 8 -4 8 36.5 3.94
 -8 -4 -9 168.53 10.05
 -8 -4 -9 170.48 9.35
 8 -4 9 173.22 9.81
 -8 -4 -10 139.05 8.37
 8 -4 10 137.22 8.07
 -8 -4 -10 137.51 7.53
 8 4 11 158.99 7.74
 -8 -4 -11 167.08 8.45
 -8 -4 -11 144.54 7.18
 8 -4 11 167.61 8.35
 -8 -4 -12 27.19 2.46
 8 4 12 29.46 2.26
 8 -5 -13 16.65 2.24
 -8 -5 13 12.05 1.88
 -8 -5 13 17.61 2.6
 -8 -5 12 4.68 1.74
 -8 -5 12 1.23 1.15
 8 -5 -12 4.5 1.52
 -8 -5 12 4.18 1.28
 -8 -5 11 20.53 3.57
 -8 -5 11 24.59 3.42
 8 -5 -11 29.16 3.53
 -8 -5 11 25.06 3.46
 -8 -5 10 28.11 4.26
 8 -5 -10 28.62 3.7
 -8 -5 10 29.35 4.24
 -8 -5 9 201.02 12.51
 8 -5 -9 168.88 10.46
 -8 -5 9 180.82 12.17
 8 5 -8 27.17 6.12
 -8 -5 8 33.38 4.83
 8 -5 -8 26.41 5.17
 8 -5 -8 25.69 3.7
 -8 -5 8 38.21 5.44
 8 -5 -7 815.3 37.87
 8 5 -7 770.65 40.19
 -8 -5 6 30.99 4.7
 8 5 -6 46.85 7.73
 8 -5 -6 41.69 7.67
 -8 -5 6 37.75 4.82
 8 -5 -6 33.1 4.28
 -8 -5 6 44.53 5.87
 8 -5 -6 32.16 5.71
 8 -5 -6 31.8 4.14
 -8 -5 6 29.73 3.75
 -8 -5 5 344.05 18.29
 -8 -5 5 380.6 19.94
 8 -5 -5 356.42 24.34
 -8 -5 5 347.33 18.07
 8 -5 -5 343.04 17.17
 8 -5 -5 333.59 21.79
 -8 -5 5 364.46 21.98
 8 -5 -5 358.31 17.85
 -8 -5 5 317.19 16.75
 -8 -5 4 280.26 15.77
 -8 -5 4 299.75 17.12
 8 -5 -4 302.84 21.94
 -8 -5 4 284.6 15.84
 8 -5 -4 284.4 20.21
 -8 -5 4 289.09 19.83
 8 -5 -4 275.79 14.91
 8 -5 -4 297.46 15.87
 8 -5 -4 278.5 15.8
 -8 -5 4 298.14 15.49
 -8 -5 3 74.89 6.82
 8 -5 -3 57.52 9.13
 -8 -5 3 71.58 6.8
 8 -5 -3 77.27 9.9
 -8 -5 3 70.67 9.27
 8 5 -3 58.2 8.57
 8 -5 -3 61.27 5.97
 8 -5 -3 69.56 6.84
 8 -5 -3 67.51 6.88
 -8 -5 3 64.88 6.33
 -8 -5 3 79.18 7.39
 8 -5 -2 364.18 23.76
 -8 -5 2 320.26 17.3
 8 -5 -2 322.46 22.63
 -8 -5 2 320.14 22.08
 8 5 -2 391.05 23.1
 8 -5 -2 321.45 16.74
 8 -5 -2 326.4 17.88
 8 -5 -2 342.7 18.36
 -8 -5 2 378.83 18.18
 -8 -5 2 318.72 17.55
 8 -5 -1 33.55 6.55
 8 -5 -1 22.87 4.06
 -8 -5 1 21.74 5.3
 -8 -5 1 21.62 3.88
 8 -5 -1 22.34 5.46
 8 5 -1 26.74 5.25
 8 -5 -1 20.24 3.54
 -8 -5 1 27.13 4.22
 8 -5 -1 21.46 4.02
 -8 -5 1 29.53 4.24
 -8 -5 0 20.64 3.68
 -8 -5 0 10.56 2.74
 -8 -5 0 17.43 4.72
 8 -5 0 10.46 3.82
 8 5 0 16.19 4.34
 8 -5 0 15.59 2.98
 8 -5 0 11.97 3.11
 8 -5 0 13.06 2.98
 -8 -5 0 13.7 3.8
 -8 -5 0 15.28 3.03
 8 -5 0 18.38 4.86
 8 -5 0 15.93 3.44
 -8 -5 0 18.64 3.59
 -8 -5 -1 0.36 1.44
 -8 -5 -1 2.16 1.58
 -8 -5 -1 -0.75 1.29
 8 -5 1 0.8 2.17
 8 5 1 1.11 1.79
 8 -5 1 1.98 1.52
 -8 -5 -1 0.94 1.32
 -8 -5 -1 3.8 2.55
 8 -5 1 0.92 1.45
 -8 -5 -1 2.51 1.63
 8 -5 1 1.51 1.83
 8 -5 1 1.23 1.4
 8 -5 1 0.81 1.3
 -8 -5 -2 73.37 9.5
 8 -5 2 97.07 8.5
 -8 -5 -2 111.12 8.49
 8 -5 2 101.1 7.78
 8 -5 2 86.45 11.03
 -8 -5 -2 94.46 10.91
 -8 -5 -2 105.06 8.47
 8 -5 2 101.22 8.57
 8 -5 2 97.71 11.43
 8 -5 2 99.78 7.6
 -8 -5 -2 112.59 8.69
 -8 -5 -3 78.67 7.17
 -8 -5 -3 83.28 7.21
 -8 -5 -3 90.11 7.35
 8 -5 3 93.05 7.84
 8 -5 3 66.62 9.4
 -8 -5 -3 78.68 9.62
 8 -5 3 77.68 6.41
 -8 -5 -3 63.74 8.9
 -8 -5 -4 28.23 5.76
 8 -5 4 25.83 5.47
 -8 -5 -4 22 3.62
 -8 -5 -4 29.64 3.92
 8 -5 4 25.41 3.89
 -8 -5 -5 423.45 26.15
 8 -5 5 487.19 25.83
 -8 -5 -6 181.99 9.93
 -8 -5 -6 165.03 14.68
 8 -5 6 198.01 10.7
 8 -5 6 192.89 11.6
 8 -5 7 12.15 2.51
 8 -5 7 14.53 2.42
 -8 -5 -7 14.96 2.76
 -8 -5 -7 16.95 2.84
 -8 -5 -8 321.03 15.05
 8 -5 8 312 14.22
 -8 -5 -8 324.05 14.75
 8 -5 8 301.24 14.22
 -8 -5 -9 163.5 8.84
 8 -5 9 153.19 8.11
 -8 -5 -9 160.36 8.37
 8 -5 9 147.72 7.46
 -8 -5 -10 91.78 5.3
 8 -5 10 88.08 5.24
 -8 -5 -10 98.26 5.86
 8 -5 11 169.18 5.66
 -8 -5 -11 181.94 6.58
 8 -6 -11 76.37 5.05
 -8 -6 11 83.76 5.48
 -8 -6 10 123.38 7.86
 -8 -6 10 125.17 7.94
 -8 -6 9 124.23 8.73
 -8 -6 9 145.41 8.87
 -8 -6 9 146.46 9.55
 8 -6 -9 138.28 8.34
 -8 -6 8 16.97 3.35
 -8 -6 8 18.92 3.21
 -8 -6 8 25.28 3.88
 8 -6 -8 19.83 2.98
 -8 -6 7 4.81 2.25
 -8 -6 7 2.76 1.63
 8 -6 -7 5.65 1.93
 -8 -6 7 1.37 1.5
 8 -6 -6 4.03 1.74
 8 -6 -6 7.66 1.97
 -8 -6 6 6.68 2.58
 -8 -6 6 6.19 2.21
 8 -6 -5 96.25 7.27
 8 -6 -5 89.1 7.25
 -8 -6 5 94.23 7.15
 -8 -6 5 89.57 7.85
 -8 -6 5 105.17 8.25
 -8 -6 5 108.27 8.99
 -8 -6 4 19.11 3.73
 8 -6 -4 28.91 3.89
 8 -6 -4 26.5 5.46
 -8 -6 4 21.79 3.83
 8 -6 -4 18.05 3.31
 -8 -6 4 24.91 3.66
 -8 -6 4 27.9 4.24
 8 6 -4 24.37 5.48
 8 -6 -3 684.7 35.73
 8 -6 -3 632.31 28.24
 8 -6 -3 693.92 28.78
 8 6 -2 159.5 13.81
 8 -6 -2 143.93 14.13
 8 -6 -2 163.71 10.12
 8 -6 -1 103.46 11.85
 8 6 -1 119.88 11.38
 8 -6 0 133.23 13.03
 8 -6 0 141.41 13.99
 8 -6 1 6.76 3.17
 8 -6 1 7.34 2.3
 -8 -6 -1 5.18 2.85
 8 -6 2 6.48 2.1
 8 -6 2 12.08 2.91
 -8 -6 -2 11.68 2.72
 8 -6 2 9.25 3.36
 -8 -6 -2 12.88 2.9
 -8 -6 -2 3.26 2.4
 8 -6 3 25.08 4.01
 -8 -6 -3 20.86 3.48
 8 -6 3 26.79 3.94
 -8 -6 -3 29.3 3.87
 8 -6 3 28.69 3.68
 -8 -6 -4 70.4 6.17
 8 -6 4 58.94 6.2
 8 -6 4 82.35 6.58
 -8 -6 -4 73.54 5.86
 8 -6 4 71.82 5.61
 -8 -6 -5 258.04 13.33
 8 -6 5 300.52 14.85
 -8 -6 -5 288.1 14.21
 -8 -6 -5 276.93 13.15
 -8 -6 -6 83.18 6.08
 -8 -6 -6 98.83 6.64
 8 -6 6 95.57 6.82
 -8 -6 -6 84.7 5.32
 8 -6 7 277.64 13.27
 -8 -6 -7 318.32 13.63
 -8 -6 -7 288.54 13.46
 -8 -6 -8 25.63 2.71
 -8 -6 -8 23.01 2.63
 -8 -6 -9 528.79 19.33
 -8 -6 -9 494.24 19.25
 -8 -6 -10 15.09 1.5
 -8 -7 9 23.81 2.64
 8 -7 -9 30.55 3.24
 -8 -7 8 199.64 10.35
 8 -7 -8 227.7 11.43
 -8 -7 7 3.89 1.47
 8 -7 -7 1.88 1.66
 -8 -7 6 12.31 2.47
 -8 -7 6 10.4 1.76
 8 -7 -6 14.72 2.88
 -8 -7 5 2.86 1.7
 8 -7 -5 2.68 1.7
 -8 -7 5 2.19 1.14
 -8 -7 4 6.03 2.15
 -8 -7 4 7.35 1.76
 -8 -7 4 5.57 1.63
 8 -7 -4 6.28 2.19
 -8 -7 3 51.44 5.19
 8 -7 -3 53.9 5.36
 -8 -7 3 42.02 4.37
 -8 -7 3 45.39 4.67
 -8 -7 2 14.34 2.68
 -8 -7 2 15.26 2.9
 8 -7 -2 15.39 2.91
 8 -7 -2 10.84 2.23
 -8 -7 2 13.48 2.6
 -8 -7 1 28.3 3.8
 -8 -7 1 30.53 3.75
 -8 -7 1 23.02 3.46
 8 -7 -1 22.81 3.57
 8 -7 -1 26.29 3.52
 -8 -7 0 301.15 15.42
 -8 -7 0 337.76 15.44
 -8 -7 0 322.86 15.8
 8 -7 0 302.08 15
 8 -7 0 298.71 15.3
 -8 -7 -1 33.26 4.02
 -8 -7 -1 31.58 3.77
 -8 -7 -1 35.32 4.21
 8 -7 1 32.78 3.82
 8 -7 1 38.64 4.41
 8 -7 2 747.41 29.71
 -8 -7 -2 720.95 28.73
 8 -7 2 716.81 28.21
 -8 -7 -2 727.9 28.93
 -8 -7 -3 1.26 1.12
 8 -7 3 -0.17 0.96
 8 -7 3 1.51 1.19
 -8 -7 -3 -0.2 0.78
 -8 -7 -4 462.58 18.85
 -8 -7 -4 441.32 18.09
 8 -7 4 454.44 19.42
 -8 -7 -5 19.66 2.43
 -8 -7 -5 11.92 1.57
 8 -7 5 19.13 2.56
 -8 -7 -6 21.96 2.38
 -8 -7 -7 5.04 1.08
 8 -8 -4 99.4 5.87
 -8 -8 4 99.05 5.7
 8 -8 -3 229.01 10.24
 -8 -8 3 201.17 9.54
 -8 -8 3 218.18 10.06
 8 -8 -2 42.14 3.56
 -8 -8 2 42.96 3.55
 -8 -8 2 45.52 3.76
 -8 -8 1 1.52 0.92
 8 -8 -1 2.62 1.1
 -8 -8 0 0.44 0.83
 8 -8 0 0.97 0.88
 8 -8 0 -0.12 0.64
 -8 -8 -1 195.43 8.97
 -8 -8 -2 26.9 2.29
 8 -8 3 115.89 5.78
 -9 0 16 22.43 2.68
 9 0 -16 15.16 2.21
 -9 0 15 2.06 1.63
 9 0 -15 -0.49 1.38
 -9 0 14 345.15 17.6
 9 0 -14 343.77 17.07
 9 0 -13 0.34 1.57
 9 0 -12 891.9 34.1
 9 0 -11 0.95 1.12
 9 0 -11 0.36 1.52
 9 0 -10 1017.15 38.37
 9 0 -10 1004.92 40.47
 9 0 -9 0.69 1.08
 9 0 -9 0.33 1.32
 9 0 -8 7.24 1.82
 9 0 -8 5.2 2.01
 9 0 -7 0.85 1.29
 9 0 -7 1.13 1.53
 9 0 -7 1.35 1.84
 9 0 -7 0.84 1.02
 9 0 -6 260.62 13.64
 9 0 -6 275.61 17.37
 9 0 -6 269.03 12.62
 9 0 -6 254.8 18.29
 9 0 -5 2.01 1.26
 9 0 -5 0.77 0.99
 9 0 -5 0.97 1.44
 9 0 -5 2.35 2.15
 9 0 -4 14.57 2.59
 9 0 -4 14.66 2.25
 9 0 -4 18.69 4.06
 9 0 -4 12.15 3.59
 9 0 -3 0.46 0.88
 9 0 -3 2.07 1.17
 9 0 -2 237.99 12
 9 0 -2 263.52 12.76
 9 0 -2 271.3 15.76
 9 0 -1 6.48 3.47
 9 0 -1 13.42 2.83
 9 0 0 586.15 23.28
 9 0 0 572.84 23.25
 9 0 0 536.12 27.55
 9 0 1 0.21 0.95
 9 0 1 0.21 1.04
 9 0 1 -0.49 1.34
 9 0 2 87.79 6.35
 9 0 2 96.47 9.16
 9 0 2 88.03 8.24
 9 0 2 90.97 6.53
 9 0 2 81.5 6.02
 9 0 3 0.5 1.35
 9 0 3 1.69 1.62
 9 0 3 0.49 1.11
 9 0 3 1.52 1.63
 9 0 3 -0.48 1.17
 9 0 3 0.24 0.95
 9 0 4 824.39 30.72
 9 0 4 745 30.1
 9 0 4 693.67 34.46
 9 0 4 727.39 29.9
 9 0 4 778.21 35.27
 9 0 4 753.17 29.88
 9 0 5 -0.27 0.81
 9 0 5 1.06 1.16
 9 0 5 1.67 1.51
 9 0 5 0.97 1.18
 9 0 5 0.53 1.58
 9 0 5 -0.26 0.78
 9 0 6 1260.25 54.24
 9 0 6 1279.61 48.36
 9 0 6 1351.78 48.91
 9 0 6 1269.61 53.76
 9 0 6 1289.22 47.89
 9 0 7 2.26 1.22
 9 0 7 1.19 1.45
 9 0 7 1.17 1.47
 9 0 7 -0.27 1.29
 9 0 7 0.56 1.37
 9 0 8 750.03 37.17
 9 0 8 833.19 32.28
 9 0 8 833.2 32.68
 9 0 8 803.64 32.88
 9 0 8 842.47 38.79
 9 0 9 1.46 0.98
 9 0 9 3.08 1.56
 9 0 9 -0.56 1.37
 9 0 10 10.36 3.1
 9 0 11 1.74 0.97
 9 0 11 0.43 0.94
 9 0 11 0.46 0.92
 9 0 12 26.57 3.03
 9 0 12 28.18 2.81
 9 0 12 28.07 3.14
 9 0 13 0.41 0.52
 9 0 13 0.42 0.53
 9 0 14 64.18 3.66
 9 1 -16 1.26 0.88
 -9 1 16 0.15 0.89
 -9 -1 16 0.97 0.88
 9 -1 -15 63.42 5.18
 9 1 -15 61.89 5.21
 -9 -1 15 66.02 5.58
 -9 1 15 60.7 5.24
 9 -1 -15 46.52 3.57
 9 -1 -14 -0.3 1.77
 9 1 -14 0.29 1.33
 -9 -1 14 -0.33 1.82
 9 -1 -14 0.94 1.02
 9 -1 -13 40.04 4.94
 9 1 -13 34.88 4.77
 -9 -1 13 42.7 5.45
 9 -1 -13 43.87 4.22
 9 -1 -12 115.39 12.11
 9 -1 -12 96.75 8.21
 9 1 -12 97.34 7.99
 9 1 -12 109.31 13.58
 -9 -1 12 99.02 8.63
 9 -1 -12 90.11 6.79
 9 -1 -11 177.24 15.69
 9 -1 -11 195.18 12.21
 9 1 -11 205.07 12.2
 9 1 -11 179.71 17.46
 -9 -1 11 165.35 11.89
 9 -1 -11 167.22 10.15
 9 -1 -10 233.26 18.28
 9 -1 -10 227.55 12.36
 9 -1 -10 237.76 13.96
 9 1 -10 244.24 13.97
 -9 -1 10 231.43 14.21
 9 1 -10 273.13 21.37
 9 -1 -9 4.8 2.13
 9 1 -9 4.19 1.97
 9 -1 -9 6.27 2.82
 9 -1 -9 4.5 1.62
 9 1 -9 4 2.76
 9 -1 -8 575.22 24.36
 9 -1 -8 621.02 31.7
 9 1 -8 623.65 32.98
 9 1 -8 591.92 32.31
 9 -1 -8 584.11 25.87
 9 1 -8 600.58 25.73
 9 -1 -7 505.35 20.51
 9 1 -7 404.91 26.01
 9 1 -7 435.87 26.15
 9 -1 -7 499.6 26.79
 9 1 -7 479.53 21.16
 9 -1 -7 471.96 21.56
 9 -1 -6 713.23 35.12
 9 1 -6 795 34.71
 9 -1 -6 728.16 29.11
 9 -1 -6 740.27 36.63
 9 1 -6 719.25 35.32
 9 1 -6 844.43 37.72
 -9 -1 6 756.28 29.98
 9 -1 -6 699.2 30.19
 9 1 -6 770 30.01
 9 -1 -5 1514.8 60.38
 9 1 -5 1595.5 58.63
 9 -1 -5 1415.77 53.19
 9 -1 -5 1650.7 63.2
 9 1 -5 1316.5 58.54
 9 1 -5 1601.76 61.99
 -9 -1 5 1448.91 53.61
 9 1 -5 1538.21 54.1
 9 -1 -5 1475.64 54.65
 9 -1 -4 330.63 19.5
 9 1 -4 342.52 18.24
 9 -1 -4 326.82 15.76
 9 1 -4 339.87 15.28
 9 -1 -4 334.86 14.96
 -9 -1 4 322.42 14.62
 9 -1 -3 29.69 5.33
 9 1 -3 32.86 5.48
 9 1 -3 28.86 3.34
 9 -1 -3 28.6 3.65
 9 -1 -3 26.04 3.16
 9 -1 -3 36 5.49
 9 -1 -2 518.82 28.21
 9 1 -2 581.08 28.59
 9 1 -2 577.49 23
 9 -1 -2 620.42 28.68
 9 -1 -2 621.28 24.31
 9 1 -2 512.71 22
 9 -1 -2 613.59 23.59
 9 -1 -1 1036.43 44.21
 9 1 -1 1091.66 43.95
 9 1 -1 908.45 36.38
 9 -1 -1 1034.06 37.89
 9 1 -1 1036.74 40.63
 9 -1 -1 1036.31 42.98
 9 -1 -1 1036.93 38.4
 9 1 -1 1017.34 37.27
 9 -1 0 605.93 27.59
 9 1 0 588.86 26.98
 9 1 0 450.33 19.69
 9 -1 0 442.45 20.57
 9 -1 0 440.71 24.22
 9 -1 0 473.72 21.02
 9 1 0 485.3 20.26
 9 1 0 523.91 23.27
 9 -1 0 475.64 24.87
 9 -1 0 574.32 21.59
 9 -1 0 570.55 21.84
 9 -1 1 872.66 37.5
 9 1 1 792.36 35.75
 9 -1 1 758.88 31.08
 9 -1 1 664.13 34.35
 9 -1 1 781.68 31.07
 9 1 1 804.37 30.2
 9 -1 1 714.91 30.94
 9 -1 1 827.71 35.96
 9 -1 1 899.28 31.74
 9 1 1 890.7 33.62
 9 1 2 435.34 19.62
 9 -1 2 481.76 20.35
 9 -1 2 437.91 19.7
 9 -1 2 427.06 23.75
 9 -1 2 471.73 24.19
 9 -1 2 467.5 20.12
 9 -1 2 444.74 23.41
 9 -1 2 455.06 20.06
 9 1 2 477.62 24.37
 9 1 2 460.34 18.87
 9 -1 2 471.29 19.96
 9 -1 3 39.9 4.35
 9 -1 3 43.81 6.08
 9 -1 3 44.23 6
 9 1 3 40.9 3.9
 9 -1 3 40.46 4.23
 9 1 3 43.71 4.32
 9 1 3 35.12 5.36
 9 -1 3 47.66 4.63
 9 1 3 31.81 3.82
 9 -1 3 36.76 5.79
 9 1 4 443.36 20.06
 9 -1 4 457.76 25.08
 9 1 4 443.58 23.6
 9 -1 4 483.76 20.98
 9 1 4 448.46 20.22
 9 -1 4 477.41 20.46
 9 -1 4 481.25 24.72
 9 -1 4 448.39 20.49
 9 -1 4 450.57 24.21
 9 1 4 457.84 24.56
 9 -1 4 452.76 20.37
 9 1 4 460.99 19.54
 -9 -1 -4 500.89 20.12
 9 -1 5 250.83 12.77
 9 1 5 234.44 12.43
 9 -1 5 246.45 13.03
 9 1 5 246.92 12.55
 9 1 5 233.5 11.67
 9 -1 5 212.43 12.15
 -9 -1 -5 233.71 11.65
 9 -1 5 228.6 15.76
 9 1 5 236.89 16.22
 9 -1 5 234.35 13.05
 9 -1 5 206.06 15.76
 9 1 5 241.56 16.42
 9 -1 6 81.62 8.76
 9 1 6 59.11 7.44
 9 1 6 62 5.59
 9 -1 6 64.09 5.75
 9 -1 6 77.15 8.84
 9 1 6 61.22 7.65
 9 1 6 56.1 4.83
 9 -1 6 64.68 5.67
 9 1 6 59.37 5.59
 9 -1 6 70.73 6.19
 9 -1 7 43.14 6.87
 9 1 7 55.22 7.38
 9 -1 7 54.42 5.43
 9 1 7 49.24 4.87
 9 -1 7 67.72 8.09
 9 1 7 49.83 7.07
 9 -1 7 56.81 5.3
 9 1 7 60.7 4.91
 9 1 7 55.85 5.34
 9 -1 7 54.43 5.53
 9 1 8 4.46 2.25
 9 -1 8 2.14 1.35
 9 1 8 3.31 1.54
 9 -1 8 1.62 1.32
 9 1 8 5.14 1.52
 9 1 8 2.26 1.68
 9 -1 8 2.56 1.3
 9 1 8 3.76 1.5
 9 1 9 154.46 12.49
 9 -1 9 143.17 9.53
 9 -1 9 135.44 9.38
 9 1 9 140.03 9.05
 9 1 9 148.68 12.31
 9 1 9 152.54 8.49
 9 -1 9 163.82 9.57
 9 -1 9 144.41 12.86
 9 1 9 160.43 12.48
 9 1 10 117.33 7.52
 9 1 10 110.71 6.67
 9 -1 10 101.01 7.18
 9 -1 10 102.3 10.19
 9 1 10 108 7.47
 -9 -1 -11 480.23 19.33
 9 -1 11 517.85 20.64
 9 1 11 467.42 19.94
 9 1 11 494.84 19.28
 9 -1 11 502.12 20.55
 9 1 11 495.65 20.5
 9 -1 11 472.5 20.66
 9 -1 12 8.28 1.67
 9 -1 12 7.11 1.55
 9 1 12 5.24 1.42
 9 1 12 9.15 1.73
 9 -1 12 7.88 1.72
 9 1 13 310.47 12.82
 9 -1 13 280.85 12.19
 9 -1 13 314.58 12.51
 9 1 14 30.34 2.31
 9 -2 -15 37.04 3.2
 9 2 -15 38.75 4
 9 -2 -14 53.84 4.57
 9 -2 -14 67.73 5.58
 -9 -2 14 59.45 5.82
 9 2 -14 46.69 5
 9 -2 -13 63.04 5.29
 9 -2 -13 62.02 6.18
 -9 -2 13 59.73 6.27
 9 2 -13 63.93 5.88
 -9 -2 12 169.47 11.55
 9 2 -12 149.86 10.07
 9 -2 -12 148.72 10.65
 9 -2 -12 148.45 9.3
 9 -2 -11 19.67 5.19
 9 2 -11 16.45 5.08
 9 2 -10 6.36 2.35
 9 -2 -10 4.63 2.11
 9 2 -10 9.91 3.9
 -9 -2 10 8.39 2.71
 9 -2 -10 15.48 4.52
 9 -2 -10 5.71 1.94
 9 -2 -9 18.53 3.67
 9 2 -9 17.94 3.35
 9 2 -9 16.01 4.76
 9 2 -9 13.14 4.34
 9 -2 -9 13.41 4.38
 9 -2 -9 16.88 2.87
 -9 -2 9 17.04 3.49
 9 -2 -8 274.41 20.07
 9 -2 -8 279.86 15.84
 9 2 -8 326.81 15.81
 9 2 -8 345.82 21.8
 9 2 -8 282.22 20.57
 9 -2 -8 295.66 14.78
 -9 -2 8 303.44 16.3
 9 -2 -7 116.26 11.94
 9 -2 -7 100.98 8.37
 9 2 -7 128.29 8.54
 9 2 -7 151.93 12.84
 9 2 -7 113.54 11.9
 9 -2 -7 125 8.14
 -9 -2 7 135.16 9.29
 -9 -2 6 918.69 35.84
 9 -2 -6 821.82 41.05
 9 2 -6 1003.21 39.94
 -9 -2 6 854.15 35.02
 9 2 -6 971.67 35.25
 9 -2 -6 900.67 36.23
 9 2 -6 1102.92 42.34
 9 2 -6 751.76 40.31
 9 -2 -6 820.61 34.31
 -9 -2 5 265.87 13.43
 9 -2 -5 280.49 18.46
 9 2 -5 254.21 15.37
 9 -2 -5 254.12 14.1
 -9 -2 5 255.03 13.66
 9 2 -5 272.91 13.1
 9 2 -5 214.28 16.63
 9 2 -5 270.14 16.51
 9 -2 -5 261.44 13.04
 -9 -2 4 369.11 16.59
 9 -2 -4 396.86 22.51
 9 -2 -4 360.79 17.48
 9 2 -4 372.56 16.32
 9 -2 -4 356.97 16.46
 9 2 -4 366.98 19.62
 9 2 -4 308.39 20.66
 -9 -2 4 363.21 17.7
 9 -2 -3 382.62 22.13
 9 2 -3 355.93 16
 9 -2 -3 355.43 17.41
 -9 -2 3 398.91 18.13
 9 -2 -3 340.86 16.33
 9 -2 -2 50.54 4.77
 9 2 -2 44.11 4
 9 -2 -2 53.04 5.86
 9 2 -2 41.68 6.3
 9 -2 -2 43.38 4.51
 -9 -2 2 41.83 4.84
 9 -2 -1 414.34 18.37
 9 -2 -1 422.1 19.1
 9 2 -1 382.14 22.31
 9 -2 -1 395.93 18.4
 -9 -2 1 386.2 18.73
 9 -2 -1 449.65 24.93
 9 -2 0 882.97 40.93
 9 -2 0 853.98 35.22
 9 -2 0 899.72 35.85
 9 -2 0 970.58 39.42
 9 -2 0 989.59 36.01
 9 2 0 1019.09 41.72
 9 -2 0 845.71 39.28
 -9 -2 0 923.26 36.13
 9 -2 1 277.65 17.03
 9 2 1 217.92 15.47
 9 -2 1 251.99 12.54
 -9 -2 -1 264.73 13.49
 9 -2 1 237.43 16.59
 9 -2 1 244.01 15.28
 9 -2 1 204.57 12.24
 9 -2 1 237.87 12.77
 9 -2 1 316.79 14.05
 9 -2 1 253.89 13.04
 9 -2 2 175.27 14.47
 9 2 2 215.1 14.97
 9 -2 2 231.62 12.01
 9 2 2 266.64 12.47
 9 -2 2 240.22 12.6
 9 2 2 220.1 11.83
 -9 -2 -2 247.44 12.69
 9 -2 2 245.49 16.55
 9 -2 2 232.76 15.01
 9 -2 2 245.48 12.72
 9 -2 2 212.75 12.13
 9 -2 2 218.66 12.18
 9 2 3 71.71 5.87
 9 -2 3 99.64 9.95
 9 -2 3 86.83 6.77
 -9 -2 -3 72.57 6
 9 -2 3 96.58 9.18
 9 -2 3 78.66 6.55
 9 2 3 75.76 8.02
 9 2 3 85.88 6.37
 9 -2 3 89.05 6.53
 9 -2 3 92.88 9.47
 9 -2 3 77.18 6.46
 9 -2 4 4.03 1.71
 9 2 4 0.49 1.18
 -9 -2 -4 1.95 1.26
 9 -2 4 4.1 2.07
 9 2 4 1.07 1.3
 -9 -2 -4 0.47 0.91
 9 -2 4 2.31 1.72
 9 -2 4 5.99 1.93
 9 2 4 1.36 1.46
 9 -2 4 1.83 1.31
 9 2 4 1.25 1.14
 9 -2 4 4.25 2.56
 9 -2 4 1.1 1.21
 9 -2 5 96.37 7.67
 -9 -2 -5 104.56 7
 9 -2 5 88.47 9.26
 9 2 5 96.09 9.71
 9 -2 5 100.68 7.46
 -9 -2 -5 98.58 6.83
 9 -2 5 88.31 9.94
 9 2 5 101.41 7.32
 9 2 5 99.78 7.02
 9 -2 5 96.17 7.51
 9 2 5 101.31 8.99
 9 -2 6 205.48 11.57
 9 2 6 216.49 11.15
 9 -2 6 192.16 11.72
 9 -2 6 198.21 12
 9 -2 6 187.57 14.46
 9 2 6 193.21 14.59
 9 2 6 187.43 14.56
 -9 -2 -6 198.72 10.53
 9 2 7 499.32 22.21
 9 -2 7 517.69 22.89
 9 2 7 518.36 21.61
 9 2 7 507.71 26.85
 9 -2 7 520.06 22.58
 9 2 7 478.98 26.51
 9 -2 7 542.03 23.56
 9 2 8 24.05 4.62
 9 -2 8 25.54 5.25
 9 -2 8 20.32 3.18
 9 2 8 28.71 5.11
 9 2 8 23.52 3.3
 9 -2 8 27.18 3.94
 9 -2 9 468.68 25.54
 9 2 9 417.38 23.22
 9 2 9 463.23 24.1
 9 2 10 592.1 23.09
 9 -2 10 573.44 23.59
 9 -2 10 506.13 22.41
 9 -2 10 587.19 23.88
 9 2 10 601.35 23.25
 9 -2 11 23.95 3.08
 9 2 11 26.29 2.88
 9 -2 11 26.26 3.14
 9 -2 11 31.63 3.04
 9 2 11 25.16 2.68
 -9 -2 -11 26.4 2.9
 -9 -2 -12 677.75 24.99
 9 2 12 739.28 26.54
 9 -2 12 648.52 24.98
 9 -2 12 713.41 26.18
 9 2 13 0.12 0.46
 9 -2 13 1.25 0.71
 -9 -3 15 64.01 4.4
 9 -3 -15 62.86 3.9
 9 3 -14 121.7 7.32
 -9 -3 14 142.95 8.26
 9 -3 -14 132.9 7.22
 -9 -3 13 354.33 17.29
 9 3 -13 401.68 17.47
 9 -3 -13 377.16 16.86
 -9 -3 12 8.86 3
 9 -3 -12 9.58 2.32
 9 -3 -12 12.29 2.94
 9 3 -12 11.33 2.58
 9 -3 -11 626.62 29.03
 9 -3 -11 664.43 27.44
 -9 -3 11 664.33 29.78
 9 3 -11 703.87 28.46
 9 3 -10 44.89 7.66
 9 -3 -10 38.23 7.41
 9 3 -10 47.32 7.9
 9 3 -9 484.05 21.72
 9 3 -9 466.53 27.61
 9 3 -9 518.98 29.45
 9 -3 -9 489.49 29.16
 -9 -3 9 508.59 23.42
 9 -3 -9 420.53 20.6
 9 -3 -9 437.43 22.61
 9 3 -8 4.01 2.7
 9 -3 -8 2.37 1.73
 9 -3 -8 0.78 2.51
 9 3 -8 4.58 3.08
 9 -3 -8 2.7 1.88
 9 3 -8 5.24 1.84
 9 -3 -8 2.26 1.57
 -9 -3 8 3.01 2
 9 3 -7 7.84 3.12
 9 -3 -7 7.54 3.56
 9 3 -7 9.57 3.81
 9 -3 -7 8.56 2.84
 9 -3 -7 7.4 2.48
 9 3 -7 7.59 2.05
 9 -3 -7 7.25 2.11
 -9 -3 7 7.05 2.24
 -9 -3 6 19.64 3.62
 -9 -3 6 21.65 3.36
 9 -3 -6 16.97 3.12
 9 -3 -6 17.01 3.95
 9 -3 -6 23.11 3.94
 9 3 -6 19.72 3.04
 9 -3 -6 17.52 5.14
 9 3 -6 18.91 4.79
 9 -3 -6 20.34 3.22
 9 3 -6 29.34 5.23
 -9 -3 6 15.41 3.9
 9 3 -5 247.02 18.32
 9 -3 -5 265.33 14.86
 9 3 -5 285.63 13.37
 9 -3 -5 257.53 19.02
 9 -3 -5 264.28 14.74
 -9 -3 5 285.33 14.5
 9 -3 -5 240.43 13.42
 -9 -3 4 416.79 19.08
 9 -3 -4 415.05 18.9
 9 -3 -4 428.58 25.36
 -9 -3 4 419.84 19.81
 -9 -3 4 413.18 18.64
 9 3 -4 392.62 24.05
 9 -3 -4 406.34 19.9
 -9 -3 3 38.65 4.21
 9 -3 -3 42.55 4.55
 9 -3 -3 45.08 7.35
 -9 -3 3 36.84 4.57
 -9 -3 3 39.98 4.31
 9 3 -3 49.84 7.18
 9 -3 -3 39.5 4.78
 -9 -3 2 334.77 15.65
 9 -3 -2 349.35 16.62
 9 -3 -2 367.48 22.79
 -9 -3 2 315.46 17.08
 9 3 -2 371.46 21.74
 9 -3 -2 337.24 17.19
 -9 -3 2 353.33 16.25
 -9 -3 1 468.54 20.47
 9 -3 -1 452.67 20.64
 9 -3 -1 456.31 26.74
 -9 -3 1 484.83 21.79
 9 3 -1 436.86 25.02
 9 -3 -1 460.63 21.32
 -9 -3 1 468.25 20.48
 -9 -3 0 82.8 6.25
 9 -3 0 77.36 6.55
 9 -3 0 72.18 9.16
 -9 -3 0 89.12 7.29
 9 3 0 91.79 9.46
 9 -3 0 80.7 6.98
 -9 -3 0 85 6.57
 9 -3 0 79.43 6.54
 -9 -3 -1 191.95 11.02
 9 -3 1 183.98 10.9
 -9 -3 -1 187.55 14.62
 -9 -3 -1 185.77 10.04
 9 -3 1 196.92 15.38
 9 3 1 207.19 14.65
 -9 -3 -1 182.31 11.28
 9 -3 1 187.42 11.32
 9 -3 1 167.14 10.68
 9 3 2 7.97 1.84
 9 -3 2 6.42 2.08
 9 3 2 8.74 2.88
 -9 -3 -2 9.24 3.41
 -9 -3 -2 9.43 2.45
 9 -3 2 8.14 2.22
 9 -3 2 8.93 3.21
 9 -3 2 7.98 2.12
 9 3 2 8.61 1.99
 -9 -3 -2 5.39 2.01
 9 -3 3 20.95 3.41
 9 3 3 25.13 4.56
 9 -3 3 28.99 3.91
 9 -3 3 30.63 5.71
 9 3 3 27.59 3.5
 9 -3 3 27.75 3.85
 9 -3 3 22.92 3.75
 -9 -3 -3 23.53 3.47
 9 -3 3 30.84 4.1
 -9 -3 -3 17.16 5.36
 -9 -3 -3 29.58 3.98
 9 3 3 28.77 3.47
 9 3 4 63.58 7.09
 9 -3 4 67.54 6.09
 9 3 4 78.78 5.87
 9 -3 4 68.38 6.24
 9 -3 4 81.35 6.89
 -9 -3 -4 64.38 5.8
 -9 -3 -4 78.19 10.03
 -9 -3 -4 61.44 7.8
 9 -3 4 72.98 9
 -9 -3 -4 72.3 6.18
 9 -3 4 69.21 6.41
 9 3 4 67.34 5.42
 9 3 4 73.08 8.31
 9 -3 5 1236.96 45.9
 -9 -3 -5 1291.24 49.99
 9 -3 5 1104.37 44.83
 -9 -3 -5 1202.93 44.49
 9 -3 5 1171.86 44.88
 9 3 5 1204.88 50.06
 9 -3 5 1282.22 45.31
 -9 -3 -6 74.75 10.36
 9 -3 6 102.81 10.8
 9 -3 6 117.75 8.01
 -9 -3 -6 101.34 7.17
 9 3 6 93.7 9.47
 9 -3 6 90.92 7.69
 9 3 6 97.93 9.94
 9 3 7 730.65 33.55
 9 3 7 649.57 27.74
 9 -3 7 704.53 28.55
 -9 -3 -7 681.56 27.57
 9 -3 7 731.79 28.8
 9 3 7 723.79 32.83
 9 -3 7 663.81 34.2
 -9 -3 -7 633.58 35.67
 9 -3 8 209.12 15.33
 9 3 8 209.8 13.83
 9 3 8 211.8 14.14
 9 3 9 36.94 3.68
 9 -3 9 36.44 3.9
 9 -3 9 35.29 3.95
 -9 -3 -10 66.69 5.31
 9 3 10 65.72 4.57
 9 -3 10 72.99 5.5
 9 -3 10 76.56 5.47
 9 -3 11 -0.17 0.76
 -9 -3 -11 0.82 0.82
 9 -3 12 0.66 0.75
 9 3 12 0.38 0.68
 -9 -3 -12 0.11 0.52
 9 -3 13 36.49 2.43
 9 3 13 34.8 2.26
 -9 -4 14 46.85 3.92
 9 -4 -14 47.53 3.66
 9 4 -13 2.33 1.14
 -9 -4 13 4.55 1.82
 -9 -4 13 3.8 1.35
 -9 -4 13 2.88 1.2
 9 -4 -13 5.17 1.51
 9 4 -12 286.14 13.22
 -9 -4 12 281.61 14.73
 9 -4 -12 279.33 13.6
 -9 -4 12 274.67 14.11
 9 4 -11 135.54 8.22
 -9 -4 11 126.13 9.31
 9 -4 -11 130.71 8.47
 -9 -4 11 131.01 9.47
 9 4 -10 102.04 7.22
 -9 -4 10 110.86 9.11
 -9 -4 10 112.98 8.85
 9 -4 -10 100.05 7.46
 9 4 -9 550.17 31.34
 9 -4 -9 518.61 31.48
 9 4 -9 559.54 23.31
 9 -4 -8 57.22 5.6
 9 -4 -8 64.86 7.65
 9 -4 -8 57.1 8.86
 9 4 -8 46.2 7.9
 9 -4 -7 288.45 16.06
 9 -4 -7 261.58 14.34
 9 -4 -7 279.62 18.03
 9 4 -7 266.96 20.22
 -9 -4 7 291.45 15.77
 9 -4 -7 277.76 20.9
 9 -4 -6 189.41 12.39
 -9 -4 6 199.67 11.76
 -9 -4 6 185.97 11.03
 9 -4 -6 179.16 14.74
 -9 -4 6 192.12 14.62
 9 -4 -6 208.95 11.8
 -9 -4 6 197.94 12.13
 9 4 -6 190.29 16.42
 9 -4 -6 192.22 16.71
 9 -4 -6 177.92 11.24
 9 -4 -5 78.99 10.2
 9 -4 -5 74.53 7.24
 -9 -4 5 78.99 7.65
 9 4 -5 75.56 9.65
 -9 -4 5 77.84 6.88
 9 -4 -5 77.28 6.62
 -9 -4 5 93.34 10.17
 9 -4 -5 68.11 9.1
 -9 -4 5 74.71 6.67
 9 -4 -5 72.57 6.75
 9 -4 -4 136.42 13.57
 9 -4 -4 139.67 9.9
 -9 -4 4 152.62 10.36
 9 4 -4 120.45 12.35
 -9 -4 4 117.79 8.69
 9 -4 -4 128.53 8.86
 -9 -4 4 131.6 12.63
 9 -4 -4 109.21 12.27
 -9 -4 4 114.02 8.67
 9 -4 -4 130.08 9.6
 9 -4 -3 243.61 18.89
 9 -4 -3 237.87 13.94
 9 -4 -3 240.58 14.48
 -9 -4 3 226.8 13.05
 9 4 -3 201.45 16.78
 -9 -4 3 245.34 13.96
 9 -4 -3 230 13.08
 -9 -4 3 240.96 13.02
 -9 -4 3 265.47 18.9
 -9 -4 2 30.55 3.85
 9 -4 -2 24.54 4.13
 9 -4 -2 35.8 4.42
 9 -4 -2 30.43 6.51
 -9 -4 2 27.32 5.74
 -9 -4 2 29.08 4.02
 9 -4 -2 18.5 3.71
 9 4 -2 25.55 5.59
 -9 -4 2 25.63 3.95
 9 -4 -1 12.25 3.01
 -9 -4 1 14.23 2.86
 9 4 -1 7.56 3.28
 9 -4 -1 8.75 3.57
 9 -4 -1 15.1 3.07
 -9 -4 1 8.71 3.44
 9 -4 -1 12.08 2.84
 -9 -4 1 13.5 2.82
 9 4 0 75.55 8.85
 9 -4 0 62.17 6.17
 9 -4 0 67.94 6.03
 -9 -4 0 82.23 6.57
 9 -4 0 83.82 10.12
 -9 -4 0 77.11 9.75
 -9 -4 0 82.37 6.87
 9 -4 0 72.34 7.38
 9 -4 1 533.47 24.73
 -9 -4 -1 480.93 26.92
 9 -4 1 527.92 29.36
 9 4 1 478.07 26.68
 9 -4 1 492.34 21.69
 -9 -4 -1 526.28 23.2
 9 -4 1 510.87 23.01
 -9 -4 -1 560.26 29.95
 -9 -4 -1 513.1 22.14
 9 -4 2 95.49 8.4
 -9 -4 -2 93.49 10.42
 -9 -4 -2 104.45 7.99
 9 -4 2 106.43 8.05
 9 -4 2 103.81 7.87
 9 -4 2 88.46 10.97
 -9 -4 -2 115.28 11.71
 -9 -4 -2 96.35 6.98
 -9 -4 -2 106.3 8.16
 9 4 2 103.97 9.99
 9 -4 2 120.08 12.03
 -9 -4 -3 1093.52 47.46
 9 -4 3 1094.18 48.74
 9 -4 3 1108.68 48.53
 -9 -4 -3 999.89 47.45
 9 4 3 1053.38 45.32
 9 -4 3 1034.69 40.58
 -9 -4 -3 995.41 40.77
 9 -4 3 1062.37 41.92
 -9 -4 -3 1007.31 40.66
 9 -4 4 50.96 5.26
 -9 -4 -4 49.28 5.3
 9 4 4 60.02 7.17
 -9 -4 -4 55.31 5.37
 9 -4 4 49.71 7.4
 -9 -4 -4 46.1 6.83
 9 -4 4 55.95 5.78
 9 -4 4 38.8 6.25
 -9 -4 -4 52.86 7.91
 -9 -4 -5 392.18 17.55
 9 -4 5 385.97 18.18
 9 -4 5 367.6 21.99
 -9 -4 -5 345.72 21
 -9 -4 -5 431.46 25.36
 9 -4 5 352.43 21.9
 9 -4 5 378.46 18.04
 9 -4 5 383.48 18.06
 9 4 5 358.12 20.54
 -9 -4 -5 391.89 18.23
 9 4 6 170.27 13.23
 -9 -4 -6 197.78 15.93
 9 -4 6 171.05 13.8
 9 -4 6 171.87 10.36
 9 -4 7 6.04 2.6
 -9 -4 -7 7.91 2.02
 9 4 7 7.5 1.8
 9 -4 8 30.72 3.36
 -9 -4 -8 24.94 3.12
 9 4 8 23.91 2.85
 9 -4 8 27.43 3.44
 -9 -4 -9 5.23 1.62
 9 -4 9 5.24 1.4
 -9 -4 -9 5.93 1.5
 9 -4 10 107.23 6.42
 -9 -4 -10 103.78 5.59
 -9 -4 -10 121.59 6.96
 9 4 11 7.24 1.23
 -9 -4 -11 8.34 1.48
 9 -4 11 7.71 1.37
 9 -4 12 100.27 4.83
 -9 -4 -12 93.74 4.62
 -9 -5 12 47.82 3.88
 9 -5 -12 59.93 4.5
 -9 -5 12 52.74 4.7
 -9 -5 11 2.39 1.26
 -9 -5 11 1.19 1.56
 9 -5 -11 -1.69 1.39
 -9 -5 11 1.04 1.14
 -9 -5 10 2.61 1.42
 -9 -5 10 1.83 1.44
 9 -5 -10 4.05 1.61
 -9 -5 10 2.97 1.69
 -9 -5 9 53.07 5.18
 -9 -5 9 51.54 5.81
 9 -5 -9 52.11 5.03
 -9 -5 9 60.89 6
 -9 -5 8 51.17 5.27
 -9 -5 8 47.07 5.82
 9 -5 -8 49.14 4.95
 -9 -5 8 53.28 5.64
 -9 -5 7 465.37 22.38
 9 5 -7 442.6 26.96
 9 -5 -7 439.46 20.01
 -9 -5 7 404.57 20.11
 -9 -5 7 446.18 21.08
 9 5 -6 68.83 9.42
 9 -5 -6 66.28 9.36
 9 -5 -6 51.68 7.28
 9 -5 -5 173.56 15.8
 -9 -5 5 179.92 12.08
 9 -5 -5 135.11 13.29
 -9 -5 5 169.52 14.19
 9 -5 -4 626.36 33.6
 -9 -5 4 671.25 33.52
 -9 -5 4 578.73 26.53
 9 -5 -4 587.62 27.54
 9 -5 -4 656.38 34.89
 9 -5 -4 593.31 26.36
 -9 -5 4 673.88 28.5
 9 5 -4 723.33 34.99
 -9 -5 4 650.26 27.2
 -9 -5 4 625.73 27.13
 9 -5 -4 528.97 26.52
 -9 -5 3 196.53 12.04
 9 -5 -3 166.15 11.99
 9 -5 -3 184.18 11.44
 9 -5 -3 200.63 17.06
 9 5 -3 182.83 15.58
 -9 -5 3 201.01 12.44
 -9 -5 3 194.86 11.99
 9 -5 -3 186.29 12.32
 9 -5 -3 166.34 15.75
 -9 -5 3 198.88 16.33
 -9 -5 2 502.25 24.02
 9 -5 -2 495.73 24.81
 -9 -5 2 551.95 24.17
 9 -5 -2 522.5 23.53
 9 -5 -2 565.85 31.17
 9 5 -2 467.89 28.07
 -9 -5 2 523.32 23.89
 9 -5 -2 508 24.66
 9 -5 -2 519 31.27
 -9 -5 2 546.24 30.52
 -9 -5 1 108.64 8.17
 9 -5 -1 103.7 11.73
 9 5 -1 116.33 11.35
 9 -5 -1 88.62 7.44
 9 -5 -1 96.18 8.5
 9 -5 -1 86.73 7.51
 -9 -5 1 101.11 8.1
 -9 -5 1 82.53 7.65
 9 -5 -1 80.17 10.94
 -9 -5 1 94.45 11.12
 -9 -5 0 35.48 4.85
 9 -5 0 39.8 5.39
 9 -5 0 43.02 7.38
 9 5 0 46.71 6.88
 -9 -5 0 46.81 5.44
 9 -5 0 39 4.76
 9 -5 0 37.28 5.11
 9 -5 0 34.13 4.48
 -9 -5 0 39.3 4.7
 -9 -5 0 41.44 5.05
 -9 -5 0 30.21 6.29
 9 -5 0 36.08 7.23
 -9 -5 -1 381.77 18.98
 9 -5 1 343.22 19.37
 9 -5 1 422.73 25.35
 9 5 1 354.61 21.44
 -9 -5 -1 373.92 18.74
 -9 -5 -1 381.88 18
 9 -5 1 346.39 17.45
 9 -5 1 391.57 19.87
 -9 -5 -1 399.95 19.31
 9 -5 1 397.55 25.45
 -9 -5 -1 353.95 23.69
 9 -5 1 394.65 18.54
 -9 -5 -2 31.78 6.18
 9 -5 2 28.39 6.23
 -9 -5 -2 27.88 4.09
 9 -5 2 19.02 5.15
 -9 -5 -2 33.62 4.48
 -9 -5 -2 20.9 4.89
 9 -5 2 29.75 4.43
 -9 -5 -2 29.72 4.15
 9 -5 2 25.65 4.15
 -9 -5 -3 8.19 2.52
 -9 -5 -3 6.36 2.69
 9 -5 3 4.09 2.63
 -9 -5 -3 9.67 3.33
 9 -5 4 9.06 3.3
 -9 -5 -4 7.7 3.04
 -9 -5 -5 37.77 4.28
 9 -5 5 29.84 3.57
 9 -5 5 26.33 3.43
 -9 -5 -5 30.79 3.52
 -9 -5 -6 109.7 7.41
 9 -5 6 109.09 7.65
 9 5 6 95.53 6.45
 9 -5 6 106.08 6.95
 9 -5 7 9.34 2
 -9 -5 -7 3.65 1.48
 -9 -5 -7 5.92 1.77
 9 -5 7 5.42 1.61
 9 -5 8 162.99 8.25
 -9 -5 -8 153.04 8.74
 9 -5 8 163.81 8.39
 -9 -5 -8 164.38 8.55
 9 -5 9 165.83 7.45
 -9 -5 -9 164.58 8.02
 -9 -5 -9 173.15 7.56
 9 -5 10 69.37 3.89
 -9 -5 -10 63.71 3.61
 -9 -5 -11 404.89 14.93
 9 -6 -11 1.63 0.95
 9 -6 -10 133.09 7.27
 -9 -6 10 123.21 7.06
 -9 -6 10 130.93 7.43
 -9 -6 9 5.8 1.85
 9 -6 -9 5.64 1.62
 -9 -6 9 6.09 1.7
 -9 -6 8 16.94 3.1
 9 -6 -8 17.86 2.74
 -9 -6 8 20.69 3.07
 9 -6 -7 20.95 2.93
 -9 -6 7 16.94 2.99
 -9 -6 7 15.63 3.22
 -9 -6 7 13.86 2.58
 -9 -6 6 8.18 2.29
 9 -6 -6 8.24 2.08
 -9 -6 6 9.62 2.45
 9 -6 -6 8.58 1.94
 -9 -6 6 5.74 2.27
 -9 -6 5 137.44 9.28
 -9 -6 5 125.02 8.82
 9 -6 -5 125.55 8.39
 9 -6 -5 126.3 8.65
 -9 -6 5 122.54 8.3
 -9 -6 5 146.2 10.03
 -9 -6 4 1.93 1.57
 -9 -6 4 1.25 1.37
 -9 -6 4 1.73 1.41
 9 -6 -4 0.65 1.59
 -9 -6 4 4.11 1.86
 9 -6 -4 4.43 1.76
 9 -6 -4 1.88 1.5
 -9 -6 3 1109.38 41.68
 9 -6 -3 1066.61 40.51
 9 -6 -3 987.27 41.08
 -9 -6 3 1111.15 41.92
 9 -6 -3 1005.42 41.61
 -9 -6 3 1042.43 41.27
 -9 -6 3 1193.76 42.57
 9 -6 -3 961.73 40.04
 -9 -6 2 90.47 7.36
 9 -6 -2 91.91 6.92
 -9 -6 2 80.63 7.02
 9 -6 -2 82.13 7.05
 -9 -6 2 82.79 7.17
 9 -6 -2 85.23 7.76
 -9 -6 2 100.92 7.9
 9 -6 -2 71.73 6.69
 -9 -6 1 452.21 21.29
 9 -6 -1 480.38 20.68
 -9 -6 1 497.02 21.41
 9 -6 -1 448.65 20.78
 -9 -6 1 432.03 21.26
 9 -6 -1 410.04 21.57
 -9 -6 1 492.45 21.88
 -9 -6 0 75.77 6.69
 9 -6 0 87.05 6.48
 -9 -6 0 72.15 6.66
 9 -6 0 81.28 7.32
 -9 -6 0 72.71 6.57
 9 -6 0 69.15 6.1
 -9 -6 -1 119 8.5
 9 -6 1 112.07 7.75
 9 -6 1 109.8 8.73
 -9 -6 -1 119.5 8.61
 -9 -6 -1 122.09 8.68
 -9 -6 -2 11.06 2.62
 -9 -6 -2 6.55 1.92
 9 -6 2 9.31 2.44
 9 -6 2 9.15 2.16
 -9 -6 -2 9.31 2.34
 9 -6 2 8.48 2.46
 -9 -6 -3 8.77 2.08
 9 -6 3 13.53 2.59
 -9 -6 -3 3.42 1.53
 9 -6 3 9.93 2.43
 -9 -6 -3 11.2 2.12
 9 -6 4 155.05 9.49
 -9 -6 -4 133.86 8.08
 9 -6 4 147.38 8.67
 -9 -6 -4 136.69 8.61
 -9 -6 -5 57.61 4.94
 9 -6 5 74.27 5.73
 9 6 5 57.13 4.08
 -9 -6 -5 62.57 4.55
 -9 -6 -5 64.42 4.93
 9 -6 6 299.88 13.41
 -9 -6 -6 278.82 12.94
 -9 -6 -6 276.5 12.67
 9 -6 7 208.69 9.83
 -9 -6 -7 220.85 10.12
 -9 -6 -7 220.05 10
 -9 -6 -8 134.81 6.58
 -9 -6 -8 135.79 6.63
 -9 -6 -9 413.17 15.22
 9 -7 -8 551.8 19.56
 -9 -7 8 429.79 17.98
 9 -7 -7 10.48 2.13
 -9 -7 7 7.65 1.65
 9 -7 -6 95.49 6.18
 -9 -7 6 78.68 5.4
 -9 -7 5 1.24 1.15
 9 -7 -5 0.68 1.17
 -9 -7 5 0.34 0.71
 -9 -7 5 0.71 0.73
 -9 -7 4 -0.22 1.23
 9 -7 -4 0.46 1.11
 -9 -7 4 0.2 0.81
 -9 -7 4 0.53 0.81
 -9 -7 3 4.36 1.7
 -9 -7 3 3.98 1.4
 9 -7 -3 4.28 1.58
 -9 -7 3 3.36 1.4
 -9 -7 2 4.21 1.69
 -9 -7 2 8.81 1.89
 9 -7 -2 5.75 1.56
 -9 -7 2 5.22 1.64
 9 -7 -2 7.38 2
 9 -7 -1 44.92 4.26
 9 -7 -1 41.99 4.23
 -9 -7 1 48.74 4.36
 -9 -7 1 47.27 4.54
 -9 -7 1 44.13 4.44
 9 -7 0 237.91 11.38
 9 -7 0 212.34 11.77
 -9 -7 0 256.17 11.96
 -9 -7 0 225.16 11.95
 -9 -7 0 242.6 12.08
 9 -7 1 66.88 5.58
 9 -7 1 68.7 4.89
 -9 -7 -1 75.23 5.42
 -9 -7 -1 68.37 5.42
 9 -7 2 481.24 19.46
 -9 -7 -2 482.88 18.77
 -9 -7 -2 471.49 18.62
 -9 -7 -3 1.01 0.92
 9 -7 3 2.2 1.22
 -9 -7 -3 1.82 0.94
 -9 -7 -4 338.94 13.77
 9 -7 4 352.64 14.41
 -9 -7 -5 99.04 5.45
 9 -7 5 96.85 5.57
 -9 -7 -6 22.77 2.06
 -9 -8 1 9.75 1.36
 -10 0 15 0.6 1.13
 10 0 -15 -0.2 1.03
 -10 0 14 112.13 7.89
 10 0 -14 119.53 8.12
 -10 0 13 1.89 1.71
 10 0 -13 2.2 1.71
 -10 0 12 93.06 7.89
 10 0 -12 102.02 8.14
 10 0 -11 2.1 2.09
 10 0 -10 1050.17 42.1
 10 0 -10 1079.76 49.05
 10 0 -9 0.34 1.37
 10 0 -9 0.24 1.06
 10 0 -9 0.67 1.64
 10 0 -8 411.96 18.25
 10 0 -8 410.09 19.74
 10 0 -8 403.34 24.3
 10 0 -7 1.86 1.36
 10 0 -7 2.33 1.3
 10 0 -7 3.65 2.22
 10 0 -7 1.45 1.76
 10 0 -6 539.76 23.78
 10 0 -6 535.54 28.28
 10 0 -6 574.26 30.59
 10 0 -6 533.81 22.4
 10 0 -5 0.57 1.34
 10 0 -5 -0.22 1.01
 10 0 -5 0.55 1.63
 10 0 -5 0.65 1.58
 10 0 -4 677.04 27.56
 10 0 -4 655.15 31.67
 10 0 -4 653.88 26.49
 10 0 -4 692.58 33.79
 10 0 -3 1.57 1.32
 10 0 -3 1 1.36
 10 0 -3 3.56 1.38
 10 0 -3 1.18 1.76
 10 0 -2 9.35 2.24
 10 0 -2 8.72 2.9
 10 0 -2 8.63 1.92
 10 0 -2 15.51 3.96
 10 0 -1 1.96 1.46
 10 0 -1 2.82 1.81
 10 0 -1 1.62 1.19
 10 0 0 0.46 1.49
 10 0 0 3.29 1.54
 10 0 0 2.22 1.51
 10 0 1 1.1 1.64
 10 0 1 0.91 1.11
 10 0 1 2.78 1.29
 10 0 1 2.38 1.48
 10 0 1 0.52 1
 10 0 2 6.8 2.53
 10 0 2 1.06 1.44
 10 0 2 6.02 2.49
 10 0 2 3.76 1.53
 10 0 2 4.46 1.63
 10 0 2 2.07 1.26
 10 0 3 0.26 0.99
 10 0 3 -0.9 1.44
 10 0 3 0.26 1.01
 10 0 3 2.93 1.45
 10 0 3 0.55 1.16
 10 0 3 0.53 1.56
 10 0 3 0.25 0.86
 10 0 4 632.6 26.22
 10 0 4 620.13 26.01
 10 0 4 674.43 31.96
 10 0 4 591.36 25.61
 10 0 4 616.57 25.63
 10 0 4 599.18 30.33
 10 0 5 0.86 1.1
 10 0 5 1.62 1.32
 10 0 5 0.58 1.74
 10 0 5 0.55 1.5
 10 0 5 -0.75 1.06
 10 0 6 2103.99 80.81
 10 0 6 2127.07 74.86
 10 0 6 2223.23 74.6
 10 0 6 1884.14 74.53
 10 0 6 2175.28 81.94
 10 0 7 -0.59 1.45
 10 0 7 1.47 1.16
 10 0 7 1.08 1.13
 10 0 7 -0.56 1.51
 10 0 8 382.45 18.17
 10 0 8 396.08 17.62
 10 0 8 438.84 23.57
 10 0 8 352.57 21.59
 10 0 8 388.83 17.91
 10 0 9 -0.52 1.89
 10 0 10 52.28 4.39
 10 0 10 52.81 4.87
 10 0 10 63.77 5.15
 10 0 11 -0.15 0.62
 10 0 11 -0.19 0.76
 10 0 12 3.42 0.99
 10 0 12 4.03 0.93
 10 0 12 2.33 0.87
 10 0 13 0.77 0.54
 -10 1 15 150.56 8.04
 -10 -1 15 136.83 8.08
 10 -1 -15 124.71 7.6
 10 1 -15 158.85 8.34
 10 -1 -14 113.24 7.73
 10 1 -14 107.34 7.52
 10 -1 -14 94.17 5.79
 -10 -1 14 113.48 7.81
 -10 1 14 108.73 7.41
 10 -1 -13 34.05 4.4
 10 1 -13 36.11 4.44
 10 -1 -13 32.56 3.46
 -10 -1 13 32.71 4.42
 10 1 -12 64.59 6.27
 10 -1 -12 74.53 6.88
 10 -1 -12 65.42 5.45
 -10 -1 12 69.8 6.74
 10 -1 -11 603.08 24.63
 10 -1 -11 615.15 32.54
 10 1 -11 524.77 30.08
 10 -1 -10 715.7 30.6
 10 1 -10 756.61 30.53
 10 -1 -10 711.12 36.78
 10 1 -10 687.54 35.6
 -10 -1 10 676.16 30.31
 10 -1 -10 699.28 28.69
 -10 -1 9 2.7 1.93
 10 1 -9 2.29 1.55
 10 -1 -9 0.71 1.56
 10 -1 -9 4.99 2.87
 10 1 -9 1.92 1.9
 10 -1 -9 3.69 1.6
 10 1 -8 336.78 22.98
 10 1 -8 356.71 17.42
 10 -1 -8 346.34 17.62
 10 -1 -8 366.45 22.81
 10 1 -8 329.8 21.39
 -10 -1 8 350.16 17.26
 10 -1 -8 330.47 16.19
 -10 -1 7 4.86 1.95
 10 -1 -7 6.26 2.17
 10 1 -7 12.22 2.6
 10 -1 -7 13.22 3.78
 10 1 -7 4.53 2.49
 10 1 -7 7.24 3.53
 10 -1 -7 6.35 2.01
 10 -1 -6 591.14 31.88
 10 1 -6 687.78 31.3
 10 -1 -6 615.35 32.83
 10 1 -6 562.88 31.83
 10 1 -6 631.48 26.24
 10 -1 -6 627.37 26.9
 -10 -1 6 581.35 26.3
 10 -1 -6 630.14 25.62
 -10 -1 6 639.37 25.88
 10 -1 -5 245.06 16.93
 10 1 -5 250.28 15.67
 10 1 -5 239.71 12.31
 10 -1 -5 221.84 12.63
 10 -1 -5 212.6 11.57
 10 -1 -5 238.36 17.67
 10 1 -5 209 16.31
 -10 -1 5 201.07 11.23
 10 -1 -4 145.14 9.49
 10 -1 -4 144.06 13.03
 10 1 -4 140.29 12.58
 10 1 -4 133.83 8.64
 10 -1 -4 141.53 8.67
 10 -1 -4 141.97 12.3
 10 1 -4 150.02 11.39
 10 -1 -3 88.18 9.86
 10 1 -3 103.46 10.24
 10 -1 -3 94.05 6.73
 10 -1 -3 94.14 9.64
 10 1 -3 85.07 8.27
 10 1 -3 83.38 6.44
 10 -1 -3 88.48 7.02
 10 -1 -2 263.37 18
 10 -1 -2 264.56 13.26
 10 1 -2 288.31 16.13
 10 -1 -2 257.61 17.04
 10 1 -2 257.74 12.89
 10 -1 -2 254.7 13.55
 10 1 -1 138.28 10.74
 10 -1 -1 180.03 9.66
 10 -1 -1 174 13.22
 10 -1 -1 146.71 13.03
 10 1 -1 130.82 12.02
 10 1 -1 167.73 9.23
 10 -1 -1 158.87 9.74
 10 1 -1 160.68 8.61
 10 -1 -1 139.96 9.24
 10 -1 -1 157.61 12.07
 10 -1 0 7.93 2.96
 10 -1 0 8.26 2.06
 10 -1 0 11.12 3.35
 10 1 0 5.58 2.64
 10 -1 0 6.85 1.96
 10 1 0 6.45 1.87
 10 -1 0 7.11 2.02
 10 -1 0 9 2.73
 10 -1 0 8.3 2.13
 10 -1 1 589.03 29.56
 10 -1 1 595.2 25
 10 -1 1 648 31.46
 10 1 1 627.37 30.52
 10 -1 1 621.23 25.45
 10 -1 1 553.99 24.61
 10 -1 1 576.21 29.3
 10 1 1 620.12 24.19
 10 -1 1 600.58 25.05
 10 -1 1 607.44 25.37
 10 -1 2 492.5 21.81
 10 -1 2 531.48 21.83
 10 1 2 543.41 26.82
 10 1 2 492.23 21.42
 10 -1 2 511.87 21.57
 10 -1 2 518.19 26.24
 10 -1 2 518.29 25.85
 10 -1 2 570.71 27.31
 10 -1 2 528.68 22.08
 10 1 2 501.81 21.63
 10 -1 3 94.69 7.17
 10 -1 3 92.62 9.27
 10 1 3 103.91 9.78
 10 -1 3 105.88 7.26
 10 1 3 87.35 6.78
 10 1 3 86.77 6.33
 10 -1 3 91.15 9.11
 10 -1 3 87.73 6.97
 10 1 3 84.47 6.7
 10 -1 3 123.39 10.91
 10 1 4 32.66 3.9
 10 1 4 34.03 5.82
 10 -1 4 41.85 6.31
 10 -1 4 32.06 5.64
 10 1 4 38.5 5.99
 10 -1 4 41.42 6.07
 10 1 4 38.2 5.73
 10 -1 4 33.21 4.02
 10 1 4 36.22 3.76
 10 -1 4 38.74 4.39
 -10 -1 -4 45.53 4.31
 10 -1 4 32.69 3.96
 10 1 4 31.55 3.95
 10 -1 4 33.27 4.12
 10 -1 5 184.87 10.97
 10 1 5 199.4 9.99
 10 -1 5 169.15 10.22
 10 1 5 165.03 10.29
 10 -1 5 165.87 10.32
 10 1 5 164.13 10.13
 10 -1 5 169.09 10.24
 10 1 5 172.76 10.29
 10 -1 5 183.59 13.81
 10 1 5 176.81 13.63
 -10 -1 -5 151.32 9.19
 10 -1 5 197.75 14.76
 10 1 5 165.04 13.56
 10 -1 6 56.48 7.43
 10 1 6 55.51 7.3
 10 1 6 57.14 4.76
 10 -1 6 48.91 4.95
 10 1 6 57.58 5.22
 10 -1 6 49.33 5.15
 10 -1 6 50.01 5.26
 10 1 6 52.57 5.27
 10 -1 6 50.6 7.41
 10 1 6 60.14 7.62
 10 1 7 197.04 10.93
 10 -1 7 196.6 11.41
 10 1 7 181.71 11.03
 10 -1 7 211.32 11.91
 10 -1 7 218.98 15.82
 10 1 7 196.6 14.77
 10 -1 7 213.23 15.01
 10 1 7 180.74 14.12
 10 -1 7 204.62 11.25
 10 1 7 184.79 10.07
 10 -1 8 2.13 1.22
 10 1 8 1.89 1.26
 10 -1 8 3.54 1.38
 10 -1 8 3.18 1.5
 10 1 8 2.93 1.41
 10 1 8 3.71 2.04
 10 1 8 3.83 2
 10 1 9 7.01 1.74
 10 -1 9 0.47 0.91
 10 1 9 2.28 0.98
 10 1 9 4.99 2.27
 10 -1 9 0.53 1.72
 10 1 9 1.42 1.29
 10 -1 10 9.59 2.05
 10 1 10 12.53 2.24
 10 -1 10 11.3 2.12
 10 1 10 10.19 1.68
 10 -1 10 12.22 2.31
 10 -1 10 12.07 2.17
 10 1 10 14.03 2.26
 10 -1 11 722.15 25.77
 10 1 11 681.37 25.34
 10 -1 11 683.7 25.31
 10 -1 11 631.77 24.87
 10 1 11 676.7 25.01
 -10 -1 -11 594.62 23.78
 10 -1 12 4.44 1.1
 10 1 12 5.22 1.27
 10 1 12 6.05 1.23
 10 -1 12 5.13 1.24
 10 -1 12 5.71 1.24
 10 1 13 527.03 17.49
 10 -1 13 475.71 16.78
 -10 2 15 109.56 6.2
 -10 -2 15 94.52 6.22
 10 -2 -14 90.91 6.31
 10 2 -14 97.83 6.6
 10 -2 -14 86.24 5.57
 10 2 -13 36.91 4.22
 10 -2 -13 28.62 3.96
 -10 -2 13 33.84 4.35
 10 -2 -13 33.24 3.55
 -10 -2 12 17.53 3.4
 10 2 -12 28.32 3.85
 10 -2 -12 16.79 3.45
 10 -2 -12 20 2.98
 10 2 -11 229.39 12.72
 10 -2 -11 218.58 11.86
 -10 -2 11 212.49 13.1
 10 -2 -11 205.04 12.99
 10 -2 -10 268.58 19.94
 10 2 -10 257.4 18.06
 10 2 -10 246.95 19.54
 10 2 -9 79.69 10.01
 10 2 -9 75.67 9.94
 10 -2 -9 66.55 6.77
 10 2 -9 74.5 6.53
 10 -2 -9 62.85 8.98
 10 2 -9 62.16 8.41
 10 -2 -9 66.96 5.94
 -10 -2 9 66.52 6.62
 10 2 -8 83.58 10.22
 10 2 -8 75.22 10.22
 10 -2 -8 91.85 7.87
 10 2 -8 90.18 7.24
 10 -2 -8 97.93 11.14
 10 2 -8 95.7 9.97
 10 -2 -8 92.48 7.04
 -10 -2 8 85.37 7.4
 10 2 -7 22.87 3.51
 10 -2 -7 27.89 4.23
 10 -2 -7 29.57 3.74
 10 2 -7 24.32 5.22
 -10 -2 7 29.42 4.03
 10 2 -7 21.43 5.32
 10 -2 -7 33.23 6.28
 10 2 -7 30.28 5.2
 10 -2 -6 288.79 19.94
 -10 -2 6 256.09 14.25
 10 -2 -6 253.42 14.71
 10 2 -6 326.91 19.45
 10 2 -6 247.3 18.83
 -10 -2 6 264.24 14.15
 10 -2 -6 283.78 14.11
 10 2 -6 292.72 14.35
 10 -2 -5 448.16 26.01
 -10 -2 5 443.45 20.56
 10 -2 -5 419.66 20.49
 10 2 -5 393.74 24.94
 -10 -2 5 427.29 19.38
 10 -2 -5 436.08 19.54
 10 2 -5 439.5 19.36
 10 2 -4 384.22 16.78
 10 -2 -4 340.34 16.73
 10 -2 -4 348.95 17.76
 10 2 -4 300.64 21.02
 10 -2 -4 409.12 23.7
 -10 -2 4 369.89 18.12
 10 -2 -3 426.62 20.13
 10 -2 -3 436.98 21
 10 2 -3 482.32 19.91
 10 -2 -3 450.33 20.38
 10 -2 -3 455.59 26.22
 -10 -2 3 474.13 21.61
 10 -2 -2 128.36 8.45
 10 -2 -2 122.59 8.84
 10 2 -2 123.59 7.65
 10 2 -2 122.83 11.71
 10 -2 -2 119.1 8.15
 10 -2 -2 114.99 11.5
 -10 -2 2 120.88 8.9
 10 -2 -1 304.97 15.88
 10 -2 -1 320.11 16.37
 10 2 -1 339.69 20.9
 10 -2 -1 341.64 16.22
 10 -2 -1 318.06 20.79
 -10 -2 1 374.28 17.52
 10 -2 0 1151.13 43.4
 10 -2 0 1095.95 41.99
 10 -2 0 1063.01 42.69
 10 -2 0 1211.01 43.17
 -10 -2 0 1233.08 43.84
 10 -2 0 1142.54 49.27
 10 -2 1 442.1 25.7
 10 2 1 545.37 27.59
 10 -2 1 521.47 21.76
 10 -2 1 499.55 22.08
 -10 -2 -1 496.73 22.29
 10 -2 1 536.88 25.7
 10 -2 1 445.71 21.52
 10 -2 1 519.86 22.49
 10 -2 1 515.6 22.37
 10 -2 1 537.04 27.87
 10 -2 2 874.57 37.16
 10 -2 2 961.66 43.06
 10 2 2 797.72 41.03
 10 2 2 945.25 37.05
 10 -2 2 1031.16 37.54
 10 2 2 893.75 36.94
 -10 -2 -2 1170.97 38.75
 10 -2 2 948.01 41.41
 10 -2 2 960.38 37.7
 10 -2 2 949.58 37.8
 10 -2 2 995.14 37.8
 10 -2 2 1034.29 44.09
 10 -2 3 10.43 2.56
 10 2 3 7.48 2.01
 10 -2 3 6.59 2.93
 -10 -2 -3 10.96 2.47
 10 -2 3 10.68 3.47
 10 -2 3 10.33 2.43
 10 2 3 7.28 2.7
 -10 -2 -3 9.81 2.13
 10 -2 3 8.63 2.18
 10 2 3 8.06 2
 10 -2 3 8.6 2.97
 10 -2 3 10.49 2.38
 10 -2 4 3.22 1.51
 10 2 4 0.77 1.08
 10 -2 4 2.46 2.37
 -10 -2 -4 0.76 0.97
 10 -2 4 1.78 1.77
 10 -2 4 2.43 1.52
 10 2 4 2.92 1.78
 -10 -2 -4 2.58 1.4
 10 -2 4 1.7 1.29
 10 -2 4 2.61 1.9
 10 2 4 0.56 1.19
 10 -2 4 4.81 1.63
 10 2 4 3.67 1.53
 10 2 5 1.83 1.49
 10 -2 5 2.36 1.43
 10 2 5 2.51 1.36
 10 2 5 1.77 1.76
 10 -2 5 2.13 1.72
 10 2 5 2.26 1.53
 10 -2 5 1.12 1.23
 10 -2 5 1.24 1.41
 -10 -2 -5 2.32 1.33
 -10 -2 -5 1.55 1.17
 10 -2 6 4.35 1.83
 10 2 6 4.66 1.93
 10 -2 6 6.86 1.93
 10 2 6 6.34 2.73
 10 -2 6 9.67 3.07
 10 2 6 6.12 2.54
 10 -2 6 6.72 2.08
 10 2 6 9.78 2.06
 10 -2 7 219.31 12.53
 10 2 7 240.99 11.81
 10 -2 7 236.46 12.54
 10 2 7 221.39 12.24
 10 -2 7 227.78 12.94
 10 2 7 244.86 16.24
 10 2 7 223.22 15.87
 10 -2 8 52.56 7.26
 10 2 8 56.86 6.92
 10 2 8 47.98 6.49
 10 -2 9 11.28 2.16
 10 2 9 9.48 2
 10 -2 9 10.55 2.16
 10 2 9 8.32 1.92
 10 -2 10 429.99 18.75
 10 2 10 479.24 18.52
 10 -2 10 432.45 18.73
 10 2 10 447.47 18.34
 10 2 11 -0.13 0.59
 10 -2 11 2.28 0.99
 -10 -2 -11 0.92 0.71
 10 -2 11 1.29 0.96
 10 2 11 1.07 0.68
 10 -2 12 422.56 16.71
 10 2 12 440.36 16.98
 10 -2 13 5.02 0.85
 10 2 13 3.51 0.77
 -10 -3 14 148.29 7.59
 10 -3 -14 149.09 6.93
 10 3 -14 140.44 6.95
 -10 -3 13 224.28 11.55
 10 -3 -13 204.15 10.34
 10 3 -13 214.82 10.66
 -10 -3 13 183.94 10.66
 10 -3 -12 42.59 4.72
 10 -3 -12 38.61 4.13
 10 3 -12 45.14 4.44
 10 -3 -11 208.85 12.82
 10 -3 -11 212.24 11.75
 10 3 -11 234.76 12.24
 10 -3 -10 60.06 6.44
 10 3 -10 62.39 5.76
 10 -3 -10 61.96 5.6
 10 -3 -9 373.66 25.12
 10 3 -9 420.24 25.11
 10 3 -9 424.61 26.18
 10 3 -8 9.26 3.88
 10 3 -8 6.34 2.9
 10 -3 -8 6.64 2
 10 -3 -8 6.48 2.42
 10 3 -8 11.08 2.6
 10 -3 -8 7.84 3.82
 10 -3 -7 143.36 10.55
 10 -3 -7 148.22 14.26
 10 3 -7 161.18 14.84
 10 3 -7 172.89 9.93
 10 -3 -7 140.73 9.49
 10 -3 -6 11.73 3.07
 10 3 -6 14.19 2.63
 10 3 -6 8.86 3.49
 -10 -3 6 6.11 2.8
 10 -3 -6 9.19 3.74
 10 -3 -6 7.6 2.24
 -10 -3 6 7.47 2.03
 10 -3 -6 9.51 2.53
 -10 -3 6 16.74 3.03
 10 -3 -5 40.11 5.18
 10 -3 -5 54.81 8.22
 10 -3 -5 50.9 5.18
 -10 -3 5 51.25 5.17
 10 -3 -5 50.83 5.75
 -10 -3 5 47.47 5.3
 10 3 -5 54.31 8.21
 -10 -3 5 46.07 4.66
 10 -3 -4 22.82 5.46
 10 -3 -4 9.68 2.43
 10 3 -4 11.8 3.8
 -10 -3 4 12.03 2.77
 -10 -3 4 11.46 2.34
 -10 -3 4 16.21 2.81
 10 -3 -4 15.35 3.18
 10 -3 -3 44.72 7.49
 10 -3 -3 42.52 4.88
 10 3 -3 59.96 8.25
 -10 -3 3 43.31 5.25
 -10 -3 3 46.34 4.66
 -10 -3 3 44.35 4.49
 10 -3 -3 51.69 5.58
 -10 -3 2 533.84 22.87
 10 3 -2 538.68 28.9
 10 -3 -2 486.63 29.63
 10 -3 -2 485.36 23.3
 -10 -3 2 567.27 24.45
 10 -3 -2 490.74 22.67
 10 -3 -1 4.83 2.79
 10 -3 -1 4.85 1.89
 10 3 -1 2.55 2.46
 10 -3 -1 3.91 1.9
 -10 -3 1 5.75 1.78
 -10 -3 1 4.11 1.96
 10 -3 0 79.79 6.92
 10 -3 0 76.34 6.74
 10 3 0 85.92 9.52
 10 -3 0 76.78 6.36
 -10 -3 0 79.9 7.02
 -10 -3 0 74.31 5.91
 10 -3 0 65.82 9.01
 10 3 1 0.58 1.42
 10 3 1 1.01 1.07
 10 -3 1 1.27 1.49
 -10 -3 -1 -0.32 1.35
 10 -3 1 1.71 1.43
 10 -3 1 1.85 1.5
 10 -3 1 0.67 1.82
 10 -3 2 9.54 2.29
 10 3 2 6.35 1.81
 10 3 2 5.2 1.58
 10 -3 2 7.37 2.16
 -10 -3 -2 5.85 2.75
 10 -3 2 5.06 1.89
 10 -3 2 10.52 3.49
 -10 -3 -2 6.43 1.95
 10 3 2 8.79 2.92
 10 -3 3 30.74 3.96
 10 -3 3 26.26 3.84
 10 3 3 33.39 3.8
 10 3 3 31.62 3.68
 -10 -3 -3 34.54 4.19
 10 -3 3 33.2 4.15
 10 3 3 27.1 4.87
 -10 -3 -3 32.64 4.08
 10 -3 3 23.25 3.93
 -10 -3 -3 17.38 5.43
 10 -3 3 29.18 5.72
 10 -3 4 4.12 1.73
 10 3 4 7.83 1.87
 10 -3 4 5.09 2.58
 10 -3 4 5.03 1.85
 -10 -3 -4 6.05 2.68
 10 -3 4 5.33 1.99
 -10 -3 -4 4.82 1.74
 10 3 4 7.8 1.98
 10 -3 4 7.51 2.09
 -10 -3 -4 6.45 2
 10 3 4 7.88 2.91
 -10 -3 -4 7.94 3.83
 10 -3 5 1075.85 44.02
 10 3 5 1233.43 49.46
 10 -3 5 1199 43.99
 10 -3 5 1141.72 43.95
 10 -3 5 1203.27 49.56
 -10 -3 -5 1216.35 48.56
 -10 -3 -5 1193.4 43.3
 10 -3 5 1209.33 43.9
 -10 -3 -6 21.94 3.01
 10 3 6 13.31 2.63
 10 3 6 16.07 4.02
 10 -3 6 17.82 3
 10 3 6 15.53 3.87
 -10 -3 -6 12.87 4.12
 10 -3 6 14.37 4.02
 10 3 7 964.94 39.7
 10 -3 7 935.12 40.66
 -10 -3 -7 970.72 33.41
 10 3 7 912.82 38.6
 10 -3 8 50.14 4.74
 10 -3 8 59.11 4.93
 10 3 8 53.1 4.19
 10 3 8 52.73 4.64
 10 -3 9 473.58 19.39
 10 -3 9 458.64 19.02
 10 3 9 442.53 18.53
 10 -3 10 112.56 6.56
 -10 -3 -10 113.84 6.57
 10 3 10 104.24 5.64
 10 -3 10 101.63 6.17
 -10 -3 -11 15.27 1.82
 10 3 11 11.08 1.72
 10 -3 11 13.98 1.84
 10 3 12 7.28 1.1
 10 -3 12 7.06 1.13
 -10 -4 13 36.46 3.53
 10 -4 -13 39.89 3.41
 10 -4 -12 82.49 5.55
 -10 -4 12 96.39 6.38
 -10 -4 12 46.29 3.88
 10 4 -12 56.81 4.17
 -10 -4 12 83.87 5.96
 10 -4 -11 219.47 11.07
 -10 -4 11 219.19 11.68
 -10 -4 11 179.7 9.76
 10 4 -11 178.95 9.64
 -10 -4 11 232.08 12.32
 10 -4 -10 80.67 6.33
 -10 -4 10 73.84 5.83
 -10 -4 10 88.77 7.06
 10 4 -10 75.94 5.62
 -10 -4 10 84.92 7.37
 -10 -4 9 585.44 25.05
 10 -4 -9 559.46 26.19
 -10 -4 9 642.64 26.76
 -10 -4 9 670.58 28.23
 10 -4 -9 612.82 25.67
 -10 -4 8 2.78 1.93
 10 -4 -8 2.34 2.32
 -10 -4 8 2.69 1.39
 -10 -4 8 2.26 1.62
 10 -4 -8 4.65 2.18
 10 -4 -8 0.85 1.34
 10 4 -8 3.78 2.43
 10 4 -7 980.19 46.96
 10 -4 -7 987.48 47.37
 10 -4 -6 47.32 5.23
 -10 -4 6 51.41 5.43
 -10 -4 6 58.26 6.27
 10 -4 -6 36.86 7.19
 10 -4 -6 50.54 5.27
 -10 -4 6 44.97 4.98
 -10 -4 6 41.85 4.82
 10 -4 -6 52.43 7.69
 -10 -4 6 48.75 7.21
 10 4 -6 56.26 8.47
 10 -4 -6 48.72 5.68
 10 -4 -5 526.58 24.49
 -10 -4 5 528.15 23.48
 -10 -4 5 584.3 25.27
 10 -4 -5 547.17 31.04
 10 -4 -5 513.6 23.53
 -10 -4 5 513.7 23.26
 -10 -4 5 511.26 28.95
 10 -4 -5 450.69 28.94
 10 4 -5 596.53 31.51
 10 -4 -5 534.55 24.42
 10 -4 -4 190.56 12.66
 -10 -4 4 188.37 11.23
 -10 -4 4 212.28 12.61
 10 -4 -4 185.39 16.51
 10 -4 -4 218.02 12.22
 -10 -4 4 202.81 11.65
 -10 -4 4 162.44 14.99
 10 -4 -4 171.96 16.17
 10 4 -4 177.53 15.71
 10 -4 -4 191.02 12.29
 10 -4 -3 134.5 10.65
 -10 -4 3 169.94 14.86
 10 -4 -3 124.15 9.58
 10 -4 -3 143.5 14.07
 10 -4 -3 144.22 9.77
 10 4 -3 142.75 13.4
 -10 -4 3 150.02 9.63
 -10 -4 3 142.25 9.15
 -10 -4 3 160.92 10.32
 10 -4 -2 4.88 2.04
 10 -4 -2 3.24 1.85
 -10 -4 2 4.04 1.9
 10 -4 -2 7.51 3.3
 -10 -4 2 2.98 2.72
 10 -4 -2 6.79 2.58
 10 4 -2 2.75 2.37
 -10 -4 2 5.36 2.05
 10 -4 -1 157.37 11.87
 10 -4 -1 182.36 11.52
 10 -4 -1 184.24 15.81
 10 -4 -1 176.32 11.1
 -10 -4 1 170.5 10.54
 -10 -4 1 180.9 10.87
 10 4 -1 187.67 15.07
 -10 -4 1 161.68 15.1
 10 -4 0 798.58 37.81
 -10 -4 0 734.61 29.49
 -10 -4 0 721.4 28.8
 10 -4 0 669.56 29.51
 10 4 0 754.53 35.67
 10 -4 0 667.35 31.01
 -10 -4 -1 310.25 15.65
 10 -4 1 306.19 21.14
 -10 -4 -1 301.19 14.7
 10 -4 1 297.76 15.96
 10 4 1 286.11 19.06
 10 -4 1 292.91 15.49
 10 -4 1 328.79 17.44
 -10 -4 -1 340.61 21.94
 -10 -4 -2 215.78 16.63
 10 -4 2 214.98 17.65
 -10 -4 -2 219.59 12.7
 -10 -4 -2 207.63 12.14
 10 -4 2 224.03 17.24
 10 -4 2 206.19 12.34
 10 -4 2 215.92 12.35
 10 4 2 230.39 15.57
 10 -4 2 225.91 13.54
 10 -4 3 1037.14 45.81
 -10 -4 -3 910.69 37.36
 10 -4 3 1004.01 37.57
 -10 -4 -3 902.99 43.07
 -10 -4 -3 965.91 43.56
 10 -4 3 892.57 43.82
 10 -4 3 966.59 38.39
 10 4 3 887.57 41.25
 10 4 4 7.95 2.57
 -10 -4 -4 7.83 3.08
 10 -4 4 5.48 1.81
 10 -4 4 4.84 1.99
 -10 -4 -4 7.22 2.63
 -10 -4 -4 5.04 1.75
 10 -4 4 9.12 3.23
 -10 -4 -4 7.05 2.07
 10 -4 5 216.17 15.53
 -10 -4 -5 251.88 17.59
 10 4 5 225.94 14.8
 10 -4 5 241.44 15.92
 -10 -4 -5 238.44 15.47
 10 4 6 118.16 7.72
 10 -4 6 120.92 8.02
 -10 -4 -6 119.33 7.72
 10 4 7 0.6 0.76
 -10 -4 -7 0.59 0.76
 10 -4 7 0.45 0.86
 10 -4 8 22.64 2.84
 -10 -4 -8 23.94 2.65
 10 -4 8 22.71 2.56
 10 4 8 25.44 2.72
 -10 -4 -9 81.48 4.78
 10 -4 9 92.37 5.67
 -10 -4 -9 96.26 5.99
 10 -4 10 22.19 2.33
 -10 -4 -10 19.71 2.29
 10 -4 11 20.06 1.84
 -10 -4 -11 18.52 1.77
 10 -5 -12 92.91 5.5
 10 -5 -11 0.72 1.07
 -10 -5 11 0.38 0.79
 -10 -5 11 0.78 0.89
 -10 -5 11 0.4 0.84
 10 -5 -10 0.84 1.14
 -10 -5 10 1.25 0.92
 -10 -5 10 1.86 1.2
 -10 -5 10 2.33 1.37
 10 -5 -9 18.94 2.85
 -10 -5 9 13.55 2.41
 -10 -5 9 10.36 2.46
 -10 -5 9 9.68 2.58
 10 -5 -8 71.33 5.91
 -10 -5 8 70.6 5.92
 -10 -5 8 78.22 6.39
 -10 -5 8 74.84 6.87
 -10 -5 7 13.54 2.74
 -10 -5 7 12.26 2.52
 10 -5 -7 15.37 2.81
 10 -5 -7 8.74 2.05
 -10 -5 7 13.99 3.12
 -10 -5 6 1.76 1.51
 -10 -5 6 1.7 1.42
 -10 -5 6 3.55 1.89
 10 -5 -6 0.28 1.14
 10 -5 -6 1.15 1.22
 -10 -5 6 3.39 1.42
 -10 -5 5 90.75 7.72
 10 5 -5 79.41 10.01
 10 -5 -5 77.84 7
 -10 -5 5 76.09 6.68
 -10 -5 5 91.29 7.15
 -10 -5 5 88.42 7.01
 10 -5 -5 90.12 7.16
 10 -5 -4 138.85 13.33
 10 5 -4 135.72 13.02
 -10 -5 4 117.67 8.55
 10 -5 -4 99.64 11.5
 -10 -5 4 122.11 12.21
 10 5 -3 25.71 5.59
 10 -5 -3 19.05 5.09
 -10 -5 3 25.02 5.61
 10 -5 -3 17.2 4.71
 10 5 -2 211.43 16.87
 10 -5 -2 273.79 19.29
 10 -5 -2 245.67 19.61
 -10 -5 2 232.76 18.26
 10 5 -1 147.27 13.42
 10 -5 -1 188.15 15.53
 10 -5 -1 174.8 15.87
 -10 -5 1 168.95 14.99
 10 5 0 5.83 2.66
 10 -5 0 5.57 2.94
 10 -5 0 6.28 3.31
 -10 -5 0 4.28 2.46
 10 5 1 549.52 29.48
 10 -5 1 661.3 33.66
 10 -5 1 620.75 33.88
 10 -5 2 75.92 5.92
 10 -5 2 64.7 8.71
 -10 -5 -2 62.95 8.35
 10 -5 2 66.17 8.87
 -10 -5 -3 546.3 23.59
 -10 -5 -3 530.8 23.15
 10 -5 3 561.73 24.04
 10 -5 3 523.62 22.42
 -10 -5 -4 120.58 8.01
 10 -5 4 131.52 8.27
 -10 -5 -4 113.93 7.57
 10 -5 4 107.73 7.27
 -10 -5 -5 100.51 6.96
 10 -5 5 108.59 6.79
 -10 -5 -5 94.8 6.31
 10 -5 5 103.58 6.67
 -10 -5 -6 0.4 0.97
 10 5 6 0.99 0.83
 10 -5 6 -0.44 0.75
 10 -5 6 -0.18 0.85
 -10 -5 -7 6.89 1.52
 10 5 7 4.2 1.06
 -10 -5 -7 2.97 1.16
 10 -5 7 7.15 1.52
 10 -5 7 6.5 1.37
 10 -5 8 119.36 6.11
 -10 -5 -8 131.16 6.8
 -10 -5 -8 114.99 6.05
 -10 -5 -9 147.91 7.03
 10 -5 9 138.29 6.37
 -10 -5 -10 142.98 6.26
 10 -6 -10 58.45 4.28
 -10 -6 10 50.89 3.83
 -10 -6 9 0.67 0.77
 10 -6 -9 -0.16 0.96
 -10 -6 9 1.14 0.95
 10 -6 -9 -0.2 1.08
 -10 -6 8 1.8 0.98
 -10 -6 8 2.25 1.09
 -10 -6 8 1.84 1.31
 10 -6 -8 2.6 1.36
 -10 -6 7 0.41 0.82
 10 -6 -7 0.21 1.12
 -10 -6 7 0.81 0.92
 -10 -6 7 2.06 1.29
 -10 -6 6 23.55 3.56
 10 -6 -6 22.02 2.93
 -10 -6 6 25.59 3.3
 10 -6 -6 25.18 3.26
 -10 -6 6 20.24 3.12
 10 -6 -6 23.91 3.37
 -10 -6 5 135.81 8.83
 10 -6 -5 139.37 8.28
 -10 -6 5 128.7 8.21
 10 -6 -5 114.8 7.97
 -10 -6 5 117.95 7.82
 10 -6 -5 121.34 8.31
 -10 -6 5 134.62 8.65
 10 -6 -4 206.82 11.07
 -10 -6 4 208.59 11.33
 10 -6 -4 197.52 11.53
 10 -6 -4 192.08 11.02
 -10 -6 4 223.39 11.88
 -10 -6 4 216.52 11.84
 10 -6 -3 524.23 21.23
 -10 -6 3 475.54 21.45
 10 -6 -3 467.01 21.98
 -10 -6 3 515.71 21.55
 -10 -6 3 475.76 21.35
 10 -6 -3 471.66 20.9
 10 -6 -3 423.33 20.44
 -10 -6 3 534.78 22.19
 -10 -6 2 17.2 3.11
 10 -6 -2 19.79 3.28
 10 -6 -2 23.59 3.25
 -10 -6 2 25.79 3.6
 10 -6 -2 19.04 3.41
 10 -6 -2 18.26 2.92
 -10 -6 2 23.55 3.41
 -10 -6 2 22.2 3.43
 10 -6 -1 631.76 25.05
 -10 -6 1 635.06 25.7
 -10 -6 1 653.07 26.13
 10 -6 -1 555.12 24.4
 -10 -6 1 584.34 25.76
 10 -6 -1 609.84 26.73
 -10 -6 0 83.93 6.54
 -10 -6 0 93.04 7.02
 10 -6 0 86.08 6.1
 10 -6 0 80.07 7.1
 -10 -6 0 85.37 6.81
 10 -6 1 9.03 2.32
 -10 -6 -1 10.6 2.3
 10 -6 1 9.2 1.92
 -10 -6 -1 7.88 2.09
 -10 -6 -1 8.64 2.16
 -10 -6 -2 19.77 3.06
 10 -6 2 22.84 3.28
 -10 -6 -2 26.4 3.27
 10 -6 2 24.47 3.45
 10 -6 3 5.63 1.74
 -10 -6 -3 3.72 1.44
 10 -6 3 6.16 1.61
 -10 -6 -3 4.44 1.44
 -10 -6 -3 4.89 1.31
 10 -6 4 151.08 8.02
 -10 -6 -4 147.68 8.34
 -10 -6 -4 143.61 7.7
 10 -6 4 143.22 8.61
 10 6 5 11.72 1.55
 -10 -6 -5 14.52 1.97
 -10 -6 -5 12.15 1.61
 10 -6 5 14.81 2.34
 -10 -6 -5 11.39 1.93
 -10 -6 -6 284.85 11.91
 10 -6 6 288.71 12.01
 -10 -6 -6 254.89 11.4
 -10 -6 -7 54.34 3.43
 10 -6 7 49.17 3.13
 -10 -6 -7 52.15 3.34
 -10 -7 6 227.91 10.17
 10 -7 -6 259.29 10.92
 10 -7 -5 20.07 2.42
 -10 -7 5 16.11 1.98
 -10 -7 4 2.35 0.97
 -10 -7 4 1.34 0.88
 10 -7 -4 3.24 1.19
 -10 -7 4 2.49 1.14
 -10 -7 3 16.66 2.3
 -10 -7 3 19.08 2.34
 10 -7 -3 14.39 2.15
 -10 -7 3 14.2 2.14
 -10 -7 2 15.73 2.32
 -10 -7 2 16.19 2.24
 10 -7 -2 15 2.07
 -10 -7 2 14.25 2.34
 10 -7 -2 13.52 2.01
 -10 -7 1 21.08 2.56
 10 -7 -1 16.96 2.08
 -10 -7 1 21.58 2.74
 10 -7 -1 15.82 2.28
 -10 -7 0 27.62 2.81
 10 -7 0 19.78 2.08
 10 -7 0 24.65 2.84
 -10 -7 0 19.97 2.6
 -10 -7 -1 -0.16 0.8
 -10 -7 -1 0.62 0.82
 10 -7 1 0.36 0.82
 10 -7 2 241.42 11.1
 -10 -7 -2 242.51 10.62
 -10 -7 -2 226.39 10.37
 10 -7 3 3.02 1.03
 -10 -7 -3 5.19 1.14
 -10 -7 -3 3.04 0.85
 -10 -7 -4 362.38 14.02
 10 -7 4 355.98 14.24
 -10 -7 -5 101.36 4.83
 -11 0 15 1.13 0.79
 11 0 -15 0.75 0.89
 -11 0 14 20.15 2.69
 11 0 -14 17.92 2.86
 -11 0 13 0.99 1.31
 11 0 -13 1.65 1.38
 -11 0 12 30.61 3.94
 11 0 -12 29.33 4.11
 -11 0 11 1.79 1.36
 11 0 -11 1.32 1.61
 11 0 -10 84.92 9.96
 11 0 -9 2.02 2.46
 11 0 -9 3.07 1.86
 -11 0 9 0.59 1.39
 11 0 -8 6.66 2.93
 -11 0 8 8.61 2.2
 11 0 -8 6.07 2.22
 11 0 -7 0.65 1.93
 -11 0 7 -0.26 1.32
 11 0 -7 2.25 1.46
 11 0 -7 0.33 1.5
 11 0 -6 698.44 28.63
 11 0 -6 744.99 35.83
 11 0 -6 682.91 29.81
 11 0 -5 -0.31 1.74
 11 0 -5 1.5 1.18
 11 0 -5 -0.6 1.79
 11 0 -5 0.7 1.9
 11 0 -4 1203.32 50.67
 11 0 -4 1031.02 41.69
 11 0 -4 1073.3 40.9
 11 0 -4 1120.69 47.51
 11 0 -3 -0.29 1.06
 11 0 -3 0.56 1.79
 11 0 -2 118.52 8.19
 11 0 -2 117.66 7.96
 11 0 -2 107.04 10.4
 11 0 -1 1.24 1.68
 11 0 -1 1.35 1.31
 11 0 -1 0.25 1.64
 11 0 -1 2.07 1.99
 11 0 0 102.88 10.44
 11 0 0 112.82 7.69
 11 0 0 104.52 7.81
 11 0 0 99.68 9.6
 11 0 0 104.22 7.38
 11 0 1 0.75 0.96
 11 0 1 3.61 2.2
 11 0 1 0.55 1.49
 11 0 1 -0.28 0.98
 11 0 2 6.08 3.01
 11 0 2 3.32 1.83
 11 0 2 7.84 2.01
 11 0 2 8.78 2.21
 11 0 2 12.71 2.53
 11 0 2 4.16 2.4
 11 0 2 2.19 1.27
 11 0 2 4.53 2.39
 11 0 3 -0.46 0.97
 11 0 3 0.84 1.22
 11 0 3 1.67 1.52
 11 0 3 0.78 0.95
 11 0 3 1.16 1.58
 11 0 3 -0.28 1.14
 11 0 3 1.36 1.28
 11 0 4 227.84 16.2
 11 0 4 235.52 12.63
 11 0 4 216.65 16.37
 11 0 4 236.71 12.8
 11 0 4 243.12 13.13
 11 0 5 -0.29 1.11
 11 0 5 0.56 1.36
 11 0 5 1.24 1.13
 11 0 5 0.59 1.45
 11 0 5 -0.28 1.22
 11 0 5 1.36 1.33
 11 0 6 2082.66 79.73
 11 0 6 2082.64 73.27
 11 0 6 2070.09 74.3
 11 0 6 2055.05 73.84
 11 0 6 2044.76 80.47
 11 0 7 1.58 1.69
 11 0 7 -0.57 2.2
 11 0 7 0.55 1.12
 11 0 7 0.76 0.87
 11 0 8 1563.85 56.93
 11 0 8 1551.58 62.14
 11 0 8 1587.52 56.46
 11 0 8 1606.92 63.27
 11 0 9 0.37 0.86
 11 0 9 0.46 1.04
 11 0 9 0.66 0.85
 11 0 10 81.68 5.08
 11 0 10 97.72 5.94
 11 0 11 0.86 0.57
 11 0 11 0.15 0.64
 11 0 11 0.28 0.62
 11 0 12 2.04 0.74
 11 1 -15 144.9 7.33
 -11 1 14 78.85 5.4
 -11 -1 14 80.02 5.7
 11 -1 -14 70.9 5.6
 11 1 -14 85.35 5.94
 11 -1 -13 2.74 1.7
 11 1 -13 4.63 1.77
 11 -1 -13 2.11 1.09
 -11 -1 13 0.25 1.08
 -11 1 13 -0.45 1.53
 11 -1 -12 114.63 8.35
 11 1 -12 108.81 7.99
 11 -1 -12 103.38 6.78
 -11 -1 12 108.99 7.94
 -11 1 12 110.76 7.73
 11 -1 -11 198.58 12.23
 11 1 -11 205.78 12.07
 11 -1 -11 206.85 10.99
 -11 -1 11 203.97 11.95
 -11 -1 10 181.64 11.15
 11 -1 -10 177.83 10.25
 11 -1 -10 172.69 15.12
 11 1 -10 173.64 14.27
 11 1 -9 254.11 13.52
 11 -1 -9 222.97 13.38
 11 -1 -9 232.15 17.82
 11 1 -9 257.37 17.63
 -11 -1 9 214.34 12.6
 11 -1 -9 206.71 11.91
 11 1 -8 547.74 29.95
 11 -1 -8 474.77 22.66
 11 1 -8 478.9 22.21
 11 -1 -8 460.55 27.78
 11 1 -8 492.58 27.3
 -11 -1 8 499.43 21.89
 11 -1 -8 473.08 21.29
 -11 -1 7 93.87 7.44
 11 -1 -7 100.42 8.06
 11 1 -7 104.93 7.92
 11 -1 -7 104.65 11.34
 11 1 -7 97.92 10.47
 -11 -1 7 106.89 7.52
 11 -1 -7 97.52 7.32
 -11 -1 6 91.41 6.77
 11 -1 -6 93.1 7.04
 -11 -1 6 94.11 7.66
 11 1 -6 100.57 7.55
 11 -1 -6 82.52 7.44
 11 1 -6 85.04 9.33
 11 -1 -6 113.98 11.5
 11 -1 -6 100.71 11.28
 11 1 -6 69.55 9.7
 11 -1 -5 220.3 16.58
 11 1 -5 216.39 15.11
 11 1 -5 206.35 11.83
 11 -1 -5 176.93 15.76
 11 1 -5 180.85 15.52
 11 -1 -5 209.56 11.72
 11 -1 -5 231.02 12.98
 11 -1 -4 427.7 24.52
 11 1 -4 400.24 22.13
 11 -1 -4 376.08 24.08
 11 1 -4 438.65 25.33
 11 -1 -4 384.41 18.37
 11 -1 -4 401.9 19.35
 11 1 -4 409.6 18.78
 11 -1 -3 42.47 6.77
 11 1 -3 33.71 5.39
 11 -1 -3 26.11 5.71
 11 1 -3 38.92 6.62
 11 -1 -3 42.26 4.54
 11 -1 -3 35.33 4.57
 11 1 -3 38.42 4.29
 11 -1 -2 55.15 7.45
 11 1 -2 51.37 4.9
 11 -1 -2 66.74 5.97
 11 -1 -2 40.38 6.79
 11 1 -2 35.51 6.44
 11 -1 -2 52.35 5.24
 11 -1 -1 362.55 21.37
 11 -1 -1 344.54 16.41
 11 -1 -1 321.4 16.3
 11 1 -1 334.75 15.66
 11 -1 -1 325.2 19.55
 11 1 -1 326.26 21
 11 -1 -1 336.35 16.31
 11 -1 0 68.75 8.35
 11 -1 0 67.34 5.82
 11 -1 0 82.15 6.57
 11 -1 0 73.24 6.24
 11 1 0 83.45 6.05
 11 -1 0 65.7 7.99
 11 -1 0 66.89 8.6
 11 1 0 60.12 8.08
 11 -1 0 74.33 6.35
 11 -1 1 882.18 35.07
 11 -1 1 812.33 34.66
 11 1 1 937 35.3
 11 1 1 930.02 33.94
 11 -1 1 905.95 34.92
 11 -1 1 836.14 34.41
 11 -1 1 878.13 40.17
 11 1 1 892.13 40.84
 11 -1 1 868.21 39.38
 11 -1 1 871.13 39.79
 11 -1 1 865.8 34.61
 11 -1 2 175.07 10.45
 11 1 2 169.05 10.23
 11 -1 2 184.74 14.01
 11 -1 2 144.47 12.23
 11 -1 2 173.92 10.16
 11 1 2 153.35 13.04
 11 -1 2 171.75 10.21
 11 1 2 157.51 9.92
 11 1 2 169.42 9.6
 11 -1 2 171.97 10.27
 11 -1 2 132.63 12.02
 11 1 3 357.85 17.24
 11 1 3 400.06 22.85
 11 -1 3 341.3 21.51
 11 -1 3 381.89 17.75
 11 1 3 357.77 21.61
 11 -1 3 402.42 21.94
 11 -1 3 353.23 21.05
 11 1 3 373.9 21.74
 11 -1 3 351.55 17.21
 11 1 3 356.48 16.45
 11 -1 3 374.41 17.69
 -11 -1 -3 357.54 16.96
 11 1 3 366.37 17.3
 11 -1 3 350.07 17.06
 11 1 4 249.71 12.45
 11 -1 4 197.45 11.35
 11 1 4 197.38 11.31
 11 -1 4 188.02 11.38
 11 -1 4 199.09 14.58
 11 1 4 175.23 14.24
 11 1 4 191.81 10.49
 11 -1 4 186.04 11.18
 11 -1 4 212.57 11.89
 11 -1 4 209.19 15.35
 11 1 4 186.98 14.92
 -11 -1 -4 204.77 11.08
 11 1 4 203.92 11.48
 11 1 5 51.05 5.1
 11 1 5 49.53 4.89
 11 -1 5 47.26 5
 11 1 5 42.67 4.1
 11 -1 5 41.28 4.52
 11 -1 5 45.55 6.4
 11 1 5 51.8 7.01
 11 -1 5 52.24 5.1
 11 1 5 41.56 4.51
 -11 -1 -5 47.92 4.46
 11 -1 5 48.14 6.99
 11 1 5 40.04 6.59
 11 -1 6 31.15 3.99
 11 1 6 33.29 3.92
 11 1 6 35.32 3.59
 11 -1 6 40.56 4.28
 11 -1 6 29.86 5.24
 11 1 6 33.4 5.54
 11 1 6 39.23 4.43
 11 -1 6 43.88 4.7
 11 -1 6 37.59 6.23
 11 1 6 36.53 6.02
 11 1 7 57.8 7.43
 11 -1 7 51.91 6.82
 11 1 7 54.62 7.02
 11 1 8 8.42 1.83
 11 -1 8 7.31 2.05
 11 1 8 10.27 2.2
 11 1 8 10.03 1.76
 11 -1 8 5.19 1.6
 11 1 8 6.09 2.63
 11 -1 8 11.98 3.36
 11 1 8 8.18 2.63
 11 1 9 31.74 3.55
 11 -1 9 28.76 3.51
 11 -1 9 34.16 3.52
 11 -1 9 30.77 3.56
 11 1 9 38.28 3.74
 11 -1 10 122.89 7.2
 11 1 10 133.15 7.29
 -11 -1 -10 119 6.37
 11 -1 10 121.14 6.78
 11 1 10 123.6 7.08
 11 -1 10 128.1 7.07
 11 -1 11 118.77 6.21
 11 1 11 133.72 7
 11 -1 11 125.9 6.49
 11 -1 11 130.23 6.84
 11 1 11 126.25 6.56
 11 1 12 56.84 3.5
 11 -1 12 50.18 3.09
 -11 -2 14 19.99 2.66
 -11 2 14 30.19 2.84
 11 -2 -14 30.59 3.05
 -11 -2 14 27.38 2.95
 11 -2 -13 344.79 14.72
 11 2 -13 368.8 15.86
 11 -2 -13 351.13 16.03
 -11 2 13 318.75 14.87
 11 -2 -12 42.7 4.07
 11 2 -12 49.88 4.8
 11 -2 -12 41.08 4.74
 -11 -2 12 36.35 4.3
 11 -2 -11 213.51 11.27
 11 2 -11 211.04 11.81
 11 -2 -11 207.41 12.59
 -11 -2 11 201.47 11.92
 11 -2 -10 228.3 12.46
 -11 -2 10 244.1 13.42
 11 2 -10 252.81 13.36
 11 -2 -10 227.61 13.63
 11 2 -9 121.39 12.68
 11 -2 -9 156.76 14.26
 11 -2 -8 17.76 3.03
 -11 -2 8 18.85 3.26
 11 -2 -8 19.39 5.24
 11 2 -8 18.93 5.16
 11 -2 -8 20.35 3.75
 11 2 -8 16.76 3.09
 11 -2 -7 87.07 10.58
 -11 -2 7 71.66 6.45
 11 -2 -7 81.18 7.31
 -11 -2 7 80.82 6.71
 11 2 -7 87.5 7.02
 11 -2 -7 78.65 6.62
 11 2 -7 89.59 10.69
 11 -2 -6 8.13 3.5
 11 -2 -6 11.75 2.96
 11 2 -6 12.91 2.61
 -11 -2 6 10.29 2.4
 -11 -2 6 10.21 2.62
 11 2 -6 13.95 4.39
 11 -2 -6 12.66 2.6
 11 -2 -5 19.62 3.2
 11 -2 -5 15.34 4.47
 -11 -2 5 17.83 3.38
 11 2 -5 20.72 5.02
 11 -2 -5 13.33 3.09
 11 2 -5 14 2.64
 11 -2 -4 214.59 12.21
 11 -2 -4 213.23 12.81
 11 2 -4 216.98 11.75
 11 2 -4 211.23 16.88
 -11 -2 4 222.12 13.02
 11 -2 -4 218.28 17.14
 11 -2 -4 206.22 11.82
 11 -2 -3 235.04 13.13
 11 -2 -3 258.97 14.17
 11 2 -3 258.39 12.7
 11 2 -3 237.46 17.9
 -11 -2 3 248.96 14.08
 11 -2 -3 240.81 18.17
 11 -2 -3 213.16 12.58
 11 -2 -2 105.38 7.74
 11 -2 -2 103.13 7.95
 11 2 -2 84.86 10.06
 -11 -2 2 122.88 8.72
 11 -2 -2 99.6 10.9
 11 -2 -2 78.47 6.79
 11 -2 -1 37.12 4.7
 11 -2 -1 35.39 4.42
 11 -2 -1 36.05 4.24
 11 2 -1 25.87 5.74
 -11 -2 1 46.31 5.36
 11 -2 -1 31.64 6.12
 11 -2 -1 40.01 4.59
 11 -2 0 816.94 31.79
 11 2 0 883.24 38.6
 11 -2 0 752 30.36
 11 -2 0 681.87 30.67
 -11 -2 0 805.65 31.82
 11 -2 0 691.49 30.43
 11 -2 0 781.73 37.73
 11 -2 1 53.7 5.34
 11 2 1 53.59 5.31
 11 -2 1 42.58 6.56
 -11 -2 -1 63.39 5.79
 11 -2 1 53.23 5.46
 11 -2 1 60.49 8.19
 11 2 1 53.12 7.44
 11 -2 1 53.89 5.1
 11 -2 1 48.38 5.15
 11 -2 1 52.19 5.43
 11 -2 2 654.56 27.04
 11 -2 2 671.57 32.27
 11 2 2 641.6 26.48
 11 -2 2 631.93 26.22
 11 2 2 629.77 26.33
 11 -2 2 655.1 26.85
 11 -2 2 603.99 26.79
 11 -2 2 554.47 31.08
 11 2 2 631.95 31.79
 11 -2 2 636.2 30.22
 -11 -2 -2 605.68 26.44
 11 -2 3 109.77 7.47
 11 -2 3 80.5 8.99
 -11 -2 -3 107.51 6.67
 11 -2 3 85.29 6.64
 -11 -2 -3 107.81 7.08
 11 -2 3 114.92 10.62
 11 2 3 117.19 10.69
 11 -2 3 96.36 8.96
 11 2 3 111.77 10.12
 11 2 3 106.32 7.02
 11 -2 3 98 6.85
 11 2 3 101 6.85
 11 -2 3 94.53 6.92
 11 2 4 187.74 10.81
 11 -2 4 202.86 11.59
 -11 -2 -4 188.99 10.78
 11 -2 4 165.77 13.15
 11 2 4 208.95 15.1
 11 2 4 201.53 14.26
 -11 -2 -4 194.13 10.36
 11 -2 4 201.21 11.35
 11 -2 4 174.59 10.97
 11 2 4 199.75 11.07
 11 2 5 70.09 6.04
 -11 -2 -5 65.73 5.31
 11 -2 5 65.56 7.59
 11 2 5 70.85 8.39
 11 -2 5 66.54 5.83
 11 -2 5 63.96 5.82
 11 2 5 58.98 5.27
 11 -2 5 60.37 5.84
 11 2 5 66.4 8.24
 11 2 5 63.83 5.59
 11 -2 6 6.47 1.87
 11 2 6 5.06 2.47
 11 -2 6 4.34 1.77
 11 2 6 6.98 1.91
 11 2 6 1.07 1.6
 11 -2 6 6.02 1.89
 11 2 7 37.18 5.79
 11 -2 7 38.5 6.04
 11 2 7 38.76 3.74
 11 2 7 38.45 5.76
 11 2 8 69.86 5.51
 11 -2 8 69.36 5.46
 11 -2 8 81.38 5.82
 11 2 9 13.24 2.14
 11 2 9 16.1 2.26
 11 -2 9 11.65 2.13
 11 -2 9 12.87 2.14
 11 -2 10 166.31 8.21
 11 2 10 152.49 7.53
 11 -2 10 158.16 8.06
 -11 -2 -10 153.73 7.7
 11 2 10 146.22 7.62
 11 -2 11 21.93 2.19
 11 2 11 20.76 2.29
 -11 -2 -11 14.41 1.57
 11 -2 11 19.99 2.14
 11 2 12 379.49 13.86
 11 -2 12 351.05 13.61
 11 -3 -13 1.82 1
 -11 -3 13 2.62 1.17
 -11 3 13 1.63 0.93
 11 3 -13 1.2 0.87
 -11 -3 13 1.3 1.04
 11 -3 -12 85.11 5.88
 -11 -3 12 83.3 6.17
 11 -3 -12 83.76 6.26
 11 3 -12 91.95 6.11
 -11 -3 12 86.94 6.65
 11 -3 -11 177.26 10.79
 11 -3 -11 185.48 10.1
 11 3 -11 191.63 10.19
 -11 -3 11 171.88 10.24
 11 -3 -10 14.06 2.61
 11 -3 -10 16.84 3.28
 11 3 -10 19.88 2.98
 -11 -3 10 13.62 2.67
 11 -3 -9 23.54 4.06
 -11 -3 9 28.39 3.9
 11 -3 -9 27 3.69
 11 3 -9 29.85 3.76
 11 -3 -8 4.55 2.77
 11 3 -8 1.49 2.03
 -11 -3 8 2.63 1.71
 11 3 -8 8.58 2.12
 11 -3 -7 132.33 9.82
 11 3 -7 170.47 15.01
 11 -3 -7 133.01 9.08
 11 -3 -7 141.46 13.85
 11 -3 -6 3.63 1.98
 11 -3 -6 3.61 1.8
 -11 -3 6 8.98 3.12
 11 -3 -6 11.47 3.84
 11 -3 -6 4.26 1.79
 -11 -3 6 2.91 1.72
 11 3 -6 1.5 2.04
 -11 -3 6 5.25 1.78
 11 -3 -5 792.6 33.96
 -11 -3 5 841.68 33.27
 11 -3 -5 876.78 42.68
 11 3 -5 837.81 41.62
 -11 -3 5 870.65 35.24
 11 -3 -5 913.7 36.48
 11 -3 -5 818.31 34.96
 11 3 -4 5.79 3.18
 11 -3 -4 3.74 1.82
 11 -3 -4 2.47 1.55
 -11 -3 4 2.49 1.62
 11 -3 -4 3.77 2.91
 11 -3 -3 549.54 24.62
 11 -3 -3 587.18 25.45
 11 -3 -3 581 31.72
 -11 -3 3 566.3 25.54
 -11 -3 3 555.52 24.34
 11 3 -3 481.82 29.44
 11 -3 -2 91.65 7.59
 11 -3 -2 88.69 7.74
 11 -3 -2 98.79 11.24
 -11 -3 2 123.12 9.13
 -11 -3 2 105.48 7.55
 11 3 -2 90.3 10.77
 11 -3 -1 287.63 16.05
 11 -3 -1 342.29 17.04
 11 -3 -1 314.62 21.52
 -11 -3 1 331.57 17.03
 -11 -3 1 337.35 15.51
 11 3 -1 288.64 20.51
 11 -3 0 277.15 15.25
 -11 -3 0 322.66 16.1
 11 -3 0 294.67 15.48
 11 -3 0 274.43 19.84
 11 -3 0 313.31 15.16
 11 -3 1 2.04 1.85
 -11 -3 -1 0.63 1.16
 11 3 1 1.81 1.8
 11 3 1 0.52 1.1
 11 -3 1 2.25 1.37
 11 3 1 1.35 1.23
 11 -3 1 1.91 1.64
 11 3 2 79.66 6.21
 11 -3 2 82.61 7.26
 -11 -3 -2 62.6 5.94
 11 -3 2 76.3 9.27
 -11 -3 -2 82.22 6.74
 11 -3 2 69.4 6.14
 11 -3 2 77.21 6.54
 11 3 2 71.95 8.67
 11 3 2 71.34 5.88
 11 -3 2 71.68 6.5
 11 -3 3 451.34 21.34
 11 -3 3 482.93 21.77
 11 3 3 511.82 21.21
 11 3 3 471.52 26.07
 11 -3 3 514.48 22.11
 11 3 3 495.58 21.02
 -11 -3 -3 482.23 21.63
 -11 -3 -3 490.3 21.53
 11 -3 3 532.27 28.04
 11 -3 3 511.91 22.8
 11 3 3 414.66 24.26
 11 -3 4 181.68 10.88
 -11 -3 -4 178.89 13.56
 -11 -3 -4 181.92 10.26
 11 -3 4 183.76 10.73
 11 3 4 175.83 9.76
 11 -3 4 164.51 10.5
 11 3 4 189.12 10.07
 11 -3 4 197.37 10.93
 11 3 4 187 14.06
 11 3 5 816.75 36.31
 -11 -3 -5 852.52 34.64
 11 -3 5 846.37 35.33
 11 3 5 928.34 36.48
 11 3 6 16.42 2.79
 11 -3 6 19.28 4.16
 11 3 6 18.02 3.82
 -11 -3 -6 5.54 2.75
 11 -3 6 21.61 3.05
 -11 -3 -6 21.45 2.77
 11 3 6 18.19 4.03
 11 3 7 1100.26 40.13
 11 -3 7 1067.97 40.23
 11 -3 7 1057.12 39.72
 11 3 8 9.19 1.79
 11 -3 8 8.82 1.76
 11 3 8 10.04 1.59
 11 -3 8 8.94 1.87
 11 -3 9 262.78 11.7
 11 3 9 261.64 11.57
 11 -3 9 277.32 12.19
 -11 -3 -10 24.28 2.41
 11 3 10 21.41 1.86
 11 -3 10 28.99 2.63
 -11 -3 -11 44.64 2.82
 11 3 11 53.44 3.25
 11 -3 11 51.84 3.24
 11 -4 -12 35.28 3.32
 -11 -4 12 36.9 3.41
 -11 -4 12 34.72 3.52
 11 -4 -11 128.99 7.71
 -11 -4 11 129.72 7.82
 -11 -4 11 137.9 8.47
 11 -4 -10 59.36 4.98
 11 -4 -10 46.21 4.68
 -11 -4 10 59.06 5.09
 -11 -4 10 65.42 5.87
 -11 -4 9 569.51 23.85
 11 -4 -9 557.31 23.03
 11 -4 -9 532.42 22.16
 -11 -4 9 522.88 22.14
 -11 -4 8 17.27 2.97
 11 -4 -8 19.7 3.18
 -11 -4 8 19.19 2.8
 11 -4 -8 14.14 3.09
 -11 -4 8 20.29 3.61
 11 -4 -7 858.44 34.49
 11 -4 -7 816.24 33.27
 -11 -4 7 808.15 32.2
 11 -4 -7 762.2 32.75
 -11 -4 7 859.91 33.29
 -11 -4 6 61.31 5.77
 11 -4 -6 54.77 8.02
 11 -4 -6 60.54 6.29
 11 -4 -6 68.56 6.29
 -11 -4 6 68.26 5.88
 11 4 -6 67.52 9.17
 11 -4 -6 68.93 9.43
 11 -4 -5 386.39 24.94
 -11 -4 5 399.43 24.23
 11 4 -5 363.73 24.08
 11 -4 -5 416.29 25.44
 11 -4 -4 73.26 6.94
 -11 -4 4 85 10.11
 11 -4 -4 84.77 10.88
 -11 -4 4 79.85 7.01
 11 -4 -4 77.85 10.21
 11 -4 -4 74.68 7.36
 11 4 -4 78 9.83
 11 -4 -4 75.13 6.77
 11 4 -3 16.33 4.59
 11 -4 -3 8.91 3.86
 11 -4 -3 16.91 4.95
 -11 -4 3 9.46 3.68
 11 -4 -3 13.3 2.85
 11 -4 -3 13.57 3.04
 11 -4 -3 12.83 3.29
 -11 -4 3 18.56 3.22
 -11 -4 2 248.79 13.13
 11 -4 -2 243.8 13.69
 11 4 -2 223.44 17.5
 11 -4 -2 239.47 18.49
 11 -4 -2 240.59 13.68
 11 -4 -2 230.88 14.71
 -11 -4 2 223.84 18.08
 11 4 -1 37.06 4.04
 11 4 -1 35.3 6.48
 11 -4 -1 42.49 4.99
 -11 -4 1 37.96 6.91
 11 -4 -1 44.89 7.31
 11 -4 -1 35.8 5.08
 -11 -4 1 32.98 4.01
 11 4 0 98.48 10.47
 11 -4 0 105.06 8.26
 11 -4 0 124.51 12.23
 -11 -4 0 129.5 12.53
 11 4 0 111.5 7.59
 11 -4 0 100.75 8.76
 11 -4 1 38.26 4.57
 11 -4 1 35.1 6.69
 -11 -4 -1 25.76 5.43
 11 -4 1 31.23 4.04
 11 4 1 26.52 5.29
 -11 -4 -1 33.46 4.37
 11 -4 1 39.53 6.71
 11 -4 1 29.55 4.41
 11 -4 2 272.76 18.54
 -11 -4 -2 220.53 16.75
 11 -4 2 252.09 18.23
 11 4 2 222.95 16.07
 11 4 2 217.11 15.38
 11 -4 3 69.39 8.63
 -11 -4 -3 73.04 8.37
 11 4 3 59.5 7.32
 -11 -4 -4 0.7 0.99
 11 -4 4 2.97 1.41
 -11 -4 -4 1.98 1.35
 11 -4 4 2.1 1.32
 -11 -4 -5 54.31 4.81
 -11 -4 -5 50.9 4.39
 11 -4 5 59.5 4.93
 11 -4 5 55.99 4.81
 11 -4 5 66.64 5.24
 -11 -4 -6 194.75 9.78
 11 4 6 181.01 9.84
 11 -4 6 191.52 10.1
 -11 -4 -7 35.83 3.19
 11 -4 7 32.77 3.23
 11 4 7 40.29 3.51
 11 -4 7 36.3 3.51
 -11 -4 -8 59.05 3.79
 11 4 8 72.06 4.35
 11 -4 8 73.43 4.82
 11 -4 8 66.58 3.94
 -11 -4 -9 206.32 9.31
 11 -4 9 196.79 9.04
 -11 -4 -10 9.3 1.25
 11 -4 10 8.78 1.2
 -11 -5 11 27.19 2.74
 11 -5 -11 26.64 2.69
 -11 -5 10 6.98 1.76
 11 -5 -10 5.42 1.56
 11 -5 -9 91.39 6.15
 -11 -5 9 97.97 6.72
 -11 -5 9 93.55 6.07
 11 -5 -8 31.19 3.69
 -11 -5 8 29.56 3.46
 -11 -5 8 33.27 3.35
 -11 -5 8 36.62 4.22
 11 -5 -7 66.9 5.51
 -11 -5 7 63.16 5.18
 -11 -5 7 66.9 5.9
 -11 -5 7 56.09 4.76
 11 -5 -7 50.02 4.58
 -11 -5 6 40.14 4.55
 -11 -5 6 33.34 3.79
 11 -5 -6 33.6 4.02
 11 -5 -6 29.92 3.86
 -11 -5 6 30.3 3.55
 -11 -5 5 20.47 3.05
 -11 -5 5 19.09 3.18
 -11 -5 5 26.14 3.76
 11 -5 -5 18.81 3.23
 11 -5 -5 19.19 3.16
 11 -5 -4 34.74 4.3
 11 -5 -4 32.72 4.45
 -11 -5 4 32 4.07
 -11 -5 4 40.65 4.58
 11 -5 -4 39.51 4.85
 -11 -5 4 35.11 4.03
 11 -5 -3 5.24 1.78
 -11 -5 3 6.87 2
 -11 -5 3 7.79 1.99
 -11 -5 3 7.16 2.12
 11 -5 -3 6.1 1.98
 11 -5 -3 11.73 2.83
 11 -5 -3 10.34 2.58
 -11 -5 2 74.64 6.78
 11 -5 -2 77.3 7.36
 11 -5 -2 84.65 7.65
 -11 -5 2 83.89 6.67
 11 -5 -2 83.79 6.88
 -11 -5 2 75.47 6.55
 11 -5 -2 76.44 6.06
 11 -5 -1 807.07 33.65
 -11 -5 1 729.99 32.2
 -11 -5 1 786.68 31.38
 11 -5 -1 770.58 31.01
 -11 -5 1 811.01 32.76
 11 -5 -1 876.77 34.31
 11 -5 -1 787.73 32.12
 -11 -5 1 794.31 31.34
 11 -5 0 114.19 8.72
 -11 -5 0 114.33 8.23
 11 -5 0 98.66 7.08
 -11 -5 0 111.75 7.6
 11 -5 0 115.54 8.93
 -11 -5 0 113.93 8.28
 11 -5 0 113.46 8.02
 11 -5 1 362.8 16.43
 11 -5 1 378.52 18.18
 -11 -5 -1 358.87 17.26
 -11 -5 -1 363.94 17.4
 11 -5 1 354.56 18.1
 -11 -5 -2 16.89 2.85
 11 -5 2 17.35 3.01
 -11 -5 -2 14.25 2.71
 11 -5 2 16.84 2.61
 11 -5 2 15.74 2.96
 11 -5 3 505.41 21.25
 -11 -5 -3 533.79 22.22
 11 -5 3 520.45 22.32
 -11 -5 -3 544.28 22.07
 11 -5 4 174.85 9.42
 -11 -5 -4 190.65 9.67
 11 -5 4 192.68 9.94
 -11 -5 -4 188.91 10.05
 11 5 5 132.47 7.27
 11 -5 5 126.26 6.79
 -11 -5 -5 124.14 6.68
 11 -5 5 124.03 7.04
 -11 -5 -5 126.24 7.36
 -11 -5 -6 47.19 3.71
 11 5 6 42.04 3.33
 11 -5 6 49.59 3.94
 11 -5 6 44.77 3.54
 11 -5 7 14.87 1.78
 -11 -5 -7 15.07 1.85
 11 5 7 12.67 1.39
 11 -5 7 15.43 1.83
 -11 -5 -8 47.06 3.25
 11 -5 8 41.32 2.75
 -11 -5 -9 85.46 4.19
 -11 -6 9 0.38 0.63
 -11 -6 8 7.42 1.65
 11 -6 -8 7.59 1.67
 11 -6 -8 8.03 1.52
 -11 -6 7 11.73 1.92
 11 -6 -7 16.76 2.28
 11 -6 -7 15.98 2.31
 -11 -6 7 17.33 2.58
 -11 -6 7 10.28 1.68
 -11 -6 6 126.71 7.33
 -11 -6 6 109.18 6.47
 11 -6 -6 133.75 7.38
 -11 -6 6 129.18 7.66
 11 -6 -6 119.41 7.14
 -11 -6 6 112.57 6.57
 11 -6 -5 103.78 6.56
 -11 -6 5 89.95 6.01
 11 -6 -5 90.87 6.5
 -11 -6 5 112.96 7.02
 -11 -6 5 110.73 6.95
 11 -6 -5 98.05 6.38
 11 -6 -4 137.43 7.92
 -11 -6 4 119.73 7.43
 11 -6 -4 140.95 8.59
 -11 -6 4 127.5 7.95
 -11 -6 4 147.6 8.44
 -11 -6 4 143.3 8.21
 11 -6 -4 121.56 7.44
 11 -6 -3 236.47 11.36
 -11 -6 3 221.9 10.99
 11 -6 -3 212.56 12.03
 -11 -6 3 228.98 11.74
 -11 -6 3 232.54 11.81
 11 -6 -3 206.26 11.01
 -11 -6 3 217.74 11.14
 11 -6 -3 222.57 10.78
 11 -6 -2 251.88 11.82
 11 -6 -2 255.16 13.05
 -11 -6 2 232.8 12.19
 -11 -6 2 218.97 11.41
 -11 -6 2 250.37 12.38
 11 -6 -2 237.81 12.2
 11 -6 -2 225.59 10.91
 11 -6 -1 484 20.64
 -11 -6 1 484 20.01
 -11 -6 1 460.65 18.97
 11 -6 -1 404.27 17.68
 11 -6 -1 464.33 20.06
 -11 -6 1 483.63 19.81
 -11 -6 0 29.97 3.41
 11 -6 0 23.32 3.35
 11 -6 0 27.47 3.68
 -11 -6 0 30.43 3.56
 11 -6 1 4.37 1.58
 -11 -6 -1 1.85 1.06
 -11 -6 -1 0.42 0.98
 11 -6 1 1.92 1.31
 11 -6 2 3.96 1.37
 -11 -6 -2 6 1.41
 -11 -6 -2 4.16 1.35
 11 -6 2 3.77 1.41
 -11 -6 -3 33.54 2.86
 11 -6 3 45.12 4
 11 -6 3 40.08 3.44
 -11 -6 -3 35.24 3.44
 -11 -6 -4 122.27 6.39
 11 -6 4 123.7 6.71
 11 6 4 107.25 5.56
 -11 -6 -4 110.53 5.67
 -11 -6 -5 71.88 4.26
 -11 -6 -5 84.39 4.77
 11 -6 5 86.46 4.95
 -11 -6 -6 222.25 9.3
 11 -6 6 238.93 9.39
 -11 -7 3 68.95 4.08
 -11 -7 3 67.61 4.28
 -11 -7 2 32.52 2.7
 -11 -7 2 29.76 2.78
 -11 -7 1 8.45 1.52
 11 -7 -1 6.76 1.28
 -11 -7 1 9.88 1.5
 -11 -7 0 0.56 0.64
 -11 -7 0 0.72 0.62
 11 -7 0 0.24 0.56
 11 -7 1 0.71 0.58
 -11 -7 -1 1.05 0.64
 -11 -7 -1 0.51 0.53
 -11 -7 -2 14.36 1.57
 11 -7 2 10.83 1.51
 12 0 -14 189.72 9.38
 -12 0 13 0.5 0.91
 12 0 -13 1.12 1.16
 12 0 -12 21.25 3.22
 -12 0 12 19.22 2.83
 12 0 -11 1.18 1.57
 -12 0 11 0.7 1.06
 12 0 -10 160.4 10.46
 -12 0 10 168.62 9.74
 -12 0 9 0.74 1.17
 12 0 -9 3.9 2.37
 12 0 -8 6 2.15
 12 0 -8 0.66 1.6
 -12 0 7 0.31 1.21
 12 0 -7 1.67 1.52
 12 0 -7 5.24 2.64
 12 0 -7 2.18 2.65
 12 0 -6 540.65 30.71
 12 0 -6 552.01 24.78
 12 0 -6 572.21 30.02
 12 0 -5 -0.71 1.94
 12 0 -5 1.3 1.48
 12 0 -5 -0.27 1.21
 12 0 -5 -0.63 2.43
 12 0 -4 1234.93 45.32
 12 0 -4 1084.17 52.1
 12 0 -4 1211.54 46.25
 12 0 -4 1194.49 51.55
 12 0 -3 -2.04 2.02
 12 0 -3 1.23 1.4
 12 0 -3 1.07 1.03
 12 0 -3 -0.58 1.59
 12 0 -2 923.07 36.18
 12 0 -2 902.02 36.54
 12 0 -2 889.06 41.16
 12 0 -1 1.06 1.33
 12 0 -1 -0.28 1.32
 12 0 -1 1.31 2.1
 12 0 -1 -1.08 1.74
 12 0 -1 2.17 2.09
 12 0 -1 2.47 1.63
 12 0 0 297.91 19.84
 12 0 0 273.85 14.16
 12 0 0 289.06 17.74
 12 0 0 291.64 14.42
 12 0 0 271.97 14.67
 12 0 0 260.15 17.88
 12 0 1 1.48 1.59
 12 0 1 2.45 1.32
 12 0 1 5.13 2.3
 12 0 1 1.9 1.73
 12 0 1 1.71 1.39
 12 0 1 4.12 1.57
 12 0 1 0.3 0.97
 12 0 2 2.29 1.71
 12 0 2 2.78 1.44
 12 0 2 4.05 2.23
 12 0 2 2.06 1.29
 12 0 2 2.95 1.46
 12 0 2 2.53 1.37
 12 0 3 2.27 1.69
 12 0 3 -0.57 1.14
 12 0 3 0.29 1.16
 12 0 3 -0.59 2.01
 12 0 3 0.28 1.01
 12 0 4 239.95 12.85
 12 0 4 232.07 16.74
 12 0 4 240.56 12.48
 12 0 4 234.82 16.32
 12 0 4 238.14 12.98
 12 0 4 247.71 13.13
 12 0 5 0.54 1.46
 12 0 5 -0.84 1.08
 12 0 5 1.15 1.57
 -12 0 -5 1.06 1
 12 0 5 0.53 1.03
 12 0 5 0.94 1.03
 12 0 6 674.03 32.94
 12 0 6 686.38 32.3
 12 0 7 0.79 0.76
 12 0 7 -0.75 1.26
 12 0 7 0.45 0.99
 12 0 8 1276.15 45.56
 12 0 8 1267.41 46.71
 12 0 9 0.28 0.58
 12 0 9 0.75 0.94
 12 0 9 0.36 0.82
 12 0 10 278.94 12.23
 12 0 10 280.88 12.04
 12 0 10 285.45 11.4
 12 0 10 287.31 12.28
 12 0 11 0.55 0.49
 12 0 11 0.72 0.5
 12 -1 -14 67.06 4.69
 12 1 -14 71.21 4.73
 -12 1 13 21.06 2.46
 12 1 -13 21.15 2.83
 12 -1 -13 23.88 3.1
 12 1 -12 132.52 8.36
 -12 1 12 127.34 7.48
 -12 -1 12 136.12 8
 12 -1 -12 114.84 6.68
 12 -1 -12 144.43 8.84
 12 1 -11 160.06 10.02
 -12 -1 11 168.7 9.6
 -12 1 11 159.98 9.09
 12 -1 -11 160.63 8.82
 12 -1 -11 157.84 10.21
 12 1 -10 124.42 8.66
 -12 -1 10 117.55 7.95
 -12 1 10 120.94 7.73
 12 -1 -10 120.9 7.76
 12 -1 -10 127.81 8.98
 12 -1 -9 575.49 25.91
 12 -1 -9 574.86 31.13
 12 1 -9 598.78 25.85
 12 -1 -9 570.3 24.36
 -12 -1 9 622.61 24.82
 -12 1 9 563.7 23.8
 12 -1 -8 290.38 19.77
 12 1 -8 272.42 18.09
 12 1 -8 239.31 18.61
 12 -1 -7 87.05 10.14
 12 1 -7 75.72 8.89
 12 1 -7 78.99 6.75
 12 -1 -7 68.68 6.73
 12 1 -7 59.75 8.75
 -12 -1 7 78.06 6.7
 12 -1 -7 74.12 6.29
 12 -1 -6 114.88 11.92
 12 1 -6 121.77 11.29
 12 -1 -6 114.36 8.7
 12 1 -6 106.43 8.19
 12 -1 -6 117.23 12.18
 12 1 -6 112.66 11.93
 -12 -1 6 99.02 8.12
 12 -1 -6 121.66 8.28
 12 1 -5 52.11 7.08
 12 -1 -5 43.45 7.16
 12 -1 -5 53.33 5.67
 12 1 -5 55.57 5.5
 12 -1 -5 27.47 6.13
 12 1 -5 58.85 8.35
 -12 -1 5 55.16 5.72
 12 -1 -5 56.42 5.51
 12 -1 -4 30.89 6.05
 12 -1 -4 39.01 4.82
 12 1 -4 36.1 4.31
 12 -1 -4 32.62 6.26
 12 1 -4 32.69 6.2
 -12 -1 4 30.43 4.28
 12 -1 -4 34.67 4.24
 12 -1 -3 143.53 9.54
 12 -1 -3 154.95 13.51
 12 -1 -3 148.21 13.65
 12 1 -3 125.17 12.96
 12 1 -3 146.96 9.3
 12 -1 -3 147.51 9.96
 12 -1 -2 3.2 1.74
 12 1 -2 2.14 1.39
 12 -1 -2 3.17 2.32
 12 -1 -2 2.68 1.5
 12 -1 -2 2.03 2.33
 12 1 -2 7.42 3.28
 12 -1 -2 1.51 1.37
 12 -1 -1 59.37 5.77
 12 1 -1 59.53 5.33
 12 -1 -1 59.32 5.74
 12 -1 -1 57.5 7.84
 12 -1 -1 64.96 5.93
 12 1 -1 61.77 8.36
 12 1 0 14.3 4.06
 12 -1 0 18.18 4.14
 12 -1 0 13.91 2.85
 12 1 0 12.48 2.44
 12 -1 0 11.78 2.57
 12 -1 0 15.86 2.92
 12 1 0 14.86 2.92
 12 -1 0 15.13 3.69
 12 -1 0 15.05 2.71
 12 -1 0 11.28 3.49
 12 -1 0 13.57 2.64
 12 -1 1 919.72 40.23
 12 -1 1 890.29 34.53
 12 -1 1 780.45 33.7
 12 -1 1 933.01 40.2
 12 1 1 900.57 41.01
 12 -1 1 891.83 39.44
 12 -1 1 884.61 34.8
 12 1 1 836.06 34.62
 12 -1 1 855.87 34.31
 12 1 1 865.2 34.5
 12 -1 2 40.66 4.69
 12 1 2 46.2 4.95
 12 1 2 47.16 6.9
 12 -1 2 51.42 7.03
 -12 -1 -2 44.54 4.78
 12 -1 2 40.36 6.45
 12 1 2 59.17 4.97
 12 -1 2 50.95 5.03
 12 1 2 43.6 6.75
 12 1 2 41.42 6.57
 12 -1 2 43.63 6.26
 12 -1 2 39.34 4.48
 12 1 2 43.27 4.77
 -12 -1 -3 946.61 34.7
 12 1 3 987.12 35.69
 12 -1 3 838.9 38.9
 12 -1 3 761.07 34.36
 12 -1 3 911.35 40.54
 12 1 3 859.41 40.46
 12 -1 3 896.39 34.77
 12 1 3 973.54 34.15
 12 -1 3 889.68 39.64
 12 1 3 858.21 39.91
 12 1 3 840.52 34.46
 12 -1 3 770.86 34.16
 12 -1 3 863.45 34.64
 12 1 3 856.98 34.6
 -12 -1 -4 31.94 3.73
 12 -1 4 28.55 5.12
 12 1 4 23.72 4.76
 12 -1 4 30.61 5.66
 12 1 4 35.22 5.89
 12 1 4 31.72 3.91
 12 -1 4 31.66 4.07
 12 1 4 28.25 3.8
 12 -1 4 28.96 3.87
 12 -1 4 32.32 3.97
 12 1 4 30.89 3.87
 12 1 4 31.03 3.4
 12 -1 4 25.41 3.49
 12 -1 5 4.26 1.68
 12 -1 5 6.84 2.69
 12 1 5 9.21 3.21
 12 -1 5 9.73 2.19
 12 1 5 3.81 1.56
 12 -1 5 4.99 1.73
 12 1 5 6.12 1.98
 12 -1 5 5.12 2.34
 12 1 5 5.96 2.56
 12 1 6 123.16 10.89
 12 -1 6 94.42 9.34
 12 1 6 121.39 10.51
 12 1 6 111.06 6.65
 12 -1 7 251.92 12.56
 12 1 7 246.75 12.12
 12 -1 7 252.33 12.4
 12 -1 7 233.98 12.59
 12 1 7 259.19 12.84
 12 -1 8 151.87 8.39
 12 -1 8 151.55 8.87
 12 1 8 156.82 8.79
 12 -1 9 82.38 5.46
 12 1 9 80.26 5.32
 12 -1 9 73.9 4.89
 12 -1 9 78.03 5.12
 12 1 9 84.63 5.52
 12 -1 9 76.91 5.43
 12 1 10 122.72 6.14
 12 -1 10 122.14 6.28
 12 1 10 121.91 6.1
 12 -1 10 110.91 5.49
 12 -1 10 126.11 6.01
 12 1 11 27.29 2.18
 12 -1 11 29.46 2.39
 12 -1 11 28.53 2.13
 12 1 11 31.15 2.45
 12 -2 -13 150.18 7.73
 12 2 -13 145.92 7.39
 -12 -2 12 99.1 6.59
 -12 2 12 109.78 6.24
 12 2 -12 120.73 7.27
 12 -2 -12 119.56 7.81
 12 -2 -12 120.39 6.74
 -12 2 11 64.57 4.99
 12 -2 -11 79.14 5.68
 12 -2 -11 72.83 6.3
 12 2 -11 85.23 6.25
 12 -2 -10 377.39 17.15
 12 -2 -10 391.61 18.8
 12 2 -10 375.39 17.61
 12 -2 -9 58.2 5.29
 12 2 -9 49.11 5.11
 12 -2 -9 51.19 5.53
 12 -2 -8 301.89 14.87
 12 -2 -8 281.16 20.13
 12 2 -8 246.05 19.11
 12 2 -8 300.83 15.04
 12 2 -7 4.31 2.91
 12 -2 -7 8.78 3.67
 12 -2 -6 4.13 1.83
 12 -2 -6 0.74 3.47
 -12 -2 6 4.93 1.96
 12 2 -6 2.16 1.96
 12 -2 -6 1.41 1.49
 12 2 -6 4.27 1.83
 12 -2 -5 54.79 8.29
 12 2 -5 59.44 5.39
 12 -2 -5 56.78 5.98
 -12 -2 5 47.07 5.45
 12 2 -5 55.58 8.14
 12 -2 -5 53.62 5.49
 12 -2 -4 31.2 6.38
 12 -2 -4 37.28 4.25
 12 2 -4 29.14 3.77
 12 -2 -4 30.77 4.45
 -12 -2 4 34.33 4.62
 12 2 -4 26.06 5.71
 12 -2 -4 27.98 4.05
 12 -2 -3 39.22 7.08
 12 -2 -3 43.47 4.72
 12 -2 -3 45.59 5.24
 -12 -2 3 41.8 5.07
 12 -2 -3 45.27 5.07
 12 2 -3 34.65 6.57
 12 2 -2 79.65 9.8
 12 -2 -2 85.37 10.26
 12 -2 -2 76.03 6.67
 12 -2 -2 82.67 7.27
 -12 -2 2 94.02 7.7
 12 -2 -2 86.72 7.22
 12 -2 -2 85.83 6.69
 12 -2 -1 22.67 3.62
 12 -2 -1 22.16 5.08
 -12 -2 1 20.74 3.51
 12 2 -1 19.41 4.8
 12 -2 -1 22.15 3.29
 12 -2 -1 23.24 3.47
 12 -2 -1 20.48 3.54
 12 -2 0 767.09 30.89
 12 2 0 762.42 31.12
 12 2 0 718.93 36.65
 12 -2 0 783.45 37.55
 -12 -2 0 725.01 31.05
 12 -2 0 764.45 31.54
 12 -2 0 726.79 30.25
 12 -2 0 791.35 31.63
 12 2 1 24.71 3.58
 12 -2 1 19.71 3.48
 -12 -2 -1 25.66 3.66
 12 -2 1 21.86 3.57
 12 -2 1 17.61 4.33
 12 2 1 28 5.46
 12 -2 1 25.64 3.63
 12 2 1 27.19 3.66
 12 -2 1 26.97 3.65
 12 2 2 784.1 32.08
 12 -2 2 759.28 36.75
 -12 -2 -2 873.49 32.75
 12 2 2 770.38 31.95
 12 -2 2 758.86 31.57
 -12 -2 -2 831.99 31.69
 12 2 2 768.41 37.32
 12 -2 2 811.63 37.99
 12 -2 2 799.17 32.4
 12 -2 2 820.49 32.67
 12 -2 2 792.25 31.97
 12 -2 3 40.7 4.61
 12 -2 3 37.09 6.09
 12 2 3 40.57 4.39
 12 -2 3 42.52 4.52
 12 2 3 40.16 4.41
 -12 -2 -3 45.34 4.23
 12 -2 3 47.06 6.24
 12 2 3 39.88 6.23
 12 2 3 25.32 5
 12 -2 3 41.56 4.53
 -12 -2 -3 44.66 4.58
 12 -2 3 43.38 4.7
 12 -2 4 790.95 29.99
 12 2 4 710.32 29.66
 12 -2 4 713.04 29.39
 12 2 4 738.53 35.35
 12 -2 4 717.89 29.52
 12 2 4 732.23 29.08
 12 -2 4 624.65 32.07
 12 2 4 741.37 34.76
 12 2 4 742.6 29.33
 12 -2 5 72.35 5.32
 -12 -2 -5 68.92 4.87
 12 -2 5 57.02 6.65
 12 2 5 71.12 7.88
 12 2 5 59.38 7.47
 12 -2 6 15.04 2.59
 12 -2 6 11.7 2.31
 12 2 6 11.72 2.09
 12 -2 6 8.89 2.2
 12 2 6 12.06 2.37
 12 2 7 142.24 8.38
 12 -2 7 133.68 8.35
 12 -2 7 126.23 7.89
 12 2 7 146.78 7.68
 12 2 8 90.4 5.97
 12 -2 8 101.77 6.19
 12 2 8 89.45 5.74
 12 -2 8 83.55 5.79
 12 -2 9 2.55 0.98
 12 2 9 2.05 0.85
 12 2 9 3.49 1.02
 12 -2 9 0.6 0.71
 12 2 10 1.25 0.51
 12 -2 10 1.14 0.64
 12 -2 10 1.37 0.76
 -12 -2 -10 1.15 0.55
 12 2 10 1.83 0.7
 12 -2 11 11.03 1.28
 12 2 11 13.75 1.46
 -12 -3 13 47.91 3.51
 12 -3 -12 91.43 5.88
 12 3 -12 96.25 5.49
 12 -3 -12 106.8 6.07
 -12 -3 12 104.29 5.89
 -12 -3 12 106.06 6.69
 -12 -3 11 0.74 1.09
 12 -3 -11 1.91 1.16
 -12 -3 11 1.45 1.15
 12 3 -11 1.7 1.11
 12 -3 -11 1.37 1.15
 -12 3 11 0.89 0.7
 12 -3 -10 71.94 6.07
 12 3 -10 65.43 5.09
 12 -3 -10 64.62 5.28
 -12 -3 10 60.97 5.08
 12 -3 -9 1.47 1.27
 12 -3 -9 2.73 1.73
 12 3 -9 1.76 1.17
 -12 -3 9 1.58 1.13
 12 -3 -8 5.31 1.77
 12 -3 -8 3.54 1.92
 12 3 -8 5.51 1.79
 -12 -3 8 3.98 1.57
 12 -3 -7 45.17 4.85
 12 -3 -7 37.76 6.8
 12 -3 -7 40.5 4.6
 -12 -3 7 40.99 4.21
 12 -3 -7 47.35 5.3
 -12 -3 6 4.4 2.42
 12 3 -6 2.14 1.73
 12 -3 -6 1.46 2.17
 -12 -3 5 888.86 43.75
 12 -3 -5 972.18 45.64
 12 3 -5 1012.4 46.13
 12 3 -4 2.84 2.73
 12 -3 -4 3.69 2.7
 12 -3 -4 2.91 2.09
 -12 -3 4 5.52 2.15
 12 -3 -4 3.74 1.81
 -12 -3 4 5.55 2.08
 12 -3 -4 4.72 2.1
 -12 -3 3 1427.87 52.65
 12 -3 -3 1340.32 53.4
 12 3 -3 1550.27 62.13
 12 -3 -3 1432.9 54.15
 -12 -3 3 1426.34 54.29
 12 -3 -3 1444.69 61.72
 -12 -3 2 267.46 13.26
 12 -3 -2 269.46 19.44
 12 -3 -2 247.39 14.34
 12 -3 -2 228.48 13.71
 -12 -3 2 254.56 14.42
 12 -3 -1 378.08 22.91
 12 -3 -1 352.47 17.14
 12 -3 -1 300.68 16.35
 -12 -3 1 298.4 16.37
 12 3 -1 327.23 21.33
 12 -3 0 140.3 12.79
 -12 -3 0 124.63 8.92
 12 -3 0 104.68 7.79
 12 -3 0 127.13 8.91
 12 3 0 120.49 8.29
 12 3 0 126.35 11.97
 12 3 0 116.26 8.06
 12 3 1 7.63 1.97
 12 -3 1 7.12 2.17
 -12 -3 -1 7.52 2.01
 12 3 1 5.94 2.81
 12 -3 1 7.42 2.05
 12 -3 1 3.96 1.55
 12 3 1 5.56 1.77
 12 -3 1 7.44 2.52
 -12 -3 -1 5.13 1.88
 12 -3 1 5.89 2.77
 12 3 2 13.22 3.85
 12 3 2 17.24 3.95
 12 -3 2 11.38 2.68
 -12 -3 -2 10.43 2.33
 12 -3 2 10.6 2.47
 12 -3 2 14.39 3.82
 -12 -3 -3 2.13 1.71
 12 3 3 1.44 1.54
 12 3 3 1.64 1.88
 12 -3 3 1.18 1.91
 12 -3 4 187.76 10.5
 12 3 4 204.64 10.07
 12 3 4 199.31 14.56
 -12 -3 -4 177.75 9.79
 12 -3 4 162.41 10.1
 12 3 4 194.05 13.85
 12 -3 5 217.13 11.01
 12 -3 5 224.42 11.52
 -12 -3 -5 208.09 10.48
 12 3 5 227.01 11.67
 12 -3 6 56.78 4.46
 12 -3 6 51.28 4.55
 12 3 6 49.95 4.53
 12 -3 7 682.27 25.31
 12 3 7 631.47 24.43
 12 3 7 673.9 25.7
 12 -3 7 670.47 25.8
 12 -3 8 18.52 2.14
 12 3 8 17.41 1.78
 12 3 8 22.05 2.4
 12 -3 8 21.75 2.48
 12 3 9 186.1 8.47
 12 -3 9 198.03 8.62
 -12 -3 -9 218.67 9.22
 12 -3 9 208.15 9.15
 -12 -3 -10 0.45 0.41
 12 3 10 0.46 0.52
 12 -3 10 0.36 0.45
 -12 -4 11 11.01 1.89
 12 -4 -11 11.04 1.83
 -12 -4 11 5.81 1.3
 -12 -4 10 155.32 8.26
 12 -4 -10 139.87 7.52
 -12 -4 10 132.07 6.96
 12 -4 -9 97.75 6.58
 -12 -4 9 95.29 6.15
 12 -4 -9 79.36 6.32
 -12 -4 8 60.37 5.45
 12 -4 -8 50.85 5.01
 -12 -4 8 52.91 4.44
 12 -4 -7 258.68 13.34
 -12 -4 7 282.52 13.97
 12 -4 -7 221.26 12.23
 12 -4 -7 265.78 13.67
 -12 -4 7 264.79 12.45
 -12 -4 7 248.53 12.34
 12 -4 -7 245.59 12.8
 -12 -4 6 52.4 5.24
 -12 -4 6 46.3 4.74
 12 -4 -6 37.48 4.52
 -12 -4 6 49.12 4.34
 12 -4 -6 49.47 5.23
 12 -4 -6 48.01 4.98
 12 -4 -5 6.7 2.09
 -12 -4 5 6.8 2.16
 -12 -4 5 6.7 2.04
 12 -4 -5 6.7 2.11
 12 -4 -5 4.65 1.98
 -12 -4 4 257.45 13.17
 12 -4 -4 265.8 13.96
 12 -4 -4 244.47 13.7
 12 4 -4 241.05 18.15
 12 -4 -4 248.62 18.2
 12 -4 -4 202.64 13.5
 12 -4 -3 15.7 3.27
 12 -4 -3 17.2 4.69
 12 -4 -3 13.37 4.2
 -12 -4 3 10.05 3.68
 12 -4 -3 11.79 2.79
 -12 -4 3 22.2 3.17
 12 4 -3 17.77 4.7
 12 -4 -3 17.26 3.24
 -12 -4 2 109.66 7.45
 12 4 -2 102.14 7.06
 -12 -4 2 115 11.92
 12 -4 -2 107.38 12.16
 12 -4 -2 110.24 11.45
 12 4 -2 115.01 11.51
 12 -4 -1 206.37 15.86
 -12 -4 1 192.21 15.47
 12 -4 -1 163.48 15.28
 -12 -4 1 180.84 9.99
 12 4 -1 184.85 10.52
 12 4 -1 190.11 10.01
 12 4 -1 187.36 14.81
 12 4 0 74.77 5.37
 -12 -4 0 66.3 6.04
 12 -4 0 71.25 6.03
 12 -4 0 62.92 8.4
 12 4 0 54.51 7.56
 12 4 0 72.58 5.63
 -12 -4 0 71.44 8.79
 12 -4 0 68.43 9.21
 12 -4 1 133.04 8.6
 -12 -4 -1 137.64 8.91
 12 4 1 130.13 7.75
 12 -4 1 133.56 9.39
 12 -4 1 112.55 11.44
 -12 -4 -1 130.17 11.98
 12 -4 1 153.74 13.36
 12 -4 2 332.19 16.61
 12 -4 2 336.93 15.99
 -12 -4 -2 348.08 16.15
 -12 -4 -3 1.82 1.14
 12 -4 3 2.79 1.31
 -12 -4 -3 3.18 1.24
 12 -4 3 2.99 1.34
 12 -4 4 31.04 3.44
 12 -4 4 31.2 3.43
 -12 -4 -4 26.18 3.05
 -12 -4 -4 25.27 3.1
 12 -4 4 27.93 3.26
 -12 -4 -5 6.75 1.44
 -12 -4 -5 6.81 1.49
 12 -4 5 8.07 1.54
 12 4 5 9.66 1.89
 12 -4 5 8.23 1.78
 12 4 6 49.27 3.97
 12 -4 6 46.74 3.89
 -12 -4 -6 43.12 3.41
 12 4 7 59.06 3.96
 12 -4 7 58.02 4.12
 12 -4 7 53.86 3.64
 -12 -4 -8 107.11 5.41
 12 -4 8 98.65 5.09
 -12 -4 -9 157.94 6.74
 12 -4 9 144.42 6.52
 12 -5 -10 34.31 2.95
 -12 -5 10 34.66 3
 12 -5 -9 372.18 16.21
 -12 -5 9 425.59 16.75
 12 -5 -8 14.11 2.31
 -12 -5 8 13.09 2.24
 12 -5 -7 296.32 13.94
 12 -5 -7 276.33 12.9
 12 -5 -6 29.07 3.43
 -12 -5 6 30.53 3.55
 12 -5 -6 26.95 3.28
 -12 -5 6 28.03 3.18
 12 -5 -5 14.91 2.41
 -12 -5 5 15.13 2.54
 12 -5 -5 17.57 2.79
 -12 -5 5 21.78 2.98
 12 -5 -5 15.57 2.68
 12 -5 -4 7.41 2.27
 -12 -5 4 9.74 2.12
 12 -5 -4 9.17 1.84
 12 -5 -4 10.29 2.03
 -12 -5 4 9.31 2.25
 12 -5 -4 8.67 2.17
 12 -5 -3 11.92 2.66
 -12 -5 3 11.32 2.35
 -12 -5 3 7.42 1.82
 12 -5 -3 8.09 2.12
 12 -5 -3 6.43 2.03
 12 -5 -3 9.04 1.9
 12 5 -3 7.47 1.77
 12 -5 -2 80.05 6.91
 -12 -5 2 83.6 6.77
 12 -5 -2 84.81 5.88
 12 -5 -2 81.39 6.42
 12 -5 -2 74.75 6.8
 -12 -5 2 100.61 7.12
 -12 -5 2 77.46 5.76
 12 -5 -1 223.58 12.05
 -12 -5 1 236.93 12.38
 12 -5 -1 227.97 12.87
 12 -5 -1 228.24 12.82
 12 -5 -1 221.9 11.19
 -12 -5 1 233.57 12.31
 12 -5 0 46.52 4.93
 -12 -5 0 39.24 4.38
 12 -5 0 41.02 4.68
 12 -5 0 39.63 3.8
 -12 -5 0 43.67 4.47
 -12 -5 -1 786.98 30.35
 12 -5 1 762.78 30.83
 12 -5 1 783.49 30.98
 -12 -5 -1 779.77 30.29
 12 -5 1 755.91 29.23
 12 -5 2 47.43 4.47
 -12 -5 -2 43.59 4.14
 12 -5 2 40.53 3.73
 -12 -5 -2 50.74 4.44
 -12 -5 -3 527.1 20.47
 12 -5 3 481.08 20.44
 12 -5 3 507.71 20.02
 -12 -5 -3 512.73 20.61
 12 5 4 202.87 9.49
 12 -5 4 175.2 8.83
 -12 -5 -4 184.33 8.8
 12 -5 4 189.91 8.95
 -12 -5 -4 190.5 9.25
 12 -5 5 117.84 6.47
 -12 -5 -5 106.91 5.93
 12 5 5 115.88 6.11
 12 -5 5 105.96 5.81
 -12 -5 -6 133.54 6.35
 12 5 6 110.57 5.45
 -12 -5 -6 109.64 5.52
 12 -5 6 115.55 5.69
 12 -5 6 129.88 6.07
 -12 -5 -7 3.45 0.86
 12 -6 -7 1.86 0.87
 -12 -6 6 82.15 4.88
 12 -6 -6 87 5
 12 -6 -5 1.25 0.95
 -12 -6 5 3.63 1.09
 12 -6 -5 1.57 0.91
 12 -6 -4 234.14 11.5
 -12 -6 4 257.81 11.41
 12 -6 -4 239.23 10.99
 12 -6 -3 95.8 6.39
 -12 -6 3 101.25 6.17
 -12 -6 3 94.06 5.99
 12 -6 -3 83.12 5.43
 12 -6 -2 227.87 11.31
 -12 -6 2 229.43 10.91
 -12 -6 2 235.21 10.83
 12 -6 -2 200.86 10.46
 -12 -6 1 122.88 7.04
 12 -6 -1 121.72 7.49
 -12 -6 1 121.25 7.09
 12 -6 -1 116.03 7.12
 -12 -6 0 47.27 3.84
 12 -6 0 35.44 3.64
 12 -6 0 42.76 3.87
 -12 -6 0 41.11 3.62
 -12 -6 -1 6.41 1.4
 12 -6 1 6.7 1.53
 -12 -6 -1 4.97 1.24
 12 -6 1 5.75 1.38
 12 -6 2 5.24 1.39
 12 -6 2 4.31 1.14
 -12 -6 -2 3.96 1.15
 12 -6 3 157.9 7.35
 -12 -6 -3 145.81 6.84
 12 6 3 127.41 6.36
 -12 -6 -3 126.96 6.26
 12 -6 4 66.47 3.96
 -12 -6 -4 61.52 3.67
 13 0 -13 0.49 0.89
 13 0 -12 77.58 5.78
 13 0 -11 0.49 1.13
 -13 0 11 0.29 0.73
 13 0 -10 9.61 2.38
 13 0 -9 -0.29 1.34
 13 0 -8 21.63 3.6
 -13 0 7 1.74 1.22
 13 0 -7 0.62 1.69
 13 0 -6 257.08 19.02
 13 0 -6 293.64 19.1
 13 0 -5 -0.69 2.05
 13 0 -5 3.52 1.94
 13 0 -5 1.22 1.49
 13 0 -4 1388.81 58.36
 13 0 -4 1443.13 60.56
 13 0 -4 1404.33 53.03
 13 0 -3 2.07 1.37
 13 0 -3 -1.15 2.1
 13 0 -3 0.68 1.84
 13 0 -3 0.3 1.28
 13 0 -2 1792.36 62.04
 13 0 -2 1701.92 67
 13 0 -2 1699.41 61.16
 13 0 -2 1592.59 68.79
 13 0 -2 1604.21 62.08
 13 0 -1 1.78 1.2
 13 0 -1 1.05 1.57
 13 0 -1 1.61 1.46
 13 0 -1 1.24 1.65
 13 0 -1 0.66 1.61
 13 0 -1 2.21 1.5
 13 0 0 206.98 15.08
 13 0 0 209.37 11.66
 13 0 0 206.31 11.98
 13 0 0 251.95 17.69
 13 0 0 223.1 11.83
 13 0 0 197.97 12.04
 13 0 1 0.57 1.04
 13 0 1 1.11 1.65
 13 0 1 -0.57 1.7
 13 0 1 -0.27 1.02
 13 0 1 0.6 1.26
 13 0 2 8.84 2.12
 13 0 2 7.98 2.01
 13 0 2 6.17 2.57
 13 0 2 13.37 3.73
 13 0 2 15.09 2.72
 13 0 2 10.69 2.38
 13 0 3 3.73 1.65
 13 0 3 -1.11 1.51
 13 0 3 0.83 1.43
 13 0 3 0.54 1.32
 13 0 3 0.27 1.04
 13 0 4 45.72 6.42
 13 0 4 42.04 6.29
 -13 0 -5 0.18 0.78
 13 0 5 0.41 0.78
 13 0 5 0.53 1.43
 13 0 5 1.2 1.17
 13 0 5 0.25 0.82
 13 0 5 0.49 1.03
 13 0 6 67.4 5.63
 13 0 6 82.67 5.89
 13 0 6 77.84 5.36
 13 0 7 0.47 0.71
 13 0 7 0.94 0.88
 13 0 7 0.21 1.02
 13 0 8 448.78 16.77
 13 0 8 420.68 17.54
 13 0 8 399.18 17.54
 13 0 9 0.28 0.64
 13 0 9 0.54 0.65
 13 0 9 0.51 0.47
 13 0 10 20.54 1.95
 13 0 10 16.77 1.65
 13 1 -13 16.07 2.15
 13 -1 -13 16.61 2.2
 13 -1 -12 38.26 3.72
 13 1 -12 32.56 3.28
 13 -1 -11 91.41 6.59
 13 1 -11 73.75 5.86
 13 -1 -10 1.47 1.1
 13 -1 -10 0.83 1.3
 13 1 -10 2.05 1.29
 13 -1 -9 470.54 21.55
 13 1 -9 443.32 20.83
 13 -1 -9 508.37 20.45
 13 -1 -8 60.79 5.91
 13 1 -8 55.31 5.37
 13 -1 -8 57.71 5.19
 13 -1 -7 96.63 7.09
 13 -1 -7 106.97 11.07
 13 1 -7 72.65 9.45
 13 1 -7 84.22 7.16
 -13 -1 7 112.42 7.79
 13 -1 -6 8.64 3.25
 13 1 -6 13.11 4.12
 13 -1 -5 5.18 1.96
 13 -1 -5 7.25 2.24
 13 -1 -5 4.66 2.57
 -13 -1 5 6.52 2.22
 13 -1 -5 6.01 2.16
 13 1 -5 6.17 2.03
 13 1 -5 8.31 3.38
 13 -1 -4 127.04 8.6
 13 -1 -4 124.14 8.59
 13 -1 -4 122.26 11.86
 -13 -1 4 121.35 8.86
 13 -1 -4 113.45 8.64
 13 1 -4 101.51 7.87
 13 1 -4 122.87 12.28
 13 -1 -3 129.62 8.87
 13 -1 -3 120.67 8.61
 13 -1 -3 125.66 11.97
 -13 -1 3 133.52 9.3
 13 -1 -3 138.73 9.38
 13 1 -3 118.68 8.3
 13 1 -3 135.69 12.78
 13 -1 -2 101.87 7.7
 13 -1 -2 93.34 7.44
 13 -1 -2 88.81 9.82
 -13 -1 2 100.16 7.8
 13 -1 -2 101.69 7.82
 13 1 -2 92.97 6.93
 13 1 -2 109.73 11.26
 13 1 -1 3.6 1.52
 13 -1 -1 5.72 2.11
 13 -1 -1 4.69 2.2
 13 -1 -1 3.51 1.6
 13 1 -1 9.25 3.51
 13 -1 -1 2.28 1.44
 13 -1 -1 4.77 1.85
 13 1 -1 4.35 1.82
 -13 -1 1 3.67 1.79
 13 -1 -1 1.2 1.64
 -13 -1 0 369.04 16.64
 13 -1 0 314.08 15.68
 13 -1 0 306.52 19.42
 13 -1 0 300.04 15.5
 13 1 0 301.04 15.58
 13 1 0 347.7 21.58
 13 -1 0 275.71 15.31
 13 1 0 316.41 16.04
 13 -1 0 325.33 19.28
 13 -1 1 399.5 18.21
 13 1 1 353.65 17.74
 13 -1 1 371.34 21.4
 -13 -1 -1 419.66 18.31
 13 -1 1 370.53 17.33
 13 1 1 378.93 16.96
 13 -1 1 372.75 21.46
 13 1 1 392.93 23.55
 13 -1 1 359.42 17.45
 13 1 1 354.31 17.63
 13 1 1 405.53 23.15
 13 -1 1 394.34 21.66
 -13 -1 -2 285.75 15.07
 13 -1 2 319.93 15.46
 13 -1 2 320.27 15.8
 13 1 2 318.77 15.57
 13 -1 2 344.35 15.85
 13 1 2 318.06 15.67
 13 -1 2 273.96 18.2
 13 -1 2 316.83 19.39
 13 1 2 347.17 20.8
 13 -1 2 329.09 15.79
 13 1 2 334.09 14.88
 13 1 2 292.46 15.42
 13 -1 2 302.05 18.7
 13 1 2 300.26 19.52
 13 -1 3 640.32 31.36
 13 1 3 679.02 32.71
 13 -1 3 675.47 32.4
 13 1 3 692.34 33.21
 -13 -1 -4 63.1 5.09
 13 -1 4 59.01 7.37
 13 1 4 55.74 7.36
 13 1 4 57.6 4.59
 13 -1 4 58.66 7.16
 13 1 4 58.26 7.26
 13 1 5 63.77 5.15
 13 -1 5 57.19 5.09
 13 1 5 52.79 4.99
 13 -1 5 52.07 4.85
 13 1 5 61.09 4.39
 13 -1 5 59.42 5
 -13 -1 -5 56.23 4.45
 -13 1 -5 50.28 4.23
 13 -1 6 210.34 10.96
 13 1 6 206.72 11
 13 -1 6 211.23 10.79
 13 1 6 202.74 10.34
 13 -1 6 190.8 10.2
 13 -1 7 41.41 4.11
 13 1 7 51.1 4.4
 13 -1 7 47.96 4
 13 1 7 55.28 4.16
 13 -1 8 156.6 8.02
 13 1 8 139.44 7.59
 13 1 8 136.87 7.67
 13 -1 8 144.19 7.84
 13 -1 8 149.64 7.51
 13 1 9 159.58 7.3
 13 -1 9 155.36 7.25
 13 1 9 142.25 6.95
 13 -1 9 157.49 6.9
 13 1 10 80.44 4.13
 13 -1 10 68.81 3.6
 13 1 10 70.81 3.84
 13 -1 10 73.32 4.08
 13 -2 -12 84.29 5.46
 13 2 -12 68.69 4.68
 13 -2 -11 8.74 2.12
 13 2 -11 8.16 1.89
 -13 -2 11 2.81 1.09
 13 -2 -11 7 1.58
 13 2 -10 320.51 13.82
 13 -2 -10 342.7 14.89
 13 -2 -10 298.45 13.3
 13 2 -9 45.56 4.47
 13 -2 -9 43.1 4.77
 -13 -2 9 37.83 3.62
 13 -2 -9 50.82 4.58
 13 2 -8 487.72 22.07
 13 -2 -8 546.56 23.53
 13 -2 -8 554.47 22.68
 13 -2 -7 11.79 2.62
 -13 -2 7 10.52 2.39
 13 -2 -7 10.84 2.53
 13 2 -7 10.81 2.43
 13 -2 -7 7.81 2.15
 13 -2 -6 181.54 15.52
 -13 -2 6 229.8 12.54
 13 2 -6 211.8 11.55
 13 -2 -6 214.97 12
 13 2 -6 189.7 15.9
 13 2 -5 94.22 10.79
 13 -2 -5 128.11 12.39
 13 2 -5 111.5 7.6
 13 -2 -4 6.22 3.04
 13 2 -4 6.11 3.1
 13 2 -3 3.38 2.33
 13 -2 -3 3.07 1.72
 -13 -2 3 8.12 2.34
 13 -2 -3 5.9 2.15
 13 -2 -3 8.17 3.42
 13 -2 -2 3.21 1.75
 13 -2 -2 2.66 1.81
 13 2 -2 5.37 2.83
 13 -2 -2 1.28 1.09
 -13 -2 2 2.22 1.64
 13 -2 -2 3.82 1.56
 13 -2 -2 3.38 1.68
 13 -2 -1 13.76 2.85
 13 -2 -1 14.6 2.68
 13 -2 -1 16.8 4.25
 13 2 -1 15.69 4.37
 13 -2 -1 10.36 2.52
 13 -2 -1 11.78 2.48
 13 2 -1 12.26 2.71
 -13 -2 1 11.07 2.57
 -13 -2 0 178.06 10.88
 13 2 0 173.69 10.51
 13 -2 0 180.32 10.36
 13 -2 0 174.89 14.2
 13 -2 0 182.92 10.67
 13 2 0 164.52 10.45
 13 2 0 208.26 15.49
 13 -2 0 183.77 11.13
 13 -2 0 168.42 10.68
 13 -2 1 53.02 7.32
 -13 -2 -1 44.08 4.88
 13 2 1 64.07 8.07
 13 2 2 700.6 33.75
 13 2 2 659.64 32.81
 13 -2 2 626.11 32.49
 13 2 2 719.83 33.3
 13 2 3 66.3 5.56
 -13 -2 -3 74.86 5.78
 13 2 3 76.24 8.6
 13 -2 3 65.02 5.52
 13 2 3 64 7.95
 13 -2 4 612.19 26.44
 13 -2 4 651.17 26.67
 13 -2 4 698.44 27.16
 13 2 4 680.41 26.63
 13 2 4 645.21 27.01
 13 -2 4 655.11 26.89
 13 2 4 722.87 26.96
 -13 -2 -4 657.49 26.21
 13 -2 5 333.46 15.19
 13 2 5 329.86 14.55
 13 -2 5 307.41 14.87
 13 -2 5 321.5 14.9
 13 2 5 325.28 15.24
 13 -2 5 329.53 14.5
 13 -2 6 1.85 1.03
 13 2 6 3.78 1.28
 13 2 6 0.96 0.8
 13 -2 6 3.27 1.2
 13 2 7 275.11 12.61
 13 -2 7 286.47 12.55
 13 -2 7 270.47 12.42
 13 2 8 151.99 7.84
 13 -2 8 161.25 7.9
 13 -2 8 158.02 7.84
 13 2 8 167.5 7.67
 13 2 9 39.49 2.82
 13 -2 9 38.2 2.8
 13 2 9 34.94 2.45
 -13 -2 -9 33.94 2.51
 13 -2 9 42.16 2.93
 13 -2 10 58.43 3.15
 13 2 10 60.11 3.34
 -13 -3 12 53.39 3.74
 13 -3 -11 58.89 4.51
 -13 -3 11 69.28 4.96
 13 -3 -11 68.04 4.49
 13 -3 -10 88.77 5.89
 13 3 -10 55.16 3.94
 -13 -3 10 86.17 5.96
 13 -3 -10 85.52 5.47
 -13 -3 10 57.41 4.02
 13 -3 -9 0.63 1.02
 -13 -3 9 0.47 1
 13 -3 -9 -0.24 1.07
 -13 -3 9 1 0.81
 -13 -3 8 15.2 2.69
 13 -3 -8 20.1 3.12
 13 -3 -8 14.73 2.57
 13 -3 -7 4.32 1.7
 13 -3 -7 3.79 1.57
 -13 -3 7 6.02 1.86
 13 -3 -7 2.85 1.52
 -13 -3 7 6.23 1.74
 -13 -3 6 51.18 4.91
 13 -3 -6 45.12 4.89
 13 -3 -6 35.87 4.55
 13 -3 -6 38.62 4.38
 -13 -3 5 496.54 22.43
 13 -3 -5 465.06 22.11
 13 -3 -5 522.42 22.45
 -13 -3 5 542.5 22.06
 13 -3 -5 474.4 23.1
 -13 -3 4 0.25 0.99
 13 -3 -4 -0.31 1.68
 13 3 -4 1.94 2.23
 13 -3 -4 1.12 1.64
 -13 -3 4 2.49 1.47
 13 -3 -4 2.02 2.01
 13 -3 -4 0.89 1.39
 -13 -3 3 799.58 31.04
 13 3 -3 806.3 38.65
 13 -3 -3 772.53 33.81
 13 -3 -3 814.28 39.01
 13 3 -2 129.28 12.03
 13 -3 -2 118.34 11.83
 13 3 -1 275.91 19.58
 13 3 -1 327.2 15.43
 13 -3 -1 343.93 21.34
 13 3 -1 316.43 15.64
 13 -3 0 34.78 6.02
 13 3 0 33.73 5.99
 13 3 0 28.76 3.54
 13 -3 0 27.29 3.44
 13 3 0 28.07 3.64
 13 -3 1 8.33 1.99
 13 3 1 6.71 1.95
 -13 -3 -1 8.83 3.16
 13 -3 1 9.58 2.45
 -13 -3 -1 9.41 2.24
 13 3 1 8.53 1.92
 -13 -3 -1 8.65 2.05
 13 3 1 8.83 3.09
 13 -3 1 12.18 2.48
 13 -3 1 10.64 3.31
 -13 -3 -2 21.4 2.98
 13 -3 2 21.88 3.24
 13 -3 2 26.94 3.27
 13 -3 2 21.75 3.33
 -13 -3 -2 24.13 3.25
 13 3 2 27.92 3.28
 13 3 2 27.2 3.2
 13 -3 3 19.75 2.9
 13 -3 3 18.07 2.83
 -13 -3 -3 19.35 2.58
 13 -3 3 18.92 2.76
 13 3 3 18.49 2.59
 13 3 3 22.25 2.78
 13 -3 4 235.9 11.41
 -13 -3 -4 211.02 10.31
 13 3 4 229.18 10.56
 13 -3 4 222.83 11.23
 13 3 4 225.05 11.7
 13 -3 4 239.46 11.77
 13 -3 5 11.36 1.79
 13 3 5 12.81 2.21
 13 -3 5 13.9 2.19
 -13 -3 -5 11.12 1.68
 13 -3 6 117.49 6.61
 13 -3 6 127.97 7.25
 13 -3 7 147.2 6.69
 13 -3 7 159.25 7.44
 13 3 7 147.32 7.21
 13 -3 8 105.85 5.25
 13 -3 8 121.24 5.97
 13 3 8 118.63 5.73
 -13 -3 -9 102.68 5.08
 13 -3 9 135.48 5.6
 -13 -4 10 87.31 5.27
 13 -4 -10 73.17 4.84
 -13 -4 9 10.45 1.96
 13 -4 -9 10.64 1.95
 13 -4 -9 8.28 1.75
 13 -4 -8 81.52 5.83
 -13 -4 8 88.84 6.03
 13 -4 -8 86.09 5.96
 13 -4 -7 32.97 3.66
 13 -4 -7 25.92 3.08
 -13 -4 7 29.01 3
 -13 -4 7 35.22 3.66
 13 -4 -7 31.13 3.59
 13 -4 -6 1.9 1.32
 13 -4 -6 0.72 0.97
 -13 -4 6 1.06 0.86
 13 -4 -6 2.02 1.23
 13 -4 -6 1.46 1.32
 -13 -4 6 -0.22 1.11
 -13 -4 5 14.14 2.38
 13 -4 -5 7.11 2.07
 13 -4 -5 10.2 2.3
 13 -4 -5 10.6 2.3
 -13 -4 5 7.05 1.92
 -13 -4 4 100.34 7.16
 13 -4 -4 85.65 6.85
 13 -4 -4 88.41 7.35
 13 -4 -4 92.1 6.98
 -13 -4 4 97.25 6.53
 13 4 -3 41.41 3.82
 13 -4 -3 36.16 4.34
 -13 -4 3 35.03 3.62
 13 -4 -3 33.94 4.47
 13 4 -2 110.54 6.89
 13 -4 -2 85.43 6.96
 -13 -4 2 84.83 5.84
 13 4 -2 97.83 6.76
 13 -4 -2 105.23 8.02
 13 -4 -1 636.68 25.99
 13 -4 -1 677.85 27.15
 -13 -4 1 608.88 25.49
 13 4 -1 601.25 24.52
 13 4 -1 603.86 23.92
 13 -4 -1 605.2 25.17
 13 4 0 1.77 0.98
 13 -4 0 1.84 1.19
 13 -4 0 3.75 1.72
 -13 -4 0 1.43 1.23
 13 4 0 0.56 0.94
 13 4 1 406.91 16.41
 13 -4 1 425.16 18.8
 -13 -4 -1 408.01 17.89
 13 4 1 400.85 16.72
 -13 -4 -1 406.69 18.11
 13 -4 1 418.25 18
 -13 -4 -2 204.95 10.67
 13 -4 2 201.52 11.14
 -13 -4 -2 224.62 11.07
 13 -4 2 227.31 11.07
 13 -4 3 99.76 6.4
 -13 -4 -3 101.18 6.14
 -13 -4 -3 88.77 5.98
 13 -4 3 106.24 6.61
 13 -4 3 91.43 6.14
 -13 -4 -4 30.49 2.88
 13 4 4 38.17 3.52
 -13 -4 -4 31.07 2.91
 13 -4 4 30.07 2.96
 13 -4 4 34.71 3.32
 -13 -4 -5 7.37 1.25
 -13 -4 -5 8.29 1.22
 13 -4 5 9.92 1.67
 13 4 5 8.83 1.64
 13 -4 5 6.44 1.12
 13 4 6 25.69 2.45
 13 -4 6 28.5 2.51
 13 -4 7 44.83 2.98
 13 4 7 37.37 2.58
 -13 -4 -7 43.92 3.07
 13 -4 8 74.3 3.76
 -13 -4 -8 80.58 3.96
 -13 -5 8 52.82 3.76
 -13 -5 8 49.18 3.6
 13 -5 -8 62.26 4.11
 -13 -5 7 496.59 20.04
 -13 -5 7 529.05 20.51
 13 -5 -7 537.82 20.55
 13 -5 -6 160.45 8.46
 -13 -5 6 159.54 8.04
 -13 -5 6 163.16 8.46
 13 -5 -5 96.21 6.26
 -13 -5 5 106 6.56
 -13 -5 5 96.38 6.03
 13 -5 -5 97.18 6.43
 -13 -5 5 90.76 5.82
 13 5 -5 96.69 5.52
 -13 -5 4 36.65 3.69
 -13 -5 4 39.71 3.79
 13 -5 -4 33.94 3.8
 -13 -5 4 33.51 3.27
 13 -5 -4 37.56 3.67
 13 5 -4 41.68 3.19
 13 -5 -4 33.29 3.02
 13 -5 -3 2.19 1.18
 -13 -5 3 1.02 0.9
 13 -5 -3 1.48 0.87
 13 5 -3 1.84 0.77
 -13 -5 3 1.22 0.99
 13 -5 -3 1.21 0.95
 -13 -5 3 1.16 0.92
 -13 -5 2 12.94 2.28
 -13 -5 2 10.97 2.2
 13 -5 -2 13.92 2.51
 13 -5 -2 13.69 2.25
 13 -5 -2 14.79 2.01
 13 -5 -1 76.01 5
 -13 -5 1 78.14 5.67
 13 -5 -1 85.76 6.25
 -13 -5 1 79.29 5.66
 13 -5 0 39.12 3.3
 13 -5 0 41.72 4.04
 -13 -5 0 33.88 3.57
 -13 -5 0 43.28 3.89
 13 -5 1 302.26 13.77
 -13 -5 -1 323.84 13.69
 -13 -5 -1 300.76 13.4
 13 -5 1 295.15 12.74
 13 -5 2 1.51 0.78
 13 -5 2 1.94 0.95
 -13 -5 -2 2.99 1.06
 -13 -5 -2 3.31 1.07
 13 -5 3 111.17 5.81
 13 5 3 122.04 6.48
 13 -5 3 114.96 6.07
 -13 -5 -3 114.27 6.03
 -13 -5 -3 115.48 6.11
 13 -5 4 33.75 2.55
 13 -5 4 35.02 2.98
 13 5 4 36.87 2.86
 -13 -5 -4 30.57 2.51
 13 -5 5 104.87 5.18
 13 -5 5 93.35 4.66
 -13 -5 -5 108.43 5.22
 13 5 5 107.42 4.97
 -13 -6 5 91.12 4.68
 -13 -6 4 153.9 6.59
 -13 -6 4 112.27 6.02
 13 -6 -3 2.26 0.89
 -13 -6 3 1.26 0.71
 -13 -6 2 198.67 8.51
 13 -6 -2 204.97 8.95
 13 -6 -1 15.65 2.01
 13 -6 -1 12.48 1.68
 -13 -6 0 85.71 4.73
 13 -6 0 85.44 4.86
 13 -6 0 80.59 4.78
 -13 -6 -1 47.71 3.06
 13 -6 1 40.36 2.9
 13 -6 1 42.46 3.11
 13 -6 2 7.85 1.18
 -13 -6 -2 7.13 1.05
 14 0 -12 218.05 10.06
 14 0 -11 0.19 0.94
 14 0 -10 31.96 3.65
 14 0 -9 -0.49 1.23
 14 0 -8 3.95 1.67
 14 0 -7 0.28 1.21
 -14 0 7 0.74 0.99
 14 0 -6 181.56 11.2
 -14 0 6 228.94 11.95
 14 0 -5 2.01 1.48
 -14 0 5 0.58 1
 14 0 -4 762.67 30.23
 14 0 -4 660.59 35
 14 0 -3 0.63 1.54
 14 0 -2 1231.79 53.35
 14 0 -1 0.54 1.47
 14 0 0 11.25 3.29
 14 0 0 16.26 3.77
 14 0 1 0.5 1.22
 14 0 1 1.21 1.06
 14 0 1 -0.24 1.09
 14 0 2 94.49 9.25
 14 0 2 99.48 7.22
 14 0 2 100.52 6.76
 -14 0 -2 95.32 6.86
 14 0 2 90.4 6.81
 14 0 2 100.46 6.99
 14 0 3 4.48 1.57
 14 0 3 0.49 1.2
 -14 0 -3 1.51 1.17
 14 0 3 2.13 1.26
 14 0 3 0.61 0.82
 14 0 4 228.29 11.41
 -14 0 -4 243.2 11.52
 14 0 4 232.08 12.13
 -14 0 -5 0.55 0.65
 14 0 5 1.76 0.89
 14 0 5 -0.2 0.77
 14 0 5 1.89 1.02
 14 0 6 7.21 1.34
 14 0 6 7.93 1.7
 14 0 6 9.05 1.75
 14 0 7 1.13 0.84
 14 0 7 0.92 0.62
 14 0 8 4.09 1.04
 14 0 8 3.61 0.99
 14 0 9 0.68 0.46
 14 1 -12 5.96 1.22
 14 -1 -12 7.82 1.48
 14 -1 -11 85.07 5.61
 14 1 -11 68.15 4.95
 14 -1 -10 11.16 2.23
 14 1 -10 7.73 1.89
 14 1 -9 164.21 9.4
 14 -1 -9 179.9 10.07
 14 -1 -8 25.56 3
 14 1 -8 20.98 3.14
 14 -1 -8 26.91 3.62
 14 -1 -7 158.26 9.23
 14 -1 -7 180.75 9.58
 -14 -1 7 162.97 9.52
 -14 1 7 171.67 9.66
 14 -1 -7 157.37 9.91
 14 1 -7 151.81 9.44
 14 -1 -6 47.89 4.64
 14 -1 -6 47.84 5.05
 14 1 -6 44.15 4.64
 14 -1 -6 46.84 4.53
 -14 -1 6 51.77 5.02
 14 -1 -5 2.53 1.45
 14 -1 -5 5.65 1.92
 14 1 -5 5.92 1.8
 14 -1 -5 3.09 1.37
 -14 -1 5 4.34 1.76
 -14 -1 4 141.26 9.52
 14 1 -4 156.7 13.4
 14 -1 -4 161.56 9.64
 14 -1 -4 159.28 9.94
 14 1 -4 141.64 8.95
 14 -1 -4 152.19 9.36
 14 1 -3 45.83 4.58
 14 -1 -3 63.25 5.51
 14 -1 -3 51.9 7.28
 14 1 -3 45.82 7.16
 14 1 -2 72.07 5.83
 14 -1 -2 81.49 6.48
 14 1 -2 95.01 9.97
 14 -1 -2 70.08 8.4
 14 1 -1 68.44 7.93
 14 1 -1 66.29 5.61
 14 -1 -1 58.72 7.5
 14 1 -1 62.83 8.24
 14 1 0 523.19 21.01
 14 1 0 574.8 28.37
 14 1 0 435.34 24.93
 14 1 0 437.5 25.9
 14 -1 0 449.11 24.39
 14 1 0 536.09 21.78
 14 1 1 39.33 4.29
 14 1 1 35.62 5.62
 -14 -1 -1 35.36 4.01
 14 -1 1 33.1 3.94
 14 1 1 35.9 3.57
 14 1 1 38.02 5.82
 14 1 1 23.32 3.38
 14 -1 1 33.99 4.06
 14 -1 1 30.32 3.56
 14 1 1 29.74 3.8
 14 -1 1 30.87 3.76
 -14 -1 -2 334.88 15.06
 14 1 2 263.77 14.29
 14 -1 2 279.26 14.67
 14 -1 2 333.04 14.82
 14 -1 2 329.25 15.08
 14 1 2 317.62 15.04
 14 1 2 305.88 13.71
 14 -1 2 330.19 15.08
 14 1 2 300.08 14.92
 14 1 3 365.18 17.01
 14 -1 3 376.89 16.8
 -14 -1 -3 381.52 16.69
 14 1 3 377.28 15.68
 14 -1 3 402.06 17.09
 14 1 3 387.65 17.18
 14 -1 3 376.71 17.16
 14 1 3 349.15 16.71
 14 1 4 242.27 12.15
 14 -1 4 262.13 12.6
 -14 -1 -4 242.24 11.64
 -14 1 -4 262.18 11.85
 14 -1 4 250.75 12.28
 14 1 4 247.45 12.52
 14 -1 4 251.48 12.18
 14 -1 5 154.78 7.94
 14 -1 5 155.88 8.62
 14 1 5 159.08 8.5
 -14 -1 -5 150.63 7.58
 -14 1 -5 148.87 7.5
 14 -1 5 171.99 8.91
 14 1 5 145.73 8.61
 14 -1 5 162.37 8.44
 14 -1 6 190.22 9.91
 14 1 6 214.18 9.91
 14 -1 6 219.63 10.41
 14 1 6 197.46 10.17
 14 -1 6 220.92 9.97
 14 1 7 139.06 7.27
 14 -1 7 133.47 7.16
 14 -1 7 134.95 6.75
 14 -1 7 125.3 6.99
 14 1 8 99.43 5.49
 14 -1 8 105.49 5.5
 14 1 8 100.12 5.32
 14 -1 8 102.61 5.06
 14 -1 9 215.51 8.26
 14 1 9 205.23 7.95
 -14 -2 11 1.29 0.88
 14 -2 -11 2 1.02
 14 2 -10 234.72 11.13
 14 -2 -10 251.26 11.1
 14 2 -9 3.06 1.26
 14 -2 -9 3.37 1.47
 14 -2 -9 2.92 1.29
 14 -2 -8 574.94 21.78
 14 -2 -8 555.95 22.48
 14 -2 -7 199.61 11.35
 14 -2 -7 224.3 11.48
 14 -2 -7 233.94 12.16
 14 2 -7 219.26 10.88
 -14 -2 6 273.53 13.61
 14 -2 -6 284.56 14.02
 14 -2 -6 286.93 13.65
 14 -2 -6 263.64 14.05
 14 -2 -5 269.01 13.63
 -14 -2 5 254.57 13.24
 14 -2 -5 273.76 13.41
 14 -2 -5 254.89 12.19
 14 -2 -4 21.79 3.29
 -14 -2 4 14.77 2.8
 14 -2 -4 21.64 2.99
 14 -2 -4 17.99 2.94
 -14 -2 4 15.95 2.49
 14 -2 -4 17.42 2.7
 14 -2 -3 226.93 12.4
 -14 -2 3 224 12.48
 14 -2 -3 221.07 11.48
 14 -2 -3 210.99 12.43
 14 -2 -3 248.02 12.08
 14 2 -2 105.99 10.71
 -14 -2 2 118.61 8.12
 14 2 -2 97.92 7.53
 14 -2 -2 111.92 7.87
 14 -2 -2 101.46 7.73
 14 -2 -2 120.06 7.47
 14 -2 -2 106.92 7.32
 14 -2 -1 13.3 2.5
 14 2 -1 14.35 2.79
 14 2 -1 16.64 2.79
 14 -2 -1 16.93 2.66
 -14 -2 1 18.04 2.96
 14 -2 -1 18.59 3.05
 14 -2 0 19.72 2.91
 -14 -2 0 17.22 2.96
 14 2 0 18.36 3.04
 14 2 0 24.78 3.27
 14 -2 0 16.46 2.66
 -14 -2 0 25.14 3.06
 14 -2 1 117 7.95
 -14 -2 -1 132.27 8.16
 14 -2 1 118.35 7.51
 14 2 1 129.08 7.99
 14 -2 1 103.08 7.41
 14 2 1 133.32 8.19
 14 -2 2 379.54 17.44
 14 2 2 417.65 17.88
 -14 -2 -2 372.1 17.07
 14 2 2 392.34 17.31
 14 2 2 380.5 17.15
 14 -2 2 380.51 17.18
 14 2 3 64.79 5.06
 14 -2 3 60.78 5.02
 14 2 3 65.24 5.37
 14 -2 3 58.36 4.98
 -14 -2 -3 59.98 4.83
 14 -2 3 58.34 4.72
 14 -2 3 61.61 5.13
 14 2 3 72.03 5.26
 14 2 4 86.4 6.04
 14 -2 4 82.77 5.63
 14 -2 4 77.49 5.66
 14 2 4 88.2 5.66
 14 -2 4 81.68 5.79
 14 -2 4 82.3 5.59
 -14 2 -5 98.7 5.49
 14 2 5 118.63 6.3
 14 -2 5 112.02 6.62
 14 -2 5 119.17 6.7
 14 2 5 120.12 7.01
 14 -2 5 110.35 6.51
 14 -2 5 95.14 5.68
 14 2 6 4.56 1.28
 14 -2 6 4.25 1.16
 14 -2 6 4.98 1.25
 14 -2 7 83.5 4.94
 14 2 7 90.84 5.21
 14 -2 7 90.14 4.97
 14 2 7 86.01 4.75
 14 2 8 236.64 9.59
 14 -2 8 250.73 9.55
 14 -2 8 245.56 9.47
 -14 -3 10 11.29 1.81
 14 -3 -10 13.19 1.93
 14 -3 -10 13.71 1.74
 -14 -3 9 9.3 1.85
 14 -3 -9 8.2 1.86
 14 -3 -9 12.68 1.99
 14 -3 -8 21.01 2.86
 14 -3 -8 20.22 2.67
 -14 -3 8 20.86 2.67
 14 -3 -7 51.42 4.55
 14 -3 -7 62.04 5.07
 14 -3 -7 49.41 4.3
 -14 -3 7 52.39 4.12
 -14 -3 7 54.54 4.51
 -14 -3 6 224.92 10.68
 14 -3 -6 212.77 11.31
 14 -3 -6 220.49 11.18
 -14 -3 5 180.63 9.42
 14 -3 -5 181.52 10.79
 14 -3 -5 177.32 10.3
 14 -3 -5 173.14 10.04
 -14 -3 4 64.19 4.86
 14 -3 -4 68.43 5.8
 14 -3 -4 68.27 5.81
 14 -3 -4 76.54 6.59
 14 -3 -3 486.39 22.97
 14 -3 -3 545.13 22.67
 14 3 -3 532.68 22.41
 14 -3 -3 522.78 22.53
 -14 -3 3 514.69 22.44
 14 -3 -2 6.46 2.13
 -14 -3 2 5.96 1.93
 14 3 -2 9.97 2.17
 14 -3 -2 7.18 2.13
 14 3 -2 8.56 1.97
 -14 -3 1 351.76 16.1
 14 3 -1 341.6 16.11
 14 -3 -1 359.86 17.35
 14 3 -1 358.01 16.01
 -14 -3 1 363.95 16.64
 14 -3 0 14.75 2.77
 -14 -3 0 11.92 2.36
 14 -3 0 17.42 2.71
 14 3 0 19.23 2.76
 -14 -3 0 17.96 2.59
 14 -3 0 19.64 2.52
 14 3 0 13.11 2.25
 -14 -3 -1 16.88 2.39
 14 -3 1 18.66 2.8
 14 3 1 19.7 2.63
 14 -3 1 11.27 2.06
 14 3 1 16.15 2.41
 14 -3 1 15.41 2.74
 14 -3 2 3.08 1.34
 -14 -3 -2 1.69 1.03
 14 -3 2 1.61 0.87
 14 3 2 3.82 1.27
 14 3 2 2.58 1.23
 14 -3 2 2.91 1.34
 14 3 2 2.24 1.01
 14 -3 3 125 7.47
 14 3 3 122.13 7.58
 14 -3 3 134.04 7.6
 14 3 3 138.89 6.99
 14 -3 3 121.19 7.08
 14 -3 4 51.17 3.84
 14 3 4 54.38 3.49
 14 -3 4 56.15 4.28
 14 3 4 45.86 4.1
 -14 -3 -4 49.24 3.67
 14 -3 5 42.16 3.04
 14 -3 5 52.44 3.79
 14 3 5 53.56 3.94
 14 -3 6 205.44 8.64
 14 3 6 204.82 8.7
 14 -3 7 0.67 0.53
 14 3 7 0.55 0.48
 14 -4 -9 22.18 2.18
 -14 -4 9 20.32 2.02
 14 -4 -8 109.51 6.2
 -14 -4 8 112.69 6
 14 4 -7 4.57 1
 14 -4 -7 2.31 1.07
 14 -4 -7 1.8 0.78
 -14 -4 7 2.68 0.98
 -14 -4 6 1.36 0.94
 14 4 -6 1.95 0.84
 14 -4 -6 1.29 0.92
 14 -4 -6 1.27 0.91
 -14 -4 6 2.66 0.94
 -14 -4 5 0.88 0.88
 -14 -4 5 2.37 0.94
 14 4 -5 0.14 0.78
 14 -4 -5 0.79 0.9
 14 -4 -5 0.22 1.08
 14 -4 -5 1.07 1.01
 14 4 -4 203.06 9.38
 -14 -4 4 193.1 9.18
 -14 -4 4 197.64 10.29
 14 4 -4 213.7 10.26
 14 -4 -4 193.4 10.7
 14 -4 -4 194.29 10.38
 14 4 -3 135.02 7.13
 14 -4 -3 132.39 7.79
 14 -4 -3 141.4 8.35
 -14 -4 3 146.67 8.34
 14 4 -3 145.68 7.92
 14 -4 -3 135.98 8.61
 14 4 -2 101.71 6.1
 14 -4 -2 118.92 7.13
 -14 -4 2 125.67 7.4
 14 -4 -2 121.35 7.52
 14 4 -2 129.07 7.03
 -14 -4 2 115.66 7.29
 14 -4 -2 111.06 7.62
 -14 -4 1 533.05 22.24
 14 -4 -1 541.04 22.89
 14 -4 -1 569.68 22.15
 14 4 -1 523.94 20.63
 14 4 -1 567.46 21.46
 -14 -4 1 583.89 22.35
 14 4 0 1.59 0.82
 14 -4 0 1.96 1.16
 -14 -4 0 1.58 1
 14 4 0 2.32 0.84
 14 -4 0 2.14 1.09
 -14 -4 0 1.35 1.02
 14 -4 1 610.09 24.06
 -14 -4 -1 613.04 23.26
 14 -4 1 585.41 23.4
 -14 -4 -1 610.88 23.67
 -14 -4 -2 130.95 7.13
 14 -4 2 134.18 7.43
 -14 -4 -2 128.09 6.83
 14 4 2 144.55 7.69
 14 -4 2 134.71 7.4
 14 -4 2 137.9 7.31
 14 4 3 145.05 7.83
 -14 -4 -3 138.02 6.82
 14 -4 3 169.76 7.84
 -14 -4 -3 153.5 7.41
 14 -4 3 158.48 7.6
 14 4 4 40.12 3.23
 -14 -4 -4 35.35 2.54
 14 -4 4 32.5 2.46
 14 -4 5 88.99 4.71
 14 -4 5 94.49 4.89
 14 4 5 91.67 4.95
 14 -4 6 4.81 0.83
 -14 -4 -6 4.67 0.92
 14 -5 -6 137.62 6.55
 -14 -5 6 120.85 6.32
 14 -5 -5 43.31 3.39
 -14 -5 5 43.23 3.14
 14 -5 -5 57.98 3.81
 -14 -5 5 53.86 3.72
 14 -5 -4 102.69 6
 -14 -5 4 97.49 5.59
 -14 -5 4 105.82 5.88
 -14 -5 3 5.8 1.28
 14 -5 -3 4.64 1.28
 -14 -5 3 6.89 1.4
 14 -5 -3 3.69 0.85
 -14 -5 2 0.58 0.73
 14 -5 -2 0.33 0.68
 -14 -5 2 -0.14 0.76
 14 -5 -2 1.59 0.68
 -14 -5 1 4.79 1.23
 14 -5 -1 4.63 0.94
 14 -5 -1 3.83 1.16
 -14 -5 1 5.85 1.3
 -14 -5 0 22.77 2.35
 14 -5 0 19.66 2.32
 -14 -5 0 23.52 2.34
 14 -5 0 19.44 1.85
 -14 -5 -1 43.08 3.09
 14 -5 1 42.36 3.19
 -14 -5 -1 38.42 2.88
 14 -5 2 35.07 2.6
 -14 -5 -2 39.37 2.68
 -14 -5 -2 31.76 2.43
 14 -5 2 33.02 2.31
 14 5 2 42.61 3.06
 14 -5 3 39.61 2.9
 14 5 3 47.69 3.01
 15 0 -11 1.1 0.69
 15 0 -10 2.98 1.11
 15 0 -9 0.36 0.89
 15 0 -9 0.14 0.67
 15 0 -8 51.44 4.54
 15 0 -8 69.44 4.85
 15 0 -7 -0.43 1.11
 15 0 -7 0.4 0.98
 -15 0 7 0.37 0.82
 15 0 -6 2.69 1.31
 15 0 -6 1.1 0.89
 -15 0 6 2.85 1.33
 15 0 -5 0.46 0.92
 -15 0 5 1.43 1.33
 15 0 -5 0.47 0.94
 -15 0 4 84.13 6.43
 15 0 -4 82.31 6.31
 15 0 -4 83.02 6.16
 -15 0 3 0.25 1.01
 15 0 -3 2.92 1.36
 15 0 -3 0.5 1.05
 15 0 -3 0.22 0.86
 -15 0 2 332.64 15.49
 15 0 -2 328.21 15.34
 15 0 -2 299.93 15.2
 15 0 -2 319.68 14.72
 15 0 -1 0.25 0.91
 -15 0 1 1.7 1.15
 15 0 -1 0.48 1.05
 15 0 0 149.03 8.52
 -15 0 0 145.87 8.79
 15 0 0 150.08 8.98
 15 0 0 159.33 9.21
 15 0 0 144.66 8.2
 15 0 1 0.97 0.91
 -15 0 -1 0.43 0.87
 15 0 1 0.93 1.02
 15 0 1 0.22 1.14
 15 0 1 2.48 1.06
 15 0 2 337.32 14.7
 -15 0 -2 317.09 14.96
 15 0 2 362.93 15.66
 15 0 2 342.77 15.11
 15 0 2 362.79 15.8
 15 0 3 -0.2 0.99
 -15 0 -3 0.33 0.76
 15 0 3 1.85 1.03
 15 0 3 1.06 0.78
 15 0 4 485.06 19.53
 -15 0 -4 466.12 18.59
 15 0 4 478.21 18.67
 15 0 4 525.17 19.9
 15 0 5 0.93 0.62
 15 0 5 0.78 0.81
 15 0 5 -0.15 0.75
 15 0 6 229.27 9.5
 15 0 6 296.81 11.32
 15 0 7 0.53 0.55
 15 0 7 0.1 0.49
 15 0 8 40.4 2.47
 15 -1 -11 0.43 0.61
 15 -1 -10 116.78 6
 15 1 -10 114.39 5.54
 15 -1 -9 172.01 8.58
 15 1 -9 173 8.39
 15 -1 -8 177.55 9.06
 15 1 -8 141.48 8
 -15 1 7 454.87 18.35
 15 -1 -7 423.47 17.93
 15 -1 -7 434.25 18.76
 15 -1 -7 463.07 19.22
 15 1 -7 415.6 18.24
 -15 -1 6 193.83 10
 -15 1 6 200.67 10.05
 15 -1 -6 173.78 8.98
 15 -1 -6 190.88 9.64
 15 1 -6 190.99 10.23
 15 -1 -6 183.74 10.05
 -15 -1 5 24.63 3.27
 15 -1 -5 26.99 3.18
 15 1 -5 29.11 3.55
 15 1 -5 21.1 2.86
 15 -1 -5 17.7 2.97
 15 -1 -5 27.72 3.21
 15 1 -4 130.08 7.93
 15 -1 -4 156.59 9.16
 15 -1 -4 151.31 8.69
 -15 -1 4 156.04 9.21
 15 -1 -4 166.47 9.02
 15 1 -4 143.45 8.97
 15 1 -3 155.07 8.88
 15 -1 -3 192.43 10.38
 15 -1 -3 192.16 10.08
 15 1 -3 186.14 10.33
 -15 -1 3 179.88 10.3
 15 -1 -3 177.98 9.96
 15 1 -3 200.31 10.75
 15 -1 -2 353.79 16.34
 15 -1 -2 352.18 16.33
 15 1 -2 356.06 16.68
 -15 -1 2 367.39 16.7
 15 -1 -2 354.13 16.19
 15 1 -2 370.18 16.66
 15 1 -1 318.41 14.28
 15 -1 -1 298.32 14.59
 15 1 -1 313.02 14.94
 15 -1 -1 287.09 14.53
 15 1 -1 302.02 14.94
 15 1 -1 328.1 14.01
 15 -1 0 457.61 19.17
 15 1 0 464.98 17.97
 15 1 0 402.52 18.22
 15 1 0 421.2 19.07
 15 -1 0 419.38 18.91
 -15 -1 0 465.28 19.28
 15 1 0 435.87 19.01
 15 -1 0 440.87 18.86
 15 1 1 0.6 0.95
 15 -1 1 0.62 0.98
 15 1 1 0.86 0.98
 15 -1 1 0.22 0.88
 15 1 1 1.78 1.08
 15 1 1 0.28 0.74
 15 -1 1 -0.21 0.84
 -15 -1 -1 0.42 0.89
 -15 -1 -2 315.91 13.84
 -15 1 -2 318.52 13.83
 15 -1 2 304.2 13.34
 15 1 2 288.06 13.67
 15 1 2 276.78 13.8
 15 -1 2 305.97 13.76
 15 -1 2 303.74 14.01
 15 1 2 296.68 13.91
 15 1 3 221.11 10.84
 15 -1 3 203.62 10.26
 15 -1 3 212.59 10.41
 15 1 3 235.35 10.94
 15 -1 3 226.45 10.96
 -15 -1 -3 224.37 10.4
 -15 1 -3 217.88 10.32
 -15 -1 -4 157.42 7.82
 -15 1 -4 177.91 8.01
 15 -1 4 164.27 8.65
 15 1 4 175.63 8.63
 15 -1 4 166.28 8.29
 15 -1 4 163.59 8.2
 15 -1 4 171.89 8.51
 15 1 4 164.27 8.66
 15 1 5 70.02 4.83
 15 -1 5 77.39 4.85
 15 -1 5 73.84 4.55
 15 -1 5 76.88 4.94
 15 1 5 75.49 4.69
 15 -1 6 26.37 2.23
 15 1 6 27.15 2.56
 15 -1 6 25.37 2.44
 15 1 7 83.5 4.69
 15 -1 7 93.71 4.73
 15 1 7 93.22 4.65
 15 -2 -10 91.67 5.42
 15 2 -10 110.43 5.58
 15 -2 -9 72.89 4.43
 -15 -2 9 29.12 2.77
 15 -2 -8 363.05 13.74
 15 -2 -8 404.04 15.16
 15 -2 -7 182.83 9.02
 -15 -2 7 128.49 7.36
 -15 2 7 148.56 7.73
 15 -2 -7 173.19 8.24
 15 -2 -7 139.13 7.86
 15 -2 -6 296.12 12.9
 15 -2 -6 285.9 12.91
 15 -2 -6 279.93 12.12
 15 2 -5 318.46 13.91
 15 -2 -5 342.3 13.62
 15 -2 -5 293.56 13.59
 -15 -2 5 320.27 13.72
 15 -2 -5 308.63 14.24
 15 -2 -4 13.74 2.35
 15 -2 -4 12.6 2.04
 15 2 -4 14.69 2.59
 15 -2 -4 14.18 2.65
 -15 -2 4 13.87 2.36
 15 -2 -4 14.95 2.11
 15 -2 -4 18.42 2.78
 15 -2 -3 136.53 8.14
 -15 -2 3 143.48 8.31
 15 -2 -3 126.75 7.25
 15 2 -3 126.15 7.84
 15 -2 -3 122.45 7.14
 15 2 -3 125.7 7.96
 15 2 -2 305.04 14.49
 15 2 -2 306.7 13.79
 -15 -2 2 330.99 14.75
 15 -2 -2 276.64 13.45
 15 2 -2 328.77 14.55
 15 -2 -2 289.27 13.4
 15 2 -1 45.38 4.21
 15 -2 -1 42.63 3.78
 15 2 -1 42.64 3.96
 -15 -2 1 39.66 3.55
 15 -2 -1 40.22 4.08
 15 2 -1 39.83 4.15
 -15 -2 1 39.82 4.08
 15 -2 -1 40.03 3.87
 15 -2 0 79.6 5.37
 15 2 0 79.44 5.7
 15 -2 0 79.88 5.87
 15 2 0 71.01 5.36
 15 2 0 75.22 5.69
 -15 -2 0 69.21 5.48
 15 -2 0 80.85 5.55
 15 2 1 30.78 3.28
 15 -2 1 30.68 3.34
 15 2 1 28.63 3.21
 15 -2 1 31.52 3.55
 -15 -2 -1 30.91 3.3
 15 2 1 26.91 3.14
 15 -2 1 29.01 3.16
 15 2 2 3.15 1.11
 15 2 2 1.32 0.94
 15 -2 2 1.28 0.86
 15 -2 2 2.28 1.15
 15 2 2 1.4 0.98
 15 -2 2 1.75 0.88
 -15 -2 -2 2.26 0.97
 15 2 3 51.82 4.17
 15 -2 3 45.41 3.75
 15 -2 3 42.63 3.73
 15 2 3 45.75 3.66
 15 -2 3 48.55 3.86
 15 2 4 108.68 5.77
 15 -2 4 117.32 6.23
 15 2 4 120.02 6.46
 15 -2 4 96.56 5.47
 -15 2 -4 90.04 5.15
 15 -2 4 118.73 6.21
 15 -2 5 46.99 3.31
 15 -2 5 49.74 3.46
 15 2 5 40.4 2.9
 15 2 5 52.89 3.74
 15 2 6 1.42 0.66
 15 -2 6 2.46 0.76
 15 -2 6 0.95 0.54
 15 2 6 0.16 0.49
 15 -2 7 156.03 6.69
 15 2 7 178.32 7.11
 15 3 -9 5.43 1.16
 -15 -3 8 9.64 1.46
 15 -3 -8 16.47 1.91
 -15 -3 7 20.86 2.09
 15 -3 -7 14.35 1.86
 -15 3 7 12.77 1.66
 15 -3 -7 23.23 2.44
 15 -3 -6 275.12 11.49
 15 3 -6 263.72 11.45
 15 -3 -6 249.42 10.9
 -15 -3 6 210.34 10.09
 -15 -3 6 183.43 9.29
 15 -3 -6 234.74 10.77
 15 -3 -5 3.48 1.34
 15 -3 -5 3.44 1.28
 15 -3 -5 4.78 1.53
 -15 -3 5 2.4 1.11
 15 3 -5 3.45 1.3
 -15 -3 5 1.76 0.76
 15 3 -5 3.77 1.25
 15 -3 -4 104.95 7.28
 15 -3 -4 119.17 7.12
 15 3 -4 123.28 7.28
 15 3 -4 120.19 6.95
 15 -3 -3 252.78 12.95
 15 3 -3 268.2 12.24
 15 3 -3 268.8 12.51
 15 3 -2 60.96 4.74
 15 -3 -2 63.94 5.29
 -15 -3 2 57.56 4.5
 15 -3 -2 55.67 4.68
 15 3 -2 62.3 4.61
 15 3 -1 226.04 10.88
 15 -3 -1 228.89 11.56
 15 -3 -1 227.43 11.12
 15 3 -1 242.11 10.81
 -15 -3 1 212.35 10.33
 15 3 0 3.96 1.16
 -15 -3 0 4.09 1.02
 15 -3 0 4.54 1.29
 15 -3 0 3.11 0.98
 15 3 0 4.85 1.27
 15 3 0 4.24 1.26
 15 -3 0 2.84 1.21
 15 -3 1 30.55 3.07
 15 3 1 37.93 3.08
 15 3 1 27.66 2.98
 15 -3 1 27.43 2.62
 15 3 1 35.48 3.02
 -15 -3 -1 24.25 2.27
 15 -3 1 26.69 3.02
 15 -3 2 2.46 0.97
 15 -3 2 1.55 0.84
 -15 -3 -2 0.99 0.77
 15 3 2 0.32 0.76
 15 3 2 0.93 0.62
 15 3 3 328.51 12.73
 15 3 3 278.18 11.13
 15 -3 3 315.59 12.45
 15 -3 3 273.4 11.83
 -15 -3 -3 264.14 11.6
 15 3 4 30.48 2.73
 15 -3 4 30.21 2.63
 15 3 5 294.92 11.78
 15 -3 5 290.52 11.66
 15 3 6 158.97 6.68
 15 -3 6 157.31 6.64
 -15 -4 7 9.83 1.4
 15 -4 -7 9.83 1.38
 15 -4 -6 14.71 1.66
 -15 -4 6 15.52 1.95
 15 4 -6 18.72 1.97
 15 4 -5 18.66 2.02
 -15 -4 5 17.19 2.15
 15 -4 -5 16.16 2.06
 -15 -4 5 16.79 1.92
 15 -4 -5 18.36 2.03
 15 4 -4 14.37 1.81
 15 -4 -4 13.12 1.76
 -15 -4 4 11.09 1.79
 15 -4 -4 11 1.82
 -15 -4 4 13.74 1.84
 15 -4 -4 14.13 2.06
 15 4 -3 59.28 4
 15 -4 -3 64.85 4.28
 -15 -4 3 67.37 4.44
 15 -4 -3 68.43 4.83
 -15 -4 3 66.11 4.48
 15 -4 -3 69.01 4.94
 15 4 -2 51.55 3.42
 -15 -4 2 47.44 3.63
 15 -4 -2 57.23 4.33
 -15 -4 2 59.64 4.17
 15 -4 -2 50.1 4.2
 15 -4 -2 54.76 3.84
 -15 -4 1 259.97 11.4
 15 -4 -1 287.05 12.41
 15 -4 -1 289.56 11.8
 -15 -4 1 320.49 12.37
 15 -4 -1 296.62 12.61
 15 4 -1 246.1 10.7
 -15 -4 0 7.04 1.36
 -15 -4 0 7.81 1.26
 15 -4 0 8.05 1.56
 15 -4 0 7.77 1.53
 15 -4 0 11.26 1.59
 15 4 0 9.75 1.61
 15 4 1 364.28 14.28
 -15 -4 -1 359.04 13.89
 15 -4 1 350.61 14.03
 15 -4 1 357.1 14.06
 15 -4 1 373.6 13.91
 15 -4 2 32.57 2.56
 15 -4 2 28.81 2.43
 -15 -4 -2 29.2 2.36
 15 -4 3 198.87 8.48
 15 4 3 210.85 8.85
 15 -4 4 144.94 6.21
 15 4 4 150.73 6.46
 15 -5 -2 81.39 4.3
 -15 -5 2 79.49 4.12
 15 5 -1 6.39 1.04
 15 -5 -1 6.75 1.04
 -15 -5 1 7.32 1.07
 16 0 -9 0.27 0.47
 16 0 -8 47.14 3.25
 16 0 -8 36.87 2.75
 16 0 -7 0.7 0.76
 16 0 -7 -0.29 0.76
 16 0 -7 0.5 0.61
 -16 0 7 0.79 0.59
 16 0 -7 0.67 0.61
 16 0 -6 117.72 6.64
 16 0 -6 122.5 6.71
 -16 0 6 122.04 6.57
 16 0 -5 0.95 1.02
 -16 0 5 0.88 0.91
 16 0 -5 0.17 0.81
 16 0 -5 1.91 0.97
 -16 0 4 69.12 5.12
 16 0 -4 73.46 5.16
 16 0 -4 68.56 4.99
 16 0 -4 61.33 4.55
 -16 0 3 0.58 0.89
 16 0 -3 1.14 0.9
 16 0 -3 0.93 0.91
 16 0 -2 84.25 5.53
 16 0 -2 89.26 5.9
 -16 0 2 90.2 6.01
 16 0 -2 85.83 5.89
 16 0 -1 0.37 0.67
 16 0 -1 0.63 0.76
 -16 0 1 0.94 0.89
 16 0 -1 0.95 0.9
 16 0 0 18.44 2.23
 16 0 0 20.73 2.61
 -16 0 0 19.22 2.5
 16 0 0 22.56 2.78
 -16 0 -1 0.81 0.79
 16 0 1 -0.13 0.69
 16 0 1 1.27 0.68
 16 0 1 -0.67 0.86
 16 0 1 1.57 0.97
 16 0 2 308.85 12.04
 -16 0 -2 289.6 12.5
 16 0 2 321.02 13.17
 16 0 3 1.05 0.58
 16 0 3 1.23 0.75
 16 0 3 0.56 0.66
 -16 0 -3 0.32 0.52
 16 0 4 460.68 17.35
 16 0 4 437.77 17.07
 16 0 5 0.47 0.47
 16 0 6 349.67 13.05
 16 -1 -9 9.36 1.39
 16 1 -9 14.14 1.65
 16 -1 -8 260.75 11.27
 16 1 -8 263.53 11.13
 16 1 -7 194.33 7.65
 16 -1 -7 118.47 5.89
 -16 1 7 122.51 5.78
 16 -1 -7 149.2 6.32
 16 -1 -7 149.98 6.95
 16 1 -6 108.03 6.07
 16 -1 -6 100.34 5.99
 -16 -1 6 95.61 5.6
 -16 1 6 110.13 5.8
 16 -1 -6 99.37 5.31
 16 -1 -6 105.13 5.56
 16 1 -6 107.29 6.1
 16 -1 -6 102.29 5.94
 -16 -1 5 44.03 3.8
 -16 1 5 54.01 4.09
 16 -1 -5 38.39 3.37
 16 1 -5 42.26 3.81
 16 -1 -5 41.18 3.45
 16 1 -5 49.42 4.05
 16 -1 -5 40.01 3.65
 -16 -1 4 132.49 7.54
 -16 1 4 143.19 7.7
 16 1 -4 128.95 6.58
 16 1 -4 130.02 7.6
 16 -1 -4 127.35 7.08
 16 -1 -4 137.29 7.26
 16 1 -4 133.51 7.59
 16 -1 -4 126.6 7.38
 16 1 -3 96.1 5.45
 -16 -1 3 114.46 6.74
 -16 1 3 110 6.64
 16 -1 -3 108.72 6.35
 16 1 -3 102.44 6.48
 16 -1 -3 98.56 6.12
 16 1 -3 99.73 6.49
 16 -1 -2 103.89 6.42
 16 1 -2 97.62 5.3
 -16 -1 2 108.3 6.6
 -16 1 2 93.32 6.23
 16 -1 -2 95.46 6.06
 16 1 -2 110.28 6.59
 16 -1 -2 104.34 6.19
 16 1 -2 101.67 6.53
 16 -1 -1 311.97 14.06
 16 1 -1 328.14 14.41
 16 -1 -1 344.79 14.47
 -16 -1 1 336.5 14.49
 -16 1 1 337.18 14.53
 16 -1 -1 321.99 14.25
 16 1 -1 325.98 13.57
 16 1 -1 323.36 14.53
 16 -1 0 82.52 5.3
 16 1 0 90.98 5.66
 -16 -1 0 83.47 5.46
 -16 1 0 81.76 5.46
 16 1 0 77.92 4.97
 16 -1 0 70.01 5.2
 16 1 0 86.92 5.64
 16 -1 0 80.67 5.31
 16 1 1 76.69 5.09
 -16 -1 -1 77.59 5.03
 -16 1 -1 73.75 4.92
 16 -1 1 76 4.86
 16 1 1 65.88 4.87
 16 -1 1 75.89 5.03
 16 1 1 73.91 4.76
 -16 -1 -2 57.86 3.98
 -16 1 -2 66.14 4.17
 16 -1 2 51 3.74
 16 1 2 56.2 3.98
 16 -1 2 48.63 3.95
 16 1 2 58.58 4.15
 16 -1 2 60.51 4.24
 16 -1 3 3.57 0.87
 16 1 3 2.43 0.85
 16 -1 3 2.2 0.77
 16 -1 3 2.44 0.8
 -16 1 -3 3.2 0.86
 16 -1 3 1.6 0.92
 16 1 3 1.66 0.79
 16 1 4 16.54 1.9
 16 -1 4 18.52 1.76
 16 1 4 17.65 1.85
 16 -1 4 19.21 2
 16 -1 5 33.64 2.42
 16 1 5 28.2 2.33
 16 2 -8 104.79 5.5
 16 -2 -8 107.88 5.53
 16 2 -8 101.84 5.44
 16 2 -7 105.04 5.86
 16 -2 -7 103.65 5.78
 16 2 -7 106.91 5.85
 16 2 -6 153.17 7.6
 16 -2 -6 131.75 7
 16 2 -6 154 7.68
 -16 2 6 127.27 6.72
 16 -2 -6 153.21 7.53
 16 2 -5 225.21 10.28
 16 -2 -5 214.77 10.34
 16 2 -5 216.08 10.3
 -16 2 5 207.6 9.85
 16 -2 -5 215.07 10.18
 16 -2 -4 53.68 4.43
 16 2 -4 56.12 4.4
 16 2 -4 61.75 4.41
 -16 -2 4 44.3 3.86
 16 -2 -3 172.58 8.7
 16 2 -3 183.83 8.86
 16 -2 -3 158.95 7.6
 16 -2 -3 176.18 7.9
 16 -2 -3 169.4 9.1
 16 2 -3 156.21 8.57
 -16 -2 3 189.93 9
 -16 -2 3 153.82 7.47
 -16 -2 2 261.78 12.07
 16 -2 -2 277.07 12.17
 16 -2 -2 260.74 11.2
 16 -2 -2 265.55 12.53
 16 2 -2 284.37 12.27
 16 2 -2 256.04 11.12
 16 2 -2 288.55 12.19
 16 -2 -2 237.31 10.85
 -16 -2 1 169.48 8.74
 16 -2 -1 172.47 8.76
 16 -2 -1 164.27 8.13
 16 -2 -1 172.96 9.09
 16 2 -1 174.74 8.77
 16 2 -1 181.2 8.36
 16 2 -1 178.45 8.75
 -16 -2 0 398.83 16.25
 16 2 0 409.21 16.25
 16 -2 0 392.72 15.7
 16 -2 0 404.5 16.24
 16 -2 0 371.85 16.31
 16 2 0 367.96 15.68
 16 2 0 424.89 16.29
 16 -2 1 32.87 2.98
 16 -2 1 33.24 3.08
 16 -2 1 32.48 2.8
 16 2 1 33.75 2.98
 -16 2 -1 36.21 3.04
 16 2 1 32.45 2.9
 16 -2 2 52.44 3.57
 16 -2 2 47.14 3.35
 16 2 2 47.8 3.38
 -16 2 -2 38.89 3.09
 16 -2 2 46.75 3.45
 16 2 2 49.66 3.57
 16 -2 3 8.17 1.27
 16 -2 3 6.8 1.07
 -16 2 -3 3.94 0.86
 16 2 3 6.18 1.04
 -16 -2 -3 5.01 0.96
 16 2 3 8.12 1.31
 16 -2 4 14.18 1.38
 16 -2 4 15.01 1.56
 16 2 4 14.72 1.66
 16 2 5 56.86 3.23
 16 3 -7 52.92 3.37
 16 3 -6 66.8 3.72
 16 3 -6 72.85 4.18
 16 -3 -6 61.58 3.82
 16 -3 -5 53.18 3.48
 16 -3 -5 47.15 3.34
 16 3 -5 53.89 3.32
 16 3 -5 58.12 3.74
 -16 -3 5 41.81 3.01
 -16 -3 5 38.14 2.9
 -16 3 5 31.69 2.77
 16 -3 -5 49.1 3.52
 16 -3 -4 139.04 6.68
 16 -3 -4 117.83 6.58
 -16 -3 4 122.99 6.37
 16 3 -4 137.04 6.69
 16 3 -4 133.87 6.34
 -16 -3 4 106.56 5.83
 16 3 -3 12 1.61
 16 -3 -3 13.68 1.86
 16 -3 -3 11.63 1.83
 -16 -3 3 11.73 1.7
 16 3 -3 11.82 1.71
 -16 -3 3 9.48 1.36
 16 3 -3 9.7 1.35
 16 3 -2 47 3.17
 16 3 -2 39.08 2.97
 16 -3 -2 47.94 3.45
 16 -3 -2 44.42 3.53
 16 3 -2 49.76 3.41
 -16 -3 2 35.8 3.13
 -16 -3 2 31.9 2.48
 16 3 -1 37.27 2.83
 -16 -3 1 42.35 3.23
 16 -3 -1 41.61 3.39
 16 3 -1 38.7 3.03
 16 -3 -1 39.7 3.12
 16 3 -1 40.33 3
 16 3 0 8.55 1.27
 16 3 0 8.22 1.38
 -16 -3 0 7.02 1.28
 16 -3 0 7.87 1.36
 16 -3 0 8.66 1.47
 16 3 1 7.13 1.23
 -16 -3 -1 4.53 1.01
 16 -3 1 5.88 1.12
 16 -3 1 6.39 1.2
 16 -3 2 2.62 0.7
 16 3 2 2.86 0.84
 16 -3 2 2.51 0.69
 -16 3 -2 0.6 0.51
 -16 -3 -2 1.96 0.66
 16 -3 2 3.07 0.77
 16 3 3 333.04 12.71
 16 -3 3 326.53 12.53
 16 -4 -3 51.75 3.22
 16 -4 -2 65.18 3.75
 -16 -4 2 61.26 3.52
 16 -4 -1 98.94 4.99
 -16 -4 1 105.78 4.97
 17 0 -6 558.88 20.72
 17 0 -6 598.83 21.07
 17 0 -5 0.43 0.51
 17 0 -5 0.83 0.67
 -17 0 5 0.43 0.63
 17 0 -4 185.71 8.29
 17 0 -4 185.45 8.23
 17 0 -4 169.29 7.61
 -17 0 4 177.82 8.26
 17 0 -3 0.75 0.68
 -17 0 3 1.44 0.73
 17 0 -3 1.7 0.63
 17 0 -3 1.84 0.79
 17 0 -2 0.51 0.62
 -17 0 2 1.98 0.82
 17 0 -2 1.12 0.59
 17 0 -2 0.5 0.59
 17 0 -1 0.51 0.58
 -17 0 1 1.4 0.74
 17 0 -1 0.7 0.5
 17 0 -1 -0.12 0.7
 17 0 0 1.08 0.67
 -17 0 0 0.46 0.63
 17 0 1 0.22 0.59
 -17 0 -1 0.39 0.48
 17 0 2 197.1 7.63
 -17 0 -2 175.31 6.91
 17 0 3 0.55 0.43
 17 1 -6 82.85 4.39
 17 -1 -6 79.24 4.2
 17 1 -6 70.51 4.18
 -17 1 5 18.78 1.89
 17 -1 -5 20.14 1.97
 17 1 -5 19.39 2.07
 17 1 -5 24.95 2.26
 17 -1 -5 18.85 2.04
 -17 -1 4 46.66 3.41
 -17 1 4 49.49 3.43
 17 -1 -4 49.93 3.36
 17 -1 -4 51.48 3.67
 17 -1 -4 46.72 3.09
 17 1 -4 55.14 3.67
 17 1 -4 53.53 3.63
 17 -1 -4 49.17 3.08
 -17 -1 3 89.77 5.24
 -17 1 3 101.24 5.44
 17 -1 -3 101.18 5.27
 17 -1 -3 97.26 5.6
 17 -1 -3 91.14 4.89
 17 1 -3 97.71 5.39
 17 1 -3 95.25 5.41
 17 -1 -3 89.93 4.9
 -17 -1 2 15.85 1.96
 -17 1 2 14.93 1.88
 17 -1 -2 14.06 1.67
 17 1 -2 17.88 2.04
 17 -1 -2 19.15 1.97
 17 -1 -2 15.55 2.08
 17 -1 -2 17.16 1.85
 17 1 -2 19.04 2.12
 -17 -1 1 255.92 10.68
 -17 1 1 230.55 10.41
 17 1 -1 255.11 10.67
 17 -1 -1 252.23 10.93
 17 -1 -1 251.47 10.28
 17 1 -1 252.43 10.71
 17 -1 -1 240.72 10.3
 17 -1 0 22.35 1.96
 17 -1 0 17.8 2.06
 -17 -1 0 20.73 2.13
 -17 1 0 19.25 2.02
 17 1 0 19.13 2.06
 17 -1 0 22.22 2.06
 17 -1 1 134.76 5.91
 17 -1 1 135.72 6.29
 17 1 1 137.02 6.39
 -17 1 -1 120.11 6.02
 17 -1 1 133.19 6.35
 17 -1 2 82.03 4.34
 17 1 2 86.74 4.4
 17 -2 -5 151.96 6.72
 17 2 -5 146.87 6.82
 17 2 -5 157.2 6.8
 17 2 -4 8.48 1.24
 17 -2 -4 7.95 1.22
 -17 -2 4 3.5 0.89
 17 2 -4 8.8 1.31
 17 -2 -4 7.97 1.24
 -17 2 4 8.72 1.23
 17 2 -3 69.75 3.88
 17 -2 -3 57.5 3.64
 17 -2 -3 59.17 3.86
 -17 2 3 53.03 3.59
 17 2 -3 70.22 4
 17 2 -2 265.3 11.21
 -17 2 2 288.86 11.45
 17 -2 -2 290.03 11.71
 17 2 -2 276.4 11.44
 17 -2 -2 287.76 11.35
 -17 2 1 15.19 1.68
 17 -2 -1 13.4 1.66
 17 2 -1 14.62 1.64
 17 -2 -1 13.28 1.55
 -17 2 0 383.46 14.95
 17 -2 0 421.55 15.38
 17 -2 0 402.46 15.02
 17 2 0 399.87 15.01
 17 -2 1 20.85 1.67
 17 -2 1 17.32 1.57

_iucr_refine_instructions_details
;
TITL ogh-4no2pyno-agtfa-h2o_gau_a.res in P2(1)/c
    ogh-4no2pyno-agtfa-h2o_gau.res
    created by SHELXL-2018/3 at 20:26:36 on 13-Nov-2024
REM Old TITL OGH-4NO2PyNO-AgTFA-H2O_gau in P2(1)/c
REM SHELXT solution in P2(1)/c: R1 0.061, Rweak 0.004, Alpha 0.034
REM <I/s> 1.275 for 252 systematic absences, Orientation as input
REM Formula found by SHELXT: C10 N3 O6 F6 Ag2
CELL 1.54184 14.155 7.3541 14.2521 90 96.05 90
ZERR 4 0.0001 0.0001 0.0002 0 0.001 0
LATT 1
SYMM -X,0.5+Y,0.5-Z
SFAC C H Ag F N O
UNIT 36 24 8 24 8 32
DFIX 0.86 O8 H8b
DFIX 0.86 O8 H8a

L.S. 4
PLAN  5
SIZE 0.05 0.09 0.13
TEMP -153.15
BOND $H
list 4
fmap 2
acta
OMIT -2 133.5
REM <olex2.extras>
REM <HklSrc "%.\\OGH-4NO2PyNO-AgTFA-H2O_gau.hkl">
REM </olex2.extras>

WGHT    0.028700    1.630600
FVAR       0.23233
AG1   3    0.415202    0.189042    0.484860    11.00000    0.01020    0.01382 =
         0.01824   -0.00227    0.00030    0.00184
AG2   3    0.444607    0.526350    0.587049    11.00000    0.01168    0.01617 =
         0.01446   -0.00221   -0.00089    0.00223
F1    4    0.764425    0.316830    0.677971    11.00000    0.01327    0.02011 =
         0.02526   -0.00553   -0.00436   -0.00201
F2    4    0.684803    0.120916    0.749422    11.00000    0.02737    0.03016 =
         0.01434    0.00749    0.00125    0.00598
F3    4    0.742306    0.047767    0.620924    11.00000    0.01641    0.01985 =
         0.02161   -0.00727   -0.00269    0.00794
F4    4    0.113087    0.643319    0.461054    11.00000    0.02058    0.03672 =
         0.04305    0.02037    0.00586    0.01301
F5    4    0.111222    0.493277    0.587638    11.00000    0.02682    0.07440 =
         0.03713    0.02297    0.01767    0.01877
F6    4    0.085199    0.358193    0.455596    11.00000    0.01309    0.04987 =
         0.13113   -0.05518   -0.00847    0.00208
O4    6    0.267340    0.298830    0.473912    11.00000    0.01222    0.01342 =
         0.02556   -0.00281    0.00000    0.00144
O5    6    0.294783    0.573286    0.541245    11.00000    0.01258    0.01612 =
         0.02007   -0.00307    0.00082    0.00200
O6    6    0.579130    0.394697    0.639310    11.00000    0.01309    0.01447 =
         0.01630   -0.00293    0.00005    0.00468
O7    6    0.571784    0.147727    0.545149    11.00000    0.01182    0.01613 =
         0.01352   -0.00237   -0.00010    0.00006
O8    6    0.510991    0.795296    0.673717    11.00000    0.01343    0.01795 =
         0.01456   -0.00073    0.00231    0.00133
H8A   2    0.473173    0.882951    0.679341    11.00000    0.03699
H8B   2    0.531205    0.748122    0.726522    11.00000    0.05201
C6    1    0.244644    0.447484    0.504410    11.00000    0.01199    0.01375 =
         0.01401    0.00355    0.00267    0.00273
C7    1    0.136676    0.485779    0.500090    11.00000    0.01302    0.01789 =
         0.02611   -0.00139    0.00108    0.00305
C8    1    0.608002    0.247636    0.609710    11.00000    0.00956    0.01461 =
         0.01124    0.00336    0.00258   -0.00135
C9    1    0.702195    0.182635    0.664066    11.00000    0.01643    0.01319 =
         0.01172   -0.00223    0.00157    0.00095
O1    6    0.395704    0.107976    0.668018    11.00000    0.00985    0.02020 =
         0.01921    0.00116    0.00379    0.00097
O2    6   -0.025541    0.179562    0.741093    11.00000    0.01650    0.06604 =
         0.03687   -0.01204    0.00486    0.00611
O3    6   -0.038855   -0.000991    0.620222    11.00000    0.01886    0.02811 =
         0.04502   -0.00028   -0.00792   -0.00610
N1    5    0.302877    0.096708    0.674627    11.00000    0.01292    0.01313 =
         0.01324    0.00219    0.00046   -0.00007
N2    5    0.007733    0.089283    0.680922    11.00000    0.01309    0.02684 =
         0.02768    0.00617   -0.00270   -0.00079
C1    1    0.248890   -0.013512    0.614422    11.00000    0.02323    0.01650 =
         0.01288   -0.00188    0.00094    0.00059
AFIX  43
H1    2    0.278267   -0.087599    0.571239    11.00000   -1.20000
AFIX   0
C2    1    0.151936   -0.018731    0.615475    11.00000    0.02037    0.01775 =
         0.01633    0.00127   -0.00286   -0.00500
AFIX  43
H2    2    0.113578   -0.094416    0.572953    11.00000   -1.20000
AFIX   0
C3    1    0.111779    0.089084    0.680053    11.00000    0.01261    0.01697 =
         0.01917    0.00565   -0.00047   -0.00001
C4    1    0.167237    0.197427    0.743195    11.00000    0.01707    0.01637 =
         0.01809   -0.00082    0.00070    0.00310
AFIX  43
H4    2    0.139395    0.269788    0.788164    11.00000   -1.20000
AFIX   0
C5    1    0.263631    0.197412    0.739031    11.00000    0.01707    0.01494 =
         0.01518   -0.00372   -0.00223    0.00194
AFIX  43
H5    2    0.303201    0.269589    0.782272    11.00000   -1.20000
AFIX   0
HKLF 4


REM  ogh-4no2pyno-agtfa-h2o_gau_a.res in P2(1)/c
REM wR2 = 0.0531, GooF = S = 1.074, Restrained GooF = 1.074 for all data
REM R1 = 0.0214 for 2554 Fo > 4sig(Fo) and 0.0220 for all 2612 data
REM 252 parameters refined using 2 restraints

END  
     
WGHT      0.0287      1.6308 

REM Highest difference peak  0.725,  deepest hole -0.564,  1-sigma level  0.110
Q1    1   0.0942  0.4056  0.5455  11.00000  0.05    0.72
Q2    1   0.0967  0.4249  0.4042  11.00000  0.05    0.70
Q3    1   0.4201  0.4028  0.5737  11.00000  0.05    0.56
Q4    1   0.4736  0.6583  0.6049  11.00000  0.05    0.46
Q5    1   0.4224  0.3215  0.4848  11.00000  0.05    0.44

  REM The information below was added by Olex2.
  REM
  REM R1 = 0.0214 for 2554 Fo > 4sig(Fo) and 0.0220 for all 17760 data
  REM 252 parameters refined using n/a restraints
  REM Highest difference peak 0.72, deepest hole -0.56
  REM Mean Shift 0, Max Shift 0.002.

  REM +++ Tabular Listing of Refinement Information +++
  REM R1_all = 0.0220
  REM R1_gt = 0.0214
  REM wR_ref = 0.0531
  REM GOOF = 1.074
  REM Shift_max = 0.002
  REM Shift_mean = 0
  REM Reflections_all = 17760
  REM Reflections_gt = 2554
  REM Parameters = 252
  REM Hole = -0.56
  REM Peak = 0.72
  REM Flack = n/a

  
;
_olex2_submission_special_instructions  'No special instructions were received'
_oxdiff_exptl_absorpt_empirical_details
;
Empirical correction (ABSPACK) includes:
- Absorption correction using spherical harmonics
- Frame scaling
;
_oxdiff_exptl_absorpt_empirical_full_max  1.691
_oxdiff_exptl_absorpt_empirical_full_min  0.681
