# Supplementary material for: Free‐Standing Supramolecular Pyridine N‐Oxide‐Silver(I) Metallogels
Source: Adv Mater. 2025 Jul 1;37(37):2502818. doi: 10.1002/adma.202502818 (PMC12447065; doi:10.1002/adma.202502818)
Supplement: Supplementary file 2 — Supporting Data [file ADMA-37-2502818-s001.zip › (21Ag)Tol.cif]

data_21Ag_Tol
# start Validation Reply Form
_vrf_PLAT971_21Ag_Tol
;
PROBLEM: Check Calcd Resid. Dens.  0.83Ang From Ag2             3.66 eA-3  
RESPONSE: This is due to absorption artifacts
;
_vrf_PLAT972_21Ag_Tol
;
PROBLEM: Check Calcd Resid. Dens.  0.77Ang From Ag2            -2.65 eA-3  
RESPONSE: This is due to absorption artifacts
;
# end Validation Reply Form
_audit_creation_date               2024-12-02
_audit_creation_method
;
Olex2 1.5
(compiled 2024.02.16 svn.r378c4104 for OlexSys, GUI svn.r6928)
;
_shelx_SHELXL_version_number       '2018/1'
_audit_contact_author_address      ?
_audit_contact_author_email        ?
_audit_contact_author_name         ''
_audit_contact_author_phone        ?
_publ_contact_author_id_orcid      ?
_publ_section_references
;
Dolomanov, O.V., Bourhis, L.J., Gildea, R.J, Howard, J.A.K. & Puschmann, H.
 (2009), J. Appl. Cryst. 42, 339-341.

Sheldrick, G.M. (2015). Acta Cryst. C71, 3-8.
;
_chemical_name_common              ?
_chemical_name_systematic          ?
_chemical_formula_moiety           'C8 H4 Ag4 F12 O10, 2(C5 H4 N2 O3)'
_chemical_formula_sum              'C18 H12 Ag4 F12 N4 O16'
_chemical_formula_weight           1199.80
_chemical_melting_point            ?
_chemical_oxdiff_formula           'C10 H10 N1 O1 Ag1 F3'
_chemical_oxdiff_usercomment       'Colourless plate, 2.5mg, toluene'
loop_
  _atom_type_symbol
  _atom_type_description
  _atom_type_scat_dispersion_real
  _atom_type_scat_dispersion_imag
  _atom_type_scat_source
 'C' 'C' 0.0181 0.0091 'International Tables Vol C Tables 4.2.6.8 and 6.1.1.4'
 'H' 'H' 0.0000 0.0000 'International Tables Vol C Tables 4.2.6.8 and 6.1.1.4'
 'Ag' 'Ag' 0.1306 4.2820 'International Tables Vol C Tables 4.2.6.8 and 6.1.1.4'
 'F' 'F' 0.0727 0.0534 'International Tables Vol C Tables 4.2.6.8 and 6.1.1.4'
 'N' 'N' 0.0311 0.0180 'International Tables Vol C Tables 4.2.6.8 and 6.1.1.4'
 'O' 'O' 0.0492 0.0322 'International Tables Vol C Tables 4.2.6.8 and 6.1.1.4'

_shelx_space_group_comment
;
The symmetry employed for this shelxl refinement is uniquely defined
by the following loop, which should always be used as a source of
symmetry information in preference to the above space-group names.
They are only intended as comments.
;
_space_group_crystal_system        'triclinic'
_space_group_IT_number             2
_space_group_name_H-M_alt          'P -1'
_space_group_name_Hall             '-P 1'
loop_
  _space_group_symop_operation_xyz
 'x, y, z'
 '-x, -y, -z'

_cell_length_a                     7.55130(9)
_cell_length_b                     14.26573(14)
_cell_length_c                     14.29049(15)
_cell_angle_alpha                  82.3251(8)
_cell_angle_beta                   81.5022(9)
_cell_angle_gamma                  88.5312(9)
_cell_volume                       1508.87(3)
_cell_formula_units_Z              2
_cell_measurement_reflns_used      14903
_cell_measurement_temperature      120
_cell_measurement_theta_max        77.1900
_cell_measurement_theta_min        3.1270
_shelx_estimated_absorpt_T_max     0.242
_shelx_estimated_absorpt_T_min     0.196
_exptl_absorpt_coefficient_mu      21.998
_exptl_absorpt_correction_T_max    1.000
_exptl_absorpt_correction_T_min    0.371
_exptl_absorpt_correction_type     gaussian
_exptl_absorpt_process_details
;
CrysAlisPro 1.171.43.126a (Rigaku Oxford Diffraction, 2024)
Numerical absorption correction based on gaussian integration over
a multifaceted crystal model
Empirical absorption correction using spherical harmonics,
implemented in SCALE3 ABSPACK scaling algorithm.
;
_exptl_absorpt_special_details     ?
_exptl_crystal_colour              yellow
_exptl_crystal_colour_primary      yellow
_exptl_crystal_density_diffrn      2.641
_exptl_crystal_density_meas        ?
_exptl_crystal_density_method      ?
_exptl_crystal_description         block
_exptl_crystal_F_000               1144
loop_
  _exptl_crystal_face_index_h
  _exptl_crystal_face_index_k
  _exptl_crystal_face_index_l
  _exptl_crystal_face_perp_dist
 -4 6 0 0.1012
 -3 1 -8 0.0919
 1 1 9 0.0862
 4 -3 6 0.1165
 0 -9 0 0.0114
 0 9 0 0.0268
 3 1 9 0.0993
 1 5 8 0.0820
 3 -6 5 0.0806
 1 -9 -2 0.0444
 -5 -2 -1 0.1109
 2 3 -7 0.0895

_exptl_crystal_size_max            0.11
_exptl_crystal_size_mid            0.09
_exptl_crystal_size_min            0.09
loop_
  _exptl_oxdiff_crystal_face_indexfrac_h
  _exptl_oxdiff_crystal_face_indexfrac_k
  _exptl_oxdiff_crystal_face_indexfrac_l
  _exptl_oxdiff_crystal_face_x
  _exptl_oxdiff_crystal_face_y
  _exptl_oxdiff_crystal_face_z
 -3.7481 5.7840 -0.3020 0.2099 0.8738 -0.4386
 -2.7443 1.1532 -8.0293 0.0243 0.0899 -0.9957
 1.2339 1.4063 9.2223 0.0540 0.3414 0.9384
 3.5576 -2.8477 6.1102 -0.0695 -0.4033 0.9124
 0.0440 -9.0987 0.4901 -0.8844 -0.4037 0.2341
 0.1255 9.1862 0.0823 0.8966 0.4095 -0.1686
 2.5312 0.8798 8.5592 0.1403 0.0674 0.9878
 1.2891 4.6599 8.4814 0.3892 0.4445 0.8068
 2.6715 -5.9829 4.6514 -0.4246 -0.4778 0.7690
 1.3170 -8.6876 -2.4490 -0.6610 -0.7489 0.0478
 -4.7496 -2.4048 -0.9132 -0.6621 0.6283 -0.4086
 2.3514 2.8174 -6.5158 0.6348 -0.5988 -0.4883

_exptl_transmission_factor_max     ?
_exptl_transmission_factor_min     ?
_diffrn_reflns_av_R_equivalents    0.0572
_diffrn_reflns_av_unetI/netI       0.0411
_diffrn_reflns_Laue_measured_fraction_full  0.999
_diffrn_reflns_Laue_measured_fraction_max  0.983
_diffrn_reflns_limit_h_max         9
_diffrn_reflns_limit_h_min         -9
_diffrn_reflns_limit_k_max         18
_diffrn_reflns_limit_k_min         -17
_diffrn_reflns_limit_l_max         18
_diffrn_reflns_limit_l_min         -11
_diffrn_reflns_number              20979
_diffrn_reflns_point_group_measured_fraction_full  0.999
_diffrn_reflns_point_group_measured_fraction_max  0.983
_diffrn_reflns_theta_full          67.684
_diffrn_reflns_theta_max           77.477
_diffrn_reflns_theta_min           3.126
_diffrn_ambient_environment        N~2~
_diffrn_ambient_temperature        120
_diffrn_detector                   'Hybrid Pixel Array Detector'
_diffrn_detector_area_resol_mean   10.0000
_diffrn_detector_type              'HyPix-Arc 100'
_diffrn_measured_fraction_theta_full  0.999
_diffrn_measured_fraction_theta_max  0.983
_diffrn_measurement_details
;
List of Runs (angles in degrees, time in seconds):

  # Type    Start    End  Width  t~exp~   \w     \q     \k     \f   Frames
--------------------------------------------------------------------------
  1  \w     34.00  94.00   0.50    0.05    --   48.61-113.00 -20.00  120
  2  \w     34.00  80.00   0.50    0.05    --  107.82-125.00  90.00   92
  3  \w     55.00 103.00   0.50    0.05    --  107.82 -95.00   0.00   96
  4  \w     61.00 108.00   0.50    0.05    --  107.82-113.00 -20.00   94
  5  \w     38.00 100.00   0.50    0.05    --  107.82 -95.00-150.00  124
  6  \w     41.00 105.00   0.50    0.05    --  107.82 -95.00-120.00  128
  7  \w     37.00 104.00   0.50    0.05    --  107.82 -95.00  30.00  134
  8  \w     38.00 106.00   0.50    0.05    --  107.82 -95.00  90.00  136
  9  \w     38.00  74.00   0.50    0.05    --  107.82 -95.00 150.00   72
 10  \w     78.00 106.00   0.50    0.05    --  107.82 -95.00 150.00   56
 11  \w     81.00 106.00   0.50    0.05    --  107.82 -95.00  60.00   50
 12  \w     59.00 101.00   0.50    0.05    --  107.82 -95.00 -30.00   84
 13  \w     74.00  99.00   0.50    0.05    --  107.82 -95.00 -90.00   50
 14  \w     35.00  81.00   0.50    0.05    --  107.82 -61.00-120.00   92
 15  \w     33.00  58.00   0.50    0.05    --  107.82 -45.00 -60.00   50
 16  \w     30.00  55.00   0.50    0.05    --  107.82 -45.00   0.00   50
 17  \w     29.00  60.00   0.50    0.05    --  107.82 -45.00  60.00   62
 18  \w     59.00  84.00   0.50    0.05    --  107.82 -61.00 120.00   50
 19  \w     35.00  61.00   0.50    0.05    --  107.82 -45.00 120.00   52
 20  \w    105.00 146.00   0.50    0.05    --  107.82  45.00   0.00   82
 21  \w     95.00 173.00   0.50    0.05    --  107.82  61.00 -60.00  156
 22  \w    120.00 175.00   0.50    0.05    --  107.82  45.00-120.00  110
 23  \w     96.00 175.00   0.50    0.05    --  107.82  45.00-150.00  158
 24  \w    110.00 175.00   0.50    0.05    --  107.82  45.00 -90.00  130
 25  \w    111.00 137.00   0.50    0.05    --  107.82  77.00 150.00   52
 26  \w    113.00 140.00   0.50    0.05    --  107.82 125.00  30.00   54
 27  \w    104.00 130.00   0.50    0.05    --  107.82 113.00  71.00   52
 28  \w    -31.00  23.00   0.50    0.05    --   48.61 -19.00-150.00  108
 29  \w    -58.00 -13.00   0.50    0.05    --  -88.32  61.00-120.00   90
 30  \w   -117.00 -36.00   0.50    0.05    --  -88.32  77.00   0.00  162
 31  \w    -36.00 -11.00   0.50    0.05    --  -88.32  45.00 -30.00   50
 32  \w    -37.00 -12.00   0.50    0.05    --  -88.32  45.00  30.00   50
 33  \w    -35.00 -10.00   0.50    0.05    --  -88.32  45.00  60.00   50
 34  \w    -61.00 -17.00   0.50    0.05    --  -88.32  61.00 150.00   88
 35  \w     -3.00  32.00   0.50    0.05    --  -48.11  19.00   0.00   70
 36  \w     -3.00  29.00   0.50    0.05    --  -48.11  19.00 -30.00   64
 37  \w    -36.00 -11.00   0.50    0.05    --  -88.32  45.00 -90.00   50
 38  \w    -37.00 -10.00   0.50    0.05    --  -88.32  45.00  90.00   54
 39  \w    -61.00 -36.00   0.50    0.05    --  -88.32  61.00  60.00   50
 40  \w   -104.00 -50.00   0.50    0.05    --  -88.32 113.00  71.00  108
 41  \w    -41.00 -15.00   0.50    0.05    --  -88.32 125.00 150.00   52
 42  \w   -108.00 -63.00   0.50    0.05    --  -88.32 125.00 150.00   90
 43  \w    -61.00 -35.00   0.50    0.05    --  -48.11 113.00  71.00   52
 44  \w   -148.00 -66.00   0.50    0.05    --  -88.32 -61.00-180.00  164
 45  \w   -117.00 -19.00   0.50    0.05    --  -48.11 -77.00-150.00  196
 46  \w   -128.00 -84.00   0.50    0.05    --  -88.32 -95.00 -60.00   88
 47  \w   -122.00 -96.00   0.50    0.05    --  -88.32-113.00 -20.00   52
;
_diffrn_measurement_device         'four-circle diffractometer'
_diffrn_measurement_device_type    'XtaLAB Synergy R, HyPix-Arc 100'
_diffrn_measurement_method         '\w scans'
_diffrn_orient_matrix_type        
 'CrysAlisPro convention (1999,Acta A55,543-557)'
_diffrn_orient_matrix_UB_11        0.0946704000
_diffrn_orient_matrix_UB_12        0.0965039000
_diffrn_orient_matrix_UB_13        -0.0215266000
_diffrn_orient_matrix_UB_21        -0.1657790000
_diffrn_orient_matrix_UB_22        0.0463735000
_diffrn_orient_matrix_UB_23        0.0521312000
_diffrn_orient_matrix_UB_31        0.0781453000
_diffrn_orient_matrix_UB_32        -0.0202644000
_diffrn_orient_matrix_UB_33        0.0943832000
_diffrn_radiation_monochromator    mirror
_diffrn_radiation_probe            x-ray
_diffrn_radiation_type             'Cu K\a'
_diffrn_radiation_wavelength       1.54184
_diffrn_source                     'Rotating-anode X-ray tube'
_diffrn_source_type                'PhotonJet R (Cu) X-ray Source'
_reflns_Friedel_coverage           0.000
_reflns_Friedel_fraction_full      .
_reflns_Friedel_fraction_max       .
_reflns_number_gt                  5903
_reflns_number_total               6319
_reflns_special_details
;
 Reflections were merged by SHELXL according to the crystal
 class for the calculation of statistics and refinement.
 
 _reflns_Friedel_fraction is defined as the number of unique
 Friedel pairs measured divided by the number that would be
 possible theoretically, ignoring centric projections and
 systematic absences.
;
_reflns_threshold_expression       'I > 2\s(I)'
_computing_cell_refinement         'CrysAlisPro 1.171.43.126a (Rigaku OD, 2024)'
_computing_data_collection        
 'CrysAlisPro system (CCD 43.126a 64-bit (release 11-06-2024))'
_computing_data_reduction          'CrysAlisPro 1.171.43.126a (Rigaku OD, 2024)'
_computing_molecular_graphics      'Olex2 1.5 (Dolomanov et al., 2009)'
_computing_publication_material    'Olex2 1.5 (Dolomanov et al., 2009)'
_computing_structure_refinement    'SHELXL 2018/1 (Sheldrick, 2015)'
_computing_structure_solution      'SHELXT 2018/2 (Sheldrick, 2018)'
_refine_diff_density_max           3.397
_refine_diff_density_min           -2.717
_refine_diff_density_rms           0.287
_refine_ls_extinction_coef         .
_refine_ls_extinction_method       none
_refine_ls_goodness_of_fit_ref     1.010
_refine_ls_hydrogen_treatment      mixed
_refine_ls_matrix_type             full
_refine_ls_number_parameters       489
_refine_ls_number_reflns           6319
_refine_ls_number_restraints       2
_refine_ls_R_factor_all            0.0518
_refine_ls_R_factor_gt             0.0503
_refine_ls_restrained_S_all        1.010
_refine_ls_shift/su_max            0.001
_refine_ls_shift/su_mean           0.000
_refine_ls_structure_factor_coef   Fsqd
_refine_ls_weighting_details      
 'w=1/[\s^2^(Fo^2^)+(0.1184P)^2^+1.3416P] where P=(Fo^2^+2Fc^2^)/3'
_refine_ls_weighting_scheme        calc
_refine_ls_wR_factor_gt            0.1438
_refine_ls_wR_factor_ref           0.1460
_refine_special_details            ?
_olex2_refinement_description
;
1. Fixed Uiso
 At 1.2 times of:
  All C(H) groups
 At 1.5 times of:
  All O(H,H) groups
2. Restrained distances
 O16-H16B
 0.85 with sigma of 0.01
 O16-H16A
 0.85 with sigma of 0.01
3.a Riding coordinates:
 O15(H15A,H15B), O16(H16A,H16B)
3.b Aromatic/amide H refined with riding coordinates:
 C1(H1), C2(H2), C4(H4), C5(H5), C6(H6), C7(H7), C9(H9), C10(H10)
;
_atom_sites_solution_hydrogens     mixed
_atom_sites_solution_primary       ?
_atom_sites_solution_secondary     ?
loop_
  _atom_site_label
  _atom_site_type_symbol
  _atom_site_fract_x
  _atom_site_fract_y
  _atom_site_fract_z
  _atom_site_U_iso_or_equiv
  _atom_site_adp_type
  _atom_site_occupancy
  _atom_site_site_symmetry_order
  _atom_site_calc_flag
  _atom_site_refinement_flags_posn
  _atom_site_refinement_flags_adp
  _atom_site_refinement_flags_occupancy
  _atom_site_disorder_assembly
  _atom_site_disorder_group
 Ag1 Ag 0.80239(4) 0.57799(2) 0.22924(2) 0.01884(13) Uani 1 1 d . . . . .
 Ag2 Ag 0.46086(5) 0.55386(2) 0.34543(3) 0.02957(14) Uani 1 1 d . . . . .
 Ag3 Ag 0.17129(4) 0.40390(2) 0.26754(2) 0.01713(13) Uani 1 1 d . . . . .
 Ag4 Ag 0.52106(4) 0.43835(2) 0.15683(2) 0.02162(13) Uani 1 1 d . . . . .
 F1 F 0.4758(6) 0.0969(2) 0.1863(2) 0.0497(10) Uani 1 1 d . . . . .
 F2 F 0.6781(4) 0.1195(2) 0.2700(2) 0.0323(6) Uani 1 1 d . . . . .
 F3 F 0.4155(4) 0.0848(2) 0.3387(2) 0.0427(8) Uani 1 1 d . . . . .
 F4 F 0.9028(4) 0.2468(2) 0.3661(2) 0.0324(7) Uani 1 1 d . . . . .
 F5 F 0.6293(3) 0.22789(18) 0.43151(19) 0.0252(5) Uani 1 1 d . . . . .
 F6 F 0.8113(4) 0.3008(2) 0.4986(2) 0.0369(7) Uani 1 1 d . . . . .
 F7 F 0.4158(4) 0.89325(18) 0.2005(2) 0.0283(6) Uani 1 1 d . . . . .
 F8 F 0.6829(4) 0.9085(2) 0.2292(3) 0.0415(8) Uani 1 1 d . . . . .
 F9 F 0.4674(5) 0.8830(2) 0.3448(2) 0.0458(9) Uani 1 1 d . . . . .
 F10 F 0.2932(5) 0.7663(2) 0.1123(3) 0.0460(9) Uani 1 1 d . . . . .
 F11 F 0.2677(5) 0.7070(2) -0.01376(19) 0.0413(8) Uani 1 1 d . . . . .
 F12 F 0.0393(4) 0.7158(2) 0.0921(2) 0.0336(7) Uani 1 1 d . . . . .
 O7 O 0.5789(4) 0.2940(2) 0.2099(2) 0.0211(6) Uani 1 1 d . . . . .
 O8 O 0.2962(4) 0.2585(2) 0.2811(2) 0.0221(7) Uani 1 1 d . . . . .
 O9 O 0.8320(4) 0.4244(2) 0.3004(2) 0.0173(6) Uani 1 1 d . . . . .
 O10 O 0.5621(4) 0.4132(2) 0.3922(3) 0.0252(7) Uani 1 1 d . . . . .
 O11 O 0.7012(4) 0.7268(2) 0.2184(2) 0.0237(7) Uani 1 1 d . . . . .
 O12 O 0.4311(5) 0.7051(2) 0.3070(3) 0.0338(9) Uani 1 1 d . . . . .
 O13 O 0.4184(4) 0.5739(2) 0.0994(2) 0.0239(7) Uani 1 1 d . . . . .
 O14 O 0.1521(4) 0.5638(2) 0.1958(2) 0.0189(6) Uani 1 1 d . . . . .
 O15 O 0.8201(4) 0.4977(2) 0.0844(2) 0.0187(6) Uani 1 1 d . . . . .
 H15A H 0.829844 0.536002 0.032859 0.028 Uiso 1 1 d R U . . .
 H15B H 0.909844 0.461002 0.088859 0.028 Uiso 1 1 d R U . . .
 O16 O 0.1678(4) 0.4899(2) 0.4075(2) 0.0177(6) Uani 1 1 d D . . . .
 H16A H 0.076712 0.526177 0.406309 0.002(9) Uiso 1 1 d DR . . . .
 H16B H 0.167622 0.465957 0.465229 0.07(3) Uiso 1 1 d DR . . . .
 C11 C 0.5589(6) 0.7527(3) 0.2615(3) 0.0179(8) Uani 1 1 d . . . . .
 C12 C 0.5316(6) 0.8609(3) 0.2583(3) 0.0237(9) Uani 1 1 d . . . . .
 C13 C 0.7154(6) 0.3850(3) 0.3627(3) 0.0152(7) Uani 1 1 d . . . . .
 C14 C 0.7661(5) 0.2879(3) 0.4141(3) 0.0173(8) Uani 1 1 d . . . . .
 C15 C 0.4535(5) 0.2400(3) 0.2511(3) 0.0150(8) Uani 1 1 d . . . . .
 C16 C 0.5048(6) 0.1341(3) 0.2628(3) 0.0180(8) Uani 1 1 d . . . . .
 C17 C 0.2634(5) 0.6011(3) 0.1301(3) 0.0146(7) Uani 1 1 d . . . . .
 C18 C 0.2133(5) 0.6993(3) 0.0797(3) 0.0140(7) Uani 1 1 d . . . . .
 O1 O 0.1271(4) 0.3845(2) 0.0901(2) 0.0194(6) Uani 1 1 d . . . . .
 O2 O 0.3087(5) -0.0189(2) -0.0091(2) 0.0327(8) Uani 1 1 d . . . . .
 O3 O 0.0700(5) -0.0474(2) 0.0959(2) 0.0282(7) Uani 1 1 d . . . . .
 N1 N 0.1413(5) 0.2928(2) 0.0807(2) 0.0156(7) Uani 1 1 d . . . . .
 N2 N 0.1839(5) 0.0057(3) 0.0481(3) 0.0215(7) Uani 1 1 d . . . . .
 C1 C 0.2830(5) 0.2622(3) 0.0215(3) 0.0173(8) Uani 1 1 d . . . . .
 H1 H 0.370673 0.305955 -0.011760 0.021 Uiso 1 1 calc R U . . .
 C2 C 0.2991(6) 0.1687(3) 0.0099(3) 0.0192(8) Uani 1 1 d . . . . .
 H2 H 0.397144 0.146887 -0.031455 0.023 Uiso 1 1 calc R U . . .
 C3 C 0.1704(5) 0.1064(3) 0.0595(3) 0.0168(8) Uani 1 1 d . . . . .
 C4 C 0.0290(6) 0.1374(3) 0.1207(3) 0.0206(8) Uani 1 1 d . . . . .
 H4 H -0.058382 0.094187 0.155324 0.025 Uiso 1 1 calc R U . . .
 C5 C 0.0169(6) 0.2322(3) 0.1306(3) 0.0195(8) Uani 1 1 d . . . . .
 H5 H -0.079271 0.254838 0.172568 0.023 Uiso 1 1 calc R U . . .
 O4 O 0.8663(4) 0.6033(2) 0.4087(2) 0.0201(6) Uani 1 1 d . . . . .
 O5 O 0.8250(6) 1.0261(2) 0.4609(3) 0.0360(8) Uani 1 1 d . . . . .
 O6 O 1.0207(5) 1.0310(2) 0.3332(3) 0.0363(8) Uani 1 1 d . . . . .
 N3 N 0.8797(5) 0.6962(2) 0.4077(2) 0.0169(7) Uani 1 1 d . . . . .
 N4 N 0.9184(6) 0.9887(3) 0.3985(3) 0.0280(8) Uani 1 1 d . . . . .
 C6 C 0.7744(6) 0.7412(3) 0.4732(3) 0.0246(9) Uani 1 1 d . . . . .
 H6 H 0.691514 0.705823 0.520466 0.030 Uiso 1 1 calc R U . . .
 C7 C 0.7858(6) 0.8360(3) 0.4721(3) 0.0247(9) Uani 1 1 d . . . . .
 H7 H 0.712033 0.867463 0.518119 0.030 Uiso 1 1 calc R U . . .
 C8 C 0.9069(6) 0.8857(3) 0.4026(3) 0.0203(8) Uani 1 1 d . . . . .
 C9 C 1.0158(6) 0.8404(3) 0.3352(3) 0.0218(9) Uani 1 1 d . . . . .
 H9 H 1.098582 0.874930 0.287146 0.026 Uiso 1 1 calc R U . . .
 C10 C 0.9999(6) 0.7452(3) 0.3401(3) 0.0212(8) Uani 1 1 d . . . . .
 H10 H 1.074361 0.712433 0.295428 0.025 Uiso 1 1 calc R U . . .

loop_
  _atom_site_aniso_label
  _atom_site_aniso_U_11
  _atom_site_aniso_U_22
  _atom_site_aniso_U_33
  _atom_site_aniso_U_23
  _atom_site_aniso_U_13
  _atom_site_aniso_U_12
 Ag1 0.0206(2) 0.01164(18) 0.0229(2) -0.00181(12) -0.00037(13) 0.00624(13)
 Ag2 0.0219(2) 0.0141(2) 0.0458(3) 0.00731(15) 0.00633(16) 0.00789(14)
 Ag3 0.0186(2) 0.01085(18) 0.0212(2) -0.00286(12) -0.00108(13) 0.00700(12)
 Ag4 0.0180(2) 0.01216(19) 0.0313(2) 0.00388(13) 0.00037(14) 0.00608(13)
 F1 0.089(3) 0.0251(16) 0.0493(19) -0.0259(14) -0.0439(19) 0.0277(17)
 F2 0.0236(14) 0.0220(14) 0.0511(17) -0.0044(12) -0.0080(12) 0.0137(11)
 F3 0.0429(18) 0.0158(13) 0.0566(19) 0.0071(12) 0.0227(14) 0.0091(12)
 F4 0.0261(14) 0.0215(14) 0.0430(16) 0.0030(11) 0.0073(12) 0.0137(11)
 F5 0.0222(13) 0.0148(12) 0.0362(14) 0.0033(10) -0.0022(10) 0.0010(10)
 F6 0.0495(19) 0.0379(17) 0.0264(14) -0.0003(12) -0.0204(13) 0.0039(14)
 F7 0.0325(15) 0.0153(12) 0.0401(15) -0.0001(11) -0.0195(12) 0.0069(11)
 F8 0.0334(16) 0.0146(13) 0.079(2) -0.0002(13) -0.0226(16) -0.0003(11)
 F9 0.081(3) 0.0254(15) 0.0358(16) -0.0161(13) -0.0155(16) 0.0210(16)
 F10 0.060(2) 0.0127(13) 0.076(2) -0.0064(14) -0.0445(18) 0.0037(13)
 F11 0.0514(19) 0.0466(19) 0.0188(13) 0.0074(12) 0.0036(12) 0.0252(15)
 F12 0.0193(13) 0.0326(16) 0.0423(16) 0.0121(12) -0.0003(11) 0.0139(11)
 O7 0.0206(15) 0.0116(14) 0.0286(16) 0.0005(11) 0.0003(12) 0.0056(11)
 O8 0.0173(15) 0.0096(14) 0.0376(18) -0.0021(12) -0.0002(13) 0.0073(11)
 O9 0.0160(14) 0.0126(14) 0.0219(14) 0.0007(11) -0.0012(11) 0.0023(11)
 O10 0.0176(15) 0.0135(15) 0.0389(18) 0.0034(13) 0.0066(13) 0.0084(12)
 O11 0.0223(16) 0.0160(15) 0.0296(17) 0.0010(12) 0.0009(13) 0.0095(12)
 O12 0.0301(19) 0.0147(16) 0.049(2) 0.0056(14) 0.0086(16) 0.0114(14)
 O13 0.0184(15) 0.0130(14) 0.0352(17) 0.0034(12) 0.0051(13) 0.0085(12)
 O14 0.0219(15) 0.0125(14) 0.0198(14) 0.0018(11) 0.0008(12) 0.0023(11)
 O15 0.0199(15) 0.0155(14) 0.0194(14) 0.0008(11) -0.0022(11) 0.0061(11)
 O16 0.0203(15) 0.0126(13) 0.0198(14) -0.0025(10) -0.0029(11) 0.0072(11)
 C11 0.020(2) 0.0140(19) 0.0198(19) 0.0016(14) -0.0088(16) 0.0044(15)
 C12 0.029(2) 0.014(2) 0.031(2) -0.0047(16) -0.0119(18) 0.0068(16)
 C13 0.0190(19) 0.0103(17) 0.0172(18) -0.0021(14) -0.0049(15) 0.0004(14)
 C14 0.0151(18) 0.0136(19) 0.0214(19) 0.0025(14) -0.0012(15) 0.0039(14)
 C15 0.0172(19) 0.0126(18) 0.0165(18) -0.0038(14) -0.0061(15) 0.0050(14)
 C16 0.0196(19) 0.0128(18) 0.0221(19) -0.0041(14) -0.0041(15) 0.0062(15)
 C17 0.0165(19) 0.0094(17) 0.0192(19) -0.0041(14) -0.0050(15) 0.0021(14)
 C18 0.0146(18) 0.0110(17) 0.0153(17) 0.0006(13) -0.0012(14) 0.0025(13)
 O1 0.0258(15) 0.0117(13) 0.0206(14) -0.0025(11) -0.0041(12) 0.0066(11)
 O2 0.0348(19) 0.0197(16) 0.0430(19) -0.0107(14) 0.0002(15) 0.0092(14)
 O3 0.0331(18) 0.0164(15) 0.0342(17) 0.0002(13) -0.0053(14) 0.0016(13)
 N1 0.0182(17) 0.0154(16) 0.0137(15) -0.0032(12) -0.0048(12) 0.0087(13)
 N2 0.0244(19) 0.0186(18) 0.0223(17) -0.0030(14) -0.0070(14) 0.0072(14)
 C1 0.0118(18) 0.0153(19) 0.0233(19) -0.0015(14) -0.0003(14) 0.0065(14)
 C2 0.0170(19) 0.019(2) 0.0217(19) -0.0047(15) -0.0035(15) 0.0054(15)
 C3 0.0197(19) 0.0132(18) 0.0185(18) -0.0014(14) -0.0077(15) 0.0035(14)
 C4 0.021(2) 0.021(2) 0.021(2) -0.0021(16) -0.0057(16) 0.0045(16)
 C5 0.021(2) 0.0154(19) 0.0208(19) -0.0024(15) -0.0016(15) 0.0055(15)
 O4 0.0245(15) 0.0133(14) 0.0229(15) -0.0027(11) -0.0057(12) 0.0069(11)
 O5 0.052(2) 0.0222(18) 0.0355(19) -0.0088(14) -0.0083(17) 0.0107(16)
 O6 0.043(2) 0.0229(17) 0.042(2) 0.0049(14) -0.0098(16) -0.0044(15)
 N3 0.0192(17) 0.0160(17) 0.0173(16) -0.0027(12) -0.0092(13) 0.0067(13)
 N4 0.035(2) 0.0210(19) 0.0301(19) 0.0020(15) -0.0168(17) 0.0043(16)
 C6 0.034(2) 0.015(2) 0.024(2) -0.0072(16) 0.0017(18) 0.0076(17)
 C7 0.031(2) 0.022(2) 0.021(2) -0.0048(16) -0.0008(17) 0.0115(18)
 C8 0.024(2) 0.0156(19) 0.023(2) -0.0017(15) -0.0120(16) 0.0055(16)
 C9 0.019(2) 0.026(2) 0.0186(19) 0.0020(16) -0.0018(15) 0.0038(16)
 C10 0.020(2) 0.026(2) 0.0173(19) -0.0019(15) -0.0031(15) 0.0064(16)

_geom_special_details
;
 All esds (except the esd in the dihedral angle between two l.s. planes)
 are estimated using the full covariance matrix.  The cell esds are taken
 into account individually in the estimation of esds in distances, angles
 and torsion angles; correlations between esds in cell parameters are only
 used when they are defined by crystal symmetry.  An approximate (isotropic)
 treatment of cell esds is used for estimating esds involving l.s. planes.
;
loop_
  _geom_bond_atom_site_label_1
  _geom_bond_atom_site_label_2
  _geom_bond_distance
  _geom_bond_site_symmetry_2
  _geom_bond_publ_flag
 Ag1 Ag2 2.8555(4) . ?
 Ag1 Ag4 3.3121(4) . ?
 Ag1 O9 2.309(3) . ?
 Ag1 O11 2.231(3) . ?
 Ag1 O15 2.482(3) . ?
 Ag2 Ag4 3.3126(6) . ?
 Ag2 O10 2.184(3) . ?
 Ag2 O12 2.169(3) . ?
 Ag2 O16 2.414(3) . ?
 Ag3 Ag4 2.8887(4) . ?
 Ag3 O8 2.252(3) . ?
 Ag3 O9 2.552(3) 1_455 ?
 Ag3 O14 2.383(3) . ?
 Ag3 O16 2.479(3) . ?
 Ag4 O7 2.155(3) . ?
 Ag4 O13 2.168(3) . ?
 Ag4 O15 2.462(3) . ?
 F1 C16 1.326(5) . ?
 F2 C16 1.337(5) . ?
 F3 C16 1.315(5) . ?
 F4 C14 1.322(5) . ?
 F5 C14 1.332(5) . ?
 F6 C14 1.340(5) . ?
 F7 C12 1.324(5) . ?
 F8 C12 1.328(6) . ?
 F9 C12 1.335(6) . ?
 F10 C18 1.314(5) . ?
 F11 C18 1.329(5) . ?
 F12 C18 1.319(5) . ?
 O7 C15 1.259(5) . ?
 O8 C15 1.237(5) . ?
 O9 C13 1.242(5) . ?
 O10 C13 1.247(5) . ?
 O11 C11 1.231(6) . ?
 O12 C11 1.243(6) . ?
 O13 C17 1.259(5) . ?
 O14 C17 1.236(5) . ?
 O15 H15A 0.8511 . ?
 O15 H15B 0.8501 . ?
 O16 H16A 0.8509 . ?
 O16 H16B 0.8488 . ?
 C11 C12 1.548(6) . ?
 C13 C14 1.545(5) . ?
 C15 C16 1.543(5) . ?
 C17 C18 1.552(5) . ?
 O1 N1 1.332(4) . ?
 O2 N2 1.229(5) . ?
 O3 N2 1.226(5) . ?
 N1 C1 1.363(5) . ?
 N1 C5 1.349(6) . ?
 N2 C3 1.467(5) . ?
 C1 H1 0.9500 . ?
 C1 C2 1.366(6) . ?
 C2 H2 0.9500 . ?
 C2 C3 1.382(6) . ?
 C3 C4 1.379(6) . ?
 C4 H4 0.9500 . ?
 C4 C5 1.378(6) . ?
 C5 H5 0.9500 . ?
 O4 N3 1.329(5) . ?
 O5 N4 1.225(6) . ?
 O6 N4 1.221(6) . ?
 N3 C6 1.355(5) . ?
 N3 C10 1.356(6) . ?
 N4 C8 1.468(6) . ?
 C6 H6 0.9500 . ?
 C6 C7 1.355(6) . ?
 C7 H7 0.9500 . ?
 C7 C8 1.379(7) . ?
 C8 C9 1.388(6) . ?
 C9 H9 0.9500 . ?
 C9 C10 1.358(6) . ?
 C10 H10 0.9500 . ?

loop_
  _geom_angle_atom_site_label_1
  _geom_angle_atom_site_label_2
  _geom_angle_atom_site_label_3
  _geom_angle
  _geom_angle_site_symmetry_1
  _geom_angle_site_symmetry_3
  _geom_angle_publ_flag
 Ag2 Ag1 Ag4 64.474(12) . . ?
 O9 Ag1 Ag2 80.00(8) . . ?
 O9 Ag1 Ag4 69.93(7) . . ?
 O9 Ag1 O15 81.76(10) . . ?
 O11 Ag1 Ag2 79.16(9) . . ?
 O11 Ag1 Ag4 110.67(9) . . ?
 O11 Ag1 O9 156.11(12) . . ?
 O11 Ag1 O15 117.03(11) . . ?
 O15 Ag1 Ag2 111.97(7) . . ?
 O15 Ag1 Ag4 47.69(7) . . ?
 Ag1 Ag2 Ag4 64.457(11) . . ?
 O10 Ag2 Ag1 84.58(9) . . ?
 O10 Ag2 Ag4 73.02(10) . . ?
 O10 Ag2 O16 85.75(11) . . ?
 O12 Ag2 Ag1 84.83(10) . . ?
 O12 Ag2 Ag4 112.47(11) . . ?
 O12 Ag2 O10 164.24(15) . . ?
 O12 Ag2 O16 107.84(12) . . ?
 O16 Ag2 Ag1 159.39(7) . . ?
 O16 Ag2 Ag4 95.29(7) . . ?
 O8 Ag3 Ag4 78.09(8) . . ?
 O8 Ag3 O9 120.51(11) . 1_455 ?
 O8 Ag3 O14 153.58(12) . . ?
 O8 Ag3 O16 115.39(11) . . ?
 O9 Ag3 Ag4 154.03(7) 1_455 . ?
 O14 Ag3 Ag4 76.58(8) . . ?
 O14 Ag3 O9 81.62(10) . 1_455 ?
 O14 Ag3 O16 78.80(10) . . ?
 O16 Ag3 Ag4 105.31(7) . . ?
 O16 Ag3 O9 83.81(10) . 1_455 ?
 Ag1 Ag4 Ag2 51.068(9) . . ?
 Ag3 Ag4 Ag1 119.207(13) . . ?
 Ag3 Ag4 Ag2 68.144(11) . . ?
 O7 Ag4 Ag1 108.44(9) . . ?
 O7 Ag4 Ag2 105.90(9) . . ?
 O7 Ag4 Ag3 85.26(9) . . ?
 O7 Ag4 O13 169.92(13) . . ?
 O7 Ag4 O15 101.92(11) . . ?
 O13 Ag4 Ag1 81.22(9) . . ?
 O13 Ag4 Ag2 77.66(9) . . ?
 O13 Ag4 Ag3 87.45(9) . . ?
 O13 Ag4 O15 86.60(11) . . ?
 O15 Ag4 Ag1 48.19(7) . . ?
 O15 Ag4 Ag2 99.10(7) . . ?
 O15 Ag4 Ag3 166.85(7) . . ?
 C15 O7 Ag4 119.9(3) . . ?
 C15 O8 Ag3 125.1(3) . . ?
 Ag1 O9 Ag3 100.33(11) . 1_655 ?
 C13 O9 Ag1 122.6(3) . . ?
 C13 O9 Ag3 132.5(3) . 1_655 ?
 C13 O10 Ag2 123.1(3) . . ?
 C11 O11 Ag1 124.7(3) . . ?
 C11 O12 Ag2 120.3(3) . . ?
 C17 O13 Ag4 120.7(3) . . ?
 C17 O14 Ag3 123.8(3) . . ?
 Ag1 O15 H15A 113.2 . . ?
 Ag1 O15 H15B 102.7 . . ?
 Ag4 O15 Ag1 84.12(9) . . ?
 Ag4 O15 H15A 118.7 . . ?
 Ag4 O15 H15B 118.6 . . ?
 H15A O15 H15B 113.8 . . ?
 Ag2 O16 Ag3 91.05(10) . . ?
 Ag2 O16 H16A 119.1 . . ?
 Ag2 O16 H16B 108.6 . . ?
 Ag3 O16 H16A 104.5 . . ?
 Ag3 O16 H16B 127.2 . . ?
 H16A O16 H16B 106.9 . . ?
 O11 C11 O12 129.9(4) . . ?
 O11 C11 C12 115.9(4) . . ?
 O12 C11 C12 114.2(4) . . ?
 F7 C12 F8 107.6(4) . . ?
 F7 C12 F9 107.2(4) . . ?
 F7 C12 C11 111.5(3) . . ?
 F8 C12 F9 107.1(4) . . ?
 F8 C12 C11 112.6(4) . . ?
 F9 C12 C11 110.6(4) . . ?
 O9 C13 O10 129.4(4) . . ?
 O9 C13 C14 116.5(4) . . ?
 O10 C13 C14 114.1(4) . . ?
 F4 C14 F5 107.9(4) . . ?
 F4 C14 F6 108.0(3) . . ?
 F4 C14 C13 113.2(3) . . ?
 F5 C14 F6 107.1(3) . . ?
 F5 C14 C13 112.1(3) . . ?
 F6 C14 C13 108.3(3) . . ?
 O7 C15 C16 114.2(3) . . ?
 O8 C15 O7 130.1(4) . . ?
 O8 C15 C16 115.6(4) . . ?
 F1 C16 F2 106.3(4) . . ?
 F1 C16 C15 109.3(3) . . ?
 F2 C16 C15 112.8(3) . . ?
 F3 C16 F1 108.4(4) . . ?
 F3 C16 F2 106.0(3) . . ?
 F3 C16 C15 113.7(3) . . ?
 O13 C17 C18 113.2(4) . . ?
 O14 C17 O13 129.9(4) . . ?
 O14 C17 C18 116.9(4) . . ?
 F10 C18 F11 107.1(4) . . ?
 F10 C18 F12 108.6(4) . . ?
 F10 C18 C17 109.8(3) . . ?
 F11 C18 C17 111.2(3) . . ?
 F12 C18 F11 107.3(3) . . ?
 F12 C18 C17 112.7(3) . . ?
 O1 N1 C1 119.1(4) . . ?
 O1 N1 C5 119.5(3) . . ?
 C5 N1 C1 121.4(4) . . ?
 O2 N2 C3 117.4(4) . . ?
 O3 N2 O2 125.0(4) . . ?
 O3 N2 C3 117.6(4) . . ?
 N1 C1 H1 120.0 . . ?
 N1 C1 C2 120.1(4) . . ?
 C2 C1 H1 120.0 . . ?
 C1 C2 H2 120.6 . . ?
 C1 C2 C3 118.8(4) . . ?
 C3 C2 H2 120.6 . . ?
 C2 C3 N2 120.0(4) . . ?
 C4 C3 N2 119.1(4) . . ?
 C4 C3 C2 120.9(4) . . ?
 C3 C4 H4 120.6 . . ?
 C5 C4 C3 118.7(4) . . ?
 C5 C4 H4 120.6 . . ?
 N1 C5 C4 120.1(4) . . ?
 N1 C5 H5 120.0 . . ?
 C4 C5 H5 120.0 . . ?
 O4 N3 C6 120.3(4) . . ?
 O4 N3 C10 119.1(3) . . ?
 C6 N3 C10 120.5(4) . . ?
 O5 N4 C8 117.6(4) . . ?
 O6 N4 O5 124.7(4) . . ?
 O6 N4 C8 117.7(4) . . ?
 N3 C6 H6 119.6 . . ?
 N3 C6 C7 120.8(4) . . ?
 C7 C6 H6 119.6 . . ?
 C6 C7 H7 120.8 . . ?
 C6 C7 C8 118.5(4) . . ?
 C8 C7 H7 120.8 . . ?
 C7 C8 N4 119.4(4) . . ?
 C7 C8 C9 121.3(4) . . ?
 C9 C8 N4 119.2(4) . . ?
 C8 C9 H9 121.1 . . ?
 C10 C9 C8 117.8(4) . . ?
 C10 C9 H9 121.1 . . ?
 N3 C10 C9 121.1(4) . . ?
 N3 C10 H10 119.4 . . ?
 C9 C10 H10 119.4 . . ?

loop_
  _geom_torsion_atom_site_label_1
  _geom_torsion_atom_site_label_2
  _geom_torsion_atom_site_label_3
  _geom_torsion_atom_site_label_4
  _geom_torsion
  _geom_torsion_site_symmetry_1
  _geom_torsion_site_symmetry_2
  _geom_torsion_site_symmetry_3
  _geom_torsion_site_symmetry_4
  _geom_torsion_publ_flag
 Ag1 O9 C13 O10 7.0(6) . . . . ?
 Ag1 O9 C13 C14 -171.2(2) . . . . ?
 Ag1 O11 C11 O12 -11.8(7) . . . . ?
 Ag1 O11 C11 C12 169.0(3) . . . . ?
 Ag2 O10 C13 O9 -5.1(6) . . . . ?
 Ag2 O10 C13 C14 173.2(3) . . . . ?
 Ag2 O12 C11 O11 13.4(7) . . . . ?
 Ag2 O12 C11 C12 -167.4(3) . . . . ?
 Ag3 O8 C15 O7 1.9(6) . . . . ?
 Ag3 O8 C15 C16 -176.1(2) . . . . ?
 Ag3 O9 C13 O10 158.1(3) 1_655 . . . ?
 Ag3 O9 C13 C14 -20.2(5) 1_655 . . . ?
 Ag3 O14 C17 O13 -14.5(6) . . . . ?
 Ag3 O14 C17 C18 169.3(2) . . . . ?
 Ag4 O7 C15 O8 -12.5(6) . . . . ?
 Ag4 O7 C15 C16 165.5(2) . . . . ?
 Ag4 O13 C17 O14 4.3(6) . . . . ?
 Ag4 O13 C17 C18 -179.4(2) . . . . ?
 O7 C15 C16 F1 -88.7(4) . . . . ?
 O7 C15 C16 F2 29.3(5) . . . . ?
 O7 C15 C16 F3 150.0(4) . . . . ?
 O8 C15 C16 F1 89.6(5) . . . . ?
 O8 C15 C16 F2 -152.4(4) . . . . ?
 O8 C15 C16 F3 -31.7(5) . . . . ?
 O9 C13 C14 F4 -19.6(5) . . . . ?
 O9 C13 C14 F5 -141.9(4) . . . . ?
 O9 C13 C14 F6 100.1(4) . . . . ?
 O10 C13 C14 F4 161.8(4) . . . . ?
 O10 C13 C14 F5 39.6(5) . . . . ?
 O10 C13 C14 F6 -78.4(4) . . . . ?
 O11 C11 C12 F7 105.7(5) . . . . ?
 O11 C11 C12 F8 -15.3(5) . . . . ?
 O11 C11 C12 F9 -135.1(4) . . . . ?
 O12 C11 C12 F7 -73.6(5) . . . . ?
 O12 C11 C12 F8 165.4(4) . . . . ?
 O12 C11 C12 F9 45.6(5) . . . . ?
 O13 C17 C18 F10 -76.4(5) . . . . ?
 O13 C17 C18 F11 41.9(5) . . . . ?
 O13 C17 C18 F12 162.4(4) . . . . ?
 O14 C17 C18 F10 100.4(4) . . . . ?
 O14 C17 C18 F11 -141.3(4) . . . . ?
 O14 C17 C18 F12 -20.8(5) . . . . ?
 O1 N1 C1 C2 -179.2(3) . . . . ?
 O1 N1 C5 C4 179.3(3) . . . . ?
 O2 N2 C3 C2 -2.6(5) . . . . ?
 O2 N2 C3 C4 177.9(4) . . . . ?
 O3 N2 C3 C2 177.6(4) . . . . ?
 O3 N2 C3 C4 -1.9(5) . . . . ?
 N1 C1 C2 C3 -0.3(6) . . . . ?
 N2 C3 C4 C5 -179.7(3) . . . . ?
 C1 N1 C5 C4 -1.5(6) . . . . ?
 C1 C2 C3 N2 179.7(3) . . . . ?
 C1 C2 C3 C4 -0.8(6) . . . . ?
 C2 C3 C4 C5 0.9(6) . . . . ?
 C3 C4 C5 N1 0.3(6) . . . . ?
 C5 N1 C1 C2 1.5(6) . . . . ?
 O4 N3 C6 C7 -179.3(4) . . . . ?
 O4 N3 C10 C9 178.7(4) . . . . ?
 O5 N4 C8 C7 3.7(6) . . . . ?
 O5 N4 C8 C9 -177.6(4) . . . . ?
 O6 N4 C8 C7 -176.4(4) . . . . ?
 O6 N4 C8 C9 2.2(6) . . . . ?
 N3 C6 C7 C8 0.1(7) . . . . ?
 N4 C8 C9 C10 -179.0(4) . . . . ?
 C6 N3 C10 C9 -1.2(6) . . . . ?
 C6 C7 C8 N4 178.4(4) . . . . ?
 C6 C7 C8 C9 -0.2(6) . . . . ?
 C7 C8 C9 C10 -0.4(6) . . . . ?
 C8 C9 C10 N3 1.1(6) . . . . ?
 C10 N3 C6 C7 0.6(6) . . . . ?

_shelx_res_file
;
TITL ogh-4no2pyno-agtfP -1l_gau R = 0.05 New:P-1
    ogh-4no2pyno-agtfa-tol_gau_pl.res
    created by SHELXL-2018/1 at 11:10:13 on 02-Dec-2024
CELL 1.54184 7.551304 14.265727 14.290486 82.3251 81.5022 88.5312
ZERR 2 0.000093 0.000138 0.00015 0.0008 0.0009 0.0009
LATT 1
SFAC C H Ag F N O
UNIT 36 24 8 24 8 32
DFIX 0.85 0.01 O16 H16b
DFIX 0.85 0.01 O16 H16a

L.S. 5
PLAN  10
SIZE 0.09 0.09 0.11
TEMP -153.15
CONF
BOND $H
MORE -1
fmap 2
acta
REM <olex2.extras>
REM <HklSrc "%.\\OGH-4NO2PyNO-AgTFA-Tol_gau.hkl">
REM </olex2.extras>

WGHT    0.118400    1.341600
FVAR       0.23997
AG1   3    0.802393    0.577991    0.229238    11.00000    0.02063    0.01164 =
         0.02294   -0.00181   -0.00037    0.00624
AG2   3    0.460863    0.553865    0.345434    11.00000    0.02186    0.01410 =
         0.04581    0.00731    0.00633    0.00789
AG3   3    0.171289    0.403897    0.267537    11.00000    0.01858    0.01085 =
         0.02124   -0.00286   -0.00108    0.00700
AG4   3    0.521062    0.438346    0.156825    11.00000    0.01804    0.01216 =
         0.03127    0.00388    0.00037    0.00608
F1    4    0.475753    0.096949    0.186256    11.00000    0.08935    0.02511 =
         0.04926   -0.02593   -0.04386    0.02766
F2    4    0.678083    0.119486    0.270008    11.00000    0.02356    0.02203 =
         0.05115   -0.00442   -0.00797    0.01372
F3    4    0.415474    0.084755    0.338687    11.00000    0.04286    0.01576 =
         0.05658    0.00713    0.02273    0.00910
F4    4    0.902779    0.246782    0.366097    11.00000    0.02608    0.02149 =
         0.04301    0.00299    0.00733    0.01371
F5    4    0.629276    0.227890    0.431515    11.00000    0.02223    0.01478 =
         0.03619    0.00325   -0.00216    0.00102
F6    4    0.811318    0.300833    0.498610    11.00000    0.04953    0.03785 =
         0.02642   -0.00026   -0.02041    0.00390
F7    4    0.415764    0.893249    0.200468    11.00000    0.03252    0.01534 =
         0.04009   -0.00012   -0.01947    0.00692
F8    4    0.682919    0.908499    0.229221    11.00000    0.03339    0.01460 =
         0.07913   -0.00018   -0.02260   -0.00033
F9    4    0.467351    0.882981    0.344802    11.00000    0.08064    0.02541 =
         0.03583   -0.01611   -0.01553    0.02102
F10   4    0.293231    0.766280    0.112326    11.00000    0.06014    0.01271 =
         0.07564   -0.00637   -0.04450    0.00373
F11   4    0.267728    0.707005   -0.013760    11.00000    0.05138    0.04657 =
         0.01875    0.00735    0.00359    0.02523
F12   4    0.039285    0.715801    0.092106    11.00000    0.01931    0.03256 =
         0.04234    0.01206   -0.00027    0.01386
O7    6    0.578914    0.293961    0.209938    11.00000    0.02062    0.01162 =
         0.02858    0.00052    0.00034    0.00558
O8    6    0.296171    0.258541    0.281078    11.00000    0.01735    0.00962 =
         0.03757   -0.00209   -0.00020    0.00725
O9    6    0.831975    0.424394    0.300421    11.00000    0.01605    0.01258 =
         0.02191    0.00069   -0.00120    0.00235
O10   6    0.562144    0.413222    0.392194    11.00000    0.01764    0.01351 =
         0.03893    0.00345    0.00659    0.00840
O11   6    0.701189    0.726817    0.218401    11.00000    0.02233    0.01595 =
         0.02965    0.00098    0.00094    0.00948
O12   6    0.431091    0.705116    0.306990    11.00000    0.03007    0.01472 =
         0.04897    0.00558    0.00856    0.01141
O13   6    0.418420    0.573906    0.099423    11.00000    0.01835    0.01301 =
         0.03523    0.00340    0.00511    0.00855
O14   6    0.152132    0.563796    0.195815    11.00000    0.02192    0.01253 =
         0.01980    0.00184    0.00077    0.00231
O15   6    0.820144    0.497702    0.084369    11.00000    0.01994    0.01548 =
         0.01936    0.00080   -0.00217    0.00606
AFIX   3
H15A  2    0.829844    0.536002    0.032859    11.00000   -1.50000
H15B  2    0.909844    0.461002    0.088859    11.00000   -1.50000
AFIX   0
O16   6    0.167762    0.489877    0.407549    11.00000    0.02032    0.01261 =
         0.01981   -0.00249   -0.00291    0.00725
AFIX   3
H16A  2    0.076712    0.526177    0.406309    11.00000    0.00222
H16B  2    0.167622    0.465957    0.465229    11.00000    0.07396
AFIX   0
C11   1    0.558869    0.752672    0.261488    11.00000    0.02036    0.01397 =
         0.01979    0.00156   -0.00878    0.00443
C12   1    0.531644    0.860878    0.258308    11.00000    0.02859    0.01351 =
         0.03137   -0.00469   -0.01193    0.00679
C13   1    0.715412    0.384996    0.362738    11.00000    0.01904    0.01026 =
         0.01719   -0.00211   -0.00490    0.00042
C14   1    0.766091    0.287925    0.414068    11.00000    0.01505    0.01364 =
         0.02137    0.00248   -0.00115    0.00388
C15   1    0.453538    0.240018    0.251090    11.00000    0.01716    0.01255 =
         0.01655   -0.00380   -0.00608    0.00502
C16   1    0.504787    0.134150    0.262842    11.00000    0.01956    0.01282 =
         0.02206   -0.00405   -0.00411    0.00618
C17   1    0.263379    0.601130    0.130130    11.00000    0.01650    0.00944 =
         0.01917   -0.00411   -0.00503    0.00206
C18   1    0.213306    0.699338    0.079689    11.00000    0.01463    0.01102 =
         0.01526    0.00058   -0.00122    0.00246

O1    6    0.127057    0.384473    0.090088    11.00000    0.02582    0.01166 =
         0.02059   -0.00248   -0.00412    0.00658
O2    6    0.308703   -0.018936   -0.009139    11.00000    0.03482    0.01975 =
         0.04297   -0.01067    0.00025    0.00915
O3    6    0.069998   -0.047392    0.095935    11.00000    0.03308    0.01638 =
         0.03422    0.00022   -0.00526    0.00161
N1    5    0.141342    0.292814    0.080720    11.00000    0.01818    0.01542 =
         0.01373   -0.00316   -0.00480    0.00867
N2    5    0.183943    0.005674    0.048074    11.00000    0.02439    0.01857 =
         0.02228   -0.00302   -0.00705    0.00720
C1    1    0.283034    0.262201    0.021505    11.00000    0.01185    0.01529 =
         0.02335   -0.00148   -0.00027    0.00646
AFIX  43
H1    2    0.370673    0.305955   -0.011760    11.00000   -1.20000
AFIX   0
C2    1    0.299149    0.168708    0.009945    11.00000    0.01701    0.01948 =
         0.02167   -0.00467   -0.00349    0.00536
AFIX  43
H2    2    0.397144    0.146887   -0.031455    11.00000   -1.20000
AFIX   0
C3    1    0.170368    0.106412    0.059542    11.00000    0.01967    0.01320 =
         0.01853   -0.00136   -0.00770    0.00353
C4    1    0.028962    0.137381    0.120697    11.00000    0.02062    0.02076 =
         0.02083   -0.00208   -0.00574    0.00450
AFIX  43
H4    2   -0.058382    0.094187    0.155324    11.00000   -1.20000
AFIX   0
C5    1    0.016853    0.232168    0.130586    11.00000    0.02149    0.01542 =
         0.02081   -0.00244   -0.00158    0.00549
AFIX  43
H5    2   -0.079271    0.254838    0.172568    11.00000   -1.20000
AFIX   0

O4    6    0.866302    0.603344    0.408738    11.00000    0.02452    0.01333 =
         0.02288   -0.00265   -0.00568    0.00686
O5    6    0.824950    1.026120    0.460884    11.00000    0.05158    0.02222 =
         0.03553   -0.00877   -0.00825    0.01073
O6    6    1.020726    1.031025    0.333217    11.00000    0.04296    0.02286 =
         0.04180    0.00493   -0.00982   -0.00439
N3    5    0.879730    0.696226    0.407653    11.00000    0.01916    0.01598 =
         0.01730   -0.00267   -0.00917    0.00670
N4    5    0.918411    0.988732    0.398471    11.00000    0.03498    0.02097 =
         0.03011    0.00195   -0.01683    0.00430
C6    1    0.774369    0.741173    0.473187    11.00000    0.03377    0.01543 =
         0.02366   -0.00719    0.00167    0.00757
AFIX  43
H6    2    0.691514    0.705823    0.520466    11.00000   -1.20000
AFIX   0
C7    1    0.785777    0.835967    0.472090    11.00000    0.03077    0.02174 =
         0.02076   -0.00479   -0.00083    0.01152
AFIX  43
H7    2    0.712033    0.867463    0.518119    11.00000   -1.20000
AFIX   0
C8    1    0.906926    0.885667    0.402607    11.00000    0.02447    0.01556 =
         0.02308   -0.00166   -0.01204    0.00554
C9    1    1.015776    0.840447    0.335155    11.00000    0.01881    0.02624 =
         0.01856    0.00197   -0.00179    0.00381
AFIX  43
H9    2    1.098582    0.874930    0.287146    11.00000   -1.20000
AFIX   0
C10   1    0.999944    0.745249    0.340083    11.00000    0.02034    0.02559 =
         0.01731   -0.00188   -0.00312    0.00639
AFIX  43
H10   2    1.074361    0.712433    0.295428    11.00000   -1.20000
AFIX   0
HKLF 4


REM  ogh-4no2pyno-agtfP -1l_gau R = 0.05 New:P-1
REM R1 =  0.0503 for    5903 Fo > 4sig(Fo)  and  0.0518 for all    6319 data
REM    489 parameters refined using      2 restraints

END

WGHT      0.1184      1.3416

REM Highest difference peak  3.397,  deepest hole -2.717,  1-sigma level  0.287
Q1    1   0.4894  0.5650  0.3962  11.00000  0.05    3.40
Q2    1   0.5055  0.5191  0.1467  11.00000  0.05    2.79
Q3    1   0.5339  0.3675  0.1736  11.00000  0.05    2.74
Q4    1   0.7790  0.6556  0.2181  11.00000  0.05    2.66
Q5    1   0.4608  0.6213  0.3246  11.00000  0.05    2.65
Q6    1   0.8133  0.4982  0.2405  11.00000  0.05    2.65
Q7    1   0.1930  0.3263  0.2779  11.00000  0.05    2.57
Q8    1   0.1558  0.4866  0.2553  11.00000  0.05    2.53
Q9    1   0.4779  0.4816  0.3615  11.00000  0.05    2.32
Q10   1   0.3860  0.5614  0.2020  11.00000  0.05    1.32
;
_shelx_res_checksum                5978
_shelx_hkl_file
;
   0   1   0 4225.02  129.31
   0   2   0 1697.31   54.77
   0   3   0   88.62    5.85
   0   4   0   17.16    2.74
   0   5   0  490.17   18.13
   0   6   0 7194.97  219.37
   0   7   0 6442.33  197.65
   0  -7   0 6494.59  196.83
   0  -8   0  437.55   15.85
   0   9   0  395.07   15.54
   0  -9   0  428.87   15.53
   0  10   0   48.59    3.82
   0 -10   0   54.14    3.81
   0 -10   0   43.88    3.31
   0 -10   0   45.72    3.18
   0 -11   0   66.58    4.38
   0  11   0   54.88    3.93
   0  11   0   58.77    4.35
   0  11   0   52.84    3.20
   0 -11   0   58.35    3.85
   0 -12   0  132.75    6.86
   0 -12   0  123.17    6.32
   0  12   0  118.95    6.48
   0  12   0  124.82    6.96
   0 -13   0  120.82    6.25
   0  13   0  123.39    6.84
   0  13   0  116.93    5.94
   0 -14   0   78.86    4.66
   0  14   0   70.27    4.59
   0  14   0   73.23    4.34
   0 -15   0  310.39   12.36
   0 -15   0  294.01   11.26
   0  16   0   37.17    2.49
   0 -16   0   44.58    3.38
   0  17   0    6.75    0.90
   0  17  -1   26.11    1.67
   0  16  -1   83.13    3.91
   0 -16   1   85.99    4.79
   0 -16   1   72.65    3.40
   0  15  -1   29.43    2.61
   0 -15   1   33.71    3.20
   0  15  -1   28.32    2.36
   0  14  -1    9.65    1.56
   0 -14   1   11.30    1.67
   0  14  -1    9.60    1.68
   0 -14   1   11.89    2.13
   0 -14   1   10.64    1.70
   0 -13   1   32.54    3.52
   0 -13   1   27.85    2.67
   0 -13   1   33.28    3.14
   0  13  -1   26.13    3.00
   0  13  -1   32.38    3.09
   0 -12   1  138.12    7.75
   0 -12   1  147.44    7.40
   0 -12   1  133.41    6.67
   0  12  -1  137.97    7.44
   0  12  -1  122.47    6.82
   0 -11   1  134.60    7.30
   0 -11   1  141.95    7.04
   0 -11   1  133.42    6.32
   0 -11   1  118.55    6.16
   0  11  -1  119.62    6.78
   0  11  -1  102.76    6.12
   0 -10   1    4.37    1.13
   0 -10   1    3.18    1.33
   0 -10   1    3.85    1.39
   0 -10   1    4.51    1.31
   0 -10   1    4.06    1.08
   0  10  -1    2.12    1.17
   0   9  -1    2.64    1.16
   0  -9   1    2.25    0.90
   0  -8   1    8.83    1.59
   0   8  -1    8.28    1.71
   0  -7   1  137.84    6.73
   0   7  -1  144.86    7.09
   0  -7   1  137.66    6.87
   0   6  -1  385.03   14.84
   0   5  -1   69.68    4.67
   0   4  -1   19.93    2.74
   0   3  -1   25.34    3.07
   0  -3   1   21.95    1.22
   0   2  -1    3.20    1.44
   0  -2   1    2.31    0.52
   0  -1   1    8.45    0.83
   0   1  -1    6.43    0.85
   0   0   1    3.35    0.71
   0   1   1    6.31    0.41
   0   1   1    9.22    1.04
   0   2   1   32.84    2.38
   0   2   1   47.96    2.09
   0   3   1    5.30    1.97
   0   3   1    4.52    0.63
   0   4   1   11.33    2.38
   0   5   1   42.81    3.69
   0   6   1  618.11   21.97
   0   7   1  502.12   17.15
   0  -7  -1  421.32   15.69
   0   8   1  121.95    5.63
   0  -8  -1  117.54    5.69
   0   9   1    1.65    1.04
   0  -9  -1    2.06    0.83
   0   9   1    3.22    0.98
   0 -10  -1   30.68    2.74
   0 -10  -1   39.33    3.17
   0  10   1   29.58    2.27
   0  10   1   35.28    3.25
   0 -11  -1   90.94    5.03
   0  11   1   92.62    5.56
   0  11   1   85.22    5.02
   0 -11  -1  101.73    5.53
   0  11   1   81.77    4.30
   0  12   1  238.52   10.15
   0  12   1  243.77   10.67
   0  12   1  210.84    9.88
   0  12   1  227.60    9.60
   0 -12  -1  236.84    9.97
   0  13   1  263.96   11.42
   0 -13  -1  271.53   10.93
   0  13   1  251.57   10.39
   0 -14  -1  134.53    7.51
   0 -14  -1  139.52    6.74
   0  14   1  130.12    6.31
   0 -15  -1   23.63    2.79
   0 -16  -1   13.30    1.86
   0  16   1   11.39    1.40
   0 -17  -1   28.34    2.26
   0  17   1   29.40    1.88
   0  18   1   38.61    1.73
   0  17  -2   11.87    1.03
   0 -16   2  116.84    4.89
   0  16  -2  138.22    5.37
   0  15  -2  293.76   11.58
   0  15  -2  282.76   10.97
   0 -14   2  286.57   11.05
   0 -14   2  274.06   11.74
   0  14  -2  237.22   10.66
   0  14  -2  233.57    9.94
   0 -14   2  267.24   10.46
   0  13  -2   59.07    4.41
   0  13  -2   60.35    4.63
   0 -13   2   69.26    4.28
   0 -13   2   62.71    4.55
   0 -12   2   20.14    2.75
   0  12  -2   17.04    2.30
   0  12  -2   17.56    2.58
   0 -12   2   21.33    2.95
   0 -12   2   17.24    2.10
   0 -12   2   22.33    2.70
   0 -11   2    2.16    1.14
   0 -11   2    6.52    1.35
   0 -11   2    2.09    1.13
   0 -11   2    2.40    1.14
   0 -11   2    2.26    0.89
   0 -11   2    2.89    1.47
   0  11  -2    3.52    1.37
   0 -10   2    2.81    1.23
   0 -10   2    6.23    1.60
   0 -10   2    3.28    1.01
   0 -10   2    3.65    1.34
   0 -10   2    2.49    1.39
   0 -10   2    4.13    1.20
   0  10  -2    4.23    1.29
   0  -9   2   93.81    5.80
   0  -9   2   95.09    5.86
   0  -9   2  104.15    5.89
   0  -9   2   88.59    4.83
   0  -9   2   83.80    4.86
   0   9  -2   88.91    5.45
   0  -8   2   13.75    2.12
   0   8  -2   16.16    2.23
   0  -7   2   67.96    4.53
   0  -6   2  413.10   16.66
   0   6  -2  530.16   17.66
   0   5  -2  278.84   11.59
   0   4  -2  215.01    9.67
   0  -4   2  222.19    7.71
   0   3  -2 1268.33   49.66
   0  -3   2 1759.65   48.77
   0   2  -2  946.99   34.14
   0  -2   2 1153.98   33.44
   0   1  -2 1705.27   58.18
   0  -1   2 2389.41   59.26
   0   0  -2 3343.91  100.36
   0   0   2 3320.46  102.36
   0   1   2 1843.94   57.44
   0   2   2  483.37   15.99
   0   2   2  684.06   17.70
   0   3   2    5.85    0.94
   0   3   2    8.60    1.11
   0   4   2 3273.75   93.69
   0   4   2 2707.86   94.79
   0   5   2  713.22   21.69
   0   5   2  622.73   23.66
   0   6   2 8535.97  259.55
   0   7   2 2487.92   79.83
   0   7   2 2703.34   81.02
   0  -8  -2  712.30   24.41
   0   8   2  764.37   24.81
   0   9   2  285.86   10.95
   0  -9  -2  271.67   10.73
   0   9   2  279.89   11.62
   0  10   2   36.28    2.85
   0 -10  -2   28.98    2.54
   0  10   2   31.01    2.34
   0  10   2   26.89    2.55
   0 -10  -2   31.04    2.70
   0 -11  -2  351.10   12.96
   0 -11  -2  305.19   12.35
   0  11   2  318.70   12.24
   0  11   2  294.38   12.31
   0  11   2  349.21   13.39
   0  11   2  317.50   11.64
   0 -12  -2 1079.06   35.73
   0  12   2 1107.85   35.50
   0  12   2 1139.64   36.50
   0  12   2 1036.09   34.52
   0  13   2 1260.90   40.09
   0 -13  -2 1236.39   40.46
   0  13   2 1208.66   40.85
   0  14   2  512.11   18.43
   0 -14  -2  545.75   18.99
   0 -15  -2  214.94    9.87
   0 -16  -2   71.74    4.38
   0  16   2   62.37    3.48
   0 -17  -2    2.83    0.85
   0  17   2    1.47    0.60
   0  18   2   49.88    2.10
   0  17  -3  155.78    5.49
   0  16  -3  149.26    5.72
   0 -16   3  141.77    5.49
   0  16  -3  140.51    5.96
   0  15  -3  337.20   12.33
   0  15  -3  325.58   12.92
   0 -14   3   56.80    4.38
   0  14  -3   45.91    3.67
   0 -14   3   49.91    3.71
   0 -13   3    6.54    1.36
   0  13  -3    6.19    1.53
   0 -13   3    5.61    1.67
   0 -13   3    8.25    1.70
   0  13  -3    5.76    1.50
   0 -12   3   62.04    4.03
   0 -12   3   65.07    5.11
   0  12  -3   58.27    4.61
   0 -11   3   38.82    3.94
   0 -11   3   38.03    3.92
   0 -11   3   49.25    4.04
   0 -11   3   42.55    4.16
   0 -11   3   40.43    3.35
   0 -11   3   40.91    3.14
   0  11  -3   32.76    3.41
   0  11  -3   31.42    3.20
   0 -10   3   32.90    3.53
   0 -10   3   27.88    3.32
   0 -10   3   34.60    3.41
   0 -10   3   32.33    3.66
   0 -10   3   29.77    2.80
   0 -10   3   28.98    2.59
   0  10  -3   24.48    2.87
   0  -9   3   53.14    4.49
   0  -9   3   52.24    4.48
   0  -9   3   63.13    4.61
   0   9  -3   57.23    4.26
   0  -9   3   55.58    4.70
   0  -9   3   54.23    3.77
   0  -9   3   57.12    3.66
   0  -8   3    7.99    1.85
   0   8  -3    6.83    1.68
   0  -8   3    5.79    1.70
   0  -7   3   14.75    2.22
   0  -7   3   13.31    2.34
   0  -6   3    1.79    1.20
   0   6  -3    3.82    1.48
   0  -6   3    2.18    1.34
   0  -5   3   52.95    2.72
   0   5  -3   48.46    3.94
   0  -4   3    0.42    0.81
   0   4  -3    0.62    1.28
   0  -3   3    7.25    1.45
   0   3  -3    5.16    1.61
   0   2  -3   24.58    2.28
   0  -2   3   36.38    2.23
   0   1  -3   35.30    2.06
   0  -1   3   53.65    3.16
   0   0   3  174.33    7.86
   0  -1  -3  111.91    3.67
   0   1   3  173.65    6.93
   0   2   3   14.89    2.04
   0   3   3   50.31    2.17
   0   3   3   57.75    3.21
   0   4   3   69.69    3.73
   0   4   3   91.52    3.80
   0   5   3   64.80    3.15
   0   5   3   69.87    3.90
   0   6   3  261.83    8.48
   0   6   3  191.64    9.59
   0   7   3   41.38    3.48
   0   7   3   41.15    3.15
   0  -8  -3  408.19   14.56
   0   8   3  388.77   15.04
   0   8   3  431.76   14.57
   0   9   3   41.37    3.56
   0   9   3   44.90    3.29
   0  -9  -3   40.74    2.89
   0  10   3   17.49    2.13
   0 -10  -3   15.72    1.82
   0 -10  -3   16.87    2.00
   0  10   3   16.72    1.75
   0  10   3   16.51    2.06
   0  10   3   18.41    2.35
   0 -11  -3  206.64    9.01
   0  11   3  201.66    8.30
   0  11   3  208.66    9.01
   0  11   3  226.52    9.76
   0 -12  -3  325.96   12.67
   0  12   3  306.65   11.76
   0  12   3  345.12   12.72
   0  12   3  323.64   13.10
   0 -13  -3  255.58   10.61
   0  13   3  250.60   10.87
   0  13   3  260.28   10.44
   0  14   3  270.65   10.87
   0  14   3  251.15   10.22
   0 -14  -3  249.64   10.45
   0  15   3    8.16    1.49
   0 -15  -3    7.89    1.72
   0 -16  -3   38.35    3.12
   0  16   3   34.10    2.39
   0  17   3  110.34    4.53
   0  16  -4  351.22   11.46
   0 -16   4  329.14   11.28
   0  15  -4  484.85   16.63
   0  15  -4  507.98   17.45
   0 -14   4  448.18   15.97
   0 -14   4  457.37   16.76
   0 -13   4  138.34    6.46
   0 -13   4  146.71    7.39
   0  13  -4  120.15    6.92
   0 -13   4  126.33    7.44
   0 -13   4  148.27    7.99
   0  12  -4   73.73    5.33
   0 -12   4   90.41    5.82
   0 -12   4   90.17    4.95
   0 -12   4   85.22    6.00
   0 -11   4  101.31    5.39
   0 -11   4   96.36    5.67
   0 -11   4  121.89    6.87
   0  11  -4   96.99    6.08
   0  11  -4   88.00    5.75
   0 -11   4  101.48    6.75
   0 -11   4   95.59    6.56
   0 -11   4   98.95    6.81
   0 -10   4  472.78   18.30
   0 -10   4  512.96   18.01
   0 -10   4  558.40   20.01
   0  10  -4  480.48   18.86
   0 -10   4  478.50   19.88
   0 -10   4  480.73   19.80
   0 -10   4  547.83   20.82
   0   9  -4  716.18   26.07
   0  -9   4  849.27   27.49
   0  -9   4  773.36   25.20
   0  -9   4  664.70   25.22
   0  -9   4  706.13   27.00
   0  -9   4  779.54   27.95
   0   8  -4  532.63   19.52
   0  -8   4  569.20   20.54
   0  -8   4  509.55   18.71
   0  -8   4  539.60   20.41
   0  -7   4  176.96    9.01
   0  -7   4  127.13    8.26
   0  -6   4   66.93    5.02
   0  -6   4   91.87    5.47
   0  -5   4   50.75    3.02
   0  -5   4   48.20    3.37
   0   5  -4   49.02    3.99
   0   4  -4   90.99    5.72
   0  -4   4  105.59    5.15
   0   3  -4  563.17   22.90
   0  -3   4  758.91   23.10
   0  -2   4  225.31    8.13
   0   2  -4  175.29    8.30
   0  -1   4  177.59    7.58
   0   1  -4  176.34    5.41
   0   0   4    2.89    1.82
   0   0  -4    0.71    0.37
   0   1   4  112.41    6.32
   0  -1  -4   84.31    2.80
   0  -2  -4  249.16    8.24
   0   2   4  464.88   13.00
   0   3   4   33.45    2.92
   0   4   4  627.75   19.74
   0   5   4  652.03   20.15
   0   5   4  576.09   20.30
   0   6   4  491.17   17.99
   0   6   4  547.14   17.52
   0   7   4 1246.86   38.78
   0   7   4 1625.79   39.32
   0   8   4   82.18    4.82
   0   8   4   87.17    4.54
   0   9   4  118.24    6.15
   0   9   4  129.18    6.46
   0   9   4  108.71    6.33
   0  10   4  588.15   20.38
   0  10   4  642.27   21.43
   0  10   4  604.78   21.19
   0 -10  -4  574.61   20.74
   0  10   4  582.26   21.48
   0  11   4  624.41   21.02
   0  11   4  684.95   22.17
   0 -11  -4  586.44   21.48
   0  11   4  557.44   21.86
   0  11   4  653.44   22.06
   0 -12  -4  745.72   25.90
   0  12   4  776.13   26.12
   0 -13  -4  953.81   31.65
   0  13   4  942.43   31.21
   0 -13  -4  914.02   31.18
   0  14   4  224.05    9.19
   0  14   4  215.79    9.67
   0 -14  -4  221.56    9.29
   0  15   4    6.20    0.98
   0  15   4    8.26    1.50
   0  15   4    8.26    1.33
   0  16   4  166.84    6.93
   0  16   4  172.54    7.07
   0  17   4  153.51    5.80
   0  16  -5  165.41    5.94
   0 -16   5  167.49    5.92
   0 -15   5  197.34    7.40
   0  15  -5  199.49    8.03
   0  15  -5  189.38    7.32
   0  14  -5   24.50    2.53
   0 -13   5    0.78    0.96
   0  13  -5    0.44    0.94
   0 -12   5   36.39    3.94
   0 -12   5   36.83    3.57
   0 -12   5   31.44    3.69
   0  12  -5   32.06    3.34
   0  12  -5   32.18    3.28
   0 -12   5   35.75    2.86
   0 -11   5  585.71   23.05
   0 -11   5  593.19   23.29
   0 -11   5  590.77   21.48
   0 -11   5  632.43   21.00
   0  11  -5  564.59   21.92
   0 -10   5   30.21    3.90
   0 -10   5   32.62    3.67
   0 -10   5   30.11    3.64
   0 -10   5   29.41    3.72
   0 -10   5   30.01    2.94
   0 -10   5   33.30    2.84
   0  10  -5   32.31    3.29
   0  10  -5   32.06    3.24
   0   9  -5  420.18   16.84
   0  -9   5  396.51   18.36
   0  -9   5  492.79   18.57
   0  -9   5  471.02   16.11
   0  -9   5  402.35   16.18
   0  -9   5  415.88   17.94
   0   8  -5   27.76    3.02
   0  -8   5   20.79    3.27
   0  -8   5   30.31    3.07
   0  -8   5   30.06    2.61
   0  -8   5   25.48    2.70
   0  -8   5   28.79    3.48
   0   7  -5    5.81    1.60
   0  -7   5    4.50    1.29
   0  -7   5    2.17    1.42
   0  -7   5    2.98    1.63
   0  -7   5    5.98    1.89
   0  -6   5    0.85    1.04
   0  -6   5    0.72    1.25
   0   6  -5    1.08    1.27
   0  -5   5   58.82    3.88
   0  -5   5   59.78    3.86
   0   5  -5   61.00    4.63
   0  -4   5    3.11    0.98
   0   4  -5    2.37    1.76
   0  -4   5    4.17    1.31
   0  -4   5    4.75    1.35
   0  -3   5   66.71    4.59
   0   3  -5   53.50    4.52
   0   2  -5   74.86    5.26
   0   2  -5   94.39    3.41
   0  -1   5   25.88    2.83
   0   1  -5   21.41    0.93
   0   0  -5    1.80    0.28
   0   0   5    2.23    2.05
   0   0  -5    2.25    0.77
   0  -1  -5   40.44    1.47
   0   1   5   56.78    5.09
   0  -2  -5  117.64    4.07
   0   2   5  214.16    9.09
   0  -3  -5    1.86    0.41
   0   4   5    0.74    1.16
   0   5   5   31.62    2.73
   0   5   5   40.41    3.94
   0   5   5   37.83    1.96
   0   6   5   37.83    2.76
   0   6   5   40.96    2.57
   0   7   5   91.27    5.44
   0   7   5   76.75    4.65
   0   8   5   69.38    4.72
   0   8   5   81.89    4.74
   0  -9  -5    3.58    1.24
   0   9   5    7.58    1.69
   0   9   5    4.87    1.46
   0  10   5   73.31    4.79
   0  10   5   65.87    4.54
   0 -10  -5   62.81    4.12
   0  11   5  139.45    7.05
   0 -11  -5  130.41    6.43
   0  11   5  124.08    6.73
   0 -12  -5  336.60   13.44
   0 -12  -5  365.91   14.01
   0  12   5  365.25   13.95
   0 -13  -5  215.70    9.30
   0  13   5  220.06    9.52
   0 -13  -5  233.09    9.85
   0 -14  -5  104.69    5.41
   0  14   5  107.14    5.99
   0  14   5  103.92    5.39
   0  15   5    0.52    1.04
   0  15   5    1.45    0.61
   0  15   5    1.74    0.82
   0  16   5   45.27    2.40
   0  16   5   52.65    3.11
   0 -16  -5   45.75    3.28
   0  16   5   48.50    2.80
   0  17   5  180.55    6.50
   0 -15   6  183.58    6.75
   0  15  -6  172.50    6.61
   0  15  -6  188.87    7.33
   0  14  -6    9.51    1.65
   0 -14   6   10.55    1.30
   0 -13   6   75.20    5.16
   0  13  -6   83.51    5.06
   0 -12   6  456.54   19.50
   0  12  -6  487.18   18.84
   0 -11   6 1485.39   48.81
   0 -11   6 1488.48   50.63
   0 -11   6 1476.72   50.76
   0  11  -6 1398.46   49.13
   0  11  -6 1469.23   49.30
   0 -10   6 2563.12   73.80
   0 -10   6 2224.80   71.15
   0 -10   6 2497.06   74.65
   0  10  -6 2227.14   71.65
   0  10  -6 2024.29   71.50
   0 -10   6 2204.38   73.14
   0 -10   6 2132.83   73.46
   0  -9   6 1172.68   40.40
   0  -9   6 1344.94   42.69
   0  -9   6 1181.73   39.89
   0  -9   6 1072.24   42.16
   0   9  -6 1288.56   40.86
   0  -9   6 1190.36   41.96
   0  -8   6  697.10   26.81
   0  -8   6  700.26   25.30
   0  -8   6  632.51   28.00
   0  -8   6  746.44   26.74
   0  -8   6  788.97   24.96
   0   8  -6  815.76   25.79
   0  -7   6   76.27    6.61
   0  -7   6  123.03    6.38
   0  -7   6  115.91    8.16
   0  -7   6  109.65    6.64
   0   7  -6  142.50    7.26
   0  -7   6   94.94    6.89
   0  -7   6  110.20    7.30
   0  -6   6  253.00   11.05
   0  -6   6  230.33   10.62
   0  -5   6  884.55   26.97
   0  -5   6  641.46   26.50
   0  -4   6 1889.75   60.86
   0  -4   6 1791.95   59.94
   0  -3   6 2788.02   89.74
   0  -3   6 2742.23   87.65
   0   2  -6  889.69   32.47
   0  -2   6  941.88   33.30
   0  -2   6  918.37   29.61
   0   1  -6   44.58    4.28
   0   0  -6   85.81    5.24
   0   0  -6   83.81    2.88
   0  -1  -6  404.02   14.01
   0  -2  -6  139.19    4.60
   0  -3  -6  916.76   27.35
   0   3   6  910.84   28.50
   0  -4  -6  380.05   11.57
   0   4   6  362.32   14.49
   0   4   6  388.54   12.67
   0   5   6   11.52    2.61
   0   5   6   12.14    1.92
   0  -5  -6   13.33    1.27
   0   6   6    0.29    1.27
   0   6   6    1.63    0.92
   0   7   6    0.47    1.19
   0   7   6    1.00    1.10
   0   8   6  159.52    7.35
   0   8   6  143.06    7.71
   0   9   6  142.79    7.49
   0   9   6  156.47    7.78
   0 -10  -6   98.39    5.36
   0 -10  -6  103.03    5.77
   0  10   6   95.74    5.91
   0  10   6   91.25    5.72
   0 -11  -6  535.79   19.37
   0 -11  -6  577.81   20.18
   0  11   6  563.48   20.36
   0  11   6  517.14   19.99
   0 -12  -6   37.18    3.03
   0 -12  -6   38.28    3.36
   0  12   6   41.90    3.50
   0  13   6   15.63    2.36
   0 -13  -6   17.56    2.02
   0  13   6   17.89    2.16
   0 -13  -6   18.08    2.21
   0  14   6   18.01    2.32
   0  15   6   89.75    5.00
   0  15   6   88.59    4.44
   0  15   6   88.65    4.16
   0  16   6  153.56    6.28
   0  16   6  136.09    5.69
   0  16   6  143.79    5.43
   0  17   6  256.22    8.94
   0  17   6  258.26    8.66
   0 -15   7  158.80    5.43
   0  15  -7  134.15    5.18
   0 -14   7    0.72    0.54
   0  14  -7    1.37    0.83
   0 -13   7    4.49    1.31
   0  13  -7    3.85    1.26
   0  12  -7  204.48    9.51
   0 -11   7  306.59   13.71
   0 -11   7  287.22   13.74
   0  11  -7  300.00   12.89
   0 -10   7  176.70    9.67
   0 -10   7  161.52    9.76
   0  10  -7  176.71    8.76
   0 -10   7  164.38    8.25
   0  -9   7  134.78    7.74
   0  -9   7  141.11    8.77
   0  -9   7  140.05    8.58
   0  -9   7  139.35    7.30
   0   9  -7  138.17    7.94
   0   9  -7  148.02    7.79
   0  -8   7   66.63    6.05
   0  -8   7   73.78    5.48
   0  -8   7   64.46    6.66
   0  -8   7   79.18    6.11
   0   8  -7   88.07    5.61
   0  -8   7   81.07    5.15
   0   7  -7   18.04    2.63
   0  -7   7   13.29    2.75
   0  -7   7   14.29    2.23
   0  -7   7   15.77    2.51
   0  -7   7   15.17    3.12
   0   6  -7    1.54    1.41
   0  -6   7    1.56    1.42
   0  -6   7    1.82    1.20
   0  -6   7    1.68    1.35
   0  -6   7    1.65    1.12
   0  -6   7    0.70    1.09
   0  -5   7  589.61   23.27
   0  -5   7  650.27   22.80
   0  -4   7   19.38    2.36
   0   3  -7   54.01    5.21
   0   2  -7   23.43    3.88
   0  -2   7   16.32    1.71
   0  -2   7   18.02    3.27
   0   1  -7    2.80    2.41
   0  -1   7    2.59    0.80
   0  -1   7    2.98    0.79
   0  -1   7    1.34    2.61
   0   0   7   73.88    3.94
   0   0   7   75.25    8.78
   0   0   7   94.35    4.15
   0   1   7    2.07    0.73
   0   1   7    1.15    3.77
   0   1   7    2.00    0.69
   0   2   7   66.73    3.63
   0   2   7   71.01    3.60
   0   2   7   73.37    7.85
   0   3   7   22.59    1.98
   0   3   7   25.03    2.00
   0   3   7   27.02    4.32
   0   4   7   88.01    4.26
   0   4   7   47.70    4.91
   0   5   7   -0.55    1.60
   0   6   7   13.12    2.53
   0  -6  -7   17.73    1.69
   0   6   7   18.26    3.01
   0  -7  -7  138.36    6.35
   0   7   7  123.15    7.35
   0  -8  -7   81.11    4.85
   0   8   7   70.85    5.29
   0   8   7   74.09    4.64
   0   9   7    1.77    1.28
   0  -9  -7    0.79    0.94
   0   9   7    0.67    0.92
   0 -10  -7   59.60    4.37
   0  10   7   59.63    4.52
   0  10   7   48.77    4.20
   0  11   7   10.89    2.03
   0 -11  -7   11.34    1.94
   0  11   7   11.42    2.07
   0  12   7  158.94    7.91
   0 -12  -7  162.84    7.96
   0  13   7   78.89    5.25
   0  13   7   87.65    4.97
   0  13   7   81.87    4.54
   0  14   7  112.98    6.09
   0  14   7  103.22    5.01
   0  15   7   11.29    1.73
   0  15   7    8.29    1.23
   0  15   7   10.01    1.22
   0  16   7   10.92    1.39
   0  16   7    8.48    1.15
   0  16   7    9.15    0.97
   0  16   7    8.83    1.05
   0  17   7   46.79    1.99
   0  17   7   44.10    2.27
   0 -14   8    3.96    0.67
   0  14  -8    1.71    0.52
   0 -13   8  104.56    4.77
   0 -13   8   96.96    5.56
   0  13  -8  114.14    5.56
   0 -12   8  596.80   20.91
   0 -12   8  606.34   22.73
   0  12  -8  661.59   22.24
   0  11  -8 1096.69   37.11
   0 -10   8  366.60   14.32
   0  10  -8  356.11   15.05
   0 -10   8  351.58   15.57
   0 -10   8  354.55   16.23
   0  -9   8  325.16   14.36
   0   9  -8  353.53   14.34
   0  -9   8  328.62   15.17
   0  -9   8  333.77   13.71
   0  -8   8  146.55    8.41
   0  -8   8  155.15    7.83
   0  -8   8  149.78    8.98
   0   8  -8  163.37    8.34
   0   8  -8  147.58    8.42
   0   7  -8   71.42    5.54
   0   7  -8   77.67    5.35
   0  -7   8   69.51    4.76
   0  -7   8   63.44    5.49
   0  -7   8   62.56    5.20
   0  -7   8   53.33    5.57
   0  -6   8 1120.81   43.92
   0  -6   8 1208.24   44.60
   0  -6   8 1228.54   43.88
   0  -6   8 1404.89   43.74
   0   6  -8 1540.65   44.92
   0  -5   8 2369.69   75.31
   0  -5   8 2330.76   75.88
   0  -4   8 2255.06   73.28
   0  -4   8 2536.49   75.84
   0  -4   8 2365.49   73.03
   0  -4   8 2470.17   72.52
   0  -4   8 2243.61   74.61
   0  -3   8 1345.19   44.46
   0  -3   8 1451.81   48.11
   0  -2   8  991.20   31.23
   0  -2   8 1063.41   37.06
   0  -1   8  371.39   12.71
   0  -1   8  384.12   19.39
   0   0   8  427.27   16.01
   0   0   8  415.05   24.06
   0   1   8 2120.73   66.93
   0   1   8 2388.52   67.05
   0   2   8  901.62   31.24
   0   2   8 1031.11   31.40
   0   2   8  972.73   40.86
   0   3   8 1614.43   51.87
   0   3   8 1633.77   51.72
   0   4   8 1310.03   42.17
   0   4   8 1314.85   46.07
   0   5   8  259.85   12.33
   0   6   8   97.86    6.33
   0   6   8  101.15    5.06
   0   6   8  104.17    7.08
   0   7   8  216.92   10.44
   0   7   8  235.75   10.04
   0   7   8  258.24   12.05
   0   7   8  248.60   11.09
   0   7   8  280.34   10.18
   0   7   8  243.38   10.13
   0   8   8   94.03    5.55
   0   8   8  106.45    6.61
   0   8   8   92.18    5.48
   0   8   8  105.55    5.63
   0   9   8  117.56    7.06
   0   9   8  118.24    6.59
   0  10   8  284.52   13.06
   0  10   8  315.84   13.52
   0  11   8   55.81    4.41
   0  11   8   61.53    4.25
   0  12   8   33.51    3.20
   0  12   8   37.73    3.06
   0  12   8   32.28    3.31
   0  13   8   10.20    1.53
   0  13   8    8.77    1.91
   0  14   8    1.67    1.16
   0  14   8    2.53    0.95
   0  14   8    2.06    0.77
   0  15   8   28.30    2.30
   0  15   8   31.05    2.66
   0  15   8   30.90    2.13
   0  15   8   32.11    2.10
   0  16   8    3.85    0.62
   0  16   8    3.18    0.77
   0  16   8    3.61    0.90
   0  16   8    4.18    0.68
   0  17   8   20.53    1.25
   0 -14   9   16.55    1.11
   0 -13   9    1.57    0.73
   0  13  -9    1.36    0.70
   0 -13   9    1.89    0.58
   0 -12   9   17.99    1.72
   0  12  -9   16.89    2.05
   0 -12   9   14.63    1.96
   0 -12   9   15.08    2.18
   0 -11   9   78.02    5.67
   0 -11   9   77.95    4.47
   0  11  -9   91.45    5.40
   0 -10   9   38.47    3.87
   0 -10   9   31.52    3.87
   0  10  -9   37.37    3.60
   0 -10   9   32.39    2.95
   0  -9   9    2.72    1.30
   0   9  -9    1.33    1.25
   0  -9   9    1.80    1.30
   0  -9   9    2.24    1.17
   0  -8   9   -0.18    1.37
   0  -8   9   -0.25    1.55
   0  -8   9    1.12    1.25
   0  -8   9    0.36    0.93
   0  -7   9   13.68    2.61
   0  -7   9   12.97    3.01
   0  -7   9   15.13    2.36
   0  -7   9   14.87    2.81
   0   7  -9   13.52    2.68
   0  -6   9    4.43    1.75
   0   6  -9    4.26    1.82
   0  -6   9    3.24    1.65
   0  -6   9    4.76    1.91
   0  -6   9    4.71    1.73
   0  -6   9    5.00    1.59
   0  -6   9    3.95    1.67
   0   5  -9    6.50    2.18
   0  -5   9    6.83    2.14
   0  -5   9   11.28    2.21
   0  -5   9    5.96    1.65
   0  -5   9   10.44    2.21
   0  -5   9    7.31    1.85
   0  -4   9  145.26    6.93
   0  -4   9  140.06    7.01
   0  -4   9  151.22    9.09
   0  -4   9  131.97    7.41
   0  -4   9  123.32    8.71
   0  -4   9  138.39    7.94
   0  -4   9  122.50    7.20
   0  -4   9  133.17    8.32
   0  -4   9  126.92    7.03
   0  -3   9    2.34    0.99
   0  -3   9    2.88    1.14
   0  -3   9    2.66    1.85
   0  -3   9    4.00    1.08
   0  -3   9    4.55    1.15
   0  -3   9    4.62    2.14
   0  -3   9    4.04    1.26
   0  -3   9    3.56    1.12
   0  -3   9    3.48    2.15
   0  -2   9   13.22    1.89
   0  -2   9   14.17    1.69
   0  -2   9   12.45    1.83
   0  -2   9   11.73    1.56
   0  -2   9   14.46    1.74
   0  -2   9   16.29    1.86
   0  -2   9   13.21    3.47
   0  -1   9  128.13    6.03
   0  -1   9  135.02    6.58
   0  -1   9  132.20    6.52
   0  -1   9  132.12    6.24
   0  -1   9  155.28   11.94
   0  -1   9  142.45    6.45
   0   0   9   33.10    2.60
   0   0   9   45.70    5.59
   0   0   9   38.18    2.93
   0   0   9   31.98    2.53
   0   0   9   30.96    2.64
   0   0   9   31.67    6.79
   0   0   9   37.79    2.78
   0   1   9    4.46    1.11
   0   1   9    4.49    1.09
   0   1   9    2.62    4.92
   0   2   9    7.10    1.33
   0   2   9    7.76    1.36
   0   2   9    7.83    4.63
   0   3   9   26.64    2.55
   0   3   9   34.58    4.59
   0   3   9   23.05    2.49
   0   3   9   41.17    5.28
   0   3   9   31.05    5.53
   0   3   9   26.29    2.42
   0   4   9   14.57    1.76
   0   4   9   21.66    4.45
   0   4   9   13.36    1.94
   0   4   9   24.07    3.61
   0   4   9   18.69    3.30
   0   4   9   15.78    2.28
   0   4   9   14.91    1.75
   0   4   9   17.47    1.74
   0   4   9   15.84    3.54
   0   5   9   11.08    1.59
   0   5   9   14.52    3.24
   0   5   9   11.96    2.71
   0   5   9   15.52    2.80
   0   5   9   11.80    2.13
   0   5   9   11.09    1.58
   0   5   9   10.74    1.38
   0   5   9   11.40    1.49
   0   6   9   30.03    2.39
   0   6   9   25.49    3.40
   0   6   9   33.67    4.27
   0   6   9   24.51    3.35
   0   6   9   37.64    3.56
   0   6   9   27.38    2.61
   0   6   9   32.25    3.23
   0   6   9   27.63    2.62
   0   6   9   27.21    2.47
   0   7   9   17.61    2.37
   0   7   9   18.70    2.32
   0   7   9   19.51    2.12
   0   7   9   18.10    3.01
   0   7   9   11.03    2.21
   0   7   9   17.33    2.15
   0   7   9   14.96    2.52
   0   8   9  237.76   10.68
   0   8   9  221.12   10.57
   0   8   9  264.57   12.18
   0   8   9  246.50   10.42
   0   9   9   34.69    3.73
   0   9   9   36.53    3.32
   0   9   9   30.73    3.29
   0  10   9  159.84    8.44
   0  10   9  186.14    8.79
   0  11   9    0.60    1.09
   0  11   9    1.13    1.26
   0  11   9    0.21    0.98
   0  12   9   11.28    2.10
   0  12   9   12.05    2.18
   0  12   9   11.36    1.92
   0  12   9   12.46    1.86
   0  13   9   46.66    3.28
   0  13   9   44.73    3.73
   0  14   9   51.71    3.10
   0  14   9   56.98    3.86
   0  14   9   53.48    3.15
   0  14   9   51.53    3.45
   0  15   9   45.73    2.83
   0  15   9   46.56    2.51
   0  15   9   41.89    2.72
   0  15   9   40.48    2.34
   0  16   9    4.05    0.71
   0 -13  10   27.28    1.58
   0 -12  10   13.80    1.63
   0  12 -10   15.39    1.65
   0 -12  10   13.02    1.31
   0 -12  10   13.03    1.82
   0  11 -10    1.85    0.92
   0 -11  10    1.13    0.91
   0 -11  10    1.10    0.64
   0 -11  10    1.81    1.20
   0 -10  10   16.92    2.59
   0  10 -10   17.70    2.40
   0 -10  10   16.72    2.00
   0 -10  10   16.16    2.33
   0 -10  10   13.66    2.50
   0   9 -10    6.01    1.65
   0  -9  10    4.59    1.73
   0  -9  10    6.40    1.77
   0  -9  10    5.38    1.95
   0  -8  10    2.64    1.58
   0   8 -10    7.89    1.96
   0  -8  10    8.43    2.13
   0  -8  10    6.71    1.61
   0  -8  10    9.18    2.08
   0  -8  10    3.47    2.13
   0  -7  10   10.27    2.34
   0  -7  10    6.71    2.37
   0  -7  10   12.10    2.13
   0  -7  10    9.48    1.80
   0  -7  10    7.41    2.01
   0  -6  10  273.33   13.52
   0  -6  10  331.03   14.90
   0  -6  10  277.71   14.59
   0  -6  10  302.38   14.42
   0  -6  10  351.03   13.90
   0  -6  10  310.64   12.59
   0  -6  10  281.01   13.91
   0  -5  10  650.13   23.02
   0  -5  10  663.99   25.00
   0  -5  10  608.41   24.57
   0  -5  10  647.93   24.28
   0  -5  10  649.65   23.44
   0  -5  10  617.96   21.32
   0  -4  10  604.21   21.40
   0  -4  10  692.54   23.05
   0  -4  10  609.62   23.63
   0  -4  10  654.44   25.23
   0  -4  10  672.31   24.19
   0  -4  10  633.58   26.02
   0  -4  10  647.80   23.49
   0  -4  10  729.53   26.49
   0  -4  10  646.47   23.04
   0  -4  10  543.48   23.32
   0  -3  10  328.05   12.82
   0  -3  10  353.18   16.90
   0  -3  10  332.50   12.93
   0  -3  10  305.36   15.55
   0  -3  10  321.65   13.59
   0  -3  10  321.11   16.70
   0  -3  10  330.71   13.33
   0  -3  10  305.52   12.60
   0  -3  10  281.35   13.14
   0  -2  10   50.84    3.64
   0  -2  10   53.42    4.15
   0  -2  10   52.66    6.37
   0  -2  10   56.58    4.26
   0  -2  10   67.31    7.36
   0  -2  10   55.79    3.86
   0  -2  10   61.00    4.04
   0  -2  10   61.05    7.08
   0  -2  10   55.24    3.66
   0  -1  10    4.82    1.19
   0  -1  10    6.93    1.48
   0  -1  10    3.28    0.97
   0  -1  10    9.81    1.54
   0  -1  10    5.16    1.26
   0  -1  10    6.80    4.06
   0  -1  10    5.37    1.24
   0  -1  10    5.97    3.55
   0   0  10  170.24    7.79
   0   0  10  172.20    7.81
   0   0  10  177.23    8.23
   0   0  10  191.06    7.74
   0   0  10  159.84    7.55
   0   0  10  193.22    8.43
   0   0  10  200.04    8.31
   0   0  10  208.24   16.81
   0   1  10  784.17   28.12
   0   1  10  797.66   27.89
   0   1  10  786.78   28.32
   0   1  10  937.70   27.93
   0   1  10  885.07   28.77
   0   1  10  796.58   27.81
   0   1  10  893.53   30.84
   0   1  10  657.73   38.95
   0   1  10  910.83   28.53
   0   2  10 1604.84   53.20
   0   2  10 1881.28   69.55
   0   2  10 1778.85   53.78
   0   2  10 1604.74   53.74
   0   2  10 1971.42   58.53
   0   2  10 1829.16   54.08
   0   2  10 1582.03   53.02
   0   2  10 1600.96   53.78
   0   3  10 2190.03   66.32
   0   3  10 1697.77   73.68
   0   3  10 2072.38   67.11
   0   3  10 2096.18   67.73
   0   3  10 2023.68   66.96
   0   3  10 2174.26   68.24
   0   3  10 2936.04   74.70
   0   3  10 2562.68   80.28
   0   4  10  341.95   12.39
   0   4  10  411.81   20.11
   0   4  10  388.38   19.30
   0   4  10  334.57   13.73
   0   4  10  340.58   12.58
   0   4  10  330.17   14.27
   0   4  10  323.16   12.88
   0   4  10  327.41   13.09
   0   5  10   18.47    3.93
   0   5  10   16.42    2.09
   0   5  10   14.53    1.97
   0   5  10   15.48    3.36
   0   5  10   17.51    1.93
   0   5  10   18.18    1.82
   0   5  10   16.52    2.63
   0   5  10   25.15    4.22
   0   6  10  185.45   10.82
   0   6  10  154.21    7.89
   0   6  10  163.44    7.87
   0   6  10  166.14    9.59
   0   6  10  156.77    7.55
   0   6  10  164.55    7.27
   0   6  10  181.72    9.02
   0   6  10  199.07   10.52
   0   7  10  755.79   26.78
   0   7  10  622.95   23.61
   0   7  10  698.09   24.00
   0   7  10  549.55   24.04
   0   7  10  824.34   24.64
   0   7  10  680.12   22.99
   0   7  10  622.49   24.91
   0   7  10  632.15   23.31
   0   8  10  398.08   16.30
   0   8  10  394.76   16.41
   0   8  10  456.41   18.13
   0   8  10  465.55   17.32
   0   8  10  417.84   15.92
   0   9  10  907.09   33.47
   0   9  10  977.01   33.15
   0  10  10  680.79   24.76
   0  10  10  686.42   23.76
   0  10  10  672.60   23.92
   0  11  10   34.36    3.61
   0  11  10   39.84    4.04
   0  11  10   37.83    3.62
   0  11  10   44.11    3.63
   0  11  10   41.14    3.55
   0  12  10    0.58    1.24
   0  13  10   47.25    3.65
   0  13  10   49.42    3.19
   0  13  10   49.78    3.61
   0  13  10   45.86    3.09
   0  14  10   58.69    3.65
   0  14  10   56.76    3.11
   0  14  10   55.40    3.41
   0  14  10   52.03    2.89
   0  15  10    8.16    1.10
   0  15  10   11.35    1.38
   0  16  10   40.22    2.00
   0 -12  11   25.99    1.52
   0 -11  11    0.10    0.51
   0 -11  11   -0.08    0.63
   0 -11  11    0.09    0.48
   0 -11  11    0.83    0.95
   0 -10  11   21.08    1.97
   0 -10  11   18.32    2.33
   0 -10  11   19.58    2.66
   0  -9  11    6.75    1.63
   0  -9  11    7.88    1.89
   0  -9  11    9.56    1.58
   0  -9  11    7.32    1.95
   0  -9  11    7.71    1.66
   0  -8  11   24.42    3.37
   0  -7  11    0.73    1.58
   0  -7  11    0.49    1.03
   0  -7  11    0.78    0.86
   0  -7  11    0.80    1.28
   0  -7  11    0.37    1.15
   0  -6  11   21.33    3.18
   0  -6  11   16.59    2.79
   0  -6  11   20.30    3.53
   0  -6  11   16.44    2.95
   0  -6  11   21.21    2.41
   0  -5  11    1.83    1.43
   0  -5  11    2.64    1.56
   0  -5  11    2.16    1.66
   0  -5  11    0.20    1.25
   0  -4  11    1.19    1.31
   0  -4  11    0.40    0.82
   0  -4  11    1.37    1.61
   0  -4  11    0.46    1.77
   0  -4  11    1.03    1.11
   0  -4  11    0.22    1.41
   0  -4  11    0.52    1.13
   0  -3  11   22.01    3.05
   0  -3  11   23.49    3.95
   0  -3  11   23.83    3.12
   0  -3  11   22.14    4.18
   0  -3  11   25.82    3.02
   0  -3  11   25.20    2.80
   0  -3  11   25.62    4.38
   0  -3  11   26.17    2.86
   0  -2  11    1.06    0.94
   0  -2  11    1.60    1.16
   0  -2  11    0.22    0.82
   0  -2  11    1.97    2.13
   0  -2  11    1.18    2.55
   0  -2  11    2.95    2.64
   0  -2  11    0.62    0.97
   0  -2  11    0.30    0.83
   0  -2  11    0.96    0.99
   0  -1  11    1.14    0.98
   0  -1  11    3.01    3.63
   0  -1  11    1.24    0.96
   0  -1  11    2.41    2.66
   0  -1  11    1.74    1.03
   0  -1  11    0.39    2.90
   0  -1  11    0.86    0.87
   0  -1  11    2.00    1.07
   0  -1  11    1.17    0.78
   0   0  11   16.05    2.08
   0   0  11   16.37    2.13
   0   0  11   20.81    6.58
   0   0  11   20.71    2.33
   0   0  11   22.30    5.85
   0   0  11   20.01    2.52
   0   0  11   18.16    5.87
   0   0  11   14.24    2.15
   0   0  11   18.02    2.00
   0   1  11   18.97    2.36
   0   1  11   17.53    2.11
   0   1  11   17.00    2.14
   0   1  11   23.84    7.06
   0   1  11   15.74    4.99
   0   1  11   17.93    2.32
   0   1  11   14.85    5.98
   0   1  11   14.07    1.88
   0   1  11   14.12    2.10
   0   1  11   14.08    1.79
   0   2  11   16.90    2.47
   0   2  11   19.31    2.21
   0   2  11   25.23    6.98
   0   2  11   20.36    2.34
   0   2  11   21.47    2.58
   0   2  11   17.95    4.42
   0   2  11   18.71    6.33
   0   2  11   18.68    2.14
   0   2  11   18.99    2.42
   0   2  11   21.82    2.17
   0   3  11   42.63    3.45
   0   3  11   42.33    3.72
   0   3  11   47.36    3.82
   0   3  11   46.46    7.68
   0   3  11   48.12    4.13
   0   3  11   41.11    3.25
   0   4  11   40.14    6.15
   0   4  11   46.63    3.68
   0   4  11   46.36    3.54
   0   4  11   50.34    6.61
   0   4  11   46.15    4.32
   0   4  11   45.47    3.03
   0   4  11   54.13    7.12
   0   5  11   34.56    5.32
   0   5  11   26.87    2.86
   0   5  11   26.48    2.65
   0   5  11   26.52    4.43
   0   5  11   32.87    3.76
   0   5  11   26.37    2.55
   0   5  11   28.36    2.42
   0   5  11   28.61    4.70
   0   6  11   12.73    3.22
   0   6  11    9.30    1.86
   0   6  11   11.00    1.88
   0   6  11    8.84    2.55
   0   6  11   13.95    2.49
   0   6  11   11.55    1.81
   0   6  11   10.23    1.60
   0   6  11   12.00    2.81
   0   7  11   88.81    5.91
   0   7  11   99.12    5.37
   0   7  11   96.50    5.69
   0   7  11   96.40    5.97
   0   7  11   77.27    6.13
   0   7  11  107.72    7.66
   0   7  11  118.24    6.47
   0   8  11   94.74    5.99
   0   8  11  110.03    6.61
   0   8  11   90.21    6.05
   0   8  11  103.86    5.75
   0   9  11  152.54    8.39
   0   9  11  157.62    7.97
   0   9  11  178.58    9.21
   0   9  11  161.95    9.36
   0   9  11  182.20    9.29
   0  10  11   23.76    2.90
   0  10  11   20.59    2.56
   0  10  11   23.65    3.19
   0  10  11   22.75    3.12
   0  10  11   24.74    3.05
   0  11  11    4.26    1.50
   0  11  11    2.87    1.34
   0  12  11   16.73    1.91
   0  12  11   16.87    1.99
   0  12  11   15.06    2.20
   0  12  11   17.12    2.34
   0  13  11   42.78    2.68
   0  13  11   43.27    3.24
   0  13  11   46.93    3.34
   0  13  11   47.71    2.99
   0  14  11  137.89    5.87
   0  14  11  128.22    5.75
   0  14  11  138.26    6.00
   0  15  11   66.02    3.05
   0 -11  12   62.69    3.54
   0 -10  12    4.88    0.84
   0 -10  12    3.09    0.85
   0 -10  12    4.28    1.32
   0  -9  12   43.85    2.81
   0  -9  12   34.40    3.30
   0  -9  12   38.39    3.54
   0  -8  12   49.83    3.38
   0  -8  12   36.10    3.87
   0  -8  12   41.48    3.71
   0  -8  12   45.82    3.74
   0  -8  12   42.56    4.12
   0  -7  12   32.99    3.99
   0  -7  12   59.55    4.55
   0  -6  12   33.59    4.47
   0  -6  12   39.44    4.13
   0  -6  12   24.24    3.34
   0  -5  12   28.44    3.75
   0  -5  12   32.14    3.65
   0  -5  12   33.90    4.29
   0  -5  12   33.98    4.16
   0  -4  12   -0.23    1.68
   0  -4  12    3.19    1.41
   0  -4  12    0.57    1.00
   0  -4  12    1.53    1.46
   0  -4  12    1.51    1.31
   0  -4  12    1.87    1.48
   0  -3  12    1.76    1.22
   0  -3  12    1.51    1.19
   0  -3  12    2.45    2.34
   0  -2  12    1.32    2.38
   0  -2  12    0.82    0.97
   0  -2  12    0.24    1.02
   0  -2  12    7.68    1.90
   0  -2  12    8.20    3.39
   0  -2  12    5.10    1.44
   0  -2  12    2.93    2.85
   0  -2  12    1.28    1.27
   0  -1  12    6.11    1.51
   0  -1  12    4.27    3.10
   0  -1  12    4.38    3.37
   0  -1  12    5.20    1.60
   0  -1  12    3.11    1.08
   0  -1  12    2.33    1.26
   0  -1  12    3.92    1.28
   0  -1  12    1.92    3.33
   0   0  12  385.86   15.08
   0   0  12  455.23   26.63
   0   0  12  404.08   15.17
   0   0  12  484.63   24.91
   0   0  12  396.00   15.60
   0   0  12  356.44   15.42
   0   0  12  356.60   14.31
   0   0  12  377.34   14.91
   0   0  12  387.64   23.86
   0   1  12  532.09   19.69
   0   1  12  509.44   19.08
   0   1  12  520.39   31.94
   0   1  12  554.24   19.44
   0   1  12  543.47   19.78
   0   1  12  547.28   27.59
   0   1  12  510.46   18.52
   0   1  12  485.72   19.61
   0   1  12  473.43   29.73
   0   2  12  254.07   11.10
   0   2  12  231.89   10.17
   0   2  12  275.83   21.64
   0   2  12  205.57   14.06
   0   2  12  244.80   10.61
   0   2  12  236.23    9.66
   0   2  12  215.97    9.74
   0   2  12  217.27   10.53
   0   2  12  240.85   19.28
   0   3  12   98.09    6.50
   0   3  12   90.68    5.54
   0   3  12  118.05   12.33
   0   3  12  105.04    6.09
   0   3  12   99.50    5.30
   0   3  12   83.96    5.79
   0   3  12   87.85    5.28
   0   3  12  111.69   11.50
   0   4  12    3.25    1.73
   0   4  12    3.06    3.32
   0   4  12    0.34    3.22
   0   4  12    3.59    1.31
   0   4  12    2.90    1.37
   0   4  12    4.89    1.36
   0   5  12    8.99    1.88
   0   5  12    9.52    3.17
   0   5  12   12.21    2.22
   0   5  12    8.33    2.93
   0   5  12   10.58    3.20
   0   5  12    9.07    1.74
   0   5  12    9.81    2.49
   0   6  12  169.31    9.07
   0   6  12  184.17    8.14
   0   6  12  179.85    8.93
   0   7  12  535.93   23.59
   0   7  12  604.69   22.56
   0   7  12  644.88   23.32
   0   7  12  710.39   25.92
   0   7  12  791.96   23.95
   0   7  12  628.48   22.06
   0   7  12  577.21   23.16
   0   8  12  734.93   25.69
   0   8  12  687.32   24.55
   0   8  12  665.91   23.12
   0   8  12  620.82   23.66
   0   8  12  617.88   23.97
   0   9  12  219.89   10.26
   0   9  12  220.93   10.45
   0   9  12  179.74    9.38
   0   9  12  195.13    8.96
   0   9  12  195.93   10.34
   0  10  12   13.02    1.94
   0  10  12   18.14    2.47
   0  10  12   15.85    2.51
   0  11  12   14.80    2.06
   0  11  12   16.20    2.42
   0  11  12   17.76    2.36
   0  11  12   15.67    1.92
   0  12  12   46.63    3.58
   0  12  12   45.09    3.34
   0  12  12   45.75    2.79
   0  13  12  187.78    7.71
   0  13  12  193.68    7.87
   0  14  12  150.84    5.67
   0  14  12  132.27    5.20
   0 -10  13    5.16    1.03
   0  -9  13    1.09    0.91
   0  -9  13    1.01    0.74
   0  -8  13   72.64    4.81
   0  -8  13   75.75    4.83
   0  -7  13   41.15    3.78
   0  -7  13   33.02    3.20
   0  -6  13    0.29    1.00
   0  -6  13    1.10    1.75
   0  -6  13    1.40    1.15
   0  -5  13    3.11    1.37
   0  -4  13    3.61    1.61
   0  -4  13    3.78    1.42
   0  -4  13    2.47    1.55
   0  -4  13    4.94    1.96
   0  -4  13    3.76    1.99
   0  -3  13   25.11    2.98
   0  -3  13   15.89    2.90
   0  -3  13   21.62    3.68
   0  -3  13   24.96    3.38
   0  -3  13   29.81    4.56
   0  -3  13   26.00    3.28
   0  -2  13   -0.14    0.95
   0  -2  13    0.75    0.89
   0  -2  13    0.82    2.03
   0  -2  13    0.16    1.00
   0  -2  13    0.12    1.05
   0  -2  13    0.31    2.07
   0  -2  13   -0.53    1.17
   0  -1  13   36.24    3.66
   0  -1  13   38.38    3.51
   0  -1  13   36.30    3.41
   0  -1  13   33.25    3.81
   0  -1  13   37.01    6.17
   0  -1  13   48.72    6.82
   0  -1  13   39.16    3.91
   0   0  13    7.18    1.76
   0   0  13    7.46    1.69
   0   0  13   12.48    4.23
   0   0  13    8.85    4.71
   0   0  13    5.86    1.33
   0   1  13    7.34    1.82
   0   1  13    8.30    1.72
   0   1  13    8.63    5.13
   0   1  13    6.81    1.52
   0   1  13   11.13    3.81
   0   2  13   49.79    5.87
   0   2  13   62.44    4.64
   0   2  13   60.97    4.95
   0   2  13   59.70    4.39
   0   2  13   57.12    3.96
   0   2  13   69.95   10.90
   0   3  13   13.38    2.27
   0   3  13   14.55    2.77
   0   3  13   10.96    1.76
   0   3  13   11.00    2.02
   0   3  13   11.15    1.78
   0   4  13   61.96    7.44
   0   4  13   51.21    4.21
   0   4  13   51.38    4.41
   0   4  13   50.48    4.92
   0   4  13   45.76    3.74
   0   4  13   50.03    3.66
   0   4  13   67.55    8.35
   0   5  13    0.59    0.76
   0   5  13    0.68    0.98
   0   5  13    1.70    1.24
   0   5  13    0.65    1.07
   0   5  13    0.77    1.92
   0   5  13    1.20    1.68
   0   6  13    1.32    1.01
   0   6  13    2.28    1.38
   0   6  13    1.63    1.28
   0   6  13    1.68    1.63
   0   6  13    1.91    1.48
   0   6  13    1.78    1.64
   0   7  13   30.14    3.67
   0   7  13   35.43    3.53
   0   7  13   32.41    3.50
   0   7  13   39.09    4.13
   0   7  13   42.51    3.67
   0   7  13   37.18    4.30
   0   8  13  200.26   10.43
   0   8  13  221.08   11.12
   0   9  13   50.42    4.38
   0  10  13   16.12    2.49
   0  10  13   19.87    2.77
   0  11  13    6.07    1.42
   0  11  13    6.61    1.54
   0  12  13   10.13    1.46
   0  12  13    9.62    1.38
   0  12  13   11.41    1.62
   0  13  13   85.94    3.83
   0  13  13   90.20    4.11
   0  -9  14  147.19    5.81
   0  -8  14  263.51    9.87
   0  -8  14  238.80    9.52
   0  -7  14  229.20    9.79
   0  -6  14  172.96    8.43
   0  -6  14  170.45    8.21
   0  -5  14   16.17    2.61
   0  -5  14   15.11    2.50
   0  -5  14   10.79    2.61
   0  -4  14    3.60    1.67
   0  -4  14    3.54    1.84
   0  -4  14    3.44    1.62
   0  -3  14   28.57    3.74
   0  -2  14   11.40    2.97
   0  -2  14    6.26    2.18
   0  -1  14   66.37    4.80
   0  -1  14   72.09    5.20
   0  -1  14   77.47    7.93
   0  -1  14   76.32    5.63
   0  -1  14   56.56    5.28
   0   0  14   49.59    3.99
   0   0  14   42.32    3.92
   0   0  14   48.77    7.58
   0   0  14   43.08    4.31
   0   0  14   45.27    4.18
   0   0  14   44.81    6.20
   0   1  14   54.65    8.85
   0   1  14   51.36    4.10
   0   1  14   36.43    5.16
   0   1  14   56.70    4.54
   0   2  14   10.30    5.23
   0   2  14   12.13    2.22
   0   2  14   12.91    2.06
   0   3  14   30.74    6.42
   0   3  14   30.17    3.14
   0   3  14   25.28    3.06
   0   4  14    9.14    3.48
   0   4  14    4.73    1.62
   0   4  14    5.74    1.63
   0   5  14   19.54    3.74
   0   5  14   21.39    2.91
   0   6  14   15.67    2.92
   0   7  14   38.49    3.76
   0   7  14   36.15    3.52
   0   7  14   43.61    3.76
   0   8  14   25.83    2.99
   0   8  14   34.47    3.72
   0   9  14   76.42    5.19
   0   9  14   85.96    5.80
   0  10  14   17.66    2.12
   0  10  14   19.66    2.38
   0  10  14   23.77    2.64
   0  11  14   26.77    2.27
   0  11  14   32.36    2.58
   0  11  14   29.09    2.51
   0  12  14  102.15    4.56
   0  12  14  113.41    4.73
   0  -7  15    1.40    0.75
   0  -6  15    9.37    1.46
   0  -5  15   -0.78    1.57
   0  -5  15    0.95    1.09
   0  -5  15    1.58    1.05
   0  -4  15    3.83    1.71
   0  -4  15    4.63    1.61
   0  -4  15    5.75    1.61
   0  -3  15    3.80    1.69
   0  -3  15    7.91    2.13
   0  -3  15    2.57    1.35
   0  -2  15    8.04    2.05
   0  -2  15    8.49    2.46
   0  -2  15    8.09    2.54
   0  -2  15    4.08    1.54
   0  -1  15   19.90    3.83
   0  -1  15   20.83    3.71
   0  -1  15   17.81    2.72
   0  -1  15   19.14    2.55
   0   0  15   34.64    5.73
   0   0  15   30.47    3.36
   0   0  15   24.65    3.92
   0   0  15   34.66    3.34
   0   1  15   18.43    2.51
   0   1  15   23.97    5.48
   0   1  15   11.96    2.56
   0   1  15   18.68    2.62
   0   1  15   19.62    2.53
   0   2  15    1.61    3.19
   0   2  15    1.09    1.08
   0   2  15    0.60    1.04
   0   2  15    0.12    0.99
   0   3  15    8.04    3.63
   0   3  15    8.54    1.85
   0   3  15    9.94    1.98
   0   4  15   30.68    4.94
   0   4  15   27.34    3.04
   0   4  15   28.59    3.21
   0   5  15    0.20    1.69
   0   5  15    0.14    0.93
   0   5  15    0.12    1.00
   0   6  15    1.13    1.23
   0   6  15    2.35    1.23
   0   6  15    3.19    1.45
   0   7  15    6.29    1.55
   0   7  15    6.77    1.48
   0   7  15    6.11    1.73
   0   8  15   74.23    5.15
   0   8  15   61.43    4.17
   0   9  15   41.51    3.46
   0   9  15   31.12    2.71
   0  10  15   88.41    4.58
   0  10  15   75.95    4.07
   0  11  15    9.00    1.08
   0  -5  16    0.86    0.73
   0  -4  16   41.87    3.74
   0  -3  16  173.72    8.23
   0  -3  16  142.60    8.18
   0  -2  16  434.57   15.77
   0  -2  16  303.25   14.50
   0  -1  16  339.30   14.51
   0  -1  16  326.57   14.08
   0  -1  16  307.38   13.38
   0   0  16  277.50   13.74
   0   0  16  259.19   11.16
   0   0  16  200.41   10.44
   0   0  16  228.74   10.30
   0   1  16   33.09    5.07
   0   1  16   34.09    3.47
   0   1  16   26.62    2.91
   0   2  16    1.43    2.71
   0   2  16    1.14    1.05
   0   2  16    0.33    1.16
   0   3  16   66.11    4.70
   0   3  16   65.57    4.83
   0   3  16   60.51    4.46
   0   4  16   53.89    4.15
   0   4  16   55.04    4.37
   0   4  16   45.11    3.85
   0   5  16   50.13    4.00
   0   5  16   56.90    4.49
   0   6  16   27.65    2.86
   0   6  16   29.89    2.72
   0   6  16   31.12    3.22
   0   7  16   24.80    2.03
   0   7  16   21.74    2.68
   0   8  16   12.50    1.94
   0   9  16   49.69    3.18
   0  -2  17    4.65    1.40
   0  -1  17   25.54    2.89
   0   0  17    2.52    1.31
   0   0  17    1.93    0.99
   0   1  17    1.78    1.09
   0   1  17    1.35    0.94
   0   2  17    0.19    1.76
   0   2  17    0.58    1.00
   0   2  17    1.14    0.97
   0   3  17    0.17    1.53
   0   3  17    0.35    0.97
   0   3  17    0.56    0.85
   0   4  17    5.62    1.52
   0   4  17    4.82    1.25
   0   5  17   13.92    2.17
   0   5  17   10.09    1.64
   0   6  17    9.19    1.64
   0   6  17    5.61    1.22
   0   7  17    2.22    0.94
  -1   6  17   24.32    2.30
  -1   5  17    1.07    0.90
  -1   4  17    0.47    0.78
  -1   3  17   11.59    1.78
  -1   2  17    8.07    1.59
  -1   1  17    6.15    1.41
  -1   0  17    6.14    1.38
  -1   9  16  118.36    5.25
  -1   8  16  351.36   13.25
  -1   7  16  384.85   13.42
  -1   7  16  299.14   11.63
  -1   6  16  366.78   13.32
  -1   6  16  283.11   11.77
  -1   5  16   41.62    3.87
  -1   5  16   41.84    3.52
  -1   5  16   36.20    3.09
  -1   4  16    7.07    2.22
  -1   4  16    2.77    1.24
  -1   4  16    3.84    1.29
  -1   3  16   97.43    5.67
  -1   3  16   82.81    5.20
  -1   2  16  285.14   11.83
  -1   2  16  261.36   11.37
  -1   1  16  494.76   18.48
  -1   1  16  475.83   18.19
  -1   0  16  219.69    9.89
  -1   0  16  195.25    9.85
  -1   0  16  219.36    9.74
  -1  -1  16  126.95    7.15
  -1  -1  16  104.33    6.33
  -1  -1  16  127.03    7.30
  -1  -2  16    1.61    1.14
  -1  -2  16    0.24    1.04
  -1  -3  16    1.11    1.01
  -1  -3  16    2.58    1.14
  -1  -4  16  120.22    5.65
  -1  11  15    1.50    0.52
  -1  10  15    3.10    0.93
  -1   9  15   15.81    2.15
  -1   8  15   35.29    3.39
  -1   7  15   28.27    2.70
  -1   7  15   25.15    2.40
  -1   6  15   14.31    2.39
  -1   6  15   12.30    1.76
  -1   6  15   13.28    2.20
  -1   5  15    2.01    1.57
  -1   5  15    2.84    1.01
  -1   5  15    1.98    1.15
  -1   4  15   -0.24    1.91
  -1   4  15    0.18    0.73
  -1   4  15    0.36    1.04
  -1   3  15    0.81    0.81
  -1   3  15    0.45    0.85
  -1   3  15    0.32    2.34
  -1   3  15    0.98    1.03
  -1   2  15    1.54    0.94
  -1   2  15    5.47    3.58
  -1   2  15    2.30    1.15
  -1   2  15    2.04    1.09
  -1   1  15   13.61    4.25
  -1   1  15   13.11    2.72
  -1   1  15   16.16    2.34
  -1   1  15   13.86    2.14
  -1   0  15   -0.13    0.89
  -1   0  15    0.36    0.84
  -1   0  15    0.29    2.43
  -1   0  15    0.22    1.60
  -1  -1  15   28.04    3.49
  -1  -1  15   32.19    3.30
  -1  -1  15   37.73    4.77
  -1  -1  15   33.44    3.44
  -1  -2  15    5.04    2.00
  -1  -2  15    4.55    1.81
  -1  -2  15    1.10    1.21
  -1  -2  15    1.94    1.30
  -1  -3  15    0.56    1.13
  -1  -3  15    0.45    1.17
  -1  -4  15    1.76    1.18
  -1  -4  15    3.17    1.32
  -1  -5  15   21.69    2.35
  -1  -5  15   20.64    2.26
  -1  -6  15    4.94    1.08
  -1  -6  15    5.86    1.13
  -1  -7  15    6.30    0.87
  -1  12  14    1.01    0.50
  -1  11  14    3.75    1.00
  -1  10  14   12.82    1.53
  -1  10  14   14.01    1.61
  -1  10  14   15.09    2.13
  -1   9  14   66.26    4.21
  -1   9  14   73.63    5.16
  -1   8  14   81.55    5.08
  -1   8  14   94.55    6.20
  -1   7  14  109.19    6.06
  -1   7  14   99.67    6.44
  -1   6  14   74.26    4.72
  -1   6  14   64.14    5.58
  -1   6  14   79.95    5.61
  -1   5  14    4.19    1.21
  -1   5  14    4.27    2.14
  -1   4  14   95.39    8.83
  -1   3  14  336.74   20.03
  -1   2  14  654.28   23.24
  -1   2  14  642.86   32.20
  -1   2  14  601.27   23.27
  -1   1  14  353.40   21.64
  -1   1  14  333.13   14.44
  -1   0  14  437.33   23.03
  -1   0  14  390.98   16.62
  -1  -1  14  146.56   10.73
  -1  -1  14  109.68    7.27
  -1  -2  14   39.53    3.82
  -1  -2  14   38.38    3.86
  -1  -2  14   41.35    5.01
  -1  -2  14   29.46    3.67
  -1  -3  14  139.92    7.80
  -1  -3  14  138.58    8.01
  -1  -3  14  144.66    8.32
  -1  -4  14  316.89   14.31
  -1  -4  14  265.23   13.39
  -1  -5  14  429.87   19.17
  -1  -5  14  544.03   19.11
  -1  -6  14  287.43   11.77
  -1  -6  14  290.61   12.15
  -1  -7  14  154.34    6.91
  -1  -7  14  160.42    7.27
  -1  -8  14   21.81    1.94
  -1  13  13   45.48    2.43
  -1  12  13   49.07    3.08
  -1  12  13   43.17    2.64
  -1  11  13   61.46    4.15
  -1  11  13   50.86    3.52
  -1  10  13    6.83    1.52
  -1  10  13    6.25    1.52
  -1  10  13    4.63    1.18
  -1  10  13    6.99    1.82
  -1   9  13    1.58    1.03
  -1   9  13    1.15    1.24
  -1   9  13    1.26    1.05
  -1   8  13    5.76    1.72
  -1   8  13    6.11    1.48
  -1   7  13    4.29    1.94
  -1   7  13    3.61    1.61
  -1   7  13    3.56    1.60
  -1   6  13  108.74    6.75
  -1   6  13  101.78    7.61
  -1   5  13    1.81    0.98
  -1   5  13    0.51    1.76
  -1   5  13    1.91    1.22
  -1   4  13    4.09    1.47
  -1   4  13    3.59    1.38
  -1   4  13    4.93    3.25
  -1   4  13    4.69    2.91
  -1   4  13    6.67    1.43
  -1   3  13   11.85    2.07
  -1   3  13    9.80    1.71
  -1   3  13   12.00    2.16
  -1   3  13    9.74    2.04
  -1   3  13   14.04    5.14
  -1   3  13   10.20    4.46
  -1   2  13   16.39    2.37
  -1   2  13   14.13    3.83
  -1   2  13   14.63    2.05
  -1   2  13   16.95    2.47
  -1   2  13   12.60    2.23
  -1   2  13   15.25    6.07
  -1   2  13   21.60    6.27
  -1   1  13   38.29    3.58
  -1   1  13   41.46    6.77
  -1   1  13   47.59    9.24
  -1   1  13   35.85    3.15
  -1   1  13   41.19    3.88
  -1   1  13   37.22    3.54
  -1   1  13   34.49    7.77
  -1   0  13    1.67    2.71
  -1   0  13    0.90    1.01
  -1   0  13    1.58    3.67
  -1   0  13    0.10    0.86
  -1   0  13   -0.94    3.53
  -1   0  13   -0.15    0.99
  -1   0  13    1.02    1.00
  -1   0  13    1.05    0.95
  -1  -1  13   19.88    2.38
  -1  -1  13   20.00    2.70
  -1  -1  13   16.01    4.32
  -1  -1  13   19.07    2.81
  -1  -1  13   23.95    2.95
  -1  -1  13   28.54    5.61
  -1  -2  13   11.30    2.18
  -1  -2  13   10.32    3.59
  -1  -2  13   12.69    2.27
  -1  -2  13   13.00    3.51
  -1  -2  13   12.55    2.40
  -1  -3  13   19.21    2.95
  -1  -3  13   18.66    3.66
  -1  -3  13   16.01    2.61
  -1  -3  13   14.65    3.13
  -1  -3  13   13.28    2.59
  -1  -4  13   10.15    2.34
  -1  -5  13   63.59    4.97
  -1  -5  13   59.87    5.16
  -1  -5  13   59.06    5.44
  -1  -5  13   44.65    4.51
  -1  -6  13   42.84    3.94
  -1  -6  13   48.27    3.89
  -1  -7  13   26.18    2.72
  -1  -7  13   27.59    2.66
  -1  -8  13    9.55    1.49
  -1  -8  13   10.08    1.41
  -1  -8  13    8.74    1.67
  -1  -9  13    7.09    1.32
  -1 -10  13   56.65    2.91
  -1  14  12    9.59    0.96
  -1  13  12    4.29    0.74
  -1  13  12    4.65    0.87
  -1  12  12   24.00    2.01
  -1  12  12   22.81    2.21
  -1  12  12   24.31    2.30
  -1  11  12   20.33    2.35
  -1  11  12   20.26    2.19
  -1  11  12   18.77    2.31
  -1  11  12   17.64    2.29
  -1  10  12   54.48    4.22
  -1  10  12   51.12    3.91
  -1  10  12   54.40    4.21
  -1  10  12   53.95    4.34
  -1   9  12  151.48    8.22
  -1   8  12   26.54    2.83
  -1   8  12   25.28    3.39
  -1   8  12   26.57    2.98
  -1   7  12   24.14    3.51
  -1   7  12   26.03    2.85
  -1   7  12   24.62    3.79
  -1   7  12   23.02    2.52
  -1   7  12   20.98    3.13
  -1   6  12    8.95    2.88
  -1   6  12    7.20    1.47
  -1   6  12    5.61    2.28
  -1   6  12    5.59    2.29
  -1   6  12    5.38    1.39
  -1   5  12    0.53    1.06
  -1   5  12    0.54    0.99
  -1   4  12   16.53    2.45
  -1   4  12   19.04    4.77
  -1   4  12   17.08    2.40
  -1   3  12   14.38    2.20
  -1   3  12   13.41    2.03
  -1   3  12   15.34    5.19
  -1   3  12   18.42    2.38
  -1   3  12   14.57    1.87
  -1   3  12   15.98    2.42
  -1   2  12  189.21    9.08
  -1   2  12  207.47    8.81
  -1   2  12  185.31   17.58
  -1   2  12  220.04    9.54
  -1   2  12  176.62    8.27
  -1   2  12  183.58    9.35
  -1   1  12  306.90   11.79
  -1   1  12  288.31   12.23
  -1   1  12  290.23   12.35
  -1   1  12  262.14   21.84
  -1   1  12  274.81   12.46
  -1   0  12  203.73    8.98
  -1   0  12  192.51    9.31
  -1   0  12  214.09    9.68
  -1   0  12  201.72   17.28
  -1   0  12  191.98    9.72
  -1  -1  12   23.29    2.85
  -1  -1  12   22.88    2.77
  -1  -1  12   25.39    5.91
  -1  -1  12   25.40    2.89
  -1  -1  12   22.58    2.48
  -1  -1  12   30.36    6.21
  -1  -2  12  126.48    7.39
  -1  -2  12  136.05   11.04
  -1  -2  12  124.66    7.24
  -1  -2  12  111.00    6.43
  -1  -3  12  426.90   19.93
  -1  -3  12  399.35   16.42
  -1  -3  12  423.27   19.84
  -1  -3  12  403.79   16.38
  -1  -3  12  394.05   18.55
  -1  -4  12  530.55   22.26
  -1  -4  12  575.96   21.14
  -1  -4  12  540.13   21.31
  -1  -4  12  548.62   20.76
  -1  -5  12  470.43   17.73
  -1  -5  12  451.79   17.69
  -1  -5  12  446.13   17.69
  -1  -6  12  387.86   16.72
  -1  -7  12  149.32    7.82
  -1  -7  12  137.98    7.68
  -1  -8  12    2.51    1.13
  -1  -8  12    1.74    1.06
  -1  -9  12  322.87   12.33
  -1  -9  12  330.74   13.11
  -1  -9  12  307.77   12.04
  -1 -10  12  477.13   16.00
  -1 -10  12  419.97   14.66
  -1 -11  12  346.68   12.03
  -1  14  11   15.49    1.25
  -1  14  11   13.84    1.36
  -1  13  11   48.58    3.28
  -1  13  11   48.92    3.19
  -1  13  11   50.73    2.97
  -1  12  11  139.57    6.82
  -1  12  11  121.93    6.45
  -1  12  11  129.61    6.66
  -1  12  11  139.87    6.39
  -1  11  11  116.35    6.61
  -1  11  11  110.68    6.32
  -1  11  11  103.72    5.96
  -1  10  11  172.45    9.04
  -1  10  11  189.82    9.24
  -1  10  11  182.36    8.86
  -1  10  11  161.58    8.42
  -1   9  11   17.15    2.59
  -1   9  11   18.27    2.85
  -1   9  11   15.53    2.58
  -1   9  11   15.81    2.38
  -1   8  11   23.59    2.69
  -1   8  11   24.06    2.90
  -1   8  11   26.65    3.65
  -1   7  11  104.34    5.66
  -1   7  11   93.09    7.11
  -1   7  11   90.34    5.65
  -1   6  11   22.75    2.53
  -1   6  11   23.56    4.19
  -1   6  11   30.72    3.67
  -1   6  11   25.21    2.48
  -1   6  11   25.28    3.93
  -1   5  11   66.81    5.70
  -1   5  11   46.39    3.99
  -1   5  11   52.08    6.14
  -1   5  11   62.06    6.80
  -1   5  11   47.12    3.54
  -1   5  11   52.22    3.69
  -1   5  11   51.45    3.52
  -1   4  11   58.49    5.42
  -1   4  11   45.54    3.79
  -1   4  11   59.70    7.32
  -1   4  11   61.25    7.54
  -1   4  11   48.91    3.29
  -1   4  11   48.85    4.18
  -1   4  11   47.40    3.50
  -1   4  11   53.67    3.57
  -1   3  11   11.55    1.66
  -1   3  11   10.16    1.76
  -1   3  11   15.29    5.16
  -1   3  11    9.85    1.87
  -1   3  11   16.98    2.84
  -1   3  11   11.58    1.94
  -1   2  11   35.57    8.12
  -1   2  11   33.13    3.05
  -1   2  11   34.51    2.77
  -1   2  11   35.77    3.35
  -1   2  11   41.39    3.40
  -1   2  11   38.24    3.05
  -1   1  11   20.05    6.98
  -1   1  11   26.96    2.71
  -1   1  11   22.56    2.23
  -1   1  11   27.08    2.75
  -1   1  11   22.07    2.66
  -1   1  11   25.88    2.50
  -1   0  11   52.40    3.92
  -1   0  11   56.92    4.13
  -1   0  11   61.91    9.65
  -1   0  11   56.84    4.32
  -1   0  11   56.14    3.80
  -1  -1  11    1.03    0.99
  -1  -1  11   -0.24    0.88
  -1  -1  11    0.55    0.88
  -1  -1  11    0.67    0.75
  -1  -2  11    2.41    2.64
  -1  -2  11    1.30    1.37
  -1  -2  11    1.56    1.18
  -1  -2  11    2.06    1.11
  -1  -2  11    1.40    1.07
  -1  -2  11    2.16    1.12
  -1  -2  11    0.89    0.89
  -1  -3  11   20.74    3.90
  -1  -3  11   19.24    2.89
  -1  -3  11   26.51    3.14
  -1  -3  11   23.42    4.32
  -1  -3  11   22.74    2.99
  -1  -3  11   22.46    2.66
  -1  -3  11   29.54    4.72
  -1  -4  11    7.74    1.97
  -1  -4  11    6.59    2.60
  -1  -4  11    9.07    2.05
  -1  -4  11    4.47    2.17
  -1  -5  11   74.96    6.02
  -1  -5  11   88.14    5.74
  -1  -5  11   72.12    6.44
  -1  -5  11   69.51    6.00
  -1  -6  11   51.55    5.08
  -1  -6  11   26.87    3.84
  -1  -6  11   58.44    4.36
  -1  -6  11   45.83    4.77
  -1  -6  11   38.16    4.68
  -1  -7  11   15.40    2.71
  -1  -7  11   16.24    2.69
  -1  -7  11   12.04    2.51
  -1  -7  11   17.02    2.29
  -1  -8  11    6.11    1.38
  -1  -8  11    4.04    1.53
  -1  -8  11    4.67    1.17
  -1  -9  11   60.58    4.97
  -1  -9  11   63.57    4.60
  -1  -9  11   69.13    3.86
  -1  -9  11   55.48    4.12
  -1 -10  11  107.37    6.39
  -1 -10  11  113.96    6.08
  -1 -11  11  169.29    6.11
  -1 -11  11  158.48    7.29
  -1 -12  11   90.88    4.11
  -1  15  10   54.67    2.78
  -1  15  10   59.85    2.62
  -1  14  10    1.40    0.66
  -1  14  10    1.67    0.75
  -1  14  10    2.52    0.99
  -1  13  10  139.99    6.78
  -1  13  10  135.99    6.53
  -1  13  10  137.89    6.24
  -1  12  10  438.57   15.83
  -1  12  10  430.84   16.08
  -1  12  10  428.33   16.60
  -1  12  10  428.02   16.46
  -1  11  10  382.15   14.50
  -1  11  10  334.55   14.34
  -1  11  10  378.68   15.29
  -1  11  10  359.64   14.84
  -1  10  10  976.45   31.37
  -1  10  10  916.74   31.73
  -1  10  10  918.45   31.67
  -1   9  10  352.57   14.68
  -1   9  10  338.15   14.40
  -1   9  10  334.81   14.02
  -1   8  10    2.01    1.26
  -1   8  10    1.39    1.08
  -1   8  10    0.72    1.57
  -1   7  10   83.63    6.66
  -1   7  10   81.98    5.05
  -1   7  10   76.50    5.02
  -1   7  10   80.10    5.05
  -1   7  10   80.52    4.89
  -1   7  10   71.22    5.99
  -1   6  10  450.98   16.71
  -1   6  10  440.48   16.77
  -1   6  10  458.03   16.52
  -1   6  10  438.33   16.71
  -1   6  10  388.52   18.90
  -1   5  10  331.63   16.94
  -1   5  10  320.87   13.07
  -1   5  10  326.38   13.60
  -1   5  10  352.81   13.19
  -1   5  10  353.09   13.01
  -1   5  10  362.43   14.40
  -1   4  10  139.71   10.91
  -1   4  10  158.19    8.84
  -1   4  10  133.12    6.34
  -1   4  10  126.25    6.62
  -1   4  10  135.47    6.23
  -1   4  10  131.77    6.09
  -1   4  10  140.08    7.25
  -1   3  10  588.56   28.49
  -1   3  10  578.46   20.71
  -1   3  10  501.72   18.06
  -1   3  10  542.00   19.26
  -1   3  10  525.27   18.04
  -1   3  10  518.95   17.84
  -1   3  10  475.87   18.39
  -1   2  10   65.92   10.10
  -1   2  10   68.50    4.90
  -1   2  10   59.17    3.62
  -1   2  10   63.78    4.34
  -1   2  10   67.62    4.28
  -1   2  10   55.31    3.84
  -1   1  10    0.78    1.08
  -1   1  10    1.35    0.96
  -1   1  10    0.44    0.94
  -1   1  10    1.12    0.87
  -1   1  10    0.79    0.67
  -1   1  10    1.62    0.78
  -1   0  10    1.27    0.90
  -1   0  10    1.61    0.86
  -1   0  10    3.37    4.52
  -1   0  10    0.81    0.71
  -1   0  10    1.85    0.90
  -1   0  10    0.81    0.77
  -1  -1  10   14.93    2.37
  -1  -1  10   15.00    2.02
  -1  -1  10   17.63    1.97
  -1  -1  10   21.46    5.33
  -1  -1  10   16.38    2.02
  -1  -1  10   14.39    2.08
  -1  -2  10   57.82    4.92
  -1  -2  10   65.31    4.52
  -1  -2  10   64.76    4.57
  -1  -2  10   69.43    4.29
  -1  -2  10   74.37    7.90
  -1  -2  10   65.36    4.37
  -1  -2  10   63.78    4.67
  -1  -3  10  120.92    9.07
  -1  -3  10  121.96    6.16
  -1  -3  10  110.30    5.98
  -1  -3  10  101.16    6.53
  -1  -3  10  113.12    6.58
  -1  -3  10  109.59    6.39
  -1  -4  10  123.54    7.28
  -1  -4  10  140.32    7.93
  -1  -4  10  120.98    7.16
  -1  -4  10  135.94    6.85
  -1  -4  10  130.91    8.99
  -1  -5  10   29.01    3.86
  -1  -5  10   44.68    4.12
  -1  -5  10   40.07    4.23
  -1  -5  10   40.28    4.87
  -1  -5  10   40.05    4.18
  -1  -5  10   42.22    3.81
  -1  -6  10    5.70    1.61
  -1  -6  10    6.40    2.04
  -1  -6  10    7.38    2.32
  -1  -7  10    2.17    1.46
  -1  -7  10    2.67    1.39
  -1  -7  10    1.20    1.10
  -1  -7  10    0.36    1.37
  -1  -7  10    2.06    1.66
  -1  -7  10    1.68    1.40
  -1  -8  10   20.13    2.96
  -1  -8  10   10.46    2.29
  -1  -8  10   20.05    3.17
  -1  -8  10   21.96    2.55
   1   8 -10   19.31    2.97
  -1  -8  10   18.39    2.84
   1   9 -10  200.69    9.19
  -1  -9  10  136.90    8.33
  -1 -10  10  321.57   13.35
  -1 -10  10  352.96   14.52
  -1 -10  10  344.97   14.95
  -1 -10  10  394.43   13.33
  -1 -10  10  337.48   14.11
   1  10 -10  393.14   14.32
  -1 -11  10  241.70   10.35
  -1 -11  10  236.85   10.50
  -1 -11  10  265.40    9.30
  -1 -11  10  222.74    9.69
   1  11 -10  263.35    9.98
  -1 -12  10   70.00    3.17
  -1 -12  10   67.41    3.93
  -1  16   9   76.81    3.26
  -1  16   9   81.03    3.08
  -1  15   9   48.58    2.61
  -1  15   9   47.88    2.78
  -1  14   9    5.68    1.00
  -1  14   9    6.43    1.13
  -1  14   9    7.72    1.49
  -1  14   9    5.86    1.19
  -1  13   9  182.06    7.88
  -1  13   9  174.61    8.08
  -1  13   9  173.83    7.44
  -1  12   9  285.83   12.13
  -1  12   9  271.22   11.09
  -1  12   9  267.95   11.77
  -1  12   9  278.67   11.57
  -1  11   9  376.69   15.99
  -1  11   9  407.04   16.51
  -1  10   9    5.19    1.64
  -1  10   9    6.69    1.86
  -1   9   9   88.34    5.83
  -1   9   9   77.37    5.26
  -1   9   9   87.96    5.57
  -1   9   9   84.30    6.30
  -1   8   9    5.05    1.55
  -1   8   9    5.42    1.45
  -1   8   9    6.05    1.57
  -1   8   9    6.60    1.70
  -1   8   9    3.68    2.00
  -1   7   9   49.85    3.80
  -1   7   9   53.45    4.01
  -1   7   9   40.71    4.26
  -1   7   9   54.81    3.74
  -1   7   9   52.75    3.81
  -1   6   9  131.77    6.22
  -1   6   9  121.18    6.21
  -1   6   9  115.24    7.74
  -1   6   9  123.03    6.24
  -1   6   9  132.34    6.10
  -1   6   9  124.12    8.90
  -1   5   9   68.37    3.69
  -1   5   9   58.80    3.58
  -1   5   9   76.14    5.42
  -1   5   9   57.81    4.13
  -1   5   9   53.90    5.52
  -1   5   9   52.24    3.51
  -1   5   9   51.48    3.69
  -1   5   9   57.91    3.62
  -1   5   9   32.82    4.72
  -1   4   9   42.30    2.94
  -1   4   9   51.71    5.90
  -1   4   9   39.50    3.06
  -1   4   9   47.98    4.27
  -1   4   9   46.67    3.56
  -1   4   9   42.64    2.92
  -1   4   9   42.38    2.97
  -1   4   9   45.38    2.91
  -1   3   9    1.58    0.80
  -1   3   9    2.60    0.83
  -1   3   9    2.06    1.05
  -1   3   9    2.15    1.38
  -1   3   9    1.61    0.78
  -1   2   9    2.14    0.77
  -1   2   9    1.81    1.00
  -1   2   9    4.28    1.46
  -1   2   9    2.67    0.95
  -1   1   9  113.85    5.82
  -1   1   9  113.19    5.92
  -1   1   9  100.24    5.30
  -1   0   9   17.20    1.86
  -1   0   9   15.69    2.03
  -1   0   9   18.01    1.82
  -1   0   9   15.14    1.79
  -1   0   9   17.33    2.08
  -1   0   9   17.70    1.93
  -1   0   9   14.31    1.64
  -1  -1   9    5.97    1.14
  -1  -1   9    6.36    1.39
  -1  -1   9    6.27    1.26
  -1  -1   9    5.64    1.20
  -1  -1   9    4.95    1.08
  -1  -1   9    7.16    1.19
  -1  -2   9    2.96    0.86
  -1  -2   9    2.96    1.07
  -1  -2   9    1.98    1.11
  -1  -2   9    1.93    0.95
  -1  -2   9    3.88    1.09
  -1  -2   9    3.99    1.00
  -1  -2   9    2.72    2.31
  -1  -3   9   34.43    3.11
  -1  -3   9   34.57    2.88
  -1  -3   9   32.28    3.10
  -1  -3   9   31.21    3.21
  -1  -3   9   47.82    4.80
  -1  -3   9   30.17    3.38
  -1  -3   9   35.83    3.05
  -1  -3   9   39.64    3.03
  -1  -3   9   41.35    5.11
  -1  -4   9    2.01    0.98
  -1  -4   9    3.94    1.29
  -1  -4   9    4.00    1.40
  -1  -4   9    2.47    1.38
  -1  -4   9    3.26    1.89
  -1  -4   9    3.56    1.09
  -1  -4   9    3.50    1.26
  -1  -4   9    5.23    1.83
  -1  -5   9   76.27    6.78
  -1  -5   9   90.62    6.17
  -1  -5   9   90.55    6.28
  -1  -5   9   98.89    6.53
  -1  -6   9   21.00    3.23
  -1  -6   9   16.05    3.09
  -1  -6   9   25.77    3.07
   1   6  -9   10.96    2.79
  -1  -7   9    1.33    1.32
  -1  -7   9    0.94    1.30
   1   7  -9    1.37    1.55
  -1  -7   9    1.25    1.13
  -1  -8   9    0.70    0.86
  -1  -8   9    0.23    1.52
  -1  -8   9   -0.17    1.20
  -1  -8   9    0.59    1.38
   1   8  -9   -0.18    1.43
  -1  -9   9   39.62    3.43
  -1  -9   9   39.07    3.79
  -1  -9   9   42.16    4.06
  -1  -9   9   34.69    4.13
   1   9  -9   42.00    4.20
   1  10  -9   60.65    4.66
  -1 -11   9   41.06    3.44
  -1 -11   9   35.12    3.53
  -1 -11   9   37.33    3.53
   1  11  -9   38.81    3.31
  -1 -12   9   44.67    3.18
  -1 -12   9   50.67    2.87
  -1 -12   9   48.96    3.61
   1  12  -9   57.10    3.50
  -1 -13   9    2.80    0.80
  -1 -13   9    2.50    0.55
  -1  16   8   72.20    3.08
  -1  16   8   66.84    3.20
  -1  15   8    1.63    0.71
  -1  15   8    1.63    0.69
  -1  15   8    1.92    1.00
  -1  14   8   54.15    3.13
  -1  14   8   53.79    3.88
  -1  14   8   56.77    3.44
  -1  13   8  420.34   15.95
  -1  12   8 1248.44   41.27
  -1  12   8 1260.53   40.60
  -1  12   8 1219.20   41.46
  -1  11   8  577.32   21.91
   1 -11  -8  617.82   22.09
  -1  11   8  623.67   21.51
  -1  11   8  555.02   21.31
  -1  10   8  746.47   28.85
   1 -10  -8  958.11   29.79
  -1  10   8  707.16   28.34
  -1  10   8  905.95   29.23
  -1  10   8  860.84   30.02
  -1   9   8  244.05   11.71
  -1   9   8  247.63   10.94
  -1   9   8  250.46   10.87
  -1   9   8  209.14   10.29
  -1   8   8    3.51    1.24
  -1   8   8    2.00    1.09
  -1   8   8    1.99    1.75
  -1   8   8    4.70    1.76
  -1   8   8    2.92    1.28
  -1   7   8  107.46    5.58
  -1   7   8   96.84    5.58
  -1   7   8  106.48    5.48
  -1   7   8   89.31    6.12
  -1   6   8 1281.54   40.22
  -1   6   8 1279.62   40.18
  -1   6   8 1202.48   40.22
  -1   5   8 1384.35   41.49
  -1   5   8 1361.69   42.54
  -1   5   8 1320.27   41.60
  -1   4   8 1550.26   41.55
  -1   4   8  871.92   42.88
  -1   3   8 1234.19   36.36
  -1   3   8  914.99   38.11
  -1   2   8  254.76    9.24
  -1   2   8  229.38    9.45
  -1   2   8  232.62   17.34
  -1   2   8  210.83   10.43
  -1   1   8    5.10    1.02
  -1   1   8    3.29    0.98
  -1   1   8    4.05    5.02
  -1   0   8  297.85   10.65
  -1   0   8  275.88   11.01
  -1   0   8  266.76   20.44
  -1  -1   8  708.70   24.68
  -1  -1   8  748.44   24.15
  -1  -2   8  404.29   16.20
  -1  -2   8  488.16   15.91
  -1  -3   8  838.91   29.43
  -1  -3   8 1021.23   34.39
  -1  -3   8  969.31   29.32
  -1  -3   8  790.52   29.88
  -1  -3   8  885.21   29.76
  -1  -3   8  865.22   29.05
  -1  -3   8  890.50   29.42
  -1  -4   8  734.70   25.07
  -1  -4   8  605.33   21.61
  -1  -4   8  714.57   25.17
  -1  -4   8  532.65   22.52
  -1  -4   8  650.67   22.60
  -1  -4   8  616.76   22.20
   1   4  -8  603.79   23.29
  -1  -5   8   70.38    5.29
  -1  -5   8   49.37    4.60
  -1  -5   8   54.98    4.50
   1   5  -8   35.53    4.43
  -1  -5   8   58.37    4.52
  -1  -6   8    0.97    1.35
  -1  -6   8    0.96    1.14
  -1  -6   8    1.71    1.31
   1   6  -8    0.60    1.73
  -1  -7   8    4.37    1.47
   1   7  -8    5.45    2.06
  -1  -7   8    7.92    2.33
  -1  -7   8    5.39    1.93
   1   8  -8   24.81    3.46
  -1  -8   8   23.10    3.56
  -1  -8   8   21.24    2.69
  -1  -8   8   17.95    3.49
  -1  -8   8   23.82    3.31
  -1  -9   8   33.04    4.11
  -1  -9   8   25.89    2.85
  -1  -9   8   26.76    3.22
   1  10  -8    9.30    2.01
  -1 -10   8    9.94    2.36
  -1 -10   8   10.37    1.78
   1  11  -8    1.31    1.19
  -1 -12   8    0.23    0.95
  -1 -12   8    0.67    0.95
   1  12  -8    0.10    0.87
  -1 -13   8   15.79    1.45
  -1 -13   8   15.58    1.83
   1  13  -8   17.65    1.88
  -1 -14   8   97.30    3.92
  -1  17   7   23.85    1.45
  -1  17   7   27.28    1.37
  -1  16   7   69.59    3.52
  -1  16   7   73.40    3.38
  -1  15   7   24.26    2.00
  -1  15   7   25.43    2.42
  -1  15   7   22.05    1.66
  -1  14   7    0.77    0.64
  -1  14   7    1.08    0.85
  -1  14   7    0.30    0.97
  -1  13   7   64.53    4.22
  -1  13   7   55.58    4.12
  -1  13   7   57.00    3.63
  -1  12   7  218.93   10.38
  -1  12   7  224.59    9.65
   1 -12  -7  248.26   10.63
  -1  12   7  232.60   10.42
  -1  11   7   70.79    4.66
  -1  11   7   70.64    5.14
   1 -11  -7   77.54    5.33
  -1  10   7   44.68    4.33
  -1  10   7   49.45    3.97
  -1  10   7   42.18    4.00
   1 -10  -7   50.16    4.24
  -1   9   7  137.77    7.23
  -1   9   7  131.63    7.10
  -1   9   7  116.91    7.42
  -1   9   7  116.89    6.87
   1  -9  -7  131.08    7.20
  -1   8   7    6.60    1.76
  -1   8   7    6.26    1.54
   1  -8  -7    6.61    1.43
  -1   8   7    5.92    1.46
  -1   7   7   52.99    3.77
   1  -7  -7   60.20    3.74
  -1   7   7   57.17    3.81
  -1   6   7   13.62    1.65
  -1   6   7   16.51    3.00
  -1   5   7  309.77   12.32
  -1   5   7  315.20   15.38
   1  -5  -7  342.75   11.44
  -1   4   7  384.56   13.19
  -1   4   7  379.18   16.73
   1  -4  -7  386.37   11.97
  -1   3   7   94.16    8.21
  -1   3   7   85.59    4.38
  -1   2   7   17.09    2.52
  -1   2   7   13.47    4.66
  -1   2   7   18.20    1.80
  -1   1   7   39.49    3.12
  -1   1   7   38.46    2.67
  -1   0   7    6.50    1.20
  -1   0   7    3.93    4.93
  -1   0   7    6.03    1.14
  -1  -1   7    3.62    0.76
  -1  -1   7    3.87    3.80
  -1  -2   7  325.26   17.46
   1   3  -7   21.61    2.48
   1   4  -7    1.68    1.38
  -1  -4   7    1.41    1.32
  -1  -5   7   18.37    2.38
  -1  -5   7   14.60    2.40
  -1  -5   7   19.76    2.58
  -1  -5   7   21.03    2.90
  -1  -6   7   22.57    3.24
  -1  -6   7   28.56    3.46
   1   6  -7   21.04    3.45
   1   6  -7   30.36    3.53
  -1  -6   7   29.03    3.31
  -1  -7   7   29.33    4.06
  -1  -7   7   29.09    3.73
   1   7  -7   33.19    4.09
   1   7  -7   38.85    3.88
  -1  -7   7   29.94    3.29
   1   8  -7    7.42    1.85
   1   8  -7    6.53    2.06
  -1  -8   7    5.51    1.83
  -1  -8   7    5.24    2.27
  -1  -8   7    5.66    1.54
  -1  -9   7   54.69    4.21
   1   9  -7   60.66    5.16
   1   9  -7   61.94    4.77
  -1  -9   7   46.34    4.29
  -1  -9   7   60.33    5.65
  -1 -10   7  106.49    6.27
   1  10  -7  118.29    6.75
   1  10  -7  114.66    7.00
  -1 -10   7  105.04    7.43
  -1 -11   7   81.17    5.04
   1  11  -7   83.47    5.54
  -1 -11   7   79.75    5.87
  -1 -11   7   69.81    5.60
   1  12  -7   60.69    4.32
  -1 -12   7   56.23    4.42
   1  13  -7   22.79    2.36
  -1 -13   7   22.20    2.38
   1  14  -7    0.69    0.66
  -1 -14   7    1.25    0.55
  -1 -15   7   60.36    2.45
   1  15  -7   47.48    2.28
  -1  17   6    0.61    0.39
  -1  17   6    0.58    0.41
  -1  16   6    3.37    0.77
  -1  16   6    3.64    0.94
  -1  15   6   39.94    3.09
  -1  15   6   38.39    2.69
  -1  14   6   36.02    2.53
  -1  13   6   70.68    4.54
  -1  13   6   68.26    3.99
  -1  13   6   70.73    4.64
  -1  12   6  170.32    8.35
  -1  12   6  163.38    7.60
   1 -12  -6  183.10    8.70
  -1  11   6   60.23    4.04
  -1  11   6   53.85    4.46
   1 -11  -6   62.92    4.67
  -1  11   6   53.21    4.35
  -1  10   6  449.39   16.66
  -1  10   6  450.40   16.68
  -1  10   6  413.85   17.22
  -1  10   6  399.13   17.25
  -1   9   6   16.59    2.23
  -1   9   6   15.75    2.42
  -1   9   6   17.25    2.77
   1  -9  -6   15.70    2.51
  -1   8   6  326.55   13.47
   1  -8  -6  360.45   14.05
  -1   8   6  365.09   14.23
   1  -7  -6  825.33   28.86
  -1   7   6  941.88   30.55
  -1   6   6 3223.58  101.68
   1  -5  -6 1250.52   39.12
  -1   5   6 1248.79   39.90
  -1   4   6 1190.70   41.32
   1  -4  -6 1217.19   37.18
  -1   4   6 1256.53   38.16
  -1   3   6 1219.52   41.12
   1  -3  -6 1134.29   34.14
  -1   3   6 1163.03   35.21
  -1   2   6   29.12    3.37
  -1   2   6   33.49    5.76
  -1   2   6   38.31    2.47
   1  -2  -6   41.30    1.88
  -1   1   6 1614.78   47.67
   1  -1  -6 1511.75   46.66
  -1   0   6 3932.18  119.61
   1   0  -6 3994.89  118.70
  -1  -1   6 4973.40  161.29
   1   2  -6 2765.48   84.82
   1   2  -6 2746.58   86.16
  -1  -3   6  606.83   22.72
   1   3  -6  560.29   17.77
   1   3  -6  531.95   19.54
   1   3  -6  485.63   19.78
   1   4  -6   17.92    2.80
   1   4  -6   17.42    2.74
  -1  -5   6   11.45    1.97
   1   5  -6    4.85    1.95
  -1  -6   6  389.37   15.61
  -1  -6   6  347.99   16.14
  -1  -6   6  330.98   15.52
   1   6  -6  343.30   16.30
  -1  -7   6  704.00   26.85
  -1  -7   6  788.61   28.71
   1   7  -6 1012.58   27.84
   1   7  -6  811.14   27.91
  -1  -7   6  844.99   26.69
  -1  -7   6  439.75   25.73
  -1  -7   6  640.38   26.61
  -1  -8   6  620.46   23.41
  -1  -8   6  665.68   22.90
   1   8  -6  760.92   23.83
   1   8  -6  692.86   24.23
  -1  -8   6  557.88   24.19
  -1  -9   6  132.09    8.46
  -1  -9   6  142.32    8.91
  -1  -9   6  111.22    8.07
  -1  -9   6  133.15    7.17
   1   9  -6  134.75    7.45
   1   9  -6  139.90    7.96
  -1 -10   6    5.45    1.52
  -1 -10   6    7.02    2.08
   1  10  -6    5.71    1.55
  -1 -11   6   26.93    2.79
  -1 -11   6   22.78    3.11
  -1 -11   6   22.53    3.23
   1  11  -6   25.68    3.00
   1  11  -6   22.96    2.75
  -1 -12   6   47.20    3.69
  -1 -12   6   51.40    4.46
   1  12  -6   54.16    4.13
  -1 -13   6    2.17    1.11
   1  13  -6    4.28    1.32
   1  14  -6    8.73    0.92
   1  14  -6   10.30    1.55
   1  15  -6    4.77    0.71
  -1 -15   6    4.45    0.72
  -1  17   5   77.23    3.31
  -1  16   5   57.22    3.21
  -1  16   5   51.31    2.94
  -1  15   5  105.77    5.49
  -1  15   5  103.57    5.07
  -1  13   5    1.27    1.03
   1 -13  -5    1.66    1.08
  -1  13   5    2.44    0.84
  -1  12   5   24.78    2.75
   1 -12  -5   29.88    3.07
  -1  12   5   24.39    2.37
   1 -11  -5   36.29    3.27
  -1  11   5   39.41    3.58
  -1  11   5   31.13    3.26
   1 -11  -5   40.91    3.71
  -1  10   5  151.82    8.43
  -1  10   5  174.33    8.70
  -1  10   5  153.78    7.63
   1 -10  -5  188.25    8.43
   1 -10  -5  204.05    9.15
  -1   9   5    0.90    1.25
   1  -9  -5    0.97    0.97
  -1   9   5    1.50    1.12
   1  -9  -5    0.82    0.87
  -1   9   5    0.65    0.86
  -1   8   5    3.85    1.34
  -1   8   5    3.00    1.17
   1  -8  -5    2.20    1.14
  -1   7   5   21.29    2.55
   1  -7  -5   17.04    2.02
  -1   6   5   44.59    3.90
   1  -5  -5  252.27    9.33
  -1   5   5  247.92    9.70
  -1   4   5   18.17    1.59
  -1   4   5   21.54    3.23
   1  -4  -5   18.38    1.32
   1  -3  -5    0.66    0.34
   1  -2  -5    8.78    0.76
   1  -1  -5    1.24    0.35
   1  -1  -5    1.25    0.45
   1   0  -5  695.67   21.37
   1   0  -5  675.88   20.68
   1   1  -5  125.14    4.64
   1   1  -5  131.03    4.89
   1   2  -5   58.53    2.66
   1   2  -5   52.75    3.44
   1   3  -5   52.04    4.40
   1   3  -5   72.38    3.29
   1   4  -5    3.15    1.66
  -1  -4   5    2.62    1.04
   1   4  -5    1.90    1.43
  -1  -4   5    2.98    0.90
   1   5  -5    5.32    1.86
  -1  -5   5    6.27    1.61
   1   5  -5    3.79    1.82
  -1  -5   5    5.80    1.40
   1   6  -5  226.78   11.51
  -1  -6   5  222.29   11.33
  -1  -6   5  213.85   10.59
  -1  -7   5  241.23   10.23
   1   7  -5  242.01   10.78
   1   7  -5  283.51   10.84
  -1  -7   5  129.19    9.43
  -1  -7   5  156.11    9.50
  -1  -8   5  257.48   11.00
   1   8  -5  279.66   11.44
   1   8  -5  246.99   11.55
  -1  -9   5   76.07    6.27
  -1  -9   5   79.78    6.38
  -1  -9   5   83.18    4.61
  -1  -9   5   78.80    5.31
   1   9  -5   78.45    5.70
   1   9  -5   84.32    5.53
  -1  -9   5   93.35    6.64
  -1 -10   5   24.87    3.47
   1  10  -5   18.64    2.59
   1  10  -5   18.97    2.70
  -1 -10   5   24.05    3.16
  -1 -10   5   18.01    3.09
  -1 -10   5   21.40    2.16
  -1 -10   5   20.22    2.54
   1  11  -5    5.10    1.47
  -1 -11   5    6.75    1.53
  -1 -11   5    4.66    1.65
  -1 -11   5    4.83    1.12
  -1 -11   5    5.03    1.74
  -1 -12   5    8.66    1.38
  -1 -12   5   11.41    1.83
   1  12  -5   10.70    1.93
  -1 -12   5   13.30    2.34
  -1 -12   5   10.31    2.13
  -1 -12   5   11.15    2.24
   1  13  -5  174.28    8.40
  -1 -13   5  186.72    7.44
  -1 -13   5  168.68    8.46
   1  14  -5   66.63    3.23
   1  14  -5   79.19    4.48
   1  15  -5  119.05    5.28
   1  15  -5  109.83    4.65
   1  16  -5   56.91    2.52
  -1 -16   5   61.24    2.57
  -1  17   4    7.96    0.94
  -1  16   4   26.19    2.06
  -1  16   4   30.58    2.17
  -1  15   4   39.95    2.88
  -1  15   4   41.05    3.14
   1 -15  -4   43.10    3.41
  -1  14   4  179.40    7.92
   1 -13  -4  245.39   10.46
  -1  13   4  218.06    9.70
   1 -12  -4   31.04    2.94
   1 -12  -4   33.96    3.23
  -1  12   4   30.14    2.97
  -1  12   4   30.71    2.95
   1 -11  -4   47.39    3.74
  -1  11   4   45.42    3.68
  -1  11   4   43.34    3.67
   1 -11  -4   49.98    3.97
   1 -10  -4   32.62    3.18
  -1  10   4   26.89    3.01
   1 -10  -4   26.05    2.64
   1 -10  -4   32.67    2.95
  -1  10   4   34.99    2.77
  -1  10   4   25.34    2.86
   1  -9  -4  139.50    7.01
  -1   9   4  110.88    6.62
   1  -9  -4  102.74    6.07
   1  -9  -4  133.31    6.54
  -1   9   4  133.21    6.76
  -1   9   4  125.81    6.01
  -1   8   4  485.04   17.02
   1  -8  -4  462.65   17.67
  -1   7   4  204.91    8.19
  -1   7   4  153.85    7.51
  -1   6   4  344.22   15.00
   1  -6  -4  469.74   15.49
  -1   5   4  857.42   30.66
   1  -5  -4  996.15   30.88
  -1   4   4  460.34   14.13
   1  -4  -4  426.51   14.52
   1  -3  -4   21.74    1.29
   1  -2  -4 1286.79   38.60
   1  -2  -4 1237.64   38.70
   1  -1  -4 2216.59   67.12
   1  -1  -4 2221.10   67.32
   1   0  -4 3500.31  105.30
   1   1  -4 3690.36  109.38
   1   1  -4 3534.59  109.56
   1   2  -4  758.11   25.84
   1   2  -4  798.80   24.69
   1   3  -4   79.29    5.20
  -1  -4   4  127.30    5.89
   1   4  -4  107.10    6.73
  -1  -5   4 1301.49   40.63
   1   5  -4 1378.23   41.78
   1   6  -4 2739.39   78.91
  -1  -6   4 2531.30   78.43
   1   7  -4 3253.93   85.17
   1   7  -4 3893.45   85.61
   1   8  -4 2257.53   67.16
   1   8  -4 2194.38   67.20
  -1  -8   4 1936.87   66.40
  -1  -8   4 2026.11   68.01
  -1  -8   4 2011.30   68.02
   1   9  -4  460.02   17.15
   1   9  -4  425.76   17.23
  -1  -9   4  428.90   15.79
  -1  -9   4  414.21   18.19
  -1  -9   4  414.81   16.71
  -1  -9   4  461.90   18.47
  -1  -9   4  463.52   18.22
   1  10  -4   28.43    3.08
   1  10  -4   26.53    3.11
  -1 -10   4   25.74    3.42
  -1 -10   4   27.65    2.52
  -1 -10   4   29.59    2.97
  -1 -10   4   35.22    3.91
  -1 -10   4   36.21    3.74
   1  11  -4   86.29    5.58
   1  11  -4   77.33    5.48
  -1 -11   4   89.73    6.40
  -1 -11   4   79.17    5.92
  -1 -11   4   86.64    4.82
  -1 -11   4   81.99    5.28
  -1 -11   4   93.16    6.40
  -1 -11   4  104.83    6.43
   1  12  -4  295.49   13.00
   1  12  -4  310.97   13.12
  -1 -12   4  303.79   11.98
  -1 -12   4  318.34   12.76
  -1 -12   4  308.76   13.87
  -1 -12   4  297.64   13.49
  -1 -12   4  338.85   14.16
  -1 -13   4  636.57   22.19
   1  13  -4  584.11   22.37
   1  14  -4  555.84   20.51
   1  14  -4  643.99   22.29
  -1 -14   4  780.16   23.45
  -1 -14   4  702.74   21.48
   1  15  -4  260.79    9.87
   1  15  -4  245.40    9.11
   1  16  -4   21.81    1.44
  -1 -16   4   19.74    1.37
  -1  17   3  125.67    5.01
  -1  16   3  149.90    6.24
  -1  15   3  246.65    9.82
  -1  15   3  250.95   10.02
   1 -15  -3  260.55   10.84
  -1  14   3   99.46    5.32
  -1  14   3   93.70    5.47
   1 -14  -3  103.90    6.08
  -1  13   3   15.48    2.07
   1 -13  -3   16.22    2.26
   1 -13  -3   18.44    2.26
   1 -13  -3   17.97    2.33
   1 -12  -3    3.61    1.20
  -1  12   3    4.33    1.28
   1 -12  -3    2.95    1.18
   1 -12  -3    2.43    0.96
  -1  11   3  120.37    6.54
   1 -11  -3  125.86    6.59
  -1  11   3  128.13    6.69
   1 -11  -3  135.81    6.82
  -1  11   3  134.07    6.79
   1 -11  -3  151.83    7.35
  -1  10   3   68.80    4.40
   1 -10  -3   58.78    4.16
  -1  10   3   63.98    4.44
   1 -10  -3   66.23    4.38
  -1  10   3   69.42    4.46
   1 -10  -3   70.58    4.66
  -1   9   3   38.42    3.11
  -1   9   3   28.95    3.03
   1  -9  -3   33.47    3.04
   1  -9  -3   45.20    3.35
  -1   9   3   40.36    3.31
  -1   9   3   39.17    2.77
  -1   8   3    5.12    1.29
  -1   8   3    4.67    1.05
  -1   7   3    6.40    1.45
  -1   7   3    5.98    1.22
  -1   6   3   16.20    1.96
  -1   6   3   16.42    2.07
  -1   5   3   23.38    2.47
  -1   4   3   86.54    4.54
   1  -4  -3   81.14    3.47
  -1   3   3    8.07    1.16
   1  -3  -3    8.20    0.75
   1  -2  -3   24.31    1.24
   1  -2  -3   24.92    1.32
   1  -1  -3   32.10    1.40
   1  -1  -3   29.61    1.47
   1   0  -3   69.59    2.80
   1   0  -3   77.36    2.57
   1   1  -3    6.97    0.78
   1   1  -3    7.44    0.74
   1   2  -3   41.17    2.76
   1   3  -3    9.33    1.94
   1   4  -3  100.67    6.20
   1   5  -3    5.38    1.67
  -1  -5   3    7.90    1.59
   1   6  -3  567.78   18.13
  -1  -6   3  364.19   16.76
   1   7  -3  272.55   10.59
   1   7  -3  226.33   10.18
  -1  -8   3  235.63   11.05
  -1  -8   3  239.02   10.97
   1   8  -3  244.51   10.48
   1   8  -3  210.50   10.20
  -1  -8   3  210.63    9.91
  -1  -9   3  229.55   11.43
  -1  -9   3  229.58    9.68
  -1  -9   3  224.34   10.28
   1   9  -3  216.29   10.47
   1   9  -3  243.98   10.77
  -1  -9   3  255.41   11.56
  -1 -10   3    1.95    1.49
  -1 -10   3    1.28    0.94
  -1 -10   3    2.75    1.24
  -1 -10   3    1.57    1.22
  -1 -10   3    2.20    0.91
  -1 -10   3    1.64    1.10
   1  10  -3    1.20    1.04
   1  10  -3    1.22    0.94
  -1 -11   3   66.43    4.24
  -1 -11   3   66.33    4.55
  -1 -11   3   74.18    5.61
  -1 -11   3   64.06    5.12
   1  11  -3   71.85    4.98
   1  11  -3   64.97    4.81
  -1 -11   3   74.92    5.56
  -1 -11   3   81.38    5.34
  -1 -12   3  337.28   14.39
  -1 -12   3  326.76   13.03
  -1 -12   3  327.85   12.64
   1  12  -3  318.20   13.48
  -1 -13   3  577.25   20.68
   1  13  -3  524.49   20.92
  -1 -13   3  582.60   20.38
  -1 -13   3  643.91   22.36
  -1 -13   3  622.34   21.17
  -1 -14   3  335.84   11.28
   1  14  -3  250.45   10.08
   1  14  -3  281.40   11.58
  -1 -14   3  320.10   12.52
   1  15  -3  195.21    7.71
   1  15  -3  188.24    8.25
   1  16  -3   12.04    1.18
   1  17  -3   46.18    2.03
  -1  17   2   55.97    2.79
   1 -16  -2  321.80   11.93
  -1  16   2  293.51   10.97
   1 -15  -2 1240.83   38.40
  -1  15   2 1089.29   36.81
   1 -14  -2  362.04   13.61
  -1  14   2  352.51   13.04
   1 -13  -2  458.92   16.37
  -1  13   2  423.22   15.83
   1 -13  -2  455.12   16.60
   1 -12  -2  102.17    5.65
  -1  12   2   84.73    5.41
  -1  12   2  101.30    5.46
   1 -12  -2  104.55    5.88
  -1  11   2    0.18    0.87
  -1  11   2    1.91    1.01
   1 -11  -2    1.02    0.90
   1 -11  -2    2.59    1.03
   1 -11  -2    0.21    0.67
  -1  10   2   55.91    4.05
  -1  10   2   65.94    4.12
   1 -10  -2   60.03    4.12
   1 -10  -2   58.88    4.10
  -1  10   2   69.73    4.28
  -1   9   2  861.89   30.01
   1  -9  -2  951.96   30.20
  -1   9   2  924.87   30.00
   1  -9  -2  878.56   30.14
  -1   9   2  863.71   29.98
  -1   8   2  244.09   10.35
   1  -8  -2  227.09   10.21
  -1   7   2 1899.17   57.03
  -1   7   2 1724.91   55.69
  -1   6   2 1606.80   51.45
  -1   5   2   63.10    4.25
  -1   4   2  160.26    7.43
  -1   3   2  237.21    8.92
   1  -3  -2  221.39    7.50
   1  -2  -2  206.92    6.53
   1  -2  -2  207.90    6.45
   1  -1  -2  125.45    4.11
   1  -1  -2  111.83    3.96
   1   0  -2 1797.33   58.17
   1   0  -2 1872.31   58.32
   1   1  -2 1604.45   47.93
   1   1  -2 1543.39   47.88
   1   2  -2  650.74   21.05
   1   3  -2    3.20    1.39
   1   4  -2  263.74   11.38
   1   5  -2 1475.05   48.47
   1   6  -2 1334.84   35.15
  -1  -6   2  809.67   33.05
  -1  -7   2  877.06   30.42
   1   8  -2  916.41   29.58
  -1  -8   2  892.65   29.69
   1   9  -2   32.04    3.18
   1   9  -2   37.65    3.43
  -1  -9   2   36.63    3.17
  -1  -9   2   42.15    3.75
  -1  -9   2   42.21    3.16
  -1  -9   2   28.07    3.36
  -1 -10   2   10.30    1.72
   1  10  -2    9.43    1.91
   1  10  -2    9.58    1.87
  -1 -10   2   11.30    2.04
  -1 -10   2    9.84    1.99
  -1 -10   2   10.01    1.62
  -1 -10   2    9.12    1.89
  -1 -11   2  503.09   19.07
  -1 -11   2  566.01   20.67
  -1 -11   2  515.88   20.43
  -1 -11   2  502.91   18.84
   1  11  -2  510.26   19.61
   1  11  -2  523.12   19.86
   1  12  -2 1634.31   53.32
  -1 -12   2 1619.25   53.96
  -1 -12   2 1618.57   52.26
  -1 -12   2 1662.19   52.51
  -1 -13   2 1578.79   49.36
  -1 -13   2 1490.37   47.65
   1  13  -2 1460.63   48.41
   1  13  -2 1410.62   48.07
  -1 -13   2 1478.57   47.50
  -1 -14   2  603.66   21.03
   1  14  -2  528.41   19.88
  -1 -15   2  316.83   12.24
   1  15  -2  273.11   10.64
  -1 -15   2  319.42   11.18
   1  15  -2  279.94   11.24
  -1 -16   2    0.60    0.78
   1  16  -2    0.77    0.52
   1  17  -2    1.43    0.42
  -1  17   1  118.10    4.76
   1 -16  -1  261.63   10.14
  -1  16   1  233.37    9.10
   1 -15  -1  344.38   13.66
   1 -15  -1  348.02   12.88
  -1  15   1  325.99   12.41
   1 -14  -1  113.60    6.72
   1 -14  -1  125.76    6.45
  -1  14   1  107.64    5.65
  -1  13   1   58.51    3.88
   1 -13  -1   63.50    4.24
   1 -13  -1   62.83    4.32
  -1  13   1   53.55    4.20
  -1  12   1    0.78    0.83
   1 -12  -1    0.60    0.83
  -1  12   1   -0.12    0.88
   1 -12  -1    1.36    0.93
   1 -12  -1    0.36    0.82
  -1  11   1  134.14    7.04
   1 -11  -1  133.86    6.85
   1 -11  -1  138.13    6.80
  -1  11   1  130.48    6.49
  -1  10   1   70.89    4.63
   1 -10  -1   66.64    4.33
   1 -10  -1   68.91    4.49
  -1  10   1   67.83    4.17
   1  -9  -1  316.24   12.57
   1  -9  -1  321.83   12.75
  -1   9   1  334.88   13.06
  -1   8   1   70.44    4.22
   1  -8  -1   73.58    4.50
  -1   7   1  158.31    7.60
  -1   6   1   17.21    2.30
  -1   5   1   -0.18    1.24
  -1   4   1   11.75    1.69
  -1   3   1    1.02    0.58
   1  -2  -1    3.75    0.45
   1  -1  -1    0.73    0.29
   1  -1  -1    0.75    0.23
   1   0  -1   15.52    0.78
   1   0  -1   16.62    0.89
   1   1  -1   25.95    1.29
   1   2  -1   36.20    2.06
   1   3  -1    3.78    1.23
   1   4  -1    9.29    1.92
   1   5  -1    9.90    2.10
   1   6  -1   20.67    2.74
  -1  -7   1  256.77   10.91
   1   7  -1  253.08   10.98
  -1  -8   1   65.49    4.46
   1   8  -1   61.45    4.04
   1   8  -1   62.16    4.38
   1   8  -1   64.83    4.65
  -1  -9   1    3.87    1.14
  -1  -9   1    3.73    1.32
   1   9  -1    4.86    1.47
   1   9  -1    4.63    1.48
   1  10  -1    1.44    1.00
   1  10  -1    1.95    1.16
  -1 -10   1    1.45    0.82
  -1 -10   1    1.22    0.92
  -1 -10   1    1.22    0.83
  -1 -10   1    1.66    1.06
   1  11  -1   97.46    5.97
   1  11  -1   88.44    5.60
  -1 -11   1   98.10    5.40
  -1 -11   1   88.12    5.92
  -1 -11   1   89.86    5.30
  -1 -12   1  431.61   15.61
  -1 -12   1  420.22   15.69
   1  12  -1  394.44   16.07
   1  12  -1  423.58   16.52
   1  13  -1  456.43   16.89
   1  13  -1  505.45   18.74
   1  13  -1  501.92   18.45
  -1 -13   1  529.47   18.12
  -1 -13   1  506.21   19.29
   1  14  -1  244.08   10.76
  -1 -14   1  283.31   11.92
  -1 -14   1  270.18   10.70
  -1 -15   1  100.20    5.57
   1  15  -1   92.15    4.45
   1  15  -1   84.95    4.68
  -1 -15   1   99.47    4.82
   1  16  -1    1.64    0.65
  -1 -16   1    0.33    0.92
   1  17  -1   35.92    1.93
  -1  17   0  294.78   10.07
  -1  16   0  339.94   12.56
   1 -16   0  395.13   13.80
   1 -15   0  795.78   26.41
  -1  15   0  726.07   24.80
   1 -15   0  744.42   25.36
  -1  14   0  653.04   22.52
   1 -14   0  685.19   23.50
   1 -14   0  719.51   24.37
  -1  14   0  616.79   22.85
  -1  13   0  315.79   12.42
   1 -13   0  337.31   13.51
  -1  13   0  341.47   13.69
   1 -13   0  351.42   13.15
   1 -13   0  342.84   13.03
   1 -12   0   38.46    3.22
  -1  12   0   33.64    2.91
   1 -12   0   43.39    3.36
  -1  12   0   31.26    3.27
   1 -12   0   44.08    3.73
   1 -12   0   38.33    3.71
   1 -11   0  989.63   34.63
   1 -11   0 1044.73   35.03
   1 -11   0 1070.14   35.58
  -1  11   0 1102.17   35.68
   1 -10   0  561.19   19.97
   1 -10   0  548.93   19.56
  -1  10   0  538.89   20.24
   1  -9   0 3358.71  101.37
   1  -9   0 3212.86  100.96
  -1   9   0 3220.59  101.77
   1  -8   0 2053.20   64.83
   1  -7   0 1528.20   49.38
  -1   7   0 1565.35   50.17
   1  -6   0  966.05   29.72
  -1   6   0  801.75   29.73
  -1   5   0  158.31    7.39
  -1   4   0  194.11    7.64
  -1   3   0 2843.39   86.36
   1  -2   0  756.88   23.16
   1  -1   0  882.29   27.48
   1  -1   0  933.97   27.58
   1   0   0  532.73   16.25
   1   0   0  528.76   16.33
   1   1   0   30.11    1.42
   1   2   0    2.78    0.63
   1   3   0   24.92    1.97
   1   4   0  533.38   18.75
   1   5   0  160.55    8.10
   1   6   0  135.59    7.41
   1   7   0  102.58    6.04
   1   7   0  126.36    6.87
  -1  -8   0   20.46    2.29
   1   8   0   15.04    2.06
   1   8   0   15.93    2.19
   1   8   0   18.68    2.50
   1   9   0  457.16   16.39
   1   9   0  472.35   17.37
   1   9   0  427.27   16.69
  -1 -10   0  556.44   20.75
  -1 -10   0  552.42   21.75
  -1 -10   0  569.04   21.28
  -1 -10   0  694.19   21.95
   1  10   0  664.00   21.66
   1  10   0  656.37   22.51
   1  10   0  594.52   21.78
  -1 -11   0  277.83   11.44
  -1 -11   0  289.95   12.24
  -1 -11   0  269.89   10.94
   1  11   0  290.64   12.30
   1  11   0  278.52   11.81
   1  12   0  204.65    8.62
  -1 -12   0  221.95    9.60
   1  12   0  222.20   10.16
   1  12   0  232.71   10.01
   1  13   0  404.83   15.01
   1  13   0  443.89   16.81
  -1 -13   0  461.87   16.34
   1  14   0   96.96    4.98
  -1 -14   0   96.80    6.04
   1  14   0   85.65    4.42
   1  14   0   99.84    5.45
  -1 -14   0  105.49    5.46
   1  15   0    1.77    0.62
  -1 -15   0    4.21    1.41
  -1 -15   0    3.09    1.00
   1  15   0    3.48    0.94
  -1 -16   0  194.44    7.51
  -1 -16   0  188.58    8.15
   1  16   0  172.45    7.04
   1  17   0  192.64    6.89
  -1  17  -1   82.52    3.50
  -1  16  -1  147.49    6.06
  -1  15  -1  189.10    8.11
   1 -15   1  205.75    8.78
  -1  14  -1  196.52    8.48
  -1  14  -1  180.97    8.79
   1 -14   1  226.50    9.50
   1 -14   1  220.31    9.97
   1 -13   1   31.14    3.43
  -1  13  -1   28.15    2.59
  -1  13  -1   24.64    2.77
  -1  13  -1   28.28    3.13
   1 -13   1   31.94    2.91
   1 -13   1   33.13    2.96
   1 -13   1   32.30    3.23
   1 -12   1   35.80    3.50
  -1  12  -1   29.48    3.19
   1 -12   1   34.98    3.05
   1 -12   1   35.16    3.07
   1 -12   1   34.89    3.67
  -1  11  -1  132.96    7.43
   1 -11   1  144.80    8.00
   1 -11   1  147.30    7.58
   1 -11   1  134.83    6.90
  -1  10  -1   89.68    5.94
   1 -10   1  104.24    5.81
   1 -10   1  105.83    6.48
   1 -10   1   95.26    5.42
   1 -10   1  110.77    6.15
   1  -9   1  345.95   13.32
  -1   9  -1  324.38   13.75
   1  -9   1  336.20   13.00
   1  -8   1  135.40    6.65
  -1   8  -1  133.78    7.21
   1  -7   1    1.31    0.96
   1  -6   1    1.83    1.18
   1  -6   1    1.60    0.94
  -1   6  -1    0.65    1.39
   1  -5   1   97.33    3.49
  -1   5  -1  125.88    5.87
  -1   4  -1    5.72    1.11
   1  -4   1    5.95    0.81
  -1   3  -1   60.67    2.79
   1  -2   1    1.70    0.30
   1  -1   1    0.39    0.18
   1   0   1    1.67    0.26
   1   0   1    1.19    0.22
   1   1   1    5.09    0.53
   1   2   1    1.40    0.50
   1   3   1   63.53    3.08
   1   4   1   11.64    1.62
   1   4   1   11.28    1.08
   1   5   1   27.80    2.89
   1   5   1   27.47    1.47
   1   6   1   27.94    3.17
   1   7   1   73.97    5.19
   1   7   1   62.32    4.61
  -1  -8  -1   43.94    3.18
   1   8   1   39.64    3.80
   1   8   1   38.22    3.48
   1   9   1    3.57    1.41
   1   9   1    2.65    1.04
  -1  -9  -1    2.79    0.96
   1   9   1    2.96    1.31
  -1  -9  -1    2.00    1.08
   1  10   1   10.14    1.85
   1  10   1    9.86    1.75
   1  10   1   12.31    2.12
  -1 -10  -1   10.42    1.72
   1  11   1   36.74    3.34
   1  11   1   42.71    3.78
  -1 -11  -1   41.30    3.35
   1  11   1   44.09    3.46
   1  11   1   33.39    2.61
   1  12   1    5.44    1.46
   1  12   1    3.88    1.06
  -1 -12  -1    5.28    1.33
   1  12   1    4.99    1.44
   1  13   1  103.90    5.17
   1  13   1  113.51    5.62
   1  13   1  123.10    6.66
  -1 -13  -1  112.25    5.97
   1  14   1  160.32    6.91
   1  14   1  182.48    7.54
  -1 -14  -1  185.12    8.01
   1  14   1  160.96    7.64
  -1 -15  -1   10.20    1.91
   1  15   1    9.82    1.41
   1  15   1    8.51    1.12
  -1 -16  -1    1.95    0.81
   1  16   1    2.28    0.75
  -1 -16  -1    1.95    0.96
   1  17   1   86.02    3.70
  -1 -17  -1   90.48    4.41
  -1  17  -2  141.85    5.20
  -1  16  -2  125.15    5.23
   1 -15   2  105.28    5.27
   1 -15   2   82.98    4.11
  -1  15  -2   91.16    4.56
  -1  15  -2   90.11    4.92
   1 -15   2   97.93    5.54
   1 -14   2   14.63    2.36
   1 -14   2   15.43    2.13
  -1  14  -2   11.56    1.87
   1 -13   2   38.67    3.49
  -1  13  -2   31.30    3.09
  -1  13  -2   33.96    3.42
   1 -13   2   35.58    3.64
  -1  13  -2   35.13    2.87
   1 -13   2   42.95    3.25
   1 -12   2  568.50   20.37
  -1  12  -2  552.92   21.37
   1 -12   2  590.66   21.51
   1 -12   2  561.98   20.50
   1 -12   2  613.69   22.34
   1 -11   2 1361.69   42.03
   1 -11   2 1162.17   41.04
  -1  11  -2 1131.53   40.41
   1 -11   2 1147.28   39.34
   1 -11   2 1283.59   40.81
   1 -10   2 1000.77   37.39
   1 -10   2 1093.48   37.62
  -1  10  -2 1058.06   37.15
   1 -10   2 1108.76   36.06
   1 -10   2 1180.53   37.23
   1  -9   2 1351.20   44.11
   1  -9   2 1341.70   45.52
   1  -9   2 1345.12   45.46
   1  -9   2 1381.46   44.63
   1  -9   2 1449.90   45.17
   1  -9   2 1404.32   46.24
  -1   9  -2 1291.64   45.18
   1  -8   2 1004.29   32.03
   1  -8   2 1036.67   32.68
   1  -8   2  848.00   32.66
  -1   8  -2  903.81   32.66
   1  -7   2   20.33    2.25
   1  -7   2   18.29    2.27
   1  -6   2  336.04   13.58
  -1   6  -2  320.03   14.41
  -1   5  -2 5765.82  148.23
   1  -5   2 4666.99  145.11
  -1   4  -2 1357.69   36.56
   1  -4   2 1050.67   35.15
  -1   3  -2 3639.90  106.43
   1  -3   2 3349.99  106.66
   1  -2   2 4116.82  124.63
   1  -2   2 4272.64  126.33
   1  -1   2  603.89   23.47
   1  -1   2  729.27   21.72
   1   0   2  141.70    6.92
   1   0   2  158.97    4.97
   1   1   2  458.54   16.22
   1   2   2 1746.62   62.96
   1   2   2 2156.73   61.85
   1   3   2  738.32   26.82
   1   3   2  918.26   26.42
   1   4   2  582.43   20.54
   1   4   2  725.84   21.14
   1   5   2  380.46   12.82
   1   5   2  431.76   14.70
   1   6   2   82.56    5.31
   1   7   2  163.09    6.86
   1   7   2  114.41    7.29
   1   8   2  131.59    7.13
   1   9   2  149.60    7.50
   1   9   2  155.06    8.04
  -1 -10  -2  174.00    8.44
   1  10   2  191.61    8.73
   1  10   2  219.71    9.37
   1  10   2  212.08    9.83
   1  10   2  187.11    7.84
   1  11   2    2.56    1.16
   1  11   2    3.40    1.25
   1  11   2    3.69    1.26
   1  11   2    2.53    0.90
  -1 -11  -2    1.97    0.97
   1  12   2   51.49    4.11
   1  12   2   55.47    3.58
   1  12   2   59.70    4.18
  -1 -12  -2   48.50    3.70
   1  12   2   51.72    3.26
   1  13   2   69.24    4.11
  -1 -13  -2   72.10    4.47
   1  13   2   64.12    3.74
   1  13   2   68.38    4.75
   1  14   2   39.49    2.71
   1  14   2   40.82    2.96
  -1 -14  -2   41.87    3.24
   1  15   2    7.91    1.26
  -1 -15  -2    7.19    1.66
  -1 -16  -2   75.21    4.50
   1  16   2   67.77    3.58
  -1 -16  -2   74.10    3.94
   1  17   2   81.30    3.57
  -1 -17  -2   86.30    4.25
   1 -17   3    2.61    0.45
  -1  17  -3    3.06    0.49
   1 -16   3   38.38    2.01
  -1  16  -3   41.97    2.36
  -1  15  -3   15.14    1.63
   1 -15   3   15.90    1.90
  -1  15  -3   15.13    1.84
   1 -15   3   13.98    1.40
   1 -14   3   63.67    4.64
   1 -14   3   65.53    4.39
  -1  14  -3   53.77    4.02
  -1  13  -3    4.02    1.30
   1 -13   3    3.78    1.37
   1 -13   3    4.88    1.63
  -1  12  -3   31.77    3.38
   1 -12   3   36.91    3.11
   1 -12   3   29.48    2.73
  -1  11  -3   97.07    6.29
   1 -11   3   97.91    6.18
   1 -11   3   98.14    6.57
   1 -11   3   95.65    5.27
   1 -11   3   89.44    5.30
   1 -11   3   87.86    6.44
   1 -10   3  132.38    8.04
   1 -10   3  127.60    6.44
   1 -10   3  121.77    7.05
   1 -10   3  119.99    7.40
  -1  10  -3  115.38    7.20
  -1   9  -3   47.81    4.33
   1  -9   3   43.53    4.40
   1  -9   3   50.12    3.65
   1  -9   3   50.81    4.31
   1  -9   3   49.10    4.31
   1  -9   3   55.71    4.31
   1  -9   3   54.80    3.86
   1  -8   3   12.90    2.19
  -1   8  -3   12.72    2.36
   1  -8   3   13.41    2.09
   1  -8   3    9.18    2.20
   1  -8   3   17.92    2.24
  -1   7  -3   19.66    2.76
   1  -7   3   22.06    2.58
   1  -7   3   17.68    2.26
   1  -7   3   14.30    2.51
   1  -7   3   25.39    2.58
  -1   6  -3    1.50    1.39
   1  -6   3    2.47    1.12
   1  -6   3    1.47    1.31
   1  -6   3    0.99    1.02
   1  -6   3    4.63    1.37
   1  -5   3  128.75    5.10
  -1   5  -3  138.88    7.02
   1  -5   3  193.72    7.61
   1  -5   3  178.45    7.20
   1  -5   3  145.54    7.30
   1  -4   3    3.72    0.72
  -1   4  -3    5.31    1.17
  -1   3  -3   20.80    1.61
   1  -3   3   19.38    1.74
   1  -2   3    3.92    1.33
   1  -2   3    4.55    0.39
   1  -1   3   10.01    1.97
   1  -1   3   12.93    0.59
   1   0   3   23.32    2.95
   1   0   3   16.49    3.03
   1   1   3   17.40    2.75
   1   1   3   18.57    0.85
   1   1   3   12.92    2.67
   1   2   3  154.21    7.16
   1   2   3  136.69    6.79
   1   3   3  247.61    8.04
   1   3   3  207.30    9.01
   1   4   3    7.32    1.01
   1   4   3    6.35    1.17
   1   5   3  277.21    9.67
   1   5   3  229.41    8.63
   1   6   3    0.52    1.13
   1   6   3    0.18    0.92
   1   6   3    0.37    0.40
   1   7   3   42.47    4.11
   1   7   3   91.60    4.65
   1   8   3  381.26   16.46
   1   8   3  501.72   16.37
  -1  -9  -3  312.50   12.44
   1   9   3  314.50   13.80
   1   9   3  323.05   13.11
  -1 -10  -3   83.02    4.95
   1  10   3   80.77    4.66
   1  10   3   89.32    5.84
   1  10   3   84.33    4.49
   1  11   3   33.14    3.39
  -1 -11  -3   30.97    2.90
   1  11   3   31.79    2.71
   1  11   3   30.35    2.52
   1  11   3   31.78    3.07
   1  12   3   25.78    2.90
  -1 -12  -3   25.03    2.54
   1  12   3   25.22    2.35
   1  12   3   26.69    2.85
   1  12   3   24.25    2.23
  -1 -13  -3   23.43    2.42
   1  13   3   21.57    2.15
   1  13   3   16.37    1.82
   1  13   3   22.39    2.63
  -1 -14  -3  193.36    8.42
   1  14   3  189.53    7.98
   1  14   3  174.32    7.48
  -1 -15  -3   72.39    4.26
   1  15   3   74.07    3.98
  -1 -16  -3   31.42    2.36
   1  16   3   30.16    2.15
  -1 -16  -3   27.86    2.63
  -1 -17  -3   11.68    1.40
   1  17   3   10.24    1.04
  -1  16  -4   41.46    2.18
   1 -16   4   37.15    1.92
  -1  15  -4   31.67    2.21
  -1  15  -4   29.03    2.48
   1 -15   4   34.26    2.66
   1 -15   4   29.18    2.05
  -1  14  -4   46.81    3.06
  -1  14  -4   37.50    3.33
   1 -14   4   43.83    2.90
   1 -13   4   49.21    4.21
   1 -13   4   44.57    3.80
  -1  13  -4   35.67    3.41
   1 -12   4   65.76    5.00
  -1  12  -4   58.01    4.70
   1 -12   4   77.89    5.80
   1 -12   4   72.34    5.54
   1 -11   4  268.39   13.11
   1 -11   4  280.45   11.30
   1 -11   4  289.09   11.73
   1 -11   4  288.96   12.76
  -1  11  -4  261.37   12.41
   1 -10   4  188.95   10.02
   1 -10   4  191.26   10.21
   1 -10   4  198.89    8.59
   1 -10   4  207.04   10.00
  -1  10  -4  187.53    9.82
   1 -10   4  208.12   10.92
   1 -10   4  202.18    9.02
   1  -9   4   18.76    2.67
   1  -9   4   13.10    2.35
   1  -9   4   13.95    2.45
  -1   9  -4   19.23    2.82
   1  -9   4   15.89    2.92
   1  -9   4   13.49    2.07
   1  -9   4   20.83    2.35
   1  -8   4   25.64    3.01
   1  -8   4   24.95    3.09
   1  -8   4   28.03    3.15
  -1   8  -4   19.96    2.97
   1  -8   4   27.03    2.68
   1  -8   4   19.37    3.13
   1  -7   4  130.39    7.11
   1  -7   4  128.16    6.32
  -1   7  -4  118.76    7.09
   1  -6   4  225.94   10.75
   1  -6   4  219.08    9.65
   1  -6   4  235.27   10.53
  -1   5  -4 2164.47   67.62
   1  -5   4 2555.38   67.14
   1  -5   4 2469.37   67.65
   1  -5   4 2425.04   66.03
   1  -5   4 2046.35   64.75
   1  -4   4 4050.12  126.69
  -1   4  -4 4438.76  128.16
   1  -3   4  806.99   27.03
  -1   3  -4  862.59   26.91
   1  -2   4  252.94    9.93
   1  -2   4  246.25    7.77
   1  -1   4   71.35    4.58
   1  -1   4   65.81    5.36
   1   0   4  932.92   28.01
   1   0   4  617.00   27.93
   1   1   4 7760.20  207.55
   1   1   4 6767.20  202.39
   1   2   4 9999.00  293.76
   1   2   4 9288.10  294.31
   1   3   4 6730.17  204.87
   1   3   4 6730.00  205.16
   1   4   4 2842.82   89.38
   1   4   4 2938.79   88.39
   1   5   4 1214.26   40.34
   1   5   4 1376.91   40.60
   1   6   4   62.18    3.08
   1   6   4   63.95    3.93
   1   6   4   73.54    4.57
   1   7   4  240.77   11.82
   1   7   4  374.07   12.51
   1   8   4 2056.00   64.86
  -1  -9  -4 1732.36   58.92
   1   9   4 1998.71   59.14
   1   9   4 2036.88   59.46
   1   9   4 1911.07   58.78
   1   9   4 1588.81   60.21
   1  10   4 1115.85   38.80
  -1 -10  -4 1066.40   37.17
   1  10   4 1143.62   36.82
   1  10   4 1219.96   37.39
   1  11   4  859.16   29.13
   1  11   4  799.34   28.25
  -1 -11  -4  771.16   27.62
   1  11   4  812.01   27.20
   1  11   4  869.56   27.78
   1  12   4   75.86    5.11
   1  12   4   80.45    4.57
   1  12   4   75.66    4.19
  -1 -12  -4   66.58    4.42
   1  12   4   73.25    4.90
   1  13   4   22.80    2.29
   1  13   4   20.95    1.99
   1  13   4   17.15    2.25
  -1 -13  -4   21.76    2.33
   1  14   4   17.05    1.89
   1  14   4   20.26    2.35
  -1 -14  -4   16.69    2.01
   1  15   4   37.37    2.65
  -1 -15  -4   36.67    2.79
   1  15   4   38.73    2.97
   1  16   4  106.72    4.69
  -1 -16  -4  114.64    5.08
  -1 -16  -4   98.40    5.43
   1  17   4   50.10    2.45
  -1 -17  -4   54.58    3.11
  -1  16  -5    0.39    0.38
   1 -16   5    0.93    0.32
   1 -16   5    1.12    0.34
  -1  15  -5    1.21    0.61
  -1  15  -5    1.03    0.74
   1 -15   5    0.98    0.51
  -1  14  -5   51.13    3.72
  -1  14  -5   55.46    3.25
   1 -14   5   47.09    3.02
   1 -14   5   60.13    3.95
   1 -13   5    9.66    1.84
  -1  13  -5   10.62    1.86
  -1  12  -5   39.05    3.68
  -1  12  -5   43.65    3.92
   1 -12   5   45.10    4.05
   1 -12   5   48.85    4.54
  -1  11  -5   16.90    2.56
   1 -11   5   16.86    2.86
   1 -10   5   44.33    4.80
   1 -10   5   42.34    4.24
   1 -10   5   47.00    4.64
  -1  10  -5   47.99    4.44
   1 -10   5   52.61    4.56
  -1   9  -5    3.75    1.63
   1  -9   5    3.53    1.73
   1  -9   5    3.80    1.51
   1  -9   5    3.34    1.34
   1  -9   5    3.35    1.23
   1  -9   5    3.65    1.63
   1  -9   5    3.03    1.36
   1  -8   5    9.27    2.15
   1  -8   5    9.91    2.09
   1  -8   5    9.19    1.67
  -1   8  -5   10.76    2.29
   1  -8   5    7.97    1.62
   1  -8   5    9.88    2.16
   1  -8   5    8.72    1.72
   1  -8   5    4.63    1.97
   1  -7   5   10.76    2.10
   1  -7   5   12.43    1.93
   1  -7   5    9.35    2.62
   1  -7   5   10.86    2.29
  -1   7  -5   10.79    2.38
   1  -7   5   10.55    1.78
   1  -7   5   11.22    2.25
   1  -6   5    0.24    1.09
  -1   6  -5   -0.74    1.45
   1  -6   5    0.97    1.19
   1  -6   5    0.63    0.92
   1  -5   5    8.79    1.43
   1  -5   5    8.53    1.07
  -1   4  -5    7.17    1.59
   1  -4   5    7.89    1.57
   1  -4   5    8.16    1.13
   1  -4   5    7.12    0.74
   1  -3   5    8.85    1.40
  -1   3  -5    8.90    1.38
   1  -3   5    8.37    0.58
   1  -2   5    1.93    1.83
   1  -2   5    0.67    1.02
   1  -1   5    1.96    2.31
   1  -1   5    0.76    1.34
   1   0   5    7.98    3.22
   1   0   5   13.58    2.56
   1   1   5    4.51    3.00
   1   1   5    5.99    2.39
   1   2   5  181.86   10.38
   1   2   5  229.72   10.19
   1   3   5  983.14   35.50
   1   3   5 1107.99   35.09
   1   4   5  158.52    7.76
   1   4   5  177.63    7.54
   1   5   5   42.58    2.83
   1   5   5   48.45    4.11
   1   6   5   10.38    1.31
   1   6   5    9.96    1.94
   1   6   5   10.73    1.44
   1   7   5   27.37    2.78
   1   7   5   15.89    2.07
   1   8   5  238.69   10.16
   1   9   5 1001.27   29.93
   1   9   5 1002.35   30.40
   1   9   5  979.11   30.25
  -1  -9  -5  910.51   29.70
   1  10   5  236.87    9.55
  -1 -10  -5  222.12    9.47
   1  11   5   99.52    6.01
   1  11   5  109.24    5.75
   1  11   5   94.53    6.02
   1  11   5  106.59    5.42
  -1 -11  -5   95.46    5.34
  -1 -12  -5    0.36    0.73
   1  12   5    1.83    1.03
   1  12   5    0.58    1.05
   1  13   5   87.12    4.86
  -1 -13  -5   84.68    4.84
   1  13   5   86.52    5.40
   1  14   5  205.19    8.48
  -1 -14  -5  197.51    8.59
   1  14   5  215.07    9.27
   1  15   5  263.45   10.28
  -1 -15  -5  286.17   10.68
   1  15   5  295.03   11.15
   1  16   5  191.74    7.20
   1  16   5  189.95    7.04
   1  17   5   66.51    2.98
   1  17   5   63.98    2.56
   1  17   5   61.87    2.71
  -1  15  -6    4.08    0.72
   1 -15   6    4.58    0.73
   1 -15   6    4.17    0.65
  -1  15  -6    4.77    1.00
  -1  14  -6   47.27    3.40
  -1  14  -6   47.35    2.79
   1 -14   6   42.46    2.71
  -1  13  -6  203.02    9.36
   1 -13   6  196.49    8.39
   1 -12   6  543.19   21.29
   1 -12   6  589.72   20.80
   1 -11   6  751.27   28.58
  -1  11  -6  724.57   27.38
   1 -10   6    3.39    1.68
   1 -10   6    5.11    1.74
  -1  10  -6    4.19    1.58
   1 -10   6    7.54    2.00
   1  -9   6    1.42    1.41
   1  -9   6    0.47    1.16
   1  -9   6    1.85    1.40
  -1   9  -6    0.47    1.26
   1  -9   6    0.51    0.78
   1  -8   6   57.48    4.26
   1  -8   6   57.12    5.13
   1  -8   6   49.13    4.18
   1  -8   6   48.42    5.92
   1  -8   6   56.20    4.81
   1  -8   6   52.02    4.94
  -1   8  -6   64.35    5.15
   1  -7   6    9.67    1.87
   1  -7   6    9.89    2.47
   1  -7   6   12.91    2.30
   1  -7   6    9.49    2.72
   1  -7   6    9.31    1.95
  -1   7  -6   15.79    2.81
   1  -6   6   41.22    3.27
  -1   6  -6   35.91    3.99
   1  -6   6   45.26    4.63
   1  -6   6   49.03    4.02
   1  -5   6   22.21    2.18
   1  -5   6   15.80    2.45
   1  -4   6  137.65    6.74
   1  -4   6  128.56    5.46
   1  -4   6  116.88    5.57
  -1   4  -6  117.04    6.86
   1  -3   6  191.12    8.37
   1  -3   6  238.16   10.56
  -1   3  -6  191.01    8.78
   1  -3   6  233.75    8.82
   1  -2   6   14.81    1.98
  -1   2  -6   13.82    1.52
   1  -2   6   17.17    3.19
   1  -1   6  132.08    7.06
   1  -1   6  128.14    9.02
   1   0   6  583.19   20.07
   1   0   6  367.21   20.89
   1   1   6 1447.34   37.82
   1   1   6  662.98   35.86
   1   2   6 6921.60  193.51
   1   2   6 5470.64  194.70
   1   3   6 2142.99   70.48
   1   3   6 2067.74   66.80
   1   4   6  219.21   10.81
   1   4   6  208.14    8.97
   1   4   6  198.34    9.59
   1   5   6  383.73   13.34
   1   5   6  351.65   13.74
   1   6   6   10.07    1.46
   1   6   6    8.85    1.54
   1   7   6  876.95   30.10
   1   8   6 2236.42   70.88
  -1  -9  -6 1871.32   58.74
   1   9   6 1755.31   59.12
   1   9   6 1971.02   59.74
  -1 -10  -6  383.68   14.85
   1  10   6  412.06   15.72
   1  10   6  433.91   15.92
  -1 -11  -6  209.72    9.25
   1  11   6  222.34   10.37
   1  12   6   15.12    2.01
  -1 -12  -6   13.29    1.74
  -1 -13  -6  198.47    8.63
   1  13   6  199.91    9.48
  -1 -13  -6  210.72    9.05
   1  13   6  223.69    9.00
   1  14   6  179.84    8.25
   1  14   6  171.51    7.64
   1  15   6  571.79   19.04
  -1 -15  -6  539.01   18.26
   1  15   6  514.70   17.96
   1  16   6  242.24    8.37
   1  16   6  225.18    8.69
   1  16   6  233.07    8.32
   1  17   6  187.12    6.29
   1  17   6  187.69    6.70
   1 -15   7    7.80    0.83
  -1  15  -7    6.76    0.68
   1 -14   7  189.30    7.20
   1 -14   7  179.33    6.84
  -1  14  -7  190.24    7.93
  -1  14  -7  191.47    7.02
   1 -13   7  168.16    7.01
  -1  13  -7  161.63    7.75
   1 -12   7  156.25    7.87
  -1  12  -7  133.00    7.33
   1 -11   7   89.30    6.03
  -1  11  -7   73.72    5.25
   1 -11   7   81.84    6.27
  -1  10  -7    7.17    1.85
   1 -10   7    5.82    2.06
   1 -10   7    4.29    1.62
   1  -9   7    3.69    1.30
   1  -9   7    6.96    2.14
  -1   9  -7    4.82    1.76
   1  -9   7    5.02    1.87
   1  -9   7    3.19    1.52
   1  -8   7   49.41    4.89
   1  -8   7   50.46    4.65
   1  -8   7   49.62    5.10
   1  -8   7   48.15    4.27
   1  -8   7   45.88    5.91
  -1   8  -7   54.84    4.84
   1  -8   7   55.04    4.24
   1  -7   7   11.35    2.09
   1  -7   7    8.02    2.19
   1  -7   7    7.12    1.95
  -1   7  -7    9.46    2.31
   1  -7   7   10.18    1.95
   1  -7   7    9.97    2.81
   1  -6   7    7.03    2.18
   1  -6   7    8.01    1.78
   1  -6   7    8.70    1.83
   1  -6   7    3.36    1.71
   1  -6   7    5.58    1.38
   1  -6   7    6.64    1.85
   1  -6   7    8.65    2.02
  -1   6  -7    9.08    2.30
   1  -5   7    3.68    1.16
   1  -5   7    3.59    1.46
  -1   5  -7    4.81    1.85
   1  -5   7    5.41    1.62
   1  -5   7    5.62    1.35
   1  -5   7    5.24    1.73
   1  -4   7    4.86    1.56
   1  -4   7    3.82    1.04
   1  -4   7    3.95    1.32
   1  -4   7    3.72    0.95
   1  -3   7    7.53    1.43
  -1   3  -7    7.59    1.75
   1  -3   7    8.96    1.31
   1  -3   7    9.47    2.12
   1  -2   7   -0.17    1.75
  -1   2  -7   -0.09    0.71
   1  -2   7    0.19    1.70
   1  -2   7    1.09    0.65
   1  -2   7    0.34    0.53
   1  -1   7   39.49    5.40
   1  -1   7   37.70    2.50
  -1   1  -7   35.40    2.50
   1  -1   7   34.08    4.88
   1   0   7   11.20    1.41
   1   0   7   13.07    4.17
   1   0   7   15.39    2.86
   1   0   7    9.93    3.59
   1   0   7   11.20    1.26
   1   1   7    1.00    0.64
   1   1   7    2.61    3.72
   1   1   7    1.86    2.13
   1   1   7    2.07    3.38
   1   1   7    0.72    0.60
   1   2   7    5.65    3.24
   1   2   7    8.58    1.21
   1   2   7    2.69    2.70
   1   2   7    8.36    2.43
   1   2   7    4.31    0.94
   1   3   7   65.99    3.63
   1   3   7   67.13    5.88
   1   3   7   77.73    3.80
   1   3   7   75.17    6.41
   1   4   7  302.63   14.54
   1   4   7  294.76   13.32
   1   4   7  328.68   13.99
   1   5   7   92.65    6.35
   1   5   7   65.09    4.69
   1   6   7    3.79    1.81
   1   6   7    4.13    1.30
   1   7   7  270.16   11.98
   1   8   7   40.60    3.72
   1   8   7   41.82    3.22
   1   9   7  327.42   13.11
   1   9   7  299.15   12.48
   1  10   7  225.90    9.99
   1  10   7  207.29    9.73
   1  11   7  268.61   12.29
   1  11   7  290.59   11.87
  -1 -12  -7    6.27    1.46
   1  12   7    6.98    1.56
   1  13   7   61.29    3.90
   1  13   7   58.18    4.42
   1  14   7  135.22    6.04
   1  14   7  133.13    6.83
   1  15   7  417.65   14.67
   1  15   7  426.79   14.79
   1  15   7  459.36   15.86
   1  15   7  450.67   15.23
   1  16   7  239.00    8.73
   1  16   7  247.43    8.40
   1  16   7  228.03    8.14
   1  17   7   80.73    3.33
  -1  14  -8  456.54   15.42
  -1  14  -8  428.45   14.32
   1 -14   8  462.48   14.76
  -1  13  -8  855.52   27.46
  -1  13  -8  803.32   26.06
   1 -13   8  801.36   26.40
  -1  12  -8 1108.12   36.66
   1 -12   8 1108.43   35.27
   1 -12   8 1073.54   35.54
   1 -12   8 1118.58   37.75
  -1  11  -8   84.22    5.59
   1 -11   8   97.36    6.31
   1 -11   8   93.89    5.20
   1 -11   8   91.87    6.46
  -1  10  -8   42.15    3.89
  -1  10  -8   37.28    3.71
   1 -10   8   39.76    4.42
   1 -10   8   42.73    4.34
   1 -10   8   45.36    3.63
   1  -9   8   15.71    2.67
   1  -9   8   16.43    2.95
   1  -9   8   12.72    2.27
  -1   9  -8   16.93    2.58
   1  -8   8  212.64   10.77
   1  -8   8  190.47   12.95
   1  -8   8  215.33   11.99
   1  -8   8  210.26   11.60
   1  -8   8  229.60   11.29
   1  -7   8  519.08   19.76
  -1   7  -8  586.38   20.45
   1  -7   8  438.11   21.19
   1  -7   8  478.69   18.98
   1  -7   8  581.59   19.31
  -1   6  -8  645.73   22.34
   1  -6   8  519.99   20.53
   1  -6   8  540.82   22.26
   1  -6   8  605.94   20.69
   1  -6   8  501.28   20.19
   1  -6   8  585.43   21.45
   1  -5   8  566.85   21.46
   1  -5   8  495.34   21.96
   1  -5   8  605.00   22.32
  -1   5  -8  668.18   24.34
   1  -5   8  618.72   23.25
   1  -5   8  570.95   22.83
   1  -5   8  629.45   23.49
   1  -5   8  597.02   20.61
   1  -5   8  595.46   19.98
   1  -4   8   17.89    1.89
  -1   4  -8   14.86    3.00
   1  -4   8   13.84    1.96
   1  -4   8   15.96    2.34
   1  -4   8   11.40    2.53
   1  -4   8   11.53    2.24
   1  -4   8   14.66    2.23
   1  -4   8   14.53    1.63
   1  -4   8   13.53    1.86
   1  -3   8   19.19    2.18
   1  -3   8   15.26    2.83
   1  -3   8   20.06    2.10
   1  -2   8  120.86    5.57
   1  -2   8  133.19    8.92
   1  -2   8  119.02    8.14
   1  -2   8  116.16    6.63
  -1   2  -8  102.97    6.58
   1  -2   8  105.47    5.37
   1  -1   8  145.07   10.45
   1  -1   8  138.63    6.04
   1  -1   8  127.86    9.50
   1  -1   8  147.99    8.03
  -1   1  -8  115.52    6.42
   1  -1   8  122.49    5.76
   1   0   8   79.02    8.41
   1   0   8   86.14    4.53
   1   0   8  111.93    5.06
   1   0   8   74.01    8.54
   1   0   8  116.64    7.62
   1   1   8   87.18   10.14
   1   1   8  164.60    6.94
   1   1   8  209.60    7.49
   1   1   8   87.86   10.82
   1   1   8  233.72   11.76
   1   2   8   62.63    5.72
   1   2   8   41.16    6.26
   1   2   8   34.02    4.01
   1   2   8   42.17    3.06
   1   2   8   66.32    7.73
   1   3   8  119.40    7.09
   1   3   8   77.92    4.31
   1   3   8   75.52    4.32
   1   3   8   83.02    7.22
   1   3   8   94.59    4.55
   1   3   8  102.70    8.23
   1   3   8   40.73    5.22
   1   4   8    4.41    1.91
   1   4   8    9.95    2.14
   1   4   8    8.66    2.73
   1   4   8    5.59    2.10
   1   5   8   27.98    3.34
   1   5   8   34.62    3.80
   1   5   8   35.06    4.28
   1   6   8  173.76    7.64
   1   6   8  189.17    7.97
   1   7   8   57.23    4.24
   1   7   8   69.19    4.25
   1   7   8   73.22    5.39
   1   7   8   67.82    4.16
   1   8   8  459.99   17.10
   1   8   8  488.23   17.17
   1   8   8  492.52   18.73
   1   9   8  569.93   20.99
   1   9   8  620.48   22.03
   1  10   8    5.70    1.84
   1  10   8    6.08    1.51
   1  10   8    6.81    1.80
   1  11   8   74.54    4.93
   1  11   8   81.13    4.96
   1  12   8    5.63    1.71
   1  12   8    6.14    1.26
   1  13   8   73.68    4.91
   1  14   8  294.13   11.29
   1  14   8  279.47   11.31
   1  14   8  281.73   10.60
   1  14   8  305.82   11.88
   1  14   8  294.55   10.81
   1  15   8  462.16   15.07
   1  15   8  486.40   15.72
   1  15   8  413.84   14.93
   1  15   8  436.28   14.58
   1  15   8  391.60   14.16
   1  16   8  110.86    4.82
   1  16   8  124.50    4.67
   1  17   8    1.58    0.40
   1 -14   9   93.41    3.67
   1 -13   9  201.66    8.00
  -1  13  -9  200.58    7.90
   1 -13   9  201.63    7.28
  -1  13  -9  177.02    6.70
   1 -12   9   42.56    2.77
   1 -12   9   39.08    3.55
   1 -12   9   36.85    3.20
  -1  12  -9   32.56    2.95
  -1  11  -9   42.22    3.63
   1 -11   9   46.75    4.27
   1 -11   9   45.55    3.29
  -1  10  -9   80.63    5.45
   1 -10   9   83.75    5.08
   1 -10   9   75.52    5.97
   1  -9   9    2.76    1.58
   1  -9   9    1.98    1.25
   1  -9   9    1.86    1.33
  -1   9  -9    3.61    1.36
   1  -9   9    1.35    1.03
  -1   9  -9    2.04    1.28
   1  -8   9   58.57    4.53
  -1   8  -9   56.58    4.75
   1  -8   9   44.40    4.34
   1  -8   9   38.55    5.44
   1  -8   9   53.58    4.74
   1  -8   9   49.48    5.06
   1  -7   9   85.65    6.17
  -1   7  -9   91.75    6.35
   1  -7   9   88.07    5.70
   1  -7   9   73.73    7.18
   1  -7   9   83.65    6.05
   1  -6   9   48.30    4.66
   1  -6   9   32.49    4.28
   1  -6   9   44.32    3.79
  -1   6  -9   52.39    5.03
   1  -6   9   46.97    4.56
   1  -6   9   39.85    4.98
   1  -6   9   39.38    4.08
   1  -5   9    6.66    1.69
  -1   5  -9    8.17    2.57
   1  -5   9    4.65    1.63
   1  -5   9    7.55    2.06
   1  -5   9    4.55    1.20
   1  -5   9    7.80    2.14
   1  -5   9    4.94    1.87
   1  -4   9    0.39    1.39
   1  -4   9    0.96    1.30
   1  -4   9    0.94    0.77
   1  -4   9    1.84    1.31
   1  -4   9    0.89    0.87
   1  -4   9    0.28    1.27
   1  -4   9   -0.63    1.42
   1  -4   9    0.43    0.90
   1  -4   9    0.19    0.82
   1  -4   9    1.23    0.76
   1  -4   9    0.37    0.63
   1  -3   9    0.66    1.00
   1  -3   9    1.11    0.59
   1  -3   9    1.18    0.73
   1  -3   9    1.07    0.91
   1  -3   9    0.80    0.82
   1  -3   9    1.46    1.50
   1  -3   9    1.01    1.00
   1  -3   9    0.94    0.84
   1  -3   9    2.00    1.88
   1  -3   9    0.83    0.77
   1  -2   9    2.89    1.01
   1  -2   9    2.84    2.15
   1  -2   9    2.01    2.17
   1  -2   9    3.10    1.14
   1  -2   9    3.17    0.98
   1  -2   9    2.26    1.53
   1  -2   9    3.54    0.97
   1  -2   9    3.56    1.04
   1  -2   9    5.43    2.45
   1  -1   9   28.97    2.60
   1  -1   9   35.52    3.01
   1  -1   9   41.94    5.97
   1  -1   9   39.49    2.93
   1  -1   9   27.43    4.77
   1  -1   9   39.14    4.17
   1  -1   9   32.23    2.42
   1  -1   9   37.14    2.73
   1   0   9    3.62    3.02
   1   0   9    6.49    2.49
   1   0   9    5.15    1.17
   1   0   9    4.02    3.45
   1   0   9    4.14    1.03
   1   1   9   -0.82    3.52
   1   1   9    1.44    2.03
   1   1   9    0.48    0.68
   1   1   9    0.46    3.96
   1   1   9    0.55    0.64
   1   2   9    1.87    0.88
   1   2   9    2.04    3.69
   1   2   9    2.54    2.06
   1   2   9    3.68    3.41
   1   2   9    1.70    0.84
   1   2   9    1.09    1.33
   1   3   9   40.73    3.13
   1   3   9   29.97    4.26
   1   3   9   43.09    2.89
   1   3   9   61.29    5.61
   1   3   9   41.04    2.94
   1   3   9   31.17    2.82
   1   3   9   42.00    5.74
   1   3   9   57.34    5.09
   1   3   9   46.27    3.29
   1   3   9   59.70    7.04
   1   4   9   11.57    1.99
   1   4   9   12.48    3.02
   1   4   9   12.97    3.28
   1   4   9   14.32    1.69
   1   4   9   12.80    1.70
   1   4   9   11.86    1.83
   1   4   9   16.50    2.84
   1   4   9   20.28    2.92
   1   4   9   14.72    3.34
   1   5   9   12.17    2.41
   1   5   9   14.72    2.81
   1   5   9   21.76    3.82
   1   5   9   16.11    1.71
   1   5   9   15.75    1.92
   1   5   9   15.48    2.18
   1   5   9   15.72    2.36
   1   5   9   14.98    1.85
   1   5   9   21.28    2.83
   1   5   9   18.66    3.15
   1   6   9   59.28    5.48
   1   6   9   47.19    3.28
   1   6   9   52.17    3.70
   1   6   9   52.15    3.95
   1   6   9   56.10    4.11
   1   6   9   64.03    4.49
   1   6   9   42.64    4.05
   1   6   9   47.55    3.55
   1   7   9   23.76    3.34
   1   7   9   18.45    2.26
   1   7   9   19.80    2.29
   1   7   9   17.20    2.38
   1   7   9   12.68    2.17
   1   7   9   15.30    2.14
   1   8   9   41.08    3.24
   1   8   9   40.14    3.14
   1   8   9   41.95    3.94
   1   8   9   35.26    2.98
   1   8   9   33.43    3.35
   1   9   9   98.96    6.14
   1   9   9  101.21    6.39
   1   9   9  111.32    7.03
   1   9   9  103.01    7.18
   1   9   9   87.95    5.40
   1  10   9  308.92   12.39
   1  10   9  298.82   12.61
   1  10   9  307.90   13.72
   1  10   9  310.70   13.56
   1  11   9   77.69    5.60
   1  11   9   72.18    4.76
   1  11   9   74.29    4.78
   1  11   9   78.16    4.90
   1  11   9   79.45    5.82
   1  12   9   14.78    2.38
   1  12   9   10.90    2.14
   1  12   9   11.43    1.76
   1  12   9   15.66    1.98
   1  13   9   20.93    2.56
   1  13   9   19.20    1.92
   1  14   9   93.61    4.41
   1  14   9   91.58    4.77
   1  14   9   86.22    4.68
   1  14   9   94.67    5.12
   1  14   9   76.38    3.90
   1  15   9  230.51    8.69
   1  15   9  222.53    8.28
   1  15   9  213.38    7.87
   1  16   9  146.06    5.82
   1  16   9  164.01    5.67
   1 -13  10  239.13    8.25
  -1  12 -10   57.38    3.47
   1 -12  10   55.27    3.60
   1 -12  10   56.31    3.06
   1 -11  10    6.19    1.20
   1 -11  10    5.97    1.52
  -1  11 -10    6.90    1.47
   1 -11  10    6.58    1.28
   1 -11  10    7.51    1.75
  -1  10 -10   43.98    3.67
   1 -10  10   37.89    3.98
   1 -10  10   41.37    3.28
   1 -10  10   38.45    3.48
   1 -10  10   37.79    3.92
  -1   9 -10  639.93   22.99
   1  -9  10  609.00   23.90
  -1   8 -10 1177.35   34.90
   1  -8  10  859.61   37.02
   1  -8  10 1017.37   34.36
   1  -8  10 1033.89   35.57
   1  -8  10 1045.97   34.60
   1  -8  10 1192.75   34.38
   1  -7  10 1156.66   40.83
   1  -7  10 1213.32   40.06
   1  -7  10 1268.51   41.33
   1  -6  10  881.85   29.86
   1  -6  10  679.28   28.32
   1  -6  10  795.40   31.35
   1  -6  10  770.94   29.16
   1  -6  10  838.65   27.78
   1  -6  10  744.44   28.92
   1  -5  10  115.75    7.81
   1  -5  10  106.71    6.83
   1  -5  10  119.44    6.08
   1  -5  10   99.96    6.60
   1  -5  10  110.11    7.71
   1  -5  10  109.39    8.01
   1  -4  10   31.03    3.18
   1  -4  10   38.40    3.22
   1  -4  10   32.09    4.00
   1  -4  10   29.98    3.25
   1  -4  10   34.72    2.72
   1  -4  10   36.91    4.57
   1  -4  10   36.53    4.05
   1  -3  10   33.54    4.61
   1  -3  10   21.78    2.94
   1  -3  10   25.88    2.70
   1  -3  10   23.12    2.86
   1  -3  10   23.99    2.42
   1  -3  10   26.23    3.80
   1  -3  10   27.81    2.40
   1  -3  10   24.12    2.98
   1  -3  10   25.30    2.81
   1  -3  10   23.67    2.05
   1  -2  10  768.98   25.93
   1  -2  10  796.78   25.16
   1  -2  10  662.17   25.00
   1  -2  10  740.69   24.47
   1  -2  10  723.68   29.13
   1  -2  10  730.72   24.03
   1  -2  10  769.12   26.62
   1  -2  10  614.34   23.89
   1  -2  10  673.17   23.15
   1  -1  10 1654.78   51.33
   1  -1  10 1439.81   46.94
   1  -1  10 1567.21   47.93
   1  -1  10 1689.74   57.19
   1  -1  10 1363.33   47.76
   1  -1  10 1535.40   48.52
   1  -1  10 1922.41   58.29
   1  -1  10 1450.72   54.50
   1  -1  10 1299.69   47.52
   1  -1  10 1497.09   47.30
   1   0  10 1761.38   51.19
   1   0  10 1328.46   44.25
   1   0  10 1558.27   45.31
   1   0  10 1498.45   56.65
   1   0  10 1279.03   44.83
   1   0  10 1276.34   44.44
   1   0  10 1504.60   53.89
   1   0  10 1466.88   45.61
   1   0  10 1300.42   53.87
   1   0  10 1290.61   45.78
   1   0  10 1421.57   44.52
   1   1  10  676.23   24.53
   1   1  10  469.15   17.23
   1   1  10  377.24   25.89
   1   1  10  551.80   18.14
   1   1  10  447.58   17.60
   1   1  10  475.83   17.39
   1   1  10  431.08   22.18
   1   1  10  523.48   18.12
   1   1  10  346.14   24.33
   1   1  10  503.92   19.92
   1   1  10  502.42   17.43
   1   2  10   35.13    5.27
   1   2  10   23.55    2.42
   1   2  10   25.27    6.12
   1   2  10   23.67    2.56
   1   2  10   19.38    2.33
   1   2  10   25.56    2.42
   1   2  10   22.61    2.49
   1   2  10   22.40    2.18
   1   2  10   23.44    3.64
   1   3  10    4.05    1.23
   1   3  10    1.69    2.45
   1   3  10    7.12    3.72
   1   3  10    3.94    0.89
   1   3  10    4.90    1.38
   1   3  10    4.02    1.14
   1   3  10    4.72    1.21
   1   3  10    3.21    1.09
   1   3  10    2.78    2.17
   1   3  10    4.33    2.44
   1   3  10    3.82    2.10
   1   4  10   85.36    7.57
   1   4  10  107.21    8.72
   1   4  10  117.94    7.44
   1   4  10   82.70    4.73
   1   4  10   76.44    5.03
   1   4  10  110.28    7.10
   1   4  10   50.39    6.08
   1   4  10   83.02    4.80
   1   4  10   80.09    4.21
   1   5  10  163.04    7.71
   1   5  10  161.00    7.65
   1   5  10  158.55    7.13
   1   5  10  154.74    8.64
   1   5  10  192.09    9.27
   1   5  10  156.41    8.17
   1   5  10  156.84    9.65
   1   5  10  162.81   10.70
   1   6  10  266.35   10.90
   1   6  10  250.27   10.73
   1   6  10  242.53   10.08
   1   6  10  169.22   11.32
   1   6  10  264.73   11.34
   1   6  10  269.90   11.42
   1   6  10  223.41   11.68
   1   6  10  308.40   14.30
   1   6  10  315.14   12.14
   1   7  10  192.31    8.82
   1   7  10  173.15    8.42
   1   7  10  162.68    7.84
   1   7  10  206.05    8.77
   1   7  10  148.65    8.39
   1   7  10  215.60   10.71
   1   7  10  194.54    8.61
   1   8  10   17.31    2.46
   1   8  10   15.90    3.25
   1   8  10   22.76    2.44
   1   8  10   20.78    2.88
   1   8  10   20.01    2.69
   1   8  10   19.64    3.13
   1   8  10   21.93    2.47
   1   9  10   12.51    2.20
   1   9  10    9.58    1.95
   1   9  10   16.18    2.94
   1   9  10   15.18    2.58
   1   9  10   16.16    2.73
   1  10  10   25.02    2.95
   1  10  10   21.38    3.34
   1  10  10   23.53    2.75
   1  10  10   23.97    3.42
   1  11  10    8.92    1.82
   1  11  10    8.20    2.07
   1  11  10   12.00    2.41
   1  11  10    8.28    1.62
   1  12  10   77.18    5.24
   1  13  10   38.73    2.84
   1  13  10   43.11    3.40
   1  13  10   38.59    3.30
   1  14  10    1.12    0.78
   1  14  10    2.49    1.03
   1  14  10    3.09    0.88
   1  14  10    1.89    0.84
   1  15  10   47.71    2.45
   1  15  10   48.04    2.69
   1  16  10    3.84    0.63
   1 -12  11   71.20    3.17
   1 -11  11    3.69    0.85
   1 -11  11    3.41    1.03
   1 -11  11    3.39    0.88
   1 -11  11    3.92    1.26
   1 -10  11   10.07    1.94
  -1  10 -11    9.57    1.66
   1 -10  11   10.62    1.54
   1 -10  11    9.97    1.69
   1 -10  11    8.50    1.86
  -1   9 -11  149.74    7.57
   1  -9  11  149.79    7.09
   1  -9  11  137.75    8.01
   1  -8  11    1.86    1.68
   1  -8  11    2.04    1.61
   1  -7  11   17.97    3.82
   1  -7  11   19.71    2.96
   1  -7  11   19.23    2.54
   1  -7  11   18.62    2.81
   1  -7  11   26.52    3.60
   1  -7  11   12.13    2.66
   1  -6  11   12.02    2.49
   1  -6  11   15.10    2.19
   1  -6  11   16.33    2.83
   1  -6  11   11.89    3.05
   1  -6  11   11.40    2.53
   1  -6  11   17.07    2.79
   1  -5  11   10.83    2.77
   1  -5  11   11.74    1.75
   1  -5  11    9.83    2.50
   1  -5  11   10.82    2.30
   1  -4  11    6.33    1.71
   1  -4  11    6.10    2.01
   1  -4  11    7.87    1.83
   1  -4  11    8.32    1.35
   1  -4  11   10.30    2.64
   1  -4  11   10.40    2.54
   1  -4  11    7.47    1.65
   1  -3  11    8.13    1.78
   1  -3  11    6.66    1.14
   1  -3  11    7.58    2.50
   1  -3  11    6.49    1.62
   1  -3  11   13.68    3.41
   1  -3  11    6.17    1.97
   1  -3  11    8.35    1.66
   1  -2  11    8.42    1.96
   1  -2  11    9.10    1.68
   1  -2  11   10.24    3.34
   1  -2  11    8.94    1.74
   1  -2  11    7.41    2.80
   1  -2  11    7.88    1.90
   1  -2  11    7.58    1.45
   1  -2  11    7.47    2.12
   1  -1  11   13.47    2.01
   1  -1  11   13.79    1.95
   1  -1  11   13.64    4.11
   1  -1  11   12.46    2.15
   1  -1  11   13.64    3.19
   1  -1  11   12.63    1.86
   1  -1  11   16.97    4.38
   1  -1  11   10.10    2.03
   1  -1  11   13.36    2.12
   1   0  11    1.08    0.95
   1   0  11    0.54    1.09
   1   0  11    0.65    0.88
   1   0  11    0.85    1.03
   1   0  11    2.21    2.61
   1   0  11    0.87    3.29
   1   0  11    0.61    0.95
   1   0  11    2.46    2.47
   1   0  11    0.81    0.88
   1   1  11   26.89    7.03
   1   1  11   27.18    2.77
   1   1  11   27.52    3.71
   1   1  11   30.42    4.99
   1   1  11   29.87    2.99
   1   1  11   30.28    2.69
   1   1  11   26.38    2.63
   1   1  11   24.64    6.36
   1   1  11   23.48    2.75
   1   1  11   28.16    2.70
   1   1  11   43.62    5.87
   1   2  11   -2.22    4.01
   1   2  11    1.81    2.16
   1   2  11    0.41    1.46
   1   2  11    1.57    0.98
   1   2  11    0.88    0.93
   1   2  11    1.73    0.96
   1   2  11    0.65    0.95
   1   2  11   -0.50    4.07
   1   2  11    0.58    0.87
   1   2  11    2.28    2.76
   1   2  11    2.25    1.15
   1   3  11  290.45   12.91
   1   3  11  434.90   18.14
   1   3  11  370.56   16.56
   1   3  11  308.33   12.94
   1   3  11  286.85   12.27
   1   3  11  414.67   22.48
   1   3  11  373.05   20.50
   1   3  11  308.99   12.57
   1   4  11    2.17    0.90
   1   4  11    2.32    2.45
   1   4  11    3.36    2.27
   1   4  11    2.45    1.15
   1   4  11    1.98    1.00
   1   4  11    0.43    1.59
   1   4  11    3.51    2.28
   1   4  11    1.30    1.00
   1   4  11    3.15    1.50
   1   5  11   75.54    4.36
   1   5  11   75.37    6.71
   1   5  11   97.73    6.67
   1   5  11   76.80    4.91
   1   5  11   54.45    6.25
   1   5  11   85.96    6.14
   1   5  11   70.70    5.33
   1   5  11   76.65    4.86
   1   6  11   42.89    3.31
   1   6  11   47.26    4.72
   1   6  11   57.56    4.67
   1   6  11   41.84    3.65
   1   6  11   46.71    5.44
   1   6  11   43.03    3.75
   1   6  11   52.78    4.43
   1   7  11   68.26    4.78
   1   7  11   62.16    4.28
   1   7  11   53.55    4.76
   1   7  11   67.22    4.69
   1   7  11   65.49    4.76
   1   7  11   64.67    4.81
   1   7  11   72.23    6.23
   1   8  11   11.46    2.04
   1   8  11    9.76    2.03
   1   8  11   11.17    2.30
   1   8  11   13.02    2.01
   1   9  11   92.06    6.35
   1   9  11   80.44    5.55
   1   9  11   90.27    5.93
   1   9  11   93.27    7.05
   1  10  11  138.91    8.34
   1  10  11  144.21    7.68
   1  10  11  146.46    7.58
   1  10  11  146.46    8.56
   1  11  11    3.86    1.54
   1  11  11    1.74    1.36
   1  11  11    2.00    1.09
   1  12  11   43.23    3.67
   1  12  11   40.75    3.54
   1  12  11   40.61    3.12
   1  13  11    0.68    0.91
   1  13  11    1.28    0.95
   1  13  11    0.56    0.74
   1  13  11    1.29    0.71
   1  14  11   20.44    1.87
   1  14  11   19.70    1.86
   1  14  11   21.74    1.99
   1  14  11   20.41    1.67
   1  15  11   55.78    2.78
   1 -11  12   14.98    1.17
   1 -10  12  323.00   12.57
   1 -10  12  306.76   12.44
   1 -10  12  289.33   11.75
   1  -9  12  365.56   15.77
   1  -9  12  382.34   14.97
   1  -9  12  369.63   15.34
   1  -8  12  406.85   14.04
   1  -8  12  374.96   15.18
   1  -7  12  292.31   14.02
   1  -6  12  493.81   19.91
   1  -6  12  482.59   17.33
   1  -6  12  465.76   21.50
   1  -6  12  481.58   19.19
   1  -5  12  112.38    7.56
   1  -5  12  113.88    8.68
   1  -5  12  125.51    8.23
   1  -5  12  121.36    6.10
   1  -5  12   98.91    7.02
   1  -4  12  136.55    8.56
   1  -4  12  131.04    8.12
   1  -4  12  151.97    9.58
   1  -4  12  158.47   10.03
   1  -3  12  980.80   35.51
   1  -3  12 1007.47   36.99
   1  -3  12 1010.57   34.70
   1  -2  12 1071.34   36.33
   1  -2  12 1056.12   38.05
   1  -2  12 1062.28   37.24
   1  -2  12 1062.54   36.88
   1  -2  12 1082.32   35.93
   1  -2  12 1122.76   41.66
   1  -1  12  830.33   28.60
   1  -1  12  842.17   30.12
   1  -1  12  914.52   36.51
   1  -1  12  856.37   29.31
   1  -1  12  840.48   28.36
   1   0  12  802.23   28.30
   1   0  12  804.93   35.62
   1   0  12  833.44   29.46
   1   0  12  921.45   39.20
   1   0  12  885.22   29.06
   1   0  12  795.13   28.11
   1   0  12  717.60   29.11
   1   1  12  211.06   17.63
   1   1  12  214.67    9.67
   1   1  12  224.27    9.68
   1   1  12  179.07   12.78
   1   1  12  231.76   10.49
   1   1  12  224.42   10.03
   1   1  12  183.52    9.98
   1   1  12  217.94   11.31
   1   2  12    2.93    1.16
   1   2  12    7.69    3.42
   1   2  12    3.61    1.44
   1   2  12    4.58    1.44
   1   2  12    1.62    4.41
   1   2  12    3.40    1.29
   1   2  12    2.80    1.21
   1   2  12    4.10    2.26
   1   3  12  184.08    9.05
   1   3  12  208.01    9.77
   1   3  12  204.70    9.84
   1   3  12  285.59   14.58
   1   3  12  253.25   17.02
   1   3  12  183.52    9.06
   1   3  12  239.80   12.71
   1   4  12  839.34   30.78
   1   4  12  962.51   31.94
   1   4  12  852.35   31.88
   1   4  12 1024.70   38.42
   1   4  12  853.27   30.89
   1   5  12  824.29   31.25
   1   5  12  777.64   27.20
   1   5  12  806.59   28.40
   1   5  12  772.03   27.13
   1   6  12  665.80   24.91
   1   6  12  657.82   24.93
   1   6  12  810.59   26.56
   1   6  12  637.91   23.78
   1   6  12  780.48   26.19
   1   7  12  214.36   10.53
   1   7  12  198.84   10.33
   1   7  12  256.25   11.89
   1   7  12  197.83    9.60
   1   7  12  265.48   10.87
   1   8  12   28.25    3.33
   1   8  12   41.46    3.38
   1   8  12   32.77    3.21
   1   8  12   35.26    3.82
   1   9  12   13.42    2.56
   1   9  12   10.74    2.10
   1   9  12    8.34    2.26
   1   9  12   12.72    2.20
   1  10  12    6.27    1.83
   1  11  12   51.34    4.32
   1  11  12   54.44    4.23
   1  11  12   52.07    3.81
   1  11  12   48.52    3.38
   1  12  12  111.20    5.46
   1  12  12  108.78    5.72
   1  12  12   99.45    5.52
   1  12  12  104.02    5.30
   1  12  12  110.73    6.01
   1  13  12   23.59    2.15
   1  13  12   22.62    2.09
   1  13  12   24.03    2.23
   1  13  12   25.27    2.00
   1  14  12   10.09    1.21
   1  15  12    6.05    0.68
   1 -10  13    2.57    0.66
   1  -9  13    8.75    1.46
   1  -9  13   11.05    1.65
   1  -9  13    9.99    1.61
   1  -9  13   10.83    1.18
   1  -8  13    0.39    0.93
   1  -8  13    0.51    0.91
   1  -8  13    0.53    0.62
   1  -8  13    0.55    1.07
   1  -7  13    2.87    1.46
   1  -7  13    3.84    2.05
   1  -7  13    4.35    1.20
   1  -7  13    7.00    1.75
   1  -6  13    1.03    1.25
   1  -6  13   -0.15    1.34
   1  -6  13    0.75    1.66
   1  -6  13    0.97    1.26
   1  -5  13   33.82    3.86
   1  -4  13    3.57    1.60
   1  -4  13    3.92    1.72
   1  -4  13    3.24    1.55
   1  -4  13    1.79    1.72
   1  -4  13    2.43    1.84
   1  -4  13    5.14    2.30
   1  -3  13    1.97    1.33
   1  -3  13    3.19    1.92
   1  -3  13    4.80    2.07
   1  -3  13    2.15    1.20
   1  -3  13    3.64    2.41
   1  -3  13    3.45    1.44
   1  -2  13    4.42    1.49
   1  -2  13    3.22    1.39
   1  -2  13    8.37    3.48
   1  -2  13    4.84    2.53
   1  -2  13    3.92    1.36
   1  -2  13    2.89    1.48
   1  -1  13   39.64    4.48
   1  -1  13   44.37    3.58
   1  -1  13   44.02    4.04
   1  -1  13   52.56    6.98
   1  -1  13   44.66    4.35
   1  -1  13   45.11    3.78
   1  -1  13   50.18    6.86
   1   0  13    1.62    1.08
   1   0  13    2.43    1.19
   1   0  13    2.43    1.37
   1   0  13    1.69    2.34
   1   1  13   94.13    5.72
   1   1  13   94.53    5.60
   1   1  13  100.51    6.32
   1   2  13    1.01    1.05
   1   2  13    1.54    1.23
   1   2  13    1.39    1.40
   1   3  13    3.42    1.49
   1   3  13    3.81    1.40
   1   3  13    3.43    1.28
   1   3  13    2.94    1.63
   1   4  13   29.87    3.11
   1   4  13   39.07    4.00
   1   4  13   33.75    3.57
   1   4  13   30.30    3.15
   1   5  13  130.41    7.64
   1   5  13  122.26    6.99
   1   5  13  132.21    7.95
   1   5  13  127.64    9.39
   1   5  13  126.42    7.18
   1   6  13  114.30    7.06
   1   6  13   99.58    6.19
   1   6  13  119.19    7.04
   1   6  13   93.16    6.98
   1   6  13   69.63    5.82
   1   6  13   91.45    6.06
   1   7  13   42.64    4.32
   1   7  13   35.68    3.73
   1   7  13   43.50    3.80
   1   7  13   33.38    3.72
   1   7  13   37.65    3.83
   1   8  13   45.26    4.52
   1   8  13   38.80    4.05
   1   9  13   65.75    5.38
   1   9  13   83.45    5.31
   1  10  13    7.69    1.74
   1  10  13    6.17    1.33
   1  10  13    5.30    1.69
   1  10  13    8.45    1.69
   1  10  13    7.66    1.76
   1  11  13   98.54    4.83
   1  11  13  110.46    5.69
   1  11  13  102.44    5.67
   1  11  13  111.56    6.26
   1  12  13   76.45    3.95
   1  12  13   79.07    4.32
   1  12  13   87.28    4.75
   1  13  13   59.98    3.30
   1  14  13    3.58    0.62
   1  -9  14    1.21    0.53
   1  -8  14    2.34    0.94
   1  -8  14    2.56    0.91
   1  -7  14    5.41    1.49
   1  -7  14    4.84    1.37
   1  -7  14    5.22    1.35
   1  -6  14   19.46    2.84
   1  -6  14   29.78    4.13
   1  -5  14    1.71    1.23
   1  -5  14    1.36    1.18
   1  -5  14    0.45    1.61
   1  -5  14   -0.60    1.43
   1  -4  14   27.38    3.26
   1  -4  14   24.72    3.27
   1  -4  14   27.82    3.77
   1  -4  14   29.86    4.10
   1  -4  14   24.65    3.58
   1  -3  14  158.20    8.55
   1  -3  14  157.77    9.11
   1  -2  14  282.54   13.85
   1  -2  14  284.12   12.97
   1  -2  14  289.09   12.78
   1  -2  14  297.27   12.37
   1  -2  14  316.93   15.39
   1  -1  14  469.98   21.65
   1  -1  14  402.06   17.48
   1  -1  14  404.98   16.60
   1  -1  14  397.70   16.25
   1  -1  14  395.91   15.83
   1  -1  14  466.04   21.47
   1   0  14  142.84   10.91
   1   0  14  171.05    9.30
   1   0  14  169.98    8.79
   1   0  14  163.29    8.34
   1   0  14  164.27    8.18
   1   1  14   27.22    2.89
   1   1  14   30.40    3.43
   1   1  14   21.31    3.55
   1   1  14   30.99    7.19
   1   1  14   27.18    3.04
   1   2  14    1.63    1.12
   1   2  14    3.20    1.31
   1   2  14    3.52    4.18
   1   2  14    3.52    1.54
   1   3  14  123.07    6.98
   1   3  14  134.90    7.75
   1   3  14  129.20    7.66
   1   4  14  384.38   15.81
   1   4  14  338.53   14.49
   1   4  14  388.64   15.66
   1   4  14  437.47   20.67
   1   4  14  329.23   14.15
   1   5  14  502.56   19.70
   1   5  14  463.29   18.57
   1   5  14  524.87   19.80
   1   5  14  531.17   22.05
   1   5  14  450.81   18.21
   1   6  14  408.62   17.55
   1   7  14   49.93    4.34
   1   7  14   70.09    4.64
   1   8  14    0.75    0.94
   1   8  14    0.27    1.23
   1   8  14    0.49    0.99
   1   8  14   -0.15    1.17
   1   9  14    9.44    1.94
   1   9  14    7.43    1.54
   1   9  14    5.15    1.56
   1   9  14    6.99    1.82
   1  10  14  246.32   10.32
   1  10  14  230.16   10.11
   1  10  14  240.95    9.33
   1  10  14  248.68   10.82
   1  11  14  198.48    8.36
   1  11  14  172.82    7.44
   1  11  14  187.71    7.79
   1  12  14  220.26    8.54
   1  13  14   71.27    3.12
   1  -7  15    0.76    0.68
   1  -6  15    4.29    1.25
   1  -5  15    1.68    1.12
   1  -5  15    2.37    1.63
   1  -4  15    1.56    1.21
   1  -4  15    1.35    1.60
   1  -3  15    0.18    1.36
   1  -3  15    0.39    0.96
   1  -3  15   -0.37    1.29
   1  -3  15   -0.14    1.11
   1  -2  15    5.65    2.14
   1  -2  15    5.10    1.98
   1  -2  15    3.11    1.22
   1  -2  15    6.68    1.94
   1  -2  15    5.45    1.58
   1  -1  15   10.15    2.73
   1  -1  15   12.63    3.12
   1  -1  15   10.01    1.83
   1  -1  15   10.39    2.27
   1  -1  15    8.50    1.80
   1   0  15   42.05    4.90
   1   0  15   54.91    4.80
   1   0  15   52.42    4.24
   1   0  15   63.18    7.31
   1   1  15   30.95    6.03
   1   2  15    3.26    3.44
   1   3  15   12.74    4.18
   1   4  15    3.23    1.42
   1   4  15    5.37    1.54
   1   4  15    4.44    1.87
   1   4  15    5.71    2.90
   1   5  15   86.65    5.76
   1   5  15   95.41    6.42
   1   5  15  101.32    7.46
   1   6  15   61.54    5.01
   1   6  15   55.04    4.29
   1   6  15   62.29    4.64
   1   6  15   65.46    5.27
   1   7  15   68.38    4.81
   1   7  15   75.54    5.51
   1   7  15   67.19    4.63
   1   7  15   72.86    4.92
   1   8  15    0.56    0.95
   1   8  15    0.38    0.88
   1   8  15    0.66    1.08
   1   9  15    3.51    1.24
   1   9  15    2.51    0.87
   1   9  15    2.34    1.10
   1  10  15  105.11    5.33
   1  10  15  105.38    5.00
   1  10  15   93.48    4.05
   1  11  15  102.10    4.69
   1  -6  16   66.41    3.38
   1  -5  16   71.09    4.14
   1  -4  16   55.49    3.95
   1  -4  16   32.52    3.73
   1  -3  16   11.37    2.21
   1  -3  16   10.63    2.40
   1  -2  16   12.41    2.52
   1  -2  16   13.49    2.12
   1  -1  16    1.04    1.00
   1  -1  16    1.01    1.52
   1  -1  16    2.35    1.43
   1   0  16   58.60    4.36
   1   0  16   55.92    4.80
   1   1  16   59.47    4.10
   1   1  16   50.97    4.01
   1   1  16   64.01    7.15
   1   1  16   52.11    4.56
   1   2  16    3.50    1.32
   1   2  16    7.33    3.51
   1   2  16    3.01    1.49
   1   2  16    2.29    1.15
   1   3  16   55.60    4.12
   1   3  16   55.28    4.27
   1   3  16   54.04    4.63
   1   4  16   82.37    5.26
   1   4  16   85.88    5.96
   1   5  16   87.49    5.49
   1   5  16   95.85    6.30
   1   5  16  104.32    6.67
   1   6  16   48.97    3.81
   1   6  16   54.31    4.46
   1   6  16   52.19    4.01
   1   7  16   11.23    2.08
   1   7  16   10.28    1.61
   1   8  16    1.17    0.93
   1   8  16    0.89    0.69
   1   9  16  130.26    5.84
   1  -3  17    0.33    1.04
   1  -2  17   -0.13    1.07
   1  -1  17   23.38    2.97
   1   0  17    1.25    1.30
   1   0  17    0.99    0.94
   1   1  17    0.79    0.92
   1   1  17    1.09    1.20
   1   1  17    0.56    1.62
   1   2  17    4.61    1.33
   1   2  17    7.61    1.93
   1   2  17    8.05    2.68
   1   3  17    4.71    1.31
   1   3  17    6.20    1.71
   1   3  17    7.02    2.51
   1   4  17    9.99    1.77
   1   4  17   15.85    2.72
   1   4  17   11.27    1.86
   1   4  17   11.28    2.10
   1   5  17   17.73    2.50
   1   5  17   14.51    2.01
   1   5  17   16.21    2.14
   1   6  17   79.69    5.08
   1   6  17   84.13    4.37
   1   6  17   73.69    4.62
   1   7  17   25.28    2.44
   1   7  17   23.31    2.33
   1   8  17   13.40    1.49
   1   1  18   16.58    2.35
   1   2  18   58.17    4.28
   1   2  18   43.14    3.25
   1   3  18   10.56    1.94
   1   3  18    5.75    1.29
  -2   7  16    0.74    0.65
  -2   6  16   23.86    2.24
  -2   6  16   15.24    1.54
  -2   5  16   39.52    2.98
  -2   5  16   30.75    2.41
  -2   4  16   19.93    2.20
  -2   3  16   12.35    1.78
  -2   3  16   12.80    2.95
  -2   2  16    4.24    2.48
  -2   2  16    4.15    1.11
  -2   1  16   14.03    1.84
  -2   0  16   21.12    2.38
  -2   0  16   25.16    2.39
  -2  -1  16   23.73    2.53
  -2  -2  16   46.99    3.41
  -2  -3  16   23.35    2.03
  -2   9  15   25.07    2.16
  -2   9  15   17.92    1.46
  -2   8  15    3.70    1.02
  -2   8  15    3.64    1.17
  -2   7  15   20.98    2.14
  -2   7  15   28.18    2.80
  -2   6  15    1.47    1.08
  -2   6  15    1.48    1.05
  -2   6  15    1.08    0.81
  -2   5  15   18.65    2.97
  -2   5  15   22.96    2.54
  -2   5  15   17.94    2.09
  -2   4  15   28.32    4.21
  -2   4  15   26.91    2.56
  -2   4  15   28.63    2.82
  -2   3  15   -0.28    2.47
  -2   3  15   -0.09    0.75
  -2   3  15    0.21    0.76
  -2   2  15    3.48    3.34
  -2   2  15    3.45    1.15
  -2   2  15    3.27    1.11
  -2   1  15   39.62    4.38
  -2   1  15   39.67    3.35
  -2   1  15   46.70    6.42
  -2   0  15    2.96    1.78
  -2   0  15    1.05    0.90
  -2   0  15    0.80    1.06
  -2   0  15    0.25    2.50
  -2  -1  15    5.92    2.01
  -2  -1  15    3.92    1.28
  -2  -1  15    2.78    1.86
  -2  -1  15    3.63    1.34
  -2  -2  15    9.69    1.75
  -2  -2  15   12.94    2.52
  -2  -2  15    6.44    1.82
  -2  -3  15    2.90    1.30
  -2  -3  15    2.36    1.27
  -2  -4  15    4.45    1.26
  -2  -5  15    0.40    0.63
  -2  -5  15    0.32    0.62
  -2  11  14  380.71   13.15
  -2  10  14  284.54   10.73
  -2  10  14  321.30   11.66
  -2   9  14  241.41    9.64
  -2   9  14  228.55    9.65
  -2   9  14  261.65   10.65
  -2   8  14   55.11    3.93
  -2   8  14   70.16    4.82
  -2   7  14    9.49    1.70
  -2   7  14    6.91    1.65
  -2   6  14  180.04    8.41
  -2   6  14  198.67    9.21
  -2   6  14  167.78    9.35
  -2   5  14  311.67   12.58
  -2   5  14  330.14   13.30
  -2   5  14  304.11   15.12
  -2   4  14  426.95   16.23
  -2   4  14  446.61   16.88
  -2   4  14  446.42   21.11
  -2   3  14  263.11   10.94
  -2   3  14  266.39   11.41
  -2   3  14  283.35   17.13
  -2   2  14  108.99    8.72
  -2   2  14  131.49    6.84
  -2   2  14  112.64   11.39
  -2   2  14  118.22    6.18
  -2   2  14  129.43    7.19
  -2   1  14   -0.47    1.20
  -2   1  14    0.42    3.07
  -2   1  14    1.57    0.97
  -2   1  14    1.34    1.01
  -2   0  14   66.11    8.08
  -2   0  14   57.91    4.42
  -2   0  14   61.00    4.17
  -2   0  14   63.31    4.92
  -2  -1  14  101.22    8.62
  -2  -1  14   91.52    5.84
  -2  -1  14   85.88    6.14
  -2  -2  14  128.97    7.35
  -2  -2  14  118.88    7.69
  -2  -3  14  169.82    9.09
  -2  -3  14  105.65    7.27
  -2  -4  14   76.50    5.28
  -2  -4  14   51.34    4.58
  -2  -5  14    3.75    1.29
  -2  -5  14    3.47    1.27
  -2  -6  14    1.62    0.84
  -2  -7  14   16.81    1.57
  -2  -7  14   15.85    1.73
  -2  12  13   18.30    1.65
  -2  12  13   14.87    1.30
  -2  11  13   73.72    4.33
  -2  10  13   15.20    2.22
  -2  10  13   12.51    1.76
  -2   9  13   52.08    4.38
  -2   9  13   42.09    3.56
  -2   8  13   10.97    2.17
  -2   8  13   10.54    2.06
  -2   7  13    5.07    1.60
  -2   7  13    3.92    1.81
  -2   7  13    2.73    1.46
  -2   6  13   47.78    5.07
  -2   6  13   38.85    4.51
  -2   5  13   57.37    6.09
  -2   4  13    2.98    1.28
  -2   4  13    1.95    1.10
  -2   3  13    2.67    1.08
  -2   3  13    1.41    1.08
  -2   3  13    1.46    1.05
  -2   3  13    1.75    0.98
  -2   2  13   -0.37    2.64
  -2   2  13    1.49    0.97
  -2   2  13    0.79    0.88
  -2   2  13    0.67    1.11
  -2   1  13    5.97    3.76
  -2   1  13    6.79    1.51
  -2   1  13    7.22    1.46
  -2   1  13    9.38    1.88
  -2   0  13   22.40    2.67
  -2   0  13   27.88    6.04
  -2   0  13   22.78    2.97
  -2   0  13   24.72    2.54
  -2  -1  13   42.21    6.50
  -2  -1  13   34.39    3.74
  -2  -1  13   35.80    3.20
  -2  -1  13   35.58    6.01
  -2  -2  13    0.78    1.93
  -2  -2  13    1.15    1.23
  -2  -3  13   82.21    6.51
  -2  -3  13   61.99    5.42
  -2  -4  13   17.33    3.07
  -2  -4  13   11.44    2.48
  -2  -4  13   17.19    2.84
  -2  -5  13    4.20    1.56
  -2  -5  13    3.79    1.56
  -2  -5  13    6.05    1.67
  -2  -6  13    5.77    1.51
  -2  -6  13    7.69    1.77
  -2  -6  13    6.07    1.47
  -2  -7  13   20.35    2.10
  -2  -7  13   17.12    2.02
  -2  -8  13    1.91    0.90
  -2  -8  13    2.04    0.71
  -2  -8  13    2.40    0.77
  -2  -9  13    4.54    0.87
  -2  13  12   18.76    1.60
  -2  12  12  132.76    5.58
  -2  11  12  220.85    9.41
  -2  11  12  232.36    9.25
  -2  10  12  115.75    6.29
  -2  10  12  107.60    5.94
  -2   9  12   57.52    4.47
  -2   9  12   44.19    3.69
  -2   8  12   74.52    5.70
  -2   7  12   83.15    6.40
  -2   7  12  100.41    5.63
  -2   7  12  104.63    7.33
  -2   6  12  508.90   17.91
  -2   6  12  459.96   18.00
  -2   6  12  508.59   21.61
  -2   5  12 1311.01   51.65
  -2   5  12 1403.12   46.66
  -2   5  12 1436.50   52.11
  -2   4  12 1051.02   42.04
  -2   4  12 1022.77   42.49
  -2   4  12 1074.86   36.44
  -2   4  12 1120.24   36.05
  -2   4  12 1008.93   34.93
  -2   3  12  602.01   30.72
  -2   3  12  626.91   21.66
  -2   3  12  581.37   22.34
  -2   3  12  624.69   22.00
  -2   3  12  583.57   21.18
  -2   2  12  238.19   11.31
  -2   2  12  245.58   10.20
  -2   2  12  223.66    9.73
  -2   2  12  234.60   10.35
  -2   1  12   14.72    5.99
  -2   1  12   21.71    2.55
  -2   1  12   19.90    2.26
  -2   1  12   21.22    2.50
  -2   0  12  427.82   15.96
  -2   0  12  421.55   16.95
  -2   0  12  391.03   16.18
  -2   0  12  462.47   26.70
  -2   0  12  427.85   16.38
  -2  -1  12  753.49   26.60
  -2  -1  12  783.72   28.06
  -2  -1  12  720.31   27.08
  -2  -1  12  807.33   27.36
  -2  -1  12  847.97   36.56
  -2  -2  12  955.85   33.51
  -2  -2  12  980.09   32.75
  -2  -2  12 1021.91   33.60
  -2  -2  12  987.78   34.38
  -2  -3  12  507.81   19.11
  -2  -3  12  451.79   21.68
  -2  -3  12  472.94   21.20
  -2  -3  12  450.13   19.36
  -2  -3  12  460.88   18.83
  -2  -4  12  258.45   13.58
  -2  -4  12  292.50   13.17
  -2  -5  12    9.48    2.36
  -2  -6  12   29.86    3.42
  -2  -6  12   27.52    3.53
  -2  -6  12   31.62    3.62
  -2  -7  12  173.97    8.88
  -2  -7  12  183.32    9.13
  -2  -8  12  189.47    8.51
  -2  -8  12  209.81    8.99
  -2  -9  12  105.75    4.94
  -2  -9  12  109.78    5.79
  -2  -9  12  122.58    5.56
  -2 -10  12  133.79    5.78
  -2  14  11   68.68    2.92
  -2  13  11   29.62    2.01
  -2  13  11   25.37    2.14
  -2  13  11   23.86    1.71
  -2  12  11    0.32    0.87
  -2  12  11    0.17    0.90
  -2  12  11    1.08    0.83
  -2  12  11    0.66    0.69
  -2  11  11   51.36    3.97
  -2  11  11   51.55    3.78
  -2  10  11   43.35    3.96
  -2  10  11   37.87    3.22
  -2   9  11    4.03    1.73
  -2   9  11    3.45    1.40
  -2   8  11   21.50    3.40
  -2   8  11   22.37    2.70
  -2   8  11   18.22    2.66
  -2   7  11    3.45    2.06
  -2   7  11    1.67    1.26
  -2   7  11    3.37    1.27
  -2   7  11    2.07    1.68
  -2   6  11    0.96    0.95
  -2   6  11   -0.11    0.98
  -2   6  11    0.88    1.31
  -2   5  11   38.06    5.26
  -2   5  11   41.99    3.22
  -2   5  11   43.94    3.46
  -2   4  11    7.71    1.84
  -2   4  11    7.38    1.42
  -2   4  11    8.68    1.59
  -2   4  11    5.89    3.14
  -2   3  11    2.40    1.28
  -2   3  11    2.85    1.05
  -2   3  11    2.09    1.06
  -2   3  11    2.29    3.32
  -2   2  11    0.59    3.91
  -2   2  11    0.50    0.99
  -2   2  11    0.19    0.80
  -2   2  11    0.35    0.73
  -2   2  11    0.53    0.85
  -2   2  11    0.39    0.99
  -2   1  11   35.19    3.04
  -2   1  11   33.30    3.38
  -2   1  11   33.11    2.81
  -2   1  11   36.60    3.23
  -2   1  11   32.49    3.31
  -2   0  11    1.02    0.93
  -2   0  11    1.72    3.99
  -2   0  11    1.18    0.93
  -2   0  11    1.20    0.88
  -2   0  11    0.71    0.76
  -2   0  11    1.04    1.00
  -2   0  11    1.43    1.17
  -2  -1  11   10.67    1.80
  -2  -1  11   10.97    4.50
  -2  -1  11    8.77    1.59
  -2  -1  11   13.01    2.28
  -2  -1  11    9.60    1.91
  -2  -1  11   11.51    2.36
  -2  -2  11  112.49    6.22
  -2  -2  11  101.23    7.02
  -2  -2  11  117.56    6.77
  -2  -2  11  111.79    6.53
  -2  -3  11   63.06    4.50
  -2  -3  11   74.51    7.32
  -2  -3  11   51.44    4.94
  -2  -3  11   64.55    5.07
  -2  -3  11   65.30    4.94
  -2  -4  11    6.82    2.50
  -2  -4  11    4.34    1.80
  -2  -4  11    3.21    1.70
  -2  -5  11   13.34    2.23
  -2  -5  11    7.48    2.37
  -2  -5  11    8.55    2.34
  -2  -6  11   21.81    3.19
  -2  -6  11   15.78    2.99
  -2  -7  11   30.15    3.73
  -2  -7  11   33.46    3.01
  -2  -8  11  118.21    7.01
  -2  -8  11  121.57    5.89
  -2  -8  11  131.08    7.16
  -2  -9  11  123.92    5.57
  -2  -9  11  105.06    5.65
  -2  -9  11  123.98    6.50
  -2 -10  11   45.06    3.16
  -2 -10  11   36.82    3.08
  -2 -11  11    6.80    1.08
  -2  15  10    4.75    0.60
  -2  14  10   63.28    3.04
  -2  14  10   72.77    3.65
  -2  13  10    6.58    1.29
  -2  13  10    4.01    0.99
  -2  13  10    6.51    1.17
  -2  12  10    9.90    1.79
  -2  12  10   10.42    1.70
  -2  12  10    8.98    1.32
  -2  12  10    8.29    1.50
  -2  11  10   26.59    3.13
  -2  11  10   27.30    2.88
  -2  11  10   24.74    2.52
  -2  10  10   18.38    2.97
  -2  10  10   18.87    2.60
  -2   9  10    5.84    1.65
  -2   9  10    4.09    1.46
  -2   9  10    5.71    2.06
  -2   8  10   13.04    2.16
  -2   8  10   14.54    2.30
  -2   7  10  121.39    6.67
  -2   7  10  125.95    6.46
  -2   6  10  187.17   11.73
  -2   6  10  203.23    9.22
  -2   6  10  180.36   10.93
  -2   6  10  210.61    8.90
  -2   5  10  345.23   12.75
  -2   5  10  370.73   13.96
  -2   5  10  364.79   12.61
  -2   4  10  607.48   20.82
  -2   4  10  617.93   22.20
  -2   4  10  594.19   21.07
  -2   3  10  160.75    7.15
  -2   3  10  168.41    8.22
  -2   3  10  163.64    7.39
  -2   2  10   12.75    2.02
  -2   2  10    9.12    1.78
  -2   2  10   11.50    1.90
  -2   2  10    9.70    1.57
  -2   2  10   11.05    1.76
  -2   1  10  383.30   15.59
  -2   1  10  428.82   16.15
  -2   1  10  465.96   15.59
  -2   1  10  390.93   15.66
  -2   1  10  370.65   14.74
  -2   1  10  449.66   15.71
  -2   0  10  919.10   33.02
  -2   0  10 1042.25   32.69
  -2   0  10 1013.39   33.59
  -2   0  10 1057.27   32.97
  -2   0  10  918.48   33.12
  -2   0  10  946.27   32.18
  -2  -1  10 1013.98   35.11
  -2  -1  10 1054.23   35.81
  -2  -1  10 1101.49   34.87
  -2  -1  10 1077.51   35.13
  -2  -1  10 1006.81   35.55
  -2  -1  10 1046.78   34.48
  -2  -2  10  849.86   29.27
  -2  -2  10  817.84   27.83
  -2  -2  10  844.68   28.35
  -2  -2  10  783.01   28.28
  -2  -2  10  743.87   28.63
  -2  -3  10  705.94   26.23
  -2  -3  10  687.93   24.69
  -2  -3  10  657.64   25.87
  -2  -3  10  694.99   25.56
  -2  -3  10  718.98   25.29
  -2  -4  10  103.73    7.03
  -2  -4  10   75.61    6.16
  -2  -4  10   97.50    7.63
  -2  -4  10   86.50    6.15
  -2  -4  10   74.48    5.97
  -2  -5  10    1.99    1.68
  -2  -5  10    1.66    1.26
  -2  -6  10  421.14   14.51
  -2  -6  10  328.24   15.40
  -2  -7  10  719.85   23.79
  -2  -7  10  648.98   25.22
  -2  -8  10  763.70   28.32
  -2  -9  10  383.17   16.54
  -2  -9  10  439.86   16.36
  -2  -9  10  513.56   18.02
  -2  -9  10  440.44   17.99
  -2  -9  10  493.90   16.17
  -2 -10  10  340.84   12.44
   2  10 -10  360.25   12.92
  -2 -10  10  326.99   13.51
  -2 -10  10  341.74   11.95
  -2 -11  10   44.09    3.17
  -2 -11  10   40.26    3.09
  -2 -12  10    0.85    0.54
  -2  15   9  103.56    3.89
  -2  15   9   82.00    3.61
  -2  14   9   61.90    3.71
  -2  14   9   57.87    3.18
  -2  14   9   53.93    3.08
  -2  13   9    8.16    1.38
  -2  13   9   11.09    1.58
  -2  13   9    7.90    1.19
  -2  13   9    7.93    1.53
  -2  12   9    1.02    0.95
  -2  12   9    0.93    1.18
  -2  12   9    0.86    0.72
  -2  11   9   22.37    2.78
  -2  11   9   18.24    2.50
  -2  11   9   19.71    2.87
  -2  11   9   20.48    2.53
  -2  10   9  113.98    7.21
  -2  10   9  144.63    7.94
  -2  10   9  162.43    7.97
  -2  10   9  143.45    8.49
  -2  10   9  129.29    7.51
  -2   9   9   17.71    2.59
  -2   9   9   21.40    2.93
  -2   9   9   21.72    2.80
  -2   9   9   17.97    2.59
  -2   8   9   52.05    4.08
  -2   8   9   63.93    5.29
  -2   8   9   53.59    4.12
  -2   8   9   46.02    4.06
  -2   8   9   53.03    4.44
  -2   7   9    0.90    1.03
  -2   7   9    0.50    0.95
  -2   7   9    0.34    1.26
  -2   7   9    0.38    1.45
  -2   6   9    0.89    1.68
  -2   6   9    1.84    0.94
  -2   6   9    2.17    1.03
  -2   5   9    3.76    1.08
  -2   5   9    4.92    1.16
  -2   5   9    4.86    1.39
  -2   5   9    1.94    2.05
  -2   4   9   88.60    4.44
  -2   4   9   86.59    4.60
  -2   4   9   85.93    5.12
  -2   3   9    3.43    1.07
  -2   3   9    3.58    1.00
  -2   3   9    4.19    1.00
  -2   3   9    4.43    1.27
  -2   3   9    1.92    1.55
  -2   3   9    4.01    3.54
  -2   2   9    6.44    4.92
  -2   2   9    5.09    1.69
  -2   2   9    5.74    1.23
  -2   2   9    4.23    1.25
  -2   2   9    5.29    1.07
  -2   2   9    5.33    1.14
  -2   2   9    6.88    1.52
  -2   1   9   22.52    2.48
  -2   1   9   13.45    6.52
  -2   1   9   20.30    2.22
  -2   1   9   22.28    2.35
  -2   1   9   21.71    2.07
  -2   1   9   23.24    2.28
  -2   0   9   11.06    1.50
  -2   0   9    8.75    1.60
  -2   0   9    8.97    1.69
  -2   0   9   11.78    5.83
  -2   0   9    9.77    1.65
  -2   0   9   10.41    1.57
  -2   0   9   11.25    1.60
  -2  -1   9   76.05    4.28
  -2  -1   9   66.09    4.43
  -2  -1   9   70.74    4.82
  -2  -1   9   80.69   10.41
  -2  -1   9   72.66    4.66
  -2  -1   9   67.41    4.39
  -2  -1   9   79.91    4.41
  -2  -1   9   71.28    4.33
  -2  -2   9    2.92    1.03
  -2  -2   9    2.42    0.93
  -2  -2   9    2.51    1.14
  -2  -2   9    3.16    1.00
  -2  -2   9    3.04    1.23
  -2  -2   9    2.61    1.00
  -2  -3   9   72.39    4.52
  -2  -3   9   75.28    5.38
  -2  -3   9   85.17    7.11
  -2  -3   9   73.58    4.73
  -2  -3   9   70.97    4.96
  -2  -3   9   68.27    5.06
  -2  -4   9   23.96    3.19
  -2  -4   9   33.59    4.49
  -2  -4   9   27.88    3.24
  -2  -4   9   26.62    2.74
  -2  -4   9   31.10    4.12
  -2  -5   9   33.10    3.88
  -2  -5   9   24.21    3.47
  -2  -6   9   94.95    6.08
  -2  -6   9   51.09    5.29
  -2  -7   9  133.91    7.40
  -2  -7   9  116.37    8.12
  -2  -8   9  223.79    9.91
  -2  -8   9  209.34   10.70
   2   8  -9  194.21   10.77
   2   9  -9  162.41    8.61
  -2  -9   9  141.10    8.82
   2  10  -9   74.92    5.04
  -2 -10   9   77.60    5.53
  -2 -10   9   73.72    4.54
  -2 -11   9    1.56    0.80
   2  11  -9    1.43    0.85
  -2 -11   9    1.96    1.09
  -2 -11   9    1.93    1.09
  -2 -12   9   38.20    2.90
  -2 -12   9   38.63    2.78
  -2 -12   9   38.17    2.18
   2  12  -9   39.22    2.61
  -2 -13   9  146.59    5.13
  -2  16   8    7.32    0.73
  -2  15   8  366.92   12.47
  -2  15   8  354.40   11.74
  -2  14   8  260.46    9.79
  -2  14   8  279.98    9.85
  -2  13   8  301.46   11.53
  -2  13   8  296.45   11.80
  -2  13   8  277.81   10.97
  -2  12   8   40.12    3.49
  -2  12   8   38.43    3.65
  -2  11   8    2.11    1.25
  -2  11   8    2.71    1.46
  -2  11   8    4.46    1.40
  -2  11   8    3.47    1.64
  -2  10   8   13.66    2.42
  -2  10   8   11.53    2.25
  -2   9   8    7.29    1.92
  -2   9   8    5.97    1.66
  -2   9   8    8.18    1.88
   2  -9  -8    9.23    1.87
  -2   8   8  527.49   20.99
  -2   8   8  571.48   21.43
   2  -8  -8  617.80   20.97
  -2   8   8  641.33   22.59
  -2   8   8  540.17   20.70
  -2   7   8  200.91    9.53
  -2   7   8  222.14    9.42
  -2   7   8  209.72    9.70
  -2   6   8   73.78    6.19
  -2   6   8   69.76    4.35
  -2   6   8   67.10    4.07
  -2   6   8   68.20    4.30
  -2   5   8   15.59    3.07
  -2   5   8   18.54    3.43
  -2   5   8   16.44    1.86
  -2   5   8   15.78    2.01
  -2   5   8   16.05    1.75
  -2   4   8    0.97    0.66
  -2   4   8    1.49    0.76
  -2   4   8    2.09    2.11
  -2   4   8    1.11    1.58
  -2   4   8    2.26    1.04
  -2   3   8   72.60    8.22
  -2   3   8   56.61    5.56
  -2   3   8   70.90    3.89
  -2   3   8   73.79    4.44
  -2   3   8   76.67    3.90
  -2   2   8   35.01    6.87
  -2   2   8   40.94    4.09
  -2   2   8   43.87    2.86
  -2   2   8   46.09    3.33
  -2   2   8   38.45    2.62
  -2   1   8   43.83    2.88
  -2   1   8   40.35    2.72
  -2   0   8  129.40    6.42
  -2   0   8  107.95   13.02
  -2   0   8  130.45    6.33
  -2   0   8  124.79    5.70
  -2   0   8  132.85    5.96
  -2  -1   8  294.80   11.10
  -2  -1   8  268.80   11.26
  -2  -1   8  313.69   12.06
  -2  -1   8  307.17   11.05
  -2  -1   8  279.76   11.42
  -2  -2   8  647.09   22.43
  -2  -2   8  636.15   21.68
  -2  -2   8  614.90   21.68
  -2  -2   8  648.19   21.57
  -2  -2   8  610.90   22.03
  -2  -3   8  510.65   18.46
  -2  -3   8  478.77   22.13
  -2  -3   8  545.06   19.61
  -2  -3   8  511.80   19.17
  -2  -3   8  536.16   18.79
  -2  -4   8    1.97    1.36
  -2  -4   8    0.46    0.72
  -2  -5   8  203.06   10.62
   2   5  -8  221.66   11.10
  -2  -5   8  219.58   11.42
  -2  -6   8  390.49   17.35
   2   6  -8  332.57   17.30
  -2  -7   8  403.33   18.36
   2   7  -8  342.56   17.97
  -2  -8   8  462.65   20.17
  -2  -8   8  549.11   19.78
   2   9  -8  673.36   23.77
  -2  -9   8  525.01   21.82
  -2  -9   8  631.13   21.96
  -2  -9   8  581.96   23.98
   2  10  -8  108.87    6.58
  -2 -10   8  100.14    5.80
  -2 -10   8   97.79    6.82
   2  11  -8   85.48    5.09
  -2 -11   8   75.44    4.50
  -2 -11   8   69.05    4.95
  -2 -11   8   70.75    5.11
  -2 -12   8  282.00   10.47
   2  12  -8  293.05   10.82
  -2 -12   8  260.31   11.05
  -2 -12   8  244.16   10.59
   2  13  -8  500.37   16.36
  -2 -13   8  452.33   16.07
  -2 -13   8  488.28   15.70
  -2 -14   8  500.00   15.72
  -2  16   7  157.48    6.05
  -2  16   7  179.32    6.17
  -2  15   7  141.46    5.70
  -2  15   7  148.50    6.32
  -2  14   7  318.92   11.49
  -2  14   7  289.42   10.98
  -2  13   7   14.73    2.05
  -2  12   7    4.21    1.16
  -2  12   7    3.18    1.39
  -2  12   7    4.32    1.48
   2 -11  -7    5.77    1.66
  -2  11   7    6.07    1.67
  -2  11   7    4.15    1.35
  -2  11   7    6.13    1.56
  -2  10   7   21.85    2.72
  -2  10   7   16.13    2.33
  -2  10   7   16.51    3.02
  -2  10   7   16.10    2.62
   2 -10  -7   21.81    2.92
   2  -9  -7  256.07   11.52
  -2   9   7  255.92   11.52
  -2   9   7  225.14   10.94
  -2   9   7  269.28   11.49
   2  -8  -7  111.71    6.19
  -2   8   7  119.27    6.84
  -2   8   7   98.52    5.91
  -2   8   7  107.50    6.40
  -2   7   7    3.38    1.14
  -2   7   7    5.95    1.92
   2  -7  -7    5.32    1.21
  -2   7   7    2.69    1.17
  -2   6   7   29.73    2.54
  -2   6   7   31.45    2.65
  -2   6   7   29.65    2.64
  -2   6   7   37.64    4.08
  -2   6   7   28.74    3.57
   2  -6  -7   32.22    2.45
  -2   5   7   27.87    2.36
  -2   5   7   30.95    2.64
   2  -5  -7   33.06    2.27
  -2   5   7   27.33    3.73
  -2   5   7   32.60    4.22
  -2   5   7   31.95    2.45
  -2   5   7   31.11    2.37
  -2   4   7   67.33    3.91
  -2   4   7   50.74    5.50
  -2   4   7   52.16    5.70
  -2   3   7   91.42    4.80
   2  -3  -7   96.35    4.08
  -2   3   7   93.96    8.66
  -2   2   7    9.01    2.34
  -2   2   7   10.75    4.55
  -2   2   7   12.82    1.63
   2  -1  -7    1.10    0.51
  -2   1   7    2.10    1.24
  -2   1   7    4.06    5.24
  -2   1   7    1.59    0.80
   2   0  -7  101.09    4.56
  -2   0   7  105.88    5.43
  -2   0   7  107.89    5.34
  -2  -1   7  197.10   15.18
   2   1  -7  171.74    6.91
  -2  -2   7    4.73    3.02
  -2  -3   7   12.99    1.57
  -2  -3   7   13.84    1.61
  -2  -3   7   12.85    1.89
  -2  -3   7   19.45    3.80
   2   3  -7   14.85    1.96
   2   4  -7    8.48    1.81
  -2  -4   7    8.72    2.60
  -2  -4   7    5.93    1.21
  -2  -4   7    5.04    1.39
  -2  -4   7    4.48    2.16
  -2  -4   7    5.94    1.49
  -2  -5   7   23.51    3.50
  -2  -5   7   26.51    3.07
   2   5  -7   26.23    3.50
  -2  -6   7   10.44    2.33
  -2  -6   7    8.13    2.13
   2   6  -7   11.08    2.67
   2   7  -7   93.49    7.71
  -2  -7   7   95.10    7.11
  -2  -8   7   56.68    5.25
   2   8  -7   64.58    5.98
  -2  -9   7  160.58    8.44
  -2 -10   7   32.03    3.21
  -2 -10   7   30.35    3.79
   2  10  -7   37.22    3.91
   2  11  -7   30.04    3.17
  -2 -12   7  253.86    9.97
  -2 -12   7  229.25   10.54
  -2 -12   7  225.38   10.19
   2  12  -7  264.69   10.47
  -2 -13   7  182.89    7.67
   2  13  -7  194.94    7.94
  -2 -14   7  271.48    8.52
   2  14  -7  225.61    7.97
  -2  17   6  122.72    4.33
  -2  16   6  316.35   10.80
  -2  15   6  861.34   28.89
  -2  15   6  944.47   29.92
  -2  15   6  944.56   29.33
  -2  14   6  829.90   27.53
  -2  13   6  665.15   22.99
  -2  13   6  646.65   22.91
  -2  12   6  190.31    9.52
   2 -12  -6  215.05    9.96
  -2  12   6  209.85    9.63
   2 -11  -6   32.09    3.46
  -2  11   6   27.31    3.17
  -2  11   6   28.40    2.85
  -2  10   6  222.32    9.71
  -2  10   6  185.14    9.70
  -2  10   6  167.54    9.96
   2 -10  -6  214.73   10.43
  -2  10   6  206.14    9.33
  -2   9   6 1814.74   56.23
   2  -9  -6 1732.48   56.53
  -2   9   6 1803.45   55.83
  -2   8   6 1961.91   62.01
   2  -8  -6 1955.62   62.06
  -2   8   6 2100.73   62.64
  -2   7   6 1723.14   56.25
  -2   7   6 1732.28   56.10
   2  -7  -6 1763.93   56.17
  -2   6   6  656.71   21.93
   2  -6  -6  659.27   21.87
   2  -5  -6    5.11    0.92
  -2   5   6    5.17    1.09
  -2   5   6    4.79    1.68
  -2   5   6    6.25    2.12
  -2   4   6   87.04    4.31
  -2   4   6   71.59    6.21
  -2   4   6   85.79    6.70
  -2   3   6  852.35   25.64
   2  -3  -6  805.70   24.75
  -2   3   6  819.53   31.61
   2  -2  -6 2207.73   64.82
  -2   2   6 2171.45   75.03
   2  -2  -6 2098.22   65.02
  -2   2   6 2145.95   65.72
  -2   1   6 1573.62   53.08
   2  -1  -6 1672.68   50.58
  -2   1   6 1697.82   51.33
  -2   0   6  703.36   23.88
   2   0  -6  715.42   22.64
  -2  -1   6   60.70    8.28
   2   1  -6   48.03    2.74
   2   2  -6    2.08    0.76
  -2  -2   6    3.09    2.86
   2   2  -6    2.18    0.61
   2   3  -6   69.80    4.30
  -2  -3   6   81.13    7.10
   2   3  -6   68.15    3.56
   2   4  -6    2.43    1.28
  -2  -4   6    1.92    1.57
  -2  -5   6    8.13    2.10
   2   5  -6    7.88    1.40
  -2  -5   6    6.65    1.59
  -2  -5   6    3.93    1.82
   2   5  -6    7.29    2.09
   2   6  -6    5.10    1.37
   2   6  -6    4.96    1.91
  -2  -6   6    7.65    1.86
   2   6  -6    3.75    1.91
  -2  -6   6    3.84    1.74
   2   7  -6   77.93    5.68
   2   7  -6  109.25    7.16
   2   7  -6   78.05    6.80
  -2  -7   6   73.68    6.02
  -2  -7   6  111.75    7.02
   2   8  -6   17.63    3.14
   2   8  -6   24.65    3.31
  -2  -8   6   14.12    2.59
  -2  -8   6   23.69    3.09
   2   9  -6   99.03    6.42
   2   9  -6   92.87    6.81
  -2  -9   6   82.54    5.87
   2  10  -6    0.54    0.98
  -2 -10   6    1.26    1.21
  -2 -10   6    1.11    1.39
   2  11  -6  255.88   11.08
  -2 -11   6  240.38   10.36
  -2 -11   6  226.08   11.27
   2  12  -6  228.13    9.58
  -2 -12   6  185.10    9.13
   2  13  -6  241.46    9.66
  -2 -13   6  248.32    9.41
  -2 -13   6  225.62    9.83
  -2 -13   6  211.18    9.20
   2  14  -6  124.09    5.28
   2  14  -6  103.12    4.23
   2  15  -6   41.30    2.00
  -2 -15   6   42.97    2.06
  -2  17   5   54.67    2.31
  -2  17   5   47.66    2.27
  -2  16   5   65.85    3.11
  -2  16   5   73.94    3.40
  -2  15   5  188.43    8.11
  -2  15   5  200.46    7.84
   2 -14  -5  234.53    9.83
  -2  13   5  238.42    9.73
  -2  13   5  200.08    9.16
   2 -12  -5    3.02    1.32
  -2  12   5    3.85    1.34
  -2  12   5    3.30    1.35
  -2  11   5   13.39    2.27
  -2  11   5    8.76    2.16
   2 -11  -5   15.69    2.47
  -2  11   5   14.85    2.00
  -2  10   5  395.02   15.53
  -2  10   5  406.48   16.42
   2 -10  -5  457.29   17.37
  -2  10   5  448.77   16.03
  -2   9   5    4.27    1.62
  -2   9   5    7.96    1.73
   2  -9  -5    4.56    1.54
  -2   9   5    5.70    1.47
  -2   8   5  300.14   12.65
  -2   8   5  307.08   12.68
   2  -8  -5  323.31   13.24
  -2   7   5   48.64    3.80
   2  -7  -5   45.61    3.38
  -2   7   5   44.63    3.26
  -2   6   5   38.47    3.48
   2  -6  -5   34.57    2.52
  -2   5   5   18.39    2.67
  -2   5   5   23.92    3.12
  -2   5   5   23.15    1.95
  -2   4   5    2.37    1.76
  -2   4   5    0.81    1.64
   2  -4  -5    1.23    0.51
  -2   4   5    0.90    0.66
  -2   3   5    2.98    2.16
   2  -3  -5    3.47    0.66
  -2   3   5    5.26    0.96
   2  -2  -5    0.40    0.41
  -2   2   5   -0.18    2.01
   2  -2  -5    0.61    0.41
  -2   2   5    0.93    0.58
   2  -1  -5   28.06    1.84
  -2   1   5   27.17    2.10
   2   0  -5  173.53    6.60
   2   1  -5   29.45    1.88
   2   2  -5   10.32    1.05
   2   2  -5    8.82    1.08
   2   3  -5    8.38    1.44
   2   3  -5    8.68    1.23
   2   3  -5    8.01    1.14
  -2  -3   5    8.81    2.79
   2   4  -5  352.26   12.89
  -2  -4   5  386.77   16.17
  -2  -4   5  346.20   12.74
   2   4  -5  348.95   14.28
   2   4  -5  367.25   14.05
  -2  -5   5   39.91    3.95
  -2  -5   5   42.98    3.24
   2   5  -5   32.49    3.79
   2   6  -5   87.44    7.34
   2   6  -5  106.93    7.52
  -2  -6   5  142.29    7.25
   2   6  -5  129.39    6.83
  -2  -6   5  101.74    7.31
  -2  -6   5  146.10    7.32
   2   7  -5   43.03    4.33
   2   7  -5   32.03    4.23
  -2  -7   5   29.71    3.60
   2   7  -5   28.63    3.42
  -2  -7   5   35.46    3.99
  -2  -7   5   27.47    3.40
  -2  -8   5   24.26    3.22
  -2  -8   5   22.73    3.28
   2   8  -5   32.18    3.74
   2   8  -5   32.43    4.17
   2   8  -5   17.09    2.96
   2   9  -5    5.69    1.88
  -2  -9   5    8.05    2.05
  -2  -9   5   11.17    2.53
   2   9  -5   11.15    2.16
   2   9  -5   11.75    2.41
   2  10  -5    9.58    2.20
  -2 -10   5    8.27    2.14
   2  10  -5    6.18    1.63
  -2 -10   5    4.77    1.58
  -2 -10   5    8.13    2.11
  -2 -11   5   27.23    3.35
  -2 -11   5   22.94    2.71
  -2 -11   5   22.05    3.01
  -2 -11   5   23.22    3.18
   2  11  -5   26.72    3.01
   2  11  -5   27.86    3.18
   2  11  -5   23.83    3.07
  -2 -12   5    3.87    1.19
  -2 -12   5    4.17    1.37
   2  12  -5    5.89    1.59
  -2 -13   5   65.37    4.53
   2  13  -5   68.94    4.42
  -2 -13   5   77.35    4.33
   2  14  -5  108.32    5.13
   2  14  -5   93.93    4.12
   2  15  -5   18.63    1.37
   2  15  -5   17.74    1.12
   2  15  -5   19.88    1.67
  -2  17   4   84.55    3.42
  -2  16   4  176.51    6.80
  -2  15   4  305.41   11.85
  -2  15   4  331.61   11.75
   2 -14  -4  472.08   17.27
  -2  13   4  194.11    8.73
   2 -12  -4    1.43    1.16
  -2  12   4    2.43    1.25
  -2  11   4  623.54   21.60
   2 -11  -4  559.04   21.17
  -2  11   4  525.10   21.13
  -2  11   4  551.33   20.27
   2 -11  -4  657.64   22.49
  -2  10   4 1101.94   37.35
  -2  10   4  983.87   37.08
   2 -10  -4  961.30   36.74
  -2  10   4 1142.97   36.23
   2  -9  -4 2088.88   65.17
  -2   9   4 1980.29   63.12
  -2   9   4 2188.64   63.74
  -2   8   4 2711.89   84.52
   2  -8  -4 2805.69   85.65
  -2   8   4 2625.79   84.73
   2  -7  -4 2269.12   72.96
  -2   7   4 2391.77   73.21
   2  -6  -4  384.59   13.54
  -2   6   4  354.34   14.28
  -2   6   4  390.55   14.60
  -2   5   4  296.65   12.33
   2  -4  -4 1785.36   57.50
  -2   4   4 2248.92   61.78
   2  -3  -4 3262.22  102.90
  -2   3   4 4194.98  108.71
   2  -2  -4 2925.80   89.39
   2  -2  -4 2947.17   89.18
   2  -1  -4 5005.92  151.70
   2  -1  -4 5022.37  151.42
   2   0  -4 4275.95  129.59
   2   1  -4  192.97    6.97
   2   1  -4  187.68    6.49
   2   2  -4   42.77    2.46
   2   2  -4   45.96    2.39
   2   3  -4  281.57   10.40
   2   3  -4  284.81   11.06
   2   3  -4  305.71   10.79
   2   4  -4  325.23   12.21
   2   4  -4  344.53   13.45
   2   4  -4  338.63   13.11
   2   5  -4  793.74   30.38
  -2  -5   4  905.28   29.01
   2   6  -4 1123.62   37.75
  -2  -6   4 1168.40   36.15
   2   7  -4  242.84   12.46
  -2  -7   4  256.29   12.08
  -2  -7   4  250.04   11.27
  -2  -8   4   79.07    6.08
  -2  -8   4   81.37    6.15
  -2  -8   4   92.63    5.28
   2   8  -4  107.71    6.81
   2   8  -4   97.64    6.90
   2   9  -4    2.97    1.46
  -2  -9   4    3.57    1.62
   2   9  -4    8.15    2.02
  -2  -9   4    2.22    1.41
  -2  -9   4    3.76    1.11
   2  10  -4   47.29    4.08
   2  10  -4   43.86    4.17
  -2 -10   4   43.53    4.30
  -2 -10   4   42.44    4.00
  -2 -10   4   37.29    4.27
  -2 -10   4   42.88    3.31
   2  11  -4    3.87    1.26
  -2 -11   4    5.28    1.49
  -2 -11   4    4.00    1.07
  -2 -11   4    2.01    1.31
  -2 -11   4    3.22    1.48
   2  12  -4  130.01    7.04
  -2 -12   4  145.02    7.69
  -2 -12   4  124.20    6.00
  -2 -12   4  129.98    6.70
  -2 -12   4  115.78    7.14
   2  13  -4   37.87    3.27
  -2 -13   4   46.67    3.77
  -2 -13   4   37.77    2.71
  -2 -14   4   20.63    1.70
   2  14  -4   18.45    2.08
   2  14  -4   15.49    1.46
   2  15  -4   38.94    2.05
   2  15  -4   45.48    2.40
   2  15  -4   41.65    2.70
   2  16  -4   29.38    1.55
  -2  17   3    1.32    0.47
  -2  16   3    5.03    0.92
   2 -15  -3   26.93    2.37
  -2  15   3   28.31    2.30
  -2  15   3   24.97    2.24
   2 -14  -3   99.29    5.58
   2 -13  -3  108.04    6.16
  -2  13   3  109.74    5.81
   2 -13  -3   94.76    5.63
   2 -12  -3  100.03    6.10
  -2  12   3   90.86    5.54
   2 -11  -3  127.01    7.27
  -2  11   3  121.75    6.66
   2 -11  -3  108.38    6.59
  -2  10   3  109.87    6.30
  -2  10   3  105.62    5.57
  -2  10   3   96.12    6.20
   2 -10  -3   91.83    6.15
  -2   9   3   12.75    2.12
   2  -9  -3   16.12    2.50
  -2   9   3   11.92    1.69
  -2   8   3   11.84    1.96
   2  -8  -3   16.77    2.50
  -2   8   3   13.46    1.87
   2  -7  -3  183.59    8.39
  -2   7   3  192.87    8.22
  -2   7   3  180.36    8.09
  -2   6   3   72.15    4.31
  -2   6   3   64.47    4.17
   2  -5  -3   39.00    2.40
  -2   5   3   39.61    3.28
  -2   5   3   41.97    3.18
   2  -4  -3  339.17   10.63
  -2   4   3  266.94   11.20
   2  -3  -3  101.42    3.87
  -2   3   3   87.70    3.77
   2  -2  -3  128.84    4.94
   2  -2  -3  128.32    4.78
   2  -1  -3   17.58    1.28
   2  -1  -3   16.43    1.14
   2   0  -3   12.06    1.07
   2   1  -3    7.62    0.92
   2   1  -3    6.37    0.70
   2   2  -3   50.80    2.69
   2   2  -3   50.91    2.59
   2   3  -3  368.31   13.13
   2   3  -3  395.75   13.39
   2   4  -3   26.44    2.61
   2   4  -3   27.83    2.74
  -2  -5   3  204.33    9.13
   2   5  -3  230.99   10.40
   2   5  -3  227.29   10.47
  -2  -6   3  258.20   10.03
   2   6  -3  115.04    8.49
  -2  -7   3  252.47   11.82
   2   7  -3  263.11   11.96
  -2  -7   3  222.18   10.62
  -2  -8   3  118.52    7.65
  -2  -8   3  104.34    6.73
   2   8  -3  108.83    7.36
  -2  -8   3  100.38    6.91
  -2  -9   3   66.04    5.29
   2   9  -3   76.67    5.60
   2   9  -3   69.43    5.59
  -2  -9   3   90.03    6.37
  -2  -9   3   79.55    5.71
  -2  -9   3   71.52    4.69
  -2 -10   3  141.78    8.73
  -2 -10   3  150.66    7.52
   2  10  -3  167.50    8.58
   2  10  -3  153.12    8.59
  -2 -10   3  157.65    8.37
   2  11  -3    6.78    1.61
  -2 -11   3    5.29    1.30
  -2 -11   3    4.84    1.69
  -2 -11   3    6.02    1.51
   2  11  -3    7.01    1.83
  -2 -11   3    5.37    1.66
  -2 -12   3  165.00    7.57
  -2 -12   3  165.15    7.98
  -2 -12   3  164.13    8.77
   2  12  -3  158.05    8.27
   2  12  -3  161.52    8.31
   2  13  -3   26.23    2.81
  -2 -13   3   34.30    3.32
   2  14  -3    5.79    1.05
  -2 -14   3    6.84    1.52
   2  14  -3    8.29    1.46
  -2 -14   3    8.08    1.25
   2  15  -3   61.16    3.05
   2  15  -3   70.88    3.42
   2  15  -3   68.64    3.79
   2  16  -3    3.45    0.44
   2  16  -3    3.33    0.61
  -2  17   2   41.92    2.14
  -2  16   2    2.48    0.75
  -2  15   2   89.54    4.60
   2 -15  -2   91.30    4.88
   2 -14  -2    7.09    1.51
   2 -13  -2   29.09    3.02
   2 -13  -2   31.25    3.21
   2 -13  -2   26.54    2.89
   2 -13  -2   27.19    2.78
  -2  13   2   29.44    2.77
   2 -12  -2   39.41    3.57
  -2  12   2   42.98    3.50
   2 -12  -2   39.43    3.65
  -2  11   2   87.18    5.37
   2 -11  -2   99.50    6.17
   2 -11  -2   80.24    5.45
  -2  10   2  402.58   16.00
   2 -10  -2  388.44   16.62
  -2   9   2  375.24   14.91
  -2   9   2  356.08   14.50
  -2   9   2  361.82   13.86
   2  -9  -2  419.13   15.99
   2  -9  -2  414.11   15.55
  -2   8   2  640.15   21.41
   2  -8  -2  592.48   22.69
  -2   7   2  178.16    7.88
  -2   7   2  189.58    8.59
   2  -7  -2  187.02    8.50
  -2   6   2   15.25    2.25
   2  -6  -2   26.04    2.67
  -2   5   2  132.11    6.69
   2  -5  -2  167.26    6.20
   2  -4  -2 1126.62   34.01
  -2   4   2 1045.25   34.35
   2  -3  -2 1603.27   49.07
   2  -2  -2 3280.27  101.11
   2  -2  -2 3384.65  100.96
   2  -1  -2 2929.45   90.01
   2  -1  -2 2999.01   89.84
   2   0  -2  124.66    4.70
   2   1  -2  405.96   13.28
   2   1  -2  403.13   13.01
   2   2  -2 1504.58   46.22
   2   2  -2 1494.43   46.39
   2   3  -2 4947.39  150.20
   2   4  -2 4522.66  138.49
   2   5  -2 1470.56   49.72
   2   5  -2 1572.76   49.87
   2   6  -2 1413.89   66.36
  -2  -6   2 3115.88   68.52
   2   7  -2  218.75   11.05
  -2  -7   2  244.11   10.91
   2   8  -2   15.28    2.72
   2   8  -2   14.80    2.71
  -2  -8   2   10.34    2.29
   2   9  -2  506.96   18.94
   2   9  -2  443.75   18.52
  -2  -9   2  538.44   19.25
  -2  -9   2  394.23   17.75
   2  10  -2  840.06   27.93
   2  10  -2  808.29   27.88
  -2 -10   2  734.49   27.06
  -2 -10   2  739.81   26.59
  -2 -10   2  722.04   27.77
  -2 -11   2  183.74    8.88
   2  11  -2  191.83    9.40
   2  11  -2  183.74    9.33
  -2 -11   2  196.62    9.63
  -2 -11   2  190.97    8.79
  -2 -11   2  193.17    9.79
   2  12  -2  193.09    9.27
  -2 -12   2  178.96    8.51
  -2 -12   2  201.19    9.68
  -2 -12   2  193.61    8.66
   2  13  -2  276.91   11.77
  -2 -13   2  280.05   11.26
  -2 -13   2  273.28   11.21
   2  14  -2   42.42    3.24
   2  14  -2   38.21    2.59
  -2 -14   2   45.18    3.04
   2  15  -2    1.28    0.76
  -2 -15   2   -0.09    0.87
   2  15  -2    1.95    0.69
  -2 -15   2    2.43    0.77
   2  15  -2    0.69    0.47
   2  16  -2    4.91    0.76
   2  16  -2    4.62    0.58
  -2  17   1   56.74    2.61
  -2  16   1    5.17    0.94
   2 -16  -1    3.51    0.88
  -2  15   1    2.85    0.94
   2 -15  -1    3.17    0.98
   2 -14  -1   20.97    2.49
   2 -14  -1   21.53    2.49
  -2  13   1   40.66    3.22
   2 -13  -1   43.89    3.58
   2 -13  -1   43.46    3.84
   2 -13  -1   40.11    3.64
  -2  12   1   86.47    5.50
  -2  12   1   91.23    5.26
   2 -12  -1   90.18    5.67
   2 -12  -1  100.76    5.91
   2 -12  -1   86.85    5.79
   2 -11  -1   24.02    2.85
  -2  11   1   20.22    2.38
  -2  11   1   17.74    2.38
   2 -11  -1   18.30    2.56
   2 -11  -1   16.86    2.42
  -2  10   1    2.12    1.16
   2 -10  -1    1.69    1.14
   2 -10  -1    0.88    0.89
  -2  10   1    1.48    1.05
   2 -10  -1    1.23    1.02
   2  -9  -1   59.15    4.35
   2  -9  -1   54.92    4.36
   2  -9  -1   46.48    4.03
  -2   9   1   53.88    3.89
  -2   9   1   51.85    3.37
  -2   9   1   48.19    4.08
   2  -8  -1   41.96    3.72
  -2   8   1   40.13    2.95
  -2   8   1   45.38    3.86
   2  -7  -1   28.26    2.84
   2  -7  -1   35.47    3.25
  -2   7   1   31.61    3.28
   2  -6  -1    0.67    1.13
  -2   6   1    1.61    1.26
   2  -5  -1   39.48    2.42
  -2   5   1   34.88    2.73
  -2   4   1    0.47    0.51
   2  -4  -1    0.54    0.42
   2  -3  -1    5.61    0.68
   2  -2  -1    5.98    0.71
   2  -2  -1    6.79    0.70
   2  -1  -1   55.02    2.51
   2  -1  -1   60.11    2.45
   2   0  -1   37.84    1.89
   2   1  -1    3.78    0.69
   2   2  -1  155.15    5.86
   2   2  -1  151.17    5.68
   2   3  -1  298.01   10.50
   2   4  -1  804.83   26.65
   2   5  -1  269.10   11.20
   2   5  -1  250.75   10.91
   2   6  -1    1.95    1.73
  -2  -7   1    0.13    1.05
   2   7  -1    1.61    1.49
   2   7  -1    0.16    1.31
  -2  -8   1   11.41    2.19
   2   8  -1    9.82    2.31
   2   8  -1    9.63    2.27
   2   9  -1  794.28   26.48
   2   9  -1  747.64   26.22
  -2  -9   1  652.47   25.10
  -2  -9   1  653.45   25.39
   2  10  -1  371.97   14.93
   2  10  -1  366.08   14.72
  -2 -10   1  322.73   13.72
  -2 -10   1  333.05   13.86
  -2 -10   1  313.77   14.13
   2  11  -1  496.70   18.62
   2  11  -1  491.71   18.47
  -2 -11   1  447.89   17.36
  -2 -11   1  446.52   18.18
  -2 -11   1  470.14   17.77
   2  12  -1    4.47    1.38
  -2 -12   1    4.52    1.34
  -2 -12   1    3.61    1.32
  -2 -12   1    4.09    1.21
  -2 -13   1    8.20    1.52
   2  13  -1    7.85    1.30
   2  13  -1    7.83    1.65
  -2 -13   1    6.89    1.73
   2  13  -1    7.45    1.59
  -2 -14   1    7.54    1.68
   2  14  -1    6.56    1.36
   2  15  -1  169.02    7.24
   2  15  -1  169.02    6.85
   2  15  -1  155.13    6.50
  -2 -16   1  251.81    8.93
   2  16  -1  191.91    7.28
   2  16  -1  212.63    7.68
  -2 -16   1  235.10    8.03
   2  17  -1   53.17    2.23
  -2  17   0  454.73   14.60
   2 -16   0  179.17    7.27
  -2  16   0  186.02    7.05
   2 -15   0   90.74    4.93
  -2  15   0   83.48    4.36
   2 -14   0    3.20    1.22
   2 -14   0    1.80    1.05
  -2  13   0   59.64    3.94
   2 -13   0   68.54    4.86
   2 -13   0   57.23    4.17
   2 -13   0   72.47    4.92
  -2  13   0   59.56    4.49
  -2  12   0  490.30   18.27
  -2  12   0  479.27   19.09
   2 -12   0  528.13   19.78
   2 -12   0  550.36   19.28
  -2  11   0  818.04   28.83
   2 -11   0  831.31   29.84
  -2  11   0  820.50   29.98
   2 -11   0  890.61   30.54
   2 -10   0  172.27    9.03
  -2  10   0  168.60    8.03
  -2  10   0  164.19    8.91
   2 -10   0  168.28    8.67
   2 -10   0  191.24    9.00
   2  -9   0  193.68    9.88
   2  -9   0  230.52   10.10
  -2   9   0  215.38    9.18
   2  -9   0  197.97    9.74
   2  -9   0  221.32   10.02
  -2   9   0  210.30   10.31
   2  -8   0    0.79    0.94
  -2   8   0    0.97    0.71
  -2   8   0    1.54    1.45
   2  -7   0   32.36    3.16
   2  -7   0   24.94    2.63
   2  -6   0   59.95    4.05
   2  -6   0   63.74    3.65
  -2   6   0   58.41    4.24
   2  -5   0   24.44    1.88
  -2   5   0   23.12    2.14
   2  -4   0  994.42   30.99
   2  -3   0  454.37   14.49
   2  -2   0  508.24   15.84
   2  -2   0  490.09   15.69
   2  -1   0 1012.14   31.34
   2  -1   0 1021.73   31.24
   2   0   0   53.03    2.32
   2   1   0  632.24   19.99
   2   2   0 3524.14  107.35
   2   2   0 3547.37  107.21
   2   3   0 5234.61  158.51
   2   4   0 1736.91   54.38
   2   5   0  500.13   18.25
   2   6   0   14.40    2.46
   2   6   0   20.77    2.38
   2   6   0   17.67    2.71
   2   7   0  195.53    8.95
   2   7   0  178.19    9.82
   2   8   0  995.68   33.76
   2   8   0  985.56   35.20
   2   8   0 1013.87   35.51
   2   9   0 2162.98   65.75
   2   9   0 2142.71   67.14
   2  10   0 2744.77   79.92
   2  10   0 2711.19   81.12
   2  10   0 2649.23   81.21
  -2 -11   0  187.35    9.06
   2  11   0  212.86    9.97
   2  11   0  206.85    9.62
   2  12   0  279.04   12.01
   2  12   0  256.46   11.37
  -2 -12   0  253.24   11.11
   2  13   0   17.09    1.87
   2  13   0   20.14    2.56
   2  13   0   18.33    2.30
  -2 -13   0   24.09    2.51
  -2 -14   0   35.64    3.35
   2  14   0   33.18    2.89
   2  15   0  177.13    7.42
   2  15   0  159.43    6.68
   2  15   0  177.72    7.03
  -2 -15   0  172.76    7.31
   2  16   0  362.78   11.94
  -2 -16   0  367.44   12.30
  -2 -16   0  396.81   13.26
   2  17   0  140.92    5.00
  -2  17  -1  134.90    4.83
  -2  16  -1   12.84    1.32
   2 -16   1   14.21    1.49
  -2  15  -1    0.74    0.66
   2 -15   1    1.20    0.76
   2 -14   1  192.45    8.66
   2 -14   1  199.72    8.95
  -2  13  -1  130.93    6.46
   2 -13   1  153.34    7.92
   2 -13   1  133.25    7.45
  -2  12  -1  245.15   10.13
  -2  12  -1  229.61   11.11
   2 -12   1  257.26   10.80
   2 -11   1  127.36    7.12
  -2  11  -1  102.28    6.73
   2 -11   1  120.03    6.61
   2 -11   1  108.34    6.54
   2 -11   1  118.78    7.23
  -2  11  -1  108.47    5.83
  -2  10  -1   11.10    1.71
   2 -10   1    9.70    1.88
  -2  10  -1   12.26    2.42
   2 -10   1   10.70    2.29
   2 -10   1   10.96    1.96
   2  -9   1    0.95    1.05
   2  -9   1    0.94    0.86
   2  -9   1    1.97    0.98
   2  -9   1    0.75    1.09
  -2   9  -1    0.94    1.38
   2  -8   1  115.77    6.23
   2  -8   1  111.15    6.24
  -2   8  -1  111.39    7.07
   2  -8   1  126.68    6.86
   2  -7   1    1.00    1.23
   2  -7   1    0.19    0.79
   2  -7   1    0.26    1.11
   2  -6   1   11.07    1.72
   2  -6   1    7.60    1.69
  -2   6  -1    9.48    1.83
   2  -6   1    8.86    1.33
   2  -5   1   31.01    2.28
  -2   5  -1   29.28    2.39
   2  -5   1   26.13    1.92
   2  -4   1    6.86    0.83
   2  -3   1    2.26    0.45
   2  -2   1    7.78    0.68
   2  -1   1   16.90    1.00
   2  -1   1   13.66    0.98
   2   0   1   93.41    3.47
   2   0   1   89.24    3.43
   2   1   1    2.09    0.53
   2   2   1   15.81    1.29
   2   3   1  214.13    7.80
   2   4   1   31.07    2.32
   2   5   1  389.62   14.52
   2   6   1   19.61    2.59
   2   6   1   27.86    1.89
   2   6   1   20.07    2.77
   2   6   1   24.97    2.82
   2   7   1    6.85    1.78
   2   7   1    7.28    1.49
   2   7   1    5.03    1.96
   2   8   1  158.76    6.98
   2   8   1  145.84    7.58
   2   8   1  123.86    8.14
   2   8   1  120.50    7.89
   2   9   1  532.22   19.74
   2   9   1  561.33   21.29
   2   9   1  501.66   20.59
   2  10   1  678.33   24.11
   2  10   1  708.88   25.52
   2  10   1  646.86   24.70
   2  11   1  417.06   15.43
  -2 -11  -1  360.84   15.33
   2  11   1  379.64   16.19
   2  11   1  404.97   15.92
   2  12   1   80.29    4.54
   2  12   1   93.10    5.98
   2  12   1   98.73    5.77
  -2 -12  -1   81.65    5.33
   2  13   1   11.18    1.95
   2  13   1    7.23    1.30
   2  13   1    9.86    1.70
   2  13   1    6.37    1.21
  -2 -13  -1    7.28    1.53
  -2 -14  -1   21.20    2.20
   2  14   1   15.97    1.97
   2  14   1   18.39    1.82
  -2 -15  -1  439.02   15.01
  -2 -15  -1  401.90   15.74
   2  15   1  425.70   14.46
   2  15   1  400.41   14.16
  -2 -16  -1  338.36   12.14
   2  16   1  340.13   11.78
   2  16   1  328.50   12.12
   2  17   1  321.15   10.48
   2 -17   2  286.42    9.48
  -2  16  -2   74.55    3.43
   2 -15   2    1.51    0.82
  -2  15  -2    0.81    0.67
  -2  14  -2  542.76   20.51
   2 -14   2  646.43   21.47
   2 -13   2 1231.74   39.72
  -2  13  -2 1142.56   38.02
   2 -13   2 1174.98   39.90
  -2  12  -2 1585.93   50.87
   2 -12   2 1641.19   51.63
  -2  12  -2 1550.32   52.63
  -2  11  -2 1834.30   63.91
   2 -11   2 2125.07   63.04
   2 -11   2 1941.52   64.25
   2 -11   2 1980.94   63.48
  -2  11  -2 1883.52   61.73
   2 -11   2 1992.94   63.11
   2 -10   2  612.75   22.74
  -2  10  -2  598.06   23.63
   2 -10   2  669.39   22.59
   2 -10   2  611.24   23.71
   2 -10   2  580.15   22.38
   2  -9   2   21.86    3.03
   2  -9   2   20.67    3.07
  -2   9  -2   19.89    3.05
   2  -9   2   22.09    2.59
   2  -9   2   19.03    2.47
   2  -8   2  190.67    9.09
   2  -8   2  215.00   10.32
  -2   8  -2  181.25   10.08
   2  -8   2  199.13    9.52
   2  -8   2  156.41    9.43
   2  -8   2  177.02    8.71
   2  -8   2  196.66    8.93
   2  -7   2   25.00    3.20
   2  -7   2   41.58    3.60
   2  -7   2   46.22    3.60
  -2   7  -2   32.10    3.71
   2  -6   2 1232.42   42.87
   2  -6   2 1431.11   42.35
   2  -6   2 1230.94   41.70
   2  -6   2 1386.96   43.23
  -2   5  -2 2718.60   80.37
   2  -5   2 2753.97   79.59
   2  -5   2 2595.13   79.27
   2  -4   2 1821.95   55.78
   2  -3   2    9.61    0.80
   2  -2   2   90.70    3.34
   2  -1   2    4.39    0.47
   2  -1   2    2.36    0.42
   2   0   2 1891.96   57.38
   2   0   2 1891.05   57.41
   2   1   2 2311.06   70.16
   2   2   2  173.29    6.25
   2   3   2  138.28    5.52
   2   4   2    5.42    1.05
   2   5   2   21.09    2.12
   2   5   2   16.92    1.73
   2   6   2   37.56    3.56
   2   6   2   33.95    3.22
   2   6   2   30.54    2.18
   2   7   2  296.50   12.61
   2   7   2  271.04   12.31
   2   8   2  554.37   23.28
   2   8   2  520.42   23.63
   2   9   2  574.26   20.27
   2   9   2  587.90   23.19
   2   9   2  562.89   22.43
   2  10   2  233.59    9.60
   2  10   2  215.66    9.41
   2  10   2  283.50   11.29
   2  10   2  272.08   12.36
   2  10   2  271.47   11.78
   2  11   2  147.70    8.23
   2  11   2  141.42    7.70
   2  11   2  138.09    6.43
   2  11   2  166.61    7.80
  -2 -11  -2  135.95    7.48
  -2 -12  -2   49.27    3.91
   2  12   2   50.10    4.24
   2  12   2   46.89    3.84
   2  12   2   42.82    3.14
   2  12   2   57.83    4.06
   2  12   2   48.71    3.25
   2  13   2    4.87    1.41
   2  13   2    8.31    1.30
   2  13   2    5.60    1.15
  -2 -13  -2    7.10    1.55
   2  14   2  385.31   14.08
   2  14   2  414.50   14.32
  -2 -14  -2  405.32   15.01
   2  15   2  447.76   15.15
  -2 -15  -2  445.36   15.70
   2  15   2  413.70   14.89
   2  16   2  424.49   15.06
   2  16   2  421.22   14.41
  -2 -16  -2  436.52   14.91
  -2 -16  -2  468.04   15.87
   2  17   2   92.81    3.55
  -2  16  -3   18.17    1.36
   2 -15   3   11.47    1.62
  -2  15  -3    8.88    1.39
  -2  15  -3    9.37    1.20
  -2  14  -3  167.92    6.86
  -2  14  -3  135.11    7.09
   2 -14   3  147.78    6.37
   2 -14   3  181.18    8.01
   2 -13   3  148.40    6.82
  -2  13  -3  162.01    7.14
   2 -12   3  201.99    9.96
   2 -12   3  182.70    8.26
   2 -12   3  185.42    9.16
  -2  12  -3  167.60    9.18
   2 -12   3  168.69    7.65
  -2  12  -3  167.94    7.70
   2 -11   3  127.50    8.03
  -2  11  -3  112.25    7.49
   2 -11   3  129.45    6.72
   2 -11   3  132.18    7.47
   2 -10   3    3.29    1.56
   2 -10   3    3.78    1.54
   2 -10   3    5.95    1.90
   2 -10   3    3.37    1.30
   2 -10   3    3.52    1.20
  -2  10  -3    2.56    1.62
   2  -9   3    2.24    1.46
   2  -9   3    1.05    1.04
   2  -9   3   -0.36    1.23
   2  -9   3    1.41    0.99
  -2   9  -3    1.28    1.62
   2  -9   3    1.58    1.05
   2  -8   3   67.69    5.31
   2  -8   3   64.41    4.91
   2  -8   3   70.05    4.99
   2  -8   3   59.31    4.29
   2  -8   3   70.64    4.63
  -2   8  -3   55.51    5.35
   2  -7   3    1.48    1.30
  -2   7  -3    0.50    1.31
   2  -7   3    1.99    1.33
   2  -7   3    0.32    0.85
   2  -6   3   41.78    3.40
   2  -6   3   40.50    3.02
   2  -6   3   37.65    2.70
   2  -5   3   68.74    3.50
   2  -5   3   74.02    4.64
  -2   5  -3   62.94    3.95
   2  -5   3   62.37    3.21
   2  -5   3   75.80    4.08
   2  -4   3    8.10    1.39
   2  -4   3   10.72    0.97
   2  -3   3    0.53    1.00
   2  -3   3    0.50    0.30
   2  -2   3   13.20    0.86
   2  -2   3   13.04    2.18
   2  -1   3   17.32    0.98
   2   0   3  182.05    6.01
   2   1   3    7.05    0.66
   2   2   3   34.24    1.83
   2   3   3   10.87    1.93
   2   4   3   18.00    1.60
   2   4   3   15.24    2.02
   2   5   3   94.43    4.91
   2   5   3   96.27    5.68
   2   6   3   60.76    3.41
   2   6   3   50.98    4.54
   2   7   3   27.58    2.96
   2   7   3   27.48    3.33
   2   8   3    6.55    1.78
   2   8   3    7.27    2.11
   2   9   3  110.81    7.95
   2   9   3  121.79    7.40
   2   9   3  153.58    7.83
   2   9   3  134.06    6.25
   2   9   3  143.92    6.38
   2  10   3   27.01    3.41
   2  10   3   27.30    3.07
   2  10   3   27.54    3.04
   2  10   3   25.86    2.36
   2  10   3   25.88    2.39
   2  11   3  260.79   12.11
   2  11   3  236.62    9.79
  -2 -11  -3  247.64   11.08
   2  11   3  267.64   11.24
   2  11   3  238.66    9.85
   2  11   3  262.34   10.43
   2  12   3  120.06    5.75
  -2 -12  -3  120.00    6.57
   2  12   3  122.42    7.16
   2  12   3  129.97    6.76
   2  12   3  111.66    5.61
   2  13   3    1.21    0.72
  -2 -13  -3    1.62    0.99
   2  13   3    1.55    0.96
   2  13   3    1.33    0.96
   2  13   3    1.34    0.78
  -2 -14  -3  121.75    6.08
   2  14   3  118.39    5.48
   2  15   3  329.20   11.58
  -2 -15  -3  317.45   12.07
   2  16   3  339.40   11.68
   2  16   3  338.23   12.47
  -2 -16  -3  355.91   12.24
  -2 -16  -3  344.38   12.93
   2  17   3  126.16    4.43
  -2  16  -4   10.22    0.85
   2 -16   4    9.21    0.96
   2 -15   4  180.75    6.95
  -2  15  -4  177.49    7.67
  -2  15  -4  200.63    7.27
   2 -14   4  391.62   14.30
   2 -14   4  350.67   12.76
  -2  14  -4  384.71   13.05
  -2  14  -4  332.71   13.65
   2 -13   4 1133.78   38.13
   2 -12   4  784.32   27.89
  -2  12  -4  843.37   30.00
  -2  12  -4  843.11   27.98
  -2  11  -4  398.31   16.98
   2 -10   4  173.22    9.03
   2 -10   4  170.07    8.16
  -2  10  -4  155.60    9.38
   2 -10   4  178.85   10.18
   2 -10   4  162.78    9.38
   2  -9   4   35.51    3.62
   2  -9   4   28.42    2.99
   2  -9   4   29.09    2.98
   2  -9   4   31.20    3.72
  -2   9  -4   26.83    3.92
   2  -9   4   29.59    3.98
  -2   8  -4  400.03   18.19
   2  -8   4  374.50   15.73
   2  -8   4  517.70   17.79
   2  -8   4  439.84   16.94
   2  -8   4  427.82   16.25
   2  -8   4  504.43   16.96
   2  -8   4  493.83   18.28
   2  -7   4 1964.01   73.98
   2  -7   4 2973.32   74.44
  -2   7  -4 2174.74   75.14
   2  -7   4 1753.78   71.81
   2  -7   4 2342.83   73.35
   2  -7   4 2890.43   75.20
   2  -7   4 3041.58   76.46
   2  -6   4 3866.83  102.36
   2  -6   4 3617.84  102.88
   2  -6   4 3049.55  101.63
  -2   6  -4 3127.13  102.31
   2  -6   4 2930.41   99.92
   2  -6   4 3379.97  100.77
   2  -5   4 2852.74   72.93
   2  -5   4 1859.95   69.96
   2  -5   4 2147.36   72.44
   2  -5   4 2449.56   71.41
   2  -5   4 2253.85   69.77
   2  -5   4 2529.84   70.45
   2  -4   4 1848.02   51.44
  -2   4  -4 1915.35   52.53
   2  -4   4 1793.39   50.87
   2  -3   4  749.59   28.60
   2  -3   4  885.92   26.51
   2  -2   4   48.63    4.01
   2  -2   4   50.57    2.03
   2  -1   4  379.93   16.14
   2   0   4 5481.61  169.92
   2   1   4 2148.73   66.84
   2   1   4 2280.34   67.01
   2   2   4 1928.17   69.02
   2   2   4 2195.92   65.47
   2   3   4   31.02    3.17
   2   4   4   18.42    2.28
   2   5   4    5.24    1.63
   2   5   4    6.05    1.24
   2   6   4    8.77    1.51
   2   6   4    6.19    1.21
   2   7   4  797.73   30.65
   2   7   4  903.97   28.95
   2   8   4   75.68    5.29
   2   8   4   44.44    4.38
   2   9   4   25.45    2.32
   2   9   4   28.97    2.55
   2   9   4   23.72    3.00
   2   9   4   22.96    2.19
   2  10   4   12.85    2.51
   2  10   4   18.04    2.07
   2  10   4   17.38    2.03
   2  10   4   19.65    2.68
   2  10   4   16.32    1.85
   2  11   4  118.10    5.78
   2  11   4  120.32    6.68
   2  11   4  113.80    5.71
   2  11   4  114.21    7.07
  -2 -11  -4  108.11    6.31
   2  12   4  100.59    6.23
   2  12   4  105.14    5.25
   2  12   4   96.92    5.07
   2  12   4  102.63    5.50
  -2 -12  -4   94.95    5.65
   2  12   4   97.17    5.86
   2  13   4   16.15    1.81
   2  13   4   12.06    1.59
   2  13   4   11.68    1.95
   2  13   4   17.33    2.23
  -2 -13  -4   11.75    1.83
  -2 -14  -4  257.94   10.43
  -2 -15  -4  122.60    5.63
   2  15   4  111.88    5.03
  -2 -16  -4   63.70    3.29
  -2 -16  -4   63.12    3.77
   2  16   4   53.79    2.86
   2  16   4   60.19    3.52
   2  16   4   55.23    2.78
   2  17   4    3.45    0.51
   2 -16   5    2.06    0.43
  -2  15  -5   10.69    1.07
  -2  15  -5    9.93    1.34
   2 -15   5   12.12    1.10
   2 -15   5   10.85    1.19
   2 -15   5   12.15    1.48
  -2  14  -5    8.42    1.52
   2 -14   5    8.51    1.54
   2 -14   5    6.72    1.04
  -2  14  -5    8.91    1.18
   2 -13   5  115.00    6.28
  -2  13  -5   90.24    5.62
  -2  13  -5  105.52    5.01
   2 -13   5   97.29    4.98
   2 -12   5  116.24    6.75
   2 -12   5  102.89    5.49
  -2  12  -5  107.18    5.37
   2 -11   5   33.25    2.95
  -2  11  -5   31.86    3.78
   2 -11   5   32.53    3.94
   2 -10   5    2.79    1.54
   2 -10   5    1.36    1.27
  -2  10  -5    1.08    1.59
   2  -9   5    1.89    1.14
   2  -9   5    2.25    1.56
   2  -9   5    2.44    1.25
  -2   9  -5    2.35    1.86
   2  -8   5   33.47    3.85
  -2   8  -5   35.65    4.41
   2  -8   5   30.40    3.28
   2  -8   5   31.74    3.63
   2  -8   5   30.96    3.40
   2  -7   5   38.01    3.95
   2  -7   5   33.06    4.83
   2  -7   5   39.93    3.57
   2  -7   5   40.89    4.32
   2  -7   5   42.75    4.19
  -2   7  -5   27.36    3.97
   2  -7   5   31.64    3.31
  -2   6  -5   16.16    2.78
   2  -6   5   19.61    2.54
   2  -6   5   18.47    2.15
   2  -6   5   13.89    2.53
   2  -5   5   34.18    2.42
   2  -5   5   31.42    3.14
   2  -5   5   26.56    2.21
  -2   5  -5   31.15    3.06
   2  -4   5    0.26    0.26
   2  -4   5   -0.11    1.07
   2  -4   5    0.42    0.52
   2  -4   5    0.79    1.17
   2  -4   5   -0.08    0.72
   2  -3   5    3.88    0.72
   2  -3   5    4.47    0.49
   2  -3   5    5.25    1.43
   2  -2   5    6.14    1.78
   2  -1   5   12.95    2.62
   2   0   5  572.29   22.81
   2   1   5    1.07    1.89
   2   2   5    3.12    1.95
   2   2   5    2.92    0.44
   2   2   5    2.25    0.28
   2   3   5    3.15    1.72
   2   3   5    4.40    0.66
   2   4   5    3.50    1.31
   2   4   5    2.93    1.39
   2   5   5    2.75    1.50
   2   5   5    2.15    1.00
   2   6   5  170.76   10.36
   2   6   5  277.86    9.57
   2   7   5  177.27    9.76
   2   8   5    4.62    1.14
   2   8   5    3.20    1.53
   2   8   5    2.14    1.14
   2   9   5   28.96    2.71
   2   9   5   25.29    3.27
   2   9   5   26.74    2.42
   2   9   5   29.28    2.60
   2  10   5   39.66    3.79
  -2 -10  -5   25.54    2.84
   2  10   5   34.72    2.93
   2  10   5   33.26    2.87
   2  10   5   19.82    3.01
   2  11   5   11.41    2.17
   2  11   5   10.94    1.68
   2  11   5   12.24    1.76
   2  11   5    8.44    1.94
  -2 -11  -5    9.54    1.76
   2  12   5   11.04    1.67
   2  12   5   10.09    1.55
  -2 -12  -5    8.97    1.65
   2  13   5    5.40    1.14
   2  13   5    4.40    1.34
  -2 -13  -5    3.29    1.12
   2  13   5    4.48    1.20
   2  14   5    1.95    1.08
   2  15   5   62.18    3.26
  -2 -15  -5   67.94    3.74
  -2 -16  -5  160.99    6.00
   2  16   5  146.81    6.36
   2  17   5   93.81    3.51
   2 -15   6   40.57    2.07
   2 -15   6   38.64    2.11
   2 -14   6    7.28    1.33
   2 -14   6    6.27    0.98
  -2  14  -6    3.84    1.11
   2 -14   6    5.36    0.91
  -2  14  -6    5.22    0.85
   2 -13   6  171.27    8.03
  -2  13  -6  162.45    7.77
  -2  13  -6  165.85    6.73
   2 -13   6  153.91    6.84
   2 -12   6  223.94   10.47
   2 -11   6   39.91    3.93
   2 -11   6   38.19    4.23
   2 -11   6   37.03    3.16
  -2  11  -6   36.35    3.93
   2 -10   6   68.14    4.70
   2 -10   6   63.97    5.57
  -2  10  -6   62.35    5.57
   2 -10   6   65.63    4.87
   2  -9   6  614.37   22.78
  -2   9  -6  581.30   23.49
   2  -9   6  545.35   21.39
   2  -9   6  563.50   22.85
   2  -8   6  446.41   18.79
  -2   8  -6  430.14   19.56
   2  -8   6  440.09   17.57
   2  -8   6  456.85   18.67
   2  -7   6  843.62   31.39
   2  -7   6  763.51   29.53
   2  -7   6 1033.80   32.32
   2  -7   6  952.04   32.22
  -2   7  -6  781.18   32.14
   2  -7   6  913.77   30.56
   2  -7   6  732.40   33.34
   2  -6   6 1563.25   51.45
   2  -6   6 1547.96   50.00
   2  -6   6 1782.12   53.61
   2  -6   6 1960.09   53.56
   2  -6   6 1556.92   54.38
   2  -6   6 1782.10   52.03
  -2   6  -6 1464.51   52.54
  -2   5  -6  515.36   19.52
   2  -5   6  570.07   18.31
   2  -5   6  568.26   17.53
   2  -4   6   35.94    3.19
   2  -4   6   29.24    3.10
   2  -4   6   40.08    2.46
   2  -4   6   38.19    2.95
   2  -3   6  820.99   27.52
   2  -3   6  794.72   26.21
   2  -3   6  784.71   24.86
   2  -2   6 1536.76   52.15
   2  -2   6 1602.94   49.25
   2  -2   6 1639.44   53.22
   2  -1   6 2932.29   95.35
   2  -1   6 3184.82   92.22
   2   0   6 3075.76   96.01
   2   0   6 3396.89   91.78
   2   1   6  845.38   28.76
   2   1   6  888.69   23.70
   2   2   6  841.14   30.35
   2   2   6  854.74   26.78
   2   3   6  145.14    5.09
   2   3   6  148.55    6.20
   2   3   6  142.19    8.10
   2   3   6  156.88    8.53
   2   4   6  998.76   32.16
   2   4   6  908.15   32.57
   2   4   6  996.64   33.01
   2   5   6  154.29    8.02
   2   5   6  148.02    7.22
   2   5   6  170.08    7.58
   2   6   6  681.64   32.66
   2   6   6 1183.33   32.15
   2   7   6  186.82    7.66
   2   7   6  182.60    7.68
   2   8   6  246.84    9.90
   2   8   6  237.67   11.97
   2   8   6  240.29   10.24
   2   9   6  290.84   11.42
   2   9   6  283.18   12.84
  -2 -10  -6    8.95    1.62
   2  10   6    6.80    1.53
   2  11   6    0.27    1.09
  -2 -11  -6    0.87    0.92
  -2 -12  -6    1.73    0.92
   2  13   6   31.40    2.79
   2  13   6   31.24    3.04
  -2 -13  -6   32.24    2.71
   2  14   6   14.88    1.76
  -2 -14  -6   13.66    1.65
   2  14   6   15.40    2.04
  -2 -15  -6   43.71    2.76
   2  15   6   39.78    2.72
   2  16   6    6.12    0.90
   2  16   6    6.67    1.16
  -2 -16  -6    7.72    0.98
   2  17   6   15.28    0.99
   2 -15   7    1.71    0.39
   2 -14   7    2.13    0.60
  -2  14  -7    2.06    0.84
   2 -14   7    1.69    0.74
   2 -14   7    2.09    0.58
   2 -13   7    8.41    1.55
   2 -13   7    8.83    1.22
   2 -13   7    6.87    1.15
  -2  13  -7    8.60    1.09
  -2  13  -7    6.69    1.45
  -2  12  -7   28.99    3.00
   2 -12   7   38.26    3.47
   2 -11   7    7.38    1.51
   2 -11   7    9.29    2.23
   2 -11   7    7.07    1.79
   2 -10   7    2.95    1.69
  -2  10  -7    2.40    1.47
   2 -10   7    1.75    1.03
   2 -10   7    1.24    1.33
   2 -10   7    0.94    1.90
   2  -9   7   22.31    3.33
   2  -9   7   23.40    2.88
  -2   9  -7   21.98    3.48
   2  -9   7   17.99    2.89
   2  -9   7   20.62    3.29
  -2   8  -7    2.39    2.01
   2  -8   7    1.13    1.00
   2  -8   7   -0.18    1.37
   2  -8   7   -0.19    1.32
   2  -7   7    7.70    1.91
   2  -7   7    6.47    2.10
   2  -7   7   12.37    2.16
   2  -7   7    9.32    3.05
   2  -7   7    9.18    2.01
  -2   7  -7    9.34    2.79
   2  -7   7   10.67    2.47
   2  -7   7   12.34    2.50
   2  -6   7    9.12    2.28
   2  -6   7    8.86    2.22
   2  -6   7    7.45    1.87
   2  -6   7    7.21    1.74
   2  -6   7    6.12    2.05
   2  -6   7    3.94    2.23
   2  -6   7    8.42    1.99
  -2   6  -7    5.83    2.22
   2  -6   7    6.06    1.45
   2  -5   7    0.23    0.83
   2  -5   7    0.32    1.03
   2  -5   7    0.82    0.69
   2  -5   7   -0.96    1.63
   2  -5   7    0.38    1.33
   2  -5   7    0.30    1.08
   2  -5   7    0.48    0.79
  -2   5  -7   -0.34    1.28
   2  -5   7    1.17    0.94
   2  -5   7   -0.09    0.79
   2  -4   7    4.83    1.00
   2  -4   7    3.29    1.28
  -2   4  -7    5.24    1.55
   2  -4   7    4.02    1.15
   2  -4   7    5.42    1.58
   2  -3   7    0.97    1.26
   2  -3   7    0.53    0.53
   2  -3   7    1.66    0.95
   2  -2   7   11.00    1.44
   2  -2   7   11.31    1.21
   2  -2   7   12.93    2.81
   2  -2   7   14.17    1.64
   2  -1   7   30.22    4.53
   2  -1   7   29.69    1.98
   2  -1   7   36.23    2.54
   2   0   7   46.21    2.56
   2   0   7   51.61    3.07
   2   1   7  119.11    4.85
   2   1   7  113.67    5.02
   2   2   7   32.07    4.71
   2   2   7   33.21    2.43
   2   3   7   16.21    3.11
   2   3   7   16.19    1.74
   2   3   7   16.04    1.79
   2   4   7  346.55   13.15
   2   4   7  332.41   14.30
   2   5   7    7.84    1.65
   2   5   7    5.41    1.73
   2   5   7    4.72    1.92
   2   6   7  207.85    8.66
   2   6   7  200.88    8.43
   2   7   7   34.81    4.45
   2   7   7   59.90    3.81
   2   8   7   64.75    5.67
   2   9   7    1.87    1.61
   2  10   7   86.54    6.26
   2  11   7  181.63    8.96
  -2 -11  -7  150.34    7.21
  -2 -12  -7  129.15    6.37
   2  12   7  152.41    7.82
   2  12   7  142.85    7.10
   2  13   7  108.57    6.09
   2  13   7  101.78    5.56
   2  14   7   52.61    3.60
  -2 -14  -7   53.94    3.27
   2  14   7   63.67    4.10
   2  14   7   57.26    3.60
   2  15   7    2.38    0.63
   2  15   7    2.06    0.74
   2  15   7    1.85    0.69
  -2 -15  -7    1.81    0.68
   2  16   7   35.69    2.43
   2  16   7   34.99    1.97
   2  17   7   27.74    1.36
   2 -14   8   82.98    3.37
   2 -14   8   69.71    3.00
   2 -13   8   53.37    2.98
   2 -13   8   51.04    2.80
   2 -13   8   51.47    3.49
  -2  13  -8   46.00    3.32
   2 -12   8    2.60    1.13
   2 -12   8    1.59    0.80
  -2  12  -8    1.40    1.01
   2 -12   8    2.05    0.79
   2 -11   8    4.50    1.55
   2 -10   8    1.39    0.95
   2 -10   8    0.17    1.38
   2 -10   8    0.67    1.08
   2 -10   8    0.46    0.81
   2  -9   8   26.15    3.29
   2  -9   8   33.10    3.37
  -2   9  -8   27.07    3.70
   2  -9   8   27.37    3.76
  -2   8  -8   35.60    4.46
   2  -8   8   32.50    4.28
   2  -8   8   34.20    3.62
   2  -8   8   30.83    3.99
   2  -7   8    6.85    2.19
   2  -7   8    8.84    2.17
   2  -7   8    5.91    1.73
   2  -7   8    7.70    2.34
   2  -7   8    5.84    2.75
   2  -7   8    5.58    1.75
  -2   7  -8    6.97    2.44
   2  -7   8    3.76    1.55
  -2   6  -8  140.98    9.57
   2  -6   8  138.55    7.27
   2  -6   8  144.44    6.69
   2  -6   8  117.19    6.94
   2  -6   8  151.29    9.05
   2  -6   8  149.45    8.66
   2  -6   8  120.82    9.39
   2  -6   8  150.19    8.35
   2  -6   8  126.19    7.75
   2  -5   8   18.63    3.26
   2  -5   8   19.83    3.10
  -2   5  -8   18.97    3.37
   2  -5   8   18.73    3.01
   2  -5   8   20.04    3.38
   2  -5   8   18.42    2.07
   2  -5   8   17.09    2.81
   2  -5   8   17.76    1.90
   2  -5   8   19.42    2.27
   2  -5   8   21.46    2.70
   2  -5   8   18.87    2.24
   2  -5   8   18.38    1.99
   2  -4   8  172.74    9.49
  -2   4  -8  167.51    9.36
   2  -4   8  166.53    8.61
   2  -4   8  141.23    7.39
   2  -4   8  176.68    8.65
   2  -4   8  167.19    6.91
   2  -4   8  159.41    7.11
   2  -4   8  171.12    8.08
   2  -4   8  166.98    7.07
   2  -4   8  164.47    7.02
   2  -3   8 1298.50   39.98
   2  -3   8 1110.04   38.40
  -2   3  -8 1227.84   40.85
   2  -3   8 1236.72   41.86
   2  -3   8 1280.27   39.66
   2  -3   8 1176.41   38.36
   2  -3   8 1456.62   44.83
   2  -3   8 1316.98   41.43
   2  -3   8 1073.69   39.84
   2  -3   8 1309.53   39.91
   2  -2   8 1230.75   40.56
   2  -2   8 1292.48   38.48
   2  -2   8 1167.95   37.42
   2  -2   8 1220.50   38.65
   2  -2   8 1242.96   42.45
   2  -1   8  327.69   16.99
   2  -1   8  333.96   11.88
   2  -1   8  370.65   15.60
   2  -1   8  370.38   13.07
   2   0   8 1302.23   37.32
   2   0   8  994.34   42.76
   2   0   8 1448.59   42.40
   2   0   8 1156.53   35.98
   2   0   8  987.22   36.56
   2   1   8 1006.11   30.86
   2   1   8  969.02   30.50
   2   1   8  994.15   31.51
   2   2   8   47.60    6.08
   2   2   8   50.09    3.18
   2   2   8   48.53    2.87
   2   2   8   53.67    3.46
   2   3   8  579.21   20.42
   2   3   8  591.65   20.15
   2   3   8  589.83   24.43
   2   3   8  649.31   23.40
   2   4   8 1509.30   49.05
   2   4   8 1588.77   50.76
   2   4   8 1508.55   51.43
   2   5   8  797.88   28.87
   2   5   8  897.74   28.27
   2   5   8  821.79   29.46
   2   5   8  867.13   29.01
   2   5   8  830.19   28.15
   2   5   8  849.35   29.71
   2   6   8  900.99   29.11
   2   6   8  847.32   29.27
   2   6   8  825.76   28.84
   2   7   8  575.26   18.47
   2   7   8  531.28   18.58
   2   8   8  163.45    7.38
   2   8   8  142.10    9.61
   2   9   8   11.45    2.58
   2   9   8   10.14    1.51
   2   9   8   13.32    2.46
   2  10   8  309.69   14.58
   2  10   8  353.67   15.14
   2  11   8  341.42   14.94
   2  12   8  534.10   20.28
   2  12   8  575.42   21.17
   2  12   8  593.30   21.39
   2  13   8  439.59   16.23
   2  13   8  442.30   16.74
   2  14   8   46.68    3.20
   2  14   8   48.52    2.90
   2  14   8   45.20    3.21
   2  14   8   50.61    3.57
   2  15   8   75.55    3.87
   2  15   8   86.11    4.00
   2  15   8   77.84    4.32
   2  15   8   81.75    3.75
   2  15   8   73.80    3.44
   2  16   8    2.24    0.56
   2  16   8    0.67    0.43
   2 -14   9   20.14    1.21
   2 -13   9    0.77    0.53
   2 -13   9    1.37    0.71
  -2  13  -9    0.88    0.71
   2 -12   9    5.22    0.98
   2 -12   9    5.71    1.09
   2 -12   9    4.15    1.22
  -2  12  -9    4.68    1.29
   2 -11   9   45.09    3.54
   2 -11   9   51.65    3.39
   2 -11   9   53.50    3.57
  -2  11  -9   46.22    3.76
   2 -11   9   52.62    4.30
   2 -10   9    8.27    2.17
   2 -10   9    5.39    1.88
   2  -9   9   21.60    2.98
   2  -9   9   19.24    3.24
   2  -9   9   26.20    3.44
   2  -9   9   27.70    3.09
   2  -9   9   23.95    2.73
   2  -8   9    2.34    1.27
  -2   8  -9    2.85    1.72
   2  -8   9    0.50    0.87
   2  -8   9    0.37    1.57
   2  -7   9    5.88    1.42
   2  -7   9    0.87    1.39
   2  -7   9    4.43    1.83
   2  -7   9    4.15    2.58
   2  -7   9    4.19    1.67
   2  -7   9    6.04    1.76
  -2   7  -9    6.47    2.36
   2  -6   9    1.53    1.26
   2  -6   9    1.96    0.93
   2  -6   9    1.03    1.46
   2  -6   9    2.02    1.63
   2  -6   9    1.47    1.57
   2  -6   9    0.68    1.38
   2  -6   9    1.39    1.76
   2  -6   9    2.05    1.13
  -2   6  -9    2.13    1.94
   2  -5   9    0.14    0.94
   2  -5   9    0.58    0.67
   2  -5   9    1.32    1.62
   2  -5   9    1.92    1.77
   2  -5   9    0.92    1.39
  -2   5  -9    0.25    1.82
   2  -5   9    2.15    1.52
   2  -5   9    1.60    1.15
   2  -5   9    0.79    0.77
   2  -5   9   -0.23    1.43
   2  -5   9    0.72    0.74
   2  -4   9    4.30    1.34
   2  -4   9    6.08    1.11
   2  -4   9    6.74    1.65
   2  -4   9    3.30    1.33
   2  -4   9    7.38    2.38
  -2   4  -9    5.03    2.06
   2  -4   9    4.14    1.81
   2  -4   9    4.60    1.12
   2  -4   9    5.71    1.49
   2  -4   9    4.28    1.35
   2  -4   9    3.96    1.04
   2  -4   9    4.37    2.01
   2  -3   9   54.90    5.79
   2  -3   9   57.12    4.73
   2  -3   9   46.79    3.19
   2  -3   9   45.61    4.67
   2  -3   9   49.20    3.05
   2  -3   9   45.85    3.92
   2  -3   9   47.30    3.04
   2  -3   9   49.85    3.04
   2  -3   9   45.97    3.95
   2  -3   9   51.43    3.87
  -2   3  -9   48.17    4.70
   2  -3   9   52.06    3.77
   2  -2   9  101.37    8.25
   2  -2   9   96.73    6.01
   2  -2   9   99.44    4.85
   2  -2   9  102.07    7.60
   2  -2   9   94.41    6.18
   2  -2   9   98.11    4.59
   2  -2   9   93.85    4.43
   2  -2   9   84.78    4.27
   2  -2   9   72.59    4.66
  -2   2  -9   90.38    5.93
   2  -2   9  100.66    6.36
   2  -2   9   98.15    5.28
   2  -1   9   86.20    7.89
   2  -1   9   68.76    4.75
   2  -1   9   98.89    6.70
   2  -1   9   80.04    4.20
   2  -1   9   93.30    6.59
   2  -1   9   69.45    7.07
   2  -1   9   93.26    5.50
   2  -1   9   94.28    5.10
   2  -1   9   91.70    4.58
   2   0   9   10.26    1.45
   2   0   9    9.59    3.56
   2   0   9    8.97    1.54
   2   0   9   12.79    2.91
   2   0   9   11.39    1.60
   2   0   9   10.22    2.79
   2   0   9   10.90    1.36
   2   0   9    9.90    1.63
   2   0   9   12.01    1.71
   2   0   9    7.98    1.83
   2   1   9   15.02    4.63
   2   1   9   19.19    1.66
   2   1   9   19.88    2.08
   2   1   9   24.19    3.85
   2   1   9   15.65    1.75
   2   1   9   20.76    2.20
   2   1   9   17.55    1.82
   2   1   9   19.21    2.83
   2   2   9   37.35    2.78
   2   2   9   37.80    6.08
   2   2   9   35.91    2.42
   2   2   9   50.08    5.33
   2   2   9   37.41    2.91
   2   2   9   42.36    4.95
   2   2   9   33.76    2.66
   2   2   9   39.09    3.09
   2   2   9   35.72    2.63
   2   2   9   34.57    3.96
   2   3   9  104.04    8.65
   2   3   9   90.51    4.57
   2   3   9   99.98    5.19
   2   3   9  122.30    7.72
   2   3   9   84.02    4.93
   2   3   9  122.02    7.65
   2   3   9  113.72    5.64
   2   3   9   88.55    4.77
   2   3   9   93.50    4.93
   2   3   9  120.95    7.34
   2   4   9  253.69   12.93
   2   4   9  262.43   10.50
   2   4   9  236.71    9.98
   2   4   9  283.73   12.20
   2   4   9  251.94   11.77
   2   4   9  224.44   10.07
   2   4   9  231.74    9.73
   2   4   9  255.81    9.48
   2   4   9  275.34   10.56
   2   4   9  247.86   10.12
   2   4   9  270.77   12.05
   2   5   9  424.78   15.61
   2   5   9  374.91   15.31
   2   5   9  367.09   15.99
   2   5   9  368.82   15.11
   2   5   9  367.77   14.58
   2   5   9  396.80   14.51
   2   5   9  366.28   15.19
   2   5   9  388.30   14.28
   2   6   9  259.77   10.71
   2   6   9  234.18   10.82
   2   6   9  236.88   10.44
   2   6   9  248.77   10.63
   2   6   9  259.84   10.59
   2   6   9  240.92   10.55
   2   6   9  257.93   10.47
   2   7   9  169.95    7.73
   2   7   9  185.00    8.06
   2   7   9  179.54    8.30
   2   7   9  190.23    8.63
   2   8   9   81.29    5.61
   2   8   9   73.30    4.47
   2   8   9   70.94    4.38
   2   8   9   70.17    5.09
   2   9   9   34.03    3.92
   2   9   9   31.20    4.26
   2   9   9   32.83    3.56
   2   9   9   36.40    2.87
   2  10   9  201.44   10.61
   2  10   9  198.67    9.68
   2  11   9  345.13   14.73
   2  11   9  326.56   14.42
   2  11   9  323.03   13.36
   2  12   9  303.82   12.84
   2  12   9  307.06   12.85
   2  12   9  283.61   12.09
   2  12   9  289.81   11.68
   2  13   9  292.20   11.99
   2  13   9  307.72   12.29
   2  13   9  301.30   11.80
   2  13   9  291.72   11.16
   2  14   9  107.64    4.88
   2  14   9  101.93    4.63
   2  14   9  102.83    5.18
   2  14   9  114.50    5.30
   2  14   9  104.41    5.52
   2  15   9    0.60    0.57
   2  15   9    1.27    0.72
   2  15   9    0.94    0.60
   2  15   9    0.92    0.55
   2  16   9   60.95    2.59
   2  16   9   53.23    2.56
   2 -13  10   47.70    2.28
   2 -12  10    3.14    1.00
  -2  12 -10    2.87    0.85
   2 -12  10    2.74    0.74
   2 -11  10   59.71    3.82
  -2  11 -10   59.50    4.02
   2 -11  10   69.28    4.64
   2 -11  10   63.55    3.72
   2 -10  10  711.08   26.63
   2 -10  10  697.99   25.79
   2 -10  10  723.21   26.99
  -2  10 -10  712.56   25.72
   2 -10  10  768.37   24.99
   2 -10  10  797.72   25.63
   2  -9  10  219.79   12.27
  -2   9 -10  289.28   11.81
   2  -8  10  109.35    7.36
   2  -8  10  112.92    6.22
   2  -8  10  128.79    7.04
   2  -7  10  115.57    7.91
  -2   7 -10  130.75    8.33
   2  -7  10  110.81    6.91
   2  -7  10  114.14    6.43
   2  -6  10    4.86    1.63
   2  -6  10    3.42    1.15
   2  -6  10    4.09    1.83
  -2   6 -10    6.56    2.39
   2  -6  10    4.18    1.79
   2  -6  10    3.53    2.52
   2  -6  10    4.23    1.77
   2  -6  10    4.94    1.43
   2  -5  10   72.94    4.73
   2  -5  10   75.22    4.43
  -2   5 -10   85.28    7.33
   2  -5  10   73.12    6.63
   2  -5  10   64.36    5.13
   2  -5  10   63.98    5.32
   2  -5  10   68.08    6.78
   2  -5  10   74.20    6.19
   2  -4  10  245.61   12.89
   2  -4  10  229.23   12.30
   2  -4  10  239.29    9.16
   2  -4  10  214.78    9.16
   2  -4  10  211.21   10.24
   2  -4  10  209.27   10.35
   2  -4  10  215.54   11.06
   2  -4  10  226.82    8.89
   2  -4  10  189.16    9.53
   2  -4  10  243.93   13.28
   2  -4  10  213.55    9.34
   2  -3  10  153.93    7.96
   2  -3  10  155.13    7.18
   2  -3  10  156.46    6.72
   2  -3  10  151.89    6.74
   2  -3  10  136.97    7.81
   2  -3  10  153.64    6.76
   2  -3  10  147.14    9.10
   2  -3  10  152.98    7.83
   2  -3  10  177.95   11.15
   2  -3  10  168.32    9.42
   2  -2  10   15.87    2.11
   2  -2  10   22.36    2.30
   2  -2  10   24.39    4.57
   2  -2  10   25.63    3.11
   2  -2  10   23.54    2.33
   2  -2  10   27.11    2.11
   2  -2  10   18.81    1.81
   2  -2  10   29.24    2.36
   2  -2  10   21.47    3.12
   2  -2  10   23.14    4.02
   2  -2  10   25.00    2.68
   2  -2  10   22.58    3.21
   2  -1  10    3.25    1.19
   2  -1  10    2.89    0.93
   2  -1  10    1.73    2.00
   2  -1  10    4.19    1.38
   2  -1  10    1.95    0.93
   2  -1  10    2.88    0.76
   2  -1  10    4.14    2.02
   2  -1  10    2.04    0.67
   2  -1  10    2.34    0.97
   2  -1  10    2.45    0.92
   2  -1  10    4.14    2.00
   2   0  10    2.53    0.86
   2   0  10    1.58    1.30
   2   0  10    2.43    1.89
   2   0  10    1.92    1.08
   2   0  10    2.71    0.94
   2   0  10    4.13    0.85
   2   0  10    4.19    0.82
   2   0  10    4.32    2.32
   2   0  10    1.82    3.16
   2   0  10    3.97    1.20
   2   0  10    2.93    0.94
   2   0  10    1.78    2.03
   2   0  10    2.32    0.88
   2   1  10   52.41    4.87
   2   1  10   50.83    3.41
   2   1  10   58.39    4.06
   2   1  10   37.00    4.28
   2   1  10   55.80    3.60
   2   1  10   54.98    3.13
   2   1  10   54.60    2.99
   2   1  10   50.37    3.39
   2   1  10   65.83    6.57
   2   1  10   48.51    7.59
   2   1  10   62.94    4.18
   2   1  10   53.02    3.76
   2   1  10   74.27    6.84
   2   2  10   22.12    2.37
   2   2  10   34.59    4.76
   2   2  10   24.96    2.59
   2   2  10   24.02    1.97
   2   2  10   23.00    2.24
   2   2  10   34.98    4.88
   2   2  10   22.07    2.26
   2   2  10   23.12    2.24
   2   2  10   28.47    5.78
   2   2  10   27.97    2.72
   2   2  10   21.61    2.21
   2   2  10   30.59    3.94
   2   3  10  222.08   11.39
   2   3  10  160.88    7.52
   2   3  10  168.07    7.74
   2   3  10  148.04    7.06
   2   3  10  152.35    6.60
   2   3  10  202.67   10.72
   2   3  10  142.44    7.29
   2   3  10  184.06   12.26
   2   3  10  155.96    7.45
   2   3  10  165.96    7.83
   2   3  10  143.43    7.14
   2   3  10  199.10   10.36
   2   4  10  796.42   29.46
   2   4  10  984.60   32.11
   2   4  10  837.82   29.34
   2   4  10  817.80   28.10
   2   4  10  868.62   29.44
   2   4  10 1015.67   32.65
   2   4  10  973.03   30.12
   2   4  10  965.87   34.40
   2   4  10 1074.53   32.61
   2   4  10  818.87   29.02
   2   4  10  833.03   28.39
   2   5  10  383.22   15.82
   2   5  10  358.55   15.15
   2   5  10  357.04   13.79
   2   5  10  378.66   14.73
   2   5  10  384.17   15.42
   2   5  10  384.73   16.94
   2   5  10  462.79   15.89
   2   5  10  453.46   16.61
   2   5  10  399.73   15.15
   2   5  10  392.42   16.13
   2   6  10  527.11   21.44
   2   6  10  508.98   21.83
   2   6  10  632.17   21.61
   2   6  10  596.61   20.95
   2   6  10  560.24   19.95
   2   6  10  615.36   21.45
   2   6  10  536.65   20.84
   2   6  10  633.04   21.30
   2   7  10  295.40   12.78
   2   7  10  328.42   12.75
   2   7  10  330.86   13.18
   2   7  10  304.32   12.28
   2   7  10  361.97   13.17
   2   7  10  293.67   12.30
   2   7  10  343.59   13.47
   2   8  10   28.41    2.74
   2   8  10   30.49    3.33
   2   8  10   23.18    2.74
   2   8  10   30.55    2.84
   2   8  10   27.07    3.27
   2   9  10  109.98    5.78
   2   9  10  110.96    6.93
   2   9  10  118.03    5.90
   2   9  10  125.94    7.59
   2  10  10  393.56   15.44
   2  10  10  402.32   17.30
   2  10  10  394.24   15.85
   2  10  10  375.11   16.63
   2  11  10  476.35   19.20
   2  11  10  474.73   17.73
   2  11  10  511.67   19.43
   2  11  10  478.15   17.94
   2  11  10  470.08   18.50
   2  12  10  304.47   12.66
   2  12  10  324.14   13.28
   2  13  10  215.14    9.14
   2  13  10  213.97    8.46
   2  13  10  214.94    9.28
   2  13  10  194.54    9.03
   2  13  10  208.89    8.30
   2  13  10  218.13    9.00
   2  14  10   10.22    1.13
   2  14  10   12.94    1.55
   2  14  10   14.47    1.43
   2  14  10   10.34    1.44
   2  15  10    3.33    0.67
   2  15  10    2.36    0.70
   2  16  10   49.88    2.12
   2 -12  11   30.92    1.81
   2 -11  11   43.46    3.24
   2 -11  11   41.34    2.58
   2 -11  11   37.49    2.61
  -2  10 -11   51.03    3.65
   2 -10  11   48.58    3.69
   2 -10  11   55.09    4.38
   2 -10  11   57.09    3.56
  -2   9 -11   47.11    3.87
   2  -9  11   42.63    4.40
   2  -9  11   58.51    4.03
   2  -9  11   52.18    4.18
   2  -9  11   49.50    4.42
  -2   8 -11    4.92    1.56
   2  -8  11    3.05    1.75
   2  -7  11    5.99    1.94
   2  -7  11    3.94    1.80
   2  -7  11    3.45    2.41
   2  -7  11    3.91    1.47
   2  -6  11   10.32    2.36
   2  -6  11   16.00    2.86
   2  -6  11   15.87    3.98
   2  -6  11   20.81    3.38
   2  -6  11   17.70    2.39
   2  -5  11   52.24    3.95
   2  -5  11   53.41    5.61
   2  -5  11   54.02    5.41
   2  -5  11   61.09    6.57
   2  -5  11   51.12    4.84
   2  -4  11   14.28    2.47
   2  -4  11   13.41    2.22
   2  -4  11   11.83    2.43
   2  -4  11   13.14    3.12
   2  -4  11   17.07    3.53
   2  -4  11   12.09    2.26
   2  -4  11   13.13    1.83
   2  -4  11   13.17    3.02
   2  -4  11   15.25    2.03
   2  -3  11    0.27    1.72
   2  -3  11   -0.27    1.32
   2  -3  11    0.08    0.76
   2  -3  11   -0.08    0.60
   2  -3  11    0.41    0.95
   2  -3  11    0.10    0.75
   2  -3  11    0.98    1.47
   2  -3  11    1.58    1.59
   2  -3  11    0.65    1.02
   2  -3  11    0.27    1.94
   2  -2  11    0.97    0.89
   2  -2  11   -0.32    1.43
   2  -2  11    0.34    0.60
   2  -2  11    0.10    0.81
   2  -2  11    0.13    0.83
   2  -2  11    0.34    1.09
   2  -2  11    0.56    0.84
   2  -2  11    1.45    2.07
   2  -2  11    0.12    0.90
   2  -2  11   -0.30    1.91
   2  -1  11    0.74    0.58
   2  -1  11    0.49    0.73
   2  -1  11    0.20    1.70
   2  -1  11    0.09    0.73
   2  -1  11    0.44    0.98
   2  -1  11    0.23    1.06
   2  -1  11   -0.62    2.33
   2  -1  11    0.23    0.86
   2  -1  11    0.63    2.08
   2   0  11   86.61    4.97
   2   0  11  132.02    8.93
   2   0  11   96.81    5.25
   2   0  11   83.94    5.09
   2   0  11   82.97    5.94
   2   0  11   70.34    7.26
   2   0  11   88.14    5.86
   2   0  11   97.77    9.99
   2   0  11  102.72    5.84
   2   0  11  126.64    8.93
   2   1  11    9.98    1.68
   2   1  11   14.77    3.73
   2   1  11    7.72    1.70
   2   1  11    9.07    1.54
   2   1  11    9.21    2.42
   2   1  11    7.71    1.51
   2   1  11    7.34    2.15
   2   1  11    6.48    4.35
   2   1  11    9.42    1.83
   2   1  11    8.41    1.58
   2   1  11   10.86    3.64
   2   2  11    0.47    0.85
   2   2  11    0.45    0.84
   2   2  11    0.69    0.88
   2   2  11    4.03    3.61
   2   2  11    1.30    2.56
   2   2  11    1.06    0.97
   2   2  11   -0.10    0.87
   2   2  11    1.66    2.47
   2   2  11    1.28    0.89
   2   2  11    0.79    1.85
   2   2  11    0.88    0.62
   2   3  11    4.88    1.28
   2   3  11    4.97    1.36
   2   3  11    3.92    1.25
   2   3  11    2.62    2.02
   2   3  11    3.17    1.25
   2   3  11    3.70    1.29
   2   3  11    5.38    3.64
   2   3  11    6.72    2.68
   2   3  11    3.89    0.89
   2   3  11    3.87    2.31
   2   3  11    3.52    1.20
   2   4  11    1.10    1.65
   2   4  11    2.37    0.81
   2   4  11    1.31    2.05
   2   4  11    2.37    1.94
   2   4  11    2.84    1.32
   2   4  11    0.43    0.83
   2   4  11    0.70    1.09
   2   4  11    1.37    0.94
   2   4  11    1.65    0.97
   2   5  11  106.69    6.76
   2   5  11  103.85    6.35
   2   5  11   91.96    5.00
   2   5  11   99.09    7.46
   2   5  11   88.98    6.39
   2   5  11  119.35    6.68
   2   5  11  101.73    6.04
   2   5  11  107.09    5.98
   2   5  11  123.62    7.38
   2   6  11  182.14    9.10
   2   6  11  175.28    8.94
   2   6  11  191.05    9.15
   2   6  11  211.39    9.84
   2   6  11  170.82    7.87
   2   6  11  152.24    9.13
   2   6  11  170.80    8.63
   2   6  11  195.84    9.40
   2   7  11  291.38   11.78
   2   7  11  253.98   11.11
   2   7  11  283.56   12.25
   2   7  11  347.04   13.59
   2   7  11  248.81   10.80
   2   7  11  261.96   11.72
   2   7  11  219.17   11.18
   2   7  11  200.70   12.08
   2   7  11  278.46   11.50
   2   8  11   21.94    3.07
   2   8  11   21.48    3.22
   2   8  11   22.70    2.48
   2   8  11   21.26    2.49
   2   8  11   20.59    2.90
   2   8  11   16.41    2.33
   2   9  11   11.27    2.09
   2   9  11   12.13    1.82
   2   9  11   12.60    2.36
   2   9  11   12.38    1.80
   2   9  11   11.08    2.66
   2   9  11   11.97    2.52
   2  10  11  104.26    6.22
   2  10  11  113.74    7.55
   2  10  11  114.25    7.40
   2  10  11  113.57    7.19
   2  10  11  114.86    6.64
   2  11  11  114.24    6.66
   2  11  11  111.94    6.87
   2  12  11  270.43   10.74
   2  12  11  290.13   11.76
   2  12  11  269.13   10.65
   2  12  11  271.33   11.64
   2  12  11  275.97   11.36
   2  13  11  136.72    6.41
   2  13  11  137.64    5.88
   2  13  11  125.37    5.56
   2  13  11  138.37    6.32
   2  14  11   65.13    3.48
   2  14  11   69.49    3.26
   2  14  11   58.77    2.81
   2  14  11   71.42    3.58
   2  15  11    2.49    0.56
   2  15  11    2.50    0.55
   2 -11  12  672.23   21.33
   2 -10  12  691.06   23.94
   2 -10  12  656.63   23.11
   2 -10  12  728.25   22.80
   2  -9  12  504.47   20.50
   2  -9  12  518.66   19.88
   2  -9  12  517.78   19.56
   2  -8  12  173.76    8.76
   2  -8  12  190.67    9.26
   2  -7  12    5.53    1.95
   2  -7  12   12.16    2.36
   2  -6  12   41.58    4.59
   2  -6  12   56.69    5.22
   2  -6  12   48.36    3.88
   2  -6  12   38.33    5.67
   2  -5  12  293.72   13.91
   2  -5  12  258.82   15.22
   2  -5  12  297.40   14.43
   2  -5  12  278.19   11.33
   2  -5  12  260.70   12.99
   2  -4  12  432.47   16.12
   2  -4  12  399.97   17.32
   2  -4  12  388.14   16.95
   2  -4  12  467.81   19.90
   2  -4  12  405.17   19.56
   2  -4  12  456.22   20.01
   2  -4  12  406.39   17.36
   2  -4  12  398.99   15.26
   2  -3  12  441.93   16.37
   2  -3  12  459.85   20.30
   2  -3  12  449.88   18.46
   2  -3  12  439.06   18.16
   2  -3  12  483.89   16.83
   2  -3  12  469.57   17.38
   2  -2  12  208.05   10.44
   2  -2  12  241.47   10.15
   2  -2  12  226.35   13.18
   2  -2  12  193.65    9.45
   2  -2  12  251.77   11.26
   2  -2  12  238.93    9.66
   2  -2  12  249.22   11.90
   2  -2  12  227.37    9.06
   2  -2  12  292.64   16.03
   2  -2  12  245.01   12.19
   2  -1  12   66.18    7.76
   2  -1  12   80.66    5.95
   2  -1  12   63.96    4.82
   2  -1  12   85.39    6.81
   2  -1  12   79.57    4.69
   2  -1  12   78.18    5.29
   2  -1  12   78.87    4.87
   2  -1  12   76.02    8.04
   2   0  12   -0.28    1.55
   2   0  12    0.58    1.28
   2   0  12    1.33    1.09
   2   0  12    3.00    2.45
   2   0  12    2.58    1.19
   2   0  12    0.20    0.87
   2   0  12    1.48    1.14
   2   0  12    1.65    3.59
   2   1  12  266.64   18.95
   2   1  12  248.10   10.68
   2   1  12  246.02   11.21
   2   1  12  261.51   12.79
   2   1  12  276.30   11.60
   2   1  12  271.04   11.91
   2   1  12  259.09   10.76
   2   2  12   36.16    3.37
   2   2  12   36.40    3.33
   2   2  12   39.31    3.71
   2   2  12   34.80    3.47
   2   2  12   44.80    8.30
   2   2  12   38.99    3.32
   2   2  12   39.42    4.78
   2   3  12    4.93    2.74
   2   3  12    4.76    3.89
   2   3  12    3.35    1.39
   2   3  12    2.74    1.21
   2   3  12    5.08    2.50
   2   3  12    2.76    1.26
   2   3  12    2.40    1.31
   2   4  12    8.38    2.64
   2   4  12    6.10    3.01
   2   4  12    5.66    1.57
   2   4  12    6.44    1.62
   2   4  12    5.23    2.28
   2   4  12    5.33    1.56
   2   4  12    8.19    1.97
   2   5  12    1.71    1.77
   2   5  12    1.44    0.84
   2   5  12    1.55    1.67
   2   5  12    0.97    1.46
   2   5  12    0.57    1.22
   2   5  12    5.88    1.66
   2   5  12    1.52    1.11
   2   5  12    1.98    1.30
   2   5  12    0.50    1.09
   2   6  12   25.14    3.03
   2   6  12   31.20    3.55
   2   6  12   24.67    3.20
   2   6  12   23.11    2.93
   2   6  12   22.43    2.89
   2   6  12   27.09    3.27
   2   6  12   21.60    2.29
   2   7  12   19.61    2.59
   2   7  12   21.80    3.12
   2   7  12   16.08    2.17
   2   7  12   14.43    2.42
   2   7  12   21.48    2.80
   2   7  12   11.29    2.74
   2   7  12   20.46    2.85
   2   7  12   19.76    2.85
   2   8  12   19.66    3.49
   2   8  12   27.26    2.91
   2   8  12   30.72    3.61
   2   8  12   33.74    3.99
   2   8  12   35.02    3.18
   2   8  12   30.25    2.89
   2   8  12   29.91    3.39
   2   9  12   26.78    3.05
   2   9  12   42.15    4.25
   2   9  12   35.29    3.67
   2   9  12   35.71    2.92
   2   9  12   34.76    4.18
   2   9  12   28.70    3.80
   2   9  12   43.16    4.25
   2  10  12  189.79    9.68
   2  10  12  179.25    9.63
   2  11  12   77.01    4.63
   2  11  12   77.14    4.62
   2  11  12   73.17    4.99
   2  11  12   77.43    5.39
   2  12  12   10.50    1.53
   2  12  12   10.59    1.38
   2  12  12   10.62    1.69
   2  12  12   10.31    1.79
   2  13  12    1.58    0.82
   2  13  12    3.02    0.88
   2  13  12    2.11    0.77
   2  13  12    2.21    0.64
   2  14  12    5.29    0.79
   2  14  12    5.88    0.93
   2 -10  13   49.32    2.74
   2 -10  13   61.29    2.59
   2  -9  13    1.73    0.87
   2  -9  13    2.24    0.72
   2  -9  13    2.94    1.13
   2  -8  13    9.97    1.78
   2  -8  13   11.49    1.58
   2  -8  13    8.47    1.89
   2  -8  13    9.21    1.74
   2  -7  13    5.82    1.63
   2  -7  13    3.93    1.63
   2  -7  13    4.99    1.57
   2  -7  13    6.16    1.32
   2  -6  13    2.05    1.33
   2  -6  13    1.24    1.31
   2  -6  13    1.64    2.02
   2  -6  13    1.57    0.90
   2  -5  13    7.47    1.45
   2  -5  13    7.67    2.09
   2  -5  13    7.93    2.25
   2  -4  13    1.32    1.29
   2  -4  13    0.25    1.60
   2  -4  13    0.80    1.29
   2  -4  13    0.60    1.26
   2  -4  13    1.76    1.80
   2  -3  13   11.35    2.31
   2  -3  13   14.42    2.08
   2  -3  13    9.39    2.63
   2  -3  13    9.14    2.06
   2  -3  13   11.37    2.61
   2  -3  13   16.45    3.58
   2  -2  13    1.83    2.26
   2  -2  13    1.72    1.07
   2  -2  13    1.43    1.50
   2  -2  13    1.15    1.16
   2  -2  13    0.69    1.00
   2  -2  13    0.99    0.90
   2  -2  13    1.18    1.81
   2  -1  13   36.27    5.60
   2  -1  13   47.64    4.75
   2  -1  13   46.35    3.72
   2  -1  13   48.41    4.23
   2  -1  13   42.87    3.91
   2  -1  13   48.68    6.40
   2  -1  13   48.35    3.60
   2  -1  13   58.59    5.68
   2   0  13   15.92    2.17
   2   0  13   12.22    3.13
   2   0  13   14.63    2.62
   2   0  13   14.60    2.08
   2   0  13   22.85    4.28
   2   0  13   16.46    2.61
   2   1  13   16.58    2.20
   2   1  13    7.32    2.31
   2   1  13   14.46    2.50
   2   1  13   23.87    4.69
   2   1  13   15.79    2.26
   2   1  13   14.27    2.84
   2   2  13   22.73    2.62
   2   2  13   23.74    3.07
   2   2  13   34.00    5.69
   2   2  13   25.46    2.87
   2   2  13   24.99    3.89
   2   3  13   44.22    5.24
   2   3  13   35.66    3.29
   2   3  13   39.10    3.91
   2   3  13   34.33    3.41
   2   3  13   34.29    3.52
   2   4  13   -0.91    2.38
   2   4  13   -0.15    1.04
   2   4  13    0.12    0.96
   2   4  13    0.12    0.96
   2   4  13    0.42    1.81
   2   4  13    1.14    1.50
   2   4  13    1.05    1.92
   2   5  13    2.06    1.88
   2   5  13    1.06    1.83
   2   5  13    2.08    1.33
   2   5  13    0.94    1.22
   2   5  13    1.01    1.05
   2   5  13    1.16    1.74
   2   5  13    1.66    1.61
   2   6  13   14.12    2.40
   2   6  13   16.00    2.75
   2   6  13   15.82    2.51
   2   6  13   13.79    2.47
   2   6  13   14.87    2.62
   2   6  13   11.86    2.55
   2   6  13   15.98    2.73
   2   7  13   36.99    4.11
   2   7  13   20.64    3.27
   2   7  13   30.50    3.35
   2   7  13   37.55    3.57
   2   7  13   38.05    3.44
   2   7  13   26.19    2.64
   2   7  13   31.75    3.57
   2   7  13   36.15    3.79
   2   8  13   30.20    3.52
   2   8  13   19.04    3.13
   2   9  13    0.16    1.27
   2   9  13    1.13    1.10
   2   9  13    0.51    1.13
   2   9  13    0.78    0.82
   2   9  13    0.21    0.93
   2  10  13    6.77    1.48
   2  10  13    6.29    1.52
   2  10  13    7.16    1.53
   2  10  13    6.05    1.75
   2  10  13    7.44    1.79
   2  11  13   69.03    4.44
   2  11  13   67.00    4.02
   2  11  13   76.06    4.94
   2  11  13   66.83    3.94
   2  12  13  121.93    5.61
   2  12  13  111.94    4.92
   2  12  13  115.92    5.17
   2  12  13  120.80    5.86
   2  13  13  102.64    4.66
   2  14  13   30.12    1.66
   2  -9  14   48.90    2.58
   2  -8  14    1.04    0.77
   2  -7  14   10.17    1.79
   2  -7  14    8.88    1.87
   2  -6  14  213.70    8.98
   2  -6  14  176.04   10.43
   2  -5  14  459.34   21.23
   2  -5  14  384.66   18.37
   2  -4  14  382.88   16.07
   2  -4  14  403.25   18.37
   2  -4  14  342.03   15.52
   2  -3  14  232.19   11.31
   2  -3  14  212.65   10.63
   2  -2  14   47.96    5.09
   2  -2  14   36.98    3.69
   2  -1  14    6.82    2.96
   2  -1  14    4.62    1.50
   2  -1  14    7.25    1.71
   2  -1  14    4.83    1.28
   2  -1  14    2.62    1.59
   2  -1  14    4.42    1.38
   2   0  14   15.00    2.71
   2   0  14   12.34    1.93
   2   0  14   12.76    2.19
   2   0  14   19.27    4.75
   2   0  14   14.23    2.02
   2   0  14   11.97    2.07
   2   1  14  289.61   12.20
   2   1  14  284.88   12.06
   2   1  14  286.27   13.50
   2   2  14  395.70   16.63
   2   2  14  390.46   15.73
   2   2  14  374.58   15.23
   2   3  14  522.19   21.21
   2   3  14  492.14   19.80
   2   3  14  534.20   20.64
   2   4  14  238.85   11.41
   2   4  14  233.87   11.04
   2   4  14  222.55   10.27
   2   5  14    4.02    1.42
   2   5  14    6.91    1.99
   2   5  14    8.80    2.70
   2   5  14    5.55    1.94
   2   5  14    5.05    1.62
   2   6  14    3.36    1.71
   2   7  14   32.49    3.83
   2   7  14   35.92    3.44
   2   7  14   28.41    3.17
   2   8  14   16.86    2.68
   2   8  14   17.79    2.74
   2   8  14   18.57    2.21
   2   8  14   14.71    2.37
   2   9  14   48.07    4.16
   2   9  14   51.46    4.41
   2   9  14   59.67    4.36
   2   9  14   58.56    4.23
   2   9  14   56.51    3.36
   2  10  14   74.90    4.31
   2  10  14   74.46    4.98
   2  10  14   66.53    4.50
   2  11  14    0.69    0.87
   2  11  14    0.65    0.78
   2  11  14    0.79    0.61
   2  12  14    3.24    0.85
   2  13  14    3.58    0.60
   2  -7  15    1.66    0.78
   2  -6  15    0.80    0.93
   2  -5  15    0.79    0.99
   2  -5  15    0.48    1.13
   2  -5  15    0.57    1.68
   2  -4  15    1.10    1.10
   2  -4  15    2.33    1.61
   2  -4  15    0.63    1.52
   2  -3  15    3.29    1.41
   2  -3  15    4.63    1.94
   2  -3  15    2.49    1.65
   2  -3  15    3.50    1.38
   2  -2  15    3.38    1.82
   2  -2  15    3.70    1.35
   2  -2  15    4.61    2.23
   2  -2  15    5.03    1.95
   2  -2  15    4.90    1.43
   2  -1  15    5.03    1.89
   2  -1  15    4.53    1.24
   2  -1  15    4.35    1.48
   2  -1  15    4.34    2.11
   2  -1  15    5.94    2.57
   2  -1  15    4.30    1.40
   2   0  15   10.88    1.83
   2   0  15   12.06    2.51
   2   0  15   10.51    1.98
   2   0  15    9.45    2.32
   2   0  15    9.35    3.61
   2   1  15    0.17    1.15
   2   1  15    1.90    2.80
   2   2  15   37.43    3.99
   2   2  15   56.38    8.04
   2   3  15  104.04    7.09
   2   3  15  158.00   11.99
   2   4  15    1.14    1.22
   2   4  15    0.11    0.94
   2   4  15    2.92    2.58
   2   4  15    1.78    1.36
   2   5  15    0.81    1.21
   2   5  15    1.19    1.10
   2   5  15   -0.38    1.74
   2   5  15    0.84    1.47
   2   6  15    6.59    1.87
   2   6  15    4.13    1.49
   2   6  15    4.02    1.65
   2   6  15    6.88    1.81
   2   7  15   38.35    3.22
   2   7  15   33.88    3.32
   2   7  15   27.01    2.85
   2   7  15   30.30    3.20
   2   7  15   35.75    3.66
   2   8  15   42.29    3.67
   2   8  15   40.62    2.89
   2   8  15   36.62    3.32
   2   8  15   36.14    3.47
   2   9  15  123.43    5.19
   2   9  15  117.90    6.51
   2   9  15  133.43    6.16
   2  10  15   23.89    2.38
   2  10  15   21.53    1.83
   2  11  15   11.01    1.36
   2  -6  16  177.62    6.81
   2  -5  16  192.58    8.06
   2  -4  16  285.49   11.03
   2  -4  16  211.06   11.36
   2  -3  16  160.38    8.15
   2  -3  16  131.02    8.53
   2  -2  16   13.35    2.14
   2  -2  16   15.55    2.86
   2  -2  16    9.64    2.14
   2  -1  16   18.22    2.48
   2  -1  16   20.00    3.16
   2  -1  16   16.94    2.57
   2   0  16  201.35    8.72
   2   0  16  180.73    9.04
   2   0  16  193.58   10.46
   2   1  16  486.08   18.31
   2   1  16  489.63   18.93
   2   1  16  508.47   20.59
   2   2  16  302.73   12.43
   2   2  16  296.64   12.85
   2   2  16  318.54   14.36
   2   3  16  145.94    7.33
   2   3  16  151.10    8.79
   2   3  16  141.87    7.66
   2   4  16   50.80    3.90
   2   4  16   59.49    4.56
   2   4  16   53.70    4.83
   2   5  16    4.66    1.81
   2   5  16    1.70    1.29
   2   5  16    3.14    1.20
   2   5  16    4.04    1.54
   2   6  16   36.73    3.32
   2   6  16   37.50    3.42
   2   6  16   38.30    3.89
   2   7  16  244.23   10.64
   2   7  16  227.95    9.86
   2   8  16  309.94   11.64
   2   9  16  101.87    4.44
   2  -2  17   14.18    2.51
   2  -1  17   -0.19    0.80
   2  -1  17    1.09    1.44
   2   0  17   17.57    2.25
   2   0  17   20.14    3.05
   2   1  17    3.21    1.73
   2   1  17    5.80    2.34
   2   1  17    3.30    1.18
   2   2  17   58.29    5.08
   2   2  17   58.19    3.86
   2   2  17   57.18    4.08
   2   3  17   44.46    4.33
   2   3  17   40.88    3.24
   2   3  17   39.96    3.35
   2   4  17   30.37    3.56
   2   4  17   26.15    2.55
   2   4  17   22.40    2.48
   2   4  17   22.94    3.15
   2   5  17    1.45    0.97
   2   5  17    2.32    1.40
   2   5  17    2.01    1.01
   2   6  17   16.73    1.95
   2   6  17   18.10    2.17
   2   6  17   18.62    2.30
   2   7  17   55.58    3.17
   2   8  17   89.50    4.39
   2   2  18   73.27    4.25
   2   3  18   51.54    3.44
  -3   7  15   12.95    1.49
  -3   6  15    4.36    0.95
  -3   6  15    4.54    1.01
  -3   5  15   14.18    1.68
  -3   5  15   13.09    1.69
  -3   4  15    3.23    0.95
  -3   4  15    4.92    1.94
  -3   4  15    2.66    0.97
  -3   3  15    0.80    0.74
  -3   3  15    0.65    2.00
  -3   3  15    1.31    0.82
  -3   2  15    0.49    2.13
  -3   1  15    0.39    1.22
  -3   1  15   -0.92    2.23
  -3   0  15    5.06    1.78
  -3   0  15    5.44    2.11
  -3  -1  15   20.44    2.81
  -3  -2  15   35.20    3.23
  -3  -3  15   12.19    1.75
  -3  -4  15   10.31    1.26
  -3   9  14    0.85    0.65
  -3   9  14    0.73    0.59
  -3   8  14    5.07    1.22
  -3   8  14    4.17    1.09
  -3   7  14   60.62    3.98
  -3   7  14   62.18    3.99
  -3   6  14   26.73    2.59
  -3   6  14   24.13    2.92
  -3   6  14   25.98    2.52
  -3   5  14   18.45    2.21
  -3   5  14   20.16    3.19
  -3   5  14   19.63    2.20
  -3   4  14    7.47    1.42
  -3   4  14   10.96    2.95
  -3   4  14    8.12    1.50
  -3   3  14    3.35    1.14
  -3   3  14    3.99    2.88
  -3   3  14    4.80    1.19
  -3   2  14    0.82    0.73
  -3   2  14    0.62    0.81
  -3   2  14    0.87    1.72
  -3   2  14   -1.08    2.82
  -3   1  14    1.42    1.04
  -3   1  14    0.26    0.73
  -3   1  14    2.11    3.13
  -3   1  14   -1.05    2.02
  -3   0  14    3.75    1.34
  -3   0  14    5.21    2.91
  -3   0  14    3.91    2.64
  -3  -1  14   54.47    4.47
  -3  -1  14   55.69    5.77
  -3  -2  14   82.14    5.84
  -3  -2  14   88.76    6.51
  -3  -3  14   62.39    5.04
  -3  -3  14  105.64    6.15
  -3  -4  14   14.75    2.19
  -3  -4  14   18.53    2.34
  -3  -5  14    1.08    0.75
  -3  -6  14   50.46    2.96
  -3  -6  14   44.33    2.59
  -3  11  13    5.94    0.87
  -3  11  13    6.70    0.98
  -3  10  13   21.01    1.99
  -3  10  13   19.93    2.02
  -3   9  13   14.62    1.96
  -3   9  13   17.22    2.20
  -3   9  13   16.62    2.01
  -3   8  13    3.83    1.28
  -3   8  13    3.05    0.94
  -3   8  13    2.25    1.23
  -3   8  13    3.15    1.22
  -3   7  13   12.05    1.91
  -3   7  13    7.06    1.54
  -3   7  13    9.91    1.94
  -3   7  13   10.75    1.87
  -3   7  13    9.94    2.09
  -3   6  13    2.71    1.08
  -3   6  13    3.60    1.22
  -3   6  13    1.44    0.98
  -3   6  13    3.23    1.76
  -3   6  13    3.44    1.87
  -3   5  13    0.53    0.88
  -3   5  13    0.39    0.92
  -3   5  13    0.31    0.88
  -3   4  13    4.15    1.22
  -3   4  13    4.12    1.22
  -3   4  13    3.07    1.15
  -3   3  13   14.36    2.22
  -3   3  13   12.65    1.83
  -3   3  13   11.42    1.79
  -3   3  13   12.78    1.87
  -3   2  13   11.10    1.99
  -3   2  13   10.38    1.69
  -3   1  13    1.92    1.16
  -3   0  13    0.27    1.04
  -3   0  13    0.10    0.83
  -3  -1  13    4.83    1.64
  -3  -1  13    3.64    1.94
  -3  -1  13    5.36    1.37
  -3  -1  13    5.81    2.80
  -3  -2  13    4.54    1.61
  -3  -2  13    3.16    2.08
  -3  -2  13    1.56    2.07
  -3  -3  13   24.35    3.53
  -3  -3  13   17.63    2.83
  -3  -4  13    3.11    1.49
  -3  -4  13    0.78    1.26
  -3  -5  13    1.47    1.07
  -3  -5  13    2.94    1.15
  -3  -5  13    1.47    1.23
  -3  -6  13    4.07    1.11
  -3  -6  13    3.76    1.12
  -3  -6  13    4.85    1.37
  -3  -7  13   26.10    2.03
  -3  -7  13   28.75    2.15
  -3  -8  13   68.88    3.41
  -3  12  12  294.52   10.42
  -3  11  12  158.17    6.82
  -3  11  12  136.60    6.30
  -3  10  12    0.74    0.63
  -3  10  12    0.98    0.99
  -3   9  12   87.10    4.91
  -3   9  12  100.34    5.85
  -3   8  12  223.96   10.17
  -3   8  12  272.01   11.77
  -3   7  12  335.29   14.01
  -3   7  12  319.28   14.91
  -3   6  12  345.11   16.39
  -3   5  12   72.35    4.81
  -3   4  12   31.56    3.30
  -3   4  12   37.70    3.30
  -3   4  12   34.54    3.08
  -3   4  12   36.04    3.21
  -3   3  12    8.40    1.73
  -3   3  12   11.49    2.02
  -3   3  12    7.51    1.48
  -3   3  12    7.08    1.49
  -3   2  12   23.29    2.82
  -3   2  12   20.00    2.25
  -3   2  12   20.97    2.40
  -3   2  12   20.36    2.34
  -3   1  12  338.93   13.80
  -3   1  12  295.16   12.32
  -3   1  12  332.33   12.91
  -3   0  12   89.27    5.92
  -3   0  12   82.78    6.13
  -3   0  12   85.41    5.15
  -3  -1  12   24.78    3.09
  -3  -1  12   23.74    2.59
  -3  -2  12   46.93    4.45
  -3  -2  12   47.25    3.73
  -3  -3  12   26.81    3.50
  -3  -4  12   30.03    4.02
  -3  -4  12   24.34    3.49
  -3  -5  12   16.42    2.70
  -3  -5  12    8.01    2.04
  -3  -6  12    6.79    1.85
  -3  -6  12    6.07    1.55
  -3  -6  12    6.55    1.71
  -3  -7  12  101.30    5.69
  -3  -7  12   88.81    5.21
  -3  -8  12  154.22    6.74
  -3  -8  12  145.12    6.20
  -3  -9  12   86.50    4.20
  -3  -9  12   86.20    4.01
  -3  13  11   84.14    3.53
  -3  12  11   12.79    1.62
  -3  12  11   12.20    1.41
  -3  11  11    9.67    1.32
  -3  11  11    7.69    1.39
  -3  11  11    7.43    1.55
  -3  10  11    1.43    0.94
  -3  10  11    0.90    1.13
  -3  10  11    1.53    1.32
  -3   9  11   10.47    1.96
  -3   9  11   10.31    1.87
  -3   9  11   11.04    2.38
  -3   8  11   61.16    5.38
  -3   7  11   35.29    3.21
  -3   7  11   36.73    3.48
  -3   6  11   13.30    1.99
  -3   6  11    9.30    1.80
  -3   5  11   14.89    3.55
  -3   5  11   11.45    1.86
  -3   4  11   29.23    5.21
  -3   4  11   28.95    2.93
  -3   4  11   27.50    3.12
  -3   4  11   26.77    2.71
  -3   3  11    0.48    0.78
  -3   3  11    0.90    1.04
  -3   3  11    1.05    0.77
  -3   3  11    0.62    0.92
  -3   2  11    6.05    1.36
  -3   2  11    8.79    1.90
  -3   2  11    6.27    1.46
  -3   2  11    6.31    1.36
  -3   1  11    8.53    1.88
  -3   1  11   10.14    1.77
  -3   1  11    8.89    1.60
  -3   0  11    8.59    1.64
  -3   0  11    9.80    1.61
  -3   0  11    9.50    1.95
  -3   0  11    7.34    1.85
  -3  -1  11   42.26    4.01
  -3  -1  11   39.22    3.89
  -3  -1  11   40.11    3.40
  -3  -1  11   45.84    7.62
  -3  -2  11    1.26    1.02
  -3  -2  11    1.50    1.19
  -3  -2  11    1.90    1.07
  -3  -2  11   -0.34    2.67
  -3  -3  11    1.04    1.25
  -3  -3  11    0.32    1.02
  -3  -4  11    2.28    1.58
  -3  -4  11    1.14    1.22
  -3  -5  11    4.74    1.35
  -3  -5  11    1.99    1.53
  -3  -6  11    0.10    0.74
  -3  -6  11    0.37    1.34
  -3  -6  11    0.32    1.03
  -3  -7  11    3.18    0.98
  -3  -7  11    4.26    1.64
  -3  -7  11    2.61    1.32
  -3  -7  11    2.10    1.19
  -3  -8  11    2.96    0.85
  -3  -8  11    3.08    1.28
  -3  -8  11    3.15    1.08
  -3  -8  11    3.29    1.29
  -3  -9  11   18.44    1.66
  -3  -9  11   20.97    2.21
  -3  -9  11   23.12    1.75
  -3  -9  11   25.96    2.27
  -3 -10  11    2.45    0.75
  -3 -10  11    2.63    0.77
  -3  14  10  204.58    7.04
  -3  13  10  232.98    8.88
  -3  13  10  229.00    8.46
  -3  12  10   98.13    5.19
  -3  12  10   87.64    4.35
  -3  12  10   93.50    4.75
  -3  11  10    4.25    1.54
  -3  11  10    3.63    1.23
  -3  11  10    2.17    1.00
  -3  10  10  273.40   12.27
  -3  10  10  268.32   11.38
  -3  10  10  241.85   11.08
  -3   9  10  708.16   26.75
  -3   9  10  705.00   25.21
  -3   8  10  868.51   30.39
  -3   8  10  817.95   28.40
  -3   8  10  778.63   28.80
  -3   7  10 1308.46   44.09
  -3   7  10 1203.79   40.99
  -3   7  10 1199.29   40.32
  -3   6  10  659.78   23.14
  -3   6  10  660.35   22.59
  -3   5  10   51.48    3.89
  -3   5  10   53.27    3.70
  -3   4  10   47.61    3.94
  -3   4  10   38.07    3.63
  -3   4  10   45.23    3.22
  -3   4  10   43.44    3.42
  -3   3  10  337.87   17.11
  -3   3  10  372.52   23.17
  -3   3  10  438.19   15.52
  -3   3  10  426.04   16.08
  -3   3  10  384.86   15.63
  -3   3  10  397.18   14.97
  -3   2  10  616.43   36.76
  -3   2  10  759.53   25.67
  -3   2  10  777.77   26.64
  -3   2  10  808.89   26.11
  -3   2  10  678.44   25.94
  -3   2  10  741.33   25.42
  -3   1  10  717.83   23.39
  -3   1  10  703.88   23.47
  -3   1  10  624.85   23.61
  -3   1  10  687.04   24.18
  -3   1  10  657.25   22.94
  -3   0  10  731.86   25.79
  -3   0  10  759.47   24.98
  -3   0  10  697.37   24.38
  -3   0  10  680.54   25.25
  -3   0  10  673.91   38.40
  -3  -1  10   59.48    4.70
  -3  -1  10   59.73    4.02
  -3  -1  10   65.63    4.33
  -3  -1  10   61.22    9.59
  -3  -1  10   64.17    4.74
  -3  -2  10   21.34    2.86
  -3  -2  10   28.05    2.80
  -3  -3  10   41.69    4.10
  -3  -3  10   42.04    3.55
  -3  -4  10   74.65    6.69
  -3  -4  10   57.59    5.15
  -3  -4  10   69.90    5.98
  -3  -5  10  156.46   10.13
  -3  -5  10  160.28    9.54
  -3  -6  10   56.26    6.00
  -3  -6  10   92.82    6.97
  -3  -7  10  103.72    7.49
  -3  -8  10    7.35    1.37
  -3  -8  10    6.35    1.83
  -3  -8  10    8.05    2.01
  -3  -8  10    6.16    1.51
  -3  -9  10   12.91    1.63
  -3  -9  10   17.65    2.39
  -3  -9  10   18.20    2.34
  -3  -9  10   13.05    1.67
  -3 -10  10    6.15    1.19
  -3 -10  10    4.79    0.91
  -3 -10  10    4.31    1.18
  -3 -10  10    3.72    1.06
  -3 -11  10   15.72    1.46
  -3 -11  10   15.96    1.62
  -3  15   9    2.81    0.47
  -3  14   9   21.88    1.60
  -3  13   9  159.66    7.01
  -3  13   9  157.48    6.42
  -3  13   9  168.39    6.80
  -3  12   9   36.43    3.26
  -3  12   9   41.38    3.01
  -3  12   9   39.03    3.05
  -3  11   9    1.51    1.43
  -3  11   9    1.61    1.04
  -3  11   9    1.64    1.17
  -3  10   9   19.09    3.10
  -3  10   9   22.13    2.74
  -3  10   9   21.86    2.84
  -3   9   9    8.86    1.97
  -3   9   9    7.95    2.01
  -3   9   9   10.71    2.22
  -3   8   9    8.34    1.94
  -3   8   9    9.79    2.02
  -3   8   9   11.64    2.46
  -3   7   9    2.32    1.24
  -3   7   9    1.99    1.26
  -3   6   9   92.00    5.54
  -3   6   9   90.02    7.43
  -3   6   9   89.61    5.14
  -3   6   9   78.07    5.65
  -3   5   9    3.66    2.33
  -3   5   9    4.55    2.41
  -3   5   9    5.37    1.26
  -3   5   9    4.33    1.34
  -3   5   9    4.56    1.44
  -3   5   9    4.54    1.39
  -3   4   9    2.61    2.50
  -3   4   9    1.75    2.02
  -3   4   9    2.73    1.03
  -3   4   9    1.29    0.89
  -3   4   9    2.53    1.09
  -3   4   9    2.26    1.04
  -3   3   9    3.01    3.52
  -3   3   9    0.64    1.49
  -3   3   9    0.45    0.91
  -3   3   9    0.75    1.00
  -3   3   9    0.61    0.88
  -3   3   9    0.23    0.81
  -3   2   9   -0.57    4.18
  -3   2   9    0.51    1.18
  -3   2   9    2.14    0.92
  -3   2   9    2.60    1.10
  -3   2   9    2.05    1.06
  -3   2   9    2.14    1.16
  -3   1   9   74.36    4.38
  -3   1   9   78.81    5.08
  -3   1   9   79.35    4.70
  -3   1   9   70.91    5.12
  -3   1   9   75.95    4.41
  -3   1   9   67.15    4.55
  -3   0   9  281.93   10.98
  -3   0   9  246.35   21.10
  -3   0   9  269.97   10.74
  -3   0   9  261.88   11.57
  -3   0   9  260.93   11.23
  -3  -1   9    5.78    1.32
  -3  -1   9    6.90    1.75
  -3  -1   9    7.06    4.85
  -3  -1   9    5.06    1.18
  -3  -1   9    5.45    1.44
  -3  -2   9    0.49    0.80
  -3  -2   9    0.29    2.24
  -3  -2   9    0.55    1.02
  -3  -2   9    1.26    2.98
  -3  -2   9    0.26    0.71
  -3  -2   9    0.84    0.97
  -3  -3   9   11.00    3.02
  -3  -3   9    9.89    2.13
  -3  -3   9   10.38    1.76
  -3  -3   9   11.30    2.12
  -3  -3   9    9.52    3.24
  -3  -4   9   24.83    3.89
  -3  -4   9   23.79    3.45
  -3  -4   9   25.30    3.19
  -3  -5   9   94.48    6.80
  -3  -5   9   75.76    5.99
  -3  -6   9  157.60    8.51
  -3  -6   9  116.10    8.02
  -3  -7   9   87.00    5.68
  -3  -7   9   69.43    5.98
   3   8  -9    1.85    1.29
  -3  -9   9    0.10    0.71
  -3  -9   9   -0.09    0.81
  -3  -9   9    0.44    1.13
   3   9  -9    0.11    0.88
  -3  -9   9    0.15    1.16
   3  10  -9   20.99    2.21
  -3 -10   9   19.84    2.01
  -3 -10   9   20.84    2.55
  -3 -10   9   20.57    2.49
  -3 -11   9   28.36    2.12
  -3 -11   9   26.23    2.29
  -3 -11   9   28.86    2.53
  -3 -12   9   45.72    2.74
  -3  15   8    7.68    0.85
  -3  14   8    2.44    0.71
  -3  14   8    0.50    0.47
  -3  13   8    5.34    1.11
  -3  13   8    6.45    1.34
  -3  13   8    8.33    1.35
  -3  12   8   27.36    2.71
  -3  12   8   31.74    3.17
  -3  12   8   29.92    2.82
  -3  11   8    0.75    1.48
  -3  11   8    0.55    1.13
  -3  11   8    1.67    1.23
  -3  10   8  360.39   16.38
  -3  10   8  402.93   15.27
  -3  10   8  370.73   15.56
  -3  10   8  345.61   15.05
  -3   9   8  230.64   11.39
  -3   9   8  235.63   11.05
  -3   8   8  256.18   12.23
  -3   8   8  272.61   11.82
  -3   7   8  328.65   14.10
  -3   7   8  376.44   16.04
   3  -7  -8  361.65   13.72
  -3   7   8  346.34   13.63
  -3   7   8  326.22   14.90
  -3   6   8  227.64   12.98
  -3   6   8  307.14   14.33
  -3   6   8  269.11   11.23
  -3   6   8  271.65   10.85
  -3   6   8  262.07   11.98
  -3   5   8   16.14    3.41
  -3   5   8   13.69    3.21
  -3   5   8   16.82    2.13
  -3   5   8   17.83    2.23
  -3   5   8   16.56    2.32
  -3   5   8   19.39    2.04
  -3   4   8  358.03   13.41
  -3   4   8  390.87   14.06
  -3   4   8  373.65   14.15
  -3   4   8  357.53   13.06
  -3   3   8 1400.69   53.91
  -3   3   8 1415.28   44.33
  -3   3   8 1524.43   45.28
  -3   3   8 1450.68   43.98
  -3   3   8 1363.21   44.81
  -3   2   8 1404.63   53.08
  -3   2   8 1445.10   62.29
  -3   2   8 1604.14   50.22
  -3   2   8 1701.73   51.23
  -3   2   8 1632.13   49.96
  -3   2   8 1527.93   50.63
  -3   1   8 1225.09   42.46
  -3   1   8 1330.80   40.67
  -3   1   8 1381.32   41.79
  -3   1   8 1234.78   41.03
  -3   0   8 1507.55   45.15
  -3   0   8 1441.56   45.89
  -3   0   8 1413.86   44.78
  -3  -1   8  230.87    9.15
  -3  -1   8  218.87    9.88
  -3  -1   8  238.09   18.26
  -3  -1   8  214.00    8.83
  -3  -1   8  212.81    9.36
  -3  -2   8   48.71    3.41
  -3  -2   8   40.27    5.25
  -3  -2   8   51.91    7.75
  -3  -2   8   50.43    3.37
  -3  -2   8   46.28    3.74
  -3  -3   8  540.72   19.47
  -3  -3   8  581.30   20.43
  -3  -4   8 1383.21   44.25
  -3  -4   8 1253.93   39.07
  -3  -5   8 1059.33   35.39
  -3  -5   8  928.97   36.24
   3   6  -8  876.04   32.94
  -3  -6   8  891.22   32.99
  -3  -7   8  278.78   14.14
   3   7  -8  256.73   14.00
  -3  -8   8   48.36    4.13
  -3  -8   8   40.93    4.20
   3   8  -8   36.95    4.26
   3   9  -8   20.04    2.92
   3  10  -8  118.62    6.46
  -3 -10   8  107.79    6.69
  -3 -10   8  104.36    5.74
   3  11  -8  145.23    6.52
  -3 -11   8  125.93    6.67
  -3 -11   8  137.09    6.10
   3  12  -8  191.50    7.32
  -3 -12   8  192.26    7.21
  -3 -12   8  172.60    7.55
  -3 -12   8  164.18    6.99
   3  13  -8  139.64    4.96
  -3  15   7   12.58    1.19
  -3  15   7   12.94    1.09
  -3  15   7   10.55    0.92
  -3  14   7    2.16    0.77
  -3  14   7    2.35    0.70
  -3  14   7    2.16    0.66
  -3  13   7   19.78    2.19
  -3  13   7   20.77    2.11
  -3  13   7   24.94    2.36
  -3  12   7  115.88    6.64
  -3  11   7   18.50    2.64
  -3  11   7   18.74    2.96
  -3  11   7   22.21    2.63
  -3  11   7   18.32    2.64
  -3  10   7  127.29    7.58
  -3  10   7  120.42    7.25
  -3  10   7  127.39    7.09
   3 -10  -7  136.59    7.87
  -3   9   7   54.64    4.41
  -3   9   7   53.01    4.73
   3  -9  -7   61.25    4.84
  -3   8   7    4.05    1.36
  -3   8   7    5.65    1.63
  -3   8   7    5.07    1.63
   3  -8  -7    5.70    1.51
  -3   7   7   21.39    2.40
  -3   7   7   23.56    3.15
  -3   7   7   23.68    2.71
   3  -7  -7   23.93    2.56
  -3   6   7   87.62    4.99
  -3   6   7   87.04    5.24
  -3   6   7   80.29    6.55
   3  -6  -7   98.87    5.15
  -3   5   7    1.07    1.57
  -3   5   7    0.21    1.77
  -3   5   7    1.78    0.86
  -3   5   7    0.94    0.91
  -3   5   7    1.43    0.95
   3  -5  -7    1.54    0.73
   3  -4  -7    1.17    0.65
  -3   4   7    0.52    1.95
  -3   4   7    0.24    1.89
  -3   4   7    0.93    0.81
  -3   4   7    1.35    0.83
  -3   4   7    0.34    0.68
  -3   4   7    0.50    0.86
  -3   3   7   24.90    5.11
  -3   3   7   28.64    2.42
  -3   3   7   27.68    2.58
  -3   3   7   30.97    2.71
  -3   3   7   29.96    2.27
  -3   2   7   19.82    5.47
  -3   2   7   21.10    3.49
  -3   2   7   27.91    2.19
  -3   2   7   22.21    2.33
  -3   2   7   29.09    2.62
  -3   2   7   26.46    2.26
  -3   1   7  178.55    9.46
  -3   1   7  206.36    8.54
  -3   1   7  182.45    7.41
  -3   1   7  190.47    8.12
   3  -1  -7  192.23    7.74
  -3   1   7  190.51    7.77
  -3   0   7   74.78    4.04
  -3   0   7   75.29    4.88
  -3   0   7   61.63   10.28
  -3   0   7   81.06    4.36
  -3   0   7   78.66    4.68
   3   0  -7   77.29    4.19
  -3   0   7   74.61    4.36
  -3  -1   7    7.96    1.37
   3   1  -7    7.34    1.24
  -3  -1   7    8.55    2.13
  -3  -1   7    6.06    4.39
  -3  -1   7    7.69    1.23
  -3  -1   7    8.22    1.42
  -3  -2   7    3.93    1.07
  -3  -2   7    4.58    1.04
   3   2  -7    3.25    1.02
  -3  -2   7    4.17    1.84
  -3  -2   7    4.70    3.11
  -3  -2   7    3.88    1.19
  -3  -3   7  141.91    6.85
  -3  -3   7  131.48    8.84
  -3  -3   7  143.18    6.61
  -3  -3   7  159.06    7.52
   3   3  -7  156.27    7.17
  -3  -4   7  236.90   13.14
  -3  -4   7  163.50   10.62
  -3  -4   7  186.26    8.67
  -3  -4   7  219.57    9.66
   3   4  -7  215.27    9.65
  -3  -5   7  329.40   15.00
   3   5  -7  293.75   12.97
  -3  -5   7  290.33   12.50
   3   6  -7  246.72   12.66
  -3  -6   7  263.76   12.12
  -3  -6   7  227.59   12.63
   3   7  -7   15.50    3.16
  -3  -7   7   23.91    3.48
  -3  -7   7   15.78    2.83
  -3  -8   7    1.57    1.40
  -3  -8   7    1.17    1.19
   3   9  -7  125.13    8.04
  -3  -9   7  133.17    7.53
   3  10  -7  195.62    9.69
  -3 -11   7  227.54    9.18
   3  11  -7  224.26    9.55
  -3 -11   7  185.92    9.09
  -3 -11   7  199.72    9.63
  -3 -12   7  214.50    8.19
   3  12  -7  217.50    8.52
  -3 -12   7  193.07    8.57
   3  13  -7  146.86    6.04
  -3  16   6  214.71    7.29
  -3  15   6  259.37    9.15
  -3  15   6  251.88    9.04
  -3  15   6  267.58    9.28
  -3  14   6   80.91    4.25
  -3  14   6   89.20    4.39
  -3  13   6    3.46    1.08
  -3  13   6    3.08    1.08
  -3  12   6   83.99    5.20
  -3  12   6   85.17    5.07
  -3  12   6   78.57    5.26
  -3  11   6  180.04    9.89
   3 -11  -6  188.18    9.54
  -3  11   6  206.39    9.36
  -3  11   6  201.23    9.74
  -3  10   6   83.29    5.88
   3 -10  -6   90.51    6.38
  -3   9   6  133.88    7.10
  -3   9   6  111.32    6.83
   3  -9  -6  118.16    7.30
   3  -8  -6    2.11    1.10
  -3   8   6    4.58    1.52
  -3   8   6    3.74    1.40
  -3   7   6   17.79    2.75
   3  -7  -6   18.48    2.30
  -3   7   6   20.26    2.27
  -3   6   6    7.31    1.96
  -3   6   6   10.90    2.38
  -3   6   6    9.68    1.46
   3  -6  -6    9.82    1.48
  -3   5   6    4.71    1.91
  -3   5   6    5.11    2.05
   3  -5  -6    2.83    0.91
  -3   5   6    5.78    1.16
  -3   5   6    4.53    1.06
  -3   5   6    3.36    1.06
  -3   4   6  292.85   11.16
  -3   4   6  296.22   11.30
   3  -4  -6  299.75   10.93
  -3   4   6  292.13   10.86
  -3   4   6  282.42   14.93
  -3   3   6  595.44   19.62
  -3   3   6  548.64   19.16
   3  -3  -6  588.61   18.97
  -3   3   6  569.69   25.82
   3  -2  -6 1408.93   43.20
  -3   2   6 1447.38   43.70
   3  -1  -6  586.07   19.76
  -3   1   6  617.46   20.33
  -3   0   6  212.74    9.97
   3   0  -6  226.00    8.77
   3   1  -6    4.02    0.98
  -3  -2   6  517.75   18.28
   3   2  -6  553.10   18.53
  -3  -2   6  527.78   18.14
  -3  -2   6  538.12   18.82
  -3  -3   6  971.63   33.14
   3   3  -6 1091.90   33.47
  -3  -3   6  910.39   35.38
   3   3  -6 1109.52   34.06
  -3  -3   6  960.43   32.84
  -3  -3   6 1047.69   33.92
   3   4  -6 2056.79   60.51
   3   4  -6 1909.63   59.09
  -3  -4   6 1697.83   58.71
  -3  -4   6 2232.38   65.34
  -3  -4   6 1945.37   59.74
  -3  -4   6 1595.35   61.27
   3   5  -6 1026.16   34.14
   3   5  -6 1047.63   35.99
  -3  -5   6 1038.59   34.74
   3   6  -6  329.16   15.60
   3   6  -6  364.33   14.01
  -3  -6   6  351.54   14.36
  -3  -7   6   33.43    3.80
   3   7  -6   32.64    3.53
  -3  -7   6   26.05    3.92
  -3  -8   6  200.11   10.12
   3   8  -6  170.74   10.29
  -3  -9   6  444.25   17.93
   3   9  -6  424.40   18.54
  -3 -10   6  761.45   26.84
   3  10  -6  827.22   27.90
   3  11  -6  724.46   23.37
  -3 -11   6  564.13   22.35
  -3 -12   6  448.17   16.18
  -3 -12   6  414.50   16.61
  -3 -13   6  174.62    7.02
  -3 -13   6  158.39    7.24
   3  13  -6  184.08    7.34
   3  14  -6   21.96    1.34
  -3  16   5   46.01    2.18
  -3  16   5   41.35    2.07
  -3  16   5   39.57    1.99
  -3  15   5    4.13    0.90
  -3  15   5    3.62    0.83
  -3  14   5    9.08    1.41
  -3  12   5   32.86    3.23
   3 -12  -5   31.54    3.13
  -3  12   5   35.36    3.32
  -3  12   5   35.83    3.09
  -3  11   5  280.27   11.81
  -3  11   5  263.35   11.05
  -3  11   5  221.95   11.40
   3 -11  -5  215.85   11.13
   3 -11  -5  308.77   12.92
  -3  10   5    6.71    1.57
   3 -10  -5    6.70    1.86
  -3  10   5    6.89    1.95
  -3   9   5   29.50    3.25
  -3   9   5   32.22    3.16
   3  -9  -5   23.85    3.20
  -3   8   5   54.25    4.05
  -3   8   5   63.06    4.50
  -3   8   5   49.51    4.09
   3  -8  -5   59.40    4.49
  -3   7   5   13.85    2.28
  -3   7   5   16.10    2.01
   3  -7  -5   17.17    2.11
  -3   6   5   51.51    4.46
  -3   6   5   48.55    4.49
  -3   6   5   49.56    3.30
   3  -6  -5   50.07    3.34
   3  -5  -5    0.59    0.50
  -3   5   5    1.57    1.49
  -3   5   5    0.37    0.61
  -3   5   5    0.73    0.64
   3  -4  -5  233.47    8.99
  -3   4   5  235.92    9.16
   3  -3  -5  137.86    5.73
  -3   3   5  132.29    5.89
   3  -2  -5   18.21    1.58
  -3   2   5   17.94    1.73
  -3   2   5   13.34    3.58
  -3   1   5   36.29    2.63
  -3   1   5   27.20    4.26
   3   0  -5    0.44    0.48
  -3   0   5    1.04    1.54
   3   1  -5    2.47    0.75
  -3  -1   5    1.89    1.05
   3   2  -5   55.97    3.40
   3   3  -5   57.82    3.84
   3   3  -5   66.50    3.74
  -3  -4   5  284.78   11.19
   3   4  -5  292.17   11.10
  -3  -4   5  336.34   15.45
  -3  -4   5  250.75   10.61
   3   4  -5  307.70   12.05
  -3  -4   5  255.78   12.41
   3   5  -5  137.44    6.94
   3   5  -5  150.28    8.22
  -3  -5   5  159.70    9.25
  -3  -5   5  142.01    7.04
   3   6  -5   32.62    3.27
  -3  -6   5   30.93    3.16
   3   6  -5   37.92    3.89
   3   6  -5   29.40    4.02
  -3  -6   5   27.73    3.84
   3   7  -5    1.83    1.17
  -3  -7   5    1.24    1.77
  -3  -7   5    1.96    1.23
   3   7  -5    2.82    1.49
   3   7  -5    1.36    1.80
   3   8  -5    3.00    1.56
   3   8  -5    1.75    1.56
  -3  -8   5    1.10    1.19
  -3  -8   5    3.25    2.00
   3   8  -5    1.90    1.46
  -3  -9   5  234.95   11.22
   3   9  -5  274.25   11.90
  -3 -10   5  340.42   15.93
  -3 -10   5  371.01   15.52
   3  10  -5  411.98   16.05
   3  10  -5  413.85   16.45
   3  10  -5  332.22   15.63
   3  11  -5  546.26   19.93
  -3 -11   5  490.69   19.93
  -3 -11   5  522.26   19.30
  -3 -12   5  162.37    8.32
  -3 -12   5  177.16    7.94
   3  13  -5   53.19    3.47
  -3 -13   5   48.69    3.41
  -3 -13   5   48.98    3.13
   3  14  -5    1.05    0.65
   3  14  -5    1.13    0.50
   3  15  -5   40.45    1.75
   3  15  -5   40.13    1.84
  -3  16   4  231.37    7.88
  -3  16   4  218.24    7.88
  -3  15   4  153.37    6.18
   3 -15  -4  146.98    6.41
   3 -14  -4    4.58    1.20
  -3  14   4    1.00    0.75
   3 -13  -4  132.26    6.65
   3 -12  -4 1239.95   38.65
  -3  12   4 1167.96   37.55
   3 -11  -4  821.35   28.71
  -3  11   4  741.46   27.44
  -3  10   4  241.97   10.69
   3 -10  -4  268.40   12.45
  -3  10   4  236.83   11.42
  -3   9   4  321.35   13.09
   3  -9  -4  318.08   14.25
  -3   9   4  321.22   13.58
  -3   8   4   98.10    5.82
   3  -8  -4  103.08    6.20
  -3   8   4  103.19    5.88
  -3   7   4    9.90    1.57
   3  -7  -4    7.74    1.55
   3  -6  -4  299.28   11.51
  -3   6   4  305.54   12.74
   3  -5  -4  548.29   18.94
  -3   5   4  599.84   21.57
  -3   4   4   76.02    3.74
   3  -4  -4   75.13    3.76
   3  -4  -4   75.65    3.75
   3  -3  -4  180.02    6.87
  -3   3   4  175.26    6.88
  -3   2   4   45.29    2.69
   3  -1  -4   31.20    2.19
   3   0  -4  122.50    5.08
   3   0  -4  118.42    5.28
   3   1  -4   82.49    4.02
   3   1  -4   86.25    4.11
   3   2  -4  542.34   18.39
   3   3  -4   45.15    3.14
   3   3  -4   42.78    2.67
   3   4  -4  480.96   17.37
   3   4  -4  506.54   18.20
  -3  -5   4  433.31   18.20
  -3  -5   4  445.52   16.56
   3   5  -4  507.78   17.74
   3   5  -4  461.07   18.17
   3   5  -4  453.28   16.99
   3   6  -4    3.39    1.29
   3   6  -4    0.91    1.29
  -3  -6   4    2.29    1.09
  -3  -6   4    1.07    1.44
   3   6  -4    3.06    1.40
   3   7  -4   16.47    3.50
  -3  -7   4   29.29    4.03
  -3  -7   4   31.63    3.23
   3   7  -4   29.48    3.43
   3   7  -4   27.24    3.73
   3   8  -4  282.70   14.06
  -3  -8   4  297.68   13.87
  -3  -8   4  250.71   12.02
  -3  -9   4  370.02   16.00
   3   9  -4  401.69   16.90
  -3  -9   4  405.29   14.39
  -3 -10   4  404.02   16.70
   3  10  -4  343.70   16.75
  -3 -10   4  420.27   15.27
  -3 -10   4  357.97   16.78
  -3 -11   4  649.54   21.92
  -3 -11   4  597.86   23.59
   3  11  -4  667.66   23.70
  -3 -11   4  620.70   22.97
   3  12  -4  123.11    6.65
  -3 -13   4   12.43    1.78
   3  13  -4   13.85    1.82
  -3 -13   4   14.48    1.72
  -3 -13   4   14.19    1.45
  -3 -14   4   60.88    3.17
   3  14  -4   58.73    3.44
   3  14  -4   57.24    2.91
   3  15  -4  173.30    5.99
   3  15  -4  163.58    5.87
  -3  16   3   80.51    3.48
   3 -15  -3    3.43    0.94
  -3  15   3    4.38    0.94
  -3  14   3   14.01    1.75
   3 -14  -3   15.82    2.04
   3 -13  -3  135.52    7.03
  -3  13   3  150.90    7.06
  -3  12   3  180.75    8.57
   3 -12  -3  194.72    9.38
   3 -11  -3    4.19    1.71
  -3  11   3    5.36    1.66
  -3  11   3    1.85    1.06
   3 -10  -3    2.81    1.50
  -3  10   3    5.75    1.78
  -3  10   3    4.41    1.32
   3  -9  -3  111.48    7.19
  -3   9   3  104.38    6.59
  -3   9   3  111.49    6.14
   3  -8  -3   33.30    3.39
  -3   8   3   33.97    3.23
  -3   8   3   33.62    3.11
   3  -7  -3  156.06    7.62
  -3   7   3  172.88    7.52
  -3   7   3  156.36    7.78
   3  -6  -3    1.53    0.75
   3  -5  -3   11.59    1.36
   3  -5  -3   10.57    1.95
   3  -4  -3  200.86    7.63
   3  -3  -3   58.39    2.98
   3  -3  -3   54.98    2.97
   3  -2  -3   25.57    1.86
   3  -2  -3   24.34    1.73
   3  -1  -3    2.70    0.74
   3   0  -3    2.47    0.75
   3   1  -3   21.04    1.72
   3   1  -3   16.73    1.60
   3   2  -3   12.37    1.42
   3   2  -3   13.59    1.49
   3   3  -3    2.10    0.67
   3   3  -3    1.43    0.80
   3   4  -3    0.22    0.58
   3   4  -3    1.27    0.63
   3   4  -3    0.28    0.84
   3   5  -3   89.50    5.69
   3   5  -3   82.92    5.00
  -3  -6   3  195.16    8.68
   3   6  -3  193.58    9.48
   3   6  -3  197.08   10.08
   3   6  -3  176.75   10.14
  -3  -6   3  216.13   10.46
  -3  -7   3    0.81    0.98
   3   7  -3    0.82    1.18
   3   7  -3    1.45    1.74
   3   7  -3    0.37    1.20
  -3  -7   3    1.11    1.44
   3   8  -3   59.39    5.50
   3   8  -3   51.69    5.44
  -3  -8   3   50.60    4.40
  -3  -8   3   58.39    5.46
  -3  -8   3   68.87    5.16
   3   9  -3    2.68    1.61
   3   9  -3    3.44    1.69
  -3  -9   3    4.61    1.93
  -3  -9   3    5.79    1.77
   3   9  -3    5.58    1.85
   3  10  -3  208.55   11.95
  -3 -10   3  223.36   11.38
   3  10  -3  263.86   12.10
   3  10  -3  247.00   12.08
  -3 -10   3  246.53   10.73
  -3 -10   3  217.70   11.62
   3  11  -3  147.46    8.78
  -3 -11   3  141.71    7.77
  -3 -11   3  154.66    7.45
  -3 -11   3  148.80    8.38
  -3 -11   3  172.50    8.56
   3  11  -3  156.94    8.34
   3  11  -3  150.62    8.25
  -3 -12   3  239.81   10.42
  -3 -12   3  256.40   10.23
  -3 -12   3  237.31   11.06
   3  12  -3  237.87   10.85
  -3 -13   3    2.41    0.82
  -3 -13   3    3.02    1.07
  -3 -13   3    1.93    0.87
   3  13  -3    4.06    1.22
  -3 -13   3    3.09    1.17
   3  14  -3   19.83    1.68
   3  14  -3   20.67    2.01
  -3 -14   3   22.65    1.77
  -3 -14   3   18.98    1.71
   3  15  -3  178.24    6.39
   3  15  -3  172.50    6.83
  -3 -15   3  190.73    6.47
   3  15  -3  165.62    6.27
  -3  16   2   38.84    2.14
  -3  15   2   30.28    2.19
   3 -15  -2   28.37    2.43
  -3  14   2  439.64   15.40
   3 -14  -2  417.59   16.04
  -3  13   2 1267.68   39.08
   3 -13  -2 1111.71   39.09
   3 -12  -2 1875.97   58.90
  -3  12   2 1928.40   58.05
   3 -11  -2  949.10   31.58
  -3  11   2  954.29   30.56
   3 -10  -2  637.43   23.08
  -3  10   2  597.58   20.97
  -3  10   2  640.68   22.17
  -3   9   2  252.23   10.67
   3  -9  -2  238.79   11.86
  -3   9   2  256.78   11.48
  -3   8   2   19.55    2.45
   3  -8  -2   32.66    3.36
   3  -7  -2  960.67   30.89
   3  -7  -2  825.41   29.65
   3  -6  -2 3206.51  101.78
  -3   6   2 2848.74  101.41
   3  -5  -2 3522.64  112.24
   3  -5  -2 3834.23  111.22
  -3   5   2 3511.07  111.77
  -3   4   2 1022.31   32.66
   3  -4  -2 1043.97   32.71
   3  -3  -2  971.36   29.58
   3  -3  -2  914.84   29.38
   3  -3  -2  912.26   29.50
   3  -2  -2  377.35   12.56
   3  -2  -2  374.23   12.76
   3  -1  -2    8.37    0.94
   3  -1  -2    5.18    0.88
   3   0  -2  976.17   30.94
   3   1  -2 2975.44   90.98
   3   2  -2 1603.24   50.67
   3   2  -2 1651.55   50.70
   3   3  -2  860.76   28.71
   3   3  -2  890.76   28.38
   3   3  -2  897.26   28.71
   3   4  -2   16.31    1.83
   3   4  -2   17.83    2.04
   3   4  -2   16.85    1.64
   3   5  -2   52.75    4.08
   3   5  -2   48.76    3.23
   3   5  -2   50.24    3.70
   3   6  -2    1.50    0.92
   3   6  -2    1.82    1.23
   3   6  -2    1.27    1.04
   3   6  -2    0.92    1.37
   3   7  -2   37.19    3.49
   3   7  -2   35.33    4.18
   3   7  -2   44.12    4.35
  -3  -7   2   45.26    3.58
  -3  -7   2   43.73    4.36
  -3  -8   2    7.23    2.14
  -3  -8   2    8.43    1.89
   3   8  -2    5.49    1.72
   3   8  -2    5.53    2.26
   3   8  -2    5.27    2.05
   3   9  -2   62.89    5.46
   3   9  -2   59.04    5.50
  -3  -9   2   52.16    4.96
   3  10  -2    2.93    1.54
   3  10  -2    0.99    1.25
   3  10  -2    1.15    1.35
  -3 -10   2    2.53    1.40
  -3 -10   2    2.75    1.40
  -3 -10   2    2.29    1.21
  -3 -11   2  299.31   13.06
   3  11  -2  302.72   14.47
   3  11  -2  350.55   14.19
  -3 -11   2  330.79   13.18
  -3 -11   2  303.31   13.66
  -3 -12   2   11.12    1.75
   3  12  -2    9.81    1.87
  -3 -12   2    9.22    1.63
  -3 -12   2   13.73    2.15
  -3 -13   2   66.28    4.41
   3  13  -2   52.98    3.88
  -3 -14   2  144.71    5.96
  -3 -14   2  131.73    5.69
   3  14  -2  126.28    5.55
  -3 -14   2  150.22    6.73
   3  14  -2  122.00    6.02
  -3 -15   2  164.36    6.12
   3  15  -2  153.96    6.31
   3  15  -2  165.63    5.94
   3  16  -2   51.57    2.17
   3  16  -2   52.51    2.19
  -3  16   1    3.96    0.70
   3 -15  -1    1.83    0.86
  -3  15   1    2.32    0.75
   3 -14  -1    1.23    1.06
  -3  14   1    0.65    0.68
   3 -13  -1   78.47    5.31
  -3  13   1   75.24    4.55
   3 -13  -1   69.99    4.74
   3 -12  -1  267.87   11.47
  -3  12   1  257.52   10.73
   3 -11  -1   85.06    5.85
  -3  11   1   88.02    5.42
   3 -11  -1   69.93    5.36
   3 -10  -1   58.89    4.97
  -3  10   1   58.98    4.69
   3 -10  -1   49.86    4.59
  -3  10   1   63.58    4.62
  -3   9   1    4.31    1.64
  -3   9   1    3.11    1.19
  -3   9   1    4.20    1.54
   3  -9  -1    4.28    1.72
  -3   8   1   21.98    2.61
  -3   8   1   18.28    2.29
  -3   8   1   17.74    2.84
   3  -8  -1   21.02    2.72
  -3   7   1    8.53    2.08
   3  -7  -1    8.78    1.98
   3  -7  -1    8.23    1.55
  -3   6   1    3.71    1.31
   3  -6  -1    4.07    1.00
   3  -6  -1    5.14    1.54
  -3   5   1   35.58    2.65
   3  -5  -1   32.56    2.69
   3  -4  -1   93.95    4.28
   3  -4  -1  100.61    4.27
   3  -3  -1   18.20    1.41
   3  -3  -1   18.71    1.52
   3  -2  -1    2.38    0.67
   3  -2  -1    2.68    0.65
   3  -1  -1   63.81    2.92
   3  -1  -1   63.32    3.10
   3   0  -1  779.15   24.93
   3   1  -1  199.33    7.46
   3   2  -1  400.54   13.78
   3   3  -1    1.07    0.64
   3   3  -1    1.26    0.73
   3   3  -1    1.60    0.79
   3   4  -1    2.14    0.83
   3   4  -1    3.85    0.91
   3   4  -1    3.02    1.08
   3   4  -1    3.39    1.05
   3   5  -1   33.74    3.07
   3   5  -1   33.03    2.67
   3   6  -1  147.19    8.09
   3   6  -1  149.68    8.21
   3   6  -1  158.95    7.55
   3   7  -1  272.31   13.59
   3   7  -1  262.52   13.47
  -3  -8   1   98.64    6.72
   3   8  -1   86.28    6.93
   3   9  -1    3.38    1.74
   3   9  -1    3.21    1.86
  -3  -9   1    4.31    1.63
   3   9  -1    2.28    1.44
   3  10  -1   34.33    3.75
  -3 -10   1   29.84    3.43
  -3 -10   1   24.92    3.16
   3  10  -1   37.92    4.12
   3  10  -1   39.10    4.16
   3  11  -1    1.22    1.18
   3  11  -1    2.08    1.22
  -3 -11   1   -0.12    1.49
  -3 -11   1    1.75    1.25
  -3 -12   1   61.17    4.29
   3  12  -1   55.05    4.78
  -3 -12   1   55.58    3.93
  -3 -12   1   70.50    4.83
   3  12  -1   56.64    4.37
   3  12  -1   59.48    4.57
  -3 -13   1  104.29    5.45
  -3 -13   1  114.07    6.21
   3  13  -1  100.93    5.66
   3  13  -1   93.35    4.87
  -3 -14   1    0.75    0.86
   3  14  -1    1.74    0.77
  -3 -14   1    1.09    0.67
   3  14  -1    0.32    0.72
   3  14  -1    1.01    0.73
  -3 -15   1    1.15    0.74
  -3 -15   1    1.16    0.63
   3  15  -1    0.82    0.51
   3  15  -1    1.07    0.57
   3  15  -1    1.39    0.67
   3  16  -1  103.68    3.87
   3  16  -1   98.11    3.90
  -3  16   0   10.63    1.01
  -3  15   0   99.59    4.47
   3 -15   0   93.65    4.99
  -3  14   0   92.73    4.77
   3 -14   0   98.39    5.65
  -3  13   0  420.66   14.86
   3 -13   0  383.28   15.70
   3 -13   0  378.06   15.24
  -3  12   0  783.40   25.12
   3 -12   0  740.04   25.65
   3 -12   0  705.52   25.60
  -3  11   0  786.14   29.81
  -3  11   0  929.13   29.39
   3 -11   0  883.27   30.19
   3 -11   0  780.57   29.69
  -3  10   0  299.65   13.91
   3 -10   0  311.80   13.76
   3 -10   0  277.25   13.40
  -3   9   0   55.12    5.16
  -3   9   0   57.19    3.97
  -3   9   0   61.66    4.54
   3  -9   0   55.26    4.72
   3  -9   0   51.27    4.57
   3  -8   0  519.75   21.22
  -3   8   0  521.05   22.59
   3  -7   0 1713.78   54.74
   3  -7   0 1719.38   55.79
  -3   7   0 1680.64   56.44
   3  -6   0 2669.11   84.17
   3  -6   0 2803.35   85.11
   3  -5   0 3094.28   96.29
  -3   5   0 3176.57   96.52
   3  -4   0 2266.09   73.37
   3  -4   0 2467.86   73.76
   3  -4   0 2495.02   73.72
   3  -3   0   95.06    3.96
   3  -3   0   96.74    4.19
   3  -2   0  992.31   31.07
   3  -2   0 1003.23   31.26
   3  -1   0 2979.79   90.63
   3  -1   0 2988.53   90.83
   3   0   0 5079.02  153.73
   3   1   0 8126.50  245.24
   3   2   0 5146.64  156.10
   3   3   0 1053.25   32.61
   3   3   0  985.44   32.34
   3   4   0  102.50    5.03
   3   4   0   94.82    4.89
   3   4   0   98.06    4.84
   3   4   0  104.71    4.91
   3   5   0    4.02    1.11
   3   5   0    3.86    1.29
   3   6   0  167.15    8.44
   3   6   0  159.80    8.30
   3   7   0  853.59   30.64
   3   7   0  817.25   30.39
   3   8   0  567.21   24.16
   3   8   0  507.18   23.41
   3   9   0  300.26   12.72
  -3  -9   0  321.23   14.45
   3   9   0  388.60   16.21
   3   9   0  374.42   15.90
  -3 -10   0   21.99    2.81
   3  10   0   23.43    3.29
   3  10   0   27.64    3.46
   3  11   0   86.38    6.03
   3  11   0   82.07    5.71
   3  12   0   38.19    2.85
   3  12   0   40.73    3.74
   3  12   0   40.32    3.63
   3  12   0   43.68    3.92
  -3 -12   0   42.31    3.64
   3  13   0    1.44    1.06
   3  13   0    2.60    1.10
  -3 -13   0    1.96    1.10
  -3 -13   0    2.09    0.94
   3  13   0    4.20    1.02
   3  14   0   89.43    4.77
   3  14   0   84.47    4.23
   3  14   0   80.24    4.59
   3  14   0   84.99    4.15
  -3 -14   0   83.28    4.57
  -3 -15   0   21.48    2.13
   3  15   0   18.84    1.58
  -3 -15   0   19.12    1.74
   3  15   0   19.91    1.55
  -3 -16   0  100.22    4.06
   3  16   0   91.58    3.75
  -3  16  -1   34.93    1.82
  -3  15  -1   14.04    1.40
   3 -15   1   14.98    1.79
  -3  14  -1    6.77    1.20
   3 -14   1    6.87    1.48
   3 -13   1   11.42    2.09
   3 -12   1    8.42    1.65
   3 -12   1   10.56    2.13
  -3  12  -1   10.95    1.76
   3 -12   1    9.84    1.92
  -3  12  -1    8.63    1.89
  -3  11  -1  140.42    8.41
   3 -11   1  154.11    8.10
   3 -11   1  133.34    8.19
  -3  11  -1  167.49    7.67
   3 -11   1  157.58    8.30
  -3  10  -1   58.19    5.31
   3 -10   1   54.26    4.98
   3 -10   1   59.88    4.76
   3 -10   1   55.22    4.62
  -3  10  -1   64.81    4.44
  -3   9  -1    3.33    2.01
   3  -9   1    0.43    0.94
   3  -9   1    1.00    1.16
   3  -9   1    1.29    1.10
  -3   9  -1    1.65    1.05
   3  -8   1    0.13    0.87
   3  -8   1    0.15    1.31
  -3   8  -1    0.54    0.91
   3  -8   1    0.78    1.14
  -3   8  -1    0.78    1.55
  -3   7  -1   34.63    3.77
   3  -7   1   35.46    3.07
   3  -7   1   38.40    3.59
   3  -7   1   28.37    3.17
   3  -6   1    5.76    1.26
   3  -6   1    4.76    1.03
   3  -6   1    8.38    1.60
   3  -5   1   13.62    1.62
  -3   5  -1   14.12    1.67
   3  -4   1   20.69    1.72
   3  -4   1   19.58    1.62
   3  -4   1   17.34    1.41
   3  -3   1   22.81    1.67
   3  -3   1   18.52    1.38
   3  -2   1  203.16    7.12
   3  -2   1  199.68    7.22
   3  -1   1   17.29    1.29
   3  -1   1   19.33    1.41
   3   0   1   95.74    4.00
   3   1   1  112.11    4.61
   3   2   1  797.22   25.57
   3   3   1  440.73   15.08
   3   4   1  383.48   13.52
   3   4   1  386.30   13.53
   3   4   1  401.03   13.70
   3   4   1  389.02   13.67
   3   4   1  342.87   13.37
   3   5   1    3.51    1.09
   3   5   1    1.13    0.88
   3   6   1  307.28   12.19
   3   6   1  347.56   12.61
   3   7   1  141.07    8.19
   3   7   1  136.08    7.86
   3   7   1  125.02    6.75
   3   8   1  205.15   12.98
   3   8   1  216.55   12.76
   3   9   1  297.46   12.24
   3   9   1  326.26   15.08
   3   9   1  332.22   14.83
  -3  -9  -1  297.29   13.38
   3  10   1   32.03    2.82
   3  10   1   38.58    4.08
   3  10   1   35.29    4.19
   3  11   1    4.01    1.58
   3  11   1    1.85    1.26
  -3 -12  -1   24.25    2.86
   3  12   1   24.27    3.01
   3  12   1   23.54    2.27
   3  13   1  242.37   10.37
  -3 -13  -1  243.66   10.40
   3  13   1  237.76    9.54
   3  13   1  245.87    9.42
   3  13   1  267.60   10.97
   3  14   1  171.27    7.69
  -3 -14  -1  173.24    8.13
   3  14   1  164.29    6.71
  -3 -15  -1  114.69    5.40
   3  15   1  127.46    5.62
   3  15   1  119.37    4.98
   3  15   1  120.03    5.14
  -3 -16  -1    2.04    0.62
  -3 -16  -1    1.58    0.73
   3 -16   2   59.85    2.84
  -3  15  -2  156.86    6.10
   3 -15   2  162.06    7.05
   3 -14   2   60.64    4.08
  -3  14  -2   57.61    3.24
   3 -13   2   93.34    5.84
  -3  12  -2   26.63    2.54
  -3  12  -2   22.86    3.00
   3 -12   2   23.08    2.91
   3 -12   2   25.06    2.74
   3 -11   2   10.97    1.97
  -3  11  -2   10.40    1.76
  -3  11  -2    9.19    2.29
   3 -10   2   25.12    3.00
   3 -10   2   28.24    2.73
  -3  10  -2   25.32    3.76
   3 -10   2   27.17    2.26
   3 -10   2   29.09    3.23
  -3  10  -2   35.24    3.10
   3 -10   2   29.03    3.77
  -3   9  -2   17.19    2.22
   3  -9   2   16.97    2.50
   3  -9   2   13.94    1.97
   3  -9   2   12.69    2.63
   3  -9   2   13.33    2.27
  -3   9  -2   12.60    2.87
   3  -9   2   12.57    2.65
  -3   8  -2  197.37    7.83
   3  -8   2  143.50    7.80
   3  -8   2  131.32    7.82
   3  -8   2  119.19    7.05
   3  -8   2  130.02    6.73
   3  -8   2  179.63    7.98
   3  -8   2   66.37    6.49
  -3   8  -2  125.78    8.55
   3  -7   2  450.64   16.93
  -3   7  -2  486.35   18.71
   3  -6   2  663.94   24.07
   3  -6   2  735.95   24.00
  -3   6  -2  760.41   24.99
   3  -6   2  672.61   23.33
   3  -5   2  436.37   15.14
   3  -4   2   96.71    4.31
   3  -4   2   92.90    4.03
   3  -3   2  346.86   11.76
   3  -3   2  335.12   11.54
   3  -3   2  334.98   11.28
   3  -2   2  302.31   10.11
   3  -1   2 2619.45   80.01
   3  -1   2 2636.63   79.88
   3   0   2 1428.18   44.02
   3   1   2 2547.27   77.74
   3   2   2 1539.11   47.71
   3   3   2  145.78    6.15
   3   3   2  147.57    6.02
   3   4   2  408.21   15.37
   3   4   2  455.87   15.48
   3   4   2  423.72   15.00
   3   4   2  465.58   15.40
   3   5   2 1385.98   48.04
   3   5   2 1614.62   47.86
   3   6   2  986.35   29.99
   3   6   2 1011.66   30.31
   3   7   2  930.72   30.17
   3   7   2  944.88   30.92
   3   8   2  906.39   38.59
   3   8   2  864.98   39.03
   3   9   2  510.24   19.24
   3   9   2  487.78   21.09
   3  10   2   98.12    5.33
   3  10   2   93.27    6.49
   3  10   2   95.33    7.06
   3  10   2   93.16    4.92
   3  11   2   74.50    4.39
   3  11   2   83.08    4.48
   3  11   2   72.07    5.37
   3  11   2   87.12    6.24
   3  12   2  151.21    6.58
  -3 -12  -2  163.81    8.12
   3  12   2  145.71    6.73
   3  12   2  150.77    8.32
   3  13   2  132.07    5.76
   3  13   2  131.02    6.49
  -3 -13  -2  130.38    6.69
   3  13   2  121.87    5.84
   3  14   2  372.01   13.11
   3  14   2  393.51   14.52
  -3 -15  -2  226.04    8.96
   3  15   2  248.05    9.35
  -3 -15  -2  256.78    9.96
   3  15   2  218.33    8.51
   3  15   2  233.98    8.35
  -3 -16  -2   96.46    4.58
  -3 -16  -2   84.86    3.94
  -3 -17  -2   52.06    2.36
   3 -16   3  101.17    4.04
   3 -15   3  101.21    5.04
  -3  15  -3  100.23    4.09
  -3  14  -3   18.16    2.05
  -3  14  -3   24.59    1.93
   3 -14   3   23.10    2.45
  -3  13  -3    2.35    0.95
   3 -13   3    3.98    1.36
  -3  12  -3    6.81    1.34
   3 -12   3    6.40    1.69
   3 -11   3   38.46    3.13
  -3  11  -3   33.21    3.98
  -3  11  -3   39.97    3.19
   3 -11   3   38.98    3.46
  -3  10  -3   10.29    2.66
   3 -10   3   13.22    2.24
   3 -10   3   12.92    1.94
   3 -10   3   13.72    2.35
   3 -10   3   13.72    2.17
  -3  10  -3   15.05    2.05
   3  -9   3    0.94    1.28
   3  -9   3    1.58    1.20
   3  -9   3    2.73    1.12
   3  -9   3    2.39    1.18
   3  -9   3    1.63    0.68
  -3   9  -3    1.07    1.86
   3  -9   3    1.04    0.94
   3  -9   3    2.42    1.15
   3  -8   3    2.64    1.55
   3  -8   3    4.53    1.29
   3  -8   3    4.03    1.00
   3  -8   3    1.97    1.11
  -3   8  -3    5.27    2.14
   3  -8   3    4.60    1.46
   3  -8   3    6.46    1.59
   3  -7   3    2.29    1.26
   3  -7   3    1.32    0.78
   3  -7   3    1.60    1.11
  -3   7  -3    1.13    1.28
   3  -7   3    1.44    0.88
   3  -7   3    1.15    1.11
   3  -6   3    5.27    1.57
   3  -6   3    5.37    1.04
  -3   6  -3    5.39    1.52
   3  -6   3    5.76    1.33
  -3   5  -3    2.73    0.95
   3  -5   3    2.57    1.12
   3  -5   3    3.24    0.89
   3  -4   3   31.64    1.94
   3  -4   3   30.90    3.09
   3  -4   3   32.26    2.17
   3  -3   3   78.43    3.75
   3  -3   3   72.71    3.54
   3  -3   3   77.75    3.30
   3  -2   3   39.05    2.28
   3  -2   3   41.41    2.06
   3  -1   3   15.03    1.14
   3   0   3  406.93   13.25
   3   1   3   34.32    1.92
   3   1   3   28.87    1.76
   3   2   3   56.41    2.84
   3   3   3   47.55    3.04
   3   3   3   51.94    3.05
   3   3   3   47.64    2.73
   3   4   3   34.29    2.63
   3   4   3   33.45    2.74
   3   4   3   34.52    2.37
   3   4   3   35.72    2.49
   3   5   3  295.45   12.04
   3   5   3  276.70   11.93
   3   5   3  300.06   11.13
   3   6   3  327.70   12.58
   3   6   3  319.63   13.70
   3   7   3  362.06   15.84
   3   7   3  328.28   16.11
   3   7   3  456.35   16.68
   3   7   3  446.21   15.94
   3   8   3  143.03    8.77
   3   8   3  139.36    9.17
   3   8   3  228.40    9.84
   3   8   3  250.47    8.75
   3   8   3  180.10    9.91
   3   8   3  171.26    8.26
   3   9   3  240.91   13.53
   3   9   3  212.64   13.84
   3   9   3  449.66   14.67
   3   9   3  389.32   13.12
   3   9   3  405.90   15.45
   3   9   3  332.92   13.01
   3  10   3   12.89    2.45
   3  10   3   10.93    2.49
   3  10   3   10.06    1.59
   3  10   3    9.95    2.14
   3  10   3   10.75    1.68
   3  10   3   14.36    2.08
   3  11   3   75.77    5.97
   3  11   3   78.89    5.37
   3  11   3   77.82    4.50
   3  11   3   73.44    4.32
   3  12   3  384.55   14.17
  -3 -12  -3  398.00   15.62
   3  13   3  313.92   11.87
  -3 -13  -3  331.32   12.97
   3  14   3  104.14    5.73
  -3 -15  -3  208.72    8.28
   3  15   3  209.12    8.60
  -3 -16  -3    0.63    0.52
  -3 -16  -3    0.13    0.81
   3  16   3    0.35    0.52
  -3 -17  -3   34.08    1.77
   3 -16   4  434.05   13.89
   3 -15   4  636.09   21.00
   3 -15   4  662.47   21.65
   3 -14   4  323.90   11.17
  -3  14  -4  289.68   11.97
   3 -13   4  543.69   19.25
   3 -13   4  643.41   21.33
   3 -12   4  231.72    9.55
   3 -12   4  244.69   10.99
   3 -11   4  155.20    7.46
   3 -11   4  169.84    8.69
  -3  11  -4  145.15    8.90
   3 -10   4  136.31    7.70
   3 -10   4  124.67    7.05
  -3  10  -4  115.23    8.18
   3 -10   4  120.28    6.60
   3  -9   4  699.71   24.75
   3  -9   4  707.13   25.11
   3  -9   4  747.56   25.86
   3  -9   4  648.16   25.54
   3  -9   4  695.54   24.96
   3  -9   4  696.53   23.16
   3  -8   4  325.48   13.75
   3  -8   4  394.51   14.55
   3  -8   4  293.87   14.08
   3  -8   4  403.44   15.25
   3  -8   4  225.26   12.61
   3  -8   4  391.54   14.69
   3  -8   4  414.40   13.09
  -3   8  -4  286.62   15.56
  -3   7  -4  234.73   12.97
   3  -7   4  388.18   15.83
   3  -7   4  320.51   12.82
   3  -7   4  256.49   11.79
   3  -7   4  227.42   11.06
   3  -7   4  340.96   13.78
   3  -7   4  350.37   13.62
   3  -7   4  354.64   11.83
   3  -7   4  259.11   11.65
   3  -6   4  141.56    6.49
  -3   6  -4  151.58    8.03
   3  -6   4  144.06    6.88
   3  -6   4  166.11    8.21
   3  -5   4    4.76    0.87
   3  -5   4    4.70    1.27
   3  -5   4    4.87    1.06
   3  -5   4    6.85    1.74
  -3   5  -4    4.45    1.24
   3  -4   4   47.52    2.72
   3  -4   4   45.05    2.41
   3  -4   4   43.94    3.82
   3  -4   4   51.89    4.15
   3  -3   4   61.28    4.85
   3  -3   4   64.30    4.43
   3  -3   4   56.93    3.05
   3  -3   4   60.96    2.74
   3  -2   4   75.78    5.82
   3  -2   4   67.90    5.00
   3  -2   4   66.67    3.21
   3  -2   4   59.66    3.18
   3  -2   4   65.93    2.82
   3  -1   4    4.45    2.17
   3  -1   4    8.49    2.95
   3  -1   4    5.56    0.88
   3   0   4  450.07   14.07
   3   0   4  503.07   14.97
   3   1   4  464.43   19.59
   3   1   4  423.86   13.54
   3   1   4  423.13   12.68
   3   2   4   59.21    3.18
   3   2   4   61.42    2.83
   3   2   4   50.31    4.79
   3   2   4   56.95    3.25
   3   2   4   56.60    5.50
   3   3   4  310.36   10.97
   3   3   4  308.61   12.92
   3   3   4  282.26   11.05
   3   3   4  294.90   13.47
   3   3   4  296.25   10.42
   3   4   4  143.09    6.20
   3   4   4  121.91    7.26
   3   4   4  150.69    7.23
   3   4   4  129.81    6.41
   3   4   4  127.77    5.65
   3   5   4 1706.50   50.91
   3   5   4 1493.85   50.63
   3   5   4 1425.37   50.43
   3   5   4 1618.90   49.16
   3   6   4  802.62   27.88
   3   6   4  663.48   27.02
   3   6   4  712.94   26.15
   3   6   4  876.12   26.03
   3   7   4  612.93   27.29
   3   7   4  677.55   27.19
   3   8   4  422.54   15.85
   3   8   4  282.67   13.92
   3   8   4  321.23   15.63
   3   8   4  472.54   14.60
   3   8   4  356.50   13.96
   3   9   4   20.61    2.69
   3   9   4   21.50    3.18
   3   9   4   17.80    2.15
   3   9   4   18.31    2.17
   3  10   4  117.13    6.08
   3  10   4  109.71    6.00
   3  10   4  140.14    7.80
   3  10   4  141.83    7.09
   3  11   4  759.33   26.45
   3  11   4  719.68   26.45
   3  11   4  877.63   27.56
   3  11   4  875.24   28.67
  -3 -12  -4  441.15   17.21
   3  12   4  453.22   16.08
  -3 -13  -4  222.05    9.61
   3  13   4  221.63    8.89
   3  14   4  227.65    9.84
   3  15   4   80.24    4.42
  -3 -15  -4   76.19    4.01
   3  16   4    0.58    0.57
  -3 -16  -4    0.13    0.47
  -3 -16  -4    0.25    0.64
   3  17   4   68.80    2.62
   3 -15   5  105.19    4.35
   3 -14   5   64.42    3.91
   3 -14   5   59.48    3.32
   3 -14   5   61.60    2.98
   3 -13   5   16.66    2.20
   3 -13   5   15.01    1.60
   3 -12   5    0.62    1.00
   3 -11   5   48.09    3.64
  -3  11  -5   42.62    4.47
   3 -10   5   75.32    4.90
  -3  10  -5   63.65    6.01
   3 -10   5   65.04    4.86
   3  -9   5   46.64    4.43
   3  -9   5   42.88    4.37
   3  -9   5   49.43    4.26
   3  -9   5   46.11    4.06
   3  -9   5   49.08    3.15
  -3   9  -5   48.63    5.54
  -3   8  -5   32.02    4.71
   3  -8   5   56.88    4.84
   3  -8   5   45.36    4.22
   3  -8   5   41.47    3.85
   3  -8   5   47.89    4.06
   3  -8   5   36.63    4.03
   3  -8   5   46.18    3.20
   3  -8   5   46.66    4.96
  -3   7  -5   10.79    2.68
   3  -7   5   13.52    2.63
   3  -7   5   12.69    2.39
   3  -7   5   11.86    2.02
   3  -7   5   14.53    2.31
   3  -7   5   15.72    2.38
   3  -7   5   20.23    3.44
   3  -7   5   17.61    2.02
   3  -6   5    4.81    1.20
   3  -6   5    7.49    2.08
   3  -6   5    6.25    2.29
   3  -6   5    7.90    1.46
  -3   6  -5    5.83    1.79
   3  -6   5    6.84    1.64
   3  -6   5    5.36    1.29
   3  -6   5    6.48    1.78
  -3   5  -5    2.93    1.18
   3  -5   5    3.27    0.98
   3  -5   5    4.18    1.58
   3  -5   5    5.04    1.58
   3  -4   5    4.85    0.94
   3  -4   5    4.07    1.37
   3  -4   5    5.48    1.52
   3  -4   5    4.96    1.58
   3  -3   5   24.12    2.90
   3  -3   5   25.62    3.00
   3  -3   5   23.38    1.78
   3  -3   5   21.02    1.37
   3  -3   5   17.67    2.22
   3  -2   5    0.67    0.60
   3  -2   5    1.18    1.43
   3  -2   5    0.28    0.49
   3  -1   5   18.43    1.57
   3  -1   5   13.18    2.97
   3  -1   5   18.08    1.57
   3  -1   5   19.22    3.68
   3   0   5    1.09    0.61
   3   0   5    1.27    2.17
   3   0   5    0.65    0.55
   3   0   5    1.71    2.47
   3   1   5  132.11    5.22
   3   1   5  126.95    5.05
   3   1   5  126.70    5.16
   3   2   5   19.99    1.25
   3   2   5   23.09    1.85
   3   2   5   23.17    1.47
   3   2   5   23.89    1.88
   3   2   5   20.54    3.39
   3   2   5   21.70    1.97
   3   2   5   24.91    4.18
   3   3   5  198.08   10.35
   3   3   5  209.93    8.72
   3   3   5  212.61    7.72
   3   3   5  228.50    8.50
   3   4   5    2.23    0.97
   3   4   5    1.84    1.05
   3   4   5    1.92    0.67
   3   4   5    2.69    1.17
   3   4   5    1.40    1.25
   3   5   5   72.49    3.82
   3   5   5   82.71    5.11
   3   5   5   66.66    4.81
   3   5   5   81.05    4.93
   3   5   5   72.73    3.99
   3   6   5  308.10   14.01
   3   6   5  334.36   12.10
   3   6   5  394.25   13.30
   3   6   5  252.18   13.38
   3   7   5  175.38   10.28
   3   7   5  233.02    9.55
   3   7   5  156.72   10.16
   3   7   5  276.11    9.88
   3   8   5   41.06    4.06
   3   8   5   38.48    3.20
   3   8   5   46.45    3.60
   3   9   5   48.45    4.23
   3   9   5   41.38    4.48
   3   9   5   37.80    3.17
   3   9   5   47.29    3.56
   3  10   5    4.45    1.73
   3  10   5    4.37    1.21
   3  10   5    6.44    1.67
   3  10   5    5.20    1.37
   3  11   5  300.90   11.90
   3  11   5  328.05   12.69
   3  11   5  332.28   13.57
   3  12   5  349.84   13.30
   3  12   5  380.75   13.99
  -3 -12  -5  342.72   14.13
  -3 -13  -5  437.53   16.35
   3  13   5  448.49   15.71
  -3 -14  -5  146.30    6.57
   3  14   5  140.38    7.11
  -3 -15  -5   73.79    3.83
   3  15   5   73.85    4.25
   3  16   5    0.53    0.55
  -3 -16  -5    0.18    0.61
  -3 -16  -5    0.60    0.50
   3  17   5   93.39    3.38
   3 -15   6  710.03   22.31
   3 -14   6  286.91    9.93
   3 -14   6  296.67   10.32
   3 -13   6   34.21    2.38
   3 -13   6   30.61    2.52
   3 -12   6  117.92    6.47
   3 -12   6   99.98    5.24
   3 -11   6  848.40   29.42
   3 -11   6  805.22   27.91
   3 -10   6 1467.32   47.32
   3 -10   6 1438.25   45.97
   3 -10   6 1369.09   46.24
   3  -9   6 3190.93   97.43
   3  -9   6 3119.65   96.12
   3  -9   6 3031.46   96.30
   3  -8   6 1909.00   57.63
   3  -8   6 1841.04   56.36
   3  -8   6 1803.31   55.46
   3  -8   6 1278.80   53.89
   3  -8   6 1641.88   54.70
   3  -8   6 1784.37   52.76
  -3   8  -6 1410.79   57.05
   3  -7   6  135.30    8.59
   3  -7   6  116.44    5.80
   3  -7   6   91.99    6.14
   3  -7   6  102.94    7.23
   3  -7   6   92.31    6.07
   3  -7   6  126.20    7.50
  -3   7  -6   85.05    7.38
  -3   6  -6  558.98   22.25
   3  -6   6  707.13   24.84
   3  -6   6  612.22   21.57
   3  -6   6  514.11   19.65
   3  -6   6  434.20   21.31
   3  -6   6  529.31   20.08
   3  -6   6  658.20   20.60
   3  -6   6  473.76   23.88
   3  -6   6  627.17   22.88
   3  -5   6  559.00   16.96
   3  -5   6  605.45   20.36
   3  -5   6  412.61   19.62
  -3   5  -6  471.80   17.28
   3  -5   6  489.75   16.79
   3  -5   6  488.31   17.64
   3  -5   6  430.23   15.48
   3  -5   6  359.22   15.60
   3  -5   6  433.10   15.27
   3  -5   6  568.59   20.95
   3  -4   6  388.68   12.64
   3  -4   6  411.53   14.78
   3  -4   6  335.09   14.01
   3  -4   6  274.72   13.75
   3  -4   6  326.54   14.40
   3  -3   6 2022.13   52.25
   3  -3   6 1616.25   54.16
   3  -3   6 1997.08   54.99
   3  -3   6 1851.94   51.32
   3  -3   6 1733.19   52.65
   3  -2   6 1469.80   44.90
   3  -2   6 1302.71   48.21
   3  -2   6 1436.57   44.42
   3  -2   6 1383.66   44.84
   3  -2   6 1477.97   48.44
   3  -1   6   88.63    4.13
   3  -1   6   88.31    4.32
   3   0   6    4.42    2.71
   3   0   6    5.05    0.96
   3   0   6    5.72    1.02
   3   1   6   41.00    2.60
   3   1   6   39.07    2.52
   3   1   6   37.29    2.52
   3   2   6  387.94   13.83
   3   2   6  396.43   13.45
   3   2   6  395.06   13.77
   3   3   6  156.31    7.14
   3   3   6  171.57    9.31
   3   3   6  162.90    6.76
   3   4   6  201.91    8.97
   3   4   6  213.90    9.94
   3   4   6  210.21    8.34
   3   5   6    1.80    1.22
   3   5   6    1.87    1.37
   3   5   6    4.24    1.53
   3   5   6    2.63    1.28
   3   6   6    2.35    1.13
   3   6   6    1.23    1.50
   3   6   6    2.23    0.82
   3   6   6    3.36    1.22
   3   6   6    1.54    0.94
   3   6   6    2.65    1.56
   3   7   6    1.87    1.05
   3   7   6    0.17    1.45
   3   7   6    0.68    0.79
   3   7   6    1.36    0.93
   3   7   6    2.00    1.64
   3   8   6    2.95    1.28
   3   8   6    0.66    1.34
   3   8   6    0.39    1.81
   3   8   6    0.12    0.88
   3   8   6    0.74    0.82
   3   9   6  136.46    8.46
   3   9   6  130.91    7.57
   3   9   6  110.21    6.01
   3   9   6  128.43    6.73
   3  10   6   69.65    5.51
   3  10   6   69.83    4.54
   3  10   6   63.08    4.14
   3  10   6   67.88    4.98
  -3 -11  -6  229.81   10.88
   3  11   6  251.74   10.51
   3  12   6  175.65    8.32
   3  12   6  172.38    7.80
   3  13   6   35.95    2.88
  -3 -14  -6   31.51    2.41
   3  14   6   26.68    2.23
   3  14   6   31.05    2.89
   3  15   6    0.45    0.63
  -3 -15  -6    1.23    0.59
   3  16   6   31.03    2.13
  -3 -16  -6   31.36    1.83
   3  16   6   29.59    1.69
   3 -14   7   25.88    1.61
   3 -14   7   28.76    1.79
   3 -13   7    3.59    0.85
   3 -13   7    4.61    1.14
  -3  13  -7    1.60    0.95
   3 -13   7    2.27    0.88
   3 -13   7    3.25    0.76
   3 -12   7   23.00    2.59
   3 -12   7   20.36    2.58
   3 -12   7   25.01    2.34
   3 -12   7   24.51    2.19
   3 -11   7   50.77    4.33
   3 -10   7   81.56    5.23
   3 -10   7   69.60    5.17
   3 -10   7   82.59    5.96
   3  -9   7   60.37    4.79
  -3   9  -7   52.99    5.85
   3  -9   7   59.99    5.58
   3  -9   7   60.78    4.99
   3  -8   7    1.50    1.32
  -3   8  -7    1.82    2.00
   3  -8   7    1.20    1.50
   3  -8   7    2.07    1.47
   3  -8   7    0.46    1.36
   3  -8   7    1.50    1.54
   3  -7   7    3.89    1.39
   3  -7   7    4.12    1.63
   3  -7   7    4.21    1.82
  -3   7  -7    4.15    2.38
   3  -7   7    5.66    2.08
   3  -7   7    4.92    1.83
   3  -6   7    0.47    0.82
  -3   6  -7    0.21    1.37
   3  -6   7   -0.19    1.35
   3  -6   7    1.14    1.02
   3  -6   7    0.81    0.82
   3  -6   7   -0.18    1.32
   3  -6   7    0.29    1.99
   3  -6   7    0.88    1.71
   3  -5   7   13.54    3.20
   3  -5   7   11.55    2.39
   3  -5   7   15.81    1.94
   3  -5   7   18.38    2.00
   3  -5   7   17.05    1.94
   3  -5   7   12.42    1.87
   3  -5   7   21.29    3.64
   3  -5   7   21.88    2.66
   3  -5   7   19.94    2.79
  -3   5  -7   21.24    3.00
  -3   4  -7   18.36    2.46
   3  -4   7   15.03    3.02
   3  -4   7   19.80    2.69
   3  -4   7   18.62    3.43
   3  -4   7   15.94    1.72
   3  -4   7   18.09    2.15
   3  -4   7   13.56    2.25
   3  -4   7   19.47    1.87
   3  -4   7   13.99    1.68
   3  -4   7   13.87    2.18
   3  -3   7    1.15    1.47
   3  -3   7    0.77    0.62
   3  -3   7    0.52    0.57
   3  -3   7    1.37    0.82
   3  -3   7    1.43    0.72
   3  -3   7    0.18    0.79
   3  -3   7    1.68    1.62
   3  -2   7   71.84    3.69
   3  -2   7   79.44    6.29
   3  -2   7   71.56    4.08
   3  -2   7   70.02    3.88
   3  -2   7   69.45    5.80
   3  -1   7  114.50    5.37
   3  -1   7  105.19    8.35
   3  -1   7  116.75    8.28
   3  -1   7  101.13    4.78
   3   0   7    0.83    2.34
   3   0   7    0.07    0.67
   3   0   7   -0.25    2.49
   3   0   7    0.35    0.55
   3   1   7  191.31   12.12
   3   1   7  180.70    7.14
   3   1   7  196.15    7.32
   3   1   7  193.08    7.55
   3   2   7   47.97    3.13
   3   2   7   38.81    5.27
   3   2   7   53.89    5.95
   3   2   7   46.70    3.12
   3   2   7   45.78    3.00
   3   2   7   44.66    2.74
   3   3   7   63.05    3.94
   3   3   7   60.15    5.48
   3   3   7   57.30    5.67
   3   3   7   58.55    3.73
   3   3   7   64.02    3.53
   3   4   7   89.64    5.44
   3   4   7   94.82    6.27
   3   4   7   98.65    4.94
   3   4   7   86.19    6.38
   3   5   7   97.39    5.71
   3   5   7   93.42    5.09
   3   5   7   75.27    5.51
   3   5   7   89.52    5.64
   3   5   7   75.66    5.48
   3   5   7   87.25    4.54
   3   5   7   88.44    4.29
   3   6   7    5.97    1.82
   3   6   7    7.54    1.63
   3   6   7    7.55    1.39
   3   6   7    7.57    1.65
   3   6   7    7.61    1.63
   3   6   7    4.99    1.33
   3   6   7    5.60    1.21
   3   6   7    2.93    1.48
   3   7   7   72.23    4.47
   3   7   7   61.43    4.05
   3   7   7   26.76    4.03
   3   7   7   47.16    3.43
   3   7   7   36.18    4.38
   3   8   7  140.06    7.24
   3   8   7  124.85    6.12
   3   8   7  103.39    7.40
   3   8   7  103.33    5.47
   3   8   7   83.12    7.21
   3   9   7   42.84    4.17
   3   9   7   33.05    4.30
   3   9   7   48.25    4.54
   3   9   7   37.49    3.18
   3  10   7    9.25    2.06
   3  10   7    8.50    2.31
  -3 -10  -7    6.76    1.61
   3  10   7   10.40    2.29
  -3 -11  -7   32.45    3.04
   3  11   7   41.46    4.00
   3  12   7   43.65    3.70
   3  12   7   38.01    3.23
   3  13   7  143.54    7.73
   3  13   7  146.36    6.80
  -3 -14  -7  169.99    7.02
   3  14   7  164.82    7.12
   3  14   7  176.65    8.09
   3  14   7  184.75    7.29
   3  15   7   58.35    3.50
   3  15   7   56.02    2.93
  -3 -15  -7   55.93    2.89
   3  16   7    8.35    0.78
   3  16   7    9.54    0.92
   3 -14   8   18.34    1.14
   3 -14   8   18.05    1.15
   3 -13   8    4.55    0.78
   3 -13   8    2.95    0.89
  -3  13  -8    3.09    0.92
   3 -13   8    4.99    0.83
   3 -12   8  198.30    8.50
  -3  12  -8  165.19    7.99
   3 -12   8  181.62    8.38
   3 -12   8  198.10    7.75
   3 -12   8  175.00    7.42
   3 -11   8 1012.91   33.66
   3 -11   8 1096.46   34.14
   3 -11   8  946.74   34.96
   3 -11   8 1070.49   35.02
   3 -11   8  984.08   34.01
   3 -10   8  732.87   24.97
   3 -10   8  748.89   25.27
   3 -10   8  746.59   26.33
   3  -9   8 1085.01   37.54
   3  -9   8 1035.86   36.06
   3  -9   8 1103.15   36.34
  -3   9  -8 1063.81   38.51
   3  -9   8  974.23   36.10
   3  -9   8 1040.87   37.55
   3  -8   8  230.66   11.46
   3  -8   8  223.45   10.96
   3  -8   8  226.49   11.25
   3  -8   8  252.54   12.65
  -3   8  -8  236.16   13.66
   3  -7   8   22.15    3.12
  -3   7  -8   23.77    4.46
   3  -7   8   33.63    4.24
   3  -7   8   32.22    3.81
   3  -7   8   36.83    3.45
   3  -7   8   30.10    3.52
   3  -7   8   24.87    3.69
   3  -6   8    9.71    3.09
   3  -6   8    7.39    2.24
  -3   6  -8   10.41    2.83
   3  -6   8    6.86    1.78
   3  -6   8    7.13    1.89
   3  -6   8   13.32    3.06
   3  -6   8   13.00    1.92
   3  -6   8    7.87    1.82
   3  -6   8    5.34    1.92
   3  -5   8  564.27   20.95
   3  -5   8  558.95   19.44
   3  -5   8  568.90   19.03
  -3   5  -8  570.39   22.48
   3  -5   8  519.58   23.87
   3  -5   8  410.18   20.07
   3  -5   8  602.46   20.79
   3  -5   8  543.80   18.98
   3  -5   8  684.21   24.60
   3  -5   8  546.60   20.18
   3  -5   8  424.65   18.53
   3  -4   8 1414.27   48.20
   3  -4   8 1482.25   46.89
   3  -4   8 1558.64   46.75
  -3   4  -8 1639.08   49.77
   3  -4   8 1591.12   48.56
   3  -4   8 1509.48   51.79
   3  -4   8 1245.32   47.25
   3  -4   8 1588.79   49.44
   3  -4   8 1416.78   47.66
   3  -4   8 1600.25   52.64
   3  -4   8 1513.67   46.67
   3  -4   8 1263.94   47.48
   3  -3   8 2376.46   73.58
   3  -3   8 2506.96   74.84
   3  -3   8 2652.24   75.40
   3  -3   8 2424.72   77.66
   3  -3   8 2311.95   76.19
   3  -3   8 2569.83   74.92
   3  -3   8 2448.96   77.40
  -3   3  -8 2475.05   75.70
   3  -3   8 2082.19   75.33
   3  -3   8 2303.14   73.66
   3  -3   8 2433.41   73.75
   3  -3   8 2438.13   73.61
   3  -2   8 2200.11   69.08
   3  -2   8 1962.34   67.01
   3  -2   8 2023.90   63.80
   3  -2   8 2175.68   65.01
   3  -2   8 2128.58   63.91
   3  -2   8 1959.75   63.73
   3  -2   8 2109.47   68.08
   3  -2   8 2009.08   66.57
   3  -1   8   27.65    3.88
   3  -1   8   23.42    1.91
   3  -1   8   20.25    1.81
   3  -1   8   27.51    2.48
   3  -1   8   27.54    4.48
   3  -1   8   23.89    2.00
   3  -1   8   28.00    4.14
   3   0   8  839.31   28.98
   3   0   8  903.22   29.25
   3   0   8  859.91   28.44
   3   1   8    8.96    3.71
   3   1   8   12.42    1.55
   3   1   8   15.34    3.87
   3   1   8   13.33    1.81
   3   1   8   13.51    1.59
   3   1   8   13.51    3.39
   3   2   8  286.16   14.68
   3   2   8  289.12   10.62
   3   2   8  270.45   11.08
   3   2   8  271.33   10.61
   3   2   8  280.95   10.86
   3   2   8  268.21   15.49
   3   3   8 1480.70   47.56
   3   3   8 1570.04   52.21
   3   3   8 1456.15   50.42
   3   3   8 1469.32   46.83
   3   3   8 1440.90   47.17
   3   3   8 1390.07   46.67
   3   3   8 1514.14   46.56
   3   3   8 1505.38   46.63
   3   3   8 1459.84   47.04
   3   3   8 1530.90   47.61
   3   4   8 1255.69   46.81
   3   4   8 1434.10   44.87
   3   4   8 1441.34   44.42
   3   4   8 1393.88   44.79
   3   4   8 1447.64   45.14
   3   4   8 1410.92   47.94
   3   4   8 1447.01   44.96
   3   4   8 1328.20   46.76
   3   4   8 1379.62   46.06
   3   4   8 1486.16   48.12
   3   5   8  244.27   12.00
   3   5   8  278.42   12.44
   3   5   8  245.48   11.68
   3   5   8  291.96   11.26
   3   5   8  307.94   12.23
   3   5   8  282.62   11.19
   3   5   8  265.91   12.19
   3   5   8  291.13   10.59
   3   5   8  256.66   11.60
   3   5   8  284.32   10.99
   3   5   8  302.67   12.21
   3   6   8  193.99    9.36
   3   6   8  257.83   10.29
   3   6   8  201.12    9.67
   3   6   8  260.58   10.01
   3   6   8  201.81    9.39
   3   6   8  162.44   10.35
   3   6   8  232.04   10.11
   3   6   8  216.44   10.80
   3   6   8  247.14   10.29
   3   7   8  119.67    6.07
   3   7   8  101.80    5.55
   3   7   8  127.34    6.46
   3   7   8  101.19    5.51
   3   7   8  111.07    6.00
   3   7   8  108.07    6.67
   3   7   8   81.97    6.85
   3   8   8   40.62    3.28
   3   8   8   51.62    4.27
   3   8   8   33.10    4.25
   3   8   8   35.54    2.92
   3   8   8   23.38    4.00
   3   9   8   73.55    5.89
   3   9   8   62.57    6.06
   3   9   8   76.68    5.74
   3  10   8  106.58    7.16
   3  11   8   11.92    2.48
   3  11   8   11.61    2.15
   3  11   8   14.93    2.60
   3  12   8   70.99    4.85
   3  12   8   61.14    5.18
   3  12   8   59.69    4.22
   3  13   8   34.44    2.88
   3  13   8   32.30    3.23
   3  13   8   33.09    2.75
   3  14   8    6.48    1.42
   3  14   8    7.53    1.13
   3  14   8    7.81    1.23
   3  14   8    6.42    1.14
   3  15   8   14.62    1.26
   3  15   8   15.13    1.61
   3  15   8   13.75    1.26
   3  15   8   15.28    1.33
   3  16   8   18.66    1.23
   3 -13   9    0.51    0.41
   3 -13   9    1.01    0.38
  -3  12  -9    7.67    1.37
   3 -12   9    9.30    1.50
   3 -12   9    8.20    1.12
   3 -12   9    8.46    1.12
   3 -11   9   10.95    1.59
   3 -11   9   11.75    1.59
   3 -11   9    8.77    1.57
   3 -11   9    8.25    1.78
   3 -10   9    0.47    1.05
   3 -10   9    0.41    0.81
   3 -10   9    1.57    1.31
   3 -10   9    1.93    1.26
   3  -9   9    8.53    2.20
   3  -9   9    8.89    1.88
   3  -9   9    8.74    1.98
   3  -9   9    8.38    1.76
   3  -9   9    6.74    2.12
   3  -8   9    2.18    1.20
   3  -8   9    0.85    1.44
  -3   8  -9    1.84    1.85
   3  -8   9    2.54    1.49
   3  -8   9    2.43    1.53
   3  -8   9    2.90    1.48
   3  -8   9    1.95    1.58
   3  -7   9    4.51    1.99
  -3   7  -9    3.73    2.41
   3  -7   9    4.55    1.85
   3  -7   9    4.10    1.42
   3  -7   9    3.32    1.49
  -3   6  -9   19.34    3.94
   3  -6   9   13.63    2.58
   3  -6   9   25.79    3.93
   3  -6   9   19.56    2.75
   3  -6   9   12.08    2.61
   3  -6   9   17.79    3.22
   3  -6   9   19.13    4.36
   3  -6   9   22.12    2.90
   3  -6   9   22.52    2.59
   3  -5   9    7.38    1.94
   3  -5   9    5.78    2.55
  -3   5  -9    5.87    2.30
   3  -5   9    6.08    1.79
   3  -5   9    6.29    1.49
   3  -5   9    9.06    2.59
   3  -5   9    7.28    1.59
   3  -5   9    5.36    1.82
   3  -5   9    7.84    1.49
   3  -4   9   21.12    2.22
   3  -4   9   22.19    3.15
   3  -4   9   23.47    2.77
   3  -4   9   24.98    3.00
   3  -4   9   23.59    4.16
   3  -4   9   23.10    3.86
   3  -4   9   19.81    2.58
  -3   4  -9   30.08    3.90
   3  -4   9   16.03    2.37
   3  -4   9   22.83    2.74
   3  -4   9   24.89    2.28
   3  -4   9   24.64    2.29
   3  -4   9   22.85    2.32
   3  -3   9   10.96    1.53
   3  -3   9    8.49    1.92
  -3   3  -9   10.36    2.12
   3  -3   9    9.24    2.01
   3  -3   9    9.52    2.46
   3  -3   9    9.52    1.86
   3  -3   9   13.85    1.68
   3  -3   9   10.81    2.54
   3  -3   9   10.03    1.46
   3  -3   9   12.32    1.55
   3  -3   9   12.72    2.02
   3  -2   9   21.21    1.91
   3  -2   9   20.35    1.89
   3  -2   9   16.54    1.74
   3  -2   9   17.77    2.86
  -3   2  -9   24.18    2.76
   3  -2   9   17.00    3.33
   3  -2   9   18.24    1.81
   3  -2   9   17.20    2.89
   3  -2   9   23.03    3.23
   3  -2   9   20.00    2.32
   3  -2   9   14.15    2.11
   3  -2   9   21.63    2.05
   3  -1   9    7.76    2.96
   3  -1   9    6.52    1.51
   3  -1   9    6.28    1.14
   3  -1   9    4.00    1.28
   3  -1   9    8.39    2.60
   3  -1   9    6.38    1.10
   3  -1   9    6.53    1.13
   3  -1   9    5.51    1.57
   3  -1   9    6.82    1.15
   3  -1   9    6.94    1.08
   3  -1   9    7.16    2.51
   3   0   9  270.86   12.14
   3   0   9  312.14   12.10
   3   0   9  287.04   10.93
   3   0   9  400.43   17.58
   3   0   9  305.56   11.04
   3   0   9  298.01   10.84
   3   0   9  309.51   11.25
   3   0   9  278.02   13.21
   3   0   9  283.74   17.03
   3   0   9  381.18   16.72
   3   0   9  262.68   10.75
   3   1   9   37.50    2.71
   3   1   9   34.06    3.08
   3   1   9   38.00    3.22
   3   1   9   40.12    2.84
   3   1   9   35.53    3.03
   3   1   9   37.45    2.78
   3   1   9   32.89    3.97
   3   1   9   36.61    2.69
   3   1   9   25.78    5.72
   3   1   9   39.29    2.50
   3   1   9   38.16    2.63
   3   1   9   35.05    2.60
   3   1   9   46.00    5.60
   3   2   9  175.98    6.65
   3   2   9  166.59    6.82
   3   2   9  149.09    6.82
   3   2   9  155.96    7.58
   3   2   9  158.14    7.00
   3   2   9  169.37    7.61
   3   2   9  221.62   12.43
   3   2   9  159.66    9.81
   3   2   9  148.89    6.92
   3   2   9  147.08    7.36
   3   2   9  165.90   12.09
   3   2   9  167.01    7.28
   3   2   9  195.04   11.38
   3   2   9  137.17    6.81
   3   3   9  142.11    5.97
   3   3   9  138.88    6.49
   3   3   9  160.18    9.15
   3   3   9  133.75    6.99
   3   3   9  135.23    6.85
   3   3   9  145.94    6.59
   3   3   9  139.02    6.91
   3   3   9  148.55   10.19
   3   3   9  143.79    6.95
   3   3   9  173.00   10.12
   3   3   9  133.07    6.31
   3   3   9  144.28    6.25
   3   3   9  159.58    9.59
   3   4   9   51.83    4.73
   3   4   9   50.85    3.51
   3   4   9   52.96    4.11
   3   4   9   53.56    5.22
   3   4   9   34.89    3.51
   3   4   9   55.42    5.16
   3   4   9   56.85    3.88
   3   4   9   51.81    3.47
   3   4   9   56.23    3.33
   3   4   9   53.59    3.58
   3   4   9   59.04    5.02
   3   5   9   33.00    3.45
   3   5   9   32.94    3.35
   3   5   9   33.90    3.70
   3   5   9   33.10    3.69
   3   5   9   36.59    3.71
   3   5   9   38.66    3.26
   3   5   9   37.80    3.14
   3   5   9   38.72    2.77
   3   5   9   38.53    3.12
   3   5   9   34.59    3.54
   3   6   9   23.47    2.77
   3   6   9   26.37    2.90
   3   6   9   28.56    2.90
   3   6   9   30.88    3.12
   3   6   9   27.83    3.45
   3   6   9   28.84    2.88
   3   6   9   36.19    3.21
   3   6   9   28.23    2.98
   3   6   9   19.57    3.21
   3   6   9   27.13    3.05
   3   7   9    0.75    1.01
   3   7   9    0.71    0.79
   3   7   9    1.14    0.99
   3   7   9    1.14    1.62
   3   7   9    0.89    1.01
   3   7   9    1.25    1.73
   3   7   9    1.11    1.22
   3   8   9  104.51    7.24
   3   8   9  104.49    7.82
   3   8   9  113.36    5.82
   3   9   9  269.78   11.70
   3   9   9  250.85    9.31
   3  10   9  177.07    9.38
   3  10   9  172.93    8.99
   3  10   9  176.37    9.80
   3  10   9  152.89    6.81
   3  11   9   16.34    2.48
   3  11   9   12.00    2.69
   3  11   9   17.77    2.81
   3  12   9    1.88    1.54
   3  12   9    1.33    1.11
   3  13   9   19.24    1.93
   3  13   9   19.38    2.15
   3  13   9   20.13    2.11
   3  13   9   20.70    2.48
   3  14   9   29.89    2.23
   3  14   9   28.07    2.48
   3  14   9   29.95    2.10
   3  14   9   33.89    2.38
   3  14   9   30.26    2.10
   3  15   9   11.66    1.04
   3  15   9   13.09    1.14
   3  15   9   10.89    1.05
   3  16   9   28.19    1.44
   3 -12  10    2.08    0.48
   3 -12  10    2.75    0.65
   3 -11  10    2.27    0.70
   3 -11  10    2.01    0.79
  -3  11 -10    2.63    0.99
   3 -11  10    3.21    1.08
   3 -11  10    2.77    0.91
   3 -10  10  103.81    6.58
   3 -10  10  114.12    5.78
   3 -10  10  109.72    5.55
   3 -10  10  103.44    5.90
   3  -9  10   31.87    3.95
   3  -9  10   42.81    3.49
   3  -9  10   36.06    3.58
   3  -8  10   47.46    3.98
   3  -8  10   56.58    4.55
   3  -8  10   45.93    4.31
   3  -8  10   54.12    4.94
  -3   7 -10   32.29    4.57
   3  -7  10   15.38    3.01
   3  -7  10   28.41    3.08
   3  -7  10   33.37    3.60
   3  -7  10   28.72    3.87
   3  -7  10   29.13    3.62
   3  -7  10   20.56    3.42
   3  -6  10  117.31    8.31
   3  -6  10  103.48    6.56
   3  -6  10  106.79    6.13
  -3   6 -10  107.67    8.99
   3  -6  10  108.75    7.62
   3  -6  10   83.28    8.84
   3  -5  10  587.23   23.30
   3  -5  10  643.79   25.69
   3  -5  10  541.54   22.57
   3  -5  10  631.28   21.32
   3  -5  10  581.20   21.58
  -3   5 -10  565.52   25.83
   3  -5  10  572.55   26.44
   3  -4  10  640.80   23.24
   3  -4  10  524.36   21.73
   3  -4  10  643.92   26.33
   3  -4  10  616.35   21.17
   3  -4  10  634.19   26.07
   3  -4  10  640.47   22.98
   3  -4  10  540.07   21.62
  -3   4 -10  567.65   25.22
   3  -4  10  640.78   21.28
   3  -4  10  626.62   21.50
   3  -4  10  610.31   23.47
   3  -3  10  601.21   20.60
   3  -3  10  624.20   20.60
   3  -3  10  530.74   22.02
   3  -3  10  631.72   22.40
   3  -3  10  603.06   24.59
   3  -3  10  614.66   20.76
   3  -3  10  602.47   21.99
  -3   3 -10  617.42   24.30
   3  -3  10  576.35   20.05
   3  -3  10  521.44   21.78
   3  -3  10  618.93   23.92
   3  -2  10  360.97   13.16
   3  -2  10  373.12   13.21
   3  -2  10  363.58   15.94
   3  -2  10  404.61   14.95
   3  -2  10  371.12   16.25
   3  -2  10  374.19   13.53
   3  -2  10  375.78   14.47
  -3   2 -10  357.46   15.51
   3  -2  10  333.14   12.86
   3  -2  10  364.93   15.89
   3  -2  10  363.75   13.10
   3  -2  10  395.23   17.74
   3  -1  10  139.22    6.30
   3  -1  10  149.63    6.47
   3  -1  10  179.91   10.21
   3  -1  10  112.11    7.07
   3  -1  10  146.28    8.32
   3  -1  10  163.19    6.95
   3  -1  10  155.05    7.51
  -3   1 -10  149.78    7.87
   3  -1  10  156.02   11.04
   3  -1  10  126.20    6.10
   3  -1  10  150.44    6.52
   3  -1  10  165.70    9.74
   3   0  10   62.85    4.94
   3   0  10   73.56    4.74
   3   0  10   68.01    3.81
   3   0  10   68.38    8.01
   3   0  10   68.27    4.24
   3   0  10   66.96    5.38
   3   0  10   92.94    7.67
   3   0  10   70.75    3.80
   3   0  10   66.31    3.83
   3   0  10   72.59    4.25
   3   0  10   65.30    3.93
   3   0  10   89.56    7.70
   3   1  10  296.75   12.87
   3   1  10  344.23   12.98
   3   1  10  292.63   11.41
   3   1  10  300.84   18.87
   3   1  10  289.43   11.85
   3   1  10  326.84   14.79
   3   1  10  433.36   18.82
   3   1  10  299.45   12.45
   3   1  10  315.64   11.37
   3   1  10  326.20   11.67
   3   1  10  309.02   11.86
   3   1  10  399.96   18.08
   3   1  10  278.92   11.62
   3   2  10  949.21   32.45
   3   2  10  942.78   33.73
   3   2  10  997.45   33.91
   3   2  10 1115.33   42.53
   3   2  10 1016.06   32.47
   3   2  10  980.82   32.82
   3   2  10  974.43   32.92
   3   2  10 1077.14   37.17
   3   2  10 1397.46   41.80
   3   2  10  988.79   33.54
   3   2  10 1053.43   32.26
   3   2  10 1031.88   33.01
   3   2  10 1297.85   40.53
   3   2  10  868.89   32.63
   3   3  10 1174.63   35.53
   3   3  10 1092.82   37.12
   3   3  10 1357.70   41.38
   3   3  10 1027.64   36.15
   3   3  10 1066.29   36.59
   3   3  10 1324.52   44.09
   3   3  10 1063.43   35.96
   3   3  10 1104.70   36.93
   3   3  10 1402.69   42.54
   3   3  10 1109.17   37.22
   3   3  10 1036.56   36.10
   3   3  10 1114.33   35.83
   3   3  10 1366.66   41.95
   3   3  10  998.21   36.42
   3   4  10  530.97   19.97
   3   4  10  649.35   22.99
   3   4  10  558.99   20.80
   3   4  10  616.13   24.15
   3   4  10  516.40   19.56
   3   4  10  575.86   20.58
   3   4  10  620.52   23.10
   3   4  10  551.16   20.54
   3   4  10  534.48   20.32
   3   4  10  588.05   22.74
   3   4  10  580.82   19.47
   3   4  10  567.94   19.98
   3   5  10   62.00    4.36
   3   5  10   58.92    4.13
   3   5  10   74.99    4.59
   3   5  10   60.55    5.02
   3   5  10   74.51    5.78
   3   5  10   67.95    5.19
   3   5  10   68.29    4.82
   3   5  10   73.50    5.42
   3   5  10   65.31    5.17
   3   5  10   72.60    4.79
   3   6  10    3.53    0.97
   3   6  10    4.26    1.39
   3   6  10    2.53    1.66
   3   6  10    4.47    1.62
   3   6  10    1.91    1.19
   3   6  10    3.63    1.33
   3   6  10    2.09    1.17
   3   6  10    2.25    1.24
   3   6  10    8.01    1.87
   3   7  10   67.31    4.85
   3   7  10   61.32    4.51
   3   7  10   58.91    4.22
   3   7  10   67.75    4.94
   3   7  10   58.33    4.29
   3   7  10   51.92    4.03
   3   7  10   70.63    4.78
   3   8  10  144.67    8.02
   3   8  10  154.71    7.33
   3   8  10  125.16    6.65
   3   8  10  148.31    8.39
   3   9  10  413.14   16.02
   3   9  10  356.69   15.98
   3   9  10  371.57   14.81
   3   9  10  329.45   12.81
   3   9  10  386.92   13.32
   3  10  10  530.57   19.43
   3  10  10  531.81   19.08
   3  10  10  475.52   16.01
   3  10  10  534.73   18.34
   3  11  10   31.22    3.63
   3  11  10   38.58    3.62
   3  12  10   32.71    3.15
   3  12  10   30.19    2.52
   3  12  10   29.45    3.17
   3  12  10   33.39    2.77
   3  12  10   31.93    3.00
   3  13  10    3.03    1.10
   3  13  10    3.31    0.89
   3  13  10    3.84    1.09
   3  13  10    4.73    1.14
   3  13  10    4.52    1.00
   3  14  10    9.63    1.10
   3  14  10    7.86    1.10
   3  14  10    9.52    1.23
   3  14  10    7.83    1.03
   3  15  10    2.79    0.52
   3  15  10    3.26    0.59
   3  15  10    2.51    0.46
   3 -12  11   11.14    0.90
   3 -11  11    0.98    0.52
   3 -10  11    0.07    0.82
   3 -10  11    0.61    0.60
  -3  10 -11    0.15    0.70
   3 -10  11    1.56    1.06
   3 -10  11    0.33    0.77
   3  -9  11   -0.39    0.98
   3  -9  11    0.83    0.78
  -3   9 -11    0.10    0.89
   3  -9  11    0.15    1.16
   3  -9  11    0.11    1.03
   3  -8  11   -0.12    0.92
   3  -8  11   -0.21    0.82
   3  -8  11   -0.19    1.27
   3  -8  11   -0.14    1.49
   3  -7  11    0.16    1.87
   3  -7  11    0.99    1.12
   3  -7  11    0.81    1.41
   3  -6  11    1.86    1.77
   3  -6  11    1.36    1.25
   3  -6  11   -0.56    2.19
   3  -6  11    3.30    2.53
   3  -6  11    1.05    1.01
   3  -6  11    1.95    1.52
   3  -5  11   -0.19    1.23
   3  -5  11   -0.46    2.35
   3  -5  11    0.95    0.96
   3  -5  11   -0.87    2.54
   3  -5  11    1.56    2.07
   3  -5  11    0.52    1.24
   3  -5  11    0.53    0.78
   3  -4  11    2.84    1.04
   3  -4  11    2.12    1.42
   3  -4  11    3.53    1.18
   3  -4  11    2.19    2.10
   3  -4  11    2.45    1.38
   3  -4  11    2.36    0.95
   3  -3  11   40.67    4.63
   3  -3  11   32.00    3.62
   3  -3  11   40.06    2.90
   3  -3  11   42.93    3.75
   3  -3  11   39.75    3.92
   3  -3  11   45.20    5.28
   3  -3  11   32.22    3.57
   3  -3  11   45.10    3.36
   3  -3  11   35.97    3.85
   3  -3  11   39.12    3.06
   3  -3  11   38.42    3.00
   3  -2  11   22.04    3.94
   3  -2  11   29.01    3.72
   3  -2  11   27.08    2.41
   3  -2  11   25.26    2.75
   3  -2  11   19.08    2.41
   3  -2  11   25.38    2.99
   3  -2  11   23.31    3.51
   3  -2  11   25.71    2.56
   3  -2  11   25.57    2.32
   3  -2  11   27.81    2.36
   3  -2  11   24.22    2.91
   3  -2  11   26.19    3.65
   3  -1  11   -1.47    3.01
   3  -1  11    0.74    1.38
   3  -1  11    2.29    1.03
   3  -1  11    2.43    1.21
   3  -1  11    1.82    1.02
   3  -1  11    4.64    1.76
   3  -1  11    1.55    0.71
   3  -1  11    2.16    0.84
   3  -1  11    1.24    2.04
   3  -1  11    1.29    2.14
   3  -1  11    2.39    0.94
   3   0  11   -0.74    3.47
   3   0  11    0.50    2.58
   3   0  11   -0.61    1.67
   3   0  11    0.10    0.72
   3   0  11   -0.12    0.98
   3   0  11    0.18    0.77
   3   0  11    0.16    1.08
   3   0  11   -0.52    2.64
   3   0  11    0.16    0.75
   3   0  11    0.60    0.69
   3   0  11    1.30    0.76
   3   1  11   41.12    7.23
   3   1  11   62.67    6.91
   3   1  11   43.57    3.30
   3   1  11   43.11    3.42
   3   1  11   49.64    5.03
   3   1  11   42.16    4.03
   3   1  11   27.30    3.46
   3   1  11   47.78    3.89
   3   1  11   47.95    3.47
   3   1  11   67.71    7.09
   3   1  11   45.09    2.89
   3   1  11   45.73    3.07
   3   2  11  119.88   11.40
   3   2  11  147.77   10.30
   3   2  11   92.65    5.45
   3   2  11  120.85    8.30
   3   2  11   91.05    5.41
   3   2  11   96.80    6.17
   3   2  11  104.74    6.16
   3   2  11  102.26    4.86
   3   2  11   98.37    5.03
   3   2  11  100.70    5.50
   3   2  11   96.27    5.83
   3   2  11  138.27   10.11
   3   3  11   57.16    3.53
   3   3  11   55.78    3.90
   3   3  11   67.29    6.11
   3   3  11   51.19    3.86
   3   3  11   55.51    4.44
   3   3  11   69.63    6.58
   3   3  11   47.43    3.87
   3   3  11   67.50    7.57
   3   3  11   52.61    3.89
   3   3  11   75.09    7.01
   3   3  11   55.42    4.26
   3   4  11  260.40   12.16
   3   4  11  204.27    9.89
   3   4  11  203.06    9.57
   3   4  11  235.07   11.98
   3   4  11  198.17    9.54
   3   4  11  239.89   13.14
   3   4  11  192.29    8.99
   3   4  11  193.99    8.43
   3   4  11  223.31   11.51
   3   4  11  197.08    9.60
   3   4  11  188.02    9.07
   3   5  11   10.53    2.06
   3   5  11    9.90    1.84
   3   5  11    8.48    2.29
   3   5  11   14.03    2.65
   3   5  11    8.34    2.10
   3   5  11    8.96    1.99
   3   5  11   10.25    2.02
   3   5  11   10.43    2.33
   3   5  11   13.60    2.49
   3   6  11   15.84    2.35
   3   6  11   16.81    2.57
   3   6  11   13.98    2.34
   3   6  11   16.40    2.68
   3   6  11   15.17    2.51
   3   6  11    9.46    2.40
   3   6  11   18.98    2.64
   3   6  11   14.36    2.43
   3   7  11   57.93    4.29
   3   7  11   73.93    5.02
   3   7  11   62.51    4.49
   3   7  11   60.11    4.09
   3   7  11   65.66    5.00
   3   7  11   76.63    5.54
   3   8  11  176.53    9.21
   3   8  11  148.04    7.43
   3   8  11  149.45    7.34
   3   8  11  175.53    7.97
   3   8  11  156.67    8.46
   3   9  11  188.79    9.88
   3   9  11  149.62    7.81
   3   9  11  149.13    7.26
   3   9  11  166.73    9.90
   3   9  11  176.92    7.71
   3   9  11  173.29    8.95
   3  10  11   51.41    4.70
   3  10  11   53.38    4.83
   3  10  11   47.70    4.07
   3  11  11  106.00    6.51
   3  11  11   95.46    5.59
   3  11  11  106.73    6.21
   3  11  11   95.52    5.24
   3  12  11    2.60    1.18
   3  12  11    1.45    0.98
   3  12  11    3.36    1.02
   3  12  11    1.61    0.83
   3  13  11   18.73    1.93
   3  13  11   20.48    1.99
   3  13  11   21.59    1.83
   3  13  11   21.93    1.77
   3  14  11   48.99    2.41
   3  14  11   45.51    2.31
   3  14  11   42.07    2.46
   3  15  11   70.23    2.74
   3 -11  12   10.22    0.89
   3 -10  12    9.20    1.16
   3 -10  12   10.47    1.35
   3  -9  12    1.11    0.78
   3  -9  12    0.44    0.83
   3  -9  12    0.48    0.93
   3  -8  12   14.69    2.04
   3  -8  12   13.00    1.66
   3  -8  12   11.61    2.38
   3  -8  12   12.63    2.10
   3  -7  12    0.94    1.39
   3  -7  12    1.92    1.14
   3  -7  12    2.38    0.98
   3  -7  12    2.97    1.49
   3  -6  12   34.18    4.11
   3  -6  12   38.34    3.31
   3  -5  12   32.18    2.96
   3  -5  12   26.39    2.82
   3  -5  12   23.40    4.49
   3  -5  12   32.51    4.30
   3  -5  12   22.54    3.32
   3  -4  12  220.20   11.43
   3  -4  12  214.00   11.11
   3  -4  12  229.16   11.41
   3  -4  12  234.74    9.92
   3  -4  12  241.77    9.91
   3  -4  12  201.62    9.92
   3  -4  12  226.67   13.80
   3  -3  12   67.83    4.48
   3  -3  12   65.80    5.29
   3  -3  12   68.25    5.29
   3  -3  12   71.27    6.01
   3  -3  12   70.33    6.78
   3  -3  12   61.67    4.94
   3  -3  12   66.18    3.96
   3  -3  12   65.05    4.15
   3  -3  12   72.87    4.33
   3  -2  12    0.73    0.86
   3  -2  12    1.19    1.56
   3  -2  12    1.32    0.68
   3  -2  12    3.94    1.04
   3  -2  12    2.26    1.04
   3  -2  12    1.52    1.67
   3  -2  12    1.80    0.96
   3  -2  12    1.55    1.09
   3  -2  12    1.84    1.28
   3  -1  12  163.60    8.30
   3  -1  12  143.84    8.08
   3  -1  12  177.37    8.86
   3  -1  12  163.28    9.69
   3  -1  12  208.10   11.15
   3  -1  12  158.03    7.42
   3  -1  12  156.80    7.03
   3  -1  12  169.86    7.35
   3  -1  12  192.37   11.11
   3  -1  12  168.69    7.82
   3   0  12  231.64   11.76
   3   0  12  253.97   11.08
   3   0  12  248.03   12.43
   3   0  12  180.35   12.08
   3   0  12  253.18   10.42
   3   0  12  357.02   16.27
   3   0  12  249.12    9.71
   3   0  12  353.51   16.56
   3   0  12  254.08    9.97
   3   0  12  267.21   10.73
   3   1  12  152.39    7.36
   3   1  12  144.76    6.70
   3   1  12  233.00   13.58
   3   1  12  154.51    8.72
   3   1  12  101.93    7.52
   3   1  12  171.58    9.67
   3   1  12  151.00    7.60
   3   1  12  158.81    8.13
   3   1  12  172.58   14.29
   3   1  12  157.60    6.56
   3   1  12  143.76    7.19
   3   1  12  222.63   13.08
   3   2  12  542.21   26.81
   3   2  12  410.76   16.20
   3   2  12  632.86   24.01
   3   2  12  494.55   20.18
   3   2  12  396.49   16.19
   3   2  12  403.66   17.30
   3   2  12  404.50   15.23
   3   2  12  420.39   16.15
   3   2  12  393.41   16.67
   3   2  12  689.83   25.35
   3   3  12  277.74   12.39
   3   3  12  422.14   18.21
   3   3  12  286.49   13.18
   3   3  12  255.22   11.94
   3   3  12  277.22   11.21
   3   3  12  293.98   12.14
   3   3  12  390.65   16.59
   3   3  12  289.58   12.40
   3   3  12  418.19   17.75
   3   4  12   93.47    7.11
   3   4  12   76.87    5.46
   3   4  12   71.87    5.22
   3   4  12   96.76    7.46
   3   4  12   78.58    5.85
   3   4  12   80.33    5.12
   3   5  12   29.07    3.61
   3   5  12   22.10    2.91
   3   5  12   23.31    2.88
   3   5  12   21.65    3.10
   3   5  12   25.40    3.49
   3   5  12   23.71    2.83
   3   6  12  222.27   10.37
   3   6  12  158.83    9.79
   3   6  12  185.14   10.09
   3   6  12  233.33   10.44
   3   6  12  191.79    9.58
   3   6  12  209.97   10.16
   3   6  12  206.09    9.79
   3   7  12  198.84    9.87
   3   7  12  179.61    7.96
   3   7  12  156.98    8.59
   3   7  12  116.17    8.93
   3   7  12  194.41    8.86
   3   7  12  225.93    9.61
   3   7  12  164.69    8.24
   3   7  12  189.61    9.29
   3   8  12  237.07   11.04
   3   8  12  198.68    8.91
   3   8  12  241.29    9.68
   3   8  12  207.53   10.10
   3   8  12  199.19    8.88
   3   9  12  254.80   12.69
   3  10  12   30.93    2.77
   3  10  12   26.13    2.95
   3  10  12   24.27    2.15
   3  10  12   27.28    3.30
   3  10  12   25.27    3.30
   3  11  12   26.95    2.59
   3  11  12   30.05    3.14
   3  11  12   28.69    2.92
   3  11  12   24.58    2.34
   3  12  12    0.51    0.63
   3  12  12    2.13    0.99
   3  12  12    2.41    0.84
   3  12  12    0.08    0.81
   3  13  12   15.55    1.34
   3  13  12   13.66    1.49
   3  13  12   16.28    1.38
   3  13  12   15.65    1.59
   3  14  12   69.45    2.75
   3  14  12   61.81    2.80
   3  -9  13    1.07    0.57
   3  -9  13    0.98    0.75
   3  -8  13    6.92    1.64
   3  -8  13    7.45    1.29
   3  -8  13    8.36    1.52
   3  -7  13    0.79    1.16
   3  -7  13    0.46    0.82
   3  -7  13    0.58    1.12
   3  -6  13    2.30    1.48
   3  -6  13    5.38    1.39
   3  -6  13    4.73    1.70
   3  -5  13    9.55    3.09
   3  -5  13   14.47    2.86
   3  -5  13   13.37    1.92
   3  -5  13    8.51    2.18
   3  -4  13    1.14    1.16
   3  -3  13    2.83    1.25
   3  -3  13    3.04    2.11
   3  -3  13    3.41    1.47
   3  -3  13    2.10    1.21
   3  -3  13    2.30    1.54
   3  -3  13    4.93    2.54
   3  -3  13    2.95    0.97
   3  -3  13    3.99    1.60
   3  -2  13   42.07    3.37
   3  -2  13   43.53    4.06
   3  -2  13   40.56    3.91
   3  -2  13   36.70    4.73
   3  -2  13   41.74    4.34
   3  -2  13   39.31    3.01
   3  -2  13   36.73    4.86
   3  -2  13   40.06    5.63
   3  -2  13   34.41    2.71
   3  -1  13    5.19    2.54
   3  -1  13    6.95    1.39
   3  -1  13    7.98    2.61
   3  -1  13    8.07    3.18
   3  -1  13    6.09    1.64
   3  -1  13    4.89    1.49
   3  -1  13    6.59    1.67
   3  -1  13    7.55    1.56
   3  -1  13    6.14    2.17
   3  -1  13    6.88    1.16
   3   0  13   10.60    2.10
   3   0  13    8.52    2.12
   3   0  13   17.34    4.67
   3   0  13    9.31    1.95
   3   0  13    9.01    1.71
   3   0  13   10.10    2.53
   3   0  13    9.74    1.68
   3   0  13   13.50    3.53
   3   0  13    3.57    1.99
   3   1  13   78.17    9.71
   3   1  13   69.63    5.87
   3   1  13   67.63    5.06
   3   1  13   61.10    4.76
   3   1  13   68.40    4.48
   3   1  13   70.22    4.57
   3   1  13   63.95    5.54
   3   2  13   20.46    3.08
   3   2  13   23.20    3.89
   3   2  13   27.50    6.74
   3   2  13   27.82    5.08
   3   2  13   19.45    2.53
   3   2  13   20.92    2.46
   3   2  13   16.46    1.90
   3   3  13   34.57    4.05
   3   3  13   58.88    7.84
   3   3  13   48.83    5.55
   3   3  13   56.83    6.19
   3   3  13   39.19    3.70
   3   3  13   38.67    3.42
   3   4  13  214.32   10.66
   3   4  13  229.00   11.94
   3   4  13  307.72   15.79
   3   4  13  309.86   14.13
   3   4  13  298.09   13.80
   3   4  13  220.97   10.96
   3   4  13  225.11   10.52
   3   5  13   16.37    2.69
   3   5  13   18.87    2.65
   3   5  13   19.42    3.05
   3   5  13   25.67    3.55
   3   5  13   22.75    3.70
   3   5  13   19.71    3.12
   3   5  13   17.79    2.57
   3   6  13    5.47    1.85
   3   6  13    4.27    1.68
   3   6  13    6.93    1.98
   3   6  13    4.32    1.64
   3   6  13    5.00    1.51
   3   6  13    6.89    1.93
   3   6  13    5.27    1.79
   3   7  13   59.86    5.00
   3   7  13   55.51    4.21
   3   7  13   60.38    4.77
   3   7  13   66.67    4.76
   3   7  13   50.65    4.28
   3   7  13   42.46    4.51
   3   8  13   64.69    5.80
   3   8  13  101.58    5.15
   3   9  13   82.20    4.81
   3   9  13   89.78    5.75
   3   9  13   93.70    4.84
   3   9  13   97.54    6.42
   3   9  13   79.56    5.96
   3  10  13  178.78    8.80
   3  10  13  154.57    6.60
   3  10  13  171.73    8.41
   3  10  13  176.91    7.97
   3  10  13  155.23    7.14
   3  11  13   50.92    3.72
   3  11  13   48.26    3.49
   3  11  13   44.25    3.10
   3  11  13   44.51    2.88
   3  12  13    7.16    1.25
   3  12  13    8.07    1.26
   3  12  13    7.98    1.04
   3  12  13    8.26    1.09
   3  13  13   28.45    1.57
   3  13  13   29.05    1.80
   3  -8  14  282.87    9.52
   3  -8  14  267.83   10.18
   3  -7  14  236.11    8.51
   3  -7  14  224.18    9.29
   3  -6  14  174.45    7.10
   3  -6  14  196.74    8.62
   3  -5  14   93.61    7.66
   3  -5  14   96.54    4.96
   3  -4  14   15.03    1.74
   3  -4  14   14.59    2.89
   3  -4  14   12.95    3.15
   3  -4  14   10.65    2.24
   3  -3  14    8.18    1.27
   3  -3  14    4.87    1.64
   3  -3  14    7.40    2.03
   3  -3  14    6.32    1.77
   3  -3  14    6.84    2.50
   3  -3  14    7.03    2.54
   3  -2  14   44.76    4.06
   3  -2  14   45.60    3.52
   3  -2  14   44.93    5.62
   3  -2  14   52.21    5.21
   3  -1  14   56.21    6.29
   3  -1  14   40.98    3.78
   3   0  14   20.06    4.02
   3   0  14   19.89    4.71
   3   0  14   13.68    2.21
   3   1  14   47.78    3.67
   3   1  14   52.51    4.93
   3   1  14   51.82    3.85
   3   2  14   14.90    2.06
   3   2  14   13.49    2.93
   3   2  14   19.84    5.63
   3   2  14   12.69    2.11
   3   3  14   64.37    4.49
   3   3  14   75.47    6.58
   3   3  14   90.60    7.68
   3   3  14   55.49    4.52
   3   3  14   92.38    9.62
   3   4  14    6.78    2.47
   3   4  14    6.35    1.88
   3   4  14    7.84    3.14
   3   5  14    9.57    2.74
   3   5  14    6.90    2.05
   3   6  14   45.06    4.28
   3   7  14   14.63    2.50
   3   7  14   15.71    2.40
   3   7  14   17.70    2.26
   3   7  14   15.47    2.30
   3   7  14   17.59    2.43
   3   8  14   65.03    3.96
   3   8  14   61.11    4.51
   3   8  14   57.92    4.62
   3   9  14  138.95    5.88
   3   9  14  139.29    6.93
   3   9  14  120.79    7.07
   3  10  14   18.10    2.15
   3  10  14   16.09    2.19
   3  10  14   13.93    1.37
   3  10  14   17.85    1.99
   3  11  14    4.92    1.12
   3  11  14    4.43    0.93
   3  12  14   45.23    2.49
   3  12  14   44.97    2.19
   3  -7  15    0.75    0.58
   3  -6  15    4.61    1.17
   3  -5  15    4.22    1.52
   3  -5  15   13.52    2.11
   3  -4  15    2.43    1.24
   3  -4  15    5.65    1.68
   3  -4  15    4.23    2.08
   3  -3  15    0.93    1.09
   3  -3  15    0.18    1.50
   3  -3  15    2.41    2.03
   3  -2  15    2.51    1.62
   3  -2  15    1.52    1.06
   3  -2  15    1.94    1.78
   3  -2  15    3.26    1.84
   3  -2  15    1.65    1.09
   3  -1  15   24.85    3.84
   3  -1  15   26.86    2.99
   3  -1  15   21.69    3.32
   3  -1  15   28.73    2.63
   3   0  15   23.64    3.67
   3   0  15   22.12    2.27
   3   0  15   20.67    2.63
   3   0  15   24.62    4.70
   3   0  15   21.14    2.30
   3   1  15    8.02    1.55
   3   1  15    6.04    1.58
   3   1  15    8.41    3.75
   3   1  15    8.37    1.55
   3   1  15    5.23    2.07
   3   2  15    0.62    0.93
   3   2  15    0.84    1.02
   3   2  15    1.20    3.32
   3   2  15    0.97    1.35
   3   2  15    0.76    0.86
   3   3  15   22.26    3.41
   3   3  15   21.00    2.45
   3   3  15   23.03    2.80
   3   4  15   23.98    3.54
   3   4  15   20.29    2.43
   3   4  15   19.66    2.74
   3   5  15   30.62    3.90
   3   5  15   33.38    3.53
   3   5  15   33.27    3.21
   3   5  15   38.54    4.34
   3   6  15    1.06    1.37
   3   6  15    0.68    0.98
   3   6  15    1.94    1.36
   3   7  15   24.99    2.59
   3   7  15   20.24    2.53
   3   7  15   20.44    2.34
   3   8  15   65.62    4.43
   3   8  15   70.94    3.94
   3   9  15   79.70    4.46
   3   9  15   77.40    3.69
   3  10  15  176.69    6.96
   3  11  15   15.05    1.12
   3  -5  16  197.22    7.79
   3  -4  16    5.50    1.35
   3  -3  16   61.30    5.36
   3  -3  16   69.03    4.57
   3  -2  16  183.09   10.01
   3  -2  16  140.25    7.61
   3  -1  16  211.18   11.88
   3  -1  16  206.71    9.76
   3   0  16  202.05   11.32
   3   0  16  186.39    8.24
   3   0  16  182.47    8.87
   3   1  16  166.38   10.05
   3   1  16  147.95    7.72
   3   1  16  155.06    7.22
   3   2  16   11.60    1.85
   3   2  16    8.95    1.74
   3   2  16   10.13    1.64
   3   2  16   12.74    2.81
   3   3  16    5.29    1.52
   3   3  16    5.01    1.44
   3   3  16    9.30    3.36
   3   3  16    5.47    1.35
   3   3  16    5.33    2.11
   3   4  16   33.34    4.16
   3   4  16   29.99    2.82
   3   4  16   30.54    3.13
   3   5  16   28.19    3.30
   3   5  16   21.52    2.43
   3   5  16   26.17    2.81
   3   6  16    2.02    1.08
   3   6  16    2.29    1.23
   3   6  16    2.70    1.18
   3   7  16    9.51    1.47
   3   7  16    8.24    1.56
   3   8  16    1.17    0.66
   3   8  16    0.76    0.84
   3   9  16   23.74    1.78
   3  -1  17    8.82    2.15
   3   0  17    8.39    1.57
   3   0  17    9.33    2.45
   3   1  17   39.51    3.23
   3   1  17   43.34    4.74
   3   2  17    0.82    0.94
   3   2  17    0.50    0.77
   3   2  17   -0.37    1.63
   3   3  17    2.52    1.02
   3   3  17    2.81    1.05
   3   4  17   21.15    2.15
   3   4  17   20.91    2.33
   3   5  17   22.85    2.18
   3   5  17   25.24    2.42
   3   6  17   20.36    1.96
   3   6  17   17.57    1.96
   3   7  17    0.87    0.63
   3   7  17    0.89    0.60
  -4   7  14  163.92    6.77
  -4   6  14  221.28    8.79
  -4   5  14   71.48    4.07
  -4   4  14    0.89    0.75
  -4   3  14  155.48    9.76
  -4   3  14  127.94    6.15
  -4   2  14  382.79   18.82
  -4   2  14  403.68   14.20
  -4   2  14  367.18   15.63
  -4   1  14  312.42   16.23
  -4   1  14  328.24   14.87
  -4   0  14  550.58   21.87
  -4  -1  14  463.05   18.46
  -4  -2  14  185.10    8.76
  -4  -3  14   16.32    1.91
  -4  -4  14  137.70    5.73
  -4   9  13    0.57    0.60
  -4   8  13    2.19    0.70
  -4   8  13    1.95    0.88
  -4   7  13    5.48    1.27
  -4   7  13    4.14    0.94
  -4   7  13    4.30    1.07
  -4   6  13   10.13    1.89
  -4   6  13    8.91    1.53
  -4   6  13    7.73    1.39
  -4   5  13    3.38    1.87
  -4   5  13    3.23    1.07
  -4   5  13    3.02    1.02
  -4   4  13   -0.17    0.77
  -4   4  13   -0.09    0.77
  -4   3  13    1.62    0.90
  -4   2  13   13.04    1.94
  -4   2  13   14.38    1.92
  -4   1  13   26.08    2.76
  -4   1  13   25.07    2.50
  -4   0  13   29.24    2.96
  -4   0  13   24.21    3.26
  -4  -1  13   11.16    1.93
  -4  -1  13    8.87    2.01
  -4  -2  13    0.79    1.33
  -4  -2  13    0.12    0.98
  -4  -2  13    0.90    1.50
  -4  -3  13    0.63    1.07
  -4  -3  13    0.82    1.25
  -4  -4  13   17.80    2.28
  -4  -4  13   21.66    2.34
  -4  -5  13  104.73    5.22
  -4  -5  13  113.31    5.30
  -4  -6  13  120.05    4.88
  -4  11  12   66.94    3.02
  -4  10  12   39.16    2.44
  -4  10  12   38.32    2.14
  -4   9  12    3.73    1.14
  -4   9  12    2.72    0.86
  -4   9  12    1.75    0.99
  -4   9  12    3.95    1.00
  -4   8  12    1.73    0.96
  -4   8  12    0.59    0.79
  -4   8  12    1.47    0.90
  -4   8  12    1.77    1.17
  -4   7  12    8.00    1.59
  -4   7  12    5.92    1.41
  -4   7  12    6.28    1.59
  -4   7  12    7.67    1.98
  -4   7  12    7.90    1.47
  -4   6  12  110.31    5.91
  -4   6  12  114.59    6.09
  -4   6  12  100.94    5.55
  -4   6  12  114.13    7.62
  -4   5  12  115.18    6.01
  -4   5  12  101.22    5.69
  -4   4  12    2.89    1.11
  -4   4  12    4.35    1.19
  -4   3  12   63.49    4.43
  -4   3  12   65.02    4.25
  -4   3  12   64.06    4.08
  -4   3  12   57.50    4.88
  -4   2  12  261.59   10.80
  -4   2  12  248.72   10.48
  -4   2  12  249.73   12.02
  -4   1  12  280.71   13.09
  -4   1  12  288.12   11.90
  -4   0  12  189.28    9.88
  -4   0  12  216.16    9.75
  -4   0  12  196.99    8.85
  -4  -1  12  177.07    9.28
  -4  -1  12  194.13    9.30
  -4  -1  12  175.95    8.24
  -4  -2  12    3.59    1.48
  -4  -2  12    0.97    1.45
  -4  -3  12   62.15    4.77
  -4  -3  12   60.35    4.89
  -4  -4  12  380.94   15.14
  -4  -4  12  304.07   14.22
  -4  -5  12  407.44   14.22
  -4  -5  12  276.64   13.54
  -4  -6  12  293.37   11.85
  -4  -6  12  331.80   12.49
  -4  -6  12  323.49   12.79
  -4  -7  12  145.93    6.00
  -4  -7  12  119.27    5.30
  -4  12  11   52.53    2.54
  -4  11  11   67.32    3.20
  -4  11  11   73.42    3.70
  -4  10  11   29.91    2.75
  -4  10  11   26.43    2.23
  -4  10  11   29.93    2.64
  -4   9  11    3.70    1.22
  -4   9  11    3.18    1.47
  -4   8  11    3.17    1.32
  -4   8  11    4.69    1.84
  -4   8  11    7.16    1.59
  -4   7  11   47.76    3.83
  -4   7  11   50.14    3.91
  -4   6  11    1.73    0.90
  -4   6  11    1.95    1.24
  -4   5  11    0.84    1.03
  -4   4  11   75.32    5.02
  -4   3  11   11.51    1.79
  -4   3  11   12.03    1.90
  -4   3  11   15.85    2.27
  -4   2  11   22.83    2.39
  -4   2  11   23.54    2.73
  -4   2  11   25.15    2.61
  -4   1  11   16.10    2.03
  -4   1  11   17.53    2.54
  -4   1  11   22.66    2.72
  -4   1  11   19.19    2.30
  -4   0  11    2.97    1.06
  -4   0  11    3.66    1.26
  -4   0  11    3.33    1.43
  -4   0  11    3.47    1.45
  -4  -1  11   66.97    4.58
  -4  -1  11   78.20    5.38
  -4  -2  11    0.74    1.07
  -4  -3  11   45.11    4.31
  -4  -3  11   39.30    3.88
  -4  -4  11   65.44    5.47
  -4  -4  11   64.72    5.00
  -4  -5  11   55.06    5.28
  -4  -5  11   79.76    6.00
  -4  -6  11   36.75    2.68
  -4  -6  11   26.45    3.28
  -4  -6  11   32.30    3.26
  -4  -7  11   61.22    3.98
  -4  -7  11   63.31    4.50
  -4  -7  11   69.82    3.55
  -4  -8  11    6.27    0.95
  -4  -8  11    6.80    0.88
  -4  -8  11    6.51    1.24
  -4  -9  11   10.02    1.10
  -4  -9  11    9.77    1.21
  -4  12  10  100.18    4.18
  -4  12  10   89.26    3.94
  -4  11  10  388.13   14.08
  -4  11  10  402.78   14.07
  -4  11  10  401.66   14.79
  -4  10  10  457.43   17.00
  -4  10  10  488.89   17.24
  -4  10  10  463.29   17.93
  -4   9  10  358.46   14.03
  -4   9  10  356.87   14.40
  -4   9  10  359.86   15.34
  -4   8  10   73.47    5.20
  -4   8  10   78.33    4.90
  -4   8  10   88.45    6.12
  -4   7  10   95.28    7.13
  -4   6  10   29.88    3.00
  -4   6  10   29.61    2.75
  -4   6  10   27.89    4.17
  -4   5  10   86.27    5.04
  -4   5  10   71.14    5.24
  -4   4  10  201.65   14.26
  -4   4  10  218.59    9.24
  -4   4  10  235.14    9.92
  -4   4  10  208.61    9.98
  -4   3  10  131.24    7.40
  -4   3  10  136.36    6.74
  -4   3  10  120.02    8.27
  -4   3  10  133.25   13.09
  -4   3  10  146.55    7.48
  -4   3  10  138.91    7.01
  -4   2  10   49.50    4.10
  -4   2  10   46.90    3.50
  -4   2  10   53.01    4.12
  -4   2  10   49.73    3.72
  -4   1  10   16.45    2.36
  -4   1  10   17.91    2.13
  -4   1  10   17.31    7.10
  -4   1  10   18.62    2.48
  -4   1  10   19.69    2.32
  -4   0  10   11.12    2.04
  -4   0  10   13.24    1.82
  -4   0  10   13.39    5.99
  -4   0  10   17.24    2.49
  -4   0  10   12.69    1.96
  -4  -1  10    4.22    1.35
  -4  -1  10    3.24    1.09
  -4  -1  10    3.21    3.38
  -4  -1  10    2.52    1.14
  -4  -1  10    5.10    1.52
  -4  -2  10   30.38    3.04
  -4  -2  10   30.79    3.32
  -4  -2  10   35.06    3.70
  -4  -3  10   26.85    3.25
  -4  -3  10   28.74    3.53
  -4  -4  10   55.18    4.69
  -4  -4  10   51.67    4.97
  -4  -5  10  145.52    7.48
  -4  -5  10   82.63    6.91
  -4  -6  10   27.11    3.80
  -4  -6  10   44.89    4.38
  -4  -7  10   42.04    3.11
  -4  -7  10   36.20    3.90
  -4  -7  10   36.15    3.42
  -4  -8  10    8.67    1.82
  -4  -8  10    8.67    1.43
  -4  -8  10    8.97    1.81
  -4  -8  10   10.34    1.40
  -4  -9  10   47.28    3.23
  -4  -9  10   41.60    2.46
  -4 -10  10  136.57    5.98
  -4 -10  10  153.37    5.48
  -4  13   9   26.16    1.66
  -4  13   9   27.74    1.77
  -4  12   9    7.77    1.39
  -4  12   9    7.68    1.19
  -4  12   9    6.77    1.15
  -4  11   9   42.94    3.69
  -4  11   9   45.14    3.34
  -4  11   9   48.52    3.40
  -4  10   9   16.01    2.34
  -4  10   9   13.67    2.61
  -4  10   9   15.25    2.19
  -4  10   9   17.15    2.32
  -4   9   9    4.10    1.63
  -4   8   9    2.88    1.70
  -4   8   9    2.02    1.29
  -4   8   9    1.34    1.14
  -4   7   9    2.35    1.42
  -4   7   9    4.62    2.03
  -4   7   9    4.71    1.29
  -4   7   9    2.54    1.28
  -4   6   9    5.89    1.70
  -4   6   9    4.56    2.20
  -4   6   9    7.39    2.46
  -4   6   9    6.10    1.45
  -4   6   9    5.07    1.45
  -4   5   9   19.22    2.20
  -4   5   9   17.16    2.59
  -4   5   9   14.82    3.59
  -4   5   9   17.16    3.66
  -4   5   9   18.02    2.33
  -4   4   9    4.43    1.48
  -4   4   9    3.33    1.15
  -4   3   9   24.61    2.82
  -4   3   9   26.20    2.64
  -4   2   9    3.71    1.30
  -4   2   9    3.52    1.16
  -4   2   9    4.05    1.14
  -4   2   9    2.93    1.52
  -4   1   9   22.70    2.67
  -4   1   9   22.14    2.60
  -4   1   9   19.92    2.33
  -4   1   9   20.76    2.28
  -4   0   9    9.73    1.79
  -4   0   9    7.10    1.52
  -4   0   9    7.46    1.43
  -4  -1   9    0.12    0.78
  -4  -1   9    0.20    0.72
  -4  -1   9    0.27    0.81
  -4  -2   9   18.93    2.34
  -4  -2   9   12.81    3.54
  -4  -2   9   18.18    2.47
  -4  -3   9   15.67    2.20
  -4  -3   9   21.84    4.60
  -4  -3   9   20.78    3.01
  -4  -3   9   17.23    2.56
  -4  -3   9   13.45    3.24
  -4  -4   9    0.18    1.35
  -4  -4   9    0.29    1.09
  -4  -4   9    0.21    1.66
  -4  -5   9    5.24    1.88
  -4  -5   9    7.68    1.91
  -4  -5   9    8.36    2.18
  -4  -6   9    0.21    1.32
  -4  -6   9    1.10    1.27
  -4  -7   9   50.72    3.96
  -4  -7   9   39.72    4.02
  -4  -7   9   36.67    4.39
  -4  -8   9    2.27    0.99
  -4  -8   9    1.26    0.94
  -4  -8   9    2.15    1.44
  -4  -9   9   42.42    3.63
  -4  -9   9   38.46    2.75
  -4  -9   9   34.41    3.32
  -4 -10   9   69.99    4.00
  -4 -10   9   54.51    3.42
  -4 -10   9   59.24    3.83
  -4 -10   9   65.36    3.34
  -4 -11   9   92.98    4.39
  -4 -11   9  101.89    4.07
  -4  14   8    4.05    0.61
  -4  14   8    4.93    0.67
  -4  13   8  152.96    6.20
  -4  13   8  159.80    6.23
  -4  12   8  415.84   15.84
  -4  12   8  425.61   15.50
  -4  12   8  461.11   15.56
  -4  11   8  666.85   25.29
  -4  11   8  718.70   24.83
  -4  11   8  715.48   24.58
  -4  11   8  726.81   24.67
  -4  10   8  864.84   30.61
  -4  10   8  910.59   30.63
  -4   9   8  521.90   21.26
  -4   9   8  563.58   20.98
  -4   8   8  351.14   14.74
  -4   8   8  359.15   14.18
  -4   7   8   10.60    1.97
  -4   7   8    7.19    2.11
  -4   7   8   12.57    2.03
  -4   7   8   11.89    2.61
  -4   6   8  144.63    7.12
  -4   6   8  144.25    8.37
  -4   6   8  152.57    7.75
  -4   5   8  982.75   32.83
  -4   5   8  898.79   37.14
  -4   5   8 1011.51   37.91
  -4   5   8  967.53   32.13
  -4   5   8  972.59   33.82
  -4   4   8  609.29   20.20
  -4   4   8  562.48   19.61
  -4   4   8  562.47   26.25
  -4   4   8  540.82   18.94
  -4   4   8  547.08   20.33
  -4   3   8  728.28   23.71
  -4   3   8  690.37   22.98
  -4   3   8  705.52   33.21
  -4   3   8  656.94   22.36
  -4   3   8  660.87   23.62
  -4   2   8  342.41   13.00
  -4   2   8  294.66   15.46
  -4   2   8  299.23   22.76
  -4   2   8  326.88   13.49
  -4   1   8  613.64   21.12
  -4   1   8  614.18   20.47
  -4   1   8  582.44   20.12
  -4   0   8   11.08    1.66
  -4   0   8    8.52    5.91
   4   0  -8    8.58    1.52
  -4   0   8    8.48    2.97
  -4   0   8    9.65    1.89
  -4   0   8    7.70    1.52
  -4   0   8   12.10    1.94
  -4  -1   8  357.47   13.47
  -4  -1   8  371.35   24.99
   4   1  -8  362.95   13.68
  -4  -1   8  320.20   17.23
  -4  -1   8  363.01   14.60
  -4  -1   8  357.44   13.67
  -4  -1   8  340.06   14.03
  -4  -2   8  480.87   17.72
  -4  -2   8  438.54   21.46
   4   2  -8  508.88   18.21
  -4  -2   8  525.83   19.46
  -4  -2   8  475.20   17.94
  -4  -2   8  494.28   18.61
  -4  -2   8  579.67   28.35
  -4  -3   8   16.97    3.54
   4   3  -8   27.12    2.82
  -4  -3   8   33.22    3.65
  -4  -3   8   25.58    2.93
  -4  -3   8   38.21    5.92
  -4  -3   8   24.02    2.60
  -4  -4   8   66.48    6.59
  -4  -4   8  102.95    6.20
  -4  -5   8   70.78    6.45
  -4  -5   8   90.52    6.05
  -4  -6   8  192.35   10.28
  -4  -6   8  169.51    9.42
   4   6  -8  169.54    9.13
  -4  -7   8    0.15    1.12
  -4  -7   8   -0.16    1.20
   4   7  -8    0.77    1.23
  -4  -8   8    1.16    0.99
   4   8  -8    0.98    1.07
  -4  -9   8   61.32    4.09
   4   9  -8   53.89    4.13
  -4 -10   8   67.79    3.95
  -4 -10   8   72.34    4.72
   4  10  -8   67.55    4.16
  -4 -11   8   38.87    2.89
  -4 -11   8   44.67    2.66
  -4 -11   8   48.92    3.16
  -4 -12   8    3.40    0.63
  -4 -12   8    2.45    0.63
  -4  14   7    4.82    0.76
  -4  14   7    5.53    0.83
  -4  13   7    0.60    0.68
  -4  13   7    0.49    0.61
  -4  13   7    0.97    0.71
  -4  12   7   17.10    2.22
  -4  12   7   17.72    2.10
  -4  12   7   19.78    2.21
  -4  12   7   18.94    2.12
  -4  12   7   16.80    1.86
  -4  11   7   97.65    6.39
   4 -11  -7   89.59    5.75
  -4  11   7  103.79    5.81
  -4  11   7  108.92    6.20
  -4  11   7  108.91    6.03
  -4  10   7    5.02    1.67
  -4  10   7    4.26    1.66
  -4  10   7    4.64    1.51
  -4   9   7    2.92    1.46
  -4   9   7    2.66    1.51
  -4   9   7    3.54    1.31
   4  -8  -7    2.70    1.22
  -4   8   7    1.99    1.24
  -4   8   7    3.06    1.47
   4  -7  -7    1.06    0.87
  -4   7   7    0.62    1.00
  -4   7   7    0.50    1.13
  -4   6   7   16.81    2.38
  -4   6   7   15.53    2.05
  -4   6   7   15.81    3.17
  -4   6   7   17.00    3.18
  -4   5   7    5.09    1.36
  -4   5   7    4.63    1.39
  -4   5   7    5.56    2.57
  -4   5   7    6.36    2.63
  -4   5   7    4.71    1.69
  -4   4   7    5.28    1.21
  -4   4   7    4.77    1.36
  -4   4   7    5.66    2.96
  -4   4   7    9.37    3.19
  -4   4   7    7.23    1.69
  -4   4   7    5.05    1.28
  -4   3   7   57.61    3.82
  -4   3   7   71.82    8.76
  -4   3   7   60.73    3.59
  -4   3   7   58.55    4.25
  -4   3   7   60.99    4.08
  -4   2   7   49.76    3.43
  -4   2   7   57.88    3.94
  -4   2   7   38.13    5.07
  -4   2   7   50.85    8.88
  -4   2   7   53.35    3.86
  -4   1   7    1.29    0.91
   4  -1  -7    1.39    0.78
  -4   1   7    2.16    1.09
  -4   1   7    1.67    0.85
  -4   1   7    1.96    1.55
  -4   1   7    2.48    0.98
  -4   1   7   -0.70    5.15
  -4   1   7    2.14    1.46
  -4   0   7    6.91    1.45
   4   0  -7    6.33    1.34
  -4   0   7    6.22    1.43
  -4   0   7    6.69    1.28
  -4   0   7    4.96    4.93
  -4   0   7    6.79    2.10
  -4   0   7    9.05    1.43
  -4  -1   7   26.96    2.50
   4   1  -7   24.16    2.48
  -4  -1   7   27.84    3.73
  -4  -1   7   24.25    2.58
  -4  -1   7   28.96    3.00
  -4  -1   7   34.65    8.24
  -4  -1   7   26.61    2.42
   4   2  -7  195.96    8.74
  -4  -2   7  199.72    8.29
  -4  -2   7  191.53    8.87
  -4  -2   7  219.57   16.34
  -4  -2   7  190.16    8.46
   4   3  -7   94.78    5.60
  -4  -3   7   90.86    7.26
  -4  -3   7   96.66    5.12
  -4  -3   7   96.30    5.81
  -4  -3   7   93.22    5.36
  -4  -3   7  108.52    9.85
  -4  -4   7   14.26    3.12
  -4  -4   7   20.08    2.61
   4   4  -7   17.09    2.33
   4   4  -7   20.02    2.53
   4   5  -7    9.17    2.01
  -4  -5   7   12.49    2.84
  -4  -5   7    9.80    2.06
  -4  -5   7    8.62    2.67
   4   5  -7    9.64    1.94
  -4  -6   7    0.74    1.16
  -4  -6   7   -0.21    1.64
  -4  -7   7    3.46    1.63
  -4  -7   7    1.82    1.52
   4   7  -7    4.03    1.66
   4   8  -7   17.15    2.92
  -4  -8   7   22.55    3.04
   4   9  -7   21.68    2.92
  -4 -10   7   -0.09    0.78
  -4 -10   7    0.62    1.02
   4  10  -7    0.43    0.88
  -4 -11   7   63.32    3.65
   4  11  -7   68.06    3.94
  -4 -11   7   57.54    3.93
  -4 -12   7    3.89    0.81
  -4 -12   7    3.71    0.90
   4  13  -7    1.33    0.35
  -4  15   6   13.40    1.06
  -4  15   6   13.69    0.96
  -4  14   6    2.97    0.78
  -4  14   6    3.37    0.73
  -4  13   6  209.41    8.56
  -4  13   6  211.69    8.39
  -4  12   6  197.71    9.04
   4 -12  -6  190.07    8.82
  -4  12   6  210.09    8.98
  -4  12   6  209.42    9.14
  -4  12   6  219.83    9.06
  -4  11   6  638.05   23.95
   4 -11  -6  583.58   23.28
  -4  10   6  717.77   25.17
  -4  10   6  691.61   25.41
  -4  10   6  688.59   25.94
  -4   9   6  126.93    7.18
  -4   9   6  134.37    7.44
   4  -9  -6  119.98    7.58
  -4   9   6  121.41    7.49
  -4   8   6   40.23    3.59
   4  -8  -6   44.52    4.02
  -4   8   6   36.78    3.81
  -4   7   6  356.10   13.99
  -4   7   6  371.91   15.78
   4  -7  -6  365.72   14.56
  -4   7   6  353.30   14.59
  -4   6   6 1170.57   38.60
  -4   6   6 1075.92   41.75
   4  -6  -6 1207.47   39.16
  -4   6   6 1187.54   39.26
  -4   5   6 1937.66   61.47
  -4   5   6 1743.87   65.96
   4  -5  -6 1968.58   61.86
  -4   5   6 1922.53   62.05
  -4   4   6 2089.39   73.20
  -4   4   6 2062.96   65.90
  -4   4   6 2106.77   66.47
  -4   3   6  730.37   24.59
  -4   3   6  772.93   26.06
  -4   3   6  744.95   25.11
  -4   3   6  779.99   25.43
   4  -2  -6  163.83    7.44
  -4   2   6  167.06    7.29
  -4   2   6  168.85    6.93
  -4   2   6  171.00    7.89
  -4   2   6  185.53    7.82
   4  -1  -6  139.88    6.56
  -4   1   6  117.60    7.34
  -4   1   6  143.55    6.33
  -4   1   6  135.73    6.69
  -4   1   6  124.95    8.90
  -4   1   6  144.95    6.81
  -4   0   6  550.01   18.47
   4   0  -6  541.50   18.86
  -4   0   6  463.46   19.81
  -4   0   6  530.50   18.35
  -4   0   6  526.56   18.93
  -4   0   6  496.56   20.40
  -4   0   6  578.69   19.37
  -4  -1   6 1805.29   64.19
  -4  -1   6 1996.80   62.18
  -4  -1   6 2015.52   62.88
  -4  -1   6 2039.60   62.41
   4   1  -6 2018.75   62.86
   4   2  -6 1302.07   40.16
  -4  -2   6 1251.92   39.70
  -4  -2   6 1269.88   40.58
   4   2  -6 1252.21   40.49
  -4  -2   6 1195.67   39.87
  -4  -3   6  690.35   24.06
   4   3  -6  706.76   24.58
  -4  -3   6  633.17   26.09
  -4  -3   6  726.54   24.60
  -4  -3   6  678.92   23.56
   4   3  -6  724.28   24.42
  -4  -4   6  300.43   15.09
   4   4  -6  356.37   13.95
  -4  -4   6  347.13   13.66
  -4  -4   6  308.57   13.04
   4   5  -6   55.94    4.60
  -4  -5   6   54.21    5.71
   4   5  -6   48.71    3.94
  -4  -5   6   38.13    4.79
  -4  -5   6   46.85    3.95
  -4  -6   6    2.43    1.73
   4   6  -6    7.40    1.65
  -4  -6   6    7.85    1.85
  -4  -7   6   56.46    4.72
   4   7  -6   49.65    4.51
  -4  -7   6   58.73    5.61
  -4  -8   6  145.50    8.54
   4   8  -6  157.66    9.65
   4   8  -6  132.19    8.30
  -4  -9   6   38.04    3.79
   4   9  -6   33.99    3.98
  -4 -10   6   72.94    5.40
   4  10  -6   87.28    5.61
  -4 -11   6   26.71    2.73
  -4 -11   6   27.72    2.54
   4  11  -6   31.90    2.87
  -4 -12   6   29.06    2.40
   4  12  -6   28.15    2.30
  -4 -12   6   26.78    2.13
  -4 -13   6   43.89    2.33
   4  13  -6   38.31    2.03
  -4  15   5   47.51    2.28
  -4  15   5   51.65    2.50
   4 -14  -5   29.93    2.47
  -4  14   5   30.88    2.23
  -4  14   5   32.72    2.16
  -4  13   5   22.66    2.20
   4 -13  -5   18.95    2.02
  -4  13   5   20.19    2.02
  -4  12   5    3.07    1.13
   4 -12  -5    1.27    0.97
  -4  12   5    0.88    0.91
  -4  12   5    2.11    0.96
  -4  11   5  119.70    6.54
  -4  11   5   98.62    6.40
   4 -11  -5   91.41    6.22
  -4  11   5  112.42    6.20
  -4  10   5   58.02    4.48
   4 -10  -5   60.15    5.27
  -4  10   5   57.45    4.72
  -4   9   5    4.31    1.58
   4  -9  -5    3.99    1.69
  -4   8   5   40.28    3.80
  -4   8   5   39.17    3.49
   4  -8  -5   33.89    3.60
  -4   7   5    0.96    1.06
  -4   7   5    1.34    1.41
   4  -7  -5    0.47    0.79
  -4   6   5    4.40    1.21
  -4   6   5    4.23    1.35
  -4   6   5    4.75    1.89
  -4   6   5    7.98    2.22
   4  -6  -5    5.05    1.31
  -4   5   5   -0.09    0.98
  -4   5   5    0.63    0.79
  -4   5   5    0.39    1.60
   4  -5  -5    1.09    0.73
  -4   4   5    8.55    1.26
   4  -4  -5    9.35    1.39
  -4   4   5    9.23    1.47
   4  -4  -5    7.44    1.29
  -4   4   5   11.63    3.24
   4  -3  -5   44.18    2.98
  -4   3   5   46.37    3.12
  -4   3   5   47.37    2.86
  -4   2   5   18.43    1.68
  -4   2   5   21.06    2.25
   4  -2  -5   20.90    1.96
  -4   2   5   22.12    2.09
  -4   2   5   16.29    4.55
   4  -2  -5   16.74    1.95
  -4   2   5   19.35    1.92
   4  -1  -5   11.20    1.62
  -4   1   5   12.85    1.76
  -4   1   5   14.36    1.76
  -4   1   5   11.32    3.68
  -4   1   5   13.19    1.56
   4   0  -5   40.18    3.02
   4   0  -5   42.20    2.83
  -4   0   5   39.45    2.71
  -4   0   5   40.26    3.05
  -4   0   5   31.68    4.48
  -4   0   5   40.19    2.75
  -4  -1   5  384.89   16.38
   4   1  -5  451.96   15.47
   4   1  -5  441.03   15.85
  -4  -1   5  433.33   15.76
  -4  -1   5  427.48   15.09
  -4  -1   5  439.35   15.25
  -4  -2   5  141.47    6.46
  -4  -2   5  132.20    7.59
   4   2  -5  147.03    6.99
  -4  -2   5  146.45    6.82
   4   2  -5  152.68    6.81
  -4  -2   5  147.10    6.31
  -4  -3   5  184.89    9.70
  -4  -3   5  188.68    7.82
  -4  -3   5  205.07    8.67
  -4  -3   5  192.30    8.27
   4   3  -5  198.60    8.69
  -4  -4   5   31.78    3.83
   4   4  -5   35.48    3.36
  -4  -4   5   40.51    3.22
  -4  -4   5   33.79    2.91
   4   4  -5   42.12    3.32
   4   5  -5    2.72    1.54
  -4  -5   5    1.18    0.91
   4   5  -5    3.17    1.19
  -4  -5   5    1.49    1.62
  -4  -5   5    2.03    1.79
  -4  -6   5   84.08    6.93
  -4  -6   5   88.76    5.63
   4   6  -5   80.21    5.61
   4   6  -5   93.23    6.67
  -4  -7   5  145.56    9.64
   4   7  -5  129.71    9.15
  -4  -7   5  161.62    8.38
   4   7  -5  158.01    8.73
   4   8  -5  173.45   10.40
  -4  -8   5  217.31   10.59
  -4  -9   5   88.80    6.40
   4   9  -5   93.73    6.85
  -4 -10   5  111.24    6.64
   4  10  -5  112.02    6.95
  -4 -11   5   13.98    2.13
   4  11  -5   17.82    2.33
  -4 -11   5   13.93    1.95
  -4 -12   5    3.14    0.90
  -4 -12   5    3.58    1.02
   4  12  -5    3.63    1.06
   4  13  -5   44.86    2.42
   4  13  -5   45.43    2.81
  -4 -13   5   48.99    2.70
   4  14  -5   60.71    2.54
  -4  15   4   18.09    1.30
  -4  15   4   18.43    1.48
   4 -14  -4   71.04    4.17
  -4  14   4   70.58    3.57
  -4  14   4   70.33    3.80
   4 -13  -4   45.85    3.43
  -4  13   4   58.43    3.54
   4 -12  -4   39.14    3.47
  -4  12   4   43.63    3.37
  -4  11   4   25.53    2.91
  -4  11   4   20.34    2.49
  -4  10   4  240.05   11.25
   4 -10  -4  239.29   12.22
  -4   9   4  117.67    6.87
   4  -9  -4  112.85    7.51
  -4   9   4  122.03    6.87
  -4   8   4  103.40    5.92
   4  -8  -4  102.46    6.47
  -4   8   4   87.74    5.93
  -4   7   4  463.42   16.98
   4  -7  -4  454.11   17.62
  -4   7   4  480.44   18.46
  -4   6   4  251.09   10.07
   4  -6  -4  256.13   10.55
  -4   6   4  266.58   12.19
  -4   5   4  802.78   26.30
   4  -5  -4  785.46   26.72
  -4   5   4  844.77   30.18
   4  -4  -4 1322.66   42.47
   4  -4  -4 1321.65   42.52
  -4   4   4 1343.84   42.05
  -4   4   4 1353.66   42.65
  -4   3   4  244.16    9.40
   4  -3  -4  242.31    9.45
   4  -2  -4  105.88    5.12
  -4   2   4  111.50    5.09
   4  -2  -4   97.69    5.11
  -4   1   4 1023.72   32.56
   4  -1  -4  945.86   32.19
  -4   1   4 1007.90   32.14
   4  -1  -4  985.10   31.82
   4   0  -4 1245.09   38.47
  -4   0   4 1205.47   38.79
   4   0  -4 1151.92   38.70
  -4  -1   4 1237.29   40.46
   4   1  -4 1237.01   40.60
   4   1  -4 1305.49   40.38
[truncated: 249,977 more chars]
