# Supplementary material for: Free‐Standing Supramolecular Pyridine N‐Oxide‐Silver(I) Metallogels
Source: Adv Mater. 2025 Jul 1;37(37):2502818. doi: 10.1002/adma.202502818 (PMC12447065; doi:10.1002/adma.202502818)
Supplement: Supplementary file 2 — Supporting Data [file ADMA-37-2502818-s001.zip › (21Ag)Tol_a.cif]

data_21Ag_Tol_a
_audit_creation_date               2025-01-29
_audit_creation_method
;
Olex2 1.5-ac5-024
(compiled 2022.04.12 svn.rca3783a0 for Rigaku Oxford Diffraction, GUI svn.r6498)
;
_shelx_SHELXL_version_number       '2018/3'
_audit_contact_author_address      ?
_audit_contact_author_email        ?
_audit_contact_author_name         ''
_audit_contact_author_phone        ?
_publ_contact_author_id_orcid      ?
_publ_section_references
;
Dolomanov, O.V., Bourhis, L.J., Gildea, R.J, Howard, J.A.K. & Puschmann, H.
 (2009), J. Appl. Cryst. 42, 339-341.

Sheldrick, G.M. (2015). Acta Cryst. A71, 3-8.

Sheldrick, G.M. (2015). Acta Cryst. C71, 3-8.
;
_chemical_name_common              ?
_chemical_name_systematic          ?
_chemical_formula_moiety           'C4 H2 Ag2 F6 O5, C5 H4 N2 O3'
_chemical_formula_sum              'C9 H6 Ag2 F6 N2 O8'
_chemical_formula_weight           599.90
_chemical_melting_point            ?
_chemical_oxdiff_formula           'C10 H10 N2 O3 Ag1 F3'
_chemical_oxdiff_usercomment       '5.0mg, toluene'
loop_
  _atom_type_symbol
  _atom_type_description
  _atom_type_scat_dispersion_real
  _atom_type_scat_dispersion_imag
  _atom_type_scat_source
 'C' 'C' 0.0181 0.0091 'International Tables Vol C Tables 4.2.6.8 and 6.1.1.4'
 'H' 'H' 0.0000 0.0000 'International Tables Vol C Tables 4.2.6.8 and 6.1.1.4'
 'Ag' 'Ag' 0.1306 4.2820 'International Tables Vol C Tables 4.2.6.8 and 6.1.1.4'
 'F' 'F' 0.0727 0.0534 'International Tables Vol C Tables 4.2.6.8 and 6.1.1.4'
 'N' 'N' 0.0311 0.0180 'International Tables Vol C Tables 4.2.6.8 and 6.1.1.4'
 'O' 'O' 0.0492 0.0322 'International Tables Vol C Tables 4.2.6.8 and 6.1.1.4'

_shelx_space_group_comment
;
The symmetry employed for this shelxl refinement is uniquely defined
by the following loop, which should always be used as a source of
symmetry information in preference to the above space-group names.
They are only intended as comments.
;
_space_group_crystal_system        'monoclinic'
_space_group_IT_number             14
_space_group_name_H-M_alt          'P 1 21/c 1'
_space_group_name_Hall             '-P 2ybc'
loop_
  _space_group_symop_operation_xyz
 'x, y, z'
 '-x, y+1/2, -z+1/2'
 '-x, -y, -z'
 'x, -y-1/2, z-1/2'

_cell_length_a                     14.1587(2)
_cell_length_b                     7.35190(10)
_cell_length_c                     14.2542(2)
_cell_angle_alpha                  90
_cell_angle_beta                   96.049(2)
_cell_angle_gamma                  90
_cell_volume                       1475.51(4)
_cell_formula_units_Z              4
_cell_measurement_reflns_used      8695
_cell_measurement_temperature      120
_cell_measurement_theta_max        76.1570
_cell_measurement_theta_min        2.9970
_shelx_estimated_absorpt_T_max     0.552
_shelx_estimated_absorpt_T_min     0.083
_exptl_absorpt_coefficient_mu      22.495
_exptl_absorpt_correction_T_max    1.000
_exptl_absorpt_correction_T_min    0.554
_exptl_absorpt_correction_type     gaussian
_exptl_absorpt_process_details
;
CrysAlisPro 1.171.42.90a (Rigaku Oxford Diffraction, 2023)
Numerical absorption correction based on gaussian integration over
a multifaceted crystal model
Empirical absorption correction using spherical harmonics,
implemented in SCALE3 ABSPACK scaling algorithm.
;
_exptl_absorpt_special_details     ?
_exptl_crystal_colour              yellow
_exptl_crystal_colour_primary      yellow
_exptl_crystal_density_diffrn      2.701
_exptl_crystal_density_meas        ?
_exptl_crystal_density_method      ?
_exptl_crystal_description         plate
_exptl_crystal_F_000               1144
loop_
  _exptl_crystal_face_index_h
  _exptl_crystal_face_index_k
  _exptl_crystal_face_index_l
  _exptl_crystal_face_perp_dist
 -9 0 4 0.0092
 9 0 -3 0.0158
 2 1 -9 0.0676
 -2 2 -8 0.0641
 2 -1 8 0.0525
 -3 -4 -4 0.0923
 3 4 4 0.0821
 0 4 -4 0.0950
 2 0 9 0.0551

_exptl_crystal_size_max            0.22
_exptl_crystal_size_mid            0.13
_exptl_crystal_size_min            0.03
loop_
  _exptl_oxdiff_crystal_face_indexfrac_h
  _exptl_oxdiff_crystal_face_indexfrac_k
  _exptl_oxdiff_crystal_face_indexfrac_l
  _exptl_oxdiff_crystal_face_x
  _exptl_oxdiff_crystal_face_y
  _exptl_oxdiff_crystal_face_z
 -8.6004 0.3390 4.0941 -0.4283 -0.8981 0.0995
 8.8367 -0.4162 -3.3341 0.4306 0.9025 -0.0090
 1.9277 0.5634 -9.1390 0.1860 0.3923 -0.9008
 -1.6141 1.8410 -8.1583 -0.1921 0.1165 -0.9744
 1.9870 -1.1473 8.4909 0.0604 -0.0358 0.9975
 -2.7604 -3.9334 -4.1278 0.7856 -0.4820 -0.3879
 2.7190 4.0184 3.8662 -0.7965 0.4886 0.3561
 0.4796 4.2475 -4.2271 -0.6972 0.4266 -0.5761
 2.3370 -0.3624 8.6172 -0.0842 0.0529 0.9950

_exptl_transmission_factor_max     ?
_exptl_transmission_factor_min     ?
_diffrn_reflns_av_R_equivalents    0.0513
_diffrn_reflns_av_unetI/netI       0.0385
_diffrn_reflns_Laue_measured_fraction_full  1.000
_diffrn_reflns_Laue_measured_fraction_max  1.000
_diffrn_reflns_limit_h_max         16
_diffrn_reflns_limit_h_min         -16
_diffrn_reflns_limit_k_max         8
_diffrn_reflns_limit_k_min         -8
_diffrn_reflns_limit_l_max         16
_diffrn_reflns_limit_l_min         -12
_diffrn_reflns_number              10149
_diffrn_reflns_point_group_measured_fraction_full  1.000
_diffrn_reflns_point_group_measured_fraction_max  1.000
_diffrn_reflns_theta_full          66.737
_diffrn_reflns_theta_max           66.737
_diffrn_reflns_theta_min           3.139
_diffrn_ambient_temperature        120
_diffrn_detector                   'Hybrid Pixel Array Detector'
_diffrn_detector_area_resol_mean   10.0000
_diffrn_detector_type              'HyPix-Arc 100'
_diffrn_measured_fraction_theta_full  1.000
_diffrn_measured_fraction_theta_max  1.000
_diffrn_measurement_details
;
List of Runs (angles in degrees, time in seconds):

  # Type    Start    End  Width  t~exp~   \w     \q     \k     \f   Frames
--------------------------------------------------------------------------
  1  \w     48.00  77.00   0.50    0.50    --   52.75-114.00 114.00   58
  2  \w     75.00 109.00   0.50    0.50    --   53.02-172.00 -26.00   68
  3  \w     77.00 102.00   0.50    2.00    --  101.85-172.00 -26.00   50
  4  \w     68.00 106.00   0.50    2.00    --  101.85-114.00 114.00   76
  5  \w    107.00 157.00   0.50    2.00    --  101.85 114.00-154.00  100
  6  \w     94.00 119.00   0.50    2.00    --  101.85 172.00 -13.00   50
  7  \w      3.00  58.00   0.50    0.50    --   52.75 -37.00  60.00  110
  8  \w     -4.00  45.00   0.50    0.50    --   53.02 -77.00 -30.00   98
  9  \w     42.00 113.00   0.50    0.50    --   53.02  77.00   0.00  142
 10  \w     51.00 118.00   0.50    0.50    --   53.02  19.00 -90.00  134
 11  \w     46.00  96.00   0.50    0.50    --   53.02-125.00-150.00  100
 12  \w     68.00  93.00   0.50    2.00    --  101.85 -99.00 -60.00   50
 13  \w     46.00  82.00   0.50    2.00    --  101.85 -99.00-120.00   72
 14  \w     63.00  97.00   0.50    2.00    --  101.85 -99.00  60.00   68
 15  \w     86.00 135.00   0.50    2.00    --  101.85  77.00 -60.00   98
 16  \w     39.00 104.00   0.50    2.00    --  101.85 -37.00 -60.00  130
 17  \w     96.00 159.00   0.50    2.00    --  101.85 125.00-180.00  126
 18  \w     44.00 105.00   0.50    2.00    --  101.85 -99.00 150.00  122
 19  \w     45.00 105.00   0.50    2.00    --  101.85 -99.00-180.00  120
 20  \w    120.00 163.00   0.50    2.00    --  101.85  77.00   0.00   86
 21  \w     93.00 139.00   0.50    2.00    --  101.85  57.00  30.00   92
 22  \w    142.00 170.00   0.50    2.00    --  101.85  57.00  30.00   56
 23  \w     36.00 112.00   0.50    2.00    --  101.85 -57.00 -90.00  152
;
_diffrn_measurement_device         'four-circle diffractometer'
_diffrn_measurement_device_type    'SuperNova, Dualflex, HyPix-Arc 100'
_diffrn_measurement_method         '\w scans'
_diffrn_orient_matrix_type        
 'CrysAlisPro convention (1999,Acta A55,543-557)'
_diffrn_orient_matrix_UB_11        0.0298089000
_diffrn_orient_matrix_UB_12        -0.1933818000
_diffrn_orient_matrix_UB_13        -0.0259896000
_diffrn_orient_matrix_UB_21        0.0988496000
_diffrn_orient_matrix_UB_22        0.0717025000
_diffrn_orient_matrix_UB_23        -0.0176551000
_diffrn_orient_matrix_UB_31        0.0365271000
_diffrn_orient_matrix_UB_32        -0.0362118000
_diffrn_orient_matrix_UB_33        0.1040420000
_diffrn_radiation_monochromator    mirror
_diffrn_radiation_probe            x-ray
_diffrn_radiation_type             'Cu K\a'
_diffrn_radiation_wavelength       1.54184
_diffrn_source                     'micro-focus sealed X-ray tube'
_diffrn_source_type                'SuperNova (Cu) X-ray Source'
_reflns_Friedel_coverage           0.000
_reflns_Friedel_fraction_full      .
_reflns_Friedel_fraction_max       .
_reflns_number_gt                  2489
_reflns_number_total               2612
_reflns_special_details
;
 Reflections were merged by SHELXL according to the crystal
 class for the calculation of statistics and refinement.
 
 _reflns_Friedel_fraction is defined as the number of unique
 Friedel pairs measured divided by the number that would be
 possible theoretically, ignoring centric projections and
 systematic absences.
;
_reflns_threshold_expression       'I > 2\s(I)'
_computing_cell_refinement         'CrysAlisPro 1.171.42.90a (Rigaku OD, 2023)'
_computing_data_collection         'CrysAlisPro 1.171.42.90a (Rigaku OD, 2023)'
_computing_data_reduction          'CrysAlisPro 1.171.42.90a (Rigaku OD, 2023)'
_computing_molecular_graphics      'Olex2 1.5-ac5-024 (Dolomanov et al., 2009)'
_computing_publication_material    'Olex2 1.5-ac5-024 (Dolomanov et al., 2009)'
_computing_structure_refinement    'SHELXL 2018/3 (Sheldrick, 2015)'
_computing_structure_solution      'SHELXT 2018/2 (Sheldrick, 2018)'
_refine_diff_density_max           1.630
_refine_diff_density_min           -1.022
_refine_diff_density_rms           0.197
_refine_ls_extinction_coef         .
_refine_ls_extinction_method       none
_refine_ls_goodness_of_fit_ref     1.037
_refine_ls_hydrogen_treatment      constr
_refine_ls_matrix_type             full
_refine_ls_number_parameters       245
_refine_ls_number_reflns           2612
_refine_ls_number_restraints       0
_refine_ls_R_factor_all            0.0370
_refine_ls_R_factor_gt             0.0359
_refine_ls_restrained_S_all        1.037
_refine_ls_shift/su_max            0.001
_refine_ls_shift/su_mean           0.000
_refine_ls_structure_factor_coef   Fsqd
_refine_ls_weighting_details      
 'w=1/[\s^2^(Fo^2^)+(0.0803P)^2^] where P=(Fo^2^+2Fc^2^)/3'
_refine_ls_weighting_scheme        calc
_refine_ls_wR_factor_gt            0.0982
_refine_ls_wR_factor_ref           0.0995
_refine_special_details            ?
_olex2_refinement_description
;
1. Fixed Uiso
 At 1.2 times of:
  All C(H) groups
 At 1.5 times of:
  All O(H,H) groups
2.a Rotating group:
 O8(H8A,H8B)
2.b Aromatic/amide H refined with riding coordinates:
 C1(H1), C2(H2), C4(H4), C5(H5)
;
_atom_sites_solution_hydrogens     mixed
_atom_sites_solution_primary       dual
_atom_sites_solution_secondary     ?
loop_
  _atom_site_label
  _atom_site_type_symbol
  _atom_site_fract_x
  _atom_site_fract_y
  _atom_site_fract_z
  _atom_site_U_iso_or_equiv
  _atom_site_adp_type
  _atom_site_occupancy
  _atom_site_site_symmetry_order
  _atom_site_calc_flag
  _atom_site_refinement_flags_posn
  _atom_site_refinement_flags_adp
  _atom_site_refinement_flags_occupancy
  _atom_site_disorder_assembly
  _atom_site_disorder_group
 Ag1 Ag 0.58481(2) 0.18909(4) 0.51514(2) 0.01994(15) Uani 1 1 d . . . . .
 Ag2 Ag 0.55538(2) 0.52633(4) 0.41301(2) 0.02011(15) Uani 1 1 d . . . . .
 F1 F 0.25769(17) 0.0477(4) 0.37961(18) 0.0255(6) Uani 1 1 d . . . . .
 F2 F 0.31544(19) 0.1214(4) 0.25057(17) 0.0303(6) Uani 1 1 d . . . . .
 F3 F 0.23573(17) 0.3168(3) 0.32213(18) 0.0251(5) Uani 1 1 d . . . . .
 F4 F 0.9149(2) 0.3575(5) 0.5440(3) 0.0698(14) Uani 1 1 d . . . . .
 F5 F 0.8887(2) 0.4930(5) 0.4127(2) 0.0517(9) Uani 1 1 d . . . . .
 F6 F 0.88690(19) 0.6435(4) 0.5388(2) 0.0375(7) Uani 1 1 d . . . . .
 O4 O 0.42785(19) 0.1471(4) 0.45490(19) 0.0191(6) Uani 1 1 d . . . . .
 O5 O 0.42073(19) 0.3952(4) 0.36069(19) 0.0205(6) Uani 1 1 d . . . . .
 O6 O 0.7321(2) 0.2982(4) 0.5260(2) 0.0236(6) Uani 1 1 d . . . . .
 O7 O 0.7052(2) 0.5731(4) 0.4587(2) 0.0231(6) Uani 1 1 d . . . . .
 O8 O 0.4890(2) 0.7958(4) 0.32594(19) 0.0216(6) Uani 1 1 d . . . . .
 H8A H 0.533720 0.873069 0.318675 0.032 Uiso 1 1 d R U . . .
 H8B H 0.467760 0.766159 0.268864 0.032 Uiso 1 1 d R U . . .
 C6 C 0.3925(3) 0.2474(6) 0.3904(3) 0.0183(8) Uani 1 1 d . . . . .
 C7 C 0.2979(3) 0.1821(6) 0.3358(3) 0.0195(8) Uani 1 1 d . . . . .
 C8 C 0.7552(3) 0.4479(6) 0.4955(3) 0.0208(8) Uani 1 1 d . . . . .
 C9 C 0.8633(3) 0.4845(6) 0.4998(3) 0.0244(9) Uani 1 1 d . . . . .
 O1 O 0.6043(2) 0.1089(4) 0.33170(19) 0.0224(6) Uani 1 1 d . . . . .
 O2 O 1.0393(2) -0.0010(5) 0.3794(3) 0.0374(8) Uani 1 1 d . . . . .
 O3 O 1.0257(3) 0.1803(6) 0.2591(3) 0.0463(10) Uani 1 1 d . . . . .
 N1 N 0.6972(2) 0.0966(5) 0.3249(2) 0.0187(7) Uani 1 1 d . . . . .
 N2 N 0.9921(3) 0.0881(6) 0.3189(3) 0.0284(8) Uani 1 1 d . . . . .
 C1 C 0.7509(3) -0.0148(6) 0.3857(3) 0.0236(9) Uani 1 1 d . . . . .
 H1 H 0.721344 -0.089650 0.428435 0.028 Uiso 1 1 calc R U . . .
 C2 C 0.8477(3) -0.0182(6) 0.3849(3) 0.0233(9) Uani 1 1 d . . . . .
 H2 H 0.886130 -0.092062 0.428267 0.028 Uiso 1 1 calc R U . . .
 C3 C 0.8885(3) 0.0883(6) 0.3195(3) 0.0230(9) Uani 1 1 d . . . . .
 C4 C 0.8331(3) 0.1979(6) 0.2563(3) 0.0246(9) Uani 1 1 d . . . . .
 H4 H 0.860987 0.270560 0.211536 0.029 Uiso 1 1 calc R U . . .
 C5 C 0.7363(3) 0.1978(6) 0.2607(3) 0.0213(8) Uani 1 1 d . . . . .
 H5 H 0.696693 0.270428 0.217729 0.026 Uiso 1 1 calc R U . . .

loop_
  _atom_site_aniso_label
  _atom_site_aniso_U_11
  _atom_site_aniso_U_22
  _atom_site_aniso_U_33
  _atom_site_aniso_U_23
  _atom_site_aniso_U_13
  _atom_site_aniso_U_12
 Ag1 0.0174(2) 0.0190(2) 0.0231(2) 0.00226(11) 0.00066(13) -0.00189(9)
 Ag2 0.0189(2) 0.0213(2) 0.0196(2) 0.00196(10) -0.00060(13) -0.00240(10)
 F1 0.0227(12) 0.0242(13) 0.0281(13) 0.0082(10) -0.0037(10) -0.0066(10)
 F2 0.0353(14) 0.0352(16) 0.0200(12) -0.0040(11) 0.0010(10) -0.0056(12)
 F3 0.0204(12) 0.0243(14) 0.0291(13) 0.0064(10) -0.0047(10) 0.0025(9)
 F4 0.0198(14) 0.055(2) 0.131(4) 0.054(2) -0.0113(18) -0.0036(14)
 F5 0.0338(16) 0.082(3) 0.0428(17) -0.0238(17) 0.0204(13) -0.0214(15)
 F6 0.0276(14) 0.0395(16) 0.0456(17) -0.0195(14) 0.0054(12) -0.0118(12)
 O4 0.0181(13) 0.0197(14) 0.0187(13) 0.0012(12) -0.0026(11) -0.0010(11)
 O5 0.0213(13) 0.0170(15) 0.0231(14) 0.0017(11) 0.0015(11) -0.0056(11)
 O6 0.0184(14) 0.0206(16) 0.0316(16) 0.0044(12) 0.0017(12) -0.0018(11)
 O7 0.0249(14) 0.0201(15) 0.0240(14) 0.0037(12) 0.0011(11) -0.0027(12)
 O8 0.0226(14) 0.0247(16) 0.0180(13) -0.0017(11) 0.0039(11) -0.0007(11)
 C6 0.0176(18) 0.020(2) 0.0179(18) -0.0033(16) 0.0032(14) 0.0017(15)
 C7 0.0201(19) 0.023(2) 0.0150(18) -0.0010(15) -0.0014(15) -0.0034(15)
 C8 0.0212(19) 0.022(2) 0.0198(19) -0.0034(16) 0.0034(15) -0.0006(16)
 C9 0.020(2) 0.021(2) 0.032(2) 0.0006(18) 0.0033(17) -0.0036(16)
 O1 0.0206(14) 0.0261(17) 0.0212(13) -0.0006(12) 0.0051(11) -0.0004(11)
 O2 0.0264(17) 0.0331(19) 0.050(2) -0.0001(16) -0.0071(16) 0.0066(13)
 O3 0.0269(18) 0.071(3) 0.041(2) 0.0112(19) 0.0044(16) -0.0038(17)
 N1 0.0198(16) 0.0168(17) 0.0190(16) 0.0001(14) 0.0005(12) 0.0002(13)
 N2 0.0237(18) 0.031(2) 0.0298(19) -0.0066(17) -0.0012(15) 0.0002(16)
 C1 0.030(2) 0.022(2) 0.0186(19) 0.0025(16) 0.0021(17) -0.0004(16)
 C2 0.027(2) 0.020(2) 0.022(2) -0.0018(17) 0.0004(17) 0.0034(16)
 C3 0.0196(19) 0.024(2) 0.025(2) -0.0063(17) -0.0015(15) -0.0023(16)
 C4 0.027(2) 0.025(2) 0.022(2) 0.0013(17) 0.0007(17) -0.0037(17)
 C5 0.024(2) 0.019(2) 0.0201(19) 0.0019(16) -0.0002(15) -0.0009(15)

_geom_special_details
;
 All esds (except the esd in the dihedral angle between two l.s. planes)
 are estimated using the full covariance matrix.  The cell esds are taken
 into account individually in the estimation of esds in distances, angles
 and torsion angles; correlations between esds in cell parameters are only
 used when they are defined by crystal symmetry.  An approximate (isotropic)
 treatment of cell esds is used for estimating esds involving l.s. planes.
;
loop_
  _geom_bond_atom_site_label_1
  _geom_bond_atom_site_label_2
  _geom_bond_distance
  _geom_bond_site_symmetry_2
  _geom_bond_publ_flag
 Ag1 Ag2 3.1297(4) 3_666 ?
 Ag1 Ag2 2.8830(4) . ?
 Ag1 O4 2.518(3) 3_656 ?
 Ag1 O4 2.317(3) . ?
 Ag1 O6 2.225(3) . ?
 Ag1 O8 2.595(3) 3_666 ?
 Ag2 Ag2 3.0950(5) 3_666 ?
 Ag2 O5 2.196(3) . ?
 Ag2 O7 2.180(3) . ?
 Ag2 O8 2.471(3) . ?
 F1 C7 1.328(5) . ?
 F2 C7 1.342(5) . ?
 F3 C7 1.326(5) . ?
 F4 C9 1.306(5) . ?
 F5 C9 1.330(6) . ?
 F6 C9 1.322(5) . ?
 O4 C6 1.242(5) . ?
 O5 C6 1.247(5) . ?
 O6 C8 1.239(5) . ?
 O7 C8 1.243(5) . ?
 O8 H8A 0.8652 . ?
 O8 H8B 0.8650 . ?
 C6 C7 1.553(5) . ?
 C8 C9 1.549(6) . ?
 O1 N1 1.332(4) . ?
 O2 N2 1.223(5) . ?
 O3 N2 1.224(6) . ?
 N1 C1 1.364(6) . ?
 N1 C5 1.343(5) . ?
 N2 C3 1.468(5) . ?
 C1 H1 0.9500 . ?
 C1 C2 1.373(7) . ?
 C2 H2 0.9500 . ?
 C2 C3 1.389(6) . ?
 C3 C4 1.388(6) . ?
 C4 H4 0.9500 . ?
 C4 C5 1.379(6) . ?
 C5 H5 0.9500 . ?

loop_
  _geom_angle_atom_site_label_1
  _geom_angle_atom_site_label_2
  _geom_angle_atom_site_label_3
  _geom_angle
  _geom_angle_site_symmetry_1
  _geom_angle_site_symmetry_3
  _geom_angle_publ_flag
 Ag2 Ag1 Ag2 61.799(10) . 3_666 ?
 O4 Ag1 Ag2 81.11(7) . . ?
 O4 Ag1 Ag2 157.03(6) 3_656 . ?
 O4 Ag1 Ag2 122.80(7) 3_656 3_666 ?
 O4 Ag1 Ag2 66.02(7) . 3_666 ?
 O4 Ag1 O4 81.35(10) . 3_656 ?
 O4 Ag1 O8 82.56(9) . 3_666 ?
 O4 Ag1 O8 81.46(9) 3_656 3_666 ?
 O6 Ag1 Ag2 111.02(8) . 3_666 ?
 O6 Ag1 Ag2 79.03(8) . . ?
 O6 Ag1 O4 158.32(11) . . ?
 O6 Ag1 O4 115.15(10) . 3_656 ?
 O6 Ag1 O8 112.63(10) . 3_666 ?
 O8 Ag1 Ag2 110.73(7) 3_666 . ?
 O8 Ag1 Ag2 50.07(6) 3_666 3_666 ?
 Ag1 Ag2 Ag1 118.201(10) . 3_666 ?
 Ag1 Ag2 Ag2 63.022(11) . 3_666 ?
 Ag2 Ag2 Ag1 55.179(11) 3_666 3_666 ?
 O5 Ag2 Ag1 81.18(8) . 3_666 ?
 O5 Ag2 Ag1 82.42(7) . . ?
 O5 Ag2 Ag2 73.87(7) . 3_666 ?
 O5 Ag2 O8 84.87(10) . . ?
 O7 Ag2 Ag1 115.32(8) . 3_666 ?
 O7 Ag2 Ag1 84.27(8) . . ?
 O7 Ag2 Ag2 109.85(8) . 3_666 ?
 O7 Ag2 O5 162.48(11) . . ?
 O7 Ag2 O8 109.31(11) . . ?
 O8 Ag2 Ag1 53.66(7) . 3_666 ?
 O8 Ag2 Ag1 166.02(7) . . ?
 O8 Ag2 Ag2 107.74(7) . 3_666 ?
 Ag1 O4 Ag1 98.65(10) . 3_656 ?
 C6 O4 Ag1 119.4(3) . . ?
 C6 O4 Ag1 132.7(2) . 3_656 ?
 C6 O5 Ag2 124.4(2) . . ?
 C8 O6 Ag1 125.1(3) . . ?
 C8 O7 Ag2 120.1(3) . . ?
 Ag1 O8 H8A 116.3 3_666 . ?
 Ag1 O8 H8B 134.4 3_666 . ?
 Ag2 O8 Ag1 76.27(8) . 3_666 ?
 Ag2 O8 H8A 110.0 . . ?
 Ag2 O8 H8B 110.3 . . ?
 H8A O8 H8B 103.8 . . ?
 O4 C6 O5 130.6(4) . . ?
 O4 C6 C7 116.5(4) . . ?
 O5 C6 C7 112.9(3) . . ?
 F1 C7 F2 107.9(3) . . ?
 F1 C7 C6 112.6(3) . . ?
 F2 C7 C6 108.9(3) . . ?
 F3 C7 F1 108.3(3) . . ?
 F3 C7 F2 107.4(3) . . ?
 F3 C7 C6 111.5(3) . . ?
 O6 C8 O7 130.3(4) . . ?
 O6 C8 C9 115.9(4) . . ?
 O7 C8 C9 113.8(4) . . ?
 F4 C9 F5 106.9(4) . . ?
 F4 C9 F6 109.0(4) . . ?
 F4 C9 C8 113.3(4) . . ?
 F5 C9 C8 109.5(4) . . ?
 F6 C9 F5 105.6(4) . . ?
 F6 C9 C8 112.1(4) . . ?
 O1 N1 C1 118.9(3) . . ?
 O1 N1 C5 119.5(3) . . ?
 C5 N1 C1 121.5(3) . . ?
 O2 N2 O3 124.4(4) . . ?
 O2 N2 C3 117.9(4) . . ?
 O3 N2 C3 117.8(4) . . ?
 N1 C1 H1 120.1 . . ?
 N1 C1 C2 119.7(4) . . ?
 C2 C1 H1 120.1 . . ?
 C1 C2 H2 120.6 . . ?
 C1 C2 C3 118.8(4) . . ?
 C3 C2 H2 120.6 . . ?
 C2 C3 N2 119.4(4) . . ?
 C4 C3 N2 119.6(4) . . ?
 C4 C3 C2 121.0(4) . . ?
 C3 C4 H4 121.1 . . ?
 C5 C4 C3 117.9(4) . . ?
 C5 C4 H4 121.1 . . ?
 N1 C5 C4 120.9(4) . . ?
 N1 C5 H5 119.5 . . ?
 C4 C5 H5 119.5 . . ?

loop_
  _diffrn_refln_index_h
  _diffrn_refln_index_k
  _diffrn_refln_index_l
  _diffrn_refln_intensity_net
  _diffrn_refln_intensity_u
 0 0 1 0.18 0.14
 0 0 1 0.93 0.25
 0 0 2 2525.73 77.39
 0 0 2 2613.92 77
 0 0 3 0.17 0.7
 0 0 4 215.62 16.55
 0 0 5 1.71 0.89
 0 0 5 0.49 0.79
 0 0 5 0.5 4.29
 0 0 6 20.27 2.55
 0 0 6 29.7 7.57
 0 0 7 0.86 1
 0 0 7 -1.2 4.57
 0 0 -7 0.19 1.94
 0 0 8 290.09 11.66
 0 0 8 287.92 9.99
 0 0 8 258.49 9.87
 0 0 8 269.21 9.9
 0 0 8 290.09 10.31
 0 0 8 314.74 10.41
 0 0 8 301.31 10
 0 0 9 0.24 1.36
 0 0 9 0.17 0.65
 0 0 9 0.26 0.54
 0 0 9 1.49 0.69
 0 0 9 2.03 4.3
 0 0 9 0.61 0.73
 0 0 9 1.39 1.11
 0 0 9 0.12 0.77
 0 0 9 4.1 0.88
 0 0 10 394.79 13.9
 0 0 10 373.95 16.35
 0 0 10 374.47 13.62
 0 0 10 382.48 18.4
 0 0 10 384.75 13.58
 0 0 10 443.18 29.39
 0 0 10 387.4 14
 0 0 10 391.75 13.48
 0 0 11 1.94 0.97
 0 0 11 1.45 1.96
 0 0 11 -0.73 3.26
 0 0 11 -0.27 1.21
 0 0 11 -0.25 1.02
 0 0 11 0.48 0.83
 0 0 11 0.51 0.77
 0 0 12 960.34 30.2
 0 0 12 939.8 30.7
 0 0 12 887.44 30.22
 0 0 13 -0.09 1.03
 0 0 13 0.56 2
 0 0 13 0.25 0.93
 0 0 13 -0.67 3.48
 0 0 13 1.01 1.3
 0 0 14 97.15 12.69
 0 0 15 0.33 1.55
 0 0 15 2.55 1.91
 0 0 15 0.69 0.95
 0 0 16 19.36 2.73
 0 0 16 17.91 2.79
 0 0 17 0.77 1.31
 0 1 0 0.43 0.39
 0 1 1 462.78 16.16
 0 1 -1 502.69 15.44
 0 1 1 490.11 16.05
 0 1 1 520.99 15.58
 0 1 1 513.55 15.45
 0 -1 1 500.6 15.47
 0 -1 1 504.65 15.57
 0 1 2 112.09 4.51
 0 -1 2 104.64 4.39
 0 1 2 117.3 4.4
 0 -1 2 103.86 4.31
 0 -1 3 706.31 23.19
 0 1 3 640.49 22.64
 0 -1 3 658.58 22.76
 0 1 3 791.51 22.99
 0 -1 3 728.92 22.86
 0 1 3 714.27 23.01
 0 -1 4 917.33 41.15
 0 -1 4 1049.51 33.1
 0 1 4 1151.01 33.36
 0 -1 4 979.09 33.1
 0 1 4 1042.47 33.42
 0 1 4 936.5 32.61
 0 -1 4 1063.39 33.19
 0 -1 5 1325.72 53.72
 0 -1 5 1352.99 42.11
 0 -1 5 1219.34 41.66
 0 1 5 1322.12 41.94
 0 -1 6 313.76 13.05
 0 1 6 292.58 12.62
 0 -1 6 281.82 12.51
 0 -1 7 1270.23 41.54
 0 -1 7 1350.26 55.49
 0 1 7 1243.96 56.85
 0 -1 7 1104.36 39.98
 0 1 7 1167.97 40.28
 0 -1 8 109.36 4.82
 0 -1 8 109.53 5.1
 0 1 8 125.87 5.24
 0 -1 8 107.13 4.84
 0 1 8 119.28 4.98
 0 -1 8 109.92 4.76
 0 1 8 120.23 4.9
 0 -1 8 121.21 7.98
 0 -1 8 113.99 4.78
 0 1 8 122.15 4.9
 0 1 8 119.94 5.28
 0 -1 9 3.39 2.3
 0 -1 9 5.92 4.51
 0 1 9 6.75 5.38
 0 -1 9 3.29 0.88
 0 1 9 3.22 0.99
 0 -1 9 2.84 0.76
 0 1 9 4.15 0.86
 0 -1 9 4.37 1.6
 0 1 9 5.92 1.91
 0 -1 9 2.15 0.95
 0 1 9 3.69 1.08
 0 -1 9 2.89 0.86
 0 1 9 3.64 1.26
 0 1 9 4.51 0.91
 0 1 9 3.22 0.89
 0 -1 9 2.42 0.79
 0 -1 9 3.4 0.81
 0 -1 10 255.89 9.09
 0 1 10 234.95 8.97
 0 -1 10 224.51 8.78
 0 -1 10 213.41 9.38
 0 1 10 244.43 9.39
 0 -1 10 224.17 9.05
 0 1 10 231.67 9.11
 0 -1 10 238.62 13.39
 0 1 10 227.92 13.35
 0 1 10 215.87 10.14
 0 -1 10 223.36 12.39
 0 -1 10 235.59 9.08
 0 1 10 285.47 23.99
 0 1 10 230.87 8.88
 0 -1 10 288.22 22.81
 0 1 11 223.88 8.78
 0 -1 11 219.39 8.92
 0 -1 11 199.08 9.25
 0 1 11 219.42 9.14
 0 -1 11 223.95 9.04
 0 1 11 215.57 8.94
 0 -1 11 215.6 13.51
 0 -1 11 252.6 21.83
 0 1 11 199.76 10.27
 0 -1 11 223.97 12.19
 0 -1 11 220.66 8.74
 0 1 12 287.59 11.44
 0 -1 12 268.05 11.84
 0 -1 12 293.68 11.52
 0 1 12 287.87 11.43
 0 1 12 282.42 10.99
 0 -1 12 305.17 11.51
 0 1 12 314.28 25.31
 0 -1 12 311.35 24.78
 0 -1 12 309.85 14.66
 0 1 12 250.94 13.03
 0 1 13 215.62 9.53
 0 -1 13 219.93 10.4
 0 1 13 212.51 8.99
 0 -1 13 230.86 9.54
 0 1 13 213.33 9.61
 0 -1 13 232.79 9.77
 0 -1 13 215.37 8.83
 0 1 13 225.22 20.85
 0 -1 13 246.59 12.23
 0 1 13 186.05 11.33
 0 1 14 201.2 18.44
 0 -1 14 208.8 8.53
 0 1 15 4.83 1.18
 0 1 15 3.06 1.45
 0 1 15 4.8 2.11
 0 -1 15 7.29 2.41
 0 -1 15 5.81 2.47
 0 -1 16 324.97 12.65
 0 1 16 290.92 12.28
 0 1 16 294.94 12.09
 0 1 17 324.62 11.97
 0 2 0 268.98 9.89
 0 2 1 841.93 27.61
 0 2 1 891.4 28.05
 0 2 2 70.34 4.47
 0 2 2 67.38 3.08
 0 -2 2 67.24 3.12
 0 2 2 66.03 4.05
 0 2 3 16.97 4.05
 0 2 3 18.7 2.2
 0 -2 3 21.33 2.51
 0 -2 3 21.95 1.87
 0 2 3 19.52 1.75
 0 -2 4 3853.94 120.56
 0 2 4 4100.94 119.35
 0 -2 4 3962.09 119.33
 0 2 4 3722.34 122.98
 0 -2 5 108.04 5.96
 0 2 5 110.78 5.95
 0 -2 5 99.02 6.27
 0 -2 6 2350.02 72.32
 0 -2 6 2153.51 70.84
 0 2 6 2277.79 71.07
 0 -2 7 224.03 11.31
 0 2 7 222.53 10.6
 0 -2 7 195.67 10.14
 0 -2 7 215.37 11.47
 0 2 7 212.3 7.67
 0 -2 7 184.4 8.03
 0 -2 7 189.06 7.37
 0 -2 8 190.53 7.07
 0 2 8 187.62 7.24
 0 -2 8 163.89 7.72
 0 2 8 181.43 10.31
 0 -2 8 169.74 9.87
 0 -2 8 175.71 6.99
 0 2 8 182.34 7.09
 0 -2 8 170.77 6.98
 0 2 8 183.61 6.88
 0 -2 8 168.93 6.71
 0 -2 8 203.7 10.89
 0 -2 9 150.72 6.18
 0 2 9 158.36 10.15
 0 -2 9 148.46 9.7
 0 -2 9 152.03 6.14
 0 2 9 187.98 20.41
 0 -2 9 179.48 10.3
 0 -2 9 148.57 6.43
 0 2 9 152.88 6.5
 0 -2 9 151.38 6.45
 0 -2 9 138.74 7.32
 0 2 9 151.4 6.53
 0 2 10 214.52 22.29
 0 2 10 180.24 7.68
 0 -2 10 175.77 7.62
 0 -2 10 214.13 11.63
 0 2 10 182.37 8.48
 0 -2 10 178.83 7.67
 0 -2 10 162.68 8.68
 0 2 10 190.5 7.84
 0 2 11 321.88 12.43
 0 -2 11 308.8 14.09
 0 2 11 333.86 12.55
 0 -2 11 335.72 12.57
 0 -2 11 371.26 16.57
 0 2 11 311.68 13.36
 0 2 11 317.04 11.87
 0 -2 11 329.52 12.47
 0 2 11 352.1 28.83
 0 -2 12 60.78 5.57
 0 2 12 63.11 4.13
 0 2 12 59.04 4.9
 0 -2 12 74.99 6.72
 0 -2 12 67.35 4.44
 0 2 12 58.19 4.11
 0 2 12 71.38 12.67
 0 2 12 66.45 3.87
 0 -2 12 68.21 4.37
 0 2 13 3.59 4.16
 0 -2 13 1.71 0.9
 0 -2 13 2 1.23
 0 2 13 1.15 0.89
 0 -2 13 1.52 2.63
 0 2 13 2.9 1.28
 0 2 13 0.47 1.7
 0 -2 13 -0.18 2.66
 0 2 14 16.87 2.13
 0 -2 14 16.56 1.91
 0 2 14 12.76 2.95
 0 -2 14 17.73 3.61
 0 2 15 87.19 6.28
 0 -2 15 91.98 4.77
 0 2 15 99.71 5.25
 0 2 16 42.39 3.59
 0 2 16 43.71 3.31
 0 2 17 47.5 3.02
 0 3 0 0.09 0.83
 0 3 1 1969.76 61.68
 0 3 2 16.46 2.55
 0 -3 2 13.11 2.45
 0 3 3 798.78 29.5
 0 -3 3 636.87 25.31
 0 3 4 377.27 20.63
 0 -3 4 394.08 16.79
 0 3 5 78.32 3.74
 0 3 5 74.31 6.91
 0 -3 5 70.49 5.95
 0 3 6 61.31 3.31
 0 -3 6 43.47 5.13
 0 3 7 29.68 2.06
 0 3 7 34.55 2.34
 0 -3 7 33.65 4.56
 0 -3 7 34.44 2.43
 0 3 8 623.12 20.88
 0 -3 8 518.9 24.82
 0 -3 8 552.67 24.76
 0 3 8 694.52 21.25
 0 -3 8 733.62 28.7
 0 -3 8 677.4 21.2
 0 -3 8 629.81 21.14
 0 -3 9 167.8 12.3
 0 -3 9 149.1 10.62
 0 3 9 163.87 6.77
 0 -3 9 144.44 6.37
 0 3 9 149.68 6.61
 0 -3 10 88.84 8.25
 0 -3 10 77.79 4.18
 0 3 10 90.28 15.6
 0 3 10 92.37 4.74
 0 -3 11 897.06 32.69
 0 3 11 797.76 28.27
 0 3 11 824.77 49.51
 0 3 11 818.82 27.15
 0 -3 12 45.57 6.02
 0 3 12 36.63 9.7
 0 3 12 40.93 3.83
 0 3 12 44.12 3.25
 0 3 13 459.57 31.17
 0 3 14 0.83 1.62
 0 3 14 0.42 0.93
 0 -3 14 0.58 0.81
 0 3 15 20.04 2.02
 0 -3 15 17.71 1.86
 0 3 16 1.27 1.09
 0 3 16 0.82 1.13
 0 4 0 227.57 10.98
 0 4 1 245.67 8.79
 0 -4 1 248.34 12.93
 0 4 -1 218.48 11.13
 0 4 1 246.93 11.78
 0 -4 2 278.33 9.39
 0 4 2 257.83 13.23
 0 -4 3 754.55 23.13
 0 4 3 775.06 32.37
 0 -4 4 411.85 19.78
 0 4 4 435.71 15.61
 0 4 5 19.52 1.98
 0 -4 5 21.84 3.68
 0 -4 5 26.45 2.11
 0 4 6 522.77 17.95
 0 -4 6 548.57 17.97
 0 -4 6 489.23 23.15
 0 4 7 234.77 8.93
 0 -4 7 225.8 14.28
 0 -4 7 232.6 9.08
 0 4 8 38.77 2.73
 0 -4 8 44.05 6.21
 0 -4 8 35.76 2.63
 0 4 9 34.44 2.68
 0 -4 9 40.64 6.45
 0 -4 9 31.4 2.51
 0 -4 10 452.42 16.14
 0 -4 10 458.39 25.74
 0 4 10 485.21 16.43
 0 -4 11 121.63 5.78
 0 4 11 122.59 6.91
 0 4 11 114.04 17.83
 0 4 11 134.87 6.08
 0 -4 12 78.19 4.17
 0 4 12 80.49 13.95
 0 4 12 85.88 4.47
 0 4 13 377.2 15.53
 0 -4 13 424.69 14.66
 0 4 13 406.08 14.18
 0 4 14 8.58 2.07
 0 -4 14 13.19 1.64
 0 4 14 12.16 1.5
 0 -4 15 192.2 7.53
 0 4 15 204.35 7.35
 0 4 16 35.98 2.33
 0 5 0 0.42 1.38
 0 -5 0 3.4 1.99
 0 -5 0 0.54 0.52
 0 5 0 0.42 1.06
 0 5 1 74.38 4.08
 0 5 -1 70.11 4.03
 0 5 1 79.74 7.22
 0 5 -1 74.93 6.48
 0 -5 -1 79.48 7.21
 0 -5 1 65.63 6.87
 0 -5 1 83.45 3.87
 0 -5 -1 77.77 3.49
 0 -5 2 244.71 8.91
 0 5 2 224.62 9.01
 0 -5 2 223.4 13.5
 0 -5 -2 257.43 13.83
 0 5 -2 212.18 12.34
 0 -5 3 417.36 13.84
 0 5 3 380.1 13.81
 0 -5 -3 420.51 19.06
 0 -5 3 337.02 18.43
 0 5 -3 361.24 17.92
 0 5 4 142.35 6.45
 0 -5 4 129.11 10.06
 0 -5 4 147.4 6.32
 0 -5 5 403.43 20.96
 0 5 5 432.02 15.42
 0 -5 5 446.66 15.31
 0 -5 6 2.97 0.94
 0 -5 6 0.97 2
 0 5 6 3.06 1.37
 0 -5 7 567.42 19.43
 0 -5 7 592.47 28.17
 0 -5 8 118.11 5.72
 0 -5 8 121.04 11.51
 0 -5 9 127 6.05
 0 -5 9 136.32 12.76
 0 -5 10 154.74 14.36
 0 5 10 118.46 18.99
 0 -5 11 152.69 6.5
 0 5 11 133.9 5.86
 0 -5 11 141.44 6.38
 0 5 11 131.83 6.92
 0 5 12 5.87 1.01
 0 5 12 6.52 1.59
 0 -5 12 6.68 1.24
 0 -5 12 6 1.14
 0 5 13 2.88 0.83
 0 -5 13 3.73 0.96
 0 5 13 3 1.33
 0 -5 13 2.85 0.81
 0 5 14 15.42 2.04
 0 -5 14 19.54 1.77
 0 -6 0 755.37 23.97
 0 -6 0 697.81 30.77
 0 6 0 758.79 24.96
 0 -6 1 18.21 1.71
 0 -6 1 14.11 3.59
 0 -6 -1 20.32 3.88
 0 6 1 18.84 2.26
 0 6 -1 18.17 2.21
 0 6 -1 22.23 4.28
 0 -6 2 436.44 14.51
 0 -6 2 410.08 20.8
 0 -6 -2 410.16 20.08
 0 6 -2 382.87 14.79
 0 6 2 428.37 15.03
 0 6 -2 404.46 20.7
 0 -6 3 181.5 7.24
 0 6 -3 160.93 11.84
 0 -6 3 173.88 12.3
 0 6 3 169.13 7.54
 0 6 -3 155.78 7.4
 0 -6 4 71.8 3.96
 0 6 4 70.42 4.28
 0 6 -4 77.82 7.88
 0 6 -4 59.99 4.1
 0 -6 4 65.94 7.6
 0 6 -5 3.23 2.27
 0 6 5 4.59 1.51
 0 -6 5 4.09 1.02
 0 -6 5 3.88 2.54
 0 6 -6 1.33 1.87
 0 6 6 2.58 1.36
 0 -6 6 2.18 0.86
 0 -6 6 4.61 2.64
 0 -6 7 375.25 13.46
 0 -6 7 399.19 14.04
 0 6 -7 395.23 21.27
 0 6 -8 82.54 8.78
 0 -6 8 84.14 9.93
 0 -6 9 242.62 9.29
 0 -6 9 227.17 8.88
 0 -6 10 124.77 5.51
 0 -6 10 106.41 5.08
 0 -6 11 97.89 4.51
 0 -6 11 90.94 4.29
 0 -6 12 83.75 3.94
 0 -6 12 83.3 3.87
 0 6 13 7.18 1.32
 0 -7 0 0.28 1.45
 0 7 0 0.16 1.23
 0 -7 1 128.31 5.37
 0 -7 -1 117.42 9.37
 0 -7 1 125.65 10.2
 0 7 1 127.19 6.16
 0 7 -1 117.06 6.01
 0 -7 2 343.95 11.95
 0 -7 2 335.35 18.56
 0 7 2 331.08 12.64
 0 7 -2 332.34 12.65
 0 -7 3 8.14 3.09
 0 7 -4 213.45 15.36
 0 -7 4 217.76 14.88
 0 7 -5 9.21 1.83
 0 7 5 11.64 1.88
 0 -7 5 9.14 1.34
 0 -7 5 8.44 3.25
 0 -7 6 12.69 1.52
 0 7 -6 9.7 1.81
 0 -7 7 1.16 0.72
 0 7 -7 -1.02 1.41
 0 -7 8 3.45 1.09
 0 -7 8 4.49 0.99
 0 7 -8 4.32 1.27
 0 7 -9 7.68 1.29
 0 -7 9 11.98 1.39
 0 7 10 -0.59 0.84
 0 -7 10 -0.24 0.53
 0 -7 11 67.08 2.93
 0 7 11 34.05 2.36
 0 8 0 110.28 5.22
 0 8 -1 12.14 1.77
 0 8 1 14.23 1.84
 0 8 -2 94.05 4.84
 0 8 2 98.48 4.94
 0 8 -3 166.05 7.01
 0 8 3 174.53 7.19
 0 -8 -3 152.84 6.39
 0 8 -4 260.15 10.32
 0 -8 4 327.05 10.4
 0 8 -5 20.55 1.91
 0 -8 5 27.41 1.91
 0 8 -6 195.71 7.88
 0 -8 6 231.97 8.84
 0 -8 7 55.42 2.81
 0 -8 7 42.41 2.97
 0 -8 8 45.6 2.51
 0 -8 9 46.6 2.43
 0 -9 0 0.88 0.5
 0 -9 1 6.36 0.93
 0 -9 2 53.33 2.81
 0 -9 3 11.98 1.29
 0 -9 4 1.38 0.64
 -1 0 17 0.06 1.2
 -1 0 16 27.85 2.57
 -1 0 16 30.48 3.09
 -1 0 16 27.3 3.43
 -1 0 15 1.7 1.17
 -1 0 15 1.66 1.64
 -1 0 15 0.61 1.84
 -1 0 14 26.44 6.38
 -1 0 13 0.19 1.08
 -1 0 13 0.55 1.34
 -1 0 13 0.56 2.91
 -1 0 13 -0.51 2.1
 -1 0 12 843.06 29.49
 -1 0 12 915.36 30.04
 -1 0 12 961.62 37.31
 -1 0 12 981.93 29.97
 -1 0 12 958.79 44.59
 -1 0 11 1 1.95
 -1 0 11 2.34 3.4
 -1 0 11 0.43 0.82
 -1 0 11 0.87 1.08
 -1 0 11 3.5 1
 -1 0 11 2.68 1.55
 -1 0 11 -0.08 0.89
 -1 0 10 1561.27 46.46
 -1 0 10 1499.92 45.79
 -1 0 10 1353 45.79
 -1 0 10 1707.67 64.37
 -1 0 10 1504.1 45.83
 -1 0 10 1521.06 46.49
 -1 0 10 1369.02 48.52
 -1 0 10 1544.14 52.33
 -1 0 9 0.2 0.98
 -1 0 9 0.93 0.86
 -1 0 9 0.75 0.73
 -1 0 9 0.5 0.63
 -1 0 9 0.34 0.6
 -1 0 9 0.1 0.55
 -1 0 9 0.78 0.61
 -1 0 9 1.01 1.45
 -1 0 9 -1.58 3.35
 -1 0 8 881.38 30.12
 -1 0 8 935.94 28.55
 -1 0 8 925.95 28.51
 -1 0 8 826.55 28.49
 -1 0 8 930.09 28.94
 1 0 -7 -0.41 2
 -1 0 7 0.91 3.06
 -1 0 7 0.14 0.86
 1 0 -6 239.66 12.72
 -1 0 6 244.97 11.16
 -1 0 5 0.37 3.06
 -1 0 4 1.85 0.86
 -1 0 4 3.75 3.74
 -1 0 3 0.6 0.56
 -1 0 3 2.49 3.3
 -1 0 2 973.09 30.83
 -1 0 2 2037.61 41.8
 -1 0 1 0.23 1.32
 -1 0 1 0.78 0.66
 -1 0 0 3516.83 104.28
 1 0 1 0.22 0.23
 1 0 2 1974.61 77.62
 1 0 2 2408.6 70.59
 1 0 3 0.7 0.53
 1 0 4 4.99 1.05
 1 0 4 3.1 1
 1 0 4 4.03 4.33
 1 0 4 4.03 0.79
 1 0 5 0.97 1.04
 1 0 5 0.39 0.77
 1 0 5 0.61 4.64
 1 0 5 0.16 0.56
 1 0 6 34.72 8.7
 1 0 6 38.52 3.59
 1 0 6 33.41 3.53
 -1 0 -7 0.43 1.85
 1 0 7 -1.52 5.59
 1 0 7 0.15 0.92
 1 0 7 -0.16 1.23
 1 0 8 490.81 17.52
 1 0 8 452.48 15.44
 1 0 8 428.94 14.9
 1 0 8 494.63 15.57
 1 0 8 446.46 15.24
 1 0 8 468 15.17
 1 0 9 1.73 4.67
 1 0 9 0.56 0.61
 1 0 9 0.06 0.61
 1 0 9 0.43 0.75
 1 0 9 0.21 1.01
 1 0 9 0.4 0.58
 1 0 9 1.07 1.59
 1 0 10 3.94 1.06
 1 0 10 2.19 0.86
 1 0 10 2.5 1.04
 1 0 10 3.16 0.77
 1 0 10 3.51 0.94
 1 0 10 2.44 2.11
 1 0 11 0.15 0.78
 1 0 11 0.38 0.8
 1 0 11 0.68 0.74
 1 0 11 0.05 0.59
 1 0 11 -0.4 0.91
 1 0 11 1.28 2.32
 1 0 11 0.92 4.34
 1 0 12 244.06 14.09
 1 0 12 237.45 10.31
 1 0 12 249.92 9.81
 1 0 12 257.56 10.32
 1 0 12 261.31 10.31
 1 0 13 0.57 1.08
 1 0 13 -0.9 2.47
 1 0 13 0.43 0.88
 1 0 13 -0.17 0.91
 1 0 14 24.45 7.71
 1 0 15 4.92 2.21
 1 0 15 0.3 1.34
 1 0 16 228.98 10.68
 1 0 16 285.98 11.68
 1 0 17 0.76 1.44
 -1 1 17 167.12 7.02
 -1 1 16 70.03 4.06
 -1 1 16 82.84 5.23
 -1 -1 16 81.63 5.11
 -1 1 16 83.04 5.02
 -1 -1 15 125.35 6.46
 -1 1 15 120.66 5.95
 -1 -1 15 122.97 6.99
 -1 1 15 107.2 6.75
 -1 1 15 116.42 6.58
 -1 1 14 119.71 12.82
 -1 -1 13 1.71 2.13
 -1 1 13 -0.18 1.86
 -1 1 13 2.94 3.05
 -1 -1 13 1.37 0.78
 -1 -1 13 1.65 1.23
 -1 1 13 1.35 1
 -1 1 13 2.14 1.38
 -1 -1 13 2.13 2.04
 -1 -1 12 115.07 9.76
 -1 1 12 91.89 8.88
 -1 1 12 104.9 12.91
 -1 -1 12 82.93 11.73
 -1 1 12 81.1 6.37
 -1 -1 12 93.02 6.95
 -1 1 12 94.79 5.39
 -1 -1 12 108.24 5.79
 -1 1 12 101.32 5.54
 -1 -1 12 96.25 6.16
 -1 1 11 109.11 5.61
 -1 -1 11 111.06 5.74
 -1 1 11 107.98 5.63
 -1 -1 11 101.84 5.5
 -1 -1 11 95.56 8.56
 -1 1 11 104.75 8.93
 -1 -1 11 116.57 13.31
 -1 1 11 103.43 12.98
 -1 -1 11 109.19 7.44
 -1 1 11 104.17 6.59
 -1 1 11 115.42 5.33
 -1 -1 11 107.05 5.2
 -1 1 11 107.28 5.59
 -1 -1 11 105.2 6.03
 -1 -1 10 2.09 1.35
 -1 1 10 3.3 1.66
 -1 -1 10 2.64 1.25
 -1 1 10 3.01 1.09
 -1 1 10 4.27 1.03
 -1 -1 10 2.63 0.87
 -1 -1 10 4.09 0.93
 -1 -1 10 2.67 0.97
 -1 1 10 3.3 1
 -1 1 10 4.04 0.91
 -1 1 10 4.84 1
 -1 -1 10 4.81 0.99
 -1 -1 10 3.96 1.1
 -1 1 10 1.99 1.37
 -1 -1 10 3.5 2.21
 -1 -1 10 2.2 3.49
 -1 1 10 9.25 4.61
 -1 1 9 41.6 2.77
 -1 -1 9 38.04 2.9
 -1 -1 9 38.37 4.46
 -1 1 9 39.21 4.51
 -1 -1 9 32.55 2.44
 -1 1 9 37.09 2.56
 -1 -1 9 34.53 4.03
 -1 1 9 37.21 3.11
 -1 -1 9 36.97 2.38
 -1 -1 9 35.54 2.37
 -1 1 9 46.84 2.66
 -1 1 9 42.68 2.55
 -1 -1 9 36.46 2.4
 -1 -1 9 37.06 2.66
 -1 1 9 38.79 2.42
 -1 -1 9 50.99 8.22
 -1 1 9 33.27 7.52
 -1 -1 8 2.85 0.78
 -1 -1 8 1.94 0.66
 -1 1 8 2.23 0.67
 -1 1 8 2.02 0.72
 -1 -1 8 2.85 2.11
 -1 1 8 2.84 1.12
 -1 -1 8 1.88 0.68
 -1 1 8 2.37 0.69
 -1 1 8 2.48 0.86
 -1 -1 8 1.63 0.93
 -1 -1 8 1.54 0.75
 -1 1 7 128.98 13.51
 1 1 -7 96.13 4.71
 -1 -1 7 121.22 7.86
 -1 1 7 110.99 7.01
 -1 -1 7 104.65 6.74
 1 1 -6 20.53 1.84
 -1 1 6 19.54 2.54
 -1 -1 6 17.5 2.43
 -1 -1 6 23.39 2.91
 1 1 -5 3460.37 108.9
 -1 -1 5 3487.3 110.5
 -1 1 5 3774.75 110.91
 -1 -1 5 3831.81 110.54
 1 1 -4 522.27 17.52
 -1 -1 4 541.76 18.62
 -1 -1 3 2110.67 64.07
 1 1 -3 1908.61 57.1
 1 1 -2 82.37 3.63
 -1 1 2 95.34 6.24
 1 1 -1 91.44 4.08
 -1 1 1 95.77 4.33
 1 1 -1 104.28 3.95
 1 -1 0 136.61 5.3
 1 1 0 136.72 5.36
 1 1 1 136.43 5.64
 1 1 1 147.16 4.92
 1 -1 2 579.07 19.29
 1 1 2 622.66 19.21
 1 1 3 155.62 6.05
 1 1 3 151.04 6.29
 1 -1 3 146.5 5.99
 1 -1 3 144.39 6.19
 1 1 3 145.45 6.16
 1 -1 3 165.7 6.59
 1 -1 4 1215.46 36.84
 1 1 4 1148.91 36.59
 1 1 4 1133.84 37.04
 1 -1 4 1131.1 36.96
 1 1 4 1119.54 36.5
 1 -1 4 1196.09 37.11
 1 -1 5 579.26 21.11
 1 1 5 616.58 20.92
 1 -1 5 610.07 20.98
 1 1 5 576.2 21.22
 1 1 5 565.38 20.27
 1 -1 5 610.04 21.16
 1 -1 6 1306.29 40.47
 1 -1 6 1213.24 39.78
 1 1 6 1175.18 40.22
 1 1 6 1281.91 39.95
 1 -1 6 1121.13 39.87
 1 1 6 1149.24 38.79
 1 -1 7 1154.5 56.41
 1 1 7 1276.22 41.11
 1 1 7 1134.22 41.26
 1 -1 7 1205.95 40.8
 1 -1 7 1142.86 41.28
 1 1 7 1316.75 63.62
 1 -1 8 385.28 17.73
 1 -1 8 353.69 12.67
 1 -1 8 406.15 13.13
 1 -1 8 375.01 12.97
 1 1 8 381.47 12.99
 1 -1 8 347.51 13
 1 1 8 388.75 13.21
 1 -1 8 417.83 30.22
 1 1 8 378.98 13.21
 1 -1 8 387.51 12.86
 1 1 8 391.26 12.91
 1 1 9 14.44 3
 1 -1 9 16.25 3.08
 1 1 9 14.19 1.66
 1 -1 9 15.82 1.81
 1 1 9 17.96 1.73
 1 -1 9 16.06 1.65
 1 -1 9 16.33 1.64
 1 -1 9 13.23 1.45
 1 1 9 12.46 1.36
 1 1 9 15.74 1.73
 1 -1 9 14.91 6.33
 1 1 9 22.43 8.39
 1 1 9 15.81 2.24
 1 -1 9 18.97 3.99
 1 -1 10 255.31 9.75
 1 1 10 247.63 9.69
 1 -1 10 267.06 14.37
 1 1 10 264.5 11.48
 1 1 10 246.12 9.94
 1 -1 10 265.59 9.7
 1 -1 10 233.61 9.83
 1 1 10 253.09 9.85
 1 1 10 235.24 9.13
 1 -1 10 244.52 9.4
 1 -1 10 309.94 26.7
 1 1 10 338.74 29.47
 1 -1 11 209.18 12.32
 1 1 11 186.19 9.86
 1 1 11 222.62 23.77
 1 -1 11 176.88 7.43
 1 -1 11 205.62 21.78
 1 -1 11 192.97 7.82
 1 1 11 187.6 8.07
 1 -1 11 172.58 8.17
 1 1 11 173.93 7.29
 1 -1 11 173.87 7.55
 1 -1 11 193.11 8.04
 1 1 11 184.68 7.9
 1 1 12 385.95 17.21
 1 -1 12 466.59 19.52
 1 1 12 450.82 33.91
 1 -1 12 358.75 13.44
 1 -1 12 485.54 34.29
 1 -1 12 413.05 14.04
 1 -1 12 360.98 14.58
 1 1 12 367.47 14.13
 1 -1 12 379.76 13.85
 1 1 12 362.72 13.4
 1 -1 12 390.97 14.25
 1 1 12 381.26 14.12
 1 -1 13 172.43 10.51
 1 1 13 126.69 9.23
 1 1 13 140.9 6.91
 1 -1 13 146.66 7.07
 1 -1 13 131.39 7.38
 1 1 13 135.8 6.82
 1 -1 13 142.65 6.31
 1 1 13 179.19 20.16
 1 -1 13 137.12 6.56
 1 1 13 138.59 6.23
 1 -1 14 318.66 11.63
 1 1 14 309.37 11.45
 1 -1 15 18.74 3.33
 1 1 15 21.71 2.45
 1 -1 15 24.43 3.79
 1 1 15 24.34 3.61
 1 1 15 22.15 1.93
 1 1 16 115.21 6.17
 1 -1 16 132.28 7.33
 1 1 16 133.02 7.17
 1 1 17 41.05 3.42
 1 1 17 58.01 3.71
 -1 2 17 65.56 3.49
 -1 -2 16 133.64 6.25
 -1 2 16 155.48 6.29
 -1 2 15 37.02 2.76
 -1 2 15 41.36 3.32
 -1 -2 15 34.07 2.79
 -1 -2 15 44.42 4.09
 -1 2 15 31.64 3.55
 -1 2 14 72.37 4.28
 -1 2 14 65.52 9.79
 -1 -2 14 74.33 4.39
 -1 2 14 71.21 4.5
 -1 -2 14 80 6.01
 -1 2 14 58.7 5.42
 -1 -2 13 10.1 1.94
 -1 2 13 9.13 1.64
 -1 2 13 6.96 1.57
 -1 2 13 5.44 3.74
 -1 2 13 7.18 2.28
 -1 -2 13 8.01 2.76
 -1 -2 13 7.31 3.26
 -1 -2 12 17.83 2.45
 -1 2 12 15.32 2.02
 -1 -2 12 14.65 3.4
 -1 2 12 13.91 1.98
 -1 2 12 19.93 6.3
 -1 2 12 17.53 2.73
 -1 -2 12 14.44 3.46
 -1 -2 11 17.98 3.83
 -1 2 11 23.01 4.12
 -1 2 11 22.64 7.28
 -1 -2 11 22.74 2.5
 -1 -2 11 17.37 3.49
 -1 2 11 19.28 2.68
 -1 2 11 22.21 2.28
 -1 -2 11 20.19 3.4
 -1 2 10 2.78 1.3
 -1 -2 10 2.82 1.12
 -1 -2 10 2.54 0.85
 -1 2 10 1.48 0.78
 -1 2 10 4.87 4.41
 -1 2 10 0.96 0.94
 -1 -2 10 1.02 0.94
 -1 -2 10 2.11 2.27
 -1 -2 10 1.43 1.52
 -1 2 10 5.12 2.06
 -1 -2 10 1.42 1.76
 -1 2 10 1.54 0.92
 -1 -2 9 309.25 11.06
 -1 2 9 259.48 22.71
 -1 2 9 312.14 10.64
 -1 -2 9 277.09 10.41
 -1 -2 9 296.82 10.86
 -1 2 9 280.77 10.91
 -1 -2 9 316.6 13.86
 -1 -2 9 267.53 14.28
 -1 2 9 311.52 15.05
 -1 -2 9 277.41 10.35
 -1 2 9 297.9 10.48
 -1 2 9 313.3 10.9
 -1 -2 9 263.04 11.92
 -1 -2 8 539.26 18.91
 -1 -2 8 393.53 16.11
 -1 2 8 464.24 15.14
 -1 2 8 448.21 15.22
 -1 -2 8 419.07 15.04
 -1 -2 8 437.51 14.75
 -1 2 8 481 14.91
 -1 -2 8 466.62 15.3
 -1 -2 8 412.28 14.65
 -1 2 8 467.75 14.91
 -1 -2 7 53.7 2.94
 -1 -2 7 47.91 3.52
 -1 -2 7 64.99 5.19
 -1 2 7 56.35 4.76
 -1 -2 7 55.33 4.77
 -1 -2 7 59.78 5.57
 -1 -2 6 3125.66 90.85
 -1 2 6 2931.28 89.49
 -1 -2 5 383.13 15.45
 -1 2 5 382.21 14.44
 -1 -2 5 350.88 14.14
 -1 -2 4 1331.16 47.1
 -1 -2 4 1394.48 45.65
 1 2 -3 70.91 2.95
 -1 2 3 84.63 7.13
 -1 -2 3 75.22 3.9
 -1 2 3 82.91 4.03
 1 2 -2 1717.68 52.63
 -1 2 2 1784.28 54.86
 1 2 -1 147.28 5.94
 -1 2 1 134.22 6.26
 1 2 0 78.24 4.13
 1 -2 0 79.27 4.55
 -1 2 0 73.64 4.11
 1 -2 1 375.2 13.28
 1 2 1 382.06 13.02
 1 2 1 333.84 11.91
 1 -2 1 327.88 11.09
 1 2 1 345.21 11.21
 1 -2 2 305.98 12.73
 1 2 2 336.06 12.92
 1 2 2 343.91 11.68
 1 -2 2 321.36 11.49
 1 2 3 214.74 9.52
 1 -2 3 197.96 9.26
 1 2 3 233.01 8.89
 1 -2 3 210.78 8.59
 1 2 3 205.45 10.56
 1 -2 4 31.87 2.92
 1 2 4 32.95 3.02
 1 -2 4 32.8 3.2
 1 2 4 31.21 3.12
 1 -2 5 133.2 7.73
 1 2 5 147.29 7.86
 1 -2 5 158.06 7.72
 1 2 5 151.4 7.46
 1 -2 5 135.56 7.51
 1 2 5 120.58 7.4
 1 -2 6 1030.15 35.74
 1 -2 6 959.81 34.85
 1 2 6 1064.55 35.06
 1 -2 7 175.29 6.76
 1 -2 7 179.42 6.78
 1 2 7 189.5 7.15
 1 2 8 154.15 6.81
 1 -2 8 159.2 7.24
 1 2 8 166.85 6.82
 1 -2 8 174.37 6.63
 1 -2 8 150.24 6.4
 1 -2 8 157.35 10.47
 1 -2 8 175.24 11.06
 1 2 8 173.19 6.68
 1 -2 8 173.45 6.69
 1 -2 8 155.54 6.22
 1 2 9 157.88 6.6
 1 -2 9 162.36 6.67
 1 -2 9 158.7 10.69
 1 2 9 159.99 6.78
 1 -2 9 136.37 7.29
 1 2 9 185.24 23.16
 1 -2 9 140.1 6.33
 1 -2 9 163.81 6.53
 1 2 10 4.73 1.58
 1 -2 10 2.37 3.13
 1 2 10 2.87 1.02
 1 -2 10 3.26 1.69
 1 -2 10 2.97 1.03
 1 2 10 2.8 0.97
 1 -2 10 2.3 0.94
 1 2 10 3.15 0.87
 1 2 10 6.74 7.51
 1 -2 11 296.76 11.57
 1 2 11 314.79 11.71
 1 -2 11 313.3 11.84
 1 -2 11 334.73 16.73
 1 2 11 299.37 13.18
 1 2 11 301.98 11.79
 1 -2 11 297.06 13.42
 1 -2 12 563.53 19.38
 1 2 12 538.34 19.11
 1 -2 12 516.76 18.52
 1 -2 12 612.65 24.51
 1 2 12 557.72 21.33
 1 -2 12 543.61 21.44
 1 2 12 546.72 19.22
 1 -2 13 61.61 3.71
 1 2 13 70.8 13.56
 1 2 13 61.08 5.59
 1 -2 13 64.59 6.77
 1 -2 13 57.71 5.87
 1 2 13 59.06 3.97
 1 -2 14 178.87 7.39
 1 -2 14 163.81 10.13
 1 2 14 171.75 7.76
 1 -2 14 190.91 10.85
 1 2 14 161.17 9.99
 1 -2 15 2.63 0.91
 1 2 15 2.84 1.22
 1 2 15 5.36 2.31
 1 2 16 25.11 2.42
 1 2 16 25.79 2.96
 1 2 17 47.51 3.28
 1 2 17 59.47 3.43
 -1 3 16 2.97 1.33
 -1 -3 16 2.23 0.8
 -1 3 16 2.46 1.17
 -1 3 15 11.86 1.79
 -1 3 15 8.27 2.02
 -1 -3 15 10.33 1.52
 -1 3 14 -0.13 1.6
 -1 3 14 1.1 1.02
 -1 -3 14 2.01 0.95
 -1 3 13 57.47 9.85
 -1 3 12 7.08 4.86
 -1 3 12 9.2 1.53
 -1 3 12 8.74 2.04
 -1 3 12 7.37 1.48
 -1 -3 11 684.22 22.98
 -1 3 11 683.6 24.4
 -1 3 11 712.16 23.4
 -1 -3 10 242.69 12.77
 -1 3 10 232 8.97
 -1 -3 10 211.2 8.79
 -1 -3 10 160.5 14.02
 -1 3 10 184.68 20.1
 -1 -3 10 240.37 9.68
 -1 3 9 428.67 19.49
 -1 -3 9 445.74 19.6
 -1 3 9 436.39 14.91
 -1 -3 9 422.43 22.34
 -1 -3 9 393.41 15.01
 -1 -3 9 459.92 19.35
 -1 -3 9 450.55 15.55
 -1 -3 8 55.7 3
 -1 3 8 59.27 3.29
 -1 -3 8 58.52 3.54
 -1 -3 8 62.45 6.19
 -1 -3 8 71.14 7.31
 -1 -3 8 57.11 5.23
 -1 -3 7 32.34 2.01
 -1 3 7 33.13 2.23
 -1 -3 7 37.6 2.52
 -1 -3 7 34.53 4.73
 -1 -3 7 37.88 4.97
 -1 -3 6 255.49 9.1
 -1 3 6 262.16 9.33
 -1 -3 6 244.59 11.21
 -1 -3 5 0.97 0.82
 -1 3 5 0.76 0.97
 -1 -3 5 -0.37 1.25
 -1 3 5 -0.95 3.06
 -1 -3 4 319.95 14.87
 -1 -3 4 296.5 11.58
 -1 -3 3 87.01 4.19
 -1 3 3 110.5 8.2
 -1 3 2 303.83 13.11
 -1 3 1 2064.39 66.61
 1 3 -1 2180.01 65.86
 -1 3 0 398.15 15.88
 1 3 0 420.74 15.81
 1 3 1 4774.34 149.25
 1 3 1 5175.48 150.28
 1 -3 1 4966.11 150.84
 1 3 2 42.05 3.88
 1 -3 2 34.14 3.65
 1 3 2 40.43 3.77
 1 3 3 637.8 30.42
 1 -3 3 762.67 27.74
 1 3 4 3.02 1.9
 1 3 4 2.72 1.4
 1 -3 4 2.27 1.41
 1 3 5 1.53 1
 1 -3 5 1.76 0.64
 1 3 6 53.72 3.22
 1 -3 6 57.49 3.06
 1 -3 6 53.86 5.01
 1 -3 6 62.53 5.72
 1 3 7 10.1 1.17
 1 -3 7 8.46 3.7
 1 -3 7 11.87 3.68
 1 -3 7 13.27 3.04
 1 -3 7 10.93 1.27
 1 3 8 824.61 24.9
 1 -3 8 733.02 29.3
 1 -3 8 853.96 32.06
 1 -3 8 734.66 24.23
 1 3 8 763.49 24.28
 1 3 9 14.01 1.6
 1 -3 9 10.22 4.31
 1 -3 9 12.41 3.52
 1 -3 9 12.29 4.2
 1 3 9 17.37 1.91
 1 -3 9 13.45 1.46
 1 -3 10 93.96 4.66
 1 3 10 104.37 19.24
 1 -3 10 86.76 8.35
 1 -3 10 89.54 8.87
 1 3 10 112.03 5.39
 1 3 10 111.07 5.22
 1 -3 10 103.07 5.29
 1 -3 11 137.27 6.7
 1 3 11 139.19 6.47
 1 -3 11 119.03 6.07
 1 3 11 164.75 22.98
 1 3 11 141.06 7.64
 1 3 11 145.59 6.58
 1 -3 11 111.07 9.53
 1 3 12 4.71 1.23
 1 -3 12 5.97 1.2
 1 3 12 6.34 6.13
 1 3 12 2.49 1.58
 1 -3 13 41.5 2.99
 1 3 13 47.18 3.3
 1 3 13 36.66 10.03
 1 -3 14 0.45 0.64
 1 3 14 -0.15 1.67
 1 3 14 1.43 0.96
 1 -3 15 34.66 2.46
 1 3 15 34.95 2.55
 1 3 16 1.07 1.24
 1 3 16 1.22 0.97
 -1 -4 15 101.39 4.94
 -1 4 15 98.73 5.42
 -1 4 15 114.38 4.82
 -1 -4 14 8.46 1.42
 -1 4 14 6.57 1.89
 -1 4 14 9.07 1.43
 -1 -4 13 291.79 11.06
 -1 4 13 283.36 10.37
 -1 -4 12 103.53 5.18
 -1 4 12 104.64 5.12
 -1 4 11 20.93 2.61
 -1 -4 11 19.71 2.12
 -1 4 11 21.9 2.12
 -1 -4 10 108.9 11.78
 -1 -4 10 133.62 6.33
 -1 4 10 96.02 15.75
 -1 4 10 139.93 6.14
 -1 4 9 133.55 5.97
 -1 -4 9 130.46 6.25
 -1 -4 9 137.34 12.36
 -1 -4 8 7.99 3.36
 -1 4 8 6.19 1.13
 -1 -4 8 6.47 1.25
 -1 4 7 118.39 5.24
 -1 -4 7 110.22 9.76
 -1 -4 7 127.02 5.92
 -1 4 6 189.33 7.45
 -1 -4 6 202.85 12.87
 -1 4 6 215.39 8.19
 -1 -4 5 30.98 4.59
 -1 4 5 30.38 2.35
 1 -4 -4 348.35 14.54
 -1 -4 4 316.47 16.41
 -1 4 4 322.64 11.54
 -1 4 4 320.15 20.72
 1 -4 -3 90.43 6.48
 -1 4 3 82.57 4.02
 -1 4 3 77.79 8.03
 -1 4 2 9.06 2.45
 1 -4 -2 9.38 2.47
 -1 4 2 11.64 1.46
 1 -4 -1 25.21 3.53
 -1 4 1 21.05 3.04
 1 4 -1 27.41 3.2
 1 -4 0 217.18 11.43
 1 4 0 203.45 10.13
 -1 4 0 197.28 10.28
 -1 4 -1 438.3 18.64
 1 4 1 501.36 19.17
 1 4 1 479 15.78
 1 -4 1 449.54 19.55
 1 4 2 339.07 12.44
 1 4 2 375.25 17.23
 1 -4 2 382.47 12.41
 1 -4 3 789.57 23.41
 1 4 3 720.69 23.4
 1 -4 4 59.77 3.23
 1 -4 4 53.68 5.37
 1 4 4 54.43 3.33
 1 -4 5 971.69 29.26
 1 4 5 868.84 29.24
 1 -4 5 887.46 34.49
 1 -4 6 298.95 10.78
 1 4 6 295.97 11.07
 1 -4 6 267.37 15.24
 1 -4 7 178.3 7.35
 1 -4 7 194.44 12.51
 1 -4 8 265.84 10.23
 1 4 8 283.1 10.59
 1 4 9 242.29 9.4
 1 -4 9 244.38 15.99
 1 -4 9 223.59 8.97
 1 -4 10 74.84 4.02
 1 -4 10 70.86 4.18
 1 4 10 84.81 17.87
 1 4 10 81.93 4.43
 1 -4 11 76.06 4.04
 1 4 11 85.55 17.44
 1 4 11 82.88 4.49
 1 -4 11 76.84 4.35
 1 4 12 94.94 16.34
 1 4 12 82.26 5.56
 1 4 12 84.64 4.47
 1 -4 12 77.33 4.34
 1 4 13 361.3 14.68
 1 -4 13 366.5 13.05
 1 4 13 360.23 12.87
 1 4 14 5.12 1.89
 1 -4 14 6.64 1.21
 1 4 14 6.41 1.13
 1 4 15 292.95 12.83
 1 4 15 351.41 11.43
 -1 -5 14 19 1.8
 -1 5 14 13.51 1.89
 -1 5 13 12.96 2
 -1 -5 13 14.84 1.63
 -1 -5 12 8.24 1.45
 -1 5 12 8.02 1.63
 -1 -5 12 10.43 1.5
 -1 5 11 6.09 1.58
 -1 -5 11 5.34 1.23
 -1 -5 11 4.98 1.28
 -1 5 10 33.34 10.06
 -1 -5 10 45.41 7.89
 -1 -5 9 2.45 0.94
 -1 -5 9 6.99 3.49
 -1 -5 8 67.27 4.09
 -1 -5 8 70.16 9.29
 -1 -5 7 897.68 29.42
 -1 -5 7 927.54 39.51
 -1 -5 6 35.37 5.79
 -1 -5 6 42.38 3.04
 -1 5 6 42.62 3.2
 -1 -5 5 803.06 25.8
 -1 5 5 786.28 25.75
 -1 -5 4 12.07 1.57
 -1 5 4 12.82 1.84
 -1 -5 4 9.74 3.17
 -1 -5 3 860.29 26.82
 1 -5 -3 855.2 31.5
 -1 -5 3 775.78 33.42
 -1 5 3 796.42 26.72
 -1 5 3 863.19 38.97
 -1 5 2 522.6 24.95
 -1 5 2 509.66 17.83
 1 5 -2 455.19 21.83
 -1 -5 2 572.32 17.93
 -1 -5 2 499.16 23.89
 1 -5 -2 583.06 23.03
 -1 -5 1 119.74 5.02
 1 5 -1 104.94 5.37
 -1 5 1 114.47 5.25
 1 -5 -1 106.05 4.55
 1 5 -1 113.36 8.23
 -1 5 1 112.42 8.64
 -1 -5 1 105.33 9.07
 1 -5 -1 114.07 8.45
 -1 -5 0 72.8 3.45
 -1 5 0 64.47 3.73
 1 5 0 67.5 3.99
 1 -5 0 74.77 3.54
 1 5 0 72.49 6.54
 -1 5 0 62.67 6.11
 1 -5 0 67.7 6.38
 -1 5 -1 38.06 2.8
 1 5 1 37.35 2.86
 1 -5 1 41.18 2.54
 -1 -5 -1 39.13 2.23
 -1 5 -1 36.47 4.56
 1 -5 1 38.05 4.86
 -1 5 -2 35.31 2.74
 1 5 2 44.32 3.09
 1 -5 2 46.48 2.8
 -1 5 -2 35.23 4.49
 1 -5 2 41.1 5.12
 1 5 3 21.3 2.25
 1 -5 3 21.35 1.9
 1 -5 3 16.88 3.41
 -1 5 -3 16.37 3.26
 -1 5 -4 296.02 16.17
 1 5 4 326.8 12.25
 1 -5 4 348.26 12.05
 1 -5 4 299.71 16.64
 1 -5 5 1209 36.97
 1 5 5 1152.42 37.25
 1 -5 6 30.75 2.45
 1 5 6 32.74 2.92
 1 -5 6 33.93 5.43
 1 -5 7 244.8 9.57
 1 -5 7 260.11 16.16
 1 5 7 248.88 9.81
 1 -5 7 269.69 9.93
 1 -5 8 187.2 7.86
 1 5 8 192.91 7.96
 1 -5 8 196.12 8.02
 1 -5 9 48.5 3.23
 1 5 9 52.48 3.32
 1 -5 9 50.01 7.35
 1 -5 9 56.27 3.37
 1 5 10 248.4 30.51
 1 5 11 8.29 1.26
 1 -5 11 8.99 1.3
 1 -5 11 9 1.34
 1 5 12 3.88 0.95
 1 -5 12 4.39 1.05
 1 -5 12 3.15 0.86
 1 5 12 4.67 1.55
 1 -5 13 47.8 2.8
 1 5 13 55.94 4
 1 5 13 54.28 2.78
 1 5 14 14.76 2.18
 -1 -6 13 1.16 0.54
 -1 6 13 0.5 0.77
 -1 -6 13 1.05 0.63
 -1 6 12 114.91 5.72
 1 6 -12 125.84 5.67
 -1 -6 12 158.37 6.09
 -1 -6 12 152.91 5.93
 -1 -6 11 16.42 1.73
 -1 6 11 12 1.7
 -1 -6 11 16.27 1.8
 -1 -6 10 143.17 6.29
 -1 -6 10 123.35 5.79
 -1 -6 9 311.18 11.39
 -1 -6 9 283.46 10.86
 1 6 -8 160.08 13.13
 -1 -6 8 169.85 14.9
 -1 -6 7 448.94 16.27
 1 6 -7 500.03 24.97
 -1 -6 7 497.98 26.86
 1 6 -6 168.87 12.87
 -1 -6 6 151.53 13.31
 -1 -6 6 156.79 7
 -1 -6 5 0.78 0.7
 -1 -6 5 1.14 2.13
 1 6 -5 1.02 1.53
 -1 6 5 0.62 1.14
 -1 -6 4 7.64 1.27
 -1 -6 4 4.6 2.6
 1 6 -4 6.55 2.86
 -1 6 4 8.04 1.71
 -1 -6 3 447.75 15.13
 -1 -6 3 409.07 22.03
 -1 6 3 445.61 15.48
 1 6 -3 407.33 15.69
 1 6 -3 406.77 21.53
 1 -6 -2 180.22 11.65
 -1 -6 2 173.63 12.81
 -1 -6 2 180.72 7.42
 -1 6 2 198.12 8.05
 1 6 -2 178.98 8.21
 1 6 -2 192.74 13.12
 -1 6 1 82.7 4.69
 1 6 -1 92.74 5.16
 -1 6 1 86.25 9.6
 -1 -6 1 92.81 4.35
 1 -6 -1 85.36 7.78
 -1 -6 1 89.44 8.67
 1 6 0 212.69 8.75
 -1 6 0 197.84 8.31
 -1 6 0 192.01 13.61
 -1 -6 0 197.31 7.56
 1 -6 0 201.84 7.67
 -1 -6 0 195.88 13.35
 1 -6 0 203.87 12.79
 1 6 1 3.5 1.45
 -1 6 -1 2.61 1.3
 -1 -6 -1 5.65 2.52
 1 -6 1 3.56 1.97
 1 -6 1 3.08 0.79
 -1 6 -1 5.6 2.65
 1 -6 2 191.88 7.34
 -1 -6 -2 189.11 12.54
 1 -6 2 179.02 12.07
 -1 6 -2 152.36 11.45
 1 6 2 177.09 7.87
 -1 6 -2 155.07 7.28
 1 -6 3 41.74 2.86
 1 -6 3 36.59 5.54
 -1 -6 -3 38.96 5.43
 -1 6 -3 38.09 5.46
 -1 6 -3 39.8 3.09
 1 6 3 44.25 3.42
 1 -6 4 83.97 4.42
 -1 6 -4 73.28 7.77
 1 -6 4 80.04 8.23
 -1 6 -4 77.74 4.52
 1 6 4 88.86 4.97
 1 -6 5 14.94 1.71
 -1 6 -5 9.37 1.76
 1 6 5 12.22 2.05
 -1 6 -5 12.16 3.35
 1 -6 5 12.97 3.63
 1 -6 6 85.61 4.57
 1 6 6 92.47 5.27
 -1 6 -6 76.04 8.11
 1 -6 6 89.12 9.07
 1 -6 7 137.49 6.24
 1 -6 7 144.29 11.93
 -1 6 -7 146.17 11.47
 1 -6 8 209.06 8.11
 -1 6 -8 218.26 14.37
 1 -6 8 226.64 15.73
 1 -6 9 438.63 14.68
 1 -6 9 403.55 14.23
 1 -6 10 62.45 3.46
 1 -6 10 57.55 3.23
 1 -6 11 168.91 6.55
 1 6 11 146.52 7.12
 1 -6 11 162.19 6.4
 1 6 12 30.37 2.64
 1 -6 12 35.83 2.27
 1 6 13 28.67 2.48
 -1 -7 11 112.84 4.77
 1 7 -10 -0.08 0.93
 -1 7 10 0.17 0.63
 -1 -7 10 0.05 0.59
 1 7 -9 82 4.5
 -1 -7 9 98.21 4.58
 1 7 -8 166.34 7.68
 -1 -7 8 198.24 7.64
 1 7 -7 24.5 2.71
 -1 -7 7 29.52 2.35
 1 7 -6 7.41 1.9
 -1 -7 6 9.38 1.33
 -1 -7 5 10.26 3.74
 1 7 -5 6.29 1.85
 -1 -7 5 7.54 1.24
 -1 -7 4 5.16 3.07
 -1 -7 3 19.38 4.24
 1 7 -2 78.75 4.85
 -1 7 2 74.46 4.36
 -1 -7 2 71.57 7.97
 -1 7 1 26.5 2.56
 1 7 -1 27.53 2.89
 -1 -7 1 30.49 5.07
 -1 7 0 0.36 1.23
 1 7 0 1.38 1.4
 1 -7 0 1.67 1.71
 -1 -7 0 0.87 1.74
 1 7 1 111.22 5.76
 -1 7 -1 95.46 5.15
 1 -7 1 102.54 4.62
 -1 -7 -1 95.47 8.65
 1 -7 1 112.94 9.43
 1 7 2 628.76 21.29
 -1 7 -2 586.16 29.48
 1 -7 2 588.1 27.37
 1 -7 3 8.06 3.08
 -1 7 -3 5.14 2.7
 -1 7 -4 914.67 36.49
 1 -7 4 898.23 34.95
 1 -7 5 5.45 2.67
 -1 7 -5 4.68 1.38
 1 7 5 6.86 1.73
 1 -7 5 3.99 0.95
 -1 7 -6 58 3.59
 1 -7 6 81.19 3.92
 1 -7 7 5.04 0.98
 -1 7 -7 3.07 1.13
 1 -7 8 49.76 2.89
 1 -7 8 42.36 3.15
 1 -7 9 3.97 0.84
 1 -7 10 0.8 0.56
 1 7 10 0.34 0.77
 1 -7 11 4.05 0.79
 1 7 11 1.63 0.82
 -1 -8 9 38.53 2.14
 -1 -8 8 89.65 3.99
 1 8 -7 54.84 3.06
 -1 -8 7 54.8 3.43
 1 8 -6 149.26 6.61
 -1 -8 6 192.96 6.8
 1 8 -5 0.23 1.26
 -1 -8 5 0.43 0.55
 -1 -8 4 165.71 6.33
 1 8 -4 149.46 6.77
 -1 -8 3 258.4 8.21
 1 8 -3 227.02 8.84
 1 8 -2 275.02 10.26
 -1 8 2 252.64 9.57
 1 -8 -2 258.07 9.37
 1 8 -1 60.79 3.86
 -1 8 1 58.62 3.39
 1 8 0 69.28 4.08
 -1 8 0 63.71 3.53
 1 8 1 79.28 4.36
 -1 8 -1 71.63 3.78
 -1 8 -2 41.95 2.81
 1 8 2 50.37 3.4
 1 -8 3 122.62 4.74
 1 8 3 111.81 5.36
 1 -8 4 127.92 4.76
 -1 8 -4 89.62 4.31
 1 -8 5 73.12 3.91
 1 -8 5 79.13 3.64
 1 -8 6 101.03 4.99
 1 -8 6 120.01 4.75
 1 -8 7 0.3 0.66
 1 -8 7 0.8 0.52
 1 -8 8 8.34 0.99
 1 8 8 2.38 0.79
 -1 -9 4 27.61 2.02
 -1 -9 3 16.17 1.51
 -1 -9 2 84.67 3.84
 -1 -9 1 32.42 2.08
 -1 -9 0 109.17 4.48
 1 -9 0 112.77 4.46
 1 -9 1 4.45 0.78
 1 -9 2 0.87 0.56
 1 -9 3 0.45 0.48
 1 -9 4 2.8 0.74
 -2 0 17 -1.04 1.25
 -2 0 16 7.86 1.56
 -2 0 16 10.07 1.98
 -2 0 15 0.61 1.18
 -2 0 15 -1.51 2.3
 -2 0 15 0.99 1.48
 -2 0 14 76.77 10.06
 -2 0 13 0.61 1.82
 -2 0 13 0.34 1.21
 -2 0 13 0.73 1.55
 -2 0 13 -0.49 1.58
 -2 0 13 0.5 2.1
 -2 0 12 731.05 24.18
 -2 0 12 735.65 25.31
 -2 0 12 710.04 31.57
 -2 0 12 773.4 24.41
 -2 0 12 704.44 35.73
 -2 0 12 735.5 25.35
 -2 0 11 0.69 0.74
 -2 0 11 0.14 0.74
 -2 0 11 0.16 1.94
 -2 0 11 -0.29 1.07
 -2 0 11 -0.09 1.21
 -2 0 11 -0.28 1.4
 -2 0 11 -1.49 2.96
 -2 0 10 1847.37 55.2
 -2 0 10 1893 55.49
 -2 0 10 1794.86 61.71
 -2 0 10 1904.89 55.99
 -2 0 10 1808.45 55.17
 -2 0 10 1569.8 57.47
 -2 0 10 1641.7 55.32
 -2 0 10 1920.23 69.95
 -2 0 9 0.42 1.24
 -2 0 9 0.29 0.81
 -2 0 9 1.54 0.89
 -2 0 9 -0.11 1.4
 -2 0 9 -0.43 2.5
 -2 0 9 1.07 0.65
 -2 0 9 0.27 0.62
 -2 0 9 0.1 0.55
 -2 0 8 228.03 15.95
 -2 0 8 220.58 8.34
 -2 0 8 224.81 8.06
 -2 0 8 238.32 8.36
 -2 0 8 210.94 9.35
 -2 0 8 195.17 8.01
 -2 0 7 -0.15 0.88
 -2 0 7 -0.35 2.28
 2 0 -7 0.2 1.71
 -2 0 6 74.74 8.14
 2 0 -6 63.15 5.93
 2 0 -5 0.36 1.8
 -2 0 5 0.3 0.78
 -2 0 5 -0.27 2.78
 -2 0 4 261.52 9
 -2 0 4 288.85 14.47
 -2 0 3 -0.16 2.12
 2 0 -3 0.28 1.72
 -2 0 2 597.16 19.98
 2 0 -2 484.9 20.13
 -2 0 1 0.1 1.59
 2 0 0 963.17 31.55
 2 0 0 966.22 32.54
 2 0 1 0.94 1.9
 -2 0 -1 0.76 0.37
 2 0 1 0.68 0.52
 2 0 2 1402.7 50.03
 2 0 3 1.75 3.67
 2 0 3 0.16 0.63
 2 0 4 14.56 5.63
 2 0 4 8.53 1.28
 2 0 5 0.4 0.54
 2 0 5 0.12 0.96
 2 0 5 -0.59 4.41
 2 0 6 257.16 10.46
 2 0 6 276.67 23.4
 2 0 6 285.77 12.76
 2 0 7 -0.18 1.38
 2 0 7 1.64 4.43
 2 0 8 896.46 27.55
 2 0 8 779.82 48.6
 2 0 8 966.57 31.25
 2 0 8 921.53 28.16
 2 0 8 817.03 27.41
 2 0 8 865 28.02
 2 0 8 915.29 33.96
 2 0 8 919.35 28.18
 2 0 9 1.38 0.59
 2 0 9 0.64 0.61
 2 0 9 -0.16 1.86
 2 0 9 0.36 0.61
 2 0 9 1.13 0.85
 2 0 9 1.01 5.84
 2 0 9 0.44 0.65
 2 0 10 96.58 4.48
 2 0 10 116.82 18.11
 2 0 10 113.46 8.33
 2 0 10 94.48 4.52
 2 0 10 97.73 5.07
 2 0 10 103.51 5.07
 2 0 10 100.86 5.11
 2 0 11 2.09 0.73
 2 0 11 1.1 0.76
 2 0 11 0.26 2.73
 2 0 11 0.91 0.81
 2 0 11 -0.08 1.04
 2 0 11 3.34 5.27
 2 0 11 0.23 0.73
 2 0 12 18.58 2.15
 2 0 12 21.12 2.39
 2 0 12 19.96 2.22
 2 0 12 19.84 1.89
 2 0 12 22.57 5.13
 2 0 12 22.58 8.06
 2 0 13 0.84 1.18
 2 0 13 0.08 0.84
 2 0 13 0.26 2.96
 2 0 13 -0.06 0.71
 2 0 13 4.06 5.68
 2 0 14 33.59 10.11
 2 0 14 24.65 2.81
 2 0 14 31.64 4.94
 2 0 15 3.3 2.52
 2 0 15 -0.2 1.33
 2 0 16 211.16 10.11
 2 0 16 275.57 11.59
 2 0 17 -0.15 1.51
 -2 1 17 144.49 6.15
 -2 -1 16 14.31 2.26
 -2 1 16 9.22 1.56
 -2 1 16 12.55 2.63
 -2 1 16 13.58 2.07
 -2 1 15 107.58 6
 -2 -1 15 101.37 6.2
 -2 1 15 142.16 7.44
 -2 1 15 121.95 6.85
 -2 -1 15 124.68 6.82
 -2 1 14 42.05 7.28
 -2 1 13 26.01 5.01
 -2 -1 13 20.1 4.68
 -2 1 13 22.13 2.82
 -2 -1 13 27.69 4.09
 -2 -1 13 26.68 3.05
 -2 1 13 23.39 2.95
 -2 1 13 30.32 6.61
 -2 1 13 22.63 3.55
 -2 -1 13 26.54 3.58
 -2 1 12 15.29 3.86
 -2 -1 12 18.04 4.01
 -2 1 12 14.51 2.16
 -2 -1 12 13.21 2.77
 -2 -1 12 15.8 2.39
 -2 1 12 14.85 2.26
 -2 1 12 10.74 2.68
 -2 -1 12 12.35 2.69
 -2 -1 12 14.54 1.89
 -2 1 12 15.61 1.91
 -2 1 12 8.6 4.2
 -2 1 11 39.78 2.85
 -2 -1 11 36.22 2.75
 -2 -1 11 41.54 5.53
 -2 1 11 34.95 5.15
 -2 1 11 36.47 2.87
 -2 1 11 41.47 2.92
 -2 -1 11 36.34 2.82
 -2 1 11 35.94 7.17
 -2 -1 11 38.45 3.33
 -2 -1 11 32.32 3.58
 -2 1 11 34.59 2.97
 -2 -1 11 37.78 4.14
 -2 1 11 33.66 3.78
 -2 -1 11 36.25 6.88
 -2 -1 10 179.01 7.82
 -2 -1 10 168.32 7.95
 -2 1 10 175.93 7.35
 -2 1 10 155.36 10.75
 -2 -1 10 158.86 10.85
 -2 1 10 182.35 7.36
 -2 1 10 170.02 7.06
 -2 -1 10 171.24 7.03
 -2 -1 10 170.7 7.04
 -2 1 10 182.73 7.14
 -2 1 10 154.97 7.31
 -2 -1 10 158.06 7.28
 -2 -1 10 157.56 8.77
 -2 1 10 170.36 8.36
 -2 1 10 160.74 15.29
 -2 -1 10 167.63 14.41
 -2 -1 9 92.6 4.78
 -2 -1 9 86.26 4.82
 -2 1 9 95.33 4.52
 -2 -1 9 89.39 4.23
 -2 1 9 89.73 4.28
 -2 1 9 96.02 7.45
 -2 -1 9 90.86 7.27
 -2 1 9 91.96 4.52
 -2 1 9 84.12 4.52
 -2 -1 9 81.37 4.33
 2 -1 -9 71.64 7.64
 -2 1 9 83.71 10.44
 -2 -1 9 87.3 9.78
 -2 1 9 91.3 5.14
 -2 -1 9 83.63 5.8
 -2 1 9 93.9 4.3
 -2 -1 9 88.97 4.22
 -2 1 8 46.96 2.86
 -2 -1 8 43.74 2.69
 -2 1 8 40.98 2.66
 -2 -1 8 42.45 2.55
 -2 1 8 46.59 2.63
 -2 -1 8 50.25 3
 -2 -1 8 42.37 3.92
 -2 1 8 50.13 3.3
 -2 -1 8 46.11 2.62
 -2 1 8 46.45 2.62
 -2 -1 8 43.17 2.97
 -2 1 8 47.46 2.79
 2 1 -7 320.99 13.87
 -2 1 7 333.76 20.94
 -2 -1 7 364.47 19.48
 -2 1 7 354.07 15.35
 -2 -1 7 333.62 15.03
 -2 -1 7 384.52 15.85
 -2 -1 6 768.31 31.49
 -2 -1 6 814.72 26.68
 -2 -1 5 5426.93 165.12
 2 1 -5 5195.89 160
 -2 -1 5 5337.53 159.89
 -2 -1 4 1370.49 45.5
 2 1 -4 1370.61 41.78
 -2 1 3 2195.77 65.57
 2 1 -3 1891.39 60.69
 2 1 -2 215.27 8.35
 2 1 -1 4.9 1.02
 2 -1 -1 3.04 0.76
 2 -1 0 219.38 8.05
 2 -1 1 803.32 25.76
 2 -1 2 1517.45 49.43
 2 -1 2 1791.14 53.08
 2 -1 3 71.64 4.32
 2 1 3 66.71 4.06
 2 -1 4 392.79 13.08
 2 -1 4 415 15.24
 2 -1 4 421.49 21.9
 2 1 4 392.37 14.75
 2 -1 4 400.06 15.29
 2 1 4 399.19 15.24
 2 -1 5 249.49 10.64
 2 -1 5 208.59 7.71
 2 1 5 222.59 9.74
 2 1 5 237.68 10.69
 2 -1 5 234.08 10.65
 2 -1 5 242.16 17.56
 2 1 6 1085.59 37.44
 2 1 6 1154.56 39.12
 2 -1 6 1176.61 39.29
 2 -1 6 1149.42 51.56
 2 1 7 433.88 14.06
 2 -1 7 380.96 13.75
 2 -1 7 428.69 14.05
 2 1 7 429.03 14.02
 2 1 7 421.89 16.62
 2 1 7 381.38 17.87
 2 -1 8 246.01 8.79
 2 1 8 240.47 8.71
 2 1 8 223.83 8.64
 2 -1 8 214.17 8.57
 2 -1 8 202.02 12.95
 2 -1 8 242.05 13.24
 2 1 8 248.56 13.33
 2 -1 8 178.94 19.99
 2 -1 8 218.35 8.5
 2 1 8 219.92 25.81
 2 -1 8 221.11 8.25
 2 -1 8 249.27 8.78
 2 1 8 214.26 7.97
 2 1 8 240.38 8.78
 2 -1 9 6.8 1.05
 2 -1 9 6.19 1.05
 2 -1 9 6.22 1.31
 2 1 9 5.28 1.15
 2 1 9 7.42 1.9
 2 -1 9 6.45 1.18
 2 1 9 6.52 1.14
 2 1 9 5.87 0.94
 2 1 9 5.82 1.16
 2 -1 9 7.59 1.21
 2 1 9 3.59 5.66
 2 -1 9 4.58 5.13
 2 -1 9 8.37 4.16
 2 1 10 98.97 17.96
 2 -1 10 78.41 14.69
 2 -1 10 78.89 4.02
 2 1 10 76.76 4.35
 2 -1 10 76.66 4.5
 2 -1 10 89.2 8.74
 2 1 10 83.7 5.98
 2 1 10 68.68 3.7
 2 -1 10 79.53 4.04
 2 -1 10 81.37 4.31
 2 1 10 77.11 4.42
 2 1 10 80.06 4.32
 2 -1 10 80.9 4.36
 2 -1 11 173.28 7.2
 2 -1 11 173.4 22.02
 2 1 11 217.58 26.05
 2 1 11 194.52 10.58
 2 -1 11 191.13 12.9
 2 -1 11 172.92 8.06
 2 1 11 174.76 7.79
 2 1 11 166.32 6.93
 2 -1 11 163.03 7.18
 2 -1 11 185.8 7.72
 2 1 11 171.95 7.8
 2 1 11 184.63 7.78
 2 -1 11 194.87 7.92
 2 -1 12 175.22 12.11
 2 1 12 174.67 10.95
 2 -1 12 184.94 7.73
 2 1 12 168.11 7.51
 2 -1 12 162.42 7.95
 2 1 12 159.14 7.5
 2 -1 12 200.05 23.62
 2 -1 12 161.21 6.9
 2 -1 12 159.43 7.04
 2 1 12 153.47 6.67
 2 -1 12 171.04 7.43
 2 1 13 378.99 14.29
 2 -1 13 400.92 14.47
 2 -1 13 459.27 20.11
 2 1 13 383.72 19.22
 2 1 13 468.24 36.51
 2 -1 13 382.19 13.7
 2 -1 13 376.68 15.24
 2 1 13 369.18 14.36
 2 -1 13 397.78 14.21
 2 -1 14 177.98 9.18
 2 1 14 167.06 7.87
 2 -1 14 172.26 7.25
 2 1 14 194.99 21.69
 2 -1 14 211.94 11.84
 2 1 14 180.28 11.61
 2 -1 14 179.76 8
 2 1 14 182.83 7.99
 2 1 15 28.75 4.14
 2 -1 15 22.34 3.88
 2 -1 15 20.51 3.44
 2 1 15 21.63 2.38
 2 1 16 17.05 2.9
 2 -1 16 17.86 3.15
 2 1 16 15.87 2.19
 2 1 17 17.7 2.34
 2 1 17 24.81 2.47
 -2 2 17 24.44 1.96
 -2 2 16 326.15 11.04
 -2 -2 16 260.45 9.67
 -2 2 16 325.4 11.49
 -2 2 16 220.05 9.55
 -2 2 15 0.67 1.43
 -2 2 15 0.67 1.52
 -2 -2 15 0.85 0.87
 -2 2 15 0.84 1.03
 -2 2 14 194.43 10.56
 -2 -2 14 211.36 9.27
 -2 2 14 251.21 9.9
 -2 2 14 204.44 9.25
 -2 -2 14 203.8 9.87
 -2 -2 14 233.82 10.61
 -2 -2 13 29 3.79
 -2 2 13 20.65 5.77
 -2 2 13 27.3 2.91
 -2 -2 13 30.67 3.23
 -2 2 13 20.86 3.38
 -2 2 13 28.33 2.81
 -2 -2 12 1.59 2.12
 -2 2 12 0.56 1.46
 -2 -2 12 1.13 1.32
 -2 2 12 0.84 1.13
 -2 2 12 0.57 2.58
 -2 -2 12 -0.85 2.82
 -2 2 12 -0.67 1.42
 -2 -2 12 0.34 1.69
 -2 2 11 21.14 2.86
 -2 -2 11 23.32 3.57
 -2 -2 11 24.07 4.37
 -2 2 11 20.71 4.15
 -2 -2 11 23.6 2.7
 -2 -2 11 19.02 3.68
 -2 2 11 21.08 2.21
 -2 2 11 21.58 2.14
 -2 -2 11 24.57 2.26
 -2 2 11 17.46 5.81
 -2 -2 10 5.98 1.49
 -2 2 10 4.81 1.23
 -2 2 10 6.03 1.65
 -2 2 10 5.53 2.1
 -2 -2 10 5.55 2.11
 -2 -2 10 4.5 2.27
 -2 -2 10 4.49 1.06
 -2 2 10 6.7 1.18
 -2 -2 10 5.76 1.12
 -2 2 10 6.08 1.14
 -2 2 10 2.98 3.79
 -2 -2 10 3.79 2.27
 -2 2 10 5.82 1.2
 -2 2 9 75.95 3.89
 -2 -2 9 63.01 5.02
 -2 2 9 69.28 6.42
 -2 -2 9 79.43 6.76
 -2 2 9 61.74 9.96
 -2 -2 9 79.49 5.6
 -2 2 9 80.44 4.63
 -2 -2 9 78.29 4.36
 -2 -2 9 70.22 3.72
 -2 2 9 74.24 3.77
 -2 -2 9 71.32 3.71
 -2 2 9 77.61 3.84
 -2 2 9 70.73 3.97
 -2 2 8 198.05 8.61
 -2 -2 8 222.98 8.32
 -2 2 8 241.32 8.42
 -2 -2 8 246.44 10.73
 -2 2 8 229.14 8.43
 -2 -2 8 201.95 9.8
 -2 2 8 242.09 8.43
 -2 -2 8 222.49 8.25
 -2 2 8 240.73 12.26
 -2 -2 8 222.4 11.85
 -2 -2 8 249.75 9.03
 -2 -2 7 61.41 5.79
 -2 2 7 60.03 5.06
 -2 -2 7 51.48 4.74
 -2 -2 7 49.99 3.99
 -2 -2 7 62.94 4.61
 -2 -2 7 58.13 3.19
 -2 2 6 1232.2 39.73
 -2 -2 6 1245.73 41.31
 -2 2 5 56.09 6.44
 -2 -2 5 51.65 4.78
 2 -2 -4 1113.94 35.74
 2 2 -4 1337.28 36.49
 -2 2 3 235.81 12.49
 2 -2 -3 233.88 8.04
 2 2 -3 223.66 8.3
 -2 2 2 734.58 25.54
 2 2 -2 708.1 23.62
 2 -2 -2 754.6 23.47
 -2 2 1 742.51 25.14
 2 2 -1 740.97 24.58
 2 -2 -1 769.08 24.46
 -2 2 0 86.68 4.74
 2 2 0 91.36 4.73
 2 -2 0 81.15 4.56
 2 2 1 1084.26 33.78
 2 2 1 1098.37 35.36
 2 -2 1 1101.6 35.3
 2 -2 2 222 9.77
 2 2 2 235.22 9.93
 2 2 2 229.08 10.11
 2 2 3 60.56 4.35
 2 -2 3 53.5 4.16
 2 2 3 54.84 3.79
 2 -2 3 53.62 3.75
 2 -2 4 0.77 1.16
 2 2 4 0.87 0.99
 2 2 4 0.44 1.13
 2 -2 4 1.1 1.07
 2 -2 5 110.37 6.86
 2 2 5 106.66 6.76
 2 2 5 112.21 6.97
 2 -2 5 106.4 6.88
 2 -2 6 356.64 12.36
 2 2 6 360.65 15.85
 2 -2 6 387.36 16.45
 2 2 6 419.33 16.74
 2 -2 6 375.53 16.28
 2 -2 7 292.31 10.42
 2 -2 7 280.97 10.28
 2 -2 7 262.59 13.69
 2 -2 7 315.55 10.62
 2 2 7 316.53 10.56
 2 2 7 293.47 10.63
 2 -2 7 288.28 10.08
 2 -2 8 202.63 12.48
 2 2 8 274.89 31.3
 2 -2 8 239.46 9.06
 2 -2 8 259.74 9.24
 2 2 8 251.81 9.12
 2 2 8 238.5 9.26
 2 -2 8 230.68 8.85
 2 -2 8 242.11 9.76
 2 -2 8 239.52 8.57
 2 -2 9 790.95 24.46
 2 2 9 768.44 24.29
 2 -2 9 782.84 24.34
 2 -2 9 703.05 23.96
 2 -2 9 598.91 28.34
 2 2 9 717.4 24.53
 2 -2 9 729.47 25.33
 2 2 9 750.59 24.47
 2 2 9 905.74 59.48
 2 2 10 45.72 4.08
 2 -2 10 31.52 5.36
 2 -2 10 43.34 2.97
 2 -2 10 43.09 2.94
 2 -2 10 41.93 2.85
 2 2 10 43.92 3.02
 2 -2 10 45.39 3.12
 2 2 10 46.08 3.24
 2 -2 10 39.58 3.75
 2 -2 11 249.51 9.69
 2 -2 11 264.45 11.95
 2 2 11 246.99 10.19
 2 -2 11 251.14 9.9
 2 2 11 277.48 12.48
 2 -2 11 268.88 10.28
 2 2 11 256.13 10.04
 2 2 12 638.23 23.56
 2 -2 12 471.97 23.84
 2 -2 12 609.41 20.14
 2 2 12 561.21 19.77
 2 2 12 580.31 20.16
 2 -2 12 614.89 22.82
 2 2 12 751.75 50.53
 2 -2 12 561.28 19.43
 2 2 13 143.07 20.62
 2 -2 14 302.93 15.05
 2 2 14 308.52 11.82
 2 -2 14 276.37 14.73
 2 -2 14 316.38 11.31
 2 2 14 325.02 15.87
 2 2 15 3.99 1.21
 2 2 15 5.24 2.6
 2 2 16 1.51 1.09
 2 2 16 1.98 1.67
 2 2 17 0.83 1.05
 2 2 17 -0.9 1.18
 -2 3 16 1.79 1.02
 -2 -3 16 1.93 0.72
 -2 3 15 3.73 1.65
 -2 3 15 4.37 1.58
 -2 -3 15 3.44 1.07
 -2 3 15 3.58 1.02
 -2 3 14 28.22 3.51
 -2 -3 14 36.46 3.11
 -2 3 14 34.77 2.84
 -2 3 14 40.66 3.15
 -2 3 13 110.2 5.87
 -2 3 13 122.89 5.93
 -2 3 12 30.22 3.32
 -2 3 12 23.5 6.73
 -2 3 12 31.46 2.69
 -2 3 11 950.91 31.37
 -2 3 11 817.4 44.87
 -2 -3 11 948.69 31.43
 -2 -3 11 912.56 30.13
 -2 3 11 930.13 29.93
 -2 -3 11 895.16 32.94
 -2 -3 10 0.71 0.84
 -2 3 10 -0.78 1.56
 -2 -3 10 1.81 1.55
 -2 3 10 -0.68 3.37
 -2 -3 10 0.3 1.1
 -2 -3 10 0.16 2.59
 -2 3 10 -0.19 1.15
 -2 3 10 0.84 0.86
 -2 -3 10 0.81 0.8
 -2 -3 9 1039.37 33.11
 -2 -3 9 1032.6 38.55
 -2 3 9 1037.39 38.7
 -2 -3 9 1044.32 33.16
 -2 -3 9 950.71 42.05
 -2 -3 9 1151.24 37.33
 -2 -3 9 1127.35 34.5
 -2 3 9 1039.1 33.19
 -2 3 8 83.38 4.97
 -2 -3 8 141.19 8.15
 -2 3 8 117.18 4.94
 -2 -3 8 120.67 9.97
 -2 -3 8 116.3 4.86
 -2 -3 8 101.26 7.39
 -2 -3 8 112.33 4.8
 -2 -3 8 126.02 5.71
 -2 3 7 309.94 10.45
 -2 -3 7 284.77 10.26
 -2 -3 7 353.19 14.27
 -2 -3 7 284.82 10.26
 -2 -3 7 330.83 16.73
 -2 -3 7 341.77 11.35
 -2 -3 6 92.91 6.18
 -2 -3 6 109.06 4.77
 -2 -3 5 133.03 9.3
 -2 -3 5 115.06 6.58
 -2 3 5 134.27 5.5
 -2 3 5 149.77 11.66
 2 -3 -4 395.76 13.75
 -2 3 4 434.26 21.67
 -2 -3 4 390.34 14.55
 2 3 -3 1.61 0.7
 -2 3 3 1.24 1.89
 -2 -3 3 1.66 0.68
 2 -3 -3 2.6 1
 -2 3 2 426.13 17.05
 2 3 -2 391.31 14.84
 2 -3 -2 438.35 15.56
 -2 3 1 1365.44 45.93
 2 -3 -1 1489.39 45.74
 2 3 -1 1390.16 45.06
 -2 3 0 685.37 24.38
 2 -3 0 687.51 24.32
 2 3 0 691.33 24.1
 2 3 1 1437.58 34.95
 -2 3 -1 1377.52 36.25
 2 3 1 1472.77 36.67
 2 -3 1 1408.19 36.6
 2 3 2 210.81 10.09
 2 -3 2 182.56 9.52
 2 3 2 195.52 7.55
 2 3 2 199.92 9.95
 2 3 3 84.27 6.08
 2 -3 3 76.58 5.69
 2 3 3 78.49 4.45
 2 -3 4 3.26 1.49
 2 -3 4 2.39 1.1
 2 3 4 1.75 1
 2 3 4 0.85 1.08
 2 3 5 414.83 14.02
 2 -3 5 403.52 13.62
 2 -3 6 46.37 2.83
 2 3 6 55.81 3.33
 2 -3 6 48.12 2.78
 2 3 6 56.56 5.55
 2 -3 6 61.14 5.69
 2 -3 6 52.36 4.46
 2 -3 7 841.66 31.54
 2 -3 7 829.43 28.61
 2 -3 7 780.26 25.39
 2 3 7 793.57 25.18
 2 -3 7 794.21 25.28
 2 -3 8 347.55 17.52
 2 -3 8 343.88 15.16
 2 -3 8 319.92 11.45
 2 3 8 326.81 11.55
 2 -3 9 314.27 11.47
 2 3 9 341.38 12.33
 2 -3 9 319.74 15.57
 2 3 9 331.92 11.8
 2 -3 10 76.89 7.42
 2 -3 10 78.46 3.92
 2 -3 10 84.07 4.5
 2 3 10 78.29 4.24
 2 -3 10 79.47 4.33
 2 3 10 86.36 4.7
 2 -3 11 15.96 1.95
 2 3 11 16.29 1.86
 2 3 11 24.64 11.28
 2 -3 11 14.66 1.76
 2 3 11 16.66 2.72
 2 -3 11 14.32 4.28
 2 3 11 15.79 1.92
 2 3 12 29.09 11.26
 2 3 12 39.65 3.08
 2 -3 12 36.54 2.74
 2 3 12 46.94 4.49
 2 -3 13 4.33 1.03
 2 3 13 3.52 1.14
 2 3 13 4.77 2.17
 2 -3 14 0.58 0.62
 2 3 14 0.53 0.81
 2 3 14 1.67 2
 2 3 15 26.84 3.69
 2 3 15 26.79 2.2
 2 3 16 19.7 2.45
 2 3 16 17.13 1.76
 -2 -4 16 90.16 3.76
 -2 -4 15 51.42 3.23
 -2 4 15 54.04 3.46
 -2 -4 14 12.26 1.81
 -2 4 14 11.28 2.12
 -2 4 14 15.09 1.91
 -2 4 13 169.56 8.75
 -2 4 13 206.06 8.06
 -2 4 12 173.1 7.23
 -2 -4 12 168.93 7.57
 -2 4 11 0.6 0.91
 -2 4 11 0.69 3.11
 -2 4 11 0.82 1.11
 -2 -4 11 1 0.9
 -2 4 10 178.61 7.19
 -2 4 10 111.7 15.43
 -2 -4 10 115.8 12.73
 -2 -4 10 181.36 7.97
 -2 -4 9 170.01 14.71
 -2 -4 9 195.82 8.66
 -2 4 9 192.4 7.66
 -2 -4 8 32.87 5.87
 -2 -4 7 316.8 18.53
 -2 4 6 143.51 12.16
 -2 -4 6 131.63 10.88
 -2 4 5 286.12 10.46
 -2 -4 5 261.79 16.01
 -2 4 4 183.15 7.26
 -2 -4 4 205.97 12.92
 2 -4 -3 95.77 6.11
 -2 4 3 105.85 4.66
 2 -4 -2 4.42 1.64
 -2 4 2 6.16 1.26
 2 4 -1 1.75 0.97
 2 -4 -1 1.51 1.32
 2 4 0 126.93 7.51
 2 -4 0 120.76 7.82
 2 4 0 135.33 7.73
 2 4 1 166.6 6.74
 2 4 1 158.36 9.06
 2 -4 1 159.42 6.11
 2 4 2 41.66 2.86
 2 -4 2 43.71 2.48
 2 4 3 1109.95 35.41
 2 -4 3 1139.83 34.97
 2 4 3 1163.07 40.52
 2 -4 3 1077.86 39.85
 2 4 4 11.67 1.71
 2 -4 4 11.1 1.3
 2 -4 4 12.03 2.77
 2 4 4 10.15 2.56
 2 -4 5 1304.68 39.96
 2 4 5 1278.74 40.43
 2 -4 5 1222.4 45.77
 2 -4 6 373.4 13.19
 2 4 6 384.31 13.84
 2 -4 6 372.54 18.5
 2 -4 7 443.53 21.38
 2 -4 7 445.59 15.29
 2 -4 8 182.38 7.54
 2 -4 8 179.99 12.62
 2 -4 8 182.95 7.38
 2 -4 9 68.29 3.8
 2 4 9 77.94 4.37
 2 -4 9 73.91 4.1
 2 4 10 -1.58 8.51
 2 -4 10 1.69 0.68
 2 -4 10 1.02 0.72
 2 4 10 1.9 0.98
 2 4 11 22.68 11.25
 2 -4 11 27.15 2.31
 2 -4 12 99.14 4.93
 2 4 12 103.43 5.18
 2 -4 13 191.4 7.86
 2 4 13 206.83 8.04
 2 4 13 211.78 10.12
 2 -4 14 19.85 1.78
 2 4 14 18.45 1.72
 2 4 14 13.91 2.77
 2 4 15 249.99 8.69
 2 4 15 226.2 10.5
 -2 -5 15 181.04 6.57
 -2 5 14 23.68 2.24
 -2 -5 14 31.97 2.4
 -2 -5 13 91.32 4.8
 -2 5 13 101.75 5.43
 -2 -5 12 61.61 3.81
 -2 5 12 50.28 3.76
 -2 -5 12 58.19 3.9
 -2 -5 11 29.39 2.7
 -2 5 11 23.1 2.55
 -2 5 10 13.09 5.66
 -2 -5 10 9.61 4.44
 -2 -5 9 35.19 2.98
 -2 -5 9 21.43 6.09
 -2 -5 8 125.32 6.29
 -2 -5 8 113.11 12.24
 -2 -5 7 472.41 26.77
 -2 -5 7 530.88 18.46
 -2 -5 6 52.91 7.51
 -2 -5 6 58.27 3.83
 -2 5 5 602.97 20.86
 -2 -5 5 561.08 28.86
 -2 5 5 690.48 33.23
 -2 -5 5 652.33 21.41
 -2 5 4 95.5 4.89
 -2 -5 4 107.72 5.24
 -2 -5 4 94.29 9.61
 -2 5 4 81.53 10.71
 -2 -5 3 488.5 24.86
 -2 5 3 457.71 26.09
 -2 5 3 498.38 17.26
 -2 -5 3 533.07 17.61
 -2 -5 2 633.42 19.11
 2 -5 -2 507.99 17.81
 2 5 -2 553.64 23.82
 -2 5 2 556.56 25.86
 -2 -5 2 598.33 27.04
 2 -5 -2 604.83 23.18
 -2 5 2 591.21 18.87
 -2 5 1 179.73 11.54
 -2 5 1 180.9 7.39
 2 -5 -1 177.55 6.84
 2 -5 -1 175.98 10.71
 -2 -5 1 198.71 7.38
 -2 5 0 341.12 17.07
 2 5 0 373.71 13.49
 -2 5 0 341.83 12.62
 2 -5 0 358.38 12.33
 2 -5 0 362.74 17.2
 -2 -5 0 374.03 12.39
 2 -5 1 26.79 2.03
 -2 5 -1 22.4 3.61
 2 5 1 29.73 2.69
 -2 5 -1 24.86 2.24
 2 -5 1 22.46 3.8
 2 -5 2 9.32 1.27
 -2 5 -2 11.72 2.7
 2 5 2 9.82 1.8
 -2 5 -2 7.27 1.43
 2 -5 2 9.07 2.73
 2 -5 3 26.65 2.16
 2 -5 3 24.72 4.1
 2 5 3 25.14 2.56
 -2 5 -3 25.12 3.92
 2 -5 4 119.56 5.4
 2 5 4 117.7 5.93
 2 -5 4 108.76 4.9
 2 -5 4 105.5 8.92
 -2 5 -4 104.27 8.6
 2 -5 5 339.28 12.02
 2 5 5 340.9 12.64
 2 -5 5 317.13 11.54
 -2 5 -5 313.38 17.01
 2 -5 5 290.7 17.02
 -2 5 -6 8.53 2.63
 2 5 6 10.12 1.93
 2 -5 6 8.38 1.3
 2 -5 6 7.78 2.7
 2 -5 6 7.69 1.19
 2 -5 7 90.7 4.57
 2 -5 7 97.19 9.03
 2 -5 7 92.22 4.69
 2 -5 8 166.21 7.04
 2 5 8 154.2 7.15
 2 -5 8 170.97 7.04
 2 -5 9 13.85 1.61
 2 -5 9 13.18 1.56
 2 5 9 14.34 1.72
 2 5 10 195.72 29.07
 -2 5 -10 226.55 14.35
 2 5 10 237.02 9.14
 2 -5 11 105.09 4.8
 2 5 11 102.95 4.9
 2 -5 11 106.67 4.93
 2 -5 12 77.13 3.77
 2 5 12 83.96 5.34
 2 5 12 75.41 3.79
 2 -5 12 80.47 3.97
 2 5 13 248.47 10.72
 2 5 13 242.12 8.75
 2 -5 13 262.54 9.17
 2 5 14 1.1 1.35
 -2 -6 13 17.79 1.5
 -2 -6 13 12.02 1.21
 -2 6 12 40.42 2.91
 -2 -6 12 51.21 3.22
 -2 -6 11 8.08 1.38
 -2 6 11 5.41 1.26
 -2 -6 11 7.76 1.42
 -2 -6 10 160.09 6.73
 -2 -6 10 177.61 7.24
 -2 -6 9 42.22 3.22
 -2 -6 8 156.21 15.39
 2 6 -8 184.69 14.62
 2 6 -7 153.9 13.33
 -2 -6 7 146.19 14.27
 -2 -6 7 178.09 7.75
 2 6 -6 7.39 3.14
 -2 -6 6 6.74 1.31
 -2 -6 6 5.04 3.29
 -2 6 5 3.02 1.3
 2 6 -5 2.21 2.07
 -2 -6 5 3.95 1.05
 -2 -6 5 2.56 2.56
 -2 6 4 11.87 1.86
 -2 -6 4 13.1 4.43
 2 6 -4 10.91 3.39
 -2 -6 4 10.36 1.51
 -2 6 3 483.31 17.41
 2 6 -3 529.57 18.64
 -2 -6 3 517.89 17.36
 -2 -6 2 96.58 9.75
 -2 -6 2 99.58 4.79
 -2 6 2 85.07 10.55
 2 6 -2 103.37 5.87
 -2 6 2 97.06 5.09
 -2 6 1 625.45 29.88
 2 -6 -1 681.85 27.41
 -2 -6 1 623.81 29.49
 2 -6 -1 605.09 20.19
 -2 -6 1 640.24 20.57
 -2 6 1 603.31 21.03
 2 6 -1 683.1 22.21
 -2 -6 0 187.36 13.64
 2 -6 0 181.21 7.15
 2 6 0 198.43 8.58
 -2 6 0 174.69 7.64
 2 -6 0 188.98 12.34
 -2 6 0 174.14 12.72
 -2 -6 -1 345.48 19.53
 2 -6 1 355.66 12.41
 -2 6 -1 325.58 12.59
 2 6 1 376.55 13.68
 -2 6 -1 330.46 18.29
 2 -6 1 365.43 18.58
 -2 -6 -2 302.29 17.66
 2 -6 2 319.68 11.2
 2 6 2 327.82 12.26
 -2 6 -2 267.89 11.02
 -2 6 -2 284.4 16.43
 2 -6 2 318.57 17.24
 -2 -6 -3 69.34 7.81
 2 -6 3 88.74 4.45
 -2 6 -3 68.49 4.18
 2 6 3 92.89 5.28
 2 -6 3 89.06 8.42
 -2 6 -3 73.54 7.63
 2 -6 4 18.2 3.91
 2 -6 4 23.73 2.13
 -2 6 -4 14.3 1.98
 2 6 4 22.49 2.62
 -2 6 -4 21.12 4.2
 -2 6 -5 2.78 2.02
 2 -6 5 2.85 2.37
 -2 6 -5 2.21 1.23
 2 6 5 4.45 1.73
 2 -6 5 2.36 0.85
 2 -6 6 129.09 5.96
 2 6 6 140.21 7.02
 -2 6 -6 124 10.32
 2 -6 6 123.3 10.59
 2 -6 7 147.26 6.42
 -2 6 -7 146.59 11.34
 2 -6 7 133.83 11.21
 2 -6 8 61.84 3.79
 2 -6 8 64.85 3.43
 2 -6 9 508.06 16.16
 2 -6 9 493.2 15.84
 2 6 10 1.73 0.69
 2 -6 10 1.52 0.67
 2 -6 10 1.66 0.68
 2 6 11 234.8 10.32
 2 -6 11 265.7 9.22
 2 6 12 0.23 1.06
 2 -6 12 1.3 0.62
 2 6 13 9.62 1.68
 -2 -7 11 65.57 3.32
 2 7 -10 13.04 1.85
 -2 7 10 6.97 1.06
 2 7 -9 29.25 2.81
 -2 -7 9 41.54 2.71
 2 7 -8 224.78 10.12
 -2 -7 8 263.96 9.78
 2 7 -7 21.12 2.91
 -2 -7 7 26.23 2.32
 2 7 -6 187.97 9.32
 -2 -7 6 222.05 8.62
 -2 -7 5 0.43 2.81
 -2 -7 5 0.9 0.74
 2 7 -5 -1.17 2.11
 -2 -7 4 54.23 7.77
 2 -7 -4 43.12 2.75
 -2 -7 3 0.38 1.78
 -2 -7 2 57.54 7.59
 2 7 -2 64.9 4.68
 -2 -7 1 87.81 8.96
 2 7 -1 88.53 5.41
 -2 7 1 79.1 4.48
 2 -7 0 20.89 3.84
 -2 -7 0 20.09 4.26
 2 7 0 29.93 3.07
 -2 7 0 23.64 2.36
 -2 7 0 18.73 5.56
 2 7 1 145.45 7.13
 -2 -7 -1 109.23 9.94
 -2 7 -1 136.67 12.43
 2 -7 1 131.47 10.22
 -2 7 -2 477.67 24.66
 2 -7 2 521.52 23.18
 2 -7 3 54.08 6.54
 -2 7 -3 58.19 7.35
 2 -7 4 450.22 22.07
 -2 7 -4 451.32 23.04
 2 7 5 10.62 2.11
 2 -7 5 10.52 1.37
 2 -7 6 275.78 10.09
 2 -7 7 17.54 1.63
 2 -7 7 16.84 1.85
 2 -7 8 93.87 4.21
 2 -7 8 81.27 4.58
 2 -7 9 11.24 1.23
 2 -7 10 3.14 0.72
 2 7 10 1.47 1
 2 7 11 2.7 0.99
 2 -7 11 4.85 0.83
 -2 -8 8 79.44 3.68
 2 8 -7 57.85 3.53
 -2 -8 7 78.85 3.63
 2 8 -6 120.54 6.02
 -2 -8 6 151.69 5.86
 2 8 -5 2.23 1.52
 -2 -8 5 4.41 0.91
 2 8 -4 116.73 6.09
 -2 -8 4 131.46 5.38
 2 8 -3 97.93 5.27
 -2 -8 3 100.84 4.22
 2 8 -2 47.4 3.63
 2 -8 -2 44.93 2.67
 2 8 -1 147.51 6.72
 2 -8 -1 134.24 5.6
 2 8 0 4.61 1.68
 -2 8 0 3.53 1.09
 2 -8 0 3.16 0.84
 -2 8 -1 5.42 1.1
 2 8 1 6.79 1.72
 2 -8 1 5.02 1.01
 2 -8 2 0.34 0.61
 2 -8 2 0.96 0.6
 2 8 2 -0.08 1.33
 2 -8 3 118.88 4.83
 2 8 3 121.44 5.84
 2 -8 4 7.95 1.05
 2 -8 4 6.35 1.11
 2 -8 5 183.61 6.6
 2 -8 5 157.06 6.77
 2 -8 6 3.15 0.7
 2 -8 6 1.17 0.69
 2 -8 7 9.25 1.05
 2 -8 7 7.21 1.27
 2 8 8 3.9 0.96
 2 -8 8 6.77 0.92
 -2 -9 4 64.03 3.25
 -2 -9 3 8.26 1.12
 -2 -9 2 227.57 8.26
 -2 -9 1 8.27 1.1
 2 9 -1 7.3 1.37
 2 -9 0 199.23 6.99
 -2 -9 0 191.57 7.04
 2 -9 1 1.31 0.6
 2 -9 2 56.71 2.86
 2 -9 3 0.24 0.5
 -3 0 17 -0.53 1.15
 -3 0 16 3.46 1.34
 -3 0 16 3.33 1.49
 -3 0 15 0.63 1.25
 -3 0 15 1.56 1.55
 -3 0 15 2.19 2.55
 -3 0 14 3.4 2.38
 -3 0 13 1.96 1.86
 -3 0 13 0.25 1.23
 -3 0 13 0.99 2
 -3 0 13 -0.38 1
 -3 0 13 1.38 2.29
 -3 0 13 1.15 1.73
 -3 0 12 222.03 9.01
 -3 0 12 195.22 14.2
 -3 0 12 170.12 9.35
 -3 0 12 213.78 10.14
 -3 0 12 188.27 15.66
 -3 0 12 229.79 9.15
 -3 0 12 187.02 10.24
 -3 0 11 0.53 0.81
 -3 0 11 0.15 1.8
 -3 0 11 2.17 2.43
 -3 0 11 1.01 1.39
 -3 0 11 0.31 1.4
 -3 0 11 0.53 0.95
 -3 0 11 -0.22 1.25
 -3 0 10 3108.53 100.15
 -3 0 10 3097.58 92.37
 -3 0 10 2984.45 92.88
 -3 0 10 3243.75 93.24
 -3 0 10 3214.11 92.45
 -3 0 10 2989.98 104.4
 -3 0 9 0.11 0.63
 -3 0 9 5.09 1.31
 -3 0 9 0.37 2.21
 -3 0 9 1.32 1.55
 -3 0 9 0.23 1.04
 3 0 -9 0.2 1.32
 -3 0 9 0.76 0.97
 -3 0 8 1036.09 32.58
 -3 0 8 942.72 33.68
 -3 0 8 1067.63 41.5
 -3 0 8 1030.58 32.72
 -3 0 7 -0.28 2.21
 3 0 -7 1.35 1.73
 -3 0 6 181.5 11.99
 3 0 -6 224.5 11.69
 3 0 -5 0.18 1.8
 -3 0 5 1.35 2.05
 -3 0 5 0.63 0.68
 3 0 -4 30.64 3.93
 -3 0 4 33.52 3.84
 3 0 -3 0.93 1.61
 -3 0 3 0.59 1.41
 -3 0 2 11.94 1.4
 -3 0 2 13.02 2.58
 -3 0 1 0.44 1.69
 3 0 0 56.52 4.19
 3 0 0 65.14 2.87
 3 0 1 0.76 0.81
 -3 0 -1 0.33 0.52
 3 0 1 0.86 1.6
 3 0 2 1466.44 45.86
 3 0 2 1709.15 52.44
 3 0 3 0.84 2.73
 3 0 4 469.34 17.07
 3 0 4 578.97 27.23
 3 0 5 0.33 0.69
 3 0 5 0.99 3.69
 3 0 6 1296.19 42.68
 3 0 6 1355.44 45.58
 3 0 7 1.27 0.63
 3 0 7 0.29 0.97
 3 0 7 0.34 0.65
 3 0 7 0.59 1.02
 3 0 8 2275.34 70.57
 3 0 8 2268.7 70.43
 3 0 8 2316.61 70.03
 3 0 8 2562.02 99.02
 3 0 8 2321.37 74.45
 3 0 8 2439.64 70.81
 3 0 8 2287.02 70.02
 3 0 8 2581.1 78.13
 3 0 9 0.39 0.67
 3 0 9 1.46 2.48
 3 0 9 0.98 0.85
 3 0 9 -0.82 1.88
 3 0 9 1.96 4.64
 3 0 9 1.74 0.65
 3 0 9 0.28 0.57
 3 0 9 -0.34 0.76
 3 0 10 816.51 32.22
 3 0 10 785.66 25.99
 3 0 10 768.19 25.08
 3 0 10 786.51 25.92
 3 0 10 856.65 26.14
 3 0 10 756.15 25.03
 3 0 10 873.77 52.53
 3 0 11 1 0.73
 3 0 11 -0.05 0.61
 3 0 11 2.52 3.27
 3 0 11 -0.16 0.81
 3 0 11 0.42 1
 3 0 11 1.11 0.9
 3 0 11 3.49 6.97
 3 0 12 1.86 0.81
 3 0 12 3.13 1.27
 3 0 12 3.2 1.08
 3 0 12 1.18 4.67
 3 0 12 1.73 0.89
 3 0 12 3.35 4.14
 3 0 13 0.95 1.07
 3 0 13 0.64 0.8
 3 0 13 1.13 6.52
 3 0 13 3.65 3.88
 3 0 13 0.57 0.9
 3 0 14 60.62 6.75
 3 0 14 51.89 3.53
 3 0 14 49.52 3.9
 3 0 15 -0.36 2.54
 3 0 15 1.2 1.42
 3 0 16 66.02 4.87
 3 0 16 66.27 5.12
 -3 1 17 71.27 3.6
 -3 1 17 70.25 3.69
 -3 1 16 18.95 2.14
 -3 -1 16 19.56 2.24
 -3 -1 16 15.54 2.34
 -3 1 16 18.93 2.27
 -3 1 15 265.02 11.79
 -3 -1 15 271.07 12.07
 -3 1 15 328.45 13.58
 -3 -1 15 326.95 12.57
 -3 1 15 326.91 12.71
 -3 1 14 2.53 2.44
 -3 -1 13 93.76 5.26
 -3 1 13 87.32 5.04
 -3 -1 13 69.99 6.74
 -3 1 13 88.01 5.6
 -3 1 13 85.41 9.36
 -3 -1 13 82.35 9.51
 -3 1 13 72.2 9.36
 -3 1 13 74.77 6.02
 -3 -1 13 78.37 5.69
 -3 -1 13 66.17 5.13
 -3 1 13 60.29 4.94
 -3 1 12 64.84 4.11
 -3 -1 12 72.04 4.31
 -3 -1 12 55.89 5.5
 -3 1 12 53.61 4.17
 -3 1 12 58.31 7.37
 -3 -1 12 61.94 7.62
 -3 1 12 68.78 4.22
 -3 -1 12 67.78 4.25
 -3 1 12 49.19 8.19
 -3 1 12 47.75 5.05
 -3 -1 12 58.68 4.95
 -3 -1 12 47.12 4.27
 -3 -1 11 139.52 7.41
 -3 -1 11 135.65 12.84
 -3 1 11 138.66 13.36
 -3 -1 11 148.86 6.69
 -3 1 11 151.66 6.71
 -3 1 11 138.22 6.78
 -3 -1 11 141.57 8.09
 -3 1 11 118.73 6.6
 -3 -1 11 144.24 11.32
 -3 1 11 135.43 10.9
 -3 -1 11 151.26 6.74
 -3 1 11 150.18 6.69
 -3 1 11 128.18 8.11
 -3 -1 11 138.8 7.84
 -3 -1 10 324.56 13.17
 -3 -1 10 323.63 20.09
 -3 1 10 318.2 21.13
 -3 1 10 357.51 12.31
 -3 -1 10 334.31 12.21
 -3 -1 10 351.73 13.77
 -3 1 10 339.07 12.41
 -3 1 10 292.84 12.38
 -3 -1 10 341.84 12.23
 -3 1 10 350.45 12.25
 3 -1 -10 320.71 17
 -3 -1 10 329.17 17.65
 -3 1 10 305.32 17.16
 -3 -1 10 309.1 13.6
 -3 1 10 329.79 13.83
 -3 1 9 518.52 22.16
 -3 -1 9 493.93 21.98
 -3 -1 9 506.5 17.83
 -3 1 9 486.57 16.64
 -3 1 9 415.69 16.76
 -3 -1 9 498.36 17.53
 -3 -1 9 506.41 16.67
 -3 1 9 528.18 16.76
 -3 1 9 508.7 16.67
 -3 -1 9 497.97 16.62
 -3 -1 9 478.47 16.3
 -3 -1 9 485.03 24.57
 -3 1 9 476.97 26.82
 -3 -1 9 454.48 18.08
 -3 1 9 524.09 18.08
 -3 -1 8 125.7 6.73
 -3 1 8 159.19 6.68
 3 1 -8 106.87 8.05
 -3 -1 8 152.87 6.2
 -3 1 8 108.27 5.81
 3 -1 -8 137.15 10.83
 -3 -1 8 143.26 9.19
 -3 1 8 149.01 9.31
 -3 1 8 139.32 5.69
 -3 -1 8 140.15 6.51
 -3 -1 8 144.91 5.66
 -3 -1 7 49.45 5.86
 -3 -1 7 53.57 3
 -3 -1 7 53.1 3.34
 3 1 -7 37.72 4.49
 -3 1 7 44.23 6.83
 3 1 -6 1098.38 45.34
 -3 1 6 1229.12 50.29
 -3 -1 6 1643.18 45.71
 -3 -1 6 1447.77 48.11
 -3 -1 5 909.32 30.84
 3 1 -5 744.49 29.23
 -3 1 4 1555.06 45.41
 3 1 -4 1095.25 41.54
 -3 1 3 1826.04 56.71
 3 1 -3 1612.76 54.12
 3 1 -2 63.19 4.3
 -3 1 1 135.49 6.46
 -3 1 0 618.86 20.53
 3 -1 1 1261.37 42.43
 -3 1 -1 1330.29 40.79
 3 -1 2 953.05 29.84
 3 1 2 954.39 28.1
 3 -1 3 547.53 21.5
 3 -1 3 482.66 15.36
 3 1 3 537.69 18.14
 3 -1 4 112.7 9.41
 3 1 4 103.21 5.83
 3 -1 5 74.19 8.5
 3 -1 5 57.95 3.37
 3 1 5 60.16 4.42
 3 -1 5 63.54 5.08
 3 1 5 66.08 5.13
 3 -1 6 903.8 32.58
 3 1 6 907.39 32.5
 3 -1 6 990.44 42.5
 3 1 6 837.54 30.67
 3 1 6 1051.26 52.47
 3 1 7 498.86 19.02
 3 -1 7 495.17 15.65
 3 1 7 481.52 15.92
 3 -1 7 482.92 15.95
 3 -1 7 465.6 15.76
 3 1 7 435.81 15.51
 3 1 7 489.37 15.99
 3 -1 7 479.96 15.58
 3 1 8 42.07 2.76
 3 -1 8 46.93 2.62
 3 -1 8 34.65 5.75
 3 -1 8 42.08 5.24
 3 1 8 47.92 5.5
 3 -1 8 38.32 2.72
 3 -1 8 40.88 9.12
 3 1 8 36.49 11.17
 3 -1 8 40.32 2.5
 3 -1 8 39.17 2.75
 3 1 8 38.07 2.69
 3 1 8 43.35 2.8
 3 -1 8 42.21 2.82
 3 -1 9 267.22 9.96
 3 1 9 263.3 9.89
 3 -1 9 249.05 9.67
 3 1 9 262.86 9.96
 3 1 9 279.94 12.48
 3 -1 9 210.34 14.21
 3 1 9 252.53 9.81
 3 -1 9 243.34 9.89
 3 -1 9 241.43 9.28
 3 -1 9 261.88 9.86
 3 1 9 272.86 29.51
 3 -1 9 250.05 9.4
 3 -1 9 282.2 24.95
 3 1 9 274.48 15.28
 3 -1 9 290.57 15.83
 3 -1 10 17.92 1.78
 3 -1 10 16.81 1.91
 3 -1 10 21.3 2.29
 3 1 10 19.94 2.07
 3 -1 10 22.24 8.45
 3 1 10 25.91 10.45
 3 1 10 18.92 2.06
 3 1 10 21.24 2.06
 3 -1 10 18.25 1.98
 3 -1 10 16.78 1.7
 3 -1 10 14.78 4.41
 3 1 10 20.77 3.57
 3 -1 11 240.16 9.37
 3 -1 11 210.19 8.67
 3 -1 11 201.07 13.79
 3 1 11 245.4 13.4
 3 1 11 225.48 9.41
 3 -1 11 219.16 9.69
 3 -1 11 222.43 8.7
 3 -1 11 204.38 23.98
 3 1 11 217.29 27.36
 3 1 11 233.48 9.33
 3 -1 11 244.71 9.49
 3 1 11 223.97 9.44
 3 1 12 102.04 9.1
 3 -1 12 72.73 7.94
 3 1 12 82.35 4.88
 3 -1 12 84.1 5.28
 3 -1 12 79.73 15.99
 3 1 12 85.69 4.76
 3 -1 12 88.07 4.83
 3 -1 12 81.23 4.68
 3 1 12 80.96 4.88
 3 -1 12 79.41 4.21
 3 1 12 94.27 18.33
 3 1 13 585.54 20.86
 3 1 13 651.54 46.83
 3 1 13 606.5 20.69
 3 -1 13 614.09 20.76
 3 -1 14 23.85 3.22
 3 1 14 19.04 2.24
 3 -1 14 22.88 4.27
 3 1 14 16.14 1.95
 3 -1 14 21.73 2.22
 3 -1 15 189.99 9.99
 3 1 15 181.81 8.08
 3 1 16 1.46 1.29
 3 1 16 2.16 2.01
 3 1 17 0.43 1.43
 -3 2 17 3.73 0.97
 -3 2 17 5.4 0.84
 -3 2 16 291.45 10.7
 -3 -2 16 274.1 9.91
 -3 2 16 270.47 10.29
 -3 2 15 45.4 3.77
 -3 2 15 45.86 4.16
 -3 -2 15 35.25 2.98
 -3 2 15 34.66 3.05
 -3 2 14 328.99 12.14
 -3 -2 14 298.68 12.08
 -3 2 14 273.99 12.42
 -3 2 14 221.66 10.8
 -3 -2 14 250.98 11.48
 -3 2 13 20.06 2.49
 -3 2 13 15.44 4.42
 -3 -2 13 22.26 5
 -3 2 13 12.78 2.27
 -3 2 13 18.91 5.3
 -3 2 13 16.12 3.15
 -3 -2 13 16.38 3.02
 -3 -2 13 20.2 2.79
 -3 -2 12 19.07 2.77
 -3 -2 12 22.99 3.5
 -3 2 12 19.72 2.4
 -3 -2 12 20.3 4.61
 -3 2 12 28.94 5.15
 -3 2 12 25.99 2.63
 -3 2 12 31.85 2.76
 -3 -2 12 28.63 2.74
 -3 2 12 25.28 3.49
 -3 2 12 20.94 5.64
 -3 -2 11 243.36 10.99
 -3 2 11 206.57 9.94
 -3 -2 11 239 11.4
 -3 -2 11 269.93 10.3
 -3 2 11 279.21 10.32
 -3 2 11 269.78 10.2
 -3 -2 11 266.69 10.23
 -3 2 11 247.12 9.92
 -3 2 11 246.54 19.43
 3 -2 -11 190.67 14.59
 -3 -2 11 246.23 15.71
 -3 2 11 260.29 15.8
 -3 2 11 268.77 11.56
 -3 -2 10 108.57 6.59
 -3 2 10 84.59 5.2
 -3 2 10 117.16 6.34
 -3 -2 10 114.37 6.16
 -3 -2 10 107.7 9.09
 -3 2 10 115.49 9.29
 3 -2 -10 87.3 9.93
 -3 2 10 120.96 5.43
 -3 -2 10 113.52 5.34
 -3 2 10 117.22 5.37
 -3 -2 10 110.32 5.32
 -3 -2 10 79.77 6.75
 -3 2 10 103.05 5.07
 -3 2 10 92.47 12.03
 -3 2 9 52.11 3.67
 -3 -2 9 45.66 3.99
 -3 2 9 28.74 2.8
 -3 -2 9 45.27 3.38
 -3 2 9 45.39 2.86
 -3 -2 9 41.8 2.77
 -3 -2 9 45.22 2.92
 -3 2 9 47.1 2.88
 -3 2 9 39.88 5.08
 -3 -2 9 36.75 4.82
 -3 -2 9 29.65 3.93
 -3 2 9 42.84 2.69
 -3 2 9 44.86 8.09
 -3 2 8 165.13 8.56
 -3 2 8 268.48 9.55
 -3 -2 8 235.55 10.04
 -3 -2 8 239.17 8.54
 -3 2 8 245.34 8.57
 -3 2 8 251.42 8.62
 -3 -2 8 237.06 12.61
 -3 2 8 254.4 12.93
 -3 -2 8 213.19 8.35
 -3 2 8 223.47 8.27
 -3 -2 8 174.66 9.9
 -3 2 8 192.99 17.04
 -3 -2 8 260.73 9.4
 -3 -2 7 105.71 8.1
 3 2 -7 109.17 6.65
 -3 -2 7 108.18 5.84
 -3 -2 7 100.3 4.4
 -3 2 7 95.01 4.99
 -3 -2 7 115.06 5
 3 2 -6 495.56 19.54
 -3 -2 6 555.35 22.63
 3 2 -5 88.12 4.45
 3 2 -5 113.3 6.4
 -3 2 4 1559.68 51.22
 3 2 -4 1491.57 46.48
 -3 2 3 392.55 17.95
 3 2 -3 420.66 15.55
 3 2 -3 391.62 14.43
 3 -2 -2 284.11 10.17
 3 2 -2 271.02 10.95
 -3 2 2 283.89 12.37
 3 -2 -1 261.23 9.85
 -3 2 1 247.13 10.63
 3 2 -1 247.56 10.21
 -3 2 0 209.72 9.05
 3 -2 0 204.18 8.76
 3 2 0 203.26 8.97
 3 2 1 2915.33 86.17
 3 -2 1 2825.53 88.5
 -3 2 -1 2885.01 88.46
 3 2 1 2837.06 88.66
 3 -2 2 2026.3 62.54
 3 2 2 1934.18 62.24
 3 -2 3 6.63 1.7
 3 2 3 5.07 1.34
 3 -2 3 5.63 1.63
 3 2 4 636.24 23.71
 3 -2 4 651.98 23.83
 3 2 4 651.65 23.49
 3 -2 4 644.46 24.11
 3 2 5 71.92 5.56
 3 -2 5 79.05 5.87
 3 2 5 74.52 5.65
 3 -2 5 69.01 5.54
 3 -2 6 126.08 5.31
 3 2 6 129.61 8.34
 3 -2 6 136.88 8.65
 3 2 6 131.41 5.5
 3 2 7 680.63 27.01
 3 -2 7 684.47 22.39
 3 -2 7 740.81 22.84
 3 -2 7 799.1 26.3
 3 2 7 751.46 23.23
 3 -2 7 666.42 22.79
 3 2 8 130.06 5.71
 3 -2 8 135.01 5.89
 3 2 8 121.8 5.78
 3 2 8 135.13 8.9
 3 -2 8 121.72 5.1
 3 -2 8 141.62 8.61
 3 -2 8 117.25 5.59
 3 2 8 144.46 22.95
 3 -2 8 123.74 6.26
 3 -2 8 138.42 9.93
 3 2 8 143.08 9.75
 3 -2 8 134.46 5.61
 3 2 9 419.56 15.37
 3 -2 9 444.86 19.04
 3 2 9 427.32 15.29
 3 -2 9 425.98 16.2
 3 -2 9 466.85 15.36
 3 2 9 423.55 15
 3 -2 9 442.24 15.23
 3 2 9 375.88 39.34
 3 -2 9 437.63 14.92
 3 -2 9 400.58 15.02
 3 -2 10 103.7 5.27
 3 -2 10 104.96 8.27
 3 2 10 125.5 7.58
 3 -2 10 108.17 5.09
 3 2 10 101.21 5.39
 3 -2 10 104.28 6.48
 3 2 10 100.87 5.5
 3 -2 10 109.77 5.38
 3 2 10 106.09 5.23
 3 -2 11 102.41 6.63
 3 2 11 95.11 5.18
 3 -2 11 85.64 7.77
 3 2 11 103.88 7.5
 3 2 11 81.57 18.84
 3 -2 11 89.26 4.63
 3 -2 11 99.8 5.1
 3 2 11 93.1 4.9
 3 -2 11 88.95 4.85
 3 2 12 477.53 42.99
 3 -2 12 462.91 16.5
 3 -2 12 467.86 16.84
 3 -2 12 455.56 20.94
 3 2 12 474.07 16.9
 3 -2 12 506.24 17.19
 3 -2 12 525.15 20.35
 3 2 12 484.19 17.32
 3 -2 13 120.28 8.67
 3 2 13 92.02 18.26
 3 -2 13 103.77 8.23
 3 -2 13 109.4 5.31
 3 2 14 673.41 26.48
 3 2 14 595.28 20.4
 3 -2 14 645.55 24.9
 3 2 15 17.43 1.97
 3 2 15 18.48 3.63
 3 2 16 57.24 3.55
 3 2 16 60.69 4.67
 -3 3 16 2.99 1.02
 -3 -3 16 2.71 0.75
 -3 3 16 1.3 0.66
 -3 3 15 1.96 1.62
 -3 3 15 0.52 1.23
 -3 -3 15 1.92 0.99
 -3 3 15 0.63 0.88
 -3 3 14 69.9 4.69
 -3 3 14 90.03 5.98
 -3 3 13 87.11 4.95
 -3 3 13 80.94 5.96
 -3 -3 12 98.44 6.45
 -3 3 12 101.37 12.24
 -3 3 12 123.31 5.93
 -3 3 12 128.02 7.18
 -3 3 11 694.78 23.94
 -3 3 11 535.41 33.95
 -3 -3 11 768.79 31.34
 3 -3 -11 614.68 32.86
 -3 -3 11 771.24 23.86
 -3 -3 11 688.42 22.83
 -3 -3 11 569.86 23.5
 -3 3 11 660.71 22.37
 -3 3 10 11.97 1.54
 -3 3 10 14.18 2.15
 -3 -3 10 12.18 1.63
 -3 -3 10 11.72 1.6
 -3 -3 10 10.81 2.08
 -3 3 10 13.33 3.26
 -3 -3 10 13.45 3.32
 -3 3 10 7.3 1.57
 -3 3 10 10.45 4.79
 -3 -3 9 1063.75 32.93
 -3 3 9 1087.57 32.65
 -3 -3 9 1157.4 34.6
 -3 -3 9 1096.92 39.22
 -3 3 9 1152.42 39.59
 -3 -3 9 1051.73 32.89
 -3 -3 8 16.24 1.56
 -3 -3 8 15.96 1.57
 -3 3 8 16.61 2.12
 -3 -3 8 19.87 2.19
 -3 -3 8 17.43 3.15
 -3 3 8 15.98 1.49
 -3 -3 8 15.64 3.91
 -3 -3 7 378.94 12.71
 -3 -3 7 435.07 13.92
 -3 -3 7 362.87 12.62
 -3 3 7 360.8 12.48
 -3 -3 7 408.81 20.37
 -3 -3 6 1.03 0.81
 -3 -3 6 0.43 0.86
 -3 -3 5 39.48 3.64
 -3 3 4 13.7 3.83
 3 3 -4 14.59 1.66
 -3 3 3 464.07 20.45
 3 -3 -3 450.64 15.6
 3 3 -3 439.49 16
 3 -3 -2 550.57 19.02
 3 3 -2 512.49 19.19
 3 -3 -1 18.41 2.31
 3 3 -1 19.87 2.4
 -3 3 0 188.07 9.51
 3 -3 0 205.6 9.31
 3 3 0 185.8 9.12
 3 -3 1 481.95 18.19
 -3 3 -1 438.05 17.97
 3 3 1 468.8 18.07
 3 -3 2 122.86 7.45
 -3 3 -2 118.82 7.18
 3 3 2 118.9 7.22
 3 3 2 113.13 5.67
 3 -3 3 577.26 21.92
 3 3 3 540.92 19.51
 3 -3 3 534.72 19.63
 3 3 3 535.32 21.36
 3 -3 4 21.83 1.6
 3 3 4 26.27 2.27
 3 -3 4 22.33 2.79
 3 3 4 24.04 2.77
 3 3 5 330.59 13.95
 3 3 5 320.64 11.32
 3 -3 5 303.01 14.86
 3 -3 5 297.04 10.53
 3 -3 5 302.07 10.59
 3 3 5 313.73 15.18
 3 -3 6 29.77 2.07
 3 -3 6 28.86 4.04
 3 3 6 33.35 2.73
 3 3 6 30.18 2.04
 3 3 6 29.68 4.02
 3 -3 6 30.92 2.14
 3 3 7 1188.59 37.39
 3 -3 7 1190.48 44.05
 3 -3 7 1214.68 37.44
 3 -3 7 1206.06 37.69
 3 -3 7 1210.31 39.37
 3 3 7 1253.81 44.24
 3 -3 7 1210.16 37.66
 3 -3 8 50.19 4.65
 3 -3 8 48.56 3.29
 3 3 8 51.75 3.02
 3 -3 8 50.84 2.93
 3 -3 8 53.03 3.18
 3 -3 9 594.13 20.12
 3 3 9 619.91 20.46
 3 3 9 571.57 51.24
 3 -3 9 668.93 23.63
 3 -3 9 617.05 20.66
 3 3 9 638.1 21.18
 3 3 10 183.18 7.54
 3 -3 10 189.89 7.8
 3 3 10 176.34 7.96
 3 -3 10 180.39 7.62
 3 -3 10 193.5 10.36
 3 3 11 55.97 3.47
 3 -3 11 56.88 3.6
 3 -3 11 57.25 3.55
 3 3 11 70.44 5.7
 3 3 11 58.38 3.87
 3 3 11 48.86 16.6
 3 3 12 39.55 13.28
 3 -3 13 0.77 0.66
 3 3 13 1.2 0.95
 3 3 13 1.14 2.1
 3 3 14 7.04 1.31
 3 3 14 8.94 3.15
 3 3 15 1.06 0.85
 3 3 15 1.07 2
 3 3 16 32.14 2.98
 3 3 16 30.36 2.24
 -3 -4 16 47.7 2.34
 -3 -4 15 3 0.94
 -3 4 15 4.16 1.13
 -3 -4 14 51.42 3.6
 -3 4 14 48.33 3.73
 -3 4 13 14.92 1.96
 -3 -4 13 18.05 2.11
 -3 -4 12 122.67 6.34
 -3 4 12 113.06 6.55
 -3 4 11 4.93 3.69
 -3 -4 11 4.79 1.39
 -3 4 11 4.95 1.56
 -3 4 10 131.97 6.75
 -3 -4 10 138 7.14
 -3 -4 9 116.21 11.85
 -3 4 8 59.74 3.98
 -3 -4 8 49.3 7.53
 -3 -4 7 582.68 28.93
 -3 4 6 133.9 11.51
 -3 -4 6 91.48 9.85
 -3 4 5 1026.6 42.26
 -3 4 5 996.02 31.64
 -3 -4 5 999.4 41.53
 -3 4 4 477.03 26.71
 -3 4 4 589.4 18.88
 -3 4 3 753 32.18
 3 4 -3 740.18 26.6
 -3 4 3 818.64 24.71
 3 -4 -3 732.8 26.44
 3 4 -2 376.08 15.15
 3 -4 -2 368.73 15.05
 3 -4 -1 24.27 1.64
 3 4 -1 25.53 3.14
 3 -4 -1 24.36 3.06
 3 -4 0 343.76 11.49
 3 4 0 345.28 15.16
 3 -4 0 339.29 15.11
 3 -4 1 257.13 9.12
 3 4 1 283.58 10.19
 3 4 2 268.06 9.88
 3 4 2 250.03 12.82
 3 -4 2 244.91 8.91
 -3 4 -2 239.9 12.75
 3 -4 3 1540.68 47.78
 3 4 3 1678.54 48.81
 3 -4 3 1512.17 47.46
 3 4 3 1610.03 53.66
 3 -4 3 1604.91 53.92
 -3 4 -3 1530.04 53.28
 3 -4 4 455.96 15.66
 3 4 4 494.37 16.67
 3 -4 4 477.83 15.56
 3 4 4 460.63 20.78
 3 -4 4 433.96 20.45
 -3 4 -4 462.01 20.73
 3 -4 5 1016.34 32.3
 3 -4 5 1004.61 38.37
 3 4 5 1070.1 33.28
 3 4 5 1025.49 38.77
 3 -4 5 1012.21 32.18
 3 4 6 27.55 2.76
 3 -4 6 23.23 1.98
 3 -4 6 22.77 1.96
 3 -4 6 22.14 3.96
 3 -4 7 410.8 14.28
 3 -4 7 406.24 14.16
 3 -4 7 396.21 20.05
 3 -4 8 113.51 5.38
 3 -4 8 113.63 5.24
 3 -4 9 1.6 0.8
 3 -4 9 0.82 0.6
 3 4 9 1.74 0.98
 3 -4 10 7.4 1.27
 3 4 10 3.29 7.39
 3 4 10 7.73 1.48
 3 -4 10 7.89 1.15
 3 4 11 5.9 7.97
 3 4 12 112.85 5.43
 3 -4 12 105.49 5.04
 3 4 12 118.93 7.48
 3 4 13 10.89 1.46
 3 -4 13 10.53 1.33
 3 4 13 11.73 2.62
 3 4 14 33.3 2.29
 3 4 14 30.18 3.85
 3 4 15 46.41 2.56
 3 4 15 42.15 3.87
 -3 -5 15 137.6 5.14
 -3 5 14 36.2 2.38
 -3 -5 14 43.22 2.83
 -3 5 13 149.04 6.88
 -3 -5 13 124.03 6.23
 -3 5 12 257.9 10.88
 -3 -5 12 294.87 11.18
 -3 -5 11 39.54 3.37
 -3 5 11 33.54 3.05
 -3 5 10 46.22 9.55
 -3 -5 10 62.65 9.74
 -3 -5 9 1.04 2.58
 -3 -5 9 0.1 0.75
 -3 -5 8 22.74 5.73
 -3 -5 8 32.02 3.1
 -3 -5 7 63.59 9.36
 -3 -5 7 91.21 5.31
 -3 5 6 34.83 6.33
 -3 -5 6 26.03 5.89
 -3 5 5 534.36 27.56
 -3 -5 5 475.67 26.51
 -3 5 5 471.49 16.64
 -3 5 4 42.45 7.5
 -3 -5 4 56.03 8.07
 -3 5 4 57.06 3.5
 -3 5 3 262.7 18.39
 -3 5 3 309.61 11.15
 -3 -5 3 302.91 19.52
 3 -5 -2 424.91 17.87
 3 -5 -2 376.74 13.31
 -3 5 2 440.78 14.17
 -3 5 2 367.48 20.2
 3 -5 -1 191.89 7.55
 -3 5 1 204.15 8.04
 -3 -5 1 232.68 8.37
 -3 5 1 186.11 12.34
 3 -5 -1 217.22 11.85
 3 -5 0 333.3 11.74
 3 5 0 366.05 13.35
 -3 5 0 315.87 11.89
 -3 -5 0 357.97 11.9
 3 -5 0 364.56 16.98
 -3 5 0 300.69 16.5
 3 -5 1 901.01 27.53
 -3 5 -1 820.7 27.41
 3 5 1 923.92 28.92
 3 -5 1 911.71 33.91
 3 -5 2 4.1 2
 -3 5 -2 1.98 1.11
 3 5 2 3.3 1.67
 3 -5 2 2.21 0.74
 -3 5 -2 1.48 1.48
 3 -5 3 722.58 29.94
 -3 5 -3 675.77 29.31
 3 5 3 793.61 24.84
 -3 5 -3 668.61 23.19
 3 -5 3 757.53 23.64
 3 -5 4 42.53 2.87
 3 5 4 45.77 3.65
 -3 5 -4 38.35 5.27
 3 -5 4 41.25 5.45
 3 -5 4 41.59 2.56
 3 -5 5 27.63 2.33
 3 5 5 35.69 3.27
 3 -5 5 30.09 2.22
 3 -5 5 31.09 4.83
 -3 5 -5 23.45 4.35
 -3 5 -6 6.49 2.46
 3 5 6 5.68 1.85
 3 -5 6 4.39 1.03
 3 -5 6 4.05 0.96
 3 -5 6 3.81 2.15
 -3 5 -7 1.2 1.56
 3 -5 7 3.4 2.07
 3 -5 7 1.24 0.71
 3 -5 7 1.06 0.69
 3 -5 8 56.18 3.34
 3 -5 8 52.6 3.25
 -3 5 -8 53.51 6.49
 3 -5 9 63.6 3.65
 3 -5 9 68.41 3.75
 -3 5 -9 76.7 7.62
 -3 5 -10 227 13.8
 3 -5 10 221.23 8.44
 3 5 10 222.47 8.83
 3 -5 10 228.91 8.63
 3 -5 11 149.26 6.25
 3 -5 11 151.09 6.1
 3 5 11 153.82 6.47
 3 -5 12 151.72 6.06
 3 5 12 152.41 8.03
 3 5 12 142.38 6.01
 3 -5 12 149.09 5.88
 3 5 13 457.36 17.1
 3 5 13 441.57 14.57
 3 5 14 0.88 1.41
 -3 -6 13 47.65 2.58
 -3 -6 13 65.95 3
 -3 6 12 25.07 2.14
 -3 -6 12 34.12 2.58
 -3 -6 11 79.8 4.46
 -3 -6 11 83.82 4.33
 -3 -6 10 271.39 9.63
 -3 6 10 173.06 8
 -3 6 9 20.76 2.29
 -3 -6 9 37.83 3.1
 -3 -6 8 91.98 11.64
 -3 -6 7 18.01 5.42
 -3 -6 7 25.51 2.56
 3 6 -6 34.51 6.52
 -3 -6 6 39.15 3.17
 -3 -6 6 31.64 6.79
 -3 -6 5 25.16 2.46
 -3 -6 5 28.95 6.29
 3 -6 -4 11.32 1.45
 -3 6 4 9.92 4.7
 -3 6 4 11.96 1.85
 -3 -6 4 11.09 1.61
 -3 -6 4 14.74 4.94
 -3 -6 3 477.68 26.31
 -3 6 3 429.53 15.53
 -3 -6 3 457.88 15.74
 3 6 -3 465.7 17.38
 -3 6 2 9.83 1.73
 3 6 -2 11.07 2.5
 -3 -6 2 8.82 1.35
 -3 -6 2 12.52 4.49
 -3 6 2 3.64 3.41
 -3 -6 1 1161.56 46.77
 3 -6 -1 1143 40.96
 3 -6 -1 1050.45 33.72
 -3 6 1 1033.68 43.78
 3 6 -1 1212.75 36.43
 -3 6 1 1037.47 34.32
 -3 -6 1 1077.44 34
 3 6 0 117.26 6.47
 -3 6 0 100.85 5.21
 -3 6 0 99.15 9.46
 3 -6 0 104.46 8.84
 3 -6 0 107.97 4.91
 -3 -6 0 126.38 11.64
 -3 6 -1 560.26 20.07
 -3 6 -1 538.76 26.56
 3 -6 1 594.65 26.67
 3 -6 1 625.66 20.08
 -3 6 -2 90.05 4.9
 3 6 2 117.88 6.35
 3 -6 2 106.12 9.15
 -3 6 -2 92.74 8.82
 3 -6 2 115.24 5.18
 3 6 3 164.32 7.97
 -3 6 -3 135.85 10.81
 3 -6 3 136.03 10.77
 3 -6 3 158.75 6.79
 -3 6 -4 2.15 2.11
 3 6 4 2.75 1.76
 3 -6 4 2.51 0.87
 3 -6 4 3.03 1.98
 3 -6 5 45.33 6.16
 -3 6 -5 38.45 5.75
 3 -6 5 51.09 3.25
 3 6 5 50.57 4.15
 3 -6 6 123.8 10.46
 -3 6 -6 122.08 10.54
 3 -6 6 139.89 6.27
 -3 6 -7 58.83 6.86
 3 -6 8 242.58 8.83
 3 6 8 220.87 8.94
 3 -6 8 234.63 9.4
 3 -6 9 208.52 7.61
 3 6 9 180.09 7.35
 3 -6 10 94.09 4.14
 3 6 10 81.39 3.9
 3 6 11 228.22 9.83
 3 6 11 203.5 7.69
 3 6 12 3.66 1.43
 3 -6 12 3.41 0.78
 -3 -7 11 18.69 1.62
 3 7 -10 10.98 1.9
 -3 -7 10 15.91 1.72
 3 7 -9 50.05 4.22
 -3 -7 9 103.66 4.72
 3 7 -8 244.58 12.44
 -3 -7 8 415.8 12.8
 3 7 -7 43.78 4.38
 -3 -7 7 72.7 4.09
 3 7 -6 559.64 23.13
 -3 -7 6 724.64 22.31
 3 7 -5 6.46 2.52
 -3 -7 5 7.16 1.31
 3 -7 -4 45.25 2.91
 -3 -7 4 42.47 7.16
 -3 -7 4 54.35 3.38
 -3 -7 3 24.82 5.54
 -3 -7 2 2.47 2.47
 -3 7 1 8.35 4.21
 -3 -7 1 7.45 3.43
 -3 7 0 18.56 5.2
 -3 -7 0 23.64 4.89
 3 -7 1 55.59 6.32
 -3 7 -1 56.76 7.65
 -3 -7 -1 61.06 7.62
 -3 -7 -2 151.99 12.01
 -3 7 -2 179.08 13.49
 3 -7 2 180.89 11.92
 -3 7 -3 52.05 6.91
 3 -7 3 57.48 6.46
 3 -7 4 360.07 13.05
 3 7 4 401.68 14.85
 3 -7 5 26.66 2.11
 3 -7 5 26.08 2.25
 3 7 5 31.27 3.2
 3 -7 6 394.55 13.2
 3 -7 6 364.12 13.42
 3 -7 7 95.61 4.31
 3 -7 7 88.17 4.6
 3 -7 8 43.25 2.52
 3 -7 8 39.73 3.01
 3 -7 9 82.47 3.79
 3 -7 10 6.43 0.93
 3 7 10 3.2 1.27
 -3 -8 8 13.23 1.3
 -3 -8 7 58.07 2.97
 3 8 -7 34.8 2.96
 -3 -8 6 48.07 2.79
 3 8 -6 31.13 3.08
 -3 -8 5 95.34 4.26
 3 8 -5 68.6 4.75
 -3 -8 4 44.34 2.64
 3 8 -4 36.68 3.47
 3 -8 -3 14.16 1.38
 3 8 -3 17.01 2.58
 3 -8 -2 12.75 1.38
 3 8 -2 12.89 2.38
 3 -8 -1 116.02 5.19
 3 8 -1 123.38 6.47
 3 -8 0 2.9 0.8
 3 8 0 1.19 1.63
 3 -8 1 3.31 0.86
 3 8 1 5.45 1.82
 3 -8 1 3.75 0.83
 3 -8 2 19.99 1.65
 3 8 2 20.49 2.53
 3 -8 2 17.4 1.71
 3 -8 3 52.34 2.81
 3 8 3 49.76 3.76
 3 -8 3 50.56 3.01
 3 -8 4 35.37 2.17
 3 -8 4 29.45 2.23
 3 -8 5 182.51 6.45
 3 -8 5 148.05 6.5
 3 -8 6 51.87 2.65
 3 -8 6 43.07 2.84
 3 -8 7 52.5 2.64
 3 -8 7 46.81 3.18
 3 -8 8 8.98 1.02
 3 8 8 4.27 1.05
 -3 -9 3 0.58 0.54
 3 9 -2 149.43 6.04
 3 9 -1 -0.05 1.02
 -3 -9 1 0.04 0.48
 3 -9 1 0.47 0.48
 3 -9 2 82.64 3.66
 -4 0 17 0.09 0.68
 -4 0 16 7.23 1.47
 -4 0 16 5.48 1.71
 -4 0 15 0.19 1.08
 -4 0 15 -0.3 1.5
 -4 0 14 94.65 10.81
 -4 0 13 0.12 1.29
 -4 0 13 -0.41 1.73
 -4 0 13 1.1 2.33
 -4 0 13 0.32 1.15
 -4 0 13 1.86 1.18
 -4 0 13 -0.86 2.24
 -4 0 12 46.83 4.33
 -4 0 12 69.82 4.45
 -4 0 12 61.61 5.19
 -4 0 12 67.99 5.67
 -4 0 12 60.5 8.49
 -4 0 12 65.05 4.38
 -4 0 12 63.16 8.28
 -4 0 11 -0.09 0.89
 -4 0 11 0.28 1.75
 -4 0 11 1.2 2.25
 -4 0 11 0.69 1.73
 -4 0 11 1.09 1.8
 -4 0 11 0.73 1.29
 -4 0 11 1.46 1
 -4 0 10 439.47 14.88
 -4 0 10 449.53 14.7
 -4 0 10 425.78 14.81
 -4 0 10 409.7 21.15
 -4 0 10 376.9 16.12
 -4 0 10 417.9 22.29
 -4 0 10 426.54 15.61
 -4 0 9 1.28 2.19
 -4 0 9 1.17 1.56
 -4 0 9 0.8 1.16
 -4 0 9 1.92 1.24
 -4 0 9 -0.06 0.94
 -4 0 9 0.55 1.17
 -4 0 8 1080.36 39.62
 4 0 -8 1325.41 38.63
 -4 0 8 891.88 33.05
 -4 0 8 791.98 31.95
 -4 0 8 1145.71 32.58
 -4 0 8 1114.93 32.2
 -4 0 7 1.14 1.74
 4 0 -7 0.58 1.29
 -4 0 7 0.25 1
 4 0 -6 184.99 10.25
 -4 0 6 148.56 9.38
 -4 0 5 -0.14 1.4
 4 0 -5 -0.35 1.41
 4 0 -4 1325.73 39.61
 -4 0 4 1018.57 36.03
 4 0 -3 0.3 1.33
 -4 0 3 2.37 0.86
 -4 0 2 3215.38 106.88
 4 0 -2 3755.45 107.79
 -4 0 1 -0.47 1.52
 4 0 -1 0.69 1.22
 -4 0 0 3.28 1.62
 4 0 0 2.58 1.63
 4 0 0 3.83 0.59
 -4 0 -1 0.06 0.76
 4 0 1 0.82 1.08
 4 0 1 0.49 1.11
 -4 0 -2 108.63 4.57
 4 0 2 95.01 4.89
 4 0 2 102.2 7.01
 4 0 3 0.22 2.09
 -4 0 -3 0.52 0.49
 4 0 4 4.19 2.8
 4 0 4 2 1.08
 4 0 5 2.31 3.05
 4 0 5 1.46 0.94
 4 0 6 899.1 30.28
 4 0 6 873.71 27.8
 4 0 7 1.88 0.84
 4 0 7 0.84 0.53
 4 0 7 -0.55 1.94
 4 0 7 2.88 1.72
 4 0 7 0.58 0.99
 4 0 7 0.41 0.97
 4 0 8 2145.01 66.56
 4 0 8 2167.29 66.57
 4 0 8 2104.79 70.59
 4 0 8 2108.14 66.25
 4 0 8 2326.23 74.29
 4 0 8 2151.78 65.9
 4 0 8 2288.56 66.86
 4 0 8 2204.75 65.85
 4 0 9 0.58 0.75
 4 0 9 0.87 1.9
 4 0 9 0.07 0.84
 4 0 9 0.23 2.52
 4 0 9 0.5 1.13
 4 0 9 0.51 0.78
 4 0 9 0.72 0.67
 4 0 9 0.83 0.6
 4 0 9 0.82 3.9
 4 0 10 741.77 30.95
 4 0 10 704.93 24.43
 4 0 10 704.13 23.43
 4 0 10 758.37 32.23
 4 0 10 744.71 24.46
 4 0 10 767.24 24.53
 4 0 11 -2.04 5.07
 4 0 11 -0.16 0.77
 4 0 11 0.08 0.9
 4 0 11 -1 3.82
 4 0 11 -0.09 0.93
 4 0 12 64.26 4.31
 4 0 12 64.57 4.04
 4 0 12 61.28 7.88
 4 0 12 59.32 13.2
 4 0 12 58.55 4
 4 0 13 2.08 4.92
 4 0 14 1.83 1.44
 4 0 14 0.79 0.82
 4 0 14 1.3 2.7
 4 0 15 -0.32 1.44
 4 0 15 -0.07 0.79
 4 0 15 -0.14 2
 4 0 16 2.8 2.09
 4 0 16 0.79 1.56
 -4 1 17 26.6 2.11
 -4 1 17 33.96 2.2
 -4 1 16 69.05 4.2
 -4 1 16 71.18 4.17
 -4 -1 16 80.53 4.35
 -4 -1 15 319.01 12.89
 -4 -1 15 335.52 12.94
 -4 1 15 320.19 12.75
 -4 1 15 326.96 12.99
 -4 1 14 50.03 4.42
 -4 1 14 44.3 7.45
 -4 -1 14 40.32 7.42
 -4 1 13 118.53 7.16
 -4 -1 13 118.99 7.16
 -4 1 13 130.93 7.57
 -4 1 13 129.93 12.41
 -4 -1 13 134.03 12.73
 -4 1 13 131.55 7.96
 -4 -1 13 125.73 7.41
 -4 1 13 144.85 7.18
 -4 -1 13 138.92 7.14
 -4 1 13 106.08 11.51
 -4 1 13 137.77 6.97
 -4 -1 13 131.33 6.94
 -4 -1 12 117.96 7.35
 -4 1 12 147.97 7.65
 -4 -1 12 137.13 9.36
 -4 1 12 136.06 12.19
 -4 -1 12 154.59 13.13
 -4 1 12 107.65 6.87
 -4 1 12 139.37 8.57
 -4 -1 12 150.01 8.03
 -4 -1 12 172.41 7.7
 -4 1 12 165.39 7.51
 -4 1 12 143.07 13.45
 -4 1 12 160.53 7.39
 -4 -1 12 161.96 7.51
 -4 1 11 28.73 2.66
 -4 -1 11 28.43 2.71
 -4 -1 11 19.51 2.78
 -4 1 11 23.64 2.63
 -4 -1 11 22.76 3.81
 -4 1 11 29.26 5.95
 -4 1 11 28.55 2.65
 -4 -1 11 29.77 2.75
 -4 1 11 25.4 3.61
 -4 -1 11 26.34 3.22
 -4 -1 11 29.39 5.43
 -4 1 11 19.33 4.44
 -4 1 11 15.95 2.41
 -4 1 10 113.29 11.19
 -4 1 10 74.31 5.25
 -4 1 10 120.85 5.64
 -4 -1 10 119.39 5.67
 -4 -1 10 79.14 5.61
 -4 1 10 105.76 6.74
 -4 -1 10 106.14 6.22
 4 -1 -10 117.84 9.01
 -4 1 10 110.21 5.54
 -4 -1 10 106.89 6.86
 -4 1 10 100.98 9.28
 -4 -1 10 98.67 9.39
 -4 1 10 124.56 5.72
 -4 -1 10 116.51 5.66
 -4 -1 10 109.26 5.37
 -4 1 9 446.09 14.39
 -4 -1 9 439.31 14.3
 -4 1 9 298.62 13.91
 -4 1 9 398.33 13.98
 -4 -1 9 417.87 15.75
 -4 1 9 444.85 15.82
 -4 -1 9 391.34 15.01
 -4 1 9 443.19 20.49
 -4 -1 9 435.55 20.59
 -4 -1 9 389.53 20.54
 -4 1 9 429.71 23.09
 -4 -1 9 340.78 14.55
 4 -1 -9 401.34 20.27
 -4 -1 9 393.74 14.66
 -4 1 8 362.85 14.75
 -4 -1 8 515.2 15.49
 4 1 -8 433.19 20.32
 -4 1 8 471.73 23.57
 -4 1 8 519.91 16.39
 -4 -1 8 424.49 15.86
 -4 1 8 390.28 15.25
 -4 -1 8 417.52 15.47
 -4 1 8 459.41 14.95
 -4 -1 8 478 16.58
 -4 1 7 3.06 2.47
 -4 -1 7 1.93 1.82
 4 -1 -7 5.57 2.89
 4 1 -7 4.42 2.12
 -4 -1 7 2.4 1.56
 -4 -1 7 3.12 1.14
 -4 1 7 1.67 1.05
 -4 -1 7 2.06 1.28
 -4 -1 7 2.71 1.01
 4 1 -6 516.96 20.96
 -4 -1 6 443.78 18.2
 4 1 -5 41.34 4.89
 -4 1 5 29.37 4.39
 -4 1 4 1188.51 34.27
 4 1 -4 685.79 31.14
 -4 1 3 534.17 20.05
 4 1 -3 417.23 18.81
 -4 1 2 30.06 3.9
 4 1 -2 42.73 4.09
 -4 1 1 38.61 3.54
 4 1 -1 38.04 3.45
 4 1 0 414.4 14.64
 -4 1 0 406.9 14.12
 4 1 1 23.37 2.42
 4 -1 1 25.55 3.24
 -4 1 -1 30.08 2.56
 -4 1 -2 167.47 7.05
 4 -1 2 137.19 7.15
 4 -1 3 1840.35 61.13
 4 -1 3 1826.52 56.8
 4 -1 4 1149.74 41.81
 4 1 4 1137.03 38
 4 -1 5 786.96 27.67
 4 -1 5 868.25 34.93
 4 1 5 870.56 29.41
 4 1 6 114.61 7.07
 4 1 6 128.52 5.27
 4 -1 6 118.11 4.78
 4 -1 6 130.75 11.69
 4 1 6 116.89 4.92
 4 -1 6 110.74 4.89
 4 -1 6 112.21 4.87
 4 -1 7 3.39 1.02
 4 -1 7 3.71 0.79
 4 -1 7 2.96 1.64
 4 1 7 2.44 1.66
 4 -1 7 2.24 2.27
 4 -1 7 2.2 1.02
 4 1 7 3.14 1.13
 4 -1 7 1.94 2.72
 4 1 7 5.53 4.73
 4 1 7 4.86 1.05
 4 1 7 2.72 1.12
 4 -1 7 2.52 1.15
 4 -1 8 284.65 10.8
 4 1 8 300.89 10.83
 4 -1 8 327.91 15.33
 4 1 8 294.86 10.88
 4 1 8 256.72 10.25
 4 -1 8 281.12 10.55
 4 1 8 365.17 30.04
 4 -1 8 297.2 10.33
 4 -1 8 286.1 21.64
 4 -1 8 313.71 16.3
 4 1 8 297.55 15.83
 4 -1 8 289.68 10.77
 4 1 8 282.1 10.65
 4 1 9 597.82 26.14
 4 -1 9 628.9 26.68
 4 1 9 534.01 22.69
 4 -1 9 589.65 24.52
 4 1 9 545.47 19.35
 4 -1 9 548.89 19.57
 4 1 9 608.51 19.58
 4 -1 9 586.56 19.63
 4 -1 9 542.56 19.11
 4 1 9 652.59 43.36
 4 -1 9 553.69 18.8
 4 -1 9 620.83 36.31
 4 -1 9 583.72 19.53
 4 1 9 582.07 19.57
 4 1 10 9.06 1.57
 4 1 10 7.56 3.13
 4 -1 10 10.18 3.8
 4 1 10 9.89 1.61
 4 -1 10 13.21 6.3
 4 1 10 7.86 6.29
 4 -1 10 9.79 1.56
 4 1 10 8.87 1.44
 4 -1 10 9.37 1.72
 4 -1 10 7.95 1.22
 4 -1 10 9.23 1.49
 4 1 11 51.77 3.69
 4 -1 11 53.97 3.59
 4 1 11 50.52 3.49
 4 -1 11 53.12 6.43
 4 1 11 46.04 6.29
 4 1 11 56.4 3.8
 4 -1 11 51.43 4
 4 1 11 56.25 13.72
 4 -1 11 58.54 12.41
 4 -1 11 47.13 3.05
 4 -1 11 52.44 3.6
 4 1 12 5.67 1.29
 4 -1 12 7.64 1.4
 4 1 12 10.88 4.68
 4 -1 12 8.56 3.55
 4 1 12 9.48 7.1
 4 -1 12 7.45 1.22
 4 1 12 7.58 1.61
 4 -1 12 7.75 1.95
 4 1 12 5.95 1.41
 4 -1 12 6.56 1.37
 4 1 13 385.16 34.02
 4 -1 13 368.78 17.4
 4 1 14 23.23 4.87
 4 1 14 25.68 2.31
 4 -1 14 24.66 2.3
 4 -1 14 27.67 3.72
 4 1 14 26.84 2.68
 4 -1 14 28.1 4.14
 4 1 15 242.67 12.35
 4 1 15 265.26 10.27
 4 -1 15 248.98 12.32
 4 -1 15 231.99 10.92
 4 1 16 10.81 2.16
 4 1 16 12.74 2.08
 -4 2 17 0.06 0.47
 -4 2 16 161.61 6.6
 -4 2 16 168.56 6.63
 -4 2 15 43.4 3.4
 -4 -2 15 43.44 3.26
 -4 2 15 34.66 2.97
 -4 2 14 286.04 11.6
 -4 -2 14 296.47 11.86
 -4 2 14 264.73 12.06
 -4 2 14 257.21 11.86
 -4 2 13 168.11 14.41
 -4 -2 13 212.68 16.13
 -4 -2 13 180.46 9.1
 -4 -2 13 193.86 8.93
 -4 2 13 176.81 14.99
 -4 -2 13 184.5 9.24
 -4 2 12 261.1 17.67
 -4 -2 12 291.57 18.63
 -4 -2 12 304.59 11.77
 -4 2 12 298.88 11.59
 -4 2 12 207.46 10.82
 -4 -2 12 267.82 12.29
 -4 2 12 287.95 13.22
 -4 2 12 307.14 11.72
 -4 -2 12 322.99 12.01
 -4 2 12 282.82 11.31
 -4 -2 12 240.21 11.77
 -4 2 12 289.07 20.11
 -4 2 11 356.18 20.29
 -4 -2 11 383.43 21.23
 -4 -2 11 390.65 13.86
 -4 2 11 382.6 13.69
 -4 -2 11 340.96 14.43
 -4 2 11 311.05 13.39
 -4 2 11 376.16 15.25
 -4 -2 11 392.2 13.89
 -4 2 11 393.96 13.77
 -4 2 11 337.76 13.08
 -4 -2 11 291.18 13.87
 4 -2 -11 311.55 18.82
 -4 2 11 337.29 22.68
 -4 2 10 79.71 8.37
 -4 -2 10 96.79 9.16
 -4 -2 10 102.3 5.18
 -4 2 10 99.3 5.05
 -4 2 10 81.52 5.01
 -4 -2 10 86.7 5.66
 -4 2 10 100.61 5.06
 -4 -2 10 94.94 5.02
 -4 2 10 81.74 4.48
 -4 -2 10 74.71 5.29
 4 -2 -10 64.74 8.67
 -4 2 10 102.6 5.99
 -4 2 10 66.38 9.89
 -4 2 9 545.56 18.14
 -4 2 9 489.4 22.97
 -4 -2 9 488.35 23.19
 -4 -2 9 481.32 16.96
 -4 2 9 446.6 26.82
 -4 2 9 516.79 17.12
 4 -2 -9 540.25 27.74
 -4 -2 9 439.7 17.61
 -4 2 9 464.17 16.42
 -4 2 9 457.97 17.26
 -4 -2 9 482.53 17.95
 -4 -2 9 520.62 17.19
 -4 2 9 532.66 17.13
 -4 2 8 650.16 21.41
 -4 -2 8 626.99 21.92
 -4 -2 8 644.51 21.06
 -4 2 8 654.41 26.83
 -4 -2 8 646.28 26.99
 -4 -2 8 613.62 21.64
 -4 2 8 601.11 20.35
 4 2 -7 78.8 6.64
 -4 2 7 84.86 4.27
 -4 -2 7 72.76 3.88
 -4 2 7 85.97 4.4
 -4 -2 7 74.15 4.57
 -4 -2 7 79.25 4.34
 -4 -2 6 11.93 1.4
 -4 -2 6 8.75 1.9
 4 2 -6 12.85 2.74
 -4 -2 6 5.58 2.85
 -4 2 5 416.78 19.22
 4 2 -5 367.69 16.77
 -4 2 4 766.45 30.41
 4 2 -4 775.77 28.39
 -4 2 3 235.7 13.94
 4 2 -3 332.18 13.57
 -4 2 2 152.79 8.77
 4 2 -2 149.72 8.19
 4 2 -1 947.62 31.41
 -4 2 1 879.43 31.25
 4 2 0 111.57 6.49
 -4 2 0 120.5 6.49
 4 -2 0 100.81 5.78
 4 2 1 659.1 23.75
 -4 2 -1 637.23 23.16
 4 -2 1 684.86 23.62
 -4 2 -2 2805.48 82.68
 4 -2 2 2806.07 83.38
 4 2 2 2691.73 83.28
 4 2 3 3.15 1.29
 4 -2 3 3.04 1.51
 4 2 4 735.8 26.79
 4 -2 5 78.54 3.49
 4 -2 5 83.44 6.3
 4 2 5 78.13 6.02
 4 2 5 74.09 5.84
 4 -2 6 3.64 0.77
 4 -2 6 3.28 0.68
 4 2 6 4.37 1.01
 4 2 6 4.7 1.12
 4 -2 6 2.97 1.11
 4 -2 6 3.33 1.13
 4 2 7 93.06 4.58
 4 -2 7 79.44 4.26
 4 2 7 86 4.26
 4 -2 7 96.28 7.79
 4 2 7 90.91 7.39
 4 -2 7 80.73 3.76
 4 -2 7 89.8 4.13
 4 2 7 90.79 7.03
 4 -2 7 81.89 4.22
 4 2 7 104.84 17.01
 4 2 8 6.54 1.28
 4 -2 8 6.65 1.46
 4 -2 8 7.18 1.12
 4 -2 8 8.96 2.28
 4 2 8 12.88 8.03
 4 2 8 4.2 1.73
 4 2 8 5.8 2.18
 4 -2 8 8.01 2.57
 4 -2 8 7.2 1.25
 4 2 8 7.05 1.21
 4 2 9 0.89 0.73
 4 -2 9 0.87 0.74
 4 2 9 0.84 1.46
 4 -2 9 0.89 1.33
 4 2 9 1.29 6.93
 4 -2 9 0.99 1.98
 4 2 9 1.29 0.92
 4 -2 9 0.97 1.26
 4 2 9 0.54 0.86
 4 -2 9 0.67 0.66
 4 2 10 25.65 4.05
 4 -2 10 27.52 3.92
 4 2 10 31.59 2.76
 4 2 10 31.27 2.52
 4 -2 10 30.97 2.57
 4 2 10 29.61 2.77
 4 2 10 27.37 11.06
 4 -2 10 30.48 2.66
 4 -2 10 27.18 2.26
 4 -2 11 7.44 2.9
 4 2 11 9.31 8.45
 4 2 11 10.6 3.28
 4 -2 11 8.77 1.48
 4 2 11 6.49 1.48
 4 -2 11 7.05 1.2
 4 2 11 7.54 1.31
 4 -2 11 9.14 1.46
 4 2 12 167.74 11.35
 4 2 12 164.75 7.56
 4 -2 12 164.07 9.55
 4 -2 12 155.84 7.14
 4 -2 12 158.63 6.77
 4 2 12 162.96 23.6
 4 2 12 157.71 7.08
 4 -2 12 164.96 7.25
 4 2 13 46.61 3.19
 4 -2 13 47.52 3.25
 4 -2 13 50.58 3.3
 4 2 13 54.25 3.7
 4 -2 13 50.86 4.96
 4 2 14 423.78 14.89
 4 -2 14 430.65 15.01
 4 2 14 417.86 15.24
 4 2 14 448.85 20.82
 4 2 15 20.52 2.12
 4 2 15 21.02 3.65
 4 2 16 160.08 6.29
 4 2 16 99.27 5.92
 -4 -3 16 0.4 0.53
 -4 3 16 0.67 0.59
 -4 3 16 1.21 0.78
 -4 -3 15 13.51 1.82
 -4 3 15 16.71 1.85
 -4 3 14 53.09 4.44
 -4 3 14 64.43 4.13
 -4 3 14 61.25 4.58
 -4 3 13 1.9 1.63
 -4 3 13 2.29 1.72
 -4 3 12 81.88 5.82
 -4 -3 12 80.04 5.51
 -4 -3 12 85.79 5.1
 -4 3 12 70.38 9.65
 4 -3 -12 54.94 7.39
 -4 -3 12 78.75 5.2
 -4 3 12 76.7 4.78
 -4 -3 12 79.56 9.24
 -4 3 11 260.57 11.08
 -4 -3 11 207.39 10.55
 -4 -3 11 267.77 10.4
 -4 3 11 251.2 9.73
 -4 -3 11 253.09 10.14
 4 -3 -11 195.05 16.32
 -4 3 11 223.6 9.93
 -4 -3 11 262.32 16.54
 -4 3 11 189.92 17.57
 -4 -3 10 61.82 4.77
 -4 3 10 69.61 3.97
 -4 3 10 55.4 9.26
 -4 3 10 71.14 4.52
 -4 3 10 86.19 5.11
 -4 -3 10 78.62 4.45
 -4 3 10 73.23 7.82
 -4 -3 10 76.73 7.99
 -4 -3 10 78.51 4.45
 -4 -3 9 332.7 12.22
 -4 -3 9 349.13 18.08
 -4 3 9 328.75 17.58
 -4 3 9 348.63 12.73
 -4 -3 9 347.85 12.28
 -4 3 9 370.97 13.19
 -4 -3 8 6.97 2.22
 -4 -3 8 4.22 1.41
 -4 3 8 3.82 1.44
 -4 -3 8 4.6 1.03
 -4 -3 8 3.42 2.56
 -4 -3 8 4.75 1.05
 -4 -3 7 200.95 11.62
 -4 -3 7 205.24 8.57
 -4 -3 7 205.72 7.78
 -4 -3 6 54.86 7.3
 -4 -3 6 54.01 3.39
 -4 3 6 67.39 7.2
 -4 -3 5 26.68 1.99
 4 3 -4 12.04 1.79
 -4 -3 4 11.26 1.23
 4 3 -3 97.99 5.79
 -4 3 3 99.44 8.28
 4 3 -2 175.74 8.75
 4 -3 -2 178.9 8.03
 -4 3 2 190.02 10.74
 4 3 -1 848.66 29.8
 4 -3 -1 851.55 29.02
 -4 3 1 885.32 31.21
 4 3 0 569.69 21.54
 -4 3 0 607.82 22.42
 4 -3 0 558.95 21.05
 4 3 1 6.3 1.66
 -4 3 -1 8.96 2.09
 4 -3 1 5.98 1.78
 4 -3 2 132.86 7.98
 -4 3 -2 127.52 7.84
 4 3 2 123.56 7.73
 4 -3 3 38.02 2.13
 4 -3 4 56.94 2.93
 4 -3 4 60.28 2.95
 4 3 4 70.32 3.91
 4 3 4 61.41 4.92
 4 3 4 63.76 5.6
 4 3 5 173.66 10.47
 4 -3 5 166.01 10.48
 4 3 5 177.12 9.64
 4 3 5 177.5 7.26
 4 -3 5 162.62 6.54
 4 3 5 185.14 7.65
 4 -3 5 168.69 6.54
 4 -3 6 43.61 2.68
 4 3 6 55.46 3.83
 4 -3 6 51.2 2.84
 4 -3 6 45.56 2.93
 4 -3 6 55.74 2.99
 4 3 6 55.49 3.5
 4 3 6 51.22 5.49
 4 3 7 1546.78 48.78
 4 3 7 1601.16 55.4
 4 -3 7 1581.42 48.63
 4 -3 7 1662.91 48.98
 4 3 7 1640.35 54.7
 4 -3 7 1638.12 55.29
 4 -3 7 1527.33 48.89
 4 -3 8 26.48 2.16
 4 -3 8 26.58 2.01
 4 -3 8 27.64 2.49
 4 3 8 23.97 2.03
 4 3 8 24.29 4.08
 4 -3 9 1146.9 37.9
 4 3 9 1292.05 75.69
 4 -3 9 1287.37 38.71
 4 3 9 1222.58 38.39
 4 -3 9 1290.44 38.69
 4 -3 9 1206.61 38.77
 4 3 10 84.67 4.4
 4 -3 10 87.23 4.57
 4 3 10 87.99 5
 4 3 10 88.25 18.66
 4 -3 10 77.91 4.57
 4 -3 10 88.4 4.51
 4 3 11 601.45 20.28
 4 3 11 641.56 21.19
 4 -3 11 582.71 20.44
 4 3 11 539.16 45.93
 4 -3 11 583.8 20.21
 4 3 12 99.99 4.86
 4 -3 12 97.42 4.92
 4 3 13 10.74 3.26
 4 3 13 9.16 1.54
 4 3 14 2.88 2.7
 4 3 14 0.13 0.76
 4 3 15 -1.08 2.09
 4 3 15 0.17 0.79
 -4 4 15 44.61 2.48
 -4 4 15 44.02 2.47
 -4 4 14 44.04 2.99
 -4 4 14 44.49 3.28
 -4 4 13 8.41 2
 -4 -4 13 8.38 1.56
 -4 4 12 5.32 1.73
 -4 -4 12 7.71 1.72
 4 -4 -11 44.48 8.08
 -4 -4 11 54.02 4.52
 -4 4 10 15.8 5.49
 -4 4 10 22.29 2.51
 -4 4 9 326.24 12.32
 -4 4 9 317.29 12.15
 -4 4 8 137.41 6.35
 -4 -4 8 70.41 9.61
 -4 -4 7 633.55 32.04
 -4 4 6 40.97 6.28
 -4 -4 6 33.61 6.59
 -4 4 5 2273.38 79.77
 -4 4 4 214.28 7.92
 4 -4 -4 208.63 7.64
 -4 4 3 228.77 8.38
 4 -4 -3 230.93 8.35
 4 4 -3 238.14 11.05
 -4 4 3 221.88 14.62
 4 -4 -2 363.47 14.82
 4 -4 -2 369.76 12.33
 4 4 -2 360.57 15.65
 -4 4 2 384.5 18.49
 4 -4 -1 74.86 5.42
 -4 4 1 69.19 6.46
 4 -4 -1 70.74 3.3
 -4 4 0 108.53 7.91
 4 -4 0 98.99 4.22
 4 4 1 359.77 12.59
 4 -4 1 311.19 10.99
 -4 4 -1 320.1 15.64
 4 4 1 318.47 15.23
 4 4 2 632.94 20.04
 -4 4 -2 576.73 23.92
 4 -4 2 643.24 24.42
 4 4 2 595.89 23.84
 4 4 3 510.39 21.63
 4 4 3 527.76 17.55
 4 -4 3 510.06 21.65
 -4 4 -3 512.75 21.84
 4 -4 3 475.97 16.09
 4 -4 3 469.97 15.86
 4 4 4 101.66 8.24
 4 4 4 128.17 6.12
 4 -4 4 107.65 8.5
 -4 4 -4 109.19 8.47
 4 -4 4 99.75 4.71
 4 -4 4 106.5 4.69
 4 4 5 542.96 24.65
 -4 4 -5 588.92 25.28
 4 -4 5 570.4 25.09
 4 4 5 597.56 20.37
 4 -4 5 586.61 18.96
 4 -4 5 555.98 18.99
 4 -4 6 24.99 2.08
 4 4 6 33.11 3.24
 4 -4 6 27.68 2.18
 4 4 6 35.57 4.92
 4 -4 6 29.22 2.26
 -4 4 -6 30.17 4.62
 4 -4 6 34.61 5.05
 4 -4 7 317.91 11.27
 4 -4 7 334.23 11.47
 -4 4 -7 345.57 17.55
 4 -4 8 201.43 8.08
 4 -4 8 210.75 8.36
 -4 4 -8 219 13.53
 4 4 9 57.4 3.9
 4 4 9 64.71 16.61
 4 -4 9 49.99 3.08
 4 -4 9 59.35 3.49
 -4 4 -9 50.9 6.12
 4 4 10 96.59 5.24
 4 -4 10 86.74 4.23
 -4 4 -10 88.7 8.01
 4 -4 10 94.67 4.67
 4 4 11 67.27 5.85
 -4 4 -11 57.19 6.1
 4 4 11 65.7 4.03
 4 4 11 49.28 13.76
 4 4 12 6.74 2.4
 4 -4 12 5.96 1.03
 4 4 12 5.97 1.28
 4 4 13 88.26 4.43
 4 4 13 85.25 6.65
 4 4 14 43.4 2.66
 4 4 14 37.42 4.43
 4 4 15 34.89 2.09
 4 4 15 26.11 2.76
 -4 -5 14 35.04 2.47
 -4 5 13 106.02 5.07
 -4 -5 13 100.97 5.16
 -4 -5 12 196.7 8.91
 -4 5 12 212.86 8.95
 -4 -5 11 18.36 2.46
 -4 5 11 18.18 2.28
 -4 5 10 55.41 4.02
 -4 5 10 34.89 8.22
 -4 5 9 0.65 0.96
 -4 -5 9 1.77 1.22
 -4 -5 9 3.86 3.23
 -4 -5 8 0.23 1.03
 -4 -5 8 1.52 2.84
 -4 -5 7 5.31 3.56
 -4 -5 6 72.21 10.28
 -4 5 6 80.67 9.34
 -4 -5 5 61.15 9.49
 -4 5 5 69.21 8.71
 -4 5 4 3.57 1.27
 -4 -5 4 2.63 3.15
 4 -5 -4 3.23 0.84
 -4 5 4 3.57 3.41
 -4 5 3 24.72 2.17
 -4 5 3 13.44 4.4
 -4 5 2 62.95 7.77
 -4 5 2 72.12 3.76
 4 -5 -2 68.36 3.54
 -4 5 1 18.81 1.85
 -4 5 1 17.16 3.85
 4 -5 -1 17.99 1.6
 4 -5 -1 17.61 3.1
 4 5 -1 19.73 3.26
 4 5 0 429.18 15.37
 4 -5 0 406.74 18.27
 -4 5 0 367.59 19.14
 4 -5 0 370.19 13.21
 4 5 0 386.47 18.19
 4 5 1 321.5 12.41
 4 5 1 294.39 15.48
 4 -5 1 287.47 10.58
 4 -5 1 304.84 15.66
 -4 5 -1 264.57 15.55
 -4 5 -2 12.25 3.18
 4 -5 2 10.63 1.36
 4 5 2 14.6 2.5
 4 5 2 13.15 3.09
 4 -5 2 12.57 3.09
 4 -5 3 859.81 28.65
 4 5 3 882.31 35.36
 -4 5 -3 804.44 35.06
 4 -5 3 918.73 35.69
 4 -5 4 45.11 5.71
 -4 5 -4 46.17 6.04
 4 -5 4 42.92 2.92
 4 -5 4 43.66 2.7
 4 5 4 48.91 4.09
 4 -5 5 489.89 17.22
 4 5 5 541.5 19
 4 -5 5 508.89 16.94
 -4 5 -5 476.59 23.63
 4 -5 5 472.53 23.21
 4 -5 6 158.16 6.78
 4 -5 6 138.39 6.48
 4 -5 6 160.57 6.63
 -4 5 -6 143.52 11.37
 4 -5 6 157.1 11.54
 4 -5 7 31.39 2.45
 4 -5 7 27.22 2.35
 4 -5 7 39.1 2.63
 -4 5 -7 34.65 5.36
 -4 5 -8 6.6 2.52
 4 -5 8 10.18 1.36
 4 -5 8 9.5 1.33
 4 5 9 22.37 12.66
 -4 5 -9 41.51 5.5
 4 -5 10 158.67 6.52
 4 -5 10 148.76 6.25
 4 5 10 165.9 6.99
 4 -5 11 109.49 4.79
 4 5 11 115.49 7.2
 4 5 11 115.72 5.31
 4 -5 12 126.83 5.18
 4 5 12 128.34 5.43
 4 5 12 121.25 7.39
 4 5 13 198.42 7.17
 4 5 13 183.38 9.38
 4 5 14 2.17 1.55
 4 6 -13 141.45 4.57
 -4 -6 13 104.66 3.96
 -4 -6 12 2.1 0.92
 -4 -6 12 3.31 0.94
 -4 -6 11 243.74 10.15
 -4 -6 11 259.48 10.04
 -4 -6 10 33.61 3.09
 -4 -6 9 119.03 6.53
 -4 -6 8 43.69 3.57
 -4 -6 8 22.5 6.13
 -4 -6 7 7.06 3.9
 -4 -6 6 1.49 1.06
 -4 -6 6 2.83 3.05
 -4 -6 5 32.32 3
 -4 6 5 28.89 5.98
 -4 -6 5 27.15 6.67
 -4 -6 4 228.22 9.36
 4 -6 -4 212.75 8.58
 -4 -6 4 189.58 17.45
 -4 6 4 185.47 15.94
 -4 6 3 193.56 17.07
 -4 -6 3 272.68 10.36
 -4 6 3 230.64 9.64
 4 -6 -3 267.39 9.94
 -4 -6 3 317.78 21.98
 4 6 -3 244.72 11.77
 -4 -6 2 602.5 19.21
 4 6 -2 580.77 21.23
 -4 -6 2 644.88 32.8
 4 -6 -1 781.96 25.25
 -4 6 1 730.52 34.71
 -4 -6 1 808.58 25.43
 -4 6 1 734.71 25.27
 4 -6 0 17.46 1.75
 4 -6 0 15.56 3.4
 4 6 0 19.7 3.04
 -4 6 0 11.69 3.59
 4 -6 1 523.01 17.69
 4 -6 1 503.35 23.75
 4 6 1 550.91 19.82
 4 -6 2 0.4 0.65
 4 -6 2 0.29 1.68
 4 6 2 1.9 1.9
 -4 6 -2 0.32 1.53
 4 6 3 16.1 2.81
 4 -6 3 12.45 1.58
 4 -6 3 13.88 3.47
 -4 6 -3 11.58 3.32
 4 6 4 73 5.2
 4 -6 4 71.67 3.98
 -4 6 -4 53.96 6.83
 4 -6 4 61.32 7.02
 4 6 5 57.94 4.67
 4 -6 5 51.26 3.33
 4 -6 5 53.63 3.33
 4 -6 6 164.91 7
 -4 6 -6 174.51 12.4
 4 -6 7 9.44 1.43
 -4 6 -7 9.45 2.88
 4 -6 8 204.3 8.28
 4 -6 8 208.75 7.78
 4 -6 9 3.87 0.83
 4 6 9 3.36 0.95
 4 -6 10 135.41 5.32
 4 6 10 121.07 5.28
 4 6 11 75.77 5.06
 4 6 11 68.71 3.38
 4 6 12 3.29 1.43
 -4 -7 11 9.3 1.11
 4 7 -11 11.75 1.39
 -4 -7 10 12.56 1.59
 4 7 -10 18.79 2.23
 -4 -7 9 13.77 1.77
 4 7 -9 12.71 2.45
 -4 -7 8 299.55 10.56
 4 7 -8 203.99 10.56
 4 7 -7 1.23 2.24
 -4 -7 7 1.08 0.98
 4 7 -6 318.54 17.41
 -4 -7 6 667.33 18.07
 4 7 -5 38.42 4.47
 -4 -7 5 60.25 3.79
 4 7 -4 121.62 8.22
 4 -7 -4 164.47 6.84
 -4 -7 4 196.71 7.66
 -4 -7 4 151.76 14.47
 4 -7 -3 195.4 8.22
 -4 -7 3 197.29 16.55
 -4 -7 3 212.59 8.43
 -4 7 2 39.24 7.42
 -4 -7 2 57.4 8.59
 -4 -7 1 73.92 9.49
 -4 7 1 47.02 8.16
 -4 -7 0 0.86 2.32
 -4 7 0 0.44 2.47
 4 -7 0 1.52 0.71
 -4 -7 -1 35.26 6.3
 4 -7 1 35.26 2.51
 -4 7 -1 30.06 5.62
 -4 7 -2 0.36 1.96
 4 -7 2 3.12 0.89
 4 7 3 6.2 2.16
 4 -7 3 7.88 1.21
 4 -7 3 6.35 1.19
 -4 7 -3 6.8 2.84
 4 -7 4 277.54 10.14
 4 -7 4 250.19 10.22
 4 7 5 4.04 1.98
 4 -7 5 1.97 0.83
 4 -7 5 3.97 0.89
 4 -7 6 406.83 14.84
 4 -7 6 451.11 14.66
 4 -7 7 50.4 3.28
 4 -7 7 60.16 3.1
 4 -7 8 20.89 2.21
 4 -7 8 20.26 1.64
 4 -7 9 84.24 3.79
 4 -7 10 53.24 2.6
 4 7 10 32.12 3.02
 4 8 -8 0.34 0.91
 -4 -8 8 -0.17 0.41
 -4 -8 7 75.02 3.69
 4 8 -7 86.67 4.54
 4 8 -6 2.73 1.68
 -4 -8 6 4.46 0.93
 -4 -8 5 92.72 4.02
 4 8 -5 51.92 4.33
 -4 -8 4 1.53 0.68
 4 8 -4 1.25 1.7
 4 8 -3 1.2 1.85
 4 -8 -3 0.68 0.56
 4 8 -2 -0.71 1.72
 4 -8 -2 1.16 0.65
 4 8 -1 80.65 5.53
 4 -8 -1 100.42 4.56
 4 8 0 1.89 1.74
 4 -8 0 1.81 0.79
 4 -8 1 40.53 2.64
 4 -8 1 39.31 2.5
 4 -8 2 103.85 5.01
 4 8 2 106.88 6.07
 4 -8 3 16.8 1.66
 4 8 3 16.06 2.45
 4 -8 3 18.63 1.59
 4 -8 4 130.85 5.94
 4 -8 4 166.51 6.01
 4 -8 5 75.19 3.86
 4 -8 5 82.03 3.68
 4 -8 6 56.71 3.3
 4 -8 6 60.53 2.97
 4 -8 7 47.27 2.52
 4 9 -1 0.79 1.06
 -5 0 17 0.27 0.57
 -5 0 16 16.42 2.16
 -5 0 16 19.79 1.96
 -5 0 15 0.75 1.01
 -5 0 15 0.18 1.46
 -5 0 14 262.85 10.3
 -5 0 14 178.7 15.99
 -5 0 14 175.51 9.5
 -5 0 14 266.14 10.74
 -5 0 13 0.11 1.04
 -5 0 13 -0.37 1.69
 -5 0 13 1.4 2.2
 -5 0 13 -0.23 1.14
 -5 0 13 0.45 1.21
 -5 0 12 4.77 1.45
 -5 0 12 6.79 2.18
 -5 0 12 7.25 3.39
 -5 0 12 3.59 2.65
 -5 0 12 4.76 1.69
 -5 0 12 5.38 1.59
 -5 0 11 0.1 1
 -5 0 11 0.38 1.58
 -5 0 11 1.21 2.14
 -5 0 11 0.22 1.33
 -5 0 11 -0.42 1.65
 -5 0 11 0.8 1.07
 -5 0 11 2.24 2.37
 -5 0 10 76.14 4.6
 -5 0 10 69.53 8.34
 -5 0 10 56.59 4.08
 -5 0 10 73.04 5.09
 -5 0 10 66.33 5.24
 5 0 -10 82.41 7.14
 -5 0 10 75.56 8.02
 -5 0 10 63.13 4.54
 5 0 -9 0.22 1.28
 -5 0 9 2.99 1.75
 -5 0 9 0.73 1.08
 -5 0 9 0.42 1.34
 -5 0 9 0.35 1.12
 -5 0 8 174.51 8
 -5 0 8 161.3 10.65
 -5 0 8 168.99 7.45
 -5 0 8 163.62 7.76
 -5 0 7 0.65 0.92
 -5 0 7 0.46 0.91
 5 0 -7 0.39 1.27
 -5 0 7 0.18 1.35
 -5 0 7 -0.31 1.5
 -5 0 6 74.95 5.57
 5 0 -6 98.61 7.06
 5 0 -5 1.04 1.42
 -5 0 5 2.29 1.2
 5 0 -4 1097.37 38.2
 5 0 -3 -0.15 1.21
 -5 0 2 531.7 20.83
 5 0 -2 558.47 21.29
 5 0 -1 0.62 1.44
 -5 0 1 -0.12 1.35
 -5 0 0 204.2 9.48
 5 0 0 180.24 10.01
 5 0 1 -0.13 1.32
 5 0 1 0.93 0.83
 -5 0 -1 0.28 1.1
 5 0 2 262.21 10.78
 -5 0 -2 266.5 9.84
 5 0 3 0.84 0.88
 5 0 3 1.42 1.84
 -5 0 -3 0.59 0.7
 5 0 4 86.52 7.83
 5 0 4 93.9 6.27
 -5 0 -4 101.01 4.75
 5 0 5 1.05 0.94
 5 0 5 0.62 2.48
 -5 0 -5 0.2 0.51
 5 0 6 529.34 17.34
 5 0 6 521.15 17.24
 5 0 6 551.49 20.24
 5 0 7 0.24 1.25
 5 0 7 -0.19 0.81
 5 0 7 1.41 1.6
 5 0 7 -0.93 2.41
 5 0 7 0.44 1.02
 5 0 7 0.26 0.98
 5 0 8 2627.88 83.19
 5 0 8 2676.67 100.2
 5 0 8 2837.79 84.03
 5 0 8 2700.28 83.67
 5 0 8 2783.4 91.54
 5 0 8 2603.64 83.43
 5 0 9 0.07 1.18
 5 0 9 -0.21 2.42
 5 0 9 0.31 1.47
 5 0 9 0.08 0.89
 5 0 9 4.56 3.52
 5 0 9 0.99 0.85
 5 0 10 1551.75 49.27
 5 0 10 1575.06 69.37
 5 0 10 1578.28 58.03
 5 0 10 1539.12 49.43
 5 0 10 1485.2 49.46
 5 0 11 0.83 2.95
 5 0 11 -0.17 0.85
 5 0 11 -0.09 0.95
 5 0 11 1.6 4.14
 5 0 11 0.69 1.17
 5 0 12 100.58 8.67
 5 0 12 98.48 5.74
 5 0 12 105.45 15.32
 5 0 12 96.39 5.45
 5 0 12 91.49 5.1
 5 0 13 0.54 1.3
 5 0 13 0.83 3.71
 5 0 13 0.26 0.94
 5 0 13 -0.2 2.48
 5 0 13 0.16 0.75
 5 0 14 9.31 2.52
 5 0 14 8.57 1.38
 5 0 14 8.66 2.05
 5 0 15 0.61 0.79
 5 0 15 -0.34 1.75
 5 0 15 0.91 1.59
 5 0 16 16.72 2.93
 -5 1 17 4.13 0.81
 -5 1 16 145.5 6.26
 -5 -1 16 151.46 6.28
 -5 1 16 136 6.23
 -5 1 15 156.84 7.55
 -5 -1 15 175.94 7.59
 -5 1 15 162.21 7.45
 -5 1 14 85.27 10.82
 -5 -1 14 96.42 11.46
 -5 -1 14 141.66 7.37
 -5 -1 14 158.88 7.23
 -5 1 14 157.65 7.26
 -5 1 14 98.73 6.42
 -5 -1 14 116.28 6.82
 -5 1 14 146.84 7.37
 -5 1 13 157.18 8.19
 -5 -1 13 162.4 8.4
 -5 1 13 190.68 9.22
 -5 1 13 123.95 12.97
 -5 -1 13 147.82 14.18
 -5 -1 13 183.01 8.9
 -5 1 13 137.57 8.71
 -5 -1 13 172.06 8.48
 -5 1 13 155.9 8.14
 -5 1 13 200.08 8.81
 -5 -1 13 198.08 8.78
 -5 1 12 109.02 6.29
 -5 -1 12 119.53 6.57
 -5 1 12 105.47 11.39
 -5 -1 12 99.71 11.26
 -5 1 12 101.75 6.72
 -5 -1 12 126.37 6.88
 -5 1 12 120.15 6.53
 -5 -1 12 107.71 6.34
 -5 1 12 120.36 6.55
 -5 -1 12 119.72 6.98
 -5 1 12 120.07 7.34
 -5 1 11 6.96 3.07
 -5 -1 11 5.5 2.84
 -5 1 11 9.88 1.96
 -5 -1 11 8.35 2.06
 -5 1 11 7.08 1.65
 -5 -1 11 7.02 1.6
 -5 -1 11 6.87 1.65
 -5 1 11 6.91 1.95
 -5 1 11 5.32 2.17
 -5 -1 11 8.68 2.15
 -5 1 11 8.1 3.44
 5 -1 -11 8.56 2.5
 -5 1 11 7.37 1.68
 -5 -1 11 5.46 1.54
 -5 1 10 257.2 16.78
 -5 1 10 220.72 9.8
 -5 -1 10 218.69 10.25
 -5 -1 10 221.02 9.78
 -5 1 10 245.75 16.36
 -5 -1 10 238.78 16.47
 5 -1 -10 233.78 13.74
 -5 -1 10 253.48 10.17
 -5 1 10 247.08 10.02
 -5 1 10 212.51 10.87
 -5 -1 10 233.07 10.21
 -5 1 10 248.97 10.06
 -5 1 9 276.46 10.44
 -5 -1 9 232.74 11.58
 5 1 -9 304.39 15.66
 -5 1 9 285.14 10.56
 -5 -1 9 252.99 10.53
 5 -1 -9 286.64 15.75
 -5 1 9 275.25 11.71
 -5 -1 9 271.7 10.79
 -5 1 9 279.61 16.93
 -5 1 8 407.54 20.14
 -5 1 8 407.86 13.63
 -5 -1 8 340.4 14.64
 -5 1 8 397.12 14.51
 -5 -1 8 376.32 13.76
 -5 -1 8 394.03 13.88
 -5 1 8 351.01 13.25
 5 -1 -8 414.88 20.32
 -5 1 8 434.01 13.84
 5 1 -7 390.41 17.47
 -5 -1 7 305.43 11.08
 -5 -1 7 299.33 11.19
 -5 1 7 298.54 16.01
 -5 -1 7 229.02 10.75
 -5 1 7 333 11.08
 -5 1 7 300.49 10.76
 5 1 -6 580.04 22.9
 -5 1 6 399.25 20.02
 5 -1 -6 384.98 21.59
 -5 1 6 504.81 16.14
 5 1 -5 4.19 2.23
 5 -1 -5 0.81 2.33
 -5 1 5 0.34 1.54
 -5 1 4 1094.17 30.99
 5 1 -4 1039.79 32.17
 5 -1 -3 154.64 10.17
 5 1 -3 161.15 10.47
 -5 1 2 120.91 8.08
 5 -1 -2 117.57 8.06
 5 1 -2 118.93 8.31
 -5 1 1 1.51 1.43
 5 -1 -1 3.43 1.64
 5 1 -1 6.06 1.85
 -5 1 0 34.56 3.37
 5 -1 0 38.85 3.91
 5 1 0 30.39 3.46
 -5 1 -1 1765 58.25
 5 1 1 1813.53 59.15
 -5 1 -2 697.15 20.65
 5 -1 2 454.47 20.25
 5 1 3 3588.48 107.91
 -5 1 -3 3405.63 105.62
 5 -1 3 3661.17 105.21
 5 1 4 97.36 6.45
 5 -1 4 83.52 6.94
 5 1 4 95.54 9.72
 -5 1 -4 91.69 5.18
 5 1 5 473.6 25.51
 5 -1 5 419.3 14.31
 5 -1 5 453.19 14.28
 5 -1 5 409.44 20.25
 5 -1 5 409.66 16.7
 5 1 5 465.45 18.11
 5 1 6 28.07 2.28
 5 -1 6 25.22 1.81
 5 -1 6 26.77 2.07
 5 1 6 25.16 1.98
 5 1 6 23.32 3.66
 5 -1 6 26.9 3.93
 5 1 6 24.7 2
 5 -1 6 25.57 2.01
 5 -1 7 118.32 5.46
 5 1 7 112.65 5.18
 5 -1 7 115.6 5.23
 5 1 7 106.26 7.44
 5 1 7 135.25 14.59
 5 -1 7 113.21 4.93
 5 -1 7 108.26 10.73
 5 1 7 107.25 5
 5 -1 7 110.42 5.14
 5 1 7 131.44 5.8
 5 1 7 127.9 9.22
 5 -1 7 116.32 8.92
 5 1 8 1.93 1.7
 5 -1 8 1.41 1.58
 5 1 8 0.71 2.99
 5 -1 8 3.39 2.81
 5 -1 8 0.7 1.07
 5 1 8 1.38 1.15
 5 1 8 2.5 2.01
 5 -1 8 1.93 1.03
 5 -1 8 2.13 1.28
 5 1 8 2.75 1.24
 5 -1 8 1.62 0.66
 5 1 8 2.97 1.05
 5 1 9 175.38 10.14
 5 -1 9 150.52 7.29
 5 1 9 158.48 7.2
 5 1 9 165.39 7.33
 5 -1 9 156.51 7.24
 5 1 9 166.89 12.02
 5 -1 9 151.86 11.61
 5 -1 9 140.63 6.73
 5 -1 9 152.1 6.5
 5 1 9 184.86 19.38
 5 -1 9 154.16 15.4
 5 1 10 60.07 7.17
 5 -1 10 71.84 7.79
 5 1 10 63.21 4.12
 5 -1 10 57.07 3.4
 5 -1 10 62.89 10.71
 5 1 10 61.5 12.01
 5 1 10 69.68 6.81
 5 1 10 58.19 3.84
 5 -1 10 56.19 3.82
 5 -1 10 54.83 4.18
 5 1 10 63.65 4.15
 5 -1 10 58.86 3.99
 5 1 11 1.38 3.28
 5 -1 11 0.91 0.88
 5 1 11 2.27 0.95
 5 1 11 0.76 0.97
 5 -1 11 1.25 1.42
 5 1 11 0.93 4.16
 5 1 11 0.19 0.85
 5 -1 11 0.81 0.83
 5 1 12 105.07 5.9
 5 -1 12 112.21 6.71
 5 1 12 100.5 5.39
 5 -1 12 107.6 5.49
 5 1 12 111.95 16.43
 5 1 12 123.78 10.63
 5 1 12 105.16 5.85
 5 -1 12 101.81 5.63
 5 1 13 102.43 5.28
 5 -1 13 102.87 5.28
 5 1 13 108.02 9.46
 5 -1 13 97.36 6.6
 5 1 13 109.09 5.85
 5 -1 13 96.96 5.33
 5 -1 14 102.32 5.02
 5 1 14 102.19 4.99
 5 1 14 102.83 7.72
 5 -1 14 105.16 7.17
 5 1 14 104.98 5.68
 5 -1 14 95.21 5.01
 5 1 15 146.38 6.83
 5 -1 15 125.38 8.18
 5 -1 15 140.45 6.07
 5 1 15 133.29 7.17
 5 1 16 96.77 5.36
 -5 2 17 12.72 1.08
 -5 2 16 58.72 3.17
 -5 2 16 65.93 3.37
 -5 2 15 44.69 3.36
 -5 2 15 49.54 3.38
 -5 -2 15 53.47 3.4
 -5 2 14 341.36 14.03
 -5 2 14 360.94 13.81
 -5 -2 14 387.13 13.97
 -5 -2 13 191.72 15.6
 -5 2 13 157.97 13.98
 -5 -2 12 80.31 5.25
 -5 -2 12 69.04 9.08
 -5 2 12 54.34 8.07
 -5 2 12 62.17 5.3
 -5 2 12 65.98 4.82
 -5 -2 12 74.78 5.3
 -5 2 12 74.66 4.76
 -5 2 12 65.74 4.62
 -5 -2 12 73.71 4.97
 -5 2 12 63.8 4.57
 -5 -2 12 66.01 4.73
 -5 -2 11 374.32 14.63
 -5 2 11 335.53 20.84
 -5 -2 11 375.54 22.12
 -5 2 11 340.29 15.06
 -5 2 11 332.3 13.55
 -5 -2 11 341.65 14.35
 -5 2 11 375.62 13.96
 -5 2 11 354.58 22.28
 5 -2 -11 359.07 19.58
 -5 2 11 352.43 13.86
 -5 -2 11 377.7 14.24
 -5 -2 11 374.8 14.25
 -5 2 11 364.49 13.97
 -5 -2 10 266.5 11.83
 -5 2 10 291.92 17.9
 -5 -2 10 272.85 17.87
 -5 2 10 294.16 12.44
 -5 2 10 260.28 10.73
 -5 -2 10 266.98 11.57
 -5 2 10 289.74 11.22
 -5 2 10 268.89 18.88
 5 -2 -10 274.99 18.43
 -5 2 10 279.32 11.27
 -5 -2 10 287.16 11.48
 -5 2 10 280.73 11.25
 -5 -2 10 288.72 11.46
 -5 -2 9 263.01 12.16
 -5 -2 9 306.97 12.17
 5 -2 -9 302.2 20.47
 -5 -2 9 295.44 12.26
 -5 2 9 349.47 12.16
 -5 2 9 307.92 11.45
 -5 2 9 261.64 19
 -5 2 9 323.36 18.39
 -5 -2 9 317.44 18.67
 -5 2 9 320.96 12.04
 -5 2 9 340.71 12.75
 -5 -2 8 394.83 15.02
 -5 2 8 446.97 14.79
 -5 2 8 453.33 15.21
 -5 2 8 421.97 14.23
 -5 2 8 405.2 14.27
 5 -2 -8 470.35 25.66
 -5 -2 8 428.74 15.11
 -5 2 7 67.65 3.51
 -5 2 7 48.56 7.27
 -5 2 7 66.18 3.73
 -5 -2 7 67.04 3.97
 -5 2 7 69.77 3.81
 -5 -2 7 64.54 4.05
 -5 -2 7 50.87 3.69
 -5 -2 6 31.56 2.49
 -5 2 6 32.18 2.19
 5 2 -5 25.71 4.26
 -5 -2 5 26.79 2.19
 -5 2 4 14.53 3.24
 5 2 -4 9.77 2.76
 -5 2 3 3.83 2.38
 5 2 -3 3.7 2.06
 -5 2 2 2.19 1.96
 5 2 -2 3.7 1.86
 -5 2 1 222.1 11.37
 5 2 -1 234.64 11.82
 5 2 0 356.47 15.63
 -5 2 0 334.83 14.55
 5 2 1 12.22 2.43
 5 -2 1 7.17 2.28
 -5 2 -1 13.12 2.28
 5 2 2 1514.77 52.49
 5 -2 2 1618.86 51.95
 -5 2 -2 1607.59 51.35
 -5 2 -3 27.7 3.13
 5 2 3 27.33 3.42
 -5 2 -4 1444.04 45.24
 5 -2 4 1368.17 41.45
 5 -2 4 1331.56 41.67
 5 -2 5 40.75 2.45
 5 -2 5 35.42 2.4
 5 -2 5 39.31 2.29
 5 2 5 37.87 2.39
 5 2 5 43.58 2.8
 5 -2 5 40.71 2.24
 5 2 6 445.54 13.94
 5 -2 6 367.09 12.98
 5 2 6 358.32 12.87
 5 -2 6 375.32 12.62
 5 2 6 390.31 17.39
 5 2 6 409.37 18.11
 5 -2 6 422.9 18.61
 5 -2 6 379.73 12.84
 5 -2 6 359.36 13.13
 5 -2 6 372.66 13.02
 5 2 7 48.7 3.31
 5 2 7 58.32 11.38
 5 -2 7 41.29 2.41
 5 -2 7 41.2 2.63
 5 -2 7 41.72 2.91
 5 2 7 42.65 4.85
 5 2 7 39.88 2.81
 5 -2 7 46.5 3.05
 5 2 7 46.07 5.4
 5 -2 7 49.57 5.71
 5 -2 8 6.82 2.52
 5 2 8 2.44 1.82
 5 2 8 -0.89 4.99
 5 -2 8 4.83 1.01
 5 2 8 5.19 1.91
 5 -2 8 6.45 1.46
 5 2 8 5.3 1.3
 5 2 9 96.09 5.02
 5 -2 9 96.69 5.16
 5 -2 9 95.69 4.78
 5 2 9 97.79 5.39
 5 2 9 96.12 15.92
 5 2 9 95.06 7.83
 5 2 9 99.93 5.5
 5 -2 9 91.62 5.02
 5 2 9 101.6 8.94
 5 -2 9 105.2 9.23
 5 2 10 22.07 2.47
 5 2 10 18.88 3.85
 5 -2 10 19.9 2.28
 5 -2 10 23.44 2.1
 5 2 10 21.88 2.16
 5 -2 10 23.1 2.28
 5 2 10 23.82 2.62
 5 -2 11 3.96 1.01
 5 2 11 2.98 1.32
 5 -2 11 2.24 1.01
 5 2 11 5.01 5.41
 5 2 11 4.78 2.77
 5 2 11 3.15 1.26
 5 2 11 4.3 1.1
 5 -2 11 4.22 1.15
 5 2 12 130.6 18.21
 5 -2 13 3.09 1.03
 5 2 13 5.14 1.35
 5 2 13 3.96 1.01
 5 -2 13 3.23 1.01
 5 2 14 376.24 17.8
 5 2 14 407.52 14.42
 5 2 14 400.28 13.79
 5 -2 14 402.14 13.86
 5 -2 14 372.18 13.5
 5 2 15 30.71 3.33
 5 2 15 37.99 2.85
 5 2 16 137.33 6.11
 -5 -3 16 0.32 0.43
 -5 3 16 0.13 0.48
 -5 3 15 29.97 2.32
 -5 3 15 26.55 2.2
 -5 3 14 18.49 2.19
 -5 3 14 21.6 2.42
 -5 3 13 37.89 3.08
 -5 3 13 34.1 3.52
 -5 -3 12 29.79 5.9
 5 -3 -12 36 5.5
 -5 3 11 10.07 2.24
 -5 -3 11 12.14 1.98
 -5 -3 11 13.36 2.03
 -5 3 11 12.05 1.98
 5 -3 -11 7.99 3.71
 -5 -3 11 11.8 2.2
 -5 -3 11 7.58 3.29
 -5 -3 10 165.23 7.84
 -5 3 10 168.69 8.2
 -5 -3 10 176.31 8.59
 -5 -3 10 173.03 13.45
 5 -3 -10 162.49 15.26
 -5 3 10 138.38 14.41
 -5 -3 10 176.36 7.95
 -5 3 10 179.91 7.84
 -5 -3 9 75.74 4.52
 -5 -3 9 75.8 4.5
 -5 3 9 73.47 8.01
 -5 -3 9 76.69 8.2
 -5 3 9 84.95 4.8
 -5 3 9 78.22 4.48
 -5 -3 9 63.97 4.79
 -5 3 8 117.13 5.71
 -5 -3 8 125.7 10.13
 -5 -3 8 119.96 5.76
 -5 3 8 134.83 6
 -5 -3 7 46.56 3.49
 -5 3 7 51.76 3.17
 -5 -3 7 56.05 3.54
 -5 -3 6 0.72 0.89
 -5 -3 6 2.04 1.09
 -5 3 6 0.85 0.75
 -5 3 6 3.14 2.22
 -5 -3 5 197.14 7.49
 -5 3 5 203.25 13.11
 -5 3 5 168.33 7.14
 -5 3 4 9.96 3.27
 5 3 -4 10.81 2.16
 -5 -3 4 11.63 1.45
 5 3 -3 2971.49 88.32
 -5 -3 3 2732.06 83.57
 5 3 -2 206.89 10.81
 5 3 -1 1882.29 61.99
 5 -3 0 482.93 18.68
 5 -3 0 481.87 15.51
 5 -3 0 459.14 15.27
 5 -3 1 121.98 4.92
 5 -3 1 115.38 4.64
 5 -3 1 130.1 7.8
 5 -3 2 133.52 5.35
 5 -3 2 156.96 5.83
 5 3 3 97.69 7.34
 5 -3 3 103.91 4.47
 5 -3 3 95.1 4.02
 5 3 3 108.9 5.26
 5 -3 3 94.16 4.06
 5 -3 3 88.04 4.22
 5 3 4 164.6 10.03
 5 -3 4 152.54 6.25
 5 -3 4 157.83 6.03
 5 -3 4 154.47 6.23
 5 3 4 153.73 9.08
 5 3 4 167.44 7.31
 5 -3 4 153.26 6.01
 -5 3 -4 172.29 9.89
 5 3 5 338.37 16.52
 5 -3 5 328.7 11.74
 5 3 5 347.79 12.97
 5 -3 5 331.5 11.57
 -5 3 -5 372.35 16.54
 5 -3 5 310.28 11.62
 5 -3 5 330.93 11.53
 5 3 5 384.98 12.88
 5 3 6 128.37 6.02
 5 3 6 119.14 8.84
 5 -3 6 107.62 4.8
 -5 3 -6 119.69 8.54
 5 -3 6 109.24 4.87
 5 -3 6 103.65 5.03
 5 3 6 115.92 8.23
 5 -3 6 116.79 8.58
 5 3 6 112.1 6.18
 5 -3 6 102.86 4.92
 5 3 6 104.2 4.85
 5 3 7 743.32 30.18
 5 3 7 720.34 23.98
 5 -3 7 753.44 23.97
 -5 3 -7 786.21 29.96
 5 -3 7 719.49 23.62
 5 -3 7 746.81 30.07
 5 3 7 759.11 29.71
 5 3 7 837.33 25.56
 5 -3 7 677.45 23.93
 5 -3 8 78.22 3.97
 5 -3 8 85.16 4.35
 5 3 8 83.53 4.34
 5 3 8 85.73 7.61
 5 -3 8 93.99 8.27
 5 3 8 82.59 7.64
 -5 3 -8 90.68 7.68
 5 3 8 74.43 14.51
 5 -3 8 76.86 4.44
 5 -3 9 909.21 28.79
 5 3 9 916.74 54.84
 5 -3 9 882.66 28.46
 -5 3 -9 947.01 34.94
 5 -3 9 818.65 27.76
 5 3 9 892.96 28.44
 5 -3 9 913.56 28.66
 5 -3 10 0.34 0.8
 5 3 10 -0.09 1.01
 5 3 10 -0.07 0.69
 5 -3 10 0.64 0.76
 5 3 10 2.17 4.6
 5 -3 10 -0.07 0.73
 -5 3 -10 0.48 1.26
 5 3 11 100.66 16.33
 -5 3 -11 80.01 6.99
 5 -3 12 11.85 1.52
 5 3 12 12.79 1.54
 5 3 12 7.44 2.84
 5 -3 12 8.39 1.35
 5 3 12 12.5 1.84
 5 3 13 -0.21 2.62
 5 3 13 4.39 1.22
 5 -3 13 2.91 0.85
 5 3 13 2.25 0.91
 5 -3 13 2.47 0.99
 5 3 14 2.45 2.36
 5 3 14 4.42 1.12
 5 3 15 10.77 1.97
 5 3 15 16.75 1.72
 -5 -4 15 245.47 8.51
 -5 4 15 218.85 7.93
 -5 4 14 26.86 2.23
 -5 -4 13 37.9 3.22
 -5 4 13 51.05 3.59
 -5 -4 12 1.7 1.25
 -5 4 12 0.62 1.38
 5 -4 -11 71.33 9.54
 -5 4 10 112.43 5.7
 5 -4 -10 91.13 11.69
 -5 4 9 143.07 6.33
 -5 4 9 58.23 10.54
 -5 -4 8 98.93 11.39
 -5 4 8 139.37 6.46
 -5 -4 7 573.2 30.59
 -5 -4 6 38.17 7.67
 -5 4 6 58.43 7.29
 -5 4 5 661.16 31.53
 5 -4 -5 719.45 23.09
 -5 4 4 196.99 15.2
 5 -4 -4 216.5 9.25
 5 -4 -3 96.65 4.55
 5 -4 -3 91.17 4.22
 -5 4 2 315.53 17.5
 5 -4 -2 330.93 11.02
 5 -4 -2 291.96 10.72
 5 4 -1 5.83 1.89
 -5 4 1 3.1 1.94
 5 -4 -1 5.71 0.93
 5 4 0 37.49 4.43
 -5 4 0 41.83 5.12
 5 -4 0 35.06 2.19
 5 -4 1 3.01 1.54
 5 4 1 2.79 1.54
 5 -4 1 2.53 0.65
 -5 4 -1 2.79 1.6
 5 4 1 2.73 1.75
 5 4 2 135.92 9.38
 5 -4 2 134.76 9.13
 -5 4 -2 146.08 9.85
 5 -4 2 125.24 5.34
 5 4 2 141.65 6.86
 5 -4 3 17.3 3.42
 5 4 3 18.34 3.41
 5 4 3 20.16 2.6
 5 -4 3 17.22 1.55
 -5 4 -3 23.38 4.02
 5 -4 4 97.68 4.73
 5 -4 4 92.27 4.48
 -5 4 -4 107.34 8.66
 5 -4 4 96.67 8.52
 5 -4 4 101.47 4.56
 5 4 4 114.52 6.06
 5 4 4 100.01 8.36
 -5 4 -5 167.25 11.25
 5 -4 5 141.98 6.24
 5 -4 5 155.08 6.37
 5 4 5 165.22 7.85
 5 -4 5 150.32 6.46
 5 4 5 147.65 10.65
 -5 4 -6 41.57 5.57
 5 -4 6 44.05 2.82
 5 -4 6 46.62 2.92
 5 4 6 43.24 3.91
 5 -4 6 37.07 2.7
 5 4 6 49.29 5.92
 5 -4 7 49.6 3.45
 -5 4 -7 56.85 6.58
 5 -4 7 57.08 3.3
 5 -4 7 59.33 3.44
 5 -4 7 51.2 3.3
 5 4 7 65.82 7.04
 5 -4 8 142.98 6.74
 5 -4 8 170.64 6.93
 -5 4 -8 174.9 11.81
 5 -4 8 152.95 6.5
 5 -4 9 11.53 1.53
 -5 4 -9 10.26 2.98
 5 4 9 10.85 7.62
 5 -4 9 12.13 1.4
 -5 4 -10 108.32 8.68
 5 4 10 95.61 16.72
 5 4 11 108.8 8.03
 5 4 11 151.08 6.73
 5 4 12 0.33 1.98
 5 4 12 2.69 1.06
 5 4 13 171.21 10.38
 5 4 13 240.44 8.7
 5 4 14 106.12 7.08
 5 4 14 148.18 5.74
 -5 -5 14 16.19 1.54
 -5 5 13 35.28 2.28
 -5 -5 13 26.87 2.35
 -5 -5 12 95.21 5.43
 -5 -5 11 1.9 1.28
 -5 -5 10 192.83 9.49
 5 -5 -10 166.06 15.74
 -5 -5 9 235.4 17.81
 -5 -5 9 279.74 12.58
 -5 -5 8 14.88 4.89
 -5 5 8 14.84 1.99
 -5 -5 7 300.9 21.93
 -5 -5 6 55.4 9.66
 -5 5 6 77.47 8.78
 5 -5 -5 37.67 2.7
 -5 5 5 37.22 6.32
 -5 -5 5 23.89 6.94
 5 -5 -4 33.19 2.47
 -5 5 4 27.74 5.92
 5 -5 -3 14.77 1.76
 -5 5 3 15.59 4.78
 5 -5 -3 16.45 1.69
 5 -5 -2 78.81 4.19
 5 5 -2 85.66 7.38
 5 -5 -2 91.59 4.45
 -5 5 2 81.94 9.25
 -5 5 1 35.3 5.76
 5 -5 -1 32.84 4.09
 5 -5 -1 28.57 2.22
 5 5 -1 29.96 3.57
 5 5 -1 34.51 4.68
 5 -5 -1 29.06 2.28
 5 -5 0 283.62 14.85
 -5 5 0 283.93 16.97
 5 -5 0 298.17 10.76
 5 5 0 303.27 15.99
 5 5 0 300.29 12.72
 5 -5 1 607.24 25.58
 -5 5 -1 615.73 27.4
 5 -5 1 580.33 19.77
 5 5 1 612.77 26.35
 5 5 1 626.29 21.89
 5 -5 2 124.33 9.41
 -5 5 -2 121.6 10.14
 5 5 2 120.03 6.8
 5 -5 2 109.6 5.2
 5 5 2 119.72 9.52
 -5 5 -3 1071.04 43.49
 5 -5 3 1192.3 43.67
 5 -5 3 1148.26 36.01
 5 5 3 1229.17 38.24
 5 5 3 1167.98 43.75
 5 -5 3 1085.11 36.14
 -5 5 -4 57.63 6.92
 5 -5 4 67.67 3.77
 5 5 4 68.24 5.05
 5 -5 4 61.47 3.75
 5 5 4 65.36 7.2
 5 -5 5 422.2 14.46
 -5 5 -5 410.47 21.32
 5 5 5 418.54 16.23
 5 -5 5 385.46 14.34
 5 -5 6 227.88 8.71
 -5 5 -6 205.65 14.05
 5 -5 6 196.22 8.5
 5 5 6 234.32 10.52
 5 -5 7 41.64 2.77
 -5 5 -7 44.76 5.99
 5 -5 7 32.31 2.65
 -5 5 -8 31.57 4.94
 5 -5 9 103.91 4.8
 -5 5 -9 109.52 9.02
 5 5 9 113.62 5.72
 5 5 10 8.56 1.5
 5 -5 10 7.04 1.04
 5 -5 11 21.41 1.72
 5 5 11 22.78 2.11
 5 5 11 18.01 3.11
 5 5 12 17.11 1.66
 5 5 12 9.32 2.38
 5 5 13 119.14 4.62
 5 5 13 86.61 5.91
 5 6 -13 125.58 4.86
 -5 -6 12 2.39 0.85
 -5 -6 12 3.76 0.9
 -5 -6 11 305.32 11.79
 -5 -6 10 7.48 1.65
 -5 -6 9 101.82 6.04
 -5 -6 8 50.25 4.1
 -5 -6 7 4.11 3.44
 -5 -6 6 1.45 1.16
 -5 -6 6 -1.15 3.43
 -5 -6 5 2.43 3.64
 -5 6 5 0.77 2.07
 -5 -6 5 1.08 1.09
 -5 6 4 216.89 16.76
 5 -6 -4 261.12 10.2
 -5 -6 4 197.22 19.4
 -5 -6 4 292.72 11.43
 -5 -6 3 98.99 5.22
 -5 6 3 52.83 8.44
 5 -6 -3 81.68 4.42
 5 6 -3 49.37 5.25
 -5 -6 3 77.99 11.79
 -5 -6 2 249.69 9.38
 -5 6 2 148.51 14.69
 5 -6 -2 225.25 8.96
 5 6 -2 166.72 10.08
 5 -6 -2 218.17 8.83
 -5 6 1 222.93 16.85
 5 -6 -1 258.94 10.03
 5 6 -1 211.6 11.29
 5 -6 -1 261.68 9.76
 -5 6 0 111.29 10.91
 5 -6 0 121.91 5.73
 5 -6 0 127.93 6.09
 5 6 0 116.33 7.38
 5 -6 1 377.45 13.47
 -5 6 -1 341.35 20.48
 5 -6 1 378.99 13.78
 5 6 1 360.06 15.38
 5 -6 2 29.99 2.46
 5 -6 2 29.11 2.57
 5 6 2 26.62 3.52
 -5 6 -2 28.42 5.14
 5 6 3 1.81 2.01
 -5 6 -3 -0.35 2.2
 5 -6 3 0.71 0.7
 5 -6 3 0.7 0.74
 5 -6 4 34.62 2.63
 5 -6 4 28.58 2.52
 5 6 4 30.54 3.72
 -5 6 -4 30.98 5.28
 5 -6 5 94.87 4.71
 -5 6 -5 90.05 8.92
 5 -6 5 78.47 4.52
 5 6 5 91.03 6.11
 -5 6 -6 92.58 8.78
 5 -6 7 314.5 12.28
 5 -6 7 362.99 12.21
 5 -6 8 178.42 7.85
 5 -6 8 187.65 7.22
 5 6 8 179.15 7.59
 5 -6 9 50.44 2.77
 5 6 9 42.28 2.88
 5 -6 10 124.56 5.1
 5 6 10 122.54 5.26
 5 6 11 3.59 0.84
 5 -6 11 6.24 0.96
 5 6 11 2.92 1.56
 5 6 12 10.65 1.93
 -5 -7 11 0.18 0.34
 5 7 -10 8.54 1.54
 -5 -7 10 5.26 1.06
 5 7 -9 1.89 1.5
 -5 -7 9 1.91 0.87
 -5 -7 8 123.26 6.46
 5 7 -8 171.35 7.7
 5 7 -7 2.6 2.13
 -5 -7 7 0.78 1
 5 7 -6 377.38 16.33
 -5 -7 6 440.88 15.52
 5 7 -5 10.3 3.03
 -5 -7 5 20.59 2.3
 5 -7 -4 352 12.16
 -5 -7 4 421.61 13.19
 -5 -7 3 162.3 6.71
 5 -7 -3 156.43 6.53
 5 -7 -2 86.06 4.54
 -5 -7 2 74.78 10.54
 -5 -7 1 40.35 8.06
 5 -7 -1 41.77 2.96
 5 -7 -1 48.98 3.33
 5 7 -1 26.6 3.82
 -5 7 1 29.84 6.4
 5 -7 0 75.08 4.04
 5 7 0 55.79 5.15
 -5 7 0 47.1 7.8
 5 -7 0 73.31 4.3
 -5 -7 0 68.98 10.15
 5 -7 1 2.68 0.9
 5 -7 1 2.64 0.99
 -5 7 -1 0.41 2.45
 5 7 1 2.07 2.08
 5 7 2 25.88 3.43
 5 -7 2 25.27 2.4
 5 -7 2 30 2.4
 5 7 3 1.19 1.83
 5 -7 3 2.77 0.92
 5 -7 3 2.41 0.84
 5 7 4 42.43 4.12
 5 -7 4 47.99 3.18
 5 7 5 1.54 1.87
 5 -7 5 2.57 0.88
 5 -7 5 1.76 0.75
 5 -7 6 232.68 7.74
 5 -7 6 199.82 7.81
 5 -7 7 36.06 2.71
 5 -7 7 39.47 2.33
 5 -7 8 7.12 1.28
 5 -7 8 5.81 0.93
 5 -7 9 70.56 3.33
 5 7 10 40.58 3.09
 5 8 -7 82.56 4.2
 5 8 -6 21.45 2.41
 -5 -8 6 14.61 1.4
 5 8 -5 158.24 6.62
 -5 -8 5 97.12 4.51
 5 8 -4 87.9 5.37
 5 8 -3 12.48 2.47
 5 -8 -3 15.75 1.43
 5 8 -2 14.34 2.62
 5 -8 -2 25.74 2
 5 8 -1 20.92 2.92
 5 -8 -1 40.48 2.58
 5 8 0 32.52 3.51
 5 -8 0 61.9 3.27
 5 -8 1 69.99 3.45
 5 -8 1 73.16 3.68
 5 -8 2 202.47 6.99
 5 -8 2 181.17 6.97
 5 8 3 2.38 1.66
 5 -8 3 3.7 0.89
 5 -8 3 4.95 0.95
 5 -8 4 273.68 9.24
 5 -8 4 237.25 9.28
 5 -8 5 42.71 2.41
 5 -8 5 36.52 2.52
 5 -8 6 77.49 3.46
 5 -8 6 67.94 3.63
 -6 0 17 0.16 0.45
 -6 0 16 1.31 0.8
 -6 0 15 0.71 1.08
 -6 0 15 1.22 1.45
 -6 0 15 -0.55 0.92
 -6 0 14 327.03 11.9
 -6 0 14 321.77 12.34
 -6 0 14 267.23 12.05
 -6 0 14 268.05 12.01
 -6 0 13 -0.48 1.91
 -6 0 13 0.57 1.22
 -6 0 13 0.11 1.15
 -6 0 13 0.1 1.11
 -6 0 12 144.92 14.23
 -6 0 12 241.87 9.35
 -6 0 12 151.24 8.51
 -6 0 12 155.13 8.53
 -6 0 12 222.4 9.55
 -6 0 11 0.5 1.25
 -6 0 11 1.54 1.51
 -6 0 11 0.47 1.58
 -6 0 11 0.11 1.08
 -6 0 11 0.5 1.26
 -6 0 10 45.64 3.55
 -6 0 10 34.37 3.27
 -6 0 10 42.45 3.61
 6 0 -10 41.59 5.31
 -6 0 9 2.29 1.32
 -6 0 9 0.54 1.32
 6 0 -9 0.24 1.18
 -6 0 9 0.16 1.09
 -6 0 8 214.51 8.58
 -6 0 8 192.28 8.5
 6 0 -8 225.95 12.55
 -6 0 7 5.28 1.21
 -6 0 7 1.88 1.13
 -6 0 6 44.54 2.87
 -6 0 6 46.33 2.88
 6 0 -5 0.18 1.17
 6 0 -4 1040.62 36.69
 6 0 -3 0.65 1.17
 6 0 -2 9999 300.9
 6 0 -1 0.17 1.32
 -6 0 1 -0.65 1.45
 -6 0 0 4755.7 143.05
 6 0 0 4605.19 145.36
 6 0 1 0.16 1.44
 -6 0 -1 0.12 1.41
 6 0 2 658 24.59
 -6 0 -2 714.03 24.76
 -6 0 -3 1.22 0.95
 6 0 3 1.31 1.09
 6 0 3 0.63 1.23
 6 0 4 130.31 8.91
 6 0 4 120.8 5.28
 -6 0 -4 139.07 6.16
 6 0 5 0.79 1.67
 6 0 5 1.02 1.05
 6 0 5 0.69 0.94
 6 0 5 0.23 0.93
 6 0 6 355.18 12.26
 6 0 6 343.04 12.19
 6 0 7 1.27 0.93
 6 0 7 0.3 1.01
 6 0 7 0.54 1.28
 6 0 7 0.18 1.08
 6 0 7 0.77 2.08
 6 0 8 1248.99 54.1
 6 0 8 1337.58 50.8
 6 0 8 1318.53 42.59
 6 0 8 1472.36 43.8
 6 0 8 1334.48 42.78
 6 0 8 1382.73 43.33
 6 0 9 -0.51 2.42
 6 0 9 0.46 1.01
 6 0 9 0.29 0.9
 6 0 9 0.67 1.81
 6 0 9 1.03 1.38
 6 0 9 1.58 1.37
 6 0 10 886 30.21
 6 0 10 903.68 29.79
 6 0 10 941.55 38.41
 6 0 10 917.83 30.23
 6 0 11 0.6 2.86
 6 0 11 1.62 1.12
 6 0 11 0.77 1.31
 6 0 11 0.96 0.82
 6 0 12 4.36 3.84
 6 0 13 0.92 0.83
 6 0 13 -0.18 1
 6 0 13 0.46 1.39
 6 0 14 36.18 2.65
 6 0 14 32.07 3.45
 6 0 15 -1.06 1.96
 6 0 15 0.12 0.75
 -6 1 17 33.66 1.89
 -6 1 16 266.21 9.55
 -6 -1 16 261.63 9.46
 -6 1 15 71.19 4.08
 -6 -1 15 77.43 4.11
 -6 1 15 64.93 4.1
 -6 1 14 171.33 7.5
 -6 -1 14 180.64 7.53
 -6 1 14 164.78 7.59
 -6 1 14 134.72 7.42
 -6 -1 14 153.62 7.77
 -6 -1 14 148.03 7.74
 -6 1 14 140.07 7.52
 -6 1 13 165 14.67
 -6 -1 13 175.91 15.4
 -6 -1 12 112.31 6.77
 -6 1 12 105.92 6.54
 -6 -1 12 166.6 7.31
 -6 1 12 144.16 6.88
 -6 -1 12 142.12 7.43
 -6 1 12 146.41 7.36
 -6 1 12 102.44 6.48
 -6 -1 12 110.82 6.74
 -6 1 12 93.6 11.19
 -6 -1 12 102.07 11.87
 -6 1 11 0.88 1.15
 -6 -1 11 0.46 1.26
 -6 -1 11 0.1 1.16
 -6 1 11 -1.05 2.16
 -6 1 11 0.47 1.42
 -6 -1 11 -0.11 1.74
 6 -1 -11 2.52 1.77
 -6 -1 11 0.21 1.34
 -6 1 11 3.09 1.35
 -6 1 11 1.84 2.07
 -6 -1 11 -0.96 2.27
 -6 1 11 0.55 1.08
 -6 1 10 229.31 17.47
 -6 -1 10 244.9 18.24
 -6 1 10 244.56 11.61
 6 -1 -10 306.37 15.98
 -6 1 10 283.63 11.88
 -6 -1 10 301.11 11.81
 -6 1 10 268.56 10.96
 -6 -1 10 189.28 10.65
 -6 1 10 328.31 11.38
 -6 -1 10 295.41 11.58
 -6 -1 10 322.54 11.91
 -6 1 9 545.33 18.52
 6 1 -9 656.03 25.66
 6 -1 -9 608 25.24
 -6 -1 9 537.19 18.76
 -6 1 9 618.78 18.68
 -6 -1 9 561.78 19.22
 -6 1 9 502.24 19.08
 -6 1 9 526.82 19.31
 -6 1 8 136.31 5.9
 6 1 -8 166.55 11.04
 -6 -1 8 82.23 5.68
 6 -1 -8 154.25 10.97
 -6 1 8 149.64 6.11
 -6 -1 8 129.53 6.12
 -6 -1 8 128.61 6.38
 -6 1 8 123.1 6.6
 -6 1 8 114.88 6.31
 6 -1 -7 848.95 31.89
 -6 1 7 699.56 24.22
 -6 1 7 817.76 23.59
 -6 -1 7 722.61 23.56
 -6 -1 7 723.47 24.01
 -6 1 7 792.71 23.46
 -6 1 6 290.41 10
 -6 1 6 284.06 10.06
 -6 -1 5 11.61 1.63
 -6 1 5 15.32 1.46
 -6 1 4 407.1 18.01
 6 1 -4 448.03 19.78
 6 -1 -3 184.17 10.97
 -6 1 3 185.84 10.84
 -6 1 2 210.72 11.74
 6 1 -2 181.01 11.9
 -6 1 1 345.99 17
 6 1 -1 324.39 16.91
 6 1 0 13.75 2.85
 6 -1 0 14.24 2.49
 -6 1 0 15.6 2.91
 6 1 1 37.84 4.17
 6 -1 1 42.56 4.11
 -6 1 -1 43.05 4
 6 -1 2 32.05 3.76
 6 1 2 40.11 4.64
 -6 1 -3 1334.34 42.06
 6 1 3 1441.83 45.78
 6 1 4 216.5 14.29
 6 -1 4 224.48 12.46
 6 -1 4 245 8.9
 6 -1 4 249.17 8.88
 6 1 4 251.52 8.92
 -6 1 -4 240.7 10.61
 6 1 4 251.21 12.84
 6 1 5 684.65 31.14
 -6 1 -5 674.95 23.79
 6 1 5 670.7 21.71
 6 -1 5 671.51 21.67
 6 -1 5 690.12 21.74
 6 1 5 666.37 21.45
 6 -1 5 636.95 27.38
 -6 1 -6 124.61 6.98
 6 1 6 113.95 11.51
 6 -1 6 122.14 5.51
 6 1 6 127.45 5.44
 6 1 6 123.93 8.25
 6 -1 6 120.49 5.43
 6 1 6 121.66 5.47
 6 -1 7 15.1 4
 6 1 7 20.86 5.19
 6 1 7 15.37 1.85
 6 -1 7 17.84 1.97
 6 1 7 16.53 1.93
 6 -1 7 17.67 1.95
 6 1 7 15.75 2.87
 6 1 7 14.33 3.44
 6 -1 7 15.02 3.38
 6 1 7 20.58 2.22
 6 1 8 69.29 4.04
 6 -1 8 70.44 4.17
 6 1 8 78.44 4.69
 6 1 8 58.9 9.32
 6 -1 8 60.53 8.23
 6 -1 8 68.51 4.18
 6 1 8 71.87 4.22
 6 1 8 70.74 7.59
 6 -1 8 71.17 7.69
 6 1 9 187.52 8.61
 6 -1 9 179.24 8.5
 6 1 9 177.62 13.12
 6 -1 9 186.39 13.41
 6 -1 9 175.04 7.96
 6 -1 9 158.67 14.77
 6 1 9 181.87 17.12
 6 1 9 183.21 8.49
 6 1 10 152.53 16.47
 6 1 10 189.79 8.56
 6 -1 10 160.48 7.73
 6 1 10 174.22 8
 6 -1 10 179.09 8.05
 6 1 10 186.24 8.61
 6 1 10 198.76 13.91
 6 -1 10 162.27 12.78
 6 -1 10 172.72 8.34
 6 1 11 206.61 9.5
 6 1 11 194.5 18.74
 6 1 11 206.51 8.96
 6 -1 11 205.46 8.96
 6 1 11 210.04 9.54
 6 -1 11 202.9 9.31
 6 1 12 154.21 16.71
 6 1 12 206.2 12.27
 6 1 13 20.64 3.5
 6 1 13 21.62 2.14
 6 -1 13 21.78 2.19
 6 1 13 23.34 2.68
 6 -1 13 23.5 2.4
 6 1 14 250.47 9.23
 6 -1 14 238.98 9.16
 6 1 14 213.43 9.89
 6 -1 14 230.24 9.28
 6 1 14 243.27 10.14
 6 1 15 156.27 7.29
 -6 2 16 6.06 0.99
 -6 -2 16 3.47 0.65
 -6 2 15 16.24 1.84
 -6 2 15 21.19 2
 -6 -2 15 20.16 1.85
 -6 2 14 126.13 6.24
 -6 2 14 141.57 6.47
 -6 -2 14 152.63 6.45
 -6 -2 14 118.7 6.63
 -6 2 14 122.42 6.55
 -6 2 13 105.51 5.33
 -6 2 13 68.96 9.12
 -6 -2 13 69.34 9.3
 -6 2 13 78.26 5.21
 -6 -2 13 80.69 5.44
 -6 2 13 88.09 5.28
 -6 -2 13 111.56 5.5
 -6 2 13 71.41 5.03
 -6 2 12 50.52 4.28
 -6 -2 12 69.37 4.93
 -6 2 12 54.05 8.17
 -6 -2 12 55.33 8.48
 -6 2 12 72.22 5
 -6 2 12 96.52 5.03
 -6 2 12 53.73 4.4
 -6 -2 12 63.97 4.78
 -6 -2 12 102.84 5.34
 6 -2 -12 80.13 7.45
 -6 2 11 58.18 4.44
 -6 -2 11 67.48 4.85
 -6 2 11 60.48 8.48
 -6 -2 11 66.89 9.15
 -6 2 11 90.39 4.84
 -6 2 11 53.22 4.73
 6 -2 -11 102.72 9.06
 -6 2 11 68.23 5.03
 -6 -2 11 67.27 4.88
 -6 2 11 62.66 4.64
 -6 -2 11 98.79 5.36
 -6 2 10 139.5 7.3
 -6 -2 10 142.2 7.52
 -6 -2 10 190.76 8.08
 -6 2 10 141.58 7.47
 -6 2 10 139.26 7.71
 6 -2 -10 205.31 14.25
 -6 2 10 188.1 7.41
 -6 2 10 127.01 12.4
 -6 -2 10 126.71 12.68
 -6 -2 10 112.36 6.98
 -6 -2 9 154.72 8.67
 6 -2 -9 225.85 16.43
 -6 2 9 228.25 8.67
 -6 2 9 184.1 9.06
 -6 2 9 215.54 8.43
 -6 2 9 196.63 9
 -6 -2 9 239.02 9.5
 6 2 -9 198.32 14.36
 -6 2 8 591.08 19.1
 6 -2 -8 572.89 29.92
 -6 2 8 618.84 19.44
 -6 -2 8 629.34 20.42
 6 2 -8 489.59 26.38
 -6 -2 8 463.03 19.83
 -6 -2 7 1.17 1.26
 -6 2 7 1.33 0.74
 -6 -2 7 2.78 1.25
 -6 2 7 1.69 0.97
 6 2 -7 0.7 1.9
 6 -2 -7 4.05 3.01
 -6 -2 6 720.81 25.08
 -6 -2 6 719.15 24.72
 -6 2 6 790.19 24.14
 -6 -2 5 1.64 1.1
 -6 2 5 1.8 0.82
 -6 2 5 2.85 1.84
 -6 2 4 58.62 3.27
 -6 -2 4 63.25 3.67
 6 2 -3 38.28 5.4
 -6 2 3 41.45 5.46
 6 2 -2 121.13 9.16
 6 -2 -2 108.2 8.93
 -6 2 2 98.63 8.53
 6 2 -1 188.22 11.22
 -6 2 1 181.81 10.69
 6 -2 0 12.4 2.8
 -6 2 0 18.33 3.15
 6 -2 1 3.37 1.51
 -6 2 -1 5.19 1.74
 6 2 1 5.09 2.04
 6 -2 2 2049.29 62.79
 6 -2 2 1944.72 62.34
 6 -2 3 92.83 4.29
 -6 2 -3 84.05 5.85
 6 -2 3 91.27 4.28
 6 -2 3 85.48 3.84
 6 -2 4 2324.17 69.69
 6 -2 4 2324.2 70.29
 6 -2 4 2326.25 70.12
 6 2 4 2303.92 69.94
 6 -2 4 2265.29 69.87
 6 2 4 2439.76 75.95
 6 -2 5 82.82 4.37
 6 -2 5 81.21 4.07
 6 2 5 83.84 4.12
 6 -2 5 86.45 3.91
 6 -2 5 81.92 3.9
 6 -2 5 83.33 4.22
 6 2 5 87.48 7.02
 6 -2 6 559.91 20.62
 6 2 6 642.83 25.63
 6 -2 6 621.33 19.98
 6 -2 6 630.82 19.83
 6 2 6 552.15 32.57
 -6 2 -6 574.08 23.27
 6 -2 6 602.21 20.24
 6 2 6 596.1 20.07
 6 -2 6 581.94 20.06
 6 2 6 623.16 26.42
 6 -2 6 639.14 26.6
 6 2 7 214.78 8.26
 6 -2 7 209.28 8.51
 -6 2 -7 200.82 11.06
 6 2 7 248.07 9.62
 6 2 7 207.54 12.4
 6 -2 7 209.3 7.93
 6 2 7 189.73 18.2
 6 -2 7 211.02 8.2
 6 2 7 206.96 8.39
 6 -2 7 205.81 8.45
 6 2 7 222.61 13.5
 6 -2 7 220.06 13.67
 -6 2 -8 6.04 1.95
 6 -2 8 8.01 1.73
 6 2 8 8.08 1.58
 6 -2 8 9.74 1.79
 6 -2 8 6.61 1.18
 6 2 8 6.98 2.46
 6 2 8 7.8 1.65
 6 2 8 7.16 2.76
 6 -2 8 6.47 2.62
 6 2 8 10.74 4.92
 6 2 9 171.69 7.76
 6 -2 9 168.2 7.75
 6 2 9 178.13 11.54
 6 -2 9 168.31 7.73
 6 2 9 167.66 17.66
 6 2 9 179.76 8.53
 6 2 9 171.68 12.52
 6 -2 9 183.08 13.01
 6 2 9 187.7 8.46
 6 2 9 206.74 10.83
 6 -2 10 95.59 5.38
 6 2 10 99.64 5.35
 6 -2 10 97.06 5.33
 6 -2 10 100.56 5.8
 6 2 10 105.35 6.16
 6 2 10 105.91 5.97
 6 2 10 99.95 13.95
 6 -2 11 22.95 2.52
 6 2 11 22.46 2.75
 6 2 11 22.76 2.63
 6 2 11 16.85 6.34
 6 2 11 20.57 2.17
 6 -2 11 22.74 2.29
 6 2 12 0.81 0.77
 6 -2 12 -0.37 0.82
 6 2 12 0.2 1.09
 6 2 12 1.32 2.48
 6 -2 12 0.34 0.82
 6 2 13 51.65 3.25
 6 -2 13 50.79 3.25
 6 2 13 54.01 3.79
 6 2 13 53.22 5.62
 6 -2 13 46.96 3.29
 6 -2 14 106.76 4.81
 6 2 14 104.77 4.74
 6 2 14 97.23 5.18
 6 -2 14 88.37 4.49
 6 2 14 80.1 5.56
 6 2 15 49.41 3.31
 -6 -3 16 0.17 0.32
 -6 3 16 0.25 0.44
 -6 3 15 128.41 5.43
 -6 3 14 0.13 0.82
 -6 3 13 337.41 10.99
 -6 -3 13 281.42 11.23
 -6 -3 12 33.1 6.23
 6 -3 -12 49.59 6.05
 6 -3 -11 156.69 12.94
 -6 -3 11 137.17 12.75
 -6 -3 11 131.74 7.39
 -6 -3 11 136.88 7.46
 -6 -3 10 277.02 10.5
 6 -3 -10 209.92 17.18
 -6 3 10 264.51 9.79
 -6 -3 10 216.75 16.19
 -6 -3 10 211.19 9.9
 -6 -3 10 199.91 9.75
 -6 3 9 3.02 2.19
 -6 -3 9 1.18 1.95
 -6 -3 9 2.81 1.27
 6 -3 -9 4.32 3.33
 -6 -3 9 4.84 1.54
 -6 3 9 4.43 1.28
 -6 3 8 124.1 11.11
 -6 -3 8 126.96 11.52
 -6 -3 8 162.75 7.33
 6 -3 -8 164.13 14.75
 -6 -3 8 122.31 6.88
 -6 3 8 151.52 6.58
 -6 -3 7 42.44 6.92
 -6 -3 7 38.56 3.28
 -6 3 7 36.93 2.55
 -6 -3 7 39.32 3.14
 -6 -3 6 91.09 5.03
 -6 3 6 83.98 4.21
 -6 3 6 89.47 8.43
 -6 -3 5 446.71 15.17
 6 -3 -5 408.69 14.73
 -6 3 5 404.66 14.43
 -6 3 5 442.6 21.66
 -6 3 4 2.85 2.32
 -6 -3 4 1.56 0.98
 6 3 -4 1.81 1.76
 6 -3 -4 0.77 0.77
 6 3 -3 2269.73 71.01
 6 -3 -3 2219.9 64.15
 -6 -3 3 2208.99 64.22
 -6 3 2 68.79 7.35
 -6 -3 2 65.34 3.43
 6 -3 -2 73.02 3.56
 6 -3 -2 63.21 3.55
 6 -3 -1 1095.65 33.7
 6 -3 -1 1066.16 33.7
 6 -3 0 513.16 16.21
 6 -3 0 463.8 15.91
 6 3 1 252.21 11.02
 6 -3 1 296.58 10.21
 6 -3 1 335.73 10.73
 -6 3 -1 295.33 14.51
 6 -3 1 220.55 13.85
 6 -3 1 313.78 10.97
 6 3 1 334.85 15.84
 6 3 2 43.15 5
 6 -3 2 36.66 2.22
 6 -3 2 41.38 2.84
 -6 3 -2 38.83 4.37
 6 3 2 33.82 3.02
 6 -3 2 44.86 2.67
 6 3 3 18.99 3.52
 6 -3 3 18.08 1.53
 6 -3 3 20.81 1.99
 -6 3 -3 22.19 3.33
 6 3 3 18.78 1.71
 6 3 3 17.45 2.32
 6 -3 3 21.67 1.87
 6 3 4 44.69 5.27
 6 -3 4 47.13 2.9
 -6 3 -4 39.61 4.53
 6 -3 4 37.96 2.73
 6 3 4 41.77 3.13
 6 -3 4 40.22 2.44
 6 3 5 126.43 9.26
 6 -3 5 108.15 5.24
 6 3 5 119.82 8.64
 6 -3 5 113.05 8.65
 -6 3 -5 119.3 8.36
 6 -3 5 110.97 5.23
 6 -3 5 113.21 4.98
 6 3 5 119.26 6.06
 6 -3 5 111.16 4.92
 6 3 6 218.12 9.29
 6 3 6 209.73 13
 6 3 6 203.64 7.96
 6 -3 6 198.1 8.13
 6 -3 6 205.46 7.93
 -6 3 -6 208.22 12.03
 6 3 6 202.16 12.28
 6 -3 6 220.46 12.94
 6 -3 6 190.61 8.18
 6 -3 6 197.83 7.76
 6 3 7 208.37 9.43
 -6 3 -7 194.22 12
 6 -3 7 199.42 7.87
 6 3 7 168.51 18.17
 6 -3 7 216.28 8.2
 6 3 7 205.44 8.17
 6 3 7 208.46 12.81
 6 -3 7 207.85 13.07
 6 -3 7 196.65 8.33
 6 3 7 190.58 12.73
 6 3 8 182.01 12.09
 6 -3 8 185.99 7.41
 6 -3 8 163.4 7.46
 -6 3 -8 175.6 11.28
 6 3 8 169.29 7.42
 6 -3 8 169.02 7.47
 6 -3 8 169.72 6.95
 6 3 8 183.72 12.19
 6 -3 8 182.35 12.36
 -6 3 -9 629.54 26.21
 6 -3 9 607.14 21.08
 6 3 9 636.28 20.93
 6 -3 9 621.72 21.05
 6 -3 10 118.05 6.35
 6 3 10 121.75 5.77
 6 3 10 134.3 8.64
 6 3 10 128.67 6.76
 -6 3 -10 122.56 8.89
 6 3 11 157.92 17.48
 6 3 11 216.49 11.32
 6 -3 11 176.01 8.15
 6 -3 11 197.4 8.02
 6 3 11 192.15 7.87
 6 -3 12 0.28 0.83
 6 3 12 1.51 1.06
 6 3 12 -0.18 2.22
 6 3 12 1.23 0.81
 6 -3 12 0.51 0.78
 6 -3 13 2.24 0.83
 6 3 13 3.89 1.21
 6 3 13 2.1 2.18
 6 3 13 2.75 0.96
 6 -3 13 3.11 1.02
 6 3 14 3.7 1.68
 6 3 14 4.84 1.27
 6 3 15 82.14 4
 -6 -4 15 187.14 6.9
 -6 4 15 193.92 6.68
 -6 4 14 41.3 2.58
 -6 4 13 95.7 4.25
 -6 -4 13 63.61 4.33
 -6 4 12 88.15 4.42
 -6 -4 12 58.53 4.81
 -6 4 11 3.87 1.28
 6 -4 -11 2.48 2.15
 -6 4 10 3.48 1.23
 6 -4 -10 0.52 2.9
 -6 4 9 79.46 4.43
 6 -4 -9 62.52 9.56
 -6 -4 8 110.53 11.49
 -6 4 8 119.5 5.8
 -6 -4 7 81.09 10.28
 -6 4 6 284.04 17
 -6 4 6 270.7 10.07
 6 -4 -5 203.73 8.09
 -6 4 5 171.23 7.67
 -6 4 5 197.37 14.11
 6 -4 -4 156.93 6.53
 -6 4 4 114.47 11.51
 6 -4 -3 85.94 4.27
 6 4 -3 81.96 7.14
 6 -4 -3 95.17 4.87
 6 -4 -2 354.55 12.78
 6 4 -2 401.7 18.44
 -6 4 2 379.97 21.13
 6 -4 -2 382.72 13.28
 6 -4 -1 62.29 3.41
 6 -4 -1 66.93 3.56
 6 4 -1 63.98 6.42
 -6 4 1 68.18 7.52
 6 -4 0 34.87 2.42
 6 -4 0 33.84 2.27
 6 4 0 26.24 3.04
 -6 4 0 32.84 5.01
 6 4 0 39.41 5.03
 6 -4 1 449.12 14.77
 6 -4 1 417.87 14.31
 6 4 1 369.11 15.57
 6 4 1 490.07 21.22
 -6 4 -1 507.34 21.64
 -6 4 -2 373.17 18.06
 6 -4 2 396.79 12.6
 6 -4 2 324.01 11.74
 6 4 2 311.64 13.18
 6 4 2 382.93 18.34
 6 -4 2 322.6 12.08
 -6 4 -3 105.34 8.71
 6 -4 3 113.74 5.22
 6 -4 3 105.03 4.74
 6 4 3 94.97 5.8
 6 -4 3 101.39 4.92
 -6 4 -4 392.05 18.49
 6 -4 4 336.02 11.86
 6 -4 4 373.12 12.51
 6 4 4 289.1 13.02
 6 4 4 359.41 18.46
 6 -4 4 317.13 11.89
 6 -4 5 3.3 0.88
 6 4 5 5.8 1.98
 -6 4 -5 5.32 2.22
 6 4 5 6.58 2.41
 6 -4 5 3.35 1.31
 6 -4 5 4.91 1.13
 6 -4 6 45.21 2.89
 6 4 6 41 3.88
 6 -4 6 40.75 3
 -6 4 -6 50.68 6.11
 6 4 6 46.68 6.05
 6 -4 6 42.97 3.13
 6 -4 7 10.49 1.38
 6 -4 7 9.5 1.78
 -6 4 -7 10.52 3.04
 6 -4 7 8.97 1.46
 6 4 7 11.21 3.17
 6 -4 8 183.92 7.91
 6 -4 8 188.84 7.53
 -6 4 -8 195.08 12.62
 6 4 9 13.15 6.03
 -6 4 -9 13.2 3.14
 6 -4 10 153.78 6.33
 6 -4 10 140.59 6.89
 6 4 11 383.34 15.46
 6 4 11 392.07 13.36
 6 4 12 18.13 2.96
 6 4 12 14.81 1.86
 6 4 13 276 12.3
 6 4 13 302.72 10.83
 6 4 14 56.19 3.03
 -6 -5 14 1.86 0.6
 -6 -5 13 8.44 1.26
 -6 -5 12 79.92 4.71
 -6 -5 11 4.49 1.63
 -6 5 11 7.5 1.29
 -6 -5 10 168.35 9.87
 -6 5 10 238.83 8.66
 6 -5 -9 538.93 30.87
 -6 5 8 2.99 1.18
 -6 -5 8 4.3 3.09
 -6 -5 7 355.67 23.55
 -6 5 6 151.45 12.05
 -6 -5 6 103.43 13.14
 6 -5 -5 365.19 12.8
 -6 5 5 319.5 12.26
 -6 5 5 326.31 19.97
 -6 5 4 74.31 9.57
 6 -5 -4 98.36 4.95
 6 -5 -3 57.86 3.95
 6 -5 -3 65.04 3.7
 -6 5 2 3.19 3.12
 6 -5 -2 3.26 1.06
 6 -5 -2 2.34 0.85
 6 5 -2 2.53 1.88
 6 5 -1 20.52 3.26
 -6 5 1 28.46 5.66
 6 5 -1 27.17 4.72
 6 -5 -1 26.51 2.25
 6 -5 -1 27.05 2.35
 6 5 0 53.22 4.81
 -6 5 0 64.96 8.12
 6 5 0 73.08 7.7
 6 -5 0 72.28 4.03
 6 -5 0 79.43 4.1
 -6 5 -1 315.51 18.47
 6 5 1 336.85 18.13
 6 -5 1 315.62 11.49
 6 -5 1 312.3 11.21
 6 5 2 43.52 4.18
 6 5 2 53.08 6.71
 6 -5 2 52.13 3.43
 6 -5 2 53.87 3.3
 -6 5 -3 948.05 37.26
 6 5 3 967.34 37.07
 6 -5 3 889.16 28.07
 6 -5 3 905.06 27.74
 6 5 4 30.19 3.65
 6 5 4 39.71 5.82
 6 -5 4 39.91 2.8
 -6 5 -4 35.86 5.74
 6 -5 4 39.64 3
 6 5 5 280.7 16.79
 6 -5 5 244.73 9.85
 -6 5 -5 288.04 16.79
 6 -5 5 263.81 9.77
 6 5 6 124.18 7.55
 6 -5 6 136.34 6.43
 -6 5 -6 147.94 11.52
 6 -5 6 154.4 6.44
 -6 5 -7 174.93 12.61
 6 -5 7 177.65 7.36
 6 5 8 50.98 11.15
 -6 5 -8 98.22 8.5
 6 -5 9 17.53 1.66
 6 5 9 18.69 2.27
 6 -5 10 7.5 1.07
 6 5 10 9.18 1.6
 6 5 11 26.67 3.19
 6 -5 11 27.45 1.97
 6 5 11 29.81 2.4
 6 5 12 11.54 1.44
 6 5 12 10.87 2.04
 -6 -6 12 26.28 1.83
 -6 -6 12 28.59 1.96
 -6 -6 11 184.58 7.74
 -6 -6 10 9.48 1.86
 -6 -6 9 92.48 6.06
 -6 6 9 125.66 5.14
 -6 -6 8 41.59 4
 -6 6 8 45.12 2.92
 -6 -6 7 6.98 1.81
 -6 -6 6 0.53 2.37
 -6 6 5 25.78 5.19
 -6 -6 5 40.45 3.83
 -6 -6 5 21.59 6.36
 6 6 -4 222.85 11.05
 -6 6 4 192.75 15.19
 6 -6 -4 219.09 9.19
 6 6 -3 14.84 3.14
 -6 6 3 12.25 4.74
 6 -6 -3 19.35 2.13
 -6 -6 3 8.91 5.16
 -6 -6 2 480.52 15.71
 6 6 -2 346.78 16.28
 6 -6 -2 392.53 14.93
 6 -6 -2 431.26 14.99
 6 -6 -1 10.38 1.65
 6 -6 -1 11.63 1.69
 -6 6 1 8.72 3.78
 6 6 -1 7.69 2.62
 6 6 0 224.86 12.6
 6 -6 0 342.5 11.95
 6 -6 0 341.58 12.08
 -6 6 0 242.26 18.47
 6 6 1 119.09 8.07
 -6 6 -1 145.46 13.14
 6 -6 1 188.17 7.58
 6 -6 1 177.87 7.66
 6 -6 2 64.86 3.9
 6 -6 2 65.24 4.06
 -6 6 -2 56.7 7.75
 6 -6 3 3.93 1.09
 -6 6 -3 2.28 2.13
 6 6 3 1.29 2.02
 6 -6 3 4.71 1.14
 -6 6 -4 28.99 5.33
 -6 6 -5 243.16 15.85
 6 -6 6 86.9 4.38
 6 -6 6 74.3 4.33
 6 -6 7 486.51 15.5
 6 -6 7 404.56 15.63
 6 -6 8 128.94 5.33
 6 6 8 116.6 5.76
 6 -6 8 110.05 5.71
 6 -6 9 71.04 3.52
 6 6 9 69.58 3.82
 6 -6 10 87.99 3.87
 6 6 10 80.09 3.95
 6 6 10 74.24 4.88
 6 6 11 0.42 0.97
 6 7 -10 4.31 1.06
 -6 -7 10 1.33 0.66
 6 7 -9 0.87 1.1
 -6 -7 9 -0.42 0.68
 6 7 -8 45.41 3.37
 -6 -7 8 29.9 2.75
 6 7 -7 7.7 2.08
 -6 -7 7 7.53 1.55
 -6 7 7 7.78 1.1
 -6 -7 6 147.49 7.67
 -6 7 6 172.53 6.79
 6 7 -5 3.15 2.11
 -6 -7 5 2.25 1.14
 -6 -7 4 345.25 12.99
 6 -7 -4 317 12.32
 -6 -7 3 65.72 4.12
 6 7 -3 76.02 5.59
 6 -7 -3 68.38 4.17
 6 7 -2 1.41 2.02
 6 -7 -2 1.31 0.93
 6 -7 -1 83.69 4.75
 6 7 -1 89.54 6.19
 6 -7 -1 99.94 5.21
 6 -7 0 145.57 6.7
 6 -7 0 152.11 6.89
 6 -7 1 24.89 2.35
 6 7 1 20.05 3.18
 6 -7 1 26 2.43
 6 -7 2 218.76 8.3
 6 -7 2 197.09 8.24
 6 -7 3 12.43 1.59
 6 7 3 10.89 2.39
 6 -7 3 10.12 1.52
 6 7 4 3.58 1.88
 6 -7 4 3.17 1
 6 -7 4 3.91 0.98
 6 -7 5 6.61 1.24
 6 -7 5 7.23 1.16
 6 -7 6 14.58 1.72
 6 -7 6 17.44 1.6
 6 -7 7 20.28 1.64
 6 -7 7 20.51 1.92
 6 -7 8 0.33 0.55
 6 -7 8 0.3 0.5
 6 -7 9 55.55 2.74
 6 7 9 37.69 2.92
 6 8 -7 16.04 1.56
 6 8 -6 276.92 10.01
 6 8 -5 178.48 7.41
 -6 8 4 142.29 5.56
 6 8 -4 200.99 7.44
 6 8 -3 46.38 3.39
 6 -8 -3 26.7 1.67
 6 8 -2 74.94 4.44
 6 -8 -2 53.66 3.06
 -6 8 1 7.78 1.02
 6 -8 -1 6.81 1.18
 6 8 -1 8.5 1.96
 6 -8 0 105.52 5.05
 6 8 0 116.41 5.86
 6 -8 1 100.95 4.88
 6 8 1 111.08 5.66
 6 -8 2 194.64 8
 6 8 2 231.86 8.9
 6 -8 3 52.42 2.9
 6 -8 3 53.39 3.1
 6 -8 4 207.71 7.46
 6 -8 4 187.97 7.55
 6 -8 5 32.98 2.03
 6 -8 5 28.41 1.99
 -7 0 16 20.68 1.64
 -7 0 15 -0.07 0.83
 -7 0 15 -0.28 0.76
 -7 0 14 180.9 8.29
 -7 0 14 166.89 7.79
 -7 0 14 184.88 7.65
 -7 0 14 186.72 8.43
 -7 0 13 0.18 1.56
 -7 0 13 0.91 2.05
 -7 0 12 685.74 26.35
 -7 0 12 692.59 26.41
 -7 0 12 777.29 25.99
 -7 0 12 794.38 26.22
 -7 0 12 630.19 34.96
 -7 0 12 859.58 26.28
 -7 0 12 807.45 25.96
 -7 0 11 0.59 1.3
 7 0 -11 2.82 1.72
 -7 0 11 0.99 2.22
 -7 0 11 2.7 1.56
 -7 0 11 0.35 1.07
 -7 0 11 0.87 1.26
 7 0 -10 321.46 17.16
 -7 0 10 338.99 12.95
 -7 0 10 310.96 12.65
 -7 0 10 332.2 12.61
 -7 0 9 0.94 1.26
 -7 0 9 2.82 1.16
 7 0 -9 1.55 1.69
 7 0 -8 215.6 12.78
 -7 0 8 194.11 8.45
 -7 0 8 225.3 8.65
 -7 0 8 216.61 8.88
 7 0 -7 1.14 1.23
 -7 0 7 0.42 0.83
 -7 0 7 0.79 0.8
 7 0 -6 63.3 6.03
 -7 0 6 64.57 3.52
 -7 0 6 63.19 3.52
 -7 0 5 0.28 0.78
 -7 0 5 0.91 0.68
 -7 0 4 1488.72 45.63
 7 0 -3 0.36 1.12
 7 0 -2 3591.97 112.92
 7 0 -1 1.58 1.7
 -7 0 1 6.5 1.82
 -7 0 0 5180.71 161.21
 7 0 0 5527.36 164.59
 7 0 1 0.2 1.48
 -7 0 -1 0.59 1.22
 -7 0 -2 162.96 8.43
 7 0 2 194.64 10.66
 7 0 3 0.7 1.12
 7 0 3 0.17 1.22
 7 0 3 0.42 1.09
 7 0 4 179.58 7.36
 7 0 4 165.74 7.2
 7 0 5 0.55 0.96
 7 0 5 0.68 1.1
 7 0 5 0.43 0.66
 7 0 6 110.65 5.36
 7 0 6 111.03 8.22
 7 0 6 118.06 5.46
 7 0 7 0.34 1.74
 7 0 7 0.94 1.75
 7 0 7 0.63 1.12
 7 0 7 0.77 1.13
 7 0 7 1.19 1.25
 7 0 8 117.81 10.61
 7 0 8 123.79 6.03
 7 0 8 116.46 5.99
 7 0 8 136.2 7.01
 7 0 8 117 6.41
 7 0 8 104.29 10.33
 7 0 9 -0.42 2.18
 7 0 9 1.91 1.43
 7 0 9 0.9 1.08
 7 0 9 3.7 2.35
 7 0 9 0.43 1.23
 7 0 9 -0.41 1.48
 7 0 10 80.8 5.64
 7 0 10 108.56 10.48
 7 0 10 106.79 6.17
 7 0 10 89.17 10.32
 7 0 10 110.44 5.83
 7 0 11 1.91 1.9
 7 0 11 1 1.11
 7 0 11 0.55 0.85
 7 0 11 -0.94 2.98
 7 0 12 6.87 1.68
 7 0 12 8.09 2.01
 7 0 12 6.5 1.39
 7 0 13 -0.63 0.99
 7 0 13 -0.11 1.31
 7 0 13 0.3 0.85
 7 0 14 110.45 5.25
 7 0 14 114.46 6.2
 7 0 15 0.05 0.65
 -7 1 17 112.88 4.14
 -7 1 16 157.51 6.06
 -7 -1 16 158.3 5.98
 -7 -1 15 0.31 0.7
 -7 1 15 0.05 0.7
 -7 -1 15 1.57 0.92
 -7 1 14 54.96 3.94
 -7 -1 14 53.85 4
 -7 1 14 58.22 3.63
 -7 -1 14 60.57 3.59
 -7 -1 14 60.03 4.17
 -7 1 14 53.41 3.94
 -7 1 14 52.13 3.51
 -7 1 13 127.57 12.75
 -7 -1 13 117.72 12.39
 -7 1 12 19.59 5.17
 -7 -1 12 17.41 5
 -7 -1 12 25.16 2.48
 -7 1 12 20.7 2.63
 -7 -1 12 19.07 2.66
 -7 -1 12 23.31 3.01
 -7 1 12 23.27 2.52
 -7 1 12 20.98 2.7
 -7 -1 12 20.39 2.74
 -7 -1 12 22.57 2.66
 -7 1 11 1.35 1.2
 -7 -1 11 2.23 1.76
 -7 1 11 2.79 1.39
 -7 -1 11 0.79 1.07
 -7 1 11 0.96 2.15
 -7 -1 11 1.49 2.11
 7 -1 -11 1.07 1.65
 -7 -1 11 -0.53 1.4
 -7 1 11 0.57 1.01
 -7 -1 11 0.24 1.08
 -7 1 11 1.59 1.33
 -7 -1 10 77.1 4.57
 -7 -1 10 63.71 4.69
 -7 1 10 73.53 4.27
 -7 -1 10 55.39 4.53
 -7 -1 10 73.05 4.63
 7 1 -10 67.38 7.3
 7 -1 -10 72.83 7.41
 -7 -1 9 60.13 4.47
 -7 1 9 79.65 4.17
 -7 -1 9 56.71 4.16
 -7 -1 9 70.51 4.46
 -7 1 9 69.64 4.11
 7 -1 -9 71.45 7.32
 7 1 -9 64 6.93
 -7 -1 8 23.4 2.65
 7 -1 -8 28.5 4.65
 7 1 -8 27.67 4.52
 -7 1 8 26.24 2.25
 -7 -1 8 28.29 2.66
 -7 1 8 25.48 2.25
 -7 -1 8 25.88 2.61
 7 -1 -7 543.96 24.24
 -7 1 7 510.79 17.52
 -7 -1 7 525.38 18.22
 -7 1 7 526.63 17.62
 -7 -1 6 10.89 1.67
 -7 1 6 8.64 1.24
 -7 -1 6 11.17 1.62
 -7 1 6 9.44 1.34
 7 1 -6 10.08 2.91
 7 -1 -6 6.72 2.52
 -7 1 5 311.77 11.2
 -7 -1 5 319.76 11.91
 -7 -1 5 334.85 11.63
 7 -1 -5 337.03 16.62
 -7 1 4 45.98 2.68
 -7 -1 4 46.09 3.02
 -7 1 3 85.81 4.1
 -7 1 3 101.66 7.59
 7 -1 -3 87.96 6.82
 7 1 -3 99.02 8.2
 7 -1 -2 238.96 12.11
 -7 1 2 236.08 12.99
 7 1 -2 254.59 14.39
 -7 1 1 585.28 25.03
 7 -1 -1 686.68 23.54
 -7 1 0 312.81 16.46
 7 1 0 279.8 16.13
 -7 1 -1 105.83 7.75
 7 -1 1 116.13 7.65
 7 1 1 111.35 8.51
 7 -1 2 125.45 5.87
 7 -1 2 124.65 8.45
 7 -1 3 194.2 8.15
 -7 1 -3 219.84 10.6
 7 1 3 228.53 8.47
 7 -1 3 222.91 8.38
 7 -1 3 228 8.47
 7 -1 3 228.08 8.34
 7 -1 4 1043.18 33.01
 7 1 4 1069.36 39.54
 -7 1 -4 1118.73 35.89
 7 -1 4 1016.48 33.14
 7 1 4 1090.47 33.22
 7 -1 4 1021.94 33.05
 7 -1 4 1045.24 33.16
 7 1 4 1045.64 32.75
 7 1 5 888.47 28.04
 7 -1 5 868.85 28.29
 7 -1 5 945.46 28.43
 7 -1 5 894.23 28.27
 7 1 5 863.73 28.27
 7 -1 5 833.48 27.98
 7 1 5 921.24 34.41
 7 1 6 163.6 7.5
 7 1 6 128.99 11.32
 7 -1 6 137.63 6.23
 7 1 6 139.43 6.28
 7 1 6 135.67 9.45
 7 -1 6 139.3 6.36
 7 1 6 146.4 6.27
 7 1 7 47.18 5.38
 7 1 7 59.51 4.24
 7 1 7 56.03 3.61
 7 -1 7 53.03 3.54
 7 1 7 56.37 7.04
 7 -1 7 52.22 6.86
 7 1 7 46.22 6.96
 7 -1 7 54.49 3.69
 7 1 7 63.54 3.75
 7 -1 8 209.02 9.03
 7 1 8 219.25 9.08
 7 1 8 220.18 15.14
 7 -1 8 216.33 14.89
 7 1 8 230.53 10.06
 7 1 8 187.97 15.52
 7 1 8 217.67 8.96
 7 -1 8 219.94 9.16
 7 1 9 127.47 7.08
 7 -1 9 126.3 6.5
 7 1 9 142.17 6.73
 7 1 9 136.05 11.6
 7 -1 9 129.62 11.35
 7 1 9 131.06 7.12
 7 -1 9 128.55 7.13
 7 1 9 96.8 11.4
 7 -1 9 134.31 6.6
 7 1 10 194.37 8.74
 7 -1 10 202.57 8.84
 7 1 10 189.72 9.17
 7 1 10 200.02 9.43
 7 1 10 204.92 14.64
 7 -1 10 192.76 14.34
 7 -1 10 191.27 8.6
 7 -1 10 198.3 9.34
 7 1 11 178.1 15.43
 7 1 12 416.35 15.8
 7 -1 12 403.9 15.48
 7 1 12 393.96 15.72
 7 1 12 405.42 14.94
 7 -1 12 421.26 14.99
 7 1 13 3.66 1.1
 7 -1 13 3.18 1.03
 7 1 13 3.06 1.48
 7 -1 13 2.76 1.19
 7 -1 14 171.12 6.77
 7 1 14 174.39 6.78
 7 -1 14 157.39 6.87
 7 1 15 19.81 2.17
 -7 2 16 23.65 1.63
 -7 2 15 65.23 3.45
 -7 2 14 1.78 1
 -7 -2 14 1.67 1.05
 -7 2 14 1.92 0.92
 -7 -2 14 1.38 0.84
 -7 -2 13 2.33 1.24
 -7 2 13 0.81 1.04
 -7 -2 13 1.84 0.97
 -7 2 13 0.99 1.03
 -7 2 13 0.56 1.14
 -7 -2 13 0.49 1.15
 7 -2 -12 0.79 1.75
 -7 2 12 0.43 1.84
 -7 -2 12 0.46 1.95
 -7 -2 11 159.22 6.78
 7 -2 -11 131.88 10.64
 -7 2 11 94.98 10.96
 -7 -2 11 119.32 12.37
 -7 2 11 149.04 6.42
 -7 2 11 109.85 6.52
 -7 -2 11 117.42 6.82
 -7 2 11 105.47 6.44
 -7 -2 11 109.24 6.66
 -7 2 10 62.65 3.84
 -7 2 10 52.5 7.81
 -7 -2 10 47.6 7.8
 7 -2 -10 56.43 7.43
 -7 -2 10 54.63 4.4
 -7 2 10 45.49 4
 -7 2 9 163.27 6.98
 -7 -2 9 172.47 7.47
 -7 2 9 159.75 6.85
 7 2 -9 182.91 13.67
 7 -2 -9 180.09 13.69
 -7 2 8 911.16 29.04
 -7 -2 8 1067.93 30.06
 -7 2 8 917.95 28.88
 7 2 -8 1004.1 39.75
 7 -2 -8 1085.49 41.5
 -7 2 7 42.35 2.92
 7 2 -7 54.6 7.22
 -7 -2 7 33.71 3.35
 -7 -2 7 55.2 3.45
 -7 2 7 44.22 2.8
 7 -2 -7 48.12 7.27
 -7 2 6 735.4 21.76
 7 -2 -6 692.63 31.96
 7 2 -5 227.31 15.53
 7 -2 -5 225.31 7.81
 -7 2 5 253.65 13.71
 7 -2 -5 185.63 14.17
 -7 2 5 212.78 7.96
 -7 -2 5 161.98 8.42
 -7 -2 4 499.09 21.15
 7 -2 -4 710.41 21.25
 7 -2 -4 608.76 28.89
 -7 2 4 767.87 28.6
 7 2 -4 556.54 28.92
 -7 2 4 704.31 21.13
 -7 -2 3 3.12 1.3
 7 -2 -3 4.37 1.13
 7 -2 -2 0.9 0.87
 7 -2 -2 1.46 0.95
 7 -2 -1 248.33 13.64
 7 -2 -1 266.25 10.11
 7 -2 -1 254.5 10.06
 -7 2 0 114.41 8.59
 7 -2 0 99.98 7.09
 7 -2 0 98.13 4.98
 7 -2 0 99.91 4.86
 7 -2 1 62.8 5.23
 -7 2 -1 63.92 5.86
 7 -2 1 66.72 3.56
 7 -2 1 70.7 3.91
 7 -2 2 127.7 5.96
 7 2 2 125.38 5.72
 7 -2 2 139.51 5.83
 7 -2 2 122.55 5.37
 7 2 2 130.09 10.37
 7 -2 2 116.39 5.69
 7 -2 3 24.43 2.34
 7 2 3 21.21 3.98
 7 -2 3 24.71 1.91
 7 2 3 23.36 2.18
 7 -2 3 22.06 2.09
 7 -2 3 20.52 2.05
 7 2 4 1105.74 39.86
 7 -2 4 997.82 32.58
 7 2 4 1034.98 32.69
 7 -2 4 1066.96 32.56
 7 -2 4 1078.18 33
 7 2 4 1083.38 33.76
 7 2 5 280.88 15.33
 -7 2 -5 283.66 13.37
 7 2 5 285.55 10.57
 7 -2 5 284.63 10.53
 7 -2 5 305.16 10.48
 7 -2 5 300.1 10.86
 7 2 5 325.62 11.92
 7 2 6 229.91 13.63
 7 2 6 253.13 10.25
 7 -2 6 235.01 9.24
 7 -2 6 233 8.69
 7 2 6 247.55 14.77
 7 -2 6 247.61 14.82
 -7 2 -6 230.07 11.7
 7 2 6 224.79 8.88
 7 -2 6 225.64 8.89
 7 -2 6 195.49 8.95
 7 2 6 188.42 15.74
 -7 2 -7 147.33 9.29
 7 2 7 176.04 8.3
 7 2 7 173.64 7.31
 7 -2 7 158.54 7.2
 7 2 7 127.41 13.21
 7 -2 7 162.67 6.85
 7 2 7 172.15 12.32
 7 -2 7 164.85 12.17
 7 -2 7 165.46 7.38
 7 2 7 170.57 7.14
 7 2 7 164.12 11.33
 7 2 8 1.34 1.74
 7 -2 8 3.07 2.23
 7 2 8 1.67 1.5
 7 2 8 4.08 3.32
 7 -2 8 3.51 1.51
 7 2 8 2.65 1.32
 7 2 8 2.46 1.42
 7 -2 8 3.12 1.48
 7 2 9 128.9 13.91
 7 -2 9 156.18 7.47
 7 2 9 157.54 7.5
 7 -2 9 158.34 7.59
 7 2 9 174.73 8.42
 7 2 9 151.8 10.95
 7 2 9 158.94 12.41
 7 -2 9 169.46 12.88
 7 2 9 168.26 8.42
 7 2 10 367.36 15.04
 7 -2 10 356.04 13.97
 7 2 10 374.17 14.03
 7 -2 10 388.39 14.13
 7 2 10 391.69 15.08
 7 2 10 357.89 20.41
 7 -2 10 380.21 21.02
 7 -2 10 363.5 14.69
 7 2 11 73.89 10.07
 7 -2 12 170.79 8.15
 7 2 12 192.51 8.78
 7 2 12 185.89 7.89
 7 -2 12 196.61 8.03
 7 -2 13 0.79 0.84
 7 2 13 0.8 1.13
 7 2 13 1.51 0.85
 7 -2 13 1.29 0.87
 7 2 14 12.12 1.78
 7 -2 14 7.72 1.26
 7 -2 14 12.63 1.5
 7 2 14 12.14 1.43
 7 2 15 29.92 2.31
 -7 3 16 0.69 0.37
 -7 3 15 77.73 3.59
 -7 3 14 3.25 0.96
 -7 -3 13 306.13 11.04
 -7 3 13 313.04 10.56
 -7 3 12 140.42 6.14
 -7 -3 12 117.48 6.39
 -7 -3 12 124.81 6.58
 -7 3 11 525.65 17.45
 7 -3 -11 535.23 25.61
 -7 -3 10 76.14 9.46
 -7 3 10 112.69 5.25
 7 -3 -10 106.03 10.71
 -7 -3 10 120.08 5.53
 -7 -3 10 75.32 5.29
 -7 -3 10 74.25 5.19
 -7 3 9 13.91 1.81
 7 -3 -9 9.01 3.84
 -7 -3 9 17.8 2.04
 -7 -3 9 8.56 1.88
 -7 -3 9 8.77 3.55
 -7 3 8 45.56 2.84
 -7 3 8 49.05 3.16
 -7 -3 7 26.79 3.06
 7 -3 -7 34.39 6.59
 -7 3 7 38.2 2.58
 -7 -3 6 23.98 2.8
 -7 3 6 34.13 2.44
 7 -3 -6 26.66 5.9
 -7 3 6 34.42 5.39
 7 -3 -5 89.27 4.69
 -7 -3 5 80.12 5.05
 -7 3 5 101.01 4.75
 7 -3 -5 92.19 10.14
 -7 3 5 99.58 9.09
 7 -3 -4 136.7 6.51
 7 -3 -4 153.95 12.8
 -7 3 4 130.94 11.07
 -7 -3 4 134.17 6.59
 7 3 -4 128.87 10.83
 7 3 -3 1081.47 42.92
 7 -3 -3 1225.6 35.22
 -7 3 3 903.8 42.6
 7 -3 -3 1146.1 45.29
 7 -3 -3 948.47 34.8
 -7 -3 3 1139.03 34.93
 -7 -3 2 28.03 2.35
 7 3 -2 28.49 4.91
 7 -3 -2 27.72 2.48
 7 -3 -2 28.35 2.34
 -7 3 2 20.86 4.75
 7 -3 -2 25.83 5.08
 7 -3 -1 1050.54 33.52
 7 3 -1 1139.61 42.25
 -7 -3 1 1082.31 33.03
 7 -3 -1 1079.32 33.47
 7 -3 0 48.99 3.05
 7 -3 0 54.64 3.27
 7 3 0 58.8 6.87
 -7 3 0 61.55 6.54
 7 3 0 52.9 3.59
 7 -3 1 1485.39 42.71
 -7 3 -1 1415.37 48.54
 7 -3 1 1255.03 41.92
 7 3 1 1501.91 51.56
 7 -3 1 1338.67 42.98
 7 3 2 13.07 3.25
 7 -3 2 12.9 1.37
 -7 3 -2 14.39 2.91
 7 -3 2 13.26 2.05
 7 -3 2 14.56 1.66
 7 -3 3 4.18 0.86
 7 3 3 3.3 1.93
 -7 3 -3 2.26 1.41
 7 3 3 2.75 1.1
 7 -3 3 3.07 1.38
 7 -3 3 1.36 0.8
 7 -3 4 2.38 0.74
 7 3 4 1.81 1.04
 7 3 4 2.54 1.98
 -7 3 -4 2.27 1.61
 7 -3 4 3.89 1.1
 7 -3 4 2.7 1.35
 7 -3 5 2.12 1.3
 -7 3 -5 0.21 1.2
 7 3 5 1.98 1.06
 7 3 5 2.89 1.62
 7 3 5 0.69 1.16
 7 3 5 0.77 1.33
 7 -3 5 -0.27 1.56
 7 -3 5 2.72 0.86
 7 3 6 154.14 8.29
 7 3 6 187.24 12.71
 7 3 6 129.04 14.27
 7 -3 6 174.43 7.74
 7 -3 6 193.28 7.43
 -7 3 -6 188.63 11.23
 7 3 6 201.87 7.67
 7 -3 6 156 7.74
 7 3 6 194.62 12.59
 7 -3 6 177.35 12.34
 7 3 7 13.57 5.18
 -7 3 -7 18.54 3.5
 7 3 7 21.16 4.15
 7 3 7 18.87 2.19
 7 -3 7 17.28 2.35
 7 3 7 18.93 2.64
 7 -3 7 18 1.81
 7 3 7 21.57 4.19
 7 -3 7 20.73 4.19
 7 -3 8 319.28 12.2
 7 3 8 318.84 17.91
 7 -3 8 321.08 18.22
 7 3 8 315.04 12.03
 7 -3 8 306.11 12.12
 7 -3 8 310.68 11.45
 7 3 8 333.98 18.12
 -7 3 -8 330.65 16.39
 7 -3 9 196.41 8.38
 7 3 9 182.48 7.98
 7 3 9 187.42 12.9
 7 3 10 30.54 6.84
 7 3 11 101.02 6.41
 7 3 11 84.01 4.51
 7 -3 11 86.51 4.6
 7 3 11 97.06 5.48
 7 -3 11 73.99 4.77
 7 -3 12 11.94 1.67
 7 3 12 12.15 1.92
 7 3 12 10.53 1.42
 7 -3 12 13.27 1.62
 7 3 12 11.88 2.45
 7 3 13 9.55 1.6
 7 3 13 5.68 1.71
 7 -3 13 7.78 1.23
 7 3 14 0.29 0.8
 -7 -4 15 117.76 4.64
 -7 4 15 137.07 4.63
 -7 4 14 63.91 2.62
 -7 -4 14 14.64 1.45
 -7 4 13 30.37 2.1
 -7 -4 13 17.94 2.03
 -7 4 12 106.2 4.74
 -7 -4 12 77.77 5.33
 -7 4 11 1.3 0.93
 7 -4 -10 19.22 4.77
 -7 4 9 56.32 3.49
 7 -4 -9 33.03 6.66
 -7 4 8 53.25 3.49
 7 -4 -8 39.64 7.2
 -7 -4 7 4.46 3.6
 -7 4 7 5.84 1.14
 7 -4 -7 8.42 3.71
 -7 4 6 237.38 9.29
 -7 4 6 269.1 16.52
 -7 4 5 85.21 4.64
 7 -4 -5 85.7 4.86
 -7 4 5 89.93 9.53
 -7 4 4 2.38 2.38
 7 -4 -4 0.9 0.79
 -7 4 3 40.45 7.16
 7 4 -3 49.12 6.14
 7 -4 -3 49.1 3.23
 7 -4 -3 45.42 3.55
 -7 4 2 210.14 16.33
 7 4 -2 237.9 14.7
 7 -4 -2 228.35 8.97
 7 -4 -2 232.3 9.58
 7 -4 -1 459.32 24.18
 -7 4 1 413.7 23.2
 7 -4 -1 463.17 15.74
 7 4 -1 450.78 22.39
 7 -4 -1 428.94 15.37
 7 4 0 108.13 9.54
 -7 4 0 110.83 9.91
 7 4 0 118.6 6.16
 7 -4 0 97.38 5.59
 7 -4 0 98.47 4.87
 7 -4 0 96.23 4.93
 7 -4 1 581.18 20.53
 7 4 1 659.47 22.1
 7 -4 1 642.12 21.49
 7 4 1 694.43 29.27
 -7 4 -1 609.56 27.83
 7 -4 1 643.58 21.11
 7 -4 2 19.64 2.4
 7 -4 2 22.42 2.14
 7 -4 2 19.42 1.79
 -7 4 -2 17.8 3.79
 7 4 2 25.75 4.66
 7 4 2 21.54 2.71
 7 -4 3 602.82 21.15
 7 -4 3 650 21.45
 7 -4 3 605.51 20.66
 -7 4 -3 623.64 27.51
 7 4 3 642.2 28.85
 7 4 3 681.3 22.33
 7 -4 4 84.32 4.73
 7 -4 4 80.75 4.26
 7 -4 4 79.85 4.6
 -7 4 -4 96.88 8.53
 7 4 4 92.77 8.95
 7 -4 5 194.24 8.47
 7 -4 5 206.82 8.06
 7 -4 5 181.32 8.15
 -7 4 -5 210.98 13.26
 7 4 5 217.68 14.56
 7 -4 6 94.61 5.4
 7 -4 6 115.79 5.27
 7 -4 6 98.26 5.31
 -7 4 -6 96.71 8.7
 7 4 6 98.23 9.66
 7 -4 7 39.22 3.28
 7 -4 7 48.65 3.51
 7 4 7 49.09 6.52
 7 -4 7 48.3 3.14
 -7 4 -7 45.65 5.93
 7 -4 8 59.33 3.51
 -7 4 -8 60.31 6.56
 7 -4 8 58.32 3.95
 7 -4 9 82.27 4.19
 7 -4 9 90.14 4.84
 7 4 10 265.56 10.61
 7 4 10 267.27 11.36
 7 4 11 400.26 13.64
 7 4 11 384.58 14.33
 7 4 12 26.85 2.4
 7 4 12 26.07 2.81
 7 4 13 257.68 9.53
 -7 -5 14 0.35 0.32
 -7 -5 13 0.25 0.48
 -7 5 12 42.27 2.3
 -7 -5 12 29.21 2.63
 -7 5 11 5.15 1.04
 -7 -5 11 3.09 1.41
 -7 5 10 82.69 4.06
 -7 -5 10 62.57 5.17
 7 -5 -9 254.73 19.04
 -7 5 9 323.25 11.47
 7 -5 -8 -1.02 2.75
 -7 -5 8 1.09 2.11
 7 -5 -7 493.22 29.75
 -7 -5 7 613.81 30.3
 -7 5 6 49.13 6.92
 -7 -5 6 57.64 9.26
 -7 5 6 54.92 3.35
 -7 5 5 417.67 14.9
 -7 5 5 435.5 23.33
 7 -5 -5 414.54 15.38
 -7 5 4 212.14 16.4
 7 -5 -4 242.92 9.9
 -7 5 3 44.03 7.83
 7 -5 -3 53.36 4.02
 7 5 -2 36.9 3.79
 7 -5 -2 29.42 2.55
 7 5 -2 30.02 5.35
 7 -5 -2 35.15 3.08
 7 5 -1 2.88 2.09
 7 -5 -1 2.15 0.87
 7 -5 -1 1.69 0.98
 7 5 -1 -0.47 2.12
 -7 5 1 1.91 2.77
 7 -5 -1 7.72 3.34
 -7 5 0 7.73 3.53
 7 5 0 8.35 2.26
 7 -5 0 8.76 1.43
 7 -5 0 8.92 1.51
 7 5 0 13.35 3.85
 7 -5 1 82.71 4.72
 -7 5 -1 85.18 9.62
 7 -5 1 85.42 4.65
 7 5 1 90.14 5.8
 7 5 2 244.07 10.69
 7 -5 2 231.91 9.36
 -7 5 -2 231.39 16.17
 7 -5 2 226.8 9.62
 7 5 2 257.59 16.74
 7 5 3 302.18 12.73
 -7 5 -3 319.49 19
 7 -5 3 296.61 11.86
 7 5 3 338.81 19.57
 7 -5 3 305.94 11.54
 -7 5 -4 51.43 6.98
 7 -5 4 43.5 3.33
 7 5 4 48.35 4.06
 7 5 4 49.54 6.97
 7 -5 4 45.61 3.18
 -7 5 -5 187.57 13.36
 7 -5 5 150.53 7.47
 7 5 5 188.85 8.56
 7 5 5 185.65 13.94
 7 -5 5 170.75 7.39
 7 -5 6 43.73 3.4
 7 -5 6 54.25 3.39
 -7 5 -6 51.3 6.75
 7 -5 7 57.07 3.92
 -7 5 -7 71.88 7.54
 7 -5 8 231.16 8.96
 7 -5 9 16.06 1.93
 7 5 9 20.63 2.41
 7 -5 9 18.52 1.75
 7 5 10 10.02 1.98
 7 -5 10 9.87 1.26
 7 5 10 10.45 1.68
 7 5 11 85.75 4.87
 7 5 11 95.75 4.67
 7 5 12 10.13 1.28
 -7 -6 12 46.82 2.69
 7 6 -12 117.79 3.69
 -7 -6 11 137.99 5.83
 -7 6 10 54.02 2.69
 -7 -6 10 52.66 3.7
 -7 6 9 119.56 4.94
 -7 -6 9 110.25 6.3
 -7 6 8 77.8 3.81
 -7 -6 8 63.83 4.99
 -7 6 7 4.53 1.13
 -7 -6 7 4.31 1.6
 -7 -6 6 21.43 2.93
 -7 -6 5 117.94 13.36
 -7 6 5 107.07 10.09
 7 -6 -5 124.88 13.41
 -7 -6 4 94.98 13.2
 7 -6 -4 96.51 11.77
 -7 6 4 88.85 9.59
 7 -6 -3 180.5 15.94
 7 6 -3 197.58 9.43
 7 -6 -2 221.05 10.23
 7 -6 -2 269.96 10.59
 -7 6 2 183.25 16.71
 7 6 -2 301.58 12.06
 -7 6 1 1.57 2.83
 7 -6 -1 3.2 1.1
 7 -6 -1 2.64 1.17
 7 6 -1 0.86 1.98
 7 -6 0 252.33 10.45
 -7 6 0 226.82 18.19
 7 6 0 246.92 11.32
 7 -6 0 248.5 10.29
 7 -6 1 204.78 8.75
 -7 6 -1 170.9 15.37
 7 6 1 199.52 9.63
 7 -6 1 191.18 8.6
 -7 6 -2 140.28 13
 7 -6 2 129.56 6.57
 -7 6 -3 2.49 2.91
 -7 6 -4 5.02 2.83
 7 6 4 3.26 1.79
 7 -6 5 208.77 8.26
 7 6 5 212.76 9.09
 7 -6 6 73.29 3.9
 7 -6 6 53.42 3.74
 7 -6 7 280.7 9.69
 7 -6 7 224.46 9.67
 7 6 8 12.35 1.82
 7 -6 8 15.44 1.63
 7 6 9 138.98 6.24
 7 -6 9 156.36 6.03
 7 6 10 49.7 3.23
 7 -6 10 58.05 2.9
 7 6 10 53.86 3.02
 -7 -7 10 19.29 1.5
 7 7 -10 59.67 2.29
 -7 -7 9 31.88 2.28
 7 7 -9 48.96 2.69
 -7 -7 8 12.4 1.68
 7 7 -8 18.72 1.95
 -7 7 7 0.93 0.68
 -7 -7 7 -0.08 0.86
 7 7 -7 1.72 1.3
 -7 7 6 26.02 1.94
 7 7 -6 30.04 2.85
 -7 -7 6 24.66 2.59
 7 7 -5 15.61 2.33
 -7 -7 5 8.73 1.65
 7 -7 -4 34.08 2.38
 -7 -7 4 28.67 2.71
 7 7 -3 62.01 4.39
 7 -7 -3 56.75 3.63
 -7 7 3 51.23 2.98
 7 7 -2 1.3 1.68
 7 -7 -2 2.24 1.06
 7 7 -1 106.11 6.19
 7 -7 -1 106.02 5.76
 7 7 0 240.18 10.13
 7 -7 0 236.47 9.63
 7 7 1 13.57 2.46
 7 -7 1 15.12 1.94
 7 -7 1 17.38 2.1
 7 -7 2 735.55 24.05
 7 -7 2 677.79 23.98
 7 7 2 735.88 24.5
 7 7 3 5.56 1.77
 7 -7 3 7.52 1.36
 7 -7 3 6.12 1.32
 7 -7 4 182.43 7.22
 7 -7 4 145.4 6.9
 7 -7 5 3.63 0.95
 7 -7 5 2.4 0.86
 7 -7 6 1.02 0.69
 7 7 6 -0.05 0.76
 7 -7 6 1.81 0.74
 7 -7 7 8.92 1.21
 7 -7 7 7.45 1
 7 7 8 1.33 0.78
 7 -7 8 1.73 0.65
 7 8 -6 124.58 4.84
 7 8 -5 119.35 4.96
 7 8 -4 184.88 6.3
 -7 8 4 132.77 5.08
 7 8 -3 131.56 5.68
 7 -8 -2 80.92 3.66
 7 8 -2 123.99 4.95
 7 -8 -1 10.34 1.2
 -7 8 1 11.94 1.08
 7 8 -1 13.34 1.75
 7 -8 0 43.82 2.74
 -7 8 0 44.93 2.44
 7 -8 1 72.47 3.87
 7 8 1 101.92 4.41
 7 -8 2 46.5 2.72
 7 -8 3 42.36 2.44
 7 -8 4 71.02 3.24
 -8 0 16 30.36 1.83
 -8 0 15 0.84 0.75
 -8 0 15 0.55 0.65
 -8 0 14 441.06 15.75
 -8 0 14 449.75 15.04
 -8 0 14 412.31 15.53
 -8 0 13 0.54 0.91
 -8 0 13 0.76 1.17
 -8 0 13 0.55 0.8
 -8 0 13 -0.86 1.21
 -8 0 12 733.33 23.9
 -8 0 12 697.31 24.89
 -8 0 12 702.04 24.86
 -8 0 12 739.69 34.94
 -8 0 11 -0.08 1.06
 8 0 -11 -0.78 1.51
 -8 0 11 -0.09 1.19
 -8 0 11 -0.47 2.11
 -8 0 10 355.7 13.32
 8 0 -10 347.69 18.33
 -8 0 10 342.73 13.01
 -8 0 9 1.08 1.02
 8 0 -9 1.42 1.95
 -8 0 8 2.68 1.06
 8 0 -8 1.87 1.6
 -8 0 8 2.38 1.07
 -8 0 7 0.77 0.88
 8 0 -7 -0.25 1.35
 -8 0 7 0.72 0.78
 8 0 -6 345.06 16.94
 -8 0 6 318.94 11.83
 -8 0 6 343.77 11.83
 -8 0 5 -0.05 0.66
 8 0 -5 -0.22 1.2
 -8 0 5 0.48 0.75
 -8 0 4 444.97 14.94
 8 0 -4 485.48 20.31
 8 0 -4 436.77 14.74
 -8 0 4 446.93 14.72
 8 0 -3 0.39 0.47
 -8 0 3 0.19 0.65
 -8 0 2 1034.97 31.17
 8 0 -2 964.65 31.17
 8 0 -1 -0.14 0.51
 8 0 0 458.36 20.72
 8 0 0 456.97 15.26
 -8 0 -1 0.23 0.95
 8 0 1 0.19 0.44
 8 0 1 -0.48 1.65
 8 0 1 0.4 1.4
 8 0 2 49.63 2.83
 8 0 2 40.55 3.25
 8 0 2 37.62 5.04
 8 0 3 0.6 1.34
 8 0 3 0.05 0.49
 8 0 3 0.34 1.3
 8 0 4 264.38 10.93
 8 0 4 278.47 10.76
 8 0 4 297.31 10.55
 8 0 5 0.23 1.21
 8 0 5 -0.06 0.64
 8 0 5 0.93 1.32
 8 0 5 0.59 1.52
 8 0 6 396.81 19.56
 8 0 6 386.1 14.68
 8 0 6 428.42 14.87
 8 0 7 -0.37 1.99
 8 0 7 0.59 1.49
 8 0 7 0.65 1.4
 8 0 8 6.16 1.79
 8 0 8 2.37 2.44
 8 0 8 4.43 1.66
 8 0 8 4.67 1.74
 8 0 9 3.08 1.49
 8 0 9 3.72 2.62
 8 0 9 -0.09 1.51
 8 0 9 2.6 1.7
 8 0 10 48.79 3.83
 8 0 10 53.62 7.57
 8 0 10 44.97 4.09
 8 0 11 -0.4 1.9
 8 0 12 2.8 1.3
 8 0 12 2.63 1.14
 8 0 13 0.09 1.04
 8 0 13 0.65 0.84
 8 0 14 79.4 4.06
 -8 1 16 17.91 1.36
 -8 -1 15 6.36 1.02
 -8 1 15 7.34 1.23
 -8 -1 15 6.05 1.17
 -8 1 15 5.63 0.99
 -8 1 14 15.62 1.97
 -8 -1 14 17.81 2.07
 -8 1 14 18.45 1.85
 -8 -1 14 18.85 1.79
 -8 1 14 17.04 2.05
 -8 -1 14 18.36 2.14
 -8 1 13 30.95 2.57
 -8 -1 13 30.89 2.47
 -8 1 13 32.62 2.97
 -8 -1 13 27.5 2.83
 -8 1 13 29.01 2.86
 -8 -1 13 32.16 2.99
 -8 1 13 31.91 2.62
 -8 1 12 -0.86 2.31
 -8 -1 12 2.65 2.47
 8 -1 -12 0.25 1.29
 -8 1 11 4.43 1.3
 8 -1 -11 3.95 2.03
 -8 1 11 5.36 1.33
 -8 1 11 4.03 1.53
 -8 -1 11 3.52 1.47
 -8 -1 11 2.24 1.27
 -8 1 11 3.65 2.73
 -8 -1 11 5.63 3.06
 -8 -1 11 3.98 1.19
 8 1 -10 21.49 4.05
 8 -1 -10 20.37 4.25
 -8 -1 10 21.86 2.28
 -8 1 10 20.94 2.17
 -8 -1 10 22.2 2.67
 -8 -1 10 23.62 2.5
 -8 -1 9 143.09 7.01
 -8 1 9 128.98 6.17
 8 -1 -9 150.4 11.14
 8 1 -9 136.58 10.41
 -8 1 9 131.29 6.12
 -8 -1 9 138.24 6.58
 -8 -1 8 109.97 5.78
 8 1 -8 111.74 9.29
 8 -1 -8 109.43 9.36
 -8 1 8 97.45 4.95
 -8 -1 8 118.11 5.65
 -8 1 8 100.19 4.99
 8 -1 -7 758.11 30.7
 8 1 -7 816.79 31.32
 -8 1 7 674.69 23.4
 -8 1 7 732.94 23.6
 -8 -1 7 754.98 24.07
 8 1 -6 141.16 10.2
 8 -1 -6 125.91 9.48
 -8 -1 6 136.01 5.85
 -8 1 6 121.66 5.44
 -8 1 6 126.42 5.47
 -8 -1 6 131.91 6.14
 8 -1 -6 118.71 4.96
 8 -1 -5 1022.29 38.95
 -8 -1 5 1099.64 33.13
 -8 -1 5 1030.09 33.42
 -8 1 5 1020.1 32.8
 8 -1 -5 1033.88 32.44
 8 1 -4 229.62 13.41
 8 -1 -4 217.49 12.05
 -8 -1 4 207.97 7.87
 -8 -1 4 220.79 8.37
 -8 1 4 203.43 7.88
 8 -1 -4 202.36 7.67
 8 -1 -3 144.44 9.2
 -8 1 3 136.89 5.91
 -8 -1 3 145.77 6.13
 8 -1 -3 146.1 5.89
 -8 1 2 147.95 9.87
 -8 -1 2 149.93 6.03
 -8 1 2 138.73 6.03
 8 -1 -2 145 5.95
 -8 1 1 340.5 17.05
 -8 1 1 327.82 12.19
 8 -1 -1 369.23 12.26
 8 -1 0 438.36 14.67
 8 -1 0 462.36 18.93
 8 1 1 116.07 5.01
 8 -1 1 96.58 4.63
 8 -1 1 85.38 5.04
 -8 1 -1 68.51 7.3
 8 -1 1 113.68 7.88
 8 -1 2 542.33 20.14
 -8 1 -2 629.13 25.29
 8 -1 2 589.42 19.41
 8 -1 2 566.82 20.14
 8 -1 2 655.28 20.61
 8 -1 3 302.54 11.33
 8 1 3 320.37 11.49
 -8 1 -3 291.7 14.51
 8 1 3 320.62 18.45
 8 -1 3 290 11.29
 8 -1 3 291.75 10.66
 8 1 4 758.49 23.78
 8 -1 4 713.44 24.12
 8 -1 4 650.41 23.91
 8 -1 4 713.81 23.4
 8 1 4 727.68 31.77
 8 -1 4 749.12 24.12
 8 1 4 757.91 24.22
 8 1 5 461.73 15.56
 8 -1 5 456.76 15.84
 8 -1 5 443.35 15.15
 8 1 5 461.98 15.82
 8 -1 5 454.22 15.73
 8 1 5 476 22.45
 8 -1 6 458.57 16.02
 8 1 6 438.4 15.97
 8 -1 6 448.83 16.21
 8 1 6 484.73 16.11
 8 1 6 399.59 20.89
 8 1 6 418.82 17.06
 8 1 7 28.92 3.23
 8 -1 7 33.3 3.1
 8 1 7 32.1 3.01
 8 1 7 33.85 6.05
 8 -1 7 34.33 6
 8 1 7 32.67 2.97
 8 -1 7 33.41 2.94
 8 1 7 30.52 4.7
 8 1 8 106.9 5.89
 8 -1 8 109.82 5.96
 8 1 8 90.41 6.22
 8 1 8 117.46 11.09
 8 -1 8 107.99 10.7
 8 1 8 114.11 5.97
 8 -1 8 118.78 6.18
 8 1 8 103.78 6.49
 8 -1 9 196.16 8.91
 8 1 9 203.49 8.99
 8 1 9 221.14 15.73
 8 -1 9 204.7 15.28
 8 -1 9 187.59 9.62
 8 1 9 185.02 9.45
 8 -1 9 213.89 9.14
 8 1 9 166.03 9.09
 8 1 10 163.01 8.69
 8 1 10 147.39 8.34
 8 1 10 189.99 14.46
 8 -1 10 196.86 14.66
 8 -1 10 165.97 8.71
 8 1 10 182.42 8.45
 8 -1 10 182.19 8.34
 8 -1 10 177.58 8.24
 8 1 11 304.21 12.86
 8 1 11 332.4 12.4
 8 -1 11 331.14 12.4
 8 -1 11 304.13 12.74
 8 1 12 226.55 8.87
 8 -1 12 232.11 8.92
 8 -1 12 210.19 9.23
 8 -1 13 15.4 1.81
 8 1 13 15.18 1.77
 8 -1 13 13.61 1.92
 8 1 13 12.21 1.93
 8 1 14 52.85 3.11
 8 -1 14 54.01 3.17
 8 1 14 56.72 3.37
 -8 2 16 122.79 4.55
 -8 2 15 0.73 0.62
 -8 2 14 18.81 1.9
 -8 -2 14 18.68 1.95
 -8 2 14 20.22 1.85
 -8 -2 14 18.31 1.69
 -8 2 13 20.68 2.23
 -8 -2 13 19.37 2.27
 -8 -2 13 22.31 1.99
 -8 2 13 23.39 2.37
 -8 -2 13 21.8 2.4
 -8 2 13 20.13 2.04
 -8 2 12 0.39 1.95
 -8 -2 12 2.87 2.38
 8 -2 -12 3.14 1.96
 -8 -2 12 3.61 1.11
 -8 2 12 3.45 1.35
 -8 2 12 3.67 1.31
 -8 2 11 31.5 2.63
 -8 2 11 26.03 2.84
 -8 2 11 24.45 5.45
 -8 -2 11 19.53 5.08
 8 -2 -11 31.19 5.04
 -8 2 11 25.92 2.83
 -8 -2 11 24.82 2.83
 -8 -2 11 30.06 3.02
 -8 -2 11 30.99 2.56
 -8 2 10 113.78 5.58
 -8 2 10 97.32 10.85
 -8 2 10 116.11 5.65
 -8 -2 10 124.42 5.8
 -8 -2 10 112.59 6.44
 8 -2 -10 131.3 10.91
 8 2 -9 0.37 2.12
 8 -2 -9 0.71 2.05
 -8 2 9 0.61 0.94
 -8 -2 9 1.84 1.47
 -8 -2 9 0.63 0.85
 -8 2 9 0.96 0.81
 -8 -2 8 914.03 28.34
 8 2 -8 1027.99 39.38
 -8 2 8 821.99 28
 -8 -2 8 908.54 29.85
 8 -2 -8 950.38 38.21
 -8 2 8 831.73 27.88
 8 2 -7 136.13 11.58
 -8 2 7 101.43 4.97
 -8 2 7 117.23 5.36
 -8 -2 7 116.64 6.35
 8 -2 -7 128.44 10.97
 -8 2 6 1077.63 34.13
 -8 -2 6 1116.57 35.75
 8 -2 -6 1063.74 33.57
 8 -2 -6 1109.84 43.66
 -8 2 5 523.33 17.8
 -8 -2 5 518.03 18.92
 8 -2 -5 531.26 17.48
 8 -2 -5 561.59 26
 8 2 -4 346.74 20.01
 -8 2 4 297.43 11.17
 -8 -2 4 296.81 11.97
 8 -2 -4 311.04 11.12
 -8 2 4 321.85 17.1
 8 -2 -4 311.37 17.38
 8 2 -3 342.55 20.68
 8 -2 -3 352.46 12.69
 -8 2 3 348.76 12.59
 -8 2 3 381.25 19.24
 8 -2 -3 356.3 18
 -8 -2 3 319.24 12.89
 8 -2 -2 18.88 2.05
 -8 2 2 19.06 4.31
 8 2 -2 15.64 4.32
 8 -2 -2 21.41 3.7
 -8 2 1 350.04 20.13
 8 -2 -1 377.59 17.06
 8 -2 -1 388.98 14.19
 8 -2 -1 362.16 13.63
 8 -2 0 104.38 5.64
 8 -2 0 130.89 6.19
 8 2 1 51.4 7.66
 8 -2 1 61.47 3.77
 8 -2 1 48.58 3.77
 8 -2 1 53.09 3.63
 8 -2 2 56.15 3.84
 8 -2 2 64.67 4.07
 8 2 2 68.76 4.19
 8 2 2 59.15 7.98
 8 -2 2 63.79 3.86
 8 -2 2 59.79 4.19
 -8 2 -2 71.93 6.49
 8 -2 3 52.56 3.29
 8 -2 3 52.94 3.53
 8 2 3 51.88 3.55
 8 2 3 50.28 6.85
 -8 2 -3 40.58 4.72
 8 2 3 35.91 3.18
 8 -2 3 52.06 3.72
 8 -2 3 38.62 3.13
 8 -2 4 179.71 7.48
 8 2 4 182.22 7.51
 -8 2 -4 178.2 10.14
 8 -2 4 181.47 7.38
 8 2 4 176.58 12.92
 8 -2 4 196.27 7.95
 8 2 5 22.32 2.76
 8 -2 5 31.97 2.6
 8 -2 5 30.96 2.71
 8 2 5 30.92 2.73
 -8 2 -5 34.26 4.07
 8 -2 5 26.64 2.44
 8 2 5 23.38 4.55
 8 2 5 35.49 2.75
 8 -2 5 32.13 3.02
 8 2 6 108.99 6.94
 8 -2 6 145.75 6.6
 8 -2 6 134.18 6.25
 8 2 6 136.69 11.47
 8 -2 6 132.75 11.44
 8 2 6 126.92 10.72
 8 2 6 140.06 6.59
 8 -2 6 142.82 6.62
 8 -2 6 154.08 7.07
 8 2 6 169.82 6.89
 8 2 7 209.14 14.71
 8 -2 7 203.07 14.63
 8 -2 7 201.29 8.72
 8 2 7 197.21 8.62
 8 2 7 196.63 13.38
 8 -2 7 217.95 9.09
 8 2 7 219.68 8.74
 8 -2 8 5.52 1.75
 8 2 8 6.27 1.81
 8 2 8 4.09 1.53
 8 -2 8 7.21 2.05
 8 2 8 5.65 2.36
 8 2 8 2.68 2.36
 8 -2 8 6.61 2.97
 8 2 9 163.45 8.54
 8 2 9 184.82 13.91
 8 -2 9 194.67 14.23
 8 -2 9 175.12 8
 8 2 10 310 19.17
 8 -2 10 315.72 19.35
 8 -2 11 78.8 5.19
 8 2 11 82.93 4.79
 8 -2 11 87.03 4.89
 8 2 11 83.49 5.38
 8 2 12 243.96 11.16
 8 2 12 311.13 11.01
 8 -2 12 307.88 11.04
 8 -2 12 259.76 11.15
 8 2 13 3.38 0.99
 8 -2 13 3.77 1.03
 8 2 13 2.27 1.19
 8 -2 13 3.18 1.08
 8 2 14 3.85 1.08
 -8 3 15 46.83 2.39
 -8 3 14 16.95 1.56
 -8 3 13 266.27 8.86
 -8 -3 13 257.57 9.08
 -8 3 12 5.56 1.21
 -8 -3 12 5.63 1.35
 -8 -3 12 4.69 1.35
 -8 -3 11 343.1 13.44
 -8 -3 11 351.12 13.43
 -8 -3 11 316.95 19.94
 -8 3 10 83.26 4.45
 8 -3 -10 80.07 8.76
 -8 -3 10 82.06 5.1
 -8 -3 10 85.6 9.71
 -8 -3 10 75.35 4.92
 8 -3 -9 65.28 8.33
 -8 3 9 59.31 3.5
 -8 -3 9 48.79 7.54
 -8 3 9 64.73 3.79
 -8 -3 8 1.86 1.53
 -8 3 8 1.43 0.98
 -8 3 8 1.53 0.84
 -8 -3 7 4.89 1.76
 -8 3 7 4.98 1.08
 8 -3 -7 4.28 2.8
 -8 -3 6 41.27 3.79
 -8 3 6 56.45 3.29
 8 -3 -6 51.16 7.56
 8 3 -5 21.4 4.9
 -8 3 5 30.66 2.47
 -8 -3 5 21.95 2.75
 8 -3 -5 29.47 2.33
 -8 3 5 27.44 5.07
 8 -3 -5 26.65 5.38
 -8 3 4 268.35 9.8
 -8 -3 4 185.29 9.62
 -8 3 4 312.97 17.67
 8 -3 -4 238.43 16.54
 8 -3 -4 281.15 10.11
 8 3 -4 145.88 14.01
 -8 -3 3 278.61 11.91
 -8 3 3 346.9 20.02
 8 -3 -3 361.91 20.06
 8 -3 -3 339.21 12.33
 8 3 -3 256.16 18.62
 8 3 -2 377.95 22.66
 -8 -3 2 382.19 14.35
 -8 3 2 332.38 21.41
 8 -3 -2 425.93 21.67
 8 -3 -2 390.3 14.97
 8 -3 -2 427 14.95
 8 3 -1 1008.58 43.31
 -8 -3 1 993.97 32.44
 8 -3 -1 1043.36 33.25
 8 -3 -1 1021.02 33.32
 -8 3 1 977.87 42.21
 8 -3 -1 1096.6 39.74
 8 -3 0 50.49 3.47
 -8 3 0 69.43 7.74
 8 -3 0 61.55 5.83
 8 -3 0 58.88 3.87
 8 3 0 59.18 8
 8 -3 1 416.52 15.56
 8 -3 1 399.68 16.4
 -8 3 -1 460.1 21.75
 8 3 1 499.39 25.19
 8 3 1 486.86 16.2
 8 -3 1 495.19 16.57
 8 -3 2 0.27 0.74
 -8 3 -2 0.74 1.34
 8 -3 2 0.45 0.63
 8 3 2 0.84 1.24
 8 -3 2 0.37 1.54
 8 3 2 1.44 2.09
 8 -3 3 38.94 2.79
 8 -3 3 40.35 3.32
 8 3 3 48.47 3.26
 8 -3 3 38.95 3.47
 8 3 3 46.79 6.61
 -8 3 -3 40.06 4.98
 8 -3 4 23.97 2.15
 8 -3 4 20.27 2.4
 8 3 4 24.45 2.37
 8 -3 4 20.94 2.6
 8 3 4 26.25 4.92
 -8 3 -4 21.57 3.59
 8 3 5 437.99 22.1
 8 -3 5 423.85 22.22
 8 -3 5 456.76 15.41
 8 3 5 459.22 23.22
 8 3 5 463.4 15.4
 -8 3 -5 402.77 19.37
 8 -3 5 468.97 16.07
 8 3 6 51.75 6.95
 8 3 6 43.25 6.2
 8 -3 6 42.94 6.41
 8 -3 6 40.27 3.26
 8 -3 6 52.14 3.36
 8 3 6 58.92 3.74
 -8 3 -6 40.55 5.07
 8 3 6 51.55 4.15
 8 -3 6 48.77 3.8
 8 3 7 189.11 9.48
 -8 3 -7 176.17 11.55
 8 3 7 205.12 8.68
 8 -3 7 200.24 8.91
 8 3 7 199.24 14.05
 8 -3 7 208.47 14.51
 8 -3 7 202.05 8.39
 8 3 7 185.72 13.78
 8 3 8 164.14 7.79
 8 -3 8 184.99 8.2
 8 3 8 159.04 12.42
 8 3 8 188.56 13.58
 8 -3 8 158.77 7.32
 8 3 9 2.62 1.96
 8 3 10 61.86 3.89
 8 -3 10 61.26 3.92
 8 3 10 61.38 4.65
 8 -3 10 62.36 4.6
 8 -3 11 8.74 1.7
 8 -3 11 10.69 1.55
 8 3 11 10.02 1.52
 8 3 11 8.48 1.8
 8 3 12 15.83 1.64
 8 -3 12 15.76 1.68
 8 3 12 15.56 2.04
 8 -3 12 14.29 1.84
 8 3 13 45.31 3.05
 8 -3 13 48.29 2.82
 -8 4 14 38.32 2.1
 -8 4 13 6.93 1.02
 -8 -4 13 2.76 0.94
 -8 4 12 134.84 5.39
 -8 -4 12 105.65 5.96
 -8 4 11 20.55 1.92
 8 -4 -10 24.74 4.9
 -8 4 10 27.68 2.32
 8 -4 -9 236.93 16.59
 -8 4 9 257.56 9.81
 8 -4 -8 98.59 10.94
 -8 4 8 121.89 5.72
 -8 4 7 159.28 6.6
 -8 -4 7 145.05 13.79
 8 -4 -7 132.28 12.68
 -8 4 6 73.53 4.05
 -8 4 6 77.66 8.55
 8 -4 -5 51.9 3.5
 8 -4 -5 42.65 7.28
 -8 4 5 56.54 7.77
 -8 4 5 51.8 3.49
 8 -4 -4 0.27 0.84
 -8 4 4 0.42 0.98
 -8 4 4 1.21 2.26
 8 -4 -4 0.47 2.21
 8 -4 -3 39.86 3.15
 8 4 -3 32.39 5.79
 8 -4 -3 35.03 6.41
 -8 4 3 35.72 6.87
 8 -4 -2 175.22 14.32
 8 -4 -2 197.98 9.01
 8 4 -2 183.7 14.25
 8 -4 -2 206.66 8.55
 8 -4 -1 232.21 9.84
 8 -4 -1 242.01 10.29
 8 4 -1 216.64 16.06
 -8 4 1 197.19 16.43
 8 -4 -1 247.21 15.8
 8 -4 0 24.11 3.19
 8 -4 0 35.81 2.89
 8 -4 0 32.6 2.74
 8 4 0 44.38 3.41
 -8 4 0 40.56 6.57
 8 4 0 31.76 5.81
 8 -4 1 283.14 11.07
 8 4 1 328.53 19.71
 -8 4 -1 322.33 18.38
 8 -4 1 319.01 11.74
 8 -4 1 260.7 11.72
 8 -4 2 14.86 2.48
 -8 4 -2 9.94 3.28
 8 -4 2 12.88 1.63
 8 -4 2 14.35 1.94
 8 4 2 13.03 3.98
 8 -4 3 916.74 29.56
 8 -4 3 858.15 29.21
 -8 4 -3 882.79 35.99
 8 -4 3 853 28.42
 8 4 3 952.36 39.34
 8 -4 4 200.37 9.08
 8 -4 4 196.01 8.77
 -8 4 -4 200.8 13.26
 8 -4 4 197.44 8.24
 8 4 4 208.41 15.26
 8 -4 5 422.45 15.23
 -8 4 -5 411.26 20.71
 8 -4 5 416.62 14.71
 8 4 5 459.33 23.94
 8 -4 6 122.33 5.71
 8 4 6 128.79 11.58
 -8 4 -6 126.66 9.91
 8 -4 6 114.22 6.03
 8 -4 7 7.63 1.37
 -8 4 -7 5.89 2.38
 8 -4 7 8.15 2.01
 8 -4 7 5.62 1.29
 8 4 7 11.18 3.53
 8 -4 8 22.51 2.21
 8 -4 8 24.4 2.83
 8 4 9 132.38 7.12
 8 4 9 122.95 6.44
 8 -4 9 121.53 5.73
 8 -4 9 123.41 6.25
 8 4 10 95.79 5.19
 8 -4 10 86.15 5.14
 8 4 10 98.22 5.62
 8 4 11 99.99 5.1
 8 4 11 100.81 5.31
 8 -4 11 95.14 4.85
 8 4 12 22.17 2.09
 8 -4 12 18.8 1.65
 8 4 13 101.3 4.36
 -8 5 13 8.84 0.83
 -8 -5 13 1.33 0.5
 -8 -5 12 1.51 0.71
 -8 5 12 2.48 0.65
 -8 -5 11 14.15 1.97
 -8 5 11 16.5 1.49
 -8 5 10 23.26 1.92
 -8 5 9 130.25 5.68
 8 -5 -8 14.85 4.35
 -8 5 8 18.45 1.94
 8 -5 -7 496.83 27.72
 -8 -5 7 571.61 27.73
 8 -5 -6 22.41 5.35
 -8 5 6 26.93 2.24
 -8 -5 6 23.6 5.73
 8 -5 -5 247.51 9.97
 8 -5 -5 214.55 17.56
 -8 5 5 258.66 16.92
 -8 5 5 260.04 9.96
 8 -5 -4 181.58 8.44
 8 -5 -4 186.13 15.88
 -8 5 4 210.52 15.57
 -8 5 4 195.45 8.42
 8 -5 -3 47.21 3.58
 8 -5 -3 38.56 7.16
 -8 5 3 43.09 7.42
 -8 5 2 180.93 16.95
 8 -5 -2 202.1 15.88
 8 -5 -2 234.68 10.65
 8 5 -2 188.33 15.63
 8 -5 -2 248.2 10.15
 8 -5 -1 17.79 2.4
 8 5 -1 20.13 5.12
 8 5 -1 28.47 3.11
 -8 5 1 11.86 4.94
 8 -5 -1 19.35 2.21
 8 -5 0 13.42 1.96
 8 5 0 12.34 4.19
 8 -5 0 10.45 1.68
 -8 5 0 10.51 4.69
 8 5 0 14.54 2.42
 8 5 1 2.23 2.41
 8 -5 1 0.18 0.83
 8 5 1 1.15 1.49
 -8 5 -1 1.84 2.48
 8 -5 1 0.75 0.76
 8 -5 2 79.62 4.96
 -8 5 -2 72.99 9.12
 8 5 2 88.27 10.21
 8 -5 2 77.53 4.63
 8 5 2 88.92 5.21
 -8 5 -3 67.93 8.57
 8 -5 3 69.95 4.63
 8 -5 3 65.33 4.15
 8 5 3 75.61 9.36
 8 5 4 21.43 5.08
 8 -5 4 19.18 2.38
 8 -5 4 21.5 2.22
 -8 5 -4 18.31 4.57
 -8 5 -5 337.5 20.02
 8 5 5 388.33 22.43
 -8 5 -6 128.64 10.73
 8 5 6 150.97 12.65
 8 -5 7 10.41 1.5
 8 -5 7 7.72 1.38
 8 -5 8 209.75 8.44
 8 5 9 94.41 5
 8 -5 9 86.34 4.91
 8 5 9 100.56 5.49
 8 -5 9 101.98 4.73
 8 5 10 54.19 3.2
 8 -5 10 51.02 2.83
 8 5 10 56.12 3.54
 8 5 11 96.29 4.61
 -8 -6 11 29.45 2.08
 8 6 -11 57.75 2.65
 -8 6 10 88.18 3.56
 -8 -6 10 85.47 4.37
 -8 6 9 88.89 3.9
 -8 -6 9 90.94 5.06
 -8 6 8 13.8 1.44
 -8 -6 8 14.15 2.16
 -8 6 7 1.04 0.76
 -8 -6 7 1.13 1.28
 8 6 -6 4.94 1.72
 -8 -6 6 2.29 1.51
 8 6 -5 84.4 4.98
 -8 6 5 67.99 3.72
 8 6 -4 17.56 2.65
 8 -6 -4 17.36 2.04
 -8 -6 4 12.88 5.47
 -8 6 4 15.37 1.84
 -8 6 4 18.69 4.31
 -8 6 3 458.98 25.39
 8 -6 -3 481.21 25.81
 8 -6 -3 490.85 17.75
 -8 6 2 99.2 11.25
 -8 6 1 54.67 9.01
 -8 6 0 80.8 11.14
 8 6 1 4.45 1.89
 -8 6 -1 1.58 2.84
 -8 6 -2 3.48 2.98
 8 -6 2 9.04 1.72
 8 6 2 8.46 1.9
 8 -6 3 19.59 2.3
 8 6 3 23.53 2.55
 8 -6 3 19.14 2.31
 8 -6 4 65.19 4.07
 8 -6 4 55.32 3.97
 8 6 4 55.54 3.78
 8 -6 5 228.23 8.7
 8 -6 5 169.03 8.17
 8 -6 6 73.06 3.93
 8 -6 6 52.53 3.5
 8 -6 7 205.61 7.63
 8 -6 7 162.56 6.9
 8 -6 8 12.88 1.2
 8 6 8 10.28 1.67
 8 6 9 232.42 9.2
 8 6 9 234.67 8.91
 8 7 -9 15.82 1.3
 -8 -7 9 3.8 0.71
 8 7 -8 149.02 4.96
 -8 -7 8 84.23 4.38
 -8 7 7 1.45 0.59
 8 7 -7 1.42 0.99
 -8 -7 7 0.57 0.66
 -8 7 6 7.21 1
 -8 -7 6 3.85 1.14
 8 7 -6 7.78 1.49
 -8 -7 5 0.98 0.78
 8 7 -5 1.05 1.11
 -8 -7 4 2.99 1.06
 8 7 -4 3.35 1.36
 8 -7 -4 3.13 0.66
 -8 7 4 3.44 0.73
 8 7 -3 34.51 2.87
 8 -7 -3 28.96 2.29
 -8 7 3 32.14 2.18
 8 7 -2 8.3 1.77
 8 -7 -2 7.4 1.36
 -8 7 2 9.85 1.36
 8 7 -1 18.76 2.34
 8 -7 -1 23.6 2.42
 8 7 0 256.44 9.9
 8 -7 0 238.41 10.24
 8 -7 1 26.05 2.6
 8 7 1 25.04 2.5
 8 -7 1 25.33 2.4
 8 -7 2 521.77 19.29
 8 7 2 591.84 18.9
 8 -7 2 556.04 19.38
 8 7 3 1.04 1.15
 8 -7 3 1.2 0.89
 8 -7 3 0.23 0.74
 8 -7 4 342.48 11.51
 8 -7 4 263.77 10.71
 8 -7 5 13.04 1.54
 8 -7 5 9.15 1.19
 8 -7 6 13.79 1.22
 8 -7 6 14.81 1.5
 8 8 -4 59.6 2.8
 -8 8 3 124.52 4.72
 8 8 -3 153.13 5.23
 8 8 -2 32.87 2.02
 8 8 -1 0.93 0.74
 8 -8 -1 1 0.38
 -8 8 0 0.67 0.43
 8 8 0 -0.06 0.72
 8 -8 0 0.06 0.37
 8 -8 1 103.12 4.34
 -8 8 -1 119.16 4.28
 8 -8 2 13.2 1.12
 -8 8 -2 14.73 1.13
 8 -8 3 62.24 2.74
 -8 8 -3 70.24 2.8
 -9 0 16 10.91 0.92
 -9 0 15 0.37 0.61
 -9 0 15 -0.26 0.54
 -9 0 14 220.12 8.8
 -9 0 14 213.98 8.8
 -9 0 14 236.98 8.43
 -9 0 13 0.18 0.72
 -9 0 13 -0.24 0.92
 -9 0 13 0.32 0.85
 -9 0 13 0.06 0.78
 -9 0 12 633.34 20.56
 -9 0 12 594.82 20.21
 -9 0 11 -0.43 2.02
 -9 0 11 0.79 0.97
 -9 0 11 0.16 1.04
 9 0 -11 0.53 1.42
 -9 0 10 721.02 24.19
 -9 0 10 745.41 24.45
 9 0 -10 706.89 30.72
 9 0 -9 -0.3 1.47
 -9 0 9 0.28 0.93
 -9 0 8 3.73 1.17
 9 0 -8 6.43 2.48
 -9 0 8 4.61 1.2
 -9 0 7 0.4 0.79
 9 0 -7 0.85 1.46
 -9 0 7 0.42 0.87
 -9 0 6 190.25 7.75
 9 0 -6 216.08 12.89
 -9 0 6 194.08 7.64
 -9 0 5 0.15 0.73
 9 0 -5 -0.5 1.57
 -9 0 5 2.58 0.85
 -9 0 4 9.94 1.26
 9 0 -4 8.17 2.43
 9 0 -4 13.89 1.37
 -9 0 4 10.91 1.36
 -9 0 3 0.16 0.66
 9 0 -3 1.16 0.59
 -9 0 3 1.46 0.74
 9 0 -3 0.7 1.43
 9 0 -2 196.28 7.76
 -9 0 2 210.79 7.82
 9 0 -1 0.5 0.52
 -9 0 1 0.28 0.6
 9 0 -1 1.41 1.57
 -9 0 0 451.34 15.38
 9 0 0 478.48 15.72
 9 0 1 0.27 1.63
 9 0 1 0.16 1.46
 9 0 1 0.05 0.52
 -9 0 -1 0.13 0.54
 -9 0 -2 67.15 3.19
 9 0 2 49.97 6.4
 9 0 2 55.61 4.13
 9 0 2 54.52 4.47
 9 0 3 -0.42 1.64
 9 0 3 1.41 1.61
 9 0 3 0.11 0.5
 9 0 4 563.94 20.17
 9 0 4 582.55 20.55
 9 0 4 596.2 19.35
 9 0 5 1.02 0.66
 9 0 5 0.09 1.55
 9 0 5 1.77 1.48
 9 0 5 2.2 1.98
 9 0 6 1032.83 33.3
 9 0 6 1022.91 33.24
 9 0 7 -0.44 2.53
 9 0 7 0.1 1.42
 9 0 7 0.4 1.68
 9 0 8 695.5 22.22
 9 0 8 633.83 32.08
 9 0 8 656.47 21.99
 9 0 9 -0.13 1.19
 9 0 9 2.3 2.28
 9 0 9 0.52 1.7
 9 0 9 0.11 1.69
 9 0 10 12.04 4.02
 9 0 11 1.48 1.29
 9 0 11 -0.1 0.84
 9 0 12 13.6 2.08
 9 0 12 19.41 2.16
 9 0 13 0.92 0.81
 9 0 13 0.07 0.86
 9 0 14 39.52 2.47
 -9 1 16 0.38 0.35
 -9 1 15 37.98 2.2
 -9 -1 15 37.77 2.1
 -9 1 15 37.67 2.37
 -9 -1 15 37.48 2.38
 -9 1 14 0.53 0.66
 -9 -1 14 0.55 0.72
 -9 -1 14 0.04 0.63
 -9 1 14 0.49 0.65
 -9 1 14 0.48 0.81
 -9 -1 14 0.24 0.7
 -9 1 13 29.46 2.62
 -9 -1 13 28.53 2.59
 -9 -1 13 30.07 2.25
 -9 1 13 27.77 2.25
 -9 1 13 26.9 2.52
 -9 -1 13 28.16 2.58
 -9 1 12 71.82 3.98
 -9 -1 12 71.98 4.17
 -9 1 12 66.1 4.36
 -9 -1 12 68.62 4.46
 -9 -1 12 69.15 3.84
 -9 1 12 65.74 3.9
 -9 1 12 68.54 4.42
 -9 -1 12 67.28 4.45
 -9 1 12 53.33 7.62
 -9 -1 12 61.67 8.12
 -9 -1 11 134.96 6.06
 -9 1 11 129.84 6.09
 -9 1 11 121.64 11.91
 -9 -1 11 130.27 12.24
 -9 -1 11 135.47 6.52
 -9 1 11 136.71 6.18
 9 -1 -11 126.17 10.35
 9 1 -11 115.9 9.77
 9 1 -10 173.19 12.22
 9 -1 -10 181.65 12.83
 -9 -1 10 191.26 8.31
 -9 -1 10 180.92 7.58
 -9 1 10 172.76 7.55
 -9 -1 9 2.13 0.95
 -9 -1 9 3.04 1.16
 -9 1 9 1.81 1.01
 -9 1 9 1.67 0.9
 -9 -1 9 2.15 1.27
 9 1 -9 2.06 1.59
 9 -1 -9 3.14 2.1
 -9 1 8 417.61 15.18
 -9 -1 8 452.82 15.61
 -9 -1 8 465.32 16.1
 9 1 -8 448.11 21.77
 9 -1 -8 456.34 22.3
 -9 1 8 425.48 15.23
 9 -1 -7 391.48 19.46
 9 1 -7 382.77 19.23
 -9 1 7 347.51 12.66
 -9 1 7 345.52 12.64
 -9 -1 7 368.86 12.98
 9 -1 -6 579.09 25.42
 9 1 -6 619.05 26.08
 -9 1 6 566.1 18.9
 -9 -1 6 582.31 19
 -9 1 6 546.82 18.79
 9 -1 -5 1109.31 42.01
 9 1 -5 1255.47 43.88
 9 -1 -5 1135.64 35.29
 -9 -1 5 1215.33 36.28
 -9 1 5 1051.84 35.55
 -9 1 5 1125.25 35.6
 -9 -1 5 1168.03 35.63
 9 -1 -4 242.79 13.8
 9 1 -4 277.55 15.36
 9 -1 -4 272.49 9.46
 -9 1 4 247.94 9.48
 -9 -1 4 259.32 9.78
 -9 -1 4 250.01 9.27
 -9 -1 3 22.72 2
 -9 1 3 22.17 1.98
 9 -1 -3 22.97 1.88
 9 1 -3 27.83 4.55
 9 -1 -3 20.21 3.42
 -9 1 2 510.11 21.6
 9 1 -2 533.43 23.38
 9 -1 -2 435.66 19.93
 -9 -1 2 446.99 15.54
 -9 1 2 477.04 15.8
 9 -1 -2 449.95 15.6
 9 -1 -1 871.67 31.92
 -9 -1 1 831.79 26.38
 -9 1 1 849.13 26.77
 9 -1 -1 786.23 26.52
 9 1 0 366.58 20.79
 9 -1 0 416.31 18.58
 -9 -1 0 397.9 13.46
 -9 1 0 390.02 13.87
 9 -1 0 403.39 13.77
 9 -1 1 670.87 24.48
 9 1 1 423.27 24.95
 -9 1 -1 585.36 18.43
 9 1 1 457.89 18.49
 9 -1 1 485.66 18.98
 9 -1 1 638.38 18.47
 9 -1 2 353.72 11.74
 9 -1 2 332.47 13.07
 9 1 2 329.92 13.02
 9 1 2 317.83 12.29
 9 -1 3 29.63 2.26
 9 -1 3 32.45 3.21
 9 1 3 30.88 3.15
 9 1 3 24.14 5.73
 9 1 3 32.51 2.94
 9 -1 3 28.36 3.05
 9 -1 4 343.01 12.44
 9 -1 4 362.65 13.74
 9 1 4 365.12 13.74
 9 1 4 328.3 20.77
 9 1 4 352.3 13.19
 9 -1 4 355.74 13.7
 9 -1 5 179.4 7.36
 9 1 5 197.98 8.35
 9 -1 5 184.71 8.5
 9 -1 5 183.47 8.37
 9 1 5 176.17 8.31
 9 1 5 174.39 13.67
 9 -1 6 46.42 3.68
 9 1 6 47.12 3.72
 9 -1 6 47.05 2.99
 9 -1 6 51.76 4.02
 9 1 6 51.03 3.86
 9 1 6 38.93 5.96
 9 -1 7 46.13 3.75
 9 1 7 42.5 3.63
 9 1 7 46.33 7.37
 9 -1 7 42.84 7.09
 9 1 7 48.91 3.82
 9 -1 7 45.89 3.94
 9 1 7 26.49 3.4
 9 1 7 44.88 6.18
 9 -1 8 3.14 2.01
 9 1 8 2.55 1.8
 9 1 8 0.98 1.38
 9 1 8 2.24 2.51
 9 -1 8 -0.45 2.34
 9 1 8 1.34 1.33
 9 -1 8 3.54 1.75
 9 1 8 1.64 1.59
 9 1 9 78.96 5.81
 9 1 9 133.2 12.43
 9 -1 9 112.25 11.49
 9 -1 9 127.46 6.65
 9 1 9 126.54 6.62
 9 -1 9 125.77 6.62
 9 -1 9 97.07 6.56
 9 1 9 80.31 6.06
 9 1 10 58.29 4.88
 9 1 10 103.59 10.66
 9 -1 10 92.96 10.16
 9 1 10 70.12 4.88
 9 1 11 338.62 13.18
 9 1 11 405.14 13.61
 9 -1 11 395.09 13.57
 9 1 11 256.83 12.91
 9 -1 11 295.85 13.2
 9 1 12 2.14 1.25
 9 -1 12 3.6 1.29
 9 1 12 7.29 1.42
 9 -1 12 4.99 1.31
 9 1 12 8.06 1.52
 9 1 13 245.88 8.42
 9 -1 13 231.02 8.74
 9 1 13 218.82 8.58
 9 1 14 14.18 1.41
 9 -1 14 14.83 1.49
 -9 2 15 28.03 1.75
 -9 2 14 32.9 2.31
 -9 -2 14 37.14 2.44
 -9 2 14 38.5 2.38
 -9 -2 13 41.29 2.94
 -9 2 13 41.06 2.89
 -9 2 13 43.69 2.78
 -9 2 13 40.99 2.93
 -9 -2 13 44 3.02
 -9 -2 13 45.24 2.59
 -9 2 12 100.1 5.29
 -9 -2 12 96.62 5.31
 -9 -2 12 104.22 4.73
 -9 2 12 99.16 4.87
 -9 2 12 98.58 5.27
 -9 -2 12 101.15 5.37
 -9 -2 11 14.24 1.59
 -9 2 11 10.07 3.51
 -9 -2 11 8.55 3.36
 9 -2 -11 13.33 3.25
 -9 2 10 5.21 1.27
 9 -2 -10 5.53 2.88
 -9 -2 10 4.75 1.56
 -9 2 9 10.88 1.53
 -9 2 9 12.01 1.64
 9 2 -9 11.3 3.56
 9 -2 -9 10.41 3.35
 -9 -2 9 15.34 2.21
 -9 2 8 215.73 8.71
 -9 -2 8 242 9.99
 9 -2 -8 211.41 14.47
 9 2 -8 255 16.17
 -9 2 8 208.75 8.5
 -9 2 7 93.7 4.73
 -9 2 7 81.56 4.4
 -9 -2 7 100.94 5.64
 9 -2 -7 99.87 9.34
 9 2 -7 101.68 9.95
 9 2 -6 818.84 33.32
 -9 2 6 639.35 22.2
 -9 -2 6 761.01 23.76
 9 -2 -6 723.1 30.52
 9 -2 -6 657.95 21.69
 9 2 -5 236.89 15.81
 -9 2 5 203.68 8.31
 -9 -2 5 223.09 9.24
 9 -2 -5 215.61 13.88
 9 -2 -5 206.46 8.01
 -9 2 4 297.71 11.1
 -9 -2 4 306.44 11.72
 9 -2 -4 296 16.43
 -9 2 4 285.74 16.69
 9 -2 -4 283.75 10.79
 9 -2 -3 280.64 15.56
 -9 2 3 293.82 11.2
 -9 -2 3 290.87 11.47
 -9 2 3 315.19 17.61
 9 -2 -3 296.04 11.06
 9 -2 -2 27.55 4.22
 9 2 -2 41.95 6.99
 -9 2 2 36.16 2.91
 -9 -2 2 37.85 2.98
 -9 2 2 40.8 5.99
 9 -2 -2 37.69 2.83
 -9 -2 1 329.46 12.16
 9 -2 -1 340.16 12.37
 -9 2 1 287.91 18.1
 9 -2 -1 288.13 15.16
 9 -2 0 720.17 22.25
 9 -2 0 737.92 26.35
 9 -2 1 140.31 7.65
 -9 2 -1 163.99 12.42
 9 -2 1 145.16 7.73
 9 2 1 116.62 12.98
 9 -2 1 189.19 7.64
 9 -2 1 172.77 8.05
 9 -2 2 139.49 7.51
 -9 2 -2 173.73 11.91
 9 2 2 133.05 13.58
 9 -2 2 147.95 7.58
 9 2 2 161.35 7.69
 9 -2 2 164.69 7.73
 9 -2 2 164.51 7.24
 9 -2 3 62.65 3.87
 9 -2 3 58.71 4.41
 -9 2 -3 51.29 6.16
 9 2 3 59.33 8.27
 9 -2 3 60.71 4.22
 9 -2 3 65.21 4.47
 9 2 3 63.91 4.38
 9 -2 4 0.18 1.55
 9 2 4 -0.36 1.58
 9 2 4 1.57 1.12
 9 -2 4 0.1 0.88
 9 -2 4 3.13 1.85
 -9 2 -4 0.73 1.75
 9 -2 4 0.51 0.66
 9 2 4 2.8 2.16
 9 -2 5 76.17 4.98
 9 2 5 64.22 8.15
 9 -2 5 70.66 4.63
 9 2 5 73.63 4.93
 9 2 5 76.05 4.67
 9 -2 5 76.43 4.73
 9 -2 5 64.21 3.85
 9 2 6 143.92 7.64
 9 2 6 147.89 13
 9 -2 6 137.18 12.67
 9 -2 6 152.83 7.49
 9 2 6 123.17 11.4
 9 -2 6 126.27 6.81
 9 -2 6 140.41 7.01
 9 2 6 150.83 7.11
 9 -2 6 135.94 6.13
 9 2 7 410.17 23.41
 9 -2 7 384.28 23.2
 9 2 7 372.05 21.43
 9 -2 7 428.5 15.59
 9 2 7 408.14 15.12
 9 -2 7 401.78 15.13
 9 2 7 347.85 15.44
 9 2 8 15.8 2.55
 9 -2 8 20.5 2.81
 9 2 8 18.25 4.3
 9 2 8 20.99 2.79
 9 2 8 14.65 4.22
 9 -2 8 19.89 5.02
 9 -2 8 21.82 2.96
 9 2 9 356.93 21.74
 9 -2 9 343.45 21.49
 9 2 10 317.95 14.86
 9 -2 10 365.18 15.62
 9 -2 10 460.2 15.72
 9 2 10 440.69 15.41
 9 -2 10 452.47 15.54
 9 2 10 364.06 15.45
 9 2 11 19.48 2.19
 9 -2 11 23.4 2.4
 9 2 11 16.2 2.27
 9 -2 11 15.03 2.24
 9 2 12 484.95 17.15
 9 2 12 513.02 17.04
 9 -2 12 538.02 17.25
 9 -2 13 -0.18 0.69
 9 2 13 0.05 0.66
 9 -2 13 -0.2 0.73
 9 2 13 0.55 0.77
 -9 3 15 41.4 1.98
 -9 3 14 85.57 3.74
 -9 3 13 273.57 8.02
 -9 -3 13 243.98 7.86
 -9 -3 12 6.47 1.25
 -9 -3 12 6.47 1.22
 -9 3 12 6.33 1.17
 -9 -3 11 407.29 15.19
 -9 -3 11 412.77 15.19
 9 -3 -10 23.76 4.56
 -9 -3 10 25.7 5.03
 -9 3 9 337.79 12.22
 -9 3 9 324.49 11.83
 9 -3 -9 334.67 18.99
 -9 3 8 3.41 1.16
 9 -3 -8 1.38 2
 -9 3 8 2.51 0.93
 -9 -3 8 2.53 1.4
 -9 3 7 5.85 1.33
 9 -3 -7 4.25 2.49
 -9 3 7 3.96 1.08
 -9 -3 7 9.86 2.04
 9 -3 -6 16.61 4.21
 9 -3 -6 15.76 1.54
 -9 3 6 15.79 1.78
 -9 -3 6 18.96 2.59
 -9 -3 5 202.85 9.51
 9 -3 -5 200.74 14.44
 -9 3 5 229.01 14.91
 9 -3 -5 213.03 8.31
 -9 3 5 211.98 8.6
 9 3 -5 187.48 15.22
 -9 -3 4 308.24 13.36
 9 -3 -4 358.07 12.72
 -9 3 4 345.91 12.8
 9 3 -4 301.61 20.89
 -9 3 4 371.5 20.58
 9 -3 -4 350.4 19.53
 -9 3 3 32.17 5.76
 9 -3 -3 25 4.64
 9 3 -3 36.66 6.9
 9 -3 -3 30.11 2.69
 -9 -3 3 30.1 3.11
 -9 3 3 29.3 2.73
 9 -3 -2 227.6 9.25
 9 -3 -2 266.44 14.54
 -9 3 2 240.2 16.43
 9 3 -2 164.81 15.83
 -9 -3 2 186.84 8.87
 9 -3 -1 300.56 12.34
 9 -3 -1 320.25 12.2
 -9 3 0 54.65 7.65
 9 -3 0 56.35 4.43
 9 -3 0 49.53 3.8
 9 -3 0 53.3 3.87
 9 3 0 45.66 7.79
 9 3 0 48.21 4.01
 9 -3 1 115.3 6.08
 -9 3 -1 119.05 10.51
 9 -3 1 101.49 6.49
 9 3 1 120.18 12.37
 9 -3 1 122.69 6.45
 9 3 1 128.23 6.49
 9 3 2 6.18 1.86
 9 -3 2 4.97 2.08
 9 -3 2 4.06 1.29
 -9 3 -2 5.73 2.56
 9 3 2 3.6 2.43
 9 -3 2 6.42 1.33
 9 -3 3 17.89 2.83
 9 3 3 22.57 2.55
 9 3 3 14.15 4.19
 9 -3 3 17.17 2.26
 9 -3 3 19.06 2.16
 -9 3 -3 16.23 3.72
 9 -3 4 51.14 4.25
 9 3 4 50.67 3.68
 9 -3 4 52.92 3.68
 9 -3 4 42.36 3.54
 -9 3 -4 46.83 5.79
 9 3 4 46.65 7.2
 9 -3 5 788.94 28.41
 -9 3 -5 854.07 34.21
 9 3 5 790.15 36.7
 9 -3 5 792.95 37.35
 9 -3 5 891.26 29.5
 9 -3 5 892.52 28.99
 9 3 5 930.83 28.78
 9 3 5 910.51 39.04
 9 -3 6 83.71 5.38
 9 -3 6 72.72 4.3
 9 -3 6 81.5 4.94
 9 3 6 69.58 8.54
 9 3 6 86.84 5.07
 9 3 6 71 9.02
 9 -3 7 500.42 19.19
 9 -3 7 569.95 20.1
 9 3 7 536.3 27.66
 9 3 7 595.2 19.77
 9 3 7 504.36 26.99
 9 3 8 135.49 11.78
 9 3 8 141.01 12.39
 9 -3 9 27.64 3.07
 9 3 9 26.22 2.6
 9 -3 9 23.08 2.56
 9 3 9 22.58 2.91
 9 3 10 43.59 3.15
 9 -3 10 46.71 3.28
 9 -3 10 39.85 3.62
 9 3 10 36.5 3.43
 9 3 11 0.34 0.99
 9 -3 11 0.26 0.89
 9 3 11 0.36 0.71
 9 -3 11 0.38 0.78
 9 3 12 0.45 0.78
 9 3 12 0.2 0.57
 9 -3 12 0.13 0.78
 9 3 13 22.92 1.73
 -9 4 14 27.28 1.53
 -9 -4 13 0.47 0.53
 -9 4 13 3.14 0.71
 -9 -4 12 124.03 6.77
 -9 4 12 209.71 6.71
 -9 4 11 89.8 4.22
 -9 4 10 69.2 3.72
 9 -4 -9 348.42 19.15
 -9 4 8 41.38 2.96
 9 -4 -8 35.55 5.62
 9 -4 -7 172.5 13.42
 -9 4 7 205.32 8.06
 9 -4 -6 122.17 11.38
 -9 4 6 142.92 6.31
 9 -4 -5 53.98 3.39
 -9 4 5 55.09 7.45
 9 -4 -5 57.34 7.72
 -9 4 5 57.47 3.67
 -9 4 4 99.79 5.26
 9 -4 -4 85.66 4.86
 -9 4 4 99.04 10.48
 9 -4 -4 93.93 9.91
 9 -4 -3 149.2 6.95
 -9 4 3 163.95 13.82
 9 -4 -3 179.86 13.45
 -9 4 2 20.01 5.29
 9 4 -2 10.19 3.96
 9 -4 -2 19.74 2.28
 9 -4 -2 23.3 4.54
 9 -4 -1 5.3 2.12
 -9 4 1 1.43 3.03
 9 -4 -1 5.83 1.52
 9 -4 -1 8 1.52
 9 4 -1 6.66 3.34
 9 -4 0 52.6 3.86
 9 4 0 46.22 7.79
 -9 4 0 41.22 7.17
 9 -4 0 43.96 4.14
 9 -4 0 48.16 3.77
 9 -4 1 346.25 12.94
 -9 4 -1 335.56 20.36
 9 4 1 346.74 22.19
 9 -4 1 358.7 13.41
 9 -4 2 65.96 4.23
 -9 4 -2 66.42 8.02
 9 4 2 74.47 9.72
 9 -4 2 64.4 4.96
 9 -4 2 68.3 4.77
 9 -4 3 707.45 23.74
 -9 4 -3 672.74 30.89
 9 4 3 731.44 34.94
 9 -4 3 689.42 24.47
 9 -4 3 680.72 24.46
 9 -4 4 39.25 3.13
 -9 4 -4 41.47 6.03
 9 -4 4 35.18 3.3
 9 -4 4 38.58 3.75
 9 -4 5 286.85 11
 9 -4 5 274.49 11.33
 -9 4 -5 275.6 16.29
 9 4 5 320.21 20.24
 -9 4 -6 116.37 10.02
 9 -4 6 126.63 6.4
 9 4 6 138.08 12.57
 9 4 7 7.25 3.07
 9 -4 7 4.68 1.96
 9 -4 7 3.62 1.24
 9 -4 7 3.72 0.92
 9 -4 8 15.96 1.93
 9 -4 8 21.94 2.79
 9 4 9 0.71 1.14
 9 -4 9 2.79 0.89
 9 4 10 52.33 3.88
 9 -4 10 64.71 4.11
 9 -4 11 3.56 0.96
 9 4 11 4.44 1.15
 9 4 12 58.03 3.07
 -9 -5 12 11.58 1.29
 -9 5 12 29.39 1.48
 -9 -5 11 0.36 0.68
 -9 5 11 0.7 0.56
 -9 5 10 0.83 0.66
 -9 5 9 35.22 2.39
 -9 5 8 32.42 2.43
 9 -5 -7 280.57 17.6
 -9 5 7 306.1 10.85
 -9 5 7 311.22 11.35
 9 -5 -6 41.06 6.5
 -9 -5 6 51.14 7.52
 9 -5 -5 105.17 10.54
 -9 5 5 124.43 11.05
 -9 5 4 480.96 25.62
 9 -5 -4 453.16 24.66
 9 -5 -4 437.72 16.51
 -9 5 4 477.61 16.76
 9 5 -4 503.9 17.01
 -9 5 3 119.75 12.12
 9 -5 -3 128.86 11.5
 9 5 -3 148.98 6.77
 9 -5 -3 111.36 6.14
 -9 5 3 129.15 6.5
 9 -5 -2 328.35 13.48
 -9 5 2 333.43 22.27
 9 -5 -1 63.31 4.65
 9 5 -1 41.72 7.73
 9 5 -1 76.88 4.48
 9 -5 -1 64.03 4.39
 -9 5 1 52.74 8.84
 9 -5 0 26.15 2.89
 9 5 0 25.93 5.92
 9 -5 0 22.51 2.61
 -9 5 0 19.61 5.71
 9 5 1 245.1 19.35
 9 -5 1 281.9 11.75
 9 -5 1 289.33 11.74
 -9 5 -1 234.28 18.65
 -9 5 -2 29.16 6.25
 9 -5 2 18.41 2.43
 9 5 2 27.29 5.94
 9 -5 2 21.15 2.45
 -9 5 -3 7.02 3.54
 9 -5 3 5.12 1.4
 9 5 3 1.98 2.77
 9 -5 3 5.23 1.5
 9 5 4 7.54 3.46
 -9 5 -4 5.69 3.22
 9 -5 5 17.12 2.1
 9 5 5 20.75 5.04
 9 -5 5 27.1 2.62
 9 -5 6 60.26 3.81
 9 -5 6 78.81 4.53
 9 -5 7 3.88 1.12
 9 -5 7 2.68 0.75
 9 5 8 70.37 4.84
 9 5 8 79.65 4.11
 9 -5 9 78.16 4.3
 9 5 9 73.67 4.46
 9 -5 10 26.22 1.92
 9 5 10 31.94 2.45
 9 5 11 216.77 7.73
 -9 -6 11 -0.1 0.3
 9 6 -10 90.58 3.62
 -9 6 10 82.84 3.05
 9 6 -9 4.45 1.17
 -9 -6 9 4.13 1.04
 -9 6 9 3.56 0.79
 9 6 -8 9.49 1.58
 -9 -6 8 8.32 1.6
 -9 6 8 11.05 1.21
 9 6 -7 14.08 1.83
 -9 6 7 13.88 1.44
 -9 -6 7 10.4 1.94
 -9 -6 6 5.33 1.68
 -9 6 6 4.09 0.8
 9 6 -6 4.46 1.48
 -9 6 5 95.44 4.41
 9 6 -5 99.5 5.13
 -9 6 4 0.95 0.9
 9 6 -4 0.21 1.24
 9 -6 -4 0.77 0.66
 -9 6 3 836.67 25.66
 9 6 -3 859.56 25.85
 -9 6 2 55.07 3.89
 9 -6 -2 57.05 3.98
 9 6 -2 63.77 4.06
 9 -6 -1 313.66 13.14
 9 6 -1 357.83 12.72
 9 -6 0 47.7 3.85
 9 6 0 56.5 3.71
 9 -6 1 80.88 5.21
 9 6 1 87.86 4.67
 9 -6 1 87.04 5.49
 9 -6 2 6.79 1.65
 9 -6 2 6.61 1.59
 9 -6 3 5.06 1.46
 9 -6 3 6.2 1.44
 9 -6 4 122.83 5.97
 9 -6 4 80.33 4.83
 9 -6 5 48.42 3.41
 9 -6 5 36.86 2.73
 9 -6 6 167.22 6.79
 9 -6 6 200.17 7.88
 9 -6 7 130.43 4.47
 9 -6 7 123.49 5.21
 9 6 8 40.95 2.81
 9 6 9 140.26 5.53
 9 7 -8 320.93 10.39
 9 7 -7 6.68 1.02
 -9 7 7 5.54 0.69
 9 7 -6 58.1 2.7
 -9 7 6 53.87 2.31
 9 7 -5 0.77 0.88
 -9 -7 5 0.36 0.47
 -9 7 5 0.49 0.6
 -9 7 4 0.46 0.47
 9 7 -4 0.09 0.84
 -9 7 3 1.71 0.66
 9 7 -3 1.78 1.01
 9 -7 -3 2.13 0.6
 -9 7 2 4.36 0.95
 9 7 -2 5.2 1.21
 9 -7 -2 5.17 1
 -9 7 1 31.61 2.3
 9 7 -1 28.66 2.27
 9 -7 -1 33.95 2.52
 9 7 0 154.38 6.41
 9 -7 0 175.58 7.23
 -9 7 0 169.75 6.89
 9 7 1 50.73 2.83
 9 -7 1 47.01 3.18
 9 7 2 309.99 10.54
 9 -7 2 312.37 11.36
 9 -7 3 0.64 0.65
 9 -7 4 202.62 7.46
 9 7 5 14.95 2.11
 9 -7 5 54.02 2.21
 -9 7 -6 11.5 0.98
 -10 0 15 0.21 0.45
 -10 0 15 0.41 0.42
 -10 0 14 73.12 3.74
 -10 0 14 70.11 3.67
 -10 0 14 76.11 3.46
 -10 0 13 0.29 0.73
 -10 0 13 0.65 0.76
 -10 0 13 -0.24 0.63
 -10 0 13 -0.2 0.76
 -10 0 12 71.61 3.84
 -10 0 12 73.17 4.33
 -10 0 12 72.64 3.94
 10 0 -11 0.79 1.47
 10 0 -10 732.91 31.6
 -10 0 10 765.38 25.11
 -10 0 10 769 25.2
 -10 0 9 0.47 0.9
 10 0 -9 1.82 1.88
 -10 0 9 0.73 1.02
 10 0 -8 287.3 16.7
 -10 0 8 281.52 10.61
 -10 0 7 0.79 0.85
 10 0 -7 2.08 1.89
 -10 0 7 0.83 0.87
 10 0 -6 428.15 20.56
 -10 0 6 395.56 14.02
 -10 0 6 391.35 13.7
 -10 0 5 0.88 0.79
 10 0 -5 0.54 1.46
 -10 0 5 0.91 0.75
 10 0 -4 537.89 23.44
 -10 0 4 504.41 16.71
 -10 0 4 506.62 17.08
 10 0 -3 2.48 0.74
 -10 0 3 -0.17 0.72
 10 0 -3 0.76 1.26
 -10 0 3 -0.05 0.63
 10 0 -2 9.36 2.69
 -10 0 2 6.9 1.13
 10 0 -2 8.17 1.17
 10 0 -1 0.11 0.53
 -10 0 1 -0.05 0.61
 10 0 -1 1.76 1.46
 10 0 0 1.89 1.46
 10 0 0 1.33 0.62
 -10 0 0 1.86 0.75
 10 0 0 1.73 1.43
 10 0 1 1.19 1.48
 -10 0 -1 -0.18 0.58
 10 0 1 -0.09 1.4
 10 0 1 0.17 0.47
 10 0 2 1.85 1.54
 10 0 2 1.75 1.71
 10 0 2 1.82 0.69
 10 0 3 -0.19 1.54
 10 0 3 0.88 0.6
 10 0 3 0.11 1.74
 10 0 4 416.38 16.35
 10 0 4 410.83 16.07
 10 0 5 0.43 1.92
 10 0 5 0.83 0.67
 10 0 5 -0.11 1.7
 10 0 5 0.63 1.71
 10 0 6 1691.31 53.42
 10 0 6 1654.14 53.43
 10 0 7 0.33 1.78
 10 0 7 -0.5 2.38
 10 0 7 -0.45 1.94
 10 0 7 0.68 1.34
 10 0 8 300.04 12.42
 10 0 8 323.69 12.67
 10 0 8 288.73 20.54
 10 0 9 -0.49 2.67
 10 0 10 29.59 3.19
 10 0 10 40.1 3.58
 10 0 11 1.15 0.98
 10 0 11 -0.28 1.03
 10 0 12 2.7 1.09
 10 0 12 1.48 0.91
 10 0 13 -0.16 0.64
 -10 1 15 84.02 3.42
 -10 -1 15 82.77 3.58
 -10 1 14 74.16 3.38
 -10 -1 14 70.82 3.15
 -10 1 14 67.83 3.46
 -10 -1 14 62.45 3.41
 -10 1 14 70.12 3.52
 -10 -1 14 69.91 3.55
 -10 1 13 22.29 1.77
 -10 -1 13 25.14 1.83
 -10 1 13 24.64 1.96
 -10 1 13 20.46 1.99
 -10 -1 13 21.41 2.07
 -10 1 13 21.36 2.02
 -10 -1 13 21.24 2.04
 -10 1 12 43.79 3.16
 -10 -1 12 40.31 3.06
 -10 1 12 44.73 2.94
 -10 1 12 43.7 2.82
 -10 -1 12 45.93 3.03
 -10 1 12 37.52 3.01
 -10 -1 12 40.1 3.1
 -10 -1 12 44.96 2.72
 -10 1 11 416.38 14.54
 -10 1 11 369.23 21.62
 -10 -1 11 399.36 22.35
 -10 -1 11 423.05 14.33
 10 -1 -11 427.32 20.98
 -10 -1 10 502.72 17.22
 10 1 -10 498.05 23.95
 10 -1 -10 552.93 25.28
 -10 -1 10 522.32 18.04
 -10 1 10 511.45 17.57
 -10 -1 9 2.62 1.2
 -10 1 9 0.97 0.85
 -10 -1 9 3.48 1.13
 -10 1 9 2.06 1.01
 10 1 -9 2.42 2.03
 10 -1 -9 2.64 2.03
 10 1 -8 265.14 15.79
 10 -1 -8 275.44 16.4
 -10 -1 8 256.36 10.24
 -10 1 8 248.48 9.8
 -10 1 8 252.82 9.81
 -10 -1 8 259.42 9.89
 10 1 -7 6.33 2.71
 10 -1 -7 3.43 2.14
 -10 1 7 3.85 1.08
 -10 -1 7 5.85 1.42
 -10 1 7 3.5 1.12
 -10 -1 7 8.81 1.43
 -10 1 6 447.33 16.03
 -10 1 6 479.31 16.05
 -10 -1 6 469.57 15.91
 10 1 -6 485.77 22.88
 10 -1 -6 474.09 22.59
 -10 1 5 166.51 7.02
 -10 -1 5 172.83 7.32
 10 -1 -5 166.7 6.71
 -10 1 5 171.14 6.96
 -10 -1 5 165.93 6.73
 10 1 -5 186.95 12.36
 10 -1 -5 161.85 11.4
 -10 1 4 108.81 5.19
 -10 -1 4 113.58 5.31
 10 -1 -4 108.39 4.96
 -10 1 4 108.51 5.02
 10 1 -4 122.14 9.76
 10 -1 -4 100.08 8.57
 -10 1 3 68.19 3.74
 -10 -1 3 65.02 3.67
 10 1 -3 62.19 7.05
 10 -1 -3 64.62 6.56
 10 -1 -3 67.83 3.65
 -10 -1 2 202.6 7.99
 -10 1 2 209.72 8.21
 10 1 -2 237.35 14.54
 10 -1 -2 220.69 12.83
 10 -1 -2 199.59 8.1
 10 -1 -1 134.58 9.45
 10 1 -1 147.54 11.5
 10 -1 -1 125.88 5.69
 -10 1 1 126.77 5.73
 -10 -1 1 123.11 5.44
 -10 1 1 136.39 9.38
 -10 -1 0 5.32 1.02
 -10 1 0 4.99 1.11
 10 1 0 6.51 1.71
 10 -1 0 7.02 1.12
 -10 1 0 5.76 2.08
 10 1 0 5.45 2.61
 10 -1 0 5 1.87
 10 -1 1 475.57 15.75
 10 -1 1 436.47 16.73
 -10 1 -1 445.5 15.56
 10 -1 1 478.59 21.02
 10 1 2 287.17 21.35
 -10 1 -2 384.9 11.99
 10 1 2 273.9 12.92
 10 -1 2 278.32 13
 10 1 2 295.66 12.47
 10 -1 2 377.53 12.03
 10 -1 2 313.2 13.06
 10 1 3 38.08 7.56
 -10 1 -3 64.24 3.39
 10 -1 3 69.61 3.64
 10 -1 3 58.01 4.59
 10 1 3 67.94 4.88
 10 1 3 54.91 4.19
 10 -1 3 49.39 4.28
 10 1 4 16.7 4.94
 10 -1 4 23.13 2
 10 -1 4 28 3.28
 10 1 4 22.28 3.03
 10 -1 4 25.39 3.1
 10 1 4 26.53 2.95
 10 1 5 134.34 6.94
 10 -1 5 124.75 7.04
 10 -1 5 121.03 6.93
 10 1 5 132.59 7.06
 10 1 5 139.66 7.37
 10 1 5 112.71 11.8
 10 -1 5 128.04 5.73
 10 -1 6 40.79 3.88
 10 1 6 39.01 3.7
 10 1 6 39.9 3.76
 10 1 6 28.71 5.54
 10 -1 6 36.73 2.61
 10 -1 6 35.84 3.61
 10 1 6 38.34 3.61
 10 1 7 127.19 11.72
 10 1 7 153.74 7.85
 10 -1 7 156.87 8.13
 10 1 7 144.48 7.99
 10 1 7 142.11 14.12
 10 -1 7 150.78 14.46
 10 -1 7 162.07 8.09
 10 1 7 158.44 7.98
 10 1 8 1.48 2.57
 10 -1 8 1.01 2.39
 10 1 8 2.55 1.35
 10 1 8 0.83 1.76
 10 -1 8 0.59 2.06
 10 -1 8 0.93 1.85
 10 1 8 2.39 1.95
 10 1 9 0.7 1.08
 10 1 9 0.48 2.26
 10 -1 9 0.49 2.19
 10 1 10 7.16 1.7
 10 -1 10 4.99 1.62
 10 1 10 7.75 1.64
 10 1 10 7.08 1.74
 10 -1 10 8.57 1.78
 10 1 11 476.7 16.47
 10 -1 11 500.05 16.67
 10 1 11 489.08 16.51
 10 -1 12 3.77 1.14
 10 1 12 3 1.04
 10 -1 12 3.33 1.06
 10 1 13 257.58 9.83
 10 -1 13 273.12 9.99
 -10 2 15 84.79 3.35
 -10 2 14 50.89 2.65
 -10 -2 14 53.31 2.76
 -10 2 14 60.31 2.84
 -10 -2 13 22.08 1.88
 -10 2 13 20.6 1.79
 -10 2 13 22.79 1.86
 -10 2 13 23.23 1.87
 -10 2 13 21.45 1.85
 -10 -2 13 23.39 1.95
 -10 2 12 12.23 1.42
 -10 2 12 11.82 1.6
 -10 -2 12 12.23 1.59
 -10 2 12 13.49 1.56
 -10 2 12 14.31 1.65
 -10 -2 12 12.64 1.6
 -10 2 11 151.83 6.2
 -10 -2 11 140.71 6.54
 -10 2 11 149.25 6.33
 -10 2 11 141.36 6.62
 -10 -2 11 138.72 6.63
 10 -2 -10 198.1 13.61
 -10 -2 9 53.28 3.7
 -10 2 9 41.76 3
 10 2 -9 47.35 6.59
 10 -2 -9 46.59 6.39
 -10 2 9 49.28 3.24
 -10 -2 8 67.84 4.37
 -10 2 8 66.41 3.88
 -10 2 8 60.88 3.67
 10 -2 -8 80.82 8.26
 10 2 -8 70.92 8.19
 10 2 -7 20.31 4.51
 10 -2 -7 19.97 4.21
 -10 2 7 18.54 2
 -10 -2 7 20.71 2.41
 -10 2 7 18.86 1.91
 -10 2 6 205.34 8.51
 -10 2 6 217.17 8.7
 10 -2 -6 222.65 14.31
 10 2 -6 226.46 15.48
 10 -2 -6 208.74 8.05
 -10 -2 6 238.21 9.44
 10 -2 -5 345.05 12.27
 10 -2 -5 353.51 18.73
 10 2 -5 375.65 20.87
 -10 2 5 331.06 12.57
 -10 -2 5 365.14 13.27
 10 -2 -4 305.1 11.02
 -10 -2 4 301 11.52
 10 -2 -4 281.44 16.12
 10 2 -4 315.54 19.07
 -10 2 4 285.84 11.16
 10 -2 -3 369.21 19.08
 10 2 -3 446.91 23.81
 10 -2 -3 401.34 14.15
 -10 -2 3 403.57 14.47
 -10 2 3 404.94 21.04
 -10 2 3 386.93 14.32
 10 2 -2 129.21 12.19
 10 -2 -2 90.88 7.94
 10 -2 -2 102.29 5.26
 -10 -2 2 116.48 5.58
 -10 2 2 122.41 10.24
 -10 2 2 105.38 5.45
 10 -2 -1 240.73 13.84
 10 -2 -1 268.74 10.46
 -10 -2 1 280.61 10.54
 -10 2 1 273.18 10.66
 -10 2 1 264.32 16.23
 -10 2 0 908.3 37.52
 10 -2 0 787.17 33.4
 -10 2 0 878.12 29.53
 10 2 0 851.92 42.23
 10 -2 0 951.23 30.27
 10 -2 0 956.58 29.62
 10 -2 1 375.27 13.91
 10 -2 1 388.45 12.99
 -10 2 -1 330.68 18.98
 10 2 1 279.89 21.72
 10 -2 1 307.01 13.59
 10 2 1 308.02 13.57
 10 -2 2 602.66 21.27
 -10 2 -2 527.95 26.59
 10 -2 2 512.63 20.87
 10 2 2 551.46 21.06
 10 2 3 1.53 2.41
 10 -2 3 5.27 2.08
 10 2 3 6.13 2.16
 10 -2 3 3.43 2.05
 10 -2 3 7.26 1.25
 10 -2 4 1.08 1.66
 10 2 4 0.32 1.68
 10 2 4 0.95 2
 10 -2 4 2.92 1.99
 10 -2 4 2.88 0.89
 10 -2 5 1.53 0.74
 10 2 5 1.13 1.58
 10 -2 5 0.74 1.61
 10 2 5 0.45 2.11
 10 2 5 2.05 1.05
 10 -2 5 1.17 1.82
 10 2 6 7.46 3.42
 10 -2 6 4.38 3.34
 10 2 6 3.82 2.46
 10 -2 6 4.6 0.97
 10 2 6 4.14 1.36
 10 -2 6 5.24 1.94
 10 2 6 6.18 1.94
 10 -2 6 6.19 2.29
 10 2 7 164.28 15.09
 10 -2 7 159.26 15.03
 10 2 7 174.7 14.13
 10 2 7 212.33 9.15
 10 -2 7 178.81 9.02
 10 2 7 199.16 9.16
 10 -2 7 188.61 9.34
 10 2 8 29.55 5.52
 10 -2 8 33.9 6.72
 10 2 8 46.31 7.66
 10 -2 9 7.12 2.31
 10 2 9 5.47 1.65
 10 2 9 5.29 1.6
 10 -2 9 5 1.6
 10 2 9 6.91 1.63
 10 -2 9 5.25 1.71
 10 2 10 278.32 11.36
 10 -2 10 288.37 11.54
 10 2 11 0.33 0.89
 10 -2 11 0.6 0.89
 10 2 11 0.79 0.81
 10 -2 11 0.08 0.82
 10 -2 12 222.97 9.02
 10 2 12 203.51 8.49
 10 -2 12 210.19 8.63
 10 -2 13 2.32 0.68
 -10 3 14 98.25 3.9
 -10 3 13 136.59 4.33
 -10 -3 13 120.5 3.94
 -10 -3 12 27.18 2.04
 -10 -3 12 25.66 1.99
 -10 3 12 32.06 2.2
 -10 -3 11 141.72 6.17
 -10 -3 11 136.39 6.12
 -10 3 11 154.78 6.19
 -10 3 10 43.51 2.89
 -10 -3 10 40.07 2.97
 -10 3 10 42.27 2.72
 10 -3 -9 268.35 15.89
 -10 -3 8 5.17 1.5
 -10 3 8 5.21 1.27
 10 -3 -8 3.03 2.13
 -10 3 8 4.76 1.08
 -10 3 7 111.45 5.48
 10 -3 -7 100.85 9.31
 -10 -3 7 117.69 6.13
 -10 3 7 100.92 5.14
 10 -3 -6 7.93 1.12
 10 -3 -6 7.6 2.89
 -10 -3 6 7.87 1.78
 -10 3 6 8.4 1.43
 10 3 -5 37.27 6.34
 10 -3 -5 33.15 5.4
 10 -3 -5 38.21 2.7
 -10 3 5 39.56 3
 10 -3 -4 9.77 3.01
 -10 3 4 8.5 3.36
 10 3 -4 7.12 3.21
 10 -3 -4 10.62 1.47
 -10 3 4 9.02 1.56
 -10 -3 4 9.96 1.9
 -10 3 3 35.42 2.97
 -10 3 3 37.14 6.12
 10 -3 -3 30.47 4.91
 10 3 -3 35.63 6.86
 10 -3 -3 38.26 2.85
 -10 -3 3 38.87 3.3
 -10 3 2 365.05 14.19
 -10 -3 2 392.47 14.56
 10 3 -2 392.63 24.91
 -10 3 2 377.29 21.52
 10 -3 -2 403.97 14.35
 10 -3 -2 382.9 18.99
 10 -3 -1 2.52 1.5
 10 -3 -1 4.48 1.19
 10 3 -1 2.22 2.62
 -10 3 1 0.75 2.03
 -10 3 0 46.71 7.23
 10 -3 0 58.37 4.5
 10 3 0 40.9 8.44
 10 3 0 51.85 4.32
 10 -3 0 53.83 3.78
 10 -3 1 1.67 1.1
 10 -3 1 0.57 1.86
 -10 3 -1 -0.38 2.49
 10 3 1 1.09 2
 10 3 1 1.55 1.74
 10 -3 1 0.1 0.9
 10 -3 2 3.78 1.26
 10 -3 2 4.33 2.13
 -10 3 -2 2.53 2.36
 10 3 2 3.12 2.81
 10 3 2 4.09 1.88
 10 -3 2 5.26 1.32
 -10 3 -3 11.23 3.5
 10 -3 3 22.43 2.41
 10 -3 3 17.11 2.95
 10 3 3 21.95 5.41
 10 3 3 18.62 2.71
 10 -3 3 18.2 2.42
 10 3 4 7.31 3.5
 10 -3 4 4.1 1.17
 -10 3 -4 5.31 2.63
 10 -3 4 3.03 1.27
 10 3 4 3.61 1.74
 10 -3 4 5.25 2.22
 10 -3 5 845.35 28.46
 10 3 5 875.73 27.69
 10 3 5 771.07 37.66
 10 3 5 698.66 35.75
 10 -3 5 757.72 27.72
 10 -3 5 809.65 26.56
 10 -3 6 11.43 1.94
 10 3 6 8.64 3.56
 10 -3 6 10.19 2.59
 10 -3 6 11.15 1.45
 10 3 6 5.88 3.12
 10 3 6 13.86 2.41
 10 3 7 608.64 31.15
 10 3 7 674.56 32.21
 10 -3 8 42.35 3.89
 10 3 8 32.77 3.16
 10 -3 8 33.26 3.24
 10 3 9 254.48 10.44
 10 -3 9 246.41 10.53
 10 -3 9 218.87 10.99
 10 -3 10 51.42 3.88
 10 3 10 50.66 3.33
 10 -3 10 49.5 3.34
 10 -3 11 7.21 1.34
 10 3 11 4.27 0.93
 10 3 11 9.05 1.42
 10 -3 12 3.34 0.81
 10 3 12 3.49 0.78
 -10 -4 13 4.89 0.69
 -10 4 12 54.75 2.41
 -10 -4 12 19.85 2.02
 -10 4 11 150.13 5.93
 -10 4 10 59.26 3.27
 -10 4 9 461.67 15.25
 -10 4 9 429.37 14.74
 -10 4 8 1.13 0.93
 10 -4 -8 2.47 2.01
 -10 4 8 1.63 0.84
 10 -4 -7 670.98 29.28
 10 -4 -6 38.15 5.62
 -10 4 6 38.37 2.82
 10 -4 -5 363.09 20.38
 10 -4 -5 404.23 13.94
 -10 4 5 400.54 14.37
 -10 4 4 127.17 11.68
 10 -4 -4 146.96 11.52
 10 -4 -4 144.97 6.53
 -10 4 4 158.6 7
 10 4 -3 82.8 10.06
 10 -4 -3 98.69 5.13
 10 -4 -3 103.22 9.12
 -10 4 3 98.34 10.28
 -10 4 3 99.59 5.34
 -10 4 2 3.2 1.21
 10 4 -2 1.96 2.54
 10 -4 -2 4.33 1.17
 -10 4 2 1.62 2.35
 10 -4 -2 2.58 1.75
 10 -4 -2 4.19 2.11
 -10 4 1 97.77 10.73
 10 -4 -1 107.85 5.83
 10 4 0 256.85 21.98
 -10 4 0 329.65 22.13
 10 -4 0 420.02 15.62
 10 -4 0 524.04 17.21
 10 -4 1 176.6 8.44
 10 4 1 112.47 13.32
 -10 4 -1 130.05 12.76
 10 -4 1 192.97 9.22
 10 -4 1 199.82 8.66
 10 -4 2 123.77 6.54
 -10 4 -2 109.61 11.12
 10 -4 2 115.42 6.99
 10 -4 2 133.32 6.73
 10 -4 3 603.11 20.86
 10 -4 3 630.57 20.85
 10 4 3 514.87 30.25
 10 -4 3 517.73 20.89
 -10 4 -3 521.63 27.5
 10 -4 4 4.71 2.12
 -10 4 -4 3.28 2.5
 10 -4 4 2.56 1.21
 10 4 4 1.53 2.53
 10 -4 4 3.96 1.17
 10 4 5 163.86 14.77
 -10 4 -5 154.47 12.43
 10 -4 6 81.04 4.19
 10 -4 6 88.16 5.7
 10 4 6 94.29 10.65
 10 -4 6 77.48 5
 10 -4 7 0.09 0.83
 10 -4 7 0.62 1.79
 10 -4 7 0.19 0.46
 10 -4 8 15.8 2.49
 10 4 9 53.02 3.66
 10 -4 9 41.85 3.46
 10 4 10 9.55 1.45
 10 -4 10 6.86 1.33
 10 -4 11 7.54 1.08
 10 4 11 10.71 1.25
 -10 -5 12 12.31 1.01
 -10 5 11 0.14 0.48
 -10 -5 11 0.46 0.51
 -10 5 10 1.58 0.66
 -10 -5 10 1.15 0.79
 -10 5 9 9.81 1.25
 -10 5 8 50.37 2.68
 -10 5 8 54.13 3.05
 -10 5 7 8.76 1.17
 -10 5 7 9.15 1.43
 -10 5 6 0.39 0.7
 10 -5 -5 56.89 3.22
 10 5 -5 64.59 3.85
 -10 5 5 62.09 3.61
 -10 5 4 97.2 9.7
 10 -5 -4 88.04 4.48
 10 -5 -4 89.46 8.6
 10 -5 -3 13.68 3.43
 -10 5 3 12.06 3.92
 10 5 -2 151.38 13.64
 -10 5 2 179.07 14.36
 10 5 -1 84.96 10.7
 -10 5 1 105.37 11.13
 10 5 0 4.61 3.34
 -10 5 0 0.46 2.57
 10 5 1 234.19 19.69
 -10 5 -1 329.29 21.13
 -10 5 -2 39.62 7.09
 10 5 2 32.02 7.02
 10 -5 3 338.21 13.13
 10 -5 3 366.47 13.78
 10 -5 4 84.43 5.19
 10 -5 4 74.79 4.52
 10 -5 5 65.99 3.76
 10 -5 5 60.77 4.28
 10 -5 6 0.17 0.85
 10 -5 6 0.53 0.53
 10 -5 7 3.15 0.66
 10 5 8 61.72 3.85
 -10 5 -8 57.48 2.49
 10 -5 9 60.16 3.41
 10 5 9 73.75 3.78
 10 5 10 64.47 3.06
 -10 -6 10 7.09 0.82
 -10 -6 9 0.08 0.44
 10 6 -9 0.36 0.69
 -10 6 9 -0.15 0.45
 -10 -6 8 1.25 0.71
 10 6 -8 1.01 0.83
 -10 6 8 1.39 0.62
 -10 -6 7 0.13 0.78
 10 6 -7 0.78 0.9
 -10 6 7 1.27 0.73
 -10 -6 6 11.37 1.84
 10 6 -6 14.17 1.66
 -10 6 6 16.99 1.34
 -10 6 6 16.24 1.59
 10 6 -5 88.07 4.27
 -10 6 5 94.39 4.07
 10 -6 -4 145.69 5.73
 10 6 -4 140.47 6
 -10 6 4 157.96 6.06
 10 -6 -3 376.82 12.32
 10 6 -3 354.84 12.18
 -10 6 3 392.53 12.59
 -10 6 2 14.62 1.82
 10 -6 -2 15.74 1.77
 10 6 -2 15.53 1.81
 10 -6 -1 432.22 15.82
 -10 6 1 466.34 16.04
 10 -6 0 58.78 3.83
 10 -6 1 7.65 1.38
 10 -6 2 15.53 1.89
 10 -6 3 4.66 1.07
 10 -6 4 94.58 4.48
 10 -6 5 7.53 1
 10 -6 6 168.55 6.06
 10 6 7 18.79 1.91
 10 6 8 42.13 2.36
 -10 7 6 177.77 6.04
 10 7 -5 12.69 1.15
 -10 7 5 13.6 1.13
 -10 7 4 0.81 0.41
 10 7 -4 1.45 0.71
 -10 7 4 1.24 0.62
 10 -7 -3 9.37 0.83
 10 7 -3 9.23 1.08
 -10 7 3 11.15 1.02
 10 -7 -2 11.33 1.07
 10 7 -2 9.86 1.07
 -10 7 2 11.84 1.17
 -10 7 1 17.4 1.49
 10 -7 -1 16.48 1.42
 -10 7 0 19.43 1.61
 10 -7 0 16.33 1.45
 10 -7 1 0.04 0.47
 -10 7 -1 0.43 0.62
 -10 7 -2 161.99 6.01
 10 -7 2 145.89 5.77
 10 -7 3 1.53 0.48
 -10 7 -3 1.52 0.65
 10 -7 4 210.82 7.29
 -10 7 -4 228.5 7.51
 -11 0 14 11.16 1.19
 -11 0 14 11.39 1
 -11 0 14 10.33 1.15
 -11 0 13 0.52 0.68
 -11 0 13 0.31 0.66
 -11 0 13 0.15 0.52
 -11 0 12 17.61 1.75
 -11 0 12 22.08 1.78
 -11 0 12 18.96 1.93
 -11 0 11 -0.16 0.68
 -11 0 11 1.53 0.95
 -11 0 10 39.32 2.69
 11 0 -10 39.81 5.51
 -11 0 9 0.26 0.86
 -11 0 9 0.35 0.88
 11 0 -9 2.76 2.05
 -11 0 8 6.19 1.26
 11 0 -8 0.31 1.87
 -11 0 7 0.18 0.86
 -11 0 7 0.65 0.89
 11 0 -7 2.48 2.02
 11 0 -6 546.83 24.91
 -11 0 6 526.98 17.52
 -11 0 6 513.26 17.96
 -11 0 5 -0.16 0.77
 -11 0 5 -0.52 0.84
 11 0 -5 0.58 1.49
 11 0 -4 797.91 32.26
 -11 0 4 804.02 25.48
 -11 0 4 767.72 24.83
 11 0 -3 0.54 1.39
 -11 0 3 1.24 0.8
 11 0 -2 98.44 4.58
 11 0 -2 88.24 7.94
 -11 0 2 80.66 4.21
 11 0 -1 0.82 1.48
 -11 0 1 0.21 0.62
 11 0 0 84.86 4.16
 11 0 0 86.07 4.88
 -11 0 0 68.65 3.69
 11 0 0 87.35 8.22
 11 0 1 -0.09 1.5
 11 0 1 0.84 1.53
 11 0 1 -0.31 1.69
 -11 0 -1 0.09 0.58
 11 0 1 0.89 0.56
 11 0 2 2.25 1.86
 11 0 2 2.4 0.77
 11 0 2 2.67 1.73
 11 0 3 0.24 1.67
 11 0 3 0.67 0.6
 11 0 3 0.71 1.73
 11 0 3 0.47 2.12
 11 0 4 137.07 7.39
 11 0 4 125.72 13.2
 11 0 4 146.27 7.81
 11 0 5 -0.11 1.76
 11 0 5 0.84 1.89
 11 0 5 -2.25 2.52
 11 0 6 1277.24 42.85
 11 0 6 1348.08 43.21
 11 0 7 -0.54 2.54
 11 0 7 0.46 1.11
 11 0 7 -0.6 1.94
 11 0 7 -0.35 2.04
 11 0 8 1026.51 36.55
 11 0 8 1099.86 49.36
 11 0 9 0.68 1.04
 11 0 9 0.88 1.76
 11 0 10 47.11 3.85
 11 0 10 51.2 3.68
 11 0 11 0.07 0.78
 11 0 11 -0.08 0.86
 11 0 12 0.44 0.66
 -11 1 14 43.54 2.39
 -11 -1 14 45.32 2.43
 -11 -1 14 46.72 2.48
 -11 1 14 46.78 2.47
 -11 1 14 47.05 2.29
 -11 1 13 1.85 0.66
 -11 1 13 0.29 0.57
 -11 -1 13 1.37 0.7
 -11 1 13 0.64 0.59
 -11 1 13 1.01 0.67
 -11 -1 13 0.87 0.69
 -11 1 12 73.07 3.62
 -11 -1 12 76.77 3.8
 -11 1 12 67.8 3.82
 -11 -1 12 69.02 3.84
 -11 1 12 74.5 3.78
 -11 1 12 76.26 3.71
 -11 1 12 64.73 3.77
 -11 -1 12 67.77 3.86
 -11 1 11 146.66 6.33
 -11 -1 11 138.45 6.33
 -11 1 11 155.07 6.31
 11 -1 -10 133.52 10.62
 11 1 -10 121.48 10
 -11 1 9 168.07 7.16
 11 -1 -9 178.79 12.94
 11 1 -9 164.67 12.15
 -11 -1 9 167.01 7.38
 -11 1 8 356.66 12.73
 11 1 -8 368.89 19.44
 11 -1 -8 367.81 19.85
 -11 1 8 355.41 12.83
 -11 -1 8 330.31 12.45
 -11 -1 8 357.82 13.02
 -11 1 7 75.88 4.13
 -11 -1 7 75.97 4
 11 1 -7 73.9 7.9
 11 -1 -7 74.14 8.09
 -11 1 7 70.25 4.08
 -11 -1 7 78.71 4.43
 11 1 -6 61.12 7.14
 11 -1 -6 65.71 7.55
 -11 1 6 73.03 4.02
 -11 1 6 68.94 3.85
 -11 -1 6 65.24 3.6
 11 1 -5 153.91 11.63
 11 -1 -5 154.98 11.71
 -11 1 5 167.33 7.14
 -11 1 5 169.75 6.95
 11 -1 -4 288.27 10.88
 11 1 -4 303.46 17.24
 11 -1 -4 314.01 16.97
 -11 1 4 309.19 11.23
 -11 -1 4 298.25 11.17
 -11 1 4 297.08 10.82
 11 -1 -3 19.12 3.83
 11 -1 -3 26.97 2.21
 -11 1 3 25.81 2.1
 11 1 -3 27.51 4.78
 -11 1 3 21.75 2.15
 -11 -1 3 23.73 2.12
 11 -1 -2 40.15 2.81
 -11 1 2 38.52 2.55
 -11 -1 2 41.12 2.74
 -11 1 2 41.62 2.88
 11 -1 -2 38.02 5.13
 11 1 -2 40.41 5.96
 11 -1 -1 273.93 10.06
 11 1 -1 272.24 10.3
 -11 1 1 257.1 9.93
 -11 -1 1 251.83 9.67
 11 -1 -1 258.16 14.47
 11 1 -1 294.59 17.36
 11 -1 0 62.88 4.16
 11 1 0 62.96 4.02
 11 -1 0 55.84 3.41
 11 -1 0 52.99 5.94
 -11 1 0 57.47 3.4
 -11 -1 0 55.99 3.21
 -11 1 -1 677.44 22.47
 11 1 1 705.27 23.56
 11 -1 1 661.31 22.71
 11 -1 1 709.52 23.87
 11 -1 1 725.18 24.53
 11 1 1 694.52 24.33
 -11 1 -2 125.36 5.35
 11 -1 2 117.6 5.53
 11 1 2 111.13 12.51
 11 -1 2 115.35 6.87
 11 1 2 112.86 6.74
 11 1 2 126.01 6.43
 11 -1 2 119.46 6.58
 11 -1 3 255.08 9.04
 11 -1 3 240.75 10.35
 11 1 3 226.76 9.87
 11 1 3 233.39 18.62
 11 -1 3 194.79 10.11
 11 1 3 195.55 10.05
 11 -1 4 135.21 5.74
 11 -1 4 117.05 6.89
 11 1 4 112.39 6.56
 11 1 4 96.03 11.62
 11 -1 4 108.23 11.68
 11 -1 4 109.36 6.87
 11 1 4 113.82 6.92
 11 -1 5 31.36 2.3
 11 1 5 31.6 2.93
 11 -1 5 20.31 3.04
 11 1 5 26.57 3.16
 11 1 5 18.99 5.11
 11 1 5 27.12 3.32
 11 -1 5 25.33 3.28
 11 1 6 18.7 2.89
 11 -1 6 23.13 3.14
 11 1 6 14.42 4.26
 11 1 6 23.43 3.09
 11 -1 6 18.84 2.9
 11 1 7 39.42 7.74
 11 -1 7 41.38 7.89
 11 1 8 6.52 1.52
 11 -1 8 5.39 1.58
 11 1 8 6.56 3.7
 11 -1 8 7.33 3.84
 11 -1 8 5.63 2.22
 11 1 8 5.26 2.02
 11 -1 8 6.03 2.2
 11 1 8 4.89 2.17
 11 -1 9 23.78 2.7
 11 -1 9 20.06 2.86
 11 1 9 26.65 2.58
 11 -1 10 78.8 4.68
 11 1 10 64.74 4.57
 11 -1 10 68.64 4.76
 11 1 11 60.7 3.9
 11 -1 11 61.24 3.95
 11 -1 12 32.36 2.22
 11 1 12 26.55 2.06
 11 -1 12 30.86 2.21
 -11 2 14 22.73 1.42
 -11 -2 14 21.22 1.36
 -11 2 13 218.29 7.66
 -11 2 13 211.71 7.61
 -11 -2 13 210.87 7.66
 -11 2 13 204.74 7.51
 -11 -2 13 214.44 7.65
 -11 2 12 31.85 2.22
 -11 2 12 27.65 2.11
 -11 -2 12 29.38 2.21
 -11 2 12 27.13 2.08
 -11 -2 12 27.26 2.15
 -11 2 12 32.25 2.06
 -11 2 11 126.01 5.93
 -11 -2 11 134.91 6.07
 -11 2 11 147.36 6.03
 -11 2 11 143.48 5.79
 -11 2 10 169.65 7.04
 -11 -2 10 165.01 7.2
 11 -2 -9 113.98 9.92
 11 -2 -8 12.01 3.26
 -11 2 8 9.5 1.48
 -11 -2 8 10.51 1.73
 -11 2 8 13.44 1.73
 -11 2 7 57.5 3.6
 -11 2 7 64.42 3.8
 11 2 -7 61.78 7.69
 11 -2 -7 62.49 7.23
 -11 -2 7 60.7 3.97
 -11 2 6 9.85 1.51
 -11 2 6 8.32 1.43
 11 2 -6 11.97 3.57
 11 -2 -6 10.37 3.23
 -11 -2 6 13.63 1.84
 11 -2 -6 7.91 1.14
 -11 2 5 12.93 1.71
 -11 2 5 11.48 1.65
 -11 -2 5 15.54 1.95
 11 2 -5 15.2 3.98
 11 -2 -5 7.95 2.84
 11 -2 -5 13.25 1.51
 11 2 -4 174.67 13.69
 11 -2 -4 156.44 11.57
 11 -2 -4 161.2 7.03
 -11 -2 4 176.48 7.47
 -11 2 4 174.06 7.44
 11 -2 -3 187.31 12.62
 -11 2 3 195.05 8.23
 -11 -2 3 191.49 8.12
 11 -2 -3 202.69 8.11
 -11 2 2 89.76 4.84
 11 -2 -2 87.78 4.66
 11 2 -2 87.11 10.2
 11 -2 -2 80.24 7.59
 -11 -2 2 93.69 4.77
 -11 2 2 84.35 8.53
 11 -2 -1 29.86 2.47
 11 2 -1 37.68 6.81
 11 -2 -1 23.28 3.94
 -11 2 1 27.74 2.51
 -11 2 1 25.2 4.62
 11 2 0 647.28 33.35
 -11 2 0 570.94 20.9
 11 -2 0 626.64 21.11
 11 -2 0 644.55 21.86
 11 -2 0 690.4 22.57
 -11 2 0 608.56 27.49
 11 2 1 33.24 7.13
 11 -2 1 36.53 3.72
 11 2 1 37.13 3.67
 11 -2 1 42.82 3.01
 11 -2 1 38.15 3.59
 -11 2 -1 37.57 2.89
 11 -2 2 488.26 16.33
 11 2 2 427.78 27.13
 11 -2 2 418.26 17.27
 11 2 2 413.99 17.23
 11 -2 2 488.33 17.58
 -11 2 -2 477.14 16.18
 -11 2 -3 74.08 4.02
 11 -2 3 55.78 4.69
 11 2 3 53.42 4.58
 11 -2 3 73.67 4
 11 2 3 50.78 8.92
 11 -2 3 68.39 5.03
 -11 2 -4 129.56 5.58
 11 2 4 109.64 6.65
 11 -2 4 96.73 6.47
 11 2 4 79.59 10.83
 11 -2 4 137.35 5.8
 11 -2 4 115.88 6.95
 11 -2 5 38.32 3.99
 11 -2 5 47.86 2.93
 11 2 5 38.23 3.68
 11 -2 5 38.5 3.84
 11 -2 6 2.59 2.12
 11 -2 6 1.28 1.97
 11 2 6 3.61 1.97
 11 2 6 2.97 2.97
 11 -2 6 1.06 3.16
 11 2 6 4.91 2.75
 11 2 7 22.38 5.69
 11 -2 7 24.38 6.02
 11 2 7 31.95 2.68
 11 2 7 19.83 4.78
 11 -2 7 25.8 3.37
 11 2 8 44.17 3.53
 11 2 8 46.43 4.09
 11 -2 8 48.42 4.21
 11 2 8 55.11 3.5
 11 2 9 4.35 1.46
 11 -2 9 8.29 1.82
 11 2 9 9.61 1.55
 11 -2 9 8.87 1.77
 11 -2 9 8.65 2.23
 11 2 10 108.56 4.51
 11 2 10 66.38 4.41
 11 -2 10 69.38 4.55
 11 -2 10 97.59 5.06
 11 2 11 8.61 1.3
 11 -2 11 10.72 1.41
 11 -2 11 11.88 1.55
 11 2 11 11.74 1.18
 11 -2 12 248.6 8.77
 -11 -3 13 0.24 0.37
 -11 3 13 1.26 0.54
 -11 -3 12 48.56 2.48
 -11 -3 12 44.57 2.39
 -11 -3 11 101.03 4.67
 -11 3 11 129.4 5.09
 -11 3 11 125.62 4.72
 -11 -3 11 98.49 4.69
 -11 -3 10 9.62 1.33
 -11 3 10 11.73 1.5
 -11 3 9 17.46 1.76
 -11 3 9 20.29 1.97
 11 -3 -8 3.1 1.93
 11 -3 -7 99.04 9.03
 -11 -3 7 106.75 5.45
 -11 3 7 97.82 4.92
 -11 3 7 95.43 4.97
 -11 3 6 3.71 1.07
 11 -3 -6 3.28 0.8
 -11 -3 6 3.85 1.31
 11 -3 -6 3.86 2.18
 -11 3 6 2.91 1.13
 11 -3 -5 615.55 28.34
 -11 -3 5 682.01 22.33
 -11 3 5 652.64 21.85
 11 -3 -5 654.08 21.33
 11 3 -4 1.99 2.31
 11 -3 -4 2.93 0.86
 11 -3 -4 5.03 2.17
 -11 -3 4 1.86 1.21
 -11 3 4 2.69 1.09
 -11 -3 3 438.77 15.41
 -11 3 3 391.47 21.75
 11 -3 -3 422.15 20.99
 11 -3 -3 411.51 14.92
 -11 3 3 431.43 15.29
 11 3 -3 428.01 24.38
 -11 3 2 71.26 7.91
 -11 3 2 62.09 3.96
 11 -3 -2 65.33 6.75
 11 3 -2 69.4 9.33
 11 -3 -2 64.79 3.89
 11 -3 -1 261.32 10.52
 11 -3 -1 229.71 9.55
 11 3 -1 262.96 10.66
 11 3 -1 227.48 18.3
 -11 3 1 228.78 9.61
 -11 3 1 232.46 15.44
 11 3 0 228.38 9.83
 11 -3 0 216.39 8.84
 11 -3 0 247.1 10.01
 11 3 0 227.51 18.17
 -11 3 0 179.6 8.46
 -11 3 0 176.87 13.81
 -11 3 -1 0.47 0.93
 11 3 1 0.54 2.14
 11 -3 1 0.88 0.77
 11 3 1 2.39 1.72
 -11 3 -1 0.97 1.94
 11 -3 1 -0.11 1.73
 11 3 2 33.07 7
 -11 3 -2 34.19 5.8
 11 3 2 40.36 3.81
 11 -3 2 58.15 4.55
 11 -3 2 51.48 3.49
 11 -3 3 310.92 12.81
 11 3 3 234.33 11.52
 11 -3 3 363.68 11.77
 11 3 3 188.93 17.92
 11 -3 4 102.13 6.6
 11 3 4 91.98 5.91
 11 3 4 82.08 10.83
 11 3 5 304.63 21.01
 11 3 5 385.84 23.6
 11 -3 6 9.5 2.59
 11 -3 6 11.12 1.35
 11 3 6 12.46 2.47
 11 3 6 11.04 4.08
 11 -3 7 639.99 23
 11 3 8 3.45 1.24
 11 -3 8 2.51 1.16
 11 3 8 5.75 1.48
 11 -3 8 4.32 1.97
 11 3 9 185.61 6.69
 11 -3 9 149.47 6.9
 11 3 9 97.71 5.54
 11 -3 9 114.93 5.89
 11 -3 9 165.53 7.08
 11 3 10 17.82 1.65
 11 -3 10 16.02 1.84
 11 3 11 29.47 1.76
 11 -3 11 29.66 2.14
 -11 4 12 24.21 1.4
 -11 -4 12 7.08 1.03
 -11 4 11 83.95 3.71
 -11 4 10 38.62 2.41
 -11 4 9 376.22 12.95
 -11 4 9 375.86 12.67
 -11 4 8 12.63 1.59
 -11 4 8 12.34 1.39
 -11 4 7 652.88 21.04
 -11 4 7 616.87 20.71
 11 -4 -6 45.11 5.9
 11 -4 -5 297.15 16.52
 11 -4 -4 43.09 5.95
 -11 4 4 61.33 3.71
 -11 4 3 11.62 1.64
 11 -4 -3 9.89 2.95
 -11 4 3 12.75 3.67
 11 4 -3 8.49 3.18
 11 -4 -3 9.73 1.38
 11 -4 -3 9.21 1.88
 -11 4 2 158.39 12.63
 11 4 -2 159.01 13.9
 -11 4 2 158.92 7.21
 11 -4 -2 161.23 6.99
 11 -4 -2 173.15 7.92
 -11 4 1 21.72 4.61
 -11 4 1 21.02 2.24
 11 -4 -1 23.4 2.2
 11 -4 -1 24.27 2.93
 11 4 -1 25.43 5.72
 -11 4 0 57.15 3.92
 11 4 0 79.48 10.27
 11 -4 0 74.18 4.24
 11 -4 0 87.26 5.37
 -11 4 0 58.9 7.51
 11 -4 1 24.48 3.09
 11 -4 1 21.03 2.18
 -11 4 -1 14.8 3.92
 11 4 1 13.65 4.68
 11 4 2 114.51 13.18
 -11 4 -2 101.79 10.37
 11 4 3 26.76 6.44
 -11 4 -3 34.3 5.82
 11 -4 4 0.91 1.9
 11 -4 4 1.03 0.8
 11 4 4 1.01 2.4
 11 -4 5 41.72 2.68
 11 -4 5 28.71 3.49
 11 -4 6 123.69 5.15
 11 -4 6 113.43 6.64
 -11 4 -6 119.76 5.2
 11 -4 7 21.1 2.82
 11 -4 7 22.5 1.6
 11 -4 8 39.37 3.31
 11 4 8 42.93 3.09
 11 -4 9 110.11 5.39
 11 4 9 120.74 5.21
 11 -4 10 4.21 0.86
 11 4 10 4.74 0.87
 -11 -5 11 4.29 0.71
 -11 5 11 16.39 1.01
 -11 -5 10 1.66 0.68
 -11 5 10 3.15 0.68
 11 5 -10 1.9 0.79
 -11 5 9 65.26 3.06
 11 5 -9 58.42 3.01
 11 5 -8 23.81 1.9
 -11 5 8 22.76 1.56
 -11 5 8 23.7 1.81
 11 5 -7 41.05 2.64
 -11 5 7 47.64 2.74
 -11 5 7 42.63 2.43
 -11 5 6 27.3 2.15
 -11 5 6 24.98 1.96
 -11 5 5 16.76 1.72
 11 -5 -5 15.66 1.39
 11 -5 -5 14.01 1.87
 -11 5 4 24.84 2.19
 11 -5 -4 25.1 1.93
 11 -5 -4 22.34 2.32
 -11 5 3 5.55 1.21
 11 -5 -3 4.68 0.92
 11 -5 -3 3.1 1.42
 -11 5 2 57.16 3.61
 11 -5 -2 62.14 3.97
 11 -5 -2 53.19 3.29
 -11 5 1 523.87 18.48
 11 -5 -1 571.46 19.04
 11 -5 -1 529.11 18.31
 -11 5 0 69.1 4.2
 11 -5 0 80.13 4.79
 11 -5 0 75.09 4.19
 11 -5 1 239.61 9.63
 11 -5 2 10.88 1.58
 11 -5 3 294.72 12.62
 11 -5 3 371.32 12.44
 11 -5 4 106.11 5.98
 11 -5 4 129.84 5.46
 -11 5 -5 73.85 3.85
 11 -5 5 73.47 4.57
 11 -5 5 81.48 3.75
 -11 5 -6 26.01 1.79
 11 -5 6 23.58 2.45
 11 -5 6 28.09 1.77
 -11 5 -7 9.37 0.8
 11 -5 7 10.04 0.87
 11 5 7 7.6 1.38
 11 5 8 18.11 1.74
 11 -5 8 23.6 1.88
 11 5 9 23.27 1.55
 -11 -6 8 2.26 0.62
 -11 6 8 6.04 0.76
 11 6 -7 9.24 1.03
 -11 6 7 11.03 1.08
 -11 6 6 81.38 3.44
 -11 6 6 86.6 3.14
 -11 6 5 70.78 3.25
 -11 6 5 72.28 3.02
 11 -6 -4 91.29 3.39
 -11 6 4 101.4 3.88
 11 -6 -3 179.82 6.77
 -11 6 3 184.78 7.09
 11 -6 -2 176.65 7
 -11 6 2 193.94 7.38
 11 -6 -1 358.73 12.68
 -11 6 1 377.24 12.98
 11 -6 0 21.81 1.87
 -11 6 0 20.96 1.99
 -11 6 -1 1.14 0.86
 11 -6 1 0.49 0.58
 -11 6 -2 4.27 1.07
 11 -6 2 2.94 0.77
 11 -6 3 26.95 1.93
 -11 6 -3 27.41 2.1
 11 -6 4 76.96 3.41
 -11 6 -4 76.73 3.61
 11 -6 5 51.1 2.38
 -11 6 -5 53.13 2.5
 11 6 6 81.66 3.77
 -11 7 5 92.16 3.4
 -11 7 4 34.28 1.73
 -11 7 3 51.19 2.39
 -11 7 3 50.42 2.15
 -11 7 2 19.78 1.27
 -11 7 1 6.24 0.77
 11 -7 -1 6.68 0.7
 -11 7 0 0.78 0.46
 11 -7 0 0.76 0.36
 -11 7 -1 0.27 0.43
 11 -7 1 0.15 0.3
 -11 7 -2 7.21 0.76
 11 -7 2 7.22 0.71
 -12 0 14 120.32 4.54
 -12 0 14 122.18 4.57
 -12 0 13 0.48 0.53
 -12 0 13 0.48 0.52
 -12 0 12 12.51 1.14
 -12 0 12 11.97 1.42
 -12 0 12 12.27 1.43
 -12 0 12 12.68 1.35
 -12 0 11 -0.05 0.75
 -12 0 11 0.31 0.54
 -12 0 10 110.9 5.18
 -12 0 10 114.6 5.32
 12 0 -9 0.3 1.62
 -12 0 9 0.36 0.84
 12 0 -8 0.31 1.85
 12 0 -7 -0.62 1.85
 -12 0 7 0.99 0.9
 -12 0 6 417.11 14.87
 12 0 -6 425.35 21.44
 -12 0 6 413.19 14.26
 12 0 -5 0.59 1.48
 -12 0 5 0.28 0.85
 -12 0 5 1.42 0.84
 12 0 -4 887.81 36.41
 -12 0 4 918.05 29.39
 12 0 -3 -1.14 1.66
 -12 0 3 0.31 0.76
 12 0 -2 638.92 28.12
 -12 0 2 653.4 21.37
 12 0 -1 0.07 1.23
 12 0 -1 0.29 1.73
 -12 0 1 1.68 0.83
 12 0 0 220.7 8.94
 12 0 0 233.01 14.27
 -12 0 0 194.14 7.73
 12 0 1 1.12 1.54
 12 0 1 0.25 1.32
 12 0 2 1.2 1.67
 12 0 2 1.7 1.5
 12 0 3 2.22 2.2
 12 0 3 -0.1 1.56
 12 0 3 0.79 1.66
 12 0 4 150.19 13.59
 12 0 4 177.58 8.29
 12 0 4 154.14 8.34
 12 0 5 0.41 2.31
 12 0 5 0.58 1.79
 12 0 5 0.62 1.63
 12 0 6 341.71 23.65
 12 0 7 0.99 1.75
 12 0 7 -0.11 1.77
 12 0 7 0.52 0.87
 12 0 8 879.87 28.07
 12 0 8 941.78 28.67
 12 0 9 0.75 0.77
 12 0 10 148.05 7.27
 12 0 10 188.91 7.03
 12 0 11 1.05 0.57
 12 0 11 -0.05 0.59
 -12 1 14 41.76 2.03
 -12 -1 14 43.67 2.08
 -12 1 13 12.63 1.23
 -12 -1 13 13.76 1.27
 -12 1 13 14.69 1.29
 -12 -1 13 12.18 1.24
 -12 1 13 13.08 1.08
 -12 1 12 82.85 4.05
 -12 -1 12 82.41 4.09
 -12 1 12 91.45 3.87
 -12 1 12 97.28 4.01
 -12 1 12 84.93 4.09
 -12 -1 12 87.84 4.14
 -12 1 11 110.31 4.73
 -12 1 11 112.22 4.9
 -12 -1 11 115.92 5.04
 -12 1 11 116.28 5.01
 -12 1 11 96.17 4.89
 -12 -1 11 101.78 5
 -12 1 10 94.77 4.53
 -12 -1 10 86.08 4.5
 -12 1 10 85.68 4.36
 -12 1 9 471.17 15.8
 -12 -1 9 450.5 15.97
 12 -1 -9 449.42 22.39
 12 1 -9 430.65 22.14
 12 -1 -8 205.95 13.73
 12 1 -8 185.06 13.24
 -12 1 7 53.76 3.48
 -12 1 7 53.75 3.33
 -12 -1 7 52.44 3.51
 12 -1 -7 63.45 7.33
 12 1 -7 46.22 6.41
 -12 1 6 83.84 4.55
 -12 1 6 87.21 4.41
 -12 -1 6 84.67 4.59
 12 -1 -6 87.84 8.67
 12 1 -6 73.87 8.2
 -12 1 5 44.72 2.89
 12 -1 -5 45.19 6.11
 12 1 -5 33.03 5.33
 -12 1 5 41.26 3.01
 -12 1 4 22.76 2.19
 12 1 -4 23.49 4.54
 12 -1 -4 19.28 4.03
 -12 1 4 26.73 2.11
 -12 1 3 110.62 5.36
 12 -1 -3 119.57 5.43
 12 -1 -3 100.48 8.95
 12 1 -3 122.73 10.33
 -12 1 3 106.31 4.89
 12 1 -2 4.14 1.33
 12 -1 -2 0.94 0.71
 -12 1 2 2.48 0.96
 -12 -1 2 2.33 0.89
 12 1 -2 3.98 2.11
 12 -1 -2 2.37 1.53
 12 -1 -1 41.11 3.24
 12 -1 -1 43.53 2.98
 12 1 -1 45.53 3.21
 -12 1 1 43.42 2.9
 -12 -1 1 40.39 2.72
 12 -1 -1 41.7 5.32
 12 1 -1 54.55 7.07
 -12 1 0 8.65 1.37
 12 -1 0 10.55 2.14
 12 -1 0 12.23 2.99
 12 -1 0 8.93 1.39
 12 1 0 9.21 1.83
 12 -1 0 9.88 1.93
 12 -1 1 661.88 22.85
 12 -1 1 694.43 23.71
 -12 1 -1 664.46 22.4
 12 1 1 718.2 34.27
 12 1 1 702.75 23.41
 12 -1 1 753.12 24.51
 12 1 1 728.4 24.4
 12 -1 2 32.35 2.51
 -12 1 -2 31.6 2.26
 12 1 2 37.17 3.21
 12 -1 2 35.28 3.36
 12 1 2 36.74 6.83
 12 -1 2 37.05 3.67
 12 1 2 36.36 3.61
 12 -1 3 668.47 22.82
 12 1 3 678.07 22.4
 12 -1 3 619.58 21.25
 12 1 3 604.47 32.39
 12 -1 3 646.8 23.15
 12 1 3 626.03 22.94
 12 1 4 21.54 2.81
 12 -1 4 24.72 3
 12 1 4 23.02 5.48
 12 -1 4 13.3 4.18
 12 -1 4 18.83 2.94
 12 1 4 21.06 3
 12 -1 4 19.44 1.82
 12 1 5 2.57 2.22
 12 -1 5 2.88 1.77
 12 1 5 4.38 2.02
 12 -1 5 3.14 1.93
 12 1 6 87.53 5.08
 12 -1 6 48.22 8.61
 12 1 6 36.32 7.81
 12 1 6 73.73 4.21
 12 1 6 43.67 7.04
 12 1 7 176.14 7.38
 12 1 7 142.32 7.98
 12 -1 7 140.73 8.09
 12 -1 7 159.32 7.83
 12 1 7 203.38 8.17
 12 -1 7 182.13 8.45
 12 1 8 113.43 5.22
 12 1 8 96.4 5.97
 12 -1 8 92.48 5.96
 12 -1 8 98.41 5.48
 12 -1 8 111.09 6.03
 12 1 9 31.41 3.21
 12 -1 9 38.72 3.5
 12 -1 9 44.95 3.16
 12 1 9 51.09 2.98
 12 -1 9 58.21 3.78
 12 -1 10 77.21 3.91
 12 1 10 67.83 4.02
 12 -1 10 65.38 4.08
 12 -1 11 19.66 1.58
 12 1 11 18.28 1.62
 12 -1 11 16.45 1.62
 -12 2 13 93.49 3.59
 -12 -2 13 89.29 3.66
 -12 2 13 88.28 3.58
 -12 -2 13 97.94 3.74
 -12 2 13 95.37 3.66
 -12 2 12 76.8 3.47
 -12 -2 12 70.91 3.45
 -12 2 12 85.7 3.39
 -12 2 12 75.47 3.41
 -12 -2 12 69.62 3.45
 -12 2 12 74.37 3.39
 -12 2 12 80.38 3.63
 -12 2 11 42.32 2.71
 -12 2 11 57.48 2.88
 -12 2 11 56.48 3.03
 -12 2 11 45.79 2.78
 -12 -2 11 49.03 2.89
 -12 2 10 285.13 10.35
 -12 2 10 290.87 10.28
 -12 -2 10 276.63 10.44
 -12 2 9 38.15 2.69
 -12 -2 9 36.97 2.76
 -12 2 9 38.48 2.71
 12 -2 -8 221.84 14.38
 12 -2 -7 4.66 2.55
 12 2 -6 3.14 2.11
 -12 2 6 2.41 0.97
 -12 -2 6 1.45 1
 -12 2 6 2.13 0.98
 12 -2 -6 2.53 2.06
 12 -2 -5 36.47 2.58
 12 -2 -5 44.93 6.1
 -12 2 5 35.61 2.82
 -12 2 5 43.06 2.89
 -12 -2 5 37.71 2.89
 -12 -2 4 26.5 2.34
 12 -2 -4 24.37 2.12
 12 2 -4 20.56 4.63
 -12 2 4 21.4 2.2
 -12 2 4 24.8 2.2
 12 -2 -4 16.9 3.87
 12 2 -3 34.93 5.83
 12 -2 -3 32.74 2.57
 12 -2 -3 33.21 5.07
 -12 2 3 33.4 2.7
 -12 2 3 33.83 2.59
 -12 -2 3 33.75 2.63
 -12 -2 2 66.14 3.74
 12 -2 -2 67.51 3.85
 -12 2 2 63.9 3.85
 12 2 -2 60.73 8.09
 12 -2 -2 56 6.47
 12 2 -1 15.62 4.43
 12 -2 -1 16.47 1.84
 12 -2 -1 18.44 2.28
 -12 2 1 16.25 1.86
 12 -2 -1 14.79 3.15
 12 2 0 545.4 29.74
 -12 2 0 542.78 19.47
 12 -2 0 582.66 19.77
 12 -2 0 559.27 20.28
 12 -2 0 627.22 20.98
 12 2 0 634.73 20.99
 12 2 1 18.75 5.27
 -12 2 -1 17.85 1.91
 12 -2 1 16.69 1.84
 12 -2 1 22.05 2.74
 12 -2 1 19.54 2.76
 12 2 1 19.94 2.71
 12 -2 2 610.35 22.06
 12 2 2 640.84 22.11
 12 2 2 605.68 32.2
 -12 2 -2 604.71 20.43
 12 -2 2 598.52 20.66
 12 -2 2 649.93 22.01
 12 -2 3 30.76 3.4
 12 2 3 30.34 3.35
 12 2 3 22.73 5.63
 -12 2 -3 28.6 2.27
 12 -2 3 31.63 2.46
 12 -2 3 30.76 3.37
 12 -2 4 471.6 18.36
 12 2 4 467.72 18.29
 12 -2 4 535.11 18.83
 12 2 4 431.21 26.4
 12 -2 4 520.9 17.01
 12 2 5 27.2 6.68
 12 -2 5 30.71 7
 12 2 5 30.07 6.25
 12 -2 6 6.52 2.05
 12 2 6 8.48 2.12
 12 -2 6 8.61 2.28
 12 -2 6 7.66 1.07
 12 -2 7 88.21 5.61
 12 2 7 85.02 5.45
 12 2 7 78.52 4.53
 12 -2 8 55.71 3.76
 12 2 8 49.79 3.14
 12 2 9 1.01 0.93
 12 -2 9 1.15 0.97
 12 -2 9 1.42 0.81
 12 -2 9 1.72 1.48
 12 2 9 0.43 0.64
 12 2 10 0.87 0.63
 12 -2 10 0.57 0.62
 12 -2 10 0.52 0.61
 12 -2 11 6.68 0.92
 -12 3 12 70.43 3.12
 -12 -3 11 0.29 0.46
 -12 -3 11 0.49 0.48
 -12 3 11 -0.04 0.61
 -12 3 11 0.39 0.56
 -12 -3 10 35.33 2.22
 -12 -3 10 29.8 2.15
 -12 3 9 0.8 0.67
 -12 3 9 1 0.77
 -12 3 8 4.07 0.99
 -12 3 8 3.51 1.09
 -12 3 7 34.37 2.54
 -12 3 7 29.89 2.36
 12 -3 -7 31.68 4.9
 -12 -3 7 30.31 2.51
 12 -3 -6 0.28 1.59
 12 3 -5 573.81 27.76
 12 -3 -5 717.53 29.04
 12 -3 -4 3.4 0.89
 12 -3 -4 2.86 2.06
 12 3 -4 2.75 2.25
 -12 3 4 3.57 1.12
 -12 -3 4 1.58 1.02
 -12 3 3 1066.08 33.21
 12 -3 -3 1009.01 32.87
 12 -3 -3 1070.73 40.41
 12 3 -3 1012.12 42.73
 12 3 -2 217.07 8.7
 -12 3 2 186.35 7.95
 12 -3 -2 189.84 8.38
 12 -3 -2 188.55 7.84
 12 3 -2 201.48 15.21
 12 -3 -2 182.59 12.04
 -12 3 1 223.45 9.21
 12 -3 -1 224.83 9.12
 12 -3 -1 249.01 10.03
 12 3 -1 245.27 17.26
 -12 3 0 78.72 7.82
 12 3 0 89.61 10.54
 12 3 0 98.78 5.48
 -12 3 0 85.54 4.61
 12 -3 0 89.4 4.69
 12 -3 0 95.87 5.44
 12 -3 1 4.96 1.83
 12 3 1 5.37 1.84
 -12 3 -1 3.67 1.08
 12 3 1 5.97 3.07
 12 -3 1 5.05 1.08
 12 3 2 11.28 4.05
 12 -3 2 9.62 1.44
 12 -3 2 9.77 2.16
 12 3 3 -0.95 2.67
 12 -3 4 135.45 5.88
 12 -3 4 137.01 7.24
 12 3 4 114.95 6.54
 -12 3 -4 136.34 5.76
 12 3 4 119.41 12.64
 12 -3 5 167.68 8.12
 12 -3 5 162.73 6.46
 12 -3 6 39.06 3.68
 12 -3 6 34.66 2.21
 12 3 6 36.85 3.39
 12 3 7 278.88 12.35
 12 -3 7 300.49 12.61
 12 3 8 10.85 1.4
 12 3 8 6.83 1.27
 12 -3 8 7.3 1.33
 12 -3 8 10.87 1.61
 12 -3 9 127.3 5
 12 3 9 114.42 4.24
 12 -3 10 -0.04 0.43
 -12 4 11 4.73 0.75
 -12 4 10 92.44 3.87
 -12 4 10 84.44 3.46
 -12 4 9 71.35 3.28
 -12 4 9 67.39 3.38
 -12 4 8 37.34 2.35
 -12 4 8 38.62 2.46
 -12 4 7 184.54 7.4
 -12 4 7 203.45 7.62
 -12 4 6 36.29 2.51
 -12 4 6 35.41 2.53
 -12 4 5 5.15 1.13
 -12 4 5 3.84 1.08
 12 -4 -5 4.16 0.82
 -12 4 4 183.25 7.31
 12 -4 -4 171.07 7.4
 12 -4 -4 169.8 6.86
 -12 4 3 8.11 1.41
 12 -4 -3 11.22 1.87
 12 -4 -3 9.46 1.25
 12 4 -2 58.85 7.63
 12 -4 -2 64.67 3.57
 12 -4 -2 72.49 4.28
 -12 4 2 60.22 6.86
 12 4 -1 134.36 11.86
 12 -4 -1 135.04 6.45
 12 4 0 38.22 6.79
 12 -4 0 49.3 3.77
 -12 4 -1 77.08 4.34
 12 4 1 85.56 9.97
 12 -4 1 99.58 5.52
 12 -4 1 92.79 4.61
 12 -4 2 234.68 9.05
 12 -4 2 256.76 10.22
 12 -4 3 2.35 0.8
 -12 4 -3 1.69 0.88
 12 -4 3 1.6 1.75
 -12 4 -4 19.12 1.79
 12 -4 4 19.37 1.76
 12 -4 4 21.84 2.82
 12 -4 5 4.75 0.84
 -12 4 -5 4.67 0.89
 12 -4 5 6.37 1.93
 12 -4 6 34.57 3.12
 12 -4 6 27.36 1.79
 12 -4 7 33.29 1.74
 12 4 7 29.93 2.35
 12 -4 8 50.59 3
 12 4 8 45.99 2.63
 12 -4 9 83.79 3.35
 12 4 9 55.3 2.72
 -12 5 10 18.35 1.09
 -12 -5 10 5.45 0.78
 -12 5 9 259.21 6.25
 -12 -5 9 99.68 5.66
 -12 5 8 8.12 0.87
 -12 5 8 9.06 1.06
 -12 5 7 223.94 7.23
 -12 5 7 227.3 7.47
 -12 5 6 18.73 1.56
 -12 5 6 20.09 1.7
 -12 5 5 14.63 1.46
 -12 5 5 12.31 1.46
 12 -5 -5 10.89 1.51
 12 -5 -5 11.31 1.05
 12 -5 -4 7.31 0.94
 12 -5 -4 5.32 1.33
 -12 5 4 6.95 1.13
 12 -5 -3 5.69 1.39
 12 -5 -3 6.25 0.95
 -12 5 3 7.16 1.2
 12 -5 -2 52.33 2.96
 -12 5 2 56.45 3.24
 12 -5 -2 54.24 3.38
 12 -5 -1 155.18 6.25
 -12 5 1 149.14 6.39
 12 -5 -1 152.95 6.65
 12 -5 0 28.81 2.18
 -12 5 0 30.47 2.34
 12 -5 0 26.89 2.6
 12 -5 1 543.94 17.58
 -12 5 -1 508.64 17.53
 12 -5 1 523.44 17.96
 12 -5 2 35.11 2.38
 -12 5 -2 32.97 2.41
 12 -5 2 30.19 2.73
 12 -5 3 354.02 12.04
 -12 5 -3 346.43 12.06
 12 -5 3 341.11 12.6
 12 -5 4 134.22 5.33
 -12 5 -4 130.79 5.35
 12 -5 4 136.69 6.06
 12 -5 5 75.2 3.27
 -12 5 -5 73.89 3.21
 12 -5 5 79.77 3.98
 12 -5 6 76.59 3.03
 12 5 7 0.3 0.52
 12 -5 7 1.45 0.61
 -12 6 7 0.89 0.43
 -12 6 6 58.15 2.42
 -12 6 6 61.84 2.72
 -12 6 5 1.1 0.49
 -12 6 5 1.68 0.63
 -12 6 4 179.1 6.37
 -12 6 4 171.64 6.45
 -12 6 3 79.69 3.49
 12 -6 -3 73.16 3.14
 -12 6 2 167.61 6.23
 12 -6 -2 158.22 5.94
 -12 6 1 93.59 4.12
 12 -6 -1 90.94 3.93
 -12 6 0 29.77 2
 12 -6 0 26.98 1.83
 -12 6 -1 4.09 0.86
 12 -6 1 4.22 0.73
 -12 6 -2 3.45 0.74
 12 -6 2 3.73 0.69
 12 -6 3 99.14 4
 -12 6 -3 105.24 4.07
 12 -6 4 40.58 1.93
 -12 6 -4 42.13 1.91
 12 6 5 68.13 2.99
 -13 0 13 0.14 0.39
 -13 0 13 -0.14 0.41
 -13 0 12 57.4 2.8
 -13 0 12 56.49 2.88
 -13 0 12 55.2 2.87
 -13 0 11 0.32 0.64
 -13 0 11 0.45 0.62
 -13 0 10 4.1 1.06
 -13 0 9 0.43 0.84
 -13 0 8 20.93 2.06
 -13 0 8 17.96 1.79
 -13 0 7 0.36 0.71
 13 0 -7 1.82 1.7
 13 0 -6 197.27 13.38
 -13 0 5 0.28 0.8
 13 0 -5 -0.3 1.5
 -13 0 4 1080.18 34.04
 13 0 -4 1018.69 41.35
 -13 0 3 1.45 0.9
 13 0 -3 0.97 1.19
 13 0 -3 0.89 1.66
 -13 0 2 1213.76 37.64
 13 0 -2 1214.4 45.62
 13 0 -2 1180.19 37.99
 -13 0 1 0.11 0.65
 13 0 -1 2.05 1.75
 13 0 -1 -0.07 1.16
 -13 0 0 139.64 5.89
 13 0 0 144.34 6.7
 13 0 0 156.58 7.33
 13 0 1 0.46 1.37
 13 0 1 0.83 1.2
 13 0 2 5.78 2.65
 13 0 2 6.03 1.89
 13 0 2 5.86 1.66
 13 0 3 -0.38 1.91
 13 0 3 0.5 1.49
 13 0 4 22.12 5.13
 13 0 5 1.01 1.53
 13 0 5 0.98 1.48
 13 0 5 0.28 0.69
 13 0 6 41.12 3
 13 0 6 48.69 3.87
 13 0 7 -0.28 1.43
 13 0 7 -0.24 0.72
 13 0 7 0.46 1.54
 13 0 8 349.1 11.38
 13 0 8 346.95 12.23
 13 0 9 0.32 0.46
 13 0 9 0.81 0.8
 13 0 10 10.92 1.29
 13 0 10 10.45 0.98
 -13 1 13 11.43 0.96
 -13 -1 13 10.98 0.98
 -13 1 13 10.92 0.96
 -13 -1 13 10.54 0.97
 -13 1 12 22.73 1.66
 -13 -1 12 24.41 1.7
 -13 1 12 26.53 1.64
 -13 1 12 24.09 1.67
 -13 -1 12 22.31 1.68
 -13 1 11 52.85 2.89
 -13 -1 11 54.13 2.95
 -13 1 11 68.32 3.08
 -13 -1 11 66.7 3.12
 -13 -1 10 0.58 0.79
 -13 1 10 0.38 0.54
 -13 1 10 0.47 0.74
 -13 1 10 1.16 0.8
 -13 1 9 383.96 13.11
 -13 1 9 367.72 13.24
 -13 -1 9 382.17 13.37
 -13 1 8 44.29 2.87
 -13 -1 8 45.43 3.07
 13 -1 -7 65.74 7.39
 13 1 -7 70.3 7.77
 -13 1 7 75.89 3.92
 13 1 -6 8.21 2.81
 13 -1 -6 10.09 2.96
 13 1 -5 3.18 2.02
 13 -1 -5 4.44 2.17
 -13 1 5 3.58 1.06
 -13 -1 5 3.33 1.04
 13 1 -4 85.07 4.32
 13 -1 -4 79.45 7.94
 13 1 -4 81.5 8.49
 -13 1 4 82.03 4.45
 -13 -1 4 84.78 4.37
 -13 1 3 97.63 4.78
 13 1 -3 84.87 4.49
 13 -1 -3 83.04 8.05
 13 1 -3 91.52 8.97
 -13 1 2 69.59 3.84
 13 -1 -2 65.94 4.04
 13 1 -2 67.55 3.86
 13 -1 -2 65.27 6.98
 13 -1 -1 1.82 1.55
 13 -1 -1 4.06 0.98
 -13 1 1 2.79 0.95
 13 1 -1 1.83 1.21
 13 -1 -1 1.6 1.28
 13 1 0 207.28 15.44
 13 -1 0 214.14 9.11
 13 -1 0 224.52 8.79
 -13 1 0 219.12 8.46
 13 1 0 219.38 8.85
 13 -1 0 229.29 9.64
 13 1 0 234.01 9.69
 13 1 1 263.98 17.86
 13 -1 1 277.55 10.33
 -13 1 -1 254.76 9.75
 13 1 1 273.95 10.56
 13 -1 1 273.49 10.92
 13 -1 1 296.15 11.52
 13 1 1 287.11 11.39
 13 1 2 231.22 16.67
 13 1 2 226.96 9.41
 13 -1 2 240.43 9.94
 13 -1 2 230.17 9.08
 13 -1 2 255.19 10.49
 13 1 2 244.22 10.29
 13 1 3 486.26 25.34
 13 -1 3 412.57 22.83
 13 1 4 35.34 6.18
 13 1 4 46.78 3.43
 13 -1 5 42.98 3.66
 13 1 5 41.84 3.59
 13 -1 5 45.42 3.64
 13 1 5 44.85 3.37
 13 1 6 113 5.41
 13 -1 6 113.73 5.99
 13 -1 6 149.77 7.11
 13 1 6 140.46 6.92
 13 1 6 162.52 6.44
 13 -1 6 155.55 7
 13 -1 7 43.34 3.53
 13 1 7 37.56 3.29
 13 -1 7 41.64 3.27
 13 -1 7 31.61 2.55
 13 1 7 30.49 2.15
 13 1 8 80.31 3.79
 13 -1 8 85.46 4.3
 13 -1 9 90.4 4.09
 13 1 9 86.04 4.51
 13 -1 9 89.68 4.62
 13 -1 10 41.41 2.24
 13 1 10 42.66 2.43
 13 -1 10 46.34 2.52
 -13 -2 12 43 2.18
 -13 2 12 41.51 2.08
 -13 2 12 47.62 2.18
 -13 -2 12 45.39 2.21
 -13 2 12 49.63 2.13
 -13 2 11 5.31 0.91
 -13 2 11 2.69 0.65
 -13 2 11 3.92 0.78
 -13 -2 11 3.09 0.76
 -13 2 11 5.23 0.92
 -13 2 11 4.22 0.78
 -13 -2 11 4.65 0.81
 -13 2 10 233.22 7.97
 -13 2 10 229.95 7.96
 -13 -2 10 200.46 7.88
 -13 2 10 193.12 7.75
 -13 -2 9 31.5 2.38
 -13 2 9 34.04 2.34
 -13 -2 8 393.01 13.98
 -13 2 8 404.69 14.04
 -13 2 8 407.37 13.81
 -13 -2 7 10.65 1.53
 -13 2 7 10.71 1.5
 -13 2 7 10.11 1.4
 13 -2 -6 153.8 11.42
 -13 2 6 155.86 6.51
 -13 -2 6 161.17 6.8
 13 2 -5 63.69 7.57
 13 -2 -5 81.33 8.02
 13 -2 -4 6.74 2.42
 13 2 -4 4.29 2.47
 13 2 -3 0.7 1.73
 -13 2 3 4.05 1.1
 13 -2 -3 1.6 1.6
 13 -2 -3 3.19 1.33
 13 -2 -3 4.01 0.95
 13 2 -2 2.57 1.9
 13 -2 -2 6.14 2.24
 -13 2 2 3.48 1.02
 13 -2 -2 1.53 0.72
 13 -2 -2 2.23 1.28
 13 -2 -1 7.6 1.22
 13 -2 -1 6.54 1.66
 -13 2 1 8.71 1.36
 13 2 -1 6.12 3.04
 13 -2 -1 7.11 1.71
 13 2 -1 6.03 1.67
 13 -2 0 129.35 5.89
 13 -2 0 124.56 6.26
 -13 2 0 126.24 5.72
 13 -2 0 132.56 6.55
 13 2 0 132.68 6.51
 13 2 0 112.03 11.19
 13 -2 1 36.08 3.2
 13 -2 1 36.31 2.67
 13 2 1 31.67 5.95
 13 2 2 496.43 26.31
 13 2 3 31.69 6.1
 13 -2 3 53.77 4
 13 -2 4 533.37 18.09
 13 -2 4 503.99 17.98
 13 2 4 501.9 17.89
 13 -2 4 473.12 16.59
 13 -2 5 249.66 9.92
 13 -2 5 250.96 10
 13 2 5 235.59 9.75
 13 -2 6 0.43 1.56
 13 2 6 0.66 1.51
 13 -2 6 -0.08 1.51
 13 -2 7 215.28 8.35
 13 2 7 216.17 8.34
 13 -2 8 90.58 4.77
 13 -2 8 97.51 4.55
 13 2 9 15.18 1.5
 13 -2 9 17.41 1.56
 13 -2 10 31.1 1.75
 -13 3 11 46.79 2.33
 -13 3 11 45.38 2.09
 -13 -3 10 35.55 2.05
 -13 3 10 57.29 2.61
 -13 3 10 61.85 2.56
 -13 3 9 0.67 0.66
 -13 -3 9 0.34 0.55
 -13 3 8 11.21 1.35
 -13 3 8 12.16 1.36
 -13 3 7 2.19 0.82
 -13 3 7 2.25 0.85
 -13 3 6 30.11 2.27
 -13 3 6 29.08 2.18
 -13 3 5 375.7 12.96
 -13 3 5 359 12.63
 -13 3 4 0.72 0.77
 13 -3 -4 0.46 1.18
 13 -3 -4 0.56 0.56
 -13 3 4 1.14 0.84
 -13 3 3 505.75 17.54
 13 3 -3 460.06 24.27
 13 -3 -3 540.69 17.81
 13 3 -3 587.77 18.46
 13 3 -2 60.27 7.53
 13 3 -2 81.68 4.48
 13 3 -1 204.2 14.92
 13 3 -1 250.92 9.76
 13 3 0 19.74 2.32
 13 3 0 17.23 4.2
 -13 3 0 19.58 1.86
 13 -3 1 6.23 1.59
 13 -3 1 6.3 1.09
 13 3 1 4.54 1.53
 13 3 1 4.08 2.23
 -13 3 -1 5.59 1.09
 13 -3 2 16.11 1.7
 13 -3 2 17.14 2.37
 -13 3 -2 17.44 1.68
 13 3 2 18.9 2.33
 13 -3 3 12.48 1.44
 13 -3 3 15.06 2.23
 -13 3 -3 13.65 1.41
 13 3 3 14.74 2.07
 13 -3 4 160.79 6.41
 13 -3 4 176.81 7.61
 13 3 4 164.29 7.19
 -13 3 -4 149.52 5.92
 13 -3 5 7.64 0.98
 13 -3 5 10.15 2.01
 13 3 5 8.53 1.71
 13 -3 6 102.88 5.36
 13 3 7 63.16 3.13
 13 3 7 45.92 3.04
 13 3 8 43.59 2.37
 13 -3 8 62.37 3.1
 13 -3 9 61.57 2.82
 13 -4 -10 31.53 2
 -13 4 10 46.51 2.09
 13 -4 -9 4.17 1.01
 -13 4 9 6.79 0.91
 -13 4 8 68.01 3.07
 -13 4 8 62.27 2.96
 13 -4 -7 19.82 1.88
 -13 4 7 22.91 1.75
 -13 4 7 22.18 1.69
 -13 4 6 0.83 0.64
 -13 4 6 0.26 0.62
 13 -4 -5 4.94 1.3
 -13 4 5 4.82 0.98
 -13 4 5 5.71 1.01
 13 -4 -4 61.01 3.11
 13 -4 -4 62.6 3.66
 -13 4 4 68 3.46
 -13 4 4 62.63 3.29
 13 -4 -3 22.03 1.75
 13 -4 -3 21.19 2.13
 -13 4 3 23.46 1.93
 -13 4 3 21.5 1.84
 -13 4 2 55.12 3.17
 13 -4 -2 56.86 3.1
 13 -4 -2 63.46 3.69
 -13 4 1 373.09 13.34
 13 -4 -1 400.81 13.41
 13 -4 -1 402.59 14.01
 13 -4 0 1.3 0.64
 -13 4 0 1.13 0.74
 13 -4 0 1.35 1.28
 -13 4 -1 276.66 10.26
 13 -4 1 287.73 10.43
 13 -4 1 311.23 11.21
 -13 4 -2 154.09 6.24
 13 -4 2 153.23 6.33
 13 -4 2 167.22 7.09
 -13 4 -3 67.63 3.33
 13 -4 3 66.78 3.44
 13 -4 3 73.34 4.23
 -13 4 -4 22.77 1.59
 13 -4 4 27.73 2.58
 13 -4 4 22.55 1.68
 13 -4 5 5.69 0.77
 13 -4 5 6.89 1.59
 13 -4 6 15.91 1.84
 13 -4 6 12.56 0.94
 13 -4 7 19.88 1.62
 13 4 7 13.23 1.2
 13 -4 8 37.83 1.99
 -13 5 8 40.08 1.73
 -13 -5 8 14.28 1.34
 -13 5 7 377.16 10.18
 -13 5 7 391.61 10.1
 -13 5 6 129.26 4.62
 -13 5 6 136.24 4.64
 -13 5 5 72.77 3.14
 -13 5 5 72.08 3.17
 13 -5 -4 22.5 1.45
 -13 5 4 26.05 1.81
 13 -5 -4 20.66 1.72
 -13 5 4 23.08 1.7
 -13 5 3 1.07 0.65
 -13 5 3 1.19 0.65
 13 -5 -3 0.8 0.86
 13 -5 -3 1.24 0.45
 -13 5 2 9.9 1.19
 13 -5 -2 8.66 0.99
 13 -5 -2 6.61 1.25
 13 -5 -1 48.49 2.92
 -13 5 1 53.49 2.85
 13 -5 -1 52.66 2.72
 13 -5 0 26.89 2.11
 -13 5 0 26.72 1.92
 13 -5 0 28.09 1.9
 13 -5 1 201.3 7.67
 -13 5 -1 206.62 7.52
 13 -5 1 207.42 7.53
 -13 5 -2 2.36 0.67
 13 -5 2 2.87 1.13
 13 -5 2 2.17 0.6
 13 -5 3 73.65 3.64
 13 -5 3 77.54 3.41
 -13 5 -3 82.18 3.36
 13 -5 4 26.7 1.85
 -13 5 -4 24.24 1.37
 13 -5 4 25.09 1.52
 13 -5 5 61.8 2.48
 13 -5 6 48.23 2.33
 -13 6 5 73.29 2.85
 -13 6 4 106.22 3.88
 -13 6 4 104.65 3.9
 -13 6 3 0.52 0.42
 -13 6 3 0.39 0.44
 -13 6 2 142.8 4.77
 13 -6 -2 128.96 4.42
 -13 6 1 11.41 0.99
 13 -6 -1 10.42 0.86
 -13 6 0 62.27 2.68
 13 -6 0 57.85 2.55
 -13 6 -1 32.76 1.67
 13 -6 1 29.26 1.6
 13 -6 2 4.76 0.55
 -14 0 12 161.58 5.79
 -14 0 12 163.74 5.79
 -14 0 11 0.04 0.52
 -14 0 11 0.1 0.55
 -14 0 10 30.34 2.13
 -14 0 9 0.31 0.71
 -14 0 8 3.23 1
 -14 0 7 1.11 0.88
 -14 0 6 157.97 6.77
 14 0 -5 0.88 1.85
 14 0 -4 570.23 26
 14 0 -4 565.52 18.99
 14 0 -3 0.29 1.55
 14 0 -2 836.32 34.19
 14 0 1 0.67 1.8
 14 0 1 0.84 1.19
 14 0 2 68.91 4.01
 14 0 2 71.78 4.42
 14 0 3 1.04 1.15
 14 0 3 0.32 1.21
 14 0 4 174.95 6.8
 14 0 4 181.09 7.31
 14 0 5 0.24 1.17
 14 0 5 0.28 0.55
 14 0 5 0.59 1.19
 14 0 6 4.87 1.31
 14 0 6 2.76 0.73
 14 0 6 4.15 1.47
 14 0 7 0.55 0.95
 14 0 7 1.33 1.12
 14 0 7 0.11 0.44
 14 0 8 1.2 0.45
 14 0 8 2.06 0.81
 14 0 9 -0.14 0.47
 -14 1 12 4.24 0.62
 -14 -1 12 3.94 0.61
 -14 1 12 4.37 0.61
 -14 -1 12 3.82 0.61
 -14 1 11 54.15 2.66
 -14 -1 11 51.89 2.65
 -14 1 11 52.42 2.63
 -14 -1 11 45.96 2.59
 -14 -1 10 9.51 1.21
 -14 1 10 8.66 1.16
 -14 -1 9 147.62 5.89
 -14 1 9 148.84 5.89
 -14 -1 8 20.97 1.91
 -14 1 8 19.79 1.86
 -14 1 8 17.06 1.57
 -14 -1 7 123.83 5.39
 14 1 -7 114.26 4.93
 -14 1 7 109.08 4.81
 -14 1 6 39.27 2.74
 -14 -1 6 39.44 2.69
 -14 1 6 33.42 2.24
 14 1 -6 32.97 2.42
 14 1 -5 1.49 1.11
 -14 1 5 2.09 0.87
 -14 -1 5 1.86 0.9
 14 -1 -4 110.8 5.34
 14 1 -4 104.12 4.88
 14 -1 -4 103.28 8.99
 -14 -1 4 115.08 5.08
 -14 1 4 107.24 5.15
 14 -1 -3 35.15 5.06
 14 1 -3 31.16 2.41
 14 1 -3 27.21 5.02
 -14 -1 3 37.2 2.48
 14 1 -2 52.72 3.14
 14 -1 -2 54.24 6.19
 -14 -1 2 51.95 2.94
 14 1 -2 46.38 6.63
 -14 1 1 44.89 2.76
 14 1 -1 42.45 2.83
 -14 1 0 360.88 12.15
 14 1 0 345.91 12.36
 14 1 0 320.28 19.28
 14 1 1 21.66 2.1
 14 -1 1 21.59 2.27
 14 1 1 18.78 4.29
 14 -1 1 23.02 2.51
 14 1 1 22.99 2.49
 14 -1 2 218.41 8.89
 14 1 2 206.08 8.38
 14 -1 2 233.81 9.33
 14 1 2 233.9 9.33
 14 -1 3 261.64 10.39
 14 1 3 265.04 10.03
 14 -1 3 290.59 10.93
 14 1 3 285.52 10.88
 14 -1 4 184.04 7.65
 14 1 4 177.69 7.14
 14 -1 4 181.09 7.85
 14 1 4 178.47 7.8
 14 1 5 120.57 4.96
 14 -1 5 119.74 5.52
 14 -1 5 118.43 5.69
 14 1 5 121.95 5.7
 14 1 6 167.74 6.79
 14 -1 6 165.71 6.77
 14 -1 6 157.37 6.37
 14 -1 7 102.33 4.48
 14 -1 7 110.57 4.91
 14 1 7 105.3 4.83
 14 1 8 51.65 2.98
 14 -1 8 54.7 3.07
 14 -1 8 53.42 2.6
 14 1 9 95.31 3.9
 14 -1 9 102.19 3.98
 -14 -2 11 0.81 0.41
 -14 2 11 0.89 0.41
 -14 2 11 0.89 0.39
 -14 -2 11 0.66 0.41
 -14 2 11 0.85 0.47
 -14 2 10 180.01 6.65
 -14 2 10 190.72 6.73
 -14 -2 10 183.68 6.79
 -14 2 10 175.59 6.66
 -14 2 9 2.47 0.73
 -14 2 9 3.93 0.88
 -14 -2 8 393.93 12.91
 -14 2 8 362.77 12.47
 -14 2 7 157.99 6.25
 -14 -2 7 169.14 6.63
 -14 2 7 168.23 6.74
 -14 2 6 186.01 7.18
 -14 -2 6 199.43 7.58
 -14 2 6 204.61 7.77
 -14 2 5 176.02 6.79
 -14 -2 5 179.65 7.07
 -14 2 5 189.54 7.33
 -14 -2 4 12.95 1.43
 -14 2 4 12.56 1.52
 -14 2 4 12.15 1.28
 14 -2 -4 10.72 1.7
 14 -2 -3 174.42 7.27
 -14 2 3 168.64 6.91
 14 2 -3 187.94 7.54
 14 -2 -2 77.18 3.92
 14 -2 -2 76.15 4.23
 -14 2 2 75.75 3.88
 14 -2 -2 73.69 4.24
 14 2 -2 74.19 4.31
 14 -2 -1 11.87 1.77
 14 -2 -1 11.5 1.37
 -14 2 1 8.99 1.28
 14 2 -1 12.15 1.86
 14 -2 -1 11.03 1.8
 -14 2 0 15.58 1.55
 14 -2 0 14.63 1.91
 14 -2 0 15.95 1.63
 14 -2 0 17.3 2.14
 14 2 0 12.95 1.94
 -14 2 -1 91.39 4.16
 14 -2 1 84.87 4.72
 14 -2 1 91.88 4.48
 14 -2 1 94.89 4.96
 14 2 1 93.86 4.96
 -14 2 -2 252.96 9.3
 14 -2 2 286.31 10.52
 14 -2 2 271.1 9.92
 14 -2 2 275.52 10.49
 14 2 2 286.94 10.62
 14 -2 3 48.43 3.32
 14 2 3 47.98 3.34
 14 -2 3 44.08 3.21
 14 -2 4 61.93 3.77
 14 2 4 62.4 3.76
 14 -2 4 61.39 3.77
 14 -2 5 87.48 4.64
 14 -2 5 95.96 4.8
 14 2 5 90.79 4.69
 14 2 6 4.86 1.32
 14 -2 6 3.94 1.33
 14 -2 6 2.64 0.77
 14 -2 6 4.82 1.36
 14 2 7 34.9 2.5
 14 -2 7 38.29 2.56
 14 2 8 88.19 3.88
 14 -2 8 93.79 3.95
 -14 3 10 10.49 0.9
 -14 3 10 8.04 0.85
 -14 3 9 6.46 0.85
 -14 3 9 8.25 0.95
 -14 3 8 15.16 1.25
 -14 -3 8 9.62 1.06
 -14 3 7 35.98 2.28
 -14 3 7 34.6 2.06
 14 -3 -7 35.54 2.53
 -14 3 6 148.36 5.82
 -14 3 6 160.5 6.21
 14 3 -6 150.58 6.19
 14 -3 -6 163.31 6.51
 -14 3 5 117.85 4.86
 -14 3 5 123.58 5.2
 14 3 -5 122.58 5.36
 14 -3 -5 125.83 5.53
 -14 3 4 45.47 2.53
 -14 3 4 50 2.86
 14 3 -4 47.56 2.99
 14 -3 -4 51.37 3.17
 14 -3 -3 340.12 11.45
 14 -3 -3 355.58 12.05
 -14 3 3 344 11.59
 14 3 -3 337.72 11.74
 -14 3 2 3.05 0.8
 14 3 -2 3.74 1.26
 14 -3 -2 4.18 1.35
 -14 3 2 4.1 0.89
 14 -3 -2 4.12 0.81
 14 3 -1 221.42 8.57
 14 -3 -1 227.76 8.78
 -14 3 1 214.87 8.2
 14 -3 -1 226.86 8.33
 14 3 0 10.53 1.59
 14 -3 0 11.59 1.66
 14 -3 0 10.55 1.24
 -14 3 0 10.49 1.26
 14 -3 1 11.85 1.31
 14 -3 1 9.92 1.63
 14 3 1 10.57 1.59
 -14 3 -1 12.33 1.3
 14 3 2 1.44 1.05
 14 -3 2 1.48 1.14
 -14 3 -2 1.34 0.6
 14 -3 2 1.51 0.6
 14 -3 3 87.73 3.96
 14 -3 3 93.49 4.59
 14 3 3 88.65 4.26
 -14 3 -3 79.52 3.47
 14 3 4 40.09 2.59
 14 -3 4 40.99 2.85
 14 -3 4 35.65 2.15
 14 3 5 15.43 1.4
 14 -3 5 39.04 2.51
 14 -3 6 97.54 4.66
 14 -3 6 150.97 5.4
 14 -3 7 0.32 0.41
 14 -3 7 0.31 0.81
 -14 4 9 12.24 0.93
 14 -4 -8 44.73 2.63
 -14 4 8 69.5 2.64
 14 -4 -7 1.81 0.89
 -14 4 7 2.57 0.64
 -14 4 7 1.83 0.59
 14 -4 -6 0.98 0.86
 -14 4 6 0.54 0.55
 -14 4 6 0.59 0.5
 14 -4 -5 -0.33 0.87
 -14 4 5 0.46 0.53
 -14 4 5 0.81 0.55
 14 -4 -4 128.54 5.29
 -14 4 4 128.24 5.06
 -14 4 4 119.67 4.76
 14 -4 -3 93.24 3.78
 14 -4 -3 87.68 4.13
 -14 4 3 91.31 3.93
 -14 4 3 78.66 3.56
 14 -4 -2 70.53 3.19
 14 -4 -2 74.94 3.64
 -14 4 2 72.86 3.31
 14 -4 -1 351.55 10.58
 14 -4 -1 362.94 11.03
 -14 4 1 347.8 10.58
 14 -4 0 1.6 1.09
 14 -4 0 0.37 0.5
 -14 4 0 0.9 0.6
 -14 4 -1 392.54 13.21
 14 -4 1 422.54 13.8
 14 -4 1 399.9 13.41
 -14 4 -2 97.45 4.03
 14 -4 2 101.99 4.61
 14 -4 2 100.67 4.24
 -14 4 -3 104.78 4.05
 14 -4 3 110.18 4.41
 14 -4 3 120.01 4.95
 14 -4 4 29.68 1.7
 14 -4 4 31.51 2.2
 14 4 5 25.32 1.68
 14 -4 5 66.82 2.69
 14 -4 6 2 0.51
 14 -4 6 2.9 0.73
 -14 5 6 86.65 3.33
 -14 5 6 95.07 3.49
 -14 5 5 32.91 1.68
 -14 5 5 33.09 1.78
 -14 5 4 67.52 2.62
 -14 5 4 75.18 2.88
 -14 5 3 3.17 0.64
 -14 5 3 2.81 0.58
 14 -5 -3 2.49 0.77
 14 -5 -2 0.59 0.34
 14 -5 -2 0.57 0.66
 -14 5 2 0.12 0.43
 -14 5 2 0.19 0.43
 14 -5 -1 2.72 0.8
 14 -5 -1 4.34 0.64
 -14 5 1 3.52 0.7
 -14 5 1 1.86 0.52
 -14 5 0 15.86 1.21
 14 -5 0 15.93 1.17
 -14 5 -1 27.85 1.56
 14 -5 1 28.89 1.62
 -14 5 -2 24.15 1.34
 14 -5 2 25.88 1.48
 14 -5 3 27.09 1.43
 -15 0 11 0.21 0.34
 -15 0 11 0.05 0.32
 -15 0 10 1.61 0.6
 -15 0 10 1.31 0.57
 15 0 -9 0.22 0.74
 -15 0 9 0.2 0.58
 15 0 -8 44.51 2.53
 -15 0 8 49.9 2.79
 15 0 -7 0.17 0.93
 -15 0 7 0.24 0.72
 15 0 -6 1.12 1.01
 -15 0 6 1.47 0.81
 15 0 -5 0.64 0.98
 -15 0 5 0.36 0.75
 -15 0 4 60.58 3.27
 15 0 -4 57.36 3.3
 15 0 -3 0.92 1.06
 15 0 -3 0.67 0.94
 -15 0 3 0.14 0.69
 15 0 -2 221.39 8.68
 15 0 -2 246.17 9.25
 15 0 -1 -0.15 1
 15 0 -1 0.07 1.09
 15 0 0 88.81 4.45
 15 0 0 101.84 4.93
 15 0 1 -0.2 0.95
 15 0 1 -0.06 1.01
 15 0 2 214.11 8.34
 15 0 2 238.27 8.93
 15 0 3 0.47 1.03
 15 0 3 0.53 1.03
 15 0 4 357.21 12.27
 15 0 4 367.99 12.73
 15 0 5 0.83 0.96
 15 0 5 0.18 0.85
 15 0 6 198.82 7.07
 15 0 6 217.69 7.79
 15 0 8 12.64 1.05
 -15 1 10 77.06 3.17
 -15 -1 10 66.04 3.1
 15 -1 -10 61.77 2.94
 -15 1 10 84.67 3.24
 15 -1 -9 134.46 5.18
 -15 -1 9 133.29 5.27
 -15 1 9 139 5.31
 15 -1 -8 132.21 5.42
 -15 -1 8 134.58 5.44
 -15 1 8 137.98 5.47
 15 -1 -7 378.78 12.77
 -15 1 7 374.56 12.75
 -15 -1 7 368.28 12.68
 15 -1 -6 150.09 6.12
 -15 -1 6 140.92 5.88
 15 -1 -5 19.92 1.98
 -15 -1 5 21.03 1.78
 15 -1 -4 121.69 5.32
 -15 -1 4 111.89 4.85
 -15 1 4 112.12 5.05
 15 -1 -3 132.48 6.07
 15 1 -3 141.93 6.29
 15 -1 -3 135.98 5.9
 -15 -1 3 135.3 5.45
 -15 1 3 142.61 5.8
 15 -1 -2 241.7 9.22
 -15 1 2 246.83 8.95
 15 -1 -2 234.67 9.36
 15 1 -2 262.64 9.65
 15 -1 -1 218.54 8.45
 -15 1 1 216.32 8.03
 15 -1 -1 217.09 8.66
 15 1 -1 233.11 8.87
 15 -1 0 293.43 10.74
 -15 1 0 288.72 10.11
 15 -1 0 301.72 11.02
 15 1 0 318.12 11.19
 15 -1 1 0.18 1.08
 15 1 1 -0.25 1.08
 15 -1 1 0.53 1.03
 15 -1 2 195.16 7.75
 15 -1 2 207.4 8.06
 15 1 2 201.99 8.04
 15 -1 3 155.12 6.01
 15 1 3 163.72 6.12
 15 -1 3 150.67 5.76
 15 -1 4 126.93 5.08
 15 1 4 122.85 5.01
 15 -1 4 116.04 4.77
 15 1 5 56.32 2.99
 15 -1 5 51.17 2.9
 15 -1 5 50.22 2.69
 15 1 6 18.47 1.67
 15 -1 6 19.36 1.68
 15 -1 6 17.68 1.44
 15 1 7 35.06 2.06
 15 -1 7 35.84 2.12
 15 -2 -10 35.66 2.09
 -15 2 10 63.14 2.32
 -15 2 9 36.69 1.95
 -15 -2 9 29.05 1.87
 15 -2 -9 40.88 2.22
 -15 2 9 47.65 2.18
 15 -2 -8 282.74 9.03
 -15 2 8 281.77 8.82
 15 -2 -7 131.47 4.97
 -15 2 7 99.12 4
 -15 -2 6 192.22 6.92
 15 -2 -6 180.52 7.21
 15 -2 -6 222.17 7.58
 -15 2 6 172.18 6.43
 -15 2 6 203.46 7.23
 15 -2 -5 223.82 8.14
 -15 -2 5 199.19 7.41
 -15 2 5 207.09 7.76
 15 -2 -5 202.55 7.91
 15 2 -5 223.78 8.23
 15 -2 -4 11.19 1.54
 -15 -2 4 9.81 1.09
 15 2 -4 11.16 1.59
 15 -2 -4 10.04 1.48
 -15 2 4 10.84 1.25
 15 -2 -3 77.81 4.09
 15 2 -3 92.44 4.39
 -15 2 3 83.2 3.92
 15 -2 -3 88.88 4.29
 15 -2 -2 203.31 8.01
 15 -2 -2 207.77 8.1
 -15 2 2 201.19 7.68
 15 -2 -1 26.3 2.21
 15 2 -1 29.21 2.36
 15 -2 -1 27.5 2.25
 -15 2 1 27.37 1.9
 15 -2 0 49.58 3.09
 15 2 0 56.76 3.31
 15 -2 0 55.9 3.21
 -15 2 0 50.83 2.68
 15 -2 1 18.61 1.91
 15 2 1 21.31 2.01
 -15 2 -1 19.06 1.41
 15 -2 1 20.42 1.91
 15 -2 2 1.3 1
 15 -2 2 1.33 0.95
 15 2 2 0.82 0.97
 15 -2 3 29.78 2.25
 15 -2 3 30.36 2.25
 15 2 3 30.12 2.25
 15 -2 4 78.65 3.78
 15 -2 4 78.01 3.75
 15 2 4 77.06 3.76
 15 -2 5 32.51 2.1
 15 2 5 32.43 2.1
 15 -2 5 33.64 2.14
 15 -2 6 -0.16 0.73
 15 -2 6 0.24 0.37
 15 2 6 0.03 0.39
 15 -2 6 -0.03 0.39
 15 -3 -9 0.34 0.65
 -15 3 9 3.33 0.53
 -15 3 8 14.81 1.11
 15 -3 -8 7.86 1.22
 -15 3 7 13.08 0.98
 15 -3 -7 15.51 1.54
 15 3 -7 12.67 1.17
 15 -3 -6 173.22 6.26
 -15 3 6 148.14 5.37
 -15 3 6 166.16 5.92
 15 3 -6 151.68 5.74
 15 -3 -5 1.73 1.03
 -15 3 5 2.94 0.56
 -15 3 5 2.07 0.64
 15 3 -5 1.61 0.86
 -15 3 4 57.25 2.59
 15 3 -4 68.02 3.18
 -15 3 4 64.96 3.08
 -15 3 3 162.81 6.02
 15 -3 -3 173.79 6.47
 15 3 -2 31.74 2.17
 -15 3 2 32.52 2.03
 15 -3 -1 146.56 5.72
 -15 3 1 136.92 5.24
 -15 3 0 2.66 0.66
 15 3 0 2.15 0.91
 15 -3 0 2.74 1.02
 15 3 1 18.77 1.58
 15 -3 1 19.21 1.76
 -15 3 -1 19.46 1.35
 15 -3 2 0.22 0.84
 -15 3 -2 0.16 0.36
 15 3 2 0.17 0.72
 15 -3 3 213.63 7.38
 15 3 3 185.15 6.87
 15 -3 4 18.45 1.57
 15 -3 5 198.04 5.89
 15 -3 5 124.52 5.32
 15 -3 6 103.69 3.88
 15 -4 -6 7.59 1.07
 -15 4 6 12.31 1
 15 -4 -5 7.17 1.07
 -15 4 5 12.05 1.02
 15 -4 -4 7.51 1.08
 -15 4 4 7.52 0.87
 15 -4 -3 41.57 2.34
 -15 4 3 42.1 2.15
 15 -4 -2 30.17 1.98
 -15 4 2 31.57 1.79
 15 -4 -1 179.39 6.55
 -15 4 1 178.2 6.28
 15 -4 0 5.14 1
 -15 4 0 6.37 0.76
 15 -4 1 242.27 8.24
 -15 4 -1 234.92 7.8
 15 -4 2 23.66 1.66
 15 -4 3 124.11 4.66
 16 0 -9 -0.65 0.57
 -16 0 9 -0.04 0.38
 -16 0 9 -0.16 0.37
 -16 0 8 29.33 1.72
 -16 0 7 0.07 0.54
 16 0 -7 0.05 0.68
 16 0 -6 80.63 3.57
 -16 0 6 92.11 3.79
 16 0 -6 82.11 4.02
 -16 0 5 1.04 0.66
 16 0 -5 0.54 0.78
 16 0 -5 -0.25 0.98
 16 0 -4 44.43 2.56
 -16 0 4 51.71 2.58
 16 0 -4 47.24 2.96
 -16 0 3 0.29 0.53
 16 0 -3 -0.15 0.81
 16 0 -3 0.57 0.9
 16 0 -2 52.85 3.13
 16 0 -2 47.49 2.67
 16 0 -1 0.15 0.8
 16 0 -1 0.41 0.92
 16 0 0 14.48 1.6
 16 0 0 12.41 1.33
 16 0 1 -0.38 0.79
 16 0 1 0.14 0.86
 16 0 2 206.59 7.32
 16 0 2 181.47 6.81
 16 0 3 0.78 0.83
 16 0 3 -0.73 0.91
 16 0 4 311.47 10.56
 16 0 5 0.13 0.66
 16 0 6 70.57 3.19
 -16 1 9 5.44 0.69
 -16 -1 9 3.72 0.6
 16 -1 -9 1.04 0.69
 16 1 -9 -0.23 0.78
 -16 1 9 8.33 0.75
 16 1 -8 131.99 5.65
 16 -1 -8 201.04 5.71
 -16 1 8 201.1 5.82
 16 -1 -7 93.59 4.47
 16 1 -7 101.51 4.53
 16 -1 -7 127.91 4.49
 -16 1 7 121.18 4.45
 -16 -1 7 110.82 4.29
 16 -1 -6 64.66 3.46
 16 1 -6 69.2 3.57
 16 -1 -6 78.18 3.41
 -16 -1 6 72.11 3.15
 -16 1 6 74.01 3.26
 16 -1 -5 26.78 2.15
 16 1 -5 28.1 2.24
 16 -1 -5 32.91 2.16
 -16 1 5 30.69 1.92
 -16 -1 5 30.31 1.79
 16 -1 -4 97.12 4.14
 16 -1 -4 85.27 4.2
 16 1 -4 93.45 4.34
 -16 -1 4 81.83 3.55
 -16 1 4 97.67 3.93
 16 -1 -3 69.96 3.46
 16 -1 -3 68.55 3.61
 16 1 -3 70.36 3.7
 16 -1 -2 68.59 3.43
 16 -1 -2 66.77 3.54
 16 1 -2 73.37 3.71
 16 -1 -1 215.2 7.89
 16 -1 -1 218.49 8.09
 16 1 -1 226.94 8.21
 -16 1 1 210.22 7.34
 16 -1 0 50.01 2.93
 16 1 0 56.41 3.09
 16 -1 0 52.08 2.84
 16 -1 1 48.85 2.75
 16 1 1 50.24 2.82
 16 -1 1 41.92 2.55
 16 -1 2 37.08 2.3
 16 1 2 36.2 2.33
 16 -1 2 33.24 2.13
 16 -1 3 1.31 0.83
 16 1 3 1.54 0.82
 16 -1 3 1.77 0.79
 16 -1 4 11.03 1.24
 16 1 4 11.21 1.25
 16 -1 4 10.73 1.11
 16 -1 5 18.76 1.4
 16 1 5 18.39 1.42
 16 -1 5 17.14 1.19
 16 -2 -8 49.93 2.4
 -16 2 8 61.65 2.44
 16 -2 -7 41.61 2.43
 16 2 -7 49.91 2.55
 16 -2 -7 65.62 2.78
 -16 2 7 62.97 2.55
 16 2 -6 95.74 3.87
 -16 2 6 91.15 3.59
 16 -2 -5 155.71 5.53
 16 2 -5 148.87 5.51
 16 -2 -4 38.75 2.31
 16 2 -4 37.82 2.33
 16 -2 -3 121.1 4.79
 16 2 -3 116.66 4.78
 -16 2 3 111.21 4.41
 16 -2 -2 191.79 6.7
 16 2 -2 188.81 6.7
 -16 2 2 170.39 6.22
 16 -2 -1 115.12 4.64
 16 -2 -1 100.59 4.39
 16 2 -1 106.59 4.57
 -16 2 1 107.47 4.14
 16 2 0 255.79 8.62
 16 -2 0 259.54 8.64
 16 -2 1 19.43 1.55
 16 2 1 22.19 1.69
 16 -2 1 20.72 1.67
 16 -2 2 28.99 1.85
 16 2 2 29.09 1.9
 16 -2 2 30.89 1.93
 16 -2 3 4.2 0.87
 16 2 3 4.25 0.87
 16 -2 3 4.21 0.89
 16 2 4 8.93 0.98
 16 -2 4 10.17 1.03
 -16 3 7 34.49 1.45
 16 -3 -7 15.97 1.34
 -16 3 6 44.04 1.92
 16 -3 -6 33.53 2
 16 -3 -5 29.06 1.86
 -16 3 4 83.08 3.43
 16 -3 -4 92.83 3.77
 -16 3 3 7.12 0.77
 16 -3 -3 5.98 1.01
 -16 3 2 27.26 1.55
 16 -3 -2 29.06 1.88
 -16 3 1 22.99 1.38
 16 -3 -1 25.85 1.74
 16 -3 0 5.21 0.92
 16 -3 1 4.25 0.84
 16 -3 2 2.02 0.69
 16 -3 3 194.83 6.65
 17 0 -7 -0.13 0.48
 17 0 -6 243.77 8.24
 17 0 -5 0.71 0.7
 17 0 -4 117.15 4.69
 17 0 -3 -0.18 0.7
 17 0 -2 0.69 0.69
 17 0 -1 0.25 0.7
 17 0 0 0.9 0.66
 17 0 1 0.31 0.57
 17 0 2 134.14 4.97
 17 0 3 0.22 0.52
 17 -1 -6 19.37 1.43
 17 1 -6 30.6 1.7
 17 1 -5 10.78 1.17
 17 -1 -5 14.06 1.07
 -17 1 5 13.35 0.91
 17 -1 -4 31.49 1.71
 17 1 -4 34.5 1.99
 17 -1 -3 59.86 2.68
 17 -1 -3 54.2 2.79
 17 -1 -2 10.1 1.1
 17 -1 -2 9.52 1.15
 17 1 -2 10.75 1.22
 17 -1 -1 144.63 5.49
 17 -1 -1 153.27 5.7
 17 -1 0 11.33 1.1
 17 -1 0 11.85 1.19
 17 1 0 13.49 1.23
 17 -1 1 78.64 3.26
 17 -1 1 85.28 3.46
 17 1 1 89.43 3.53
 17 -1 2 46.88 2.26
 17 1 2 50.74 2.38
 17 1 3 1.43 0.55
 17 -2 -5 102.84 3.79
 17 -2 -4 5.52 0.8
 17 -2 -3 45.15 2.15
 17 2 -3 40.3 2.02
 17 -2 -2 197.14 6.51
 17 2 -2 179.32 6.36
 17 -2 -1 10.15 1.04
 17 2 -1 9 0.91
 17 -2 0 269 8.84
 17 -2 1 11.38 1

_iucr_refine_instructions_details
;
TITL ogh-4no2pyno-agtfa-tol_gau_a.res in P2(1)/c
    ogh-4no2pyno-agtfa-tol_gau.res
    created by SHELXL-2018/3 at 14:40:15 on 29-Jan-2025
REM Old TITL OGH-4NO2PyNO-AgTFA-Tol_gau in P2(1)/c
REM SHELXT solution in P2(1)/c: R1 0.073, Rweak 0.003, Alpha 0.034
REM <I/s> 0.818 for 248 systematic absences, Orientation as input
REM Formula found by SHELXT: C10 N3 O6 F6 Ag2
CELL 1.54184 14.1587 7.3519 14.2542 90 96.049 90
ZERR 4 0.0002 0.0001 0.0002 0 0.002 0
LATT 1
SYMM -X,0.5+Y,0.5-Z
SFAC C H Ag F N O
UNIT 36 24 8 24 8 32

L.S. 4
PLAN  5
SIZE 0.03 0.13 0.22
TEMP -153.15
BOND $H
list 4
fmap 2
acta
OMIT -2 133.5
REM <olex2.extras>
REM <HklSrc "%.\\OGH-4NO2PyNO-AgTFA-Tol_gau.hkl">
REM </olex2.extras>

WGHT    0.080300
FVAR       0.22246
AG1   3    0.584815    0.189092    0.515136    11.00000    0.01740    0.01897 =
         0.02314    0.00226    0.00066   -0.00189
AG2   3    0.555381    0.526330    0.413012    11.00000    0.01889    0.02129 =
         0.01959    0.00196   -0.00060   -0.00240
F1    4    0.257695    0.047742    0.379609    11.00000    0.02270    0.02424 =
         0.02807    0.00822   -0.00373   -0.00660
F2    4    0.315439    0.121365    0.250571    11.00000    0.03526    0.03520 =
         0.02004   -0.00401    0.00104   -0.00560
F3    4    0.235731    0.316785    0.322127    11.00000    0.02038    0.02433 =
         0.02910    0.00636   -0.00471    0.00252
F4    4    0.914939    0.357533    0.543983    11.00000    0.01976    0.05457 =
         0.13093    0.05385   -0.01135   -0.00362
F5    4    0.888698    0.493002    0.412705    11.00000    0.03383    0.08184 =
         0.04282   -0.02379    0.02038   -0.02143
F6    4    0.886904    0.643511    0.538768    11.00000    0.02761    0.03954 =
         0.04560   -0.01948    0.00536   -0.01178
O4    6    0.427847    0.147133    0.454898    11.00000    0.01809    0.01967 =
         0.01869    0.00118   -0.00262   -0.00097
O5    6    0.420734    0.395213    0.360685    11.00000    0.02134    0.01696 =
         0.02314    0.00169    0.00145   -0.00558
O6    6    0.732140    0.298175    0.525965    11.00000    0.01843    0.02062 =
         0.03158    0.00437    0.00173   -0.00180
O7    6    0.705224    0.573060    0.458737    11.00000    0.02490    0.02011 =
         0.02400    0.00372    0.00105   -0.00266
O8    6    0.488970    0.795829    0.325944    11.00000    0.02257    0.02474 =
         0.01799   -0.00175    0.00387   -0.00066
AFIX   7
H8A   2    0.533720    0.873069    0.318675    11.00000   -1.50000
H8B   2    0.467760    0.766159    0.268864    11.00000   -1.50000
AFIX   0
C6    1    0.392501    0.247442    0.390406    11.00000    0.01762    0.01965 =
         0.01795   -0.00334    0.00321    0.00165
C7    1    0.297867    0.182054    0.335801    11.00000    0.02012    0.02278 =
         0.01502   -0.00097   -0.00139   -0.00340
C8    1    0.755178    0.447857    0.495521    11.00000    0.02117    0.02169 =
         0.01980   -0.00338    0.00338   -0.00062
C9    1    0.863278    0.484533    0.499837    11.00000    0.01979    0.02122 =
         0.03238    0.00059    0.00332   -0.00356

O1    6    0.604323    0.108924    0.331698    11.00000    0.02063    0.02610 =
         0.02116   -0.00059    0.00507   -0.00037
O2    6    1.039254   -0.000966    0.379388    11.00000    0.02637    0.03314 =
         0.05038   -0.00011   -0.00707    0.00660
O3    6    1.025741    0.180314    0.259117    11.00000    0.02694    0.07084 =
         0.04124    0.01119    0.00436   -0.00381
N1    5    0.697179    0.096575    0.324902    11.00000    0.01983    0.01677 =
         0.01904    0.00015    0.00052    0.00020
N2    5    0.992142    0.088126    0.318890    11.00000    0.02373    0.03089 =
         0.02977   -0.00662   -0.00124    0.00018
C1    1    0.750855   -0.014760    0.385696    11.00000    0.02980    0.02222 =
         0.01861    0.00246    0.00209   -0.00041
AFIX  43
H1    2    0.721344   -0.089650    0.428435    11.00000   -1.20000
AFIX   0
C2    1    0.847712   -0.018172    0.384883    11.00000    0.02723    0.01980 =
         0.02243   -0.00182    0.00040    0.00339
AFIX  43
H2    2    0.886130   -0.092062    0.428267    11.00000   -1.20000
AFIX   0
C3    1    0.888524    0.088297    0.319522    11.00000    0.01959    0.02387 =
         0.02468   -0.00632   -0.00149   -0.00228
C4    1    0.833106    0.197874    0.256344    11.00000    0.02686    0.02492 =
         0.02155    0.00125    0.00073   -0.00366
AFIX  43
H4    2    0.860987    0.270560    0.211536    11.00000   -1.20000
AFIX   0
C5    1    0.736303    0.197824    0.260718    11.00000    0.02432    0.01903 =
         0.02007    0.00186   -0.00015   -0.00091
AFIX  43
H5    2    0.696693    0.270428    0.217729    11.00000   -1.20000
AFIX   0
HKLF 4


REM  ogh-4no2pyno-agtfa-tol_gau_a.res in P2(1)/c
REM wR2 = 0.0995, GooF = S = 1.037, Restrained GooF = 1.037 for all data
REM R1 = 0.0359 for 2489 Fo > 4sig(Fo) and 0.0370 for all 2612 data
REM 245 parameters refined using 0 restraints

END  
     
WGHT      0.0803      0.0000 

REM Highest difference peak  1.630,  deepest hole -1.022,  1-sigma level  0.197
Q1    1   0.4953  0.5181  0.4282  11.00000  0.05    1.63
Q2    1   0.5255  0.1896  0.5349  11.00000  0.05    1.63
Q3    1   0.6449  0.1883  0.4945  11.00000  0.05    1.58
Q4    1   0.6157  0.5361  0.3919  11.00000  0.05    1.57
Q5    1   0.5814  0.0338  0.5069  11.00000  0.05    1.13

  REM The information below was added by Olex2.
  REM
  REM R1 = 0.0359 for 2489 Fo > 4sig(Fo) and 0.0370 for all 11677 data
  REM 245 parameters refined using n/a restraints
  REM Highest difference peak 1.63, deepest hole -1.02
  REM Mean Shift 0, Max Shift -0.001.

  REM +++ Tabular Listing of Refinement Information +++
  REM R1_all = 0.0370
  REM R1_gt = 0.0359
  REM wR_ref = 0.0995
  REM GOOF = 1.037
  REM Shift_max = -0.001
  REM Shift_mean = 0
  REM Reflections_all = 11677
  REM Reflections_gt = 2489
  REM Parameters = 245
  REM Hole = -1.02
  REM Peak = 1.63
  REM Flack = n/a

  
;
_olex2_submission_special_instructions  'No special instructions were received'
_oxdiff_exptl_absorpt_empirical_details
;
Empirical correction (ABSPACK) includes:
- Absorption correction using spherical harmonics
- Frame scaling
;
_oxdiff_exptl_absorpt_empirical_full_max  4.659
_oxdiff_exptl_absorpt_empirical_full_min  0.586
