# Supplementary material for: Free‐Standing Supramolecular Pyridine N‐Oxide‐Silver(I) Metallogels
Source: Adv Mater. 2025 Jul 1;37(37):2502818. doi: 10.1002/adma.202502818 (PMC12447065; doi:10.1002/adma.202502818)
Supplement: Supplementary file 2 — Supporting Data [file ADMA-37-2502818-s001.zip › (24Ag)Ben.cif]

data_24Ag_Ben
_audit_creation_date               2025-01-29
_audit_creation_method
;
Olex2 1.5-ac5-024
(compiled 2022.04.12 svn.rca3783a0 for Rigaku Oxford Diffraction, GUI svn.r6498)
;
_shelx_SHELXL_version_number       '2018/3'
_audit_contact_author_address      ?
_audit_contact_author_email        ?
_audit_contact_author_name         ''
_audit_contact_author_phone        ?
_publ_contact_author_id_orcid      ?
_publ_section_references
;
Dolomanov, O.V., Bourhis, L.J., Gildea, R.J, Howard, J.A.K. & Puschmann, H.
 (2009), J. Appl. Cryst. 42, 339-341.

Sheldrick, G.M. (2015). Acta Cryst. A71, 3-8.

Sheldrick, G.M. (2015). Acta Cryst. C71, 3-8.
;
_chemical_name_common              ?
_chemical_name_systematic          ?
_chemical_formula_moiety           'C18 H18 Ag2 F6 N6 O10'
_chemical_formula_sum              'C18 H18 Ag2 F6 N6 O10'
_chemical_formula_weight           808.12
_chemical_melting_point            ?
_chemical_oxdiff_formula           'C25 H13 N2 O2 Ag1 F3'
_chemical_oxdiff_usercomment       'benzene'
loop_
  _atom_type_symbol
  _atom_type_description
  _atom_type_scat_dispersion_real
  _atom_type_scat_dispersion_imag
  _atom_type_scat_source
 'C' 'C' 0.0181 0.0091 'International Tables Vol C Tables 4.2.6.8 and 6.1.1.4'
 'H' 'H' 0.0000 0.0000 'International Tables Vol C Tables 4.2.6.8 and 6.1.1.4'
 'Ag' 'Ag' 0.1306 4.2820 'International Tables Vol C Tables 4.2.6.8 and 6.1.1.4'
 'F' 'F' 0.0727 0.0534 'International Tables Vol C Tables 4.2.6.8 and 6.1.1.4'
 'N' 'N' 0.0311 0.0180 'International Tables Vol C Tables 4.2.6.8 and 6.1.1.4'
 'O' 'O' 0.0492 0.0322 'International Tables Vol C Tables 4.2.6.8 and 6.1.1.4'

_shelx_space_group_comment
;
The symmetry employed for this shelxl refinement is uniquely defined
by the following loop, which should always be used as a source of
symmetry information in preference to the above space-group names.
They are only intended as comments.
;
_space_group_crystal_system        'monoclinic'
_space_group_IT_number             14
_space_group_name_H-M_alt          'P 1 21/n 1'
_space_group_name_Hall             '-P 2yn'
loop_
  _space_group_symop_operation_xyz
 'x, y, z'
 '-x+1/2, y+1/2, -z+1/2'
 '-x, -y, -z'
 'x-1/2, -y-1/2, z-1/2'

_cell_length_a                     14.5092(2)
_cell_length_b                     7.62810(10)
_cell_length_c                     22.6895(4)
_cell_angle_alpha                  90
_cell_angle_beta                   90.1080(10)
_cell_angle_gamma                  90
_cell_volume                       2511.22(7)
_cell_formula_units_Z              4
_cell_measurement_reflns_used      12328
_cell_measurement_temperature      120
_cell_measurement_theta_max        75.7370
_cell_measurement_theta_min        3.5500
_shelx_estimated_absorpt_T_max     0.613
_shelx_estimated_absorpt_T_min     0.207
_exptl_absorpt_coefficient_mu      13.555
_exptl_absorpt_correction_T_max    1.000
_exptl_absorpt_correction_T_min    0.693
_exptl_absorpt_correction_type     gaussian
_exptl_absorpt_process_details
;
CrysAlisPro 1.171.42.90a (Rigaku Oxford Diffraction, 2023)
Numerical absorption correction based on gaussian integration over
a multifaceted crystal model
Empirical absorption correction using spherical harmonics,
implemented in SCALE3 ABSPACK scaling algorithm.
;
_exptl_absorpt_special_details     ?
_exptl_crystal_colour              yellow
_exptl_crystal_colour_primary      yellow
_exptl_crystal_density_diffrn      2.137
_exptl_crystal_density_meas        ?
_exptl_crystal_density_method      ?
_exptl_crystal_description         plate
_exptl_crystal_F_000               1584
loop_
  _exptl_crystal_face_index_h
  _exptl_crystal_face_index_k
  _exptl_crystal_face_index_l
  _exptl_crystal_face_perp_dist
 -2 -4 -8 0.0485
 -9 -1 6 0.0809
 9 1 -6 0.0780
 2 0 14 0.0058
 -3 0 -14 0.0284
 7 2 -10 0.0781
 -8 -2 4 0.0832
 -1 -5 -2 0.0517
 9 -1 -4 0.0718
 -1 5 3 0.0442
 1 -5 -3 0.0442

_exptl_crystal_size_max            0.17
_exptl_crystal_size_mid            0.1
_exptl_crystal_size_min            0.04
loop_
  _exptl_oxdiff_crystal_face_indexfrac_h
  _exptl_oxdiff_crystal_face_indexfrac_k
  _exptl_oxdiff_crystal_face_indexfrac_l
  _exptl_oxdiff_crystal_face_x
  _exptl_oxdiff_crystal_face_y
  _exptl_oxdiff_crystal_face_z
 -1.6523 -4.0310 -8.1436 -0.2174 -0.9037 -0.3689
 -8.5492 -0.6872 5.8770 0.0737 0.3114 -0.9474
 8.5604 0.7256 -5.7954 -0.0716 -0.3025 0.9505
 1.7988 0.2944 14.4145 -0.5663 0.8241 0.0090
 -2.5370 -0.4621 -14.0968 0.5638 -0.8202 -0.0969
 6.5142 1.5312 -9.6508 0.2808 -0.4102 0.8677
 -8.3996 -1.9076 3.5532 -0.0269 0.0410 -0.9988
 -0.5141 -4.9065 -1.8582 -0.6276 -0.6619 -0.4098
 8.7172 -1.2196 -4.2645 -0.4198 -0.4412 0.7932
 -1.3438 4.8226 2.6214 0.6720 0.7084 0.2157
 1.3438 -4.8226 -2.6214 -0.6720 -0.7084 -0.2157

_exptl_transmission_factor_max     ?
_exptl_transmission_factor_min     ?
_diffrn_reflns_av_R_equivalents    0.0467
_diffrn_reflns_av_unetI/netI       0.0370
_diffrn_reflns_Laue_measured_fraction_full  1.000
_diffrn_reflns_Laue_measured_fraction_max  1.000
_diffrn_reflns_limit_h_max         17
_diffrn_reflns_limit_h_min         -15
_diffrn_reflns_limit_k_max         9
_diffrn_reflns_limit_k_min         -8
_diffrn_reflns_limit_l_max         27
_diffrn_reflns_limit_l_min         -26
_diffrn_reflns_number              18333
_diffrn_reflns_point_group_measured_fraction_full  1.000
_diffrn_reflns_point_group_measured_fraction_max  1.000
_diffrn_reflns_theta_full          66.750
_diffrn_reflns_theta_max           66.750
_diffrn_reflns_theta_min           3.619
_diffrn_ambient_temperature        120
_diffrn_detector                   'Hybrid Pixel Array Detector'
_diffrn_detector_area_resol_mean   10.0000
_diffrn_detector_type              'HyPix-Arc 100'
_diffrn_measured_fraction_theta_full  1.000
_diffrn_measured_fraction_theta_max  1.000
_diffrn_measurement_details
;
List of Runs (angles in degrees, time in seconds):

  # Type    Start    End  Width  t~exp~   \w     \q     \k     \f   Frames
--------------------------------------------------------------------------
  1  \w      1.00  76.00   0.50    1.00    --   52.70 -92.00 161.00  150
  2  \w     75.00 104.00   0.50    4.00    --  101.85 -92.00 161.00   58
  3  \w     47.00  73.00   0.50    4.00    --  101.85 -92.00 161.00   52
  4  \w     44.00 120.00   0.50    1.00    --   52.70  57.00 120.00  152
  5  \w     39.00  65.00   0.50    1.00    --   52.70 -77.00 -90.00   52
  6  \w     -7.00  18.00   0.50    1.00    --   52.70 -77.00 -90.00   50
  7  \w     36.00 108.00   0.50    1.00    --   52.70  77.00  60.00  144
  8  \w     -6.00  33.00   0.50    1.00    --   52.70 -57.00 -90.00   78
  9  \w     36.00 102.00   0.50    1.00    --   52.70  77.00-120.00  132
 10  \w     50.00  81.00   0.50    1.00    --   52.70  37.00-120.00   62
 11  \w     45.00 103.00   0.50    4.00    --  101.85 -99.00 120.00  116
 12  \w     92.00 162.00   0.50    4.00    --  101.85  77.00 -60.00  140
 13  \w     92.00 128.00   0.50    4.00    --  101.85  77.00  60.00   72
 14  \w     85.00 160.00   0.50    4.00    --  101.85  77.00-120.00  150
 15  \w     43.00  89.00   0.50    4.00    --  101.85 -99.00 -60.00   92
 16  \w    117.00 165.00   0.50    4.00    --  101.85 125.00-180.00   96
 17  \w     94.00 119.00   0.50    4.00    --  101.85 -77.00 120.00   50
 18  \w     47.00  94.00   0.50    4.00    --  101.85 -99.00-120.00   94
 19  \w     66.00 103.00   0.50    4.00    --  101.85 -99.00   0.00   74
 20  \w    132.00 157.00   0.50    4.00    --  101.85  77.00  60.00   50
 21  \w     71.00  96.00   0.50    4.00    --  101.85 -99.00 -90.00   50
 22  \w    125.00 159.00   0.50    4.00    --  101.85  77.00 -30.00   68
 23  \w     53.00  78.00   0.50    4.00    --  101.85 -99.00 150.00   50
 24  \w     98.00 167.00   0.50    4.00    --  101.85  57.00-150.00  138
 25  \w    111.00 158.00   0.50    4.00    --  101.85  92.00 -86.00   94
;
_diffrn_measurement_device         'four-circle diffractometer'
_diffrn_measurement_device_type    'SuperNova, Dualflex, HyPix-Arc 100'
_diffrn_measurement_method         '\w scans'
_diffrn_orient_matrix_type        
 'CrysAlisPro convention (1999,Acta A55,543-557)'
_diffrn_orient_matrix_UB_11        -0.0455573000
_diffrn_orient_matrix_UB_12        0.1465520000
_diffrn_orient_matrix_UB_13        -0.0365969000
_diffrn_orient_matrix_UB_21        -0.0073091000
_diffrn_orient_matrix_UB_22        0.1145539000
_diffrn_orient_matrix_UB_23        0.0557462000
_diffrn_orient_matrix_UB_31        0.0956443000
_diffrn_orient_matrix_UB_32        0.0783985000
_diffrn_orient_matrix_UB_33        -0.0129095000
_diffrn_radiation_monochromator    mirror
_diffrn_radiation_probe            x-ray
_diffrn_radiation_type             'Cu K\a'
_diffrn_radiation_wavelength       1.54184
_diffrn_source                     'micro-focus sealed X-ray tube'
_diffrn_source_type                'SuperNova (Cu) X-ray Source'
_reflns_Friedel_coverage           0.000
_reflns_Friedel_fraction_full      .
_reflns_Friedel_fraction_max       .
_reflns_number_gt                  4099
_reflns_number_total               4446
_reflns_special_details
;
 Reflections were merged by SHELXL according to the crystal
 class for the calculation of statistics and refinement.
 
 _reflns_Friedel_fraction is defined as the number of unique
 Friedel pairs measured divided by the number that would be
 possible theoretically, ignoring centric projections and
 systematic absences.
;
_reflns_threshold_expression       'I > 2\s(I)'
_computing_cell_refinement         'CrysAlisPro 1.171.42.90a (Rigaku OD, 2023)'
_computing_data_collection         'CrysAlisPro 1.171.42.90a (Rigaku OD, 2023)'
_computing_data_reduction          'CrysAlisPro 1.171.42.90a (Rigaku OD, 2023)'
_computing_molecular_graphics      'Olex2 1.5-ac5-024 (Dolomanov et al., 2009)'
_computing_publication_material    'Olex2 1.5-ac5-024 (Dolomanov et al., 2009)'
_computing_structure_refinement    'SHELXL 2018/3 (Sheldrick, 2015)'
_computing_structure_solution      'SHELXT 2018/2 (Sheldrick, 2018)'
_refine_diff_density_max           1.198
_refine_diff_density_min           -1.342
_refine_diff_density_rms           0.116
_refine_ls_extinction_coef         .
_refine_ls_extinction_method       none
_refine_ls_goodness_of_fit_ref     1.057
_refine_ls_hydrogen_treatment      constr
_refine_ls_matrix_type             full
_refine_ls_number_parameters       401
_refine_ls_number_reflns           4446
_refine_ls_number_restraints       0
_refine_ls_R_factor_all            0.0395
_refine_ls_R_factor_gt             0.0368
_refine_ls_restrained_S_all        1.057
_refine_ls_shift/su_max            0.002
_refine_ls_shift/su_mean           0.000
_refine_ls_structure_factor_coef   Fsqd
_refine_ls_weighting_details      
 'w=1/[\s^2^(Fo^2^)+(0.0540P)^2^+5.8312P] where P=(Fo^2^+2Fc^2^)/3'
_refine_ls_weighting_scheme        calc
_refine_ls_wR_factor_gt            0.0980
_refine_ls_wR_factor_ref           0.0996
_refine_special_details            ?
_olex2_refinement_description
;
1. Fixed Uiso
 At 1.2 times of:
  All C(H) groups, All N(H) groups
 At 1.5 times of:
  All C(H,H,H) groups
2. Others
 Fixed Sof: O2(0.7) O3(0.3) O4(0.7) O5(0.3)
3.a Aromatic/amide H refined with riding coordinates:
 N2(H2), N5(H5), C1(H1), C2(H2A), C8(H8), C9(H9)
3.b Idealised Me refined as rotating group:
 C6(H6A,H6B,H6C), C7(H7A,H7B,H7C), C13(H13A,H13B,H13C), C14(H14A,H14B,H14C)
;
_atom_sites_solution_hydrogens     geom
_atom_sites_solution_primary       dual
_atom_sites_solution_secondary     ?
loop_
  _atom_site_label
  _atom_site_type_symbol
  _atom_site_fract_x
  _atom_site_fract_y
  _atom_site_fract_z
  _atom_site_U_iso_or_equiv
  _atom_site_adp_type
  _atom_site_occupancy
  _atom_site_site_symmetry_order
  _atom_site_calc_flag
  _atom_site_refinement_flags_posn
  _atom_site_refinement_flags_adp
  _atom_site_refinement_flags_occupancy
  _atom_site_disorder_assembly
  _atom_site_disorder_group
 Ag1 Ag 0.41986(2) 0.08151(4) 0.74995(2) 0.02722(12) Uani 1 1 d . . . . .
 Ag2 Ag 0.40256(2) 0.45938(4) 0.75539(2) 0.03124(12) Uani 1 1 d . . . . .
 F1 F 0.5180(4) 0.1195(6) 0.95468(19) 0.1026(18) Uani 1 1 d . . . . .
 F2 F 0.4466(2) 0.3586(7) 0.96518(14) 0.0754(13) Uani 1 1 d . . . . .
 F3 F 0.58449(18) 0.3592(5) 0.93537(13) 0.0535(9) Uani 1 1 d . . . . .
 F4 F 0.4747(4) 0.1561(9) 0.54114(18) 0.1077(18) Uani 1 1 d . . . . .
 F5 F 0.4452(3) 0.4271(8) 0.54166(18) 0.1000(19) Uani 1 1 d . . . . .
 F6 F 0.5745(2) 0.3317(7) 0.57411(18) 0.0832(14) Uani 1 1 d . . . . .
 O1 O 0.46103(19) -0.2325(4) 0.75802(14) 0.0258(6) Uani 1 1 d . . . . .
 O2 O 0.8834(3) -0.1297(7) 0.7409(3) 0.0482(13) Uani 0.7 1 d . . P A 1
 O3 O 0.8811(6) -0.3529(14) 0.7409(5) 0.031(2) Uani 0.3 1 d . . P A 2
 O4 O 0.8752(3) -0.3443(8) 0.8028(3) 0.0552(15) Uani 0.7 1 d . . P A 1
 O5 O 0.8738(7) -0.1296(16) 0.8007(6) 0.046(3) Uani 0.3 1 d . . P A 2
 O6 O 0.2460(2) 0.5368(4) 0.72021(13) 0.0304(7) Uani 1 1 d . . . . .
 O7 O 0.3034(4) 1.0034(6) 0.5025(2) 0.0699(13) Uani 1 1 d . . . . .
 O8 O 0.2243(3) 0.7997(6) 0.46110(17) 0.0531(10) Uani 1 1 d . . . . .
 O9 O 0.4351(2) 0.4300(5) 0.65883(16) 0.0386(8) Uani 1 1 d . . . . .
 O10 O 0.4304(2) 0.1369(5) 0.65374(14) 0.0383(8) Uani 1 1 d . . . . .
 O11 O 0.4686(3) 0.1184(5) 0.84419(16) 0.0505(10) Uani 1 1 d . . . . .
 O12 O 0.4500(4) 0.4050(5) 0.84591(18) 0.0640(13) Uani 1 1 d . . . . .
 N1 N 0.5538(2) -0.2364(4) 0.76045(16) 0.0228(7) Uani 1 1 d . . . . .
 N2 N 0.5465(3) -0.2271(5) 0.66015(17) 0.0281(8) Uani 1 1 d . . . . .
 H2 H 0.487817 -0.246109 0.667359 0.034 Uiso 1 1 calc R U . . .
 N3 N 0.8398(3) -0.2386(5) 0.7692(2) 0.0336(9) Uani 1 1 d . . . . .
 N4 N 0.2536(2) 0.6120(5) 0.66692(15) 0.0246(7) Uani 1 1 d . . . . .
 N5 N 0.2079(3) 0.3457(5) 0.62941(17) 0.0317(8) Uani 1 1 d . . . . .
 H5 H 0.235876 0.288317 0.657963 0.038 Uiso 1 1 calc R U . . .
 N6 N 0.2646(3) 0.8626(6) 0.50348(19) 0.0409(10) Uani 1 1 d . . . . .
 C1 C 0.2794(3) 0.7815(6) 0.6636(2) 0.0289(10) Uani 1 1 d . . . . .
 H1 H 0.294591 0.843789 0.698531 0.035 Uiso 1 1 calc R U . . .
 C2 C 0.2837(3) 0.8645(6) 0.6100(2) 0.0301(9) Uani 1 1 d . . . . .
 H2A H 0.299916 0.984909 0.607192 0.036 Uiso 1 1 calc R U . . .
 C3 C 0.2634(3) 0.7649(6) 0.5594(2) 0.0288(10) Uani 1 1 d . . . . .
 C4 C 0.2438(3) 0.5891(6) 0.5612(2) 0.0276(9) Uani 1 1 d . . . . .
 C5 C 0.2338(3) 0.5133(6) 0.6182(2) 0.0266(9) Uani 1 1 d . . . . .
 C6 C 0.2426(4) 0.4715(7) 0.5078(2) 0.0417(12) Uani 1 1 d . . . . .
 H6A H 0.262973 0.353653 0.519081 0.063 Uiso 1 1 calc R U . . .
 H6B H 0.284138 0.518833 0.477782 0.063 Uiso 1 1 calc R U . . .
 H6C H 0.179816 0.465487 0.491898 0.063 Uiso 1 1 calc R U . . .
 C7 C 0.1351(3) 0.2560(6) 0.5958(3) 0.0369(11) Uani 1 1 d . . . . .
 H7A H 0.162343 0.196311 0.561786 0.055 Uiso 1 1 calc R U . . .
 H7B H 0.089767 0.342184 0.582088 0.055 Uiso 1 1 calc R U . . .
 H7C H 0.104556 0.169689 0.621122 0.055 Uiso 1 1 calc R U . . .
 C8 C 0.5963(3) -0.2404(6) 0.8131(2) 0.0282(9) Uani 1 1 d . . . . .
 H8 H 0.560524 -0.242695 0.848156 0.034 Uiso 1 1 calc R U . . .
 C9 C 0.6903(3) -0.2410(6) 0.8169(2) 0.0292(10) Uani 1 1 d . . . . .
 H9 H 0.721153 -0.243528 0.853845 0.035 Uiso 1 1 calc R U . . .
 C10 C 0.7382(3) -0.2379(6) 0.7644(2) 0.0307(10) Uani 1 1 d . . . . .
 C11 C 0.6989(3) -0.2361(6) 0.7094(2) 0.0269(9) Uani 1 1 d . . . . .
 C12 C 0.6012(3) -0.2332(5) 0.7073(2) 0.0253(9) Uani 1 1 d . . . . .
 C13 C 0.5681(4) -0.1945(14) 0.5995(3) 0.081(3) Uani 1 1 d . . . . .
 H13A H 0.512462 -0.155185 0.578756 0.122 Uiso 1 1 calc R U . . .
 H13B H 0.590868 -0.302565 0.581272 0.122 Uiso 1 1 calc R U . . .
 H13C H 0.615548 -0.103466 0.596962 0.122 Uiso 1 1 calc R U . . .
 C14 C 0.7540(4) -0.2478(9) 0.6533(3) 0.0538(17) Uani 1 1 d . . . . .
 H14A H 0.725610 -0.334056 0.626930 0.081 Uiso 1 1 calc R U . . .
 H14B H 0.817170 -0.283935 0.662576 0.081 Uiso 1 1 calc R U . . .
 H14C H 0.754924 -0.132894 0.634008 0.081 Uiso 1 1 calc R U . . .
 C15 C 0.4716(3) 0.2642(6) 0.86639(19) 0.0251(9) Uani 1 1 d . . . . .
 C16 C 0.5067(3) 0.2733(7) 0.9307(2) 0.0357(11) Uani 1 1 d . . . . .
 C17 C 0.4454(3) 0.2865(6) 0.6352(2) 0.0302(10) Uani 1 1 d . . . . .
 C18 C 0.4849(4) 0.2986(10) 0.5719(3) 0.0552(16) Uani 1 1 d . . . . .

loop_
  _atom_site_aniso_label
  _atom_site_aniso_U_11
  _atom_site_aniso_U_22
  _atom_site_aniso_U_33
  _atom_site_aniso_U_23
  _atom_site_aniso_U_13
  _atom_site_aniso_U_12
 Ag1 0.02659(18) 0.02293(18) 0.03212(19) 0.00034(12) -0.00254(13) 0.00087(11)
 Ag2 0.03202(19) 0.02288(19) 0.0388(2) 0.00052(13) -0.01034(14) -0.00061(12)
 F1 0.179(5) 0.061(3) 0.068(3) 0.022(2) -0.074(3) -0.025(3)
 F2 0.0327(16) 0.153(4) 0.0402(18) -0.027(2) 0.0024(13) -0.001(2)
 F3 0.0293(14) 0.090(3) 0.0414(16) -0.0118(17) -0.0046(12) -0.0156(16)
 F4 0.127(4) 0.159(5) 0.037(2) -0.026(3) 0.024(2) -0.003(4)
 F5 0.068(2) 0.172(5) 0.060(2) 0.067(3) 0.018(2) 0.043(3)
 F6 0.0383(18) 0.143(4) 0.069(2) 0.038(3) 0.0242(17) 0.010(2)
 O1 0.0144(13) 0.0268(16) 0.0361(17) 0.0005(12) -0.0010(12) -0.0009(11)
 O2 0.028(2) 0.042(3) 0.075(4) 0.008(3) 0.000(2) -0.004(2)
 O3 0.014(4) 0.025(5) 0.055(7) -0.004(5) 0.000(4) 0.004(4)
 O4 0.035(3) 0.040(3) 0.090(5) 0.011(3) -0.022(3) 0.002(2)
 O5 0.024(5) 0.033(6) 0.080(9) -0.014(6) -0.022(6) 0.005(5)
 O6 0.0265(15) 0.0362(18) 0.0285(16) 0.0040(13) -0.0004(12) 0.0019(13)
 O7 0.107(4) 0.042(2) 0.061(3) 0.017(2) 0.022(3) -0.019(3)
 O8 0.050(2) 0.077(3) 0.032(2) 0.0102(19) 0.0010(17) 0.009(2)
 O9 0.0386(18) 0.0348(19) 0.0424(19) 0.0052(15) 0.0044(15) -0.0045(14)
 O10 0.051(2) 0.0333(19) 0.0305(17) -0.0027(15) -0.0013(14) 0.0007(16)
 O11 0.080(3) 0.031(2) 0.040(2) 0.0018(16) -0.0191(19) -0.0110(19)
 O12 0.107(4) 0.036(2) 0.049(2) -0.0105(18) -0.039(2) 0.029(2)
 N1 0.0183(16) 0.0201(17) 0.0300(19) -0.0013(14) 0.0014(14) 0.0011(13)
 N2 0.0219(17) 0.034(2) 0.028(2) 0.0007(15) -0.0002(15) -0.0027(15)
 N3 0.0205(18) 0.023(2) 0.057(3) -0.0016(19) -0.0081(18) 0.0002(16)
 N4 0.0167(15) 0.0301(19) 0.0271(18) 0.0017(15) 0.0000(13) -0.0005(14)
 N5 0.0339(19) 0.0228(19) 0.038(2) 0.0031(16) -0.0034(16) -0.0029(16)
 N6 0.041(2) 0.044(3) 0.037(2) 0.011(2) 0.0123(19) 0.008(2)
 C1 0.020(2) 0.032(2) 0.035(2) -0.0050(19) -0.0022(17) -0.0038(17)
 C2 0.024(2) 0.025(2) 0.042(3) 0.0004(19) 0.0047(18) -0.0015(18)
 C3 0.020(2) 0.035(3) 0.032(2) 0.0055(19) 0.0039(17) 0.0006(17)
 C4 0.0199(19) 0.030(2) 0.033(2) 0.0011(18) 0.0020(17) 0.0004(17)
 C5 0.021(2) 0.023(2) 0.035(2) -0.0009(18) -0.0024(17) 0.0025(16)
 C6 0.046(3) 0.041(3) 0.039(3) -0.010(2) 0.007(2) -0.006(2)
 C7 0.033(2) 0.026(2) 0.052(3) -0.006(2) 0.002(2) -0.0055(19)
 C8 0.027(2) 0.028(2) 0.029(2) 0.0006(17) -0.0005(18) -0.0004(17)
 C9 0.026(2) 0.032(2) 0.029(2) -0.0014(18) -0.0083(18) 0.0007(17)
 C10 0.024(2) 0.021(2) 0.047(3) -0.0011(19) -0.005(2) 0.0023(17)
 C11 0.020(2) 0.026(2) 0.035(2) 0.0005(18) -0.0016(18) -0.0007(16)
 C12 0.024(2) 0.021(2) 0.030(2) 0.0000(17) 0.0006(17) 0.0007(16)
 C13 0.037(3) 0.175(9) 0.032(3) 0.016(4) 0.000(2) 0.012(4)
 C14 0.025(2) 0.095(5) 0.042(3) -0.001(3) 0.007(2) 0.000(3)
 C15 0.0177(19) 0.031(2) 0.027(2) -0.0009(18) -0.0039(16) 0.0013(16)
 C16 0.029(2) 0.042(3) 0.036(3) 0.002(2) -0.006(2) -0.005(2)
 C17 0.019(2) 0.037(3) 0.035(2) 0.006(2) -0.0025(17) 0.0016(18)
 C18 0.038(3) 0.086(5) 0.042(3) 0.012(3) 0.008(2) 0.011(3)

_geom_special_details
;
 All esds (except the esd in the dihedral angle between two l.s. planes)
 are estimated using the full covariance matrix.  The cell esds are taken
 into account individually in the estimation of esds in distances, angles
 and torsion angles; correlations between esds in cell parameters are only
 used when they are defined by crystal symmetry.  An approximate (isotropic)
 treatment of cell esds is used for estimating esds involving l.s. planes.
;
loop_
  _geom_bond_atom_site_label_1
  _geom_bond_atom_site_label_2
  _geom_bond_distance
  _geom_bond_site_symmetry_2
  _geom_bond_publ_flag
 Ag1 Ag2 2.8960(4) . ?
 Ag1 O1 2.476(3) . ?
 Ag1 O6 2.525(3) 2_546 ?
 Ag1 O10 2.229(3) . ?
 Ag1 O11 2.268(4) . ?
 Ag2 O1 2.499(3) 1_565 ?
 Ag2 O6 2.477(3) . ?
 Ag2 O9 2.253(4) . ?
 Ag2 O12 2.204(4) . ?
 F1 C16 1.303(6) . ?
 F2 C16 1.340(6) . ?
 F3 C16 1.309(6) . ?
 F4 C18 1.301(9) . ?
 F5 C18 1.328(7) . ?
 F6 C18 1.326(7) . ?
 O1 N1 1.347(4) . ?
 O2 N3 1.227(7) . ?
 O3 N3 1.239(11) . ?
 O4 N3 1.222(7) . ?
 O5 N3 1.201(12) . ?
 O6 N4 1.343(5) . ?
 O7 N6 1.213(6) . ?
 O8 N6 1.223(6) . ?
 O9 C17 1.228(6) . ?
 O10 C17 1.236(6) . ?
 O11 C15 1.222(6) . ?
 O12 C15 1.211(6) . ?
 N1 C8 1.344(6) . ?
 N1 C12 1.389(6) . ?
 N2 C12 1.332(6) . ?
 N2 C13 1.434(7) . ?
 N3 C10 1.478(6) . ?
 N4 C1 1.348(6) . ?
 N4 C5 1.368(6) . ?
 N5 C5 1.357(6) . ?
 N5 C7 1.471(6) . ?
 N6 C3 1.472(6) . ?
 C1 C2 1.372(7) . ?
 C2 C3 1.408(7) . ?
 C3 C4 1.372(6) . ?
 C4 C5 1.424(6) . ?
 C4 C6 1.507(7) . ?
 C8 C9 1.367(6) . ?
 C9 C10 1.380(7) . ?
 C10 C11 1.372(7) . ?
 C11 C12 1.419(6) . ?
 C11 C14 1.505(7) . ?
 C15 C16 1.547(6) . ?
 C17 C18 1.550(7) . ?

loop_
  _geom_angle_atom_site_label_1
  _geom_angle_atom_site_label_2
  _geom_angle_atom_site_label_3
  _geom_angle
  _geom_angle_site_symmetry_1
  _geom_angle_site_symmetry_3
  _geom_angle_publ_flag
 O1 Ag1 Ag2 168.78(7) . . ?
 O1 Ag1 O6 94.55(10) . 2_546 ?
 O6 Ag1 Ag2 92.31(8) 2_546 . ?
 O10 Ag1 Ag2 81.91(9) . . ?
 O10 Ag1 O1 103.82(12) . . ?
 O10 Ag1 O6 110.83(11) . 2_546 ?
 O10 Ag1 O11 151.38(14) . . ?
 O11 Ag1 Ag2 82.13(10) . . ?
 O11 Ag1 O1 88.61(12) . . ?
 O11 Ag1 O6 93.40(13) . 2_546 ?
 O1 Ag2 Ag1 155.16(6) 1_565 . ?
 O6 Ag2 Ag1 107.64(8) . . ?
 O6 Ag2 O1 95.42(10) . 1_565 ?
 O9 Ag2 Ag1 80.86(9) . . ?
 O9 Ag2 O1 92.58(11) . 1_565 ?
 O9 Ag2 O6 84.50(11) . . ?
 O12 Ag2 Ag1 79.94(10) . . ?
 O12 Ag2 O1 92.84(14) . 1_565 ?
 O12 Ag2 O6 129.01(16) . . ?
 O12 Ag2 O9 145.25(16) . . ?
 Ag1 O1 Ag2 145.72(12) . 1_545 ?
 N1 O1 Ag1 105.4(2) . . ?
 N1 O1 Ag2 108.6(2) . 1_545 ?
 Ag2 O6 Ag1 145.05(13) . 2_556 ?
 N4 O6 Ag1 105.3(2) . 2_556 ?
 N4 O6 Ag2 108.4(2) . . ?
 C17 O9 Ag2 122.6(3) . . ?
 C17 O10 Ag1 121.3(3) . . ?
 C15 O11 Ag1 120.8(3) . . ?
 C15 O12 Ag2 127.2(3) . . ?
 O1 N1 C12 117.4(3) . . ?
 C8 N1 O1 119.6(4) . . ?
 C8 N1 C12 123.0(4) . . ?
 C12 N2 C13 130.4(4) . . ?
 O2 N3 C10 118.3(4) . . ?
 O3 N3 C10 116.6(6) . . ?
 O4 N3 O2 123.9(5) . . ?
 O4 N3 C10 117.8(4) . . ?
 O5 N3 O3 126.7(7) . . ?
 O5 N3 C10 116.7(6) . . ?
 O6 N4 C1 118.9(4) . . ?
 O6 N4 C5 118.4(4) . . ?
 C1 N4 C5 122.7(4) . . ?
 C5 N5 C7 122.6(4) . . ?
 O7 N6 O8 123.6(5) . . ?
 O7 N6 C3 118.1(5) . . ?
 O8 N6 C3 118.2(4) . . ?
 N4 C1 C2 120.4(4) . . ?
 C1 C2 C3 117.6(4) . . ?
 C2 C3 N6 115.3(4) . . ?
 C4 C3 N6 121.5(4) . . ?
 C4 C3 C2 123.2(4) . . ?
 C3 C4 C5 116.4(4) . . ?
 C3 C4 C6 124.1(4) . . ?
 C5 C4 C6 119.1(4) . . ?
 N4 C5 C4 119.3(4) . . ?
 N5 C5 N4 115.1(4) . . ?
 N5 C5 C4 125.6(4) . . ?
 N1 C8 C9 120.8(4) . . ?
 C8 C9 C10 116.8(4) . . ?
 C9 C10 N3 116.1(4) . . ?
 C11 C10 N3 118.6(4) . . ?
 C11 C10 C9 125.2(4) . . ?
 C10 C11 C12 116.3(4) . . ?
 C10 C11 C14 123.3(4) . . ?
 C12 C11 C14 120.3(4) . . ?
 N1 C12 C11 117.9(4) . . ?
 N2 C12 N1 113.8(4) . . ?
 N2 C12 C11 128.3(4) . . ?
 O11 C15 C16 116.2(4) . . ?
 O12 C15 O11 129.8(5) . . ?
 O12 C15 C16 114.0(4) . . ?
 F1 C16 F2 106.0(5) . . ?
 F1 C16 F3 108.0(4) . . ?
 F1 C16 C15 113.2(4) . . ?
 F2 C16 C15 111.0(4) . . ?
 F3 C16 F2 105.8(4) . . ?
 F3 C16 C15 112.4(4) . . ?
 O9 C17 O10 130.8(5) . . ?
 O9 C17 C18 113.3(5) . . ?
 O10 C17 C18 115.8(5) . . ?
 F4 C18 F5 106.9(6) . . ?
 F4 C18 F6 106.8(5) . . ?
 F4 C18 C17 114.0(6) . . ?
 F5 C18 C17 111.3(5) . . ?
 F6 C18 F5 107.7(6) . . ?
 F6 C18 C17 110.0(5) . . ?

loop_
  _diffrn_refln_index_h
  _diffrn_refln_index_k
  _diffrn_refln_index_l
  _diffrn_refln_intensity_net
  _diffrn_refln_intensity_u
 0 0 -1 0.32 0.46
 0 0 1 0.54 0.46
 0 0 -2 5953.05 226.21
 0 0 2 5787.51 225.87
 0 0 -3 1.9 1.42
 0 0 -3 1.32 1.39
 0 0 -3 -0.08 1.54
 0 0 3 -0.5 1.45
 0 0 -4 5030.75 222.22
 0 0 -4 6183.24 222.72
 0 0 4 5216 221.87
 0 0 -4 5765.33 222.54
 0 0 -5 1.02 2.05
 0 0 5 -0.37 2
 0 0 -5 -0.5 2.21
 0 0 -6 3603.53 147.7
 0 0 -6 3322.27 147.5
 0 0 -6 3883.79 148.05
 0 0 6 3655.94 147.1
 0 0 -7 1.26 3.13
 0 0 7 0.12 2.06
 0 0 -7 1.86 2.25
 0 0 8 3204.14 126.42
 0 0 -8 2957.43 127.11
 0 0 -8 3137.08 127.67
 0 0 -8 3005.21 127.1
 0 0 -9 1.51 2.97
 0 0 -9 -0.85 2.82
 0 0 9 0.41 1.96
 0 0 -9 2.03 2.02
 0 0 10 7793.96 329.97
 0 0 -10 8382.69 331.16
 0 0 -10 8294.05 331.7
 0 0 -10 8239.57 331.02
 0 0 -11 -0.22 3.13
 0 0 -11 -0.76 2.67
 0 0 -12 3127.31 126.34
 0 0 -12 2908.66 125.28
 0 0 -13 -0.26 1.21
 0 0 -14 1337.01 59.92
 0 0 -14 1365.1 56.04
 0 0 -15 0.95 1.26
 0 0 15 -0.77 1.15
 0 0 -15 -0.9 3.32
 0 0 -15 0.69 2.5
 0 0 16 1026.06 42.83
 0 0 -16 1034.18 47.69
 0 0 -16 1131.92 48.98
 0 0 17 0.74 1.15
 0 0 -17 0.35 3.29
 0 0 -17 1.21 2.86
 0 0 -18 506.19 22.63
 0 0 -18 550.9 27.75
 0 0 -18 563.98 28.64
 0 0 -19 1.32 2.62
 0 0 -19 0.77 3.6
 0 0 -19 0.38 1.4
 0 0 -20 985.82 48.32
 0 0 -20 983.86 42.22
 0 0 -21 -0.79 3.63
 0 0 -21 -0.38 1.4
 0 0 -21 0.43 2.95
 0 0 -22 550.6 29.42
 0 0 23 0.79 1.88
 0 0 -23 -0.08 1.26
 0 0 24 454.72 20.15
 0 0 25 -0.71 1.59
 0 0 26 75.05 4.41
 0 0 27 1.72 1.17
 0 0 28 129.15 6.15
 0 1 0 0.39 0.84
 0 1 0 0.45 0.67
 0 1 -1 9.56 0.76
 0 1 1 10.88 1.43
 0 1 2 110.26 5.72
 0 1 -2 112.64 5.48
 0 1 -3 60.73 3.62
 0 1 -4 1.08 1.55
 0 1 -4 1.81 1.56
 0 1 -5 50.47 3.9
 0 -1 -5 46.73 3.98
 0 1 -5 46.76 3.71
 0 -1 -6 32.91 3.74
 0 1 -6 32.98 3.42
 0 -1 -6 30.84 3.71
 0 1 -6 31.75 3.27
 0 1 6 27.85 3.53
 0 1 7 1.54 2.33
 0 1 -7 2.54 2.27
 0 1 -7 -0.15 2.24
 0 -1 -7 3.38 2.95
 0 -1 -7 3.9 2.42
 0 -1 -8 38.28 4.67
 0 1 -8 50.13 5
 0 -1 -8 44.15 5
 0 1 -8 46.12 4.79
 0 1 8 48.82 4.65
 0 -1 -9 138.46 9.41
 0 1 -9 141.74 9.54
 0 -1 -9 142.44 9.2
 0 1 -9 136.55 9.24
 0 1 9 124.74 8.58
 0 -1 -10 59.69 5.9
 0 1 -10 60.73 6.06
 0 -1 -10 57.64 5.88
 0 1 -10 51.22 5.91
 0 -1 -10 52.03 5.62
 0 1 10 54 5.36
 0 1 11 7.84 2.99
 0 -1 -11 7.3 3.13
 0 1 -11 6.21 3.44
 0 1 -11 6.99 3.85
 0 -1 -11 12.45 4.09
 0 -1 -11 7.87 3.1
 0 1 12 46.79 5.3
 0 -1 -12 53.79 5.9
 0 -1 -12 57.35 5.99
 0 -1 -12 51.58 5.92
 0 1 -12 56.56 6.46
 0 1 -13 69.83 6.49
 0 1 13 59.54 3.75
 0 1 -13 61.58 3.87
 0 -1 -13 57.49 3.75
 0 -1 -13 60.2 6.35
 0 -1 -14 5.03 3.59
 0 1 -14 11.71 4.29
 0 1 -14 7.42 1.7
 0 -1 -14 7.95 3.54
 0 1 -14 7.25 3.52
 0 1 -14 8.35 3.01
 0 1 14 6.44 1.6
 0 -1 -14 7.12 1.65
 0 1 -15 58.27 7.04
 0 -1 -15 64.11 6.72
 0 1 15 51.67 3.56
 0 1 -15 49.76 3.62
 0 -1 -15 54.79 6.85
 0 1 -15 55.02 6.85
 0 -1 -15 55.91 3.68
 0 -1 -15 43.54 5.84
 0 1 -16 2.85 2.31
 0 1 -16 -1.49 3.33
 0 -1 -16 1.27 3.13
 0 1 -16 4.44 1.55
 0 -1 -16 0.17 1.44
 0 1 -16 3.6 3.09
 0 -1 -16 -0.79 2.92
 0 1 16 1.09 1.39
 0 -1 -17 50.21 3.54
 0 1 -17 42.06 3.36
 0 -1 -17 41.81 6.21
 0 1 17 41.85 3.21
 0 1 -17 57.03 7.2
 0 1 -17 40.87 6.13
 0 -1 -17 45.47 6.34
 0 -1 -18 33.66 3.09
 0 -1 -18 35.14 5.85
 0 1 -18 32.4 6.22
 0 1 18 35.37 2.9
 0 1 -18 31.19 2.87
 0 1 -18 33.17 5.72
 0 -1 -18 34.52 5.8
 0 1 -19 44.23 3.44
 0 1 -19 51.21 7.58
 0 -1 -19 56.43 7.12
 0 1 19 41.7 3.35
 0 -1 -19 38.13 6.61
 0 -1 -20 213.5 14.3
 0 1 20 188.97 9.41
 0 1 -20 201.53 9.66
 0 -1 -20 189.56 14.62
 0 -1 -21 104.41 10.28
 0 -1 -21 117.32 6.34
 0 1 21 97.45 5.85
 0 1 -21 110.32 6.1
 0 -1 -22 2.44 3.06
 0 -1 -22 3.25 3.72
 0 -1 -23 72.89 4.54
 0 1 23 56.17 4.72
 0 1 24 3.44 1.7
 0 -1 24 2.1 1.94
 0 -1 -24 2.08 1.3
 0 -1 -25 36.77 2.67
 0 1 25 31.34 2.9
 0 1 26 0.25 1.25
 0 -1 26 0.76 1.36
 0 -1 27 12.33 1.67
 0 -1 27 11.54 1.62
 0 1 27 8.6 1.55
 0 -1 28 9.63 1.3
 0 1 28 9.34 1.25
 0 -1 28 9.26 1.25
 0 2 0 152.06 7.93
 0 2 0 136.17 6.86
 0 2 -1 2.72 2.6
 0 2 -1 1.72 1.18
 0 2 1 1.78 2.63
 0 2 2 514.23 23.51
 0 2 -2 547.03 22.38
 0 -2 -2 531.67 22.75
 0 2 -2 500.51 22.1
 0 2 3 482.34 23.12
 0 -2 -3 527.8 22.37
 0 2 4 2200.55 96.72
 0 -2 -4 2441.66 96.13
 0 2 5 55.75 5.22
 0 -2 -5 64.04 4.62
 0 -2 -6 718.43 30.17
 0 2 -6 728.95 29.99
 0 2 7 3.35 2.65
 0 -2 -7 3.25 2.13
 0 2 -7 4.76 2.42
 0 -2 -8 2315.89 92.49
 0 2 -8 2340.18 91.8
 0 -2 -8 2263.67 91.35
 0 -2 -9 135.85 9.85
 0 2 -9 146.86 9.73
 0 2 -9 141.17 9.36
 0 2 9 127.46 9.15
 0 -2 -9 143.17 9.42
 0 -2 -10 423.61 22.58
 0 2 -10 442.44 21.63
 0 2 -10 428.25 22.12
 0 2 10 438.53 21.47
 0 -2 -10 384.25 21.26
 0 2 11 92.43 4.93
 0 2 -11 83.95 7.42
 0 -2 -11 88.09 7.92
 0 2 12 689.64 34.82
 0 2 -12 756.34 36.53
 0 2 -12 777.88 35.3
 0 -2 -12 661.83 35.71
 0 2 12 759.53 31.22
 0 -2 -12 748.87 31.53
 0 -2 -13 57.55 3.83
 0 2 13 58.66 6.22
 0 2 -13 60.78 7.57
 0 2 -13 53.29 3.65
 0 2 13 49.11 3.47
 0 -2 -13 48.42 6.39
 0 2 13 55.32 3.54
 0 -2 -13 55.18 6.55
 0 2 14 452 19.71
 0 -2 -14 449.57 24.82
 0 -2 -14 443.91 24.68
 0 2 -14 438.15 19.85
 0 2 14 463.21 19.74
 0 -2 -14 460.08 20.03
 0 -2 -14 496.03 24.35
 0 2 15 110.99 5.88
 0 2 -15 109.91 6.11
 0 2 15 117.93 6.02
 0 -2 -15 111.03 6.19
 0 -2 -15 117.97 9.66
 0 2 -15 113.29 8.9
 0 -2 -15 95.01 9.28
 0 -2 -15 85.62 9.18
 0 -2 -16 510.28 26.16
 0 2 16 420.42 19.4
 0 2 16 446.64 19.6
 0 -2 -16 465.09 19.93
 0 -2 -16 476.66 24.44
 0 2 -16 471.5 23.48
 0 -2 -16 455.51 24.68
 0 -2 -17 -0.35 3.86
 0 -2 -17 0.44 3.06
 0 -2 -17 2.39 1.61
 0 -2 -17 3.82 2.84
 0 2 17 1.56 1.51
 0 -2 -18 106.54 10.3
 0 -2 -18 101.51 9.55
 0 -2 -18 119.15 6.45
 0 2 18 108.85 6.13
 0 -2 -19 80.89 8.97
 0 -2 -19 91.41 8.75
 0 -2 -19 81.56 5.09
 0 2 19 73.44 4.75
 0 -2 -20 242.75 17.05
 0 -2 -20 279.78 17
 0 -2 -20 275.27 12.45
 0 2 20 241.66 11.92
 0 2 21 30.72 2.9
 0 -2 -21 27.3 5.58
 0 -2 -22 118.17 10.34
 0 2 22 105.45 5.9
 0 2 23 15.8 2.05
 0 -2 -23 17.68 2.21
 0 -2 -24 137.51 5.87
 0 -2 24 149.66 6.65
 0 -2 25 42.48 3.03
 0 -2 -25 35.17 2.3
 0 -2 -26 43.97 2.62
 0 -2 26 47.98 3.23
 0 2 26 38.57 2.93
 0 -2 26 38.05 2.9
 0 -2 27 6.45 1.37
 0 2 27 4.83 1.14
 0 -2 27 5.2 1.1
 0 -2 28 24.32 1.7
 0 3 0 0.64 3.46
 0 -3 -1 158.71 9.05
 0 3 -1 164.78 8.55
 0 3 1 165.1 11.13
 0 3 -1 188.8 9.88
 0 -3 -2 70.33 4.94
 0 3 -2 61.36 4.19
 0 3 2 63.94 6.71
 0 3 -2 68.6 4.05
 0 3 -3 7.88 1.64
 0 3 3 11.24 4.14
 0 -3 -3 10.5 2.12
 0 3 -4 1.37 1.22
 0 3 4 4.65 3.8
 0 -3 -4 0.98 1.61
 0 3 5 8.03 3.69
 0 3 -5 7.49 1.63
 0 -3 -5 10.6 2.33
 0 3 6 127.25 9.37
 0 -3 -6 138.43 8.76
 0 3 7 4.25 3.27
 0 -3 -7 1.64 2.26
 0 3 8 151.3 10.46
 0 -3 -8 156.69 10.52
 0 3 9 37.07 2.84
 0 3 9 32.69 2.75
 0 -3 -9 40.56 4.97
 0 3 10 84.33 4.89
 0 -3 -10 88.34 8.38
 0 3 10 85.67 4.77
 0 3 10 76.97 7.35
 0 -3 -11 0.95 3.64
 0 3 11 2.07 1.56
 0 -3 -11 -1.65 3.55
 0 3 11 1.17 1.45
 0 3 11 0.87 2.72
 0 3 12 92.32 5.34
 0 3 12 77.97 7.81
 0 -3 -12 90.06 8.63
 0 3 12 93.56 5.09
 0 -3 -12 86.58 9.24
 0 -3 -13 105.93 10.58
 0 -3 -13 112.76 9.97
 0 3 13 111.88 6.3
 0 -3 -13 113.14 6.54
 0 3 13 115.23 6.1
 0 -3 -14 88.41 9.6
 0 3 14 97 5.54
 0 -3 -14 105.65 9.44
 0 -3 -14 89.92 5.74
 0 3 14 94.85 5.35
 0 -3 -15 12.92 4.54
 0 -3 -15 11.1 4.25
 0 -3 -15 10.4 4.1
 0 3 15 9.77 1.92
 0 3 15 10.54 1.9
 0 -3 -15 9.44 2.15
 0 -3 -16 285.28 16.68
 0 -3 -16 208.33 16.11
 0 -3 -16 221.26 16.67
 0 -3 -16 255.96 11.87
 0 3 16 244.23 11.46
 0 3 16 231.37 11.34
 0 3 17 47.96 3.62
 0 -3 -17 49.07 3.87
 0 3 17 46.82 3.56
 0 -3 -17 55.46 7.27
 0 -3 -17 47.16 6.76
 0 3 18 153.36 8.15
 0 -3 -18 167.93 12.51
 0 -3 -18 167.86 13.51
 0 -3 -18 180.79 8.65
 0 -3 -19 139.42 11.59
 0 -3 19 158.76 8.24
 0 -3 -19 142.33 12.63
 0 3 19 132.24 7.48
 0 -3 -19 152.34 7.91
 0 -3 -20 147.73 12.54
 0 -3 -20 151.05 7.91
 0 3 20 129.36 7.48
 0 -3 -21 39.08 6.02
 0 3 21 25.04 2.69
 0 -3 22 80.36 4.76
 0 3 22 49.74 3.76
 0 -3 23 15.89 2.44
 0 -3 -23 14.48 1.9
 0 -3 24 12.97 2.05
 0 -3 -24 23.55 2.06
 0 -3 24 26.95 2.62
 0 3 24 12.81 1.86
 0 -3 25 14.4 1.91
 0 -3 -25 12.53 1.49
 0 -3 25 9.06 1.42
 0 3 25 9.58 1.45
 0 -3 -26 3.95 0.87
 0 -3 26 3.73 1.24
 0 -3 27 13.15 1.43
 0 -4 0 55.44 4.83
 0 4 1 186.85 12.07
 0 -4 -1 175.98 10.4
 0 4 2 248.66 15.89
 0 -4 -2 266.53 13.92
 0 4 3 -0.65 3.65
 0 -4 -3 0.64 1.62
 0 4 3 0.11 1.08
 0 4 -3 0.54 1.43
 0 4 4 157.45 11.52
 0 4 -4 146.11 7.91
 0 4 4 127.42 6.48
 0 4 5 37.18 5.97
 0 4 5 36.34 2.63
 0 4 6 70.91 4.13
 0 4 6 71.22 4.74
 0 -4 -7 122.52 9.38
 0 4 7 107.97 5.95
 0 4 7 120.56 6.34
 0 4 8 48.15 3.68
 0 -4 -8 54.22 6.33
 0 4 8 44.34 6.03
 0 4 8 51.65 3.53
 0 -4 9 6.93 2.09
 0 4 9 10.71 3.6
 0 -4 -9 7.97 3.28
 0 4 9 7.7 1.85
 0 4 9 9.2 1.85
 0 4 10 60 6.95
 0 4 10 74.18 4.48
 0 -4 10 47.14 4.34
 0 -4 -10 84.79 7.54
 0 4 10 64.34 4.16
 0 -4 -10 81.74 8.61
 0 -4 11 24.03 3.22
 0 4 11 33.05 3.03
 0 -4 -11 27.62 5.73
 0 -4 -11 27.02 5.61
 0 4 11 28.24 2.72
 0 -4 12 4.35 2.42
 0 -4 -12 3.24 3.98
 0 4 12 3.35 1.65
 0 -4 -12 3.24 4.11
 0 4 12 5.13 1.83
 0 -4 13 2.57 2.39
 0 -4 -13 4.76 4.48
 0 4 13 0.8 1.55
 0 4 13 1.46 1.73
 0 -4 -13 -1.68 4.16
 0 -4 -14 7.02 2.3
 0 -4 14 4.3 2.52
 0 -4 -14 3.92 4.39
 0 4 14 2.01 1.67
 0 4 14 7.49 1.94
 0 -4 -14 5.64 4.36
 0 -4 -15 7.41 2.35
 0 -4 -15 4.69 4.32
 0 4 15 4.4 1.82
 0 -4 15 4.88 2.33
 0 4 15 3.48 1.68
 0 -4 -15 7.75 4.27
 0 -4 -16 17.85 5.46
 0 4 16 23.94 2.62
 0 -4 -16 15.34 4.98
 0 -4 -16 16.49 5.32
 0 4 16 20.53 2.57
 0 -4 16 19.72 3.06
 0 -4 -16 21.56 2.92
 0 -4 -17 44.01 7.31
 0 4 17 54.53 4.09
 0 -4 17 65.53 4.71
 0 4 17 48.54 3.87
 0 -4 -17 58.27 4.34
 0 -4 -17 38.42 7.18
 0 4 18 -0.19 1.47
 0 -4 -18 6.47 3.57
 0 -4 18 1.44 2.1
 0 -4 -18 2.37 1.82
 0 4 18 1.79 1.64
 0 -4 -19 4.32 3.98
 0 -4 -20 10.72 2
 0 4 20 8.97 1.85
 0 -4 20 8.59 2.39
 0 -4 -21 12.16 2.04
 0 4 21 7.83 1.73
 0 -4 -22 13.82 1.99
 0 -4 22 16.22 2.33
 0 -4 23 7.05 1.81
 0 4 23 5.63 1.38
 0 -4 24 6.09 1.52
 0 4 24 1.41 1.09
 0 -4 -24 4.79 1.19
 0 -4 25 9.56 1.41
 0 -4 -25 7.43 1.07
 0 -5 0 0.79 1.84
 0 5 0 -0.07 1.16
 0 5 1 29.54 2.46
 0 5 -1 30.03 2.5
 0 -5 1 25.9 3.88
 0 -5 -1 27.39 3.99
 0 -5 -2 17.29 3.35
 0 -5 2 15.71 3.15
 0 5 2 14.37 1.85
 0 5 -2 12.91 1.83
 0 -5 -3 0.59 2.18
 0 -5 3 2.73 1.94
 0 5 -3 2.4 1.42
 0 5 3 0.69 1.2
 0 -5 -4 29.45 4.48
 0 5 4 30.72 2.6
 0 -5 -5 34.04 5.05
 0 5 5 37.55 2.96
 0 5 6 2.2 1.52
 0 5 6 2.78 1.88
 0 -5 -6 0.73 2.44
 0 5 7 -0.49 1.48
 0 -5 -7 0.8 2.94
 0 5 7 0.09 1.78
 0 -5 -8 18.65 4.73
 0 5 8 20.07 2.53
 0 5 8 20.36 2.56
 0 -5 -9 42.44 6.9
 0 5 9 47.29 3.59
 0 5 9 44.63 3.75
 0 5 10 15.09 2.28
 0 5 10 20.4 2.69
 0 -5 -10 17.61 5.37
 0 -5 -10 14.27 4.63
 0 -5 -11 -1.18 4.02
 0 -5 -11 0.82 3.96
 0 5 11 1.23 1.78
 0 5 11 0.09 1.57
 0 5 12 80.78 5.33
 0 -5 -12 72.48 8.86
 0 5 12 75.18 4.76
 0 -5 -12 61.98 9.66
 0 5 13 -1.02 1.47
 0 -5 -13 -2.35 4.73
 0 -5 -13 -1.25 4.26
 0 5 13 1.62 1.97
 0 -5 14 2.34 2.32
 0 -5 -14 2.66 2.18
 0 5 14 1.5 1.58
 0 -5 -14 -1.22 4.02
 0 5 14 0.73 1.76
 0 -5 15 9.95 2.73
 0 5 15 10.38 1.99
 0 -5 -15 15.14 5.09
 0 -5 -15 13.58 2.65
 0 5 15 11.83 2.28
 0 5 16 3.42 1.65
 0 -5 -16 8.69 4.69
 0 -5 -16 4.38 3.9
 0 5 16 7.87 1.96
 0 -5 -16 4.97 2.09
 0 -5 -17 -1.56 3.6
 0 -5 17 1.15 2.14
 0 -5 -17 2.52 3.08
 0 5 18 1.2 1.47
 0 5 18 1.88 1.47
 0 -5 18 3.34 2.11
 0 -5 -18 2.51 1.83
 0 5 19 7.65 1.69
 0 -5 19 7.79 2.06
 0 -5 -19 8.46 1.9
 0 5 20 0.44 1.31
 0 -5 20 2.96 1.71
 0 -5 -20 3.34 1.47
 0 5 21 0.65 1.24
 0 -5 21 0.12 1.44
 0 -5 -21 0.58 1.2
 0 5 22 -0.39 1.11
 0 -5 22 1.72 1.2
 0 -5 -23 -0.09 0.84
 0 5 23 1.8 0.99
 0 5 24 3.73 1.02
 0 -5 -24 10.49 1.07
 0 -6 0 729.68 37.41
 0 6 0 799.96 33.57
 0 -6 1 697.02 35.04
 0 -6 -1 677.77 35.11
 0 6 1 701.94 31.02
 0 6 -1 768.2 31.32
 0 -6 2 858.26 40.77
 0 -6 -2 800.96 40.8
 0 6 2 882.78 36.58
 0 6 -2 852.58 36.74
 0 -6 3 289.85 17.67
 0 6 3 293.18 14.04
 0 -6 4 305.68 18.14
 0 -6 -4 316.52 19.03
 0 6 4 302.96 14.32
 0 -6 5 152.58 11.42
 0 -6 -5 137.02 11.65
 0 6 5 138.99 7.71
 0 -6 -6 315.21 19.9
 0 -6 6 291.34 18.75
 0 6 6 312.3 14.59
 0 -6 -7 89.1 10
 0 6 7 93.2 5.89
 0 -6 -8 118.68 11.79
 0 6 8 113.07 6.83
 0 6 9 220.6 10.79
 0 6 9 200.99 10.13
 0 -6 -9 183.57 14.06
 0 -6 -9 190.26 16.3
 0 6 10 483.74 21.36
 0 6 10 473.84 20.65
 0 -6 -10 402.83 25.24
 0 -6 -10 457.08 28.71
 0 6 11 407.22 18.08
 0 6 11 416.57 18.83
 0 6 12 273.23 12.98
 0 6 12 296.46 13.81
 0 -6 -12 250.94 20.11
 0 -6 -13 128.18 7.75
 0 -6 -13 118.23 12.92
 0 6 13 129.77 7.49
 0 -6 -14 146.14 14.05
 0 -6 -15 61.62 4.57
 0 6 15 60.39 4.01
 0 6 15 60.73 4.48
 0 -6 -16 85.05 5.43
 0 6 16 87.28 5.34
 0 6 16 88.47 5.01
 0 6 17 50.03 3.45
 0 6 17 55.66 3.68
 0 -6 -17 45.96 3.65
 0 6 18 98.72 5.3
 0 6 18 99.03 5.33
 0 -6 -18 94.51 5.47
 0 6 19 43.4 2.86
 0 -6 -19 35.53 2.87
 0 6 20 101.93 4.95
 0 -6 -20 86.07 4.9
 0 6 21 55.73 3.02
 0 -6 -21 42.48 2.92
 0 -6 -22 50.34 2.95
 0 6 22 63.36 3.11
 0 -7 0 -0.45 2.89
 0 7 0 1.19 2.06
 0 -7 1 1.78 2.71
 0 -7 -1 -0.45 2.65
 0 7 1 2.71 2.04
 0 -7 -2 14.4 4.39
 0 -7 2 15.07 4.08
 0 7 2 12.48 2.62
 0 -7 -3 4.3 3.4
 0 7 3 5.73 2.21
 0 -7 -4 19.37 5.23
 0 7 4 17.99 2.74
 0 -7 -5 -0.52 3.55
 0 7 5 0.77 1.82
 0 -7 -6 3.81 3.77
 0 7 6 6.15 2.04
 0 -7 -7 -0.57 3.62
 0 7 7 -0.38 1.75
 0 -7 -8 116.52 12.56
 0 -7 -9 2.4 4.63
 0 7 10 44.94 3.93
 0 -7 -10 43.1 8.15
 0 7 11 2.2 1.75
 0 7 12 8.37 2.01
 0 -7 -12 7.77 2.25
 0 7 13 2.4 1.63
 0 7 13 3.03 1.49
 0 -7 -13 2.12 1.87
 0 7 14 48.92 3.58
 0 7 14 48.97 3.21
 0 -7 -14 42.9 3.55
 0 7 14 45.92 3
 0 7 15 1.02 1.35
 0 7 15 1.01 0.97
 0 -7 -15 0.74 1.38
 0 7 15 1.15 1.17
 0 7 16 60.54 3.6
 0 -7 -16 60.4 3.89
 0 7 16 66.86 3.92
 0 7 17 1.04 1.07
 0 -7 -17 1.67 1.18
 0 -7 -18 38.39 2.72
 0 7 18 42.91 2.59
 0 -7 -19 0.27 0.75
 0 8 0 6.91 1.85
 0 8 1 209.5 10.86
 0 8 -1 196.12 9.8
 0 8 2 81.95 5.67
 0 8 -2 75.68 4.64
 0 8 3 298.58 13.37
 0 8 -3 247.97 11.92
 0 8 4 107.9 6.41
 0 8 -4 98.9 5.3
 0 8 5 418.61 19.02
 0 8 6 136.58 7.5
 0 8 7 350.59 16.04
 0 8 8 71.12 4.59
 0 8 9 270.36 12.57
 0 8 9 284.87 12.26
 0 -8 -9 250.98 12.64
 0 8 10 105.73 5.86
 0 8 10 111.49 5.53
 0 -8 -10 103.66 5.99
 0 8 11 238.83 10.63
 0 8 11 223.17 10.1
 0 -8 -11 217.57 10.59
 0 8 12 67.63 3.95
 0 8 12 62.35 3.48
 0 -8 -12 66.04 3.95
 0 8 13 230.95 9.93
 0 8 13 205.11 9.4
 0 -8 -13 220.98 9.86
 0 -8 -14 57.93 3.38
 0 8 14 60.35 3.39
 0 -8 -15 196.94 8.72
 0 9 0 0.1 1.1
 0 9 1 0.29 1.14
 0 9 -1 1.55 0.97
 0 9 2 0.19 1.21
 0 9 -2 0.42 0.85
 0 9 3 2.8 1.34
 0 9 3 1.6 1.19
 0 9 4 0.38 1.17
 0 9 4 1.49 1.16
 0 -9 -4 -0.06 1.36
 0 9 5 -0.18 1.14
 0 9 5 1.37 1.12
 0 -9 -5 -0.21 1.18
 0 9 6 1.16 1.02
 0 9 6 0.47 1.05
 0 -9 -6 0.59 1.02
 0 9 7 5.52 1.1
 0 9 7 4 1.13
 0 9 8 3.06 0.9
 0 9 8 4.26 1
 0 9 9 4.45 0.82
 0 9 9 3.88 0.89
 -1 0 28 0.09 0.9
 -1 0 27 51.23 3.25
 -1 0 26 1.25 1.41
 -1 0 25 183.12 9.03
 1 0 -24 1.03 1.24
 -1 0 24 0.98 1.8
 1 0 -23 313.12 14.26
 1 0 -22 1.31 3.2
 1 0 -21 544.86 29.71
 1 0 -21 564.33 30.95
 1 0 -21 578.88 24.85
 1 0 -20 -0.38 3.67
 1 0 -20 -0.47 3.08
 1 0 -20 1.4 1.62
 1 0 -19 415.65 23.47
 1 0 -19 478.16 24.45
 1 0 -19 420.37 19.18
 1 0 -19 461.84 25.51
 1 0 -18 -0.66 1.47
 1 0 -18 -1.45 3.64
 1 0 -18 4.44 3.38
 1 0 -17 692.34 35.18
 1 0 -17 764.92 34.64
 1 0 -17 660.01 29.36
 -1 0 17 699.91 28.97
 -1 0 16 0.12 1.17
 1 0 -16 1.57 2.53
 1 0 -16 1.62 3.04
 1 0 -15 758.76 34.89
 1 0 -15 650.39 33.21
 -1 0 15 697.6 29.15
 1 0 -14 -0.28 3.58
 1 0 -14 1.01 2.69
 1 0 -14 0.85 1.35
 -1 0 13 1027.33 42.55
 1 0 -13 929.82 39.61
 1 0 -12 -1.46 3.37
 -1 0 12 -0.2 2.29
 1 0 -11 1520.8 72.12
 1 0 -11 1722.73 73.44
 1 0 -11 1650 72.73
 1 0 -10 1.03 3.29
 1 0 -10 0.25 2.64
 -1 0 10 -0.18 2.49
 1 0 -10 -0.23 2.41
 -1 0 9 1858.44 86.57
 1 0 -9 2004.91 87.16
 1 0 -9 2368.05 88.69
 1 0 -9 2295.45 88.13
 1 0 -8 -0.33 3.18
 1 0 -8 -0.64 2.65
 -1 0 8 -0.42 2.3
 1 0 -8 1.19 2.3
 1 0 -7 1363.47 61.22
 -1 0 7 1452.32 60.81
 1 0 -6 -0.48 2.54
 -1 0 6 -0.34 1.73
 1 0 -6 -0.17 2.29
 -1 0 5 420.61 18.09
 1 0 -5 401.08 18.66
 1 0 -5 447.68 19.9
 1 0 -4 0.4 2.21
 -1 0 4 0.34 1.09
 1 0 -3 43.43 3.73
 1 0 -3 41.83 2.77
 -1 0 3 45.57 2.54
 1 0 -2 0.36 0.71
 1 0 0 0.32 0.4
 -1 0 -1 1837.23 74.47
 -1 0 -2 0.06 0.69
 -1 0 -2 0.19 1.62
 -1 0 -3 90.31 4.82
 -1 0 -3 86.75 4.52
 -1 0 -3 85.76 5.45
 -1 0 -4 1.5 1.76
 -1 0 -4 0.21 1.52
 -1 0 -5 233.94 11.44
 -1 0 -5 228.32 10.98
 -1 0 -6 0.4 2.1
 -1 0 -6 0.65 1.83
 -1 0 -7 815.81 35.16
 -1 0 -7 850.82 35.09
 -1 0 -7 784.56 34.41
 -1 0 -7 746.19 35.09
 -1 0 -8 1.27 1.92
 -1 0 -8 0.71 2.29
 -1 0 -8 0.5 2.06
 -1 0 -8 -0.18 2.68
 -1 0 -9 1304.27 53.53
 -1 0 -9 1195.94 52.45
 -1 0 -9 1215.85 53.23
 -1 0 -10 -0.22 2.57
 -1 0 -10 0.42 2.93
 -1 0 -11 99.43 7.52
 -1 0 -11 83.22 7.14
 -1 0 -12 -0.73 3.02
 -1 0 -12 0.52 2.7
 -1 0 -13 237 14.22
 1 0 14 -0.2 1.04
 -1 0 -14 -2 3.48
 -1 0 -14 0.07 1.24
 1 0 15 65.81 3.69
 -1 0 -15 72.76 7.1
 -1 0 -15 72.43 7.11
 -1 0 -15 64.12 4
 -1 0 -16 -0.71 2.77
 -1 0 -16 1.33 3.21
 1 0 16 -1.36 1.21
 -1 0 -17 9.82 3.61
 -1 0 -17 5.32 3.6
 1 0 17 5.65 1.39
 -1 0 -18 1.13 1.36
 1 0 18 -0.61 1.33
 -1 0 -18 -0.4 2.94
 -1 0 -18 -0.75 3.3
 -1 0 -19 68.68 7.92
 -1 0 -19 62.83 4.16
 -1 0 -19 51.5 7.15
 -1 0 -20 -2.44 4.29
 -1 0 -20 0.55 1.36
 -1 0 -20 2.46 2.92
 -1 0 -21 21.28 2.39
 -1 0 -21 32.2 5.85
 -1 0 -22 -0.4 3.62
 -1 0 -23 1.02 1.28
 1 0 23 1.49 2.02
 1 0 24 -1.7 1.89
 1 0 25 43.55 3.36
 1 0 26 0.06 1.35
 1 0 27 1.71 1.22
 1 0 27 1.96 1.18
 1 0 28 0.04 0.87
 -1 -1 28 11.56 1.4
 -1 1 28 12.04 1.42
 -1 -1 28 10.84 1.42
 -1 -1 27 18.93 2.01
 -1 -1 26 27.99 2.66
 -1 1 26 21.97 2.27
 1 -1 -25 1.43 1.11
 -1 1 25 1.54 1.51
 -1 -1 25 2.38 1.72
 -1 -1 24 55.85 4.33
 -1 1 24 46.28 3.87
 1 -1 -24 58.2 3.71
 1 -1 -23 53.28 3.76
 1 -1 -22 62.9 7.83
 1 -1 -21 4.55 3.48
 -1 1 21 7.33 1.6
 1 -1 -21 7 1.77
 1 1 -21 5.85 1.67
 1 1 -20 158.2 8.29
 1 -1 -20 159.77 8.38
 1 -1 -20 177.13 12.51
 1 -1 -20 154.19 13.13
 -1 1 20 162.86 8.04
 -1 1 19 37.2 3.01
 1 1 -19 36.95 3.14
 1 -1 -19 34.4 6.53
 1 -1 -19 37.09 5.91
 1 -1 -18 18.34 4.81
 1 1 -18 25 5.28
 1 1 -18 18.95 2.37
 1 -1 -18 14.14 4.46
 1 1 -18 20.07 5.5
 1 1 -18 18.3 4.24
 -1 1 18 16.94 2.35
 1 -1 -18 16.97 2.51
 1 1 -17 3.16 1.54
 -1 1 17 4.13 1.54
 1 -1 -17 3.21 3.44
 1 1 -17 7.2 4.34
 1 1 -17 6.73 3.29
 1 -1 -17 5.87 1.71
 1 -1 -17 9.04 3.9
 1 1 -17 10.54 3.83
 1 -1 -16 34.46 5.93
 1 1 -16 38.73 5.92
 1 1 -16 33.35 2.92
 1 1 -16 28.82 5.75
 1 -1 -16 32.86 5.16
 1 1 -16 33.86 5.19
 -1 1 16 31.76 2.98
 1 -1 -16 38.24 3.09
 1 1 -15 4.46 2.77
 1 -1 -15 11.13 3.44
 1 1 -15 10.42 1.86
 -1 1 15 4.7 1.69
 1 -1 -15 13.28 3.63
 1 1 -15 9.91 4.31
 1 -1 -15 8.65 1.72
 1 -1 -15 11.59 3.84
 1 1 -15 3.21 2.95
 1 1 -14 90.21 8.8
 1 -1 -14 92.98 8.72
 -1 1 14 97.49 8.51
 1 1 -14 102.18 9.2
 1 -1 -14 95.93 7.98
 -1 1 14 85.85 5.35
 1 1 -14 94.58 5.41
 1 -1 -14 100.45 5.32
 1 1 -13 1.9 1.47
 -1 1 13 2.8 1.69
 -1 1 12 0.79 2.95
 1 -1 -12 3.03 1.42
 1 -1 -12 2.97 2.85
 1 -1 -12 6.2 3.43
 1 1 -12 -0.6 4.16
 1 -1 -11 661.17 30.57
 1 1 -11 643.61 31.48
 1 -1 -11 627.2 31.46
 1 -1 -11 668.35 31.67
 1 1 -11 721.9 32.71
 -1 1 11 664.34 31.32
 -1 1 10 5.23 3.11
 1 -1 -10 7.56 3.45
 1 1 -10 8.25 3.74
 1 1 -10 6.91 3.19
 1 -1 -10 8.34 2.91
 1 -1 -10 7.18 3.19
 1 -1 -9 1200 50.59
 1 1 -9 1201.32 50.84
 -1 -1 9 1196.88 47.98
 1 1 -9 1133.79 49.69
 1 -1 -9 1150.68 49.35
 1 1 -8 97.82 7.53
 1 -1 -8 111.92 7.92
 -1 1 8 84.46 6.77
 -1 -1 8 119.39 6.02
 1 1 -8 101.75 7.19
 1 -1 -8 99.31 7.15
 1 -1 -7 93.35 7.25
 1 1 -7 100.97 7.05
 -1 1 7 99.42 6.59
 -1 -1 7 111.99 5.74
 1 1 -7 112.55 6.79
 1 -1 -7 87.94 6.65
 1 -1 -6 44.11 4.46
 1 1 -6 40.35 4
 -1 1 6 35.31 3.33
 -1 -1 6 35.69 2.88
 1 1 -6 32.48 3.47
 1 -1 -6 38.11 4.07
 -1 -1 5 200.83 9.21
 1 1 -5 210.22 10.13
 1 -1 -5 207.04 10.04
 -1 -1 4 1.03 0.92
 1 1 -3 55.33 3.56
 -1 -1 3 50.96 2.36
 1 -1 -2 79.06 4.33
 -1 1 2 77.45 4.12
 1 1 -2 78.6 3.42
 1 -1 -1 410.33 16.85
 1 1 -1 421.09 16.87
 1 -1 -1 403.31 17.2
 -1 1 1 383.73 17.19
 1 -1 0 21.27 1.58
 1 -1 0 24.54 1.5
 1 1 0 26.06 1.52
 1 -1 1 1662.82 67.47
 1 1 2 190.56 9.52
 -1 -1 -2 183.93 8.43
 -1 1 -2 179.23 8.51
 -1 -1 -3 182.94 8.59
 -1 1 -3 187.04 8.76
 -1 -1 -4 2.03 1.23
 -1 1 -4 2.14 1.25
 -1 1 -5 2438.04 97.37
 -1 1 -5 2358.47 97.75
 -1 -1 -5 2346.17 97.82
 -1 1 -6 9.03 1.97
 1 1 6 13.04 3.16
 -1 1 -6 12.69 2.75
 -1 -1 -6 10.63 2.64
 -1 1 -6 11.33 2.35
 -1 -1 -6 12.24 2.39
 -1 1 -7 55.24 4.16
 -1 1 -7 47.48 4.68
 1 1 7 46.5 4.65
 -1 1 -7 58.58 4.65
 -1 -1 -7 44.55 4.51
 -1 -1 -7 49.97 4.84
 -1 1 -8 6.59 2.31
 1 1 8 8.24 2.61
 -1 1 -8 8.6 2.84
 -1 1 -8 6.24 3.03
 -1 -1 -8 11.11 3.43
 -1 -1 -8 8.4 2.69
 -1 1 -9 607.92 29.01
 -1 1 -9 666.88 28.37
 -1 1 -9 693.87 29.46
 -1 -1 -9 589.25 29.15
 -1 -1 -9 554.78 28.72
 -1 -1 -10 32.39 4.39
 -1 1 -10 38.55 4.35
 -1 1 -10 41.76 5.28
 -1 -1 -10 31.69 4.67
 -1 1 -10 41.53 5.06
 -1 -1 -10 40.43 5.23
 -1 1 -11 579.54 28.7
 -1 1 -11 587.08 27.58
 -1 -1 -11 580.58 28.19
 -1 -1 -11 629.4 28.82
 -1 1 -11 640.7 29.32
 -1 -1 -11 574.84 28.68
 -1 1 -12 1.51 2.71
 -1 1 -12 0.63 2.24
 -1 -1 -12 -0.98 2.35
 -1 -1 -12 -1.11 2.61
 -1 1 -13 2.15 3.23
 1 1 13 4.81 1.27
 -1 -1 -13 4.16 1.49
 -1 1 -13 4.78 2.41
 -1 -1 -13 5.6 2.39
 -1 1 -14 8.36 1.7
 -1 -1 -14 8.84 1.67
 1 1 14 8.26 1.52
 -1 1 -14 8.5 4
 -1 -1 -14 6.97 3.72
 -1 -1 -14 14.77 3.82
 -1 1 -14 8.06 2.61
 -1 -1 -14 11.25 3.07
 -1 -1 -15 192.02 9.3
 -1 1 -15 210.38 13.59
 -1 -1 -15 202.97 13.32
 -1 1 -15 205.82 9.34
 1 1 15 185.2 9.03
 -1 -1 -15 190.7 12.92
 -1 1 -15 180.82 13.01
 1 1 16 0.64 1.23
 -1 -1 -16 1.69 3.48
 -1 1 -16 4.04 3.64
 -1 1 -16 0.73 1.39
 -1 -1 -16 0.84 1.35
 -1 -1 -16 1.85 2.43
 -1 1 -16 0.37 2.78
 -1 -1 -17 414.97 17.7
 -1 -1 -17 425.77 22.76
 -1 1 -17 375.35 17.42
 1 1 17 390.91 17.34
 -1 -1 -17 402.37 22.2
 -1 1 -17 411.37 22.8
 1 1 18 7.42 1.69
 -1 -1 -18 10.41 3.96
 -1 1 -18 6.46 4.07
 -1 -1 -18 6.21 1.75
 -1 1 -18 6.52 1.65
 -1 -1 -18 5.22 3.33
 -1 -1 -19 164.02 12.81
 -1 1 -19 168.46 8.45
 1 1 19 162.17 8.33
 -1 1 -19 192.81 13.92
 1 1 20 2.78 1.53
 -1 1 -20 1.71 3.66
 -1 -1 -20 6.26 4.16
 -1 -1 -20 1.24 2.86
 -1 1 -20 1.01 1.32
 1 1 21 41.85 3.55
 1 -1 21 56.11 4.51
 1 1 21 53.41 3.99
 -1 -1 -21 55.17 3.79
 -1 -1 -21 46.57 6.65
 -1 -1 -22 25.98 5.3
 1 1 23 77.68 5.24
 -1 -1 -23 85.01 4.93
 -1 -1 -24 0.91 1.2
 1 -1 24 2.77 1.9
 1 1 24 3.97 1.7
 -1 -1 -25 10.33 1.39
 1 1 25 8.86 1.74
 1 -1 25 13.73 2.16
 1 -1 26 -0.67 1.43
 1 1 27 8.82 1.49
 1 -1 27 6.5 1.42
 1 -1 27 8.85 1.54
 1 1 28 0.07 0.8
 1 -1 28 -0.51 0.81
 1 -1 28 0.52 0.88
 -1 -2 28 2.17 0.78
 -1 -2 27 13.84 1.5
 -1 2 27 16.16 1.58
 -1 -2 27 16.59 1.77
 -1 -2 26 5.32 1.54
 1 -2 -26 4.08 1.09
 1 -2 -25 56.54 3.02
 -1 -2 25 61.66 3.69
 -1 2 24 2.89 1.37
 -1 -2 24 7.19 2.15
 1 -2 -24 6.69 1.54
 1 -2 -23 86.69 4.67
 -1 -2 23 84.79 5.33
 1 -2 -22 0.83 2.91
 -1 2 22 -0.3 1.42
 1 -2 -21 62.12 8.05
 1 -2 -20 10.34 2.14
 1 -2 -20 6.41 3.73
 -1 2 20 9.04 1.93
 -1 2 19 61.9 4.27
 1 -2 -19 71.26 4.66
 1 -2 -19 63.59 8.03
 1 -2 -18 6.22 3.79
 1 2 -18 18.36 3.99
 1 -2 -18 10.94 2.12
 1 -2 -18 16.98 4.57
 -1 2 18 14.24 2.11
 1 -2 -18 8 3.97
 -1 2 17 87.32 5.12
 1 -2 -17 76.1 8.32
 1 -2 -17 88.64 8.15
 1 2 -17 76.99 7.84
 1 -2 -17 89.75 5.32
 1 -2 -17 73.73 8.62
 1 -2 -16 -1.81 3.08
 1 -2 -16 -0.31 3.6
 1 2 -16 0.34 2.64
 1 -2 -16 3.72 2.85
 1 2 -16 2.74 1.5
 1 -2 -16 2.05 1.54
 -1 2 16 2.12 1.62
 1 2 -15 235.26 11.16
 1 2 -15 216.85 11.34
 -1 2 15 230.48 15.21
 1 -2 -15 237.82 11.18
 1 -2 -15 221.86 15.42
 1 2 -15 257.61 15.23
 1 -2 -15 246.96 14.56
 -1 2 15 224.57 10.69
 -1 2 15 245.05 11.05
 1 2 -14 2.8 1.51
 -1 2 14 1.7 1.28
 -1 2 14 1.51 1.62
 1 -2 -14 2.69 2.74
 1 -2 -14 3.31 1.55
 1 -2 -14 1.46 3.41
 1 -2 -14 -0.41 3
 1 2 -14 2.69 2.81
 1 2 -14 1.39 1.49
 -1 2 14 3.02 2.89
 1 2 -13 425.77 19.16
 1 -2 -13 401.83 23.81
 1 -2 -13 427.27 23.78
 -1 2 13 417.1 18.86
 -1 2 13 486.36 19.28
 -1 2 13 450.6 23.36
 1 -2 -13 433.92 19.16
 1 -2 -12 11.56 2.07
 -1 2 12 14.16 4.14
 -1 2 12 15.41 2.2
 1 -2 -12 15.11 4.04
 1 2 -12 14.79 1.97
 -1 2 11 296.67 13.48
 1 2 -11 316.75 17.37
 1 -2 -11 289.22 16.43
 1 -2 -11 297.53 13.51
 1 2 -10 11.57 3.77
 1 -2 -10 5.06 3.55
 1 -2 -10 8.55 4
 -1 2 10 6.78 3.68
 1 -2 -9 542.14 26.85
 1 -2 -9 571.72 25.67
 1 2 -9 603.14 26.58
 1 -2 -8 53.75 5.84
 1 -2 -8 57.92 5.19
 -1 2 8 55.88 5.64
 1 2 -8 55.64 5.47
 1 -2 -7 493.83 23.85
 1 -2 -7 518.51 22.58
 1 2 -7 539.06 23.51
 -1 2 6 70.1 5.46
 1 2 -6 79.66 5.73
 1 -2 -6 77.05 5.9
 -1 2 5 1046.52 45.97
 1 2 -5 1125.26 46.27
 1 -2 -5 1080.48 46.38
 1 2 -4 0.61 0.85
 -1 2 4 1.24 1.86
 1 2 -4 0.63 1.78
 1 -2 -4 1.23 1.63
 -1 2 3 2114.02 86.69
 1 2 -3 2091.33 85.6
 1 -2 -3 2157.05 86.89
 -1 2 2 326.4 15.35
 1 2 -2 345.25 14.61
 -1 2 2 364.36 15.51
 1 -2 -2 331.68 15.43
 -1 2 1 2576.99 107.55
 -1 2 1 2756.56 107.83
 1 -2 -1 2608.56 107.76
 -1 2 0 3.63 1.48
 -1 2 0 2.74 1.43
 1 2 1 3242.59 126.15
 1 -2 1 3143.95 126.07
 1 2 1 3377.99 128.47
 -1 2 -1 2887.12 126.6
 -1 2 -1 2947.21 127.06
 1 -2 2 197.91 8.57
 -1 2 -2 180.9 8.56
 -1 -2 -3 997.89 42.56
 1 2 3 1040.37 44.62
 -1 -2 -4 55.03 4.08
 1 2 4 65.4 5.89
 -1 -2 -5 825.68 37.06
 1 2 5 936.99 38.92
 -1 -2 -6 340.78 16.65
 1 2 6 359.03 17.75
 -1 2 -7 128.99 8.66
 -1 -2 -7 151.64 8.72
 1 2 7 140.2 9.06
 -1 -2 -8 43.53 4.68
 -1 -2 -8 36.22 4.59
 1 2 8 40.44 4.45
 -1 2 -8 34.87 4.74
 -1 -2 -9 278.87 14.98
 -1 -2 -9 276.26 15.36
 1 2 9 245.71 14.34
 -1 2 -9 289.75 15.59
 -1 -2 -10 222.63 14.37
 -1 2 -10 242.5 14.63
 -1 -2 -10 245.39 14.35
 1 2 11 69.2 3.94
 1 2 12 191.33 9.05
 1 2 12 189.48 8.78
 -1 -2 -12 179.08 9.19
 -1 -2 -13 29.21 5.36
 1 2 13 37.45 2.85
 -1 2 -13 35.63 2.81
 -1 -2 -13 37.17 5.91
 -1 2 -13 43.26 6.64
 -1 -2 -13 35.92 3.09
 1 2 13 33.31 2.62
 -1 -2 -14 8.84 1.93
 -1 2 -14 13.7 4.97
 -1 -2 -14 13.42 4.26
 1 2 14 4.87 1.55
 -1 -2 -14 15.59 3.99
 1 2 14 8.15 1.59
 -1 -2 -15 47.56 3.43
 -1 -2 -15 55.89 6.81
 -1 -2 -15 34.29 5.37
 -1 2 -15 43.46 7.04
 1 2 15 37.44 3.06
 -1 -2 -15 41.14 6.03
 1 2 15 45.63 3.15
 -1 -2 -16 37.9 5.83
 -1 -2 -16 37.29 6.04
 -1 2 -16 28.69 6.32
 -1 -2 -16 29.32 4.92
 -1 -2 -16 30.93 2.9
 1 2 16 25.24 2.55
 -1 -2 -17 51.36 6.86
 -1 -2 -17 61.17 7.58
 -1 -2 -17 60.7 4.16
 1 2 17 59.01 3.92
 -1 -2 -18 44.6 6.41
 -1 -2 -18 36.02 3.21
 1 2 18 37 3.11
 -1 -2 -18 35.64 6.1
 -1 -2 -19 34.38 6.06
 -1 -2 -19 40.78 6.38
 -1 -2 -19 52.46 3.73
 1 2 19 42.24 3.42
 -1 -2 -20 23.28 5.26
 1 -2 20 33.46 3.58
 -1 -2 -20 25.15 5.68
 1 2 20 26.87 2.77
 -1 -2 -20 31.52 2.97
 -1 -2 -21 34.92 6.04
 -1 -2 -21 49.81 6.67
 1 -2 21 51.42 4.29
 -1 -2 -22 71.61 4.18
 -1 -2 -22 89.28 8.52
 1 2 23 2.89 1.53
 1 -2 23 7.32 2.21
 -1 -2 -23 4.68 1.44
 1 -2 24 20.14 2.59
 -1 -2 -24 12.26 1.68
 1 2 25 0.05 1.05
 1 -2 25 0.31 1.56
 -1 -2 -25 1.68 1.03
 1 -2 25 2.13 1.49
 -1 -2 -26 20.8 1.62
 1 2 26 23.62 2.16
 1 -2 26 23.89 2.16
 1 2 27 1.05 0.89
 1 -2 27 1.12 0.88
 1 -2 27 1.5 1.09
 -1 -3 27 11.34 1.22
 -1 -3 26 1.46 1.13
 1 -3 -26 1.3 0.83
 -1 3 25 29.05 2.92
 1 -3 -25 76.23 3.49
 -1 -3 25 85.4 3.97
 -1 3 25 54.88 3.26
 -1 -3 25 44.97 3.14
 -1 3 24 1.31 1.29
 1 -3 -24 3.99 1.31
 -1 -3 24 5.7 1.83
 -1 3 23 140.26 7.81
 1 -3 -23 168.2 8.14
 -1 -3 22 5.32 2.22
 -1 3 22 4.34 1.52
 -1 3 21 343.43 15.58
 1 -3 -21 365.67 22.02
 1 -3 -20 21.57 2.61
 -1 3 20 18.23 2.41
 1 -3 -20 23.58 5.7
 1 -3 -19 663.94 35.02
 1 -3 -19 712.82 28.73
 -1 3 19 646.79 28.22
 1 -3 -18 -1 3.9
 1 -3 -18 -0.9 3.2
 1 -3 -18 2.76 1.89
 -1 3 18 2.66 1.87
 1 -3 -17 179.15 14.41
 1 -3 -17 210.93 9.95
 -1 3 17 179.79 9.38
 -1 3 17 197.54 9.61
 -1 3 16 1.24 1.73
 1 -3 -16 0.49 3.21
 1 -3 -16 2.97 1.9
 -1 3 16 1.86 1.44
 1 -3 -15 501.76 30.23
 1 -3 -15 572.79 28.84
 1 -3 -15 486.59 29.94
 1 -3 -15 589.83 24.7
 -1 3 15 563.64 24.32
 -1 3 15 559.94 24.32
 -1 3 14 175.87 8.71
 -1 3 14 168.94 8.66
 1 -3 -14 147.95 13.04
 1 -3 -14 176.21 8.97
 1 -3 -14 176.33 12.46
 -1 3 14 185.68 12.98
 -1 3 13 937.61 38.14
 1 -3 -13 901.98 44.76
 -1 3 13 875.11 38.06
 1 -3 -13 917.45 38.41
 1 -3 -13 876.98 42.31
 -1 3 13 900.68 43.02
 -1 3 12 43.83 5.94
 -1 3 12 41.26 3.22
 1 -3 -12 34.44 6.09
 1 3 -12 40.76 3.26
 -1 3 12 47.64 3.43
 1 -3 -12 40.98 3.53
 1 -3 -12 41.12 5.88
 -1 3 11 1651.76 69.12
 -1 3 11 1546.01 73.52
 -1 3 11 1781.79 69.33
 1 -3 -11 1561.54 74.76
 -1 3 10 210.62 9.82
 -1 3 10 208.61 13.62
 1 -3 -10 207.33 14.35
 -1 3 10 207.46 9.98
 -1 3 9 1034.94 45.32
 -1 3 9 1140.36 45.2
 1 -3 -9 1102.4 48.15
 -1 3 8 187.98 12.85
 1 -3 -8 235.13 13.7
 -1 3 7 390.77 22.1
 1 -3 -7 505.36 22.84
 -1 3 6 14.34 3.8
 1 -3 -6 12.42 2.91
 -1 3 5 1723.74 76.09
 1 -3 -5 1906.37 75.91
 1 3 -5 1779.43 73.5
 -1 3 4 159.36 9.79
 1 -3 -4 173.74 9.5
 1 3 -4 152.33 7.66
 -1 3 3 1381.59 58.81
 1 -3 -3 1464.76 58.52
 1 3 -3 1343.65 56.87
 -1 3 2 719.42 31.43
 1 -3 -2 692.56 30.89
 -1 3 1 5263.32 213.51
 1 -3 -1 5310.07 213.16
 -1 3 1 5155.5 213.01
 -1 3 0 526.37 22.63
 1 -3 0 467.43 22.17
 -1 3 0 495.57 22.14
 -1 3 -1 5556.04 220.77
 -1 3 -1 5314.51 220.48
 -1 3 -2 681.05 28.71
 1 3 2 638.83 30.67
 -1 -3 -2 675.99 29.24
 -1 3 -2 630.41 28.51
 -1 3 -3 2686.31 88.65
 1 3 3 2629.37 92.61
 -1 -3 -3 2744.29 89.94
 -1 3 -3 2598.07 88.88
 1 -3 4 175.71 8.73
 -1 3 -4 195.39 9.8
 -1 -3 -4 204.59 10.57
 -1 -3 -5 1761.15 76.3
 1 3 5 1907.52 78.42
 -1 -3 -6 92.41 6.88
 1 3 6 110.44 8.31
 -1 -3 -7 771.96 35.3
 1 3 7 781.18 35.99
 -1 -3 -8 151.44 10.13
 1 3 8 147.07 10.24
 1 3 9 2390.92 98.93
 1 3 9 2452.18 98.69
 -1 -3 -10 313.74 17.73
 1 3 10 293.08 12.99
 1 3 10 286.31 13.37
 -1 -3 -11 1702.45 72.84
 1 3 11 1635.6 67.85
 1 3 11 1681.28 68.37
 -1 -3 -11 1618.55 73.71
 -1 -3 -12 153.81 11.85
 1 3 12 154.72 7.46
 1 3 12 153.07 7.89
 -1 -3 -12 129.83 11.8
 -1 -3 -13 1386.05 63.8
 1 3 13 1502.25 58.55
 1 3 13 1358.83 57.98
 -1 -3 -13 1316.56 64.56
 -1 -3 -14 226.69 15.63
 -1 -3 -14 225.24 11.19
 1 3 14 247.63 11.11
 1 3 14 219.37 10.6
 -1 -3 -15 622.02 35.22
 1 3 15 697.92 29.39
 1 3 15 674.12 29.1
 -1 -3 -15 580.22 34.27
 -1 -3 -15 721.43 29.73
 -1 -3 -15 734.84 35.32
 1 3 16 21.58 2.36
 1 3 16 18.34 2.28
 -1 -3 -16 11.96 3.94
 -1 -3 -16 20.55 5.3
 -1 -3 -16 21.56 5.24
 -1 -3 -16 16.36 2.5
 1 -3 17 121.98 6.96
 1 3 17 110.85 6.52
 -1 -3 -17 137.02 7
 -1 -3 -17 121.94 11.03
 1 3 17 117.81 6.46
 1 3 18 44.31 3.49
 -1 -3 -18 57.27 7.15
 1 -3 18 46.72 4.03
 -1 -3 -18 58.34 7.52
 -1 -3 -18 44.57 3.68
 1 3 19 382.13 19.1
 -1 -3 -19 410.9 24.76
 -1 -3 -19 445.91 24.61
 -1 -3 -19 442.43 19.52
 1 3 20 204.23 10.92
 -1 -3 -20 201.26 15.51
 -1 -3 -20 243.31 11.36
 -1 -3 -20 231.77 15.61
 -1 -3 -21 386.12 15.8
 1 3 21 305.67 15.19
 1 3 22 20.28 2.4
 1 -3 22 41.63 3.43
 1 -3 23 273.51 11.77
 -1 -3 -23 274.02 11.58
 -1 -3 -24 38.01 2.57
 1 -3 24 31.54 2.67
 1 3 24 31.32 2.62
 -1 -3 -25 141.74 5.52
 1 3 25 114.5 5.42
 1 -3 25 118.19 5.4
 1 -3 26 17.5 1.9
 1 -3 27 14.39 1.63
 1 -4 -25 6.49 1.01
 -1 -4 25 3.36 1.17
 1 -4 -24 -0.05 1.04
 -1 4 24 0.24 1
 -1 -4 24 0.89 1.31
 1 -4 -23 6.08 1.39
 -1 4 23 2.81 1.29
 -1 -4 23 3.71 1.7
 -1 4 22 9.9 1.64
 -1 -4 22 10.06 2.15
 -1 -4 21 26.62 3.09
 1 -4 -21 27.55 2.76
 -1 4 21 24.08 2.47
 1 -4 -20 11.74 2.16
 -1 4 20 10.96 1.97
 -1 -4 20 9.15 2.52
 1 -4 -19 39.44 7.06
 1 -4 -19 22.9 5.5
 -1 4 18 20.84 2.7
 1 -4 -18 21.37 5.3
 1 -4 -18 33.38 3.17
 -1 -4 18 18.56 3.25
 -1 4 18 29.43 2.74
 1 -4 -17 35.83 3.42
 -1 4 17 40.79 3.31
 -1 4 17 35.47 3.22
 -1 -4 17 23.18 3.54
 1 -4 -17 25.9 6.23
 1 -4 -16 3.18 1.89
 -1 4 16 2.07 1.71
 -1 4 16 3.42 1.83
 1 -4 -16 -4.8 4.26
 1 -4 -16 -0.56 3.3
 1 -4 -15 23.38 2.92
 -1 4 15 16.11 2.5
 -1 4 15 22.61 2.65
 1 -4 -15 23.56 6.03
 1 -4 -14 23.27 3.04
 -1 4 14 20.45 2.72
 1 -4 -14 15.99 5.41
 -1 4 14 24.36 2.85
 -1 4 13 5.05 3.55
 1 -4 -13 6.95 2.39
 1 -4 -13 4.42 4.16
 -1 4 13 2.97 1.8
 -1 4 13 2.87 1.91
 -1 4 12 59.45 7.55
 1 -4 -12 63.04 7.86
 -1 4 12 62.75 4.39
 1 -4 -12 57.55 8.31
 -1 4 12 64 4.36
 1 -4 -11 1.77 3.57
 1 -4 -11 7.22 4.27
 -1 4 11 2.9 2.93
 -1 4 11 2.64 1.67
 -1 4 11 3.01 1.73
 1 -4 -10 4.31 3.38
 1 -4 -10 3.81 3.86
 -1 4 10 5.67 3.52
 -1 4 10 4.36 1.87
 -1 4 10 5.27 1.72
 1 -4 -9 40.67 5.33
 1 4 -9 39.24 3.16
 -1 4 9 36.11 3.34
 -1 4 9 31.15 5.68
 1 -4 -9 38.98 6.42
 -1 4 9 43.95 3.22
 1 4 -8 64.49 4.14
 -1 4 8 54.97 7.07
 -1 4 8 63.78 4.53
 -1 4 8 61.77 3.96
 -1 4 7 127.32 10.78
 -1 4 7 143.63 7.08
 -1 4 7 143.63 7.44
 1 -4 -7 142.61 10.54
 -1 4 6 0.26 1.93
 -1 4 6 1.77 1.14
 -1 4 5 63.29 7.33
 -1 4 5 66.36 3.8
 -1 4 4 27.26 5.54
 -1 4 4 30.91 2.34
 -1 4 3 6.22 4.26
 -1 4 3 2.1 1.09
 1 -4 -3 3.87 2.15
 1 -4 -2 5.38 2.08
 -1 4 2 7.52 4.41
 1 -4 -1 114.29 7.48
 -1 4 1 109.01 9.83
 1 -4 0 25.52 3.2
 -1 -4 -1 13.13 2.6
 1 -4 1 11.66 2.38
 -1 4 -1 13.57 2.52
 -1 -4 -2 7.04 2.12
 -1 4 -2 7.35 2.08
 -1 4 -3 26.99 3.05
 1 4 3 22.93 2.06
 1 4 4 0.18 1.12
 -1 4 -4 0.92 1.48
 -1 4 -5 69.9 5.23
 1 4 5 69.4 4.05
 1 4 6 1.67 1.26
 -1 -4 -6 2.15 2.05
 1 4 6 1.47 1.78
 -1 4 -6 3.02 1.78
 1 4 7 14.47 1.94
 1 4 7 14.7 2.2
 -1 -4 -7 14.23 3.33
 1 4 8 55.21 3.93
 1 4 8 53.93 3.83
 1 -4 8 58.26 3.85
 -1 -4 -8 61.46 6.56
 1 4 9 117.76 5.97
 1 4 9 100.7 5.99
 -1 -4 -9 124.21 10.03
 1 -4 9 101.67 6.1
 -1 -4 -10 12.08 4.06
 1 4 10 13.07 2.2
 1 -4 10 11.09 2.52
 1 4 10 9.79 1.85
 -1 -4 -10 11.43 4.06
 -1 -4 -11 -0.75 3.87
 1 4 11 1.95 1.65
 1 -4 11 3.22 2.27
 1 4 11 1.91 1.5
 -1 -4 -11 6.73 3.61
 -1 -4 -12 2.97 4.36
 1 4 12 2.58 1.83
 1 -4 12 4.11 2.52
 1 4 12 2.54 1.59
 -1 -4 -12 4.76 3.87
 -1 -4 -13 11.05 5.09
 1 4 13 7.61 2.09
 -1 -4 -13 5.57 4.77
 1 4 13 3.9 1.67
 1 -4 13 6.39 2.77
 1 4 14 27.47 3.21
 -1 -4 -14 51.36 7.61
 1 4 14 44.35 3.62
 1 -4 14 39.69 4.21
 -1 -4 -14 45.49 4.01
 -1 -4 -14 42 7.55
 -1 -4 -15 8.38 4.78
 1 -4 15 9.05 2.7
 -1 -4 -15 8.12 2.43
 1 4 15 7.56 1.81
 -1 -4 -15 6.96 4.64
 1 4 15 9.49 2.08
 -1 -4 -16 6.53 4.71
 1 -4 16 12.95 2.82
 -1 -4 -16 6.26 3.94
 -1 -4 -16 10.59 2.35
 1 4 16 7.74 1.9
 1 4 16 8.31 2.02
 -1 -4 -17 2.09 3.98
 1 4 17 5.15 1.8
 -1 -4 -17 6.82 4.39
 1 -4 17 5.12 2.44
 -1 -4 -17 2.39 3.6
 1 4 17 6.12 1.83
 -1 -4 -17 6.77 2.17
 1 4 18 23.45 2.66
 -1 -4 -18 18.61 5.53
 1 4 18 23.05 2.67
 1 -4 18 27.09 3.37
 -1 -4 -18 22.5 2.86
 -1 -4 -19 83.81 8.74
 -1 -4 -19 77.62 9.28
 -1 -4 -20 5.37 1.83
 1 -4 20 7.77 2.41
 1 4 20 4.61 1.73
 -1 -4 -21 27.63 2.68
 1 -4 21 30.35 2.97
 1 4 22 13.8 2
 -1 -4 -22 17.72 2.23
 1 -4 23 24.81 2.35
 1 4 23 9.54 1.75
 -1 -4 -24 20.99 1.84
 1 -4 24 30.29 2.36
 1 -4 25 2.9 1.12
 -1 -4 -25 0.88 0.73
 1 4 25 0.07 0.9
 1 -5 -24 11.36 1.12
 -1 5 24 4.52 1.03
 -1 5 23 7.75 1.26
 1 -5 -23 7.83 1.24
 -1 5 22 19.28 1.93
 -1 -5 22 24.28 2.05
 -1 5 21 17.93 1.99
 -1 -5 21 21.9 2.22
 1 -5 -21 20.08 2.18
 -1 5 20 50.29 3.4
 1 -5 -20 49.26 3.58
 -1 -5 20 50.01 3.59
 -1 5 19 2.56 1.48
 1 -5 -19 2.54 1.51
 -1 -5 19 2.37 1.84
 -1 -5 18 47.52 3.86
 -1 5 18 44.09 3.41
 1 -5 -18 39.23 3.6
 -1 5 18 46.44 3.5
 1 -5 -17 24.85 6.08
 -1 -5 17 28.29 3.48
 -1 5 16 123.29 7
 -1 5 16 136.98 7.51
 1 -5 -16 102.89 11.78
 1 -5 -16 148.18 7.72
 1 -5 -16 118.41 12.56
 1 -5 -15 84.14 10.56
 -1 5 15 99.38 5.75
 1 -5 -15 99.4 6.31
 -1 5 15 98.62 6.1
 1 -5 -14 49.47 8.2
 -1 5 14 42.67 3.5
 1 -5 -14 46.78 4.22
 -1 5 14 45.21 3.91
 1 -5 -13 89.87 11.06
 -1 5 13 96.67 5.63
 1 -5 -13 95.43 6.36
 -1 5 13 94.31 6.07
 -1 5 12 77.21 5.17
 1 -5 -12 64.04 9.76
 -1 5 12 70.08 4.66
 -1 5 11 43.33 3.72
 1 -5 -11 41.18 7.9
 -1 5 11 41.36 3.42
 -1 5 10 495.64 21.58
 1 -5 -10 479.73 28.87
 -1 5 10 471.21 21.16
 -1 5 9 419.12 18.98
 -1 5 9 413.56 23.46
 1 -5 -9 398.87 22.46
 1 -5 -9 401.66 25.29
 -1 5 9 437.67 18.84
 -1 5 8 296.49 13.94
 1 -5 -8 281.49 19.15
 -1 5 8 302.81 18.39
 -1 5 8 302.88 13.86
 -1 5 7 411.3 19.11
 1 -5 -7 394.01 23.92
 -1 5 7 482.45 24.59
 -1 5 7 454.83 19.37
 -1 5 6 373.75 17.88
 1 -5 -6 370.21 22.24
 -1 5 6 449.88 23.68
 -1 5 6 448.28 18.46
 -1 5 5 357.4 16.21
 1 -5 -5 351.4 20.27
 1 -5 -4 217.27 13.83
 -1 5 4 219.71 10.31
 1 -5 -3 289.32 16.78
 -1 5 3 300.12 13.41
 1 -5 -2 219.13 13.53
 1 5 -2 231.22 10.86
 -1 5 2 225.51 10.5
 -1 -5 1 251.27 15.37
 1 -5 -1 263.05 15.32
 1 5 -1 273.38 12.63
 -1 5 1 284.32 12.43
 1 -5 0 300.95 16.85
 -1 -5 0 301.39 17.14
 -1 5 0 332.79 14.09
 1 5 0 303.26 14.2
 1 -5 1 249.38 14.85
 -1 -5 -1 273.21 15.52
 1 5 1 286.62 12.59
 -1 5 -1 269.28 12.34
 -1 -5 -2 235.26 13.95
 1 -5 2 223.55 13.37
 -1 5 -2 242.9 10.84
 1 5 2 222.33 10.83
 1 -5 3 736.04 35.07
 -1 -5 -3 750.28 35.54
 -1 5 -3 780.52 31.83
 1 5 3 730.64 31.85
 1 -5 4 295.15 17.03
 -1 -5 -4 319.11 17.78
 -1 5 -4 322.4 14.13
 1 5 4 301.9 14.14
 -1 -5 -5 399.65 20.89
 1 5 5 367.86 16.75
 1 5 6 453.49 21.37
 -1 -5 -6 535.89 26.31
 1 5 6 520.07 21.61
 1 5 7 1081.02 45.77
 -1 -5 -7 1134.25 51.26
 1 5 7 1096.75 45.97
 1 5 8 204.81 9.84
 -1 -5 -8 180.14 13.89
 1 5 8 195 9.97
 1 5 9 523.78 22.14
 -1 -5 -9 505 28.07
 1 5 9 480.62 22.38
 -1 -5 -10 157.81 13.79
 1 5 10 170.64 8.75
 1 5 10 171.84 9.18
 1 5 11 738.25 32.29
 -1 -5 -11 715.28 39.86
 1 5 11 773.99 33.05
 -1 -5 -12 283.47 18.57
 -1 -5 -12 241.12 19.18
 1 5 12 261.35 12.35
 1 5 12 266.63 12.98
 1 -5 13 322.91 16.74
 -1 -5 -13 365.02 22.78
 -1 -5 -13 348.04 24.22
 1 5 13 375.46 16.33
 1 5 13 390.9 17.03
 1 -5 14 173.24 9.62
 -1 -5 -14 174.68 9.73
 -1 -5 -14 163.9 14.38
 -1 -5 -14 158.16 15.47
 1 5 14 177.01 8.9
 1 5 14 195.06 9.6
 1 5 15 419.04 18.82
 -1 -5 -15 379.58 24.17
 1 -5 15 418.35 19.04
 -1 -5 -15 420.67 19.15
 1 5 15 422.72 18.36
 1 5 16 311.03 13.78
 -1 -5 -16 236.23 17.98
 -1 -5 -16 251.33 19.45
 -1 -5 -16 265.48 20.2
 -1 -5 -16 292.91 13.96
 1 5 16 284.47 13.25
 1 -5 17 567.01 24.23
 -1 -5 -17 462.76 29.9
 1 5 18 180.07 9.17
 1 5 18 188.65 9.41
 -1 -5 -18 187.18 9.59
 1 -5 18 198.43 9.71
 -1 -5 -19 278.25 13.01
 1 5 19 279.22 12.78
 1 -5 19 279.41 13.02
 -1 -5 -20 70.79 4.31
 1 5 20 58.25 4
 1 -5 20 69.32 4.32
 -1 -5 -21 143.98 6.84
 1 -5 21 146.71 6.78
 -1 -5 -22 67.14 3.88
 1 -5 22 82.6 3.93
 -1 -5 -23 87.42 3.76
 1 5 23 49.32 3.5
 1 5 24 8.14 1.25
 1 -6 -22 34.79 2.26
 -1 6 22 43.88 2.4
 -1 6 21 61.73 3.4
 1 -6 -20 88.54 4.98
 -1 6 20 103.78 5.02
 1 -6 -19 38.33 2.97
 -1 6 19 47.57 3
 -1 6 18 107.26 5.48
 -1 6 18 101.98 5.43
 1 -6 -18 92.56 5.51
 1 -6 -17 22.02 2.49
 -1 6 17 25.78 2.35
 -1 6 17 24.25 2.46
 1 -6 -16 94.49 5.76
 -1 6 16 93.45 5.41
 -1 6 16 103.41 5.82
 1 -6 -15 27.36 3.11
 -1 6 15 26.09 2.56
 -1 6 15 29.13 2.97
 1 -6 -14 86.7 10.5
 1 -6 -13 49.51 8.49
 -1 6 12 154.94 8.21
 1 -6 -12 139.68 8.24
 -1 6 12 134.34 7.33
 1 -6 -12 120.66 13.29
 -1 6 11 81.33 5.16
 1 -6 -11 67.38 10.02
 -1 6 10 297.32 13.67
 -1 6 10 263.67 12.85
 1 -6 -10 254.78 20.06
 -1 6 9 22.87 2.84
 1 -6 -9 28.42 6.64
 -1 6 9 30 3.22
 1 -6 -8 102.79 11.46
 -1 6 8 111.86 6.61
 1 -6 -7 22.73 5.7
 -1 6 7 24.16 2.83
 -1 -6 6 81.01 8.65
 1 -6 -6 78.03 9.22
 -1 6 6 91.02 5.56
 -1 -6 5 76.53 7.82
 1 -6 -5 70.72 8.21
 -1 6 5 74.12 4.84
 -1 -6 4 39.42 5.65
 1 -6 -4 42.57 6.36
 -1 6 4 53.4 3.79
 1 -6 -3 27.13 4.94
 -1 -6 3 24.82 4.39
 -1 6 3 24.26 2.6
 -1 -6 2 28.85 4.72
 1 -6 -2 25.98 4.69
 -1 6 2 26.84 2.73
 -1 -6 1 57.36 6.47
 1 -6 -1 47.6 6.2
 1 6 -1 65.87 4.83
 -1 6 1 58.15 4.09
 1 -6 0 77.55 7.77
 -1 -6 0 81.26 7.81
 1 6 0 83.66 5.54
 -1 6 0 81.52 5.11
 1 -6 1 3.21 2.35
 -1 -6 -1 2.93 2.76
 -1 6 -1 4.39 1.81
 1 6 1 3.51 1.99
 1 -6 2 73.14 7.55
 -1 -6 -2 78.26 7.73
 1 6 2 75.91 5.16
 -1 6 -2 76.41 4.98
 1 -6 3 5.74 2.95
 -1 -6 -3 6.66 3.07
 -1 6 -3 6.19 2
 1 6 3 7.99 2.07
 -1 -6 -4 49.51 6.52
 1 6 4 42.76 3.71
 -1 -6 -5 107.83 10.06
 1 6 5 111.03 6.59
 -1 -6 -6 8.64 3.78
 1 6 6 8.81 2.08
 -1 -6 -7 16.93 4.85
 1 6 7 18.92 2.7
 -1 -6 -8 -1.57 3.78
 1 6 8 2.05 1.95
 -1 -6 -9 43.44 6.77
 1 6 9 43.63 3.83
 -1 -6 -9 34.35 7.06
 1 6 9 37.81 3.48
 -1 -6 -10 43.02 7.16
 1 6 10 48.6 3.96
 1 6 10 55.01 4.37
 -1 -6 -10 50.36 8.33
 1 6 11 161.67 8.54
 1 6 11 150.4 7.91
 -1 -6 -11 139.46 14.1
 -1 -6 -11 129.62 12.44
 -1 -6 -12 46.81 8.1
 -1 -6 -12 55.17 9.07
 1 6 12 64.71 4.32
 1 6 12 64.17 4.67
 -1 -6 -13 37.19 7.05
 -1 -6 -13 17.9 5.78
 -1 -6 -14 -0.57 4.24
 -1 -6 -15 37.65 3.58
 1 6 15 34.47 2.91
 1 6 15 31.22 2.53
 1 6 15 37.68 3.3
 1 6 16 2.15 1.55
 1 6 16 2.08 1.47
 -1 -6 -16 4.71 1.85
 1 6 17 10.01 1.84
 -1 -6 -17 11.34 2
 1 6 17 10.48 1.74
 -1 -6 -18 3.51 1.5
 1 6 18 5.17 1.44
 -1 -6 -19 9.82 1.63
 1 6 19 9.19 1.58
 -1 -6 -20 3.18 1.18
 1 6 20 4.86 1.27
 -1 -6 -21 6.34 1.22
 1 6 21 9.15 1.29
 1 6 22 0.65 0.75
 -1 -6 -22 0.46 0.65
 1 -7 -19 0.71 0.77
 1 -7 -18 67.49 3.83
 -1 7 18 71.6 3.71
 -1 7 17 22.85 1.99
 1 -7 -17 22.97 2.07
 -1 7 17 22.87 1.9
 1 -7 -16 85.61 4.65
 -1 7 16 80.4 4.32
 -1 7 16 73.5 3.88
 -1 7 15 3.24 1.06
 -1 7 15 5.59 1.56
 1 -7 -15 3.35 1.51
 -1 7 15 3.06 1.22
 -1 7 14 87.65 5.1
 1 -7 -14 80.85 4.95
 -1 7 14 78.48 4.53
 -1 7 13 20.51 2.5
 1 -7 -13 19.6 2.55
 -1 7 13 17.69 2.03
 -1 7 12 79.5 4.9
 1 -7 -12 85.94 5.54
 1 -7 -11 0.36 2
 -1 7 11 0.48 1.68
 -1 7 10 39.94 3.73
 1 -7 -9 7.03 4.69
 1 -7 -8 51.44 8.32
 1 -7 -7 7.64 4.65
 -1 7 7 6.81 2.18
 1 -7 -6 132.65 13.42
 -1 7 6 145.82 8.1
 1 -7 -5 60.27 8.79
 -1 -7 5 61.23 7.48
 -1 7 5 69.4 4.85
 1 -7 -4 207.28 16.7
 -1 7 4 237.33 11.5
 1 7 -4 216.14 10.63
 -1 -7 3 83.97 8.6
 1 -7 -3 72.2 9.16
 -1 7 3 83.2 5.48
 1 7 -3 79.01 4.95
 -1 7 2 158.97 8.56
 -1 -7 2 146.49 11.98
 1 -7 -2 139.28 12.63
 -1 7 1 91.75 6.11
 1 -7 -1 97.24 10.06
 -1 -7 1 101.15 9.48
 -1 7 0 43.06 4.03
 -1 -7 0 47.74 6.62
 -1 7 -1 34.48 3.61
 -1 -7 -1 33.2 5.65
 1 7 1 26.89 3.69
 1 7 2 121.13 7.41
 -1 -7 -2 101.7 10.22
 1 7 3 99.58 6.47
 -1 -7 -3 94.96 9.85
 1 7 4 142.81 8.19
 -1 -7 -4 136.39 12.34
 1 7 5 71.27 5.16
 -1 -7 -5 71.52 9.02
 1 7 6 174.58 9.38
 -1 -7 -6 173 14.64
 1 7 7 110.05 6.65
 -1 -7 -7 99.63 11.15
 -1 -7 -8 28.89 6.26
 -1 -7 -8 51.08 8.36
 -1 -7 -9 44.74 8.07
 1 7 10 31.81 3.29
 -1 -7 -10 28.66 6.98
 1 7 11 46.47 3.89
 -1 -7 -12 37.77 3.76
 1 7 12 44.55 3.61
 -1 -7 -13 42.68 3.7
 1 7 13 41.66 2.84
 1 7 13 38.16 3.07
 1 7 13 45.07 3.45
 -1 -7 -14 64.69 4.57
 1 7 14 68.97 3.89
 1 7 14 66.81 4.14
 -1 -7 -15 47.93 3.42
 1 7 15 42.04 2.64
 1 7 15 47.47 3.32
 1 7 15 44.18 3.04
 1 7 16 32.58 2.52
 1 7 16 28.05 2.37
 -1 -7 -16 32.3 2.66
 -1 -7 -17 7.1 1.4
 1 7 17 4.04 1.15
 -1 -7 -18 7.2 1.26
 1 7 18 7.76 1.15
 -1 -7 -19 3.76 0.96
 1 -8 -15 8.01 1.06
 -1 8 14 89.25 4.42
 1 -8 -14 78.03 4.23
 1 -8 -13 21.28 1.91
 -1 8 13 19.99 1.65
 -1 8 13 23.87 2.07
 1 -8 -12 124.54 6.39
 -1 8 12 125.67 6.1
 -1 8 12 141.12 6.66
 1 -8 -11 33.37 2.81
 -1 8 11 38.41 2.54
 -1 8 11 39.12 2.96
 1 -8 -10 92.71 5.43
 -1 8 10 101.66 5.54
 1 -8 -9 49.93 3.78
 -1 8 9 51.84 3.69
 1 -8 -8 103 6.26
 -1 8 8 114.73 6.24
 -1 8 7 46.05 3.64
 -1 8 6 144.31 7.81
 -1 8 5 100.25 6.09
 -1 8 4 235.94 11.21
 1 8 -4 210.06 10.02
 -1 8 3 118.84 7
 1 8 -3 111.28 5.95
 -1 8 2 196.86 9.94
 1 8 -2 171.11 8.77
 -1 8 1 43 4.11
 1 8 -1 36.31 3.2
 -1 8 0 186.66 10.11
 1 8 0 181.56 9.3
 1 8 1 128.78 7.26
 1 8 2 119.91 7.09
 -1 8 -2 102.66 5.85
 1 8 2 115.73 6.72
 1 8 3 171.39 8.75
 1 8 3 158.4 8.4
 -1 8 -3 141.01 7.38
 1 8 4 106.43 6.41
 1 8 4 101.51 6.25
 1 8 5 46.81 3.89
 1 8 5 49.67 3.91
 1 8 6 62.56 4.56
 1 8 6 75.5 4.64
 1 8 7 19.35 2.49
 1 8 7 22.7 2.45
 1 8 8 96.18 5.65
 1 8 8 101.09 5.44
 1 8 9 5.26 1.36
 1 8 9 4.6 1.57
 1 8 10 26.6 2.43
 1 8 10 24.11 2.1
 -1 -8 -10 21.55 2.73
 1 8 11 32.88 2.64
 -1 -8 -11 35.35 2.94
 1 8 11 30.45 2.28
 -1 -8 -12 26.6 2.46
 1 8 12 28.9 2.35
 1 8 12 26.06 1.97
 1 8 13 9.17 1.38
 -1 -8 -13 7.82 1.51
 1 8 13 7.96 1.06
 -1 -8 -14 22.33 1.97
 -1 -8 -15 10.68 1.28
 -1 9 9 14.75 1.33
 -1 9 9 13.47 1.36
 -1 9 8 3.69 1
 -1 9 8 3.37 0.92
 -1 9 7 16.64 1.62
 -1 9 7 17.26 1.72
 -1 9 6 7.27 1.39
 -1 9 6 7.55 1.36
 -1 9 5 13.12 1.7
 -1 9 5 17.56 1.86
 -1 9 4 25.78 2.31
 -1 9 4 27.06 2.4
 -1 9 3 18.72 2.03
 -1 9 3 21.87 2.18
 -1 9 2 40.83 2.83
 -1 9 2 42.65 2.94
 -1 9 1 12.23 1.66
 1 9 -1 12.06 1.51
 -1 9 0 40.13 2.64
 1 9 0 35.39 2.6
 1 9 1 12.81 1.73
 -1 9 -1 13.72 1.46
 1 9 2 25.18 2.24
 -1 9 -2 17.76 1.58
 1 9 3 0.45 1.21
 1 9 4 28.43 2.39
 1 9 4 28.14 2.21
 1 9 5 0.34 1.09
 1 9 5 0.75 0.98
 -1 -9 -5 0.95 1.3
 1 9 6 12.76 1.47
 1 9 6 11.24 1.46
 1 9 7 2.14 0.93
 1 9 7 1.67 0.88
 1 9 8 17.04 1.4
 -1 -9 -8 6.72 1.27
 1 9 9 1.07 0.62
 -2 0 27 0.1 1.19
 -2 0 26 1.24 1.47
 -2 0 25 1.31 1.63
 2 0 -24 4.65 1.43
 2 0 -24 1.58 1.16
 2 0 -23 0.7 1.29
 2 0 -22 67.3 8.19
 2 0 -21 1.43 3.08
 2 0 -21 0.4 1.46
 2 0 -20 67.9 7.61
 2 0 -20 58.64 7.99
 2 0 -20 63.34 4.39
 2 0 -19 1.91 3.34
 2 0 -19 -1.49 4.25
 2 0 -19 -1.42 1.5
 2 0 -18 446.03 24.58
 2 0 -18 450.6 20.08
 2 0 -18 481.96 26.26
 -2 0 17 0.96 1.26
 2 0 -17 1.76 3.46
 2 0 -17 2.18 3.01
 2 0 -17 1.68 1.4
 -2 0 16 30.94 2.52
 2 0 -16 39.05 5.74
 2 0 -16 28.87 5.28
 2 0 -16 29.95 2.72
 -2 0 15 -1.08 1.43
 2 0 -15 1.9 2.62
 2 0 -15 0.32 3.72
 -2 0 14 158.88 7.81
 2 0 -14 169.51 11.9
 2 0 -13 -0.24 1.33
 -2 0 13 0.74 2.65
 2 0 -12 298.86 13.59
 -2 0 12 320.33 16.73
 2 0 -12 303.46 16.73
 2 0 -11 0.82 2.28
 2 0 -11 1.16 3.28
 -2 0 11 0.45 3.07
 2 0 -11 -0.29 2.83
 2 0 -10 1729.4 72.43
 -2 0 10 1678.1 71.33
 2 0 -10 1599.53 71.21
 2 0 -10 1741.68 72.73
 2 0 -9 0.72 2.33
 2 0 -9 -0.9 3.03
 -2 0 9 1.11 2.38
 2 0 -9 -0.25 2.72
 2 0 -8 393.03 19.77
 -2 0 8 398.09 18.05
 2 0 -8 378.67 18.44
 2 0 -8 388.55 19.77
 2 0 -7 0.21 2.57
 2 0 -7 0.37 2.43
 -2 0 7 0.2 1.58
 2 0 -7 0.43 2.35
 -2 0 6 1610.83 66.51
 2 0 -6 1567.05 66.69
 2 0 -6 1728.06 68.9
 -2 0 5 -0.21 1.34
 2 0 -5 -0.76 1.85
 -2 0 4 79.54 4.35
 2 0 -4 80.35 4.26
 -2 0 3 0.63 0.82
 2 0 -3 0.26 1.11
 2 0 -2 439.34 18.42
 -2 0 2 399.23 16.93
 2 0 -1 0.28 1.25
 2 0 0 1789.18 69.96
 2 0 0 1682.79 69.59
 -2 0 -2 1039.25 42.7
 -2 0 -2 1103.61 43.75
 -2 0 -3 0.54 1.09
 -2 0 -3 0.11 0.86
 -2 0 -3 1.54 2.66
 -2 0 -4 622.23 25.65
 -2 0 -4 644.06 25.58
 -2 0 -4 565.99 26.64
 -2 0 -4 586.63 24.76
 -2 0 -5 0.93 1.81
 -2 0 -5 0.44 3.16
 -2 0 -5 -1.29 1.99
 -2 0 -5 -0.67 1.12
 -2 0 -6 1897.33 75.7
 -2 0 -6 1886.96 75.76
 -2 0 -6 1817.31 76.5
 -2 0 -6 1755.01 74.69
 -2 0 -7 0.28 2.09
 -2 0 -7 -0.36 2.93
 -2 0 -7 -0.68 1.85
 -2 0 -7 -0.18 1.39
 -2 0 -8 1249.62 54.08
 -2 0 -8 1330.73 54.1
 -2 0 -8 1222.71 54.62
 -2 0 -9 -0.72 2.35
 -2 0 -9 1.05 2.95
 -2 0 -10 5151.25 205.57
 -2 0 -10 4862.87 205.82
 -2 0 -11 -0.66 2.35
 -2 0 -11 0.24 3.2
 -2 0 -12 776 35.62
 -2 0 -13 3.13 2.42
 -2 0 -13 -2.77 3.29
 -2 0 -14 1176.93 48.79
 -2 0 -14 1166.65 53.11
 2 0 14 1188.56 48.56
 -2 0 -15 0.07 1.15
 2 0 15 -0.47 1.17
 -2 0 -15 0.96 3.28
 -2 0 -15 2.46 2.57
 2 0 16 135.97 6.67
 -2 0 -16 135.06 10.21
 -2 0 -16 137.48 10.66
 -2 0 -17 0.78 1.21
 2 0 17 -0.48 1.24
 -2 0 -17 1.1 3.3
 -2 0 -17 -1.04 2.87
 -2 0 -18 825.83 40.47
 2 0 18 875.38 35.43
 -2 0 -18 935.08 41.64
 -2 0 -18 802.45 35.5
 -2 0 -19 5.16 2.91
 -2 0 -19 1.87 1.39
 -2 0 -19 -0.41 3.69
 2 0 20 607.15 23.95
 -2 0 -20 610.28 29.83
 -2 0 -21 -0.84 3.83
 2 0 21 -1.7 1.99
 -2 0 -22 337.11 20.75
 2 0 23 -0.1 1.85
 2 0 24 224.12 10.78
 2 0 25 0.22 1.48
 2 0 26 147.71 6.84
 2 0 26 116.82 6.4
 2 0 27 -0.3 1.03
 2 0 27 0.81 1.08
 2 0 28 91.32 4.58
 -2 -1 28 14.17 1.31
 -2 1 28 12.8 1.3
 -2 -1 27 -0.11 1.23
 -2 1 27 0.91 0.92
 -2 -1 26 7.62 1.76
 -2 1 26 3.51 1.4
 2 -1 -25 2.51 1.17
 -2 1 25 1.66 1.56
 -2 -1 25 5.08 1.85
 2 -1 -24 33.5 2.79
 2 -1 -23 0.63 1.33
 2 -1 -22 27.69 5.74
 -2 1 21 17.01 1.98
 2 -1 -21 14.13 4.64
 2 -1 -21 14.4 2.22
 2 1 -21 15.83 2.18
 2 -1 -20 218.53 10.61
 2 1 -20 207.72 10.45
 2 -1 -20 213.47 15.79
 -2 1 20 218.63 10.18
 2 1 -20 212.38 14.58
 2 1 -19 21.12 2.47
 2 -1 -19 23.79 5.39
 2 1 -19 17.8 5.06
 -2 1 19 24.16 2.42
 2 1 -19 20.77 4.83
 2 1 -18 132.56 7.3
 2 1 -18 154.28 11.45
 -2 1 18 135 7.1
 2 1 -18 148.94 12.39
 2 -1 -18 136.84 11.77
 2 -1 -17 0.45 3.13
 2 1 -17 5.48 3.56
 2 -1 -17 1.56 3.13
 2 1 -17 1.12 2.78
 2 1 -17 0.39 1.45
 2 -1 -17 -0.1 1.49
 -2 1 17 1.8 1.48
 2 -1 -16 14.46 2.02
 -2 1 16 11.05 2.12
 2 1 -16 12.04 1.98
 2 -1 -16 18.73 4.58
 2 1 -16 9.22 3.82
 -2 1 16 8.66 3.63
 2 1 -16 12.76 3.83
 2 1 -16 11.32 4.71
 2 -1 -16 19.18 4.23
 2 -1 -15 15.74 4.1
 2 1 -15 14.09 3.95
 -2 1 15 17.42 4.36
 2 1 -15 15.98 2.2
 2 1 -15 19.3 4.57
 2 -1 -15 16.83 4.43
 -2 1 15 17.88 2.38
 2 -1 -15 19.36 2.24
 2 1 -15 13.64 4.88
 2 -1 -15 20.79 4.28
 2 1 -14 220.14 15.11
 -2 1 14 265.46 15.45
 2 1 -14 277.14 16.24
 2 -1 -14 257.95 15.53
 2 -1 -14 235.28 14.85
 2 1 -14 229.51 10.94
 2 -1 -14 237.04 10.8
 -2 1 14 197.18 10.94
 2 -1 -13 23.53 2.25
 -2 1 13 15.86 2.56
 2 1 -13 25.87 4.79
 2 -1 -13 25.6 4.8
 2 1 -13 21.75 2.38
 2 -1 -12 19.15 1.99
 2 1 -12 7.89 4.14
 2 -1 -12 20.87 3.96
 2 1 -12 15.29 2.11
 -2 1 12 15.83 4.58
 -2 -1 12 15.29 2.83
 2 -1 -11 58.76 6.34
 2 -1 -11 55.33 5.63
 2 1 -11 56.55 6.44
 2 1 -11 63.23 7.05
 -2 1 11 49.53 6.07
 -2 -1 11 59.18 4.74
 2 -1 -10 682.08 32.75
 2 -1 -10 670.28 31.17
 2 1 -10 720.07 31.98
 2 1 -10 695.44 33.18
 2 -1 -10 733.01 32.91
 -2 1 10 653.95 31.69
 -2 -1 10 673.82 30.13
 2 1 -9 90.01 6.97
 2 -1 -9 94.2 6.91
 2 -1 -9 83.3 7.57
 2 -1 -9 105.5 8.06
 2 1 -9 100.57 8.06
 -2 -1 9 91.37 6.05
 -2 1 9 98.64 7.02
 2 1 -8 169.39 9.49
 2 -1 -8 152.28 9.43
 -2 1 8 168.7 9.29
 -2 -1 8 149.68 8.32
 2 -1 -8 175.28 10.72
 2 1 -8 169.25 10.48
 2 1 -7 6.52 2.54
 2 1 -7 4.91 2.41
 -2 1 7 3.09 1.86
 -2 -1 7 3.5 1.53
 2 -1 -7 5.45 2.63
 2 -1 -6 31.67 4.04
 2 1 -6 40.75 3.91
 2 -1 -6 36.22 4.47
 -2 -1 6 33.69 2.45
 -2 1 6 33.58 3.23
 2 1 -5 8.76 1.95
 -2 1 5 12.48 2.05
 -2 -1 5 13.27 1.39
 2 -1 -4 139.19 8.82
 2 -1 -4 133.3 6.87
 2 -1 -3 439.48 19.2
 -2 1 3 384.54 17.34
 -2 1 2 587.82 25.16
 2 -1 -2 576.81 24.91
 2 1 -2 606.31 24.95
 2 -1 -2 648.17 26.44
 2 -1 -1 54.19 3.6
 2 1 -1 46.1 3.19
 2 1 -1 45.19 2.74
 2 -1 -1 46.24 2.79
 2 -1 0 1033.55 40.75
 2 -1 0 1008.07 40.77
 2 1 0 1024.09 40.77
 2 1 0 883.77 40.84
 2 1 1 9.79 1.52
 2 -1 1 11.41 1.53
 2 -1 1 10.66 1.01
 -2 1 -1 7.97 1.59
 -2 1 -2 810.98 33.72
 -2 -1 -3 13.24 1.61
 -2 1 -3 11.1 2.25
 -2 1 -4 362.57 16.72
 -2 -1 -4 377.83 16.35
 -2 1 -5 1.94 2.44
 -2 -1 -5 0.46 1.41
 -2 1 -6 22.05 3.66
 -2 -1 -6 25.31 3.22
 -2 -1 -6 24.36 2.83
 -2 1 -7 75.51 4.57
 -2 1 -7 69.22 5.96
 -2 -1 -7 71.57 5.92
 -2 -1 -7 75.34 5.44
 -2 1 -7 77.55 5.29
 -2 -1 -8 480.71 23.28
 -2 1 -8 486.33 21.48
 -2 1 -8 433.66 22.94
 -2 1 -8 532.58 22.81
 -2 -1 -8 477.34 22.88
 -2 1 -9 3.93 2.18
 -2 -1 -9 5.31 3.55
 -2 1 -9 2.31 3.5
 -2 -1 -9 1.56 2.77
 -2 1 -9 7.11 3.15
 -2 1 -10 211.93 12.09
 -2 -1 -10 188.64 12.08
 -2 -1 -10 184.67 11.16
 -2 1 -10 198.48 10.55
 -2 1 -10 208.79 12.47
 -2 -1 -10 207.75 12.62
 -2 -1 -11 58.72 6.28
 -2 1 -11 67.2 6.32
 -2 -1 -11 69.6 6.89
 -2 -1 -11 58.84 5.52
 -2 1 -11 67.97 5.17
 -2 1 -11 63.37 6.61
 -2 1 -12 145.77 8.85
 -2 -1 -12 165.25 10.89
 -2 1 -12 166.02 10.83
 -2 -1 -12 150.61 9.57
 2 1 12 152.25 7.16
 -2 -1 -13 3.3 1.41
 -2 -1 -13 2.84 2.88
 -2 1 -13 5.71 3.05
 -2 -1 -13 2.58 2.14
 -2 -1 -13 2.82 3.61
 -2 1 -13 1.55 3.4
 2 1 13 2.32 1.26
 2 1 14 284.7 13.01
 -2 -1 -14 309.69 17.68
 -2 1 -14 325.84 17.8
 -2 -1 -14 300.92 13.3
 -2 1 -14 292.81 13.16
 -2 -1 -15 3.63 1.5
 -2 1 -15 3.62 1.44
 -2 1 -15 5.57 3.59
 -2 -1 -15 7.23 3.85
 -2 -1 -15 5.49 2.87
 2 1 15 5.89 1.44
 -2 -1 -16 12.22 1.88
 -2 -1 -16 11.94 3.67
 -2 1 -16 9.21 1.66
 -2 1 -16 12.22 4.11
 -2 -1 -16 11.17 4.03
 2 1 16 9.98 1.61
 2 1 17 55.09 3.71
 -2 -1 -17 62.66 6.95
 -2 1 -17 56.12 3.67
 -2 -1 -17 53.83 3.81
 -2 -1 -17 53.98 7.01
 -2 1 -17 62.3 7.63
 -2 -1 -18 161.71 12.48
 -2 1 -18 170.63 13.23
 -2 -1 -18 170.04 12.93
 2 1 18 178.6 8.6
 -2 -1 -18 175.57 8.78
 2 1 19 3.85 2.03
 2 -1 19 3.37 2.28
 -2 -1 -19 4.58 3.58
 -2 1 -19 3.82 4.12
 -2 -1 -19 -2.01 4.18
 2 1 19 5.91 1.8
 2 1 20 31.39 2.99
 -2 -1 -20 42.92 6.66
 -2 1 -20 48.77 7.1
 2 1 20 32.53 3.26
 2 -1 20 47.4 3.91
 2 1 21 0.59 1.57
 -2 -1 -21 -0.09 1.49
 -2 1 -21 8.68 4.43
 -2 -1 -21 4.8 4.08
 2 -1 21 2.88 2.36
 2 1 21 2.76 1.99
 -2 -1 -22 70.69 7.56
 2 1 22 22.5 2.96
 -2 -1 -23 11.18 1.79
 2 1 23 14.9 2.41
 2 1 24 50.04 3.84
 2 -1 24 78.07 4.59
 2 -1 25 3.96 1.7
 2 -1 25 3.91 1.8
 2 1 26 19.87 2.11
 2 -1 26 18.27 2.13
 2 -1 26 20.08 2.22
 2 -1 27 16.83 1.77
 2 1 27 16.04 1.74
 2 -1 27 14.65 1.77
 2 -1 28 5.92 1.14
 2 1 28 7.43 1.2
 -2 2 27 5.05 1.09
 -2 -2 27 4.39 1.02
 -2 -2 27 3.08 1.24
 2 -2 -26 0.66 0.92
 -2 -2 26 0.79 1.32
 2 -2 -25 55.85 3.4
 -2 -2 25 47.5 3.82
 2 -2 -24 2.31 1.32
 -2 2 24 -0.42 1.19
 -2 -2 24 1.55 1.83
 -2 2 23 9.8 1.65
 2 -2 -23 10.49 1.89
 -2 2 22 1.97 1.41
 2 -2 -22 -0.09 1.56
 2 -2 -22 3 3.39
 2 -2 -21 83.6 9.22
 -2 2 20 2.82 1.69
 2 -2 -20 2.84 3.65
 2 -2 -19 103.6 6.22
 2 2 -19 93.87 9.07
 2 -2 -19 103.07 10.44
 -2 2 19 107.23 5.95
 2 -2 -18 22.33 2.68
 2 -2 -18 19.01 5.5
 2 2 -18 22.39 4.6
 2 -2 -18 11.14 4.1
 2 2 -18 16.13 2.44
 -2 2 18 22.72 2.57
 2 -2 -17 24.19 2.64
 2 2 -17 27.2 4.93
 2 -2 -17 15.14 4.33
 2 -2 -17 23.04 5.47
 -2 2 17 24.12 2.66
 2 2 -17 17.15 2.48
 -2 2 16 27.34 5.35
 2 -2 -16 23.52 2.61
 2 -2 -16 19.68 4.98
 2 -2 -16 19.82 4.78
 2 2 -16 32.56 5.25
 2 2 -16 21.38 2.67
 -2 2 16 27.48 2.79
 -2 2 15 195.73 13.97
 2 -2 -15 203.58 9.79
 2 2 -15 218.16 14.29
 2 -2 -15 188.3 14.17
 2 2 -15 184.21 10.15
 -2 2 15 214.72 9.92
 2 2 -15 187.42 9.78
 2 -2 -14 142.2 7.19
 2 -2 -14 134.71 11.36
 2 2 -14 154.19 11.36
 2 2 -14 127.25 7.2
 -2 2 14 130.12 11.09
 -2 2 14 151.47 7.43
 -2 2 14 125.14 6.68
 2 -2 -13 101.71 5.41
 2 -2 -13 96.13 8.69
 -2 2 13 85.56 4.94
 -2 2 13 98.03 9.15
 2 2 -13 90.61 5.4
 -2 2 13 92.42 5.63
 2 -2 -13 83.94 8.9
 2 2 -13 99.98 8.92
 -2 2 12 6.96 3.68
 2 -2 -12 8.32 3.45
 2 -2 -12 6.06 3.46
 2 2 -12 4.84 1.69
 2 -2 -12 4.57 2.82
 2 -2 -12 4.33 1.54
 2 -2 -11 32 2.73
 2 2 -11 30.04 2.64
 -2 2 10 232.96 14.84
 2 -2 -10 263.7 15.86
 2 2 -10 279.38 15.75
 2 -2 -10 258.76 14.19
 -2 2 9 229.98 13.55
 2 -2 -9 222.89 12.87
 2 -2 -9 240.36 14.55
 2 2 -9 240.88 14.09
 -2 2 8 22.15 3.66
 2 -2 -8 24.11 3.89
 2 2 -8 27.96 4.28
 2 -2 -8 18.32 4.2
 -2 2 7 150.6 8.78
 2 -2 -7 135.68 9.82
 2 2 -7 137.17 9.07
 2 -2 -7 141.96 8.31
 -2 2 6 36.22 3.66
 2 -2 -6 41.54 4.79
 2 2 -6 41.51 4.22
 -2 2 5 1.02 1.66
 2 -2 -5 0.37 2.1
 2 2 -5 1.09 1.79
 -2 2 4 37.26 3.32
 2 2 -4 38.28 3.63
 2 -2 -4 37.53 3.89
 -2 2 3 187.56 9.72
 2 2 -3 209.44 10.26
 -2 2 3 194.85 9.77
 2 -2 -3 195.44 10.23
 -2 2 2 834.93 34.45
 2 -2 -2 800 34.48
 -2 2 2 794.98 34.28
 -2 2 1 51.26 3.6
 2 -2 -1 48.28 2.88
 2 2 -1 50.99 2.89
 -2 2 1 53.09 3.58
 2 -2 -1 54.89 3.59
 -2 2 0 13.82 1.87
 -2 2 0 14.19 1.94
 2 -2 0 15.63 1.44
 2 2 0 16.06 1.44
 2 -2 0 14.04 1.76
 2 2 1 1.76 1.08
 2 -2 1 1.65 1.09
 2 -2 1 1.1 1.06
 2 -2 2 405.27 16.39
 2 2 2 349.59 16.34
 2 -2 3 116.95 6.25
 -2 -2 -3 121.71 6.69
 -2 -2 -4 333.69 15.51
 -2 -2 -5 1.65 1.49
 -2 2 -6 129.95 8.21
 -2 -2 -6 146.84 8.15
 -2 2 -7 124 8.21
 -2 -2 -7 117.41 7.59
 -2 -2 -8 9.02 2.59
 -2 2 -8 6.97 3.38
 -2 -2 -8 9.56 3.19
 -2 -2 -9 88.67 7.33
 -2 2 -9 86.57 7.77
 -2 -2 -9 100.79 7.72
 -2 -2 -10 605.87 28.62
 -2 -2 -10 547.69 28.22
 -2 2 -10 587.67 28.83
 2 2 11 33.64 2.71
 2 2 11 38.32 2.59
 -2 2 -12 228.37 15
 -2 -2 -12 214.17 14.41
 2 2 12 214.52 9.91
 2 2 12 221.35 10.23
 -2 -2 -13 4.95 3.25
 -2 2 -13 2.76 3.5
 -2 -2 -13 3.32 3.95
 -2 -2 -13 3.74 1.6
 2 2 13 1.93 1.34
 2 2 13 2.26 1.3
 -2 -2 -13 1.59 2.42
 2 2 14 374.7 16.41
 -2 2 -14 394.12 22.35
 2 2 14 361.81 16.64
 -2 -2 -14 398.4 21.85
 -2 -2 -14 357.28 21.31
 -2 -2 -14 389.27 16.89
 -2 -2 -15 4.71 3.8
 -2 2 -15 4.71 4.18
 -2 -2 -15 2.03 1.59
 2 2 15 2.56 1.36
 -2 -2 -15 2.39 2.87
 2 2 15 3.08 1.41
 -2 -2 -16 163.02 12.4
 2 2 16 163.41 8.21
 -2 -2 -16 172.48 8.55
 -2 -2 -16 170.89 12.88
 -2 2 -16 178.58 13.75
 2 2 17 22.03 2.33
 2 -2 17 18.95 2.76
 -2 -2 -17 20.78 4.64
 -2 -2 -17 19.35 2.49
 -2 -2 -17 22.13 5.14
 -2 2 -17 25.15 5.78
 -2 -2 -18 330.95 19.53
 2 2 18 294.2 14.05
 -2 -2 -18 289.37 18.58
 -2 -2 -18 302.49 14.25
 2 -2 18 344.24 14.79
 2 -2 19 11.21 2.52
 -2 -2 -19 10.68 2.06
 -2 -2 -19 9.66 3.67
 -2 -2 -19 12.07 4.54
 2 2 19 7.51 1.91
 2 2 20 306.98 15.24
 -2 -2 -20 334.4 15.47
 2 -2 20 378.42 16.18
 -2 -2 -20 409.27 21.38
 2 -2 21 4.9 2.38
 -2 -2 -21 4.57 3.89
 2 2 22 75.9 5.64
 -2 -2 -22 116.06 5.89
 2 2 23 0.75 1.37
 2 -2 23 1.24 1.97
 -2 -2 -23 0.07 1.17
 2 2 24 104.25 4.98
 2 -2 24 105.31 5.14
 2 2 25 -1.37 1.11
 2 -2 25 1.38 1.54
 2 2 25 0.59 1.28
 2 -2 25 3 1.42
 -2 -2 -25 1.13 0.81
 2 -2 26 42.13 2.94
 2 -2 26 37.22 2.59
 2 -2 27 1.97 1.12
 2 2 27 1.34 0.86
 2 -2 27 1.57 0.87
 -2 -3 26 81.66 4.32
 2 -3 -26 82.86 4.17
 2 -3 -25 16.8 1.65
 -2 -3 25 18.79 2.07
 2 -3 -24 176.63 7.91
 -2 -3 24 182.96 8.25
 -2 -3 23 27.09 3.02
 -2 3 23 28.05 2.46
 2 -3 -23 31.59 2.62
 -2 3 22 302.04 14.11
 -2 -3 22 338.36 14.81
 -2 3 21 39.49 3.16
 2 -3 -21 41.25 6.68
 2 -3 -20 366.42 22.57
 2 -3 -20 361.56 16.71
 2 -3 -19 29.45 5.56
 2 -3 -19 39.23 3.48
 -2 3 19 32.51 3
 2 -3 -19 35.78 6.31
 2 -3 -18 339.48 15.3
 -2 3 18 339.86 15.04
 2 -3 -18 296.25 20.75
 2 -3 -17 96.95 5.87
 2 -3 -17 96.94 10.08
 -2 3 17 94.52 5.68
 2 -3 -16 226.5 10.78
 2 -3 -16 199.19 15.64
 -2 3 16 204.21 10.31
 -2 3 16 232.16 10.7
 -2 3 16 187.04 15.07
 -2 3 15 84.52 5.11
 -2 3 15 80.28 8.91
 2 -3 -15 89.02 5.46
 2 -3 -15 77.13 9.36
 -2 3 15 98.01 5.6
 2 3 -15 80.48 5.44
 -2 3 14 747.89 33.56
 -2 3 14 810.08 39.46
 2 -3 -14 824.68 34
 2 -3 -14 702.6 39.95
 2 -3 -14 722.94 39.45
 2 3 -14 767.38 34.08
 -2 3 14 893.56 34.08
 -2 3 13 130.28 7.21
 -2 3 13 157.16 7.79
 2 -3 -13 133.06 11.76
 2 3 -13 138.62 7.69
 2 3 -13 143.29 7.27
 -2 3 13 132.74 11.47
 2 -3 -13 139.25 7.52
 -2 3 12 1373.42 57.77
 -2 3 12 1436.58 58.18
 2 3 -12 1410.13 58.31
 2 3 -12 1416.31 57.94
 2 -3 -12 1364.73 64.03
 -2 3 12 1285.85 63
 2 -3 -12 1399.61 58.15
 2 -3 -11 444.54 20.04
 2 -3 -11 424.85 24.94
 2 3 -11 459.74 20.1
 2 3 -11 478 20.03
 -2 3 11 402.61 24.19
 -2 3 11 448.55 19.63
 -2 3 10 1730.15 71.37
 2 -3 -10 1560.85 76.69
 2 3 -10 1819.68 71.94
 2 3 -10 1824.77 71.84
 2 -3 -10 1625.96 74.68
 -2 3 10 1552.85 75.97
 2 -3 -9 542.96 24.8
 -2 3 9 501.69 21.65
 2 -3 -8 1435.09 61.22
 -2 3 7 479.84 23.76
 2 -3 -7 482.83 24.46
 2 -3 -6 1511.25 61.88
 -2 3 6 1346.94 60.77
 2 -3 -5 449 21.19
 -2 3 5 412.58 20.56
 2 -3 -4 1445.35 57.91
 -2 3 4 1268.98 57.09
 -2 3 3 110.36 6.85
 2 -3 -3 104.99 6.96
 -2 3 3 107.64 6.86
 -2 3 2 1193.29 49.04
 2 -3 -2 1156.81 49.02
 -2 3 2 1107.73 48.7
 -2 3 1 630.41 26.53
 2 -3 -1 597.91 26.23
 -2 3 1 555.66 25.95
 -2 3 0 1721.95 67.23
 2 -3 0 1580.04 66.72
 -2 3 0 1542.17 66.51
 -2 3 -1 370.91 17.05
 2 -3 1 357.13 16.56
 -2 3 -1 356.59 16.42
 2 -3 2 1521.5 68.72
 -2 3 -2 1718.82 68.44
 2 -3 2 1655.97 67.2
 -2 3 -2 1732.77 69.22
 -2 3 -3 178.42 9.71
 2 3 3 180.08 8.53
 2 -3 3 195.45 8.52
 -2 3 -3 172.52 8.91
 -2 -3 -3 176.45 9.99
 2 3 4 1185.49 53.61
 2 -3 4 1397.91 53.65
 -2 3 -4 1252.04 53.5
 -2 -3 -4 1411.72 55.36
 -2 -3 -5 302.86 14.41
 2 3 5 260.08 13.03
 2 -3 5 273.78 13.11
 -2 -3 -6 1437.89 61.48
 -2 -3 -7 132.49 8.76
 2 3 8 1560.15 69.73
 2 3 8 1848.93 69.79
 2 -3 9 32.87 3.32
 2 3 9 37.56 2.74
 2 3 9 33.28 2.87
 2 3 10 1587.92 64.24
 2 3 10 1602.32 64.68
 2 -3 10 1440.81 64.75
 -2 -3 -10 1675.94 69.52
 -2 -3 -10 1687.34 68.92
 2 -3 11 372.49 17.05
 -2 -3 -11 404.31 21.23
 2 3 11 384.52 16.78
 2 3 11 355.36 16.19
 -2 -3 -11 393.26 21.64
 2 -3 12 927.23 37.29
 -2 -3 -12 845.75 41.89
 2 3 12 896.61 36.93
 2 3 12 846.23 36.34
 -2 -3 -12 760.71 41.78
 2 3 13 38.12 2.93
 2 3 13 41.24 3.38
 2 -3 13 49.16 3.99
 -2 -3 -13 32.01 6.13
 -2 -3 -13 40.47 6.75
 2 3 14 633.67 28.44
 2 3 14 709.22 29.01
 2 -3 14 737.38 29.4
 -2 -3 -14 681.38 34.74
 -2 -3 -14 657.42 29.12
 -2 -3 -14 572.73 34.25
 2 -3 15 58.87 4.41
 -2 -3 -15 52.69 7.73
 -2 -3 -15 69.18 8.35
 2 3 15 53.22 3.84
 -2 -3 -15 47.5 6.52
 -2 -3 -15 53.61 4.08
 2 3 15 48.24 3.55
 2 3 16 288.18 13.43
 -2 -3 -16 318.88 19.36
 2 3 16 294.46 13.72
 -2 -3 -16 294.54 13.89
 2 -3 16 321.29 14.26
 -2 -3 -17 18.22 4.94
 2 -3 17 21.27 3.07
 -2 -3 -17 20.55 5.37
 2 3 17 24.52 2.52
 -2 -3 -17 28.81 6.17
 -2 -3 -17 24.23 2.78
 -2 -3 -18 284.61 17.93
 2 3 18 246.75 12.3
 2 -3 18 299.39 13.12
 -2 -3 -18 239.34 16.99
 -2 -3 -18 262.07 12.6
 -2 -3 -19 10.72 2.11
 2 -3 19 10.33 2.53
 2 3 19 10.99 2.02
 -2 -3 -19 8.39 3.86
 -2 -3 -20 255.22 16.79
 -2 -3 -21 27.2 2.68
 2 -3 21 32.73 3.28
 2 3 22 111.27 5.75
 2 -3 22 108.83 5.76
 2 -3 23 9.38 1.84
 2 3 23 10.64 1.82
 -2 -3 -23 9.55 1.58
 2 -3 23 15.41 2.37
 -2 -3 -24 70.07 3.58
 2 3 24 67.19 3.72
 2 -3 24 66.52 3.73
 -2 -3 -25 -0.5 0.83
 2 3 25 -0.41 1.07
 2 3 25 1.39 1.02
 2 -3 25 0.19 0.96
 2 -3 25 2.54 1.42
 2 -3 26 29.44 2.31
 2 -4 -25 17.33 1.45
 -2 -4 25 15.16 1.52
 -2 4 24 14.75 1.67
 -2 -4 24 15.55 1.98
 2 -4 -24 19.33 1.77
 -2 4 23 43.21 3.02
 2 -4 -23 50.32 3.21
 -2 -4 23 43.23 3.56
 -2 -4 22 15 2.46
 -2 4 22 14.33 1.86
 -2 4 21 59.62 3.99
 -2 -4 21 55.92 4.68
 2 -4 -21 64.69 4.3
 2 -4 -20 18.06 2.41
 -2 -4 20 11.83 2.85
 -2 4 20 19.87 2.37
 2 -4 -19 97.32 10.11
 2 -4 -19 109.88 11.08
 -2 4 18 4.83 2
 2 -4 -18 7.98 4.14
 2 -4 -18 8.94 2.19
 2 -4 -18 2.65 4.05
 2 -4 -17 219.6 17.72
 2 -4 -17 266.05 12.3
 -2 4 17 230.85 11.88
 -2 4 17 252.01 11.94
 -2 4 16 2.18 1.92
 2 -4 -16 5.22 4.24
 2 -4 -16 3.84 2.06
 -2 4 16 2.67 1.79
 -2 4 15 54.81 7.76
 2 -4 -15 35.17 7.04
 2 -4 -15 48.12 7.95
 -2 4 15 54.48 4.04
 -2 4 15 41 3.87
 2 -4 -15 56.47 4.25
 2 -4 -14 59.7 4.48
 -2 4 14 50.46 4.02
 -2 4 14 61.23 7.89
 2 -4 -14 49.34 8.09
 -2 4 14 51.65 4.19
 2 -4 -13 106.1 6.43
 2 -4 -13 92.05 10.58
 -2 4 13 103.66 6.13
 -2 4 13 90.69 9.68
 -2 4 13 101.37 6.22
 -2 4 12 45.6 7.06
 2 4 -12 39.8 3.6
 -2 4 12 45.13 3.61
 -2 4 12 38.49 3.71
 2 -4 -12 46.02 3.96
 2 4 -11 64.19 4.5
 2 -4 -11 51.81 7.97
 -2 4 11 69.72 8.21
 -2 4 11 66.49 4.68
 -2 4 11 60.48 4.2
 2 4 -10 167.04 8.27
 2 -4 -10 146.39 12.99
 -2 4 10 128.28 11.71
 -2 4 10 147.75 8.2
 -2 4 10 157.99 7.87
 2 4 -9 70.06 4.45
 2 -4 -9 73.24 8.48
 -2 4 9 57.93 4.5
 -2 4 9 54.58 7.45
 -2 4 9 70.6 4.19
 2 4 -8 20.18 2.3
 -2 4 8 16.78 4.86
 -2 4 8 20.16 2.14
 2 -4 -8 23.13 5.25
 2 4 -7 144.46 7.17
 2 -4 -7 137.03 10.74
 -2 4 7 118.58 10.55
 -2 4 7 136.55 6.9
 -2 4 6 2.43 1.25
 2 4 -6 1.83 1.24
 -2 4 5 172.08 8.29
 2 4 -5 180.9 8.54
 -2 4 4 22.01 1.96
 -2 4 4 18.79 4.29
 -2 4 3 16.77 1.75
 2 -4 -3 15.83 3.1
 -2 4 3 13.57 4
 2 -4 -2 4.55 2.09
 -2 4 2 2.27 3.14
 2 -4 -1 15.37 2.74
 -2 4 1 18.01 4
 -2 4 1 18.25 2.99
 2 -4 0 200.39 11.07
 -2 4 0 184.46 11.97
 -2 4 0 208.12 11.25
 2 -4 1 2.59 1.78
 -2 4 -1 1.26 1.83
 2 -4 2 24.04 3.22
 -2 4 -2 25.66 3.3
 2 -4 3 0.87 1.54
 2 4 3 0.59 1.2
 -2 4 -3 0.53 1.75
 2 4 4 56.98 3.62
 -2 4 -4 60.79 5.04
 -2 -4 -5 44.67 4.75
 -2 4 -5 38.18 4
 2 4 5 37.41 2.84
 -2 -4 -6 50.47 5.25
 2 4 6 48.21 3.29
 -2 4 -6 47.64 4.48
 2 4 6 38.87 3.51
 -2 -4 -7 8.73 2.7
 2 4 7 11.68 1.88
 2 4 7 6.65 2.01
 2 -4 8 134.97 6.73
 2 4 8 123.82 6.8
 2 4 8 121.85 6.81
 2 4 9 8.72 1.89
 2 -4 9 8.76 2.24
 -2 -4 -9 8.62 3.15
 2 4 9 7.09 1.84
 2 4 10 3.37 1.82
 2 -4 10 4.33 2.23
 -2 -4 -10 3.26 3.8
 -2 -4 -10 -1.64 3.42
 2 4 10 4.78 1.67
 2 4 11 1.98 1.75
 -2 -4 -11 1.61 3.8
 2 -4 11 3.48 2.39
 2 4 11 1.06 1.48
 -2 -4 -11 -0.47 3.59
 -2 -4 -12 68.03 8.83
 2 4 12 84.97 5.17
 -2 -4 -12 79.91 9.01
 2 4 12 66.64 4.54
 2 -4 12 72.42 5.42
 -2 -4 -13 2.78 4.07
 2 -4 13 -0.26 2.43
 -2 -4 -13 5.42 4.62
 2 4 13 0.93 1.39
 2 4 13 -0.23 1.63
 2 -4 14 41 4.12
 2 4 14 42.2 3.56
 -2 -4 -14 46.82 7.77
 2 4 14 30.12 3.09
 -2 -4 -14 34.33 6.96
 -2 -4 -15 3.98 4.16
 2 4 15 2.34 1.72
 -2 -4 -15 8.53 4.94
 2 -4 15 -0.25 2.32
 2 4 15 0.9 1.47
 -2 -4 -15 1.83 2.16
 2 4 16 107.29 6.26
 -2 -4 -16 90.29 11.03
 2 4 16 108.36 6.59
 -2 -4 -16 149.33 12.37
 2 -4 16 117.56 7.05
 -2 -4 -16 127.68 7.08
 2 4 17 1.41 1.55
 2 4 17 0.37 1.54
 2 -4 17 1.43 2.19
 -2 -4 -17 0.46 4.29
 -2 -4 -17 0.52 3.37
 -2 -4 -17 3.92 1.96
 2 -4 18 9.88 2.47
 -2 -4 -18 12.75 5.07
 -2 -4 -18 9.38 2.16
 2 4 18 8.61 1.93
 -2 -4 -18 4.9 3.5
 -2 -4 -19 5.24 3.45
 -2 -4 -19 6.17 4.19
 2 -4 20 12.46 2.44
 -2 -4 -20 14.31 2.15
 2 4 20 11.48 1.96
 2 -4 21 9.85 2.24
 -2 -4 -21 11.92 2
 2 4 21 9.14 1.8
 2 -4 22 7.38 1.96
 -2 -4 -22 5.76 1.51
 2 4 22 3.45 1.48
 2 4 23 2.75 1.36
 2 -4 23 10.79 1.88
 2 4 24 1.98 1.19
 -2 -4 -24 4.04 1.03
 2 -4 24 4.41 1.42
 2 4 25 0.25 0.83
 2 -4 25 0.82 1.01
 -2 5 24 34.83 2.48
 2 -5 -24 58.8 2.65
 2 -5 -23 33.93 2.3
 -2 5 23 32.56 2.25
 -2 -5 22 109.13 5.37
 -2 5 22 117.85 5.67
 -2 -5 21 71.91 4.11
 -2 5 21 71 4.08
 2 -5 -21 64.98 4.26
 -2 -5 20 141.42 7.19
 -2 5 20 145.8 7.18
 2 -5 -20 141.58 7.36
 -2 5 19 97.36 5.37
 2 -5 -19 101.72 5.79
 -2 5 19 100.4 5.59
 -2 -5 19 96.81 5.68
 -2 5 18 272.56 12.57
 -2 5 18 268.6 12.61
 2 -5 -18 263.35 12.79
 -2 -5 18 275.77 12.79
 -2 5 17 144.63 7.67
 2 -5 -17 123.73 12.59
 2 -5 -16 400.42 17.75
 -2 5 16 379.73 17.2
 -2 5 15 206.87 10.03
 2 -5 -15 184.9 15.8
 -2 5 15 207.21 10.39
 2 -5 -15 204.16 10.5
 -2 5 14 400.52 19.29
 -2 5 14 441.06 19.04
 2 -5 -14 383.73 25.81
 2 -5 -14 439.81 19.59
 -2 5 13 116.2 7.18
 2 -5 -13 123.27 12.79
 2 -5 -13 130.24 7.54
 -2 5 13 125.7 6.94
 -2 5 12 246.3 11.7
 -2 5 12 244.74 12.01
 2 -5 -12 240.07 12.25
 2 -5 -12 235.43 18.5
 -2 5 12 224.36 16.21
 -2 5 11 249.82 11.72
 -2 5 11 242.26 11.86
 -2 5 11 242.05 16.31
 2 -5 -10 359.42 24.94
 -2 5 10 411.45 18.37
 -2 5 10 410.99 18.46
 -2 5 10 423.05 23.55
 -2 5 9 444.67 19.02
 -2 5 9 412.99 18.91
 -2 5 9 425.45 24.06
 2 -5 -8 433.03 27.35
 -2 5 8 497.04 21.71
 -2 5 8 498.76 21.82
 -2 5 8 513.76 27.09
 -2 5 7 346.14 15.93
 -2 5 7 365.91 16.35
 -2 5 7 391.15 21.62
 2 5 -6 509.75 23.02
 -2 5 6 592.87 29.71
 2 -5 -6 507.05 28.51
 -2 5 6 543.33 23.54
 -2 5 6 622.5 24.28
 -2 5 5 360.32 20.77
 2 -5 -5 281 18.53
 -2 5 5 310.85 14.55
 -2 5 5 349.29 15.33
 2 -5 -4 841.69 41.83
 -2 5 4 888.05 37.5
 -2 5 3 569.37 24.52
 2 -5 -3 589 28.73
 -2 5 2 1048.86 43.53
 2 -5 -2 1040.24 47.43
 -2 5 1 446.53 19.66
 2 5 -1 462.68 20.4
 2 -5 -1 463.87 23.2
 -2 5 0 1620.37 67.42
 2 5 0 1660.8 68.01
 2 -5 0 1617.41 70.9
 -2 -5 0 1707.92 71.79
 2 5 1 593.76 25.53
 -2 5 -1 570.66 24.98
 -2 -5 -1 613.78 29.06
 2 -5 1 585.63 28.22
 2 5 1 589.58 24.63
 2 5 2 1245.46 53.76
 2 -5 2 1353.26 56.94
 -2 -5 -2 1367.21 57.66
 2 5 2 1296.23 52.99
 -2 5 -3 464.42 22.25
 2 5 3 436.33 19.85
 -2 -5 -3 464.84 23.42
 2 5 3 450.42 19.04
 -2 -5 -4 807.14 35.18
 -2 5 -4 786.06 33.56
 2 5 5 287.68 13.76
 -2 -5 -5 330.48 17.88
 2 5 6 647.64 29.4
 2 5 6 724.8 29.74
 -2 -5 -6 746.12 34.35
 2 5 7 372.21 17.55
 2 5 7 401.27 17.81
 -2 -5 -7 430.63 22.53
 2 5 8 353.19 16.02
 2 5 8 351.22 16.19
 -2 -5 -8 331.61 20.44
 2 5 9 102.71 5.69
 2 5 9 78.72 5.52
 -2 -5 -9 92.42 9.42
 -2 -5 -10 441.7 26.8
 2 5 10 454.09 21.12
 -2 -5 -10 524.68 27.11
 2 5 10 480.28 20.83
 2 -5 11 176.67 9.79
 -2 -5 -11 178.68 15.38
 2 5 11 200.34 10.17
 -2 -5 -11 194.71 14.85
 2 5 11 211.63 9.76
 2 -5 12 359 18.62
 -2 -5 -12 381.53 25.62
 2 5 12 440.59 19.03
 -2 -5 -12 473.95 25.8
 2 5 12 439.04 18.45
 2 -5 13 199.23 11.25
 -2 -5 -13 181.83 17.11
 2 5 13 237.93 11.37
 -2 -5 -13 222.08 17.09
 2 5 13 235.53 10.79
 2 -5 14 143.87 8.83
 -2 -5 -14 131.14 13.93
 2 5 14 183.74 8.92
 -2 -5 -14 146.96 13.76
 2 5 14 167.51 8.26
 -2 -5 -15 117.73 12.15
 2 -5 15 113.2 7.5
 2 5 15 129.27 7.15
 2 5 15 126.62 6.72
 -2 -5 -15 115.48 12.57
 -2 -5 -15 126.82 7.53
 -2 -5 -16 361.84 24.56
 -2 -5 -16 402.6 18.39
 -2 -5 -16 401.13 24.05
 -2 -5 -17 164.78 13.52
 -2 -5 -17 135.77 13.37
 2 -5 17 169.48 8.89
 2 -5 18 107.77 6.8
 -2 -5 -18 127.41 6.88
 2 5 18 126.54 6.54
 2 -5 19 81.13 5.25
 -2 -5 -19 88.9 5.26
 2 5 19 87.64 5.02
 2 -5 20 77.04 4.88
 -2 -5 -20 85.88 4.9
 2 5 20 83.59 4.76
 2 -5 21 67.99 4.3
 2 5 21 67.63 4.21
 2 -5 22 56.43 3.23
 -2 -5 -22 52.35 3.23
 2 5 23 22.29 2.14
 -2 -5 -23 37.4 2.14
 2 5 24 10.84 1.31
 -2 6 22 11.87 1.15
 2 -6 -22 9.57 1.04
 -2 6 21 3.5 1.03
 2 -6 -20 42.73 3.09
 -2 6 20 56.01 3.11
 2 -6 -19 2.47 1.3
 -2 6 19 3.7 1.31
 -2 6 18 75.36 4.3
 -2 6 18 74.53 4.24
 2 -6 -18 68.88 4.4
 -2 6 17 10.94 1.8
 -2 6 17 11.52 1.92
 2 -6 -17 11.98 2.04
 -2 6 16 77.37 4.82
 2 -6 -16 72.96 4.79
 -2 6 16 70.84 4.45
 -2 6 15 6.19 1.73
 2 -6 -15 7.03 2.03
 -2 6 15 6.46 1.93
 -2 6 14 17.08 2.4
 -2 6 14 19.44 2.77
 2 -6 -13 13.72 5.21
 -2 6 12 25.86 2.76
 2 -6 -12 31.03 3.49
 -2 6 12 31.11 3.33
 2 -6 -12 23.64 6.24
 2 -6 -11 -1.8 3.67
 -2 6 11 0.78 1.93
 -2 6 11 0.37 1.69
 2 -6 -11 2.47 2.33
 2 -6 -10 34.78 7.53
 -2 6 10 33.59 3.41
 -2 6 10 25.73 2.95
 -2 6 9 1.68 1.87
 2 -6 -9 0.6 4.17
 -2 6 9 2.39 1.94
 -2 6 8 205.17 10.17
 -2 6 8 204.21 10.36
 2 -6 -8 177.75 15.98
 -2 6 7 -0.23 1.81
 2 -6 -7 1.12 4.37
 2 6 -6 20.74 2.19
 2 -6 -6 21.99 5.68
 -2 6 6 27.82 2.87
 2 -6 -5 4.88 4.13
 2 6 -5 3.49 1.47
 -2 6 5 5.66 1.87
 -2 6 4 77.21 4.7
 2 6 -4 67.15 4.33
 2 -6 -4 64.17 8.17
 -2 -6 4 65.16 7.35
 -2 -6 3 5.65 2.84
 2 -6 -3 6 3.36
 -2 6 3 6.49 1.73
 -2 6 2 88.95 5.25
 -2 -6 2 89.19 8.4
 2 -6 -2 80.99 8.51
 -2 6 1 128.79 6.93
 2 6 -1 131.49 6.45
 2 -6 -1 115.15 10.28
 -2 -6 1 124.21 10.24
 2 6 0 240.81 12.08
 -2 6 0 217.59 10.85
 2 -6 0 229.86 15.22
 -2 -6 0 227.06 14.82
 -2 6 -1 125.61 7.18
 -2 -6 -1 128.63 10.72
 2 6 2 81.53 5.7
 -2 6 -2 87.99 5.27
 -2 -6 -2 73.12 7.82
 -2 -6 -3 3.59 2.8
 2 6 3 5.39 2.14
 -2 6 -3 5.35 1.81
 -2 -6 -4 39.66 6.08
 2 6 4 41.91 3.74
 -2 6 -4 43.9 3.58
 -2 -6 -5 69.4 8.06
 2 6 5 78.12 5.28
 -2 -6 -6 23.45 5.16
 2 6 6 23.06 2.85
 -2 -6 -7 168.29 13.21
 2 6 7 148.62 8.38
 -2 -6 -8 309.75 20.14
 2 6 8 297.15 14.35
 -2 -6 -9 242.65 17.96
 2 6 9 242.16 12.07
 2 6 10 87.04 5.57
 -2 -6 -10 87.17 9.79
 -2 -6 -10 85.15 10.59
 2 6 10 98.31 6.01
 2 6 11 76.25 4.95
 -2 -6 -11 78.79 9.46
 -2 -6 -11 60.03 9.34
 2 6 11 74.23 5.16
 2 6 12 101.73 5.87
 -2 -6 -12 75.86 10.68
 -2 -6 -12 95.69 10.55
 2 6 12 104.57 6.25
 -2 -6 -13 38.16 7.67
 -2 -6 -13 25.59 7.04
 2 6 14 65.5 4.23
 2 6 14 63.8 3.87
 2 6 15 73.57 4.51
 2 6 15 74.29 4.83
 -2 -6 -15 69.04 4.96
 2 6 16 48.98 3.36
 2 6 16 41.92 3.46
 -2 -6 -16 46.44 3.7
 2 6 17 55.07 3.55
 -2 -6 -17 47.45 3.7
 -2 -6 -18 8.42 1.7
 2 6 18 11.68 1.71
 2 6 19 57.55 3.55
 -2 -6 -19 58.09 3.62
 -2 -6 -20 10.56 1.52
 2 6 20 15.11 1.67
 2 6 21 37.42 2.23
 -2 -6 -21 19.57 1.97
 2 6 22 12.82 1.22
 -2 7 18 16.15 1.47
 2 -7 -18 16.13 1.6
 -2 7 17 19.82 1.74
 2 -7 -17 22.34 1.97
 -2 7 17 21.5 1.8
 2 -7 -16 12.69 1.76
 -2 7 16 17.12 1.83
 -2 7 16 15.03 1.61
 -2 7 16 12.63 1.25
 2 -7 -15 50.76 3.42
 -2 7 15 55.63 3.6
 -2 7 15 45.11 3.05
 2 -7 -14 42.56 3.2
 -2 7 14 43.87 3.39
 -2 7 14 39.95 2.86
 2 -7 -13 30.29 2.94
 -2 7 13 38.93 3.28
 -2 7 13 31.54 2.62
 2 -7 -12 24.56 2.73
 -2 7 12 29.27 3
 -2 7 12 21.68 2.29
 2 -7 -11 59.26 4.51
 -2 7 11 70.97 4.86
 2 -7 -10 37.4 3.62
 -2 7 10 34.68 3.45
 2 -7 -9 19.43 5.99
 2 -7 -9 19.46 2.97
 2 -7 -8 50.88 8.9
 2 -7 -7 56.72 9.23
 -2 -7 7 70.32 7.97
 -2 7 6 155.78 8.34
 -2 -7 6 162.16 12.42
 -2 7 5 100.2 6.09
 2 -7 -5 81.57 10.9
 2 7 -5 91.54 5.32
 2 -7 -4 61.61 9.37
 -2 -7 4 65.46 7.53
 -2 7 4 65.26 4.66
 2 7 -4 65.58 4.21
 -2 -7 3 132.5 11.23
 -2 7 3 140.73 7.71
 2 7 -3 132.61 7.23
 -2 -7 2 17.6 4.29
 2 7 -2 19.15 2.56
 -2 7 2 21.19 2.69
 -2 7 1 18.65 2.61
 2 7 -1 16.97 2.57
 -2 -7 1 13.13 3.79
 -2 -7 0 36.64 5.95
 -2 7 0 40.37 3.67
 -2 -7 -1 18.51 4.56
 -2 7 -1 24.49 3.02
 2 7 1 21.62 3.58
 -2 -7 -2 68.88 8.04
 -2 7 -2 59.81 4.83
 2 7 2 67.79 5.39
 -2 -7 -3 47.66 7.1
 2 7 3 57.75 4.82
 -2 -7 -4 96.56 10.04
 2 7 4 95.38 6.28
 -2 -7 -5 161.29 13.54
 2 7 5 160.08 8.87
 -2 -7 -6 110.67 11.04
 2 7 6 106.29 6.61
 -2 -7 -7 78.27 9.84
 -2 -7 -8 63.91 8.93
 -2 -7 -8 42 7.39
 -2 -7 -9 42.98 8.15
 2 7 10 27.46 2.58
 2 7 10 29.68 3.02
 2 7 11 15.83 1.94
 2 7 11 14.16 2.31
 2 7 12 49.2 3.27
 2 7 12 50.77 3.78
 2 7 13 86.76 5.1
 2 7 13 81.99 4.48
 2 7 13 83.91 4.89
 -2 -7 -13 73.12 5.26
 2 7 14 18.65 2.16
 2 7 14 17.36 1.64
 2 7 14 15.58 1.99
 -2 -7 -14 16.89 2.46
 2 7 15 39.76 2.97
 2 7 15 39.11 2.45
 -2 -7 -15 45.24 3.37
 2 7 16 1.88 1.12
 -2 -7 -16 2.87 1.35
 -2 -7 -17 31.93 2.4
 2 7 17 26.82 2.17
 -2 -7 -18 1.38 0.95
 2 7 18 1.21 0.86
 -2 -7 -19 8.69 1.16
 2 -8 -14 4.82 1.01
 -2 8 14 6.76 1.16
 2 -8 -13 8.11 1.25
 -2 8 13 10.21 1.46
 -2 8 13 7.35 1.11
 2 -8 -12 16.17 1.77
 -2 8 12 19.21 2.02
 -2 8 11 5.85 1.48
 2 -8 -11 2.74 1.35
 -2 8 10 -0.08 1.34
 2 -8 -10 1.18 1.37
 -2 8 9 10.33 1.83
 2 -8 -9 8.86 1.88
 -2 8 8 28.63 2.75
 2 -8 -8 20.23 2.59
 2 -8 -7 53.43 4.23
 -2 8 7 61.34 4.18
 2 -8 -6 7.82 2.43
 -2 8 6 10.35 2.09
 -2 8 5 90.73 5.73
 -2 8 4 22.49 2.85
 2 8 -4 21.88 2.14
 -2 8 3 99.36 5.96
 2 8 -3 84.48 4.99
 -2 8 2 31.85 3.38
 2 8 -2 27.09 2.63
 -2 8 1 45.29 4.19
 2 8 -1 46.25 3.55
 -2 8 0 51.57 4.44
 2 8 0 49.44 3.83
 -2 8 -1 50.61 4.43
 2 8 1 48.92 3.99
 2 8 2 16.58 2.63
 2 8 3 147.24 7.75
 2 8 3 142.05 7.54
 2 8 4 25.9 3.06
 2 8 4 25.41 2.98
 2 8 5 142.08 7.73
 2 8 5 143.45 7.67
 2 8 6 29.02 2.96
 2 8 6 36.39 3.05
 2 8 7 73.76 4.79
 2 8 7 82.51 4.73
 2 8 8 41.23 3.13
 2 8 8 35.08 2.87
 2 8 9 49.43 3.53
 2 8 9 50.52 3.24
 2 8 10 4.98 1.21
 2 -8 10 0.64 1.74
 2 8 10 1.56 1.28
 -2 -8 -10 2.39 1.79
 2 -8 11 54.52 3.73
 2 8 11 59.96 3.72
 2 8 11 61.7 3.4
 -2 -8 -11 62.17 4.15
 2 -8 12 32.51 2.69
 -2 -8 -12 32.63 2.73
 2 8 12 32.53 2.45
 2 8 12 31.53 2.12
 2 8 13 82.41 4.1
 -2 -8 -13 93.57 4.79
 -2 -8 -14 21.49 1.9
 -2 -8 -15 71.17 3.71
 -2 9 9 25.76 1.77
 -2 9 9 22.77 1.64
 -2 9 8 10.44 1.29
 -2 9 8 11.34 1.25
 -2 9 7 34.34 2.4
 -2 9 7 33.77 2.34
 -2 9 6 6.56 1.35
 -2 9 6 5.72 1.23
 -2 9 5 43.95 2.94
 -2 9 5 37.86 2.77
 -2 9 4 2.92 1.34
 -2 9 4 1.27 1.21
 -2 9 3 15.22 1.89
 2 9 -3 11.62 1.25
 -2 9 2 -0.7 1.47
 2 9 -2 -0.08 0.87
 -2 9 2 -0.58 1.15
 -2 9 1 29.86 2.52
 -2 9 1 25.56 2.22
 2 9 -1 28.23 2.11
 2 9 0 5.38 1.29
 -2 9 0 3.77 1.16
 2 9 1 19.13 1.95
 -2 9 -1 14.66 1.48
 2 9 2 0.87 1.21
 2 9 3 32.39 2.56
 2 9 4 1.31 1.12
 2 9 5 22.31 2.01
 -2 -9 -6 5.32 1.44
 2 9 6 12.65 1.44
 -2 -9 -7 8.13 1.52
 2 9 7 17.27 1.49
 2 9 8 2.05 0.8
 -2 -9 -8 0.49 0.95
 2 9 9 5.32 0.8
 -3 0 27 2.08 1.62
 -3 0 26 0.06 1.38
 3 0 -25 48.47 3.24
 3 0 -24 0.85 1.16
 3 0 -23 401.63 17.88
 3 0 -22 5.08 3.43
 3 0 -21 174.99 13.29
 3 0 -21 176.02 8.94
 3 0 -21 166.19 14.03
 3 0 -20 0.49 3.52
 3 0 -20 0.41 2.67
 3 0 -20 1.05 1.55
 3 0 -19 1321.21 55.41
 3 0 -19 1366.86 62.48
 3 0 -18 0.2 1.48
 3 0 -18 3.78 3.41
 3 0 -17 431.57 24.54
 3 0 -17 417.75 18.76
 3 0 -16 -1.27 2.78
 3 0 -16 2.87 3.89
 -3 0 16 1.12 1.36
 -3 0 16 0.28 2.4
 3 0 -16 0.09 1.42
 3 0 -15 669.92 29.29
 3 0 -15 735.16 35.01
 3 0 -15 711.46 34.26
 -3 0 15 666.94 29.05
 -3 0 15 778.23 33.62
 3 0 -14 1.12 2.8
 -3 0 14 -0.9 1.75
 -3 0 13 2291.51 94.9
 3 0 -13 2134.45 95.55
 3 0 -12 -1.35 3.82
 -3 0 12 -2.93 3.63
 -3 0 11 2125.85 87.93
 3 0 -11 1972.16 87.85
 3 0 -11 2133.85 89.43
 3 0 -11 2108.36 89.42
 -3 0 10 -1.78 2.75
 3 0 -10 -0.58 2.59
 3 0 -10 -0.2 3.16
 3 0 -10 -1.75 3.02
 -3 0 9 8436.16 339.03
 3 0 -9 8424.98 341.48
 3 0 -9 8349.17 341.42
 3 0 -9 8254.29 339.25
 3 0 -8 0.26 2.55
 3 0 -8 -0.13 2.37
 -3 0 8 0.86 1.77
 3 0 -8 1.53 2.66
 -3 0 7 1857.89 76.82
 3 0 -7 1857.11 79.46
 3 0 -7 1752.05 79.06
 3 0 -7 1913.09 76.77
 -3 0 6 0.57 1.42
 3 0 -6 -1.5 2.75
 3 0 -6 -0.69 2.21
 -3 0 5 3685.42 147.64
 3 0 -5 3621.2 149.66
 3 0 -5 3575.85 147.11
 3 0 -5 3728.49 150.15
 3 0 -4 0.32 2.45
 -3 0 3 4819.98 195.1
 3 0 -3 5029.78 197.21
 3 0 -3 4706.04 196.6
 3 0 -2 0.12 1.73
 3 0 -2 -0.09 1.86
 3 0 -1 3354.12 131.79
 3 0 -1 3161.57 131.21
 3 0 0 0.29 0.82
 -3 0 -1 2906 117.93
 3 0 2 0.47 0.59
 -3 0 -3 4526.23 182.61
 -3 0 -3 4528.76 184.3
 -3 0 -4 0.21 1.16
 -3 0 -4 -0.58 3.2
 -3 0 -4 0.25 0.82
 -3 0 -5 1103.8 48.08
 -3 0 -5 1151 46.15
 -3 0 -5 1080.77 46.55
 -3 0 -6 -0.11 1.72
 -3 0 -6 1.09 3.33
 -3 0 -6 0.63 1.64
 -3 0 -7 2145.7 92.84
 -3 0 -7 2358.98 91.8
 -3 0 -7 2145.27 91.38
 -3 0 -8 0.14 1.76
 -3 0 -8 -0.83 1.88
 -3 0 -8 1.7 3.38
 -3 0 -9 5881.37 238.98
 -3 0 -9 5847.01 240.25
 -3 0 -10 1.26 2.12
 -3 0 -10 2.18 3.38
 -3 0 -11 2320.32 92.84
 -3 0 -11 2072.46 93.49
 -3 0 -12 0.22 2.14
 -3 0 -13 1849.35 78.79
 -3 0 -13 1752.86 79.65
 3 0 13 1865.46 75.43
 -3 0 -14 0.63 3.03
 -3 0 -14 -0.13 1.14
 -3 0 -14 -0.26 2.33
 3 0 14 0.56 1.18
 3 0 15 1399.75 57.16
 -3 0 -15 1335.53 62.11
 -3 0 -16 -1.09 3.22
 3 0 16 0.17 1.59
 3 0 16 -0.21 1.23
 -3 0 -16 -0.88 2.36
 3 0 17 732.28 30.69
 3 0 17 728.09 31.02
 -3 0 -17 695.91 35.87
 3 0 18 0.16 1.43
 -3 0 -18 0.41 3.7
 3 0 18 1.74 1.84
 3 0 19 2321.55 96.45
 3 0 19 2333.48 96.82
 -3 0 -20 2.14 3.95
 3 0 20 1.04 1.91
 -3 0 -21 472.18 24.95
 3 0 21 409.82 18.89
 -3 0 -22 3.28 3.65
 3 0 23 482.53 21.25
 3 0 24 -0.66 1.61
 3 0 25 184.91 8.96
 3 0 25 191.22 9.23
 3 0 26 -0.97 1.27
 3 0 26 0.65 1.26
 3 0 27 81.37 4.76
 3 0 27 130.61 5.26
 3 0 28 -0.63 0.73
 -3 -1 28 0.88 0.88
 -3 -1 27 2.21 1.21
 -3 1 26 3.06 1.55
 3 -1 -26 7.41 1.2
 3 -1 -25 2.63 1.19
 -3 1 25 0.84 1.49
 3 -1 -24 33.6 2.81
 3 1 -23 0.53 1.21
 3 -1 -23 2.42 1.55
 3 -1 -22 29.05 5.46
 3 -1 -22 30.41 5.89
 3 1 -22 21.84 2.65
 3 1 -21 13.72 2.39
 3 1 -21 11.58 4.03
 3 -1 -21 16.81 4.91
 3 1 -21 20.99 2.41
 3 -1 -21 18.59 2.46
 3 1 -20 92.13 5.5
 3 -1 -20 88.05 5.58
 -3 1 20 86.79 5.17
 3 -1 -20 96 10.13
 3 1 -20 91.15 9.22
 3 1 -19 55.89 4.01
 3 -1 -19 57.67 4.06
 -3 1 19 47.55 3.72
 3 1 -19 47.18 6.69
 3 -1 -19 48.35 7.38
 3 1 -19 52.68 7.72
 -3 1 18 157.76 8.09
 3 1 -18 154.45 8.29
 3 1 -18 159.24 12.61
 3 -1 -18 165.25 13.43
 3 1 -18 172.57 13.9
 -3 1 17 0.35 2.94
 3 1 -17 5.29 1.82
 -3 1 17 3.63 1.84
 3 1 -17 4.05 3.39
 3 -1 -17 -0.46 3.63
 3 1 -17 0.94 3.51
 3 -1 -16 75.32 8.46
 3 1 -16 83.14 8.85
 -3 1 16 78.22 8.13
 3 1 -16 73.29 4.8
 3 -1 -16 75.59 4.87
 -3 1 16 68.54 4.93
 3 1 -16 76.23 8.06
 3 -1 -15 14.86 4.04
 3 1 -15 13.45 2.15
 -3 1 15 12.55 4.32
 3 -1 -15 9.55 3.92
 3 1 -15 6.16 3.9
 -3 1 15 9.33 2.31
 3 -1 -15 12.89 1.97
 -3 1 14 314.24 17.91
 -3 1 14 223.45 12.69
 3 1 -14 297.52 12.87
 3 -1 -14 274.6 12.55
 3 1 -14 305.02 18.21
 3 -1 -14 288.5 17.53
 3 -1 -14 250.82 16.73
 3 -1 -13 43.72 5.99
 3 1 -13 49.24 3.69
 3 1 -13 52.49 6.86
 3 -1 -13 38.67 5.79
 -3 1 13 41.57 6.25
 -3 -1 13 50.86 4.98
 3 -1 -13 47.74 3.43
 3 -1 -12 225.8 10.22
 3 1 -12 210.46 10.37
 -3 -1 12 206.91 12.17
 3 -1 -12 208.21 12.94
 3 -1 -11 17.82 2.1
 3 -1 -11 16.3 3.9
 3 1 -11 17.78 2.26
 -3 -1 11 11.27 3.12
 -3 1 11 18.76 4.21
 3 -1 -11 16.27 4.25
 -3 -1 10 688.89 31.2
 -3 1 10 714.77 32.13
 3 1 -10 742.82 34.5
 3 -1 -10 678.98 31.75
 3 -1 -10 703.22 33.97
 -3 -1 9 82.09 5.42
 -3 1 9 70.69 5.76
 3 1 -9 83.17 7.56
 3 -1 -9 75.59 7.3
 3 -1 -9 75.35 6.24
 -3 -1 8 79.86 4.81
 -3 1 8 70.1 5.37
 3 1 -8 75.02 6.79
 3 -1 -8 62.09 6.72
 3 -1 -8 61.41 5.5
 -3 -1 7 238.21 10.63
 -3 1 7 222.48 11.37
 3 -1 -7 243.21 13.64
 3 1 -7 233.6 12.95
 3 -1 -7 193.75 11.23
 -3 -1 6 561.11 23.78
 -3 1 6 548.35 24.6
 3 -1 -6 550.95 26.79
 3 1 -6 568.06 26
 -3 1 5 51.07 3.83
 3 1 -5 54.07 4.48
 3 -1 -5 54.61 5.49
 3 -1 -5 44.25 3.68
 -3 1 4 271.68 12.6
 3 -1 -4 282.67 14.47
 3 1 -4 269.05 13.04
 3 -1 -4 257.2 11.83
 -3 1 4 273.88 12.41
 3 -1 -3 1501.39 65.01
 3 -1 -3 1674.66 66.02
 3 1 -3 1640.84 65.99
 -3 1 3 1677.54 66.1
 3 1 -3 1715.15 66.68
 3 -1 -3 1779.64 67.95
 3 -1 -2 698.63 29.56
 3 1 -2 663.5 28.89
 3 1 -2 670.95 28.36
 -3 1 2 663.89 28.46
 3 -1 -2 670.86 28.4
 3 1 -1 1325.2 55.29
 3 -1 -1 1336.34 55.44
 3 -1 -1 1332.19 55.02
 3 1 -1 1343.29 54.99
 3 1 0 0.75 1.42
 3 1 0 2.46 1.4
 3 -1 0 1.91 1.32
 3 -1 0 4.28 1.36
 3 -1 1 177.44 8.14
 3 1 1 172.16 8.1
 3 -1 2 37.26 3.09
 3 1 2 33.72 2.96
 -3 1 -2 31.75 2.71
 3 1 3 1154.15 48.49
 3 -1 3 1222.68 48.56
 -3 -1 -3 1113.88 47.77
 -3 -1 -4 31.06 2.47
 -3 1 -4 27.67 3.27
 -3 -1 -5 0.82 1.25
 -3 1 -5 1.22 2.59
 -3 -1 -6 24.97 2.71
 -3 -1 -6 28.6 3.88
 -3 1 -6 27.55 3.9
 -3 1 -7 609.28 29.31
 -3 -1 -7 633.86 29.48
 -3 -1 -7 679.66 28.7
 -3 -1 -8 5.86 3.44
 -3 1 -8 4.41 3.42
 -3 -1 -8 8.19 2.69
 -3 -1 -9 55.12 6.24
 -3 1 -9 57.03 6.15
 -3 -1 -9 54.05 5.54
 -3 -1 -10 1.41 1.85
 -3 -1 -10 4.33 3.69
 -3 1 -10 2.62 3.51
 -3 -1 -10 2.23 2.99
 -3 -1 -11 47.88 4.31
 -3 -1 -11 51.95 5.75
 -3 -1 -12 42.99 4.93
 -3 -1 -12 34.33 5
 3 1 12 41.22 2.75
 -3 -1 -12 36.66 3.73
 -3 -1 -13 140.87 10.44
 3 1 13 121.88 6.01
 -3 -1 -13 129.12 8.97
 -3 1 -13 117.65 9.59
 -3 -1 -13 113.88 6.11
 -3 -1 -14 1.42 3.62
 -3 1 -14 2.02 3.46
 3 1 14 2.59 1.28
 -3 -1 -14 1.64 1.36
 -3 -1 -15 32.2 5.75
 -3 1 -15 27.92 5.14
 -3 -1 -15 23.76 4.25
 3 1 15 28.6 2.28
 -3 -1 -15 26.71 2.41
 3 -1 15 17 2.54
 3 1 15 18.85 2.45
 -3 1 -16 48.31 6.66
 -3 -1 -16 54.46 6.87
 -3 -1 -16 52.28 5.72
 3 1 16 33.04 3.3
 3 -1 16 32.2 3.47
 -3 -1 -16 43.26 3.13
 3 1 16 41.16 3.02
 -3 -1 -17 29.02 2.65
 3 1 17 32.66 2.66
 3 1 17 23.9 2.81
 3 -1 17 21.89 2.98
 -3 -1 -17 31.38 5.8
 -3 1 -17 39.44 6.19
 3 -1 18 13.84 2.65
 3 1 18 11.11 2.31
 3 1 18 16.49 2.22
 -3 -1 -18 12.54 2.1
 -3 1 -18 18.51 5.36
 -3 -1 -18 20.87 5.31
 3 1 19 94.33 5.61
 3 -1 19 99.61 6.1
 3 1 19 92.77 5.71
 -3 -1 -19 114.32 10.11
 3 1 20 11.58 2.33
 3 -1 20 11.83 2.62
 -3 -1 -20 11.25 5.02
 -3 1 -20 12.38 4.93
 -3 -1 -20 8.42 1.84
 3 1 20 8.08 2.11
 3 1 21 0.98 1.57
 -3 1 -21 2.2 4.13
 -3 -1 -21 5.71 4.34
 3 1 21 1.76 1.87
 3 -1 21 2.94 2.08
 3 1 22 0.66 1.74
 -3 -1 -22 9.34 4.11
 3 -1 23 9.23 2.19
 3 1 23 1.16 1.49
 3 -1 24 12.65 2.39
 3 1 24 15.49 2.31
 3 -1 24 13.14 2.32
 3 -1 25 2.25 1.57
 3 1 25 1.5 1.47
 3 -1 25 1.45 1.56
 3 -1 26 14.55 1.88
 3 1 26 14.98 1.82
 3 -1 26 15.02 1.92
 3 -1 27 0.27 1.08
 3 -1 27 1.42 1
 3 1 27 1.06 0.96
 -3 -2 27 2.06 1.08
 -3 -2 26 8.33 1.81
 3 -2 -26 4.4 1.09
 -3 -2 25 21.49 2.74
 3 -2 -25 39.8 2.6
 -3 2 24 22.37 2.02
 3 -2 -24 28.74 2.45
 -3 2 23 68.16 4
 3 -2 -23 67.65 4.32
 -3 2 22 59.98 3.83
 3 -2 -22 58.34 4.1
 3 -2 -21 252.21 17.56
 3 -2 -20 78.98 9.02
 -3 2 20 85.19 4.82
 3 2 -20 82.62 8.6
 3 2 -20 59.06 4.69
 3 -2 -19 155.25 13.06
 -3 2 19 166.55 7.77
 3 2 -19 145.02 11.93
 3 2 -18 76.36 8.51
 -3 2 18 99.66 5.42
 3 -2 -18 84 9.67
 3 2 -18 66.01 5.26
 3 -2 -18 90.76 5.46
 3 -2 -17 198.14 10.06
 3 -2 -17 178.13 14.59
 -3 2 17 201.55 14.74
 -3 2 17 218.16 10.14
 3 -2 -17 221.52 15.89
 3 2 -17 221.38 14.88
 3 2 -17 183.44 10.32
 3 -2 -16 140.5 7.74
 3 -2 -16 133.92 12.02
 -3 2 16 153.53 12.17
 -3 2 16 171.21 8.12
 3 -2 -16 138.53 12.3
 3 2 -16 161.43 12.23
 3 2 -16 131.2 8.11
 3 2 -15 539.48 27.56
 3 -2 -15 477.35 27.39
 3 -2 -15 468.48 21.81
 3 2 -15 488.28 22.54
 -3 2 15 505.64 27.57
 -3 2 15 557.71 22.38
 3 2 -15 489.35 21.73
 3 2 -14 30.24 2.74
 3 2 -14 27.56 2.96
 3 -2 -14 26.81 2.65
 3 2 -14 24.68 5.12
 3 -2 -14 21.6 5.1
 -3 2 14 28.03 5.75
 3 2 -14 28.61 3.08
 -3 2 14 27.91 3.17
 -3 2 13 519.6 28.15
 3 -2 -13 507.52 28.61
 3 2 -13 575.49 28.87
 3 2 -13 509.66 23.34
 3 2 -13 551.8 23.27
 3 -2 -13 540.84 23.19
 -3 2 12 261.26 17.1
 3 2 -12 279.63 13.07
 3 -2 -12 268.87 17.83
 3 2 -12 320.15 18.32
 3 -2 -12 283.5 12.92
 3 2 -11 720.79 30.56
 3 2 -11 719.84 30.34
 3 -2 -11 686.44 34.77
 3 -2 -11 714.01 30.32
 3 2 -10 10.84 1.71
 3 -2 -10 8.43 1.79
 3 2 -9 245.3 14.79
 3 -2 -9 229.51 14.8
 -3 2 9 249.16 13.69
 3 -2 -8 222.75 11.95
 3 2 -8 239.95 13.67
 -3 -2 8 208.79 9.82
 -3 2 8 245.53 12.63
 3 -2 -8 259.91 14.66
 3 2 -7 315.84 15.63
 3 -2 -7 297.57 16.46
 -3 -2 7 267.72 12.07
 -3 2 7 296.96 14.46
 3 -2 -6 175.12 9.39
 3 2 -6 181.3 10.66
 3 -2 -6 183.49 12.1
 -3 2 6 190.7 10.1
 -3 -2 6 180.34 7.95
 3 -2 -5 885.07 41.03
 3 2 -5 979.6 42.84
 -3 2 5 981.74 42.15
 -3 -2 5 1032.87 40.3
 3 -2 -5 988.84 44.58
 3 2 -4 132.01 7.83
 -3 2 4 130.18 7.37
 -3 2 4 126.97 7.37
 3 -2 -4 121.42 9.07
 3 2 -3 1317.39 55.08
 -3 2 3 1285.63 54.59
 3 -2 -3 1360.49 56.39
 -3 2 3 1275.48 54.6
 -3 2 2 73.42 4.78
 3 -2 -2 79.92 5.73
 3 2 -2 70.24 4.16
 3 -2 -2 68.97 4.14
 -3 2 2 75.09 4.82
 3 -2 -1 2624.08 102.23
 3 -2 -1 2468.01 100.96
 3 2 -1 2442.23 100.91
 -3 2 1 2438.86 101.73
 3 -2 0 423.59 18.56
 3 2 0 417.19 18.51
 3 -2 0 457.32 19.25
 3 2 1 1445.5 58.25
 3 -2 1 1402.74 58.17
 3 -2 1 1386.92 58.17
 3 2 2 1.06 1.44
 3 -2 2 3.84 1.51
 3 -2 2 2.44 1.05
 3 2 3 1843.69 67.44
 3 -2 3 1974.73 67.53
 3 -2 4 24.16 2.86
 3 2 4 21.51 2.89
 -3 -2 -4 24.25 2.67
 -3 2 -5 1604.44 68.02
 -3 -2 -5 1648.14 67.88
 -3 2 -6 315.32 15.57
 -3 -2 -6 309.88 15.18
 -3 2 -7 1645.07 66.94
 -3 -2 -7 1509.22 66.13
 -3 2 -8 292.27 15.27
 -3 -2 -8 265.9 14.77
 -3 -2 -8 260.08 14.19
 -3 2 -9 1029.48 47.5
 -3 -2 -9 1066.24 46.93
 -3 -2 -9 1075.93 47.47
 3 2 10 45.07 3.05
 3 -2 10 36.56 3.67
 3 2 10 46.96 2.98
 -3 -2 -10 38.28 5.33
 -3 -2 -11 2428.18 106.47
 3 2 11 2507.04 101.54
 3 2 11 2458.33 101.31
 3 -2 11 2540.59 102.08
 3 2 12 116.96 6.37
 -3 -2 -12 126.52 10.65
 -3 2 -12 139.07 10.95
 3 2 12 121.85 6.22
 3 -2 12 139.25 7.08
 3 -2 13 1171.25 43.85
 -3 2 -13 1123.76 49.63
 3 2 13 1035.64 43.09
 -3 -2 -13 1007.63 48.61
 -3 -2 -13 949.23 48.04
 3 2 13 1021.25 42.84
 -3 -2 -13 966.04 43.17
 3 2 14 12.24 1.76
 -3 -2 -14 11.94 2.1
 -3 -2 -14 15.48 4.89
 -3 2 -14 15.48 5.23
 -3 -2 -14 10.06 3.63
 3 -2 14 12.58 2.39
 3 2 15 689.27 29.4
 -3 -2 -15 753.39 34.62
 -3 -2 -15 788.88 36.19
 -3 -2 -15 683.43 29.69
 3 -2 15 711.27 30.1
 -3 2 -15 721.65 36.04
 3 2 16 143.54 7.43
 -3 -2 -16 136.69 11.07
 -3 -2 -16 140.93 7.6
 3 -2 16 163.29 8.19
 -3 -2 -16 163.88 12.55
 -3 2 -16 158.39 12.83
 3 2 17 482.92 21.84
 -3 -2 -17 482.3 26.34
 -3 -2 -17 513.62 22.04
 -3 2 -17 505.54 28.21
 3 -2 17 504.26 22.39
 -3 -2 -18 24.6 2.58
 3 -2 18 22.85 3.01
 -3 -2 -18 25.27 5.73
 3 2 18 22.04 2.51
 3 2 19 371.3 17.89
 3 -2 19 446.15 18.62
 -3 -2 -19 402.75 17.97
 -3 -2 -19 414.86 23.46
 3 2 20 36.72 3.42
 3 -2 20 59.07 4.29
 -3 -2 -20 43.36 3.44
 -3 -2 -20 56.25 7.39
 -3 -2 -21 388.78 22.44
 3 2 22 26.88 2.97
 -3 -2 -22 36.29 2.84
 3 -2 23 286.07 10.67
 3 2 23 271.95 10.47
 3 -2 24 21.61 2.56
 3 2 24 22.9 2.27
 3 -2 24 24.24 2.4
 3 -2 25 161.67 5.63
 3 -2 25 153.86 5.23
 3 -2 26 4.89 1.45
 3 -2 26 2.4 1.1
 3 2 26 3.84 1.14
 3 2 27 44.27 3.01
 3 -2 27 92.32 3.72
 3 -3 -26 14.58 1.41
 -3 -3 26 13.73 1.56
 3 -3 -25 19.36 1.79
 -3 3 25 14.58 1.54
 -3 -3 25 18.77 2.01
 -3 3 24 3.61 1.22
 -3 -3 24 4.75 1.71
 3 -3 -24 5.21 1.36
 -3 3 23 5.26 1.43
 3 -3 -23 6.86 1.55
 -3 -3 23 6.66 1.96
 3 -3 -22 64.88 4.36
 -3 3 22 70.29 4.26
 -3 3 21 16.81 2.21
 3 -3 -20 1.42 3.32
 3 -3 -19 17.91 4.82
 3 -3 -19 18.09 5.42
 -3 3 19 23.35 2.64
 3 -3 -19 23.67 2.77
 3 -3 -18 115.81 12.05
 3 -3 -18 148.48 7.87
 -3 3 18 145.56 7.66
 3 -3 -18 118.22 11.74
 3 3 -17 62.62 4.9
 3 -3 -17 61.97 8.86
 -3 3 17 88.25 5.16
 3 -3 -17 72.51 8.91
 3 -3 -17 78.72 5.03
 -3 3 17 67.24 8.65
 3 3 -16 73.11 5.38
 -3 3 16 83.42 9.18
 -3 3 16 91.83 5.54
 3 -3 -16 87.36 5.36
 3 -3 -16 71.7 9.29
 3 -3 -15 29.52 6.1
 3 3 -15 27.77 3.16
 -3 3 15 29.63 2.81
 -3 3 15 35.8 6.31
 -3 3 15 36.09 3.37
 3 -3 -15 37.39 3.22
 3 3 -15 30.52 2.88
 3 -3 -14 17.3 5.15
 3 3 -14 22.9 5.15
 3 3 -14 22.41 2.52
 -3 3 14 24.46 5.68
 -3 3 14 24.19 3.05
 3 -3 -14 25.05 2.71
 -3 3 14 23.48 2.44
 3 3 -14 20.7 2.73
 3 -3 -13 2.61 3.19
 3 3 -13 3.69 3.52
 3 3 -13 7.61 1.9
 3 -3 -13 4.62 1.81
 -3 3 13 0.79 2.07
 3 3 -13 6.04 1.86
 -3 3 13 2.68 3.89
 -3 3 13 3.43 1.53
 3 3 -12 41.23 6.49
 3 3 -12 37.01 3.24
 -3 3 12 35.03 2.86
 3 3 -12 39.21 3.41
 3 -3 -12 33.77 3.13
 3 -3 -12 31.69 5.74
 -3 3 12 37.41 6.26
 3 3 -11 5.4 3.69
 3 3 -11 3.64 1.79
 3 -3 -11 4.1 1.7
 3 3 -11 4.7 1.66
 -3 3 11 5.91 3.91
 3 -3 -11 2.86 3.19
 -3 3 11 5.04 1.42
 3 3 -10 29.16 5.24
 3 3 -10 35.34 3.16
 -3 3 10 27.58 2.34
 3 3 -10 33.51 2.88
 3 -3 -10 28.28 2.89
 3 -3 -10 31.78 5.53
 -3 3 10 21.43 4.94
 3 3 -9 9.34 2.12
 3 3 -9 11.87 1.78
 3 -3 -9 4.67 1.97
 -3 3 9 7.61 3.54
 -3 3 9 8.35 1.44
 -3 3 8 335.95 14.59
 3 3 -8 336.22 15.45
 3 -3 -7 31.19 5.29
 3 -3 -6 95.07 8.21
 -3 3 6 88.83 6.82
 3 -3 -5 12.65 3.68
 -3 3 5 14.98 2.96
 -3 3 4 12.76 2.5
 3 -3 -4 11.86 3.4
 -3 3 4 11.4 2.61
 -3 3 3 3.1 1.78
 -3 3 3 1.96 1.81
 3 -3 -3 0.6 2.19
 -3 3 2 108.73 6.88
 -3 3 2 115.92 7.24
 3 -3 -2 118.45 7.53
 -3 3 1 6.89 2.03
 -3 3 1 6.87 2.15
 3 -3 -1 7.83 2.19
 -3 3 0 0.62 1.66
 3 3 0 -0.06 0.96
 3 -3 0 1.18 0.96
 -3 3 0 0.99 1.58
 3 -3 0 -0.41 1.48
 -3 3 -1 7.19 2.12
 3 3 1 7.07 1.32
 3 -3 1 4.89 1.17
 -3 3 -1 4.7 1.66
 3 -3 1 8.49 1.92
 -3 3 -2 56.92 4.33
 3 3 2 61.73 3.8
 3 -3 2 70.28 3.89
 3 -3 2 59.98 4.28
 -3 3 -2 65.03 5.01
 -3 3 -3 1.04 1.53
 3 -3 3 1.41 1.34
 3 3 3 1.82 1.41
 -3 -3 -3 -1.36 1.76
 3 -3 3 1.05 1.31
 3 3 4 81.5 5.37
 3 -3 4 94.77 5.45
 -3 -3 -4 94.41 6.29
 3 -3 4 77.89 5.13
 3 3 5 4.59 1.9
 3 -3 5 4.29 1.92
 -3 -3 -5 3.88 1.84
 3 3 6 31.07 3.64
 3 -3 6 26.09 3.46
 -3 -3 -6 29.13 3.59
 3 -3 7 4.73 2.26
 3 3 7 2.79 1.37
 -3 -3 -7 2.66 2.08
 3 -3 8 193.09 9.1
 3 3 8 201.41 9.03
 -3 -3 -9 291.52 16.47
 3 -3 9 292.78 13.44
 3 3 9 311.03 13.08
 3 3 9 262.61 13.02
 3 3 10 65.85 4.2
 -3 -3 -10 58.19 6.87
 3 -3 10 58.84 4.59
 3 3 10 68.05 3.98
 -3 -3 -10 55.28 6.43
 3 -3 11 67.95 5.21
 -3 -3 -11 75.12 8.11
 3 3 11 82.14 4.9
 -3 -3 -11 77.29 7.91
 3 3 11 85.76 4.6
 3 -3 12 5.72 2.55
 3 3 12 12.47 1.96
 -3 -3 -12 8.59 4.27
 -3 -3 -12 6.28 4.38
 3 3 12 8.91 1.67
 3 3 13 45.75 3.62
 -3 -3 -13 31.15 6.15
 3 3 13 51.49 3.27
 -3 -3 -13 45.46 7.04
 3 -3 13 42.47 4.01
 3 3 14 31.08 2.98
 3 -3 14 31.39 3.46
 -3 -3 -14 29.55 3.13
 3 3 14 29.86 2.58
 -3 -3 -14 19.24 5.41
 -3 -3 -14 22.57 6.05
 -3 -3 -15 30.22 6.63
 3 3 15 22.85 2.6
 3 -3 15 28.2 3.24
 -3 -3 -15 22.56 2.79
 -3 -3 -15 17.18 5.12
 3 3 15 20.44 2.28
 -3 -3 -16 -1.41 4.59
 -3 -3 -16 0.54 1.66
 3 3 16 -0.09 1.51
 -3 -3 -16 0.47 3.26
 3 -3 16 -0.35 2.05
 -3 -3 -17 38.34 6.69
 3 -3 17 35.04 3.58
 -3 -3 -17 33 3.16
 -3 -3 -17 32.98 5.57
 3 3 17 37.22 3.04
 -3 -3 -17 24.67 5.71
 -3 -3 -18 20.46 5.37
 3 -3 18 11.79 2.64
 3 3 18 12.55 2.11
 -3 -3 -18 14.79 2.25
 -3 -3 -19 40.12 6.59
 3 -3 19 41.01 3.65
 -3 -3 -19 35.5 3.13
 3 -3 19 31.16 3.14
 3 3 19 33.79 3.08
 -3 -3 -20 10.33 4.49
 -3 -3 -21 47.95 3.46
 3 -3 21 44.74 3.5
 3 3 21 45.37 3.4
 3 -3 21 51.97 3.96
 3 -3 22 21.29 2.74
 3 -3 22 16.31 2.2
 3 3 22 16.36 2.17
 3 3 23 6.57 1.81
 3 -3 23 22.48 2.54
 -3 -3 -23 13.2 1.66
 3 3 23 13.34 1.83
 3 -3 23 16.59 1.94
 -3 -3 -24 8.53 1.23
 3 -3 24 8.59 1.49
 3 3 24 9.4 1.53
 3 -3 25 7.11 1.15
 3 3 25 8.25 1.24
 3 -3 26 2.07 1.08
 3 -4 -25 0.04 0.71
 3 -4 -24 15.61 1.62
 -3 -4 24 13.42 1.77
 -3 4 24 13.81 1.53
 3 -4 -23 13.49 1.69
 -3 4 23 12.28 1.58
 -3 -4 23 10.4 1.94
 -3 4 22 10.87 1.72
 -3 -4 22 6.81 2.03
 3 -4 -22 9.73 1.74
 -3 -4 21 6.43 2.25
 -3 4 21 11.96 1.86
 -3 4 20 19.02 2.34
 3 -4 -20 21.83 2.52
 3 -4 -19 -0.49 3.48
 3 -4 -19 -0.46 3.04
 -3 4 18 70.65 4.8
 3 -4 -18 75.83 4.97
 3 -4 -18 61.52 8.83
 3 -4 -18 56.56 8.15
 -3 4 17 27.46 2.96
 3 -4 -17 22.54 2.86
 3 -4 -17 19.21 5.88
 -3 4 16 106.06 6.2
 3 -4 -16 103.2 6.28
 -3 4 16 109.34 6.37
 -3 4 16 90.44 10.24
 -3 4 15 0.9 1.82
 3 4 -15 1.64 1.55
 3 -4 -15 4.23 1.9
 -3 4 15 1.93 2.02
 3 -4 -15 4.93 4.32
 -3 4 15 2.3 3.9
 -3 4 14 40.61 7.11
 3 -4 -14 32.18 6.45
 3 4 -14 46.59 3.91
 3 -4 -14 43.43 3.77
 -3 4 14 43.76 3.99
 -3 4 14 46.3 3.74
 -3 4 13 9.48 5
 3 4 -13 13.21 2.4
 3 -4 -13 11.21 4.29
 -3 4 13 12.12 2.66
 -3 4 13 12.94 2.21
 3 -4 -13 13.8 2.39
 -3 4 12 26.05 6.14
 3 4 -12 28.54 3.12
 -3 4 12 26 3.37
 -3 4 12 27.02 2.79
 3 -4 -12 22.1 5.49
 3 -4 -12 32.87 3.21
 -3 4 11 17.75 2.88
 3 -4 -11 25.31 2.96
 -3 4 11 19.61 2.3
 3 4 -11 24.48 2.74
 -3 4 11 19.44 5.79
 3 -4 -11 21.18 5.31
 3 -4 -10 0.48 3.12
 3 4 -10 -0.23 1.43
 -3 4 10 1 1.35
 -3 4 10 0.43 3.52
 3 -4 -10 1.47 1.88
 -3 4 9 8.96 4.2
 -3 4 9 14.78 1.88
 3 4 -9 16.21 2.07
 3 -4 -9 10.71 4.44
 3 4 -8 58.89 3.93
 -3 4 8 54.85 3.61
 3 -4 -8 54.55 7.27
 -3 4 8 46.47 6.65
 3 4 -7 105.54 5.71
 -3 4 7 103.09 5.44
 3 -4 -7 92.89 9.24
 -3 4 7 87.86 8.8
 -3 4 6 107.36 8.84
 -3 4 6 108.77 5.73
 3 -4 -6 121.82 9.97
 3 4 -6 112.41 5.99
 3 4 -6 109.42 5.43
 3 4 -5 87.37 4.6
 -3 4 5 90.74 4.82
 3 4 -5 88.56 5.04
 3 4 -4 18.08 1.78
 3 4 -4 18.32 2.04
 3 -4 -3 15 3.18
 -3 4 3 14.24 3.35
 3 -4 -2 17.72 3.23
 -3 4 2 12.26 2.99
 3 -4 -1 2.64 2.06
 -3 4 1 2.99 2.42
 3 -4 0 295.02 15.75
 -3 4 0 310.27 15.8
 3 -4 1 30.82 3.68
 3 4 2 14.96 2.1
 3 4 3 11.25 1.84
 3 4 4 42.83 3.23
 -3 -4 -4 44.34 4.7
 3 4 5 54.95 3.12
 3 4 5 48.4 3.56
 3 4 5 50.25 3.68
 -3 -4 -6 7.02 2.52
 3 4 6 6.79 1.6
 3 4 6 4.42 1.88
 3 4 6 4.48 1.14
 3 -4 7 39.77 2.86
 3 4 7 35.1 2.56
 -3 -4 -7 31.4 4.46
 3 4 7 27.95 3.11
 3 4 7 35.59 2.96
 -3 -4 -8 64.79 6.55
 3 -4 8 69.02 4.17
 3 4 8 57.77 4.29
 3 4 8 54.61 4.03
 -3 -4 -9 77.76 7.73
 3 4 9 76.27 4.81
 3 -4 9 79.88 5.01
 3 4 9 75.34 4.97
 3 -4 10 73.9 5.11
 -3 -4 -10 74.87 7.92
 3 4 10 80.45 4.94
 3 4 10 69.28 4.75
 -3 -4 -10 89.08 8.71
 -3 -4 -11 6.96 4.51
 -3 -4 -11 6.92 3.83
 3 4 11 8.77 1.82
 3 4 11 8.24 1.89
 3 -4 11 6.6 2.48
 -3 -4 -12 2.43 4.56
 -3 -4 -12 -2.06 3.55
 3 4 12 -0.35 1.39
 3 4 12 1.01 1.63
 3 -4 12 0.91 2.45
 -3 -4 -13 20.67 6.33
 -3 -4 -13 22.38 6.13
 3 -4 13 23.78 3.36
 3 4 13 29.16 2.95
 3 4 13 17.32 2.4
 -3 -4 -14 -1.64 5.54
 -3 -4 -14 -2.32 4.9
 3 -4 14 1.21 2.44
 3 4 14 1.42 1.43
 3 4 14 0.57 1.59
 3 4 15 50.66 3.78
 3 4 15 51.39 4.17
 3 -4 15 58.57 4.71
 -3 -4 -15 58.18 8.6
 -3 -4 -15 60.23 4.59
 3 4 16 2.59 1.62
 3 -4 16 5.45 2.4
 -3 -4 -16 3.91 2.14
 -3 -4 -16 1.64 3.84
 3 4 16 6.23 1.91
 -3 -4 -17 9.77 5.21
 -3 -4 -17 6.22 4.16
 3 4 17 9.93 1.93
 3 -4 17 7.15 2.45
 -3 -4 -17 7.41 2.17
 -3 -4 -18 55.46 7.94
 3 -4 19 13.47 2.64
 -3 -4 -19 17.45 2.45
 3 -4 20 -1.38 1.94
 3 4 20 0.53 1.5
 -3 -4 -20 1.16 1.47
 3 -4 21 1.43 1.8
 3 4 21 -0.08 1.47
 -3 -4 -21 0.31 1.35
 3 -4 22 1.81 1.59
 3 4 22 0.72 1.26
 -3 -4 -22 0.99 1.22
 -3 -4 -23 5.11 1.11
 3 -4 23 3.8 1.56
 3 4 23 2.72 1.29
 3 -4 24 -0.8 1.26
 3 4 24 0.38 0.95
 3 -4 25 1.95 0.97
 3 4 25 0.2 0.77
 3 -5 -23 33.2 2.31
 -3 5 23 38.74 2.32
 -3 5 22 1.12 1
 3 -5 -22 -0.11 0.99
 -3 -5 21 37.85 2.83
 -3 5 21 53.91 3.15
 3 -5 -20 5.71 1.64
 -3 5 20 8.43 1.61
 -3 -5 20 6.15 1.6
 -3 -5 19 26.22 2.86
 3 -5 -19 33.17 3
 -3 5 18 10.81 1.96
 3 -5 -18 9.78 2.02
 -3 5 18 12.08 1.82
 3 -5 -17 43.99 3.64
 -3 5 17 47.19 3.57
 -3 5 17 39.72 3.44
 3 -5 -16 7.65 4.49
 3 -5 -15 45.59 3.93
 -3 5 15 52.56 3.91
 -3 5 15 51.24 4.06
 3 -5 -15 44.81 8.25
 -3 5 14 23.79 5.44
 -3 5 14 20.31 2.78
 3 -5 -14 20.85 2.88
 -3 5 14 21.76 2.75
 3 -5 -14 12.9 5.23
 -3 5 13 119.76 10.97
 -3 5 13 112.07 6.7
 3 -5 -13 112.47 6.8
 -3 5 13 111.4 6.56
 3 -5 -13 98.87 11.16
 -3 5 12 0.89 3.6
 3 -5 -12 2.8 4.32
 -3 5 12 2.99 2.05
 -3 5 12 1.76 1.81
 3 -5 -12 3.08 2.14
 -3 5 11 26.01 5.86
 -3 5 11 25.61 3.13
 3 -5 -11 26.99 3.38
 3 -5 -11 29.14 6.6
 -3 5 11 25.04 2.87
 -3 5 10 64.86 8.3
 3 -5 -10 73.26 5.26
 -3 5 10 73.96 5.06
 3 -5 -10 53.43 8.64
 -3 5 10 73.04 4.83
 -3 5 9 294.4 13.46
 -3 5 9 293.93 13.76
 -3 5 9 286.19 18.69
 3 -5 -8 23.93 6.27
 -3 5 8 30.14 2.9
 -3 5 8 34.99 3.48
 -3 5 8 23.14 5.64
 3 -5 -7 20.1 5.58
 -3 5 7 33.47 5.95
 -3 5 7 28.78 2.66
 -3 5 7 21.51 3.12
 3 -5 -6 7.95 4.05
 3 5 -6 8.31 1.49
 -3 5 6 8.94 1.75
 -3 5 6 6.95 4.09
 -3 5 5 108.3 5.72
 3 -5 -5 103.46 9.89
 -3 5 5 103.35 9.79
 3 5 -5 97.7 5.35
 -3 5 4 -0.86 4.39
 -3 5 4 0.08 1.22
 3 5 -4 -0.36 1.23
 3 -5 -4 -0.79 2.8
 -3 5 3 5.49 1.48
 3 -5 -3 2.9 2.98
 -3 5 2 0.7 1.28
 3 -5 -2 0.68 2.71
 3 -5 -2 0.06 1.55
 3 -5 -1 15.44 3.73
 -3 5 1 15.69 1.93
 -3 -5 0 24.84 4.31
 3 5 0 22.69 3.13
 3 5 1 17.16 2.71
 3 5 1 20.49 1.83
 -3 5 -1 21.73 3.44
 -3 -5 -2 33.37 4.71
 -3 5 -2 40.14 4.68
 3 5 2 36.88 2.51
 3 5 2 36.14 3.45
 -3 -5 -3 56.93 6.24
 -3 5 -3 63.22 5.97
 3 5 3 59.85 4.41
 3 5 3 66.82 3.66
 3 5 4 12.33 2.32
 -3 5 -4 11.8 3.03
 -3 -5 -4 18.06 3.68
 3 5 4 17.62 1.67
 3 5 5 7.6 1.88
 -3 -5 -5 11.46 3.12
 3 5 5 8.99 1.36
 -3 5 -5 10.22 2.99
 -3 5 -6 0.27 2.12
 -3 -5 -6 0.71 2.25
 3 5 6 0.39 1.89
 3 5 6 1.47 1.57
 3 5 6 1.06 1.08
 3 5 7 50.83 3.8
 3 5 7 42.87 3.75
 -3 -5 -7 56.82 6.56
 3 5 8 1.32 1.72
 -3 -5 -8 3.26 2.94
 3 5 8 1.18 1.83
 -3 -5 -9 28.82 5.38
 3 5 9 28.56 3.04
 3 5 9 31.34 3.07
 3 5 10 22.89 2.76
 3 -5 10 20.69 2.8
 -3 -5 -10 14.26 4.94
 -3 -5 -10 25.5 5.91
 3 5 10 19.89 2.62
 3 5 11 8.27 2.08
 3 -5 11 8 2.44
 -3 -5 -11 5.94 4.13
 -3 -5 -11 9.53 4.95
 3 5 11 13.21 2.18
 3 5 12 4.1 1.9
 -3 -5 -12 2.95 4.08
 3 -5 12 4.02 2.36
 -3 -5 -12 2.73 4.99
 3 5 12 4.81 1.71
 3 5 13 2.76 1.76
 -3 -5 -13 3.71 4.66
 3 -5 13 3.1 2.45
 3 5 13 4.64 1.36
 3 5 13 4.82 1.76
 -3 -5 -13 8.59 5.46
 -3 -5 -14 8.64 5.63
 3 5 14 11.22 2.19
 -3 -5 -14 3.12 4.38
 3 5 14 8.41 1.92
 3 -5 14 5.36 2.72
 3 -5 15 5.47 2.65
 3 5 15 7.37 1.95
 -3 -5 -15 5.99 5.36
 -3 -5 -15 8.97 4.84
 3 5 15 4.38 1.67
 -3 -5 -15 7.57 2.52
 -3 -5 -16 16.09 5.42
 -3 -5 -16 19.88 6.4
 -3 -5 -17 44.1 3.79
 3 5 17 51.88 3.56
 -3 -5 -18 3.83 1.77
 3 -5 18 3.55 2.08
 3 5 18 4.96 1.63
 -3 -5 -19 13.27 2.07
 3 -5 19 9.28 2.22
 3 5 19 13.17 1.96
 -3 -5 -20 6.69 1.61
 3 5 20 6.57 1.62
 3 -5 20 3.87 1.81
 -3 -5 -21 30.59 2.44
 3 5 21 27.72 2.47
 3 -5 22 0.56 1.24
 3 5 22 -0.17 1.11
 3 5 23 5.05 1.12
 3 -6 -21 30.95 2.19
 -3 6 21 39.99 2.32
 -3 6 20 22.18 1.9
 3 -6 -19 99.23 5.73
 -3 6 19 126.81 5.79
 3 -6 -18 19.92 2.24
 -3 6 18 27.7 2.31
 -3 6 18 23.03 2.04
 -3 6 17 119.9 6.2
 -3 6 17 120.1 6.23
 3 -6 -17 114.54 6.29
 -3 6 16 55.8 3.69
 -3 6 16 54.61 3.88
 3 -6 -16 51.01 3.8
 -3 6 15 113.43 6.21
 3 -6 -15 117.2 6.52
 -3 6 15 114.4 6.57
 3 -6 -14 17.97 5.85
 3 -6 -14 24.04 2.8
 -3 6 14 25.64 2.92
 -3 6 14 26.98 2.68
 3 -6 -13 179.28 14.86
 3 -6 -12 88.54 10.6
 -3 6 12 112.73 6.71
 3 -6 -11 324.41 15.61
 -3 6 11 342.02 15.71
 -3 6 11 334.45 15.12
 3 -6 -10 118.55 7.24
 -3 6 10 127.83 7.21
 -3 6 10 120.34 6.79
 -3 6 9 286.05 19.13
 3 -6 -9 263.42 14.46
 -3 6 9 322.17 14.27
 3 -6 -9 255.57 20.27
 -3 6 9 340.15 14.71
 -3 6 8 306.38 19.42
 -3 6 8 293.61 13.84
 -3 6 8 297.47 13.98
 -3 6 7 497.22 21.25
 3 -6 -7 376.41 27.38
 3 6 -6 292.83 13.48
 -3 6 6 320.9 14.21
 3 6 -5 149.94 7.78
 -3 6 5 170.37 8.37
 3 -6 -5 149.94 13.86
 3 6 -4 160.98 8.3
 -3 6 4 177.39 8.7
 -3 -6 4 172.91 12.72
 3 -6 -4 153.39 13.98
 3 6 -3 326.41 15.05
 -3 6 3 326.22 15.11
 -3 -6 3 373.11 20.34
 3 6 -2 358.98 16.33
 -3 6 2 345.94 16.1
 -3 -6 2 384.37 21.1
 -3 6 1 506.06 21.94
 3 6 -1 486.22 21.5
 -3 -6 1 562.41 27.31
 -3 6 0 375.13 17.07
 3 6 0 378.13 16.6
 -3 -6 0 393.93 21.89
 -3 6 -1 396.29 17.83
 3 6 1 402.77 19.15
 3 6 1 397.48 17.28
 -3 -6 -1 385.85 22.27
 -3 -6 -2 309.64 18.37
 -3 6 -2 279.4 13.62
 3 6 2 305.46 14.73
 -3 -6 -3 187.81 13.69
 3 6 3 192.33 10.41
 -3 6 -3 196.53 9.82
 -3 -6 -4 188.22 13.73
 3 6 4 178.18 9.92
 -3 6 -4 194.77 9.69
 -3 -6 -5 198.04 14.55
 3 6 5 202.97 10.66
 -3 6 -5 208.33 10.39
 -3 -6 -6 217.83 15.66
 3 6 6 223.89 11.3
 -3 -6 -7 316.25 19.79
 3 6 7 295.32 14.28
 -3 -6 -8 344.19 21.87
 3 6 8 340.98 16.01
 -3 -6 -9 258.2 17.72
 3 6 9 259.04 12.56
 -3 -6 -9 239.95 17.97
 3 6 10 110.44 6.69
 -3 -6 -10 108.37 11.14
 3 6 10 122.4 6.9
 -3 -6 -10 99.91 11.5
 -3 -6 -11 24.3 6.67
 3 6 11 32.68 3.18
 3 6 11 31.07 3.18
 3 6 11 32.12 2.71
 -3 -6 -11 30.15 6.72
 -3 -6 -12 70.12 10.23
 3 6 12 96.08 5.84
 -3 -6 -12 91.47 10.8
 -3 -6 -13 84.77 10.96
 3 6 13 103.1 5.46
 -3 -6 -13 90.48 11.09
 3 6 14 67.63 4.59
 -3 -6 -14 63.32 4.98
 3 6 14 70.6 4.45
 3 6 14 63.4 3.87
 -3 -6 -15 126.85 7.42
 3 6 15 121.61 7.13
 3 6 15 143.71 7.01
 -3 -6 -16 89.14 5.68
 3 6 16 99.39 5.4
 -3 -6 -17 98.42 5.83
 3 6 17 107.6 5.63
 -3 -6 -18 70.08 4.34
 3 6 18 77.55 4.34
 -3 -6 -19 74.98 4.4
 3 6 19 87.03 4.5
 -3 -6 -20 36.02 2.53
 3 6 20 42.06 2.72
 3 6 21 70.76 3.72
 -3 7 18 4.6 0.94
 3 -7 -17 45.33 3.05
 -3 7 17 53.34 2.96
 -3 7 17 55.69 3
 -3 7 16 13.08 1.5
 -3 7 16 13.06 1.71
 3 -7 -16 11.12 1.61
 -3 7 16 11.71 1.2
 -3 7 15 27.93 2.46
 3 -7 -15 25.51 2.31
 -3 7 15 23.47 2.07
 -3 7 14 3.98 1.6
 3 -7 -14 3.17 1.44
 -3 7 14 3.3 1.24
 -3 7 13 57.76 4.06
 3 -7 -13 53.29 3.73
 -3 7 13 50.22 3.39
 -3 7 12 1.88 1.68
 3 -7 -12 1.24 1.53
 -3 7 12 0.27 1.24
 -3 7 11 13.26 2.35
 3 -7 -11 12.88 2.17
 -3 7 10 1.72 1.87
 3 -7 -10 0.63 1.74
 -3 7 9 11.26 2.36
 3 -7 -9 12.09 2.55
 3 -7 -8 77.35 5.42
 -3 -7 8 65.33 7.99
 -3 -7 7 18.21 4.58
 -3 -7 6 36.68 5.79
 -3 7 5 11.27 2.24
 -3 -7 5 14.66 4.05
 -3 -7 4 3.32 2.87
 -3 7 4 2.63 1.75
 3 7 -4 3.3 1.47
 -3 -7 3 2.07 2.37
 -3 7 3 1.02 1.67
 3 7 -3 1.77 1.52
 -3 -7 2 2.92 2.5
 -3 7 2 1.7 1.72
 3 7 -2 2.49 1.69
 -3 -7 1 68.19 7.75
 -3 7 1 56.94 4.38
 3 7 -1 66.13 4.68
 -3 -7 0 0.43 2.89
 -3 7 0 -0.12 1.66
 3 7 0 1.41 2.04
 -3 -7 -1 19.05 4.5
 -3 7 -1 17.41 2.63
 3 7 1 12.79 2.76
 -3 -7 -2 22.34 4.93
 3 7 2 25.92 3.65
 -3 7 -2 23.23 2.91
 3 7 2 18.28 3.14
 -3 -7 -3 4.69 3.67
 -3 7 -3 2.51 1.95
 3 7 3 3.46 2.36
 3 7 3 4.66 2.29
 -3 -7 -4 50.27 7.31
 3 7 4 57.16 4.65
 3 7 4 53.83 4.61
 -3 -7 -5 3 3.39
 3 7 5 2.92 2.04
 3 7 5 1.97 2.06
 -3 -7 -6 -1.55 3.56
 -3 -7 -7 9.65 4.64
 -3 -7 -8 -4.04 4.51
 -3 -7 -8 5.02 4.02
 3 7 9 4.51 1.55
 3 7 9 -0.75 1.65
 -3 -7 -9 -1.72 4.47
 3 7 10 0.52 1.53
 3 7 10 1.67 1.24
 3 7 11 -0.29 1.43
 3 7 11 0.07 1.11
 3 7 12 2.84 1.48
 3 7 12 2.71 1.13
 3 7 13 9.05 1.85
 3 7 13 10.4 1.46
 3 7 13 6.66 1.8
 3 7 14 9.17 1.27
 -3 -7 -14 7.06 1.93
 3 7 14 8.51 1.7
 -3 -7 -15 3.75 1.58
 3 7 15 3.85 1.36
 -3 -7 -16 2.12 1.27
 3 7 16 0.79 1.15
 3 7 17 19.08 1.82
 -3 -7 -17 26.59 2.1
 -3 -7 -18 1.26 0.88
 -3 8 14 166.16 7.54
 3 -8 -13 37.19 2.48
 -3 8 13 44.99 2.52
 3 -8 -12 105.54 5.52
 -3 8 12 136.2 6.14
 3 -8 -11 28.22 2.3
 -3 8 11 36.98 2.76
 3 -8 -10 143.93 7.29
 -3 8 10 167.62 7.87
 -3 8 9 67.17 4.34
 -3 8 8 185.59 9.25
 -3 8 7 77.42 4.93
 -3 8 6 277.87 13.13
 3 8 -5 74.24 4.28
 -3 8 5 92.03 5.34
 3 8 -4 383.79 17.24
 -3 8 4 426.52 18.25
 3 8 -3 123.39 6.46
 -3 8 3 128.85 7.22
 3 8 -2 414.11 18.74
 -3 8 2 450.05 19.62
 3 8 -1 117.43 6.56
 -3 8 1 124.53 7.24
 3 8 0 336.2 15.69
 -3 8 0 349.55 16.29
 3 8 1 252.43 12.22
 -3 8 -1 249.25 12.58
 3 8 2 577.89 24.63
 -3 8 -2 536.64 24.79
 3 8 3 127.89 7.28
 3 8 4 538.18 23.41
 3 8 4 524.71 23.4
 3 8 5 194.29 9.42
 3 8 5 176.97 9.33
 3 8 6 526.55 22.18
 3 8 6 490.67 22.17
 3 8 7 121.9 6.3
 3 8 7 116.72 6.37
 3 8 8 310.44 13.71
 3 8 8 303.85 13.92
 3 8 9 127.05 5.98
 3 8 9 117.92 6.16
 3 -8 9 110.3 6.1
 3 8 10 323.51 13.23
 3 8 10 286.38 13.44
 3 -8 10 292.09 13.45
 -3 -8 -11 144.43 7.24
 3 8 11 135.02 6.38
 3 -8 11 134.64 6.8
 -3 -8 -12 282.71 12.45
 3 8 12 257.7 11.68
 3 -8 12 293.39 12.23
 -3 -8 -13 113.87 5.77
 -3 -8 -14 226.22 10.04
 -3 -8 -15 77 3.86
 -3 9 8 3.8 0.88
 -3 9 8 4.11 0.95
 -3 9 7 7.97 1.23
 -3 9 7 12.26 1.39
 -3 9 6 4.28 1.16
 -3 9 6 6.79 1.23
 -3 9 5 23.93 2.13
 -3 9 5 28.16 2.27
 -3 9 4 3.55 1.34
 -3 9 4 2.31 1.19
 3 9 -3 13.54 1.27
 -3 9 3 14.86 1.83
 -3 9 3 18.45 2.08
 3 9 -2 0.04 0.86
 -3 9 2 0.43 1.06
 -3 9 2 -0.85 1.5
 -3 9 1 5.93 1.21
 3 9 -1 4.91 1.14
 -3 9 1 7.85 1.67
 -3 9 0 1.65 0.99
 3 9 0 1.9 1.06
 -3 9 -1 6.39 1.02
 3 9 1 7.84 1.42
 3 9 2 -0.24 1.2
 3 9 3 17.49 1.85
 3 9 4 0.94 1.1
 3 9 5 3.51 1.09
 3 9 6 0.78 0.84
 -3 -9 -6 0.65 1.1
 3 9 7 2.3 0.85
 -3 -9 -7 0.66 1.03
 3 9 8 1.61 0.67
 -3 -9 -8 0.91 0.86
 -4 0 27 0.22 1.07
 4 0 -26 31.06 1.85
 -4 0 26 8.34 2.1
 4 0 -25 -0.13 0.89
 4 0 -24 53.72 3.79
 4 0 -23 0.17 1.32
 4 0 -22 163.49 13.67
 4 0 -21 0.41 2.87
 4 0 -21 0.51 1.44
 4 0 -21 0.97 2.97
 4 0 -20 260.74 17.68
 4 0 -20 263.94 18.46
 4 0 -20 270.48 12.77
 4 0 -19 1 3.09
 4 0 -19 -0.54 1.59
 4 0 -18 729.75 36.43
 4 0 -18 675.98 29.57
 4 0 -17 -0.32 1.58
 -4 0 17 -2.05 2.88
 4 0 -17 0.93 3.17
 -4 0 16 563.94 26.67
 4 0 -16 538.6 22.48
 4 0 -16 593.29 28.97
 -4 0 15 -1.29 2.88
 4 0 -15 0.9 1.46
 -4 0 15 0.82 1.64
 4 0 -15 -0.42 2.94
 -4 0 14 1149.08 54.46
 4 0 -14 1293.36 56.35
 4 0 -14 1214.38 50.56
 4 0 -13 -1.13 2.71
 4 0 -13 1.56 1.54
 -4 0 12 441.45 22.21
 4 0 -12 440.89 23.91
 -4 0 11 -1.02 2.33
 4 0 -11 -1.72 3.17
 -4 0 10 65.09 5.3
 4 0 -10 56.3 6.5
 4 0 -10 64.07 6.89
 4 0 -9 0.95 2.93
 -4 0 9 -0.6 1.83
 4 0 -9 -0.3 2.79
 -4 0 8 801.52 35.72
 4 0 -8 826.9 38.58
 4 0 -8 900.22 39.15
 4 0 -7 1.7 2.61
 -4 0 7 0.12 1.55
 4 0 -7 0.26 3.06
 -4 0 6 2364.9 94.37
 4 0 -6 2280.7 97.13
 4 0 -6 2162.42 96.38
 4 0 -5 -1.39 2.46
 4 0 -5 -0.6 2.55
 -4 0 4 1852.17 75.88
 4 0 -4 1849.59 78.51
 4 0 -4 1917.36 76.78
 4 0 -4 1795.69 77.76
 4 0 -3 0.13 1.96
 4 0 -3 -0.82 2.16
 -4 0 3 -0.18 1.15
 4 0 -3 0.41 1.11
 4 0 -2 4476.79 180.17
 4 0 -2 4378.84 179.36
 4 0 -1 -0.19 1.2
 4 0 0 238.53 10.43
 -4 0 -1 1.43 2.13
 4 0 2 3792.96 146.19
 4 0 2 3550.46 144.5
 -4 0 -2 3475.87 145.92
 4 0 3 0.13 1.41
 -4 0 -3 0.41 0.57
 -4 0 -3 -0.57 3.14
 4 0 4 1272.84 53.17
 -4 0 -4 1276.99 51.23
 -4 0 -4 1141.07 53.27
 -4 0 -5 0.3 1.33
 -4 0 -5 0.19 3.54
 -4 0 -6 2661.51 110.94
 -4 0 -6 2728.07 107.94
 -4 0 -6 2517.59 108.97
 -4 0 -7 0.22 3.26
 -4 0 -7 -0.12 1.61
 -4 0 -7 0.32 1.35
 -4 0 -8 686.81 30.35
 -4 0 -8 643.06 28.22
 -4 0 -8 619.32 27.75
 -4 0 -9 -0.75 3.38
 -4 0 -9 0.82 1.88
 -4 0 -10 76.1 7.2
 -4 0 -10 77.6 5.65
 4 0 11 2.1 2.12
 -4 0 -11 0.53 1.86
 4 0 12 923.68 43.21
 -4 0 -12 954.75 44.77
 -4 0 -12 1028.43 46.92
 4 0 13 0.58 1.43
 4 0 13 0.92 1.76
 -4 0 -13 -0.32 3.27
 4 0 14 132.52 6.11
 -4 0 -14 119.67 9.78
 4 0 15 0.08 1.38
 4 0 15 0.93 1.68
 -4 0 -15 1.44 3.43
 4 0 16 282 12.5
 4 0 16 250.35 12.62
 4 0 17 0.76 1.41
 4 0 17 1.85 1.81
 -4 0 -17 -0.81 3.96
 4 0 18 571.48 24.85
 4 0 18 568.02 25.05
 4 0 19 0.17 1.45
 -4 0 -19 -2.6 4.02
 4 0 19 -0.51 1.9
 -4 0 -20 123.96 11.03
 4 0 20 107.41 6.36
 -4 0 -21 1.29 3.96
 4 0 21 -2.22 1.99
 -4 0 -22 62.58 7.65
 4 0 22 45.63 3.78
 4 0 23 2.5 1.81
 4 0 23 1.16 1.7
 4 0 24 0.53 1.49
 4 0 24 2.17 1.55
 4 0 25 -0.37 1.42
 4 0 25 -0.25 1.39
 4 0 26 52.03 3.05
 4 0 26 35.27 2.71
 4 0 27 -0.26 0.87
 -4 -1 27 10.49 1.67
 4 -1 -26 1.3 0.85
 -4 1 26 -0.38 1.21
 -4 -1 26 1.14 1.4
 4 -1 -25 14.57 1.87
 4 -1 -24 14.95 1.91
 4 1 -24 8.1 1.53
 4 -1 -23 75.24 4.14
 4 1 -23 36.53 3.47
 4 -1 -22 32.56 5.76
 4 -1 -22 29.72 2.81
 4 -1 -21 51.53 7.71
 4 -1 -21 52.99 4.02
 4 1 -21 45.23 6.88
 4 1 -20 9.22 4.05
 4 -1 -20 17.41 4.76
 4 -1 -20 15.31 2.31
 4 1 -20 10.03 2.07
 -4 1 20 9.59 1.89
 4 1 -19 74.41 9.15
 4 -1 -19 65.68 8.77
 4 1 -19 66.65 8.21
 -4 1 19 66.88 4.59
 4 -1 -19 73.65 4.88
 4 1 -19 74.42 4.83
 4 1 -18 20.89 5.61
 4 -1 -18 28.23 5.62
 4 1 -18 28.75 5.65
 -4 1 18 25.46 5.12
 -4 1 18 22.57 2.75
 4 -1 -18 27.39 2.84
 4 1 -18 19.98 2.61
 -4 1 17 288.41 18.03
 -4 1 17 255.24 13.24
 4 1 -17 309.29 18.79
 4 1 -17 296.93 19.24
 4 -1 -17 260.59 18.32
 4 1 -17 287.04 13.26
 4 -1 -16 7.69 3.75
 4 1 -16 4.78 3.83
 -4 1 16 7.14 4.03
 4 1 -16 1.27 3.31
 4 1 -16 8.37 2.03
 -4 1 16 5.29 2.24
 4 1 -15 78.41 4.82
 4 -1 -15 73.47 4.64
 4 -1 -15 75.51 8.24
 -4 1 15 68.15 8.32
 4 1 -15 80.9 8.77
 4 -1 -15 78.1 8.4
 4 1 -14 200.43 14.57
 4 -1 -14 214.93 14.43
 4 1 -14 187.65 9.91
 4 -1 -14 199.72 9.72
 4 -1 -14 195.15 13.95
 -4 1 14 169.8 13.43
 4 1 -14 200.92 9.88
 4 1 -13 168.96 13.36
 4 -1 -13 181.08 13
 4 1 -13 179.71 9.26
 4 -1 -13 183.51 8.91
 4 -1 -13 164.35 12.63
 -4 1 13 168.87 12.49
 4 1 -13 172.74 9.01
 4 1 -12 119.57 10.32
 4 -1 -12 117.58 9.65
 4 -1 -12 120.52 6.17
 4 -1 -12 102.52 9.29
 4 1 -12 110.46 6.6
 -4 -1 12 86.9 7.68
 4 1 -12 106.76 6.12
 4 1 -11 500.95 22.46
 -4 -1 11 550.31 24.57
 4 -1 -11 519.47 22.44
 4 1 -10 113.4 6.11
 -4 -1 10 118.62 7.32
 -4 1 10 120.85 8.16
 -4 1 9 9.44 2.63
 4 1 -9 8.73 3.79
 -4 -1 9 4.94 2.08
 4 -1 -9 6.7 3.38
 4 1 -8 481.44 24.43
 4 -1 -8 483.66 25.11
 -4 -1 8 490.65 21.5
 -4 1 8 474.98 22.38
 4 1 -7 443.93 20.56
 4 -1 -7 383.64 17.37
 4 -1 -7 417.14 21.72
 -4 1 7 368.53 18.4
 -4 -1 7 398.75 17.71
 4 1 -6 76.15 6.14
 4 -1 -6 75.24 7.43
 4 -1 -6 73.96 4.12
 -4 1 6 77.58 5.39
 -4 -1 6 93.33 4.95
 -4 1 5 204.95 10.57
 -4 1 5 208.82 10.25
 4 1 -5 201.93 11.13
 -4 1 4 109.66 6.15
 4 1 -4 106.44 6.16
 4 -1 -4 108.08 6.22
 4 1 -4 109.5 6.71
 -4 -1 3 529.28 21.56
 -4 1 3 534.41 23.01
 4 1 -3 515.83 23.34
 4 1 -3 527.11 23.05
 4 -1 -3 512.24 23.04
 -4 1 2 2219.42 91.18
 4 1 -2 2242.78 91.24
 4 -1 -2 2252.45 91.32
 4 1 -2 2175.64 91.63
 4 1 -1 47.33 3.56
 4 -1 -1 49.92 3.62
 4 1 -1 52.29 3.86
 4 -1 0 2780.8 116.28
 4 1 0 2887.49 116.36
 4 1 0 2871.29 116.21
 4 1 1 179.3 8.56
 4 -1 1 175.9 8.51
 4 1 2 9.51 2.16
 4 -1 2 6.35 1.92
 4 -1 3 7.98 2.05
 4 1 3 6.28 2.09
 -4 1 -3 6.21 2.16
 4 1 4 73.02 5.26
 4 -1 4 60.76 4.86
 -4 -1 -4 61.53 3.91
 -4 1 -4 58.63 4.67
 -4 -1 -5 1.25 2.63
 -4 1 -5 1.34 2.59
 -4 -1 -5 1.3 1.2
 -4 -1 -6 16.81 3.58
 -4 1 -6 9.21 3.34
 -4 -1 -6 13.57 2.08
 -4 -1 -7 -1.8 3.48
 -4 1 -7 0.42 3.2
 -4 -1 -7 0.14 1.72
 -4 -1 -8 1446.82 59.1
 -4 -1 -8 1343.53 60.31
 -4 1 -8 1333.53 59.86
 -4 -1 -9 88.41 8.04
 -4 -1 -9 85.27 6.78
 -4 1 -9 89.38 7.65
 -4 -1 -9 75.86 5
 -4 -1 -10 1292.39 47.65
 -4 1 -10 1338.9 48.42
 -4 -1 -11 3.13 2.7
 -4 -1 -11 2.6 2.05
 4 -1 11 2.86 2.09
 4 1 11 3.92 1.45
 -4 -1 -12 270.58 15.09
 4 1 12 246.05 9.86
 -4 -1 -12 206.9 12.95
 -4 -1 -12 231.12 12.18
 -4 1 -12 233.63 13.96
 4 -1 12 182.42 10.62
 4 1 12 156.2 10.14
 4 1 13 26.15 2.29
 4 -1 13 27.45 2.58
 -4 -1 -13 20.43 2.1
 -4 -1 -13 20.49 5.05
 -4 1 -13 26.34 5.06
 4 1 13 16.82 2.65
 4 -1 13 20.1 2.93
 -4 -1 -14 173.71 8.79
 4 -1 14 229.92 9.53
 4 1 14 196.94 8.95
 -4 1 -14 192.35 13.26
 -4 -1 -14 218.72 14.1
 4 -1 14 158.6 9.46
 4 1 14 172.28 9.35
 4 1 15 19.01 2.08
 -4 -1 -15 15.97 1.95
 4 1 15 13.15 2.32
 4 -1 15 13.11 2.47
 -4 -1 -15 17.72 4.77
 -4 1 -15 23.22 5.05
 4 1 16 16.05 1.98
 4 -1 16 8.71 2.34
 4 1 16 10.68 2.24
 -4 -1 -16 16.19 4.71
 -4 1 -16 15.8 4.68
 4 1 17 0.78 1.41
 -4 -1 -17 5.41 4.31
 -4 1 -17 3.33 3.93
 4 1 17 1.65 1.75
 4 -1 17 3.67 2.04
 4 1 18 158.81 8.21
 -4 -1 -18 192.31 13.67
 -4 1 -18 212.11 14.07
 4 1 18 149.7 8.28
 4 -1 18 163.72 8.64
 4 1 19 5.62 1.77
 -4 1 -19 5.33 4.38
 -4 -1 -19 6.39 4.23
 4 1 19 4.37 1.95
 4 -1 19 4.94 2.09
 4 -1 20 300.57 13.15
 4 1 20 267.29 12.57
 4 1 20 224.65 12.45
 -4 -1 -20 326.48 18.68
 -4 1 -20 354.2 19.69
 -4 1 -21 3.98 4.25
 -4 -1 -21 2.86 3.84
 4 1 22 57.05 3.95
 4 -1 22 54.66 4.06
 -4 1 -22 52 7.49
 4 -1 22 61.47 4.05
 4 -1 23 1.76 1.75
 4 1 23 1.89 1.62
 4 1 23 1.59 1.39
 4 -1 23 0.87 1.84
 4 -1 24 77.56 4.86
 4 1 24 71.32 4.71
 4 1 25 1.46 1.3
 4 -1 25 1.85 1.39
 4 -1 25 1.35 1.47
 4 -1 26 29.89 2.33
 4 1 26 25.74 2.25
 4 -1 26 29.26 2.4
 4 -1 27 1.03 0.9
 4 -1 27 0.71 0.84
 4 1 27 0.04 0.87
 -4 -2 27 -0.55 0.88
 4 -2 -26 6.6 1.18
 -4 -2 26 2.35 1.43
 4 -2 -25 2.37 1.05
 -4 -2 25 2.33 1.47
 4 -2 -24 59.45 3.82
 -4 2 24 62.35 3.43
 4 -2 -23 5.34 1.55
 -4 2 23 3.07 1.3
 -4 2 22 174.88 7.41
 4 -2 -22 156.92 7.67
 4 -2 -21 0.46 3.09
 -4 2 21 0.55 1.5
 4 2 -21 0.62 1.31
 4 2 -20 147.19 8.84
 4 -2 -20 182.08 14.32
 -4 2 20 185.16 8.81
 4 -2 -20 177.51 8.86
 4 2 -20 166.35 13.31
 4 2 -19 1.26 1.5
 4 -2 -19 -0.5 3.4
 -4 2 19 -0.76 1.81
 4 2 -19 0.42 3.28
 4 2 -18 308.96 16.71
 4 -2 -18 368.16 22.81
 -4 2 18 400.69 16.64
 -4 2 18 369.61 22.16
 4 2 -18 378.19 22
 -4 2 17 34.9 6.31
 4 2 -17 33.06 3.5
 4 -2 -17 41.78 6.75
 -4 2 17 41.5 3.61
 4 -2 -17 35.83 3.29
 4 -2 -17 39.49 6.49
 4 2 -17 43.94 6.58
 4 2 -16 188.07 14.01
 -4 2 16 203.24 14.81
 4 2 -16 183.98 9.16
 4 2 -16 161.85 9.64
 4 -2 -16 180.07 14.2
 -4 2 16 186.71 9.58
 4 -2 -16 181.7 9.2
 4 -2 -16 173.48 14.11
 4 2 -15 38.58 3.75
 4 -2 -15 32.42 5.96
 -4 2 15 32.38 3.47
 4 2 -15 36.54 3.22
 4 -2 -15 34.92 3.13
 -4 2 15 36.13 6.46
 4 -2 -15 29.08 5.79
 4 2 -15 47.06 6.91
 4 2 -14 385 16.61
 4 2 -14 356 17.23
 4 -2 -14 333.91 21.47
 4 2 -14 364.9 21.96
 4 -2 -14 364.77 16.36
 4 2 -13 3.26 2.08
 4 -2 -13 1.67 1.49
 4 -2 -13 1.37 3.15
 4 2 -13 0.44 3.64
 -4 2 13 0.4 3.77
 -4 2 12 615.75 31.38
 4 2 -12 607.17 27.31
 4 2 -12 666.26 27.94
 4 -2 -12 603.28 32.67
 4 2 -12 636.98 32.79
 4 -2 -12 630.71 27
 4 2 -11 12.19 4.48
 4 -2 -11 22.81 5.02
 -4 2 11 16.46 3.98
 4 2 -11 17.17 3.31
 4 2 -11 16.52 2.48
 4 -2 -11 16.05 2.21
 4 2 -10 2110.4 81.47
 4 -2 -10 1942.19 80.83
 4 2 -10 1886.08 81.15
 4 -2 -9 6.37 1.88
 4 -2 -9 5.87 3.46
 4 2 -9 4.98 1.75
 4 -2 -9 6.86 1.97
 4 2 -9 7.99 3.14
 4 2 -8 1103.86 50.31
 4 -2 -8 1217.49 51.73
 -4 2 8 1109.48 48.73
 -4 -2 8 1105.23 46.3
 4 2 -7 36.53 4.87
 4 -2 -7 43.71 5.93
 -4 2 7 33.47 4.04
 -4 -2 7 37.64 2.66
 4 2 -6 626.89 28.93
 4 -2 -6 654.37 31.34
 -4 2 6 592.94 27.8
 -4 -2 6 616.33 26.01
 4 -2 -5 94.47 8.85
 4 2 -5 100.37 7.08
 -4 2 5 99.09 6.44
 -4 2 5 98.78 6.6
 4 -2 -4 751.21 35.92
 -4 2 4 773.38 33.06
 -4 2 4 750.7 32.9
 4 2 -4 729.58 33.38
 4 -2 -3 12.91 4.21
 -4 2 3 14.64 2.47
 4 2 -3 13.44 2.55
 -4 2 3 15.38 2.42
 4 2 -3 12.82 2.01
 4 -2 -3 14.24 2.08
 -4 2 2 240.12 12.24
 4 2 -2 245.83 12.64
 4 -2 -2 252.56 14.26
 4 2 -2 238.76 11.6
 4 -2 -2 258.64 11.79
 4 -2 -1 139.8 7.33
 4 2 -1 136.77 7.28
 4 -2 -1 147.5 9.32
 -4 2 1 137.93 7.88
 4 -2 0 889.39 38.74
 4 2 0 872.32 37.48
 4 -2 0 905.37 37.57
 4 -2 1 1.82 2.05
 4 2 1 2.78 1.54
 4 -2 1 2.84 1.61
 4 -2 2 1113.12 47
 4 -2 2 1158.69 47.95
 4 2 2 1158.01 47.99
 4 -2 3 7.99 2.03
 4 2 3 7.55 2.11
 4 2 4 283.94 15.11
 4 -2 4 307.04 15.16
 4 2 5 76.17 6.01
 4 -2 5 86.91 6.19
 -4 -2 -5 91.36 5.73
 -4 2 -6 541.77 24.14
 4 -2 6 498.86 24.54
 4 2 6 473.59 24.56
 -4 -2 -6 548.89 23.77
 -4 2 -7 125.36 8.58
 -4 -2 -7 122.12 7.68
 -4 2 -8 129.08 9.34
 -4 -2 -8 143.28 9.67
 -4 -2 -8 133.48 8.61
 4 -2 9 0.99 2.06
 4 2 9 2.67 1.3
 4 2 9 2.72 1.47
 -4 -2 -9 2.56 2.27
 -4 2 -9 4.26 3.89
 -4 -2 -10 721.3 32.47
 4 2 10 652.74 28.13
 4 2 10 723.09 28.28
 4 2 11 15.34 1.94
 4 2 11 16.46 2
 -4 2 -11 19.91 4.89
 -4 -2 -11 26.12 5.23
 4 -2 11 19.37 2.86
 -4 -2 -12 219.53 15.25
 -4 2 -12 243.34 15.64
 4 2 12 215.67 10.35
 -4 -2 -12 193.54 14.14
 4 -2 12 234.44 11.18
 4 2 12 223.51 10.27
 -4 -2 -13 21.12 4.76
 4 -2 13 27.57 3.35
 -4 -2 -13 27.82 2.8
 -4 2 -13 35.77 6.39
 -4 -2 -13 29.6 5.67
 4 2 13 30.93 2.51
 -4 2 -14 163.1 13.17
 4 -2 14 168.95 8.92
 -4 -2 -14 155.13 8.26
 -4 -2 -14 140.5 11.92
 4 2 14 177.02 8.19
 -4 -2 -14 185.35 13.58
 4 -2 15 24.46 3.05
 4 2 15 22.09 2.3
 -4 -2 -15 22.87 2.46
 -4 -2 -15 18.31 4.26
 -4 2 -15 13.27 5.36
 4 2 16 152.84 7.76
 4 -2 16 161.75 8.44
 -4 -2 -16 138.25 7.69
 -4 -2 -16 205.67 14.07
 -4 2 -16 190 13.9
 -4 -2 -17 45.72 3.45
 4 -2 17 49.29 4.02
 4 2 17 48.94 3.57
 -4 -2 -17 48.26 7.24
 -4 2 -17 56.49 7.78
 4 2 18 57.74 4.16
 -4 -2 -18 59.39 4.05
 4 -2 18 64.56 4.62
 -4 2 -18 69.87 8.96
 -4 -2 -18 79.36 8.81
 4 2 19 3.67 1.79
 4 -2 19 1.26 2.04
 -4 -2 -19 -0.67 1.42
 -4 -2 -19 0.43 3.9
 4 2 20 9.32 2.12
 4 -2 20 12.39 2.57
 4 2 20 10.96 2.26
 4 -2 20 9.83 2.3
 -4 -2 -20 14.88 4.93
 -4 -2 -21 36.01 6.2
 4 2 21 17.55 2.67
 4 -2 22 23.39 2.69
 4 2 22 22.96 2.62
 4 -2 23 19.27 2.58
 4 -2 23 14.15 2.22
 4 2 23 15.69 2.16
 4 -2 24 21.84 2.44
 4 -2 24 19.59 2.11
 4 2 24 16.98 1.99
 4 -2 25 14.38 1.99
 4 -2 25 11.53 1.66
 4 2 25 13.43 1.68
 4 -2 26 6.86 1.38
 4 -2 26 4.24 1.1
 4 2 26 5.59 1.15
 4 -2 27 1.34 0.82
 -4 -3 26 2.66 1.12
 4 -3 -26 14.18 1.23
 -4 3 25 2.53 0.87
 4 -3 -25 3.12 1
 -4 -3 25 1.7 1.28
 -4 3 24 114.6 4.99
 4 -3 -24 100.9 5.18
 4 -3 -23 0.9 1.36
 -4 3 23 1.98 1.26
 4 -3 -22 72.77 4.71
 -4 3 22 83.69 4.66
 4 -3 -21 6.35 1.78
 -4 3 21 6.28 1.72
 4 -3 -20 151.13 12.95
 -4 3 19 0.2 1.72
 4 -3 -19 2.36 1.75
 4 -3 -19 1.51 3.57
 -4 3 18 102.63 10.65
 4 3 -18 95.3 6.46
 4 -3 -18 114.46 11.52
 4 -3 -18 120.14 6.72
 -4 3 18 136.52 6.84
 4 -3 -18 105.23 11.11
 4 -3 -17 2.63 3.85
 4 -3 -17 -0.53 3.5
 4 3 -17 -0.13 1.65
 4 -3 -17 3.46 1.89
 -4 3 17 0.45 3.42
 -4 3 17 2.7 2.15
 4 3 -16 191.65 9.95
 -4 3 16 230.6 10.62
 4 3 -16 178.56 10.38
 4 -3 -16 210.23 10.18
 4 -3 -16 196.46 15.66
 -4 3 16 201.43 15.52
 4 -3 -15 2.99 1.76
 4 -3 -15 3.85 3.8
 4 3 -15 5.47 4.03
 4 3 -15 3.06 1.78
 -4 3 15 4.49 2.33
 -4 3 15 3.98 4.33
 4 3 -15 2.03 1.85
 -4 3 14 465.95 20.87
 4 3 -14 524.94 28.09
 4 -3 -14 438.51 27.71
 4 3 -14 514.65 21.45
 -4 3 14 442.08 27.02
 4 3 -14 478.9 21.93
 -4 3 14 455.54 21.58
 4 -3 -14 481.67 21.19
 -4 3 13 7.61 4.51
 4 3 -13 9.26 2.16
 4 3 -13 9.41 4.42
 4 -3 -13 6.58 4.3
 -4 3 13 9.05 1.8
 4 3 -13 11.89 2.35
 4 -3 -13 9.48 2.02
 4 3 -12 512.8 22.74
 4 3 -12 526.79 22.52
 -4 3 12 481.27 27.45
 4 3 -12 481.35 27.95
 -4 3 12 510.65 21.74
 4 -3 -12 492.8 22.07
 4 -3 -12 430.84 26.7
 4 3 -11 124.63 7.13
 4 3 -11 134.25 7.26
 -4 3 11 108.58 10.09
 4 3 -11 123.23 10.99
 -4 3 11 123.34 6.34
 4 -3 -11 124.39 6.78
 4 -3 -11 106.24 10.31
 4 3 -10 1087.39 44.72
 4 3 -10 1058.71 44.86
 -4 3 10 1061.93 48.81
 4 3 -10 1035.83 49.87
 -4 3 10 1046.58 43.84
 4 -3 -10 1054.31 50.04
 4 -3 -10 1062.9 44.45
 4 -3 -9 27.35 2.82
 -4 3 9 35.09 4.88
 4 -3 -9 35.71 5.86
 4 3 -9 29.22 5.05
 4 3 -9 31.63 3.19
 4 3 -9 26.42 2.6
 -4 3 9 26.35 2.28
 4 3 -8 725.76 30.58
 4 3 -8 735.93 34.83
 4 3 -8 717.59 30.99
 -4 3 8 693.61 29.97
 4 -3 -8 750.81 30.8
 -4 3 8 723.26 33.72
 4 -3 -7 28.58 5.8
 4 3 -7 26.69 2.38
 -4 3 7 24.28 2.06
 4 -3 -7 21.21 2.3
 4 3 -7 26.99 2.92
 4 -3 -6 717.04 34.85
 4 3 -6 720.95 29.75
 4 3 -6 682.82 29.28
 4 3 -6 669.04 30.41
 4 -3 -5 83.01 8.54
 -4 3 5 83.83 6.4
 -4 3 4 1340.72 58.57
 4 -3 -4 1485.72 61.93
 -4 3 4 1337.98 58.38
 -4 3 3 253.66 13.45
 4 -3 -3 268.32 15.92
 -4 3 3 245.67 13.16
 -4 3 2 1267.25 56.51
 -4 3 2 1273.58 56.23
 4 -3 -1 26.86 4.64
 -4 3 1 23.67 3.09
 -4 3 1 23.65 3.23
 4 3 -1 28.3 2.53
 4 -3 -1 28.27 2.57
 -4 3 0 1606.26 74.84
 -4 3 0 1825.67 75.73
 4 3 0 1821.55 74
 4 -3 0 1800.6 74.04
 4 -3 1 369.2 17.12
 -4 3 -1 347.17 16.8
 4 -3 1 341.71 15.28
 4 3 1 337.73 15.22
 4 -3 2 1337.14 54.86
 4 3 2 1295 54.81
 4 3 3 48.13 4.05
 4 -3 3 47.11 3.85
 -4 -3 -3 48.14 4.48
 4 -3 4 1176.85 49.35
 4 3 4 1129.59 49.35
 -4 -3 -4 1178.37 50.19
 4 3 5 293.06 15.57
 4 -3 5 340.08 15.79
 -4 -3 -5 321.81 16.24
 4 3 6 384.05 16.89
 4 -3 6 388.67 18.8
 4 3 6 356.7 18.72
 -4 -3 -6 431.49 19.63
 4 3 7 94.61 7.31
 4 -3 7 104.94 7.4
 4 3 7 101.51 5.53
 4 3 7 92.45 5.66
 4 -3 7 112.05 5.69
 4 3 7 110.61 5.34
 4 3 8 1099.76 46.52
 4 3 8 1020 49.56
 4 -3 8 1163.69 49.69
 4 -3 8 1179.53 46.59
 4 3 8 1094.79 46.37
 4 3 9 177.14 8.9
 4 -3 9 161.77 11.9
 4 3 9 150.74 12.14
 4 -3 9 193.35 9.36
 -4 -3 -9 192.35 12.6
 -4 -3 -9 195.2 12.15
 4 3 9 199.01 9.12
 4 -3 10 1011.41 43.07
 4 3 10 991.67 41.91
 4 3 10 1016.52 42.61
 4 -3 10 1002.54 42.52
 -4 -3 -10 1089.5 47.79
 -4 -3 -10 942.63 46.53
 4 3 10 1114.37 42.7
 4 -3 11 333.14 17.62
 4 -3 11 353.2 17.25
 -4 -3 -11 429.11 22.87
 4 3 11 396.08 17.31
 4 3 11 393.36 16.49
 4 3 11 430.25 17.21
 -4 -3 -11 384.99 21.86
 -4 -3 -12 675.61 35.66
 4 -3 12 671.74 30.87
 4 3 12 800.61 30.23
 -4 -3 -12 820.15 37.4
 4 3 12 754.62 30.44
 4 -3 12 602.35 30.28
 -4 -3 -13 72.05 8.79
 4 -3 13 88.17 5.8
 4 3 13 82.63 4.71
 -4 -3 -13 88.47 9.92
 4 3 13 82.49 4.97
 4 3 13 66.58 5.07
 4 -3 13 72.06 5.15
 -4 -3 -14 684.49 39.74
 4 -3 14 906.48 35.12
 -4 -3 -14 737.92 34.36
 4 3 14 824.75 34.02
 -4 -3 -14 831.15 41.34
 4 3 14 829.24 34.44
 4 3 14 790.92 34.54
 4 -3 14 799.65 34.6
 4 3 15 84.6 5.54
 4 -3 15 86.04 5.61
 4 -3 15 84.37 5.78
 -4 -3 -15 64.55 8.71
 4 3 15 91.33 5.13
 -4 -3 -15 93.41 10.18
 -4 -3 -15 84.73 5.46
 4 3 16 297.48 13.97
 4 -3 16 294.93 14.02
 4 -3 16 313.16 14.33
 4 3 16 292.15 13.53
 -4 -3 -16 348.38 20.55
 -4 -3 -16 298.6 13.87
 4 -3 17 134.37 7
 4 -3 17 109.59 6.46
 4 3 17 99.19 6.29
 -4 -3 -17 70.98 9.28
 4 3 17 117.96 6.25
 -4 -3 -17 124.62 11.52
 4 -3 17 80.35 10.28
 -4 -3 -17 106.67 6.24
 4 -3 18 423.65 28.55
 4 3 18 444.22 28.5
 4 3 18 518.87 23.37
 4 -3 18 540.48 23.52
 -4 -3 -18 546.21 23.35
 4 3 18 540.39 23.36
 -4 -3 -18 622.79 30.65
 4 -3 18 569.69 23.83
 4 -3 19 24.21 3.07
 4 3 19 23.33 2.73
 4 3 19 25.7 5.54
 4 -3 19 28.53 5.75
 -4 -3 -19 26.9 5.88
 -4 -3 -20 510.5 22.26
 4 -3 20 509.63 22.39
 4 3 20 502.47 22.36
 -4 -3 -21 89.36 5.09
 4 -3 21 95.82 5.69
 4 3 21 93 5.2
 4 -3 21 94.4 5.25
 4 -3 22 386.89 15.11
 4 -3 22 365.78 14.51
 4 3 22 391.51 14.6
 4 -3 23 19.35 2.03
 4 3 23 19.52 1.95
 4 -3 23 18.85 2.43
 4 3 24 192.35 7.29
 4 -3 24 182.59 7.22
 4 -3 25 26.15 2.34
 4 -3 26 63.42 3.47
 4 -4 -25 0.06 0.58
 -4 4 24 3.97 0.96
 4 -4 -24 2.69 0.95
 -4 -4 24 1.75 1.11
 -4 4 23 2.08 1.1
 4 -4 -23 4.6 1.28
 -4 -4 23 2.53 1.43
 -4 4 22 0.72 1.18
 4 -4 -22 1.28 1.23
 -4 -4 22 0.67 1.59
 -4 -4 21 8.2 2.41
 -4 4 21 25.88 2.32
 -4 4 20 9.19 1.85
 4 -4 -19 8.68 1.97
 -4 4 19 6.75 1.88
 4 -4 -18 12.92 4.46
 4 -4 -18 3.04 3.51
 -4 4 17 53.76 4
 4 -4 -17 42.83 3.68
 4 -4 -17 34.53 6.81
 -4 4 17 25.99 6.04
 -4 4 16 -0.95 3.46
 4 4 -16 0.64 1.58
 -4 4 16 -1.13 1.64
 -4 4 16 1.64 2.05
 4 -4 -16 4.12 3.94
 4 -4 -16 1.8 1.71
 -4 4 15 6.97 4.21
 -4 4 15 3.64 1.87
 4 4 -15 3.75 1.91
 -4 4 15 4.6 2.31
 4 -4 -15 2.48 1.71
 4 -4 -15 2.48 4.21
 4 -4 -14 42.16 7.72
 -4 4 14 36.42 7.16
 4 -4 -14 37.93 3.44
 -4 4 14 43.11 4.03
 -4 4 14 41.14 3.54
 4 4 -14 37.72 3.74
 -4 4 13 5.27 5.15
 4 -4 -13 7.76 2.12
 -4 4 13 8.1 2.72
 4 4 -13 6.58 2.11
 -4 4 13 5.54 1.93
 4 -4 -13 5.88 3.84
 -4 4 12 21.05 5.79
 -4 4 12 31.33 2.97
 4 -4 -12 30.12 3.17
 4 -4 -12 19.46 5.24
 4 4 -12 30.7 3.37
 -4 4 11 138.55 13.26
 -4 4 11 171.76 8.56
 4 -4 -11 166.34 8.9
 4 4 -11 176.46 9.44
 4 -4 -11 152.43 13.54
 4 4 -11 178.2 9.31
 4 4 -10 5.17 1.82
 -4 4 10 5.47 4.56
 4 -4 -10 9.81 2.25
 4 4 -10 4.97 2.16
 4 -4 -10 10.06 4.42
 -4 4 10 5.53 1.61
 -4 4 9 81.97 9.04
 4 -4 -9 78.09 9.22
 4 4 -9 93.41 5.62
 -4 4 9 90.23 5.12
 4 -4 -9 89.75 5.72
 4 4 -9 88.52 6.05
 4 -4 -8 20.34 5.43
 4 4 -8 20.46 3.06
 -4 4 8 23.63 2.29
 4 4 -8 22.35 2.46
 -4 4 8 22.55 5.29
 4 -4 -8 24.6 2.88
 4 -4 -7 118.18 11.36
 -4 4 7 137.66 6.83
 -4 4 7 120.84 10.13
 4 4 -7 137.99 7.17
 4 4 -7 130.37 6.47
 4 4 -7 140.44 7.83
 4 4 -6 0.94 1.83
 4 4 -6 3.75 1.16
 4 4 -6 0.83 1.27
 -4 4 6 0.87 2.62
 4 -4 -6 2.71 3.57
 -4 4 6 2.99 1.25
 4 4 -5 16.27 1.96
 4 4 -5 14.64 1.67
 -4 4 5 12.12 3.33
 4 -4 -5 15.7 1.97
 4 4 -4 1.5 1.16
 4 4 -4 2.43 1.3
 4 -4 -4 2.96 1.74
 -4 4 3 53.03 5.41
 4 -4 -3 54.83 6.95
 4 4 -3 56.22 3.51
 4 4 -3 57.97 3.76
 4 -4 -2 2.76 1.59
 4 4 -2 1.35 1.31
 -4 4 2 1.92 2.24
 4 -4 -2 4.13 3.33
 -4 4 1 117.34 8.25
 4 4 -1 137.71 6.84
 -4 4 1 125.76 8.81
 -4 4 0 1.73 2.1
 4 4 1 315.08 14.76
 4 4 1 310.48 13.59
 4 4 2 31.49 3.05
 4 4 2 25.13 2.03
 -4 -4 -2 27.95 3.85
 4 4 3 38.58 2.54
 -4 4 -3 40.78 4.56
 -4 -4 -3 34.1 4.29
 4 4 3 37.92 3.24
 4 4 4 1.37 1.35
 4 4 4 0.54 1.48
 4 4 4 0.98 0.92
 -4 4 -4 1.83 1.83
 -4 -4 -4 -0.25 1.74
 4 -4 5 17.75 2
 -4 -4 -5 14.25 3.01
 4 4 5 18.26 1.71
 4 4 5 18.62 2.25
 4 4 5 15.45 2.13
 -4 4 -5 14.59 3.07
 4 -4 6 25.55 2.34
 4 4 6 23.5 2.38
 4 4 6 25.76 2.09
 4 4 6 16.72 2.54
 -4 -4 -6 27.86 4
 -4 4 -6 23.35 3.7
 4 4 7 18.17 2.25
 -4 -4 -7 23.14 3.92
 4 4 7 21.85 2.05
 4 -4 7 23.36 2.34
 4 4 7 13.29 2.39
 4 -4 8 20.68 2.43
 4 4 8 14.45 2.42
 -4 -4 -8 21.01 4.01
 4 4 8 16.13 2.18
 -4 -4 -9 8.48 3.26
 4 4 9 5.81 1.81
 4 4 9 8.7 2.11
 4 -4 9 11.48 2.34
 -4 -4 -10 6.18 3.41
 4 4 10 1.94 1.6
 -4 -4 -10 2.11 3.88
 4 4 10 2.46 1.68
 4 -4 10 1.8 2.19
 -4 -4 -11 0.47 3.18
 4 4 11 1.7 1.62
 4 4 11 3.43 1.17
 -4 -4 -11 6.56 4.68
 4 4 11 0.77 1.64
 4 -4 11 1.52 2.45
 -4 -4 -12 13.16 4.98
 4 4 12 7.6 2
 4 4 12 8.37 1.47
 -4 -4 -12 7.28 5.2
 4 4 12 5.47 1.8
 4 -4 12 8.49 2.89
 4 4 13 1.92 1.77
 -4 -4 -13 -0.56 5.46
 4 -4 13 1.27 2.75
 4 4 13 4.5 1.69
 -4 -4 -13 -0.57 4.46
 -4 -4 -14 29.49 7.3
 4 -4 14 27.41 3.65
 4 4 14 22.85 2.81
 4 4 14 27.77 2.71
 -4 -4 -14 17.01 5.9
 4 -4 15 5.21 2.61
 4 4 15 4.8 1.69
 4 4 15 2.45 1.6
 -4 -4 -15 1.72 3.76
 -4 -4 -15 3.4 5.36
 -4 -4 -15 4.37 2.25
 4 4 16 24.45 2.55
 -4 -4 -16 12.4 4.87
 -4 -4 -16 18.55 2.88
 4 -4 16 24.31 3.32
 -4 -4 -16 33 7.07
 4 4 17 4.71 1.7
 -4 -4 -17 6.6 5.04
 -4 -4 -17 4.87 2.07
 4 -4 17 6.01 2.48
 -4 -4 -17 4.49 3.7
 -4 -4 -18 8.89 4.92
 4 4 19 48.34 3.75
 4 -4 19 41.62 4.03
 4 -4 20 3.45 1.98
 4 4 20 0.8 1.47
 -4 -4 -20 1.9 1.43
 4 -4 21 4.12 1.96
 4 4 21 3.56 1.63
 -4 -4 -21 5.09 1.45
 4 -4 22 6.17 1.85
 4 4 22 5.75 1.57
 4 4 23 1.54 1.22
 4 -4 23 4.42 1.61
 -4 -4 -23 3.44 0.89
 4 4 24 1.02 0.95
 4 -4 24 -1.66 1.22
 4 -5 -23 20.46 1.68
 -4 5 23 24.83 1.69
 -4 5 22 7.62 1.25
 4 -5 -22 7.48 1.25
 -4 5 21 42.22 2.7
 4 -5 -21 29.53 2.58
 -4 5 20 21.39 2.16
 -4 5 19 43.66 3.15
 4 -5 -19 34.28 3.08
 -4 5 18 36.26 3.06
 4 -5 -18 36.02 3.1
 -4 5 17 90.58 5.27
 -4 5 17 94.77 5.48
 4 -5 -17 80.98 5.36
 -4 5 16 80.01 5.02
 4 -5 -16 58.12 9.37
 4 -5 -15 132.59 13.77
 -4 5 15 165.22 8.17
 -4 5 15 125.65 12.15
 4 -5 -15 134.49 7.83
 4 -5 -14 52.98 4.17
 -4 5 14 57.45 4.36
 4 -5 -14 48.05 8.94
 -4 5 14 61.01 4.41
 -4 5 14 48.71 7.63
 -4 5 13 186 9.2
 -4 5 13 173.17 13.96
 4 -5 -13 162.07 8.87
 -4 5 13 169.16 8.93
 -4 5 12 347.62 15.63
 4 -5 -12 272.64 20.56
 -4 5 12 331.58 21.33
 4 5 -12 325.57 15.86
 4 -5 -12 322.93 15.4
 -4 5 12 328.24 15.34
 -4 5 11 210.33 10.56
 4 -5 -11 169.02 15.21
 -4 5 11 216.35 16.08
 4 5 -11 206.82 10.76
 4 -5 -11 190.63 10.27
 -4 5 11 199.94 10.15
 -4 5 10 194.86 10.86
 4 -5 -10 187.69 16.14
 4 5 -10 217.6 11.19
 -4 5 10 237.08 10.71
 4 -5 -10 217.14 10.97
 -4 5 10 188.86 15.55
 -4 5 9 48.92 7.47
 4 -5 -9 37.36 7.34
 -4 5 9 46.38 4.33
 4 -5 -9 50.14 4.31
 -4 5 9 56.91 3.95
 -4 5 8 179.1 8.7
 4 -5 -8 165.63 14.66
 -4 5 8 145.73 13.05
 4 -5 -8 166.44 9.23
 4 -5 -7 235.26 18.84
 4 5 -7 260.62 12.14
 -4 5 7 218.91 17.08
 4 -5 -6 317.87 22.23
 4 5 -6 342.67 15.31
 -4 5 6 374.25 15.84
 -4 5 6 301.07 20.43
 4 -5 -5 181.06 15.77
 4 5 -5 198.6 9.52
 -4 5 5 214.52 9.88
 -4 5 5 193.54 14.48
 4 -5 -4 267.25 20.19
 -4 5 4 320.38 19.34
 4 5 -4 315.97 14.19
 -4 5 4 326.71 14.41
 4 5 -3 298.79 13.53
 -4 5 3 290.88 13.51
 -4 5 3 292.31 18.16
 4 -5 -3 299.05 13.28
 4 -5 -2 658.59 28.83
 4 5 -2 722.26 29.35
 4 -5 -1 616.56 27.5
 4 5 -1 705.98 28.3
 -4 5 0 568.46 29
 -4 -5 0 630.74 30.34
 4 5 0 642.85 26.5
 4 5 0 578.25 25.32
 4 5 1 328.61 15.95
 -4 -5 -1 360.55 19.13
 -4 5 -1 331.92 18.05
 4 5 1 318.32 14.38
 4 5 2 370.22 17.19
 -4 -5 -2 376.02 20.18
 -4 5 -2 336.17 19.08
 4 5 2 363.07 15.84
 4 5 3 335.82 15.49
 -4 -5 -3 348.38 18.87
 -4 5 -3 284.87 17.4
 4 5 3 327.2 14.38
 4 5 4 680.2 30.54
 -4 -5 -4 708.96 34.28
 -4 5 -4 701.7 33.48
 4 5 4 721.16 29.68
 4 5 5 233.44 11.6
 -4 -5 -5 240.61 15.07
 -4 5 -5 228.7 14.2
 4 5 5 240.28 10.85
 4 5 6 667.76 30.08
 4 5 6 712.13 29.54
 -4 5 -6 760.94 33.95
 -4 -5 -6 672.73 34.32
 4 5 7 353.83 15.35
 -4 5 -7 377.29 19.3
 -4 -5 -7 356.17 20.01
 4 5 8 310.31 14.4
 -4 5 -8 322.61 18.24
 -4 -5 -8 333.14 19.37
 4 5 8 294.03 14.5
 4 5 9 646.71 28.27
 4 5 9 647.02 28.42
 -4 -5 -9 623.08 33.74
 4 -5 9 662.13 28.14
 4 -5 10 655.3 29.14
 4 5 10 663.54 28.51
 -4 -5 -10 762.38 36.6
 4 5 10 717.12 29.39
 -4 -5 -10 620.86 35.12
 4 5 10 662.66 29.19
 4 -5 11 217.67 11.65
 -4 -5 -11 270.3 18.43
 4 5 11 220.01 10.74
 4 5 11 256.93 11.64
 -4 -5 -11 229.72 17.55
 4 5 11 240.89 11.58
 -4 -5 -12 409.66 24.42
 4 5 12 351.24 15.44
 4 5 12 397.17 16.32
 4 5 12 362.51 16.32
 4 -5 12 287.42 16.24
 -4 -5 -12 318.75 22.99
 -4 -5 -13 207.85 16.63
 4 5 13 169.08 8.31
 -4 -5 -13 151.23 15.23
 4 5 13 203.27 9.16
 4 -5 13 134.32 9.28
 4 5 13 190.59 9.34
 -4 -5 -14 267.21 21.46
 -4 -5 -14 356.68 22.93
 4 5 14 362.41 14.83
 4 -5 14 252.84 15.01
 4 5 14 334.04 14.97
 -4 -5 -15 107.43 12.1
 4 5 15 113.2 6.26
 4 5 15 109.3 6.38
 -4 -5 -16 203.23 18.04
 4 -5 16 249.94 12.7
 -4 -5 -17 174.76 8.63
 4 5 17 172.43 8.24
 -4 -5 -18 192.9 8.79
 4 5 18 186.55 8.55
 -4 -5 -19 125.65 5.85
 4 5 19 118.9 5.77
 -4 -5 -20 209.37 8.12
 4 5 20 198.12 8.19
 -4 -5 -21 78.42 3.85
 4 5 21 77.37 4
 4 5 22 133.94 4.77
 4 -5 22 52.29 4.01
 4 5 23 34.8 2.34
 -4 6 21 9.89 1.11
 4 -6 -21 7.02 0.95
 -4 6 20 9.87 1.24
 4 -6 -20 4.64 1.05
 -4 6 19 76.81 4.2
 -4 6 18 18.61 1.7
 4 -6 -18 19.3 2.12
 4 -6 -17 69.3 4.34
 -4 6 17 68.48 4.11
 -4 6 17 77.97 4.32
 -4 6 16 7.26 1.65
 4 -6 -16 7.52 1.72
 -4 6 16 8.12 1.67
 4 -6 -15 66.22 4.55
 -4 6 15 76.16 4.58
 -4 6 15 76.17 4.77
 4 -6 -14 18.73 2.44
 -4 6 14 22 2.43
 -4 6 14 21.11 2.73
 4 -6 -13 97.59 6.07
 -4 6 13 109.53 6.04
 -4 6 13 107.6 6.5
 4 -6 -12 6.27 3.95
 -4 6 11 16.58 2.57
 4 -6 -11 8.67 4.68
 -4 6 11 11.51 2.33
 4 -6 -11 12.61 2.49
 -4 6 11 8.14 4.33
 -4 6 10 9.33 2.2
 4 -6 -10 2.67 4.03
 -4 6 10 7.13 2.07
 4 -6 -10 7.14 2.29
 -4 6 10 10.85 4.18
 -4 6 9 84.65 9.43
 -4 6 9 103.09 6.11
 4 -6 -9 89.37 6.07
 -4 6 9 101.27 6.01
 -4 6 8 35.53 3.61
 4 -6 -8 33.17 3.78
 -4 6 8 40.3 3.47
 -4 6 8 39.85 6.91
 4 -6 -8 28.68 6.85
 4 -6 -7 226.25 12.42
 4 -6 -7 199.01 17.92
 4 6 -6 5.08 1.54
 -4 6 6 3.82 1.8
 -4 6 5 153.2 7.85
 4 6 -5 138.39 7.33
 -4 6 4 63.76 4.28
 4 6 -4 59.29 4.03
 -4 -6 3 265.2 16.79
 -4 6 3 249.89 11.96
 4 6 -3 247.59 11.92
 -4 6 2 31.13 2.94
 -4 -6 2 34.76 5.43
 4 6 -2 30.9 2.58
 4 6 -2 33.24 3.18
 -4 6 1 60.17 4.23
 4 6 -1 63.04 3.95
 -4 -6 1 77.13 7.86
 4 6 -1 64.91 4.77
 4 6 0 15.9 2.89
 4 6 0 18.01 1.96
 4 -6 0 14.84 2.42
 -4 -6 0 23.61 4.49
 -4 6 0 14.22 2.1
 -4 -6 -1 139.01 11.35
 -4 6 -1 145.28 7.58
 4 6 1 151.04 8.5
 4 -6 1 134.51 7.39
 4 6 1 138.23 7.07
 4 6 2 5.45 2.53
 -4 6 -2 5.21 1.8
 -4 -6 -2 3.74 3.21
 4 6 2 4.08 1.3
 4 6 2 3.23 2.44
 4 6 3 142.48 7.19
 -4 -6 -3 140.12 11.6
 4 6 3 145.06 8.64
 -4 6 -3 146.42 7.84
 4 6 3 145.93 8.59
 4 6 4 23.09 2.23
 4 6 4 28.48 3.36
 -4 -6 -4 20.73 4.53
 4 6 4 21.29 3.11
 -4 6 -4 22.54 2.73
 4 6 5 120.46 6.7
 -4 -6 -5 95.7 9.66
 4 6 5 97.7 6.38
 -4 6 -5 93.68 6.07
 4 6 6 72.82 4.82
 -4 -6 -6 63.08 7.82
 4 6 6 63.15 4.7
 -4 6 -6 59.35 4.52
 4 6 7 127.15 6.89
 -4 -6 -7 117.47 11.1
 4 6 7 112.38 6.92
 4 6 8 177.9 8.59
 4 6 8 157.24 8.75
 -4 -6 -8 146.3 13.03
 4 6 9 43.62 3.67
 -4 -6 -9 43.75 7.47
 -4 -6 -9 40.84 7.19
 4 6 9 44.91 3.41
 4 6 10 1.36 1.6
 -4 -6 -10 8.13 5.19
 4 6 10 1.3 1.31
 4 6 10 2.5 2
 -4 -6 -10 4.98 4
 4 6 11 2.36 1.71
 4 6 11 1.07 1.29
 -4 -6 -11 3.74 4.93
 -4 -6 -11 2.35 3.72
 4 6 11 1.14 1.98
 -4 -6 -12 4.95 5.2
 -4 -6 -12 1.79 4.32
 4 6 13 9.44 1.55
 -4 -6 -13 8.73 5.66
 -4 -6 -13 4.12 4.2
 4 6 13 10.64 2.08
 4 6 14 49.9 3.79
 -4 -6 -14 39.98 4.06
 4 6 14 43.94 2.98
 4 6 14 54.91 3.75
 -4 -6 -15 9.7 2.33
 4 6 15 13.16 2.06
 -4 -6 -16 16.38 2.39
 4 6 16 17.31 2.14
 -4 -6 -17 2.66 1.54
 4 6 17 1.58 1.36
 4 6 18 25.03 2.22
 -4 -6 -18 20.1 2.09
 -4 -6 -19 4.31 1.19
 4 6 19 4.32 1.25
 4 6 20 16.38 1.6
 -4 -6 -20 11.06 1.29
 4 6 21 1.76 0.86
 4 7 -18 2.1 0.68
 -4 7 17 66.29 3.47
 -4 7 16 1.03 1.01
 -4 7 16 0.79 1.03
 4 -7 -16 2.54 1.11
 4 -7 -15 80.15 4.47
 -4 7 15 76.46 4.31
 -4 7 14 6.93 1.64
 -4 7 14 5.95 1.39
 4 -7 -14 4.67 1.43
 -4 7 13 73.1 4.12
 4 -7 -13 61.62 4.18
 -4 7 12 6.57 1.99
 4 -7 -12 5.7 1.7
 -4 7 12 4.72 1.5
 -4 7 11 11.45 2.18
 4 -7 -11 7.05 1.86
 -4 7 11 9.6 1.7
 4 -7 -10 0.94 1.58
 -4 7 10 -0.47 1.82
 -4 7 9 112.57 6.71
 -4 7 8 14.64 2.46
 4 7 -7 170.31 8.45
 -4 -7 7 194.88 14.02
 -4 -7 6 1.71 2.76
 -4 -7 5 175.08 13.22
 -4 7 4 22.38 2.76
 -4 -7 4 20.23 4.45
 -4 7 3 57.96 4.18
 -4 -7 3 56.25 6.86
 4 7 -3 54.02 3.96
 4 7 -2 9.33 2.1
 -4 7 2 12.69 2.15
 4 7 -1 14.88 2.52
 -4 7 1 14.33 2.32
 -4 -7 1 18.23 4.18
 4 7 0 0.65 1.96
 -4 -7 0 0.87 2.43
 -4 7 0 -0.46 1.83
 4 7 1 69.82 5.35
 -4 7 -1 74.33 5.07
 -4 -7 -1 69 8.08
 4 7 2 67.17 5.28
 -4 7 -2 67.95 4.91
 -4 -7 -2 64.91 7.82
 4 7 3 179.5 9.84
 -4 -7 -3 174.36 13.94
 -4 -7 -4 11.1 4.02
 4 7 4 10.3 2.69
 -4 -7 -5 148.04 12.97
 -4 -7 -6 43.21 7.12
 -4 -7 -7 124.48 12.03
 4 7 7 116.94 6.9
 -4 -7 -8 -0.54 3.55
 4 7 8 0.85 1.55
 4 7 8 1.67 1.53
 4 7 9 9.35 1.97
 4 7 9 11.09 1.77
 4 7 10 0.48 1.41
 4 7 10 1.22 1.22
 4 7 11 8.87 1.81
 4 7 11 9.55 1.54
 4 7 12 17.5 2.16
 4 7 12 19.27 1.87
 -4 -7 -13 41.48 3.66
 4 7 13 41.1 2.65
 -4 -7 -14 27.79 2.84
 4 7 14 31.91 2
 -4 -7 -15 72.93 4.26
 4 7 15 63.88 3.88
 -4 -7 -16 47.53 2.88
 4 7 16 33.19 2.54
 -4 -7 -17 34.99 2.26
 4 7 17 23.12 2.02
 4 -7 18 15.8 1.62
 -4 -7 -18 11.51 1.24
 -4 8 14 21 1.58
 -4 8 13 82.98 4.29
 -4 8 12 46.41 3.03
 -4 8 11 143.47 5.6
 4 8 -11 77.07 4.41
 -4 8 10 63.87 3.66
 4 8 -10 41.08 2.74
 -4 8 9 211.54 8.58
 4 8 -9 145.15 7.36
 -4 8 8 106.13 5.44
 4 8 -8 79.64 4.36
 -4 8 7 182.56 9.13
 -4 8 6 41.92 3.42
 4 8 -5 136.63 6.8
 -4 8 5 155.49 7.74
 4 8 -4 25.62 2.28
 -4 8 4 28.27 2.91
 4 8 -3 139.12 7.28
 -4 8 3 161.45 8.09
 4 8 -2 20.68 2.33
 -4 8 2 20.44 2.76
 -4 8 1 146.39 8.06
 4 8 -1 143.95 7.55
 -4 8 0 77.56 5.38
 4 8 0 79.85 5.04
 -4 8 -1 175.31 9.32
 4 8 1 171.52 8.96
 -4 8 -2 38.92 3.89
 4 8 2 49.71 3.88
 -4 8 -3 133.29 7.71
 4 8 3 144.28 7.66
 4 8 4 40.84 3.47
 4 8 5 154.33 7.63
 4 8 5 134.86 7.44
 4 8 6 12.94 1.93
 4 8 6 10.69 1.93
 4 8 7 115.92 5.77
 4 8 7 97.52 5.68
 4 8 8 28.89 2.34
 4 -8 8 27.1 2.59
 4 8 9 58.67 3.37
 4 -8 9 52.79 3.63
 4 8 10 30.3 2.15
 4 -8 10 25.89 2.6
 -4 -8 -11 70.01 4.55
 4 8 11 74.22 3.86
 4 -8 11 83.18 4.47
 -4 -8 -12 20.73 2.14
 4 8 12 17.34 1.43
 4 -8 12 20.7 2.11
 -4 -8 -13 34.73 2.51
 -4 -8 -14 14.1 1.41
 -4 9 7 0.63 0.74
 -4 9 7 0.33 0.79
 -4 9 6 18.22 1.71
 -4 9 6 22.86 1.87
 -4 9 5 2.1 1.08
 -4 9 5 5.18 1.26
 -4 9 4 18.77 1.93
 -4 9 4 24.77 2.18
 -4 9 3 11.99 1.73
 -4 9 3 7.33 1.38
 -4 9 2 9.38 1.66
 -4 9 2 7.1 1.26
 4 9 -2 6.2 1.06
 -4 9 1 4.51 1.49
 -4 9 1 2.18 1.03
 4 9 -1 2.54 1.05
 -4 9 0 8.4 1.52
 -4 9 0 4.73 0.97
 4 9 0 7.71 1.29
 4 9 1 9.83 1.47
 4 9 2 30.93 2.4
 4 9 3 10.43 1.48
 4 9 4 12.48 1.5
 4 9 5 12.43 1.4
 4 9 6 3.13 0.88
 4 9 7 19.17 1.38
 -4 -9 -7 5.73 1.29
 -5 0 27 1.28 0.94
 5 0 -26 0.33 0.61
 5 0 -25 4.37 1.17
 5 0 -24 0.09 1.1
 5 0 -23 0.63 1.29
 5 0 -22 0.47 1.39
 5 0 -21 -2.51 3.42
 5 0 -21 2.39 3.09
 5 0 -20 1.07 1.52
 5 0 -20 2.67 2.93
 5 0 -20 1.49 3.15
 5 0 -19 9.05 3.8
 5 0 -19 11.42 2.19
 5 0 -18 -2.49 3.38
 5 0 -18 -1.58 1.72
 5 0 -17 38.47 3.44
 5 0 -17 40.76 6.62
 -5 0 16 1.02 3.38
 -5 0 16 -0.26 1.69
 5 0 -16 0.9 1.58
 5 0 -16 0.94 3.03
 5 0 -15 20.81 3.1
 -5 0 15 19.71 4.71
 5 0 -15 20.34 2.56
 5 0 -15 17.51 4.68
 5 0 -14 -1.19 1.62
 5 0 -14 1.71 2.86
 -5 0 14 -0.34 3.37
 5 0 -13 8.68 2.93
 5 0 -13 2.94 1.69
 5 0 -13 2.46 3.21
 -5 0 13 2.88 3.15
 5 0 -12 -0.39 2.91
 5 0 -12 0.1 1.55
 5 0 -12 -0.78 2.81
 5 0 -11 156.67 8.54
 5 0 -11 154.61 7.33
 5 0 -11 150.63 7.99
 -5 0 11 181.21 10.17
 5 0 -11 169.97 12.19
 5 0 -10 -0.44 1.04
 5 0 -10 0.42 1.44
 -5 0 10 -2.39 2.15
 5 0 -9 520.68 27.28
 -5 0 9 541.19 24.59
 -5 0 8 -0.32 1.84
 5 0 -8 -1.55 3.04
 5 0 -7 60.17 6.46
 5 0 -7 63.58 6.84
 -5 0 7 66.79 4.93
 5 0 -6 -0.29 2.68
 5 0 -6 -0.24 2.56
 5 0 -5 45.64 5.19
 5 0 -5 44.91 3.87
 5 0 -5 47.58 4.89
 -5 0 5 43.17 3.13
 5 0 -4 0.8 1.44
 5 0 -4 0.65 2.21
 -5 0 4 0.85 1.15
 5 0 -4 -0.32 2.25
 -5 0 3 1124.09 46.71
 5 0 -3 1146.84 47.64
 5 0 -3 1104.07 47.56
 5 0 -2 0.25 1.43
 5 0 -2 -0.09 1.33
 5 0 -1 3125.15 123.54
 5 0 -1 2954.47 122.52
 -5 0 0 -0.49 2.06
 5 0 0 0.25 1.37
 5 0 0 -0.05 0.96
 5 0 1 2818.53 109.99
 -5 0 -1 2559 109.28
 5 0 2 0.35 0.99
 -5 0 -2 -0.14 3
 5 0 2 1.48 1.67
 -5 0 -3 117.68 7.93
 -5 0 -3 108.95 5.18
 5 0 3 124.5 7.39
 -5 0 -4 -0.58 3.64
 -5 0 -4 -0.5 0.88
 5 0 4 -0.34 1.86
 -5 0 -5 457.48 22.03
 -5 0 -5 451.36 19.34
 5 0 5 434.31 21.59
 -5 0 -6 2.04 3.56
 -5 0 -6 -0.78 1.56
 5 0 6 -0.22 2.34
 -5 0 -7 257.33 13.99
 -5 0 -7 225.73 11.2
 -5 0 -8 -1.54 3.46
 -5 0 -9 2486.85 105.12
 5 0 10 -0.2 2.19
 5 0 11 293.54 11.99
 5 0 11 210.13 12.01
 5 0 12 -0.76 2.19
 -5 0 -12 -0.32 3.4
 5 0 12 0.44 1.56
 5 0 13 494.61 25.78
 -5 0 -13 576.76 29.7
 5 0 14 -0.74 1.87
 -5 0 -14 2.51 3.5
 5 0 14 1.32 1.54
 5 0 15 408.82 17.43
 5 0 15 370.08 17.59
 -5 0 -15 376.84 21.95
 5 0 16 2.07 1.93
 -5 0 -16 0.8 3.79
 5 0 16 -0.09 1.54
 5 0 17 462.95 21.05
 5 0 17 478.63 21.11
 -5 0 -17 534.07 27.04
 5 0 18 0.31 1.86
 5 0 18 0.09 1.55
 -5 0 -18 -0.43 3.87
 5 0 19 182.89 9.64
 5 0 19 205.37 9.9
 -5 0 -20 2.63 3.82
 5 0 20 0.4 1.68
 5 0 20 0.22 1.78
 -5 0 -21 300.59 17.65
 5 0 21 180.79 16.26
 5 0 22 0.4 1.67
 5 0 22 1.1 1.67
 5 0 23 319.11 15.03
 5 0 23 338.41 14.93
 5 0 24 1.46 1.5
 5 0 24 -0.78 1.57
 5 0 25 139.06 6.87
 5 0 25 133 6.68
 5 0 26 0.31 1
 5 0 26 -0.37 1.08
 5 0 27 85.77 4.28
 -5 -1 27 0.31 0.97
 -5 1 26 1.09 1.15
 -5 -1 26 0.7 1.29
 5 -1 -26 2.17 0.87
 5 1 -25 13.15 1.38
 5 -1 -25 10.26 1.6
 5 1 -24 1.71 1.05
 5 -1 -24 2.27 1.25
 5 1 -23 24.33 2.61
 5 -1 -23 35.81 2.82
 5 -1 -22 0.56 1.41
 5 1 -22 -1.42 1.4
 5 -1 -21 47.97 7.16
 5 1 -21 46.55 6.69
 5 1 -20 14.62 4.44
 5 1 -20 21.06 2.71
 5 -1 -20 18.25 2.4
 -5 1 20 13.69 2.2
 5 -1 -20 18.81 5.06
 5 1 -19 50.54 6.84
 5 -1 -19 49.5 3.75
 5 1 -19 43.57 3.65
 5 -1 -19 37.68 6.63
 -5 1 19 38.5 3.53
 -5 1 18 20.24 2.79
 5 1 -18 21.35 5.33
 -5 1 18 23.1 5.36
 5 -1 -18 20.33 5.35
 5 1 -18 29.5 6.05
 5 1 -18 22.44 2.69
 5 -1 -18 24.21 2.83
 5 -1 -17 151.71 7.75
 -5 1 17 133.86 11.71
 -5 1 17 120.15 7.64
 5 1 -17 143.95 7.76
 5 1 -17 162.65 12.68
 5 1 -17 140.11 12.63
 5 -1 -17 150.8 12.6
 5 -1 -16 6.54 3.61
 5 1 -16 3.02 3.36
 5 -1 -16 4.88 1.73
 5 1 -16 4.62 1.84
 5 1 -16 5.78 2.88
 -5 1 16 2.16 3.7
 5 1 -16 5.86 3.89
 -5 1 16 1.63 2.12
 5 1 -15 164.78 8.45
 5 1 -15 154.63 8.64
 5 1 -15 171.37 13.53
 5 -1 -15 147.3 12.26
 5 1 -14 1.45 3.29
 5 -1 -14 3.43 3.35
 5 1 -14 5.69 1.93
 5 -1 -14 0.11 2.5
 5 1 -14 3.04 2.65
 5 -1 -14 -0.44 2.74
 -5 1 14 -1.55 3.69
 -5 1 13 198.58 12.78
 5 -1 -13 162 9.13
 5 1 -13 186.35 9.54
 5 1 -13 187.8 14.02
 5 -1 -13 175.98 13.04
 5 -1 -13 190.77 9.24
 5 -1 -13 170.49 13.14
 5 1 -13 165.47 9.03
 -5 -1 12 -1.52 2.58
 -5 1 12 0.57 2.7
 5 1 -12 0.35 2.64
 5 1 -12 1.81 3.21
 5 1 -12 0.21 1.56
 5 -1 -12 -0.2 1.55
 5 -1 -12 0.4 2.83
 5 1 -11 297.15 18
 5 -1 -11 292.66 17.29
 5 -1 -11 272.42 12.07
 5 1 -11 262.96 13.23
 -5 -1 11 265.31 14.07
 5 -1 -11 275.71 12.86
 5 1 -11 268.55 12.65
 5 -1 -11 280.31 17.19
 5 1 -10 9.5 1.51
 5 -1 -10 9.01 1.51
 5 1 -10 9.36 3.14
 5 1 -10 8.31 1.74
 5 -1 -10 12.65 2.09
 -5 -1 10 10.97 2.35
 5 -1 -10 9.64 1.8
 5 1 -9 450.54 19.6
 5 1 -9 491.07 24.58
 -5 1 9 436.22 21.75
 -5 -1 9 461.72 20.84
 5 1 -8 78.96 7.24
 -5 -1 8 72.5 5.05
 -5 1 8 71.12 5.71
 5 -1 -8 68.4 7.58
 5 1 -7 426.4 21.18
 -5 1 7 390.82 19.69
 -5 -1 7 423.34 19.02
 5 -1 -7 437.62 23.28
 5 -1 -6 2.5 3.35
 -5 1 6 2.77 2.04
 5 1 -6 3.1 2.57
 5 -1 -5 299.12 18.2
 -5 1 5 310.96 14.68
 5 1 -5 309.16 15.53
 5 -1 -4 29.96 3.16
 5 1 -4 29.5 3.1
 5 -1 -4 29.86 5.31
 -5 1 4 27.2 2.93
 5 1 -4 27.64 3.25
 5 -1 -3 195.11 13.25
 5 -1 -3 211.69 10.74
 5 1 -3 204.15 10.64
 -5 1 3 215.19 10.56
 -5 -1 3 213.27 9.22
 5 -1 -2 119.94 9.14
 5 1 -2 118.06 7.21
 5 1 -2 123.07 6.99
 5 -1 -2 121.41 6.97
 5 -1 -1 1370.29 60.61
 5 1 -1 1423.06 58.87
 5 1 -1 1390.88 58.76
 5 -1 -1 1423.49 58.8
 5 -1 0 920.33 38.29
 5 1 0 875.31 36.92
 5 -1 0 841.22 37.08
 5 1 0 843.69 37.13
 5 1 1 781.95 34.2
 5 -1 1 793.15 34.71
 5 -1 1 829.79 35.06
 5 1 1 840.85 35.19
 5 -1 2 52.37 3.62
 5 1 2 61.03 4.76
 5 -1 2 59.07 4.78
 5 -1 3 837.48 36.72
 -5 1 -3 883.68 37.84
 5 1 3 1024.74 39.33
 5 -1 3 1047.78 39.44
 -5 -1 -4 127.35 6.87
 5 1 4 126.09 8.15
 5 -1 4 133.95 8.27
 -5 1 -4 136.69 7.75
 -5 -1 -5 319.6 14.72
 5 -1 5 307.95 16.39
 5 1 5 318.38 16.5
 -5 1 -5 317.07 15.89
 -5 -1 -5 340.87 16.37
 -5 -1 -6 53.46 3.95
 5 -1 6 52 5.37
 5 1 6 47.06 5.25
 -5 1 -6 53.32 5.32
 -5 -1 -6 52.04 5.62
 -5 -1 -7 203.23 10.15
 -5 1 -7 181.56 11.31
 5 -1 7 173.13 11.68
 5 1 7 172.44 11.83
 -5 -1 -7 188.73 11.93
 -5 1 -8 87.25 7.76
 -5 -1 -8 98.13 6.77
 -5 -1 -8 96.83 8.44
 -5 -1 -8 90.81 5.51
 -5 1 -9 323.95 16.91
 5 -1 9 321.04 13.77
 5 1 9 262.78 13.2
 -5 -1 -9 299.2 17.46
 -5 -1 -9 279.12 13.8
 -5 -1 -9 315.83 15.88
 5 -1 10 38.91 3.86
 5 1 10 46.82 3.42
 -5 -1 -10 37.63 4.91
 -5 1 -11 347.77 17.5
 -5 -1 -11 352.48 18.28
 5 1 11 219.06 12.97
 5 -1 11 231.16 13.35
 5 1 11 349.46 13.16
 -5 -1 -11 275.64 15.77
 -5 -1 -12 34.07 5.96
 -5 1 -12 37.67 5.77
 5 1 12 27 3.24
 5 -1 12 24.61 3.36
 -5 -1 -12 21.24 3.99
 5 1 12 40 2.98
 5 -1 12 42.92 3.31
 5 1 13 148.76 7.7
 -5 1 -13 154.92 11.58
 5 1 13 131.11 7.93
 5 -1 13 130.66 8.26
 -5 -1 -13 144.06 11.86
 5 -1 14 7.58 1.97
 5 1 14 2.81 1.65
 5 1 14 5.66 2.15
 5 -1 14 6.82 2.29
 -5 -1 -14 0.81 4.08
 -5 1 -14 5.59 3.81
 5 1 15 111.28 7.12
 5 -1 15 118.47 7.41
 5 1 15 125.47 6.84
 -5 1 -15 129.42 10.98
 -5 -1 -15 130.92 11.22
 5 1 16 31.51 2.93
 5 1 16 24.98 3.06
 5 -1 16 32.1 3.37
 -5 -1 -16 33.4 6.02
 -5 1 -16 33.76 6
 -5 1 -17 80.06 8.82
 5 -1 17 71.4 4.95
 5 1 17 66.1 4.67
 5 1 17 72.54 4.7
 5 1 18 -0.79 1.77
 5 1 18 0.48 1.9
 5 -1 18 0.66 1.96
 -5 1 -18 1.33 3.97
 -5 -1 -18 1.74 4.4
 5 1 19 40.11 3.53
 5 1 19 36.71 3.54
 5 -1 19 41.53 3.7
 5 -1 19 42.74 3.74
 -5 -1 -19 47.07 7.01
 -5 1 -20 12.98 5.37
 -5 -1 -20 14.38 5.18
 5 1 20 8.57 2.12
 5 1 20 10.35 2.36
 5 -1 20 10.79 2.46
 5 -1 20 11.67 2.46
 5 1 21 40.68 3.82
 5 1 21 58.49 8.19
 5 -1 21 56.47 8.35
 -5 -1 -21 88.23 8.68
 -5 1 -21 78.4 8.95
 5 1 22 6.76 2.01
 5 -1 22 5.6 1.99
 5 -1 22 3.37 2.01
 5 1 22 2.86 1.72
 5 -1 23 76.06 4.67
 5 -1 23 64.67 4.47
 5 1 23 67.78 4.44
 5 -1 24 2.81 1.61
 5 1 24 3.3 1.54
 5 -1 24 2.51 1.73
 5 -1 25 31.33 2.55
 5 -1 25 26.2 2.38
 5 1 25 25.92 2.33
 5 -1 26 4.78 1.24
 5 1 26 4.55 1.19
 5 -1 26 5.56 1.36
 5 -1 27 8.84 1.07
 5 1 27 4.7 0.96
 -5 -2 27 0.98 0.79
 5 -2 -26 5.53 1.08
 -5 -2 26 2.79 1.32
 5 -2 -25 1.22 1
 -5 2 24 39.35 2.42
 5 -2 -24 38.71 2.92
 5 2 -23 0.71 1.08
 -5 2 23 2.06 1.21
 5 -2 -23 1.97 1.36
 -5 2 22 146.26 6.47
 5 -2 -22 133.12 6.74
 5 -2 -21 1.82 3.34
 5 2 -21 -1.26 1.55
 5 -2 -21 0.78 1.41
 -5 2 21 1.78 1.49
 5 -2 -20 28.85 5.69
 5 2 -20 23.57 5.18
 5 2 -19 10.91 4.38
 5 2 -19 15.49 2.55
 5 -2 -19 18.38 5.39
 -5 2 19 18.95 2.7
 -5 2 19 18.09 5.04
 5 -2 -19 18.38 2.49
 5 2 -18 28.28 3.46
 5 -2 -18 39.87 6.69
 -5 2 18 40.07 3.67
 5 2 -18 32.15 6.01
 -5 2 18 41.27 7.01
 5 2 -17 44.99 3.81
 5 2 -17 49.04 4.37
 5 -2 -17 48.48 7.38
 -5 2 17 56.15 4.5
 -5 2 17 49.27 7.8
 5 2 -17 60.89 7.74
 5 -2 -16 127.74 12.09
 5 2 -16 148.7 12.53
 5 2 -16 137.66 7.6
 5 2 -16 131.98 8.18
 -5 2 16 126.93 7.85
 5 -2 -16 137.74 7.57
 -5 2 16 138.41 12.78
 5 -2 -16 142.73 12.44
 5 -2 -15 3.96 3.58
 5 2 -15 3.35 3.69
 5 2 -15 0.68 1.72
 -5 2 15 -0.48 3.95
 5 2 -15 0.96 1.95
 5 -2 -15 -2.43 3.45
 5 -2 -15 3.5 1.78
 5 -2 -14 76.96 8.99
 5 -2 -14 76.52 9.05
 5 2 -14 84.16 5.94
 -5 2 14 79.13 9.16
 5 2 -14 84.14 9.26
 5 -2 -14 76.29 5.03
 5 2 -14 71.29 5.65
 5 2 -13 11.8 3.25
 -5 2 13 7.89 4.09
 5 -2 -13 9 4.16
 5 2 -13 16.74 5.15
 5 2 -13 13.99 2.63
 5 -2 -13 17.18 2.45
 5 2 -12 387.99 17.91
 -5 2 12 351.87 20.75
 5 2 -12 388.63 17.65
 5 -2 -12 370.19 17
 5 2 -12 360.94 22.55
 5 -2 -12 368.65 22.59
 5 2 -11 22.41 2.83
 -5 2 11 15.35 3.97
 5 2 -11 16.75 3.44
 5 -2 -11 21.16 2.53
 5 2 -11 15.16 4.78
 5 -2 -11 29.71 5.35
 5 2 -10 161.43 8.1
 5 -2 -10 137.68 11.84
 5 2 -10 148.08 11.82
 5 -2 -10 138.75 7.5
 -5 2 10 154.18 10.2
 5 2 -10 140.32 8.22
 5 -2 -10 136.09 6.94
 5 2 -9 5.54 3.66
 5 -2 -9 0.88 3.43
 5 2 -9 3.28 1.25
 5 -2 -9 2.99 1.17
 -5 2 9 5.1 2.52
 5 2 -9 4.15 3.16
 5 2 -9 2.74 1.55
 5 -2 -9 2.93 1.71
 5 -2 -9 2.22 1.63
 -5 -2 8 20.2 2.32
 5 2 -8 23.91 2.43
 5 2 -8 23.22 3.71
 5 -2 -8 21.22 2.09
 -5 2 7 32.02 4.04
 -5 -2 7 32.02 2.77
 5 2 -7 32.37 4.68
 -5 2 6 608.03 27.56
 5 2 -6 576.01 28.22
 -5 2 5 27.37 3.48
 5 2 -5 24.99 3.82
 -5 2 5 23.73 3.18
 5 -2 -5 18.92 4.54
 5 -2 -4 29.08 4.65
 5 2 -4 23.9 3.54
 -5 2 4 26.65 3.33
 -5 2 4 31.34 3.72
 5 2 -3 55.31 4.26
 5 -2 -3 58.56 4.41
 -5 2 3 61.49 4.8
 5 2 -3 53.6 5.03
 5 -2 -3 68.99 5.82
 5 2 -2 752.7 33.55
 5 -2 -2 776.15 33.71
 -5 2 2 749.62 34.1
 5 -2 -2 865.34 34.74
 5 2 -2 780.52 34.62
 -5 2 1 250.84 12.88
 5 -2 -1 260.95 12.51
 5 2 -1 252.44 12.36
 5 2 0 113.84 6.75
 5 -2 0 117.19 6.79
 5 2 1 590.89 26
 5 -2 1 581.75 25.95
 5 -2 2 275.38 13.82
 5 2 2 282.03 13.93
 5 -2 3 14.88 2.65
 5 2 3 8.41 2.34
 -5 -2 -4 30.46 3.23
 5 2 4 30.46 3.65
 5 -2 4 28.36 3.54
 -5 -2 -5 191.71 10.2
 -5 2 -5 192.56 10.4
 5 -2 5 187.54 10.84
 5 2 5 178.84 10.79
 -5 -2 -6 64.36 4.89
 5 -2 6 53.35 5.42
 5 2 6 58.43 5.62
 -5 2 -6 59.56 5.49
 5 2 7 106.26 5.74
 5 2 7 101.1 8.58
 5 -2 7 105.3 8.33
 -5 -2 -7 116.54 8.53
 -5 2 -7 123 8.33
 -5 -2 -7 122.35 7.53
 5 -2 8 4.31 3.17
 5 2 8 3.37 3.19
 -5 -2 -8 7.5 2.5
 5 -2 8 8.48 2.06
 5 2 8 5.64 1.81
 5 2 8 7.92 1.5
 -5 2 -8 10.39 3.81
 5 -2 9 297.35 12.96
 -5 -2 -9 287.34 15.24
 5 2 9 261.5 12.26
 5 2 9 260.48 12.62
 5 -2 9 286.58 12.56
 5 2 9 257.26 12.55
 -5 -2 -10 74.2 7.97
 5 2 10 62.01 4.67
 5 -2 10 60.07 4.35
 5 -2 10 70.64 4.84
 5 2 10 64.39 4.21
 -5 2 -11 301.1 18.02
 5 -2 11 273.06 13.52
 5 2 11 261.26 13.62
 -5 -2 -11 318.07 18.8
 5 -2 11 261.23 13.71
 5 2 11 341.27 13.48
 -5 2 -12 91.43 9.23
 5 2 12 62.91 5
 5 -2 12 65.78 4.93
 -5 -2 -12 76.35 8.89
 -5 -2 -12 55.66 7.23
 5 -2 12 67.4 5.15
 5 2 12 86.3 4.67
 5 -2 13 278.29 13.08
 -5 -2 -13 198.06 15.69
 -5 2 -13 315.33 18.49
 -5 -2 -13 320.61 18.68
 5 -2 13 253.16 12.73
 -5 -2 -13 236.72 12.06
 5 2 13 288.44 12.25
 5 -2 14 1.87 2.04
 5 2 14 0.79 1.38
 5 -2 14 -0.87 2.19
 -5 -2 -14 -1.28 1.59
 -5 -2 -14 0.37 2.5
 -5 -2 -14 -1.81 4.46
 -5 2 -14 -1.33 4.44
 5 -2 15 65.62 4.72
 5 2 15 68.18 4.12
 5 2 15 58.77 4.54
 5 -2 15 54.2 4.43
 -5 2 -15 61.42 8.3
 -5 -2 -15 70.4 8.54
 -5 -2 -15 53.05 3.82
 5 -2 16 6.59 2.22
 5 2 16 3.68 2.03
 5 -2 16 3.98 2.1
 -5 -2 -16 10.57 5.17
 -5 2 -16 2.79 4.54
 5 2 16 5.45 1.74
 5 2 17 29.51 2.93
 5 -2 17 33.63 3.35
 5 2 17 31.14 3.27
 5 -2 17 31.07 3.41
 -5 -2 -17 29.09 6.32
 -5 2 -17 36.22 6.93
 -5 -2 -18 5.31 4.12
 -5 2 -18 2.35 4.36
 5 2 18 4.88 3.67
 5 -2 18 0.98 3.65
 5 2 18 2.13 1.76
 5 -2 18 3.59 2.13
 5 2 18 6.21 2.02
 5 -2 18 4.37 1.98
 5 -2 19 158.48 8.21
 5 2 19 142.18 8.06
 5 2 19 149.31 8.07
 -5 -2 -19 181.59 13.45
 5 -2 19 162.28 8.41
 5 -2 19 127.1 12.52
 5 2 19 134.82 12.72
 5 -2 20 7.43 4.33
 5 2 20 8.21 4.14
 -5 -2 -20 10.32 4.68
 5 -2 21 239.53 10.9
 5 2 21 235.3 10.84
 5 -2 21 269.1 11.4
 -5 -2 -21 276.55 16.33
 5 2 22 3.78 1.74
 5 -2 22 8.04 2.13
 5 -2 22 5.73 1.86
 5 2 22 5.98 1.75
 5 -2 23 96.24 4.91
 5 -2 23 89.77 4.5
 5 2 23 89.17 4.46
 5 -2 24 6.89 1.81
 5 -2 24 6.68 1.57
 5 2 24 7.97 1.54
 5 -2 25 54.42 3.44
 5 2 25 59.6 3.47
 5 -2 26 7.52 1.1
 5 2 26 5.82 1.07
 5 -3 -25 47.52 2.22
 -5 -3 25 5.44 1.6
 5 -3 -24 8.07 1.33
 -5 3 24 8.64 1.18
 5 -3 -23 129.94 7
 -5 3 23 154.06 6.92
 -5 3 22 15.03 1.93
 5 -3 -22 13.3 1.94
 5 -3 -21 123.32 6.55
 5 3 -21 93.49 6.12
 5 -3 -20 50.72 3.73
 -5 3 20 56.88 3.83
 5 -3 -19 209.56 16.08
 5 3 -18 36.56 3.58
 5 -3 -18 35.64 6.97
 -5 3 18 49.74 4.09
 -5 3 18 54.05 7.36
 5 -3 -18 40.74 6.93
 5 3 -17 462.11 21.07
 -5 3 17 503.47 28.09
 5 3 -17 428.31 21.5
 5 -3 -17 478.91 28.11
 5 -3 -17 435.38 27.43
 -5 3 17 516.71 21.64
 5 -3 -17 499.65 21.35
 5 3 -16 42.17 4.11
 5 -3 -16 58.42 8.12
 5 3 -16 44.89 3.82
 -5 3 16 54.93 4.47
 5 -3 -16 46.35 3.81
 5 -3 -16 50.82 7.86
 -5 3 16 38.71 7.34
 5 3 -15 427.89 19.58
 -5 3 15 414.46 19.91
 5 3 -15 453.14 26.34
 5 -3 -15 399.95 25.98
 5 -3 -15 453.34 19.56
 -5 3 15 436.71 26.54
 5 3 -15 434.07 20.32
 5 3 -14 62.83 4.55
 5 -3 -14 62.18 4.3
 5 3 -14 51.7 7.94
 5 -3 -14 54.77 8.09
 -5 3 14 53.32 8.28
 5 3 -14 52.74 4.76
 5 3 -13 870.54 36.48
 5 -3 -13 868.67 36.11
 5 3 -13 831.25 43.15
 5 -3 -13 753.97 42.8
 5 3 -13 865 37
 -5 3 13 800.27 42.52
 -5 3 13 831.34 35.63
 5 3 -12 193.78 9.78
 5 -3 -12 180.66 9.25
 5 -3 -12 162.29 14.4
 5 3 -12 179.4 14.44
 5 3 -12 184.46 9.9
 -5 3 12 171.33 13.65
 -5 3 12 178.38 8.79
 5 3 -11 743.4 31.56
 5 -3 -11 721.4 30.98
 5 3 -11 757.88 31.63
 5 -3 -11 610.43 36.94
 5 3 -11 687.92 37.04
 -5 3 11 721.91 30.39
 -5 3 11 673.25 35.45
 5 -3 -10 8.62 2.04
 5 3 -10 7.66 1.97
 5 3 -10 8.45 2.51
 5 3 -10 15.4 4.63
 -5 3 10 12.03 4
 -5 3 10 10.5 1.65
 5 -3 -9 915.31 42.83
 5 3 -9 872.56 41.58
 5 3 -9 863.13 37.15
 5 -3 -9 872.02 36.44
 -5 3 9 867.11 35.67
 5 -3 -9 806.27 35.65
 -5 3 9 860.04 40.02
 5 3 -9 852.57 36.87
 5 3 -9 884.21 36.54
 5 -3 -8 242.21 16.66
 5 -3 -8 250.01 11.49
 -5 3 8 238.54 10.59
 5 3 -8 233.21 11.62
 5 -3 -8 224.91 10.55
 -5 3 8 241.81 14.11
 5 3 -8 240.92 15.14
 5 3 -8 236.92 12.28
 5 3 -8 217.69 10.31
 5 3 -8 245.37 11.27
 5 3 -7 1279.19 50.84
 5 3 -7 1304.1 52.02
 5 3 -7 1275.23 51.31
 5 -3 -7 1143.69 50.04
 -5 3 7 1267.46 53.95
 5 -3 -7 1387.98 51.32
 5 3 -7 1258.08 55.08
 5 3 -7 1135.18 49.99
 5 3 -6 43.16 3.14
 5 -3 -6 40.89 2.89
 5 3 -6 42.07 2.69
 5 3 -6 42.28 3.55
 5 -3 -6 49.23 7.2
 5 3 -6 51.27 5.23
 5 3 -5 1392.68 54.12
 5 3 -5 1252.6 53.17
 5 3 -5 1282.32 54.98
 5 -3 -5 1481.44 61.13
 5 3 -5 1353.17 53.82
 5 -3 -5 1261.74 53.08
 5 3 -4 455.13 19.38
 5 -3 -4 448.91 25.12
 5 3 -4 455.17 19.54
 5 3 -4 408.58 20.56
 -5 3 3 2015.97 83.4
 5 -3 -3 1745.1 86.06
 5 3 -3 2040.94 81.03
 5 3 -3 1955.99 81.01
 -5 3 2 199.19 11.11
 5 3 -2 193.6 9.97
 -5 3 2 208.29 11.39
 5 -3 -2 168.97 12.81
 -5 3 1 1705.73 71.87
 -5 3 1 1638.63 71.32
 5 3 -1 1688.38 70.25
 5 -3 -1 1720.77 70.37
 -5 3 0 148.63 9.39
 -5 3 0 148.86 9.02
 5 -3 0 160.28 8.38
 5 3 0 148.29 8.16
 5 3 1 1929.11 81.6
 5 -3 1 1985.05 81.71
 -5 3 -1 2033.96 83.31
 5 -3 2 495.8 22.35
 5 3 2 491.27 22.34
 5 -3 3 673.98 28.08
 5 3 3 668.99 28.07
 5 3 4 306.95 13.96
 -5 -3 -4 310.62 15.96
 5 3 4 317.01 15.58
 5 -3 4 315.6 15.47
 5 3 4 301.84 13.38
 5 3 4 305.28 13.79
 5 3 5 1111.17 45.83
 5 3 5 1099.59 45.69
 5 3 5 1106.72 45.37
 5 3 5 1094.17 47.87
 5 -3 5 1126.06 47.75
 5 -3 5 1064.09 45.45
 5 3 5 1125.17 45.64
 5 3 6 270.21 13.09
 5 3 6 295.41 13.3
 5 3 6 298.86 12.82
 5 3 6 286.38 15.31
 5 -3 6 310.39 15.42
 5 -3 6 272.15 12.89
 5 3 6 300.7 12.9
 5 3 7 1779.6 75.32
 5 3 7 1767.56 75.62
 5 3 7 1935.02 75.22
 5 3 7 1834.71 74.98
 5 -3 7 1879.53 75.35
 5 3 7 1672.97 78.13
 5 -3 7 1915.3 78.42
 5 3 8 266.12 12.23
 5 -3 8 255.48 15.21
 5 -3 8 292.29 12.53
 5 3 8 270.65 11.75
 -5 -3 -8 275.12 15.29
 5 3 8 230.43 12.37
 5 -3 9 772.58 30.9
 -5 -3 -9 757.55 35.31
 5 -3 9 729.74 30.2
 5 3 9 681.75 30.35
 5 3 9 704.13 29.82
 -5 -3 -9 716.34 34.16
 5 3 9 703.38 30.7
 5 -3 10 129 7.43
 5 3 10 104.85 10.41
 5 -3 10 114.51 10.41
 -5 -3 -10 143.44 11.28
 5 3 10 128.37 6.75
 5 -3 10 124.48 6.77
 5 3 10 128.31 6.18
 -5 -3 -10 123.47 10.02
 5 3 10 142.35 7.13
 5 -3 11 710.94 33.28
 5 3 11 786.29 31.97
 5 3 11 877.81 32.98
 5 3 11 724.47 32.61
 5 -3 11 777.23 32.82
 5 3 11 609.15 37.75
 5 -3 11 699.25 38.36
 -5 -3 -11 885.9 39.69
 -5 -3 -11 746.66 37.65
 5 3 12 183.34 7.9
 5 3 12 132.02 7.87
 5 -3 12 131.87 7.8
 5 3 12 152.35 7.66
 5 -3 12 140.8 12.63
 5 3 12 103 11.51
 -5 -3 -12 181.18 13.73
 -5 -3 -12 135.53 11.84
 5 -3 12 134.27 8.28
 5 3 13 400.33 14.74
 5 3 13 273.78 14.63
 5 -3 13 282.16 14.6
 5 3 13 261.03 19.89
 5 -3 13 260.26 19.9
 -5 -3 -13 355.52 21.36
 5 -3 13 341.66 15.44
 -5 -3 -13 282.96 19.51
 5 -3 14 67.79 5.09
 5 3 14 51.01 4.35
 5 -3 14 54.32 4.4
 5 3 14 69.71 4.18
 -5 -3 -14 44.43 7.02
 5 3 14 51.23 8.22
 5 -3 14 51.46 8.48
 -5 -3 -14 69.24 8.97
 -5 -3 -14 53.78 4.26
 -5 -3 -15 224.7 18.58
 -5 -3 -15 305.2 14.7
 5 3 15 264.65 20.25
 5 -3 15 265.6 20.42
 5 -3 15 335.05 15.08
 5 3 15 321.19 14.99
 -5 -3 -15 375.29 21.97
 5 -3 15 331.66 15.4
 5 3 15 343.09 14.66
 5 3 16 64.81 4.19
 -5 -3 -16 70.68 9.2
 -5 -3 -16 50.25 4.05
 5 3 16 61.98 4.55
 5 -3 16 61.29 4.51
 5 3 16 52.56 8.02
 5 -3 16 51.27 8.15
 5 -3 16 59.63 4.76
 -5 -3 -16 39.44 6.73
 -5 -3 -17 512.88 23.2
 5 3 17 449.21 28.73
 5 -3 17 493.25 29.53
 5 3 17 562.6 23.45
 5 -3 17 542.94 23.58
 5 3 17 527.34 23.48
 5 -3 17 549.45 23.94
 -5 -3 -17 636.92 31.17
 -5 -3 -18 51.14 7.62
 -5 -3 -18 43.4 3.27
 5 3 18 37.87 3.36
 5 -3 18 42.48 3.89
 5 3 18 34.18 6.4
 5 -3 18 27.22 6.13
 5 -3 18 39.01 3.49
 5 3 18 46.24 3.62
 -5 -3 -19 388.32 20.33
 5 -3 19 213.29 17.87
 5 3 20 22.56 2.76
 5 -3 20 25.35 2.66
 5 3 20 28.03 2.63
 5 -3 20 26.74 3.11
 5 -3 21 249.02 12.28
 5 3 21 283.69 11.98
 5 -3 21 278.23 12
 5 -3 22 19.67 2.55
 5 3 22 22.42 2.12
 5 -3 22 16.56 2.03
 5 -3 23 124.38 5.94
 5 -3 23 117.32 5.35
 5 3 23 123.96 5.4
 5 -3 24 11.26 1.81
 5 -3 24 7.51 1.23
 5 3 24 11.01 1.33
 5 -3 25 64.73 3.68
 5 -4 -24 30.75 2.13
 -5 4 24 33.61 2.03
 5 -4 -23 22.88 1.95
 -5 4 23 32.63 1.96
 5 -4 -22 41.35 2.8
 -5 4 22 50.14 2.78
 5 -4 -21 61.59 3.57
 -5 4 21 66.69 3.57
 -5 4 20 68.67 4.37
 5 4 -19 42.32 3.59
 -5 4 19 69.63 4.21
 5 -4 -18 111.03 11.64
 5 -4 -18 123.33 6.8
 5 -4 -18 119.12 11.74
 5 4 -18 106.45 6.58
 5 -4 -17 14.64 5
 -5 4 17 8.24 4.45
 5 -4 -17 4.28 4.63
 5 -4 -16 149.46 14.46
 5 -4 -16 175.68 8.98
 -5 4 16 160.31 14.17
 5 4 -16 149.74 9.12
 5 4 -15 22.25 3.04
 5 -4 -15 15.86 5.62
 -5 4 15 19.28 2.64
 -5 4 15 22.34 3.34
 5 -4 -15 17.39 2.52
 -5 4 15 17.81 6.29
 -5 4 14 72.6 4.93
 5 4 -14 75.89 5.63
 -5 4 14 67.42 9.52
 -5 4 14 79.08 5.76
 5 -4 -14 75.12 5.04
 5 -4 -14 63.29 9.61
 -5 4 13 221.24 10.5
 5 -4 -13 164.28 15.99
 5 4 -13 216.54 11.4
 -5 4 13 173.29 15.95
 5 -4 -13 211.33 10.59
 5 4 -13 212.63 11.02
 5 4 -12 106.92 6.76
 5 -4 -12 96.53 6.1
 5 4 -12 97.17 6.64
 -5 4 12 89.2 11.13
 -5 4 12 104.66 5.91
 5 -4 -11 91.62 10.47
 5 4 -11 107.95 6.94
 5 -4 -11 102.22 6.34
 5 4 -11 110.85 6.87
 -5 4 11 104.14 11.07
 -5 4 11 108.82 6.02
 5 -4 -10 176.76 14.98
 5 4 -10 190.65 10.39
 5 -4 -10 190.48 9.78
 5 4 -10 190.03 10.01
 -5 4 10 189.78 14.71
 -5 4 10 185.63 9.2
 5 -4 -9 87.4 10.01
 5 4 -9 89.26 6.28
 5 -4 -9 99.22 6.04
 5 4 -9 97.9 5.99
 -5 4 9 91.43 9.15
 -5 4 9 92.43 5.33
 -5 4 8 313.07 14.21
 5 4 -8 296.56 13.8
 5 4 -8 326.82 14.85
 5 4 -8 329.36 15.42
 -5 4 8 315.33 18.83
 5 -4 -8 294.74 20.62
 5 -4 -8 334.18 15.03
 5 -4 -7 23.8 3.25
 -5 4 7 12.5 1.95
 5 4 -7 12.84 2.75
 -5 4 7 12.83 4.03
 5 4 -7 11.24 2.1
 5 4 -7 14.1 1.74
 5 -4 -7 21.34 6.08
 5 -4 -6 182.69 15.52
 5 4 -6 178.35 9.44
 -5 4 6 175.47 11.96
 5 4 -6 169.48 8.28
 5 4 -6 183.37 9.03
 5 -4 -6 182.52 8.54
 -5 4 5 18.23 3.59
 5 4 -5 13.17 2.39
 5 4 -5 19.3 2.19
 5 -4 -5 18.79 2.22
 5 4 -5 16.97 1.88
 5 -4 -5 21.21 2.23
 5 4 -4 180.69 8.85
 5 4 -4 171.33 8.53
 -5 4 4 182.01 11.14
 5 -4 -4 153.13 7.78
 5 4 -4 165.93 8
 5 -4 -4 174.97 8.12
 5 4 -3 70.3 4.44
 -5 4 3 72.47 6.3
 5 -4 -3 76.57 4.3
 5 4 -3 66.53 4.13
 5 -4 -3 64.04 3.86
 -5 4 3 74.33 6.63
 5 -4 -2 105.92 5.42
 5 4 -2 106.33 5.52
 5 -4 -2 87.16 4.85
 -5 4 2 104.39 8
 5 -4 -1 228.78 9.98
 -5 4 1 232.25 13.16
 5 4 -1 234.05 10.31
 5 4 0 127.83 6.83
 -5 4 0 108.75 8.56
 -5 4 -1 120.06 8.46
 5 4 1 126.2 6.64
 5 4 1 113.58 5.59
 -5 -4 -2 115.78 8.33
 5 4 2 98.4 5.23
 5 -4 2 110.8 5.42
 5 4 2 97.54 6.09
 -5 4 -2 102.57 7.87
 5 4 2 95.94 6.29
 5 -4 3 4.71 1.61
 5 4 3 1.21 1
 -5 4 -3 1.28 2.17
 5 4 3 1.52 1.83
 -5 -4 -3 2.7 2.26
 -5 -4 -4 123.74 8.84
 5 -4 4 115.31 6.04
 -5 4 -4 110.76 8.48
 5 4 4 123.15 5.97
 5 4 4 108.05 6.05
 5 4 4 133.65 6.76
 5 4 4 111.56 6.65
 -5 -4 -5 68.29 6.55
 5 -4 5 77.71 4.43
 -5 4 -5 75.32 6.67
 5 4 5 65.89 4.66
 5 4 5 69.4 4.53
 5 4 5 77.67 4.22
 5 4 5 78.85 4.68
 5 4 6 146.2 7.16
 5 -4 6 146.24 7.32
 5 4 6 157.91 7.47
 5 4 6 140.9 7.69
 -5 -4 -6 132.71 9.94
 5 4 6 129.34 7.48
 5 4 7 1.47 1.95
 5 -4 7 1.27 1.73
 5 4 7 1.4 1.26
 -5 -4 -7 4.19 2.52
 5 4 7 1.67 1.33
 5 4 7 1.96 1.33
 -5 -4 -8 16.52 3.83
 5 -4 8 15.99 2.42
 5 4 8 11.88 2.01
 5 4 8 15.71 1.81
 5 4 8 13.32 2.5
 5 4 9 52.3 4.01
 5 4 9 60.05 3.68
 5 -4 9 62.07 4.45
 5 4 9 64.58 4.57
 -5 -4 -9 67.32 7.89
 -5 -4 -9 59.46 6.92
 5 4 10 1.1 1.41
 5 4 10 0.58 1.08
 -5 -4 -10 1.35 3.95
 5 -4 10 2.16 2.32
 -5 -4 -10 3 3.14
 5 4 10 -0.81 1.97
 5 -4 11 45.78 4.31
 5 4 11 45.25 3.07
 -5 -4 -11 61.06 8.19
 5 4 11 47.99 3.72
 -5 -4 -11 47.39 7.26
 5 4 11 51.9 3.94
 -5 -4 -12 4.31 4.11
 -5 -4 -12 1.1 5.06
 5 4 12 5.29 1.71
 5 -4 12 4.6 2.73
 5 4 12 3.71 1.28
 5 4 12 5.96 1.93
 5 4 13 42.87 3.54
 -5 -4 -13 48.03 8.42
 -5 -4 -13 37.4 7.43
 5 -4 13 33.36 4.13
 5 4 13 39.28 3.43
 5 4 14 3.75 1.78
 -5 -4 -14 -1.16 4.13
 -5 -4 -14 1.78 5.02
 5 -4 14 2.2 2.53
 -5 -4 -15 20.05 3
 -5 -4 -15 14.42 5.85
 -5 -4 -15 15.56 6.43
 5 4 15 28.41 2.8
 5 -4 15 23.3 3.5
 -5 -4 -16 14.76 5.86
 -5 -4 -16 3.05 3.84
 -5 -4 -16 8.66 2.23
 5 -4 16 8.24 2.64
 5 4 16 9.14 1.94
 -5 -4 -17 3.66 3.49
 -5 -4 -17 11.78 5.42
 -5 -4 -18 3.26 1.69
 -5 -4 -18 7.48 4.45
 5 4 18 1.26 1.71
 5 -4 18 1.58 2.13
 -5 -4 -19 24.55 2.42
 5 4 19 24.81 2.6
 -5 -4 -20 19.34 2.06
 5 -4 20 12.94 2.54
 5 4 20 19.98 2.45
 5 4 21 1.7 1.44
 5 -4 21 2.78 1.78
 5 4 22 2.6 1.35
 5 -4 22 2.81 1.59
 5 4 23 2.63 1.21
 5 -4 23 2.57 1.36
 5 -4 24 1 0.99
 -5 5 23 46.89 2.5
 5 -5 -22 28.12 2.2
 -5 5 22 42.39 2.37
 5 -5 -21 61.57 3.78
 -5 5 21 78.67 3.95
 -5 5 20 49.08 3.14
 5 -5 -20 40.44 2.98
 -5 5 19 183.2 8.79
 -5 5 18 85.4 4.85
 5 -5 -18 70.05 4.67
 -5 5 17 102.89 5.75
 5 -5 -17 87.06 5.47
 5 -5 -16 115.05 12.41
 -5 5 16 129.79 7.19
 -5 5 16 157.51 7.77
 5 -5 -16 131.88 7.33
 -5 5 16 139.23 12.43
 -5 5 15 215.97 15.62
 5 -5 -15 180.56 16.41
 5 -5 -14 121.57 13.91
 -5 5 14 143.97 8.11
 -5 5 14 171.35 8.67
 5 -5 -14 143.19 8.05
 -5 5 14 174.24 14.12
 5 -5 -13 278.68 13.59
 5 -5 -13 255.13 20.86
 5 5 -13 282.31 14.29
 -5 5 13 275.23 19.76
 -5 5 13 305.97 14.16
 -5 5 13 288.41 13.67
 -5 5 12 236.39 11.91
 -5 5 12 245.49 18.27
 5 5 -12 253.9 12.76
 -5 5 12 251.95 12.47
 5 -5 -12 238.24 11.98
 -5 5 11 574.89 24.16
 -5 5 11 506.79 30.8
 5 5 -11 584.15 25.05
 -5 5 11 523.53 24.49
 5 -5 -11 554.54 24.29
 -5 5 10 58.4 8.73
 5 5 -10 63.23 4.97
 -5 5 10 69.43 4.48
 5 -5 -10 56.25 4.61
 5 -5 -10 54.39 8.25
 -5 5 9 579.81 24.5
 5 5 -9 599.74 25.38
 5 -5 -9 558.4 24.96
 5 -5 -8 278.96 21.62
 -5 5 8 353.86 15.39
 5 -5 -8 339.49 16
 -5 5 8 277.55 20.41
 -5 5 7 583.63 32.88
 5 5 -7 622.07 26.97
 -5 5 7 681.87 27.55
 5 -5 -7 587.62 35.14
 -5 5 6 218.16 15.52
 5 5 -6 215.8 10.44
 -5 5 6 240.89 10.97
 5 -5 -5 476.23 20.6
 -5 5 5 493.43 26.2
 5 5 -5 458.96 20.6
 -5 5 5 497.9 21.02
 5 -5 -4 345.71 15.27
 -5 5 4 331.66 19.97
 5 5 -4 333.61 15.34
 -5 5 4 352.84 15.57
 5 -5 -3 952.33 40.09
 -5 5 3 937.37 44.91
 5 5 -3 975.75 40.34
 5 -5 -2 324.98 14.96
 5 5 -2 345.92 15.38
 5 5 -1 455.73 20.2
 -5 5 1 439.12 23.53
 5 -5 -1 438.63 19.63
 5 5 -1 456.93 19.51
 5 5 0 280.36 12.93
 -5 5 0 263.37 15.67
 5 5 0 256.6 11.79
 5 -5 0 245.47 11.98
 5 5 1 490.68 21.64
 -5 5 -1 486.7 25.66
 -5 -5 -1 533.64 26.66
 5 5 1 529.01 22.94
 -5 5 -2 424.23 22.77
 5 5 2 433.92 18.82
 -5 -5 -2 483.62 23.94
 5 5 2 418.47 20.15
 5 5 2 430.65 20.04
 -5 5 -3 740.84 35.78
 5 5 3 743.63 31.61
 -5 -5 -3 716.7 36.12
 5 5 3 781 32.92
 5 5 3 754.77 32.79
 -5 5 -4 287.34 17.63
 5 5 4 308.87 14.04
 -5 -5 -4 323.1 18.53
 5 5 4 316.42 14.99
 5 5 4 328.05 15.05
 -5 5 -5 819.49 38.47
 5 5 5 785.55 33.99
 -5 -5 -5 779.62 38.74
 5 5 5 778.51 34.73
 5 5 5 889.52 34.9
 -5 5 -6 160.92 11.55
 -5 -5 -6 165.84 12.09
 5 5 6 154.6 7.91
 5 5 6 149.67 8.43
 5 5 6 174.35 8.47
 5 5 7 212.64 11.16
 5 -5 7 249.21 11.06
 -5 5 -7 227.57 14.72
 -5 -5 -7 239.91 15.54
 5 5 7 232.5 10.87
 5 5 7 248.67 11.08
 5 5 7 194.75 11.33
 5 5 8 401.78 16.91
 5 -5 8 401.4 17.14
 -5 5 -8 397.83 21.71
 -5 -5 -8 382.5 22.39
 5 5 8 381.65 17.23
 5 5 9 459.86 19.8
 5 -5 9 458.4 20.33
 -5 5 -9 480.02 25.23
 5 5 9 419.56 20.63
 -5 -5 -9 417.98 25.56
 5 5 9 460.8 20.32
 5 5 10 296.64 13.42
 5 -5 10 282.27 14.19
 -5 5 -10 276.59 18.38
 5 5 10 311.59 14.54
 -5 -5 -10 283.36 19.79
 5 5 10 299.99 14.05
 -5 -5 -11 386.1 23.19
 5 5 11 324.05 15.58
 5 5 11 336.81 14.97
 -5 -5 -11 318.51 22.19
 5 -5 11 314.83 15.98
 5 5 11 375.79 16.2
 -5 -5 -12 257.63 18.58
 -5 -5 -12 176.72 16.91
 5 5 12 229.4 10.62
 5 -5 12 192.08 11.71
 5 5 12 273.18 11.84
 5 5 12 235.39 11.37
 5 5 13 601.34 22.93
 -5 -5 -13 447.65 30.11
 5 -5 13 396.07 22.73
 5 5 13 536.43 22.66
 -5 -5 -13 622.73 32.28
 -5 -5 -14 122.49 13.31
 5 5 14 142.91 7.32
 -5 -5 -15 327.23 20.72
 -5 -5 -15 204.56 18.37
 5 5 16 151.39 7.01
 -5 -5 -16 130.38 7.17
 5 5 17 134.79 6.3
 -5 -5 -17 137.39 6.52
 5 5 18 62.86 3.79
 -5 -5 -18 61.66 3.73
 5 5 19 153.46 6.44
 -5 -5 -19 147.64 6.14
 5 5 20 76.45 3.83
 -5 -5 -20 67.79 3.39
 5 -5 21 22.81 2.73
 5 5 21 80.55 3.48
 5 -5 22 2.99 1.51
 5 5 22 48.57 2.35
 5 -6 -20 11.77 1.29
 -5 6 20 19.71 1.53
 5 -6 -19 11.81 1.4
 -5 6 19 15.63 1.62
 -5 6 18 16.82 1.83
 -5 6 17 49.33 3.28
 -5 6 17 43.84 2.88
 5 -6 -17 46.1 3.25
 -5 6 16 20.92 2.23
 -5 6 16 18.71 2.04
 5 -6 -16 18.34 2.13
 -5 6 15 49.39 3.48
 -5 6 15 44.99 3.4
 5 -6 -15 43.8 3.38
 -5 6 14 22.98 2.54
 -5 6 14 19.5 2.52
 5 -6 -14 17.65 2.31
 5 -6 -13 57.89 4.36
 -5 6 13 61.5 4.57
 5 -6 -12 1.3 1.73
 -5 6 12 2.56 1.89
 -5 6 12 2.14 1.87
 -5 6 12 0.4 3.64
 5 -6 -12 6.56 4.8
 -5 6 11 111.33 10.67
 -5 6 10 3.92 3.83
 -5 6 10 1.31 1.83
 -5 6 10 1.08 2.07
 -5 6 9 75.88 5.45
 -5 6 9 89.12 5.48
 -5 6 9 70.36 9.07
 -5 6 8 35.31 3.84
 -5 6 8 32.77 6.93
 -5 6 8 37.74 3.45
 -5 6 7 27.36 3.73
 -5 6 7 37.51 3.38
 5 6 -7 29.61 2.65
 -5 6 7 26.85 6.45
 -5 6 6 35.41 3.13
 5 6 -6 23.05 2.44
 -5 6 5 119.72 6.52
 5 6 -5 104.56 5.98
 -5 6 4 26.6 2.79
 5 6 -4 24.21 2.53
 -5 6 3 38.42 3.21
 5 6 -3 30.69 3.07
 -5 -6 3 39.87 5.92
 5 6 -3 32.41 2.72
 5 6 -2 3.77 1.96
 -5 6 2 2.65 1.61
 -5 -6 2 4.23 3.01
 5 6 -2 3.97 1.46
 5 6 -1 148.66 7.51
 -5 6 1 143.21 7.75
 5 -6 -1 147.41 7.69
 5 6 -1 150.93 8.3
 -5 -6 1 156.23 12.08
 5 -6 0 9.57 2.26
 5 6 0 12.21 2.7
 -5 6 0 9.33 1.93
 5 6 0 12.16 1.74
 -5 -6 0 10.14 3.71
 -5 -6 -1 87.71 8.65
 5 -6 1 88.98 5.36
 5 6 1 75.93 5.92
 5 6 1 83.31 4.85
 -5 6 -1 85.51 5.28
 5 -6 2 -0.1 2.07
 -5 -6 -2 2.14 2.5
 5 6 2 -0.25 1.22
 5 6 2 1.84 2.31
 5 6 3 114.23 7.42
 5 6 3 116.38 7.57
 5 6 3 121.36 6.31
 -5 -6 -3 124.38 10.66
 5 6 4 -0.97 2.19
 -5 6 -4 1.79 2.8
 -5 -6 -4 0.44 2.85
 5 6 4 0.41 1.24
 5 6 4 0.57 2.03
 -5 6 -5 72.68 7.43
 5 6 5 82.12 5.31
 5 6 5 73.9 5.23
 5 6 5 63.56 4.3
 -5 -6 -5 67.48 8.06
 -5 6 -6 0.38 2.59
 5 6 6 1 1.73
 5 6 6 0.79 1.68
 -5 -6 -6 0.46 3.09
 -5 -6 -7 31.45 5.85
 5 6 7 34.03 3.3
 5 6 7 32.55 3.12
 -5 -6 -8 12.86 4.59
 5 6 8 13.61 2.36
 5 6 8 15.84 2.19
 5 6 9 92.83 5.38
 5 6 9 93.4 5.8
 -5 -6 -9 101.59 10.67
 -5 -6 -9 105.8 10.83
 5 6 10 74.9 4.5
 -5 -6 -10 75.6 9.47
 5 6 10 71.03 4.9
 -5 -6 -10 88.75 10.1
 -5 -6 -11 127.19 12.32
 -5 -6 -11 89.93 11.09
 -5 -6 -12 29.11 7.03
 5 6 12 40.73 3.79
 -5 -6 -12 34.35 7.87
 5 6 12 40.86 2.92
 5 6 13 10.79 1.56
 5 6 13 16.84 2.41
 5 6 14 20.29 2.49
 -5 -6 -14 15.87 2.71
 5 6 15 42.47 3.31
 -5 -6 -15 41.36 3.58
 5 6 16 45.92 3.27
 -5 -6 -16 39.41 3.29
 5 6 17 17.07 1.97
 -5 -6 -17 13.12 1.87
 -5 -6 -18 35.31 2.57
 5 6 18 40.15 2.73
 -5 -6 -19 18.58 1.66
 5 6 19 27.63 2.04
 5 6 20 48.52 2.88
 -5 7 17 2.23 0.8
 5 7 -17 3.55 0.81
 -5 7 16 34.97 2.22
 5 7 -16 34.96 2.39
 -5 7 16 39.54 2.21
 -5 7 15 14.81 1.6
 -5 7 15 10.81 1.41
 -5 7 14 29.61 2.46
 5 -7 -14 25.55 2.17
 -5 7 14 24.26 2.07
 -5 7 13 6.38 1.66
 -5 7 13 4.88 1.33
 5 -7 -13 4.69 1.41
 -5 7 12 25.38 2.68
 -5 7 12 20.28 2.11
 -5 7 11 50.67 3.8
 -5 7 11 42.52 3.1
 -5 7 10 20.53 2.69
 5 7 -9 58.18 3.84
 -5 7 9 63.06 4.43
 5 7 -8 40.5 3.08
 -5 7 8 46.8 3.8
 5 7 -7 64.4 4.11
 -5 7 7 74.34 4.8
 -5 -7 6 64.35 7.66
 5 7 -6 73.88 4.3
 5 7 -6 67.6 4.19
 -5 7 6 74.88 4.91
 -5 -7 5 57.17 6.9
 5 7 -5 54.51 3.56
 5 7 -5 54.01 3.63
 -5 -7 4 59.98 7.08
 -5 -7 3 46.2 6.21
 -5 -7 2 21.92 4.51
 -5 -7 1 25.25 4.84
 -5 -7 0 140.62 11.6
 -5 -7 -1 155.13 12.5
 -5 -7 -2 9.97 4.01
 -5 -7 -3 63.6 7.87
 5 -7 4 44.4 3.73
 5 7 4 41.13 4.07
 -5 -7 -4 44.23 6.84
 5 -7 5 43.36 3.73
 -5 -7 -5 49.04 6.92
 -5 7 -5 39.21 3.69
 5 7 5 44.44 3.95
 5 -7 6 52.99 4.3
 -5 -7 -6 52.59 7.67
 5 7 6 58.45 4.14
 5 7 6 50.65 4.12
 5 7 7 17.2 2.32
 5 7 7 18.77 2.52
 5 -7 7 20.8 3.13
 5 7 8 86.23 5.46
 5 7 8 89.98 5.17
 5 7 9 18.89 2.4
 5 7 9 24.87 2.3
 5 7 10 19.42 1.96
 5 7 11 24.18 2.09
 5 7 12 10.98 1.44
 5 7 13 25.52 1.89
 -5 -7 -13 23.85 2.73
 5 7 14 15.84 1.31
 -5 -7 -14 14.77 2.1
 5 7 15 11.31 1.65
 -5 -7 -15 21.46 1.99
 -5 -7 -16 48.86 3.07
 5 -7 16 57.6 3.49
 -5 -7 -17 17.67 1.51
 5 -7 17 23.42 1.95
 -5 8 13 6.18 1
 -5 8 12 14.66 1.6
 5 8 -11 1.44 0.79
 -5 8 11 2.26 1.2
 5 8 -10 2.53 0.89
 -5 8 10 1.98 1.34
 5 8 -9 3.2 0.99
 -5 8 9 5.55 1.6
 5 8 -8 1.01 0.92
 -5 8 8 2.66 1.49
 5 8 -7 8.85 1.28
 -5 8 7 7.81 1.79
 5 8 -6 7.96 1.23
 -5 8 6 10.19 1.92
 5 8 -5 14.4 1.67
 5 8 -5 14.73 1.49
 -5 8 4 34.76 3.11
 5 8 -4 34.13 2.58
 5 8 -3 9.96 1.67
 -5 8 3 11.98 2.08
 5 8 -2 16.22 2.03
 -5 8 2 13.76 2.29
 5 8 -1 11.5 1.98
 -5 8 1 13.59 2.3
 5 8 0 15.78 2.35
 -5 8 0 18 2.58
 5 8 1 5.01 1.89
 -5 8 -1 4.98 2.05
 5 8 2 20.26 2.67
 -5 8 -2 20.58 2.75
 5 8 3 34.89 3.12
 -5 8 -3 26.9 3.07
 5 8 4 80.43 4.75
 -5 8 -4 63.81 4.58
 5 8 5 31.93 2.82
 5 8 6 71.59 4.29
 5 8 7 27.89 2.32
 5 -8 7 24.6 2.49
 5 8 8 82.75 4.28
 5 -8 8 70.74 4.44
 5 -8 9 7.06 1.97
 5 8 9 7.18 1.26
 5 8 10 47.87 2.78
 5 -8 10 47.58 3.29
 5 8 11 35.98 2.21
 -5 -8 -11 38.28 2.87
 5 -8 11 40.48 2.85
 -5 -8 -12 80.25 4.34
 -5 -8 -13 15.27 1.49
 -5 9 6 17.92 1.56
 -5 9 5 1.52 0.92
 -5 9 5 1.85 0.88
 -5 9 4 23.48 1.88
 -5 9 4 12.73 1.55
 -5 9 3 1.41 1.11
 -5 9 3 -0.82 0.91
 -5 9 2 22.74 2.1
 5 9 -1 1.42 0.84
 -5 9 1 0.69 1.16
 5 9 0 12.46 1.43
 5 9 1 0.98 0.95
 5 9 2 19.89 1.8
 5 9 3 0.88 0.94
 5 9 4 8.95 1.21
 5 9 5 0.04 0.72
 -5 -9 -6 7.76 1.35
 5 9 6 24.82 1.52
 6 0 -25 -0.7 0.86
 6 0 -24 74.4 4.56
 6 0 -23 0.5 1.24
 6 0 -22 178.47 9.42
 6 0 -21 0.42 2.96
 6 0 -21 -1.39 3.09
 6 0 -20 302.08 19.32
 6 0 -20 284.48 13.56
 6 0 -20 283.27 19.45
 6 0 -19 1.4 2.96
 6 0 -19 2.01 3.47
 6 0 -19 -0.67 1.49
 6 0 -18 274.39 19.21
 6 0 -18 288.37 13.69
 6 0 -17 1.33 1.71
 6 0 -17 1.01 3.59
 6 0 -16 300.44 10.2
 6 0 -16 277.66 10.09
 -6 0 16 259.66 14.61
 6 0 -16 306.17 17.21
 6 0 -15 -0.25 2.78
 -6 0 15 1.86 3.67
 6 0 -15 0.86 1.81
 6 0 -15 -0.48 3.07
 6 0 -14 563.19 25.63
 6 0 -14 589.94 25.52
 -6 0 14 564.06 29.17
 6 0 -14 584.91 31.25
 6 0 -13 -0.26 2.93
 -6 0 13 2.02 2.82
 6 0 -13 0.94 1.75
 6 0 -13 -2.27 3.68
 6 0 -12 1362.1 60.05
 6 0 -12 1420.55 60.48
 6 0 -12 1482.48 59.19
 -6 0 12 1485.77 62.95
 6 0 -12 1492.8 66.35
 6 0 -11 1.16 1.24
 6 0 -11 -1.09 2.71
 6 0 -11 1.1 1.63
 6 0 -11 2.51 3.3
 6 0 -11 1.21 1.66
 6 0 -10 2113.94 85.63
 6 0 -10 2151.67 86.95
 6 0 -10 2090.09 85.91
 6 0 -10 2087.39 86.43
 6 0 -9 0.15 1.52
 -6 0 9 0.2 2.14
 6 0 -9 0.93 1.06
 6 0 -9 1.78 2.66
 -6 0 8 1632.14 69.04
 6 0 -8 1635.46 66.53
 6 0 -8 1591.87 71.6
 -6 0 7 -1.07 2.1
 6 0 -7 0.58 2.88
 6 0 -6 895.67 40.58
 -6 0 5 0.46 1.18
 6 0 -5 -0.84 2.14
 6 0 -5 1 2.26
 -6 0 4 2847.25 115.48
 6 0 -4 2849.26 116.76
 6 0 -4 2771.61 116.73
 6 0 -3 -0.13 1.64
 -6 0 3 1.15 1.33
 6 0 -3 0.31 1.63
 -6 0 2 2205.8 87.55
 6 0 -2 2043.92 88.44
 6 0 -2 2160.67 89.43
 -6 0 1 -0.09 2.43
 6 0 -1 0.31 1.25
 6 0 -1 0.3 1.68
 -6 0 0 9478.62 391.68
 6 0 0 9999 392.5
 6 0 1 0.67 1.81
 -6 0 -1 -0.6 3.31
 6 0 1 -0.8 1.41
 6 0 2 3628.61 150.69
 -6 0 -2 3638.73 152.85
 -6 0 -3 -0.2 3.64
 6 0 3 0.77 1.84
 -6 0 -3 0.44 0.61
 -6 0 -4 1881.71 81.73
 6 0 4 1887.41 81.53
 -6 0 -4 1949.63 78.49
 -6 0 -5 -1.16 3.6
 6 0 5 0.65 2.07
 -6 0 -5 0.53 1.09
 6 0 6 3346.6 152.66
 -6 0 -6 4046.51 153.24
 6 0 7 0.29 2.73
 -6 0 -7 -1.58 4
 -6 0 -8 2467.92 99.03
 6 0 8 2286.49 94.93
 6 0 9 -0.36 1.84
 6 0 9 0.27 1.96
 6 0 9 0.46 1.8
 6 0 10 2264.31 93.46
 6 0 10 2279.18 93.26
 6 0 10 2324.26 93.59
 6 0 10 2076.57 100.06
 6 0 11 0.54 3.78
 -6 0 -11 0.97 3.56
 6 0 11 2.59 2.27
 6 0 11 -0.98 2.13
 6 0 11 1.79 1.84
 6 0 12 1306.37 68.34
 6 0 12 2148.56 68.7
 -6 0 -12 1875 73.6
 6 0 12 1478.04 68.49
 -6 0 -13 -1.43 3.15
 6 0 13 -0.49 2.21
 6 0 13 1.43 2.1
 6 0 13 -0.3 1.72
 6 0 14 902.67 40.31
 -6 0 -14 907.2 44.82
 6 0 14 850.16 40.34
 -6 0 -15 2.39 4.2
 6 0 15 1.86 2.07
 6 0 15 1.98 2.11
 6 0 15 1.17 1.7
 6 0 16 1262.01 55.63
 -6 0 -16 1292.38 61.17
 6 0 16 1257.1 55.77
 6 0 17 1.04 3.91
 -6 0 -17 3.45 4.17
 6 0 17 -0.2 1.72
 6 0 17 1.53 1.9
 6 0 17 -0.58 1.82
 6 0 18 420.05 26.76
 -6 0 -18 515.39 26.89
 6 0 18 465.3 20.4
 6 0 18 415.47 20.52
 6 0 18 492.4 20.6
 6 0 19 -2.19 1.92
 6 0 19 -0.51 1.84
 -6 0 -19 0.44 4.14
 6 0 19 -2.99 3.89
 6 0 20 687.33 39.93
 -6 0 -20 925.01 41.14
 6 0 21 -0.37 1.75
 6 0 21 0.4 1.74
 6 0 21 3.73 3.41
 -6 0 -21 0.41 3.91
 6 0 22 783.41 31.19
 6 0 22 680.07 31.1
 6 0 23 0.83 1.54
 6 0 23 0.25 1.47
 6 0 24 306.33 13.29
 6 0 24 287.63 13.41
 6 0 25 0.12 1.15
 6 0 25 2.05 1.15
 6 0 26 236.5 10.44
 -6 -1 27 -0.51 0.81
 -6 -1 26 -0.23 1.13
 -6 1 26 0.17 0.94
 6 -1 -26 0.7 0.68
 6 -1 -25 22.3 2.09
 6 1 -25 23.49 1.8
 6 -1 -24 1 1.19
 6 1 -24 0.75 1.04
 6 1 -23 67.25 4.52
 6 -1 -23 80.06 4.56
 6 1 -22 14.92 2.27
 6 -1 -22 20.26 2.33
 6 1 -21 118.54 7.35
 6 -1 -21 129.55 12.14
 6 -1 -21 142.98 7.27
 6 1 -20 18.53 4.97
 6 -1 -20 20.82 5.5
 -6 1 19 57.06 7.46
 6 1 -19 61.56 4.94
 6 1 -19 64.05 8.14
 6 1 -19 53.88 4.29
 6 -1 -19 69.72 4.59
 -6 1 19 59.4 4.52
 6 -1 -19 76.41 8.83
 6 -1 -18 10.21 2.2
 6 1 -18 8.42 4.01
 -6 1 18 10 4.04
 -6 1 18 7.5 2.33
 6 -1 -18 8.52 4.12
 6 1 -17 126.49 12.04
 6 -1 -17 125.49 11.54
 -6 1 17 138.35 12.08
 6 1 -17 123.07 11.23
 6 1 -17 123.14 6.82
 6 -1 -17 133.65 6.84
 6 1 -16 154.28 13.69
 6 -1 -16 171.93 13.81
 -6 1 16 161.97 13.55
 6 -1 -16 158.63 8.7
 6 1 -16 174.34 9.32
 6 1 -16 164.07 8.92
 6 1 -16 159.26 13.28
 6 1 -15 193.32 14.34
 6 1 -15 158.24 13.9
 6 -1 -15 186.28 13.92
 -6 1 15 153.98 13.38
 6 1 -15 181.08 9.14
 6 -1 -15 167.15 8.86
 6 -1 -15 141.57 8.93
 6 1 -15 173.07 9.43
 6 -1 -14 3.32 2.86
 6 1 -14 2.37 3.18
 6 1 -14 1.86 1.94
 6 -1 -14 1.37 1.9
 6 -1 -14 4.09 3.8
 6 1 -14 1.57 3.88
 -6 1 14 2.77 3.83
 6 -1 -13 156.23 12.68
 6 1 -13 188.39 14.13
 6 -1 -13 145.48 12.17
 6 1 -13 154.14 8.85
 6 -1 -13 144.11 8.44
 -6 1 13 179.22 12.07
 6 1 -13 137.85 8.08
 6 -1 -12 49.45 6.92
 6 1 -12 46.21 3.78
 6 1 -12 47.38 7.1
 6 -1 -12 44.59 6.59
 6 -1 -12 54.78 4.58
 6 1 -12 44.13 4.77
 6 -1 -12 52.16 3.62
 -6 1 12 53.18 6.15
 6 -1 -11 139.24 12.24
 6 1 -11 148.06 7.78
 6 1 -11 162.33 8.32
 6 1 -11 177.26 13.36
 6 -1 -11 162.76 12.55
 6 -1 -11 168.97 7.81
 6 -1 -11 169.66 8.79
 6 1 -11 149.86 9.06
 -6 -1 11 184.94 10.12
 -6 1 11 177.18 11.1
 6 -1 -10 60.52 7.45
 6 1 -10 69.42 7.7
 6 -1 -10 58.05 7.2
 6 1 -10 64.14 4.01
 6 1 -10 60.18 3.58
 6 -1 -10 59.05 3.6
 6 -1 -10 58.05 3.6
 6 1 -10 61.62 5.11
 -6 1 10 61.3 5.84
 -6 -1 10 58.78 5
 6 -1 -9 149.42 12.25
 6 1 -9 158.19 7.74
 -6 -1 9 168.89 9.3
 6 -1 -9 153.5 7.43
 6 1 -9 152.74 7.39
 6 -1 -9 167.42 7.44
 6 1 -9 154.55 8.91
 6 -1 -8 38.79 6.07
 6 1 -8 33.86 5.1
 6 1 -8 37.81 2.72
 -6 -1 8 41.73 3.92
 6 1 -8 38.41 4.37
 6 -1 -8 41.96 2.77
 6 -1 -8 41.41 2.62
 6 1 -8 39.71 2.58
 -6 -1 7 547.11 23.45
 -6 1 7 474.58 23.84
 6 1 -7 497.56 25.01
 6 -1 -7 492.89 27.24
 6 -1 -6 142 10.94
 6 1 -6 124.34 8.39
 -6 1 6 113.85 7.25
 -6 1 6 123.47 7.94
 -6 1 5 126.35 7.33
 6 -1 -5 114.81 7.49
 6 1 -5 115.46 7.46
 6 1 -5 120.54 7.79
 6 -1 -5 113.91 10.04
 6 -1 -4 2.32 3.43
 -6 -1 4 3.01 0.88
 6 1 -4 5.48 2.19
 6 -1 -4 2.23 2
 -6 1 4 3.69 1.89
 6 1 -3 196.95 11.47
 6 -1 -3 209.11 13.33
 6 -1 -3 208.5 11.17
 6 1 -3 214.7 11.22
 -6 1 3 222.13 10.91
 -6 -1 3 209.04 9.5
 6 -1 -2 14.88 3.84
 6 1 -2 15.85 2.68
 6 1 -2 15.92 2.58
 6 -1 -2 16.22 2.68
 6 -1 -1 196.55 11.13
 6 1 -1 202.29 10.46
 6 -1 -1 187.34 10.32
 6 1 -1 188.22 10.3
 6 -1 0 597.73 26.88
 6 1 0 613.62 26.53
 6 -1 0 574.84 26.79
 6 1 0 610.81 26.94
 6 -1 1 415.21 19.05
 6 1 1 450.43 19.22
 -6 1 -1 396.41 17.94
 6 1 1 451.9 20.22
 6 -1 1 476.17 20.38
 -6 1 -2 36.46 3.14
 6 -1 2 45.63 4.45
 6 1 2 50.81 4.58
 6 1 3 251.11 12.82
 6 -1 3 250.47 12.86
 -6 -1 -4 5.7 3.02
 -6 1 -4 2.65 2.51
 -6 -1 -4 4.08 1.28
 6 -1 4 3.05 2.12
 6 1 4 4.45 2.31
 -6 1 -5 117.68 7.78
 6 1 5 106.97 7.97
 6 -1 5 120.46 8.37
 -6 -1 -5 112.07 6.4
 -6 -1 -5 128.83 8.56
 6 1 6 8.05 2.92
 6 -1 6 4.08 2.51
 -6 -1 -6 9.93 3.93
 -6 1 -6 3.69 3.3
 -6 -1 -6 4.82 1.58
 -6 1 -7 293.29 15.35
 6 -1 7 252.51 12.19
 -6 -1 -7 282.08 16.13
 -6 -1 -7 298.22 13.7
 6 -1 7 272.72 15.94
 6 1 7 243.59 15.58
 -6 -1 -8 14.26 4.91
 -6 1 -8 12.05 4.17
 6 1 8 9.64 2.3
 6 -1 8 13.62 2.31
 -6 -1 -8 13.51 2.87
 6 -1 8 11.28 2
 6 1 8 7.71 1.99
 6 1 9 52.3 4.58
 6 -1 9 68.81 4.55
 6 1 9 65.98 4.75
 6 -1 9 72.01 4.81
 -6 -1 -9 61.42 5.83
 -6 -1 -10 21.86 5.09
 6 -1 10 21.17 2.92
 6 1 10 19.12 3
 -6 -1 -10 20.38 3.63
 6 -1 10 18.81 5.46
 6 1 10 21.56 5.94
 6 1 10 18.74 2.79
 6 1 10 17.37 2.77
 6 -1 10 24.16 3.17
 6 1 11 2.4 2.12
 6 -1 11 1.5 2.31
 6 1 11 4.96 1.93
 6 -1 11 2.07 4.38
 6 1 11 1.1 4.61
 -6 -1 -11 1.9 3.82
 -6 1 -11 2.68 4
 6 1 11 4.23 2.38
 6 -1 11 2.92 2.19
 6 1 12 1.89 2.14
 6 -1 12 1.95 2.37
 6 1 12 1.1 1.75
 6 1 12 5.24 4.49
 6 -1 12 0.55 4.05
 6 1 12 0.26 2.15
 6 -1 12 -0.88 2.16
 -6 -1 -12 3.16 4
 -6 1 -12 0.35 3.66
 -6 -1 -13 31.09 6.03
 -6 1 -13 30.14 5.66
 6 1 13 21.72 2.97
 6 -1 13 20.97 3.26
 6 1 13 20.01 6.44
 6 -1 13 11.32 5.55
 6 1 13 23.06 2.74
 6 1 13 17.17 3.11
 6 -1 13 23.91 3.21
 -6 -1 -14 15.52 5.1
 -6 1 -14 13.28 4.63
 6 -1 14 16.17 3.03
 6 1 14 14.18 2.69
 6 1 14 6.36 4.44
 6 -1 14 15.75 5.39
 6 1 14 15.01 2.38
 6 -1 14 12.04 2.72
 6 1 14 14.09 2.85
 6 1 15 6.02 2.34
 6 -1 15 7.76 2.51
 6 1 15 4.78 1.89
 6 1 15 5.6 4.43
 6 -1 15 3.3 4.46
 -6 -1 -15 6.42 4.55
 -6 1 -15 8.58 4.29
 6 1 15 4.92 2.28
 6 -1 15 5.44 2.21
 6 1 16 17.72 2.61
 6 -1 16 17.8 2.89
 6 1 16 17.94 2.53
 6 1 16 5.96 4.38
 6 -1 16 4.83 4.39
 -6 1 -16 20.02 5.31
 -6 -1 -16 17.37 5.41
 6 1 16 16.65 2.85
 6 -1 16 15.86 2.67
 6 1 17 25.16 3.11
 6 -1 17 29.24 3.26
 6 1 17 32.14 3.07
 6 1 17 26.75 6.31
 6 -1 17 20.36 6.02
 -6 1 -17 24.16 5.86
 -6 -1 -17 37.31 6.62
 6 1 17 29.71 3.12
 6 -1 17 30.81 3.36
 6 -1 18 25.94 2.96
 6 1 18 24.29 2.9
 6 -1 18 26.47 3.03
 6 1 18 28.11 2.89
 6 -1 18 20.42 5.6
 6 1 18 15.73 5.28
 -6 1 -18 30.84 6.21
 -6 -1 -18 35.53 6.21
 6 -1 19 5.43 2.16
 -6 1 -19 14.28 5.06
 -6 -1 -19 14.65 4.97
 6 1 19 8.1 2.08
 6 1 19 7.86 4.41
 6 -1 19 6.96 4.17
 6 -1 19 7.93 2.11
 6 1 19 8.99 2.16
 -6 1 -20 6.12 4.43
 -6 -1 -20 5.83 4.04
 6 -1 20 2.41 3.62
 6 1 20 5.66 3.31
 -6 1 -21 7.53 5.08
 -6 -1 -21 5.47 4.21
 6 -1 21 5.88 2.11
 6 1 21 4.99 1.86
 6 -1 21 6 1.93
 6 1 21 2.81 1.89
 6 -1 22 1.37 1.6
 6 1 22 2.03 1.52
 6 -1 22 0.46 1.74
 6 -1 23 9.63 1.95
 6 1 23 10.6 1.9
 6 -1 23 12.74 2.18
 6 1 24 -0.07 1.29
 6 -1 24 2.32 1.39
 6 -1 24 2.13 1.56
 6 -1 25 7.08 1.45
 6 1 25 4.79 1.36
 6 -1 25 7.08 1.55
 6 -1 26 1.56 0.93
 6 1 26 2.4 0.92
 6 -1 26 0.15 0.92
 -6 -2 26 -0.41 0.92
 6 -2 -25 14.4 1.69
 6 -2 -24 46.82 2.68
 6 2 -24 23.16 2.06
 6 -2 -23 60.24 3.64
 -6 2 23 55.95 3.24
 6 -2 -22 44.65 3.25
 -6 2 22 45.56 2.99
 6 2 -21 31.46 3.1
 6 -2 -21 37.73 3.16
 6 2 -20 25.88 2.94
 6 -2 -20 26.67 5.81
 -6 2 20 29.04 2.94
 6 2 -20 26.82 5.41
 6 2 -19 14.49 4.69
 -6 2 19 15.94 5.06
 6 -2 -19 17.53 5.16
 6 -2 -19 18.88 2.53
 6 2 -18 68.51 4.91
 6 -2 -18 77.72 5.03
 -6 2 18 81.89 9.59
 6 2 -18 71.34 5.44
 6 -2 -18 74.36 9.07
 -6 2 18 81.33 5.49
 6 2 -18 91.51 9.55
 6 2 -17 91.66 5.95
 6 -2 -17 103.58 5.97
 -6 2 17 104.51 11.35
 6 2 -17 95.43 6.54
 6 -2 -17 88.73 10.13
 6 2 -17 94.23 9.96
 -6 2 17 93.49 6.61
 6 2 -16 188.18 9.56
 6 2 -16 170.93 10.06
 6 2 -16 191.16 14.67
 6 -2 -16 165.33 14.21
 -6 2 16 174.83 14.98
 6 -2 -16 172.3 14.24
 6 2 -15 65.33 4.88
 6 -2 -15 79.37 9.01
 6 2 -15 71.14 8.84
 6 2 -15 69.69 5.48
 6 -2 -15 59.91 8.11
 -6 2 15 72.4 9.6
 6 -2 -14 194.09 15.26
 6 2 -14 215.3 11.08
 -6 2 14 189.88 14.91
 6 -2 -14 179.15 14.64
 6 2 -14 220.3 16.15
 6 2 -14 197.12 11.15
 6 -2 -14 211.38 10.5
 6 -2 -13 163.5 13.97
 6 -2 -13 187.15 9.67
 6 2 -13 191.13 10.22
 6 2 -13 192.75 15.06
 6 -2 -13 173.02 13.96
 6 -2 -13 174.69 9.55
 6 2 -13 189.85 10.4
 -6 2 13 185.96 13.54
 6 2 -12 261.72 13.23
 -6 2 12 247.79 16.09
 6 -2 -12 267.72 12.71
 6 2 -12 249.22 17.88
 6 2 -12 269.55 13.37
 6 -2 -12 234.62 17.38
 6 2 -11 54.94 4.32
 -6 2 11 44.89 5.81
 6 2 -11 50.43 7.47
 6 -2 -11 41.29 6.76
 6 -2 -11 47.38 3.87
 6 -2 -11 46.83 3.46
 6 2 -11 42.55 4.57
 6 2 -10 323.27 15.82
 6 -2 -10 311.1 14.33
 6 2 -10 366.76 15.76
 -6 2 10 337.28 18.14
 6 2 -10 326.16 20.27
 6 -2 -10 318 20.62
 -6 2 10 330.89 14.2
 6 -2 -10 316.78 15.18
 -6 2 9 169.54 11.07
 6 -2 -9 164.52 7.78
 6 2 -9 158.33 7.73
 6 2 -9 181.12 8.87
 6 2 -9 176.83 9.61
 6 -2 -9 167.37 7.84
 6 -2 -9 152.49 8.48
 6 -2 -9 176.7 13.76
 6 2 -9 185.31 13.04
 6 2 -8 692.32 29.32
 -6 2 8 732.78 32.94
 -6 -2 8 810.86 30.9
 6 2 -8 689.96 29.28
 6 -2 -8 683.91 29.3
 6 2 -8 754.92 30.36
 6 -2 -8 689.22 29.32
 6 2 -8 706.9 31.02
 6 -2 -8 658.07 30.01
 6 -2 -8 751.67 37.26
 6 2 -8 819.63 35.61
 -6 -2 7 201.62 9.93
 6 -2 -7 187.72 8.68
 6 2 -7 187.67 8.67
 6 -2 -7 189.56 8.61
 6 2 -7 187.31 8.58
 6 2 -7 201.57 9.42
 6 2 -7 196.02 10.57
 6 2 -6 966.42 42.91
 -6 2 6 1036.17 44.05
 6 -2 -6 990.83 41.12
 6 -2 -6 984.67 41.37
 6 2 -6 1045.47 41.83
 -6 2 5 7.11 2.25
 6 2 -5 8.37 2.8
 6 2 -5 6.06 3.75
 6 2 -5 8.46 1.47
 -6 2 4 908.83 39.03
 -6 2 4 884.98 38.47
 6 2 -4 858.14 39.06
 6 2 -4 855.53 37.89
 6 -2 -4 863.43 38.05
 -6 2 3 557.87 25.5
 6 2 -3 528.86 25.87
 6 2 -3 558.38 25.08
 6 -2 -3 566.99 25.22
 -6 2 2 1421.58 61.53
 6 2 -2 1457.78 61.15
 6 -2 -2 1451.97 61.22
 6 2 -2 1480.69 62.09
 -6 2 1 19.82 2.91
 6 2 -1 23.32 2.94
 6 -2 -1 22.04 2.88
 6 -2 0 1080.19 46.65
 6 2 0 1099.26 46.64
 6 -2 1 201.79 10.87
 6 2 1 200.65 10.86
 6 2 2 1051.31 45.68
 6 -2 2 1059.81 45.67
 6 2 3 353.47 17.63
 6 -2 3 347.29 17.58
 -6 -2 -4 1332.2 55.29
 6 -2 4 1268.47 56.04
 6 2 4 1281.17 56.14
 6 -2 5 17.05 3.31
 6 2 5 11.55 3.08
 -6 2 -5 14.53 3.06
 -6 -2 -5 12.2 2.35
 6 2 5 10.2 1.48
 6 -2 6 1157.7 46.91
 6 2 6 1165.2 47.23
 -6 2 -6 1141.82 49.31
 6 2 6 1104.27 46.69
 -6 -2 -6 1117.95 48.7
 6 2 6 1088.31 50.34
 6 -2 6 1126.66 50.29
 6 -2 7 167.02 8.03
 6 -2 7 163.74 7.68
 6 2 7 155.01 7.67
 6 2 7 160.84 8.35
 6 2 7 156.68 7.73
 -6 2 -7 157.66 10.22
 -6 -2 -7 165.25 9.65
 -6 2 -8 989.33 42.65
 -6 -2 -8 932.08 41.34
 6 -2 8 975.38 39.22
 -6 -2 -8 1035.4 43.95
 6 -2 8 963.94 38.84
 6 2 8 911.12 38.86
 -6 -2 -9 5.43 2.47
 6 -2 9 6.72 1.87
 6 2 9 4.47 1.87
 6 -2 9 7.23 2.22
 6 2 9 5.91 3.54
 6 -2 9 5.14 3.42
 6 2 9 3.08 2.04
 -6 -2 -9 10.42 4.24
 6 -2 10 651.4 35.79
 6 2 10 628.14 36.03
 -6 2 -10 770.31 35.11
 6 -2 10 715.82 30.11
 6 2 10 684.68 30.26
 -6 -2 -10 731.07 35.76
 6 -2 10 725.08 30.58
 6 2 10 688.48 30.37
 6 -2 11 136.2 12.81
 6 2 11 108.76 12.42
 -6 2 -11 172.31 12.64
 6 2 11 139.86 8.36
 6 -2 11 150.9 8.3
 -6 -2 -11 171.01 13.19
 6 -2 11 149.72 8.65
 6 2 11 187.2 8.5
 6 -2 12 439.28 30.49
 6 2 12 475.96 31.78
 -6 2 -12 757.65 32.62
 6 -2 12 553.79 25.26
 6 2 12 532.07 25.38
 -6 -2 -12 483.97 28.62
 6 2 12 704.74 25.48
 -6 -2 -12 690.67 32.23
 6 -2 12 533.35 25.48
 6 -2 13 7.66 2.4
 6 2 13 9.89 2.65
 6 -2 13 11.48 2.84
 -6 -2 -13 14.47 5.29
 -6 2 -13 9.25 4.97
 6 -2 13 9.63 4.85
 6 2 13 10.07 4.75
 -6 -2 -13 4.93 3.15
 6 2 13 13 2.27
 -6 -2 -14 526.21 27.87
 6 -2 14 421.17 28.04
 6 2 14 422.67 28.23
 6 -2 14 459.93 21.66
 6 2 14 454.93 21.81
 -6 2 -14 521.61 27.99
 6 2 14 508.66 21.39
 6 -2 14 505.94 22.06
 -6 -2 -15 32.1 6.66
 -6 2 -15 36.87 6.68
 6 -2 15 28.01 6.37
 6 2 15 33.7 6.89
 6 -2 15 34.44 3.58
 6 2 15 30.46 3.52
 6 2 15 36.6 3.17
 6 -2 15 35.5 3.73
 6 -2 16 405.74 26.21
 6 2 16 375.57 25.66
 6 -2 16 446.72 19.84
 6 2 16 430.24 19.81
 -6 -2 -16 476.54 26.04
 -6 2 -16 459.98 26.33
 6 -2 16 431.52 19.87
 6 2 16 435.51 19.45
 -6 2 -17 19.31 5.62
 -6 -2 -17 5.48 4.61
 6 -2 17 13.09 2.59
 6 2 17 11.65 2.17
 6 -2 17 9.07 2.31
 6 2 17 10.63 2.36
 6 -2 17 8.33 4.69
 6 2 17 7.84 4.87
 6 -2 18 242.91 18.49
 6 2 18 245.45 18.5
 6 -2 18 274.45 13.14
 6 2 18 285.65 13.2
 -6 -2 -18 313.92 18.82
 6 -2 18 265.1 13.19
 6 2 18 280.6 13.16
 -6 -2 -19 22.96 5.44
 6 -2 19 13.05 2.58
 6 2 19 13.13 4.82
 6 -2 19 13.06 4.76
 6 2 20 125.42 7.31
 6 -2 20 138.65 7.37
 6 2 20 147.66 7.43
 6 -2 20 127.94 11.73
 6 2 20 117.33 11.37
 6 -2 21 18.55 2.59
 6 2 21 12.78 2.32
 6 -2 21 20.9 2.42
 6 2 21 21.07 2.36
 6 -2 22 201.82 8.98
 6 -2 22 187.38 8.56
 6 2 22 202.02 8.62
 6 -2 23 8.73 1.98
 6 -2 23 7.46 1.61
 6 2 23 6.67 1.56
 6 -2 24 140.26 7.03
 6 2 24 143.67 7.05
 6 -2 24 163.2 7.49
 6 -2 25 17.03 1.67
 6 2 25 17.87 1.65
 6 -2 26 88.02 4.37
 6 -3 -25 2.46 0.86
 -6 -3 25 0.14 0.93
 6 -3 -24 1.59 0.93
 -6 3 24 1.78 0.76
 -6 -3 24 0.29 1.24
 -6 3 23 13.72 1.51
 6 -3 -23 10.53 1.57
 6 -3 -22 0.36 1.23
 6 3 -22 0.38 0.94
 -6 3 22 1.48 1.2
 -6 3 21 18.58 2.18
 6 3 -21 12.94 1.84
 6 -3 -21 15.38 2.05
 6 3 -20 7.79 1.68
 -6 3 20 13.04 2.15
 6 -3 -20 10.55 1.91
 -6 3 19 78.88 9.25
 6 -3 -19 80.76 5.15
 6 -3 -19 70.41 8.93
 6 3 -19 70.59 5.11
 -6 3 18 97.56 10.65
 6 -3 -18 107.03 10.86
 6 3 -17 42.7 3.73
 -6 3 17 53.71 8.15
 6 3 -17 41.18 3.95
 6 -3 -17 42.88 7.17
 6 -3 -17 41.18 7.12
 -6 3 17 44.85 4.33
 6 3 -16 48.66 4.02
 -6 3 16 47.94 7.93
 6 3 -16 47.42 4.27
 6 -3 -16 44.63 7.41
 6 -3 -16 53.65 4.09
 6 -3 -16 43.17 7.28
 -6 3 16 42.1 4.5
 6 3 -15 40.21 3.73
 6 -3 -15 37.98 6.69
 6 -3 -15 43.17 3.67
 6 3 -15 38.64 4.03
 -6 3 15 34.02 7.31
 6 -3 -15 39.94 7.08
 6 3 -15 33.41 6.93
 -6 3 14 5.41 5.16
 6 3 -14 12.37 4.85
 6 -3 -14 4.48 3.87
 6 3 -14 5.39 2.07
 6 -3 -14 3.84 1.85
 6 3 -14 6.01 2.15
 6 3 -13 66.41 4.95
 6 3 -13 52.61 8.28
 6 -3 -13 57.13 8.29
 6 -3 -13 57.7 4.48
 -6 3 13 66.89 8.63
 6 3 -13 64.91 5.23
 6 3 -12 35.52 3.69
 -6 3 12 37.5 2.9
 6 3 -12 40.14 7
 6 -3 -12 34.29 6.78
 6 -3 -12 35.06 3.46
 -6 3 12 40.68 6.57
 6 3 -12 38.15 3.82
 6 3 -11 38.67 3.95
 -6 3 11 42.97 3.05
 6 3 -11 41.41 3.82
 6 -3 -11 42.89 3.7
 -6 3 11 42.28 6.28
 6 3 -11 34.17 6.5
 6 -3 -11 32.66 6.72
 6 3 -10 3.73 3.22
 6 -3 -10 4.94 2.02
 -6 3 10 2.95 1.3
 6 3 -10 2.88 2.24
 -6 3 10 3.24 3.11
 6 3 -10 2.48 1.63
 6 3 -10 3.32 3.57
 6 -3 -10 -0.56 3.94
 -6 3 9 33.7 5.24
 6 -3 -9 33.97 3.37
 6 3 -9 33.36 5.91
 6 3 -9 35.74 4.67
 6 3 -9 38.24 3.32
 6 -3 -9 34.82 3.08
 6 3 -9 34 2.53
 -6 3 9 34.26 2.63
 6 3 -9 33.62 3.62
 6 3 -8 224.35 11.51
 6 -3 -8 231.71 10.39
 -6 3 8 236.64 14.14
 6 3 -8 230.04 12.25
 6 3 -8 242.62 11.14
 6 3 -8 212.99 10.14
 6 3 -8 257.89 15.6
 6 -3 -8 213.78 11.14
 6 3 -7 255.07 12.95
 6 3 -7 240.61 11.85
 6 -3 -7 240.36 10.71
 -6 3 7 256.27 14.5
 6 -3 -7 228.65 10.49
 6 3 -7 243.37 11.34
 6 3 -7 237.6 14.95
 6 3 -7 224.88 10.57
 6 3 -6 151.57 9.3
 6 -3 -6 138.06 6.97
 -6 3 6 157.09 10.21
 6 3 -6 146.69 7.52
 6 3 -6 143.32 6.97
 6 3 -6 152.23 7.99
 6 -3 -6 149.65 7.24
 6 3 -5 61.95 4.17
 6 3 -5 61.89 3.86
 6 3 -5 53.14 3.35
 6 -3 -5 55.33 3.45
 -6 3 5 51.59 5.51
 6 3 -5 56.06 5.68
 6 -3 -5 56.22 3.64
 -6 3 5 62.29 5.65
 6 3 -4 3.51 1.32
 6 3 -4 2.14 1.2
 6 3 -4 6.66 1.7
 6 -3 -4 1.51 1.59
 -6 3 4 4.64 2.39
 -6 3 4 6.12 2.61
 6 3 -4 1.69 3.61
 6 -3 -4 2.48 1.55
 6 3 -3 139.88 7.22
 6 3 -3 128.07 8.56
 6 -3 -3 141.29 6.99
 6 3 -3 142.33 7.2
 6 3 -3 141.96 6.85
 6 -3 -2 11.2 2.21
 6 3 -2 8.35 2.17
 6 3 -2 7.27 3.62
 6 3 -2 9.53 1.62
 6 3 -2 7.08 1.55
 6 3 -2 10.06 1.76
 6 -3 -2 10.66 1.89
 6 -3 -1 22.76 2.34
 6 3 -1 21.5 2.22
 6 3 -1 21.6 2.24
 6 -3 -1 22.6 2.9
 6 3 -1 24.61 2.95
 6 3 -1 26.06 2.34
 6 3 0 17.91 2.2
 6 3 0 19.01 2.65
 6 -3 0 21.84 2.76
 6 3 0 21.08 2.15
 6 -3 0 19.3 2.26
 6 3 0 18.24 1.99
 6 3 1 210.08 10.21
 6 3 1 220.74 10
 6 -3 1 221.41 11.42
 6 3 1 221.88 11.4
 6 3 1 204.98 9.62
 6 -3 2 4.48 1.58
 6 3 2 3.98 1.08
 6 3 2 5.76 1.84
 6 3 2 4.2 1.82
 6 -3 2 2.44 1.8
 6 -3 3 79.73 5.66
 6 3 3 66.26 5.31
 6 3 3 68.48 3.78
 6 3 3 64.27 4.23
 6 -3 3 70.04 4.04
 6 3 3 54.5 4.36
 6 3 4 10.42 1.71
 6 3 4 5.91 1.72
 6 -3 4 9.06 1.71
 6 3 4 8.39 1.33
 6 -3 4 9.45 2.43
 6 3 4 8.84 2.37
 6 3 4 7.17 1.82
 6 -3 5 165.15 10.09
 6 3 5 155.5 10.05
 6 3 5 166.51 8.11
 6 3 5 160.7 7.68
 6 3 5 165.28 7.92
 6 -3 5 154.79 7.85
 6 3 5 156.56 8.13
 6 -3 6 17.52 3.45
 6 3 6 21.27 2.35
 6 -3 6 24.37 2.45
 6 3 6 21.27 2.02
 6 3 6 20.05 2.05
 6 3 6 21.07 2.63
 -6 -3 -7 21.4 3.46
 6 3 7 20.06 2.1
 6 -3 7 17.78 2.35
 6 3 7 19 2.62
 6 3 7 16.69 1.83
 6 -3 7 18.82 1.95
 6 3 7 17.45 2.23
 6 -3 8 1.72 1.42
 6 3 8 1.31 1.94
 -6 -3 -8 1.15 2.15
 6 3 8 1.24 1.04
 6 -3 8 -0.3 2.66
 6 3 8 1.87 2.63
 6 -3 8 0.77 1.88
 6 3 8 1.47 1.33
 -6 -3 -8 3.8 3.55
 6 3 9 33.41 3.36
 -6 -3 -9 37.68 5.95
 6 -3 9 27.96 4.88
 6 3 9 25.98 5.11
 6 3 9 32.42 2.36
 6 3 9 26.46 2.64
 6 -3 9 31.27 2.76
 6 -3 9 31.08 3.33
 -6 -3 -9 27.7 4.51
 6 3 10 52.87 4.16
 6 -3 10 51.56 3.75
 6 3 10 50.17 3.78
 6 -3 10 46.98 6.52
 6 3 10 39.11 6.13
 -6 -3 -10 51.08 6.35
 6 3 10 51.64 3.13
 6 -3 10 51.96 4.33
 -6 -3 -10 46.87 7.02
 6 3 11 7.12 4.15
 6 -3 11 4.9 3.85
 -6 -3 -11 10.05 4.93
 6 -3 11 6.14 2.04
 6 3 11 7.27 2.12
 6 -3 11 8.39 2.71
 -6 -3 -11 3.61 3.33
 6 3 11 9.75 2.24
 6 3 12 35.37 3.13
 6 3 12 19.83 2.94
 6 -3 12 28.13 3.11
 6 -3 12 18.16 3.43
 6 -3 12 23.99 5.68
 6 3 12 24 6.06
 -6 -3 -12 24.71 5.81
 -6 -3 -12 31.29 6.64
 -6 -3 -13 9 5.31
 6 -3 13 9.6 2.45
 6 3 13 12.97 2.61
 6 3 13 7.58 4.51
 6 -3 13 11.82 4.79
 6 -3 13 8.5 2.83
 6 3 13 14.42 2.25
 -6 -3 -13 11.92 4.21
 -6 -3 -14 3.96 1.85
 -6 -3 -14 8.97 5.11
 6 -3 14 5.34 2.28
 6 3 14 2.81 2.15
 6 -3 14 5.46 4.21
 6 3 14 2.76 3.92
 6 -3 14 4.7 2.67
 6 3 14 3.88 1.76
 -6 -3 -14 1.34 3.24
 -6 -3 -15 2.03 1.75
 6 -3 15 -0.54 4.29
 6 3 15 2.15 3.87
 6 -3 15 1.43 2.07
 6 3 15 -0.12 1.97
 6 -3 15 -0.42 2.3
 -6 -3 -15 0.52 4.65
 -6 -3 -15 2.53 3
 6 3 15 1.15 1.62
 6 3 16 1.91 1.93
 6 -3 16 -1.25 1.98
 6 -3 16 1.2 2.23
 -6 -3 -16 1.52 4.23
 6 -3 16 2.05 3.65
 6 3 16 -0.5 3.25
 6 3 16 4.91 1.79
 6 -3 17 1.17 1.82
 6 3 17 3.13 1.85
 -6 -3 -17 2.9 4.53
 6 3 17 3.85 1.78
 6 3 17 0.95 3.32
 6 -3 17 -1.91 3.64
 6 -3 17 4.03 2.33
 -6 -3 -18 46.43 7.2
 6 -3 18 33.79 6.19
 6 3 18 27.85 5.78
 6 -3 19 27.07 2.87
 6 3 19 28.73 2.82
 6 3 19 30.61 3.11
 6 -3 19 27.52 3.24
 6 -3 20 25.34 2.48
 6 3 20 19.64 2.32
 6 -3 20 20.47 2.72
 6 3 20 20.39 2.53
 6 3 21 8.24 1.64
 6 -3 21 7.98 1.67
 6 -3 21 5.06 2.04
 6 3 21 5.22 1.78
 6 -3 22 23.94 2.19
 6 3 22 29.92 2.28
 6 -3 22 24.83 2.66
 6 3 23 3.75 1.16
 6 -3 23 3.47 1.17
 6 3 23 6.57 1.24
 6 3 23 1.46 1.33
 6 -3 23 3.24 1.59
 6 -3 24 5.3 1.4
 6 -3 25 0.25 0.97
 6 -4 -24 2.15 0.72
 -6 4 23 21.03 1.41
 6 -4 -23 17.39 1.5
 -6 4 22 20.75 1.69
 6 -4 -22 15.44 1.69
 6 -4 -21 24.73 2.17
 -6 4 21 34.27 2.37
 6 4 -20 13.45 1.87
 6 -4 -20 18.62 2.17
 6 4 -19 19.49 2.35
 6 -4 -19 22.16 2.4
 -6 4 18 18.54 2.61
 6 4 -18 14.53 2.2
 6 -4 -17 14.74 5
 6 4 -17 21.56 2.72
 -6 4 17 25.43 6
 6 -4 -17 20.28 5.31
 6 -4 -16 20.13 5.42
 -6 4 16 18.69 6.12
 -6 4 16 27.18 3.46
 6 -4 -16 25.65 6.19
 -6 4 15 83.9 10.66
 6 4 -15 79.1 5.9
 -6 4 15 86.77 6.11
 6 -4 -15 80.61 10.23
 6 -4 -15 80.97 5.39
 6 4 -14 9.21 2.47
 -6 4 14 11.04 2.08
 -6 4 14 10.58 5.61
 6 -4 -14 15.32 5.46
 -6 4 14 10.61 3.03
 6 -4 -14 10.46 2.28
 6 4 -14 10.82 2.48
 -6 4 13 1.18 4.92
 6 -4 -13 6.31 3.93
 -6 4 13 6.54 1.87
 6 -4 -13 6.72 2
 6 4 -13 6.35 2.28
 6 4 -13 3.86 2.29
 -6 4 12 121.28 13.06
 -6 4 12 147.28 7.77
 6 -4 -12 140.03 14.05
 6 -4 -12 155.05 8.3
 6 4 -12 153.28 8.9
 6 4 -12 154.73 8.85
 -6 4 11 83.41 10.17
 -6 4 11 79.55 4.95
 6 -4 -11 69.64 9.98
 6 4 -11 91.28 6.06
 6 -4 -11 83.13 5.6
 6 4 -11 86.3 6.15
 6 -4 -10 5.27 2.17
 6 4 -10 5.33 1.9
 6 4 -10 4.95 2.45
 -6 4 10 3.82 1.46
 -6 4 10 1.86 4.14
 6 -4 -9 6.77 2.27
 6 4 -9 5.05 2.48
 6 4 -9 7.59 2
 -6 4 9 7.53 4.06
 -6 4 9 4.48 1.51
 -6 4 8 1.17 1.31
 6 4 -8 0.45 2
 6 4 -8 0.74 1.47
 6 4 -8 0.34 1.2
 -6 4 8 0.38 3.19
 -6 4 7 64.58 4.06
 6 4 -7 65.27 4.96
 -6 4 7 59.32 6.8
 6 4 -7 62.88 4.41
 6 -4 -7 62.2 4.14
 6 4 -7 58.04 3.73
 6 4 -6 3.84 1.68
 6 4 -6 8.8 1.57
 6 4 -6 4.53 2.08
 6 -4 -6 9.07 1.98
 6 -4 -6 6.53 2.07
 -6 4 6 7.41 3.18
 6 -4 -5 88.43 5.04
 6 4 -5 85.34 5.32
 -6 4 5 82.61 7.56
 6 4 -5 85.1 4.8
 6 -4 -5 86.26 4.84
 6 4 -5 88.91 5.64
 6 -4 -4 5.57 1.71
 6 4 -4 7.36 1.49
 6 4 -4 5.11 1.59
 -6 4 4 1.77 2.2
 6 4 -4 8.7 1.91
 6 -4 -4 9.03 1.94
 -6 4 4 3.93 2.57
 6 4 -3 19.92 2.19
 6 4 -3 22.32 2.58
 -6 4 3 24.51 4.11
 6 4 -3 19.41 2.31
 6 -4 -3 23.82 2.5
 -6 4 3 15.75 3.33
 6 -4 -3 20.55 2.16
 6 -4 -2 4.94 1.65
 6 -4 -2 5.42 1.76
 -6 4 2 2.65 2.37
 -6 4 2 5.61 2.51
 6 4 -2 4.49 1.44
 6 4 -2 3.94 1.49
 6 -4 -1 108.37 5.75
 -6 4 1 110.3 8.01
 -6 4 1 118.22 8.68
 6 -4 -1 92.77 5.1
 6 4 -1 106.93 5.97
 6 -4 0 33.22 2.67
 6 -4 0 23.97 2.24
 6 4 0 32.01 3.08
 6 4 0 25.88 2.18
 -6 4 0 28.78 4.05
 -6 4 0 26.33 4.14
 6 -4 0 26.07 2.72
 6 -4 1 7.83 1.71
 6 4 1 4.91 1.98
 6 4 1 1.82 1.95
 -6 4 -1 4.36 2.54
 -6 4 -1 5.78 2.62
 6 4 1 5.84 1.23
 6 -4 1 3.87 1.51
 6 -4 2 45.67 3.09
 6 4 2 41.6 2.79
 -6 4 -2 44.43 5.25
 6 4 2 39.84 3.61
 -6 -4 -2 43.48 5.05
 -6 4 -3 4.02 2.36
 -6 -4 -3 3.2 2.2
 6 4 3 3.89 1.17
 6 -4 3 6.32 1.7
 6 4 3 4.76 2.02
 6 4 3 4.28 1.84
 6 4 4 0.9 1.47
 -6 4 -4 0.87 2.07
 -6 -4 -4 1.75 2.11
 6 4 4 2.47 1.15
 6 -4 4 1.96 1.53
 6 4 4 1.82 1.78
 6 4 4 0.92 1.64
 6 4 5 8.71 2.12
 -6 4 -5 13.96 3.29
 6 4 5 12.7 1.69
 6 4 5 11.84 2.01
 6 -4 5 11.76 1.96
 6 4 5 11.48 2.22
 -6 -4 -5 13 3.01
 -6 -4 -6 3.19 2.31
 6 4 6 0.89 1.2
 6 4 6 -0.08 1.38
 6 -4 6 0.42 1.58
 6 4 6 0.82 1.49
 6 4 6 0.11 1.81
 -6 -4 -7 4.45 2.44
 6 4 7 5.18 1.64
 6 4 7 2.02 2.24
 6 -4 7 3.92 1.87
 6 4 7 6.27 1.72
 6 4 7 5.3 1.47
 6 4 8 1.58 1.15
 6 -4 8 3.14 2.04
 -6 -4 -8 0.37 2.3
 6 4 8 6.29 2.34
 6 4 8 2.26 1.47
 -6 -4 -9 7 4.27
 6 4 9 0.21 1.1
 6 -4 9 -0.12 2.15
 -6 -4 -9 -0.4 2.69
 6 4 9 -0.41 2.16
 6 4 9 0.2 1.41
 -6 -4 -10 0.48 4.29
 6 4 10 0.87 1.14
 6 -4 10 2.35 2.37
 -6 -4 -10 0.44 3.01
 6 4 10 0.95 2.11
 6 4 10 1.8 1.54
 6 -4 11 5.31 2.82
 -6 -4 -11 8.48 4.8
 6 4 11 6.06 1.35
 -6 -4 -11 2.46 3.71
 6 4 11 8 2.37
 6 -4 12 -1.53 2.69
 -6 -4 -12 -0.57 4.81
 -6 -4 -12 5.37 4.45
 6 4 12 0.98 1.89
 6 -4 13 3.29 2.8
 6 4 13 1.87 1.78
 -6 -4 -13 7.7 5.87
 -6 -4 -13 1.69 4.29
 6 4 14 45.44 3.66
 6 -4 14 28.41 4.07
 -6 -4 -14 20.31 6.12
 -6 -4 -14 50.53 8.33
 -6 -4 -15 2.25 4.86
 6 -4 15 2.04 2.46
 6 4 15 -0.32 1.6
 -6 -4 -15 1.97 1.95
 -6 -4 -15 -2.01 3.88
 6 4 16 2.7 1.77
 -6 -4 -16 -2.25 3.76
 -6 -4 -16 0.53 4.3
 -6 -4 -17 2.45 1.58
 -6 -4 -17 -1.48 4.46
 -6 -4 -18 2.07 1.34
 6 -4 18 1.88 2.02
 6 4 18 4.81 1.69
 6 -4 19 0.89 1.86
 6 4 19 -0.63 1.5
 6 -4 20 3.22 1.86
 6 4 20 12.6 1.87
 6 -4 21 0.15 1.46
 6 4 21 0.72 1.27
 6 -4 22 2.11 1.36
 6 4 22 0.49 1.16
 6 4 23 0.32 0.91
 6 -4 23 0.05 1.07
 6 -5 -22 17.19 1.43
 -6 5 22 23.16 1.58
 6 -5 -21 0.63 0.82
 -6 5 21 1.87 1
 6 -5 -20 20.5 1.99
 -6 5 20 29.82 2.26
 -6 5 19 -0.13 1.27
 6 -5 -19 1.62 1.19
 -6 5 18 34.29 2.9
 -6 5 17 1.19 1.66
 6 -5 -16 38.97 3.37
 -6 5 16 49.08 3.86
 6 -5 -15 19.66 5.48
 -6 5 15 26.27 5.81
 6 -5 -15 23.91 2.71
 -6 5 15 23.64 2.58
 -6 5 15 28.07 3.22
 -6 5 14 100.88 10.86
 6 -5 -14 85.46 10.81
 6 5 -13 2.81 1.94
 -6 5 13 1.79 1.78
 -6 5 13 5.94 2.63
 6 -5 -13 4.13 1.86
 -6 5 13 2.19 4.67
 6 -5 -13 7.09 4.59
 6 -5 -12 105.77 12.75
 6 -5 -12 125.35 7.36
 -6 5 12 122.6 7.8
 -6 5 12 137.1 7.27
 6 5 -12 140.34 8.15
 -6 5 12 112.79 12.75
 6 -5 -11 -2.13 1.94
 -6 5 11 0.42 1.6
 6 5 -11 1.29 2
 6 -5 -11 0.69 3.97
 -6 5 11 2.85 4.67
 -6 5 10 139.14 7.37
 -6 5 10 127.92 12.72
 6 5 -10 131.49 8.06
 -6 5 9 2.03 1.62
 6 5 -9 0.74 1.8
 -6 5 9 1.06 4.74
 -6 5 8 54.3 8.11
 -6 5 8 69.46 4.41
 6 5 -8 70.59 4.99
 6 5 -8 59.57 3.93
 -6 5 7 0.91 1.48
 6 5 -7 1.41 1.35
 -6 5 7 0.45 3.94
 6 5 -6 114.19 6.32
 -6 5 6 109.96 10.39
 -6 5 5 20.71 4.88
 6 -5 -5 21.35 2.53
 6 5 -5 19.31 2.23
 -6 5 5 20.64 2.48
 -6 5 4 240.86 15.9
 6 5 -4 249.54 11.91
 6 -5 -4 263.9 11.95
 6 5 -3 6.68 1.84
 -6 5 3 7.14 3.52
 6 -5 -3 7.82 2.07
 6 5 -2 113.53 6.59
 6 -5 -2 117.38 6.45
 6 5 -2 118.79 6.21
 -6 5 1 -1.76 2.88
 6 5 -1 1.41 1.14
 6 -5 -1 0.54 1.87
 6 5 -1 0.83 1.87
 6 -5 0 17.35 2.58
 6 5 0 18.32 2.8
 -6 -5 0 16.13 3.84
 -6 5 0 23 4.45
 6 5 0 16 1.91
 -6 -5 -1 18.83 4.09
 -6 5 -1 14.83 3.68
 6 -5 1 13.2 2.43
 6 5 1 15.02 2.83
 6 5 1 11.24 1.7
 6 5 2 54.51 3.48
 6 5 2 55.5 4.59
 -6 -5 -2 63.68 6.77
 -6 5 -2 54.95 6.2
 -6 5 -3 -0.68 2.65
 6 5 3 0.55 2.05
 -6 -5 -3 -1.46 2.44
 6 5 3 1.22 1.17
 6 5 3 -1.14 2.21
 -6 5 -4 94.37 8.44
 -6 -5 -4 92.13 8.48
 6 5 4 89.43 6.3
 6 5 4 99.9 6.17
 6 5 4 95.09 5.31
 6 5 5 7.33 1.58
 6 5 5 8.7 2.15
 6 -5 5 8.52 1.98
 6 5 5 6.26 2.23
 -6 -5 -5 8.36 3.16
 -6 5 -5 7 3.18
 6 5 6 11.66 1.9
 6 5 6 12.74 2.17
 6 -5 6 14.22 2.29
 6 5 6 15.26 2.47
 -6 -5 -6 14.19 3.79
 -6 5 -6 11.91 3.7
 6 5 7 13.68 3.03
 6 -5 7 22.7 2.78
 -6 5 -7 26.37 4.87
 6 5 7 26.27 2.72
 -6 -5 -7 28.21 5.23
 6 5 7 27.16 2.97
 6 5 7 27.36 2.64
 -6 -5 -8 3.96 3.27
 -6 5 -8 5.14 3.17
 6 5 8 3.47 1.66
 6 -5 8 5.77 2.13
 6 5 8 3.86 1.56
 6 5 8 3.71 2.45
 6 -5 9 23.72 3.13
 6 5 9 22.2 2.24
 -6 5 -9 24.57 5.05
 6 5 9 18.25 2.49
 -6 -5 -9 18.34 5.17
 6 5 9 18.11 3.26
 -6 -5 -9 22.02 6.12
 6 5 10 5.26 1.45
 -6 5 -10 3.91 3.04
 6 -5 10 3.03 2.28
 -6 -5 -10 2.62 4.66
 -6 -5 -10 -0.51 3.83
 6 5 10 -1.16 2.4
 6 5 10 4.12 1.7
 -6 -5 -11 8.43 5.61
 6 -5 11 0.52 2.39
 -6 5 -11 -2.22 3.29
 6 5 11 2.9 1.25
 6 5 11 -0.41 2.19
 -6 -5 -11 -0.55 3.94
 6 -5 12 -1.94 2.53
 6 5 12 1.82 1.23
 6 5 12 3.36 2.14
 -6 -5 -12 -2.38 5.43
 -6 -5 -12 2.36 4.25
 6 5 13 1.2 1.89
 -6 -5 -13 0.6 5.59
 -6 -5 -13 -1.79 4.42
 -6 -5 -14 -5.22 6.28
 -6 -5 -14 7.35 4.73
 6 -5 15 0.13 2.46
 -6 -5 -15 1.61 4.93
 6 5 15 0.41 1.7
 -6 -5 -15 3.54 2
 6 5 16 4.89 1.72
 6 -5 16 -0.57 2.28
 -6 -5 -16 1.15 1.64
 6 5 17 6.47 1.76
 -6 -5 -17 6.53 1.64
 6 5 18 13.43 1.93
 -6 -5 -18 9.64 1.56
 6 5 19 -0.85 1.33
 6 -5 19 1.12 1.63
 -6 -5 -19 1.07 0.98
 6 5 20 1.69 1.28
 6 -5 20 -0.22 1.34
 6 5 21 1.04 1.1
 6 -5 21 0.21 1.04
 6 5 22 2.25 0.91
 -6 6 20 38.08 2.33
 6 6 -20 40.62 2.28
 -6 6 19 2.21 0.99
 6 -6 -19 1.55 0.73
 -6 6 18 49.91 2.89
 6 -6 -18 34.65 2.46
 6 -6 -17 6.87 1.33
 -6 6 17 13.84 1.72
 -6 6 16 62 3.85
 -6 6 16 84.01 4.36
 -6 6 15 14.1 2
 6 -6 -15 13.79 1.9
 -6 6 15 15.83 1.97
 -6 6 14 112.67 6.38
 6 -6 -14 110.85 6.27
 -6 6 13 41.29 3.42
 -6 6 13 41.4 3.43
 -6 6 12 161.86 8.72
 -6 6 12 175.01 8.75
 -6 6 11 33.36 3.32
 -6 6 11 39.3 3.52
 6 -6 -11 29.55 7.19
 -6 6 10 215.53 16.08
 -6 6 9 83.06 5.39
 -6 6 9 74.85 9.39
 -6 6 8 94.94 5.6
 -6 6 8 74.2 5.84
 -6 6 8 90.96 10.17
 -6 6 7 27.34 3.72
 -6 6 7 25.81 6.52
 -6 6 7 33.39 3.14
 6 6 -7 25.08 2.5
 -6 6 6 185.54 9.04
 6 6 -6 161.76 8.38
 -6 6 5 40.77 3.41
 6 6 -5 35.68 3.03
 -6 6 4 322.87 14.52
 6 6 -4 293.7 14.19
 6 6 -4 312.13 14.13
 6 6 -3 118.11 6.32
 -6 6 3 110.33 6.53
 -6 -6 3 119.65 10.5
 6 -6 -3 118.97 6.43
 6 6 -3 116.14 6.65
 6 6 -2 233.4 10.99
 -6 6 2 228.25 11.28
 -6 -6 2 263.89 16.42
 6 -6 -2 235.6 11.13
 6 6 -2 221.55 11.49
 6 6 -1 126.67 6.63
 -6 6 1 120.81 6.9
 -6 -6 1 129.12 11.03
 6 -6 -1 117.08 6.81
 6 6 -1 136.66 7.57
 6 6 0 234.39 11.1
 -6 6 0 233.62 11.46
 -6 -6 0 233.86 15.92
 6 6 0 239.57 12.28
 6 -6 0 235.73 11.36
 6 6 1 171.48 8.43
 -6 -6 -1 184.29 13.34
 6 6 1 172.74 9.69
 6 -6 1 159.32 8.68
 6 -6 2 280.81 13.63
 6 6 2 299.54 13.34
 6 6 2 276.23 14.39
 -6 -6 -2 311.93 18.85
 -6 -6 -3 253.15 16.93
 6 -6 3 251.48 12.35
 -6 6 -3 241.33 15.88
 6 6 3 251.54 12.96
 6 6 3 258.77 11.9
 6 6 4 173.91 8.6
 6 6 4 159.33 9.47
 6 -6 4 172.22 9.13
 -6 -6 -4 176.37 13.38
 -6 6 -4 171.19 12.4
 6 6 4 178.62 9.48
 -6 -6 -5 68.43 8.13
 6 6 5 60.13 4.85
 -6 6 -5 60.54 7.05
 6 6 5 61.99 4.2
 6 6 5 63.33 4.69
 6 6 6 157.95 8.03
 -6 6 -6 150.79 11.7
 6 6 6 137.67 8.14
 -6 -6 -6 136.09 11.98
 6 6 7 164.1 8.17
 -6 -6 -7 146.11 12.7
 -6 6 -7 155.45 12.32
 6 6 7 148.99 8.38
 6 6 8 147.62 8.13
 6 6 8 151.89 7.76
 -6 -6 -8 176.28 13.8
 -6 -6 -8 138.48 12.7
 -6 -6 -9 120.4 11.77
 -6 -6 -9 122.67 12.03
 -6 -6 -10 277.17 18.52
 -6 -6 -10 203.85 17.14
 -6 -6 -11 197.58 16.57
 -6 -6 -11 243.01 17.55
 6 6 11 190.44 10.85
 6 6 11 227.28 10.08
 6 6 12 148.62 8.42
 6 6 12 156.75 7.47
 6 6 13 170.38 8.84
 6 6 13 164.7 7.83
 -6 -6 -14 124.36 7.05
 6 6 14 129.57 6.92
 -6 -6 -15 85.46 5.23
 6 6 15 92.49 5.29
 -6 -6 -16 120.83 6.43
 6 6 16 132.19 6.56
 -6 -6 -17 77.82 4.4
 6 6 17 90.42 4.75
 -6 -6 -18 101.91 5.15
 6 6 18 125.69 5.67
 6 -6 19 91.21 4.75
 6 -6 20 77.97 3.82
 6 6 20 71.99 3.59
 6 7 -16 21.37 1.66
 -6 7 16 15.91 1.45
 -6 7 15 9.17 1.26
 6 7 -15 10.45 1.42
 -6 7 15 11.19 1.27
 6 7 -14 30.72 2.58
 -6 7 14 33 2.3
 -6 7 14 38.81 2.59
 -6 7 13 1.77 1.14
 -6 7 13 4.49 1.45
 6 7 -13 2.08 1.24
 6 7 -12 65.51 4.21
 -6 7 12 62.28 3.9
 6 7 -11 6.89 1.58
 -6 7 11 4.53 1.43
 -6 7 11 7.8 1.9
 -6 7 10 153.82 7.68
 6 7 -10 129.88 7.07
 -6 7 9 7.82 1.97
 6 7 -9 8.44 1.6
 -6 7 8 146.14 7.71
 6 7 -8 136.04 7.08
 -6 7 7 9.27 2.17
 6 7 -7 7.76 1.54
 6 7 -6 49.17 3.41
 -6 7 6 57.91 4.07
 6 7 -6 49.39 3.37
 6 7 -5 65.75 3.98
 6 7 -5 60.53 3.99
 -6 7 5 68.69 4.51
 -6 -7 4 50.86 6.47
 6 7 -4 46.23 3.26
 6 7 -4 46.99 3.49
 -6 7 4 54.98 3.88
 6 7 -3 15.5 1.89
 6 7 -3 17.8 2.34
 -6 7 3 18.26 2.38
 -6 -7 2 76.69 8.21
 6 7 -2 88.12 4.91
 6 7 -2 87.12 5.48
 6 7 -1 12.66 1.76
 -6 -7 1 8.61 3.39
 6 7 0 108.04 5.81
 -6 -7 0 121.01 10.31
 6 7 1 0.78 1.24
 6 -7 1 0.57 1.84
 -6 -7 -1 2.58 2.96
 6 -7 2 99.08 5.71
 -6 -7 -2 101.11 9.64
 6 7 2 95.5 5.36
 -6 7 -2 95.84 5.98
 6 -7 3 25.53 2.94
 6 7 3 30.63 2.68
 -6 -7 -3 28.77 5.47
 6 7 3 35.3 3.64
 -6 7 -3 26.87 3.08
 6 -7 4 13.43 2.62
 6 7 4 12.56 2.51
 -6 7 -4 11.67 2.36
 6 7 5 52.67 3.9
 6 -7 5 47.14 3.86
 6 -7 6 22.24 3.05
 6 7 6 17.34 2.34
 6 -7 7 -0.46 2.4
 6 7 7 0.34 1.34
 6 7 8 15.21 1.97
 6 -7 8 13.94 2.97
 6 -7 9 4.49 2.67
 6 7 9 3.34 1.28
 6 -7 10 3.24 2.66
 6 7 10 5.38 1.3
 6 -7 11 12.24 2.86
 6 7 11 9.76 1.45
 6 -7 12 11.8 2.64
 6 7 12 8.03 1.24
 -6 -7 -13 11.76 1.98
 6 7 13 10.16 1.2
 6 -7 14 1.44 1.74
 -6 -7 -14 0.12 1.18
 6 -7 15 5.08 1.61
 -6 -7 -15 3.05 1.1
 6 -7 16 0.63 1.24
 6 7 16 2.08 1.01
 6 -7 17 1.14 0.93
 -6 8 12 19.11 1.57
 -6 8 11 125.19 6.05
 -6 8 10 49.28 2.81
 6 8 -10 27.88 2.12
 -6 8 9 149.08 6.43
 6 8 -9 107.71 5.62
 -6 8 8 98.65 5.05
 6 8 -8 81.51 4.36
 -6 8 7 181.01 8.17
 6 8 -7 153.23 7.4
 -6 8 6 90.8 5.13
 6 8 -6 86.83 4.46
 -6 8 5 266.9 11.65
 6 8 -5 239.73 10.87
 6 8 -5 244.56 10.84
 -6 8 4 70.36 4.36
 6 8 -4 69.93 3.83
 6 8 -4 61.07 3.54
 -6 8 3 239.09 10.51
 6 8 -3 213.99 9.92
 6 8 -3 204.66 9.48
 -6 8 2 87.96 5.18
 6 8 -2 79.91 4.75
 -6 8 1 270.81 12.59
 6 8 -1 261.62 12.33
 -6 8 0 82.91 5.22
 6 8 0 81.16 5.04
 -6 8 -1 226.78 11.01
 6 8 1 222.34 10.86
 -6 8 -2 92.47 5.69
 6 8 2 96.48 5.72
 -6 8 -3 208.15 10.76
 6 8 3 240.3 10.87
 -6 8 -4 136.63 7.38
 6 8 4 149.06 7.43
 -6 8 -5 311.67 15
 6 8 5 374.44 15.23
 6 -8 6 87.73 4.96
 6 8 6 104.44 5.23
 6 -8 7 247.33 11.86
 6 8 7 293.83 11.99
 6 -8 8 49.43 3.41
 6 8 8 56.01 3.17
 6 -8 9 220.61 10.22
 6 8 9 229.34 9.92
 6 -8 10 95.03 4.76
 6 8 10 88.58 4.24
 -6 -8 -10 79.56 4.78
 -6 -8 -11 169.31 7.88
 -6 -8 -12 43.05 2.6
 6 9 1 7.2 1.15
 6 9 2 2.42 0.87
 6 9 3 5.95 1
 7 0 -25 52.1 3.13
 7 0 -24 -0.5 0.98
 7 0 -23 34.58 3.01
 7 0 -22 0.44 1.35
 7 0 -21 188.94 9.96
 7 0 -20 0.44 2.99
 7 0 -20 0.47 3.13
 7 0 -19 150.81 12.3
 7 0 -19 125.24 7.19
 7 0 -19 118.63 11.69
 7 0 -18 -0.36 1.65
 7 0 -18 1.54 3.75
 7 0 -17 245.16 17.78
 7 0 -17 226.67 12.15
 7 0 -17 267.38 12.39
 7 0 -16 -1.42 2.94
 7 0 -16 0.13 1.88
 7 0 -16 -1.57 3.84
 7 0 -15 288.09 18.66
 7 0 -15 236.01 12.63
 -7 0 15 217.89 15.93
 7 0 -15 264.69 12.61
 7 0 -14 1.03 3.22
 7 0 -14 -0.43 3.21
 -7 0 14 -1.75 3.75
 7 0 -14 0.13 1.88
 7 0 -13 242.95 12.59
 7 0 -13 258.1 17.75
 -7 0 13 256.71 15.07
 7 0 -13 231.57 12.01
 7 0 -12 -1.97 3.93
 -7 0 12 2.78 2.67
 7 0 -12 2.56 3.3
 7 0 -12 0.71 1.77
 7 0 -12 -0.18 1.81
 7 0 -11 984.18 42.47
 7 0 -11 1017.49 48.92
 7 0 -11 1000.57 41.95
 7 0 -11 1002.78 43.11
 7 0 -11 1012.11 41.59
 -7 0 11 1068.87 45.49
 -7 0 10 -0.48 2.34
 7 0 -10 5.65 3.71
 7 0 -10 1.42 1.19
 7 0 -10 0.26 2.74
 7 0 -10 1.56 1.54
 7 0 -10 1.24 1.57
 7 0 -9 317.15 14.25
 7 0 -9 329.17 15.44
 7 0 -9 331.84 14.59
 7 0 -9 326.07 14.08
 7 0 -8 0.53 1.26
 7 0 -8 0.06 1
 7 0 -8 0.3 1.57
 7 0 -8 1.79 2.61
 7 0 -7 1535.68 66.05
 7 0 -7 1685.01 69.9
 7 0 -7 1544.32 64.98
 7 0 -7 1669.35 65.18
 7 0 -6 2.21 2.58
 7 0 -6 0.91 1.54
 7 0 -5 1154.44 50.63
 -7 0 5 1178.1 48.92
 7 0 -5 1150.08 50.5
 -7 0 4 -0.11 1.42
 7 0 -4 1.32 1.91
 7 0 -4 1.3 1.77
 7 0 -3 957.97 41.77
 -7 0 3 971.05 40.54
 7 0 -3 932.69 40.87
 7 0 -2 0.53 1.68
 -7 0 1 249.06 11.03
 7 0 -1 238 12.92
 -7 0 0 0.97 2.44
 7 0 0 0.55 1.7
 7 0 1 1067.48 45.71
 7 0 1 1115.71 47.51
 -7 0 -1 1103.06 46.81
 7 0 2 -0.42 2.08
 7 0 3 1669.43 61.98
 -7 0 -3 1385.79 57.58
 -7 0 -4 0.7 3.82
 7 0 4 -0.24 2.13
 7 0 5 492.17 24.56
 -7 0 -6 2.4 3.67
 7 0 6 1.03 1.31
 7 0 7 534.55 22.72
 -7 0 -7 571.19 26.75
 7 0 7 513.8 22.61
 7 0 8 0.08 1.54
 7 0 8 -0.49 1.85
 7 0 8 0.74 2.88
 7 0 8 0.35 1.78
 7 0 9 194.79 9.27
 7 0 9 173.08 9.02
 7 0 9 169.47 8.93
 7 0 9 152.81 13.18
 7 0 10 0.51 3.43
 7 0 10 -1.39 1.97
 7 0 10 1.17 2.23
 7 0 10 0.46 1.95
 -7 0 -10 1.94 3.5
 -7 0 -11 185.35 12.76
 7 0 11 155.68 9.44
 7 0 11 169.34 9.53
 7 0 11 161.6 15.33
 7 0 12 0.63 4.43
 7 0 12 1.26 2.18
 7 0 12 -1.5 2.49
 7 0 12 -0.12 1.99
 -7 0 -12 2.84 3.67
 7 0 13 608.42 30.12
 7 0 13 616.76 30.08
 7 0 14 1.6 2.36
 7 0 14 -1.35 1.94
 -7 0 -14 0.78 3.81
 7 0 14 2.52 3.84
 7 0 14 -0.42 2.19
 7 0 15 319.92 16.21
 7 0 15 335.28 16.2
 -7 0 -15 325.48 20.51
 7 0 16 2.04 2.13
 7 0 16 -0.88 2
 7 0 16 1.73 3.84
 -7 0 -16 2.52 4.11
 -7 0 -17 45.76 6.97
 7 0 17 37.89 7.02
 7 0 17 44.31 3.8
 7 0 17 43.32 3.78
 7 0 18 0.21 1.83
 7 0 18 0.79 1.71
 -7 0 -18 -1.3 3.92
 7 0 18 2.07 3.51
 7 0 19 42.11 3.64
 -7 0 -19 55.99 7.67
 7 0 19 43.77 7.07
 -7 0 -20 -0.41 3.93
 7 0 20 -1.37 3
 7 0 20 0.57 1.75
 7 0 21 87.67 5.14
 7 0 21 77.27 4.97
 7 0 22 -1.62 1.59
 7 0 22 -0.23 1.5
 7 0 23 23.89 2.34
 7 0 23 20.23 2.26
 7 0 24 1.3 1.27
 7 0 24 -0.66 1.2
 7 0 25 59.72 3.48
 7 0 26 0.28 0.74
 -7 -1 26 4.11 1.15
 7 -1 -25 0.43 0.9
 7 1 -25 1.33 0.73
 7 -1 -24 53.49 3.62
 7 1 -24 54.32 3.38
 7 1 -23 12.62 1.77
 7 -1 -23 10.98 1.94
 7 1 -22 82.51 5.51
 7 -1 -22 106.45 5.49
 7 1 -21 16.08 2.45
 7 -1 -21 19.87 2.29
 7 1 -20 139.76 8.46
 7 -1 -20 170.95 8.33
 7 1 -20 143.3 7.96
 7 -1 -20 168.15 13.64
 7 1 -20 179.95 13.33
 7 -1 -19 48.54 7.57
 7 1 -19 59.21 7.71
 7 1 -18 65.09 8.33
 7 -1 -18 68.44 4.57
 7 1 -18 57.94 4.87
 -7 1 18 69.73 8.52
 7 -1 -18 67.06 8.75
 7 -1 -17 14.05 2.48
 7 1 -17 8.86 4.85
 7 1 -17 11.7 3.26
 -7 1 17 10.94 5.11
 7 1 -17 10.97 2.66
 7 -1 -17 16.65 4.98
 -7 1 17 1.67 2.66
 7 -1 -16 224.22 16.68
 7 -1 -16 184.93 11.16
 7 1 -16 232.73 11.72
 7 1 -16 238.61 17.07
 -7 1 16 227.67 16.9
 7 -1 -16 240.37 11.4
 7 -1 -15 4.45 3.87
 7 1 -15 1.69 4.25
 7 -1 -15 3.91 3.21
 7 1 -15 9.56 3.41
 7 1 -15 9.76 4.7
 -7 1 15 8.43 4.96
 7 -1 -15 10.38 2.45
 7 1 -14 132.97 12.81
 7 -1 -14 138.87 12.09
 7 -1 -14 106.07 7.6
 7 1 -14 137.36 8.18
 7 1 -14 137.05 12.62
 -7 1 14 119.59 11
 7 -1 -14 128.19 7.49
 7 1 -14 122.91 7.34
 7 -1 -13 45.39 7.26
 7 1 -13 47.07 7.57
 7 1 -13 50.78 4.99
 7 -1 -13 48.63 4.79
 7 1 -13 67.18 8.53
 7 1 -13 46.24 3.96
 7 -1 -13 44.76 4.16
 -7 1 13 60.82 6.91
 7 1 -12 256.62 17.84
 7 -1 -12 253.4 17.18
 7 -1 -12 242.48 12.26
 7 -1 -12 267.81 11.3
 7 1 -12 232.29 12.55
 -7 1 12 263.83 15.54
 7 -1 -12 204.45 11.69
 7 1 -12 230.96 11.66
 7 -1 -11 165.42 8.39
 7 1 -11 161.2 8.29
 -7 1 11 178.11 11.66
 7 1 -11 182.53 8.82
 7 -1 -11 169.46 13.9
 7 -1 -11 162.84 8.95
 7 1 -11 164.72 13.47
 7 -1 -11 183.05 13.83
 7 -1 -11 181.62 8.3
 7 -1 -11 185.24 9.52
 7 1 -11 169.65 9.8
 7 1 -10 12.36 3.69
 7 -1 -10 16.45 2.14
 7 1 -10 14.3 2.03
 7 -1 -10 14.46 2.32
 7 -1 -10 12.3 4.52
 7 1 -10 13.51 1.78
 7 -1 -10 13.74 1.89
 -7 1 10 8.77 3.22
 7 -1 -10 11.52 4.68
 7 1 -10 18.32 4.62
 7 -1 -9 203.86 15.13
 7 -1 -9 197.78 9.52
 7 1 -9 167.52 10.37
 -7 1 9 222.37 12.48
 7 -1 -9 196.6 8.96
 7 1 -9 194.53 8.9
 7 1 -9 195.84 9.01
 7 -1 -9 195.12 9.05
 7 1 -9 213.07 13.84
 7 -1 -9 180.31 13.98
 7 -1 -8 617.15 32.47
 7 1 -8 606.75 25.12
 7 -1 -8 576.76 25.52
 7 -1 -8 610.75 25.3
 7 1 -8 604.34 25.26
 -7 1 8 639.98 28.81
 -7 -1 8 659.09 27.96
 7 1 -8 546.53 26.58
 7 -1 -8 595.83 25.16
 7 1 -7 38.1 4.9
 7 -1 -7 35.64 5.74
 7 -1 -7 39.32 2.53
 7 1 -7 35.97 2.43
 7 1 -7 29.06 2.44
 7 1 -7 26.94 3.98
 7 1 -7 30.54 2.88
 7 1 -6 46.63 4.7
 7 1 -6 44.25 5.09
 7 -1 -6 43.51 6.09
 7 1 -6 52.29 3.03
 7 -1 -6 52.09 3.06
 7 1 -6 48.13 3.05
 7 -1 -6 51.43 3.29
 7 1 -6 42.09 3.32
 -7 1 6 51.31 4.5
 7 1 -5 33.56 4.19
 7 -1 -5 36.43 5.02
 -7 1 5 34.83 3.62
 7 1 -5 29.88 2.61
 7 -1 -5 34.16 5.53
 7 1 -5 27.2 4.24
 7 -1 -5 38.71 2.66
 7 -1 -4 188.17 11.5
 7 1 -4 182.17 11.12
 -7 1 4 194.44 10.21
 -7 -1 4 173.51 8.43
 7 -1 -4 199.72 12.92
 7 1 -4 195.31 10.71
 7 -1 -4 199.46 10.79
 7 -1 -3 51.41 4.94
 7 1 -3 55.35 4.72
 7 -1 -3 52.14 4.65
 -7 1 3 45.85 4.17
 -7 -1 3 51.78 3.28
 7 -1 -3 53.85 5.81
 7 1 -3 45.52 4.7
 7 1 -2 98.87 6.79
 7 -1 -2 109.02 6.96
 -7 1 2 99.53 6.47
 7 -1 -2 99.99 7.57
 7 1 -2 94.51 6.85
 7 -1 -1 64.97 5.34
 7 1 -1 59.04 4.95
 7 -1 -1 66.75 5.27
 7 1 -1 59.5 5.01
 7 -1 0 73.62 5.5
 7 1 0 83.41 5.67
 7 1 0 88.73 6.21
 7 -1 0 83.28 6.12
 7 -1 1 60.06 5.12
 7 1 1 52.26 4.85
 7 -1 2 409.26 18.32
 7 1 2 414.5 18.41
 7 -1 3 13.65 2.99
 7 1 3 10.87 2.91
 -7 -1 -3 16.37 3.43
 -7 1 -3 8.19 2.34
 7 1 4 16.21 3.37
 7 -1 4 14.13 3.39
 -7 -1 -4 18.64 4.18
 -7 1 -4 13.13 2.93
 -7 -1 -4 11.9 1.84
 -7 1 -5 165.06 9.93
 7 1 5 160.55 7.96
 7 1 5 169.44 8.25
 -7 -1 -5 174.84 11.34
 -7 -1 -5 169.13 8.81
 7 -1 5 178.75 8.17
 7 -1 5 171.97 7.98
 7 1 5 168.94 7.97
 7 1 6 155.84 7.9
 7 -1 6 145.67 7.36
 7 1 6 148.81 7.39
 -7 -1 -6 152.73 10.99
 7 -1 6 157.3 7.61
 -7 1 -6 146.45 9.85
 -7 -1 -6 160.8 8.43
 -7 -1 -7 284.44 13.75
 7 -1 7 283.99 12.55
 7 1 7 258.68 12.28
 7 -1 7 254.02 12.22
 7 1 7 278.5 12.87
 -7 1 -7 281.25 15.57
 7 -1 8 189.57 13.38
 7 1 8 161.53 12.94
 7 -1 8 179.33 9.14
 7 1 8 178.16 9.19
 7 1 8 194.29 9.13
 7 -1 8 200.86 9.53
 7 1 8 180.28 9.51
 -7 1 -8 205.35 12.63
 7 -1 9 85.49 8.98
 7 1 9 76.48 9.09
 7 1 9 73.59 4.94
 7 -1 9 86.1 5.42
 -7 -1 -9 88.06 8.74
 7 1 9 68.62 5.3
 7 -1 9 84.63 5.09
 7 1 9 77.83 5.11
 7 -1 10 2.91 4.06
 7 1 10 3.68 4.11
 7 1 10 9.96 2.46
 7 -1 10 9.6 2.67
 7 -1 10 8.54 2.23
 7 1 10 6.3 2.21
 7 1 10 2 2.27
 -7 -1 -10 10.99 4.94
 -7 1 -10 7.07 4.16
 7 -1 11 174.8 15.88
 7 1 11 165.34 16.11
 7 -1 11 208.71 10.78
 7 1 11 186.06 10.88
 -7 -1 -11 267.11 15.76
 -7 1 -11 216.41 14.35
 7 1 11 210.58 10.68
 7 -1 11 198.72 10.96
 7 1 11 227.52 10.96
 7 1 12 16.38 3.03
 7 -1 12 13.27 3.05
 7 1 12 16.96 3.07
 7 -1 12 17.27 2.96
 -7 -1 -12 24.54 5.53
 -7 1 -12 17.54 5.08
 7 1 12 24.41 3
 7 -1 12 12.13 5.43
 7 1 12 16 5.94
 7 1 13 42.22 8.49
 7 -1 13 57.2 9.28
 7 -1 13 58.17 4.96
 7 1 13 60.51 5.19
 -7 1 -13 79.48 8.28
 -7 -1 -13 78.78 8.49
 7 1 13 58.55 4.93
 7 -1 13 63.51 5.33
 7 1 13 85.49 5.1
 7 -1 14 1.23 4.04
 7 1 14 1.91 4.39
 7 1 14 2.83 2.21
 7 -1 14 3.79 2.44
 7 1 14 2.94 1.8
 7 -1 14 0.96 2.21
 7 1 14 1.98 2.28
 -7 -1 -14 5.14 4.43
 -7 1 -14 4.86 4.04
 7 -1 15 26.18 6.43
 7 1 15 22.49 6.61
 7 1 15 29.06 3.34
 7 -1 15 27.54 3.53
 -7 -1 -15 38.15 6.75
 -7 1 -15 33.57 6.06
 7 1 15 30.72 3.09
 7 -1 15 26.8 3.38
 7 1 15 27.85 3.44
 7 -1 16 23.64 3.27
 7 -1 16 23.6 3.03
 7 1 16 22.87 3.16
 -7 1 -16 37.12 6.28
 -7 -1 -16 36.36 6.77
 7 1 16 36.74 3.17
 7 1 16 30.53 6.87
 7 -1 16 25.02 6.53
 7 -1 17 149.6 14.34
 7 -1 17 176.34 9.2
 7 1 17 168.05 9.15
 -7 1 -17 187.79 14.17
 -7 -1 -17 175.01 13.65
 7 -1 17 177.27 9.28
 7 1 17 183.95 9.09
 7 -1 18 6 2.06
 7 1 18 7.14 2.03
 7 -1 18 5.6 4.08
 7 1 18 5.59 3.67
 -7 1 -18 4.38 4.01
 -7 -1 -18 3.46 3.77
 7 -1 18 3.21 1.92
 7 1 18 4.82 1.89
 -7 -1 -19 82.64 8.75
 -7 1 -19 62.95 8.68
 7 -1 19 55.39 8.13
 7 1 19 58.65 8.14
 -7 1 -20 4.58 4.35
 -7 -1 -20 5.58 4.08
 7 1 20 7.38 1.88
 7 -1 20 8.08 1.96
 7 -1 20 8 2.11
 7 -1 20 0.45 3.54
 7 1 20 4.84 3.61
 7 -1 21 52.6 3.94
 7 1 21 54.44 3.92
 7 -1 21 62.78 4.21
 7 -1 22 2.14 1.67
 7 -1 22 1.17 1.54
 7 1 22 0.24 1.42
 7 -1 23 24.64 2.44
 7 1 23 26.87 2.5
 7 -1 23 31.47 2.71
 7 -1 24 5.7 1.53
 7 -1 24 2.67 1.32
 7 1 24 5.55 1.33
 7 -1 25 30.46 2.3
 7 -1 25 32.15 2.31
 7 1 25 33.69 2.33
 7 1 26 0.66 0.66
 7 -1 26 0.63 0.68
 7 -2 -25 5.8 1.08
 7 2 -24 -0.17 0.7
 7 -2 -24 0.7 0.96
 -7 2 23 34.6 2.24
 7 2 -23 34.02 2.64
 7 -2 -22 1.18 1.25
 7 2 -22 -0.5 1.07
 -7 2 22 0.1 1.11
 7 -2 -21 13.41 1.95
 7 2 -21 10.48 1.88
 -7 2 21 11.9 1.92
 7 2 -20 11.19 1.93
 -7 2 20 14.99 2.29
 7 2 -20 12.91 2.15
 7 -2 -20 13.33 2.12
 7 -2 -19 34.62 6.51
 7 2 -19 38.44 3.39
 -7 2 19 44.4 7.14
 7 2 -19 34.76 6.48
 7 2 -18 3.25 3.4
 7 -2 -18 4.7 1.82
 7 -2 -18 6.78 3.83
 -7 2 18 1.08 2.3
 7 2 -18 6.2 2.02
 -7 2 18 3.87 4.68
 7 2 -17 167.92 13.5
 -7 2 17 170.36 14.82
 7 -2 -17 178.83 13.93
 7 2 -17 160.12 9.22
 7 2 -17 167.13 8.69
 7 -2 -17 187.53 8.76
 7 2 -16 1.21 1.79
 7 -2 -16 0.84 1.74
 -7 2 16 0.56 5.16
 7 -2 -16 -0.5 3.09
 7 2 -16 5.15 3.87
 7 2 -16 -0.5 1.8
 7 2 -15 87.68 6.43
 7 2 -15 82.12 5.76
 7 2 -15 96.64 6.67
 7 -2 -15 87.42 5.75
 7 2 -15 92.61 10.14
 7 -2 -15 94.64 10.07
 -7 2 15 102.84 10.99
 7 2 -14 1.27 1.95
 7 -2 -14 1.85 1.93
 7 -2 -14 3.73 3.67
 7 2 -14 2.75 4.07
 7 2 -14 1.62 3.35
 7 -2 -14 1.95 2.78
 7 -2 -14 -0.99 3.72
 -7 2 14 1.89 3.95
 -7 2 13 194.4 14.02
 7 2 -13 185.17 15.37
 7 -2 -13 183.72 10.01
 7 2 -13 196.39 10.65
 7 -2 -13 176.58 14.76
 7 -2 -13 186.21 14.59
 7 2 -13 181.01 10.5
 -7 2 12 40.45 6.09
 7 -2 -12 31.03 6.45
 7 2 -12 52.99 7.86
 7 2 -12 55.7 5.22
 7 -2 -12 48.26 4.42
 7 -2 -12 52.71 7.34
 7 2 -12 49.33 4.48
 -7 2 11 110.24 9.54
 7 -2 -11 121.64 6.46
 7 2 -11 133.88 8.12
 7 -2 -11 114.52 11.03
 7 -2 -11 109.85 11.34
 7 2 -11 117.16 11.44
 7 2 -11 129.92 7.66
 7 2 -10 5.97 3.28
 7 -2 -10 4.81 1.42
 7 2 -10 6.02 1.46
 7 -2 -10 7.41 3.93
 7 2 -10 1.44 3.58
 7 -2 -10 8.57 2.01
 7 -2 -10 7.56 2.16
 -7 2 10 8.49 3.4
 7 2 -10 7.07 1.94
 7 -2 -9 520.88 25.92
 7 2 -9 617.54 31.71
 7 -2 -9 626.2 33.58
 7 -2 -9 611.43 25.27
 7 2 -9 598.83 27
 7 2 -9 666.66 26.58
 7 2 -9 585.52 25.21
 7 -2 -9 602.49 25.29
 -7 2 9 646.12 29.66
 7 2 -8 3.05 2.95
 7 -2 -8 8.22 4.54
 7 2 -8 4.6 3.36
 7 -2 -8 4.77 1.18
 7 2 -8 4.85 1.18
 7 2 -8 2.86 1.42
 7 -2 -8 6.39 1.79
 -7 2 8 5.65 2.83
 7 -2 -8 5.28 1.8
 7 2 -7 791.68 35.38
 7 -2 -7 771.03 39.01
 7 -2 -7 699.74 30
 7 2 -7 691.16 30.07
 -7 2 7 796.5 34.29
 -7 -2 7 815.38 32.18
 7 -2 -7 708.48 29.99
 7 2 -7 707.59 29.96
 7 2 -7 712.66 31.96
 7 2 -7 741.12 30.83
 7 2 -7 720.44 29.83
 7 2 -6 12.67 3.42
 7 2 -6 10.83 1.54
 7 2 -6 10.88 1.33
 7 -2 -6 10.53 1.36
 -7 2 6 12.51 2.98
 7 2 -6 9.85 1.6
 7 2 -6 12.21 4.06
 7 2 -6 10.65 1.71
 7 2 -5 287.59 13.06
 7 2 -5 281.1 14.72
 -7 2 5 324.28 16.17
 7 2 -5 277.56 12.6
 7 2 -5 297.67 12.45
 7 -2 -5 288.22 12.46
 7 -2 -5 281.66 12.78
 7 2 -5 275.09 12.32
 7 2 -4 41.6 2.87
 7 -2 -4 43.22 7.2
 7 2 -4 43.94 2.75
 7 -2 -4 43.09 3.13
 7 2 -4 44.25 3.11
 7 2 -4 43.11 5.44
 7 2 -3 896.83 38.31
 7 -2 -3 919.99 38.51
 7 -2 -3 851.57 43.08
 7 2 -3 909.94 39.24
 7 2 -3 883.58 36.11
 7 -2 -3 842.55 35.78
 7 2 -3 921.67 36.41
 7 -2 -3 865.45 36.13
 7 2 -3 729.23 37.64
 7 2 -2 0.45 1.14
 7 -2 -2 1.23 1.56
 7 -2 -2 3.3 4.02
 7 2 -2 1.5 2.12
 7 2 -2 0.94 1.34
 7 -2 -2 1.08 1.61
 7 -2 -2 -0.18 1.93
 7 2 -2 0.89 1.72
 7 -2 -1 1183.69 50.26
 7 2 -1 1216.39 50.34
 7 2 -1 1230.58 47.96
 7 -2 -1 1032.26 48.04
 7 -2 -1 1244.67 53.64
 7 2 -1 1216.59 48.29
 7 -2 -1 1151.11 48.1
 7 -2 0 41.81 5.29
 7 2 0 53.05 4.62
 7 -2 0 48.29 4.5
 7 2 0 50 2.91
 7 -2 0 43.42 3.22
 7 2 0 43.75 2.93
 7 -2 0 47.69 3.2
 7 2 0 45.24 3.31
 7 -2 1 867.08 37
 7 2 1 863.35 36.98
 7 2 1 796.75 34.22
 7 2 1 862.61 34.4
 7 2 1 819.13 34.81
 7 -2 1 801.42 34.56
 7 -2 1 846.92 34.58
 7 -2 2 3.78 2.07
 7 2 2 3.2 1.96
 7 -2 2 3.46 1.68
 7 -2 2 4.08 1.52
 7 2 2 2.6 1.69
 7 2 2 4.46 1.08
 7 -2 3 450.91 20.75
 7 2 3 455.69 20.76
 7 -2 3 455.72 17.86
 7 2 3 419.32 17.56
 7 2 3 416.43 17.91
 -7 -2 -4 1.95 1.55
 7 2 4 2.6 1.11
 7 2 4 2.19 1.27
 7 2 4 2.43 1.54
 7 2 4 3 1.53
 7 -2 4 2.23 1.51
 7 2 5 1205.1 47.83
 7 2 5 1108.7 47.71
 -7 -2 -5 1199.81 49.91
 7 -2 5 1181.81 47.96
 7 -2 5 1154.94 47.62
 7 2 5 1131.44 47.63
 7 2 5 1151.11 48.05
 -7 -2 -6 2.58 1.69
 7 2 6 2.78 1.26
 7 -2 6 4.93 1.82
 7 -2 6 4.86 1.46
 7 2 6 4.25 1.46
 7 2 6 3.01 1.22
 7 2 6 4.17 1.85
 -7 -2 -7 460.43 23.41
 7 -2 7 534.69 21.89
 -7 -2 -7 537.34 26.23
 7 -2 7 497.55 21.44
 7 2 7 488.73 21.47
 7 -2 7 502.65 25.62
 7 2 7 470.28 25.52
 7 2 7 469.6 21.51
 -7 2 -7 504.48 24.45
 7 2 7 503.79 21.2
 7 2 7 536.7 22.37
 7 -2 8 93.61 5.37
 7 2 8 80.75 4.36
 7 -2 8 84.63 4.84
 7 2 8 81.57 4.89
 -7 -2 -8 102.82 9.17
 7 -2 8 77.22 7.79
 7 2 8 73.5 7.99
 7 2 8 74.37 5.54
 -7 -2 -8 76.46 6.43
 7 -2 9 438.16 24.01
 7 2 9 416.61 24.24
 -7 -2 -9 484.73 24.98
 7 -2 9 437.27 18.94
 7 2 9 442.85 19.06
 7 2 9 422.36 18.14
 -7 2 -9 419.18 22.82
 7 -2 9 470.42 19.52
 7 -2 10 28.8 3.01
 7 2 10 26.31 3.13
 7 -2 10 22.2 5.13
 7 2 10 25.33 6.13
 -7 2 -10 24.06 5.53
 -7 -2 -10 28.42 6.08
 7 2 10 25.27 3.35
 7 -2 10 40.24 3.85
 7 -2 11 194.87 9.81
 7 2 11 179.6 9.86
 7 -2 11 173.46 10.11
 -7 2 -11 195.1 14.13
 -7 -2 -11 193.32 14.69
 7 2 11 210.82 10.23
 7 -2 11 177.76 14.82
 7 2 12 1.78 2.3
 7 -2 12 2.55 2.34
 -7 2 -12 9.13 4.86
 -7 -2 -12 2.87 4.63
 7 2 12 5.59 2.15
 7 -2 12 4.24 2.7
 7 -2 12 5.12 4.22
 7 2 12 8.49 5.24
 7 -2 13 65.95 5.23
 7 2 13 67.07 5.35
 7 -2 13 81.28 5.87
 -7 2 -13 89.54 9.85
 -7 -2 -13 89.31 9.97
 7 2 13 90.83 5.48
 7 2 13 63.72 9.58
 7 -2 13 45.54 8.26
 7 -2 14 0.53 2.09
 7 2 14 0.14 2.23
 -7 -2 -14 -2.88 4.5
 -7 2 -14 -1.39 4.43
 7 -2 14 -0.3 2.51
 7 -2 14 -2.4 4.51
 7 2 14 0.62 4.29
 7 2 14 0.11 1.71
 7 -2 15 208.15 11.24
 7 2 15 219.81 11.44
 7 -2 15 231.07 11.7
 -7 -2 -15 249.86 16.93
 -7 2 -15 232.55 16.82
 7 2 15 243.85 11.25
 7 -2 15 188.58 16.74
 7 2 15 185.59 16.83
 7 -2 16 0.85 2.14
 7 2 16 2.48 2.03
 -7 -2 -16 6.99 4.62
 -7 2 -16 -2.34 4.42
 7 -2 16 0.67 2.26
 7 -2 16 1.64 3.4
 7 2 16 1.69 3.95
 7 2 16 1.19 1.69
 7 -2 17 234.76 11.59
 7 2 17 234.38 11.65
 7 -2 17 245.3 11.88
 -7 -2 -17 225.66 16.43
 7 -2 17 206.27 16.81
 7 2 17 187.02 16.31
 7 2 17 245.96 11.51
 -7 -2 -18 0.86 4.18
 7 -2 18 0.74 1.81
 7 2 18 -0.75 1.78
 7 -2 18 1.64 2.02
 7 2 18 0.48 3.59
 7 -2 18 3.35 3.45
 7 2 18 0.1 1.71
 7 -2 19 106.03 10.69
 7 2 19 106.31 10.74
 7 2 20 0.78 1.72
 7 -2 20 0.99 1.56
 7 2 20 0.71 1.54
 7 -2 20 -0.72 1.77
 7 -2 21 48.79 3.75
 7 2 21 56.48 3.82
 7 -2 21 58.65 4.19
 7 2 21 46.43 3.85
 7 -2 22 3.33 1.72
 7 -2 22 1.5 1.42
 7 2 22 3.6 1.45
 7 -2 23 19.33 2.09
 7 2 23 25.46 2.17
 7 -2 23 26.38 2.54
 7 -2 24 4.1 1.41
 7 -2 24 3.87 1.19
 7 2 24 3.25 1.12
 7 2 25 26.57 1.8
 7 -2 25 26.99 2.08
 -7 -3 24 0.74 1.07
 7 -3 -24 4.92 1.1
 -7 3 23 94 4.03
 7 -3 -23 90.3 4.28
 -7 3 22 0.05 1.06
 7 3 -22 0.06 0.95
 7 -3 -22 1.31 1.09
 7 -3 -21 79.54 4.6
 7 3 -21 64.71 4.44
 -7 3 20 10.46 2.02
 7 3 -20 6.48 1.61
 7 -3 -20 8.3 1.71
 -7 3 19 91.9 5.55
 7 -3 -19 88.14 5.24
 7 3 -19 76.36 5.27
 7 -3 -18 1.79 1.7
 -7 3 18 -0.46 3.86
 7 -3 -18 0.93 3.22
 7 3 -18 -1.29 1.68
 7 3 -18 2.91 1.63
 -7 3 17 59.9 5.4
 -7 3 17 72.18 9.68
 7 -3 -17 83.58 9.29
 7 3 -16 11.78 2.39
 7 3 -16 12.64 2.56
 7 -3 -16 4.88 3.88
 -7 3 16 16.35 5.97
 -7 3 16 10.94 3.15
 7 -3 -16 10.11 4.47
 -7 3 15 123.22 13.06
 7 3 -15 134.59 8.24
 7 3 -15 131.83 7.63
 7 -3 -15 118.31 12.2
 7 -3 -15 136.88 12.47
 7 3 -14 3.43 2.08
 7 3 -14 1.23 1.99
 7 -3 -14 1.12 3.74
 7 3 -14 2.94 3.99
 7 -3 -14 -2.58 3.27
 -7 3 14 1.09 4.72
 7 -3 -13 202.85 16.85
 7 -3 -13 239.84 11.83
 -7 3 13 245.87 17.24
 7 -3 -13 211.97 16.6
 7 3 -13 233.73 12
 7 3 -13 214.06 17.37
 7 3 -13 233.28 12.37
 7 -3 -13 229.27 11.82
 -7 3 12 12.6 4.52
 7 -3 -12 11.88 2.7
 7 3 -12 13.4 5.39
 7 -3 -12 9.17 4.62
 7 3 -12 17.19 2.81
 7 3 -12 11.93 2.76
 -7 3 11 516.85 22.22
 7 3 -11 508.07 23.69
 7 3 -11 545.38 24.07
 7 3 -11 542.23 23.78
 -7 3 11 524.08 28.03
 7 -3 -11 489.72 23.24
 7 3 -11 502.21 29.64
 7 -3 -11 503.57 30.12
 7 3 -10 3.55 3.5
 7 -3 -10 7.17 4.25
 7 3 -10 1.89 2.37
 7 3 -10 5.34 3.78
 -7 3 10 5.36 3.62
 7 3 -10 3.36 1.72
 7 -3 -10 3.96 2.27
 7 -3 -10 4.26 2.19
 -7 3 10 3.99 1.4
 -7 3 9 366.65 15.85
 7 3 -9 333.96 15.65
 -7 3 9 366.65 20.47
 7 3 -9 353.12 17.74
 7 -3 -9 362.51 15.93
 7 3 -9 381.6 16.88
 7 3 -9 363.95 17.37
 7 -3 -9 362.36 23.96
 7 3 -9 383.75 22.26
 7 -3 -8 72.99 4.19
 7 3 -8 68.17 4.14
 -7 3 8 74.34 7.33
 7 3 -8 73.96 6.4
 7 -3 -8 76.82 4.53
 7 3 -8 75.32 4.9
 7 3 -8 76.63 5.54
 7 -3 -8 61.58 9.4
 7 3 -8 78.35 8.18
 7 -3 -7 166.12 8.1
 7 3 -7 185.72 10.71
 7 -3 -7 174.81 8.35
 -7 3 7 200.47 12.47
 7 3 -7 177.76 8.97
 7 3 -7 184.78 9.61
 7 3 -7 169.61 8.25
 7 -3 -7 183.22 16.13
 7 3 -6 25.94 3.01
 7 3 -6 26.6 4.79
 7 3 -6 26.09 2.6
 7 -3 -6 23.82 2.02
 7 3 -6 21.81 2.17
 7 -3 -6 26.04 2.55
 -7 3 6 29.11 4.67
 7 -3 -6 24.74 2.57
 7 -3 -5 646.17 27.01
 7 3 -5 665.65 27.7
 7 3 -5 609.14 28.93
 -7 3 5 678.59 31.08
 7 3 -5 632.71 27.33
 7 -3 -5 615.53 26.61
 7 3 -5 609.24 26.74
 7 -3 -5 649.09 26.53
 -7 3 5 637.1 30.23
 7 -3 -4 4.19 1.74
 7 3 -4 5.03 1.66
 7 3 -4 2.75 4.09
 -7 3 4 2.03 2.22
 7 3 -4 3.62 1.34
 7 3 -4 3.98 1.36
 7 -3 -4 3.64 1.1
 7 3 -4 2.94 1.46
 7 -3 -4 3.65 1.73
 -7 3 4 3.66 2.68
 -7 3 3 605.81 28.26
 7 3 -3 583.79 24.6
 7 3 -3 594.08 25.08
 -7 3 3 618.49 28.68
 7 -3 -3 608.53 25.18
 7 3 -3 569.01 24.6
 7 3 -3 634.28 25.53
 7 3 -3 571.35 25.43
 7 3 -3 550.05 26.64
 7 3 -2 192.6 8.97
 -7 3 2 204.8 12.18
 7 3 -2 203.86 9.5
 -7 3 2 224.69 12.6
 7 -3 -2 197.67 11.16
 7 3 -2 189.87 10.96
 7 -3 -2 194.93 9.46
 7 3 -2 194.06 8.93
 7 3 -2 212.49 9.75
 7 3 -2 194.15 9.61
 7 3 -2 190.79 10.88
 7 3 -1 1450.92 59.39
 7 3 -1 1458.3 59.02
 7 -3 -1 1528.36 61.49
 7 3 -1 1454.27 61.2
 7 -3 -1 1451.16 59.26
 7 3 -1 1411.38 58.72
 7 3 -1 1499.6 59.58
 7 3 -1 1485.7 59.43
 -7 3 1 1465.83 62.54
 7 3 -1 1359.01 60.05
 -7 3 1 1453.84 62.54
 7 3 -1 1367.9 58.71
 7 3 0 25.38 2.48
 7 3 0 23 2.42
 7 -3 0 25.89 2.7
 -7 3 0 27.36 4.04
 7 -3 0 31.88 2.69
 7 3 0 24.91 2.15
 7 3 0 24.3 3.35
 7 -3 0 25.79 3.47
 7 3 0 28.8 2.82
 7 3 0 23.85 2.36
 7 3 0 26.11 2.13
 7 -3 1 1888.66 76.41
 7 3 1 1800.98 76.19
 -7 3 -1 1840.98 77.66
 7 3 1 1733.09 74.44
 7 -3 1 1893.83 74.11
 7 3 1 1854.97 74.27
 7 -3 1 1728.23 74.12
 7 3 1 1780.94 73.9
 7 3 2 198.08 8.36
 7 -3 2 206.9 8.63
 7 -3 2 199.27 10.67
 7 -3 3 881.51 32.56
 7 3 3 827.22 32.31
 7 3 3 782.98 32.75
 -7 -3 -3 899.71 36.04
 7 -3 4 9.14 1.91
 7 -3 4 8.05 1.4
 7 3 4 11.01 1.56
 7 3 4 8.46 1.75
 -7 -3 -4 11.07 2.77
 7 3 4 9.65 1.83
 7 3 5 1140.93 46.56
 7 -3 5 1090.08 46.22
 -7 -3 -5 1148.71 49.77
 7 3 5 1161.13 46.69
 7 3 5 1080.23 46.8
 7 -3 5 1144.17 46.71
 -7 -3 -6 182.23 11.26
 7 3 6 175.7 8.4
 7 -3 6 165.16 8.19
 7 3 6 176.84 8.53
 7 3 6 175.25 11.49
 7 -3 6 173.89 11.21
 7 3 6 178.15 9.07
 7 -3 6 178.4 8.73
 -7 -3 -7 577.64 29.24
 7 3 7 595.45 25.81
 7 -3 7 600.93 25.84
 7 3 7 626 26.21
 7 -3 7 633.59 30.05
 7 3 7 586.25 30.04
 -7 -3 -7 662.76 31.28
 7 -3 7 612.19 26.39
 7 3 7 629.84 26.97
 7 -3 8 79.11 5.05
 7 3 8 71.06 5.31
 -7 -3 -8 68.84 7.98
 7 -3 8 70.98 4.39
 7 3 8 76.19 7.67
 7 -3 8 71.99 7.36
 7 3 8 71.78 4.14
 -7 -3 -8 75.1 7.06
 7 -3 9 1015.64 40.2
 7 3 9 836.53 40.12
 -7 -3 -9 1025.83 46.24
 7 -3 9 974.88 39.47
 7 3 9 950.66 39.49
 7 3 9 944.34 45.03
 7 -3 9 989.3 44.89
 7 3 9 914.92 38.87
 -7 -3 -9 845.84 43.23
 7 -3 10 44.66 4.18
 7 -3 10 34.1 6.24
 7 3 10 36.63 6.41
 -7 -3 -10 36.2 6.69
 7 -3 10 34.9 3.34
 7 3 10 45.6 3.64
 7 3 10 39.06 3.94
 -7 -3 -10 37.32 5.67
 7 3 10 29.51 2.51
 7 3 11 992.2 54.01
 7 -3 11 1101.68 54.31
 -7 -3 -11 915.91 51.98
 -7 -3 -11 1176.61 55.24
 7 -3 11 1175.89 47.94
 7 3 11 1100.47 47.92
 7 -3 11 1124.1 48.56
 7 3 11 1308.4 48.62
 7 -3 12 100.81 11.41
 7 3 12 93.13 11.23
 -7 -3 -12 86.83 10.21
 7 -3 12 128.4 7.31
 7 3 12 114.7 7.17
 7 -3 12 113.41 7.73
 7 3 12 161.33 7.79
 -7 -3 -12 138.4 12.94
 7 -3 13 335.36 16.79
 7 3 13 346.47 16.84
 7 -3 13 309.25 17.07
 7 -3 13 303.89 22.58
 7 3 13 292.34 22.36
 -7 -3 -14 23.27 6.67
 7 3 14 28.13 2.99
 7 -3 14 19.21 3.03
 7 3 14 20.24 3.13
 7 -3 14 26.5 3.71
 7 -3 14 18.23 5.59
 7 3 14 10.87 5.06
 7 -3 15 356.4 17.75
 -7 -3 -15 445.99 24.64
 7 3 15 430.89 17.47
 7 -3 15 330.97 23.41
 7 3 15 306.81 23.02
 7 -3 15 359.18 17.42
 7 3 15 368.69 17.46
 7 -3 16 88.77 6.21
 7 3 16 102.05 5.78
 7 -3 16 71.39 9.66
 7 3 16 87.81 10.05
 7 -3 16 82.48 5.83
 7 3 16 90.41 5.86
 -7 -3 -16 114.47 10.98
 7 -3 17 291.04 20.49
 7 3 17 269.52 20.11
 7 3 18 20.45 2.46
 7 -3 18 12.91 2.3
 -7 -3 -18 19.72 5.5
 7 -3 19 218.63 11.83
 7 3 19 274.53 12
 7 -3 19 239.97 11.63
 7 3 19 262 11.72
 7 -3 20 75.99 5.13
 7 3 20 88.11 5.1
 7 -3 20 73.42 4.67
 7 3 20 85.45 4.78
 7 -3 21 193.43 10.62
 7 3 21 224.53 10.66
 7 -3 21 219.12 10.28
 7 -3 22 37.83 3.21
 7 -3 22 38.06 2.75
 7 3 22 41.83 2.81
 7 -3 23 109.87 5.45
 7 3 23 131.4 5.62
 7 -3 23 121.28 6.12
 7 -3 24 13.28 1.62
 -7 4 23 6.2 0.91
 7 -4 -22 3.85 1.05
 -7 4 22 5.05 1.05
 -7 4 21 14.37 1.59
 7 -4 -21 10.06 1.44
 7 -4 -20 2.75 1.25
 7 4 -20 2.45 1.14
 -7 4 20 6.29 1.49
 7 -4 -19 7.17 1.65
 7 4 -19 4.5 1.48
 -7 4 18 36.18 3.17
 7 -4 -18 30.4 2.78
 -7 4 17 7.36 2.32
 7 -4 -17 3.66 1.7
 7 4 -17 5.76 1.89
 7 -4 -16 37.6 6.66
 7 -4 -16 29.21 6.32
 -7 4 16 21.37 6.31
 7 -4 -15 56.25 7.92
 -7 4 15 49.5 4.75
 7 -4 -15 47.98 7.84
 -7 4 15 48.46 8.7
 -7 4 14 13.13 5.95
 7 -4 -14 13.96 4.86
 7 4 -14 18.84 2.91
 7 4 -14 18.09 3.05
 7 -4 -14 16.2 2.64
 -7 4 13 14.38 5.98
 -7 4 13 17.94 2.32
 7 -4 -13 15.14 5.48
 7 -4 -13 18.94 2.82
 7 4 -13 18.57 3.06
 7 4 -13 18.31 3.01
 7 -4 -12 12.5 5.37
 -7 4 12 24.08 2.52
 7 -4 -12 26.6 3.27
 7 4 -12 25.49 3.47
 -7 4 12 24.59 6.61
 7 4 -12 23.5 3.4
 7 4 -11 27 3.59
 7 4 -11 25.03 3.2
 -7 4 11 33.14 6.86
 7 -4 -11 19.45 6
 -7 4 11 23.01 2.47
 7 4 -10 16.77 3.2
 7 4 -10 17.31 2.75
 -7 4 10 23.79 5.82
 -7 4 10 18.75 2.21
 7 -4 -10 14.75 5.77
 7 -4 -9 66.4 9.78
 7 4 -9 68.38 5.64
 7 4 -9 69.29 4.2
 -7 4 9 75.56 8.61
 7 4 -9 77.07 5.31
 -7 4 9 69.98 4.42
 7 4 -8 130.38 8.15
 7 4 -8 128.73 6.71
 -7 4 8 141.65 11.48
 7 4 -8 132.2 7.62
 -7 4 8 132.88 6.94
 7 -4 -7 16.19 2.59
 7 4 -7 11.2 1.8
 7 4 -7 14.21 2.35
 -7 4 7 17.71 4.56
 7 4 -7 13.64 2.8
 7 -4 -6 107.46 5.79
 -7 4 6 103.62 8.96
 7 4 -6 98.23 5.47
 7 4 -6 103.89 6.15
 7 4 -6 100.91 6.49
 7 -4 -6 95.04 5.56
 7 -4 -5 102.68 5.76
 7 4 -5 99.33 5.52
 -7 4 5 110.49 8.92
 7 -4 -5 95.55 5.43
 7 4 -5 105.02 6.08
 7 4 -5 102.55 6.34
 7 -4 -4 32.81 2.81
 7 -4 -4 37.42 3.17
 7 4 -4 30.55 3.2
 7 4 -4 29.85 2.94
 -7 4 4 35.67 4.99
 7 4 -4 33.98 2.85
 -7 4 4 33.52 4.85
 7 -4 -3 48.72 3.66
 7 4 -3 49.32 3.82
 -7 4 3 43.28 5.45
 7 -4 -3 43.72 3.24
 7 4 -3 51.83 3.56
 7 4 -3 50.55 3.82
 -7 4 3 49.61 5.76
 -7 4 2 89.76 7.65
 7 -4 -2 91.3 5.27
 -7 4 2 99.06 8.13
 7 4 -2 88.3 5.23
 7 -4 -2 76.7 4.59
 7 4 -1 71.69 4.12
 7 -4 -1 69.32 4.56
 7 -4 -1 61.16 3.89
 7 4 -1 78.56 4.83
 -7 4 1 66.46 6.53
 7 4 -1 68.93 3.99
 -7 4 1 74.23 7.07
 7 -4 0 6.64 2.12
 7 4 0 7.63 1.4
 7 -4 0 6.41 1.7
 7 4 0 7.47 2.17
 -7 4 0 7.5 2.7
 7 4 0 5.74 1.71
 -7 4 0 5.14 2.84
 -7 4 -1 171.89 11.72
 7 -4 1 196.6 8.67
 7 4 1 165.6 8.19
 7 4 1 162.24 8.98
 7 -4 1 157.41 8.51
 -7 4 -1 160.48 10.99
 7 -4 2 42.93 3.62
 7 -4 2 47.27 3.45
 -7 4 -2 46.55 5.55
 7 4 2 46.92 3.13
 7 4 2 43.27 3.85
 -7 -4 -2 52.01 5.8
 -7 4 -2 37.22 4.97
 -7 4 -3 31.19 4.65
 7 4 3 27.9 2.42
 7 4 3 27.82 3.07
 7 -4 3 34.14 2.86
 -7 -4 -3 30.97 4.49
 -7 -4 -4 72.63 6.62
 7 4 4 65.78 3.75
 7 4 4 67.73 4.33
 -7 4 -4 57.38 6.24
 7 -4 4 67.48 4.05
 7 4 5 15.53 1.94
 -7 4 -5 16.86 3.71
 7 -4 5 15.84 2.22
 -7 -4 -5 21.41 3.91
 7 4 5 12.93 2.1
 7 -4 6 52.18 3.75
 7 4 6 49.46 3.51
 7 4 6 53.85 3.57
 -7 -4 -6 41.35 5.61
 -7 4 -6 50.98 6.17
 7 4 7 43.16 3.14
 7 -4 7 46.48 3.7
 -7 -4 -7 50.99 6.11
 7 4 7 39.22 3.4
 7 -4 8 80.63 5.02
 -7 -4 -8 88.04 8.99
 -7 -4 -8 69.36 7.48
 7 4 8 63.23 4
 7 -4 9 2.63 2.31
 -7 -4 -9 0.41 2.84
 7 4 9 0.58 1.16
 -7 -4 -9 0.95 4.21
 7 4 9 2.22 2.49
 7 -4 10 10.56 2.93
 -7 -4 -10 13.43 4.22
 7 4 10 12.94 1.67
 -7 -4 -10 13.42 5.47
 7 4 10 8.4 3.07
 7 -4 11 7.14 2.84
 7 4 11 9.01 1.55
 -7 -4 -11 9.77 4.01
 7 4 11 4.58 2.65
 -7 -4 -11 8.32 5.63
 7 4 12 29.8 3.55
 -7 -4 -12 17.75 5.35
 7 -4 12 20.48 3.75
 7 -4 13 5.36 2.85
 -7 -4 -13 9.36 4.41
 7 4 13 8.62 2.39
 -7 -4 -13 11.09 5.75
 7 4 14 7.18 2.2
 -7 -4 -14 8.46 5.24
 7 -4 14 1.88 2.77
 -7 -4 -14 0.97 4.11
 -7 -4 -14 5.09 2.06
 7 4 15 36.18 3.61
 -7 -4 -15 35.61 7.51
 -7 -4 -16 37.6 7.25
 7 -4 17 10.13 2.57
 7 4 17 11.91 2.04
 7 -4 18 17.89 2.91
 7 4 18 32.16 2.82
 7 -4 19 1.27 1.78
 7 4 19 2.35 1.49
 7 -4 20 1.4 1.57
 7 4 20 1.59 1.46
 7 4 21 -0.59 1.33
 7 -4 21 0.07 1.41
 7 4 22 0.84 1.07
 7 -4 22 0.68 1.21
 7 -4 23 1.66 0.95
 -7 5 21 5.28 1
 -7 5 20 41.26 2.51
 7 -5 -20 29.4 2.18
 -7 5 19 13.99 1.73
 7 -5 -19 8.62 1.45
 -7 5 18 61.82 3.7
 7 -5 -18 44.49 3.22
 7 -5 -17 3.06 1.36
 -7 5 17 2.82 1.75
 -7 5 16 57.34 4.25
 -7 5 15 27.33 3.18
 -7 5 15 17.97 2.2
 -7 5 14 108.7 11.29
 -7 5 14 111.53 6.39
 7 -5 -14 84.1 5.63
 7 5 -14 89.32 6.12
 -7 5 14 86.97 5.31
 7 -5 -14 79.6 10.02
 -7 5 13 32.31 2.99
 -7 5 13 26.21 6.64
 7 -5 -13 28.28 6.63
 7 -5 -12 22 6.1
 -7 5 12 15.73 6.09
 -7 5 12 17.55 3.44
 7 5 -12 27.47 3.39
 -7 5 11 2.34 4.95
 7 -5 -11 5.99 4.38
 -7 5 11 5.73 1.79
 7 5 -11 5.62 2.18
 7 5 -10 205.83 10.9
 -7 5 10 200.93 9.79
 7 -5 -10 153.03 16.15
 -7 5 10 172.02 15.7
 7 5 -9 145.95 8.6
 -7 5 9 133.96 12.96
 -7 5 9 158.84 7.93
 7 5 -8 201.27 9.89
 -7 5 8 225.35 10.41
 7 5 -7 71.14 4.43
 -7 5 7 77.99 4.8
 7 5 -6 174.28 8.97
 -7 5 6 192.74 13.94
 -7 5 6 196.44 9.45
 7 -5 -5 98.86 5.77
 7 5 -5 91.57 5.55
 -7 5 5 106 9.72
 -7 5 5 110.92 6.02
 7 -5 -4 254.43 11.62
 -7 5 4 218.53 15.5
 7 5 -4 237.4 11.54
 7 5 -3 115.3 6.17
 7 5 -3 111.04 6.41
 7 -5 -3 117.06 6.45
 -7 5 3 95.93 9.27
 7 5 -2 144 7.38
 -7 5 2 141.22 11
 7 -5 -2 134.81 7.26
 7 5 -2 154.91 8.04
 7 -5 -2 141.92 7.61
 -7 5 1 178.84 12.39
 7 5 -1 170.82 9
 7 -5 -1 158.12 8.4
 7 5 -1 155.74 8.06
 -7 -5 0 91.21 8.38
 -7 5 0 72.24 7.72
 7 5 0 73.79 5.46
 7 -5 0 77.57 5.06
 7 5 0 72.86 4.53
 7 -5 1 185.16 9.73
 -7 -5 -1 210.61 13.87
 7 5 1 197.14 9.42
 -7 5 -1 199.06 13.45
 7 5 1 190.05 10.44
 7 -5 2 273.48 13.12
 -7 -5 -2 277.03 17.1
 7 5 2 273.76 13.79
 7 5 2 274.13 12.7
 -7 5 -2 283.13 17.05
 7 5 3 188.19 10.43
 -7 -5 -3 193.44 13.49
 7 -5 3 226.54 10.02
 7 5 3 192.09 9.55
 -7 5 -3 189.14 13.33
 7 -5 3 184.09 9.99
 -7 -5 -4 234.39 15.28
 7 5 4 226.66 10.96
 -7 5 -4 225.8 14.95
 7 5 4 226.33 11.65
 7 -5 4 239.38 11.2
 -7 -5 -5 163.18 12.46
 7 5 5 173.8 8.73
 -7 5 -5 172.47 12.53
 7 5 5 177.28 9.12
 7 -5 5 173.69 8.8
 7 -5 6 297.73 13.97
 7 5 6 297.12 13.94
 7 5 6 323.72 14.16
 -7 5 -6 295.76 18.39
 7 -5 7 618.63 24.11
 -7 5 -7 589.75 29.37
 7 5 7 581.57 23.73
 -7 -5 -7 523.81 29
 7 -5 8 177.24 8.85
 -7 5 -8 183.18 13.2
 -7 -5 -8 196.59 14.53
 7 5 8 181 8.24
 -7 -5 -8 150.49 12.69
 7 -5 9 232.74 11.31
 -7 5 -9 254.49 16.38
 -7 -5 -9 276.46 17.84
 7 5 9 234.91 10.44
 -7 -5 -9 229.37 16.11
 7 -5 10 66.59 5.28
 -7 -5 -10 80.41 9.88
 -7 5 -10 72.77 8.49
 7 5 10 75.65 4.3
 7 5 10 58.88 5.52
 -7 -5 -10 65.45 8.86
 7 5 11 224.61 9.86
 -7 -5 -11 195.04 16.17
 7 5 11 214.46 11.27
 -7 5 -11 208.54 15.41
 7 -5 11 167.59 10.76
 -7 5 -12 183.54 14.17
 -7 -5 -12 237.25 17.03
 -7 -5 -13 187.81 17.18
 7 -5 13 211.64 11.81
 -7 -5 -14 142.28 7.97
 -7 -5 -14 170.35 14.35
 7 5 15 389.78 13.18
 -7 -5 -15 286.35 12.45
 7 5 16 222.48 8.28
 -7 -5 -16 159.81 7.44
 7 5 17 269.49 9.03
 -7 -5 -17 188.11 7.95
 7 -5 18 63.4 5.49
 7 5 18 203.92 6.65
 7 -5 19 66.36 5.41
 7 5 19 230.51 6.71
 7 -5 20 87.65 3.75
 7 5 20 93.87 3.47
 7 -5 21 101.42 5.04
 7 5 21 110.18 4.94
 -7 6 19 2.55 0.83
 7 6 -19 2.45 0.74
 -7 6 18 56.26 3.13
 7 6 -18 48.34 3.08
 -7 6 17 17 1.81
 -7 6 16 64.06 3.85
 -7 6 15 23.74 2.3
 -7 6 15 18.65 1.89
 -7 6 14 126.99 6.42
 -7 6 14 112.06 6.13
 -7 6 13 29.95 2.83
 -7 6 13 24.29 2.57
 -7 6 12 70.82 4.64
 -7 6 12 66.22 4.49
 -7 6 11 25.73 2.96
 -7 6 11 23.13 2.7
 -7 6 10 173.89 9.26
 -7 6 10 176.29 9.04
 -7 6 9 13.79 2.81
 7 -6 -9 12.32 5.75
 -7 6 9 16.31 5.2
 -7 6 8 151.12 13.95
 -7 6 7 10.87 5.25
 -7 6 7 8.05 2.09
 7 6 -6 124.45 6.63
 7 6 -6 115.65 6.48
 -7 6 6 129.67 7
 7 6 -5 101.95 5.5
 7 6 -5 88.77 5.41
 -7 6 5 92.58 5.71
 7 6 -4 143.11 7.37
 -7 6 4 140.68 7.65
 7 -6 -4 140.79 7.38
 7 6 -4 140.22 7.51
 7 6 -3 3.91 1.84
 -7 -6 3 -0.43 2.98
 7 -6 -3 0.44 1.89
 -7 6 3 4.04 1.63
 7 6 -3 2.75 1.36
 7 6 -2 27.79 3.15
 7 6 -2 30.02 2.68
 -7 6 2 29.76 2.94
 -7 -6 2 31.53 5.38
 7 -6 -2 31.54 3.09
 7 -6 -1 3.85 2.04
 -7 6 1 4.99 1.7
 -7 -6 1 3.86 2.83
 7 6 -1 6.95 1.53
 7 6 -1 8.83 2.36
 -7 -6 0 164.1 12.52
 7 6 0 151.04 7.85
 7 -6 0 154.59 8.19
 7 6 0 156.96 8.99
 -7 -6 -1 64.61 7.37
 7 6 1 57.9 3.89
 7 -6 1 56.76 4.35
 7 6 1 54.49 4.92
 7 6 2 226.84 12.77
 7 -6 2 254.62 12.16
 7 6 2 250.08 11.75
 -7 6 -3 26.9 4.99
 7 6 3 27.56 2.65
 7 -6 3 25.52 3.24
 -7 -6 -3 25.68 5.04
 7 6 3 28.48 3.56
 -7 6 -4 155.26 11.89
 7 6 4 152.77 8.05
 7 -6 4 154.3 8.61
 -7 -6 -4 172.29 12.92
 7 6 4 161.63 8.83
 -7 6 -5 50.48 6.49
 7 6 5 40.39 3.42
 7 -6 5 43.48 4.28
 -7 -6 -5 42.76 6.31
 7 6 5 41.84 3.78
 -7 6 -6 103.4 9.86
 7 -6 6 112.54 7.2
 -7 -6 -6 106.3 10.4
 7 6 6 116.83 6.61
 -7 -6 -7 7.39 3.65
 -7 6 -7 -0.85 3.39
 -7 -6 -7 6.55 4.74
 -7 -6 -8 10.41 4.01
 -7 6 -8 4.31 3.3
 -7 -6 -8 9.17 4.9
 -7 -6 -9 -0.98 3.94
 7 6 9 -0.15 1.31
 7 6 10 69.29 4.16
 7 6 11 37.69 2.63
 7 6 11 24.46 3.45
 7 6 12 118.11 7.61
 7 6 12 148.42 6.79
 7 6 13 2.67 1.1
 7 6 13 0.39 1.82
 -7 -6 -14 49.77 3.71
 7 6 14 56.37 3.93
 7 6 15 4.19 1.65
 -7 -6 -15 6.59 1.5
 -7 -6 -16 18.5 1.76
 7 -6 17 1.9 1.5
 -7 -6 -17 2.13 0.79
 7 6 18 1.63 1.1
 7 -6 18 2.24 1.3
 7 6 19 0.11 0.83
 7 -6 19 -0.26 1.02
 7 7 -16 39.51 2.27
 7 7 -15 8.82 1.23
 -7 7 15 7.69 1.07
 -7 7 14 57.01 3
 7 7 -14 54.49 3.27
 -7 7 14 46.33 2.85
 -7 7 13 13.2 1.7
 7 7 -13 16.97 1.82
 -7 7 13 11.65 1.49
 -7 7 12 78.46 4.23
 7 7 -12 69.91 4.12
 -7 7 11 25.58 2.27
 -7 7 11 30.84 2.72
 7 7 -11 23.6 2.34
 -7 7 10 97.09 5.42
 7 7 -10 98.43 5.15
 -7 7 9 33.99 2.99
 7 7 -9 26.82 2.42
 -7 7 8 24.69 2.65
 7 7 -8 21.73 2.13
 7 7 -7 6.25 1.38
 7 7 -7 8.27 1.51
 7 7 -6 125 6.67
 -7 7 6 150.38 7.41
 7 7 -6 137.93 6.86
 7 7 -5 1.35 1.43
 -7 7 5 3.61 1.65
 7 7 -5 0.37 1.14
 7 7 -4 163.18 8.34
 -7 7 4 177.33 8.63
 7 7 -4 164.31 8.12
 7 7 -3 1.97 1.73
 -7 7 3 1.57 1.64
 7 7 -3 1.72 1.21
 7 7 -2 147.87 7.86
 -7 7 2 145.11 7.67
 7 7 -2 142.25 7.21
 7 7 -1 7.69 2.22
 -7 7 1 7.96 1.84
 7 7 -1 6.06 1.45
 7 7 0 76.37 5.46
 7 -7 0 78.5 4.76
 -7 7 0 84.15 5.12
 7 7 0 77.32 4.58
 7 -7 1 9.44 2.16
 7 7 1 11.66 2.58
 -7 7 -1 8.63 2.07
 7 7 1 11.46 1.76
 7 7 2 97.32 6.38
 7 -7 2 106.74 5.85
 -7 7 -2 96.37 6
 7 7 2 98.08 5.53
 7 -7 3 49 3.77
 -7 7 -3 44.53 3.8
 7 7 3 40.56 3.93
 7 -7 4 155.29 8.13
 -7 7 -4 136.22 8.14
 7 7 5 14.3 2.22
 -7 7 -5 9.74 2.21
 7 -7 5 10.66 2.58
 7 -7 6 126.62 6.8
 7 7 6 120.93 6.2
 7 7 7 3.95 1.51
 -7 7 -7 4.09 1.68
 7 -7 7 5.56 2.51
 7 -7 8 24.62 3.27
 7 7 8 20.25 2.08
 7 7 8 20.34 2.64
 7 -7 9 25.79 3.48
 7 7 9 21.43 2.03
 7 7 9 21.93 2.68
 7 -7 10 78.23 5.43
 7 7 10 73.08 4.04
 7 7 10 73.41 4.61
 7 -7 11 34.13 3.53
 7 7 11 30.94 2.85
 7 7 11 29.01 2.13
 -7 -7 -12 43.76 3.52
 7 -7 12 70.66 4.42
 7 7 12 66.52 3.62
 7 7 12 48.62 2.91
 -7 -7 -13 5.99 1.51
 7 7 13 12.29 1.72
 7 -7 13 8.86 2.06
 7 7 14 40.18 2.4
 7 -7 14 43.38 2.9
 7 -7 15 28.17 2.24
 7 7 15 25.7 1.87
 7 -7 16 25.7 1.9
 -7 8 10 68.32 3.7
 7 8 -9 30.49 2.08
 -7 8 9 40.13 2.57
 7 8 -8 63.97 3.57
 -7 8 8 77.73 4.09
 7 8 -7 36.91 2.38
 -7 8 7 40.89 2.86
 7 8 -6 81.99 4.23
 -7 8 6 84.37 4.72
 7 8 -5 32.29 2.22
 -7 8 5 37.24 2.79
 7 8 -5 31.08 2.21
 7 8 -4 125.99 6.06
 -7 8 4 143.09 6.78
 7 8 -4 124.73 6.21
 7 8 -3 36.23 2.47
 7 8 -3 43.72 2.88
 -7 8 3 41.17 3.11
 7 8 -2 169.15 8.29
 -7 8 2 179.28 8.64
 7 8 -1 74.7 4.43
 -7 8 1 67.71 4.47
 7 8 0 153.24 7.96
 -7 8 0 162.17 8.1
 7 8 1 26.04 2.71
 -7 8 -1 31.29 2.93
 7 8 2 81.14 4.86
 -7 8 -2 74.97 4.82
 7 8 3 77.22 4.66
 -7 8 -3 75.55 4.71
 7 8 4 157.28 7.34
 -7 8 -4 131.54 7.2
 7 -8 5 44.17 3.05
 -7 8 -5 51.28 3.37
 7 8 6 92.41 4.58
 7 -8 6 77.96 4.38
 7 8 7 46.97 2.71
 7 -8 7 35.29 2.76
 7 8 8 141.21 6.2
 7 -8 8 123.06 6.3
 7 8 9 24.84 1.72
 -7 -8 -10 39.07 2.56
 8 0 -25 -0.57 0.69
 8 0 -24 6.52 1.26
 8 0 -23 0.64 1.01
 8 0 -22 11.7 1.98
 8 0 -21 0.82 1.42
 8 0 -21 0.69 1.26
 8 0 -20 5.25 1.89
 8 0 -19 -0.45 2.99
 8 0 -18 35.74 6.36
 8 0 -18 27.9 5.97
 8 0 -17 -1.63 2.63
 8 0 -17 2.13 3.89
 8 0 -17 -2.52 3.84
 8 0 -17 -1.17 1.81
 8 0 -16 8.25 4.33
 8 0 -16 13.89 2.63
 8 0 -16 17.69 3.46
 8 0 -15 -0.99 2.04
 -8 0 15 2.79 3.83
 8 0 -15 -1.12 3.62
 8 0 -15 1.48 3.01
 8 0 -14 113.76 7.42
 8 0 -14 138.48 8.4
 -8 0 14 136.35 10.69
 8 0 -14 146.06 13.15
 8 0 -13 0.48 3.15
 8 0 -13 -0.13 1.86
 -8 0 13 -2.3 3.15
 8 0 -13 1.12 3.47
 8 0 -12 36.99 3.1
 8 0 -12 32.47 3.35
 8 0 -12 37.3 3.07
 8 0 -12 39.08 4.59
 8 0 -12 37.19 6.74
 -8 0 12 40.56 5.35
 8 0 -11 1.28 1.75
 8 0 -11 0.25 1.24
 8 0 -11 0.91 3.21
 8 0 -11 0.51 3.5
 -8 0 11 -0.29 2.5
 8 0 -11 0.32 1.48
 8 0 -10 70.67 4.18
 8 0 -10 69.05 4.46
 -8 0 10 72.57 6.53
 8 0 -10 60.62 7.87
 8 0 -10 68.85 5.6
 8 0 -10 68.9 4.09
 8 0 -9 0.23 1.2
 8 0 -9 1.13 1.13
 -8 0 9 0.26 2.28
 8 0 -9 0.82 3.24
 8 0 -9 1.76 2.81
 8 0 -9 -0.22 1.55
 8 0 -8 2.19 1.65
 8 0 -8 1.74 1.14
 8 0 -8 1.82 1.08
 8 0 -8 2.7 2.78
 8 0 -8 -0.7 2.95
 -8 0 8 3.01 2.39
 8 0 -7 0.43 1.5
 8 0 -7 0.41 1
 8 0 -7 0.77 0.99
 8 0 -7 -0.86 2.59
 -8 0 7 -0.72 2
 8 0 -6 1.71 2.23
 8 0 -6 1.84 1.48
 8 0 -5 0.57 1.14
 8 0 -5 0.97 1.46
 -8 0 5 0.12 1.2
 8 0 -5 0.23 1.83
 8 0 -4 65.64 3.69
 8 0 -4 69.45 3.77
 -8 0 4 63.9 4.64
 8 0 -4 64.43 3.75
 8 0 -3 -0.1 1.03
 8 0 -3 0.97 1.39
 8 0 -3 0.22 1.12
 -8 0 3 -0.13 1.42
 8 0 -2 259.73 11.04
 8 0 -2 243.54 10.94
 8 0 -2 240.5 10.88
 8 0 -1 -0.09 1.35
 8 0 -1 -0.05 1.1
 8 0 -1 0.05 1.11
 8 0 0 194.23 8.4
 8 0 0 186.28 8.32
 8 0 1 -0.1 1.4
 8 0 1 -0.29 1.17
 8 0 1 -0.07 1.54
 -8 0 -2 5.03 3.14
 8 0 2 5.77 1.6
 8 0 2 6.75 1.39
 8 0 2 6.3 1.6
 -8 0 -3 0.21 3.13
 8 0 3 -0.15 1.48
 8 0 3 -0.93 1.19
 8 0 3 -0.07 1.4
 -8 0 -4 5.01 3.66
 8 0 4 9.14 1.78
 8 0 4 8.18 1.56
 8 0 4 8.4 1.72
 8 0 5 -0.12 1.66
 -8 0 -5 -1.3 3.34
 8 0 5 0.89 2.59
 8 0 5 -0.41 1.24
 8 0 5 0.28 1.48
 8 0 6 61.52 3.96
 8 0 6 59.3 3.95
 -8 0 -6 68.09 7.02
 8 0 6 60.57 3.82
 8 0 6 64.08 6.74
 8 0 7 -0.86 2
 8 0 7 -1.8 2.78
 8 0 7 0.52 1.74
 8 0 7 0.33 1.42
 8 0 8 744.98 30.18
 8 0 8 656.95 29.64
 8 0 8 715.88 29.99
 8 0 8 683.75 35.7
 8 0 9 -0.08 2.14
 -8 0 -9 1.6 3.69
 8 0 9 0.48 3.25
 8 0 9 0.77 1.85
 8 0 9 0.69 2.28
 -8 0 -10 639.86 31.42
 8 0 10 701.94 27.83
 8 0 10 564.94 26.61
 8 0 10 656.47 27.57
 8 0 10 574.93 34.15
 8 0 11 0.41 2.19
 -8 0 -11 3.84 3.59
 8 0 11 0.63 4.26
 8 0 11 0.14 2.26
 8 0 11 -0.14 2.55
 -8 0 -12 170.02 11.95
 8 0 12 128.24 8.33
 8 0 12 165.31 7.65
 8 0 12 127.54 8.31
 8 0 12 94.37 12.9
 8 0 13 -0.89 1.91
 8 0 13 -0.46 2.36
 8 0 13 5.48 5.01
 -8 0 -13 3.04 4.09
 8 0 13 0.91 2.65
 8 0 14 59.92 9.81
 8 0 14 81.18 5.84
 8 0 14 85.46 6.02
 -8 0 -14 81.63 8.68
 8 0 15 -0.42 2.12
 8 0 15 1.89 3.99
 8 0 15 -2.33 2.45
 -8 0 -15 0.41 3.61
 8 0 16 39.79 3.8
 8 0 16 35.63 3.82
 8 0 16 27.01 6.53
 -8 0 -16 39.52 6.39
 8 0 17 0.6 1.89
 8 0 17 3.77 3.54
 8 0 17 -0.12 1.97
 -8 0 -17 -2.51 3.98
 8 0 18 312.85 14.4
 -8 0 -18 325.67 19.75
 8 0 19 0.92 2.97
 -8 0 -19 2.02 3.93
 8 0 19 -1.87 1.91
 8 0 20 217.68 9.62
 8 0 20 166.07 9.27
 8 0 21 -0.39 1.58
 8 0 21 -0.17 1.45
 8 0 22 75.08 4.27
 8 0 22 64.91 4.33
 8 0 23 -0.37 1.2
 8 0 23 -0.27 1.2
 8 0 24 49.17 2.87
 8 0 24 34.79 2.49
 8 0 25 -0.88 0.88
 8 -1 -25 3.83 0.84
 8 -1 -24 3.54 1.1
 8 1 -24 3.94 0.98
 8 -1 -23 6.49 1.48
 8 1 -23 3.59 1.27
 8 -1 -22 4.42 1.19
 8 -1 -22 1.79 1.47
 8 1 -22 4.88 1.45
 8 1 -21 10.95 1.7
 8 1 -21 13.42 2.12
 8 1 -20 39.06 3.34
 8 -1 -20 49.42 3.57
 8 1 -20 42.93 3.8
 8 1 -19 3.96 3.4
 -8 1 19 0.65 1.71
 8 -1 -19 3.57 1.84
 8 1 -19 3.7 1.68
 8 -1 -19 5.07 3.73
 -8 1 18 15.1 4.71
 8 1 -18 8.53 2.52
 8 -1 -18 12.2 4.55
 8 1 -18 7.56 4.18
 8 1 -17 -2 3.51
 -8 1 17 3.84 4.31
 8 -1 -17 2.52 1.92
 8 1 -17 1.94 2.03
 8 1 -17 3.94 2.92
 8 -1 -17 -0.51 3.61
 8 -1 -16 33.03 3.45
 8 1 -16 27.83 5.88
 -8 1 16 31.19 6.66
 8 -1 -16 25.22 3.73
 8 1 -16 32.58 4.17
 8 -1 -16 32.8 6.17
 8 1 -16 25.8 3.58
 8 1 -15 7.08 4.46
 -8 1 15 4.74 4.48
 8 -1 -15 3.37 2.12
 8 1 -15 1.57 2.23
 8 -1 -15 2.18 2.98
 8 1 -15 5.98 3.32
 8 -1 -15 1.58 3.58
 8 -1 -14 122.52 7.41
 8 -1 -14 108.72 11.44
 -8 1 14 142.13 11.54
 8 1 -14 123.62 12.41
 8 -1 -14 111.89 7.64
 8 1 -14 116.1 7.87
 8 1 -14 123 8.17
 8 1 -13 12.48 5.42
 -8 1 13 9.94 4.09
 8 1 -13 9.06 2.67
 8 -1 -13 13.08 2.73
 8 1 -13 13.87 3.81
 8 -1 -13 9.7 3.35
 8 -1 -13 13.11 4.85
 8 -1 -12 5.67 2.16
 8 1 -12 2.46 2.12
 8 -1 -12 7 2.3
 8 1 -12 9.59 4.57
 8 -1 -12 6.56 3.2
 8 1 -12 6.92 3.49
 8 -1 -12 2.59 4.05
 8 1 -12 2.15 3.15
 -8 1 12 8.72 3.62
 8 1 -11 2.4 3.24
 8 -1 -11 1.4 2.78
 8 -1 -11 2.04 1.39
 8 1 -11 2.64 1.34
 8 1 -11 3.82 3.94
 8 -1 -11 2.28 1.97
 8 -1 -11 0.82 1.81
 8 -1 -11 1.01 3.66
 8 1 -11 2.44 3.26
 -8 -1 11 0.24 2.2
 -8 1 11 0.65 2.46
 8 1 -11 2.07 1.78
 8 1 -10 47.78 6.68
 8 -1 -10 51.72 7.57
 8 -1 -10 49.35 3.79
 -8 1 10 48.58 5.72
 -8 -1 10 54.18 5.2
 8 1 -10 45.97 3.23
 8 -1 -10 45.16 3.24
 8 1 -10 49.66 7.62
 8 1 -10 53.3 4.35
 8 -1 -10 50.34 3.4
 8 1 -10 45.92 4.98
 8 -1 -10 50.24 4.63
 8 1 -9 9.85 2.06
 8 1 -9 8.4 4.16
 8 -1 -9 11.1 1.93
 8 1 -9 10.23 1.84
 8 1 -9 7.81 1.45
 8 -1 -9 7.11 1.48
 8 -1 -9 9.72 1.83
 -8 1 9 8.15 2.99
 -8 -1 9 11.48 2.78
 8 -1 -9 9.16 4.12
 8 1 -9 6.71 3.36
 8 1 -8 295.43 17.62
 8 1 -8 255.81 11.59
 8 1 -8 237.84 13.25
 -8 1 8 268.7 15.12
 8 -1 -8 259.31 11.65
 8 -1 -8 254.08 17.01
 8 1 -8 267.98 12.72
 8 1 -8 261.61 11.74
 8 -1 -8 270.66 11.8
 8 -1 -7 7.3 3.81
 8 1 -7 6.87 3.64
 8 1 -7 4.69 1.62
 8 1 -7 6.91 3.25
 -8 1 7 3.17 2.42
 8 1 -7 4.18 1.52
 8 -1 -7 7.19 1.36
 8 1 -7 7.55 1.34
 -8 1 6 435.04 20.36
 8 1 -6 402.96 21.17
 8 1 -6 375.14 18.32
 8 1 -6 370.49 16.52
 8 -1 -6 393.95 16.76
 -8 1 6 365.19 18.66
 8 -1 -6 339.79 22.13
 8 1 -6 373.06 17.28
 8 1 -6 398.77 16.72
 8 -1 -6 405.54 16.75
 8 1 -5 12.61 3.5
 8 1 -5 11.02 1.71
 -8 1 5 11.16 2.44
 8 -1 -5 10.79 1.89
 8 1 -5 11.88 1.76
 8 -1 -5 12.08 2.74
 8 1 -5 9.8 2.62
 8 -1 -4 551.93 26.79
 8 1 -4 563.65 26.84
 8 -1 -4 603.29 29.06
 8 1 -4 586.87 24.59
 8 1 -4 542.89 23.97
 8 -1 -4 577.43 24.13
 8 1 -4 596.62 24.16
 8 -1 -4 573.27 24.12
 8 1 -4 578.54 24.14
 -8 1 4 569.97 26.25
 8 1 -4 574.88 25.97
 8 1 -3 189.96 10.57
 8 1 -3 174.94 10.85
 8 -1 -3 186.38 8.47
 8 1 -3 189.47 8.52
 8 -1 -3 174.43 8.74
 8 -1 -3 178.56 8.45
 8 1 -3 192.08 8.52
 -8 1 3 173.91 10.22
 8 1 -3 191.48 8.85
 8 1 -3 184.05 8.43
 8 -1 -3 186.09 8.53
 8 1 -3 186.29 8.46
 8 1 -2 336.39 16.94
 8 1 -2 324.19 14.36
 -8 1 2 334.87 16.51
 8 -1 -2 334.02 14.42
 8 -1 -2 315.89 14.67
 8 1 -2 346.88 14.51
 8 1 -2 344.4 14.49
 8 -1 -2 344.75 14.49
 8 -1 -2 325.29 14.42
 8 1 -2 334.16 16.5
 8 1 -1 37.07 4.92
 8 -1 -1 23.06 2.53
 8 1 -1 31.26 2.36
 8 -1 -1 29.05 2.41
 8 1 -1 32.63 2.77
 8 -1 -1 31.19 2.29
 8 1 -1 30.47 2.29
 8 1 -1 29.53 3.64
 8 1 -1 31.46 2.29
 8 -1 -1 27.49 2.57
 8 -1 -1 32.31 2.28
 8 1 0 64.68 3.68
 8 -1 0 70.05 3.66
 8 -1 0 62.4 3.94
 -8 -1 0 64.37 5.15
 8 1 0 67.44 3.6
 8 1 0 65.91 4.17
 8 1 0 61.68 3.66
 8 -1 0 65.39 3.69
 8 -1 0 61.45 3.93
 8 -1 0 63.94 3.68
 8 1 0 60.31 3.61
 8 -1 1 23.45 2.34
 8 1 1 22.76 2.56
 8 1 1 22.9 2.17
 8 1 1 23.34 1.91
 8 -1 1 22.93 2.17
 8 1 1 23.8 2.06
 8 -1 1 23.12 2.39
 8 -1 1 21.34 1.97
 8 -1 2 1004.11 40.29
 8 1 2 948.58 40.45
 8 -1 2 947.1 40.17
 -8 -1 -2 1032.55 42.96
 8 -1 2 939.24 39.78
 8 1 2 983.88 39.99
 8 1 2 913.61 39.85
 8 1 2 991.49 40.02
 8 -1 2 1003.93 40.04
 -8 -1 -3 202.07 10.18
 8 -1 3 203.46 9.44
 8 -1 3 193.11 9.48
 8 1 3 193.93 9.2
 8 1 3 224.87 9.77
 8 1 3 202.35 9.26
 8 -1 3 193 9.09
 -8 -1 -3 208.72 12.29
 8 1 3 198.88 9.24
 8 -1 3 201.68 9.28
 -8 -1 -4 850.49 39.79
 8 1 4 865.84 36.15
 8 1 4 904.16 36.12
 8 -1 4 896.95 36.32
 8 -1 4 870.53 36.13
 8 1 4 867.2 36.11
 8 -1 4 823.16 36.3
 8 1 4 965.15 36.45
 8 -1 4 821.28 35.84
 8 1 4 817.69 36.01
 8 -1 4 887.84 40.1
 8 1 4 910.12 40.3
 8 1 5 0.89 2.44
 8 -1 5 3.83 2.71
 8 -1 5 0.58 1.94
 8 1 5 0.33 1.79
 8 -1 5 1.26 1.67
 8 1 5 1.58 1.4
 8 1 5 0.7 1.23
 8 1 5 0.41 1.29
 8 -1 5 1.37 1.31
 -8 1 -5 0.18 2.35
 -8 -1 -5 1.2 3.98
 8 -1 5 1.32 1.59
 8 1 5 0.33 1.42
 8 1 6 351.12 14.75
 8 -1 6 346.07 15.14
 8 1 6 346.32 14.88
 8 -1 6 337.1 14.9
 8 1 6 328.5 14.9
 8 -1 6 322.8 15.23
 8 -1 6 315.56 14.62
 8 -1 6 331.93 19.14
 8 1 6 346.5 19.35
 8 -1 7 42.61 3.35
 8 1 7 44.94 3.97
 -8 1 -7 45.32 5.73
 8 -1 7 49.95 6.43
 8 1 7 49.46 6.37
 8 -1 7 48.32 3.66
 8 1 7 45.51 3.36
 8 1 7 47.87 3.44
 8 -1 7 44.5 3.38
 8 -1 8 61.88 4.15
 8 1 8 59.53 5.06
 -8 -1 -8 73.12 8
 8 -1 8 67.93 4.43
 8 1 8 67.99 4.55
 8 -1 8 80.46 4.98
 8 1 8 70.22 4.47
 8 -1 8 59.66 7.54
 8 1 8 71.2 8.24
 8 -1 9 5.65 2.12
 8 -1 9 8.78 2.24
 8 1 9 6.13 2.15
 -8 -1 -9 8.15 4.25
 -8 1 -9 7.3 3.74
 8 1 9 4.91 2.47
 8 -1 9 8.53 2.5
 8 1 9 9.89 2.24
 8 -1 9 3.69 3.52
 8 1 9 3.4 3.8
 8 -1 10 26.83 3.2
 8 1 10 24.31 3.25
 -8 -1 -10 17.72 4.97
 -8 1 -10 26.67 5.21
 8 -1 10 22.73 5.96
 8 1 10 19.67 6.47
 8 1 10 27.94 3.26
 8 -1 10 27.64 3.65
 8 1 10 23.89 3.48
 -8 -1 -11 30.37 5.86
 -8 1 -11 20.52 5.03
 8 -1 11 13.68 5.74
 8 1 11 13.93 5.75
 8 -1 11 23.06 3.22
 8 1 11 20.96 3.3
 8 1 11 25.93 3.39
 8 1 11 26.23 3.37
 8 -1 11 20.05 3.48
 8 -1 12 223.8 12.61
 8 1 12 253.16 13.04
 8 -1 12 193.28 18.07
 8 1 12 189.09 18.39
 -8 1 -12 306.33 17.53
 -8 -1 -12 285.86 17.49
 8 1 12 238.58 12.69
 8 -1 12 228.92 13.08
 8 1 12 346.35 13.51
 -8 -1 -13 25.13 5.73
 -8 1 -13 20.84 5.46
 8 1 13 12.46 5.81
 8 -1 13 21.77 6.85
 8 -1 13 21.42 3.33
 8 1 13 24.97 3.62
 8 1 13 33.45 3.47
 8 1 13 22.29 3.38
 8 -1 13 24.07 3.7
 8 -1 14 189.37 11.28
 8 1 14 213.87 11.64
 8 1 14 218.61 11.5
 8 -1 14 235.77 11.92
 -8 -1 -14 234.22 15.88
 -8 1 -14 214.46 15.41
 8 1 14 278.92 11.75
 8 -1 14 190.78 17.46
 8 1 14 174.46 17.47
 8 -1 15 2.19 2.2
 8 1 15 2.41 2.23
 -8 1 -15 2.52 3.8
 -8 -1 -15 -0.43 4.5
 8 -1 15 3.31 2.56
 8 -1 15 1.85 3.83
 8 1 15 -1.9 4.69
 8 1 15 3.88 1.98
 8 -1 16 82.39 5.82
 8 1 16 85.81 5.92
 8 1 16 111.58 6.04
 -8 1 -16 77 9.16
 -8 -1 -16 89.08 9.5
 8 -1 16 80.73 10.09
 8 1 16 80.91 10.36
 8 -1 16 94.84 6.19
 -8 1 -17 7.17 4.52
 -8 -1 -17 3.83 4.02
 8 -1 17 -1.07 4.04
 8 1 17 1.62 3.96
 8 -1 17 4.68 2.32
 8 1 17 4.56 2.03
 8 -1 17 3.33 2.01
 8 1 17 3.03 1.75
 -8 -1 -18 220.34 14.87
 -8 1 -18 186.93 14.64
 8 -1 18 171.37 14.7
 8 1 18 168.52 14.6
 8 -1 19 45.29 6.9
 8 1 19 36.68 6.49
 8 -1 19 45.78 3.79
 8 -1 19 39.13 3.55
 8 1 19 39.81 3.52
 -8 1 -19 40.81 6.58
 -8 -1 -19 44.32 6.88
 8 -1 20 61.8 4.42
 8 1 20 69.55 4.52
 8 -1 21 9.08 1.9
 8 1 21 7.9 1.74
 8 -1 21 12.06 2.06
 8 -1 22 13.18 1.9
 8 1 22 11.5 1.77
 8 -1 22 16.52 2.1
 8 -1 23 0.82 1.29
 8 1 23 0.74 1.21
 8 -1 23 2.17 1.44
 8 -1 24 15.7 1.66
 8 1 24 16.05 1.64
 8 -1 24 15.55 1.71
 8 -1 25 1.47 0.83
 8 1 25 0.79 0.77
 -8 -2 25 1.28 0.88
 8 -2 -24 0.34 0.82
 8 2 -23 11.21 1.42
 8 -2 -23 10.13 1.75
 8 2 -22 8.32 1.55
 -8 2 22 6.43 1.23
 8 -2 -21 69 4.03
 8 2 -21 55.87 3.67
 8 2 -21 63.07 4.23
 -8 2 21 66.04 3.86
 8 -2 -20 0.94 1.43
 -8 2 20 1.72 1.5
 8 2 -20 2.21 1.38
 8 2 -20 2.09 1.5
 8 2 -19 90.9 5.35
 8 -2 -19 90.57 5.34
 -8 2 19 75.16 5.45
 8 2 -19 78.89 5.6
 8 -2 -18 15.75 5.05
 8 2 -18 14.23 2.45
 8 2 -18 12.34 4.56
 -8 2 18 6.93 4.68
 -8 2 17 102.9 11.19
 8 2 -17 90.87 6.19
 8 -2 -17 84.65 9.57
 8 -2 -17 91.79 5.59
 8 2 -17 82.14 5.51
 8 2 -17 95.24 9.99
 -8 2 16 52.83 8.43
 8 2 -16 46.58 4.16
 8 -2 -16 52.73 4.31
 8 2 -16 48.98 7.83
 8 -2 -16 43.88 7.16
 8 2 -16 49.61 4.68
 8 -2 -15 63.63 5.42
 -8 2 15 71.98 9.5
 8 2 -15 62.17 4.91
 8 -2 -15 64.53 5.02
 8 2 -15 73.87 5.98
 8 2 -15 68.34 9.12
 8 -2 -15 70.99 8.97
 8 2 -15 62.98 5.53
 -8 2 14 22.34 5.71
 8 2 -14 21.71 3.42
 8 -2 -14 19.17 3.09
 8 -2 -14 15.35 3.53
 8 2 -14 22.8 4.15
 8 2 -14 21.92 6.02
 8 -2 -14 22.4 5.4
 8 -2 -13 202.85 16.05
 8 2 -13 165.53 15.68
 8 -2 -13 225.98 11.26
 8 2 -13 218.93 11.55
 -8 2 13 208.88 15.1
 8 -2 -13 194.75 16.25
 8 -2 -13 191.04 10.78
 8 2 -13 203.75 11.42
 8 2 -12 0.68 1.95
 8 -2 -12 2.86 2.1
 8 -2 -12 4.61 2.36
 8 -2 -12 1.04 4
 8 2 -12 0.16 3.35
 8 -2 -12 2.34 2.82
 8 -2 -12 5.73 4.08
 8 2 -12 5.21 4.73
 -8 2 12 9.82 4.23
 8 2 -11 114.51 11.73
 8 2 -11 131.57 7.79
 8 -2 -11 104.73 6.99
 -8 2 11 128.9 10.32
 8 2 -11 124.02 8.2
 8 -2 -11 135.84 6.72
 8 -2 -11 122.5 12.01
 8 -2 -11 112.3 11.93
 8 -2 -10 7.06 4.6
 8 2 -10 2.03 3.68
 8 2 -10 7.17 1.57
 8 -2 -10 6.03 1.54
 8 -2 -10 8.84 2.1
 8 -2 -10 3.15 1.9
 8 2 -10 6.14 3.54
 8 -2 -10 2.58 3.57
 -8 2 10 8.54 3.44
 8 2 -10 5.22 1.97
 8 2 -9 141.45 11.88
 8 -2 -9 130.67 6.73
 8 2 -9 123.55 6.63
 8 2 -9 149.56 7.85
 8 2 -9 140.3 8.74
 8 -2 -9 140.47 6.86
 8 -2 -9 118.48 12.61
 8 -2 -9 127.8 12.36
 -8 2 9 143.36 10.46
 8 -2 -8 5.36 1.99
 8 2 -8 5.27 3.28
 8 -2 -8 6.63 4.53
 8 2 -8 6.33 1.8
 8 2 -8 2.29 1.58
 8 2 -8 5.39 3.59
 -8 2 8 3.77 2.95
 8 -2 -8 0.5 4.04
 8 2 -8 2.88 1.22
 8 -2 -8 5.07 1.44
 8 -2 -7 316.73 22.54
 8 2 -7 352.35 19.96
 8 2 -7 341.68 17.23
 -8 2 7 381.94 19.43
 8 -2 -7 349.61 15.11
 8 2 -7 348 15.83
 8 2 -7 347.03 14.89
 8 -2 -7 293.27 20.98
 8 -2 -7 339.97 15.03
 8 2 -7 338.44 14.99
 8 -2 -6 14.83 1.75
 8 2 -6 15.14 1.7
 8 2 -6 18.69 3.89
 8 -2 -6 12.66 4.95
 8 2 -6 12.41 4.31
 -8 2 6 15.39 3.18
 8 2 -6 15.09 1.91
 8 2 -6 15.31 1.98
 -8 2 6 21.3 3.95
 8 2 -6 12.1 1.96
 8 2 -5 106.99 5.37
 8 -2 -5 110.05 5.42
 8 2 -5 105.05 5.36
 8 2 -5 102.13 5.57
 -8 2 5 112.93 8.56
 8 2 -5 106.5 5.94
 8 2 -5 103.45 7.94
 -8 2 5 119.96 8.03
 8 -2 -5 105.33 5.83
 8 2 -5 99.2 8.24
 8 -2 -5 94.26 10.71
 8 2 -4 5.37 1.42
 8 -2 -4 8.77 2.68
 8 2 -4 7.78 2.62
 8 -2 -4 5.34 2.03
 8 2 -4 7.19 1.65
 -8 2 4 5.29 2.4
 8 2 -4 3.64 1.44
 8 2 -4 1.84 2.58
 8 2 -4 7.43 1.66
 8 2 -4 1.32 4.39
 8 -2 -3 671.33 28.57
 8 2 -3 684.73 28.22
 8 2 -3 706.61 28.8
 -8 2 3 650.73 30.98
 8 2 -3 669.01 28.1
 8 2 -3 696.65 28.62
 8 2 -3 682.44 28.16
 8 -2 -3 680.03 28.18
 8 -2 -3 654.95 28.17
 8 2 -3 580.51 30.41
 8 -2 -3 677.68 31.05
 8 2 -3 668.42 30.99
 8 -2 -2 155.1 7.51
 8 2 -2 166.84 7.54
 8 -2 -2 152.71 7.54
 8 2 -2 139.02 9.79
 8 -2 -2 155.78 7.9
 8 2 -2 160.67 7.57
 8 2 -2 167.55 8.04
 8 2 -2 170.51 7.7
 -8 2 2 163.25 10.06
 8 2 -2 159.6 7.55
 8 2 -2 165.95 8.05
 8 -2 -1 4.49 1.86
 8 2 -1 3.55 1.49
 8 -2 -1 5.14 1.73
 8 -2 -1 4.96 1.36
 8 2 -1 5.68 1.32
 8 2 -1 7.44 3.96
 -8 2 1 6.27 2.47
 8 2 -1 4.74 1.7
 8 2 -1 5.22 1.61
 8 -2 -1 5.15 1.65
 8 2 -1 4.96 1.17
 8 2 -1 5.83 1.32
 8 -2 -1 5.37 1.31
 8 2 -1 4.23 1.29
 8 2 0 1.23 1.23
 8 -2 0 1.03 1.13
 8 2 0 0.11 1.16
 8 -2 0 0.39 1.11
 8 2 0 1.27 1.64
 8 -2 0 0.8 1.64
 8 -2 0 2.47 1.64
 8 2 0 1.08 1.27
 8 2 0 2.41 1.46
 8 -2 0 3.23 1.58
 8 2 0 1.71 3.42
 8 2 0 0.5 0.88
 8 2 0 0.48 1.1
 8 2 1 67.24 3.97
 8 2 1 64.24 3.95
 8 -2 1 69.05 3.74
 8 2 1 57.45 4.18
 8 -2 1 59.04 3.64
 8 2 1 67.26 3.77
 8 2 1 61.75 3.72
 8 -2 1 61.83 4.04
 8 -2 1 59.59 4.07
 8 -2 1 68.4 3.63
 8 2 2 15.03 2.21
 8 -2 2 13.98 1.94
 8 2 2 17.5 2.02
 8 2 2 18.01 1.83
 8 2 2 14.32 1.62
 8 -2 2 15.66 2.22
 8 -2 2 16.1 2.18
 8 -2 2 16.42 1.69
 8 2 3 259.81 11.57
 -8 -2 -3 252.27 13.19
 8 -2 3 249.72 11.4
 8 -2 3 250.24 13.99
 8 2 3 245.24 13.99
 8 2 3 240.58 11.05
 8 -2 3 249.27 10.85
 8 -2 3 230.91 11.37
 8 2 3 237.3 11.03
 8 2 3 247.36 11
 8 -2 3 243.41 10.98
 8 -2 3 232.49 10.79
 8 -2 4 22.65 2.42
 8 -2 4 27.91 2.94
 8 2 4 35.11 4.55
 8 -2 4 26.96 4.13
 -8 -2 -4 29.26 3.38
 8 -2 4 30.77 2.75
 8 2 4 25.95 2.31
 8 2 4 30.83 2.72
 8 -2 4 25 2.18
 8 -2 4 29 2.37
 8 2 4 29.79 2.38
 -8 -2 -5 100.09 6.69
 8 -2 5 93.65 5.35
 -8 -2 -5 107.54 8.75
 8 -2 5 90.88 4.96
 8 2 5 91.18 4.98
 8 -2 5 88.76 4.86
 8 2 5 79.55 5.24
 8 2 5 94.62 5.19
 8 2 5 93.85 8.01
 8 -2 5 98.95 8.08
 8 2 5 84.14 5.01
 -8 -2 -6 79.16 6.19
 8 2 6 85.48 4.77
 8 2 6 77.23 4.87
 8 2 6 81.41 5.31
 -8 -2 -6 89.11 8.53
 8 -2 6 99.05 8.21
 8 2 6 79.14 7.68
 8 -2 6 89.17 5.2
 8 -2 6 87.36 4.84
 8 2 6 91.68 4.91
 8 -2 7 405.46 18.01
 8 2 7 398.8 18.04
 8 2 7 415.79 17.75
 8 2 7 418.3 18.87
 -8 -2 -7 404.2 23.18
 8 -2 7 415.77 18.43
 8 -2 7 418.13 22.51
 8 2 7 386.94 22.53
 8 -2 8 1.43 1.67
 8 2 8 3.6 1.84
 8 2 8 4.94 1.34
 8 -2 8 1.71 2.09
 -8 -2 -8 -1.71 4.03
 8 -2 8 0.78 3.3
 8 2 8 3.28 3.32
 8 2 8 1.49 2.25
 8 -2 9 37.88 3.39
 8 2 9 39.2 3.55
 8 -2 9 43.62 4.04
 -8 2 -9 32.76 5.74
 -8 -2 -9 44.18 7.19
 8 2 9 37.1 6.94
 8 -2 9 45.57 6.78
 8 2 9 38.46 2.69
 8 2 9 30.16 3.84
 8 2 10 144.75 9.02
 8 -2 10 164.14 8.71
 8 2 10 167.49 8.93
 -8 -2 -10 158.9 13.46
 -8 2 -10 159.23 12.57
 8 -2 10 177 9.4
 8 -2 10 161.73 13.59
 8 2 10 152.47 13.89
 8 2 11 74.18 5.44
 8 -2 11 71.02 5.17
 8 2 11 63.16 5.19
 -8 -2 -11 76.02 9.13
 -8 2 -11 70 8.68
 8 -2 11 63.6 5.54
 8 -2 11 72.71 9.44
 8 2 11 42.89 8.59
 8 2 12 188.63 9.26
 8 -2 12 152.77 8.89
 8 2 12 148.79 8.96
 -8 -2 -12 193.04 14.37
 -8 2 -12 173.09 13.87
 8 -2 12 144.84 9.22
 8 -2 12 129.85 13.78
 8 2 12 115.87 13.63
 8 2 13 55.79 4.19
 -8 -2 -13 49.4 7.66
 -8 2 -13 32.46 7.04
 8 -2 13 42.9 4.64
 8 -2 13 32.07 3.95
 8 2 13 35.4 4.06
 8 -2 13 27.11 7.14
 8 2 13 35.51 8
 8 2 14 105.59 5.97
 8 -2 14 82.64 5.95
 8 2 14 83.45 6.02
 -8 -2 -14 97.08 10.25
 -8 2 -14 71.89 9.93
 8 2 14 70.48 10.31
 8 -2 14 57.81 9.65
 8 -2 14 86.57 6.36
 -8 -2 -15 21.11 5.68
 8 -2 15 24.32 6.1
 8 2 15 8.62 4.8
 8 2 15 20.68 2.74
 8 -2 15 18.62 3
 8 2 15 14.23 2.9
 8 -2 15 19.73 3.26
 -8 -2 -16 220.45 15.79
 8 -2 16 199.42 11.02
 8 -2 16 174.96 15.9
 8 2 16 174.52 16.17
 8 2 16 238.54 10.86
 8 -2 16 205.16 10.84
 8 2 16 220.92 10.99
 -8 -2 -17 127.92 11.45
 8 -2 17 133.39 7.52
 8 2 17 135.38 7.21
 8 -2 17 118.54 7.1
 8 2 17 114.86 7.1
 8 -2 17 113.74 11.81
 8 2 17 99.91 11.58
 8 -2 18 122.24 11.43
 8 2 18 98.72 10.77
 -8 -2 -18 133.95 11.28
 8 2 19 3.2 1.72
 8 -2 19 4.11 2.06
 8 -2 19 3.25 1.71
 8 2 19 4.08 1.77
 8 -2 20 111.37 6.8
 8 2 20 116.03 6.82
 8 -2 20 131.98 7.2
 8 -2 21 21.14 2.32
 8 2 21 21.2 2.32
 8 2 22 97.5 4.98
 8 -2 22 103.06 5.32
 8 -2 23 4.5 1.43
 8 -2 23 1.66 1.11
 8 2 23 4.03 1.14
 8 2 24 32.77 2.12
 8 -2 24 27.88 2.03
 8 -3 -24 23.42 1.82
 8 -3 -23 1.15 0.91
 -8 3 22 109.77 4.95
 8 -3 -22 105.06 5.11
 -8 3 21 8.47 1.57
 8 3 -21 9.25 1.55
 8 -3 -21 7.78 1.5
 -8 3 20 117.85 5.98
 8 -3 -20 110.53 5.83
 8 3 -20 97.62 5.92
 -8 3 19 15.37 2.37
 8 3 -19 10.27 1.98
 8 -3 -19 13.42 2.03
 -8 3 18 197.61 10.59
 8 3 -18 201.94 10.72
 8 3 -18 207.94 10.33
 8 -3 -18 226.2 10.4
 8 -3 -17 65.07 8.38
 -8 3 17 82 9.67
 8 3 -17 59.94 5.07
 8 -3 -17 66.19 4.69
 8 3 -17 67.59 4.73
 8 -3 -16 128.91 11.96
 -8 3 16 139.78 13.29
 8 -3 -15 2.83 1.91
 -8 3 15 -1.69 4.96
 8 -3 -15 5.47 3.89
 8 -3 -15 -0.49 3.41
 8 3 -15 2.26 2.05
 8 3 -15 -0.13 1.89
 8 -3 -14 110.6 6.96
 8 -3 -14 102.86 6.57
 -8 3 14 89.89 11.02
 8 3 -14 99.12 7.06
 8 -3 -14 104.6 10.84
 8 3 -14 107.89 6.72
 8 -3 -14 87.78 10.42
 8 -3 -13 45.74 4.5
 8 3 -13 47.88 4.3
 8 -3 -13 42.08 7.56
 8 -3 -13 45.77 7.37
 8 -3 -13 36.71 3.99
 8 3 -13 49.54 4.6
 -8 3 13 52.94 8.1
 8 -3 -12 398.11 25.89
 8 3 -12 425.62 19.7
 8 3 -12 386.02 25.76
 8 -3 -12 372.49 24.71
 8 3 -12 437.3 20.01
 8 3 -12 405.34 19.75
 -8 3 12 417.78 24.39
 8 -3 -11 84.24 10.88
 8 3 -11 104.74 11.38
 -8 3 11 101.35 9.98
 8 3 -11 109.97 7.74
 8 3 -11 102.97 7.08
 8 3 -11 109.06 6.94
 8 -3 -11 105.6 11.13
 8 3 -10 617.97 26.81
 8 -3 -10 599.93 25.66
 8 3 -10 597.37 27.32
 -8 3 10 641.89 31.52
 8 3 -10 607.35 33.11
 8 -3 -10 542.07 33.81
 8 3 -10 577.06 27.09
 -8 3 10 587.19 25.34
 8 3 -9 272.68 12.81
 8 -3 -9 278.42 21.2
 8 3 -9 287.73 13.94
 8 -3 -9 285.44 13.03
 -8 3 9 296.97 17.79
 8 3 -9 293.34 15.09
 -8 3 9 283.7 12.81
 8 3 -9 288.4 14.56
 8 -3 -8 577.47 34.33
 8 3 -8 590.57 25.31
 -8 3 8 625.7 29.83
 8 3 -8 597.64 26.72
 8 -3 -8 582.41 24.41
 8 3 -8 548.56 24.32
 8 3 -8 553.99 24.19
 8 -3 -8 560.07 24.26
 8 3 -8 585.47 25.96
 8 -3 -7 94.91 12.13
 8 3 -7 94.34 5.81
 -8 3 7 98.51 8.69
 8 -3 -7 100.82 5.45
 8 3 -7 96.52 7.76
 8 3 -7 90.97 5.2
 8 -3 -7 94.28 5.08
 8 3 -7 96.62 6.42
 8 -3 -6 475.52 30.94
 8 3 -6 471.82 22.94
 -8 3 6 521.46 25.37
 8 3 -6 476.82 21.12
 8 3 -6 443.72 20.45
 8 -3 -6 477.88 20.42
 8 3 -6 501.09 21.73
 8 -3 -6 476.51 20.26
 8 3 -5 204.94 10.36
 8 -3 -5 176.88 17.43
 8 3 -5 203.88 10
 8 -3 -5 198.86 9.4
 8 3 -5 199.73 9.54
 -8 3 5 211.71 13.53
 8 3 -5 183.57 11.79
 8 -3 -5 204.67 9.78
 8 -3 -5 205.7 9.25
 -8 3 5 179.11 12.15
 8 3 -4 400.03 17.28
 8 -3 -4 381.21 16.54
 8 3 -4 357.43 16.73
 -8 3 4 423.91 21.17
 8 -3 -4 383.18 16.96
 8 3 -4 381.49 17.34
 8 3 -4 378.93 16.34
 8 -3 -4 308.02 24.83
 -8 3 4 378.08 19.98
 8 3 -4 346.45 18.74
 8 -3 -4 392.01 16.43
 8 -3 -3 7.98 4.75
 8 -3 -3 13.8 2.28
 8 3 -3 11.74 2.03
 8 3 -3 11.26 4.37
 -8 3 3 9.91 3.04
 8 3 -3 11.16 1.95
 -8 3 3 10.48 3.24
 8 3 -3 10.93 1.89
 8 3 -3 13.55 1.9
 8 3 -3 11.27 1.59
 8 3 -2 464.85 19.97
 8 3 -2 448.25 19.85
 8 -3 -2 445.35 19.69
 8 3 -2 432.43 19.11
 8 3 -2 444.95 19.14
 -8 3 2 460.73 22.92
 8 3 -2 454.81 19.79
 -8 3 2 474.04 23.4
 8 3 -2 456.71 19.43
 8 3 -2 446.92 21.75
 8 -3 -2 453.1 21.91
 8 3 -2 426.81 20.99
 8 -3 -1 341.33 14.59
 8 -3 -1 360.47 17.56
 8 3 -1 322.89 17.06
 8 3 -1 349 15.43
 8 3 -1 342.63 14.88
 8 3 -1 330.87 15.22
 8 -3 -1 323.97 15.13
 8 3 -1 319.88 14.58
 8 3 -1 355.97 15.43
 8 3 -1 327.87 14.6
 -8 3 1 346.95 18.3
 8 3 -1 317.95 16.14
 8 -3 0 427.65 19.88
 8 3 0 428.29 19.4
 8 -3 0 451.33 19.36
 8 3 0 454.95 19.66
 8 3 0 449.85 22.05
 8 -3 0 477.72 22.33
 8 -3 0 506.71 20.13
 8 3 0 468.61 20.04
 8 3 0 467.88 20.33
 8 3 0 463.53 20.14
 8 3 0 445.4 19.42
 -8 3 0 452.18 23.19
 8 -3 1 186.77 8.42
 8 3 1 179.97 8.6
 8 3 1 169.39 8.46
 -8 3 -1 185.84 11.89
 8 3 1 182.14 8.91
 8 -3 1 172.69 8.94
 8 3 1 170.48 9.2
 8 3 1 177.51 10.79
 8 -3 1 191.68 11.05
 8 3 1 171.9 8.46
 8 -3 1 208.08 9.17
 8 -3 2 775.38 31.91
 8 3 2 736.59 32.01
 -8 3 -2 791.66 36.21
 8 3 2 763.16 32.16
 8 -3 2 864.67 32.57
 8 -3 2 742 32.49
 8 3 2 781.87 34.98
 8 -3 2 812.96 35.14
 8 3 2 676.53 32.59
 8 3 3 72.13 6.09
 8 -3 3 73.24 6.14
 8 -3 3 69.01 4.35
 8 3 3 61.56 3.97
 8 3 3 66.63 4.52
 -8 -3 -3 74.03 6.33
 8 -3 3 65.99 3.89
 8 -3 3 66.36 4.59
 8 3 4 610.22 23.67
 8 3 4 558.3 26.3
 8 -3 4 588.39 26.41
 8 -3 4 631.86 23.59
 8 3 4 561.31 23.2
 -8 -3 -4 571.09 26.38
 8 -3 5 150.07 7.53
 8 -3 5 142.73 6.99
 8 3 5 140.62 7.23
 8 3 5 146.96 9.96
 8 -3 5 142.37 9.75
 8 3 5 152.81 7.41
 8 3 5 119.25 7.38
 -8 -3 -5 141.18 9.66
 8 -3 6 699.47 28.21
 8 -3 6 649.24 27.58
 8 3 6 651.98 27.61
 8 3 6 658.73 27.93
 -8 -3 -6 714.86 33.42
 8 -3 6 647.1 31.31
 8 3 6 633.06 31.38
 8 3 6 660.53 27.75
 8 3 6 579.32 28.28
 -8 -3 -6 653.01 31.1
 8 -3 7 128.55 7.11
 8 3 7 127.55 6.58
 8 -3 7 125.03 6.53
 8 3 7 124.09 6.86
 8 3 7 124.04 6.44
 8 -3 7 128.14 9.79
 8 3 7 126.06 10.01
 -8 -3 -7 110.88 8.99
 8 3 7 125.56 7.53
 -8 -3 -7 139.55 11.37
 -8 -3 -8 743.94 36.25
 8 -3 8 690.34 34.31
 8 3 8 674.79 34.64
 8 -3 8 707.03 29.44
 8 3 8 688.65 29.48
 -8 -3 -8 638.14 32.91
 8 3 8 664.19 29.08
 8 -3 8 759.01 30.25
 8 3 8 667.95 30.53
 8 3 9 27.81 3.69
 8 -3 9 33.08 3.78
 8 -3 9 33.19 3.08
 8 3 9 31.25 3.07
 8 -3 9 32.48 5.87
 8 3 9 29.28 5.74
 8 3 9 26.74 2.43
 -8 -3 -9 31.38 6.9
 -8 -3 -9 26.2 4.78
 8 3 10 787.54 33.33
 8 -3 10 856.78 34.26
 8 3 10 815.45 34.34
 -8 -3 -10 822.46 41.64
 8 -3 10 846.46 35.07
 8 3 10 702.32 34.68
 8 3 10 739.25 40.38
 8 -3 10 759.19 40.15
 8 -3 11 197.93 10.2
 8 3 11 187.75 10.18
 -8 -3 -11 198.68 16.09
 8 -3 11 191.65 10.86
 8 3 11 219.94 10.86
 8 -3 11 188.09 15.39
 8 3 11 157.12 14.81
 8 -3 12 438.22 20.35
 8 3 12 430.9 20.4
 -8 -3 -12 499.16 27.7
 8 -3 12 408.31 20.96
 8 3 12 577.66 21.22
 8 -3 12 336.32 26.01
 8 3 12 352.37 26.36
 8 -3 13 49.64 4.58
 8 3 13 50.18 4.6
 -8 -3 -13 63.34 9.01
 8 -3 13 55.49 5.29
 8 3 13 75.52 4.92
 8 -3 13 40.12 7.98
 8 3 13 42.89 7.87
 8 -3 14 461.99 22.38
 8 3 14 488.57 22.53
 -8 -3 -14 616.91 30.3
 8 -3 14 476.93 22.99
 8 3 14 624 22.8
 8 -3 14 368.58 27.93
 8 3 14 383.57 28.19
 8 -3 15 190.21 10.37
 8 3 15 189.03 10.35
 8 -3 15 195.69 10.86
 8 -3 15 177.12 15.81
 8 3 15 158 15.24
 -8 -3 -15 216.57 16.21
 8 3 15 238.38 10.54
 8 -3 16 442.38 27.42
 8 3 16 402.68 26.63
 8 -3 17 31.38 3.7
 8 -3 17 29.52 3.15
 8 3 17 35.3 3.23
 8 -3 18 114.3 7.26
 8 -3 18 124.87 7.04
 8 3 18 139.33 7.17
 8 -3 19 22.78 2.76
 8 3 19 23.06 2.58
 8 3 19 20.73 2.29
 8 -3 19 17.25 2.25
 8 -3 20 107.53 6.05
 8 3 20 121.31 6.16
 8 -3 21 19.59 2.37
 8 3 21 24.84 2.01
 8 -3 21 18.9 1.92
 8 -3 22 73.03 4.79
 8 -3 22 69.15 4.28
 8 -3 23 24 2.11
 8 -3 24 57.73 3.17
 -8 4 22 17.08 1.41
 -8 4 21 75.15 2.68
 8 -4 -21 54.58 2.33
 8 -4 -20 2.96 1.15
 -8 4 20 2.72 1.27
 8 4 -20 0.53 1.04
 8 4 -19 80.95 5.22
 8 -4 -19 91.6 5.14
 8 4 -18 21.02 2.46
 -8 4 18 28.04 2.84
 8 -4 -18 20.38 2.31
 8 4 -17 200.98 10.57
 8 -4 -17 194.21 10.01
 8 -4 -16 4.42 1.82
 8 4 -16 2.19 1.93
 -8 4 16 1.84 2.5
 8 -4 -15 199.37 16
 8 -4 -15 181.31 9.67
 8 -4 -15 192.93 15.16
 -8 4 15 217.62 17.06
 8 -4 -14 13.24 4.98
 8 -4 -14 13.42 5.21
 -8 4 14 15.92 6.04
 8 -4 -13 197.72 17.34
 8 -4 -13 203.46 16.84
 8 4 -13 239 12.18
 -8 4 13 194.06 17.8
 8 4 -13 257.33 12.76
 8 -4 -12 6.72 4.44
 -8 4 12 13.36 1.99
 8 4 -12 13.99 2.79
 8 4 -12 15.29 3.06
 -8 4 12 15.33 5.78
 -8 4 11 73.89 4.7
 8 4 -11 88.12 6.15
 8 4 -11 84.88 6.25
 -8 4 11 84.99 10.26
 -8 4 10 104.87 5.76
 8 4 -10 97.92 6.74
 8 -4 -10 99.51 12.17
 -8 4 10 110.11 11.05
 8 4 -10 101.95 7.22
 8 4 -9 243.43 12.69
 8 -4 -9 229.35 19.42
 8 4 -9 242.52 12.14
 -8 4 9 228.63 10.96
 8 4 -9 219.87 10.8
 -8 4 9 274.79 17.53
 8 4 -8 71.86 5.76
 8 4 -8 72.64 5.2
 -8 4 8 71.8 8.48
 -8 4 8 71.33 4.45
 8 4 -8 65.73 4.33
 8 -4 -8 79.26 4.98
 8 4 -7 221.65 11.94
 8 -4 -7 225.44 10.78
 -8 4 7 247.53 15.78
 8 4 -7 217.94 10.57
 8 4 -7 227.28 11.45
 8 -4 -7 221.2 20.2
 8 4 -6 114.97 7.13
 8 -4 -6 110.4 6.14
 -8 4 6 120.13 10.07
 8 -4 -6 120.2 15.38
 8 4 -6 115.03 6.7
 8 4 -6 101.48 5.97
 8 -4 -5 295.52 13.37
 8 4 -5 287.48 14.03
 8 -4 -5 275.83 12.85
 8 -4 -5 273.97 24.08
 -8 4 5 299.12 17.62
 8 4 -5 292.33 13.76
 8 4 -5 274.01 13.09
 -8 4 4 4.73 2.92
 8 4 -4 1.21 1.51
 8 -4 -4 6.75 2.09
 8 4 -4 1.4 1.61
 -8 4 4 6.2 3.31
 8 -4 -4 5.16 2.16
 8 4 -4 2.12 1.93
 8 4 -3 234.31 10.79
 8 4 -3 226.78 11.36
 -8 4 3 208.93 14.15
 8 -4 -3 231.21 11.09
 8 4 -3 226.12 11.37
 8 4 -3 246.15 11.19
 8 -4 -3 213.24 10.45
 -8 4 3 252.48 15.03
 8 4 -2 6.81 1.48
 8 -4 -2 8.33 2.25
 -8 4 2 6.22 3.02
 8 4 -2 7.62 2.15
 8 -4 -2 8.08 2.03
 8 4 -2 7.55 1.86
 -8 4 2 6.51 3.09
 8 -4 -1 136.03 7.4
 -8 4 1 135.85 10.26
 8 4 -1 136.32 6.75
 -8 4 1 153.22 10.91
 8 -4 -1 127.29 6.74
 8 4 -1 144.44 7.72
 8 4 -1 134.98 6.96
 8 -4 0 51.09 4.03
 8 -4 0 47.4 3.41
 8 4 0 47.21 4.24
 8 4 0 55.71 3.57
 -8 4 0 53.23 5.97
 -8 4 0 58.5 6.51
 8 4 0 53.09 3.49
 8 -4 1 128.8 7.31
 8 4 1 128.51 6.75
 -8 4 -1 139.56 10.54
 8 4 1 138.54 6.93
 8 4 1 142.98 7.88
 -8 4 -1 130.06 9.97
 -8 -4 -2 1.62 1.9
 8 -4 2 3.55 2.1
 8 4 2 3.46 1.31
 -8 4 -2 2.16 2.75
 -8 4 -2 1.04 2.69
 8 4 2 5.41 1.97
 8 -4 2 8.39 2.16
 8 4 2 2.72 2.03
 8 4 3 169.1 8.44
 -8 -4 -3 169.64 11.74
 8 -4 3 186.36 8.87
 8 -4 3 167.42 9
 8 4 3 163.62 9.05
 -8 4 -3 158.79 11.87
 8 -4 4 3.57 1.9
 8 4 4 0.71 1.24
 -8 4 -4 -0.35 2.55
 -8 -4 -4 -0.32 2.22
 8 4 4 1.12 1.73
 8 -4 4 4.39 2.29
 8 -4 5 78.3 4.65
 8 4 5 71.72 4.34
 8 4 5 73.43 4.54
 -8 -4 -5 77.51 7.14
 -8 4 -5 65.74 7.23
 8 -4 6 64.43 4.37
 -8 4 -6 70.82 7.35
 8 4 6 40.93 4.38
 8 4 6 53.24 3.98
 8 4 6 59.91 3.92
 -8 -4 -6 51.19 6.18
 8 -4 7 136.12 7.46
 -8 -4 -7 142.97 10.68
 8 4 7 129.68 7.35
 -8 -4 -7 158.45 12.34
 8 4 7 135.15 6.8
 -8 4 -7 125.81 10.72
 8 4 8 8.2 1.64
 8 -4 8 9.77 2.64
 8 4 8 4.5 2.85
 -8 -4 -8 10.15 5.05
 -8 -4 -8 10.68 3.85
 8 4 9 64.65 3.91
 8 4 9 45.81 5.27
 -8 -4 -9 68.25 9.1
 -8 -4 -9 57.69 7.51
 8 -4 9 67.72 5.13
 8 -4 10 27.64 3.71
 8 4 10 19.17 3.59
 8 4 10 29.67 2.45
 -8 -4 -10 20.78 5.26
 8 -4 11 12.19 3.17
 8 4 11 7.18 2.77
 -8 -4 -11 16.78 6.04
 8 4 11 9.94 1.64
 -8 -4 -11 5.65 4.36
 8 4 12 0.29 2.19
 8 -4 12 2.91 2.75
 -8 -4 -12 1.74 4.68
 -8 -4 -13 27.88 6.99
 8 -4 13 14.86 3.64
 8 4 13 26.51 3.28
 -8 -4 -14 1.05 4.8
 8 -4 15 6.91 2.89
 -8 -4 -15 9.78 4.96
 8 4 16 2.13 1.64
 8 -4 16 -0.86 2.14
 8 4 17 19.44 2.36
 8 -4 17 3.55 2.18
 8 -4 18 1.4 1.81
 8 4 18 6.13 1.71
 8 -4 19 15 2.03
 8 -4 19 3.26 1.87
 8 4 20 24.55 1.95
 8 -4 20 24.24 2.11
 8 4 21 1.28 1.07
 8 -4 21 1.26 1.24
 8 -4 21 -0.25 1.16
 8 -4 22 0.63 0.99
 8 5 -20 36.13 2.11
 -8 5 20 26.81 2.09
 -8 5 19 38.29 2.61
 -8 5 18 53.37 3.49
 -8 5 17 69.01 4.37
 -8 5 16 130.71 7.09
 -8 5 15 95.08 5.96
 -8 5 14 179.67 9.06
 -8 5 14 212.47 10.24
 -8 5 13 97.39 5.61
 -8 5 13 107.15 6.77
 -8 5 12 115.43 6.29
 8 -5 -12 103.04 11.9
 -8 5 12 111.78 12.14
 8 -5 -11 41.86 7.77
 -8 5 11 51.53 8.5
 8 5 -10 160.19 9.08
 -8 5 10 155.52 7.93
 -8 5 10 147.86 13.94
 -8 5 9 210.54 17.6
 -8 5 9 255.28 11.86
 8 -5 -9 237.89 20.39
 -8 5 8 336.9 14.86
 -8 5 8 336.91 21.16
 8 -5 -8 287.62 23.75
 8 5 -8 309.65 14.46
 -8 5 7 190.3 9.09
 -8 5 7 162.41 13.58
 8 -5 -7 148.54 17.55
 8 5 -7 169.73 8.67
 8 5 -6 359.63 16.73
 -8 5 6 330.96 21.58
 8 -5 -6 314.19 27.31
 8 5 -5 342.51 15.56
 -8 5 5 323.12 20.4
 8 -5 -5 341.44 15.63
 8 5 -5 329.54 15.53
 -8 5 5 362.86 15.85
 8 5 -4 533.17 22.95
 8 5 -4 511.27 23.08
 8 -5 -4 546.26 23.12
 -8 5 4 477.58 27.5
 8 5 -3 253.76 11.9
 8 5 -3 263.52 12.38
 -8 5 3 240.67 16.11
 8 -5 -3 263.16 12.19
 8 -5 -3 236.64 11.69
 8 5 -2 468.29 20.67
 -8 5 2 470.32 25.31
 8 -5 -2 435.33 20.33
 8 -5 -2 493.48 20.99
 8 5 -2 515.14 21.47
 8 5 -1 168.91 9.1
 8 -5 -1 148.79 7.97
 8 -5 -1 160.71 8.51
 -8 5 1 184.97 12.8
 8 5 -1 161.38 8.14
 -8 5 0 992.51 45.69
 8 -5 0 922.87 40.47
 -8 -5 0 1051.46 46.14
 8 5 0 987.78 41.36
 8 5 0 938.74 40.2
 -8 5 -1 258.98 16.73
 8 -5 1 254.38 12.63
 -8 -5 -1 283.24 17.05
 8 5 1 259.09 13.36
 8 5 1 263.22 12.28
 -8 5 -2 768.21 38.37
 8 5 2 758.79 32.91
 8 -5 2 796.53 33.7
 -8 -5 -2 842.11 38.62
 8 5 2 763.82 34.27
 8 5 2 804.95 33.28
 8 5 3 421.45 18.62
 8 -5 3 419.42 19.16
 -8 -5 -3 435.34 23.42
 8 5 3 432.85 19.56
 8 5 3 405.85 18.43
 -8 5 -3 399.1 23.2
 8 5 4 727.84 30.81
 8 5 4 689.28 30.13
 -8 -5 -4 699.14 35.03
 8 -5 4 689.4 30.69
 8 -5 4 769.87 30.48
 -8 5 -4 667.41 34.87
 8 5 4 665.16 30.03
 8 5 5 326.63 15.04
 8 5 5 304.87 14.69
 -8 -5 -5 320.28 19.21
 8 -5 5 302.52 15.41
 8 -5 5 342.89 15.08
 -8 5 -5 314.73 19.33
 8 5 6 892.82 38.54
 -8 5 -6 886.26 43.99
 8 5 6 881.17 38.61
 -8 -5 -6 866.38 43.45
 8 -5 6 984.17 38.91
 8 -5 6 913.64 39.51
 8 5 7 278.54 11.48
 -8 -5 -7 274.94 16.79
 8 -5 7 293.03 12.12
 -8 -5 -7 306.27 18.4
 -8 5 -7 281.54 17.16
 8 5 8 443.49 18.04
 -8 5 -8 486.62 24.81
 -8 -5 -8 438.11 24.11
 8 -5 8 481.65 19
 -8 -5 -8 511.62 26.18
 -8 5 -9 36.12 6.19
 -8 -5 -9 42.22 7.62
 8 5 9 17.24 3.78
 -8 -5 -9 33.25 5.99
 8 -5 9 33.95 3.79
 8 5 9 36.32 2.81
 -8 5 -10 232.98 15.55
 8 5 10 151.24 10.2
 -8 -5 -10 260.98 17.47
 -8 -5 -10 181.03 14.62
 -8 -5 -11 167.59 14.19
 -8 5 -11 163.43 12.91
 8 5 12 344.62 14.28
 -8 -5 -12 374.3 21.6
 -8 5 -12 314.75 19.13
 8 5 13 144.69 6.91
 8 -5 13 61.91 6.01
 -8 -5 -14 139.71 6.99
 8 -5 14 78.01 7.04
 8 5 15 119.85 5.57
 8 -5 15 48.62 4.88
 8 5 16 319.98 9.94
 8 -5 16 115.97 8.66
 8 -5 17 120.9 4.97
 8 -5 17 39.38 4.02
 8 -5 18 215.29 7.42
 8 5 18 217.41 7.02
 8 -5 19 107.67 4.34
 8 5 19 108.12 4.06
 8 5 20 132.9 5.94
 8 -5 20 128.86 6.09
 8 6 -18 50.41 2.59
 -8 6 18 38.54 2.47
 8 6 -17 26.67 2.09
 -8 6 17 26.14 2.02
 8 6 -16 38.28 2.88
 -8 6 16 42.1 2.8
 8 6 -15 11.03 1.78
 -8 6 15 15.67 1.9
 -8 6 14 77.82 4.36
 8 6 -14 77.66 4.88
 -8 6 14 87.62 4.78
 -8 6 13 15.73 1.95
 8 6 -13 14.11 2.13
 -8 6 13 15.83 2.22
 -8 6 12 64.15 4.23
 -8 6 12 58.17 3.93
 8 6 -12 55.43 4.06
 -8 6 11 25.9 3
 -8 6 11 28.31 2.71
 8 6 -11 27.86 2.74
 -8 6 10 56.46 4.63
 -8 6 10 70.99 4.46
 8 6 -10 68.69 4.4
 8 6 -9 38.71 3.09
 -8 6 9 41.61 3.27
 -8 6 8 79.1 4.64
 8 6 -8 72.28 4.36
 8 6 -7 28.06 2.59
 8 -6 -7 35.92 8.6
 8 -6 -6 28.95 8.19
 -8 -6 4 164.45 12.52
 8 6 -3 22.94 2.89
 -8 -6 3 18.84 4.44
 -8 6 3 21.22 2.61
 8 6 -3 22.16 2.36
 8 6 -2 317.49 14.94
 8 6 -2 306.04 14.17
 -8 -6 2 349.18 19.61
 -8 6 2 300.77 14.45
 8 6 -1 4.58 1.49
 8 -6 -1 2.73 2.06
 -8 6 1 1.79 1.63
 -8 -6 1 4.09 2.95
 8 6 -1 5.86 2.37
 8 6 0 110.55 7.12
 8 -6 0 104.29 6.36
 8 6 0 113.89 6.08
 -8 -6 0 103.13 9.55
 8 -6 1 0.94 2.15
 8 6 1 2.02 2.37
 8 6 1 2.59 1.44
 -8 -6 -1 -0.41 2.66
 8 6 2 69.25 5.6
 8 -6 2 83.26 5.37
 -8 -6 -2 82.64 8.37
 8 6 2 78.62 4.84
 -8 6 -3 15.56 3.86
 8 -6 3 12.76 2.81
 8 6 3 11.53 2.75
 -8 -6 -3 8.38 3.35
 -8 -6 -4 69.6 7.94
 -8 6 -4 85.93 8.44
 -8 -6 -5 11.49 3.87
 -8 6 -5 6.89 3.48
 -8 -6 -6 71.73 8.93
 -8 6 -6 76.37 8.19
 -8 -6 -6 70.09 8.25
 -8 -6 -7 27.5 6.12
 8 6 7 26.96 3.37
 -8 6 -7 23.36 4.93
 -8 -6 -7 20.04 5.03
 8 6 7 24.25 2.49
 8 6 8 111.09 6.65
 8 -6 8 107.9 7.25
 8 6 8 103.16 5.75
 8 6 9 14.73 1.89
 8 -6 9 16.51 3.62
 8 -6 10 34.75 4.26
 8 6 10 34.81 2.63
 8 -6 11 1.89 2.7
 8 6 11 1.97 1.14
 8 -6 12 36.48 3.7
 8 6 12 29.93 2.24
 -8 -6 -13 -0.15 1.43
 8 -6 13 3.85 2.29
 8 -6 14 46.41 3.46
 8 6 14 43.82 2.92
 -8 -6 -15 0.2 0.89
 8 -6 15 1.4 1.67
 8 6 15 0.26 1.37
 8 -6 16 19.94 2.11
 8 6 16 18.74 1.84
 8 -6 17 7.31 1.47
 8 6 17 6.81 1.23
 8 -6 18 18.53 1.64
 8 6 18 19.92 1.48
 8 7 -14 3.77 0.94
 8 7 -13 23.33 1.89
 -8 7 13 22.41 1.58
 8 7 -12 10.12 1.42
 -8 7 12 10.08 1.42
 8 7 -11 62.44 3.48
 -8 7 11 61.17 3.51
 8 7 -10 11.24 1.53
 -8 7 10 7.07 1.66
 -8 7 10 7.05 1.47
 8 7 -9 27.11 2.33
 -8 7 9 29.06 2.63
 -8 7 8 13.89 2.04
 8 7 -8 12.55 1.64
 -8 7 7 3.32 1.52
 8 7 -7 1.62 1.09
 8 7 -7 2.06 1.15
 8 7 -6 21.59 2.03
 8 7 -6 16.53 1.89
 -8 7 6 22.79 2.34
 -8 7 5 14.29 2.04
 8 7 -5 14.71 1.85
 8 7 -5 13.13 1.65
 -8 7 4 12.83 1.96
 8 7 -4 12.78 1.93
 8 7 -4 12.16 1.61
 8 7 -3 29.58 2.42
 8 7 -3 32.23 2.91
 -8 7 3 31.13 2.82
 8 7 -2 27.49 2.3
 8 7 -2 22.17 2.78
 -8 7 2 28.27 2.67
 8 7 -1 38.54 2.82
 8 7 -1 39 3.56
 -8 7 1 33 3.03
 8 -7 0 33.75 2.95
 -8 7 0 36.42 3.11
 8 7 0 29.62 3.41
 8 7 0 35.23 2.72
 8 7 1 5.17 2.19
 8 7 1 5.84 1.51
 -8 7 -1 4.77 1.69
 8 -7 1 6.85 1.97
 8 7 2 20.9 2.95
 -8 7 -2 22.87 2.65
 8 7 2 25.92 2.37
 8 -7 2 20.58 2.56
 8 7 3 15.11 2.51
 8 -7 3 16.15 2.55
 -8 7 -3 16.81 2.41
 -8 7 -4 22.54 2.78
 8 -7 4 26.08 2.91
 8 7 4 29.41 2.91
 8 -7 5 17.02 2.65
 -8 7 -5 9.51 2.12
 8 7 5 15.74 2.19
 8 -7 6 16.38 2.82
 -8 7 -6 9.2 2.07
 8 7 6 15.99 2.02
 8 -7 7 15.2 2.84
 -8 7 -7 10.27 1.98
 8 7 7 14.56 1.82
 8 7 8 100.34 5.35
 8 -7 8 106.94 6.23
 8 7 8 104 5.11
 8 7 9 46.9 3.37
 8 -7 9 43.18 4.1
 8 7 9 45.36 2.89
 8 7 10 111.65 5.53
 8 7 10 97.98 5.05
 8 -7 10 106.48 6.27
 8 7 11 49.3 2.95
 8 -7 11 47.79 3.63
 8 7 12 57.73 2.99
 8 -7 12 70.68 3.84
 8 7 13 24.89 1.93
 8 -7 13 22.93 2.35
 8 7 14 32.6 2.03
 8 -7 14 34.64 2.46
 8 -7 15 5.07 1.08
 -8 8 9 0.83 0.81
 -8 8 8 3.49 1.04
 -8 8 7 21.38 1.91
 8 8 -6 5.72 1.06
 -8 8 6 6.84 1.35
 -8 8 5 14.65 1.74
 8 8 -5 10.58 1.26
 -8 8 4 1.72 1.22
 8 8 -4 0.39 0.94
 8 8 -4 1.22 0.9
 -8 8 3 2.63 1.37
 8 8 -3 2.98 1.18
 -8 8 2 1.3 1.31
 8 8 -2 0.12 1.19
 -8 8 1 2.47 1.4
 8 8 -1 3.37 1.41
 -8 8 0 13.77 1.97
 8 8 0 11.42 1.88
 -8 8 -1 15.23 2.12
 8 8 1 20.95 2.26
 -8 8 -2 17.96 2.22
 8 8 2 22.85 2.28
 -8 8 -3 23.33 2.38
 8 8 3 26.59 2.35
 -8 8 -4 5.97 1.5
 8 8 4 8.65 1.52
 8 8 5 53.95 2.95
 -8 8 -5 35.39 2.77
 8 8 6 9.25 1.3
 8 8 7 30.51 2.01
 8 8 8 10.45 1.09
 9 0 -24 -0.05 0.71
 9 0 -23 63.62 3.88
 9 0 -22 -0.17 1.12
 9 0 -22 0.94 0.9
 9 0 -21 59.69 4.34
 9 0 -21 64.99 3.96
 9 0 -20 0.99 1.35
 9 0 -19 164.81 9.29
 9 0 -18 -0.11 2.64
 9 0 -18 -0.94 3.08
 9 0 -17 131.39 12.32
 9 0 -17 119.53 8.15
 9 0 -16 1.41 2.98
 9 0 -16 1.6 3.32
 9 0 -16 -1.12 3.69
 9 0 -15 182.24 15.94
 9 0 -15 189.89 10.63
 9 0 -14 -0.6 3.93
 -9 0 14 -0.36 3.16
 9 0 -14 0.33 3.4
 9 0 -13 378.56 25.85
 9 0 -13 389.74 20.06
 9 0 -13 443.67 18.56
 -9 0 13 416.09 22.91
 9 0 -12 0.86 1.52
 9 0 -12 -1.13 3.66
 -9 0 12 -1.94 3.13
 9 0 -12 2.04 3.37
 9 0 -12 0.07 2.02
 9 0 -11 256.79 12.16
 9 0 -11 250.54 18.16
 9 0 -11 253.23 13.61
 9 0 -11 264.97 11.85
 -9 0 11 266.6 15.59
 9 0 -10 -0.24 1.22
 -9 0 10 -0.3 2.34
 9 0 -10 0.47 3.47
 9 0 -10 2.89 3.42
 9 0 -10 0.06 1.74
 -9 0 9 1372.4 59.43
 9 0 -9 1342.3 61.37
 9 0 -9 1346.17 55.42
 9 0 -9 1328.5 56.84
 9 0 -9 1335.46 55.12
 9 0 -8 1.49 1.2
 9 0 -8 2.51 3.09
 -9 0 8 0.84 2.44
 9 0 -8 0.57 1.75
 9 0 -7 1084.16 47.98
 9 0 -7 1172.78 46.7
 -9 0 7 1136.83 50.25
 9 0 -7 1096.02 46.48
 9 0 -7 1138.33 47.38
 9 0 -6 1.92 1.66
 9 0 -6 0.28 1.14
 9 0 -6 1.14 1.22
 9 0 -6 2.41 2.94
 9 0 -5 684.34 31.53
 9 0 -5 690.48 29.63
 9 0 -5 654.39 27.95
 9 0 -5 664.28 28.46
 9 0 -4 0.57 1.12
 9 0 -4 0.93 1.56
 -9 0 4 1.46 1.49
 9 0 -4 0.38 1.28
 9 0 -4 0.76 2
 9 0 -3 1626.38 67.01
 9 0 -3 1592.67 63.38
 9 0 -3 1541.73 63.3
 9 0 -3 1564.84 63.59
 -9 0 3 1488.64 64.95
 9 0 -3 1498.73 63.2
 -9 0 2 1.63 1.6
 9 0 -2 -0.25 2.07
 9 0 -2 1.11 1.6
 9 0 -2 0.49 1.19
 9 0 -2 -0.06 1.2
 9 0 -1 395.91 17.92
 9 0 -1 444.23 21.49
 9 0 -1 441.88 18.16
 9 0 -1 420.38 18.06
 9 0 0 0.78 1.55
 9 0 0 1.56 1.74
 9 0 0 2.59 2.28
 9 0 0 0.78 1.25
 9 0 0 0.81 1.29
 9 0 1 981.93 41.07
 9 0 1 1003.77 41.22
 9 0 1 1046.39 41.13
 9 0 1 994.02 40.94
 9 0 1 892.72 41.21
 9 0 1 1121.73 45.24
 9 0 2 -3.32 2.51
 9 0 2 -0.18 1.66
 9 0 2 -0.08 1.72
 9 0 2 -0.21 1.32
 9 0 2 -0.66 1.81
 9 0 3 2594.31 102.27
 9 0 3 2382.71 97.84
 9 0 3 2366.53 97.85
 9 0 3 2446.59 97.75
 9 0 3 2352.98 97.56
 9 0 4 -0.97 1.95
 9 0 4 -0.62 2.55
 9 0 4 -0.13 1.82
 9 0 4 1.83 1.67
 9 0 4 0.07 1.4
 9 0 5 554.46 27.94
 9 0 5 532.84 23.16
 9 0 5 549.33 23.27
 9 0 5 539.32 23.34
 9 0 6 0.74 2.88
 9 0 6 -0.23 2.08
 9 0 6 -0.99 1.83
 9 0 6 -0.25 1.45
 9 0 7 1466.57 60.29
 9 0 7 1555.93 66.42
 9 0 7 1546.88 60.47
 9 0 7 1348.57 60.1
 9 0 8 -0.11 2.16
 -9 0 -8 2.53 3.88
 9 0 8 1.87 3.47
 9 0 8 0.11 1.81
 9 0 8 0.62 2.39
 -9 0 -9 1602.55 73.9
 9 0 9 1848.7 70.29
 9 0 9 1785.57 78.23
 9 0 9 1847.84 70.42
 9 0 9 1500.42 69.36
 9 0 10 3.75 2.8
 -9 0 -10 1.71 3.85
 9 0 10 -2.46 4.85
 9 0 10 1.39 2.28
 9 0 10 0.73 2.35
 -9 0 -11 1456.53 65.91
 9 0 11 1532.69 62.36
 9 0 11 1405.57 71.31
 9 0 11 1363.99 62.14
 9 0 11 1522.73 61.08
 9 0 12 -1.79 2.76
 -9 0 -12 0.73 3.73
 9 0 12 2.18 4.78
 9 0 12 2.32 2.71
 9 0 12 -0.66 2.14
 -9 0 -13 1219.05 53.92
 9 0 13 1001.67 49.21
 9 0 13 872.66 56.83
 9 0 13 1119.28 49.49
 9 0 13 1282.83 48.16
 9 0 14 0.63 2.41
 9 0 14 -0.3 2.63
 -9 0 -14 0.39 3.89
 9 0 14 -0.7 4.85
 9 0 15 918.42 40.99
 -9 0 -15 857.54 45.1
 9 0 15 867.24 48.96
 9 0 16 -1.07 2.17
 9 0 16 0.59 4.03
 -9 0 -16 2.76 3.6
 9 0 16 1.64 2.2
 9 0 17 537.44 31.21
 -9 0 -17 555.37 29.72
 9 0 18 -0.48 3.33
 -9 0 -18 -1.91 4.14
 9 0 18 1.81 1.86
 9 0 19 758.23 35.15
 9 0 19 909.08 35.33
 9 0 20 -0.78 1.63
 9 0 20 -0.6 1.54
 9 0 21 368.99 17.8
 9 0 21 446.73 17.87
 9 0 22 0.79 1.21
 9 0 22 0.32 1.2
 9 0 23 262.2 11.63
 9 0 24 -0.17 0.84
 9 -1 -24 12.69 1.39
 9 1 -24 11.9 1.25
 9 1 -23 0.96 0.93
 9 -1 -23 0.2 0.94
 9 -1 -22 33.21 2.42
 9 -1 -22 37.34 3.01
 9 1 -22 31.93 2.77
 9 1 -21 10.92 1.66
 9 1 -21 9.74 1.84
 9 -1 -21 14.49 2.16
 9 1 -20 27.43 2.59
 9 1 -20 25.9 2.85
 9 -1 -20 25.95 2.93
 9 1 -19 9.71 1.95
 9 1 -19 10.02 2.19
 9 1 -18 116.63 6.94
 9 1 -18 131.55 11.51
 9 -1 -18 137.4 6.46
 9 1 -18 131.56 6.4
 -9 1 17 7.24 4.5
 9 -1 -17 5.01 3.83
 9 1 -17 13.93 4.79
 9 -1 -16 110.14 6.85
 9 -1 -16 103.59 7.11
 9 1 -16 109.72 7.32
 9 1 -16 97.55 7.36
 -9 1 16 120.46 11.72
 9 -1 -16 93.32 10.91
 9 1 -16 116.92 11.72
 9 -1 -15 27.3 3.51
 9 1 -15 38.25 4.53
 9 -1 -15 30.54 4.36
 9 1 -15 26.85 3.99
 -9 1 15 42.55 7.1
 9 -1 -15 43.71 7.26
 9 1 -15 37.94 7.26
 9 -1 -14 184.94 10.78
 9 1 -14 179.08 11.47
 9 -1 -14 211.09 11.44
 9 1 -14 231.99 11.78
 9 -1 -14 191.31 16.57
 9 1 -14 218.58 17.36
 9 -1 -13 16.19 2.89
 9 -1 -13 19.63 6.16
 9 1 -13 20.28 4.11
 9 -1 -13 25.57 3.15
 9 -1 -13 20.88 4.14
 -9 1 13 26.28 5.24
 9 1 -13 24.19 6.57
 9 1 -13 21.82 3.44
 -9 1 12 345.32 19.4
 9 -1 -12 283.52 15.1
 9 1 -12 309.86 16.25
 9 -1 -12 347.15 16.32
 9 -1 -12 354.87 14.69
 9 1 -12 328.68 16.39
 9 1 -12 303.67 21.97
 9 -1 -12 262.36 20.69
 9 -1 -11 6.61 1.8
 9 1 -11 4.11 1.74
 9 -1 -11 9.94 4.86
 -9 -1 11 9.02 2.99
 -9 1 11 6.19 3.34
 9 -1 -11 5.14 2.17
 9 -1 -11 5.45 1.95
 9 1 -11 2.89 4.47
 9 1 -11 1.98 2.08
 9 -1 -11 2.79 3.16
 9 1 -11 1.88 3.47
 9 1 -10 230.06 10.87
 9 -1 -10 226.99 10.88
 9 -1 -10 243.64 12.32
 9 1 -10 213.75 12.47
 9 -1 -10 240.08 10.77
 9 1 -10 244.62 12.16
 9 1 -10 207.14 16.71
 -9 1 10 249.08 14.83
 -9 -1 10 238.03 13.62
 9 -1 -10 189.02 16.06
 9 1 -9 21.58 2.44
 9 -1 -9 19.47 2.19
 9 1 -9 22.46 2.19
 9 -1 -9 21.01 3.72
 9 1 -9 21.03 4.07
 9 1 -9 21.64 2.75
 9 1 -9 14.66 5.06
 9 -1 -9 20.44 2.49
 -9 1 9 31.24 4.6
 -9 -1 9 20.56 3.73
 9 1 -8 319.87 15.03
 9 -1 -8 318.29 14.14
 9 1 -8 326.1 14.17
 9 -1 -8 322.18 14.05
 -9 1 8 315.62 17.8
 -9 -1 8 332.12 17.17
 9 1 -8 311.22 13.97
 9 1 -8 315.4 19.87
 9 1 -8 279.33 15.7
 9 1 -7 107.53 8.04
 9 1 -7 121.74 6.93
 9 -1 -7 135.28 6.47
 9 1 -7 126.86 6.38
 -9 1 7 115.5 9.13
 9 1 -7 129.78 10.6
 9 1 -7 126.15 6.31
 9 1 -6 403.83 20.33
 9 1 -6 397.25 18.3
 9 1 -6 440.56 18.52
 9 -1 -6 436.24 18.52
 9 -1 -6 438.37 18.54
 9 1 -6 437.91 18.39
 9 1 -6 420.46 19.01
 9 1 -6 433.32 23.01
 -9 1 6 461.72 22.5
 9 1 -5 11.65 3.5
 9 1 -5 8.43 1.38
 9 1 -5 10.69 4.12
 9 -1 -5 10.83 2.16
 9 1 -5 10.28 2
 9 -1 -5 13.5 3.21
 9 1 -5 10.45 3.09
 9 1 -5 9.99 1.76
 9 1 -4 525.96 21.67
 9 -1 -4 540.01 21.69
 9 1 -4 479.76 21.47
 9 1 -4 485.62 21.51
 9 1 -4 504.18 23.87
 9 1 -4 519.82 24.96
 9 -1 -4 489.78 24.75
 9 -1 -4 507.23 21.63
 9 1 -4 514.05 21.64
 9 1 -4 512.27 22.03
 9 1 -4 499.21 25.03
 9 -1 -3 44.93 4.94
 9 1 -3 39.3 4.69
 9 1 -3 43.82 3.14
 9 1 -3 41.72 2.8
 9 1 -3 42.5 5.64
 9 -1 -3 42.03 3.29
 9 1 -3 44.04 3.03
 9 -1 -3 44.5 3.01
 9 1 -3 46.2 3.07
 9 1 -3 40.45 2.98
 9 -1 -3 41.28 3.11
 9 -1 -2 748.41 33.67
 9 1 -2 742.55 33.69
 9 1 -2 735.37 30.57
 9 1 -2 708.61 30.22
 9 -1 -2 732.46 30.23
 9 1 -2 744.16 30.34
 9 -1 -2 704.63 30.52
 9 1 -2 727.5 32.66
 9 1 -2 692.28 30.14
 9 -1 -2 709.56 30.2
 9 -1 -2 742.51 30.32
 9 1 -2 729.48 30.31
 9 1 -1 34.82 2.69
 9 -1 -1 35.36 2.7
 9 1 -1 37.91 2.74
 9 -1 -1 32.56 2.74
 9 1 -1 43.96 2.72
 9 -1 -1 35.7 2.63
 9 1 -1 36.46 2.69
 9 -1 -1 33.9 2.96
 9 1 -1 33.25 2.63
 9 -1 -1 38.15 4.55
 9 1 -1 34.88 4.45
 9 1 -1 33.28 5.27
 9 -1 0 56.84 5.51
 9 1 0 46.99 5.1
 9 -1 0 39.58 3.42
 9 -1 0 47.22 3.18
 9 1 0 48.5 3.19
 9 1 0 43.1 3.1
 9 1 0 46.7 3.03
 9 -1 0 48.69 3.19
 9 1 0 53.01 5.6
 9 1 0 49.22 3.17
 9 -1 0 47.21 3.44
 9 -1 0 47.6 3.08
 9 1 0 47.81 3.19
 9 -1 1 0.26 1.62
 9 -1 1 0.73 1.26
 9 1 1 1.41 1.51
 9 -1 1 -0.28 1.52
 9 1 1 0.15 3.44
 9 1 1 0.58 1.01
 9 -1 1 0.23 1.68
 9 -1 1 0.26 2.16
 9 1 1 1.05 2.06
 9 -1 2 282.22 12.99
 9 1 2 272.82 12.63
 9 1 2 297.05 12.78
 9 -1 2 276.98 12.57
 9 -1 2 281.32 13.03
 9 -1 2 276 12.63
 9 1 2 296.97 12.8
 9 1 2 295.62 16.15
 9 -1 2 307.4 16.37
 9 1 3 159.91 7.98
 9 -1 3 169.41 8.14
 9 -1 3 160.18 8.2
 9 1 3 149.93 7.74
 9 1 3 163.93 7.89
 9 -1 3 159.74 7.71
 9 -1 3 179.15 11.28
 9 1 3 166.13 10.98
 9 -1 3 162.83 7.85
 9 1 3 162.21 7.84
 9 1 4 170.2 8.17
 9 -1 4 157.18 8.17
 9 -1 4 168.97 8.48
 9 1 4 159.09 8.06
 -9 -1 -4 170.72 11.82
 9 -1 4 159.72 7.88
 9 -1 4 167.36 8.02
 9 1 4 167.43 8.02
 9 1 4 158.43 8.07
 9 -1 4 172.7 11.56
 9 1 4 164.07 11.44
 9 1 5 77.71 4.89
 9 -1 5 79.62 4.7
 9 1 5 85.46 4.85
 9 -1 5 83.07 4.99
 9 -1 5 85.59 7.91
 9 1 5 75.19 7.61
 9 -1 5 83.49 4.77
 9 1 5 84.79 4.79
 9 -1 5 78.28 5.25
 9 -1 6 245.82 12.37
 9 -1 6 255.24 16.44
 9 1 6 244.95 16.18
 9 -1 6 254.26 11.8
 9 1 6 249.38 11.82
 9 1 6 253.63 11.84
 9 -1 6 270.53 12.19
 9 -1 6 258.61 11.68
 9 1 6 247.38 11.99
 9 1 7 55.5 4.35
 -9 -1 -7 54.6 6.83
 9 -1 7 59.35 7.2
 9 1 7 48.86 6.87
 9 -1 7 62.31 4.08
 9 1 7 61.65 4.15
 9 1 7 55.97 4.02
 9 -1 7 62.12 4.36
 9 -1 7 49.83 3.86
 9 -1 7 57.37 4.7
 9 1 8 94.1 6.15
 -9 -1 -8 118.77 9.86
 9 -1 8 97.44 10.05
 9 1 8 93.35 10.17
 9 -1 8 115.36 6.19
 9 1 8 114.76 6.27
 9 1 8 101.43 6.07
 9 -1 8 113.06 6.53
 9 -1 8 85.24 6.39
 9 -1 8 93.27 5.7
 9 -1 9 3.67 2.58
 9 -1 9 2.34 2.42
 9 1 9 3.74 2.21
 9 -1 9 2.81 2.06
 9 1 9 4.47 2.18
 -9 -1 -9 8.1 4.24
 9 -1 9 7.2 4.53
 9 1 9 6.5 4.18
 9 1 9 3.8 2.61
 9 -1 9 4.32 2.18
 9 -1 10 92.12 6.53
 9 1 10 89.77 5.98
 -9 -1 -10 86.43 8.89
 -9 1 -10 77.64 8.67
 9 -1 10 87.66 10.7
 9 1 10 86.43 10.87
 9 -1 10 100.84 6.2
 9 1 10 100.63 6.37
 9 -1 10 90.78 5.26
 9 1 10 75.8 5.66
 9 -1 11 105.1 7.14
 9 1 11 91.68 6.53
 -9 1 -11 93.71 9.54
 -9 -1 -11 100.77 9.59
 9 -1 11 81.54 11.29
 9 1 11 86.86 12.15
 9 -1 11 104.46 6.82
 9 1 11 109.83 7.02
 9 1 11 101.73 6.14
 9 -1 12 105.11 7.62
 9 1 12 107.61 7.15
 -9 1 -12 114.66 10.51
 -9 -1 -12 125.76 10.74
 9 -1 12 82.37 11.94
 9 1 12 95.66 13.12
 9 1 12 129.62 6.69
 9 -1 12 104.69 7.26
 9 1 12 105.48 7.41
 9 -1 13 22.02 3.51
 9 1 13 23.52 3.62
 9 -1 13 14.08 6.1
 9 1 13 22.21 7.3
 9 1 13 28.2 3.06
 9 -1 13 34.09 4.2
 -9 -1 -13 33.12 5.98
 -9 1 -13 21.35 5.48
 9 -1 14 14.18 3.01
 9 1 14 10.27 2.92
 9 1 14 13.32 2.27
 9 -1 14 10.87 5.58
 9 1 14 12.01 6.12
 -9 1 -14 17.4 4.96
 -9 -1 -14 7.78 4.44
 9 -1 14 13.08 3.17
 9 -1 15 0.28 2.19
 9 1 15 1.03 2.2
 9 1 15 2.64 1.79
 9 -1 15 4.44 4.64
 9 1 15 6.52 4.71
 9 -1 15 5.48 2.66
 -9 1 -15 0.4 3.58
 -9 -1 -15 5.35 4.17
 9 -1 16 30.85 3.43
 9 1 16 32.66 3.52
 9 -1 16 19.72 6.01
 9 1 16 24.23 6.36
 9 1 16 31 2.83
 -9 1 -16 28.62 5.73
 -9 -1 -16 27.74 5.87
 9 -1 16 36.15 3.77
 9 -1 17 4.73 4.02
 9 1 17 6.37 4.5
 -9 1 -17 10.86 4.14
 -9 -1 -17 11.17 4.73
 9 -1 18 24.45 2.97
 9 -1 18 21.94 2.72
 9 1 18 22.12 2.79
 9 -1 18 11.76 4.75
 9 1 18 23.1 5.56
 -9 -1 -18 30.67 5.68
 9 -1 19 15.04 2.31
 9 -1 19 11.16 2.15
 9 1 19 12.89 2.14
 9 -1 20 19.22 2.44
 9 -1 20 18.46 2.34
 9 1 20 19.56 2.28
 9 -1 21 0.29 1.42
 9 -1 21 1.91 1.36
 9 1 21 -0.43 1.32
 9 -1 22 6.98 1.57
 9 -1 22 5.88 1.44
 9 1 22 5.66 1.39
 9 -1 23 0.97 1.16
 9 -1 23 0.61 1.06
 9 1 23 0.69 1
 9 -1 24 0.7 0.86
 9 1 24 1.13 0.81
 9 -2 -24 8.73 1.11
 9 -2 -23 5.03 1.18
 9 2 -23 5.97 1.03
 9 -2 -22 31.7 2.67
 9 2 -22 27.45 2.35
 -9 2 21 20.74 1.94
 9 -2 -21 25.71 2.61
 9 2 -21 25.55 2.43
 9 2 -20 64.13 3.85
 9 2 -20 58.64 4.11
 9 -2 -19 101.98 5.29
 9 2 -19 97.1 5.28
 9 2 -19 88.38 5.54
 9 -2 -18 120.46 6.48
 9 2 -18 120.03 6.39
 9 2 -18 122.5 7.02
 9 -2 -17 69.13 8.89
 -9 2 17 87.88 10.14
 9 -2 -17 72.93 5.25
 9 2 -17 83.89 5.36
 9 2 -17 82.56 9.39
 -9 2 16 95.12 10.99
 9 -2 -16 95.31 10.49
 9 2 -16 82.84 10.14
 9 2 -16 88.74 6.54
 9 2 -15 114.78 11.76
 9 2 -15 127.55 7.86
 9 -2 -15 112.44 7.42
 -9 2 15 128.23 12.12
 9 -2 -15 111.36 11.39
 9 -2 -15 106.91 7.06
 9 2 -15 113.63 7.02
 9 2 -15 107.92 7.61
 9 2 -14 44.53 7.77
 9 2 -14 43.56 4.86
 9 -2 -14 42.17 4.49
 9 2 -14 30.88 3.97
 9 -2 -14 30.38 3.74
 9 2 -14 34.54 3.75
 9 -2 -14 35.58 6.7
 -9 2 14 43.24 6.91
 -9 2 13 142.63 11.58
 9 2 -13 136.85 8.37
 9 -2 -13 133.1 8.09
 9 2 -13 123.54 8.02
 9 -2 -13 101.25 7.22
 9 -2 -13 129.89 12.41
 9 2 -13 132.16 12.89
 -9 2 12 185.85 14.08
 9 2 -12 209.27 11.4
 9 2 -12 178.73 15.92
 9 -2 -12 176.3 15.83
 9 -2 -12 211.91 10.02
 9 -2 -12 209.7 11.2
 9 2 -12 197.1 11.33
 -9 2 11 158.31 11.75
 9 2 -11 159.66 8.94
 9 2 -11 146.85 13.56
 9 -2 -11 132.64 13.25
 9 2 -11 139.1 9.12
 9 -2 -11 143.03 7.65
 9 -2 -11 160.93 9.07
 9 2 -10 35.1 4.66
 9 -2 -10 35.16 3.19
 9 -2 -10 34.32 2.87
 9 2 -10 32.83 2.82
 -9 2 10 44.73 5.92
 9 -2 -10 28.35 6.77
 9 2 -10 32.6 6.56
 9 -2 -10 31.94 6.97
 9 2 -10 34.34 3.58
 9 2 -9 88.83 4.78
 -9 2 9 93.36 8.32
 9 2 -9 81.06 4.77
 9 -2 -9 78.16 4.78
 9 2 -9 96.24 5.83
 9 2 -9 85.83 6.79
 9 -2 -9 85.85 5
 9 2 -9 84.92 9.2
 9 -2 -9 79.7 10.62
 9 2 -8 128.95 6.18
 9 -2 -8 124.6 6.36
 -9 2 8 117.51 9.66
 9 -2 -8 116.23 6.18
 9 2 -8 116.27 6.16
 9 2 -8 120.05 6.98
 9 2 -8 116.37 8.31
 9 2 -8 120.79 10.62
 9 -2 -8 97.13 11.95
 9 2 -7 230.71 10.47
 9 -2 -7 234.67 10.67
 9 2 -7 237.62 10.6
 9 -2 -7 227.9 10.58
 9 2 -7 228.17 11.3
 9 2 -7 231.09 12.95
 9 -2 -7 181.62 16.72
 9 2 -7 223.9 15.05
 -9 2 7 227.89 14.46
 -9 2 6 178.41 11.89
 9 2 -6 167.18 7.96
 9 -2 -6 163.01 7.95
 9 2 -6 164.84 8.57
 9 2 -6 169.46 10.72
 9 2 -6 168.68 7.92
 9 2 -6 164.14 11.77
 9 -2 -6 140.13 13.72
 9 -2 -5 331.06 21.23
 9 2 -5 320.37 14.32
 -9 2 5 348.77 18.73
 9 -2 -5 333.01 14.45
 9 2 -5 340.68 14.46
 9 2 -5 308.49 18.05
 9 2 -5 322.34 15
 9 2 -5 327.1 17.31
 -9 2 5 306.58 17.25
 9 2 -4 271.46 12.13
 9 2 -4 237.88 14.37
 9 2 -4 263.28 11.72
 9 -2 -4 258.68 12.15
 9 -2 -4 247.93 17.04
 9 2 -4 242.99 14.91
 9 2 -4 268.8 12.27
 9 -2 -4 270.94 14.79
 9 2 -4 246.39 14.42
 9 2 -4 260.75 11.78
 9 2 -4 258.46 11.62
 -9 2 4 241.26 14.36
 9 -2 -3 321.29 14.55
 9 2 -3 335.6 14.57
 9 -2 -3 331.31 14.6
 9 2 -3 336.92 14.54
 9 2 -3 309.52 17.3
 -9 2 3 328.58 17.49
 9 2 -3 324.62 17.5
 9 -2 -3 338.35 17.68
 9 2 -3 343.12 14.75
 9 2 -3 334.71 15.12
 9 2 -3 336.05 14.62
 9 -2 -3 321.09 14.98
 9 2 -3 338.04 15.11
 9 2 -2 28.61 2.62
 9 -2 -2 29.24 2.71
 9 -2 -2 29.51 2.42
 9 2 -2 31.08 2.47
 9 2 -2 28.31 4.05
 9 -2 -2 27.88 3.9
 9 2 -2 22.8 5.29
 -9 2 2 26.63 3.87
 9 2 -2 30.67 2.44
 9 -2 -2 30.57 2.91
 9 2 -2 30.1 2.45
 9 2 -2 29.6 2.81
 9 2 -2 33.84 2.99
 9 2 -2 30.18 2.59
 9 2 -1 616.33 25.79
 9 -2 -1 622.54 25.8
 9 2 -1 646.28 26.6
 9 -2 -1 579.12 25.67
 9 2 -1 631.01 25.97
 9 -2 -1 637.27 29.2
 9 2 -1 604.46 28.95
 9 2 -1 639.16 26.32
 9 2 -1 618.45 26.25
 9 2 -1 564.34 27.9
 9 -2 -1 598.36 26.17
 9 2 -1 615.91 25.86
 -9 2 1 568.17 28.77
 9 2 -1 591.78 25.72
 9 2 0 131.72 7.28
 9 -2 0 127.13 6.45
 9 -2 0 131.22 6.43
 9 -2 0 127.97 6.91
 9 2 0 124.23 6.52
 9 -2 0 135.8 9.24
 9 2 0 129.01 9
 9 -2 0 141.47 7.22
 9 2 0 133.34 6.89
 -9 2 0 132.5 9.2
 9 2 0 123.66 6.48
 9 2 0 128.03 6.79
 9 2 0 124.73 8.4
 9 2 0 133.94 6.62
 9 2 0 131.55 6.5
 9 -2 0 135.06 6.54
 9 2 1 612.2 26.69
 9 2 1 649.38 26.71
 9 -2 1 611.55 29.66
 9 2 1 647.78 29.86
 9 -2 1 629.77 26.39
 9 2 1 653.1 26.43
 9 2 1 646.34 26.54
 9 -2 1 587.26 26.17
 9 2 1 633.19 26.47
 9 -2 1 632.53 26.27
 9 -2 1 619.86 26.79
 9 -2 1 672.62 27.06
 9 2 1 589.85 26.28
 9 2 1 577.63 27.04
 9 -2 2 23.52 3.8
 9 2 2 23.56 3.86
 9 -2 2 23.29 2.28
 9 2 2 19.41 2.39
 9 2 2 28.53 2.32
 9 2 2 22.8 2.78
 9 -2 2 22.05 2.41
 9 -2 2 26.26 2.69
 9 -2 2 21.23 2.72
 9 -2 2 25.17 2.18
 9 -2 3 411.22 18.3
 9 -2 3 415.52 19.01
 9 -2 3 427.35 18.34
 9 2 3 413.54 18.51
 9 2 3 427.71 18.61
 9 2 3 449.06 19.12
 9 2 3 420.7 21.94
 9 -2 3 440.53 22.09
 9 -2 3 452.66 18.97
 9 -2 4 93.94 5.13
 9 -2 4 96.4 5.27
 9 2 4 97.89 5.29
 9 -2 4 91.49 5.22
 -9 -2 -4 105.55 8.64
 9 -2 4 103.26 6.07
 9 2 4 90.31 5.47
 9 2 4 93.96 5.38
 9 2 4 107.74 5.74
 9 -2 4 97.75 8.03
 9 2 4 97.03 8.02
 9 -2 4 100.9 5.69
 9 -2 5 847.96 36.03
 -9 -2 -5 886.88 41.22
 9 2 5 827.53 36.38
 9 -2 5 849.76 40.32
 9 2 5 861.68 40.66
 9 -2 5 810.2 35.93
 9 -2 5 869.27 36.22
 9 2 5 867.81 36.25
 9 2 5 938.13 36.49
 9 2 5 875.74 36.5
 9 -2 5 911.48 36.69
 9 -2 5 877.4 37.02
 9 -2 6 196.29 13.26
 9 2 6 187.73 13.25
 9 -2 6 177.8 9.1
 9 2 6 197.5 9.45
 9 -2 6 193.66 9.36
 9 2 6 188.84 9.79
 -9 -2 -6 187.19 13.9
 9 -2 6 206.9 9.91
 9 2 6 204.79 9.35
 9 -2 6 204.33 10.43
 9 -2 7 614.34 28.04
 9 -2 7 623.38 32.01
 9 2 7 653.31 32.55
 9 -2 7 621.7 26.98
 9 2 7 643.6 27.13
 -9 -2 -7 551.39 31.91
 9 -2 7 674.13 27.6
 9 2 7 618.31 26.65
 9 -2 8 9.43 3.26
 9 2 8 9.23 1.66
 9 -2 8 10.55 2.14
 9 2 8 10.22 2.25
 9 -2 8 8.66 3.98
 9 2 8 13.25 4.51
 -9 -2 -8 11.59 5.09
 9 -2 8 11.29 2.63
 9 2 8 13.26 2.96
 9 2 9 355.17 18.14
 9 -2 9 403.74 17.52
 9 2 9 399.8 17.64
 9 -2 9 373.52 23.12
 9 2 9 370.79 23.62
 9 2 9 355.47 16.48
 -9 -2 -9 380.25 22.86
 9 -2 9 424.71 18.24
 9 -2 10 49.44 4.21
 9 2 10 48.04 4.33
 -9 -2 -10 53.31 7.81
 9 2 10 38.82 4.39
 9 -2 10 50.67 4.78
 9 -2 10 41.14 7.47
 9 2 10 42.66 8
 9 -2 11 428.8 19.67
 9 2 11 416.97 19.85
 9 2 11 456.64 20.26
 -9 -2 -11 471.24 25.58
 9 -2 11 412.52 20.17
 9 -2 11 364.07 25.91
 9 2 11 355.55 26.46
 -9 -2 -12 30.24 6.5
 9 -2 12 22.13 4.03
 9 -2 12 20.77 6.7
 9 2 12 16.69 6.37
 9 2 12 35.33 3.84
 9 -2 12 21.66 3.5
 9 2 12 25.35 3.64
 9 -2 13 295.3 16.41
 9 2 13 340.53 16.86
 9 2 13 486.21 17.52
 9 -2 13 258.98 22.57
 9 2 13 242.82 22.77
 9 -2 13 334.13 17.11
 -9 -2 -13 433.62 23.22
 -9 -2 -14 20.21 5.72
 9 -2 14 27.35 6.79
 9 2 14 16.78 6.1
 9 -2 14 12.5 3.33
 9 2 14 18.17 2.82
 9 -2 14 11.07 2.77
 9 2 14 13.72 3.02
 -9 -2 -15 423.61 26.84
 9 2 15 584.13 22.57
 9 -2 15 423.62 29.09
 9 2 15 374.73 28.49
 9 -2 15 454.73 22.27
 9 2 15 494.3 22.49
 9 -2 15 530.59 22.92
 9 -2 16 56.28 8.74
 9 2 16 64.77 9.1
 -9 -2 -16 71.84 8.39
 9 -2 17 411.76 26.96
 9 2 17 415.27 27.11
 9 2 17 506.7 20.76
 9 -2 17 456 21.32
 9 2 17 504.15 21.54
 -9 -2 -17 460.67 26.32
 9 -2 18 8.76 2.3
 9 -2 18 11.15 2.13
 9 2 18 12.04 2.22
 9 2 18 13.47 2.03
 9 -2 19 258.55 12.76
 9 -2 19 228.81 12.37
 9 2 19 256.8 12.53
 9 -2 20 17.7 2.35
 9 -2 20 18.61 2.19
 9 2 20 22.08 2.19
 9 2 20 22.52 2.06
 9 2 21 132.98 6.18
 9 -2 21 128.26 6.46
 9 -2 22 5.21 1.5
 9 -2 22 5.01 1.23
 9 2 22 6.45 1.24
 9 2 23 118.09 5.17
 9 -2 23 128.6 5.52
 9 -3 -23 0.38 0.63
 -9 3 22 3.12 0.79
 9 3 -22 4.09 0.9
 9 -3 -22 4 1.17
 -9 3 21 2.54 1.06
 9 3 -21 2.89 1.1
 -9 3 20 11.2 1.67
 9 -3 -20 9.35 1.53
 9 3 -20 11.74 1.73
 -9 3 19 7.9 1.86
 9 3 -19 8.03 1.68
 9 -3 -19 8.36 1.6
 -9 3 18 39.29 3.58
 9 3 -18 40.62 3.63
 9 3 -18 44.8 3.44
 9 -3 -18 41.67 3.35
 9 3 -17 10.88 2.23
 9 3 -17 10.76 2.12
 -9 3 17 6.89 2.49
 9 -3 -17 9.35 2.08
 9 -3 -16 36.53 3.67
 9 3 -16 44.13 3.82
 9 3 -16 46.2 4.22
 -9 3 16 47.72 8
 -9 3 15 6.97 4.86
 9 -3 -15 7.61 3.9
 9 3 -14 16.7 2.95
 9 3 -14 14.99 2.68
 9 -3 -14 17.34 3.44
 -9 3 14 15.16 5.44
 9 -3 -14 7.51 4.19
 9 -3 -13 8.9 4.43
 9 3 -13 15.87 2.92
 9 3 -13 12.12 2.68
 9 -3 -13 12 3.19
 -9 3 13 9.86 4.87
 9 -3 -13 7.37 4.34
 9 -3 -12 26.19 6.38
 9 3 -12 31.8 4.66
 9 -3 -12 32.84 4.12
 9 3 -12 26.76 3.52
 9 3 -12 25.18 3.65
 -9 3 12 34.73 6.35
 9 -3 -12 36.31 6.94
 9 -3 -11 18.36 5.81
 9 3 -11 18.24 4.25
 -9 3 11 24.37 5.48
 9 -3 -11 22.89 3.15
 9 -3 -11 16.55 5.75
 9 3 -11 17.84 2.9
 9 3 -11 14.42 3.18
 9 3 -10 162.32 10.38
 -9 3 10 165.05 13.14
 9 -3 -10 181.12 8.86
 9 -3 -10 150.9 15.24
 9 3 -10 161.23 9.95
 9 3 -10 187.39 9.84
 -9 3 9 89.96 4.97
 9 -3 -9 94.08 5.48
 9 3 -9 83.3 5.05
 9 -3 -9 89.4 5.2
 9 -3 -9 81.97 11.33
 -9 3 9 101.3 9.26
 9 3 -9 90.93 6.6
 9 3 -9 94.11 7.46
 9 3 -9 88.81 5.91
 9 -3 -8 130.01 6.82
 9 3 -8 136.11 9.26
 9 3 -8 120.75 7.92
 9 3 -8 132.74 7.44
 9 -3 -8 117.52 13.92
 9 3 -8 119.76 6.46
 9 -3 -8 124.64 6.56
 9 3 -7 67.81 4.67
 -9 3 7 59.99 7.05
 9 -3 -7 65.67 4.34
 9 3 -7 66.38 6.87
 9 -3 -7 58.66 10.02
 9 3 -7 69.43 5.33
 9 3 -7 62.62 3.88
 9 -3 -7 66.48 3.95
 9 3 -6 117.76 7.12
 9 3 -6 109.15 6.47
 9 3 -6 105.87 6.04
 9 -3 -6 115.74 6.1
 -9 3 6 118.19 9.88
 9 3 -6 110.63 8.74
 9 -3 -6 116.09 5.83
 9 3 -6 109.4 5.73
 9 -3 -6 89.81 12.15
 9 3 -5 59.4 3.69
 9 3 -5 62.04 4.63
 9 -3 -5 59.94 4.25
 9 -3 -5 48.56 8.6
 9 3 -5 55.08 6.54
 -9 3 5 69.36 7.18
 9 3 -5 58.04 3.58
 9 -3 -5 62.36 3.67
 9 -3 -5 59.71 4
 9 3 -5 59.59 3.99
 9 3 -5 58.36 4.21
 -9 3 5 64.4 6.3
 9 3 -4 48.04 3.68
 9 3 -4 44.65 3.5
 -9 3 4 47.05 5.89
 9 -3 -4 48.15 3.74
 9 3 -4 42.86 3.15
 9 3 -4 46.61 3.19
 9 3 -4 44.18 3.76
 9 3 -4 45.78 2.98
 9 -3 -4 48.98 3.07
 9 3 -4 40.4 5.93
 -9 3 4 36.92 4.88
 -9 3 3 15.53 3.6
 9 3 -3 10.89 1.61
 9 3 -3 13.44 1.68
 9 -3 -3 11.06 1.54
 9 3 -3 11.66 2
 9 3 -3 11.15 2.03
 -9 3 3 9.3 3.05
 9 -3 -3 10.77 2.3
 9 3 -3 9.74 2.02
 9 3 -3 10.78 4.45
 9 3 -3 11.83 2.01
 9 -3 -2 59.65 4.34
 9 3 -2 61.01 3.77
 9 3 -2 56.97 4.23
 9 3 -2 62.86 3.93
 -9 3 2 56.45 6.16
 9 3 -2 69.07 4.05
 9 3 -2 70.7 4.47
 9 3 -2 66.15 4.49
 -9 3 2 62.61 6.63
 9 3 -2 57.16 5.9
 9 -3 -2 63.74 5.92
 9 3 -2 68.76 5.99
 9 3 -1 3.1 1.93
 -9 3 1 2.77 2.25
 9 3 -1 2.38 1.45
 9 -3 -1 1.15 1.21
 9 3 -1 0.3 3.4
 9 3 -1 2.62 1.21
 9 -3 -1 2.02 2.12
 9 3 -1 1.49 1.89
 9 3 -1 2.02 1.3
 9 3 -1 1.84 1.69
 -9 3 1 4.6 2.95
 9 -3 -1 1.84 1.84
 9 3 -1 3.2 1.6
 9 -3 0 102.86 6.27
 9 3 0 115.6 5.84
 9 3 0 109.64 6.23
 9 3 0 111.08 5.91
 9 3 0 109.44 5.83
 -9 3 0 116.96 9.03
 9 -3 0 112.13 5.73
 9 3 0 112.59 8.15
 9 -3 0 110.35 8.25
 9 3 0 114.35 6.67
 9 3 0 107.48 7.13
 9 -3 1 134.74 6.74
 9 3 1 109.9 8.15
 9 -3 1 117.52 8.46
 9 -3 1 107.79 6.4
 9 3 1 105.29 5.81
 9 3 1 110.24 5.95
 -9 3 -1 117.44 9.13
 9 3 1 103.76 6.61
 9 3 1 111.52 5.99
 9 3 1 118.12 6.34
 9 3 1 112.36 5.77
 9 -3 1 112.41 5.79
 9 -3 2 69.9 4.53
 9 -3 2 73.33 6.34
 9 3 2 50.62 5.47
 9 3 2 61.45 3.74
 9 -3 2 62.18 3.76
 9 3 2 58.83 3.82
 9 -3 2 56.22 4.37
 9 3 2 59.69 3.87
 -9 3 -2 60.3 6.49
 9 3 2 60.48 4.01
 9 3 2 56.74 4.46
 -9 -3 -2 56.52 5.72
 -9 -3 -3 254.44 14.37
 9 3 3 237.85 14.23
 9 -3 3 257.38 14.56
 9 3 3 254.11 12.16
 9 -3 3 243.81 12.13
 9 3 3 239.11 11.57
 -9 3 -3 246.02 15.31
 9 -3 3 242.09 11.32
 9 3 3 246.59 11.34
 9 -3 3 281.97 12.12
 9 3 3 246.66 11.59
 -9 -3 -4 140.6 9.81
 9 -3 4 126.3 9.7
 9 3 4 132.65 9.83
 9 3 4 156.7 7.86
 9 -3 4 145.18 8.15
 9 3 4 143.68 7.66
 -9 -3 -4 168.37 11.82
 9 -3 4 139.83 7.18
 9 3 4 141.74 7.42
 9 -3 4 155.57 7.83
 9 -3 5 63.32 6.53
 9 3 5 60.96 6.46
 -9 -3 -5 73.64 8.1
 9 3 5 75.65 4.64
 9 3 5 74.29 4.56
 9 3 5 73.63 4.94
 -9 -3 -5 67.45 6.27
 9 -3 5 69.88 5.36
 9 -3 5 72.39 4.79
 -9 -3 -6 10.48 2.86
 9 3 6 12.41 1.91
 9 3 6 9.16 1.99
 9 -3 6 9.96 1.79
 9 3 6 9.57 1.85
 9 -3 6 8.16 3.02
 -9 -3 -6 8.95 4.67
 9 -3 6 6.01 2.75
 9 3 6 7.17 2.95
 9 -3 6 7.38 2.26
 9 -3 7 5.92 1.75
 9 3 7 4.56 1.71
 9 -3 7 5.07 3.06
 -9 -3 -7 10.29 5.14
 9 3 7 5.48 1.51
 9 -3 7 -1.04 2.77
 9 3 7 5.01 2.96
 9 3 7 5.12 2.68
 9 -3 7 4.64 2.3
 9 -3 8 15.92 2.97
 9 -3 8 11.72 2.1
 9 3 8 16.82 2.41
 -9 -3 -8 18.41 6.17
 9 3 8 16.33 1.97
 9 3 8 12.07 3.33
 9 -3 8 16.78 4.38
 9 3 8 11.71 4.02
 9 -3 9 65.74 4.34
 9 3 9 55.46 4.3
 -9 -3 -9 69.89 9.32
 9 3 9 59.74 3.73
 9 -3 9 55.87 7.39
 9 3 9 51.75 7.36
 9 -3 9 62.25 5.13
 9 3 9 51.6 5.19
 9 -3 10 7.72 2.32
 9 3 10 10.04 2.43
 9 -3 10 6.62 2.9
 -9 -3 -10 8.32 5.38
 9 -3 10 6.18 4.07
 9 3 10 8.66 4.36
 9 3 10 6.69 2.98
 9 3 10 6.8 1.55
 -9 -3 -11 46.75 8.31
 9 3 11 55.75 5.06
 9 -3 11 55.6 4.35
 9 3 11 50.53 4.42
 9 -3 11 47.52 4.96
 9 3 11 42.51 7.63
 9 -3 11 41.94 7.38
 9 3 12 4.16 4.35
 9 -3 12 -1.13 3.83
 9 -3 12 2.59 2.2
 9 3 12 3.52 2.26
 -9 -3 -12 4.83 4.76
 9 3 12 1.4 2.3
 9 -3 12 0.52 2.8
 9 -3 13 1.14 4.04
 9 3 13 7.07 4.6
 -9 -3 -13 1.03 4.37
 9 -3 13 2.74 2.24
 9 3 13 1.34 2.17
 9 -3 13 2.53 2.88
 9 3 13 4.81 2.33
 -9 -3 -14 41.3 7.62
 9 3 14 44.51 3.91
 9 -3 14 40.61 4.43
 9 -3 14 33.34 3.69
 9 3 14 38.06 3.9
 9 3 14 26.32 6.55
 9 -3 14 35.13 7.2
 -9 -3 -15 13.82 5.33
 9 -3 15 11.82 4.92
 -9 -3 -16 6.36 4.46
 9 3 16 5.06 1.96
 9 -3 16 4.36 2.41
 9 -3 16 4.86 1.97
 9 3 16 6.14 1.99
 9 -3 17 3.86 1.82
 9 -3 17 1.69 2.08
 9 -3 17 1.57 1.57
 9 3 17 3.07 1.62
 9 3 17 3.78 1.72
 9 -3 18 -0.4 1.75
 9 -3 18 3.66 1.55
 9 3 18 2.52 1.47
 9 3 18 5.19 1.72
 9 -3 19 4.56 1.79
 9 -3 19 2.82 1.38
 9 3 19 3.19 1.33
 9 -3 20 1.19 1.43
 9 -3 20 1.46 1.05
 9 3 20 1.56 1.07
 9 3 20 0.97 1.28
 9 -3 21 11.75 1.92
 9 -3 21 13.19 1.44
 9 -3 22 1.32 1.16
 9 -3 23 0.15 0.85
 9 -4 -21 5.06 1.05
 -9 4 21 7.04 0.99
 -9 4 20 34.52 2.28
 9 4 -20 28.16 2.03
 9 -4 -19 12.85 1.55
 -9 4 19 17.87 1.92
 9 4 -19 14.86 1.82
 -9 4 18 34.25 2.95
 9 4 -18 30.68 2.8
 -9 4 17 31.51 3.21
 9 4 -17 32.83 3.22
 -9 4 16 56.19 4.61
 9 4 -16 62.34 4.69
 -9 4 15 12.98 3.13
 9 4 -15 30.1 3.37
 9 -4 -14 110.14 11.93
 9 4 -14 126.24 7.94
 9 4 -14 130.08 7.52
 -9 4 14 119.08 12.77
 9 -4 -13 -0.56 3.63
 9 -4 -13 -0.13 2.82
 -9 4 13 3.42 4.97
 9 -4 -13 1.48 3.71
 9 -4 -12 36.15 7.26
 9 4 -12 38.05 4.15
 9 -4 -12 25.78 6.26
 -9 4 12 41.6 7.76
 9 4 -12 49 4.5
 9 -4 -11 12.98 5.29
 -9 4 11 13.06 1.87
 9 4 -11 13.59 3.12
 -9 4 11 17.3 5.61
 9 4 -11 22.49 3.18
 9 4 -10 63.58 4.93
 9 -4 -10 58.66 9.62
 9 4 -10 52.62 5.1
 -9 4 10 51.7 3.63
 -9 4 10 44.41 7.57
 9 4 -9 28 3.24
 9 -4 -9 25.58 7.19
 9 4 -9 25.56 3.8
 -9 4 9 27.27 5.94
 -9 4 9 26.07 2.51
 -9 4 8 64 4.14
 9 4 -8 58.76 5.37
 9 -4 -8 61.43 4.58
 -9 4 8 64.21 8
 9 4 -8 68.56 4.93
 9 -4 -8 47.9 9.88
 -9 4 7 15.73 4.47
 9 4 -7 15.3 3.05
 9 -4 -7 17.49 2.86
 9 4 -7 15.06 2.11
 9 4 -7 14.03 2.4
 9 -4 -7 9.42 5.84
 9 4 -6 58.09 4.93
 9 -4 -6 63.11 4.32
 -9 4 6 69.05 7.64
 9 4 -6 58.48 4.03
 9 4 -6 57.9 4.51
 9 -4 -6 54.58 10.85
 9 -4 -5 5.21 5.9
 9 4 -5 7.09 1.91
 9 -4 -5 8.01 2.24
 9 4 -5 6.48 1.83
 9 4 -5 7.22 1.63
 -9 4 5 4.66 3.56
 9 -4 -5 5.83 2.25
 9 4 -5 8.45 2.42
 9 4 -4 40.56 3.82
 9 -4 -4 43.48 3.73
 9 4 -4 38.65 3.09
 -9 4 4 46.1 6.13
 9 -4 -4 40.45 3.31
 9 4 -4 43.71 3.5
 9 4 -4 45.07 3.74
 -9 4 3 33.04 5.05
 9 4 -3 29.22 3.05
 9 -4 -3 30.75 2.86
 9 4 -3 25.46 2.48
 9 -4 -3 28.72 3.15
 -9 4 3 33.74 5.32
 9 4 -3 27.34 3.15
 9 -4 -2 13.31 2.52
 -9 4 2 15.31 3.84
 9 -4 -2 11.73 2.2
 9 4 -2 16.21 2.64
 9 4 -2 12.12 1.77
 -9 4 2 13.94 3.94
 9 4 -2 14.46 2.04
 -9 4 1 138.99 10.42
 9 -4 -1 116.98 6.41
 9 4 -1 134.9 7.57
 9 4 -1 129.15 6.71
 9 -4 -1 124.98 7.11
 -9 4 1 138.6 10.48
 9 4 -1 124.05 6.47
 9 4 0 3.81 1.83
 9 4 0 3.97 2.3
 9 -4 0 2.74 1.95
 9 -4 0 2.39 2.12
 -9 4 0 5.21 2.91
 9 4 0 3.37 1.35
 -9 4 0 2.22 2.82
 9 4 1 13.32 1.91
 -9 4 -1 15.63 3.83
 9 4 1 11.36 2.7
 9 -4 1 11.63 2.6
 -9 -4 -1 16.19 3.48
 -9 4 -1 9.63 3.45
 9 4 1 14.82 2.22
 9 4 2 14.89 1.98
 9 -4 2 14.55 2.69
 -9 4 -2 13.07 3.6
 9 4 2 12.5 2.58
 -9 4 -2 12.78 3.81
 9 4 2 10.29 2.25
 -9 -4 -2 15.18 3.5
 9 -4 3 8.57 2.32
 9 4 3 5.23 1.52
 -9 4 -3 6.68 3.62
 -9 -4 -3 7.09 2.68
 -9 4 -3 3.02 2.99
 9 -4 3 4.22 2.44
 9 4 3 7.36 2.22
 9 4 3 6.96 2.31
 9 4 4 16.91 2.53
 9 4 4 15.07 2.06
 -9 -4 -4 13.65 3.46
 -9 4 -4 12.28 3.59
 9 4 4 13.31 2.74
 9 4 4 14.17 2.11
 9 -4 4 18.14 2.7
 9 -4 4 17.89 3.08
 -9 -4 -5 1.99 2.5
 -9 4 -5 4.73 3.27
 9 -4 5 4.87 2.71
 9 4 5 3.35 1.82
 -9 -4 -5 2.16 4.18
 9 4 5 1.61 1.53
 9 4 5 2.14 2.49
 9 -4 5 5.59 2.22
 -9 -4 -6 5.99 4.33
 9 4 6 4.22 1.76
 9 -4 6 5.91 2.92
 9 4 6 8.11 1.81
 -9 4 -6 6.19 3.23
 -9 -4 -6 4.45 2.81
 9 -4 6 6.56 2.33
 9 -4 7 14.45 2.73
 9 4 7 13.06 1.95
 9 -4 7 9.96 3.41
 -9 -4 -7 16.29 5.47
 -9 -4 -7 8.54 3.61
 -9 4 -7 13.07 4.18
 9 -4 8 67.51 4.83
 -9 4 -8 56.07 7.29
 9 4 8 53.83 3.59
 -9 -4 -8 50.34 6.53
 -9 -4 -8 66.08 8.97
 9 -4 8 59.99 5.7
 -9 4 -9 11.15 4.06
 9 -4 9 9.63 2.84
 9 4 9 6.66 1.56
 -9 -4 -9 10.13 5.54
 9 4 9 2.52 2.86
 9 -4 10 0.15 2.63
 -9 -4 -10 2.89 4.94
 9 4 10 1.95 2.84
 9 4 10 1.25 1.26
 9 4 11 35.01 4.27
 9 -4 11 30.68 4.29
 9 4 12 5.01 2.54
 -9 -4 -12 0.55 5.23
 -9 -4 -13 4.11 4.82
 9 -4 14 -2 2.6
 9 4 14 0.12 1.85
 9 -4 15 3.82 2.46
 9 4 15 6.11 1.94
 9 -4 16 4.04 1.91
 9 -4 16 4.1 2.17
 9 -4 17 0.3 1.63
 9 -4 17 0.85 1.81
 9 4 17 0.18 1.49
 9 -4 18 8.02 1.77
 9 4 18 6.29 1.54
 9 -4 19 5.54 1.5
 9 4 19 7.29 1.45
 9 4 20 0.44 1.06
 9 -4 20 -0.88 1.2
 9 -4 21 -0.51 1.04
 -9 5 20 0.87 0.61
 9 5 -19 13.65 1.23
 -9 5 19 10.8 1.29
 9 5 -18 3.45 1.04
 -9 5 18 1.85 1.15
 9 5 -17 40.37 3
 -9 5 17 39.04 2.94
 9 5 -16 0.71 1.25
 -9 5 16 0.86 1.56
 -9 5 15 31.6 3.18
 -9 5 14 3.67 2.23
 -9 5 13 59.75 3.61
 -9 5 13 41.38 4.29
 -9 5 12 -0.54 1.33
 -9 5 11 14.16 1.97
 9 -5 -10 14.85 5.64
 -9 5 10 11.52 5.41
 -9 5 10 10.27 1.88
 -9 5 9 65.25 8.65
 9 -5 -9 36.96 8.95
 9 5 -8 0.5 1.21
 9 -5 -8 0.78 4.65
 -9 5 8 0.49 4.12
 -9 5 7 56.96 3.94
 9 -5 -7 46.38 9.45
 9 5 -7 56.13 3.84
 9 5 -7 50.14 3.69
 -9 5 7 52.25 7.46
 9 -5 -6 5.34 5.86
 9 5 -6 7.99 1.62
 9 5 -6 5.85 1.75
 -9 5 6 7.89 3.94
 -9 5 6 5.91 1.8
 9 5 -5 51.42 3.64
 9 5 -5 49.67 3.81
 -9 5 5 53.77 7.08
 -9 5 5 57.1 3.97
 9 5 -4 -0.1 1.2
 9 5 -4 1.2 1.74
 9 -5 -4 0.71 2.03
 -9 5 4 -1.21 3.53
 9 5 -3 46.6 3.46
 -9 5 3 42.55 6.32
 9 5 -3 51.63 4.08
 9 -5 -3 53.11 4.07
 9 -5 -3 44.15 3.75
 -9 5 2 8.53 3.85
 9 -5 -2 7.52 2.41
 9 5 -2 5.64 2.3
 9 5 -2 7.59 1.68
 9 -5 -2 5.75 2.29
 -9 5 1 120.93 9.91
 9 5 -1 93.1 5.56
 -9 -5 1 112.4 9.47
 9 -5 -1 100.3 6.08
 9 -5 -1 90 5.55
 9 5 -1 103.96 6.63
 -9 5 0 3.62 3.1
 9 -5 0 3.11 2.14
 9 5 0 2.68 2.47
 9 5 0 1.54 1.34
 -9 -5 0 5.45 2.85
 -9 5 -1 17.3 4.21
 9 -5 1 21.26 2.97
 9 5 1 18.15 2.25
 9 5 1 21.05 2.46
 9 5 1 19.54 3.24
 -9 -5 -1 24.28 4.46
 -9 5 -2 7.26 3.27
 9 -5 2 4.85 2.35
 9 5 2 7.1 1.66
 9 5 2 4.39 1.98
 9 5 2 3.69 2.42
 -9 -5 -2 4.51 2.87
 -9 5 -3 17.04 4.13
 9 -5 3 17.39 2.99
 9 5 3 15.21 2.16
 9 5 3 16.03 2.46
 9 5 3 12 2.68
 -9 -5 -3 18.36 4.24
 -9 5 -4 7.41 3.53
 9 -5 4 9.2 2.83
 9 5 4 6.8 2.24
 9 5 4 7.36 2.4
 -9 -5 -4 13.97 3.55
 9 5 4 5.66 1.78
 -9 5 -5 17.26 4.42
 9 5 5 22.06 2.64
 9 5 5 23.77 2.77
 -9 -5 -5 17.92 4.1
 9 5 5 22.06 3.22
 9 -5 5 23.95 3.61
 -9 -5 -5 28.79 6.17
 -9 -5 -6 1.94 2.59
 9 5 6 -0.39 1.53
 9 -5 6 1.36 2.97
 -9 5 -6 0.87 3.04
 -9 -5 -6 -1.41 4.49
 9 -5 6 0.71 2.24
 9 5 6 1.73 2.7
 9 5 7 136.28 7.97
 -9 5 -7 117.16 10.9
 9 -5 7 143.62 7.73
 9 5 7 123.08 6.79
 -9 -5 -7 137.28 12.34
 9 -5 7 139.54 8.5
 9 -5 8 6.57 3.4
 -9 5 -8 5.1 3.76
 -9 -5 -8 10.35 5.58
 9 5 8 7.25 3.3
 -9 -5 -8 2.46 3.13
 -9 -5 -9 133.34 12.16
 -9 5 -9 112.71 10.5
 9 -5 10 3.18 2.87
 -9 -5 -10 6.49 5.24
 -9 5 -10 2.87 3.56
 9 5 10 5 1.43
 9 5 11 86.93 4.59
 9 -5 11 95.55 6.42
 9 -5 12 0.39 2.59
 9 -5 12 5.16 2.8
 9 -5 13 6.1 2.69
 9 -5 13 22.04 3.12
 9 -5 14 -0.98 2.26
 9 5 14 3.54 1.86
 9 -5 14 1.39 1.98
 9 -5 15 2.25 2
 9 5 15 6.87 1.73
 9 -5 15 5.84 2.03
 9 -5 16 3.45 1.83
 9 5 16 6.76 1.61
 9 -5 16 4.95 1.83
 9 -5 17 0.06 1.53
 9 5 17 1.69 1.3
 9 -5 17 2.22 1.48
 9 -5 18 0.3 1.24
 9 5 18 2.98 1.2
 9 -5 18 2.28 1.33
 9 5 19 0.17 0.93
 9 -5 19 0.21 1.03
 9 6 -17 33.38 1.94
 -9 6 17 22.88 1.76
 -9 6 16 1.32 0.94
 9 6 -16 0.85 0.85
 9 6 -15 38.13 2.74
 -9 6 15 35.15 2.5
 -9 6 14 1.47 1.29
 9 6 -14 2.16 1.26
 9 6 -13 82.61 4.81
 -9 6 13 77.17 4.15
 -9 6 13 73.85 4.54
 -9 6 12 4.45 1.81
 -9 6 12 5.78 1.47
 9 6 -12 6.19 1.66
 9 6 -11 168.49 7.79
 -9 6 11 154.59 7.41
 -9 6 10 11.29 1.82
 9 6 -10 12.25 1.84
 9 6 -9 193.31 8.26
 -9 6 9 192.42 8.21
 9 6 -8 40.69 2.92
 -9 6 8 37.35 3.01
 9 6 -7 157.11 8.09
 9 6 -7 174.67 8.44
 -9 6 7 176.37 8.57
 9 6 -6 58.15 3.85
 9 6 -6 59.68 3.87
 -9 6 6 54.44 4.01
 9 6 -5 145.86 7.94
 -9 6 5 165.21 8.21
 9 6 -5 163.29 7.98
 -9 -6 4 54.49 6.71
 9 6 -4 60.71 4.31
 -9 6 4 61.82 4.23
 9 6 -4 61.87 3.99
 9 6 -3 159.85 8.6
 -9 -6 3 166.74 12.09
 9 -6 -2 23.84 2.91
 -9 -6 2 27.28 4.82
 9 -6 -1 79.96 5.17
 -9 -6 1 83.82 8.12
 -9 -6 0 36.33 5.4
 -9 -6 -1 70.7 7.42
 -9 -6 -2 111.89 9.76
 -9 -6 -3 156.66 11.92
 9 -6 3 154.05 8.48
 9 6 3 156.36 8.05
 9 6 4 87.18 5.62
 9 6 4 80.92 5.18
 9 -6 4 84.41 5.77
 -9 6 -4 91.8 8.66
 9 6 5 217.09 10.49
 9 -6 5 211.92 11.02
 9 6 5 203.11 10.16
 9 6 6 89.8 5.36
 9 -6 6 88.64 6.33
 9 6 6 93.37 5.73
 9 6 7 179.93 8.84
 9 -6 7 191.52 10.17
 9 6 7 177.76 9.36
 9 6 8 61.31 3.85
 9 -6 8 66.2 5.42
 9 6 8 58.76 4.68
 9 6 9 117.87 5.99
 9 6 9 118.63 6.89
 9 -6 9 113.99 7.47
 9 6 10 77.76 4.36
 9 6 10 87.79 5.4
 9 -6 10 79.31 5.89
 9 6 11 102.29 5.49
 9 -6 11 96.39 6.05
 9 -6 12 88.22 5.04
 9 6 12 93.95 4.53
 9 -6 13 122.92 5.38
 9 6 13 117.75 4.77
 9 6 14 80.9 4.29
 9 -6 14 74.52 4.63
 9 6 15 77.6 4.04
 9 -6 15 78.23 4.38
 9 6 16 45 2.65
 9 -6 16 49.33 2.92
 9 6 17 35.85 2.09
 9 -6 17 38.29 2.27
 9 7 -13 42.38 2.55
 9 7 -12 5 1.11
 -9 7 11 47.75 2.89
 9 7 -11 48.37 3.05
 -9 7 10 2.19 1.23
 9 7 -10 0.68 1.07
 -9 7 9 31.27 2.53
 9 7 -9 30.97 2.41
 -9 7 8 32.57 2.63
 9 7 -8 33.52 2.49
 -9 7 7 65.91 4.01
 9 7 -7 63.81 3.79
 -9 7 6 34.38 2.78
 9 7 -6 34.81 2.56
 -9 7 5 91.43 4.93
 9 7 -5 75.81 4.54
 9 7 -5 87.14 4.62
 -9 7 4 7.01 1.57
 9 7 -4 7.77 1.7
 9 7 -4 6.56 1.34
 -9 7 3 73.53 4.34
 9 7 -3 72.43 4.48
 9 7 -3 66.59 4
 -9 7 2 2.41 1.44
 9 7 -2 2.01 1.73
 9 7 -2 2 1.16
 -9 7 1 125.58 6.69
 9 7 -1 125.01 7.08
 9 7 -1 128.25 6.38
 -9 7 0 11.68 1.92
 9 7 0 10.31 2.44
 9 7 0 11.31 1.68
 -9 7 -1 88.92 5.3
 9 7 1 97.93 5.05
 9 -7 1 87.79 5.09
 9 7 1 82.97 5.64
 9 -7 2 5.82 1.98
 -9 7 -2 3.51 1.68
 9 7 2 9.09 2.2
 9 -7 3 73.33 4.54
 9 7 3 78.02 4.81
 9 -7 4 35.35 3.31
 -9 7 -4 32.24 3.07
 9 -7 5 39.85 3.49
 -9 7 -5 30.63 2.99
 9 7 5 35.61 2.9
 9 -7 6 17.97 2.74
 9 7 6 16.55 1.88
 -9 7 -6 11.75 2.06
 9 7 7 47.55 2.9
 9 -7 7 49.81 3.87
 9 7 8 13.91 1.55
 9 7 8 15.35 2.02
 -9 7 -8 10.96 1.67
 9 7 9 30.34 2.4
 9 7 9 25.77 1.86
 9 -7 9 29.71 3.08
 9 -7 10 3.7 1.9
 9 7 10 5.73 1.54
 9 7 10 3.81 0.87
 -9 -7 -10 0.49 1.14
 9 7 11 5.59 1.37
 9 -7 11 6.05 1.82
 9 7 12 4.76 1.14
 9 -7 12 5.26 1.49
 9 -7 13 2.36 1.13
 -9 8 7 20.85 1.64
 -9 8 6 93.62 4.69
 -9 8 5 22.63 1.9
 -9 8 4 109.02 5.49
 -9 8 3 43.46 2.91
 -9 8 2 198.49 9.2
 9 8 -1 64.89 3.9
 -9 8 1 71.34 4.07
 9 8 0 171.02 7.99
 -9 8 0 164.49 8.04
 9 8 1 107.39 5.61
 -9 8 -1 109.75 5.68
 9 8 2 233.46 10.12
 -9 8 -2 208.78 10.09
 9 8 3 54.24 3.2
 -9 8 -3 46.78 3.18
 9 8 4 187.32 7.73
 -9 8 -4 148.57 7.6
 9 8 5 48.24 2.78
 9 8 6 215.16 9.29
 10 0 -23 0.77 0.75
 10 0 -22 27.25 1.94
 10 0 -22 31.05 2.49
 10 0 -21 0.59 1.07
 10 0 -21 0.09 1.08
 10 0 -20 36.92 2.94
 10 0 -20 33.7 3.21
 10 0 -19 -0.13 1.47
 10 0 -18 125.15 7.98
 10 0 -18 136.37 7.52
 10 0 -17 1.94 3.4
 10 0 -17 -0.53 2.06
 10 0 -17 0.36 2.78
 10 0 -16 377.92 24.14
 10 0 -15 -0.57 3.82
 10 0 -15 -1.88 2.34
 10 0 -15 1.08 3.2
 10 0 -14 191.34 10.59
 10 0 -14 184.57 15.95
 -10 0 14 187.04 13.23
 10 0 -14 160.83 10.6
 10 0 -13 -0.53 3.49
 -10 0 13 -0.35 3.18
 10 0 -13 0.63 4.36
 10 0 -13 2.48 2.35
 10 0 -13 0.37 2.19
 -10 0 12 179.66 12
 10 0 -12 163.33 8.05
 10 0 -12 162.11 10
 10 0 -12 156.52 8.41
 10 0 -12 158.44 9.87
 10 0 -11 0.62 1.89
 -10 0 11 0.32 2.6
 10 0 -11 -0.36 3.4
 10 0 -11 -0.18 1.44
 10 0 -11 -0.35 2.01
 10 0 -10 31.64 2.81
 10 0 -10 30.34 3.56
 10 0 -10 26.23 4.48
 10 0 -10 25.79 2.59
 -10 0 10 31.84 4.72
 10 0 -9 0.79 1.81
 10 0 -9 0.69 1.48
 10 0 -9 2.41 3.41
 -10 0 9 -0.95 2.57
 10 0 -9 -0.33 1.27
 -10 0 8 271.7 15.83
 10 0 -8 268.98 13.08
 10 0 -8 265.14 13.98
 10 0 -8 268.82 12.32
 10 0 -7 1.17 1.91
 10 0 -7 -0.33 3.4
 -10 0 7 0.3 2.36
 10 0 -7 -0.55 1.32
 10 0 -7 0.22 1.26
 10 0 -6 920.63 38.55
 10 0 -6 976.44 40.59
 10 0 -6 866.01 39.08
 10 0 -6 959.13 38.72
 10 0 -5 0.74 1.74
 10 0 -5 0.17 3.39
 10 0 -5 -0.94 2.66
 10 0 -5 -0.58 2.39
 10 0 -5 1.69 1.32
 10 0 -4 123.27 6.27
 10 0 -4 114.54 6.35
 10 0 -4 138.19 8.45
 10 0 -4 117.87 6.21
 10 0 -4 124.58 9.16
 10 0 -3 1.44 3.58
 10 0 -3 -0.22 1.31
 10 0 -3 0.42 1.26
 10 0 -3 1.04 1.64
 10 0 -3 -0.29 2.12
 10 0 -2 401.3 16.85
 10 0 -2 371.85 16.71
 10 0 -2 372.21 16.61
 10 0 -2 396.86 20.43
 10 0 -1 -0.36 1.37
 10 0 -1 1.41 1.62
 10 0 -1 1.18 2.1
 10 0 -1 0.37 1.3
 10 0 0 95.18 5.27
 10 0 0 97.38 5.33
 10 0 0 100.85 8.07
 10 0 0 103.47 5.45
 10 0 1 0.8 1.36
 10 0 1 -0.2 1.71
 10 0 1 0.46 1.37
 10 0 1 -0.3 2.38
 10 0 2 707.41 29.52
 10 0 2 708.26 29.28
 10 0 2 706.24 29.13
 10 0 2 776.97 33.94
 10 0 3 -0.07 1.83
 10 0 3 0.1 1.78
 10 0 3 0.08 1.39
 10 0 3 0.46 2.07
 10 0 3 -0.32 2.4
 10 0 4 1026.03 43.05
 10 0 4 1036.17 43.3
 10 0 4 1041.81 47.67
 10 0 4 1028.58 43
 10 0 5 0.8 1.49
 10 0 5 2.2 2.75
 10 0 5 1.19 1.81
 10 0 5 1.25 2.12
 10 0 6 418.18 18.33
 10 0 6 416.57 18.5
 10 0 6 411.98 23.21
 10 0 6 397.56 18.3
 10 0 7 1.16 1.74
 10 0 7 -3.17 3.95
 10 0 7 1.27 1.99
 10 0 7 0.66 2.34
 10 0 8 156.18 8.25
 10 0 8 162.88 8.65
 10 0 8 173.12 13.79
 10 0 8 132.41 7.95
 10 0 9 -0.13 2.12
 10 0 9 0.59 3.85
 10 0 9 0.28 2.55
 10 0 9 -0.89 2.38
 10 0 10 75.32 5.54
 10 0 10 66.84 5.64
 10 0 10 58.79 9.6
 10 0 10 69.74 4.86
 10 0 11 -1.26 2.34
 10 0 11 -2 2.45
 -10 0 -11 -0.35 3.68
 10 0 11 -2 2.82
 10 0 11 -0.73 4.97
 10 0 12 229.09 9.89
 -10 0 -12 184.89 13.82
 10 0 12 179.38 10.93
 10 0 12 183.95 11.08
 10 0 12 137.4 16.69
 10 0 13 -0.52 1.92
 10 0 13 -2.28 5.41
 10 0 13 1.03 2.5
 -10 0 -13 -0.36 3.5
 10 0 13 1.14 2.62
 10 0 14 120.57 14.45
 10 0 14 150.17 8.96
 -10 0 -14 120.93 11.55
 10 0 15 0.65 4.17
 10 0 15 -0.14 2.24
 -10 0 -15 1.45 3.58
 10 0 15 -1.48 2.38
 10 0 16 243.81 18.22
 -10 0 -16 201.07 14.76
 10 0 17 -3.49 3.7
 10 0 17 0.62 1.88
 10 0 17 1.24 1.85
 10 0 18 218.03 11.4
 10 0 18 262.36 11.61
 10 0 19 -0.38 1.52
 10 0 19 -0.51 1.38
 10 0 20 46.86 3.43
 10 0 20 56.98 3.52
 10 0 21 0.95 1.15
 10 0 21 0.31 1.17
 10 0 22 78.63 4.22
 10 0 23 0.53 0.85
 10 -1 -23 43.76 2.73
 10 1 -23 39.77 2.61
 10 -1 -22 3.62 0.91
 10 -1 -22 3.88 1.21
 10 1 -22 2.92 1.11
 10 1 -21 48.17 3.18
 10 -1 -21 55.46 3.72
 10 1 -21 51.88 3.56
 10 1 -20 27.77 2.51
 10 -1 -20 26.61 2.87
 10 1 -20 25.91 2.8
 10 1 -19 60.56 4.09
 10 -1 -19 53.87 4.12
 10 1 -19 66.17 3.71
 10 1 -18 6.13 1.9
 -10 1 18 2.63 1.79
 10 1 -18 3.47 2.02
 10 -1 -18 3.79 2.02
 10 -1 -18 5.36 2.6
 10 -1 -17 254.76 13.06
 10 1 -17 254.03 13.69
 10 -1 -17 251 13.87
 10 -1 -16 15.71 5.62
 10 1 -16 14.76 5.08
 -10 1 16 5.39 4.8
 -10 1 15 128.6 11.6
 10 1 -15 101.53 7.79
 10 1 -15 131.91 8.1
 10 -1 -15 117.73 7.92
 10 1 -15 121.88 12.55
 10 -1 -15 110.46 12.44
 -10 1 14 63.61 7.93
 10 1 -14 54 5.21
 10 1 -14 53.95 5.49
 10 -1 -14 50.85 5.34
 10 1 -14 56.14 8.61
 10 -1 -14 49.73 8.48
 -10 1 13 244.41 16.27
 10 1 -13 241.32 13.18
 10 -1 -13 237.34 13.12
 10 -1 -13 276.02 11.79
 10 1 -13 207.31 18.14
 10 1 -13 209.09 12.95
 10 1 -12 37.26 4.96
 10 -1 -12 37.88 4.91
 10 -1 -12 40.89 3.46
 10 1 -12 34.5 4.08
 10 1 -12 32.82 7.04
 -10 1 12 32.06 5.45
 -10 1 11 333.17 19.74
 10 -1 -11 326.37 15.52
 10 1 -11 324.24 15.48
 10 -1 -11 364.19 17.25
 10 1 -11 335.23 17.24
 10 -1 -11 369.38 15.42
 10 1 -11 330.48 23
 10 1 -11 353.14 17
 10 -1 -10 9.8 2.26
 10 1 -10 4.02 3.75
 10 -1 -10 6.13 3.42
 10 -1 -10 10.06 1.85
 10 1 -10 5.77 1.69
 10 1 -10 3.77 1.86
 10 1 -10 0.55 4.61
 -10 1 10 3.13 3.1
 -10 -1 10 9.09 3
 10 -1 -9 159.09 7.69
 -10 1 9 171.78 11.66
 -10 -1 9 144.71 10.35
 10 -1 -9 154.36 7.73
 10 1 -9 151.69 7.71
 10 1 -9 153.05 8.57
 10 1 -9 167.05 13.55
 10 1 -9 136.43 9.5
 10 -1 -9 149.77 9.26
 10 1 -8 1.76 3.46
 10 -1 -8 9.63 2.14
 10 1 -8 3.22 1.7
 10 1 -8 5.84 1.99
 -10 1 8 8.08 3.12
 -10 -1 8 8.64 2.96
 10 -1 -8 9.6 1.75
 10 1 -8 9.03 1.72
 10 1 -8 6.35 3.73
 10 -1 -8 13.83 3.61
 10 1 -7 305.13 16.55
 10 1 -7 331.13 14.39
 -10 1 7 332.5 18.55
 -10 -1 7 354.91 18.13
 10 -1 -7 326.13 14.53
 10 1 -7 325.51 14.52
 10 1 -7 318.61 19.33
 10 1 -7 303.15 15
 10 1 -6 6 1.6
 10 -1 -6 10.14 1.72
 10 1 -6 4.17 1.95
 10 1 -6 1.81 1.41
 -10 1 6 6.77 2.98
 10 1 -6 1.37 3.05
 10 1 -6 5.68 4.13
 10 -1 -6 4.99 1.62
 10 1 -5 347.07 16.11
 10 1 -5 362.53 16.72
 10 1 -5 380.54 19.01
 10 1 -5 360.86 20.06
 -10 1 5 378.49 18.84
 10 1 -5 385.4 16.27
 10 -1 -5 388.59 16.4
 10 -1 -4 84.55 4.77
 10 1 -4 76.53 4.54
 10 1 -4 84.65 7.26
 10 -1 -4 86.19 7.46
 10 1 -4 79.56 7.35
 10 1 -4 71.33 4.3
 -10 1 4 72.2 6.25
 10 -1 -4 86.04 4.66
 10 1 -4 79.12 4.58
 10 1 -4 77.27 4.76
 10 1 -3 260.69 12.31
 -10 1 3 256.03 14.42
 10 1 -3 281.94 15.09
 10 1 -3 277.4 12.15
 10 -1 -3 265.41 12.07
 10 1 -3 263.18 11.97
 10 1 -3 253.78 11.92
 10 -1 -3 261.32 15.36
 10 1 -3 264.51 15.34
 10 -1 -3 261.97 12.07
 10 1 -3 278.99 12.15
 10 1 -2 335.79 15.42
 -10 1 2 342.24 17.84
 10 1 -2 346.07 18.02
 10 -1 -2 353.5 15.21
 10 1 -2 355.77 15.32
 10 1 -2 337.19 15.11
 10 -1 -2 347.02 15.19
 10 1 -2 323.57 15.11
 10 -1 -2 351.38 18.81
 10 1 -2 350.1 18.77
 10 -1 -2 357.56 15.31
 10 1 -2 348.56 15.27
 10 1 -1 243.03 14.46
 10 1 -1 250.31 11.18
 10 -1 -1 246.25 11.15
 10 -1 -1 242.99 14.44
 10 1 -1 237.12 11.05
 10 -1 -1 240.62 11.04
 10 1 -1 244.22 11.17
 10 -1 -1 235.56 11.4
 10 1 -1 244.18 11.05
 10 -1 -1 241.16 11.04
 10 1 -1 229.49 13.67
 10 1 -1 236.42 11.21
 -10 1 1 242.13 13.69
 10 1 0 266.72 11.79
 10 -1 0 259.79 11.75
 10 1 0 262.31 11.73
 10 -1 0 252.8 11.61
 10 1 0 263.8 11.79
 10 -1 0 248.31 11.99
 10 1 0 242.02 11.55
 10 -1 0 246.66 11.57
 10 1 0 273.81 14.31
 10 -1 0 257.5 15.09
 10 1 0 262.29 15.16
 10 -1 1 21.12 2.72
 10 1 1 23.06 2.38
 10 -1 1 27.95 2.48
 10 1 1 21.78 2.27
 10 -1 1 24.11 2.8
 10 -1 1 26.5 2.4
 10 1 1 25 2.44
 10 1 1 24.95 2.53
 10 -1 1 26.63 2.59
 10 1 1 24.09 4.5
 10 -1 1 20.82 4.08
 10 1 1 27.13 4.37
 10 -1 2 208.76 9.84
 10 1 2 217.02 9.89
 10 -1 2 206.9 10.19
 10 -1 2 205.23 9.68
 10 1 2 214.34 9.87
 10 -1 2 211.21 13.3
 10 1 2 202.3 13.1
 10 1 2 201.72 9.71
 10 -1 2 199.33 9.63
 10 -1 2 199.1 10.14
 10 -1 3 107.88 6.05
 10 -1 3 95.75 5.35
 10 1 3 92.67 5.59
 10 -1 3 98.54 8.56
 10 1 3 96.33 8.42
 10 1 3 101.03 5.56
 10 -1 3 91.92 5.73
 10 -1 3 100.11 5.47
 10 -1 4 74.02 5.15
 10 -1 4 69.97 4.36
 10 -1 4 74.99 4.5
 10 1 4 79.23 4.57
 10 -1 4 76.09 7.37
 10 1 4 67.18 7.13
 10 1 4 70.86 4.6
 10 1 4 70.17 4.73
 10 -1 4 70.95 4.72
 10 -1 4 76.2 4.62
 10 -1 5 88.74 5.82
 10 -1 5 81.07 4.97
 10 1 5 84.98 5.06
 10 -1 5 81.81 8.17
 10 1 5 77.89 7.93
 10 1 5 81.08 5.27
 10 1 5 79.14 5.25
 10 -1 5 91.81 5.39
 10 -1 5 88 5.14
 10 -1 6 99.43 6.65
 10 -1 6 101 5.88
 10 1 6 113.76 6.1
 10 -1 6 109.33 9.65
 10 1 6 116.15 10.03
 10 1 6 106.84 6.26
 10 1 6 99.98 6.11
 10 -1 6 109.5 6.35
 10 -1 6 103.32 5.96
 10 -1 7 14.2 3.17
 10 -1 7 22.63 2.67
 10 1 7 21.67 2.65
 10 -1 7 20.88 5.07
 10 1 7 20.62 4.95
 10 -1 7 19.69 2.95
 10 1 7 18.43 2.72
 10 1 7 17.6 3.07
 10 -1 7 19.74 2.87
 -10 -1 -8 511.11 26.86
 10 -1 8 472.54 22.23
 10 -1 8 563.57 22.96
 10 1 8 584.3 23.15
 10 -1 8 523.44 29.03
 10 1 8 534.71 29.65
 10 -1 8 436.64 23
 10 1 8 467.69 22.68
 10 1 8 527.78 22.9
 10 -1 8 581.4 23.49
 10 1 9 1.41 2.36
 10 -1 9 1.06 2.64
 -10 -1 -9 6.34 3.92
 10 -1 9 6.18 4.44
 10 1 9 5.33 4.9
 10 -1 9 4.63 2.22
 10 1 9 2.58 2.28
 10 1 9 1.54 2.69
 10 -1 9 2.81 2.25
 -10 -1 -10 157.77 12.54
 10 -1 10 179.91 8.8
 10 1 10 169.23 9.67
 10 -1 10 195.46 10.47
 10 1 10 162.74 9.18
 10 -1 10 185.05 9.86
 10 1 10 185.92 9.97
 10 -1 10 162.22 15.36
 10 1 10 151.57 15.69
 10 -1 11 57.76 4.9
 10 1 11 57.74 5.11
 -10 -1 -11 43.81 6.58
 10 1 11 53.73 4.31
 10 -1 11 57.62 9.37
 10 1 11 43.9 8.96
 10 1 11 43.34 4.71
 10 -1 11 65.25 5.55
 10 -1 12 234.35 12.9
 10 1 12 242.47 13.11
 10 -1 12 240.08 13.29
 10 -1 12 206.09 19.71
 10 1 12 213.44 20.23
 -10 -1 -12 208.19 15.54
 10 -1 13 0.52 2.68
 -10 -1 -13 4.14 3.7
 10 1 13 0.34 2.06
 10 -1 13 0.72 5.02
 10 1 13 3.02 5.05
 10 -1 13 2.92 2.58
 10 1 13 0.68 2.63
 10 -1 14 183.6 10.55
 10 1 14 207.21 10.91
 10 -1 14 214.02 11.13
 10 -1 14 168.56 16.79
 10 1 14 151.69 16.76
 -10 -1 -14 155.46 13.2
 10 1 14 200.77 9.44
 10 -1 15 4 2.64
 -10 -1 -15 2.63 3.78
 10 -1 15 3.09 4.2
 10 1 15 5.72 4.85
 10 -1 15 8.76 2.48
 10 1 15 5.92 2.56
 -10 -1 -16 62.14 7.57
 10 -1 16 49.51 8.33
 10 1 16 53.89 9.01
 10 1 16 71.84 4.18
 10 -1 17 0.55 1.9
 10 -1 17 0.98 1.91
 10 1 17 0.33 1.84
 10 1 17 0.5 1.5
 10 -1 18 56.58 4.23
 10 1 18 67.26 4.43
 10 -1 18 66.95 4.51
 10 -1 19 8.07 1.81
 10 1 19 9.24 1.87
 10 -1 19 11.11 2.01
 10 -1 20 107.7 5.93
 10 1 20 105.8 5.9
 10 -1 21 2.69 1.23
 10 1 21 2.12 1.23
 10 -1 21 3.65 1.42
 10 -1 22 43.09 2.9
 10 1 22 49.37 2.98
 10 -1 22 52.31 3.06
 10 -1 23 0.51 0.78
 10 1 23 1.26 0.78
 10 -2 -23 1.61 0.71
 10 -2 -22 11.73 1.56
 10 2 -22 12.14 1.43
 10 -2 -21 0.84 1.08
 -10 2 21 -0.45 0.77
 10 2 -21 0.28 0.95
 10 2 -20 106.64 4.73
 10 -2 -20 98.35 5.18
 10 2 -20 100.29 5.05
 10 -2 -19 11.47 2.18
 10 2 -19 13.4 2.09
 10 2 -19 13.73 1.93
 10 2 -18 59.56 4.3
 10 2 -18 73.72 4.12
 10 2 -17 1.04 1.73
 10 2 -17 1.51 1.63
 10 -2 -17 2.43 2.55
 10 2 -16 34.51 3.98
 10 2 -16 43.02 3.77
 10 -2 -16 35.31 3.75
 10 -2 -16 39.21 4.37
 -10 2 15 0.96 3.8
 10 2 -15 0.56 3.86
 10 2 -14 118.04 7.78
 -10 2 14 126.28 11.4
 10 2 -14 108.91 7.6
 10 -2 -14 117.99 7.69
 10 2 -14 104.78 7.1
 10 2 -14 116.83 12.16
 -10 2 13 2.99 3.62
 10 2 -13 9.22 2.61
 10 2 -13 5.17 3.5
 10 -2 -13 5.58 3.21
 10 2 -13 3.68 2.28
 10 2 -13 11.57 5.36
 -10 2 12 232.63 15.86
 10 2 -12 199.23 17.34
 10 2 -12 235.01 12.7
 10 -2 -12 248.56 11.3
 10 -2 -12 238.57 12.65
 10 2 -12 216.34 12.37
 10 -2 -11 1.13 2.17
 10 2 -11 2.29 4.36
 10 2 -11 1.31 1.93
 10 -2 -11 2.57 3.17
 10 2 -11 1.04 3.6
 -10 2 11 0.79 3.15
 10 2 -10 405.19 20.01
 10 -2 -10 447.69 19.81
 10 -2 -10 413.11 18.12
 -10 2 10 433.33 23.24
 10 -2 -10 394.59 18.15
 10 2 -10 398.54 18.13
 10 2 -10 419.11 25.21
 10 2 -10 424.73 19.4
 10 -2 -9 2.03 1.4
 10 2 -9 1.28 1.37
 10 2 -9 2.63 3.67
 10 -2 -9 1.9 2.11
 -10 2 9 -0.37 3
 10 2 -9 5.29 4.27
 10 2 -9 0.39 1.9
 10 2 -9 0.83 1.58
 10 -2 -8 635.91 27.55
 10 2 -8 640.71 27.54
 10 2 -8 661.15 27.42
 10 2 -8 622.19 29.75
 -10 2 8 725.15 33.17
 10 2 -8 653.96 33.61
 10 2 -8 628.35 27.58
 10 -2 -8 662.03 27.58
 10 2 -8 664.35 28.54
 10 2 -7 18.21 2.1
 10 -2 -7 24 2.25
 10 2 -7 21.74 2.49
 10 2 -7 20.82 4.75
 10 -2 -7 24.84 2.74
 10 2 -7 20.41 2.57
 10 2 -7 19.45 4.28
 -10 2 7 28.72 4.85
 10 2 -7 20.18 2.11
 10 2 -6 235.47 10.79
 10 2 -6 221.78 13.53
 10 2 -6 230.57 14.97
 10 2 -6 218.8 11.38
 10 2 -6 236.89 10.88
 10 -2 -6 243.73 10.93
 10 2 -6 237.77 10.9
 -10 2 6 250.59 15.38
 10 -2 -5 2.44 1.37
 10 2 -5 1.92 1.27
 10 2 -5 2 1.81
 -10 2 5 2.66 2.29
 10 2 -5 0.33 1.4
 10 2 -5 1 1.15
 10 2 -5 3.66 4.76
 -10 2 5 6.07 3.14
 10 2 -4 488.68 25.76
 -10 2 4 539.66 26.34
 10 2 -4 536.23 23.46
 10 2 -4 547.37 22.8
 -10 2 4 579.56 27.98
 10 2 -4 521.55 22.9
 10 2 -3 32.48 2.94
 10 2 -3 35.26 2.98
 10 2 -3 32.39 2.64
 10 2 -3 34.07 4.62
 10 -2 -3 32.98 4.69
 10 2 -3 34.17 2.82
 10 -2 -3 33.76 3.27
 10 -2 -3 37.35 2.84
 10 2 -3 33.96 2.76
 10 2 -3 28.64 5.84
 10 2 -3 28.67 3.08
 -10 2 3 37.75 4.65
 10 2 -2 237.86 11.66
 10 -2 -2 232.72 11.24
 10 2 -2 246.86 11.25
 10 2 -2 255.94 11.43
 10 2 -2 232.18 14.25
 10 -2 -2 268.48 14.88
 10 -2 -2 240.05 11.74
 10 2 -2 258.63 11.39
 10 -2 -2 254.74 11.31
 10 2 -2 245.47 11.26
 10 2 -2 221.54 13.93
 10 2 -2 242.91 11.78
 -10 2 2 247.3 14.45
 10 2 -1 60.94 4.12
 10 -2 -1 61.7 4.04
 10 2 -1 58.34 6.45
 10 2 -1 62.6 3.92
 10 2 -1 61.31 6.19
 10 -2 -1 58.62 6.04
 10 2 -1 64.82 3.98
 10 -2 -1 62.55 4.4
 10 -2 -1 62.99 3.94
 10 2 -1 63.51 3.94
 10 2 -1 58.03 4.16
 10 2 -1 59.55 3.95
 -10 2 1 55.69 5.91
 10 2 0 311.14 14.74
 10 -2 0 325.42 14.5
 10 2 0 332.88 15.45
 10 2 0 316.59 16.36
 10 -2 0 320.04 14.39
 10 2 0 326.29 14.79
 10 2 0 305.5 14.4
 -10 2 0 320.86 17.85
 10 2 0 335.11 14.68
 10 -2 0 316.05 14.91
 10 -2 0 334.63 14.39
 10 2 0 331.06 14.56
 10 -2 0 331.84 18.03
 10 2 0 353.58 18.22
 10 2 0 331.6 14.51
 10 -2 1 26.57 4.13
 10 2 1 20 3.85
 10 -2 1 25.45 3.01
 10 2 1 24.08 2.34
 10 -2 1 24.63 2.42
 10 2 1 24.13 2.6
 10 -2 1 25.72 2.66
 10 2 1 26.51 2.45
 -10 2 -1 21.49 3.97
 10 -2 1 24.58 2.29
 10 -2 1 21.88 2.89
 10 2 1 23 2.37
 10 2 1 23.02 3.02
 10 -2 2 611.28 24.93
 10 2 2 564.31 24.18
 10 -2 2 569.77 24.18
 10 2 2 585.31 24.42
 10 2 2 527.78 24.11
 10 -2 2 567.85 24.03
 10 -2 2 569.49 24.76
 10 2 2 559.79 24.25
 10 -2 2 560.62 27.97
 10 2 2 570.07 27.99
 10 -2 2 540.28 24
 10 2 2 579.72 24.99
 10 -2 3 0.33 2.26
 10 2 3 1.56 1.48
 10 -2 3 1.25 1.45
 10 -2 3 1.88 1.45
 10 2 3 0.88 1.88
 10 -2 3 1.07 2.07
 10 -2 3 1.94 1.92
 10 2 3 2.52 1.48
 10 -2 3 0.62 2.25
 10 2 3 0.31 2.48
 10 2 3 1.2 1.92
 10 -2 4 250.11 12
 10 2 4 284.1 12.58
 10 2 4 272.59 12.37
 10 2 4 257.61 12.34
 10 -2 4 255.77 11.95
 10 -2 4 268.15 12.98
 10 -2 4 271.1 12.62
 10 -2 4 261.66 15.74
 10 2 4 245.89 15.59
 10 -2 5 7.54 3.06
 10 2 5 10.13 3.65
 10 -2 5 8.99 2.35
 10 -2 5 7.5 1.75
 10 2 5 8.21 2.51
 10 -2 5 7.1 2.28
 10 -2 5 10 2.92
 10 2 5 7.11 1.92
 -10 -2 -5 10.65 4.39
 10 2 5 9.34 1.95
 10 -2 5 7.68 1.84
 10 2 5 6.8 1.84
 10 -2 6 508.43 23.4
 10 -2 6 605.54 24.4
 10 2 6 560.24 24.14
 10 -2 6 560.05 28.51
 10 2 6 568.43 28.8
 -10 -2 -6 463.06 28.03
 10 -2 6 576.37 24.94
 10 -2 6 537.43 23.53
 10 -2 6 549.66 23.72
 10 2 6 549.5 23.77
 10 -2 7 44.67 4.03
 10 2 7 38.93 4.16
 10 -2 7 38.33 5.97
 10 2 7 43.12 6.38
 -10 -2 -7 39.18 6.63
 10 -2 7 36.12 4.58
 10 -2 7 33.73 3.17
 10 -2 7 40.66 3.38
 10 2 7 43.95 3.55
 10 -2 8 647.99 34.59
 10 2 8 718.8 35.82
 10 2 8 606.65 29.22
 10 -2 8 756.6 29.95
 10 -2 8 694.36 29.09
 10 2 8 723.06 29.3
 10 -2 8 575.74 29.8
 -10 -2 -8 650.53 34.36
 10 -2 9 19.59 5.74
 10 2 9 24.08 6.17
 10 2 9 30.25 3.84
 10 -2 9 27.56 3.85
 10 -2 9 26.42 3.18
 10 2 9 29.66 3.44
 10 -2 9 17.78 4.02
 -10 -2 -9 22.76 5.74
 10 -2 10 422.9 27.22
 10 2 10 426.47 28.09
 10 2 10 428.88 20.71
 10 -2 10 510.19 21.95
 10 -2 10 484.94 21.03
 10 2 10 499.53 21.33
 10 -2 10 406.42 21.14
 -10 -2 -10 444.81 25.82
 10 -2 11 50 8.8
 10 2 11 68.29 10.36
 10 2 11 61.37 4.84
 10 -2 11 64.08 5.75
 10 -2 11 63.71 5.1
 10 2 11 60.14 5.15
 10 -2 11 58.1 5.21
 -10 -2 -11 57.89 8.06
 10 -2 12 291 25.45
 10 2 12 317.54 26.17
 10 2 12 463.96 18.85
 10 -2 12 384.15 19.2
 10 2 12 412.02 19.57
 10 -2 12 384.31 19.82
 10 -2 12 454.68 19.29
 -10 -2 -12 396.59 23.91
 10 2 13 13.63 2.53
 -10 -2 -13 17.52 5.21
 10 -2 13 12.51 2.91
 10 2 13 9.72 2.91
 10 -2 13 13.65 5.85
 10 2 13 8.28 5.6
 10 -2 13 11.81 3.45
 10 2 14 306.1 13.51
 10 -2 14 297.11 14.86
 10 -2 14 220.36 19.85
 10 2 14 242.16 20.87
 -10 -2 -14 298.73 19.02
 10 -2 14 275.41 14.28
 10 2 14 313.45 14.67
 -10 -2 -15 0.8 3.93
 10 -2 15 5.03 4.47
 10 2 15 0.58 3.74
 10 -2 16 139.21 7.93
 10 2 16 139.53 6.93
 10 -2 16 123.74 7.48
 10 2 16 141.93 7.72
 10 -2 17 9.71 2.29
 10 2 17 8.39 1.87
 10 -2 17 6.13 1.9
 10 2 17 8.08 2.11
 10 -2 18 107.38 6.18
 10 -2 18 92.11 5.8
 10 2 18 104.39 6
 10 -2 19 2.29 1.63
 10 2 19 2.98 1.46
 10 -2 19 2.16 1.39
 10 2 19 2.39 1.36
 10 -2 20 36.06 2.79
 10 2 20 33.84 2.46
 10 -2 21 3.62 1.4
 10 -2 21 2.05 1.11
 10 2 21 1.41 1.05
 10 2 22 17.15 1.46
 10 -2 22 20.38 1.82
 10 -3 -22 7.31 1.05
 -10 3 21 1.7 0.8
 10 3 -21 2.12 0.87
 10 -3 -21 2 0.96
 10 3 -20 23.22 2.05
 10 -3 -20 18.08 2.13
 -10 3 20 17.5 1.74
 -10 3 19 8.63 1.63
 10 3 -19 8.54 1.67
 10 3 -18 68.61 3.93
 10 3 -18 67.14 4.25
 10 3 -17 0.84 1.47
 10 3 -17 1.62 1.36
 10 3 -17 0.25 1.6
 -10 3 17 -0.39 1.89
 10 3 -16 43 3.7
 10 3 -16 43.71 4.08
 10 3 -15 13.59 2.46
 10 -3 -15 10.16 3.2
 10 3 -15 8.33 2.5
 10 -3 -14 107.6 7.1
 -10 3 14 102.48 10.88
 -10 3 13 14.73 5.31
 10 -3 -12 207.43 10.66
 -10 3 12 164.48 13.72
 10 3 -12 170.51 10.24
 10 3 -12 181.88 10.4
 -10 3 11 1.78 3.43
 10 3 -11 1.87 3.67
 10 -3 -11 3.03 2.53
 10 3 -11 2.82 2.63
 10 3 -11 3.14 1.99
 10 -3 -10 348.1 15.38
 10 3 -10 322.51 16.98
 10 3 -10 323.42 16.73
 10 3 -10 340.74 16.39
 -10 3 10 328.48 20.53
 10 -3 -9 42.24 8.87
 10 3 -9 48.55 5.74
 10 -3 -9 50.85 3.95
 10 3 -9 38.33 4.47
 10 -3 -9 46.24 3.52
 10 3 -9 43.14 3.37
 -10 3 9 42.55 6.56
 10 3 -9 51.64 4.32
 10 3 -8 586.58 26.49
 10 3 -8 598.44 25.79
 10 -3 -8 596.68 24.88
 -10 3 8 648.45 31.06
 10 3 -8 558.68 24.82
 10 3 -8 617.18 27.42
 10 -3 -8 581.21 24.76
 10 3 -8 551.64 24.62
 10 -3 -7 7.18 5.12
 10 3 -7 8.63 2.66
 10 -3 -7 8.79 1.69
 10 3 -7 8.08 1.66
 10 3 -7 10.21 4.88
 10 3 -7 7.4 1.93
 10 -3 -7 10 2.53
 -10 3 7 7.7 3.91
 10 3 -7 8.36 1.65
 10 3 -6 264.57 13.07
 10 -3 -6 262.97 11.68
 10 3 -6 241.98 11.54
 10 3 -6 243.61 14.64
 -10 3 6 274.3 16.86
 10 3 -6 265.12 12.56
 10 -3 -6 254.22 11.84
 10 3 -6 262.83 11.58
 10 3 -6 238.11 11.74
 -10 3 5 12.74 4.11
 10 3 -5 11.09 2.44
 10 -3 -5 10.44 1.69
 10 3 -5 12.16 1.7
 10 3 -5 8.99 2
 10 3 -5 8.47 5.09
 10 -3 -5 10.91 2.39
 10 3 -5 8.67 1.98
 10 3 -5 9.72 1.72
 10 3 -4 387.46 17.7
 10 -3 -4 384.48 17.05
 10 3 -4 386.55 17.51
 -10 3 4 406.89 22.14
 10 3 -4 382.48 16.85
 10 3 -4 364.76 17.77
 10 -3 -4 388.58 17.57
 10 -3 -4 399.72 16.94
 10 3 -4 393.96 16.9
 -10 3 4 366.95 20.69
 10 3 -4 387.25 17.13
 10 3 -4 357.74 19.59
 -10 3 3 1.89 3.19
 10 3 -3 3.75 1.94
 10 -3 -3 3.91 2.29
 10 -3 -3 4.48 1.4
 10 3 -3 5.6 1.41
 10 3 -3 4 1.69
 10 3 -3 3.66 4.33
 -10 3 3 3.86 2.67
 10 3 -3 3.18 2
 10 3 -3 4.74 1.87
 10 3 -3 5.16 1.43
 10 3 -2 399.56 18.52
 10 3 -2 449.26 18.94
 -10 3 2 413.6 22.66
 10 -3 -2 411.35 18.5
 10 3 -2 417.45 17.88
 10 3 -2 412.37 18.1
 10 3 -2 395.87 18.45
 -10 3 2 413.33 22.04
 10 3 -2 380.03 20.86
 10 3 -2 400.35 17.81
 10 3 -2 393.54 19.99
 -10 3 1 6.92 3.37
 10 -3 -1 6.76 2.85
 10 3 -1 8.33 2.87
 10 3 -1 9.44 2.44
 -10 3 1 7.63 3.12
 10 3 -1 8.02 1.72
 10 3 -1 7.49 2.09
 10 -3 -1 7.46 2.34
 10 3 -1 5.72 2
 10 3 -1 8.09 1.7
 10 -3 -1 7.45 1.73
 10 3 -1 9.23 4.05
 10 3 -1 8.2 1.64
 10 3 0 353.77 17.04
 10 3 0 378.17 17.78
 10 3 0 363.42 19.78
 10 -3 0 385.97 20.16
 10 -3 0 371.99 17.27
 10 3 0 374.55 16.68
 10 3 0 380.37 16.57
 10 -3 0 392.15 16.63
 10 3 0 398.35 16.98
 10 3 0 369.27 16.63
 -10 3 0 399.53 21.11
 10 3 1 46.07 3.33
 10 3 1 43.92 3.54
 10 3 1 39.03 3.92
 10 3 1 45.61 3.17
 10 -3 1 44.09 3.19
 10 3 1 41.01 3.24
 10 -3 1 44.22 3.88
 -10 -3 -1 39.41 4.88
 10 3 1 44.91 5.22
 10 -3 1 48.18 5.41
 -10 3 -1 47.86 5.81
 10 3 1 43.98 3.48
 10 3 2 316.04 17.71
 10 -3 2 324.96 17.88
 10 3 2 316.28 14.32
 -10 -3 -2 310.03 17.43
 10 -3 2 365.15 15.42
 10 3 2 311.69 14.5
 -10 3 -2 299.17 18.3
 10 3 2 317.79 15.31
 10 3 2 324.14 14.68
 -10 -3 -2 330.21 18.58
 10 -3 2 329.53 14.37
 10 -3 2 323.67 15.19
 10 3 2 305.6 14.42
 -10 -3 -3 3.9 3.94
 10 3 3 1.07 1.45
 10 3 3 1.15 1.42
 10 -3 3 1.5 1.51
 10 3 3 1.74 1.54
 -10 -3 -3 1.84 1.87
 10 -3 3 1.19 2.3
 10 3 3 1.8 2.34
 10 3 3 0.61 2.08
 -10 3 -3 1.44 2.71
 10 -3 3 -0.37 2.41
 10 3 3 -0.48 1.89
 10 -3 3 1.4 2.11
 10 -3 4 378.36 21.04
 10 3 4 361.03 20.91
 10 -3 4 445.67 18.45
 10 -3 4 399.61 18.62
 10 3 4 402.77 17.93
 -10 3 -4 378.47 22.02
 10 3 4 385.02 17.85
 10 3 4 428.51 18.2
 10 3 4 379.2 17.47
 10 -3 4 386.52 17.47
 -10 -3 -4 437.14 23.05
 10 -3 5 26.62 4.69
 10 3 5 27.87 4.76
 10 -3 5 30.69 3.34
 10 -3 5 30.97 3.96
 10 3 5 27.84 2.75
 10 -3 5 26.98 2.67
 10 3 5 26.63 2.91
 10 3 5 30.83 2.93
 -10 -3 -5 38.59 6.56
 10 3 5 28.02 3.52
 10 -3 6 207.53 11.36
 10 3 6 214.43 10.78
 10 -3 6 192.87 13.35
 10 3 6 176.68 13.23
 10 3 6 192.32 9.85
 -10 -3 -6 226.4 15.67
 10 -3 6 225.22 10.71
 10 -3 7 2.89 2.39
 10 -3 7 4.81 3.09
 10 3 7 -0.77 2.9
 10 -3 7 -0.68 3.46
 10 3 7 0.75 1.45
 -10 -3 -7 1.99 4.85
 10 3 7 1.18 2.91
 10 -3 8 271.65 14.34
 10 3 8 250.16 13.46
 10 -3 8 238.2 16.78
 10 3 8 236.99 16.99
 10 3 8 267.95 12.3
 -10 -3 -8 253.71 18.58
 10 3 8 274.28 12.89
 10 -3 9 9.44 3.7
 10 -3 9 15.26 3.21
 10 3 9 13.69 3.47
 10 -3 9 14.1 4.45
 10 3 9 6.99 4.12
 10 3 9 10.09 1.76
 -10 -3 -9 6.82 5.33
 10 -3 9 14.52 2.49
 10 3 9 9.62 2.45
 10 -3 10 197.15 15.75
 10 3 10 193.91 15.97
 10 -3 10 201.97 12.05
 10 -3 10 255.75 12.47
 -10 -3 -10 242.57 17.42
 10 -3 10 223.4 11.22
 10 3 10 219.85 11.37
 10 3 10 234.89 11.76
 10 -3 11 34.36 6.74
 10 3 11 32.54 6.82
 10 -3 11 42.92 4.66
 10 -3 11 40.75 4.71
 -10 -3 -11 44.6 7.88
 10 3 11 37.73 3.84
 10 -3 11 33.32 3.69
 10 3 11 46.79 4.22
 10 -3 12 55.31 8.68
 10 3 12 54.47 8.88
 10 -3 12 94.72 6.1
 -10 -3 -12 90.68 10.06
 10 -3 12 72.38 6.29
 10 -3 12 68.66 5.39
 10 3 12 78.97 5.64
 10 3 12 97.6 5.63
 10 -3 13 6.1 4.43
 -10 -3 -13 -5.61 4.81
 10 -3 14 184.93 10.5
 10 3 14 209.73 10.72
 10 -3 14 229.54 10.71
 -10 -3 -14 250.21 16.39
 10 -3 15 15.53 2.49
 10 -3 15 11.75 2.52
 10 3 15 15.93 2.47
 10 -3 15 17.15 3.1
 10 3 15 20.52 2.46
 10 -3 16 196.81 10.67
 10 -3 16 190.23 10.14
 10 3 16 217.23 10.32
 10 3 16 234.52 10.01
 10 -3 16 216.51 10.15
 10 3 17 42.31 2.91
 10 -3 17 32.72 3.31
 10 3 17 34.45 2.91
 10 -3 17 32.13 2.84
 10 -3 18 156.81 8.6
 10 -3 18 162.46 9.04
 10 3 19 7.49 1.5
 10 3 19 6.65 1.3
 10 -3 19 5.82 1.7
 10 -3 20 157 9.45
 10 3 20 247.02 9.21
 10 -3 21 17.99 1.87
 10 -3 22 75.81 3.99
 10 -4 -20 -0.13 0.69
 -10 4 20 0.06 0.74
 -10 4 19 8.51 1.29
 10 4 -19 9.43 1.06
 10 -4 -19 8.2 1.4
 -10 4 18 0.83 1.26
 10 4 -18 0.59 1.07
 10 4 -18 0.96 0.97
 -10 4 17 1.22 1.6
 10 4 -17 2.73 1.44
 10 4 -17 3.05 1.33
 -10 4 16 -0.57 1.88
 10 4 -16 -0.92 1.44
 10 4 -16 0.94 1.38
 10 4 -15 14.73 2.54
 10 4 -15 16.21 2.34
 10 -4 -14 2.53 2.61
 10 4 -14 2.27 1.93
 10 4 -13 5.63 2.29
 10 -4 -13 3.86 2.8
 10 4 -13 4.69 2.19
 10 -4 -12 47.02 4.58
 10 4 -12 48.74 4.47
 10 4 -12 40.52 4.35
 -10 4 12 44.66 7.98
 10 -4 -11 59.12 9.49
 -10 4 11 68.76 9.2
 10 4 -10 20.03 2.46
 -10 4 10 31.46 6.11
 10 4 -10 23.93 3.13
 10 4 -10 16.73 3.39
 10 -4 -10 21.12 6.82
 10 4 -9 85.16 6.38
 -10 4 9 80.99 4.79
 10 4 -9 74.77 5.63
 -10 4 9 87.6 9.53
 10 4 -9 88.68 5.16
 10 -4 -9 64.01 11.17
 10 4 -8 34.23 2.94
 10 -4 -8 27.32 7.51
 10 4 -8 32.96 4.11
 10 4 -8 34.95 3.57
 10 -4 -8 37.12 3.59
 -10 4 8 41.46 6.68
 -10 4 8 37.09 2.89
 -10 4 7 75.92 4.75
 -10 4 7 79.22 8.81
 10 4 -7 74.75 4.74
 10 -4 -7 91.84 5.31
 10 4 -7 77.4 5.97
 10 4 -7 75.2 5.41
 10 4 -6 2.46 2.21
 -10 4 6 2.51 3.23
 10 4 -6 3.54 1.34
 10 4 -6 0.54 1.46
 10 -4 -6 1.81 2.31
 10 4 -5 65.95 4.58
 -10 4 5 68.69 7.86
 10 4 -5 72.15 4.38
 10 4 -5 72.57 4.97
 10 4 -5 63.78 5.08
 10 -4 -5 64.8 4.48
 10 -4 -4 35.03 3.51
 10 4 -4 30.64 3.15
 -10 4 4 28.89 5.37
 10 -4 -4 27.49 3
 10 4 -4 32.68 2.72
 10 4 -4 33.68 3.49
 10 4 -3 80.06 5.41
 10 -4 -3 73.3 4.74
 -10 4 3 75.67 7.74
 10 4 -3 78.9 4.75
 -10 4 3 72.22 7.81
 10 -4 -3 83.44 5.34
 -10 4 2 6.37 2.94
 10 4 -2 6.33 1.94
 10 4 -2 8.01 1.59
 10 4 -2 3.38 2.29
 10 -4 -2 8.44 2.18
 10 -4 -2 8.17 2.37
 -10 4 2 4.56 2.98
 10 -4 -1 56.42 3.93
 10 4 -1 66.22 4.98
 10 4 -1 58.29 3.91
 -10 4 1 56.26 6.72
 10 4 -1 59.21 4
 -10 4 1 55.61 6.9
 10 -4 -1 57.41 4.52
 -10 4 0 13.95 3.67
 10 4 0 8.32 2.05
 10 -4 0 9.71 2.56
 10 -4 0 7.79 2.08
 10 4 0 8.12 2.67
 10 4 0 9.47 1.78
 -10 4 0 6.9 3.32
 -10 -4 0 5.15 2.77
 10 -4 1 119.96 7.07
 -10 -4 -1 121.97 9.46
 10 4 1 125.66 6.46
 -10 4 -1 112.13 9.95
 10 -4 1 114.09 6.3
 10 4 1 114.04 7.42
 10 4 1 121.28 6.55
 -10 4 -1 107.52 9.82
 10 4 2 7.15 1.76
 -10 -4 -2 6.77 2.74
 -10 4 -2 7.98 3.78
 10 4 2 8.41 2.26
 10 4 2 6.65 2.49
 10 -4 2 8.29 2.62
 -10 4 -2 7.47 3.4
 10 4 3 139.21 7.23
 10 -4 3 150.9 8.33
 10 4 3 144.23 7.59
 -10 4 -3 130.11 11.14
 10 4 3 149.23 8.2
 10 4 3 137.82 7.56
 -10 -4 -3 157.13 11.92
 -10 -4 -3 144.37 10.42
 -10 4 -3 113.99 10.74
 10 -4 4 20.29 2.93
 -10 4 -4 14.73 4.38
 10 4 4 18.1 2.33
 10 4 4 21.14 2.97
 -10 -4 -4 12.2 4.62
 10 4 4 23.38 2.83
 10 4 4 15.96 2.35
 10 -4 4 16.89 3.38
 -10 -4 -4 16.06 3.81
 10 -4 5 102.22 6.83
 10 4 5 85.3 5.45
 10 -4 5 120.37 6.59
 -10 -4 -5 106.21 10.25
 10 4 5 101.55 5.83
 -10 4 -5 98.48 9.38
 10 4 5 101.04 6.29
 10 4 5 79.87 5.69
 -10 -4 -5 85.41 8.22
 10 4 6 47.5 4.53
 -10 4 -6 42.71 6.38
 -10 -4 -6 40.94 7.33
 10 -4 6 44.48 4.81
 10 4 6 40.02 3.39
 10 -4 6 51.55 4.3
 10 4 7 102.27 7.21
 -10 4 -7 99.81 10.23
 10 -4 7 111.55 7.72
 -10 -4 -7 129.85 12.1
 10 -4 7 123.51 7.05
 10 4 7 101.7 5.91
 -10 4 -8 5.36 3.61
 10 4 8 -0.42 3.09
 10 -4 8 5.21 3.38
 -10 -4 -8 8.2 5.38
 10 -4 8 6.03 2.66
 10 4 8 0.72 1.36
 -10 4 -9 50 7.34
 10 4 9 45.32 4.76
 10 -4 9 44.5 5.1
 -10 -4 -9 51.49 8.34
 10 4 9 45.06 3.25
 10 -4 9 49.52 4.76
 -10 4 -10 22.49 5.48
 10 4 10 22.1 3.63
 10 -4 10 17.42 3.99
 -10 -4 -10 22.77 6.23
 -10 -4 -11 14.47 5.54
 -10 4 -11 20.91 5.23
 10 -4 12 0.13 2.7
 10 -4 12 -0.77 2.76
 10 4 12 0.6 2.37
 -10 4 -12 2.01 2.94
 10 4 13 63.25 4.3
 10 -4 13 60.78 4.67
 10 -4 14 3.61 2.55
 10 -4 14 8.23 2.26
 10 4 14 4.46 1.92
 10 -4 15 29.62 2.83
 10 4 15 24.27 2.48
 10 -4 16 11.61 2.02
 10 4 16 11.47 1.82
 10 -4 17 8.26 1.73
 10 4 17 10.92 1.7
 10 4 18 18.4 1.71
 10 -4 18 16.26 1.8
 10 -4 19 1.88 1.24
 10 4 19 1.51 1.12
 10 -4 20 4.48 1.28
 -10 5 18 2.14 0.89
 10 5 -18 1.7 0.66
 -10 5 17 19.79 1.89
 10 5 -17 23.73 1.91
 -10 5 16 3.33 1.4
 10 5 -16 6.07 1.39
 -10 5 15 54.49 3.93
 10 5 -15 65.41 4.09
 -10 5 14 0.65 1.89
 10 5 -14 2.88 1.53
 10 5 -13 54.88 3.8
 10 -5 -13 53.4 3.94
 -10 5 12 19.3 2
 10 -5 -12 22.57 3.25
 10 5 -12 23.38 2.55
 10 5 -11 32.9 2.97
 -10 5 11 25.3 2.4
 10 5 -10 5.23 1.64
 -10 5 10 3.02 1.36
 -10 5 9 19.32 2.16
 10 5 -9 23.55 2.46
 10 5 -8 6.04 1.64
 -10 5 8 6.09 1.67
 -10 5 8 8.92 4.52
 -10 5 7 80.43 8.96
 -10 5 6 31.54 6.1
 -10 5 5 71.16 8.16
 10 5 -4 42.24 3.66
 -10 5 4 36.23 5.88
 10 5 -4 42.15 3.21
 -10 -5 3 119.21 10.02
 10 5 -3 123.14 6.54
 -10 5 3 107.82 10.26
 10 5 -3 129.79 7.28
 10 -5 -3 124.03 6.98
 10 -5 -3 111.12 6.55
 10 -5 -2 31.54 3.25
 -10 -5 2 33.54 5.16
 10 5 -2 34.53 2.94
 10 5 -2 37.14 3.78
 10 -5 -2 35.83 3.46
 -10 5 2 35.18 5.83
 -10 5 1 123.89 10.37
 10 5 -1 129.6 6.78
 10 5 -1 134.03 7.94
 -10 -5 1 123.83 10.25
 10 -5 -1 115.57 6.6
 10 -5 -1 122.54 7.07
 10 5 0 57.55 5.07
 10 -5 0 53.6 4.38
 -10 -5 0 60.37 6.72
 -10 5 0 62.91 7.2
 10 5 0 58.38 3.99
 10 5 1 166.6 9.62
 10 -5 1 175.09 9.1
 -10 -5 -1 157.7 11.92
 10 5 1 166.85 8.22
 -10 5 -1 166.31 12.5
 10 5 1 167.07 8.56
 10 5 2 63.21 5.21
 -10 -5 -2 66.43 7.06
 10 -5 2 65.91 5.01
 -10 5 -2 65.02 7.5
 10 5 2 69.78 4.4
 10 5 2 65.65 4.41
 10 5 3 123.42 7.11
 -10 -5 -3 113.31 9.45
 10 5 3 106.91 6.27
 10 -5 3 110.83 6.89
 10 5 3 102.89 6.14
 -10 5 -3 113.38 9.95
 -10 -5 -3 111.8 10.29
 10 5 4 129.44 7.15
 -10 -5 -4 100.68 9.34
 10 5 4 113.46 6.76
 10 -5 4 121.99 7.54
 -10 -5 -4 129.84 11.08
 -10 5 -4 119.33 10.44
 -10 5 -5 186.82 13.52
 -10 -5 -5 177.44 13.89
 -10 -5 -5 156.98 12.08
 -10 5 -6 170.66 13.01
 -10 -5 -6 186.47 14.04
 -10 -5 -7 148.36 13.24
 -10 5 -7 169.55 13.16
 10 -5 8 88.17 6.76
 10 5 8 88.46 4.98
 10 5 8 87.9 6.23
 -10 5 -8 95.76 9.81
 10 -5 8 85.58 6.14
 10 -5 9 209.72 12.24
 10 5 9 247.14 11.95
 10 -5 9 228.1 12.04
 10 5 9 232.68 10.65
 10 5 10 280.18 12.28
 10 -5 10 256.67 12.72
 10 5 10 238.77 10.87
 10 5 11 186.53 8.4
 10 -5 11 179.79 8.9
 10 5 12 288.69 11.07
 10 -5 12 297.89 11.75
 10 -5 13 148.69 7.01
 10 5 13 152.8 6.61
 10 -5 14 208.16 8.56
 10 5 14 205.49 8.11
 10 -5 15 100.48 4.87
 10 5 15 101.64 4.52
 10 -5 16 129.78 5.31
 10 5 16 125.9 4.98
 10 -5 17 67.48 3.21
 10 5 17 70.47 3
 10 5 18 112.22 5.12
 -10 6 15 7.86 1.17
 10 6 -15 13.55 1.39
 -10 6 14 1.57 1
 10 6 -14 1.26 0.97
 -10 6 13 9.45 1.66
 10 6 -13 16.55 1.86
 -10 6 12 0.35 0.97
 10 6 -12 0.78 1.15
 -10 6 12 -0.44 1.41
 -10 6 11 22.47 1.97
 10 -6 -11 22.67 2.67
 10 6 -11 24.66 2.29
 -10 6 10 2.29 1.74
 -10 6 10 4.11 1.34
 10 6 -10 6.52 1.45
 -10 6 9 16.48 1.92
 10 6 -9 23.55 2.17
 -10 6 8 -0.2 2.04
 10 6 -8 0.49 1.2
 -10 6 8 1.84 1.4
 10 6 -7 135.18 6.87
 -10 6 7 131.61 6.87
 10 6 -6 2.44 1.24
 -10 6 6 2.27 1.48
 10 6 -5 118.84 6.17
 -10 6 5 116.55 6.3
 10 6 -5 112.76 6.28
 10 6 -4 12.14 1.75
 -10 6 4 14.23 2.04
 10 6 -4 12.7 2.19
 10 6 -3 112.7 5.94
 -10 6 3 105.65 6.05
 10 6 -3 109.54 6.45
 10 6 -2 4.52 1.41
 10 6 -2 1.73 2.12
 -10 6 2 4.48 1.61
 10 6 -1 60.14 3.84
 10 -6 -1 59.15 4.14
 10 6 -1 58.78 4.78
 -10 6 1 53.27 3.96
 -10 6 0 4.57 1.65
 10 -6 0 6.58 2.13
 10 6 0 5.23 1.52
 10 6 0 3.31 2.28
 10 -6 1 114.85 6.42
 10 6 1 114.91 6.09
 10 -6 2 14.98 2.74
 10 6 2 13.35 2.01
 10 6 2 14.71 2.77
 10 -6 3 173.83 9.22
 10 6 3 192.88 9.49
 10 6 3 165.67 8.73
 10 -6 4 8.77 2.66
 10 6 4 7.65 2.14
 10 6 4 8.71 2.16
 10 -6 5 165.55 8.98
 10 6 5 155.77 8.17
 10 6 5 167.94 8.33
 10 -6 6 0.25 2.54
 10 6 6 3.07 2.3
 10 6 6 1.89 1.41
 10 -6 7 34.24 3.92
 10 6 7 34.17 3.38
 10 6 7 30.12 2.53
 10 -6 8 -0.77 2.64
 10 6 8 1.89 2.18
 10 6 8 0.48 1.1
 10 -6 9 44.46 4.28
 10 6 9 45.95 3.71
 10 6 9 41.68 2.79
 10 -6 10 17.91 2.89
 10 6 10 19.41 2.63
 10 6 10 15.64 1.59
 10 -6 11 24.62 3.05
 10 6 11 32.31 2.83
 10 -6 12 2.32 1.88
 10 6 12 2.99 1.62
 10 -6 13 51.98 3.47
 10 6 13 51.55 3.16
 10 -6 14 12.19 1.69
 10 6 14 10.68 1.46
 10 6 15 42.71 2.44
 10 -6 15 42.3 2.65
 10 7 -11 40.06 2.49
 10 7 -10 1.06 0.91
 -10 7 9 74.91 4.16
 10 7 -9 87.8 4.36
 -10 7 8 1.74 1.12
 10 7 -8 2.15 1.04
 10 7 -7 152.32 7.05
 -10 7 7 141.86 7.06
 10 7 -6 20.33 1.87
 -10 7 6 21.23 2.07
 10 7 -5 83.54 4.49
 -10 7 5 83.93 4.64
 10 7 -4 19.17 1.9
 -10 7 4 21.6 2.12
 10 7 -3 85.94 4.63
 -10 7 3 87.86 4.84
 10 7 -2 12.38 2.09
 10 7 -2 14.2 1.67
 -10 7 2 13.19 1.89
 -10 7 1 75.12 4.5
 10 7 -1 72.13 4.82
 10 7 -1 81.02 4.32
 -10 7 0 19.96 2.18
 10 7 0 19.2 2.64
 10 7 0 24.34 2.13
 10 7 1 42.74 3.59
 -10 7 -1 42.7 3.2
 10 7 2 3.41 1.7
 -10 7 -2 1.63 1.35
 10 7 3 67.91 4.1
 10 -7 3 65.16 4.03
 10 7 4 8.53 1.67
 10 -7 4 5.83 2.09
 -10 7 -4 6.37 1.69
 10 7 5 43.33 2.92
 -10 7 -5 35.55 3.04
 10 -7 5 45.37 3.47
 10 7 6 11.1 1.49
 10 -7 6 10.14 2.33
 -10 7 -6 9.14 1.63
 10 7 7 72.04 3.56
 10 -7 7 71.87 4.44
 10 -7 8 21.47 2.56
 -10 7 -8 11.11 1.49
 10 -7 9 44.88 3.31
 10 -7 10 13.98 1.9
 10 -7 11 4.36 1.27
 -10 8 2 27.27 2.07
 -10 8 1 116.23 5.68
 -10 8 0 21.09 1.92
 11 0 -22 0.2 0.73
 11 0 -21 8.32 1.24
 11 0 -21 8.19 1.45
 11 0 -20 0.07 1.1
 11 0 -20 -0.62 1.14
 11 0 -19 6.95 1.65
 11 0 -19 3.75 1.67
 11 0 -18 -1.08 1.67
 11 0 -18 0.09 2.27
 11 0 -17 15.11 2.78
 11 0 -17 15.12 3.13
 11 0 -16 -1.99 2.23
 11 0 -16 0.77 2.78
 11 0 -15 13.42 4.76
 11 0 -14 -1.82 4.11
 -11 0 13 -1.36 3.06
 11 0 -13 -0.98 2.12
 11 0 -13 1.91 4.32
 11 0 -13 2.95 3.4
 11 0 -12 -2.54 3.51
 -11 0 12 1 2.77
 11 0 -12 -0.78 2.03
 11 0 -12 0.73 2.04
 11 0 -12 -0.64 4.38
 11 0 -11 9.38 5.08
 11 0 -11 11.53 3.87
 -11 0 11 7.29 3.34
 11 0 -11 10.42 2.19
 11 0 -11 13.72 2.69
 11 0 -11 10.8 1.97
 11 0 -10 4.1 3.97
 11 0 -10 0.62 1.86
 11 0 -10 2.07 3.62
 -11 0 10 -0.99 2.62
 11 0 -10 -0.27 1.3
 11 0 -10 1.2 1.58
 11 0 -9 95.96 10.55
 11 0 -9 95.63 5.26
 11 0 -9 91.54 6.05
 11 0 -9 91.93 5.36
 11 0 -9 91.7 7.35
 -11 0 9 101 8.56
 11 0 -8 0.94 3.58
 11 0 -8 -0.37 1.41
 11 0 -8 1.21 1.32
 -11 0 8 0.67 2.74
 11 0 -8 0.77 3.48
 11 0 -7 30.87 4.87
 11 0 -7 35.31 3.14
 11 0 -7 30.05 2.95
 11 0 -7 34.84 2.85
 11 0 -7 33.69 5.65
 -11 0 7 42.3 5.38
 11 0 -6 -0.2 3.76
 11 0 -6 1.28 1.91
 11 0 -6 -0.94 1.33
 11 0 -6 -0.08 1.2
 11 0 -5 3.73 2.06
 11 0 -5 2.83 1.34
 11 0 -5 4.88 4
 11 0 -4 -0.42 3.98
 11 0 -4 0.07 1.8
 11 0 -4 1.31 2.15
 11 0 -3 32.58 2.78
 11 0 -3 27.02 4.6
 11 0 -3 31.93 2.88
 11 0 -3 35.99 5.61
 11 0 -2 0.08 1.36
 11 0 -2 0.22 4.2
 11 0 -2 0.33 1.48
 11 0 -2 -1.66 2.49
 11 0 -2 -0.58 1.68
 11 0 -1 41.26 3.09
 11 0 -1 36.38 3.07
 11 0 -1 37.72 5.09
 11 0 -1 36.63 5.63
 11 0 -1 38.08 3.05
 11 0 0 1.33 1.81
 11 0 0 1.88 3.87
 11 0 0 -0.17 1.44
 11 0 0 1.35 2.22
 11 0 0 0.16 1.42
 11 0 1 95.67 8.24
 11 0 1 87.81 5.12
 11 0 1 103.17 7.57
 11 0 1 82.17 5.08
 11 0 1 94.88 5.25
 11 0 2 -0.08 1.94
 11 0 2 0.58 1.47
 11 0 2 0.78 1.43
 11 0 2 -0.35 2.41
 11 0 2 0.52 3.68
 11 0 3 165.17 8.04
 11 0 3 153.85 7.96
 11 0 3 152.51 7.88
 11 0 3 147.16 11.3
 11 0 4 1.49 2.37
 11 0 4 0.09 1.56
 11 0 4 1.04 2.1
 11 0 4 0.89 2.13
 11 0 5 70.98 4.46
 11 0 5 54.69 4.87
 11 0 5 66.12 4.65
 11 0 5 60.23 7.22
 11 0 6 0.75 1.69
 11 0 6 0.13 2.24
 11 0 6 -1.1 2.49
 11 0 6 1.29 2.92
 11 0 7 14.26 2.53
 11 0 7 11.6 2.89
 11 0 7 13.23 2.94
 11 0 7 9.51 4.21
 11 0 8 0.13 1.94
 11 0 8 1.17 2.52
 11 0 8 -0.42 2.44
 11 0 8 -3.21 3.58
 11 0 9 5.07 2.37
 11 0 9 2.69 2.77
 11 0 9 5.35 2.55
 11 0 9 3.03 4.18
 11 0 10 -1.44 2.48
 11 0 10 2.35 2.94
 11 0 10 -0.1 2.25
 11 0 10 2.04 4.69
 11 0 11 2.73 2.72
 11 0 11 4.48 2.95
 11 0 11 0.88 2.17
 11 0 11 -2.22 5.98
 11 0 12 -0.17 2.71
 11 0 12 2.19 2.82
 11 0 12 0.71 1.97
 11 0 12 -2.25 4.67
 11 0 13 23.83 3.84
 11 0 13 30.56 2.76
 11 0 13 23.59 3.74
 11 0 14 4.71 4.43
 11 0 15 19.61 5.84
 11 0 15 16.67 2.92
 11 0 16 0.94 1.97
 11 0 16 0.69 1.88
 11 0 17 83.5 5.13
 11 0 17 79.58 5.15
 11 0 18 1.12 1.52
 11 0 18 0.25 1.39
 11 0 19 51.74 3.35
 11 0 19 44.58 3.28
 11 0 20 1.2 1.18
 11 0 20 0.18 1.14
 11 0 21 48.29 3.02
 11 0 22 0.54 0.82
 11 -1 -22 0.72 0.68
 11 1 -22 -0.14 0.72
 11 -1 -21 11.36 1.62
 11 1 -21 13.54 1.63
 11 -1 -21 13.07 1.47
 11 1 -21 11.8 1.36
 11 -1 -20 1.03 1.19
 11 1 -20 -0.25 1.18
 11 1 -20 -0.42 1.1
 11 -1 -19 7.32 1.92
 11 1 -19 9.47 1.85
 11 1 -19 8.81 1.67
 11 -1 -18 15.11 2.66
 11 1 -18 14.98 2.4
 11 -1 -18 11.93 2.3
 11 1 -18 15.8 2.14
 11 -1 -17 39.26 3.92
 11 1 -17 37.26 3.64
 11 -1 -17 46.29 3.89
 11 1 -17 39.54 3.28
 11 -1 -16 5.57 3.07
 11 1 -16 6.17 3.16
 11 -1 -16 4.01 2.37
 11 1 -16 3.42 2.12
 11 -1 -15 24.21 3.85
 11 1 -15 28.16 4.08
 11 -1 -15 12.78 3.4
 11 1 -15 15.73 3.21
 11 1 -15 28.06 6.35
 11 -1 -15 30 6.64
 -11 1 14 25.59 5.34
 11 1 -14 19.5 5.79
 -11 1 13 158.2 12.03
 11 1 -13 128.03 13.55
 11 1 -13 171.99 9.41
 11 -1 -13 158.95 9.33
 11 1 -13 145.81 8.98
 11 -1 -13 108.31 8.68
 11 -1 -12 1.09 2.14
 11 1 -12 -2.43 5.14
 11 1 -12 0.7 3.36
 11 -1 -12 -0.35 3.4
 -11 1 12 -0.37 3.12
 11 1 -12 0.18 1.95
 11 -1 -12 -0.19 2
 11 -1 -11 362.82 17.68
 11 -1 -11 372.31 15.71
 11 1 -11 336.71 17.52
 11 1 -11 303.75 22.38
 -11 1 11 338.65 20.09
 11 -1 -11 344.2 15.89
 11 1 -11 352.47 15.92
 11 1 -11 361.69 17.17
 11 -1 -11 327.62 17.11
 11 -1 -10 14.22 2.61
 -11 1 10 19.84 4.47
 -11 -1 10 18.07 3.94
 11 1 -10 17.12 4.19
 11 -1 -10 18.7 3.98
 11 -1 -10 19.29 2.56
 11 1 -10 18.33 5.66
 11 -1 -10 16.23 2.2
 11 1 -10 15.32 2.16
 11 1 -10 14.24 2.58
 11 1 -9 142.84 9.86
 11 -1 -9 164.41 9.7
 -11 1 9 151.49 11.4
 -11 -1 9 162.07 10.93
 11 -1 -9 162.58 7.8
 11 1 -9 154.04 8.62
 11 -1 -9 146.17 8.5
 11 -1 -9 149.36 7.8
 11 1 -9 156.87 7.86
 11 1 -9 158.51 13.2
 11 -1 -8 2.36 1.38
 11 1 -8 1.35 1.36
 11 1 -8 2.42 2.01
 11 1 -8 2.18 3.23
 11 -1 -8 4.11 2.05
 11 1 -8 1.39 1.49
 -11 1 8 1.81 2.86
 -11 -1 8 2.41 2.57
 11 -1 -8 5.15 3.43
 11 1 -8 1.63 3.94
 11 -1 -8 0.95 1.4
 -11 1 7 579.45 29.01
 -11 -1 7 575.27 28.12
 11 1 -7 577.38 24.21
 11 1 -7 525.76 26.57
 11 -1 -7 582.22 26.26
 11 1 -7 575.37 24.34
 11 -1 -7 581.53 24.35
 11 1 -7 535.79 29.19
 11 1 -7 524.95 24.77
 11 1 -6 0.35 2.53
 11 1 -6 1.56 4.11
 -11 1 6 0.35 2.56
 11 1 -6 1.08 1.29
 11 -1 -6 3.48 1.4
 11 1 -6 2.36 1.97
 11 1 -6 2.32 1.46
 11 -1 -5 373.09 15.93
 11 1 -5 376.37 15.93
 11 1 -5 341.1 18.72
 11 -1 -5 342.41 15.81
 11 1 -5 351.16 15.76
 11 1 -5 341.48 16.18
 11 -1 -4 3.54 2.55
 11 1 -4 -0.32 2.33
 11 -1 -4 0.61 1.91
 11 1 -4 0.66 1.85
 11 1 -4 0.24 4.69
 11 1 -4 0.51 1.19
 11 1 -3 3.66 1.54
 11 -1 -3 3.57 1.54
 11 1 -3 4.09 1.34
 11 1 -3 4.34 1.6
 -11 1 3 4.92 2.27
 11 -1 -3 2.92 2.48
 11 1 -3 1.95 2.44
 11 1 -3 3.3 1.2
 11 -1 -3 2.8 1.97
 11 1 -3 5.73 1.91
 11 1 -3 3.18 4.59
 11 -1 -2 -0.3 1.87
 11 1 -2 0.07 1.81
 11 1 -2 0.23 1.09
 -11 1 2 0.76 2.15
 11 1 -2 -2.64 5.01
 11 1 -2 0.25 1.42
 11 -1 -2 1.56 1.48
 11 1 -2 1.39 1.51
 11 -1 -2 2.61 2.52
 11 1 -2 -0.33 2.25
 11 1 -1 233.67 14.48
 11 -1 -1 239.73 14.61
 11 -1 -1 235.54 10.92
 11 1 -1 239.98 10.92
 -11 1 1 236.87 13.7
 11 1 -1 221.98 10.74
 11 -1 -1 225.37 10.81
 11 -1 -1 231.84 10.79
 11 1 -1 245.07 11
 11 1 -1 227.08 13.72
 11 1 -1 223 10.79
 11 -1 0 30.11 4.83
 11 1 0 32.54 4.75
 11 1 0 32.76 2.84
 11 -1 0 30.29 2.79
 -11 1 0 30.98 4.29
 11 -1 0 33.4 2.74
 11 -1 0 29.83 3.22
 11 1 0 31.28 2.78
 11 1 0 33.23 5.58
 11 1 0 28.87 2.62
 11 1 0 29.41 2.86
 11 -1 0 31.66 2.98
 11 -1 1 175.7 11.64
 11 1 1 153.68 11.06
 11 -1 1 158.46 7.83
 11 1 1 158.85 7.85
 11 -1 1 160.33 7.8
 11 1 1 148.35 7.69
 11 -1 1 156.28 7.7
 11 -1 1 149.94 8.21
 11 1 1 149.34 7.78
 11 1 1 166.77 10
 11 1 1 137.94 7.72
 11 1 2 47.38 3.72
 11 1 2 47.44 3.72
 11 -1 2 48.21 3.5
 11 1 2 49.12 3.59
 11 -1 2 52.06 4.29
 11 -1 2 54.4 3.79
 11 1 2 48.32 3.64
 11 -1 2 49.52 3.66
 11 -1 2 50.66 6.07
 11 1 2 60.03 6.52
 11 1 3 142.65 7.5
 11 -1 3 140.75 7.99
 11 -1 3 153.29 8.16
 11 -1 3 146.09 7.36
 11 1 3 137.54 7.41
 11 -1 3 147.18 7.5
 11 -1 3 136.9 10.72
 11 1 3 144.63 10.83
 11 1 3 141.03 7.46
 11 -1 3 142.77 7.47
 11 -1 4 6.99 2.96
 11 1 4 4.81 3.18
 11 -1 4 7.77 2.33
 11 1 4 7.73 2.37
 11 -1 4 11.04 2.5
 11 -1 4 9.16 2.92
 11 -1 4 7.98 1.75
 11 -1 5 231.85 10.74
 11 -1 5 211.86 11.09
 11 1 5 224.67 10.88
 11 -1 5 221.25 11.45
 11 -1 5 214.28 10.54
 11 -1 5 204.92 14.56
 11 1 5 218.74 14.77
 11 -1 6 97.05 9.44
 11 1 6 91.66 9.41
 11 -1 6 94.13 5.9
 11 1 6 113.78 6.4
 11 -1 6 102.58 5.93
 11 1 6 106.7 6.05
 11 1 6 79.83 6.03
 11 -1 6 99.37 6.3
 11 -1 6 92.74 6.62
 11 -1 6 102.17 5.81
 11 -1 7 34.71 6.15
 11 1 7 27.43 5.84
 11 -1 7 29.27 3.37
 11 1 7 31.66 3.71
 11 -1 7 33.37 3.23
 11 1 7 32.55 3.24
 11 -1 7 32.77 3.69
 11 1 7 24.04 3.59
 11 -1 7 31.94 3.98
 11 -1 8 34.97 3.5
 11 1 8 31.24 3.84
 11 -1 8 39.17 3.64
 11 1 8 34.62 3.57
 11 1 8 22.72 3.64
 11 -1 8 40.03 4.16
 11 -1 8 41.6 6.69
 11 1 8 30.7 6.51
 11 -1 9 71.16 4.49
 11 1 9 52.24 4.74
 11 -1 9 64.12 4.95
 11 1 9 70.45 5.17
 11 1 9 44.98 4.95
 11 -1 9 67.75 5.57
 11 1 9 60.32 9.28
 11 -1 9 50 8.45
 11 -1 10 12.46 2.96
 11 1 10 14.66 3.25
 11 1 10 9.82 2.75
 11 -1 10 8.19 5.29
 11 1 10 2.02 5.22
 11 -1 10 13.26 3.51
 11 1 11 185.17 9.27
 11 -1 11 137.7 15.29
 11 1 11 150.75 16.36
 11 -1 11 176.68 10.59
 11 -1 11 184.13 10.11
 11 1 11 176.03 10.28
 11 1 12 37.34 3.5
 11 -1 12 38.79 8.01
 11 1 12 22.46 7.44
 11 -1 12 40.13 4.7
 11 -1 12 34.7 4.13
 11 1 12 31.44 4.12
 11 1 13 62.53 4.07
 11 1 13 39.29 8.86
 11 -1 13 40.68 8.71
 11 -1 13 53.65 5.29
 11 -1 13 48.27 4.74
 11 1 13 56.44 5.11
 11 -1 14 3.74 4.63
 11 1 14 9.75 4.7
 11 1 15 58.79 3.75
 11 -1 15 47.59 8.12
 11 1 15 50.2 8.41
 11 -1 15 61.41 4.88
 11 -1 15 54.99 4.55
 11 1 15 59.14 4.67
 11 -1 16 105.95 6.22
 11 1 16 95.81 5.1
 11 -1 16 88.82 5.84
 11 1 16 96.56 6
 11 -1 17 7.84 1.9
 11 1 17 4.74 1.81
 11 -1 17 6.41 2.01
 11 -1 18 3.81 1.53
 11 1 18 2.48 1.48
 11 -1 18 4.8 1.72
 11 -1 19 1.47 1.3
 11 1 19 4.08 1.38
 11 -1 19 5.97 1.56
 11 -1 20 1.26 1.31
 11 -1 20 0.45 1.11
 11 1 20 0.06 1.07
 11 -1 20 1.22 0.88
 11 -1 21 71.53 3.78
 11 1 21 70.67 3.66
 11 -2 -21 5.48 1
 11 -2 -21 6.01 1.18
 11 2 -21 5.49 1.15
 11 2 -20 5.37 1.33
 11 -2 -20 5.7 1.34
 11 2 -20 5.75 1.24
 11 -2 -19 14.09 2.06
 11 2 -19 15.31 2.02
 11 2 -19 17.81 1.88
 11 -2 -18 32.27 3.25
 11 2 -18 35.48 3.11
 11 2 -18 39.98 2.88
 -11 2 17 0.81 1.86
 11 -2 -17 2.9 2.29
 11 2 -17 -0.77 1.55
 11 2 -17 -0.67 1.81
 11 -2 -17 1.44 1.94
 11 2 -16 101.77 6.01
 11 -2 -16 77.97 6.51
 11 2 -16 96.2 6.5
 11 -2 -16 96.46 6.34
 11 -2 -15 25.09 3.99
 11 2 -15 37.74 3.7
 11 -2 -15 45.27 4.56
 11 2 -15 35.41 3.92
 11 2 -15 51.49 4.65
 11 -2 -14 53.08 5.3
 11 2 -14 54.38 8.31
 -11 2 14 54.13 7.57
 11 2 -13 4.12 4.49
 -11 2 13 4.52 3.82
 11 2 -12 190.74 10.54
 11 -2 -12 193.06 9.3
 11 -2 -12 182.38 10.69
 11 2 -12 198.41 10.86
 11 2 -12 166.53 10.34
 11 2 -12 153.29 14.88
 -11 2 12 194.89 13.94
 11 2 -11 5.66 2.27
 11 -2 -11 7.48 2.37
 11 2 -11 4.57 2.64
 -11 2 11 2.75 3.26
 11 2 -11 2.25 3.57
 11 -2 -11 4.01 3.36
 11 2 -11 10.04 4.72
 11 2 -10 117.27 11.58
 11 2 -10 128.23 7.49
 11 -2 -10 125.58 8.12
 11 -2 -10 127.93 6.58
 11 2 -10 112.32 8.31
 11 -2 -10 113.69 6.4
 11 2 -10 115.63 6.4
 -11 2 10 117.52 10.17
 11 2 -10 105.6 7.77
 -11 2 9 9.68 3.75
 11 -2 -9 2.91 2.16
 11 2 -9 2.37 3.61
 11 2 -9 2.26 1.3
 11 -2 -9 5.07 3.24
 11 2 -9 1.56 3.84
 11 -2 -9 2.28 1.47
 11 2 -9 3.36 1.53
 11 2 -9 3.09 1.78
 11 2 -9 5.6 2.89
 11 2 -8 102.72 5.45
 11 -2 -8 93.44 5.34
 11 2 -8 97.19 5.36
 11 2 -8 97.15 9.69
 11 2 -8 92.78 7.78
 -11 2 8 93.84 8.97
 11 2 -8 93.17 5.34
 11 2 -8 90.87 6.83
 11 -2 -8 97.91 5.56
 11 2 -8 91.1 5.97
 -11 2 7 3.93 3.29
 11 2 -7 4.61 1.7
 11 2 -7 1.17 2.17
 11 2 -7 5.99 4.7
 11 -2 -7 5.7 2.22
 11 -2 -7 4.55 1.47
 11 2 -7 4.7 1.58
 11 2 -7 3.26 1.34
 11 2 -7 4.73 2.08
 11 -2 -6 287.34 12.95
 11 2 -6 281.84 12.91
 11 2 -6 270.13 14.1
 11 2 -6 282.21 16.02
 -11 2 6 288.52 17.71
 11 -2 -6 290.58 13
 11 2 -6 298.2 12.92
 11 2 -6 268.79 12.83
 11 2 -6 275.47 13.49
 11 2 -5 3.07 1.34
 11 2 -5 0.83 1.97
 11 2 -5 1.73 1.54
 -11 2 5 0.77 2.79
 11 2 -5 4.18 1.61
 11 -2 -5 4.82 1.57
 11 2 -5 3.94 5.29
 11 2 -5 1.77 1.91
 11 2 -4 48.9 4.21
 11 2 -4 49.23 7.08
 11 2 -4 58.4 3.89
 11 2 -4 58.64 4.13
 11 -2 -4 57.59 3.72
 11 2 -4 57.51 3.72
 11 2 -4 53.81 3.65
 -11 2 4 53.31 5.8
 -11 2 4 59.79 6.81
 -11 2 3 1.47 2.41
 11 2 -3 7.96 5.07
 11 2 -3 3.5 1.38
 11 2 -3 3.57 1.99
 11 -2 -3 5.97 2.82
 11 2 -3 1.88 2.45
 11 2 -3 2.19 1.52
 11 2 -3 2.67 1.68
 11 -2 -2 314.16 13.92
 11 2 -2 322.77 13.94
 11 2 -2 319.64 13.99
 11 -2 -2 307.69 14.41
 11 2 -2 304.55 16.82
 11 2 -2 283.63 14.27
 11 2 -2 305.44 13.97
 11 2 -2 289.95 14.23
 11 -2 -2 309.69 17.68
 11 2 -2 288.92 17.24
 11 2 -2 312.46 13.88
 -11 2 2 320.99 17.53
 11 -2 -1 83.88 4.85
 11 2 -1 88.38 4.94
 11 2 -1 88.51 4.96
 11 -2 -1 89.68 5.49
 11 2 -1 80.76 7.32
 11 2 -1 71.06 4.98
 11 2 -1 80.36 5.05
 11 2 -1 81.03 4.87
 -11 2 1 79.94 7.29
 11 -2 -1 84.87 5.05
 11 2 -1 79.73 4.89
 11 -2 -1 82.79 7.58
 11 2 -1 80.53 7.4
 11 -2 0 328.2 14.83
 11 2 0 313.52 14.75
 11 2 0 314.95 16.65
 11 2 0 333.84 18.63
 11 -2 0 341.17 18.81
 11 2 0 344.85 14.98
 11 -2 0 328.06 15.37
 11 2 0 330.17 15.03
 11 -2 0 328.3 14.84
 11 2 0 342.26 14.89
 -11 2 0 327.42 18.46
 11 -2 1 23.65 3.15
 11 -2 1 20.42 2.4
 11 -2 1 21.29 4.26
 11 2 1 25.23 4.38
 11 -2 1 23.4 2.38
 11 2 1 22.08 2.48
 11 2 1 20 2.66
 11 -2 1 21.32 2.83
 -11 2 -1 21.02 4.11
 11 2 1 22.81 2.46
 11 2 1 21.72 2.39
 11 -2 2 126.21 6.91
 11 2 2 129.55 6.97
 -11 2 -2 123.21 9.81
 11 -2 2 129.82 7.54
 11 -2 2 130.07 6.67
 11 2 2 133.05 6.93
 11 2 2 133.07 7.09
 11 -2 2 125.85 6.79
 11 2 2 128.42 6.81
 11 -2 2 130.16 10.02
 11 2 2 133.14 10.01
 11 -2 3 6.82 3.1
 11 2 3 6.9 3.07
 11 -2 3 3.45 2.63
 11 2 3 7.42 2.34
 11 -2 3 5.56 2.36
 11 -2 3 7.92 1.73
 11 2 3 4.94 1.87
 11 2 3 8.83 2.04
 11 2 3 7.65 1.87
 11 -2 3 6.06 1.84
 11 -2 3 6.12 2.48
 11 2 4 81.46 5.23
 11 -2 4 100.63 5.24
 11 -2 4 98.42 6.42
 11 -2 4 75.61 7.95
 11 2 4 74.85 7.85
 11 2 4 87.45 5.27
 11 -2 4 81.49 5.16
 11 -2 4 81.94 5.33
 11 2 4 92.88 5.69
 11 -2 4 94.75 6
 11 -2 5 10.07 3.67
 11 2 5 8.41 3.49
 11 -2 5 14.36 3.44
 11 -2 5 15.02 2.92
 11 -2 5 13.01 2.24
 11 2 5 13.1 2.9
 11 -2 5 11.41 2.66
 11 -2 5 11.84 2.01
 11 2 6 245.02 11.84
 11 -2 6 218.45 11.04
 11 -2 6 238.98 12.54
 11 -2 6 238.63 11.11
 11 -2 6 240.22 11.94
 11 -2 6 219.93 15.28
 11 2 6 209.2 15.45
 11 -2 7 127.41 10.86
 11 2 7 116.89 10.94
 11 -2 7 138.74 7.78
 11 2 7 123.25 7.48
 11 -2 7 107.02 7.87
 11 -2 7 121.3 6.68
 11 2 7 119.14 6.93
 11 -2 8 67.09 8.38
 11 -2 8 87.59 6.07
 11 2 8 74.94 5.72
 11 -2 8 65.9 6.16
 11 -2 8 80 4.99
 11 -2 8 75.5 5.17
 11 2 8 77.57 5.31
 11 -2 9 163.07 14.23
 11 2 9 156.26 14.5
 11 -2 9 193.35 9.69
 11 2 9 181.99 9.73
 11 2 9 158.56 9.52
 11 -2 9 151.02 9.96
 11 -2 9 184.44 9.22
 11 -2 9 219.31 10.78
 11 -2 10 92 11.2
 11 2 10 100.4 12.01
 11 2 10 116.56 7.17
 11 2 10 123.77 7.49
 11 -2 10 127.95 7.34
 -11 -2 -10 101.49 10.19
 11 -2 10 123.04 7.69
 11 -2 10 107.95 6.71
 11 -2 10 124.32 8.15
 11 -2 11 102.73 12.1
 11 2 11 92.58 12.14
 11 -2 11 133.23 7.75
 11 2 11 122.17 7.74
 11 2 11 131.9 7.32
 -11 -2 -11 116.53 10.61
 11 -2 11 133.36 8.5
 11 -2 11 115.47 6.99
 11 -2 12 37.19 4.09
 11 2 12 38.27 4.31
 11 2 12 49.25 3.91
 11 -2 12 42.5 4.87
 11 -2 12 28.17 7.01
 11 2 12 26.93 7.01
 -11 -2 -12 45.25 6.57
 11 -2 13 25.82 6.38
 11 2 13 22.17 6.45
 -11 -2 -13 41.76 6
 11 -2 14 46.24 4.15
 11 2 14 55.7 4.48
 11 -2 14 55.29 4.86
 11 -2 14 41.66 3.54
 11 -2 14 31.03 6.63
 11 2 14 28.47 6.97
 11 2 14 53.02 3.64
 11 -2 15 60.95 4.73
 11 2 15 49.98 3.58
 11 -2 15 50.9 4.12
 11 2 15 53.89 4.28
 11 -2 16 50.73 4.16
 11 2 16 52.04 3.44
 11 -2 16 47.22 3.8
 11 2 16 55.08 3.98
 11 2 17 2.99 1.54
 11 -2 17 3.66 1.85
 11 -2 17 2.95 1.54
 11 2 17 2.46 1.58
 11 2 18 7.14 1.47
 11 -2 18 7.74 1.79
 11 -2 18 3.9 1.44
 11 2 18 6.24 1.54
 11 2 19 26.74 1.82
 11 2 19 21.16 2
 11 -2 19 24.54 2.31
 11 2 20 22.52 1.94
 11 -2 20 30.41 2.35
 11 -2 21 43.82 2.79
 -11 3 20 0.66 0.73
 11 -3 -20 1.28 0.81
 11 3 -20 1.2 0.82
 11 -3 -19 40.72 2.73
 11 3 -19 42.88 2.81
 -11 3 18 1.83 1.43
 11 -3 -18 4.23 1.48
 11 3 -18 3.65 1.4
 11 3 -17 109.36 5.06
 11 3 -17 115.38 5.66
 11 -3 -16 6.77 2.5
 11 -3 -16 5.17 2.1
 11 3 -16 4.84 1.93
 11 3 -16 6.91 1.87
 11 3 -15 77.74 5.55
 11 3 -15 74.65 4.86
 11 -3 -15 72.03 5.38
 11 3 -15 73.4 5.03
 11 3 -14 17.17 2.96
 11 3 -14 15.8 2.43
 11 -3 -14 15.64 3.59
 11 3 -14 19.17 2.83
 11 3 -13 56.59 5
 11 -3 -13 72.96 5.52
 11 3 -13 56.09 4.38
 11 3 -13 60.88 4.95
 11 3 -12 11.33 2.16
 -11 3 12 13.55 4.73
 -11 3 11 45.42 7.02
 11 -3 -10 7.43 2.6
 11 3 -10 10.68 1.86
 11 3 -10 15.86 2.62
 -11 3 10 5.11 3.66
 11 3 -10 7.99 4.2
 11 3 -10 7.5 2.87
 11 3 -9 97.23 5.63
 11 3 -9 94.28 7.65
 11 3 -9 101.78 6.42
 -11 3 9 99.42 9.67
 11 3 -9 91.78 6.91
 11 -3 -9 101.2 5.85
 11 -3 -8 42.08 3.63
 11 3 -8 50.25 6.16
 11 3 -8 37.8 3.09
 11 3 -8 41.23 3.73
 -11 3 8 50.53 6.71
 11 -3 -8 39.42 3.12
 11 3 -8 39.61 3.07
 11 3 -8 41.95 4.38
 11 -3 -7 119.71 6.56
 11 3 -7 116.98 6.34
 11 3 -7 119.16 9.23
 -11 3 7 117.39 10.32
 11 3 -7 116.17 7.59
 11 3 -7 115.58 6.97
 11 -3 -7 116.77 6.26
 11 3 -7 125.02 6.29
 11 -3 -6 7.8 1.65
 11 3 -6 7.55 1.56
 11 3 -6 6.48 4.86
 11 3 -6 7.46 1.55
 11 -3 -6 6.88 2.27
 11 3 -6 8.04 2.08
 11 3 -6 6.62 2.37
 -11 3 6 7.02 3.57
 11 3 -6 6.43 1.96
 11 3 -5 127.51 6.52
 11 3 -5 122.04 6.58
 11 -3 -5 125.43 6.74
 -11 3 5 133.51 10.95
 11 3 -5 114.99 7.36
 11 3 -5 116.72 7.08
 11 -3 -5 132.33 6.54
 11 3 -5 128.66 6.46
 11 3 -5 123 9.75
 11 -3 -4 52.3 3.45
 11 3 -4 51.11 3.43
 11 3 -4 47.26 3.65
 11 3 -4 50.48 3.51
 11 -3 -4 51.7 3.82
 -11 3 4 51.6 6.69
 11 3 -4 47.86 4.12
 11 3 -4 49.52 3.97
 11 3 -4 49.84 6.52
 -11 3 4 49.61 5.91
 11 3 -3 479.59 20.1
 11 3 -3 452.36 20.28
 -11 3 3 456.96 24.26
 11 3 -3 427.75 20.69
 11 3 -3 454.11 20.8
 11 -3 -3 482.05 20.11
 11 3 -3 466.14 20.03
 -11 3 3 463.2 25.33
 11 3 -3 459.19 22.63
 11 3 -2 36.54 3.02
 11 -3 -2 40.1 2.91
 11 3 -2 39.29 5.29
 11 3 -2 35.74 3.18
 -11 3 2 41.04 6.02
 -11 3 2 40.77 5.41
 11 3 -2 33.15 3.32
 11 -3 -2 36.37 3.63
 11 3 -1 264.51 14.43
 11 3 -1 287.9 13.14
 11 3 -1 284.63 12.89
 -11 3 1 287.25 17.06
 11 3 -1 258.05 13.2
 -11 3 1 268.8 17.36
 11 3 -1 290.33 12.89
 11 -3 -1 282.72 13.54
 11 3 -1 303.43 16.52
 11 -3 -1 305.27 16.61
 11 -3 0 42.82 5.47
 11 3 0 44.65 5.41
 11 -3 0 45.22 3.26
 11 3 0 46.9 3.24
 11 -3 0 42.52 3.99
 11 3 0 44.37 3.3
 -11 3 0 43.23 5.82
 11 3 0 42.25 3.45
 11 3 0 40.41 4.21
 11 3 0 42.42 3.36
 11 3 0 39.42 3.53
 -11 3 0 37.14 5.86
 11 -3 1 269.21 13.1
 11 3 1 270.4 12.32
 11 3 1 263.26 12.37
 -11 3 -1 254.11 16.27
 11 3 1 243.41 13.22
 11 -3 1 271.23 12.21
 11 3 1 278.54 12.24
 11 3 1 263.37 12.57
 11 -3 1 266.67 15.73
 11 3 1 257.63 15.58
 11 -3 2 179.7 9.63
 11 3 2 174.25 8.7
 11 3 2 173.56 8.86
 -11 3 -2 173.12 12.5
 11 3 2 179.93 9.6
 11 3 2 174.35 8.56
 11 -3 2 181.03 8.62
 11 3 2 174.02 9
 11 -3 2 168.29 11.75
 11 3 2 166.82 11.78
 11 -3 3 465.04 20.78
 11 3 3 434.4 19.7
 11 3 3 410.37 23.21
 11 -3 3 434.63 23.46
 11 3 3 458.65 20
 -11 3 -3 419.03 24.19
 11 3 3 477.69 20.54
 11 -3 3 460.38 19.62
 11 3 3 439.9 19.57
 11 3 3 445.82 20.1
 11 3 4 122.55 7.15
 11 -3 4 116.46 9.77
 11 -3 4 127.53 6.76
 11 3 4 126.27 6.77
 11 3 4 127.74 7.34
 -11 3 -4 117.58 10.33
 11 3 4 114.35 9.71
 11 -3 4 145.66 7.89
 11 3 4 136.03 7.31
 11 3 4 124.74 6.91
 11 -3 4 132.93 8.08
 11 -3 5 318.84 14.61
 11 3 5 306.36 14.59
 11 -3 5 290.89 18.32
 11 3 5 291.69 18.36
 11 3 5 326.24 15.28
 -11 3 -5 338.18 19.98
 11 -3 5 380.69 15.88
 11 3 5 324.61 14.86
 11 -3 5 343.04 16.26
 11 3 5 307.41 14.81
 11 3 6 95.71 6.43
 -11 3 -6 89.63 9.2
 11 -3 6 93.52 5.48
 11 3 6 85.13 5.43
 11 -3 6 86.86 8.5
 11 3 6 78.53 8.33
 -11 -3 -6 89.09 9.65
 11 -3 6 93.89 7.03
 11 -3 6 103.77 6.49
 11 3 7 562.51 24.99
 11 -3 7 543.05 24.08
 11 3 7 526.73 24.13
 11 -3 7 512.96 28.71
 11 3 7 504.04 28.8
 -11 -3 -7 465.06 29
 11 -3 7 556.15 25.76
 11 3 8 154.46 9.11
 11 -3 8 156.85 8.38
 11 -3 8 150.66 12.4
 11 3 8 152.22 12.55
 -11 -3 -8 152.29 13.16
 11 -3 8 187.64 9.59
 11 -3 8 134.53 9.55
 11 3 9 302.79 15.01
 11 -3 9 268.51 19.15
 11 3 9 278.67 19.58
 -11 -3 -9 307.19 19.94
 11 -3 9 277.38 15.45
 11 3 10 102.61 6.49
 -11 -3 -10 99.46 10.03
 11 -3 10 76.62 9.37
 11 -3 10 100.76 7.02
 11 -3 10 97.54 6.95
 11 -3 11 123.18 12.26
 -11 -3 -11 176.18 12.93
 -11 -3 -12 45.66 7.36
 11 -3 12 58.94 4.5
 11 3 12 40.33 4.03
 11 -3 13 361.24 15.63
 11 -3 13 326.91 16.35
 11 3 13 354.46 15.26
 11 -3 14 137.33 7.07
 11 -3 14 127.94 7.85
 11 3 14 142.48 6.92
 11 -3 15 282.16 12.85
 11 3 15 293.81 12.73
 11 3 15 272.08 13.02
 11 -3 15 281.5 13.68
 11 3 16 17.86 2.06
 11 -3 16 13.18 2.39
 11 -3 17 272.19 13.75
 11 3 17 326.87 13.32
 11 -3 18 64.54 4.07
 11 -3 18 51.13 3.38
 11 -3 19 116.38 6.89
 11 3 19 164.35 6.57
 11 -3 20 15.43 1.74
 -11 4 19 16.69 1.41
 -11 4 18 46.23 2.83
 11 -4 -17 5.09 1.37
 -11 4 17 5.66 1.55
 11 4 -16 76.72 4.46
 11 -4 -16 47.93 3.84
 11 4 -16 90.9 4.14
 11 4 -15 24.13 2.87
 11 4 -15 28.32 2.62
 11 -4 -14 93.63 5.88
 11 4 -14 99.65 6.25
 11 4 -14 84.12 5.5
 11 -4 -13 87.45 5.82
 11 4 -13 90.34 5.94
 11 4 -13 72.06 5.07
 11 4 -12 94.44 5.66
 11 -4 -12 100.8 6.48
 11 4 -12 88.28 6.22
 11 4 -11 145.6 8.76
 11 4 -11 163.21 8.22
 11 4 -11 138.82 8.86
 11 -4 -11 162.41 9.13
 11 4 -10 191.97 9.25
 11 4 -10 177.88 9.97
 11 4 -10 165.7 10.14
 -11 4 10 178.6 14.23
 -11 4 9 27.31 2.47
 -11 4 9 39.28 6.66
 -11 4 8 238.83 16.52
 11 -4 -7 59.78 4.42
 11 4 -7 50.09 4.9
 11 4 -7 54.18 3.83
 11 4 -7 51.97 4.37
 11 4 -6 249.17 12.73
 11 4 -6 236.84 11.55
 11 -4 -6 254.58 11.7
 -11 4 6 244.04 16.49
 11 4 -5 64.29 5.22
 11 4 -5 68.55 4.39
 -11 4 5 74.42 8.04
 11 -4 -5 73.82 4.73
 11 4 -4 259.84 12.08
 -11 4 4 250.35 16.59
 11 -4 -4 254.27 11.93
 -11 4 3 171.91 12.94
 11 -4 -3 170.58 8.66
 11 4 -3 169.18 8.76
 11 4 -3 196.96 9.74
 -11 4 2 162.84 12.17
 11 4 -2 162.67 8.45
 11 4 -2 169.87 8.21
 11 -4 -2 163.29 8.91
 -11 4 2 160.62 12.53
 11 4 -2 194.38 9.71
 11 -4 -2 159.33 8.3
 -11 4 1 122.03 10.48
 11 4 -1 112.51 6.37
 11 4 -1 122.47 7.53
 11 -4 -1 113.28 6.31
 11 4 -1 115.92 6.25
 11 -4 -1 126.4 7.09
 -11 -4 1 111.3 9.29
 -11 4 1 120.28 10
 11 -4 0 105.43 6.05
 11 4 0 112.21 7.27
 11 4 0 107.6 6.18
 -11 -4 0 120.66 9.26
 11 -4 0 108.2 6.69
 -11 4 0 101.91 9.95
 -11 4 0 118.5 9.85
 11 4 0 110.24 6.03
 11 -4 1 149.34 8.04
 11 4 1 154.21 9.24
 11 4 1 168.71 8.42
 -11 -4 -1 161.33 11.15
 -11 4 -1 166.02 12.24
 11 4 1 164.67 8.2
 11 -4 1 174.16 9.05
 -11 4 -1 164.73 12.54
 -11 4 -2 176.33 13.98
 11 4 2 204.42 10.08
 -11 4 -2 220.42 14.54
 11 4 2 206.36 9.92
 11 -4 2 209.66 10.69
 11 -4 2 188.2 9.67
 11 4 2 209.86 10.84
 -11 4 -3 71.75 8.81
 11 4 3 103.07 5.96
 -11 4 -3 93.17 9.24
 11 4 3 94.42 5.83
 11 4 3 98.55 5.49
 11 -4 3 97.32 6.62
 11 4 3 101.15 6.32
 11 4 4 210.13 10.21
 -11 4 -4 187.38 14.14
 11 4 4 190.11 9.99
 11 4 4 190.52 9.57
 11 -4 4 214.44 11.01
 -11 -4 -4 179.14 14.2
 11 4 4 197.61 10.08
 11 4 5 80.91 5.54
 -11 4 -5 76 8.5
 -11 -4 -5 56.02 8.1
 11 -4 5 80.67 6.16
 11 4 5 66.17 4.56
 11 4 5 70.79 4.71
 -11 4 -6 99.09 10.19
 11 4 6 119.13 7.29
 -11 -4 -6 99.62 10.57
 11 -4 6 131.55 7.44
 11 -4 6 112.53 7.79
 11 4 6 105.31 6.27
 11 4 6 106.9 6.12
 -11 -4 -7 57.3 8.32
 11 4 7 74.02 5.85
 -11 4 -7 67.57 8.44
 11 -4 7 76.34 6.34
 -11 -4 -8 19.46 6.26
 -11 4 -8 21.91 5.63
 -11 4 -9 326.67 21.82
 -11 -4 -9 352.75 21.49
 11 4 10 31.27 3.79
 11 -4 10 25.42 3.97
 11 -4 10 25.57 4.09
 -11 4 -10 28.64 6.09
 11 4 11 124.33 6.92
 11 -4 11 132.02 7.45
 11 4 12 37.67 3.35
 11 -4 12 35.59 3.61
 11 4 13 52.31 3.68
 11 -4 13 54.48 3.98
 11 4 14 31.78 2.72
 11 -4 14 36.43 2.98
 11 4 15 14.34 1.83
 11 -4 15 10.16 1.9
 11 4 16 24.15 2.09
 11 -4 16 29.49 2.28
 11 -4 17 6.71 1.32
 11 4 17 4.69 1.27
 11 -4 17 3.17 1.55
 11 4 18 5.64 0.99
 11 4 18 8.4 1.19
 11 -4 19 4.38 1.15
 -11 5 17 9.77 1.16
 -11 5 16 16.69 1.82
 11 5 -16 34.6 2.03
 -11 5 15 18.86 2.31
 11 5 -15 47.24 2.7
 11 5 -14 41.64 2.84
 -11 5 14 17.16 2.47
 11 5 -13 108.88 5.14
 11 -5 -13 103.7 5.02
 11 5 -12 119.6 5.28
 11 -5 -12 117.02 5.52
 11 5 -11 223.67 9.81
 11 -5 -11 225.75 10.19
 11 5 -10 79.97 4.56
 -11 5 10 60.02 3.82
 11 5 -9 281.41 12.2
 -11 5 9 242.3 11.59
 11 5 -8 114.5 6.01
 -11 5 8 99.19 5.6
 11 5 -7 444.79 19.2
 -11 5 7 424.94 18.94
 11 5 -6 198.46 9.61
 -11 5 6 196.76 9.56
 11 5 -5 310.33 13.96
 -11 5 5 300.03 13.94
 11 5 -4 68.68 4.33
 -11 5 4 69.12 4.45
 -11 -5 3 281.78 16.76
 11 -5 -3 274.88 12.77
 -11 -5 2 183.06 12.2
 11 -5 -2 161.39 8.37
 -11 -5 1 210.39 13.76
 11 -5 -1 216.79 10.31
 -11 -5 0 195.37 12.63
 11 -5 0 176.55 8.92
 -11 5 0 181.54 13.06
 -11 5 -1 333.34 19.22
 11 5 1 310.76 14.04
 -11 5 -2 141.06 11.41
 11 5 2 143.09 7.37
 11 5 3 364.67 16.48
 -11 5 -3 388.41 21.78
 11 5 4 169.11 8.74
 -11 5 -4 148.98 12.45
 11 -5 4 171.05 9.5
 11 5 4 175.9 8.96
 11 5 5 327.84 15.11
 11 -5 5 341.15 15.95
 11 5 5 311.76 14.8
 11 5 6 61.56 4.92
 11 -5 6 71.13 5.6
 11 5 6 56.01 3.92
 11 5 7 141.12 7.85
 11 -5 7 144.45 8.47
 11 5 7 125.12 6.72
 11 5 8 103.7 6.38
 11 -5 8 98.26 6.86
 11 5 8 93.57 5.18
 11 5 9 209.49 10.42
 11 -5 9 195.46 10.83
 11 5 10 215.01 10.37
 11 -5 10 198.9 10.77
 11 5 11 313.32 14.01
 11 -5 11 297.5 14.38
 11 5 12 134.93 7
 11 -5 12 139.17 7.36
 11 5 13 291.76 12.88
 11 -5 13 289.06 13.19
 11 5 14 111.48 5.49
 11 -5 14 107.97 5.72
 11 5 15 162.04 7.26
 11 -5 15 156.7 7.44
 11 5 16 41.39 2.44
 11 -5 16 41.1 2.54
 11 5 17 111.74 5.03
 11 6 -14 20.16 1.56
 11 6 -13 26.52 1.85
 -11 6 13 8.93 1.48
 11 6 -12 28.04 2.08
 -11 6 12 7.04 1.66
 11 6 -11 54.28 2.9
 -11 6 11 13.45 2.22
 11 -6 -10 32.06 2.84
 11 6 -10 36.58 2.51
 -11 6 9 38.68 2.33
 11 6 -9 47.12 2.76
 -11 6 8 24.06 2.15
 11 6 -8 27.13 2.32
 -11 6 7 50.91 3.29
 11 6 -7 50.55 3.38
 -11 6 6 76.66 4.48
 11 6 -6 81.44 4.55
 -11 6 5 54.33 3.51
 11 6 -5 49.27 3.34
 -11 6 4 71.77 4.38
 11 6 -4 74.92 4.32
 -11 6 3 21.6 2.29
 11 6 -3 21.88 2.18
 11 6 -2 81.21 4.64
 -11 6 2 72.3 4.64
 11 6 -2 87.1 5.46
 11 6 -1 48.46 3.33
 -11 6 1 46.41 3.46
 11 6 -1 43.82 4.09
 11 6 0 25.69 2.45
 11 6 0 22.11 3.17
 -11 6 0 23.24 2.46
 11 6 1 71.75 4.28
 11 6 1 62.76 4.87
 -11 6 -1 66.27 4.35
 11 -6 1 66.24 4.55
 11 -6 2 23.27 2.85
 11 6 2 17.25 2.8
 11 -6 3 25.3 3.12
 11 6 3 29.12 2.93
 11 6 4 42.64 3.42
 11 6 4 42.75 3.25
 11 -6 4 47.99 4.02
 11 -6 5 59.28 4.49
 11 6 5 48.54 3.63
 11 6 5 50.96 3.5
 11 -6 6 31.52 3.57
 11 6 6 27.46 2.95
 11 6 6 29.62 2.43
 11 -6 7 8.29 2.72
 11 6 7 5.55 2.19
 11 6 7 6.3 1.34
 11 6 8 43.34 3.36
 11 -6 8 34.11 3.71
 11 6 9 4.54 1.88
 11 -6 9 6.71 2.32
 11 6 10 16.81 2.05
 11 -6 10 17.36 2.43
 11 6 11 17.99 1.92
 11 -6 11 21.35 2.22
 11 6 12 1.64 1.24
 11 -6 12 2.97 1.44
 11 6 13 7.58 1.21
 11 -6 13 8.73 1.39
 11 6 14 0.71 0.78
 11 -6 14 1.3 0.9
 11 7 -9 1.01 0.78
 11 7 -8 2.55 0.92
 -11 7 7 3.23 0.97
 11 7 -7 3 1.02
 -11 7 6 3.54 1.1
 11 7 -6 3.44 1.07
 -11 7 5 1.64 1.06
 11 7 -5 2.32 1
 -11 7 4 16.81 1.79
 11 7 -4 20.71 1.79
 -11 7 3 20.19 1.94
 11 7 -3 20.15 1.85
 -11 7 2 29.27 2.37
 -11 7 1 11.51 1.65
 -11 7 0 23.19 2.21
 -11 7 -1 16.63 1.96
 -11 7 -2 7.13 1.49
 -11 7 -3 19.61 2.08
 -11 7 -4 3.39 1.33
 -11 7 -5 22.38 2.08
 -11 7 -6 10.28 1.51
 -11 7 -7 10.67 1.39
 11 -7 7 24.29 2.23
 11 -7 8 57.92 3.51
 12 0 -21 -0.19 0.72
 12 0 -20 19.99 1.81
 12 0 -20 18.44 1.97
 12 0 -19 -0.26 1.09
 12 0 -19 -0.35 1.27
 12 0 -18 42.11 3.11
 12 0 -18 29.43 3.18
 12 0 -17 -0.94 1.66
 12 0 -17 0.92 2.42
 12 0 -16 60.22 5.58
 12 0 -16 106.9 6.14
 12 0 -15 -0.69 2.03
 12 0 -15 1.17 2.8
 12 0 -14 5.51 2.41
 12 0 -14 10.83 3.47
 12 0 -13 -0.6 4.44
 12 0 -12 114.97 13.04
 -12 0 12 156.84 11.09
 12 0 -11 3.49 4.26
 12 0 -11 0.55 1.91
 -12 0 11 1.98 2.57
 12 0 -11 2.96 3.67
 12 0 -11 0.28 1.46
 12 0 -11 -1.22 1.89
 12 0 -10 115.15 12.01
 -12 0 10 111.55 9.47
 12 0 -10 102.44 6.89
 12 0 -10 122.69 6.5
 12 0 -10 132.46 8.73
 12 0 -10 121.91 6.28
 12 0 -9 0.49 3.57
 12 0 -9 -0.13 1.42
 12 0 -9 -0.56 1.88
 12 0 -9 0.27 1.37
 -12 0 9 0.34 2.75
 12 0 -9 0.2 3.8
 -12 0 8 169.39 12.31
 12 0 -8 193.27 9.02
 12 0 -8 188.03 8.78
 12 0 -8 159.51 9.14
 12 0 -8 182.74 11.22
 12 0 -7 -1.09 4.26
 12 0 -7 0.45 1.43
 -12 0 7 -1.42 3.09
 12 0 -7 0.33 1.25
 12 0 -6 532.01 23.2
 12 0 -6 550.33 23.36
 -12 0 6 536.49 27.81
 12 0 -6 520.54 25.9
 12 0 -5 1.82 1.46
 12 0 -5 -0.56 2.16
 12 0 -5 -0.72 4.66
 12 0 -4 218.41 10.48
 12 0 -4 228.73 13.78
 12 0 -3 3.57 4.86
 12 0 -3 1.07 1.64
 12 0 -3 0.16 2
 12 0 -3 -1.8 2.71
 12 0 -2 271.34 15.56
 12 0 -2 272.58 16.45
 12 0 -2 276.44 12.39
 12 0 -2 248.58 12.13
 12 0 -1 1.1 2.92
 12 0 -1 -0.25 4.84
 12 0 -1 -0.09 1.65
 12 0 -1 0.89 2.05
 12 0 -1 0.09 1.57
 12 0 0 592.51 27
 12 0 0 552.77 23.97
 12 0 0 551.89 28.62
 12 0 0 566.13 24.08
 12 0 0 532.84 23.86
 12 0 1 0.62 1.66
 12 0 1 0.21 4.49
 12 0 1 -0.19 1.66
 12 0 1 -1.86 2.65
 12 0 1 0.42 2.08
 12 0 2 440.98 19.21
 12 0 2 434.72 19.11
 12 0 2 421.83 23.58
 12 0 2 423.45 19.07
 12 0 3 0.47 2.4
 12 0 3 -0.1 1.71
 12 0 3 1.17 2.77
 12 0 3 0.74 1.67
 12 0 4 960.8 40.21
 12 0 4 938.17 45.38
 12 0 4 919.68 40.03
 12 0 4 975.88 40.19
 12 0 5 -1.67 2.77
 12 0 5 0.81 1.83
 12 0 5 0.43 3.22
 12 0 6 682.18 28.18
 12 0 6 659.1 34.1
 12 0 6 700.27 28.24
 12 0 7 0.11 2.56
 12 0 7 1.5 3.51
 12 0 7 0.23 1.93
 12 0 7 -2.07 3.03
 12 0 8 175.89 10.6
 12 0 8 201.18 15.77
 12 0 8 175.41 9.58
 12 0 8 201.21 10.18
 12 0 9 -1.71 2.49
 12 0 9 -0.61 3.86
 12 0 9 0.18 3.14
 12 0 9 2.41 2.45
 12 0 10 604 31.33
 12 0 10 637.8 38.82
 12 0 10 727.31 30.14
 12 0 10 783.88 31.63
 12 0 11 1.7 2.19
 12 0 11 4.8 5.22
 12 0 11 -1.67 2.68
 12 0 11 -1.58 3.03
 12 0 12 658.62 38.54
 12 0 13 -1.58 1.78
 12 0 13 -1.01 2.81
 12 0 13 -1.87 4.22
 12 0 14 296.38 14.66
 12 0 14 305.79 14.72
 12 0 15 1.48 1.88
 12 0 15 2.21 2.15
 12 0 16 408.51 18.41
 12 0 16 419.06 18.51
 12 0 17 -1.04 1.58
 12 0 17 1.27 1.4
 12 0 18 99.19 5.43
 12 0 18 102.97 5.44
 12 0 19 -0.7 0.95
 12 0 19 -0.88 1.06
 12 0 20 117.54 5.46
 12 1 -21 29.71 2.09
 12 -1 -21 29.29 2.05
 12 1 -20 0.68 0.94
 12 -1 -20 0.3 0.94
 12 1 -20 -0.09 0.9
 12 -1 -20 0.05 0.88
 12 -1 -19 20.08 2.28
 12 1 -19 19.54 2.25
 12 1 -19 23.18 2.13
 12 -1 -18 1.74 2.03
 12 1 -18 1.75 1.26
 12 1 -18 2.2 1.5
 12 -1 -18 1.58 1.49
 12 -1 -17 71.75 4.18
 12 1 -17 68.47 3.72
 12 1 -17 61.75 4.22
 12 1 -16 15.07 3.14
 12 -1 -16 11.9 3.07
 12 -1 -16 5.03 2.3
 12 1 -16 8.49 2.37
 12 1 -16 10.63 2.11
 12 -1 -15 57.41 4.81
 12 1 -15 61.06 4.81
 12 1 -15 54.11 4.22
 12 -1 -14 25.88 4
 12 1 -14 29.56 4.02
 12 -1 -14 12.09 2.92
 12 1 -14 18.54 3.08
 12 1 -13 74.78 5.87
 12 -1 -13 73.19 5.93
 12 1 -13 61.53 5.22
 12 1 -12 9.04 4.78
 12 -1 -12 5.68 4.56
 -12 1 12 6.18 3.15
 12 1 -11 123.82 12.3
 12 -1 -11 91.25 12.16
 -12 1 11 114.99 10.05
 12 1 -11 119.29 7.59
 12 -1 -11 121.67 6.74
 12 1 -11 126.89 6.78
 12 1 -11 123.96 8.44
 12 -1 -11 132.77 6.71
 12 -1 -11 121.42 8.42
 12 1 -10 41.9 5.18
 12 -1 -10 32.43 3.06
 12 -1 -10 32.19 4.91
 12 1 -10 33.12 6.13
 12 -1 -10 22.81 6.66
 12 -1 -10 23.28 3.14
 12 1 -10 29.76 3.4
 12 -1 -10 35.35 3.02
 12 1 -10 32.97 2.92
 -12 1 10 35.01 5.38
 12 1 -9 87.62 9.56
 12 1 -9 93.53 7.79
 12 -1 -9 98.78 7.59
 -12 1 9 96.02 8.9
 -12 -1 9 92.3 8.18
 12 -1 -9 99.85 5.57
 12 1 -9 102.5 5.61
 12 -1 -9 103.39 5.62
 12 1 -9 85.07 5.94
 12 1 -8 16.97 4.96
 12 -1 -8 18.7 4.44
 -12 1 8 22.96 4.69
 -12 -1 8 15.11 3.83
 12 -1 -8 17.13 2.18
 12 1 -8 20.92 2.31
 12 1 -8 13.48 2.32
 12 -1 -8 18.4 2.54
 12 1 -8 19.19 2.4
 12 -1 -7 264.74 12.02
 12 1 -7 254.2 14.86
 12 -1 -7 267.29 14.34
 12 -1 -7 257.21 12.09
 12 1 -7 268.09 12.12
 12 1 -7 234.48 12.37
 12 1 -7 273.15 12.11
 -12 1 7 260.25 16.44
 -12 -1 7 237.03 15.28
 12 -1 -6 5.58 4.25
 12 1 -6 1.71 4.85
 12 1 -6 3.12 1.49
 12 1 -6 3.87 2.17
 -12 1 6 1.14 3.15
 -12 -1 6 1.66 2.78
 12 -1 -6 3.33 1.64
 12 1 -6 3.15 1.63
 -12 1 5 156.76 12.32
 12 1 -5 169.72 12.12
 12 -1 -5 197.05 11.51
 12 1 -5 178.63 8.73
 12 1 -5 156.73 8.82
 12 -1 -5 182 8.77
 12 1 -5 185.45 8.77
 12 -1 -4 16.6 5.2
 12 1 -4 16.56 5.79
 12 -1 -4 18.8 2.78
 12 1 -4 18.29 2.59
 12 1 -3 201.44 9.61
 12 -1 -3 196.71 9.65
 12 -1 -3 198.97 13.35
 12 1 -3 186.28 13.02
 12 1 -3 195.36 13.13
 12 1 -2 13.71 2.2
 12 -1 -2 15.74 2.19
 -12 1 2 11.53 3.06
 12 -1 -2 11.27 2.46
 12 1 -2 12.33 2.33
 12 1 -2 12.08 5.65
 12 1 -2 12.21 2.13
 12 -1 -2 17.86 4.14
 12 1 -2 11.71 3.53
 12 -1 -1 185.99 9.06
 12 1 -1 187.21 8.97
 12 -1 -1 189.06 9.08
 12 1 -1 180.24 9.02
 12 1 -1 188.07 9.06
 -12 1 1 181.64 11.73
 12 1 -1 160.85 8.84
 12 -1 -1 181.83 12.69
 12 1 -1 198.25 13.03
 12 1 -1 182.4 12.17
 12 -1 0 8.31 2.04
 12 1 0 6.64 1.95
 12 1 0 7.64 1.9
 12 -1 0 5.8 3.38
 12 1 0 7.56 3.38
 12 -1 0 8.59 2.36
 12 1 0 7.07 2.26
 12 -1 0 5.54 1.78
 12 1 0 8.79 2
 12 1 0 6.58 4.36
 -12 1 0 6.02 2.77
 12 -1 1 348.61 15.45
 12 1 1 342.92 15.54
 12 -1 1 350.01 15.59
 12 1 1 336.68 15.44
 12 -1 1 352.54 15.61
 12 1 1 339.72 19.73
 12 1 1 347.67 15.56
 12 -1 1 317.73 19.5
 -12 1 -1 308.18 18.42
 12 -1 2 2.99 2.43
 12 1 2 0.63 2.2
 12 -1 2 3.35 3.05
 12 1 2 1.86 2.91
 12 -1 2 2.16 1.59
 12 1 2 2.61 1.81
 12 -1 2 3.81 1.89
 12 1 2 3.72 1.88
 -12 1 -2 1.85 2.38
 12 -1 3 233.74 11.2
 12 -1 3 238.18 12.16
 12 1 3 233.26 11.36
 12 -1 3 230.95 11.32
 12 1 3 229.09 11.33
 12 -1 3 234.32 15.39
 12 1 3 219.43 15.24
 12 1 3 242.02 11.49
 12 -1 3 257.53 11.6
 12 -1 4 4.02 2.67
 12 1 4 5.9 2.67
 12 -1 4 7.41 2.02
 12 1 4 4.49 2.03
 12 -1 4 7.77 2.14
 12 1 4 8.26 2.17
 12 -1 4 4.35 3.42
 12 1 4 7.23 3.54
 12 -1 4 4.08 3.06
 12 -1 5 320.62 14.77
 12 1 5 331.62 14.98
 12 -1 5 328.96 14.61
 12 -1 5 308.12 15.45
 12 1 5 329.55 14.85
 12 1 5 315.95 14.78
 12 -1 5 311.51 14.73
 12 -1 5 310.53 19.38
 12 1 5 318.28 19.57
 12 -1 5 266.62 15.05
 12 -1 6 6.39 2.85
 12 1 6 8.28 3.03
 12 -1 6 7.01 2.15
 12 1 6 10.65 2.46
 12 -1 6 3.2 3.02
 12 -1 6 5.36 2.97
 12 -1 6 7.12 4.11
 12 1 6 5.5 3.89
 12 1 7 256.98 13.03
 12 -1 7 272.65 12.88
 12 -1 7 240.08 17.77
 12 1 7 275.73 18.72
 12 -1 7 259.38 12.67
 12 -1 7 282.26 13.95
 12 -1 8 24.3 3.21
 12 1 8 23.26 3.49
 12 -1 8 25.66 3.17
 12 -1 8 19.98 5.27
 12 1 8 25.46 6.01
 12 -1 8 31.02 4.24
 12 1 8 29.52 3.53
 12 -1 9 171.4 8.11
 12 1 9 153.28 8.46
 12 -1 9 113.95 12.78
 12 1 9 107.8 13.11
 12 -1 9 138.44 8.42
 12 -1 9 159.8 8.91
 12 1 9 162.83 9.1
 12 -1 9 152.48 9.55
 12 1 10 20.11 3.07
 12 -1 10 13.74 2.81
 12 -1 10 15.88 5.81
 12 1 10 13.71 5.78
 12 -1 10 14.13 3.64
 12 -1 10 17.96 3.18
 12 1 10 15.53 3.22
 12 -1 11 54.9 9.24
 12 -1 11 68.54 6.14
 12 -1 11 70.83 5.6
 12 1 11 71.73 5.71
 12 -1 12 0.62 3.98
 12 1 12 -1.98 5.09
 12 -1 13 37.03 8.44
 12 1 13 31.62 8.27
 12 1 13 77.98 4.52
 12 -1 13 69.33 5.43
 12 1 13 77.28 5.69
 12 -1 13 92.42 6.16
 12 -1 14 2.92 2.49
 12 1 14 0.55 1.6
 12 -1 14 1.74 2.06
 12 1 14 -0.52 2.01
 12 1 15 115.39 5.79
 12 -1 15 107.55 6.1
 12 -1 15 126.32 6.99
 12 -1 15 107.57 6.58
 12 1 15 121.06 6.82
 12 -1 16 10.58 2.25
 12 -1 16 7.45 1.94
 12 1 16 8.18 1.95
 12 1 16 9.13 1.59
 12 -1 16 8.59 1.64
 12 -1 17 55.22 3.5
 12 -1 17 62.67 3.95
 12 1 17 58 3.9
 12 -1 18 7.09 1.26
 12 -1 18 9.09 1.58
 12 1 18 8.64 1.5
 12 -1 18 12.12 1.87
 12 -1 19 5.52 0.95
 12 -1 19 7.74 1.52
 12 1 19 7.18 1.28
 12 1 20 2.68 0.91
 12 -1 20 0.75 1.04
 12 1 21 8.84 1.04
 12 -1 21 9.39 1.05
 12 -2 -20 1.9 0.86
 12 -2 -20 2.11 0.86
 12 2 -20 2.42 0.87
 12 2 -19 21.17 1.9
 12 -2 -19 18.68 1.98
 12 2 -19 18.94 2.04
 12 2 -18 13.73 1.74
 12 -2 -18 9.41 1.78
 12 2 -18 11.39 1.9
 12 -2 -17 34.93 3.01
 12 2 -17 33.27 2.68
 12 -2 -17 26.6 2.86
 12 2 -17 32.31 3.01
 12 -2 -16 6.58 2.56
 12 2 -16 5.92 1.87
 12 2 -16 5.49 2.01
 12 -2 -16 7.18 2.12
 12 -2 -15 59.8 4.9
 12 2 -15 50.61 4.45
 12 2 -15 59.79 4.29
 12 -2 -14 23.96 3.9
 12 2 -14 20.82 3.11
 12 2 -14 23.27 3.09
 12 2 -14 31.43 3.99
 12 -2 -13 74.46 5.92
 12 2 -13 66.37 5.25
 12 2 -13 84.77 5.85
 12 2 -13 65.02 5.21
 -12 2 12 77.09 8.17
 12 -2 -12 74.38 6.2
 12 2 -12 74.45 6.1
 12 2 -12 71.51 5.72
 12 2 -12 71.84 5.56
 -12 2 11 72.23 7.88
 12 2 -10 191.54 11.42
 12 2 -10 212.38 11.93
 12 -2 -10 203.86 9.92
 12 -2 -10 210.13 11.63
 -12 2 10 213.48 14.45
 -12 2 9 252.74 16.15
 12 2 -9 239.82 12.32
 12 2 -9 227.56 13.04
 12 -2 -9 232.48 11.49
 12 2 -9 247.75 11.54
 12 2 -9 259.38 13.89
 12 -2 -9 251.91 11.53
 12 -2 -9 267.6 13.44
 12 2 -8 205.23 12.04
 12 -2 -8 198.67 11.31
 12 -2 -8 189.12 9.33
 12 2 -8 182.46 9.96
 12 2 -8 174.53 10.65
 -12 2 8 191.62 13.56
 12 2 -8 202.84 9.3
 12 -2 -8 191.32 9.32
 12 2 -8 190.82 9.29
 12 2 -7 80.46 7.69
 -12 2 7 95.02 8.85
 12 2 -7 74.77 5.2
 12 2 -7 78.72 5.98
 12 -2 -7 83.64 5.03
 12 -2 -7 81.05 4.79
 12 2 -7 78.75 4.77
 12 2 -7 87.7 4.99
 12 2 -6 80.94 4.84
 12 2 -6 80.4 7.94
 -12 2 6 83.21 8.45
 12 2 -6 75.89 5.08
 12 2 -6 76.32 5.72
 12 2 -6 72.95 4.56
 12 2 -6 85.06 4.79
 12 -2 -6 82.32 4.74
 12 -2 -6 73.82 4.86
 -12 2 5 62.12 7.18
 12 2 -5 56.52 4.62
 12 -2 -5 60.04 3.95
 12 2 -5 66.51 4.02
 12 2 -5 59.59 3.84
 12 2 -5 60.29 4.12
 12 2 -5 52.64 4.16
 12 2 -5 63.55 7.46
 12 2 -4 185.87 12.23
 12 2 -4 173 9.46
 -12 2 4 182.44 13.13
 12 2 -4 189.59 8.87
 12 -2 -4 187.33 8.88
 -12 2 4 165.64 11.54
 12 2 -4 193.76 8.95
 12 2 -4 168.52 9.16
 12 2 -4 170.45 8.74
 12 2 -3 122.18 9.44
 12 2 -3 99.22 6.34
 -12 2 3 107.46 9.7
 -12 2 3 119.78 8.97
 12 2 -3 101.58 6.18
 12 2 -3 116.97 6.12
 12 2 -3 109.15 5.95
 12 2 -2 342.45 14.67
 12 2 -2 309.36 14.92
 -12 2 2 324.95 18.24
 12 2 -2 320.64 14.65
 12 2 -2 346.51 18.84
 12 -2 -2 338.14 18.76
 12 2 -2 322.54 17.38
 12 2 -2 307.17 14.95
 12 -2 -1 178.48 12.34
 12 2 -1 193.14 12.52
 12 -2 -1 177.4 8.74
 12 2 -1 178.27 8.75
 12 2 -1 165.85 10.83
 12 2 -1 165.94 8.75
 -12 2 1 169.71 11.86
 12 2 -1 175.86 8.75
 12 2 -1 186.81 8.85
 12 2 0 351.16 15.79
 12 -2 0 367.14 16.51
 12 2 0 340.84 15.9
 12 -2 0 360.65 15.77
 12 2 0 351.41 15.73
 -12 2 0 333.85 19.34
 12 -2 0 339.82 15.79
 12 2 0 348.52 15.74
 12 -2 0 343.8 19.68
 12 2 0 354.94 19.78
 12 2 1 158.48 8.17
 12 -2 1 170.79 9
 12 2 1 160.89 8.37
 12 2 1 160.53 8.13
 12 -2 1 155.23 8.08
 -12 2 -1 156.36 11.34
 12 -2 1 158.65 8.34
 12 2 1 159.55 8.24
 12 -2 1 150.61 11.43
 12 2 1 164.62 11.81
 12 2 2 327.44 15.01
 12 -2 2 336.03 15.86
 12 2 2 323.27 15.3
 12 2 2 323.69 18.95
 12 -2 2 313.33 18.83
 12 2 2 335.5 14.97
 12 -2 2 340.46 14.99
 12 -2 2 318.12 15.01
 12 2 2 327.75 15.06
 -12 2 -2 327.92 18.87
 -12 2 -3 90.66 8.78
 12 2 3 108.65 6.39
 12 -2 3 106.69 6.33
 12 -2 3 113.26 6.01
 12 2 3 110.33 6.2
 12 -2 3 112.08 7.14
 12 2 3 106.74 6.08
 12 -2 3 107.72 6.09
 12 -2 3 99.24 9.06
 12 2 3 105.89 9.2
 -12 2 -4 188.8 13.56
 12 2 4 210.08 10.25
 12 -2 4 204.69 10.99
 12 -2 4 201.75 9.64
 12 2 4 194.82 9.9
 12 -2 4 199.82 9.81
 12 2 4 199.41 9.85
 12 -2 4 190.47 13.5
 12 2 4 185.83 13.47
 12 -2 4 190.95 9.88
 12 -2 5 16.77 3.19
 12 2 5 17.63 3.2
 12 -2 5 17.5 3.03
 12 2 5 17.44 2.63
 12 -2 5 20.4 2.49
 12 -2 5 20.06 2.58
 12 2 5 15.66 2.54
 12 -2 5 17.74 4.34
 12 2 5 24.5 4.96
 12 -2 5 17.48 3.78
 12 -2 6 220.21 10.72
 12 2 6 229.65 11.47
 12 -2 6 209.27 15.07
 12 2 6 192.52 14.97
 12 -2 6 246.44 12.08
 12 2 6 217.65 11.16
 12 -2 6 213.63 12.04
 12 -2 6 231.21 10.76
 12 -2 6 212.43 10.91
 12 2 6 221.17 11.06
 12 2 7 58.56 5.01
 12 -2 7 52.38 7.15
 12 2 7 48.71 7.38
 12 -2 7 68.7 5.54
 12 -2 7 54.17 5.41
 12 -2 7 55.33 4.16
 12 2 7 56.75 4.51
 12 -2 7 57.82 4.5
 12 -2 8 343.3 22.64
 12 2 8 359.33 23.4
 12 2 8 336.94 17.55
 12 -2 8 350.77 18.13
 12 -2 8 390.37 17.27
 12 -2 9 54.1 8.22
 12 2 9 49.06 8.19
 12 -2 9 80.95 6.49
 12 2 9 72.1 5.46
 12 -2 9 81.13 5.96
 12 -2 9 71.23 4.93
 12 -2 10 64.78 9.1
 12 2 10 48.04 8.85
 12 -2 11 16.26 5.28
 12 2 11 13.47 5.14
 12 -2 11 14.43 2.48
 12 -2 12 115.51 7.92
 12 2 12 106.74 7.25
 12 -2 12 114.57 6.57
 12 -2 13 54.32 4.84
 12 2 13 50.17 3.51
 12 -2 13 41.52 3.96
 12 2 13 43.21 4.09
 12 -2 13 38.53 3.31
 12 2 14 317.07 14.2
 12 -2 14 290.6 14.76
 12 2 14 323.83 15.08
 12 -2 15 40.7 3.73
 12 2 15 38.79 2.89
 12 2 15 38.45 3.33
 12 -2 16 187.61 8.99
 12 2 16 174.9 8.05
 12 2 16 165.82 8.53
 12 -2 17 0.85 1.56
 12 2 17 0.76 1.26
 12 2 18 201.59 8.62
 12 -2 18 194.88 9.36
 12 -2 19 16.22 1.78
 12 -2 19 11.32 1.32
 12 2 20 109.61 5.25
 12 -2 20 119.83 5.59
 -12 3 18 0.04 0.99
 12 -3 -18 1.37 0.95
 12 3 -18 1.08 1.1
 -12 3 17 1.6 1.32
 12 -3 -17 3.89 1.34
 12 -3 -16 7.21 2.25
 12 3 -16 7.18 1.73
 -12 3 16 1.88 1.7
 12 3 -16 7.44 1.9
 12 -3 -16 4.02 1.63
 12 -3 -15 62.07 4.38
 12 3 -15 60.74 4.43
 12 3 -15 70.78 4.23
 12 -3 -14 8.21 3.07
 12 3 -14 7.22 2.21
 12 3 -14 5.09 1.89
 12 -3 -13 20.25 3.71
 12 3 -13 17.92 2.84
 12 3 -13 15.38 2.69
 12 3 -12 35.08 3.68
 12 3 -12 32.7 3.03
 12 -3 -12 40.92 4.46
 12 3 -12 30.79 3.73
 12 3 -11 15.91 2.62
 12 3 -11 12.92 2.79
 12 3 -11 11.05 2
 12 -3 -11 16.15 3.65
 12 3 -10 7.61 2.12
 12 -3 -10 10.35 2.53
 12 3 -10 7.68 2.73
 12 3 -10 8.74 1.77
 12 -3 -10 7.99 3.48
 -12 3 10 6.92 3.92
 -12 3 9 51.65 6.86
 -12 3 8 74.97 8.04
 12 3 -7 124.09 7.64
 12 3 -7 110 6.34
 12 3 -7 123.69 9.39
 -12 3 7 118.62 10.55
 12 -3 -7 128.1 6.66
 12 3 -7 120.54 7.05
 12 -3 -6 89.8 5
 12 3 -6 89.85 4.99
 12 3 -6 82.02 5.01
 12 3 -6 69.89 7.76
 -12 3 6 82.42 8.64
 12 3 -6 88.87 5.65
 12 3 -6 91.91 6.16
 12 -3 -6 87.36 5.27
 12 3 -6 98.29 5.19
 12 3 -5 85.03 4.7
 12 3 -5 68.06 4.92
 12 -3 -5 73.52 4.76
 12 3 -5 70.58 5.27
 12 -3 -5 81.35 4.5
 12 3 -5 69.98 4.33
 -12 3 5 85.46 8.6
 12 3 -5 70.76 4.48
 12 3 -5 75.05 7.69
 12 3 -4 90.6 5.12
 12 3 -4 85.4 5.52
 -12 3 4 98.62 9.23
 12 3 -4 77.04 5.55
 12 -3 -4 90.94 4.97
 12 3 -4 89.69 4.95
 12 -3 -4 88.29 5.26
 12 3 -4 90.03 7.85
 12 3 -4 84.7 5.04
 12 3 -3 81.68 7.3
 12 3 -3 76.8 4.79
 12 3 -3 75.82 5.24
 12 -3 -3 84.53 4.75
 12 3 -3 78.19 4.65
 12 3 -3 86.41 4.92
 -12 3 3 83.12 8.51
 12 -3 -3 79.86 4.98
 -12 3 3 86.39 7.8
 12 3 -2 25.01 2.44
 12 3 -2 21.92 4.41
 12 3 -2 23.2 2.69
 12 3 -2 22.08 2.24
 12 -3 -2 23.23 2.29
 -12 3 2 28.11 5.28
 12 3 -2 24.55 2.7
 -12 3 2 23.29 4.42
 12 3 -1 57.84 4.01
 12 -3 -1 61.41 3.83
 12 3 -1 63.8 4.13
 -12 3 1 63.02 6.73
 12 3 -1 49.92 4.07
 -12 3 1 57.26 7.1
 12 -3 -1 58.68 4.62
 12 -3 0 2.83 2.71
 12 3 0 1.57 2.46
 12 3 0 2.82 1.57
 -12 3 0 2.49 2.54
 12 3 0 3.03 1.61
 12 -3 0 1.36 2.35
 -12 3 0 2.91 3.21
 12 3 0 2.99 2.05
 12 -3 1 74.82 7.51
 12 3 1 84.19 7.7
 -12 3 -1 81.81 8.01
 12 3 1 86.59 5.41
 12 3 1 88.84 5.16
 12 -3 1 89.64 6
 -12 3 -1 70.41 8.52
 12 -3 1 87.95 5.03
 12 3 1 94.64 5.11
 12 3 1 89.43 5.35
 12 -3 2 7.29 1.76
 12 3 2 8.21 1.87
 12 3 2 4.34 1.77
 12 -3 2 5.64 2.75
 -12 3 -2 6.38 3.15
 12 -3 2 8.54 3.03
 12 3 2 5.96 3.06
 12 3 2 5.39 2.3
 12 3 2 4.96 1.74
 12 -3 3 74.26 4.58
 12 3 3 77.37 4.69
 -12 3 -3 72.94 7.8
 12 3 3 82.05 5.21
 12 -3 3 82.62 5.99
 12 3 3 72.17 4.69
 12 -3 3 73.29 7.31
 12 3 3 68.03 7.22
 12 3 3 68.64 5.08
 12 -3 4 8.67 1.9
 12 3 4 7.2 1.83
 12 3 4 10.86 2.74
 12 3 4 9.03 2.08
 12 -3 4 8.71 3.23
 12 3 4 8.21 3.19
 -12 3 -4 6.48 3.33
 12 -3 4 12.06 3.35
 12 -3 5 63.77 5.66
 12 3 5 57.35 4.21
 12 3 5 56.21 4.82
 -12 3 -5 53.66 6.99
 12 -3 5 57.36 3.99
 12 3 5 56.95 4.05
 12 3 5 46.31 6.26
 12 -3 5 58.94 6.82
 -12 3 -6 6.35 3.33
 12 3 6 8.17 2.17
 12 -3 6 6.85 3.36
 12 3 6 4.34 3.31
 12 -3 6 9.39 2.02
 12 3 6 8.27 2.08
 12 3 6 11.26 3.29
 12 -3 6 6.24 2.8
 12 -3 6 12.22 3.71
 12 3 7 42.36 6.99
 12 -3 7 59.02 7.38
 -12 3 -7 59.87 7.92
 12 3 7 64.88 5.37
 12 -3 7 57.2 5.76
 12 3 7 57.44 4.59
 12 -3 7 73.47 5.68
 -12 3 -8 54.81 7.65
 12 -3 8 43.74 6.64
 -12 3 -9 119.14 11.69
 12 -3 9 104.9 6.07
 12 3 9 90.15 5.99
 12 -3 9 78.54 9.2
 -12 3 -10 10.04 4.34
 12 -3 10 6.28 2.26
 12 3 10 8.1 2.25
 12 3 10 9.71 2.91
 12 -3 10 6.42 2.95
 12 -3 10 10.66 3.42
 12 -3 11 36.51 3.6
 12 3 11 25.88 3.13
 12 -3 11 22.8 3.04
 12 -3 11 38.54 4.46
 12 3 11 36.12 3.47
 12 3 12 15.86 2.5
 12 -3 12 13.72 2.42
 12 3 12 16.13 2.56
 12 -3 12 21.65 2.8
 12 -3 12 17.74 3.42
 12 -3 13 62.33 4.04
 12 -3 13 48.58 3.93
 12 3 13 53.32 4.04
 12 -3 13 67.36 5.14
 12 3 13 65 4.01
 12 -3 14 9.3 1.86
 12 3 14 12.48 1.92
 12 3 14 11.5 1.94
 12 -3 14 14.24 2.69
 12 -3 14 9.56 1.83
 12 -3 15 5.64 2.01
 12 3 15 3.83 1.51
 12 -3 15 1.32 1.31
 12 3 15 0.71 1.31
 12 -3 16 2.71 1.59
 12 3 16 1.68 1.09
 12 -3 16 0.8 1.05
 12 3 16 1.3 1.27
 12 3 17 14.65 1.5
 12 -3 17 14.03 1.42
 12 -3 18 1.91 1.28
 12 3 18 1.24 0.9
 12 3 18 0.15 0.95
 12 -3 19 2.15 1.08
 12 3 19 3.23 0.79
 -12 4 17 12.12 1.42
 -12 4 16 2.26 1.29
 12 4 -15 62.87 2.98
 -12 4 15 13.96 2.56
 12 4 -14 7.17 1.56
 12 -4 -14 10.34 2.39
 12 4 -13 21.85 2.44
 12 -4 -13 30.85 3.52
 12 4 -12 107.96 6.53
 12 -4 -12 141.74 7.55
 12 4 -11 76.55 4.88
 12 -4 -11 82.74 5.92
 12 4 -10 76.49 4.88
 12 -4 -10 88.48 6.13
 12 4 -9 11.86 1.87
 -12 4 8 9.75 1.6
 12 4 -8 13.67 1.93
 12 -4 -7 76.43 4.83
 12 4 -7 73.19 4.44
 -12 4 7 67.08 4.21
 -12 4 6 35.44 5.79
 12 4 -6 29.76 2.61
 12 -4 -6 33.37 3.26
 -12 4 6 27.48 2.56
 -12 4 5 108.52 9.95
 -12 4 4 3.18 3.29
 -12 -4 3 28.93 4.41
 -12 4 3 28.83 5.18
 -12 4 2 0.4 3.01
 -12 4 1 91.15 9.03
 -12 4 1 96 8.62
 -12 4 0 10.61 4.14
 -12 4 0 17.41 4.06
 -12 4 -1 13.31 3.83
 -12 4 -1 22.09 5
 -12 4 -2 3.91 3.13
 -12 4 -2 0.85 3.5
 -12 4 -3 32.28 5.21
 -12 4 -3 27.7 5.66
 12 -4 4 2.3 2.24
 -12 4 -4 -1.68 3.16
 12 4 5 86.86 5.2
 -12 4 -5 85.04 9.13
 12 4 6 7.36 1.99
 12 4 6 4.49 3
 -12 4 -6 5.94 3.87
 12 -4 6 7.63 3.5
 12 -4 7 3.14 3.18
 12 4 7 1.75 3
 12 4 7 -0.98 1.78
 12 -4 8 -3.13 3.07
 12 4 8 -0.51 1.86
 12 4 8 1.1 2.85
 12 -4 9 11.46 3.13
 12 -4 9 5.5 2.91
 12 4 9 2.49 2
 12 4 9 6.85 2.75
 12 -4 10 1.81 2.74
 12 -4 10 1.22 2.5
 12 4 10 0.51 1.78
 12 4 10 0.4 2.38
 12 -4 11 6.8 2.91
 12 -4 11 8.46 2.46
 12 4 11 7.63 2.12
 12 4 11 10.11 2.37
 12 -4 12 1.41 2.37
 12 -4 12 0.68 1.82
 12 4 12 -0.77 1.61
 12 4 12 2.3 1.79
 12 -4 13 1.33 2.21
 12 -4 13 1.05 1.57
 12 4 13 0.59 1.41
 12 4 13 1.5 1.56
 12 -4 14 2.14 1.99
 12 -4 14 2.61 1.44
 12 4 14 -0.67 1.25
 12 4 14 2.11 1.36
 12 -4 15 2.9 1.68
 12 4 15 -1.04 1.2
 12 4 15 -1.47 1.1
 12 -4 15 -0.13 1.2
 12 4 16 0.03 1.03
 12 4 16 -0.38 0.89
 12 4 17 0.69 0.88
 12 4 17 -0.32 0.67
 -12 5 15 -0.69 0.89
 -12 5 14 4.75 1.44
 12 5 -14 23.34 1.7
 -12 5 13 0.19 1.39
 12 5 -13 0.19 1.03
 12 5 -12 17.83 1.91
 12 -5 -12 18.68 2.42
 12 5 -11 1.37 1.26
 12 -5 -11 1.89 2.16
 12 5 -10 31.49 2.69
 12 -5 -10 33.37 3.5
 -12 5 9 1.19 1.05
 12 -5 -9 1.31 2.56
 12 5 -9 0.16 1.23
 12 5 -8 36.83 2.79
 -12 5 8 30.41 2.41
 12 5 -7 1.29 1.21
 -12 5 7 0.71 1.13
 12 5 -6 37.65 2.84
 -12 5 6 35.82 2.74
 12 5 -5 3.62 1.26
 -12 5 5 4.59 1.36
 12 5 -4 16.25 1.96
 -12 5 4 16.79 2.03
 12 5 -3 0.83 1.21
 12 5 -2 64.61 4.07
 12 5 -1 9.24 1.75
 12 -5 -1 10.11 2.54
 12 5 0 97.1 5.61
 12 5 0 97.38 5.25
 12 -5 0 100.04 5.68
 12 -5 1 7.15 2.41
 12 5 1 6.5 1.68
 12 5 1 4.82 1.94
 12 -5 1 7.5 2.44
 12 -5 2 84.96 5.53
 12 5 2 71.76 4.84
 12 5 2 82.46 4.76
 12 5 3 -0.08 2.02
 12 -5 3 -0.12 2.39
 12 5 4 94.2 5.76
 12 -5 4 107.29 6.63
 12 -5 5 3.88 2.66
 12 5 5 2.53 2.33
 12 -5 6 31.12 3.89
 12 5 6 27.64 3.36
 12 -5 7 7.61 2.84
 12 5 7 5.5 2.6
 12 -5 8 4.23 2.65
 12 5 8 1.3 2.27
 12 -5 9 1.55 2.31
 12 5 9 3.99 2.24
 12 -5 10 16.25 2.63
 12 5 10 17.78 2.5
 12 -5 11 0.55 1.77
 12 5 11 1.64 1.76
 12 -5 12 6.57 1.68
 12 5 12 5.52 1.58
 12 -5 13 0.41 1.32
 12 5 13 1.79 1.27
 12 -5 14 5.26 1.22
 12 5 14 5.11 1.15
 12 5 15 1.02 0.83
 12 6 -11 3.74 1.06
 -12 6 11 0.98 1
 12 6 -10 36.98 2.16
 -12 6 10 2.26 1.48
 12 6 -9 1.54 1.11
 -12 6 9 0.43 1.27
 12 -6 -9 1.9 1.84
 -12 6 8 38.62 2.19
 12 -6 -8 51.08 3.32
 -12 6 7 2.25 1.07
 12 6 -7 1.04 1.18
 -12 6 7 -0.78 1.79
 -12 6 6 67.67 3.98
 12 6 -6 84.46 4.3
 -12 6 5 2.65 1.14
 12 6 -5 3.88 1.24
 -12 6 5 0.92 2.22
 12 6 -4 88.12 4.61
 -12 6 4 77 4.44
 12 6 -3 4.64 1.32
 -12 6 3 3.26 1.28
 12 6 -2 68.15 3.96
 -12 6 2 64.21 3.97
 12 6 -1 7.23 1.51
 -12 6 1 3.9 1.45
 -12 6 0 90.33 5.11
 -12 6 -1 15.26 2.06
 -12 6 -2 116.5 6.3
 -12 6 -3 45.79 3.46
 12 -6 4 116.44 6.39
 12 6 4 106.38 5.51
 12 -6 5 36.03 3.46
 12 6 5 34.02 2.79
 12 -6 6 80.11 5.22
 12 6 6 79.92 4.49
 12 6 7 16.75 2.13
 12 -6 7 15.15 2.57
 12 6 8 65.8 3.41
 12 -6 8 69.12 4.01
 12 6 9 29.54 2.19
 12 -6 9 31.92 2.6
 12 6 10 121.02 3.81
 12 -6 10 123.79 4.32
 12 6 11 57.81 3.12
 12 -6 11 60.77 3.38
 -12 7 4 99.29 4.84
 -12 7 3 6.17 1.18
 -12 7 2 60.5 3.42
 -12 7 1 7.26 1.29
 -12 7 0 27.61 2.15
 -12 7 -1 12.77 1.57
 -12 7 -2 29.05 2.24
 -12 7 -3 11.71 1.5
 -12 7 -4 26.81 2.05
 13 0 -19 1 0.93
 13 0 -19 1.2 0.92
 13 0 -18 0.88 1.16
 13 0 -18 0.62 1.11
 13 0 -17 15.86 2.44
 13 0 -17 19.5 2.24
 13 0 -16 -0.37 1.7
 13 0 -16 -1.14 1.5
 13 0 -16 3.6 2.41
 13 0 -15 9.87 2.49
 13 0 -15 22.94 3.37
 13 0 -14 0.29 1.74
 13 0 -14 -3.49 3.12
 13 0 -13 18.88 2.95
 13 0 -13 30.27 3.93
 13 0 -12 0.42 1.71
 13 0 -12 2.04 3.25
 13 0 -11 173.68 10.31
 13 0 -11 182.62 8.36
 13 0 -11 177.88 8.76
 13 0 -10 0.36 1.46
 -13 0 10 -0.32 2.67
 -13 0 9 108.49 9.21
 13 0 -8 0.57 1.91
 13 0 -8 -0.54 1.44
 -13 0 8 -1.41 3.1
 13 0 -8 -0.87 4.02
 13 0 -7 289.52 13.06
 13 0 -7 310.3 16.3
 13 0 -7 292.28 13.31
 -13 0 6 0.37 2.79
 13 0 -6 -2.5 5.01
 13 0 -6 -0.93 1.54
 -13 0 5 379.93 22.1
 13 0 -5 422.04 21.52
 13 0 -5 381.05 17.72
 13 0 -5 424.25 17.99
 13 0 -4 -0.28 5.67
 13 0 -4 1.59 2.13
 13 0 -4 0.19 1.41
 13 0 -3 324.78 18.28
 13 0 -3 308.89 14.21
 13 0 -2 -0.6 2.12
 13 0 -2 5.66 3.06
 13 0 -2 0.55 5.38
 13 0 -1 256.65 15.1
 13 0 -1 232.49 11.51
 13 0 -1 238.84 15.6
 13 0 -1 256.28 11.7
 13 0 0 -0.1 1.74
 13 0 0 -0.46 1.68
 13 0 0 0.9 2.19
 13 0 0 -1.92 2.81
 13 0 0 -1.41 4.87
 13 0 1 289.01 13.74
 13 0 1 316.62 16.26
 13 0 1 312.19 18.41
 13 0 1 301.46 13.88
 13 0 1 297.53 13.85
 13 0 2 0.38 1.7
 13 0 2 -0.99 1.76
 13 0 2 0.4 2.95
 13 0 2 2.82 2.48
 13 0 3 599.31 26.4
 13 0 3 605.95 26.49
 13 0 3 608.46 31.51
 13 0 3 628.34 26.6
 13 0 4 1.01 1.79
 13 0 4 0.95 1.89
 13 0 4 -2.12 3.31
 13 0 4 -0.85 2.7
 13 0 5 427.18 19.07
 13 0 5 423.4 19.22
 13 0 5 406.08 24.18
 13 0 5 421.3 19.17
 13 0 6 -0.9 1.95
 13 0 6 -0.12 2.04
 13 0 6 -0.48 3.76
 13 0 6 0.33 2.65
 13 0 7 242.43 11.52
 13 0 7 232.53 11.65
 13 0 7 205.6 16.32
 13 0 7 209.56 11.11
 13 0 8 2.04 2.22
 13 0 8 -1.23 2.34
 13 0 8 -1.12 3.92
 13 0 8 -3.71 2.67
 13 0 9 164.86 15.07
 13 0 10 -1.23 4.39
 13 0 10 0.64 2.05
 13 0 11 167.84 11.5
 13 0 11 131.92 15.82
 13 0 12 0.47 1.61
 13 0 12 2.5 2.71
 13 0 12 -0.69 2.09
 13 0 13 267.11 14.05
 13 0 13 308.08 13.71
 13 0 14 2.06 1.71
 13 0 15 259.13 11.83
 13 0 16 1.11 1.23
 13 0 17 141.8 6.67
 13 0 18 0.7 0.85
 13 0 19 66.93 3.22
 13 0 19 52.17 2.9
 13 0 20 -0.24 0.63
 13 1 -19 1.57 0.95
 13 -1 -19 0.69 0.89
 13 1 -19 1.12 0.86
 13 -1 -19 1.07 0.89
 13 1 -18 41.54 3.1
 13 -1 -18 41.4 2.85
 13 1 -18 42.13 2.81
 13 1 -17 8.97 1.92
 13 -1 -17 7.56 1.81
 13 -1 -17 12.03 2.21
 13 1 -17 10.51 1.76
 13 1 -16 76.44 4.53
 13 -1 -16 65.08 4.2
 13 -1 -16 105.27 4.69
 13 1 -16 108.34 4.44
 13 1 -15 7.62 2.83
 13 -1 -15 7.06 2.79
 13 -1 -15 -1.04 1.87
 13 1 -15 4.25 2.05
 13 1 -15 6.75 1.98
 13 1 -14 145.02 7.09
 13 -1 -14 132.23 6.95
 13 1 -14 77.81 6.11
 13 -1 -14 54.6 5.59
 13 1 -14 121.01 6.61
 13 -1 -13 8.22 3.25
 13 1 -13 7.54 3.17
 13 -1 -13 3.24 1.91
 13 1 -13 5.45 2.23
 13 1 -13 7.66 2.51
 13 -1 -12 109.45 7.15
 13 1 -12 114.46 7.16
 13 1 -12 88.82 6.17
 13 -1 -12 80.1 5.81
 13 1 -12 86.64 6.54
 13 1 -11 70.73 5.27
 13 1 -11 73.58 6.35
 13 -1 -11 72.74 6.37
 13 -1 -11 84.01 4.79
 13 1 -10 147.95 8.35
 -13 1 10 159.17 11.67
 -13 1 9 0.36 2.96
 13 1 -8 246.44 14.59
 13 -1 -8 271.06 14.45
 -13 1 8 260.26 16.36
 -13 -1 8 236.27 15.06
 13 -1 -8 254.14 11.96
 13 1 -8 268.37 12.02
 13 -1 -8 251 11.83
 13 -1 -7 86.72 4.96
 13 1 -7 84.85 4.94
 -13 1 7 82.08 8.16
 -13 -1 7 70.9 7.48
 13 1 -7 85.62 7.99
 13 -1 -7 84.72 7.47
 13 1 -7 67.62 4.89
 13 -1 -7 79.95 4.95
 13 1 -7 85.23 4.77
 -13 1 6 169.38 12.6
 -13 -1 6 161.54 11.83
 13 1 -6 167.96 11.95
 13 -1 -6 167.28 11.24
 13 1 -6 171.84 8.58
 13 -1 -6 176.59 8.62
 13 1 -6 174.71 8.63
 13 -1 -6 169.75 8.52
 13 1 -5 58.28 8.04
 13 -1 -5 84.26 7.96
 13 1 -5 66.48 4.46
 13 -1 -5 70.52 4.4
 13 1 -5 64.18 4.28
 -13 1 5 59.78 7.26
 -13 -1 5 57.91 6.77
 13 1 -4 244.55 11.31
 -13 1 4 219.99 15.37
 13 1 -4 247.83 15.14
 13 -1 -4 280.76 15.26
 13 -1 -4 245.98 11.36
 13 1 -4 253.74 11.4
 13 1 -4 199.43 11.64
 13 -1 -3 13.12 2.64
 13 1 -3 9.45 2.44
 13 -1 -3 9.91 5.45
 13 1 -3 11.95 5.62
 13 1 -3 5.61 2
 13 -1 -2 142.48 11.07
 13 1 -2 149.49 11.24
 13 1 -2 150.6 10.91
 13 -1 -2 145.2 11.23
 13 -1 -2 145.05 7.67
 13 1 -2 140.63 7.54
 13 1 -1 91.03 5.51
 13 -1 -1 88.52 5.62
 13 1 -1 89.71 8.28
 13 -1 -1 96.67 9.08
 13 -1 -1 93.14 8.54
 13 1 -1 91.79 8.5
 13 -1 -1 92.03 5.49
 13 1 -1 97.29 5.53
 13 1 0 201.72 12.37
 13 -1 0 222.1 13.58
[truncated: 49,357 more chars]
