# Supplementary material for: Free‐Standing Supramolecular Pyridine N‐Oxide‐Silver(I) Metallogels
Source: Adv Mater. 2025 Jul 1;37(37):2502818. doi: 10.1002/adma.202502818 (PMC12447065; doi:10.1002/adma.202502818)
Supplement: Supplementary file 2 — Supporting Data [file ADMA-37-2502818-s001.zip › (24Ag)EtOAc.cif]

data_24Ag_EtOAc
_audit_creation_date               2025-01-29
_audit_creation_method
;
Olex2 1.5-ac5-024
(compiled 2022.04.12 svn.rca3783a0 for Rigaku Oxford Diffraction, GUI svn.r6498)
;
_shelx_SHELXL_version_number       '2018/3'
_audit_contact_author_address      ?
_audit_contact_author_email        ?
_audit_contact_author_name         ''
_audit_contact_author_phone        ?
_publ_contact_author_id_orcid      ?
_publ_section_references
;
Dolomanov, O.V., Bourhis, L.J., Gildea, R.J, Howard, J.A.K. & Puschmann, H.
 (2009), J. Appl. Cryst. 42, 339-341.

Sheldrick, G.M. (2015). Acta Cryst. A71, 3-8.

Sheldrick, G.M. (2015). Acta Cryst. C71, 3-8.
;
_chemical_name_common              ?
_chemical_name_systematic          ?
_chemical_formula_moiety           'C18 H18 Ag2 F6 N6 O10'
_chemical_formula_sum              'C18 H18 Ag2 F6 N6 O10'
_chemical_formula_weight           808.12
_chemical_melting_point            ?
_chemical_oxdiff_formula           'C26 H17 N6 F3 Ag1 O2'
_chemical_oxdiff_usercomment       'EtOAc'
loop_
  _atom_type_symbol
  _atom_type_description
  _atom_type_scat_dispersion_real
  _atom_type_scat_dispersion_imag
  _atom_type_scat_source
 'C' 'C' 0.0181 0.0091 'International Tables Vol C Tables 4.2.6.8 and 6.1.1.4'
 'H' 'H' 0.0000 0.0000 'International Tables Vol C Tables 4.2.6.8 and 6.1.1.4'
 'Ag' 'Ag' 0.1306 4.2820 'International Tables Vol C Tables 4.2.6.8 and 6.1.1.4'
 'F' 'F' 0.0727 0.0534 'International Tables Vol C Tables 4.2.6.8 and 6.1.1.4'
 'N' 'N' 0.0311 0.0180 'International Tables Vol C Tables 4.2.6.8 and 6.1.1.4'
 'O' 'O' 0.0492 0.0322 'International Tables Vol C Tables 4.2.6.8 and 6.1.1.4'

_shelx_space_group_comment
;
The symmetry employed for this shelxl refinement is uniquely defined
by the following loop, which should always be used as a source of
symmetry information in preference to the above space-group names.
They are only intended as comments.
;
_space_group_crystal_system        'monoclinic'
_space_group_IT_number             14
_space_group_name_H-M_alt          'P 1 21/n 1'
_space_group_name_Hall             '-P 2yn'
loop_
  _space_group_symop_operation_xyz
 'x, y, z'
 '-x+1/2, y+1/2, -z+1/2'
 '-x, -y, -z'
 'x-1/2, -y-1/2, z-1/2'

_cell_length_a                     14.5017(2)
_cell_length_b                     7.62890(10)
_cell_length_c                     22.6908(2)
_cell_angle_alpha                  90
_cell_angle_beta                   90.1620(10)
_cell_angle_gamma                  90
_cell_volume                       2510.32(5)
_cell_formula_units_Z              4
_cell_measurement_reflns_used      14022
_cell_measurement_temperature      120
_cell_measurement_theta_max        75.6370
_cell_measurement_theta_min        3.5930
_shelx_estimated_absorpt_T_max     0.550
_shelx_estimated_absorpt_T_min     0.344
_exptl_absorpt_coefficient_mu      13.559
_exptl_absorpt_correction_T_max    1.000
_exptl_absorpt_correction_T_min    0.880
_exptl_absorpt_correction_type     gaussian
_exptl_absorpt_process_details
;
CrysAlisPro 1.171.42.90a (Rigaku Oxford Diffraction, 2023)
Numerical absorption correction based on gaussian integration over
a multifaceted crystal model
Empirical absorption correction using spherical harmonics,
implemented in SCALE3 ABSPACK scaling algorithm.
;
_exptl_absorpt_special_details     ?
_exptl_crystal_colour              yellow
_exptl_crystal_colour_primary      yellow
_exptl_crystal_density_diffrn      2.138
_exptl_crystal_density_meas        ?
_exptl_crystal_density_method      ?
_exptl_crystal_description         plate
_exptl_crystal_F_000               1584
loop_
  _exptl_crystal_face_index_h
  _exptl_crystal_face_index_k
  _exptl_crystal_face_index_l
  _exptl_crystal_face_perp_dist
 1 5 0 0.0453
 1 -5 1 0.0435
 -6 0 -11 0.0313
 6 1 11 0.0417
 -1 -1 14 0.0247
 1 1 -14 0.0188
 -9 1 5 0.0377
 9 -1 0 0.0429
 9 1 5 0.0391
 0 3 -11 0.0253
 -1 0 -15 0.0106
 8 -3 0 0.0400
 -6 -4 1 0.0454
 6 4 -1 0.0454

_exptl_crystal_size_max            0.1
_exptl_crystal_size_mid            0.09
_exptl_crystal_size_min            0.05
loop_
  _exptl_oxdiff_crystal_face_indexfrac_h
  _exptl_oxdiff_crystal_face_indexfrac_k
  _exptl_oxdiff_crystal_face_indexfrac_l
  _exptl_oxdiff_crystal_face_x
  _exptl_oxdiff_crystal_face_y
  _exptl_oxdiff_crystal_face_z
 0.6017 4.9414 0.3473 -0.2260 -0.9423 0.2470
 0.5092 -4.9216 1.4820 0.2126 0.8874 -0.4091
 -6.4645 -0.3821 -10.6096 0.0897 0.3690 0.9251
 6.4527 0.5281 10.5711 -0.0960 -0.3955 -0.9134
 -1.0170 -0.9103 14.4184 -0.7252 0.1749 -0.6659
 0.5837 0.9679 -14.4424 0.6936 -0.1673 0.7007
 -8.6285 0.7167 5.4857 -0.8981 0.2153 0.3836
 9.1401 -1.1478 -0.4313 0.7094 -0.1696 -0.6841
 8.8122 0.6493 4.7015 0.3460 -0.5021 -0.7926
 0.1626 3.2172 -11.2281 0.3941 -0.5748 0.7171
 -1.3559 -0.1100 -14.5822 0.6213 0.1143 0.7752
 8.0897 -2.5224 -0.0641 0.6888 0.1284 -0.7135
 -6.0768 -3.7622 1.0881 -0.2811 0.9498 0.1377
 6.0768 3.7622 -1.0881 0.2811 -0.9498 -0.1377

_exptl_transmission_factor_max     ?
_exptl_transmission_factor_min     ?
_diffrn_reflns_av_R_equivalents    0.0354
_diffrn_reflns_av_unetI/netI       0.0316
_diffrn_reflns_Laue_measured_fraction_full  0.985
_diffrn_reflns_Laue_measured_fraction_max  0.985
_diffrn_reflns_limit_h_max         16
_diffrn_reflns_limit_h_min         -17
_diffrn_reflns_limit_k_max         9
_diffrn_reflns_limit_k_min         -9
_diffrn_reflns_limit_l_max         26
_diffrn_reflns_limit_l_min         -27
_diffrn_reflns_number              19707
_diffrn_reflns_point_group_measured_fraction_full  0.985
_diffrn_reflns_point_group_measured_fraction_max  0.985
_diffrn_reflns_theta_full          66.739
_diffrn_reflns_theta_max           66.739
_diffrn_reflns_theta_min           3.613
_diffrn_ambient_temperature        120
_diffrn_detector                   'Hybrid Pixel Array Detector'
_diffrn_detector_area_resol_mean   10.0000
_diffrn_detector_type              'HyPix-Arc 100'
_diffrn_measured_fraction_theta_full  0.985
_diffrn_measured_fraction_theta_max  0.985
_diffrn_measurement_details
;
List of Runs (angles in degrees, time in seconds):

  # Type    Start    End  Width  t~exp~   \w     \q     \k     \f   Frames
--------------------------------------------------------------------------
  1  \w     21.00  55.00   0.50    1.00    --   53.02 -65.00 -99.00   68
  2  \w     75.00 107.00   0.50    1.00    --   53.02  65.00  36.00   64
  3  \w     42.00  68.00   0.50    1.00    --   53.02  65.00  36.00   52
  4  \w     80.00 106.00   0.50    2.00    --  101.85 -65.00 -99.00   52
  5  \w    139.00 165.00   0.50    2.00    --  101.85  65.00  36.00   52
  6  \w     97.00 127.00   0.50    2.00    --  101.85  65.00  36.00   60
  7  \w      3.00  28.00   0.50    1.00    --   10.00  80.00 -25.50   50
  8  \w     56.00  81.00   0.50    1.00    --   52.75  65.00  36.00   50
  9  \w      1.00  26.00   0.50    1.00    --   52.75 -65.00 -99.00   50
 10  \w    -17.00  55.00   0.50    1.00    --   53.02 -37.00-180.00  144
 11  \w     73.00  98.00   0.50    1.00    --   53.02-125.00-120.00   50
 12  \w     37.00  69.00   0.50    1.00    --   53.02-125.00-120.00   64
 13  \w     39.00  93.00   0.50    1.00    --   53.02-125.00-150.00  108
 14  \w     51.00 124.00   0.50    1.00    --   53.02  37.00   0.00  146
 15  \w     34.00  98.00   0.50    2.00    --  101.85 -57.00 -30.00  128
 16  \w    104.00 163.00   0.50    2.00    --  101.85 125.00-120.00  118
 17  \w     52.00 103.00   0.50    2.00    --  101.85 -99.00-180.00  102
 18  \w     44.00 101.00   0.50    2.00    --  101.85 -99.00 120.00  114
 19  \w     48.00 107.00   0.50    2.00    --  101.85-125.00 120.00  118
 20  \w    118.00 144.00   0.50    2.00    --  101.85 125.00  90.00   52
 21  \w     55.00  80.00   0.50    2.00    --  101.85 -99.00   0.00   50
 22  \w     43.00 106.00   0.50    2.00    --  101.85 -99.00 -90.00  126
 23  \w     60.00  93.00   0.50    2.00    --  101.85 -19.00-120.00   66
 24  \w    105.00 130.00   0.50    2.00    --  101.85  19.00 150.00   50
 25  \w    138.00 171.00   0.50    2.00    --  101.85  19.00 150.00   66
 26  \w     43.00 102.00   0.50    2.00    --  101.85 -99.00 -60.00  118
 27  \w     97.00 172.00   0.50    2.00    --  101.85  37.00  30.00  150
 28  \w     95.00 138.00   0.50    2.00    --  101.85 125.00-150.00   86
;
_diffrn_measurement_device         'four-circle diffractometer'
_diffrn_measurement_device_type    'SuperNova, Dualflex, HyPix-Arc 100'
_diffrn_measurement_method         '\w scans'
_diffrn_orient_matrix_type        
 'CrysAlisPro convention (1999,Acta A55,543-557)'
_diffrn_orient_matrix_UB_11        0.0689471000
_diffrn_orient_matrix_UB_12        -0.0507165000
_diffrn_orient_matrix_UB_13        -0.0486371000
_diffrn_orient_matrix_UB_21        -0.0419604000
_diffrn_orient_matrix_UB_22        -0.1854073000
_diffrn_orient_matrix_UB_23        -0.0025363000
_diffrn_orient_matrix_UB_31        -0.0693217000
_diffrn_orient_matrix_UB_32        0.0617373000
_diffrn_orient_matrix_UB_33        -0.0471786000
_diffrn_radiation_monochromator    mirror
_diffrn_radiation_probe            x-ray
_diffrn_radiation_type             'Cu K\a'
_diffrn_radiation_wavelength       1.54184
_diffrn_source                     'micro-focus sealed X-ray tube'
_diffrn_source_type                'SuperNova (Cu) X-ray Source'
_reflns_Friedel_coverage           0.000
_reflns_Friedel_fraction_full      .
_reflns_Friedel_fraction_max       .
_reflns_number_gt                  4091
_reflns_number_total               4378
_reflns_special_details
;
 Reflections were merged by SHELXL according to the crystal
 class for the calculation of statistics and refinement.
 
 _reflns_Friedel_fraction is defined as the number of unique
 Friedel pairs measured divided by the number that would be
 possible theoretically, ignoring centric projections and
 systematic absences.
;
_reflns_threshold_expression       'I > 2\s(I)'
_computing_cell_refinement         'CrysAlisPro 1.171.42.90a (Rigaku OD, 2023)'
_computing_data_collection         'CrysAlisPro 1.171.42.90a (Rigaku OD, 2023)'
_computing_data_reduction          'CrysAlisPro 1.171.42.90a (Rigaku OD, 2023)'
_computing_molecular_graphics      'Olex2 1.5-ac5-024 (Dolomanov et al., 2009)'
_computing_publication_material    'Olex2 1.5-ac5-024 (Dolomanov et al., 2009)'
_computing_structure_refinement    'SHELXL 2018/3 (Sheldrick, 2015)'
_computing_structure_solution      'SHELXT 2018/2 (Sheldrick, 2018)'
_refine_diff_density_max           0.668
_refine_diff_density_min           -0.737
_refine_diff_density_rms           0.091
_refine_ls_extinction_coef         .
_refine_ls_extinction_method       none
_refine_ls_goodness_of_fit_ref     1.036
_refine_ls_hydrogen_treatment      constr
_refine_ls_matrix_type             full
_refine_ls_number_parameters       401
_refine_ls_number_reflns           4378
_refine_ls_number_restraints       0
_refine_ls_R_factor_all            0.0307
_refine_ls_R_factor_gt             0.0283
_refine_ls_restrained_S_all        1.036
_refine_ls_shift/su_max            0.002
_refine_ls_shift/su_mean           0.000
_refine_ls_structure_factor_coef   Fsqd
_refine_ls_weighting_details      
 'w=1/[\s^2^(Fo^2^)+(0.0313P)^2^+4.2720P] where P=(Fo^2^+2Fc^2^)/3'
_refine_ls_weighting_scheme        calc
_refine_ls_wR_factor_gt            0.0676
_refine_ls_wR_factor_ref           0.0688
_refine_special_details            ?
_olex2_refinement_description
;
1. Fixed Uiso
 At 1.2 times of:
  All C(H) groups, All N(H) groups
 At 1.5 times of:
  All C(H,H,H) groups
2. Others
 Fixed Sof: O7(0.25) O8(0.75) O9(0.25) O10(0.75)
3.a Aromatic/amide H refined with riding coordinates:
 N3(H3), N6(H6), C1(H1), C2(H2), C8(H8), C9(H9)
3.b Idealised Me refined as rotating group:
 C6(H6A,H6B,H6C), C7(H7A,H7B,H7C), C13(H13A,H13B,H13C), C14(H14A,H14B,H14C)
;
_atom_sites_solution_hydrogens     geom
_atom_sites_solution_primary       dual
_atom_sites_solution_secondary     ?
loop_
  _atom_site_label
  _atom_site_type_symbol
  _atom_site_fract_x
  _atom_site_fract_y
  _atom_site_fract_z
  _atom_site_U_iso_or_equiv
  _atom_site_adp_type
  _atom_site_occupancy
  _atom_site_site_symmetry_order
  _atom_site_calc_flag
  _atom_site_refinement_flags_posn
  _atom_site_refinement_flags_adp
  _atom_site_refinement_flags_occupancy
  _atom_site_disorder_assembly
  _atom_site_disorder_group
 Ag1 Ag 0.57920(2) 0.08180(3) 0.25076(2) 0.02301(8) Uani 1 1 d . . . . .
 Ag2 Ag 0.59913(2) 0.45966(3) 0.24340(2) 0.02717(9) Uani 1 1 d . . . . .
 F1 F 0.5541(2) 0.4392(6) 0.45601(13) 0.0919(13) Uani 1 1 d . . . . .
 F2 F 0.42551(19) 0.3408(5) 0.42439(12) 0.0726(9) Uani 1 1 d . . . . .
 F3 F 0.5256(3) 0.1695(6) 0.45965(12) 0.0957(12) Uani 1 1 d . . . . .
 F4 F 0.55270(18) 0.3532(6) 0.03452(10) 0.0753(10) Uani 1 1 d . . . . .
 F5 F 0.41546(16) 0.3579(4) 0.06464(10) 0.0502(7) Uani 1 1 d . . . . .
 F6 F 0.4802(3) 0.1165(4) 0.04616(14) 0.0976(15) Uani 1 1 d . . . . .
 O1 O 0.53918(16) -0.2323(3) 0.24190(10) 0.0228(5) Uani 1 1 d . . . . .
 O2 O 0.75498(16) 0.5377(3) 0.27953(10) 0.0260(5) Uani 1 1 d . . . . .
 O3 O 0.56537(19) 0.4334(3) 0.33965(11) 0.0348(6) Uani 1 1 d . . . . .
 O4 O 0.57031(19) 0.1401(3) 0.34674(10) 0.0329(6) Uani 1 1 d . . . . .
 O5 O 0.5543(3) 0.4035(4) 0.15242(12) 0.0525(9) Uani 1 1 d . . . . .
 O6 O 0.5280(2) 0.1181(4) 0.15726(11) 0.0441(7) Uani 1 1 d . . . . .
 O7 O 0.1253(8) -0.1295(18) 0.2006(7) 0.059(4) Uani 0.25 1 d . . P A 2
 O8 O 0.1249(3) -0.3428(5) 0.19702(19) 0.0465(10) Uani 0.75 1 d . . P A 1
 O9 O 0.1184(7) -0.3522(15) 0.2584(5) 0.039(3) Uani 0.25 1 d . . P A 2
 O10 O 0.1167(3) -0.1286(5) 0.25906(18) 0.0406(9) Uani 0.75 1 d . . P A 1
 O11 O 0.6930(3) 1.0024(5) 0.49708(14) 0.0659(10) Uani 1 1 d . . . . .
 O12 O 0.7746(2) 0.8027(5) 0.53864(12) 0.0492(8) Uani 1 1 d . . . . .
 N1 N 0.44663(19) -0.2359(3) 0.23958(12) 0.0201(6) Uani 1 1 d . . . . .
 N2 N 0.1599(2) -0.2373(4) 0.23069(15) 0.0315(7) Uani 1 1 d . . . . .
 N3 N 0.4536(2) -0.2259(4) 0.33965(12) 0.0264(6) Uani 1 1 d . . . . .
 H3 H 0.511769 -0.252717 0.333237 0.032 Uiso 1 1 calc R U . . .
 N4 N 0.74721(18) 0.6120(4) 0.33281(11) 0.0203(6) Uani 1 1 d . . . . .
 N5 N 0.7333(2) 0.8625(5) 0.49641(13) 0.0368(8) Uani 1 1 d . . . . .
 N6 N 0.7934(2) 0.3473(4) 0.37085(13) 0.0284(6) Uani 1 1 d . . . . .
 H6 H 0.766399 0.290298 0.341847 0.034 Uiso 1 1 calc R U . . .
 C1 C 0.4038(3) -0.2412(4) 0.18641(15) 0.0265(8) Uani 1 1 d . . . . .
 H1 H 0.439300 -0.244908 0.151332 0.032 Uiso 1 1 calc R U . . .
 C2 C 0.3100(3) -0.2412(5) 0.18308(15) 0.0278(8) Uani 1 1 d . . . . .
 H2 H 0.279101 -0.243460 0.146136 0.033 Uiso 1 1 calc R U . . .
 C3 C 0.2613(2) -0.2377(4) 0.23568(16) 0.0259(7) Uani 1 1 d . . . . .
 C4 C 0.3013(2) -0.2368(4) 0.29068(15) 0.0244(7) Uani 1 1 d . . . . .
 C5 C 0.3994(2) -0.2325(4) 0.29232(14) 0.0220(7) Uani 1 1 d . . . . .
 C6 C 0.4320(3) -0.1819(9) 0.39959(17) 0.0599(15) Uani 1 1 d . . . . .
 H6A H 0.383990 -0.091586 0.400138 0.090 Uiso 1 1 calc R U . . .
 H6B H 0.487463 -0.137531 0.419363 0.090 Uiso 1 1 calc R U . . .
 H6C H 0.409864 -0.286655 0.420170 0.090 Uiso 1 1 calc R U . . .
 C7 C 0.2458(3) -0.2526(7) 0.34652(19) 0.0483(12) Uani 1 1 d . . . . .
 H7A H 0.275453 -0.337193 0.372977 0.072 Uiso 1 1 calc R U . . .
 H7B H 0.183364 -0.292805 0.336926 0.072 Uiso 1 1 calc R U . . .
 H7C H 0.242540 -0.138041 0.365954 0.072 Uiso 1 1 calc R U . . .
 C8 C 0.7204(2) 0.7818(5) 0.33653(15) 0.0244(7) Uani 1 1 d . . . . .
 H8 H 0.704664 0.843893 0.301633 0.029 Uiso 1 1 calc R U . . .
 C9 C 0.7158(2) 0.8645(5) 0.38949(15) 0.0257(7) Uani 1 1 d . . . . .
 H9 H 0.699656 0.984962 0.392217 0.031 Uiso 1 1 calc R U . . .
 C10 C 0.7356(2) 0.7654(5) 0.43981(15) 0.0251(7) Uani 1 1 d . . . . .
 C11 C 0.7558(2) 0.5889(5) 0.43839(14) 0.0246(7) Uani 1 1 d . . . . .
 C12 C 0.7665(2) 0.5135(4) 0.38178(14) 0.0214(7) Uani 1 1 d . . . . .
 C13 C 0.7577(3) 0.4716(6) 0.49197(16) 0.0363(9) Uani 1 1 d . . . . .
 H13A H 0.737239 0.353621 0.480901 0.055 Uiso 1 1 calc R U . . .
 H13B H 0.716376 0.519056 0.522127 0.055 Uiso 1 1 calc R U . . .
 H13C H 0.820639 0.465920 0.507655 0.055 Uiso 1 1 calc R U . . .
 C14 C 0.8651(3) 0.2570(5) 0.40468(18) 0.0350(9) Uani 1 1 d . . . . .
 H14A H 0.896079 0.171166 0.379393 0.053 Uiso 1 1 calc R U . . .
 H14B H 0.837079 0.196572 0.438273 0.053 Uiso 1 1 calc R U . . .
 H14C H 0.910282 0.342598 0.419039 0.053 Uiso 1 1 calc R U . . .
 C15 C 0.5288(2) 0.2621(5) 0.13335(14) 0.0234(7) Uani 1 1 d . . . . .
 C16 C 0.4935(3) 0.2701(5) 0.06917(16) 0.0333(9) Uani 1 1 d . . . . .
 C17 C 0.5552(2) 0.2900(5) 0.36422(14) 0.0264(8) Uani 1 1 d . . . . .
 C18 C 0.5143(3) 0.3073(7) 0.42686(18) 0.0491(12) Uani 1 1 d . . . . .

loop_
  _atom_site_aniso_label
  _atom_site_aniso_U_11
  _atom_site_aniso_U_22
  _atom_site_aniso_U_33
  _atom_site_aniso_U_23
  _atom_site_aniso_U_13
  _atom_site_aniso_U_12
 Ag1 0.02783(14) 0.02056(14) 0.02063(13) -0.00049(9) -0.00026(9) -0.00004(10)
 Ag2 0.03273(16) 0.02042(14) 0.02832(14) -0.00105(9) -0.00812(10) -0.00003(10)
 F1 0.069(2) 0.156(4) 0.0509(17) -0.064(2) 0.0220(15) -0.046(2)
 F2 0.0391(16) 0.123(3) 0.0557(16) -0.0317(18) 0.0233(12) -0.0089(17)
 F3 0.133(3) 0.125(3) 0.0285(14) 0.0196(18) 0.0203(16) 0.007(3)
 F4 0.0370(14) 0.161(3) 0.0276(12) 0.0289(17) 0.0020(10) 0.0001(18)
 F5 0.0325(13) 0.087(2) 0.0315(12) 0.0103(12) -0.0045(9) 0.0170(13)
 F6 0.176(4) 0.0584(19) 0.0574(18) -0.0220(15) -0.075(2) 0.020(2)
 O1 0.0212(12) 0.0209(12) 0.0262(12) 0.0009(9) 0.0002(9) 0.0014(9)
 O2 0.0234(13) 0.0354(14) 0.0191(11) -0.0070(10) -0.0002(9) -0.0026(11)
 O3 0.0393(16) 0.0306(15) 0.0346(14) -0.0047(11) 0.0049(12) 0.0022(12)
 O4 0.0462(16) 0.0281(14) 0.0243(12) -0.0017(11) -0.0012(11) 0.0013(12)
 O5 0.093(3) 0.0307(16) 0.0331(15) 0.0089(12) -0.0249(16) -0.0262(16)
 O6 0.077(2) 0.0263(15) 0.0291(14) -0.0024(11) -0.0164(14) 0.0068(14)
 O7 0.021(6) 0.050(8) 0.106(12) 0.020(8) -0.030(7) -0.002(5)
 O8 0.033(2) 0.035(2) 0.072(3) -0.012(2) -0.0189(19) -0.0029(17)
 O9 0.017(5) 0.034(6) 0.067(8) 0.002(6) -0.005(5) -0.003(5)
 O10 0.0283(19) 0.037(2) 0.056(2) -0.0054(19) 0.0013(17) 0.0036(17)
 O11 0.108(3) 0.0427(19) 0.0467(18) -0.0158(15) 0.0210(18) 0.020(2)
 O12 0.0554(19) 0.070(2) 0.0225(14) -0.0087(14) 0.0000(13) -0.0076(17)
 N1 0.0200(14) 0.0177(14) 0.0226(13) 0.0026(10) 0.0004(11) -0.0006(11)
 N2 0.0247(16) 0.0236(16) 0.0462(19) 0.0026(14) -0.0077(14) -0.0018(14)
 N3 0.0256(15) 0.0334(17) 0.0202(14) -0.0012(12) -0.0019(12) 0.0035(13)
 N4 0.0196(14) 0.0225(14) 0.0189(13) -0.0032(11) -0.0021(10) -0.0027(11)
 N5 0.0430(19) 0.039(2) 0.0281(17) -0.0106(14) 0.0110(14) -0.0046(16)
 N6 0.0338(17) 0.0221(15) 0.0293(15) -0.0037(12) -0.0035(12) 0.0032(13)
 C1 0.034(2) 0.0257(18) 0.0194(16) 0.0000(13) -0.0017(14) 0.0008(15)
 C2 0.032(2) 0.0293(19) 0.0221(17) -0.0003(14) -0.0060(14) -0.0006(15)
 C3 0.0228(18) 0.0184(16) 0.0364(19) -0.0002(14) -0.0030(15) 0.0019(14)
 C4 0.0268(19) 0.0204(17) 0.0259(17) -0.0013(13) 0.0002(14) 0.0008(14)
 C5 0.0266(18) 0.0184(16) 0.0212(16) -0.0016(12) 0.0015(13) 0.0005(14)
 C6 0.042(3) 0.117(5) 0.021(2) -0.008(2) 0.0017(17) -0.006(3)
 C7 0.028(2) 0.084(4) 0.034(2) 0.002(2) 0.0086(17) -0.002(2)
 C8 0.0202(17) 0.0283(19) 0.0245(17) 0.0043(14) -0.0012(13) 0.0012(14)
 C9 0.0243(18) 0.0230(18) 0.0299(17) -0.0020(14) 0.0022(14) 0.0008(15)
 C10 0.0234(18) 0.0305(19) 0.0214(16) -0.0035(14) 0.0048(13) -0.0030(14)
 C11 0.0224(17) 0.0292(19) 0.0221(16) 0.0011(14) 0.0020(13) 0.0008(14)
 C12 0.0184(16) 0.0226(17) 0.0231(16) 0.0024(13) 0.0004(13) -0.0013(13)
 C13 0.043(2) 0.041(2) 0.0247(18) 0.0075(16) 0.0070(16) 0.0078(19)
 C14 0.038(2) 0.0265(19) 0.040(2) 0.0064(16) 0.0048(17) 0.0075(17)
 C15 0.0219(17) 0.0274(19) 0.0210(16) -0.0006(13) -0.0016(13) -0.0005(14)
 C16 0.032(2) 0.043(2) 0.0255(18) -0.0003(16) -0.0046(15) 0.0048(17)
 C17 0.0219(17) 0.038(2) 0.0191(16) -0.0017(15) -0.0016(13) -0.0001(15)
 C18 0.038(2) 0.079(4) 0.031(2) -0.016(2) 0.0060(18) -0.007(2)

_geom_special_details
;
 All esds (except the esd in the dihedral angle between two l.s. planes)
 are estimated using the full covariance matrix.  The cell esds are taken
 into account individually in the estimation of esds in distances, angles
 and torsion angles; correlations between esds in cell parameters are only
 used when they are defined by crystal symmetry.  An approximate (isotropic)
 treatment of cell esds is used for estimating esds involving l.s. planes.
;
loop_
  _geom_bond_atom_site_label_1
  _geom_bond_atom_site_label_2
  _geom_bond_distance
  _geom_bond_site_symmetry_2
  _geom_bond_publ_flag
 Ag1 Ag2 2.9020(3) . ?
 Ag1 O1 2.474(2) . ?
 Ag1 O2 2.525(2) 2_645 ?
 Ag1 O4 2.227(2) . ?
 Ag1 O6 2.263(2) . ?
 Ag2 O1 2.506(2) 1_565 ?
 Ag2 O2 2.475(2) . ?
 Ag2 O3 2.248(3) . ?
 Ag2 O5 2.205(3) . ?
 F1 C18 1.334(6) . ?
 F2 C18 1.314(5) . ?
 F3 C18 1.298(6) . ?
 F4 C16 1.327(5) . ?
 F5 C16 1.319(4) . ?
 F6 C16 1.297(5) . ?
 O1 N1 1.343(4) . ?
 O2 N4 1.340(3) . ?
 O3 C17 1.237(4) . ?
 O4 C17 1.230(5) . ?
 O5 C15 1.220(4) . ?
 O6 C15 1.225(4) . ?
 O7 N2 1.180(12) . ?
 O8 N2 1.219(5) . ?
 O9 N2 1.235(12) . ?
 O10 N2 1.224(5) . ?
 O11 N5 1.216(5) . ?
 O12 N5 1.217(4) . ?
 N1 C1 1.356(4) . ?
 N1 C5 1.381(4) . ?
 N2 C3 1.475(5) . ?
 N3 C5 1.330(4) . ?
 N3 C6 1.436(5) . ?
 N4 C8 1.355(4) . ?
 N4 C12 1.370(4) . ?
 N5 C10 1.483(4) . ?
 N6 C12 1.349(5) . ?
 N6 C14 1.464(5) . ?
 C1 C2 1.361(5) . ?
 C2 C3 1.389(5) . ?
 C3 C4 1.375(5) . ?
 C4 C5 1.423(5) . ?
 C4 C7 1.508(5) . ?
 C8 C9 1.359(5) . ?
 C9 C10 1.399(5) . ?
 C10 C11 1.378(5) . ?
 C11 C12 1.417(5) . ?
 C11 C13 1.510(5) . ?
 C15 C16 1.543(5) . ?
 C17 C18 1.547(5) . ?

loop_
  _geom_angle_atom_site_label_1
  _geom_angle_atom_site_label_2
  _geom_angle_atom_site_label_3
  _geom_angle
  _geom_angle_site_symmetry_1
  _geom_angle_site_symmetry_3
  _geom_angle_publ_flag
 O1 Ag1 Ag2 168.81(5) . . ?
 O1 Ag1 O2 94.14(8) . 2_645 ?
 O2 Ag1 Ag2 91.24(6) 2_645 . ?
 O4 Ag1 Ag2 82.19(7) . . ?
 O4 Ag1 O1 104.98(9) . . ?
 O4 Ag1 O2 110.52(9) . 2_645 ?
 O4 Ag1 O6 150.78(11) . . ?
 O6 Ag1 Ag2 81.77(7) . . ?
 O6 Ag1 O1 88.06(9) . . ?
 O6 Ag1 O2 94.09(10) . 2_645 ?
 O1 Ag2 Ag1 153.86(5) 1_565 . ?
 O2 Ag2 Ag1 108.12(6) . . ?
 O2 Ag2 O1 95.47(8) . 1_565 ?
 O3 Ag2 Ag1 80.43(7) . . ?
 O3 Ag2 O1 91.15(8) . 1_565 ?
 O3 Ag2 O2 84.31(9) . . ?
 O5 Ag2 Ag1 80.32(7) . . ?
 O5 Ag2 O1 93.90(10) . 1_565 ?
 O5 Ag2 O2 128.57(11) . . ?
 O5 Ag2 O3 145.88(12) . . ?
 Ag1 O1 Ag2 145.70(10) . 1_545 ?
 N1 O1 Ag1 104.90(16) . . ?
 N1 O1 Ag2 109.14(17) . 1_545 ?
 Ag2 O2 Ag1 144.23(9) . 2_655 ?
 N4 O2 Ag1 105.77(17) . 2_655 ?
 N4 O2 Ag2 108.76(17) . . ?
 C17 O3 Ag2 122.9(2) . . ?
 C17 O4 Ag1 120.8(2) . . ?
 C15 O5 Ag2 126.3(2) . . ?
 C15 O6 Ag1 121.4(2) . . ?
 O1 N1 C1 119.4(3) . . ?
 O1 N1 C5 117.6(3) . . ?
 C1 N1 C5 123.0(3) . . ?
 O7 N2 O9 125.6(8) . . ?
 O7 N2 C3 117.9(7) . . ?
 O8 N2 O10 124.3(4) . . ?
 O8 N2 C3 117.4(3) . . ?
 O9 N2 C3 116.5(5) . . ?
 O10 N2 C3 118.2(3) . . ?
 C5 N3 C6 130.0(3) . . ?
 O2 N4 C8 119.0(3) . . ?
 O2 N4 C12 118.8(3) . . ?
 C8 N4 C12 122.1(3) . . ?
 O11 N5 O12 123.6(3) . . ?
 O11 N5 C10 117.4(3) . . ?
 O12 N5 C10 118.8(3) . . ?
 C12 N6 C14 123.5(3) . . ?
 N1 C1 C2 120.3(3) . . ?
 C1 C2 C3 117.6(3) . . ?
 C2 C3 N2 116.4(3) . . ?
 C4 C3 N2 119.2(3) . . ?
 C4 C3 C2 124.4(3) . . ?
 C3 C4 C5 116.3(3) . . ?
 C3 C4 C7 122.5(3) . . ?
 C5 C4 C7 121.0(3) . . ?
 N1 C5 C4 118.4(3) . . ?
 N3 C5 N1 114.0(3) . . ?
 N3 C5 C4 127.6(3) . . ?
 N4 C8 C9 120.9(3) . . ?
 C8 C9 C10 117.4(3) . . ?
 C9 C10 N5 115.6(3) . . ?
 C11 C10 N5 120.9(3) . . ?
 C11 C10 C9 123.5(3) . . ?
 C10 C11 C12 116.2(3) . . ?
 C10 C11 C13 124.3(3) . . ?
 C12 C11 C13 119.2(3) . . ?
 N4 C12 C11 119.3(3) . . ?
 N6 C12 N4 115.2(3) . . ?
 N6 C12 C11 125.5(3) . . ?
 O5 C15 O6 129.7(3) . . ?
 O5 C15 C16 113.5(3) . . ?
 O6 C15 C16 116.7(3) . . ?
 F4 C16 C15 111.4(3) . . ?
 F5 C16 F4 105.5(3) . . ?
 F5 C16 C15 112.1(3) . . ?
 F6 C16 F4 106.8(4) . . ?
 F6 C16 F5 107.5(3) . . ?
 F6 C16 C15 113.1(3) . . ?
 O3 C17 C18 112.6(4) . . ?
 O4 C17 O3 130.9(3) . . ?
 O4 C17 C18 116.4(4) . . ?
 F1 C18 C17 110.7(4) . . ?
 F2 C18 F1 107.3(4) . . ?
 F2 C18 C17 110.8(3) . . ?
 F3 C18 F1 105.8(4) . . ?
 F3 C18 F2 107.7(4) . . ?
 F3 C18 C17 114.2(4) . . ?

loop_
  _diffrn_refln_index_h
  _diffrn_refln_index_k
  _diffrn_refln_index_l
  _diffrn_refln_intensity_net
  _diffrn_refln_intensity_u
 0 0 1 0.45 0.33
 0 0 2 6117.99 232.83
 0 0 -2 6338.07 232.82
 0 0 3 -0.09 1.5
 0 0 -3 -0.81 1.14
 0 0 4 6567.92 245.26
 0 0 -4 6502.83 245.2
 0 0 5 0.31 2.31
 0 0 -5 0.46 1.52
 0 0 6 4355.36 163.24
 0 0 -6 4262.26 163.21
 0 0 7 0.64 2.44
 0 0 -7 0.22 1.73
 0 0 -8 3591.49 138.72
 0 0 8 3658.96 138.54
 0 0 9 2.43 2.51
 0 0 10 9682 364.99
 0 0 11 0.98 2.66
 0 0 12 3542.3 137.18
 0 0 13 1.57 2.43
 0 0 -13 0.23 1.88
 0 0 -13 -1.71 2.35
 0 0 -13 -1.86 2.49
 0 0 -14 1651.58 64.31
 0 0 -14 1671.79 65.1
 0 0 -14 1646.42 64.41
 0 0 -14 1631.17 64.09
 0 0 15 -0.46 2.42
 0 0 -15 1.02 1.64
 0 0 -15 0.65 2.4
 0 0 -15 0.67 1.85
 0 0 -15 0.54 2
 0 0 -16 1244.7 49.89
 0 0 -16 1279.33 50.1
 0 0 16 1249.02 53.17
 0 0 -16 1199.21 49.58
 0 0 -16 1297.95 50.89
 0 0 17 1.54 2.86
 0 0 -17 1.24 2.33
 0 0 -17 0.31 2.23
 0 0 -17 -0.31 2.86
 0 0 -17 -0.25 2.28
 0 0 18 637.11 31.06
 0 0 -18 673.65 28.23
 0 0 -18 658.95 27.97
 0 0 -18 630.54 28.75
 0 0 -19 -0.55 2.46
 0 0 -19 1.36 3.24
 0 0 19 3.22 2.95
 0 0 -19 0.54 2.62
 0 0 -20 1302.87 51.09
 0 0 -20 1261.43 50.87
 0 0 -20 1256.75 51.65
 0 0 -20 1256.46 51.92
 0 0 20 1164.22 56.81
 0 0 21 0.79 4.36
 0 0 -21 -1.93 3.3
 0 0 -21 -2.44 3.4
 0 0 -21 2.17 2.61
 0 0 -22 780.7 33.57
 0 0 -22 806.44 34.01
 0 0 22 730.25 38.46
 0 0 -23 -0.84 3.23
 0 0 -23 0.59 2.99
 0 0 23 7.28 3.78
 0 0 -23 0.64 3.19
 0 0 -24 630.34 27.96
 0 0 -24 659.58 28.42
 0 0 -24 659.81 27.9
 0 0 -25 7.21 2.72
 0 0 -25 -0.88 2.44
 0 0 -25 0.26 2.38
 0 0 -26 149 7.29
 0 0 -26 134.99 7.32
 0 0 -27 0.27 1.74
 0 0 -27 -0.9 1.91
 0 0 -28 247.32 10.77
 0 1 0 -0.07 0.96
 0 1 0 1.42 0.58
 0 1 -1 13.59 1.47
 0 1 -1 15.45 1.17
 0 1 1 18.07 1.67
 0 1 2 138.2 6.24
 0 1 -2 133.25 6.05
 0 1 -2 134.99 6.3
 0 1 2 137.57 6.24
 0 1 -3 50.53 3.37
 0 1 3 45.27 3.21
 0 1 4 1.85 1.64
 0 1 -4 2.45 1.52
 0 1 -5 106.13 6.43
 0 1 5 112.71 6.1
 0 1 -6 39.78 3.96
 0 1 6 37.46 3.51
 0 1 -6 36.37 3.47
 0 -1 6 42.87 3.76
 0 1 -7 8.46 2.24
 0 -1 7 8.86 2.5
 0 -1 -7 9.49 2.07
 0 1 7 10.21 2.35
 0 1 8 64.23 5.17
 0 1 -8 58.37 5.27
 0 -1 -8 68.42 5.15
 0 -1 8 63.57 5.51
 0 1 9 366.28 17.5
 0 1 -9 360.4 18.32
 0 -1 -9 404.47 17.94
 0 1 -10 64.32 6.08
 0 -1 -10 73.81 5.93
 0 1 10 64.95 5.67
 0 -1 10 71.79 6.58
 0 1 -11 40.13 5.34
 0 -1 11 47.09 5.71
 0 -1 -11 48.99 5.12
 0 1 11 41.87 4.83
 0 1 12 71.7 6.27
 0 -1 -12 62.12 5.03
 0 -1 12 60.46 6.59
 0 -1 -13 141.84 7.74
 0 1 13 156.14 10.04
 0 -1 13 173.58 11.15
 0 1 -13 131.49 8.01
 0 -1 -13 153.94 7.84
 0 -1 -13 137.58 8.3
 0 -1 -13 129.85 7.69
 0 1 -13 131.86 7.82
 0 -1 -14 4.65 2.48
 0 -1 -14 6.27 2.14
 0 1 -14 4.96 2.17
 0 1 -14 6.91 2.65
 0 -1 -14 8.55 2.97
 0 -1 -14 6.87 2.31
 0 1 -14 12.68 2.71
 0 1 14 6.2 3.86
 0 -1 -14 4.55 2.2
 0 -1 -15 134.67 8.06
 0 1 -15 121.06 7.93
 0 1 -15 131.55 8.32
 0 1 -15 135.31 8.2
 0 -1 -15 128.17 7.55
 0 1 15 158.49 10.45
 0 -1 15 143.44 10.63
 0 1 15 152.85 11.93
 0 -1 -15 140.56 8.81
 0 -1 -15 139.42 7.85
 0 -1 -15 147.9 8.11
 0 1 16 7.29 3.82
 0 -1 -16 3.17 2.25
 0 1 -16 -0.29 2.05
 0 1 16 -1.9 2.79
 0 -1 16 -0.53 3.13
 0 -1 -16 3.01 2.78
 0 -1 -16 -0.24 1.85
 0 -1 -16 0.22 1.79
 0 1 -16 3.29 2.19
 0 1 -16 -0.51 2.41
 0 -1 -16 2.94 2.21
 0 1 17 121.66 9.23
 0 -1 17 105.69 9.2
 0 -1 -17 90.88 6.42
 0 1 -17 91.65 6.94
 0 1 17 115.71 10.9
 0 -1 -17 121.56 8.05
 0 1 -17 98.31 7.34
 0 -1 -17 106.36 7.62
 0 -1 -17 94.49 6.84
 0 1 -17 101.76 6.95
 0 1 -18 44.16 4.63
 0 -1 -18 47.72 4.72
 0 -1 -18 42.63 5.18
 0 1 -18 46.55 4.91
 0 -1 18 42.42 6
 0 1 18 34.31 5.43
 0 1 18 39.57 7.07
 0 -1 -18 46.73 5.36
 0 1 -18 38.7 4.86
 0 1 -19 122.02 8.99
 0 -1 19 142.34 11.29
 0 1 19 160.31 13.49
 0 -1 -19 162.3 10.05
 0 1 -19 128.35 8.75
 0 1 -19 137.08 8.77
 0 -1 -19 160.38 9.9
 0 -1 20 302.19 18.22
 0 1 20 292.51 19.95
 0 1 -20 315.99 16.17
 0 -1 -20 319.73 16.32
 0 1 -20 315.86 15.52
 0 1 -20 283.62 15.68
 0 -1 -20 306.12 15.83
 0 1 -20 308.96 15.29
 0 -1 -21 312.22 15.65
 0 1 -21 306.64 15.4
 0 1 -21 308.24 15.79
 0 -1 -21 309.24 15.87
 0 1 21 308.84 20.13
 0 1 -21 257.47 14.56
 0 1 -21 285.88 14.65
 0 1 22 4.41 3.74
 0 1 22 2.27 3.77
 0 -1 22 0.77 3.84
 0 -1 -23 242.27 12.58
 0 1 -23 244.46 12.38
 0 -1 23 213.06 15.98
 0 1 -23 227.77 12.52
 0 1 23 219.3 16.25
 0 -1 -23 203.18 11.54
 0 1 -23 215.05 11.48
 0 1 23 213.07 15.66
 0 1 -24 1.7 2.84
 0 1 -24 -3.35 2.95
 0 -1 -24 3.37 2.5
 0 1 -24 0.99 2.52
 0 -1 -24 3.75 2.88
 0 1 25 106.28 6.67
 0 1 -25 134.92 8.04
 0 -1 -25 126.19 7.78
 0 1 -25 126.11 7.5
 0 -1 -25 117.28 7.04
 0 1 -25 125.55 7.63
 0 1 26 -0.11 1.34
 0 1 -26 -1.03 2.15
 0 -1 -26 2.51 2.25
 0 1 -26 4.32 2.28
 0 1 -26 3.34 2.41
 0 -1 -26 -0.29 2.05
 0 1 -27 41.46 3.53
 0 -1 -27 42.34 3.58
 0 1 -27 38.87 3.28
 0 1 -28 19.14 2.15
 0 -1 -28 22.02 2.28
 0 2 0 158.81 8.03
 0 2 -1 3.06 0.97
 0 2 1 3.78 1.85
 0 2 -2 582.04 23.02
 0 2 2 572.35 23.69
 0 2 3 727.56 29.1
 0 2 3 720.03 29.02
 0 2 -3 730.7 29.25
 0 2 3 689.43 28.86
 0 2 -4 2818.92 106.65
 0 2 4 2831.88 106.43
 0 2 -4 2748.71 106.18
 0 2 4 2741.32 106.16
 0 2 -4 2798.55 106.59
 0 2 -5 77.68 5.22
 0 2 -5 71.53 5.12
 0 2 5 70.52 5.06
 0 2 5 67.8 4.96
 0 2 5 61.95 4.77
 0 2 -5 72.19 5.23
 0 2 6 905.66 36.19
 0 -2 6 913.42 37.17
 0 2 6 869.36 36
 0 2 -6 870.83 36.61
 0 2 6 932.52 36.79
 0 2 -6 889.43 36.84
 0 2 6 870.7 36.51
 0 2 7 22.72 3.26
 0 2 7 21.22 3.52
 0 2 -7 21.85 3.36
 0 2 -7 13.46 2.95
 0 2 7 18.21 3.48
 0 2 -7 23.87 3.56
 0 2 7 23.86 3.18
 0 2 8 2618.89 99.77
 0 -2 8 2734.32 101.27
 0 2 -8 2580.13 100.8
 0 2 8 2491.2 99.26
 0 2 8 2535.19 100.45
 0 2 8 2548.73 100.34
 0 2 9 161.58 9.99
 0 -2 9 177.95 11.21
 0 -2 -9 178.35 10.05
 0 2 -9 178.54 11.05
 0 2 9 170.34 9.75
 0 2 9 198.9 11.36
 0 2 9 175.43 10.75
 0 -2 -10 486.6 22.53
 0 -2 10 501.92 24.06
 0 2 10 472.97 21.99
 0 2 -10 506.46 24.01
 0 2 10 498.88 22.7
 0 2 10 489.33 23.65
 0 2 11 132.49 8.76
 0 -2 -11 119.8 7.03
 0 -2 -11 108.48 7.13
 0 -2 -11 121.79 7.32
 0 -2 -11 119.9 8.42
 0 -2 11 126.49 9.68
 0 2 11 123.18 8.05
 0 2 12 901.44 40.54
 0 -2 -12 880.79 37.01
 0 2 -12 894.69 36.8
 0 2 12 871.58 38
 0 2 12 922.2 39.03
 0 2 -12 882.35 40.54
 0 2 -12 935.65 36.88
 0 -2 -12 921.81 36.95
 0 -2 -13 71.78 5.83
 0 2 13 69.8 7.71
 0 -2 -13 68.09 5.75
 0 2 -13 72.12 5.39
 0 2 13 75.85 6.14
 0 2 -13 64.73 7.3
 0 2 -13 64.91 5.29
 0 -2 -14 513.62 23.5
 0 2 -14 522.28 23.33
 0 -2 14 613.94 28.26
 0 2 -14 539.42 23.57
 0 2 -14 533.68 23.46
 0 -2 -14 544.3 23.94
 0 2 14 497.78 27.28
 0 2 14 536.93 25.71
 0 2 15 180.35 11.87
 0 2 15 174.12 13.24
 0 2 -15 182.28 10.17
 0 -2 15 204.72 13.9
 0 2 -15 166.57 10
 0 -2 -15 181.31 10.59
 0 2 15 183.11 13.74
 0 2 -15 167.48 9.9
 0 -2 -15 172.9 10.31
 0 2 16 579.16 28.36
 0 -2 16 629.48 30.42
 0 2 -16 609.12 26.03
 0 -2 -16 605.71 26.34
 0 2 -16 577.87 26.07
 0 2 16 588.15 30.59
 0 2 -16 580.69 25.91
 0 -2 -16 581.24 26.49
 0 2 16 566.65 30.51
 0 -2 -17 2.52 3.26
 0 2 17 2.15 4.13
 0 -2 -17 2.42 2.99
 0 2 17 2.96 4.06
 0 2 -17 2.05 2.85
 0 -2 17 6.38 3.85
 0 2 17 5.59 2.7
 0 2 -17 2.64 2.54
 0 2 -17 4.11 2.33
 0 2 -18 142.12 8.62
 0 2 18 121.72 11.5
 0 2 -18 123.77 8.4
 0 -2 -18 132.87 8.05
 0 -2 -18 111.69 8.44
 0 2 -18 126.69 8.47
 0 2 18 103.82 11.1
 0 -2 -18 123.25 8.96
 0 -2 18 116.89 10.5
 0 2 18 102.01 9.22
 0 2 -19 137.17 8.76
 0 2 19 135.19 12.25
 0 -2 -19 141.73 8.56
 0 2 -19 130.87 8.85
 0 -2 -19 145.99 9.58
 0 2 -19 131.4 8.98
 0 2 19 140.03 12.66
 0 -2 19 132.37 11.3
 0 2 -20 367.13 16.86
 0 2 20 317.66 21
 0 -2 -20 353.12 16.37
 0 2 -20 363.77 17.05
 0 -2 -20 329.83 16.99
 0 2 -20 337.86 17.05
 0 -2 20 281.1 19.09
 0 2 20 316.23 21.17
 0 2 -21 81.7 6.26
 0 -2 -21 87.32 7.04
 0 2 -21 74.82 6.46
 0 2 21 65.7 8.94
 0 2 -21 77.38 6.52
 0 2 21 84.62 9.49
 0 2 -22 176.8 10.14
 0 2 22 171.17 9.99
 0 2 22 162.21 13.48
 0 -2 -22 186.06 9.79
 0 2 -22 178.82 9.97
 0 2 -23 59.09 4.83
 0 2 -23 64.8 5.64
 0 2 23 55.48 4.85
 0 -2 -23 48.41 4.49
 0 -2 -23 64.18 5.8
 0 2 -23 48.63 4.84
 0 2 -24 190.98 9.87
 0 2 24 175.12 9.68
 0 2 -24 203.57 10.64
 0 -2 -24 187.34 9.46
 0 -2 -24 210.96 10.84
 0 2 -24 195.4 10.13
 0 2 -24 196.95 10.8
 0 2 25 71.76 4.95
 0 2 -25 85.88 6.04
 0 2 -25 90.63 6.04
 0 -2 -25 93.58 6.17
 0 2 -25 88.87 5.52
 0 2 -26 75.81 5.27
 0 2 -26 82.84 5.27
 0 -2 -26 71.13 5.1
 0 2 -26 74.31 4.6
 0 2 -27 25.83 2.73
 0 2 -27 22.84 2.58
 0 -2 -27 29.26 2.77
 0 3 0 21.57 3.1
 0 3 0 1.35 1.08
 0 3 1 270.99 12.7
 0 3 -1 243.25 11.16
 0 3 1 258.96 12.81
 0 3 -1 258.46 12.87
 0 3 2 76.27 5.6
 0 3 -2 70.05 4.51
 0 3 -2 88.16 6.07
 0 3 2 80.29 5.81
 0 3 3 21.44 3.33
 0 3 -3 19.99 3.2
 0 3 3 19.66 3.13
 0 3 -4 0.99 1.47
 0 3 4 0.78 2.15
 0 3 -4 0.57 1.98
 0 3 4 2.96 2.07
 0 3 -5 10.28 3.02
 0 3 -5 12.37 2.39
 0 3 5 11.06 2.93
 0 3 -5 17.16 3.01
 0 3 5 11.85 2.84
 0 3 -6 145.06 9.46
 0 3 6 159.32 9.49
 0 3 6 144.78 9.03
 0 3 6 146.14 9.4
 0 -3 6 162.63 9.99
 0 3 -6 150.09 9
 0 -3 7 11.88 3.14
 0 3 -7 11.64 2.57
 0 3 7 9.48 3.13
 0 3 -7 16.49 3.2
 0 3 7 15.03 3.58
 0 3 7 15.22 3.06
 0 -3 8 151.58 10.62
 0 3 -8 170.73 10.79
 0 3 8 152.73 9.61
 0 3 -8 160.05 10.55
 0 3 8 161.95 10.41
 0 -3 9 77.61 7.28
 0 3 -9 70.89 5.16
 0 3 9 69.68 5.03
 0 3 9 73.99 6.08
 0 3 -9 66.83 5.36
 0 3 -10 139.81 10.19
 0 -3 10 139.75 10.21
 0 -3 -10 117.86 7.32
 0 3 10 118.34 9.46
 0 3 10 121.52 8.5
 0 3 10 126.6 7.38
 0 3 -10 115.05 7.07
 0 -3 11 4.62 2.76
 0 3 -11 2.31 1.87
 0 -3 -11 3.19 2.6
 0 3 11 4.75 2.56
 0 3 11 2.55 3.08
 0 3 -11 0.55 2.52
 0 -3 -12 99.6 6.94
 0 -3 12 105.45 9.76
 0 3 12 108.17 9.42
 0 3 -12 92.53 6.6
 0 3 -12 116.54 9.81
 0 3 -13 220.52 15.14
 0 3 13 216.5 14.81
 0 3 -13 210.5 11.39
 0 3 -13 210.74 11.51
 0 -3 -13 222.82 11.66
 0 3 -13 193.83 11.11
 0 3 -14 106.23 10.33
 0 3 14 107.09 10.33
 0 3 -14 115.85 7.83
 0 3 -14 113.96 7.95
 0 -3 -14 120.43 8.06
 0 3 -14 121.29 7.84
 0 3 -15 19.73 3.47
 0 -3 15 22.2 5.84
 0 3 -15 13.84 4.52
 0 3 15 19.61 5.2
 0 3 -15 25.87 3.96
 0 3 -15 20.26 3.68
 0 -3 -15 22.93 4.1
 0 -3 -16 345.18 16.85
 0 3 16 342.69 16.69
 0 3 -16 309.56 16.39
 0 -3 16 349.79 21.24
 0 3 -16 348.69 16.79
 0 3 -16 333.46 16.5
 0 3 16 294.26 20.12
 0 -3 -17 95.5 7.68
 0 3 17 102.82 7.67
 0 3 -17 94.38 7.29
 0 -3 17 123.93 11.26
 0 3 -17 96.43 7.4
 0 3 17 108.28 10.87
 0 3 -17 97.25 7.61
 0 -3 18 197.93 14.95
 0 3 -18 194.95 11.64
 0 3 18 193.68 15.44
 0 3 -18 214.66 11.87
 0 -3 -18 214.57 12.05
 0 3 18 198.02 11.62
 0 3 -18 208.79 11.73
 0 -3 19 289.14 18.24
 0 3 -19 260.46 14.38
 0 3 19 258.22 18.45
 0 3 -19 287.59 14.73
 0 -3 -19 300.96 15.06
 0 3 19 258.81 14.42
 0 3 -19 286.19 14.55
 0 -3 20 189.2 14.02
 0 -3 -20 216.29 11.91
 0 3 -20 209 11.47
 0 3 -20 199.36 11.52
 0 3 -20 184.71 11.31
 0 3 20 227.8 16.18
 0 3 20 205.72 11.46
 0 3 21 76.78 5.86
 0 3 21 56.73 8.19
 0 3 -21 65.56 5.78
 0 3 -21 69.88 5.82
 0 3 21 56.64 7.93
 0 3 -22 95.26 6.61
 0 -3 -22 106.03 7.33
 0 3 -22 91.8 6.74
 0 3 22 91.12 6.48
 0 -3 -23 33.52 4.32
 0 3 -23 34.46 3.7
 0 3 23 34.36 3.61
 0 3 -23 33.3 4.24
 0 3 -24 30.9 3.66
 0 -3 -24 36.1 3.85
 0 3 -24 37.2 3.47
 0 3 24 31.34 3.12
 0 3 -24 34.14 4.02
 0 -3 -25 33.59 3.52
 0 3 -25 29.72 2.7
 0 3 -25 33.93 3.43
 0 3 -25 41.16 3.77
 0 3 25 24.19 2.41
 0 -3 -26 5.36 1.78
 0 3 -26 5.35 1.86
 0 3 -26 3.91 1.86
 0 3 -27 55.04 3.37
 0 3 -27 56.32 3.52
 0 4 0 68.43 6.36
 0 4 0 64.56 4.3
 0 4 -1 211.84 12.22
 0 4 1 188.5 11.76
 0 4 1 193.15 9.58
 0 4 -1 211.24 9.83
 0 4 2 289.95 15.26
 0 4 -2 267.75 15.15
 0 4 2 281.86 12.92
 0 4 -2 277.2 12.85
 0 4 3 -0.17 1.83
 0 4 3 1.51 2.49
 0 4 3 2.03 1.84
 0 4 -3 0.21 1.25
 0 4 -3 1.34 1.83
 0 4 4 180.59 9.17
 0 4 4 193.49 9.5
 0 4 -4 187.28 9.23
 0 4 4 181.51 11.32
 0 4 -4 174.59 9.79
 0 4 5 50.7 4.1
 0 4 -5 50.97 4.09
 0 4 -5 54.95 4.38
 0 4 5 44.54 5.3
 0 4 -5 48.87 4.59
 0 4 -6 61.83 6.32
 0 4 -6 61 5.53
 0 4 -6 64.24 4.69
 0 4 -6 55.95 4.57
 0 4 6 51.29 5.77
 0 4 6 64.3 4.65
 0 -4 6 58.66 6.43
 0 4 7 185.94 9.84
 0 4 -7 199.9 10.34
 0 -4 7 189.79 12.73
 0 4 7 183.46 12.17
 0 4 -7 205.76 12.77
 0 4 8 46.26 4.35
 0 4 8 47.46 6.04
 0 4 -8 51.43 6.14
 0 4 -8 57.27 4.68
 0 -4 8 54.27 6.49
 0 -4 -8 51.16 4.29
 0 4 -9 13.16 2.56
 0 -4 9 9.57 3.41
 0 4 9 7.89 3.53
 0 4 -9 8.48 3.47
 0 4 9 11.17 2.93
 0 4 -9 9.35 2.92
 0 -4 -9 9.55 2.66
 0 4 -9 4.95 2.83
 0 4 10 61.04 7.44
 0 4 -10 67.03 7.63
 0 4 -10 78.84 5.9
 0 4 -10 72.38 5.85
 0 -4 -10 78.04 5.65
 0 4 10 73.48 6.91
 0 4 -10 74.7 5.56
 0 4 10 69.57 5.67
 0 4 11 52.01 4.94
 0 -4 -11 51.3 4.92
 0 4 -11 54.45 5.04
 0 4 11 45.55 6.49
 0 4 -11 56.48 7.08
 0 4 -11 46.01 4.53
 0 4 11 53.28 5.9
 0 4 12 2.02 2.57
 0 4 12 4.65 2.55
 0 -4 -12 1.87 2.94
 0 4 -12 0.71 2.79
 0 4 12 0.66 3.45
 0 4 -12 4.36 2.72
 0 4 -12 4.65 2.35
 0 4 -13 4.52 3.43
 0 4 13 1.42 3.81
 0 4 -13 2.28 2.77
 0 4 -13 -0.31 2.15
 0 -4 -13 2.58 2.88
 0 4 13 2.43 2.72
 0 4 -14 5.82 2.69
 0 4 -14 7.13 3.88
 0 4 14 5.98 3.97
 0 4 -14 14.76 3.64
 0 4 -14 4.45 3.11
 0 -4 -14 4.84 3.19
 0 4 14 8.21 2.98
 0 4 -15 8.3 2.68
 0 4 -15 11.58 3.24
 0 4 -15 9.76 4.56
 0 4 15 10.12 4.51
 0 4 -15 13.04 3.54
 0 -4 -15 14.78 3.75
 0 4 15 14.24 3.61
 0 4 -16 18.48 3.49
 0 -4 16 13.69 5.23
 0 4 -16 19.85 4.01
 0 4 16 16.77 5.38
 0 4 -16 17.94 5.1
 0 4 -16 21.35 4
 0 4 16 18.27 3.85
 0 -4 -16 19.58 4.22
 0 4 17 106.01 7.67
 0 4 -17 105.27 7.62
 0 -4 17 107.55 11.23
 0 4 -17 93.69 7.38
 0 4 17 76.5 9.66
 0 4 -17 116.67 8.07
 0 -4 -17 105.07 7.84
 0 4 -18 7.38 3.22
 0 -4 18 5.91 4.26
 0 4 18 5.54 3.7
 0 4 -18 4.26 3.07
 0 4 18 10.57 3.14
 0 4 -18 4.85 2.52
 0 -4 -18 4.4 3.24
 0 4 19 2.29 3.56
 0 -4 19 1.34 3.54
 0 4 20 20.01 5.19
 0 4 -20 15.2 3.36
 0 -4 -20 20.05 3.76
 0 4 20 18.87 3.33
 0 4 -20 18.25 3.23
 0 4 -20 17.75 3.63
 0 -4 -21 34.62 4.23
 0 4 21 26.37 3.51
 0 4 -21 25.85 3.53
 0 4 -21 30.64 3.81
 0 4 22 27.38 3.25
 0 -4 -22 28.58 3.68
 0 4 -22 32.86 3.56
 0 4 -22 25.81 3.54
 0 4 -22 22.71 3.13
 0 4 -23 20.38 2.98
 0 4 -23 22.77 2.89
 0 4 23 21.46 2.65
 0 -4 -23 21.52 3.13
 0 4 24 8.56 1.71
 0 -4 -24 12.07 2.31
 0 4 -24 12.86 2.51
 0 4 -24 13.29 2.06
 0 4 -24 12.16 2.19
 0 4 -25 33.01 2.94
 0 4 -25 28.68 2.54
 0 -4 -25 26.88 2.46
 0 4 -26 0.35 1.07
 0 4 26 1.5 1.03
 0 5 0 1.99 2.19
 0 5 0 -2.63 3.17
 0 5 0 -0.72 2.05
 0 5 -1 44.65 4.18
 0 5 1 38.05 4.04
 0 5 1 51.77 6.24
 0 5 -1 49.73 6.31
 0 5 1 52.99 4.58
 0 5 2 23.61 4.52
 0 5 -2 24.14 4.93
 0 5 2 22.36 3.3
 0 5 2 23.44 3.11
 0 5 -2 19.77 3.05
 0 5 -3 6 3.43
 0 5 3 4.77 3.06
 0 5 3 3.99 2.34
 0 5 3 3.63 2.27
 0 5 -3 2.29 2.21
 0 5 4 29.78 3.72
 0 5 4 33.25 3.86
 0 5 -4 40.53 5.7
 0 5 4 24.74 4.86
 0 5 -4 36.3 5.76
 0 5 -4 31.26 3.79
 0 5 5 41.04 5.8
 0 5 -5 43.7 6.11
 0 5 5 49.77 4.43
 0 -5 5 42.29 5.93
 0 5 5 49.96 4.66
 0 5 -5 39.68 4.33
 0 5 5 37.53 5.49
 0 5 -5 37.8 4.15
 0 5 6 2.48 2.38
 0 5 6 3.25 2.42
 0 5 6 2.78 2.84
 0 5 -6 4.73 2.95
 0 5 6 2.72 3.19
 0 5 -6 5.57 2.18
 0 5 -6 3.5 2.52
 0 5 7 3.4 2.94
 0 5 -7 -1.24 2.96
 0 5 7 -0.57 3.08
 0 5 7 1.83 2.43
 0 5 7 2.89 2.53
 0 5 -7 -0.3 2.06
 0 5 -8 34.5 5.72
 0 5 8 38.39 5.82
 0 5 8 25.31 5.46
 0 5 8 34.36 4.19
 0 5 8 36.42 4.52
 0 5 -8 30.11 4.07
 0 5 -9 74.2 6.17
 0 -5 -9 64.7 5.3
 0 5 -9 70.84 8.15
 0 5 -9 67.13 8.03
 0 5 9 86.56 8.77
 0 5 9 71.58 5.96
 0 5 9 84.09 8.21
 0 -5 -10 27.11 3.73
 0 5 10 31.77 4.32
 0 5 10 26.38 4.91
 0 5 10 26.88 5.42
 0 5 -10 36.8 6.37
 0 5 -10 33.55 3.96
 0 5 -10 32.37 4.3
 0 5 11 -1.41 3.45
 0 5 -11 -0.77 2.95
 0 5 11 3.95 2.81
 0 5 11 0.32 2.89
 0 5 -11 1.9 2.14
 0 5 -11 2.43 2.66
 0 -5 -11 -2.01 2.81
 0 5 -12 136.24 8.44
 0 5 12 134.51 8.99
 0 -5 -12 117 8.04
 0 5 -12 138.71 12.55
 0 5 12 142.96 12.42
 0 5 -12 133.03 8.74
 0 -5 -13 -2.51 2.97
 0 5 13 -0.77 3.67
 0 5 -13 -3.34 3.19
 0 5 -13 1.68 2.35
 0 5 -13 1.15 2.8
 0 5 13 1.66 2.91
 0 5 -14 7.84 2.74
 0 -5 -14 0.29 2.94
 0 5 -14 4.32 3.11
 0 5 -14 0.85 3.69
 0 5 14 5.5 4.31
 0 5 -14 0.29 2.87
 0 5 14 3.67 3.03
 0 5 -15 18.59 3.42
 0 5 -15 22.95 5.59
 0 5 15 22.93 5.63
 0 5 -15 23.12 4.44
 0 -5 -15 17.04 3.76
 0 5 -15 17.63 3.67
 0 5 15 21.12 4.06
 0 5 -16 5.72 3.34
 0 5 16 5.47 4.14
 0 5 -16 9.3 3.45
 0 5 -16 4.91 2.6
 0 5 16 7.35 3.03
 0 -5 16 11.48 5.35
 0 5 -16 6.09 3.02
 0 -5 -17 1.91 2.74
 0 -5 17 0.78 3.88
 0 5 17 0.76 3.62
 0 -5 -18 6.08 2.85
 0 5 -18 6.8 2.42
 0 5 -18 3.62 2.86
 0 5 18 4.16 2.72
 0 5 -18 4.81 2.85
 0 5 -19 8.03 2.6
 0 5 19 11.11 2.91
 0 5 -19 17.39 3.24
 0 -5 -19 18.02 3.14
 0 5 -20 4.05 2.04
 0 -5 -20 5.54 2.54
 0 5 20 5.29 2.25
 0 5 -20 5.9 2.65
 0 5 21 3.46 1.95
 0 5 -21 -0.34 1.56
 0 5 21 0.49 2.24
 0 -5 -21 2.78 2.13
 0 5 -21 1.19 2.08
 0 -5 -22 1.51 1.79
 0 5 22 -0.13 1.6
 0 5 22 1.85 2.1
 0 5 -22 2.82 1.74
 0 5 -23 0.3 1.79
 0 5 -23 -0.11 1.3
 0 5 23 1.3 1.67
 0 5 24 22.34 2.37
 0 5 -24 28.29 2.48
 0 6 0 897.32 37.18
 0 6 0 869.05 41.89
 0 6 1 857.31 36.32
 0 6 -1 875.47 36.44
 0 6 1 909.26 41.65
 0 6 -1 839.21 41.03
 0 6 2 1044.09 43.22
 0 6 -2 1029.58 43.2
 0 6 2 1075.9 43.66
 0 6 -2 1029.2 48.21
 0 6 2 1089.53 48.57
 0 6 -3 396.49 22.93
 0 6 -3 406.66 18.96
 0 6 3 379.3 18.68
 0 6 3 405.14 19.16
 0 6 3 428.93 23.58
 0 6 -3 380.97 22.94
 0 6 -4 383.9 22.89
 0 6 -4 385.63 18.83
 0 6 4 385.56 18.75
 0 6 -4 415.81 19.55
 0 6 4 415.13 19.38
 0 6 4 415.58 23.35
 0 6 -5 208.67 14.69
 0 6 -5 170.46 10.5
 0 6 5 183.78 10.61
 0 6 5 193.12 11.12
 0 6 5 181.32 13.96
 0 6 -5 174.58 10.98
 0 6 6 376.42 18.8
 0 6 6 389.16 22.97
 0 6 -6 405.14 19.58
 0 6 6 426.11 19.66
 0 6 -6 384.97 23.12
 0 6 7 114.42 8.31
 0 6 7 131.19 11.43
 0 6 7 131.16 8.86
 0 6 -7 119.94 8.55
 0 6 -7 114.18 11.17
 0 6 8 182.22 11
 0 6 -8 177.66 10.8
 0 6 8 167.76 10.3
 0 6 -8 153.82 13.54
 0 6 8 153.06 12.73
 0 6 -8 164.51 13.71
 0 6 -9 273.15 15
 0 6 9 269.11 14.95
 0 6 9 266.62 14.4
 0 6 -9 286.06 19.34
 0 6 9 262.69 17.57
 0 6 -9 284.17 14.58
 0 6 10 629.7 28.51
 0 6 10 602.68 27.75
 0 6 -10 599.55 33.55
 0 6 10 625.15 31.49
 0 6 -10 653.06 28.06
 0 6 11 572.42 25.39
 0 6 11 547.52 25.84
 0 6 -11 531.11 30.67
 0 6 11 509.87 29.39
 0 6 -11 572.96 25.32
 0 6 12 410.74 19.41
 0 6 12 414.01 20.11
 0 6 -12 413.95 19.42
 0 6 -12 355.65 23.84
 0 6 12 345.71 22.86
 0 6 13 171.53 10.93
 0 6 -13 160.14 14.01
 0 6 13 153.01 13.27
 0 6 14 225.98 16.6
 0 6 -14 223.81 17.03
 0 6 -14 233.08 12.66
 0 6 15 84.44 7.23
 0 6 -15 95.87 7.18
 0 6 -15 87.17 6.57
 0 6 15 87.28 6.8
 0 6 16 127.34 8.88
 0 6 -16 131.01 8.53
 0 6 -16 131.14 8.15
 0 6 16 129.65 8.23
 0 6 17 50.31 5.45
 0 6 -17 67.26 5.5
 0 6 -17 59.5 4.92
 0 6 17 52.35 5
 0 6 18 154.55 9.22
 0 6 -18 169.6 9.04
 0 6 18 163.1 8.62
 0 6 19 51.22 4.66
 0 6 -19 58.4 4.59
 0 6 -19 51.73 3.88
 0 6 19 52.16 4.17
 0 6 20 153.06 7.6
 0 6 -20 156.24 7.98
 0 6 20 144.75 8.26
 0 6 -21 72.87 4.36
 0 6 21 67.05 4.66
 0 6 22 95.88 5.32
 0 6 -22 101.62 5.25
 0 7 0 -0.64 2.95
 0 7 -1 9.33 3.41
 0 7 1 0.32 2.87
 0 7 -1 3.02 3.69
 0 7 -1 0.37 2.37
 0 7 1 5.52 3.85
 0 7 2 25.08 4.07
 0 7 -2 27.43 4.27
 0 7 -2 17.43 5.04
 0 7 -2 33.2 4.42
 0 7 2 22.06 5.35
 0 7 -3 5.5 3.07
 0 7 3 7.11 3.21
 0 7 -3 -0.77 3.58
 0 7 -3 7.47 2.95
 0 7 3 7.05 3.99
 0 7 4 22.77 4.16
 0 7 4 16.3 5.24
 0 7 -4 21.61 5.38
 0 7 -4 18.36 3.57
 0 7 5 4.96 2.97
 0 7 -5 3.11 2.86
 0 7 5 -0.76 3.96
 0 7 -5 1.13 2.36
 0 7 5 0.65 2.81
 0 7 6 14.28 3.52
 0 7 6 10.18 3.33
 0 7 6 14.85 4.62
 0 7 -6 9.38 4.16
 0 7 -6 13.45 3.22
 0 7 7 -1.08 3.19
 0 7 -7 0.8 2.45
 0 7 -7 0.74 2.43
 0 7 7 0.33 2.92
 0 7 -7 -1.56 3.38
 0 7 7 2.85 3.33
 0 7 8 218.71 15.46
 0 7 -8 203.46 15.96
 0 7 -9 3.99 3.04
 0 7 -10 72.56 6.2
 0 7 10 83.72 6.72
 0 7 -10 84.24 9.6
 0 7 10 92.17 7.32
 0 7 11 6.7 3.12
 0 7 -11 10.23 2.63
 0 7 11 8.33 3.41
 0 7 12 16.74 3.42
 0 7 -12 14.33 2.89
 0 7 12 14.03 3.63
 0 7 13 2.68 2.43
 0 7 -13 1.51 1.82
 0 7 -13 0.87 2.74
 0 7 13 5.7 2.88
 0 7 14 88.71 6.33
 0 7 -14 80.57 5.82
 0 7 -14 87.29 6.51
 0 7 14 97.83 7.01
 0 7 15 1.51 2.26
 0 7 -15 1.88 1.71
 0 7 -15 -1.19 2.37
 0 7 15 0.53 2.64
 0 7 16 127.22 6.89
 0 7 16 120.76 7.43
 0 7 -16 125.35 7.14
 0 7 -17 1.05 1.98
 0 7 17 -0.3 1.7
 0 7 17 -1.41 2.21
 0 7 18 94.91 5.29
 0 7 -18 103.16 5.74
 0 7 18 109.57 6.1
 0 7 -19 3.21 1.31
 0 7 19 0.99 1.36
 0 8 0 6.72 3.34
 0 8 0 9.03 3
 0 8 1 270.62 13.75
 0 8 1 250.49 13.87
 0 8 -1 262.09 14
 0 8 2 103.38 7.29
 0 8 2 82.49 7.03
 0 8 -2 99.47 7.33
 0 8 -3 353.07 17.47
 0 8 3 351.72 17.1
 0 8 -4 154.66 9.57
 0 8 4 148.02 9.37
 0 8 -5 565.01 25.05
 0 8 5 544.86 24.58
 0 8 -6 178.35 10.48
 0 8 -6 173.5 9.9
 0 8 6 181.06 10.37
 0 8 -7 475.11 21.45
 0 8 7 496.65 21.96
 0 8 -8 95.44 6.34
 0 -8 -8 89.81 6.56
 0 8 8 93.72 6.8
 0 8 -9 357.34 16.7
 0 -8 -9 357.89 16.77
 0 8 9 398.55 17.37
 0 8 -10 128.44 7.54
 0 8 10 148.08 8.28
 0 8 -11 337.12 15
 0 8 -11 289.63 13.95
 0 8 11 333.34 14.8
 0 8 -12 89.24 5.78
 0 8 -12 72.2 4.68
 0 8 12 86.48 5.55
 0 8 13 326.13 14.45
 0 8 -13 328.89 14.67
 0 8 14 92.5 5.25
 0 8 -14 93.43 5.49
 0 8 15 279.19 12.27
 0 8 -15 312.68 12.7
 0 9 0 -0.22 1.6
 0 9 1 0.22 1.71
 0 9 -1 -0.65 1.73
 0 9 -2 0.21 1.67
 0 9 2 0.22 1.79
 0 9 -2 0.33 1.39
 0 9 3 4.49 1.88
 0 9 -3 2.83 1.42
 0 9 4 0.62 1.67
 0 9 -4 1.6 1.34
 0 -9 -4 -1.83 2.42
 0 9 5 -1 1.76
 0 9 -5 0.52 1.25
 0 -9 -5 0.83 1.97
 0 9 6 4.94 1.78
 0 9 -6 0.67 1.08
 0 -9 -6 5.04 1.94
 0 9 -7 5.36 2.02
 0 9 7 7.25 1.9
 0 9 -8 6.46 1.79
 0 9 8 6.92 1.76
 0 9 -9 5.86 1.6
 0 9 9 7.61 1.61
 0 9 10 16.6 1.98
 1 0 -28 -0.21 1.35
 1 0 -27 173.31 7.16
 1 0 -27 170.19 7.43
 1 0 -26 1.96 2.24
 1 0 -26 1.4 2.16
 1 0 -25 333.77 15.75
 1 0 -25 330.37 15.46
 1 0 -25 334.03 15.95
 1 0 -24 -0.54 3.05
 1 0 -24 -4 3.08
 1 0 -24 2.89 2.94
 -1 0 23 479.25 27.43
 1 0 -23 516.78 23.29
 1 0 -23 501.33 22.95
 1 0 -22 2.86 3.07
 1 0 -22 -2.36 3.2
 -1 0 22 -2.29 4.8
 -1 0 21 757.64 38.84
 1 0 -21 792.27 33.93
 1 0 -21 838.43 33.93
 1 0 -21 801.75 32.67
 1 0 -21 776.77 32.74
 -1 0 20 3.93 4.31
 1 0 -20 -0.35 3.09
 1 0 -20 -0.54 2.59
 1 0 -20 -0.51 2.54
 -1 0 20 0.59 3.56
 -1 0 19 525.99 28.38
 1 0 -19 529.81 24.75
 1 0 -19 590.94 26.12
 1 0 -19 591.41 24.99
 1 0 -19 606.25 25.17
 -1 0 18 2.91 3.25
 1 0 -18 -0.26 1.89
 1 0 -18 -0.98 3.02
 1 0 -18 1.5 2.29
 1 0 -18 -0.52 2.42
 1 0 -17 875.69 36.89
 -1 0 17 890.66 40.85
 1 0 -17 926.57 37.92
 1 0 -17 918.61 37.02
 1 0 -17 883.43 36.82
 -1 0 16 1.07 2.82
 1 0 -16 -0.45 1.96
 1 0 -16 0.21 1.7
 1 0 -16 -0.24 1.84
 1 0 -16 -1.13 2.42
 1 0 -16 0.24 2.31
 1 0 -15 853.16 35.05
 -1 0 15 856.16 38.63
 1 0 -15 887.14 35.24
 1 0 -15 876.66 35.25
 1 0 -15 873.59 35.8
 1 0 -15 821.69 34.73
 1 0 -14 1.85 1.78
 1 0 -14 0.48 1.83
 1 0 -14 -0.19 1.94
 1 0 -14 1.1 1.75
 1 0 -13 1107.42 43.75
 -1 0 13 1017.06 46.16
 1 0 -13 1102.29 43.24
 -1 0 12 -0.79 2.46
 1 0 -11 2090.54 83.7
 -1 0 11 2104.14 83.41
 1 0 -10 -0.35 2.07
 -1 0 10 0.67 2.88
 1 0 -9 2643.58 106.58
 -1 0 9 2861.9 106.88
 1 0 -8 0.54 1.75
 -1 0 8 0.27 2.68
 1 0 -7 1829.56 73.26
 -1 0 7 1932.29 73.58
 1 0 -6 -0.2 1.73
 -1 0 6 0.43 2.48
 1 0 -5 572.63 23.98
 -1 0 5 591.6 24.38
 -1 0 4 1.57 2.32
 1 0 -3 46.27 3.24
 -1 0 3 64.95 3.92
 1 0 -2 -0.34 0.78
 1 0 -1 1277.32 26.53
 -1 0 1 373.12 26.11
 -1 0 0 0.08 0.42
 -1 0 -1 1917.63 76.98
 -1 0 -1 2247.03 77.17
 -1 0 -2 -0.14 0.73
 -1 0 -2 0.52 0.57
 -1 0 -3 104.83 4.44
 -1 0 -3 97.74 4.52
 -1 0 -4 0.13 1.27
 1 0 4 0.28 1.57
 1 0 4 0.91 1.35
 1 0 5 279.65 11.97
 -1 0 -5 271.46 12.5
 1 0 5 262.33 12.08
 1 0 6 0.15 1.96
 1 0 6 0.72 1.58
 1 0 7 893.26 35.83
 1 0 8 0.61 2.32
 1 0 9 1525 60.11
 1 0 10 0.26 2.41
 1 0 11 89.18 6.67
 1 0 12 2.24 2.37
 -1 0 -13 248.69 11.96
 -1 0 -13 257.11 12.61
 -1 0 -13 247.67 12.09
 1 0 13 253.56 13.76
 -1 0 -14 2.31 2.15
 1 0 14 3.79 2.65
 -1 0 -14 1.1 2.11
 -1 0 -14 1.44 2.24
 -1 0 -15 62.99 5.5
 -1 0 -15 73.82 5.46
 -1 0 -15 70.97 5.37
 1 0 16 0.43 2.62
 -1 0 -16 0.91 2.13
 -1 0 -16 1.9 2.42
 -1 0 -16 0.25 2.37
 -1 0 -17 9.68 3.08
 1 0 17 5.46 2.8
 -1 0 -17 8.37 2.92
 -1 0 -17 8.84 2.84
 -1 0 -17 14.46 3.48
 -1 0 -18 0.68 2.48
 -1 0 -18 0.33 3.04
 -1 0 -18 1.41 2.59
 -1 0 -18 0.89 2.98
 -1 0 -18 0.79 2.67
 -1 0 -19 121.4 8.78
 -1 0 -19 123.43 8.29
 -1 0 -19 129.04 8.73
 1 0 20 -0.79 4.33
 -1 0 -20 -1.26 3.07
 -1 0 -20 5.59 2.98
 -1 0 -20 -1.38 3.15
 1 0 21 28.52 6.27
 -1 0 -21 22.8 4.45
 -1 0 -21 24.25 4.37
 -1 0 -21 29.58 4.18
 -1 0 -22 -0.67 3.3
 1 0 22 3.85 4.15
 -1 0 -22 -1.49 3.65
 -1 0 -22 -1.53 3.52
 -1 0 -23 0.56 3.09
 -1 0 -23 0.57 3.07
 -1 0 -23 2.85 3.32
 1 0 23 3.62 4.24
 -1 0 -24 2.28 2.8
 -1 0 -24 -1.55 2.75
 -1 0 -24 0.58 2.82
 -1 0 -25 75.25 5.77
 -1 0 -25 85.68 5.96
 -1 0 -26 2.95 2.21
 -1 0 -26 -0.72 2.36
 -1 0 -27 -0.85 1.78
 -1 0 -27 0.41 1.91
 -1 0 -28 -0.09 1.29
 1 -1 -28 60.63 3.7
 1 1 -28 54.54 3.38
 1 1 -28 51.57 3.47
 1 1 -27 48.27 3.76
 1 -1 -27 53.61 3.94
 1 1 -27 51.31 3.92
 1 1 -26 115.99 6.98
 -1 1 26 97.84 5.97
 1 1 -26 112.02 6.65
 1 -1 -26 104.49 6.03
 1 1 -26 108.49 6.68
 -1 1 25 4.97 2.12
 1 1 -25 -0.89 2.55
 1 -1 -25 1.44 2.25
 1 1 -25 0.97 2.53
 1 1 -25 2.4 2.55
 1 -1 -25 3.25 2.69
 1 -1 -24 180.4 10.07
 1 1 -24 187.98 10.86
 1 1 -24 206.05 10.93
 1 -1 -24 199.64 10.94
 1 -1 -23 89.14 6.45
 -1 -1 23 82.83 9.35
 -1 1 23 78.69 9.19
 1 1 -23 90.08 6.96
 1 -1 -23 83.06 6.81
 1 1 -23 97.38 7.05
 -1 1 22 193.48 14.92
 -1 1 22 208.26 15.6
 -1 -1 22 190.71 15.37
 1 1 -21 9.95 3.36
 -1 1 21 4.66 4.48
 1 1 -21 7.58 3.34
 1 -1 -21 12.65 3.93
 -1 -1 21 7.14 3.28
 1 1 -21 5.39 2.59
 1 -1 -21 11.21 3.66
 1 1 -20 345.17 17.05
 -1 1 20 372.07 22.54
 1 -1 -20 376.45 18.11
 1 1 -20 342.14 17.61
 1 -1 -20 369.42 17.81
 -1 1 20 329.38 19.86
 -1 -1 20 331.84 20.23
 1 1 -20 343.76 16.67
 -1 1 19 43.21 7.47
 1 -1 -19 52.72 5.78
 1 1 -19 55.7 4.87
 1 1 -19 43.7 4.91
 1 1 -19 49.85 5.16
 -1 -1 19 52.11 6.86
 -1 1 19 37.32 6.07
 1 -1 -19 55.74 5.75
 1 1 -18 57.04 5.73
 1 1 -18 67.79 5.69
 1 1 -18 68.67 5.53
 1 -1 -18 80.78 5.9
 -1 -1 18 92.12 8.91
 -1 1 18 85.18 8.28
 1 1 -18 47.97 5.5
 1 -1 -18 64.51 5.3
 1 -1 -18 79.74 6.81
 -1 1 18 75.2 9.37
 1 -1 -18 79.85 5.79
 1 1 -17 5.64 2.49
 -1 1 17 3.86 3.19
 -1 -1 17 6.04 3.8
 1 -1 -17 9.26 2.63
 1 1 -17 10.15 2.45
 -1 1 17 11.33 5.06
 1 1 -17 6.87 3.03
 1 -1 -17 5.02 2.33
 1 -1 -17 8.57 2.64
 1 -1 -17 9.04 2.58
 1 1 -17 7.33 2.59
 1 -1 -17 7.69 3.21
 1 1 -16 86.9 6.43
 1 1 -16 88.18 6.18
 1 -1 -16 75.92 5.89
 1 1 -16 88.44 6.01
 1 -1 -16 87.17 6.17
 -1 -1 16 97.86 8.91
 -1 1 16 90.89 8.28
 1 1 -16 84.78 6.34
 1 -1 -16 85.23 5.81
 1 -1 -16 97.23 7.07
 1 -1 -16 77.08 5.81
 1 1 -15 9.03 2.42
 -1 -1 15 14.91 4.33
 -1 1 15 4.97 2.96
 1 -1 -15 9.75 2.41
 1 1 -15 6.66 2.16
 -1 1 15 9.19 3.76
 1 -1 -15 6.01 2.27
 1 -1 -15 7.16 2.35
 1 -1 -15 13.48 3.29
 1 -1 -15 6.19 2.25
 1 1 -15 6.79 2.44
 1 -1 -14 230.87 11.09
 1 -1 -14 246.51 11.42
 -1 -1 14 237.67 14.59
 1 -1 -14 196.5 10.64
 1 1 -14 209.24 10.89
 1 1 -14 216.55 11.24
 -1 1 14 252.31 15.4
 1 -1 -14 212.57 11.56
 1 -1 -14 210.71 10.57
 1 1 -13 7.17 2.01
 1 1 -13 4.7 2.07
 1 -1 -13 3.7 2.1
 1 -1 -13 1.66 2.65
 1 -1 -13 6 2.13
 -1 -1 12 25.28 4.8
 -1 1 12 24.9 4.23
 1 -1 -12 15.17 3.27
 -1 1 11 794.39 34.75
 1 -1 -11 782.24 35
 -1 -1 11 838.07 36.08
 1 -1 -10 0.68 2.22
 1 1 -10 3.41 2.41
 -1 1 10 7.18 3.1
 -1 -1 10 5.83 3.61
 1 -1 -9 1267.74 52.49
 -1 1 9 1334.78 52.62
 1 1 -9 1294.42 53.14
 -1 1 8 183.51 10.21
 1 1 -8 187.06 10.66
 -1 1 7 110.13 7.1
 1 1 -7 122.29 7.5
 -1 -1 6 57.86 4.58
 -1 1 6 50.72 4.4
 1 1 -6 57.32 4.53
 -1 1 5 263.33 11.83
 1 1 -5 245.58 11.76
 -1 1 5 246.98 11.69
 -1 1 4 1.42 1.8
 1 1 -4 2.61 1.44
 1 1 -3 58.85 3.83
 -1 1 3 64.26 3.99
 -1 -1 3 67.75 4.22
 -1 1 2 98.27 5.02
 -1 1 2 101.93 5.12
 -1 -1 2 111.1 5.35
 1 1 -1 462.8 18.94
 -1 1 1 481.99 18.75
 -1 1 0 31.67 2.08
 1 1 0 32.85 2.18
 -1 1 -1 1901.47 70.63
 1 1 1 1802.98 70.39
 -1 1 -1 1872.7 70.54
 1 1 1 1889.25 70.54
 1 1 2 252.95 10.81
 -1 1 -2 267.05 10.8
 1 1 2 251.72 10.46
 1 1 2 264.24 10.9
 -1 -1 -2 254.12 10.03
 -1 1 -2 252.58 10.96
 -1 1 -2 253.74 10.81
 -1 1 -3 212.3 9.84
 1 1 3 218.88 9.22
 -1 1 -3 219.26 9.61
 1 1 3 238.01 9.96
 -1 1 -3 215.66 9.87
 -1 1 -3 228.78 10.19
 -1 -1 -3 223.06 9.24
 -1 1 -4 2.02 1.46
 -1 1 -4 2.13 1.52
 1 1 4 1.12 1.16
 1 1 4 1.64 1.35
 1 1 4 3.08 1.92
 1 1 5 2610.01 100.31
 1 1 5 2764.9 101.32
 -1 1 -5 2772.92 101.47
 -1 1 -5 2672.46 101.34
 -1 -1 -5 2527.34 100.44
 -1 -1 -6 20.03 2.51
 1 -1 6 25 3.02
 -1 1 -6 16.82 2.79
 -1 1 -6 20.89 2.85
 -1 1 -6 19.23 3.05
 1 1 6 22.94 2.55
 1 -1 7 59.58 4.99
 -1 -1 -7 63.7 4.43
 1 1 7 55.35 4.22
 -1 1 -7 58.39 4.93
 -1 1 -7 58.96 5.13
 -1 1 -8 14.08 3.07
 -1 1 -8 13.15 2.67
 -1 -1 -8 9.87 2.21
 1 -1 8 9.62 2.65
 1 1 8 9.8 2.34
 -1 1 -9 752.68 33.53
 1 1 9 764.49 32.06
 -1 -1 -9 790.96 32.65
 1 -1 9 813.83 33.79
 -1 1 -10 83.25 7.08
 1 -1 10 92.3 7.38
 1 1 10 97.6 6.54
 1 1 11 662.26 28.95
 1 -1 11 693.3 30.22
 1 -1 12 1.98 3.1
 1 1 12 6.28 2.46
 -1 1 -12 4.79 2.41
 -1 -1 -12 1.6 2.06
 -1 1 -12 6.32 2.04
 -1 -1 -12 1.09 2.31
 -1 1 -12 4.07 2.3
 -1 1 -13 4.19 2.41
 1 1 13 5.51 2.59
 1 -1 13 6.67 2.95
 -1 1 -13 6.71 2.48
 -1 -1 -13 11 2.78
 -1 1 -13 7.4 2.29
 -1 -1 -13 4.54 2.7
 -1 -1 -13 4.21 2.37
 -1 -1 -14 19.83 3.2
 -1 -1 -14 20.98 2.78
 -1 -1 -14 18.97 3.49
 -1 1 -14 15.35 3.02
 -1 -1 -14 19.57 2.96
 1 1 14 24.64 3.88
 -1 1 -14 12.98 2.76
 1 1 14 19.24 4.9
 -1 1 -14 13.31 2.89
 -1 1 -15 236.44 12.47
 1 1 15 256.55 16.14
 -1 -1 -15 254.4 12.85
 -1 1 -15 211.75 11.88
 -1 -1 -15 244.07 12.26
 -1 -1 -15 234.99 11.59
 -1 1 -15 227.73 11.98
 -1 -1 -15 253.45 12.64
 -1 -1 -16 3.39 2.87
 -1 1 -16 1.51 2.24
 1 1 16 2.11 2.55
 1 -1 16 2.92 2.72
 -1 1 -16 1.55 2.57
 -1 -1 -16 1.57 2.5
 -1 -1 -16 1.5 2.79
 -1 1 -16 5.06 2.44
 1 1 16 2.66 3.71
 -1 -1 -17 530.06 22.92
 -1 1 -17 495.38 22.72
 -1 -1 -17 522.82 23.4
 1 1 17 523.93 27.96
 -1 1 -17 498.55 22.64
 -1 -1 -17 496.21 23.09
 1 -1 17 498.08 25.21
 -1 1 -17 508.11 23.34
 -1 1 -18 13.82 3.23
 -1 -1 -18 8.88 3.13
 -1 1 -18 13.12 3.21
 -1 -1 -18 13.22 3.82
 -1 -1 -18 10.72 3.7
 -1 1 -18 9.06 3.09
 1 1 18 12.68 4.7
 1 1 19 249.76 17.81
 -1 -1 -19 255.18 14.05
 -1 1 -19 252.63 13.3
 -1 1 -19 245.31 13.86
 -1 1 -19 257.47 13.39
 -1 -1 -19 256.71 13.89
 -1 1 -20 2.97 2.8
 -1 -1 -20 3.54 2.98
 -1 1 -20 3.53 2.91
 -1 1 -20 7.51 2.76
 -1 -1 -20 4.93 3.54
 -1 1 -20 2.68 2.95
 -1 -1 -20 5.63 3.64
 -1 1 -20 3.12 3.39
 1 1 20 7.05 4.59
 -1 1 -21 78.47 6.82
 -1 -1 -21 63.27 6.39
 1 1 21 50.62 8.33
 -1 -1 -21 64.14 5.99
 -1 1 -21 73.2 6.06
 -1 -1 -21 76.29 6.71
 -1 1 -21 68.71 6.17
 1 -1 22 22.28 5.86
 1 1 22 32.84 6.1
 1 1 22 39.85 7.07
 -1 1 -23 143.48 9.37
 1 1 23 131.28 12.11
 1 -1 23 130.68 12.22
 -1 1 -23 149.25 9.06
 -1 -1 -23 154.29 9.43
 -1 1 -23 147.68 8.81
 -1 -1 -23 160.39 9.12
 -1 1 -23 156.4 9.38
 -1 1 -24 5.88 2.93
 -1 1 -24 4.93 2.65
 -1 -1 -24 8.68 2.94
 1 1 24 5.43 1.91
 -1 -1 -24 4.76 2.64
 -1 1 -24 3.33 2.89
 -1 1 -25 21.9 3.54
 -1 -1 -25 17.84 2.94
 -1 1 -25 22.72 3.48
 -1 1 -25 19.57 3.21
 -1 -1 -25 19.13 3.36
 -1 1 -26 1.62 2.15
 -1 1 -26 0.55 2.34
 -1 -1 -26 1.17 1.88
 -1 1 -26 2.55 2.01
 -1 -1 -26 -1.13 2.21
 -1 1 -27 22.33 2.39
 -1 1 -27 17.59 2.62
 -1 -1 -27 20.7 2.65
 -1 1 -28 -0.67 1.36
 -1 -1 -28 1.37 1.32
 1 2 -27 26.73 2.37
 1 -2 -27 30.56 2.82
 1 2 -27 29.88 2.89
 1 2 -27 36.05 3.03
 1 2 -26 5.02 2.28
 1 -2 -26 4.19 2.14
 1 2 -26 11.51 2.13
 1 2 -26 13.51 2.62
 -1 2 26 5.58 1.55
 1 2 -25 106.63 6.78
 -1 2 25 93.98 6
 1 2 -25 100.21 6.23
 1 -2 -25 114.27 6.8
 1 2 -25 96.28 6.58
 1 2 -24 27.85 3.95
 -1 2 24 25.2 3.29
 1 2 -24 18.75 2.73
 1 -2 -24 21.63 3.68
 1 2 -24 24.6 3.57
 1 2 -23 130.62 8.3
 1 2 -23 127.4 8.57
 -1 2 23 126.13 8.01
 1 2 -23 132.99 8.2
 1 -2 -23 136.2 8.6
 1 2 -23 133.18 7.65
 -1 2 22 5.64 4
 1 2 -22 0.48 2.22
 -1 2 21 94.37 10.41
 1 2 -21 115.19 7.84
 -1 -2 21 88.42 9.25
 1 -2 -21 110.3 7.93
 -1 2 21 101.89 10.58
 1 2 -20 28.16 4.1
 -1 -2 20 48.2 6.7
 1 2 -20 33.7 4.25
 1 -2 -20 35.49 4.95
 1 2 -20 31.76 4.64
 1 -2 -20 37.69 4.33
 -1 2 20 42.34 7.17
 -1 2 20 35.02 6.71
 1 2 -19 83.85 6.57
 1 -2 -19 85.33 7.13
 1 2 -19 88.47 6.52
 -1 2 19 66.92 8.97
 -1 2 19 76.31 8.18
 -1 -2 19 85.53 9.14
 1 2 -19 86.56 6.95
 -1 2 19 82.22 9.71
 -1 2 18 36.77 6.72
 1 -2 -18 36.83 5.18
 1 -2 -18 31.99 4.81
 1 2 -18 30.69 4.18
 -1 -2 18 27.29 5.93
 -1 2 18 27.93 5.25
 1 2 -18 26.8 3.9
 1 2 -18 31.07 4.56
 -1 2 18 34.23 6.49
 1 -2 -17 111.55 8.18
 -1 2 17 115.66 11.03
 1 2 -17 105.19 7.27
 1 2 -17 122.09 7.83
 1 -2 -17 101.09 7.65
 -1 2 17 102.96 10.47
 -1 2 17 86.8 8.79
 -1 -2 17 109.69 10.51
 1 2 -17 93.66 7.31
 1 2 -16 6.24 3.22
 -1 2 16 4.19 4.16
 1 -2 -16 8.22 3.5
 1 2 -16 3.45 2.28
 -1 2 16 7.65 3.53
 -1 -2 16 4.02 3.98
 1 -2 -16 10.69 3.54
 1 2 -16 8.94 2.8
 -1 2 16 3.39 3.66
 1 -2 -15 319.49 15.56
 1 -2 -15 342.19 16.46
 -1 2 15 340.74 20.1
 -1 2 15 313.02 19.47
 -1 2 15 327.13 18.39
 1 2 -15 314.65 15.54
 -1 -2 15 359.83 20.35
 1 -2 -15 348.2 16.18
 1 2 -15 306.32 15.54
 -1 2 15 311.56 17.26
 1 -2 -14 10.08 3.24
 -1 2 14 9.72 4.16
 -1 2 14 10.39 3.64
 -1 -2 14 10.04 4.2
 1 -2 -14 5.21 3.08
 1 2 -14 5.14 2.28
 1 -2 -14 2.91 2.21
 1 2 -14 9.1 2.46
 1 -2 -13 512.86 23.47
 -1 2 13 562.67 27.26
 -1 -2 13 604.26 28.25
 1 2 -13 531.48 23.11
 1 -2 -13 523.4 23.08
 1 2 -13 525.11 26.91
 1 2 -13 533.2 23.08
 1 2 -12 13.74 2.5
 -1 2 12 6.58 3.51
 1 -2 -12 6.55 2.95
 1 -2 -12 12.98 2.63
 1 2 -12 10.43 2.51
 1 -2 -12 5.15 2.14
 1 2 -12 8.97 3.33
 -1 2 11 407.13 19.9
 1 -2 -11 372.24 17.58
 1 -2 -11 393.31 17.5
 1 -2 -11 411.55 17.69
 -1 2 10 6.52 3.22
 1 2 -10 6.47 3.02
 -1 2 10 2.87 2.79
 1 2 -9 736.92 33.41
 -1 2 9 756.75 32.82
 -1 -2 9 776.1 33.97
 -1 2 9 766.17 33.38
 -1 2 9 770.88 33.27
 1 2 -8 62.76 5.69
 -1 2 8 61.97 5.51
 -1 -2 8 63.17 6.05
 -1 2 8 66.44 5.87
 -1 2 8 63.25 5.83
 1 2 -7 617.51 26.12
 -1 2 7 593.81 25.82
 1 2 -7 610.5 26.07
 -1 2 7 561.84 25.56
 -1 -2 7 545.82 25.97
 -1 2 7 602.05 25.6
 -1 2 6 103.56 6.77
 -1 -2 6 117.94 7.33
 -1 2 6 94.97 6.52
 1 2 -6 105.45 6.85
 -1 2 6 87.22 6.44
 -1 -2 5 1407.96 54.03
 -1 2 5 1330.52 53.32
 -1 2 5 1327.1 53.31
 -1 2 5 1364.36 53.36
 1 2 -5 1340.52 53.59
 -1 2 4 6.61 2.36
 -1 -2 4 3.68 2
 1 2 -4 3.59 1.73
 -1 2 4 5.56 2.16
 -1 2 4 5.37 2.05
 1 2 -4 3.3 1.59
 -1 2 3 2630.37 101.39
 1 2 -3 2614.71 101.56
 1 2 -3 2629.96 100.54
 -1 2 3 2713.72 101.32
 -1 2 3 2679.77 101.33
 -1 2 2 463.42 20.23
 1 2 -2 463.73 20.4
 1 2 -2 483.56 19.13
 -1 2 2 510.13 20.24
 1 2 -1 3190.23 118.31
 -1 2 1 3259.38 118.07
 -1 2 1 3006.02 116.93
 -1 2 0 3.91 1.33
 1 2 0 2.71 0.68
 1 2 0 1.42 2.02
 1 2 0 2.33 1.8
 -1 2 0 6.78 1.91
 1 2 1 3627.69 136.44
 -1 2 -1 3593.72 136.02
 1 2 1 3590 136.37
 1 2 2 222.55 10.58
 -1 2 -2 235.18 10.91
 -1 2 -2 234.61 10.76
 -1 2 -2 232.32 10.35
 1 2 2 227.28 10.76
 1 2 3 1121.7 43.76
 -1 2 -3 1106.95 44.03
 1 2 3 1066.69 43.59
 -1 2 -3 1123.18 43.44
 -1 2 -3 1140.07 43.82
 1 2 3 1090.1 43.32
 -1 2 -4 92.99 6.59
 -1 2 -4 112.68 6.57
 1 2 4 119.87 6.75
 -1 2 -4 90.78 5.99
 -1 2 -4 124.15 6.68
 1 2 4 123.17 6.29
 -1 2 -5 899.13 36.93
 1 2 5 877.02 35.32
 -1 2 -5 899.84 35.89
 1 2 5 859.65 35.93
 -1 2 -5 901.81 36.28
 1 2 6 588.47 24.65
 -1 2 -6 597.01 24.91
 1 2 6 623.1 24.91
 -1 2 -6 537.36 24.09
 -1 2 -6 519.2 24.38
 1 2 6 564.53 23.56
 1 -2 7 184.2 10.28
 1 2 7 161.54 8.57
 -1 2 -7 164.55 9.68
 1 2 7 166.45 9.66
 -1 2 -7 164.81 9.69
 1 2 7 159.17 9.69
 -1 2 -7 167.8 9.81
 -1 -2 -8 26.5 3.13
 1 -2 8 32.68 4.31
 1 2 8 32.62 4.24
 1 2 8 27.88 4.38
 1 2 8 33.94 3.74
 1 2 8 35.4 3.44
 -1 2 -8 33.03 4.28
 -1 2 -8 36.5 4.39
 -1 2 -9 293.32 15.3
 1 2 9 259.59 14.63
 -1 -2 -9 262.45 13.45
 1 -2 9 278.59 15.16
 1 2 9 287.06 13.29
 1 2 9 285.28 13.79
 -1 2 -9 283.17 15.16
 1 2 9 272.95 14.93
 1 2 10 437.98 20.15
 1 2 10 412.25 19.26
 -1 -2 -10 446.58 20.18
 1 -2 10 450.52 22.08
 1 2 10 438.66 21.77
 -1 2 -10 457.63 22.03
 -1 2 -11 59.57 4.73
 -1 -2 -11 55.45 4.81
 -1 -2 -11 64.63 4.97
 1 2 11 47.34 4.96
 1 2 11 48.26 4.39
 -1 2 -11 61.13 4.84
 1 -2 11 41.44 5.57
 -1 2 -11 57.15 4.53
 -1 2 -11 52.34 4.5
 -1 2 -12 327.14 15.34
 1 -2 12 342.27 18.91
 -1 2 -12 318.14 15.42
 1 2 12 330.76 18.61
 -1 -2 -12 334.02 15.72
 -1 2 -12 329.61 15.46
 -1 2 -12 311.29 15.33
 -1 2 -12 331.68 18.66
 1 2 12 348.27 16.91
 1 2 12 341.28 15.76
 -1 -2 -12 332.69 15.57
 -1 2 -13 42.86 5.85
 -1 -2 -13 33.94 4.34
 1 2 13 42.05 6.25
 -1 -2 -13 30.86 4.14
 1 2 13 33.78 4.39
 -1 2 -13 36.09 4.12
 -1 2 -13 38.28 4.13
 -1 2 -13 42.47 4.14
 -1 2 -14 26.03 3.9
 1 -2 14 40.66 5.96
 1 2 14 34.23 6
 -1 -2 -14 29.91 4.29
 -1 2 -14 25.56 3.59
 -1 2 -14 22.98 3.76
 -1 -2 -14 28.75 4.27
 1 2 15 28.3 5.83
 -1 -2 -15 45.47 5
 -1 -2 -15 34.46 4.63
 1 2 15 44.03 5.22
 -1 2 -15 39.9 4.45
 1 -2 15 36.91 5.72
 -1 2 -15 45.67 4.7
 -1 -2 -15 38.07 4.35
 -1 2 -15 38.33 4.46
 1 2 15 34.41 6.05
 -1 2 -16 58.58 5.43
 -1 -2 -16 66.99 6.3
 1 2 16 63.22 8.08
 1 2 16 63.25 7.99
 1 -2 16 74.4 7.77
 -1 2 -16 60.25 5.57
 -1 -2 -16 58.37 5.37
 -1 -2 -16 63.02 5.94
 -1 2 -16 58.97 5.53
 -1 2 -17 71.23 6.12
 -1 -2 -17 75.05 6.63
 1 2 17 75.43 8.99
 1 2 17 71.01 8.71
 1 -2 17 70.98 7.65
 -1 -2 -17 72.87 5.94
 -1 2 -17 69.49 6.06
 -1 -2 -17 67.27 6.45
 -1 2 -17 70.8 6.24
 -1 2 -18 78.01 6.49
 1 2 18 89.89 10.06
 1 2 18 90.99 9.94
 1 -2 18 85.54 8.48
 -1 -2 -18 95.83 7.45
 -1 2 -18 75.89 6.7
 -1 2 -18 71.88 6.42
 -1 -2 -18 83.55 6.33
 -1 2 -19 50.23 5.24
 -1 -2 -19 49.63 5.13
 -1 2 -19 55.6 5.52
 1 2 19 45.51 7.67
 1 2 19 45.7 7.13
 -1 -2 -19 51.89 5.65
 -1 2 -19 42.01 5.12
 -1 2 -20 81.52 6.68
 1 2 20 102.09 10.8
 1 2 20 89.16 10.1
 -1 -2 -20 82.51 6.49
 -1 2 -20 73.5 6.61
 -1 2 -20 89.2 6.69
 -1 -2 -20 96.94 7.51
 -1 2 -20 77.17 6.88
 1 2 21 39.18 7.16
 -1 2 -21 37.85 4.67
 -1 -2 -21 36.58 5.1
 -1 2 -21 54.39 5.23
 1 2 21 32.01 6.3
 -1 2 -22 180.78 9.98
 1 2 22 179.78 9.75
 -1 -2 -22 171.95 9.64
 1 2 22 149.68 13.14
 -1 2 -22 169.28 10.51
 -1 2 -22 175.45 10.09
 -1 -2 -23 3.92 3.13
 -1 2 -23 4.69 2.32
 -1 2 -23 4.12 2.88
 1 2 23 5.11 2.12
 -1 2 -23 -1.47 2.5
 -1 2 -23 1.33 2.9
 -1 -2 -23 2.46 2.4
 -1 2 -24 44.37 4.89
 -1 -2 -24 57.25 5.2
 -1 2 -24 60.35 5.35
 -1 2 -24 51.65 4.57
 1 2 24 45.53 3.88
 -1 -2 -25 5.47 2.76
 -1 2 -25 6.12 2.08
 -1 2 -25 3.79 2.05
 -1 2 -25 4.27 2.76
 -1 2 -25 1.1 2.34
 -1 2 -26 67.3 4.27
 -1 -2 -26 83.31 5.23
 -1 2 -26 72.87 5.11
 -1 2 -26 83.64 5.37
 -1 2 -27 2.66 1.72
 -1 2 -27 2.59 1.76
 -1 -2 -27 5.93 1.8
 1 3 -27 23.15 2.07
 1 3 -27 18.5 1.97
 1 3 -26 6.11 1.93
 1 -3 -26 6.6 1.87
 1 3 -26 5.75 1.98
 1 3 -25 126.21 7.25
 1 -3 -25 137.21 7.09
 1 3 -25 137 7.23
 1 3 -24 4.75 2.73
 1 3 -24 3.57 1.84
 -1 3 24 3.74 1.95
 1 3 -24 3.14 2.09
 1 -3 -24 2.22 2.41
 1 -3 -23 281.56 13.26
 1 3 -23 264.79 12.54
 -1 3 23 254.54 12.82
 1 3 -23 259.08 13.31
 1 3 -23 253.52 12.37
 1 3 -22 3.8 2.97
 -1 3 22 1.03 2.26
 1 3 -22 2.93 2.24
 1 -3 -22 3.5 3.11
 -1 3 21 479.73 29.44
 -1 3 21 617.47 25.57
 1 3 -21 605.46 25.09
 1 3 -21 544.83 25.03
 -1 3 21 542.44 29.84
 1 -3 -20 24 4.32
 -1 3 20 13.56 3.79
 1 3 -20 29.37 4.4
 -1 -3 20 30.39 5.61
 -1 3 20 17.97 5.24
 -1 3 19 887.11 37.68
 -1 3 19 813.37 42.34
 1 3 -19 868.1 37.28
 1 -3 -19 882.83 37.61
 1 3 -19 914.46 37.64
 1 3 -19 918.23 37.34
 -1 -3 19 864.68 42.14
 1 3 -18 0.31 2.9
 1 3 -18 -0.31 2.32
 -1 -3 18 2.99 4.1
 -1 3 18 7.7 5.02
 1 3 -18 3.5 3.37
 1 -3 -18 3.89 3.25
 -1 3 18 3.61 3.25
 1 3 -17 291.23 14.91
 1 3 -17 276.54 14.77
 -1 -3 17 291.91 19.41
 1 3 -17 301.98 15.18
 -1 3 17 284.37 19.14
 1 -3 -17 297.23 15.26
 1 3 -16 5.2 2.98
 1 -3 -16 3.74 3.26
 1 3 -16 3.65 2.32
 1 3 -16 5.79 3.23
 -1 3 16 0.73 4.29
 -1 -3 16 11.73 4.78
 1 -3 -15 682.06 29.58
 -1 3 15 662.21 34.03
 1 3 -15 659.2 29.29
 -1 -3 15 724.52 35.34
 1 3 -15 607.14 33.83
 1 3 -15 693.27 29.53
 1 3 -15 708.73 29.65
 1 3 -14 215.04 11.24
 1 3 -14 194.81 14.67
 -1 3 14 191.15 12.59
 1 -3 -14 209.7 11.5
 1 3 -14 199.54 11.23
 -1 3 14 208.59 14.79
 1 3 -13 1017.67 41.56
 1 -3 -13 1019.22 41.67
 -1 3 13 1036.01 44.1
 1 3 -13 1013.29 46.61
 -1 3 13 976.65 45.81
 1 3 -12 34.68 3.68
 -1 3 12 27.79 5.32
 1 -3 -12 28.74 4.04
 1 3 -12 37.06 5.53
 1 -3 -11 1962.51 78.24
 1 3 -11 2135.24 83.23
 1 3 -11 1994.6 78.24
 -1 3 11 2094.84 82.55
 -1 -3 10 197.13 13.62
 -1 3 10 203.93 13.3
 1 -3 -10 221.73 10.98
 1 3 -10 230.41 14.04
 -1 3 10 206.4 12.67
 1 3 -10 227.95 10.91
 -1 3 9 1237.13 50.5
 -1 -3 9 1175.04 51.67
 1 3 -9 1214.21 48.29
 1 3 -8 209.01 12.23
 -1 3 8 198.65 11.52
 -1 -3 8 173.76 11.88
 -1 3 8 176.6 11.51
 1 3 -8 201.85 12.15
 -1 3 7 652.14 28.64
 -1 3 7 618.85 28.16
 -1 -3 7 626.73 28.97
 -1 3 7 663.62 28.56
 1 3 -7 627 28.68
 -1 3 6 5.41 2.51
 -1 -3 6 3.23 2.45
 -1 3 6 6.46 2.86
 1 3 -6 2.69 2.27
 1 3 -5 2188.19 61.21
 -1 -3 5 2275.86 61.75
 -1 3 5 2160.81 60.75
 -1 3 5 2144.84 60.88
 1 3 -4 187.24 10.64
 -1 3 4 177.95 10.2
 1 3 -4 180.96 9.14
 -1 3 4 177.14 10.13
 -1 3 3 1781.94 66.61
 1 3 -3 1776.19 66.94
 1 3 -3 1714.71 64.71
 -1 3 3 1616.82 63.26
 -1 3 3 1841.58 66.59
 1 3 -2 873.63 36.56
 -1 3 2 894.53 36.42
 1 3 -2 893.19 34.32
 -1 3 2 870.87 33.84
 -1 3 2 854.58 36.07
 -1 3 1 6000.48 227.74
 1 3 -1 5939.08 227.85
 -1 3 1 6025.18 225.71
 -1 3 1 6072.11 227.47
 1 3 0 619.51 25.06
 -1 3 0 689.58 27.81
 1 3 0 676.9 27.76
 -1 3 0 663.35 26.21
 -1 3 -1 6398.57 239.53
 1 3 1 6284.38 239.34
 -1 3 -1 6174.84 238.17
 -1 3 -1 6364.57 238.44
 1 3 1 6484.51 239.25
 -1 3 -2 788.49 33.4
 1 3 2 800.15 33.23
 -1 3 -2 791 32.25
 -1 3 -2 812.43 32.89
 1 3 2 797.92 33.16
 1 3 3 3223.63 125.12
 -1 3 -3 3304.49 125.58
 1 3 3 3311.12 125.29
 -1 3 -3 3231.69 124.44
 -1 3 -4 263.46 13.51
 1 3 4 256.21 13.02
 1 3 4 290.17 13.62
 -1 3 -4 249.07 12.66
 -1 3 -5 1952.74 77.29
 1 3 5 1942.44 76.63
 -1 3 -5 1995.86 77.5
 1 3 5 1950.05 77.19
 -1 3 -6 116.15 7.99
 1 3 6 108.42 7.35
 -1 3 -6 124.2 7.83
 -1 3 -6 129.5 8.4
 1 3 6 107.5 7.94
 -1 3 -7 1001.27 40.98
 1 3 7 957.77 40.45
 -1 3 -7 950.59 40.2
 1 3 7 939.11 39.45
 1 3 7 942.11 40.55
 -1 3 -8 193.61 11.92
 1 3 8 179.21 11.47
 -1 3 -8 178.75 11.34
 1 3 8 197.57 10.78
 1 -3 8 199.44 12.37
 -1 3 -8 204.46 12.16
 1 3 9 2779.65 105.46
 -1 3 -9 2816.72 108.89
 -1 3 -9 2718.06 105.65
 -1 3 -9 2711.35 105.64
 1 3 9 2737.69 107.02
 -1 -3 -9 2745.46 105.52
 -1 3 -9 2803.38 106.35
 -1 3 -9 2748.32 105.93
 1 -3 9 2847.14 109.84
 -1 3 -10 385.49 18.18
 1 3 10 405.39 17.68
 -1 3 -10 400.86 17.83
 -1 3 -10 403.24 21.16
 1 3 10 388.35 20.63
 1 3 10 385.72 18.75
 -1 -3 -10 389.28 17.75
 -1 3 -10 402.81 17.9
 1 -3 10 407.45 21.47
 1 -3 11 2092.95 86.03
 -1 -3 -11 2094.06 81.39
 -1 -3 -11 2077.58 80.92
 -1 3 -11 2113.04 81.93
 1 3 11 2042.51 82.42
 -1 3 -11 2249.21 86.19
 -1 3 -11 2043.94 81.3
 1 3 11 2132.96 81.24
 1 3 11 2155.36 85.38
 -1 3 -11 2053.87 81.42
 1 -3 12 161.82 12.86
 -1 3 -12 189.58 10.1
 -1 3 -12 181.45 10.03
 -1 3 -12 176.12 12.94
 1 3 12 176.61 9.78
 1 3 12 173.85 12.66
 -1 -3 -12 173.09 10.01
 1 3 13 1825.44 70.67
 -1 3 -13 1811.65 70.97
 -1 3 -13 1758.19 70.64
 -1 3 -13 1719.34 75.58
 -1 -3 -13 1754.15 70.82
 1 3 13 1756.14 75.15
 -1 3 -13 1880.65 71.15
 1 3 14 332.08 16.14
 -1 3 -14 342.45 16.6
 -1 3 -14 329.04 16.39
 -1 3 -14 341.85 16.26
 -1 3 -14 316.33 20.23
 -1 -3 -14 325.06 16.43
 1 3 14 339.18 20.32
 1 3 15 826.13 35.75
 -1 -3 -15 862.39 36.23
 -1 3 -15 854.83 36.26
 1 -3 15 922.64 41.31
 -1 3 -15 865.43 35.9
 -1 3 -15 873.47 36.28
 1 3 15 821.58 40.67
 -1 3 -15 768.26 40.34
 -1 3 -16 35.62 4.52
 1 -3 16 32.48 6.17
 -1 3 -16 25.9 4.33
 -1 3 -16 29.46 4.46
 -1 -3 -16 32.04 4.89
 1 3 16 30.91 4.29
 1 3 16 37.52 6.76
 -1 -3 -17 188.82 11.14
 1 3 17 174.45 14.41
 -1 3 -17 175 10.59
 1 -3 17 180.8 13.95
 -1 3 -17 189.58 11.01
 -1 3 -17 172.37 10.74
 1 3 17 180.84 10.61
 -1 -3 -18 64.58 6.13
 1 3 18 48.68 7.77
 -1 3 -18 58.08 5.87
 1 -3 18 52.42 7.14
 1 3 18 56.35 5.47
 -1 3 -18 55.56 5.68
 -1 3 -18 63.22 5.86
 -1 3 -19 531.46 25.33
 1 3 19 524.1 29.85
 -1 3 -19 566.13 25.16
 1 3 19 562.7 24.85
 -1 3 -19 591.55 25.45
 -1 -3 -19 546.48 25.36
 -1 3 -20 377.02 18.39
 1 3 20 372.47 22.92
 -1 3 -20 364.82 18.53
 -1 3 -20 400.75 18.57
 -1 -3 -20 387.87 18.74
 1 3 21 515.37 22.57
 1 3 21 484.2 27.51
 -1 3 -21 542.61 23.26
 -1 3 -21 527.06 23.48
 -1 3 -22 49.57 4.94
 -1 -3 -22 55.97 5.48
 1 3 22 48.74 4.44
 -1 3 -22 64.21 5.2
 -1 3 -23 458.54 20.01
 -1 -3 -23 435.68 19.65
 1 3 23 400.72 18.49
 -1 3 -23 439.25 19.45
 -1 3 -23 453.69 19.4
 -1 3 -24 77.48 5.43
 -1 3 -24 65.66 4.96
 -1 3 -24 68.26 5.44
 -1 -3 -24 81.61 5.64
 -1 3 -25 264.76 12.07
 -1 3 -25 241.81 11.56
 -1 -3 -25 280.39 12.26
 -1 3 -25 254.67 12.22
 -1 -3 -26 33.17 2.98
 -1 3 -26 28.85 2.78
 -1 3 -26 26.73 2.83
 -1 3 -27 80 4.31
 -1 -3 -27 75.92 4.14
 -1 4 25 12.68 2.07
 1 4 -25 9.13 1.82
 1 -4 -25 10.13 1.67
 1 4 -25 11.22 2.04
 1 -4 -24 8.04 2.05
 1 4 -24 6.47 2.21
 -1 4 24 5.6 1.69
 1 4 -24 3.97 1.4
 1 4 -24 7.58 2.28
 1 4 -23 11.38 2.61
 1 4 -23 16.18 2.41
 -1 4 23 12.46 2.4
 1 -4 -23 12.5 2.59
 -1 4 22 30.71 3.56
 1 -4 -22 29.85 3.63
 1 4 -22 28.19 3.38
 1 4 -21 52.16 4.63
 1 4 -21 52.69 5.18
 1 4 -21 45.36 4.36
 1 -4 -21 52.23 4.91
 -1 4 21 51.98 4.81
 1 -4 -20 40.33 4.66
 1 4 -20 35.68 4.21
 1 4 -20 33.04 4.39
 -1 4 20 46.32 4.72
 1 4 -20 32.57 3.84
 -1 4 19 88.79 9.9
 -1 -4 19 98.67 10.12
 1 -4 -18 55.71 5.74
 1 4 -18 61.59 5.57
 -1 -4 18 70.36 8.95
 1 4 -18 58.83 5.78
 1 4 -18 60.71 5.92
 -1 4 18 67.43 8.67
 -1 4 18 81.07 6.53
 1 -4 -17 71.27 6.34
 1 4 -17 71.48 6.18
 -1 -4 17 66.12 8.93
 -1 4 17 78.71 6.59
 1 4 -17 65.05 6.03
 1 4 -17 57.36 5.57
 -1 4 17 69.48 8.97
 1 -4 -16 7.43 3.26
 1 4 -16 6.35 3.1
 -1 -4 16 10.89 5.4
 -1 4 16 7.78 3.36
 1 4 -16 14.64 4.55
 -1 4 16 10.3 4.43
 1 4 -16 7.59 2.67
 1 4 -16 6.28 3.15
 1 4 -15 33.01 4.52
 -1 4 15 41.72 7.04
 1 4 -15 30.83 6.29
 1 4 -15 31.34 4.34
 -1 4 15 33.5 4.63
 1 4 -15 26.1 3.74
 1 -4 -15 26.07 4.28
 1 4 -14 58.58 8.01
 -1 4 14 72.69 8.89
 1 4 -14 50.71 5.04
 1 -4 -14 53.06 5.47
 1 4 -14 60.48 5.65
 -1 4 14 53.54 5.62
 -1 4 14 53.68 6.41
 -1 4 13 9.32 3.63
 1 -4 -13 7.17 3.17
 1 4 -13 8.36 3.14
 1 4 -13 7.07 2.62
 -1 4 13 8.16 3.1
 -1 4 13 13.35 4.81
 1 4 -13 9.05 4
 1 -4 -12 127.41 8.14
 -1 4 12 132.7 8.55
 -1 4 12 126.53 11.16
 1 4 -12 122.2 11.24
 -1 4 12 138.52 10.41
 1 4 -12 118.26 7.89
 1 -4 -11 4.01 2.37
 -1 4 11 4.77 2.72
 1 4 -11 4.7 2.1
 1 4 -11 4.61 3
 -1 4 11 1.22 2.93
 -1 4 11 6.58 2.92
 1 -4 -10 17.73 3.26
 1 4 -10 26.9 4.93
 -1 4 10 29.41 5.34
 -1 4 10 22.56 3.66
 -1 4 10 19.25 4.1
 1 4 -10 22.96 3.05
 1 4 -9 80.02 7.95
 -1 4 9 86.7 8.21
 -1 4 9 64.97 6.97
 -1 4 9 76.46 5.79
 1 4 -9 72.98 7.64
 1 4 -9 68.15 5.63
 -1 -4 9 72.82 7.76
 1 4 -9 67.11 5.21
 1 -4 -9 75.48 5.3
 -1 4 8 145.16 8.46
 -1 4 8 145.66 10.44
 1 4 -8 146.81 10.87
 -1 4 8 149.19 10.81
 -1 -4 8 153.55 11.32
 1 4 -8 145.74 8.62
 -1 4 7 191.78 10.16
 -1 -4 7 197.48 13.06
 1 4 -7 207.75 10.67
 1 4 -7 196.34 12.73
 -1 4 7 208.11 12.77
 -1 4 6 5.41 2.81
 1 4 -6 2.37 2.05
 -1 4 6 2.57 1.9
 -1 -4 6 1.86 2.28
 1 4 -6 1.81 1.83
 1 4 -6 0.9 2.4
 1 4 -5 70.45 5.06
 1 4 -5 75.37 5.26
 -1 4 5 76.25 5.08
 -1 -4 5 75.03 6.9
 -1 -4 4 67.86 6.18
 -1 4 4 64.96 4.69
 1 4 -4 62.16 4.55
 -1 4 4 59.88 4.44
 -1 4 3 0.92 1.85
 1 4 -3 3.28 1.97
 -1 4 3 4.06 1.91
 -1 4 3 1.15 2.63
 -1 4 2 10.03 2.24
 1 4 -2 9.76 2.2
 -1 4 2 7.54 2
 -1 4 2 7.58 2.88
 1 4 -2 10.28 3.53
 -1 4 1 114.63 8.6
 1 4 -1 129.86 8.99
 -1 4 0 33.88 3.27
 1 4 0 31.75 4.47
 -1 4 0 30.77 4.38
 -1 4 -1 13.48 2.21
 -1 4 -1 20.76 3.61
 1 4 1 14.58 3.47
 1 4 2 8.9 2.13
 1 4 2 9.96 2.28
 -1 4 -2 8.77 1.94
 -1 4 -2 9.95 3.25
 1 4 2 6.7 2.91
 1 4 3 50.82 4.04
 1 4 3 43.85 5.16
 -1 4 -3 41.69 4.09
 1 4 3 44.39 3.7
 -1 4 -3 46.93 3.75
 1 4 4 2.66 2.42
 -1 4 -4 4.72 2.04
 1 4 4 3.27 1.92
 1 4 4 4 1.94
 -1 4 -5 107.13 6.97
 -1 4 -5 108.37 6.41
 1 4 5 110.84 6.52
 -1 4 -5 111.69 6.74
 -1 4 -5 115.49 7.66
 1 4 5 109.67 8.31
 -1 4 -6 3.8 2.32
 -1 4 -6 10.58 2.26
 1 4 6 6.69 2.18
 -1 4 -6 4.95 2.65
 1 4 6 7.09 2.73
 -1 4 -6 5.52 2.01
 -1 4 -6 6.65 2.27
 1 4 6 12.57 3.37
 -1 4 -7 7.8 2.46
 1 -4 7 6.4 2.88
 -1 4 -7 6.68 2.21
 -1 4 -7 7.21 2.73
 1 4 7 6.91 2.46
 -1 -4 -7 9.24 2.43
 1 4 7 0.9 2.71
 1 4 7 2.41 2.5
 -1 4 -7 10.58 3.33
 -1 4 -7 6 2.38
 -1 -4 -8 114.28 7.05
 -1 4 -8 107.04 7.02
 1 4 8 131.73 7.42
 1 4 8 140.49 10.09
 -1 4 -8 122.99 7.55
 1 -4 8 127.21 10.25
 -1 4 -8 117.56 8.93
 -1 4 -8 105.07 7.67
 -1 4 -8 129.5 9.89
 -1 4 -9 183.81 9.93
 1 -4 9 185.64 13.07
 -1 4 -9 142.69 9.13
 1 4 9 174.28 9.49
 -1 -4 -9 178.43 9.42
 -1 4 -9 163.96 10.05
 -1 4 -9 176.25 12.41
 -1 4 -9 185.01 12.71
 1 4 9 189.43 12.52
 -1 4 -10 26.56 3.75
 -1 4 -10 28.84 3.62
 1 4 10 27.53 3.68
 1 4 10 31.37 5.46
 -1 4 -10 36.76 5.78
 -1 -4 -10 26.98 3.88
 -1 -4 -11 4.39 2.84
 -1 4 -11 3.11 2.78
 -1 4 -11 3.98 2.23
 1 4 11 4.76 2.53
 -1 -4 -11 3.54 2.38
 -1 4 -11 2.64 2.85
 1 4 11 1.23 3.02
 1 4 12 21.95 4.77
 -1 4 -12 10.62 3.99
 1 4 12 14.85 3.28
 -1 4 -12 15.01 3.35
 -1 4 -12 18.48 3.22
 -1 -4 -12 9.77 3.34
 -1 4 -13 29.47 5.71
 1 4 13 19.86 5.56
 -1 -4 -13 27.14 4.42
 1 4 13 22.33 3.87
 -1 4 -13 14.44 3.13
 -1 4 -13 19.71 3.67
 -1 -4 -14 95.7 7.71
 -1 4 -14 95.48 7.4
 1 4 14 104.64 7.47
 -1 4 -14 104.37 7.8
 1 4 14 104.77 10.67
 -1 4 -14 107.87 10.93
 -1 4 -14 94.05 7.33
 -1 -4 -15 22.75 4.24
 -1 4 -15 18.3 3.89
 -1 4 -15 16 3.31
 -1 4 -15 17.82 4.06
 -1 4 -15 27.63 5.54
 1 4 15 15.57 5.07
 1 4 15 22.33 3.94
 -1 -4 -16 23.5 4.37
 -1 4 -16 18.29 3.78
 1 -4 16 27.62 6.11
 -1 4 -16 19.34 3.63
 -1 4 -16 28.48 4.33
 -1 4 -16 13.21 5.04
 1 4 16 27.11 6.19
 1 4 16 26.75 3.98
 -1 -4 -17 23.13 4.4
 -1 4 -17 18.64 3.76
 1 -4 17 18.99 5.46
 -1 4 -17 12.59 3.29
 -1 4 -17 15.95 3.85
 1 4 17 17.66 5.82
 1 4 17 22.28 3.84
 1 4 18 91.34 9.95
 -1 4 -18 82.3 6.78
 -1 -4 -18 89.34 7.18
 1 4 18 90.21 6.7
 -1 4 -18 70.72 6.48
 -1 4 -18 89.67 7.14
 1 -4 18 73.31 9.09
 1 4 19 168.28 14
 -1 -4 -20 29.96 4.33
 1 4 20 30 3.71
 -1 4 -20 34.86 4.32
 -1 4 -20 27.12 3.87
 1 4 21 60.11 4.78
 -1 4 -21 62.88 5.16
 -1 4 -21 52.18 5.1
 -1 4 -21 69.88 5.53
 -1 -4 -21 66.21 5.61
 1 4 22 62.64 4.54
 -1 4 -22 57.38 4.84
 -1 4 -22 56.27 4.93
 -1 -4 -22 67.85 5.33
 -1 4 -22 67.61 5.2
 -1 4 -23 46.23 4.02
 -1 4 -23 49.37 4.07
 1 4 23 43.01 3.3
 -1 -4 -23 46.99 4.27
 -1 4 -24 74.55 5.19
 -1 4 -24 75.36 4.77
 -1 4 -24 73.96 4.78
 -1 -4 -24 84.45 5.15
 1 4 25 10.24 1.95
 -1 -4 -25 6.85 1.71
 -1 4 -25 7.35 1.5
 -1 4 -25 8.62 1.91
 -1 4 -25 8.14 1.62
 -1 5 24 21.57 2.27
 1 5 -24 22.09 2.25
 1 5 -23 8.55 2.1
 -1 5 23 4.93 1.91
 -1 5 23 7.13 1.54
 1 5 -22 47.17 3.56
 1 -5 -22 35.33 3.02
 -1 5 22 50.28 3.63
 -1 5 22 46.35 4.2
 -1 5 21 19.34 2.92
 1 5 -21 19.02 2.68
 1 -5 -21 22.21 2.73
 1 5 -21 23.45 2.98
 -1 5 21 14.13 3.05
 1 5 -20 76.44 5.52
 1 5 -20 63.07 4.91
 1 -5 -20 78.23 5.2
 -1 5 20 82.03 5.78
 1 5 -19 2.73 2.66
 -1 5 19 5.45 2.66
 1 5 -19 6.39 1.99
 1 5 -19 4.93 2.61
 1 -5 -19 3.77 2.54
 1 -5 -18 56.73 5.16
 1 5 -18 66.51 5.65
 1 5 -18 65.76 5.33
 1 5 -18 64 5.64
 -1 5 18 66.92 5.75
 -1 5 17 28.44 5.86
 1 -5 -17 29.15 4.01
 -1 -5 17 34.93 7.16
 1 5 -17 28.88 3.8
 -1 -5 16 171.35 15.17
 -1 5 16 173.9 10.73
 1 5 -16 206.43 11.33
 1 5 -16 177.31 10.5
 -1 5 16 156.88 13.81
 1 5 -16 171.2 14.39
 1 5 -15 122.23 8.26
 -1 5 15 119.76 11.74
 1 5 -15 103.62 11.27
 -1 5 15 125.54 8.77
 1 5 -15 127.78 8.87
 1 5 -15 129.24 8.39
 1 -5 -15 118.91 8.01
 -1 5 14 62.94 8.27
 1 5 -14 52 8.23
 1 5 -14 68.92 5.8
 1 -5 -14 57.13 5.34
 -1 5 14 55.98 5.97
 1 5 -14 62.54 5.72
 1 5 -13 113.36 7.72
 -1 5 13 113.12 9.63
 1 5 -13 110.82 7.63
 1 -5 -13 101.56 7.21
 -1 5 13 98.89 7.85
 -1 5 13 111.72 11.03
 1 5 -13 93.78 10.67
 -1 5 12 97.34 9.21
 -1 5 12 111.38 8.01
 1 5 -12 101.88 10.94
 -1 5 12 111.63 10.74
 1 5 -12 100.4 7.37
 1 5 -12 106.56 7.43
 -1 5 11 38.89 5.93
 1 5 -11 34.13 6.57
 -1 5 11 39.28 6.63
 -1 5 11 46.08 5.16
 1 5 -11 51.03 4.99
 1 5 -11 42.14 4.57
 1 5 -10 606.53 27.56
 1 5 -10 682.41 29
 -1 5 10 669.15 32.86
 1 5 -10 661.13 33.5
 -1 5 10 642.44 28.37
 1 5 -10 653.07 28.08
 -1 5 10 635.05 31.7
 1 5 -9 485.86 26.47
 1 5 -9 476.36 22.54
 1 5 -9 536.59 27.45
 -1 5 9 475.41 25.8
 -1 5 9 469.97 22.01
 1 5 -9 477.56 21.95
 -1 5 9 526.22 26.22
 1 5 -8 379.49 21.79
 -1 5 8 365.22 21.14
 -1 5 8 387.76 21.57
 -1 5 8 368.93 18.19
 1 5 -8 378.79 18.24
 -1 5 8 381.11 17.89
 1 5 -7 455.84 24.89
 -1 5 7 439.64 21.2
 1 5 -7 485.91 21.62
 -1 5 7 451.73 24.46
 -1 5 7 457.21 24.44
 -1 5 7 486.67 21.17
 -1 5 6 465.23 24.41
 1 5 -6 477.9 24.66
 -1 -5 6 413.24 24.08
 -1 5 6 473.39 21.07
 1 5 -6 455.12 20.75
 1 5 -6 457.11 21.16
 -1 5 6 460.06 23.91
 -1 5 6 471.28 20.75
 1 5 -5 437.69 19.74
 -1 5 5 449.42 20
 -1 -5 5 401.83 22.76
 1 5 -5 431.55 23.13
 1 5 -5 467.81 20.34
 -1 5 5 422.23 19.48
 -1 5 5 416.93 22.93
 1 5 -4 261.89 13.25
 1 5 -4 280.71 16.57
 -1 5 4 267.94 13.18
 -1 5 4 280.49 16.6
 -1 5 4 267.8 13.42
 -1 5 3 354.87 16.21
 -1 5 3 341.74 19.45
 1 5 -3 337.04 19.7
 1 5 -3 360.77 16.38
 -1 5 3 345.8 16.43
 -1 5 2 306.87 14.03
 1 5 -2 291.71 14.02
 1 5 -2 256.67 16.86
 -1 5 2 277.3 16.97
 -1 5 2 300.5 14.25
 -1 5 1 340.3 15.71
 1 5 -1 334.4 15.69
 1 5 -1 353.62 19.49
 -1 5 1 321.86 18.77
 -1 5 1 344.37 15.99
 1 5 0 385.22 17.54
 -1 5 0 391.06 17.54
 1 5 0 376.4 20.88
 -1 5 0 380.67 20.84
 -1 5 0 395.04 17.85
 1 5 0 389.01 17.75
 1 5 1 322.97 15.06
 -1 5 -1 321.21 14.99
 -1 5 -1 315.89 18.17
 1 5 1 308.86 18.15
 1 5 1 327.77 15.37
 -1 5 -2 311.77 14.77
 1 5 2 314.42 14.84
 -1 5 -2 314.87 18.15
 1 5 2 329.18 18.35
 1 5 2 311.8 15.06
 -1 5 -3 909.33 37.93
 1 5 3 928.41 38.01
 -1 5 -3 923.03 42.02
 1 5 3 935.25 41.94
 1 5 3 971.09 38.48
 -1 5 -4 412.79 19.25
 -1 5 -4 448.14 23.08
 1 5 4 433.16 19.69
 1 5 4 419.33 19.31
 -1 5 -4 468.1 23.57
 1 5 4 468.26 23.25
 -1 5 -5 474.47 21.59
 -1 5 -5 525.64 25.8
 1 5 5 501.33 22.13
 -1 -5 -5 477.91 20.82
 -1 5 -5 503.15 22.27
 1 5 5 487.77 21.7
 -1 5 -5 504.03 25.72
 1 5 5 515.26 25.43
 1 5 6 712.47 33.17
 -1 5 -6 669.58 33.39
 -1 5 -6 689.26 29.45
 -1 5 -6 744.68 34.02
 1 5 6 701.87 29.93
 -1 -5 -6 665.11 28.55
 1 5 6 695.66 29.49
 -1 5 -6 732.65 30.24
 1 5 6 718.25 33.27
 -1 5 -7 1452.23 60.47
 1 5 7 1409.26 55.47
 -1 -5 -7 1339.98 54.5
 1 5 7 1430.11 59.31
 1 5 7 1360.28 59.42
 -1 5 -7 1405.03 56.02
 1 5 7 1378.83 55.87
 -1 5 -8 275.96 17.28
 1 5 8 248.49 13.23
 -1 -5 -8 247.54 12.6
 1 5 8 263.54 16.03
 1 5 8 252.89 16.33
 1 5 8 264.12 13.87
 -1 5 -8 279.13 13.95
 -1 5 -9 742.76 35.1
 1 5 9 680.2 33.9
 -1 5 -9 759.93 35.45
 1 5 9 699.66 29.87
 -1 -5 -9 650.17 29.03
 1 5 9 726.13 33.18
 -1 5 -9 692.11 30.44
 -1 5 -10 252.41 13.23
 -1 5 -10 231.31 12.71
 1 5 10 216.57 15.8
 -1 5 -10 223.27 16.26
 1 5 10 237.4 14.85
 1 5 10 236.88 12.62
 -1 -5 -10 221.07 12.01
 -1 5 -11 947.32 39.62
 1 5 11 941.65 44.95
 -1 5 -11 979.76 46.09
 -1 -5 -11 1014.38 40.33
 1 5 11 952.1 40.21
 -1 5 -11 976.83 40.52
 -1 -5 -11 930.14 39.64
 -1 -5 -12 320.27 16.8
 -1 5 -12 386.65 23.02
 1 5 12 363.18 21.96
 1 5 12 362.24 17.48
 -1 5 -12 350.51 17.57
 -1 5 -12 361.56 16.99
 -1 -5 -13 492.64 22.64
 -1 5 -13 473.73 28.18
 1 5 13 493.26 27.7
 1 5 13 493.95 23.02
 -1 5 -13 518.42 23.4
 -1 5 -13 502.42 22.63
 -1 5 -14 269.54 13.93
 -1 -5 -14 258.06 13.98
 1 5 14 245.44 17.91
 -1 5 -14 262.77 19.01
 1 5 14 285.68 14.45
 -1 5 -14 266.87 14.48
 -1 5 -14 284.15 14.97
 -1 5 -15 558.44 24.85
 -1 5 -15 552.82 25.54
 -1 -5 -15 520.32 24.76
 -1 5 -15 527.64 30.53
 1 5 15 559.45 30.31
 1 5 15 568.87 25.17
 -1 5 -15 599.29 25.92
 -1 5 -16 399.7 19.66
 1 -5 16 400.19 24.51
 1 5 16 380.25 24.04
 -1 5 -16 374.12 24.13
 1 5 16 423.4 19.36
 -1 5 -16 403.59 19.16
 -1 5 -16 424.5 20.01
 1 -5 17 611.2 32.45
 1 5 17 613.58 32.45
 -1 5 -18 281.03 14.48
 -1 5 -18 298.22 14.68
 -1 -5 -18 277.11 14.05
 1 5 18 271.72 13.91
 -1 5 -19 394.81 18.6
 -1 5 -19 419.35 18.85
 -1 -5 -19 392.82 18.28
 1 5 19 396.47 18.05
 -1 5 -20 94.82 6.54
 -1 -5 -20 104.64 6.69
 -1 5 -20 116.51 7.17
 1 5 20 97.45 6.27
 -1 5 -21 179.3 10.13
 1 5 21 204.3 10.96
 -1 5 -21 230.26 10.7
 -1 -5 -21 196.22 10.09
 1 5 21 218.13 9.88
 -1 -5 -22 114.94 6.14
 -1 5 -22 91.79 5.89
 -1 5 -22 133.87 6.65
 1 5 22 103.23 5.46
 1 5 22 113.68 6.78
 -1 5 -23 157.51 7.49
 -1 5 -23 148.12 7.11
 -1 -5 -23 127.88 6.63
 1 5 23 136.19 7.37
 -1 5 -24 57.47 3.57
 1 5 24 54.22 3.58
 1 6 -22 73.06 4.19
 -1 6 22 67.85 4.17
 -1 6 21 83.52 4.94
 1 6 -21 72.19 4.25
 -1 6 21 70.41 4.22
 -1 6 20 171.28 9.02
 1 6 -20 170.97 8.46
 -1 6 20 170.53 8.43
 -1 6 19 51.04 4.77
 1 6 -19 61.02 4.6
 -1 6 19 55.39 4.37
 -1 6 18 189.24 10.46
 1 6 -18 186.62 9.96
 -1 6 18 180.31 9.85
 1 6 -17 29.86 3.92
 1 6 -17 23.61 2.94
 -1 6 17 21.15 3.81
 -1 6 17 22.7 3.55
 1 6 -16 162.34 9.74
 -1 6 16 176.14 9.78
 1 6 -16 151.71 8.94
 -1 6 16 169.38 10.27
 1 6 -16 147.61 8.91
 -1 6 15 34.68 4.39
 1 6 -15 28.96 4.39
 -1 6 15 28.1 4.47
 1 6 -15 29.49 3.69
 1 6 -14 201.76 11.11
 -1 6 14 200.77 15.19
 1 6 -14 178.61 15.17
 -1 6 13 58.18 8
 1 6 -13 67.52 8.74
 1 6 -12 241.37 17.62
 -1 6 12 220.23 16.56
 -1 6 12 249.8 13.38
 1 6 -12 225.07 12.64
 -1 6 12 239.36 13.64
 -1 6 11 112.26 8.51
 -1 6 11 115.65 10.41
 -1 6 11 106.59 8.16
 1 6 -11 121.63 8.09
 1 6 -11 107.79 11.52
 -1 6 10 443.1 21.01
 -1 6 10 430.58 24.09
 1 6 -10 404 25.25
 -1 6 10 419.54 20.3
 1 6 -10 415.46 19.98
 1 6 -9 24.37 5.5
 1 6 -9 23.84 3.65
 -1 6 9 27.92 4.57
 -1 6 9 29.25 5.62
 -1 6 9 26.53 4.41
 1 6 -9 20.05 3.89
 -1 6 8 138.85 9.82
 1 6 -8 153.38 10.12
 1 6 -8 160.89 13.39
 1 6 -8 157.89 13.6
 -1 6 8 163.29 10
 -1 6 8 169.96 13.11
 1 6 -7 27.22 5.48
 -1 6 7 27.8 5.67
 -1 6 7 27.85 4.29
 -1 6 7 29.67 4.29
 1 6 -7 23.41 3.91
 -1 6 6 145.18 9.47
 1 6 -6 133.88 9.23
 1 6 -6 144.44 12.26
 -1 6 6 133.65 8.94
 -1 6 6 146.52 12.22
 1 6 -5 80.59 6.44
 -1 6 5 72.81 8.39
 -1 6 5 71.8 6.41
 1 6 -5 52.36 7.61
 -1 6 5 73.09 6.19
 1 6 -5 75.52 6.35
 1 6 -4 70.98 6.14
 -1 6 4 86.85 8.96
 1 6 -4 60.93 7.9
 -1 6 4 77.25 6.36
 -1 6 4 71.77 6.03
 1 6 -4 61.72 5.91
 -1 6 3 34.74 6.1
 1 6 -3 26.79 5.3
 -1 6 3 25.14 4.04
 1 6 -3 36.11 4.55
 -1 6 3 26.16 3.84
 1 6 -3 29.73 4.07
 -1 6 2 41.74 4.91
 -1 6 2 30.36 5.77
 -1 6 2 41.1 4.55
 1 6 -2 44.05 4.88
 -1 6 1 84.33 6.59
 1 6 -1 88.66 6.71
 -1 6 1 86.63 9.22
 1 6 -1 86.04 9.22
 1 6 0 98.19 10.09
 -1 6 0 100.82 10.03
 1 6 0 120.51 7.75
 -1 6 0 105.01 7.4
 -1 6 -1 0.69 3.83
 -1 6 -1 5.6 2.62
 1 6 1 4.6 2.95
 1 6 1 4.86 3.94
 -1 6 -2 99.3 7.09
 1 6 2 97.25 7.13
 1 6 2 97.18 9.88
 -1 6 -2 101.24 10.11
 1 6 2 99.52 7.35
 -1 6 -3 7.63 3.82
 1 6 3 7.6 2.92
 -1 6 -3 0.68 2.94
 1 6 3 10.41 4.31
 -1 6 -3 6.85 2.85
 1 6 3 9.61 2.98
 -1 6 -3 7.75 2.69
 -1 6 -4 61.91 5.55
 -1 6 -4 54.63 7.49
 1 6 4 71.05 6.13
 -1 6 -4 71.07 8.19
 1 6 4 54.11 7.59
 1 6 4 65.22 5.83
 -1 6 -4 68.71 6.08
 -1 6 -5 152.91 9.68
 1 6 5 171.69 10.32
 -1 6 -5 161.79 13.09
 -1 6 -5 166.24 10.26
 1 6 5 162.82 9.91
 1 6 5 175.47 13.39
 -1 6 -6 5.81 3.78
 1 6 6 10.95 4.13
 -1 6 -6 7.8 2.79
 1 6 6 6.44 2.86
 1 6 6 6.41 3.14
 -1 6 -7 19.37 4.86
 1 6 7 25.5 5.04
 -1 6 -7 27.39 4.26
 1 6 7 34.13 4.49
 1 6 7 36.01 4.89
 1 6 8 5.34 3.34
 -1 6 -8 4.57 4.04
 1 6 8 1.95 3.25
 -1 6 -8 1.56 3.19
 1 6 8 4.79 3
 -1 6 -8 3.67 2.34
 1 6 9 70.2 6.28
 1 6 9 73.08 7.96
 -1 6 -9 64.35 5.98
 -1 6 -9 57.42 5.99
 1 6 9 70.14 6.58
 -1 6 -9 80.92 9.14
 -1 6 -10 57.29 8.28
 -1 6 -10 76.72 6.31
 1 6 10 54.85 6.17
 1 6 10 72.28 6.26
 1 6 11 209.75 12.77
 -1 -6 -11 213.82 12.22
 -1 6 -11 210.75 12.34
 -1 6 -11 231 17.05
 1 6 11 226.83 12.42
 -1 6 -12 89.81 7.04
 1 6 12 65.91 8.66
 -1 6 -12 64.34 9.03
 1 6 12 90.18 6.95
 1 6 12 82.63 7.27
 -1 6 -13 48.29 7.6
 1 6 13 45.75 7.29
 1 6 14 0.75 3.73
 -1 6 -14 -0.81 3.2
 1 6 15 75.28 5.91
 -1 6 -15 63.46 5.97
 1 6 15 77.34 6.59
 -1 6 -15 62.2 5.7
 -1 -6 -15 55.71 5.23
 -1 -6 -16 6.42 2.56
 1 6 16 13.23 3.53
 -1 6 -16 13.77 3.51
 -1 6 -16 6.87 2.43
 1 6 16 9.22 2.91
 -1 -6 -17 24.35 3.2
 1 6 17 30.89 4.32
 1 6 17 23.64 3.25
 -1 6 -17 23.85 3.82
 -1 6 -17 18.1 3.16
 1 6 18 15.89 3.4
 -1 6 -18 10.45 2.35
 1 6 18 11.61 2.57
 -1 6 -18 12.18 2.84
 -1 6 -19 27.34 2.97
 -1 6 -19 31.55 3.45
 1 6 19 24.23 2.82
 1 6 19 33.27 3.79
 -1 6 -20 11.98 1.86
 1 6 20 12.26 1.83
 -1 6 -20 11.98 2.4
 1 6 20 17.01 2.7
 -1 6 -21 16.26 2.21
 1 6 21 14.9 2.32
 -1 6 -22 4.54 1.35
 1 6 22 5.06 1.37
 -1 7 19 4.93 1.53
 1 7 -18 134.78 6.96
 -1 7 18 139.61 6.92
 -1 7 18 142.99 7.44
 -1 7 17 23.38 2.84
 -1 7 17 16.93 2.99
 1 7 -16 153.15 8.26
 -1 7 16 152.23 8.54
 -1 7 16 137.36 7.95
 -1 7 15 1.83 2.63
 1 7 -15 1.64 2.56
 -1 7 15 2.68 2.36
 1 7 -14 118.64 7.09
 -1 7 14 134.58 8.48
 1 7 -14 123.64 8.02
 -1 7 14 135.29 8.08
 1 7 -13 25.24 3.96
 1 7 -13 17.37 2.83
 -1 7 13 13.38 3.48
 -1 7 13 16.95 3.55
 1 7 -12 132.76 8.31
 -1 7 12 157.82 9.63
 -1 7 12 146.36 9.07
 -1 7 11 4.61 2.94
 1 7 -11 3.23 2.13
 -1 7 11 7.87 3.04
 1 7 -10 70.93 8.7
 1 7 -10 68.02 5.64
 -1 7 10 70.26 6.13
 -1 7 10 71.66 6.45
 -1 7 9 17.93 4.92
 1 7 -9 15.66 3.15
 1 7 -9 18.38 4.65
 1 7 -8 79.46 9.4
 -1 7 8 86.05 9.24
 1 7 -7 6.34 2.85
 -1 7 7 1.07 3.28
 -1 7 7 5.58 2.99
 -1 7 7 11.79 4.05
 1 7 -7 4.7 3.39
 1 7 -7 4.02 3.38
 -1 7 6 219.04 12.42
 -1 7 6 218.81 16.12
 1 7 -6 220.25 16.3
 -1 7 6 232.16 12.95
 1 7 -6 216.07 12.81
 -1 7 5 69.24 6.35
 -1 7 5 75.08 8.97
 1 7 -5 53.81 7.8
 -1 7 5 69.46 6.39
 1 7 -5 73.97 6.61
 -1 7 4 302.69 15.88
 1 7 -4 318.42 16.64
 1 7 -4 328.97 20.72
 -1 7 4 323.08 20.5
 1 7 -3 104.87 7.67
 -1 7 3 89.32 7.31
 1 7 -3 84.48 9.66
 1 7 -3 93.23 7.49
 -1 7 3 106.9 10.64
 1 7 -2 200.2 11.66
 -1 7 2 204.93 11.59
 1 7 -2 185.87 15.01
 1 7 -2 209.58 12.12
 -1 7 2 185.56 14.99
 1 7 -1 116.58 8.36
 -1 7 1 125.49 8.54
 1 7 -1 133.28 11.88
 -1 7 1 108.39 11.14
 1 7 -1 132.07 8.99
 -1 7 0 68.14 8.8
 1 7 0 78.53 6.54
 -1 7 0 63.83 6
 -1 7 -1 38.92 6.51
 -1 7 -1 49.09 5.37
 -1 7 -1 40.59 7.09
 -1 7 -1 45.1 5.07
 1 7 1 47.09 5.27
 -1 7 -2 140.68 12.42
 -1 7 -2 127.04 9.25
 -1 7 -2 150.29 9.33
 1 7 2 149.68 9.48
 -1 7 -3 124.29 11.43
 1 7 3 118.24 8.33
 -1 7 -3 120.18 8.64
 -1 7 -3 117.06 8.3
 -1 7 -4 183.18 14.48
 1 7 4 195.95 11.14
 -1 7 -4 179.86 10.81
 -1 7 -4 174.17 11.09
 -1 7 -5 113.74 10.94
 -1 7 -5 95.89 7.83
 1 7 5 101.01 7.98
 1 7 5 118.42 8.1
 -1 7 -6 250.08 17.3
 1 7 6 247.86 13.21
 -1 7 -6 228.77 13.37
 1 7 6 228.77 13.23
 -1 7 -7 138.76 12.31
 -1 7 -7 138.51 12.42
 1 7 7 135.52 9.08
 1 7 7 136.68 9.37
 -1 7 -7 139.56 9.49
 -1 7 -8 69.55 8.8
 -1 7 -9 51.92 7.76
 1 7 10 45.1 5.41
 -1 7 -10 47.94 4.97
 -1 -7 -10 50.85 5.27
 -1 7 -10 47.3 7.34
 1 7 10 54.75 5.26
 -1 -7 -11 58.52 5.66
 1 7 11 65.84 6.17
 1 7 11 76.69 6.04
 -1 7 -11 59.91 5.49
 1 7 12 63.62 6.06
 -1 7 -12 69.15 5.59
 1 7 12 60.96 5.48
 -1 7 -12 59.57 5.71
 1 7 13 57.62 5.66
 -1 7 -13 55.58 5.05
 1 7 13 59.47 5.22
 -1 7 -13 67.28 5.7
 1 7 14 109.07 7.54
 -1 7 -14 108.58 6.93
 1 7 14 98.83 6.78
 -1 7 -14 111.61 7.35
 1 7 15 71.74 5.89
 -1 7 -15 72.47 5.16
 1 7 15 73.91 5.19
 -1 7 -15 71.75 5.55
 1 7 16 41.31 4.29
 -1 7 -16 43.13 4.13
 1 7 16 42.81 3.67
 -1 7 -16 50.69 3.82
 1 7 17 3.93 2.28
 1 7 17 8.25 1.79
 -1 7 -17 8.71 1.64
 -1 -7 -17 4.01 1.6
 -1 7 -17 9.26 2.28
 1 7 18 14.75 2.37
 -1 7 -18 16.87 2.31
 1 7 19 13.05 1.9
 -1 7 -19 13.62 1.81
 1 8 -15 14.32 2.03
 -1 8 15 16.23 1.95
 -1 8 14 129.91 6.71
 1 8 -14 127.69 6.85
 -1 8 13 35.36 3.36
 1 8 -13 34.07 3.41
 -1 8 12 195.79 9.9
 1 8 -12 194.48 10.02
 -1 8 11 50.37 4.42
 1 8 -11 60.36 4.73
 -1 8 10 139.12 7.98
 1 8 -10 124.57 7
 -1 8 9 78.01 5.86
 1 8 -9 68.23 4.9
 1 8 -8 147.67 8.48
 -1 8 8 166.07 9.32
 1 -8 -8 157.61 8.89
 1 8 -7 56.23 4.79
 -1 8 7 73.35 5.76
 1 8 -6 203.9 10.8
 1 8 -6 215.54 11.74
 -1 8 6 205.67 11.38
 1 8 -5 113.47 7.35
 -1 8 5 118.44 7.87
 1 8 -5 113.34 7.99
 -1 8 4 330.56 16.31
 1 8 -4 340.42 16.72
 -1 8 3 135.7 8.79
 1 8 -3 150.02 9.38
 1 8 -2 262.17 13.86
 -1 8 2 264.85 13.5
 -1 8 2 244.94 13.73
 1 8 -1 38.77 4.77
 -1 8 1 43.31 4.92
 -1 8 0 235.72 12.67
 1 8 0 246.05 12.92
 1 8 0 240.91 13.25
 -1 8 0 241.09 13.19
 -1 8 -1 149.37 9.83
 1 8 1 166.02 9.9
 -1 8 -1 176.18 9.94
 1 8 1 155.37 9.9
 -1 8 -2 142.65 9.42
 1 8 2 150.09 9.48
 1 8 2 166.63 9.98
 -1 8 -3 223.92 12.11
 1 8 3 210.46 11.74
 1 8 3 200.96 11.89
 1 8 4 120.68 8.28
 -1 8 -4 135.24 8.66
 1 8 5 67.49 5.83
 -1 8 -5 63.89 5.72
 1 8 6 83.48 6.35
 -1 8 -6 77.17 6.3
 -1 8 -6 80.56 6.04
 1 8 7 33.62 4.2
 -1 8 -7 30.17 3.71
 1 8 8 125.26 7.92
 -1 -8 -8 117.89 7.9
 -1 8 -8 129.17 7.74
 -1 8 -9 6.26 2.21
 1 8 9 4.8 2.67
 -1 -8 -9 5.12 2.69
 -1 8 -10 28.42 3.27
 1 8 10 30.14 3.67
 -1 8 -10 32.29 3.87
 -1 -8 -10 33.34 3.66
 -1 8 -11 42.97 3.86
 -1 8 -11 48.07 4.44
 1 8 11 51.12 4.32
 -1 8 -12 34.76 3.15
 -1 8 -12 38.02 3.63
 1 8 12 30.51 3.33
 -1 8 -13 8.72 1.71
 -1 8 -13 13.29 2.44
 1 8 13 17.33 2.41
 1 8 14 32.25 2.73
 -1 8 -14 34.61 3.09
 -1 8 -15 16.43 2.05
 -1 9 9 26.65 2.59
 1 9 -9 21.73 2.44
 -1 9 8 1.4 1.39
 1 9 -8 3.29 1.63
 -1 9 8 5.33 1.64
 -1 9 7 21.93 2.72
 1 9 -7 26.67 2.9
 -1 9 6 14.2 2.36
 1 -9 -6 11.65 2.02
 -1 9 5 20.06 2.78
 1 -9 -5 19.54 2.65
 1 9 -4 17.14 2.11
 -1 9 4 33.04 3.35
 1 9 -3 21.69 2.36
 -1 9 3 30.4 3.24
 1 9 -2 48.38 3.71
 -1 9 2 54.78 4.44
 1 9 -2 62.01 4.58
 1 9 -1 14.14 2.19
 -1 9 1 21.24 2.94
 1 9 -1 23.98 2.89
 1 9 0 67.74 4.91
 -1 9 0 56.86 4.69
 -1 9 -1 22.25 2.9
 1 9 1 21.46 2.87
 -1 9 -2 35.51 3.36
 -1 9 -2 43.57 3.82
 1 9 2 39.65 3.82
 1 9 3 5.68 2.03
 -1 9 -3 2.91 1.64
 -1 -9 -4 43.05 4.11
 -1 9 -4 46.19 3.65
 1 9 4 47.28 4.06
 -1 -9 -5 -0.88 2.28
 1 9 5 3.34 1.69
 -1 9 -5 2.54 1.39
 -1 -9 -6 11.83 2.46
 -1 9 -6 16.01 2.37
 1 9 6 17.3 2.56
 -1 9 -6 16.77 2.08
 -1 -9 -7 2.21 1.66
 -1 9 -7 3.15 1.64
 -1 9 -7 0.8 1.07
 1 9 7 -0.17 1.49
 1 9 8 20.58 2.52
 -1 9 -8 25.64 2.51
 1 9 9 1.76 1.27
 -1 9 -9 1.6 1.15
 2 0 -28 0.1 1.24
 -2 0 27 -1.51 1.35
 2 0 -27 0.59 1.65
 2 0 -27 2.08 1.85
 2 0 -26 3.14 2.27
 2 0 -26 4.81 2.46
 2 0 -25 0.41 2.45
 2 0 -25 -1.63 2.62
 2 0 -24 10.79 3.14
 2 0 -24 7.01 2.93
 2 0 -23 1.8 3.02
 -2 0 23 -0.69 3.81
 2 0 -23 0.31 2.86
 -2 0 22 62.42 8.58
 -2 0 22 68.4 7.62
 2 0 -21 -2.4 3.02
 -2 0 21 1.54 3.85
 2 0 -21 0.79 2.49
 -2 0 21 -1.85 3.27
 2 0 -21 -2.21 2.17
 2 0 -20 82.79 6.91
 -2 0 20 63.14 7.69
 -2 0 20 69.6 9.05
 2 0 -20 66.21 5.81
 2 0 -20 70.39 5.74
 2 0 -19 0.68 3.05
 -2 0 19 -2.27 3.93
 2 0 -19 1.42 2.19
 2 0 -19 -0.27 2.81
 -2 0 19 5.12 3.51
 -2 0 18 560.9 29.47
 2 0 -18 591.17 26.42
 2 0 -18 597.46 25.78
 2 0 -18 603.6 25.66
 2 0 -18 573.78 25.26
 -2 0 17 1.21 3.26
 2 0 -17 -1.55 3.2
 2 0 -17 0.54 1.73
 2 0 -17 1.91 2.2
 2 0 -17 1.76 2.11
 2 0 -17 -0.25 2.47
 2 0 -16 31.45 3.64
 2 0 -16 30.54 3.68
 2 0 -16 28.17 3.71
 2 0 -16 29.53 3.47
 -2 0 16 27.66 5.23
 2 0 -15 0.43 1.92
 2 0 -15 0.58 1.88
 2 0 -15 1.91 1.95
 -2 0 15 0.54 2.98
 -2 0 14 137.51 10.8
 2 0 -14 158.68 8.67
 2 0 -14 157.05 8.5
 2 0 -14 138.74 8.07
 2 0 -13 0.21 1.8
 2 0 -13 -1.03 2.09
 2 0 -13 3.38 1.9
 -2 0 12 351.55 18.68
 -2 0 11 0.4 2.76
 2 0 -10 1845.25 74.99
 -2 0 10 1897.37 75.02
 2 0 -9 1.33 2.14
 -2 0 9 3.02 2.86
 2 0 -8 524.83 23.86
 -2 0 8 551.24 24.27
 2 0 -7 2.06 1.91
 -2 0 7 -0.82 2.7
 2 0 -6 1841.03 73.38
 -2 0 6 1938.39 73.82
 -2 0 2 416.01 17.2
 -2 0 1 -0.26 1.27
 -2 0 0 1963.78 73.91
 -2 0 -1 0.27 0.52
 -2 0 -2 1329.31 52.7
 -2 0 -2 1439.92 52.83
 -2 0 -3 0.11 1.01
 -2 0 -3 -0.11 1.02
 -2 0 -4 804.34 31.26
 -2 0 -4 784.95 31.04
 2 0 4 771.14 29.89
 -2 0 -5 0.5 1.44
 2 0 5 -0.42 1.46
 -2 0 -5 0.37 1.48
 2 0 5 0.71 1.39
 -2 0 -6 2302.18 88.46
 2 0 6 2315.99 86.85
 2 0 6 2248.1 87.67
 -2 0 -6 2269.29 88.22
 -2 0 -7 1.45 1.65
 2 0 7 0.83 1.69
 -2 0 -7 0.26 1.7
 2 0 7 0.21 1.66
 -2 0 -8 1529.86 62.25
 2 0 8 1574.41 61.49
 -2 0 -8 1579.81 62.13
 2 0 8 1544.27 60.32
 2 0 9 -0.58 2
 2 0 10 5893.79 222.71
 2 0 11 0.74 2.04
 -2 0 -12 928.4 37.33
 2 0 12 920.23 38.01
 -2 0 -12 901.45 36.91
 -2 0 -13 0.22 2.11
 2 0 13 1.8 2.21
 -2 0 -13 0.4 2.17
 -2 0 -13 0.25 1.81
 -2 0 -14 1536.57 59.52
 -2 0 -14 1478.92 60.04
 -2 0 -14 1466.68 59.56
 -2 0 -14 1498.81 59.31
 2 0 14 1576.76 60.98
 -2 0 -15 -1.24 2.49
 -2 0 -15 -1.65 2.07
 -2 0 -15 -0.76 2.25
 -2 0 -15 -1.74 2.12
 -2 0 -15 -0.7 2.5
 -2 0 -16 165.4 9.83
 -2 0 -16 168.15 9.92
 -2 0 -16 187 10.62
 -2 0 -16 180.6 9.75
 -2 0 -17 -0.85 2.59
 -2 0 -17 -1.84 3
 -2 0 -17 1.98 2.87
 -2 0 -17 1 2.38
 -2 0 -18 1088.18 45.98
 -2 0 -18 1113.57 46.28
 -2 0 -18 1115.8 46.09
 -2 0 -18 1178.53 46.94
 -2 0 -19 -0.67 3.1
 -2 0 -19 0.61 3.12
 -2 0 -19 2.76 2.85
 2 0 19 0.76 4.27
 2 0 20 701.76 37.28
 -2 0 -20 757.44 32.53
 -2 0 -20 738.88 32.1
 -2 0 -20 751.29 32.1
 -2 0 -21 2.43 2.78
 2 0 21 0.78 3.82
 -2 0 -21 -0.31 3.08
 -2 0 -21 -2.14 3.26
 -2 0 -21 1.02 3.02
 2 0 22 423.99 24.77
 -2 0 -23 1.67 2.86
 -2 0 -23 -2.19 2.97
 2 0 23 3.52 4.06
 -2 0 -23 3.39 3.03
 -2 0 -24 330.83 15.69
 -2 0 -24 324.25 15.67
 -2 0 -24 325.06 16.02
 -2 0 -25 -2.1 2.47
 -2 0 -25 -1.08 2.66
 -2 0 -26 227.81 11.09
 -2 0 -26 232.81 11.04
 -2 0 -27 -0.76 1.73
 2 1 -28 32.48 2.52
 2 -1 -28 36.45 2.73
 2 1 -28 31.74 2.51
 2 1 -27 -1.06 1.88
 2 1 -27 3.07 1.7
 2 -1 -27 1.43 1.8
 -2 1 27 -0.1 1.21
 2 -1 -26 15.59 2.23
 2 1 -26 16.71 2.8
 2 1 -26 14.65 2.82
 2 -1 -26 19.17 2.94
 2 1 -26 17.08 2.83
 -2 1 26 13.97 2.32
 2 -1 -25 10.09 2.43
 2 -1 -25 14.29 3.17
 2 1 -25 13.81 3.16
 2 1 -25 9.6 2.89
 2 -1 -24 53.81 4.7
 2 1 -24 52.81 5.12
 2 -1 -24 55.3 5.28
 2 1 -24 57.24 5.3
 2 1 -23 4.54 2.96
 2 1 -23 3.52 2.54
 2 -1 -23 -2.64 3.08
 2 1 -23 1.43 2.86
 -2 -1 22 29.56 5.29
 -2 1 22 26.22 5.03
 -2 1 22 24.15 5.48
 -2 1 22 35.84 6.63
 -2 -1 22 35.46 6.69
 -2 1 21 11.04 5.09
 -2 1 21 15.95 4.29
 -2 -1 21 19.78 4.8
 2 1 -21 22.23 3.71
 2 -1 -21 30.85 4.79
 -2 1 21 21.26 5.42
 2 -1 -21 26.01 4.46
 2 1 -21 27.15 4.43
 2 1 -20 274.56 14.16
 2 1 -20 297.79 14.79
 2 -1 -20 314.64 15.41
 2 1 -20 281.87 15.1
 -2 1 20 279.79 18.97
 2 -1 -20 309.01 15.55
 -2 1 20 250.71 17.16
 -2 -1 20 252.46 17.6
 -2 -1 19 42.29 6.43
 -2 1 19 36.79 5.99
 2 -1 -19 32.34 4.09
 2 1 -19 45.97 4.38
 2 1 -19 38.7 4.75
 2 1 -19 33.44 4.03
 2 -1 -19 44.02 4.55
 -2 1 19 35 6.86
 2 -1 -19 38.46 5.08
 -2 1 18 156.14 13.6
 2 -1 -18 185.97 11
 2 -1 -18 178.9 10.08
 2 1 -18 169.53 10.35
 2 1 -18 180.25 9.86
 2 -1 -18 196.09 10.52
 2 1 -18 177.35 10.49
 2 1 -18 181.79 10.15
 -2 1 18 166.48 12.94
 -2 -1 18 177.19 13.47
 -2 1 17 1.41 4.31
 2 -1 -17 6.51 2.4
 2 1 -17 4.73 2.33
 2 1 -17 6.51 2.54
 -2 1 17 4.19 3.23
 -2 -1 17 3.87 3.66
 2 -1 -17 9.28 3.35
 2 -1 -17 1.97 2.25
 2 -1 -17 6.74 2.53
 2 1 -17 6.97 2.47
 2 1 -17 9.01 3.18
 2 -1 -16 16.87 3.7
 2 -1 -16 16.51 2.86
 -2 1 16 16.58 4.28
 -2 -1 16 14.18 4.3
 2 1 -16 17.18 2.89
 2 -1 -16 11.72 2.9
 -2 1 16 13.21 4.84
 2 1 -16 13.05 2.77
 2 -1 -16 16.86 3.04
 2 1 -16 15.85 2.8
 2 -1 -15 27.23 4
 2 -1 -15 27.9 3.54
 2 1 -15 24.68 3.1
 2 1 -15 29.52 3.34
 2 -1 -15 30.88 3.37
 -2 -1 15 31.93 5.56
 -2 1 15 27 4.85
 2 1 -15 30.16 3.56
 -2 1 15 35.48 6.01
 2 -1 -15 31.6 3.79
 2 -1 -14 269.56 13.14
 2 -1 -14 276.16 12.67
 2 -1 -14 263.2 13.57
 -2 1 14 277.3 16.81
 2 1 -14 261.82 12.78
 2 1 -14 279.45 13.31
 -2 1 14 285.01 16.29
 -2 -1 14 276.41 16.86
 2 -1 -14 268.02 13.28
 2 1 -13 19.89 2.89
 2 -1 -13 30.22 3.86
 2 -1 -13 30.95 3.41
 2 -1 -13 32.86 3.48
 -2 1 13 23.1 4.64
 2 -1 -12 15.82 3.02
 2 -1 -12 19.89 2.82
 2 -1 -12 17.29 2.85
 -2 1 11 96.1 7.72
 -2 -1 11 83.3 8.04
 -2 1 10 814.96 35.36
 2 1 -10 752.97 35.26
 2 -1 -10 801.34 35.39
 -2 1 9 158.59 9.9
 -2 -1 9 175.7 10.82
 2 1 -9 144.02 9.6
 2 1 -8 175.75 10.32
 -2 1 8 185.01 10.47
 2 1 -7 3.98 2.29
 2 1 -7 1.71 2.19
 -2 1 7 0.78 2.72
 -2 1 6 37.13 3.91
 -2 1 6 44.36 4.21
 2 1 -6 41.79 3.96
 2 1 -6 42.38 4.15
 2 1 -5 16.85 2.53
 -2 1 5 15.67 2.8
 2 1 -5 15.73 2.85
 -2 1 5 18.76 2.88
 2 1 -4 142.49 7.97
 -2 1 4 153.71 7.67
 2 1 -4 159.22 7.77
 2 1 -4 154.66 7.71
 2 1 -3 489.37 20.89
 -2 1 3 530.12 20.57
 -2 1 3 503.49 20.44
 2 1 -3 503.74 20.62
 2 1 -2 692.74 28.51
 2 1 -2 708.72 28.31
 -2 1 2 764.4 28.29
 -2 1 1 57 3.2
 -2 1 1 57.09 3.53
 -2 1 0 1041.16 38.94
 2 1 0 1022.5 38.43
 -2 1 0 1049.41 38.46
 -2 -1 0 977.47 37.73
 -2 1 -1 27.51 2.34
 -2 -1 -1 22.4 1.55
 -2 1 -1 23.97 2.23
 2 1 1 29.45 2.14
 -2 1 -2 1079.98 40.49
 -2 1 -2 1038.28 40.05
 2 1 2 1065.5 39.98
 -2 -1 -2 1006.65 39.77
 2 1 2 1035.93 39.67
 -2 1 -2 1023.48 39.98
 -2 -1 -3 24.44 1.91
 2 1 3 27.35 2.44
 -2 1 -3 23.63 2.27
 2 1 3 28.91 2.76
 -2 1 -3 23.73 2.19
 2 1 3 25.98 1.86
 -2 -1 -3 20.48 2.19
 -2 -1 -4 469.8 18.85
 -2 1 -4 464.48 19.42
 2 1 4 474.37 19.35
 -2 1 -4 456.57 19.41
 2 1 4 456.95 18.08
 -2 1 -4 475.65 18.79
 -2 1 -5 2.08 1.4
 2 1 5 2.44 0.91
 -2 -1 -5 1.53 1.26
 -2 1 -5 1.24 1.49
 -2 1 -5 0.93 1.64
 2 1 5 0.69 2.23
 2 1 5 2.24 1.31
 2 1 6 26.19 2.41
 -2 1 -6 30.24 3.49
 2 1 6 26.6 1.88
 -2 1 -6 30.95 3.4
 2 1 6 30.45 3.66
 -2 1 -6 31.77 3.55
 -2 -1 -6 28.04 2.94
 -2 1 -7 116.02 7.46
 2 1 7 104.49 4.98
 -2 1 -7 96.94 6.98
 2 -1 7 125.43 7.4
 -2 1 -7 103.75 7.03
 2 1 7 103.21 5.68
 2 1 8 629.89 24.54
 -2 1 -8 602.32 26.59
 -2 1 -8 567.31 26.58
 -2 1 -8 555.07 26.13
 2 1 8 580.82 23.51
 2 1 9 15.23 1.81
 2 -1 9 17.89 3.45
 -2 1 -9 10.48 2.97
 -2 1 -9 13.28 3.21
 2 1 9 17.05 2.65
 2 -1 10 266.1 13.34
 2 -1 10 275.62 14.29
 2 1 10 233.22 10.85
 2 1 10 261.39 12.23
 -2 1 -10 253.39 14.08
 -2 1 -10 253.1 14.45
 2 1 11 110.98 6.02
 2 -1 11 120.52 8.9
 2 -1 11 127.72 8.44
 2 1 11 125.2 7.43
 -2 -1 -12 193.08 9.98
 -2 1 -12 183.84 9.72
 -2 -1 -12 185.02 9.77
 2 1 12 197.73 10.45
 2 -1 12 188.62 11.23
 -2 1 -12 188.88 9.71
 -2 1 -12 172.99 9.77
 -2 -1 -12 184.24 10.06
 -2 -1 -12 192.22 9.92
 -2 1 -13 13.79 2.56
 -2 1 -13 14.38 3.06
 2 -1 13 25.63 4.13
 2 1 13 26.56 3.5
 -2 1 -13 16.2 3.12
 2 1 13 24.46 5.23
 -2 -1 -13 16.11 3.13
 -2 1 -13 18.79 3.15
 -2 -1 -13 14.62 2.9
 -2 1 -13 13.25 2.54
 -2 -1 -13 18.06 3.3
 -2 -1 -13 21.2 3.56
 -2 -1 -14 374.53 17.9
 2 1 14 413.69 21.99
 -2 -1 -14 371.05 17.97
 2 -1 14 405.52 19.66
 2 1 14 372.53 18.47
 -2 1 -14 391.69 18.24
 -2 -1 -14 390.9 17.95
 -2 1 -14 387.16 17.84
 -2 1 -14 392.04 17.51
 -2 -1 -14 401.86 18.05
 -2 -1 -14 404.92 18.48
 -2 1 -14 391.8 17.81
 -2 -1 -15 14.08 3.19
 -2 1 -15 17.84 3.3
 -2 1 -15 7.92 2.69
 -2 -1 -15 12.45 3.37
 2 1 15 14.83 4.6
 -2 1 -15 13.74 3.18
 -2 -1 -15 8.37 2.78
 -2 -1 -15 10.99 2.64
 -2 -1 -16 16.56 3.67
 -2 1 -16 15.63 3.36
 -2 1 -16 18.2 3.24
 -2 -1 -16 13.53 3.57
 -2 1 -16 14.59 3.27
 -2 -1 -16 13.89 3.21
 2 1 16 19.98 5.29
 -2 -1 -16 19.5 3.17
 -2 1 -17 114.49 7.77
 -2 1 -17 128.4 8.41
 -2 -1 -17 125.58 8.37
 2 1 17 127.04 11.51
 -2 -1 -17 113.87 7.96
 -2 1 -17 99.61 7.55
 -2 -1 -17 124.41 8.39
 -2 1 -18 218.88 12.2
 -2 -1 -18 226.41 12.29
 -2 1 -18 233.74 12.86
 -2 1 -18 207.25 11.85
 -2 -1 -18 224.26 12.57
 -2 -1 -18 241.39 12.52
 -2 1 -18 221.52 12.3
 -2 -1 -18 221.82 12.55
 2 1 18 217.79 16.11
 -2 1 -19 22.32 4.15
 -2 1 -19 28.11 4.25
 -2 -1 -19 28.76 4.58
 2 1 19 41.31 7.24
 -2 -1 -19 31.61 4.8
 -2 -1 -19 20.64 4.15
 -2 1 -19 14.38 3.8
 -2 -1 -20 63.61 6.26
 2 1 20 65.89 8.69
 -2 1 -20 67.99 6.37
 -2 1 -20 60.66 6.14
 -2 -1 -20 66.95 6.17
 -2 1 -20 63.31 5.9
 -2 -1 -20 66.94 6.47
 -2 1 -20 60.33 5.76
 -2 -1 -21 20.9 4
 -2 1 -21 14.17 3.65
 -2 -1 -21 14.38 4.09
 2 1 21 20.72 5.47
 -2 1 -21 13.58 3.79
 -2 1 -21 19.61 4.1
 -2 -1 -21 22.99 4.27
 2 1 21 22.16 5.43
 -2 1 -21 15.63 3.65
 2 1 22 65.78 8.28
 2 1 22 86.76 9.46
 2 -1 22 64.81 8.62
 -2 -1 -23 77.03 6.21
 -2 1 -23 60.98 5.45
 -2 -1 -23 68 5.75
 -2 1 -23 58.47 5.66
 -2 1 -23 69.38 6.1
 -2 1 -23 67.63 5.68
 -2 -1 -24 94.65 6.71
 -2 1 -24 89.1 6.24
 -2 1 -24 93.96 6.78
 -2 -1 -24 90.21 6.36
 -2 1 -24 88.44 6.7
 -2 1 -24 92.64 6.35
 -2 -1 -25 22.22 3.11
 -2 1 -25 19.28 3.43
 -2 1 -25 24.25 3.6
 -2 1 -25 17.35 2.93
 -2 -1 -25 21.54 3.43
 -2 1 -26 41.82 3.87
 -2 1 -26 40.01 3.41
 -2 -1 -26 35.88 3.72
 -2 1 -26 34.96 3.68
 -2 -1 -27 61.38 4.05
 -2 1 -27 49.88 3.39
 -2 1 -27 57.75 4.05
 -2 -1 -28 49.54 3.13
 2 2 -27 19.87 2.06
 2 2 -27 16.38 2.29
 2 -2 -27 20.74 2.3
 2 -2 -26 0.95 2.02
 2 2 -26 0.99 1.83
 2 2 -26 -1.94 2.11
 2 2 -26 2.04 1.94
 -2 2 26 1.97 1.52
 -2 2 25 141.68 8.09
 2 -2 -25 151.03 8.45
 2 2 -25 155.48 8.3
 2 2 -25 161.64 8.63
 2 2 -24 4.26 2.81
 -2 2 24 7.17 2.41
 2 -2 -24 7.11 2.99
 2 2 -24 4.01 2.71
 2 2 -23 49.58 4.96
 2 -2 -23 56.21 5.39
 2 2 -23 53.41 5.32
 2 2 -22 5.95 3.23
 2 2 -22 7.96 3.27
 -2 2 22 0.69 3.9
 2 -2 -22 5.93 3.41
 -2 -2 21 192.72 14.33
 -2 2 21 222.29 15.87
 2 2 -21 206.86 11.54
 -2 2 21 210.03 15.47
 2 -2 -21 206.56 11.71
 2 2 -20 1.26 3.02
 2 2 -20 1.78 2.1
 -2 2 20 2.98 3.21
 -2 -2 20 3.43 3.42
 2 -2 -20 0.97 3.18
 -2 2 20 2.99 4.03
 -2 2 20 10.02 5.09
 -2 2 19 243.76 16.57
 2 -2 -19 233.17 12.52
 2 2 -19 202.63 11.18
 2 2 -19 202.02 11.59
 -2 2 19 178.93 14.06
 -2 -2 19 221.69 15.78
 -2 2 19 237.26 16.44
 2 2 -19 205.02 11.32
 2 2 -19 205.63 11.91
 -2 2 18 59.78 8.15
 2 2 -18 41.52 4.46
 2 2 -18 45.56 4.56
 2 2 -18 38.06 4.42
 -2 2 18 42.79 6.45
 2 2 -18 46.43 5.21
 -2 -2 18 64.03 8.18
 2 -2 -18 45.79 5.4
 -2 2 18 52.32 7.58
 2 -2 -17 47.56 5.26
 -2 2 17 47.41 7.4
 2 -2 -17 59.36 6.01
 2 2 -17 48.69 4.67
 -2 2 17 57.49 7.77
 2 2 -17 44.35 4.74
 -2 2 17 52.74 6.03
 2 2 -17 42.64 5.08
 2 -2 -17 51.43 5
 -2 -2 17 58.43 7.7
 -2 2 17 51.35 6.76
 -2 2 16 38.11 6.88
 2 -2 -16 44.8 5.12
 -2 -2 16 35.59 6.55
 -2 2 16 43.85 6.14
 2 2 -16 32.23 3.93
 2 -2 -16 41.39 4.48
 -2 2 16 39.02 6.54
 2 2 -16 35.32 4.02
 2 -2 -16 37.34 4.67
 2 2 -15 343.65 17.04
 -2 2 15 415.8 22.35
 2 -2 -15 391.04 18.27
 -2 -2 15 433.02 22.91
 2 -2 -15 372.37 17.56
 -2 2 15 390.32 21.73
 2 2 -15 346.52 17.17
 -2 2 15 386.91 20.96
 2 -2 -14 109.2 7.44
 -2 2 14 107.83 9.96
 2 -2 -14 121.18 8.02
 -2 -2 14 112.69 10.85
 2 -2 -14 115.08 7.48
 2 2 -14 117.71 7.37
 -2 2 14 106.82 9.99
 2 2 -14 127.27 7.47
 -2 2 14 125.45 10.04
 -2 2 13 208.13 13.61
 2 -2 -13 183.37 10.47
 -2 -2 13 228.37 14.68
 2 -2 -13 193.32 10.23
 -2 2 13 197.43 13.21
 2 -2 -13 196.58 10.38
 2 2 -13 169.32 9.72
 2 2 -13 182.38 9.87
 -2 2 13 211.84 13.2
 2 2 -13 173.05 12.81
 2 -2 -12 1.12 1.99
 2 2 -12 6.38 2.51
 -2 2 12 -0.49 2.85
 2 2 -12 1.59 2.29
 -2 2 12 -0.5 3.2
 2 -2 -12 5.3 2.79
 2 -2 -12 4.01 2.19
 2 -2 -11 69.58 5.46
 2 -2 -11 80.44 5.54
 2 -2 -11 75.23 5.37
 -2 2 10 239.69 14.25
 -2 2 10 270.34 14.89
 -2 2 10 256.6 14.58
 2 2 -10 283.01 15.32
 -2 2 9 441.31 20.8
 2 2 -9 420.89 21.02
 -2 2 9 435.08 20.81
 -2 2 9 425.76 20.77
 -2 2 8 11.06 3.33
 2 2 -8 14.1 3
 -2 2 8 16.92 3.59
 -2 2 8 16.27 3.5
 -2 2 7 194.96 10.72
 2 2 -7 184.21 10.77
 -2 2 7 196.34 10.97
 -2 2 7 194.83 10.79
 2 2 -6 37.87 4.15
 -2 2 6 51.17 4.48
 -2 2 6 45.7 4.5
 -2 2 6 49.86 4.67
 -2 -2 6 44.59 4.63
 2 2 -5 1.61 1.77
 -2 2 5 3.75 2.28
 -2 2 5 5.63 2.4
 -2 -2 5 2.4 2.03
 2 2 -4 37.19 3.48
 -2 2 4 33.02 3.33
 -2 2 4 36.12 3.74
 -2 2 4 38.51 3.73
 -2 -2 4 29 3.52
 -2 2 3 322.49 14.51
 -2 2 3 311.77 14.28
 -2 -2 3 319.87 14.37
 -2 2 3 299.71 13.94
 -2 2 2 868.46 36.73
 -2 -2 2 969.46 36.56
 -2 2 2 905.5 36.34
 -2 2 1 73.66 5.04
 2 2 -1 76.3 5.36
 -2 2 1 89.78 5.06
 -2 -2 1 82.5 4.76
 -2 2 0 18.26 2.34
 2 2 0 16.6 2.57
 -2 2 0 15.77 2.02
 -2 2 -1 2.57 1.32
 2 2 1 1.21 1.59
 -2 2 -1 4.74 1.76
 2 2 1 4.38 1.77
 -2 2 -2 455.94 18
 -2 -2 -2 402.1 15.95
 -2 2 -2 421.07 17.95
 2 2 2 443.55 17.92
 -2 2 -2 441.52 18.07
 2 2 2 424.51 17.74
 -2 2 -3 161.28 8.4
 -2 2 -3 159.93 8.6
 2 2 3 176.62 8.62
 2 2 3 162.15 8.14
 -2 2 -3 169.1 8.6
 -2 2 -4 397.09 17.39
 -2 2 -4 388.96 16.94
 -2 2 -4 363.66 16.79
 2 2 4 368.69 16.64
 2 2 4 371.48 16.13
 -2 2 -4 387.29 16.68
 -2 2 -5 2.38 1.91
 -2 2 -5 2.96 1.72
 -2 -2 -5 2.02 1.06
 -2 2 -5 3.23 1.82
 2 2 5 -0.21 2.12
 -2 2 -5 3.24 1.92
 2 2 5 2.15 1.66
 -2 2 -6 170.62 10.03
 -2 -2 -6 156.79 7.78
 2 2 6 168.44 9.44
 2 2 6 171.57 8.29
 -2 2 -6 163.71 8.9
 2 2 6 173.06 9.41
 -2 2 -6 180.64 9.75
 -2 2 -7 133.21 8.49
 -2 2 -7 133.59 8.94
 2 2 7 137.13 8.51
 2 2 7 135.78 8.46
 -2 -2 -7 128.29 6.84
 -2 2 -7 134.36 8.49
 2 2 7 130.02 6.91
 -2 2 -8 8.26 2.69
 -2 -2 -8 8.69 1.87
 2 -2 8 7.95 2.82
 2 2 8 7.8 2.95
 2 2 8 8.18 1.86
 -2 2 -8 14.47 3.2
 2 2 8 10.61 3.39
 2 2 9 98.49 5.87
 2 -2 9 101 8.02
 -2 2 -9 113.7 8.26
 2 2 9 104.39 7.85
 -2 2 -9 111.94 8.34
 2 2 9 110.27 8.19
 2 2 10 683.57 30.66
 2 2 10 686.05 30.49
 -2 2 -10 640.57 27.76
 -2 2 -10 694.74 31.04
 2 2 10 646.73 27.29
 2 -2 10 748.2 31.42
 -2 2 -10 698.8 31.17
 2 -2 11 65.93 6.86
 -2 -2 -11 63.12 5.11
 -2 2 -11 58.77 4.91
 -2 2 -11 69.85 5.21
 -2 -2 -11 69.53 5.35
 -2 2 -11 58.96 4.84
 -2 2 -11 60.85 4.94
 -2 2 -12 321.38 14.65
 -2 -2 -12 296.92 14.38
 2 -2 12 313.22 18.15
 2 2 12 330.5 18.18
 -2 -2 -12 308.33 15
 -2 2 -12 324.53 15.04
 -2 2 -12 300.42 14.92
 -2 -2 -12 314.08 15.01
 -2 2 -12 309.29 14.91
 2 2 12 341.07 18.19
 -2 2 -12 304.35 17.9
 -2 -2 -12 307.81 14.38
 -2 2 -12 327.09 14.91
 -2 2 -13 1.78 1.92
 -2 -2 -13 3.45 2.35
 2 2 13 1.09 3.03
 2 -2 13 4.75 3.08
 -2 2 -13 0.51 1.77
 -2 2 -13 2.27 2.45
 -2 -2 -13 1.81 2.89
 -2 2 -13 3.79 2.23
 2 2 13 1.68 3.34
 -2 -2 -13 2.43 2.79
 -2 2 -13 0.97 2.4
 -2 -2 -13 4.29 2.68
 -2 2 -13 2.82 2.57
 2 2 14 526.61 26.59
 -2 -2 -14 492.36 22.55
 -2 2 -14 492.89 22.37
 -2 2 -14 502.22 22.32
 -2 -2 -14 496.33 22.53
 -2 2 -14 512.93 22.71
 -2 2 -14 506 22.24
 -2 -2 -14 474.93 21.73
 -2 2 -14 515.59 21.87
 2 2 14 490 26
 -2 -2 -15 2.67 3.04
 -2 2 -15 0.31 2.5
 2 -2 15 1.07 2.88
 2 2 15 0.66 3.8
 -2 -2 -15 1.25 2.99
 -2 2 -15 1.74 2.53
 2 2 15 0.64 3.44
 -2 -2 -15 2.23 2.76
 -2 2 -15 1.91 2.65
 -2 2 -16 220.08 12.69
 -2 -2 -16 246.28 13.28
 -2 -2 -16 236.48 12.47
 -2 2 -16 246.31 12.84
 2 2 16 253.66 16.74
 -2 -2 -16 227.08 12.79
 -2 -2 -16 261.97 13.55
 2 2 16 264.41 17.21
 -2 2 -16 229.34 12.98
 2 -2 16 250.89 15.18
 2 2 17 15.73 5.07
 -2 2 -17 26.89 4.05
 -2 2 -17 27.21 4.07
 -2 -2 -17 23.11 4.25
 -2 -2 -17 25.52 4.66
 2 2 17 30.93 6.39
 -2 -2 -17 23.43 3.78
 -2 2 -17 22.95 3.97
 -2 -2 -18 418.74 19.31
 -2 2 -18 403.7 19.51
 -2 2 -18 426.62 20.25
 -2 -2 -18 437.83 20.18
 -2 2 -18 380.76 18.81
 2 2 18 430.59 24.47
 2 2 18 426.98 24.64
 -2 2 -18 410.44 19.77
 2 2 19 2.62 2.57
 2 2 19 4.65 4.33
 -2 -2 -19 5.39 3.57
 -2 2 -19 6.83 2.97
 2 2 19 9.78 4.85
 -2 2 -19 2.16 2.73
 -2 2 -19 8.12 3.16
 -2 2 -19 7.46 3.31
 -2 -2 -19 8.1 3.15
 -2 2 -20 477.91 22.28
 -2 -2 -20 502.97 23.33
 -2 2 -20 535.72 23.39
 -2 2 -20 507.12 23.73
 2 2 20 509.94 28.31
 2 2 20 505.73 27.97
 -2 -2 -20 501.84 22.56
 2 2 20 498.7 22.37
 2 2 21 5.1 3.79
 -2 2 -21 1.38 2.65
 -2 -2 -21 1.61 3.46
 -2 2 -22 218.35 11.66
 -2 2 -22 213.55 11.91
 -2 2 -22 205.68 11.91
 2 2 22 175.11 14.33
 -2 -2 -22 226.31 12.01
 -2 -2 -22 201.14 10.94
 -2 2 -22 211.43 11.64
 -2 2 -23 3.99 3.03
 -2 2 -23 3.82 2.48
 -2 -2 -23 1.66 2.51
 -2 2 -23 -0.26 2.88
 -2 -2 -23 3.29 2.96
 -2 2 -24 173.23 9.57
 -2 2 -24 172.04 9.36
 -2 -2 -24 170.64 9.63
 -2 2 -24 171.08 9.71
 -2 2 -25 -2.1 2.39
 -2 2 -25 -0.35 1.98
 -2 2 -25 2.15 2.25
 -2 -2 -25 1.02 2.33
 -2 2 -26 76.58 4.89
 -2 2 -26 70.16 4.9
 -2 -2 -26 66.31 4.76
 -2 2 -27 8.86 2
 -2 -2 -27 9.78 1.9
 2 3 -26 151.83 6.77
 2 -3 -26 130.41 6.33
 2 3 -26 146.1 6.78
 2 3 -25 27.14 3.24
 2 3 -25 27.01 2.76
 2 -3 -25 29.81 3.05
 2 3 -25 30.6 3.31
 -2 3 25 22.92 2.67
 2 -3 -24 298.68 13.04
 2 3 -24 280.77 12.64
 -2 3 24 245.08 12.63
 2 3 -24 265.74 13.1
 2 3 -23 49.74 4.64
 2 -3 -23 37.05 4.3
 2 3 -23 39.27 4.13
 -2 3 23 37.16 4.27
 2 3 -23 46.86 4.79
 2 3 -22 467.55 21.32
 2 -3 -22 495.14 21.29
 2 3 -22 459.32 20.28
 -2 3 22 460.85 21.25
 -2 3 21 34.5 6.4
 2 3 -21 51.56 4.48
 2 3 -21 44.31 5.13
 -2 3 21 33.31 6.19
 2 -3 -21 46.74 5.05
 -2 3 21 52.91 5.23
 2 3 -20 490.47 22.46
 -2 3 20 477.21 26.79
 -2 -3 20 475.95 26.56
 2 -3 -19 51.9 5.74
 2 3 -19 57.46 5.19
 -2 -3 19 53.46 7.67
 2 3 -19 53.31 5.66
 -2 3 19 64 8.27
 2 3 -19 60.21 5.35
 -2 3 19 52.57 5.71
 2 3 -18 384.58 18.44
 2 -3 -18 378.21 18.33
 2 3 -18 400.25 18.08
 -2 3 18 385.47 23.06
 2 3 -18 344.31 17.63
 -2 -3 18 358.71 22.81
 2 3 -17 126.24 8.82
 -2 3 17 120.92 11.68
 -2 -3 17 143.57 12.75
 2 -3 -17 143.62 9.05
 2 3 -17 137.34 8.65
 2 3 -17 124.74 8.31
 -2 -3 16 307.61 19.63
 2 3 -16 273.74 14.06
 -2 3 16 295.37 18.64
 2 -3 -16 291.93 14.58
 2 3 -16 258.08 13.83
 -2 3 16 248.97 15.99
 -2 3 15 109.52 9.18
 2 3 -15 98.73 10.06
 -2 3 15 83.26 9.5
 2 3 -15 107.41 7.47
 -2 3 15 103.26 9.68
 2 -3 -15 114.63 7.87
 -2 -3 15 132.57 11.96
 2 3 -15 104.03 7.15
 -2 3 14 953.38 42.37
 2 3 -14 925.84 44.32
 -2 3 14 896.93 43.47
 2 3 -14 975.58 39.27
 2 3 -14 916.35 38.89
 2 -3 -14 947.43 39.23
 -2 -3 14 994.07 45.44
 -2 3 14 978.74 43.31
 -2 3 13 233.23 14.61
 -2 3 13 214.61 13.83
 2 3 -13 202.73 10.94
 -2 3 13 209.3 14.44
 2 -3 -13 203.32 11.29
 2 3 -13 224.06 15.18
 -2 3 12 1690.03 67.18
 -2 3 12 1618.17 66.54
 2 3 -12 1554.13 62.79
 2 3 -12 1607.92 68.03
 -2 3 12 1632.33 67.38
 2 -3 -12 1581.05 62.99
 2 -3 -11 543.76 24.44
 2 -3 -11 561.62 24.15
 2 3 -11 550.15 23.93
 2 3 -11 594.18 28.46
 -2 3 11 598.98 27.85
 -2 3 11 583.33 27.6
 -2 3 10 2065.83 79.99
 2 -3 -10 1892.5 76.6
 -2 3 10 1949.2 79.6
 2 -3 -10 1945.88 76.13
 2 3 -10 2122.95 80.99
 2 -3 -9 737.45 30.61
 -2 3 8 1574.42 62.05
 2 3 -8 1534.97 59.32
 -2 -3 8 1556.81 62.8
 2 -3 -8 1501.06 59.23
 -2 3 8 1422.19 61.55
 2 3 -8 1481.69 62.03
 -2 3 7 658.52 29.11
 -2 3 7 636.04 28.78
 -2 -3 7 621.77 29.38
 -2 3 7 650.5 28.66
 2 3 -7 654.56 29.2
 -2 3 6 1657.39 67.57
 -2 3 6 1681.53 67.35
 -2 -3 6 1716.5 68.11
 2 3 -6 1690.07 67.72
 -2 3 5 619.1 26.78
 2 3 -5 588.37 26.51
 -2 -3 5 595.34 26.74
 -2 3 5 588.79 26.22
 -2 3 4 1522.1 60.32
 2 3 -4 1606.32 60.44
 -2 3 4 1403.93 57.66
 -2 -3 4 1579.76 60.43
 -2 3 4 1588.5 60.05
 -2 3 3 152.77 9.11
 -2 3 3 136.84 7.01
 -2 -3 3 154.96 8.83
 -2 3 3 157.34 8.81
 2 3 -2 1406.19 56.89
 -2 3 2 1472.97 56.75
 -2 3 2 1323.59 54.57
 -2 -3 2 1534.44 56.29
 -2 3 2 1436.73 56.24
 -2 3 1 754.93 30.99
 2 3 -1 735.94 31.52
 -2 3 1 738.05 31.32
 -2 3 1 735.99 29.75
 2 3 0 1836.96 73.71
 -2 3 0 1896.22 73.75
 -2 3 0 1888.91 72.47
 2 3 1 558.73 23.3
 -2 3 -1 518.6 22.59
 2 3 1 510.89 23.3
 -2 3 -1 547.26 23.57
 -2 3 -2 2045.35 80.59
 2 3 2 2106.18 81.09
 -2 3 -2 2044.65 80.88
 2 3 2 2082.59 81.2
 -2 3 -2 2144.02 81.51
 -2 3 -3 229.35 11.45
 2 3 3 224.79 11.72
 -2 3 -3 227.57 11.9
 2 3 3 215.1 11.57
 -2 3 -3 227.64 11.95
 -2 3 -4 1621.89 64.35
 2 3 4 1616.14 63.86
 -2 3 -4 1657.67 64.55
 -2 3 -4 1564.55 63.93
 -2 3 -4 1673.24 64.81
 2 3 4 1589.88 64.11
 2 3 5 433.85 19.37
 -2 3 -5 434.5 19.99
 -2 3 -5 458.96 20.37
 -2 3 -5 396.92 19.57
 2 3 5 411.12 19.77
 -2 3 -5 437.06 20.56
 -2 3 -6 1606.65 66.89
 -2 3 -6 1667.03 66.03
 2 3 6 1677.99 65.13
 2 3 6 1631.83 66
 -2 3 -6 1644.75 66.28
 2 3 7 166.78 9.4
 -2 3 -7 169.57 10.21
 -2 3 -7 170.4 10.43
 2 3 7 168.01 10.48
 2 3 7 153.3 10.1
 -2 3 -7 164.8 10.6
 2 3 8 1837.67 80.32
 -2 3 -8 2064.27 78.4
 -2 3 -8 2054.54 81.51
 2 3 8 1891.93 80.8
 2 3 8 2074.97 79.23
 -2 3 -8 2153.32 81.44
 -2 3 -8 2049.03 78.83
 2 -3 9 39.7 5.57
 -2 3 -9 47.37 4.13
 -2 -3 -9 48.67 4.39
 -2 3 -9 39.4 4.13
 -2 3 -9 46.01 4.3
 -2 3 -9 31.23 4.76
 2 3 9 38.3 4.09
 2 -3 10 1815.51 75.43
 -2 3 -10 1801.17 71.16
 -2 -3 -10 1857.9 71.25
 2 3 10 1843.98 70.81
 -2 3 -10 1810.76 71.73
 2 3 10 1765.64 71.53
 -2 3 -10 1843.19 71.36
 2 3 10 1768.96 74.38
 -2 3 -10 1858.41 75.24
 -2 -3 -10 1850.32 71.03
 -2 3 -11 511.09 26.42
 -2 3 -11 537.6 23.48
 -2 -3 -11 532.07 22.83
 -2 3 -11 508.64 22.85
 2 3 11 529.96 26.27
 -2 3 -11 521.6 23.1
 2 -3 11 493.52 26.63
 2 3 11 523.25 22.58
 -2 -3 -11 537.84 23.13
 -2 3 -11 557.31 27.05
 -2 3 -12 1074.89 42.92
 -2 -3 -12 996.17 42.13
 2 3 12 1059.25 42.2
 2 3 12 1046.17 46.55
 -2 3 -12 1045.79 42.53
 -2 3 -12 1065.17 42.85
 -2 3 -12 1037.17 42.96
 -2 -3 -12 1011.54 42.57
 -2 3 -12 1078.47 47.27
 -2 3 -13 55.49 5.25
 -2 -3 -13 40.31 4.45
 -2 -3 -13 41.95 4.98
 -2 3 -13 41.48 4.5
 2 3 13 39.46 4.28
 -2 3 -13 49.21 4.93
 -2 3 -13 35.26 5.88
 2 3 13 31.18 5.72
 -2 3 -13 43.73 4.84
 -2 3 -14 876.84 36.26
 2 3 14 837.58 40.13
 -2 3 -14 849.77 40.83
 -2 3 -14 855.19 35.71
 2 3 14 833.18 35.4
 -2 3 -14 845.08 36.1
 -2 -3 -14 851.98 36.02
 -2 3 -15 77.36 6.64
 2 3 15 96.36 9.58
 -2 3 -15 63.74 8.26
 2 -3 15 75.87 8.51
 -2 3 -15 57.35 5.8
 2 3 15 67.17 5.83
 -2 -3 -15 77.68 6.68
 -2 3 -15 80.1 6.36
 -2 3 -16 403.68 19.19
 2 3 16 368.45 22.73
 -2 3 -16 389.79 18.7
 2 -3 16 392.96 22.62
 2 3 16 387.09 18.4
 -2 3 -16 385.07 19.08
 -2 -3 -16 388.1 19.06
 2 3 17 19.22 3.39
 -2 3 -17 25.2 4.42
 2 3 17 15.85 5.39
 -2 3 -17 24.42 4.2
 2 -3 17 18.69 4.98
 -2 -3 -17 21.21 4.33
 -2 3 -17 25.09 4.01
 -2 -3 -18 390.67 18.8
 -2 3 -18 372.17 18.62
 -2 3 -18 380.32 18.31
 -2 3 -18 369.63 18.68
 2 3 18 391.8 23.26
 2 3 18 364.06 17.7
 -2 3 -19 12.78 3.33
 2 3 19 6.06 4.17
 -2 3 -19 9.29 3.42
 2 3 19 9.96 2.81
 -2 -3 -19 7.09 3.8
 2 3 20 351.28 21.67
 -2 3 -21 31.4 4.2
 2 3 21 19.35 5.28
 2 3 21 30.58 5.94
 -2 3 -21 29.48 4.13
 -2 -3 -21 23.1 4.29
 -2 3 -21 36 4.52
 -2 3 -22 152.72 9.61
 -2 3 -22 175.15 9.61
 -2 -3 -22 160.95 9.73
 -2 3 -22 156.1 9.3
 -2 -3 -23 14.36 3.27
 -2 3 -23 13.53 2.9
 -2 3 -23 12.37 3.11
 -2 3 -23 11.64 2.75
 -2 3 -23 12.81 3.01
 -2 3 -24 136.27 7.44
 -2 -3 -24 126.43 7.55
 -2 3 -24 115.87 7.42
 -2 3 -24 125.47 7.23
 -2 -3 -25 2.51 2.09
 -2 3 -25 3.79 2.08
 -2 3 -25 1.75 1.78
 -2 3 -25 0.31 2
 -2 3 -26 41.82 3.23
 -2 3 -26 45.71 3.41
 -2 -3 -26 46.43 3.46
 -2 4 25 54.89 3.81
 2 4 -25 62.05 3.93
 2 4 -25 50.49 3.61
 2 4 -24 51.25 4.03
 -2 4 24 46.15 3.51
 2 -4 -24 45.47 3.35
 2 4 -24 43.15 3.68
 2 4 -23 154.48 8.16
 -2 4 23 143.26 7.63
 2 -4 -23 144.17 7.38
 2 4 -22 40.26 3.61
 -2 4 22 41.08 4.15
 2 -4 -22 40.38 3.97
 2 4 -22 36.96 4.3
 2 4 -21 159.06 9.19
 -2 4 21 187.48 10.08
 2 -4 -21 184.52 9.7
 2 4 -21 168.73 9.89
 2 4 -20 49.86 4.65
 2 4 -20 46.49 5.05
 2 -4 -20 46.42 4.86
 -2 4 20 55.96 5.28
 -2 4 19 275.91 18.41
 -2 -4 19 254.54 17.78
 2 -4 -18 10.94 3.71
 2 4 -18 13.38 3.44
 -2 4 18 14.31 3.82
 -2 4 18 4.59 4.22
 2 4 -18 6.25 3.36
 -2 -4 18 18.1 5.51
 2 4 -17 478.4 21.64
 -2 4 17 490.08 26.98
 -2 4 17 472.49 22.16
 2 4 -17 472.34 21.79
 2 -4 -17 452.77 21.41
 2 4 -17 433.17 21.03
 -2 -4 17 500.17 27.97
 -2 4 16 8 3.51
 2 -4 -16 3.55 3.21
 2 4 -16 3.51 3.05
 2 4 -16 5.81 2.4
 2 4 -16 5.73 3.73
 -2 4 16 5.43 4.26
 -2 -4 16 13.83 5.5
 2 4 -16 5.14 3.04
 2 4 -15 94.86 7.07
 -2 -4 15 119.09 11.95
 2 4 -15 117.18 8.02
 2 4 -15 113.79 11.26
 -2 4 15 104.87 10.81
 -2 4 15 111.64 9.51
 -2 4 15 111.09 8.26
 2 4 -15 107.23 7.88
 2 -4 -15 97.02 7.45
 -2 4 14 71.35 6.52
 2 4 -14 70.76 5.75
 -2 4 14 90.83 8.5
 2 -4 -14 65.42 6.02
 2 4 -14 70.33 8.75
 -2 4 14 81.09 9.12
 -2 4 13 238.97 12.71
 2 4 -13 206.55 11.56
 -2 4 13 224.43 14.71
 2 -4 -13 211.45 11.75
 2 4 -13 214.79 15.86
 -2 4 13 243.99 16.19
 -2 4 12 92.31 7.1
 2 4 -12 78.68 6.08
 -2 4 12 101.92 9.09
 2 -4 -12 83.02 6.46
 -2 4 12 112.39 10.16
 2 4 -12 91.87 9.59
 -2 4 11 151.73 9
 2 4 -11 117.98 7.78
 -2 4 11 135.44 10.62
 2 -4 -11 125.76 7.85
 -2 4 11 160.14 11.7
 2 4 -11 134.93 11.53
 -2 4 10 218.09 11.44
 -2 4 10 221.98 13.96
 2 4 -10 197.48 10.68
 2 -4 -10 203.83 10.47
 -2 4 10 212.83 14.06
 2 4 -10 204.16 14.28
 2 4 -9 146.69 8.8
 2 4 -9 137.5 8.05
 -2 4 9 145.88 10.92
 -2 4 9 156.37 11.17
 2 4 -9 149.9 11.31
 -2 4 9 147.88 8.74
 -2 4 8 44.71 5.85
 2 4 -8 46.59 5.88
 2 4 -8 45.12 4.27
 -2 -4 8 44.21 5.92
 -2 4 8 55.13 6.26
 -2 4 8 37.7 4.16
 -2 4 7 234.06 14.76
 -2 4 7 296.56 15.51
 2 4 -7 267.59 15.48
 2 4 -7 258.35 12.77
 -2 -4 7 245.66 15.35
 -2 4 7 248.68 12.43
 2 4 -6 9.17 3.04
 -2 4 6 6.91 2.25
 -2 4 6 10.4 3.15
 2 4 -6 6.88 2
 -2 -4 6 5.17 2.89
 -2 4 5 258.8 12.18
 2 4 -5 263.65 12.5
 2 4 -5 246.71 12.16
 -2 -4 5 248.98 14.67
 2 4 -4 30.23 3.31
 -2 4 4 31.49 3.24
 -2 -4 4 29.3 4.25
 -2 4 4 30.1 3.14
 2 4 -3 38.16 3.65
 -2 4 3 42.51 3.65
 -2 4 3 42.17 3.73
 -2 -4 3 48.09 5.01
 2 4 -2 1.57 1.85
 -2 4 2 1.99 1.71
 -2 -4 2 0.99 1.78
 -2 4 2 1.98 1.86
 2 4 -1 13.27 3.42
 -2 -4 1 15.37 2.93
 2 4 -1 14.66 2.46
 -2 4 1 15.05 2.53
 2 4 -1 14.97 2.51
 -2 4 1 13.58 2.34
 -2 4 0 227.3 11.77
 2 4 0 219.96 13.1
 2 4 0 222.44 10.65
 2 4 1 10.68 2.38
 2 4 1 6.58 2.86
 -2 4 -1 10.43 2.33
 2 4 1 6.53 2.14
 -2 4 -1 6.16 1.87
 2 4 2 17.1 2.56
 2 4 2 21.46 3.88
 2 4 2 14.34 2.66
 -2 4 -2 17.74 2.75
 2 4 3 1.19 1.95
 -2 4 -3 0.97 1.85
 2 4 3 0.38 2.6
 2 4 3 -0.75 1.89
 -2 4 -3 -0.3 1.74
 -2 4 -4 60.12 5.26
 2 4 4 43.54 4.01
 2 4 4 44.84 5.27
 -2 4 -4 52.78 4.01
 2 4 4 47.16 3.92
 -2 4 -5 42.73 4.16
 -2 -4 -5 41.79 3.67
 2 4 5 37.18 3.56
 -2 4 -5 34 3.38
 2 4 5 43.78 5.1
 -2 4 -5 38.39 3.69
 2 4 6 58.47 5.85
 -2 4 -6 65.21 5.97
 -2 4 -6 62.34 6.27
 2 4 6 56.48 4.37
 -2 -4 -6 63.95 4.57
 -2 4 -6 48.78 4.13
 -2 4 -6 59.38 5.06
 2 4 6 54.07 5.94
 -2 4 -6 54.73 4.59
 -2 4 -7 8.93 3.17
 -2 4 -7 14.56 2.83
 2 4 7 8.43 2.86
 -2 4 -7 9.73 3.07
 2 4 7 8.23 2.32
 -2 4 -7 8.28 2.29
 -2 -4 -7 10.22 2.71
 -2 4 -7 9.14 2.36
 2 4 7 4.97 2.93
 -2 4 -8 183.36 12.28
 2 4 8 172.61 10.95
 -2 -4 -8 173.38 9.35
 2 4 8 170.84 9.26
 2 4 8 168.03 11.68
 -2 4 -8 161.31 9.22
 -2 4 -8 177.46 10.19
 -2 4 -8 188.79 9.9
 -2 4 -9 20.66 3.24
 -2 -4 -9 21.33 3.36
 2 4 9 22.96 3.27
 2 4 9 20.77 3.72
 -2 4 -9 22.36 4.51
 2 4 9 15.81 3.83
 -2 4 -9 14.39 3.66
 -2 4 -9 20.79 3.51
 -2 4 -9 16.12 3.19
 -2 4 -10 11.87 3.03
 -2 4 -10 12.08 2.78
 2 4 10 15 2.99
 2 4 10 22.31 4.83
 -2 4 -10 21.65 4.83
 -2 4 -10 8.31 3.18
 -2 4 -10 16.34 3.44
 -2 -4 -10 12.75 3.18
 2 4 11 -0.26 2.31
 -2 4 -11 -0.33 2.66
 -2 4 -11 1.58 2.59
 -2 4 -11 1.49 2.23
 -2 -4 -11 -1.37 2.66
 -2 4 -11 2 2.71
 2 4 11 5.55 3.71
 -2 -4 -11 3.79 2.86
 -2 4 -12 96.94 7.7
 -2 -4 -12 91.22 7.12
 -2 4 -12 124.81 10.92
 2 4 12 106.12 10.08
 -2 -4 -12 107.51 7.55
 -2 4 -12 104.67 7.51
 2 4 12 108.98 7.27
 -2 4 -12 114.46 7.61
 -2 -4 -13 1.55 3.09
 -2 4 -13 1.51 3.09
 2 4 13 1.41 3.37
 2 4 13 3.1 2.52
 -2 4 -13 0.67 2.9
 -2 4 -13 0.58 2.71
 -2 4 -13 2.35 2.37
 -2 -4 -13 -0.59 3.02
 -2 -4 -14 67.18 6.4
 -2 4 -14 76.75 9.18
 2 4 14 81.7 9.18
 -2 4 -14 68.3 6.44
 -2 4 -14 64.1 6.13
 2 4 14 75.91 6.14
 -2 4 -14 72.24 6.22
 -2 4 -15 1.44 2.58
 -2 4 -15 -0.8 2.95
 2 4 15 6.18 4.02
 2 4 15 2.05 2.66
 -2 4 -15 2.48 3.18
 -2 -4 -15 1.67 3.39
 -2 4 -15 5.55 3.19
 2 4 16 176.91 10.01
 -2 4 -16 153.34 10.24
 2 -4 16 170.89 13.76
 -2 4 -16 166.83 10.19
 2 4 16 150.27 13.4
 -2 4 -16 140.66 13.42
 -2 4 -16 176.8 10.7
 -2 -4 -16 165.99 10.45
 -2 4 -17 1.25 3.04
 2 -4 17 6.2 3.58
 2 4 17 3.11 2.48
 -2 4 -17 2.1 3.2
 -2 -4 -17 4.05 3.63
 2 4 17 1.58 4.25
 -2 4 -17 3.99 2.66
 -2 4 -18 17.3 3.8
 -2 4 -18 19.35 3.61
 -2 -4 -18 16.74 4.13
 2 4 18 16.18 5.19
 -2 4 -19 9.19 3.24
 2 4 19 14.75 4.77
 2 4 19 15.1 2.96
 2 4 20 10.61 2.37
 -2 -4 -20 11.78 3.52
 -2 4 -20 12.63 3.25
 -2 4 -20 12.84 3.13
 -2 4 -20 7.69 2.65
 -2 -4 -21 33.53 4.19
 -2 4 -21 30.65 4.02
 -2 4 -21 32.01 3.92
 -2 4 -21 37.47 4.06
 -2 -4 -22 15.03 3.08
 -2 4 -22 14.73 2.79
 -2 4 -22 13.33 2.92
 -2 4 -22 10.67 2.72
 -2 4 -23 27.07 3.03
 -2 4 -23 22.05 3.07
 -2 4 -23 28.91 3.42
 -2 4 -23 21.98 3.04
 -2 -4 -23 28.36 3.35
 -2 4 -24 13.1 2.2
 -2 4 -24 14.36 2.38
 -2 -4 -24 12.96 2.44
 -2 4 -24 15.82 2.54
 -2 4 -25 3.03 1.35
 -2 -4 -25 4.72 1.67
 -2 4 -25 6.09 1.63
 2 4 25 6.08 1.55
 2 5 -24 90.58 4.68
 -2 5 24 79.65 4.55
 -2 5 23 54.73 3.57
 -2 5 23 48.79 3.89
 2 5 -22 173.56 8.1
 -2 5 22 188.44 8.74
 2 5 -22 160.94 8.1
 -2 5 22 169.3 8.96
 2 5 -21 108.71 6.22
 -2 5 21 111.06 6.58
 -2 5 21 101.84 6.89
 2 5 -20 206.65 10.22
 -2 5 20 205.53 10.62
 2 5 -20 209.31 10.6
 2 5 -19 132.57 8.02
 2 5 -19 129.53 8.17
 -2 5 19 138.89 8.48
 2 5 -18 420.41 18.66
 2 5 -18 369.07 18.27
 -2 5 18 397.6 18.75
 2 5 -17 218.77 11.78
 -2 5 17 183.87 14.69
 -2 -5 17 210.49 16.53
 -2 5 16 395.42 24.3
 2 5 -16 365.11 24.5
 -2 5 16 454.49 20.76
 -2 -5 16 479.79 27.12
 2 5 -15 283.8 14.92
 2 5 -15 266 19.47
 -2 5 15 282.34 19.16
 2 5 -15 305.04 15.45
 -2 -5 15 324.73 21.42
 -2 5 15 302.77 15.6
 -2 5 14 457.36 27.29
 2 5 -14 456.3 28.38
 2 5 -14 505.89 23.03
 -2 5 14 545.33 23.89
 -2 5 14 505.18 26.42
 2 5 -14 505.61 22.88
 -2 5 13 158.71 13.06
 2 5 -13 153.22 13.61
 2 5 -13 156.4 9.55
 -2 5 13 155.47 10.05
 -2 5 13 157.87 12.25
 2 5 -13 143.83 9.16
 -2 5 12 281.5 19.02
 2 5 -12 277.29 19.74
 2 5 -12 310.94 15.49
 2 5 -12 309.59 15.34
 -2 5 12 318.64 16.09
 -2 5 12 319.21 18.96
 -2 5 11 298.41 15.46
 2 5 -11 285.77 14.72
 -2 5 11 296.58 18.98
 2 5 -11 302.38 19.88
 -2 5 11 311.31 18.73
 -2 5 10 479.84 22.1
 -2 5 10 457.07 25.25
 2 5 -10 475.75 21.48
 -2 5 10 481.28 25.82
 2 5 -10 474.88 26.65
 -2 5 9 506.34 23.18
 2 5 -9 549.61 28
 -2 5 9 474.97 26.44
 2 5 -9 559.11 28.39
 -2 5 9 494.54 26.68
 2 5 -9 502.84 22.68
 -2 5 9 514.5 23.42
 2 5 -9 518.18 23.66
 2 5 -8 623.27 30.36
 -2 5 8 574.84 29.12
 -2 5 8 589.74 29.53
 2 5 -8 595.56 26.13
 -2 5 8 560.09 25.71
 -2 5 8 563.88 25.48
 2 5 -7 438.36 23.92
 -2 5 7 447.07 23.36
 -2 5 7 441.46 23.76
 -2 5 7 437.18 20.24
 2 5 -7 448.65 20.46
 -2 5 7 409.7 19.76
 2 5 -6 648.38 31.66
 -2 5 6 678.03 31.1
 -2 5 6 616.94 27.3
 -2 5 6 632.14 31.32
 -2 5 6 646.11 27.67
 2 5 -6 632.8 27.85
 -2 5 5 428.11 18.99
 -2 5 5 386.64 18.48
 2 5 -5 444.26 22.64
 2 5 -5 394.68 18.68
 2 5 -5 415.13 19.2
 -2 5 5 406 22.28
 -2 5 4 1013.69 41.76
 -2 5 4 998.28 41.46
 2 5 -4 1064.15 45.99
 -2 5 4 1042.27 45.77
 2 5 -4 1027.21 42.14
 2 5 -4 1032.7 41.77
 -2 5 3 703.66 29.5
 2 5 -3 695.47 29.66
 -2 5 3 703.38 33.48
 -2 5 3 714.81 29.82
 -2 5 2 1221.62 50.03
 2 5 -2 1258.46 50.26
 -2 5 2 1285.41 50.45
 -2 5 2 1285.47 54.48
 -2 5 1 647.33 26.92
 -2 5 1 640.64 26.6
 2 5 -1 611.17 26.63
 2 5 -1 607.74 30.48
 -2 5 1 615.18 30.29
 -2 5 0 1973.62 76.27
 2 5 0 2001.71 76.42
 -2 5 0 1884.04 75.84
 2 5 0 1949.94 76.09
 -2 5 0 1954.95 80.27
 2 5 0 1990.19 80.59
 2 5 1 743.18 34.58
 -2 5 -1 709.83 34.14
 2 5 1 732.76 30.6
 -2 5 -1 742.16 30.53
 2 5 1 762.93 30.98
 -2 5 -1 711.91 30.49
 2 5 2 1504.18 64.83
 -2 5 -2 1606.34 65.12
 2 5 2 1537.86 60.75
 -2 5 -2 1536.82 60.62
 2 5 2 1595.53 61.22
 -2 5 -2 1497.81 60.95
 2 5 3 631.55 30.4
 -2 5 -3 631.91 30.47
 2 5 3 631.37 26.65
 -2 5 -3 628.18 26.47
 2 5 3 633.55 26.93
 -2 5 -3 606.41 26.98
 -2 5 -4 929.55 40.12
 2 5 4 1011.29 40.08
 2 5 4 965.55 39.6
 -2 5 -4 997 43.66
 -2 5 -4 947.09 39.4
 2 5 4 1002.88 43.69
 -2 5 -4 956.62 43.62
 -2 5 -4 1000.27 40.19
 2 5 5 470.33 23.2
 -2 5 -5 419.13 22.9
 -2 -5 -5 411.92 18.74
 2 5 5 450.22 19.89
 2 5 5 431.35 19.4
 -2 5 -5 417.05 22.87
 -2 5 -5 415.94 19.21
 -2 5 -5 446.63 19.96
 -2 5 -5 432.55 20.13
 -2 5 -6 1004.74 43.54
 2 5 6 961.83 42.55
 -2 -5 -6 915.86 38.26
 2 5 6 960.81 38.97
 -2 5 -6 951.09 39.44
 2 5 6 972.54 39.44
 2 5 6 965.44 42.73
 -2 5 -6 984.19 39.91
 -2 5 -6 929.77 43.13
 -2 5 -6 899.78 38.63
 -2 -5 -7 594.96 25.21
 2 5 7 606.66 25.83
 2 5 7 606.12 26.24
 -2 5 -7 588.04 26.19
 2 5 7 564.97 29.14
 2 5 7 594.05 28.92
 -2 5 -7 586.07 26.5
 -2 5 -7 568.11 29.69
 -2 -5 -8 403.47 18.48
 2 5 8 424.29 19.02
 -2 5 -8 394.98 19.31
 2 5 8 398.31 19.32
 2 5 8 419.18 22.64
 2 5 8 425.95 21.83
 -2 5 -8 361.62 22.41
 -2 5 -8 421.23 19.85
 -2 5 -9 159.22 12.51
 2 5 9 135.85 11.53
 -2 5 -9 149.49 11.96
 2 5 9 137.51 8.7
 2 5 9 137.79 9.17
 -2 5 -9 146.81 9.18
 -2 -5 -9 129.93 8.38
 -2 5 -10 601.69 26.78
 2 5 10 599.1 30.67
 -2 5 -10 635.61 31.95
 2 5 10 603.11 26.35
 -2 -5 -10 576.71 25.98
 -2 5 -11 268.89 14.05
 2 5 11 280.59 18.45
 -2 5 -11 331.63 20.06
 -2 5 -11 299.32 15.09
 -2 -5 -11 273.36 14.67
 2 5 11 281.97 14.5
 -2 -5 -11 272.88 14.28
 -2 5 -12 482.79 22.58
 2 5 12 492.26 27.61
 -2 5 -12 495.45 28.41
 -2 5 -12 527.24 23.75
 -2 -5 -12 508.97 23.01
 2 5 12 505.47 23.05
 -2 -5 -12 514.9 23.34
 -2 5 -13 364.17 17.81
 -2 5 -13 328.92 16.56
 -2 -5 -13 334.85 17.01
 -2 5 -13 348.24 17.45
 2 5 13 342 21.39
 -2 5 -13 328.21 21.79
 -2 -5 -13 334.82 16.93
 2 5 13 358.06 17.07
 -2 -5 -14 216.59 12.37
 -2 5 -14 238.7 13.01
 2 5 14 182.07 15.23
 -2 5 -14 191.72 16.24
 -2 5 -14 237.44 13.08
 2 5 14 222.94 12.19
 -2 -5 -15 151.85 9.93
 -2 5 -15 154.26 13.66
 2 5 15 154.38 13.29
 -2 5 -15 144.86 10.03
 -2 5 -15 183.2 10.79
 2 5 15 168.68 9.78
 -2 5 -16 548.08 24.31
 2 5 16 508.61 28.56
 -2 5 -16 513.25 29.1
 2 -5 16 479.75 27.98
 2 5 17 215.24 16.49
 -2 -5 -17 239.16 12.94
 2 5 17 251.06 12.56
 -2 -5 -18 140.87 9.05
 -2 5 -18 168.21 9.77
 -2 5 -18 163.63 9.68
 2 5 18 136.94 8.53
 -2 -5 -19 153.02 8.95
 -2 5 -19 163.18 9.35
 -2 5 -19 158.54 9.33
 2 5 19 142.39 8.23
 2 5 20 101.72 6.01
 2 5 20 102.19 7.25
 -2 -5 -20 109.97 6.93
 -2 5 -20 106.76 7.01
 -2 5 -20 117.09 7.22
 2 5 21 124.17 7.83
 -2 -5 -21 138.82 7.54
 -2 5 -21 129.79 7.63
 -2 5 -21 137.55 7.75
 2 5 22 75.08 5.37
 -2 5 -22 86.17 5.32
 -2 5 -22 76.18 5.05
 -2 -5 -22 81.06 5.01
 -2 -5 -23 73.87 4.4
 -2 5 -23 86.91 4.87
 2 5 23 69.96 4.76
 -2 5 -23 83.57 4.72
 2 5 24 46.85 3.09
 -2 6 21 12.51 2.15
 -2 6 21 15 1.96
 2 6 -20 86.67 5.19
 -2 6 20 94.28 5.55
 -2 6 20 102.41 6.05
 2 6 -19 10.26 2.42
 -2 6 19 14.53 2.91
 -2 6 19 17.36 2.79
 2 6 -18 144.61 8.1
 -2 6 18 138.19 8.15
 -2 6 18 138.87 8.49
 2 6 -17 28.42 3.64
 -2 6 17 37 4.32
 2 6 -17 35.78 4.14
 -2 6 17 38.4 4.51
 2 6 -16 128.04 8.03
 2 6 -16 142.5 8.68
 -2 6 16 133.91 8.67
 -2 6 16 151.82 9.29
 -2 6 15 22.7 3.89
 2 6 -15 15.92 3.6
 2 6 -15 18.03 3.16
 -2 6 15 21.66 4.07
 -2 6 14 43.74 6.87
 2 6 -14 48.59 7.39
 -2 6 13 35.24 5.72
 -2 6 13 29.34 5.92
 2 6 -13 36.74 6.76
 -2 6 12 46.86 5.39
 -2 6 12 55.44 5.85
 -2 6 12 34.29 6.08
 2 6 -12 54.78 7.78
 2 6 -11 6.84 2.55
 -2 6 11 8.91 3.53
 -2 6 11 7.7 3.33
 -2 6 11 4.1 3.56
 2 6 -11 7.55 4.28
 -2 6 10 49.56 5.51
 -2 6 10 51.47 5.66
 2 6 -10 46.02 4.69
 2 6 -10 48.11 7.63
 -2 6 10 47.51 7.12
 -2 6 9 -2.18 3.91
 2 6 -9 0.9 2.02
 2 6 -9 3.25 3.51
 -2 6 9 -0.67 3.04
 -2 6 9 2.84 2.83
 2 6 -9 5.3 2.91
 -2 6 8 301.69 15.67
 2 6 -8 290 15.68
 -2 6 8 298.98 15.37
 2 6 -8 292.55 14.89
 2 6 -8 319.57 20.1
 2 6 -8 296.67 19.75
 -2 6 8 288.75 19.1
 -2 6 7 8.23 3.16
 -2 6 7 2.71 3.05
 2 6 -7 1.83 2.42
 2 6 -7 -0.76 3.71
 -2 6 7 0.73 3.58
 2 6 -6 50.88 5.31
 -2 6 6 49.05 5.25
 -2 6 6 44.33 4.98
 2 6 -6 40.73 6.67
 -2 6 6 39.31 6.6
 -2 6 5 -2.1 3.08
 -2 6 5 -0.72 4.15
 2 6 -5 3.61 3.53
 2 6 -5 2.84 2.45
 -2 6 5 1.63 2.89
 -2 6 4 112.45 7.96
 -2 6 4 113.45 7.79
 2 6 -4 104.9 7.83
 2 6 -4 113.01 10.69
 2 6 -4 114.63 8.05
 -2 6 4 117.24 10.86
 -2 6 3 6.88 2.93
 2 6 -3 5.8 3.07
 -2 6 3 4.91 3.28
 2 6 -3 6.91 3.53
 2 6 -3 9.62 2.9
 -2 6 3 5.28 2.9
 2 6 -2 107.56 7.85
 -2 6 2 113.01 10.69
 -2 6 2 120.9 7.84
 -2 6 2 113.34 7.84
 2 6 -1 165.01 10.03
 -2 6 1 176.43 9.99
 -2 6 1 165.83 13.27
 2 6 0 249.56 13.17
 -2 6 0 243.13 16.7
 -2 6 0 253.06 13.02
 -2 6 -1 154.33 9.27
 2 6 1 151.01 9.55
 -2 6 -2 107.04 7.34
 2 6 2 107.51 7.58
 2 6 2 107.42 7.76
 2 6 2 109.13 10.42
 -2 6 -2 107.93 10.43
 2 6 3 15.98 4.66
 -2 6 -3 12.55 3.19
 2 6 3 6.47 2.87
 -2 6 -3 17.44 4.45
 -2 6 -3 12.43 4.24
 -2 6 -3 7.68 2.77
 2 6 3 11.08 3.2
 2 6 4 58.79 5.66
 2 6 4 60.62 5.57
 -2 6 -4 48.85 5.12
 -2 6 -4 74.71 8.19
 -2 6 -4 47.26 7.16
 2 6 4 68.08 8.06
 -2 6 -4 59.26 5.63
 2 6 5 109.45 7.81
 2 6 5 104.55 7.49
 -2 6 -5 104.64 7.39
 -2 6 -5 114.64 7.93
 -2 6 -5 103.07 10.09
 2 6 5 103.56 10.01
 -2 6 -5 98.13 9.99
 2 6 6 35 5.89
 2 6 6 30.94 4.4
 2 6 6 24.24 4.11
 -2 6 -6 37.37 6.18
 -2 6 -6 28.05 4.11
 2 6 7 242.23 16
 2 6 7 230.32 12.83
 2 6 7 247.83 13.38
 -2 6 -7 230.96 13.13
 -2 6 -7 229.4 16.53
 -2 6 -8 350.33 22.09
 -2 6 -8 321.59 21.51
 2 6 8 371.53 17.78
 2 6 8 366.88 18.17
 -2 6 -8 364.22 18.16
 -2 6 -9 388.96 23.34
 2 6 9 356.33 18.16
 -2 6 -9 385.33 18.75
 -2 6 -9 362.55 18.67
 2 6 9 400.63 19.16
 -2 6 -10 92.39 7.53
 -2 -6 -10 106.92 8.04
 -2 6 -10 100.1 10.84
 2 6 10 103.17 7.64
 2 6 10 111.85 8.31
 -2 6 -11 115 8.27
 -2 -6 -11 106.44 8.19
 -2 6 -11 106.35 11.35
 2 6 11 121.46 8.13
 2 6 11 110.18 8.43
 2 6 12 121.99 8.99
 -2 6 -12 138.24 8.96
 -2 -6 -12 119.16 8.51
 2 6 12 131.5 8.5
 -2 -6 -12 107.46 7.83
 -2 6 -12 116.46 11.5
 -2 6 -13 86.1 9.79
 2 6 14 84.69 6.45
 -2 6 -14 78.65 6.59
 -2 -6 -14 77.82 6.06
 -2 6 -14 68.49 8.83
 2 6 14 72.99 9.02
 -2 6 -15 126.35 8.5
 2 6 15 128.77 7.95
 -2 6 -15 122.81 8.37
 2 6 15 125.11 8.75
 -2 -6 -15 115.15 7.7
 -2 6 -16 57.47 5.37
 2 6 16 50 4.51
 -2 6 -16 47.9 4.86
 2 6 16 44.06 5.14
 -2 -6 -16 44.08 4.5
 -2 6 -17 102.85 6.93
 -2 6 -17 91.26 6.63
 -2 -6 -17 89.05 6.16
 2 6 17 105.2 7.28
 2 6 17 96.71 6.18
 2 6 18 7.24 2.1
 2 6 18 3.85 2.35
 -2 6 -18 13.11 3.02
 -2 -6 -18 9.85 2.56
 -2 6 -18 13.26 2.57
 -2 6 -19 96.67 6.01
 2 6 19 87.84 5.11
 -2 6 -19 106.56 6.34
 2 6 19 100.74 6.45
 -2 6 -20 14.81 2.14
 2 6 20 12.24 2.39
 -2 6 -20 14.25 2.39
 2 6 21 66.45 4.42
 -2 6 -21 72.72 4.34
 -2 7 19 32.1 2.59
 -2 7 18 23.75 2.45
 -2 7 18 24.7 2.67
 2 7 -18 24.64 2.4
 -2 7 17 32.88 3.22
 2 7 -17 29.97 3.08
 -2 7 17 32.9 3.37
 2 7 -16 16.91 2.78
 -2 7 16 16.71 2.89
 -2 7 15 72.69 5.76
 -2 7 15 75.92 5.65
 2 7 -15 80.09 5.67
 -2 7 14 67.6 5.7
 -2 7 14 67.63 5.62
 2 7 -14 75.88 5.71
 -2 7 13 41.04 4.76
 -2 7 13 39.75 4.56
 2 7 -13 50.65 4.92
 -2 7 12 33.58 4.57
 -2 7 12 30.85 4.23
 -2 7 11 79.93 6.71
 -2 7 11 79.03 6.47
 -2 7 10 60.17 5.72
 -2 7 10 70.51 6.15
 2 7 -9 26.26 3.42
 -2 7 9 24.03 5.26
 2 7 -9 18.16 4.97
 2 7 -8 114.03 7.71
 -2 7 8 134.51 11.62
 2 7 -8 122.55 11.78
 2 7 -7 94.8 10.17
 2 7 -7 86.17 9.75
 -2 7 7 96.79 10.15
 2 7 -6 199.08 15.52
 -2 7 6 214.18 12.12
 2 7 -6 212.38 12.53
 -2 7 6 217.26 12.38
 -2 7 6 214.38 15.95
 2 7 -5 126.44 11.97
 -2 7 5 144.7 9.16
 2 7 -5 137.46 9.46
 -2 7 5 138.6 12.57
 -2 7 4 96.66 7.22
 2 7 -4 92.05 7.39
 -2 7 4 105.13 10.53
 -2 7 3 164.27 14.15
 2 7 -3 183.95 14.48
 2 7 -3 193.29 11.46
 -2 7 3 182.97 10.85
 -2 7 2 15.68 5.05
 2 7 -2 21.95 5.23
 2 7 -2 18.17 3.59
 -2 7 2 25.59 4.11
 2 7 -2 23.49 4.19
 -2 7 1 30.44 6.22
 2 7 -1 21.82 5.1
 2 7 -1 18.14 3.66
 -2 7 1 26.3 4.07
 2 7 -1 22.74 4.21
 2 7 0 45.3 5.21
 -2 7 0 63.71 8.37
 2 7 0 46.6 7.11
 -2 7 0 44.79 7.15
 -2 7 0 58.21 5.42
 -2 7 -1 26.27 5.64
 2 7 1 23.25 4.06
 -2 7 -1 23.98 4.03
 -2 7 -1 25.34 3.94
 -2 7 -1 24.22 5.26
 -2 7 -2 76.01 9.3
 -2 7 -2 79.29 6.84
 -2 7 -2 86.3 9.35
 -2 7 -2 81.94 6.63
 2 7 2 89.02 6.95
 -2 7 -3 63.76 5.96
 -2 7 -3 60.16 7.97
 2 7 3 66.08 5.95
 -2 7 -3 65.4 5.82
 -2 7 -4 108.09 7.87
 -2 7 -4 90.44 9.67
 2 7 4 112.19 7.86
 -2 7 -4 97.26 7.38
 -2 7 -5 212.27 15.55
 2 7 5 204.98 11.87
 -2 7 -5 212.14 12.2
 -2 7 -6 135.67 12.14
 -2 7 -6 125.76 8.83
 2 7 6 135.05 9.09
 2 7 6 134.72 8.96
 -2 7 -7 111.28 11.06
 -2 7 -7 114.24 10.96
 -2 7 -8 49.36 7.18
 -2 7 -9 67.3 8.48
 2 7 9 80.39 6.55
 -2 -7 -9 78.91 6.82
 -2 -7 -10 37.55 4.72
 -2 7 -10 36.93 4.5
 2 7 10 37.23 4.47
 2 7 10 35.61 4.83
 2 7 11 27.34 3.8
 -2 7 -11 30.93 4.01
 2 7 11 28.34 4.36
 -2 7 -11 20.48 3.92
 -2 -7 -11 35.62 4.5
 -2 7 -12 68.12 5.86
 -2 -7 -12 57.57 5.4
 -2 7 -12 66.41 5.63
 2 7 12 68.31 6.05
 2 7 12 64.91 5.49
 -2 7 -13 131.79 8.37
 2 7 13 136.18 8.08
 -2 7 -13 139.2 8.57
 2 7 13 132.08 8.62
 2 7 14 19.63 3.6
 -2 7 -14 16.32 2.96
 -2 7 -14 15.92 3.33
 2 7 14 22.74 3.15
 -2 7 -15 75.12 5.41
 2 7 15 79.24 5.22
 -2 7 -15 74.95 5.64
 2 7 15 79.36 5.96
 2 7 16 3.03 2.26
 -2 7 -16 3.9 1.72
 -2 7 -16 2.58 2.21
 2 7 16 3.73 1.74
 2 7 17 46.88 3.12
 -2 7 -17 52.69 3.66
 2 7 17 53.68 4.17
 2 7 18 11.36 2.02
 -2 7 -18 6.34 1.79
 -2 7 -19 30.29 2.45
 -2 8 15 3.69 1.38
 2 8 -15 3.28 1.27
 -2 8 14 12.26 2.14
 2 8 -14 10.5 1.94
 -2 8 13 10.46 2.18
 2 8 -13 11.3 2.28
 -2 8 12 27.93 3.23
 2 8 -12 24.67 3.1
 -2 8 11 7.51 2.44
 2 8 -11 8.26 2.69
 -2 8 10 0.91 2.28
 -2 8 9 10.85 2.99
 -2 8 8 37.65 4.3
 2 8 -7 68.9 5.04
 -2 8 7 87.57 6.21
 -2 8 6 12.59 3.32
 2 8 -6 10.2 2.41
 -2 8 5 147.17 8.56
 2 8 -5 132.06 8.44
 -2 8 4 33.62 4.29
 2 8 -4 26.51 3.92
 -2 8 3 121.59 8.09
 -2 8 3 122.8 8.34
 2 8 -3 130.89 8.43
 -2 8 2 37.69 4.47
 -2 8 2 39.82 4.6
 2 8 -2 41.99 4.61
 -2 8 1 66.9 5.65
 -2 8 1 67.92 5.91
 2 8 -1 57.25 5.56
 -2 8 0 59.79 5.35
 2 8 0 47.4 5.26
 -2 8 0 61.74 5.49
 2 8 1 81.27 6.39
 -2 8 -1 66.47 5.76
 2 8 1 66.95 5.98
 -2 8 -1 65.58 5.84
 2 8 2 24.66 4.06
 -2 8 -2 28.9 3.96
 2 8 3 169.73 10.09
 2 8 3 175.22 10.43
 -2 8 -3 169.42 10.15
 2 8 4 32.25 4.3
 -2 8 -4 33.17 4.09
 2 8 5 174.03 10.3
 -2 8 -5 192.42 10.69
 2 8 6 35.74 4.29
 -2 8 -6 42.47 4.41
 2 8 7 104.53 7.06
 -2 -8 -7 92.66 7.13
 -2 8 -7 99.68 6.85
 2 8 8 53.4 4.84
 -2 -8 -8 46.35 4.97
 -2 8 -8 50.02 4.61
 -2 -8 -9 71.77 5.82
 2 8 9 70.66 5.47
 -2 8 -9 65.77 5.43
 -2 8 -9 70.02 5.43
 -2 8 -10 1.54 2.25
 -2 -8 -10 5.55 2.58
 -2 8 -10 3.3 1.83
 2 8 10 4.32 2.4
 -2 8 -11 91.36 5.97
 -2 8 -11 104.9 6.27
 -2 -8 -11 80.26 5.73
 2 8 11 97.64 5.91
 -2 8 -12 36.27 3.45
 -2 8 -12 47.65 3.89
 2 8 12 44.28 3.61
 -2 8 -13 132.75 7.1
 -2 8 -13 150.64 7.53
 2 8 13 139.74 6.96
 -2 8 -14 20.83 2.12
 -2 8 -14 30.14 2.76
 -2 8 -15 117.72 5.91
 -2 9 9 35.98 2.73
 -2 9 9 31.53 2.62
 -2 9 8 9.15 1.65
 2 9 -8 7.86 1.88
 -2 9 7 46.16 3.75
 -2 9 7 60.24 3.96
 -2 9 6 8.8 2.12
 -2 9 6 3.38 1.71
 2 -9 -5 43.58 3.46
 -2 9 5 47.65 3.87
 -2 9 4 3.01 1.72
 -2 9 3 25.93 2.94
 -2 9 2 2.17 1.63
 2 9 -1 45.25 3.95
 -2 9 1 52.55 4.13
 2 9 0 1.66 1.26
 2 9 0 8.12 1.94
 -2 9 0 5.35 1.84
 -2 9 -1 38.11 3.45
 2 9 1 29.84 3.32
 -2 -9 -2 0.85 2.49
 -2 9 -2 1.28 1.54
 2 9 2 -0.2 1.68
 2 9 3 45.13 3.82
 -2 -9 -3 48.66 4.31
 -2 9 -3 35.62 3.33
 -2 9 -3 44.73 3.66
 -2 9 -4 4.12 1.8
 -2 -9 -4 3.47 2.29
 -2 9 -4 3.01 1.49
 2 9 4 -1.15 1.71
 2 9 5 33 3.2
 -2 -9 -5 33.25 3.44
 -2 9 -5 28.55 2.83
 -2 9 -5 26.81 2.74
 -2 9 -6 14.64 2.1
 2 9 6 15.16 2.38
 -2 9 -6 16.31 2.08
 -2 -9 -6 18.79 2.74
 2 9 7 20.05 2.52
 -2 9 -7 20.9 2.31
 -2 9 -7 22.78 2.28
 -2 -9 -7 22.23 2.64
 2 9 8 7.41 1.64
 2 9 9 8.46 1.51
 3 0 -28 2.13 1.21
 3 0 -27 136.6 6.75
 3 0 -27 127.04 6.2
 3 0 -26 0.18 2.27
 3 0 -26 0.15 1.88
 3 0 -25 192.07 10.34
 3 0 -24 1.06 2.45
 3 0 -24 1.05 2.81
 3 0 -23 601.28 26.07
 3 0 -23 571.59 26
 -3 0 22 -1.21 3.27
 3 0 -22 2.15 2.36
 -3 0 22 4.97 4.16
 3 0 -21 211.21 11
 3 0 -21 218.73 11.99
 -3 0 21 160.59 14.31
 3 0 -21 194.69 11.05
 -3 0 21 180.87 14.01
 3 0 -20 1.2 2.1
 3 0 -20 0.27 2.58
 3 0 -20 3.05 2.95
 -3 0 20 -1.51 4.48
 3 0 -20 0.53 2.08
 -3 0 20 -0.67 3.43
 -3 0 19 1577.59 72.59
 3 0 -19 1786.55 68.45
 3 0 -19 1700.99 67.81
 3 0 -19 1719.65 67.9
 -3 0 19 1590 73.58
 3 0 -19 1802.4 68.97
 3 0 -18 0.89 2.07
 3 0 -18 3.25 3.16
 3 0 -18 -2.71 2.91
 3 0 -18 -1.6 2.37
 -3 0 18 3.35 3.27
 3 0 -17 490.91 22.07
 3 0 -17 522.29 22.56
 -3 0 17 449.48 25.87
 3 0 -17 501.15 22.78
 3 0 -16 0.25 2.16
 3 0 -16 -0.87 2.57
 -3 0 16 3.09 3.15
 3 0 -16 3 2.15
 3 0 -15 827.82 32.98
 3 0 -15 763.88 32.52
 -3 0 15 741.39 36.5
 3 0 -14 -0.44 1.98
 -3 0 14 3.84 3.75
 3 0 -14 0.48 1.85
 3 0 -13 2458.9 94.54
 -3 0 13 2427.29 98.46
 -3 0 11 2531.99 100.53
 -3 0 10 -0.4 2.98
 3 0 -9 9766.72 369.26
 -3 0 9 9775.91 369.34
 3 0 -8 -0.65 2.5
 -3 0 8 -1 2.92
 -3 0 7 2001.37 78.93
 -3 0 6 0.27 2.21
 -3 0 5 4133.04 157.46
 -3 0 4 2.47 2.52
 -3 0 3 5015.99 189.4
 -3 0 2 0.99 2.01
 -3 0 1 3735.37 140.7
 -3 0 0 0.83 1.28
 -3 0 -1 3209.05 120.24
 -3 0 -2 1.25 1.06
 -3 0 -3 5662.62 212.76
 -3 0 -3 5921.93 214.4
 -3 0 -3 5663.31 214.32
 -3 0 -4 -0.32 1.39
 -3 0 -4 -0.33 1.45
 -3 0 -5 1341.27 52.61
 3 0 6 0.18 1.23
 3 0 6 0.06 0.97
 -3 0 -6 -0.23 1.72
 -3 0 -6 1.72 1.67
 3 0 7 2618.09 99.9
 -3 0 -7 2706.93 102.75
 3 0 7 2689.5 101.74
 -3 0 -7 2649.4 102.35
 3 0 8 -0.49 1.86
 3 0 8 0.57 1.34
 -3 0 -8 1.28 2.04
 -3 0 -8 0.29 1.81
 -3 0 -9 6980.47 264.44
 3 0 9 7088.74 261.12
 3 0 9 6629.73 262.96
 -3 0 -9 7001.27 264.12
 3 0 10 0.5 1.52
 3 0 11 2720.67 104.09
 -3 0 -12 -0.47 1.82
 -3 0 -12 0.8 2.36
 -3 0 -12 -0.43 2.17
 3 0 12 -0.43 1.6
 -3 0 -12 1.38 1.94
 -3 0 -13 2088.42 81.12
 -3 0 -13 2051.9 80.45
 -3 0 -13 2094.41 80.68
 -3 0 -13 2068.92 81.02
 -3 0 -14 0.56 1.98
 -3 0 -14 -1.26 2.06
 -3 0 -14 -2.25 2.5
 -3 0 -14 2.13 2.46
 -3 0 -15 1682.46 66.63
 -3 0 -15 1660.55 65.91
 -3 0 -15 1662.14 66.06
 -3 0 -15 1680 66.12
 -3 0 -16 -0.65 2.43
 -3 0 -16 0.85 2.78
 -3 0 -16 1.62 2.61
 -3 0 -16 0.54 2.15
 -3 0 -16 0.29 2.59
 -3 0 -17 886.48 36.98
 -3 0 -17 829.62 36.16
 -3 0 -17 855.36 35.82
 -3 0 -17 862.88 36.34
 -3 0 -17 868.41 36.14
 3 0 18 -2.18 3.99
 -3 0 -18 -0.59 3
 -3 0 -18 3.53 3.24
 -3 0 -18 0.31 2.74
 -3 0 -18 -2.44 3.68
 -3 0 -18 0.36 2.65
 -3 0 -19 3212.02 123.21
 3 0 19 3161.38 128.44
 -3 0 -19 3180.52 122.64
 -3 0 -19 3219.97 122.51
 -3 0 -19 3130.03 122.26
 -3 0 -19 3082.57 122.11
 -3 0 -20 0.67 3.17
 -3 0 -20 -1.57 3.47
 3 0 20 0.77 3.97
 -3 0 -20 0.3 3
 -3 0 -20 0.32 2.8
 -3 0 -21 541.86 23.91
 -3 0 -21 492.28 23.4
 -3 0 -21 508.48 23.81
 3 0 21 525.56 28.84
 -3 0 -21 537.71 23.8
 3 0 22 0.72 3.53
 -3 0 -23 573.66 25.73
 -3 0 -23 591.09 26.27
 -3 0 -23 618.38 26.12
 -3 0 -24 0.73 2.58
 -3 0 -24 1.37 2.55
 -3 0 -24 1.57 2.57
 -3 0 -25 283.7 12.94
 -3 0 -25 258.92 12.92
 -3 0 -26 -1.82 1.88
 -3 0 -26 1.68 2.24
 -3 0 -27 175.08 8.16
 3 -1 -28 22.82 2.11
 3 -1 -27 10.59 2.11
 3 1 -27 6.79 1.93
 3 1 -27 7.4 1.95
 -3 1 27 5.89 1.56
 3 -1 -26 83.27 4.99
 3 1 -26 98.33 6.01
 -3 1 26 100.17 5.8
 3 1 -26 108.12 6.23
 3 -1 -26 107.51 6.28
 3 -1 -25 1.29 2.66
 3 1 -25 0.21 2.53
 3 -1 -25 2.42 1.98
 3 1 -25 2.84 2.4
 3 -1 -24 123.43 7.72
 3 1 -24 119.36 7.67
 3 1 -24 130.87 7.84
 3 1 -23 -0.29 2.61
 3 1 -23 0.69 1.8
 3 -1 -23 3.71 3.1
 3 1 -23 0.24 2.57
 3 1 -22 107.19 7.12
 -3 -1 22 130.65 11.41
 -3 1 22 108.99 10.85
 -3 1 22 109.6 10.58
 -3 1 22 86.57 9.16
 -3 -1 22 88.86 9.54
 -3 -1 21 23.66 5.89
 3 -1 -21 21.01 4.34
 3 1 -21 20.67 3.89
 -3 1 21 31.32 5.99
 -3 1 21 10.67 4.02
 -3 -1 21 21.99 5.23
 -3 1 21 24.91 5.98
 3 1 -21 24.76 4.03
 3 -1 -21 31.07 4.63
 3 1 -21 20.03 3.28
 -3 1 20 201.97 15.62
 -3 -1 20 258.79 17.23
 -3 1 20 224.88 16.79
 3 -1 -20 255.49 13.04
 3 1 -20 262.27 13.19
 3 -1 -20 251.76 13.24
 3 1 -20 241.45 13.2
 -3 1 20 249.27 17.45
 3 -1 -20 247.56 13.71
 3 1 -20 252.86 13.73
 -3 1 19 52.6 7.38
 -3 -1 19 70.3 8.53
 3 -1 -19 72.88 5.94
 -3 1 19 69.2 8.89
 3 -1 -19 75.59 6.69
 3 -1 -19 65.71 5.83
 3 1 -19 68.37 5.75
 3 1 -19 73.26 6.21
 -3 1 18 320.34 20.53
 -3 -1 18 380.12 21.95
 3 -1 -18 349.18 17.84
 -3 1 18 390.18 22.42
 3 -1 -18 371.74 17.4
 3 1 -18 387.74 17.62
 3 -1 -18 369.33 17.62
 3 1 -18 332.27 17.28
 3 -1 -17 13.06 3.54
 3 1 -17 8.89 2.73
 3 -1 -17 5.34 2.58
 3 1 -17 12.06 2.77
 3 -1 -17 6.11 2.77
 -3 1 17 11.12 4.71
 -3 1 17 3.21 3.35
 -3 -1 17 8.19 4.46
 3 1 -16 156.4 8.91
 3 -1 -16 152.75 9.2
 3 -1 -16 156.09 8.69
 3 -1 -16 147.91 9.53
 -3 1 16 161.44 12.77
 3 1 -16 156.47 9.19
 3 1 -16 169.12 9.44
 3 -1 -16 169.35 9.59
 -3 1 16 153.37 12.08
 -3 -1 16 173.01 13
 -3 1 15 12.88 4.29
 -3 -1 15 9.39 4.31
 3 1 -15 14.83 2.66
 3 1 -15 16.69 2.61
 3 -1 -15 12.6 2.97
 -3 1 15 12.2 4.47
 3 -1 -15 17.77 3.12
 3 -1 -15 17.95 3.75
 3 -1 -14 580.73 25.63
 -3 1 14 645.43 29.9
 -3 1 14 633.76 29.53
 -3 -1 14 639.61 30.17
 3 -1 -14 609.01 25.47
 3 1 -14 562.65 24.59
 3 -1 -14 634.15 25.81
 3 1 -14 544.24 24.93
 3 -1 -13 45.08 4.24
 3 1 -13 45.33 4.02
 3 -1 -13 44.29 4.22
 -3 1 13 52.73 6.63
 3 -1 -13 39.43 4.37
 -3 1 13 55.47 6.67
 -3 -1 13 46.74 6.51
 3 -1 -12 478.09 20.47
 3 -1 -12 486.49 20.38
 3 1 -12 460.49 20.07
 3 -1 -12 438.3 20.23
 -3 1 11 11.2 3.98
 -3 1 11 8.33 3.62
 3 -1 -11 14.92 2.6
 3 -1 -11 5 2.33
 -3 1 10 1263.21 54.16
 -3 1 10 1269.65 53.8
 -3 -1 10 1414.25 55.69
 -3 -1 9 96.35 8.09
 -3 1 9 78.74 6.65
 -3 1 9 90.5 7.21
 3 1 -9 75.68 6.49
 3 1 -9 81.45 7.04
 -3 -1 8 204.94 12.08
 -3 1 8 181.22 11.06
 -3 1 8 212.18 11.02
 3 1 -8 200.11 11.4
 -3 1 7 230.67 12.44
 3 1 -7 228.63 12.16
 -3 1 7 229.97 11.93
 3 1 -7 250.67 12.8
 -3 1 6 827.18 33.75
 3 1 -6 761.68 33.1
 -3 1 6 830.23 32.97
 3 1 -6 803.82 33.8
 -3 1 5 60.85 4.85
 3 1 -5 61.79 4.6
 -3 1 5 63.8 4.51
 3 1 -5 59.09 4.9
 3 1 -4 468.25 19.7
 -3 1 4 456.89 19.57
 3 1 -4 424.5 18.93
 -3 1 4 458.91 18.79
 -3 1 4 453.1 18.68
 -3 1 3 1907.48 72.49
 -3 1 3 1869.12 71.64
 -3 1 3 1896.97 71.58
 3 1 -3 1885.57 71.87
 3 1 -3 1834.97 72.39
 -3 1 2 1059.2 38.73
 3 1 -2 972 38.83
 -3 1 2 1021.95 38.72
 3 1 -2 965.95 39.26
 -3 1 2 979.64 39.49
 -3 1 1 1512.97 57.16
 3 1 -1 1406.62 57.42
 3 1 0 3.6 1.09
 -3 1 0 3.29 1.53
 -3 -1 -1 191.1 8.38
 -3 1 -1 213.38 9.14
 3 1 1 199.86 7.83
 3 1 1 200.04 8.51
 -3 1 -2 72.82 4.91
 -3 1 -2 78.48 4.53
 3 1 2 90.32 4.47
 -3 1 -2 85.96 4.49
 3 1 2 90.42 4.47
 -3 1 -3 1441.76 53.92
 -3 -1 -3 1357.13 52.94
 3 1 3 1364.8 52.99
 -3 1 -3 1397.94 52.84
 -3 -1 -3 1359.58 53.16
 3 1 3 1370.76 52.88
 -3 1 -3 1377.96 53.11
 3 1 4 41.02 3.33
 -3 -1 -4 48.2 3.26
 -3 1 -4 46.07 3.81
 3 1 4 46.57 3.57
 -3 1 -4 43.83 3.5
 -3 1 -4 47.16 3.73
 -3 -1 -4 43.06 3.57
 -3 1 -4 44.77 3.01
 -3 1 -5 1.72 1.42
 -3 1 -5 1.34 1.49
 -3 -1 -5 1.53 1.23
 -3 -1 -5 2.77 1.82
 3 1 5 2.38 2.13
 -3 1 -5 0.38 1.51
 -3 1 -5 1.04 1.18
 -3 -1 -6 34.28 3.65
 -3 1 -6 33.15 2.7
 3 1 6 38.43 3.98
 -3 1 -6 34.8 3.67
 -3 1 -6 35.26 3.87
 -3 -1 -6 38.72 3.32
 -3 1 -7 801.42 33.17
 -3 -1 -7 815.52 32.34
 -3 1 -7 767.52 33.21
 -3 1 -7 754.64 32.74
 3 1 7 762.51 32.52
 -3 1 -8 11.57 2.97
 3 -1 8 12.94 2.91
 3 1 8 17.38 3.4
 -3 1 -8 12.23 2.83
 -3 -1 -8 11.93 2.51
 -3 1 -8 12.17 2.94
 3 1 9 71.81 6.36
 3 -1 9 83.93 6.36
 3 1 9 64.19 4.13
 -3 1 -9 62.26 6.18
 -3 1 -9 65.59 6.22
 -3 1 -9 63.95 5.87
 3 -1 10 6.16 2.75
 3 1 10 2.6 1.61
 3 -1 10 4.21 2.41
 -3 1 -10 2.57 2.69
 -3 1 -10 4.26 2.6
 3 1 10 3.42 2.97
 -3 1 -11 54.31 4.74
 3 -1 11 71.41 5.61
 3 1 11 76.82 7.09
 -3 1 -11 63.45 4.88
 -3 -1 -11 64.75 5.11
 3 1 11 58.2 4.36
 3 -1 11 66.64 6.35
 -3 -1 -11 63.58 5.04
 -3 -1 -11 62.94 5.1
 -3 1 -11 65.64 4.93
 -3 1 -12 76.42 5.54
 -3 -1 -12 80.64 5.75
 -3 1 -12 75.81 5.34
 -3 -1 -12 74.32 5.71
 -3 1 -12 84.78 5.77
 -3 -1 -12 75.25 5.74
 3 -1 12 91.64 6.54
 -3 -1 -12 68.89 5.4
 3 -1 12 81.07 7.41
 -3 1 -12 78.39 5.72
 -3 -1 -12 81.84 5.94
 -3 1 -12 71.05 5.61
 -3 -1 -12 74.99 5.71
 -3 -1 -13 134.97 8.59
 -3 1 -13 145.12 8.44
 3 1 13 170.05 11.93
 -3 -1 -13 134.28 8.63
 -3 1 -13 156.46 8.83
 -3 -1 -13 159.05 8.93
 3 -1 13 166.94 9.62
 -3 -1 -13 154.37 8.57
 -3 1 -13 166.9 8.89
 -3 -1 -13 151.78 9.07
 -3 -1 -13 160.54 9.25
 -3 1 -13 143.62 8.82
 -3 -1 -13 154.74 8.88
 -3 1 -13 153.54 8.81
 -3 1 -14 5.14 2.56
 -3 -1 -14 6.49 2.6
 -3 -1 -14 7.2 2.75
 -3 1 -14 8.38 2.4
 3 1 14 17.21 4.79
 -3 -1 -14 7.52 2.91
 -3 1 -14 14.5 2.92
 -3 -1 -14 7.89 3.1
 -3 1 -14 3.47 2.66
 -3 1 -14 5.65 2.49
 -3 -1 -14 8.13 2.95
 -3 -1 -14 3.37 2.37
 -3 -1 -14 8.16 3.14
 -3 1 -14 4.91 2.73
 -3 1 -15 34.6 3.74
 -3 -1 -15 32.14 4.33
 -3 1 -15 32.53 4.13
 -3 1 -15 24.7 3.45
 -3 -1 -15 28.58 4.1
 -3 1 -15 37.61 4.34
 -3 -1 -15 29.82 4.23
 -3 1 -15 27.3 3.93
 3 1 15 34.16 5.98
 -3 -1 -15 31.37 4.33
 -3 1 -15 33.32 3.92
 -3 -1 -15 30.39 3.88
 -3 -1 -16 95.57 7.11
 -3 1 -16 94.09 7.01
 -3 -1 -16 90.64 7.26
 -3 -1 -16 87.17 6.79
 -3 1 -16 88.89 6.52
 -3 1 -16 99.03 6.83
 -3 -1 -16 90.13 7.12
 -3 1 -16 86.65 6.95
 -3 -1 -16 116.94 7.72
 3 1 16 122.11 10.76
 3 1 17 48.43 7.31
 -3 -1 -17 43.29 4.96
 -3 1 -17 43.21 4.61
 -3 -1 -17 42.92 4.93
 -3 1 -17 40.48 4.81
 -3 -1 -17 45.92 5.08
 -3 1 -17 37.38 4.06
 -3 -1 -17 34.42 4.36
 -3 1 -17 39.69 4.81
 -3 -1 -17 42.91 4.95
 -3 1 -18 50.25 5.03
 -3 -1 -18 51.04 5.69
 -3 1 -18 42.25 5.17
 -3 -1 -18 42.05 5.16
 -3 -1 -18 40.76 5.23
 -3 -1 -18 39.23 4.6
 -3 1 -18 41.75 5.25
 -3 -1 -18 66.14 5.99
 3 1 18 71.03 8.71
 3 1 19 130.81 12.11
 -3 -1 -19 138.44 9.32
 -3 1 -19 133.44 9.16
 -3 1 -19 143.88 9.62
 -3 -1 -19 152.68 9.3
 -3 1 -19 127.89 8.58
 -3 -1 -19 136.22 9.19
 -3 1 -19 140.37 9.22
 -3 -1 -20 48.57 5.64
 -3 1 -20 47.95 5.47
 3 1 20 70.02 8.8
 -3 1 -20 50.49 5.44
 -3 1 -20 42.63 5.32
 3 1 20 65.61 8.5
 -3 1 -20 50.89 5.71
 -3 -1 -20 41.75 5.42
 -3 1 -20 44.15 5.07
 -3 -1 -20 47.76 5.51
 -3 -1 -21 3.32 3.14
 3 1 21 -0.74 3.77
 -3 1 -21 0.65 2.81
 -3 1 -21 5.36 3.18
 -3 1 -21 3.99 2.84
 -3 1 -21 0.31 3.14
 -3 -1 -21 6.8 3.09
 -3 -1 -21 6.24 3.23
 -3 1 -21 4.04 2.8
 3 -1 21 1.51 3.62
 3 1 21 2.87 3.73
 3 1 22 27.53 6
 -3 1 -22 32.16 4.14
 3 -1 22 38.37 6.74
 3 1 22 29.46 6.24
 -3 1 -23 8.28 3.09
 -3 -1 -23 10.87 3.19
 -3 1 -23 8.94 3.26
 -3 -1 -23 3.24 2.96
 -3 1 -23 12.57 2.86
 -3 1 -23 14.89 3.36
 -3 1 -24 57.71 5.21
 -3 -1 -24 56.3 5.14
 -3 1 -24 55.35 4.59
 -3 -1 -24 56.23 5.05
 -3 1 -24 61.09 5.28
 -3 1 -25 3.65 2.32
 -3 1 -25 0.83 2.45
 -3 1 -25 2.4 2.03
 -3 -1 -25 1.21 2.37
 -3 1 -26 45 3.98
 -3 -1 -26 47.76 3.92
 -3 1 -26 42.07 3.25
 -3 -1 -27 2.73 1.58
 3 -2 -27 8.8 1.71
 3 2 -27 10.83 1.75
 3 2 -27 12.98 2
 3 2 -26 50.33 3.9
 3 -2 -26 57.45 4.03
 -3 2 26 50.71 3.77
 3 2 -26 54.31 4.21
 3 2 -26 55.2 4.08
 -3 2 25 50.39 4.17
 3 -2 -25 56.13 4.5
 3 2 -25 50.02 4.37
 3 2 -25 54.58 4.52
 3 2 -24 59.08 5.06
 3 -2 -24 65.22 5.19
 -3 2 24 53.59 4.94
 3 2 -24 64.14 5.08
 3 2 -24 60.91 5.22
 3 2 -23 79.43 5.94
 3 -2 -23 69.7 5.94
 3 2 -23 68.54 5.92
 3 2 -22 127.47 8.37
 3 -2 -22 130.46 8.37
 3 2 -22 118.83 7.58
 3 2 -22 120.09 8.18
 -3 -2 21 333.54 19.63
 -3 2 21 282.74 18.15
 -3 2 21 292.33 19.16
 3 2 -20 152.88 9.32
 3 2 -20 175.54 10.16
 3 -2 -20 172.57 10.17
 -3 2 20 168.8 13.47
 -3 -2 20 155.45 12.99
 -3 2 20 123.03 11.57
 -3 2 20 133.03 12.44
 3 2 -19 160.32 9.54
 3 2 -19 171.38 10.21
 -3 2 19 147.75 12.76
 3 -2 -19 161.78 10.07
 -3 2 19 128.56 11.85
 -3 -2 19 146.57 12.93
 -3 2 19 168.55 13.6
 -3 2 18 135.13 11.23
 3 -2 -18 164.34 10.09
 -3 2 18 159.12 12.64
 -3 -2 18 150.47 13.05
 -3 2 18 178.65 13.89
 -3 2 18 173.21 13.61
 3 2 -18 146.72 8.88
 3 2 -18 158.27 9.51
 3 -2 -18 164.61 9.78
 -3 2 17 195.89 14.88
 3 -2 -17 199.19 11.56
 -3 2 17 214.5 15.49
 3 2 -17 220.21 11.17
 -3 2 17 210.98 14.78
 -3 -2 17 205.36 15.51
 3 -2 -17 208.76 11.97
 3 -2 -16 234.57 12.29
 3 -2 -16 236.24 12.66
 -3 2 16 229.71 15.73
 3 -2 -16 217.89 11.93
 -3 2 16 217.28 15.34
 3 2 -16 218.02 11.38
 3 2 -16 205.53 11.39
 -3 -2 16 215.44 15.93
 -3 2 16 224.96 15.3
 3 -2 -15 587.43 26.06
 3 2 -15 598.98 25.3
 -3 2 15 596.8 30.15
 3 -2 -15 583.42 26.09
 3 -2 -15 561.54 25.67
 -3 2 15 561.52 29.65
 3 2 -15 606.19 25.37
 -3 2 15 594.24 29.7
 -3 -2 15 595.73 30.83
 -3 2 14 73.33 7.97
 3 -2 -14 63.34 5.73
 -3 -2 14 79.66 8.97
 -3 2 14 49.53 6.74
 3 -2 -14 55.97 5.19
 3 2 -14 58.89 4.78
 3 2 -14 64.28 4.96
 -3 2 14 69.48 7.69
 3 2 -14 55.86 4.69
 3 -2 -14 67.4 5.57
 -3 2 13 521.79 27.03
 3 -2 -13 535.41 23.87
 -3 -2 13 624.35 29.75
 3 -2 -13 549.51 23.89
 3 2 -13 522.47 23.18
 3 -2 -13 550.01 24.04
 3 2 -13 505.68 27.19
 3 2 -13 545.51 23.29
 -3 2 13 507.81 26.78
 3 2 -13 571.35 23.38
 -3 2 13 579.63 27.62
 -3 2 12 434.42 22.65
 3 -2 -12 452.4 20.12
 3 2 -12 453.92 19.37
 3 2 -12 421.71 23.05
 -3 -2 12 496.99 24.89
 -3 2 12 429.42 22.74
 3 -2 -12 440.1 19.9
 3 -2 -12 444.86 19.92
 3 2 -12 431.83 19.33
 -3 2 12 478 23.38
 3 -2 -11 775.54 32.48
 3 -2 -11 782.76 32.59
 3 -2 -11 817.46 32.86
 -3 2 10 5.45 2.89
 -3 2 10 4.8 3.26
 3 2 -10 12.54 3.28
 3 -2 -10 15.94 2.89
 3 -2 -10 13.81 2.6
 -3 2 9 208.56 12.37
 -3 2 9 224.25 12.93
 -3 2 9 198.28 12.11
 3 2 -9 237.36 13.12
 -3 2 8 415.31 19.39
 -3 2 8 412.87 19.92
 -3 2 8 396.24 19.17
 3 2 -8 395.64 19.58
 -3 2 7 297.09 14.5
 -3 2 7 282.4 14.83
 3 2 -7 282.98 14.68
 -3 2 7 288.36 14.29
 -3 2 6 312.84 15.48
 3 2 -6 307.11 15.2
 -3 2 6 321.41 14.94
 3 2 -6 307.22 15.16
 -3 2 5 1119.07 44.17
 -3 2 5 1092.27 43.38
 3 2 -5 1044.36 43.7
 -3 2 4 187 10.36
 -3 2 4 207.16 10.07
 -3 2 4 211.21 10.02
 3 2 -4 189.27 10.04
 -3 2 3 1425.79 57.74
 3 2 -3 1466.13 57.51
 -3 2 3 1509.65 57.29
 -3 2 2 136.3 6.97
 -3 2 2 119.86 7.34
 -3 2 1 2704 104.75
 -3 2 1 2820 105.52
 -3 2 0 552.83 23.31
 -3 2 0 579.07 23.8
 3 2 1 1565.29 59.52
 -3 2 -1 1521.82 59.78
 -3 2 -1 1520.99 59.93
 3 2 2 6.46 1.87
 3 2 2 4.2 2.09
 -3 2 -2 7.48 2.16
 -3 2 -2 6.76 1.9
 -3 2 -2 5.84 1.88
 -3 -2 -3 2269.68 88.43
 -3 2 -3 2366.9 90.51
 3 2 3 2355.12 89.85
 3 2 3 2396.9 89.62
 -3 2 -3 2436.14 90.06
 -3 2 -3 2399.66 90.14
 -3 2 -3 2283.37 90.24
 -3 2 -4 31.87 3.57
 -3 -2 -4 30.96 2.3
 3 2 4 34.75 3.4
 3 2 4 32.35 2.95
 -3 2 -4 34.2 3.33
 3 2 4 31.68 3.34
 -3 2 -4 28.54 3.17
 -3 2 -4 30.31 3.45
 3 2 5 1843.25 70.96
 -3 2 -5 1867.48 71.83
 -3 2 -5 1884.42 72.83
 -3 2 -5 1891.54 72.54
 3 2 5 1795.95 71.93
 -3 -2 -5 1834.87 70.79
 -3 2 -5 1892.49 73.18
 -3 -2 -6 391.05 17.45
 -3 2 -6 430.34 19.8
 -3 2 -6 419.61 19.16
 3 2 6 410.59 17.18
 -3 2 -6 434.05 18.31
 3 2 6 428.36 18.81
 -3 2 -6 418.71 19.12
 -3 2 -6 394.37 19.21
 -3 2 -7 1872.86 72.64
 -3 2 -7 1760.72 71.05
 3 2 7 1785.31 69.66
 3 2 7 1923.8 72.27
 -3 2 -7 1856.45 73.39
 3 2 7 1874.68 72.05
 -3 2 -8 340.42 17.25
 -3 2 -8 353.06 18.07
 3 2 8 379.07 17.33
 3 2 8 353.98 16.92
 3 2 8 322.04 14.07
 -3 2 -8 358.26 17.61
 -3 2 -9 1188.58 50.62
 3 2 9 1152.72 49.05
 -3 2 -9 1174.43 49.94
 3 2 9 1194.15 49.33
 -3 2 -9 1187.39 49.74
 3 -2 9 1221.99 50.06
 3 -2 10 87.21 7.53
 -3 2 -10 81.55 5.68
 3 2 10 85.27 7.34
 -3 2 -10 73.9 5.39
 -3 2 -10 76.78 5.45
 -3 -2 -10 75.43 5.6
 -3 2 -10 78.35 5.56
 3 2 10 76.76 7.12
 -3 2 -10 72.15 7.1
 3 -2 11 3095.64 119.2
 -3 -2 -11 2977.57 114.68
 -3 2 -11 3023.7 115.18
 -3 -2 -11 2974.96 114.95
 -3 2 -11 2970.84 115.35
 -3 2 -11 3079.92 115.22
 -3 -2 -11 3063.74 115.24
 -3 2 -11 2965.82 115.23
 -3 2 -11 2929.3 115.32
 -3 -2 -11 3012.64 115.18
 -3 2 -12 170.35 9.58
 -3 -2 -12 168.36 9.22
 -3 -2 -12 164.5 9.13
 -3 2 -12 159.63 9.27
 -3 2 -12 166.61 9.35
 -3 2 -12 164.82 12.27
 -3 2 -12 165.2 9.43
 -3 2 -12 190.56 12.47
 3 2 12 173.78 12.1
 -3 -2 -12 164.23 9.45
 -3 -2 -12 170.94 9.61
 3 2 12 174.34 11.95
 3 -2 12 174.72 12.28
 -3 2 -12 163.07 9.43
 -3 2 -13 1282.93 51.38
 -3 -2 -13 1270.22 51.15
 3 -2 13 1263.13 55.92
 3 2 13 1366.51 55.84
 -3 -2 -13 1257.29 51.58
 -3 2 -13 1269.97 51.62
 -3 2 -13 1340.21 51.68
 -3 2 -13 1252.87 51.74
 3 -2 13 1363.68 54.31
 3 2 13 1302.23 55.39
 -3 2 -13 1310.7 51.49
 -3 -2 -13 1226.43 50.92
 -3 -2 -13 1252.67 51.51
 3 2 14 18.4 4.58
 -3 -2 -14 21.88 3.54
 -3 2 -14 26.11 3.54
 -3 2 -14 27.53 3.9
 -3 2 -14 27.61 3.52
 -3 2 -14 19.42 3.76
 -3 -2 -14 28.65 3.99
 -3 2 -14 22.72 3.66
 -3 -2 -14 26.97 4.08
 3 2 14 33.69 5.73
 -3 -2 -14 22.13 3.97
 -3 -2 -15 880.53 36.97
 3 2 15 850.66 36.61
 3 2 15 916.25 42.24
 -3 -2 -15 892.67 37.85
 -3 2 -15 931.4 37.6
 -3 -2 -15 907.69 37.23
 3 2 15 901.4 41.87
 -3 2 -15 921.85 37.22
 -3 2 -15 893.26 37.66
 -3 2 -15 880.12 37.44
 -3 2 -15 917.63 38.04
 -3 -2 -15 909.26 37.82
 -3 2 -16 205.49 11.56
 -3 -2 -16 204.76 11.74
 -3 2 -16 195.16 10.75
 -3 2 -16 194.21 11.54
 3 2 16 202.78 14.7
 3 2 16 205.54 15.03
 3 2 16 188.12 10.44
 -3 -2 -16 197.95 11.63
 -3 2 -16 216.56 11.52
 -3 -2 -16 193.51 11.11
 3 2 17 667.89 34.05
 -3 2 -17 677.23 29.79
 3 2 17 615.92 33.22
 -3 -2 -17 649.52 29.42
 -3 -2 -17 685.31 29.57
 -3 -2 -17 667.35 28.84
 -3 2 -17 676.32 29.45
 3 2 18 49.65 7.77
 -3 2 -18 39.93 4.98
 3 2 18 45.96 7.17
 -3 -2 -18 44.06 4.93
 -3 2 -18 44.48 5.31
 -3 -2 -18 47.62 5.15
 -3 -2 -18 48.88 5.57
 -3 -2 -19 525.05 23.57
 -3 2 -19 500.67 23.69
 -3 -2 -19 503.46 22.79
 -3 2 -19 502.36 23.34
 3 2 19 465.56 27.21
 3 2 19 509.19 28.14
 -3 -2 -20 85.14 7.16
 -3 2 -20 97.23 7.48
 -3 2 -20 79.44 6.86
 -3 -2 -20 89.3 6.67
 -3 2 -20 87.34 7.09
 3 2 20 75.74 9.26
 3 2 20 91.18 10.06
 3 2 21 451.15 25.37
 -3 2 -22 77.64 6.73
 -3 -2 -22 94.96 6.95
 -3 2 -22 91.07 6.83
 -3 2 -22 86.58 6.67
 -3 -2 -22 80.75 6.17
 -3 2 -22 86.71 6.69
 -3 -2 -23 367.07 18.01
 -3 2 -23 383.22 18.16
 -3 2 -23 417.26 18.27
 -3 2 -23 384.89 17.98
 -3 -2 -24 56.37 4.87
 -3 2 -24 43.07 4.49
 -3 2 -24 47.54 4.5
 -3 2 -24 50.52 4.67
 -3 -2 -25 218.07 10.54
 -3 2 -25 200.42 10.37
 -3 2 -25 206.85 10.27
 -3 2 -25 204.76 10.33
 -3 2 -26 6.46 2.08
 -3 -2 -26 7.82 2.19
 -3 2 -26 9.24 2.16
 -3 -2 -27 175.19 8.11
 -3 3 26 32.68 2.67
 3 3 -26 40.15 3.05
 3 3 -26 38.19 3.1
 3 3 -25 24.14 2.69
 3 3 -25 28.14 3.04
 3 -3 -25 32.26 2.99
 -3 3 25 26.75 2.84
 3 3 -24 15.65 2.95
 -3 3 24 17.11 2.73
 3 -3 -24 14.23 2.62
 3 3 -24 11.82 2.5
 3 3 -24 13.16 2.83
 3 3 -23 8.85 2.92
 -3 3 23 7.38 2.48
 3 3 -23 9.67 2.79
 3 -3 -23 3.54 2.53
 3 -3 -22 149.39 8.79
 3 3 -22 149.62 9.06
 -3 3 22 144.06 9.02
 3 3 -21 19.45 3.81
 3 -3 -21 17.15 3.47
 3 3 -21 16.22 2.85
 -3 3 21 17.32 3.53
 -3 -3 20 -0.7 3.5
 -3 3 20 0.7 3.56
 -3 3 20 4.31 3.73
 3 -3 -19 30.39 4.42
 -3 -3 19 20.28 5.72
 3 3 -19 29.75 3.69
 3 3 -19 22.9 3.56
 -3 3 19 29.78 5.92
 3 3 -19 33.07 4.62
 -3 3 18 275.72 18.63
 -3 -3 18 314.04 19.84
 3 -3 -18 292.86 14.78
 3 3 -18 259.24 13.85
 3 3 -18 291.64 15
 -3 3 17 79.73 8.33
 -3 -3 17 74.44 9.54
 3 3 -17 85.84 6.4
 -3 3 17 72.82 9.09
 3 -3 -17 90.26 7.14
 -3 3 16 142.65 11.55
 -3 3 16 144.06 12.32
 -3 3 16 152.81 12.87
 3 -3 -16 148.57 9.55
 3 3 -16 171.07 9.55
 3 -3 -15 24.71 4.23
 -3 3 15 38.79 6.16
 -3 -3 15 32.71 7.09
 -3 3 15 38.49 6.36
 -3 3 15 40.82 5.78
 3 3 -15 38.79 4.29
 3 3 -14 38.76 4.44
 3 3 -14 39.3 6.28
 -3 3 14 37.42 5.91
 -3 3 14 47.03 6.79
 3 -3 -14 46.39 4.93
 -3 3 14 60.92 7.57
 -3 -3 14 65.21 8.54
 3 -3 -14 53.29 5.13
 -3 3 13 9.53 3.8
 -3 3 13 10.64 4.27
 3 -3 -13 10.46 3.38
 3 3 -13 9.3 3.59
 3 3 -13 8.1 2.17
 -3 3 13 5.45 3.39
 3 -3 -13 6.94 2.68
 3 3 -12 74.58 7.99
 -3 3 12 74.94 7.71
 -3 3 12 74.57 7.85
 3 -3 -12 67.11 5.53
 3 3 -12 68.68 5.02
 3 -3 -12 69.09 5.8
 -3 3 12 78.43 8.28
 -3 3 11 2.49 2.83
 -3 3 11 1.03 2.78
 3 -3 -11 1.73 2.43
 3 3 -11 4.89 1.72
 -3 3 11 9.66 3.71
 3 3 -11 2.83 1.73
 3 -3 -11 6.77 2.77
 3 3 -11 5.16 2.98
 -3 3 10 48.6 5.88
 -3 3 10 46.34 5.96
 3 -3 -10 47.52 4.6
 3 -3 -10 48.83 4.46
 3 3 -10 54.37 6.3
 -3 3 10 53.86 6.45
 3 -3 -9 5.95 2.48
 -3 3 9 11.06 3.46
 3 3 -8 529.73 21.6
 3 -3 -8 467.28 21.39
 3 3 -7 29.97 4.39
 -3 3 7 32.51 4.52
 -3 3 7 27.85 4.06
 3 3 -6 116.27 8.35
 -3 3 6 123.19 8.31
 -3 3 6 125.81 8.84
 -3 3 5 18.56 3.56
 3 3 -5 14.22 2.85
 -3 3 5 15.09 3
 3 3 -4 29.94 3.76
 -3 3 4 27.62 4.01
 -3 3 4 32.49 3.8
 -3 -3 4 38.97 4.28
 -3 3 3 4.72 1.49
 -3 3 3 1.27 1.81
 -3 3 3 0.31 2.28
 -3 -3 3 2.45 1.96
 -3 3 2 178.98 10.06
 -3 3 2 190.47 9.56
 -3 -3 2 173.29 9.3
 -3 -3 1 4.53 1.84
 -3 3 1 3.14 2.21
 -3 3 1 9.53 1.93
 -3 -3 0 0.31 1.29
 -3 3 0 2.9 1.57
 -3 3 0 1.4 2.17
 3 3 1 3.94 2.3
 -3 3 -1 4.79 1.87
 -3 -3 -1 6.45 1.45
 -3 3 -1 6.94 2.42
 3 3 2 84.71 6.18
 3 3 2 89.46 6.58
 -3 3 -2 89.66 6.47
 -3 3 -2 94.41 6.35
 -3 3 -2 92.04 6.3
 -3 3 -3 4.52 2.3
 3 3 3 -0.79 2.06
 3 3 3 0.78 2.03
 -3 3 -3 3.23 1.71
 -3 3 -3 3.13 1.9
 3 3 4 140.35 8.69
 -3 3 -4 153.37 9.04
 3 3 4 135.58 8.32
 -3 3 -4 152.65 9
 -3 3 -4 134.82 8.61
 -3 3 -4 136.65 8.91
 -3 3 -5 12.08 2.77
 -3 3 -5 13.82 2.92
 3 3 5 10.96 2.61
 3 3 5 12.81 2.85
 -3 3 -5 8.29 2.67
 -3 3 -5 13.58 3.22
 3 3 6 27.2 3.99
 3 3 6 31.69 3.62
 -3 3 -6 32.07 4.14
 -3 3 -6 38.47 4.8
 -3 3 -6 31.6 4.1
 -3 3 -6 28.38 3.89
 3 3 7 3.93 2.53
 -3 3 -7 4.22 2.41
 3 3 7 2.1 1.72
 -3 3 -7 4.43 2.26
 -3 3 -7 5.51 2.53
 -3 3 -7 2.63 2.19
 -3 3 -7 6.03 2.17
 -3 3 -8 283.89 14.14
 -3 3 -8 320.29 15.85
 3 3 8 311.13 14.38
 -3 3 -8 283.85 16.35
 -3 3 -8 297.45 14.04
 -3 3 -8 298.22 14.5
 -3 -3 -8 307.87 14.08
 -3 3 -8 298.39 14.21
 -3 3 -8 324.23 14.26
 -3 3 -9 318.29 14.87
 -3 -3 -9 287.55 14.16
 -3 3 -9 317.27 14.42
 -3 3 -9 315.97 14.56
 -3 -3 -9 280.68 14.17
 -3 3 -9 310.01 14.49
 -3 3 -9 303.53 14.38
 -3 3 -10 109.96 7.3
 3 -3 10 124.77 10.06
 -3 -3 -10 107.41 7.2
 -3 3 -10 117.26 7.38
 -3 3 -10 103.35 9.16
 -3 3 -10 111.7 7.15
 -3 3 -10 113.92 7.53
 3 3 10 126.86 6.97
 -3 3 -10 112.32 9.42
 -3 -3 -10 120.36 7.54
 -3 3 -10 114.7 7.28
 3 3 10 137.76 9.84
 -3 3 -11 108.87 7.1
 -3 3 -11 100.61 6.81
 -3 -3 -11 99.48 6.82
 -3 3 -11 101.81 9.09
 -3 3 -11 97.69 6.76
 -3 3 -11 91.12 6.38
 -3 3 -11 94.26 8.94
 -3 3 -11 107.61 7.2
 -3 3 -11 91.22 6.81
 3 3 11 91.72 8.64
 3 3 11 102.1 6.37
 -3 -3 -11 101.3 7.03
 3 -3 11 106.17 9.5
 -3 3 -12 18.04 3.53
 -3 3 -12 17.71 3.32
 -3 -3 -12 16.17 3.5
 -3 3 -12 17.59 3.13
 -3 3 -12 18.8 3.06
 -3 3 -12 13.09 3.81
 -3 3 -12 14.51 3.05
 3 3 12 19.46 3.05
 -3 -3 -12 19.73 4.01
 3 3 12 19.71 4.53
 -3 3 -12 15.02 4.28
 -3 3 -12 17.96 3.45
 -3 3 -13 60.75 5.52
 -3 3 -13 53.72 5.36
 -3 3 -13 43.95 6.65
 -3 3 -13 62.82 5.29
 3 3 13 65.9 7.51
 -3 3 -13 62.48 5.61
 -3 -3 -13 65.79 5.5
 -3 3 -13 54.77 5.32
 -3 -3 -13 51.02 5.48
 3 3 13 56.41 4.81
 -3 3 -14 64.49 5.85
 -3 3 -14 53.97 5.56
 -3 3 -14 57.35 7.51
 -3 -3 -14 53.88 5.26
 -3 3 -14 57.32 5.25
 -3 -3 -14 71.24 6.21
 -3 3 -14 57.58 5.6
 -3 3 -14 59.05 5.67
 3 3 14 58.9 7.63
 3 3 14 60.84 5.11
 -3 3 -15 29.01 4.4
 -3 3 -15 31.41 4.51
 -3 3 -15 26.07 4.07
 3 3 15 21.87 3.48
 -3 -3 -15 25.19 3.95
 -3 -3 -15 26.2 4.58
 3 3 15 33.24 5.94
 -3 3 -16 5.79 3.5
 -3 3 -16 -0.63 3.09
 -3 3 -16 5.47 2.93
 3 3 16 2.04 2.45
 3 3 16 2.17 4.1
 -3 -3 -16 3.77 3.47
 -3 3 -17 57.82 5.75
 -3 -3 -17 43.85 5.61
 -3 3 -17 53.89 5.66
 3 3 17 46.83 7.23
 -3 3 -18 24.7 4.36
 -3 3 -18 31.87 4.47
 -3 -3 -18 30.48 4.87
 -3 -3 -18 24.16 4.13
 3 3 19 36.75 6.7
 -3 3 -19 38.09 4.93
 -3 3 -19 53.89 5.44
 -3 -3 -19 45.6 5.57
 -3 3 -19 49.92 5.13
 3 3 19 45.39 7.3
 3 3 20 22.5 5.48
 3 3 20 16.22 5.18
 -3 3 -21 78.02 6.18
 -3 3 -21 68.05 6.23
 -3 -3 -21 77.65 6.57
 -3 3 -21 78.01 6.06
 -3 3 -22 49.37 4.86
 -3 3 -22 50.23 5.08
 -3 3 -22 46.91 4.87
 -3 3 -22 55.4 5.28
 -3 -3 -22 54.09 5.29
 -3 3 -23 26.69 3.55
 -3 3 -23 28.32 3.85
 -3 3 -23 30.75 3.71
 -3 -3 -23 30.54 3.94
 -3 3 -23 31 3.75
 -3 3 -24 33.86 3.59
 -3 3 -24 32.26 3.5
 -3 -3 -24 26.52 3.59
 -3 3 -24 35.21 3.55
 -3 3 -25 19.43 2.62
 -3 3 -25 17.68 2.56
 -3 3 -25 23.55 2.64
 -3 -3 -25 19.97 2.8
 -3 -3 -26 2.91 1.65
 -3 3 -26 4.3 1.51
 3 4 -25 2.8 1.4
 -3 4 25 0.8 1.08
 3 4 -25 1.56 1.39
 -3 4 25 2.53 1.28
 -3 4 24 54.5 3.81
 3 4 -24 51.46 3.95
 3 4 -23 32.59 3.54
 3 -4 -23 23.39 2.78
 3 4 -23 35.59 3.57
 -3 4 23 28.65 3.24
 3 4 -23 27.06 2.85
 3 -4 -22 30.56 3.36
 -3 4 22 33.02 3.74
 3 4 -22 31.2 3.85
 3 -4 -21 26.75 3.61
 -3 4 21 34.94 4.18
 3 4 -21 28.71 3.11
 3 4 -21 33.52 4.22
 3 -4 -20 48.72 4.81
 -3 4 20 51.82 5.16
 3 4 -20 47.22 4.32
 3 4 -20 47.07 5.05
 3 4 -20 48.44 4.36
 3 -4 -19 2.01 2.62
 -3 -4 19 5.12 3.57
 3 4 -19 1.74 2.25
 -3 4 19 2.09 3.25
 -3 4 18 149.87 9.68
 3 4 -18 129.46 9.1
 -3 -4 18 163.01 13.54
 -3 4 18 114.39 11.53
 3 4 -17 17.44 3.95
 -3 4 17 13.46 4.72
 -3 -4 17 5.95 4.93
 3 -4 -17 9.71 3.19
 -3 4 17 14.99 3.82
 3 4 -17 18.16 3.53
 3 4 -16 205.28 11.62
 -3 4 16 215.32 12.51
 -3 -4 16 244.88 17.96
 -3 4 16 202.76 14.23
 3 -4 -16 210.01 11.65
 -3 4 16 194.55 15.22
 -3 4 15 11.57 3.84
 3 4 -15 10.22 4.02
 -3 4 15 5.16 4.06
 -3 -4 15 14.07 5.67
 -3 4 15 9.86 3.74
 3 4 -15 7.43 3.14
 3 -4 -15 6.6 3.02
 -3 4 14 78.14 8.23
 -3 4 14 67.59 6.46
 3 4 -14 62.8 8.42
 -3 4 14 69.43 8.51
 3 -4 -14 63.97 5.58
 -3 4 13 13.65 4.26
 -3 4 13 12.98 3.71
 3 4 -13 16.69 4.53
 -3 4 13 8.77 3.91
 3 -4 -13 9.29 3.03
 3 4 -12 40.31 6.59
 -3 4 12 50.28 6.95
 -3 4 12 65.49 7.44
 -3 4 12 52.59 5.52
 -3 4 11 19.02 4.68
 3 4 -11 24.28 4.97
 -3 4 11 17.31 3.64
 -3 4 11 23.27 4.62
 3 4 -11 22.03 2.95
 3 4 -10 4.4 3.07
 -3 4 10 2.21 2.7
 -3 4 10 1.4 2.38
 -3 4 10 2.89 3.17
 3 4 -10 1.11 1.55
 3 4 -9 15.25 2.91
 -3 4 9 13.27 2.94
 3 4 -9 15.61 2.39
 -3 4 9 16.08 4.08
 3 4 -9 18.18 4.26
 -3 4 9 18.96 4.18
 -3 4 8 68.8 7.32
 3 4 -8 71.59 4.89
 3 4 -8 65.1 5.3
 -3 4 8 62.3 6.62
 3 4 -8 65.59 7.02
 -3 4 8 72.58 5.56
 3 4 -8 66.13 7.12
 3 4 -7 113.64 9.01
 3 4 -7 108.56 6.79
 -3 4 7 85.46 7.75
 -3 4 7 97.23 8.68
 -3 4 7 98.98 6.53
 3 4 -6 173.42 11.7
 3 4 -6 183.14 9.72
 -3 4 6 175.98 9.43
 -3 4 6 196.76 11.81
 -3 4 6 170.14 11.8
 -3 4 5 93.67 7.97
 -3 4 5 99.85 6.18
 3 4 -5 98.89 6.34
 -3 4 5 91.92 5.99
 -3 -4 5 90.2 7.84
 3 4 -4 28.01 3.16
 -3 4 4 26.44 3.1
 -3 -4 4 22.61 3.92
 -3 4 4 19.24 3.89
 3 4 -4 21.9 3.08
 -3 4 4 28.12 3.1
 -3 4 3 28.85 3.14
 -3 4 3 28.5 3.01
 3 4 -3 25.2 3.12
 -3 4 2 21.6 2.68
 -3 4 2 23.32 2.81
 3 4 -2 22.42 2.96
 -3 4 2 23.12 2.92
 -3 4 1 4.37 1.72
 3 4 -1 0.71 1.89
 -3 4 1 -0.33 1.77
 3 4 -1 3.13 2.01
 -3 4 1 1.79 1.65
 -3 4 0 423.65 19.39
 -3 4 0 411.02 17.86
 3 4 0 413.66 18.04
 -3 4 0 417.52 19.84
 3 4 0 431.08 18.26
 -3 4 0 422.14 18.11
 -3 4 -1 35.78 4.05
 -3 4 -1 47.14 3.6
 3 4 1 41.82 3.65
 -3 4 -1 43.11 3.7
 3 4 1 44.69 3.74
 3 4 1 42.88 5.33
 -3 4 -1 39.16 4.3
 3 4 2 21.52 2.78
 -3 4 -2 18.15 2.52
 3 4 2 20.57 2.78
 3 4 2 14.43 3.55
 -3 4 -2 17.93 3.03
 -3 4 -2 13.93 2.81
 -3 4 -3 11.12 2.52
 -3 4 -3 15.75 3.07
 3 4 3 10.26 2.29
 -3 4 -3 7.23 2.08
 -3 -4 -3 8.25 2.45
 3 4 3 6.3 2.86
 -3 4 -3 8.79 2.43
 3 4 3 7.26 2.12
 3 4 4 71.83 6.54
 -3 4 -4 74.15 6.28
 3 4 4 73.45 4.85
 -3 4 -4 63.77 4.56
 -3 -4 -4 69.33 4.87
 -3 4 -4 56.37 6.14
 3 4 4 76.22 5.06
 -3 4 -4 65.58 5.25
 -3 4 -5 83.84 6.3
 3 4 5 91.03 7.41
 -3 4 -5 86.07 5.49
 -3 4 -5 84.18 7.17
 3 4 5 97.44 6.04
 3 4 5 85.95 5.58
 -3 4 -5 72.62 7.22
 -3 -4 -5 94.99 5.89
 -3 4 -5 91.3 5.95
 -3 -4 -6 9.14 2.56
 -3 4 -6 14.96 2.48
 -3 4 -6 9.24 2.93
 3 4 6 10.11 2.98
 -3 4 -6 10.4 3.27
 -3 4 -6 6.76 2.63
 3 4 6 13.7 2.54
 -3 4 -6 10.74 2.24
 3 4 6 14.49 3.42
 3 4 7 33.85 4.37
 -3 4 -7 36.06 4.93
 -3 4 -7 36.08 5.01
 -3 4 -7 32.07 4.05
 -3 -4 -7 33.91 3.85
 3 4 7 33.67 4.91
 -3 4 -7 39.13 3.95
 3 4 7 39.94 3.68
 -3 4 -8 109.52 7.03
 -3 -4 -8 102.46 6.85
 -3 4 -8 102.11 7.46
 -3 4 -8 106.98 9.06
 -3 4 -8 107.55 8.86
 3 4 8 112.5 6.75
 -3 4 -8 113.47 9.35
 3 4 8 102.74 8.74
 -3 4 -8 98.64 8.93
 -3 4 -8 106.36 6.81
 -3 -4 -9 110.17 7.3
 -3 4 -9 101.74 7.06
 3 4 9 111.17 6.97
 -3 4 -9 115.18 7.48
 -3 4 -9 107.31 9.45
 -3 4 -9 131.16 10.22
 3 4 9 116.19 9.48
 -3 4 -9 114.77 7.94
 -3 4 -9 115.16 7.53
 -3 -4 -10 111.39 7.44
 -3 -4 -10 113.51 7.66
 -3 4 -10 109.87 9.7
 -3 4 -10 113.79 7.52
 3 4 10 107.18 7
 -3 4 -10 104.26 7.69
 -3 4 -10 90.91 9.33
 3 4 10 107.9 9.53
 -3 4 -10 105.18 7.23
 -3 4 -11 5.35 2.39
 -3 4 -11 6.24 2.9
 -3 -4 -11 7.12 3.17
 -3 -4 -11 8.59 3.33
 3 4 11 4.22 2.34
 -3 4 -11 6.75 2.8
 -3 4 -11 4.48 3
 3 4 11 5.54 3.44
 -3 4 -11 8.06 3.43
 -3 4 -12 2.09 2.51
 3 4 12 1.04 2.11
 -3 4 -12 2.15 3.01
 3 4 12 -1.32 3.74
 -3 4 -12 1.95 3.09
 -3 -4 -12 1.85 2.94
 -3 4 -12 1.72 2.72
 -3 4 -12 4.32 2.54
 -3 -4 -12 -0.3 3.1
 -3 -4 -13 26.52 4.21
 3 4 13 34.51 4.04
 -3 4 -13 35.52 6.08
 3 4 13 34.27 6.07
 -3 -4 -13 34.74 4.8
 -3 4 -13 31.46 4.62
 -3 4 -13 32.89 4.32
 -3 4 -13 32.25 4.35
 -3 4 -13 25.71 4.37
 3 4 14 2.2 3.17
 -3 4 -14 2.35 2.87
 -3 4 -14 2.56 2.6
 -3 -4 -14 -1.9 3.23
 -3 4 -14 4.53 3.11
 -3 -4 -14 1.67 3.46
 3 4 14 0.54 2.27
 -3 -4 -15 64.92 6.45
 3 4 15 69.58 8.78
 -3 4 -15 61.78 8.24
 -3 4 -15 67.99 6.44
 3 4 15 67.49 5.66
 -3 4 -15 73.96 6.47
 -3 -4 -16 9.34 3.66
 -3 4 -16 8.64 2.95
 -3 4 -16 8.37 3.1
 3 4 16 7.72 2.57
 3 4 16 9.21 4.43
 -3 4 -16 2.84 3.26
 -3 4 -17 8.9 3.01
 3 4 17 3.82 3.83
 -3 4 -17 13.94 3.28
 -3 4 -17 3.14 3.38
 -3 -4 -17 4.1 3.49
 3 4 18 124.02 11.32
 -3 4 -18 97.25 7.78
 -3 -4 -19 32.81 4.32
 3 4 19 20.45 5.05
 -3 4 -19 33.27 4.06
 -3 4 -20 1.36 2.36
 -3 4 -20 0.31 2.15
 -3 4 -20 -0.58 2.66
 -3 -4 -20 2 2.99
 -3 4 -21 5.66 2.38
 -3 4 -21 1.66 2.18
 -3 4 -21 3.62 2.43
 -3 -4 -21 8.38 3.08
 -3 4 -22 2.43 2.21
 -3 -4 -22 1.75 2.47
 -3 4 -22 1.56 2.31
 -3 4 -22 -0.72 1.89
 -3 4 -23 15.2 2.43
 -3 -4 -23 13.66 2.71
 -3 4 -23 14.18 2.65
 -3 4 -23 13.66 2.73
 -3 4 -23 11 2.36
 -3 -4 -24 2.86 1.87
 -3 4 -24 1.58 1.7
 -3 4 -24 3.08 1.79
 3 4 24 4.57 1.78
 -3 4 -25 0.84 1.19
 3 4 25 0.61 1.09
 -3 4 -25 1.17 1.25
 -3 -4 -25 1.22 1.39
 -3 5 23 78.4 4.38
 -3 5 23 68.49 4.43
 3 5 -23 74.56 4.5
 -3 5 22 0.46 1.6
 3 5 -22 0.78 1.61
 -3 5 22 0.68 1.68
 3 5 -21 90.72 5.86
 -3 5 21 89.5 5.98
 -3 5 21 98.42 5.92
 3 5 -21 76.35 4.9
 -3 5 20 6.23 2.74
 3 5 -20 7.18 2.11
 -3 5 20 9.66 2.64
 3 5 -20 4.75 2.62
 3 5 -19 55.96 4.96
 -3 5 19 57.56 5.23
 3 5 -19 45.57 4.39
 -3 5 19 57.86 5.22
 3 5 -18 16.42 3.34
 3 5 -18 14.21 3
 -3 5 18 17.37 3.68
 -3 -5 17 67.87 9.22
 3 5 -17 71.16 5.76
 3 5 -17 72.51 6.11
 -3 5 17 76.99 6.45
 -3 5 17 65.87 8.17
 3 5 -16 3.17 2.8
 -3 5 16 3.58 3.5
 -3 -5 16 2.63 4.19
 -3 5 15 53.33 6.96
 -3 5 15 78.84 8.95
 3 5 -15 51.12 7.92
 -3 -5 15 61.3 9.28
 3 5 -15 68.15 6.13
 3 5 -15 75.52 6.34
 -3 5 15 70.45 6.43
 -3 5 14 11.47 4.02
 -3 5 14 15.89 4.12
 -3 5 14 24.09 5.57
 3 5 -14 30.05 5.88
 3 5 -14 28.55 4.19
 -3 5 13 169.1 13.32
 3 5 -13 155.26 13.61
 -3 5 13 154.03 10.23
 -3 5 13 168.03 12.87
 3 5 -12 8.1 4.39
 -3 5 12 15.4 4.47
 -3 5 12 10.34 3.6
 -3 5 12 10.16 4.22
 -3 5 11 57.97 7.58
 -3 5 11 52.71 5.78
 3 5 -11 37.59 6.69
 -3 5 11 52 7.32
 -3 5 10 94.96 9.65
 -3 5 10 100.18 7.56
 -3 5 10 95.09 9.43
 3 5 -10 101.37 10.43
 -3 5 10 97.96 7.52
 3 5 -9 384.41 17.93
 -3 5 9 388.85 22.47
 -3 5 9 403.44 18.84
 3 5 -9 390.34 18.94
 3 5 -9 379.21 22.78
 -3 5 9 415.77 22.34
 -3 5 9 370.56 18.48
 -3 5 8 31.89 4.29
 3 5 -8 37.78 3.93
 -3 5 8 51.76 6.44
 3 5 -8 36.31 6.16
 -3 5 8 35.23 4.29
 3 5 -8 40.11 4.57
 3 5 -8 37.43 6.06
 -3 5 8 33.92 5.96
 -3 5 7 37.43 6.09
 3 5 -7 32.69 5.83
 -3 5 7 39.6 4.53
 -3 5 7 41.41 5.79
 -3 5 7 39.07 4.48
 3 5 -7 39.05 4.49
 -3 5 6 12.91 4.38
 3 5 -6 16.56 4.23
 -3 5 6 16.71 3.08
 -3 5 6 11.67 2.89
 3 5 -6 17.85 3.12
 -3 5 5 140.59 8.32
 3 5 -5 149.89 11.22
 -3 5 5 123.87 8.15
 3 5 -5 143.4 8.71
 -3 5 5 130.64 10.87
 -3 5 4 0.95 2.25
 3 5 -4 0.78 2.57
 -3 5 4 0.58 2.95
 3 5 -4 -1.71 2.65
 3 5 -4 -0.28 1.99
 -3 5 4 1.27 2.3
 -3 5 3 11.68 2.84
 -3 5 3 15.32 4.31
 3 5 -3 9.41 3.46
 -3 5 3 13.14 2.85
 3 5 -3 11.33 3.07
 -3 5 2 3.42 2.16
 -3 5 2 1.55 1.89
 -3 5 2 3.14 2.18
 3 5 -2 5.89 2.56
 -3 5 2 0.56 2.78
 -3 5 1 29.11 3.57
 3 5 -1 21.84 3.47
 -3 5 1 29.3 3.57
 -3 5 1 27.96 5.21
 -3 5 0 31.84 3.71
 -3 5 0 24.99 5.02
 -3 5 0 31.12 3.56
 3 5 0 31.61 3.71
 3 5 1 39.15 3.98
 -3 5 -1 23.64 3.39
 -3 5 -1 27.6 4.99
 -3 5 -1 29.43 3.52
 3 5 1 26.97 3.58
 3 5 2 62.4 5.22
 -3 5 -2 55.49 5.01
 3 5 2 60.99 4.96
 -3 5 -2 58.07 4.73
 -3 5 -2 59.63 6.83
 3 5 3 63.07 7.24
 -3 5 -3 70.64 7.51
 3 5 3 72.99 5.49
 -3 5 -3 68.43 5.16
 -3 5 -3 79.24 6.81
 3 5 3 66.48 5.5
 -3 5 -3 73.99 5.82
 -3 5 -3 68 7.17
 3 5 4 18.4 4.25
 3 5 4 22.78 3.23
 -3 5 -4 16.12 2.88
 -3 5 -4 16.03 3.23
 3 5 4 19.09 3.22
 -3 5 -4 16.96 3.96
 -3 5 -4 16.14 4.22
 -3 5 -4 17.83 3.06
 3 5 5 10.08 3.31
 3 5 5 13.96 2.88
 -3 5 -5 7.02 2.44
 -3 5 -5 12 3.06
 3 5 5 9.69 2.73
 -3 5 -5 10.19 3.8
 -3 5 -5 9.1 3.35
 -3 5 -5 12.15 2.71
 -3 5 -6 -0.29 1.93
 -3 -5 -6 1.38 2.44
 3 5 6 1.03 2.63
 -3 5 -6 3.03 2.46
 3 5 6 0.5 2.2
 -3 5 -6 0.46 2.17
 3 5 6 0.56 2.26
 -3 5 -6 1.64 2.54
 -3 5 -6 2.97 3.37
 -3 5 -6 1.15 2.87
 -3 5 -7 82.6 8.33
 3 5 7 76.56 7.94
 3 5 7 75.68 7.38
 -3 5 -7 77.36 8.09
 3 5 7 70.99 5.73
 3 5 7 69.61 6.02
 -3 5 -7 70.3 5.97
 -3 -5 -7 73.18 5.78
 -3 5 -7 73.55 7.39
 -3 5 -7 70.51 6.27
 -3 5 -8 3.77 2.5
 3 5 8 5.44 3.43
 -3 5 -8 0.67 2.63
 3 5 8 2.94 2.66
 3 5 8 1.83 2.67
 -3 5 -8 1.3 3.03
 -3 5 -8 3.43 2.47
 -3 -5 -8 5.64 2.79
 -3 5 -8 2.79 2.62
 -3 5 -9 30.46 4.06
 3 5 9 29.42 4.15
 -3 -5 -9 29.35 4.21
 3 5 9 28.71 3.92
 -3 5 -9 28.66 5.3
 3 5 9 31.18 5.5
 -3 5 -9 29.04 5.05
 -3 5 -9 30.08 4.35
 -3 5 -10 37.29 4.93
 -3 5 -10 31.53 6.04
 3 5 10 39.43 6.31
 -3 -5 -10 33.53 4.8
 3 5 10 34.64 4.37
 -3 5 -10 40.07 4.78
 -3 -5 -10 42.51 4.86
 3 5 10 38.5 4.86
 -3 5 -10 29.05 5.24
 3 5 11 6.98 3.91
 -3 5 -11 8.42 3.91
 3 5 11 8.12 2.91
 -3 -5 -11 14.17 3.53
 -3 -5 -11 5.81 3.32
 -3 5 -11 9.2 2.88
 -3 5 -12 9.11 2.98
 -3 5 -12 12.68 4.43
 3 5 12 7.98 4.05
 3 5 12 2.63 2.65
 -3 -5 -12 6.89 3.32
 -3 -5 -12 5.65 3.43
 -3 5 -12 8.49 3.5
 -3 5 -13 2.97 2.78
 -3 5 -13 1.62 3.21
 3 5 13 8.19 4.09
 3 5 13 3.49 2.49
 -3 -5 -13 10.27 3.59
 -3 -5 -13 7.75 3.61
 -3 5 -13 4.3 3.14
 -3 5 -14 16.13 3.55
 -3 5 -14 10.02 3.58
 3 5 14 13.59 4.76
 -3 5 -14 10.56 4.16
 -3 -5 -14 8.49 3.42
 -3 -5 -14 11.62 3.65
 3 5 14 10.24 3.12
 -3 5 -15 14.87 3.49
 3 5 15 9.52 2.86
 -3 -5 -15 5.83 3.49
 -3 5 -15 14.04 3.87
 3 5 15 11.27 4.34
 -3 5 -15 3.17 3.53
 3 5 16 13.19 4.8
 -3 5 -17 70.79 6.28
 -3 -5 -17 72.6 6.29
 3 5 17 72.85 5.41
 3 5 17 59.52 7.97
 -3 5 -17 75.48 6.34
 -3 5 -18 8.3 3.19
 -3 -5 -18 9.06 3.21
 -3 5 -18 4.08 2.32
 3 5 19 34.54 4.15
 -3 5 -19 25.35 3.72
 -3 -5 -19 12.51 3.21
 -3 -5 -19 19.88 3.77
 -3 5 -19 25.63 3.68
 3 5 20 13.7 2.92
 -3 -5 -20 10.36 2.44
 -3 -5 -20 11.71 2.94
 -3 5 -20 7.36 2.47
 -3 5 -20 12.17 2.98
 -3 5 -21 75 5.27
 -3 -5 -21 74.48 5.15
 3 5 21 65.27 5.18
 -3 5 -21 65.74 5.09
 -3 -5 -22 0.14 1.83
 -3 5 -22 -0.16 1.49
 -3 5 -22 -0.48 1.95
 3 5 22 -0.5 1.86
 -3 5 -23 24.21 2.44
 -3 5 -23 25.57 2.59
 3 5 23 28.28 2.56
 -3 6 21 64.97 3.9
 -3 6 21 57.46 3.88
 -3 6 20 15.85 2.39
 -3 6 20 14.23 2.4
 3 6 -19 166.7 8.48
 -3 6 19 178.83 9.32
 -3 6 19 185.1 9.2
 -3 6 18 20.85 3.27
 -3 6 18 22.61 3.32
 3 6 -18 24.69 3.15
 3 6 -18 24.78 3.15
 -3 6 17 182.09 10.09
 3 6 -17 187.46 9.76
 3 6 -17 161.45 9.25
 -3 6 17 190.54 10.3
 -3 6 16 66.8 5.83
 3 6 -16 79.49 5.93
 3 6 -16 71 5.42
 -3 6 16 59.88 5.68
 -3 6 15 159.56 9.72
 3 6 -15 169.12 9.72
 3 6 -15 143.31 8.8
 -3 6 15 161.3 9.87
 -3 6 14 25.35 4.36
 3 6 -14 20.28 5.37
 -3 6 14 28.76 4.34
 -3 -6 14 21.74 6.41
 3 6 -14 39.53 4.54
 3 6 -13 303.97 20.48
 -3 6 13 313.82 19.07
 3 6 -12 126.68 12.27
 -3 6 12 133.42 11.53
 -3 6 12 133.72 9.21
 -3 6 12 130.4 8.98
 3 6 -11 411.31 25.86
 -3 6 11 439.75 24.87
 -3 6 11 455.04 21.32
 -3 6 11 435.4 21
 3 6 -10 156.14 13.38
 -3 6 10 155.87 12.88
 -3 6 10 140.55 9.56
 -3 6 10 143.09 9.57
 3 6 -9 336.85 22.58
 -3 6 9 384.39 22.6
 -3 6 9 386.48 18.53
 -3 6 9 361.91 18.17
 -3 6 8 362.59 17.6
 3 6 -8 329.61 21.84
 3 6 -8 342.51 17.9
 -3 6 8 370.97 17.89
 3 6 -8 347.52 22.1
 -3 6 8 343.48 21.61
 -3 6 7 614.08 27.11
 3 6 -7 603.26 27.67
 -3 6 7 611.98 27.42
 3 6 -7 599.74 32.09
 -3 6 7 623.16 32.21
 -3 6 6 431.27 20.01
 -3 6 6 443.3 20.39
 3 6 -6 408.52 20.33
 3 6 -6 435.91 24.77
 -3 6 6 378.69 23.72
 -3 6 5 191.93 10.62
 -3 6 5 177.3 14.05
 3 6 -5 169.98 10.73
 -3 6 5 175.45 10.62
 3 6 -5 180.44 14.02
 -3 6 4 237.52 12.57
 3 6 -4 229.94 13.03
 -3 6 4 242.68 16.7
 -3 6 4 228.55 12.66
 3 6 -4 248.91 16.69
 3 6 -3 411.13 23.66
 -3 6 3 412.7 19.28
 3 6 -3 394.8 19.47
 -3 6 3 410.67 23.82
 -3 6 3 416.52 19.51
 3 6 -3 432.96 20.12
 -3 6 2 447.05 20.26
 3 6 -2 429.79 20.54
 3 6 -2 414.97 24.22
 -3 6 2 474.15 25.34
 3 6 -1 607.2 27.39
 -3 6 1 629.86 27.08
 -3 6 1 638.82 32.09
 3 6 0 473.99 22.17
 -3 6 0 502.49 22.04
 -3 6 0 477.17 26.47
 3 6 1 423.93 20.01
 -3 6 -1 442.77 19.83
 -3 6 -1 407.05 23.99
 3 6 2 346.68 17.05
 -3 6 -2 341.78 20.87
 -3 6 -2 360.33 16.78
 -3 6 -2 337.79 20.6
 -3 6 -3 252.73 16.55
 3 6 3 238.51 12.89
 -3 6 -3 230.27 12.52
 -3 6 -3 251 16.65
 3 6 3 240.62 13.06
 -3 6 -3 248.87 13.21
 -3 6 -4 267.21 17.17
 3 6 4 255.93 13.35
 -3 6 -4 235.79 12.92
 -3 6 -4 253.83 17.04
 3 6 4 251 13.53
 -3 6 -4 258.43 13.67
 -3 6 -5 261.23 17.68
 -3 6 -5 269.26 13.87
 3 6 5 275.6 14.22
 -3 6 -5 257.8 17.72
 -3 6 -5 269.06 14.49
 3 6 5 299.74 14.78
 3 6 6 327.62 16.42
 3 6 6 342.46 16.88
 -3 6 -6 327.58 16.77
 -3 6 -6 327.37 20.44
 3 6 7 386.64 18.87
 -3 6 -7 374.94 22.97
 3 6 7 406.96 19.41
 -3 6 -7 403.74 19.38
 -3 6 -8 524.32 28.28
 3 6 8 508.26 23.04
 -3 6 -8 497.49 23.5
 3 6 8 493.28 23.45
 -3 6 -9 334.52 17.48
 -3 6 -9 348.06 21.74
 3 6 9 351.49 17.64
 3 6 9 346.78 17.02
 -3 6 -10 141.97 13.14
 -3 6 -10 163.96 10.49
 3 6 10 174.66 10.17
 3 6 10 165.41 10.59
 -3 -6 -10 173.2 10.82
 -3 -6 -11 41.13 5.43
 -3 6 -11 40.58 6.6
 3 6 11 44.56 4.85
 -3 6 -11 34.57 4.72
 3 6 11 38.19 5.02
 3 6 12 133.12 9.07
 -3 6 -12 121.53 8.69
 -3 6 -12 121.4 8.64
 -3 6 -12 114.34 11.45
 -3 6 -13 133.17 12.24
 3 6 14 92.11 7.49
 -3 6 -14 104.66 7.57
 3 6 14 99.28 6.83
 -3 6 -14 109.29 7.7
 -3 -6 -14 90.02 7.21
 -3 -6 -14 94.73 7.1
 -3 -6 -15 162.85 9.86
 -3 6 -15 183.03 10.69
 -3 6 -15 161.65 10.23
 3 6 15 185.34 10.82
 3 6 15 193.45 9.9
 -3 6 -16 132.87 8.52
 -3 6 -16 134.27 8.4
 3 6 16 130.72 8.6
 3 6 16 130.52 7.55
 -3 6 -17 151.79 9.05
 3 6 17 139.94 7.71
 -3 6 -17 156.64 9.01
 3 6 17 167.14 9.31
 -3 6 -18 102.29 6.66
 -3 6 -18 112.43 6.8
 3 6 18 106.32 6.85
 -3 -6 -18 85.62 6.47
 -3 6 -19 126.19 6.83
 -3 6 -19 129.58 6.92
 3 6 19 128.38 7
 -3 6 -20 56.71 4.05
 -3 6 -20 49.06 3.73
 3 6 20 51.6 3.98
 -3 6 -21 85.45 4.9
 3 6 21 90.66 5.13
 -3 7 18 12.44 1.92
 -3 7 18 10.12 1.84
 -3 7 17 111.58 6.15
 -3 7 17 113.95 6.16
 -3 7 16 31.06 3.5
 -3 7 16 32.58 3.54
 3 7 -16 34.63 3.31
 -3 7 15 58.2 4.78
 3 7 -15 50.62 4.47
 -3 7 15 55.38 4.68
 3 7 -14 3.26 2.39
 -3 7 14 5.32 2.61
 -3 7 14 5.26 2.58
 -3 7 13 92.46 6.82
 3 7 -13 102.95 7.03
 -3 7 13 102.32 7.05
 -3 7 12 1.7 2.78
 -3 7 12 2.91 2.59
 -3 7 11 29.06 4.23
 -3 7 11 30.58 4.19
 -3 7 10 1.84 2.71
 -3 7 10 8.85 3.14
 -3 7 9 35.59 4.62
 3 7 -9 32.23 6.33
 -3 7 9 33.48 4.55
 -3 7 8 118.96 11.17
 3 7 -8 120.31 11.69
 3 7 -7 37.42 6.68
 -3 7 7 46.76 7.21
 3 7 -6 63.18 7.94
 -3 7 6 42.3 7.14
 3 7 -6 53.29 7.37
 3 7 -5 17.52 4.54
 -3 7 5 34.28 6.36
 -3 7 5 24.41 3.99
 3 7 -5 23.29 3.93
 3 7 -4 3.79 3.37
 -3 7 4 3.91 3.99
 -3 7 4 4.65 2.97
 3 7 -4 3.65 2.5
 3 7 -3 6.02 3.51
 -3 7 3 -3.13 3.82
 -3 7 3 1.23 2.71
 3 7 -3 3.28 2.41
 3 7 -2 1.49 3.23
 -3 7 2 3.12 3.97
 3 7 -2 3.28 2.52
 -3 7 2 6.68 3.03
 3 7 -1 66.9 8.21
 -3 7 1 73.53 8.94
 3 7 -1 78.19 6.61
 -3 7 1 76.87 6.25
 3 7 -1 74.5 6.58
 3 7 0 5.18 3.7
 -3 7 0 4.98 3
 -3 7 0 9.98 4.56
 -3 7 0 3.58 2.84
 3 7 0 6.57 3.23
 3 7 0 2.91 2.43
 -3 7 0 7.37 2.84
 -3 7 -1 22.15 4.99
 -3 7 -1 25.88 5.84
 -3 7 -1 31.89 4.31
 -3 7 -1 31.14 4.28
 3 7 1 26.84 4.25
 -3 7 -2 27.94 5.44
 -3 7 -2 25.22 4.13
 -3 7 -2 38.03 4.3
 3 7 2 31.66 4.49
 -3 7 -2 36.25 6.5
 -3 7 -3 7.94 3.46
 -3 7 -3 7.48 4.11
 3 7 3 6.16 3.07
 -3 7 -3 4.97 2.85
 -3 7 -3 9.11 2.84
 3 7 4 56.79 5.75
 -3 7 -4 61.62 5.54
 -3 7 -4 59.49 7.52
 -3 7 -4 65.44 5.87
 3 7 5 5.44 2.97
 -3 7 -5 0.73 2.97
 -3 7 -5 4.53 2.49
 -3 7 -6 0.73 3.22
 -3 7 -6 1.49 3.04
 -3 7 -7 15.63 4.26
 3 7 8 1.83 2.83
 -3 7 -8 2.96 2.72
 -3 7 -9 5.34 2.6
 3 7 9 5.88 2.89
 -3 -7 -9 7.91 3.58
 3 7 9 4.34 2.85
 3 7 10 0.98 2.64
 -3 7 -10 -0.32 2.17
 3 7 10 3.07 2.49
 -3 -7 -10 4.92 3.11
 -3 7 -10 2.76 2.79
 3 7 11 1.58 2.78
 -3 7 -11 -0.31 2.08
 3 7 11 2.86 2.44
 -3 -7 -11 -0.92 3.09
 -3 7 -11 -0.88 2.59
 3 7 12 3 2.77
 -3 7 -12 2.97 2.33
 -3 -7 -12 3.9 2.74
 -3 7 -12 0.83 2.52
 3 7 12 5.43 2.43
 -3 7 -13 27.08 3.55
 -3 7 -13 24.54 3.65
 -3 -7 -13 21.4 3.52
 3 7 13 24.76 3.31
 3 7 13 27.65 3.96
 -3 7 -14 13.05 2.68
 -3 7 -14 12.98 3.03
 -3 -7 -14 17.43 2.89
 3 7 14 6.37 2.67
 3 7 14 9.13 2.28
 3 7 15 10.19 2.04
 -3 7 -15 9.9 2.54
 3 7 15 14.92 2.9
 -3 7 -15 9.72 2.44
 -3 7 -16 4.59 2.04
 -3 7 -16 1.68 1.75
 3 7 16 0.97 1.9
 -3 7 -17 56.39 3.97
 3 7 17 59.54 4.08
 -3 7 -17 54.09 3.78
 -3 7 -18 5.36 1.33
 -3 7 -18 6.85 1.69
 -3 7 -19 7.62 1.35
 -3 8 15 89.17 4.73
 3 8 -14 182.43 8.88
 -3 8 14 220.44 9.36
 3 8 -13 61.88 4.36
 -3 8 13 74.5 4.72
 3 8 -12 150.74 8.17
 -3 8 12 168.34 8.44
 3 8 -11 47.81 4.23
 -3 8 11 47.94 4.22
 -3 8 10 219.81 11.14
 -3 8 9 94.56 6.45
 -3 8 8 235.01 12.03
 -3 8 7 118.5 7.6
 -3 8 6 376.27 17.51
 3 8 -5 119.66 7.94
 -3 8 5 119.09 7.77
 -3 8 4 534.02 24.52
 3 8 -4 556.75 24.69
 -3 8 4 562.38 24.29
 -3 8 3 149.85 9.38
 3 8 -3 143.72 9.27
 -3 8 3 164.76 9.31
 -3 8 2 577.56 25.32
 3 8 -2 560.1 25.26
 -3 8 2 561.34 24.7
 -3 8 1 139.96 9.02
 3 8 -1 145.64 9.08
 -3 8 1 144.23 8.76
 -3 8 0 437.1 20.69
 3 8 0 445.68 20.91
 -3 8 0 459.57 20.34
 3 8 1 326.3 16.52
 -3 8 -1 335.26 16.44
 -3 8 -1 339.01 15.98
 -3 8 -2 752.07 32.09
 3 8 2 750.14 32.31
 3 8 3 147.29 9.56
 -3 8 -3 160.56 9.54
 3 8 3 167.4 9.68
 3 8 4 646.45 28.83
 -3 8 -4 681.08 28.74
 3 8 4 657.3 28.48
 -3 8 -5 222.15 12.2
 -3 8 -5 234.17 12.37
 3 8 5 240.96 12.33
 -3 8 -6 612.4 27.13
 -3 -8 -6 627.7 27.55
 3 8 6 641.51 27.06
 -3 8 -7 165.29 9.08
 -3 -8 -7 139.19 9.07
 3 8 7 149.41 8.7
 -3 8 -7 133.56 8.38
 -3 8 -8 450 19.34
 -3 -8 -8 414.38 19.38
 3 8 8 415.34 18.75
 -3 8 -8 407.34 18.78
 -3 8 -9 169.72 9.41
 -3 -8 -9 159.28 9.49
 3 8 9 177.74 9.17
 -3 8 -9 165.3 9.12
 -3 8 -10 432.99 19.19
 3 8 10 444.27 18.77
 -3 -8 -10 432.11 19.26
 -3 8 -10 422.09 18.92
 -3 8 -11 181.91 9.71
 -3 -8 -11 174.57 9.51
 3 8 11 201.6 9.31
 -3 8 -11 198.33 9.7
 -3 8 -12 387.36 16.2
 -3 -8 -12 334.83 15.6
 3 8 12 357.71 15.36
 -3 8 -12 404.08 16.17
 -3 8 -13 153.74 7.89
 -3 8 -13 161.2 7.87
 -3 8 -14 294.34 13.05
 -3 8 -14 327.32 13.3
 -3 9 8 8.94 1.67
 3 9 -8 5.11 1.57
 -3 9 7 17.72 2.12
 -3 9 7 20.42 2.39
 -3 9 6 10.09 1.77
 -3 9 5 43.39 3.47
 -3 9 4 4.39 1.63
 -3 9 3 29.53 2.98
 -3 9 2 -1.56 1.46
 -3 9 1 11.54 2.05
 3 9 0 6.4 1.73
 -3 9 0 4.38 1.6
 -3 -9 0 1.29 2.4
 3 9 1 12.04 2.09
 -3 9 -1 11.88 2.14
 -3 -9 -1 8.06 2.71
 3 9 2 0.9 1.34
 -3 9 -2 0.71 1.5
 -3 -9 -2 0.62 2.35
 3 9 3 25.11 2.73
 -3 9 -3 24.3 2.69
 -3 -9 -3 21.04 3.26
 3 9 4 -0.68 1.4
 -3 -9 -4 -0.19 2.12
 -3 9 -4 0.99 1.47
 3 9 5 5.58 1.57
 -3 -9 -5 2.08 2.18
 -3 9 -5 4.79 1.55
 3 9 6 0.15 1.21
 -3 -9 -6 0.47 1.77
 -3 9 -6 2.55 1.26
 3 9 7 2.99 1.22
 -3 9 -7 2.65 1.27
 -3 -9 -7 -1.06 1.77
 4 0 -27 -1.39 1.63
 -4 0 27 -0.34 1.33
 4 0 -26 167.13 8.38
 4 0 -26 180.04 8.98
 4 0 -25 -0.21 2.48
 4 0 -24 128.51 8.12
 4 0 -23 -1.13 2.85
 4 0 -23 0.28 2.66
 4 0 -23 1.74 2.13
 4 0 -22 224.72 10.92
 4 0 -22 190.81 11.11
 -4 0 22 193.71 14.24
 -4 0 22 180.13 14.25
 4 0 -22 230.92 11.98
 4 0 -22 192.21 10.69
 4 0 -21 -0.64 3.06
 4 0 -21 0.3 2.1
 -4 0 21 -4.21 4.29
 -4 0 21 -3.36 3.75
 4 0 -20 367.02 17.19
 4 0 -20 368.99 17.93
 -4 0 20 355.1 22.02
 4 0 -20 371.06 17.66
 -4 0 20 308.93 20.85
 4 0 -20 364.63 17.26
 -4 0 19 -0.71 3.69
 4 0 -19 2.22 2.67
 4 0 -19 2.95 3.02
 -4 0 19 -1.44 3.82
 4 0 -19 -0.63 2.34
 4 0 -19 0.29 2.42
 -4 0 18 840.95 41.14
 -4 0 18 845.52 41.18
 4 0 -18 865.91 36.66
 4 0 -18 879.12 36.55
 4 0 -18 857.05 36.1
 -4 0 17 2.75 3.96
 4 0 -17 0.62 2.82
 -4 0 17 0.67 4.1
 4 0 -17 0.56 2.28
 4 0 -17 0.3 2.33
 4 0 -16 692.3 28.73
 -4 0 16 651.39 32.87
 4 0 -16 623.03 28.39
 4 0 -16 665.08 28.36
 4 0 -15 4.41 2.33
 -4 0 15 0.63 3.93
 4 0 -15 0.77 2.05
 4 0 -15 0.27 2.48
 4 0 -14 1569.38 61.55
 -4 0 14 1510.96 65.74
 4 0 -13 0.24 1.85
 -4 0 13 -0.55 3.52
 -4 0 12 486.45 24.66
 4 0 -11 1.26 1.63
 -4 0 10 81.99 7.46
 4 0 -9 2.03 2.45
 -4 0 9 -0.4 3.15
 4 0 -8 1073.53 44.51
 -4 0 8 1046.86 44.6
 -4 0 7 0.33 2.73
 -4 0 6 2626.16 102.09
 -4 0 5 1.57 2.79
 -4 0 4 2207.35 85.53
 -4 0 3 0.78 2.28
 -4 0 2 5161.86 185.49
 -4 0 2 4857.59 183.61
 -4 0 1 0.39 1.71
 -4 0 0 241.77 10.4
 -4 0 -1 0.6 1.06
 -4 0 -2 4093.75 156.07
 4 0 2 4140.97 154.48
 -4 0 -3 1.59 1.52
 -4 0 -3 0.17 1.33
 -4 0 -3 -0.51 0.91
 -4 0 -4 1384.28 52.93
 -4 0 -4 1326.46 50.41
 -4 0 -4 1451.79 53.01
 -4 0 -5 0.21 1.38
 -4 0 -6 3186.9 123.11
 -4 0 -6 3239.18 123.4
 -4 0 -7 0.3 2.07
 -4 0 -7 0.55 1.48
 4 0 7 0.22 1.38
 -4 0 -8 758.39 32.68
 -4 0 -8 781.42 33.09
 4 0 8 743.79 31.66
 -4 0 -9 0.78 2.16
 -4 0 -9 -0.36 2.02
 4 0 9 0.58 1.5
 -4 0 -10 83.37 7.25
 4 0 10 63.35 5.76
 -4 0 -10 83.51 7.05
 -4 0 -11 -1.21 2.38
 -4 0 -11 2.07 2.08
 -4 0 -11 -0.21 2.46
 -4 0 -11 1.29 2.22
 -4 0 -11 1.78 2.22
 -4 0 -12 1154.83 48.39
 -4 0 -12 1231.9 48.26
 -4 0 -12 1169.65 47.77
 -4 0 -12 1180.23 47.83
 -4 0 -12 1213.26 47.6
 -4 0 -12 1220.88 47.72
 -4 0 -13 -0.68 2.51
 -4 0 -13 0.54 2.01
 -4 0 -13 0.75 2.37
 -4 0 -13 0.73 2.69
 -4 0 -13 -1.61 2.28
 -4 0 -13 -0.23 1.84
 -4 0 -14 119.69 7.9
 -4 0 -14 119.87 7.95
 -4 0 -14 120.56 8.03
 -4 0 -14 110.81 7.58
 -4 0 -14 121.28 7.71
 -4 0 -14 137.35 8.2
 -4 0 -15 0.85 2.61
 -4 0 -15 0.84 2.8
 -4 0 -15 0.29 2.12
 -4 0 -15 0.78 2.6
 -4 0 -15 -0.63 2.13
 -4 0 -15 0.81 2.54
 -4 0 -16 322.42 16.08
 -4 0 -16 346.66 16.48
 -4 0 -16 333.5 16.75
 -4 0 -16 325.05 16.33
 -4 0 -16 330.27 16.1
 -4 0 -16 327.01 16.4
 -4 0 -17 0.3 2.8
 -4 0 -17 -1.42 2.6
 -4 0 -17 1.84 3.25
 -4 0 -17 2.41 2.32
 -4 0 -17 0.57 2.94
 4 0 17 1.37 3.27
 -4 0 -17 0.32 2.71
 4 0 18 682.47 35.54
 -4 0 -18 715.23 31.15
 -4 0 -18 725.09 30.97
 -4 0 -18 717.45 31.97
 -4 0 -18 732.06 31.3
 -4 0 -18 694.88 30.88
 -4 0 -18 750.57 31.52
 -4 0 -19 -0.32 2.87
 -4 0 -19 2.63 3.04
 -4 0 -19 -0.3 2.13
 4 0 19 2.2 4.02
 -4 0 -19 -1.19 3.19
 -4 0 -19 3.31 3.03
 -4 0 -19 3.83 3.48
 -4 0 -20 138.26 9.07
 -4 0 -20 139.14 9.34
 -4 0 -20 152.4 9.47
 4 0 20 146.65 12.55
 -4 0 -20 144.15 9.41
 -4 0 -21 0.94 2.92
 4 0 21 -3.56 3.84
 -4 0 -21 -1.98 3.06
 -4 0 -21 -0.64 3.08
 -4 0 -21 0.31 3.24
 -4 0 -22 53.05 5.14
 4 0 22 43.74 6.86
 -4 0 -22 57.42 5.46
 -4 0 -23 1.35 2.46
 -4 0 -23 0.26 2.9
 -4 0 -23 0.95 2.51
 -4 0 -24 5.55 2.95
 -4 0 -24 -0.62 2.52
 -4 0 -25 2.15 2.45
 -4 0 -25 -1.01 1.99
 -4 0 -26 59.2 4.03
 4 -1 -27 169.79 7.9
 4 1 -27 171.05 7.97
 4 1 -27 157.93 7.74
 -4 1 27 166.33 7.79
 4 1 -26 0.81 2.06
 4 -1 -26 2.68 1.97
 -4 1 26 1.39 1.68
 4 -1 -25 139.5 7.39
 4 1 -25 129.77 7.27
 4 1 -25 120.8 6.99
 4 -1 -24 23.91 3.08
 4 1 -24 22.78 3.17
 4 1 -24 17.55 3.42
 4 -1 -24 23.74 3.69
 4 1 -24 22.97 3.75
 4 -1 -23 237.38 12.13
 4 1 -23 233.46 12.01
 4 1 -23 223.28 11.47
 4 1 -23 196.61 11.19
 -4 -1 22 44.27 6.98
 4 -1 -22 50.54 5.23
 4 1 -22 42 4.8
 -4 1 22 39.23 6.62
 4 1 -22 47.8 4.75
 4 1 -22 36.15 4.19
 -4 -1 21 155.99 12.86
 -4 1 21 166.98 13.11
 -4 1 21 150.58 12.58
 -4 1 21 146.25 12.22
 -4 -1 21 145.56 12.65
 -4 1 20 10 4.46
 4 1 -20 14 3.6
 4 -1 -20 15.96 3.84
 -4 1 20 20.12 5.12
 4 -1 -20 14.07 3.08
 4 1 -20 15.46 3.52
 -4 -1 20 14.3 4.58
 -4 1 20 12.31 4.33
 4 -1 -20 12.03 3.07
 4 1 -20 15.92 3.31
 4 1 -19 217.18 11.93
 4 -1 -19 215.29 12.04
 -4 1 19 187.56 15.04
 4 -1 -19 235.7 12.59
 4 1 -19 203.49 12.02
 -4 1 19 188.17 14.84
 4 1 -19 201.63 11.24
 4 -1 -19 231.6 12.07
 4 1 -19 195.39 11.78
 -4 1 19 197.85 15.2
 -4 -1 19 229.79 16.28
 4 -1 -18 36.97 4.69
 -4 1 18 47.24 7.13
 -4 -1 18 31.34 6.36
 -4 1 18 32.75 6.13
 4 1 -18 33.93 4.34
 4 -1 -18 25.26 4.06
 4 1 -18 27.12 3.67
 4 -1 -18 30.01 4.06
 -4 1 17 663.63 33.16
 -4 -1 17 618.6 33.08
 4 -1 -17 653.13 28.8
 -4 1 17 707.01 33.69
 4 1 -17 638.12 28.49
 4 -1 -17 679.74 28.83
 4 1 -17 609.24 27.93
 4 -1 -17 693.35 28.69
 -4 1 16 3.95 3.74
 -4 -1 16 8.29 4.17
 4 -1 -16 10.14 3.39
 -4 1 16 0.64 3.53
 4 1 -16 4.99 2.58
 4 -1 -16 8.12 2.9
 4 -1 -16 4.24 2.62
 -4 -1 15 208.63 14.65
 -4 1 15 192.03 13.94
 4 -1 -15 201.53 11.07
 4 -1 -15 198.1 10.94
 4 -1 -15 198.8 11.1
 -4 1 15 193.74 13.9
 -4 -1 14 237.65 16
 -4 1 14 245.21 15.78
 4 -1 -14 241.36 12.55
 4 -1 -14 241.83 12.46
 4 -1 -14 244.16 12.54
 -4 1 14 247.53 15.55
 -4 1 13 435.74 22.82
 -4 -1 13 442.67 23.46
 4 -1 -13 433.84 19.34
 4 -1 -13 420.76 19.1
 4 1 -13 435.46 19.12
 4 -1 -13 385.7 18.86
 -4 1 13 439.1 22.49
 -4 1 12 128.8 10.27
 -4 -1 12 139.19 10.93
 4 -1 -12 126.71 7.56
 4 -1 -12 125.8 7.64
 4 1 -12 127.73 7.47
 4 -1 -12 132.15 7.83
 -4 1 11 894.46 37.98
 4 1 -11 860.94 34.91
 4 -1 -11 836.41 35.14
 4 -1 -11 865.16 35.05
 -4 1 10 124.13 8.91
 4 -1 -10 129.6 7.46
 -4 -1 10 115.99 9.85
 -4 1 10 137.86 9.87
 -4 1 9 37.58 4.8
 -4 1 9 40.89 5.48
 -4 -1 9 49.02 6.15
 4 1 -8 561.74 24.6
 4 1 -8 466.97 23.03
 -4 1 8 512.62 22.94
 -4 1 8 526.19 24.08
 -4 -1 8 526.74 25.19
 4 1 -7 699.94 30.44
 4 1 -7 624.01 29.21
 -4 1 7 723.9 29.18
 -4 1 7 676.38 30.15
 -4 -1 7 753.23 31.49
 4 1 -6 105.82 7.17
 4 1 -6 88.3 6.27
 -4 1 6 93.44 6.03
 -4 -1 6 94.92 7.61
 -4 1 6 95.19 6.89
 4 1 -5 349.2 17.36
 -4 1 5 412.99 17.17
 4 1 -5 415.01 18.58
 -4 1 5 419.98 18.54
 -4 1 5 407.41 17.12
 4 1 -4 136.13 7.33
 -4 1 4 137.89 6.95
 4 1 -4 151.11 8.28
 -4 1 4 136.79 6.93
 -4 1 4 141.25 8.06
 4 1 -3 879.83 36.05
 -4 1 3 916.67 34.8
 -4 1 3 888.65 36.05
 4 1 -3 875.13 35.21
 4 1 -2 2571.59 95
 4 1 -2 2429.8 94.05
 -4 1 2 2575.64 95.08
 -4 1 2 2445.92 93.77
 4 1 -1 101.63 5.4
 4 1 -1 98.63 4.81
 -4 1 1 94.67 5.59
 -4 1 0 3368.14 127.33
 -4 1 -1 255.08 10.13
 -4 -1 -1 223.35 10.27
 -4 1 -2 6.83 1.35
 -4 1 -2 8.08 1.8
 4 1 2 8.51 1.39
 -4 1 -2 8.36 1.97
 -4 1 -2 9.62 1.83
 -4 -1 -2 10.17 1.6
 -4 1 -3 12.13 1.88
 4 1 3 14.2 1.81
 -4 1 -3 10.85 1.77
 -4 1 -3 12 2.19
 -4 -1 -3 8.84 1.69
 -4 1 -3 12.56 2.01
 -4 1 -4 70.35 4.8
 4 1 4 72.91 4.68
 -4 1 -4 71.76 5.22
 -4 1 -4 71.45 4.29
 -4 -1 -4 79.14 5.05
 -4 1 -4 83.35 5.57
 -4 -1 -4 77.67 4.81
 4 1 4 85.01 4.72
 4 1 5 0.99 1.92
 -4 1 -5 0.99 1.51
 -4 -1 -5 0.37 1.27
 -4 1 -5 0.76 1.71
 -4 1 -5 2.01 1.7
 -4 -1 -5 -0.22 1.65
 -4 1 -5 0.43 1.14
 4 1 5 3.19 1.81
 -4 1 -6 16.66 2.72
 -4 1 -6 15.88 2.93
 -4 1 -6 21.03 3.11
 4 1 6 19.69 3.03
 -4 -1 -6 13.28 2.66
 -4 -1 -6 20.95 2.65
 -4 1 -6 14.71 1.84
 -4 1 -7 0.27 1.76
 4 1 7 0.24 2.34
 -4 -1 -7 1.77 2.14
 -4 1 -7 0.32 1.99
 -4 -1 -7 0.24 1.77
 -4 -1 -8 1676.39 62.92
 -4 1 -8 1565.32 64
 -4 1 -8 1474.05 62.87
 -4 1 -8 1616.34 63.88
 4 1 8 1553.17 62.75
 4 1 9 120.05 8.67
 -4 1 -9 130.69 9.48
 -4 -1 -9 124.25 8.38
 4 -1 9 142.59 7.46
 4 -1 9 140.84 9.08
 -4 1 -9 120.94 9.06
 -4 1 -10 1538.25 62.23
 -4 -1 -10 1652.49 64.56
 -4 1 -10 1501.8 65.6
 4 -1 10 1748.28 62.44
 4 -1 10 1698.82 65.11
 4 1 10 1621.9 64.79
 -4 1 -10 1559.41 62.14
 -4 -1 -10 1452.72 62.13
 -4 -1 -11 3.93 2.59
 4 -1 11 4.86 2.7
 -4 1 -11 0.47 2.11
 -4 -1 -11 2.99 2.54
 -4 1 -11 1.65 1.91
 -4 -1 -11 2.91 2.25
 -4 -1 -11 2.72 2.5
 -4 1 -11 0.44 2.21
 4 1 11 2.59 3.26
 -4 -1 -11 4.77 2.63
 -4 1 -11 6.1 2.33
 -4 -1 -12 278.77 13.36
 4 -1 12 245.95 15.44
 -4 1 -12 265.88 13.44
 -4 1 -12 265.03 16.5
 -4 1 -12 264.48 12.8
 -4 -1 -12 272.47 12.86
 -4 -1 -12 262.63 13.1
 -4 1 -12 287.09 12.89
 -4 -1 -12 266.44 13.24
 -4 -1 -12 284.64 13.32
 -4 1 -12 268.49 13.08
 -4 -1 -12 263.91 13.44
 -4 1 -12 267.89 13.3
 -4 1 -12 282.34 13.59
 -4 -1 -12 282.9 13.75
 -4 -1 -13 35.85 4.42
 -4 1 -13 43.04 4.3
 -4 -1 -13 40.66 4.39
 4 1 13 57.71 6.54
 -4 -1 -13 43.42 4.59
 -4 -1 -13 35.07 4.15
 -4 -1 -13 34.57 4.23
 -4 1 -13 33.56 3.73
 -4 1 -13 41.8 4.36
 -4 1 -13 37.07 3.89
 -4 -1 -13 35.92 4.37
 -4 1 -13 34.13 3.98
 -4 -1 -13 39.71 4.69
 -4 -1 -14 233.84 12.7
 -4 1 -14 242.29 12.5
 -4 1 -14 208.44 11.87
 -4 -1 -14 234.38 12.33
 4 1 14 255.37 15.71
 -4 -1 -14 233.29 12.45
 -4 -1 -14 248.62 12.32
 -4 1 -14 244.33 12.75
 -4 -1 -14 238.85 12.82
 -4 1 -14 239.04 11.92
 -4 -1 -14 232.44 12.42
 -4 1 -14 238.23 12.39
 -4 -1 -14 250.8 13.06
 -4 -1 -15 31.97 4.39
 -4 1 -15 26.54 3.52
 -4 -1 -15 26.13 3.96
 -4 1 -15 33.29 3.84
 -4 -1 -15 27.13 4.17
 -4 1 -15 27.85 3.73
 -4 1 -15 28.65 4.01
 -4 1 -15 31.73 4.08
 -4 -1 -15 27.31 3.98
 -4 -1 -15 28.9 4.27
 4 1 15 31.03 5.79
 -4 -1 -16 25.58 3.99
 -4 1 -16 16.85 3.28
 -4 -1 -16 31.2 4.37
 -4 1 -16 25.08 3.59
 -4 1 -16 21.97 3.97
 -4 1 -16 19.37 3.65
 -4 -1 -16 22.52 4.13
 -4 -1 -16 21.94 3.65
 -4 1 -16 15.41 3.75
 -4 -1 -16 18.86 4.03
 4 1 16 12.54 4.68
 -4 1 -17 7.08 3.57
 -4 -1 -17 5.5 3.2
 -4 -1 -17 6.17 3.3
 -4 1 -17 4.46 3.05
 -4 -1 -17 3.91 2.52
 -4 1 -17 4.63 2.96
 -4 -1 -17 7.48 3.55
 -4 1 -17 9.75 3.09
 -4 1 -17 5.31 2.52
 -4 -1 -17 7.57 3.25
 4 1 17 4.16 4.19
 -4 -1 -18 216.82 12.27
 -4 1 -18 223.35 12.21
 -4 1 -18 226.97 12.66
 -4 -1 -18 215.57 11.97
 -4 1 -18 204.39 11.43
 -4 -1 -18 199.89 11.74
 -4 1 -18 207.58 11.95
 -4 1 -18 195.44 11.27
 -4 -1 -18 195.09 11.77
 4 1 18 215.99 15.6
 -4 -1 -18 214.46 12.07
 -4 1 -18 208.94 11.8
 -4 1 -19 3.38 2.71
 -4 -1 -19 3.2 3.4
 -4 1 -19 4.06 2.95
 -4 -1 -19 2.5 3.38
 -4 1 -19 5.41 3.49
 4 1 19 9.14 4.3
 -4 1 -19 4.48 3.13
 4 1 19 7.27 4.51
 -4 -1 -19 4.29 3.15
 -4 1 -19 2.66 2.92
 -4 -1 -19 3.44 2.39
 -4 1 -20 401.27 20.01
 4 1 20 397.26 23.66
 -4 -1 -20 416.88 19.68
 -4 1 -20 408.69 19.47
 -4 -1 -20 420.28 19.6
 -4 1 -20 378.64 18.64
 -4 1 -20 439.61 19.9
 4 1 20 371.15 23.05
 -4 -1 -20 399.34 19.28
 -4 1 -20 407.88 19.47
 4 1 21 0.7 3.35
 4 -1 21 -0.72 3.79
 -4 1 -21 -1.22 3.67
 4 1 21 2.72 3.46
 -4 -1 -22 84.15 6.51
 -4 1 -22 80.04 5.9
 -4 1 -22 90.18 6.69
 -4 -1 -22 79.83 6.32
 -4 1 -22 73.09 6.34
 -4 1 -22 80.15 6.59
 -4 -1 -23 3.79 2.75
 -4 1 -23 2.04 2.29
 -4 1 -23 2.43 2.78
 -4 1 -23 3.66 2.66
 -4 -1 -23 -1.23 2.84
 -4 1 -23 4.16 2.83
 -4 1 -24 118.38 7.12
 -4 -1 -24 102.3 6.9
 -4 1 -24 102.43 6.22
 -4 1 -24 107.44 7.02
 -4 1 -25 3.29 2.37
 -4 -1 -25 3.09 2.17
 -4 -1 -26 36 3.29
 -4 -1 -27 1.82 1.29
 4 2 -27 2.22 1.28
 4 -2 -26 34.82 2.98
 4 2 -26 27.54 2.94
 -4 2 26 32.4 2.89
 -4 2 25 7.29 2.21
 4 2 -25 6.52 2.19
 4 -2 -25 3.96 2.17
 4 2 -25 6.12 2.26
 4 2 -24 96.04 6.28
 4 2 -24 101.14 6.21
 4 2 -24 76.88 5.35
 4 -2 -24 91.33 6.11
 -4 2 24 88.56 6.25
 4 2 -23 15.41 3.31
 4 -2 -23 15.08 3.45
 4 2 -23 12.37 2.44
 4 2 -23 12.1 3.21
 4 2 -22 251.19 12.59
 4 2 -22 250.52 12.74
 4 2 -22 214.27 11.87
 4 -2 -22 236.44 12.51
 -4 2 21 3.92 3.59
 -4 -2 21 5.38 3.94
 -4 2 21 3.69 3.2
 4 -2 -20 255.02 13.43
 -4 2 20 217.03 16.27
 4 2 -20 256.39 13.18
 -4 2 20 229.53 16.32
 -4 -2 20 238.41 16.98
 4 2 -20 261.7 13.66
 -4 -2 19 -1.5 3.58
 4 -2 -19 3.75 3.07
 4 -2 -19 0.62 2.67
 4 2 -19 0.93 2.27
 4 2 -19 0.33 2.96
 -4 2 19 1.77 2.62
 -4 2 19 -1.4 3.91
 -4 2 18 453.3 26.07
 -4 2 18 436.26 25.6
 -4 -2 18 467.07 26.71
 4 2 -18 472.35 21.89
 4 -2 -18 470.42 21.99
 4 -2 -18 521.45 22.28
 -4 2 18 453.51 26.01
 4 -2 -17 50.34 5.14
 -4 2 17 34 6.45
 -4 -2 17 41.11 7.08
 -4 2 17 44.84 6.97
 -4 2 17 42.65 6.95
 -4 2 16 197.83 14.57
 -4 -2 16 192.39 15.19
 -4 2 16 204.23 14.81
 4 -2 -16 203.77 11.46
 -4 2 16 194.18 14.44
 4 -2 -16 223.53 11.96
 -4 2 15 77.62 8.5
 -4 2 15 65.54 8.05
 -4 -2 15 81.45 9.25
 4 2 -15 70.07 5.56
 4 -2 -15 75.52 6.13
 -4 2 15 68.09 7.97
 4 -2 -15 74.7 6.3
 -4 2 14 491.52 24.77
 -4 2 14 470.19 24.83
 -4 -2 14 468.38 26.1
 4 2 -14 447.26 19.94
 4 2 -14 455.6 20.49
 4 -2 -14 443.36 20.78
 4 -2 -14 454.47 21.01
 -4 2 14 461.25 24.24
 -4 2 13 8.62 3.89
 4 2 -13 6.08 2.25
 4 -2 -13 4.25 2.58
 -4 2 13 8.4 3.59
 4 2 -13 5.02 2.02
 4 -2 -13 7.61 2.78
 -4 -2 13 5.51 4.39
 -4 2 13 8.89 3.87
 -4 2 12 785.77 35.19
 4 2 -12 725.51 35.6
 -4 2 12 793.33 36.17
 4 2 -12 747.26 31.36
 4 -2 -12 788.68 32.52
 4 2 -12 796.74 31.91
 4 -2 -12 746.85 32.2
 -4 2 12 730.41 34.92
 -4 -2 12 877.11 38.32
 4 2 -11 57.28 4.46
 4 -2 -11 60.61 5.03
 -4 2 11 66.88 7.1
 -4 -2 11 56.79 7.35
 4 -2 -11 56.01 4.91
 4 -2 -10 2145.5 82.4
 4 2 -10 1958.25 85
 4 -2 -10 2184.95 82.34
 -4 2 9 45.63 5.2
 4 -2 -9 41.99 4.05
 4 2 -9 33.57 4.5
 4 -2 -9 34.08 3.87
 -4 2 9 43.02 5.06
 -4 2 8 1279.36 53.07
 4 2 -8 1346.97 54.09
 -4 2 8 1288.51 54.24
 -4 2 8 1328.24 53.25
 -4 2 7 23.29 4.07
 4 2 -7 26.12 3.63
 -4 2 7 19.32 3.2
 4 2 -6 688.43 29.89
 -4 2 6 683.11 30.43
 -4 2 6 716.42 29.37
 -4 2 5 145.54 8.1
 -4 2 5 150.68 9.03
 4 2 -5 138.01 8.28
 -4 2 5 143.62 8.02
 -4 2 4 931.1 36.7
 -4 2 4 908.93 37.61
 4 2 -4 890.26 36.96
 -4 2 3 6.26 1.85
 -4 2 3 5.23 2.44
 4 2 -3 4.88 1.77
 -4 2 2 294.42 13.56
 -4 2 2 279.93 13.77
 -4 2 2 276.82 12.66
 -4 2 1 291.64 13.96
 -4 2 0 1079.93 43.34
 -4 2 -1 0.22 1.45
 -4 2 -1 2.27 1.85
 -4 2 -2 1236.98 50.22
 -4 2 -2 1261.04 49.85
 -4 2 -2 1291.22 50.44
 4 2 2 1257.93 49.33
 4 2 3 5.1 1.95
 -4 2 -3 7.09 2.2
 -4 -2 -3 4.01 1.22
 -4 2 -3 5.47 1.89
 -4 2 -3 7.9 2.12
 -4 2 -3 8.26 1.93
 -4 2 -4 418.32 17.74
 -4 -2 -4 379.13 16.43
 -4 2 -4 389.45 18.31
 -4 2 -4 390.35 18.16
 -4 2 -4 394.9 17.39
 4 2 4 390.54 17.34
 -4 2 -5 119.32 7.45
 4 2 5 134.94 7.41
 -4 2 -5 123.41 8.11
 -4 -2 -5 117.25 6.4
 -4 2 -5 112.99 7.78
 -4 2 -5 125.92 7.13
 -4 2 -5 125.02 7.55
 4 2 5 112.09 7.14
 4 2 6 633.98 27.19
 -4 2 -6 675.27 28.81
 -4 -2 -6 631.71 26.35
 -4 2 -6 617.68 28.17
 -4 2 -6 668.96 27.92
 -4 2 -6 629.68 26.74
 4 2 7 123.85 7.78
 -4 2 -7 119.05 8.01
 -4 -2 -7 120.19 7.01
 -4 2 -7 122.62 8.75
 -4 2 -7 104.87 6.76
 4 2 8 156.26 9.9
 -4 2 -8 176.15 11.34
 -4 2 -8 169.86 10.5
 -4 2 -8 176.24 11.02
 -4 2 -9 4.88 2.43
 4 2 9 7.01 3.1
 -4 2 -9 4.49 2.32
 -4 2 -9 5.37 2.06
 -4 2 -9 1.73 1.86
 -4 -2 -9 2.14 2.24
 -4 2 -9 3.34 2.29
 4 2 9 4.63 2.77
 -4 -2 -9 4.83 2.42
 -4 2 -10 802.23 33.45
 -4 -2 -10 818.86 33.32
 -4 2 -10 828.46 33.19
 4 2 10 777.8 35.63
 -4 2 -10 832.79 33.48
 -4 2 -10 800.3 33.27
 -4 2 -10 688.69 35.46
 -4 -2 -10 820.04 33.22
 4 -2 10 822.97 36.61
 -4 2 -10 818.06 33.5
 -4 -2 -10 820.57 32.83
 -4 2 -11 27.52 3.51
 -4 -2 -11 23.62 3.75
 -4 2 -11 24.31 3.05
 -4 2 -11 24.76 3.26
 -4 -2 -11 25.62 3.52
 -4 2 -11 24.83 3.42
 -4 -2 -11 22 3.65
 -4 2 -11 25.43 3.57
 4 -2 11 27.84 4.66
 -4 2 -11 20.3 4.46
 -4 2 -12 261.43 13.37
 4 -2 12 233.88 15.73
 -4 -2 -12 270.8 12.97
 -4 -2 -12 267.23 13.18
 -4 2 -12 260.63 13.16
 -4 2 -12 260.8 12.68
 -4 2 -12 236.12 16.08
 -4 2 -12 263.52 13.27
 -4 2 -12 266.7 13.28
 -4 -2 -12 258.36 13.23
 4 2 12 255.02 15.58
 -4 2 -12 250.89 15.7
 4 2 12 278.14 16.08
 -4 2 -13 49.67 4.59
 -4 -2 -13 39.71 4.49
 -4 2 -13 42.98 3.99
 -4 2 -13 42.6 4.38
 4 2 13 44.63 6.26
 4 2 13 58.57 6.78
 -4 2 -13 44.46 4.74
 -4 -2 -13 45.4 4.95
 -4 2 -13 42.95 4.62
 -4 -2 -13 48.27 4.75
 -4 2 -13 43.89 6.75
 -4 2 -14 190.3 11.04
 4 2 14 212.38 14.42
 -4 -2 -14 199.35 10.98
 -4 -2 -14 193.93 11.27
 -4 2 -14 200.44 11.48
 -4 -2 -14 196.39 10.98
 4 2 14 205.84 14.14
 -4 2 -14 229.96 11.45
 -4 2 -14 196.69 11.27
 -4 2 -15 40.48 4.45
 4 2 15 51.49 7
 -4 2 -15 43.23 4.67
 4 2 15 43.85 6.89
 -4 -2 -15 37.69 4.91
 -4 2 -15 48.47 5.06
 -4 -2 -15 38.77 4.57
 -4 -2 -15 39.49 4.8
 -4 2 -15 49.44 5.1
 -4 -2 -16 180.38 11.65
 -4 2 -16 201.77 11.12
 4 2 16 204.94 14.84
 4 2 16 188.54 14.24
 -4 2 -16 211.11 11.94
 -4 -2 -16 205.16 11.69
 -4 2 -16 199.64 11.25
 -4 -2 -16 189.5 11
 -4 -2 -16 189.46 11.1
 -4 2 -16 208.18 11.52
 -4 2 -16 199.92 11.55
 -4 2 -17 92.99 7.3
 -4 2 -17 78.7 6.37
 -4 -2 -17 82.8 7.16
 -4 2 -17 94.08 7.47
 -4 -2 -17 92.33 7.51
 -4 -2 -17 78.04 6.71
 -4 2 -17 85.19 7.05
 4 2 17 93.96 9.54
 4 2 17 110.8 10.46
 -4 2 -18 67.75 6.4
 -4 -2 -18 72.81 6.77
 -4 -2 -18 77.77 6.48
 -4 2 -18 68.19 6.5
 -4 2 -18 68.97 5.95
 -4 -2 -18 83.65 6.68
 -4 2 -18 81.41 6.95
 4 2 18 71.88 8.53
 4 2 18 71.32 8.75
 -4 2 -19 7.06 3.36
 -4 2 -19 9.74 3.24
 -4 -2 -19 2.01 2.49
 4 2 19 4.27 4.17
 -4 2 -19 5.91 3.42
 -4 -2 -19 9.08 3.45
 -4 -2 -19 5.02 3.68
 4 2 20 6.93 3.62
 -4 2 -20 5.9 3.33
 -4 -2 -20 18.46 4.24
 -4 -2 -20 11.51 3.39
 -4 2 -20 9.69 3.49
 -4 2 -20 13.57 3.57
 4 2 21 73.11 8.58
 -4 -2 -22 26.55 4.14
 -4 2 -22 26.53 3.86
 -4 2 -22 32.05 4.25
 -4 2 -22 26.29 4.19
 -4 2 -22 17.41 3.69
 -4 2 -23 46.06 4.71
 -4 -2 -23 53.56 4.93
 -4 2 -23 58.2 4.91
 -4 2 -24 20.42 3.15
 -4 2 -24 18.47 3.08
 -4 2 -24 20.84 3.22
 -4 -2 -24 21.01 3.32
 -4 2 -25 35.32 3.5
 -4 2 -25 33 3.36
 -4 -2 -25 33.9 3.55
 -4 -2 -26 3.45 1.83
 -4 -2 -27 5.23 1.37
 -4 3 26 25.19 2.3
 4 3 -26 29.98 2.62
 4 3 -25 15.02 2.29
 -4 3 25 14.85 2.19
 4 3 -25 7.86 1.98
 4 -3 -25 7.31 1.75
 4 -3 -24 144.18 7.77
 4 3 -24 151.37 8.07
 4 3 -24 167.16 8.43
 -4 3 24 152.08 8.24
 4 3 -24 151.8 8.14
 -4 3 23 2.02 2.28
 4 3 -23 1.73 2.31
 4 3 -23 -1.09 2.46
 4 -3 -23 5.36 2.34
 4 3 -23 -0.17 1.58
 4 -3 -22 99.94 6.53
 4 3 -22 100.43 6.79
 -4 3 22 83.02 6.64
 4 3 -22 82.11 5.91
 4 3 -22 104.63 7.02
 -4 3 21 -0.88 2.8
 4 3 -21 1.48 2.06
 4 -3 -21 4.45 2.93
 4 3 -21 5.4 3.06
 4 3 -20 235.45 12.14
 -4 3 20 205.41 15.34
 4 -3 -20 248.04 12.32
 -4 -3 20 216.64 15.93
 -4 3 20 192.35 15.05
 4 3 -19 9.5 2.75
 -4 3 19 5.49 3.64
 4 3 -19 4.23 3.09
 4 -3 -19 3.42 3.04
 -4 -3 19 4.52 4.34
 -4 3 19 2.11 3.44
 4 -3 -18 131.21 8.57
 -4 3 18 133.42 11.64
 -4 -3 18 142.96 12.66
 -4 3 18 119.41 11.32
 -4 3 18 113.25 10.54
 4 -3 -17 5.01 3.19
 -4 3 17 1.41 3.53
 -4 -3 17 0.81 4.45
 -4 3 17 8.08 3.64
 -4 3 17 2.8 3.64
 4 -3 -16 281.13 14.26
 4 3 -16 274.81 13.71
 -4 -3 16 289.92 19.61
 -4 3 16 256.75 17.86
 -4 3 16 272.82 17.61
 -4 3 16 268.73 17.69
 -4 3 15 23.67 5.76
 -4 -3 15 29.98 6.66
 4 -3 -15 17.13 3.61
 -4 3 15 22.35 5.32
 -4 3 15 16.59 4.51
 4 3 -15 16.12 3.11
 4 -3 -15 16.01 3.62
 4 3 -14 475.14 28.18
 -4 3 14 530.08 27.89
 4 -3 -14 524.64 24.01
 -4 3 14 554.71 28.57
 -4 -3 14 561.63 30.54
 -4 3 14 566.59 28.95
 4 -3 -14 571.24 24.72
 4 3 -14 556.34 23.88
 4 -3 -13 4.79 2.92
 4 3 -13 1.32 2.6
 4 -3 -13 2.4 2.83
 -4 3 13 4.93 3.55
 -4 3 13 4.05 3.07
 -4 -3 13 1.54 4.16
 -4 3 13 6.47 3.49
 4 3 -13 2.7 1.82
 -4 3 12 585.42 29.24
 -4 3 12 575.36 29.12
 -4 3 12 591.94 28.47
 4 -3 -12 542.49 25.09
 4 3 -12 584.96 24.56
 4 -3 -12 568.99 24.65
 4 3 -12 554.76 29.06
 -4 3 11 100.24 8.83
 -4 3 11 94.55 9.27
 -4 3 11 101.14 9.53
 4 -3 -11 106.96 6.78
 4 3 -11 101.25 9.38
 -4 3 11 115.15 9.16
 4 -3 -11 106.28 7.35
 -4 3 10 1104.02 45.33
 -4 3 10 1087.88 46.39
 -4 3 10 1036.08 46.32
 4 -3 -10 978.17 41.56
 -4 3 10 1016.45 45.18
 4 3 -10 1121.7 46.69
 4 -3 -10 1083.29 42.77
 -4 3 9 55.42 6.66
 -4 3 9 64.31 6.87
 4 -3 -9 61.28 5.16
 -4 3 9 63.72 6.27
 -4 3 8 806.59 35.34
 4 -3 -8 763.17 32.1
 4 3 -7 9.91 2.98
 4 3 -7 12.19 2.99
 -4 3 7 12.05 2.95
 4 -3 -7 16.41 2.88
 -4 3 6 770.29 31.23
 -4 3 6 775.15 33.18
 4 3 -6 765.85 33.74
 -4 3 5 99.22 6.94
 -4 3 5 89.69 7.58
 4 3 -5 103.01 7.37
 -4 3 4 1402.35 55.82
 -4 3 4 1375.82 57.04
 4 3 -4 1399.28 56.38
 -4 3 3 338.58 16.09
 -4 3 3 349.34 17.25
 4 3 -3 334.54 16.49
 -4 3 2 1488.01 59.03
 -4 3 2 1436.08 57.62
 -4 3 1 28.07 3.17
 -4 3 1 19.61 3.43
 -4 3 0 1837.19 74.69
 -4 3 0 1934.59 74.09
 -4 3 -1 411.3 19.47
 -4 3 -1 419.65 19.09
 -4 3 -2 1587.43 62.81
 -4 3 -2 1608.12 62.81
 -4 3 -2 1520.1 62.51
 4 3 3 30.35 3.78
 -4 3 -3 28.42 3.64
 -4 3 -3 41.37 4.38
 -4 3 -3 30.54 4.01
 -4 3 -3 40.62 4.4
 4 3 4 1332.74 53.62
 -4 3 -4 1311.38 54
 -4 3 -4 1318.71 54.36
 -4 3 -4 1377.97 54.19
 -4 3 -4 1329.95 54.57
 4 3 5 469.13 20.14
 -4 3 -5 420.67 20.16
 -4 3 -5 421.88 20.86
 -4 3 -5 405.28 19.85
 -4 3 -5 407.56 20.39
 -4 3 -6 453.85 21.11
 -4 3 -6 491.02 23.4
 -4 -3 -6 488.06 20.7
 4 3 6 476.15 22.4
 -4 3 -6 503.63 23.15
 -4 3 -6 515.91 24.04
 -4 3 -6 476.26 21.17
 -4 3 -6 505.4 21.21
 -4 3 -6 502.86 22.51
 -4 3 -7 118.17 8.75
 4 3 7 118.64 8.42
 -4 3 -7 124.49 7.5
 -4 3 -7 134.17 7.56
 -4 3 -7 123.88 8.86
 -4 3 -7 107.34 7.22
 -4 3 -7 122.59 8.23
 -4 -3 -7 121.07 7.05
 -4 3 -8 1429.37 56.97
 -4 3 -8 1472.09 57.13
 -4 -3 -8 1431.72 56.84
 -4 3 -8 1387.41 56.99
 -4 3 -8 1428.72 57.2
 -4 3 -8 1460.91 58.42
 -4 -3 -8 1469.81 56.66
 -4 3 -9 267.67 13.08
 -4 -3 -9 257.09 12.94
 -4 3 -9 262.33 12.94
 -4 3 -9 247.64 13.04
 -4 -3 -9 254.08 12.73
 -4 3 -9 268.46 13.04
 -4 3 -9 239.24 12.68
 -4 3 -9 272.05 16.38
 -4 3 -9 284.28 16.05
 -4 3 -10 1197.17 47.78
 -4 3 -10 1132.44 47.47
 -4 3 -10 1202.91 47.75
 -4 3 -10 1247.09 51.91
 4 -3 10 1186 52.03
 -4 3 -10 1178.8 47.53
 -4 3 -10 1183.83 47.99
 -4 -3 -10 1177.36 47.53
 -4 3 -10 1158.09 51.1
 4 3 10 1159.57 50.4
 4 3 10 1185.86 46.47
 -4 -3 -10 1144.31 47.34
 4 3 10 1192.93 50.37
 -4 3 -11 574.03 24.83
 -4 3 -11 570.43 24.46
 -4 3 -11 551.14 28.52
 -4 3 -11 547.98 24.66
 -4 3 -11 549.82 25
 -4 -3 -11 567.03 24.7
 -4 3 -11 570.18 24.93
 -4 3 -11 546.7 28.14
 4 3 11 600.38 28.17
 4 3 11 542.37 23.54
 -4 -3 -11 557.68 24.68
 4 3 11 573.67 27.72
 -4 3 -12 939.52 39.23
 -4 3 -12 938.8 43.92
 -4 3 -12 921.34 39.6
 -4 -3 -12 930.03 39.21
 -4 3 -12 924.7 43.22
 -4 -3 -12 968.59 39.46
 4 3 12 959.62 42.83
 -4 3 -12 951.58 38.92
 -4 3 -12 926.31 39.31
 -4 3 -12 986.81 39.78
 -4 3 -13 112.18 7.68
 -4 3 -13 90.59 9.7
 -4 3 -13 111.59 7.19
 -4 3 -13 107.12 7.86
 -4 3 -13 111.35 7.85
 -4 3 -13 99.94 9.67
 4 3 13 109 9.94
 -4 3 -13 111.63 7.95
 -4 -3 -13 108.97 7.91
 -4 -3 -13 112.33 7.83
 -4 3 -14 1048.24 44.58
 -4 3 -14 1089.85 44.49
 -4 3 -14 1032.39 48.81
 -4 3 -14 1102.22 44.84
 -4 -3 -14 1050.03 44.42
 -4 -3 -14 1049.6 44.06
 -4 3 -14 1079.64 43.85
 -4 3 -14 1102.84 44.21
 4 3 14 1020.75 48.19
 -4 3 -15 141.53 9.38
 -4 3 -15 130.15 9.22
 -4 3 -15 128.1 9.12
 4 3 15 138.91 12.18
 -4 -3 -15 148.98 9.69
 -4 3 -15 134.65 8.87
 -4 -3 -15 151.18 9.25
 -4 3 -15 140.99 9.01
 -4 3 -16 418.36 19.98
 -4 3 -16 390.29 19.38
 -4 3 -16 378.85 18.73
 4 3 16 390.52 23.15
 -4 -3 -16 406.61 19.61
 -4 -3 -16 400.2 18.99
 -4 -3 -17 170.76 11.12
 -4 3 -17 184.98 10.61
 -4 3 -17 177.02 10.91
 -4 3 -17 177.56 11.14
 4 3 17 148.08 13.31
 -4 -3 -17 185.01 11.17
 4 3 17 171.93 13.86
 -4 -3 -18 732.92 33.93
 -4 3 -18 821.86 34.45
 -4 3 -18 808.46 33.94
 4 3 18 769.37 38.23
 4 3 18 692.72 37.68
 -4 -3 -18 809.14 33.99
 -4 3 -18 775.71 33.2
 -4 -3 -19 45.11 5.36
 4 3 19 41.28 6.77
 -4 3 -19 46.45 5.18
 -4 3 -19 37.35 5
 -4 3 -19 40.58 4.85
 4 3 19 27.34 5.87
 4 3 20 636.2 33.08
 -4 -3 -20 660.16 28.69
 -4 3 -21 170.07 10.25
 -4 3 -21 172.78 10.01
 -4 3 -21 157.71 9.41
 -4 -3 -21 167.55 10.07
 -4 3 -22 540.69 24.1
 -4 3 -22 560.52 24.82
 -4 3 -22 574.11 24.45
 -4 3 -22 552.97 23.91
 -4 -3 -22 551.85 24.33
 -4 3 -23 31.15 3.67
 -4 3 -23 37.32 3.97
 -4 3 -23 36.69 4.01
 -4 3 -23 31.2 3.7
 -4 -3 -23 36.79 4.06
 -4 3 -24 331.1 14.69
 -4 3 -24 318.98 14.55
 -4 3 -24 341.09 14.99
 -4 -3 -24 327.55 14.9
 -4 3 -25 44.77 3.55
 -4 -3 -25 47.55 3.69
 -4 3 -25 40.6 3.25
 -4 -3 -26 98.35 5.15
 -4 4 25 1 1.03
 -4 4 24 4.99 1.68
 -4 4 24 5.04 1.53
 4 4 -24 7.54 1.77
 4 4 -23 15.42 2.75
 4 4 -23 10.11 2.21
 -4 4 23 14.05 2.59
 4 4 -23 17.03 2.58
 4 4 -22 0.2 2.12
 4 4 -22 3.16 2.53
 4 4 -22 0.46 1.38
 4 -4 -22 2.62 1.81
 -4 4 22 0.21 2.28
 -4 4 21 48.78 4.87
 4 -4 -21 49.98 4.13
 4 4 -21 53.93 4.92
 4 4 -21 48.87 4.13
 4 4 -20 17.42 3.55
 -4 4 20 18.71 3.7
 4 -4 -20 14.89 2.88
 4 4 -20 12.24 2.64
 4 4 -19 19.88 3.91
 -4 4 19 22.45 4.01
 4 -4 -19 25.92 3.56
 -4 4 18 12.27 4.43
 -4 -4 18 20.38 5.56
 -4 4 17 75.3 8.83
 -4 4 17 96.09 7.5
 -4 4 17 78.74 8.36
 -4 -4 17 85.8 10.23
 4 4 -17 80.58 6.24
 -4 4 16 0.36 3.06
 -4 4 16 -1.42 3.63
 4 4 -16 5.1 2.79
 -4 -4 16 3.54 4.13
 -4 4 16 4.41 3.15
 -4 4 15 7.12 3.54
 4 4 -15 12.5 3.83
 -4 4 15 7.03 3.73
 4 4 -15 7.61 2.96
 -4 -4 15 5.39 4.85
 -4 4 15 3.28 3.35
 -4 4 14 54.58 5.83
 -4 4 14 50.06 7.27
 4 4 -14 55.08 7.52
 -4 4 14 49.8 7.08
 -4 4 13 31.44 5.62
 -4 4 13 31.36 5.7
 4 4 -13 29.45 6.04
 -4 4 13 20 4.18
 -4 4 12 60.75 7.49
 -4 4 12 54.74 5.78
 4 4 -12 48.52 7.24
 -4 4 12 64.87 7.45
 -4 4 11 280.51 17.76
 -4 4 11 285.65 14.5
 -4 4 11 270.32 16.85
 4 4 -11 252.39 17.52
 -4 4 10 4.37 3.12
 4 4 -10 7.69 3.27
 -4 4 10 9.22 3.41
 -4 4 10 5.75 2.77
 -4 4 9 165.88 12.4
 -4 4 9 161.11 11.4
 4 4 -9 149.75 11.87
 -4 4 9 161.48 9.45
 4 4 -8 18.61 3.04
 -4 4 8 20 4.52
 -4 4 8 14.11 3.73
 4 4 -8 17.88 4.07
 -4 4 8 14.98 3.01
 -4 4 7 198.9 10.81
 -4 4 7 216.87 14.19
 4 4 -7 207.69 11.04
 -4 4 7 220.91 13.06
 4 4 -7 224.45 13.86
 4 4 -6 3.86 2.41
 -4 4 6 0.52 2.79
 -4 4 6 2.32 1.91
 -4 4 6 3.24 2.15
 4 4 -6 5.02 1.87
 -4 4 6 1.24 2.32
 -4 4 5 29.99 4.66
 4 4 -5 22.33 3.88
 -4 4 5 25.47 3.1
 4 4 -5 20.71 2.92
 -4 4 5 26.35 3.99
 -4 4 5 28.12 3.18
 -4 4 4 4.69 2.92
 4 4 -4 7.64 2.02
 -4 4 4 6.09 2.15
 -4 4 4 7.31 2.14
 4 4 -3 94.4 6.19
 -4 4 3 88.02 6.3
 -4 4 3 103.79 6.1
 -4 4 3 102.11 8.32
 -4 4 3 100.18 6
 4 4 -2 2.51 2.1
 -4 4 2 3.46 1.95
 -4 4 2 8.26 2.84
 -4 4 2 3.79 1.88
 -4 4 2 0.81 1.27
 -4 4 1 158.58 9.51
 4 4 -1 160.69 8.62
 -4 4 1 179.01 8.7
 -4 4 1 164.01 8.38
 -4 4 1 160.44 10.91
 -4 4 0 0.94 1.44
 4 4 0 0.36 1.83
 -4 4 0 1.46 1.71
 -4 4 0 3.34 2.37
 4 4 0 3.73 1.88
 -4 4 0 2.86 1.75
 -4 4 -1 446.61 19.22
 4 4 1 456.5 19.49
 4 4 1 465.24 19.67
 -4 4 -1 454.31 21.49
 -4 4 -2 14.03 2.27
 4 4 2 14.98 2.55
 -4 4 -2 16.47 2.84
 4 4 2 15.46 2.51
 -4 4 -2 15.03 3.27
 4 4 3 52.65 4.14
 -4 4 -3 52.03 3.97
 4 4 3 62.48 4.45
 -4 -4 -3 53.27 4.39
 -4 4 -3 51.44 5.52
 -4 4 -3 54.49 4.61
 -4 4 -3 46.99 5.73
 4 4 4 0.4 1.73
 -4 4 -4 0.76 2.06
 -4 4 -4 -0.42 2.44
 -4 4 -4 2.66 2.17
 -4 -4 -4 1.73 2.27
 4 4 4 -0.18 1.87
 -4 4 -4 0.97 1.54
 -4 4 -4 0.85 1.48
 -4 4 -5 19.51 2.67
 4 4 5 21.95 2.9
 -4 4 -5 27.01 3.63
 -4 4 -5 21.06 3.98
 -4 4 -5 24.77 4.23
 4 4 5 25.94 3.07
 -4 -4 -5 22.32 3.27
 4 4 5 22.91 3.93
 -4 4 -5 18.59 2.67
 4 4 6 20.71 3.91
 -4 -4 -6 30.65 3.77
 -4 4 -6 26.77 4.34
 -4 4 -6 23.51 4.22
 4 4 6 29.48 3.39
 -4 4 -6 29.84 3.32
 -4 4 -6 20.76 3.89
 -4 4 -6 26.7 3.66
 4 4 6 31.47 3.31
 4 4 7 25.92 3.01
 -4 -4 -7 24.53 3.46
 4 4 7 24.77 4.18
 -4 4 -7 19.53 3.87
 -4 4 -7 22.37 4.06
 -4 4 -7 17.84 4.26
 -4 4 -7 18.57 3.46
 -4 4 -7 22.37 2.99
 -4 -4 -8 22.64 3.55
 -4 4 -8 16.88 3.62
 -4 4 -8 20.97 4.24
 4 4 8 24.77 3.1
 -4 4 -8 22.58 3.58
 -4 4 -8 19.8 3.04
 4 4 8 17.7 3.92
 -4 4 -8 19.8 4.08
 -4 -4 -9 27.73 4.17
 -4 -4 -9 20.67 3.73
 -4 4 -9 26.35 3.72
 -4 4 -9 25.25 3.97
 -4 4 -9 28.93 4.9
 4 4 9 33.75 5.12
 4 4 9 28.1 3.34
 -4 4 -9 12.47 3.79
 -4 -4 -10 3.37 3.05
 -4 -4 -10 2.81 3.11
 4 4 10 4.54 3.32
 -4 4 -10 0.63 2.88
 -4 4 -10 2.82 2.23
 -4 4 -10 1.35 2.59
 4 4 10 0.91 2.18
 -4 4 -10 0.64 2.44
 4 4 11 0.24 2.17
 -4 4 -11 1.98 2.33
 -4 -4 -11 3.83 3.05
 -4 4 -11 0.67 3.22
 4 4 11 -0.61 2.85
 -4 4 -11 0.7 2.59
 -4 4 -11 1.57 2.71
 -4 -4 -11 0.3 3.07
 -4 4 -11 1.37 2.71
 4 4 12 10.99 2.72
 -4 4 -12 12.88 3.32
 -4 -4 -12 15.84 3.73
 -4 4 -12 14.28 4.27
 4 4 12 11.73 4.17
 -4 4 -12 6.85 3.21
 -4 4 -12 15.06 3.67
 -4 -4 -12 12.72 3.95
 -4 4 -12 15.17 4.44
 -4 4 -13 7.73 3.37
 -4 4 -13 8.4 3.24
 4 4 13 12.37 4.44
 -4 4 -13 17.11 4.62
 4 4 13 9.93 2.62
 -4 4 -13 6.77 3.01
 -4 -4 -13 7.07 3.27
 -4 -4 -13 6.01 3.71
 -4 4 -14 21.86 4.14
 -4 -4 -14 31.73 4.84
 -4 4 -14 32.24 4.56
 -4 -4 -14 32.68 4.6
 -4 4 -14 24.17 4.39
 -4 4 -14 18.06 4.88
 4 4 14 16.5 4.66
 -4 4 -15 5.6 3.37
 -4 -4 -15 5.26 3.43
 4 4 15 3.68 3.52
 -4 -4 -15 4.95 3.23
 -4 4 -15 6.14 2.9
 -4 4 -16 30.03 4.69
 -4 -4 -16 41.01 5.28
 4 4 16 36.26 6.43
 -4 -4 -16 28.68 4.38
 -4 4 -16 39.39 4.85
 4 4 17 13.11 4.48
 -4 4 -17 13.34 3.5
 -4 4 -17 11.62 3.23
 -4 -4 -17 17.5 4.2
 4 4 18 21.05 5.31
 -4 -4 -19 96.29 7.81
 -4 4 -19 104.82 7.21
 -4 -4 -19 135.44 8.53
 -4 4 -19 120.3 8.34
 -4 4 -19 124.96 8.22
 -4 4 -20 3.81 2.38
 -4 4 -20 2.76 2.25
 -4 -4 -20 1.66 3.09
 -4 -4 -20 1.68 2.36
 -4 4 -20 -0.84 2.56
 -4 4 -21 24.24 3.13
 -4 4 -21 20.93 3.4
 -4 4 -21 25.77 3.67
 -4 -4 -21 14.43 2.75
 -4 -4 -22 24.18 3.49
 -4 4 -22 21.69 2.93
 -4 4 -22 28.32 3.49
 -4 4 -22 18.15 3.15
 -4 4 -22 26.49 3.17
 -4 4 -23 18.05 2.85
 -4 -4 -23 20.34 3.01
 -4 4 -23 15.01 2.7
 -4 4 -23 18.13 2.62
 4 4 23 19.98 2.69
 -4 -4 -24 0.66 1.74
 -4 4 -24 3.66 1.38
 -4 4 -24 2.16 1.64
 4 4 24 2.36 1.43
 -4 4 -25 9.2 1.58
 -4 -4 -25 10.97 1.7
 -4 5 23 38.46 2.89
 -4 5 22 6.29 1.85
 4 5 -22 6.36 1.85
 -4 5 22 8.15 1.8
 -4 5 21 58.87 4.43
 4 5 -21 57.21 4.63
 -4 5 21 57.1 4.48
 4 5 -20 19.17 3.2
 -4 5 20 9.66 2.67
 4 5 -20 12.8 2.26
 -4 5 20 14.84 3.03
 4 5 -19 58.72 4.97
 -4 5 19 54.71 4.94
 4 5 -19 48.67 4.04
 -4 5 19 63.12 5.27
 4 5 -18 40.39 4.47
 -4 5 18 29.63 4.11
 4 5 -18 40.61 3.92
 -4 5 18 30.62 4.29
 4 5 -17 137.13 8.44
 -4 5 17 131.42 8.64
 -4 5 17 112.81 8.19
 4 5 -17 119.01 7.76
 -4 5 16 62.51 7.45
 -4 5 16 62.71 7.97
 -4 -5 16 83.85 10.22
 4 5 -16 79.17 6.02
 -4 5 15 187.89 11.24
 -4 5 15 194.33 13.92
 -4 -5 15 216.66 17.07
 -4 5 15 169.43 13.57
 4 5 -15 156.4 14.03
 -4 5 14 42.93 6.4
 -4 5 14 35.26 6.07
 4 5 -14 42.47 7.02
 -4 -5 14 51.37 8.41
 -4 5 14 47.98 5.28
 -4 5 14 44.91 5.21
 -4 5 13 197.51 14.58
 -4 5 13 197.49 11.73
 -4 5 13 195.48 11.56
 -4 5 13 189.42 14.26
 4 5 -13 178.77 14.96
 -4 5 12 354.61 21.29
 -4 5 12 358.97 17.65
 -4 5 12 343.54 17.44
 -4 5 12 321.54 20.35
 4 5 -12 349.4 22.21
 -4 5 11 250.21 17.23
 -4 5 11 257.92 13.94
 -4 5 11 263.5 13.92
 -4 5 11 245.18 16.59
 4 5 -11 250.24 17.78
 -4 5 10 235.35 16.35
 -4 5 10 230.89 12.74
 -4 5 10 218.91 12.44
 -4 5 10 224.92 15.27
 4 5 -10 225.67 16.43
 -4 5 9 63.89 7.87
 -4 5 9 60.81 5.59
 -4 5 9 50.26 5.25
 -4 5 9 56.57 6.94
 4 5 -9 64.25 8.04
 -4 5 8 172.88 13.18
 -4 5 8 160.36 9.7
 -4 5 8 162.72 9.76
 4 5 -8 164.19 10.03
 -4 5 8 154.88 11.93
 4 5 -8 162.21 13.08
 -4 5 7 366.52 17.4
 4 5 -7 368.36 21.29
 4 5 -7 364.91 17.76
 -4 5 7 363.34 17.41
 -4 5 7 367.63 21.44
 -4 5 6 409.17 18.42
 4 5 -6 380.17 22.03
 4 5 -6 378.33 18.6
 -4 5 6 399.3 18.41
 -4 5 6 397.59 22.49
 -4 5 5 270.7 13.86
 -4 5 5 264.34 17.24
 4 5 -5 288.11 17.51
 4 5 -5 291.54 14.47
 -4 5 5 289.47 14.05
 -4 5 4 355.72 16.27
 -4 5 4 335 19.93
 4 5 -4 340.21 16.6
 -4 5 4 341.46 16.19
 4 5 -4 336.97 19.68
 4 5 -3 379.6 20.94
 4 5 -3 387.49 17.8
 -4 5 3 366.04 21.15
 -4 5 3 366.7 17.3
 -4 5 3 382.29 17.56
 4 5 -3 386.97 17.98
 -4 5 2 731.86 30.41
 -4 5 2 755.68 35.06
 -4 5 2 702.88 32.91
 -4 5 2 745.45 30.64
 4 5 -2 715.91 30.76
 -4 5 1 773.54 32.54
 -4 5 1 795.37 37
 -4 5 1 747.84 35.04
 -4 5 1 814.95 32.89
 4 5 -1 802.68 32.99
 -4 5 0 630.62 26.21
 -4 5 0 624.81 30.36
 -4 5 0 617.79 28.77
 -4 5 0 595.43 26.56
 4 5 0 626.68 26.53
 4 5 1 406.37 18.45
 -4 5 -1 407.89 18.13
 -4 5 -1 391.05 18.69
 -4 5 -1 405.79 20.66
 -4 5 -1 403.83 21.95
 4 5 1 413.31 18.64
 4 5 2 383.33 17.8
 -4 5 -2 375.42 17.47
 -4 5 -2 397.3 18.5
 -4 5 -2 397.47 20.43
 -4 5 -2 412.21 21.66
 4 5 2 392.72 18
 -4 5 -3 405.06 21.94
 -4 5 -3 455.47 22.9
 -4 5 -3 413.8 19.14
 -4 5 -3 412.81 18.48
 4 5 3 415.17 18.86
 -4 5 -3 426.02 21.58
 4 5 3 427.32 19.17
 -4 5 -3 395.96 19.44
 -4 5 -4 881.19 37.78
 -4 5 -4 927.03 41.01
 -4 5 -4 868.39 36.46
 4 5 4 891.74 36.87
 -4 5 -4 889.16 37.22
 -4 5 -4 926.08 41.17
 4 5 4 927.52 37.26
 -4 5 -4 898.75 40.1
 4 5 5 328.16 15.57
 -4 5 -5 320.52 15.83
 4 5 5 346.69 16.01
 -4 5 -5 327.03 18.94
 -4 5 -5 332.3 16.52
 -4 5 -5 309.2 15.1
 -4 5 -5 324.86 18.91
 4 5 6 841.99 35.04
 4 5 6 860.56 35.49
 -4 5 -6 830.2 35.49
 -4 5 -6 846.77 39.39
 -4 5 -6 886.98 36.39
 -4 5 -6 786.88 34.51
 -4 5 -6 891.41 39.53
 -4 5 -6 883.41 39.23
 -4 5 -7 447.45 25.36
 4 5 7 502.65 22.23
 -4 5 -7 466.97 22.06
 4 5 7 494.9 21.78
 -4 5 -7 491.47 25.47
 -4 5 -7 491.3 25.45
 -4 -5 -7 495.51 21.84
 -4 5 -7 479.51 22.76
 -4 -5 -8 418.89 19.15
 -4 5 -8 406.9 22.72
 -4 5 -8 400.1 19.34
 4 5 8 409.6 19.35
 -4 5 -8 418.11 20.07
 4 5 8 410.49 18.92
 -4 5 -8 391.89 22.97
 4 5 8 403.22 22.49
 -4 -5 -9 973.49 39.52
 -4 5 -9 964.15 39.38
 -4 -5 -9 909.33 38.5
 -4 5 -9 922.47 43.11
 4 5 9 934.29 38.95
 -4 5 -9 889.46 39.38
 4 5 9 902.2 38.23
 4 5 9 904.04 42.58
 -4 5 -9 918.76 43.54
 -4 -5 -10 888.68 37.42
 -4 5 -10 866.07 37.27
 -4 -5 -10 854.56 36.62
 -4 5 -10 880.07 41.93
 4 5 10 817.05 40.54
 -4 5 -10 891.69 37.72
 4 5 10 872.78 37.02
 -4 5 -10 875.44 41.4
 4 5 10 860.22 36.29
 -4 5 -11 294.79 19.17
 -4 5 -11 317.91 16.47
 -4 -5 -11 313.94 15.76
 4 5 11 285.01 18.83
 -4 5 -11 286.03 19.55
 -4 5 -11 296.32 15.96
 4 5 11 313.48 15.26
 4 5 11 300.11 15.86
 -4 -5 -11 319.32 16.33
 -4 5 -11 314.28 16.03
 -4 5 -12 453.21 21.97
 4 5 12 448.44 20.54
 -4 5 -12 465.48 21.87
 -4 5 -12 476.76 21.71
 4 5 12 443.35 25.2
 -4 5 -12 391.58 25.06
 4 5 12 460.39 21.66
 -4 -5 -12 419.45 21
 -4 -5 -12 473.74 21.93
 4 5 13 271.19 13.57
 -4 -5 -13 250.25 14.41
 -4 5 -13 261.25 14.44
 -4 5 -13 290.46 15.01
 4 5 13 261.83 17.89
 -4 5 -13 242.55 17.81
 -4 -5 -13 272.31 14.52
 4 5 13 277.65 14.76
 -4 -5 -14 457.9 21.68
 -4 5 -14 477.24 22.13
 -4 -5 -14 458.76 21.53
 4 5 14 469.97 21.92
 -4 5 -14 456.65 21.63
 -4 5 -14 388 25.1
 4 5 14 425.62 25.34
 -4 5 -15 151.36 9.78
 4 5 15 135.37 12.29
 -4 5 -15 120.16 11.92
 4 5 16 391.82 22.83
 4 5 17 253.69 13.62
 -4 -5 -17 248.38 13.34
 -4 5 -17 251.49 13.7
 -4 5 -17 257.15 13.53
 4 5 18 268.68 13.9
 -4 5 -18 274.32 13.92
 -4 -5 -18 263.92 14.21
 -4 5 -18 267.65 14.07
 -4 -5 -18 275.15 13.83
 4 5 19 173.03 9.9
 -4 5 -19 193.25 10.06
 -4 -5 -19 160.62 9.99
 -4 5 -19 167.98 10.01
 -4 -5 -19 181.85 9.92
 4 5 20 259.31 13.18
 -4 5 -20 307.58 13.65
 -4 -5 -20 234.81 12.89
 -4 5 -20 281.75 13.7
 -4 -5 -20 312.7 13.5
 4 5 21 128.18 7.36
 -4 5 -21 157.42 7.86
 -4 5 -21 147.59 7.9
 -4 -5 -21 156.11 7.69
 -4 -5 -22 254.82 11.13
 -4 5 -22 261.49 11.31
 -4 5 -22 257.11 11.38
 -4 5 -22 246.33 10.82
 -4 5 -23 93.94 5.1
 -4 6 21 13.6 1.81
 -4 6 20 3.2 1.53
 -4 6 20 6.71 1.85
 -4 6 19 119.1 6.26
 4 6 -19 88.1 5.17
 4 6 -19 108.44 5.81
 4 6 -19 82.46 4.89
 -4 6 19 111.24 6.05
 4 6 -18 23.41 2.7
 4 6 -18 27.23 3.14
 -4 6 18 21.69 3.19
 -4 6 18 23.81 3.13
 4 6 -17 112.9 6.76
 -4 6 17 125.87 7.57
 -4 6 17 110.74 7.19
 4 6 -17 111.77 6.88
 4 6 -16 6.38 2.66
 4 6 -16 6.56 2.6
 -4 6 16 5.09 2.66
 -4 6 16 5.57 2.6
 4 6 -15 124.94 7.68
 4 6 -15 99.8 6.97
 -4 6 15 118.66 7.86
 -4 6 15 102.78 7.43
 4 6 -14 12.96 3.14
 -4 6 14 14.12 3.4
 -4 6 14 21.1 3.84
 4 6 -14 21.3 3.35
 4 6 -13 121.17 11.86
 -4 -6 13 129.22 12.99
 -4 6 13 133.8 8.82
 4 6 -12 10.35 4.25
 -4 6 12 20.16 4.99
 -4 6 11 27.04 4.27
 -4 6 11 24.77 5.68
 -4 6 11 20.56 3.88
 4 6 -11 37.79 6.52
 -4 6 10 10.53 4.68
 -4 6 10 17.91 3.83
 4 6 -10 10.44 4.27
 -4 6 10 7.97 3.2
 4 6 -9 143.07 12.9
 -4 6 9 152.4 9.78
 -4 6 9 142.51 12.76
 -4 6 9 164.66 9.95
 -4 6 8 25.03 4.24
 -4 6 8 26.21 5.8
 4 6 -8 30.14 4.13
 -4 6 8 26.37 4.15
 4 6 -8 20.35 5.55
 4 6 -7 406.58 23.11
 -4 6 7 369.45 17.95
 4 6 -7 345.32 18.07
 -4 6 7 352.94 17.7
 -4 6 7 373.96 22.59
 4 6 -7 384.65 22.51
 4 6 -6 3.89 2.55
 -4 6 6 4.57 4.04
 4 6 -6 6.63 3.36
 -4 6 6 1.58 2.73
 -4 6 6 4.57 2.83
 4 6 -5 226.27 12.87
 -4 6 5 233.45 12.53
 -4 6 5 253.35 17.05
 4 6 -5 216.57 15.86
 -4 6 5 222.17 12.28
 -4 6 4 66.65 5.87
 4 6 -4 68.39 6.18
 -4 6 4 69.86 5.95
 4 6 -4 75.54 8.72
 -4 6 4 73.18 8.81
 -4 6 3 319.48 15.93
 4 6 -3 329.26 20.39
 -4 6 3 331.2 20.64
 4 6 -3 341.33 16.85
 4 6 -2 30.39 4.24
 -4 6 2 41.43 6.58
 4 6 -2 40.94 6.22
 -4 6 2 32.87 4.13
 4 6 -2 28.38 4.37
 -4 6 1 85.36 6.44
 4 6 -1 83.69 8.98
 4 6 -1 85.26 6.85
 -4 6 1 104.14 9.95
 -4 6 0 11.13 4.21
 -4 6 0 10.73 2.99
 4 6 0 11.59 3.47
 -4 6 -1 199.48 10.82
 -4 6 -1 194.22 14.45
 -4 6 -1 198.15 14.12
 4 6 1 194.37 11.25
 4 6 2 5.72 3.07
 -4 6 -2 4.49 2.58
 -4 6 -2 -0.69 3.72
 -4 6 -2 3.22 2.86
 -4 6 -2 1.92 2.19
 -4 6 -3 172.47 13.33
 -4 6 -3 181.24 13.87
 -4 6 -3 178.29 10.64
 4 6 3 192.82 10.76
 -4 6 -3 185.56 10.27
 -4 6 -3 177.75 10.63
 4 6 4 28.17 4.13
 4 6 4 27.63 4.09
 -4 6 -4 28.86 3.8
 -4 6 -4 32.72 4.38
 -4 6 -4 34.6 5.61
 -4 6 -4 27.53 5.58
 -4 6 -4 23.83 3.78
 4 6 5 136.94 8.75
 -4 6 -5 133.05 8.68
 4 6 5 138.73 8.85
 -4 6 -5 124.05 8.07
 -4 6 -5 123.46 8.77
 -4 6 -5 135.44 11.55
 -4 6 -5 118.34 10.91
 -4 6 -6 91.59 7.2
 4 6 6 103.09 7.48
 4 6 6 105.72 7.42
 -4 6 -6 95.52 7.57
 -4 6 -6 86.03 9.28
 -4 6 -6 96.67 9.95
 4 6 7 158.66 9.84
 -4 6 -7 143.56 9.42
 -4 6 -7 157.91 10.07
 4 6 7 149.14 9.33
 -4 6 -7 137.77 12.14
 -4 6 -7 150.18 12.49
 4 6 8 225.73 12.3
 -4 6 -8 217.67 12.46
 4 6 8 245.76 13
 4 6 9 48.45 5.37
 -4 6 -9 47.36 6.85
 -4 -6 -9 49.76 5.98
 4 6 9 53.13 5.19
 -4 6 -9 53.69 5.6
 -4 -6 -10 4.12 3.39
 -4 6 -10 3.39 2.92
 -4 6 -10 7.7 2.9
 4 6 10 5.93 3.12
 -4 6 -10 3.8 3.2
 4 6 10 4.12 2.51
 -4 6 -11 0.76 2.79
 -4 6 -11 1.83 2.53
 4 6 11 2.79 2.89
 -4 6 -11 4.38 3.05
 -4 -6 -11 2.57 3.33
 -4 6 -12 5.26 3.07
 4 6 13 12.33 2.78
 -4 -6 -13 9.01 3.55
 4 6 13 5.36 2.97
 -4 6 -13 2.9 3.06
 -4 6 -13 12.12 3.28
 -4 6 -14 81.57 6.55
 4 6 14 90.1 6.92
 4 6 14 90.75 5.96
 -4 6 -14 82.31 6.82
 -4 -6 -14 73.49 6.63
 -4 6 -15 11.9 3.15
 4 6 15 11.62 3.33
 -4 6 -15 7.28 2.86
 -4 -6 -15 12.52 3.26
 -4 6 -16 34.84 4.25
 4 6 16 36.34 4.24
 -4 6 -16 39.06 4.31
 4 6 17 0.48 2.19
 -4 6 -17 0.77 2.1
 -4 6 -17 2.79 2.41
 -4 6 -18 40.23 3.94
 4 6 18 39.78 3.82
 -4 6 -18 42.71 3.99
 -4 -6 -18 28.7 3.68
 4 6 19 1.49 1.78
 -4 6 -19 2.92 1.97
 -4 6 -19 0.92 1.54
 -4 -6 -19 1.74 1.81
 -4 6 -20 22.17 2.52
 -4 6 -20 26.08 2.69
 4 6 20 23.05 2.46
 -4 6 -21 1.03 1.17
 -4 7 18 11.74 1.86
 -4 7 17 135.76 7.05
 4 7 -16 5.21 1.86
 -4 7 16 10.76 2.38
 -4 7 16 12.31 2.23
 4 7 -15 127.7 7.23
 -4 7 15 145.18 7.8
 -4 7 15 128.16 7.43
 4 7 -14 11.28 2.68
 -4 7 14 14.53 3.07
 -4 7 14 21.16 3.15
 -4 7 13 121.11 7.53
 -4 7 13 113.44 7.62
 4 7 -13 125.2 7.64
 -4 7 12 19.54 3.28
 -4 7 12 17.35 3.51
 -4 7 11 16.02 3.23
 -4 7 11 14.89 3.35
 -4 7 10 2.02 2.44
 -4 7 10 1.17 2.67
 -4 7 9 174.43 10.11
 -4 7 9 166.03 10.11
 -4 7 8 9.41 3.05
 -4 7 8 9.96 3.36
 4 7 -7 245.44 17.51
 -4 7 7 260.37 17.64
 4 7 -6 4.5 3.42
 4 7 -6 3.66 3.26
 -4 7 6 3.82 4.19
 -4 7 5 223.45 16.29
 4 7 -5 211.72 15.79
 4 7 -5 224.89 16.36
 4 7 -4 27.19 5.61
 -4 7 4 17.79 5.23
 -4 7 3 73.46 9.05
 4 7 -3 75.34 8.81
 4 7 -3 88.62 6.91
 -4 7 3 75.91 6.21
 4 7 -2 28.14 4.2
 -4 7 2 20.76 5.34
 4 7 -2 29.82 5.63
 -4 7 2 24.12 3.7
 4 7 -1 21.44 3.68
 4 7 -1 18.08 4.78
 -4 7 1 30.56 5.46
 -4 7 1 15.26 4.97
 -4 7 1 19.82 3.67
 4 7 0 -0.35 2.21
 -4 7 0 2.34 2.31
 -4 7 0 0.57 2.41
 -4 7 0 -1.36 3.1
 4 7 0 -0.72 3.36
 -4 7 0 2.27 3.77
 -4 7 -1 91.1 9.92
 4 7 1 73.9 9.04
 -4 7 -1 86.07 9.24
 4 7 1 106.16 7.69
 -4 7 -1 100.39 7.34
 4 7 1 96.17 7.48
 -4 7 -1 103.81 7.13
 -4 7 -2 82.67 9.31
 -4 7 -2 75.48 8.61
 -4 7 -2 79.62 6.5
 -4 7 -2 74.16 6.13
 4 7 2 85.25 6.82
 -4 7 -3 186.66 14.43
 -4 7 -3 200.16 11.65
 -4 7 -3 200.19 15.17
 4 7 3 222.32 11.98
 -4 7 -4 8.98 3.53
 -4 7 -5 151.74 12.44
 -4 7 -5 167.91 13.18
 -4 7 -6 55.07 7.23
 4 7 7 169.15 10.01
 -4 7 -7 159.77 12.91
 4 7 8 2.57 2.54
 -4 7 -8 2.35 2.47
 -4 -7 -8 1.43 3.23
 -4 -7 -9 18.24 4.16
 4 7 9 15.7 3.38
 4 7 9 21.52 3.7
 -4 7 -9 18.05 3.46
 -4 7 -9 21.22 3.67
 -4 -7 -10 5.57 3.36
 4 7 10 2.76 2.46
 4 7 10 0.91 2.63
 -4 7 -10 4.46 2.48
 -4 7 -10 -0.28 2.46
 -4 -7 -11 12.86 3.46
 4 7 11 14.1 2.89
 4 7 11 15.33 3.37
 -4 7 -11 14.66 3.16
 -4 7 -11 14.6 3.19
 -4 -7 -12 28.93 4.12
 -4 7 -12 33.23 3.99
 4 7 12 29.92 3.39
 4 7 12 28.22 3.94
 -4 7 -12 28.69 3.95
 -4 -7 -13 56.35 5.28
 4 7 13 64.13 4.45
 4 7 13 61.07 5.15
 -4 7 -13 61.18 5.14
 -4 7 -13 59.47 4.98
 -4 -7 -14 53.02 4.54
 4 7 14 57.78 4.86
 -4 7 -14 48.73 4.55
 -4 7 -14 57.55 4.71
 -4 -7 -15 100.46 6.2
 -4 7 -15 116.52 6.73
 -4 7 -15 121.09 7.04
 4 7 15 115.5 6.78
 -4 7 -16 67.79 4.56
 4 7 16 59.27 4.43
 -4 7 -16 71.24 4.75
 -4 7 -17 66.78 4.19
 -4 7 -17 71.9 4.27
 -4 7 -18 26.25 2.32
 -4 7 -18 26.78 2.29
 -4 8 14 29.43 2.49
 -4 8 13 119.39 5.68
 4 8 -13 78.48 4.95
 -4 8 12 57.37 4.17
 4 8 -12 48.53 3.81
 -4 8 11 187.46 9.1
 4 8 -11 164.16 8.84
 -4 8 10 90.67 5.92
 -4 8 9 312.41 14.56
 -4 8 8 146.01 8.37
 -4 8 7 282.67 13.64
 -4 8 6 50.99 4.66
 -4 8 6 56.21 4.82
 -4 8 5 214.66 11.72
 -4 8 5 239.65 11.79
 4 8 -4 31.2 3.87
 -4 8 4 21.76 3.37
 -4 8 4 34.35 3.95
 4 8 -3 201.65 11.23
 -4 8 3 203.54 11.14
 -4 8 3 211.51 10.96
 4 8 -2 30.81 3.86
 -4 8 2 24.17 3.46
 -4 8 2 26.4 3.62
 4 8 -1 191.69 10.57
 -4 8 1 185.75 10.37
 -4 8 1 173.44 9.84
 4 8 0 101.28 7.08
 -4 8 0 94 6.74
 -4 8 0 98.18 6.57
 4 8 1 223.67 12.1
 -4 8 -1 228.84 12.01
 -4 8 -2 69.52 5.55
 4 8 2 66.78 5.71
 -4 8 -3 189.33 10.45
 4 8 3 192.28 10.8
 4 8 4 40.6 4.52
 -4 -8 -4 46.76 5.32
 -4 8 -4 44.31 4.33
 4 8 5 183.95 10.42
 -4 8 -5 181.14 9.84
 -4 -8 -5 193.32 11.07
 -4 8 -5 189.34 10.45
 -4 8 -6 15.55 3.01
 -4 -8 -6 10.73 3.59
 -4 8 -6 12.44 2.89
 4 8 6 11.45 2.79
 -4 -8 -7 141.39 8.93
 -4 8 -7 133.97 7.96
 -4 8 -7 149.75 8.59
 -4 -8 -8 32.15 4.3
 -4 8 -8 38.92 3.78
 -4 8 -8 32.91 3.81
 -4 -8 -9 82.89 6.13
 -4 8 -9 77.04 5.29
 -4 8 -9 78.93 5.63
 -4 -8 -10 40.13 4.14
 -4 8 -10 43.56 3.76
 -4 8 -10 45.2 4.01
 -4 -8 -11 102.47 6.41
 -4 8 -11 107.46 6.07
 -4 8 -11 111.22 6.48
 -4 -8 -12 24.74 2.9
 -4 8 -12 32.69 3
 -4 8 -12 33.32 2.96
 -4 8 -13 59.63 3.93
 -4 8 -13 55.88 3.65
 -4 -8 -14 19.2 2.34
 -4 8 -14 23.44 2.12
 4 9 -7 0.56 1.27
 -4 9 5 5.32 1.28
 -4 -9 5 3.89 2.01
 -4 9 4 30.98 2.63
 -4 -9 4 29.91 3.42
 -4 -9 3 6.59 2.54
 -4 9 3 11.06 1.71
 -4 -9 2 13.05 2.94
 -4 9 2 10.81 1.74
 -4 -9 1 0.59 2.35
 -4 9 1 3.49 1.33
 -4 -9 0 13.49 2.94
 -4 9 0 12.85 2.14
 -4 -9 -1 14.59 2.98
 -4 9 -1 13.24 2.23
 -4 -9 -2 47.01 4.26
 -4 9 -2 47.67 3.7
 4 9 2 44.61 3.47
 4 9 3 12.01 1.93
 -4 -9 -3 17.58 2.93
 -4 9 -3 16.06 2.19
 4 9 4 12.81 1.87
 -4 9 -4 17.78 2.25
 -4 -9 -4 17.98 2.77
 -4 9 -5 12.49 1.94
 -4 -9 -5 11.41 2.45
 -4 9 -6 3.43 1.36
 -4 -9 -6 4.28 1.9
 -4 9 -7 31.02 2.41
 -4 -9 -7 19.11 2.45
 5 0 -27 1.17 1.4
 -5 0 27 1.94 1.23
 5 0 -26 -1.06 1.57
 5 0 -26 -1.51 1.94
 5 0 -25 14.64 2.82
 5 0 -24 -0.23 2.46
 5 0 -22 -1.39 2.07
 5 0 -22 1.67 2.57
 5 0 -22 1.93 2.06
 5 0 -22 -0.21 2.14
 -5 0 21 5.17 3.61
 -5 0 21 -3.39 3.97
 -5 0 20 5.01 3.86
 5 0 -20 -0.32 2.2
 5 0 -20 1.06 2.36
 -5 0 20 -1.35 3.3
 5 0 -20 -0.31 2.77
 5 0 -20 -0.29 2.33
 5 0 -19 6.97 2.93
 -5 0 19 2.74 3.84
 5 0 -19 6.84 2.75
 5 0 -19 8.51 3.25
 5 0 -19 8.36 2.8
 -5 0 19 2.93 4.03
 -5 0 18 -2.71 4.15
 5 0 -18 -1.3 2.53
 5 0 -18 1.25 2.73
 -5 0 18 -0.73 3.95
 5 0 -18 0.6 2.64
 5 0 -17 63.94 5.73
 -5 0 17 66.74 8.05
 5 0 -17 62.75 5.8
 5 0 -17 55.97 5.41
 -5 0 17 44.71 7.49
 -5 0 16 2.48 3.41
 5 0 -16 0.86 2.55
 -5 0 16 -0.7 3.33
 5 0 -16 -0.62 2.29
 5 0 -16 0.87 2.59
 5 0 -15 19.67 3.52
 -5 0 15 20.65 5.4
 5 0 -15 23.31 3.68
 5 0 -15 19.45 3.44
 5 0 -14 1.25 2.29
 5 0 -14 -0.84 2.35
 -5 0 14 -0.63 3.4
 5 0 -13 3.21 2.34
 -5 0 13 7.1 3.78
 -5 0 12 1.66 3.13
 -5 0 11 168.41 12.09
 5 0 -11 182.79 9.61
 5 0 -10 -0.43 1.6
 -5 0 9 546.82 26.22
 -5 0 8 0.4 2.78
 -5 0 7 97.39 7.8
 -5 0 6 1.94 2.82
 -5 0 5 36.52 4.41
 -5 0 4 -0.25 2.45
 -5 0 3 1250.86 47.91
 -5 0 3 1185.45 45.45
 -5 0 2 0.55 1.86
 -5 0 1 3391.32 128.49
 -5 0 0 0.93 1.55
 -5 0 -1 2829.99 106.67
 -5 0 -2 1.31 1.28
 5 0 3 132.02 5.78
 -5 0 -3 142.26 7.8
 -5 0 -3 132.19 7.51
 -5 0 -4 1.86 1.78
 -5 0 -4 0.45 1.42
 -5 0 -4 0.34 0.67
 -5 0 -5 487.2 22.02
 -5 0 -5 505.88 22.01
 -5 0 -6 -0.83 1.98
 5 0 7 275.14 13.27
 -5 0 -7 282.1 14.22
 -5 0 -7 267.4 14.3
 5 0 8 0.26 1.78
 -5 0 -8 -0.35 2.05
 -5 0 -8 -0.74 2.09
 -5 0 -9 2766.85 103.74
 -5 0 -9 2665.04 103.95
 5 0 9 2514.03 101.87
 -5 0 -10 -0.65 2.17
 -5 0 -10 0.41 2.4
 5 0 10 0.33 1.55
 -5 0 -10 1.27 1.89
 -5 0 -10 -0.45 1.86
 -5 0 -10 2 2.17
 -5 0 -10 -0.43 2.21
 -5 0 -11 328.95 16.19
 -5 0 -11 338.52 15.8
 -5 0 -11 337.42 15.24
 -5 0 -11 343.51 15.6
 -5 0 -11 345.51 15.78
 -5 0 -11 318.54 15.51
 -5 0 -11 330.42 15.62
 -5 0 -12 0.52 2.14
 -5 0 -12 1.93 2.46
 -5 0 -12 0.84 2.09
 -5 0 -12 0.96 1.95
 -5 0 -12 2.12 2.11
 -5 0 -12 1 2.4
 -5 0 -12 1.06 2.13
 -5 0 -12 0.24 2.7
 -5 0 -12 -1.44 2.32
 -5 0 -13 673.73 28.23
 -5 0 -13 673.05 28.09
 -5 0 -13 662.6 28.4
 -5 0 -13 634.62 28.3
 -5 0 -13 656.07 28.62
 -5 0 -13 699.07 29.08
 -5 0 -13 641.01 27.86
 -5 0 -13 657.1 27.95
 -5 0 -14 -0.28 2.96
 -5 0 -14 -1.71 2.79
 -5 0 -14 1.23 2.22
 -5 0 -14 -1.21 2.27
 -5 0 -14 -0.75 2.82
 -5 0 -14 -1.76 2.64
 -5 0 -14 -0.26 1.8
 -5 0 -15 461.74 21.48
 -5 0 -15 445.11 21.17
 -5 0 -15 465.03 21.57
 -5 0 -15 451.44 20.7
 -5 0 -15 453.48 20.86
 -5 0 -15 479.23 21.48
 -5 0 -16 -0.32 2.35
 -5 0 -16 2.24 2.75
 -5 0 -16 2.78 2.76
 -5 0 -16 -1.27 2.94
 -5 0 -16 -1.13 2.88
 5 0 16 0.64 3.31
 -5 0 -16 1.55 3.13
 -5 0 -17 675.42 28.93
 -5 0 -17 641.01 28.77
 -5 0 -17 714.98 29.76
 -5 0 -17 650.05 28.45
 5 0 17 648.09 32.91
 -5 0 -17 609.33 28.22
 -5 0 -17 654.6 28.97
 -5 0 -18 -0.64 2.24
 -5 0 -18 -0.58 2.89
 -5 0 -18 0.37 2.77
 -5 0 -18 -0.32 3.29
 -5 0 -18 1.68 3.12
 -5 0 -18 -1.22 2.75
 5 0 18 0.69 3.85
 -5 0 -19 299.57 15.09
 -5 0 -19 273.91 14.51
 -5 0 -19 288.06 14.75
 5 0 19 289.27 18.73
 -5 0 -19 276.6 14.55
 -5 0 -19 284.66 15.09
 -5 0 -20 1.49 2.09
 -5 0 -20 -0.95 3.15
 -5 0 -20 2.33 3.13
 -5 0 -20 4.52 2.64
 5 0 20 3.42 3.82
 -5 0 -20 2.82 2.84
 5 0 21 341.69 20.58
 -5 0 -22 1.94 2.48
 -5 0 -22 0.27 2.5
 -5 0 -22 0.28 3
 -5 0 -23 419.73 19.27
 -5 0 -23 459 19.97
 -5 0 -24 2.66 2.23
 -5 0 -25 199.8 9.45
 -5 0 -26 2.98 1.44
 5 1 -27 20.99 2.16
 -5 1 27 16.55 1.92
 5 -1 -27 17.17 1.98
 5 -1 -26 25.23 2.76
 -5 1 26 28.13 2.87
 5 1 -26 27.33 2.98
 5 1 -25 32.79 3.71
 5 -1 -25 38.31 3.69
 5 1 -24 5.07 2.36
 5 -1 -24 3.89 2.73
 5 -1 -24 3.25 1.96
 5 1 -24 1.2 1.91
 5 1 -24 3.3 1.77
 5 1 -23 47.14 4.63
 5 -1 -23 56.34 5
 5 1 -23 47.13 4.35
 5 1 -23 39.78 4.14
 5 1 -22 5.12 2.92
 5 -1 -22 7.01 3.01
 5 1 -22 1.75 2.51
 5 1 -22 2.14 2.25
 -5 1 21 57.28 7.2
 -5 -1 21 53.23 7.54
 -5 -1 21 60.07 7.73
 -5 1 21 54.4 7.38
 -5 1 21 67.79 7.97
 5 -1 -20 19.94 3.62
 5 1 -20 17.82 3.44
 5 1 -20 22.5 3.77
 -5 1 20 15.61 4.75
 5 -1 -20 19.73 3.51
 5 1 -20 24.12 3.43
 -5 1 20 21.68 5.29
 -5 -1 20 30.37 5.85
 5 1 -20 18.45 3.78
 -5 1 20 10.03 4.38
 -5 -1 20 33.71 6.07
 -5 1 19 45.39 7.37
 -5 -1 19 49.16 7.75
 5 1 -19 65.13 5.88
 5 -1 -19 72.98 6.21
 5 -1 -19 76.16 6.12
 5 1 -19 57.28 5.26
 5 -1 -19 73.85 6.46
 5 1 -19 71.57 6.11
 -5 1 19 61.8 8.05
 -5 1 19 71.44 8.22
 -5 1 18 53 7.16
 5 1 -18 54.63 5.2
 5 -1 -18 51.29 5.31
 -5 -1 18 51.05 7.85
 -5 1 18 49.45 7.51
 5 -1 -18 53.69 5.3
 5 1 -18 47.38 5.09
 5 -1 -18 50.11 5.53
 -5 1 18 53.96 7.52
 5 1 -18 53.07 5.36
 5 1 -17 184.71 10.54
 5 -1 -17 187.95 10.85
 -5 -1 17 182.06 14.53
 -5 1 17 181.5 14.24
 -5 1 17 196.55 14.17
 5 -1 -17 185.04 10.96
 5 1 -17 179.45 10.78
 5 -1 -17 191.32 11.02
 5 -1 -16 1.8 2.73
 -5 1 16 -3.49 4.15
 -5 -1 16 3.61 3.82
 5 -1 -16 3.17 2.66
 5 1 -16 0.31 2.44
 5 -1 -16 4.99 3.03
 -5 1 16 3.13 3.25
 5 -1 -15 208.58 11.53
 -5 1 15 193.67 14.69
 -5 -1 15 211.59 15.36
 -5 1 15 202.13 14.2
 5 -1 -15 213.76 11.4
 5 -1 -15 213.8 11.66
 5 -1 -14 6.31 2.41
 -5 1 14 4.45 3.72
 -5 -1 14 1.98 3.87
 5 -1 -14 3.76 2.52
 5 1 -14 3.92 2.27
 5 -1 -14 0.77 2.5
 -5 1 14 8.16 3.59
 5 1 -13 187.43 10.42
 5 -1 -13 194.85 10.59
 -5 -1 13 200.91 14.18
 -5 1 13 207.87 14.15
 5 -1 -13 181.11 10.15
 -5 1 13 172.45 12.37
 5 -1 -13 212.06 10.92
 5 -1 -12 1.22 2.1
 5 -1 -12 0.85 2.21
 -5 1 12 4.47 3.56
 -5 -1 12 6.53 3.83
 5 1 -12 2.68 1.86
 5 -1 -12 5.64 2.22
 -5 -1 11 308.91 18.45
 -5 1 11 326.63 18.18
 5 -1 -11 294.87 14.06
 5 -1 -11 314.31 14.8
 5 1 -11 317.46 14.58
 -5 1 10 19.52 3.7
 5 1 -10 21.37 2.78
 5 -1 -10 21.41 3.08
 -5 1 9 513.71 22.88
 5 -1 -9 502.83 21.47
 5 1 -9 483.27 21.13
 -5 -1 8 111.81 9.08
 -5 1 8 104.46 7.13
 -5 1 8 117.27 8.57
 5 1 -8 90.86 7.86
 -5 -1 7 448.4 22.05
 -5 1 7 427.59 19.31
 -5 1 7 422.81 20.87
 5 1 -7 456.15 21.46
 -5 1 6 2.57 2.58
 -5 -1 6 2.73 3.12
 -5 1 6 0.74 1.84
 5 1 -6 1.17 1.49
 5 1 -6 5.44 2.5
 -5 1 6 1.45 1.68
 -5 1 5 321.04 15.3
 5 1 -5 309.22 15.3
 -5 1 5 311.04 13.45
 -5 -1 5 313.76 16.21
 -5 1 5 305.11 13.47
 5 1 -5 277.87 13.91
 5 1 -4 41.26 3.53
 -5 1 4 53.55 3.42
 -5 1 4 39.62 4.35
 -5 -1 4 53.47 5.5
 5 1 -4 57.64 4.86
 -5 1 3 201.71 9.07
 5 1 -3 203.55 9.57
 -5 1 3 227 10.93
 -5 -1 3 224.41 11.64
 5 1 -3 200.72 10.66
 -5 1 2 102.43 5
 5 1 -2 108.34 5.4
 -5 -1 2 112.02 7.19
 -5 1 2 118.5 6.61
 5 1 -1 1492.03 56.34
 -5 -1 1 1489.54 58.24
 -5 1 1 1455.16 57.59
 -5 1 0 1112.87 42.37
 5 1 0 1097.76 42.44
 -5 1 0 1176.85 43.78
 -5 -1 0 1106.3 44.07
 -5 -1 -1 847.69 33.25
 -5 -1 -1 826.04 33.18
 -5 1 -1 843.64 32.33
 -5 1 -2 96.74 5.09
 5 1 2 108.62 4.89
 -5 -1 -2 106.76 5.03
 -5 1 -2 109.76 5.91
 -5 1 -2 94.22 6.37
 -5 -1 -2 93.6 5.67
 -5 1 -3 1081.24 44.44
 5 1 3 1134.65 44.03
 -5 1 -3 1213.94 46.34
 -5 -1 -3 1110.38 45.13
 -5 1 -3 1163.94 46.09
 -5 1 -3 1212.17 44.73
 -5 1 -4 141.38 7.23
 5 1 4 144.87 6.74
 -5 1 -4 146.69 8.32
 -5 -1 -4 160.21 7.84
 -5 1 -4 157 8.52
 -5 -1 -4 152.17 7.85
 -5 1 -4 154.39 6.87
 -5 1 -5 326.82 16
 -5 1 -5 371.71 17.53
 -5 -1 -5 389.94 16.67
 -5 1 -5 409.59 17.77
 -5 -1 -5 395.7 16.98
 -5 1 -5 342.41 15.08
 5 1 5 359.94 15.64
 -5 1 -6 62.41 4.99
 -5 1 -6 69.4 5.81
 -5 -1 -6 68.4 5.19
 5 1 6 67.37 4.8
 5 1 6 73.97 4.99
 -5 1 -6 60.42 5.57
 -5 -1 -6 68.09 5.48
 -5 -1 -7 235.68 12.28
 -5 1 -7 241.81 13.19
 -5 -1 -7 227.61 12.73
 5 1 7 239.82 11.9
 5 1 7 239.85 12.03
 5 1 8 120.04 8.02
 -5 -1 -8 117.54 8.52
 -5 1 -8 130.3 9.04
 -5 1 -8 130.48 9.08
 -5 -1 -8 119.24 7.95
 5 -1 9 415.34 19.35
 -5 -1 -9 390.2 16.87
 5 1 9 383.14 18.58
 -5 1 -9 372.08 17.04
 -5 1 -9 380.24 17.29
 -5 -1 -9 376.77 17.1
 -5 -1 -9 379.43 18.69
 -5 -1 -9 359.38 16.94
 -5 -1 -10 46.09 4.52
 -5 1 -10 47.14 4.39
 -5 -1 -10 60.83 5.75
 -5 -1 -10 59.68 4.82
 -5 1 -10 58.03 4.82
 -5 1 -10 57.34 4.86
 5 -1 10 59.07 5.78
 -5 1 -10 55.92 4.62
 -5 1 -10 55.75 4.36
 -5 1 -10 59.71 4.76
 -5 -1 -10 60.79 4.56
 5 1 10 48.83 5.61
 -5 -1 -10 49.94 4.68
 -5 1 -10 49.27 4.51
 -5 -1 -10 53.87 4.78
 -5 -1 -10 57.86 4.66
 -5 1 -11 404.1 18.39
 -5 -1 -11 393.48 18.38
 -5 -1 -11 380.5 20.31
 -5 1 -11 410.11 22.01
 -5 -1 -11 396.5 18.11
 -5 1 -11 414.64 18.27
 5 -1 11 433.11 21.04
 -5 1 -11 411.41 18.62
 -5 1 -11 425.65 18.32
 -5 1 -11 375.01 21.36
 -5 1 -11 404.62 18.03
 -5 -1 -11 390.59 17.88
 -5 1 -11 395.58 18.23
 5 1 11 397.28 20.4
 -5 -1 -11 390.68 18.15
 -5 -1 -11 370.47 18.26
 -5 1 -11 397.99 18.22
 -5 -1 -11 424.24 18.19
 -5 1 -12 47.28 4.48
 -5 -1 -12 43.65 4.57
 5 -1 12 37.55 5.25
 -5 -1 -12 45.51 4.63
 -5 -1 -12 47.97 4.71
 -5 1 -12 39.78 4.47
 -5 1 -12 49.82 4.71
 -5 -1 -12 40.33 4.6
 -5 1 -12 39.86 3.98
 -5 1 -12 33.97 5.46
 -5 1 -12 37.14 3.9
 -5 -1 -12 42.13 4.03
 -5 1 -12 37.7 4.17
 -5 -1 -12 43.57 4.64
 -5 1 -12 44.57 4.5
 -5 -1 -12 47.73 4.52
 -5 1 -12 38.75 5.87
 -5 -1 -12 38.06 4.16
 -5 1 -13 180.33 10.54
 5 -1 13 179.82 12.74
 -5 -1 -13 183.68 10.41
 -5 1 -13 179.95 10.41
 -5 -1 -13 188.64 10.41
 -5 -1 -13 191.24 11.08
 -5 1 -13 188.1 10.67
 -5 1 -13 191.65 10.11
 -5 1 -13 171.94 13.32
 -5 1 -13 171.01 9.9
 -5 -1 -13 183.46 10.13
 5 1 13 200.63 13.12
 -5 -1 -13 196.95 10.55
 -5 -1 -13 200.25 10.23
 -5 -1 -13 172.58 10.46
 -5 1 -13 190.07 10.45
 -5 -1 -13 188.91 10.75
 -5 -1 -14 5.25 2.84
 -5 1 -14 5.45 3.06
 -5 1 -14 5.65 2.57
 -5 -1 -14 0.8 2.57
 5 1 14 4 3.03
 -5 -1 -14 5.42 3.19
 -5 -1 -14 4.16 3.17
 -5 1 -14 1.31 1.91
 -5 -1 -14 6.2 3.11
 -5 1 -14 2.55 2.95
 -5 1 -14 5.66 2.67
 -5 -1 -14 2.87 2.59
 -5 -1 -14 4.55 2.19
 -5 -1 -15 159.33 9.7
 -5 -1 -15 149.54 9.91
 -5 1 -15 169.01 9.8
 -5 1 -15 162.39 9.95
 -5 -1 -15 147.55 9.7
 -5 1 -15 160.9 9.72
 -5 1 -15 131.67 8.89
 -5 -1 -15 163.57 9.8
 -5 1 -15 171.91 10.01
 -5 -1 -15 159.23 9.44
 5 1 15 159.8 12.29
 -5 -1 -16 37.58 4.63
 5 1 16 39.43 6.4
 -5 -1 -16 32.14 4.64
 -5 1 -16 42.79 4.89
 -5 -1 -16 34.29 4.91
 -5 1 -16 32.7 4.5
 -5 1 -16 34.29 4.25
 -5 -1 -16 37.74 4.76
 -5 -1 -16 41.53 5.02
 -5 1 -16 38.91 5.11
 5 1 17 123.81 10.92
 -5 -1 -17 116.24 7.97
 -5 1 -17 108.32 7.65
 -5 -1 -17 116.71 8.45
 -5 1 -17 102.78 7.85
 5 1 17 97.62 9.97
 -5 -1 -17 103.97 7.92
 -5 1 -17 118.71 8.29
 -5 1 -17 111.25 8.28
 -5 1 -17 105.88 7.6
 -5 -1 -17 107.46 7.96
 -5 -1 -17 113.47 8.07
 5 1 18 7.35 4.25
 -5 1 -18 5.63 3.16
 -5 1 -18 3.69 3.12
 -5 -1 -18 9.52 3.51
 -5 -1 -18 8.33 3.6
 -5 1 -18 6.47 3.44
 -5 -1 -18 2.04 2.6
 -5 1 -18 8.13 2.69
 5 1 18 12.4 4.61
 -5 1 -18 6.94 3.1
 -5 -1 -18 8.19 3.19
 -5 1 -19 56.27 5.44
 5 1 19 53.96 7.52
 -5 1 -19 62.2 6.03
 -5 1 -19 58.54 6
 -5 1 -19 55.84 5.25
 -5 -1 -19 60.67 5.6
 -5 -1 -19 49.28 5.48
 5 -1 19 44.59 7.36
 -5 -1 -19 59 5.93
 -5 1 -19 59.49 5.95
 5 1 19 49.65 7.18
 -5 1 -20 40.21 4.77
 5 1 20 50.75 7.27
 -5 -1 -20 36.22 4.91
 -5 1 -20 43.44 5.12
 -5 -1 -20 33.37 4.81
 -5 -1 -20 28.92 4.18
 -5 1 -20 33.51 4.34
 -5 1 -20 37.01 4.94
 5 -1 20 52.01 7.21
 -5 1 -20 39 5.04
 5 1 20 44.71 6.74
 -5 -1 -21 128.83 8.1
 5 1 21 114.97 10.81
 5 -1 21 113.18 10.93
 5 1 21 126.24 10.92
 -5 1 -22 18.07 3.83
 -5 1 -22 24.49 3.68
 -5 1 -22 22.55 3.98
 -5 -1 -22 17.2 3.72
 -5 1 -23 104.94 7.08
 -5 1 -23 98.95 6.7
 -5 -1 -23 99.24 6.8
 -5 1 -23 111.18 7.3
 -5 -1 -24 17.91 3.06
 -5 1 -24 13.16 3.16
 -5 -1 -25 43.95 3.77
 -5 -1 -26 17.7 2.27
 5 -2 -26 64.81 4.03
 5 2 -26 72.36 4.4
 -5 2 26 77.28 4.47
 5 2 -25 5.31 1.91
 -5 2 25 4.79 2.1
 5 -2 -25 6.24 2.06
 5 2 -25 8.07 2.34
 5 -2 -24 120.41 7
 5 2 -24 113.27 6.67
 -5 2 24 125.68 7.43
 5 2 -24 122.25 7.04
 5 2 -24 116.23 6.95
 5 -2 -23 0.22 2.45
 5 2 -23 0.44 2.28
 5 2 -23 2.92 1.95
 5 2 -23 3.32 2.43
 5 2 -22 300.93 14.63
 5 2 -22 311.41 14.95
 5 2 -22 283.57 14.62
 5 -2 -22 315.65 14.87
 5 2 -21 1.45 2.84
 5 -2 -21 -0.27 2.74
 -5 -2 21 1.99 3.45
 5 2 -21 1.39 2.19
 5 2 -21 -1.12 2.61
 -5 2 20 59.18 7.42
 -5 2 20 71.76 8.25
 -5 -2 20 77.58 8.84
 -5 2 20 69.84 8.51
 5 -2 -19 43.74 4.92
 -5 2 19 40.1 6.39
 -5 2 19 44.63 6.84
 -5 2 19 32.52 6.36
 -5 -2 19 48.24 7.38
 5 2 -19 44.63 4.91
 5 -2 -19 44.88 5.25
 5 2 -18 104.45 7.2
 5 -2 -18 113.61 7.88
 -5 2 18 97.74 10.31
 -5 -2 18 111.96 11.24
 -5 2 18 103.2 10.2
 5 2 -18 95.12 7.39
 5 -2 -17 102.4 7.47
 -5 2 17 103.79 10.5
 -5 -2 17 103.77 10.81
 -5 2 17 86.01 9.24
 5 -2 -17 99.26 7.6
 5 -2 -16 306.03 15.19
 5 -2 -16 285.8 14.82
 -5 2 16 257.44 17.25
 -5 2 16 273.58 17.86
 -5 2 16 291.74 18.86
 -5 -2 16 266.34 18.74
 5 2 -15 4.95 2.18
 5 -2 -15 3.59 2.62
 -5 2 15 2.39 3.65
 5 -2 -15 6.15 3.02
 -5 2 15 -0.7 3.47
 -5 -2 15 -1.51 4.14
 -5 2 15 2.46 3.49
 5 -2 -14 195.17 11.13
 5 -2 -14 193.41 11.06
 5 2 -14 197.86 10.75
 -5 2 14 182.67 13.25
 -5 2 14 184.86 13.32
 -5 -2 14 208.42 15.4
 -5 2 14 184.34 14.26
 5 2 -13 3.42 2.1
 5 -2 -13 6.57 2.64
 -5 2 13 3.07 3.05
 5 -2 -13 3.09 2.74
 -5 -2 13 -0.71 4.64
 -5 2 13 6.97 4.28
 -5 2 13 3.7 3.57
 -5 2 12 680.24 32.25
 5 2 -12 644.13 27.66
 5 -2 -12 660.54 28.24
 5 -2 -12 646.41 28.01
 -5 -2 12 726.38 34.15
 -5 2 12 620.73 30.26
 -5 2 12 626.79 30.47
 -5 2 11 9.57 3.43
 -5 2 11 12.8 4.07
 -5 -2 11 12.47 4.84
 -5 2 11 12.22 3.48
 5 -2 -11 15.14 3.08
 5 2 -11 7.36 2.04
 5 -2 -11 9.54 2.65
 5 2 -11 14.13 3.43
 -5 -2 10 221.01 15.18
 5 -2 -10 201.61 10.95
 5 -2 -10 212.84 11.1
 -5 2 10 223.53 13.9
 -5 2 9 9.39 2.73
 5 -2 -9 8 2.42
 5 2 -9 8.08 2.73
 5 -2 -9 13.65 2.9
 -5 2 8 51.42 4.9
 5 -2 -8 49.06 4.4
 5 2 -8 56.35 5.56
 5 -2 -8 49.11 4.29
 5 2 -7 26.28 3.69
 -5 2 7 28.66 4.43
 -5 2 7 23.49 3.44
 -5 2 6 844.28 35.89
 5 2 -6 881.06 36.86
 -5 2 6 874.6 35.91
 -5 2 6 922.53 37.76
 -5 2 5 13.29 2.42
 5 2 -5 9.81 2.43
 -5 2 5 12.89 3.07
 -5 2 4 76.68 6.38
 5 2 -4 87.39 5.79
 -5 2 4 87.16 5.41
 5 2 -4 76.91 5.65
 -5 2 3 35.72 4.16
 5 2 -3 41.28 3.76
 -5 2 3 38.7 3.37
 -5 2 2 1147.13 44.97
 5 2 -2 1086.43 43.5
 -5 2 2 1068.2 44.25
 -5 2 1 298.94 14.55
 -5 2 0 200.56 10.68
 -5 2 -1 589.41 25.16
 -5 2 -1 584.07 25.45
 -5 2 -2 292.81 13.9
 -5 2 -2 337.28 15.47
 -5 2 -2 337.85 15.61
 -5 2 -2 303.58 14.57
 -5 2 -3 19.53 3.11
 -5 2 -3 18.49 3.04
 -5 -2 -3 21.88 2.4
 5 2 3 18.7 2.44
 -5 2 -3 17.07 2.68
 -5 2 -3 16.39 2.44
 5 2 4 25.34 2.9
 -5 2 -4 25.99 3.03
 -5 2 -4 28.62 3.65
 -5 2 -4 23.52 3.02
 -5 2 -4 23.25 2.99
 -5 -2 -4 28.41 2.76
 -5 2 -4 30.65 3.81
 5 2 5 211.47 10.77
 -5 2 -5 205.39 11.13
 -5 2 -5 208.47 10.67
 -5 2 -5 216.46 12.11
 -5 2 -5 222.36 12.3
 -5 -2 -5 221.88 10.57
 -5 2 -6 81.71 6.71
 -5 -2 -6 82.77 5.33
 5 2 6 71.89 5.42
 -5 2 -6 66.81 5.1
 -5 2 -6 76.23 6.42
 5 2 6 66.15 5.31
 -5 2 -6 67.79 5.69
 -5 2 -7 126.31 7.41
 -5 2 -7 139.79 9.63
 5 2 7 142.76 8.37
 -5 2 -7 132.98 7.7
 -5 2 -7 120.07 9.01
 -5 2 -7 134.08 8.68
 -5 -2 -7 121.41 7.49
 -5 2 -8 10.87 2.58
 -5 2 -8 8.47 2.36
 -5 2 -8 11.16 2.81
 -5 2 -8 5.38 2.39
 -5 2 -8 12.45 2.62
 -5 2 -8 10.16 2.34
 -5 2 -8 9.37 2.25
 -5 -2 -8 10.61 2.88
 -5 -2 -8 10.36 2.63
 5 2 8 7.17 2.62
 -5 2 -9 349.81 18.16
 5 2 9 358.4 17.7
 -5 2 -9 376.15 16.37
 -5 2 -9 314.22 18.78
 -5 2 -9 325.06 16.2
 -5 2 -9 366.33 15.85
 -5 2 -9 386.17 16.5
 -5 2 -9 361.68 16.27
 -5 -2 -9 349.85 15.72
 -5 -2 -9 331.26 16.1
 -5 2 -9 321.86 15.9
 -5 -2 -9 352.92 15.94
 -5 2 -9 320.03 18.68
 -5 2 -10 63.01 5.2
 -5 2 -10 62.29 7.15
 -5 2 -10 67.38 5.36
 -5 2 -10 70.1 5.55
 5 -2 10 60.92 6.75
 -5 2 -10 71.96 5.37
 -5 2 -10 63.09 5.18
 -5 -2 -10 76.66 5.17
 -5 -2 -10 66.21 5.64
 -5 2 -10 65.11 5.31
 -5 -2 -10 70.9 5.52
 -5 2 -10 66.83 7.21
 -5 -2 -11 384.67 17.72
 -5 2 -11 388.21 17.88
 -5 2 -11 402.53 22.12
 -5 2 -11 397.04 18.39
 -5 2 -11 380.18 21.57
 -5 -2 -11 399.35 18.12
 -5 2 -11 400.55 18.03
 -5 2 -11 396.37 18.19
 -5 -2 -11 404.99 17.71
 -5 2 -11 370.08 17.88
 -5 2 -11 382.95 18.24
 5 -2 11 397.35 21.41
 -5 -2 -11 386.88 18.14
 -5 -2 -12 85.62 6.37
 -5 2 -12 101.17 6.84
 5 -2 12 64.14 7.58
 -5 -2 -12 94.74 6.8
 -5 2 -12 103.63 6.54
 -5 2 -12 97.31 9.17
 -5 2 -12 92.6 6.7
 -5 2 -12 75.57 6.13
 5 2 12 79.48 8.02
 -5 2 -12 84.22 6.36
 5 2 12 64.22 7.31
 -5 2 -12 90.38 6.67
 -5 -2 -12 92.56 6.69
 -5 -2 -13 362.71 17.41
 -5 2 -13 385.51 17.72
 -5 -2 -13 374.78 17.82
 -5 2 -13 373.31 17.79
 -5 2 -13 302.63 20.76
 -5 2 -13 368.38 17.72
 5 2 13 382.71 20.79
 5 2 13 383.06 20.71
 -5 2 -13 355.7 17.85
 -5 2 -13 383.89 17.85
 -5 2 -13 375.59 17.26
 -5 -2 -13 373.9 17.72
 -5 -2 -14 1.69 3.01
 -5 2 -14 5.78 3.32
 -5 2 -14 4.63 2.5
 -5 -2 -14 4 3.32
 -5 2 -14 1.03 1.94
 5 2 14 -0.61 3.97
 -5 2 -14 2.12 2.78
 -5 2 -14 2.03 2.58
 -5 2 -14 2.79 2.26
 5 2 14 3.53 3.54
 -5 -2 -14 4.16 3
 -5 2 -15 99.74 7.15
 -5 2 -15 95.37 6.92
 5 2 15 84.85 9.01
 -5 -2 -15 86.26 7.22
 -5 2 -15 91.09 6.83
 -5 2 -15 84.1 7.01
 -5 -2 -15 79.92 7.02
 -5 -2 -15 77.81 6.71
 -5 2 -15 79.69 6.8
 5 2 15 96.26 9.21
 -5 -2 -15 78.71 6.65
 -5 2 -16 3.49 2.61
 -5 -2 -16 1.33 3.69
 -5 -2 -16 4.9 3.08
 -5 -2 -16 7.7 3.09
 5 2 16 2.62 3.54
 -5 -2 -16 6.69 3.39
 -5 2 -16 3.43 3.39
 -5 2 -16 4.05 2.93
 -5 2 -16 -1.31 2.9
 -5 2 -16 5.76 2.71
 -5 2 -17 46.06 4.92
 -5 -2 -17 52.4 5.84
 -5 2 -17 43.7 5.39
 -5 2 -17 47.94 5.14
 -5 -2 -17 51.29 5.67
 -5 -2 -17 48.96 5.44
 -5 2 -17 48.78 5.36
 -5 2 -17 47.33 5.41
 5 2 17 52.59 7.23
 -5 2 -18 4.94 2.98
 -5 2 -18 5.41 3.29
 -5 -2 -18 2.91 2.7
 -5 -2 -18 5.72 3.62
 -5 2 -18 3.8 3.13
 -5 2 -18 4.3 2.56
 5 2 18 0.68 3.17
 -5 2 -19 251.17 13.75
 5 2 19 254.09 16.72
 -5 2 -19 241.86 13.1
 -5 2 -19 236.94 13.24
 -5 2 -19 204.36 12.31
 -5 -2 -19 240.33 13.19
 -5 -2 -19 250.35 13.31
 5 2 20 8.36 3.78
 -5 2 -21 357.05 17.17
 -5 2 -21 386.24 17.83
 -5 2 -21 366.49 18.1
 -5 2 -21 358.76 17.07
 -5 -2 -21 332.63 16.92
 -5 -2 -21 363.5 17.4
 -5 2 -22 7.47 2.84
 -5 2 -22 2.87 2.42
 -5 2 -22 3.88 2.85
 -5 2 -22 9.54 3.23
 -5 -2 -22 -0.52 2.88
 -5 2 -23 138.91 8.18
 -5 2 -23 157.59 8.91
 -5 -2 -23 141.85 8.49
 -5 2 -23 152.88 8.63
 -5 2 -24 16.61 2.66
 -5 2 -24 16.86 3.04
 -5 2 -24 15.74 2.94
 -5 -2 -24 17.73 2.92
 -5 -2 -25 101.24 5.89
 -5 -2 -26 8.31 1.85
 5 3 -26 -0.33 1.22
 -5 3 25 63.07 4.11
 5 3 -25 61.52 4.01
 5 3 -24 6.19 2.29
 5 -3 -24 7.61 1.78
 5 3 -24 7.61 2.02
 -5 3 24 4.78 2.11
 5 3 -24 4.22 1.39
 5 3 -23 198.21 9.59
 5 -3 -23 175.27 8.67
 5 3 -23 175.22 9.06
 -5 3 23 179.8 9.44
 5 3 -22 20.36 3.51
 5 -3 -22 16.66 3
 5 3 -22 14.76 2.99
 -5 3 22 15.69 3.33
 5 3 -22 15.57 2.71
 5 3 -21 162.57 9.39
 5 3 -21 142.49 8.74
 -5 3 21 149.6 9.5
 5 -3 -21 159.84 8.82
 5 3 -21 152.53 9.04
 5 3 -20 61.93 5.35
 5 3 -20 64.77 5.88
 -5 3 20 55.48 5.83
 5 -3 -20 56.98 5.22
 -5 -3 20 67.67 8.12
 -5 3 19 199.45 14.95
 -5 3 19 210.9 14.78
 -5 3 18 49.56 6.95
 -5 3 18 39.01 6.43
 5 -3 -18 46.1 5.05
 -5 3 17 552.77 29.16
 -5 -3 17 560.74 30.24
 -5 3 17 518.09 28
 -5 3 17 466.08 27.5
 5 -3 -17 548.45 23.96
 -5 3 17 549.59 28.43
 5 -3 -16 55.47 5.34
 -5 3 16 47.01 6.84
 -5 3 16 54.15 7.19
 -5 3 16 53.5 7.26
 5 -3 -16 50.79 5.42
 -5 3 16 53 7.57
 -5 -3 16 65.49 8.92
 5 -3 -15 482.55 22.16
 5 -3 -15 524.55 23.1
 5 3 -15 495.47 22.27
 -5 3 15 462.86 25.75
 -5 3 15 429.96 25.51
 -5 -3 15 574.9 29.77
 -5 3 15 489.51 27.27
 -5 3 15 499.65 27.08
 -5 -3 14 68.32 9.19
 5 -3 -14 64.31 5.52
 -5 3 14 62.03 8.12
 -5 3 14 58.05 7.68
 -5 3 14 56.3 7.01
 -5 3 14 64.63 7.56
 5 -3 -14 54.94 5.67
 5 3 -14 65.41 5.38
 5 -3 -13 981.29 39.55
 -5 3 13 915.75 43.8
 -5 3 13 874.99 41.99
 -5 -3 13 1069.13 46.75
 5 -3 -13 889.37 38.43
 5 3 -13 979.62 38.44
 5 3 -13 943.83 38.71
 -5 3 13 936.84 43.91
 -5 3 13 888.19 42.29
 5 3 -13 920.1 43.53
 5 -3 -12 176.49 10.37
 -5 3 12 157.03 12.97
 -5 -3 12 197.41 15.12
 -5 3 12 186.87 12.44
 5 3 -12 174.91 9.68
 5 3 -12 160.37 12.59
 -5 3 12 152.65 11.77
 5 -3 -12 173.43 9.59
 -5 3 12 186.78 13.6
 -5 3 11 789.02 36.06
 -5 3 11 814.78 38.24
 -5 3 11 797.76 37.75
 5 -3 -11 817.41 33.85
 5 3 -11 771.11 37.28
 -5 3 11 744.17 35.9
 -5 -3 11 867.02 40.16
 5 -3 -10 5.44 2.67
 -5 3 10 6.52 3.68
 -5 3 10 5.76 3.77
 5 3 -10 7.18 3.24
 -5 3 10 8.1 2.98
 -5 3 9 887.35 38.97
 5 3 -9 917.66 40.31
 -5 3 9 887.85 40.93
 5 -3 -9 862.39 36.89
 -5 3 9 963.99 41.04
 -5 3 8 286.01 16.97
 5 -3 -8 272.67 13.71
 -5 3 8 293.97 16.64
 -5 3 7 1235.99 53.23
 5 3 -7 1267.93 54.37
 -5 3 7 1431.65 56.09
 5 -3 -7 1281.57 51.73
 -5 3 7 1391.07 55.35
 5 3 -6 30.92 4.23
 5 -3 -6 42.28 3.94
 -5 3 6 39.76 4.36
 5 3 -6 42.46 4.9
 -5 3 6 44.07 3.77
 5 3 -5 1513.83 61.59
 -5 3 5 1526.25 60.8
 5 3 -4 534.63 24.18
 -5 3 4 527.62 23.43
 -5 3 3 1993.19 82.78
 5 3 -3 2153.1 82.01
 -5 3 2 218 11.76
 -5 3 2 224.64 12.74
 -5 3 1 1933.6 77.57
 -5 3 1 2027.03 78.63
 -5 3 0 173.71 10.03
 -5 3 0 172.71 10.5
 -5 3 -1 2185.26 84.67
 -5 3 -1 2114.96 84.73
 -5 3 -2 683.29 29.67
 -5 3 -2 667.68 29.73
 -5 3 -2 678.83 29.96
 -5 3 -3 727.37 31.41
 -5 -3 -3 702.68 29.28
 -5 3 -3 732.47 31.9
 -5 3 -3 743.1 30.08
 -5 3 -3 737.15 31.92
 -5 3 -3 714.31 30.92
 -5 3 -4 395.04 19.66
 -5 3 -4 386.28 18.91
 -5 -3 -4 403.48 17.21
 -5 3 -4 382.71 17.48
 5 3 4 398.64 18.44
 -5 3 -4 390.69 17.8
 -5 3 -4 401.32 18.86
 -5 3 -5 1259.87 52.28
 -5 -3 -5 1324.5 50.47
 -5 3 -5 1259.46 50.9
 -5 3 -5 1263.37 50.9
 5 3 5 1314.75 52.1
 -5 3 -5 1247.35 52.42
 -5 3 -5 1293.06 51.21
 -5 3 -6 381.06 18.17
 -5 3 -6 431.43 20.11
 5 3 6 421.04 19.34
 -5 3 -6 377.44 17.95
 -5 3 -6 398.13 19.09
 -5 -3 -6 387.49 17.99
 -5 3 -6 410.24 19.83
 -5 -3 -6 413.96 17.7
 -5 3 -6 397.33 18.09
 5 3 7 2106.25 85.3
 -5 3 -7 2152.11 86.18
 -5 3 -7 2135.79 84.05
 -5 3 -7 2163.39 87.17
 -5 3 -7 2166.39 84.03
 -5 -3 -7 2234.53 83.33
 -5 -3 -7 2146.58 83.84
 -5 3 -7 2057.45 83.41
 -5 3 -7 2167.3 87.53
 -5 3 -7 2245.51 84.08
 -5 -3 -7 2178.67 83.44
 -5 3 -7 2114.45 84.98
 -5 3 -8 311.71 15.17
 -5 3 -8 345.96 15.49
 -5 3 -8 320.79 15.29
 -5 -3 -8 287.51 14.22
 -5 -3 -8 321.26 15.17
 -5 -3 -8 314.86 14.76
 -5 3 -8 336.11 18.64
 -5 3 -8 284.74 14.62
 -5 3 -8 317.13 14.98
 -5 3 -9 932.51 37.7
 -5 3 -9 911.95 37.76
 5 3 9 894.97 39.66
 -5 3 -9 898.97 40.42
 -5 3 -9 949.4 42.24
 -5 3 -9 904.28 37.66
 -5 3 -9 928.08 37.84
 -5 -3 -9 866.59 36.68
 -5 -3 -9 908.84 37.27
 -5 -3 -9 907.47 37.59
 -5 3 -9 939.49 41.51
 -5 3 -9 895.66 37.35
 -5 3 -10 162.3 8.96
 -5 3 -10 163.67 12.71
 -5 3 -10 167.82 9.73
 -5 -3 -10 155.6 9.37
 -5 3 -10 158.81 9.43
 -5 3 -10 161.22 9.71
 -5 3 -10 188.32 12.99
 -5 3 -10 155.75 9.39
 -5 3 -10 157.23 9.51
 -5 -3 -10 156.87 9.55
 -5 3 -10 155.5 11.53
 5 3 10 163.98 11.32
 -5 3 -11 1008.62 40.92
 -5 3 -11 1013.11 45.76
 -5 3 -11 963.73 40.84
 -5 3 -11 967.47 41.25
 -5 3 -11 986.86 44.57
 5 3 11 960.7 43.75
 -5 3 -11 1012.11 40.38
 -5 -3 -11 977.94 40.88
 -5 3 -11 1005.94 41.29
 -5 3 -11 1004.14 41.22
 -5 -3 -11 981.56 41.07
 -5 3 -12 222.37 12
 -5 3 -12 198.66 15.01
 -5 3 -12 218.73 11.9
 -5 3 -12 218.02 11.6
 -5 3 -12 208.46 12.04
 -5 3 -12 196.58 14.08
 5 3 12 213.9 14.35
 -5 3 -12 206.21 11.34
 -5 -3 -12 213.26 11.94
 -5 3 -12 227.68 12.36
 5 3 12 195.42 13.87
 -5 -3 -12 227.62 12.22
 -5 3 -13 472.15 21.37
 -5 3 -13 465.66 26.13
 -5 3 -13 454.64 21.13
 -5 3 -13 448.53 20.63
 -5 3 -13 436.83 21.36
 5 3 13 429.04 24.1
 -5 3 -13 433.28 24.33
 -5 3 -13 443.01 20.61
 -5 -3 -13 440.34 21.21
 -5 3 -13 455.92 21.54
 5 3 13 488.75 24.63
 -5 -3 -13 456.85 21.19
 -5 3 -14 89.09 6.82
 -5 3 -14 71.95 9.07
 -5 3 -14 78.65 6.13
 -5 3 -14 87.05 7.01
 5 3 14 72.12 8.35
 5 3 14 75.78 8.35
 -5 3 -14 78.85 6.44
 -5 -3 -14 80.71 6.7
 -5 3 -14 84.31 6.73
 -5 -3 -14 73.59 6.98
 -5 3 -14 89.33 7.04
 -5 3 -15 426.26 21.28
 5 3 15 404.17 24.35
 5 3 15 431.89 24.57
 -5 3 -15 442.38 20.75
 -5 -3 -15 447.98 21.13
 -5 3 -15 455.32 21.25
 -5 -3 -15 461.42 21.57
 -5 3 -15 472.58 21.28
 -5 3 -15 456.97 21.78
 -5 3 -16 66.09 6.37
 -5 3 -16 82.19 6.86
 -5 3 -16 67.82 6.24
 -5 3 -16 82.99 7.08
 -5 -3 -16 79.77 6.62
 -5 3 -16 74.05 6.36
 -5 -3 -16 81.27 7.04
 5 3 16 71.78 8.44
 5 3 16 55.38 7.74
 -5 3 -17 809.94 33.02
 5 3 17 683.37 36.52
 -5 -3 -17 774.42 33.51
 -5 3 -17 734.05 33.16
 -5 -3 -17 731.87 32.29
 -5 -3 -17 759.8 32.93
 5 3 17 776.24 37.17
 -5 3 -17 731.04 32.16
 -5 -3 -18 57.78 5.97
 -5 -3 -18 50.58 5.78
 5 3 18 55.63 7.59
 -5 3 -18 62.59 6.11
 -5 3 -18 65.17 5.89
 -5 3 -18 63.56 6.03
 5 3 19 386.49 22.57
 -5 -3 -20 33.38 4.36
 -5 3 -20 44.75 4.65
 -5 -3 -20 46.25 5.16
 -5 3 -20 36.05 4.63
 -5 3 -20 30.56 4.43
 -5 -3 -21 388.52 19.14
 -5 3 -21 432.94 20.11
 -5 3 -21 412.88 19.03
 -5 3 -21 445.48 19.79
 -5 -3 -21 435.04 19.65
 -5 3 -21 430.66 19.16
 -5 -3 -22 20.59 2.89
 -5 -3 -22 25.85 3.89
 -5 3 -22 26.61 3.75
 -5 3 -22 25.49 3.35
 -5 3 -22 24.79 3.5
 -5 3 -22 30.9 3.89
 -5 3 -23 179.41 10.15
 -5 3 -23 198.44 9.74
 -5 3 -23 186.23 9.47
 -5 3 -23 205.45 10.23
 -5 -3 -23 191.37 10.03
 -5 3 -24 11.93 2.44
 -5 -3 -24 16.95 2.65
 -5 3 -24 15.15 2.12
 -5 -3 -25 110.79 5.95
 -5 4 24 92.02 5.08
 -5 4 23 59.78 4.23
 5 4 -23 56.81 3.83
 -5 4 23 46.6 3.65
 5 4 -23 48.76 3.48
 5 4 -23 68.33 4.47
 -5 4 22 126.87 7.24
 5 4 -22 129.22 6.98
 5 4 -22 124.04 7.27
 5 4 -22 119.93 6.6
 -5 4 22 103.75 6.68
 -5 4 21 128.05 8
 5 4 -21 133.6 7.53
 5 4 -21 133.9 8.04
 -5 4 20 169.21 9.8
 5 4 -20 158.28 9.05
 5 4 -20 160.76 9.52
 5 4 -19 108.55 7.83
 -5 4 19 110.49 7.91
 -5 -4 18 286.3 19.15
 -5 -4 17 5.65 4.28
 -5 4 17 9.04 3.9
 -5 4 17 1.24 3.41
 -5 4 16 368.44 17.89
 -5 4 16 304.27 19.95
 -5 4 16 338.61 20.64
 -5 -4 16 374.65 23.38
 -5 4 15 48.44 5.66
 -5 4 15 49.45 7.01
 5 4 -15 41.48 4.49
 -5 4 15 49.09 7.12
 -5 -4 15 63.39 8.94
 -5 4 14 155.82 13.03
 -5 4 14 165.5 10.42
 -5 -4 14 176.48 15.25
 5 4 -14 162.93 9.54
 -5 4 14 151.07 12.3
 5 4 -14 137.49 12.74
 -5 -4 13 336.61 21.95
 -5 4 13 308.84 16.1
 -5 4 13 327.33 19.99
 5 4 -13 300.45 15.06
 5 4 -13 300.92 19.71
 -5 4 13 314.89 18.82
 -5 -4 12 246.83 17.66
 -5 4 12 206.86 15.48
 5 4 -12 218.03 11.36
 5 4 -12 176.84 14.55
 -5 4 12 210.52 14.39
 -5 4 12 209.83 12.18
 -5 4 11 183.97 14.03
 -5 4 11 167.92 12.35
 5 4 -11 164.03 13.3
 -5 4 11 186.33 10.73
 -5 4 10 330.1 20.93
 -5 4 10 365.62 20.08
 5 4 -10 380.8 21.52
 -5 4 10 371.03 17.68
 -5 4 9 131.45 11.41
 -5 4 9 121.4 9.72
 5 4 -9 144.22 11.26
 -5 4 9 135.33 8.44
 -5 4 8 501.34 27.02
 -5 4 8 514.79 22.87
 -5 4 8 495.33 25.02
 5 4 -8 556.81 26.91
 -5 4 7 7.09 2.44
 -5 4 7 8.84 2.7
 5 4 -7 7.92 2.23
 5 4 -7 8.9 3.38
 -5 4 7 3.53 3.5
 5 4 -7 8.58 3.24
 -5 4 7 6.54 2.92
 -5 4 6 322.35 14.63
 5 4 -6 317.72 14.95
 -5 4 6 304.11 14.69
 5 4 -6 313.17 17.49
 -5 4 6 307.73 18.2
 -5 4 6 312.21 16.76
 -5 4 5 25.18 3.26
 -5 4 5 31.35 5.18
 5 4 -5 18.69 4.03
 5 4 -5 28.07 3.31
 -5 4 5 32.43 3.2
 -5 4 4 288.88 13.81
 -5 4 4 302.86 13.81
 5 4 -4 299.7 14.15
 5 4 -4 311.31 16.77
 -5 4 4 306.15 17.27
 -5 4 3 121.25 7.07
 5 4 -3 139.63 7.58
 -5 4 3 130.7 7.2
 -5 4 3 142.3 10.15
 -5 4 2 176.47 8.65
 5 4 -2 148.08 8.69
 -5 4 2 150.57 9.75
 -5 4 2 173.28 8.63
 -5 4 2 175.65 11.48
 -5 4 1 303.84 16.07
 5 4 -1 267.53 12.83
 -5 4 1 273.31 12.46
 -5 4 1 252.82 14.19
 -5 4 1 267.57 13.03
 -5 4 1 275.64 12.57
 -5 4 0 171.18 11.13
 5 4 0 156.48 8.54
 -5 4 0 147.04 10.34
 -5 4 0 153.2 9.95
 -5 4 0 159.9 8.85
 -5 4 0 168.74 8.31
 -5 4 -1 130.41 9.53
 5 4 1 134.45 7.37
 -5 4 -1 132.06 9.41
 -5 4 -1 127.38 7
 5 4 1 131.23 7.32
 -5 4 -1 124.86 7.73
 -5 4 -1 139.91 9.28
 5 4 2 157 8.31
 5 4 2 175.82 8.58
 -5 4 -2 138.65 8.66
 -5 4 -2 147.43 10.29
 -5 4 -2 151.65 10.6
 -5 4 -3 10.66 2.13
 -5 4 -3 7.77 2.37
 -5 4 -3 9.2 3.14
 5 4 3 6.33 2.17
 -5 4 -3 9.84 2.86
 5 4 3 11.27 2.45
 5 4 4 185.19 9.16
 5 4 4 178.75 8.87
 -5 4 -4 164.17 8.9
 -5 4 -4 156.58 10.98
 -5 -4 -4 166.71 9.19
 -5 4 -4 153.77 10.7
 -5 4 -4 169.9 11.4
 -5 4 -4 158.8 9.45
 -5 4 -5 90.38 6.62
 -5 4 -5 94.38 7.8
 -5 4 -5 86.43 7.69
 -5 4 -5 112.16 9.03
 -5 -4 -5 88.63 6.27
 5 4 5 95.58 5.88
 -5 4 -5 94.04 6.07
 5 4 5 88.45 6.01
 -5 4 -5 92.98 8.07
 -5 4 -6 170.68 10.54
 5 4 6 184.52 9.87
 -5 4 -6 189.85 9.95
 5 4 6 186.83 9.55
 -5 4 -6 199.78 10.83
 -5 4 -6 186.93 12.17
 -5 4 -6 184.16 12.55
 -5 4 -6 174.96 12.82
 -5 -4 -6 194.16 10.13
 -5 4 -6 180.99 12.01
 5 4 6 178.38 11.71
 -5 4 -7 7.93 2.97
 -5 4 -7 -0.62 2.21
 -5 4 -7 1.81 2.3
 5 4 7 3.29 2.11
 5 4 7 2.39 2.01
 -5 4 -7 1.72 1.65
 -5 4 -7 3.11 2.48
 5 4 7 6 3.01
 -5 4 -7 2.39 2.51
 -5 -4 -7 1.48 2.56
 -5 4 -8 15.21 3.33
 -5 4 -8 21.04 4.7
 -5 4 -8 25.51 4.31
 -5 -4 -8 26.46 3.86
 5 4 8 24.1 4.34
 -5 4 -8 29.93 4.7
 -5 4 -8 20.14 3.47
 5 4 8 25.87 3.07
 -5 -4 -8 28.15 4.26
 -5 4 -8 18.43 4.66
 -5 4 -9 62.65 7.57
 -5 -4 -9 75.07 6.13
 -5 -4 -9 67.06 6.2
 -5 4 -9 77.88 6.58
 -5 4 -9 77.78 6.22
 5 4 9 84.1 7.8
 -5 4 -9 65.1 7.45
 -5 4 -9 68.16 5.89
 -5 4 -10 4.09 3.11
 -5 4 -10 7.9 2.86
 -5 4 -10 4.94 2.54
 -5 4 -10 3.86 2.68
 5 4 10 5.07 3.4
 -5 4 -10 4.42 3.09
 -5 -4 -10 9.21 3.56
 -5 -4 -10 4.61 3.23
 -5 4 -11 43.56 6.71
 -5 4 -11 56.04 7.05
 5 4 11 45.58 6.21
 -5 -4 -11 61.5 5.96
 -5 4 -11 52.96 5.64
 -5 4 -11 47.86 5.16
 -5 -4 -11 45.65 5.38
 -5 4 -11 49.97 5.24
 -5 4 -12 9.96 4.07
 -5 4 -12 12.1 3.35
 -5 4 -12 6.52 2.83
 -5 -4 -12 7.61 3.75
 -5 4 -12 6.32 2.88
 -5 -4 -12 9.81 3.67
 5 4 12 7 3.56
 -5 4 -12 7.65 3.55
 5 4 13 36.65 6.23
 -5 4 -13 41.56 6.44
 -5 -4 -13 43.61 5.37
 -5 4 -13 50.16 5.52
 -5 -4 -13 47.88 5.72
 -5 4 -13 43.1 5.33
 -5 4 -13 61.74 8
 -5 4 -13 47.65 5.39
 -5 4 -14 -1.52 2.76
 -5 4 -14 1.54 2.75
 -5 -4 -14 1.06 3.82
 -5 4 -14 -0.72 3.02
 5 4 14 4.81 3.05
 -5 4 -14 1.36 2.71
 -5 -4 -14 1.41 3
 -5 4 -15 42.33 5.42
 5 4 15 36.96 6.58
 -5 -4 -15 38.65 5.17
 -5 4 -15 48.93 5.45
 -5 -4 -15 41.53 5.67
 -5 4 -15 42.04 5.14
 5 4 16 1.39 3.25
 -5 -4 -16 11.76 3.59
 -5 -4 -16 10.52 3.87
 -5 4 -16 6.9 3.16
 -5 4 -16 4.05 3.08
 5 4 17 10.13 4.2
 -5 -4 -18 6.56 3.09
 -5 4 -19 28.91 4.08
 -5 -4 -19 35.6 4.65
 -5 -4 -19 29.09 4.28
 -5 4 -19 30.02 4.24
 -5 -4 -20 40.96 4.5
 -5 4 -20 47.47 4.32
 -5 4 -20 58.9 5.15
 -5 -4 -20 55.28 5.23
 -5 4 -20 44.7 4.81
 -5 4 -21 2.76 2.31
 -5 -4 -21 3.72 2.08
 -5 -4 -21 1.14 2.74
 -5 4 -21 4.18 2.18
 -5 4 -21 2.84 2.28
 -5 4 -22 8.3 2.54
 -5 -4 -22 6.17 1.9
 -5 4 -22 9.02 2.59
 -5 4 -22 9.44 2.23
 5 4 22 7.08 2.05
 -5 -4 -22 10.19 2.75
 -5 4 -23 4.02 1.52
 -5 4 -23 5.26 2.01
 -5 -4 -23 6.49 2.11
 5 4 23 3.14 1.55
 -5 4 -23 2.81 1.81
 -5 -4 -24 1.85 1.56
 -5 4 -24 1.19 1.47
 -5 5 23 59.27 3.56
 -5 5 22 47.48 3.47
 5 5 -22 44.28 3.51
 5 5 -21 83.69 5.06
 -5 5 21 76.11 4.95
 5 5 -21 74 4.72
 -5 5 21 89.79 5.49
 5 5 -20 67.17 4.94
 5 5 -20 56.25 4.21
 -5 5 20 62.22 4.85
 5 5 -19 204.27 10.29
 -5 5 19 174.01 9.84
 -5 5 19 191.62 10.34
 5 5 -18 79.34 6.12
 -5 5 18 70.67 5.72
 -5 5 18 84.55 6.38
 5 5 -17 103.9 7.22
 -5 5 17 93.96 6.78
 -5 5 17 96.21 7.19
 -5 -5 16 185.7 15.24
 -5 5 16 182.8 10.6
 5 5 -16 178.87 10.72
 -5 5 16 178.5 10.93
 5 5 -16 191.87 10.18
 -5 5 15 212.58 15.03
 -5 -5 15 215.48 17.3
 -5 5 15 197.61 14.48
 5 5 -15 225.01 11.75
 -5 5 14 176.35 10.79
 -5 5 14 174.2 13.63
 -5 5 14 160.31 12.81
 5 5 -14 156.16 13.56
 -5 5 14 175.07 10.46
 -5 -5 14 189.03 15.86
 -5 5 13 355.42 17.27
 -5 5 13 330.47 20.83
 -5 5 13 296.98 19.24
 5 5 -13 290.33 20.47
 -5 5 13 354.4 16.88
 -5 -5 13 339.22 22.93
 -5 5 12 247.57 13.43
 -5 5 12 256.22 17.56
 -5 5 12 228.37 15.96
 5 5 -12 237.35 17.43
 -5 5 12 272.49 14.02
 -5 5 11 635.13 28.15
 -5 5 11 647.78 33.35
 -5 5 11 645.11 31.81
 5 5 -11 604.36 33.11
 -5 5 11 655.05 28.58
 -5 5 10 69.75 5.99
 -5 5 10 61.92 8.25
 -5 5 10 66.21 7.6
 5 5 -10 63.37 8.17
 -5 5 10 68.8 6.17
 -5 5 9 677.53 29
 -5 5 9 645.8 33.91
 5 5 -9 653.32 33.91
 -5 5 9 670.23 29.19
 -5 5 8 366.68 17.93
 -5 5 8 389.42 22.91
 5 5 -8 387.35 22.44
 -5 5 8 387.06 18.23
 5 5 -7 739.36 36.11
 5 5 -7 744.88 31.87
 -5 5 7 716.25 31.25
 -5 5 7 744.87 36.6
 5 5 -7 738.74 35.81
 -5 5 7 744.59 31.42
 5 5 -6 283.38 14.45
 -5 5 6 274.02 13.94
 -5 5 6 273.95 17.86
 5 5 -6 297.44 17.94
 -5 5 6 283.87 14.1
 -5 5 5 524.28 23.02
 5 5 -5 522.39 23.5
 -5 5 5 530.97 27.67
 5 5 -5 532.33 27.05
 -5 5 5 509.5 22.91
 5 5 -4 444.52 20.54
 -5 5 4 459.65 20.21
 -5 5 4 439.88 20.03
 -5 5 4 465.15 24.64
 5 5 -4 427.72 23.63
 -5 5 3 1137.55 45.64
 -5 5 3 1100.02 45.47
 5 5 -3 1155.23 46.23
 5 5 -3 1194.53 50.21
 -5 5 3 1076.8 50.14
 5 5 -2 365.97 17.46
 -5 5 2 374.92 17.14
 -5 5 2 368.21 16.97
 -5 5 2 351.76 20.78
 5 5 -2 381.14 17.64
 5 5 -2 387.71 20.73
 -5 5 2 363.18 19.86
 -5 5 1 476.25 24.08
 -5 5 1 479.31 21
 5 5 -1 469.47 21.44
 -5 5 1 504.52 25.5
 -5 5 0 297.42 16.83
 -5 5 0 300.52 14.8
 -5 5 0 293.61 13.99
 5 5 0 297.24 14.55
 -5 5 0 285.97 17.56
 -5 5 -1 547.95 27.49
 -5 5 -1 573.92 24.33
 -5 5 -1 585.42 25.46
 -5 5 -1 585.04 28.83
 5 5 1 564.01 24.83
 -5 5 -2 523.97 26.83
 5 5 2 538.75 23.23
 5 5 2 555.98 23.31
 -5 5 -2 501.26 25.93
 -5 5 -2 507.68 22.54
 -5 5 -2 516.78 23.16
 -5 5 -2 520.58 23.84
 -5 5 -2 558.4 26.61
 -5 5 -3 867.2 39.55
 5 5 3 864.26 35.48
 -5 5 -3 855.98 34.92
 5 5 3 889.58 35.66
 -5 5 -3 827.58 38.7
 -5 5 -3 869.62 39.12
 -5 5 -3 827.34 36.23
 -5 5 -3 840.4 35.54
 -5 5 -4 387.67 21.07
 -5 5 -4 353 20.45
 -5 5 -4 385.1 17.83
 5 5 4 402.21 17.93
 5 5 4 375.53 17.6
 -5 5 -4 363.46 18.44
 -5 5 -4 390.57 21.29
 -5 5 -5 941.86 43.24
 -5 5 -5 947.68 40.38
 -5 5 -5 905.59 42.86
 5 5 5 1022.71 39.73
 -5 5 -5 932.61 39.52
 -5 5 -5 996.17 43.68
 5 5 5 941.65 39.19
 -5 5 -6 205.2 12.03
 -5 5 -6 220.89 14.45
 -5 5 -6 193.02 11.19
 5 5 6 205.2 11.3
 -5 5 -6 206.35 14.11
 5 5 6 216.49 11.17
 5 5 7 311.08 14.71
 -5 5 -7 282.95 17.98
 -5 5 -7 291.16 14.92
 5 5 7 300.88 14.98
 -5 5 -7 291.11 17.84
 -5 5 -7 286.46 18.18
 -5 5 -7 288.85 15.59
 -5 5 -7 312.57 18.51
 -5 5 -8 521.77 24.63
 -5 5 -8 530.5 27.93
 -5 -5 -8 545.17 24.66
 -5 5 -8 501.74 27.4
 -5 5 -8 561.33 24.53
 5 5 8 515.38 23.24
 5 5 8 508.14 23.69
 -5 -5 -8 538.66 23.9
 -5 5 -9 586.4 29.38
 5 5 9 538.2 24.46
 -5 5 -9 526.01 24.53
 -5 -5 -9 561.94 25.3
 -5 5 -9 481.49 27.9
 -5 5 -9 568.93 25.13
 -5 5 -9 543.11 25.27
 5 5 9 521.2 23.74
 -5 -5 -9 553 24.52
 -5 5 -10 379.41 23.58
 5 5 10 435.1 19.98
 -5 5 -10 399.48 19.77
 -5 -5 -10 417.13 20.46
 -5 5 -10 390.63 23.41
 5 5 10 400.73 23.07
 -5 5 -10 431.17 20.38
 -5 5 -10 427.01 20.64
 5 5 10 420.2 19.13
 -5 -5 -10 417.09 19.86
 -5 5 -11 450.31 21.74
 -5 -5 -11 464.23 21.85
 -5 -5 -11 466.32 21.24
 -5 5 -11 483.44 21.84
 -5 5 -11 418.2 20.85
 5 5 11 449.46 21.08
 -5 5 -11 400.4 24.97
 5 5 11 410 24.18
 -5 5 -11 421.26 24.88
 -5 5 -12 287.96 15.99
 -5 -5 -12 306.04 16.21
 -5 -5 -12 304.9 15.73
 -5 5 -12 317.66 16.23
 -5 5 -12 315.01 15.81
 5 5 12 325.25 15.95
 -5 5 -12 262.12 18.78
 5 5 12 264.1 18.31
 -5 5 -12 277.26 18.97
 -5 5 -13 683.54 29.86
 -5 -5 -13 700.78 30.43
 5 5 13 675.63 33.95
 -5 5 -13 558.76 33.12
 -5 5 -13 681.07 30.4
 5 5 13 700.16 29.98
 -5 5 -13 673.58 30.36
 -5 -5 -13 681.16 29.99
 -5 -5 -14 183.25 10.89
 -5 -5 -14 168.38 10.63
 -5 5 -14 178.02 10.95
 5 5 14 149.71 12.88
 -5 5 -14 144.31 12.61
 5 5 14 159.56 10.4
 -5 5 -14 170.7 10.4
 5 5 15 372.7 21.88
 -5 5 -16 189.18 11.2
 -5 5 -16 180.28 10.65
 5 5 16 189.86 10.85
 -5 -5 -16 192.44 11.05
 -5 -5 -16 168.74 10.58
 -5 5 -17 160.77 9.99
 5 5 17 141.02 9.25
 -5 5 -17 169.97 9.65
 -5 -5 -17 160.16 9.72
 -5 -5 -17 161.82 9.38
 -5 -5 -18 93.95 7.14
 -5 -5 -18 99.59 7.08
 5 5 18 84.74 6.45
 -5 5 -18 99.53 7.08
 -5 5 -18 102.04 6.92
 -5 -5 -19 181.8 10.43
 -5 -5 -19 199.7 10.47
 5 5 19 168.89 9.92
 -5 5 -19 205.36 10.78
 -5 5 -19 217.06 10.6
 -5 -5 -20 91.06 6.38
 -5 -5 -20 116.77 6.79
 5 5 20 97.29 6.19
 -5 5 -20 116.05 6.79
 -5 5 -20 117.42 7.04
 -5 5 -21 111.87 6.4
 -5 5 -21 95.96 5.4
 -5 -5 -21 121.76 6.28
 -5 5 -21 127.37 6.37
 5 5 21 83.19 5.41
 -5 -5 -21 86.25 5.54
 -5 5 -22 84.76 5.19
 -5 5 -22 87.76 5.08
 -5 5 -23 65.34 3.79
 -5 6 20 45.04 3.32
 -5 6 19 28.28 2.71
 5 6 -19 28.3 2.54
 -5 6 19 31.51 3.14
 5 6 -19 30.52 2.83
 -5 6 18 42.45 3.67
 -5 6 18 46.01 4.03
 5 6 -18 41.99 3.62
 -5 6 17 84.72 6.01
 -5 6 17 88.24 5.81
 5 6 -17 81.19 5.08
 5 6 -17 90.74 5.75
 -5 6 16 47.97 4.69
 -5 6 16 50.3 4.52
 5 6 -16 45.03 3.94
 5 6 -16 40.59 4.14
 -5 6 15 76.57 6.21
 -5 6 15 84.88 6.12
 5 6 -15 74.67 5.59
 5 6 -15 80 5.79
 -5 6 14 46.7 5.07
 -5 6 14 48.7 4.77
 5 6 -14 48 4.65
 5 6 -14 46.11 4.73
 -5 6 13 107.79 7.55
 -5 6 13 113.97 7.92
 -5 6 12 10.76 3.03
 5 6 -12 10.37 3.94
 -5 6 12 14.7 4.64
 -5 -6 12 13.22 5.62
 -5 6 11 188.33 14.4
 5 6 -11 158.4 13.76
 5 6 -10 5.38 3.03
 -5 6 10 0.31 2.84
 -5 6 10 4.48 3.16
 -5 6 10 5.33 4.18
 5 6 -9 104.9 10.8
 -5 6 9 124.28 11.55
 -5 6 9 112.83 8.1
 -5 6 9 121.9 8.09
 5 6 -8 88.07 9.68
 -5 6 8 88.45 6.85
 -5 6 8 79.79 9.65
 -5 6 8 88.81 6.92
 -5 6 7 63.12 5.86
 5 6 -7 68.78 8.61
 -5 6 7 60.15 8.2
 5 6 -7 71.85 6.13
 -5 6 7 70.95 5.98
 -5 6 7 51.59 6.61
 -5 6 6 56.49 5.31
 -5 6 6 42.26 5.91
 5 6 -6 58.12 7.79
 -5 6 6 57.27 7.98
 5 6 -6 67.54 7.93
 -5 6 6 53.51 5.17
 5 6 -6 52.55 5.42
 5 6 -5 166.51 9.91
 -5 6 5 158.95 9.38
 5 6 -5 142.45 12.24
 -5 6 5 123.59 10.52
 -5 6 5 150.62 9.21
 -5 6 5 162.05 13.44
 5 6 -4 41.85 4.74
 -5 6 4 42.95 4.71
 -5 6 4 51.91 7.44
 5 6 -4 43.91 6.54
 -5 6 4 37.47 5.37
 5 6 -3 56.79 5.38
 -5 6 3 40.44 5.52
 -5 6 3 45.76 4.59
 -5 6 3 43.57 6.92
 5 6 -3 52 7.05
 -5 6 2 2.68 2.18
 5 6 -2 3.31 2.39
 -5 6 2 1.62 2.44
 -5 6 2 3.63 3.47
 5 6 -2 0.67 2.92
 -5 6 1 165.95 12.15
 5 6 -1 183.36 13.57
 5 6 -1 181.62 10.68
 -5 6 1 179.7 10.06
 -5 6 1 178.99 13.96
 -5 6 0 10.93 3.17
 -5 6 0 13.28 2.93
 5 6 0 8.95 3.13
 -5 6 0 14.75 4.37
 5 6 0 4.64 3.26
 -5 6 0 6.16 3.09
 5 6 1 99.04 7.32
 -5 6 -1 95.8 9.66
 -5 6 -1 92.64 8.48
 -5 6 -1 94.77 9.06
 -5 6 -1 94.69 6.92
 -5 6 -1 90.83 6.53
 -5 6 -2 1.12 1.81
 -5 6 -2 0.63 2.63
 -5 6 -2 4.83 3.44
 -5 6 -2 -0.76 2.31
 5 6 2 3.64 3
 -5 6 -2 0.95 2.4
 -5 6 -2 4.02 2.33
 -5 6 -3 154.97 12.13
 -5 6 -3 146.15 8.97
 5 6 3 159.94 9.75
 -5 6 -3 157.09 12.66
 -5 6 -3 172.51 9.81
 -5 6 -3 154.79 9.86
 -5 6 -4 3.23 2.95
 -5 6 -4 0.68 3.33
 5 6 4 -1.2 2.89
 -5 6 -4 -0.35 2.63
 -5 6 -4 2.52 2.1
 -5 6 -5 103.81 9.59
 5 6 5 87.8 6.74
 -5 6 -5 89.47 7.24
 -5 6 -5 81.77 8.95
 -5 6 -5 81.01 6.55
 5 6 5 95.07 6.99
 -5 6 -6 -1.37 2.88
 -5 6 -6 0.67 2.14
 5 6 6 2.86 2.76
 5 6 6 -0.3 2.47
 -5 6 -6 0.73 2.46
 -5 6 -6 1.34 3.05
 -5 6 -6 0.32 2.21
 -5 6 -7 42.38 5.21
 5 6 7 44.47 4.84
 -5 -6 -7 45.66 5.81
 -5 6 -7 42.52 6.29
 -5 6 -7 44.2 4.76
 5 6 7 47.16 4.96
 -5 6 -8 19.08 4.49
 5 6 8 19.01 3.63
 -5 -6 -8 18.86 4.4
 -5 6 -8 15.89 3.71
 5 6 8 18.98 3.48
 -5 6 -8 15.6 3.51
 -5 6 -8 18.87 3.74
 -5 6 -9 101.31 10.26
 -5 6 -9 130.45 8.76
 -5 6 -9 129.28 8.84
 5 6 9 130.92 8.53
 -5 -6 -9 125.47 9.16
 -5 6 -9 102.53 7.96
 5 6 9 109.39 7.64
 -5 -6 -10 111.5 8.75
 -5 6 -10 118.02 8.46
 -5 6 -10 107.21 7.96
 -5 6 -10 112.04 10.62
 5 6 10 110.07 8.09
 -5 6 -11 105.23 10.29
 -5 6 -12 71.67 6.13
 -5 -6 -12 57.1 6.32
 5 6 12 72.66 6.15
 5 6 13 19.21 3.6
 -5 6 -13 15.33 3.45
 -5 6 -13 20.26 3.64
 -5 -6 -13 14.89 3.9
 -5 6 -14 32.46 4.2
 5 6 14 34.59 4.31
 -5 -6 -14 34.9 4.69
 -5 6 -14 43.06 4.84
 -5 6 -15 46.31 4.7
 5 6 15 47.87 4.72
 -5 -6 -15 56.45 5.16
 -5 6 -15 47.74 4.88
 -5 6 -16 70.48 5.34
 -5 6 -16 69.35 5.55
 5 6 16 56.07 5.13
 -5 -6 -16 63.62 5.18
 -5 -6 -17 19.74 2.83
 5 6 17 18.27 2.92
 -5 -6 -17 19.71 3.38
 -5 6 -17 18.64 3.04
 -5 6 -17 23.39 3.16
 -5 -6 -18 63.5 5.07
 -5 6 -18 70.29 4.9
 5 6 18 69.69 4.72
 -5 6 -18 68.91 5.07
 5 6 19 17.25 2.2
 -5 -6 -19 22.66 2.65
 -5 6 -19 22.31 2.66
 -5 6 -19 23.24 2.73
 -5 6 -20 66.37 4.16
 -5 6 -20 62.11 3.97
 -5 7 18 9.56 1.47
 -5 7 17 5.14 1.66
 -5 7 16 64.77 4.47
 5 7 -15 13.87 2.14
 -5 7 15 21.94 2.85
 5 7 -14 32.5 3.26
 -5 7 14 37.6 3.75
 5 7 -13 6.41 2.33
 -5 7 13 4.74 2.63
 -5 7 12 32.64 3.83
 -5 7 11 46.4 4.67
 -5 7 10 20.94 3.49
 -5 7 9 74.25 5.97
 -5 7 8 64.24 5.65
 -5 7 7 88.47 6.71
 -5 7 6 109.14 10.63
 -5 7 6 98.97 7.17
 -5 7 5 82.99 9.16
 5 7 -5 70.93 8.6
 5 7 -5 62.95 5.83
 5 7 -4 64.04 8.31
 -5 7 4 74.98 8.93
 5 7 -4 85.61 8.92
 5 7 -3 44.58 6.59
 -5 7 3 31.61 5.47
 -5 7 3 46.87 7.29
 5 7 -2 28.47 5.49
 -5 7 2 25.35 5.19
 -5 7 2 31.57 6.02
 5 7 -1 25.57 5.24
 -5 7 1 31.18 5.41
 -5 7 1 30.51 5.87
 -5 7 0 157.35 12.83
 -5 7 0 130.45 11.1
 5 7 0 126.21 11.43
 -5 7 -1 203.06 14.94
 -5 7 -1 176.08 13.39
 5 7 1 184.55 14.01
 -5 7 -2 8.99 3.37
 5 7 2 17.08 4.69
 -5 7 -2 12.83 4.5
 -5 7 -3 88.96 9.25
 5 7 3 79.09 8.81
 -5 7 -3 82.97 8.58
 -5 7 -4 54.07 6.98
 -5 7 -4 47.27 6.96
 -5 7 -4 61.54 7.2
 -5 7 -5 38.73 6
 5 7 5 50.72 5.17
 -5 7 -5 55.46 5
 -5 -7 -6 60.16 6.5
 5 7 6 80.11 6.15
 -5 7 -6 75.49 6.35
 -5 7 -6 69.95 5.92
 -5 7 -7 17.54 3.41
 -5 -7 -7 29.27 4.76
 -5 7 -7 22.82 3.65
 5 7 7 23.94 3.52
 -5 -7 -8 139.69 9.34
 5 7 8 127.46 8.06
 -5 7 -8 130.67 8.61
 -5 7 -8 125.5 8.23
 -5 7 -9 31.31 4.07
 5 7 9 26.97 3.56
 -5 7 -9 27.71 3.86
 -5 -7 -9 26.66 4.64
 -5 7 -10 28.25 3.7
 -5 -7 -10 27.5 4.46
 -5 7 -10 35.72 4.17
 5 7 10 25.71 3.3
 -5 -7 -11 26.7 4.26
 -5 7 -11 34.09 3.89
 -5 7 -11 28.53 3.96
 -5 -7 -12 22.77 3.76
 -5 7 -12 21.41 3.22
 -5 7 -12 15.91 3.07
 -5 -7 -13 36.38 4.11
 -5 7 -13 35.76 3.99
 -5 7 -13 37.53 3.84
 -5 -7 -14 27.86 3.43
 -5 7 -14 25 3.01
 -5 7 -14 30.68 3.45
 -5 7 -15 27.78 2.91
 -5 7 -15 24.93 3.05
 -5 -7 -15 23.4 2.81
 -5 7 -16 80.12 4.66
 -5 7 -16 81.91 5.04
 -5 7 -17 19.76 2.24
 -5 7 -17 23.51 2.18
 -5 8 13 5.39 1.5
 -5 8 12 11.94 2
 5 8 -12 10.73 1.78
 -5 8 11 0.76 1.22
 -5 8 11 3.34 1.8
 5 8 -11 -0.41 1.57
 -5 8 10 1.85 1.89
 -5 8 10 -0.15 1.26
 -5 -8 9 4.31 1.83
 -5 8 9 6.34 2.23
 -5 8 9 9.95 1.94
 -5 8 8 0.38 2.16
 -5 8 8 0.38 1.59
 -5 8 7 14.4 2.73
 -5 8 7 12.49 2.3
 -5 8 6 6.78 2.3
 -5 8 6 8.5 2.23
 -5 8 5 32.26 3.52
 -5 8 5 16.35 2.67
 -5 8 4 37.95 3.9
 -5 8 4 34.58 3.61
 -5 8 3 10.61 2.68
 5 8 -3 16.05 2.72
 -5 8 3 14.64 2.58
 -5 8 2 18.32 2.98
 5 8 -2 12.04 2.67
 -5 8 2 12.01 2.54
 -5 8 1 12.89 2.71
 5 8 -1 18.78 2.94
 -5 8 1 12.29 2.45
 5 8 0 23.96 3.3
 -5 8 0 19.61 2.86
 -5 8 -1 6.09 2.23
 5 8 1 7.16 2.31
 -5 8 -2 24.51 3.2
 -5 -8 -2 26.89 4.65
 5 8 2 30.98 3.65
 -5 -8 -3 44.21 5.13
 -5 8 -3 39.97 3.9
 5 8 3 39.1 4.1
 -5 8 -4 103.65 6.96
 -5 -8 -4 107.39 7.65
 5 8 4 91.02 6.49
 -5 8 -5 38.77 4.05
 -5 -8 -5 32.95 4.62
 5 8 5 32.12 3.74
 -5 8 -6 88.15 6.19
 -5 -8 -6 86.82 6.71
 5 8 6 80.73 5.92
 -5 -8 -7 35.57 4.35
 -5 8 -7 36.99 3.83
 5 8 7 25 3.36
 -5 8 -7 30.82 3.13
 -5 -8 -8 97.47 6.98
 -5 8 -8 106.49 5.96
 5 8 8 81.03 5.99
 -5 8 -8 124.01 6.92
 -5 8 -9 8.89 2
 -5 -8 -9 8.39 3.06
 -5 8 -9 10.32 2.4
 5 8 9 9.53 2.08
 -5 8 -10 77.19 4.44
 -5 8 -10 81.34 5.18
 -5 -8 -10 74.75 5.32
 -5 8 -11 45.29 3.2
 -5 -8 -11 45.63 3.81
 -5 8 -11 55.41 3.92
 -5 8 -12 140.33 7.03
 -5 -8 -12 125.11 6.71
 -5 8 -13 26.45 2.41
 -5 -8 -13 18.91 2.55
 -5 -9 3 -0.7 1.75
 -5 9 2 31.72 2.85
 -5 -9 2 25.75 3.18
 -5 -9 1 1.5 2.11
 -5 9 1 2.07 1.37
 -5 -9 0 13.03 2.68
 -5 9 0 14.92 2.14
 -5 -9 -1 -0.69 1.98
 -5 9 -1 -0.3 1.28
 -5 9 -2 31.02 2.75
 -5 -9 -2 23.24 3.16
 -5 -9 -3 1.47 1.86
 -5 9 -3 1.27 1.2
 -5 -9 -4 13.88 2.35
 -5 9 -4 13.88 1.93
 -5 -9 -5 1.53 1.68
 -5 9 -5 0.74 1.03
 -5 9 -6 37.65 2.7
 -5 -9 -6 29.93 2.88
 -6 0 27 0.66 0.94
 6 0 -26 62.11 4.12
 6 0 -25 2.02 2.14
 6 0 -24 139.13 8.12
 6 0 -23 -0.4 1.74
 6 0 -22 258.54 12.69
 6 0 -22 251.56 12.18
 6 0 -22 241.27 12.88
 6 0 -21 2.42 2.74
 -6 0 21 2.67 3.05
 6 0 -21 1.14 2.2
 6 0 -21 -1.5 2.49
 6 0 -21 1.34 2.24
 -6 0 20 335.7 21.18
 6 0 -20 354.59 17.35
 6 0 -19 0.99 2.46
 -6 0 19 0.74 3.62
 6 0 -19 1.78 2.66
 6 0 -19 -0.92 2.57
 6 0 -18 332.13 16.42
 -6 0 18 306.6 20.13
 6 0 -18 305.35 15.86
 6 0 -18 321.9 15.97
 6 0 -17 2.32 2.74
 -6 0 17 1.25 3.24
 6 0 -17 0.67 2.67
 6 0 -17 1.25 2.69
 -6 0 17 0.75 3.57
 6 0 -16 296.22 15.13
 -6 0 16 254.49 18.35
 6 0 -16 309.44 15.13
 6 0 -16 293.7 14.68
 -6 0 16 283.62 17.8
 6 0 -15 -0.31 2.3
 -6 0 15 0.57 3.11
 6 0 -15 2.38 2.72
 -6 0 15 1.4 3.5
 -6 0 14 688.8 33.23
 6 0 -14 677.6 28.42
 -6 0 14 615.95 30.75
 6 0 -14 630.52 27.57
 6 0 -13 -1.99 2.55
 6 0 -13 2.94 2.33
 -6 0 13 -1.27 3.35
 6 0 -12 1622.42 62.68
 6 0 -12 1535.7 62.64
 -6 0 12 1691.41 67.47
 6 0 -12 1542.56 61.62
 6 0 -11 -1.03 1.7
 -6 0 11 -1.66 3.19
 6 0 -10 2440.22 94.75
 -6 0 10 2476.89 98.9
 6 0 -9 1.77 1.76
 6 0 -8 1646.24 63.84
 -6 0 8 1607.54 66.89
 -6 0 7 -1.18 2.92
 -6 0 6 842.58 36.35
 -6 0 5 0.32 2.65
 -6 0 4 2753.45 106.64
 -6 0 3 2.65 2.38
 -6 0 2 2575.49 98.94
 -6 0 1 0.17 1.72
 -6 0 0 9999 374.48
 -6 0 -1 1.72 1.26
 -6 0 -2 4306.68 163.81
 -6 0 -3 1.22 1.52
 -6 0 -3 0.54 1.76
 -6 0 -4 2099.91 71.87
 -6 0 -4 2172.8 72.05
 -6 0 -5 0.3 1.78
 -6 0 -5 -0.3 1.78
 6 0 5 0.7 1.2
 -6 0 -6 4454.33 161.8
 6 0 6 4097.72 159.5
 6 0 7 -0.22 1.96
 -6 0 -7 0.35 2.03
 -6 0 -7 -1.47 2.18
 6 0 7 -0.5 1.61
 -6 0 -8 2614.9 100.66
 -6 0 -8 2666.77 101.31
 -6 0 -8 2608.45 100.77
 -6 0 -8 2621.31 103.16
 -6 0 -8 2651.16 103.52
 -6 0 -8 2595.97 100.24
 6 0 8 2609.34 101.52
 -6 0 -9 0.43 2.39
 -6 0 -9 -0.26 2.2
 6 0 9 0.31 1.63
 -6 0 -9 0.25 2.07
 -6 0 -9 -0.23 1.81
 -6 0 -9 -0.4 2.53
 -6 0 -10 2922.56 106.2
 -6 0 -10 2761.96 104.51
 -6 0 -10 2620.44 105.21
 -6 0 -10 2734.2 105.35
 6 0 10 2510.58 106.26
 -6 0 -10 2718.21 105.77
 -6 0 -10 2780.32 105.37
 -6 0 -10 2815.36 105.16
 -6 0 -11 -3.13 2.43
 -6 0 -11 -1.27 2.17
 -6 0 -11 -1.16 2.59
 -6 0 -11 -1.33 2.01
 -6 0 -11 1.45 2.87
 -6 0 -11 0.76 2.38
 -6 0 -11 -0.41 2.36
 -6 0 -11 -1.11 2.27
 -6 0 -11 1.56 1.88
 -6 0 -12 2256.79 85.79
 -6 0 -12 1934.84 88.53
 -6 0 -12 2157.14 85.06
 -6 0 -12 2193.43 84.87
 -6 0 -12 2170.22 84.86
 -6 0 -12 2152.17 89.06
 -6 0 -12 2212.89 85.08
 -6 0 -12 2172.87 84.26
 -6 0 -12 2205.9 85.16
 -6 0 -13 -0.87 2.6
 -6 0 -13 1.94 2.01
 6 0 13 -2.03 3.14
 -6 0 -13 -0.31 2.38
 -6 0 -13 -0.9 2.47
 -6 0 -13 -0.28 2.9
 -6 0 -13 0.28 2.27
 -6 0 -13 0.97 2.57
 -6 0 -14 1080.65 44.58
 -6 0 -14 1031.13 44
 -6 0 -14 1076.6 44.8
 -6 0 -14 1072.81 44.67
 6 0 14 1104.16 48
 -6 0 -14 1094.69 44.39
 -6 0 -14 1089.08 45.03
 -6 0 -14 1163.49 45.31
 6 0 15 3.52 3.33
 -6 0 -15 1.63 2.79
 -6 0 -15 -2.01 2.53
 -6 0 -15 0.31 3.26
 -6 0 -15 4.07 2.68
 -6 0 -15 3.2 3.21
 -6 0 -15 0.6 2.31
 6 0 16 1472.45 67.01
 -6 0 -16 1589.8 64.07
 -6 0 -16 1698.8 64.11
 -6 0 -16 1602.28 63.69
 -6 0 -16 1545.11 63.01
 -6 0 -16 1569.26 63.77
 6 0 17 -0.63 3.23
 -6 0 -17 1.02 3.28
 -6 0 -17 -1.02 2.47
 -6 0 -17 1.32 3.58
 -6 0 -17 -2.58 3.16
 -6 0 -17 -1.83 2.97
 -6 0 -18 677.84 29.74
 -6 0 -18 615.88 28.51
 6 0 18 642.75 32.97
 -6 0 -18 691.93 30.06
 -6 0 -18 693.99 29.48
 -6 0 -18 662.01 29.31
 -6 0 -19 -2.27 3.57
 -6 0 -19 4.21 2.64
 -6 0 -19 -2.23 3.17
 -6 0 -19 1.36 3.1
 6 0 19 1.91 2.89
 6 0 20 993.91 45.06
 6 0 20 888.76 44.12
 -6 0 -20 1030 41.14
 -6 0 -21 -1.1 2.28
 -6 0 -21 1.74 3.26
 -6 0 -21 -0.97 2.54
 -6 0 -22 863.09 37.31
 -6 0 -22 964.05 37.31
 -6 0 -23 2.36 2.06
 -6 0 -24 383.67 16.4
 -6 1 26 0.99 1.42
 6 -1 -26 1.58 1.42
 6 1 -26 1.6 1.6
 6 1 -25 99.56 6.02
 6 -1 -25 92.57 5.65
 6 -1 -24 0.95 2.32
 6 1 -24 2.4 1.66
 6 1 -24 3.07 1.9
 6 1 -23 200.54 10.74
 6 -1 -23 220.43 11.42
 6 1 -23 228.84 11.19
 6 1 -23 232.74 11.4
 6 1 -22 22.64 3.47
 6 1 -22 22.69 3.37
 6 -1 -22 19.93 3.39
 6 1 -22 16.82 2.89
 6 1 -22 22.24 3.29
 6 -1 -22 24.19 3.91
 6 1 -21 298.86 15.02
 6 1 -21 300.04 15.03
 -6 1 21 275.12 18.57
 -6 -1 21 291.06 19.06
 6 -1 -21 322.19 15.27
 6 1 -21 306.81 14.78
 6 1 -21 320.02 15.42
 -6 1 20 29.33 5.67
 -6 -1 20 45.03 7.11
 6 1 -19 179.07 10.52
 -6 1 19 171.06 14.11
 -6 -1 19 177.67 14.34
 6 1 -19 178.32 10.76
 6 -1 -19 184.74 10.95
 6 -1 -19 189.03 10.79
 6 1 -19 174.5 10.25
 -6 1 18 13.4 4.65
 -6 -1 18 20.54 5.78
 6 -1 -18 11.19 3.23
 6 1 -18 19.68 3.71
 6 -1 -18 15.08 3.47
 6 1 -18 21.14 3.63
 6 1 -18 17.48 3.46
 6 1 -17 274.6 14.45
 6 -1 -17 312.73 15.1
 -6 1 17 246.59 17.06
 6 1 -17 309.76 15.15
 6 -1 -17 300.47 15.17
 -6 -1 17 287.63 19.1
 -6 1 17 237.82 17.95
 6 -1 -17 279.55 14.49
 6 1 -17 281.03 14.47
 -6 1 17 262.1 17.47
 6 -1 -16 203.69 11.8
 -6 1 16 192.4 13.99
 6 1 -16 201.97 11.87
 6 -1 -16 220.88 12.13
 -6 -1 16 210.55 15.84
 -6 1 16 235.4 16.29
 -6 1 16 187.1 13.96
 6 -1 -16 219.17 11.72
 6 1 -16 224.26 11.71
 6 -1 -15 348.11 17.1
 -6 1 15 352.61 19.88
 6 -1 -15 339.08 16.58
 -6 1 15 313.57 19.26
 6 -1 -15 370.78 17.42
 -6 1 15 379.05 21.72
 -6 -1 15 333.7 21.15
 -6 1 14 4.09 3
 -6 1 14 8.76 4.51
 -6 -1 14 4.88 4.38
 6 -1 -14 6.77 2.67
 6 1 -14 5.17 2.39
 -6 1 14 6.31 3.48
 6 -1 -14 3.51 2.37
 6 -1 -14 7.96 2.95
 6 1 -13 361.46 16.66
 6 -1 -13 336.32 16.45
 -6 1 13 323.47 18.26
 6 -1 -13 359.88 16.73
 -6 -1 13 327.32 20.36
 -6 1 13 353.86 20.61
 6 -1 -13 317.5 15.67
 -6 1 12 58.27 7.36
 -6 -1 12 54.88 7.38
 6 -1 -12 49.89 4.49
 6 -1 -12 60.15 5.15
 6 1 -12 52.3 4.77
 -6 -1 11 362.47 20.24
 -6 1 11 360.99 19.64
 6 -1 -11 320.35 14.94
 6 -1 -11 339.74 16
 6 1 -11 327.11 15.7
 -6 1 10 62.76 7.16
 -6 -1 10 73.89 7.95
 6 1 -10 67.21 5.16
 6 -1 -10 76.65 5.57
 6 1 -9 315.81 14.47
 6 -1 -9 298.52 14.45
 6 -1 -8 38.26 3.77
 6 -1 -8 36.3 3.68
 6 1 -7 764.34 34.18
 -6 -1 7 766.38 34.74
 -6 1 7 758.15 33.69
 6 1 -6 119 8.78
 -6 -1 6 130.88 9.55
 -6 1 6 130.37 8.84
 6 1 -5 186.93 11.45
 -6 1 5 208.2 11.64
 -6 -1 5 209.15 12.32
 6 1 -4 -0.92 1.8
 -6 1 4 3.93 2.5
 -6 -1 4 4.69 3.18
 -6 1 3 437.96 19.62
 6 1 -3 453.83 19.98
 -6 -1 3 408.48 20.11
 -6 1 2 9.36 2.29
 -6 -1 2 9 2.97
 -6 1 1 304.63 14.78
 -6 -1 1 363.56 15.6
 -6 -1 0 655.41 25.9
 -6 -1 0 592.92 25.74
 -6 1 0 635.74 25.83
 -6 -1 -1 642.73 26.19
 -6 -1 -1 630.44 25.47
 -6 -1 -2 52.18 4.07
 -6 1 -2 54.13 4.8
 -6 1 -2 55.61 4.15
 -6 1 -3 307.94 15.5
 -6 1 -3 334.18 15.87
 -6 -1 -3 307.6 14.71
 -6 1 -3 323.69 14.16
 -6 1 -4 7.34 1.65
 -6 1 -4 4.29 1.94
 -6 -1 -4 3.56 1.77
 -6 1 -4 8.23 2.51
 6 1 4 6.44 1.32
 6 1 5 149.03 7.62
 -6 -1 -5 165.05 9.18
 -6 1 -5 167.65 9.98
 -6 1 -5 152.05 9.69
 -6 -1 -5 158.8 9.16
 -6 1 -6 4.05 2.13
 -6 1 -6 9.02 2.42
 -6 -1 -6 6.71 2.17
 6 1 6 4.64 1.81
 -6 -1 -6 6.58 2.27
 -6 1 -7 340.4 15.98
 -6 -1 -7 344.37 16
 6 1 7 348.58 16.13
 -6 -1 -7 338.34 16.99
 -6 1 -7 366.51 18.38
 6 1 7 373.83 16.15
 -6 1 -7 355.88 16.22
 -6 -1 -7 336.28 17.55
 -6 -1 -8 13.71 3.04
 6 1 8 13.71 2.83
 -6 -1 -8 13.1 2.66
 -6 1 -8 15.47 2.87
 -6 1 -8 15.39 2.86
 -6 -1 -8 14.75 2.93
 -6 1 -8 16.39 2.93
 -6 1 -8 11.64 2.33
 -6 1 -8 14.65 2.74
 -6 -1 -8 14.72 3.1
 6 1 8 13.12 2.79
 -6 -1 -8 15.18 3.32
 -6 -1 -8 14.38 2.64
 6 1 9 78.31 6.52
 -6 -1 -9 98.96 6.37
 -6 1 -9 94.62 6.26
 -6 -1 -9 114.23 7.95
 -6 -1 -9 93.67 6.24
 -6 1 -9 98.56 6.36
 6 -1 9 97.75 7.68
 -6 1 -9 90.96 6.52
 -6 1 -9 91.88 6.49
 -6 -1 -9 89.67 7.79
 -6 1 -9 99.81 6.15
 -6 1 -9 94.02 6.41
 -6 -1 -9 105.45 6.36
 6 1 9 82.89 6.86
 -6 -1 -9 91.32 6.42
 -6 1 -9 98.67 6.4
 -6 -1 -9 104.65 6.7
 -6 -1 -9 93.22 6.01
 -6 -1 -10 32.27 3.7
 -6 1 -10 35.71 3.77
 -6 -1 -10 24.62 3.47
 6 -1 10 26.14 4.09
 6 1 10 22.36 3.86
 -6 1 -10 32.04 3.76
 -6 -1 -10 36.64 4.02
 -6 1 -10 26.78 3.6
 -6 1 -10 34.33 3.98
 -6 -1 -10 33.88 4.26
 -6 1 -10 33.2 3.81
 -6 1 -10 26.66 4.84
 -6 1 -10 27.76 3.29
 -6 -1 -10 36.61 3.79
 -6 1 -10 27.78 3.61
 -6 -1 -10 31.21 3.98
 -6 -1 -10 28.08 3.68
 -6 1 -10 31.91 5.06
 6 1 10 33.04 4.49
 -6 -1 -11 6.21 2.94
 -6 1 -11 5.39 2.54
 -6 -1 -11 3.79 2.26
 6 -1 11 5.32 2.47
 -6 1 -11 3.81 2.63
 -6 -1 -11 1.72 2.98
 -6 1 -11 3.92 3.07
 -6 1 -11 1.14 2.46
 -6 -1 -11 1.23 2.44
 -6 1 -11 8.13 3.24
 -6 1 -11 6.88 2.56
 -6 1 -11 2.4 1.97
 -6 1 -11 7.23 2.61
 -6 -1 -11 3.97 2.88
 -6 -1 -11 3.75 2.91
 -6 1 -11 5.27 3.1
 -6 -1 -11 2.5 2.21
 -6 -1 -12 2.58 2.81
 -6 -1 -12 4.26 2.91
 -6 1 -12 2.03 2.02
 -6 -1 -12 1.75 2.22
 6 -1 12 3.16 2.28
 6 1 12 -0.9 2.69
 -6 1 -12 3.24 2.71
 -6 -1 -12 0.53 2.89
 -6 1 -12 1.33 2.86
 -6 1 -12 -0.6 2.3
 -6 -1 -12 5.84 2.73
 -6 1 -12 13.22 3.95
 -6 1 -12 5.14 2.29
 -6 1 -12 2.53 2.41
 -6 1 -12 1.02 1.84
 -6 -1 -12 1.66 2.84
 6 1 12 1.4 2.74
 -6 1 -12 1.92 2.52
 -6 -1 -12 1.31 2.17
 -6 1 -13 25.21 3.91
 -6 -1 -13 24.62 3.85
 -6 1 -13 24.72 3.75
 6 -1 13 14.13 3.7
 6 1 13 16.9 3.96
 -6 -1 -13 31.77 4.16
 -6 -1 -13 21.86 4.04
 -6 1 -13 25.87 4.12
 -6 1 -13 30.21 4.06
 -6 -1 -13 27.04 4.14
 -6 1 -13 21.56 5.12
 -6 1 -13 22.72 3.27
 -6 -1 -13 22.17 3.54
 -6 1 -13 24.86 3.31
 -6 -1 -13 30.62 3.82
 6 1 13 18.53 4.19
 -6 -1 -13 29.87 4.49
 -6 -1 -13 26.94 4.11
 -6 1 -13 17.89 4.79
 -6 1 -14 22.89 3.79
 6 1 14 14.55 4.23
 -6 -1 -14 17.34 3.98
 -6 -1 -14 22.28 3.92
 -6 1 -14 12.36 2.74
 -6 -1 -14 18.93 3.24
 -6 1 -14 18.08 3.06
 6 1 14 14.46 4.37
 -6 1 -14 26.26 4.05
 -6 -1 -14 13.16 3.43
 -6 -1 -14 16.92 3.13
 -6 1 -14 21.32 3.53
 -6 -1 -14 17.74 4.04
 -6 1 -14 20.19 4.15
 -6 1 -15 4.63 2.68
 6 1 15 5.18 3.47
 -6 -1 -15 4.69 3.58
 -6 1 -15 4.81 2.38
 -6 -1 -15 2 2.24
 -6 1 -15 1.26 3.04
 -6 1 -15 6.22 2.9
 -6 -1 -15 0.9 3.15
 -6 -1 -15 2.83 3.28
 -6 1 -15 4.1 3.58
 -6 -1 -15 3.22 2.73
 -6 1 -15 5.46 2.41
 6 1 15 5.94 3.43
 6 1 16 30.53 5.82
 -6 -1 -16 29.17 4.55
 -6 1 -16 34.72 4.9
 -6 -1 -16 25.4 4.3
 -6 1 -16 37.36 4.96
 -6 1 -16 28.8 4.26
 6 1 16 30.79 5.26
 -6 -1 -16 26.67 4.28
 -6 1 -16 26.47 4.11
 -6 1 -17 31.15 4.63
 -6 -1 -17 28.26 4.47
 -6 1 -17 31.18 4.22
 -6 -1 -17 38 4.86
 -6 1 -17 28.16 4.64
 -6 -1 -17 36.46 4.99
 -6 1 -17 43.78 5.32
 6 1 17 16.03 4.98
 6 1 17 34.25 5.58
 -6 1 -18 45.71 5.27
 -6 -1 -18 36.57 5.04
 -6 1 -18 37.71 5.1
 6 1 18 42.6 6.38
 -6 1 -18 37.18 4.85
 -6 1 -18 42.87 4.87
 -6 -1 -18 43.74 5
 -6 -1 -18 42.73 5.11
 6 -1 18 48.92 7.08
 6 1 18 52.39 7.09
 -6 1 -19 28.81 4.69
 -6 -1 -19 24.16 4.6
 -6 1 -19 30.73 4.69
 6 1 19 35.77 5.94
 -6 1 -19 21.56 3.8
 -6 -1 -19 19.74 3.9
 -6 -1 -19 24.25 4.34
 6 1 19 22.96 5.25
 6 -1 19 36.92 6.09
 -6 1 -19 29.82 4.53
 6 1 20 6.5 3.57
 6 -1 20 10.36 4.13
 -6 -1 -21 19.92 3.22
 -6 1 -21 13.83 3.09
 -6 1 -21 22.93 4.22
 -6 1 -21 16.24 3.89
 -6 -1 -21 24.04 4
 -6 -1 -22 2.41 2.12
 -6 1 -22 4 2.1
 -6 1 -22 0.84 2.59
 -6 -1 -22 1.88 2.53
 -6 1 -22 3.35 2.89
 -6 -1 -23 23.57 2.99
 -6 -1 -23 31.11 3.62
 -6 -1 -24 0.99 2.02
 -6 -1 -25 19.61 2.51
 -6 2 26 4.92 1.41
 6 2 -26 6.72 1.59
 6 2 -25 54.73 3.99
 6 -2 -25 51.24 3.51
 -6 2 25 56.93 4.05
 6 2 -24 39.46 3.52
 -6 2 24 48.03 4.05
 6 2 -24 47.96 3.91
 6 -2 -24 44.31 3.69
 6 2 -23 120.48 7.21
 6 2 -23 115.38 6.86
 6 2 -23 126.3 7.21
 -6 2 23 122.73 7.54
 6 -2 -23 120.75 7.12
 6 2 -22 44.11 4.2
 6 -2 -22 46.65 4.43
 6 2 -22 40.03 4.52
 6 2 -22 37.55 4.11
 6 2 -21 69.81 5.64
 6 -2 -21 74.31 5.9
 6 2 -21 68.61 5.67
 6 2 -21 75.69 6.19
 6 -2 -20 27.88 4.09
 -6 2 20 12.68 4.52
 -6 -2 20 19.61 5.29
 6 2 -20 25.3 3.91
 -6 2 20 12.49 4.26
 6 -2 -19 47.32 5
 6 2 -19 43.37 4.78
 -6 2 19 38.32 6.9
 -6 -2 19 33.43 6.63
 -6 2 19 29.84 5.76
 -6 -2 18 84.75 9.79
 -6 2 18 77.23 9.01
 6 2 -18 73.38 5.96
 6 -2 -18 68.69 6.31
 6 2 -18 77.14 6.56
 -6 2 17 201.36 14.41
 6 -2 -17 211.58 12.1
 -6 2 17 207.74 15.71
 -6 -2 17 237.07 16.86
 6 -2 -16 177.63 10.72
 -6 2 16 161.16 12.55
 -6 -2 16 187.25 14.88
 -6 2 16 185.5 14.5
 6 -2 -16 187.36 11.01
 6 2 -15 128.62 8.48
 6 -2 -15 128.27 8.68
 -6 2 15 116.93 10.29
 -6 2 15 129.38 11.92
 -6 -2 15 124.09 11.95
 6 -2 -15 143.3 9.08
 6 2 -14 197.44 11.39
 6 -2 -14 206.48 11.74
 -6 2 14 180.78 13.16
 -6 2 14 223.81 15.65
 -6 -2 14 208.65 15.71
 6 -2 -14 237.71 12.27
 6 -2 -13 262.19 13.62
 -6 2 13 238.44 15.11
 -6 2 13 254.7 17.1
 -6 -2 13 276.17 18.14
 6 -2 -13 276.18 13.89
 6 2 -13 239.66 13.08
 6 -2 -12 247.74 12.91
 -6 2 12 244.81 16.25
 -6 -2 12 248.43 16.97
 6 2 -12 250.01 12.68
 6 -2 -12 240.18 12.91
 -6 2 12 225.74 14.12
 -6 -2 11 63.6 8.39
 6 2 -11 61.3 5.05
 6 -2 -11 70.35 5.69
 -6 2 11 67.89 7.67
 6 -2 -11 64.67 5.58
 -6 -2 10 356.17 20.85
 6 2 -10 347.47 15.95
 6 -2 -10 319.58 16.01
 -6 2 10 328.66 19.05
 6 -2 -10 350.39 16.3
 6 -2 -9 242.91 12.29
 6 2 -9 231.11 13.84
 -6 2 9 231.05 14.75
 6 -2 -9 238.17 12.17
 -6 -2 9 269.94 16.84
 6 -2 -8 709.38 29.66
 6 -2 -8 703.09 29.54
 -6 2 8 746.33 32.97
 6 2 -8 686.72 31.49
 6 2 -7 230.04 13.07
 6 -2 -7 250.27 11.73
 6 -2 -7 230.63 11.72
 6 2 -6 1070.93 44.74
 -6 -2 6 1112.63 47.78
 6 2 -5 19.46 2.95
 -6 2 5 22.33 3.83
 6 2 -4 924.21 37.96
 -6 2 4 934.2 39.14
 6 2 -3 661.79 27.59
 -6 2 3 660.33 28.69
 -6 2 2 1659.64 63.09
 6 2 -2 1527.67 61.67
 -6 2 2 1612.04 63.69
 -6 2 1 20.21 3.43
 6 2 -1 20.17 2.46
 -6 2 0 1198.6 48.6
 -6 2 -1 239.42 12.83
 -6 2 -1 239.81 12.37
 -6 2 -2 1146.85 48.14
 -6 2 -2 1167.49 48.34
 -6 2 -2 1195.54 47.33
 -6 -2 -3 426.36 19.08
 -6 2 -3 439.1 20.58
 -6 2 -3 415.51 19.25
 -6 2 -3 458.45 20.86
 -6 2 -4 1343.55 54.93
 -6 2 -4 1452.45 57.1
 -6 -2 -4 1382.12 54.9
 -6 2 -4 1383.28 56.78
 6 2 4 1399.56 54.32
 -6 2 -5 35.84 3.5
 -6 -2 -5 26.8 3.27
 -6 -2 -5 23.6 2.99
 -6 2 -5 27.96 3.43
 -6 2 -5 24.54 3.97
 -6 2 -5 26.59 3.51
 6 2 5 38.88 3.49
 -6 -2 -5 25.49 3.68
 -6 -2 -6 1347.93 52.55
 -6 2 -6 1336.19 53.05
 -6 -2 -6 1265.01 52.77
 -6 2 -6 1368.8 53.07
 -6 -2 -6 1328.91 53.45
 -6 2 -6 1312.37 53.2
 6 2 6 1374.57 53.16
 -6 -2 -6 1335.82 52.24
 -6 2 -6 1341.17 52.73
 -6 2 -7 209.46 11.1
 -6 2 -7 221.19 11.39
 -6 2 -7 208.77 10.87
 -6 2 -7 212.54 11.21
 -6 -2 -7 228.26 10.86
 -6 -2 -7 209.87 11.2
 -6 -2 -7 232.04 10.76
 -6 2 -7 205.36 10.7
 6 2 7 204.42 11.26
 -6 2 -8 1067 43.59
 -6 2 -8 1093.49 43.04
 -6 2 -8 1077.47 43.51
 -6 2 -8 1088.92 44.03
 6 2 8 1080.76 44.68
 -6 2 -8 1134.87 44.21
 -6 2 -8 1072.26 43.7
 -6 -2 -8 1128.56 43.53
 -6 2 -8 1062.3 43.96
 -6 -2 -8 1074.63 43.25
 -6 -2 -8 999.6 43.61
 6 2 8 1101.64 44.69
 -6 2 -8 1120.09 47.56
 -6 -2 -9 8.65 2.84
 -6 2 -9 14.77 2.92
 -6 2 -9 9.59 2.59
 -6 2 -9 14.72 2.96
 -6 2 -9 10.05 3.25
 -6 2 -9 9.36 2.72
 -6 2 -9 11.23 3.34
 -6 2 -9 11.22 2.88
 -6 2 -9 12.37 2.69
 6 2 9 13.56 3.1
 -6 -2 -9 10.74 2.41
 -6 2 -9 11.39 2.76
 -6 -2 -9 9.2 3.13
 -6 2 -10 851.79 36.75
 -6 2 -10 877.84 41.11
 -6 2 -10 907.75 36.41
 -6 2 -10 880.02 37.07
 6 -2 10 915.5 40.54
 -6 2 -10 911.76 36.97
 -6 2 -10 913.79 36.92
 -6 -2 -10 876.94 36.36
 -6 -2 -10 899.69 36.52
 -6 2 -10 860.01 36.51
 -6 -2 -10 859 36.76
 -6 2 -10 894.47 40.73
 -6 2 -11 194.58 11.5
 -6 2 -11 243.35 15.87
 6 -2 11 223.54 14.57
 -6 2 -11 212.35 11.37
 -6 2 -11 224.64 12.06
 -6 2 -11 214.36 11.56
 -6 2 -11 206.95 14.74
 -6 2 -11 223.19 11.77
 -6 -2 -11 207.94 11.2
 6 2 11 201.35 12.94
 -6 2 -11 224.75 11.69
 -6 -2 -11 211.81 11.57
 -6 -2 -11 237.44 12.07
 -6 2 -12 844.56 35.33
 -6 2 -12 803.44 40.34
 -6 2 -12 866.81 35.99
 -6 2 -12 819.06 40.15
 -6 2 -12 876.1 35.57
 -6 -2 -12 839.54 35.5
 -6 2 -12 870.82 35.85
 -6 -2 -12 826.48 35.08
 -6 2 -12 854.48 35.97
 -6 -2 -12 817.96 35.59
 6 2 12 864.54 38.14
 -6 2 -12 836.25 35.51
 -6 2 -13 14.65 3.69
 -6 -2 -13 13.5 2.91
 -6 2 -13 17.21 3.55
 6 2 13 11.15 3.61
 -6 2 -13 13.35 2.92
 -6 2 -13 11.34 2.96
 -6 2 -13 8.85 3.78
 -6 2 -13 9.34 3.02
 -6 2 -13 14.88 3.55
 -6 -2 -13 7.81 3.41
 -6 -2 -13 12.74 3.64
 -6 2 -14 637.17 27.1
 -6 2 -14 581.43 32.33
 -6 2 -14 612.88 27.59
 -6 -2 -14 606.67 27.37
 6 2 14 643.12 30.64
 -6 2 -14 635.13 27.44
 -6 2 -14 620.93 27.42
 -6 -2 -14 588.72 27.34
 -6 2 -14 648.6 27.79
 -6 -2 -14 631.79 28.35
 -6 2 -14 601.54 27.76
 -6 2 -15 52.11 5.24
 -6 -2 -15 52.61 5.55
 -6 2 -15 51.8 5.37
 -6 -2 -15 57.73 5.93
 -6 2 -15 52.94 5.5
 6 2 15 68.01 7.64
 -6 2 -15 50.3 5.54
 -6 -2 -15 45.3 5.64
 -6 2 -15 53.65 5.65
 -6 2 -15 49.49 4.78
 -6 2 -16 594.34 26.61
 -6 2 -16 571.39 26.44
 -6 -2 -16 598.38 26.74
 -6 -2 -16 607.54 27.44
 -6 2 -16 614.99 26.73
 -6 2 -16 593 27.12
 6 2 16 539.76 29.51
 -6 2 -16 596.95 26.58
 -6 2 -17 17.97 3.98
 -6 2 -17 18.42 3.76
 -6 2 -17 11.9 3.24
 6 2 17 7.62 3.75
 -6 2 -17 16.31 3.62
 -6 2 -17 14.04 3.13
 -6 -2 -17 9.41 3.77
 -6 -2 -17 14.95 3.7
 -6 -2 -18 359.52 18.29
 -6 2 -18 398.34 18.63
 -6 -2 -18 374.84 18.76
 -6 2 -18 357.64 18.05
 -6 2 -18 400.73 19.18
 -6 2 -18 387.95 18.36
 6 2 18 316.79 20.8
 -6 -2 -19 27.82 4.59
 -6 2 -19 28.56 4.64
 -6 2 -19 31.67 4.61
 6 2 19 26.77 5.29
 -6 2 -19 28.02 4.44
 -6 -2 -20 194.76 11.24
 -6 2 -20 193 10.81
 -6 2 -21 35.72 4.59
 -6 -2 -21 39.77 4.53
 -6 2 -21 36.95 4.42
 -6 -2 -21 31.29 3.96
 -6 2 -21 44.45 4.74
 -6 2 -22 296.87 13.98
 -6 2 -22 286.41 14.58
 -6 2 -22 306.49 14.46
 -6 -2 -22 273.26 13.85
 -6 -2 -22 270.9 13.68
 -6 2 -23 25.44 3.46
 -6 -2 -23 18.73 3.03
 -6 -2 -24 222.12 10.64
 -6 -2 -25 29.86 2.84
 -6 3 25 12.01 1.8
 6 3 -25 8.15 1.72
 6 3 -24 2.06 1.22
 -6 3 24 3.46 1.68
 6 3 -24 1.83 1.75
 6 3 -23 16.55 2.98
 6 3 -23 17.58 2.44
 6 3 -23 23.25 2.58
 -6 3 23 27.09 3.08
 6 -3 -23 20.37 2.41
 6 3 -22 3.09 2.44
 6 3 -22 2.84 1.86
 6 3 -22 0.71 1.95
 -6 3 22 1.14 2.25
 6 -3 -22 1.95 1.85
 6 3 -21 40.59 4.14
 6 3 -21 38.27 4.42
 6 -3 -21 43.47 3.91
 6 3 -21 35.84 3.93
 -6 3 21 44.23 4.62
 6 3 -20 14.42 3.45
 -6 3 20 8.23 2.96
 6 3 -20 11.43 2.75
 6 -3 -20 9.78 2.75
 6 3 -20 9.55 2.74
 6 -3 -19 150.31 8.65
 -6 -3 19 139.29 12.41
 6 3 -19 138.37 8.97
 -6 -3 18 124.89 11.98
 -6 3 18 120.09 10.89
 -6 -3 17 94.94 10.45
 -6 3 17 75.14 8.7
 6 -3 -17 87.69 7.01
 -6 3 16 45.86 7.38
 -6 -3 16 51.69 8.32
 6 -3 -16 45.85 5.24
 6 3 -16 43.12 4.66
 -6 3 16 48.66 7.2
 6 -3 -15 74.3 6.42
 6 3 -15 65.78 5.69
 -6 -3 15 80.68 9.82
 -6 3 15 71.51 8.91
 -6 3 15 72.08 8.67
 -6 3 15 56.43 7.1
 -6 3 14 7.29 4
 6 -3 -14 7.27 3.06
 6 3 -14 6.34 2.23
 -6 3 14 1.48 3.55
 -6 -3 14 7.42 4.83
 -6 3 14 10.47 3.52
 -6 3 13 125.05 11.3
 -6 3 13 115.24 10.91
 6 3 -13 103.62 7.27
 -6 -3 13 136.44 12.45
 6 -3 -13 105.94 7.76
 -6 3 13 94.37 8.93
 -6 3 12 36.45 6.25
 6 -3 -12 30.67 4.32
 6 3 -12 27.74 3.71
 -6 3 12 31.67 5.9
 -6 -3 12 39.26 7.16
 -6 3 12 31.3 5.01
 -6 3 11 89.13 9.39
 -6 3 11 90.71 9.35
 -6 -3 11 84.58 10.08
 -6 3 11 85.83 7.78
 6 3 -11 72.27 7.93
 6 -3 -11 84.34 6.65
 -6 -3 10 2.21 4.11
 -6 3 10 3.68 3.95
 -6 3 10 6.46 3.84
 6 -3 -10 3.45 2.64
 -6 3 10 2.18 2.35
 6 3 -10 1.66 2.19
 -6 3 9 63.73 7.92
 6 3 -9 68.09 7.06
 -6 3 9 81.29 8.12
 6 -3 -9 56.08 5.39
 -6 -3 9 88.41 9.64
 6 -3 -8 223.35 12.02
 -6 3 8 243.97 15.58
 -6 3 8 250.57 15.27
 -6 3 7 439.81 21.99
 -6 3 7 411.22 18.31
 6 -3 -7 391.38 18.57
 -6 3 7 443.93 22.7
 -6 3 6 131.15 7.4
 6 3 -6 133.12 9.26
 6 -3 -6 125.09 7.65
 -6 3 6 143.07 10.48
 -6 3 5 95.5 5.87
 6 -3 -5 94.65 6.11
 6 3 -5 110.45 7.79
 -6 3 5 91.12 8.14
 6 3 -4 9.97 2.52
 -6 3 4 10.29 3.58
 6 3 -3 224.62 12.17
 6 3 -2 6.96 2.19
 -6 3 2 7.64 2.25
 -6 3 1 27.16 3.11
 6 3 -1 26.7 3.33
 -6 3 1 22.26 3.55
 -6 3 0 28.32 3.26
 -6 3 0 30.93 3.98
 -6 3 -1 310.69 14.48
 -6 3 -1 303.48 16.04
 -6 3 -2 2.53 2.03
 -6 3 -2 1.71 2.15
 -6 3 -3 116.76 7.47
 -6 3 -3 115.65 7.12
 -6 3 -3 126.23 8.38
 -6 -3 -3 119.84 6.99
 -6 3 -4 9.05 2.44
 -6 3 -4 9.15 2.64
 -6 3 -4 6 2.08
 -6 -3 -4 5.42 2.51
 -6 -3 -4 7.04 2.6
 -6 3 -4 4.31 2.28
 -6 3 -4 8.72 2.68
 -6 3 -5 201.71 11.09
 -6 3 -5 212.24 13.1
 -6 3 -5 227.69 13.42
 -6 3 -5 198.19 10.76
 6 3 5 218.78 11.56
 -6 -3 -5 226.65 10.65
 -6 3 -5 197.93 10.77
 -6 -3 -5 201.09 10.93
 -6 3 -5 227.44 12.07
 -6 3 -5 184.09 10.25
 -6 3 -6 28.07 3.58
 -6 -3 -6 32.29 3.71
 -6 3 -6 30.44 3.57
 -6 -3 -6 29.8 4
 -6 3 -6 25.26 3.57
 -6 3 -6 28.88 4.63
 -6 3 -6 28.41 4.67
 -6 3 -6 30.85 3.77
 6 3 6 26.34 3.64
 -6 3 -7 30.65 3.9
 -6 3 -7 29.14 4.99
 -6 3 -7 25.58 4.66
 -6 3 -7 28.75 3.85
 -6 3 -7 35.06 3.93
 -6 -3 -7 33.67 3.51
 -6 3 -7 24.66 3.59
 -6 -3 -7 34.13 3.93
 -6 3 -7 36.75 3.88
 -6 -3 -7 31.01 4.16
 -6 3 -8 7.46 2.98
 -6 3 -8 -0.29 2.26
 -6 3 -8 4.17 2.91
 -6 -3 -8 1.69 2.48
 -6 3 -8 -0.29 1.86
 -6 -3 -8 1.67 2.2
 -6 3 -8 1.5 2.27
 -6 3 -8 4.01 2.25
 -6 -3 -8 7.09 3.04
 -6 3 -9 51.03 4.73
 -6 -3 -9 44.98 4.93
 -6 3 -9 43.16 4.74
 -6 3 -9 57.02 7.05
 -6 3 -9 36.34 4.41
 -6 3 -9 45.21 4.6
 -6 3 -9 54.76 6.63
 -6 3 -9 50.56 4.83
 6 3 9 40.65 5.17
 -6 -3 -9 48.23 4.84
 -6 -3 -9 38.81 4.12
 -6 -3 -10 54.23 5.66
 -6 3 -10 61.11 5.71
 -6 3 -10 46.79 7.04
 -6 -3 -10 65.37 5.6
 -6 3 -10 58.09 5.25
 -6 3 -10 57.16 5.5
 -6 3 -10 56.85 7.14
 -6 3 -10 55.3 5.2
 6 3 10 44.26 5.62
 -6 -3 -10 56.96 4.85
 -6 3 -10 60.98 5.38
 -6 3 -11 9.84 3.27
 -6 3 -11 5.85 3.6
 -6 3 -11 9.91 3.15
 -6 3 -11 10.39 2.95
 -6 3 -11 14.99 3.21
 -6 3 -11 9.09 3.72
 -6 -3 -11 8.33 3.52
 6 3 11 13.37 3.57
 -6 -3 -11 17.82 3.97
 -6 3 -11 12.49 3.2
 -6 3 -11 9.18 3.02
 -6 3 -12 45.08 4.63
 -6 3 -12 39.63 4.69
 -6 3 -12 37.86 4.87
 -6 3 -12 40.4 6.61
 -6 -3 -12 41.69 5.21
 -6 -3 -12 41.75 5.17
 -6 3 -12 40.59 4.73
 6 3 12 42.76 6.05
 -6 3 -12 49.33 5.32
 -6 3 -12 39 4.57
 -6 3 -13 28.25 4.36
 -6 3 -13 23.74 3.95
 -6 3 -13 16.87 3.56
 -6 3 -13 26.18 5.6
 -6 -3 -13 20.58 4.45
 -6 3 -13 15.97 3.51
 6 3 13 19.64 4.65
 -6 3 -13 22.87 3.61
 -6 3 -13 25.11 3.92
 -6 -3 -13 27.21 4.51
 -6 3 -14 4.51 3.13
 -6 3 -14 5.85 2.99
 -6 3 -14 5.47 3.02
 -6 3 -14 1.65 3.46
 -6 3 -14 4.51 2.63
 6 3 14 5.63 3.5
 -6 3 -14 5.82 3.14
 -6 -3 -14 4.13 3.51
 -6 3 -14 5.69 2.6
 -6 -3 -14 6.18 3.45
 -6 3 -15 2.19 2.58
 -6 3 -15 3.11 3.03
 -6 3 -15 1.99 2.82
 -6 3 -15 4.6 2.9
 6 3 15 1.94 3.02
 -6 3 -15 2.38 3.09
 -6 -3 -15 2.11 3.56
 -6 3 -15 3.78 2.33
 -6 -3 -15 1.03 3
 -6 3 -16 3.23 2.64
 -6 3 -16 2.7 2.88
 -6 3 -16 3.08 2.88
 6 3 16 0.66 3.27
 -6 -3 -16 1.34 3.35
 -6 3 -16 4.66 3.18
 -6 -3 -16 -0.35 3.81
 -6 -3 -16 2.86 3.2
 -6 3 -16 -0.3 3.05
 -6 3 -17 4.82 2.83
 -6 3 -17 1.65 2.77
 -6 3 -17 3.23 3.03
 6 3 17 3.89 3.56
 -6 3 -17 3.04 2.69
 -6 -3 -17 -1.61 3.17
 -6 -3 -17 5.16 2.92
 -6 -3 -17 2.42 3.52
 6 3 18 33.79 5.98
 -6 3 -19 60.77 5.73
 -6 -3 -19 64.06 6.04
 -6 -3 -19 50.66 5.47
 -6 3 -19 60.81 5.97
 -6 3 -19 56.04 5.37
 -6 -3 -20 31.75 4.53
 -6 -3 -20 30.73 4.07
 -6 3 -20 33.7 4.09
 -6 3 -20 39.41 4.57
 -6 3 -20 35.25 4.42
 -6 3 -21 16.89 3.52
 -6 -3 -21 20.09 3.82
 -6 3 -21 19.18 3.55
 -6 -3 -21 19.07 3.19
 -6 -3 -22 40.73 3.91
 -6 3 -22 48.68 4.54
 -6 3 -22 46.85 4.55
 -6 -3 -22 48.14 4.55
 -6 -3 -23 7.2 1.85
 -6 3 -23 13.19 2.63
 -6 -3 -23 13.38 2.79
 -6 3 -24 5.55 1.89
 -6 -3 -24 7.69 2.05
 -6 -3 -25 3.47 1.51
 -6 4 24 8.65 1.5
 -6 4 23 44.24 3.46
 6 4 -23 37.6 2.9
 6 4 -23 45.02 3.56
 -6 4 22 37.87 3.63
 6 4 -22 31.07 2.85
 6 4 -22 42.15 3.82
 6 4 -22 32.96 3.13
 -6 4 21 73.53 5.29
 -6 4 21 53.69 4.37
 6 4 -21 64.88 4.55
 6 4 -21 72.9 5.35
 6 4 -21 67.91 4.88
 -6 4 20 46.18 4.64
 -6 4 20 40.69 4.05
 6 4 -20 49.75 4.77
 6 4 -20 50.4 4.44
 6 4 -20 42.68 4.01
 -6 4 19 61.09 5.71
 6 4 -19 57.48 5.56
 -6 4 18 43.89 4.95
 -6 4 17 66.94 7.84
 -6 -4 17 64.66 8.8
 -6 4 16 56.44 5.86
 -6 4 16 58.46 7.62
 -6 -4 16 50.55 8.31
 -6 4 15 191.89 11.69
 -6 -4 15 205.78 16.51
 -6 4 15 192.42 14.97
 -6 4 14 24.72 4.33
 -6 -4 14 30.74 7.16
 -6 4 14 25.84 5.6
 6 4 -14 23.41 3.34
 -6 4 13 20.26 5.49
 6 4 -13 10.55 3.7
 -6 4 13 16.94 4.12
 -6 4 13 16.85 3.8
 -6 -4 13 18.03 6.05
 6 4 -13 13.56 2.78
 -6 4 12 207.31 15.53
 6 4 -12 182.78 14.27
 -6 4 12 165.08 12.81
 -6 4 12 216.02 11.93
 -6 -4 12 245.17 17.73
 6 4 -12 209.79 11.25
 -6 4 11 137.71 9.08
 -6 4 11 143.03 12.37
 -6 -4 11 146.54 13.61
 -6 4 11 133.94 10.58
 6 4 -11 138.38 11.79
 -6 4 10 11.5 4.22
 -6 4 10 8.86 3.03
 6 4 -10 7.17 3.4
 -6 4 10 11.18 3.33
 -6 4 9 18.03 5.12
 -6 4 9 10.84 2.88
 -6 4 9 16.31 3.59
 6 4 -9 9.27 3.3
 -6 4 8 3.32 3.71
 -6 4 8 4.98 2.57
 6 4 -8 2.33 2.72
 -6 4 8 2.86 2.36
 -6 4 7 107.79 7.27
 6 4 -7 115.49 9.68
 -6 4 7 125.47 8.98
 -6 4 7 126.65 10.81
 -6 4 6 14.3 2.78
 6 4 -6 14.93 3.58
 -6 4 6 21.7 4.68
 6 4 -6 21.61 2.92
 -6 4 5 179.6 12.58
 6 4 -5 164.3 9.05
 -6 4 5 162.58 8.93
 6 4 -5 154.51 11.05
 6 4 -4 5.9 2.41
 -6 4 4 1.64 3.1
 -6 4 4 2.6 1.9
 6 4 -4 2.47 1.75
 -6 4 3 37.06 5.16
 6 4 -3 38.63 4.85
 6 4 -3 39.96 3.67
 -6 4 3 29.49 3.47
 -6 4 3 37.85 3.53
 6 4 -2 2.11 1.55
 -6 4 2 3.01 2.7
 -6 4 2 3.11 1.89
 -6 4 2 2.32 1.72
 -6 4 1 154.2 10.78
 -6 4 1 137.02 8.23
 -6 4 0 39.49 4.06
 -6 4 0 49.71 5.75
 6 4 0 40.58 3.93
 -6 4 0 40 5.14
 6 4 1 7.07 2.24
 -6 4 -1 5.11 2.68
 -6 4 -1 5.74 2.07
 -6 4 -1 4.42 2.35
 -6 4 -1 2.87 2.3
 -6 4 -2 52.91 6.02
 -6 4 -2 51.52 5.87
 6 4 2 54.6 4.43
 -6 4 -2 58.7 6.08
 -6 4 -2 53.61 4.86
 6 4 2 55.57 4.28
 6 4 3 9.59 2.36
 -6 4 -3 7.33 2.7
 6 4 3 7.31 2.15
 -6 4 -3 10.15 2.94
 -6 4 -3 8.09 2.71
 -6 4 -3 6.94 2.64
 -6 4 -3 9.57 3.13
 6 4 4 1.17 1.8
 6 4 4 2.25 1.78
 -6 4 -4 3.71 2.22
 -6 4 -4 2.62 2.45
 -6 4 -4 1.45 2.15
 -6 4 -4 2.71 2.43
 -6 4 -4 -0.46 2.37
 -6 4 -5 15.44 3.7
 -6 4 -5 18.65 3.2
 -6 4 -5 15.83 4.08
 -6 4 -5 18.13 3.89
 6 4 5 19.26 2.79
 -6 -4 -5 17.44 3.41
 -6 4 -5 13.08 3.14
 -6 4 -6 0.32 2.68
 -6 4 -6 2.51 2.17
 -6 -4 -6 -1.79 2.73
 -6 -4 -6 -0.31 3
 6 4 6 0.22 1.85
 -6 4 -6 3.36 2.37
 -6 4 -6 0.91 2.27
 -6 4 -6 5.42 2.88
 -6 4 -6 1.15 2.12
 -6 4 -7 9.87 3.08
 6 4 7 3.66 2.57
 6 4 7 6.53 2.28
 -6 4 -7 7.59 2.6
 -6 4 -7 5.87 2.56
 -6 -4 -7 8.24 3.12
 -6 4 -7 5.47 2.68
 -6 4 -7 11.52 3.7
 -6 -4 -7 7.49 3.03
 -6 -4 -7 8.91 2.43
 -6 4 -8 3.06 2.42
 -6 -4 -8 -2.63 3.32
 -6 4 -8 3.4 2.53
 6 4 8 3.89 2.53
 6 4 8 1.48 2.04
 -6 4 -8 4.75 2.85
 -6 -4 -8 0.56 2.76
 -6 -4 -8 2.65 2.04
 -6 4 -8 2.01 2.84
 -6 4 -8 0.93 2.15
 -6 4 -9 -0.33 2.36
 -6 4 -9 -0.71 2.36
 -6 4 -9 0.69 2.33
 -6 4 -9 -2.07 2.61
 -6 -4 -9 -1.19 3.28
 -6 4 -9 -1.43 2.63
 6 4 9 -1.04 2.58
 -6 4 -9 1.36 2.67
 6 4 9 0.52 2.2
 -6 -4 -9 -1.37 3.28
 6 4 10 2.21 2.15
 -6 4 -10 3.74 3
 -6 4 -10 1.09 2.41
 6 4 10 1.1 2.51
 -6 4 -10 1.45 3.05
 -6 4 -10 4.46 2.45
 -6 4 -10 7.04 2.88
 -6 -4 -10 3.17 3.21
 -6 -4 -10 3.44 3.42
 -6 4 -11 10.87 3.5
 6 4 11 6.98 3.26
 -6 4 -11 11.48 4.35
 -6 4 -11 8.25 2.9
 -6 4 -11 9.78 3.02
 -6 -4 -11 9.76 3.9
 -6 -4 -11 11.82 3.84
 -6 4 -12 0.38 2.67
 -6 4 -12 -0.97 3.04
 -6 -4 -12 -2.05 3.86
 -6 4 -12 -0.8 3.06
 -6 4 -12 0.75 2.47
 -6 -4 -12 -1.47 3.62
 6 4 12 -2.44 3.23
 -6 4 -13 10.69 4.35
 6 4 13 5.06 3.47
 -6 4 -13 4.22 2.59
 -6 4 -13 4.6 3.09
 -6 4 -13 5 3.04
 -6 -4 -13 1.47 3.35
 -6 -4 -13 2.81 3.25
 6 4 14 66.96 7.78
 -6 4 -14 53.14 5.83
 -6 -4 -14 59.75 6.23
 -6 4 -14 45.52 5.49
 -6 -4 -14 60.23 6.18
 -6 4 -14 50.57 5.52
 6 4 15 -0.64 3.01
 -6 4 -15 3.6 2.91
 -6 -4 -15 -0.35 3.4
 -6 -4 -15 -0.35 3.26
 -6 4 -15 6.35 2.95
 -6 4 -15 1.54 2.54
 6 4 16 4.41 3.08
 -6 -4 -16 -0.34 3.78
 -6 4 -16 5.01 3.08
 -6 4 -16 5.44 3.01
 -6 4 -16 2.26 2.51
 -6 -4 -17 2.75 3.09
 -6 4 -18 4.04 2.53
 -6 4 -18 -0.34 2.3
 -6 -4 -18 5.26 2.75
 -6 -4 -18 6.1 3.35
 6 4 19 0.71 2.16
 -6 4 -19 1.59 2.49
 -6 4 -19 2.77 2.45
 -6 -4 -19 2.47 2.4
 -6 -4 -19 2.21 3.14
 6 4 20 8.54 2.41
 -6 -4 -20 13.23 2.98
 -6 4 -20 15.66 2.96
 -6 4 -20 13.15 3.01
 -6 -4 -20 10.69 3.3
 6 4 21 0.16 1.64
 -6 4 -21 2.36 2.11
 -6 -4 -21 3.32 2.63
 -6 -4 -21 2.66 1.81
 -6 4 -21 1.86 2.04
 6 4 22 0.42 1.23
 -6 -4 -22 2.23 2.13
 -6 -4 -22 -0.44 1.4
 -6 4 -22 0.17 2.02
 -6 4 -22 1.97 1.76
 -6 -4 -23 2.94 1.82
 -6 4 -23 -0.95 1.57
 6 5 -22 39.92 2.93
 -6 5 22 35.61 2.79
 6 5 -21 4.88 1.42
 -6 5 21 6.87 1.94
 6 5 -21 4.76 1.98
 6 5 -20 37.47 3.37
 6 5 -20 38.09 3.16
 -6 5 20 43.05 3.82
 6 5 -20 47.73 3.98
 6 5 -19 0.2 2.25
 -6 5 19 1.08 2.15
 6 5 -19 0.6 1.79
 -6 5 19 2.99 1.8
 -6 5 18 41.18 3.98
 6 5 -18 49.86 4.68
 -6 5 18 49.18 4.7
 -6 5 17 4.37 2.31
 6 5 -17 1.29 2.68
 -6 5 17 4.65 2.59
 -6 5 16 55.7 5.5
 -6 5 16 53.62 4.94
 -6 5 15 22.05 3.57
 -6 -5 15 21.85 6.01
 -6 5 15 25.38 4.05
 -6 -5 14 145.38 13.34
 -6 5 14 115.96 11.19
 -6 5 13 2.94 3.43
 6 5 -13 -0.7 2.94
 -6 -5 13 8.98 5.34
 -6 5 13 2.63 2.96
 -6 5 12 181.3 10.95
 6 5 -12 170 13.79
 -6 -5 12 212.72 16.73
 -6 5 12 185.65 14.58
 -6 5 11 -0.77 3.68
 6 5 -11 0.73 3.08
 -6 -5 11 4.55 4.54
 -6 5 11 -0.32 2.85
 -6 5 10 174.36 14.07
 6 5 -10 169.51 13.59
 -6 5 10 167.45 10.22
 6 5 -9 2.82 2.87
 -6 5 9 0.61 2.57
 -6 5 9 0.76 3.48
 -6 5 8 80.91 9.38
 6 5 -8 62.11 7.91
 -6 5 8 77.9 6.23
 6 5 -7 5.93 3.08
 -6 5 7 6.11 2.64
 -6 5 7 1.46 3.58
 6 5 -6 161.56 9.62
 -6 5 6 162.13 9.4
 -6 5 6 151.73 12.8
 6 5 -6 167.66 12.55
 6 5 -5 18.64 4.21
 -6 5 5 18.55 4.79
 -6 5 5 18.46 3.2
 6 5 -5 16.3 3.04
 6 5 -4 344.22 19.73
 6 5 -4 334.58 16.52
 -6 5 4 357.87 16.24
 -6 5 4 328.68 20.34
 -6 5 3 4.9 2.18
 6 5 -3 7.26 2.3
 -6 5 3 10.32 3.89
 6 5 -3 3.96 2.78
 6 5 -2 146.74 11.03
 -6 5 2 144.56 11.6
 6 5 -2 134.83 8.5
 -6 5 2 141.65 8.2
 -6 5 2 153.03 11.14
 -6 5 1 3.07 3.54
 6 5 -1 3.8 2.66
 6 5 -1 0.27 1.9
 -6 5 1 1.75 2.14
 -6 5 1 0.55 2.18
 -6 5 1 2.41 2.12
 -6 5 0 22.23 3.13
 -6 5 0 24.76 4.91
 -6 5 0 17.08 3.23
 -6 5 0 22.4 4.27
 6 5 1 11.48 3.02
 -6 5 -1 15.05 3.71
 -6 5 -1 11.74 2.95
 -6 5 -1 18.48 4.49
 -6 5 -2 71.82 6.09
 -6 5 -2 83.88 7.99
 6 5 2 69.69 5.76
 -6 5 -2 70.63 7.66
 -6 5 -3 0.58 2.29
 -6 5 -3 2.36 2.55
 -6 5 -3 -0.58 3.14
 6 5 3 -1.28 2.3
 -6 5 -3 -0.68 2.63
 -6 5 -4 101.03 7.6
 -6 5 -4 108 9.48
 -6 5 -4 110.46 9.71
 6 5 4 101.41 6.94
 -6 5 -4 91.69 8.86
 6 5 4 99.89 6.86
 -6 5 -5 7.66 3.15
 -6 5 -5 17.53 4.01
 6 5 5 12.53 2.9
 -6 5 -5 11 3.71
 6 5 5 13.67 3.04
 -6 5 -5 11.45 3.19
 6 5 6 25.68 3.61
 -6 5 -6 32.85 5.43
 -6 5 -6 30.05 4.28
 -6 -5 -6 26.51 4.78
 6 5 6 29.53 3.85
 -6 5 -6 16.58 3.57
 -6 5 -7 47.26 5.44
 -6 5 -7 46.55 4.9
 -6 -5 -7 39.92 5.58
 -6 5 -7 44.52 6.06
 -6 5 -7 38.27 6.23
 6 5 7 52.73 4.97
 -6 5 -8 11.2 3.09
 -6 5 -8 3.53 2.79
 -6 5 -8 4.96 3.01
 -6 5 -8 4.06 2.85
 -6 -5 -8 4.48 3.45
 6 5 8 3.21 2.44
 6 5 9 26.1 3.89
 -6 5 -9 33.38 4.48
 -6 5 -9 30.04 5.97
 -6 5 -9 18.51 3.88
 -6 -5 -9 42.44 5.37
 -6 -5 -9 33.81 5.21
 -6 5 -9 26.95 4.12
 6 5 10 4.31 2.66
 -6 5 -10 -0.32 3.05
 -6 5 -10 6.05 3.45
 -6 5 -10 4.27 3.12
 -6 -5 -10 3.66 3.51
 -6 -5 -10 4.23 3.7
 -6 5 -10 4.79 2.76
 6 5 11 2.82 2.41
 -6 5 -11 0.97 2.68
 -6 5 -11 4.63 3.52
 -6 5 -11 0.39 2.74
 -6 -5 -11 1.36 3.51
 -6 -5 -11 1.54 3.59
 -6 5 -11 -1.87 2.62
 6 5 12 2.2 2.63
 -6 -5 -12 -0.69 3.73
 -6 5 -12 0.38 2.69
 -6 5 -12 2.32 3.34
 -6 5 -12 0.77 2.94
 -6 5 -12 -0.32 2.64
 -6 -5 -12 0.76 3.7
 -6 -5 -13 1.84 3.49
 -6 5 -13 1.51 2.49
 -6 5 -13 0.37 2.87
 -6 -5 -13 0.68 3.5
 -6 5 -13 0.32 2.85
 6 5 15 5.16 2.67
 -6 5 -15 6.72 2.8
 -6 -5 -15 3.56 3.21
 -6 -5 -15 6.4 3.8
 -6 5 -15 2.66 2.58
 6 5 16 1.32 2.44
 -6 5 -16 2.66 2.6
 -6 -5 -16 4.66 3.03
 -6 -5 -16 0.6 3.26
 -6 5 -16 1.66 2.44
 -6 5 -17 9.19 2.85
 6 5 17 13.19 2.74
 -6 5 -17 11.9 2.91
 -6 -5 -17 9.4 2.99
 -6 -5 -17 10.97 3.48
 -6 -5 -17 12.03 3.36
 -6 5 -18 14.96 2.92
 -6 -5 -18 12.46 3.36
 -6 -5 -18 6.98 2.79
 6 5 18 10.04 2.46
 -6 5 -18 12.57 2.77
 -6 5 -19 2.22 2.04
 -6 -5 -19 1.06 2.49
 6 5 19 1.45 1.67
 -6 -5 -19 -2.18 2.32
 -6 5 -19 -0.24 2.06
 -6 5 -20 2.41 1.92
 6 5 20 0.11 1.37
 -6 -5 -20 -0.37 1.88
 -6 5 -20 -0.6 1.81
 -6 5 -21 2.11 1.54
 -6 5 -21 0.7 1.64
 -6 -5 -21 0.77 1.26
 -6 5 -22 1.55 1.16
 -6 5 -22 0.31 1.25
 -6 6 20 74.86 4.22
 6 6 -19 1.06 1.14
 -6 6 19 1.06 1.53
 6 6 -19 -0.6 1.42
 -6 6 18 77.93 4.95
 6 6 -18 68.02 4.52
 -6 6 17 8.34 2.38
 6 6 -17 6.16 2.12
 -6 6 16 98.47 6.42
 6 6 -16 102.95 6.15
 -6 6 16 84.92 5.69
 6 6 -15 14.37 2.82
 6 6 -15 12.04 2.33
 -6 6 15 9.08 2.87
 -6 6 15 11.48 2.55
 -6 6 14 147.02 8.53
 6 6 -14 143.22 8.31
 -6 6 14 150.82 8.98
 6 6 -14 147.58 8.61
 6 6 -13 34.88 4.12
 -6 6 13 31.21 3.89
 -6 6 13 29.16 4.18
 6 6 -13 29.45 3.88
 -6 6 12 230.73 12.02
 -6 6 12 230.32 12.48
 -6 6 11 24.76 5.5
 -6 6 11 28.88 4.12
 -6 -6 11 30.09 7.03
 -6 6 10 260.35 17.64
 6 6 -10 227.7 16.61
 -6 6 9 76.75 9.3
 6 6 -9 73.84 8.88
 6 6 -8 106.95 10.43
 -6 6 8 106.15 7.43
 -6 6 8 98.71 10.55
 -6 6 7 27.44 6
 -6 6 7 26.64 4.87
 -6 6 7 26.73 4
 6 6 -7 19.24 4.96
 -6 6 6 210.38 15.82
 -6 6 6 174.62 13.39
 6 6 -6 200.89 14.89
 -6 6 6 217.46 11.39
 6 6 -6 202.65 11.55
 6 6 -5 35.44 6.15
 6 6 -5 39.42 4.56
 -6 6 5 46.32 6.15
 -6 6 5 36.93 6.78
 6 6 -5 33.26 5.94
 -6 6 5 48.58 4.74
 -6 6 4 376.07 22.6
 6 6 -4 389.79 18.22
 -6 6 4 324.55 20.21
 6 6 -4 354.37 21.46
 -6 6 4 386.78 17.64
 -6 6 3 112.52 11.06
 6 6 -3 124.98 8.17
 -6 6 3 110.25 9.73
 6 6 -3 101.56 9.97
 -6 6 3 127.34 7.89
 -6 6 2 303.34 19.17
 -6 6 2 265.45 17
 6 6 -2 284.28 14.75
 -6 6 2 294.33 14.15
 6 6 -2 273.34 17.87
 6 6 -1 138.53 8.72
 6 6 -1 124.59 11
 -6 6 1 140.98 11.01
 -6 6 1 124.99 7.93
 -6 6 1 121.17 11.46
 6 6 0 281 14.47
 6 6 0 261.93 17.32
 -6 6 0 297.7 17.52
 -6 6 0 265.61 13.6
 -6 6 0 312.67 18.93
 6 6 1 183.8 13.96
 -6 6 -1 194.78 14.62
 6 6 1 213.19 11.66
 -6 6 -1 202.68 13.92
 -6 6 -2 321.4 16.28
 -6 6 -2 311.82 19.77
 -6 6 -2 320.31 19.02
 -6 6 -3 305.53 19.28
 -6 6 -3 306.48 15.97
 6 6 3 312.8 15.56
 -6 6 -4 189.85 14.32
 -6 6 -4 214.86 12.27
 6 6 4 213 11.68
 -6 6 -5 99.22 9.51
 -6 6 -5 80.49 8.52
 -6 6 -5 87.75 7.13
 6 6 5 74.64 6.33
 -6 -6 -5 90.05 7.89
 -6 6 -6 167.52 13.08
 -6 6 -6 162.93 12.87
 -6 -6 -6 181.5 11.4
 6 6 6 171.35 10.1
 -6 6 -6 176.92 10.94
 -6 6 -7 191.68 11.73
 -6 6 -7 202.74 11.79
 -6 6 -7 183.41 11.03
 6 6 7 197.73 11.2
 -6 -6 -7 199.14 12.31
 -6 6 -7 213.67 14.69
 -6 6 -8 196.16 11.98
 -6 6 -8 204.17 11.91
 -6 6 -8 194.7 11.32
 -6 6 -8 170.46 13.89
 -6 -6 -8 220.44 12.63
 6 6 8 211.3 11.51
 -6 6 -9 167.97 10.35
 -6 6 -9 145.12 12.24
 -6 -6 -11 347.97 17.55
 -6 6 -11 333.45 16.41
 6 6 11 330.76 16.4
 -6 6 -12 213.18 11.94
 -6 -6 -12 193.15 11.98
 -6 6 -12 207.96 11.31
 6 6 12 201.64 11.24
 -6 6 -13 247.35 13.06
 -6 -6 -13 244.79 13.06
 -6 6 -13 236.44 12.25
 6 6 13 213.21 12.01
 -6 6 -14 176.57 10.33
 -6 -6 -14 169.62 10.29
 -6 6 -14 186.61 9.88
 6 6 14 162.88 9.5
 -6 6 -15 145.81 8.71
 6 6 15 127.37 7.84
 -6 -6 -15 145.9 8.6
 -6 6 -15 138.89 8.12
 -6 -6 -16 170.82 10.08
 -6 6 -16 181.71 9.83
 6 6 16 162.81 8.8
 -6 -6 -16 168.83 9.28
 -6 6 -16 174.99 9.23
 -6 6 -17 148.9 7.17
 -6 6 -17 136.56 7.43
 -6 -6 -17 107.45 7.35
 -6 6 -18 163.57 8.23
 -6 6 -18 181.46 8.8
 -6 -6 -18 151.08 8.62
 -6 6 -19 117.25 5.77
 -6 6 -19 115.65 6.16
 -6 6 -20 91.21 4.64
 -6 6 -20 72.57 4.21
 -6 7 17 10.25 1.55
 -6 7 16 58.65 3.91
 -6 7 15 29.09 2.92
 -6 7 14 70.49 4.52
 6 7 -14 44 3.34
 6 7 -13 7.38 2.1
 -6 7 13 9.35 2.43
 -6 7 12 126.25 7.07
 6 7 -12 94.78 6.37
 -6 7 11 14.06 2.98
 -6 7 10 208.43 10.97
 -6 7 9 20.42 3.38
 -6 7 8 220.25 11.56
 -6 7 7 18.31 3.36
 -6 7 6 84.81 6.27
 -6 7 5 99.12 6.72
 -6 7 4 75.94 9
 6 7 -4 83.96 6.29
 -6 7 4 74.81 5.82
 -6 7 3 28.71 3.72
 6 7 -3 26.64 3.72
 -6 7 3 26.18 5.73
 -6 7 2 127.08 11.47
 6 7 -2 129.03 8.25
 -6 7 2 121.74 7.67
 -6 7 1 10.9 2.73
 -6 7 1 10.73 4.32
 6 7 -1 4.85 2.29
 6 7 0 121 8.01
 -6 7 0 114.15 10.91
 -6 7 -1 4.84 3.52
 6 7 1 0.61 2.17
 6 7 2 116.23 7.95
 -6 7 -2 121.24 10.98
 6 7 3 39.75 4.38
 -6 -7 -3 36.12 5.63
 -6 7 -3 37.69 6.37
 6 7 4 25.1 3.64
 -6 -7 -4 28.29 4.76
 -6 7 -5 57.37 5.54
 -6 -7 -5 72.23 6.65
 -6 7 -6 28.34 3.93
 -6 -7 -6 25.15 4.68
 -6 7 -7 1.88 2.25
 -6 -7 -7 -0.35 3.32
 -6 7 -8 14.05 3.07
 -6 7 -8 10.92 2.8
 -6 -7 -8 12.5 4.05
 -6 7 -9 5.33 2.48
 -6 7 -9 6.84 2.49
 -6 -7 -9 6.12 3.26
 -6 7 -10 5.41 2.4
 -6 7 -10 4.1 2.18
 -6 -7 -10 2.12 3.04
 -6 7 -11 18.32 3.07
 -6 -7 -11 16.12 3.56
 -6 7 -11 17.34 2.76
 -6 -7 -12 9.96 3.11
 -6 7 -12 13.75 2.81
 -6 7 -12 9.06 2.28
 -6 -7 -13 19.35 3.21
 -6 7 -13 17.71 2.79
 -6 7 -13 17.24 2.53
 -6 -7 -14 -0.71 2.15
 -6 7 -14 -1 1.75
 -6 7 -14 0.29 1.49
 -6 7 -15 5.66 1.77
 -6 -7 -15 6.43 1.97
 -6 7 -15 7.44 1.64
 -6 -7 -15 5.79 2.19
 -6 7 -16 4.33 1.43
 -6 7 -16 2.02 1.22
 -6 -7 -16 2.35 1.57
 -6 7 -17 0.41 0.99
 -6 8 12 23.85 2.23
 -6 8 11 145.86 7.11
 6 8 -10 35.4 3.12
 -6 8 10 53 3.53
 -6 8 9 156.76 7.88
 -6 8 8 126.77 6.86
 -6 8 7 215.22 9.41
 -6 -8 7 158.25 8.93
 -6 -8 6 93.99 6.57
 -6 8 6 112.9 6.28
 -6 8 5 340.99 14.34
 -6 -8 5 283.46 14.87
 -6 8 4 79.69 5.2
 -6 -8 4 64.14 5.98
 -6 8 3 289.23 12.92
 -6 -8 3 262.85 14.11
 -6 8 2 83.66 5.47
 -6 -8 2 91.36 7.18
 -6 -8 1 324.2 16.22
 6 8 0 98.8 6.27
 -6 -8 0 94.24 7.55
 6 8 1 273.2 13.15
 -6 -8 -1 282.69 14.54
 6 8 2 121.64 7.37
 -6 -8 -2 138.13 8.97
 6 8 3 280.85 13.69
 -6 8 -3 307.48 14.42
 -6 -8 -3 312.05 15.32
 -6 8 -4 183.43 9.39
 -6 -8 -4 177.52 10.13
 -6 8 -5 476.31 19.46
 -6 -8 -5 460.53 20.04
 -6 8 -6 131.31 7.35
 -6 -8 -6 121.62 7.86
 -6 8 -7 378.91 15.21
 -6 -8 -7 370.19 15.72
 -6 8 -8 79.69 4.97
 -6 -8 -8 67.34 5.22
 -6 8 -9 337.48 14.95
 -6 -8 -9 324.59 15.16
 -6 8 -10 134.51 7.32
 -6 -8 -10 134.98 7.46
 -6 8 -11 361.31 14.97
 -6 -8 -11 325.79 14.77
 -6 -8 -12 79.11 5.18
 -6 8 -12 94.11 5.03
 -6 9 2 18.4 1.93
 -6 9 1 21.42 2.1
 -6 9 0 18.85 2.02
 -6 9 -1 10.89 1.65
 -6 -9 -1 10.39 2.12
 -6 9 -2 5.17 1.29
 -6 -9 -2 3.19 1.77
 -6 9 -3 9.56 1.52
 -6 -9 -3 9.3 1.91
 -7 0 26 -0.11 1.21
 7 0 -26 2.25 1.35
 7 0 -25 98.71 5.69
 7 0 -24 -3.22 2.34
 7 0 -23 50.96 4.24
 7 0 -22 0.23 1.98
 7 0 -22 2.05 2.17
 7 0 -21 280.14 13.58
 7 0 -21 256.73 12.83
 7 0 -21 265.38 13.79
 7 0 -20 -0.24 2.39
 -7 0 20 0.69 3.39
 -7 0 19 126.85 11.9
 7 0 -19 142.28 9.3
 7 0 -19 151.64 9.26
 -7 0 18 8.32 4.36
 7 0 -18 -0.64 2.83
 7 0 -18 4.41 2.85
 7 0 -17 281.81 14.58
 -7 0 17 279.85 19.18
 7 0 -17 321.53 15.69
 7 0 -17 288.1 15.09
 7 0 -16 1.85 2.43
 7 0 -16 -0.68 2.78
 7 0 -16 -0.97 2.76
 -7 0 16 3.76 4.05
 7 0 -15 296.11 15.31
 -7 0 15 298.61 19.49
 7 0 -14 0.95 2.4
 -7 0 14 -2.12 4.37
 7 0 -13 281.88 14.45
 -7 0 13 273.94 17.92
 7 0 -12 0.58 2.24
 7 0 -12 2.11 2.36
 -7 0 12 0.63 3.59
 7 0 -11 1172.1 48.41
 -7 0 11 1235 52.74
 7 0 -11 1189.98 48.23
 -7 0 10 3.87 3.24
 7 0 -10 0.53 2
 -7 0 9 380.41 20.14
 7 0 -9 357.83 16.9
 7 0 -8 0.7 1.8
 7 0 -7 1747.62 68.23
 -7 0 6 -0.38 2.85
 7 0 -6 -0.2 1.63
 -7 0 5 1249.55 51.49
 -7 0 4 -0.61 2.17
 -7 0 3 1089.43 44.37
 -7 0 2 0.45 2.01
 -7 0 1 264.46 12.47
 -7 0 0 1.22 1.46
 -7 0 -1 1276.04 51.42
 -7 0 -2 2.51 1.73
 -7 0 -3 1883.59 72.27
 -7 0 -3 1750.74 71.62
 -7 0 -4 0.32 1.6
 -7 0 -4 -0.34 1.67
 -7 0 -5 612.63 26.81
 -7 0 -5 566.34 26.58
 -7 0 -6 -0.87 1.82
 -7 0 -6 -0.71 2.17
 -7 0 -6 -0.38 1.97
 -7 0 -6 -1.55 2.48
 -7 0 -7 584.53 26.14
 -7 0 -7 608.79 26.19
 7 0 7 666.08 26.91
 -7 0 -7 633.86 26.69
 -7 0 -7 588.38 28.32
 -7 0 -8 1.73 2.15
 -7 0 -8 0.28 2.15
 -7 0 -8 1.35 2.27
 7 0 8 -1.17 1.76
 -7 0 -8 0.24 1.96
 -7 0 -9 188.52 10.54
 -7 0 -9 199.73 10.77
 7 0 9 188.66 10.62
 -7 0 -9 180.29 9.35
 -7 0 -9 168.62 9.01
 -7 0 -9 177.34 9.78
 -7 0 -9 186.76 10.12
 -7 0 -9 190.03 12.44
 -7 0 -9 170.52 9.86
 -7 0 -9 181.98 12
 -7 0 -10 -0.24 2.84
 -7 0 -10 1.02 2.34
 -7 0 -10 2.7 2.35
 -7 0 -10 0.29 2.13
 -7 0 -10 2.21 2.46
 -7 0 -10 0.58 2.09
 -7 0 -10 0.84 1.55
 -7 0 -10 -0.81 1.89
 -7 0 -10 0.51 1.95
 -7 0 -11 231.99 12.57
 -7 0 -11 225.21 15.02
 -7 0 -11 220.61 12.03
 -7 0 -11 220.95 11.19
 -7 0 -11 218.51 11.91
 -7 0 -11 220.65 14.6
 -7 0 -11 237.84 12.51
 -7 0 -11 215.99 11.89
 -7 0 -11 229.04 12.02
 -7 0 -12 0.33 2.53
 -7 0 -12 0.29 2.59
 -7 0 -12 0.61 2.33
 -7 0 -12 1.83 2.28
 -7 0 -12 1.95 2.65
 -7 0 -12 -0.59 2.13
 -7 0 -12 -1.14 3.33
 -7 0 -12 1.19 2.24
 -7 0 -12 0.23 2.46
 -7 0 -13 830.67 36.01
 -7 0 -13 824.48 35.14
 -7 0 -13 874.38 36.25
 -7 0 -13 836.84 40.19
 -7 0 -13 889.4 36.68
 -7 0 -13 863.96 36.04
 -7 0 -13 834.41 36
 -7 0 -13 856.24 36.04
 -7 0 -14 -1.29 3.29
 -7 0 -14 -1.27 3.14
 -7 0 -14 0.63 2.48
 -7 0 -14 -2.08 2.87
 -7 0 -14 -0.33 2.5
 -7 0 -14 0.79 2.77
 -7 0 -14 0.62 2.26
 -7 0 -15 433.43 19.76
 -7 0 -15 363.19 18.35
 -7 0 -15 418.85 19.03
 -7 0 -15 403.9 19.4
 -7 0 -15 370.18 19.22
 -7 0 -15 396.39 19.37
 -7 0 -15 409.54 19.28
 -7 0 -16 1.42 2.58
 -7 0 -16 0.67 3.68
 -7 0 -16 -1.11 2.84
 -7 0 -16 -1.71 3.23
 -7 0 -16 -1.43 2.45
 -7 0 -17 65.3 6.04
 -7 0 -17 62.02 6.19
 -7 0 -17 49.56 5.27
 -7 0 -17 59.45 6.35
 -7 0 -17 69.61 6.42
 -7 0 -18 1.37 2.36
 -7 0 -18 0.33 3.4
 -7 0 -18 2.41 2.97
 -7 0 -19 65.25 5.98
 -7 0 -20 -1.51 2.17
 -7 0 -21 125.32 7.98
 -7 0 -22 -1.37 2.19
 -7 0 -23 16.56 2.7
 -7 1 26 129.5 6.07
 7 1 -26 114.08 5.93
 -7 1 25 2.7 1.63
 7 -1 -25 3.3 1.7
 7 1 -25 0.28 1.81
 7 -1 -24 196.47 8.86
 7 1 -24 153.49 7.98
 7 1 -23 26.96 3.09
 7 1 -23 26.21 3.19
 7 -1 -23 24.44 3.27
 7 1 -23 21.95 2.75
 7 1 -22 287.95 13.98
 7 -1 -22 289.25 13.8
 7 -1 -22 286.1 13.83
 7 1 -22 285.06 13.43
 7 1 -22 263.65 13.27
 7 1 -21 29.31 3.84
 7 1 -21 21.66 3.43
 7 1 -21 29.14 3.8
 7 1 -21 27.71 3.59
 7 -1 -21 27.76 3.73
 7 -1 -20 404.84 18.6
 7 1 -20 402.67 18.24
 -7 1 20 346.5 22.11
 -7 -1 20 375.73 22.65
 7 1 -20 375.05 17.83
 7 1 -19 85.84 6.9
 7 -1 -19 79.15 6.86
 -7 1 19 87.91 9.45
 -7 -1 19 93.97 10.09
 7 1 -18 204.79 11.76
 7 -1 -18 188.33 11.59
 -7 1 18 177.88 14.84
 -7 -1 18 209.25 15.71
 7 1 -18 200.43 11.44
 7 -1 -18 214.25 11.85
 7 -1 -17 19.28 3.61
 7 1 -17 19.81 3.78
 7 1 -17 12.24 3.25
 -7 1 17 15.12 5.26
 -7 -1 17 21.52 5.67
 7 -1 -17 12.16 3.46
 7 1 -16 550.36 24.1
 7 -1 -16 527.03 23.98
 -7 -1 16 572.04 29.46
 -7 1 16 498.04 28.27
 7 1 -16 467.9 22.77
 7 -1 -16 531.32 23.91
 -7 1 15 8.08 4.56
 -7 -1 15 3.75 3.98
 7 -1 -15 7.37 3.15
 7 1 -15 5.68 2.87
 7 -1 -15 3.23 2.8
 -7 -1 14 329.52 20.57
 -7 1 14 320.39 20.26
 7 -1 -14 322.72 16.32
 7 -1 -14 331 16.34
 7 1 -14 316.81 16.33
 -7 1 13 57.56 7.9
 -7 -1 13 65.6 8.15
 7 -1 -13 68.25 5.81
 7 -1 -13 60.16 5.66
 7 1 -13 69.84 5.86
 7 1 -12 492.03 21.76
 7 -1 -12 458.24 21.57
 -7 1 12 460.95 25.51
 -7 -1 12 483.18 26.18
 7 -1 -11 216.67 11.45
 7 1 -11 205.03 11.25
 -7 -1 11 207.15 14.72
 -7 1 11 200.5 14.13
 -7 -1 10 48.19 6.77
 7 1 -10 52.95 4.91
 7 -1 -10 65.37 5.25
 -7 1 10 50.74 6.82
 7 1 -9 243.68 12.16
 7 -1 -9 235.29 12.1
 -7 -1 9 234.33 15.18
 -7 1 9 243.49 14.95
 7 -1 -8 921.29 38.45
 7 1 -8 974.11 38.68
 -7 1 8 930.39 41.65
 7 -1 -8 964.44 39
 7 -1 -7 28.24 3.3
 7 -1 -7 34.75 3.71
 7 -1 -6 147.87 8.23
 -7 1 6 143.71 9.93
 -7 -1 6 137.46 10.17
 7 1 -5 31.8 4.41
 -7 1 5 32.98 4.45
 -7 -1 5 26.36 4.52
 -7 1 4 335.96 16.68
 -7 -1 4 313.26 17.11
 7 1 -4 364.2 17.41
 -7 1 3 47.97 4.68
 -7 -1 3 59.13 5.47
 7 1 -3 47.43 4.82
 -7 1 2 207.56 10.89
 -7 -1 2 206.53 11.14
 -7 -1 1 55.86 4.61
 -7 1 1 56.56 4.52
 -7 -1 0 126.19 7.38
 -7 1 0 134.47 7.32
 -7 -1 -1 53.01 4.28
 -7 1 -2 535.65 22.9
 -7 1 -2 550.2 24.75
 -7 1 -2 550.73 24.54
 -7 -1 -2 519.24 23.19
 -7 1 -3 18.22 2.41
 -7 1 -3 18.6 3.11
 -7 1 -3 18.54 3.25
 -7 -1 -3 15.01 2.53
 -7 1 -4 33.93 4.32
 -7 -1 -4 36.26 4.06
 -7 1 -4 40.54 4.59
 -7 -1 -5 180.97 9.86
 -7 1 -5 197.83 10.4
 -7 1 -5 175.06 11.29
 -7 -1 -5 192.42 10.9
 -7 1 -5 187.19 9.94
 -7 -1 -5 191.21 9.72
 -7 -1 -5 178.9 10.66
 -7 -1 -6 221.68 11.78
 -7 1 -6 244.99 12.37
 -7 -1 -6 234.38 12.25
 -7 1 -6 239.05 11.92
 -7 -1 -6 246.21 13.1
 -7 -1 -6 235.37 13.11
 -7 1 -6 226.86 11.85
 -7 -1 -6 238.86 11.67
 -7 -1 -7 318.95 15.3
 -7 -1 -7 306.79 14.37
 -7 1 -7 335.82 15.47
 -7 -1 -7 329.92 15.87
 -7 -1 -7 314.96 16.8
 -7 1 -7 333.06 15.81
 -7 1 -7 314.43 15.31
 -7 -1 -7 325.48 15.1
 -7 -1 -7 331.7 16.72
 -7 1 -8 273.81 16
 -7 1 -8 270.41 13.71
 -7 -1 -8 289.82 14.27
 -7 -1 -8 265.59 15.4
 -7 1 -8 263.21 13.79
 -7 1 -8 266.84 13.09
 -7 -1 -8 293.11 13.54
 -7 1 -8 278.47 13.66
 -7 -1 -8 277.18 13.65
 -7 -1 -8 280.99 12.87
 -7 1 -8 256.91 13.02
 -7 1 -8 261.93 13.1
 -7 -1 -9 88.32 6.34
 -7 1 -9 89 6.36
 -7 1 -9 103.03 8.88
 -7 1 -9 104.66 6.69
 -7 -1 -9 97.56 7.26
 -7 1 -9 104.08 7.08
 -7 -1 -9 95.05 6.23
 -7 1 -9 94.93 7.02
 -7 1 -9 94.59 6.32
 -7 -1 -9 98.05 6.61
 -7 1 -9 94.13 6.75
 7 -1 9 101.84 8.07
 -7 1 -9 95.09 6.54
 -7 -1 -9 104.9 7.11
 -7 1 -9 95.46 8.59
 -7 1 -10 6.36 2.75
 -7 -1 -10 5.09 2.3
 -7 1 -10 5.33 2.03
 -7 -1 -10 4.96 2.4
 7 -1 10 4.73 2.47
 -7 1 -10 8.48 3.13
 -7 1 -10 5.03 2.77
 -7 -1 -10 5.28 2.51
 -7 1 -10 8.17 3.1
 -7 -1 -10 15.69 3.49
 -7 1 -10 7.01 2.62
 -7 1 -10 5.96 2.11
 -7 1 -10 4.26 2.46
 -7 -1 -10 6.7 2.78
 -7 -1 -10 5.84 2.95
 -7 1 -10 4.67 2.86
 -7 -1 -10 6.19 2.76
 -7 1 -11 290.95 14.42
 -7 -1 -11 300.27 17.03
 -7 1 -11 287.95 18.11
 -7 1 -11 298.37 14.37
 7 -1 11 280.65 16.56
 -7 1 -11 309.7 14.96
 -7 -1 -11 290.92 15.25
 -7 1 -11 293.68 14.64
 -7 1 -11 261.54 17.41
 -7 1 -11 274.72 13.95
 -7 1 -11 294.32 14.62
 -7 -1 -11 295.96 14.39
 -7 -1 -11 300.82 14.67
 -7 -1 -11 257.63 14.27
 -7 1 -11 265.26 14.12
 -7 -1 -11 261.78 14.13
 -7 -1 -11 287.71 13.98
 -7 1 -12 14.93 3.55
 -7 -1 -12 20.11 3.54
 -7 1 -12 21.57 3.53
 7 -1 12 14.83 3.49
 -7 1 -12 21.3 4.12
 -7 1 -12 24.92 3.84
 -7 -1 -12 29.15 4.21
 -7 -1 -12 21.09 4.07
 -7 1 -12 13.53 4.48
 -7 1 -12 21.18 3.47
 -7 1 -12 20.32 3.45
 -7 1 -12 23.09 3.25
 -7 -1 -12 21.68 3.44
 -7 -1 -12 22.16 4.08
 -7 -1 -12 23.03 4.04
 -7 1 -12 26.86 5.21
 -7 1 -13 105.92 7.21
 -7 -1 -13 96.92 7.34
 -7 1 -13 79.95 9.24
 -7 -1 -13 92.14 7
 -7 1 -13 90.17 6.75
 -7 1 -13 95.61 7.15
 -7 -1 -13 92.48 6.91
 -7 1 -13 107.21 7.42
 -7 1 -13 94.57 7.18
 -7 1 -13 78.34 9.49
 -7 1 -13 103.66 7.51
 -7 1 -13 101.12 7.41
 -7 -1 -13 101.14 7.85
 -7 -1 -14 4.63 2.64
 -7 1 -14 3.09 2.76
 -7 1 -14 7.44 2.91
 -7 1 -14 2.21 2.84
 -7 -1 -14 2.93 2.92
 -7 1 -14 3.17 3.27
 -7 -1 -14 3.31 2.83
 -7 1 -14 2.73 2.23
 -7 -1 -14 1.95 2.22
 -7 1 -14 3.51 2.09
 -7 1 -15 31.53 4.31
 -7 1 -15 40.87 4.88
 -7 -1 -15 33.36 4.7
 -7 1 -15 36.73 4.3
 -7 -1 -15 39.12 4.54
 -7 1 -15 39.47 4.9
 -7 1 -15 43.38 5.42
 -7 1 -15 45.09 4.93
 -7 -1 -15 40.45 5.14
 -7 -1 -15 35.98 4.35
 -7 1 -16 26.87 4.39
 -7 -1 -16 28.41 4.46
 -7 1 -16 35.78 4.92
 -7 -1 -16 31.19 4.17
 -7 -1 -16 31.45 4.88
 -7 1 -16 33.62 4.58
 -7 1 -16 23.03 4.15
 -7 1 -16 32.19 3.9
 -7 -1 -17 223.69 13.03
 -7 1 -17 243.05 13.13
 -7 1 -17 220.47 12.94
 -7 1 -17 231.33 13.2
 -7 1 -17 248.53 13.27
 -7 -1 -17 213.57 12.44
 -7 1 -18 7.85 3.84
 -7 -1 -18 7.81 3.35
 -7 1 -18 9.17 3.1
 -7 1 -18 5.33 2.87
 -7 -1 -18 11.99 3.27
 -7 1 -18 6.03 3.29
 -7 -1 -20 13.47 3.39
 -7 -1 -20 14.68 3.2
 -7 1 -20 15.59 3.09
 -7 1 -20 19.84 3.78
 -7 1 -20 17.71 3.83
 -7 1 -21 93.41 6.82
 -7 -1 -21 72.6 5.93
 -7 -1 -21 90.03 6.35
 -7 1 -21 70.09 5.79
 -7 -1 -22 5.3 2.5
 -7 1 -22 2.58 1.94
 -7 -1 -22 1.84 1.98
 -7 -1 -23 41.14 3.68
 -7 -1 -23 34.69 3.42
 -7 -1 -24 7.97 2
 -7 -1 -24 7.14 1.76
 -7 -1 -25 40.38 2.82
 7 2 -25 10.8 1.94
 -7 2 25 5.36 1.65
 -7 2 24 5.47 2.05
 7 2 -24 4.74 1.68
 7 2 -24 1.42 1.75
 7 -2 -24 1.55 1.45
 -7 2 23 63.47 4.9
 7 2 -23 64.94 4.64
 7 2 -23 53.69 4.43
 7 -2 -23 57.35 4.24
 7 2 -22 4.1 2.54
 7 -2 -22 2.93 2.29
 7 2 -22 -0.95 1.81
 7 2 -22 0.9 1.94
 7 -2 -21 13.95 2.99
 7 2 -21 14.2 3.4
 7 2 -21 13.06 2.54
 7 2 -21 10.64 2.76
 7 2 -21 9.86 2.43
 7 2 -20 32.75 4.09
 7 2 -20 35.78 3.82
 7 -2 -20 35.7 4.17
 7 -2 -20 25.8 3.9
 7 2 -20 32.38 3.8
 7 -2 -19 53.99 5.23
 -7 2 19 43.7 6.69
 7 2 -19 61.51 5.2
 7 2 -19 55.72 5.08
 -7 -2 19 56.07 7.81
 -7 2 19 52.07 7.36
 7 2 -18 6.62 2.82
 7 -2 -18 12.21 3.39
 -7 -2 18 4.52 4.15
 -7 2 17 190.67 14.99
 -7 -2 17 191.12 15.43
 7 -2 -17 221.35 11.95
 7 2 -17 186.3 10.88
 7 -2 -16 0.35 2.6
 7 -2 -16 1.34 2.77
 -7 2 16 3.78 3.85
 -7 -2 16 1.57 3.92
 7 2 -15 108.25 7.68
 7 -2 -15 99.21 7.64
 -7 2 15 92.85 10.13
 -7 -2 15 92.34 10.4
 7 -2 -15 104.47 7.79
 7 2 -14 9.74 2.9
 7 -2 -14 11.53 3.09
 7 -2 -14 6.83 3.28
 -7 2 14 4.39 4.09
 -7 -2 14 8.43 4.5
 7 -2 -13 231.07 12.77
 -7 2 13 218.2 16.03
 -7 -2 13 244.68 17.09
 7 2 -13 226.41 12.55
 7 -2 -13 242.78 12.96
 7 -2 -12 104.68 7.52
 -7 2 12 116.75 10.56
 -7 -2 12 96.73 10.35
 7 -2 -12 112.3 7.64
 7 2 -12 92.53 7.14
 7 -2 -11 121.74 8.24
 -7 2 11 129.54 11.14
 -7 -2 11 125.67 11.68
 7 2 -11 136.14 8.27
 7 -2 -11 130.33 8.44
 7 -2 -10 5.55 2.39
 7 2 -10 5.67 2.37
 7 -2 -10 2.23 2.68
 -7 2 10 5.31 3.71
 -7 -2 10 5.4 4.4
 7 -2 -9 739.85 31.97
 -7 2 9 771.33 35.62
 -7 -2 9 820.81 37.63
 7 -2 -9 751.11 31.9
 7 -2 -8 4.76 2.27
 7 -2 -8 5.26 2.43
 -7 2 8 3.03 2.91
 -7 -2 8 2.45 3.3
 7 -2 -7 700.5 30.12
 -7 -2 7 780.48 35.13
 7 -2 -7 709.06 29.85
 -7 2 7 739.89 33.14
 7 -2 -6 15.04 2.88
 7 -2 -6 15.53 2.46
 7 2 -6 10.48 2.46
 7 2 -5 292.62 15.03
 7 -2 -5 318.86 14.62
 -7 -2 4 81.05 7.78
 -7 2 4 70.52 6.32
 -7 -2 3 1075.83 45.17
 -7 2 3 1020.74 43.33
 -7 2 2 4.32 2.41
 -7 -2 2 5.63 3.23
 -7 -2 1 1372.39 56.83
 -7 2 1 1422.38 56.87
 -7 2 0 43.72 4.55
 -7 2 -1 1030.55 42.53
 -7 2 -2 12.26 2.56
 -7 2 -2 7.59 2.43
 -7 -2 -3 479 21.38
 -7 2 -3 506.37 21.14
 -7 -2 -3 472.86 21.9
 -7 2 -3 501.9 21.95
 -7 2 -3 493.71 21.67
 -7 -2 -4 6.18 2.39
 -7 2 -4 3.64 2.11
 -7 -2 -4 6.01 1.92
 -7 2 -4 2.15 2.25
 -7 -2 -4 2.79 2.83
 -7 2 -4 5.09 2.47
 -7 -2 -5 1346.34 52.25
 -7 2 -5 1274.53 52.54
 -7 -2 -5 1333.38 51.72
 -7 -2 -5 1317.02 53.2
 -7 2 -5 1313.89 55.26
 -7 2 -5 1271.58 52.79
 -7 2 -5 1378.93 55.56
 -7 -2 -5 1256.49 52.41
 -7 2 -5 1373.44 52.49
 -7 2 -6 5.69 2.43
 -7 2 -6 1.89 2.26
 -7 2 -6 6.76 2.65
 -7 2 -6 3.03 2.14
 -7 2 -6 3.65 2.45
 -7 2 -6 4.2 2.23
 -7 -2 -6 3.89 2.13
 -7 -2 -6 1.02 2.7
 -7 2 -6 3.44 1.81
 -7 -2 -6 3.69 2.39
 -7 2 -7 606.77 26.04
 -7 2 -7 621.91 29.17
 -7 2 -7 612.6 26.29
 -7 2 -7 605.33 29.01
 -7 -2 -7 589.37 25.53
 -7 2 -7 593.39 26.03
 -7 -2 -7 601.19 26.02
 -7 2 -7 568.17 25.21
 -7 2 -7 597.72 25.66
 -7 -2 -7 589.73 25.2
 -7 2 -7 614.56 25.57
 -7 2 -8 111.26 7.46
 -7 2 -8 110.58 9.39
 -7 2 -8 104.96 7.3
 -7 2 -8 104.93 7.01
 -7 2 -8 116.38 7.52
 -7 -2 -8 104.85 6.93
 -7 -2 -8 103.78 7.39
 -7 2 -8 97.35 6.74
 -7 -2 -8 107.47 6.86
 -7 2 -8 103.98 6.93
 -7 2 -9 489.09 22.32
 -7 2 -9 518.55 26.5
 -7 2 -9 517.13 22.92
 -7 2 -9 515.31 21.94
 -7 2 -9 504.75 22.86
 -7 2 -9 518.27 22.59
 -7 2 -9 488.31 22.71
 -7 -2 -9 489.57 22.23
 -7 -2 -9 502.45 22.71
 -7 2 -9 501.95 22.2
 -7 2 -9 502.62 25.99
 -7 -2 -9 484.87 21.96
 -7 2 -10 43.52 4.45
 7 -2 10 35.26 5.37
 -7 2 -10 40.73 4.35
 -7 2 -10 39.31 4.61
 -7 2 -10 43.06 4.63
 -7 2 -10 37.45 6.06
 -7 2 -10 36.05 4.11
 -7 -2 -10 40.68 4.26
 -7 -2 -10 41.69 4.52
 -7 2 -10 39.03 4.4
 -7 -2 -10 47.59 5.07
 -7 2 -10 44.41 6.45
 -7 2 -11 243.46 13.05
 -7 2 -11 222.07 15.94
 -7 -2 -11 225.23 12.83
 -7 2 -11 246.12 12.87
 -7 2 -11 248.04 12.86
 -7 2 -11 233.43 12.56
 -7 2 -11 241.75 12.55
 -7 2 -11 226.12 16.39
 -7 -2 -11 233.68 12.55
 -7 -2 -11 243.09 12.5
 -7 2 -11 232.94 12.72
 -7 2 -12 14.74 3.7
 -7 -2 -12 10.35 3.39
 -7 2 -12 13.15 3.36
 -7 2 -12 12.79 3.12
 -7 -2 -12 11.27 3.54
 -7 2 -12 12.74 4.73
 -7 2 -12 16.08 3.46
 -7 2 -12 8.81 3.99
 -7 2 -12 15.89 3.6
 -7 -2 -12 10.86 2.95
 -7 -2 -12 12.37 3.75
 -7 2 -12 13.74 3.17
 -7 -2 -13 103.46 8.15
 -7 2 -13 100.51 7.59
 -7 2 -13 97.8 10.35
 -7 2 -13 95.86 7.04
 -7 -2 -13 91.92 7.38
 -7 2 -13 93.38 7.16
 -7 -2 -13 95.39 7.47
 -7 2 -13 96.94 7.25
 -7 2 -13 98.1 7.44
 -7 2 -13 96.86 10.5
 -7 -2 -13 100.39 7.13
 -7 2 -13 99.66 7.46
 -7 2 -14 -0.35 2.72
 -7 -2 -14 -2.7 3.23
 -7 -2 -14 4.34 3.19
 -7 2 -14 0.62 2.24
 -7 -2 -14 0.9 2.22
 -7 2 -14 3.81 3.05
 -7 2 -14 2.82 3.36
 -7 2 -14 -6.53 3.99
 -7 2 -14 2.15 2.5
 -7 2 -14 -0.34 2.55
 -7 -2 -14 1.62 3.31
 -7 -2 -15 303.15 15.56
 -7 -2 -15 286.64 15.3
 -7 2 -15 295.13 14.82
 -7 -2 -15 275.08 15.08
 -7 2 -15 275.77 15.06
 -7 2 -15 315.3 15.67
 -7 -2 -15 314.87 16.32
 -7 2 -15 291.63 15.55
 -7 2 -15 281.93 15.15
 -7 2 -15 300.63 15.32
 -7 2 -16 1.86 2.52
 -7 2 -16 4.28 3.15
 -7 -2 -16 0.33 3.39
 -7 2 -16 1.94 3.38
 -7 2 -16 2.99 2.42
 -7 2 -16 1.74 2.79
 -7 2 -16 -0.87 2.18
 -7 -2 -16 2.36 3
 -7 -2 -17 291.9 15.52
 -7 2 -17 300.12 15.96
 -7 2 -17 288.52 15.41
 -7 2 -17 295.39 15.41
 -7 2 -17 309.43 15.64
 -7 -2 -17 317.86 16.32
 -7 2 -17 288.08 15.16
 -7 2 -18 4.33 3.27
 -7 2 -18 3.22 2.62
 -7 -2 -18 1.9 3.4
 -7 2 -18 2.26 2.92
 -7 2 -18 0.36 2.63
 -7 -2 -18 -0.36 2.86
 -7 -2 -20 2.45 2.92
 -7 2 -20 0.98 2.47
 -7 2 -20 2.04 2.76
 -7 2 -20 -0.8 2.52
 -7 -2 -20 0.9 2.16
 -7 2 -21 73.95 5.98
 -7 -2 -21 68.85 5.58
 -7 -2 -21 72.55 5.81
 -7 2 -21 62.78 5.81
 -7 -2 -22 8 2.36
 -7 -2 -22 9.91 2.94
 -7 2 -22 5.85 2.54
 -7 -2 -23 38.99 3.62
 -7 -2 -23 28.01 3
 -7 -2 -24 9.67 2.11
 -7 -2 -24 6.17 1.42
 -7 -2 -25 29 2.4
 7 3 -24 25.1 2.54
 7 3 -24 22.91 2.21
 -7 3 24 22.75 2.52
 7 3 -23 153.66 7.98
 7 3 -23 152.76 7.74
 -7 3 23 148.29 7.94
 7 3 -22 0.94 1.77
 7 3 -22 1.77 2.27
 -7 3 22 3.21 2.14
 -7 3 21 127.54 7.62
 7 3 -21 113.43 7.16
 7 3 -21 129.81 7.64
 7 3 -20 31.79 4.24
 -7 3 20 24.36 3.74
 7 3 -20 26.98 3.19
 7 3 -20 24.72 3.48
 7 3 -19 93.99 6.51
 7 3 -19 108.85 7.33
 7 3 -19 99.58 6.58
 -7 3 19 101.71 7.58
 -7 3 18 9.1 3.93
 -7 -3 18 7.29 4.59
 -7 -3 17 102.77 10.69
 -7 3 17 83.15 9.32
 7 -3 -17 97.57 7.4
 7 3 -16 32.78 4.26
 7 -3 -16 48.89 5.3
 -7 3 16 55.03 7.75
 -7 3 16 47.34 7.47
 -7 -3 16 46.78 7.35
 -7 -3 15 172.36 14.44
 -7 3 15 173.35 13.87
 -7 3 15 178.02 14.19
 7 3 -15 142.15 9.62
 7 -3 -15 177.81 10.47
 7 3 -14 0.32 2.15
 7 -3 -14 1.68 2.85
 -7 3 14 1.53 3.81
 -7 3 14 -1.51 3.53
 -7 -3 14 0.82 4.44
 7 3 -13 232.66 13.04
 -7 -3 13 264.61 18.38
 -7 3 13 246.39 17.3
 -7 3 13 215.11 16.8
 7 -3 -13 270.29 13.74
 7 3 -12 6.16 2.38
 7 -3 -12 10.72 3.37
 -7 3 12 5.97 4.17
 -7 3 12 7.14 4.72
 -7 -3 12 2.44 4.55
 -7 3 11 569.66 30.34
 -7 -3 11 627.94 32.55
 7 3 -11 598.91 26.08
 7 -3 -11 575 26.24
 -7 3 11 594.97 31.25
 7 3 -10 2.69 2.39
 -7 3 10 2.78 3.61
 7 -3 -10 0.3 2.58
 -7 3 10 0.64 3.77
 -7 -3 10 1.58 4.7
 7 -3 -9 347.45 17.23
 -7 3 9 373.98 21.52
 -7 3 9 368.83 17.09
 -7 3 9 392.61 21.21
 -7 -3 9 396.57 22.93
 7 3 -9 326.24 19.15
 7 -3 -8 52.98 5.09
 -7 3 8 69.57 7.61
 -7 -3 8 70.07 8.74
 -7 3 8 56.85 4.93
 -7 3 8 60.95 7.59
 -7 3 7 168.83 12.91
 -7 3 7 196.48 9.75
 -7 -3 7 178.72 13.87
 7 -3 -7 166.51 9.89
 -7 3 6 66.27 4.86
 7 -3 -6 56.45 4.95
 -7 3 6 55.73 6.88
 -7 3 5 675.95 27.72
 -7 3 5 736.43 32.62
 7 -3 -5 653.89 28.13
 7 -3 -4 3.67 2.02
 -7 3 4 2.95 2.79
 -7 3 3 602.79 25.45
 -7 3 3 620.03 28.83
 7 3 -3 605.89 26.86
 -7 3 2 191.1 9.67
 -7 3 2 186.91 11.96
 7 3 -2 168.14 10.11
 -7 3 1 1615.07 63.41
 -7 3 1 1501.81 60.49
 -7 3 0 22.65 4.09
 -7 3 0 29.15 3.51
 -7 3 -1 1968.44 81.75
 -7 3 -1 2040.85 79.41
 -7 -3 -1 2014.24 79.42
 -7 3 -1 2151.79 82.63
 -7 3 -2 222.23 13.07
 -7 3 -2 198.91 10.94
 -7 -3 -2 198.16 11.01
 -7 3 -2 214.41 13
 -7 3 -3 955.05 42.18
 -7 3 -3 980.21 39.79
 -7 3 -3 990.05 42.35
 -7 -3 -3 932.65 39.48
 -7 3 -3 963.46 39.36
 -7 3 -4 7.42 2.92
 -7 3 -4 8.9 3.25
 -7 3 -4 12.05 2.64
 -7 -3 -4 14.27 3.5
 -7 3 -4 9.05 2.59
 -7 3 -5 1327.73 53.9
 -7 3 -5 1217.18 50.43
 -7 3 -5 1274.57 53.76
 -7 3 -5 1284.08 50.18
 -7 -3 -5 1264.12 49.63
 -7 3 -5 1190.93 50.03
 -7 -3 -5 1201.96 50.24
 -7 3 -6 237.98 12.58
 -7 -3 -6 239.38 12.42
 -7 3 -6 245.08 12.32
 -7 -3 -6 244.99 12.91
 -7 -3 -6 243.24 12.2
 -7 3 -6 247.26 12.73
 -7 3 -6 223.42 14.99
 -7 3 -6 238.37 12.87
 -7 3 -6 243.36 15.37
 -7 3 -7 717.87 30.2
 -7 3 -7 664.56 33.04
 -7 3 -7 684.06 29.77
 -7 -3 -7 683.28 29.47
 -7 -3 -7 699.82 29.23
 -7 3 -7 670.91 29.07
 -7 -3 -7 670.99 29.82
 -7 3 -7 706.31 29.88
 -7 3 -7 687.31 29.38
 -7 3 -7 724.96 33.89
 -7 3 -8 104.79 7.29
 -7 -3 -8 105.18 7
 -7 -3 -8 97.08 6.95
 -7 3 -8 93.67 6.81
 -7 -3 -8 106.1 7.71
 -7 3 -8 99.94 7.36
 -7 3 -8 101.99 7.45
 -7 3 -8 98.74 7.02
 -7 3 -8 93.26 9.4
 -7 3 -9 1078.62 49.57
 -7 -3 -9 1056.52 44.91
 -7 3 -9 1100.34 45.06
 -7 3 -9 1124.92 49.57
 -7 -3 -9 1075.22 44.37
 -7 3 -9 1043.98 44.24
 -7 3 -9 1117.06 45.11
 -7 3 -9 1084.56 45.01
 -7 3 -9 1102.51 44.76
 -7 -3 -9 1092.69 44.32
 -7 -3 -10 53.08 5.89
 -7 3 -10 53.57 5.49
 -7 3 -10 47.01 7.08
 -7 3 -10 50.16 5.63
 -7 3 -10 57.24 5.55
 -7 3 -10 65.43 7.92
 -7 -3 -10 56.27 5.65
 -7 3 -10 57.46 5.36
 -7 3 -10 59.01 5.53
 -7 -3 -10 52.44 5.08
 -7 3 -11 1402.31 57.48
 -7 3 -11 1410.91 62.74
 -7 -3 -11 1398.21 57.36
 -7 3 -11 1447.06 57.34
 -7 3 -11 1367.09 57.41
 -7 3 -11 1389.03 63.1
 -7 -3 -11 1430.83 57.1
 -7 3 -11 1385.27 56.69
 -7 3 -11 1437 57.44
 -7 -3 -11 1421.5 56.65
 -7 3 -12 197.86 11.55
 -7 3 -12 215.98 15.79
 -7 -3 -12 187.76 11.46
 -7 3 -12 187.06 11.04
 -7 3 -12 186.05 11.35
 -7 3 -12 192.63 10.71
 -7 3 -12 173.43 14.85
 -7 -3 -12 185.96 11.28
 -7 3 -12 186.39 11.27
 -7 -3 -12 178.57 10.55
 -7 3 -12 183.52 10.84
 -7 3 -13 520.22 23.7
 -7 3 -13 484.18 28.78
 -7 3 -13 528.79 24.32
 -7 3 -13 511.78 24.2
 -7 3 -13 518.13 23.61
 -7 3 -13 507.62 23.19
 -7 3 -13 534.92 24.28
 -7 -3 -13 516.33 24
 -7 -3 -13 518.79 24.12
 -7 3 -14 33.63 4.32
 -7 -3 -14 36.82 5.33
 -7 -3 -14 36.87 5.32
 -7 3 -14 35.76 4.66
 -7 3 -14 28.28 4.34
 -7 3 -14 28.06 6.43
 -7 3 -14 38.52 4.68
 -7 3 -14 31.8 4.45
 -7 3 -14 28.1 4.64
 -7 -3 -14 40.2 5.28
 -7 3 -15 477.37 23.01
 -7 3 -15 488.01 22.47
 -7 -3 -15 497.28 22.93
 -7 3 -15 467.63 22.01
 -7 -3 -15 479.05 23.54
 -7 3 -15 483.81 22.79
 -7 -3 -15 482.4 22.8
 -7 3 -15 489.48 23.09
 -7 3 -15 491 22.22
 -7 3 -16 154.51 10.03
 -7 3 -16 154.57 9.6
 -7 -3 -16 152.23 9.92
 -7 -3 -16 146.05 9.82
 -7 -3 -16 153.97 10.43
 -7 3 -16 138.13 9.5
 -7 3 -16 136.67 8.79
 -7 3 -16 134.91 9.07
 -7 3 -16 146.42 9.7
 -7 -3 -18 27.65 4.22
 -7 3 -19 380.64 18.45
 -7 -3 -19 337.29 17.94
 -7 -3 -19 378.27 17.99
 -7 3 -19 401.8 18.03
 -7 3 -20 154.84 9.58
 -7 -3 -20 153.92 9.38
 -7 -3 -20 157.46 9.36
 -7 3 -20 166.49 9.43
 -7 3 -21 379.77 18.08
 -7 -3 -21 401.01 17.71
 -7 3 -21 410.49 17.84
 -7 -3 -21 361.85 17.52
 -7 3 -22 79.42 5.76
 -7 -3 -22 66.86 5.09
 -7 3 -22 85.13 5.61
 -7 -3 -22 84.9 5.58
 -7 -3 -23 227.94 10.03
 -7 3 -23 242.12 10.33
 -7 -3 -24 35.29 2.96
 7 4 -23 18.47 2.18
 -7 4 23 15.52 1.94
 -7 4 22 14.68 2.35
 7 4 -22 13.29 2.44
 7 4 -22 14.29 2.01
 -7 4 21 16.78 2.77
 7 4 -21 25.37 3.21
 7 4 -21 18.55 2.63
 -7 4 20 11.79 2.79
 7 4 -20 11.5 2.45
 7 4 -20 12.05 3.06
 7 4 -19 12.15 2.76
 7 4 -19 16.09 3.41
 -7 4 19 14.48 3.14
 7 4 -19 12.6 2.42
 -7 4 18 59.01 5.36
 -7 4 17 10.18 3.09
 -7 -4 16 69.17 8.82
 -7 4 16 67.89 8.08
 7 4 -16 54.57 4.99
 -7 4 15 82.66 6.82
 -7 -4 15 76.2 9.54
 -7 4 15 73.63 8.88
 -7 4 14 26.93 4.35
 7 4 -14 39.19 4.28
 -7 -4 14 27.01 6.93
 -7 4 14 33.1 6.25
 -7 4 13 31.55 4.63
 7 4 -13 37.12 4.24
 -7 -4 13 42.12 7.75
 -7 4 13 35.5 6.57
 -7 4 12 63.17 5.76
 -7 4 12 45.79 7.54
 -7 -4 12 55.44 8.71
 7 4 -12 55.44 5.2
 7 4 -11 25.14 4.62
 -7 -4 11 34.32 6.86
 -7 4 11 31.82 4.16
 -7 4 11 35.42 6.61
 7 4 -10 32.62 5.56
 -7 4 10 43.04 7.1
 -7 4 10 33.29 4.4
 -7 4 9 99.67 10.6
 -7 4 9 111.42 7.29
 -7 -4 9 112.02 11.81
 7 4 -9 89.36 8.97
 7 4 -8 177.17 13.23
 -7 4 8 208.56 10.95
 -7 4 8 205.46 14.94
 -7 4 7 31.06 6.07
 -7 4 7 24.38 3.5
 7 4 -7 26.41 4.76
 7 4 -6 134.04 10.57
 -7 4 6 150.74 8.53
 -7 4 6 166.99 12.58
 -7 4 5 110.18 8.79
 -7 4 5 129.2 10.82
 -7 4 5 119.47 7.21
 7 4 -5 137.5 9.97
 -7 4 4 74.16 5.01
 7 4 -4 68.33 6.53
 -7 4 4 63.19 5.14
 -7 4 4 65.71 7.41
 -7 4 3 67.6 5.52
 -7 4 3 79.58 7.93
 -7 4 3 80.07 7.06
 -7 4 2 133.92 8.36
 -7 4 2 145.39 10.22
 -7 4 2 137.1 10.67
 -7 4 1 101.81 6.82
 -7 4 1 92.67 8.02
 -7 4 1 89.48 8.34
 -7 4 1 106.36 8.98
 -7 4 0 16.52 2.94
 -7 4 0 18.15 4.05
 -7 4 0 10.2 3.1
 -7 4 0 14.44 3.65
 -7 4 -1 192.58 12.75
 -7 4 -1 180.03 10.28
 -7 4 -1 182.44 12.27
 -7 4 -1 178.45 12.13
 -7 4 -2 74.99 7.6
 -7 4 -2 77.12 7.31
 -7 4 -2 70.9 5.81
 -7 4 -2 69.64 6.07
 -7 4 -2 81.7 7.59
 -7 4 -3 39.37 5.53
 -7 4 -3 34.09 5.12
 -7 -4 -3 42.61 5.05
 -7 4 -3 39.34 4.3
 -7 4 -3 34.52 4.54
 -7 4 -3 41.72 5.39
 -7 4 -4 99.18 8.96
 -7 4 -4 89.12 8.5
 -7 -4 -4 79.54 6.83
 -7 4 -4 80.87 6.45
 -7 4 -4 84.38 6.88
 -7 4 -4 89.41 7.87
 -7 4 -5 21.27 4.38
 -7 4 -5 18.46 4.3
 -7 -4 -5 20.23 4.04
 -7 4 -5 14.8 3.59
 -7 4 -5 18.06 3.32
 -7 4 -5 16.32 3.77
 -7 4 -6 71.07 5.83
 -7 4 -6 71.23 6.41
 -7 -4 -6 67.05 6.39
 -7 4 -6 71.69 8.02
 -7 4 -6 69.02 6.07
 -7 -4 -6 77.96 5.98
 -7 4 -6 70.97 7.96
 -7 4 -7 63.8 5.68
 -7 -4 -7 56.73 5.63
 -7 4 -7 68.36 5.98
 -7 4 -7 52.25 7.11
 -7 -4 -7 68.41 5.62
 -7 -4 -7 60.03 6.19
 -7 4 -7 65.38 6.27
 -7 4 -8 123.92 8.39
 -7 -4 -8 103.71 8.03
 -7 4 -8 105.96 7.9
 -7 4 -8 111.43 10.59
 -7 -4 -8 100.81 7.49
 -7 4 -8 90.07 7.12
 -7 -4 -8 101.02 7.16
 -7 4 -8 94.51 7.07
 -7 4 -9 0.37 2.57
 -7 -4 -9 -1.82 3.44
 -7 4 -9 0.34 2.31
 -7 4 -9 3.96 2.91
 -7 4 -9 -0.3 2.82
 -7 -4 -9 2.2 3.38
 -7 -4 -9 2.95 2.43
 -7 4 -9 -1.51 3.36
 -7 4 -9 3.68 3.59
 -7 4 -10 15.85 3.62
 -7 -4 -10 13.02 4.15
 -7 4 -10 14.46 3.58
 -7 4 -10 14.01 3.42
 -7 4 -10 20.12 3.66
 -7 -4 -10 12.65 2.95
 -7 -4 -10 15.73 4.1
 -7 4 -10 6.29 3.71
 -7 4 -10 18.45 4.92
 -7 4 -11 13.5 3.56
 -7 4 -11 13.51 3.15
 -7 4 -11 12.78 3.39
 -7 4 -11 7.98 4.09
 -7 4 -11 12.69 3.54
 -7 -4 -11 12.55 4.15
 -7 -4 -11 17.31 4.28
 -7 -4 -12 33.91 5.15
 -7 4 -12 48.88 5.34
 -7 -4 -12 42.56 5.54
 -7 4 -12 49.3 5.59
 -7 4 -12 41.32 7.12
 -7 4 -12 41.36 4.85
 -7 4 -13 7.92 2.99
 -7 4 -13 9.25 4.29
 -7 4 -13 4.64 2.85
 -7 4 -13 5.7 2.93
 -7 -4 -13 5.31 3.85
 -7 -4 -13 7.8 3.77
 -7 4 -14 12.55 3.29
 -7 4 -14 1.68 3.21
 -7 -4 -14 9.88 4.11
 -7 4 -14 8.7 3.21
 -7 4 -14 4.93 2.91
 -7 -4 -14 10.86 3.61
 -7 -4 -15 53.87 6.09
 -7 4 -15 53.47 5.66
 -7 -4 -15 44.23 5.78
 -7 4 -15 54.49 5.85
 -7 4 -17 12.42 3.29
 -7 4 -17 20.99 3.59
 -7 -4 -17 13.65 3.74
 -7 -4 -17 16.66 3.66
 -7 -4 -17 13.52 3.56
 -7 -4 -18 43.59 5.01
 -7 4 -18 40.85 4.62
 -7 4 -18 37.32 4.32
 -7 -4 -18 44.71 5
 -7 -4 -19 8.31 3.17
 -7 4 -19 6.96 2.67
 -7 4 -19 4.23 2.47
 -7 -4 -19 3.4 2.3
 -7 -4 -20 1.18 2.01
 -7 4 -20 1.22 2.08
 -7 4 -20 -1.03 2.24
 -7 -4 -20 3.92 2.91
 -7 -4 -21 2.57 1.73
 -7 4 -21 2.06 2
 -7 4 -21 5.11 2.13
 -7 -4 -21 6.19 2.48
 -7 4 -22 -0.5 1.57
 -7 4 -22 2.57 1.73
 -7 -4 -22 -1.04 1.44
 -7 4 -23 -0.64 1.3
 7 5 -21 6.88 1.67
 -7 5 21 6.25 1.61
 7 5 -21 4.9 1.22
 7 5 -20 67.6 4.52
 -7 5 20 64.36 4.38
 7 5 -20 61.1 4.24
 -7 5 19 14.49 2.61
 7 5 -19 11.15 2.22
 7 5 -19 8.69 2.43
 -7 5 18 89.58 6.19
 7 5 -18 100.01 6.46
 7 5 -17 3.59 2.71
 -7 5 17 3.37 2.31
 -7 5 16 70.44 5.81
 -7 5 15 14.46 3.24
 -7 -5 14 113.84 11.85
 -7 5 14 132.52 8.41
 -7 5 14 110.63 10.72
 -7 -5 13 35.96 7.26
 -7 5 13 37.18 6.45
 -7 -5 12 20.36 6.3
 -7 5 12 24.25 5.52
 -7 -5 11 16.93 5.38
 -7 5 11 9.75 3.02
 -7 5 11 8.53 4.42
 7 5 -11 10.62 2.69
 -7 5 10 233.96 12.63
 -7 5 10 213.68 16.5
 -7 -5 10 262.79 19.04
 -7 5 9 133.06 8.48
 -7 -5 9 125.05 12.72
 -7 5 9 121.56 11.81
 -7 5 8 242.05 17.16
 -7 5 8 248.4 12.76
 7 5 -8 222.98 15.92
 -7 5 7 68.44 8.6
 -7 5 7 55.14 5.12
 7 5 -7 58.17 7.31
 -7 5 6 244.86 17.03
 -7 5 6 241.57 12.33
 7 5 -6 226.2 15.58
 -7 5 5 74.78 8.97
 -7 5 5 86.64 6.09
 7 5 -5 71.39 7.94
 -7 5 4 300.78 14.28
 7 5 -4 262.81 17.28
 -7 5 4 318.42 19.23
 7 5 -4 305.43 17.8
 7 5 -3 111.94 9.56
 -7 5 3 119.23 10.7
 -7 5 3 112.39 10.03
 7 5 -2 158.29 11.64
 -7 5 2 164.99 12.36
 -7 5 2 161.69 12.63
 7 5 -1 155.78 11.53
 -7 5 1 171.09 12.81
 -7 5 1 172.45 12.52
 -7 5 1 165.11 9.89
 7 5 0 88.58 8.18
 -7 5 0 84.75 8.84
 -7 5 0 97.58 8.84
 -7 5 0 80.92 6.69
 7 5 1 183 12.72
 -7 5 -1 199.57 13.88
 -7 5 -1 200.86 11.44
 -7 5 -1 188.84 13.47
 -7 5 -2 331.82 19.58
 -7 5 -2 336.1 16.93
 -7 5 -2 333.33 19.74
 -7 5 -3 198.85 14.25
 -7 5 -3 192.5 14.17
 -7 5 -3 221.68 14.54
 -7 5 -3 214.75 12.18
 -7 5 -4 298.78 18.09
 -7 5 -4 286.57 18.45
 -7 5 -4 307 18.85
 -7 -5 -4 309.98 16.23
 -7 5 -4 304.62 15.93
 -7 5 -5 186.8 13.29
 -7 5 -5 181.59 13.85
 -7 5 -5 204.25 14.33
 -7 -5 -5 178.19 11.61
 -7 5 -5 195.79 11.59
 -7 5 -6 361.94 21.67
 -7 5 -6 352.26 18.34
 -7 5 -6 347.61 20.28
 -7 -5 -6 372.47 17.78
 -7 -5 -6 379.82 18.81
 -7 -5 -7 702.88 31.19
 -7 5 -7 691.19 30.99
 -7 5 -7 707.87 35.25
 -7 -5 -7 687.79 30
 -7 5 -7 678.38 30.41
 -7 5 -8 239.85 17
 -7 5 -8 239.54 13.33
 -7 5 -8 236.21 13.77
 -7 -5 -8 250.25 14.21
 -7 -5 -9 314.83 16.41
 -7 5 -9 289.36 15.16
 -7 5 -9 299.07 15.74
 -7 5 -9 298.68 16.16
 -7 5 -9 302.51 19.74
 -7 5 -10 105.19 7.65
 -7 5 -10 103.85 8.23
 -7 -5 -10 97.48 8.3
 -7 5 -10 109.38 10.73
 -7 5 -10 109.59 8.04
 -7 5 -11 276.53 14.3
 -7 5 -11 259.67 14.97
 -7 -5 -11 293.27 15.57
 -7 5 -11 286.97 19.28
 -7 5 -11 270.22 14.9
 -7 5 -12 297.6 15.51
 -7 -5 -12 276.17 15.47
 -7 5 -12 253.78 18.79
 -7 5 -12 290.69 15.36
 -7 -5 -14 249.82 13.7
 -7 5 -14 252.45 13.05
 -7 5 -14 272.15 13.99
 -7 5 -14 225.94 13.49
 -7 -5 -15 472.32 21.52
 -7 5 -15 430.51 20.61
 -7 5 -15 487.87 21.8
 -7 5 -16 276.7 13.64
 -7 -5 -16 279.07 14.12
 -7 -5 -16 251.57 14.54
 -7 5 -16 296.4 14.56
 -7 5 -17 304.19 14.52
 -7 -5 -17 308.33 14.84
 -7 -5 -17 298.76 15.41
 -7 5 -17 314 15.2
 -7 5 -18 235.8 11.69
 -7 -5 -18 226.62 12.36
 -7 5 -18 262.77 12.54
 -7 5 -19 251.06 11.63
 -7 -5 -19 230.44 11.95
 -7 5 -19 258 12.22
 -7 5 -20 104.17 5.88
 -7 -5 -20 99.01 6.1
 -7 5 -20 113.99 6.39
 -7 5 -21 116.9 5.68
 -7 5 -21 114.46 6.01
 -7 6 19 2.26 1.23
 7 6 -18 80.63 5.01
 -7 6 18 97.78 5.26
 7 6 -18 91.25 4.94
 -7 6 17 21.76 2.68
 7 6 -17 18.26 2.54
 -7 6 16 79.09 5.34
 7 6 -16 75.01 5.03
 -7 6 15 23.76 3.27
 7 6 -15 24.98 3.18
 -7 6 14 167.59 9.25
 7 6 -14 163.35 8.99
 7 6 -13 23.89 3.49
 -7 6 13 25.86 3.54
 -7 6 12 88.06 6.44
 -7 6 11 24.52 3.54
 7 6 -11 17.77 2.92
 -7 6 10 214.64 15.85
 -7 6 10 217.77 11.68
 -7 -6 9 9.28 5.17
 -7 6 9 11.64 3.71
 -7 6 9 6.03 4.08
 -7 6 9 9.55 2.83
 -7 -6 8 276.85 19.27
 -7 6 8 251.79 17.37
 -7 6 7 1.87 2.54
 -7 6 7 4.63 3.85
 -7 6 6 197.78 14.95
 -7 6 6 186.09 10.15
 -7 6 5 92.96 10.09
 -7 6 5 92.12 9.03
 -7 6 5 94.17 6.59
 -7 6 4 188.8 14.36
 -7 6 4 170.47 9.62
 -7 6 4 160.82 12.36
 -7 6 3 3.7 3.77
 -7 6 3 0.61 2.34
 -7 6 2 38.44 6.51
 -7 6 2 37.26 5.58
 -7 6 1 1.42 3.24
 -7 6 1 4.39 2.64
 -7 6 0 218.36 15.28
 -7 6 0 194.68 14.17
 -7 6 -1 59.13 7.03
 -7 6 -1 43.62 6.86
 -7 -6 -2 365.19 18.06
 -7 6 -2 326.36 20.07
 -7 6 -2 330.38 20.02
 -7 6 -2 321.93 16.84
 -7 6 -3 18.96 3.71
 -7 6 -3 15.79 4.59
 -7 -6 -3 18.91 4.71
 -7 6 -4 209.65 12.16
 -7 6 -4 203.97 14.65
 -7 -6 -4 205.75 12.68
 -7 6 -5 45.06 6.6
 -7 -6 -5 58.13 5.41
 -7 6 -5 54.26 5.59
 -7 -6 -5 60.58 6.62
 -7 6 -5 55.65 7.35
 -7 6 -6 138 9.5
 -7 6 -6 123.6 11
 -7 6 -6 153.04 12.22
 -7 -6 -6 145.68 10.2
 -7 6 -6 150.72 9.44
 -7 6 -7 8.14 3.46
 -7 -6 -7 -0.78 4.39
 -7 6 -8 13.55 3.94
 -7 6 -10 109.2 7.76
 -7 6 -10 107.61 7.17
 -7 6 -10 92.02 7.52
 -7 -6 -10 104.77 8.27
 -7 6 -11 52.7 5.27
 -7 6 -11 57.07 4.95
 -7 6 -11 50.93 5.49
 -7 -6 -11 51.58 5.8
 -7 6 -12 203.95 10.96
 -7 -6 -12 209.96 12.05
 -7 6 -12 216.4 11.87
 -7 6 -13 0.67 2.11
 -7 6 -13 0.89 2.26
 -7 -6 -13 5.35 2.98
 -7 6 -14 83.36 6.35
 -7 6 -14 88.39 5.9
 -7 -6 -14 91.09 6.73
 -7 6 -15 12.6 2.85
 -7 -6 -15 13.81 3.1
 -7 -6 -15 17.76 3.16
 -7 6 -15 15.06 2.51
 -7 6 -16 34.72 3.25
 -7 6 -16 29.15 3.43
 -7 -6 -16 37.94 3.97
 -7 -6 -16 27.76 3.52
 -7 -6 -17 5.19 2.15
 -7 6 -17 4.97 1.7
 -7 6 -17 5.94 1.82
 -7 -6 -18 0.64 1.57
 -7 6 -18 0.55 1.43
 -7 6 -18 1.82 1.39
 -7 6 -19 0.92 1.05
 -7 -6 -19 0.11 1.03
 -7 7 15 31.52 2.69
 -7 7 14 99.95 5.58
 -7 7 13 37.62 3.32
 7 7 -12 63.23 4.56
 -7 7 12 112.52 5.78
 7 7 -11 39.64 3.72
 -7 7 11 55.45 4.29
 -7 7 10 126.42 7.31
 -7 7 9 54.14 4.52
 -7 7 8 31.92 3.62
 -7 -7 7 18.15 3.36
 -7 7 7 25.06 3.23
 -7 -7 6 159.04 10.33
 -7 7 6 202.75 9.95
 -7 -7 5 -0.9 3.4
 -7 7 5 3.73 2.24
 -7 -7 4 212.96 12.67
 -7 7 4 228.86 11.29
 -7 -7 3 10.22 3.9
 -7 -7 2 180.06 11.51
 7 7 -2 190.28 10.31
 7 7 -1 5.42 2.08
 -7 -7 1 2.89 3.7
 7 7 0 99.3 6.7
 -7 -7 0 96.54 8.03
 -7 -7 -1 4.77 3.69
 -7 -7 -2 135.39 9.49
 -7 -7 -3 53.31 5.97
 -7 -7 -3 43.74 4.59
 -7 -7 -4 207.64 12
 -7 7 -4 180.46 10.76
 -7 -7 -5 17.51 4.3
 -7 7 -5 8.95 2.59
 -7 -7 -6 149.54 9.99
 -7 7 -6 152.52 9.22
 -7 -7 -7 5.28 3.56
 -7 7 -7 4.3 2.33
 -7 -7 -8 27.1 4.33
 -7 7 -8 25.36 3.52
 -7 7 -9 37.89 4.11
 -7 -7 -9 25.91 4.43
 -7 7 -10 102.86 6.81
 -7 -7 -10 90.26 7.07
 -7 7 -11 40.74 4.07
 -7 -7 -11 44.24 4.74
 -7 -7 -12 90.52 6.14
 -7 7 -12 74.61 4.83
 -7 7 -12 93.5 5.92
 -7 -7 -13 10.58 2.65
 -7 -7 -13 7.9 2.53
 -7 7 -13 12.61 2.26
 -7 7 -13 10.5 1.84
 -7 -7 -14 42.48 4.08
 -7 -7 -14 44.27 3.76
 -7 7 -14 39.82 2.93
 -7 7 -15 32.53 2.78
 -7 -7 -15 24.26 2.87
 -7 7 -16 23.37 2.13
 -7 -7 -16 17.52 2.18
 -7 8 9 41.31 2.94
 -7 8 8 86.98 4.84
 -7 8 7 51.39 3.52
 -7 8 6 103.76 5.58
 -7 8 5 43.62 3.18
 -7 -8 5 33.21 3.56
 -7 -8 4 146.08 8.35
 -7 -8 3 43.5 4.6
 -7 -8 2 207.15 11.19
 -7 -8 1 79.05 6.54
 -7 -8 0 198.09 10.6
 -7 8 0 198.77 9.66
 -7 8 -1 37.9 3.68
 -7 -8 -1 34.93 4.56
 -7 -8 -1 26.35 3.07
 -7 8 -2 124.11 7.22
 -7 -8 -2 109.06 7.84
 -7 8 -3 96.42 6.36
 -7 -8 -3 110.44 7.43
 -7 8 -4 199.76 10.24
 -7 -8 -4 204.04 11.07
 -7 8 -5 69.78 4.95
 -7 -8 -5 63.91 5.64
 -7 8 -6 130.99 7.17
 -7 -8 -6 114.9 7.55
 -7 8 -7 59.42 4.37
 -7 -8 -7 53.53 4.86
 -7 8 -8 178.96 8.96
 -7 -8 -8 177.94 9.36
 -7 8 -9 39.55 3.25
 -7 -8 -9 35.15 3.63
 -7 8 -10 102.94 5.33
 -7 -8 -10 98.34 5.54
 -7 8 -11 31.24 2.51
 -7 -8 -11 30.23 2.68
 8 0 -25 0.9 1.36
 8 0 -24 20.04 2.66
 8 0 -23 0.54 2.2
 8 0 -23 3.36 1.77
 8 0 -22 23.65 3.22
 8 0 -22 19.94 2.97
 8 0 -21 0.27 2.1
 8 0 -21 -0.73 2.33
 8 0 -20 7.58 2.63
 8 0 -20 8.3 2.71
 8 0 -20 14.57 3
 -8 0 19 -1.41 3.52
 -8 0 18 43.66 7.11
 8 0 -18 47.18 5
 8 0 -18 43.46 4.87
 -8 0 17 0.76 3.62
 8 0 -17 1.71 2.68
 8 0 -17 0.33 2.68
 -8 0 16 7.6 4.48
 8 0 -16 11.72 3.18
 8 0 -16 21.02 3.91
 8 0 -15 3.41 2.55
 -8 0 15 0.75 3.51
 8 0 -14 145.14 9.39
 -8 0 14 157.85 13.07
 8 0 -13 -0.96 2.29
 -8 0 13 2.11 3.58
 -8 0 12 41.53 6.45
 8 0 -12 31.97 4.16
 8 0 -12 33.22 4.24
 -8 0 11 1.26 2.95
 8 0 -11 0.31 2.14
 8 0 -11 0.29 2.06
 8 0 -10 56.52 5.07
 8 0 -10 58.5 5.29
 -8 0 10 63.88 7.46
 -8 0 9 1.1 2.96
 8 0 -9 -0.28 1.85
 -8 0 8 5.54 3.13
 8 0 -8 7.89 2.44
 -8 0 7 -0.46 2.81
 8 0 -7 -0.25 1.95
 8 0 -6 3.95 2.01
 -8 0 5 -0.37 2.31
 8 0 -5 1.09 1.78
 -8 0 4 55.32 5.34
 8 0 -4 52.25 4.22
 -8 0 3 0.29 1.85
 -8 0 2 236.71 12.02
 -8 0 0 202.32 11.51
 -8 0 -1 -0.33 1.56
 -8 0 -2 9.12 2.32
 -8 0 -2 2.01 1.81
 -8 0 -3 0.22 2.08
 -8 0 -3 0.35 1.4
 -8 0 -4 13.81 2.65
 -8 0 -4 13.36 2.58
 -8 0 -4 10.58 2.65
 -8 0 -5 0.28 2.18
 -8 0 -5 -0.24 1.99
 -8 0 -5 0.49 2.02
 -8 0 -6 63.57 5.36
 -8 0 -6 68.4 6.45
 -8 0 -6 66.64 5.31
 -8 0 -6 62.95 5.7
 -8 0 -7 -0.84 2.43
 -8 0 -7 0.56 2.43
 -8 0 -7 1.86 2.27
 -8 0 -7 1.21 2.31
 -8 0 -7 -0.48 2.28
 -8 0 -7 -1.87 2.33
 -8 0 -8 814.23 34.09
 -8 0 -8 789.22 33.6
 -8 0 -8 826.79 36.81
 -8 0 -8 809.86 36.4
 -8 0 -8 762.3 33.02
 -8 0 -8 814.33 34.37
 -8 0 -9 -0.64 2.39
 -8 0 -9 -0.56 2.28
 -8 0 -9 0.68 1.73
 -8 0 -9 -0.31 2.49
 -8 0 -9 1.16 2.29
 -8 0 -9 -1.61 2.25
 -8 0 -9 -0.25 2.55
 -8 0 -10 677.31 30.66
 -8 0 -10 775.85 31.71
 -8 0 -10 737.48 34.54
 -8 0 -10 702.95 30.95
 -8 0 -10 719.08 34.75
 -8 0 -10 735.14 31.66
 -8 0 -10 742.88 30.24
 -8 0 -10 698.63 30.58
 -8 0 -11 -0.33 2.4
 -8 0 -11 2.62 2.83
 -8 0 -11 0.63 2.4
 -8 0 -11 -0.58 2.02
 -8 0 -11 1.24 2.37
 -8 0 -11 0.29 2.74
 -8 0 -11 0.34 2.6
 -8 0 -12 195.91 11.3
 -8 0 -12 185.73 10.95
 -8 0 -12 187.06 13.95
 -8 0 -12 179.33 11.33
 -8 0 -12 190.45 14.31
 -8 0 -12 197.96 11.32
 -8 0 -12 208.84 11.62
 -8 0 -13 -0.33 2.46
 -8 0 -13 1.61 2.33
 -8 0 -13 1.77 2.66
 -8 0 -13 1.35 2.35
 -8 0 -13 -0.65 3.01
 -8 0 -13 -0.7 3
 -8 0 -14 96.77 7.75
 -8 0 -14 91.98 7.57
 -8 0 -14 103.22 7.5
 -8 0 -14 101.45 7.64
 -8 0 -14 101.97 7.62
 -8 0 -15 3.82 2.58
 -8 0 -15 -2.19 2.73
 -8 0 -15 3.43 3.32
 -8 0 -15 -0.34 2.64
 -8 0 -15 -2.61 2.51
 -8 0 -16 52.75 5.74
 -8 0 -16 52.9 5.05
 -8 0 -16 51.59 5.81
 -8 0 -16 50.4 5.56
 -8 0 -17 2.13 2.6
 -8 0 -17 1.37 3.07
 -8 0 -18 457.26 21.61
 -8 0 -20 284.21 14.44
 -8 0 -21 2.02 1.99
 -8 0 -22 95.44 6.36
 -8 0 -23 -0.16 1.53
 -8 1 25 19.05 2.07
 8 1 -25 14.56 2.12
 -8 1 24 2.55 1.77
 8 -1 -24 4.54 1.68
 8 1 -24 3.53 2.03
 8 1 -23 16.3 2.53
 8 -1 -23 16.08 2.59
 8 1 -23 17.39 2.34
 8 1 -23 15.64 2.28
 8 1 -22 6.98 2.24
 8 -1 -22 4.4 2.35
 8 1 -22 1.93 2.15
 8 -1 -22 6.32 2.32
 8 1 -22 4.34 1.97
 8 -1 -21 42.95 4.34
 8 1 -21 40.37 3.98
 8 1 -21 36.57 3.96
 8 -1 -21 32.1 3.96
 8 1 -21 41.77 4.34
 8 1 -20 65.35 5.5
 8 -1 -20 67.93 5.73
 8 -1 -20 67.2 5.84
 8 1 -20 64.37 5.69
 -8 1 19 17.99 4.88
 -8 -1 19 16.83 5.04
 8 1 -19 18.08 3.46
 -8 1 18 4.37 3.88
 -8 -1 18 7.37 4.46
 8 -1 -18 10.53 3.31
 8 -1 -18 15.99 3.63
 8 1 -18 10.61 3.36
 -8 1 17 8.25 4.4
 -8 -1 17 8.37 4.46
 8 -1 -17 10.23 3.46
 8 1 -17 7.86 3.11
 8 -1 -17 5.14 2.81
 -8 1 16 25.71 5.83
 -8 -1 16 29.16 6.32
 8 -1 -16 34.84 4.59
 8 -1 -16 28.31 4.31
 8 1 -16 36.67 4.58
 -8 1 15 11.24 4.6
 -8 -1 15 4.59 4.14
 8 -1 -15 11.72 3.47
 8 -1 -15 15.07 3.42
 8 1 -15 7.24 3.04
 8 -1 -14 145.06 9.35
 8 1 -14 129.75 9.05
 -8 -1 14 147.52 12.66
 -8 1 14 136.2 12.29
 8 -1 -14 143.16 9.23
 -8 1 13 16.25 4.88
 -8 -1 13 15.24 4.84
 8 -1 -13 17.72 3.76
 8 1 -13 18.28 3.46
 8 -1 -13 21.71 3.65
 -8 1 12 11.44 4.51
 -8 -1 12 7.66 4.03
 8 -1 -12 9.61 3.1
 8 1 -12 13.31 3.14
 -8 1 11 1.27 3.11
 -8 -1 11 0.66 3.63
 8 1 -11 0.93 2.04
 8 -1 -11 0.88 2.22
 -8 -1 10 49.42 7.12
 -8 1 10 68.23 7.74
 8 -1 -10 65.12 5.34
 8 1 -10 59.79 5.25
 -8 1 9 9.34 3.69
 -8 -1 9 7.6 4.01
 8 1 -9 9.99 2.49
 8 -1 -9 10.11 2.64
 -8 1 8 279.45 16.25
 -8 -1 8 294.21 16.99
 8 -1 -8 258.37 13.19
 8 1 -8 275.72 13.63
 8 -1 -7 1.57 1.93
 8 -1 -7 5.07 1.96
 -8 1 7 1.85 2.86
 -8 -1 7 0.5 2.98
 8 -1 -6 421.68 19.07
 8 -1 -6 421.22 18.47
 -8 -1 5 7.41 3.21
 8 -1 -5 9.24 2.39
 -8 1 4 555.45 25.12
 -8 -1 4 560.39 25.62
 8 1 -4 561.84 25.95
 8 -1 -4 535.2 23.43
 -8 1 3 230.54 12.7
 -8 -1 3 260.21 13.34
 8 1 -3 239.04 13.44
 -8 1 2 384.16 17.56
 8 1 -2 363.29 18.04
 -8 -1 1 35.3 3.69
 -8 -1 0 60.8 4.94
 -8 -1 -1 28.22 3.33
 -8 1 -1 32.87 3.63
 -8 -1 -1 28.7 3.34
 -8 1 -1 32.85 3.66
 -8 1 -2 1208.18 46.74
 -8 -1 -2 1147.26 47.11
 -8 1 -2 1163.66 46.29
 -8 -1 -2 1106.01 46
 -8 1 -3 281.9 12.87
 -8 -1 -3 261.17 13.84
 -8 1 -3 276.56 13.57
 -8 -1 -3 268.37 12.98
 -8 1 -3 266.95 13.17
 -8 -1 -3 248.07 12.89
 -8 -1 -4 983.75 41.25
 -8 1 -4 1080.7 44.16
 -8 -1 -4 1014.12 41.59
 -8 1 -4 1062.7 41.24
 -8 1 -4 1045.3 41.98
 -8 1 -4 974 41.37
 -8 -1 -4 1006 41.24
 -8 -1 -5 -1.24 2.72
 -8 -1 -5 0.24 1.86
 -8 1 -5 1.03 2.1
 -8 -1 -5 2.23 2.25
 -8 1 -5 0.72 1.9
 -8 1 -5 5.53 2.44
 -8 1 -5 -0.45 2.3
 -8 1 -5 5.72 2.49
 -8 -1 -5 1.9 2.38
 -8 -1 -5 2.59 1.88
 -8 -1 -6 367.52 18.69
 -8 -1 -6 357.94 16.84
 -8 1 -6 351.52 17.09
 -8 -1 -6 368.11 16.12
 -8 1 -6 370.64 17.55
 -8 1 -6 329.09 19.06
 -8 1 -6 366.49 19.61
 -8 -1 -6 372.15 17.6
 -8 1 -6 391.59 17.28
 -8 -1 -6 346.71 16.95
 -8 -1 -7 77.26 5.37
 -8 1 -7 74.26 6.08
 -8 -1 -7 71.77 6.03
 -8 1 -7 66.79 5.73
 -8 -1 -7 70.44 5.67
 -8 -1 -7 75.93 6.21
 -8 1 -7 70.06 5.8
 -8 1 -7 76.3 7.35
 -8 -1 -7 76.76 6.81
 -8 1 -8 87.5 6.47
 -8 -1 -8 83.29 6.81
 -8 1 -8 76.78 5.8
 -8 1 -8 96.2 6.92
 -8 1 -8 75.28 5.71
 -8 -1 -8 78.27 6
 -8 1 -8 80.03 6.3
 -8 1 -8 79.38 5.8
 -8 -1 -8 84.71 5.76
 -8 -1 -8 81.79 7.35
 -8 1 -8 80.42 7.9
 -8 -1 -8 84.16 6.48
 8 -1 9 16.14 3.41
 -8 1 -9 10.37 2.91
 -8 -1 -9 11.89 3.26
 -8 1 -9 5.92 2.86
 -8 -1 -9 6.33 2.55
 -8 1 -9 11.34 2.78
 -8 -1 -9 13.29 3.2
 -8 1 -9 6.08 2.67
 -8 1 -9 10.42 2.42
 -8 1 -9 11.81 3.01
 -8 1 -9 12.93 2.81
 -8 -1 -9 7.52 2.72
 -8 -1 -9 11.44 3.35
 -8 -1 -9 10.02 3.16
 -8 1 -9 14.33 3.62
 -8 -1 -10 30.13 4.04
 -8 -1 -10 36.03 4.6
 -8 -1 -10 36.25 4.61
 -8 -1 -10 34.17 5
 -8 1 -10 33.3 5.68
 -8 1 -10 31.99 4.34
 -8 1 -10 34.86 4.35
 -8 1 -10 35.97 3.97
 -8 1 -10 37.26 5.99
 -8 1 -10 40.78 4.45
 -8 -1 -10 31.65 3.94
 -8 1 -10 30.1 3.76
 -8 1 -10 33.63 4.23
 -8 -1 -11 30.37 4.01
 -8 -1 -11 36.74 4.73
 -8 1 -11 26.36 4.12
 -8 -1 -11 36.76 4.61
 -8 -1 -11 25.61 4.65
 -8 1 -11 34.15 5.86
 -8 1 -11 31.36 4.25
 -8 1 -11 35.83 4.02
 -8 1 -11 33.15 5.84
 -8 -1 -11 33.18 4.16
 -8 1 -11 33.86 4.3
 -8 1 -11 34.58 4.09
 -8 1 -11 29.88 4.3
 -8 1 -12 325.97 16.67
 -8 1 -12 340.32 17.28
 -8 -1 -12 349.37 17.18
 -8 -1 -12 345.47 20.21
 -8 1 -12 344.24 21.49
 -8 1 -12 340.03 17.08
 -8 1 -12 351.43 17
 -8 -1 -12 344.68 16.71
 -8 1 -12 350.08 21.59
 -8 1 -12 370.48 17.74
 -8 -1 -12 344.87 17.86
 -8 -1 -12 350.98 17.56
 -8 1 -12 361.82 17.44
 -8 -1 -13 33.38 4.69
 -8 1 -13 22.08 5.37
 -8 -1 -13 31.25 4.36
 -8 1 -13 24.9 3.97
 -8 1 -13 22.56 5.3
 -8 1 -13 29.6 4.01
 -8 1 -13 30.41 4.46
 -8 -1 -13 32.32 4.43
 -8 1 -13 28.75 4.34
 -8 1 -13 24.14 3.69
 -8 -1 -13 30.27 4.33
 -8 1 -13 30.2 4.3
 -8 -1 -14 278.1 14.81
 -8 1 -14 299.61 15.29
 -8 1 -14 298.86 15.43
 -8 -1 -14 281.9 15.57
 -8 -1 -14 290.27 14.74
 -8 -1 -14 289.07 15.18
 -8 1 -14 282.2 14.81
 -8 1 -14 288.77 15.01
 -8 1 -14 273.82 14.43
 -8 -1 -15 0.99 2.49
 -8 1 -15 -1.05 2.63
 -8 1 -15 5.06 3.03
 -8 -1 -15 1.51 2.96
 -8 -1 -15 0.91 2.97
 -8 1 -15 2.32 3.15
 -8 1 -15 1.91 2.23
 -8 -1 -15 2.36 2.33
 -8 -1 -16 106.4 7.81
 -8 1 -16 116.7 7.82
 -8 -1 -16 113.87 8.03
 -8 1 -16 108.57 8.2
 -8 1 -16 112.57 8.34
 -8 -1 -16 119.42 8.12
 -8 1 -16 122.91 8.51
 -8 -1 -16 108.97 8.35
 -8 1 -17 2.98 3.19
 -8 -1 -17 1.18 3
 -8 1 -17 5.32 2.78
 -8 -1 -17 8.7 3.16
 -8 1 -17 5.9 2.88
 -8 1 -19 56.72 5.46
 -8 -1 -19 54.28 5.55
 -8 -1 -19 56.38 5.27
 -8 1 -19 71.64 6.08
 -8 1 -19 57.94 5.77
 -8 -1 -20 106.14 6.96
 -8 -1 -20 107.76 7.46
 -8 1 -20 97.11 7.12
 -8 1 -20 113.16 7.73
 -8 -1 -21 8.37 2.6
 -8 1 -21 9.1 2.48
 -8 -1 -21 8.41 2.83
 -8 -1 -22 21.39 2.81
 -8 1 -22 16.24 2.8
 -8 -1 -22 22.45 3
 -8 -1 -23 0.38 1.73
 -8 -1 -23 2.6 1.64
 -8 -1 -24 13.27 1.88
 8 2 -25 41.07 2.94
 -8 2 25 47.17 2.98
 8 2 -24 0.84 1.31
 -8 2 24 4.94 1.59
 8 2 -24 1.95 1.24
 8 -2 -23 38.91 2.94
 8 2 -23 45.39 3.69
 8 2 -23 44.23 3.73
 -8 2 22 15.82 2.86
 8 -2 -22 11.46 2.24
 8 2 -22 15.96 2.31
 8 2 -22 16.01 2.74
 8 2 -22 16.75 2.9
 8 -2 -21 162.38 8.79
 8 2 -21 174.47 9.09
 8 2 -21 170.07 9.57
 8 2 -21 186.94 9.74
 -8 2 21 168.93 9.74
 8 2 -20 -0.46 2.09
 8 -2 -20 2.63 2.46
 8 2 -20 2.45 2.18
 8 -2 -20 -0.81 2.57
 8 -2 -19 194.36 10.95
 8 2 -19 211.29 11.75
 8 2 -19 210.13 11.33
 8 -2 -19 237.63 12.02
 8 -2 -18 31.06 4.18
 -8 2 18 47.89 7.15
 -8 -2 18 37.45 6.53
 -8 2 18 36.54 6.3
 -8 -2 17 202.87 15.91
 -8 2 17 189.83 15.16
 8 2 -17 204.49 11.9
 8 -2 -17 218.32 12.06
 -8 2 16 75.24 9.32
 -8 -2 16 91.99 10.23
 8 -2 -16 90.38 7.12
 -8 2 15 170.74 14.12
 -8 -2 15 161.9 14.12
 8 -2 -15 176.95 10.7
 8 -2 -15 170.75 10.53
 8 2 -15 170.36 10.67
 8 -2 -14 48.43 5.16
 -8 2 14 47.68 7.4
 -8 -2 14 34.19 6.76
 8 -2 -14 39.21 4.95
 8 2 -14 39.58 4.71
 -8 2 13 402.24 23.88
 -8 -2 13 434.82 24.89
 8 2 -13 417.59 19.88
 8 -2 -13 416.53 19.89
 8 -2 -13 394.38 19.6
 8 2 -12 12.72 3.06
 8 -2 -12 9.35 2.88
 -8 2 12 4.18 4.21
 -8 -2 12 8.93 4.62
 8 -2 -12 6.74 3.15
 -8 2 11 246.87 16.37
 -8 -2 11 244.37 16.9
 8 2 -11 237.22 12.86
 8 -2 -11 234.97 12.84
 8 -2 -11 240.76 13.03
 8 -2 -10 6.36 2.62
 8 2 -10 12.02 2.89
 -8 2 10 11.79 4.26
 -8 -2 10 18.02 5.44
 8 -2 -10 21.51 3.8
 -8 -2 9 260.34 16.8
 -8 2 9 231.72 15.32
 8 -2 -9 238.05 12.46
 8 -2 -9 236.38 12.64
 8 -2 -8 9.45 2.58
 -8 2 8 10.74 3.77
 -8 -2 8 17.63 5.03
 8 -2 -8 12.24 3.05
 -8 2 7 570.99 27.26
 -8 -2 7 581.95 28.7
 8 -2 -7 542.77 23.81
 8 -2 -7 549.97 24.27
 8 -2 -6 28.84 3.2
 -8 2 6 24.13 4.36
 -8 -2 6 22.7 4.92
 8 -2 -6 26.64 3.55
 8 -2 -5 213.59 10.61
 -8 2 5 243.87 13.57
 8 -2 -5 213.31 11.11
 8 -2 -4 7.32 2.39
 -8 2 3 943.36 37.9
 -8 2 2 216.62 10.82
 -8 2 1 10.98 2.37
 -8 2 0 3.08 2.2
 -8 -2 0 4.58 2.68
 -8 2 0 1.17 1.77
 -8 -2 -1 76.33 6.07
 -8 2 -1 82.09 6.51
 -8 2 -1 91.71 7.47
 -8 2 -1 91.21 7.46
 -8 2 -1 85.38 5.52
 -8 2 -1 88.34 6.12
 -8 2 -1 76.4 5.72
 -8 -2 -2 16.35 3.34
 -8 2 -2 18.58 3.14
 -8 2 -2 15.37 3.25
 -8 2 -2 14.01 3.31
 -8 2 -2 18.55 3.1
 -8 2 -2 15.01 2.59
 -8 2 -2 14.84 2.89
 -8 2 -3 314.49 16.08
 -8 -2 -3 330.02 16.01
 -8 2 -3 333.36 18.4
 -8 2 -3 368.16 16.69
 -8 -2 -3 356.9 17.25
 -8 2 -3 343.92 18.38
 -8 2 -3 358.09 15.92
 -8 -2 -3 338.94 16.3
 -8 2 -4 24.31 3.67
 -8 2 -4 34.4 4.75
 -8 -2 -4 23.16 3.79
 -8 -2 -4 22.17 3.23
 -8 2 -4 23.71 4.18
 -8 2 -4 29.87 3.6
 -8 2 -4 32.52 3.85
 -8 2 -5 164.04 9.83
 -8 -2 -5 175.36 9.66
 -8 -2 -5 194.6 9.44
 -8 -2 -5 159.11 9.76
 -8 2 -5 175.57 11.95
 -8 2 -5 148.7 11.47
 -8 2 -5 167.29 10.01
 -8 2 -5 156.91 9.35
 -8 2 -6 86.33 6.21
 -8 2 -6 88.32 6.6
 -8 -2 -6 82.35 6.19
 -8 2 -6 89.16 5.96
 -8 -2 -6 91.45 6.16
 -8 -2 -6 80.55 6.61
 -8 2 -6 90.52 8.4
 -8 2 -6 83.93 8.1
 -8 2 -6 85.69 6.68
 -8 2 -6 87.13 6.4
 -8 2 -7 528.09 23.72
 -8 -2 -7 546.44 23.86
 -8 2 -7 508.84 23.98
 -8 2 -7 525.9 23.43
 -8 -2 -7 549.36 23.29
 -8 -2 -7 521.84 24.07
 -8 2 -7 532.86 27.33
 -8 2 -7 569.48 27.64
 -8 2 -7 567.19 24.58
 -8 2 -7 542.56 24.1
 -8 2 -8 2.44 2.7
 -8 2 -8 3.72 2.89
 -8 2 -8 1.72 2.09
 -8 2 -8 3.75 2.7
 -8 2 -8 1.09 2
 -8 2 -8 4.41 2.58
 -8 2 -8 1.3 2.52
 -8 -2 -8 2.45 3.11
 -8 -2 -8 2.17 2.67
 -8 -2 -8 2.27 2.35
 -8 2 -9 66.71 5.98
 -8 -2 -9 63.57 6.08
 -8 2 -9 65.08 5.73
 -8 2 -9 71.85 8.02
 -8 2 -9 64.05 5.51
 -8 2 -9 68.37 5.65
 -8 -2 -9 71.85 5.92
 -8 2 -9 79.66 6.38
 -8 -2 -9 73.18 5.88
 -8 2 -9 81.67 6.53
 -8 2 -9 67.92 7.84
 -8 2 -10 170.44 10.7
 -8 -2 -10 178.22 11.27
 -8 -2 -10 189.01 11.04
 -8 2 -10 196.54 11.14
 -8 2 -10 184.32 10.63
 -8 2 -10 157.37 13.36
 -8 2 -10 169 10.12
 -8 2 -10 180.34 10.47
 -8 -2 -10 176.19 10.32
 -8 2 -10 206.21 14.78
 -8 -2 -10 192.39 10.69
 -8 2 -11 101.51 7.45
 -8 2 -11 76.73 9.39
 -8 -2 -11 90.55 7.51
 -8 2 -11 101.36 7.3
 -8 2 -11 101.05 7.53
 -8 -2 -11 92.82 7.88
 -8 2 -11 94.06 7.05
 -8 2 -11 93.08 7.08
 -8 -2 -11 106.38 7.37
 -8 2 -11 90.42 9.96
 -8 -2 -11 88.96 6.96
 -8 2 -12 254.03 12.98
 -8 2 -12 205.88 16.06
 -8 -2 -12 218.54 12.74
 -8 2 -12 228.77 12.53
 -8 -2 -12 206.06 12.93
 -8 2 -12 229.01 12.72
 -8 2 -12 218.35 12.09
 -8 2 -12 210.83 12.32
 -8 -2 -12 221.09 12.31
 -8 2 -12 190.46 15.94
 -8 -2 -12 226.32 12.35
 -8 -2 -13 57.34 6.16
 -8 2 -13 70.04 6.42
 -8 2 -13 41.17 7.61
 -8 2 -13 53.31 5.49
 -8 -2 -13 55.12 5.43
 -8 2 -13 57.02 5.52
 -8 -2 -13 57.61 5.98
 -8 2 -13 53.45 5.49
 -8 2 -13 63.2 5.63
 -8 2 -13 49.26 7.91
 -8 -2 -13 57.49 5.7
 -8 -2 -14 107.85 8.21
 -8 2 -14 121.91 8.19
 -8 2 -14 125.18 12.36
 -8 -2 -14 106.6 7.89
 -8 2 -14 106.32 8.23
 -8 -2 -14 113.33 8.56
 -8 2 -14 132.99 8.85
 -8 -2 -14 134.66 9.28
 -8 -2 -14 118.45 8.42
 -8 2 -14 117.94 8.29
 -8 2 -14 120.16 8.35
 -8 2 -15 19.81 3.53
 -8 -2 -15 22.48 3.85
 -8 -2 -15 25.61 3.74
 -8 2 -15 24.12 4.14
 -8 -2 -15 24.92 4.31
 -8 2 -15 29.64 4.42
 -8 2 -15 17.7 3.53
 -8 -2 -15 25.41 4.58
 -8 2 -15 21.97 3.92
 -8 -2 -16 257.03 14.17
 -8 2 -16 284.96 14.26
 -8 -2 -16 272.12 14.53
 -8 2 -16 270.46 14.39
 -8 2 -16 262.47 14.79
 -8 2 -16 269.71 14.7
 -8 -2 -16 288.7 15.35
 -8 2 -16 278.71 14.53
 -8 -2 -17 177.93 10.9
 -8 2 -17 179.76 10.85
 -8 -2 -17 182.56 11.39
 -8 2 -17 180.28 10.85
 -8 2 -17 181.51 11.13
 -8 -2 -19 0.27 3.01
 -8 2 -19 5.11 2.82
 -8 2 -19 3.71 2.79
 -8 2 -19 3.44 2.51
 -8 -2 -19 1.26 2.39
 -8 -2 -20 182.51 9.96
 -8 2 -20 164.93 10.23
 -8 2 -20 201.15 10.4
 -8 -2 -20 172.79 10.15
 -8 2 -20 167.43 9.86
 -8 2 -21 30.14 3.8
 -8 -2 -21 28.51 3.53
 -8 -2 -21 26.56 3.62
 -8 -2 -22 130.14 7.72
 -8 -2 -22 151.37 7.75
 -8 -2 -23 3.32 1.54
 -8 -2 -23 0.79 1.77
 8 3 -24 32.3 2.61
 -8 3 24 37.89 2.64
 8 3 -23 0.75 1.23
 -8 3 23 1.28 1.46
 8 3 -23 -0.38 1.62
 -8 3 22 154.66 8.27
 8 3 -22 177.93 8.56
 8 3 -22 150.73 8.21
 8 3 -21 10.82 2.36
 -8 3 21 7.42 2.41
 8 3 -21 8.27 2.77
 -8 3 20 137.82 8.4
 8 3 -20 139.67 8.34
 8 3 -20 131.41 7.64
 -8 3 19 13.59 3.24
 8 3 -19 17.03 2.89
 8 3 -19 17.38 3.22
 -8 3 18 247.12 13.01
 8 3 -18 233.86 12.85
 -8 -3 17 104.41 10.42
 -8 3 17 86.46 9.53
 -8 3 17 92.37 7.15
 -8 3 16 141.75 12.54
 -8 -3 16 151.81 13.23
 -8 3 15 5.33 4.18
 8 3 -15 4.3 2.36
 -8 3 15 1.92 2.81
 -8 -3 15 -1.57 3.91
 8 -3 -15 7.3 3.19
 -8 -3 14 132.19 12.35
 -8 3 14 125.69 8.5
 8 3 -14 123.64 8.51
 -8 3 14 99.63 10.96
 8 -3 -14 132.93 8.75
 -8 3 13 49.96 7.69
 -8 -3 13 34.62 6.86
 8 3 -13 37.52 4.73
 -8 3 13 37.62 7.24
 -8 3 13 49.55 5.22
 8 -3 -13 52.32 5.46
 -8 3 12 420.27 25.27
 8 3 -12 437.55 20.34
 -8 3 12 405.05 19.89
 -8 -3 12 456.93 25.97
 -8 3 12 439.62 24.77
 8 -3 -12 422.2 20.32
 -8 3 11 114.79 11.31
 8 3 -11 111.52 7.88
 8 -3 -11 114.96 8.14
 -8 3 11 97.89 10.24
 -8 -3 11 119.76 11.83
 -8 3 11 123.28 7.92
 -8 -3 10 718.6 35.18
 -8 3 10 618.88 33.41
 8 -3 -10 660.45 28.76
 -8 3 10 641.86 28.14
 8 -3 -9 315.45 16.08
 -8 3 9 364.27 21.08
 -8 -3 9 340.78 21.36
 -8 3 9 319.09 15.6
 8 -3 -8 564.37 25.88
 -8 3 8 580.06 30.56
 -8 3 8 597.14 25.46
 -8 3 7 111.66 10.09
 8 -3 -7 98.44 7.05
 -8 -3 7 115.12 11.13
 -8 3 6 443.21 23.93
 8 -3 -6 421.49 19.74
 -8 3 5 229.24 14.78
 8 -3 -5 211.23 11.12
 -8 -3 5 239.3 15.94
 -8 3 4 421.34 21.88
 8 -3 -4 398.24 17.85
 -8 3 3 11.27 2.47
 -8 3 3 12.13 3.64
 -8 -3 3 18.8 3.39
 -8 3 2 470.26 23.12
 -8 3 2 442.83 22.82
 -8 -3 2 475.01 20.63
 -8 3 2 426.64 19.87
 -8 3 1 410.93 20.72
 -8 3 1 387.67 20.29
 -8 -3 1 395.31 18.35
 -8 3 1 379.49 17.87
 -8 3 0 519.83 22.9
 -8 3 0 510.64 25.39
 -8 3 0 528.08 25.94
 -8 -3 0 521.9 23.15
 -8 3 0 502.03 24.85
 -8 3 -1 236.2 12.45
 -8 3 -1 245.03 14.71
 -8 3 -1 242.47 14.82
 -8 -3 -1 251.65 12.88
 -8 3 -1 217.17 13.5
 -8 3 -2 851.09 35.8
 -8 3 -2 871.55 38.8
 -8 3 -2 849.86 38.7
 -8 -3 -2 840.35 35.86
 -8 3 -2 857.74 37.27
 -8 3 -3 78.45 6.41
 -8 3 -3 85.56 8.03
 -8 3 -3 88.32 8.11
 -8 3 -3 84.5 7.07
 -8 -3 -3 94.83 7.02
 -8 3 -4 623.31 27.32
 -8 -3 -4 648.13 28.43
 -8 3 -4 632.89 27.97
 -8 3 -4 682.49 31.69
 -8 3 -4 669.02 31.48
 -8 3 -4 663.87 28.56
 -8 3 -5 160.27 10
 -8 3 -5 162.65 12.21
 -8 -3 -5 151.7 9.42
 -8 3 -5 164.33 9.21
 -8 -3 -5 162.22 10.12
 -8 3 -5 157.79 9.53
 -8 3 -5 176.47 12.53
 -8 3 -5 168.8 9.71
 -8 3 -6 752.23 33.31
 -8 3 -6 800.34 37.11
 -8 -3 -6 781.49 32.75
 -8 3 -6 749.14 32.31
 -8 -3 -6 762.94 32.34
 -8 -3 -6 755.94 33.17
 -8 3 -6 754.64 32.84
 -8 3 -6 814.37 37.22
 -8 3 -6 796.57 33
 -8 3 -7 157.28 9.93
 -8 3 -7 147 11.94
 -8 -3 -7 152.12 9.2
 -8 3 -7 147.67 9.08
 -8 -3 -7 150.28 9.92
 -8 3 -7 153.49 9.54
 -8 3 -7 157.35 9.66
 -8 -3 -7 160.21 9.46
 -8 3 -7 150.4 12.28
 -8 3 -8 823.58 34.98
 -8 -3 -8 806.25 34.01
 -8 3 -8 794.1 34.6
 -8 -3 -8 794.34 34.24
 -8 3 -8 800.95 34.24
 -8 -3 -8 800.01 34.83
 -8 3 -8 841.75 39.43
 -8 3 -8 809.47 34.68
 -8 3 -9 40.04 4.93
 -8 3 -9 36.48 4.75
 -8 3 -9 31.15 5.85
 -8 3 -9 43.22 6.45
 -8 3 -9 28.13 4.22
 -8 3 -9 41.3 4.6
 -8 -3 -9 37.77 5.17
 -8 3 -9 35.95 4.36
 -8 -3 -9 28.16 4.09
 -8 -3 -9 35.1 4.66
 -8 3 -10 979.82 41.7
 -8 3 -10 974.09 41.34
 -8 -3 -10 1014.75 41.21
 -8 3 -10 1017.48 41.79
 -8 3 -10 980.83 41.69
 -8 -3 -10 974.8 41.07
 -8 3 -10 973.07 40.76
 -8 -3 -10 991.66 41.82
 -8 3 -10 932.84 46.15
 -8 3 -10 1004.41 47.18
 -8 3 -11 258.55 14.01
 -8 3 -11 217.02 17.15
 -8 3 -11 248.8 18.24
 -8 -3 -11 258.84 13.84
 -8 3 -11 255.99 14.07
 -8 -3 -11 244.72 13.33
 -8 3 -11 246.23 13.68
 -8 -3 -11 254.75 14.16
 -8 3 -11 264.33 14.2
 -8 3 -11 250.61 13.28
 -8 3 -12 603.05 26.53
 -8 3 -12 548.65 31.31
 -8 3 -12 565.5 31.98
 -8 -3 -12 574.35 25.87
 -8 -3 -12 586.71 26.69
 -8 3 -12 578.31 26.44
 -8 3 -12 587.75 26.67
 -8 3 -12 588.09 26.75
 -8 -3 -12 580.07 26.25
 -8 3 -12 562.1 25.69
 -8 3 -13 96.54 7.37
 -8 3 -13 90.47 10.33
 -8 -3 -13 88.26 6.88
 -8 -3 -13 97.75 7.9
 -8 3 -13 96.84 7.67
 -8 3 -13 83.7 6.87
 -8 -3 -13 101.69 7.94
 -8 -3 -13 93.39 8.15
 -8 3 -13 106.79 8
 -8 3 -13 90.58 7.49
 -8 -3 -14 682.67 30.37
 -8 3 -14 693.76 30.5
 -8 3 -14 658.24 29.54
 -8 -3 -14 700.73 30.23
 -8 3 -14 661.57 29.73
 -8 3 -14 606.19 35.16
 -8 3 -14 663.13 30.34
 -8 -3 -14 695.53 31.08
 -8 3 -14 726.66 30.59
 -8 -3 -15 287.46 14.99
 -8 -3 -15 271.4 15.34
 -8 3 -15 263.18 14.64
 -8 -3 -15 265.91 14.56
 -8 3 -15 298.38 14.52
 -8 3 -15 256.53 14.62
 -8 3 -15 266.11 14.75
 -8 3 -15 272.15 14.23
 -8 3 -17 60.74 5.5
 -8 3 -17 61.99 5.79
 -8 -3 -17 54.36 5.72
 -8 3 -17 53.84 5.36
 -8 3 -18 190.96 10.91
 -8 -3 -18 201.86 11.33
 -8 3 -18 202.49 11.63
 -8 -3 -18 205.6 11.73
 -8 3 -19 27.03 3.81
 -8 -3 -19 19.84 3.7
 -8 3 -19 24.39 3.69
 -8 -3 -19 27.94 3.99
 -8 3 -20 205.33 10.48
 -8 -3 -20 198.34 10.5
 -8 3 -20 196.11 10.8
 -8 -3 -20 189.44 10.57
 -8 -3 -21 26.76 3.49
 -8 3 -21 33.79 3.68
 -8 3 -21 32.3 3.7
 -8 -3 -21 32.07 3.51
 -8 -3 -22 142.09 7.38
 -8 3 -22 157.72 7.65
 -8 -3 -23 43.19 3.08
 8 4 -22 41.71 3.43
 8 4 -22 48.61 3.31
 -8 4 22 51.17 3.35
 8 4 -21 172.49 8.72
 -8 4 21 168.86 8.46
 8 4 -21 170.89 8.5
 8 4 -20 8.01 2.6
 -8 4 20 7.07 2.26
 8 4 -20 6.47 2.16
 -8 4 19 249.33 12.4
 8 4 -19 245.11 12.48
 8 4 -19 269.28 12.91
 8 4 -18 45.98 4.03
 -8 4 18 47.58 4.73
 -8 4 17 433.98 20.06
 -8 4 16 15.02 3.36
 8 4 -16 13.41 2.94
 -8 4 15 381.92 22.76
 8 4 -15 380.12 18.38
 -8 -4 15 376.25 23.32
 -8 4 15 394.08 18.57
 -8 -4 14 21.87 6
 -8 4 14 35.73 6.3
 -8 4 13 389.87 18.98
 -8 -4 13 387.62 24.56
 -8 4 13 426.27 24.58
 8 4 -13 403.68 19.2
 -8 4 12 28.22 4.23
 8 4 -12 33.77 4.41
 -8 4 12 33.74 6.75
 -8 -4 12 41.89 7.63
 8 4 -11 160.06 10.08
 -8 -4 11 182.14 15.03
 -8 4 11 154.82 13.5
 -8 4 11 161.62 9.86
 -8 4 10 173.19 14.25
 -8 -4 10 201.23 15.93
 -8 4 10 165.79 10.02
 -8 4 9 395.57 23.65
 -8 4 9 377.29 18.42
 -8 4 8 110.92 11.02
 -8 -4 8 128.64 12.42
 -8 4 8 113.53 7.41
 -8 4 7 378.69 22.46
 -8 4 7 372.15 17.44
 -8 -4 7 412.12 24.36
 -8 4 6 166.38 13.29
 -8 4 6 158.03 11.77
 -8 4 5 472.16 25
 -8 -4 5 507.69 26.9
 -8 4 4 6.29 2.35
 -8 -4 4 1.49 2.89
 -8 4 4 0.52 1.9
 -8 4 4 5.6 3.17
 -8 4 3 319.26 16.12
 -8 4 3 350.93 19.71
 -8 4 3 315.65 18.38
 -8 -4 3 345.85 16.78
 -8 4 2 15.77 3.03
 -8 4 2 9.13 3.8
 -8 -4 2 10.83 3.72
 -8 4 2 15.89 3.57
 -8 4 1 192.94 13.66
 -8 4 1 213.23 11.98
 -8 4 1 245.64 14.92
 -8 -4 1 238.16 12.76
 -8 4 1 236.87 15.04
 -8 4 0 78.21 7.72
 -8 4 0 76.48 6.2
 -8 4 0 84.82 7.95
 -8 -4 0 79.66 6.91
 -8 4 0 75.34 7.91
 -8 4 -1 202.62 13.58
 -8 4 -1 202.74 13.25
 -8 4 -1 188.03 11.17
 -8 -4 -1 202.36 11.83
 -8 4 -1 215.92 14.27
 -8 4 -2 7.11 2.99
 -8 4 -2 5.83 2.87
 -8 4 -2 6.41 2.78
 -8 -4 -2 7.83 3.76
 -8 4 -2 8.43 3.2
 -8 4 -2 8.19 3.05
 -8 4 -3 245.53 15.91
 -8 4 -3 249.3 13.55
 -8 -4 -3 247.97 13.8
 -8 4 -3 262.07 13.53
 -8 4 -3 224.7 14.59
 -8 4 -3 259.81 16.29
 -8 4 -4 3.4 2.47
 -8 4 -4 1.35 2.17
 -8 4 -4 3.22 2.86
 -8 4 -4 5.73 3.25
 -8 4 -4 0.7 2.66
 -8 -4 -4 2.46 3.18
 -8 4 -5 106.63 7.69
 -8 -4 -5 99.16 7.95
 -8 4 -5 111.81 8.25
 -8 4 -5 88.4 9.21
 -8 4 -5 105.87 7.27
 -8 4 -5 109.16 10.09
 -8 -4 -5 104.31 7.47
 -8 4 -6 80.4 6.78
 -8 -4 -6 86.09 7.27
 -8 4 -6 70.31 6.78
 -8 4 -6 77.29 8.86
 -8 4 -6 75.99 6.19
 -8 4 -6 78.46 8.56
 -8 -4 -6 89.21 6.73
 -8 4 -7 183.57 11.2
 -8 -4 -7 181.39 10.72
 -8 4 -7 192.14 10.86
 -8 4 -7 180.5 14.1
 -8 -4 -7 182.6 11.49
 -8 4 -7 174.86 11.23
 -8 4 -8 6.88 3.91
 -8 -4 -8 9.31 3.02
 -8 -4 -8 9.05 4.28
 -8 4 -8 17.13 3.54
 -8 4 -8 10.3 3
 -8 4 -8 12.83 3.77
 -8 4 -9 100.32 7.97
 -8 4 -9 92.43 7.53
 -8 -4 -9 98.69 7.16
 -8 4 -9 99.86 10.51
 -8 -4 -9 88.35 7.92
 -8 4 -9 91.58 9.89
 -8 4 -9 86.03 7.04
 -8 4 -10 23.52 4.21
 -8 4 -10 27.27 5.68
 -8 -4 -10 27.64 3.95
 -8 -4 -10 38.37 5.14
 -8 4 -10 19.18 3.69
 -8 4 -10 29.03 3.94
 -8 4 -10 26.13 4.41
 -8 4 -10 18.71 5.2
 -8 -4 -10 28.37 4.99
 -8 4 -11 9.28 3.14
 -8 4 -11 9.43 2.87
 -8 -4 -11 12.84 4.13
 -8 4 -11 12.33 4.6
 -8 4 -11 11.66 3.43
 -8 -4 -11 9.17 4.04
 -8 4 -11 12.8 3.67
 -8 -4 -12 6.67 3.95
 -8 4 -12 0.37 2.64
 -8 4 -12 -0.84 3.2
 -8 4 -12 3.1 2.71
 -8 -4 -12 1.51 3.56
 -8 4 -12 3.3 2.88
 -8 -4 -13 33.97 4.95
 -8 4 -13 29.84 4.3
 -8 4 -13 39.53 6.92
 -8 -4 -13 43.76 5.46
 -8 4 -13 26.74 4.08
 -8 4 -13 41.53 5.06
 -8 4 -14 0.83 3.26
 -8 4 -15 17.37 3.3
 -8 4 -15 11 3.16
 -8 -4 -16 1.46 2.88
 -8 4 -16 1.3 2.19
 -8 -4 -16 1.86 3.18
 -8 -4 -16 0.62 2.92
 -8 -4 -16 -2.94 2.32
 -8 4 -16 -0.32 2.45
 -8 4 -16 0.53 2.4
 -8 4 -17 17.72 3.32
 -8 -4 -17 19.88 3.79
 -8 4 -17 22.65 3.5
 -8 -4 -17 21.38 4.03
 -8 4 -18 7.33 2.42
 -8 -4 -18 7.14 3.17
 -8 -4 -18 3.51 2.45
 -8 4 -18 8.06 2.46
 -8 -4 -19 21.51 3.38
 -8 4 -19 15.29 2.79
 -8 4 -19 13.67 2.82
 -8 -4 -19 16.92 3.08
 -8 4 -20 19.93 2.84
 -8 4 -20 27.01 3.2
 -8 -4 -20 23.32 3.05
 -8 4 -21 -0.42 1.54
 -8 4 -21 0.33 1.6
 -8 -4 -21 -0.78 1.37
 -8 -4 -22 0.93 1.01
 8 5 -20 46.59 3.38
 8 5 -20 44.39 3.15
 -8 5 20 35.97 2.98
 8 5 -19 45.85 3.82
 -8 5 19 51.04 3.82
 8 5 -18 55.36 4.53
 8 5 -18 53.86 4.34
 -8 5 18 55.66 4.28
 8 5 -17 79.23 5.69
 -8 5 17 77.11 5.45
 -8 5 16 104.03 6.81
 -8 5 15 96.54 6.7
 8 5 -15 96.02 6.36
 -8 5 14 207.32 10.98
 8 5 -14 188.84 10.63
 -8 5 13 115.11 7.61
 8 5 -13 108.87 7.43
 -8 -5 12 152.44 13.53
 8 5 -12 146.12 9
 -8 5 12 129.51 12.11
 -8 5 12 148.99 9.02
 -8 -5 11 35.61 6.9
 -8 5 11 41.79 6.99
 -8 5 10 148.4 9.02
 -8 5 10 129.06 12.37
 -8 5 9 289.45 14.55
 -8 -5 9 323.44 21.27
 -8 5 9 275.98 19.17
 -8 5 8 340.28 16.15
 -8 -5 8 312.89 22.28
 -8 5 8 339.4 21.33
 -8 5 7 204.09 11.07
 -8 -5 7 210.31 16.88
 -8 5 7 220.02 15.96
 -8 -5 6 399.45 24.73
 -8 5 6 390.4 23.39
 -8 -5 5 399.97 19.61
 -8 5 5 408.2 23.62
 -8 5 4 637.66 32.29
 -8 -5 4 614.82 28.11
 -8 5 4 635.7 31.85
 -8 5 3 299.06 18.82
 -8 5 3 281.16 18.27
 -8 -5 3 297.22 15.85
 -8 5 2 510.35 23.44
 -8 5 2 505.76 27.24
 -8 5 2 507.31 27.13
 -8 -5 2 519.18 24.27
 -8 5 1 174.72 10.69
 -8 5 1 170.5 13.31
 -8 5 1 194.32 13.72
 -8 -5 1 185.06 11.66
 -8 5 0 1067.13 44.77
 -8 5 0 1043.62 48.31
 -8 5 0 1073.83 48.68
 -8 -5 0 1095.52 45.4
 -8 5 -1 286.76 15.28
 -8 5 -1 263.17 17.46
 -8 5 -1 301.91 18.62
 -8 -5 -1 304.62 16.21
 -8 -5 -2 925.66 39.35
 -8 5 -2 902.7 41.85
 -8 5 -2 911.55 38.85
 -8 5 -2 880.02 42.16
 -8 5 -2 907.39 42.74
 -8 -5 -3 562.43 25.3
 -8 5 -3 529.06 27.22
 -8 5 -3 515.18 24.53
 -8 5 -3 493.81 27.58
 -8 5 -3 541.41 28.32
 -8 -5 -4 784.45 34.05
 -8 5 -4 705.46 35.62
 -8 5 -4 754.66 33.57
 -8 5 -4 798.08 37.65
 -8 5 -4 794.94 37.8
 -8 5 -5 374.78 18.4
 -8 -5 -5 396.28 19.58
 -8 -5 -5 377.03 18.59
 -8 5 -5 360.1 18.89
 -8 5 -5 374.12 22.3
 -8 5 -5 400.51 22.81
 -8 -5 -6 1051.04 45.05
 -8 -5 -6 1059.06 44.15
 -8 5 -6 1084.55 45.06
 -8 5 -6 1065.47 44.19
 -8 5 -6 1032.22 49
 -8 5 -7 351.33 17.44
 -8 -5 -7 357.93 18.38
 -8 5 -7 367.96 21.92
 -8 5 -7 361.06 18.16
 -8 -5 -7 334.66 17.11
 -8 5 -7 316.48 20.95
 -8 5 -8 594.86 26.24
 -8 -5 -8 561.15 26.75
 -8 -5 -8 566.35 25.66
 -8 5 -8 574.15 26.65
 -8 5 -8 572.5 30.92
 -8 5 -9 54.32 5.88
 -8 5 -9 54.92 5.55
 -8 -5 -9 50.51 6.19
 -8 5 -9 58.04 7.83
 -8 5 -10 303.62 20.02
 -8 -5 -10 290.89 16.09
 -8 5 -10 292.62 15.97
 -8 5 -10 312.11 15.82
 -8 5 -11 199.91 15.59
 -8 5 -12 428.08 19.31
 -8 5 -12 384.72 24.45
 -8 -5 -13 201.21 11.62
 -8 5 -13 187.4 11.06
 -8 5 -13 185.28 10.35
 -8 5 -13 182.4 11.21
 -8 5 -14 241.19 13.16
 -8 -5 -14 274.07 13.54
 -8 5 -14 228.85 12.16
 -8 -5 -14 221.39 13.47
 -8 5 -14 243.86 13.06
 -8 -5 -15 149.64 9.27
 -8 5 -15 147.86 9.06
 -8 5 -15 145.8 8.43
 -8 -5 -15 142.47 9.62
 -8 -5 -16 387.79 17.22
 -8 5 -16 378.75 16.43
 -8 5 -16 395.02 17.33
 -8 -5 -16 391.13 17.81
 -8 5 -17 164.84 9.02
 -8 5 -17 153.31 8.31
 -8 -5 -17 148.97 9.17
 -8 5 -18 243.21 11.96
 -8 5 -18 246.72 11.4
 -8 -5 -18 242.88 12.13
 -8 5 -19 127.07 7.05
 -8 5 -19 132.4 6.63
 -8 -5 -19 116.45 6.97
 -8 5 -20 116.28 5.86
 -8 -5 -20 108.01 6.09
 8 6 -18 87.51 4.74
 -8 6 17 63.56 3.97
 8 6 -17 57.53 3.77
 8 6 -17 63.58 4.17
 8 6 -16 65.82 4.4
 -8 6 16 68.21 4.48
 8 6 -15 30.56 3.15
 -8 6 15 30.48 3.19
 8 6 -14 126.81 7.34
 -8 6 14 134.39 7.43
 8 6 -13 32.31 3.62
 -8 6 13 27.98 3.4
 -8 6 12 93.16 6.25
 8 6 -12 89.65 6.01
 -8 6 11 53.28 4.59
 8 6 -11 51.34 4.5
 -8 6 10 96.29 6.42
 8 6 -10 91.81 6.51
 -8 6 9 67.64 5.33
 -8 6 8 105.9 10.62
 -8 6 8 94.96 6.49
 -8 6 7 55.34 7.76
 -8 6 7 42.72 6.27
 -8 6 6 35.49 6.43
 -8 6 6 33.02 5.53
 -8 6 5 61.08 8.1
 -8 6 5 58.67 7.17
 -8 6 4 211.07 15.38
 -8 6 4 197.26 14.19
 -8 6 3 7.87 4.14
 -8 6 3 13.3 3.84
 -8 -6 2 349.4 18.61
 -8 6 2 389.46 22.09
 -8 6 2 358.05 21.04
 -8 -6 1 6.96 4.03
 -8 6 1 7.55 4.09
 -8 6 1 12.98 3.7
 -8 -6 0 120.67 9.25
 -8 6 0 121.26 10.92
 -8 6 0 118.81 10.54
 -8 -6 -1 1.18 3.68
 -8 6 -1 -0.65 2.98
 -8 6 -1 0.66 2.21
 -8 -6 -2 115.51 8.95
 -8 6 -2 104.08 9.91
 -8 6 -2 110.29 10.1
 -8 6 -3 19.88 4.67
 -8 -6 -3 20.14 4.78
 -8 6 -4 102.25 9.56
 -8 6 -5 9.5 3.74
 -8 6 -6 90.07 8.91
 -8 -6 -6 70.46 6.06
 -8 6 -7 18.55 3.66
 -8 6 -7 21.99 3.63
 -8 6 -8 103.33 8.06
 -8 6 -8 123.97 8.25
 -8 -6 -8 127.04 8.93
 -8 6 -9 26.81 4.06
 -8 -6 -9 36.55 5.03
 -8 6 -9 29.55 3.91
 -8 6 -10 44.59 4.9
 -8 6 -10 44.07 4.66
 -8 -6 -10 33.8 5.08
 -8 6 -11 2.09 2.38
 -8 -6 -11 4.78 3.44
 -8 6 -11 2.06 2.31
 -8 -6 -12 39.95 4.83
 -8 6 -12 37.47 4.07
 -8 -6 -13 -0.27 2.67
 -8 6 -13 2.31 2.09
 -8 -6 -13 2.78 2.47
 -8 6 -13 1.24 1.71
 -8 -6 -14 55.2 4.86
 -8 6 -14 51.03 4.44
 -8 6 -14 46.96 3.82
 -8 -6 -14 39 4.67
 -8 6 -15 2.06 1.74
 -8 6 -15 0.28 1.55
 -8 -6 -15 -0.73 2.19
 -8 -6 -15 0.61 2.39
 -8 -6 -15 -0.17 1.65
 -8 -6 -16 18.74 2.75
 -8 6 -16 19.98 2.56
 -8 6 -16 17.15 2.14
 -8 -6 -17 10.19 2.11
 -8 6 -17 8.91 1.47
 -8 6 -17 11.62 1.87
 -8 -6 -18 15.33 1.97
 -8 6 -18 15.31 1.85
 -8 7 13 27.51 2.42
 -8 7 12 9.38 1.87
 -8 7 11 64.41 4.28
 -8 7 10 7.44 1.97
 -8 7 9 24.47 2.69
 8 7 -9 17.67 2.44
 -8 7 8 19.93 2.61
 8 7 -8 16.3 2.48
 -8 7 7 5.14 1.82
 -8 -7 5 14.22 3.2
 -8 -7 4 8.56 3.25
 -8 -7 3 33.29 4.59
 -8 -7 2 27.63 4.61
 -8 -7 1 39.26 5.22
 -8 -7 0 48.28 5.64
 -8 -7 -1 3.41 3.24
 -8 -7 -2 29.89 3.76
 -8 -7 -2 32.06 4.83
 -8 7 -2 29.36 3.82
 -8 -7 -3 17.03 3.14
 -8 -7 -3 20.96 4.38
 -8 7 -3 17.2 3.06
 -8 -7 -4 31.29 3.63
 -8 7 -4 25.94 3.59
 -8 -7 -4 32.54 5.01
 -8 7 -5 15.99 2.98
 -8 -7 -5 25.56 4.44
 -8 7 -6 20.84 3.14
 -8 -7 -6 22.19 4.25
 -8 7 -7 28.07 3.49
 -8 -7 -7 16.75 3.84
 -8 -7 -8 126.86 8.55
 -8 7 -8 129.48 7.81
 -8 -7 -9 63.69 5.71
 -8 7 -9 64.78 4.96
 -8 -7 -10 143.59 8.27
 -8 7 -10 121.49 7.47
 -8 -7 -11 57.95 5
 -8 7 -11 60.88 4.51
 -8 -7 -11 51.11 4.85
 -8 -7 -12 76.68 5.15
 -8 7 -12 67.67 4.69
 -8 -7 -12 59.48 5.06
 -8 -7 -13 27.01 3.25
 -8 -7 -13 29.77 3.22
 -8 7 -13 31.96 2.9
 -8 -7 -14 31.37 3.01
 -8 7 -14 33.56 2.77
 -8 -7 -15 6.43 1.38
 -8 8 6 4.31 1.28
 -8 8 5 11.93 1.84
 8 8 -5 10.19 1.55
 -8 8 4 0.58 1.23
 -8 -8 3 4.28 2.1
 -8 -8 3 0.74 1.76
 -8 8 3 3.57 1.57
 -8 -8 2 -1.08 2.17
 -8 -8 2 0.36 1.74
 -8 8 2 1.47 1.42
 -8 -8 1 1.97 2.46
 -8 -8 1 1.03 1.7
 -8 8 1 4.06 1.65
 -8 -8 0 14.64 3.11
 -8 -8 0 15.51 2.29
 -8 8 0 16.58 2.39
 -8 -8 -1 20.04 3.41
 -8 -8 -1 14.5 2.27
 -8 8 -1 20.19 2.5
 -8 -8 -2 24.3 3.74
 -8 8 -2 28.83 2.95
 -8 -8 -3 31.42 3.83
 -8 8 -3 33.04 3.1
 -8 -8 -4 7.65 2.72
 -8 8 -4 8.01 1.9
 -8 8 -5 61.56 4.25
 -8 -8 -5 64.12 5.03
 -8 -8 -6 2.5 1.8
 -8 8 -6 7.41 1.74
 -8 8 -7 38.54 3.04
 -8 -8 -7 41.79 3.72
 -8 8 -8 14.38 1.85
 -8 -8 -8 13.9 2.42
 -8 -8 -9 2.89 1.67
 -8 8 -9 4.6 1.22
 9 0 -24 -0.88 1.49
 9 0 -23 109.36 6.07
 9 0 -23 107.13 6
 9 0 -22 -0.73 1.76
 9 0 -21 80.98 6.07
 9 0 -21 92.11 6.12
 9 0 -20 1.84 1.93
 9 0 -20 -0.25 2.39
 9 0 -20 1.35 2.31
 9 0 -19 234.19 12.39
 9 0 -19 228.47 12.48
 -9 0 18 -0.7 3.27
 -9 0 17 118.79 11.56
 9 0 -17 128.62 8.78
 9 0 -17 131.73 8.89
 9 0 -16 2.01 2.84
 9 0 -16 -0.34 2.44
 -9 0 16 4.5 3.97
 -9 0 15 180.01 14.76
 9 0 -15 197.38 11.7
 9 0 -15 210.73 11.91
 9 0 -14 -2.72 3.02
 -9 0 14 -0.74 4.29
 -9 0 13 390.91 23.62
 9 0 -13 416.74 19.74
 9 0 -12 -0.32 2.43
 -9 0 12 0.7 4.01
 -9 0 11 242.33 16.59
 9 0 -11 247.43 13.76
 9 0 -11 261.65 13.5
 9 0 -10 3.92 2.54
 9 0 -10 0.29 2.21
 -9 0 10 2.5 3.66
 -9 0 9 1470.55 58.42
 9 0 -9 1317.01 54.14
 9 0 -9 1290.51 53.56
 9 0 -8 -0.26 2.14
 9 0 -8 -0.59 2.04
 -9 0 8 1.07 3.14
 9 0 -7 1031.65 42.54
 9 0 -7 1069.71 43.22
 -9 0 7 1063.8 45.96
 -9 0 6 1.78 2.68
 9 0 -6 1.86 2.08
 9 0 -6 1.78 1.99
 9 0 -5 614.78 26.14
 -9 0 5 600.42 25.7
 9 0 -4 -0.47 1.9
 -9 0 4 -0.86 1.94
 9 0 -3 1516.38 61.68
 -9 0 3 1558.06 61.74
 -9 0 3 1641.55 61.89
 -9 0 2 -0.45 2
 -9 0 2 -0.47 1.83
 9 0 -2 -0.42 1.73
 -9 0 1 441.39 20.24
 -9 0 1 486.71 20.92
 -9 0 0 1.33 2.05
 -9 0 0 0.23 1.84
 -9 0 -1 1145.66 47.1
 -9 0 -1 1204.95 47.86
 -9 0 -2 2.25 2.01
 -9 0 -2 -0.58 2.36
 -9 0 -2 -0.5 2.21
 -9 0 -3 2917.17 111.83
 -9 0 -3 2743.07 108.87
 -9 0 -3 2730.7 109.54
 -9 0 -3 2919.29 108.56
 -9 0 -4 -0.49 2.04
 -9 0 -4 -1.41 2.03
 -9 0 -4 -0.44 1.91
 -9 0 -4 -0.31 2.73
 -9 0 -4 0.8 2.09
 -9 0 -5 656.42 29.4
 -9 0 -5 621.9 28.96
 -9 0 -5 579.86 26.48
 -9 0 -5 595.78 27.14
 -9 0 -5 620.23 26.45
 -9 0 -6 1.99 2.41
 -9 0 -6 4.08 2.7
 -9 0 -6 2.31 2.43
 -9 0 -6 1.65 2.52
 -9 0 -7 1639.44 66.93
 -9 0 -7 1669.37 70.05
 -9 0 -7 1699.96 70.23
 -9 0 -7 1722.31 67.12
 -9 0 -7 1691.6 67.76
 -9 0 -8 2.5 2.61
 -9 0 -8 0.63 2.49
 -9 0 -8 0.56 2.44
 -9 0 -8 0.35 2.5
 -9 0 -8 -1.73 2.81
 -9 0 -9 1884.05 77.27
 -9 0 -9 1990.1 78.21
 -9 0 -9 1944.53 81.65
 -9 0 -9 2077.02 78.97
 -9 0 -9 1977.42 82.12
 -9 0 -9 1946.49 77.1
 -9 0 -9 2048.64 78.45
 -9 0 -10 0.72 2.66
 -9 0 -10 1.32 3.02
 -9 0 -10 -0.33 2.64
 -9 0 -10 1.92 2.6
 -9 0 -10 2.05 3
 -9 0 -10 0.29 2.76
 -9 0 -10 -0.52 2.06
 -9 0 -11 1726.97 68.57
 -9 0 -11 1732.98 72.99
 -9 0 -11 1797.09 69.17
 -9 0 -11 1798.79 68.93
 -9 0 -11 1617.47 67.9
 -9 0 -11 1556.34 72.5
 -9 0 -12 -0.35 2.61
 -9 0 -12 -0.72 3.22
 -9 0 -12 7.08 3.31
 -9 0 -12 2.57 2.95
 -9 0 -12 -0.72 2.54
 -9 0 -12 -0.73 3.17
 -9 0 -13 1553.3 60.22
 -9 0 -13 1401.86 64.33
 -9 0 -13 1390.85 59.13
 -9 0 -13 1563.81 60.16
 -9 0 -13 1516.3 59.9
 -9 0 -13 1397.31 59.42
 -9 0 -14 4.98 2.94
 -9 0 -14 -0.66 2.5
 -9 0 -14 1.85 2.99
 -9 0 -14 -1.75 2.87
 -9 0 -15 1204.32 50.05
 -9 0 -15 1161.61 49.73
 -9 0 -15 1282.83 50.58
 -9 0 -16 0.72 2.88
 -9 0 -16 -0.64 2.39
 -9 0 -19 1176.39 48.06
 -9 0 -20 0.79 2.1
 -9 0 -21 593.71 25.36
 -9 0 -22 -1.48 1.83
 -9 0 -23 331.48 14.44
 -9 1 24 36.41 2.86
 9 1 -24 32.49 2.85
 9 1 -23 0.86 1.35
 9 -1 -23 2.37 1.53
 -9 1 23 0.15 1.58
 9 1 -22 107.21 6.04
 9 1 -22 101.63 6.63
 9 -1 -22 102.21 6.11
 9 -1 -22 120.17 6.7
 9 1 -22 115.05 6.38
 9 1 -21 17.62 3.08
 9 1 -21 17.77 2.8
 9 -1 -21 18.5 2.91
 9 -1 -21 23.25 3.22
 9 1 -21 19.49 2.88
 9 1 -20 79.78 6.25
 9 -1 -20 84.81 6.23
 9 1 -20 86.11 6.15
 9 1 -19 11.12 2.97
 9 -1 -19 10.26 2.95
 9 1 -19 10.3 2.98
 9 -1 -19 13.81 3.17
 9 1 -18 297.83 15.67
 9 -1 -18 323.36 15.98
 9 1 -18 326 15.76
 9 -1 -18 313.4 15.69
 -9 1 18 280.09 19.2
 -9 -1 18 310.68 19.82
 -9 1 17 2.88 4.16
 -9 -1 17 3.65 3.49
 9 1 -16 260.96 13.88
 9 -1 -16 258.19 13.92
 9 -1 -16 248.96 13.67
 -9 1 16 239.27 17.4
 -9 -1 16 240.06 17.41
 -9 1 15 38.06 6.97
 -9 -1 15 28.13 6.33
 9 1 -15 45.39 5.02
 9 -1 -15 41.92 4.92
 9 -1 -15 44.45 5.14
 9 1 -14 479.82 22.31
 9 -1 -14 477.82 22.22
 9 -1 -14 465.52 22.14
 -9 -1 14 448.22 26.54
 -9 1 14 475.07 26.75
 -9 1 13 18.03 5.34
 -9 -1 13 17.8 5.39
 9 1 -13 17.97 3.58
 9 -1 -13 18.5 3.6
 9 1 -13 20.76 3.81
 9 -1 -13 18.53 3.87
 9 -1 -12 593.64 26.52
 9 -1 -12 608.81 26.77
 9 1 -12 566.57 26.75
 -9 -1 12 634.12 31.71
 -9 1 12 572.73 30.73
 -9 1 11 3.97 3.75
 -9 -1 11 2.76 3.72
 9 1 -11 -0.34 2.46
 9 -1 -11 0.61 2.22
 -9 -1 10 396.48 22.37
 -9 1 10 393.21 22.03
 9 1 -10 387.26 18.72
 9 -1 -10 375.95 18.22
 -9 1 9 20.84 4.91
 -9 -1 9 25.3 5.26
 9 1 -9 24.48 3.64
 9 -1 -9 24.71 3.49
 9 1 -8 577.06 24.5
 9 -1 -8 503.02 23.47
 -9 -1 8 541.12 27.61
 -9 1 8 575.4 27.46
 9 1 -7 133.99 8.01
 9 -1 -7 110.67 7.09
 -9 1 7 121.82 9.56
 -9 -1 7 114.44 9.7
 9 -1 -7 109.47 7.75
 9 -1 -6 679.86 28.5
 9 -1 -6 677.45 29.4
 -9 1 6 700.84 31.68
 -9 -1 6 700.41 32.14
 9 -1 -5 4.15 2.07
 9 -1 -5 3.02 1.72
 9 -1 -4 762.41 31.87
 -9 1 3 44.55 3.82
 9 -1 -3 34.13 3.68
 9 -1 -2 947.22 39.6
 -9 -1 2 986.27 40.16
 -9 1 2 964.72 39.88
 -9 1 2 1047.87 40.09
 -9 -1 1 36.89 3.95
 -9 1 1 40.77 3.97
 -9 1 1 34.04 3.77
 -9 1 0 88.91 6.27
 -9 -1 0 82.7 6.06
 -9 1 0 82.72 6.06
 -9 1 0 103.5 7.95
 -9 -1 0 85.82 5.95
 -9 -1 -1 3.85 2.57
 -9 1 -1 0.44 1.81
 -9 -1 -1 1.97 1.95
 -9 1 -1 -0.25 1.99
 -9 1 -1 0.54 2.11
 -9 1 -1 3.57 1.86
 -9 -1 -2 367.94 17.71
 -9 1 -2 390.67 20.13
 -9 1 -2 399.75 20.48
 -9 1 -2 420.97 18.64
 -9 1 -2 383.77 18.06
 -9 -1 -2 394.73 18.08
 -9 1 -2 389.16 17.44
 -9 -1 -2 387.66 17.7
 -9 -1 -3 179.61 10.22
 -9 1 -3 192.4 10.84
 -9 1 -3 196.98 12.41
 -9 1 -3 218.65 13
 -9 -1 -3 192.49 11.93
 -9 -1 -3 185.8 10.34
 -9 1 -3 177.13 10.36
 -9 1 -3 182.6 9.91
 -9 -1 -3 187.49 10.3
 -9 -1 -4 250.89 13.24
 -9 1 -4 269.21 15.85
 -9 1 -4 265.84 13.88
 -9 1 -4 254.04 15.36
 -9 -1 -4 291.26 15.37
 -9 -1 -4 263.99 13.35
 -9 1 -4 252.92 13.38
 -9 1 -4 273.8 13.13
 -9 -1 -4 249.48 13.4
 -9 -1 -5 95.04 6.88
 -9 -1 -5 88.43 7.67
 -9 1 -5 99.14 8.54
 -9 1 -5 102.03 7.29
 -9 1 -5 102.75 8.6
 -9 1 -5 89.69 6.77
 -9 -1 -5 86.35 6.56
 -9 1 -5 96.39 6.65
 -9 -1 -5 93.91 6.88
 -9 -1 -6 372.18 17.59
 -9 -1 -6 335.07 18.97
 -9 1 -6 341.75 19.98
 -9 1 -6 390.86 18.23
 -9 1 -6 392.76 20.84
 -9 1 -6 381.58 17.45
 -9 -1 -6 368.28 17.76
 -9 1 -6 348.32 17.47
 -9 -1 -6 351.13 17.29
 -9 -1 -7 62.09 5.91
 -9 -1 -7 64.34 5.6
 -9 1 -7 66.66 5.84
 -9 1 -7 64.7 7.21
 -9 -1 -7 73.57 6.92
 -9 1 -7 61.47 5.9
 -9 1 -7 73.31 5.88
 -9 -1 -7 64.84 5.96
 -9 -1 -7 58.07 4.92
 -9 1 -8 149.54 9.15
 -9 -1 -8 151.89 9.66
 -9 1 -8 158.37 9.86
 -9 -1 -8 162.16 8.99
 -9 -1 -8 152.09 9.85
 -9 -1 -8 149.58 11.13
 -9 1 -8 158.35 12.26
 -9 1 -8 175.95 10.3
 -9 1 -8 161.41 12.35
 -9 1 -8 157.84 9.78
 -9 -1 -8 173.71 10.37
 -9 1 -9 5.58 2.78
 -9 -1 -9 -0.56 2.13
 -9 1 -9 2.62 2.59
 -9 1 -9 4.59 2.38
 -9 1 -9 6.67 2.95
 -9 1 -9 4.2 2.57
 -9 -1 -9 6.41 3.12
 -9 1 -9 10.19 3.3
 -9 1 -9 9.92 3.63
 -9 -1 -9 4.25 2.91
 -9 -1 -9 2.9 2.55
 -9 -1 -9 6.89 3.03
 -9 1 -10 125.34 8.7
 -9 -1 -10 136.39 9.21
 -9 1 -10 134.53 8.83
 -9 -1 -10 122.07 8.85
 -9 1 -10 134.47 8.26
 -9 1 -10 113.97 10.79
 -9 -1 -10 116.35 7.8
 -9 1 -10 114.62 7.87
 -9 -1 -10 121.58 10.28
 -9 1 -10 118.39 10.98
 -9 1 -10 134.16 8.85
 -9 -1 -10 121.59 8.38
 -9 1 -11 128.31 8.4
 -9 1 -11 142.08 9.26
 -9 -1 -11 134.74 8.96
 -9 1 -11 129.39 8.51
 -9 -1 -11 138.13 8.49
 -9 1 -11 118.7 8.42
 -9 1 -11 137.31 9.15
 -9 -1 -11 133.47 9.32
 -9 1 -11 110.12 11.11
 -9 -1 -11 121.27 10.69
 -9 1 -11 130.22 11.85
 -9 1 -11 143.94 9.32
 -9 -1 -11 137.32 9.39
 -9 1 -12 166.04 9.84
 -9 1 -12 158.07 10.23
 -9 -1 -12 178.19 10.5
 -9 1 -12 157.22 9.88
 -9 -1 -12 162.57 9.72
 -9 1 -12 160.8 10.4
 -9 -1 -12 161.88 10.66
 -9 1 -12 149.28 13.36
 -9 1 -12 168.11 10.41
 -9 -1 -12 170.98 10.78
 -9 1 -12 165.86 10.05
 -9 1 -12 146.99 13.19
 -9 1 -13 33.06 4.8
 -9 -1 -13 42.83 5.21
 -9 1 -13 31.71 6.48
 -9 -1 -13 33.98 4.44
 -9 1 -13 26.23 4.03
 -9 1 -13 39.91 4.4
 -9 -1 -13 32.6 4.55
 -9 1 -13 33.05 4.48
 -9 1 -13 30.99 4.59
 -9 -1 -13 31.53 4.43
 -9 1 -13 28.2 4.35
 -9 1 -13 39.82 6.9
 -9 -1 -14 15.19 3.47
 -9 1 -14 15.59 3.15
 -9 -1 -14 17.19 3.81
 -9 1 -14 22.46 3.98
 -9 1 -14 16.94 3.6
 -9 1 -14 15.77 3.29
 -9 -1 -14 19.88 3.73
 -9 -1 -14 18.15 3.74
 -9 1 -14 16.09 3.35
 -9 -1 -15 2.43 2.5
 -9 -1 -15 0.38 2.95
 -9 1 -15 3.27 3.03
 -9 1 -15 3.27 2.95
 -9 1 -15 7.44 2.82
 -9 -1 -15 -0.34 2.86
 -9 -1 -15 -0.29 2.82
 -9 1 -15 7.24 2.79
 -9 -1 -16 36.79 4.41
 -9 -1 -16 50.31 5.02
 -9 1 -16 48.09 5.24
 -9 -1 -16 42.26 5.06
 -9 1 -16 38.77 4.42
 -9 1 -16 38.99 4.81
 -9 1 -16 44.31 5.1
 -9 -1 -16 40.2 4.83
 -9 -1 -18 27.13 4.19
 -9 1 -18 36.51 4.4
 -9 1 -18 29.89 4.39
 -9 -1 -18 37.14 4.24
 -9 1 -18 26.2 4.02
 -9 -1 -19 18 3.25
 -9 -1 -19 21.48 3.65
 -9 1 -19 17.16 3.27
 -9 -1 -20 26.48 3.49
 -9 -1 -20 33.14 4
 -9 1 -20 26.3 3.52
 -9 -1 -21 -1.55 2.11
 -9 -1 -21 0.45 1.87
 -9 1 -21 -0.22 1.95
 -9 1 -22 2.6 1.92
 -9 -1 -22 6.56 2.1
 -9 -1 -23 0.41 1.34
 9 2 -24 18.1 2.01
 9 2 -23 8.1 1.71
 -9 2 23 7.19 1.7
 9 2 -23 7.1 1.65
 -9 2 22 87.19 5.41
 9 2 -22 82.35 5.46
 9 2 -22 83.49 5
 9 2 -22 87.56 5.32
 9 2 -21 26.74 3.04
 9 2 -21 23.38 3.19
 9 2 -21 31.78 3.62
 -9 2 21 30.47 3.43
 9 2 -20 163.54 9.44
 9 -2 -20 171.63 9.46
 9 2 -20 163.81 9
 -9 2 20 166.63 9.35
 9 2 -19 104.71 7.17
 9 -2 -19 118.47 7.59
 9 2 -19 112.37 7.59
 9 2 -18 266.04 13.57
 9 -2 -18 272.92 13.79
 9 2 -18 256.67 13.82
 -9 2 17 54.99 7.67
 -9 -2 17 65.95 8.44
 -9 2 17 59.51 8.09
 -9 -2 16 208.51 15.5
 -9 2 16 178.16 14.62
 9 -2 -16 203.45 11.45
 9 2 -16 177.82 11.15
 9 2 -15 114.63 8.39
 9 -2 -15 121.58 8.47
 -9 -2 15 115.72 11.59
 -9 2 15 113.1 11.2
 9 2 -14 63.91 6.07
 9 -2 -14 70.88 6.26
 -9 -2 14 65.39 8.81
 -9 2 14 69.53 8.63
 9 -2 -14 69.27 6.22
 -9 2 13 111.05 10.94
 -9 -2 13 135.43 12.4
 9 -2 -13 137.81 8.98
 9 2 -13 114.36 8.6
 9 -2 -13 141.5 9
 -9 2 12 282.64 18.84
 -9 -2 12 296.18 19.79
 9 -2 -12 291.76 15.4
 9 2 -12 307.46 15.72
 9 -2 -12 306.73 15.44
 -9 2 11 109.12 10.52
 -9 -2 11 121.69 11.47
 9 -2 -11 129.08 8.53
 9 2 -11 127.01 8.53
 9 -2 -11 108.97 7.86
 9 -2 -10 55.71 5.43
 -9 -2 10 52.68 7.77
 -9 2 10 61.03 7.59
 9 2 -10 55.77 5.4
 9 -2 -10 49.67 4.99
 9 -2 -9 58.83 5.58
 -9 2 9 51.96 6.97
 9 2 -9 65.26 5.79
 9 -2 -9 60.19 5.28
 -9 -2 8 190.53 13.95
 -9 2 8 193.72 13.23
 9 -2 -8 182.68 10.25
 9 -2 -8 191.7 10.78
 -9 -2 7 202.34 13.95
 -9 2 7 173.26 12.4
 9 -2 -7 178.89 9.91
 9 -2 -7 191.51 10.53
 -9 -2 6 268.94 16.49
 -9 2 6 277.53 15.67
 9 -2 -6 256.69 12.49
 9 -2 -6 242.89 12.93
 -9 2 5 292.95 15.61
 9 -2 -5 248.67 12.95
 9 -2 -4 329.95 15.6
 -9 2 4 355.89 19.08
 -9 2 4 338.73 15.33
 9 -2 -3 305.23 14.68
 -9 2 3 335.78 15
 -9 2 3 327.93 17.91
 -9 2 2 34.63 4.86
 -9 2 2 30.06 3.43
 -9 -2 1 616.27 25.14
 -9 2 1 546.15 24.73
 -9 2 1 599.49 25.12
 -9 2 1 542.26 26.71
 -9 2 0 191.03 12.12
 -9 2 0 179.17 11.79
 -9 2 0 170.33 10.69
 -9 2 0 155.4 9.22
 -9 2 0 165.51 9.4
 -9 -2 0 152.6 9.32
 -9 -2 -1 724.99 30.54
 -9 2 -1 669.7 30.2
 -9 2 -1 727.4 33.46
 -9 2 -1 773.64 33.84
 -9 -2 -1 716.58 30.3
 -9 2 -1 720.74 29.65
 -9 2 -1 719.63 30.59
 -9 -2 -2 29.82 4.29
 -9 -2 -2 34.44 4.07
 -9 2 -2 39.79 4.35
 -9 2 -2 41.11 5.36
 -9 2 -2 29.8 4.78
 -9 -2 -2 29.6 4.16
 -9 2 -2 39.58 3.87
 -9 -2 -2 33.08 4.16
 -9 2 -2 31.87 4.05
 -9 -2 -3 468.61 21.22
 -9 2 -3 441.53 20.94
 -9 -2 -3 446.83 20.93
 -9 2 -3 460.9 23.89
 -9 -2 -3 459.86 22.35
 -9 2 -3 464.41 23.85
 -9 2 -3 463.27 20.51
 -9 -2 -3 457.11 21.34
 -9 2 -3 488.52 21.54
 -9 -2 -4 139.58 8.85
 -9 -2 -4 122.33 8.07
 -9 2 -4 121.4 8.24
 -9 2 -4 134.91 10.58
 -9 2 -4 134.13 10.36
 -9 2 -4 133.86 8.09
 -9 -2 -4 126.67 8.68
 -9 2 -4 126.76 8.55
 -9 -2 -5 990.69 42.52
 -9 2 -5 1000.21 45.87
 -9 2 -5 995.07 42.79
 -9 2 -5 1081.46 46.47
 -9 2 -5 1000.18 42.54
 -9 -2 -5 1061.76 42.44
 -9 2 -5 1072.46 42.29
 -9 -2 -5 1020.89 42.98
 -9 2 -6 262.98 13.49
 -9 -2 -6 265.82 14.21
 -9 2 -6 274.91 16.92
 -9 -2 -6 265.4 13.95
 -9 2 -6 247.98 16.32
 -9 2 -6 258.29 13.98
 -9 2 -6 247.66 13.64
 -9 -2 -6 256.66 13.5
 -9 2 -6 249.59 13.25
 -9 2 -7 704.03 30.75
 -9 -2 -7 734.51 31.04
 -9 2 -7 712.69 31.28
 -9 -2 -7 710.08 31.23
 -9 2 -7 729.79 35.07
 -9 2 -7 709.22 34.96
 -9 2 -7 724.86 31.51
 -9 2 -7 717.96 31
 -9 -2 -7 710.83 31.76
 -9 -2 -7 713.23 30.28
 -9 2 -8 8.82 3.03
 -9 2 -8 9.54 3.48
 -9 -2 -8 7.07 3.17
 -9 -2 -8 8.58 3.02
 -9 -2 -8 9.99 3.64
 -9 2 -8 8.14 2.63
 -9 2 -8 8.51 3.12
 -9 2 -8 7.11 2.94
 -9 -2 -8 9.06 3.45
 -9 2 -9 481.57 21.88
 -9 2 -9 427.77 25.3
 -9 2 -9 447.54 21.13
 -9 -2 -9 446.66 21.24
 -9 2 -9 464.47 21.65
 -9 2 -9 430.75 20.75
 -9 -2 -9 423.87 21.28
 -9 -2 -9 464.52 20.72
 -9 2 -9 436.8 25.28
 -9 -2 -9 464.3 22.19
 -9 2 -9 485.1 21.75
 -9 2 -10 58.08 5.91
 -9 -2 -10 52.81 6.06
 -9 2 -10 48.85 7.25
 -9 -2 -10 57.87 5.57
 -9 2 -10 52.4 5.58
 -9 2 -10 58.57 5.54
 -9 -2 -10 52.11 5.42
 -9 2 -10 49.18 5.07
 -9 -2 -10 57.75 6.18
 -9 2 -10 66.19 8.11
 -9 2 -10 55.15 5.28
 -9 2 -11 501.13 23.69
 -9 2 -11 521.06 28.64
 -9 2 -11 479.6 28.3
 -9 2 -11 505.26 23.49
 -9 -2 -11 507.63 23.53
 -9 2 -11 493.21 22.86
 -9 -2 -11 532.62 23.93
 -9 -2 -11 508.43 23.13
 -9 2 -11 498.69 23.2
 -9 -2 -11 519.71 24.44
 -9 2 -11 519.91 23.89
 -9 2 -12 49.03 5.55
 -9 2 -12 38.89 6.99
 -9 -2 -12 46.71 5.41
 -9 2 -12 45.69 5.1
 -9 -2 -12 37.38 5.29
 -9 2 -12 48.55 5.12
 -9 -2 -12 44.59 5.07
 -9 2 -12 43.41 5.01
 -9 -2 -12 44.07 5.61
 -9 2 -12 43.61 7.34
 -9 2 -12 38.56 4.63
 -9 -2 -13 438.86 22.37
 -9 2 -13 475.24 22.3
 -9 2 -13 449.97 27.36
 -9 2 -13 468.32 22.18
 -9 -2 -13 447.51 21.93
 -9 -2 -13 478.72 22.52
 -9 2 -13 470.94 22.15
 -9 2 -13 502.3 22.03
 -9 -2 -13 481.01 22.08
 -9 2 -13 490.2 22.64
 -9 -2 -13 483.17 23.01
 -9 2 -13 436.06 27.02
 -9 2 -14 18.9 5.38
 -9 2 -14 20.97 3.95
 -9 -2 -14 21.07 4.21
 -9 -2 -14 17.59 4.06
 -9 2 -14 17.87 3.82
 -9 2 -14 27.7 4.13
 -9 -2 -14 23.08 3.79
 -9 2 -14 23.07 3.93
 -9 -2 -14 23.77 4.05
 -9 2 -14 20.12 3.84
 -9 2 -15 606.74 26.51
 -9 -2 -15 545.43 26.51
 -9 -2 -15 575.52 26.42
 -9 2 -15 634.71 27.24
 -9 -2 -15 606.37 27.44
 -9 -2 -15 577.78 26.33
 -9 2 -15 571.67 26.52
 -9 2 -15 611.65 26.49
 -9 2 -15 598.05 26.74
 -9 2 -17 663.51 26.66
 -9 2 -17 596.94 26.59
 -9 -2 -17 526.52 25.72
 -9 2 -17 604.43 25.91
 -9 2 -17 548.8 25.85
 -9 -2 -17 631.47 26.36
 -9 2 -18 21.68 3.51
 -9 2 -18 17.17 3.57
 -9 -2 -18 14.94 3.34
 -9 -2 -18 20.47 3.75
 -9 2 -18 16.15 3.39
 -9 2 -19 347.35 16.82
 -9 -2 -19 351.4 17.15
 -9 -2 -19 375.42 16.74
 -9 2 -19 365.01 16.92
 -9 2 -19 341.09 17.02
 -9 -2 -20 26.2 3.57
 -9 -2 -20 27.68 3.54
 -9 -2 -21 188.17 9.76
 -9 -2 -21 183.55 9.24
 -9 -2 -22 7.74 1.93
 -9 -2 -23 139 6.86
 9 3 -23 3.48 1.08
 -9 3 22 11.7 1.93
 9 3 -22 11.62 1.97
 9 3 -22 14.59 2.26
 -9 3 21 1.73 1.82
 9 3 -21 1.27 1.39
 9 3 -21 1.4 1.78
 9 3 -21 1.04 2.1
 9 3 -20 21.91 2.62
 9 3 -20 20.44 2.94
 9 3 -20 17.11 3.21
 -9 3 20 19.77 2.92
 9 3 -19 5.43 2.3
 9 3 -19 11.22 2.57
 -9 3 19 7.24 2.49
 9 3 -18 89.83 6.64
 -9 3 18 84.08 6.28
 9 -3 -17 6.8 2.7
 -9 3 17 2.93 2.49
 9 3 -17 3.9 2.45
 -9 -3 16 78.1 9.06
 -9 3 16 77.19 8.89
 9 -3 -16 81.94 6.47
 -9 3 16 71.03 6.02
 -9 3 15 10.39 4.35
 -9 -3 15 6.66 4.34
 -9 3 14 15.93 3.36
 9 3 -14 25.32 3.83
 -9 3 14 19.25 5.07
 9 -3 -14 18.2 3.66
 -9 -3 14 10.69 4.58
 -9 3 13 12.84 3.15
 9 3 -13 11.44 3.17
 -9 3 13 10.21 4.41
 9 -3 -13 13.82 3.51
 -9 -3 13 13.24 4.72
 -9 3 12 46.49 7.7
 9 3 -12 57.01 5.52
 -9 3 12 53.43 5.17
 -9 -3 12 50.09 7.82
 9 -3 -12 54.24 5.59
 -9 3 11 18.55 3.38
 -9 3 11 15.59 5.08
 9 3 -11 23.11 3.77
 -9 -3 11 32.8 6.41
 9 -3 -11 20.78 3.78
 9 -3 -10 240.35 13.03
 9 3 -10 250.92 13.36
 -9 -3 10 250.88 17.66
 -9 3 10 225.25 12.26
 -9 3 10 253.42 17.49
 9 -3 -9 98.45 7.36
 -9 -3 9 108.97 10.76
 -9 3 9 99.38 10.31
 9 -3 -8 159.39 9.91
 -9 3 8 190.15 14.06
 -9 -3 8 199.4 14.9
 -9 3 7 75.58 8.36
 9 -3 -7 69.46 5.66
 -9 -3 7 60.35 8.2
 9 -3 -6 123.83 7.91
 -9 3 6 156.37 11.98
 9 -3 -5 55.7 4.7
 -9 3 5 55.27 6.98
 -9 3 4 74.65 7.77
 -9 3 3 9.82 2.45
 -9 3 3 12.12 3.57
 -9 3 3 15.2 4.05
 -9 3 2 82.92 6.09
 -9 3 2 81.55 7.84
 -9 -3 2 84.66 6.66
 -9 3 2 89.06 8.32
 -9 3 1 1.64 2.16
 -9 3 1 -0.58 2.35
 -9 3 1 0.81 2
 -9 -3 1 4.48 3.07
 -9 3 1 2.92 2.67
 -9 3 0 144.39 9.05
 -9 -3 0 157.47 9.73
 -9 3 0 166.51 11.13
 -9 3 0 147.77 11.29
 -9 3 0 152.66 11.51
 -9 3 -1 137.83 8.46
 -9 -3 -1 127.46 8.68
 -9 3 -1 120.13 9.28
 -9 3 -1 136.78 10.56
 -9 3 -1 115.46 10.05
 -9 3 -2 99.1 8.93
 -9 3 -2 94.69 8.73
 -9 -3 -2 90.09 7.39
 -9 3 -2 96.65 7.15
 -9 3 -3 293.83 17.43
 -9 3 -3 260.77 16.74
 -9 -3 -3 258.14 14.02
 -9 3 -3 279.69 14.51
 -9 -3 -3 287 14.82
 -9 -3 -4 192.81 11.77
 -9 3 -4 201.08 11.33
 -9 3 -4 195.36 13.87
 -9 3 -4 197.84 14.02
 -9 3 -4 195.13 11.56
 -9 -3 -4 193.6 11.17
 -9 -3 -5 81.96 7.07
 -9 3 -5 92.95 9.03
 -9 3 -5 77.55 6.43
 -9 -3 -5 90.97 6.83
 -9 3 -5 81.38 6.93
 -9 3 -5 80.84 8.61
 -9 -3 -6 10.58 3.01
 -9 3 -6 13.29 3.29
 -9 3 -6 7.49 3.55
 -9 3 -6 10.13 3.79
 -9 -3 -6 11.31 3.96
 -9 3 -6 9.41 3.26
 -9 3 -6 7.98 3.26
 -9 3 -7 7.69 3.37
 -9 3 -7 2.86 2.92
 -9 3 -7 0.7 2.77
 -9 -3 -7 4.67 3.38
 -9 -3 -7 6.86 2.87
 -9 3 -7 9.22 3.19
 -9 3 -7 3.26 2.31
 -9 3 -7 4.79 2.61
 -9 3 -8 19.37 3.58
 -9 -3 -8 16.36 4.42
 -9 3 -8 19.58 3.46
 -9 -3 -8 23.57 3.83
 -9 3 -8 19.63 4.98
 -9 3 -8 25.73 4.12
 -9 3 -8 16.8 3.8
 -9 3 -9 60.34 6.11
 -9 3 -9 62.2 8.14
 -9 3 -9 56.36 5.78
 -9 -3 -9 79.9 6.33
 -9 3 -9 55.31 5.35
 -9 -3 -9 59.64 6.26
 -9 -3 -9 65.76 6.09
 -9 3 -9 55.6 5.95
 -9 3 -9 52.42 7.74
 -9 3 -10 14.03 3.4
 -9 3 -10 17.35 3.37
 -9 -3 -10 15.6 4.09
 -9 -3 -10 16.67 3.4
 -9 -3 -10 12.57 3.83
 -9 3 -10 9.91 3.64
 -9 3 -10 11.44 4.51
 -9 3 -10 8 3.94
 -9 3 -10 14.94 3.64
 -9 -3 -10 9.74 3.7
 -9 3 -11 62.19 5.99
 -9 -3 -11 55.14 5.49
 -9 -3 -11 57.84 6.35
 -9 3 -11 59.43 6.12
 -9 3 -11 39.64 7.18
 -9 -3 -11 55.3 5.81
 -9 3 -11 51.2 5.38
 -9 3 -11 64.85 6.12
 -9 -3 -11 58.71 6.29
 -9 3 -11 42.92 7.52
 -9 3 -12 1.5 2.66
 -9 3 -12 5.94 3.67
 -9 3 -12 2.07 2.52
 -9 -3 -12 5.4 3.51
 -9 -3 -12 3.03 2.66
 -9 3 -12 4.49 2.47
 -9 3 -12 8.99 2.98
 -9 -3 -12 2.54 3.02
 -9 3 -12 6 3.71
 -9 -3 -12 5.17 3.59
 -9 3 -12 3.35 3.13
 -9 3 -13 6.03 3.73
 -9 3 -13 3.31 3.09
 -9 -3 -13 5.08 3.73
 -9 -3 -13 4.22 2.44
 -9 3 -13 4.5 2.5
 -9 3 -13 8.58 2.96
 -9 -3 -13 4.01 3.66
 -9 3 -13 1.73 2.62
 -9 -3 -13 -1.67 3.21
 -9 3 -13 8.2 3.11
 -9 3 -14 56.33 5.65
 -9 3 -14 42.72 4.91
 -9 3 -14 49.82 5.63
 -9 3 -14 54.25 5.25
 -9 3 -14 48.4 5.12
 -9 -3 -14 43.6 5.58
 -9 3 -14 50.49 7.76
 -9 -3 -14 41.04 5.26
 -9 -3 -14 50.85 5.81
 -9 3 -16 10.87 2.72
 -9 -3 -16 2.53 2.53
 -9 3 -16 6.67 2.58
 -9 3 -16 6.55 2.69
 -9 -3 -16 6.26 2.62
 -9 3 -16 3.21 2.54
 -9 -3 -16 1.22 3.26
 -9 -3 -17 -0.33 2.55
 -9 3 -17 2.82 2.64
 -9 -3 -17 2.83 3.13
 -9 -3 -17 5.36 2.19
 -9 3 -17 2.88 2.27
 -9 3 -17 2.68 2.21
 -9 -3 -18 -0.25 2.91
 -9 3 -18 1.65 2.41
 -9 3 -18 1.09 2.33
 -9 -3 -18 3.85 2.38
 -9 -3 -19 6.2 2.72
 -9 3 -19 7.6 2.52
 -9 3 -19 4.62 2.13
 -9 -3 -19 8.01 2.66
 -9 3 -20 2.02 1.96
 -9 3 -20 1.26 1.89
 -9 -3 -20 1.96 1.8
 -9 -3 -21 28.38 3.04
 -9 -3 -22 -0.13 1.31
 9 4 -21 15.22 2.04
 9 4 -21 19.38 2.41
 -9 4 21 15.61 1.94
 9 4 -20 94.79 5.71
 9 4 -20 87.26 5.44
 -9 4 20 84.61 5.17
 9 4 -19 50.99 4.34
 -9 4 19 37.11 3.61
 9 4 -19 37.61 3.15
 9 4 -19 46.98 4.03
 -9 4 18 94.08 5.99
 9 4 -18 86.24 5.54
 9 4 -18 87.99 6.24
 -9 4 17 74.3 5.54
 -9 4 16 149.42 8.73
 9 4 -15 57.21 5.08
 -9 4 15 47.25 4.71
 9 4 -14 208.24 11.95
 -9 4 14 227.06 11.8
 -9 4 14 212.5 15.76
 -9 -4 13 2.97 3.86
 -9 4 13 5.96 4.02
 -9 -4 12 74.27 9.3
 9 4 -12 84.38 6.65
 -9 4 12 64.37 8.67
 9 4 -11 17.99 3.36
 -9 4 11 11.25 2.94
 -9 4 11 4.66 3.89
 -9 -4 11 6.32 4.28
 -9 4 10 97.54 10.51
 -9 -4 10 104.76 11.15
 -9 4 9 49.64 7.49
 -9 -4 9 51.09 8.47
 -9 4 8 120.21 11.42
 -9 -4 8 115.55 11.86
 -9 4 7 26.09 5.7
 -9 -4 7 29.93 7.01
 -9 4 7 23.17 4.63
 -9 4 6 103.59 10.15
 -9 4 6 96.11 9.02
 -9 4 5 17.49 4.92
 -9 4 5 11.47 3.54
 -9 4 4 82.62 8.48
 -9 4 4 65.97 7.26
 -9 4 4 61.49 5.63
 -9 4 3 34.12 4.09
 -9 -4 3 30.78 4.67
 -9 4 3 34.05 5.61
 -9 4 3 40.28 5.66
 -9 -4 2 19.66 4.2
 -9 4 2 20.12 3.48
 -9 4 2 21.93 4.21
 -9 4 2 18.18 4.26
 -9 4 2 26.78 4.95
 -9 4 1 152.71 9.61
 -9 4 1 158.37 11.78
 -9 4 1 142.39 11.89
 -9 4 1 165.81 12.14
 -9 -4 1 158.95 10.26
 -9 -4 0 7.19 3.57
 -9 4 0 4.69 2.62
 -9 4 0 2.22 2.77
 -9 4 0 2.45 2.25
 -9 4 0 1.29 2.7
 -9 -4 -1 11.36 3.88
 -9 4 -1 15.32 3.2
 -9 4 -1 15.66 3.97
 -9 4 -1 13.64 3.66
 -9 4 -1 16.09 3.9
 -9 4 -2 20.32 4.19
 -9 4 -2 21.95 4.71
 -9 4 -2 26.4 4.88
 -9 4 -2 22.91 3.97
 -9 4 -2 19.37 3.59
 -9 -4 -2 18.62 4.46
 -9 4 -3 7.5 3.5
 -9 4 -3 11.31 3.55
 -9 -4 -3 15.45 4.18
 -9 4 -3 11.95 3.23
 -9 4 -3 13.5 3.54
 -9 4 -4 34.73 4.41
 -9 -4 -4 26.29 4.87
 -9 4 -4 34.38 3.95
 -9 -4 -4 27.36 4.19
 -9 4 -4 27.92 4.46
 -9 4 -4 28.99 5.19
 -9 4 -4 27.25 5.58
 -9 4 -5 4.31 2.74
 -9 4 -5 8.6 3.73
 -9 -4 -5 -0.34 2.71
 -9 4 -5 5.12 2.4
 -9 -4 -5 3.46 3.65
 -9 4 -5 5.11 2.63
 -9 4 -5 3.01 3.21
 -9 4 -6 3.73 3.05
 -9 4 -6 5.15 2.91
 -9 -4 -6 4.44 2.7
 -9 4 -6 6.54 2.4
 -9 -4 -6 10.84 4.03
 -9 4 -6 8.17 3.06
 -9 4 -6 4.61 3.01
 -9 4 -7 13.12 4.34
 -9 -4 -7 16.76 3.53
 -9 -4 -7 12.44 4.23
 -9 4 -7 14.72 3.5
 -9 4 -7 17.69 3.31
 -9 4 -7 11.63 3.68
 -9 4 -8 81.89 7.23
 -9 4 -8 76.9 6.97
 -9 -4 -8 86.61 6.95
 -9 4 -8 82.14 6.64
 -9 4 -8 94.38 10.08
 -9 -4 -8 84.89 7.52
 -9 4 -8 88.2 9.91
 -9 4 -9 9.65 3.85
 -9 -4 -9 7.74 3.83
 -9 -4 -9 7.1 2.95
 -9 4 -9 6.56 3.08
 -9 4 -9 6.51 3.98
 -9 4 -9 3.39 2.62
 -9 4 -9 6.54 3.22
 -9 -4 -10 2.3 3.59
 -9 4 -10 2.41 2.41
 -9 -4 -10 5.32 2.65
 -9 4 -10 1.89 2.9
 -9 4 -10 -0.82 3.47
 -9 4 -10 3.87 2.82
 -9 4 -10 1.64 3.01
 -9 4 -11 49.68 5.18
 -9 -4 -11 54.63 6.18
 -9 4 -11 44.62 5.32
 -9 4 -11 56.46 7.96
 -9 -4 -11 45.12 4.95
 -9 4 -11 46.09 5.57
 -9 -4 -12 6.6 3.52
 -9 4 -12 0.83 3.17
 -9 4 -12 0.38 2.67
 -9 -4 -12 0.42 3.24
 -9 4 -13 7.38 3.84
 -9 -4 -14 1.53 2.76
 -9 4 -14 3.2 2.33
 -9 -4 -14 5.02 3.22
 -9 4 -14 1.55 2.2
 -9 4 -14 -1.58 3.12
 -9 4 -14 1.73 2.44
 -9 -4 -15 5.31 3.39
 -9 -4 -15 4.27 3.02
 -9 4 -15 7.55 2.61
 -9 -4 -15 7.78 2.78
 -9 4 -15 8.98 2.88
 -9 4 -15 7.08 2.54
 -9 -4 -16 7.43 3
 -9 4 -16 4.19 2.34
 -9 4 -16 3.77 2.35
 -9 -4 -16 4.06 2.19
 -9 4 -16 2.94 2.18
 -9 -4 -17 3.17 2.51
 -9 -4 -17 1.53 1.77
 -9 4 -17 4.73 2.2
 -9 4 -17 -0.51 2.03
 -9 -4 -18 8.99 2.66
 -9 4 -18 7.64 2.24
 -9 4 -18 13.21 2.63
 -9 -4 -19 7.48 2.15
 -9 4 -19 9.47 2.1
 -9 4 -19 5.94 2.04
 -9 -4 -20 -0.17 1.44
 -9 4 -20 0.25 1.52
 -9 4 -20 2.19 1.49
 -9 -4 -21 2.04 1.23
 9 5 -19 21.34 2.28
 9 5 -19 19.53 2.33
 -9 5 19 15.63 1.92
 9 5 -18 1.77 1.63
 9 5 -18 0.3 1.88
 -9 5 18 0.13 1.53
 9 5 -17 56.35 4.59
 9 5 -17 66.59 4.79
 -9 5 17 61.16 4.31
 -9 5 16 5.83 1.97
 9 5 -15 47.73 4.28
 -9 5 15 62.56 4.62
 -9 5 14 -0.21 2.01
 9 5 -14 2.66 1.94
 9 5 -13 72.92 5.81
 -9 5 13 75.65 5.52
 9 5 -12 2.59 1.99
 -9 5 12 -1.87 2.35
 9 5 -11 14.6 3.09
 -9 5 11 17.87 3.03
 -9 -5 10 6.02 4.34
 -9 5 10 3.69 3.37
 -9 5 9 66.49 8.69
 -9 -5 9 71.86 9.53
 -9 5 8 -1.5 3.96
 -9 5 7 79.46 9.24
 -9 5 6 7.31 3.87
 -9 5 6 3.47 2.92
 -9 5 5 62.29 8.03
 -9 5 5 68.99 8.11
 -9 5 4 0.7 3.41
 -9 5 4 2.75 2.32
 -9 -5 3 70.38 6.71
 -9 5 3 57.35 7.56
 -9 5 3 77.53 8.52
 -9 -5 2 12.59 4.1
 -9 5 2 7.98 2.7
 -9 5 2 13.93 4.13
 -9 5 2 14.22 3.98
 -9 5 1 106.47 10.2
 -9 -5 1 117.75 9.17
 -9 5 1 126.29 8.5
 -9 5 1 131.07 11.16
 -9 -5 0 0.39 3.45
 -9 5 0 1.78 2.46
 -9 5 0 4.14 2.63
 -9 5 0 0.63 2.86
 -9 -5 -1 32.48 5.27
 -9 5 -1 22.59 3.93
 -9 5 -1 35 5.84
 -9 5 -1 24.43 4.91
 -9 5 -1 32.31 5.44
 -9 -5 -2 4 3.82
 -9 5 -2 7.43 2.94
 -9 5 -2 5.68 3.16
 -9 5 -2 3.4 2.94
 -9 5 -2 8.86 3.41
 -9 -5 -3 20.08 4.66
 -9 5 -3 20.93 4.78
 -9 5 -3 25.82 5.07
 -9 5 -3 19.51 3.28
 -9 5 -3 21.11 3.8
 -9 -5 -4 10.44 4.23
 -9 5 -4 13.58 4
 -9 5 -4 12.35 3.86
 -9 5 -4 7.86 2.7
 -9 -5 -4 5.6 2.94
 -9 5 -4 7.24 3
 -9 5 -5 31.4 5.83
 -9 5 -5 28.7 3.88
 -9 5 -5 25.75 4.3
 -9 -5 -5 34.86 5.48
 -9 -5 -5 37.76 4.68
 -9 5 -6 -0.74 2.93
 -9 5 -6 1.94 2.08
 -9 -5 -6 2.39 3.65
 -9 5 -6 0.39 2.69
 -9 -5 -6 0.68 2.43
 -9 -5 -7 164.87 11.12
 -9 5 -7 163.9 10.1
 -9 5 -7 171.08 10.85
 -9 5 -7 151.05 13.17
 -9 5 -7 186.84 14.41
 -9 -5 -7 175.63 10.4
 -9 5 -8 9.93 3.45
 -9 -5 -8 2.71 4.05
 -9 5 -8 10.72 4.06
 -9 5 -9 146.67 12.68
 -9 5 -10 3.25 2.52
 -9 5 -10 0.76 2.91
 -9 5 -11 101.69 7.5
 -9 5 -11 103.91 7.99
 -9 -5 -11 116.52 8.47
 -9 -5 -12 4.86 3.07
 -9 5 -12 2.74 2.04
 -9 5 -12 5.01 2.83
 -9 -5 -12 -0.99 3.26
 -9 -5 -13 28.41 4.38
 -9 -5 -13 24.11 4.09
 -9 5 -13 27.01 3.74
 -9 5 -13 22.48 3.87
 -9 5 -14 3.32 2.15
 -9 5 -14 5.33 2.26
 -9 -5 -14 3.55 2.72
 -9 -5 -14 4.53 3.08
 -9 5 -14 0.57 2.3
 -9 5 -15 8.23 2.29
 -9 -5 -15 10.17 2.94
 -9 5 -15 6.03 1.98
 -9 -5 -15 6.6 3.04
 -9 -5 -15 5.86 2.23
 -9 5 -16 8.13 2.06
 -9 5 -16 3.44 1.91
 -9 -5 -16 7.39 2.59
 -9 -5 -16 4.27 1.92
 -9 -5 -17 -1.96 2.26
 -9 5 -17 3.71 1.62
 -9 5 -17 0.93 1.63
 -9 5 -18 3.91 1.4
 -9 -5 -18 1.94 1.81
 -9 5 -18 3.7 1.57
 -9 -5 -19 0.13 1.27
 -9 5 -19 -0.95 1.18
 9 6 -17 48.5 3.25
 9 6 -16 3.44 1.56
 9 6 -15 55.28 3.81
 -9 6 15 57.28 3.69
 9 6 -14 1.72 1.77
 -9 6 14 0.68 1.63
 9 6 -13 104.15 6.33
 9 6 -13 115.32 6.6
 -9 6 13 120.86 6.47
 -9 6 12 5.84 1.97
 9 6 -12 0.2 1.57
 -9 6 11 200.29 10.01
 9 6 -11 204.72 10.54
 9 6 -10 3.67 2.11
 9 6 -9 206.86 11.15
 -9 6 4 59.8 7.63
 -9 -6 4 51.48 5.43
 -9 6 3 174.02 13.41
 -9 6 3 183.43 13.48
 -9 -6 3 175.84 11.02
 -9 6 2 17.95 4.03
 -9 -6 2 19.68 4.27
 -9 6 2 17.05 4.43
 -9 6 1 107.57 9.89
 -9 6 1 99.79 9.5
 -9 -6 1 92.58 8.08
 -9 6 0 36.48 5.8
 -9 -6 0 40.58 5.51
 -9 6 0 24.93 5.15
 -9 6 -1 63.84 5.77
 -9 6 -1 72.65 7.82
 -9 6 -1 81.89 8.45
 -9 6 -2 91.85 9.44
 -9 6 -2 104.42 9.56
 -9 6 -2 109.29 7.41
 -9 -6 -2 119.15 9.05
 -9 6 -2 106.01 7.83
 -9 6 -3 148.71 9.22
 -9 -6 -3 153.58 9.64
 -9 -6 -3 175.2 10.97
 -9 6 -3 140.61 9.48
 -9 6 -4 99.11 7.06
 -9 -6 -4 92.28 7.12
 -9 -6 -4 107.7 8.44
 -9 6 -4 93.25 7.25
 -9 6 -5 244.49 13.07
 -9 -6 -5 241.23 13.13
 -9 -6 -5 261.9 14.34
 -9 6 -5 252.1 13.59
 -9 6 -6 106.54 7.38
 -9 -6 -6 96.95 7.14
 -9 -6 -6 120.6 8.68
 -9 6 -6 104.6 7.76
 -9 6 -7 222.83 11.77
 -9 -6 -7 197.29 11.33
 -9 6 -7 221.13 12.23
 -9 -6 -7 224.12 12.78
 -9 6 -8 77.54 6.23
 -9 6 -8 64.74 5.56
 -9 -6 -8 60.06 6.32
 -9 6 -9 150.83 9.45
 -9 6 -9 153.49 9.17
 -9 -6 -9 160.76 10.02
 -9 6 -10 105.78 7.49
 -9 6 -10 112.7 7.35
 -9 -6 -10 119.29 8.2
 -9 6 -11 114.79 7.16
 -9 6 -11 103.04 7.17
 -9 -6 -11 113.62 7.8
 -9 -6 -11 100.67 7.73
 -9 6 -12 98.41 6.58
 -9 -6 -12 112.19 7.33
 -9 -6 -12 99.91 7.23
 -9 6 -13 123.7 7.34
 -9 -6 -13 127.54 7.81
 -9 -6 -13 127.97 8.08
 -9 6 -14 90.59 5.77
 -9 -6 -14 83.66 6.18
 -9 -6 -14 100.37 6.3
 -9 6 -15 83.58 4.87
 -9 -6 -15 81.61 5.31
 -9 6 -16 48.13 3.52
 -9 -6 -16 55.17 3.98
 -9 -6 -17 31.32 2.67
 9 7 -10 3.27 1.24
 9 7 -9 43.48 3.38
 9 7 -8 40.16 3.5
 9 7 -7 94.91 5.97
 -9 -7 4 7.45 2.68
 -9 -7 3 76.24 6.01
 -9 -7 2 0.52 2.89
 -9 7 1 153.27 8.44
 -9 -7 1 138.69 9.23
 -9 -7 0 12.82 3.84
 -9 7 0 17.59 2.94
 -9 -7 0 19.69 3.36
 -9 -7 -1 107.84 8
 -9 -7 -1 114.11 7.47
 -9 7 -1 117.37 7.19
 -9 -7 -2 12.31 4.03
 -9 7 -2 11.22 2.38
 -9 -7 -2 11.21 2.78
 -9 -7 -3 91.18 7.24
 -9 7 -3 92.51 6.15
 -9 -7 -3 84.07 6.06
 -9 -7 -4 47.83 5.19
 -9 7 -4 49.88 4.31
 -9 -7 -4 47.03 4.31
 -9 -7 -5 40.96 4.88
 -9 -7 -5 34.01 3.59
 -9 7 -6 20.95 2.98
 -9 -7 -6 30.83 4.24
 -9 7 -7 61.01 4.65
 -9 -7 -7 52.24 5.32
 -9 7 -8 26.96 3
 -9 -7 -8 23.61 3.67
 -9 -7 -8 18.62 3.34
 -9 7 -9 32.52 3.14
 -9 -7 -9 33.14 3.87
 -9 7 -10 3.83 1.7
 -9 -7 -10 5.92 2.42
 -9 -7 -10 2.88 1.96
 -9 7 -11 5.43 1.57
 -9 -7 -11 6.24 2.22
 -9 -7 -11 4 1.9
 -9 7 -12 4.09 1.29
 -9 -7 -12 4.97 1.94
 -9 -7 -12 4.8 1.64
 -9 -7 -13 3.11 1.39
 -9 -8 7 9.35 1.86
 -9 -8 6 64.76 4.4
 -9 -8 5 14.95 2.38
 -9 -8 4 87.08 5.39
 -9 -8 3 29.42 3.14
 -9 -8 2 164.14 8.23
 -9 -8 1 62.87 4.28
 -9 -8 0 162.24 7.68
 -9 -8 0 130.09 7.12
 -9 -8 -1 112.03 6.49
 -9 8 -1 112.74 5.8
 -9 -8 -2 255.27 11.11
 -9 8 -2 214.69 10.14
 -9 -8 -3 49.14 4.15
 -9 8 -3 49.57 3.36
 -9 -8 -4 205.74 9.94
 -9 -8 -5 47.86 3.85
 -9 -8 -6 280.88 12.45
 -9 -8 -7 39.49 3.21
 -10 0 23 0.84 1.22
 10 0 -22 39.01 3.33
 10 0 -22 39.53 3.41
 10 0 -21 -1.9 1.92
 10 0 -20 39.85 4.17
 10 0 -20 37.99 4.17
 10 0 -19 -0.51 2.37
 10 0 -19 -1.33 2.36
 10 0 -18 169.11 9.78
 10 0 -18 156.51 9.71
 10 0 -17 2.46 2.68
 -10 0 17 4.09 3.74
 10 0 -17 -2.18 2.57
 -10 0 16 410.04 23.96
 10 0 -15 -1.35 2.9
 -10 0 15 3.65 3.86
 10 0 -15 0.67 2.28
 -10 0 14 161.35 13.77
 10 0 -14 181.02 10.79
 -10 0 13 -0.73 3.77
 10 0 -13 2.67 2.49
 -10 0 12 142.02 12.48
 10 0 -12 145.51 9.29
 -10 0 11 -0.68 3.18
 10 0 -11 -0.32 2.32
 -10 0 10 18.7 4.88
 10 0 -10 15.43 3.16
 10 0 -10 22.57 3.88
 -10 0 9 3.62 3.19
 10 0 -9 -0.34 2.17
 10 0 -9 0.57 2.05
 10 0 -8 244.93 12.99
 10 0 -8 256.67 13.69
 -10 0 8 266.43 16.12
 10 0 -7 2.18 2.32
 10 0 -7 1.26 2.01
 -10 0 7 3.07 2.81
 10 0 -6 914.99 36.68
 10 0 -6 835.62 35.47
 10 0 -5 0.28 2.06
 10 0 -5 1.69 1.59
 -10 0 5 -0.24 1.95
 10 0 -4 98.71 6.8
 -10 0 4 100.02 6.7
 -10 0 3 -0.73 1.89
 10 0 -3 1.28 1.73
 -10 0 3 0.51 1.96
 10 0 -2 377.39 17.85
 -10 0 2 415.47 18.45
 -10 0 2 393.99 20.21
 -10 0 2 390.79 18.19
 -10 0 1 1.13 2.01
 10 0 -1 -0.23 1.59
 -10 0 1 0.88 1.61
 -10 0 1 -1.07 2.12
 10 0 0 90.29 6.25
 -10 0 0 103.02 7.29
 -10 0 0 117.18 8.53
 -10 0 0 107.21 7.04
 -10 0 -1 0.28 2.07
 10 0 1 -0.82 1.57
 -10 0 -1 -0.31 2.3
 -10 0 -1 0.45 1.88
 -10 0 -2 838.39 36.48
 -10 0 -2 841.8 38.05
 -10 0 -2 872.44 39
 -10 0 -2 817.83 35.83
 -10 0 -2 897.89 35.17
 -10 0 -3 1.77 2.21
 -10 0 -3 0.97 1.95
 -10 0 -3 0.68 2.51
 -10 0 -3 -1.45 2.09
 -10 0 -3 3.18 2.47
 -10 0 -4 1147.52 48.54
 -10 0 -4 1212.19 49.43
 -10 0 -4 1150.3 51.1
 -10 0 -4 1212.61 48.15
 -10 0 -4 1231.14 51.86
 -10 0 -5 1.57 2.42
 -10 0 -5 1.7 2.09
 -10 0 -5 -1.07 2.76
 -10 0 -5 3.94 2.63
 -10 0 -6 473.61 22.5
 -10 0 -6 500.9 23.26
 -10 0 -6 487.12 22.22
 -10 0 -6 490.63 25.33
 -10 0 -7 0.6 2.28
 -10 0 -7 0.67 2.64
 -10 0 -7 0.74 2.82
 -10 0 -7 0.32 2.21
 -10 0 -7 -1.81 2.54
 -10 0 -8 175.61 13.12
 -10 0 -8 189.49 11.14
 -10 0 -8 176.2 11.4
 -10 0 -8 183.62 13.38
 -10 0 -8 185.92 11.01
 -10 0 -9 0.35 2.7
 -10 0 -9 0.84 1.89
 -10 0 -9 0.35 2.86
 -10 0 -9 -0.38 2.9
 -10 0 -9 1.99 2.53
 -10 0 -9 -0.67 2.55
 -10 0 -10 65.31 6.34
 -10 0 -10 81.69 7.09
 -10 0 -10 84.14 8.83
 -10 0 -10 86.89 7.07
 -10 0 -10 67.97 8.25
 -10 0 -10 70.74 5.73
 -10 0 -11 -1.83 2.87
 -10 0 -11 0.72 2.66
 -10 0 -11 4.03 2.69
 -10 0 -11 1.14 2.71
 -10 0 -11 -2.2 2.99
 -10 0 -12 275.86 14.47
 -10 0 -12 224.55 17.04
 -10 0 -12 234.63 17.23
 -10 0 -12 252.43 14.1
 -10 0 -12 264.18 14.32
 -10 0 -13 -0.74 2.72
 -10 0 -13 0.76 2.78
 -10 0 -13 1.1 2.83
 -10 0 -13 -0.37 2.57
 -10 0 -14 193.84 11.65
 -10 0 -14 205.43 11.97
 -10 0 -14 196.13 11.82
 -10 0 -15 -0.36 2.66
 -10 0 -15 -2.44 2.82
 -10 0 -15 0.34 2.57
 -10 0 -17 -2.93 2.71
 -10 0 -17 2.53 2.04
 -10 0 -18 361.06 16.86
 -10 0 -18 322.24 15.79
 -10 0 -19 2.13 2.5
 -10 0 -20 79.53 5.76
 -10 0 -21 -0.19 1.78
 -10 0 -22 110.16 6.27
 10 1 -23 116.97 5.79
 -10 1 23 106.28 5.67
 -10 1 22 7.38 1.86
 10 1 -22 6.24 1.95
 10 1 -22 5.6 1.78
 10 -1 -21 138.85 7.47
 10 1 -21 170.19 8.69
 10 1 -21 127.38 7.58
 -10 1 21 154.51 8.29
 10 -1 -21 177.03 8.58
 10 1 -21 186.96 8.54
 10 -1 -20 46.65 4.02
 10 1 -20 58.5 4.87
 10 -1 -20 57.84 4.76
 10 1 -20 57.17 4.67
 10 1 -19 217.36 11.59
 10 -1 -19 220.39 11.48
 10 1 -19 211.62 11.3
 10 1 -18 4.88 2.54
 10 -1 -18 5.39 2.61
 10 1 -18 8 2.88
 10 -1 -18 8.13 2.88
 10 1 -17 627 28.54
 10 -1 -17 671.74 28.72
 10 1 -17 661.86 28.66
 10 -1 -17 653.33 28.57
 -10 1 16 17.51 5.34
 -10 -1 16 19.88 5.41
 10 -1 -15 321.64 15.95
 10 1 -15 289.75 15.68
 10 -1 -15 318.43 15.83
 -10 1 15 281.76 19.24
 -10 -1 15 304.33 19.74
 10 1 -14 67.56 6.06
 10 -1 -14 70.07 6.08
 -10 1 14 56.38 8.06
 -10 -1 14 64.45 8.45
 10 -1 -14 63.81 6.21
 10 -1 -13 484.67 22.19
 10 1 -13 462.06 22.38
 10 1 -13 468.84 22.04
 10 -1 -13 463.13 21.81
 -10 1 13 463.55 26.09
 -10 -1 13 449.68 26.28
 10 1 -12 32.82 4.79
 10 1 -12 41.53 4.87
 10 -1 -12 41.43 4.72
 -10 1 12 48.3 7.33
 -10 -1 12 32.65 6.41
 10 -1 -12 51.32 5.36
 -10 1 11 555.21 30.74
 -10 -1 11 592.3 31.53
 10 1 -11 629.84 27.46
 10 1 -11 606.22 27.76
 10 -1 -11 642.63 27.25
 10 -1 -10 3.52 2.34
 10 1 -10 2.81 2.43
 -10 1 10 7 3.84
 -10 -1 10 6.05 3.99
 -10 -1 9 316.12 18.46
 -10 1 9 278.57 17.45
 10 -1 -9 267.68 13.99
 10 1 -9 281.26 14.9
 10 -1 -8 3.6 1.99
 10 1 -8 9.84 2.8
 -10 1 8 6.1 3.58
 -10 -1 8 5.9 3.51
 -10 -1 7 489.01 22.8
 -10 1 7 531.08 25.91
 10 1 -7 528.36 23.69
 10 -1 -7 524.51 22.6
 10 -1 -6 3.64 1.79
 10 1 -6 2.12 2.39
 -10 1 6 1.41 2.62
 -10 -1 6 3.25 2.29
 -10 -1 5 599.72 26.52
 10 1 -5 639.15 26.93
 10 -1 -5 594.16 26.63
 -10 -1 4 104.22 6.75
 10 -1 -4 70.9 5.9
 -10 -1 3 388.98 17.74
 -10 1 3 362.08 17.22
 -10 -1 3 365.86 17.65
 -10 1 3 376.81 17.1
 10 -1 -3 370.02 17.32
 -10 -1 2 357.5 17.07
 -10 1 2 348.23 16.73
 -10 1 2 379.25 16.82
 10 -1 -2 338.83 16.33
 -10 1 1 355.72 16.61
 -10 1 1 347.61 18.99
 -10 -1 1 346.3 16.74
 -10 1 1 336.86 16.42
 -10 1 0 283.45 14.1
 -10 1 0 261.34 13.8
 -10 -1 0 267.02 13.89
 -10 1 0 306.14 16.67
 -10 1 -1 50.19 4.18
 -10 1 -1 52.03 6.12
 -10 1 -1 48.35 6.03
 -10 1 -1 50.36 5.08
 -10 -1 -1 53.47 4.93
 -10 -1 -1 46.85 4.8
 -10 1 -1 50.27 4.83
 -10 1 -2 237.15 11.88
 -10 -1 -2 228.53 12.05
 -10 1 -2 248.62 15.04
 -10 1 -2 254.52 15.34
 -10 -1 -2 235.17 14.51
 -10 1 -2 246.84 13.12
 -10 -1 -2 253.04 12.63
 -10 -1 -2 250.74 12.84
 -10 1 -2 223.6 12.6
 -10 1 -3 160.11 11.76
 -10 1 -3 159.98 9.02
 -10 -1 -3 147.85 9.18
 -10 -1 -3 160.64 11.29
 -10 1 -3 193.72 12.46
 -10 1 -3 173.36 10.29
 -10 -1 -3 156.65 9.58
 -10 -1 -3 158.57 9.69
 -10 1 -3 162.78 9.83
 -10 1 -4 96.25 8.77
 -10 -1 -4 82.33 7.63
 -10 1 -4 86.5 6.31
 -10 -1 -4 81.43 6.43
 -10 1 -4 89.03 8.29
 -10 1 -4 90.53 7.16
 -10 -1 -4 86.09 6.72
 -10 -1 -4 85.22 6.61
 -10 1 -4 90.48 6.78
 -10 1 -5 135.18 11.04
 -10 -1 -5 144.73 10.59
 -10 1 -5 130.56 8.4
 -10 -1 -5 133.11 8.79
 -10 1 -5 133.9 10.89
 -10 1 -5 144.46 9.38
 -10 -1 -5 133.69 8.85
 -10 1 -5 139.3 9.08
 -10 -1 -5 131.27 8.76
 -10 1 -6 125.81 10.57
 -10 -1 -6 130.39 10.09
 -10 1 -6 132.98 8.9
 -10 1 -6 119.63 10.45
 -10 1 -6 119.93 8.12
 -10 -1 -6 115.49 8.25
 -10 -1 -6 120.1 8.32
 -10 1 -6 110.79 8.24
 -10 -1 -6 130.18 8.74
 -10 1 -7 28.06 4.01
 -10 -1 -7 28.22 4.82
 -10 1 -7 27.38 5.16
 -10 1 -7 26.46 4.08
 -10 -1 -7 28.31 4.15
 -10 1 -7 28.57 4.28
 -10 -1 -7 28.19 4.36
 -10 1 -8 578.98 26.37
 -10 -1 -8 580.77 26.68
 -10 -1 -8 579.9 29.28
 -10 1 -8 582.88 30.38
 -10 1 -8 606.17 27.16
 -10 -1 -8 576.25 27.23
 -10 1 -8 620.74 30.94
 -10 1 -8 576.66 26.64
 -10 -1 -8 588.26 26.56
 -10 1 -8 592.48 26
 -10 -1 -9 5.99 3.03
 -10 1 -9 2.25 2.43
 -10 -1 -9 5.5 3.23
 -10 -1 -9 4.3 2.66
 -10 1 -9 1.43 2.63
 -10 1 -9 12.25 3.96
 -10 1 -9 5.2 2.83
 -10 -1 -9 5.51 3.04
 -10 1 -9 9.72 3.2
 -10 1 -9 4.05 2.38
 -10 -1 -10 187.33 14
 -10 1 -10 200.93 15.44
 -10 1 -10 211.19 12.35
 -10 -1 -10 197.74 12.51
 -10 1 -10 200.35 15.22
 -10 1 -10 180.99 11.71
 -10 -1 -10 216.31 12.23
 -10 1 -10 207.23 11.54
 -10 1 -10 223.93 12.38
 -10 -1 -10 202.04 12.22
 -10 -1 -11 69.57 6.34
 -10 1 -11 67.26 6.45
 -10 -1 -11 70.37 5.91
 -10 1 -11 64.71 8.5
 -10 -1 -11 59.75 6.27
 -10 1 -11 69.7 6.41
 -10 1 -11 79.55 9.33
 -10 1 -11 59.14 6.09
 -10 -1 -11 60.97 6.29
 -10 1 -11 64.63 5.68
 -10 -1 -12 328.8 16.97
 -10 1 -12 342.83 17.32
 -10 -1 -12 313.31 16
 -10 1 -12 306.28 21.12
 -10 1 -12 349.32 17.32
 -10 -1 -12 329.25 17.31
 -10 1 -12 312.22 21.18
 -10 -1 -12 341.47 17.47
 -10 1 -12 347.38 17.3
 -10 1 -12 319.53 16.4
 -10 1 -12 333.64 16.53
 -10 -1 -13 -1.89 2.93
 -10 1 -13 -1.88 3.13
 -10 1 -13 1.47 2.89
 -10 -1 -13 0.76 2.87
 -10 1 -13 -1.63 2.99
 -10 -1 -13 4.34 2.81
 -10 1 -13 -1.84 3.25
 -10 1 -13 -0.64 2.08
 -10 1 -13 1.65 3.57
 -10 1 -13 3.96 2.7
 -10 -1 -14 260.29 13.56
 -10 1 -14 216.57 12.7
 -10 1 -14 249.59 13.56
 -10 -1 -14 221.38 13.32
 -10 -1 -14 234.73 13.35
 -10 1 -14 243.33 13.19
 -10 -1 -15 9.81 3.1
 -10 1 -15 11.76 2.98
 -10 1 -15 7.74 3.12
 -10 -1 -15 10.86 3.36
 -10 -1 -15 5.14 2.72
 -10 1 -16 91.88 6.92
 -10 1 -17 -0.27 1.87
 -10 -1 -17 0.28 1.97
 -10 1 -17 0.94 2.43
 -10 -1 -17 0.32 2.56
 -10 1 -18 76.92 5.67
 -10 -1 -18 74.4 5.72
 -10 -1 -18 85.72 6.54
 -10 -1 -19 22.81 3.28
 -10 1 -19 13.05 2.96
 -10 1 -20 165.71 9.21
 -10 -1 -20 171.8 9.35
 -10 1 -21 2.74 1.96
 -10 -1 -21 4.56 1.94
 -10 -1 -22 71.04 4.65
 -10 -1 -23 -1.71 1.19
 10 2 -22 17.52 2.31
 -10 2 22 15.75 2.06
 10 2 -22 21.37 2.07
 10 2 -22 20.59 2.26
 10 2 -21 2.79 1.71
 10 2 -21 2.47 1.59
 10 2 -21 2.43 1.89
 -10 2 21 1.59 1.69
 -10 2 20 140.11 7.9
 10 2 -20 150.04 8.34
 10 2 -20 146.38 7.9
 -10 2 19 17.54 2.91
 10 2 -19 17.86 3.06
 10 -2 -19 23.42 3.36
 10 2 -19 28.6 3.41
 -10 2 18 96.99 6.56
 10 2 -18 94.07 6.57
 10 -2 -18 95.07 6.72
 10 2 -18 84.61 6.61
 -10 2 17 6.05 2.6
 10 2 -17 5.32 2.55
 10 -2 -17 9.09 2.85
 -10 2 16 25.51 5.84
 -10 2 16 30.21 5.92
 -10 -2 16 25.98 5.73
 10 2 -16 33.21 4.34
 10 -2 -16 35.59 4.51
 -10 2 15 7.44 3.87
 -10 2 15 2.79 3.41
 -10 -2 15 5.73 3.73
 -10 -2 14 117.12 11.56
 -10 2 14 123.45 11.42
 10 -2 -14 129.88 8.72
 10 2 -14 126.59 8.93
 10 2 -14 136.44 8.97
 -10 2 13 24.14 5.9
 -10 -2 13 32.8 6.51
 10 -2 -13 23.56 4.24
 10 2 -13 22.21 3.93
 -10 -2 12 254.53 17.58
 -10 2 12 227.77 16.52
 10 -2 -12 270.89 13.85
 10 2 -12 236.85 13.61
 -10 2 11 4.06 3.96
 -10 -2 11 3.67 3.96
 10 -2 -11 4.27 2.94
 10 2 -11 6.12 2.92
 -10 -2 10 443.83 25.21
 -10 2 10 421 24.1
 10 -2 -10 448.83 20.93
 10 2 -10 449.85 21.3
 -10 2 9 1.23 3.13
 -10 -2 9 0.68 3.41
 10 -2 -9 5.95 2.89
 10 2 -9 3.12 2.69
 -10 -2 8 739.09 35.61
 -10 2 8 684.49 34.2
 10 -2 -8 717.36 31.12
 10 2 -8 745.74 31.68
 -10 2 7 33.33 5.42
 10 -2 -7 38.34 4.46
 10 -2 -6 217.14 11.63
 10 -2 -5 3.58 2.41
 -10 2 5 9.3 3.84
 10 -2 -4 512.42 22.9
 -10 2 4 569.89 27.07
 -10 2 3 82.87 7.71
 -10 2 3 66.72 5.23
 -10 2 2 258.1 15.82
 -10 2 2 293.1 13.91
 -10 2 1 115.17 7.55
 -10 2 1 107.05 9.48
 -10 2 1 106.67 9.44
 -10 2 1 139 9.48
 -10 -2 1 110.01 7.83
 -10 2 1 109.87 7.33
 -10 2 0 366.41 17.24
 -10 2 0 386.95 20.63
 -10 2 0 327.98 19.69
 -10 2 0 362.33 17.02
 -10 -2 0 324.1 17.14
 -10 -2 0 374.07 17.2
 -10 -2 -1 36.13 4.47
 -10 -2 -1 29.12 4.11
 -10 2 -1 24.98 3.7
 -10 2 -1 35.3 5.46
 -10 2 -1 31.52 5.09
 -10 2 -1 25.73 3.68
 -10 -2 -2 632.07 27.86
 -10 2 -2 652.43 27.24
 -10 2 -2 658.81 31.41
 -10 -2 -2 624.98 29.97
 -10 2 -2 668.23 31.73
 -10 -2 -2 649.22 28.13
 -10 -2 -2 607.81 28.04
 -10 2 -2 634.42 28.05
 -10 2 -2 647.47 28.32
 -10 -2 -3 1.88 3.04
 -10 -2 -3 2.51 2.55
 -10 -2 -3 -0.31 2.53
 -10 2 -3 2.01 2.82
 -10 2 -3 1.21 2.95
 -10 2 -3 3.07 2.8
 -10 2 -3 3.36 2.51
 -10 2 -3 2.54 2.57
 -10 -2 -4 302.85 15.86
 -10 2 -4 289.73 14.98
 -10 2 -4 319.55 18.91
 -10 2 -4 339.2 19.16
 -10 -2 -4 315.54 15.89
 -10 2 -4 303.62 15.76
 -10 -2 -4 308.63 15.7
 -10 2 -4 319.59 16.11
 -10 -2 -5 12 3.81
 -10 -2 -5 8.78 2.95
 -10 2 -5 19.34 3.68
 -10 -2 -5 10.27 3.42
 -10 2 -5 11.12 3.74
 -10 2 -5 15.55 4.3
 -10 2 -5 14.09 3.16
 -10 2 -5 15.22 3.61
 -10 -2 -6 667.25 29.6
 -10 -2 -6 673.93 30.04
 -10 2 -6 654.52 29.07
 -10 2 -6 677.21 33.58
 -10 2 -6 659.12 33.45
 -10 2 -6 704.8 29.44
 -10 2 -6 626.52 29.39
 -10 -2 -6 673.12 29.49
 -10 2 -6 669.84 29.89
 -10 -2 -7 47.11 5.71
 -10 -2 -7 57.31 6.06
 -10 2 -7 52.48 5.4
 -10 2 -7 50.19 7.27
 -10 2 -7 56.75 5.87
 -10 2 -7 54.56 5.28
 -10 2 -7 60.03 5.83
 -10 -2 -7 53.08 5.41
 -10 -2 -8 817.34 34.73
 -10 -2 -8 798.89 35.13
 -10 2 -8 820.5 34.55
 -10 2 -8 788.05 39.22
 -10 2 -8 791.67 34.93
 -10 2 -8 781.31 34.22
 -10 -2 -8 785.2 34.49
 -10 2 -8 785.79 34.72
 -10 2 -9 29.26 4.13
 -10 2 -9 33.82 4.87
 -10 -2 -9 25.51 4.86
 -10 -2 -9 29.82 4.47
 -10 -2 -9 24.77 4.71
 -10 2 -9 41.74 5
 -10 2 -9 29.43 6.01
 -10 2 -9 38.41 6.6
 -10 2 -9 27.83 4.32
 -10 -2 -10 568.07 25.72
 -10 -2 -10 578.29 25.96
 -10 2 -10 544.43 25.62
 -10 -2 -10 557.71 26.21
 -10 2 -10 503.23 30.1
 -10 2 -10 567.01 25.93
 -10 2 -10 550.01 25.45
 -10 2 -10 578.64 30.74
 -10 -2 -11 78.54 6.81
 -10 -2 -11 80.27 7.36
 -10 -2 -11 77.94 6.63
 -10 2 -11 69.77 6.72
 -10 -2 -11 85.55 7.46
 -10 2 -11 79.83 9.41
 -10 2 -11 75.34 6.48
 -10 2 -11 76.86 6.81
 -10 2 -11 84.52 9.91
 -10 2 -12 491.6 29.59
 -10 -2 -12 514.31 24.14
 -10 2 -12 547.98 24.9
 -10 -2 -12 538.94 25.31
 -10 2 -12 507.67 29.83
 -10 -2 -12 528.95 24.65
 -10 2 -12 547.86 24.98
 -10 -2 -12 547.86 25.55
 -10 2 -12 548.37 24.76
 -10 2 -13 19.84 3.64
 -10 -2 -13 18.87 3.96
 -10 2 -13 20.68 3.86
 -10 -2 -13 24.89 4.43
 -10 2 -13 20.09 3.87
 -10 -2 -13 26.63 4.44
 -10 2 -13 22.91 6.1
 -10 2 -13 19.95 3.83
 -10 2 -13 13.66 4.58
 -10 -2 -13 18.9 3.7
 -10 -2 -14 374.51 18.34
 -10 2 -14 399.98 19
 -10 -2 -14 362.88 18.93
 -10 2 -14 343.8 23.41
 -10 -2 -14 383.52 18.56
 -10 2 -14 380.82 18.55
 -10 -2 -14 381.14 18.9
 -10 2 -14 375.84 18.55
 -10 2 -16 170.61 10.23
 -10 -2 -16 177.57 10.58
 -10 -2 -16 161.36 9.7
 -10 -2 -16 156.93 9.8
 -10 2 -16 173.71 9.83
 -10 2 -16 143.05 9.46
 -10 -2 -16 159.88 9.59
 -10 2 -16 152.95 9.53
 -10 2 -16 165.12 9.67
 -10 2 -17 8.15 2.96
 -10 2 -17 9.6 2.6
 -10 -2 -17 13.55 3.27
 -10 2 -17 8.16 2.61
 -10 2 -17 9.15 2.87
 -10 -2 -17 8.47 2.86
 -10 2 -17 9.93 2.71
 -10 -2 -17 10.8 2.55
 -10 -2 -18 155.94 8.87
 -10 2 -18 147.68 8.66
 -10 2 -18 126.24 7.71
 -10 -2 -18 116.59 7.57
 -10 2 -18 130.01 8.16
 -10 -2 -19 7.22 2.49
 -10 -2 -20 47.5 4.19
 -10 -2 -21 4.65 1.75
 -10 -2 -22 16.61 2.15
 10 3 -22 14.62 1.74
 -10 3 21 10.14 1.72
 10 3 -21 9.37 2.12
 10 3 -21 12.98 2.06
 -10 3 20 41 3.49
 10 3 -20 50.63 4.12
 10 3 -20 44.2 3.85
 10 3 -20 48.32 3.49
 10 3 -19 29.93 3.28
 10 3 -19 34.64 3.69
 -10 3 19 34.31 3.35
 10 3 -18 103.49 6.48
 -10 3 18 98.39 6.32
 10 3 -18 99.27 6.7
 10 3 -17 3.74 2.44
 -10 3 17 5.24 2.26
 -10 3 16 57.74 4.9
 10 3 -16 52.61 5.07
 10 -3 -16 48.12 5
 -10 3 15 43.53 4.4
 10 -3 -15 39.47 4.53
 10 3 -15 38.49 4.57
 -10 -3 14 111.32 11.11
 -10 3 14 126.05 11.57
 -10 3 14 131.8 8.13
 -10 3 13 32.61 6.63
 -10 -3 13 48.1 7.46
 -10 3 12 173.03 14.44
 10 3 -12 189.48 11.3
 -10 -3 12 176.16 14.5
 10 -3 -12 187.16 10.94
 10 3 -11 4.28 2.67
 10 -3 -11 1.56 2.82
 -10 3 11 3.87 3.86
 -10 -3 11 2.99 3.73
 10 3 -10 371.29 18.09
 -10 -3 10 343.75 21.96
 10 -3 -10 352.01 17.39
 -10 3 10 348.22 22.05
 10 3 -9 98.81 7.55
 10 -3 -9 89.85 6.99
 -10 3 9 111.93 10.78
 -10 -3 9 105.67 10.61
 -10 3 8 680.47 33.54
 10 -3 -8 625.52 27.81
 -10 3 7 5.56 3.75
 10 -3 -7 -0.54 2.24
 10 -3 -6 233.03 12.28
 -10 3 6 265.9 16.89
 -10 3 5 18.35 4.59
 -10 3 5 11.22 3.74
 -10 3 4 425.34 23.01
 -10 3 4 396.41 22.4
 -10 3 3 0.61 3.11
 -10 3 3 0.25 2.11
 -10 3 3 3.98 3.38
 -10 3 2 460.42 24.26
 -10 3 2 443.08 23.77
 -10 3 2 414.61 19.76
 -10 3 2 449.66 23.04
 -10 -3 1 17.43 3.96
 -10 3 1 13.8 3.06
 -10 3 1 25.79 4.68
 -10 3 1 10.8 3.82
 -10 3 1 18.94 4.18
 -10 -3 0 414.92 19.54
 -10 3 0 368.22 20.51
 -10 3 0 399.27 22.24
 -10 3 0 405.93 22.53
 -10 3 0 397.76 18.88
 -10 3 -1 44.96 6.34
 -10 3 -1 44.15 4.86
 -10 -3 -1 42.23 5.43
 -10 3 -1 50.92 6.51
 -10 -3 -2 360.81 17.71
 -10 -3 -2 328.02 17.13
 -10 3 -2 349.89 17.22
 -10 -3 -2 329.15 17.11
 -10 3 -2 339.98 20.29
 -10 3 -2 353.58 20.48
 -10 -3 -3 0.72 3.48
 -10 3 -3 0.34 2.14
 -10 3 -3 1.34 2.55
 -10 3 -3 1.33 2.54
 -10 -3 -3 4.31 2.97
 -10 3 -3 -0.35 2.87
 -10 -3 -3 3.04 2.79
 -10 3 -4 479.82 25.25
 -10 -3 -4 442.5 21.42
 -10 -3 -4 414.38 21.35
 -10 3 -4 451.52 21
 -10 3 -4 434.74 21.16
 -10 3 -4 432.36 24.6
 -10 -3 -4 438 20.95
 -10 -3 -5 26.27 4.7
 -10 3 -5 24.71 4.04
 -10 3 -5 27.61 5.44
 -10 3 -5 31.18 5.63
 -10 -3 -5 29.33 4.71
 -10 3 -5 26.81 4.33
 -10 -3 -5 21.66 4.04
 -10 3 -6 262.68 16.91
 -10 -3 -6 207.73 12.75
 -10 -3 -6 215.11 13.22
 -10 3 -6 222.07 12.53
 -10 3 -6 217.34 12.84
 -10 3 -6 219.2 15.96
 -10 -3 -6 212.78 12.42
 -10 -3 -7 4.51 3.63
 -10 3 -7 0.36 2.5
 -10 3 -7 0.76 2.7
 -10 -3 -7 -1.05 2.84
 -10 -3 -7 2.09 3.01
 -10 3 -7 0.38 2.99
 -10 3 -8 321.48 21.13
 -10 -3 -8 328.17 17.23
 -10 -3 -8 338.95 17.86
 -10 3 -8 320.95 16.91
 -10 -3 -8 319.12 16.77
 -10 3 -8 344.86 17.44
 -10 -3 -9 10.7 3.4
 -10 -3 -9 11.69 4.19
 -10 -3 -9 15.33 4.1
 -10 3 -9 8.86 3.06
 -10 3 -9 3.27 3.45
 -10 3 -9 9.05 3.61
 -10 3 -9 5.65 3.6
 -10 3 -9 7.07 3.19
 -10 3 -10 297.24 15.76
 -10 -3 -10 279.29 15.23
 -10 3 -10 305.54 20.32
 -10 3 -10 297.54 15.79
 -10 3 -10 282.68 19.61
 -10 -3 -10 305.06 16.54
 -10 3 -10 287.19 15.57
 -10 -3 -10 284.58 15.76
 -10 3 -11 55.76 5.68
 -10 -3 -11 52.7 5.49
 -10 -3 -11 59.25 6.24
 -10 3 -11 46.45 4.96
 -10 3 -11 55.9 5.74
 -10 3 -11 39.09 6.92
 -10 -3 -11 47.71 5.99
 -10 3 -11 54.56 5.92
 -10 3 -11 49.54 7.7
 -10 -3 -12 98.58 7.52
 -10 3 -12 97.61 10.9
 -10 3 -12 94.2 7.16
 -10 3 -12 99.16 7.8
 -10 3 -12 109.25 8.07
 -10 3 -12 112.16 11.32
 -10 -3 -12 107.21 8.24
 -10 -3 -12 100.94 8.26
 -10 3 -13 3.37 3.33
 -10 -3 -14 245.74 14.17
 -10 -3 -14 267.4 13.74
 -10 3 -14 255.46 18.7
 -10 3 -14 267.43 13.74
 -10 3 -15 24.86 3.62
 -10 -3 -15 21.5 3.95
 -10 3 -15 20.72 3.32
 -10 3 -15 18.37 3.27
 -10 -3 -15 20.4 3.57
 -10 3 -15 19.38 3.54
 -10 3 -16 254.51 12.92
 -10 -3 -16 228.21 12.94
 -10 -3 -16 263.62 13.8
 -10 3 -16 271.11 12.89
 -10 3 -16 246.45 13
 -10 3 -16 257.47 13.31
 -10 -3 -17 40.67 4.18
 -10 -3 -17 53.39 5.21
 -10 3 -17 44.94 4.43
 -10 3 -17 53.06 4.77
 -10 3 -17 50.51 4.5
 -10 3 -18 270.08 12.52
 -10 3 -18 251.86 12.65
 -10 -3 -18 259.63 13.11
 -10 3 -19 10.58 2.28
 -10 -3 -19 11.88 2.53
 -10 -3 -20 256.13 12.04
 -10 -3 -21 29.8 2.82
 10 4 -20 2.07 1.56
 10 4 -20 0.85 1.13
 10 4 -19 20.28 2.05
 10 4 -19 22.75 2.88
 -10 4 19 15.07 2.08
 10 4 -19 20.21 2.6
 -10 4 18 2.66 1.72
 10 4 -18 2.92 1.65
 10 4 -18 -0.57 1.8
 10 4 -17 11.23 2.49
 -10 4 17 8.47 2.17
 -10 4 16 1.69 1.93
 10 4 -15 24.78 3.49
 -10 4 15 23.7 3.2
 10 4 -14 6.71 2.6
 -10 4 14 4.38 2.17
 10 4 -13 8.4 2.75
 -10 4 12 58.45 7.92
 10 4 -12 60.1 5.52
 -10 4 11 127.12 11.7
 -10 -4 11 111.83 11.1
 10 4 -10 31.03 4.31
 -10 4 10 18.64 5.19
 -10 4 9 126.47 11.58
 -10 4 8 38.17 6.37
 -10 4 7 111.34 10.62
 -10 4 7 100.87 9.41
 -10 4 6 3.08 2.08
 -10 4 6 0.61 2.62
 -10 4 6 2.09 3.63
 -10 4 5 96.04 7.39
 -10 4 5 100.52 9.51
 -10 4 4 32.67 4.23
 -10 4 4 29.36 5.09
 -10 4 4 34.93 6.01
 -10 4 4 46.19 6.48
 -10 4 3 122.29 8.27
 -10 4 3 113.42 10.22
 -10 4 3 98.74 9.66
 -10 4 3 121.2 10.94
[truncated: 93,448 more chars]
