# Supplementary material for: Free‐Standing Supramolecular Pyridine N‐Oxide‐Silver(I) Metallogels
Source: Adv Mater. 2025 Jul 1;37(37):2502818. doi: 10.1002/adma.202502818 (PMC12447065; doi:10.1002/adma.202502818)
Supplement: Supplementary file 2 — Supporting Data [file ADMA-37-2502818-s001.zip › (24Ag)Tol_a.cif]

data_24Ag_Tol_a
_audit_creation_date               2024-08-08
_audit_creation_method
;
Olex2 1.5-ac5-024
(compiled 2022.04.12 svn.rca3783a0 for Rigaku Oxford Diffraction, GUI svn.r6498)
;
_shelx_SHELXL_version_number       '2018/3'
_audit_contact_author_address      ?
_audit_contact_author_email        ?
_audit_contact_author_name         ''
_audit_contact_author_phone        ?
_publ_contact_author_id_orcid      ?
_publ_section_references
;
Dolomanov, O.V., Bourhis, L.J., Gildea, R.J, Howard, J.A.K. & Puschmann, H.
 (2009), J. Appl. Cryst. 42, 339-341.

Sheldrick, G.M. (2015). Acta Cryst. A71, 3-8.

Sheldrick, G.M. (2015). Acta Cryst. C71, 3-8.
;
_chemical_name_common              ?
_chemical_name_systematic          ?
_chemical_formula_moiety           'C18 H18 Ag2 F6 N6 O10'
_chemical_formula_sum              'C18 H18 Ag2 F6 N6 O10'
_chemical_formula_weight           808.12
_chemical_melting_point            ?
_chemical_oxdiff_formula           'C10 H10 N2 O3 Ag1 F3'
_chemical_oxdiff_usercomment       'yellow rods, 5mg, toluene'
loop_
  _atom_type_symbol
  _atom_type_description
  _atom_type_scat_dispersion_real
  _atom_type_scat_dispersion_imag
  _atom_type_scat_source
 'C' 'C' 0.0181 0.0091 'International Tables Vol C Tables 4.2.6.8 and 6.1.1.4'
 'H' 'H' 0.0000 0.0000 'International Tables Vol C Tables 4.2.6.8 and 6.1.1.4'
 'Ag' 'Ag' 0.1306 4.2820 'International Tables Vol C Tables 4.2.6.8 and 6.1.1.4'
 'F' 'F' 0.0727 0.0534 'International Tables Vol C Tables 4.2.6.8 and 6.1.1.4'
 'N' 'N' 0.0311 0.0180 'International Tables Vol C Tables 4.2.6.8 and 6.1.1.4'
 'O' 'O' 0.0492 0.0322 'International Tables Vol C Tables 4.2.6.8 and 6.1.1.4'

_shelx_space_group_comment
;
The symmetry employed for this shelxl refinement is uniquely defined
by the following loop, which should always be used as a source of
symmetry information in preference to the above space-group names.
They are only intended as comments.
;
_space_group_crystal_system        'monoclinic'
_space_group_IT_number             14
_space_group_name_H-M_alt          'P 1 21/n 1'
_space_group_name_Hall             '-P 2yn'
loop_
  _space_group_symop_operation_xyz
 'x, y, z'
 '-x+1/2, y+1/2, -z+1/2'
 '-x, -y, -z'
 'x-1/2, -y-1/2, z-1/2'

_cell_length_a                     14.4983(2)
_cell_length_b                     7.63300(10)
_cell_length_c                     22.6719(2)
_cell_angle_alpha                  90
_cell_angle_beta                   90.0900(10)
_cell_angle_gamma                  90
_cell_volume                       2508.99(5)
_cell_formula_units_Z              4
_cell_measurement_reflns_used      20521
_cell_measurement_temperature      119.99(10)
_cell_measurement_theta_max        76.1070
_cell_measurement_theta_min        3.5400
_shelx_estimated_absorpt_T_max     0.550
_shelx_estimated_absorpt_T_min     0.410
_exptl_absorpt_coefficient_mu      13.567
_exptl_absorpt_correction_T_max    0.983
_exptl_absorpt_correction_T_min    0.928
_exptl_absorpt_correction_type     gaussian
_exptl_absorpt_process_details
;
CrysAlisPro 1.171.42.90a (Rigaku Oxford Diffraction, 2023)
Numerical absorption correction based on gaussian integration over
a multifaceted crystal model
Empirical absorption correction using spherical harmonics,
implemented in SCALE3 ABSPACK scaling algorithm.
;
_exptl_absorpt_special_details     ?
_exptl_crystal_colour              yellow
_exptl_crystal_colour_primary      yellow
_exptl_crystal_density_diffrn      2.139
_exptl_crystal_density_meas        ?
_exptl_crystal_density_method      ?
_exptl_crystal_description         block
_exptl_crystal_F_000               1584
loop_
  _exptl_crystal_face_index_h
  _exptl_crystal_face_index_k
  _exptl_crystal_face_index_l
  _exptl_crystal_face_perp_dist
 0 0 -15 0.0279
 1 0 15 0.0312
 9 1 -1 0.0300
 -7 0 10 0.0238
 -8 0 -7 0.0260
 8 0 9 0.0266
 1 -5 -2 0.0360
 -1 5 2 0.0424
 -7 0 -10 0.0222
 2 2 13 0.0379
 -4 3 9 0.0383
 3 5 -2 0.0384
 -2 -5 2 0.0332
 -2 -3 11 0.0234
 3 -2 -13 0.0359
 9 -1 3 0.0182

_exptl_crystal_size_max            0.08
_exptl_crystal_size_mid            0.07
_exptl_crystal_size_min            0.05
loop_
  _exptl_oxdiff_crystal_face_indexfrac_h
  _exptl_oxdiff_crystal_face_indexfrac_k
  _exptl_oxdiff_crystal_face_indexfrac_l
  _exptl_oxdiff_crystal_face_x
  _exptl_oxdiff_crystal_face_y
  _exptl_oxdiff_crystal_face_z
 -0.0193 0.4429 -14.6604 0.7955 0.1467 0.5879
 0.9211 -0.0661 14.6444 -0.7212 -0.2128 -0.6592
 9.3286 0.5597 -1.0537 0.6574 -0.0165 -0.7534
 -7.0469 -0.1796 9.7630 -0.9595 -0.1780 0.2184
 -8.2239 0.3476 -7.0626 -0.1168 -0.0227 0.9929
 7.6300 -0.4202 8.5075 0.0003 0.0091 -1.0000
 1.1125 -4.8886 -1.6141 -0.0778 0.9913 -0.1065
 -0.5316 4.8854 2.2789 0.0783 -0.9965 0.0302
 -6.5999 -0.3054 -10.4352 0.1308 0.1720 0.9764
 1.6680 2.1976 12.9226 -0.4767 -0.6222 -0.6210
 -4.3357 3.1154 9.2301 -0.6079 -0.7920 0.0561
 2.6878 4.7153 -1.6198 0.4750 -0.8748 -0.0956
 -2.0362 -4.7698 2.3696 -0.4771 0.8788 0.0090
 -2.3460 -3.1012 10.8835 -0.8675 0.4142 -0.2754
 2.8243 -2.0910 -12.5977 0.7415 0.6329 0.2228
 8.8408 -1.2472 3.4157 0.3051 0.2619 -0.9156

_exptl_transmission_factor_max     ?
_exptl_transmission_factor_min     ?
_diffrn_reflns_av_R_equivalents    0.0371
_diffrn_reflns_av_unetI/netI       0.0258
_diffrn_reflns_Laue_measured_fraction_full  0.999
_diffrn_reflns_Laue_measured_fraction_max  0.999
_diffrn_reflns_limit_h_max         15
_diffrn_reflns_limit_h_min         -17
_diffrn_reflns_limit_k_max         9
_diffrn_reflns_limit_k_min         -9
_diffrn_reflns_limit_l_max         19
_diffrn_reflns_limit_l_min         -27
_diffrn_reflns_number              26892
_diffrn_reflns_point_group_measured_fraction_full  0.999
_diffrn_reflns_point_group_measured_fraction_max  0.999
_diffrn_reflns_theta_full          66.749
_diffrn_reflns_theta_max           66.749
_diffrn_reflns_theta_min           3.616
_diffrn_ambient_environment        N~2~
_diffrn_ambient_temperature        119.99(10)
_diffrn_detector                   'Hybrid Pixel Array Detector'
_diffrn_detector_area_resol_mean   10.0000
_diffrn_detector_type              'HyPix-Arc 100'
_diffrn_measured_fraction_theta_full  0.999
_diffrn_measured_fraction_theta_max  0.999
_diffrn_measurement_details
;
List of Runs (angles in degrees, time in seconds):

  # Type    Start    End  Width  t~exp~   \w     \q     \k     \f   Frames
--------------------------------------------------------------------------
  1  \w    -10.00  66.00   0.50    1.00    --   52.75 -74.00 132.00  152
  2  \w     52.00  77.00   0.50    1.00    --   52.75  74.00 -98.00   50
  3  \w     48.00 102.00   0.50    1.00    --   53.02  74.00 -98.00  108
  4  \w      5.00  30.00   0.50    1.00    --   53.02 -74.00 132.00   50
  5  \w     95.00 156.00   0.50    4.00    --  101.85  74.00 -98.00  122
  6  \w     42.00 115.00   0.50    4.00    --  101.85 -74.00 132.00  146
  7  \w    -14.00  61.00   0.50    1.00    --   53.02 -57.00 -30.00  150
  8  \w     -1.00  83.00   0.50    1.00    --   53.02 -99.00 -30.00  168
  9  \w     37.00  97.00   0.50    1.00    --   53.02-125.00 120.00  120
 10  \w    -17.00  71.00   0.50    1.00    --   53.02 -19.00   0.00  176
 11  \w     34.00  98.00   0.50    1.00    --   53.02-125.00-120.00  128
 12  \w     48.00 106.00   0.50    4.00    --  101.85 -99.00-120.00  116
 13  \w    124.00 150.00   0.50    4.00    --  101.85  77.00-150.00   52
 14  \w     46.00 114.00   0.50    4.00    --  101.85 -77.00-120.00  136
 15  \w     30.00 101.00   0.50    4.00    --  101.85 -37.00 -30.00  142
 16  \w     55.00 105.00   0.50    4.00    --  101.85 -99.00  30.00  100
 17  \w     93.00 158.00   0.50    4.00    --  101.85  57.00-120.00  130
 18  \w     38.00  94.00   0.50    4.00    --  101.85-125.00  30.00  112
 19  \w     86.00 119.00   0.50    4.00    --  101.85  77.00-150.00   66
 20  \w     36.00 107.00   0.50    4.00    --  101.85 -37.00  90.00  142
 21  \w     44.00  70.00   0.50    4.00    --  101.85 -99.00 -30.00   52
 22  \w    145.00 170.00   0.50    4.00    --  101.85  57.00  90.00   50
 23  \w    105.00 131.00   0.50    4.00    --  101.85  57.00  90.00   52
 24  \w     81.00 106.00   0.50    4.00    --  101.85 -99.00 -30.00   50
 25  \w     48.00 106.00   0.50    4.00    --  101.85 -99.00 120.00  116
 26  \w     43.00 111.00   0.50    4.00    --  101.85-125.00 120.00  136
 27  \w     98.00 163.00   0.50    4.00    --  101.85 125.00  90.00  130
 28  \w     90.00 172.00   0.50    4.00    --  101.85  19.00-150.00  164
;
_diffrn_measurement_device         'four-circle diffractometer'
_diffrn_measurement_device_type    'SuperNova, Dualflex, HyPix-Arc 100'
_diffrn_measurement_method         '\w scans'
_diffrn_orient_matrix_type        
 'CrysAlisPro convention (1999,Acta A55,543-557)'
_diffrn_orient_matrix_UB_11        0.0616444000
_diffrn_orient_matrix_UB_12        0.0474207000
_diffrn_orient_matrix_UB_13        -0.0529106000
_diffrn_orient_matrix_UB_21        0.0081750000
_diffrn_orient_matrix_UB_22        -0.1956504000
_diffrn_orient_matrix_UB_23        -0.0159307000
_diffrn_orient_matrix_UB_31        -0.0861428000
_diffrn_orient_matrix_UB_32        0.0152429000
_diffrn_orient_matrix_UB_33        -0.0395282000
_diffrn_radiation_monochromator    mirror
_diffrn_radiation_probe            x-ray
_diffrn_radiation_type             'Cu K\a'
_diffrn_radiation_wavelength       1.54184
_diffrn_source                     'micro-focus sealed X-ray tube'
_diffrn_source_type                'SuperNova (Cu) X-ray Source'
_reflns_Friedel_coverage           0.000
_reflns_Friedel_fraction_full      .
_reflns_Friedel_fraction_max       .
_reflns_number_gt                  4310
_reflns_number_total               4437
_reflns_special_details
;
 Reflections were merged by SHELXL according to the crystal
 class for the calculation of statistics and refinement.
 
 _reflns_Friedel_fraction is defined as the number of unique
 Friedel pairs measured divided by the number that would be
 possible theoretically, ignoring centric projections and
 systematic absences.
;
_reflns_threshold_expression       'I > 2\s(I)'
_computing_cell_refinement         'CrysAlisPro 1.171.42.90a (Rigaku OD, 2023)'
_computing_data_collection         'CrysAlisPro 1.171.42.90a (Rigaku OD, 2023)'
_computing_data_reduction          'CrysAlisPro 1.171.42.90a (Rigaku OD, 2023)'
_computing_molecular_graphics      'Olex2 1.5-ac5-024 (Dolomanov et al., 2009)'
_computing_publication_material    'Olex2 1.5-ac5-024 (Dolomanov et al., 2009)'
_computing_structure_refinement    'SHELXL 2018/3 (Sheldrick, 2015)'
_computing_structure_solution      'SHELXT 2018/2 (Sheldrick, 2018)'
_refine_diff_density_max           0.756
_refine_diff_density_min           -0.949
_refine_diff_density_rms           0.143
_refine_ls_extinction_coef         .
_refine_ls_extinction_method       none
_refine_ls_goodness_of_fit_ref     1.278
_refine_ls_hydrogen_treatment      constr
_refine_ls_matrix_type             full
_refine_ls_number_parameters       401
_refine_ls_number_reflns           4437
_refine_ls_number_restraints       0
_refine_ls_R_factor_all            0.0478
_refine_ls_R_factor_gt             0.0467
_refine_ls_restrained_S_all        1.278
_refine_ls_shift/su_max            0.001
_refine_ls_shift/su_mean           0.000
_refine_ls_structure_factor_coef   Fsqd
_refine_ls_weighting_details      
 'w=1/[\s^2^(Fo^2^)+30.9044P] where P=(Fo^2^+2Fc^2^)/3'
_refine_ls_weighting_scheme        calc
_refine_ls_wR_factor_gt            0.1155
_refine_ls_wR_factor_ref           0.1159
_refine_special_details            ?
_olex2_refinement_description
;
1. Fixed Uiso
 At 1.2 times of:
  All C(H) groups, All N(H) groups
 At 1.5 times of:
  All C(H,H,H) groups
2. Others
 Fixed Sof: O5(0.35) O6(0.65) O7(0.35) O8(0.65)
3.a Aromatic/amide H refined with riding coordinates:
 N3(H3), N5(H5), C1(H1), C2(H2), C8(H8), C9(H9)
3.b Idealised Me refined as rotating group:
 C6(H6A,H6B,H6C), C7(H7A,H7B,H7C), C13(H13A,H13B,H13C), C14(H14A,H14B,H14C)
;
_atom_sites_solution_hydrogens     geom
_atom_sites_solution_primary       dual
_atom_sites_solution_secondary     ?
loop_
  _atom_site_label
  _atom_site_type_symbol
  _atom_site_fract_x
  _atom_site_fract_y
  _atom_site_fract_z
  _atom_site_U_iso_or_equiv
  _atom_site_adp_type
  _atom_site_occupancy
  _atom_site_site_symmetry_order
  _atom_site_calc_flag
  _atom_site_refinement_flags_posn
  _atom_site_refinement_flags_adp
  _atom_site_refinement_flags_occupancy
  _atom_site_disorder_assembly
  _atom_site_disorder_group
 Ag1 Ag 0.40253(4) 0.45956(7) 0.75479(2) 0.02715(16) Uani 1 1 d . . . . .
 Ag2 Ag 0.42002(3) 0.08174(7) 0.74988(2) 0.02227(15) Uani 1 1 d . . . . .
 F1 F 0.5158(7) 0.1205(9) 0.9549(3) 0.100(3) Uani 1 1 d . . . . .
 F2 F 0.5837(3) 0.3570(9) 0.9349(2) 0.0502(15) Uani 1 1 d . . . . .
 F3 F 0.4466(4) 0.3605(11) 0.9643(2) 0.072(2) Uani 1 1 d . . . . .
 F4 F 0.5745(4) 0.3315(11) 0.5733(3) 0.078(2) Uani 1 1 d . . . . .
 F5 F 0.4748(7) 0.1562(13) 0.5412(3) 0.106(3) Uani 1 1 d . . . . .
 F6 F 0.4446(5) 0.4228(12) 0.5410(3) 0.090(3) Uani 1 1 d . . . . .
 O1 O 0.2461(3) 0.5377(7) 0.7201(2) 0.0280(12) Uani 1 1 d . . . . .
 O2 O 0.4612(3) -0.2325(7) 0.7574(2) 0.0235(11) Uani 1 1 d . . . . .
 O3 O 0.3034(6) 1.0034(10) 0.5021(3) 0.067(2) Uani 1 1 d . . . . .
 O4 O 0.2243(5) 0.8009(10) 0.4611(3) 0.0518(17) Uani 1 1 d . . . . .
 O5 O 0.8748(13) -0.130(3) 0.7985(12) 0.063(6) Uani 0.35 1 d . . P A 1
 O6 O 0.8760(6) -0.3436(13) 0.8030(5) 0.048(3) Uani 0.65 1 d . . P A 2
 O7 O 0.8805(10) -0.350(2) 0.7414(9) 0.042(4) Uani 0.35 1 d . . P A 1
 O8 O 0.8835(6) -0.1279(12) 0.7407(5) 0.041(2) Uani 0.65 1 d . . P A 2
 O9 O 0.4674(5) 0.1199(8) 0.8438(3) 0.0509(18) Uani 1 1 d . . . . .
 O10 O 0.4501(6) 0.4077(8) 0.8456(3) 0.060(2) Uani 1 1 d . . . . .
 O11 O 0.4307(4) 0.1360(7) 0.6540(2) 0.0352(13) Uani 1 1 d . . . . .
 O12 O 0.4356(4) 0.4293(8) 0.6584(2) 0.0340(13) Uani 1 1 d . . . . .
 N1 N 0.2534(4) 0.6121(8) 0.6665(3) 0.0227(13) Uani 1 1 d . . . . .
 N2 N 0.5535(4) -0.2359(7) 0.7598(3) 0.0213(12) Uani 1 1 d . . . . .
 N3 N 0.5462(4) -0.2264(9) 0.6599(3) 0.0288(14) Uani 1 1 d . . . . .
 H3 H 0.487305 -0.245114 0.666925 0.035 Uiso 1 1 calc R U . . .
 N4 N 0.8396(4) -0.2384(9) 0.7689(3) 0.0349(16) Uani 1 1 d . . . . .
 N5 N 0.2073(4) 0.3466(8) 0.6287(3) 0.0300(14) Uani 1 1 d . . . . .
 H5 H 0.234986 0.289247 0.657401 0.036 Uiso 1 1 calc R U . . .
 N6 N 0.2643(5) 0.8634(11) 0.5035(3) 0.0397(18) Uani 1 1 d . . . . .
 C1 C 0.5960(5) -0.2408(10) 0.8132(3) 0.0258(16) Uani 1 1 d . . . . .
 H1 H 0.560444 -0.244468 0.848367 0.031 Uiso 1 1 calc R U . . .
 C2 C 0.6899(5) -0.2405(10) 0.8163(3) 0.0297(17) Uani 1 1 d . . . . .
 H2 H 0.721059 -0.241512 0.853163 0.036 Uiso 1 1 calc R U . . .
 C3 C 0.7376(5) -0.2388(10) 0.7645(4) 0.0297(17) Uani 1 1 d . . . . .
 C4 C 0.6992(5) -0.2365(10) 0.7092(3) 0.0261(16) Uani 1 1 d . . . . .
 C5 C 0.6004(5) -0.2325(9) 0.7067(3) 0.0219(15) Uani 1 1 d . . . . .
 C6 C 0.7545(6) -0.2468(18) 0.6525(4) 0.055(3) Uani 1 1 d . . . . .
 H6A H 0.729784 -0.340541 0.627568 0.083 Uiso 1 1 calc R U . . .
 H6B H 0.819203 -0.271676 0.661939 0.083 Uiso 1 1 calc R U . . .
 H6C H 0.750297 -0.134869 0.631548 0.083 Uiso 1 1 calc R U . . .
 C7 C 0.5686(7) -0.194(2) 0.5996(4) 0.084(5) Uani 1 1 d . . . . .
 H7A H 0.513122 -0.156089 0.578386 0.126 Uiso 1 1 calc R U . . .
 H7B H 0.592400 -0.301665 0.581658 0.126 Uiso 1 1 calc R U . . .
 H7C H 0.615609 -0.102054 0.597362 0.126 Uiso 1 1 calc R U . . .
 C8 C 0.2797(5) 0.7812(10) 0.6629(3) 0.0257(16) Uani 1 1 d . . . . .
 H8 H 0.295278 0.843333 0.697787 0.031 Uiso 1 1 calc R U . . .
 C9 C 0.2840(5) 0.8617(10) 0.6111(4) 0.0289(17) Uani 1 1 d . . . . .
 H9 H 0.299952 0.982136 0.608667 0.035 Uiso 1 1 calc R U . . .
 C10 C 0.2641(5) 0.7639(11) 0.5596(3) 0.0287(17) Uani 1 1 d . . . . .
 C11 C 0.2444(5) 0.5890(11) 0.5618(3) 0.0252(16) Uani 1 1 d . . . . .
 C12 C 0.2343(5) 0.5129(10) 0.6180(3) 0.0236(15) Uani 1 1 d . . . . .
 C13 C 0.2397(6) 0.4710(13) 0.5070(4) 0.042(2) Uani 1 1 d . . . . .
 H13A H 0.256757 0.351053 0.517901 0.064 Uiso 1 1 calc R U . . .
 H13B H 0.282623 0.514755 0.477045 0.064 Uiso 1 1 calc R U . . .
 H13C H 0.176856 0.471978 0.491095 0.064 Uiso 1 1 calc R U . . .
 C14 C 0.1351(6) 0.2556(12) 0.5957(4) 0.038(2) Uani 1 1 d . . . . .
 H14A H 0.162658 0.192960 0.562389 0.057 Uiso 1 1 calc R U . . .
 H14B H 0.090187 0.341105 0.580947 0.057 Uiso 1 1 calc R U . . .
 H14C H 0.103896 0.171787 0.621656 0.057 Uiso 1 1 calc R U . . .
 C15 C 0.4709(5) 0.2655(10) 0.8663(3) 0.0217(15) Uani 1 1 d . . . . .
 C16 C 0.5061(6) 0.2741(12) 0.9303(3) 0.0346(19) Uani 1 1 d . . . . .
 C17 C 0.4463(5) 0.2857(11) 0.6348(3) 0.0268(16) Uani 1 1 d . . . . .
 C18 C 0.4863(7) 0.2968(16) 0.5722(4) 0.050(3) Uani 1 1 d . . . . .

loop_
  _atom_site_aniso_label
  _atom_site_aniso_U_11
  _atom_site_aniso_U_22
  _atom_site_aniso_U_33
  _atom_site_aniso_U_23
  _atom_site_aniso_U_13
  _atom_site_aniso_U_12
 Ag1 0.0297(3) 0.0210(3) 0.0307(3) 0.0005(2) -0.0074(2) 0.0003(2)
 Ag2 0.0243(3) 0.0212(3) 0.0213(3) 0.0009(2) -0.00030(19) 0.0000(2)
 F1 0.185(9) 0.059(4) 0.055(4) 0.026(3) -0.071(5) -0.022(5)
 F2 0.026(2) 0.090(4) 0.034(3) -0.010(3) -0.002(2) -0.015(3)
 F3 0.036(3) 0.152(7) 0.027(3) -0.027(4) 0.006(2) -0.001(4)
 F4 0.040(3) 0.137(7) 0.057(4) 0.022(4) 0.027(3) 0.010(4)
 F5 0.144(8) 0.145(8) 0.029(3) -0.034(4) 0.023(4) -0.026(6)
 F6 0.063(4) 0.162(8) 0.043(4) 0.055(4) 0.013(3) 0.039(5)
 O1 0.027(3) 0.039(3) 0.018(2) 0.006(2) -0.003(2) 0.002(2)
 O2 0.013(2) 0.026(3) 0.032(3) -0.002(2) 0.0002(19) -0.0017(19)
 O3 0.113(7) 0.043(4) 0.045(4) 0.015(3) 0.020(4) -0.016(4)
 O4 0.055(4) 0.072(5) 0.028(3) 0.004(3) -0.001(3) 0.009(4)
 O5 0.032(10) 0.045(12) 0.11(2) 0.001(13) -0.030(12) 0.000(9)
 O6 0.038(5) 0.035(5) 0.069(7) 0.011(5) -0.026(5) 0.002(4)
 O7 0.017(7) 0.034(9) 0.075(14) -0.009(9) 0.000(8) 0.003(7)
 O8 0.025(4) 0.031(5) 0.067(7) 0.004(5) 0.003(4) -0.005(4)
 O9 0.097(5) 0.028(3) 0.028(3) 0.005(3) -0.020(3) -0.014(3)
 O10 0.110(6) 0.033(4) 0.038(4) -0.009(3) -0.037(4) 0.024(4)
 O11 0.057(4) 0.031(3) 0.018(3) 0.000(2) 0.000(2) -0.001(3)
 O12 0.044(3) 0.035(3) 0.024(3) 0.005(2) 0.002(2) -0.004(3)
 N1 0.022(3) 0.029(3) 0.018(3) 0.003(3) 0.000(2) 0.001(3)
 N2 0.018(3) 0.016(3) 0.030(3) -0.002(2) 0.004(2) 0.001(2)
 N3 0.026(3) 0.036(4) 0.024(3) -0.001(3) -0.001(3) -0.001(3)
 N4 0.023(3) 0.024(4) 0.057(5) -0.002(3) -0.007(3) 0.001(3)
 N5 0.032(3) 0.023(3) 0.036(4) 0.000(3) -0.004(3) -0.004(3)
 N6 0.041(4) 0.051(5) 0.027(4) 0.012(3) 0.009(3) 0.006(4)
 C1 0.031(4) 0.024(4) 0.022(4) -0.002(3) -0.008(3) -0.001(3)
 C2 0.029(4) 0.031(4) 0.030(4) -0.007(3) -0.007(3) 0.001(3)
 C3 0.023(4) 0.025(4) 0.041(5) -0.003(3) -0.007(3) 0.002(3)
 C4 0.025(4) 0.022(4) 0.031(4) 0.002(3) 0.009(3) -0.001(3)
 C5 0.026(4) 0.017(3) 0.022(4) 0.004(3) 0.000(3) 0.000(3)
 C6 0.026(4) 0.102(9) 0.038(5) 0.006(6) 0.008(4) 0.007(5)
 C7 0.038(5) 0.193(16) 0.021(5) 0.018(7) 0.000(4) 0.011(8)
 C8 0.021(3) 0.031(4) 0.025(4) -0.005(3) -0.001(3) -0.001(3)
 C9 0.024(4) 0.024(4) 0.039(5) -0.001(3) 0.005(3) -0.001(3)
 C10 0.022(4) 0.043(5) 0.021(4) 0.002(3) 0.005(3) 0.000(3)
 C11 0.021(3) 0.037(4) 0.018(3) -0.004(3) 0.000(3) 0.002(3)
 C12 0.021(3) 0.027(4) 0.023(4) -0.001(3) 0.002(3) 0.002(3)
 C13 0.046(5) 0.052(6) 0.030(5) -0.009(4) 0.012(4) -0.010(4)
 C14 0.035(4) 0.032(4) 0.047(5) -0.005(4) 0.004(4) -0.008(4)
 C15 0.020(3) 0.030(4) 0.015(3) 0.003(3) -0.003(3) -0.002(3)
 C16 0.036(4) 0.045(5) 0.022(4) 0.002(4) -0.008(3) -0.006(4)
 C17 0.024(4) 0.037(5) 0.020(4) 0.003(3) -0.003(3) -0.001(3)
 C18 0.038(5) 0.077(8) 0.037(5) 0.011(5) 0.008(4) 0.004(5)

_geom_special_details
;
 All esds (except the esd in the dihedral angle between two l.s. planes)
 are estimated using the full covariance matrix.  The cell esds are taken
 into account individually in the estimation of esds in distances, angles
 and torsion angles; correlations between esds in cell parameters are only
 used when they are defined by crystal symmetry.  An approximate (isotropic)
 treatment of cell esds is used for estimating esds involving l.s. planes.
;
loop_
  _geom_bond_atom_site_label_1
  _geom_bond_atom_site_label_2
  _geom_bond_distance
  _geom_bond_site_symmetry_2
  _geom_bond_publ_flag
 Ag1 Ag2 2.8972(8) . ?
 Ag1 O1 2.472(5) . ?
 Ag1 O2 2.500(5) 1_565 ?
 Ag1 O10 2.206(6) . ?
 Ag1 O12 2.250(5) . ?
 Ag2 O1 2.527(5) 2_546 ?
 Ag2 O2 2.478(5) . ?
 Ag2 O9 2.256(6) . ?
 Ag2 O11 2.218(5) . ?
 F1 C16 1.306(11) . ?
 F2 C16 1.295(10) . ?
 F3 C16 1.332(11) . ?
 F4 C18 1.306(11) . ?
 F5 C18 1.293(14) . ?
 F6 C18 1.338(12) . ?
 O1 N1 1.345(8) . ?
 O2 N2 1.340(7) . ?
 O3 N6 1.210(10) . ?
 O4 N6 1.219(10) . ?
 O5 N4 1.18(2) . ?
 O6 N4 1.231(11) . ?
 O7 N4 1.212(18) . ?
 O8 N4 1.237(12) . ?
 O9 C15 1.224(10) . ?
 O10 C15 1.220(10) . ?
 O11 C17 1.243(10) . ?
 O12 C17 1.229(10) . ?
 N1 C8 1.348(10) . ?
 N1 C12 1.362(9) . ?
 N2 C1 1.360(9) . ?
 N2 C5 1.382(9) . ?
 N3 C5 1.322(9) . ?
 N3 C7 1.427(11) . ?
 N4 C3 1.481(10) . ?
 N5 C12 1.351(10) . ?
 N5 C14 1.462(10) . ?
 N6 C10 1.481(10) . ?
 C1 C2 1.363(11) . ?
 C2 C3 1.362(11) . ?
 C3 C4 1.373(11) . ?
 C4 C5 1.433(10) . ?
 C4 C6 1.517(11) . ?
 C8 C9 1.326(11) . ?
 C9 C10 1.415(11) . ?
 C10 C11 1.366(12) . ?
 C11 C12 1.410(10) . ?
 C11 C13 1.535(11) . ?
 C15 C16 1.538(9) . ?
 C17 C18 1.537(11) . ?

loop_
  _geom_angle_atom_site_label_1
  _geom_angle_atom_site_label_2
  _geom_angle_atom_site_label_3
  _geom_angle
  _geom_angle_site_symmetry_1
  _geom_angle_site_symmetry_3
  _geom_angle_publ_flag
 O1 Ag1 Ag2 107.96(13) . . ?
 O1 Ag1 O2 95.31(17) . 1_565 ?
 O2 Ag1 Ag2 155.08(11) 1_565 . ?
 O10 Ag1 Ag2 80.21(17) . . ?
 O10 Ag1 O1 128.7(3) . . ?
 O10 Ag1 O2 92.3(2) . 1_565 ?
 O10 Ag1 O12 145.2(3) . . ?
 O12 Ag1 Ag2 80.88(15) . . ?
 O12 Ag1 O1 84.95(19) . . ?
 O12 Ag1 O2 92.68(19) . 1_565 ?
 O1 Ag2 Ag1 92.20(13) 2_546 . ?
 O2 Ag2 Ag1 169.16(11) . . ?
 O2 Ag2 O1 94.72(17) . 2_546 ?
 O9 Ag2 Ag1 82.05(16) . . ?
 O9 Ag2 O1 92.9(2) . 2_546 ?
 O9 Ag2 O2 89.3(2) . . ?
 O11 Ag2 Ag1 81.84(15) . . ?
 O11 Ag2 O1 110.9(2) . 2_546 ?
 O11 Ag2 O2 103.35(19) . . ?
 O11 Ag2 O9 151.6(2) . . ?
 Ag1 O1 Ag2 145.1(2) . 2_556 ?
 N1 O1 Ag1 108.4(4) . . ?
 N1 O1 Ag2 105.3(4) . 2_556 ?
 Ag2 O2 Ag1 145.8(2) . 1_545 ?
 N2 O2 Ag1 108.8(4) . 1_545 ?
 N2 O2 Ag2 105.2(4) . . ?
 C15 O9 Ag2 121.5(5) . . ?
 C15 O10 Ag1 126.6(5) . . ?
 C17 O11 Ag2 121.8(5) . . ?
 C17 O12 Ag1 122.8(5) . . ?
 O1 N1 C8 118.8(6) . . ?
 O1 N1 C12 118.5(6) . . ?
 C8 N1 C12 122.7(6) . . ?
 O2 N2 C1 119.2(6) . . ?
 O2 N2 C5 117.2(6) . . ?
 C1 N2 C5 123.6(6) . . ?
 C5 N3 C7 129.8(7) . . ?
 O5 N4 O7 125.1(14) . . ?
 O5 N4 C3 118.0(12) . . ?
 O6 N4 O8 123.3(8) . . ?
 O6 N4 C3 117.8(8) . . ?
 O7 N4 C3 116.9(10) . . ?
 O8 N4 C3 118.7(7) . . ?
 C12 N5 C14 124.2(7) . . ?
 O3 N6 O4 123.2(8) . . ?
 O3 N6 C10 118.5(8) . . ?
 O4 N6 C10 118.4(8) . . ?
 N2 C1 C2 119.7(7) . . ?
 C3 C2 C1 117.7(7) . . ?
 C2 C3 N4 116.7(7) . . ?
 C2 C3 C4 125.5(7) . . ?
 C4 C3 N4 117.7(7) . . ?
 C3 C4 C5 116.1(7) . . ?
 C3 C4 C6 123.9(7) . . ?
 C5 C4 C6 119.9(7) . . ?
 N2 C5 C4 117.3(6) . . ?
 N3 C5 N2 114.0(6) . . ?
 N3 C5 C4 128.7(7) . . ?
 C9 C8 N1 120.7(7) . . ?
 C8 C9 C10 118.4(7) . . ?
 C9 C10 N6 116.0(7) . . ?
 C11 C10 N6 122.2(7) . . ?
 C11 C10 C9 121.8(7) . . ?
 C10 C11 C12 117.2(7) . . ?
 C10 C11 C13 123.6(7) . . ?
 C12 C11 C13 119.1(7) . . ?
 N1 C12 C11 118.7(7) . . ?
 N5 C12 N1 115.9(7) . . ?
 N5 C12 C11 125.5(7) . . ?
 O9 C15 C16 116.4(7) . . ?
 O10 C15 O9 129.6(7) . . ?
 O10 C15 C16 114.0(7) . . ?
 F1 C16 F3 105.5(8) . . ?
 F1 C16 C15 113.6(7) . . ?
 F2 C16 F1 108.1(8) . . ?
 F2 C16 F3 106.0(7) . . ?
 F2 C16 C15 112.5(7) . . ?
 F3 C16 C15 110.7(7) . . ?
 O11 C17 C18 116.3(8) . . ?
 O12 C17 O11 130.1(7) . . ?
 O12 C17 C18 113.6(8) . . ?
 F4 C18 F6 107.8(9) . . ?
 F4 C18 C17 111.3(8) . . ?
 F5 C18 F4 107.8(9) . . ?
 F5 C18 F6 104.5(9) . . ?
 F5 C18 C17 114.1(9) . . ?
 F6 C18 C17 111.0(8) . . ?

_shelx_res_file
;
TITL ogh-3me-4no2pyno-agtfa-tol-2_gau_a.res in P2(1)/n
    ogh-3me-4no2pyno-agtfa-tol-2_gau.res
    created by SHELXL-2018/3 at 11:01:40 on 08-Aug-2024
REM Old TITL OGH-3Me-4NO2PyNO-AgTFA-Tol-2_gau in P2(1)/n
REM SHELXT solution in P2(1)/n: R1 0.103, Rweak 0.009, Alpha 0.045
REM <I/s> 0.413 for 400 systematic absences, Orientation as input
REM Formula found by SHELXT: C26 N7 O3 F6 Ag2
CELL 1.54184 14.4983 7.633 22.6719 90 90.09 90
ZERR 4 0.0002 0.0001 0.0002 0 0.001 0
LATT 1
SYMM 0.5-X,0.5+Y,0.5-Z
SFAC C H Ag F N O
UNIT 72 72 8 24 24 40

L.S. 4
PLAN  5
SIZE 0.05 0.07 0.08
TEMP -153
BOND
list 4
fmap 2
acta
OMIT -2 133.5
OMIT 4 1 2
OMIT 1 0 17
REM <olex2.extras>
REM <HklSrc "%.\\OGH-3Me-4NO2PyNO-AgTFA-Tol-2_gau.hkl">
REM </olex2.extras>

WGHT    0.000000   30.904400
FVAR       0.21397
AG1   3    0.402529    0.459556    0.754789    11.00000    0.02970    0.02101 =
         0.03073    0.00046   -0.00744    0.00033
AG2   3    0.420022    0.081740    0.749876    11.00000    0.02431    0.02119 =
         0.02131    0.00091   -0.00030    0.00005
F1    4    0.515790    0.120496    0.954891    11.00000    0.18541    0.05909 =
         0.05536    0.02565   -0.07100   -0.02225
F2    4    0.583742    0.356989    0.934851    11.00000    0.02605    0.09050 =
         0.03406   -0.00992   -0.00154   -0.01482
F3    4    0.446631    0.360515    0.964313    11.00000    0.03600    0.15225 =
         0.02697   -0.02732    0.00576   -0.00074
F4    4    0.574490    0.331534    0.573321    11.00000    0.03974    0.13747 =
         0.05655    0.02159    0.02705    0.00984
F5    4    0.474786    0.156234    0.541228    11.00000    0.14398    0.14543 =
         0.02865   -0.03374    0.02299   -0.02635
F6    4    0.444617    0.422763    0.540952    11.00000    0.06319    0.16224 =
         0.04329    0.05504    0.01322    0.03935
O1    6    0.246119    0.537722    0.720057    11.00000    0.02736    0.03873 =
         0.01790    0.00637   -0.00308    0.00214
O2    6    0.461179   -0.232550    0.757398    11.00000    0.01292    0.02566 =
         0.03183   -0.00217    0.00024   -0.00170
O3    6    0.303391    1.003409    0.502096    11.00000    0.11254    0.04278 =
         0.04527    0.01543    0.02034   -0.01606
O4    6    0.224336    0.800932    0.461085    11.00000    0.05511    0.07234 =
         0.02803    0.00420   -0.00077    0.00910
PART 1
O5    6    0.874811   -0.129549    0.798483    10.35000    0.03155    0.04537 =
         0.11170    0.00079   -0.03016    0.00037
PART 2
O6    6    0.875957   -0.343636    0.802959    10.65000    0.03835    0.03549 =
         0.06877    0.01076   -0.02610    0.00211
PART 1
O7    6    0.880515   -0.349973    0.741389    10.35000    0.01721    0.03368 =
         0.07533   -0.00871    0.00018    0.00267
PART 2
O8    6    0.883517   -0.127894    0.740651    10.65000    0.02473    0.03091 =
         0.06652    0.00449    0.00308   -0.00538
PART 0
O9    6    0.467388    0.119901    0.843827    11.00000    0.09740    0.02753 =
         0.02776    0.00535   -0.02030   -0.01375
O10   6    0.450094    0.407696    0.845580    11.00000    0.11023    0.03309 =
         0.03760   -0.00943   -0.03731    0.02431
O11   6    0.430697    0.135982    0.654006    11.00000    0.05685    0.03114 =
         0.01765   -0.00035    0.00007   -0.00144
O12   6    0.435566    0.429262    0.658411    11.00000    0.04375    0.03463 =
         0.02359    0.00478    0.00181   -0.00425
N1    5    0.253433    0.612051    0.666490    11.00000    0.02190    0.02859 =
         0.01754    0.00309   -0.00027    0.00085
N2    5    0.553532   -0.235942    0.759753    11.00000    0.01767    0.01649 =
         0.02973   -0.00207    0.00370    0.00079
N3    5    0.546157   -0.226400    0.659878    11.00000    0.02647    0.03633 =
         0.02368   -0.00107   -0.00074   -0.00094
AFIX  43
H3    2    0.487305   -0.245114    0.666925    11.00000   -1.20000
AFIX   0
N4    5    0.839594   -0.238401    0.768947    11.00000    0.02314    0.02411 =
         0.05736   -0.00248   -0.00729    0.00092
N5    5    0.207305    0.346567    0.628724    11.00000    0.03168    0.02254 =
         0.03582   -0.00014   -0.00370   -0.00378
AFIX  43
H5    2    0.234986    0.289247    0.657401    11.00000   -1.20000
AFIX   0
N6    5    0.264308    0.863376    0.503488    11.00000    0.04069    0.05105 =
         0.02739    0.01159    0.00940    0.00570
C1    1    0.596048   -0.240842    0.813248    11.00000    0.03137    0.02386 =
         0.02214   -0.00203   -0.00840   -0.00115
AFIX  43
H1    2    0.560444   -0.244468    0.848367    11.00000   -1.20000
AFIX   0
C2    1    0.689938   -0.240529    0.816259    11.00000    0.02868    0.03054 =
         0.02985   -0.00682   -0.00744    0.00110
AFIX  43
H2    2    0.721059   -0.241512    0.853163    11.00000   -1.20000
AFIX   0
C3    1    0.737634   -0.238759    0.764543    11.00000    0.02268    0.02500 =
         0.04125   -0.00251   -0.00691    0.00150
C4    1    0.699160   -0.236527    0.709189    11.00000    0.02523    0.02167 =
         0.03134    0.00201    0.00928   -0.00096
C5    1    0.600420   -0.232540    0.706730    11.00000    0.02596    0.01745 =
         0.02239    0.00366   -0.00035   -0.00045
C6    1    0.754512   -0.246814    0.652546    11.00000    0.02603    0.10238 =
         0.03759    0.00617    0.00779    0.00740
AFIX 137
H6A   2    0.729784   -0.340541    0.627568    11.00000   -1.50000
H6B   2    0.819203   -0.271676    0.661939    11.00000   -1.50000
H6C   2    0.750297   -0.134869    0.631548    11.00000   -1.50000
AFIX   0
C7    1    0.568577   -0.194017    0.599603    11.00000    0.03819    0.19323 =
         0.02075    0.01831   -0.00047    0.01133
AFIX 137
H7A   2    0.513122   -0.156089    0.578386    11.00000   -1.50000
H7B   2    0.592400   -0.301665    0.581658    11.00000   -1.50000
H7C   2    0.615609   -0.102054    0.597362    11.00000   -1.50000
AFIX   0
C8    1    0.279678    0.781152    0.662871    11.00000    0.02083    0.03138 =
         0.02487   -0.00477   -0.00088   -0.00099
AFIX  43
H8    2    0.295278    0.843333    0.697787    11.00000   -1.20000
AFIX   0
C9    1    0.283957    0.861661    0.611103    11.00000    0.02362    0.02431 =
         0.03865   -0.00115    0.00488   -0.00076
AFIX  43
H9    2    0.299952    0.982136    0.608667    11.00000   -1.20000
AFIX   0
C10   1    0.264138    0.763893    0.559578    11.00000    0.02236    0.04260 =
         0.02111    0.00242    0.00461   -0.00023
C11   1    0.244443    0.589000    0.561764    11.00000    0.02092    0.03677 =
         0.01780   -0.00433   -0.00024    0.00176
C12   1    0.234311    0.512913    0.618050    11.00000    0.02120    0.02679 =
         0.02271   -0.00054    0.00249    0.00157
C13   1    0.239745    0.471031    0.507000    11.00000    0.04551    0.05204 =
         0.02995   -0.00885    0.01168   -0.00969
AFIX 137
H13A  2    0.256757    0.351053    0.517901    11.00000   -1.50000
H13B  2    0.282623    0.514755    0.477045    11.00000   -1.50000
H13C  2    0.176856    0.471978    0.491095    11.00000   -1.50000
AFIX   0
C14   1    0.135058    0.255609    0.595708    11.00000    0.03535    0.03180 =
         0.04732   -0.00484    0.00416   -0.00802
AFIX 137
H14A  2    0.162658    0.192960    0.562389    11.00000   -1.50000
H14B  2    0.090187    0.341105    0.580947    11.00000   -1.50000
H14C  2    0.103896    0.171787    0.621656    11.00000   -1.50000
AFIX   0
C15   1    0.470933    0.265493    0.866292    11.00000    0.02043    0.03003 =
         0.01466    0.00276   -0.00299   -0.00188
C16   1    0.506079    0.274115    0.930291    11.00000    0.03619    0.04549 =
         0.02198    0.00243   -0.00819   -0.00559
C17   1    0.446337    0.285670    0.634837    11.00000    0.02382    0.03664 =
         0.01997    0.00298   -0.00310   -0.00116
C18   1    0.486302    0.296756    0.572189    11.00000    0.03812    0.07680 =
         0.03651    0.01087    0.00837    0.00355
HKLF 4


REM  ogh-3me-4no2pyno-agtfa-tol-2_gau_a.res in P2(1)/n
REM wR2 = 0.1159, GooF = S = 1.278, Restrained GooF = 1.278 for all data
REM R1 = 0.0467 for 4310 Fo > 4sig(Fo) and 0.0478 for all 4437 data
REM 401 parameters refined using 0 restraints

END

WGHT      0.0000     30.8972

REM Highest difference peak  0.756,  deepest hole -0.949,  1-sigma level  0.143
Q1    1   0.2521  0.0990  0.6699  11.00000  0.05    0.76
Q2    1   0.2491  0.5313  0.7775  11.00000  0.05    0.73
Q3    1   0.4568  0.2324  0.9689  11.00000  0.05    0.67
Q4    1   0.5786  0.1352  0.9338  11.00000  0.05    0.66
Q5    1   0.4172  0.0753  0.8186  11.00000  0.05    0.64
;
_shelx_res_checksum                42001
_shelx_hkl_file
;
   0   0  -1    0.10    0.28
   0   0  -2 5076.10  176.68
   0   0  -3    0.61    0.94
   0   0  -4 5327.89  193.97
   0   0  -4 5773.84  194.28
   0   0  -5   -0.18    1.56
   0   0  -6 3549.00  126.66
   0   0  -7    0.26    1.86
   0   0  -7   -0.55    1.69
   0   0  -8 3196.17  115.87
   0   0  -8 3189.24  116.19
   0   0  -9   -0.37    1.92
   0   0  -9    4.56    2.65
   0   0 -10 8458.53  299.28
   0   0 -10 8432.93  299.94
   0   0 -11    0.45    1.99
   0   0 -11   -0.35    1.96
   0   0 -11   -0.96    2.43
   0   0 -12 3249.32  114.78
   0   0 -12 2847.19  111.94
   0   0 -12 3125.17  114.90
   0   0 -13    0.68    1.27
   0   0 -13   -0.56    2.15
   0   0 -13   -0.84    1.96
   0   0 -14 1563.50   63.87
   0   0 -14 1469.67   54.67
   0   0 -14 1536.03   54.89
   0   0 -15    1.48    2.58
   0   0 -15   -0.31    1.32
   0   0 -15    1.05    1.02
   0   0 -15   -0.16    1.35
   0   0 -16 1118.64   42.30
   0   0 -16 1168.04   53.09
   0   0 -16 1192.46   43.15
   0   0 -16 1238.04   50.78
   0   0 -16 1235.05   52.82
   0   0 -16 1118.49   42.78
   0   0 -17    0.87    3.35
   0   0 -17    0.18    1.29
   0   0 -17    1.34    2.76
   0   0 -17   -0.78    2.57
   0   0 -18  654.85   34.11
   0   0 -18  624.49   35.10
   0   0 -18  587.98   31.74
   0   0 -18  635.65   25.04
   0   0 -19    0.97    1.41
   0   0 -19    0.99    3.08
   0   0 -19    1.46    2.67
   0   0 -20 1182.21   57.57
   0   0 -20 1195.85   44.91
   0   0 -20 1205.09   45.40
   0   0 -21   -0.45    1.79
   0   0 -21    1.16    1.38
   0   0 -21   -1.03    3.59
   0   0 -22  708.57   28.41
   0   0 -22  726.78   39.72
   0   0 -23   -0.21    1.61
   0   0 -23    0.97    3.02
   0   0 -23    1.15    1.22
   0   0 -24  609.92   23.47
   0   0 -24  561.87   22.43
   0   0 -25    0.33    1.34
   0   0 -26  135.76    6.85
   0   0 -27    0.41    0.98
   0   0 -27   -0.80    1.13
   0   0 -28  247.64    8.70
   0   0 -28  180.67    8.52
   0  -1   0    1.60    0.97
   0  -1   1    9.52    1.49
   0  -1  -1   10.50    1.46
   0  -1  -1   10.22    1.47
   0  -1   1   10.31    1.56
   0  -1  -1    8.94    1.42
   0  -1   1    7.85    1.30
   0  -1   2  114.08    5.67
   0  -1  -2  117.55    5.73
   0  -1   2  107.59    5.66
   0  -1  -2  123.23    5.78
   0  -1  -3   66.42    4.41
   0  -1  -3   67.66    3.86
   0  -1   3   63.10    3.83
   0  -1   3   66.61    3.88
   0  -1  -3   62.43    3.76
   0   1  -4    1.26    1.66
   0  -1   4    1.04    1.20
   0  -1  -4    1.10    1.30
   0  -1  -4    0.60    1.20
   0  -1   4    0.63    1.38
   0   1  -4    1.55    0.89
   0  -1  -5   44.08    4.07
   0   1  -5   47.55    3.08
   0  -1   5   58.27    3.55
   0  -1  -5   57.78    3.43
   0   1  -5   44.37    4.18
   0  -1  -5   50.46    4.53
   0   1  -6   32.68    2.62
   0  -1  -6   31.63    3.72
   0  -1   6   34.31    2.70
   0  -1  -6   38.39    2.71
   0   1  -6   40.44    4.11
   0  -1  -6   33.53    4.02
   0   1  -6   44.50    4.11
   0  -1  -6   31.53    3.78
   0  -1   7    1.61    1.07
   0  -1  -7    0.59    2.13
   0   1  -7    0.82    1.21
   0   1  -7    0.90    1.81
   0  -1  -7    1.83    2.15
   0  -1  -7    1.21    2.16
   0   1  -7    2.96    2.12
   0  -1  -8   46.09    5.38
   0   1  -8   45.97    4.96
   0   1  -8   47.35    3.79
   0  -1  -8   44.96    4.87
   0   1  -8   59.39    5.63
   0  -1  -8   48.98    5.33
   0  -1  -9  150.77   10.30
   0   1  -9  146.05    9.71
   0   1  -9  129.85    7.50
   0  -1  -9  137.59    9.46
   0   1  -9  156.82   10.37
   0  -1  -9  136.93    9.99
   0   1 -10   47.87    5.72
   0  -1 -10   62.40    6.71
   0  -1 -10   58.60    6.63
   0   1 -10   55.76    6.33
   0  -1 -10   52.72    5.85
   0   1 -10   52.81    4.44
   0  -1 -11    3.90    2.95
   0   1 -11    3.67    1.87
   0   1 -11    3.45    2.37
   0   1 -11    4.56    2.62
   0  -1 -11    7.16    3.25
   0  -1 -11    3.81    2.65
   0  -1 -12   64.06    6.82
   0   1 -12   62.21    4.00
   0  -1 -12   62.24    7.38
   0   1 -12   58.45    7.01
   0   1 -13   59.52    7.32
   0  -1 -13   56.96    7.48
   0   1 -13   54.88    7.41
   0   1 -13   65.71    4.28
   0   1 -13   67.56    4.19
   0  -1 -14    8.37    1.60
   0  -1 -14    6.23    1.43
   0   1 -14    6.14    3.21
   0  -1 -14   11.27    4.05
   0   1 -14    5.91    1.55
   0  -1 -14    9.93    1.86
   0   1 -14    9.61    1.96
   0  -1 -14    5.70    2.96
   0   1 -14    7.47    1.64
   0  -1 -15   67.33    4.24
   0  -1 -15   65.11    8.21
   0   1 -15   69.61    8.45
   0   1 -15   57.06    8.22
   0  -1 -15   47.13    7.91
   0   1 -15   52.04    4.22
   0  -1 -15   56.90    4.16
   0   1 -15   63.31    4.23
   0   1 -15   60.22    4.27
   0  -1 -15   73.15    8.27
   0  -1 -15   59.60    4.03
   0   1 -16    5.20    3.38
   0  -1 -16    0.64    2.13
   0   1 -16    2.67    1.66
   0  -1 -16   -0.19    1.48
   0  -1 -16    0.50    1.29
   0   1 -16    0.16    1.23
   0   1 -16    9.56    1.87
   0  -1 -16   -0.84    3.35
   0   1 -16   -0.82    2.86
   0  -1 -16    0.59    1.09
   0  -1 -16    0.67    2.21
   0   1 -17   48.28    7.69
   0   1 -17   48.90    4.01
   0  -1 -17   48.67    3.88
   0   1 -17   54.28    4.01
   0   1 -17   42.02    3.96
   0   1 -17   43.36    7.80
   0  -1 -17   41.68    7.59
   0  -1 -17   61.33    8.04
   0  -1 -17   40.63    3.48
   0   1 -17   50.93    4.21
   0  -1 -17   48.49    4.18
   0  -1 -18   44.36    4.08
   0   1 -18   38.02    3.72
   0   1 -18   39.70    3.55
   0   1 -18   39.49    3.86
   0   1 -18   35.14    3.55
   0   1 -18   45.29    8.11
   0  -1 -18   34.72    7.57
   0  -1 -18   38.25    3.37
   0   1 -18   36.54    7.11
   0  -1 -18   44.99    7.15
   0  -1 -19   52.66    8.08
   0   1 -19   53.57    8.58
   0   1 -19   54.24    4.28
   0  -1 -19   62.73    5.10
   0   1 -19   60.84    4.85
   0  -1 -19   56.52    9.40
   0   1 -19   62.37    9.91
   0   1 -20  244.54   19.81
   0  -1 -20  244.08   19.94
   0   1 -20  225.07   10.90
   0  -1 -20  220.34   17.24
   0   1 -20  228.86   11.46
   0  -1 -20  239.45   11.71
   0   1 -21  153.58    8.59
   0  -1 -21  159.30    8.87
   0   1 -21  149.53   15.56
   0  -1 -21  150.98   15.66
   0   1 -22    2.00    3.83
   0  -1 -22    5.08    3.88
   0   1 -23  102.02    6.29
   0  -1 -23  106.74    6.67
   0   1 -23  102.91    6.46
   0  -1 -23   85.31   11.84
   0   1 -23  108.44   12.62
   0  -1 -24    1.31    1.63
   0   1 -24    1.60    1.48
   0   1 -24    2.79    1.49
   0  -1 -25   67.01    4.61
   0   1 -25   64.75    4.39
   0   1 -25   59.22    4.08
   0   1 -26    0.88    0.92
   0   1 -26    1.11    1.11
   0  -1 -26    1.61    1.25
   0  -1 -26    1.56    1.22
   0  -1 -27   21.00    2.03
   0   1 -27   20.86    1.93
   0  -1 -28   22.42    1.68
   0   1 -28   11.76    1.52
   0  -2   0  161.87    8.52
   0  -2  -1    1.14    1.64
   0  -2   1    3.64    1.84
   0  -2  -2  531.94   21.91
   0  -2   2  541.42   21.74
   0  -2  -2  503.72   21.80
   0  -2  -2  536.40   22.00
   0  -2   2  565.16   22.24
   0  -2   2  512.24   21.87
   0  -2   3  594.77   24.16
   0  -2  -3  610.35   24.64
   0  -2  -3  600.04   24.41
   0  -2   3  547.67   24.23
   0  -2  -3  586.71   24.32
   0  -2  -4 2609.97   95.74
   0  -2   4 2530.46   95.18
   0  -2   4 2897.65   95.65
   0  -2  -4 2618.78   95.12
   0  -2  -4 2575.37   95.12
   0  -2  -5   74.43    5.83
   0  -2  -5   75.03    5.43
   0  -2   5   70.81    5.41
   0  -2  -6  707.13   30.35
   0  -2   6  694.20   29.04
   0  -2  -6  734.94   29.06
   0   2  -7    2.17    2.46
   0  -2  -7    1.86    2.33
   0  -2  -7    8.00    2.66
   0  -2   7    6.47    2.34
   0  -2  -7    4.18    2.08
   0  -2  -8 2232.57   87.58
   0  -2  -8 2370.19   86.84
   0  -2   8 2350.07   84.33
   0  -2  -8 2283.63   83.92
   0   2  -8 2324.85   87.07
   0  -2  -9  149.20   11.27
   0   2  -9  153.32   11.30
   0  -2  -9  155.15   10.82
   0  -2   9  151.38    8.78
   0   2  -9  164.12   11.18
   0  -2 -10  461.77   23.20
   0   2 -10  476.05   23.50
   0   2 -10  458.40   23.75
   0  -2 -10  483.53   24.55
   0   2 -11  102.23    5.67
   0   2 -11  106.76    5.59
   0   2 -11  102.58    9.29
   0  -2 -11  102.86    5.72
   0   2 -11  111.50    5.77
   0   2 -12  821.82   31.04
   0   2 -12  851.15   31.42
   0   2 -12  811.98   31.24
   0  -2 -12  823.84   31.04
   0  -2 -12  830.23   31.31
   0  -2 -12  838.17   31.03
   0   2 -12  800.56   38.08
   0  -2 -13   63.72    4.17
   0  -2 -13   57.19    4.29
   0  -2 -13   53.87    7.86
   0   2 -13   66.09    8.20
   0  -2 -13   61.78    4.21
   0   2 -13   64.01    4.44
   0  -2 -13   67.57    4.32
   0   2 -13   60.63    4.25
   0   2 -13   66.39    4.43
   0  -2 -13   50.21    7.06
   0   2 -14  526.40   27.91
   0  -2 -14  540.01   27.68
   0  -2 -14  502.85   20.10
   0  -2 -14  506.37   20.56
   0   2 -14  534.46   28.59
   0  -2 -14  471.91   28.36
   0  -2 -14  488.66   20.14
   0   2 -14  508.31   20.57
   0   2 -14  505.05   20.34
   0   2 -14  520.09   20.50
   0  -2 -15  128.59    7.34
   0   2 -15  133.31    7.18
   0   2 -15  124.05   12.12
   0  -2 -15  144.28   12.50
   0   2 -15  125.60    7.09
   0  -2 -15  130.44    6.90
   0  -2 -15  110.93   12.28
   0   2 -15  146.95   13.23
   0  -2 -15  118.06    6.85
   0   2 -15  131.81    7.14
   0   2 -16  529.18   29.59
   0  -2 -16  537.75   29.22
   0  -2 -16  531.74   20.95
   0   2 -16  518.87   21.25
   0  -2 -16  533.55   21.64
   0   2 -16  523.31   21.28
   0  -2 -16  508.00   20.88
   0  -2 -16  498.35   20.90
   0   2 -16  515.79   30.27
   0  -2 -16  502.54   30.40
   0   2 -16  539.52   21.35
   0  -2 -17   -0.80    2.67
   0   2 -17    1.57    1.41
   0  -2 -17    4.12    2.02
   0   2 -17    0.59    1.59
   0  -2 -17    2.35    2.86
   0   2 -17    1.19    1.46
   0  -2 -17    1.73    1.50
   0  -2 -17    3.90    3.88
   0   2 -17    0.85    2.30
   0   2 -17    4.63    3.23
   0  -2 -17    1.89    1.47
   0   2 -18  126.70   13.29
   0  -2 -18  112.02   12.53
   0   2 -18  134.63    7.67
   0  -2 -18  129.01   12.92
   0  -2 -18  126.88    7.74
   0   2 -18  141.11    7.86
   0   2 -18  138.35   14.23
   0  -2 -18  137.94   14.85
   0   2 -18  129.79    7.55
   0   2 -18  137.61    8.01
   0   2 -19   85.29   11.22
   0   2 -19  103.70    6.48
   0  -2 -19   80.15   10.43
   0   2 -19  105.29    6.63
   0  -2 -19  100.26    6.79
   0   2 -19   97.83   12.39
   0  -2 -19   99.85   12.82
   0   2 -19  101.12    6.45
   0   2 -19  114.18    7.07
   0   2 -20  337.79   22.80
   0  -2 -20  334.01   15.23
   0   2 -20  329.01   14.62
   0   2 -20  318.74   23.77
   0   2 -20  338.73   15.22
   0   2 -20  316.65   14.59
   0  -2 -20  302.92   21.51
   0  -2 -21   49.91    8.02
   0   2 -21   50.50    8.86
   0  -2 -21   57.78    4.99
   0   2 -21   63.02    4.99
   0   2 -22  184.54   16.82
   0   2 -22  187.31    9.32
   0   2 -23   36.43    3.54
   0   2 -23   32.35    3.01
   0  -2 -23   34.33    3.62
   0   2 -24  219.04    9.66
   0  -2 -24  203.52    9.81
   0   2 -24  196.94    9.58
   0  -2 -24  178.84    9.19
   0  -2 -25   61.30    4.23
   0   2 -25   62.58    4.03
   0   2 -25   55.96    3.93
   0  -2 -25   51.29    3.73
   0   2 -26   72.95    4.08
   0  -2 -26   78.81    4.48
   0   2 -26   78.39    4.22
   0  -2 -26   64.07    3.78
   0  -2 -27   12.45    1.60
   0   2 -27   12.03    1.31
   0   2 -27   12.02    1.31
   0  -3   0    0.34    2.22
   0  -3   0   -0.29    1.75
   0  -3   1  185.00   10.69
   0  -3  -1  183.08   10.74
   0  -3  -1  192.58   11.43
   0  -3   1  181.62   11.33
   0  -3   2   60.88    5.66
   0  -3  -2   75.31    6.28
   0  -3  -2   62.43    6.15
   0  -3   2   72.55    6.52
   0  -3  -3    9.96    3.17
   0  -3   3   10.01    3.36
   0  -3   3   12.38    2.87
   0  -3  -3   11.51    2.91
   0  -3   4    1.05    2.84
   0  -3  -4    2.77    2.60
   0  -3  -4   -0.35    2.18
   0  -3   5    7.12    3.23
   0  -3  -5    7.03    3.04
   0  -3  -5    9.00    3.00
   0  -3   6  115.66    9.01
   0  -3  -6  128.49    9.25
   0  -3  -6  142.12    9.93
   0  -3   7    7.07    3.11
   0  -3  -7    5.80    2.72
   0  -3  -7    1.76    2.48
   0   3  -7    4.46    3.00
   0   3  -8  166.75   12.41
   0  -3  -8  169.27   10.86
   0  -3   8  169.44   11.08
   0  -3  -8  155.25   11.63
   0  -3  -9   40.09    3.11
   0  -3  -9   34.71    3.13
   0  -3  -9   35.21    3.05
   0  -3  -9   40.81    4.95
   0  -3   9   37.07    5.13
   0  -3 -10   92.70    5.25
   0  -3 -10   79.53    8.70
   0  -3 -10   88.70    5.29
   0  -3 -10   90.66    5.01
   0   3 -10   86.80    4.97
   0  -3 -10   89.52    5.34
   0  -3 -11   -0.61    2.61
   0  -3 -11    0.46    1.41
   0   3 -11    3.94    1.53
   0  -3 -11    0.90    1.27
   0  -3 -11    2.58    1.51
   0   3 -11    2.43    1.37
   0   3 -11    0.66    1.45
   0  -3 -11    3.09    1.50
   0   3 -11    3.19    2.73
   0   3 -11    2.66    2.20
   0   3 -12   95.36    9.89
   0  -3 -12   98.00    5.68
   0  -3 -12   91.25    5.75
   0   3 -12   96.78   10.10
   0   3 -12  100.82    5.90
   0  -3 -12  106.57   10.53
   0   3 -12   87.60    5.65
   0  -3 -12   91.28    5.70
   0  -3 -12   94.19    5.34
   0   3 -12   95.05    5.54
   0  -3 -13  129.97    7.45
   0   3 -13  130.33    7.07
   0   3 -13  138.44    7.53
   0  -3 -13  139.10   12.33
   0  -3 -13  124.67    7.22
   0  -3 -13  134.06    7.23
   0   3 -13  127.41   12.25
   0   3 -13  155.03   13.22
   0   3 -13  130.58    7.40
   0   3 -14   94.47    6.00
   0   3 -14  115.40    6.61
   0  -3 -14  112.21   11.24
   0   3 -14   96.67    6.29
   0  -3 -14  105.83    6.19
   0   3 -14  110.16   11.31
   0   3 -14  110.93   11.62
   0  -3 -14   92.43    6.29
   0  -3 -15   12.67    2.54
   0   3 -15   12.06    2.25
   0   3 -15   17.60    5.25
   0   3 -15    9.11    2.28
   0   3 -15   14.48    2.50
   0  -3 -15   13.52    4.41
   0  -3 -15    9.02    2.09
   0   3 -15   19.47    5.22
   0  -3 -16  284.14   12.80
   0  -3 -16  271.54   13.12
   0   3 -16  288.93   20.91
   0   3 -16  280.13   13.10
   0  -3 -16  262.01   12.72
   0   3 -16  277.72   20.67
   0  -3 -16  269.72   19.75
   0   3 -16  280.15   12.78
   0   3 -16  280.95   13.29
   0   3 -17   59.42    9.01
   0   3 -17   55.60    9.19
   0   3 -17   58.39    4.93
   0  -3 -17   54.76    4.63
   0   3 -17   66.79    5.02
   0  -3 -17   58.37    8.69
   0  -3 -17   62.37    5.16
   0   3 -17   66.65    4.96
   0  -3 -17   65.90    4.86
   0   3 -18  205.97   10.10
   0  -3 -18  196.68   10.37
   0  -3 -18  193.89    9.91
   0  -3 -18  183.19    9.58
   0   3 -18  180.85    9.88
   0  -3 -18  187.91   16.41
   0  -3 -18  165.72   16.17
   0   3 -18  181.73   16.67
   0   3 -18  194.28   10.03
   0   3 -18  213.87   18.09
   0   3 -19  195.53   17.79
   0  -3 -19  195.91    9.79
   0   3 -19  188.85   10.28
   0  -3 -19  170.36   15.50
   0   3 -19  187.01    9.83
   0   3 -19  200.73    9.96
   0  -3 -19  189.15   10.20
   0   3 -19  193.07   10.00
   0   3 -19  174.83   16.47
   0  -3 -19  147.87   15.15
   0   3 -20  180.01   17.15
   0  -3 -20  169.18   15.30
   0   3 -20  177.37   15.97
   0   3 -20  189.66    9.97
   0  -3 -20  173.84    9.75
   0   3 -20  186.55    9.58
   0  -3 -20  175.17   15.88
   0   3 -20  183.52    9.59
   0   3 -21   55.76    8.97
   0   3 -21   57.10    4.51
   0  -3 -21   43.37    3.79
   0   3 -21   48.80    4.01
   0  -3 -21   43.25    7.50
   0  -3 -22   70.69    4.84
   0   3 -22   87.48    5.46
   0  -3 -22   87.75    5.82
   0   3 -22   85.04    5.71
   0   3 -23   23.57    2.58
   0  -3 -23   21.94    2.81
   0   3 -23   21.43    2.74
   0   3 -24   31.30    2.69
   0   3 -24   33.34    3.06
   0   3 -24   33.21    2.85
   0  -3 -24   33.98    3.21
   0   3 -25   20.25    2.24
   0  -3 -25   15.89    2.05
   0   3 -25   16.56    1.86
   0   3 -26    5.04    1.18
   0   3 -26    3.81    0.86
   0  -3 -26    5.74    1.30
   0  -3 -27   41.89    2.49
   0  -4   0   57.12    7.23
   0  -4   0   55.35    6.25
   0  -4   1  190.94   13.71
   0  -4  -1  205.36   13.86
   0  -4  -1  200.10   12.98
   0  -4   1  211.31   13.06
   0  -4   2  252.66   16.26
   0  -4  -2  281.08   16.81
   0  -4  -2  271.95   15.88
   0  -4   2  272.84   15.61
   0   4  -3    0.12    1.33
   0  -4   3    0.44    1.93
   0  -4  -3    1.87    2.68
   0  -4  -3    0.25    1.41
   0  -4  -3   -0.52    2.85
   0  -4   3   -1.55    3.01
   0  -4  -3   -0.49    1.43
   0  -4  -4  133.94    6.76
   0   4  -4  143.08    6.86
   0  -4  -4  133.36    6.72
   0  -4  -4  132.36    6.81
   0  -4  -4  143.29   11.43
   0  -4   4  127.15   10.99
   0  -4  -5   35.41    3.07
   0  -4  -5   39.56    3.20
   0  -4  -5   39.77    3.21
   0  -4  -5   34.62    2.98
   0   4  -5   38.86    3.14
   0  -4  -6   77.73    4.95
   0  -4  -6   85.74    5.02
   0  -4  -6   84.50    5.05
   0  -4  -6   83.35    5.06
   0   4  -6   85.91    5.00
   0   4  -7  125.11    6.66
   0  -4  -7  133.67   11.05
   0   4  -7  128.30   11.58
   0  -4  -7  123.04    6.73
   0  -4  -7  134.33    6.94
   0  -4  -7  133.22    6.81
   0  -4  -7  124.54    6.73
   0  -4  -8   56.53    4.16
   0   4  -8   56.34    3.74
   0  -4  -8   57.44    4.22
   0  -4  -8   55.76    7.47
   0  -4  -8   57.76    4.10
   0  -4  -8   57.57    4.10
   0   4  -8   54.53    7.72
   0  -4  -9    8.98    1.96
   0  -4  -9   13.15    2.15
   0   4  -9   13.47    1.94
   0  -4  -9   10.10    2.16
   0  -4   9   14.42    2.22
   0  -4  -9   11.23    3.95
   0  -4  -9   10.27    1.99
   0   4  -9    7.92    3.40
   0  -4 -10   83.67    5.42
   0   4 -10   80.09    4.92
   0  -4 -10   82.72    5.44
   0  -4  10   80.21    4.85
   0  -4 -10   73.15    8.85
   0   4 -10   86.78    9.97
   0  -4 -10   81.83    5.19
   0  -4 -10   78.17    5.27
   0   4 -11   38.13    3.64
   0   4 -11   32.52    3.42
   0  -4 -11   38.24    3.65
   0   4 -11   39.05    3.31
   0   4 -11   37.31    6.90
   0  -4 -11   33.82    3.38
   0  -4 -11   37.31    3.48
   0   4 -11   39.57    6.99
   0  -4 -11   32.16    6.62
   0  -4 -12    8.22    2.17
   0   4 -12    4.75    1.64
   0   4 -12    6.70    3.93
   0  -4 -12   11.68    2.18
   0  -4 -12    4.75    3.81
   0   4 -12    5.06    2.02
   0   4 -12    3.01    1.67
   0  -4 -12    5.20    1.83
   0   4 -12    5.80    3.67
   0  -4 -13    2.61    1.75
   0   4 -13    2.43    1.75
   0   4 -13    2.65    2.76
   0  -4 -13    4.01    1.80
   0   4 -13    1.54    1.68
   0   4 -13    4.88    1.88
   0   4 -13    4.35    3.46
   0  -4 -13    4.10    1.76
   0  -4 -13    7.49    3.90
   0  -4 -14    8.45    2.30
   0   4 -14    9.31    2.11
   0   4 -14    8.32    4.34
   0  -4 -14    9.14    2.25
   0  -4 -14    6.08    3.47
   0  -4 -14    8.66    2.08
   0   4 -14    6.46    2.22
   0   4 -14   14.56    5.41
   0   4 -14    9.07    2.28
   0  -4 -15    4.48    3.83
   0   4 -15    8.19    2.04
   0   4 -15    4.64    2.03
   0  -4 -15    8.69    2.20
   0  -4 -15    6.20    2.18
   0  -4 -15    8.06    2.34
   0   4 -15    3.25    1.84
   0   4 -15   10.40    4.18
   0   4 -15    7.67    3.96
   0  -4 -16   14.59    5.29
   0  -4 -16   33.45    3.81
   0   4 -16   25.21    3.12
   0   4 -16   20.20    3.09
   0  -4 -16   27.54    3.38
   0  -4 -16   25.14    3.39
   0   4 -16   27.39    3.41
   0   4 -16   15.54    5.32
   0   4 -16   14.72    4.91
   0   4 -17   73.60   10.41
   0   4 -17   74.81    5.24
   0  -4 -17   69.08    5.62
   0  -4 -17   76.00    5.62
   0   4 -17   63.72    9.85
   0   4 -17   80.51    5.76
   0  -4 -17   68.43    5.35
   0  -4 -17   65.76    9.99
   0   4 -17   74.74    5.69
   0  -4 -18    0.20    1.72
   0  -4 -18    2.41    1.96
   0   4 -18    0.99    3.28
   0   4 -18    2.90    2.82
   0   4 -18    2.52    1.70
   0  -4 -18    1.31    1.73
   0   4 -18    3.55    1.90
   0  -4 -18    2.69    3.28
   0   4 -18    2.36    1.65
   0   4 -18    4.53    2.00
   0   4 -19   14.74    5.30
   0   4 -19   20.27    5.55
   0  -4 -19    9.50    5.26
   0  -4 -19    8.60    3.82
   0  -4 -20   14.43    2.56
   0   4 -20   17.43    2.53
   0  -4 -20   13.82    2.61
   0   4 -20   15.17    2.61
   0  -4 -20   13.00    2.16
   0  -4 -20    9.20    2.46
   0   4 -20   13.92    2.41
   0   4 -21   22.59    2.72
   0  -4 -21   15.69    2.60
   0  -4 -21   17.21    2.50
   0  -4 -21   19.24    2.82
   0   4 -21   19.90    2.51
   0   4 -21   17.44    2.67
   0   4 -22   15.15    2.35
   0  -4 -22   18.31    2.67
   0  -4 -22   17.88    2.38
   0   4 -22   14.52    2.20
   0   4 -23    8.61    1.89
   0  -4 -23   11.57    2.09
   0  -4 -23    8.21    1.62
   0   4 -23   10.91    1.77
   0  -4 -24    6.46    1.60
   0   4 -24    4.56    1.06
   0   4 -24    6.93    1.49
   0   4 -24    7.00    1.26
   0  -4 -25   17.45    1.81
   0   4 -25   14.91    1.75
   0  -5   0   -3.64    4.10
   0  -5   0    0.60    2.48
   0  -5   0    0.23    1.13
   0  -5   0    1.23    1.55
   0  -5   1   26.89    5.00
   0  -5  -1   33.46    5.63
   0  -5   1   33.47    6.65
   0  -5  -1   27.71    6.06
   0  -5  -1   31.74    3.09
   0  -5   1   28.81    2.91
   0  -5  -1   29.39    2.69
   0  -5  -2   13.59    2.17
   0   5  -2   15.84    2.42
   0  -5  -2   14.28    4.19
   0  -5   2   13.15    4.04
   0  -5   2   11.55    2.08
   0  -5  -2   14.24    2.26
   0  -5  -2   14.67    2.02
   0  -5  -2    7.31    4.22
   0  -5   2   11.65    4.64
   0  -5  -3    2.20    3.43
   0  -5   3   -1.46    4.11
   0  -5   3    1.14    1.31
   0  -5  -3    1.35    1.49
   0   5  -3   -0.17    1.46
   0  -5  -3    2.40    1.52
   0  -5  -3    2.55    2.63
   0  -5   4   24.88    5.63
   0  -5  -4   31.67    6.38
   0  -5  -4   32.17    3.08
   0   5  -4   25.40    2.90
   0  -5  -4   29.65    5.68
   0  -5  -4   31.04    3.14
   0  -5   4   28.85    2.82
   0  -5  -4   30.20    3.12
   0  -5  -5   39.07    6.56
   0  -5  -5   33.29    6.52
   0  -5   5   47.02    7.56
   0  -5  -5   42.37    3.87
   0  -5   5   36.57    3.07
   0  -5  -5   36.08    3.49
   0   5  -5   38.90    3.56
   0  -5  -5   46.09    3.68
   0   5  -6    1.25    1.59
   0  -5  -6    4.25    1.72
   0  -5  -6    2.86    1.62
   0  -5  -6    0.56    1.77
   0  -5  -6    1.43    2.85
   0  -5   6   -0.74    3.65
   0  -5  -6    5.21    3.67
   0  -5  -7    2.24    3.60
   0  -5  -7   -0.38    1.63
   0  -5  -7    0.56    1.60
   0   5  -7    0.85    2.81
   0   5  -7    1.30    1.65
   0   5  -7    0.93    1.16
   0  -5  -7   -0.38    1.90
   0  -5  -7    0.36    1.88
   0  -5   7   -0.74    3.48
   0  -5   7    0.36    1.82
   0  -5  -7    0.75    3.39
   0  -5  -8   18.01    4.95
   0   5  -8   22.66    2.46
   0  -5  -8   19.36    5.25
   0  -5   8   18.58    5.43
   0  -5  -8   22.64    2.92
   0  -5   8   21.72    2.90
   0  -5  -8   18.46    2.70
   0   5  -8   28.78    6.64
   0  -5  -8   20.80    2.97
   0  -5  -8   26.48    3.20
   0  -5  -9   55.54    4.53
   0   5  -9   46.38    3.68
   0  -5  -9   49.16    8.13
   0  -5   9   54.77    4.34
   0  -5  -9   53.40    4.44
   0  -5  -9   49.10    4.33
   0   5  -9   67.00    9.42
   0   5 -10   17.95    2.39
   0  -5 -10   17.96    5.78
   0   5 -10   20.81    3.11
   0  -5  10   24.37    2.96
   0  -5 -10   17.63    2.90
   0  -5 -10   20.66    2.99
   0   5 -10   15.59    5.40
   0  -5 -10   16.89    2.95
   0  -5 -11   -0.89    3.25
   0   5 -11   -1.83    3.19
   0  -5 -11    0.84    1.93
   0  -5 -11    1.58    1.95
   0   5 -11   -0.16    1.40
   0   5 -11   -0.23    1.73
   0  -5  11    0.67    1.57
   0  -5 -11    0.22    1.91
   0  -5 -11    0.67    1.80
   0   5 -11    2.82    4.02
   0  -5 -12   71.53   10.34
   0  -5 -12   82.97    5.86
   0   5 -12   88.09    6.09
   0  -5 -12   85.96    6.20
   0   5 -12   90.88    5.56
   0   5 -12   82.95    6.17
   0  -5 -12   84.85    6.16
   0   5 -12   73.02   10.63
   0  -5 -12   79.69    5.99
   0   5 -12   85.61   11.03
   0  -5 -13   -0.94    2.93
   0   5 -13   -0.47    2.04
   0  -5 -13    0.72    1.87
   0   5 -13   -0.88    1.53
   0  -5 -13    0.24    2.08
   0   5 -13    0.96    3.00
   0  -5 -13    1.49    1.71
   0   5 -13   -0.24    1.76
   0  -5 -13   -0.69    1.85
   0   5 -13   -1.96    3.24
   0  -5 -14    2.85    3.78
   0   5 -14    3.32    1.91
   0  -5 -14    0.74    1.88
   0   5 -14    1.62    1.47
   0  -5 -14    5.70    2.36
   0   5 -14    0.97    3.72
   0  -5 -14    5.03    2.02
   0   5 -14    2.18    1.87
   0  -5 -14    1.15    1.67
   0   5 -14    3.97    3.63
   0  -5 -15   18.94    5.75
   0   5 -15   13.84    2.75
   0  -5 -15   16.78    2.70
   0  -5 -15   12.33    2.79
   0   5 -15   16.91    2.53
   0   5 -15   12.65    4.95
   0  -5 -15   15.71    2.75
   0   5 -15   14.64    2.74
   0  -5 -15   18.47    3.10
   0   5 -15   12.95    5.06
   0   5 -16    6.80    2.29
   0  -5 -16    6.27    2.34
   0  -5 -16    7.43    3.98
   0   5 -16    7.67    4.10
   0   5 -16    6.38    2.19
   0   5 -16    9.86    2.40
   0  -5 -16    2.68    2.06
   0   5 -16    4.93    3.61
   0   5 -16    5.49    1.87
   0  -5 -16    5.52    1.95
   0  -5 -17    1.79    3.42
   0   5 -17    0.93    3.26
   0   5 -17    0.95    3.16
   0   5 -18    1.88    1.69
   0  -5 -18    1.55    1.71
   0  -5 -18    0.67    1.72
   0   5 -18    2.90    1.40
   0   5 -18    3.26    1.80
   0   5 -18    1.49    1.57
   0  -5 -18    3.14    1.89
   0  -5 -19    8.60    2.26
   0   5 -19   12.18    2.21
   0  -5 -19   10.67    2.45
   0   5 -19   11.39    2.21
   0   5 -19    9.58    2.07
   0  -5 -20    1.66    1.60
   0  -5 -20    1.82    1.71
   0   5 -20    3.10    1.50
   0   5 -20    5.76    1.78
   0   5 -20    2.09    1.53
   0  -5 -20    2.02    1.61
   0  -5 -21   -0.16    1.48
   0  -5 -21    2.28    1.54
   0   5 -21   -0.12    1.14
   0  -5 -21    0.14    1.30
   0   5 -21    0.92    1.28
   0   5 -21    0.91    1.32
   0   5 -22    1.16    1.21
   0  -5 -22    1.87    1.27
   0  -5 -22    0.40    1.22
   0   5 -22    1.38    1.15
   0   5 -23   -0.10    0.95
   0   5 -23    0.86    0.87
   0  -5 -23   -0.63    1.14
   0  -5 -23    0.92    0.84
   0  -5 -24   14.71    1.61
   0   5 -24   21.08    1.71
   0   6   0  834.98   32.19
   0  -6   0  807.15   31.92
   0  -6   0  851.30   32.75
   0  -6   0  776.98   40.00
   0  -6   0  805.56   42.84
   0   6  -1  758.39   29.78
   0  -6   1  742.33   29.43
   0  -6  -1  733.82   29.59
   0  -6   1  772.91   30.20
   0  -6  -1  789.05   30.31
   0  -6  -1  731.78   38.00
   0  -6  -1  723.19   40.16
   0  -6   1  722.06   40.19
   0  -6  -2  928.99   43.55
   0   6  -2  901.25   34.20
   0  -6  -2  861.25   33.29
   0  -6   2  907.45   33.88
   0  -6  -2  918.32   34.33
   0  -6  -2  860.68   34.53
   0  -6   2  824.24   34.34
   0  -6   2  854.34   44.93
   0  -6  -2  913.32   45.66
   0  -6  -3  311.65   21.66
   0   6  -3  316.19   14.59
   0  -6  -3  317.33   14.12
   0  -6   3  318.49   14.25
   0  -6  -3  325.29   14.85
   0  -6   3  342.61   15.20
   0  -6  -3  335.13   15.21
   0  -6  -3  346.29   23.99
   0  -6   3  305.23   22.78
   0  -6  -4  326.34   21.83
   0  -6  -4  307.20   14.68
   0  -6   4  326.67   14.81
   0   6  -4  326.70   14.50
   0  -6  -4  308.75   14.00
   0  -6   4  299.40   13.81
   0  -6  -4  333.40   14.82
   0  -6   4  315.15   22.98
   0  -6  -4  328.95   23.18
   0  -6   5  168.85    9.22
   0  -6  -5  159.42    9.04
   0  -6  -5  162.40   14.96
   0  -6  -5  159.65    8.70
   0   6  -5  131.65   14.74
   0   6  -5  154.69    8.68
   0  -6  -5  163.89    8.63
   0  -6   5  150.60    8.10
   0  -6  -5  156.15    8.94
   0  -6  -5  174.90   16.06
   0  -6   5  150.20   15.55
   0  -6   6  331.98   15.49
   0  -6  -6  347.72   15.60
   0  -6  -6  349.50   15.28
   0  -6  -6  338.99   23.25
   0  -6   6  324.28   23.70
   0  -6  -6  333.73   15.63
   0   6  -6  353.87   24.52
   0   6  -6  329.56   15.27
   0  -6  -6  349.14   15.37
   0  -6  -7  104.88    6.93
   0  -6  -7  110.87   12.43
   0  -6  -7  113.28    7.15
   0  -6   7  108.86    7.10
   0  -6  -7  104.04    7.09
   0   6  -7  110.93   13.55
   0   6  -7  119.14    7.30
   0  -6  -7  125.34    7.32
   0  -6  -8  133.34    7.97
   0  -6  -8  132.46    7.86
   0  -6   8  124.23    7.69
   0  -6  -8  115.40   13.15
   0  -6  -8  136.77    8.01
   0  -6  -8  143.31    8.38
   0   6  -8  142.96    8.28
   0   6  -8  136.58   14.48
   0  -6  -9  245.38   12.31
   0  -6   9  242.58   11.94
   0  -6  -9  250.22   12.07
   0  -6  -9  252.76   12.60
   0  -6  -9  234.81   19.42
   0  -6  -9  266.50   12.54
   0   6  -9  261.26   20.89
   0   6  -9  251.46   12.53
   0   6 -10  552.23   33.10
   0  -6 -10  552.70   23.45
   0  -6  10  563.37   22.91
   0  -6 -10  560.98   23.62
   0  -6 -10  510.64   32.09
   0  -6 -10  561.27   23.53
   0   6 -10  548.03   33.43
   0   6 -10  596.72   23.82
   0   6 -11  521.38   31.83
   0  -6 -11  512.83   31.21
   0   6 -11  478.42   30.31
   0   6 -11  511.03   21.61
   0  -6  11  488.27   20.69
   0  -6 -11  512.55   21.70
   0   6 -11  547.26   21.94
   0  -6 -11  498.56   21.67
   0  -6 -11  520.50   21.82
   0  -6 -12  347.39   16.03
   0   6 -12  353.54   15.96
   0  -6 -12  306.65   23.43
   0   6 -12  383.07   25.55
   0  -6 -12  366.46   16.10
   0   6 -12  322.70   23.44
   0   6 -12  341.05   15.94
   0  -6 -12  351.26   16.05
   0  -6 -13  142.01    8.82
   0   6 -13  150.14    8.74
   0  -6 -13  190.25   16.52
   0   6 -13  175.79   16.19
   0   6 -13  161.57   15.23
   0  -6 -13  156.56    9.05
   0   6 -13  165.81    9.07
   0   6 -14  195.48   17.32
   0  -6 -14  204.50   17.57
   0   6 -14  189.44   16.70
   0   6 -14  199.46   10.07
   0  -6 -15   80.98    5.90
   0   6 -15   86.33    5.90
   0  -6 -15   78.74    5.86
   0  -6 -15   84.89    5.72
   0   6 -15   81.67    5.55
   0   6 -15   85.74    5.93
   0  -6 -16  107.25    6.76
   0   6 -16  114.38    6.50
   0   6 -16  111.33    6.70
   0  -6 -16  100.27    6.67
   0  -6 -16  101.57    6.31
   0   6 -16  108.09    6.63
   0   6 -17   65.47    4.75
   0  -6 -17   62.50    4.87
   0   6 -17   62.82    4.50
   0  -6 -17   67.70    4.91
   0  -6 -18  120.92    7.01
   0  -6 -18  125.26    7.15
   0   6 -18  128.68    7.04
   0   6 -18  134.69    6.96
   0   6 -18  132.39    6.81
   0   6 -19   65.29    4.11
   0  -6 -19   60.05    4.52
   0  -6 -19   60.56    4.29
   0  -6 -19   60.22    4.29
   0   6 -19   60.39    4.20
   0   6 -19   64.67    4.11
   0   6 -20  125.36    6.15
   0   6 -20  140.21    6.54
   0   6 -20  115.36    5.88
   0  -6 -20  133.89    6.65
   0  -6 -20  127.19    6.48
   0   6 -21   92.90    4.66
   0  -6 -21   86.39    4.61
   0   6 -21   84.96    4.37
   0  -6 -21   82.33    4.53
   0  -6 -22   84.30    4.18
   0   6 -22   87.77    4.17
   0  -7   0    1.30    2.50
   0  -7   0   -2.00    2.31
   0   7   0    0.46    1.85
   0  -7  -1    2.85    2.46
   0  -7   1    2.85    2.62
   0   7   1    2.08    2.00
   0   7  -1    2.75    2.02
   0  -7   1    1.72    1.96
   0  -7  -1    2.29    2.06
   0  -7   2   17.14    2.85
   0  -7  -2   18.75    3.23
   0  -7  -2   19.64    5.43
   0   7  -2   18.45    2.95
   0   7   2   15.81    2.93
   0  -7   2   13.60    3.23
   0  -7  -2   14.70    3.45
   0  -7  -3   10.42    2.96
   0  -7   3    5.05    2.66
   0   7  -3    5.34    4.09
   0  -7   3    4.71    1.97
   0  -7  -3    3.83    2.36
   0  -7  -3   11.76    4.47
   0   7   3    5.39    2.26
   0   7  -3    7.26    2.22
   0  -7   4   16.59    3.21
   0  -7  -4   15.74    3.36
   0  -7  -4   14.36    2.44
   0   7  -4   12.75    5.65
   0  -7   4   16.42    2.62
   0  -7  -4   19.45    3.23
   0  -7  -4   14.66    5.48
   0   7  -4   16.96    2.91
   0   7   4   20.02    3.17
   0  -7   5    1.68    2.32
   0  -7  -5   -0.97    2.26
   0  -7  -5    1.34    1.60
   0  -7  -5   -0.93    3.96
   0  -7  -5    1.72    2.17
   0   7  -5    1.58    1.79
   0   7  -5    4.22    3.86
   0  -7  -6   11.60    2.39
   0   7  -6    5.22    4.47
   0  -7  -6    6.55    4.01
   0  -7  -6    8.64    2.57
   0  -7  -6    7.52    2.60
   0  -7   6    6.98    2.55
   0   7  -6    7.76    1.95
   0  -7   7   -0.45    2.29
   0   7  -7    2.05    3.40
   0  -7  -7    0.25    2.00
   0  -7  -7    0.94    3.74
   0   7  -8  120.09   14.05
   0  -7  -8  135.03   13.99
   0   7  -8  122.29   13.36
   0   7  -9    7.88    4.35
   0  -7   9    0.20    1.85
   0  -7  -9   11.16    4.71
   0   7  -9    1.76    2.91
   0   7 -10   59.26    9.16
   0  -7 -10   48.48    4.57
   0  -7 -10   43.90    8.11
   0  -7 -10   52.36    4.51
   0   7 -10   44.45    4.13
   0   7 -10   52.86    4.53
   0  -7  10   40.86    3.85
   0  -7 -11    4.77    2.04
   0  -7  11    6.53    1.82
   0   7 -11    2.81    1.66
   0   7 -11    5.61    1.88
   0  -7 -11    2.72    1.91
   0  -7 -11    3.76    2.15
   0  -7 -12    8.12    2.34
   0  -7 -12    8.44    2.22
   0  -7 -12    4.43    2.04
   0   7 -12    6.37    1.92
   0   7 -12    8.69    2.09
   0  -7 -13    5.57    2.03
   0  -7 -13    3.43    1.79
   0  -7 -13    2.68    1.80
   0   7 -13    3.30    1.73
   0   7 -13    3.96    1.72
   0   7 -14   56.23    4.29
   0  -7 -14   57.74    4.39
   0  -7 -14   48.95    4.18
   0   7 -14   56.21    4.19
   0  -7 -14   45.80    4.10
   0  -7 -15    1.65    1.56
   0  -7 -15    0.48    1.44
   0   7 -15    0.78    1.30
   0  -7 -15   -0.82    1.53
   0   7 -15    0.80    1.36
   0  -7 -16   69.27    4.67
   0  -7 -16   66.81    4.40
   0   7 -16   81.63    4.72
   0   7 -17    1.37    1.03
   0   7 -17    2.58    1.21
   0  -7 -17    2.28    1.10
   0  -7 -17    2.32    1.45
   0  -7 -18   54.40    3.75
   0   7 -18   52.61    3.19
   0   7 -19    0.16    0.74
   0  -7 -19   -0.75    0.91
   0   8   0    3.85    1.96
   0  -8   0    8.71    2.80
   0  -8   0    6.31    2.17
   0   8  -1  228.87   10.95
   0   8   1  225.39   10.90
   0  -8   1  195.95   10.27
   0  -8  -1  209.98   10.73
   0  -8  -1  229.09   11.33
   0  -8   1  221.84   11.22
   0   8  -2   85.49    5.80
   0   8   2   83.96    5.79
   0  -8   2   76.94    5.33
   0  -8  -2   79.59    5.85
   0  -8  -2   91.83    6.29
   0  -8   2   93.04    6.33
   0   8   3  332.27   14.38
   0  -8   3  284.80   13.27
   0  -8  -3  309.37   14.35
   0  -8   3  335.93   14.68
   0  -8  -3  327.36   14.68
   0   8   4  122.60    7.38
   0  -8  -4  122.29    7.57
   0  -8   4  140.15    7.85
   0  -8  -4  122.54    7.58
   0   8   5  463.58   19.66
   0  -8  -5  482.55   20.09
   0  -8  -5  467.05   19.82
   0  -8   5  472.87   19.87
   0   8   6  149.24    8.23
   0  -8  -6  150.70    8.54
   0  -8  -6  156.57    8.36
   0  -8   6  150.38    8.30
   0   8   7  424.90   17.94
   0  -8  -7  428.97   18.29
   0  -8   7  416.70   17.78
   0  -8  -7  436.41   17.86
   0   8   8   85.43    5.56
   0   8  -8   89.84    5.59
   0  -8  -8   91.04    5.98
   0  -8   8   78.00    5.27
   0  -8  -8   81.02    5.23
   0   8  -9  297.52   13.01
   0   8  -9  338.82   13.91
   0   8   9  323.30   13.83
   0  -8  -9  311.06   14.07
   0  -8  -9  306.26   13.20
   0  -8   9  325.76   13.34
   0   8 -10  112.76    6.08
   0   8  10  126.32    6.64
   0   8 -10  124.64    6.57
   0  -8 -10  127.94    6.99
   0  -8  10  111.14    5.90
   0   8 -11  259.96   11.34
   0  -8 -11  279.16   12.19
   0   8 -11  292.99   12.01
   0   8  11  257.20   11.69
   0   8 -12   71.17    4.25
   0   8 -12   78.30    4.67
   0   8  12   73.09    4.50
   0  -8 -12   80.58    4.87
   0   8 -13  263.05   10.92
   0   8 -13  286.12   11.38
   0   8  13  272.30   11.13
   0  -8 -13  270.67   11.38
   0  -8 -13  246.08   11.19
   0   8 -14   67.38    3.65
   0   8  14   61.32    3.61
   0  -8 -14   61.85    3.73
   0  -8 -14   65.02    3.86
   0  -8 -15  205.17    8.76
   0   8  15  212.75    8.51
   0   8 -15  192.94    8.56
   0  -9   0    0.29    1.51
   0  -9  -1   -0.43    1.59
   0  -9   1   -0.57    1.59
   0  -9   2    0.14    1.45
   0  -9  -2    0.83    1.40
   0  -9  -2    0.11    1.15
   0  -9   3    1.60    1.47
   0  -9  -3    0.79    1.40
   0  -9  -3    1.40    1.31
   0  -9  -4    0.12    1.44
   0  -9   4    0.75    1.42
   0   9   4    0.80    1.07
   0   9  -4    1.17    1.08
   0  -9  -4    0.48    1.30
   0  -9   5    1.02    1.21
   0  -9  -5    1.43    1.30
   0   9  -5    2.80    1.19
   0   9   5    1.41    1.19
   0  -9  -5    1.42    1.39
   0  -9  -6    1.50    1.08
   0  -9   6    1.59    1.16
   0   9   6    2.42    1.08
   0   9  -6   -0.11    1.02
   0  -9  -6   -0.46    1.23
   0  -9   7    7.05    1.24
   0  -9  -7    4.54    1.08
   0   9   7    5.02    1.25
   0   9  -7    7.14    1.29
   0  -9  -7    5.10    1.40
   0   9   8    3.68    1.05
   0   9  -8    4.79    1.10
   0  -9  -8    3.19    1.25
   0   9   9    4.86    1.03
   0   9  -9    5.84    1.05
   0  -9  -9    5.91    1.19
   1   0 -28   -0.44    0.68
   1   0 -28    0.51    0.71
   1   0 -27  152.24    7.10
   1   0 -26    0.83    1.23
   1   0 -25  289.20   12.82
   1   0 -24    2.29    1.65
   1   0 -23  403.30   26.65
   1   0 -23  400.87   17.42
   1   0 -22    1.00    3.12
   1   0 -22    1.56    1.84
   1   0 -21  612.40   24.71
   1   0 -21  633.14   33.26
   1   0 -21  632.07   25.49
   1   0 -21  616.55   35.97
   1   0 -20   -0.77    1.47
   1   0 -20    0.80    2.64
   1   0 -20    1.01    3.15
   1   0 -19  432.42   26.39
   1   0 -19  432.13   28.35
   1   0 -19  464.17   19.01
   1   0 -18    3.73    3.41
   1   0 -18   -0.76    2.78
   1   0 -18    0.74    1.33
   1   0 -17  667.17   36.79
   1   0 -17  699.17   27.17
   1   0 -17  706.05   35.16
   1   0 -16    1.61    2.67
   1   0 -16    1.32    2.52
   1   0 -15  689.26   34.84
   1   0 -15  678.98   25.97
   1   0 -14    0.56    2.39
   1   0 -14   -0.13    1.06
   1   0 -14   -0.15    1.25
   1   0 -14    3.35    2.56
   1   0 -13  874.70   38.67
   1   0 -13  872.93   32.71
   1   0 -12    0.50    1.20
   1   0 -12   -0.54    2.73
   1   0 -12   -0.91    2.00
   1   0 -11 1514.94   62.14
   1   0 -11 1608.03   61.36
   1   0 -10    0.42    1.93
   1   0 -10    1.42    1.96
   1   0  -9 2280.29   84.42
   1   0  -9 2225.89   83.20
   1   0  -8    0.53    1.74
   1   0  -8    0.96    2.10
   1   0  -7 1566.63   57.52
   1   0  -7 1480.98   56.27
   1   0  -6    0.93    1.42
   1   0  -6    0.89    1.42
   1   0  -5  422.79   17.08
   1   0  -5  422.20   17.82
  -1   0   5  424.76   15.40
   1   0  -4    0.60    1.37
   1   0  -4    0.61    1.08
  -1   0   4    0.10    0.74
   1   0  -3   45.82    2.66
  -1   0   3   49.15    2.59
   1   0  -3   53.19    3.35
  -1   0   2    0.40    0.69
   1   0  -2    0.06    0.40
   1   0  -2    0.08    0.72
  -1   0   1 1325.04   46.97
  -1   0   1 1331.21   46.98
  -1   0   0    0.20    0.35
  -1   0   0    0.04    0.44
  -1   0  -1 1699.28   62.04
  -1   0  -1 1739.77   62.04
  -1   0  -1 1827.66   61.77
  -1   0  -2   -0.06    0.68
  -1   0  -2   -0.09    0.48
  -1   0  -2    0.04    0.40
  -1   0  -2    0.72    0.72
  -1   0  -2    0.32    0.69
  -1   0  -3   86.01    5.18
  -1   0  -3   89.70    4.90
  -1   0  -3   89.78    4.80
  -1   0  -3   87.37    4.03
  -1   0  -4    0.46    1.16
  -1   0  -4   -0.18    1.62
  -1   0  -4   -0.05    0.70
  -1   0  -5  254.06   11.92
  -1   0  -5  239.84    9.19
  -1   0  -6    0.51    1.86
  -1   0  -7  932.78   37.36
  -1   0  -7  925.96   36.98
  -1   0  -8    1.63    2.03
  -1   0  -8   -1.63    2.07
  -1   0  -8   -0.35    2.16
  -1   0  -9 1457.13   56.64
  -1   0  -9 1454.14   55.12
  -1   0  -9 1396.18   55.96
  -1   0 -10    0.69    2.11
  -1   0 -10    0.44    2.30
  -1   0 -10   -2.14    2.91
  -1   0 -11  269.29   15.58
  -1   0 -11  321.08   17.79
  -1   0 -11  286.80   16.78
  -1   0 -12   -1.66    2.80
  -1   0 -12    1.25    2.21
  -1   0 -12    0.54    2.62
  -1   0 -13  348.09   20.31
  -1   0 -13  311.19   17.46
  -1   0 -13  340.11   18.23
  -1   0 -13  330.04   13.70
  -1   0 -13  320.23   13.55
  -1   0 -14    0.13    1.00
  -1   0 -14    0.59    1.39
  -1   0 -14   -0.49    1.80
  -1   0 -14   -0.63    1.35
  -1   0 -14    2.02    2.68
  -1   0 -14   -0.14    1.07
  -1   0 -15  155.10    7.85
  -1   0 -15  169.84    8.20
  -1   0 -15  129.21   10.88
  -1   0 -15  149.29    7.86
  -1   0 -15  171.43   14.31
  -1   0 -15  162.09   13.97
  -1   0 -15  147.50    7.53
  -1   0 -16   -0.15    1.15
  -1   0 -16    0.57    2.00
  -1   0 -16    0.81    2.84
  -1   0 -16    0.51    1.32
  -1   0 -16   -0.80    2.91
  -1   0 -16    1.58    1.60
  -1   0 -17   85.63    5.66
  -1   0 -17   94.55   11.32
  -1   0 -17   87.11    5.39
  -1   0 -17   93.59    5.86
  -1   0 -17   77.45   10.59
  -1   0 -18    0.17    1.31
  -1   0 -18   -0.88    2.76
  -1   0 -18    0.58    1.44
  -1   0 -18    1.88    3.45
  -1   0 -19  125.31    7.29
  -1   0 -19  130.65   13.52
  -1   0 -19  105.02   13.03
  -1   0 -19  112.69    6.99
  -1   0 -20   -2.05    4.79
  -1   0 -20   -0.43    1.60
  -1   0 -20   -0.20    1.50
  -1   0 -20    2.82    1.63
  -1   0 -21  113.75   13.21
  -1   0 -21  108.83    6.76
  -1   0 -21   99.06    6.42
  -1   0 -22   -1.02    2.75
  -1   0 -23   55.24    9.11
  -1   0 -23   47.40    4.25
  -1   0 -23   50.88    4.02
  -1   0 -24   -0.15    1.30
  -1   0 -24    0.53    1.45
  -1   0 -25   86.05    4.84
  -1   0 -25   95.82    5.52
  -1   0 -26    0.50    1.13
  -1   0 -27   20.07    1.90
  -1   0 -27   17.87    2.13
  -1   0 -28    0.31    0.77
   1  -1 -28   23.71    1.76
   1   1 -28   23.78    1.65
   1  -1 -27   48.00    3.04
   1   1 -27   43.09    2.76
   1  -1 -26   48.20    3.49
   1   1 -26   43.79    3.29
   1   1 -26   36.58    2.66
   1   1 -25    5.45    1.38
   1   1 -25    3.49    1.45
   1  -1 -25    3.47    1.52
   1   1 -24   74.06    4.91
   1  -1 -24   79.67    5.44
   1   1 -24   82.53    5.45
   1   1 -23   80.47    5.33
   1   1 -23   81.90   10.79
   1  -1 -23   75.21    5.59
   1   1 -23   80.84    5.60
   1  -1 -22   74.83    9.38
   1   1 -22   62.59   10.16
   1  -1 -22   70.84   10.49
   1  -1 -21   20.50    5.91
   1   1 -21   11.20    5.18
   1  -1 -21   17.21    4.99
   1  -1 -21   16.63    2.96
   1   1 -21   17.39    2.78
   1  -1 -20  172.05   16.87
   1   1 -20  160.31   16.20
   1   1 -20  171.12   14.78
   1  -1 -20  175.87   15.67
   1  -1 -20  188.99   10.06
   1   1 -20  196.13    9.86
   1   1 -19   81.99   10.87
   1  -1 -19   55.00    9.19
   1   1 -19   66.15    5.07
   1  -1 -19   64.12    5.20
   1   1 -19   75.59    9.21
   1  -1 -19   70.84    9.29
   1  -1 -18   27.94    6.02
   1   1 -18   22.70    2.64
   1  -1 -18   20.73    3.11
   1   1 -18   22.63    6.29
   1  -1 -18   21.06    5.74
   1   1 -17   55.77    8.62
   1  -1 -17   54.02    8.76
   1   1 -17   54.60    4.08
   1  -1 -17   47.06    7.45
   1   1 -17   59.32    8.40
   1   1 -17   68.44    4.46
   1  -1 -17   43.86    3.87
   1  -1 -17   56.09    4.58
   1   1 -17   56.36    4.43
   1  -1 -16   33.43    6.88
   1   1 -16   38.58    7.17
   1  -1 -16   30.19    2.86
   1   1 -16   31.13    3.01
   1  -1 -16   34.19    6.25
   1   1 -16   31.36    5.90
   1   1 -16   35.54    3.14
   1   1 -16   33.52    3.31
   1  -1 -16   43.78    3.47
   1  -1 -15   29.14    2.68
   1  -1 -15   33.06    5.74
   1   1 -15   32.89    2.96
   1  -1 -15   24.43    2.72
   1   1 -15   29.45    3.03
   1   1 -15   24.12    5.91
   1  -1 -15   33.82    6.32
   1   1 -15   31.80    2.86
   1  -1 -14   93.77    9.51
   1  -1 -14  106.93    5.72
   1   1 -14   96.18    5.46
   1   1 -14  100.84   10.38
   1  -1 -14   99.52   10.47
   1   1 -14   89.27    5.60
   1   1 -14   99.99    5.49
   1   1 -13    3.72    2.66
   1   1 -13    5.79    2.60
   1  -1 -13    3.33    1.36
   1   1 -13    6.14    1.69
   1  -1 -12    2.28    3.08
   1   1 -12    4.24    2.49
   1  -1 -12    3.03    2.73
   1   1 -12    2.22    1.39
   1   1 -11  642.56   29.42
   1  -1 -11  639.30   30.64
   1   1 -11  696.81   31.14
   1  -1 -10   11.24    3.29
   1   1 -10   15.80    3.45
   1   1 -10   12.01    3.32
   1   1  -9 1076.84   35.77
   1  -1  -9 1169.75   41.06
   1   1  -9 1215.05   41.19
   1   1  -9 1126.79   39.43
   1  -1  -9 1294.47   40.49
  -1  -1   8   86.28    4.73
   1   1  -8   96.53    5.04
   1  -1  -8  102.43    4.82
  -1  -1   8   95.35    4.75
   1   1  -8  106.31    7.89
   1  -1  -8   96.91    7.53
   1   1  -8  109.35    7.28
   1   1  -7  103.51    4.78
   1  -1  -7  104.91    5.03
   1  -1  -7   97.51    4.95
   1   1  -7  114.77    7.65
   1  -1  -7   99.81    7.24
   1   1  -7  103.47    6.75
   1  -1  -6   41.76    2.94
   1  -1  -6   42.02    2.90
   1   1  -6   36.42    2.21
   1  -1  -6   47.22    4.49
   1   1  -6   36.30    3.81
   1  -1  -5  402.65   15.72
   1   1  -5  384.43   14.34
   1  -1  -5  420.55   17.53
   1  -1  -4    1.67    1.49
   1  -1  -3   70.09    4.38
  -1  -1   3   68.88    4.36
   1  -1  -2   98.62    5.49
  -1  -1   2  109.61    5.75
   1  -1  -1  542.25   20.94
  -1  -1   1  573.36   21.58
  -1   1   0   26.08    1.77
   1  -1   0   26.55    2.06
  -1  -1  -1 1548.13   56.14
  -1   1  -1 1575.20   55.51
  -1  -1  -1 1556.28   54.98
   1  -1   1 1596.81   55.51
  -1  -1  -1 1558.94   56.41
   1  -1   2  199.72    8.31
  -1   1  -2  200.36    8.64
  -1  -1  -2  197.12    8.08
  -1  -1  -2  215.19    9.10
  -1  -1  -2  218.98    9.29
  -1  -1  -3  179.00    7.93
  -1   1  -3  188.44    8.57
  -1  -1  -3  192.89    8.78
  -1   1  -3  195.69    8.42
  -1  -1  -3  191.12    8.63
  -1  -1  -4    2.59    1.53
  -1   1  -4    1.34    1.16
  -1   1  -4    1.67    1.45
  -1  -1  -5 2018.08   80.94
  -1   1  -5 2098.42   80.04
   1  -1   5 2322.10   78.41
  -1   1  -5 2075.03   78.59
  -1  -1  -5 2308.96   79.60
  -1   1  -5 2202.05   80.02
   1  -1   5 2277.57   78.37
   1  -1   6   13.46    1.77
  -1   1  -6   13.16    2.19
  -1  -1  -6    8.69    2.86
   1  -1   6   12.36    1.72
  -1  -1  -6   12.66    2.53
  -1  -1  -6   10.50    2.46
  -1   1  -6   14.42    2.70
  -1   1  -6   19.72    2.91
  -1   1  -7   53.10    5.17
  -1  -1  -7   63.68    6.25
  -1   1  -7   51.47    4.16
  -1  -1  -7   56.62    4.78
  -1  -1  -7   58.71    5.67
  -1   1  -7   55.56    5.31
   1  -1   7   62.52    3.61
   1  -1   7   62.47    3.58
   1  -1   8   15.65    1.78
  -1  -1  -8   17.48    1.95
  -1   1  -8   19.24    2.83
  -1  -1  -8   15.65    3.95
  -1  -1  -8   10.06    1.77
  -1  -1  -8   12.20    3.19
  -1   1  -8   23.39    3.93
  -1   1  -8   24.35    3.81
  -1  -1  -8   16.75    3.02
   1  -1   9  674.53   25.33
  -1  -1  -9  729.18   31.21
  -1   1  -9  756.42   31.05
  -1  -1  -9  661.11   31.66
  -1   1  -9  750.42   30.97
  -1  -1  -9  737.44   29.77
  -1   1  -9  710.39   28.40
  -1  -1 -10   45.74    5.95
  -1   1 -10   34.90    5.05
  -1  -1 -10   40.88    5.86
  -1   1 -10   42.95    5.57
  -1   1 -10   36.53    4.11
  -1  -1 -10   41.87    5.07
  -1  -1 -11  656.75   30.34
  -1   1 -11  659.14   29.85
  -1   1 -11  652.16   29.86
  -1  -1 -11  581.79   30.59
  -1  -1 -11  634.86   28.28
  -1   1 -11  605.81   26.62
  -1  -1 -12    1.32    2.22
  -1  -1 -12    0.60    2.40
  -1   1 -12    1.33    1.72
  -1   1 -12    2.39    1.87
  -1   1 -12    1.38    1.38
  -1   1 -12   -1.12    2.22
  -1  -1 -13    5.16    2.67
  -1   1 -13    5.55    3.05
  -1   1 -13    5.39    1.43
  -1   1 -13    2.22    1.47
  -1  -1 -13    4.37    1.47
  -1   1 -13    3.38    1.45
  -1   1 -14   21.82    2.41
  -1  -1 -14   22.30    2.59
  -1  -1 -14   23.19    2.37
  -1   1 -14   23.10    2.62
  -1   1 -14   16.38    4.82
  -1   1 -14   21.86    5.06
  -1  -1 -14   28.47    5.93
  -1   1 -14   21.86    2.61
  -1   1 -15  192.90    9.41
  -1  -1 -15  191.25    9.33
  -1   1 -15  196.32   15.51
  -1   1 -15  196.67    9.34
  -1  -1 -15  192.35    9.34
  -1   1 -15  193.27    9.38
  -1  -1 -15  181.33    8.80
  -1  -1 -15  207.78   16.04
  -1   1 -15  212.53   15.81
  -1  -1 -15  202.13   14.17
  -1  -1 -15  171.64   14.11
  -1   1 -15  182.78    9.03
  -1   1 -16    6.41    1.93
  -1  -1 -16    4.46    1.40
  -1   1 -16    5.56    1.87
  -1   1 -16    8.02    3.96
  -1  -1 -16    8.72    3.56
  -1   1 -16   10.65    3.95
  -1  -1 -16    3.40    3.63
  -1  -1 -16    5.91    1.81
  -1  -1 -16    6.74    1.96
  -1   1 -16    6.29    1.68
  -1  -1 -16    5.63    2.68
  -1   1 -16    6.18    1.85
  -1  -1 -16    3.70    1.63
  -1   1 -17  407.78   25.44
  -1   1 -17  378.93   16.73
  -1  -1 -17  395.75   16.81
  -1   1 -17  394.68   16.80
  -1  -1 -17  376.24   22.53
  -1  -1 -17  359.03   22.73
  -1   1 -17  395.89   16.52
  -1  -1 -17  382.02   16.60
  -1   1 -17  412.92   17.06
  -1  -1 -17  368.04   16.14
  -1  -1 -17  420.02   26.26
  -1   1 -17  425.54   26.13
  -1   1 -18   13.45    4.55
  -1  -1 -18   12.10    2.28
  -1  -1 -18   13.22    2.43
  -1  -1 -18    4.86    3.89
  -1   1 -18   11.31    4.55
  -1   1 -18   12.33    2.20
  -1   1 -18    9.89    2.25
  -1  -1 -18    9.07    3.63
  -1   1 -18   10.11    2.21
  -1  -1 -18    9.44    2.01
  -1   1 -18   13.23    2.43
  -1  -1 -19  174.19    9.27
  -1  -1 -19  187.87    9.76
  -1   1 -19  191.36    9.69
  -1   1 -19  178.51    9.28
  -1  -1 -19  178.52    9.01
  -1   1 -19  180.77    9.60
  -1   1 -19  190.31   16.90
  -1  -1 -19  187.21   17.29
  -1   1 -19  173.06   16.77
  -1  -1 -20   24.52    3.23
  -1   1 -20   32.05    3.28
  -1   1 -20   28.01    3.36
  -1   1 -20   29.62    6.76
  -1   1 -20   13.22    5.58
  -1  -1 -20   22.99    6.69
  -1  -1 -21   55.47    4.85
  -1   1 -21   61.62    4.60
  -1   1 -21   68.41   10.30
  -1  -1 -21   51.30    9.41
  -1   1 -21   66.56    5.01
  -1   1 -21   59.09    9.19
  -1   1 -22   41.88    8.05
  -1  -1 -22   36.75    7.92
  -1   1 -23  115.53   13.45
  -1  -1 -23  117.43    7.24
  -1   1 -23  130.58    7.27
  -1   1 -23  136.02    7.40
  -1  -1 -24   15.14    2.38
  -1   1 -24   16.21    2.40
  -1   1 -24   13.78    2.28
  -1   1 -25   17.85    2.24
  -1  -1 -25   11.94    2.17
  -1   1 -25   15.56    2.09
  -1  -1 -25   19.91    2.50
  -1  -1 -26    6.29    1.54
  -1   1 -26    7.29    1.42
  -1   1 -26    4.79    1.25
  -1  -1 -27   20.48    1.93
  -1   1 -27   18.35    1.71
  -1   1 -27   15.64    1.98
  -1  -1 -27   20.26    1.97
  -1   1 -28    1.38    0.81
   1   2 -27   33.20    2.31
   1  -2 -27   33.46    2.47
   1  -2 -26    9.71    1.32
   1   2 -26   11.95    1.70
   1  -2 -26   11.62    1.84
   1   2 -26   12.13    1.60
   1  -2 -25   65.68    4.26
   1   2 -25   80.41    4.81
   1  -2 -25   82.10    4.97
   1   2 -25   80.05    4.70
   1   2 -24   10.71    1.97
   1   2 -24   13.77    2.28
   1  -2 -24   12.03    2.34
   1  -2 -23  110.95    6.83
   1   2 -23  111.26    6.64
   1   2 -22   18.41    5.57
   1  -2 -22    8.63    3.99
   1   2 -21   99.94   12.15
   1  -2 -21   79.29    5.97
   1   2 -21   88.04    6.07
   1  -2 -21   85.44   10.38
   1  -2 -20   13.85    4.90
   1  -2 -20   18.94    3.20
   1   2 -20   10.23    4.82
   1   2 -20   11.65    2.55
   1   2 -20   17.14    2.53
   1  -2 -19   66.96    9.41
   1  -2 -19   70.36    5.06
   1  -2 -19   77.10    5.81
   1  -2 -19   68.29   10.90
   1   2 -19   79.89   11.18
   1   2 -19   78.43    5.37
   1   2 -18   17.58    2.51
   1   2 -18   25.05    5.75
   1   2 -18   18.86    2.73
   1  -2 -18   16.91    2.54
   1  -2 -18   17.95    2.84
   1   2 -18   21.66    2.94
   1  -2 -18   20.17    5.92
   1   2 -18   13.71    5.33
   1  -2 -18   12.81    4.94
   1  -2 -17   97.90   11.24
   1   2 -17   96.38    5.90
   1  -2 -17   91.03    5.84
   1  -2 -17   85.77   11.40
   1   2 -17   76.39   10.61
   1   2 -17   92.58    5.93
   1   2 -17   80.97    9.95
   1  -2 -17   91.36    6.31
   1   2 -17   95.49    6.01
   1  -2 -16    5.22    1.97
   1   2 -16    4.53    1.61
   1  -2 -16    3.12    3.23
   1   2 -16    5.64    1.75
   1  -2 -16    5.12    1.76
   1   2 -16    3.76    3.11
   1  -2 -16   -0.91    3.47
   1   2 -16    5.24    3.61
   1   2 -16    6.12    1.78
   1   2 -15  245.47   18.27
   1  -2 -15  235.51   18.48
   1  -2 -15  240.52   11.11
   1  -2 -15  248.31   17.64
   1   2 -15  226.37   10.93
   1   2 -15  246.00   17.28
   1  -2 -15  253.48   11.25
   1  -2 -15  237.33   11.48
   1   2 -15  251.18   11.30
   1   2 -15  244.39   11.28
   1  -2 -14    6.05    1.79
   1   2 -14    6.72    3.40
   1   2 -14    4.82    1.61
   1  -2 -14    5.45    3.19
   1   2 -14    4.06    1.66
   1  -2 -14    5.42    1.81
   1  -2 -14    4.90    1.66
   1  -2 -14   -0.78    2.97
   1   2 -14   11.67    3.92
   1   2 -14    4.34    1.51
   1   2 -13  427.23   17.37
   1  -2 -13  446.93   24.28
   1   2 -13  439.32   17.69
   1   2 -13  420.47   17.57
   1  -2 -13  418.01   17.66
   1  -2 -13  433.30   17.51
   1   2 -13  442.89   24.81
   1  -2 -13  425.05   25.00
   1  -2 -13  433.11   17.43
   1  -2 -12   36.28    3.11
   1   2 -12   38.24    6.23
   1  -2 -12   33.69    3.04
   1   2 -12   40.32    6.02
   1  -2 -12   31.79    5.51
   1   2 -12   31.61    2.99
   1  -2 -12   32.59    3.15
   1   2 -12   38.00    3.08
   1   2 -12   34.33    3.05
   1  -2 -11  293.03   12.60
   1   2 -11  290.38   12.30
   1   2 -11  294.45   12.51
   1  -2 -11  304.09   18.35
   1  -2 -11  292.56   12.42
   1   2 -11  304.52   17.28
   1  -2 -11  312.78   12.63
   1  -2 -10   26.88    4.66
   1   2 -10   35.79    5.56
   1  -2 -10   21.17    4.67
   1   2 -10   26.61    4.31
   1  -2  -9  596.66   23.92
   1  -2  -9  592.89   27.22
   1   2  -9  578.14   26.83
   1  -2  -9  542.61   27.37
   1   2  -9  595.85   27.76
   1  -2  -8   64.60    5.06
   1  -2  -8   65.38    6.42
   1   2  -8   58.14    6.08
   1  -2  -8   49.43    6.04
   1  -2  -7  489.77   20.83
   1  -2  -7  504.87   20.87
   1  -2  -7  494.48   22.93
   1   2  -7  495.86   22.57
   1  -2  -7  478.90   22.89
   1  -2  -6  111.45    7.90
   1  -2  -6  105.97    6.75
   1  -2  -6  104.82    6.74
  -1  -2   6   96.21    6.92
   1  -2  -5 1095.82   44.05
   1  -2  -5 1086.94   43.02
   1  -2  -5 1104.76   43.03
   1  -2  -4    2.76    2.13
   1  -2  -4    5.01    1.94
   1  -2  -4    5.67    2.10
  -1  -2   4    3.07    2.12
   1  -2  -3 2204.33   80.33
   1  -2  -3 2173.89   80.10
  -1  -2   3 2243.03   80.52
   1  -2  -3 2197.24   80.13
   1  -2  -2  374.25   16.85
   1  -2  -2  408.38   16.86
   1  -2  -2  384.40   16.87
  -1  -2   2  380.55   17.10
  -1  -2   2  375.18   16.74
  -1  -2   1 2824.91  104.35
   1  -2  -1 2864.91  103.78
  -1  -2   1 3057.01  104.23
  -1   2   1 2892.70  101.29
   1  -2   0    2.77    1.89
  -1   2   0    2.32    0.82
   1  -2   1 3194.37  113.25
   1  -2   1 3127.37  113.23
  -1   2  -1 3163.58  110.82
   1  -2   1 3149.99  112.29
   1  -2   2  227.87   11.49
  -1   2  -2  231.48    9.93
  -1  -2  -2  231.53   11.59
   1  -2   2  218.42   11.41
   1  -2   2  233.29   10.78
   1  -2   3  959.76   40.51
   1  -2   3 1078.66   40.93
  -1  -2  -3 1102.72   41.13
  -1  -2  -3 1083.70   41.03
   1  -2   3 1108.12   40.09
   1  -2   4   57.74    4.68
   1  -2   4   48.05    4.46
  -1  -2  -4   46.73    4.51
  -1  -2  -4   46.32    4.38
  -1  -2  -5  901.33   35.52
   1  -2   5  930.66   35.46
   1  -2   5  890.70   35.30
  -1   2  -5  955.12   37.31
  -1  -2  -5  879.88   35.97
   1  -2   6  365.58   16.11
  -1  -2  -6  345.44   16.07
   1  -2   6  355.84   16.01
  -1  -2  -6  338.81   16.77
  -1   2  -6  366.76   17.90
   1  -2   7  154.86    9.29
   1  -2   7  173.83    9.55
  -1  -2  -7  174.58   11.80
  -1  -2  -7  200.55   11.16
  -1   2  -7  193.69   11.87
   1  -2   8   44.72    4.40
  -1  -2  -8   43.21    5.75
  -1   2  -8   49.01    5.77
  -1  -2  -8   44.00    5.09
  -1   2  -8   43.98    5.62
   1  -2   9  288.31   14.02
  -1   2  -9  317.21   17.31
  -1  -2  -9  294.85   17.48
  -1  -2  -9  289.92   16.13
  -1   2  -9  328.53   17.51
   1  -2  10  235.63   11.23
  -1  -2 -10  209.15   13.41
  -1  -2 -10  212.11   14.90
  -1   2 -10  230.21   14.47
  -1   2 -10  198.59   13.86
  -1   2 -11  107.88    5.58
  -1   2 -11  107.10    5.59
  -1  -2 -11   97.33    9.00
  -1   2 -11   98.71    5.57
  -1  -2 -11   99.66    5.56
  -1   2 -11  101.76    5.63
  -1   2 -11   89.80    9.12
  -1   2 -12  186.53    9.13
  -1  -2 -12  209.45    9.27
  -1   2 -12  180.16    8.89
  -1  -2 -12  205.79    8.88
  -1  -2 -12  197.54    9.21
  -1   2 -12  204.35    9.19
  -1  -2 -12  183.03   14.49
  -1   2 -12  177.14   13.66
  -1   2 -12  187.36    8.92
  -1  -2 -13   81.04    5.23
  -1   2 -13   82.72    5.15
  -1  -2 -13   93.77    5.55
  -1  -2 -13   82.30    4.88
  -1  -2 -13   92.28    8.98
  -1   2 -13   93.28    9.83
  -1   2 -13   85.41    5.35
  -1  -2 -13   81.83   10.15
  -1   2 -13   86.67    9.37
  -1   2 -13   84.30    5.31
  -1   2 -14    7.66    1.89
  -1   2 -14    7.17    1.89
  -1  -2 -14    8.85    1.98
  -1  -2 -14    6.45    1.90
  -1   2 -14    7.97    1.99
  -1  -2 -14    7.88    1.64
  -1  -2 -14    7.50    1.83
  -1  -2 -14    3.19    2.93
  -1   2 -14    6.66    3.47
  -1  -2 -14    9.25    3.34
  -1   2 -14    5.12    3.03
  -1   2 -15   78.56    9.73
  -1   2 -15   78.02    5.28
  -1  -2 -15   75.69    5.20
  -1   2 -15   75.76    5.07
  -1  -2 -15   65.78    4.71
  -1  -2 -15   74.87    5.14
  -1  -2 -15   84.12    9.21
  -1   2 -15   71.07    4.99
  -1  -2 -15   63.92    4.45
  -1   2 -15   87.66   10.07
  -1  -2 -15   70.02    9.82
  -1  -2 -16   30.03    3.35
  -1   2 -16   40.44    7.42
  -1  -2 -16   26.91    6.55
  -1   2 -16   27.54    6.16
  -1  -2 -16   34.24    3.43
  -1   2 -16   29.26    3.18
  -1   2 -16   27.12    3.22
  -1  -2 -16   30.41    6.45
  -1   2 -16   27.38    3.25
  -1  -2 -16   26.91    2.94
  -1  -2 -16   26.80    5.75
  -1  -2 -17   78.12    5.44
  -1   2 -17   70.80    5.19
  -1  -2 -17   63.08   10.10
  -1   2 -17   72.52    9.92
  -1  -2 -17   71.27    5.21
  -1  -2 -17   68.85    4.85
  -1   2 -17   69.60    5.17
  -1   2 -17   77.13   10.31
  -1  -2 -17   66.24    9.51
  -1  -2 -17   75.59    9.15
  -1   2 -17   69.70    5.40
  -1   2 -17   72.45    5.20
  -1   2 -18   37.81    3.95
  -1  -2 -18   36.75    6.78
  -1  -2 -18   38.70    3.81
  -1   2 -18   36.30    3.74
  -1  -2 -18   36.84    7.10
  -1   2 -18   37.26    3.79
  -1  -2 -18   40.33    3.99
  -1   2 -18   38.66    3.87
  -1   2 -18   48.30    8.43
  -1   2 -18   31.10    7.18
  -1  -2 -18   35.05    7.99
  -1  -2 -18   40.56    4.01
  -1   2 -19   45.90    8.85
  -1  -2 -19   54.57    8.44
  -1   2 -19   59.83    4.75
  -1  -2 -19   60.47    8.39
  -1   2 -19   51.95    9.10
  -1   2 -19   57.45    4.81
  -1  -2 -19   57.59    4.85
  -1   2 -19   54.88    4.69
  -1   2 -19   55.36    4.79
  -1  -2 -19   55.63    4.63
  -1  -2 -20   36.46    3.92
  -1   2 -20   35.09    3.75
  -1   2 -20   33.11    3.54
  -1   2 -20   31.34    7.25
  -1   2 -20   32.46    3.63
  -1   2 -20   38.53    3.94
  -1  -2 -20   47.45    7.41
  -1   2 -20   26.56    6.65
  -1   2 -21   65.17    5.13
  -1  -2 -21   57.42    4.95
  -1   2 -21   66.72    9.65
  -1   2 -21   59.91    9.65
  -1   2 -22   92.23    5.90
  -1   2 -22   92.03   11.54
  -1   2 -23   22.00    2.84
  -1  -2 -23   18.91    2.59
  -1   2 -23   17.09    2.51
  -1  -2 -23   18.13    2.78
  -1   2 -23   19.33    2.47
  -1   2 -24   16.03    2.40
  -1  -2 -24   14.62    2.25
  -1   2 -24   17.68    2.33
  -1  -2 -24   16.84    2.48
  -1   2 -24   13.82    2.03
  -1   2 -25   11.20    1.87
  -1  -2 -25    7.90    1.60
  -1  -2 -25    9.87    1.95
  -1   2 -25   10.89    1.70
  -1   2 -26   40.19    2.90
  -1  -2 -26   30.12    2.49
  -1   2 -26   36.35    2.53
  -1  -2 -26   34.54    2.82
  -1   2 -27    4.29    0.94
  -1   2 -27    2.54    1.05
   1  -3 -27   28.01    1.95
   1   3 -26    6.86    1.10
   1  -3 -26    4.07    1.20
   1   3 -26    3.65    1.02
   1   3 -25  133.38    6.39
   1  -3 -25  131.23    6.73
   1   3 -25  134.27    6.59
   1   3 -24   14.78    1.73
   1  -3 -24   16.87    2.41
   1   3 -24   15.24    2.24
   1  -3 -23  255.30   12.26
   1   3 -23  276.97   11.81
   1   3 -23  272.65   12.35
   1  -3 -22   10.09    2.33
   1   3 -22    9.99    2.05
   1   3 -22   11.38    2.29
   1  -3 -21  494.26   30.09
   1   3 -21  557.15   22.30
   1   3 -21  572.49   33.00
   1  -3 -20   68.17    9.69
   1  -3 -20   61.70    5.18
   1   3 -20   66.47   10.05
   1   3 -20   60.76    5.17
   1   3 -19  869.15   43.58
   1   3 -19  837.55   31.40
   1   3 -19  815.71   30.99
   1  -3 -19  766.07   40.87
   1  -3 -19  788.45   30.98
   1  -3 -19  786.15   31.00
   1   3 -19  758.62   40.11
   1  -3 -19  809.14   31.79
   1  -3 -18   11.14    2.67
   1   3 -18   11.06    2.36
   1   3 -18   10.90    2.29
   1   3 -18   12.47    2.46
   1  -3 -18   15.42    5.49
   1  -3 -18    9.59    2.30
   1   3 -18   11.16    5.50
   1   3 -18   13.15    4.45
   1  -3 -18    6.55    2.22
   1   3 -17  221.94   11.13
   1  -3 -17  233.20   11.27
   1  -3 -17  229.02   18.61
   1   3 -17  228.25   18.11
   1  -3 -17  219.63   11.63
   1   3 -17  234.03   11.23
   1   3 -17  251.85   19.73
   1   3 -17  242.56   11.61
   1   3 -16    4.28    2.03
   1  -3 -16    1.83    1.91
   1   3 -16    0.19    1.62
   1   3 -16    4.90    1.79
   1  -3 -16    6.94    3.95
   1   3 -16    1.89    3.30
   1  -3 -16    3.00    1.85
   1   3 -16    1.69    2.79
   1   3 -15  676.11   36.09
   1  -3 -15  586.08   33.99
   1  -3 -15  672.06   26.18
   1  -3 -15  670.97   26.31
   1  -3 -15  632.86   26.37
   1   3 -15  654.56   25.82
   1   3 -15  656.29   26.42
   1   3 -15  665.06   26.39
   1   3 -15  659.08   34.61
   1   3 -14  235.29   17.02
   1   3 -14  236.66   11.03
   1  -3 -14  217.07   10.90
   1   3 -14  216.07   10.33
   1  -3 -14  184.16   16.00
   1  -3 -14  227.22   10.72
   1  -3 -14  224.95   10.81
   1   3 -14  263.59   18.61
   1   3 -14  206.46   10.68
   1   3 -13 1082.77   47.84
   1   3 -13 1085.93   39.68
   1  -3 -13  984.04   39.36
   1   3 -13 1072.93   38.95
   1  -3 -13 1067.48   39.39
   1  -3 -13 1050.28   39.25
   1  -3 -13 1042.65   47.94
   1   3 -13 1036.01   39.36
   1  -3 -13 1004.80   38.59
   1   3 -13 1071.54   48.93
   1  -3 -12   59.76    4.53
   1   3 -12   63.92    4.20
   1  -3 -12   54.95    4.32
   1  -3 -12   57.38    4.32
   1  -3 -12   78.09    9.06
   1   3 -12   61.15    7.75
   1   3 -12   60.99    4.49
   1  -3 -12   59.12    4.06
   1   3 -12   56.64    8.22
   1  -3 -11 1782.14   64.53
   1   3 -11 1756.41   63.91
   1  -3 -11 1780.70   64.48
   1  -3 -11 1829.44   64.48
   1  -3 -11 1856.87   72.78
   1   3 -11 1828.56   72.30
   1   3 -11 1769.03   64.44
   1   3 -11 1840.07   73.45
   1  -3 -11 1739.05   64.01
   1  -3 -10  248.10   16.20
   1  -3 -10  236.95   10.75
   1   3 -10  238.78   10.27
   1  -3 -10  230.04   10.35
   1  -3 -10  226.61   10.64
   1  -3 -10  256.61   10.85
   1   3  -9 1353.82   54.32
   1  -3  -9 1285.16   51.15
   1  -3  -9 1300.09   47.28
   1  -3  -9 1274.54   46.97
   1  -3  -9 1273.72   47.22
   1  -3  -9 1318.36   47.21
   1   3  -8  274.12   16.33
   1  -3  -8  246.41   11.07
   1  -3  -8  277.05   14.57
   1  -3  -8  255.65   15.86
   1  -3  -7  540.69   24.05
  -1  -3   7  492.85   24.14
   1  -3  -7  520.69   25.27
   1  -3  -6   16.44    3.62
   1  -3  -6   17.06    3.83
  -1  -3   6   13.45    3.81
   1  -3  -6   18.61    3.77
   1  -3  -5 1963.49   77.08
   1  -3  -5 2036.91   76.80
   1  -3  -5 2039.06   76.81
  -1  -3   5 2105.39   77.44
   1  -3  -4  190.63   10.61
   1  -3  -4  206.61   11.11
   1  -3  -4  199.98   10.78
   1  -3  -3 1684.94   62.42
  -1  -3   3 1643.29   62.25
   1  -3  -3 1673.22   62.79
   1  -3  -3 1711.73   62.86
  -1  -3   2  794.12   33.60
   1  -3  -2  834.22   33.69
   1  -3  -2  790.52   34.17
   1  -3  -2  815.30   34.26
  -1  -3   2  854.15   34.65
  -1  -3   1 5576.62  194.83
   1  -3  -1 5542.88  194.39
   1  -3  -1 5442.34  195.23
   1  -3  -1 5438.51  195.27
  -1  -3   1 5293.50  195.22
  -1  -3   0  549.39   24.18
   1  -3   0  541.19   23.70
   1  -3   0  563.12   24.82
  -1  -3   0  553.08   24.96
   1  -3   0  534.06   24.52
   1  -3   1 5716.21  199.42
  -1  -3  -1 5757.44  200.14
  -1  -3  -1 5661.33  200.71
   1  -3   1 5333.02  200.33
   1  -3   1 5595.72  200.69
  -1  -3  -2  751.34   30.78
   1  -3   2  703.25   29.82
   1  -3   2  705.87   30.98
   1  -3   2  717.60   31.02
  -1  -3  -2  776.29   31.68
   1  -3   3 2801.62  101.96
  -1  -3  -3 2750.89  102.82
   1  -3   3 2739.00  103.06
   1  -3   3 2855.19  103.34
  -1  -3  -3 2870.70  103.44
  -1  -3  -4  218.10   12.72
   1  -3   4  240.92   13.20
  -1  -3  -4  213.83   12.79
   1  -3   4  206.77   12.53
  -1  -3  -5 1824.94   69.79
   1  -3   5 1748.17   69.19
   1  -3   5 1870.38   69.69
  -1  -3  -5 1850.44   69.67
  -1  -3  -6   86.17    7.67
  -1   3  -6   84.86    8.22
   1  -3   6   84.35    7.44
   1  -3   6   78.58    7.24
  -1  -3  -6   93.21    7.65
  -1  -3  -7  777.37   33.67
  -1  -3  -7  760.20   32.66
   1  -3   7  742.79   32.52
  -1   3  -7  770.03   34.98
  -1   3  -8  189.70   13.08
  -1  -3  -8  173.30    8.14
   1  -3   8  151.89   10.77
  -1  -3  -8  180.56   12.28
  -1  -3  -8  170.14    7.99
  -1  -3  -9 2439.73   88.73
  -1  -3  -9 2522.44   88.65
  -1  -3  -9 2529.92   88.80
   1  -3   9 2392.57   92.90
  -1   3  -9 2482.26   88.46
  -1   3  -9 2547.02   88.91
  -1   3 -10  327.14   13.89
  -1  -3 -10  314.25   13.68
  -1   3 -10  321.16   13.45
  -1   3 -10  323.04   13.26
  -1  -3 -10  342.29   13.64
  -1  -3 -10  316.62   13.29
  -1   3 -10  318.08   13.67
   1  -3  10  331.49   17.06
  -1   3 -11 1812.36   65.19
  -1   3 -11 1785.16   65.62
  -1  -3 -11 1820.50   65.72
  -1   3 -11 1795.43   65.39
  -1  -3 -11 1867.72   65.51
  -1  -3 -11 1924.20   73.67
  -1   3 -11 1885.88   74.42
  -1  -3 -11 1756.02   65.09
  -1   3 -11 1876.05   65.89
  -1   3 -11 1768.69   73.55
  -1   3 -12  155.09    7.93
  -1   3 -12  157.37    8.23
  -1   3 -12  155.16    8.02
  -1  -3 -12  174.62    8.20
  -1  -3 -12  148.17   12.73
  -1   3 -12  164.74   13.74
  -1  -3 -12  157.75    7.74
  -1  -3 -12  163.87    8.39
  -1   3 -12  168.77    8.49
  -1   3 -12  174.49   13.90
  -1   3 -13 1569.19   58.23
  -1   3 -13 1525.23   57.86
  -1  -3 -13 1632.33   57.90
  -1  -3 -13 1614.52   66.68
  -1  -3 -13 1548.97   58.19
  -1   3 -13 1624.74   67.98
  -1   3 -13 1648.52   58.45
  -1   3 -13 1616.98   67.72
  -1  -3 -14  263.65   12.50
  -1   3 -14  270.93   12.82
  -1   3 -14  281.20   12.59
  -1  -3 -14  281.30   12.43
  -1  -3 -14  291.54   19.26
  -1  -3 -14  262.26   12.70
  -1   3 -14  274.35   19.94
  -1   3 -14  297.00   12.96
  -1   3 -14  266.83   19.44
  -1  -3 -15  739.46   29.66
  -1   3 -15  763.94   29.73
  -1  -3 -15  731.49   37.89
  -1   3 -15  772.20   30.12
  -1   3 -15  756.69   30.00
  -1  -3 -15  782.19   30.16
  -1   3 -15  776.55   40.06
  -1  -3 -15  761.72   29.46
  -1   3 -15  784.32   39.52
  -1  -3 -16   25.53    5.84
  -1  -3 -16   22.05    2.75
  -1   3 -16   23.43    2.98
  -1  -3 -16   24.93    3.18
  -1   3 -16   26.75    3.27
  -1  -3 -16   24.37    3.08
  -1   3 -16   22.63    5.86
  -1   3 -16   29.36    6.62
  -1   3 -17  177.70    9.29
  -1  -3 -17  155.54    8.87
  -1  -3 -17  149.60    8.44
  -1   3 -17  155.58    8.58
  -1  -3 -17  160.06   14.44
  -1   3 -17  156.39    8.83
  -1   3 -17  154.21    8.73
  -1   3 -17  139.13   15.01
  -1  -3 -17  126.53   14.17
  -1  -3 -17  152.13    8.20
  -1   3 -17  168.83   15.62
  -1  -3 -18   49.62    4.22
  -1  -3 -18   52.29    8.64
  -1   3 -18   53.25    4.65
  -1  -3 -18   42.75    4.48
  -1   3 -18   49.84    4.43
  -1   3 -18   44.39    8.33
  -1   3 -18   58.80    9.37
  -1   3 -18   58.28    4.87
  -1   3 -18   48.04    4.44
  -1  -3 -18   55.96    4.52
  -1  -3 -18   53.10    8.12
  -1   3 -19  596.89   23.40
  -1  -3 -19  527.54   22.97
  -1  -3 -19  512.02   22.28
  -1   3 -19  591.02   23.26
  -1  -3 -19  542.13   23.09
  -1   3 -19  579.04   22.94
  -1   3 -19  558.14   22.94
  -1  -3 -19  494.63   29.92
  -1   3 -19  614.50   34.29
  -1   3 -19  540.78   32.88
  -1  -3 -19  523.20   31.80
  -1  -3 -19  547.43   22.53
  -1  -3 -20  228.83   18.54
  -1  -3 -20  263.39   20.22
  -1   3 -20  233.09   20.20
  -1   3 -20  299.72   13.67
  -1   3 -20  301.86   22.38
  -1   3 -20  306.68   13.42
  -1  -3 -20  273.98   13.39
  -1   3 -20  283.25   13.28
  -1   3 -21  502.99   20.33
  -1  -3 -21  473.23   20.05
  -1   3 -21  544.70   30.94
  -1   3 -21  513.08   20.33
  -1  -3 -21  443.25   19.52
  -1   3 -22   47.83    3.91
  -1  -3 -22   38.04    3.36
  -1  -3 -22   37.35    3.57
  -1  -3 -22   42.45    3.95
  -1   3 -22   49.26    4.10
  -1   3 -23  396.87   15.54
  -1  -3 -23  379.43   15.78
  -1   3 -23  370.26   15.03
  -1   3 -23  388.35   15.80
  -1   3 -24   54.38    3.65
  -1   3 -24   53.31    3.49
  -1  -3 -24   58.13    4.05
  -1   3 -24   55.09    3.95
  -1  -3 -24   42.67    3.11
  -1   3 -25  192.56    8.52
  -1  -3 -25  207.90    9.30
  -1   3 -26   28.52    2.19
  -1  -3 -26   27.70    2.17
   1   4 -25    9.57    1.45
   1  -4 -25   10.44    1.52
   1   4 -24    6.77    1.30
   1  -4 -24    9.26    1.75
   1   4 -24    7.81    1.52
   1   4 -24    7.25    1.23
   1  -4 -23    5.76    1.76
   1   4 -23    9.22    1.62
   1   4 -23    7.34    1.67
   1  -4 -22   11.69    2.09
   1  -4 -22   10.04    1.90
   1   4 -22   15.40    2.21
   1  -4 -22   13.84    2.43
   1  -4 -22   13.67    2.11
   1   4 -22   16.66    2.41
   1   4 -21   36.50    3.43
   1  -4 -21   40.05    3.67
   1  -4 -21   34.49    3.66
   1  -4 -21   32.38    3.26
   1  -4 -21   29.71    3.10
   1   4 -21   33.33    3.52
   1  -4 -20   18.24    2.76
   1   4 -20   17.40    2.71
   1  -4 -20   15.37    2.83
   1  -4 -20   18.18    2.59
   1   4 -20   15.90    2.32
   1   4 -20   17.16    2.62
   1   4 -19   58.09    4.48
   1  -4 -19   56.92    9.14
   1   4 -19   55.56    8.80
   1   4 -19   70.57   10.15
   1  -4 -18   38.37    3.96
   1   4 -18   41.25    3.97
   1  -4 -18   29.62    6.97
   1   4 -18   36.95    3.60
   1  -4 -18   34.65    4.03
   1   4 -18   37.43    3.70
   1  -4 -18   33.86    3.72
   1   4 -18   42.30    8.27
   1   4 -18   43.51    7.46
   1   4 -17   50.08    8.20
   1  -4 -17   37.37    3.99
   1   4 -17   46.83    4.34
   1   4 -17   49.61    4.55
   1  -4 -17   42.41    8.06
   1  -4 -17   47.17    4.57
   1   4 -17   40.07    3.81
   1  -4 -17   42.14    4.12
   1   4 -17   42.53    8.27
   1  -4 -16    5.31    1.98
   1   4 -16    7.02    4.43
   1   4 -16    4.27    2.20
   1  -4 -16   10.34    4.41
   1   4 -16    7.41    4.22
   1  -4 -16    6.83    2.28
   1   4 -16    3.29    1.98
   1   4 -16    5.07    1.84
   1  -4 -15   21.44    3.00
   1   4 -15   28.09    6.37
   1   4 -15   32.38    7.14
   1   4 -15   19.44    3.14
   1  -4 -15   17.55    5.54
   1  -4 -15   22.17    3.23
   1   4 -15   18.44    2.66
   1   4 -15   21.72    3.02
   1  -4 -14   32.68    3.35
   1  -4 -14   33.40    3.66
   1  -4 -14   30.77    3.64
   1   4 -14   28.94    6.87
   1   4 -14   23.69    6.54
   1   4 -14   32.99    3.80
   1   4 -14   35.45    3.35
   1   4 -14   28.69    3.57
   1  -4 -14   34.89    7.07
   1  -4 -13   -1.71    3.54
   1  -4 -13   -0.83    1.63
   1  -4 -13    1.93    2.02
   1  -4 -13    1.27    1.64
   1  -4 -13    1.75    1.67
   1   4 -13    0.84    3.47
   1   4 -13    1.78    1.68
   1   4 -13    1.70    1.75
   1   4 -13    5.15    1.65
   1   4 -13   -0.91    3.17
   1   4 -12   80.71    9.80
   1  -4 -12   80.89    5.54
   1   4 -12   67.91    4.67
   1  -4 -12   83.07   10.09
   1   4 -12   72.29    5.30
   1  -4 -12   72.53    5.37
   1  -4 -12   77.25    5.38
   1   4 -12   82.29   10.17
   1  -4 -12   69.62    4.96
   1  -4 -11    2.08    1.58
   1   4 -11    6.19    3.92
   1  -4 -11    4.61    3.29
   1   4 -11    5.75    3.51
   1   4 -11    3.65    1.60
   1  -4 -11    4.84    1.75
   1  -4 -11    3.97    1.76
   1  -4 -11    5.06    2.00
   1  -4 -10    9.35    2.06
   1  -4 -10    7.93    1.94
   1  -4 -10    6.26    2.00
  -1  -4  10    5.77    1.69
   1  -4 -10    4.33    3.10
   1   4 -10    8.78    1.78
   1   4 -10    3.71    3.58
   1  -4 -10    9.30    2.03
   1  -4  -9   40.60    3.61
   1   4  -9   40.73    3.17
   1  -4  -9   40.81    3.75
  -1  -4   9   39.63    3.36
   1  -4  -9   46.01    7.19
   1  -4  -9   45.77    3.80
   1   4  -9   47.17    7.28
   1  -4  -9   39.91    3.49
   1   4  -8   66.41    4.00
   1  -4  -8   56.98    7.62
   1  -4  -8   67.98    4.73
   1  -4  -8   68.55    4.68
  -1  -4   8   65.74    4.42
   1   4  -8   74.84    9.01
   1  -4  -8   69.48    4.63
   1  -4  -8   65.22    4.55
   1   4  -7  133.54    7.07
   1  -4  -7  136.70   11.46
   1  -4  -7  138.90    7.22
  -1  -4   7  145.66    7.13
   1  -4  -7  143.08    7.19
   1  -4  -7  135.34    7.19
   1  -4  -7  135.69    7.09
   1   4  -6    1.83    1.33
   1  -4  -6    2.05    1.24
   1  -4  -6    1.14    1.44
   1  -4  -6    1.71    1.48
   1  -4  -6    0.43    1.39
  -1  -4   6    2.43    1.74
   1  -4  -5   71.31    4.54
   1  -4  -5   63.63    4.42
   1  -4  -5   71.66    4.45
   1   4  -5   83.88    4.76
   1  -4  -5   73.92    4.58
   1  -4  -4   34.13    2.93
   1  -4  -4   30.98    2.73
   1   4  -4   25.90    2.64
  -1  -4   3    2.79    2.18
   1  -4  -3    1.86    2.18
   1   4  -3    5.81    1.56
   1  -4  -3    3.91    1.45
  -1  -4   3    3.19    3.61
   1  -4  -3    1.56    3.30
   1  -4  -3    4.03    1.40
  -1  -4   2    3.69    3.34
   1  -4  -2    5.17    3.57
   1  -4  -2   10.85    4.20
   1  -4  -2    7.12    2.87
  -1  -4   2    5.47    2.62
   1  -4  -1  121.94   10.35
   1  -4  -1  129.75   10.54
  -1  -4   1  113.15   10.20
  -1  -4   1  115.64    9.39
   1  -4  -1  111.75    9.02
   1  -4   0   27.22    5.29
  -1  -4   0   27.19    5.19
   1  -4   0   33.40    5.41
   1  -4   0   29.35    4.60
  -1  -4   0   28.38    4.72
   1  -4   1   23.63    5.09
  -1  -4  -1   17.80    4.71
   1  -4   1   19.53    4.77
  -1  -4  -1   22.73    4.20
   1  -4   1   21.92    4.07
   1  -4   2    4.63    3.42
  -1  -4  -2    7.36    3.81
  -1  -4  -2    6.48    3.11
   1  -4   2    5.78    2.46
  -1  -4  -2    6.70    1.75
   1  -4   2    1.55    3.27
  -1  -4  -3   23.14    2.43
   1  -4   3   24.91    4.18
  -1  -4  -3   28.58    5.45
   1  -4   3   17.59    4.67
  -1   4  -3   20.89    2.34
  -1  -4  -3   30.20    2.63
  -1  -4  -3   21.29    2.30
  -1  -4  -4    3.74    1.32
  -1  -4  -4    4.22    1.57
  -1   4  -4    2.53    1.40
  -1  -4  -4    2.47    1.56
  -1  -4  -5   77.56    4.62
  -1  -4  -5   64.69    4.35
  -1  -4  -5   71.82    4.51
  -1   4  -5   71.58    4.42
  -1   4  -6    7.05    3.61
  -1   4  -6    2.49    1.37
  -1  -4  -6    3.87    1.77
  -1  -4  -6    4.07    1.54
  -1  -4  -6    1.41    1.26
  -1  -4  -6    3.27    2.76
  -1  -4  -6    4.07    1.50
  -1  -4  -7   24.09    2.77
  -1   4  -7   24.48    2.42
  -1   4  -7   30.15    2.89
  -1  -4  -7   28.88    2.83
  -1  -4  -7   23.66    2.69
  -1  -4  -7   28.42    2.81
  -1  -4  -7   19.03    4.54
  -1   4  -7   27.50    5.51
  -1  -4  -8   67.23    4.44
  -1  -4  -8   59.83    4.18
  -1  -4  -8   66.08    4.51
  -1  -4  -8   60.76    4.36
  -1   4  -8   59.35    3.94
  -1  -4  -8   56.30    7.70
  -1   4  -8   63.03    8.31
  -1   4  -9  110.11   11.23
  -1  -4  -9  110.26    6.34
  -1   4  -9  102.67    5.81
  -1  -4  -9  109.27   10.45
  -1   4  -9  108.92    5.70
  -1   4  -9  113.40    6.46
  -1  -4  -9  107.54    6.18
  -1  -4  -9  106.08    6.17
  -1  -4 -10    8.15    1.98
  -1   4 -10    9.95    1.94
  -1   4 -10    9.89    2.08
  -1   4 -10   11.28    2.04
  -1   4 -10   16.68    4.88
  -1  -4 -10    9.79    2.03
  -1  -4 -10    8.98    3.67
  -1   4 -10    6.17    3.42
  -1  -4 -10   13.39    2.16
  -1  -4 -11    3.21    1.71
  -1  -4 -11    4.39    3.13
  -1   4 -11    7.68    3.29
  -1  -4 -11    3.47    1.79
  -1   4 -11    4.52    1.68
  -1   4 -11    4.96    1.76
  -1   4 -11    2.64    1.65
  -1  -4 -11    2.44    1.76
  -1  -4 -11    3.25    1.68
  -1   4 -11    5.68    3.47
  -1  -4 -12   13.14    4.36
  -1   4 -12    6.50    3.72
  -1  -4 -12   11.68    2.44
  -1   4 -12   11.52    2.13
  -1  -4 -12   12.06    2.38
  -1   4 -12    9.82    2.14
  -1  -4 -12    8.87    2.04
  -1  -4 -12   10.10    2.35
  -1   4 -12    8.55    3.79
  -1   4 -12   12.08    2.33
  -1  -4 -13    3.24    3.10
  -1   4 -13    3.43    3.28
  -1  -4 -13    6.57    2.04
  -1  -4 -13    8.22    2.43
  -1   4 -13    3.82    1.75
  -1  -4 -13    4.50    1.91
  -1  -4 -13    4.77    2.05
  -1   4 -13    5.00    2.04
  -1   4 -13    4.87    1.85
  -1   4 -13    6.31    4.10
  -1  -4 -14   53.62    4.20
  -1  -4 -14   55.67    8.35
  -1   4 -14   44.30    4.31
  -1   4 -14   52.92    4.36
  -1  -4 -14   52.29    4.41
  -1   4 -14   43.97    7.86
  -1  -4 -14   50.69    4.52
  -1   4 -14   50.05    4.51
  -1   4 -14   52.03    8.47
  -1  -4 -14   46.23    4.45
  -1  -4 -15   10.41    4.50
  -1   4 -15    9.04    2.42
  -1  -4 -15    7.50    2.39
  -1   4 -15    8.73    2.24
  -1  -4 -15   10.23    2.31
  -1   4 -15   13.94    5.24
  -1   4 -15   12.51    2.49
  -1   4 -15    5.92    3.62
  -1  -4 -15    7.94    2.32
  -1   4 -16   11.79    2.40
  -1  -4 -16    7.92    4.14
  -1   4 -16    8.32    2.28
  -1   4 -16   12.47    2.55
  -1   4 -16   10.15    2.31
  -1  -4 -16    7.59    2.29
  -1   4 -16    7.65    4.10
  -1   4 -16   14.21    5.02
  -1  -4 -16   12.70    2.44
  -1  -4 -16    9.10    2.52
  -1  -4 -17    8.67    2.60
  -1   4 -17   11.91    2.41
  -1  -4 -17   11.33    2.56
  -1  -4 -17   13.19    4.96
  -1  -4 -17    8.05    2.13
  -1   4 -17   11.28    2.44
  -1   4 -17    8.19    4.24
  -1   4 -17    5.82    4.29
  -1   4 -17   10.93    2.43
  -1  -4 -18   30.62    3.81
  -1   4 -18   28.42    3.33
  -1  -4 -18   32.91    3.69
  -1   4 -18   28.32    3.52
  -1  -4 -18   35.10    3.56
  -1   4 -18   34.95    3.82
  -1   4 -18   32.30    3.65
  -1   4 -18   23.24    6.40
  -1   4 -18   30.86    7.06
  -1  -4 -18   24.05    6.09
  -1  -4 -18   17.12    6.66
  -1  -4 -19   83.73   11.92
  -1   4 -19   85.30   11.39
  -1  -4 -19   95.87   10.97
  -1   4 -19  120.95   12.80
  -1  -4 -20    7.60    2.36
  -1  -4 -20   10.34    2.50
  -1   4 -20    7.88    2.22
  -1   4 -20    7.47    2.13
  -1   4 -20    6.67    1.85
  -1  -4 -20    9.41    2.23
  -1   4 -20   10.48    2.35
  -1  -4 -21   29.58    3.09
  -1  -4 -21   24.96    3.18
  -1   4 -21   33.07    3.30
  -1   4 -21   33.04    3.36
  -1  -4 -21   35.00    3.55
  -1   4 -21   27.65    3.18
  -1  -4 -22   25.85    2.86
  -1   4 -22   24.72    2.60
  -1  -4 -22   20.55    2.87
  -1   4 -22   28.05    2.98
  -1   4 -22   24.81    2.82
  -1   4 -23   23.56    2.53
  -1  -4 -23   16.37    2.10
  -1   4 -23   21.70    2.52
  -1  -4 -23   19.61    2.46
  -1   4 -24   31.00    2.55
  -1   4 -24   36.72    2.88
  -1  -4 -24   35.68    2.89
  -1   4 -25    3.37    1.03
  -1  -4 -25    3.61    1.07
   1   5 -24   28.74    2.01
   1  -5 -24   23.46    1.94
   1   5 -23   30.09    2.26
   1   5 -23   29.67    2.42
   1  -5 -23   26.28    2.41
   1   5 -22   51.29    3.41
   1   5 -22   49.30    3.52
   1  -5 -22   46.69    3.31
   1  -5 -22   43.47    3.47
   1  -5 -21   45.95    3.86
   1  -5 -21   48.44    3.67
   1   5 -21   44.05    3.58
   1   5 -21   48.63    3.64
   1  -5 -21   45.71    3.76
   1  -5 -20   64.03    4.88
   1   5 -20   81.46    5.15
   1   5 -20   75.91    4.60
   1  -5 -20   66.76    4.68
   1  -5 -20   69.67    4.91
   1   5 -20   74.31    4.95
   1  -5 -19   38.32    3.74
   1   5 -19   41.35    3.84
   1  -5 -19   40.41    3.70
   1   5 -19   38.66    3.49
   1   5 -19   38.04    3.66
   1  -5 -19   39.76    3.95
   1  -5 -18   79.13    5.70
   1   5 -18   82.56    5.73
   1   5 -18   86.86    5.87
   1  -5 -18   75.78    5.69
   1   5 -18   81.03    5.48
   1  -5 -18   77.60    5.58
   1  -5 -17  129.36   13.61
   1   5 -17  121.14   13.21
   1   5 -17  125.91   13.00
   1   5 -17  117.53    6.56
   1  -5 -16  176.27   10.08
   1   5 -16  190.84   17.15
   1  -5 -16  193.18   10.15
   1  -5 -16  168.49   16.51
   1   5 -16  192.24   10.22
   1  -5 -16  189.72   10.16
   1   5 -16  178.41   16.43
   1   5 -16  194.13   10.29
   1  -5 -15  142.45    8.84
   1   5 -15  148.79    7.84
   1   5 -15  151.00   15.18
   1  -5 -15  152.83    8.79
   1  -5 -15  163.80   15.96
   1   5 -15  151.06    8.83
   1  -5 -15  154.79    8.43
   1  -5 -15  140.86    8.71
   1   5 -15  190.38   16.40
   1   5 -15  152.55    8.87
   1  -5 -14   66.83    5.61
   1   5 -14   82.04    5.10
   1  -5 -14   66.17    5.62
   1   5 -14   71.01   10.20
   1  -5 -14   68.04   10.27
   1   5 -14   81.84    5.93
   1  -5 -14   74.57    5.48
   1  -5 -14   74.23    5.80
   1   5 -14   64.05   10.02
   1   5 -14   74.29    5.71
   1   5 -13  156.56   15.27
   1  -5 -13  144.04    8.60
   1   5 -13  157.65    8.77
   1   5 -13  166.12    9.02
   1   5 -13  161.00   15.23
   1  -5 -13  138.23   14.50
   1  -5 -13  143.01    8.32
   1  -5 -13  131.61    8.43
   1   5 -13  148.61    7.75
   1  -5 -12   98.05    7.08
   1   5 -12  124.51    6.60
   1  -5 -12  111.76    7.36
   1   5 -12  117.14    7.31
   1  -5 -12  115.49    7.14
   1  -5 -12  113.43   13.00
   1   5 -12  123.38    7.69
   1   5 -12  124.19   13.29
   1   5 -12  115.80   13.06
   1  -5 -11  114.85    7.36
   1  -5 -11  134.16    7.76
   1  -5 -11  128.50    7.48
   1  -5 -11  114.29   12.68
   1   5 -11  129.84   13.52
   1   5 -11  139.72   14.07
   1   5 -11  139.35    6.73
  -1  -5  10  546.39   21.82
   1  -5 -10  532.73   22.41
   1  -5 -10  547.21   22.44
   1  -5 -10  539.00   31.07
   1   5 -10  519.62   30.97
   1  -5 -10  542.48   22.38
   1  -5  -9  456.19   26.52
  -1  -5   9  457.85   19.23
   1  -5  -9  483.08   19.87
   1  -5  -9  483.91   19.93
   1  -5  -9  452.32   19.54
   1  -5  -9  426.37   26.91
   1   5  -9  497.27   28.92
   1  -5  -9  473.16   19.73
   1  -5  -8  303.02   20.45
  -1  -5   8  316.46   14.07
   1  -5  -8  316.13   14.47
   1  -5  -8  340.01   14.65
   1  -5  -8  323.59   14.35
   1  -5  -8  304.54   21.21
   1   5  -8  345.27   22.88
   1  -5  -8  306.91   14.31
   1   5  -7  504.31   30.33
   1  -5  -7  529.46   21.26
  -1  -5   7  491.77   20.92
   1  -5  -7  516.48   21.38
   1  -5  -7  544.10   29.23
   1   5  -7  481.19   21.07
   1  -5  -7  542.39   21.46
   1  -5  -7  559.30   29.67
   1  -5  -7  547.69   21.46
   1  -5  -6  474.84   18.56
  -1  -5   6  449.28   18.48
   1  -5  -6  453.27   18.67
  -1  -5   6  440.07   26.05
   1  -5  -6  489.80   26.87
   1   5  -6  414.90   18.29
  -1  -5   6  431.69   17.73
   1  -5  -6  431.09   18.49
   1  -5  -6  436.99   25.47
   1  -5  -6  448.54   18.52
   1  -5  -5  398.75   16.21
  -1  -5   5  391.32   16.43
   1  -5  -5  403.76   16.40
  -1  -5   5  375.07   23.62
   1  -5  -5  377.18   23.35
   1   5  -5  370.85   16.23
   1  -5  -5  376.52   16.32
  -1  -5   5  372.40   15.70
   1  -5  -5  406.87   23.36
   1  -5  -5  367.63   16.11
   1  -5  -4  249.77   11.16
   1  -5  -4  244.05   11.13
   1  -5  -4  242.86   11.23
  -1  -5   4  226.15   11.28
   1  -5  -4  246.23   17.67
  -1  -5   4  244.00   18.01
   1  -5  -4  239.68   11.28
  -1  -5   4  246.91   10.94
   1  -5  -4  254.07   17.15
   1   5  -4  247.15   11.38
   1  -5  -3  357.31   15.07
   1  -5  -3  370.84   15.35
   1  -5  -3  369.25   21.57
   1  -5  -3  359.47   15.37
  -1  -5   3  369.90   15.13
  -1  -5   3  326.58   15.33
   1   5  -3  355.16   15.31
   1  -5  -3  385.51   23.08
  -1  -5   3  328.56   22.09
   1  -5  -3  379.99   15.30
  -1  -5   2  240.23   16.42
   1  -5  -2  251.27   16.51
   1  -5  -2  226.39   10.95
  -1  -5   2  229.03   10.79
  -1  -5   2  253.49   11.46
   1   5  -2  243.54   11.13
   1  -5  -2  250.67   10.99
   1  -5  -2  263.47   18.16
  -1  -5   2  241.71   17.70
  -1  -5   1  280.84   19.59
   1  -5  -1  310.70   20.24
   1  -5  -1  290.75   12.81
  -1  -5   1  288.10   12.75
  -1  -5   1  301.45   13.25
  -1  -5   1  289.29   18.43
   1  -5  -1  290.40   18.18
   1  -5   0  331.00   19.75
  -1  -5   0  331.38   20.02
  -1  -5   0  355.47   21.84
   1  -5   0  351.60   21.69
  -1  -5   0  332.40   14.29
   1  -5   0  336.79   14.23
  -1  -5   0  337.25   14.58
  -1  -5   0  326.35   13.56
  -1  -5  -1  282.24   11.97
  -1  -5  -1  293.76   18.36
   1  -5   1  307.88   18.16
  -1   5  -1  275.46   12.41
  -1  -5  -1  277.38   12.49
   1  -5   1  280.30   12.27
  -1  -5  -1  288.19   12.86
   1  -5   1  269.12   19.04
  -1  -5  -1  296.70   19.83
  -1  -5  -2  255.12   11.18
  -1   5  -2  240.36   10.69
  -1  -5  -2  257.48   17.09
   1  -5   2  255.57   16.52
  -1   5  -2  268.54   11.65
   1  -5   2  246.12   11.23
  -1  -5  -2  256.35   11.69
  -1  -5  -2  258.76   11.93
  -1  -5  -2  287.84   11.80
  -1  -5  -2  264.51   18.59
   1  -5   2  249.68   18.12
  -1  -5  -3  749.05   28.83
  -1   5  -3  727.99   28.27
  -1  -5  -3  792.31   36.73
   1  -5   3  827.15   38.61
  -1  -5  -3  741.61   37.60
  -1  -5  -3  747.32   29.26
   1  -5   3  772.73   28.77
  -1  -5  -3  766.74   29.46
  -1  -5  -3  808.91   29.30
  -1   5  -3  739.45   29.07
  -1   5  -4  336.90   14.51
  -1  -5  -4  339.68   14.37
  -1   5  -4  332.91   13.74
  -1  -5  -4  338.05   20.74
  -1  -5  -4  335.86   14.65
   1  -5   4  328.44   13.92
  -1  -5  -4  328.83   14.65
  -1  -5  -4  354.30   14.61
   1  -5   4  355.66   21.88
  -1  -5  -4  326.50   21.45
  -1  -5  -5  445.69   17.53
  -1  -5  -5  426.18   17.50
  -1   5  -5  409.10   17.31
  -1  -5  -5  403.24   17.15
  -1  -5  -5  418.89   17.48
   1  -5   5  407.49   16.59
  -1   5  -5  400.40   16.53
   1  -5   5  415.68   24.76
  -1  -5  -5  435.24   25.17
  -1  -5  -5  419.76   24.15
  -1   5  -6  657.48   33.58
  -1  -5  -6  605.40   31.74
  -1  -5  -6  651.63   24.23
  -1   5  -6  592.31   23.19
  -1  -5  -6  608.29   24.17
  -1  -5  -6  568.67   23.99
  -1   5  -6  566.25   23.80
   1  -5   6  650.43   32.59
  -1  -5  -6  589.56   32.03
  -1  -5  -6  616.79   24.00
  -1  -5  -6  603.33   24.02
  -1  -5  -7 1201.69   45.78
  -1  -5  -7 1200.76   54.41
  -1   5  -7 1352.52   57.31
   1  -5   7 1255.47   54.66
  -1  -5  -7 1262.33   45.87
  -1   5  -7 1218.29   44.95
  -1  -5  -7 1197.18   45.73
  -1   5  -7 1312.69   46.05
  -1   5  -7 1204.22   45.62
  -1  -5  -7 1181.10   45.48
  -1  -5  -7 1215.23   45.70
  -1   5  -8  252.23   19.09
  -1  -5  -8  242.17   17.92
  -1  -5  -8  239.49   11.66
  -1   5  -8  248.27   10.93
  -1  -5  -8  250.18   11.75
  -1  -5  -8  228.02   11.18
   1  -5   8  226.76   17.24
  -1  -5  -8  243.12   11.60
  -1   5  -8  248.27   11.71
  -1  -5  -8  242.10   11.69
  -1   5  -9  637.63   33.62
  -1  -5  -9  553.31   31.43
  -1  -5  -9  588.50   23.50
  -1   5  -9  568.64   22.59
  -1  -5  -9  553.13   23.21
   1  -5   9  558.08   22.80
   1  -5   9  559.34   30.50
  -1  -5  -9  557.63   23.29
  -1  -5  -9  571.90   23.28
  -1   5  -9  610.10   23.66
  -1  -5 -10  242.30   11.65
  -1  -5 -10  254.80   18.97
  -1   5 -10  233.40   18.88
  -1  -5 -10  243.19   11.80
  -1  -5 -10  230.87   11.66
  -1   5 -10  236.08   10.95
  -1   5 -10  254.18   12.00
   1  -5  10  227.12   17.19
   1  -5  10  212.43   10.85
  -1  -5 -10  250.30   11.80
  -1   5 -10  231.46   18.15
  -1   5 -11  857.94   33.08
   1  -5  11  820.20   31.99
  -1  -5 -11  837.02   32.71
  -1  -5 -11  841.34   33.03
  -1   5 -11  818.65   32.06
  -1  -5 -11  843.95   33.00
  -1   5 -11  846.82   32.88
  -1  -5 -11  860.11   32.99
  -1  -5 -11  841.42   42.63
  -1   5 -11  935.10   44.59
  -1   5 -11  804.23   41.93
  -1   5 -12  325.79   23.16
  -1   5 -12  321.82   14.46
  -1  -5 -12  294.33   14.14
  -1   5 -12  292.34   13.41
  -1   5 -12  311.21   14.25
  -1  -5 -12  283.24   21.40
  -1  -5 -12  295.68   13.92
  -1  -5 -12  315.72   14.46
  -1   5 -12  311.03   21.86
  -1  -5 -12  284.22   13.93
  -1   5 -13  420.96   27.30
  -1   5 -13  427.75   18.16
  -1   5 -13  417.76   17.28
  -1  -5 -13  414.26   17.99
  -1   5 -13  383.07   17.65
  -1  -5 -13  351.26   25.10
  -1  -5 -13  397.60   17.55
  -1  -5 -13  394.28   18.01
  -1   5 -13  434.48   26.93
  -1  -5 -13  401.85   17.72
  -1   5 -14  216.61   18.84
  -1   5 -14  220.03   11.30
  -1  -5 -14  214.05   11.18
  -1   5 -14  224.81   10.66
  -1   5 -14  216.74   11.20
  -1  -5 -14  184.09   17.07
  -1  -5 -14  210.10   10.75
  -1   5 -14  222.84   11.03
  -1  -5 -14  212.96   11.32
  -1   5 -14  217.15   18.14
  -1  -5 -14  217.53   11.06
  -1   5 -15  457.73   29.27
  -1   5 -15  454.63   19.66
  -1  -5 -15  461.54   19.73
  -1   5 -15  446.80   18.86
  -1   5 -15  463.63   19.76
  -1  -5 -15  472.02   28.65
  -1  -5 -15  428.82   18.91
  -1   5 -15  478.37   19.61
  -1  -5 -15  452.37   19.76
  -1   5 -15  420.59   27.73
  -1  -5 -15  444.65   19.32
  -1   5 -16  346.78   24.53
  -1   5 -16  348.75   15.75
  -1   5 -16  359.78   15.65
  -1  -5 -16  332.64   15.73
  -1  -5 -16  351.22   15.76
  -1   5 -16  331.38   14.93
  -1   5 -16  350.89   15.74
  -1  -5 -16  310.47   22.80
  -1  -5 -16  328.91   15.32
  -1   5 -16  331.93   23.37
  -1  -5 -17  511.01   30.92
  -1  -5 -17  519.25   33.00
  -1   5 -17  543.40   32.74
  -1  -5 -18  235.60   11.50
  -1   5 -18  241.70   11.51
  -1   5 -18  235.17   10.88
  -1  -5 -18  218.36   11.41
  -1   5 -18  243.22   11.47
  -1   5 -18  223.10   11.35
  -1   5 -19  319.11   13.99
  -1  -5 -19  303.75   13.89
  -1   5 -19  334.54   14.20
  -1  -5 -19  297.82   14.07
  -1   5 -19  309.94   13.39
  -1   5 -19  304.47   13.82
  -1  -5 -19  300.81   14.20
  -1   5 -20   97.86    5.82
  -1  -5 -20  103.53    5.97
  -1  -5 -20   90.79    5.92
  -1   5 -20   93.85    5.82
  -1  -5 -20   95.55    6.08
  -1   5 -20   96.79    5.91
  -1   5 -21  174.56    8.45
  -1  -5 -21  171.04    8.53
  -1   5 -21  173.94    8.39
  -1   5 -21  168.89    8.18
  -1  -5 -21  175.93    8.57
  -1  -5 -22   98.02    5.64
  -1   5 -22  110.42    5.66
  -1   5 -22  104.88    5.67
  -1  -5 -22  108.03    5.63
  -1  -5 -23  118.99    6.02
  -1  -5 -23  121.11    5.71
  -1   5 -23  122.22    5.93
  -1   5 -23  140.61    6.13
  -1  -5 -24   47.73    2.90
  -1   5 -24   55.64    2.98
   1   6 -22   63.85    3.07
   1  -6 -22   48.13    2.91
   1   6 -21   69.46    3.75
   1  -6 -21   67.60    3.87
   1  -6 -21   59.42    3.77
   1  -6 -20  127.80    5.97
   1   6 -20  126.71    5.88
   1   6 -20  117.89    5.62
   1  -6 -20  124.64    6.00
   1  -6 -20  113.82    5.77
   1   6 -19   48.88    3.38
   1  -6 -19   54.48    3.98
   1   6 -19   57.33    3.92
   1  -6 -19   48.47    3.83
   1   6 -19   52.14    3.69
   1   6 -18  117.17    6.48
   1   6 -18  129.61    6.89
   1   6 -18  135.78    6.79
   1  -6 -18  113.46    6.78
   1  -6 -18  123.20    6.92
   1  -6 -17   26.89    3.16
   1  -6 -17   28.88    2.94
   1   6 -17   29.48    3.05
   1  -6 -17   23.88    3.00
   1   6 -17   29.94    3.13
   1   6 -16  104.11    6.64
   1  -6 -16  110.27    6.51
   1   6 -16  117.05    6.65
   1   6 -16  118.08    6.82
   1  -6 -16  107.78    6.81
   1  -6 -16   99.85    6.64
   1   6 -15   36.53    3.85
   1   6 -15   40.13    3.86
   1   6 -15   35.86    3.55
   1  -6 -15   34.29    3.70
   1  -6 -15   28.54    3.50
   1  -6 -15   31.14    3.70
   1  -6 -14  151.32   14.94
   1   6 -14  145.16   14.52
   1   6 -14  132.46   14.00
   1   6 -13   56.72    9.36
   1   6 -13   64.35    9.47
   1  -6 -13   58.87    9.45
   1  -6 -12  156.87    9.19
   1   6 -12  182.95   16.78
   1  -6 -12  162.56    9.41
   1  -6 -12  168.04   16.16
   1  -6 -12  176.81    9.46
   1  -6 -12  168.35    9.47
   1   6 -12  175.76   16.23
   1   6 -12  169.46    9.49
   1   6 -12  162.67    9.23
  -1  -6  11  125.39    6.96
   1  -6 -11  108.46    7.31
   1   6 -11  122.56   13.49
   1  -6 -11  113.01    7.56
   1  -6 -11  104.53   12.77
   1  -6 -11  114.12    7.51
   1  -6 -11  121.45    7.62
   1   6 -11  140.68   14.51
   1   6 -11  126.93    7.70
   1   6 -11  114.31    7.39
   1  -6 -10  335.97   15.01
   1  -6 -10  325.90   14.87
   1  -6 -10  282.47   14.36
   1   6 -10  299.73   22.70
  -1  -6  10  318.35   14.25
   1   6 -10  331.38   15.12
   1  -6 -10  303.95   14.84
   1   6 -10  304.99   23.09
   1  -6 -10  333.68   23.41
   1  -6  -9   34.27    3.88
  -1  -6   9   34.38    3.69
   1  -6  -9   38.16    3.97
   1  -6  -9   43.39    4.34
   1  -6  -9   44.04    4.44
   1  -6  -9   38.91    8.15
   1   6  -9   35.37    7.34
   1  -6  -9   34.98    3.98
   1  -6  -8  103.01    6.78
  -1  -6   8  102.58    6.74
   1  -6  -8  110.02    7.08
   1  -6  -8   98.21   11.86
   1  -6  -8   99.86    6.74
   1  -6  -8  111.56    7.20
   1   6  -8  115.22   13.73
   1  -6  -8   88.57   11.57
   1  -6  -8  107.45    6.86
   1  -6  -7   29.72    6.94
   1  -6  -7   28.01    6.65
   1  -6  -7   29.68    3.79
  -1  -6   7   22.08    3.26
   1   6  -7   16.17    5.64
   1  -6  -7   25.83    3.30
   1  -6  -7   25.19    3.21
   1  -6  -7   23.03    3.47
   1  -6  -6   87.77    6.30
   1   6  -6  102.47   12.39
   1  -6  -6   92.15    6.13
   1  -6  -6   81.45   11.54
   1  -6  -6   93.52   11.14
   1   6  -6   91.22    6.19
   1  -6  -6   91.45    6.01
  -1  -6   6   88.78    6.28
   1  -6  -6   87.82    6.41
   1  -6  -5   87.28    5.77
   1   6  -5   85.96    6.02
  -1  -6   5   99.57    6.48
  -1  -6   5   81.27    5.46
   1  -6  -5   80.51    5.97
   1  -6  -5   78.02    9.99
   1  -6  -5   77.34   11.10
   1  -6  -5   87.36    5.84
   1   6  -4   58.22    4.83
  -1  -6   4   61.07    5.20
   1  -6  -4   55.45    4.43
   1  -6  -4   61.15    5.02
  -1  -6   4   52.43    4.30
   1  -6  -4   66.18   10.18
   1  -6  -4   60.10    8.75
   1   6  -3   20.88    3.08
  -1  -6   3   24.90    3.56
   1  -6  -3   22.25    2.81
   1  -6  -3   34.17    3.71
   1  -6  -3   25.03    7.40
  -1  -6   3   20.09    2.83
   1  -6  -3   21.63    5.51
  -1  -6   2   37.17    4.09
   1  -6  -2   37.03    3.34
   1  -6  -2   39.89    3.95
  -1  -6   2   33.96    3.56
   1  -6  -2   23.51    5.93
   1  -6  -2   29.90    7.17
   1   6  -2   40.29    3.94
   1   6  -1   57.78    4.69
  -1   6   1   53.42    4.51
   1  -6  -1   58.84    9.89
  -1  -6   1   57.77    5.12
   1  -6  -1   54.92    4.63
  -1  -6   1   57.57    4.68
   1  -6  -1   56.83    8.05
   1   6   0   92.11    6.15
  -1   6   0   84.30    5.84
  -1  -6   0   88.30    6.36
   1  -6   0   86.40    5.82
  -1  -6   0   90.16    6.02
   1  -6   0   94.43   11.94
  -1  -6   0   81.98   10.20
   1  -6   0   83.10    9.94
  -1   6  -1    8.06    2.29
   1  -6   1    3.85    4.63
  -1  -6  -1    8.77    2.89
  -1  -6  -1    7.12    1.82
  -1  -6  -1    8.03    4.07
   1  -6   1   10.45    3.87
   1  -6   1    4.37    1.85
  -1  -6  -1    9.97    2.54
  -1  -6  -2   77.28    9.79
  -1  -6  -2   83.42    6.19
  -1   6  -2   68.60    5.36
   1  -6   2   98.73   12.02
  -1  -6  -2   93.41    6.07
   1  -6   2   82.27    5.42
  -1  -6  -2   81.74    5.21
  -1  -6  -3   10.34    2.84
  -1  -6  -3    9.92    2.12
  -1   6  -3   17.92    2.58
  -1  -6  -3    9.92    4.39
   1  -6   3    2.86    4.09
   1  -6   3    7.79    2.06
  -1  -6  -3    7.20    2.43
   1  -6   4   35.10    7.91
  -1  -6  -4   51.74    4.12
  -1  -6  -4   46.27    4.59
  -1   6  -4   43.89    3.88
  -1   6  -4   43.18    4.03
  -1  -6  -4   44.65    7.76
  -1  -6  -4   42.21    4.25
   1  -6   4   41.65    3.71
  -1   6  -4   42.78    8.38
  -1  -6  -5  121.76    7.30
  -1   6  -5  115.17   13.57
  -1  -6  -5  121.40    7.51
  -1  -6  -5  112.59    6.88
  -1  -6  -5  123.54    7.50
   1  -6   5  124.43   13.21
  -1  -6  -5  115.30   12.47
  -1   6  -5  123.80    7.23
  -1   6  -5  107.30    6.92
  -1  -6  -6   15.21    2.76
  -1   6  -6   24.90    6.80
  -1   6  -6   15.44    2.77
  -1  -6  -6   21.13    5.61
  -1   6  -6   16.90    2.57
  -1  -6  -6   14.88    2.95
  -1  -6  -6   14.34    2.56
   1  -6   6   12.44    3.00
   1  -6   6    5.60    4.75
  -1  -6  -6   16.72    3.15
  -1  -6  -7   19.38    3.01
   1  -6   7   19.33    5.97
  -1  -6  -7   23.42    6.01
  -1   6  -7   23.08    2.98
  -1   6  -7   24.08    6.40
  -1  -6  -7   21.41    3.07
  -1  -6  -7   21.01    3.34
   1  -6   7   22.05    3.27
  -1  -6  -7   20.53    3.23
  -1  -6  -8   10.74    2.62
   1  -6   8   11.08    2.76
  -1  -6  -8   16.53    2.92
  -1   6  -8   17.20    2.76
  -1  -6  -8    8.00    2.32
   1  -6   8    6.31    4.57
  -1  -6  -8   12.40    2.98
  -1  -6  -8   11.96    5.09
  -1   6  -8   11.15    5.61
  -1   6  -9   46.98    4.30
  -1   6  -9   44.89    8.19
  -1  -6  -9   48.74    4.47
  -1  -6  -9   43.99    7.95
   1  -6   9   46.58    4.31
  -1  -6  -9   39.98    4.09
  -1  -6  -9   45.01    4.52
  -1   6  -9   55.80    8.80
  -1  -6  -9   40.67    4.29
  -1   6 -10   87.92   11.09
  -1  -6 -10   98.37    6.62
  -1  -6 -10   96.65   12.06
  -1  -6 -10   98.90    6.68
   1  -6  10   72.10    5.63
  -1  -6 -10   95.58    6.62
  -1   6 -10   89.11   12.11
  -1   6 -10  101.88    6.58
  -1   6 -11  167.72   16.77
   1  -6  11  175.26    9.11
  -1  -6 -11  170.15    9.81
  -1  -6 -11  194.89   10.19
  -1   6 -11  178.15    9.72
  -1  -6 -11  182.28    9.93
  -1   6 -11  202.61   10.11
  -1  -6 -11  157.90   16.08
  -1   6 -11  182.99   16.10
  -1  -6 -12   80.28    6.14
  -1   6 -12   78.19   10.41
  -1  -6 -12   90.96    6.40
  -1   6 -12   85.22    6.09
  -1  -6 -12   90.33    6.35
  -1   6 -12   93.80    6.38
  -1   6 -12   81.40   11.24
  -1  -6 -12   86.15   11.46
  -1  -6 -13   53.06    8.87
  -1   6 -13   43.28    7.73
  -1   6 -13   47.28    8.75
  -1   6 -14   24.31    2.63
  -1  -6 -14   31.59    6.79
  -1  -6 -14   18.07    3.06
  -1   6 -14   18.83    5.47
  -1   6 -14   20.58    5.77
  -1   6 -14   17.30    2.56
  -1   6 -15   42.47    3.69
  -1   6 -15   35.98    3.70
  -1  -6 -15   34.29    3.57
  -1   6 -15   33.36    3.72
  -1  -6 -15   34.86    3.91
  -1   6 -15   34.96    3.12
  -1  -6 -15   39.00    4.00
  -1  -6 -16   13.57    2.72
  -1   6 -16   14.81    2.56
  -1  -6 -16   15.45    2.49
  -1   6 -16   13.48    2.22
  -1   6 -16   19.62    2.76
  -1   6 -16   14.24    2.06
  -1  -6 -16   16.45    2.82
  -1   6 -17   14.62    1.85
  -1  -6 -17   13.99    2.59
  -1   6 -17   10.36    2.20
  -1   6 -17   13.93    2.11
  -1   6 -17   13.45    2.42
  -1  -6 -17   14.73    2.64
  -1   6 -18   20.67    2.59
  -1   6 -18   14.19    2.36
  -1  -6 -18   22.47    2.80
  -1  -6 -18   21.93    2.75
  -1  -6 -18   17.54    2.87
  -1   6 -18   20.13    2.30
  -1  -6 -19   18.61    2.45
  -1   6 -19   21.20    2.50
  -1   6 -19   19.47    2.16
  -1  -6 -19   20.26    2.67
  -1   6 -19   23.56    2.53
  -1  -6 -20   19.56    2.30
  -1   6 -20   18.30    2.17
  -1   6 -20   20.37    2.05
  -1  -6 -20   20.71    2.44
  -1   6 -20   21.44    2.10
  -1   6 -21   16.92    1.66
  -1  -6 -21   16.50    1.85
  -1  -6 -21   18.17    1.91
  -1   6 -21   18.65    1.90
  -1   6 -22    7.15    1.12
  -1  -6 -22    8.68    1.17
   1   7 -19    2.39    0.87
   1  -7 -19    0.73    0.94
   1   7 -18  100.80    4.91
   1  -7 -18   84.26    4.96
   1   7 -17   32.77    2.70
   1   7 -17   28.37    2.37
   1  -7 -17   25.91    2.65
   1  -7 -17   26.72    2.30
   1  -7 -16   99.85    5.54
   1  -7 -16  101.03    5.83
   1   7 -16  107.94    5.78
   1   7 -15   12.79    2.11
   1   7 -15   11.68    1.97
   1  -7 -15   11.09    2.29
   1  -7 -15   14.45    2.20
   1  -7 -15    9.24    1.99
   1  -7 -14  107.22    6.29
   1   7 -14  106.71    6.25
   1  -7 -14  110.04    6.45
   1   7 -14   99.83    6.13
   1  -7 -14   96.51    6.03
   1   7 -13   25.83    3.13
   1  -7 -13   23.44    2.97
   1  -7 -13   24.27    3.11
   1  -7 -13   30.99    3.34
   1   7 -13   25.89    3.04
   1  -7 -12  117.98    6.95
   1   7 -12  108.78    6.59
   1   7 -12  108.75    6.59
   1  -7 -12  104.58    6.62
   1  -7 -12   95.58    6.38
   1  -7 -11    5.78    2.09
   1  -7 -11    6.58    2.38
  -1  -7  11    1.69    1.58
   1   7 -11    6.18    1.94
   1   7 -11    6.47    1.97
   1   7 -10   34.90    7.53
   1  -7 -10   38.28    7.82
   1   7 -10   52.47    4.50
   1   7 -10   45.50    4.21
  -1  -7  10   43.92    3.90
   1  -7 -10   45.20    4.28
   1  -7 -10   48.52    4.55
  -1  -7   9    2.69    3.84
   1   7  -9    8.30    4.78
   1   7  -9    8.79    4.19
  -1  -7   9   11.43    2.52
   1  -7  -9    6.47    4.34
   1  -7  -8   59.54    9.26
   1   7  -8   48.26    9.27
   1  -7  -7   13.91    5.25
   1   7  -7   16.44    5.92
   1  -7  -7   18.13    3.19
  -1  -7   6  176.72    9.37
   1  -7  -6  172.01    9.35
   1  -7  -6  151.67    8.60
   1  -7  -6  173.61    9.57
   1  -7  -6  149.24   15.14
   1   7  -6  154.26    8.97
   1   7  -5   69.00    5.34
   1   7  -5   56.42   10.40
  -1  -7   5   75.09    5.85
   1  -7  -5   67.62    5.81
   1   7  -5   78.24    5.71
   1  -7  -5   77.22    5.90
   1  -7  -5   67.55    5.07
   1  -7  -5   65.56    9.74
  -1   7   4  261.92   12.36
   1   7  -4  252.69   12.30
   1  -7  -4  247.86   12.47
  -1  -7   4  233.72   11.52
   1  -7  -4  244.99   19.19
   1  -7  -4  243.56   11.48
  -1  -7   4  252.61   12.52
   1  -7  -4  267.45   12.79
  -1  -7   3   96.02    6.26
   1  -7  -3   93.78    6.66
  -1   7   3   96.65    6.56
   1   7  -3   93.52    6.51
   1  -7  -3   85.14   12.19
   1  -7  -3   90.94    6.84
  -1  -7   3  104.76    7.00
   1  -7  -3   80.37   10.64
  -1  -7   2  158.35    9.02
   1  -7  -2  168.69    9.46
   1   7  -2  166.62    9.39
  -1   7   2  171.28    9.37
  -1  -7   2  177.43    9.86
   1  -7  -2  178.36    9.95
   1  -7  -2  172.01   15.47
   1  -7  -1   69.93   11.50
   1   7  -1   90.72    6.42
  -1   7   1   96.76    6.54
  -1  -7   1   93.94    6.42
   1  -7  -1   95.32    6.53
  -1  -7   1  104.37    7.04
   1  -7  -1   96.66    7.07
   1  -7   0   32.22    7.80
  -1   7   0   41.00    4.16
   1   7   0   45.97    4.35
  -1  -7   0   46.84    4.71
   1  -7   0   41.85    4.75
  -1  -7   0   43.22    4.30
   1  -7   0   40.93    4.25
   1  -7   1   34.20    3.76
  -1  -7  -1   39.54    4.17
   1   7   1   41.52    4.20
  -1   7  -1   42.58    4.14
   1  -7   1   24.37    8.03
  -1   7  -1   20.73    6.98
  -1  -7  -1   42.94    4.60
   1  -7   1   35.71    4.53
  -1   7  -2  135.03    7.96
   1   7   2  145.77    8.35
   1  -7   2  138.10    7.82
  -1  -7  -2  128.10    8.11
  -1  -7  -2  143.10    8.63
   1  -7   2  136.50    8.58
   1  -7   2  121.96   14.74
   1   7   3  116.38    7.32
  -1   7  -3  106.99    6.87
   1  -7   3  105.96    6.58
  -1  -7  -3  104.29    7.14
  -1  -7  -3   98.28   12.15
  -1  -7  -3  106.81    7.39
   1  -7   3  119.14    7.65
   1  -7   3  116.06   13.80
  -1   7  -3   93.00   12.66
  -1   7  -4  166.31    9.07
  -1   7  -4  138.77   15.46
  -1  -7  -4  148.77    8.38
  -1  -7  -4  152.94   15.09
  -1  -7  -4  175.82    9.68
  -1  -7  -4  175.05    9.65
   1  -7   4  175.90    9.67
  -1  -7  -5   86.29    6.25
   1  -7   5   80.10    6.17
  -1  -7  -5   74.06    6.00
  -1  -7  -5   61.67    9.72
  -1  -7  -5   78.71    5.45
  -1   7  -5   66.45   10.59
  -1   7  -6  169.81   16.93
  -1  -7  -6  193.75   10.60
  -1  -7  -6  184.23    9.76
   1  -7   6  199.88   10.51
  -1  -7  -6  205.60   10.53
  -1  -7  -6  175.59   16.49
  -1  -7  -7  120.44    7.49
  -1   7  -7   80.26   10.93
  -1  -7  -7  116.51   13.19
  -1   7  -7   94.75   13.01
  -1   7  -8   67.23    9.44
  -1   7  -8   57.21    9.78
  -1  -7  -8   64.53    9.93
  -1  -7  -9   29.57    7.31
  -1   7  -9   47.71    4.13
  -1   7  -9   41.93    7.54
  -1   7  -9   31.47    7.69
   1  -7   9   55.13    4.42
  -1   7 -10   36.35    3.74
   1  -7  10   39.69    3.71
  -1  -7 -10   42.97    4.27
  -1   7 -10   41.18    3.82
  -1   7 -10   38.34    7.96
  -1  -7 -10   37.69    3.88
  -1  -7 -10   38.02    7.40
  -1  -7 -11   49.15    4.34
  -1  -7 -11   49.19    4.54
   1  -7  11   39.51    3.60
  -1   7 -11   49.58    4.17
  -1   7 -11   45.92    4.00
  -1  -7 -12   56.08    4.76
  -1   7 -12   55.31    4.43
  -1  -7 -12   59.30    4.78
  -1   7 -12   58.36    4.52
  -1  -7 -12   60.11    4.73
  -1  -7 -13   50.40    4.22
  -1   7 -13   50.48    4.03
  -1  -7 -13   41.81    3.94
  -1   7 -13   47.67    4.01
  -1  -7 -13   45.41    4.08
  -1  -7 -14   90.09    5.73
  -1   7 -14   95.40    5.70
  -1  -7 -14   84.53    5.66
  -1   7 -14   89.14    5.63
  -1  -7 -14   95.71    5.96
  -1  -7 -15   50.75    3.90
  -1   7 -15   47.26    3.73
  -1   7 -15   54.87    3.95
  -1   7 -16   47.54    3.70
  -1  -7 -16   43.89    3.41
  -1  -7 -16   50.13    4.06
  -1   7 -17    9.72    1.71
  -1   7 -17   11.60    1.74
  -1  -7 -17    8.50    1.88
  -1  -7 -18   17.90    2.15
  -1   7 -18   22.84    2.13
  -1   7 -18   23.30    2.00
  -1   7 -19    6.91    1.21
  -1  -7 -19    8.36    1.33
   1   8 -15    9.72    1.21
   1  -8 -15    9.44    1.44
   1   8 -14   93.64    4.50
   1  -8 -14   94.40    4.73
   1   8 -13   27.04    2.41
  -1   8  13   19.97    2.11
   1   8 -13   26.01    2.23
   1  -8 -13   26.02    2.59
  -1   8  12  140.83    6.72
   1   8 -12  138.99    6.95
   1   8 -12  133.96    6.63
   1  -8 -12  144.50    7.20
  -1   8  11   38.52    3.24
   1   8 -11   42.35    3.40
   1   8 -11   33.58    2.92
   1  -8 -11   43.23    3.62
  -1  -8  10   95.16    5.33
   1   8 -10  116.84    6.15
  -1   8  10  110.63    5.97
   1   8 -10  103.97    5.71
   1  -8 -10  105.45    6.36
  -1  -8   9   53.57    3.80
   1  -8  -9   48.36    3.74
  -1   8   9   56.35    4.13
   1   8  -9   57.75    4.19
   1   8  -9   49.40    3.68
   1  -8  -9   50.22    4.25
   1  -8  -8  152.95    7.42
  -1  -8   8  135.23    7.19
  -1   8   8  142.51    7.45
   1   8  -8  138.38    7.43
   1   8  -8  115.85    6.71
   1  -8  -8  135.00    7.77
  -1  -8   7   43.99    3.94
  -1   8   7   43.79    3.86
   1   8  -7   39.07    3.35
   1  -8  -7   42.52    4.16
   1  -8  -6  158.05    8.72
   1  -8  -6  166.38    8.58
  -1  -8   6  151.93    8.35
  -1   8   6  153.49    8.31
   1  -8  -5  107.80    6.74
   1  -8  -5  104.98    6.62
  -1  -8   5   97.94    6.51
  -1   8   5  104.81    6.43
   1  -8  -4  244.54   12.03
   1  -8  -4  249.18   12.13
  -1  -8   4  270.31   12.28
  -1   8   4  236.84   11.72
   1  -8  -3  133.00    7.89
   1  -8  -3  143.94    8.28
  -1  -8   3  145.53    8.26
  -1   8   3  131.63    7.69
   1  -8  -2  201.13   10.11
  -1  -8   2  178.78    9.40
   1  -8  -2  215.95   10.68
  -1  -8   2  195.48   10.32
   1   8  -2  202.94   10.08
  -1   8   2  192.07    9.85
  -1  -8   1   45.87    4.15
   1  -8  -1   45.61    4.34
   1  -8  -1   49.69    4.83
  -1  -8   1   58.03    4.90
   1   8  -1   58.55    4.69
  -1   8   1   58.45    4.57
  -1  -8   0  190.58    9.90
   1  -8   0  180.62    9.72
  -1  -8   0  196.27   10.45
   1  -8   0  206.34   10.67
   1   8   0  218.03   10.36
  -1   8   0  196.03    9.95
  -1  -8  -1  122.26    7.44
   1  -8   1  115.53    7.00
   1  -8   1  132.55    8.02
  -1  -8  -1  137.60    8.06
   1   8   1  133.43    7.60
  -1   8  -1  127.64    7.40
   1  -8   2  117.03    6.90
  -1  -8  -2  129.34    7.60
  -1  -8  -2  127.70    7.75
   1  -8   2  131.08    7.94
   1   8   2  140.29    7.81
  -1  -8  -3  156.58    9.13
   1  -8   3  189.54    9.75
  -1  -8  -3  180.20    9.56
   1   8   3  173.43    9.28
  -1  -8  -4  125.81    7.61
  -1  -8  -4  122.81    7.55
   1  -8   4  126.91    7.68
   1   8   4  134.22    7.65
  -1  -8  -5   56.91    4.82
  -1  -8  -5   56.78    4.71
   1  -8   5   48.27    4.58
   1   8   5   59.88    4.79
  -1  -8  -6   79.66    5.83
  -1  -8  -6   81.30    5.59
   1  -8   6   77.28    5.54
   1   8   6   81.16    5.60
   1  -8   7   21.14    2.99
  -1  -8  -7   27.82    3.09
   1   8   7   24.64    3.10
  -1  -8  -7   26.79    3.35
  -1  -8  -8  114.53    6.87
  -1  -8  -8  112.03    6.31
   1  -8   8  109.70    6.33
  -1   8  -8  114.74    6.46
   1   8   8  109.96    6.60
  -1  -8  -9    9.05    1.93
   1  -8   9    8.18    1.93
  -1   8  -9   10.66    2.00
   1   8   9    8.94    2.18
  -1  -8  -9   10.62    2.37
  -1  -8 -10   36.44    3.52
  -1   8 -10   31.99    2.69
  -1   8 -10   35.55    3.10
   1   8  10   33.79    3.24
   1  -8  10   30.38    2.70
   1   8  11   33.22    3.08
  -1   8 -11   38.22    3.17
  -1  -8 -11   34.69    3.38
  -1   8 -11   37.33    2.81
  -1  -8 -12   43.81    3.56
  -1  -8 -12   37.25    3.27
   1   8  12   44.01    3.40
  -1   8 -12   49.61    3.45
  -1   8 -12   45.00    3.03
  -1  -8 -13   10.09    1.81
  -1  -8 -13    9.17    1.69
  -1   8 -13    9.95    1.44
  -1   8 -13   11.82    1.72
   1   8  13    7.95    1.63
  -1   8 -14   32.13    2.34
  -1  -8 -14   34.32    2.68
  -1  -8 -14   34.28    2.59
  -1   8 -14   41.40    2.83
   1   8  14   32.70    2.60
   1   8  15    8.04    1.23
  -1   8 -15   11.06    1.34
  -1  -8 -15    9.76    1.35
   1  -9  -9   13.14    1.72
   1   9  -9   16.69    1.66
   1  -9  -8    5.32    1.34
  -1   9   8    3.43    0.94
   1   9  -8    5.62    1.18
   1  -9  -7   15.52    2.05
  -1   9   7   16.17    1.67
   1   9  -7   17.93    1.92
  -1  -9   7   16.89    1.73
   1  -9  -6   10.05    1.74
   1   9  -6    9.89    1.63
  -1   9   6    9.44    1.47
   1  -9  -6    9.57    1.55
  -1  -9   6   10.95    1.62
   1  -9  -5   13.09    1.88
   1   9  -5   13.45    1.85
  -1  -9   5   15.69    1.98
   1  -9  -5   18.50    2.18
   1  -9  -4   33.33    2.84
  -1  -9   4   25.82    2.70
   1  -9  -4   31.56    2.74
  -1  -9   3   23.33    2.53
   1  -9  -3   22.52    2.52
   1  -9  -3   19.82    2.23
  -1  -9   2   48.40    3.77
   1  -9  -2   42.10    3.21
  -1  -9   1   19.02    2.39
   1  -9  -1   15.26    2.36
   1  -9  -1   14.29    1.83
   1  -9   0   57.97    4.03
  -1  -9   0   48.17    3.83
   1  -9   1   15.19    2.45
  -1  -9  -1   20.07    2.51
  -1  -9  -2   40.22    3.35
   1  -9   2   40.95    3.43
   1   9   3    4.38    1.50
  -1  -9  -3    5.54    1.64
   1  -9   3    2.94    1.58
   1   9   4   36.72    3.00
  -1   9  -4   38.71    2.94
   1  -9   4   40.23    3.23
  -1  -9  -4   41.95    3.17
  -1  -9  -5    2.25    1.22
   1  -9   5    2.95    1.31
  -1   9  -5    2.52    1.07
   1   9   5    3.12    1.23
  -1  -9  -5    1.05    1.25
   1  -9   6   13.59    1.81
  -1  -9  -6   15.84    1.82
   1   9   6   13.97    1.86
  -1   9  -6   15.01    1.70
  -1  -9  -6   14.22    2.02
   1  -9   7    1.74    1.00
   1   9   7    2.57    1.14
  -1   9  -7    3.64    1.07
  -1   9  -8   19.97    1.82
   1   9   8   20.43    1.87
   1   9   9    2.96    0.92
  -1   9  -9    4.02    0.89
   2   0 -28   10.77    1.28
   2   0 -28   23.38    1.79
   2   0 -27   -0.22    1.00
   2   0 -26   27.70    2.71
   2   0 -25   -0.17    1.50
   2   0 -24   35.07    3.57
   2   0 -23   -0.63    1.64
   2   0 -22  109.36   11.72
   2   0 -22  114.05   13.12
   2   0 -21    1.67    2.77
   2   0 -21   -1.00    3.49
   2   0 -21   -0.18    1.32
   2   0 -20  122.55    7.11
   2   0 -20  136.53   14.62
   2   0 -20  133.33   13.14
   2   0 -19    0.97    3.39
   2   0 -19    0.84    2.78
   2   0 -19   -0.19    1.44
   2   0 -18  583.39   33.53
   2   0 -18  590.12   23.30
   2   0 -18  571.29   23.10
   2   0 -18  574.64   31.81
   2   0 -17    0.85    1.33
   2   0 -17    0.87    2.88
   2   0 -16   46.76    3.76
   2   0 -16   46.85    7.68
   2   0 -15   -0.60    1.26
   2   0 -15   -1.48    2.59
   2   0 -14  279.88   12.33
   2   0 -14  304.48   17.71
   2   0 -14  317.46   19.64
   2   0 -13    0.77    1.26
   2   0 -13   -0.44    1.62
   2   0 -12  380.90   21.40
   2   0 -12  404.14   19.89
   2   0 -11   -0.48    2.14
   2   0 -11   -0.35    1.86
   2   0 -10 2147.94   85.61
   2   0 -10 2343.26   83.85
   2   0  -9    2.25    2.38
   2   0  -9   -1.31    1.73
   2   0  -8  493.87   22.55
   2   0  -8  502.26   21.05
   2   0  -7    0.56    1.94
  -2   0   7    0.34    0.88
   2   0  -7   -0.18    1.27
  -2   0   6 1776.00   60.80
   2   0  -6 1632.35   63.08
   2   0  -6 1654.10   61.43
   2   0  -5    0.58    1.58
  -2   0   5    0.21    1.11
   2   0  -5   -0.20    1.12
  -2   0   4  123.91    6.37
   2   0  -4  146.43    7.30
   2   0  -4  140.89    5.86
  -2   0   3    0.80    1.32
   2   0  -3   -0.35    1.12
  -2   0   2  453.24   17.70
  -2   0   1   -0.12    1.26
  -2   0   1    0.36    1.26
  -2   0   1   -0.08    0.88
  -2   0   0 1832.39   62.50
  -2   0   0 1694.21   62.57
  -2   0  -1   -0.34    0.97
  -2   0  -1    0.35    0.60
  -2   0  -1    1.22    1.13
  -2   0  -1    0.24    1.10
  -2   0  -1   -0.31    1.02
  -2   0  -2 1179.98   41.99
  -2   0  -2 1195.91   41.05
  -2   0  -2 1139.37   42.50
  -2   0  -2 1143.83   42.53
  -2   0  -2 1105.39   42.89
  -2   0  -3    0.37    1.11
  -2   0  -3   -0.12    1.29
  -2   0  -3    0.40    0.64
  -2   0  -4  596.05   23.65
  -2   0  -4  620.60   22.26
  -2   0  -4  582.89   22.82
  -2   0  -5   -0.63    1.88
  -2   0  -5    1.21    1.52
  -2   0  -5   -0.41    1.00
  -2   0  -5   -0.67    1.29
  -2   0  -6 1898.02   67.72
  -2   0  -6 1950.62   69.86
  -2   0  -6 1836.74   71.08
  -2   0  -6 1889.93   68.33
  -2   0  -6 1956.99   70.38
  -2   0  -6 1914.95   70.27
  -2   0  -7   -0.37    0.95
  -2   0  -7    0.17    1.25
  -2   0  -7    1.03    2.28
  -2   0  -7   -0.29    1.98
  -2   0  -7   -0.25    1.57
  -2   0  -7   -0.54    1.99
  -2   0  -8 1231.77   46.51
  -2   0  -8 1172.70   44.53
  -2   0  -8 1180.85   47.56
  -2   0  -8 1166.74   46.64
  -2   0  -9    1.88    1.60
  -2   0  -9   -1.02    2.38
  -2   0  -9    0.77    2.20
  -2   0  -9    0.88    2.48
  -2   0 -10 4912.92  174.11
  -2   0 -10 4850.39  172.20
  -2   0 -10 4792.20  175.90
  -2   0 -10 4764.06  175.04
  -2   0 -11    1.24    1.53
  -2   0 -11    1.25    2.21
  -2   0 -11   -1.10    2.77
  -2   0 -11   -0.49    2.55
  -2   0 -12  680.49   34.14
  -2   0 -12  719.63   31.98
  -2   0 -12  772.67   30.91
  -2   0 -12  688.15   26.73
  -2   0 -12  716.47   26.79
  -2   0 -13    0.50    2.38
  -2   0 -13    0.41    1.30
  -2   0 -13   -0.39    1.56
  -2   0 -13    0.63    1.42
  -2   0 -13    1.10    1.10
  -2   0 -13    0.66    1.10
  -2   0 -14 1113.75   42.20
  -2   0 -14 1120.06   50.12
  -2   0 -14 1147.70   41.76
  -2   0 -14 1132.61   41.59
  -2   0 -14 1191.32   51.60
  -2   0 -14 1134.14   41.86
  -2   0 -14 1120.53   41.86
  -2   0 -15    0.78    1.11
  -2   0 -15    0.16    1.37
  -2   0 -15    1.59    3.17
  -2   0 -15    0.56    2.25
  -2   0 -15   -0.16    1.26
  -2   0 -15   -0.55    1.40
  -2   0 -15    3.01    3.11
  -2   0 -16  132.49    7.11
  -2   0 -16  131.55    7.27
  -2   0 -16  125.48   13.55
  -2   0 -16  132.77    7.26
  -2   0 -16  132.11   12.98
  -2   0 -17    0.19    1.44
  -2   0 -17    1.77    2.94
  -2   0 -17   -0.75    1.61
  -2   0 -17    1.42    1.41
  -2   0 -17   -0.91    3.18
  -2   0 -18  949.13   35.27
  -2   0 -18  911.47   35.11
  -2   0 -18  909.78   35.23
  -2   0 -18  924.75   46.58
  -2   0 -18  885.20   34.90
  -2   0 -18  991.75   47.57
  -2   0 -19    0.38    1.35
  -2   0 -19   -0.99    3.95
  -2   0 -19   -0.98    3.73
  -2   0 -19    0.81    1.65
  -2   0 -19    0.20    1.51
  -2   0 -20  529.65   21.63
  -2   0 -20  531.98   32.13
  -2   0 -20  519.89   21.67
  -2   0 -20  512.86   21.55
  -2   0 -21    3.08    3.40
  -2   0 -21   -0.20    1.35
  -2   0 -21    0.82    1.79
  -2   0 -21   -1.03    1.64
  -2   0 -22  312.37   23.31
  -2   0 -23    3.82    3.80
  -2   0 -23    1.93    1.41
  -2   0 -23    0.16    1.39
  -2   0 -23   -0.37    1.53
  -2   0 -24  229.16   10.57
  -2   0 -24  236.28   10.82
  -2   0 -25   -0.42    1.18
  -2   0 -25    0.71    0.96
  -2   0 -26  173.80    7.97
  -2   0 -26  184.15    8.58
  -2   0 -27    0.22    0.72
  -2   0 -27   -0.67    1.05
  -2   0 -28  195.06    8.04
   2   1 -28   39.97    2.42
   2  -1 -28   42.94    2.53
   2  -1 -27    5.10    1.31
   2   1 -27    4.10    1.19
   2  -1 -27    1.17    0.87
   2  -1 -26   20.66    2.33
   2   1 -26   19.38    2.24
   2   1 -25    5.73    1.65
   2  -1 -25    3.93    1.63
   2   1 -25    4.25    1.22
   2   1 -24   49.99    3.86
   2   1 -24   56.25    4.38
   2  -1 -24   62.45    4.57
   2   1 -23    3.32    1.54
   2   1 -23    3.89    1.87
   2  -1 -23    2.72    1.92
   2   1 -22   43.76    8.34
   2  -1 -22   32.82    7.34
   2  -1 -22   36.88    7.07
   2  -1 -21   16.03    2.77
   2   1 -21   20.14    5.58
   2  -1 -21   15.50    4.98
   2  -1 -21   11.98    4.71
   2   1 -21   24.05    6.28
   2   1 -21   19.61    2.71
   2  -1 -20  235.32   12.10
   2   1 -20  244.98   18.56
   2  -1 -20  258.29   19.27
   2   1 -20  254.07   12.07
   2   1 -20  250.94   20.25
   2  -1 -20  243.84   20.12
   2  -1 -19   33.48    7.36
   2   1 -19   26.51    6.66
   2  -1 -19   26.97    3.53
   2  -1 -19   30.42    6.85
   2  -1 -19   28.94    3.19
   2  -1 -18  162.86   15.73
   2   1 -18  176.04   15.99
   2  -1 -18  168.26    9.03
   2  -1 -18  159.14    8.49
   2  -1 -18  142.49   13.90
   2  -1 -17   10.72    4.31
   2   1 -17   17.74    5.19
   2  -1 -17   10.46    4.27
   2   1 -17    9.56    1.77
   2  -1 -17    9.77    2.04
   2  -1 -16   14.97    4.79
   2   1 -16    8.25    3.89
   2  -1 -16   16.65    4.89
   2  -1 -16   10.33    2.03
   2   1 -16   17.81    2.25
   2   1 -16   13.74    2.00
   2   1 -15   20.67    2.35
   2  -1 -15   16.92    4.72
   2  -1 -15   17.63    4.83
   2   1 -15   16.71    4.64
   2   1 -15   20.29    2.57
   2  -1 -15   18.14    2.40
   2   1 -15   21.58    2.37
   2   1 -14  263.62   11.59
   2  -1 -14  258.79   11.48
   2   1 -14  276.32   16.78
   2  -1 -14  258.38   11.82
   2   1 -14  290.18   11.80
   2  -1 -14  279.99   18.57
   2   1 -14  258.51   17.86
   2  -1 -14  283.70   18.17
   2   1 -14  279.82   12.05
   2   1 -13   18.20    4.56
   2  -1 -13   24.60    2.54
   2   1 -13   22.88    2.51
   2   1 -13   25.89    4.53
   2  -1 -12   33.83    2.93
   2   1 -12   26.64    4.58
   2  -1 -12   40.41    6.11
   2   1 -12   36.58    2.94
   2   1 -11   55.55    5.91
   2  -1 -11   63.37    7.02
   2   1 -11   62.54    7.02
   2   1 -10  695.04   24.36
   2  -1 -10  641.76   23.93
   2   1 -10  670.14   21.85
   2  -1  -9   87.13    7.75
   2   1  -9   96.81    8.08
   2   1  -9   86.11    6.71
  -2  -1   9  103.07    5.13
   2   1  -8  219.60   12.07
   2  -1  -8  183.11   11.24
  -2  -1   8  170.50    8.48
   2  -1  -8  197.09    8.69
   2   1  -8  207.98   10.50
  -2  -1   8  169.41    8.51
   2   1  -7   10.48    2.86
  -2  -1   7    7.52    1.78
   2  -1  -7   10.72    2.79
   2   1  -7   13.72    2.50
  -2  -1   7    5.99    1.66
  -2  -1   6   29.59    3.32
   2  -1  -6   35.87    3.93
   2   1  -6   31.42    3.46
   2  -1  -5   12.83    2.31
  -2  -1   5    8.19    2.30
   2  -1  -4  166.71    8.14
  -2  -1   4  155.33    8.50
   2  -1  -3  396.74   15.72
  -2  -1   2  607.41   21.86
   2  -1  -1   42.25    3.10
  -2  -1   1   43.13    2.79
   2  -1   0  995.70   35.86
  -2  -1   0  990.92   36.63
  -2   1  -1   14.98    1.96
  -2  -1  -1   10.61    1.54
  -2  -1  -1   14.96    2.04
   2  -1   1   13.97    1.37
  -2   1  -1   16.49    2.25
  -2   1  -2  879.70   33.11
  -2  -1  -2  871.88   32.37
   2  -1   2  859.33   31.40
  -2  -1  -2  925.39   32.96
  -2   1  -2  897.73   32.95
  -2   1  -2  912.90   33.57
  -2   1  -3   52.17    4.02
  -2  -1  -3   53.72    3.78
  -2   1  -3   55.04    4.05
  -2  -1  -3   51.40    3.86
  -2   1  -3   62.82    4.09
  -2   1  -4  370.49   15.86
  -2  -1  -4  396.30   15.78
  -2  -1  -4  401.31   16.91
  -2   1  -4  375.04   15.99
  -2  -1  -4  350.22   16.26
  -2  -1  -4  365.60   15.42
  -2   1  -4  385.08   16.21
  -2  -1  -5    1.71    1.44
  -2   1  -5    5.47    1.99
  -2   1  -5    1.87    1.64
  -2  -1  -5    1.53    2.16
  -2  -1  -5    3.68    1.73
  -2   1  -5    2.85    1.54
  -2   1  -5    1.65    1.76
  -2  -1  -5    1.36    1.51
  -2  -1  -5    2.02    1.93
  -2   1  -6   23.85    2.98
  -2  -1  -6   28.89    3.20
  -2  -1  -6   26.91    3.09
  -2  -1  -6   26.35    3.59
  -2   1  -6   22.27    3.53
  -2   1  -6   23.53    3.19
  -2   1  -6   22.53    3.21
  -2  -1  -6   18.46    2.79
  -2  -1  -6   18.79    4.13
  -2  -1  -7   73.92    4.79
  -2  -1  -7   63.84    5.10
  -2   1  -7   65.64    5.29
  -2  -1  -7   55.04    4.75
  -2  -1  -7   67.43    6.93
  -2   1  -7   71.21    6.35
  -2  -1  -7   73.85    6.31
  -2   1  -7   69.43    5.83
  -2  -1  -8  455.86   18.40
   2  -1   8  480.41   18.20
  -2   1  -8  438.73   19.89
  -2  -1  -8  463.93   20.03
   2  -1   8  482.39   18.23
  -2  -1  -8  393.11   18.38
  -2   1  -8  444.55   21.79
  -2  -1  -8  440.35   22.50
  -2  -1  -8  463.98   21.69
  -2   1  -8  458.22   21.15
  -2  -1  -9    9.68    3.34
  -2   1  -9   16.54    3.92
   2  -1   9    9.88    1.61
  -2  -1  -9    9.44    1.93
  -2  -1  -9   10.46    2.74
   2  -1   9   10.67    1.69
  -2  -1  -9    8.79    1.76
  -2   1  -9   10.32    2.73
  -2  -1  -9   13.75    4.18
  -2   1  -9   15.08    3.38
  -2  -1 -10  284.59   16.10
  -2   1 -10  291.10   15.78
   2  -1  10  243.63   10.31
  -2   1 -10  282.19   16.28
  -2  -1 -10  269.17   17.19
  -2   1 -10  267.30   13.95
  -2  -1 -10  262.55   13.97
  -2  -1 -11   69.27    8.33
  -2   1 -11   66.15    7.74
  -2   1 -11   72.82    6.45
  -2  -1 -11   61.38    6.25
  -2  -1 -11   76.05    8.06
  -2   1 -11   71.48    7.47
  -2  -1 -12  154.83    7.27
  -2   1 -12  146.48    7.25
  -2   1 -12  143.05    7.34
  -2  -1 -12  160.51   10.60
  -2   1 -12  155.34   10.31
  -2   1 -12  147.90    7.20
  -2   1 -12  148.37    7.25
  -2   1 -12  152.78    7.36
  -2  -1 -12  124.39   11.92
  -2  -1 -12  137.47   11.37
  -2   1 -13    5.09    2.39
  -2   1 -13    2.87    1.79
  -2   1 -13    6.66    1.83
  -2  -1 -13    4.34    1.57
  -2  -1 -13    1.32    3.09
  -2   1 -13    9.93    3.63
  -2  -1 -13    4.08    2.40
  -2   1 -13    6.56    1.72
  -2  -1 -13    4.35    1.40
  -2   1 -13    4.21    1.51
  -2   1 -13    4.69    1.67
  -2  -1 -13    5.67    1.52
  -2  -1 -14  312.60   13.44
  -2  -1 -14  314.32   19.62
  -2  -1 -14  288.37   21.24
  -2   1 -14  332.64   21.05
  -2  -1 -14  310.54   13.67
  -2  -1 -14  320.97   13.70
  -2  -1 -14  311.35   13.59
  -2  -1 -14  338.38   21.21
  -2   1 -14  349.23   20.79
  -2   1 -14  303.86   13.85
  -2   1 -14  328.63   13.72
  -2  -1 -14  313.84   13.42
  -2   1 -14  332.76   13.92
  -2   1 -14  333.50   13.79
  -2   1 -14  326.47   13.78
  -2  -1 -15    7.30    1.60
  -2   1 -15    8.17    1.93
  -2  -1 -15    4.36    1.56
  -2   1 -15    7.78    1.87
  -2  -1 -15    6.55    1.60
  -2  -1 -15    7.28    1.98
  -2   1 -15    4.53    1.57
  -2  -1 -15    4.23    1.40
  -2   1 -15    5.24    1.74
  -2  -1 -15    6.48    2.80
  -2  -1 -15    5.00    3.57
  -2  -1 -15    5.99    3.68
  -2   1 -15    6.03    3.12
  -2   1 -15   11.21    3.96
  -2  -1 -15    3.17    3.04
  -2  -1 -15    5.53    1.78
  -2  -1 -16   11.43    1.88
  -2   1 -16    7.64    1.93
  -2   1 -16    9.46    4.04
  -2  -1 -16    7.72    3.39
  -2  -1 -16   12.74    3.90
  -2   1 -16   11.67    2.34
  -2  -1 -16    9.26    2.03
  -2  -1 -16   12.82    2.38
  -2  -1 -16    9.08    1.78
  -2   1 -16   10.99    2.08
  -2  -1 -16    8.29    2.01
  -2   1 -16   15.46    2.55
  -2   1 -16   10.67    4.36
  -2  -1 -16   11.20    4.67
  -2   1 -17   60.56    9.36
  -2  -1 -17   49.36    7.70
  -2  -1 -17   51.46    4.47
  -2   1 -17   57.06    4.62
  -2   1 -17   49.51    4.17
  -2  -1 -17   52.71    4.31
  -2  -1 -17   58.25    9.03
  -2   1 -17   61.02    9.09
  -2  -1 -17   53.21    4.15
  -2   1 -17   52.83    4.47
  -2  -1 -17   53.99    4.39
  -2   1 -17   62.72    4.71
  -2  -1 -18  183.58    9.72
  -2   1 -18  207.78   10.14
  -2  -1 -18  171.16   14.82
  -2   1 -18  203.67    9.95
  -2  -1 -18  199.05   17.65
  -2   1 -18  183.38   16.68
  -2  -1 -18  181.23    9.43
  -2   1 -18  193.42   10.00
  -2   1 -18  196.78   17.30
  -2   1 -18  207.87   10.29
  -2  -1 -18  187.19    9.93
  -2  -1 -19    4.10    4.23
  -2   1 -19    2.95    3.26
  -2   1 -19    6.59    2.04
  -2   1 -19    4.03    2.13
  -2  -1 -19    4.25    1.68
  -2   1 -19    4.85    2.18
  -2  -1 -19    5.10    1.90
  -2   1 -19    0.99    2.90
  -2  -1 -19    8.74    2.30
  -2   1 -20   78.21    5.44
  -2   1 -20   65.49   10.20
  -2  -1 -20   67.02   10.39
  -2  -1 -20   79.56    5.54
  -2  -1 -20   69.01    5.33
  -2   1 -20   78.29    5.59
  -2   1 -20   66.13    5.28
  -2  -1 -20   70.67    5.01
  -2   1 -20   83.54   11.05
  -2   1 -21    4.78    1.79
  -2   1 -21    2.85    1.80
  -2   1 -21    3.55    1.69
  -2  -1 -21    4.48    1.92
  -2  -1 -21    1.04    3.26
  -2   1 -21    5.04    4.45
  -2   1 -21    6.77    3.85
  -2  -1 -21    2.77    1.71
  -2   1 -22   62.52    4.65
  -2   1 -22   73.64   10.50
  -2  -1 -22   47.64    9.27
  -2   1 -23   13.49    2.26
  -2  -1 -23   17.65    2.61
  -2   1 -23   13.84    2.30
  -2   1 -23   12.90    2.31
  -2  -1 -24   88.55    5.56
  -2  -1 -24   76.44    5.09
  -2   1 -24   77.24    4.87
  -2   1 -24   74.25    4.70
  -2   1 -24   76.26    5.06
  -2   1 -25    4.91    1.52
  -2  -1 -25    3.53    1.65
  -2   1 -25    3.38    1.33
  -2  -1 -25    4.55    1.54
  -2  -1 -26   28.19    2.68
  -2   1 -26   26.96    2.69
  -2   1 -26   27.65    2.38
  -2   1 -26   25.25    2.19
  -2  -1 -26   28.72    2.52
  -2  -1 -27   19.68    2.02
  -2   1 -27   24.41    2.26
  -2  -1 -27   21.52    1.88
  -2   1 -28   30.90    2.16
   2   2 -27   11.31    1.35
   2  -2 -27    8.64    1.38
   2   2 -26    6.21    1.19
   2   2 -26    9.21    1.57
   2  -2 -26    7.83    1.55
   2   2 -25   77.19    4.50
   2   2 -25   92.53    5.06
   2  -2 -25   84.67    5.02
   2   2 -24   15.92    2.27
   2  -2 -24   17.36    2.52
   2   2 -23   19.21    2.63
   2  -2 -23   18.26    2.85
   2  -2 -22   17.95    5.07
   2   2 -22   24.74    6.08
   2  -2 -22   22.39    3.12
   2   2 -22   23.82    3.07
   2  -2 -21  121.09   12.44
   2  -2 -21   98.52    6.81
   2   2 -21   94.71   12.26
   2  -2 -20   48.14    4.08
   2  -2 -20   39.63    7.69
   2  -2 -20   47.81    4.56
   2   2 -20   51.93    4.09
   2   2 -20   43.67    8.70
   2  -2 -19  114.65    7.04
   2  -2 -19  135.15   13.75
   2  -2 -19  129.54    7.69
   2   2 -19  116.24    6.88
   2   2 -19  132.07   13.97
   2  -2 -18   54.63    4.58
   2  -2 -18   69.64    9.62
   2  -2 -18   62.53    5.16
   2   2 -18   61.01    4.58
   2  -2 -18   48.50    8.63
   2   2 -18   55.88    9.34
   2   2 -17   33.71    7.15
   2  -2 -17   39.87    8.03
   2   2 -17   29.68    3.14
   2  -2 -17   26.86    3.16
   2  -2 -17   29.32    6.31
   2  -2 -17   23.23    2.95
   2  -2 -17   27.59    3.46
   2   2 -16   39.66    7.44
   2  -2 -16   39.40    7.68
   2  -2 -16   50.05    7.94
   2   2 -16   48.93    7.14
   2   2 -16   47.97    3.86
   2  -2 -16   42.18    3.86
   2  -2 -16   44.24    4.18
   2   2 -16   44.94    3.82
   2  -2 -16   40.82    3.73
   2   2 -15  218.11   17.07
   2  -2 -15  211.10   17.04
   2   2 -15  182.13    9.37
   2   2 -15  204.04    9.85
   2  -2 -15  209.75   10.29
   2  -2 -15  218.79   10.20
   2   2 -15  219.12   10.07
   2   2 -15  178.14   14.34
   2  -2 -15  216.34   10.06
   2  -2 -15  217.83   16.59
   2   2 -14  171.44   14.72
   2  -2 -14  178.89   15.01
   2  -2 -14  182.37   14.80
   2   2 -14  183.27    9.08
   2  -2 -14  188.40    9.08
   2   2 -14  178.51    8.93
   2   2 -14  186.72   13.76
   2   2 -14  174.22    8.72
   2  -2 -14  181.59    9.18
   2  -2 -14  172.93    8.78
   2  -2 -13   99.39   10.15
   2   2 -13   96.49    5.80
   2   2 -13  104.87    5.88
   2  -2 -13   97.28    5.93
   2   2 -13   87.22    5.39
   2   2 -13  100.03   10.30
   2  -2 -13   98.15   10.55
   2  -2 -13   96.56    5.78
   2  -2 -13  104.30    5.83
   2   2 -12   29.56    2.82
   2  -2 -12   27.67    5.38
   2   2 -12   25.65    4.47
   2  -2 -12   29.01    2.88
   2   2 -12   28.41    2.66
   2  -2 -12   25.54    2.85
   2   2 -12   26.94    5.42
   2  -2 -12   21.34    2.64
   2  -2 -11   32.53    2.93
   2   2 -11   30.11    2.72
   2   2 -11   31.19    2.89
   2  -2 -11   32.90    2.96
   2  -2 -11   37.59    3.04
   2  -2 -11   32.38    5.75
   2   2 -11   30.75    4.75
  -2  -2  10  306.66   14.34
   2  -2 -10  328.11   18.30
   2   2 -10  314.39   18.30
   2  -2 -10  306.71   17.95
  -2  -2  10  296.18   14.15
   2   2 -10  302.55   16.81
  -2  -2   9  240.43   12.71
   2  -2  -9  252.90   15.19
   2  -2  -9  232.19   14.75
   2  -2  -9  247.01   12.20
   2  -2  -9  247.36   12.21
   2   2  -9  256.75   14.27
   2  -2  -8   18.73    3.96
   2   2  -8   25.35    3.94
   2  -2  -8   26.52    3.35
   2  -2  -8   31.64    3.56
  -2  -2   8   19.53    3.37
   2  -2  -8   20.57    4.23
   2  -2  -7  164.04    9.27
   2  -2  -7  158.17   10.59
   2  -2  -7  147.74   10.18
   2   2  -7  166.05   10.58
   2  -2  -7  156.52    9.07
   2  -2  -6   53.97    4.78
   2  -2  -6   47.34    4.53
   2  -2  -6   49.59    5.38
   2  -2  -5    1.73    1.79
   2  -2  -5    1.80    2.17
   2  -2  -4   76.67    5.90
   2  -2  -4   74.73    5.98
   2  -2  -3  227.40   11.54
  -2  -2   2  804.61   33.02
  -2  -2   2  832.10   32.58
   2  -2  -2  827.46   32.21
  -2  -2   1   56.43    5.11
  -2  -2   1   51.18    4.46
  -2   2   1   50.43    3.39
   2  -2  -1   52.01    4.28
  -2  -2   0   14.23    2.86
   2  -2   0   17.11    2.37
  -2  -2   0   15.35    2.46
  -2  -2  -1    6.73    2.29
  -2   2  -1    6.19    1.44
  -2  -2  -1    5.50    1.06
  -2  -2  -1    3.77    1.76
   2  -2   1    6.36    1.83
  -2  -2  -2  425.33   16.51
   2  -2   2  444.44   17.71
  -2   2  -2  438.18   17.66
  -2  -2  -2  451.94   18.93
  -2  -2  -2  433.07   19.48
  -2   2  -3  135.09    8.38
  -2   2  -3  129.89    7.18
  -2  -2  -3  125.73    6.04
   2  -2   3  124.74    6.72
  -2  -2  -3  130.16    7.86
   2  -2   4  344.28   15.27
  -2   2  -4  315.54   14.28
  -2  -2  -4  325.74   15.13
  -2   2  -4  318.92   15.77
  -2  -2  -4  302.34   13.01
  -2   2  -5    0.34    2.04
  -2  -2  -5    1.06    1.84
  -2   2  -5    1.87    1.57
   2  -2   5    2.71    1.90
   2  -2   6  130.56    8.13
   2  -2   6  156.59    8.59
  -2   2  -6  122.76    8.71
  -2  -2  -6  138.16    8.74
  -2   2  -6  123.92    9.30
   2  -2   7  130.71    8.12
   2  -2   7  138.67    8.27
  -2  -2  -7  143.78    9.22
  -2   2  -7  130.29    9.30
  -2   2  -7  135.88    9.90
  -2   2  -8   15.32    3.59
  -2  -2  -8    9.98    2.87
   2  -2   8   13.27    2.72
  -2  -2  -8    7.42    2.70
   2  -2   8   10.09    2.43
  -2   2  -8   13.29    2.66
  -2   2  -8    5.77    3.04
  -2   2  -9  102.14    7.39
  -2  -2  -9  116.40    8.70
   2  -2   9  110.25    7.13
   2  -2   9  111.43    7.20
  -2  -2  -9   93.19    7.18
  -2  -2  -9  100.00    9.38
  -2   2  -9  114.17    9.20
  -2   2  -9  121.41    9.87
   2  -2  10  616.01   24.29
  -2   2 -10  564.74   28.19
  -2   2 -10  568.10   25.06
  -2  -2 -10  596.00   26.94
  -2   2 -10  562.75   27.69
  -2  -2 -10  532.76   28.64
  -2  -2 -11   35.95    3.30
  -2   2 -11   38.92    3.08
  -2  -2 -11   40.47    3.15
  -2  -2 -11   39.79    5.48
  -2   2 -11   40.51    3.25
  -2  -2 -11   39.14    3.14
  -2   2 -11   36.21    3.11
  -2   2 -11   36.93    3.04
  -2  -2 -12  184.59   14.87
  -2   2 -12  225.66   15.06
  -2   2 -12  203.75    9.35
  -2  -2 -12  193.02    9.21
  -2   2 -12  201.38    9.39
  -2   2 -12  206.73    9.61
  -2  -2 -12  216.80    9.58
  -2   2 -12  210.02   15.20
  -2   2 -12  203.48    9.55
  -2  -2 -12  205.92    9.81
  -2   2 -13   13.79    4.27
  -2  -2 -13   11.19    4.06
  -2   2 -13   23.90    4.99
  -2  -2 -13   10.19    2.01
  -2   2 -13   15.14    2.31
  -2  -2 -13   15.77    3.87
  -2   2 -13   11.24    2.20
  -2   2 -13   18.13    2.36
  -2  -2 -13   14.01    2.47
  -2   2 -13   16.63    2.35
  -2  -2 -13   14.47    2.25
  -2  -2 -14  397.41   16.41
  -2   2 -14  417.60   23.99
  -2  -2 -14  338.44   23.76
  -2   2 -14  408.43   16.40
  -2  -2 -14  381.52   16.61
  -2   2 -14  388.35   16.42
  -2   2 -14  372.82   16.43
  -2   2 -14  391.49   16.38
  -2  -2 -14  381.05   16.06
  -2   2 -14  399.56   24.38
  -2  -2 -14  387.50   21.87
  -2  -2 -15   19.73    5.67
  -2   2 -15   30.39    3.51
  -2   2 -15   34.83    6.62
  -2   2 -15   44.53    7.63
  -2  -2 -15   24.57    6.50
  -2  -2 -15   32.97    3.49
  -2   2 -15   31.52    3.31
  -2   2 -15   25.60    3.14
  -2  -2 -15   31.29    3.29
  -2   2 -15   29.22    3.23
  -2  -2 -15   28.85    3.08
  -2  -2 -15   23.22    5.00
  -2   2 -16  165.72   15.40
  -2   2 -16  167.16    8.99
  -2  -2 -16  178.88    8.96
  -2   2 -16  181.63   15.49
  -2  -2 -16  121.21   14.16
  -2   2 -16  169.17    8.84
  -2  -2 -16  157.92    8.88
  -2   2 -16  157.84    8.82
  -2  -2 -16  170.56    8.52
  -2   2 -16  167.49    8.82
  -2  -2 -16  170.24   13.67
  -2  -2 -16  158.78   14.64
  -2   2 -17   30.94    3.45
  -2   2 -17   26.51    3.11
  -2  -2 -17   24.58    3.13
  -2   2 -17   27.24    6.48
  -2  -2 -17   19.90    6.74
  -2   2 -17   26.06    6.80
  -2  -2 -17   22.96    3.08
  -2   2 -17   26.43    3.19
  -2  -2 -17   29.43    3.40
  -2   2 -17   27.26    3.32
  -2  -2 -17   18.69    5.46
  -2  -2 -17   19.44    4.93
  -2   2 -18  296.68   22.82
  -2   2 -18  315.20   14.50
  -2  -2 -18  301.84   19.91
  -2  -2 -18  305.72   21.62
  -2  -2 -18  295.74   14.10
  -2  -2 -18  322.30   14.41
  -2   2 -18  318.72   14.32
  -2  -2 -18  298.94   14.17
  -2   2 -18  315.09   14.31
  -2   2 -18  306.36   14.42
  -2   2 -18  288.85   21.86
  -2  -2 -19   22.91    5.76
  -2   2 -19   24.32    6.39
  -2   2 -19   28.90    3.49
  -2   2 -19   21.83    3.09
  -2  -2 -19   24.17    3.12
  -2  -2 -19   28.51    3.43
  -2   2 -19   26.52    6.56
  -2   2 -19   26.47    3.31
  -2   2 -19   27.00    3.33
  -2  -2 -19   22.97    3.17
  -2  -2 -20  380.40   16.58
  -2   2 -20  391.55   16.64
  -2   2 -20  347.71   16.38
  -2  -2 -20  355.98   16.09
  -2   2 -20  379.51   16.72
  -2   2 -20  358.63   25.22
  -2   2 -20  381.44   16.50
  -2   2 -20  321.01   24.58
  -2  -2 -20  365.75   23.54
  -2   2 -21   21.44    3.17
  -2   2 -21   20.25    2.92
  -2   2 -21   14.52    5.28
  -2   2 -22  157.97    8.33
  -2  -2 -22  152.37    8.35
  -2   2 -22  160.08   15.29
  -2   2 -22  138.55    7.72
  -2  -2 -22  153.35    8.35
  -2   2 -22  152.29    8.46
  -2   2 -23    2.56    1.55
  -2   2 -23    1.37    1.18
  -2  -2 -23    0.55    1.50
  -2  -2 -23    2.38    1.56
  -2   2 -23    1.16    1.50
  -2   2 -24  114.18    6.17
  -2   2 -24  122.80    6.68
  -2   2 -24  113.46    6.03
  -2  -2 -24  116.32    6.54
  -2   2 -24  115.37    6.08
  -2  -2 -24  115.51    6.46
  -2  -2 -25   10.36    1.79
  -2  -2 -25   11.53    1.84
  -2   2 -25   11.27    1.87
  -2  -2 -26   42.63    2.93
  -2   2 -26   44.41    3.21
  -2  -2 -26   46.03    3.15
  -2   2 -26   47.48    3.21
  -2   2 -27    3.84    1.06
  -2  -2 -27    5.22    0.96
  -2   2 -27    4.50    0.97
   2   3 -26  142.11    6.09
   2  -3 -26  141.21    6.28
   2   3 -25   25.63    2.38
   2  -3 -25   27.15    2.61
   2   3 -25   24.97    2.36
   2  -3 -24  263.17   11.61
   2   3 -24  256.84   11.43
   2   3 -23   41.94    3.67
   2   3 -23   40.72    3.13
   2  -3 -23   44.80    3.85
   2  -3 -22  421.18   17.52
   2   3 -22  405.82   16.61
   2   3 -22  427.24   17.42
   2  -3 -22  368.37   16.50
   2  -3 -21   53.35    8.37
   2   3 -21   49.15    4.60
   2   3 -21   61.31    9.59
   2  -3 -21   58.73    4.44
   2  -3 -21   59.27    4.87
   2   3 -21   55.83    4.29
   2   3 -20  519.08   30.77
   2  -3 -20  436.55   28.26
   2  -3 -19   45.34    4.15
   2  -3 -19   37.52    4.15
   2  -3 -19   35.36    7.19
   2  -3 -19   39.94    3.97
   2   3 -19   45.31    4.06
   2   3 -19   48.05    8.71
   2  -3 -18  409.52   26.55
   2   3 -18  409.49   27.23
   2   3 -18  407.76   17.36
   2  -3 -18  383.53   17.19
   2  -3 -18  388.74   17.67
   2   3 -17  118.97    6.80
   2  -3 -17  110.39    7.28
   2   3 -17  110.74    6.94
   2  -3 -17  102.17   12.39
   2   3 -17   98.57   12.20
   2   3 -17  104.51   11.33
   2  -3 -17  116.21    7.05
   2   3 -17  110.42    6.59
   2  -3 -16  258.20   12.83
   2   3 -16  273.26   12.33
   2   3 -16  284.07   12.91
   2  -3 -16  264.36   20.03
   2   3 -16  259.78   12.74
   2   3 -16  277.41   20.83
   2   3 -16  249.53   18.58
   2  -3 -16  268.18   12.64
   2  -3 -16  260.04   12.61
   2  -3 -15  101.84    6.68
   2   3 -15  105.21    6.18
   2   3 -15  106.99    6.62
   2  -3 -15  108.87   12.14
   2   3 -15   99.00    6.43
   2   3 -15  113.26   12.37
   2   3 -15  107.40   11.06
   2  -3 -15   99.14    6.44
   2  -3 -15  106.25    6.61
   2  -3 -14  860.59   34.54
   2   3 -14  895.31   33.88
   2   3 -14  904.34   44.47
   2   3 -14  947.69   34.79
   2  -3 -14  923.03   34.55
   2  -3 -14  914.51   43.99
   2   3 -14  895.41   42.11
   2   3 -14  868.86   34.37
   2  -3 -14  876.39   34.37
   2   3 -13  145.74   13.84
   2  -3 -13  152.35    8.20
   2  -3 -13  150.10   13.77
   2   3 -13  172.79   13.40
   2   3 -13  162.46    8.30
   2   3 -13  161.32    7.84
   2  -3 -13  141.25    8.13
   2  -3 -13  150.99    8.22
   2  -3 -13  158.35    7.85
   2  -3 -12 1406.03   52.84
   2   3 -12 1436.40   53.26
   2   3 -12 1432.30   52.73
   2  -3 -12 1474.56   53.41
   2  -3 -12 1510.84   62.69
   2   3 -12 1540.09   61.54
   2  -3 -12 1442.06   53.44
   2  -3 -12 1477.81   53.49
   2   3 -12 1612.18   63.90
   2  -3 -11  486.66   20.00
   2   3 -11  517.71   20.38
   2  -3 -11  510.39   20.46
   2  -3 -11  528.19   20.50
   2  -3 -11  508.98   27.47
   2   3 -11  557.10   28.61
   2   3 -11  502.70   19.79
   2  -3 -11  495.69   20.43
   2   3 -10 1792.27   64.18
   2  -3 -10 1864.97   65.03
   2  -3 -10 1914.73   73.18
   2  -3 -10 1847.29   64.94
   2  -3 -10 1883.53   65.04
   2  -3  -9  575.26   21.79
   2  -3  -9  563.23   25.41
   2  -3  -9  532.31   21.69
   2  -3  -9  547.72   21.59
   2   3  -9  575.47   27.61
   2  -3  -8 1573.70   59.99
   2  -3  -8 1468.85   59.60
   2   3  -8 1630.93   62.36
   2  -3  -8 1521.57   55.61
   2  -3  -8 1540.61   55.58
   2  -3  -7  530.02   25.10
   2  -3  -7  484.82   23.26
   2  -3  -7  489.84   23.27
   2  -3  -6 1576.32   60.74
   2  -3  -6 1508.05   59.59
   2  -3  -6 1518.18   59.65
   2  -3  -5  465.38   22.62
   2  -3  -5  479.49   22.51
   2  -3  -5  474.91   22.47
   2  -3  -4 1450.98   57.82
  -2  -3   4 1563.06   59.09
   2  -3  -4 1461.94   57.96
   2  -3  -4 1487.04   58.10
   2  -3  -3  132.73    9.51
  -2  -3   3  145.28   10.08
   2  -3  -3  116.38    9.00
  -2   3   3  124.47    5.95
   2  -3  -3  124.58    8.87
  -2   3   2 1204.68   45.02
   2  -3  -2 1306.33   49.19
  -2  -3   2 1317.30   49.85
  -2  -3   2 1315.42   50.77
   2  -3  -2 1288.34   50.24
   2  -3  -2 1323.58   50.36
  -2  -3   1  689.39   28.69
  -2   3   1  630.19   24.21
   2  -3  -1  653.39   27.56
   2  -3  -1  671.54   28.91
  -2  -3   1  668.95   29.28
   2  -3  -1  699.89   29.30
  -2   3   0 1734.89   62.47
  -2  -3   0 1773.42   66.73
   2  -3   0 1810.80   65.67
   2  -3   0 1735.31   67.11
  -2  -3   0 1656.09   66.99
   2  -3   0 1811.44   67.34
  -2  -3  -1  413.36   19.88
   2  -3   1  413.31   18.81
  -2   3  -1  410.44   16.70
   2  -3   1  415.90   20.37
  -2  -3  -1  418.83   20.61
   2  -3   1  440.84   20.68
   2  -3   2 1755.57   66.51
  -2  -3  -2 1653.82   66.37
  -2  -3  -2 1791.23   66.07
   2  -3   2 1746.29   64.54
  -2   3  -2 1730.56   62.68
   2  -3   2 1682.21   66.19
  -2  -3  -3  191.46   11.41
   2  -3   3  179.21   10.15
   2  -3   3  186.89   11.59
   2  -3   3  185.70   11.53
  -2  -3  -3  178.22   11.68
  -2  -3  -4 1482.46   56.42
   2  -3   4 1433.00   56.38
  -2  -3  -4 1438.07   56.81
   2  -3   4 1417.31   56.44
   2  -3   5  353.64   18.05
   2  -3   5  352.13   18.19
  -2  -3  -5  353.03   18.24
  -2   3  -5  361.46   19.25
   2  -3   6 1530.57   59.03
  -2  -3  -6 1556.99   59.64
  -2   3  -6 1663.20   61.31
   2  -3   7  165.22   11.01
   2  -3   7  167.71   11.06
  -2  -3  -7  166.93   11.60
  -2   3  -7  165.73   12.30
  -2   3  -8 1859.65   64.82
  -2  -3  -8 1775.89   64.57
  -2   3  -8 1797.17   70.87
   2  -3   8 1874.50   69.29
   2  -3   8 1717.78   68.79
  -2  -3  -8 1804.22   70.61
  -2  -3  -8 1782.47   64.60
  -2   3  -9   95.83    5.20
  -2   3  -9  102.69    5.62
  -2  -3  -9   94.35    5.17
  -2  -3  -9   84.34    5.19
  -2  -3  -9   93.23    5.37
  -2   3  -9   94.67    5.06
  -2  -3  -9   85.85    5.08
  -2   3 -10 1777.84   71.48
  -2   3 -10 1738.47   62.97
  -2  -3 -10 1777.66   62.99
  -2   3 -10 1716.29   62.72
  -2   3 -10 1879.81   63.24
  -2  -3 -10 1702.10   62.83
  -2   3 -10 1671.69   62.50
  -2  -3 -10 1740.06   62.67
  -2  -3 -10 1726.38   62.51
   2  -3  10 1781.85   67.17
  -2   3 -11  434.51   17.64
  -2  -3 -11  426.42   17.13
  -2   3 -11  440.50   24.87
  -2  -3 -11  418.14   17.07
  -2  -3 -11  447.24   17.67
  -2   3 -11  401.97   17.29
  -2   3 -11  414.33   17.20
  -2  -3 -11  419.42   17.47
  -2  -3 -11  452.19   23.69
  -2   3 -11  438.25   17.76
  -2  -3 -11  452.74   17.38
  -2   3 -11  424.92   23.87
  -2   3 -12 1026.29   37.21
  -2  -3 -12  918.79   36.47
  -2   3 -12 1013.91   37.30
  -2   3 -12 1021.61   46.44
  -2  -3 -12  959.94   37.02
  -2   3 -12  996.02   36.95
  -2  -3 -12 1019.20   37.06
  -2   3 -12  957.98   36.62
  -2  -3 -12  955.86   44.02
  -2  -3 -12  981.36   36.64
  -2   3 -12 1047.38   45.54
  -2   3 -13   72.10    9.38
  -2  -3 -13   51.46    7.73
  -2  -3 -13   54.98    4.21
  -2  -3 -13   60.23    4.58
  -2   3 -13   69.57    4.76
  -2  -3 -13   59.19    4.54
  -2   3 -13   63.23    4.61
  -2  -3 -13   67.47    4.43
  -2   3 -13   63.71    4.71
  -2   3 -13   72.46    8.79
  -2   3 -13   60.54    4.61
  -2   3 -14  784.56   30.16
  -2  -3 -14  726.30   29.38
  -2   3 -14  750.51   39.34
  -2  -3 -14  785.05   30.05
  -2  -3 -14  754.79   29.78
  -2   3 -14  756.90   29.82
  -2   3 -14  781.35   29.66
  -2  -3 -14  777.74   37.56
  -2  -3 -14  779.62   29.47
  -2   3 -14  765.06   30.08
  -2   3 -14  741.73   38.38
  -2   3 -14  785.25   30.19
  -2  -3 -15   69.04    4.94
  -2   3 -15   70.74    5.27
  -2  -3 -15   65.99    5.11
  -2   3 -15   79.95    5.36
  -2  -3 -15   74.91    5.24
  -2  -3 -15   68.33    8.85
  -2   3 -15   73.34    5.38
  -2   3 -15   70.32    5.21
  -2  -3 -15   66.15    4.68
  -2   3 -15   69.72    9.51
  -2   3 -15   64.99    9.67
  -2  -3 -16  310.39   14.58
  -2   3 -16  341.16   23.99
  -2  -3 -16  301.30   23.20
  -2   3 -16  327.28   15.27
  -2  -3 -16  334.10   15.18
  -2   3 -16  335.30   23.00
  -2  -3 -16  335.31   21.86
  -2   3 -16  345.01   15.47
  -2   3 -16  330.77   15.13
  -2  -3 -16  342.59   14.99
  -2   3 -16  362.68   15.26
  -2  -3 -17   37.98    3.70
  -2  -3 -17   27.05    6.79
  -2   3 -17   38.09    3.85
  -2  -3 -17   38.91    4.03
  -2   3 -17   42.21    8.46
  -2   3 -17   47.80    8.38
  -2   3 -17   39.97    4.00
  -2  -3 -17   41.00    3.92
  -2   3 -17   41.94    4.19
  -2  -3 -17   31.17    6.35
  -2   3 -17   39.77    4.01
  -2  -3 -18  300.82   22.69
  -2   3 -18  342.10   15.24
  -2   3 -18  325.58   14.93
  -2   3 -18  307.00   23.53
  -2  -3 -18  296.72   14.26
  -2  -3 -18  315.02   14.88
  -2   3 -18  351.60   24.06
  -2  -3 -18  282.90   20.54
  -2  -3 -18  316.69   15.05
  -2   3 -18  329.05   15.11
  -2   3 -18  355.14   15.06
  -2  -3 -18  320.09   14.56
  -2  -3 -19   22.17    5.39
  -2   3 -19   21.47    2.99
  -2   3 -19   19.59    3.07
  -2  -3 -19   23.48    2.94
  -2  -3 -19   19.99    2.87
  -2   3 -19   21.79    3.24
  -2  -3 -19   20.49    6.04
  -2  -3 -19   21.51    3.25
  -2  -3 -19   18.05    2.90
  -2   3 -19   20.74    6.21
  -2   3 -19   27.04    6.44
  -2   3 -19   19.96    2.97
  -2  -3 -20  312.02   22.53
  -2   3 -20  341.01   23.87
  -2   3 -20  351.03   24.53
  -2   3 -21   38.22    3.92
  -2   3 -21   42.50    3.92
  -2   3 -21   44.00    4.00
  -2  -3 -21   37.32    3.59
  -2   3 -21   37.10    7.39
  -2  -3 -21   37.95    3.82
  -2  -3 -21   32.06    3.66
  -2   3 -21   41.25    3.91
  -2  -3 -22  188.75    9.26
  -2   3 -22  183.69    9.19
  -2   3 -22  185.53    9.14
  -2  -3 -22  171.54    8.71
  -2  -3 -23   17.94    2.50
  -2   3 -23   19.13    2.49
  -2  -3 -23   20.50    2.32
  -2  -3 -23   18.14    2.21
  -2   3 -23   15.70    2.45
  -2   3 -24  132.80    6.68
  -2   3 -24  119.35    5.95
  -2  -3 -24  127.04    6.51
  -2   3 -24  131.92    6.42
  -2  -3 -25    4.70    1.31
  -2   3 -25    5.44    1.38
  -2   3 -25    3.16    1.09
  -2  -3 -25    3.09    0.81
  -2   3 -25    3.36    1.04
  -2  -3 -26   49.80    2.78
  -2   3 -26   53.81    2.93
   2   4 -25   24.33    1.92
   2  -4 -25   30.66    2.32
   2   4 -25   29.76    2.27
   2   4 -24   28.00    2.44
   2  -4 -24   27.02    2.45
   2   4 -23   62.10    3.86
   2  -4 -23   56.24    3.77
   2   4 -23   68.27    4.37
   2  -4 -23   69.31    4.44
   2  -4 -22   16.52    2.30
   2  -4 -22   15.10    2.20
   2   4 -22   19.90    2.35
   2  -4 -22   20.16    2.70
   2   4 -22   22.18    2.72
   2  -4 -21   78.01    5.38
   2  -4 -21   92.29    5.96
   2  -4 -21   84.42    5.42
   2   4 -21   86.29    5.39
   2  -4 -21   79.63    5.33
   2   4 -21   90.35    5.85
   2   4 -20   22.08    3.13
   2  -4 -20   22.01    2.98
   2   4 -20   25.37    2.99
   2  -4 -20   22.06    2.94
   2  -4 -20   24.61    3.19
   2  -4 -19  163.35   15.26
   2   4 -19  140.28   14.78
   2  -4 -18    1.32    1.71
   2  -4 -18    1.89    3.31
   2  -4 -18    4.39    2.14
   2  -4 -18   -0.24    2.08
   2   4 -18    6.07    3.87
   2   4 -18    4.24    1.99
   2   4 -17  288.10   13.53
   2   4 -17  284.50   13.62
   2   4 -17  265.60   19.84
   2  -4 -17  280.17   13.44
   2   4 -17  283.11   21.82
   2  -4 -17  276.25   13.66
   2  -4 -17  286.13   21.81
   2  -4 -16   22.25    6.25
   2  -4 -16   18.78    3.16
   2   4 -16   16.40    2.44
   2   4 -16   15.06    2.85
   2   4 -16   16.40    2.92
   2   4 -16   15.25    5.17
   2  -4 -16   15.93    2.84
   2   4 -16   14.83    5.04
   2  -4 -15   57.72    4.94
   2   4 -15   54.21    4.24
   2  -4 -15   56.16    5.00
   2  -4 -15   65.75    5.19
   2  -4 -15   52.35    9.07
   2   4 -15   59.26    5.08
   2   4 -15   46.94    8.55
   2  -4 -15   54.25    4.38
   2   4 -15   58.99    4.87
   2   4 -15   57.77    8.58
   2   4 -14   58.57    4.31
   2  -4 -14   51.37    4.77
   2  -4 -14   58.33    4.93
   2  -4 -14   52.65    8.88
   2   4 -14   62.60    5.08
   2   4 -14   61.55    4.92
   2   4 -14   63.75    8.82
   2  -4 -14   61.36    4.97
   2  -4 -14   54.00    4.42
   2   4 -14   67.79    9.83
   2   4 -13  131.40   13.37
   2  -4 -13  124.09   13.18
   2   4 -13  107.75    6.75
   2  -4 -13  119.71    7.17
   2   4 -13   99.20   11.32
   2  -4 -13  115.03    6.99
   2  -4 -13  109.42    6.58
   2   4 -13  100.17    6.07
   2  -4 -13   94.98    6.63
   2   4 -12   42.40    3.54
   2  -4 -12   35.54    3.90
   2   4 -12   47.20    7.56
   2   4 -12   44.60    8.01
   2  -4 -12   42.98    7.64
   2   4 -12   42.03    3.95
   2  -4 -12   46.16    4.30
   2  -4 -12   47.11    4.32
   2  -4 -12   43.91    3.93
   2  -4 -11   70.17    4.94
   2   4 -11   56.52    4.04
   2  -4 -11   75.59    9.54
   2   4 -11   50.93    8.30
   2  -4 -11   61.23    4.61
   2  -4 -11   66.65    5.02
   2  -4 -11   67.82    4.91
   2   4 -11   60.80    8.58
   2   4 -10  145.78    7.27
   2  -4 -10  144.96   13.26
  -2  -4  10  158.70    7.62
   2  -4 -10  151.43    8.16
   2  -4 -10  158.21    8.08
   2  -4 -10  151.30    8.19
   2   4 -10  146.68   13.30
   2  -4 -10  150.91    8.04
   2   4  -9   63.73    3.98
   2  -4  -9   65.93    4.87
  -2  -4   9   65.38    4.38
   2  -4  -9   67.63    4.79
   2   4  -9   61.17    8.40
   2  -4  -9   69.92    8.72
   2  -4  -9   72.32    4.72
   2  -4  -9   65.28    4.63
   2  -4  -8   26.33    2.96
   2  -4  -8   25.30    2.94
  -2  -4   8   20.87    2.67
   2  -4  -8   33.18    3.07
   2  -4  -8   21.52    5.32
   2  -4  -8   29.43    3.14
   2   4  -8   28.06    5.62
   2  -4  -7  140.75    7.45
   2   4  -7  136.96    7.28
   2  -4  -7  169.07   12.65
  -2  -4   7  144.37    7.25
   2  -4  -7  140.77    7.18
   2  -4  -7  138.11    7.38
   2  -4  -7  144.87    7.43
   2   4  -6    5.88    1.75
   2  -4  -6    7.16    1.73
   2  -4  -6    5.10    3.13
   2  -4  -6    4.86    1.60
   2  -4  -6    7.02    1.80
  -2  -4   6    3.23    1.76
   2  -4  -6    5.09    1.81
   2   4  -5  179.88    8.56
   2  -4  -5  186.33    8.63
   2  -4  -5  177.47    8.33
   2  -4  -5  178.57    8.65
  -2  -4   5  186.43    8.69
   2  -4  -5  182.79    8.64
   2  -4  -4   27.79    2.73
  -2  -4   4   30.55    3.00
   2  -4  -4   29.27    2.85
   2  -4  -4   32.48    2.89
   2   4  -4   31.00    2.84
   2  -4  -3   15.89    3.70
   2  -4  -3   18.97    2.38
  -2  -4   3   15.20    2.36
   2   4  -3   19.93    2.33
   2  -4  -3   20.58    2.21
   2  -4  -2    4.88    2.69
  -2  -4   2    5.66    1.87
   2  -4  -2    5.30    1.41
   2  -4  -1   12.33    3.29
  -2  -4   1   15.81    2.37
   2  -4   0  232.26   13.60
  -2  -4   0  212.28    9.82
  -2  -4  -1    5.01    1.50
  -2  -4  -1    4.28    1.86
  -2  -4  -1    5.72    1.44
   2  -4   1    4.41    2.31
  -2  -4  -2   29.09    2.64
  -2  -4  -2   26.38    2.60
   2  -4   2   29.74    4.40
  -2  -4  -2   28.68    2.84
  -2   4  -3    3.77    1.44
   2  -4   3    2.37    2.05
  -2  -4  -3    4.07    1.55
  -2  -4  -3    2.83    1.84
  -2  -4  -3    2.92    1.36
  -2   4  -4   65.85    4.19
  -2  -4  -4   74.78    4.36
  -2  -4  -4   59.32    4.39
  -2  -4  -4   63.31    4.28
  -2  -4  -4   73.96    4.40
  -2  -4  -5   58.10    4.06
  -2   4  -5   58.13    3.75
  -2   4  -5   60.81    4.08
  -2   4  -5   58.20    3.93
  -2  -4  -5   61.10    4.07
  -2  -4  -5   56.91    4.01
  -2  -4  -5   62.57    4.22
  -2  -4  -5   54.43    4.08
  -2  -4  -6   51.15    3.80
  -2  -4  -6   47.92    6.43
  -2   4  -6   55.31    7.17
  -2  -4  -6   46.77    3.60
  -2   4  -6   48.42    3.40
  -2   4  -6   48.81    3.68
  -2   4  -6   51.31    3.70
  -2  -4  -6   43.48    3.54
  -2  -4  -6   48.69    3.68
  -2  -4  -6   56.19    3.84
  -2   4  -7   32.01    2.96
  -2  -4  -7   29.49    2.87
  -2  -4  -7   27.90    2.92
  -2   4  -7   25.61    2.56
  -2  -4  -7   27.59    2.85
  -2  -4  -7   23.24    2.70
  -2  -4  -7   26.04    2.76
  -2  -4  -7   29.51    5.27
  -2   4  -7   34.68    6.57
  -2  -4  -8  138.29    7.04
  -2  -4  -8  128.23   11.34
  -2  -4  -8  135.52    7.10
  -2   4  -8  132.37    6.75
  -2   4  -8  126.56    6.37
  -2  -4  -8  124.94    6.97
  -2  -4  -8  145.61    7.14
  -2   4  -8  122.48    6.98
  -2   4  -8  133.72   12.24
  -2  -4  -8  119.31    6.62
  -2  -4  -9   14.48    2.27
  -2  -4  -9   16.79    4.48
  -2   4  -9   19.71    4.67
  -2  -4  -9   16.11    2.35
  -2   4  -9   15.42    2.19
   2  -4   9    7.77    3.51
  -2   4  -9   15.63    2.49
  -2  -4  -9   16.73    2.40
  -2   4  -9   17.32    5.08
  -2   4  -9   13.56    1.98
  -2  -4  -9   18.77    2.59
  -2  -4 -10   18.81    2.67
  -2  -4 -10   18.42    4.80
  -2   4 -10   22.35    5.38
  -2  -4 -10   16.59    2.60
  -2   4 -10   19.20    2.46
   2  -4  10   11.13    3.84
  -2   4 -10   17.14    2.65
  -2  -4 -10   20.95    2.87
  -2   4 -10   17.53    2.31
  -2  -4 -10   18.86    2.56
  -2   4 -10   19.06    5.07
  -2  -4 -11   11.51    4.57
  -2   4 -11    6.61    1.98
  -2  -4 -11    8.58    2.03
  -2  -4 -11    6.57    2.02
  -2   4 -11   10.25    1.99
  -2  -4 -11   10.64    2.15
  -2   4 -11    8.07    2.00
  -2   4 -11    7.42    3.49
  -2  -4 -11    7.04    2.18
  -2   4 -11    9.34    2.00
  -2   4 -11    9.23    3.94
  -2   4 -12   97.55    6.09
  -2  -4 -12   89.23    5.72
  -2   4 -12   97.68    5.76
  -2   4 -12  111.06   11.95
  -2  -4 -12   88.76    6.01
  -2   4 -12   91.11    5.77
  -2  -4 -12   95.59    6.16
  -2   4 -12   92.26    6.15
  -2  -4 -12   93.10   10.45
  -2  -4 -12   88.27    5.79
  -2   4 -12   73.11    9.56
  -2  -4 -13    7.11    4.02
  -2   4 -13   10.15    2.32
  -2  -4 -13   15.40    2.43
  -2  -4 -13   11.40    2.42
  -2   4 -13   12.80    2.47
  -2   4 -13   13.68    2.63
  -2  -4 -13   10.43    2.47
  -2  -4 -13   10.84    2.20
  -2   4 -13   14.92    4.86
  -2   4 -13   16.83    5.38
  -2   4 -13    9.55    2.27
  -2  -4 -14   46.64    4.42
  -2  -4 -14   54.17    4.54
  -2   4 -14   41.01    3.91
  -2   4 -14   39.73    4.09
  -2   4 -14   39.47    4.06
  -2   4 -14   34.64    7.12
  -2  -4 -14   43.74    3.95
  -2  -4 -14   49.11    7.92
  -2   4 -14   52.08    8.60
  -2   4 -14   45.36    4.19
  -2   4 -15   10.18    2.39
  -2  -4 -15   10.05    4.14
  -2  -4 -15    8.23    2.11
  -2  -4 -15    8.33    2.30
  -2   4 -15    5.12    3.76
  -2   4 -15    9.05    2.39
  -2  -4 -15   11.49    2.65
  -2   4 -15    7.85    2.17
  -2   4 -15    8.52    2.33
  -2   4 -15    6.30    3.86
  -2   4 -16  133.37    7.67
  -2  -4 -16  120.64    7.52
  -2  -4 -16  122.53    7.47
  -2   4 -16  118.20    7.22
  -2  -4 -16  112.36   12.17
  -2  -4 -16  112.48    6.92
  -2   4 -16  111.95   12.68
  -2   4 -16  116.97    7.46
  -2  -4 -16  121.83   14.44
  -2   4 -16  108.36   13.32
  -2   4 -16  118.94    7.47
  -2  -4 -17   33.97    3.90
  -2   4 -17   32.70    7.10
  -2   4 -17   24.38    7.12
  -2   4 -17   37.71    3.98
  -2   4 -17   35.08    3.69
  -2  -4 -17   33.88    3.88
  -2   4 -17   36.82    4.02
  -2  -4 -17   34.30    6.77
  -2  -4 -17   18.64    7.06
  -2   4 -17   43.52    4.37
  -2  -4 -18    9.01    4.83
  -2   4 -18    8.57    2.27
  -2  -4 -18    8.34    2.38
  -2   4 -18    9.41    4.77
  -2   4 -18    7.40    3.97
  -2  -4 -18    8.12    3.81
  -2  -4 -18    7.81    2.53
  -2   4 -18    8.32    2.25
  -2   4 -18   12.89    2.46
  -2   4 -18   10.06    2.43
  -2  -4 -18   10.10    2.38
  -2  -4 -19   18.83    6.19
  -2  -4 -19   28.35    6.14
  -2   4 -19   16.03    5.47
  -2   4 -19   23.30    5.73
  -2  -4 -20   13.45    2.67
  -2   4 -20   16.33    2.64
  -2   4 -20   18.69    2.80
  -2   4 -20   14.88    2.48
  -2  -4 -20   17.91    2.76
  -2   4 -20   19.02    2.75
  -2  -4 -21   20.79    2.91
  -2   4 -21   20.70    2.83
  -2   4 -21   25.47    2.92
  -2  -4 -21   25.71    2.96
  -2   4 -21   24.20    2.80
  -2   4 -21   23.21    2.90
  -2   4 -22    8.50    1.97
  -2   4 -22    9.00    1.90
  -2  -4 -22    9.64    1.95
  -2   4 -22    8.50    1.89
  -2  -4 -22    8.87    2.01
  -2   4 -23   21.90    2.39
  -2  -4 -23   19.21    2.36
  -2   4 -23   16.16    2.21
  -2  -4 -23   18.89    2.20
  -2   4 -24    4.94    1.05
  -2   4 -24    8.40    1.44
  -2  -4 -24    5.52    1.16
  -2   4 -24    8.67    1.56
  -2  -4 -24    9.29    1.62
  -2   4 -25    4.48    1.11
  -2  -4 -25    4.70    1.05
   2  -5 -24   74.96    3.86
   2   5 -24   91.85    4.11
   2   5 -23   54.55    3.22
   2  -5 -23   58.07    3.53
   2  -5 -22  176.09    7.77
   2   5 -22  179.69    7.81
   2  -5 -22  153.54    7.50
   2  -5 -22  174.28    8.04
   2   5 -22  175.03    8.01
   2   5 -21  105.89    5.97
   2   5 -21  116.35    5.94
   2  -5 -21   98.31    5.69
   2  -5 -21  104.93    5.98
   2  -5 -21  104.54    5.87
   2  -5 -21  102.68    5.91
   2   5 -20  205.30    9.41
   2  -5 -20  191.00    9.19
   2  -5 -20  168.50    9.07
   2  -5 -20  173.28    8.90
   2   5 -20  189.48    9.07
   2   5 -19  139.50    7.60
   2   5 -19  146.78    7.78
   2  -5 -19  131.27    7.70
   2  -5 -19  130.65    7.49
   2   5 -19  128.45    6.86
   2  -5 -19  139.96    7.68
   2  -5 -18  316.40   14.30
   2  -5 -18  296.88   14.25
   2  -5 -18  285.05   13.99
   2   5 -18  328.89   14.31
   2   5 -18  326.75   13.78
   2  -5 -17  193.51   17.42
   2   5 -17  204.79   17.47
   2   5 -16  471.17   29.59
   2   5 -16  473.58   20.06
   2  -5 -16  446.73   19.99
   2   5 -16  481.42   20.13
   2   5 -16  484.49   28.77
   2  -5 -16  450.79   19.98
   2  -5 -16  465.26   29.32
   2   5 -15  230.53   18.50
   2  -5 -15  213.15   19.09
   2   5 -15  248.86   12.02
   2  -5 -15  213.45   11.17
   2  -5 -15  222.58   11.74
   2   5 -15  255.11   20.26
   2   5 -15  243.42   11.88
   2  -5 -15  240.05   11.96
   2   5 -14  500.98   29.45
   2  -5 -14  423.16   28.85
   2   5 -14  486.14   20.51
   2  -5 -14  473.28   19.82
   2  -5 -14  440.99   20.02
   2   5 -14  456.41   29.44
   2   5 -14  474.49   20.13
   2  -5 -14  461.95   20.24
   2   5 -13  186.58   16.06
   2  -5 -13  130.32   14.39
   2   5 -13  155.26   15.77
   2   5 -13  164.24    9.38
   2  -5 -13  163.23    8.94
   2  -5 -13  151.45    9.10
   2   5 -13  166.92    9.07
   2  -5 -13  154.32    9.08
   2  -5 -12  284.94   13.82
   2   5 -12  298.09   22.21
   2  -5 -12  297.12   14.13
   2   5 -12  301.62   13.86
   2  -5 -12  300.72   13.77
   2  -5 -12  286.26   21.94
   2  -5 -12  276.80   13.85
   2   5 -12  291.45   21.33
   2   5 -11  303.09   21.99
   2  -5 -11  287.01   13.16
   2  -5 -11  227.85   19.67
  -2  -5  11  271.07   12.29
   2  -5 -11  280.38   13.29
   2   5 -11  263.14   20.25
   2  -5 -11  265.72   12.97
   2  -5 -11  270.95   13.25
   2  -5 -10  459.65   19.26
   2  -5 -10  451.72   19.11
   2  -5 -10  439.71   27.32
   2   5 -10  457.17   27.57
   2  -5 -10  446.09   18.79
   2  -5 -10  472.40   19.14
  -2  -5  10  470.79   18.47
  -2  -5   9  474.63   18.99
   2  -5  -9  458.80   19.45
   2  -5  -9  462.24   27.65
   2  -5  -9  463.72   19.47
   2  -5  -9  441.52   19.06
   2  -5  -9  424.50   25.70
   2   5  -9  439.35   27.65
   2  -5  -9  448.06   19.28
  -2  -5   8  504.42   20.48
   2  -5  -8  491.77   20.85
   2  -5  -8  509.39   28.94
   2  -5  -8  491.78   20.84
   2  -5  -8  514.13   20.65
   2  -5  -8  515.90   28.40
   2   5  -8  505.69   29.62
   2  -5  -8  484.55   20.69
   2  -5  -7  407.19   16.78
   2  -5  -7  386.57   24.05
   2  -5  -7  388.00   16.94
   2  -5  -7  405.05   17.08
  -2  -5   7  381.03   16.70
   2  -5  -7  405.89   17.13
   2   5  -7  374.26   16.73
   2  -5  -7  401.02   24.28
   2  -5  -6  585.70   23.32
   2  -5  -6  607.79   31.47
   2  -5  -6  590.02   23.58
   2  -5  -6  614.47   23.78
  -2  -5   6  597.66   23.58
   2  -5  -6  581.18   23.67
  -2  -5   6  562.26   22.84
   2   5  -6  574.65   23.51
   2  -5  -6  629.41   32.27
   2  -5  -5  342.85   14.46
   2  -5  -5  340.12   14.69
   2  -5  -5  348.59   14.77
   2  -5  -5  323.00   20.82
   2  -5  -5  336.91   14.76
  -2  -5   5  322.75   14.21
   2   5  -5  324.27   14.66
   2  -5  -5  347.05   21.91
  -2  -5   5  340.61   14.76
   2  -5  -4  879.29   34.44
   2  -5  -4  926.19   34.75
   2  -5  -4  928.55   42.30
   2  -5  -4  941.51   34.91
  -2  -5   4  870.04   34.32
   2   5  -4  913.43   34.75
   2  -5  -4  944.84   34.49
   2  -5  -4  967.07   44.20
  -2  -5   4  912.70   34.88
   2  -5  -3  622.20   24.68
   2  -5  -3  647.10   24.97
   2  -5  -3  635.32   31.66
   2  -5  -3  631.39   25.00
  -2  -5   3  626.83   24.79
   2   5  -3  649.08   25.10
   2  -5  -3  656.41   24.73
   2  -5  -3  646.31   33.38
  -2  -5   3  611.88   25.13
   2  -5  -2 1088.53   41.26
   2  -5  -2 1094.24   41.58
   2  -5  -2 1181.72   51.45
   2  -5  -2 1186.08   41.54
  -2  -5   2 1067.16   41.84
   2   5  -2 1125.40   41.88
   2  -5  -2 1138.45   48.91
   2  -5  -2 1118.97   41.75
  -2  -5   2 1136.05   41.69
   2  -5  -1  490.59   27.99
  -2  -5   1  508.30   26.89
   2  -5  -1  524.04   26.56
   2  -5  -1  487.97   19.56
  -2  -5   1  499.03   20.45
  -2  -5   1  498.90   20.14
   2  -5  -1  504.79   20.12
   2  -5   0 1774.68   70.57
  -2  -5   0 1639.22   59.36
   2  -5   0 1614.30   66.68
  -2  -5   0 1688.67   68.56
   2  -5   0 1664.80   59.36
  -2  -5   0 1676.68   60.49
   2  -5   0 1592.82   59.85
  -2  -5   0 1671.93   60.16
  -2  -5  -1  632.73   31.90
   2  -5   1  642.77   30.87
  -2   5  -1  641.61   24.76
  -2  -5  -1  635.32   25.20
  -2  -5  -1  634.30   24.99
   2  -5   1  626.35   24.61
  -2  -5  -1  632.37   24.34
   2  -5   1  669.30   33.96
   2  -5   2 1356.32   56.29
  -2  -5  -2 1372.40   57.89
  -2   5  -2 1356.25   49.77
  -2  -5  -2 1348.39   50.13
  -2  -5  -2 1379.79   49.92
   2  -5   2 1367.51   49.49
  -2  -5  -2 1355.16   50.00
   2  -5   2 1349.09   59.20
  -2  -5  -2 1325.77   49.37
  -2  -5  -3  517.82   20.91
  -2   5  -3  518.16   20.64
  -2  -5  -3  534.14   21.62
  -2   5  -3  537.44   20.93
  -2  -5  -3  553.68   28.48
  -2   5  -3  515.09   21.08
  -2  -5  -3  521.06   21.39
   2  -5   3  541.17   20.84
   2  -5   3  543.21   29.44
  -2  -5  -3  548.72   21.37
  -2  -5  -4  810.35   31.09
  -2   5  -4  801.03   30.69
  -2  -5  -4  811.92   31.49
  -2   5  -4  848.10   31.15
  -2  -5  -4  865.31   39.46
  -2   5  -4  805.06   31.16
   2  -5   4  795.63   30.60
  -2  -5  -4  799.54   31.46
  -2   5  -4  809.59   40.66
   2  -5   4  865.71   40.39
  -2  -5  -4  860.43   31.48
  -2  -5  -5  386.48   15.80
  -2   5  -5  386.14   15.60
  -2  -5  -5  338.56   21.77
  -2   5  -5  364.54   15.48
  -2  -5  -5  351.17   15.39
  -2   5  -5  363.90   15.03
  -2   5  -5  358.26   23.12
  -2  -5  -5  354.57   15.65
   2  -5   5  407.40   23.54
  -2  -5  -5  349.91   15.64
   2  -5   5  354.02   14.74
  -2  -5  -6  859.60   32.29
  -2   5  -6  875.83   32.16
  -2  -5  -6  838.53   40.19
  -2   5  -6  832.05   32.00
  -2  -5  -6  840.60   32.11
  -2   5  -6  803.54   31.46
  -2   5  -6  851.01   41.84
  -2  -5  -6  802.94   32.02
   2  -5   6  979.42   42.27
  -2  -5  -6  811.67   32.26
  -2   5  -7  500.44   20.48
  -2  -5  -7  481.40   27.77
   2  -5   7  496.35   28.14
  -2   5  -7  483.69   19.89
  -2  -5  -7  507.95   20.61
  -2   5  -7  572.59   30.83
  -2  -5  -7  491.03   20.34
  -2  -5  -7  496.85   20.60
  -2  -5  -7  502.31   20.55
  -2   5  -8  436.04   17.87
  -2  -5  -8  408.77   25.06
   2  -5   8  449.63   25.64
  -2   5  -8  407.33   17.17
  -2  -5  -8  411.58   17.82
  -2   5  -8  487.80   27.55
  -2  -5  -8  405.10   17.42
  -2  -5  -8  411.18   17.81
  -2  -5  -8  412.98   17.85
  -2  -5  -9  144.39    8.15
  -2  -5  -9  125.89   12.87
   2  -5   9  126.02   12.44
  -2  -5  -9  142.16    8.08
  -2   5  -9  143.28    7.60
  -2   5  -9  152.93   14.76
  -2   5  -9  144.02    8.18
  -2   5  -9  126.04   12.57
  -2  -5  -9  142.31    8.10
  -2  -5 -10  527.61   22.05
  -2   5 -10  542.12   30.16
  -2  -5 -10  507.92   30.04
   2  -5  10  496.08   28.43
  -2  -5 -10  531.94   22.07
  -2   5 -10  527.70   21.45
  -2   5 -10  522.82   31.43
  -2   5 -10  523.34   21.48
  -2  -5 -10  531.83   21.98
  -2   5 -10  559.09   22.19
  -2   5 -11  244.17   11.45
  -2  -5 -11  236.33   11.71
   2  -5  11  210.39   10.80
  -2   5 -11  261.03   19.92
  -2  -5 -11  240.39   18.67
  -2   5 -11  250.04   18.58
  -2   5 -11  228.58   11.60
  -2   5 -11  248.22   11.89
  -2  -5 -11  245.96   11.95
  -2  -5 -11  235.55   11.82
  -2   5 -11  251.52   11.40
   2  -5  11  255.67   17.61
  -2  -5 -12  468.26   20.45
  -2   5 -12  482.36   20.51
  -2  -5 -12  489.90   20.60
  -2   5 -12  472.01   19.83
  -2   5 -12  467.24   29.63
  -2   5 -12  501.22   20.17
  -2  -5 -12  478.34   20.21
  -2  -5 -12  449.18   28.36
  -2   5 -12  467.21   28.35
  -2   5 -12  474.38   20.34
  -2  -5 -13  282.25   13.44
  -2   5 -13  267.94   13.16
  -2   5 -13  277.35   12.74
  -2  -5 -13  281.01   13.36
  -2   5 -13  267.35   21.27
  -2  -5 -13  275.22   12.95
  -2   5 -13  266.15   12.80
  -2  -5 -13  265.98   20.19
  -2   5 -13  264.56   20.02
  -2   5 -13  270.74   13.09
  -2  -5 -14  217.18   11.63
  -2   5 -14  227.40   18.42
  -2   5 -14  231.29   11.75
  -2  -5 -14  237.56   11.83
  -2   5 -14  236.31   11.25
  -2   5 -14  253.24   20.35
  -2   5 -14  232.22   11.43
  -2  -5 -14  219.33   11.21
  -2   5 -14  233.91   11.67
  -2  -5 -14  229.12   18.59
  -2   5 -15  167.55   15.34
  -2   5 -15  168.52    9.39
  -2   5 -15  175.85    9.37
  -2   5 -15  168.38    9.07
  -2   5 -15  169.65   16.71
  -2  -5 -15  150.15   15.01
  -2  -5 -15  155.65    9.21
  -2   5 -15  172.99    8.96
  -2  -5 -15  161.00    9.32
  -2   5 -16  473.78   28.42
  -2  -5 -16  468.53   20.31
  -2  -5 -16  465.06   20.36
  -2  -5 -16  410.52   29.47
  -2   5 -16  498.17   30.61
  -2   5 -16  478.76   20.29
  -2  -5 -16  429.61   27.69
  -2   5 -16  504.41   20.51
  -2  -5 -17  195.42   16.72
  -2   5 -17  249.87   18.42
  -2   5 -17  232.80   10.88
  -2  -5 -17  186.42   18.00
  -2   5 -17  208.37   18.23
  -2  -5 -18  177.66    9.81
  -2   5 -18  178.34    9.44
  -2  -5 -18  173.46    9.39
  -2   5 -18  176.84    9.53
  -2   5 -18  185.46    9.42
  -2  -5 -18  170.62    9.47
  -2   5 -18  190.24    9.14
  -2   5 -19  132.08    7.39
  -2  -5 -19  131.05    7.52
  -2   5 -19  127.18    6.97
  -2   5 -19  128.40    7.43
  -2   5 -19  135.47    7.35
  -2  -5 -19  125.76    7.60
  -2   5 -20  129.54    7.18
  -2   5 -20  130.58    6.68
  -2  -5 -20  116.43    6.99
  -2   5 -20  128.33    7.09
  -2   5 -20  137.92    7.09
  -2  -5 -20  126.65    7.24
  -2   5 -21  117.35    6.46
  -2  -5 -21  115.77    6.50
  -2   5 -21  125.78    6.53
  -2  -5 -21  119.06    6.56
  -2   5 -21  122.25    6.40
  -2  -5 -22   94.29    5.26
  -2   5 -22  101.25    5.30
  -2   5 -22   96.56    5.35
  -2  -5 -22   97.82    5.38
  -2  -5 -23   65.68    3.65
  -2  -5 -23   66.11    3.87
  -2   5 -23   74.82    3.94
  -2   5 -23   64.83    3.80
  -2  -5 -24   60.01    3.40
  -2   5 -24   79.99    3.61
   2   6 -21   10.01    1.38
   2  -6 -21    8.28    1.34
   2  -6 -21    6.06    1.26
   2   6 -21    8.99    1.33
   2  -6 -20   53.41    3.65
   2  -6 -20   61.37    3.87
   2   6 -20   56.60    3.61
   2  -6 -20   48.63    3.73
   2  -6 -19   11.87    2.05
   2  -6 -19    9.29    1.89
   2   6 -19    9.58    1.42
   2   6 -19   10.20    1.87
   2   6 -19   11.70    1.90
   2  -6 -18   90.22    5.42
   2   6 -18   72.20    4.87
   2   6 -18   81.52    5.13
   2   6 -18   73.52    4.49
   2  -6 -18   75.22    5.05
   2   6 -17   19.35    2.63
   2   6 -17   22.25    2.78
   2  -6 -17   19.02    2.47
   2  -6 -17   20.54    2.83
   2  -6 -17   21.38    2.96
   2   6 -16   83.63    5.58
   2  -6 -16   79.89    5.69
   2   6 -16   70.85    5.25
   2  -6 -16   80.06    5.32
   2  -6 -16   71.02    5.41
   2   6 -16   88.85    5.70
   2  -6 -16   85.94    5.77
   2   6 -15   15.03    2.66
   2   6 -15   17.05    2.66
   2  -6 -15   17.80    2.91
   2  -6 -15   13.83    2.65
   2  -6 -15   11.17    2.66
   2  -6 -15   12.09    2.60
   2   6 -14   22.77    6.26
   2  -6 -14   25.97    3.38
   2  -6 -14   18.87    5.68
   2  -6 -14   29.55    3.50
   2   6 -14   25.76    6.42
   2   6 -13   15.73    5.45
   2  -6 -13   26.17    6.80
   2   6 -13   20.60    5.87
   2  -6 -12   43.29    4.35
   2   6 -12   39.82    4.08
   2  -6 -12   37.45    4.14
   2   6 -12   54.34    8.73
   2  -6 -12   40.11    4.37
   2   6 -12   39.13    8.04
   2   6 -12   53.30    4.84
   2  -6 -12   33.36    7.56
   2  -6 -12   39.22    4.23
   2  -6 -11    9.28    2.50
  -2  -6  11    2.35    1.77
   2  -6 -11    5.71    2.42
   2  -6 -11   12.56    2.79
   2  -6 -11   10.60    2.43
   2   6 -11    9.16    2.44
   2  -6 -11    3.92    4.20
   2   6 -11   10.96    2.50
   2   6 -11   16.27    5.84
   2   6 -11    6.83    4.70
   2  -6 -10   44.27    4.46
  -2  -6  10   31.83    3.50
   2  -6 -10   33.94    7.52
   2  -6 -10   39.14    3.95
   2  -6 -10   37.64    4.16
   2   6 -10   48.59    8.36
   2  -6  -9   23.48    3.46
   2  -6  -9   27.83    3.48
   2  -6  -9   27.64    3.80
   2  -6  -9   24.03    3.38
  -2  -6   9   11.64    2.69
   2  -6  -9   26.58    6.37
   2  -6  -9   22.81    6.75
   2   6  -9   25.01    6.75
   2  -6  -8  221.69   18.39
   2  -6  -8  222.14   18.40
   2  -6  -8  214.55   11.18
  -2  -6   8  226.86   11.24
   2  -6  -8  239.83   11.83
   2   6  -8  224.88   19.03
   2  -6  -8  216.09   11.08
   2  -6  -8  229.69   11.61
   2   6  -7   19.22    5.82
   2  -6  -7   16.63    3.03
   2  -6  -7   20.33    3.31
   2  -6  -7   19.66    6.05
   2  -6  -7   12.34    2.54
   2  -6  -7   17.04    5.07
  -2  -6   7   10.41    2.73
   2  -6  -6   27.35    3.38
   2  -6  -6   25.15    6.49
   2  -6  -6   32.28    7.55
   2  -6  -6   27.37    3.23
  -2  -6   6   26.58    3.02
   2  -6  -6   29.07    3.69
   2   6  -6   32.04    3.57
  -2  -6   6   26.98    3.61
   2   6  -5   11.50    2.69
   2  -6  -5   13.67    2.86
  -2  -6   5   12.88    2.37
   2  -6  -5    1.92    3.84
   2  -6  -5   11.86    2.39
  -2  -6   5    7.86    2.70
   2  -6  -5   15.95    4.83
   2   6  -4   79.50    5.62
  -2  -6   4   72.67    5.61
   2  -6  -4   73.96    9.42
   2  -6  -4   81.15   11.48
  -2  -6   4   71.87    5.20
   2  -6  -4   75.59    5.66
  -2  -6   3    7.31    2.60
   2  -6  -3    8.73    5.03
  -2  -6   3    9.38    2.21
   2  -6  -3    8.22    2.37
   2  -6  -3    7.09    3.70
   2   6  -3    6.41    2.21
  -2  -6   2   95.28    6.53
   2  -6  -2   87.94    5.55
   2  -6  -2   88.25   10.34
   2  -6  -2   93.67    6.23
  -2  -6   2   90.09    6.02
   2   6  -2   92.69    6.26
   2  -6  -2   97.26   11.89
  -2  -6   1  152.95    8.65
   2  -6  -1  153.74   13.36
   2  -6  -1  141.79    8.05
  -2  -6   1  139.15    8.05
   2   6  -1  137.28    8.16
  -2   6   1  141.66    7.99
   2  -6  -1  147.94   15.39
  -2  -6   0  248.28   12.27
   2  -6   0  244.56   17.76
   2  -6   0  239.87   11.58
  -2  -6   0  235.54   11.72
   2   6   0  241.94   11.87
  -2   6   0  244.23   11.66
   2  -6   0  274.25   20.82
  -2  -6  -1  157.14    8.90
   2  -6   1  145.76   13.06
  -2  -6  -1  162.76   14.58
  -2  -6  -1  148.83    8.48
   2  -6   1  154.38    8.24
  -2   6  -1  147.01    8.20
   2  -6   1  140.76   15.18
   2  -6   2   85.14   11.65
  -2  -6  -2   89.59    6.36
  -2  -6  -2   88.88    5.45
  -2  -6  -2   90.45   10.75
  -2   6  -2   84.49    5.78
   2  -6   2   85.24    5.64
  -2  -6  -2   87.47    6.12
  -2  -6  -3    6.73    3.72
  -2  -6  -3    4.79    1.74
  -2   6  -3    4.58    2.03
  -2  -6  -3    9.17    2.52
   2  -6   3    5.07    1.79
  -2  -6  -3   12.17    3.00
  -2   6  -3    3.80    3.79
   2  -6   3    4.81    5.32
  -2  -6  -4   45.25    7.86
  -2   6  -4   55.01    8.98
   2  -6   4   44.95    8.58
  -2   6  -4   46.17    4.15
  -2   6  -4   47.27    3.61
  -2  -6  -4   42.03    3.83
  -2  -6  -4   40.73    4.22
   2  -6   4   41.04    3.62
  -2  -6  -4   45.76    4.55
  -2  -6  -5   77.24    5.72
  -2   6  -5   94.93   11.62
  -2  -6  -5   82.46   10.48
  -2  -6  -5   86.47    6.13
  -2   6  -5   80.84    5.05
  -2  -6  -5   77.49    5.57
  -2  -6  -5   88.10    6.22
   2  -6   5   90.05   11.42
  -2   6  -5   81.37    5.64
  -2   6  -5   78.31    5.34
  -2  -6  -6   43.29    7.50
  -2   6  -6   25.71    6.99
  -2   6  -6   29.55    2.94
  -2  -6  -6   34.54    3.70
  -2  -6  -6   29.45    3.77
  -2  -6  -6   30.69    3.76
  -2   6  -6   30.39    3.35
   2  -6   6   24.35    6.54
  -2  -6  -6   37.24    3.80
  -2  -6  -7  175.26    9.35
  -2   6  -7  178.39   16.58
  -2  -6  -7  177.18    9.36
  -2   6  -7  172.22    9.02
  -2  -6  -7  162.66    9.45
   2  -6   7  144.64   15.21
  -2  -6  -7  153.02   14.91
  -2  -6  -7  169.86    9.19
  -2   6  -7  163.70    8.38
  -2  -6  -8  346.87   23.77
  -2   6  -8  291.68   21.65
  -2  -6  -8  324.05   15.34
  -2   6  -8  337.93   14.59
  -2  -6  -8  337.04   15.71
  -2   6  -8  375.98   25.16
  -2  -6  -8  343.30   15.31
   2  -6   8  359.20   15.60
  -2   6  -8  329.63   15.14
   2  -6   8  344.31   23.74
  -2  -6  -8  353.43   15.69
  -2  -6  -9  264.04   12.63
  -2   6  -9  279.31   21.38
   2  -6   9  273.52   12.44
  -2   6  -9  263.50   12.37
  -2   6  -9  208.86   17.82
  -2  -6  -9  266.40   12.81
  -2  -6  -9  242.05   19.73
  -2  -6  -9  258.55   12.56
  -2   6  -9  250.61   11.62
   2  -6   9  255.91   19.57
  -2   6 -10  100.04    6.63
  -2   6 -10   96.02   11.11
  -2   6 -10  101.91    6.14
  -2  -6 -10  107.81    6.95
  -2  -6 -10   87.82   11.56
   2  -6  10  101.12    6.52
  -2  -6 -10   94.52    6.75
  -2  -6 -10  111.66    7.14
  -2   6 -10  104.58    6.73
  -2   6 -10  119.29   13.37
  -2  -6 -11   84.28    6.18
  -2   6 -11   68.75    9.70
  -2   6 -11   83.14    5.39
  -2  -6 -11   88.06    6.22
  -2  -6 -11   94.36   11.69
  -2   6 -11   78.04    5.77
  -2  -6 -11   80.15    6.06
   2  -6  11   82.86    5.55
  -2   6 -11   96.77   12.09
  -2   6 -11   79.83    5.79
  -2   6 -12   88.33   11.02
  -2   6 -12  119.07    6.57
  -2  -6 -12  111.19    7.23
  -2  -6 -12  104.54   12.34
  -2  -6 -12  112.41    7.19
  -2   6 -12  111.45    7.02
  -2  -6 -12  111.72    7.24
  -2   6 -12  109.87   12.94
  -2   6 -12  104.69    6.91
  -2   6 -13   48.78    8.67
  -2   6 -13   55.16    8.28
  -2  -6 -13   56.10    8.79
  -2   6 -14   91.57   11.50
  -2  -6 -14   72.23    5.44
  -2   6 -14   75.62    4.94
  -2  -6 -14   71.53    9.88
  -2  -6 -15   78.34    5.71
  -2   6 -15   77.31    4.90
  -2   6 -15   75.52    5.06
  -2  -6 -15   75.98    5.60
  -2   6 -15   75.05    5.39
  -2   6 -15   78.76    5.50
  -2  -6 -15   74.18    5.33
  -2  -6 -16   53.27    4.64
  -2   6 -16   56.92    4.46
  -2   6 -16   59.63    4.07
  -2  -6 -16   57.26    4.75
  -2  -6 -16   56.29    4.32
  -2   6 -16   60.22    4.29
  -2   6 -16   68.70    4.83
  -2   6 -17   68.78    4.80
  -2   6 -17   64.15    4.76
  -2   6 -17   60.90    4.23
  -2  -6 -17   59.53    4.88
  -2  -6 -17   63.95    4.77
  -2   6 -17   60.69    4.05
  -2   6 -18   24.05    2.75
  -2  -6 -18   19.46    2.63
  -2   6 -18   22.86    2.17
  -2  -6 -18   18.04    2.73
  -2   6 -18   20.81    2.29
  -2   6 -18   22.08    2.62
  -2   6 -19   75.43    4.62
  -2  -6 -19   70.45    4.57
  -2   6 -19   70.77    4.52
  -2   6 -19   68.11    4.15
  -2  -6 -19   67.56    4.67
  -2   6 -20   26.57    2.46
  -2  -6 -20   22.76    2.36
  -2   6 -20   26.40    2.37
  -2   6 -20   23.75    2.09
  -2  -6 -20   23.39    2.51
  -2   6 -21   47.56    3.00
  -2  -6 -21   42.73    2.87
  -2   6 -21   38.12    2.56
  -2  -6 -21   45.57    2.92
  -2   6 -21   36.53    2.45
  -2   6 -22   17.16    1.51
   2  -7 -19   24.17    2.04
   2   7 -19   32.36    2.13
   2  -7 -18   18.66    2.23
   2   7 -18   23.82    2.08
   2  -7 -17   25.52    2.17
   2  -7 -17   30.68    2.65
   2   7 -17   29.45    2.51
   2   7 -17   21.61    1.85
   2  -7 -16   20.55    2.45
   2  -7 -16   16.22    2.09
   2   7 -16   22.24    2.32
   2   7 -16   15.53    1.91
   2   7 -15   69.83    4.65
   2  -7 -15   64.86    4.67
   2  -7 -15   66.94    4.56
   2   7 -15   73.13    4.71
   2   7 -14   53.93    4.07
   2  -7 -14   44.18    3.90
   2  -7 -14   50.45    4.08
   2   7 -14   44.82    3.78
   2   7 -13   50.78    4.24
   2  -7 -13   49.95    4.26
   2  -7 -13   54.19    4.42
   2   7 -13   50.41    4.18
   2   7 -12   37.41    3.67
   2  -7 -12   35.34    3.64
   2  -7 -12   39.47    3.85
   2   7 -12   32.07    3.47
   2   7 -11   84.29    5.72
   2   7 -11   88.40    5.80
   2  -7 -11   68.36    5.37
   2  -7 -11   79.78    5.78
  -2  -7  11   72.23    4.84
   2   7 -10   40.25    4.05
   2  -7 -10   44.56    4.31
   2   7 -10   40.44    4.14
   2  -7 -10   40.56    4.00
  -2  -7  10   39.22    3.65
   2  -7  -9   24.95    3.35
   2   7  -9   18.95    5.99
   2   7  -9   21.05    6.49
  -2  -7   9   28.39    3.27
   2   7  -9   28.78    3.41
   2  -7  -9   32.61    6.99
   2  -7  -8   69.93   10.02
   2   7  -8   73.24   10.73
   2   7  -7   31.60    8.15
  -2  -7   7   22.12    8.84
   2  -7  -6  176.33   17.10
   2  -7  -6  167.05    9.41
  -2  -7   6  159.69    9.07
   2  -7  -6  165.75    9.34
   2  -7  -6  161.40   15.32
  -2   7   6  173.67    9.13
   2  -7  -5  111.29    6.97
   2  -7  -5  141.27   15.21
   2  -7  -5  128.66    7.90
  -2  -7   5  126.35    7.94
   2  -7  -5  133.87    8.12
   2  -7  -5  109.63   12.64
   2   7  -5   93.69   13.45
  -2   7   5  123.67    7.49
   2   7  -5  127.03    7.60
  -2  -7   4   77.72    5.38
   2  -7  -4   69.35    5.73
   2  -7  -4   79.08   10.33
   2  -7  -4   72.16    5.13
   2  -7  -4   80.40   11.69
  -2  -7   4   80.04    5.99
   2  -7  -4   76.95    6.14
   2   7  -4   63.49    5.39
  -2   7   4   76.69    5.59
   2  -7  -3  135.12   15.48
   2  -7  -3  147.56    8.65
  -2  -7   3  141.35    8.19
  -2  -7   3  155.02    9.00
   2  -7  -3  156.15    9.16
  -2   7   3  143.16    8.30
   2   7  -3  147.68    8.54
   2  -7  -3  135.55   13.67
  -2  -7   2   30.39    3.92
  -2   7   2   28.12    3.39
   2   7  -2   29.31    3.68
   2  -7  -2   28.09    4.15
   2  -7  -2   20.94    7.15
  -2  -7   2   23.45    3.20
   2  -7  -2   22.34    3.39
   2  -7  -2   25.90    5.90
  -2  -7   1   16.98    3.40
   2  -7  -1   14.14    3.55
   2  -7  -1    8.88    6.02
   2   7  -1   16.71    2.93
  -2   7   1   16.61    2.74
  -2   7   1   11.70    5.08
  -2  -7   1   15.31    2.75
   2  -7  -1   17.44    2.91
  -2  -7   0   34.16    3.90
   2  -7   0   34.31    3.83
   2   7   0   42.95    4.22
  -2   7   0   39.58    3.90
  -2   7   0   24.75    7.28
  -2  -7   0   37.90    4.31
   2  -7   0   37.77    4.62
   2  -7   0   44.45    9.35
  -2  -7  -1   21.09    3.52
   2  -7   1   24.84    3.87
   2  -7   1   24.37    7.27
  -2   7  -1   17.15    2.82
   2   7   1   19.24    3.15
  -2   7  -1   14.01    5.67
   2  -7   1   20.09    3.03
  -2  -7  -1   22.59    3.32
   2  -7   2   69.23   11.10
  -2  -7  -2   63.11    5.52
   2  -7   2   62.50    5.67
   2   7   2   59.16    5.11
  -2   7  -2   62.50    4.91
  -2  -7  -2   54.92    5.09
   2  -7   2   54.84    4.59
  -2   7  -2   42.32    8.92
   2  -7   3   62.92   10.26
   2   7   3   71.43    5.46
  -2   7  -3   69.02    5.12
  -2  -7  -3   67.58    5.68
   2  -7   3   66.75    5.85
  -2   7  -3   57.66   10.16
   2  -7   3   51.34    4.53
  -2  -7  -3   67.78    5.54
   2  -7   4   98.35    7.05
  -2  -7  -4   96.17    6.84
  -2  -7  -4  111.33    7.16
  -2  -7  -4   67.89   10.45
  -2   7  -4   89.19   11.94
   2  -7   4   94.86   12.84
  -2  -7  -5  161.40   15.62
   2  -7   5  188.90   10.06
  -2  -7  -5  177.04    9.79
   2  -7   5  169.45   16.77
  -2   7  -5  134.78   15.38
  -2  -7  -5  174.85    9.89
  -2  -7  -6  106.44   12.74
  -2  -7  -6  122.98    7.75
   2  -7   6  132.62    8.06
  -2   7  -6  127.24   14.15
   2  -7   6  127.83   14.19
  -2  -7  -6  126.71    8.06
  -2   7  -7  105.23   12.45
  -2  -7  -7   70.14   11.33
  -2  -7  -7   78.17   10.86
  -2  -7  -8   64.55    9.80
  -2   7  -8   66.62    4.77
  -2   7  -8   65.31   10.02
  -2  -7  -9   62.51    4.92
  -2   7  -9   65.01    4.71
  -2  -7  -9   48.99    8.57
  -2   7  -9   53.26    4.61
   2  -7   9   63.47    4.95
  -2   7  -9   62.19    9.58
  -2   7 -10   38.36    3.55
  -2   7 -10   31.48    3.41
  -2  -7 -10   43.32    4.18
   2  -7  10   31.60    3.39
  -2   7 -11   26.68    3.02
  -2   7 -11   21.62    2.85
  -2  -7 -11   31.05    3.55
   2  -7  11   21.03    2.73
  -2   7 -12   59.72    4.54
  -2  -7 -12   57.92    4.78
  -2   7 -12   57.55    4.33
  -2   7 -13   99.25    6.05
  -2  -7 -13  106.07    6.40
  -2   7 -13  100.83    6.03
  -2   7 -14   21.86    2.65
  -2  -7 -14   22.97    2.78
  -2   7 -14   23.74    2.74
  -2  -7 -15   58.16    4.18
  -2   7 -15   66.55    4.32
  -2   7 -15   65.62    4.33
  -2  -7 -15   59.05    4.51
  -2   7 -16    5.85    1.64
  -2  -7 -16    4.70    1.80
  -2  -7 -16    4.50    1.39
  -2   7 -16    4.20    1.34
  -2  -7 -17   43.23    3.37
  -2   7 -17   42.89    3.14
  -2   7 -17   40.94    3.05
  -2   7 -18    4.29    1.15
  -2  -7 -18    2.95    1.20
  -2   7 -18    5.49    1.25
  -2  -7 -19   20.97    1.89
  -2   7 -19   22.84    1.80
   2  -8 -15    9.13    1.48
   2   8 -15   15.22    1.44
   2   8 -14    7.13    1.19
   2  -8 -14   10.36    1.53
   2   8 -14    9.91    1.41
   2  -8 -13   21.77    2.31
   2   8 -13   23.20    2.13
   2   8 -13   23.28    2.22
  -2   8  13   15.47    1.63
   2  -8 -12   20.73    2.49
   2   8 -12   21.07    2.27
  -2   8  12   19.24    1.96
   2   8 -12   20.73    2.14
   2  -8 -11   11.54    1.86
   2   8 -11   18.05    2.05
   2  -8 -11   13.62    2.36
  -2   8  11   11.88    1.76
   2   8 -11   15.51    2.16
  -2  -8  10    0.51    1.12
   2  -8 -10    2.18    1.37
   2   8 -10    3.54    1.35
   2  -8 -10    3.00    1.79
  -2   8  10    1.51    1.26
   2   8 -10    2.40    1.36
   2  -8  -9   12.93    2.11
  -2  -8   9   11.90    2.02
   2   8  -9   16.77    2.19
   2  -8  -9   11.71    1.96
   2  -8  -9   16.11    2.64
   2   8  -9   16.69    2.39
  -2   8   9   17.30    2.21
  -2  -8   8   25.85    2.90
   2  -8  -8   30.24    3.03
   2   8  -8   28.36    2.80
   2  -8  -8   24.19    2.67
   2  -8  -8   27.46    3.28
   2   8  -8   30.52    3.20
  -2   8   8   28.96    2.98
   2  -8  -7   80.25    5.20
  -2  -8   7   67.45    4.81
   2  -8  -7   82.86    5.57
   2   8  -7   70.59    4.68
   2  -8  -7   60.61    4.28
  -2   8   7   81.27    5.02
   2  -8  -6   13.42    2.82
   2   8  -6   12.58    2.11
  -2  -8   6   15.51    2.70
   2  -8  -6   16.91    2.77
  -2   8   6   15.42    2.38
  -2  -8   5  110.00    7.00
   2  -8  -5  131.15    7.38
  -2   8   5  121.23    6.84
   2  -8  -5  117.15    7.20
  -2  -8   4   23.29    3.32
   2  -8  -4   28.39    3.61
   2  -8  -4   24.53    3.32
  -2   8   4   26.60    3.05
  -2  -8   3  108.17    7.05
   2  -8  -3  119.45    7.33
   2  -8  -3  108.01    6.94
  -2   8   3  115.47    6.70
   2  -8  -2   34.40    4.14
  -2  -8   2   34.35    3.92
   2  -8  -2   36.94    3.79
   2   8  -2   35.82    3.65
  -2   8   2   33.57    3.41
  -2  -8   1   60.58    4.97
   2  -8  -1   50.92    4.92
  -2  -8   1   47.09    4.14
   2  -8  -1   50.20    4.38
  -2   8   1   55.33    4.31
   2   8  -1   57.63    4.56
  -2  -8   0   54.55    4.86
   2  -8   0   58.98    5.05
  -2  -8   0   49.26    4.24
   2  -8   0   45.09    4.05
  -2   8   0   54.13    4.38
   2   8   0   50.38    4.34
  -2  -8  -1   60.25    5.11
   2  -8   1   56.89    5.13
   2   8   1   64.65    4.91
  -2  -8  -1   55.99    4.72
   2  -8   1   52.94    4.30
   2   8   2   22.41    3.12
  -2  -8  -2   25.80    3.43
   2  -8   2   20.04    3.35
   2  -8   2   16.80    2.39
  -2  -8  -2   24.54    3.18
  -2  -8  -3  144.81    8.66
   2  -8   3  172.94    9.22
   2   8   3  162.39    8.74
  -2  -8  -3  158.30    8.72
  -2  -8  -4   34.41    3.74
   2  -8   4   36.10    3.97
  -2  -8  -4   27.37    3.48
   2   8   4   24.99    3.36
   2   8   5  149.57    8.12
  -2  -8  -5  141.08    8.17
   2  -8   5  141.77    8.15
  -2  -8  -5  143.27    8.09
   2   8   6   28.46    3.33
  -2  -8  -6   34.67    3.74
  -2  -8  -6   28.96    3.40
   2  -8   6   39.78    3.83
   2   8   7   86.29    5.70
  -2   8  -7   82.27    5.33
  -2  -8  -7   93.30    6.02
   2  -8   7   86.40    5.61
  -2  -8  -7   85.42    5.57
   2   8   8   38.20    3.65
  -2   8  -8   45.56    3.61
  -2  -8  -8   34.40    3.19
  -2  -8  -8   39.58    3.80
   2  -8   8   36.81    3.44
  -2  -8  -8   37.89    3.40
  -2   8  -9   48.07    3.72
   2   8   9   47.85    3.97
   2  -8   9   53.68    3.79
  -2  -8  -9   51.20    3.65
  -2  -8  -9   45.02    3.64
  -2  -8  -9   52.18    4.28
  -2  -8 -10    2.30    1.69
  -2  -8 -10    0.53    1.44
   2  -8  10    2.78    1.34
   2   8  10    2.47    1.57
  -2   8 -10    3.06    1.48
  -2   8 -11   65.97    4.12
   2   8  11   69.00    4.36
  -2  -8 -11   53.99    3.94
  -2   8 -11   53.94    3.49
  -2  -8 -11   72.06    4.55
   2   8  12   36.51    3.06
  -2   8 -12   38.52    2.88
  -2  -8 -12   34.85    2.89
  -2   8 -12   32.56    2.46
  -2  -8 -12   42.07    3.24
   2   8  13   93.02    5.05
  -2  -8 -13   88.38    4.78
  -2   8 -13   82.34    4.35
  -2   8 -14   21.32    2.02
   2   8  14   21.05    2.05
  -2  -8 -14   15.70    1.80
  -2   8 -15   76.51    3.86
   2   8  15   70.69    3.75
   2  -9  -9   30.50    2.35
   2   9  -9   31.43    2.18
   2  -9  -8   10.73    1.59
   2   9  -8   11.82    1.45
  -2  -9   7   32.88    2.37
   2  -9  -7   36.88    2.81
   2   9  -6    8.32    1.45
   2  -9  -6    9.10    1.64
   2  -9  -6   10.35    1.50
  -2  -9   6    7.89    1.43
   2   9  -5   40.81    3.02
   2  -9  -5   45.27    3.10
  -2  -9   5   38.79    3.01
   2  -9  -5   38.72    3.01
   2  -9  -4    2.40    1.28
   2  -9  -4    2.49    1.38
  -2  -9   4    3.70    1.47
  -2  -9   3   24.33    2.51
   2  -9  -3   27.60    2.70
  -2  -9   2   -0.78    1.43
   2  -9  -2    1.49    1.52
   2  -9  -2   -0.49    1.12
  -2  -9   1   37.16    3.16
   2  -9  -1   38.15    3.29
  -2  -9   0    7.14    1.83
   2  -9   0    7.49    1.95
  -2  -9  -1   23.86    2.71
   2  -9   1   25.98    2.81
  -2  -9  -2    2.72    1.50
   2  -9   2    0.55    1.57
   2  -9   3   44.64    3.38
  -2  -9  -3   40.78    3.15
   2   9   3   38.35    3.01
  -2   9  -3   33.50    2.68
   2  -9   4    1.70    1.40
  -2  -9  -4    0.91    1.25
   2   9   4    2.96    1.31
  -2   9  -4    2.61    1.05
   2  -9   5   28.87    2.53
  -2  -9  -5   26.19    2.37
   2   9   5   29.48    2.53
  -2   9  -5   24.54    2.16
   2  -9   6   16.11    1.87
  -2  -9  -6   12.46    1.61
   2   9   6   12.68    1.76
  -2   9  -6   10.82    1.43
   2  -9   7   19.49    1.78
  -2   9  -7   21.62    1.80
   2   9   7   19.51    1.97
   2   9   8    3.23    1.09
  -2   9  -8    4.76    0.93
   2   9   9   10.52    1.29
   3   0 -28   -0.07    0.65
   3   0 -27  166.25    7.50
   3   0 -26    0.80    1.20
   3   0 -25  218.58   10.24
   3   0 -24    1.49    1.66
   3   0 -23  573.89   23.43
   3   0 -22    2.49    3.30
   3   0 -22   -0.93    2.73
   3   0 -21  262.31   19.81
   3   0 -21  263.07   20.51
   3   0 -20    1.95    3.04
   3   0 -20    0.91    1.34
   3   0 -20   -1.78    2.60
   3   0 -20    0.19    1.41
   3   0 -19 1721.98   75.82
   3   0 -19 1745.00   63.55
   3   0 -19 1771.53   75.32
   3   0 -19 1736.72   63.71
   3   0 -18    0.92    2.87
   3   0 -18   -0.19    1.54
   3   0 -17  562.55   31.42
   3   0 -17  517.97   21.34
   3   0 -16   -0.81    3.09
   3   0 -16    0.53    1.37
   3   0 -15  880.93   42.33
   3   0 -15  869.63   33.08
   3   0 -14   -2.04    2.49
   3   0 -14   -0.46    1.38
   3   0 -13 2267.69   80.99
   3   0 -12   -0.13    1.06
   3   0 -12    2.21    2.44
   3   0 -12    0.62    1.41
   3   0 -11 2150.95   86.51
   3   0 -11 2313.87   83.10
   3   0 -10   -0.44    2.15
   3   0 -10    0.23    1.50
   3   0  -9 7931.12  288.18
   3   0  -9 8236.07  284.88
  -3   0   8    0.57    1.23
   3   0  -8   -0.16    1.21
   3   0  -8   -0.33    1.59
  -3   0   7 2030.72   69.11
   3   0  -7 1857.57   71.15
   3   0  -7 1858.21   68.24
  -3   0   6    0.47    1.36
   3   0  -6    0.16    0.79
   3   0  -6    0.24    1.66
   3   0  -5 3511.70  127.68
  -3   0   5 3660.39  127.20
  -3   0   4    1.35    1.61
   3   0  -4    0.32    1.36
  -3   0   3 4808.83  169.43
  -3   0   2   -0.53    1.82
  -3   0   1 3354.88  116.43
  -3   0   1 3222.37  117.23
  -3   0   0    0.12    1.16
  -3   0   0    0.13    1.12
  -3   0  -1 3304.54  113.70
  -3   0  -1 3117.97  113.43
  -3   0  -2    0.61    0.95
  -3   0  -2    0.38    1.65
  -3   0  -2    1.47    1.73
  -3   0  -3 5078.14  174.68
  -3   0  -3 5147.60  172.96
  -3   0  -3 4825.94  171.30
  -3   0  -3 4953.90  173.80
  -3   0  -4    0.30    0.68
  -3   0  -4   -0.34    1.33
  -3   0  -4   -0.53    1.46
  -3   0  -4    0.18    1.73
  -3   0  -5 1436.17   52.47
  -3   0  -5 1477.63   53.90
  -3   0  -5 1360.14   52.66
  -3   0  -5 1381.80   49.83
  -3   0  -5 1416.74   52.19
  -3   0  -5 1372.02   51.43
  -3   0  -6    1.25    1.43
  -3   0  -6    1.39    2.08
  -3   0  -6   -0.11    0.92
  -3   0  -6    0.35    1.91
  -3   0  -6    1.26    1.64
  -3   0  -6   -0.17    1.57
  -3   0  -7 2193.54   82.02
  -3   0  -7 2291.09   83.93
  -3   0  -7 2209.13   82.48
  -3   0  -7 2222.59   79.45
  -3   0  -7 2292.74   82.30
  -3   0  -7 2192.49   79.79
  -3   0  -8   -0.31    1.87
  -3   0  -8   -0.33    1.14
  -3   0  -8   -0.88    2.42
  -3   0  -8   -0.34    2.00
  -3   0  -8   -0.34    2.12
  -3   0  -8   -0.15    1.27
  -3   0  -9 6475.53  233.28
  -3   0  -9 6547.17  230.11
  -3   0  -9 6611.86  233.73
  -3   0  -9 6586.94  235.23
  -3   0 -10    0.23    1.54
  -3   0 -10   -1.34    2.37
  -3   0 -10   -0.42    2.22
  -3   0 -10   -0.54    2.69
  -3   0 -11 2377.25   91.00
  -3   0 -11 2363.90   87.57
  -3   0 -11 2442.54   93.34
  -3   0 -11 2439.71   91.96
  -3   0 -12    0.93    1.02
  -3   0 -12    0.94    1.21
  -3   0 -12    1.00    1.35
  -3   0 -12   -0.50    2.53
  -3   0 -12   -0.37    1.44
  -3   0 -12    0.78    1.47
  -3   0 -13 1943.62   68.25
  -3   0 -13 1853.81   68.17
  -3   0 -13 1879.56   68.28
  -3   0 -13 1915.52   68.32
  -3   0 -13 2006.45   79.01
  -3   0 -13 1859.74   76.50
  -3   0 -13 1888.19   68.23
  -3   0 -13 1907.79   68.76
  -3   0 -14   -2.39    3.40
  -3   0 -14   -0.58    2.01
  -3   0 -14    0.76    1.48
  -3   0 -14    1.33    1.34
  -3   0 -14   -0.79    1.30
  -3   0 -14    0.32    1.27
  -3   0 -14    0.73    1.53
  -3   0 -14    0.70    2.55
  -3   0 -14    1.95    1.89
  -3   0 -15 1297.26   49.34
  -3   0 -15 1320.18   58.58
  -3   0 -15 1309.61   48.81
  -3   0 -15 1339.74   48.91
  -3   0 -15 1288.92   55.83
  -3   0 -15 1341.76   48.65
  -3   0 -15 1326.31   60.44
  -3   0 -15 1341.48   48.83
  -3   0 -16   -0.83    2.75
  -3   0 -16   -0.91    1.45
  -3   0 -16    0.35    1.32
  -3   0 -16    1.84    3.22
  -3   0 -16   -0.64    2.92
  -3   0 -16    1.47    1.36
  -3   0 -16   -0.32    1.31
  -3   0 -16   -0.50    1.42
  -3   0 -17  746.86   29.00
  -3   0 -17  762.80   40.57
  -3   0 -17  677.26   38.06
  -3   0 -17  716.78   28.88
  -3   0 -17  767.47   28.84
  -3   0 -17  734.41   28.86
  -3   0 -18   -0.20    1.56
  -3   0 -18    1.03    1.43
  -3   0 -18   -0.56    1.49
  -3   0 -18   -1.02    4.21
  -3   0 -18    0.59    1.64
  -3   0 -18   -2.84    3.62
  -3   0 -19 2708.12  109.11
  -3   0 -19 2517.79  107.20
  -3   0 -19 2579.09   94.39
  -3   0 -19 2652.77   94.56
  -3   0 -19 2635.40   94.24
  -3   0 -19 2636.96   94.46
  -3   0 -20    0.21    1.43
  -3   0 -20   -0.20    1.58
  -3   0 -20   -1.01    3.71
  -3   0 -20    0.20    1.58
  -3   0 -20    0.91    1.87
  -3   0 -21  430.75   18.20
  -3   0 -21  433.42   18.45
  -3   0 -21  379.90   27.35
  -3   0 -21  439.18   18.64
  -3   0 -22    0.98    4.06
  -3   0 -23  524.38   21.19
  -3   0 -23  538.61   21.30
  -3   0 -23  506.93   20.96
  -3   0 -24   -0.29    1.32
  -3   0 -24   -0.61    1.28
  -3   0 -24    1.74    1.30
  -3   0 -25  212.12    9.52
  -3   0 -25  210.59    9.56
  -3   0 -25  241.59   10.49
  -3   0 -26   -0.27    1.17
  -3   0 -26   -0.53    0.79
  -3   0 -27  181.45    8.08
  -3   0 -28   -0.40    0.67
   3  -1 -28   14.78    1.40
   3   1 -27    4.62    1.22
   3  -1 -27    3.71    1.16
   3  -1 -26   65.19    4.21
   3   1 -26   68.25    4.27
   3   1 -25    3.11    1.60
   3  -1 -25    1.73    1.43
   3   1 -25    1.28    0.88
   3  -1 -24   58.57    4.31
   3   1 -24   54.84    4.23
   3   1 -23    0.82    1.39
   3  -1 -23    1.64    1.82
   3   1 -22   39.36    7.86
   3  -1 -22   32.99    7.49
   3  -1 -22   48.11    7.97
   3   1 -22   47.82    7.44
   3   1 -22   38.93    3.66
   3   1 -21   23.39    6.40
   3  -1 -21   15.36    5.45
   3   1 -21   15.87    2.63
   3  -1 -21   24.92    6.25
   3   1 -21   26.26    5.95
   3  -1 -21   19.10    2.77
   3  -1 -21   23.80    3.28
   3  -1 -20  110.23    7.17
   3  -1 -20  122.57    7.03
   3  -1 -20   93.77   11.81
   3  -1 -20   98.25   12.48
   3   1 -20  120.14   13.44
   3  -1 -19   70.74    5.53
   3  -1 -19   64.17    5.02
   3  -1 -19   69.97   10.01
   3  -1 -19   86.66   11.40
   3   1 -19   76.69   10.50
   3  -1 -18  179.75    9.89
   3  -1 -18  184.60   16.62
   3   1 -18  183.68   16.57
   3   1 -18  179.06    9.29
   3  -1 -18  200.47    9.79
   3  -1 -18  188.03   16.35
   3  -1 -17    3.31    1.89
   3  -1 -17    4.25    3.39
   3   1 -17    4.50    1.69
   3   1 -17   10.66    5.00
   3  -1 -17    1.77    3.53
   3  -1 -16   95.18    5.87
   3   1 -16   91.38    5.59
   3  -1 -16   83.65   10.20
   3   1 -16   83.47    5.13
   3  -1 -16   90.23   10.55
   3   1 -16   88.06   10.66
   3  -1 -15   15.04    4.42
   3  -1 -15   14.54    4.58
   3   1 -15   13.83    4.82
  -3   1  15   12.28    1.72
   3   1 -15   14.73    1.97
   3  -1 -15   15.47    2.32
   3   1 -15   17.81    2.38
   3  -1 -14  304.19   13.19
   3   1 -14  293.56   12.60
   3  -1 -14  297.01   19.64
   3   1 -14  326.53   20.22
  -3   1  14  296.59   12.25
   3  -1 -14  295.53   12.67
   3  -1 -13   56.72    3.88
   3   1 -13   71.60    6.83
  -3   1  13   57.55    3.56
   3   1 -13   67.17    8.13
   3  -1 -13   52.90    4.07
   3   1 -13   54.21    3.76
   3  -1 -12  205.34   14.80
   3  -1 -12  229.90   10.19
   3   1 -12  221.14   13.10
   3   1 -11   19.32    3.41
   3  -1 -11   13.19    3.54
   3  -1 -11   16.65    2.17
   3   1 -11   15.16    4.08
  -3  -1  10  763.35   27.70
   3   1 -10  666.11   29.64
   3  -1 -10  673.60   31.90
   3   1 -10  753.34   32.84
  -3  -1   9   76.83    5.02
   3   1  -9   73.03    7.16
   3  -1  -9   80.84    7.24
   3   1  -9   69.78    5.62
  -3  -1   8   66.19    4.90
  -3  -1   8   65.58    4.84
   3   1  -8   56.91    6.04
   3  -1  -8   59.82    5.85
   3   1  -8   71.72    5.22
  -3  -1   7  246.19   12.13
  -3  -1   7  238.02   11.89
   3  -1  -7  246.43   13.18
  -3  -1   6  552.44   21.81
  -3  -1   6  534.66   21.47
   3  -1  -6  481.06   21.50
   3   1  -6  496.95   20.92
  -3  -1   5   51.82    4.51
  -3  -1   5   51.45    4.72
   3  -1  -5   57.38    4.33
  -3  -1   4  267.31   12.64
   3  -1  -4  258.40   11.39
  -3  -1   4  265.32   12.87
   3  -1  -3 1652.51   56.30
  -3  -1   3 1740.23   58.97
  -3  -1   2  662.07   24.08
  -3   1   2  650.24   23.98
  -3  -1   2  624.04   26.64
  -3  -1   1 1232.98   44.04
  -3  -1   1 1194.78   46.02
  -3   1   1 1208.95   43.95
  -3   1   0    2.01    1.31
  -3  -1   0    1.57    1.33
   3  -1   0    1.12    1.08
  -3  -1  -1  253.95   11.91
  -3   1  -1  278.74   12.31
  -3  -1  -1  280.48   12.16
  -3  -1  -1  293.19   12.73
   3  -1   1  243.70   10.52
  -3   1  -1  285.36   10.48
  -3  -1  -2   99.39    6.78
  -3   1  -2  102.88    6.36
  -3  -1  -2  112.99    6.91
  -3   1  -2  135.99    6.91
  -3   1  -2  110.32    4.99
  -3   1  -2  114.34    6.37
   3  -1   2   81.29    3.76
  -3  -1  -2   98.52    5.77
  -3  -1  -2  107.16    5.93
  -3   1  -3 1331.63   47.65
  -3  -1  -3 1306.86   46.82
  -3  -1  -3 1244.31   46.96
  -3   1  -3 1255.72   47.59
  -3  -1  -3 1286.61   48.29
  -3   1  -3 1203.84   46.23
  -3  -1  -3 1271.19   48.30
  -3   1  -3 1332.92   48.16
  -3  -1  -4   61.43    4.37
  -3  -1  -4   56.51    4.43
  -3   1  -4   55.81    4.75
  -3  -1  -4   51.69    5.02
  -3   1  -4   57.81    4.80
  -3  -1  -4   59.58    5.84
  -3  -1  -4   66.19    5.64
  -3   1  -4   69.89    5.62
  -3   1  -4   56.49    4.28
  -3  -1  -5    3.83    2.20
  -3  -1  -5    7.46    2.07
  -3   1  -5    8.21    2.27
  -3   1  -5    4.78    1.83
  -3  -1  -5    5.30    2.65
  -3   1  -5    5.21    2.00
  -3  -1  -5    3.69    1.98
  -3   1  -5    6.89    2.55
  -3  -1  -5    7.86    1.88
  -3  -1  -5    3.77    2.14
  -3  -1  -6   79.62    5.96
  -3   1  -6   87.09    6.37
  -3  -1  -6   86.92    6.12
  -3  -1  -6   64.71    5.61
  -3   1  -6   88.33    6.19
  -3  -1  -6   76.99    6.55
  -3   1  -6   72.89    6.01
  -3  -1  -6   73.11    5.27
  -3  -1  -6   71.88    7.32
  -3   1  -6   88.08    7.09
  -3  -1  -7  626.17   25.68
  -3  -1  -7  620.89   26.10
  -3   1  -7  633.10   26.74
  -3  -1  -7  591.12   25.30
  -3  -1  -7  645.96   27.54
  -3   1  -7  606.26   26.46
  -3  -1  -7  665.31   25.49
  -3   1  -7  652.15   26.59
  -3  -1  -7  641.60   29.27
  -3  -1  -7  596.81   27.85
  -3   1  -7  595.35   27.69
  -3  -1  -8   15.40    2.77
  -3   1  -8   11.51    3.19
  -3  -1  -8   11.38    2.73
  -3  -1  -8   15.38    2.66
  -3  -1  -8   13.35    3.87
  -3  -1  -8   11.80    3.91
  -3   1  -8   17.39    3.31
  -3  -1  -8   13.51    2.55
  -3  -1  -8   12.80    3.32
  -3   1  -8   11.30    3.49
  -3   1  -8   20.86    3.69
  -3  -1  -9   62.58    7.60
  -3  -1  -9   60.06    6.50
  -3   1  -9   63.18    7.20
  -3  -1  -9   64.41    6.93
  -3   1  -9   59.20    6.18
  -3  -1  -9   61.62    4.71
  -3  -1  -9   59.64    5.29
  -3   1  -9   54.98    5.77
  -3  -1 -10   74.90    6.02
  -3   1 -10   76.73    6.82
  -3  -1 -10   72.32    7.89
  -3   1 -10  107.38    8.38
  -3  -1 -10   74.72    8.91
  -3  -1 -10   89.10    8.40
  -3   1 -10  117.47    9.82
  -3   1 -11   44.89    3.59
  -3   1 -11   39.19    5.50
  -3  -1 -11   40.26    6.94
  -3  -1 -11   43.47    6.29
  -3  -1 -11   51.75    5.26
  -3   1 -11   52.96    5.88
  -3   1 -11   44.68    3.30
  -3   1 -11   49.51    3.39
  -3   1 -11   44.69    3.31
  -3   1 -11   47.48    3.35
  -3  -1 -12   57.97    3.92
  -3   1 -12   64.49    4.41
  -3   1 -12   62.29    4.16
  -3  -1 -12   65.44    6.27
  -3   1 -12   58.00    6.56
  -3  -1 -12   60.54    4.32
  -3   1 -12   60.52    4.07
  -3  -1 -12   60.58    3.93
  -3   1 -12   60.35    4.13
  -3   1 -12   66.32    4.30
  -3  -1 -13  109.37   11.86
  -3   1 -13  120.25   11.68
  -3   1 -13  128.46    6.81
  -3  -1 -13  121.89    6.40
  -3  -1 -13  123.44    6.73
  -3  -1 -13  117.74    6.33
  -3  -1 -13  129.71    6.54
  -3  -1 -13  114.25   11.12
  -3   1 -13  118.37   10.90
  -3  -1 -13  110.06   10.65
  -3   1 -13  128.92    6.67
  -3  -1 -13  117.18    6.42
  -3  -1 -13  116.24    6.13
  -3   1 -13  132.10    6.72
  -3   1 -13  126.11    6.63
  -3   1 -13  121.78    6.82
  -3  -1 -14   38.88    3.32
  -3  -1 -14   35.42    3.16
  -3   1 -14   34.56    6.23
  -3   1 -14   43.72    7.60
  -3  -1 -14   31.90    6.57
  -3   1 -14   38.35    3.61
  -3   1 -14   39.00    3.51
  -3  -1 -14   40.63    3.38
  -3   1 -14   36.86    3.38
  -3   1 -14   34.84    3.43
  -3  -1 -14   36.36    3.22
  -3  -1 -14   53.90    8.36
  -3  -1 -14   31.73    6.19
  -3  -1 -14   28.40    3.19
  -3   1 -14   41.44    3.82
  -3  -1 -15   27.95    3.05
  -3  -1 -15   26.78    2.82
  -3  -1 -15   23.60    2.70
  -3  -1 -15   26.72    5.99
  -3   1 -15   26.50    5.86
  -3   1 -15   24.47    2.88
  -3  -1 -15   25.97    2.81
  -3   1 -15   24.62    2.92
  -3  -1 -15   24.27    3.03
  -3  -1 -15   27.13    2.92
  -3   1 -15   25.06    2.90
  -3   1 -15   28.36    6.35
  -3  -1 -15   21.55    6.25
  -3  -1 -15   25.24    5.43
  -3   1 -15   27.31    3.33
  -3   1 -15   26.68    3.11
  -3   1 -16   52.21    4.34
  -3  -1 -16   54.25    4.20
  -3   1 -16   67.39    9.17
  -3  -1 -16   54.24    8.68
  -3   1 -16   48.12    4.20
  -3  -1 -16   56.50    4.28
  -3   1 -16   57.95    4.54
  -3   1 -16   67.30    9.57
  -3  -1 -16   52.26    7.85
  -3   1 -16   54.18    4.52
  -3  -1 -16   57.93    4.33
  -3  -1 -16   52.07    4.14
  -3  -1 -16   48.18    4.26
  -3  -1 -16   59.60    4.72
  -3   1 -17   26.25    3.22
  -3  -1 -17   30.19    3.20
  -3  -1 -17   28.12    6.78
  -3   1 -17   25.58    6.09
  -3   1 -17   29.41    3.31
  -3   1 -17   35.74    3.63
  -3  -1 -17   36.98    3.46
  -3  -1 -17   27.96    3.45
  -3   1 -17   28.87    3.38
  -3  -1 -17   25.54    3.08
  -3  -1 -17   20.45    5.45
  -3   1 -17   28.32    6.81
  -3  -1 -18   26.19    6.01
  -3   1 -18   38.93    8.16
  -3   1 -18   35.90    3.94
  -3   1 -18   34.87    3.73
  -3  -1 -18   34.20    3.51
  -3   1 -18   33.34    3.67
  -3  -1 -18   32.09    3.51
  -3  -1 -18   35.45    3.91
  -3   1 -18   31.58    3.61
  -3  -1 -18   38.95    3.61
  -3   1 -18   49.48    8.45
  -3  -1 -18   30.67    7.66
  -3  -1 -19  115.86    6.90
  -3   1 -19  108.69    6.54
  -3   1 -19  112.67    6.96
  -3  -1 -19  108.59   11.44
  -3   1 -19  115.73    7.06
  -3  -1 -19  101.24    6.50
  -3   1 -19  123.31   13.51
  -3  -1 -19  102.58   12.79
  -3   1 -19  128.69   14.10
  -3  -1 -19  114.85    7.23
  -3  -1 -19  101.77    6.55
  -3   1 -19  125.00    7.28
  -3   1 -20   26.67    6.59
  -3  -1 -20   14.58    6.13
  -3  -1 -20   17.46    2.62
  -3   1 -20   19.58    3.03
  -3  -1 -20   25.17    3.27
  -3   1 -20   23.32    3.11
  -3   1 -20   22.37    2.83
  -3  -1 -20   21.64    3.05
  -3   1 -20   32.49    7.26
  -3   1 -20   27.37    3.31
  -3   1 -21    3.12    1.66
  -3   1 -21    5.68    1.92
  -3   1 -21    2.03    4.35
  -3  -1 -21    3.23    1.72
  -3  -1 -21    2.06    3.22
  -3   1 -21    0.98    3.60
  -3   1 -21    4.85    1.97
  -3  -1 -21    3.51    1.60
  -3  -1 -21    4.44    1.98
  -3  -1 -22   14.54    2.49
  -3  -1 -22    8.30    2.20
  -3   1 -22    9.22    2.30
  -3   1 -22   14.22    5.03
  -3   1 -22   12.80    2.36
  -3  -1 -22   10.97    2.09
  -3  -1 -23    8.84    2.04
  -3  -1 -23    9.72    2.06
  -3   1 -23   13.40    2.32
  -3  -1 -23   11.08    2.37
  -3   1 -23    9.36    1.89
  -3   1 -23    8.26    1.94
  -3  -1 -24   21.51    2.85
  -3   1 -24   19.23    2.55
  -3   1 -24   17.05    2.34
  -3  -1 -24   20.82    2.51
  -3  -1 -25    4.19    1.52
  -3   1 -25    0.48    1.43
  -3   1 -25    4.43    1.39
  -3   1 -25    1.63    1.08
  -3  -1 -25    1.11    1.11
  -3  -1 -26   20.90    1.98
  -3   1 -26   23.22    2.22
  -3  -1 -26   26.93    2.50
  -3   1 -26   19.11    2.36
  -3  -1 -27    3.69    1.06
  -3   1 -27    1.37    1.01
   3   2 -27   37.61    2.42
   3  -2 -27   30.70    2.34
   3   2 -26   31.23    2.56
   3  -2 -26   30.31    2.57
   3   2 -25   82.40    4.60
   3  -2 -25   78.09    4.58
   3   2 -25   71.00    4.04
   3  -2 -24   37.39    3.50
   3   2 -24   33.75    3.03
   3  -2 -23  111.49    6.32
   3   2 -23  118.95    6.80
   3  -2 -23  127.69    7.19
   3  -2 -22   72.65    5.10
   3  -2 -22   83.42    5.77
   3   2 -22   83.66    5.60
   3  -2 -21  347.77   24.42
   3   2 -21  412.52   26.49
   3  -2 -20  108.69    7.07
   3  -2 -20  105.70   12.51
   3  -2 -20  108.43    6.73
   3   2 -20  108.68   12.95
   3   2 -19  236.42   19.37
   3  -2 -19  235.43   11.68
   3  -2 -19  223.41   18.59
   3  -2 -19  217.87   11.14
   3   2 -19  225.59   10.72
   3   2 -18  108.42   12.65
   3  -2 -18   80.79   11.13
   3  -2 -18  100.14    6.70
   3  -2 -18  101.25   11.90
   3  -2 -18   95.66    6.40
   3   2 -18   96.43    5.98
   3  -2 -17  284.92   12.95
   3   2 -17  281.67   21.12
   3  -2 -17  251.41   20.34
   3  -2 -17  289.43   13.50
   3  -2 -17  273.29   20.52
   3   2 -17  278.54   12.67
   3  -2 -17  275.28   13.15
   3   2 -17  291.81   12.91
   3  -2 -16  172.61    9.15
   3   2 -16  191.99   16.34
   3  -2 -16  190.04   16.46
   3  -2 -16  176.39    9.65
   3  -2 -16  182.23   16.20
   3  -2 -16  179.67    9.43
   3   2 -16  183.29    9.09
   3   2 -16  198.66    9.41
   3  -2 -15  578.52   23.34
   3  -2 -15  603.89   32.53
   3   2 -15  572.35   32.07
   3  -2 -15  559.88   31.70
   3  -2 -15  561.07   23.62
   3   2 -15  607.09   23.46
   3  -2 -15  594.97   23.65
   3  -2 -14   30.59    3.29
   3   2 -14   35.62    6.64
   3  -2 -14   27.12    3.05
   3   2 -14   26.28    3.00
   3   2 -14   31.61    2.95
   3  -2 -14   29.84    3.26
   3  -2 -14   19.69    4.98
   3   2 -14   33.87    3.20
   3  -2 -14   28.34    6.24
   3   2 -13  656.18   30.30
   3  -2 -13  650.10   24.89
   3   2 -13  622.78   24.76
   3   2 -13  636.79   32.77
   3  -2 -13  609.88   32.08
   3  -2 -13  613.02   24.94
   3   2 -13  644.25   24.55
   3  -2 -13  630.49   25.04
   3  -2 -13  678.91   33.15
   3   2 -12  322.87   17.78
   3  -2 -12  320.91   13.51
   3  -2 -12  300.97   19.34
   3   2 -12  299.11   13.29
   3   2 -12  304.38   19.48
   3  -2 -12  308.79   13.52
   3   2 -12  312.40   13.14
   3  -2 -12  326.66   13.65
  -3   2  12  320.20   12.99
   3   2 -11 1008.14   39.93
   3  -2 -11  964.58   41.80
   3  -2 -11  921.60   34.80
   3  -2 -11  932.74   42.10
  -3   2  11  886.00   34.22
   3   2 -11  931.23   34.67
   3   2 -11  944.01   34.40
   3  -2 -11  897.62   34.79
   3  -2 -11 1000.06   35.13
  -3  -2  10   12.71    2.60
   3  -2 -10   11.63    1.96
  -3  -2  10   12.97    2.67
   3  -2 -10   14.70    3.57
   3   2 -10    9.58    2.75
   3  -2 -10   14.63    2.19
   3  -2  -9  314.88   15.17
  -3  -2   9  278.95   14.96
   3  -2  -9  340.83   18.51
  -3  -2   9  282.81   15.13
   3  -2  -9  302.16   15.08
   3   2  -9  357.23   17.06
   3  -2  -9  341.27   17.61
   3  -2  -8  262.45   13.52
   3  -2  -8  281.38   15.95
   3  -2  -8  265.21   13.64
  -3  -2   8  271.54   14.23
   3   2  -8  247.35   14.21
   3  -2  -8  266.39   14.66
   3  -2  -7  418.34   18.67
   3  -2  -7  411.77   19.20
  -3  -2   7  351.38   18.89
   3  -2  -7  416.89   20.61
  -3  -2   6  198.47   11.98
   3  -2  -6  224.84   12.90
  -3  -2   5 1047.56   42.76
   3  -2  -5 1079.47   42.58
   3  -2  -4  127.47    8.37
  -3  -2   3 1320.02   47.67
   3  -2  -3 1399.99   51.01
   3  -2  -2   77.23    5.56
  -3  -2   2   75.80    4.63
   3  -2  -1 2425.14   86.72
  -3  -2   1 2402.41   87.87
  -3   2   1 2384.06   86.20
   3  -2   0  445.68   18.66
  -3  -2   0  449.70   19.90
  -3   2   0  468.17   18.82
  -3   2  -1 1586.18   56.81
   3  -2   1 1487.26   54.77
  -3  -2  -1 1531.17   56.57
  -3   2  -1 1509.80   55.44
  -3  -2  -1 1468.17   54.51
   3  -2   2   10.17    1.79
  -3  -2  -2    6.90    2.23
  -3   2  -2    8.61    2.08
  -3  -2  -2    8.90    1.68
  -3   2  -2   11.60    2.75
  -3   2  -3 2121.75   74.36
  -3   2  -3 2045.98   72.59
   3  -2   3 1942.77   70.81
  -3  -2  -3 2004.11   73.20
  -3  -2  -3 1923.91   71.22
  -3   2  -4   37.92    4.74
  -3   2  -4   33.67    3.77
  -3  -2  -4   33.08    3.18
  -3  -2  -4   40.94    4.22
  -3  -2  -5 1546.93   59.46
  -3  -2  -5 1729.97   61.44
  -3   2  -5 1585.54   60.92
  -3   2  -5 1619.67   60.92
  -3   2  -5 1740.96   62.92
  -3  -2  -5 1610.04   62.52
  -3  -2  -6  323.36   16.49
  -3   2  -6  329.19   15.93
  -3  -2  -6  327.79   15.90
  -3  -2  -6  304.51   14.63
  -3   2  -6  329.40   17.16
  -3   2  -6  341.08   16.08
  -3   2  -7 1486.39   57.82
   3  -2   7 1606.13   57.42
  -3  -2  -7 1557.73   57.68
  -3   2  -7 1479.31   57.69
  -3   2  -7 1500.98   57.43
  -3   2  -7 1528.63   59.49
  -3  -2  -7 1349.52   58.05
  -3  -2  -8  288.93   15.05
   3  -2   8  299.75   14.55
  -3   2  -8  282.41   14.94
  -3  -2  -8  288.06   15.17
   3  -2   8  273.69   14.20
  -3   2  -8  295.80   15.73
  -3   2  -8  293.36   16.91
   3  -2   9  967.69   38.14
  -3  -2  -9  881.07   38.75
  -3  -2  -9 1030.62   39.97
  -3   2  -9  969.52   39.35
  -3  -2  -9  912.68   38.49
   3  -2   9 1023.41   38.36
  -3   2  -9  969.00   42.12
  -3   2  -9  950.32   40.36
  -3   2 -10   40.10    4.98
  -3  -2 -10   45.56    5.37
  -3  -2 -10   45.83    3.24
  -3   2 -10   46.42    5.85
  -3   2 -10   45.93    3.32
  -3  -2 -10   44.29    3.32
  -3  -2 -10   37.59    3.44
   3  -2  10   39.43    4.34
   3  -2  10   51.90    4.72
  -3   2 -10   43.51    3.32
  -3   2 -10   42.61    3.29
  -3   2 -10   45.76    3.33
  -3   2 -10   49.45    3.43
  -3   2 -11 2415.01   87.60
  -3  -2 -11 2522.47   87.74
  -3  -2 -11 2381.76   88.14
  -3   2 -11 2407.62   92.34
  -3  -2 -11 2615.63   93.46
  -3   2 -11 2482.84   87.88
  -3   2 -11 2539.92   87.96
  -3   2 -11 2378.12   87.72
  -3   2 -11 2452.62   87.75
  -3  -2 -11 2522.68   87.69
  -3  -2 -12  136.17    7.16
  -3  -2 -12  154.75   13.22
  -3   2 -12  184.57   14.23
  -3   2 -12  142.93    7.56
  -3  -2 -12  153.38    7.62
  -3   2 -12  166.71   12.66
  -3  -2 -12  140.90   13.14
  -3   2 -12  162.32    7.85
  -3  -2 -12  144.93    7.45
  -3   2 -12  150.90    7.62
  -3   2 -12  160.76    7.90
  -3   2 -12  158.74    7.83
  -3  -2 -12  150.74    8.10
  -3   2 -13 1135.30   40.54
  -3   2 -13 1066.98   40.11
  -3   2 -13 1117.75   50.05
  -3  -2 -13 1057.03   49.10
  -3   2 -13 1115.32   40.38
  -3  -2 -13 1088.88   40.18
  -3   2 -13 1047.23   47.75
  -3  -2 -13  987.34   49.03
  -3  -2 -13 1020.15   39.62
  -3   2 -13 1080.48   40.24
  -3  -2 -13 1102.07   40.05
  -3  -2 -13 1112.44   46.13
  -3  -2 -13 1058.68   40.68
  -3  -2 -14   14.96    2.11
  -3   2 -14   11.26    2.19
  -3  -2 -14   16.24    2.34
  -3   2 -14   14.80    2.65
  -3   2 -14   17.79    2.65
  -3   2 -14   18.79    5.01
  -3   2 -14   10.16    3.89
  -3   2 -14   18.13    2.54
  -3   2 -14   15.62    2.46
  -3  -2 -14   13.97    4.80
  -3  -2 -14   17.20    4.00
  -3  -2 -14   16.49    2.40
  -3  -2 -14   13.64    2.60
  -3  -2 -15  773.35   35.93
  -3  -2 -15  797.60   39.52
  -3   2 -15  776.07   29.88
  -3  -2 -15  769.83   29.45
  -3  -2 -15  739.29   30.07
  -3  -2 -15  809.16   29.86
  -3   2 -15  756.65   30.17
  -3   2 -15  752.61   29.70
  -3   2 -15  776.82   30.05
  -3  -2 -15  722.26   29.08
  -3   2 -15  768.73   29.88
  -3   2 -15  766.45   39.99
  -3   2 -15  764.00   38.48
  -3  -2 -15  791.04   30.21
  -3   2 -16  183.28    9.48
  -3  -2 -16  174.21    8.73
  -3  -2 -16  171.18    8.89
  -3   2 -16  185.81    9.46
  -3  -2 -16  173.80    9.19
  -3  -2 -16  161.97   15.06
  -3  -2 -16  173.84    9.44
  -3   2 -16  182.69    9.40
  -3   2 -16  182.27    9.70
  -3   2 -16  193.23   16.87
  -3  -2 -16  175.09    9.59
  -3   2 -16  193.06   16.02
  -3   2 -17  537.86   22.77
  -3   2 -17  561.32   22.73
  -3  -2 -17  546.35   22.49
  -3  -2 -17  521.79   30.89
  -3  -2 -17  545.87   22.72
  -3   2 -17  541.60   22.64
  -3   2 -17  561.35   23.07
  -3   2 -17  555.00   33.34
  -3  -2 -17  537.50   22.85
  -3   2 -17  599.91   32.66
  -3   2 -18   41.46    4.18
  -3  -2 -18   34.24    3.79
  -3   2 -18   33.61    7.35
  -3  -2 -18   46.60    4.31
  -3   2 -18   42.98    4.11
  -3   2 -18   42.72    4.28
  -3   2 -18   45.18    8.64
  -3  -2 -18   42.01    7.80
  -3  -2 -18   42.38    4.26
  -3   2 -18   39.58    3.99
  -3   2 -19  457.18   29.99
  -3  -2 -19  459.02   19.20
  -3   2 -19  469.42   19.41
  -3  -2 -19  435.73   19.28
  -3  -2 -19  434.41   19.08
  -3  -2 -19  441.15   27.35
  -3   2 -19  470.66   28.91
  -3   2 -19  429.42   19.44
  -3   2 -19  471.30   19.52
  -3   2 -19  431.57   19.32
  -3   2 -20   64.41   10.22
  -3   2 -20   66.34    5.37
  -3  -2 -20   65.63    5.23
  -3  -2 -20   68.39    9.38
  -3  -2 -20   64.45    5.02
  -3   2 -20   66.34    5.24
  -3  -2 -20   61.21    4.99
  -3   2 -20   70.01    5.34
  -3   2 -20   81.46   10.67
  -3  -2 -20   70.35    5.38
  -3   2 -20   71.20    5.40
  -3   2 -21  415.19   26.72
  -3   2 -21  396.99   27.31
  -3   2 -22   67.45    4.99
  -3  -2 -22   68.28    5.02
  -3   2 -22   68.63    5.03
  -3  -2 -22   62.35    4.76
  -3   2 -22   66.37    5.11
  -3   2 -23  318.96   13.91
  -3  -2 -23  310.72   13.79
  -3   2 -23  338.69   14.31
  -3  -2 -23  299.07   13.84
  -3  -2 -24   30.88    2.97
  -3   2 -24   31.27    2.85
  -3   2 -24   30.96    2.90
  -3  -2 -24   28.55    2.80
  -3   2 -24   29.59    3.08
  -3   2 -25  158.15    7.32
  -3   2 -25  179.96    8.06
  -3  -2 -25  156.38    7.71
  -3   2 -25  169.11    8.00
  -3  -2 -25  163.94    7.67
  -3   2 -26    9.11    1.48
  -3  -2 -26    7.16    1.26
  -3   2 -26    8.38    1.54
  -3  -2 -26    7.83    1.26
  -3   2 -27  107.97    5.14
  -3   2 -27  122.55    5.18
   3   3 -26   27.47    2.05
   3  -3 -26   24.32    2.05
   3   3 -25   32.63    2.62
   3  -3 -25   30.78    2.64
   3   3 -25   27.65    2.45
   3  -3 -24    8.53    1.83
   3  -3 -24    6.40    1.32
   3   3 -24    9.65    1.79
   3  -3 -23   12.18    2.21
   3  -3 -23    8.37    1.73
   3   3 -23   12.70    2.09
   3   3 -22   99.48    6.13
   3   3 -22   85.81    5.14
   3  -3 -22   98.22    6.10
   3  -3 -22   84.67    5.52
   3   3 -21   27.85    3.33
   3  -3 -21   30.42    3.43
   3   3 -21   25.40    2.79
   3  -3 -21   27.77    3.10
   3  -3 -20    5.49    3.65
   3   3 -20    4.91    3.44
   3   3 -19   25.00    3.10
   3  -3 -19   30.87    3.71
   3  -3 -19   33.32    7.03
   3  -3 -19   23.81    3.22
   3   3 -18  173.52    9.12
   3   3 -18  171.40   16.34
   3  -3 -18  166.50    9.49
   3  -3 -18  164.32   16.14
   3  -3 -18  166.43    9.23
   3   3 -17   91.66    6.03
   3  -3 -17  106.62   12.69
   3   3 -17   89.82   11.38
   3  -3 -17   87.04    6.30
   3  -3 -17   89.47    6.12
   3  -3 -17   81.77    5.99
   3   3 -16   92.31    6.32
   3  -3 -16   95.73   11.62
   3   3 -16  110.97   12.47
   3  -3 -16  100.66    6.66
   3  -3 -16  101.93    6.51
   3  -3 -16   98.13    6.50
   3  -3 -15   31.34    3.57
   3  -3 -15   33.19    3.64
   3  -3 -15   30.70    6.93
   3   3 -15   38.92    3.76
   3  -3 -15   32.58    3.66
   3   3 -15   34.74    3.66
   3   3 -15   33.00    5.97
   3  -3 -14   27.61    3.37
   3   3 -14   23.04    2.72
   3   3 -14   26.27    5.07
   3   3 -14   25.09    3.09
   3  -3 -14   38.69    6.90
   3  -3 -14   27.38    3.31
   3  -3 -14   26.01    3.16
   3  -3 -14   26.89    2.89
   3   3 -14   32.57    6.86
   3  -3 -13   10.21    2.06
   3  -3 -13    6.69    2.07
   3  -3 -13   10.58    2.24
   3  -3 -13   15.40    4.99
   3   3 -13   14.11    4.77
   3   3 -13   10.09    2.00
   3   3 -13    7.12    1.64
   3   3 -13   17.89    4.41
   3  -3 -13    8.19    2.25
   3  -3 -12   36.88    3.74
   3  -3 -12   36.38    6.79
   3   3 -12   46.80    7.54
   3   3 -12   41.35    3.54
   3   3 -12   35.16    5.70
   3  -3 -12   42.62    3.83
   3   3 -12   41.47    3.25
   3  -3 -12   50.65    4.01
   3   3 -11   11.42    1.78
   3  -3 -11    9.52    2.20
   3   3 -11    9.04    1.80
  -3  -3  11    8.00    1.54
   3  -3 -11    9.49    2.14
   3  -3 -11   13.38    4.34
   3  -3 -11    8.02    1.88
   3   3 -11    8.05    3.71
  -3  -3  10   33.92    5.08
   3  -3 -10   34.60    3.40
   3  -3 -10   35.82    6.25
   3  -3 -10   31.73    3.00
   3   3 -10   34.31    2.68
   3  -3 -10   34.47    3.25
   3  -3  -9   22.99    2.67
   3   3  -9   34.07    5.46
   3  -3  -9   28.25    3.01
  -3  -3   9   18.56    4.27
   3  -3  -9   26.98    2.96
   3  -3  -9   19.18    4.95
   3  -3  -9   35.75    4.89
   3  -3  -9   37.50    4.96
   3  -3  -8  355.78   14.48
   3  -3  -8  344.03   14.29
   3  -3  -8  333.05   17.99
   3  -3  -8  367.54   18.46
   3  -3  -7   29.93    2.91
   3  -3  -7   35.09    5.27
   3  -3  -7   39.31    5.03
   3  -3  -7   28.50    2.80
   3  -3  -7   30.19    4.77
   3  -3  -6   90.80    8.25
   3  -3  -6   92.91    8.03
   3  -3  -6   80.53    7.59
   3  -3  -5   12.46    3.17
   3  -3  -5   13.59    3.49
   3  -3  -5   10.30    3.40
   3  -3  -4   19.29    3.89
   3  -3  -4   22.17    4.07
   3  -3  -4   17.76    3.93
   3  -3  -3    2.46    2.30
   3  -3  -3    2.45    2.39
   3  -3  -3    0.69    2.05
  -3   3   3    0.87    1.18
   3  -3  -2  109.48    8.78
  -3   3   2  115.96    6.45
   3  -3  -2  115.34    8.15
   3  -3  -1    5.71    2.74
   3  -3  -1    5.55    2.20
  -3  -3   1    6.31    2.73
  -3   3   1    6.76    1.59
   3  -3   0    0.81    2.58
   3  -3   0    0.27    1.53
  -3  -3   0    1.46    2.21
  -3   3   0    0.86    1.17
   3  -3   1    6.91    2.92
  -3  -3  -1    6.52    2.72
   3  -3   1    8.73    2.30
  -3   3  -1    5.25    1.63
   3  -3   2   79.12    5.88
  -3   3  -2   75.10    5.32
  -3  -3  -2   73.84    6.68
   3  -3   2   69.45    7.04
   3  -3   3    2.44    2.54
   3  -3   3    2.43    2.57
  -3   3  -3    1.87    1.41
  -3   3  -3    1.27    2.43
  -3  -3  -3    0.74    2.04
   3  -3   3    2.37    1.66
   3  -3   4   85.77    7.91
  -3  -3  -4   92.48    7.82
  -3   3  -4   91.35    6.54
  -3   3  -4   97.79    8.31
   3  -3   4   98.70    8.24
   3  -3   5    6.11    3.18
   3  -3   5    5.70    2.66
  -3   3  -5    2.65    1.76
  -3   3  -5    1.43    2.53
  -3  -3  -5    5.90    2.85
   3  -3   6   45.71    5.46
  -3  -3  -6   42.89    5.42
  -3   3  -6   43.86    6.17
   3  -3   6   33.42    4.94
  -3   3  -7    6.64    1.50
   3  -3   7    6.95    2.68
  -3  -3  -7    7.21    1.63
  -3  -3  -7    8.23    1.63
  -3   3  -7    7.31    2.70
   3  -3   7    4.91    2.64
  -3  -3  -7    8.29    3.05
  -3  -3  -8  223.68    9.63
  -3   3  -8  225.77   14.09
  -3  -3  -8  206.22   14.11
  -3  -3  -8  214.89    9.68
  -3   3  -8  202.87    9.47
  -3   3  -8  204.47    9.31
   3  -3   8  218.42   13.26
   3  -3   8  203.32   13.03
  -3   3  -8  225.17    9.76
  -3   3  -9  272.35   12.01
  -3  -3  -9  282.10   11.94
  -3   3  -9  274.91   11.86
  -3   3  -9  266.28   17.85
  -3  -3  -9  296.54   12.22
  -3   3  -9  288.21   12.15
  -3  -3  -9  277.55   12.17
  -3  -3  -9  271.45   16.60
   3  -3   9  299.90   16.04
   3  -3   9  292.24   15.92
  -3   3  -9  286.11   12.15
  -3  -3  -9  282.87   11.88
  -3   3  -9  278.34   12.20
  -3  -3 -10   68.80    4.28
  -3   3 -10   66.74    4.40
  -3   3 -10   68.13    8.43
  -3  -3 -10   66.08    4.20
  -3  -3 -10   63.38    4.18
  -3  -3 -10   62.49    4.31
  -3  -3 -10   80.58    8.10
   3  -3  10   64.69    6.69
   3  -3  10   77.31    7.02
  -3   3 -10   62.90    4.21
  -3   3 -10   66.78    4.46
  -3   3 -10   62.60    4.31
  -3  -3 -10   69.60    4.56
  -3   3 -10   74.12    4.66
  -3   3 -11   75.66    4.93
  -3   3 -11   73.41    4.81
  -3  -3 -11   69.80    4.53
  -3   3 -11   66.18    8.61
  -3  -3 -11   72.78    4.65
  -3   3 -11   78.14    4.95
  -3  -3 -11   80.25    4.99
  -3  -3 -11   78.08    4.99
  -3   3 -11   73.81    4.86
  -3  -3 -11   73.63    4.55
  -3  -3 -11   83.77    8.46
  -3   3 -11   76.98    8.45
  -3   3 -11   76.97    4.82
  -3   3 -12   11.75    2.21
  -3  -3 -12   11.69    2.03
  -3   3 -12   11.42    2.19
  -3  -3 -12   11.27    2.19
  -3  -3 -12   12.60    2.18
  -3   3 -12    9.53    2.05
  -3  -3 -12   11.16    1.89
  -3   3 -12   11.35    3.63
  -3   3 -12   13.07    2.17
  -3   3 -12   10.75    2.14
  -3  -3 -12   10.25    3.84
  -3   3 -12   15.31    4.72
  -3  -3 -13   42.18    6.60
  -3  -3 -13   48.59    3.77
  -3   3 -13   41.90    3.75
  -3  -3 -13   47.28    3.99
  -3  -3 -13   38.98    3.69
  -3   3 -13   39.17    3.69
  -3  -3 -13   43.88    3.45
  -3   3 -13   44.16    3.89
  -3   3 -13   44.89    3.84
  -3   3 -13   52.29    8.19
  -3   3 -13   51.40    7.30
  -3   3 -13   41.98    3.84
  -3   3 -14   31.96    3.58
  -3  -3 -14   35.90    3.46
  -3  -3 -14   37.79    7.53
  -3   3 -14   38.46    3.67
  -3  -3 -14   32.98    3.50
  -3   3 -14   39.18    7.73
  -3   3 -14   28.04    6.20
  -3   3 -14   36.91    3.69
  -3   3 -14   39.36    3.65
  -3  -3 -14   33.75    3.46
  -3   3 -14   38.18    3.73
  -3  -3 -14   24.89    5.39
  -3  -3 -15   33.84    7.75
  -3   3 -15   27.75    3.63
  -3  -3 -15   25.08    3.07
  -3  -3 -15   28.96    3.35
  -3   3 -15   35.64    7.31
  -3   3 -15   24.90    5.58
  -3  -3 -15   23.14    5.11
  -3   3 -15   29.14    3.41
  -3   3 -15   30.84    3.49
  -3  -3 -15   31.19    3.42
  -3   3 -15   24.77    3.22
  -3   3 -16   12.56    2.55
  -3  -3 -16   10.86    2.31
  -3  -3 -16    8.52    2.20
  -3  -3 -16    7.54    2.24
  -3   3 -16   12.47    5.27
  -3   3 -16   12.24    4.44
  -3  -3 -16    9.37    4.07
  -3   3 -16   15.73    2.79
  -3   3 -16    9.16    2.45
  -3   3 -16   14.61    2.57
  -3  -3 -16   12.53    5.33
  -3  -3 -17   49.68    9.39
  -3  -3 -17   46.74    4.23
  -3   3 -17   47.10    4.43
  -3  -3 -17   43.13    4.18
  -3  -3 -17   44.49    7.11
  -3   3 -17   50.40    4.47
  -3  -3 -17   52.86    4.92
  -3   3 -17   56.80    9.89
  -3   3 -17   62.61    8.88
  -3   3 -17   44.28    4.53
  -3  -3 -17   38.88    3.95
  -3   3 -17   53.00    4.57
  -3  -3 -18   29.30    3.40
  -3  -3 -18   28.50    3.79
  -3   3 -18   44.42    7.93
  -3   3 -18   32.44    7.91
  -3  -3 -18   24.98    6.80
  -3   3 -18   32.33    3.88
  -3  -3 -18   29.92    3.44
  -3   3 -18   39.37    3.98
  -3  -3 -18   35.43    3.79
  -3   3 -18   31.09    3.63
  -3   3 -18   39.44    4.06
  -3  -3 -19   47.06    4.08
  -3  -3 -19   36.45    4.02
  -3   3 -19   38.79    7.42
  -3   3 -19   36.71    4.06
  -3   3 -19   40.06    4.02
  -3   3 -19   39.50    4.02
  -3   3 -19   48.06    4.29
  -3   3 -19   51.34    9.18
  -3  -3 -19   41.84    7.94
  -3  -3 -19   39.58    4.00
  -3   3 -20   11.31    5.20
  -3  -3 -20    3.49    3.73
  -3   3 -20    8.10    4.33
  -3   3 -21   59.71    4.67
  -3  -3 -21   62.72    4.74
  -3   3 -21   61.09    4.88
  -3  -3 -21   53.35    4.32
  -3   3 -21   53.22    4.57
  -3   3 -21   61.14    4.76
  -3  -3 -21   55.15    4.55
  -3  -3 -22   31.02    3.23
  -3  -3 -22   29.73    2.99
  -3  -3 -22   31.64    3.30
  -3   3 -22   39.17    3.56
  -3   3 -22   30.89    3.28
  -3   3 -22   37.56    3.63
  -3  -3 -23   18.43    2.31
  -3  -3 -23   20.55    2.50
  -3   3 -23   18.68    2.51
  -3   3 -23   21.05    2.59
  -3  -3 -23   18.39    2.27
  -3  -3 -24   11.57    1.63
  -3   3 -24   15.79    1.95
  -3   3 -24   14.85    1.94
  -3   3 -24   16.82    2.11
  -3   3 -24   14.40    2.14
  -3  -3 -24   12.38    1.95
  -3   3 -25   13.67    1.43
  -3  -3 -25   16.51    1.79
  -3   3 -25   18.74    2.05
  -3   3 -25   13.80    1.62
  -3  -3 -25    9.84    1.24
  -3  -3 -26    2.93    0.83
  -3   3 -26    5.27    1.11
   3   4 -25    1.32    0.76
   3  -4 -25   -0.45    0.73
   3   4 -25    0.46    0.77
   3  -4 -24   24.31    2.33
   3   4 -24   27.74    2.41
   3  -4 -23   16.79    2.00
   3   4 -23   18.67    2.30
   3  -4 -23   20.68    2.37
   3   4 -23   15.25    1.69
   3   4 -22   14.02    1.95
   3  -4 -22   14.91    2.07
   3  -4 -22   12.11    2.03
   3   4 -22   16.08    2.33
   3  -4 -22   13.13    2.27
   3   4 -21   15.44    2.20
   3  -4 -21   12.78    2.29
   3  -4 -21   12.53    2.26
   3   4 -21   11.46    2.32
   3  -4 -21   11.75    2.31
   3  -4 -20   25.73    3.25
   3  -4 -20   22.32    2.88
   3  -4 -20   23.33    2.99
   3   4 -20   26.41    2.94
   3   4 -19    6.08    1.83
   3  -4 -19    3.14    1.92
   3  -4 -19    5.06    1.95
   3   4 -19    0.97    2.82
   3  -4 -19    1.83    2.86
   3  -4 -19    0.82    1.65
   3   4 -18   98.44   11.91
   3  -4 -18   98.88   11.91
   3  -4 -17   26.59    3.48
   3  -4 -17   21.68    6.13
   3   4 -17   27.41    3.35
   3  -4 -17   27.42    3.57
   3   4 -17   34.70    7.27
   3   4 -16  116.83   13.16
   3  -4 -16  114.04    7.36
   3   4 -16  119.91    7.33
   3   4 -16  117.90    7.40
   3  -4 -16  106.46    7.26
   3  -4 -16   99.06   12.86
   3  -4 -16  123.25    7.58
   3  -4 -15    8.13    2.11
   3  -4 -15   10.99    2.60
   3  -4 -15    9.16    2.56
   3   4 -15    7.58    2.34
   3  -4 -15   11.76    4.97
   3   4 -15    8.10    4.75
   3   4 -15    7.28    3.69
   3  -4 -15    6.87    2.21
   3   4 -15    7.68    2.23
   3  -4 -14   40.99    4.22
   3   4 -14   50.22    7.83
   3   4 -14   47.09    4.32
   3  -4 -14   38.20    7.76
   3   4 -14   50.37    8.59
   3  -4 -14   44.18    4.37
   3  -4 -14   49.87    4.65
   3  -4 -14   46.78    4.07
   3  -4 -13   14.07    2.83
   3  -4 -13   13.09    2.55
   3   4 -13   21.10    5.13
   3   4 -13   15.58    2.62
   3  -4 -13   11.94    4.89
   3   4 -13   13.38    4.98
   3  -4 -13   17.74    2.67
   3   4 -13   16.21    2.15
   3  -4 -13   17.49    3.16
   3  -4 -12   27.31    3.37
   3  -4 -12   21.88    5.88
   3   4 -12   26.31    3.15
   3   4 -12   30.18    2.74
   3  -4 -12   25.28    3.23
   3  -4 -12   31.91    3.35
   3   4 -12   36.80    7.32
   3   4 -12   26.75    5.68
   3  -4 -12   28.95    3.52
   3  -4 -11   27.10    3.09
   3   4 -11   33.54    6.43
   3  -4 -11   21.36    3.01
   3  -4 -11   22.32    5.84
   3   4 -11   26.36    3.03
   3  -4 -11   22.76    3.19
   3  -4 -11   27.07    3.17
   3  -4 -10    5.36    1.93
   3   4 -10   14.55    4.55
   3  -4 -10    8.77    2.15
   3  -4 -10    7.76    3.84
  -3  -4  10    5.65    1.75
   3  -4 -10    9.33    2.09
   3  -4 -10   11.04    2.42
  -3  -4  10    2.58    2.94
   3  -4  -9   26.12    4.93
   3  -4  -9   23.55    2.88
   3  -4  -9   23.19    2.89
   3  -4  -9   25.41    5.54
  -3  -4   9   19.27    2.47
  -3  -4   9   10.59    4.56
   3  -4  -9   17.73    2.44
   3  -4  -9   23.60    2.96
   3   4  -9   24.09    5.63
   3  -4  -8   61.57    4.68
  -3  -4   8   63.30    4.38
   3  -4  -8   68.33    4.78
   3  -4  -8   61.42    4.32
   3  -4  -8   60.12    7.91
   3  -4  -8   59.31    7.36
   3  -4  -8   60.38    7.57
   3  -4  -7  107.11    6.19
   3   4  -7  111.20    6.19
   3  -4  -7  105.57    6.31
  -3  -4   7  108.09    6.12
   3  -4  -7  112.28    6.00
   3  -4  -7  102.70    9.84
   3  -4  -7  107.68   10.03
   3  -4  -7  101.64    9.99
   3  -4  -6  128.60   10.96
   3  -4  -6  116.96    6.15
   3  -4  -6  119.33    6.47
   3   4  -6  111.88    6.22
  -3  -4   6  114.80    6.06
   3  -4  -6  109.62   10.18
   3  -4  -6  113.36    6.48
  -3  -4   6  126.18    6.53
   3   4  -5   90.78    5.29
   3  -4  -5   88.47    5.26
  -3  -4   5   92.88    5.15
   3  -4  -5   89.14    5.37
   3  -4  -5   86.09    4.98
  -3  -4   5   92.06    5.45
   3  -4  -4   22.67    2.44
  -3  -4   4   21.08    2.70
  -3  -4   4   22.57    2.44
   3  -4  -4   23.17    2.61
   3   4  -4   21.56    2.50
   3  -4  -3   15.78    2.13
   3   4  -3   15.97    2.21
  -3  -4   3   15.55    2.41
   3  -4  -3   16.10    3.70
   3  -4  -3   16.86    2.21
  -3  -4   3   14.20    2.13
  -3  -4   2   13.34    2.38
  -3  -4   2   14.93    2.14
   3  -4  -2   16.94    3.75
  -3  -4   1    1.98    1.70
  -3  -4   1    5.07    1.58
   3  -4  -1    2.96    2.14
  -3  -4   0  327.73   13.99
   3  -4   0  338.70   17.73
  -3  -4   0  339.00   13.95
  -3  -4  -1   27.03    2.85
  -3  -4  -1   24.34    2.41
   3  -4   1   30.47    4.49
  -3  -4  -1   24.81    2.66
  -3  -4  -2   16.90    2.10
   3  -4   2   23.59    3.85
  -3  -4  -2   14.41    2.32
  -3  -4  -2   17.64    2.33
  -3   4  -3   17.31    2.07
   3  -4   3   14.14    3.06
  -3  -4  -3   17.03    2.17
  -3  -4  -3   14.88    2.20
  -3  -4  -3   15.13    2.03
  -3  -4  -3   11.75    2.25
  -3   4  -4   54.25    3.59
  -3  -4  -4   51.06    3.78
  -3  -4  -4   52.31    3.62
  -3  -4  -4   50.02    6.71
  -3  -4  -4   46.81    3.74
  -3  -4  -4   50.19    3.65
  -3  -4  -5   62.36    4.30
  -3   4  -5   64.61    4.14
  -3  -4  -5   61.10    4.21
  -3  -4  -5   72.65    7.66
  -3   4  -5   66.52    8.04
  -3   4  -5   60.78    4.06
  -3  -4  -5   60.02    4.27
  -3  -4  -5   59.37    4.12
  -3  -4  -6   17.34    2.36
  -3   4  -6   16.75    2.17
  -3   4  -6   18.83    2.07
  -3  -4  -6   12.80    2.20
  -3  -4  -6   13.68    2.27
  -3  -4  -6   15.54    2.14
  -3   4  -6   13.95    4.12
  -3   4  -6   14.80    2.11
   3  -4   6   12.55    4.07
  -3  -4  -6   15.19    4.01
   3  -4   6   13.67    4.39
  -3  -4  -7   50.56    3.87
  -3   4  -7   47.20    3.42
  -3   4  -7   48.56    3.38
  -3   4  -7   48.88    7.25
  -3  -4  -7   44.86    3.61
   3  -4   7   32.59    5.84
  -3  -4  -7   46.70    3.70
  -3   4  -7   50.06    3.79
  -3   4  -7   49.60    3.68
  -3  -4  -7   47.88    3.88
   3  -4   7   52.65    6.82
  -3  -4  -7   40.53    6.33
  -3   4  -8   66.63    4.43
  -3  -4  -8   74.24    4.93
  -3   4  -8   87.64    9.79
  -3   4  -8   69.28    4.63
  -3  -4  -8   73.96    4.93
  -3  -4  -8   67.82    4.19
  -3  -4  -8   77.30    4.93
  -3  -4  -8   69.11    4.59
   3  -4   8   86.68    8.76
   3  -4   8   68.32    7.99
  -3   4  -8   72.42    4.82
  -3  -4  -8   86.17    8.99
  -3   4  -8   60.61    7.44
  -3   4  -8   71.53    4.36
  -3  -4  -9   84.70    5.31
  -3  -4  -9   85.80    5.43
  -3   4  -9   83.31    5.22
  -3   4  -9  101.10   10.67
  -3   4  -9   81.94    4.97
  -3  -4  -9   79.58    4.78
  -3  -4  -9   93.78    5.59
  -3   4  -9   70.88    8.41
  -3  -4  -9   93.29    9.81
   3  -4   9  105.62    9.61
  -3   4  -9   85.83    5.30
  -3  -4  -9   84.66    5.42
  -3  -4  -9   87.17    9.28
  -3   4  -9   78.39    5.29
  -3  -4 -10   65.74    8.38
  -3   4 -10   85.58    5.42
  -3   4 -10   85.92    5.26
  -3  -4 -10   71.95    5.10
  -3   4 -10   84.80   10.28
  -3  -4 -10   77.92    4.75
  -3   4 -10   76.00    5.16
  -3  -4 -10   81.31    5.37
  -3  -4 -10   83.71    5.43
  -3   4 -10   83.27    5.29
  -3  -4 -10   70.35    5.00
  -3   4 -10   74.71    4.88
  -3   4 -10   93.62    9.70
   3  -4  10   98.36    9.31
  -3   4 -11   12.83    4.17
  -3   4 -11    9.81    2.02
  -3   4 -11    6.23    1.76
  -3  -4 -11    6.39    1.63
  -3  -4 -11    8.35    2.11
   3  -4  11    7.34    3.43
  -3  -4 -11    8.17    1.94
  -3   4 -11    9.40    2.04
  -3   4 -11   10.28    2.23
  -3  -4 -11   12.26    2.15
  -3   4 -11   12.45    2.21
  -3  -4 -11    9.16    2.24
  -3   4 -11    3.50    3.62
  -3  -4 -11    4.97    3.15
  -3   4 -12    2.80    1.76
  -3  -4 -12    4.27    1.48
  -3  -4 -12    6.72    2.04
  -3  -4 -12    5.19    3.57
  -3   4 -12    5.05    1.87
  -3  -4 -12    6.34    2.11
  -3   4 -12    2.29    1.65
  -3   4 -12    4.38    1.90
  -3   4 -12    5.29    3.12
  -3  -4 -12    3.47    1.86
  -3   4 -12    2.67    1.82
  -3  -4 -12    2.71    1.57
  -3   4 -12    4.62    3.38
  -3   4 -13   24.45    3.03
  -3  -4 -13   22.14    2.66
  -3  -4 -13   31.53    6.18
  -3   4 -13   23.01    2.91
  -3  -4 -13   22.42    2.91
  -3  -4 -13   22.25    3.07
  -3  -4 -13   24.82    3.24
  -3   4 -13   29.26    3.31
  -3   4 -13   26.86    3.26
  -3   4 -13   23.05    5.61
  -3   4 -13   27.31    3.18
  -3  -4 -13   22.35    2.80
  -3   4 -13   35.12    7.19
  -3   4 -14    4.62    1.95
  -3  -4 -14    8.09    2.23
  -3   4 -14    3.13    2.29
  -3   4 -14    7.10    2.08
  -3  -4 -14    3.81    1.60
  -3  -4 -14   11.85    4.28
  -3  -4 -14    6.66    2.20
  -3   4 -14    4.59    2.02
  -3   4 -14   10.84    4.02
  -3   4 -14    5.21    1.98
  -3   4 -14    8.20    4.39
  -3  -4 -14    7.10    1.89
  -3   4 -15   60.25    4.85
  -3  -4 -15   53.06    4.73
  -3   4 -15   56.18    8.60
  -3   4 -15   54.10    9.71
  -3   4 -15   65.92    5.00
  -3  -4 -15   60.00    4.95
  -3  -4 -15   51.68    9.20
  -3  -4 -15   51.34    7.92
  -3  -4 -15   51.97    4.18
  -3   4 -15   57.14    4.87
  -3   4 -15   59.68    4.89
  -3  -4 -16   19.35    3.02
  -3   4 -16   15.01    4.92
  -3   4 -16   23.82    7.00
  -3  -4 -16   16.83    4.81
  -3   4 -16   17.55    3.00
  -3  -4 -16   19.76    6.92
  -3  -4 -16   16.55    2.88
  -3   4 -16   21.52    3.17
  -3   4 -16   22.55    3.16
  -3   4 -17   15.79    2.74
  -3  -4 -17   12.79    2.97
  -3  -4 -17   11.23    2.56
  -3   4 -17    9.78    4.97
  -3   4 -17   10.64    4.29
  -3  -4 -17   13.35    4.53
  -3   4 -17   14.08    2.85
  -3  -4 -17   10.14    2.52
  -3   4 -17   11.33    2.38
  -3   4 -17   14.30    2.94
  -3  -4 -17   12.31    5.33
  -3   4 -18   69.79    9.66
  -3   4 -18   66.73    5.24
  -3   4 -18   76.76   11.15
  -3  -4 -18   65.96   10.16
  -3   4 -18   64.26    5.29
  -3   4 -19   20.37    6.40
  -3   4 -19   21.79    5.44
  -3  -4 -19   19.05    3.07
  -3  -4 -19   24.07    5.92
  -3   4 -19   23.11    3.14
  -3  -4 -20    2.37    1.80
  -3  -4 -20    4.72    2.14
  -3   4 -20    6.04    2.01
  -3   4 -20    3.83    1.88
  -3   4 -20    4.89    1.86
  -3   4 -20    5.88    1.93
  -3  -4 -21    4.07    1.70
  -3  -4 -21    1.43    1.78
  -3   4 -21    3.77    1.71
  -3   4 -21    4.52    1.80
  -3   4 -21    3.74    1.62
  -3   4 -21    1.29    1.36
  -3  -4 -22    3.68    1.52
  -3   4 -22    1.49    1.32
  -3   4 -22    2.95    1.47
  -3   4 -22    0.49    1.36
  -3  -4 -22    0.30    1.35
  -3  -4 -23    8.25    1.70
  -3   4 -23    9.68    1.78
  -3   4 -23    7.62    1.62
  -3  -4 -23    8.54    1.59
  -3  -4 -24    3.42    1.04
  -3   4 -24    3.32    1.22
  -3  -4 -24    4.02    1.16
  -3   4 -24    2.24    1.03
  -3   4 -24    2.56    0.94
  -3   4 -25    1.32    0.78
  -3  -4 -25    0.71    0.68
   3   5 -23   55.30    3.23
   3  -5 -23   45.56    2.95
   3   5 -22    1.16    0.95
   3   5 -22    0.12    1.10
   3  -5 -22    0.22    1.01
   3  -5 -22    0.70    1.14
   3  -5 -21   56.79    3.98
   3   5 -21   71.82    4.22
   3   5 -21   63.79    4.32
   3  -5 -21   60.36    4.17
   3  -5 -21   68.04    4.33
   3  -5 -21   64.79    4.32
   3   5 -20   11.01    2.15
   3  -5 -20   10.15    2.04
   3   5 -20   12.78    2.02
   3  -5 -20   11.76    2.14
   3  -5 -20    7.69    1.90
   3   5 -19   44.77    3.81
   3  -5 -19   40.93    3.86
   3  -5 -19   46.44    4.07
   3  -5 -19   47.23    4.05
   3   5 -18   14.56    2.49
   3  -5 -18   13.12    2.49
   3  -5 -18   14.36    2.62
   3  -5 -18   10.97    2.57
   3  -5 -17   54.61    4.77
   3  -5 -17   57.11    4.77
   3  -5 -17   52.82    4.74
   3   5 -17   61.89    4.88
   3  -5 -17   47.47    8.44
   3   5 -17   60.11    9.20
   3  -5 -16   -0.97    3.22
   3   5 -16    8.97    4.12
   3  -5 -15   48.50    4.35
   3   5 -15   52.19    4.77
   3   5 -15   55.31    8.64
   3   5 -15   47.06    8.63
   3   5 -15   56.83    4.81
   3  -5 -15   49.60    4.63
   3  -5 -15   46.83    8.56
   3  -5 -15   52.29    4.82
   3  -5 -14   24.39    3.65
   3   5 -14   25.71    3.44
   3  -5 -14   22.20    3.10
   3  -5 -14   21.98    3.17
   3   5 -14   15.74    5.17
   3  -5 -14   25.54    3.52
   3   5 -14   20.98    3.09
   3   5 -14   18.61    5.98
   3  -5 -14   20.06    6.31
   3  -5 -13  107.69    7.11
   3   5 -13  114.78   13.39
   3  -5 -13  102.55    7.25
   3   5 -13  124.67    7.40
   3  -5 -13  117.25    7.53
   3  -5 -13  116.35    7.17
   3   5 -13  112.39   12.31
   3  -5 -13   95.51   12.20
   3  -5 -12    1.45    2.09
   3  -5 -12    3.13    1.88
   3   5 -12    1.78    3.55
   3  -5 -12    5.83    2.28
   3   5 -12    2.71    1.83
   3  -5 -12    4.22    2.21
   3  -5 -12    5.84    4.30
   3   5 -12    3.08    3.75
   3   5 -11   32.11    6.46
   3  -5 -11   28.26    6.66
   3  -5 -11   30.19    3.78
   3  -5 -11   26.75    3.67
   3  -5 -11   29.87    3.46
   3  -5 -11   34.14    3.85
  -3  -5  11   31.09    3.19
  -3  -5  10   72.08   10.00
   3   5 -10   72.05   10.03
   3  -5 -10   76.76    5.74
  -3  -5  10   74.24    5.21
   3  -5 -10   83.59    6.04
   3  -5 -10   74.66    5.37
   3  -5 -10   81.56    5.87
   3  -5 -10   76.89   10.38
   3   5  -9  262.54   20.42
   3  -5  -9  302.94   13.41
  -3  -5   9  246.03   20.06
   3  -5  -9  301.18   20.19
   3  -5  -9  288.92   13.65
  -3  -5   9  307.63   13.36
   3  -5  -9  294.23   13.62
   3  -5  -9  274.59   13.53
   3  -5  -9  291.68   20.74
   3  -5  -8   34.75    3.38
   3   5  -8   27.02    6.83
   3  -5  -8   44.56    7.13
   3  -5  -8   30.15    3.60
   3  -5  -8   35.19    6.91
  -3  -5   8   33.88    3.56
   3  -5  -8   36.30    3.81
   3  -5  -8   28.50    3.47
  -3  -5   8   32.07    7.42
   3  -5  -7   28.59    3.09
   3   5  -7   28.99    3.30
   3  -5  -7   23.18    6.06
   3  -5  -7   30.80    3.43
   3  -5  -7   24.00    5.95
  -3  -5   7   29.50    3.38
   3  -5  -7   30.52    3.39
   3  -5  -7   33.47    3.49
   3  -5  -6    9.84    1.99
   3   5  -6   13.82    2.39
   3  -5  -6    6.20    3.74
  -3  -5   6   10.32    2.04
   3  -5  -6   11.65    2.32
   3  -5  -6   10.25    3.97
  -3  -5   6    8.88    2.27
   3  -5  -6    8.20    2.20
   3  -5  -6    9.84    2.44
   3  -5  -5  107.80    6.47
  -3  -5   5  108.49    6.55
   3  -5  -5  111.20    6.17
   3   5  -5  110.80    6.48
   3  -5  -5  108.57   11.40
  -3  -5   5  103.71    6.17
   3  -5  -5   94.90    6.36
   3  -5  -5  105.56    6.39
   3  -5  -5  119.21   11.19
  -3  -5   4    1.01    1.49
   3  -5  -4    2.25    1.84
   3  -5  -4    3.95    3.08
  -3  -5   4    1.32    1.99
   3  -5  -4    0.52    1.54
   3  -5  -4   -3.10    3.92
   3  -5  -4    3.87    3.62
   3  -5  -4    1.52    1.25
   3   5  -4    1.25    1.45
   3  -5  -4    4.93    1.81
   3  -5  -3    9.04    2.16
  -3  -5   3    7.16    2.06
   3  -5  -3   11.93    3.68
  -3  -5   3    6.19    2.23
   3  -5  -3    9.42    1.99
   3  -5  -3   13.15    4.99
   3  -5  -3   10.04    5.06
   3  -5  -3   12.61    1.98
   3  -5  -3   10.93    2.22
   3   5  -3    8.44    2.05
   3   5  -2    4.70    1.84
   3  -5  -2    2.74    1.54
   3  -5  -2    3.95    1.63
  -3  -5   2    2.63    2.00
   3  -5  -2    3.01    2.20
   3  -5  -2    6.95    3.91
  -3  -5   2    3.80    1.85
   3  -5  -2    3.13    1.72
   3  -5  -2    6.94    3.99
   3  -5  -1   14.88    2.26
   3  -5  -1   16.35    2.28
  -3  -5   1   17.59    2.73
   3  -5  -1   24.64    6.10
   3  -5  -1   18.51    5.61
  -3  -5   1   17.99    2.59
   3  -5  -1   15.25    2.37
   3  -5  -1   16.83    3.99
   3  -5   0   30.35    5.17
  -3  -5   0   26.30    5.40
  -3  -5   0   27.85    3.32
   3  -5   0   29.40    2.67
  -3   5   0   28.59    2.82
   3  -5   0   24.62    2.77
  -3  -5   0   28.13    3.13
   3  -5   0   35.37    6.75
   3  -5   0   28.49    6.43
  -3  -5  -1   18.23    4.77
   3  -5   1   19.74    4.30
   3  -5   1   21.54    5.42
  -3   5  -1   22.27    2.60
  -3  -5  -1   23.59    2.56
  -3  -5  -1   21.32    2.99
  -3  -5  -1   20.80    2.82
   3  -5   1   29.19    6.28
   3  -5   1   21.32    2.54
  -3  -5  -2   30.59    3.35
   3  -5   2   35.70    3.15
   3  -5   2   39.70    5.62
   3  -5   2   42.23    7.24
  -3   5  -2   41.13    6.96
  -3   5  -2   33.56    3.16
  -3  -5  -2   39.13    3.71
   3  -5   2   36.11    7.04
  -3  -5  -2   28.54    5.79
  -3  -5  -2   32.93    3.07
   3  -5   3   64.37    4.29
  -3  -5  -3   64.87    4.79
  -3   5  -3   67.79    8.84
  -3   5  -3   64.19    4.50
  -3  -5  -3   62.66    4.48
   3  -5   3   76.77    9.63
   3  -5   3   63.70    9.09
  -3  -5  -3   67.35    4.99
  -3  -5  -3   59.16    8.00
  -3  -5  -3   72.88    4.78
  -3  -5  -4   16.69    2.65
  -3  -5  -4   16.01    2.36
   3  -5   4   12.44    1.96
  -3  -5  -4   14.39    2.50
  -3  -5  -4   16.07    4.33
  -3  -5  -4   17.71    2.53
  -3   5  -4   23.72    5.47
  -3   5  -4   15.05    2.21
  -3   5  -4   11.66    1.91
  -3   5  -4   16.64    2.23
   3  -5   4   23.79    5.95
   3  -5   4   21.48    5.58
  -3   5  -5   19.20    2.68
  -3   5  -5   16.30    5.43
   3  -5   5   16.86    5.71
  -3  -5  -5   16.32    2.60
  -3   5  -5   19.05    2.42
  -3  -5  -5   20.05    2.77
  -3  -5  -5   17.05    2.70
  -3   5  -5   18.78    2.40
  -3  -5  -5   16.30    2.78
  -3   5  -6    2.07    1.45
  -3  -5  -6    1.39    1.75
  -3  -5  -6    2.45    1.62
  -3   5  -6   -0.84    3.47
  -3   5  -6    0.49    1.35
   3  -5   6    3.82    3.27
  -3  -5  -6    1.48    1.66
  -3  -5  -6    0.19    1.68
  -3  -5  -6    1.47    2.92
  -3   5  -7   61.73    8.78
  -3  -5  -7   56.11    4.47
  -3  -5  -7   57.18    4.62
  -3  -5  -7   53.13    4.34
  -3   5  -7   52.24    4.22
   3  -5   7   53.30    8.01
  -3  -5  -7   59.02    8.31
  -3   5  -7   50.56    4.00
  -3  -5  -7   51.12    4.34
  -3  -5  -8    7.03    3.86
  -3   5  -8    5.94    1.76
  -3  -5  -8    6.00    2.06
  -3  -5  -8    5.08    1.91
  -3  -5  -8    9.48    4.57
   3  -5   8    8.33    4.35
  -3   5  -8    5.98    1.88
  -3  -5  -8    3.69    1.93
  -3   5  -8    4.96    2.93
  -3   5  -8   12.60    4.66
  -3  -5  -8    4.66    1.99
  -3   5  -9   63.33    4.89
  -3  -5  -9   62.38    5.00
  -3   5  -9   57.45    8.22
  -3   5  -9   50.30    8.77
  -3  -5  -9   51.35    4.72
  -3  -5  -9   52.85    4.71
  -3   5  -9   67.99    4.69
  -3   5  -9   59.85    4.13
  -3  -5  -9   78.02    9.77
  -3  -5  -9   40.85    8.33
   3  -5   9   45.81    7.82
  -3   5 -10   28.43    3.36
  -3  -5 -10   28.14    6.67
  -3   5 -10   28.63    3.42
  -3  -5 -10   31.89    3.69
  -3   5 -10   35.68    7.52
   3  -5  10   31.70    6.34
  -3   5 -10   27.56    5.89
  -3  -5 -10   32.10    3.67
  -3  -5 -10   33.15    3.84
  -3   5 -10   30.62    3.27
  -3   5 -10   29.48    3.10
  -3   5 -11   12.57    2.46
  -3  -5 -11   14.26    2.71
  -3  -5 -11    8.48    4.20
  -3   5 -11   12.34    2.40
  -3  -5 -11   13.29    2.68
  -3   5 -11   17.92    5.62
   3  -5  11   12.14    4.61
  -3   5 -11   10.97    2.29
  -3   5 -11   12.63    2.23
  -3  -5 -11   13.36    2.82
  -3   5 -11   10.67    2.37
  -3   5 -11   13.46    4.73
  -3   5 -12    4.70    2.23
  -3  -5 -12    4.87    2.19
  -3  -5 -12    4.85    2.15
  -3   5 -12    6.16    4.09
  -3   5 -12    3.50    1.89
  -3   5 -12    3.62    1.86
  -3  -5 -12    6.90    4.04
  -3  -5 -12    6.91    2.21
  -3   5 -12    4.14    1.66
  -3   5 -12    3.86    1.87
  -3   5 -12   -0.81    2.84
  -3  -5 -13   12.70    2.81
  -3  -5 -13   12.14    2.65
  -3   5 -13   14.70    2.47
  -3  -5 -13   12.90    2.72
  -3   5 -13   17.84    5.45
  -3   5 -13   13.86    2.66
  -3   5 -13   14.94    2.62
  -3  -5 -13   19.10    5.53
  -3   5 -13   20.17    2.94
  -3   5 -13    9.10    4.01
  -3  -5 -14   12.95    2.81
  -3  -5 -14   13.00    2.45
  -3  -5 -14   15.55    2.74
  -3   5 -14   11.73    4.87
  -3   5 -14   13.11    2.55
  -3   5 -14   13.81    2.55
  -3   5 -14    9.80    2.27
  -3   5 -14   13.10    2.53
  -3  -5 -14   12.71    6.20
  -3  -5 -14   16.41    5.15
  -3   5 -14   12.56    4.55
  -3  -5 -15   11.56    5.58
  -3  -5 -15   11.17    2.61
  -3   5 -15   14.04    2.41
  -3  -5 -15   13.30    2.72
  -3   5 -15    9.18    4.14
  -3   5 -15   13.92    5.03
  -3   5 -15    9.18    2.26
  -3   5 -15   10.32    2.38
  -3  -5 -15   13.54    4.59
  -3   5 -15    9.79    2.48
  -3  -5 -16   14.65    4.79
  -3  -5 -16   19.36    5.98
  -3   5 -16   17.97    4.97
  -3   5 -16   15.80    5.36
  -3  -5 -17   54.86    4.80
  -3   5 -17   56.93    9.40
  -3   5 -17   54.35    4.64
  -3   5 -17   60.00    4.94
  -3  -5 -17   61.25    5.18
  -3   5 -17   62.86    4.74
  -3   5 -17   57.84    4.57
  -3  -5 -17   41.71    8.46
  -3   5 -18    7.46    2.03
  -3   5 -18    6.26    2.12
  -3   5 -18    9.02    2.06
  -3   5 -18    7.55    1.88
  -3  -5 -18    4.38    2.22
  -3  -5 -18    3.64    1.90
  -3  -5 -19   17.62    2.60
  -3   5 -19   25.22    3.02
  -3   5 -19   22.29    2.71
  -3  -5 -19   21.68    3.04
  -3   5 -19   25.25    3.03
  -3   5 -19   20.25    2.53
  -3   5 -20   12.01    2.11
  -3   5 -20    5.99    1.84
  -3   5 -20   10.31    1.93
  -3   5 -20    8.65    1.81
  -3  -5 -20   11.31    2.29
  -3  -5 -20    9.87    1.95
  -3   5 -21   48.50    3.68
  -3   5 -21   51.20    3.80
  -3   5 -21   52.24    3.67
  -3  -5 -21   45.77    3.63
  -3   5 -21   53.94    3.55
  -3  -5 -21   46.76    3.67
  -3   5 -22    0.56    1.07
  -3   5 -22    0.12    1.02
  -3  -5 -22    0.45    1.07
  -3  -5 -22    1.34    1.17
  -3   5 -23   24.14    2.01
  -3  -5 -23   21.59    1.94
  -3  -5 -23   18.33    1.80
  -3   5 -23   21.81    2.01
   3  -6 -21   52.28    3.05
   3   6 -21   53.52    2.93
   3   6 -20   30.14    2.44
   3   6 -20   26.34    2.34
   3  -6 -20   22.56    2.38
   3  -6 -20   32.22    2.66
   3  -6 -20   24.95    2.26
   3   6 -19  121.88    6.60
   3  -6 -19  147.45    7.08
   3   6 -19  153.14    7.00
   3  -6 -19  129.46    6.66
   3   6 -18   42.19    3.41
   3  -6 -18   42.48    3.62
   3   6 -18   38.05    3.30
   3  -6 -18   31.10    3.11
   3   6 -17  124.64    7.14
   3  -6 -17  129.16    6.93
   3   6 -17  124.99    6.56
   3  -6 -17  128.33    7.16
   3  -6 -17  143.11    7.60
   3  -6 -17  134.00    7.47
   3  -6 -16   74.05    5.23
   3  -6 -16   76.87    5.50
   3   6 -16   76.11    5.31
   3  -6 -16   73.57    5.08
   3   6 -16   82.08    5.41
   3  -6 -16   73.14    5.37
   3  -6 -15  124.62    7.76
   3  -6 -15  138.93    8.18
   3   6 -15  157.46    8.26
   3   6 -15  155.62    8.41
   3  -6 -15  143.39    7.97
   3  -6 -15  144.64    8.32
   3  -6 -14   33.03    3.73
   3  -6 -14   38.23    4.03
   3  -6 -14   35.41    7.53
   3   6 -14   32.30    6.92
   3  -6 -14   42.68    4.07
   3  -6 -14   37.62    4.05
   3   6 -14   39.49    3.97
   3   6 -14   45.41    4.11
   3  -6 -13  220.64   18.96
   3   6 -13  216.20   17.86
   3   6 -13  247.03   19.86
   3   6 -12  114.59   14.01
   3   6 -12  141.95    8.16
   3  -6 -12  135.33    8.10
   3  -6 -12  137.44    8.30
   3   6 -12  117.73   13.12
   3   6 -12  128.65    8.22
   3  -6 -12  119.62   13.75
   3   6 -11  348.09   24.76
   3  -6 -11  341.51   15.66
   3   6 -11  342.80   15.50
  -3  -6  11  316.04   14.60
   3  -6 -11  329.98   23.90
   3  -6 -11  349.24   15.34
   3  -6 -11  356.31   15.96
   3   6 -11  318.09   23.35
   3  -6 -10  128.05   14.05
   3  -6 -10  151.41    8.66
   3  -6 -10  137.75    8.32
  -3  -6  10  133.73    7.62
   3  -6 -10  132.36    7.79
   3   6 -10  143.21   14.75
   3  -6  -9  318.13   15.28
  -3  -6   9  274.78   21.69
  -3  -6   9  315.49   14.62
   3  -6  -9  315.92   23.03
   3  -6  -9  331.21   22.97
   3   6  -9  322.55   23.81
   3  -6  -9  359.06   15.66
   3  -6  -9  338.23   14.84
   3  -6  -8  345.45   15.30
   3  -6  -8  335.82   23.15
  -3  -6   8  282.43   23.13
  -3  -6   8  311.23   14.56
   3  -6  -8  287.96   21.96
   3   6  -8  272.37   22.56
   3  -6  -8  321.44   14.46
   3  -6  -8  330.16   15.21
   3  -6  -7  514.95   21.42
   3  -6  -7  487.58   30.20
  -3  -6   7  388.94   29.55
  -3  -6   7  510.95   21.09
   3  -6  -7  482.74   29.52
   3  -6  -7  501.44   21.19
   3   6  -7  408.14   29.45
   3  -6  -7  515.20   21.50
   3  -6  -7  514.80   20.72
   3   6  -6  328.64   15.29
   3  -6  -6  351.65   15.65
  -3  -6   6  345.44   15.53
   3  -6  -6  307.60   22.29
   3  -6  -6  344.29   15.75
   3  -6  -6  328.23   15.36
   3  -6  -6  347.15   15.02
   3  -6  -6  357.45   24.63
  -3  -6   5  174.81    9.11
   3  -6  -5  178.31    9.78
   3  -6  -5  176.65   16.86
   3  -6  -5  165.44   15.03
   3  -6  -5  178.71    9.62
  -3  -6   5  184.37    9.83
   3   6  -5  176.92    9.51
   3  -6  -5  174.05    9.40
   3  -6  -4  191.66   17.73
   3  -6  -4  167.74   14.95
  -3  -6   4  191.79   10.25
   3   6  -4  205.98   10.25
  -3  -6   4  183.72    9.68
   3  -6  -4  197.00   10.29
   3  -6  -3  326.46   23.66
   3  -6  -3  337.31   21.84
  -3  -6   3  330.85   15.24
  -3   6   3  336.24   14.65
   3   6  -3  341.90   15.04
  -3  -6   3  312.74   14.68
   3  -6  -3  318.41   14.99
   3  -6  -2  404.26   26.74
   3  -6  -2  342.73   22.70
  -3  -6   2  383.62   17.23
  -3   6   2  372.47   16.49
   3   6  -2  404.51   17.09
  -3  -6   2  379.49   16.81
   3  -6  -2  395.32   17.01
   3  -6  -1  532.29   31.80
  -3  -6   1  522.37   21.70
   3  -6  -1  491.91   27.95
  -3   6   1  504.46   20.88
   3   6  -1  517.23   21.34
  -3  -6   1  490.61   21.20
   3  -6  -1  512.99   21.22
   3  -6   0  421.57   27.34
  -3  -6   0  404.04   17.77
   3  -6   0  394.55   23.63
  -3   6   0  377.70   25.48
   3   6   0  400.39   17.47
  -3   6   0  413.39   17.13
  -3  -6   0  400.77   17.53
   3  -6   0  377.45   17.06
  -3   6  -1  412.05   17.55
   3  -6   1  412.64   17.53
  -3  -6  -1  421.71   18.15
  -3  -6  -1  427.67   18.37
   3  -6   1  384.22   23.61
  -3   6  -1  412.32   26.60
  -3   6  -1  399.57   16.91
   3  -6   1  441.55   28.25
  -3   6  -2  309.14   13.86
   3  -6   2  293.14   13.65
  -3  -6  -2  317.20   14.49
  -3  -6  -2  314.13   14.54
  -3  -6  -2  300.10   21.36
  -3   6  -2  347.88   23.13
  -3   6  -2  303.77   13.32
   3  -6   2  310.35   23.05
  -3   6  -3  202.38   10.18
   3  -6   3  211.37   10.02
  -3  -6  -3  199.15   10.67
  -3  -6  -3  210.62   10.86
  -3  -6  -3  185.64   16.39
  -3   6  -3  226.53   18.22
  -3   6  -3  200.22    9.70
   3  -6   3  218.99   18.66
  -3   6  -4  203.67   10.16
  -3  -6  -4  191.73   10.60
   3  -6   4  209.06    9.79
  -3  -6  -4  220.28   10.89
  -3  -6  -4  220.64   17.36
  -3   6  -4  195.04   17.42
   3  -6   4  205.71   18.16
  -3   6  -4  193.22    9.57
  -3  -6  -4  196.00   10.00
  -3  -6  -5  230.92   11.69
  -3  -6  -5  206.88   17.57
  -3  -6  -5  219.11   11.37
  -3   6  -5  216.37   18.69
   3  -6   5  246.13   19.68
  -3  -6  -5  222.81   11.11
  -3   6  -5  237.95   10.73
  -3  -6  -6  279.39   13.56
  -3   6  -6  289.88   21.64
  -3  -6  -6  260.35   20.11
  -3  -6  -6  263.29   13.18
  -3  -6  -6  297.10   13.44
  -3  -6  -6  281.82   13.12
  -3   6  -6  267.87   12.38
   3  -6   6  304.31   22.05
  -3  -6  -7  367.46   16.29
  -3   6  -7  365.83   15.61
  -3  -6  -7  312.93   24.74
  -3  -6  -7  372.92   16.80
  -3   6  -7  373.25   25.55
  -3  -6  -7  309.39   23.24
  -3  -6  -7  357.09   16.27
  -3  -6  -7  380.57   16.56
   3  -6   7  342.36   24.53
  -3   6  -7  377.21   16.04
  -3  -6  -8  419.99   18.13
  -3   6  -8  422.87   17.44
  -3  -6  -8  324.56   25.56
  -3  -6  -8  423.54   18.47
  -3   6  -8  403.63   27.41
  -3  -6  -8  399.28   26.30
  -3  -6  -8  397.56   17.81
  -3   6  -8  419.20   17.80
   3  -6   8  389.25   26.16
  -3  -6  -8  434.91   18.35
  -3  -6  -9  311.33   14.26
  -3   6  -9  288.72   13.35
  -3  -6  -9  272.33   21.65
  -3   6  -9  303.18   13.83
   3  -6   9  294.96   21.40
  -3  -6  -9  305.10   14.40
  -3   6  -9  283.14   22.45
  -3  -6  -9  305.89   14.21
  -3  -6  -9  294.64   21.84
  -3  -6 -10  139.88    8.51
  -3   6 -10  150.59   15.48
  -3  -6 -10  154.56    8.71
  -3   6 -10  141.20    7.87
  -3  -6 -10  154.84   15.07
  -3   6 -10  151.27    8.37
  -3  -6 -10  156.64    8.81
  -3   6 -10  143.74    8.23
   3  -6  10  146.87    8.23
   3  -6  10  128.32   13.32
  -3   6 -11   61.01   10.39
  -3   6 -11   72.97    5.43
  -3  -6 -11   76.67    5.83
  -3  -6 -11   69.17    9.91
  -3  -6 -11   78.53    5.86
  -3   6 -11   69.85    5.09
  -3   6 -11   76.74    5.60
  -3  -6 -11   71.43    5.67
  -3  -6 -12  105.48    7.06
  -3   6 -12  108.13    6.83
  -3  -6 -12  108.26   12.23
  -3   6 -12  108.48    6.88
  -3  -6 -12   80.49   11.85
  -3   6 -12  107.35   12.93
  -3  -6 -12  121.26    7.47
  -3  -6 -13  144.14   13.95
  -3  -6 -13  109.43   13.58
  -3   6 -13  136.21   14.19
  -3   6 -14   81.54    5.54
  -3  -6 -14   67.95    5.22
  -3  -6 -14   79.76   11.09
  -3   6 -14   72.56   10.44
  -3   6 -14   71.00    4.97
  -3   6 -14   81.29    5.49
  -3  -6 -14   72.41    5.46
  -3  -6 -15  151.38    8.07
  -3   6 -15  152.10    8.27
  -3  -6 -15  146.34    8.68
  -3  -6 -15  141.44    8.29
  -3   6 -15  148.34    7.70
  -3   6 -15  159.03    8.28
  -3   6 -16  119.28    6.86
  -3  -6 -16  119.67    7.18
  -3   6 -16  112.63    6.22
  -3  -6 -16  111.17    6.82
  -3   6 -16  111.42    6.25
  -3   6 -16  117.38    7.03
  -3   6 -17  132.62    7.12
  -3  -6 -17  114.55    6.94
  -3  -6 -17  131.47    7.44
  -3   6 -17  127.10    6.52
  -3   6 -17  135.47    7.35
  -3   6 -17  124.78    6.53
  -3   6 -18   90.63    5.51
  -3  -6 -18   86.28    5.43
  -3  -6 -18  100.16    5.90
  -3   6 -18   87.17    4.95
  -3   6 -18   99.88    5.71
  -3   6 -18   90.72    5.09
  -3   6 -19  107.85    5.84
  -3  -6 -19  100.04    5.72
  -3  -6 -19  113.40    6.06
  -3   6 -19  110.72    5.30
  -3   6 -19  106.87    5.88
  -3   6 -19  103.07    5.37
  -3  -6 -20   56.42    3.62
  -3   6 -20   54.49    3.53
  -3  -6 -20   50.13    3.43
  -3   6 -20   55.24    3.50
  -3   6 -20   48.28    3.02
  -3  -6 -21   86.28    4.47
  -3   6 -21   90.47    4.55
   3  -7 -18    3.38    1.26
   3   7 -18    5.73    1.20
   3  -7 -18    4.63    1.32
   3  -7 -17   54.34    3.05
   3  -7 -17   60.16    3.55
   3   7 -16   10.88    1.46
   3   7 -16   17.97    2.16
   3  -7 -16   14.79    1.94
   3  -7 -16   17.89    2.29
   3  -7 -15   28.46    2.77
   3  -7 -15   24.63    2.76
   3   7 -15   27.76    2.80
   3   7 -15   31.93    2.86
   3   7 -14    4.02    1.36
   3   7 -14    5.44    1.66
   3  -7 -14    3.18    1.81
   3  -7 -14    5.87    1.91
   3   7 -14    5.38    1.71
   3  -7 -13   62.63    4.68
   3  -7 -13   53.91    4.54
   3   7 -13   59.36    4.50
   3   7 -13   65.85    4.58
   3   7 -12    0.59    1.61
   3   7 -12    2.24    1.65
   3  -7 -12    4.39    1.92
   3  -7 -12    3.97    2.10
   3  -7 -11   13.99    2.71
   3   7 -11   14.37    2.43
   3   7 -11   15.50    2.70
  -3  -7  11   10.99    1.98
   3  -7 -11   13.32    2.52
   3  -7 -10    1.78    1.97
   3   7 -10    0.41    1.55
  -3  -7  10    1.33    1.59
   3  -7 -10    5.30    2.12
   3   7 -10    0.44    1.51
   3  -7  -9   13.64    2.95
   3   7  -9   18.73    2.85
   3  -7  -9   12.08    2.68
  -3  -7   9   11.12    2.34
   3  -7  -9   12.57    2.59
  -3  -7   8   75.43    5.50
   3  -7  -8   96.99    6.12
   3  -7  -8   80.57    5.73
  -3   7   8   77.67    5.40
  -3  -7   8   44.04   10.08
   3  -7  -8   92.44   10.92
   3   7  -8   46.13    9.51
   3  -7  -7   10.56    4.87
   3  -7  -7   12.15    4.51
  -3  -7   7    9.81    5.74
   3   7  -7    9.99    5.41
   3  -7  -6   31.11    7.70
   3   7  -6    4.11    5.59
  -3  -7   6   28.95    7.85
   3  -7  -6   23.17    6.46
  -3  -7   5    7.55    5.34
   3  -7  -5   13.50    4.77
   3   7  -5    3.15    4.04
   3  -7  -5   12.22    3.26
   3  -7  -5   14.54    6.40
  -3  -7   5   13.97    2.92
   3  -7  -5   11.79    2.75
   3   7  -5   12.47    2.53
  -3  -7   4   -1.11    4.42
   3  -7  -4    7.44    3.99
  -3   7   4   10.30    2.15
   3   7  -4    9.66    2.44
   3  -7  -4    4.26    4.56
  -3  -7   4    6.71    2.56
   3  -7  -4    6.90    2.38
  -3  -7   3   -2.27    4.52
   3  -7  -3   -1.08    4.31
  -3  -7   3   -0.20    1.69
   3  -7  -3    4.04    3.22
   3   7  -3    4.52    2.13
  -3   7   3    2.03    1.73
  -3  -7   3    1.47    2.35
   3  -7  -3    0.70    2.14
  -3  -7   2    3.46    5.56
   3  -7  -2    1.10    4.69
  -3  -7   2    5.36    2.23
   3  -7  -2   -0.79    3.02
   3   7  -2    4.55    2.10
  -3   7   2    4.07    1.93
   3  -7  -2    5.48    2.34
  -3   7   2    0.90    3.13
  -3  -7   2    3.98    2.47
  -3  -7   1   26.86    8.60
  -3  -7   1   62.20    5.07
   3  -7  -1   61.72    5.00
   3  -7  -1   59.65   10.33
  -3   7   1   37.59    8.04
  -3  -7   1   71.27    5.71
  -3   7   1   62.19    4.79
   3   7  -1   61.55    5.16
  -3   7   0    0.81    1.63
   3   7   0    2.53    2.05
   3  -7   0    2.21    4.40
  -3  -7   0    1.84    1.99
   3  -7   0    1.49    1.82
  -3   7   0   -2.81    3.87
  -3  -7   0    1.01    2.21
  -3  -7  -1   11.75    5.83
   3   7   1   18.02    3.03
  -3   7  -1   22.36    2.95
   3  -7   1   19.87    7.23
  -3  -7  -1   15.62    3.05
   3  -7   1   17.09    2.86
  -3   7  -1   18.06    6.06
  -3  -7  -1   16.10    3.33
  -3  -7  -2   15.20    7.11
  -3   7  -2   24.19    2.99
   3   7   2   27.60    3.56
   3  -7   2   27.37    7.59
   3  -7   2   22.35    2.91
  -3  -7  -2   22.00    3.34
  -3   7  -2   12.51    4.93
  -3  -7  -2   22.98    3.66
  -3  -7  -3    1.16    4.61
  -3   7  -3    0.97    3.72
   3   7   3    4.66    2.23
  -3  -7  -3    1.72    2.14
  -3  -7  -3    1.48    2.24
   3  -7   3    3.24    4.13
  -3  -7  -4   58.69    5.04
   3  -7   4   62.62   10.18
  -3  -7  -4   51.62    5.00
  -3   7  -4   48.91    9.03
  -3  -7  -4   40.92    9.15
   3  -7   5    3.17    2.45
   3  -7   5    2.07    4.57
  -3  -7  -5    3.49    2.27
  -3   7  -5    2.94    3.43
  -3  -7  -5    4.70    2.54
  -3  -7  -5    1.11    4.42
   3  -7   6    3.00    4.14
  -3  -7  -6    7.36    4.07
  -3   7  -6    4.91    3.59
  -3  -7  -6    2.14    4.58
   3  -7   7    8.63    4.50
  -3  -7  -7   11.15    4.25
  -3  -7  -7    8.17    5.17
  -3  -7  -7    6.39    3.91
  -3   7  -7    8.79    4.95
  -3   7  -8   10.64    5.23
  -3  -7  -8    4.80    3.83
   3  -7   8    6.75    2.58
  -3  -7  -8    7.89    2.27
  -3  -7  -8   -0.87    3.48
  -3  -7  -8   10.80    4.55
   3  -7   9    0.39    2.02
  -3   7  -9    1.76    1.60
  -3   7  -9    3.83    1.62
  -3  -7  -9    2.64    3.50
  -3   7  -9    4.76    3.15
  -3  -7  -9    2.33    1.89
   3  -7  10    4.34    1.89
  -3  -7 -10    0.89    1.86
  -3   7 -10    2.09    1.57
  -3   7 -10    2.26    1.41
   3  -7  11    0.90    1.47
  -3   7 -11    1.54    1.41
  -3  -7 -11    3.36    1.88
  -3   7 -11    1.28    1.53
  -3  -7 -12    4.85    1.98
  -3   7 -12    5.31    1.58
  -3  -7 -12    3.29    1.81
  -3   7 -12    3.98    1.61
  -3  -7 -13   15.03    2.67
  -3   7 -13   18.37    2.35
  -3   7 -13   15.87    1.89
  -3  -7 -13   20.24    2.79
  -3   7 -13   21.20    2.48
  -3   7 -14    9.89    1.41
  -3  -7 -14    9.12    1.95
  -3  -7 -14    8.64    2.07
  -3   7 -14   10.08    1.85
  -3   7 -14   10.54    1.88
  -3  -7 -15    8.13    1.90
  -3   7 -15   10.55    1.96
  -3   7 -15    5.99    1.55
  -3  -7 -16    5.37    1.63
  -3   7 -16    5.51    1.57
  -3   7 -16    3.28    1.25
  -3  -7 -17   40.76    3.08
  -3   7 -17   41.37    3.06
  -3   7 -17   38.34    2.85
  -3   7 -18    4.74    1.11
  -3  -7 -18    3.81    1.16
  -3   7 -18    4.45    1.02
  -3  -7 -19    6.62    1.05
   3  -8 -15   48.83    2.95
   3   8 -14  169.91    7.65
   3  -8 -14  198.49    7.95
   3   8 -13   74.08    4.01
   3  -8 -13   74.08    4.20
   3  -8 -12  173.48    7.97
   3   8 -12  177.10    7.72
   3   8 -12  163.87    7.53
   3  -8 -11   57.24    4.03
   3   8 -11   55.31    3.73
   3   8 -11   53.24    3.57
   3  -8 -11   49.29    3.46
   3  -8 -10  174.39    8.42
   3  -8 -10  214.39    9.42
   3   8 -10  200.29    8.84
  -3   8  10  173.42    8.11
   3   8 -10  218.44    9.12
  -3  -8  10  169.70    8.01
   3  -8  -9   70.62    4.44
   3  -8  -9   78.74    5.20
   3   8  -9   70.22    4.64
  -3   8   9   70.75    4.30
   3   8  -9   86.66    5.04
  -3  -8   9   66.23    4.30
   3  -8  -8  185.67    9.16
   3  -8  -8  229.29   10.47
   3   8  -8  202.82    9.66
  -3   8   8  210.15    9.36
   3   8  -8  238.22   10.16
   3  -8  -8  220.58    9.78
  -3  -8   8  192.43    9.48
   3  -8  -7   80.69    4.89
   3  -8  -7  100.52    6.09
   3   8  -7   85.06    5.36
  -3   8   7   88.25    5.19
   3  -8  -7   96.81    5.75
  -3  -8   7   85.12    5.49
   3  -8  -6  344.93   14.67
   3   8  -6  276.42   13.51
  -3   8   6  338.66   13.72
  -3  -8   6  304.64   14.01
   3  -8  -6  361.64   14.58
   3  -8  -5  101.01    6.51
   3   8  -5   85.69    5.69
  -3  -8   5  106.23    6.44
   3  -8  -5  108.51    6.63
  -3   8   5  106.41    5.90
  -3  -8   4  477.91   19.96
   3  -8  -4  507.42   20.34
   3  -8  -4  455.51   19.83
  -3   8   4  474.51   19.26
  -3  -8   3  133.60    7.97
   3  -8  -3  144.28    8.23
   3  -8  -3  141.00    7.84
  -3   8   3  129.74    7.22
   3  -8  -2  506.60   20.80
  -3  -8   2  467.87   20.32
   3  -8  -2  455.38   19.99
   3   8  -2  512.94   20.29
  -3   8   2  491.57   19.72
  -3  -8   1  145.17    8.42
   3  -8  -1  154.83    8.78
   3  -8  -1  132.80    7.84
   3   8  -1  155.51    8.30
  -3   8   1  148.68    7.78
  -3  -8   0  369.30   16.40
   3  -8   0  387.19   16.77
   3  -8   0  341.27   15.52
  -3  -8   0  362.37   15.87
   3   8   0  385.47   16.14
  -3  -8  -1  262.88   12.70
   3  -8   1  280.20   13.01
  -3  -8  -1  256.42   12.22
   3  -8   1  243.59   11.62
   3   8   1  273.28   12.45
  -3  -8  -2  606.71   24.15
   3  -8   2  628.43   24.47
  -3  -8  -2  604.65   23.95
   3   8   2  626.79   23.89
  -3  -8  -3  134.70    8.01
   3  -8   3  143.09    8.35
  -3  -8  -3  135.03    7.92
   3   8   3  142.53    7.88
  -3  -8  -4  588.22   23.22
   3  -8   4  586.64   23.38
  -3  -8  -4  550.66   23.09
   3   8   4  545.72   22.87
   3  -8   5  198.52    9.99
  -3  -8  -5  197.31    9.80
  -3  -8  -5  191.82    9.93
   3   8   5  182.56    9.59
   3  -8   6  549.90   21.80
  -3  -8  -6  538.65   21.61
  -3  -8  -6  549.81   21.97
   3   8   6  517.55   21.62
  -3   8  -6  517.08   21.10
  -3  -8  -7  121.55    6.71
   3  -8   7  138.53    7.15
  -3  -8  -7  104.15    5.91
  -3  -8  -7  130.13    7.23
  -3   8  -7  115.06    6.41
   3   8   7  129.81    7.06
   3  -8   8  337.57   13.76
  -3  -8  -8  323.37   13.49
  -3  -8  -8  291.69   12.94
  -3  -8  -8  345.31   14.32
  -3   8  -8  311.76   13.37
   3   8   8  320.70   13.91
   3  -8   9  130.88    6.57
  -3  -8  -9  112.36    6.17
  -3  -8  -9  148.26    7.42
  -3   8  -9  125.03    6.54
   3   8   9  137.77    7.08
   3  -8  10  325.07   13.36
  -3  -8 -10  320.79   13.55
  -3   8 -10  332.64   13.80
   3   8  10  347.76   14.29
  -3  -8 -11  129.12    6.62
  -3  -8 -11  153.57    7.36
  -3   8 -11  151.46    6.90
   3   8  11  147.56    7.24
  -3  -8 -12  271.07   11.64
  -3   8 -12  302.19   11.87
   3   8  12  307.56   12.29
  -3   8 -13  119.79    5.75
   3   8  13  123.57    5.68
  -3   8 -14  259.94    9.55
   3   8  14  254.29    9.41
  -3   8 -15   99.52    4.52
   3   8  15   89.60    4.38
   3  -9  -8    5.01    1.19
   3   9  -8    5.69    1.04
   3  -9  -7    8.80    1.56
   3   9  -7   10.53    1.36
   3  -9  -6    3.87    1.25
   3  -9  -6    3.90    1.20
  -3  -9   6    6.24    1.21
   3   9  -6    7.90    1.29
   3  -9  -5   29.56    2.46
  -3  -9   5   23.59    2.26
   3  -9  -5   21.94    2.26
   3   9  -5   27.50    2.29
   3  -9  -4    1.66    1.15
   3  -9  -4    3.46    1.33
  -3  -9   4    2.76    1.36
   3   9  -4    3.52    1.18
  -3  -9   3   17.35    2.16
   3  -9  -3   15.32    1.84
   3  -9  -2    2.45    1.55
  -3  -9   2    0.97    1.34
   3  -9  -2    0.17    0.92
   3  -9  -1    6.95    1.92
  -3  -9   1    5.60    1.65
  -3   9   0    2.08    0.90
  -3  -9   0    4.65    1.56
   3  -9   0    2.70    1.59
  -3   9  -1    6.87    1.19
  -3  -9  -1    6.58    1.75
   3  -9   1    8.45    1.94
  -3   9  -2    0.24    0.71
   3  -9   2    2.22    1.56
  -3  -9  -2    0.12    1.27
   3  -9   3   25.77    2.59
  -3  -9  -3   23.64    2.36
   3   9   4    0.63    1.04
  -3   9  -4    1.56    0.80
  -3  -9  -4    0.21    1.07
   3  -9   4    1.49    1.36
   3   9   5    7.66    1.44
  -3   9  -5    6.42    1.08
   3  -9   5    5.31    1.42
  -3  -9  -5    5.32    1.34
   3   9   6    1.85    0.96
   3  -9   6   -0.60    1.03
  -3  -9  -6    1.05    0.84
   3   9   7    4.81    1.12
   3   9   8    1.64    0.87
   4   0 -27   -0.28    0.86
   4   0 -26  184.93    8.46
   4   0 -25    0.30    1.25
   4   0 -24  119.63    6.81
   4   0 -23    1.20    1.69
   4   0 -22  214.43   17.91
   4   0 -22  232.41   17.81
   4   0 -21    2.76    3.05
   4   0 -21    4.48    3.28
   4   0 -20  329.98   23.41
   4   0 -20  327.31   23.30
   4   0 -20  341.08   15.12
   4   0 -19    0.92    3.52
   4   0 -19   -2.79    3.41
   4   0 -19    1.03    1.67
   4   0 -18  839.59   43.09
   4   0 -18  844.51   32.78
   4   0 -17    2.59    3.56
   4   0 -17    0.40    1.59
   4   0 -16  626.24   34.23
   4   0 -16  659.42   25.94
   4   0 -15    1.26    1.39
   4   0 -15    1.50    2.75
  -4   0  15    0.36    0.98
   4   0 -14 1203.41   56.42
  -4   0  14 1387.49   47.96
   4   0 -14 1258.43   48.69
   4   0 -13    0.94    1.31
  -4   0  13    0.45    1.06
   4   0 -13   -1.25    2.49
   4   0 -12  503.90   19.99
   4   0 -11   -2.52    3.04
   4   0 -10   61.09    6.59
   4   0  -9    0.78    2.12
  -4   0   9   -0.60    1.36
   4   0  -8  825.46   36.99
  -4   0   8  979.69   35.55
   4   0  -7    0.29    1.68
  -4   0   7   -0.64    1.62
   4   0  -6 2302.91   86.40
  -4   0   6 2434.82   86.00
   4   0  -5   -0.41    1.46
  -4   0   5   -0.44    1.79
   4   0  -4 1740.35   64.24
  -4   0   4 1821.03   65.43
  -4   0   3    0.70    1.81
  -4   0   2 4477.71  159.12
  -4   0   1    0.17    1.71
  -4   0   1   -0.24    2.23
  -4   0   0  257.80   11.29
  -4   0   0  237.67   11.45
  -4   0  -1   -0.39    1.73
  -4   0  -1   -0.39    1.47
  -4   0  -2 3834.26  111.57
  -4   0  -2 3590.39  110.61
  -4   0  -2 3725.76  111.10
  -4   0  -3    0.25    2.12
  -4   0  -3    1.63    1.96
  -4   0  -3   -0.81    1.75
  -4   0  -3   -0.44    1.12
  -4   0  -3    1.85    1.33
  -4   0  -4 1391.68   51.38
  -4   0  -4 1378.03   51.26
  -4   0  -4 1303.09   52.13
  -4   0  -4 1307.35   51.40
  -4   0  -4 1380.64   50.17
  -4   0  -5    0.54    1.72
  -4   0  -5   -0.73    2.07
  -4   0  -5    0.29    1.68
  -4   0  -5   -0.06    0.63
  -4   0  -5   -0.35    1.99
  -4   0  -5   -0.44    1.42
  -4   0  -6 2642.97   94.87
  -4   0  -6 2715.13   98.86
  -4   0  -6 2737.49   97.75
  -4   0  -6 2551.50  100.32
  -4   0  -6 2786.52   99.39
  -4   0  -6 2917.23   98.53
  -4   0  -7    0.32    1.79
  -4   0  -7    1.85    1.75
  -4   0  -7   -0.89    2.68
  -4   0  -7   -0.35    1.98
  -4   0  -7    0.31    0.86
  -4   0  -7    0.92    1.48
  -4   0  -8  692.28   29.55
  -4   0  -8  662.73   25.70
  -4   0  -8  683.09   27.26
  -4   0  -8  695.50   31.78
  -4   0  -8  681.00   29.91
  -4   0  -8  692.03   29.63
  -4   0  -9    1.05    1.33
  -4   0  -9   -0.55    2.82
  -4   0  -9    2.54    2.19
  -4   0  -9    2.03    2.11
  -4   0  -9   -0.39    1.95
  -4   0 -10   92.16    9.19
  -4   0 -10   70.37    7.46
  -4   0 -10   78.83    7.53
  -4   0 -10   89.50    8.12
  -4   0 -11   -1.01    2.84
  -4   0 -11   -1.04    2.36
  -4   0 -11   -0.62    1.43
  -4   0 -11    0.60    1.35
  -4   0 -11   -0.26    1.20
  -4   0 -11    0.55    1.26
  -4   0 -12  992.15   35.75
  -4   0 -12  964.40   35.58
  -4   0 -12  947.51   35.75
  -4   0 -12  932.83   35.42
  -4   0 -12  968.66   44.96
  -4   0 -12  924.45   36.08
  -4   0 -12  979.28   35.71
  -4   0 -13    0.63    1.20
  -4   0 -13    0.37    1.02
  -4   0 -13    1.93    2.75
  -4   0 -13    0.14    1.44
  -4   0 -13   -0.49    1.35
  -4   0 -13    0.28    1.30
  -4   0 -13   -0.55    1.58
  -4   0 -13    0.79    3.02
  -4   0 -13    1.76    2.33
  -4   0 -13    0.15    1.25
  -4   0 -14  288.79   12.75
  -4   0 -14  308.87   21.57
  -4   0 -14  271.46   11.86
  -4   0 -14  255.47   11.41
  -4   0 -14  263.22   11.92
  -4   0 -14  259.41   11.95
  -4   0 -14  270.73   17.77
  -4   0 -14  251.56   11.82
  -4   0 -14  261.91   12.15
  -4   0 -14  261.64   18.77
  -4   0 -15    1.19    1.20
  -4   0 -15    1.55    2.84
  -4   0 -15    0.51    2.30
  -4   0 -15    0.56    1.31
  -4   0 -15   -0.33    1.57
  -4   0 -15    0.91    1.39
  -4   0 -15    0.84    1.40
  -4   0 -15   -0.92    3.38
  -4   0 -15    1.32    2.31
  -4   0 -16  310.79   14.07
  -4   0 -16  354.96   24.89
  -4   0 -16  313.42   20.45
  -4   0 -16  333.70   22.57
  -4   0 -16  341.06   14.53
  -4   0 -16  333.12   14.57
  -4   0 -16  317.06   13.83
  -4   0 -16  315.43   14.13
  -4   0 -17   -0.90    2.62
  -4   0 -17    0.62    1.69
  -4   0 -17   -0.82    1.45
  -4   0 -17   -1.36    1.45
  -4   0 -17    3.12    4.14
  -4   0 -17   -0.71    2.36
  -4   0 -17    0.36    1.35
  -4   0 -17    0.75    1.48
  -4   0 -18  702.19   39.47
  -4   0 -18  701.80   27.44
  -4   0 -18  649.56   37.03
  -4   0 -18  676.24   26.75
  -4   0 -18  664.36   26.98
  -4   0 -18  699.58   27.46
  -4   0 -19    2.54    1.65
  -4   0 -19    1.07    1.61
  -4   0 -19    0.22    1.56
  -4   0 -19    1.20    1.57
  -4   0 -19    1.96    3.06
  -4   0 -20  159.47    8.66
  -4   0 -20  157.95    8.60
  -4   0 -20  144.91   15.26
  -4   0 -20  139.43    8.60
  -4   0 -21   -2.94    3.42
  -4   0 -21   -0.90    1.76
  -4   0 -21   -0.21    1.50
  -4   0 -22   80.34    5.55
  -4   0 -22   64.93   10.02
  -4   0 -22   83.85    5.80
  -4   0 -23    1.23    1.57
  -4   0 -23    0.73    1.66
  -4   0 -23    0.53    1.35
  -4   0 -24   11.11    2.09
  -4   0 -24   14.06    2.20
  -4   0 -24   15.50    2.48
  -4   0 -25    1.49    1.27
  -4   0 -25    1.71    1.35
  -4   0 -25    0.23    1.12
  -4   0 -26   78.96    4.64
  -4   0 -27    0.09    0.92
   4   1 -27  102.23    4.85
   4  -1 -27   91.47    4.70
   4  -1 -26    4.57    1.43
   4   1 -26    5.69    1.41
   4  -1 -25   50.94    3.89
   4   1 -25   58.01    4.01
   4   1 -24   25.89    2.49
   4  -1 -24   27.99    3.04
   4  -1 -23   86.40    5.29
   4   1 -23   77.11    5.08
   4  -1 -23   89.44    5.78
   4  -1 -22   33.25    6.65
   4   1 -22   34.41    7.08
   4  -1 -22   39.84    3.61
   4  -1 -22   41.10    3.95
   4   1 -22   35.76    3.50
   4   1 -21   46.52    8.51
   4  -1 -21   67.61    9.84
   4  -1 -21   64.38    9.38
   4   1 -21   85.51   10.56
   4   1 -20   53.31    8.87
   4  -1 -20   52.04    8.54
   4  -1 -20   45.10    4.17
   4   1 -20   40.44    3.83
   4  -1 -20   52.84    4.68
   4  -1 -20   51.46    8.66
   4  -1 -19   73.44   10.47
   4   1 -19   74.03   10.25
   4  -1 -19   86.64    5.93
   4   1 -19   85.88    5.78
   4  -1 -19   86.84    6.15
   4  -1 -19   90.35   11.38
   4   1 -18   38.87    7.59
   4  -1 -18   48.18    8.29
   4  -1 -18   47.01    4.17
   4   1 -18   42.84    4.04
   4  -1 -18   44.93    4.32
   4  -1 -18   39.90    8.01
   4   1 -17  337.49   14.69
   4  -1 -17  336.79   14.86
   4  -1 -17  291.52   21.93
   4  -1 -17  284.02   21.38
   4   1 -17  335.39   22.91
   4  -1 -16    6.83    3.78
  -4   1  16   10.51    1.70
   4  -1 -16    7.37    3.74
   4   1 -16    5.84    3.46
   4  -1 -16    6.80    2.01
   4   1 -16    7.29    1.96
   4  -1 -15   95.71   10.79
   4  -1 -15   93.39    5.53
   4  -1 -15   90.59   10.33
   4   1 -15   90.05   10.41
  -4   1  15   84.67    4.99
   4   1 -15   85.91    5.58
   4  -1 -15   86.57    5.68
   4   1 -14  219.62    9.78
  -4  -1  14  205.62    9.39
  -4   1  14  217.89    9.65
   4  -1 -14  228.02   10.56
   4  -1 -14  194.35   15.66
   4   1 -14  223.87   16.31
   4  -1 -14  229.18   10.17
  -4   1  13  180.21    8.50
  -4  -1  13  190.80    8.44
   4  -1 -13  188.58    9.29
   4   1 -13  176.43   13.93
   4  -1 -13  201.72    9.11
   4  -1 -12  138.88    7.24
  -4   1  12  135.12    6.60
   4   1 -11  491.15   22.51
  -4   1  11  555.82   20.22
   4  -1 -11  522.13   20.72
   4  -1 -11  517.55   25.90
   4   1 -11  482.00   25.76
   4  -1 -10  269.52   10.82
   4  -1 -10  213.38   14.35
   4   1 -10  251.69   15.20
  -4  -1  10  194.27   11.14
   4   1 -10  271.10   12.57
  -4  -1   9   11.10    2.35
   4   1  -9   10.92    3.27
   4   1  -9   20.44    2.77
   4  -1  -9   11.59    3.11
  -4  -1   8  510.22   22.33
   4   1  -8  538.98   21.70
   4   1  -8  559.41   25.01
   4  -1  -8  510.56   23.58
   4   1  -7  362.29   16.02
  -4  -1   7  379.28   17.30
   4  -1  -7  389.05   17.55
  -4  -1   7  388.32   17.43
   4   1  -6   63.49    4.81
   4  -1  -6   75.75    5.42
  -4  -1   6   76.07    5.97
  -4  -1   6   74.70    5.87
   4  -1  -5  192.23    9.27
  -4  -1   5  194.34   10.76
  -4  -1   5  184.88   10.56
   4  -1  -4  108.40    5.51
  -4  -1   4   92.42    7.05
  -4   1   4  114.90    7.28
  -4  -1   4   96.45    7.27
  -4  -1   3  480.68   21.25
  -4  -1   3  529.56   18.82
  -4   1   3  529.82   21.08
  -4  -1   3  532.50   21.74
  -4   1   3  456.19   17.33
  -4  -1   2 2042.70   75.33
  -4  -1   2 2124.26   72.93
  -4  -1   2 2011.52   75.52
  -4   1   2 2128.56   74.95
  -4   1   2 1961.06   72.04
  -4  -1   1   57.44    5.52
  -4  -1   1   59.13    4.20
  -4  -1   1   69.12    6.14
  -4   1   1   61.34    5.28
  -4   1   1   56.70    3.88
  -4  -1   0 2644.01   98.56
  -4   1   0 2667.50   96.55
  -4  -1   0 2721.93   96.87
   4  -1   0 2683.80   95.65
  -4  -1   0 2749.81   99.02
  -4   1   0 2824.09   98.10
  -4  -1  -1  174.39    9.81
  -4   1  -1  169.37    9.06
  -4  -1  -1  170.57    8.91
  -4   1  -1  154.49    8.61
   4  -1   1  164.98    6.97
  -4  -1  -1  165.28    8.97
  -4  -1  -1  163.50    9.87
  -4   1  -1  182.43    9.58
  -4   1  -2  200.29   11.13
  -4  -1  -2  228.01   11.56
  -4  -1  -2  212.66   11.90
  -4  -1  -2  211.46   10.18
  -4  -1  -2  209.08   10.61
  -4   1  -2  216.10   11.35
  -4   1  -2  199.70   11.37
  -4  -1  -2  231.81   12.27
  -4   1  -2  184.17    8.34
  -4  -1  -3   63.70    5.71
  -4   1  -3   52.91    4.98
  -4  -1  -3   62.75    6.10
  -4   1  -3   58.42    5.26
  -4  -1  -3   63.53    5.12
  -4  -1  -3   61.84    4.54
  -4   1  -3   79.27    5.94
  -4   1  -3   61.32    5.53
  -4  -1  -3   57.58    5.77
  -4   1  -3   57.13    3.77
  -4   1  -4   70.61    5.81
  -4  -1  -4   66.46    6.09
  -4  -1  -4   75.91    6.19
  -4  -1  -4   56.70    6.38
  -4   1  -4   73.59    6.25
  -4   1  -4   74.98    4.77
  -4  -1  -4   65.37    5.93
  -4   1  -4   69.24    5.56
  -4  -1  -4   70.62    5.51
  -4   1  -4   80.24    6.01
  -4  -1  -4   73.39    4.88
  -4  -1  -5   19.23    3.60
  -4  -1  -5   12.47    3.87
  -4   1  -5   15.34    3.33
  -4  -1  -5   18.74    3.96
  -4   1  -5   23.30    4.15
  -4   1  -5   20.46    2.75
  -4  -1  -5   21.58    3.87
  -4  -1  -5   19.28    2.68
  -4  -1  -5   14.88    2.87
  -4   1  -5   15.93    2.91
  -4  -1  -6   15.00    3.28
  -4   1  -6   21.47    3.39
  -4  -1  -6   19.33    3.25
  -4  -1  -6   19.09    2.59
  -4  -1  -6   15.72    4.26
  -4   1  -6   16.02    3.13
  -4  -1  -6   20.66    3.94
  -4  -1  -6   18.96    3.43
  -4  -1  -6   18.61    3.50
  -4   1  -6   25.38    3.24
  -4   1  -6   19.99    3.88
  -4  -1  -7   36.87    5.34
  -4   1  -7   30.14    4.46
  -4  -1  -7   26.99    4.11
  -4  -1  -7   29.49    3.37
  -4  -1  -7   34.88    4.42
  -4   1  -7   34.98    4.67
  -4  -1  -7   33.29    5.76
  -4  -1  -7   29.62    4.18
  -4   1  -7   45.25    4.69
  -4  -1  -7   33.01    4.99
  -4   1  -8 1368.12   52.71
  -4  -1  -8 1304.42   53.80
  -4  -1  -8 1307.70   50.98
  -4  -1  -8 1336.93   51.04
  -4  -1  -8 1351.99   50.23
  -4  -1  -8 1319.31   52.05
  -4   1  -8 1351.05   52.71
  -4   1  -8 1360.38   52.17
  -4  -1  -8 1384.98   53.58
  -4  -1  -8 1214.60   55.04
  -4   1  -8 1311.95   54.11
  -4   1  -9   90.17    7.90
  -4  -1  -9   78.94    7.21
  -4  -1  -9   97.55    6.81
  -4  -1  -9   99.57    9.86
  -4   1  -9  105.28    9.63
  -4   1  -9   82.70    7.47
  -4  -1  -9   95.47    8.46
  -4  -1  -9   96.07    8.66
  -4   1  -9   88.30    7.79
  -4  -1  -9   98.23    6.68
  -4   1 -10 1273.05   45.65
  -4   1 -10 1206.66   45.80
  -4  -1 -10 1151.78   54.09
  -4  -1 -10 1315.95   48.53
  -4   1 -10 1262.99   45.48
  -4  -1 -10 1309.85   52.64
  -4   1 -10 1309.25   51.17
  -4   1 -10 1251.67   45.55
  -4  -1 -10 1232.18   52.08
  -4   1 -10 1186.46   50.57
  -4   1 -11   55.87    3.87
  -4   1 -11   60.14    7.06
  -4   1 -11   53.38    3.88
  -4   1 -11   73.96    4.66
  -4   1 -11   64.02    4.22
  -4  -1 -11   49.12    3.84
  -4  -1 -11   64.87    4.41
  -4   1 -11   63.90    4.29
  -4  -1 -11   49.45    3.89
  -4   1 -11   51.33    6.49
  -4  -1 -12  219.24   17.62
  -4   1 -12  245.47   17.33
  -4  -1 -12  225.95   15.86
  -4  -1 -12  240.17   10.73
  -4   1 -12  231.37   10.17
  -4  -1 -12  236.91   10.11
  -4  -1 -12  249.24   16.61
  -4   1 -12  245.12   10.87
  -4   1 -12  231.91   10.50
  -4  -1 -12  224.14   10.40
  -4   1 -12  232.22   10.47
  -4  -1 -12  218.71   10.18
  -4   1 -12  231.04   10.36
  -4  -1 -12  224.36   10.12
  -4  -1 -12  215.39    9.99
  -4   1 -12  236.57   10.41
  -4  -1 -13   44.82    6.98
  -4   1 -13   60.97    8.51
  -4  -1 -13   47.37    8.48
  -4   1 -13   43.88    6.21
  -4   1 -13   39.40    3.30
  -4  -1 -13   46.07    3.83
  -4  -1 -13   44.14    3.35
  -4  -1 -13   42.03    3.31
  -4  -1 -13   41.17    6.83
  -4   1 -13   39.21    6.22
  -4   1 -13   43.88    3.88
  -4   1 -13   50.53    3.82
  -4  -1 -13   39.39    3.55
  -4   1 -13   42.02    3.69
  -4  -1 -13   41.52    3.44
  -4   1 -13   38.03    3.51
  -4   1 -13   35.92    3.40
  -4  -1 -14  188.43   17.36
  -4   1 -14  237.64   17.93
  -4   1 -14  209.17   14.77
  -4  -1 -14  218.83   16.17
  -4  -1 -14  207.93    9.70
  -4  -1 -14  194.46    9.56
  -4   1 -14  233.10   16.36
  -4  -1 -14  207.47   16.75
  -4   1 -14  212.72   10.08
  -4  -1 -14  194.57    9.93
  -4   1 -14  225.65   10.33
  -4  -1 -14  213.48   10.22
  -4   1 -14  212.30    9.73
  -4  -1 -14  211.41    9.94
  -4   1 -14  209.00   10.15
  -4   1 -14  210.09   10.45
  -4   1 -14  214.74   10.04
  -4   1 -15   27.71    3.35
  -4  -1 -15   28.58    3.18
  -4   1 -15   31.32    6.95
  -4  -1 -15   24.05    6.51
  -4  -1 -15   26.63    5.89
  -4   1 -15   26.61    5.23
  -4   1 -15   22.34    3.13
  -4  -1 -15   24.02    2.71
  -4  -1 -15   26.44    2.77
  -4   1 -15   23.54    5.44
  -4  -1 -15   17.37    5.47
  -4   1 -15   24.45    3.00
  -4   1 -15   24.14    3.06
  -4  -1 -15   21.77    2.87
  -4   1 -15   25.77    3.05
  -4  -1 -15   25.44    2.86
  -4  -1 -15   27.22    3.38
  -4  -1 -16   14.61    2.35
  -4   1 -16   12.42    2.30
  -4   1 -16   13.80    5.35
  -4  -1 -16   10.80    4.36
  -4   1 -16   12.30    2.50
  -4  -1 -16   15.11    2.26
  -4   1 -16   11.49    4.64
  -4  -1 -16   13.36    4.42
  -4   1 -16   15.67    3.24
  -4  -1 -16   14.39    2.52
  -4  -1 -16   10.12    2.57
  -4   1 -16   12.96    2.51
  -4  -1 -16   11.30    2.05
  -4   1 -16   13.03    2.52
  -4   1 -17   42.91    4.11
  -4  -1 -17   44.38    3.88
  -4  -1 -17   41.11    3.77
  -4   1 -17   42.00    7.75
  -4  -1 -17   35.96    7.95
  -4   1 -17   44.31    4.17
  -4   1 -17   44.27    4.17
  -4  -1 -17   39.51    7.34
  -4   1 -17   52.95    9.29
  -4   1 -17   41.20    4.32
  -4  -1 -17   39.75    4.01
  -4  -1 -17   46.89    4.51
  -4  -1 -18  176.78    9.21
  -4   1 -18  180.16    9.55
  -4  -1 -18  168.16    9.56
  -4   1 -18  203.44   18.38
  -4   1 -18  166.49    9.65
  -4   1 -18  177.46   15.94
  -4  -1 -18  161.26   15.97
  -4   1 -18  195.51    9.76
  -4   1 -18  177.61    9.39
  -4  -1 -18  168.79    8.94
  -4  -1 -18  182.07    9.31
  -4  -1 -18  148.92   14.12
  -4  -1 -19   11.06    2.25
  -4   1 -19   12.34    4.93
  -4  -1 -19    6.10    4.51
  -4   1 -19   11.56    2.40
  -4  -1 -19   16.77    2.61
  -4   1 -19   12.66    2.59
  -4  -1 -19   15.88    4.66
  -4  -1 -19   15.03    2.53
  -4   1 -19   12.74    2.58
  -4  -1 -19   12.87    2.69
  -4   1 -20  317.89   22.80
  -4  -1 -20  301.03   13.94
  -4   1 -20  322.71   14.56
  -4  -1 -20  289.15   14.33
  -4   1 -20  304.63   14.37
  -4  -1 -20  318.06   13.98
  -4   1 -20  320.89   14.29
  -4   1 -20  317.98   23.96
  -4   1 -21   10.34    4.88
  -4   1 -21   13.62    5.56
  -4  -1 -22   61.68    4.90
  -4   1 -22   68.33    5.11
  -4   1 -22   64.85    4.89
  -4   1 -22   62.23    4.95
  -4  -1 -22   60.61    4.52
  -4  -1 -22   67.79    5.15
  -4  -1 -22   64.60    4.58
  -4   1 -22   60.22    9.20
  -4   1 -23   17.33    2.61
  -4  -1 -23   17.28    2.54
  -4  -1 -23   13.29    2.06
  -4   1 -23   15.18    2.42
  -4  -1 -23   14.28    2.08
  -4  -1 -23    9.52    2.34
  -4   1 -24   95.14    5.61
  -4   1 -24   86.17    5.37
  -4  -1 -24   84.93    5.01
  -4  -1 -24   96.89    5.76
  -4   1 -24   91.96    5.71
  -4   1 -25    8.59    1.78
  -4  -1 -25    7.74    1.75
  -4   1 -25    7.88    1.58
  -4   1 -25    9.33    1.76
  -4   1 -26   36.61    2.69
  -4   1 -26   36.00    2.89
  -4  -1 -26   38.08    2.94
  -4   1 -27    8.00    1.29
  -4  -1 -27    8.82    1.29
   4  -2 -27    1.46    0.72
   4   2 -27    2.37    0.84
   4   2 -26   45.15    3.04
   4  -2 -26   40.33    2.97
   4   2 -25    2.05    1.02
   4   2 -25    2.25    1.36
   4  -2 -25    3.50    1.33
   4  -2 -24   74.04    4.55
   4   2 -24   75.17    4.72
   4   2 -23    7.22    1.76
   4  -2 -23    6.99    1.71
   4  -2 -23    7.88    2.04
   4   2 -22  186.74    9.68
   4  -2 -22  204.65   10.12
   4  -2 -22  191.69    9.60
   4   2 -21    5.57    3.83
   4  -2 -21    4.49    3.29
   4  -2 -20  205.40   10.31
   4   2 -20  191.91   17.19
   4  -2 -20  195.93   10.49
   4  -2 -20  196.12   17.35
   4  -2 -19    3.30    1.97
   4  -2 -19    1.32    1.68
   4   2 -19   -1.95    4.17
   4   2 -19    2.29    1.53
   4  -2 -19    0.96    3.36
   4  -2 -18  425.93   18.35
   4  -2 -18  416.46   18.10
   4   2 -18  429.39   17.77
   4   2 -18  448.98   27.84
   4   2 -18  393.91   17.25
   4  -2 -18  406.50   27.05
   4  -2 -17   39.56    8.27
   4  -2 -17   44.28    4.33
   4  -2 -17   45.82    4.25
   4   2 -17   40.74    3.84
   4   2 -17   60.88    9.09
   4  -2 -17   48.20    8.10
   4  -2 -17   49.97    4.20
   4   2 -17   48.18    3.91
   4  -2 -16  193.56   16.98
   4  -2 -16  207.03   10.60
   4  -2 -16  198.45   10.41
   4   2 -16  219.93   17.58
   4  -2 -16  198.24   16.71
   4   2 -16  219.86   10.21
   4  -2 -16  201.70   10.23
   4  -2 -15   42.29    7.29
   4  -2 -15   30.30    6.76
   4  -2 -15   38.94    3.94
   4  -2 -15   43.06    3.99
   4   2 -15   42.92    7.33
   4   2 -15   37.37    3.55
   4  -2 -15   42.97    3.87
   4  -2 -14  380.05   16.09
   4   2 -14  374.88   23.46
   4  -2 -14  342.93   22.40
   4  -2 -14  379.65   16.26
   4  -2 -14  370.59   16.25
   4  -2 -14  379.71   24.15
   4   2 -13    2.20    3.14
  -4   2  13    3.48    1.49
   4  -2 -13    7.62    4.04
   4  -2 -13    4.47    1.92
  -4  -2  13    2.14    1.22
   4  -2 -13    2.68    2.67
   4  -2 -13    5.23    1.83
   4  -2 -13    1.85    1.62
   4   2 -13    4.68    1.58
  -4  -2  12  643.24   24.23
  -4   2  12  663.53   24.57
   4  -2 -12  630.74   32.70
   4  -2 -12  652.62   25.10
   4  -2 -12  609.10   24.91
   4   2 -12  681.72   32.85
   4  -2 -12  636.56   25.20
   4   2 -12  623.81   24.71
   4  -2 -11   18.95    2.37
   4  -2 -11   24.09    4.77
   4   2 -11   16.32    3.46
   4  -2 -11   15.68    4.49
   4   2 -11   17.44    2.14
   4   2 -11   21.95    4.69
  -4  -2  11   18.23    2.10
  -4   2  11   16.87    2.12
   4  -2 -11   18.59    2.50
   4  -2 -10 1777.97   67.56
   4   2 -10 1938.53   71.92
   4  -2 -10 1866.22   67.96
  -4   2  10 1950.29   67.45
  -4  -2  10 1901.80   71.05
  -4  -2  10 1890.59   71.00
   4  -2 -10 2011.59   73.84
   4  -2  -9    7.24    1.83
   4  -2  -9    4.08    2.31
   4   2  -9    1.07    1.85
   4  -2  -9    9.48    2.62
  -4  -2   9    8.56    2.57
  -4   2   9    6.50    1.56
  -4  -2   9    4.88    2.41
   4  -2  -8 1065.18   45.22
  -4  -2   8 1122.17   43.41
   4   2  -8  971.05   42.57
   4  -2  -8 1101.34   43.06
  -4  -2   8 1082.38   43.08
  -4  -2   7   50.80    5.53
  -4  -2   7   44.47    5.31
   4  -2  -7   41.93    5.92
  -4  -2   6  645.98   28.40
   4  -2  -6  630.48   28.77
  -4  -2   5  117.06    8.77
   4  -2  -5  105.99    8.33
  -4  -2   4  729.32   31.96
   4  -2  -4  719.57   30.34
  -4  -2   3   15.27    3.81
   4  -2  -3   14.95    2.91
  -4  -2   3   15.71    1.73
   4  -2  -2  309.53   14.81
  -4  -2   2  307.11   13.32
  -4  -2   2  277.32   17.01
  -4   2   1  127.99    7.88
   4  -2  -1  143.11    7.80
  -4  -2   1  135.72    7.60
  -4   2   1  131.57    7.83
  -4  -2   1  135.20    9.94
  -4   2   0  930.74   35.71
  -4  -2   0  923.50   36.57
  -4  -2   0  893.04   35.73
   4  -2   0  953.37   34.76
  -4   2   0  911.25   35.91
  -4  -2   0  801.64   38.20
  -4  -2  -1    9.17    3.66
   4  -2   1   10.51    1.86
  -4   2  -1   17.91    3.16
  -4  -2  -1   14.89    3.04
  -4  -2  -1   20.98    3.52
  -4   2  -1   16.94    2.88
  -4  -2  -1   13.74    2.30
  -4  -2  -2 1044.67   42.39
  -4   2  -2 1067.86   39.91
  -4  -2  -2 1082.59   40.33
   4  -2   2 1035.55   37.33
  -4  -2  -2 1044.03   38.81
  -4   2  -2  965.36   37.64
  -4   2  -2 1016.65   40.39
  -4  -2  -2  928.30   40.40
  -4   2  -3    8.55    1.74
  -4  -2  -3    9.33    2.50
  -4   2  -3   13.92    2.74
  -4  -2  -3    7.65    1.89
  -4   2  -3    7.17    2.51
  -4  -2  -3    6.56    3.26
  -4  -2  -4  352.68   15.96
  -4   2  -4  351.68   17.07
  -4  -2  -4  371.70   17.08
  -4   2  -4  343.12   15.69
  -4   2  -4  392.72   18.38
  -4  -2  -4  346.58   18.38
  -4   2  -5   96.78    7.28
  -4  -2  -5  113.63    7.54
  -4  -2  -5   96.02    6.63
  -4   2  -5  100.25    6.70
  -4   2  -5  100.08    8.23
  -4  -2  -5   92.47    8.01
  -4  -2  -6  590.15   25.22
  -4   2  -6  603.96   25.92
  -4  -2  -6  556.93   24.40
  -4   2  -6  583.61   24.91
  -4   2  -6  601.08   27.18
  -4  -2  -6  560.38   26.20
  -4  -2  -7  105.22    8.67
  -4   2  -7  124.83   10.05
  -4  -2  -7  100.31    8.58
  -4   2  -7  122.84    8.90
  -4   2  -7  124.17    8.47
  -4   2  -7  127.29    9.03
  -4  -2  -7  114.50    8.21
  -4  -2  -7  128.87    8.26
  -4  -2  -8  190.53   12.86
  -4  -2  -8  242.74   15.76
  -4   2  -8  263.49   15.94
  -4   2  -8  251.38   14.26
  -4  -2  -8  245.44   13.13
  -4   2  -8  214.50   13.48
  -4  -2  -8  207.87   13.13
  -4   2  -8  243.87   13.66
  -4  -2  -8  243.14   13.31
  -4  -2  -9    3.41    2.40
  -4   2  -9    1.88    1.28
  -4   2  -9    1.69    2.04
  -4   2  -9    2.62    1.29
  -4   2  -9    2.11    1.27
  -4   2  -9    3.85    2.41
  -4  -2  -9    2.72    1.35
  -4   2  -9    2.08    1.27
  -4  -2  -9    1.54    1.50
   4  -2   9    0.33    1.76
  -4  -2  -9    4.03    2.25
  -4  -2  -9    1.82    1.71
  -4   2 -10  833.01   31.73
  -4   2 -10  837.27   36.97
  -4   2 -10  817.44   31.75
  -4   2 -10  865.87   31.87
   4  -2  10  838.81   34.90
  -4  -2 -10  847.96   31.83
  -4   2 -10  845.81   31.84
  -4  -2 -10  856.50   31.87
  -4  -2 -10  866.25   31.67
  -4   2 -10  863.21   32.03
  -4  -2 -10  827.23   32.34
  -4  -2 -10  854.95   36.09
   4  -2  10  857.84   34.95
  -4   2 -10  968.34   38.22
  -4  -2 -11   23.36    5.16
  -4   2 -11   19.21    2.20
  -4  -2 -11   23.55    2.51
  -4  -2 -11   19.90    2.28
  -4   2 -11   23.39    5.12
  -4   2 -11   23.84    2.65
  -4   2 -11   20.22    2.42
  -4  -2 -11   16.74    2.64
  -4  -2 -11   26.30    4.28
  -4   2 -11   24.57    2.51
  -4  -2 -11   20.37    2.32
  -4   2 -11   21.44    2.51
  -4  -2 -11   23.98    2.60
  -4   2 -11   23.05    2.50
  -4   2 -12  272.69   12.38
  -4  -2 -12  277.39   19.34
  -4  -2 -12  278.45   12.30
  -4   2 -12  292.74   18.09
  -4  -2 -12  285.77   12.46
  -4   2 -12  297.87   12.61
  -4   2 -12  302.32   12.81
  -4   2 -12  276.16   12.51
  -4  -2 -12  267.60   12.16
  -4   2 -12  324.53   20.58
  -4  -2 -12  292.27   13.15
  -4  -2 -13   19.03    5.60
  -4   2 -13   26.59    3.16
  -4  -2 -13   29.17    3.34
  -4  -2 -13   32.72    3.00
  -4   2 -13   35.29    6.89
  -4   2 -13   41.96    6.43
  -4  -2 -13   30.74    3.06
  -4   2 -13   29.92    3.12
  -4   2 -13   26.33    2.92
  -4   2 -13   30.71    3.10
  -4  -2 -13   27.88    2.80
  -4   2 -13   24.80    2.98
  -4  -2 -13   27.35    3.35
  -4   2 -14  214.63   10.84
  -4  -2 -14  207.69   10.77
  -4  -2 -14  219.26   10.31
  -4   2 -14  217.47   16.22
  -4  -2 -14  212.90   10.25
  -4   2 -14  228.49   10.65
  -4   2 -14  226.35   10.71
  -4  -2 -14  220.52   17.29
  -4   2 -14  223.61   10.60
  -4  -2 -14  202.04   10.03
  -4   2 -14  218.60   10.48
  -4   2 -14  227.25   18.33
  -4  -2 -14  216.09   11.02
  -4   2 -15   28.90    3.44
  -4  -2 -15   19.40    5.34
  -4   2 -15   24.79    3.14
  -4  -2 -15   25.91    2.84
  -4  -2 -15   23.66    3.21
  -4  -2 -15   27.26    3.05
  -4   2 -15   28.63    6.04
  -4   2 -15   31.04    7.08
  -4   2 -15   24.63    3.18
  -4  -2 -15   29.00    3.05
  -4   2 -15   25.99    3.17
  -4   2 -15   25.25    3.43
  -4  -2 -15   26.69    3.53
  -4   2 -16  189.56   10.08
  -4   2 -16  190.87   17.47
  -4  -2 -16  186.41    9.91
  -4  -2 -16  188.65    9.73
  -4   2 -16  192.35    9.83
  -4  -2 -16  195.36    9.53
  -4   2 -16  181.97   15.46
  -4  -2 -16  161.67   15.43
  -4   2 -16  181.45    9.71
  -4  -2 -16  170.11    9.11
  -4   2 -16  185.21    9.77
  -4  -2 -16  180.69   10.01
  -4   2 -16  190.53    9.78
  -4  -2 -17   47.01    4.43
  -4  -2 -17   56.85    5.01
  -4  -2 -17   50.24    4.30
  -4   2 -17   59.29    8.69
  -4   2 -17   51.70    4.59
  -4  -2 -17   54.99    4.69
  -4   2 -17   53.41    4.62
  -4  -2 -17   49.48    4.10
  -4   2 -17   56.66    9.68
  -4  -2 -17   55.33    9.04
  -4   2 -17   51.08    4.52
  -4   2 -17   50.89    4.89
  -4  -2 -18  119.16   12.98
  -4   2 -18  113.62    7.35
  -4  -2 -18  110.57    7.44
  -4  -2 -18  116.43    7.28
  -4   2 -18  143.59   15.18
  -4  -2 -18  109.16    6.85
  -4   2 -18  129.28   13.14
  -4   2 -18  113.18    7.31
  -4  -2 -18  103.96    7.04
  -4   2 -18  106.43    7.06
  -4   2 -18  131.80    7.83
  -4   2 -19    1.63    1.69
  -4  -2 -19    3.20    1.90
  -4   2 -19    4.77    2.18
  -4  -2 -19   -0.20    1.42
  -4   2 -19    0.92    2.68
  -4   2 -19    0.23    1.57
  -4  -2 -19    1.95    1.80
  -4   2 -19    2.85    2.12
  -4  -2 -19   -0.87    3.47
  -4   2 -19    4.42    4.05
  -4  -2 -19   -0.24    1.97
  -4  -2 -20   35.22    3.89
  -4   2 -20   46.52    9.03
  -4  -2 -20   25.67    6.13
  -4  -2 -20   35.19    3.76
  -4   2 -20   38.33    4.06
  -4   2 -20   42.13    4.25
  -4   2 -20   36.43    7.50
  -4   2 -20   35.60    3.94
  -4  -2 -20   39.97    4.20
  -4   2 -20   45.05    4.13
  -4  -2 -20   35.83    3.62
  -4  -2 -21   25.20    5.95
  -4   2 -21   25.78    6.73
  -4  -2 -21   35.23    3.47
  -4   2 -21   36.07    7.09
  -4  -2 -21   32.66    3.39
  -4   2 -22   58.10    4.53
  -4   2 -22   50.60    4.40
  -4   2 -22   56.85    4.49
  -4  -2 -22   47.22    3.98
  -4  -2 -22   47.41    4.24
  -4  -2 -22   47.51    3.90
  -4   2 -23   16.01    2.57
  -4  -2 -23   14.41    2.24
  -4  -2 -23   18.96    2.59
  -4   2 -24   34.46    3.12
  -4  -2 -24   25.97    2.76
  -4   2 -24   25.39    2.77
  -4  -2 -24   27.20    2.60
  -4   2 -24   30.48    2.93
  -4   2 -25   14.19    1.98
  -4  -2 -25   12.63    1.59
  -4   2 -25   14.10    1.80
  -4   2 -25   16.00    2.01
  -4  -2 -25   13.97    1.91
  -4   2 -26   10.98    1.55
  -4  -2 -26   10.66    1.37
  -4   2 -26    9.92    1.48
   4   3 -26   37.95    2.35
   4  -3 -26   28.87    2.12
   4  -3 -25    6.66    1.43
   4   3 -25    8.53    1.51
   4   3 -25    6.93    1.22
   4  -3 -24  171.32    7.94
   4   3 -24  171.12    7.81
   4  -3 -24  152.93    7.39
   4  -3 -23    5.09    1.64
   4   3 -23    7.66    1.80
   4  -3 -23    3.95    1.68
   4  -3 -22  135.59    7.35
   4   3 -22  134.34    7.59
   4  -3 -22  144.13    7.75
   4   3 -21   22.21    2.47
   4  -3 -21   21.00    2.83
   4  -3 -21   19.02    2.90
   4   3 -20  264.59   12.06
   4  -3 -20  251.67   20.18
   4   3 -20  288.85   21.02
   4  -3 -19    1.63    1.92
   4   3 -19    3.94    3.08
   4  -3 -19    4.20    1.99
   4  -3 -19    5.78    4.26
   4  -3 -18  210.06   18.49
   4  -3 -18  208.56   10.90
   4   3 -18  203.97   10.33
   4   3 -18  227.62   18.68
   4  -3 -18  203.77   10.68
   4  -3 -18  199.58   10.53
   4  -3 -17   11.86    5.48
   4  -3 -17   15.68    2.89
   4   3 -17   12.89    5.16
   4   3 -17   13.15    2.46
   4  -3 -17   14.96    2.80
   4  -3 -17   12.71    2.59
   4  -3 -16  247.86   20.13
   4  -3 -16  261.54   12.57
   4   3 -16  242.80   19.62
   4   3 -16  259.28   12.36
   4  -3 -16  249.44   12.48
   4  -3 -16  251.76   12.35
   4  -3 -15   14.50    2.80
   4  -3 -15   12.25    5.32
   4   3 -15   12.17    4.76
   4  -3 -15   10.74    2.55
   4  -3 -15   13.03    2.76
   4   3 -15   16.23    2.64
   4  -3 -14  591.96   23.94
   4   3 -14  640.49   33.92
   4  -3 -14  574.40   23.86
   4   3 -14  584.89   23.64
   4  -3 -14  577.23   24.00
   4  -3 -14  589.51   33.45
   4  -3 -13   12.81    4.85
   4   3 -13   22.11    5.59
   4   3 -13   20.79    2.77
   4  -3 -13   21.05    3.03
   4  -3 -13   21.84    2.94
   4  -3 -13   17.87    2.93
   4  -3 -12  542.23   22.49
   4  -3 -12  564.67   22.91
   4   3 -12  570.42   22.38
   4  -3 -12  517.70   30.42
   4  -3 -12  574.84   22.83
  -4  -3  12  544.00   21.64
   4   3 -12  603.89   28.65
   4   3 -12  585.89   31.32
   4   3 -11  150.09   13.47
   4  -3 -11  158.30    8.48
   4   3 -11  161.60    8.05
   4  -3 -11  153.78   13.70
   4  -3 -11  169.73    8.62
  -4  -3  11  148.86    7.51
   4  -3 -11  155.71    8.12
   4  -3 -10 1076.24   40.23
  -4  -3  10 1066.40   45.38
   4   3 -10 1079.16   40.21
   4  -3 -10 1081.46   40.70
   4  -3 -10 1101.97   40.78
  -4  -3  10 1126.77   45.99
   4  -3 -10 1064.53   48.61
  -4  -3   9   40.03    6.04
   4  -3  -9   44.20    3.79
   4  -3  -9   47.12    6.96
   4  -3  -9   47.12    3.94
   4   3  -9   49.98    6.63
   4  -3  -9   42.78    3.49
   4  -3  -9   56.93    6.32
   4  -3  -9   50.91    6.09
  -4  -3   8  733.32   35.61
   4  -3  -8  757.90   34.14
   4  -3  -8  753.78   34.01
   4  -3  -8  781.10   29.27
   4  -3  -7   35.23    5.31
  -4  -3   7   35.18    5.75
   4  -3  -7   29.92    2.90
   4  -3  -7   32.00    4.90
   4  -3  -6  690.20   25.66
   4  -3  -6  706.54   31.20
  -4  -3   6  596.60   31.86
   4  -3  -6  661.58   30.93
   4  -3  -6  685.48   31.34
  -4   3   6  666.84   25.32
  -4  -3   5  111.09    9.85
   4  -3  -5   99.29    8.78
   4  -3  -5  119.56    9.60
  -4  -3   4 1370.86   57.48
   4  -3  -4 1400.95   55.13
   4  -3  -4 1391.70   56.33
   4  -3  -3  266.71   14.36
  -4  -3   3  255.47   11.18
  -4   3   3  243.03   12.46
   4  -3  -2 1356.30   50.78
  -4  -3   2 1215.52   48.39
  -4   3   2 1350.14   49.13
  -4   3   1   57.54    4.79
   4  -3  -1   48.61    4.99
  -4  -3   1   55.76    5.09
   4  -3   0 1905.77   70.32
  -4  -3   0 1904.71   72.63
  -4   3   0 1876.53   69.72
  -4   3   0 1890.77   71.80
  -4   3  -1  333.16   15.53
   4  -3   1  350.62   15.70
  -4  -3  -1  315.35   17.33
  -4   3  -1  327.00   17.21
  -4  -3  -2 1379.21   53.58
   4  -3   2 1337.95   50.52
  -4   3  -2 1322.72   51.11
  -4   3  -2 1363.45   53.73
  -4   3  -3   69.14    5.83
   4  -3   3   65.58    4.98
  -4  -3  -3   71.37    6.99
  -4   3  -3   77.80    7.50
  -4   3  -4 1293.54   51.06
  -4  -3  -4 1266.45   51.78
  -4   3  -4 1224.12   48.14
  -4  -3  -4 1218.30   49.78
   4  -3   4 1199.98   50.49
   4  -3   5  309.62   17.68
  -4  -3  -5  304.11   18.50
  -4   3  -5  320.56   18.39
  -4   3  -5  324.56   16.15
  -4   3  -5  316.36   16.24
  -4  -3  -5  329.21   17.34
  -4  -3  -6  469.70   24.24
   4  -3   6  460.79   23.25
  -4   3  -6  489.50   22.31
   4  -3   6  452.26   23.17
  -4  -3  -6  457.80   18.34
  -4  -3  -6  493.19   23.19
  -4   3  -6  448.77   21.68
  -4  -3  -7  115.12    9.46
  -4  -3  -7  111.00    6.04
  -4   3  -7  126.24    6.14
  -4  -3  -7  121.62    6.13
  -4   3  -7  115.92    8.98
  -4   3  -7  107.46    5.97
   4  -3   7  132.51   10.08
  -4  -3  -7  117.04   10.39
   4  -3   7  125.94    9.83
  -4  -3  -7  117.66    6.25
  -4   3  -7  117.93    6.20
  -4   3  -8 1185.85   42.07
  -4   3  -8 1109.20   42.15
  -4  -3  -8 1149.45   42.12
  -4   3  -8 1163.15   50.02
  -4   3  -8 1142.90   41.97
  -4  -3  -8 1125.43   41.88
  -4  -3  -8 1187.11   42.16
  -4   3  -8 1095.95   47.11
   4  -3   8 1142.49   47.43
   4  -3   8 1156.58   47.64
  -4  -3  -8 1170.60   48.91
  -4   3  -8 1130.28   42.02
  -4   3  -8 1152.96   42.23
  -4  -3  -8 1151.46   42.26
  -4  -3  -9  191.72    8.99
  -4   3  -9  185.72   14.50
  -4   3  -9  187.25    8.92
  -4   3  -9  183.57    9.04
  -4  -3  -9  193.55    8.91
  -4  -3  -9  206.48    9.17
  -4  -3  -9  194.45    9.16
  -4   3  -9  195.49    9.16
  -4   3  -9  210.07    9.17
  -4  -3  -9  186.70   13.46
  -4   3  -9  188.72    8.95
   4  -3   9  171.52   12.18
   4  -3   9  207.07   13.04
  -4   3 -10 1100.62   40.72
  -4   3 -10 1075.89   40.66
  -4  -3 -10 1092.91   40.56
  -4   3 -10 1151.11   50.28
  -4   3 -10 1101.20   40.85
  -4  -3 -10 1122.94   40.92
  -4  -3 -10 1084.48   40.58
  -4  -3 -10 1141.06   40.79
  -4   3 -10 1080.89   40.87
  -4  -3 -10 1094.32   41.43
  -4   3 -10 1100.79   40.65
   4  -3  10 1046.18   45.33
   4  -3  10 1061.51   45.35
  -4  -3 -10 1119.06   46.94
  -4   3 -11  407.62   17.19
  -4  -3 -11  412.47   16.98
  -4  -3 -11  418.04   17.15
  -4   3 -11  396.50   17.36
  -4  -3 -11  429.30   17.34
  -4   3 -11  412.16   22.95
  -4  -3 -11  385.68   22.18
  -4  -3 -11  424.75   17.99
  -4   3 -11  426.00   17.37
  -4  -3 -11  400.02   25.07
  -4   3 -11  472.72   26.31
  -4  -3 -11  431.54   17.44
  -4   3 -11  424.98   17.42
  -4   3 -11  407.17   17.11
  -4   3 -12  766.77   30.34
  -4  -3 -12  781.46   30.27
  -4   3 -12  778.46   30.60
  -4  -3 -12  804.81   30.44
  -4   3 -12  729.48   36.94
  -4  -3 -12  789.11   36.67
  -4  -3 -12  781.20   31.12
  -4   3 -12  810.95   30.52
  -4  -3 -12  776.02   40.14
  -4   3 -12  852.72   41.14
  -4   3 -12  797.20   30.54
  -4  -3 -12  802.32   30.54
  -4   3 -12  791.41   30.32
  -4   3 -13   88.72    5.76
  -4   3 -13   88.96    5.80
  -4  -3 -13   90.00    5.68
  -4   3 -13   87.14    5.88
  -4  -3 -13   96.81   11.50
  -4   3 -13   90.49   11.49
  -4  -3 -13   97.05    5.89
  -4   3 -13   95.15    9.98
  -4  -3 -13   84.95    6.22
  -4  -3 -13   89.37    9.37
  -4   3 -13   85.35    5.73
  -4  -3 -13   88.95    5.81
  -4   3 -13   89.08    5.72
  -4   3 -14  891.70   46.45
  -4   3 -14  913.85   35.53
  -4  -3 -14  919.35   35.30
  -4   3 -14  928.48   35.44
  -4  -3 -14  929.07   35.14
  -4  -3 -14  923.96   35.25
  -4   3 -14  902.53   35.05
  -4  -3 -14  886.97   46.00
  -4  -3 -14  899.46   41.90
  -4   3 -14  944.68   35.48
  -4   3 -14  866.20   43.01
  -4   3 -15   94.31   12.06
  -4  -3 -15   94.78    6.56
  -4  -3 -15   89.76    6.08
  -4   3 -15  101.86    6.51
  -4  -3 -15  100.77    6.26
  -4   3 -15   98.65   10.90
  -4   3 -15   96.19    6.31
  -4  -3 -15   97.23   11.88
  -4   3 -15   90.31    6.28
  -4   3 -15   94.58    6.58
  -4  -3 -15   84.62    5.99
  -4   3 -15   95.24    6.32
  -4   3 -16  307.15   24.16
  -4   3 -16  360.53   15.60
  -4  -3 -16  343.15   15.28
  -4  -3 -16  323.34   15.04
  -4   3 -16  319.39   22.11
  -4  -3 -16  335.26   15.25
  -4   3 -16  347.30   15.89
  -4   3 -16  355.87   15.43
  -4   3 -16  344.15   15.52
  -4  -3 -16  329.79   15.66
  -4   3 -16  336.09   15.54
  -4  -3 -16  336.61   23.85
  -4  -3 -17  127.91    7.57
  -4   3 -17  136.48    7.98
  -4  -3 -17  125.33    7.53
  -4  -3 -17  119.20   13.68
  -4  -3 -17  128.09    7.95
  -4   3 -17  129.11    7.78
  -4   3 -17  125.33    7.99
  -4   3 -17  122.76   14.51
  -4   3 -17  127.46    7.78
  -4   3 -17  143.80   13.74
  -4  -3 -18  647.99   25.78
  -4   3 -18  642.00   25.99
  -4  -3 -18  620.78   25.66
  -4  -3 -18  637.79   35.95
  -4   3 -18  656.53   26.22
  -4   3 -18  628.72   25.97
  -4   3 -18  627.16   26.31
  -4   3 -18  722.02   39.15
  -4   3 -18  649.98   35.18
  -4  -3 -18  618.11   26.06
  -4  -3 -19   29.64    3.35
  -4   3 -19   26.42    3.38
  -4  -3 -19   26.24    3.29
  -4   3 -19   29.13    3.58
  -4   3 -19   32.37    3.64
  -4  -3 -19   29.54    3.61
  -4   3 -19   23.93    6.54
  -4  -3 -19   27.60    6.42
  -4   3 -19   33.53    3.60
  -4   3 -19   23.39    5.82
  -4  -3 -20  598.86   32.90
  -4   3 -20  562.61   32.15
  -4  -3 -20  584.35   23.58
  -4  -3 -20  577.22   23.64
  -4   3 -20  619.87   35.80
  -4   3 -21  128.59    7.59
  -4   3 -21  133.02    7.54
  -4  -3 -21  124.07    7.01
  -4  -3 -21  114.46    6.86
  -4   3 -21  122.57    7.20
  -4  -3 -21  121.96    7.15
  -4   3 -21  122.49    7.27
  -4   3 -22  456.14   18.32
  -4  -3 -22  418.93   17.57
  -4   3 -22  416.71   17.59
  -4  -3 -22  415.89   17.65
  -4   3 -22  467.91   18.18
  -4  -3 -22  418.69   17.69
  -4   3 -22  445.19   18.27
  -4  -3 -23   25.81    2.63
  -4  -3 -23   19.74    2.34
  -4   3 -23   25.27    2.58
  -4  -3 -23   24.95    2.57
  -4   3 -23   26.06    2.81
  -4   3 -24  283.71   11.04
  -4   3 -24  287.21   11.14
  -4  -3 -24  223.58   10.31
  -4   3 -24  236.91   10.52
  -4   3 -24  264.79   11.16
  -4  -3 -24  249.20   10.39
  -4  -3 -24  253.08   10.67
  -4   3 -25   29.59    2.15
  -4   3 -25   23.58    1.91
  -4  -3 -25   27.36    2.07
  -4   3 -25   28.05    2.44
  -4   3 -26   61.50    3.42
   4   4 -25    0.51    0.69
   4  -4 -24    6.53    1.21
   4  -4 -24    3.76    0.96
   4   4 -24    4.29    1.21
   4  -4 -23    6.17    1.44
   4   4 -23    3.97    1.32
   4  -4 -23    4.28    1.29
   4   4 -22    2.72    1.07
   4  -4 -22    0.70    1.26
   4  -4 -22    2.78    1.43
   4   4 -22    0.94    1.36
   4  -4 -22    2.54    1.31
   4   4 -21   31.05    2.84
   4  -4 -21   28.63    3.09
   4  -4 -21   31.39    3.19
   4  -4 -21   33.54    3.14
   4   4 -21   26.50    3.12
   4  -4 -20   13.59    2.38
   4   4 -20   10.79    2.00
   4  -4 -20    9.29    2.14
   4  -4 -20    8.79    2.11
   4  -4 -19   13.62    5.05
   4   4 -19   18.78    2.65
   4  -4 -19   16.00    2.69
   4  -4 -19   18.20    2.78
   4  -4 -18    7.69    4.25
   4   4 -18    4.90    3.91
   4  -4 -17   52.62    9.14
   4   4 -17   56.34    9.39
   4  -4 -17   54.85    4.81
   4  -4 -17   45.94    4.45
   4   4 -17   51.53    4.53
   4  -4 -17   50.08    4.63
   4  -4 -16    4.68    2.04
   4   4 -16    1.86    1.82
   4  -4 -16    6.25    2.29
   4  -4 -16    4.98    2.24
   4   4 -16    3.95    1.86
   4  -4 -16    1.34    1.70
   4   4 -16    7.14    4.64
   4  -4 -16    6.04    4.01
   4  -4 -15    6.24    2.20
   4   4 -15    4.15    1.82
   4   4 -15    3.32    1.85
   4  -4 -15    4.01    3.32
   4  -4 -15    2.39    1.81
   4  -4 -15    4.29    2.25
   4   4 -15   -1.02    3.72
   4  -4 -15    4.58    2.15
   4  -4 -14   45.61    4.43
   4   4 -14   56.95    8.89
   4   4 -14   52.43    4.39
   4  -4 -14   48.84    4.19
   4  -4 -14   44.61    4.28
   4  -4 -14   35.36    7.83
   4  -4 -14   37.81    4.24
   4  -4 -13    7.17    2.47
   4  -4 -13    7.50    2.26
   4   4 -13    7.41    3.66
   4   4 -13    3.90    3.57
   4   4 -13    8.70    2.13
   4  -4 -13    6.94    2.14
   4  -4 -13   11.39    5.03
   4  -4 -13    5.13    2.20
   4  -4 -12   32.38    3.51
   4  -4 -12   32.77    3.85
   4  -4 -12   22.67    5.92
   4   4 -12   25.00    5.59
   4   4 -12   27.36    6.57
  -4  -4  12   27.81    2.79
   4   4 -12   23.68    3.06
   4  -4 -12   29.76    3.39
   4  -4 -12   26.79    3.41
   4  -4 -11  177.99    9.66
   4   4 -11  181.47    9.27
   4   4 -11  181.67   14.98
  -4  -4  11  181.41    8.74
   4  -4 -11  185.73    9.77
   4  -4 -11  187.75    9.36
   4  -4 -11  176.06   15.67
   4   4 -10    4.31    2.87
   4  -4 -10    7.87    2.39
  -4  -4  10    9.43    1.93
   4  -4 -10    8.07    3.99
   4  -4 -10    9.34    2.02
   4  -4 -10    5.95    2.08
  -4  -4  10    5.35    3.39
   4  -4  -9   93.61    9.53
   4  -4  -9   91.56    9.37
   4  -4  -9  101.65    6.33
  -4  -4   9  102.92    5.85
   4  -4  -9   87.40   10.22
   4  -4  -9  101.12    5.85
   4  -4  -9   99.55    6.16
   4   4  -9   76.49    9.54
   4  -4  -8   24.73    5.26
   4  -4  -8   22.03    3.05
  -4  -4   8   25.31    2.86
   4  -4  -8   30.13    5.95
   4  -4  -8   26.36    2.98
   4  -4  -8   23.55    4.81
   4  -4  -8   27.23    2.74
   4  -4  -7  145.43    7.25
  -4  -4   7  123.83   13.00
   4  -4  -7  145.03    7.87
  -4  -4   7  148.96    7.60
   4   4  -7  147.06    7.49
   4  -4  -7  138.73    7.59
   4  -4  -7  149.36   12.53
   4  -4  -7  148.83   12.25
   4  -4  -7  146.09   12.16
   4  -4  -6    7.31    1.50
   4   4  -6    5.05    1.58
  -4  -4   6    6.35    4.12
   4  -4  -6    5.58    3.14
   4  -4  -6    2.55    1.84
  -4  -4   6    1.89    1.58
   4  -4  -6    3.86    1.63
   4  -4  -6    3.72    3.07
   4  -4  -6    7.82    3.45
   4  -4  -5   19.25    2.04
   4   4  -5   20.10    2.38
   4  -4  -5   21.04    4.62
  -4  -4   5   14.87    2.20
   4  -4  -5   13.62    3.73
  -4  -4   5   14.03    2.37
   4  -4  -5   16.18    4.17
   4  -4  -5   18.03    2.56
   4  -4  -5   18.32    2.31
   4  -4  -4    0.14    1.24
   4  -4  -4    3.09    2.81
  -4  -4   4    1.45    1.49
  -4   4   4    1.75    1.43
  -4  -4   4    1.85    1.65
   4   4  -4    2.38    1.41
   4  -4  -4    2.28    1.72
   4  -4  -4    1.85    2.89
   4  -4  -3   61.77    4.01
   4  -4  -3   73.24    8.39
  -4  -4   3   61.80    4.39
   4   4  -3   58.02    4.07
   4  -4  -3   57.43    4.18
   4  -4  -3   61.56    7.79
  -4  -4   3   59.54    4.19
  -4   4   3   62.50    4.03
   4  -4  -2    2.70    1.61
   4  -4  -2    5.85    1.56
   4  -4  -2    5.54    3.26
   4  -4  -2    4.92    3.26
   4  -4  -2   11.25    2.98
  -4  -4   2    3.09    1.51
  -4  -4   2    2.12    1.87
  -4   4   2    4.85    1.62
   4  -4  -1  176.35   13.19
  -4  -4   1  147.22    7.70
   4  -4  -1  161.54   12.64
  -4  -4   1  150.40    7.61
   4  -4  -1  155.62   10.74
  -4   4   1  147.50    7.30
   4  -4   0    4.91    3.03
  -4  -4   0    4.65    1.85
   4  -4   0    1.84    2.62
   4  -4   0   -0.40    1.76
  -4  -4   0    5.45    2.95
  -4   4   0    5.68    1.51
  -4  -4   0    2.53    1.53
  -4   4   0    1.04    2.38
  -4  -4  -1  323.73   13.94
  -4   4  -1  327.64   13.53
   4  -4   1  359.15   20.46
  -4  -4  -1  317.68   18.86
   4  -4   1  333.84   17.18
   4  -4   1  355.70   20.50
  -4  -4  -1  327.57   13.96
  -4  -4  -2   24.84    2.78
  -4   4  -2   26.37    2.53
  -4   4  -2   22.42    2.25
   4  -4   2   21.44    4.99
   4  -4   2   28.77    5.43
  -4  -4  -2   17.86    4.27
   4  -4   2   21.62    3.57
  -4  -4  -2   26.72    2.59
  -4  -4  -2   25.83    2.55
  -4  -4  -2   24.65    2.78
  -4  -4  -3   42.26    3.28
  -4  -4  -3   47.78    3.46
  -4  -4  -3   41.97    3.51
   4  -4   3   44.03    6.43
   4  -4   3   39.78    6.33
   4  -4   3   50.26    5.15
  -4  -4  -3   49.57    6.53
  -4  -4  -3   34.47    3.40
  -4   4  -3   44.67    3.19
  -4   4  -3   43.66    3.29
  -4  -4  -4    0.46    1.46
  -4   4  -4   -0.13    1.22
  -4   4  -4    1.42    1.12
  -4  -4  -4    1.30    1.40
  -4  -4  -4    1.09    1.51
   4  -4   4    1.22    3.02
  -4  -4  -4    1.41    1.13
  -4   4  -4    1.85    2.26
  -4   4  -4    1.60    1.30
  -4   4  -4    1.98    1.12
   4  -4   4    2.45    2.44
  -4  -4  -4    2.76    2.59
  -4  -4  -5   18.37    2.57
  -4   4  -5   20.04    2.19
  -4  -4  -5   18.57    2.40
  -4  -4  -5   18.86    2.09
   4  -4   5   19.00    4.97
  -4  -4  -5   21.54    2.42
  -4   4  -5   14.28    4.29
  -4   4  -5   20.37    2.33
   4  -4   5   19.60    4.87
  -4   4  -5   17.04    2.12
  -4  -4  -5   15.25    4.05
  -4  -4  -5   20.99    2.57
  -4  -4  -6   20.34    2.66
  -4   4  -6   25.48    2.63
  -4  -4  -6   27.58    2.46
  -4   4  -6   23.08    2.41
  -4  -4  -6   23.78    2.62
  -4   4  -6   19.14    5.02
   4  -4   6   33.71    5.76
  -4  -4  -6   29.62    5.08
  -4  -4  -6   23.09    2.78
   4  -4   6   27.58    5.48
  -4  -4  -6   25.57    5.82
  -4   4  -6   26.00    2.68
  -4  -4  -6   24.77    2.81
  -4  -4  -7   36.07    3.28
  -4   4  -7   35.77    3.15
  -4  -4  -7   37.48    3.50
  -4  -4  -7   32.63    2.86
  -4   4  -7   33.77    2.99
  -4  -4  -7   37.66    3.32
  -4   4  -7   31.76    5.98
   4  -4   7   32.49    5.54
  -4  -4  -7   34.22    5.71
   4  -4   7   29.40    5.70
  -4  -4  -7   27.09    5.96
  -4   4  -7   34.61    3.20
  -4  -4  -7   36.75    3.49
  -4   4  -8   22.81    2.45
  -4  -4  -8   23.49    2.76
  -4  -4  -8   18.82    2.70
  -4  -4  -8   21.49    2.37
  -4  -4  -8   22.45    4.88
   4  -4   8   25.66    5.24
  -4  -4  -8   26.99    2.88
  -4   4  -8   29.01    5.89
   4  -4   8   26.26    5.15
  -4  -4  -8   17.80    5.03
  -4   4  -8   20.34    2.41
  -4  -4  -8   23.68    2.82
  -4   4  -8   21.62    2.60
  -4   4  -8   29.65    2.93
  -4   4  -9   14.66    2.27
   4  -4   9   13.99    4.18
  -4  -4  -9   16.42    2.21
  -4  -4  -9   17.24    2.60
  -4  -4  -9   14.01    2.49
  -4   4  -9   18.25    2.36
  -4  -4  -9   18.54    2.60
  -4   4  -9   16.99    4.84
  -4   4  -9   18.55    2.52
  -4  -4  -9   11.68    3.90
  -4   4  -9   17.09    2.36
  -4  -4  -9    7.01    4.34
   4  -4   9   21.28    4.78
  -4   4  -9   17.98    2.54
  -4  -4 -10    8.11    3.34
  -4   4 -10    2.72    1.55
  -4   4 -10    1.42    1.39
  -4  -4 -10    0.91    1.56
  -4  -4 -10    1.85    1.33
   4  -4  10    3.01    2.90
  -4  -4 -10    1.86    1.52
  -4   4 -10    6.88    3.91
  -4   4 -10    0.91    1.49
  -4   4 -10    5.30    1.80
  -4   4 -10    0.63    2.21
  -4   4 -10    1.92    1.48
  -4  -4 -10    2.90    1.76
  -4  -4 -11   11.94    4.37
  -4   4 -11   22.65    2.99
  -4   4 -11   22.43    2.81
  -4  -4 -11   22.85    3.03
  -4   4 -11   22.03    2.81
  -4  -4 -11   16.13    2.33
  -4  -4 -11   22.66    2.97
  -4  -4 -11   20.03    2.96
  -4   4 -11   18.12    2.51
  -4   4 -11   27.69    5.21
   4  -4  11   13.55    4.22
  -4   4 -11   23.91    2.80
  -4   4 -11   26.51    6.26
  -4  -4 -12    9.68    2.44
  -4   4 -12   11.00    2.36
  -4  -4 -12    8.72    1.92
  -4  -4 -12    7.90    2.04
  -4  -4 -12    9.48    4.45
  -4   4 -12   10.28    2.14
  -4  -4 -12   11.65    2.36
  -4   4 -12    8.68    4.65
  -4   4 -12   10.93    2.20
  -4   4 -12    9.24    2.29
  -4  -4 -12    9.44    3.86
  -4   4 -12   12.45    2.38
  -4   4 -12   14.33    4.27
  -4   4 -13    3.48    1.60
  -4  -4 -13   -0.99    4.08
  -4   4 -13    4.19    1.96
  -4  -4 -13    2.12    1.85
  -4   4 -13    2.50    1.69
  -4  -4 -13    1.52    1.98
  -4   4 -13    1.11    2.00
  -4  -4 -13    0.75    3.49
  -4  -4 -13    2.50    1.53
  -4   4 -13    3.03    2.89
  -4   4 -13    1.02    3.89
  -4   4 -13    3.31    1.58
  -4  -4 -14   39.58    8.09
  -4   4 -14   35.73    3.65
  -4  -4 -14   32.14    3.34
  -4  -4 -14   35.89    3.82
  -4   4 -14   36.03    7.94
  -4   4 -14   44.24    7.19
  -4   4 -14   38.20    3.83
  -4   4 -14   34.34    3.81
  -4  -4 -14   35.61    6.43
  -4  -4 -14   34.93    3.93
  -4   4 -14   39.75    3.97
  -4   4 -14   32.98    3.61
  -4  -4 -15    1.52    2.91
  -4   4 -15    7.95    2.15
  -4  -4 -15    6.18    4.55
  -4  -4 -15    7.35    2.21
  -4   4 -15    5.46    3.62
  -4   4 -15    1.63    2.70
  -4  -4 -15    7.41    2.32
  -4   4 -15    3.93    2.52
  -4   4 -15    3.08    2.13
  -4  -4 -15    8.34    2.55
  -4  -4 -15    5.22    1.73
  -4   4 -15    4.46    2.11
  -4  -4 -16   20.29    2.69
  -4  -4 -16   21.56    6.55
  -4   4 -16   20.64    5.21
  -4   4 -16   21.05    6.28
  -4   4 -16   24.17    3.28
  -4   4 -16   21.78    3.30
  -4  -4 -16   20.96    3.43
  -4  -4 -16   20.10    3.00
  -4   4 -16   22.20    3.06
  -4   4 -16   28.45    3.45
  -4  -4 -17    6.53    1.81
  -4  -4 -17   11.00    4.82
  -4   4 -17    8.23    3.64
  -4   4 -17    6.61    4.87
  -4   4 -17    8.31    2.37
  -4   4 -17   10.61    2.56
  -4   4 -17   10.85    2.49
  -4   4 -17    6.94    2.17
  -4  -4 -17    8.13    2.19
  -4  -4 -17    8.39    2.79
  -4  -4 -18    5.33    1.69
  -4  -4 -18    8.62    4.36
  -4   4 -18    4.28    4.10
  -4  -4 -19   56.94    4.65
  -4   4 -19   74.20    5.23
  -4   4 -19   67.58    4.98
  -4   4 -19   62.59    5.08
  -4   4 -19   72.09    5.17
  -4  -4 -19   52.53    4.14
  -4  -4 -19   54.62    4.86
  -4   4 -20    1.65    1.69
  -4   4 -20    2.53    1.59
  -4  -4 -20    0.79    1.73
  -4   4 -20    0.63    1.64
  -4   4 -20    3.06    1.74
  -4  -4 -20    1.64    1.33
  -4  -4 -20    1.63    1.60
  -4   4 -21   12.98    2.24
  -4   4 -21   11.68    2.29
  -4   4 -21   10.72    2.02
  -4  -4 -21   12.81    2.19
  -4  -4 -21    8.87    2.17
  -4   4 -21    9.70    2.06
  -4   4 -22    8.29    1.87
  -4   4 -22   10.91    1.98
  -4  -4 -22    9.22    1.80
  -4  -4 -22   12.98    2.05
  -4   4 -22   12.36    1.96
  -4  -4 -23    3.79    1.34
  -4  -4 -23    4.12    1.34
  -4   4 -23    5.08    1.44
  -4   4 -23    2.96    1.40
  -4   4 -24    0.29    0.91
  -4   4 -24    1.29    0.87
  -4   4 -24   -0.20    1.05
  -4  -4 -24    1.16    0.76
  -4  -4 -24    0.29    0.79
  -4   4 -25    4.17    0.92
   4   5 -23   36.74    2.48
   4   5 -22   32.36    2.59
   4  -5 -22   31.94    2.39
   4  -5 -22   35.24    2.62
   4  -5 -22   34.60    2.47
   4   5 -21   64.79    3.76
   4  -5 -21   69.99    4.11
   4   5 -21   66.32    4.10
   4  -5 -21   60.28    3.97
   4  -5 -21   53.21    3.74
   4  -5 -20   48.21    3.73
   4  -5 -20   51.65    3.93
   4   5 -20   44.75    3.53
   4   5 -20   47.69    3.93
   4  -5 -20   48.07    3.85
   4   5 -19   60.87    4.44
   4  -5 -19   64.14    4.65
   4  -5 -19   63.92    4.57
   4  -5 -19   59.06    4.61
   4   5 -18   65.90    4.87
   4  -5 -18   63.55    4.94
   4  -5 -18   72.14    5.21
   4  -5 -18   65.34    4.98
   4  -5 -17  111.04    7.14
   4  -5 -17  122.01    6.86
   4   5 -17  131.73    7.43
   4  -5 -17  118.14    7.43
   4   5 -16  107.72   12.67
   4  -5 -16  110.91    7.08
   4  -5 -16  115.98    6.81
   4  -5 -16   88.57   11.97
   4  -5 -15  148.97   15.62
   4  -5 -15  173.65    9.76
   4   5 -15  173.00    9.71
   4   5 -15  201.65   17.54
   4  -5 -15  176.26    9.87
   4  -5 -14   76.31    5.93
   4  -5 -14   88.31    6.51
   4   5 -14   98.39    6.31
   4  -5 -14   86.47    6.12
   4  -5 -14   76.38   11.17
   4   5 -14   91.92   11.96
   4  -5 -14   89.61    6.56
   4   5 -14   98.66   10.95
   4  -5 -13  192.24   10.17
   4  -5 -13  204.77   10.77
   4   5 -13  190.92   10.16
   4  -5 -13  203.33   10.39
   4  -5 -13  173.08   16.98
   4   5 -13  213.36   18.65
   4  -5 -13  190.90   10.56
   4   5 -13  198.72   16.25
   4  -5 -12  358.85   16.23
   4   5 -12  430.18   27.18
   4  -5 -12  361.90   16.51
   4   5 -12  381.72   16.48
   4  -5 -12  365.29   16.79
   4   5 -12  400.24   24.61
   4  -5 -12  341.80   25.04
   4  -5 -12  347.45   16.67
  -4  -5  11  242.60   11.29
   4  -5 -11  235.24   12.15
   4  -5 -11  243.95   11.99
   4   5 -11  250.42   11.89
   4   5 -11  241.32   18.41
   4  -5 -11  231.96   11.54
   4  -5 -11  248.61   12.26
  -4  -5  10  258.04   12.59
   4  -5 -10  280.54   13.52
  -4  -5  10  231.14   19.60
   4  -5 -10  292.33   13.56
   4  -5 -10  301.07   21.69
   4   5 -10  329.91   21.83
   4  -5 -10  287.00   13.04
   4  -5 -10  286.01   13.58
   4  -5  -9  120.32    6.85
  -4  -5   9   86.23    6.31
   4  -5  -9  108.68    7.09
  -4  -5   9   63.29   10.22
   4  -5  -9  103.86   12.68
   4   5  -9  125.27   13.15
   4  -5  -9  114.70   12.00
   4  -5  -9  129.59    7.45
   4  -5  -9  129.87    7.59
   4  -5  -8  204.27    9.91
  -4  -5   8  210.18   10.30
   4  -5  -8  204.02   10.51
  -4  -5   8  174.04   17.74
   4  -5  -8  210.97   16.90
   4   5  -8  164.63   16.31
   4  -5  -8  195.25   16.12
   4  -5  -8  203.08   10.53
   4  -5  -8  207.16   10.67
   4  -5  -7  334.21   15.04
  -4  -5   7  318.59   14.65
   4  -5  -7  339.53   15.03
  -4  -5   7  296.55   22.41
   4  -5  -7  324.13   22.03
   4  -5  -7  333.97   14.28
   4   5  -7  342.12   14.74
   4  -5  -7  340.84   22.03
   4  -5  -7  317.99   14.87
   4  -5  -6  417.25   18.03
   4  -5  -6  422.70   17.25
   4  -5  -6  413.43   17.94
   4  -5  -6  415.93   17.85
  -4  -5   6  361.07   25.96
   4  -5  -6  414.78   25.61
   4  -5  -6  442.62   26.13
   4  -5  -6  390.23   24.31
  -4  -5   6  408.93   17.74
   4   5  -6  437.81   17.85
   4  -5  -5  242.12   10.71
   4   5  -5  243.08   11.21
   4  -5  -5  236.10   11.31
   4  -5  -5  233.77   11.23
  -4  -5   5  234.19   18.62
   4  -5  -5  241.75   16.99
   4  -5  -5  233.02   11.43
  -4  -5   5  231.41   11.01
   4  -5  -5  240.47   18.17
   4  -5  -5  230.35   17.88
  -4  -5   5  218.80   11.18
   4  -5  -4  360.75   21.89
  -4  -5   4  361.22   16.04
   4  -5  -4  363.77   15.81
   4  -5  -4  346.24   15.73
  -4  -5   4  375.14   15.87
   4  -5  -4  380.63   16.15
   4   5  -4  387.14   15.95
   4  -5  -4  332.43   23.00
   4  -5  -4  386.08   24.14
   4  -5  -4  373.82   15.28
   4  -5  -3  326.77   20.13
  -4  -5   3  337.01   14.99
   4  -5  -3  337.77   14.59
   4  -5  -3  320.61   14.48
  -4  -5   3  345.61   14.81
   4  -5  -3  331.69   14.91
   4   5  -3  351.81   14.81
   4  -5  -3  329.61   22.34
   4  -5  -3  347.21   22.76
   4  -5  -3  337.42   14.04
   4  -5  -2  677.37   32.26
  -4  -5   2  640.51   26.08
   4  -5  -2  675.98   25.68
   4  -5  -2  646.09   25.54
  -4  -5   2  656.73   25.95
   4  -5  -2  652.58   25.97
   4   5  -2  664.22   25.89
   4  -5  -2  597.86   33.88
   4  -5  -2  691.53   35.21
   4  -5  -1  630.46   31.32
  -4  -5   1  662.93   26.10
   4  -5  -1  661.70   25.42
   4  -5  -1  671.35   25.37
  -4   5   1  626.27   25.25
   4  -5  -1  667.39   34.94
   4  -5  -1  659.69   34.75
  -4   5   1  605.62   32.93
   4  -5  -1  669.57   25.86
  -4  -5   1  651.38   25.91
  -4  -5   0  585.60   23.56
   4  -5   0  577.10   23.13
  -4  -5   0  581.30   23.61
   4  -5   0  619.17   32.69
   4  -5   0  598.35   32.41
  -4   5   0  584.93   22.88
   4  -5   0  586.85   28.79
  -4   5   0  632.42   31.46
   4  -5   0  572.82   22.63
  -4   5  -1  379.49   15.67
  -4  -5  -1  411.16   23.44
   4  -5   1  370.43   20.60
  -4  -5  -1  345.98   16.07
  -4  -5  -1  404.43   16.48
   4  -5   1  356.40   15.67
  -4   5  -1  420.38   23.83
   4  -5   1  372.00   23.85
   4  -5   1  373.41   23.86
  -4   5  -2  386.97   16.16
   4  -5   2  425.53   21.44
  -4  -5  -2  391.55   23.44
  -4  -5  -2  369.00   16.61
  -4  -5  -2  393.95   16.85
   4  -5   2  379.27   16.09
  -4   5  -2  426.76   24.40
   4  -5   2  385.17   24.20
   4  -5   2  396.33   24.52
  -4   5  -3  349.78   15.02
  -4  -5  -3  401.71   23.16
   4  -5   3  355.61   14.93
  -4  -5  -3  364.35   15.83
  -4  -5  -3  368.31   15.83
  -4   5  -3  340.78   22.22
   4  -5   3  355.50   23.26
   4  -5   3  350.25   23.14
  -4   5  -4  693.41   27.06
   4  -5   4  665.81   35.97
   4  -5   4  717.45   36.62
  -4  -5  -4  707.90   35.46
  -4  -5  -4  708.28   27.70
  -4  -5  -4  688.83   27.29
  -4   5  -4  731.47   36.54
  -4  -5  -4  709.15   27.47
  -4  -5  -4  698.44   27.78
   4  -5   4  702.27   26.72
  -4  -5  -5  273.03   12.13
  -4   5  -5  252.53   18.68
  -4  -5  -5  249.92   11.87
  -4   5  -5  266.41   11.86
  -4  -5  -5  259.10   12.13
  -4   5  -5  247.58   11.06
  -4   5  -5  249.31   11.45
   4  -5   5  260.00   18.86
   4  -5   5  244.56   18.66
  -4  -5  -5  272.35   18.69
  -4  -5  -5  265.96   19.89
  -4  -5  -5  260.16   12.33
  -4  -5  -6  755.31   28.54
  -4   5  -6  804.86   38.91
  -4  -5  -6  744.89   28.56
  -4   5  -6  723.74   28.14
  -4  -5  -6  723.10   28.40
  -4   5  -6  670.07   27.30
  -4   5  -6  708.30   27.97
   4  -5   6  818.45   38.53
   4  -5   6  793.86   38.27
  -4  -5  -6  687.59   36.13
  -4  -5  -6  803.66   39.64
  -4  -5  -6  726.07   28.74
  -4  -5  -7  420.04   17.65
  -4   5  -7  420.37   16.78
  -4   5  -7  398.17   17.22
  -4  -5  -7  414.04   17.55
  -4  -5  -7  395.14   24.59
   4  -5   7  417.03   25.43
  -4  -5  -7  399.06   17.79
  -4   5  -7  408.18   17.33
  -4  -5  -7  411.95   17.66
  -4   5  -7  431.27   26.67
  -4  -5  -7  414.22   26.41
  -4   5  -8  386.05   24.83
  -4   5  -8  364.25   15.69
  -4  -5  -8  387.03   16.27
  -4  -5  -8  365.98   16.19
  -4  -5  -8  363.34   15.95
  -4   5  -8  356.25   15.68
  -4  -5  -8  353.89   15.63
   4  -5   8  323.79   22.47
  -4  -5  -8  361.38   23.93
  -4  -5  -8  335.52   22.57
  -4   5  -8  357.36   15.08
  -4   5  -9  729.64   28.30
  -4  -5  -9  722.39   28.65
  -4  -5  -9  760.44   28.67
  -4   5  -9  693.55   27.47
  -4   5  -9  707.81   28.14
   4  -5   9  676.58   36.18
  -4  -5  -9  713.28   28.60
  -4   5  -9  727.45   28.40
  -4   5  -9  714.72   38.70
  -4  -5  -9  685.87   36.63
  -4  -5  -9  736.16   37.95
  -4  -5 -10  682.22   28.04
  -4   5 -10  793.56   27.49
  -4  -5 -10  679.09   36.40
  -4   5 -10  653.86   27.72
  -4  -5 -10  709.78   28.32
  -4   5 -10  688.05   27.76
  -4   5 -10  691.18   38.55
  -4  -5 -10  677.77   27.99
  -4   5 -10  683.32   27.77
   4  -5  10  773.70   36.80
  -4  -5 -11  263.74   12.80
  -4   5 -11  258.39   11.91
  -4  -5 -11  278.57   13.03
  -4  -5 -11  252.28   19.33
  -4   5 -11  268.70   12.74
  -4  -5 -11  268.78   13.00
  -4   5 -11  273.13   12.65
  -4  -5 -11  271.74   21.29
  -4   5 -11  246.34   20.40
  -4   5 -11  263.00   12.50
   4  -5  11  251.62   18.08
  -4  -5 -12  394.10   27.29
  -4   5 -12  433.33   28.26
  -4  -5 -12  406.75   25.41
  -4   5 -12  403.72   17.53
  -4   5 -12  400.73   16.92
  -4   5 -12  418.39   17.31
  -4  -5 -12  384.37   17.52
  -4  -5 -12  410.51   17.82
  -4  -5 -12  387.80   17.76
  -4   5 -12  412.52   17.57
  -4   5 -12  408.66   17.77
  -4   5 -13  205.34   18.71
  -4  -5 -13  222.30   19.33
  -4  -5 -13  215.67   17.31
  -4  -5 -13  206.02   10.90
  -4   5 -13  221.27   10.93
  -4   5 -13  220.76   11.12
  -4   5 -13  219.06   10.39
  -4  -5 -13  201.67   10.68
  -4  -5 -13  220.63   11.23
  -4   5 -13  214.37   10.78
  -4   5 -13  208.74   10.52
  -4   5 -14  336.90   15.41
  -4   5 -14  362.63   25.63
  -4   5 -14  339.12   15.25
  -4  -5 -14  346.23   15.71
  -4  -5 -14  312.41   22.23
  -4   5 -14  343.42   15.70
  -4  -5 -14  330.25   24.83
  -4   5 -14  359.10   15.59
  -4  -5 -14  353.93   15.96
  -4   5 -15  154.64   15.70
  -4  -5 -15  124.54    7.83
  -4  -5 -15  127.19   12.81
  -4  -5 -15  141.66    8.56
  -4  -5 -15  118.63   14.03
  -4   5 -15  142.60    8.21
  -4   5 -16  329.16   14.62
  -4  -5 -16  302.01   20.76
  -4  -5 -16  345.30   24.13
  -4   5 -16  335.95   24.39
  -4   5 -17  197.45   10.01
  -4   5 -17  198.89   10.53
  -4   5 -17  218.81   10.58
  -4  -5 -17  199.60   10.62
  -4   5 -17  202.11   10.02
  -4  -5 -17  196.06   10.22
  -4   5 -18  221.10   10.37
  -4   5 -18  213.74   10.76
  -4   5 -18  224.98   10.42
  -4  -5 -18  212.96   10.77
  -4   5 -18  211.21   10.59
  -4  -5 -18  204.41   10.39
  -4   5 -19  143.89    7.91
  -4   5 -19  145.96    7.57
  -4  -5 -19  138.59    7.88
  -4   5 -19  156.61    8.02
  -4   5 -19  148.62    7.58
  -4  -5 -19  134.75    7.51
  -4   5 -20  247.02   11.26
  -4   5 -20  242.69   10.87
  -4  -5 -20  242.73   11.16
  -4  -5 -20  249.32   10.99
  -4   5 -20  241.15   10.78
  -4   5 -20  248.46   11.24
  -4   5 -21  132.38    6.64
  -4   5 -21  119.33    6.47
  -4  -5 -21  124.58    6.50
  -4  -5 -21  114.92    6.22
  -4   5 -21  131.52    6.31
  -4   5 -21  133.37    6.44
  -4  -5 -22  200.88    8.56
  -4   5 -22  209.96    8.57
  -4   5 -22  209.01    8.77
  -4  -5 -23   79.99    3.81
  -4   5 -23   84.55    4.02
  -4   5 -23   72.95    3.78
   4   6 -21    5.70    1.04
   4  -6 -21   10.59    1.29
   4   6 -20   10.36    1.38
   4  -6 -20   11.41    1.58
   4   6 -20    6.95    1.29
   4  -6 -19   87.48    4.72
   4  -6 -19   66.58    3.91
   4   6 -19   89.71    4.56
   4   6 -18   29.70    2.78
   4  -6 -18   24.25    2.45
   4  -6 -18   27.82    2.87
   4   6 -18   19.50    2.52
   4  -6 -18   28.37    2.49
   4  -6 -18   26.91    2.93
   4   6 -17   90.70    5.33
   4  -6 -17   76.67    5.30
   4  -6 -17   88.49    5.44
   4  -6 -17   80.82    4.93
   4   6 -16   11.39    2.23
   4   6 -16   13.88    2.23
   4  -6 -16    7.26    2.19
   4  -6 -16   12.50    2.40
   4  -6 -16    9.46    1.99
   4  -6 -16   14.78    2.32
   4  -6 -15   85.61    5.81
   4  -6 -15   87.93    5.71
   4  -6 -15   78.57    5.31
   4   6 -15   86.39    5.86
   4   6 -15   84.04    5.64
   4  -6 -15   83.26    5.91
   4  -6 -14   26.62    3.34
   4  -6 -14   21.59    2.88
   4   6 -14   32.41    3.65
   4   6 -14   29.96    3.21
   4  -6 -14   27.52    3.49
   4   6 -13  124.93    7.13
   4  -6 -13  106.16    6.91
   4   6 -13  109.30   12.85
   4  -6 -13   95.21   12.08
   4  -6 -13  102.75    6.51
   4  -6 -12   10.44    5.05
   4   6 -12   20.17    6.02
   4   6 -12   17.94    5.28
   4   6 -11   16.54    5.51
   4  -6 -11   25.68    6.42
   4  -6 -11   19.10    3.13
   4  -6 -11   21.29    3.28
   4   6 -11   14.34    4.99
   4   6 -11   18.29    2.71
  -4  -6  10    3.39    3.98
   4  -6 -10   10.84    2.67
   4  -6 -10   10.03    2.11
   4  -6 -10    7.53    4.29
   4  -6 -10    9.44    2.80
   4  -6 -10   10.40    2.52
  -4  -6  10    5.66    3.69
   4   6 -10    0.93    3.42
  -4  -6  10    5.39    1.96
  -4  -6   9  104.37    6.58
  -4  -6   9  105.30   12.90
   4  -6  -9  111.70   12.54
   4  -6  -9  100.84    6.23
   4  -6  -9   97.81    6.83
   4  -6  -9   97.49    6.82
   4   6  -9   75.72   11.17
   4  -6  -9   98.34    6.85
   4  -6  -8   50.61    4.13
  -4  -6   8   36.54    8.24
   4   6  -8   34.37    7.97
   4  -6  -8   47.77    4.68
  -4  -6   8   42.15    4.25
   4  -6  -8   49.31    4.85
   4  -6  -8   55.27    8.95
   4  -6  -8   46.14    4.57
   4  -6  -8   37.71    7.84
   4  -6  -7  272.82   12.47
  -4  -6   7  283.28   13.19
   4  -6  -7  240.48   19.41
   4  -6  -7  289.49   13.41
  -4  -6   7  245.69   21.07
   4  -6  -7  293.75   13.62
   4  -6  -7  269.64   20.94
   4  -6  -7  293.03   13.45
   4  -6  -6    8.37    4.34
   4  -6  -6   11.63    5.46
   4  -6  -6   11.34    2.52
   4   6  -6   10.42    2.58
  -4  -6   6    6.16    4.95
  -4  -6   6    4.97    2.46
   4  -6  -6   10.80    2.74
   4  -6  -6    8.41    2.45
  -4  -6   5  156.39    8.99
   4  -6  -5  160.55    8.86
   4  -6  -5  157.40   15.80
   4  -6  -5  166.00    8.96
   4  -6  -5  144.37   13.72
  -4  -6   5  156.40   16.62
   4  -6  -5  168.64    9.26
   4   6  -5  154.61    8.76
  -4   6   4   58.25    4.51
   4   6  -4   64.43    5.00
  -4  -6   4   61.69    5.25
   4  -6  -4   63.43    4.90
   4  -6  -4   68.34    9.04
  -4  -6   4   64.82   11.15
   4  -6  -4   62.31    5.30
  -4  -6   4   59.41    4.81
   4  -6  -4   67.68   10.29
   4   6  -3  280.04   13.04
  -4   6   3  266.86   12.51
  -4  -6   3  260.97   23.34
  -4  -6   3  276.69   13.38
   4  -6  -3  260.58   12.58
   4  -6  -3  246.06   18.34
   4  -6  -3  291.91   21.90
  -4  -6   3  282.77   13.04
   4  -6  -3  293.57   13.37
  -4   6   2   27.60    6.16
   4   6  -2   33.14    3.60
  -4   6   2   29.14    3.13
  -4  -6   2   32.44    8.07
   4  -6  -2   24.53    5.67
   4  -6  -2   29.73    3.19
  -4  -6   2   31.04    3.91
   4  -6  -2   29.24    7.70
  -4  -6   2   27.54    3.45
   4  -6  -2   28.35    3.56
  -4  -6   1   70.77    5.50
   4  -6  -1   73.28    5.42
  -4  -6   1   74.06    5.89
   4  -6  -1   69.70    8.65
  -4   6   1   76.78    5.14
   4   6  -1   74.60    5.47
   4  -6  -1   75.90   11.11
  -4   6   1   74.30    9.81
  -4   6   0   13.67    4.83
  -4  -6   0   12.51    2.99
   4  -6   0   12.15    5.61
  -4  -6   0   25.07    7.13
   4  -6   0   12.11    4.03
  -4  -6   0   12.39    2.73
   4  -6   0   16.22    2.72
  -4   6   0   14.32    2.38
   4   6   0   14.80    2.66
  -4  -6  -1  139.70   15.92
   4  -6   1  138.49   15.02
  -4   6  -1  127.92    7.44
  -4   6  -1  144.13   13.85
  -4  -6  -1  133.55    8.30
  -4  -6  -1  139.60    8.27
   4  -6   1  150.65    7.97
  -4   6  -2    6.25    3.56
  -4  -6  -2    4.36    5.52
   4  -6   2    5.03    4.72
  -4   6  -2    5.95    1.96
  -4   6  -2    7.04    1.76
   4  -6   2    4.07    1.84
  -4  -6  -2    7.94    2.62
  -4  -6  -2    7.30    2.63
  -4   6  -3  198.16   16.73
  -4   6  -3  164.14    8.58
  -4  -6  -3  171.67    9.42
  -4  -6  -3  169.78   17.45
   4  -6   3  182.99   17.07
  -4   6  -3  166.01    8.73
   4  -6   3  160.79    8.49
  -4  -6  -3  169.25    9.49
  -4  -6  -3  146.14   14.68
  -4   6  -4   21.45    2.75
  -4  -6  -4   29.01    3.72
  -4  -6  -4   15.14    6.48
  -4  -6  -4   28.89    6.53
  -4  -6  -4   23.60    3.55
  -4   6  -4   42.01    7.89
   4  -6   4   13.87    5.84
  -4  -6  -5  116.05    7.42
   4  -6   5  118.39   13.65
  -4   6  -5  111.53   12.91
  -4  -6  -5  112.09   12.44
  -4   6  -5  115.06    6.75
  -4  -6  -5  110.43   13.72
  -4  -6  -5  121.28    7.65
  -4  -6  -6   63.79    5.21
   4  -6   6   64.51   10.35
  -4  -6  -6   75.64    9.95
  -4   6  -6   77.80   10.66
  -4   6  -6   66.77    4.81
  -4  -6  -6   73.02    5.74
  -4  -6  -6   55.83   10.20
  -4  -6  -7  133.79    8.31
   4  -6   7  132.95   14.65
  -4  -6  -7  158.63    8.76
  -4   6  -7  169.17   16.12
  -4  -6  -7  143.37   14.32
  -4   6  -7  148.13    8.03
  -4  -6  -7  151.10   15.49
  -4  -6  -7  156.40    8.95
  -4  -6  -8  170.62    9.38
  -4   6  -8  192.08   17.09
  -4  -6  -8  162.66   15.80
   4  -6   8  175.75   16.13
  -4   6  -8  160.21    8.72
  -4  -6  -8  173.12    9.29
  -4   6  -8  174.25    8.94
  -4  -6  -8  180.24    9.79
  -4  -6  -8  144.08   15.26
  -4  -6  -8  161.95   15.29
  -4  -6  -9   49.56    4.61
  -4  -6  -9   55.70    9.41
  -4  -6  -9   40.45    8.08
   4  -6   9   45.75    8.27
  -4   6  -9   58.38    4.43
  -4   6  -9   51.93    9.03
  -4   6  -9   51.17    4.31
  -4   6  -9   54.79    4.46
  -4  -6  -9   44.28    8.25
  -4  -6  -9   53.32    4.90
  -4  -6 -10    2.97    1.89
  -4   6 -10    3.08    3.00
   4  -6  10    3.34    3.57
  -4   6 -10    3.52    1.57
  -4   6 -10    4.75    1.75
  -4  -6 -10    4.88    3.89
  -4  -6 -10    0.72    2.06
  -4  -6 -10    2.68    2.96
  -4   6 -10    5.01    1.89
  -4   6 -11    2.06    3.94
  -4   6 -11    3.14    1.64
  -4   6 -11    2.26    1.59
  -4  -6 -11   -3.92    3.90
  -4  -6 -11    4.08    1.97
  -4   6 -11    3.45    1.69
  -4  -6 -11    2.64    3.07
  -4  -6 -11    4.87    2.33
  -4   6 -12    5.12    4.38
  -4  -6 -12    3.42    3.14
  -4  -6 -12    7.80    4.03
  -4  -6 -13   20.10    3.07
  -4  -6 -13   12.39    5.51
  -4   6 -13   22.31    3.00
  -4   6 -13   20.69    2.78
  -4  -6 -13   25.46    5.85
  -4   6 -13   19.86    2.81
  -4   6 -13   32.31    7.17
  -4  -6 -13   18.75    3.23
  -4   6 -14   51.23    4.27
  -4  -6 -14   58.86    4.58
  -4  -6 -14   52.55    4.74
  -4  -6 -14   56.56    4.67
  -4   6 -14   55.63    4.46
  -4   6 -14   51.94    4.21
  -4  -6 -15   17.87    2.65
  -4  -6 -15   25.56    3.15
  -4  -6 -15   19.12    3.12
  -4   6 -15   19.40    2.72
  -4   6 -15   22.81    2.70
  -4   6 -16   16.55    2.53
  -4  -6 -16   19.40    2.63
  -4  -6 -16   12.79    2.59
  -4   6 -16   16.93    2.45
  -4   6 -16   17.29    2.33
  -4   6 -17   12.08    2.22
  -4   6 -17   12.92    1.84
  -4   6 -17   11.71    1.87
  -4  -6 -17   12.46    2.27
  -4  -6 -17   12.24    2.40
  -4   6 -17   11.73    2.11
  -4   6 -18   22.56    2.21
  -4  -6 -18   28.68    2.99
  -4  -6 -18   21.31    2.56
  -4   6 -18   28.89    2.47
  -4   6 -18   29.31    2.97
  -4   6 -18   31.09    2.87
  -4  -6 -19   12.79    2.10
  -4  -6 -19   18.36    2.10
  -4   6 -19   16.61    1.77
  -4   6 -19   12.68    1.58
  -4   6 -19   20.08    2.23
  -4   6 -19   17.65    2.09
  -4  -6 -20   16.09    1.93
  -4   6 -20   12.99    1.35
  -4   6 -20   19.85    1.95
  -4   6 -20   16.69    1.84
  -4  -6 -21    3.12    0.99
  -4   6 -21    3.78    1.00
   4  -7 -18    2.90    1.05
   4  -7 -18    4.57    1.13
   4   7 -18    5.32    1.04
   4   7 -17   96.22    4.20
   4  -7 -17   97.10    4.39
   4  -7 -17   83.68    3.68
   4  -7 -16    9.45    1.84
   4  -7 -16   11.49    1.68
   4   7 -16    7.71    1.58
   4  -7 -15  103.07    5.30
   4  -7 -15  109.42    5.48
   4   7 -15  122.20    5.59
   4   7 -14    9.05    1.84
   4  -7 -14    8.37    2.04
   4   7 -14    3.55    1.43
   4   7 -14    9.94    1.90
   4  -7 -14    7.88    2.01
   4  -7 -13   91.58    5.82
   4   7 -13   84.98    5.70
   4   7 -13  100.40    5.73
   4  -7 -13   96.22    5.93
   4  -7 -12    7.44    2.20
   4   7 -12    4.30    1.76
   4   7 -12    9.05    2.17
   4  -7 -12    6.76    2.17
   4  -7 -11   10.53    2.38
   4  -7 -11   14.34    2.69
   4   7 -11   10.81    2.22
   4   7 -11    6.58    2.15
  -4  -7  11   10.41    1.93
   4  -7 -10   -0.20    1.64
   4   7 -10    1.16    1.39
  -4  -7  10    1.58    1.56
   4  -7 -10    0.22    1.77
   4   7 -10    1.08    1.58
   4  -7  -9  101.88    6.94
  -4  -7   9  102.45    6.43
   4  -7  -9  118.54    6.78
   4  -7  -9  109.19    6.76
   4  -7  -8   10.90    2.69
  -4  -7   8   16.12    2.73
   4  -7  -8   10.66    2.56
   4  -7  -8    8.65    2.26
   4  -7  -7  183.54   15.83
   4  -7  -7  216.49   10.57
  -4  -7   7  209.22   10.24
   4  -7  -7  184.27   16.95
  -4  -7   7  168.99   17.22
   4  -7  -7  199.86    9.99
   4  -7  -6    6.99    2.11
   4  -7  -6   12.83    4.34
   4  -7  -6   11.84    4.99
  -4  -7   6    1.00    3.65
   4   7  -6   11.91    5.37
   4  -7  -5  190.26   17.02
   4  -7  -5  192.84   14.88
  -4  -7   4    9.74    6.46
   4  -7  -4   28.43    7.47
   4  -7  -4   18.45    4.84
   4  -7  -3   78.49   11.82
  -4  -7   3   46.57   10.80
   4   7  -3   68.93    5.35
   4  -7  -3   63.60    8.72
   4  -7  -3   74.62    5.73
  -4  -7   3   72.74    5.79
   4   7  -2   17.18    2.89
  -4  -7   2   13.95    2.97
  -4  -7   2   15.60    2.81
   4  -7  -2   18.24    2.94
  -4  -7   2   16.92    6.49
   4  -7  -2   14.18    6.40
  -4   7   1   18.15    2.58
   4   7  -1   23.07    3.25
   4  -7  -1   22.88    3.16
  -4  -7   1   23.53    3.29
  -4  -7   1   23.23    3.52
   4  -7  -1   23.11    7.12
  -4  -7   1   24.10    7.42
  -4   7   0   -0.87    2.53
  -4   7   0    1.32    1.55
   4   7   0    1.78    1.72
   4  -7   0    0.84    1.80
  -4  -7   0    0.69    1.96
  -4  -7   0    2.73    2.37
   4  -7   0   -2.21    5.17
  -4  -7   0    3.46    4.41
  -4   7  -1   59.58    9.53
  -4   7  -1   67.29    5.01
   4   7   1   79.27    5.62
  -4  -7  -1   67.12    5.79
  -4  -7  -1   75.23    5.73
   4  -7   1   74.69    5.36
  -4  -7  -1   65.82   11.17
   4  -7   1   77.05   11.60
   4   7   2   63.51    5.11
  -4  -7  -2   70.28    5.75
  -4  -7  -2   70.31    5.60
  -4   7  -2   71.65    9.88
  -4  -7  -2   66.24   11.09
   4  -7   2   53.48   10.48
   4   7   3  173.22    9.52
  -4   7  -3  148.37   15.17
  -4  -7  -3  173.16    9.80
  -4  -7  -3  183.35    9.82
   4  -7   3  172.13   17.22
  -4  -7  -3  158.05   17.22
  -4  -7  -4   12.99    2.86
   4  -7   4   22.12    7.18
  -4   7  -4   11.19    4.62
  -4  -7  -4   11.09    6.26
  -4   7  -5  128.59   13.93
   4  -7   5  111.63   14.22
  -4  -7  -5  129.95   14.85
  -4  -7  -6   42.19    3.82
   4  -7   6   45.47    8.75
  -4   7  -6   37.70    7.68
  -4  -7  -6   29.89    7.65
  -4   7  -6   33.98    3.18
  -4   7  -7  140.83    7.19
  -4   7  -7  134.63    7.54
  -4  -7  -7  137.16    7.74
   4  -7   7  119.32    7.95
  -4  -7  -7  142.57    8.08
  -4   7  -7  156.22   15.05
   4  -7   7  128.39   14.25
  -4  -7  -7  106.60   13.55
  -4  -7  -8    2.54    1.83
   4  -7   8    2.69    2.39
  -4   7  -8    1.80    1.27
  -4  -7  -8    3.74    2.22
  -4  -7  -8    2.11    1.75
  -4   7  -8    0.74    1.36
  -4   7  -8    0.93    3.26
  -4  -7  -9   22.91    3.32
  -4  -7  -9   16.17    2.82
  -4   7  -9   22.03    2.47
   4  -7   9   16.11    2.93
  -4  -7  -9   20.29    2.86
  -4   7  -9   21.50    2.64
   4  -7  10    3.53    1.83
  -4  -7 -10    1.14    1.53
  -4  -7 -10    0.85    1.71
  -4   7 -10    1.43    1.28
  -4   7 -10    1.38    1.24
  -4   7 -10    2.23    1.33
  -4   7 -11   13.25    1.91
   4  -7  11    8.80    1.97
  -4   7 -11   12.08    1.98
  -4  -7 -11   11.46    2.42
  -4  -7 -11    9.34    2.36
  -4   7 -11   12.72    2.06
  -4   7 -12   18.76    2.39
  -4   7 -12   20.09    2.40
  -4   7 -12   18.66    2.21
  -4  -7 -12   21.22    2.79
  -4  -7 -12   21.55    2.81
  -4   7 -13   62.01    4.10
  -4   7 -13   56.68    4.03
  -4   7 -13   54.63    3.61
  -4  -7 -13   59.47    4.39
  -4  -7 -13   54.34    4.31
  -4   7 -14   34.75    2.95
  -4   7 -14   31.69    2.50
  -4   7 -14   36.77    3.36
  -4  -7 -14   37.44    3.30
  -4   7 -15  102.61    5.38
  -4  -7 -15  107.26    5.76
  -4   7 -15  114.46    5.92
  -4   7 -16   50.18    3.33
  -4   7 -16   50.01    3.60
  -4  -7 -16   53.33    3.59
  -4   7 -17   59.40    3.57
  -4   7 -17   68.91    3.90
  -4  -7 -17   62.45    3.71
  -4   7 -18   16.83    1.53
  -4   7 -18   20.63    1.83
  -4  -7 -18   16.77    1.65
   4  -8 -14   23.30    1.97
   4   8 -14   18.51    1.68
   4   8 -13   66.10    3.79
   4  -8 -13   61.08    3.65
   4   8 -12   38.48    2.82
   4  -8 -12   32.98    2.66
   4   8 -12   43.40    2.84
   4  -8 -12   43.80    3.29
   4   8 -11  135.23    6.71
   4  -8 -11  147.77    7.25
   4   8 -10   76.92    4.28
   4   8 -10   63.11    4.02
   4  -8 -10   59.44    3.79
   4  -8 -10   68.88    4.55
  -4  -8  10   49.78    3.34
   4   8  -9  227.58    9.48
   4  -8  -9  186.35    8.78
   4   8  -9  197.32    9.24
   4  -8  -9  227.48    9.97
  -4  -8   9  188.17    8.77
  -4  -8   8   93.06    4.88
   4   8  -8   94.36    5.64
   4   8  -8  124.69    6.07
   4  -8  -8   92.28    5.22
   4  -8  -8  116.73    6.41
   4  -8  -8  105.74    5.77
  -4  -8   8   95.06    5.52
   4   8  -7  174.65    8.94
   4   8  -7  219.32    9.44
   4  -8  -7  164.11    8.25
   4  -8  -7  204.11    9.36
  -4  -8   7  194.13    9.10
   4  -8  -7  215.13    9.81
   4  -8  -6   40.11    3.73
  -4  -8   6   36.69    3.57
   4   8  -6   31.74    3.21
   4  -8  -5  195.78    9.03
  -4  -8   5  167.62    8.46
   4  -8  -5  170.06    8.58
   4  -8  -4   28.47    3.28
   4  -8  -4   30.01    3.65
  -4  -8   4   26.35    3.30
   4   8  -4   19.39    2.57
  -4  -8   3  163.16    8.86
   4  -8  -3  174.70    9.25
  -4   8   3  161.43    7.92
   4  -8  -3  168.10    8.74
  -4  -8   2   23.57    3.32
   4  -8  -2   31.75    3.79
   4  -8  -2   21.57    3.02
  -4  -8   1  154.62    8.77
   4  -8  -1  171.16    9.20
   4  -8  -1  153.22    8.24
   4   8  -1  165.39    8.52
  -4  -8   0   78.12    5.71
   4  -8   0   83.27    6.03
   4  -8   0   70.52    4.94
   4   8   0   82.40    5.40
  -4  -8  -1  191.70    9.82
   4  -8   1  168.50    8.69
   4   8   1  185.72    9.35
   4  -8   2   51.73    4.81
  -4  -8  -2   42.55    4.19
   4   8   2   41.33    3.85
  -4  -8  -3  161.34    8.76
   4  -8   3  168.43    9.13
   4   8   3  156.67    8.41
  -4  -8  -4   39.32    3.86
   4  -8   4   45.78    4.34
  -4  -8  -4   38.72    3.87
  -4   8  -4   34.11    3.16
   4   8   4   47.94    3.97
   4  -8   5  160.42    8.46
  -4  -8  -5  154.35    8.18
  -4  -8  -5  162.01    8.48
   4   8   5  151.10    8.02
  -4   8  -5  139.15    7.36
   4  -8   6   13.39    2.67
  -4  -8  -6   16.07    2.46
  -4  -8  -6   15.28    2.68
   4   8   6   15.34    2.51
  -4   8  -6   13.95    2.03
   4  -8   7  118.74    6.85
  -4  -8  -7  116.54    6.62
  -4  -8  -7  141.71    7.38
  -4   8  -7  126.07    6.39
   4   8   7  130.59    7.02
  -4  -8  -8   34.40    3.02
   4  -8   8   29.52    3.03
  -4   8  -8   36.26    2.89
   4   8   8   38.70    3.34
  -4  -8  -9   58.86    3.76
   4  -8   9   68.20    4.25
  -4   8  -9   81.22    4.33
   4   8   9   83.55    4.86
  -4  -8 -10   27.22    2.36
   4  -8  10   28.50    2.40
  -4   8 -10   42.46    2.78
   4   8  10   41.54    3.21
   4   8  11   93.46    4.92
  -4  -8 -11   73.88    4.05
   4   8  12   23.74    2.31
  -4   8 -12   28.06    2.40
  -4   8 -13   65.11    3.64
   4   8  13   53.21    3.43
  -4   8 -14   22.16    1.87
   4   8  14   17.02    1.72
   4   9  -7    4.23    0.82
   4  -9  -6   15.88    1.69
   4   9  -6   17.94    1.63
  -4  -9   5    4.67    1.23
   4  -9  -5    5.15    1.24
   4  -9  -5    4.20    1.18
   4   9  -5    5.71    1.11
   4  -9  -4   18.86    1.85
   4   9  -4   23.34    2.02
  -4  -9   4   20.01    2.15
   4   9  -3   12.86    1.58
  -4  -9   3    8.72    1.65
   4  -9  -3    9.36    1.70
   4  -9  -2   12.60    1.99
  -4  -9   2    9.36    1.73
   4  -9  -1    2.59    1.61
  -4  -9   1    4.49    1.56
   4  -9   0   11.65    1.96
  -4  -9   0    7.36    1.69
   4  -9   1   15.64    2.14
  -4  -9  -1   11.43    1.85
   4  -9   2   36.90    3.01
  -4  -9  -2   27.76    2.72
   4  -9   3   16.68    2.15
  -4  -9  -3   12.35    1.80
   4  -9   4   15.43    2.00
  -4  -9  -4   13.49    1.76
   4   9   5    7.14    1.25
  -4  -9  -5    9.63    1.39
   4  -9   5    9.85    1.56
   4   9   6    4.78    1.10
   4   9   7   20.07    1.74
   5   0 -27   14.17    1.49
   5   0 -26    0.98    1.06
   5   0 -25   30.58    2.81
   5   0 -24   -0.16    1.37
   5   0 -23   45.22    3.93
   5   0 -23   40.83    3.45
   5   0 -22    1.44    1.72
   5   0 -22    0.18    1.41
   5   0 -21   26.23    6.68
   5   0 -21   26.42    6.09
   5   0 -20   -0.63    1.61
   5   0 -20    0.94    3.74
   5   0 -20   -0.88    2.76
   5   0 -19   33.29    7.43
   5   0 -19   33.53    3.70
   5   0 -19   28.54    6.48
   5   0 -18    0.43    1.76
   5   0 -18   -0.88    2.56
   5   0 -17   91.57    6.10
   5   0 -17   77.92   10.65
   5   0 -16   -0.21    1.60
  -5   0  16    0.41    1.08
   5   0 -16    3.21    2.94
   5   0 -15   60.50    4.54
  -5   0  15   45.13    3.53
   5   0 -15   62.26    8.63
   5   0 -14    1.29    1.54
  -5   0  14   -0.13    1.15
   5   0 -13   55.25    4.08
   5   0 -13   68.39    8.33
  -5   0  12    0.86    1.21
   5   0 -12    0.65    1.35
   5   0 -11  184.46   13.05
  -5   0  11  190.96    8.54
   5   0 -10   -0.46    2.20
   5   0  -9  727.85   31.28
  -5   0   9  686.65   28.79
  -5   0   8    0.55    1.77
   5   0  -8    0.35    1.89
   5   0  -7   85.02    6.61
  -5   0   7   78.12    6.17
  -5   0   6    1.13    2.01
   5   0  -6   -0.26    1.59
   5   0  -5   83.78    5.85
  -5   0   5   78.03    6.58
  -5   0   4    0.29    2.00
   5   0  -4   -0.69    1.17
  -5   0   3 1086.90   38.62
   5   0  -3  903.60   35.20
  -5   0   2    0.30    2.12
  -5   0   1 3068.44  112.73
  -5   0   1 3129.94  111.39
  -5   0   0   -0.31    2.16
  -5   0   0    0.80    1.54
  -5   0   0    0.92    1.63
  -5   0  -1 2778.24   99.55
  -5   0  -1 2771.57  100.12
  -5   0  -1 2856.64  100.86
  -5   0  -1 2642.26   99.47
  -5   0  -2   -0.62    2.12
  -5   0  -2    0.28    1.75
  -5   0  -2    0.79    1.76
  -5   0  -2    1.39    1.37
  -5   0  -3  220.79   12.34
  -5   0  -3  209.77   11.98
  -5   0  -3  226.67   12.35
  -5   0  -3  217.05   11.96
  -5   0  -4    1.55    2.21
  -5   0  -4   -0.36    2.36
  -5   0  -4    0.92    1.62
  -5   0  -4    1.87    2.06
  -5   0  -5  410.13   20.12
  -5   0  -5  451.55   21.77
  -5   0  -5  450.91   20.60
  -5   0  -5  463.26   19.24
  -5   0  -5  418.90   20.35
  -5   0  -6   -0.45    2.77
  -5   0  -6   -0.74    2.08
  -5   0  -6    0.35    1.90
  -5   0  -6   -0.82    1.45
  -5   0  -6    0.92    2.10
  -5   0  -7  229.38   12.33
  -5   0  -7  216.57   14.50
  -5   0  -7  234.63   13.39
  -5   0  -7  234.95   12.75
  -5   0  -7  212.51   13.16
  -5   0  -8    0.55    2.79
  -5   0  -8    0.44    2.11
  -5   0  -8    0.82    1.93
  -5   0  -8    2.95    2.04
  -5   0  -8    0.30    1.85
  -5   0  -9 2364.99   84.67
  -5   0  -9 2310.70   87.80
  -5   0  -9 2302.56   89.96
  -5   0  -9 2166.44   86.76
  -5   0  -9 2317.33   87.36
  -5   0 -10    0.47    1.37
  -5   0 -10    0.14    1.19
  -5   0 -10    0.27    1.32
  -5   0 -10   -0.48    1.90
  -5   0 -10    0.27    1.25
  -5   0 -10    0.83    1.20
  -5   0 -11  242.73   11.05
  -5   0 -11  268.29   11.59
  -5   0 -11  251.86   11.85
  -5   0 -11  270.31   11.70
  -5   0 -11  298.26   11.56
  -5   0 -11  246.77   11.47
  -5   0 -11  270.43   18.61
  -5   0 -12   -0.60    2.09
  -5   0 -12    4.78    3.94
  -5   0 -12   -0.54    1.14
  -5   0 -12    0.30    1.31
  -5   0 -12    0.94    1.31
  -5   0 -12   -0.67    1.27
  -5   0 -12    0.18    1.46
  -5   0 -12   -0.60    2.38
  -5   0 -12    0.70    1.32
  -5   0 -13  528.87   30.35
  -5   0 -13  489.64   20.72
  -5   0 -13  480.40   20.44
  -5   0 -13  520.63   27.34
  -5   0 -13  526.82   20.48
  -5   0 -13  517.17   20.34
  -5   0 -13  503.75   20.01
  -5   0 -13  491.56   20.14
  -5   0 -13  517.26   27.02
  -5   0 -14   -0.72    3.09
  -5   0 -14    0.49    1.70
  -5   0 -14    1.46    1.43
  -5   0 -14    1.85    3.54
  -5   0 -14    1.36    2.70
  -5   0 -14    2.23    1.48
  -5   0 -14    0.16    1.39
  -5   0 -14   -0.39    1.47
  -5   0 -15  349.29   15.31
  -5   0 -15  342.22   22.42
  -5   0 -15  338.23   14.66
  -5   0 -15  334.16   15.01
  -5   0 -15  335.43   14.77
  -5   0 -15  376.41   25.48
  -5   0 -15  341.04   14.86
  -5   0 -15  347.07   21.56
  -5   0 -16    0.84    3.09
  -5   0 -16    0.86    1.72
  -5   0 -16   -0.19    1.60
  -5   0 -16    1.86    1.69
  -5   0 -16    0.90    1.53
  -5   0 -16   -0.74    2.59
  -5   0 -16    2.10    4.01
  -5   0 -17  441.34   28.03
  -5   0 -17  465.87   19.88
  -5   0 -17  462.74   19.67
  -5   0 -17  464.12   19.32
  -5   0 -17  479.98   27.20
  -5   0 -17  468.43   30.93
  -5   0 -17  464.71   19.30
  -5   0 -18   -0.23    1.60
  -5   0 -18    1.33    1.75
  -5   0 -18    2.80    3.42
  -5   0 -18   -0.77    3.05
  -5   0 -18    1.12    3.92
  -5   0 -18    0.77    1.60
  -5   0 -18    0.38    1.45
  -5   0 -19  210.13   18.31
  -5   0 -19  225.43   11.32
  -5   0 -19  218.56   10.88
  -5   0 -19  228.80   11.32
  -5   0 -19  226.38   11.60
  -5   0 -19  218.29   20.16
  -5   0 -20    0.48    1.90
  -5   0 -20    1.91    2.98
  -5   0 -20   -0.88    1.72
  -5   0 -21  249.84   19.90
  -5   0 -22    0.85    1.51
  -5   0 -22    0.21    1.67
  -5   0 -22   -0.20    1.38
  -5   0 -23  360.14   15.54
  -5   0 -23  372.94   15.76
  -5   0 -23  348.18   15.31
  -5   0 -24    1.07    1.46
  -5   0 -24    0.51    1.28
  -5   0 -24    0.29    1.18
  -5   0 -25  153.77    7.53
  -5   0 -25  158.75    7.41
  -5   0 -26   -0.11    0.91
  -5   0 -27  122.70    5.56
   5   1 -27   25.01    1.92
   5  -1 -27   24.09    1.83
   5  -1 -26   12.67    1.65
   5   1 -26   12.48    1.73
   5  -1 -25   37.52    3.07
   5   1 -25   39.07    3.15
   5  -1 -24    2.39    1.27
   5   1 -24    6.58    1.80
   5  -1 -24    2.21    1.55
   5  -1 -23   60.40    4.22
   5  -1 -23   59.06    4.43
   5   1 -23   61.01    4.53
   5   1 -23   48.80    3.67
   5   1 -22    2.90    1.35
   5  -1 -22    1.62    1.60
   5   1 -22    1.50    1.42
   5  -1 -22    1.27    1.60
   5   1 -21   71.84    5.01
   5   1 -21   63.97    4.83
   5  -1 -21   74.40   10.05
   5   1 -21   73.21   10.03
   5   1 -21   83.23   10.54
   5  -1 -21   67.82    9.29
   5  -1 -20   31.05    3.52
   5  -1 -20   24.29    3.21
   5   1 -20   25.90    3.13
   5  -1 -20   31.27    7.15
   5   1 -20   27.08    6.44
   5  -1 -20   22.35    6.29
   5  -1 -19   63.51    5.02
   5  -1 -19   61.45    4.92
   5   1 -19   51.45    4.49
   5  -1 -19   57.03    9.33
   5   1 -19   58.47    8.90
   5  -1 -19   46.44    8.38
   5  -1 -18   31.26    3.67
   5  -1 -18   34.63    7.34
   5   1 -18   24.56    3.16
   5  -1 -18   30.61    3.65
   5   1 -18   37.93    7.39
   5  -1 -18   16.49    5.25
  -5   1  17  181.84    8.66
   5  -1 -17  190.67   16.72
   5  -1 -17  177.53   15.48
   5   1 -17  193.17   16.31
   5   1 -17  175.06    9.38
   5  -1 -17  179.25    9.65
   5  -1 -16    2.71    3.87
   5   1 -16    6.66    3.90
   5  -1 -16    5.60    3.54
  -5   1  16    7.02    1.61
   5   1 -16    6.06    1.97
   5  -1 -16    8.57    2.35
   5  -1 -15  170.42   14.56
   5   1 -15  208.74   15.99
   5  -1 -15  182.01    9.09
   5  -1 -15  169.24    9.34
   5   1 -15  180.87    9.33
  -5   1  15  180.27    8.63
  -5  -1  15  193.00    8.61
   5  -1 -14    1.82    1.62
  -5  -1  14    2.64    1.32
  -5   1  14    4.97    1.48
   5  -1 -14    2.92    1.75
   5  -1 -14    4.13    2.64
   5   1 -14    5.81    3.31
   5  -1 -13  181.26   14.16
   5   1 -13  196.47   14.82
  -5  -1  13  199.20    8.99
  -5   1  13  202.87    9.14
   5  -1 -13  194.53    9.77
  -5  -1  12    3.22    1.37
  -5   1  12    2.99    1.26
   5  -1 -12    3.95    1.67
   5   1 -12    6.10    3.09
   5  -1 -11  327.48   18.15
   5  -1 -11  303.38   13.38
  -5   1  11  309.94   12.79
  -5  -1  11  303.29   12.65
   5  -1 -10   14.70    2.12
  -5  -1  10    9.88    2.47
   5   1 -10   12.61    3.63
  -5  -1  10   12.28    1.77
   5  -1 -10   11.32    3.03
  -5   1  10   13.27    1.83
   5  -1  -9  461.54   18.45
   5   1  -9  474.47   23.10
   5  -1  -9  441.64   21.69
  -5  -1   9  478.07   20.99
   5   1  -8   79.21    4.77
   5   1  -8   91.10    7.67
   5  -1  -8   74.98    6.29
  -5  -1   8   72.72    6.25
   5   1  -7  364.46   15.60
   5  -1  -7  385.58   17.36
   5   1  -7  391.79   19.04
  -5  -1   7  412.56   18.59
   5  -1  -6    5.94    2.00
   5   1  -6    7.78    1.67
  -5  -1   6    4.93    2.39
  -5  -1   6    5.29    2.54
   5  -1  -5  295.76   12.86
  -5  -1   5  290.22   15.55
  -5  -1   5  310.44   15.81
  -5   1   5  337.45   15.62
  -5  -1   4   36.81    4.67
  -5  -1   4   42.19    5.05
  -5   1   4   41.30    4.72
  -5  -1   3  248.21   14.08
  -5   1   3  269.95   13.84
  -5  -1   3  254.42   14.24
  -5  -1   2  121.19    9.21
  -5   1   2  131.45    8.67
  -5  -1   2  126.90    9.13
  -5  -1   2  129.12    7.19
  -5   1   2  133.31    6.24
  -5  -1   1 1309.62   52.07
  -5   1   1 1367.27   51.45
  -5   1   1 1313.11   48.81
  -5  -1   1 1320.66   51.88
  -5  -1   1 1352.22   49.62
  -5   1   0  884.41   36.40
  -5  -1   0  876.63   37.25
  -5   1   0  998.82   36.39
  -5   1   0  943.83   34.74
  -5  -1   0  888.02   36.99
  -5  -1   0  925.32   35.13
   5  -1   0  839.70   33.40
  -5  -1  -1  757.00   34.05
  -5   1  -1  786.26   33.43
  -5  -1  -1  863.85   33.05
  -5   1  -1  877.10   33.38
  -5   1  -1  877.86   32.57
  -5  -1  -1  806.57   34.08
  -5  -1  -1  847.71   32.74
   5  -1   1  781.67   29.60
  -5  -1  -2   65.64    6.36
  -5   1  -2   64.88    5.98
  -5  -1  -2   70.91    5.78
  -5   1  -2   63.18    5.69
  -5   1  -2   69.23    5.67
  -5   1  -2   65.87    5.76
  -5  -1  -2   63.79    5.63
  -5  -1  -2   64.89    6.27
  -5  -1  -3  928.47   39.30
  -5  -1  -3  982.18   39.86
  -5   1  -3  984.58   38.86
  -5   1  -3  994.36   38.94
  -5  -1  -3 1003.60   38.56
  -5   1  -3  918.81   38.73
  -5   1  -3  983.18   35.36
  -5   1  -3  981.05   38.90
  -5  -1  -3  917.18   38.85
  -5  -1  -4  145.77    9.78
  -5  -1  -4  143.03    9.84
  -5   1  -4  159.50    9.55
  -5  -1  -4  140.92    7.75
  -5  -1  -4  147.64    9.15
  -5   1  -4  158.15    9.62
  -5   1  -4  143.59    9.64
  -5   1  -4  129.45    7.08
  -5  -1  -4  140.85    9.76
  -5   1  -4  146.32    9.35
  -5  -1  -5  319.03   16.86
  -5  -1  -5  322.27   16.89
  -5   1  -5  343.37   16.70
  -5  -1  -5  343.10   14.77
  -5  -1  -5  353.54   16.71
  -5   1  -5  328.27   16.81
  -5  -1  -5  321.94   18.42
  -5   1  -5  351.29   17.86
  -5   1  -5  325.70   14.81
  -5  -1  -5  345.28   17.67
  -5   1  -5  316.34   16.71
  -5  -1  -6   61.76    5.97
  -5  -1  -6   52.31    5.66
  -5  -1  -6   53.47    5.36
  -5   1  -6   55.04    5.71
  -5  -1  -6   50.01    4.18
  -5  -1  -6   43.85    6.64
  -5   1  -6   56.95    6.33
  -5   1  -6   51.36    4.57
  -5  -1  -6   52.56    5.94
  -5   1  -6   51.07    5.50
  -5  -1  -7  193.36   12.31
  -5  -1  -7  206.45   12.40
  -5   1  -7  206.63   11.63
  -5  -1  -7  187.35   14.30
  -5   1  -7  221.75   14.29
  -5   1  -7  216.34   13.17
  -5  -1  -7  237.08   14.10
  -5  -1  -7  222.64   12.73
  -5   1  -7  242.53   13.58
  -5  -1  -7  216.20   10.67
  -5  -1  -8  106.41    8.03
  -5   1  -8  104.12    7.82
  -5  -1  -8   85.21    9.76
  -5   1  -8  105.60    9.71
  -5  -1  -8  112.68    8.56
  -5   1  -8  102.66    8.53
  -5   1  -8  105.10    8.65
  -5  -1  -8   99.20    9.00
  -5  -1  -9  345.73   14.51
  -5   1  -9  350.89   14.59
  -5   1  -9  355.18   14.53
  -5   1  -9  370.44   14.87
  -5  -1  -9  379.60   17.89
  -5  -1  -9  327.10   18.51
  -5   1  -9  358.46   19.36
  -5  -1  -9  366.68   14.81
  -5   1  -9  347.85   14.43
  -5   1  -9  375.75   18.66
  -5  -1  -9  359.25   19.80
  -5   1 -10   43.96    3.34
  -5   1 -10   49.79    3.52
  -5  -1 -10   51.99    3.77
  -5   1 -10   47.42    3.76
  -5   1 -10   53.08    3.75
  -5  -1 -10   47.19    3.69
  -5  -1 -10   42.63    3.34
  -5   1 -10   52.64    3.66
  -5   1 -10   49.83    5.86
  -5   1 -10   48.46    3.53
  -5  -1 -11  280.20   21.23
  -5   1 -11  382.49   22.55
  -5  -1 -11  379.07   21.07
  -5  -1 -11  326.98   13.78
  -5   1 -11  343.68   14.16
  -5   1 -11  336.77   14.36
  -5  -1 -11  325.17   14.32
  -5   1 -11  340.56   14.26
  -5  -1 -11  329.98   14.15
  -5   1 -11  332.59   14.01
  -5  -1 -11  354.35   14.56
  -5   1 -11  343.24   14.67
  -5   1 -11  344.03   14.12
  -5   1 -12   33.62    3.08
  -5   1 -12   38.00    6.76
  -5   1 -12   33.39    5.48
  -5  -1 -12   31.52    5.87
  -5   1 -12   43.06    3.41
  -5  -1 -12   37.82    3.13
  -5   1 -12   32.09    3.35
  -5   1 -12   36.00    3.24
  -5  -1 -12   31.06    2.96
  -5   1 -12   34.53    3.01
  -5  -1 -12   40.00    3.43
  -5   1 -12   30.28    3.12
  -5  -1 -12   30.17    3.10
  -5  -1 -12   22.90    6.39
  -5   1 -12   30.36    5.37
  -5  -1 -12   35.58    5.98
  -5   1 -13  159.51    8.58
  -5   1 -13  164.02    8.29
  -5  -1 -13  165.41    8.24
  -5  -1 -13  165.80    8.42
  -5   1 -13  158.30    8.00
  -5  -1 -13  147.37   15.68
  -5   1 -13  166.41   14.78
  -5  -1 -13  160.16    7.95
  -5   1 -13  158.64    8.10
  -5  -1 -13  155.34    7.64
  -5   1 -13  173.76   13.28
  -5  -1 -13  151.04   13.70
  -5   1 -13  163.87    8.16
  -5   1 -13  156.12    8.33
  -5   1 -13  142.14   12.24
  -5  -1 -13  158.30   13.43
  -5  -1 -13  152.14    7.79
  -5   1 -14    6.45    2.03
  -5   1 -14    5.53    4.08
  -5  -1 -14    0.97    3.21
  -5   1 -14    8.52    3.55
  -5  -1 -14    5.18    3.75
  -5   1 -14    7.10    2.00
  -5  -1 -14    6.15    1.56
  -5  -1 -14    7.34    2.36
  -5   1 -14    8.09    2.20
  -5  -1 -14    7.23    1.83
  -5   1 -14    8.29    2.13
  -5   1 -14    4.73    1.83
  -5  -1 -14    8.07    2.08
  -5   1 -14    5.89    1.75
  -5   1 -14    6.98    3.45
  -5  -1 -14    1.56    3.00
  -5   1 -15  155.44   13.10
  -5  -1 -15  131.72   13.14
  -5  -1 -15  152.05    8.18
  -5   1 -15  141.86    7.65
  -5  -1 -15  141.43    7.48
  -5   1 -15  139.30   13.09
  -5  -1 -15  134.12   13.79
  -5   1 -15  143.84    8.19
  -5   1 -15  146.22    7.93
  -5  -1 -15  147.02    8.47
  -5   1 -15  154.87    8.22
  -5  -1 -15  140.95    7.95
  -5   1 -15  166.32   15.66
  -5   1 -15  154.12    8.20
  -5   1 -15  143.23    8.44
  -5  -1 -16   33.79    3.61
  -5   1 -16   31.93    3.28
  -5   1 -16   30.31    5.83
  -5  -1 -16   31.51    6.48
  -5   1 -16   46.11    8.66
  -5  -1 -16   35.84    3.53
  -5   1 -16   29.78    3.43
  -5  -1 -16   35.52    3.26
  -5   1 -16   30.05    6.51
  -5  -1 -16   29.67    6.69
  -5   1 -16   37.17    3.76
  -5   1 -16   31.85    3.48
  -5  -1 -16   36.78    3.90
  -5   1 -16   37.73    3.99
  -5   1 -16   33.17    3.96
  -5   1 -17  100.15    6.85
  -5   1 -17   83.22   12.10
  -5  -1 -17   93.09   10.94
  -5   1 -17  102.33   11.54
  -5  -1 -17   84.22   11.71
  -5   1 -17   95.28    6.48
  -5  -1 -17   89.53    6.15
  -5   1 -17  101.91    6.35
  -5  -1 -17   94.06    6.15
  -5   1 -17   91.33    6.27
  -5  -1 -17   92.64    6.61
  -5   1 -18    1.66    1.70
  -5   1 -18    0.90    3.42
  -5   1 -18    4.00    1.93
  -5  -1 -18    3.50    2.08
  -5   1 -18    4.52    4.14
  -5  -1 -18    3.31    3.66
  -5  -1 -18    5.95    2.39
  -5  -1 -18    3.39    1.80
  -5   1 -18    2.06    1.84
  -5  -1 -18    4.54    1.96
  -5   1 -19   59.50    4.71
  -5  -1 -19   44.77    7.63
  -5   1 -19   59.01   10.19
  -5   1 -19   51.45    4.67
  -5  -1 -19   54.01    4.51
  -5  -1 -19   54.11    4.44
  -5   1 -19   46.52    8.38
  -5  -1 -19   51.98    4.87
  -5   1 -19   52.21    4.75
  -5  -1 -19   50.24    4.64
  -5   1 -20   14.29    2.46
  -5   1 -20   20.88    5.78
  -5  -1 -20   14.09    2.41
  -5  -1 -20   18.11    3.07
  -5  -1 -20   13.53    2.58
  -5   1 -20   22.32    6.53
  -5  -1 -20   12.47    4.41
  -5   1 -20    9.18    2.46
  -5  -1 -20   11.43    2.32
  -5   1 -20   16.38    2.78
  -5   1 -21  114.42   13.79
  -5   1 -21   88.13   10.96
  -5  -1 -21  103.41    6.36
  -5   1 -22    5.25    2.03
  -5  -1 -22    3.45    2.05
  -5  -1 -22    4.58    1.60
  -5   1 -22    6.88    2.06
  -5  -1 -22    9.19    2.28
  -5   1 -22    9.82    2.27
  -5  -1 -23   83.86    5.54
  -5   1 -23   88.56    5.59
  -5  -1 -23   71.46    5.25
  -5   1 -23   82.13    5.47
  -5   1 -23   88.95    5.60
  -5   1 -24    4.40    1.57
  -5  -1 -24    0.97    1.38
  -5   1 -24    2.09    1.56
  -5   1 -24    2.17    1.40
  -5   1 -25   35.16    2.99
  -5  -1 -25   34.29    2.99
  -5   1 -25   34.99    2.90
  -5   1 -25   34.13    2.83
  -5   1 -26    7.37    1.38
  -5  -1 -26    6.05    1.36
  -5   1 -26    6.32    1.22
  -5   1 -27   12.16    1.30
  -5  -1 -27   10.83    1.29
   5   2 -26   51.66    3.16
   5  -2 -26   49.39    3.02
   5   2 -25   12.36    1.76
   5  -2 -25   10.60    1.73
   5   2 -25   10.63    1.30
   5  -2 -25   10.53    1.42
   5  -2 -24   49.86    3.72
   5  -2 -24   54.44    3.63
   5   2 -24   44.59    3.31
   5   2 -23   12.76    2.05
   5  -2 -23   12.92    2.05
   5  -2 -23   12.35    2.28
   5   2 -22  163.12    8.72
   5  -2 -22  172.81    9.00
   5  -2 -22  185.62    9.02
   5  -2 -21   26.68    6.52
   5  -2 -21   30.54    3.56
   5  -2 -21   30.74    3.40
   5  -2 -20   34.93    7.42
   5   2 -20   42.88    7.65
   5  -2 -19   31.22    7.11
   5   2 -19   31.86    7.07
   5  -2 -19   43.46    4.18
   5   2 -19   41.83    3.91
   5  -2 -19   39.06    4.11
   5  -2 -18   48.19    4.23
   5  -2 -18   47.26    8.69
   5   2 -18   41.36    7.84
   5  -2 -18   44.29    4.36
   5   2 -18   38.43    3.90
   5  -2 -18   43.78    4.33
   5   2 -17   55.14    4.30
   5  -2 -17   57.99    4.77
   5  -2 -17   65.34    9.96
   5   2 -17   64.62    9.40
   5  -2 -17   61.63    5.11
   5   2 -17   63.65    4.87
   5  -2 -17   58.98    4.97
   5   2 -16  150.92    8.17
   5  -2 -16  162.98    8.70
   5  -2 -16  156.74    8.81
   5  -2 -16  181.38   16.21
   5   2 -16  151.44   14.48
   5  -2 -16  163.56    9.02
   5  -2 -15   12.82    4.00
   5  -2 -15    4.56    3.64
   5  -2 -15    3.98    2.14
   5  -2 -15    5.90    2.09
   5   2 -15    6.73    1.79
   5  -2 -15    8.79    2.36
   5   2 -15   10.16    4.29
  -5  -2  14   92.25    5.17
  -5   2  14   91.06    5.51
   5  -2 -14   78.88   10.37
   5   2 -14   90.29   10.30
   5  -2 -14   78.92    9.51
   5  -2 -14   93.55    6.17
   5  -2 -14   88.68    5.88
   5  -2 -14   88.23    5.92
   5  -2 -13   32.63    3.51
  -5  -2  13   27.43    2.77
  -5   2  13   31.73    3.10
   5  -2 -13   43.27    4.00
   5  -2 -13   37.22    3.61
   5  -2 -13   48.06    8.17
   5  -2 -13   31.18    5.65
   5   2 -13   39.74    6.87
   5  -2 -12  372.92   23.73
   5  -2 -12  398.92   16.72
   5   2 -12  419.24   23.90
   5  -2 -12  401.61   17.11
   5   2 -12  380.79   16.32
  -5  -2  12  413.97   16.23
  -5   2  12  406.18   16.46
   5  -2 -11   67.00    8.57
   5   2 -11   46.63    3.44
   5  -2 -11   37.48    3.42
   5   2 -11   50.01    7.01
   5  -2 -11   48.29    6.24
   5  -2 -11   48.95    3.97
  -5  -2  11   33.50    3.10
  -5   2  11   33.15    3.03
  -5   2  10  150.33    7.19
  -5  -2  10  144.44    7.07
   5  -2 -10  142.55   12.27
   5  -2 -10  138.15   10.35
   5  -2 -10  150.64    7.75
   5   2 -10  138.46    6.93
  -5  -2  10  142.82    9.90
   5  -2 -10  147.30    7.25
  -5  -2  10  146.90   10.04
  -5  -2   9    9.62    3.12
  -5  -2   9   14.14    2.07
  -5   2   9   16.55    2.22
   5   2  -9   32.36    3.97
  -5  -2   9   13.38    3.28
   5  -2  -9   25.56    2.80
  -5  -2   8   25.99    4.44
  -5  -2   8   26.03    4.40
   5  -2  -8   22.18    4.68
   5   2  -8   21.63    3.59
  -5   2   8   23.94    2.45
   5  -2  -7   43.37    6.00
  -5  -2   7   38.62    5.41
  -5  -2   7   46.48    5.59
   5  -2  -6  550.20   26.89
  -5  -2   6  626.17   27.54
  -5  -2   6  575.01   26.96
   5  -2  -5   29.80    4.75
  -5  -2   5   33.21    5.09
  -5  -2   5   32.83    5.14
   5  -2  -4   25.84    4.01
  -5  -2   4   27.15    4.73
  -5  -2   4   28.95    4.75
  -5  -2   3   63.11    6.77
  -5  -2   3   58.19    3.93
   5  -2  -3   52.34    5.26
  -5   2   3   52.89    4.01
  -5  -2   3   60.55    6.51
  -5   2   2  730.02   29.84
  -5  -2   2  797.77   34.49
   5  -2  -2  783.50   31.03
  -5  -2   2  785.76   29.76
  -5   2   1  284.53   14.59
  -5   2   1  301.21   13.84
  -5  -2   1  290.93   16.90
  -5  -2   1  300.61   13.68
   5  -2  -1  277.17   13.41
  -5   2   0  116.28    8.17
  -5   2   0  124.25    7.84
  -5  -2   0  123.62   10.13
   5  -2   0  120.69    6.83
  -5  -2   0  119.90    7.81
  -5  -2  -1  568.96   23.85
   5  -2   1  558.29   21.80
  -5   2  -1  561.85   24.58
  -5   2  -1  540.38   24.18
  -5  -2  -1  565.58   27.09
  -5  -2  -1  588.80   24.67
  -5  -2  -2  365.39   16.93
   5  -2   2  315.15   13.06
  -5   2  -2  376.58   17.11
  -5  -2  -2  342.72   16.02
  -5   2  -2  381.98   17.24
  -5  -2  -2  335.79   18.44
  -5  -2  -2  330.32   17.20
  -5  -2  -3   14.20    4.47
  -5   2  -3   19.54    3.62
  -5  -2  -3   19.55    3.99
  -5  -2  -3   13.73    2.74
  -5   2  -3   18.35    3.46
  -5  -2  -3   16.64    3.24
  -5  -2  -4   31.21    5.07
  -5   2  -4   34.92    3.23
  -5   2  -4   30.05    4.65
  -5  -2  -4   27.66    4.67
  -5   2  -4   40.70    4.65
  -5  -2  -4   32.38    3.83
  -5  -2  -4   33.69    4.22
  -5  -2  -4   28.41    4.83
  -5  -2  -5  169.79   12.46
  -5  -2  -5  192.24   12.62
  -5   2  -5  196.23   10.00
  -5  -2  -5  204.52   12.70
  -5  -2  -5  189.75   11.06
  -5   2  -5  187.83   11.70
  -5  -2  -5  187.60   10.84
  -5   2  -5  189.50   12.51
  -5  -2  -6  122.77   10.28
  -5  -2  -6  112.93    9.67
  -5   2  -6  128.87    7.97
  -5  -2  -6  102.21    9.21
  -5  -2  -6  112.29    8.24
  -5   2  -6  127.82    9.26
  -5  -2  -6  109.40    8.09
  -5   2  -6  128.37   10.14
  -5   2  -7  119.94   10.21
  -5   2  -7  113.76    7.85
  -5  -2  -7  100.95    8.97
  -5  -2  -7  104.24    5.93
  -5  -2  -7  110.98    8.16
  -5   2  -7  118.22    9.06
  -5  -2  -7  111.16    8.04
  -5  -2  -7  100.88    8.73
  -5   2  -7  124.82    9.43
  -5  -2  -7  104.92    9.67
  -5  -2  -8   11.67    2.03
  -5  -2  -8   10.66    2.71
  -5  -2  -8   12.04    2.08
  -5  -2  -8   11.19    3.30
  -5   2  -8    9.92    1.72
  -5  -2  -8   12.09    1.87
  -5  -2  -8   12.60    3.24
  -5   2  -8   10.51    1.77
  -5  -2  -8   13.63    3.12
  -5   2  -8    8.87    2.98
  -5   2  -8   11.08    1.83
  -5   2  -8   14.34    2.98
  -5   2  -8   12.02    1.81
  -5  -2  -9  255.09   17.11
  -5  -2  -9  277.02   12.14
  -5   2  -9  263.73   11.43
  -5  -2  -9  262.84   11.55
  -5   2  -9  281.24   11.70
  -5  -2  -9  254.29   15.24
  -5  -2  -9  271.47   11.66
  -5   2  -9  286.55   11.75
  -5  -2  -9  271.87   14.71
  -5  -2  -9  261.14   15.14
  -5   2  -9  268.16   11.68
  -5  -2  -9  259.91   12.03
  -5   2  -9  296.10   15.72
  -5  -2  -9  267.45   15.45
  -5   2  -9  261.46   11.64
  -5  -2 -10   78.49    5.36
  -5  -2 -10   96.88    9.88
  -5   2 -10   78.40    4.86
  -5  -2 -10   80.78    4.99
  -5   2 -10   84.77    5.09
  -5   2 -10   84.33    9.66
  -5  -2 -10   79.28    5.05
  -5   2 -10   85.22    5.16
  -5  -2 -10   86.21    4.84
  -5   2 -10   77.82    7.68
   5  -2  10   75.39    7.07
  -5   2 -10   91.14    5.18
  -5   2 -10   88.46    5.17
  -5  -2 -10   89.13    5.48
  -5   2 -10   77.65    4.80
  -5   2 -11  317.73   20.58
  -5  -2 -11  291.70   13.24
  -5   2 -11  290.36   12.59
  -5  -2 -11  302.28   13.00
  -5   2 -11  299.21   12.93
  -5  -2 -11  302.71   12.58
  -5  -2 -11  291.30   13.37
  -5  -2 -11  285.78   12.74
  -5   2 -11  298.61   12.95
  -5   2 -11  308.77   18.30
  -5  -2 -11  291.65   19.49
  -5   2 -11  296.05   12.88
  -5   2 -11  306.60   13.14
  -5   2 -11  284.86   13.18
  -5   2 -12  136.09    7.55
  -5   2 -12  149.28   14.04
  -5  -2 -12  123.50    7.26
  -5   2 -12  120.15    6.71
  -5  -2 -12  132.64    7.21
  -5   2 -12  129.91    7.13
  -5  -2 -12  123.89    6.69
  -5   2 -12  134.76   11.19
  -5   2 -12  128.84    7.08
  -5   2 -12  124.04    7.18
  -5   2 -12  124.68   11.01
  -5  -2 -12  129.80   12.69
  -5  -2 -12  122.97    6.91
  -5   2 -12  142.48    7.30
  -5  -2 -12  129.36    7.69
  -5   2 -13  260.26   12.65
  -5   2 -13  279.01   17.76
  -5  -2 -13  269.76   19.38
  -5   2 -13  285.39   12.53
  -5  -2 -13  257.27   12.04
  -5   2 -13  284.10   20.47
  -5  -2 -13  266.46   12.62
  -5   2 -13  257.10   11.79
  -5  -2 -13  280.15   12.53
  -5  -2 -13  263.85   11.90
  -5   2 -13  277.01   17.96
  -5   2 -13  280.03   12.40
  -5   2 -13  274.45   12.52
  -5   2 -13  276.23   12.38
  -5  -2 -13  269.72   12.85
  -5  -2 -14   10.75    2.28
  -5  -2 -14   10.69    2.10
  -5   2 -14    9.11    2.17
  -5  -2 -14    8.38    2.13
  -5   2 -14   12.17    2.64
  -5  -2 -14    8.02    1.92
  -5   2 -14   16.45    5.46
  -5   2 -14   10.53    3.89
  -5  -2 -14   12.01    2.79
  -5   2 -14   11.51    2.25
  -5   2 -14    8.97    3.69
  -5  -2 -14   13.42    4.91
  -5   2 -14   11.80    2.53
  -5   2 -14    7.54    2.30
  -5   2 -15   53.77    4.81
  -5   2 -15   74.97   10.82
  -5  -2 -15   42.81    8.03
  -5  -2 -15   57.60    4.88
  -5  -2 -15   60.35    4.80
  -5   2 -15   63.59    4.93
  -5  -2 -15   53.96    4.27
  -5   2 -15   49.08    7.59
  -5   2 -15   49.79    4.53
  -5   2 -15   63.34    4.92
  -5   2 -15   65.31    4.88
  -5  -2 -15   64.65    4.69
  -5  -2 -15   62.60    5.22
  -5   2 -16   24.75    6.76
  -5  -2 -16   19.76    5.92
  -5   2 -16   21.41    3.45
  -5  -2 -16   19.65    3.03
  -5  -2 -16   21.81    3.22
  -5  -2 -16   21.63    2.85
  -5   2 -16   24.06    5.58
  -5   2 -16   20.47    3.24
  -5   2 -16   20.89    3.05
  -5   2 -16   28.00    3.31
  -5  -2 -16   22.70    2.96
  -5   2 -16   22.94    3.61
  -5  -2 -16   28.77    3.77
  -5   2 -17   34.34    4.09
  -5  -2 -17   33.36    3.84
  -5  -2 -17   33.62    7.20
  -5   2 -17   41.19    8.86
  -5   2 -17   37.23    3.93
  -5  -2 -17   32.44    3.44
  -5  -2 -17   35.89    3.52
  -5   2 -17   37.71    7.09
  -5   2 -17   34.25    3.79
  -5   2 -17   38.15    4.04
  -5   2 -17   43.07    4.43
  -5  -2 -17   36.84    3.88
  -5  -2 -17   34.52    4.07
  -5  -2 -18   14.57    2.97
  -5  -2 -18   10.81    2.17
  -5   2 -18    8.84    2.37
  -5  -2 -18   10.61    2.46
  -5  -2 -18   10.07    2.40
  -5  -2 -18    7.28    1.98
  -5   2 -18   10.32    4.26
  -5   2 -18   18.09    6.37
  -5  -2 -18   11.67    4.77
  -5   2 -18   10.87    2.58
  -5   2 -18   11.05    2.42
  -5   2 -18   16.20    2.94
  -5   2 -19  190.22    9.86
  -5  -2 -19  165.20    9.70
  -5  -2 -19  167.33    9.50
  -5   2 -19  180.53    9.98
  -5  -2 -19  187.99    9.24
  -5   2 -19  162.46   15.21
  -5   2 -19  189.43    9.91
  -5   2 -19  178.52    9.53
  -5   2 -19  185.33   18.08
  -5  -2 -19  151.91   15.00
  -5  -2 -19  171.65    9.44
  -5   2 -20   13.54    4.61
  -5   2 -20   14.21    5.56
  -5  -2 -20   20.59    5.25
  -5   2 -21  263.64   12.54
  -5  -2 -21  267.09   12.54
  -5   2 -21  277.74   12.48
  -5  -2 -21  252.88   11.77
  -5   2 -21  279.18   12.77
  -5  -2 -21  243.72   11.97
  -5   2 -22   31.16    3.36
  -5   2 -22   26.95    3.01
  -5  -2 -22   24.80    3.12
  -5  -2 -22   26.52    2.86
  -5   2 -22   26.67    3.06
  -5  -2 -22   24.94    2.87
  -5   2 -22   31.31    3.38
  -5   2 -23  109.12    6.03
  -5  -2 -23   99.24    5.92
  -5  -2 -23   96.09    5.45
  -5   2 -23   99.47    6.06
  -5   2 -23   99.84    6.05
  -5   2 -23  100.45    6.00
  -5   2 -24   13.14    2.08
  -5   2 -24   15.39    2.15
  -5   2 -24   12.10    1.89
  -5  -2 -24   17.16    2.15
  -5  -2 -25   64.22    3.95
  -5   2 -25   72.57    4.07
  -5   2 -25   63.74    3.89
  -5   2 -25   69.48    4.20
  -5   2 -26   13.20    1.54
  -5  -2 -26   12.78    1.40
  -5   2 -26   12.66    1.39
   5   3 -26    2.95    0.76
   5   3 -25   52.40    3.27
   5  -3 -25   68.08    3.59
   5  -3 -24   11.26    1.61
   5   3 -24   12.93    1.70
   5  -3 -24   12.02    1.78
   5  -3 -23  182.64    8.66
   5  -3 -23  183.32    8.61
   5   3 -23  185.42    8.73
   5  -3 -22   24.08    2.83
   5  -3 -22   22.62    2.69
   5   3 -22   24.83    2.85
   5  -3 -21  190.77    9.70
   5  -3 -21  197.82    9.81
   5   3 -20   61.68    4.34
   5  -3 -20   63.30    5.02
   5  -3 -20   69.41    5.15
   5  -3 -20   58.72    9.29
   5  -3 -19  286.73   22.06
   5   3 -19  321.96   22.55
   5  -3 -18   56.56    9.50
   5  -3 -18   57.45    4.79
   5  -3 -18   54.34    4.85
   5   3 -18   59.86    9.07
   5   3 -18   56.29    4.48
   5  -3 -18   64.12    5.21
   5   3 -18   55.65    4.48
   5  -3 -17  594.08   34.93
   5  -3 -17  583.10   24.22
   5  -3 -17  594.18   24.39
   5   3 -17  588.77   34.03
   5   3 -17  594.22   24.06
   5  -3 -17  584.75   24.47
   5  -3 -16   73.95   10.61
   5  -3 -16   59.56    5.21
   5  -3 -16   70.28    5.45
   5   3 -16   78.90    5.45
   5   3 -16   59.44    9.58
   5  -3 -16   64.42    5.34
   5  -3 -15  484.27   30.42
   5   3 -15  549.57   31.02
   5  -3 -15  496.21   21.04
   5  -3 -15  493.17   20.91
   5  -3 -15  491.34   21.20
   5   3 -14   60.68    9.15
   5  -3 -14   69.68   10.04
   5   3 -14   62.00    4.64
   5  -3 -14   63.19    5.23
   5  -3 -14   62.94    5.15
   5  -3 -14   63.80    5.00
   5   3 -13  974.31   45.03
  -5  -3  13  920.13   33.35
   5  -3 -13  885.19   44.49
   5   3 -13  865.54   33.77
   5  -3 -13  897.89   34.54
   5  -3 -13  850.27   34.51
   5  -3 -13  869.00   34.11
   5   3 -12  217.97   17.00
  -5  -3  12  218.38    9.85
   5  -3 -12  188.64   16.46
   5   3 -12  217.73   10.14
   5  -3 -12  205.07   10.66
   5  -3 -12  218.33   10.79
   5  -3 -12  206.34   10.26
   5   3 -11  865.62   39.82
   5  -3 -11  782.51   30.34
   5  -3 -11  806.95   39.30
   5   3 -11  761.94   29.56
  -5  -3  11  789.42   29.44
   5  -3 -11  736.94   29.61
   5  -3 -11  782.11   30.41
   5  -3 -10   20.43    2.95
  -5  -3  10   19.20    2.46
  -5  -3  10   13.46    2.10
   5  -3 -10   18.89    2.47
   5  -3 -10   16.15    5.10
   5   3 -10   19.57    2.36
[truncated: 507,251 more chars]
