# Supplementary material for: Free‐Standing Supramolecular Pyridine N‐Oxide‐Silver(I) Metallogels
Source: Adv Mater. 2025 Jul 1;37(37):2502818. doi: 10.1002/adma.202502818 (PMC12447065; doi:10.1002/adma.202502818)
Supplement: Supplementary file 2 — Supporting Data [file ADMA-37-2502818-s001.zip › (25Ag)Acet.cif]

data_25Ag_Acet
_audit_creation_date               2024-12-02
_audit_creation_method
;
Olex2 1.5
(compiled 2024.02.16 svn.r378c4104 for OlexSys, GUI svn.r6928)
;
_shelx_SHELXL_version_number       '2018/1'
_audit_contact_author_address      ?
_audit_contact_author_email        ?
_audit_contact_author_name         ''
_audit_contact_author_phone        ?
_publ_contact_author_id_orcid      ?
_publ_section_references
;
Dolomanov, O.V., Bourhis, L.J., Gildea, R.J, Howard, J.A.K. & Puschmann, H.
 (2009), J. Appl. Cryst. 42, 339-341.

Sheldrick, G.M. (2015). Acta Cryst. C71, 3-8.
;
_chemical_name_common              ?
_chemical_name_systematic          ?
_chemical_formula_moiety           'C36 H36 Ag4 F12 N12 O20'
_chemical_formula_sum              'C36 H36 Ag4 F12 N12 O20'
_chemical_formula_weight           1616.25
_chemical_melting_point            ?
_chemical_oxdiff_formula           'C10 H10 N1 O1 Ag1 F3'
_chemical_oxdiff_usercomment       'Yellow plates, 2.5mg, acetone'
loop_
  _atom_type_symbol
  _atom_type_description
  _atom_type_scat_dispersion_real
  _atom_type_scat_dispersion_imag
  _atom_type_scat_source
 'C' 'C' 0.0181 0.0091 'International Tables Vol C Tables 4.2.6.8 and 6.1.1.4'
 'H' 'H' 0.0000 0.0000 'International Tables Vol C Tables 4.2.6.8 and 6.1.1.4'
 'Ag' 'Ag' 0.1306 4.2820 'International Tables Vol C Tables 4.2.6.8 and 6.1.1.4'
 'F' 'F' 0.0727 0.0534 'International Tables Vol C Tables 4.2.6.8 and 6.1.1.4'
 'N' 'N' 0.0311 0.0180 'International Tables Vol C Tables 4.2.6.8 and 6.1.1.4'
 'O' 'O' 0.0492 0.0322 'International Tables Vol C Tables 4.2.6.8 and 6.1.1.4'

_shelx_space_group_comment
;
The symmetry employed for this shelxl refinement is uniquely defined
by the following loop, which should always be used as a source of
symmetry information in preference to the above space-group names.
They are only intended as comments.
;
_space_group_crystal_system        'triclinic'
_space_group_IT_number             2
_space_group_name_H-M_alt          'P -1'
_space_group_name_Hall             '-P 1'
loop_
  _space_group_symop_operation_xyz
 'x, y, z'
 '-x, -y, -z'

_cell_length_a                     13.5513(3)
_cell_length_b                     14.9282(2)
_cell_length_c                     14.9494(2)
_cell_angle_alpha                  64.104(2)
_cell_angle_beta                   78.015(2)
_cell_angle_gamma                  85.513(2)
_cell_volume                       2660.98(9)
_cell_formula_units_Z              2
_cell_measurement_reflns_used      23842
_cell_measurement_temperature      120.01(10)
_cell_measurement_theta_max        77.8780
_cell_measurement_theta_min        3.2670
_shelx_estimated_absorpt_T_max     0.700
_shelx_estimated_absorpt_T_min     0.250
_exptl_absorpt_coefficient_mu      12.792
_exptl_absorpt_correction_T_max    1.000
_exptl_absorpt_correction_T_min    0.673
_exptl_absorpt_correction_type     gaussian
_exptl_absorpt_process_details
;
CrysAlisPro 1.171.42.90a (Rigaku Oxford Diffraction, 2023)
Numerical absorption correction based on gaussian integration over
a multifaceted crystal model
Empirical absorption correction using spherical harmonics,
implemented in SCALE3 ABSPACK scaling algorithm.
;
_exptl_absorpt_special_details     ?
_exptl_crystal_colour              colourless
_exptl_crystal_colour_primary      colourless
_exptl_crystal_density_diffrn      2.017
_exptl_crystal_density_meas        ?
_exptl_crystal_density_method      ?
_exptl_crystal_description         plate
_exptl_crystal_F_000               1584
loop_
  _exptl_crystal_face_index_h
  _exptl_crystal_face_index_k
  _exptl_crystal_face_index_l
  _exptl_crystal_face_perp_dist
 -2 8 0 0.0641
 3 -8 0 0.0544
 3 0 -8 0.0577
 -2 -2 7 0.0439
 -4 5 8 0.0588
 7 6 7 0.0010
 -7 -6 -7 0.0250
 6 4 -2 0.0437
 -3 -4 -10 0.0505

_exptl_crystal_size_max            0.15
_exptl_crystal_size_mid            0.11
_exptl_crystal_size_min            0.03
loop_
  _exptl_oxdiff_crystal_face_indexfrac_h
  _exptl_oxdiff_crystal_face_indexfrac_k
  _exptl_oxdiff_crystal_face_indexfrac_l
  _exptl_oxdiff_crystal_face_x
  _exptl_oxdiff_crystal_face_y
  _exptl_oxdiff_crystal_face_z
 -2.4706 8.3187 -0.1690 -0.7484 0.5739 0.3325
 2.6342 -8.4243 -0.2430 0.7610 -0.5836 -0.2834
 2.6321 -0.4364 -7.8291 0.0979 -0.0764 0.9923
 -1.6471 -2.0168 7.0756 0.1288 -0.0976 -0.9869
 -3.8250 4.6535 7.5568 -0.4759 0.3662 -0.7996
 6.6093 5.9977 6.7772 -0.7549 -0.6448 -0.1193
 -6.5359 -5.9638 -6.9368 0.7526 0.6428 0.1428
 6.1008 4.3725 -2.1143 -0.4826 -0.4111 0.7734
 -3.1202 -3.7182 -9.5770 0.5196 0.4447 0.7295

_exptl_transmission_factor_max     ?
_exptl_transmission_factor_min     ?
_diffrn_reflns_av_R_equivalents    0.0347
_diffrn_reflns_av_unetI/netI       0.0324
_diffrn_reflns_Laue_measured_fraction_full  1.000
_diffrn_reflns_Laue_measured_fraction_max  1.000
_diffrn_reflns_limit_h_max         16
_diffrn_reflns_limit_h_min         -14
_diffrn_reflns_limit_k_max         17
_diffrn_reflns_limit_k_min         -17
_diffrn_reflns_limit_l_max         16
_diffrn_reflns_limit_l_min         -17
_diffrn_reflns_number              37899
_diffrn_reflns_point_group_measured_fraction_full  1.000
_diffrn_reflns_point_group_measured_fraction_max  1.000
_diffrn_reflns_theta_full          66.746
_diffrn_reflns_theta_max           66.746
_diffrn_reflns_theta_min           3.291
_diffrn_ambient_environment        N~2~
_diffrn_ambient_temperature        120.01(10)
_diffrn_detector                   'Hybrid Pixel Array Detector'
_diffrn_detector_area_resol_mean   10.0000
_diffrn_detector_type              'HyPix-Arc 100'
_diffrn_measured_fraction_theta_full  1.000
_diffrn_measured_fraction_theta_max  1.000
_diffrn_measurement_details
;
List of Runs (angles in degrees, time in seconds):

  # Type    Start    End  Width  t~exp~   \w     \q     \k     \f   Frames
--------------------------------------------------------------------------
  1  \w      1.00  70.00   0.50    1.00    --   52.70 -86.00 -80.00  138
  2  \w    107.00 133.00   0.50    4.00    --  101.85  86.00  38.00   52
  3  \w     47.00  90.00   0.50    4.00    --  101.85 -86.00 -80.00   86
  4  \w    -18.00  40.00   0.50    1.00    --   52.70 -37.00 150.00  116
  5  \w     25.00  58.00   0.50    1.00    --   52.70 -77.00 150.00   66
  6  \w     -7.00  18.00   0.50    1.00    --   52.70 -77.00 150.00   50
  7  \w    -18.00  48.00   0.50    1.00    --   52.70 -37.00-150.00  132
  8  \w     36.00  92.00   0.50    1.00    --   52.70-125.00 150.00  112
  9  \w     67.00  95.00   0.50    1.00    --   52.70-125.00-150.00   56
 10  \w    -13.00  48.00   0.50    1.00    --   52.70 -37.00 -90.00  122
 11  \w     28.00  69.00   0.50    1.00    --   52.70 -99.00-120.00   82
 12  \w     36.00 113.00   0.50    1.00    --   52.70  77.00  60.00  154
 13  \w     38.00 113.00   0.50    1.00    --   52.70  77.00   0.00  150
 14  \w     95.00 157.00   0.50    4.00    --  101.85 125.00   0.00  124
 15  \w     54.00  95.00   0.50    4.00    --  101.85 -19.00-150.00   82
 16  \w     59.00 106.00   0.50    4.00    --  101.85 -99.00 150.00   94
 17  \w     47.00 106.00   0.50    4.00    --  101.85 -99.00 -30.00  118
 18  \w     57.00 105.00   0.50    4.00    --  101.85 -99.00-120.00   96
 19  \w    104.00 170.00   0.50    4.00    --  101.85  19.00 120.00  132
 20  \w     92.00 167.00   0.50    4.00    --  101.85  57.00-180.00  150
 21  \w     49.00 105.00   0.50    4.00    --  101.85 -99.00 120.00  112
 22  \w    145.00 170.00   0.50    4.00    --  101.85  57.00   0.00   50
 23  \w     79.00 104.00   0.50    4.00    --  101.85 -99.00 -60.00   50
 24  \w     44.00  69.00   0.50    4.00    --  101.85 -99.00  90.00   50
 25  \w     73.00 106.00   0.50    4.00    --  101.85 -99.00  90.00   66
 26  \w     74.00 100.00   0.50    4.00    --  101.85 -99.00-150.00   52
 27  \w     44.00 106.00   0.50    4.00    --  101.85 -99.00   0.00  124
 28  \w     74.00 105.00   0.50    4.00    --  101.85 -37.00  60.00   62
 29  \w    100.00 152.00   0.50    4.00    --  101.85 125.00  90.00  104
 30  \w     56.00  82.00   0.50    4.00    --  101.85 -57.00 -30.00   52
 31  \w     47.00  78.00   0.50    4.00    --  101.85 -99.00 -90.00   62
 32  \w    101.00 128.00   0.50    4.00    --  101.85  57.00   0.00   54
 33  \w     75.00 104.00   0.50    4.00    --  101.85 -37.00 120.00   58
 34  \w    143.00 173.00   0.50    4.00    --  101.85  37.00 150.00   60
 35  \w     85.00 111.00   0.50    4.00    --  101.85 -57.00   0.00   52
 36  \w     34.00  82.00   0.50    4.00    --  101.85 -57.00   0.00   96
 37  \w     65.00 102.00   0.50    4.00    --  101.85 -99.00  30.00   74
 38  \w     93.00 161.00   0.50    4.00    --  101.85  19.00  30.00  136
 39  \w    100.00 131.00   0.50    4.00    --  101.85  37.00 150.00   62
 40  \w     76.00 103.00   0.50    4.00    --  101.85 -99.00  60.00   54
 41  \w     98.00 167.00   0.50    4.00    --  101.85  57.00  60.00  138
 42  \w     34.00  71.00   0.50    4.00    --  101.85 -37.00  60.00   74
 43  \w    139.00 164.00   0.50    4.00    --  101.85 125.00 -60.00   50
 44  \w     40.00  65.00   0.50    4.00    --  101.85-125.00-150.00   50
 45  \w     82.00 110.00   0.50    4.00    --  101.85-125.00-150.00   56
 46  \w     66.00 113.00   0.50    4.00    --  107.75-127.00 -31.97   94
;
_diffrn_measurement_device         'four-circle diffractometer'
_diffrn_measurement_device_type    'SuperNova, Dualflex, HyPix-Arc 100'
_diffrn_measurement_method         '\w scans'
_diffrn_orient_matrix_type        
 'CrysAlisPro convention (1999,Acta A55,543-557)'
_diffrn_orient_matrix_UB_11        -0.0154601000
_diffrn_orient_matrix_UB_12        -0.0948049000
_diffrn_orient_matrix_UB_13        -0.0124160000
_diffrn_orient_matrix_UB_21        -0.1037789000
_diffrn_orient_matrix_UB_22        0.0376145000
_diffrn_orient_matrix_UB_23        -0.0272295000
_diffrn_orient_matrix_UB_31        0.0500003000
_diffrn_orient_matrix_UB_32        0.0525332000
_diffrn_orient_matrix_UB_33        -0.1128592000
_diffrn_radiation_monochromator    mirror
_diffrn_radiation_probe            x-ray
_diffrn_radiation_type             'Cu K\a'
_diffrn_radiation_wavelength       1.54184
_diffrn_source                     'micro-focus sealed X-ray tube'
_diffrn_source_type                'SuperNova (Cu) X-ray Source'
_reflns_Friedel_coverage           0.000
_reflns_Friedel_fraction_full      .
_reflns_Friedel_fraction_max       .
_reflns_number_gt                  8381
_reflns_number_total               9419
_reflns_special_details
;
 Reflections were merged by SHELXL according to the crystal
 class for the calculation of statistics and refinement.
 
 Structure factors included contributions from the .fab file.
 
 _reflns_Friedel_fraction is defined as the number of unique
 Friedel pairs measured divided by the number that would be
 possible theoretically, ignoring centric projections and
 systematic absences.
;
_reflns_threshold_expression       'I > 2\s(I)'
_computing_cell_refinement         'CrysAlisPro 1.171.42.90a (Rigaku OD, 2023)'
_computing_data_collection         'CrysAlisPro 1.171.42.90a (Rigaku OD, 2023)'
_computing_data_reduction          'CrysAlisPro 1.171.42.90a (Rigaku OD, 2023)'
_computing_molecular_graphics      'Olex2 1.5 (Dolomanov et al., 2009)'
_computing_publication_material    'Olex2 1.5 (Dolomanov et al., 2009)'
_computing_structure_refinement    'SHELXL 2018/1 (Sheldrick, 2015)'
_computing_structure_solution      'SHELXT 2018/2 (Sheldrick, 2018)'
_refine_diff_density_max           0.613
_refine_diff_density_min           -0.742
_refine_diff_density_rms           0.076
_refine_ls_extinction_coef         .
_refine_ls_extinction_method       none
_refine_ls_goodness_of_fit_ref     1.042
_refine_ls_hydrogen_treatment      constr
_refine_ls_matrix_type             full
_refine_ls_number_parameters       765
_refine_ls_number_reflns           9419
_refine_ls_number_restraints       0
_refine_ls_R_factor_all            0.0320
_refine_ls_R_factor_gt             0.0277
_refine_ls_restrained_S_all        1.042
_refine_ls_shift/su_max            0.001
_refine_ls_shift/su_mean           0.000
_refine_ls_structure_factor_coef   Fsqd
_refine_ls_weighting_details      
 'w=1/[\s^2^(Fo^2^)+(0.0369P)^2^+1.2681P] where P=(Fo^2^+2Fc^2^)/3'
_refine_ls_weighting_scheme        calc
_refine_ls_wR_factor_gt            0.0705
_refine_ls_wR_factor_ref           0.0727
_refine_special_details            ?
_olex2_refinement_description
;
1. Fixed Uiso
 At 1.2 times of:
  All C(H) groups, All N(H) groups
 At 1.5 times of:
  All C(H,H,H) groups
2.a Aromatic/amide H refined with riding coordinates:
 N6(H6), N8(H8), N10(H10), N12(H12), C2(H2), C5(H5), C9(H9), C12(H12A),
 C16(H16), C19(H19), C23(H23), C26(H26)
2.b Idealised Me refined as rotating group:
 C6(H6A,H6B,H6C), C7(H7A,H7B,H7C), C13(H13A,H13B,H13C), C14(H14A,H14B,H14C),
 C20(H20A,H20B,H20C), C21(H21A,H21B,H21C), C27(H27A,H27B,H27C), C28(H28A,H28B,
 H28C)
;
_atom_sites_solution_hydrogens     geom
_atom_sites_solution_primary       dual
_atom_sites_solution_secondary     ?
loop_
  _atom_site_label
  _atom_site_type_symbol
  _atom_site_fract_x
  _atom_site_fract_y
  _atom_site_fract_z
  _atom_site_U_iso_or_equiv
  _atom_site_adp_type
  _atom_site_occupancy
  _atom_site_site_symmetry_order
  _atom_site_calc_flag
  _atom_site_refinement_flags_posn
  _atom_site_refinement_flags_adp
  _atom_site_refinement_flags_occupancy
  _atom_site_disorder_assembly
  _atom_site_disorder_group
 Ag1 Ag 0.43620(2) 0.41544(2) 0.21230(2) 0.03341(7) Uani 1 1 d . . . . .
 Ag2 Ag 0.40344(2) 0.55392(2) -0.00344(2) 0.03482(7) Uani 1 1 d . . . . .
 Ag3 Ag 0.25095(2) 0.51820(2) 0.23423(2) 0.03754(7) Uani 1 1 d . . . . .
 Ag4 Ag 0.09450(2) 0.45735(2) 0.47071(2) 0.03938(7) Uani 1 1 d . . . . .
 F1 F 0.42511(15) 0.24810(15) -0.10031(17) 0.0560(5) Uani 1 1 d . . . . .
 F2 F 0.27540(15) 0.30053(16) -0.07264(18) 0.0592(5) Uani 1 1 d . . . . .
 F3 F 0.34088(18) 0.19502(15) 0.05124(17) 0.0625(6) Uani 1 1 d . . . . .
 F4 F 0.21376(14) 0.15002(14) 0.25871(16) 0.0493(5) Uani 1 1 d . . . . .
 F5 F 0.14861(17) 0.26009(16) 0.13691(15) 0.0590(5) Uani 1 1 d . . . . .
 F6 F 0.07879(13) 0.22395(15) 0.29117(16) 0.0511(5) Uani 1 1 d . . . . .
 F7 F 0.57683(18) 0.6400(2) 0.3169(2) 0.0846(8) Uani 1 1 d . . . . .
 F8 F 0.44674(19) 0.72945(19) 0.3047(2) 0.0797(8) Uani 1 1 d . . . . .
 F9 F 0.4415(3) 0.5851(3) 0.4287(2) 0.1006(10) Uani 1 1 d . . . . .
 F10 F 0.1937(3) 0.6678(3) 0.6250(2) 0.1188(12) Uani 1 1 d . . . . .
 F11 F 0.25104(18) 0.7384(2) 0.4692(2) 0.0777(7) Uani 1 1 d . . . . .
 F12 F 0.11429(19) 0.7882(2) 0.5315(3) 0.0991(11) Uani 1 1 d . . . . .
 O1 O 0.58761(15) 0.32823(14) 0.18531(15) 0.0330(4) Uani 1 1 d . . . . .
 O2 O 0.25033(16) 0.37793(14) 0.43421(16) 0.0379(5) Uani 1 1 d . . . . .
 O3 O 0.25107(16) 0.62889(15) 0.05173(16) 0.0369(5) Uani 1 1 d . . . . .
 O4 O 0.09710(16) 0.58566(14) 0.29569(15) 0.0348(4) Uani 1 1 d . . . . .
 O5 O 0.72963(17) -0.10161(16) 0.30310(19) 0.0488(6) Uani 1 1 d . . . . .
 O6 O 0.5817(2) -0.1239(2) 0.2895(3) 0.0809(10) Uani 1 1 d . . . . .
 O7 O 0.3989(2) -0.04443(18) 0.5200(2) 0.0614(7) Uani 1 1 d . . . . .
 O8 O 0.2530(2) -0.0637(2) 0.5029(4) 0.0968(13) Uani 1 1 d . . . . .
 O9 O 0.10387(19) 1.03943(19) 0.0174(2) 0.0613(7) Uani 1 1 d . . . . .
 O10 O 0.2463(2) 1.08415(19) -0.0861(2) 0.0681(8) Uani 1 1 d . . . . .
 O11 O 0.0629(2) 1.01898(19) 0.2565(2) 0.0640(7) Uani 1 1 d . . . . .
 O12 O -0.06670(18) 1.00436(17) 0.2012(2) 0.0538(6) Uani 1 1 d . . . . .
 O13 O 0.34816(16) 0.42964(15) -0.02461(17) 0.0397(5) Uani 1 1 d . . . . .
 O14 O 0.49259(16) 0.34474(17) -0.00848(19) 0.0438(5) Uani 1 1 d . . . . .
 O15 O 0.18008(17) 0.39540(17) 0.2208(2) 0.0484(6) Uani 1 1 d . . . . .
 O16 O 0.32138(15) 0.30656(16) 0.22317(16) 0.0367(5) Uani 1 1 d . . . . .
 O17 O 0.35542(16) 0.61634(17) 0.25023(19) 0.0444(5) Uani 1 1 d . . . . .
 O18 O 0.49445(17) 0.52312(16) 0.25716(18) 0.0448(5) Uani 1 1 d . . . . .
 O19 O 0.15656(18) 0.56232(18) 0.5174(2) 0.0525(6) Uani 1 1 d . . . . .
 O20 O 0.01841(17) 0.65565(16) 0.51204(18) 0.0454(5) Uani 1 1 d . . . . .
 N1 N 0.59868(17) 0.23218(17) 0.20801(17) 0.0294(5) Uani 1 1 d . . . . .
 N2 N 0.26273(17) 0.28291(17) 0.45325(17) 0.0305(5) Uani 1 1 d . . . . .
 N3 N 0.23753(18) 0.72393(17) 0.03491(17) 0.0303(5) Uani 1 1 d . . . . .
 N4 N 0.07906(17) 0.67923(16) 0.28205(16) 0.0284(5) Uani 1 1 d . . . . .
 N5 N 0.64668(19) -0.07069(18) 0.2839(2) 0.0378(6) Uani 1 1 d . . . . .
 N6 N 0.76556(17) 0.25828(17) 0.20371(18) 0.0325(5) Uani 1 1 d . . . . .
 H6 H 0.750454 0.321566 0.184627 0.039 Uiso 1 1 calc R U . . .
 N7 N 0.3164(2) -0.01337(19) 0.5045(2) 0.0400(6) Uani 1 1 d . . . . .
 N8 N 0.43157(18) 0.31640(18) 0.42847(19) 0.0355(5) Uani 1 1 d . . . . .
 H8 H 0.414966 0.379482 0.407817 0.043 Uiso 1 1 calc R U . . .
 N9 N 0.1840(2) 1.02154(19) -0.0257(2) 0.0386(6) Uani 1 1 d . . . . .
 N10 N 0.07030(19) 0.69492(19) 0.04170(19) 0.0370(6) Uani 1 1 d . . . . .
 H10 H 0.087122 0.632860 0.055033 0.044 Uiso 1 1 calc R U . . .
 N11 N 0.0104(2) 0.97170(19) 0.2349(2) 0.0399(6) Uani 1 1 d . . . . .
 N12 N -0.08670(18) 0.64129(19) 0.29660(19) 0.0366(6) Uani 1 1 d . . . . .
 H12 H -0.065358 0.581463 0.304902 0.044 Uiso 1 1 calc R U . . .
 C1 C 0.6940(2) 0.1947(2) 0.21829(19) 0.0278(6) Uani 1 1 d . . . . .
 C2 C 0.7064(2) 0.0934(2) 0.2433(2) 0.0285(6) Uani 1 1 d . . . . .
 H2 H 0.770791 0.064412 0.251311 0.034 Uiso 1 1 calc R U . . .
 C3 C 0.6259(2) 0.0352(2) 0.2566(2) 0.0299(6) Uani 1 1 d . . . . .
 C4 C 0.5283(2) 0.0732(2) 0.2468(2) 0.0327(6) Uani 1 1 d . . . . .
 C5 C 0.5206(2) 0.1736(2) 0.2217(2) 0.0311(6) Uani 1 1 d . . . . .
 H5 H 0.456536 0.203359 0.213666 0.037 Uiso 1 1 calc R U . . .
 C6 C 0.4355(2) 0.0164(3) 0.2611(3) 0.0434(7) Uani 1 1 d . . . . .
 H6A H 0.443928 -0.008101 0.209022 0.065 Uiso 1 1 calc R U . . .
 H6B H 0.377120 0.060381 0.255470 0.065 Uiso 1 1 calc R U . . .
 H6C H 0.424542 -0.040046 0.328361 0.065 Uiso 1 1 calc R U . . .
 C7 C 0.8680(2) 0.2276(2) 0.2180(2) 0.0368(6) Uani 1 1 d . . . . .
 H7A H 0.895807 0.192208 0.176670 0.055 Uiso 1 1 calc R U . . .
 H7B H 0.867099 0.183415 0.289615 0.055 Uiso 1 1 calc R U . . .
 H7C H 0.909935 0.286511 0.197352 0.055 Uiso 1 1 calc R U . . .
 C8 C 0.3599(2) 0.2487(2) 0.4508(2) 0.0306(6) Uani 1 1 d . . . . .
 C9 C 0.3747(2) 0.1502(2) 0.4678(2) 0.0309(6) Uani 1 1 d . . . . .
 H9 H 0.440880 0.123944 0.466562 0.037 Uiso 1 1 calc R U . . .
 C10 C 0.2936(2) 0.0902(2) 0.4864(2) 0.0315(6) Uani 1 1 d . . . . .
 C11 C 0.1942(2) 0.1240(2) 0.4911(2) 0.0339(6) Uani 1 1 d . . . . .
 C12 C 0.1833(2) 0.2224(2) 0.4737(2) 0.0333(6) Uani 1 1 d . . . . .
 H12A H 0.117329 0.249060 0.475984 0.040 Uiso 1 1 calc R U . . .
 C13 C 0.1003(2) 0.0636(2) 0.5141(3) 0.0449(8) Uani 1 1 d . . . . .
 H13A H 0.101544 0.043271 0.459735 0.067 Uiso 1 1 calc R U . . .
 H13B H 0.040597 0.103926 0.518828 0.067 Uiso 1 1 calc R U . . .
 H13C H 0.097872 0.004228 0.578558 0.067 Uiso 1 1 calc R U . . .
 C14 C 0.5362(2) 0.2891(2) 0.4373(2) 0.0401(7) Uani 1 1 d . . . . .
 H14A H 0.563213 0.255644 0.393846 0.060 Uiso 1 1 calc R U . . .
 H14B H 0.539008 0.244042 0.507849 0.060 Uiso 1 1 calc R U . . .
 H14C H 0.576422 0.349239 0.415972 0.060 Uiso 1 1 calc R U . . .
 C15 C 0.1409(2) 0.7590(2) 0.02914(19) 0.0300(6) Uani 1 1 d . . . . .
 C16 C 0.1263(2) 0.8586(2) 0.0100(2) 0.0315(6) Uani 1 1 d . . . . .
 H16 H 0.060921 0.886276 0.005805 0.038 Uiso 1 1 calc R U . . .
 C17 C 0.2061(2) 0.9167(2) -0.0027(2) 0.0323(6) Uani 1 1 d . . . . .
 C18 C 0.3041(2) 0.8807(2) 0.0052(2) 0.0322(6) Uani 1 1 d . . . . .
 C19 C 0.3143(2) 0.7812(2) 0.0260(2) 0.0339(6) Uani 1 1 d . . . . .
 H19 H 0.378483 0.751687 0.034378 0.041 Uiso 1 1 calc R U . . .
 C20 C 0.3929(2) 0.9392(3) -0.0023(3) 0.0452(8) Uani 1 1 d . . . . .
 H20A H 0.448460 0.894033 0.019686 0.068 Uiso 1 1 calc R U . . .
 H20B H 0.373729 0.973900 0.041189 0.068 Uiso 1 1 calc R U . . .
 H20C H 0.414476 0.988123 -0.072705 0.068 Uiso 1 1 calc R U . . .
 C21 C -0.0335(2) 0.7242(3) 0.0341(3) 0.0425(7) Uani 1 1 d . . . . .
 H21A H -0.035248 0.778900 -0.032760 0.064 Uiso 1 1 calc R U . . .
 H21B H -0.062735 0.746094 0.086809 0.064 Uiso 1 1 calc R U . . .
 H21C H -0.072544 0.667282 0.043095 0.064 Uiso 1 1 calc R U . . .
 C22 C -0.0194(2) 0.7099(2) 0.28127(19) 0.0291(6) Uani 1 1 d . . . . .
 C23 C -0.0387(2) 0.8081(2) 0.2642(2) 0.0309(6) Uani 1 1 d . . . . .
 H23 H -0.105061 0.833228 0.260133 0.037 Uiso 1 1 calc R U . . .
 C24 C 0.0380(2) 0.8689(2) 0.2533(2) 0.0312(6) Uani 1 1 d . . . . .
 C25 C 0.1383(2) 0.8372(2) 0.2576(2) 0.0324(6) Uani 1 1 d . . . . .
 C26 C 0.1533(2) 0.7403(2) 0.2714(2) 0.0305(6) Uani 1 1 d . . . . .
 H26 H 0.219705 0.714809 0.273629 0.037 Uiso 1 1 calc R U . . .
 C27 C 0.2260(2) 0.8990(3) 0.2468(3) 0.0438(7) Uani 1 1 d . . . . .
 H27A H 0.227934 0.962591 0.186523 0.066 Uiso 1 1 calc R U . . .
 H27B H 0.288801 0.863313 0.239736 0.066 Uiso 1 1 calc R U . . .
 H27C H 0.218463 0.911430 0.306992 0.066 Uiso 1 1 calc R U . . .
 C28 C -0.1938(2) 0.6617(3) 0.3001(3) 0.0422(7) Uani 1 1 d . . . . .
 H28A H -0.203645 0.716518 0.235811 0.063 Uiso 1 1 calc R U . . .
 H28B H -0.220518 0.680256 0.355740 0.063 Uiso 1 1 calc R U . . .
 H28C H -0.229478 0.602006 0.311109 0.063 Uiso 1 1 calc R U . . .
 C29 C 0.1073(2) 0.6344(2) 0.5212(2) 0.0370(7) Uani 1 1 d . . . . .
 C30 C 0.1652(3) 0.7077(3) 0.5384(3) 0.0533(9) Uani 1 1 d . . . . .
 C31 C 0.2298(2) 0.3216(2) 0.2241(2) 0.0327(6) Uani 1 1 d . . . . .
 C32 C 0.1674(2) 0.2379(2) 0.2279(2) 0.0375(7) Uani 1 1 d . . . . .
 C33 C 0.4041(2) 0.3594(2) -0.0224(2) 0.0351(6) Uani 1 1 d . . . . .
 C34 C 0.3601(2) 0.2759(2) -0.0373(3) 0.0412(7) Uani 1 1 d . . . . .
 C35 C 0.4396(2) 0.5881(2) 0.2715(2) 0.0362(6) Uani 1 1 d . . . . .
 C36 C 0.4779(3) 0.6372(3) 0.3295(3) 0.0561(9) Uani 1 1 d . . . . .

loop_
  _atom_site_aniso_label
  _atom_site_aniso_U_11
  _atom_site_aniso_U_22
  _atom_site_aniso_U_33
  _atom_site_aniso_U_23
  _atom_site_aniso_U_13
  _atom_site_aniso_U_12
 Ag1 0.02857(12) 0.02829(11) 0.04595(12) -0.01909(9) -0.00751(9) 0.00591(8)
 Ag2 0.03267(12) 0.02887(11) 0.04716(12) -0.01922(9) -0.01322(9) 0.00898(8)
 Ag3 0.03201(13) 0.03041(12) 0.05670(14) -0.02405(10) -0.01309(10) 0.00877(9)
 Ag4 0.03616(13) 0.02742(12) 0.05475(13) -0.02014(10) -0.00565(10) 0.00583(9)
 F1 0.0484(12) 0.0540(12) 0.0823(14) -0.0473(11) -0.0080(10) 0.0042(9)
 F2 0.0422(11) 0.0599(13) 0.0990(16) -0.0480(12) -0.0355(11) 0.0124(9)
 F3 0.0683(14) 0.0418(11) 0.0713(13) -0.0171(10) -0.0136(11) -0.0100(10)
 F4 0.0430(11) 0.0368(10) 0.0778(13) -0.0309(9) -0.0198(9) 0.0058(8)
 F5 0.0716(14) 0.0625(13) 0.0599(11) -0.0325(10) -0.0340(11) 0.0018(11)
 F6 0.0301(10) 0.0525(11) 0.0736(12) -0.0296(10) -0.0100(9) -0.0020(8)
 F7 0.0507(14) 0.0951(19) 0.152(2) -0.0814(19) -0.0517(15) 0.0163(13)
 F8 0.0671(15) 0.0665(15) 0.149(2) -0.0773(17) -0.0475(16) 0.0186(12)
 F9 0.131(3) 0.121(2) 0.0701(16) -0.0530(17) -0.0310(17) -0.009(2)
 F10 0.174(3) 0.126(3) 0.100(2) -0.064(2) -0.083(2) 0.006(2)
 F11 0.0515(14) 0.0783(17) 0.126(2) -0.0634(16) -0.0183(14) -0.0056(12)
 F12 0.0565(15) 0.0858(18) 0.218(3) -0.117(2) -0.0487(18) 0.0250(13)
 O1 0.0289(10) 0.0250(10) 0.0477(11) -0.0187(9) -0.0101(8) 0.0109(8)
 O2 0.0351(11) 0.0253(10) 0.0561(12) -0.0221(9) -0.0074(9) 0.0082(8)
 O3 0.0376(12) 0.0303(11) 0.0488(11) -0.0224(9) -0.0131(9) 0.0124(9)
 O4 0.0379(12) 0.0244(10) 0.0481(11) -0.0208(9) -0.0128(9) 0.0117(8)
 O5 0.0387(13) 0.0351(12) 0.0715(15) -0.0225(11) -0.0138(11) 0.0122(10)
 O6 0.0486(16) 0.0373(14) 0.165(3) -0.0455(18) -0.0330(18) 0.0015(12)
 O7 0.0505(16) 0.0383(13) 0.101(2) -0.0325(14) -0.0271(14) 0.0184(11)
 O8 0.0485(17) 0.0532(18) 0.210(4) -0.079(2) -0.021(2) 0.0022(14)
 O9 0.0438(15) 0.0466(14) 0.0939(19) -0.0367(14) -0.0051(13) 0.0165(11)
 O10 0.0592(17) 0.0395(14) 0.0845(19) -0.0143(13) 0.0011(14) 0.0018(13)
 O11 0.0578(16) 0.0422(14) 0.108(2) -0.0456(15) -0.0214(15) 0.0066(12)
 O12 0.0399(13) 0.0340(12) 0.0817(17) -0.0217(12) -0.0127(12) 0.0148(10)
 O13 0.0318(11) 0.0332(11) 0.0608(13) -0.0249(10) -0.0163(10) 0.0112(9)
 O14 0.0315(12) 0.0413(12) 0.0716(14) -0.0333(11) -0.0205(10) 0.0106(9)
 O15 0.0328(12) 0.0385(12) 0.0855(17) -0.0348(12) -0.0208(11) 0.0112(10)
 O16 0.0273(11) 0.0371(11) 0.0549(12) -0.0272(10) -0.0128(9) 0.0073(9)
 O17 0.0335(12) 0.0414(12) 0.0703(14) -0.0332(11) -0.0168(10) 0.0081(10)
 O18 0.0368(12) 0.0325(11) 0.0716(14) -0.0267(11) -0.0170(11) 0.0074(9)
 O19 0.0476(14) 0.0410(13) 0.0824(17) -0.0348(12) -0.0276(12) 0.0159(11)
 O20 0.0385(13) 0.0368(12) 0.0666(14) -0.0299(11) -0.0058(10) 0.0039(10)
 N1 0.0281(12) 0.0280(12) 0.0347(11) -0.0161(10) -0.0079(9) 0.0071(10)
 N2 0.0285(12) 0.0278(12) 0.0365(12) -0.0162(10) -0.0061(9) 0.0068(10)
 N3 0.0286(12) 0.0314(12) 0.0365(11) -0.0192(10) -0.0111(9) 0.0106(10)
 N4 0.0277(12) 0.0258(12) 0.0340(11) -0.0152(9) -0.0089(9) 0.0090(9)
 N5 0.0325(14) 0.0294(13) 0.0508(14) -0.0188(11) -0.0041(11) 0.0026(11)
 N6 0.0267(12) 0.0269(12) 0.0478(13) -0.0177(10) -0.0144(10) 0.0076(9)
 N7 0.0370(15) 0.0305(13) 0.0524(15) -0.0208(12) -0.0019(12) 0.0018(11)
 N8 0.0271(13) 0.0296(12) 0.0509(14) -0.0179(11) -0.0099(10) 0.0032(10)
 N9 0.0347(15) 0.0345(14) 0.0483(14) -0.0196(12) -0.0097(12) 0.0078(11)
 N10 0.0330(14) 0.0354(13) 0.0477(14) -0.0198(11) -0.0167(11) 0.0071(11)
 N11 0.0354(15) 0.0298(13) 0.0525(15) -0.0188(12) -0.0033(12) 0.0042(11)
 N12 0.0295(13) 0.0300(13) 0.0524(14) -0.0187(11) -0.0112(11) 0.0039(10)
 C1 0.0249(14) 0.0304(14) 0.0314(13) -0.0166(11) -0.0072(10) 0.0062(11)
 C2 0.0238(14) 0.0290(14) 0.0350(13) -0.0166(11) -0.0065(11) 0.0069(11)
 C3 0.0303(15) 0.0272(14) 0.0334(13) -0.0149(11) -0.0065(11) 0.0060(11)
 C4 0.0265(15) 0.0342(15) 0.0380(14) -0.0170(12) -0.0049(11) 0.0021(12)
 C5 0.0236(14) 0.0324(15) 0.0377(14) -0.0163(12) -0.0059(11) 0.0055(11)
 C6 0.0281(16) 0.0416(18) 0.0618(19) -0.0239(16) -0.0073(14) -0.0001(13)
 C7 0.0281(15) 0.0360(16) 0.0493(16) -0.0185(13) -0.0144(13) 0.0029(12)
 C8 0.0301(15) 0.0284(14) 0.0343(13) -0.0151(11) -0.0060(11) 0.0043(11)
 C9 0.0261(14) 0.0310(15) 0.0355(14) -0.0155(12) -0.0053(11) 0.0066(11)
 C10 0.0332(15) 0.0279(14) 0.0339(13) -0.0146(11) -0.0061(11) 0.0035(12)
 C11 0.0318(16) 0.0325(15) 0.0375(14) -0.0154(12) -0.0066(12) 0.0022(12)
 C12 0.0269(15) 0.0355(16) 0.0393(14) -0.0185(12) -0.0063(12) 0.0054(12)
 C13 0.0330(17) 0.0361(17) 0.062(2) -0.0183(15) -0.0068(14) -0.0030(13)
 C14 0.0323(16) 0.0420(17) 0.0493(16) -0.0211(14) -0.0121(13) 0.0018(13)
 C15 0.0275(14) 0.0352(15) 0.0301(13) -0.0163(11) -0.0086(11) 0.0071(12)
 C16 0.0265(15) 0.0369(16) 0.0328(13) -0.0168(12) -0.0088(11) 0.0110(12)
 C17 0.0328(15) 0.0325(15) 0.0330(13) -0.0163(12) -0.0077(11) 0.0097(12)
 C18 0.0276(15) 0.0347(15) 0.0361(14) -0.0173(12) -0.0073(11) 0.0059(12)
 C19 0.0259(15) 0.0412(17) 0.0367(14) -0.0193(13) -0.0083(11) 0.0102(12)
 C20 0.0316(17) 0.0474(19) 0.0593(19) -0.0254(16) -0.0087(14) 0.0009(14)
 C21 0.0298(16) 0.0484(19) 0.0533(18) -0.0217(15) -0.0178(13) 0.0029(14)
 C22 0.0285(14) 0.0287(14) 0.0314(13) -0.0139(11) -0.0080(11) 0.0054(11)
 C23 0.0255(14) 0.0299(14) 0.0376(14) -0.0160(12) -0.0065(11) 0.0085(11)
 C24 0.0321(15) 0.0249(14) 0.0368(14) -0.0150(11) -0.0048(11) 0.0052(11)
 C25 0.0292(15) 0.0315(15) 0.0359(14) -0.0146(12) -0.0063(11) 0.0040(12)
 C26 0.0257(14) 0.0310(15) 0.0353(13) -0.0149(12) -0.0076(11) 0.0064(11)
 C27 0.0338(17) 0.0410(18) 0.0601(19) -0.0250(15) -0.0091(14) -0.0002(14)
 C28 0.0275(16) 0.0447(18) 0.0564(18) -0.0213(15) -0.0137(13) 0.0004(13)
 C29 0.0376(17) 0.0349(16) 0.0400(15) -0.0171(13) -0.0102(13) 0.0058(13)
 C30 0.055(2) 0.053(2) 0.072(2) -0.0412(19) -0.0278(19) 0.0144(17)
 C31 0.0288(15) 0.0360(16) 0.0371(14) -0.0179(12) -0.0104(11) 0.0044(12)
 C32 0.0308(16) 0.0387(16) 0.0493(16) -0.0223(14) -0.0158(13) 0.0065(13)
 C33 0.0285(15) 0.0353(16) 0.0437(15) -0.0178(13) -0.0114(12) 0.0055(12)
 C34 0.0342(17) 0.0342(16) 0.0583(18) -0.0220(15) -0.0128(14) 0.0059(13)
 C35 0.0283(15) 0.0305(15) 0.0496(16) -0.0162(13) -0.0094(13) 0.0006(12)
 C36 0.049(2) 0.058(2) 0.078(3) -0.040(2) -0.0254(19) 0.0085(17)

_geom_special_details
;
 All esds (except the esd in the dihedral angle between two l.s. planes)
 are estimated using the full covariance matrix.  The cell esds are taken
 into account individually in the estimation of esds in distances, angles
 and torsion angles; correlations between esds in cell parameters are only
 used when they are defined by crystal symmetry.  An approximate (isotropic)
 treatment of cell esds is used for estimating esds involving l.s. planes.
;
loop_
  _geom_bond_atom_site_label_1
  _geom_bond_atom_site_label_2
  _geom_bond_distance
  _geom_bond_site_symmetry_2
  _geom_bond_publ_flag
 Ag1 Ag2 3.0821(3) . ?
 Ag1 Ag2 3.2818(3) 2_665 ?
 Ag1 Ag3 2.8737(3) . ?
 Ag1 O1 2.4009(19) . ?
 Ag1 O16 2.269(2) . ?
 Ag1 O18 2.240(2) . ?
 Ag2 Ag2 2.9597(4) 2_665 ?
 Ag2 O1 2.494(2) 2_665 ?
 Ag2 O3 2.436(2) . ?
 Ag2 O13 2.221(2) . ?
 Ag2 O14 2.231(2) 2_665 ?
 Ag3 O3 2.497(2) . ?
 Ag3 O4 2.427(2) . ?
 Ag3 O15 2.236(2) . ?
 Ag3 O17 2.231(2) . ?
 Ag4 Ag4 2.9121(4) 2_566 ?
 Ag4 O2 2.420(2) . ?
 Ag4 O4 2.472(2) . ?
 Ag4 O19 2.249(2) . ?
 Ag4 O20 2.261(2) 2_566 ?
 F1 C34 1.333(4) . ?
 F2 C34 1.322(4) . ?
 F3 C34 1.337(4) . ?
 F4 C32 1.338(4) . ?
 F5 C32 1.327(4) . ?
 F6 C32 1.333(4) . ?
 F7 C36 1.316(4) . ?
 F8 C36 1.319(4) . ?
 F9 C36 1.340(5) . ?
 F10 C30 1.296(5) . ?
 F11 C30 1.342(5) . ?
 F12 C30 1.312(4) . ?
 O1 N1 1.325(3) . ?
 O2 N2 1.323(3) . ?
 O3 N3 1.333(3) . ?
 O4 N4 1.331(3) . ?
 O5 N5 1.223(3) . ?
 O6 N5 1.197(4) . ?
 O7 N7 1.205(4) . ?
 O8 N7 1.196(4) . ?
 O9 N9 1.216(3) . ?
 O10 N9 1.213(4) . ?
 O11 N11 1.218(4) . ?
 O12 N11 1.227(4) . ?
 O13 C33 1.237(4) . ?
 O14 C33 1.246(4) . ?
 O15 C31 1.234(4) . ?
 O16 C31 1.242(3) . ?
 O17 C35 1.241(4) . ?
 O18 C35 1.242(4) . ?
 O19 C29 1.237(4) . ?
 O20 C29 1.242(4) . ?
 N1 C1 1.378(3) . ?
 N1 C5 1.351(4) . ?
 N2 C8 1.374(4) . ?
 N2 C12 1.358(4) . ?
 N3 C15 1.376(4) . ?
 N3 C19 1.346(4) . ?
 N4 C22 1.377(4) . ?
 N4 C26 1.349(4) . ?
 N5 C3 1.469(4) . ?
 N6 H6 0.8800 . ?
 N6 C1 1.329(4) . ?
 N6 C7 1.456(4) . ?
 N7 C10 1.468(4) . ?
 N8 H8 0.8800 . ?
 N8 C8 1.342(4) . ?
 N8 C14 1.460(4) . ?
 N9 C17 1.469(4) . ?
 N10 H10 0.8800 . ?
 N10 C15 1.333(4) . ?
 N10 C21 1.452(4) . ?
 N11 C24 1.469(4) . ?
 N12 H12 0.8800 . ?
 N12 C22 1.337(4) . ?
 N12 C28 1.455(4) . ?
 C1 C2 1.396(4) . ?
 C2 H2 0.9500 . ?
 C2 C3 1.375(4) . ?
 C3 C4 1.407(4) . ?
 C4 C5 1.378(4) . ?
 C4 C6 1.497(4) . ?
 C5 H5 0.9500 . ?
 C6 H6A 0.9800 . ?
 C6 H6B 0.9800 . ?
 C6 H6C 0.9800 . ?
 C7 H7A 0.9800 . ?
 C7 H7B 0.9800 . ?
 C7 H7C 0.9800 . ?
 C8 C9 1.384(4) . ?
 C9 H9 0.9500 . ?
 C9 C10 1.377(4) . ?
 C10 C11 1.400(4) . ?
 C11 C12 1.376(4) . ?
 C11 C13 1.509(4) . ?
 C12 H12A 0.9500 . ?
 C13 H13A 0.9800 . ?
 C13 H13B 0.9800 . ?
 C13 H13C 0.9800 . ?
 C14 H14A 0.9800 . ?
 C14 H14B 0.9800 . ?
 C14 H14C 0.9800 . ?
 C15 C16 1.393(4) . ?
 C16 H16 0.9500 . ?
 C16 C17 1.369(4) . ?
 C17 C18 1.403(4) . ?
 C18 C19 1.380(4) . ?
 C18 C20 1.499(4) . ?
 C19 H19 0.9500 . ?
 C20 H20A 0.9800 . ?
 C20 H20B 0.9800 . ?
 C20 H20C 0.9800 . ?
 C21 H21A 0.9800 . ?
 C21 H21B 0.9800 . ?
 C21 H21C 0.9800 . ?
 C22 C23 1.387(4) . ?
 C23 H23 0.9500 . ?
 C23 C24 1.370(4) . ?
 C24 C25 1.409(4) . ?
 C25 C26 1.374(4) . ?
 C25 C27 1.500(4) . ?
 C26 H26 0.9500 . ?
 C27 H27A 0.9800 . ?
 C27 H27B 0.9800 . ?
 C27 H27C 0.9800 . ?
 C28 H28A 0.9800 . ?
 C28 H28B 0.9800 . ?
 C28 H28C 0.9800 . ?
 C29 C30 1.530(5) . ?
 C31 C32 1.536(4) . ?
 C33 C34 1.540(4) . ?
 C35 C36 1.536(5) . ?

loop_
  _geom_angle_atom_site_label_1
  _geom_angle_atom_site_label_2
  _geom_angle_atom_site_label_3
  _geom_angle
  _geom_angle_site_symmetry_1
  _geom_angle_site_symmetry_3
  _geom_angle_publ_flag
 Ag2 Ag1 Ag2 55.322(8) . 2_665 ?
 Ag3 Ag1 Ag2 128.395(9) . 2_665 ?
 Ag3 Ag1 Ag2 73.229(8) . . ?
 O1 Ag1 Ag2 49.12(5) . 2_665 ?
 O1 Ag1 Ag2 104.01(5) . . ?
 O1 Ag1 Ag3 176.29(5) . . ?
 O16 Ag1 Ag2 102.67(5) . 2_665 ?
 O16 Ag1 Ag2 89.39(6) . . ?
 O16 Ag1 Ag3 78.64(5) . . ?
 O16 Ag1 O1 98.99(7) . . ?
 O18 Ag1 Ag2 101.43(6) . . ?
 O18 Ag1 Ag2 102.65(6) . 2_665 ?
 O18 Ag1 Ag3 82.26(6) . . ?
 O18 Ag1 O1 100.83(7) . . ?
 O18 Ag1 O16 154.30(8) . . ?
 Ag1 Ag2 Ag1 124.678(8) . 2_665 ?
 Ag2 Ag2 Ag1 58.913(8) 2_665 2_665 ?
 Ag2 Ag2 Ag1 65.765(9) 2_665 . ?
 O1 Ag2 Ag1 169.04(5) 2_665 . ?
 O1 Ag2 Ag1 46.70(4) 2_665 2_665 ?
 O1 Ag2 Ag2 105.18(4) 2_665 2_665 ?
 O3 Ag2 Ag1 139.56(5) . 2_665 ?
 O3 Ag2 Ag1 95.14(5) . . ?
 O3 Ag2 Ag2 159.60(5) . 2_665 ?
 O3 Ag2 O1 92.89(7) . 2_665 ?
 O13 Ag2 Ag1 92.67(6) . . ?
 O13 Ag2 Ag1 82.28(6) . 2_665 ?
 O13 Ag2 Ag2 84.24(5) . 2_665 ?
 O13 Ag2 O1 92.48(7) . 2_665 ?
 O13 Ag2 O3 104.70(7) . . ?
 O13 Ag2 O14 161.00(8) . 2_665 ?
 O14 Ag2 Ag1 83.09(6) 2_665 . ?
 O14 Ag2 Ag1 84.95(6) 2_665 2_665 ?
 O14 Ag2 Ag2 77.12(6) 2_665 2_665 ?
 O14 Ag2 O1 88.91(8) 2_665 2_665 ?
 O14 Ag2 O3 94.15(8) 2_665 . ?
 O3 Ag3 Ag1 99.16(5) . . ?
 O4 Ag3 Ag1 166.15(5) . . ?
 O4 Ag3 O3 94.46(7) . . ?
 O15 Ag3 Ag1 84.82(6) . . ?
 O15 Ag3 O3 90.26(8) . . ?
 O15 Ag3 O4 97.68(8) . . ?
 O17 Ag3 Ag1 80.99(6) . . ?
 O17 Ag3 O3 94.34(8) . . ?
 O17 Ag3 O4 95.56(8) . . ?
 O17 Ag3 O15 165.61(8) . . ?
 O2 Ag4 Ag4 176.01(5) . 2_566 ?
 O2 Ag4 O4 96.81(7) . . ?
 O4 Ag4 Ag4 87.19(5) . 2_566 ?
 O19 Ag4 Ag4 81.29(6) . 2_566 ?
 O19 Ag4 O2 98.52(8) . . ?
 O19 Ag4 O4 93.34(8) . . ?
 O19 Ag4 O20 153.83(9) . 2_566 ?
 O20 Ag4 Ag4 78.92(6) 2_566 2_566 ?
 O20 Ag4 O2 100.04(7) 2_566 . ?
 O20 Ag4 O4 102.57(8) 2_566 . ?
 Ag1 O1 Ag2 84.18(6) . 2_665 ?
 N1 O1 Ag1 128.57(16) . . ?
 N1 O1 Ag2 117.62(15) . 2_665 ?
 N2 O2 Ag4 127.01(16) . . ?
 Ag2 O3 Ag3 92.25(7) . . ?
 N3 O3 Ag2 127.55(17) . . ?
 N3 O3 Ag3 111.84(15) . . ?
 Ag3 O4 Ag4 90.96(7) . . ?
 N4 O4 Ag3 128.14(16) . . ?
 N4 O4 Ag4 117.76(15) . . ?
 C33 O13 Ag2 120.19(19) . . ?
 C33 O14 Ag2 128.7(2) . 2_665 ?
 C31 O15 Ag3 119.8(2) . . ?
 C31 O16 Ag1 126.09(19) . . ?
 C35 O17 Ag3 122.0(2) . . ?
 C35 O18 Ag1 121.4(2) . . ?
 C29 O19 Ag4 121.0(2) . . ?
 C29 O20 Ag4 122.5(2) . 2_566 ?
 O1 N1 C1 116.4(2) . . ?
 O1 N1 C5 122.0(2) . . ?
 C5 N1 C1 121.6(2) . . ?
 O2 N2 C8 116.8(2) . . ?
 O2 N2 C12 121.6(2) . . ?
 C12 N2 C8 121.7(2) . . ?
 O3 N3 C15 116.3(2) . . ?
 O3 N3 C19 121.3(2) . . ?
 C19 N3 C15 122.4(2) . . ?
 O4 N4 C22 116.7(2) . . ?
 O4 N4 C26 121.5(2) . . ?
 C26 N4 C22 121.8(2) . . ?
 O5 N5 C3 118.1(2) . . ?
 O6 N5 O5 122.5(3) . . ?
 O6 N5 C3 119.4(3) . . ?
 C1 N6 H6 118.6 . . ?
 C1 N6 C7 122.7(2) . . ?
 C7 N6 H6 118.6 . . ?
 O7 N7 C10 118.6(3) . . ?
 O8 N7 O7 122.3(3) . . ?
 O8 N7 C10 119.1(3) . . ?
 C8 N8 H8 118.8 . . ?
 C8 N8 C14 122.3(2) . . ?
 C14 N8 H8 118.8 . . ?
 O9 N9 C17 117.3(3) . . ?
 O10 N9 O9 124.5(3) . . ?
 O10 N9 C17 118.2(3) . . ?
 C15 N10 H10 118.9 . . ?
 C15 N10 C21 122.2(3) . . ?
 C21 N10 H10 118.9 . . ?
 O11 N11 O12 123.4(3) . . ?
 O11 N11 C24 118.7(3) . . ?
 O12 N11 C24 117.8(3) . . ?
 C22 N12 H12 118.7 . . ?
 C22 N12 C28 122.6(3) . . ?
 C28 N12 H12 118.7 . . ?
 N1 C1 C2 117.0(2) . . ?
 N6 C1 N1 117.0(2) . . ?
 N6 C1 C2 126.0(3) . . ?
 C1 C2 H2 119.8 . . ?
 C3 C2 C1 120.4(3) . . ?
 C3 C2 H2 119.8 . . ?
 C2 C3 N5 116.1(2) . . ?
 C2 C3 C4 122.7(3) . . ?
 C4 C3 N5 121.2(3) . . ?
 C3 C4 C6 127.1(3) . . ?
 C5 C4 C3 114.4(3) . . ?
 C5 C4 C6 118.5(3) . . ?
 N1 C5 C4 123.9(3) . . ?
 N1 C5 H5 118.0 . . ?
 C4 C5 H5 118.0 . . ?
 C4 C6 H6A 109.5 . . ?
 C4 C6 H6B 109.5 . . ?
 C4 C6 H6C 109.5 . . ?
 H6A C6 H6B 109.5 . . ?
 H6A C6 H6C 109.5 . . ?
 H6B C6 H6C 109.5 . . ?
 N6 C7 H7A 109.5 . . ?
 N6 C7 H7B 109.5 . . ?
 N6 C7 H7C 109.5 . . ?
 H7A C7 H7B 109.5 . . ?
 H7A C7 H7C 109.5 . . ?
 H7B C7 H7C 109.5 . . ?
 N2 C8 C9 117.6(3) . . ?
 N8 C8 N2 115.7(2) . . ?
 N8 C8 C9 126.6(3) . . ?
 C8 C9 H9 120.0 . . ?
 C10 C9 C8 120.1(3) . . ?
 C10 C9 H9 120.0 . . ?
 C9 C10 N7 116.2(3) . . ?
 C9 C10 C11 122.6(3) . . ?
 C11 C10 N7 121.1(3) . . ?
 C10 C11 C13 126.6(3) . . ?
 C12 C11 C10 115.2(3) . . ?
 C12 C11 C13 118.2(3) . . ?
 N2 C12 C11 122.9(3) . . ?
 N2 C12 H12A 118.6 . . ?
 C11 C12 H12A 118.6 . . ?
 C11 C13 H13A 109.5 . . ?
 C11 C13 H13B 109.5 . . ?
 C11 C13 H13C 109.5 . . ?
 H13A C13 H13B 109.5 . . ?
 H13A C13 H13C 109.5 . . ?
 H13B C13 H13C 109.5 . . ?
 N8 C14 H14A 109.5 . . ?
 N8 C14 H14B 109.5 . . ?
 N8 C14 H14C 109.5 . . ?
 H14A C14 H14B 109.5 . . ?
 H14A C14 H14C 109.5 . . ?
 H14B C14 H14C 109.5 . . ?
 N3 C15 C16 116.7(3) . . ?
 N10 C15 N3 117.3(3) . . ?
 N10 C15 C16 126.0(3) . . ?
 C15 C16 H16 120.0 . . ?
 C17 C16 C15 120.0(3) . . ?
 C17 C16 H16 120.0 . . ?
 C16 C17 N9 116.1(3) . . ?
 C16 C17 C18 123.4(3) . . ?
 C18 C17 N9 120.5(3) . . ?
 C17 C18 C20 125.6(3) . . ?
 C19 C18 C17 114.4(3) . . ?
 C19 C18 C20 120.0(3) . . ?
 N3 C19 C18 123.0(3) . . ?
 N3 C19 H19 118.5 . . ?
 C18 C19 H19 118.5 . . ?
 C18 C20 H20A 109.5 . . ?
 C18 C20 H20B 109.5 . . ?
 C18 C20 H20C 109.5 . . ?
 H20A C20 H20B 109.5 . . ?
 H20A C20 H20C 109.5 . . ?
 H20B C20 H20C 109.5 . . ?
 N10 C21 H21A 109.5 . . ?
 N10 C21 H21B 109.5 . . ?
 N10 C21 H21C 109.5 . . ?
 H21A C21 H21B 109.5 . . ?
 H21A C21 H21C 109.5 . . ?
 H21B C21 H21C 109.5 . . ?
 N4 C22 C23 117.2(3) . . ?
 N12 C22 N4 116.1(2) . . ?
 N12 C22 C23 126.7(3) . . ?
 C22 C23 H23 120.0 . . ?
 C24 C23 C22 119.9(3) . . ?
 C24 C23 H23 120.0 . . ?
 C23 C24 N11 116.0(3) . . ?
 C23 C24 C25 123.3(3) . . ?
 C25 C24 N11 120.7(3) . . ?
 C24 C25 C27 126.4(3) . . ?
 C26 C25 C24 114.1(3) . . ?
 C26 C25 C27 119.6(3) . . ?
 N4 C26 C25 123.6(3) . . ?
 N4 C26 H26 118.2 . . ?
 C25 C26 H26 118.2 . . ?
 C25 C27 H27A 109.5 . . ?
 C25 C27 H27B 109.5 . . ?
 C25 C27 H27C 109.5 . . ?
 H27A C27 H27B 109.5 . . ?
 H27A C27 H27C 109.5 . . ?
 H27B C27 H27C 109.5 . . ?
 N12 C28 H28A 109.5 . . ?
 N12 C28 H28B 109.5 . . ?
 N12 C28 H28C 109.5 . . ?
 H28A C28 H28B 109.5 . . ?
 H28A C28 H28C 109.5 . . ?
 H28B C28 H28C 109.5 . . ?
 O19 C29 O20 129.0(3) . . ?
 O19 C29 C30 115.0(3) . . ?
 O20 C29 C30 116.0(3) . . ?
 F10 C30 F11 104.8(3) . . ?
 F10 C30 F12 108.3(3) . . ?
 F10 C30 C29 112.6(3) . . ?
 F11 C30 C29 110.7(3) . . ?
 F12 C30 F11 106.5(3) . . ?
 F12 C30 C29 113.3(3) . . ?
 O15 C31 O16 129.5(3) . . ?
 O15 C31 C32 113.7(3) . . ?
 O16 C31 C32 116.7(3) . . ?
 F4 C32 C31 113.0(2) . . ?
 F5 C32 F4 107.5(3) . . ?
 F5 C32 F6 107.3(2) . . ?
 F5 C32 C31 110.5(2) . . ?
 F6 C32 F4 106.5(2) . . ?
 F6 C32 C31 111.8(2) . . ?
 O13 C33 O14 129.3(3) . . ?
 O13 C33 C34 117.1(3) . . ?
 O14 C33 C34 113.6(3) . . ?
 F1 C34 F3 106.3(3) . . ?
 F1 C34 C33 111.8(3) . . ?
 F2 C34 F1 107.5(3) . . ?
 F2 C34 F3 107.8(3) . . ?
 F2 C34 C33 113.4(3) . . ?
 F3 C34 C33 109.7(3) . . ?
 O17 C35 O18 129.5(3) . . ?
 O17 C35 C36 114.5(3) . . ?
 O18 C35 C36 115.9(3) . . ?
 F7 C36 F8 106.8(3) . . ?
 F7 C36 F9 107.6(3) . . ?
 F7 C36 C35 113.9(3) . . ?
 F8 C36 F9 107.0(3) . . ?
 F8 C36 C35 112.8(3) . . ?
 F9 C36 C35 108.5(3) . . ?

loop_
  _geom_torsion_atom_site_label_1
  _geom_torsion_atom_site_label_2
  _geom_torsion_atom_site_label_3
  _geom_torsion_atom_site_label_4
  _geom_torsion
  _geom_torsion_site_symmetry_1
  _geom_torsion_site_symmetry_2
  _geom_torsion_site_symmetry_3
  _geom_torsion_site_symmetry_4
  _geom_torsion_publ_flag
 Ag1 O1 N1 C1 -157.83(17) . . . . ?
 Ag1 O1 N1 C5 21.3(3) . . . . ?
 Ag1 O16 C31 O15 -1.1(5) . . . . ?
 Ag1 O16 C31 C32 177.74(18) . . . . ?
 Ag1 O18 C35 O17 -12.4(5) . . . . ?
 Ag1 O18 C35 C36 163.6(2) . . . . ?
 Ag2 O1 N1 C1 96.4(2) 2_665 . . . ?
 Ag2 O1 N1 C5 -84.4(3) 2_665 . . . ?
 Ag2 O3 N3 C15 150.39(18) . . . . ?
 Ag2 O3 N3 C19 -30.7(3) . . . . ?
 Ag2 O13 C33 O14 0.7(5) . . . . ?
 Ag2 O13 C33 C34 179.8(2) . . . . ?
 Ag2 O14 C33 O13 -6.9(5) 2_665 . . . ?
 Ag2 O14 C33 C34 174.1(2) 2_665 . . . ?
 Ag3 O3 N3 C15 -98.4(2) . . . . ?
 Ag3 O3 N3 C19 80.5(3) . . . . ?
 Ag3 O4 N4 C22 151.04(18) . . . . ?
 Ag3 O4 N4 C26 -30.2(3) . . . . ?
 Ag3 O15 C31 O16 -8.7(4) . . . . ?
 Ag3 O15 C31 C32 172.45(18) . . . . ?
 Ag3 O17 C35 O18 25.0(5) . . . . ?
 Ag3 O17 C35 C36 -151.1(2) . . . . ?
 Ag4 O2 N2 C8 -163.60(18) . . . . ?
 Ag4 O2 N2 C12 16.8(3) . . . . ?
 Ag4 O4 N4 C22 -93.0(2) . . . . ?
 Ag4 O4 N4 C26 85.8(3) . . . . ?
 Ag4 O19 C29 O20 8.1(5) . . . . ?
 Ag4 O19 C29 C30 -171.1(2) . . . . ?
 Ag4 O20 C29 O19 18.1(5) 2_566 . . . ?
 Ag4 O20 C29 C30 -162.7(2) 2_566 . . . ?
 O1 N1 C1 N6 -0.5(3) . . . . ?
 O1 N1 C1 C2 179.3(2) . . . . ?
 O1 N1 C5 C4 -179.1(3) . . . . ?
 O2 N2 C8 N8 -0.4(4) . . . . ?
 O2 N2 C8 C9 -178.3(2) . . . . ?
 O2 N2 C12 C11 178.3(3) . . . . ?
 O3 N3 C15 N10 0.6(3) . . . . ?
 O3 N3 C15 C16 -179.0(2) . . . . ?
 O3 N3 C19 C18 177.8(3) . . . . ?
 O4 N4 C22 N12 1.4(3) . . . . ?
 O4 N4 C22 C23 -178.2(2) . . . . ?
 O4 N4 C26 C25 -179.7(2) . . . . ?
 O5 N5 C3 C2 7.4(4) . . . . ?
 O5 N5 C3 C4 -171.5(3) . . . . ?
 O6 N5 C3 C2 -174.8(3) . . . . ?
 O6 N5 C3 C4 6.4(4) . . . . ?
 O7 N7 C10 C9 12.9(4) . . . . ?
 O7 N7 C10 C11 -165.2(3) . . . . ?
 O8 N7 C10 C9 -166.6(3) . . . . ?
 O8 N7 C10 C11 15.3(5) . . . . ?
 O9 N9 C17 C16 38.2(4) . . . . ?
 O9 N9 C17 C18 -141.8(3) . . . . ?
 O10 N9 C17 C16 -141.6(3) . . . . ?
 O10 N9 C17 C18 38.4(4) . . . . ?
 O11 N11 C24 C23 156.6(3) . . . . ?
 O11 N11 C24 C25 -24.2(4) . . . . ?
 O12 N11 C24 C23 -21.2(4) . . . . ?
 O12 N11 C24 C25 157.9(3) . . . . ?
 O13 C33 C34 F1 136.0(3) . . . . ?
 O13 C33 C34 F2 14.1(4) . . . . ?
 O13 C33 C34 F3 -106.4(3) . . . . ?
 O14 C33 C34 F1 -44.9(4) . . . . ?
 O14 C33 C34 F2 -166.7(3) . . . . ?
 O14 C33 C34 F3 72.7(3) . . . . ?
 O15 C31 C32 F4 -162.9(3) . . . . ?
 O15 C31 C32 F5 76.6(3) . . . . ?
 O15 C31 C32 F6 -42.8(4) . . . . ?
 O16 C31 C32 F4 18.1(4) . . . . ?
 O16 C31 C32 F5 -102.4(3) . . . . ?
 O16 C31 C32 F6 138.2(3) . . . . ?
 O17 C35 C36 F7 -154.1(3) . . . . ?
 O17 C35 C36 F8 -32.2(4) . . . . ?
 O17 C35 C36 F9 86.2(4) . . . . ?
 O18 C35 C36 F7 29.3(5) . . . . ?
 O18 C35 C36 F8 151.2(3) . . . . ?
 O18 C35 C36 F9 -90.5(4) . . . . ?
 O19 C29 C30 F10 -63.3(4) . . . . ?
 O19 C29 C30 F11 53.7(4) . . . . ?
 O19 C29 C30 F12 173.3(3) . . . . ?
 O20 C29 C30 F10 117.4(4) . . . . ?
 O20 C29 C30 F11 -125.6(3) . . . . ?
 O20 C29 C30 F12 -6.0(5) . . . . ?
 N1 C1 C2 C3 0.1(4) . . . . ?
 N2 C8 C9 C10 -0.1(4) . . . . ?
 N3 C15 C16 C17 0.4(4) . . . . ?
 N4 C22 C23 C24 -2.7(4) . . . . ?
 N5 C3 C4 C5 179.4(2) . . . . ?
 N5 C3 C4 C6 -0.2(4) . . . . ?
 N6 C1 C2 C3 179.9(3) . . . . ?
 N7 C10 C11 C12 179.3(3) . . . . ?
 N7 C10 C11 C13 0.0(4) . . . . ?
 N8 C8 C9 C10 -177.6(3) . . . . ?
 N9 C17 C18 C19 -179.3(2) . . . . ?
 N9 C17 C18 C20 3.6(4) . . . . ?
 N10 C15 C16 C17 -179.1(3) . . . . ?
 N11 C24 C25 C26 -177.6(3) . . . . ?
 N11 C24 C25 C27 1.2(4) . . . . ?
 N12 C22 C23 C24 177.7(3) . . . . ?
 C1 N1 C5 C4 0.0(4) . . . . ?
 C1 C2 C3 N5 -179.3(2) . . . . ?
 C1 C2 C3 C4 -0.6(4) . . . . ?
 C2 C3 C4 C5 0.7(4) . . . . ?
 C2 C3 C4 C6 -178.9(3) . . . . ?
 C3 C4 C5 N1 -0.4(4) . . . . ?
 C5 N1 C1 N6 -179.7(2) . . . . ?
 C5 N1 C1 C2 0.1(4) . . . . ?
 C6 C4 C5 N1 179.2(3) . . . . ?
 C7 N6 C1 N1 176.3(2) . . . . ?
 C7 N6 C1 C2 -3.5(4) . . . . ?
 C8 N2 C12 C11 -1.4(4) . . . . ?
 C8 C9 C10 N7 -179.4(3) . . . . ?
 C8 C9 C10 C11 -1.3(4) . . . . ?
 C9 C10 C11 C12 1.3(4) . . . . ?
 C9 C10 C11 C13 -178.1(3) . . . . ?
 C10 C11 C12 N2 0.0(4) . . . . ?
 C12 N2 C8 N8 179.2(2) . . . . ?
 C12 N2 C8 C9 1.4(4) . . . . ?
 C13 C11 C12 N2 179.4(3) . . . . ?
 C14 N8 C8 N2 170.9(3) . . . . ?
 C14 N8 C8 C9 -11.5(4) . . . . ?
 C15 N3 C19 C18 -3.4(4) . . . . ?
 C15 C16 C17 N9 178.1(2) . . . . ?
 C15 C16 C17 C18 -1.8(4) . . . . ?
 C16 C17 C18 C19 0.7(4) . . . . ?
 C16 C17 C18 C20 -176.5(3) . . . . ?
 C17 C18 C19 N3 1.9(4) . . . . ?
 C19 N3 C15 N10 -178.3(2) . . . . ?
 C19 N3 C15 C16 2.1(4) . . . . ?
 C20 C18 C19 N3 179.2(3) . . . . ?
 C21 N10 C15 N3 -178.0(2) . . . . ?
 C21 N10 C15 C16 1.5(4) . . . . ?
 C22 N4 C26 C25 -1.0(4) . . . . ?
 C22 C23 C24 N11 179.7(3) . . . . ?
 C22 C23 C24 C25 0.5(4) . . . . ?
 C23 C24 C25 C26 1.4(4) . . . . ?
 C23 C24 C25 C27 -179.7(3) . . . . ?
 C24 C25 C26 N4 -1.2(4) . . . . ?
 C26 N4 C22 N12 -177.4(2) . . . . ?
 C26 N4 C22 C23 3.0(4) . . . . ?
 C27 C25 C26 N4 179.8(3) . . . . ?
 C28 N12 C22 N4 178.6(3) . . . . ?
 C28 N12 C22 C23 -1.8(4) . . . . ?

_smtbx_masks_special_details       ?
loop_
  _smtbx_masks_void_nr
  _smtbx_masks_void_average_x
  _smtbx_masks_void_average_y
  _smtbx_masks_void_average_z
  _smtbx_masks_void_volume
  _smtbx_masks_void_count_electrons
  _smtbx_masks_void_content
 1 0.000 0.500 0.000 159.5 47.4 ?

_smtbx_masks_void_probe_radius     1.2
_smtbx_masks_void_truncation_radius  1.2
_shelx_res_file
;
TITL ogh-4no2-5mepyno-agtfa-acetone_gau_a.res in P-1
    ogh-4no2-5mepyno-agtfa-acetone_gau.res
    created by SHELXL-2018/1 at 13:03:22 on 02-Dec-2024
REM Old TITL OGH-4NO2-5MePyNO-AgTFA-Acetone_gau in P-1
REM SHELXT solution in P-1: R1 0.139, Rweak 0.004, Alpha 0.087
REM <I/s> 0.000 for 0 systematic absences, Orientation as input
REM Formula found by SHELXT: C50 N14 O7 F12
CELL 1.54184 13.5513 14.9282 14.9494 64.104 78.015 85.513
ZERR 2 0.0003 0.0002 0.0002 0.002 0.002 0.002
LATT 1
SFAC C H Ag F N O
UNIT 72 72 8 24 24 40

L.S. 4 0 0
PLAN  5
SIZE 0.03 0.11 0.15
TEMP -153
CONF
BOND
list 4
fmap 2 53
acta
ABIN
MORE -1
BOND $H
OMIT -2 133.5
REM <olex2.extras>
REM <HklSrc "%.\\OGH-4NO2-5MePyNO-AgTFA-Acetone_gau.hkl">
REM </olex2.extras>

WGHT    0.036900    1.268100
FVAR       0.14998
AG1   3    0.436203    0.415438    0.212296    11.00000    0.02857    0.02829 =
         0.04595   -0.01909   -0.00751    0.00591
AG2   3    0.403436    0.553925   -0.003438    11.00000    0.03267    0.02887 =
         0.04716   -0.01922   -0.01322    0.00898
AG3   3    0.250945    0.518203    0.234230    11.00000    0.03201    0.03041 =
         0.05670   -0.02405   -0.01309    0.00877
AG4   3    0.094504    0.457350    0.470713    11.00000    0.03616    0.02742 =
         0.05475   -0.02014   -0.00565    0.00583
F1    4    0.425114    0.248099   -0.100311    11.00000    0.04837    0.05403 =
         0.08235   -0.04731   -0.00799    0.00423
F2    4    0.275401    0.300528   -0.072636    11.00000    0.04223    0.05986 =
         0.09897   -0.04800   -0.03549    0.01244
F3    4    0.340881    0.195017    0.051245    11.00000    0.06835    0.04177 =
         0.07135   -0.01714   -0.01359   -0.01003
F4    4    0.213755    0.150017    0.258714    11.00000    0.04295    0.03677 =
         0.07779   -0.03087   -0.01976    0.00584
F5    4    0.148607    0.260091    0.136912    11.00000    0.07159    0.06246 =
         0.05987   -0.03249   -0.03405    0.00182
F6    4    0.078787    0.223948    0.291167    11.00000    0.03011    0.05246 =
         0.07364   -0.02958   -0.00995   -0.00196
F7    4    0.576827    0.639976    0.316918    11.00000    0.05075    0.09506 =
         0.15180   -0.08138   -0.05167    0.01628
F8    4    0.446741    0.729454    0.304676    11.00000    0.06706    0.06649 =
         0.14905   -0.07728   -0.04750    0.01856
F9    4    0.441516    0.585067    0.428697    11.00000    0.13130    0.12088 =
         0.07012   -0.05303   -0.03101   -0.00919
F10   4    0.193702    0.667798    0.624975    11.00000    0.17375    0.12614 =
         0.09998   -0.06414   -0.08292    0.00550
F11   4    0.251039    0.738414    0.469210    11.00000    0.05152    0.07829 =
         0.12627   -0.06345   -0.01828   -0.00556
F12   4    0.114290    0.788179    0.531515    11.00000    0.05645    0.08582 =
         0.21804   -0.11702   -0.04870    0.02495
O1    6    0.587608    0.328231    0.185312    11.00000    0.02893    0.02503 =
         0.04769   -0.01871   -0.01006    0.01091
O2    6    0.250326    0.377927    0.434214    11.00000    0.03512    0.02534 =
         0.05609   -0.02207   -0.00744    0.00823
O3    6    0.251072    0.628893    0.051727    11.00000    0.03764    0.03030 =
         0.04877   -0.02239   -0.01306    0.01240
O4    6    0.097096    0.585662    0.295691    11.00000    0.03793    0.02443 =
         0.04806   -0.02084   -0.01283    0.01169
O5    6    0.729631   -0.101606    0.303104    11.00000    0.03867    0.03510 =
         0.07154   -0.02245   -0.01379    0.01216
O6    6    0.581722   -0.123907    0.289525    11.00000    0.04857    0.03729 =
         0.16463   -0.04545   -0.03298    0.00154
O7    6    0.398935   -0.044428    0.519952    11.00000    0.05055    0.03832 =
         0.10082   -0.03250   -0.02713    0.01837
O8    6    0.252978   -0.063710    0.502862    11.00000    0.04848    0.05319 =
         0.21031   -0.07870   -0.02066    0.00219
O9    6    0.103874    1.039431    0.017385    11.00000    0.04377    0.04664 =
         0.09389   -0.03671   -0.00506    0.01653
O10   6    0.246268    1.084151   -0.086113    11.00000    0.05920    0.03946 =
         0.08451   -0.01432    0.00114    0.00184
O11   6    0.062931    1.018977    0.256467    11.00000    0.05778    0.04225 =
         0.10804   -0.04556   -0.02135    0.00662
O12   6   -0.066696    1.004360    0.201235    11.00000    0.03986    0.03402 =
         0.08169   -0.02166   -0.01272    0.01482
O13   6    0.348163    0.429635   -0.024612    11.00000    0.03178    0.03319 =
         0.06079   -0.02490   -0.01631    0.01117
O14   6    0.492592    0.344741   -0.008478    11.00000    0.03146    0.04133 =
         0.07161   -0.03328   -0.02053    0.01059
O15   6    0.180078    0.395395    0.220836    11.00000    0.03279    0.03852 =
         0.08550   -0.03482   -0.02076    0.01115
O16   6    0.321382    0.306565    0.223168    11.00000    0.02732    0.03709 =
         0.05495   -0.02721   -0.01281    0.00731
O17   6    0.355419    0.616339    0.250230    11.00000    0.03347    0.04135 =
         0.07027   -0.03323   -0.01684    0.00813
O18   6    0.494453    0.523115    0.257161    11.00000    0.03684    0.03254 =
         0.07161   -0.02667   -0.01697    0.00740
O19   6    0.156559    0.562325    0.517414    11.00000    0.04762    0.04102 =
         0.08241   -0.03483   -0.02765    0.01590
O20   6    0.018412    0.655646    0.512041    11.00000    0.03855    0.03679 =
         0.06659   -0.02991   -0.00581    0.00388
N1    5    0.598676    0.232176    0.208006    11.00000    0.02811    0.02800 =
         0.03475   -0.01612   -0.00794    0.00708
N2    5    0.262730    0.282915    0.453252    11.00000    0.02852    0.02781 =
         0.03649   -0.01615   -0.00609    0.00681
N3    5    0.237528    0.723930    0.034908    11.00000    0.02859    0.03142 =
         0.03647   -0.01924   -0.01115    0.01061
N4    5    0.079058    0.679234    0.282050    11.00000    0.02772    0.02583 =
         0.03398   -0.01517   -0.00885    0.00900
N5    5    0.646679   -0.070692    0.283935    11.00000    0.03253    0.02945 =
         0.05077   -0.01884   -0.00411    0.00261
N6    5    0.765562    0.258280    0.203712    11.00000    0.02674    0.02689 =
         0.04781   -0.01772   -0.01438    0.00756
AFIX  43
H6    2    0.750454    0.321566    0.184627    11.00000   -1.20000
AFIX   0
N7    5    0.316393   -0.013370    0.504531    11.00000    0.03697    0.03047 =
         0.05240   -0.02080   -0.00189    0.00181
N8    5    0.431571    0.316404    0.428472    11.00000    0.02709    0.02964 =
         0.05087   -0.01787   -0.00986    0.00316
AFIX  43
H8    2    0.414966    0.379482    0.407817    11.00000   -1.20000
AFIX   0
N9    5    0.184008    1.021544   -0.025705    11.00000    0.03468    0.03446 =
         0.04830   -0.01964   -0.00973    0.00783
N10   5    0.070300    0.694916    0.041695    11.00000    0.03300    0.03536 =
         0.04770   -0.01980   -0.01665    0.00713
AFIX  43
H10   2    0.087122    0.632860    0.055033    11.00000   -1.20000
AFIX   0
N11   5    0.010353    0.971698    0.234890    11.00000    0.03539    0.02975 =
         0.05251   -0.01884   -0.00331    0.00416
N12   5   -0.086698    0.641291    0.296602    11.00000    0.02948    0.03002 =
         0.05239   -0.01869   -0.01125    0.00393
AFIX  43
H12   2   -0.065358    0.581463    0.304902    11.00000   -1.20000
AFIX   0
C1    1    0.693971    0.194702    0.218287    11.00000    0.02486    0.03042 =
         0.03143   -0.01658   -0.00720    0.00623
C2    1    0.706364    0.093373    0.243345    11.00000    0.02380    0.02905 =
         0.03500   -0.01657   -0.00653    0.00695
AFIX  43
H2    2    0.770791    0.064412    0.251311    11.00000   -1.20000
AFIX   0
C3    1    0.625876    0.035189    0.256575    11.00000    0.03034    0.02722 =
         0.03343   -0.01491   -0.00647    0.00599
C4    1    0.528330    0.073157    0.246760    11.00000    0.02653    0.03419 =
         0.03796   -0.01695   -0.00492    0.00210
C5    1    0.520615    0.173577    0.221738    11.00000    0.02360    0.03236 =
         0.03767   -0.01634   -0.00587    0.00554
AFIX  43
H5    2    0.456536    0.203359    0.213666    11.00000   -1.20000
AFIX   0
C6    1    0.435458    0.016450    0.261146    11.00000    0.02805    0.04157 =
         0.06183   -0.02388   -0.00728   -0.00009
AFIX 137
H6A   2    0.443928   -0.008101    0.209022    11.00000   -1.50000
H6B   2    0.377120    0.060381    0.255470    11.00000   -1.50000
H6C   2    0.424542   -0.040046    0.328361    11.00000   -1.50000
AFIX   0
C7    1    0.867969    0.227596    0.218005    11.00000    0.02810    0.03600 =
         0.04932   -0.01852   -0.01441    0.00288
AFIX 137
H7A   2    0.895807    0.192208    0.176670    11.00000   -1.50000
H7B   2    0.867099    0.183415    0.289615    11.00000   -1.50000
H7C   2    0.909935    0.286511    0.197352    11.00000   -1.50000
AFIX   0
C8    1    0.359895    0.248708    0.450786    11.00000    0.03011    0.02842 =
         0.03433   -0.01511   -0.00598    0.00435
C9    1    0.374706    0.150194    0.467769    11.00000    0.02613    0.03100 =
         0.03547   -0.01551   -0.00530    0.00656
AFIX  43
H9    2    0.440880    0.123944    0.466562    11.00000   -1.20000
AFIX   0
C10   1    0.293597    0.090218    0.486411    11.00000    0.03320    0.02792 =
         0.03392   -0.01456   -0.00605    0.00350
C11   1    0.194178    0.124006    0.491127    11.00000    0.03177    0.03253 =
         0.03747   -0.01543   -0.00660    0.00218
C12   1    0.183286    0.222353    0.473664    11.00000    0.02693    0.03546 =
         0.03927   -0.01846   -0.00635    0.00544
AFIX  43
H12A  2    0.117329    0.249060    0.475984    11.00000   -1.20000
AFIX   0
C13   1    0.100320    0.063559    0.514073    11.00000    0.03302    0.03605 =
         0.06206   -0.01827   -0.00681   -0.00301
AFIX 137
H13A  2    0.101544    0.043271    0.459735    11.00000   -1.50000
H13B  2    0.040597    0.103926    0.518828    11.00000   -1.50000
H13C  2    0.097872    0.004228    0.578558    11.00000   -1.50000
AFIX   0
C14   1    0.536151    0.289086    0.437257    11.00000    0.03230    0.04200 =
         0.04931   -0.02106   -0.01212    0.00177
AFIX 137
H14A  2    0.563213    0.255644    0.393846    11.00000   -1.50000
H14B  2    0.539008    0.244042    0.507849    11.00000   -1.50000
H14C  2    0.576422    0.349239    0.415972    11.00000   -1.50000
AFIX   0
C15   1    0.140945    0.758953    0.029138    11.00000    0.02749    0.03521 =
         0.03007   -0.01633   -0.00860    0.00711
C16   1    0.126291    0.858608    0.010022    11.00000    0.02648    0.03686 =
         0.03279   -0.01677   -0.00883    0.01102
AFIX  43
H16   2    0.060921    0.886276    0.005805    11.00000   -1.20000
AFIX   0
C17   1    0.206071    0.916684   -0.002690    11.00000    0.03283    0.03250 =
         0.03303   -0.01626   -0.00773    0.00974
C18   1    0.304145    0.880653    0.005217    11.00000    0.02758    0.03466 =
         0.03615   -0.01732   -0.00731    0.00585
C19   1    0.314323    0.781160    0.025987    11.00000    0.02588    0.04122 =
         0.03675   -0.01927   -0.00832    0.01019
AFIX  43
H19   2    0.378483    0.751687    0.034378    11.00000   -1.20000
AFIX   0
C20   1    0.392881    0.939248   -0.002304    11.00000    0.03161    0.04736 =
         0.05932   -0.02545   -0.00868    0.00090
AFIX 137
H20A  2    0.448460    0.894033    0.019686    11.00000   -1.50000
H20B  2    0.373729    0.973900    0.041189    11.00000   -1.50000
H20C  2    0.414476    0.988123   -0.072705    11.00000   -1.50000
AFIX   0
C21   1   -0.033495    0.724177    0.034092    11.00000    0.02982    0.04842 =
         0.05330   -0.02171   -0.01782    0.00293
AFIX 137
H21A  2   -0.035248    0.778900   -0.032760    11.00000   -1.50000
H21B  2   -0.062735    0.746094    0.086809    11.00000   -1.50000
H21C  2   -0.072544    0.667282    0.043095    11.00000   -1.50000
AFIX   0
C22   1   -0.019377    0.709907    0.281266    11.00000    0.02848    0.02866 =
         0.03136   -0.01386   -0.00804    0.00540
C23   1   -0.038719    0.808125    0.264216    11.00000    0.02549    0.02990 =
         0.03762   -0.01596   -0.00655    0.00853
AFIX  43
H23   2   -0.105061    0.833228    0.260133    11.00000   -1.20000
AFIX   0
C24   1    0.037996    0.868863    0.253275    11.00000    0.03212    0.02487 =
         0.03681   -0.01503   -0.00484    0.00518
C25   1    0.138318    0.837224    0.257567    11.00000    0.02919    0.03153 =
         0.03591   -0.01456   -0.00628    0.00398
C26   1    0.153323    0.740256    0.271420    11.00000    0.02572    0.03096 =
         0.03535   -0.01494   -0.00759    0.00637
AFIX  43
H26   2    0.219705    0.714809    0.273629    11.00000   -1.20000
AFIX   0
C27   1    0.225972    0.898990    0.246769    11.00000    0.03383    0.04096 =
         0.06013   -0.02500   -0.00908   -0.00020
AFIX 137
H27A  2    0.227934    0.962591    0.186523    11.00000   -1.50000
H27B  2    0.288801    0.863313    0.239736    11.00000   -1.50000
H27C  2    0.218463    0.911430    0.306992    11.00000   -1.50000
AFIX   0
C28   1   -0.193824    0.661681    0.300101    11.00000    0.02748    0.04473 =
         0.05638   -0.02128   -0.01366    0.00040
AFIX 137
H28A  2   -0.203645    0.716518    0.235811    11.00000   -1.50000
H28B  2   -0.220518    0.680256    0.355740    11.00000   -1.50000
H28C  2   -0.229478    0.602006    0.311109    11.00000   -1.50000
AFIX   0
C29   1    0.107335    0.634394    0.521208    11.00000    0.03764    0.03487 =
         0.03996   -0.01707   -0.01019    0.00576
C30   1    0.165194    0.707700    0.538364    11.00000    0.05456    0.05348 =
         0.07229   -0.04119   -0.02775    0.01436
C31   1    0.229803    0.321554    0.224055    11.00000    0.02876    0.03595 =
         0.03712   -0.01793   -0.01043    0.00438
C32   1    0.167449    0.237910    0.227877    11.00000    0.03082    0.03868 =
         0.04931   -0.02227   -0.01579    0.00646
C33   1    0.404083    0.359430   -0.022427    11.00000    0.02846    0.03526 =
         0.04371   -0.01779   -0.01140    0.00555
C34   1    0.360064    0.275930   -0.037283    11.00000    0.03423    0.03422 =
         0.05830   -0.02205   -0.01276    0.00592
C35   1    0.439618    0.588126    0.271512    11.00000    0.02835    0.03047 =
         0.04960   -0.01625   -0.00938    0.00061
C36   1    0.477863    0.637167    0.329541    11.00000    0.04872    0.05792 =
         0.07788   -0.03963   -0.02542    0.00852
HKLF 4


REM  ogh-4no2-5mepyno-agtfa-acetone_gau_a.res in P-1
REM R1 =  0.0277 for    8381 Fo > 4sig(Fo)  and  0.0320 for all    9419 data
REM    765 parameters refined using      0 restraints

END

WGHT      0.0369      1.2676

REM Highest difference peak  0.613,  deepest hole -0.742,  1-sigma level  0.076
Q1    1   0.2420  0.6979  0.5387  11.00000  0.05    0.61
Q2    1   0.2813  0.5420  0.1627  11.00000  0.05    0.53
Q3    1   0.2213  0.5002  0.1666  11.00000  0.05    0.52
Q4    1   0.1029  1.0600 -0.0622  11.00000  0.05    0.52
Q5    1   0.3744  0.5363  0.0610  11.00000  0.05    0.50
;
_shelx_res_checksum                42342
_shelx_hkl_file
;
   0   1   0 1889.58   77.50
   0  -1   0 1970.88   77.39
   0  -2   0  415.34   16.89
   0   2   0  441.83   17.22
   0  -2   0  425.52   17.04
   0   3   0    7.96    0.91
   0  -3   0    8.80    0.67
   0   4   0  330.67   15.05
   0   4   0  332.53   14.42
   0  -4   0  362.84   14.31
   0   5   0   31.31    2.06
   0  -5   0   35.34    1.98
   0   5   0   35.64    2.82
   0   6   0  120.66    5.92
   0   6   0  118.52    6.24
   0   6   0  127.58    7.06
   0  -6   0  135.06    5.91
   0   7   0   72.63    4.17
   0   7   0   69.37    5.09
   0  -7   0   71.63    3.82
   0   8   0   32.45    1.80
   0   8   0   34.10    3.59
   0   8   0   29.54    2.44
   0   9   0   70.11    3.50
   0   9   0   73.41    5.69
   0   9   0   79.40    6.23
   0  -9   0   73.67    3.45
   0  10   0   39.22    2.26
   0  10   0   38.31    4.34
   0  10   0   41.09    4.67
   0 -10   0   38.89    2.20
   0  11   0   15.14    1.29
   0 -11   0   15.15    1.29
   0  11   0   13.26    2.92
   0 -11   0   13.35    1.19
   0  12   0    1.63    2.05
   0 -12   0    3.07    0.69
   0  13   0    2.36    1.90
   0  13   0    3.51    2.02
   0  13   0    3.68    0.81
   0  14   0    1.47    0.66
   0  14   0    1.24    0.91
   0 -14   0    0.32    0.60
   0  15   0    1.67    0.68
   0  15   0    2.34    0.81
   0 -15   0    1.75    0.59
   0  16   0    3.87    0.72
   0  16   0    3.45    0.63
   0  16  -1   14.79    1.06
   0  16  -1   15.07    0.98
   0  15  -1   14.99    1.22
   0  15  -1   15.94    1.36
   0  14  -1   31.63    1.98
   0  14  -1   32.51    2.24
   0 -14   1   27.84    1.85
   0  14  -1   25.89    1.81
   0 -13   1   23.87    1.69
   0  13  -1   19.40    3.69
   0  13  -1   22.89    3.51
   0  12  -1   27.62    1.91
   0 -12   1   28.28    1.84
   0  12  -1   21.40    3.67
   0  12  -1   32.46    4.44
   0  11  -1   75.73    3.92
   0 -11   1   79.54    3.85
   0  11  -1   73.76    6.69
   0  10  -1  189.78    8.30
   0  10  -1  180.46   11.44
   0   9  -1   96.33    6.93
   0   9  -1   96.81    4.52
   0   9  -1   97.07    4.39
   0   9  -1   94.17    4.31
   0   9  -1   94.78    7.44
   0  -9   1   97.22    4.42
   0   8  -1   44.06    4.12
   0   8  -1   52.29    2.52
   0   8  -1   52.39    4.75
   0   8  -1   48.35    2.54
   0   8  -1   50.47    2.42
   0   8  -1   50.95    3.59
   0   7  -1    2.74    0.46
   0   7  -1    2.71    0.45
   0   7  -1    2.41    0.99
   0  -6   1   23.62    1.50
   0   6  -1   22.87    2.76
   0   6  -1   21.69    2.05
   0  -5   1   75.72    3.37
   0   5  -1   71.25    4.67
   0   4  -1   20.55    2.08
   0  -4   1   23.79    1.24
   0  -4   1   20.20    1.07
   0  -3   1   76.71    3.39
   0  -3   1   81.13    3.42
   0  -2   1    6.10    0.58
   0  -2   1    5.36    0.38
   0   1  -1    7.62    0.51
   0   1  -1    8.90    0.86
   0   0  -1   26.31    0.92
   0   0  -1   28.57    0.92
   0  -1  -1   96.48    3.77
   0  -1  -1   85.25    3.70
   0  -2  -1   18.01    0.93
   0   2   1   18.33    1.14
   0  -2  -1   19.69    1.09
   0   3   1    1.53    0.97
   0  -3  -1    1.13    0.41
   0   4   1  257.11   11.54
   0  -4  -1  266.40   11.11
   0  -5  -1   32.84    1.99
   0   5   1   29.81    2.40
   0   6   1  185.06    8.88
   0   6   1  187.45    9.41
   0  -6  -1  196.92    8.63
   0   7   1   46.62    3.23
   0   7   1   57.39    3.11
   0   7   1   48.65    4.00
   0  -7  -1   54.74    3.19
   0  -8  -1  161.51    8.15
   0   8   1  176.53    7.95
   0   8   1  170.69    7.29
   0   9   1  171.19    7.47
   0   9   1  171.44   10.09
   0  -9  -1  169.72    7.43
   0  -9  -1  176.01    7.52
   0 -10  -1  166.40    7.17
   0  10   1  152.80    7.15
   0  10   1  162.05    9.97
   0  10   1  174.19   10.37
   0 -10  -1  166.31    7.17
   0 -11  -1   44.73    2.46
   0 -11  -1   42.30    2.46
   0  11   1   40.83    4.88
   0  11   1   37.66    4.62
   0 -12  -1    7.47    0.95
   0 -12  -1    6.54    0.98
   0  13   1   12.98    3.13
   0  13   1    8.72    2.82
   0  13   1   14.07    1.36
   0 -13  -1   15.20    1.33
   0  14   1    1.12    1.76
   0  14   1    0.40    1.55
   0 -14  -1    0.14    0.58
   0  15   1    8.31    1.00
   0 -15  -1    6.22    0.93
   0  15   1    6.68    1.10
   0  16   1    0.59    0.53
   0  16   1    1.03    0.63
   0  17   1    0.02    0.29
   0 -17  -1    0.66    0.39
   0  17   1    0.22    0.41
   0  15  -2   -0.14    0.57
   0  15  -2    0.58    0.43
   0  15  -2    0.32    0.43
   0  14  -2   13.86    1.19
   0  14  -2   16.76    1.30
   0  14  -2   15.80    1.49
   0  13  -2   74.35    3.72
   0  13  -2   63.35    3.89
   0 -13   2   73.75    3.59
   0  12  -2  164.07    7.93
   0  12  -2  169.05    7.51
   0  12  -2  158.89   11.34
   0  12  -2  156.78   10.60
   0 -11   2  165.18    7.32
   0  11  -2  163.95    7.91
   0  11  -2  166.67   10.94
   0  11  -2  165.49   11.55
   0  10  -2  175.16    7.76
   0  10  -2  168.01    7.50
   0  10  -2  173.17   11.14
   0  10  -2  179.00    7.59
   0   9  -2   56.38    3.96
   0   9  -2   47.27    2.64
   0   9  -2   50.58    2.51
   0   9  -2   44.76    4.83
   0   9  -2   48.71    2.58
   0   8  -2   78.19    6.28
   0   8  -2   68.44    4.56
   0   8  -2   65.87    3.11
   0   8  -2   66.27    3.25
   0   8  -2   67.22    5.48
   0   8  -2   64.28    3.21
   0   7  -2    0.36    0.37
   0   7  -2    0.66    0.34
   0   7  -2    0.50    0.37
   0   7  -2    0.27    0.44
   0   7  -2    0.46    0.88
   0   7  -2    1.15    1.56
   0   7  -2    0.31    0.33
   0   6  -2    9.83    2.15
   0   6  -2    9.45    1.83
   0   6  -2   12.75    1.70
   0   5  -2   41.60    2.90
   0  -5   2   34.64    1.69
   0   5  -2   42.96    3.59
   0   4  -2    0.16    1.12
   0   4  -2    0.20    0.82
   0  -4   2    0.68    0.37
   0   3  -2   72.15    3.79
   0  -3   2   71.83    3.25
   0  -3   2   65.50    2.80
   0   3  -2   74.41    4.34
   0   2  -2    4.64    0.62
   0   2  -2    5.72    1.04
   0   2  -2    6.79    1.34
   0   1  -2    1.45    0.47
   0   1  -2    1.24    0.42
   0   1  -2    2.09    0.70
   0   1  -2    2.99    1.09
   0   0  -2    2.96    0.44
   0   0  -2    3.50    0.30
   0   0  -2    3.17    0.49
   0  -1  -2   11.45    0.85
   0  -1  -2   10.69    0.81
   0  -1  -2   11.26    0.79
   0  -2  -2   10.64    0.83
   0  -3  -2   23.55    1.35
   0   3   2   23.38    1.59
   0  -3  -2   24.83    1.52
   0   4   2  189.26    8.89
   0  -4  -2  212.80    8.82
   0   5   2   13.39    1.69
   0  -5  -2   14.28    1.26
   0   6   2  251.26   11.24
   0  -6  -2  234.08   10.68
   0   7   2  160.10    7.36
   0  -7  -2  175.36    7.99
   0   7   2  164.08    8.68
   0   7   2  174.68    8.41
   0   8   2  556.01   22.31
   0  -8  -2  581.15   23.54
   0   8   2  525.66   22.61
   0   8   2  538.39   23.61
   0   8   2  554.53   24.57
   0  -9  -2  505.50   21.20
   0   9   2  536.14   23.98
   0  -9  -2  503.59   22.53
   0  -9  -2  535.20   21.28
   0   9   2  516.66   21.21
   0  10   2  817.30   35.16
   0  10   2  770.92   34.78
   0  10   2  769.01   31.70
   0 -10  -2  775.79   31.71
   0 -10  -2  787.05   31.69
   0 -11  -2  606.88   25.14
   0 -11  -2  609.43   25.10
   0  11   2  616.03   28.91
   0  11   2  636.49   28.94
   0  12   2  437.98   22.33
   0  12   2  444.84   18.35
   0 -12  -2  436.47   18.45
   0 -12  -2  433.59   18.34
   0  13   2   19.84    3.75
   0  13   2   24.87    1.81
   0 -13  -2   22.53    1.88
   0 -13  -2   25.82    1.84
   0  14   2   20.46    3.33
   0  14   2   11.80    2.93
   0  15   2    5.54    0.90
   0 -15  -2    6.83    0.99
   0  16   2   36.63    2.27
   0  16   2   37.08    2.17
   0  17   2   46.28    2.32
   0 -17  -2   42.48    2.28
   0  17   2   49.29    2.40
   0  15  -3   14.92    0.96
   0  14  -3    1.52    0.72
   0  14  -3    1.63    0.55
   0  14  -3    1.82    0.55
   0  14  -3    1.33    0.53
   0  13  -3    3.11    0.72
   0  13  -3    2.73    0.94
   0  13  -3    2.12    0.71
   0  12  -3   23.59    1.68
   0  12  -3   24.11    3.83
   0  12  -3   19.03    1.89
   0  11  -3  111.86    9.05
   0  11  -3  104.31    5.49
   0  11  -3  104.99    4.88
   0  10  -3  161.95    7.86
   0  10  -3  166.77    7.50
   0  10  -3  163.14    7.27
   0  10  -3  167.10   11.68
   0  10  -3  171.77    7.38
   0   9  -3  182.55    7.96
   0   9  -3  177.19    8.32
   0   9  -3  183.47    9.72
   0   9  -3  179.05    7.89
   0   9  -3  180.32    7.79
   0   9  -3  174.30   11.28
   0   8  -3  204.70    8.70
   0   8  -3  202.23   10.51
   0   8  -3  207.01    8.82
   0   8  -3  210.29   12.09
   0   8  -3  200.03    8.81
   0   7  -3  148.44    6.51
   0   7  -3  146.78    9.11
   0   7  -3  146.78    6.43
   0   7  -3  152.54    6.45
   0   7  -3  147.11    6.51
   0   7  -3  150.74    8.09
   0   7  -3  147.36    6.54
   0   6  -3  122.73    5.39
   0   6  -3  121.73    7.54
   0   6  -3  120.24    5.38
   0   6  -3  125.06    5.33
   0   5  -3    1.38    0.62
   0  -5   3    1.83    0.45
   0   5  -3    1.52    1.64
   0   5  -3    1.41    0.96
   0   5  -3    2.00    1.49
   0  -4   3  180.93    7.98
   0   4  -3  186.59    8.34
   0   4  -3  195.15   10.15
   0   4  -3  189.30    8.97
   0   4  -3  178.12    9.15
   0   3  -3  117.67    5.49
   0  -3   3  123.67    5.77
   0   3  -3  126.89    6.99
   0   3  -3  101.21    5.84
   0   3  -3  118.46    6.13
   0   2  -3   50.80    2.72
   0   2  -3   49.22    3.83
   0   2  -3   50.41    3.22
   0   2  -3   50.64    3.18
   0   1  -3   12.26    1.06
   0   1  -3   14.55    1.10
   0   1  -3   13.98    1.40
   0   0  -3   28.73    1.74
   0   0  -3   28.98    1.72
   0   0  -3   32.98    2.45
   0  -1  -3   29.09    1.71
   0  -1  -3   28.45    1.71
   0  -1  -3   31.02    1.82
   0  -1  -3   28.32    1.83
   0  -2  -3   20.42    1.41
   0  -2  -3   21.20    1.40
   0  -2  -3   21.77    1.41
   0  -3  -3    0.69    0.57
   0  -4  -3   99.17    4.69
   0   4   3  101.49    4.78
   0  -4  -3   90.28    4.38
   0  -5  -3    5.95    0.95
   0   5   3    9.06    1.31
   0   6   3  332.44   14.80
   0  -6  -3  332.31   14.49
   0   7   3  286.36   14.10
   0  -7  -3  326.00   13.78
   0   8   3  287.82   13.24
   0  -8  -3  272.82   11.57
   0   8   3  282.96   13.54
   0  -8  -3  291.06   12.86
   0  -9  -3  146.90    6.56
   0   9   3  150.10    6.52
   0  -9  -3  152.51    6.54
   0  -9  -3  141.82    7.82
   0  -9  -3  152.71    6.60
   0   9   3  142.22    7.91
   0 -10  -3  120.82    5.73
   0  10   3  128.80    8.10
   0 -10  -3  125.23    5.64
   0 -10  -3  126.23    5.68
   0 -11  -3   37.94    2.26
   0 -11  -3   37.53    2.29
   0  11   3   47.24    4.62
   0  11   3   37.57    4.22
   0  12   3    2.27    1.87
   0 -12  -3    2.19    0.69
   0 -12  -3    1.34    0.66
   0  12   3    3.26    1.86
   0  12   3    1.04    0.63
   0 -13  -3    7.30    1.21
   0 -13  -3    9.97    1.14
   0  13   3   10.43    2.96
   0  13   3   10.58    1.17
   0 -14  -3   52.82    3.11
   0  14   3   49.91    5.59
   0  14   3   47.25    5.26
   0  14   3   56.06    3.09
   0  15   3   11.55    1.19
   0 -15  -3   10.47    1.24
   0  16   3   15.00    1.28
   0  17   3   24.71    1.51
   0  17   3   24.95    1.58
   0 -17  -3   23.07    1.49
   0  18   3   21.60    1.19
   0  14  -4    0.49    0.38
   0  14  -4    0.50    0.39
   0  14  -4    0.35    0.38
   0  13  -4    1.55    0.58
   0  13  -4    1.52    0.63
   0  13  -4    1.89    0.79
   0  13  -4    1.16    0.56
   0  12  -4    8.09    1.26
   0  12  -4    7.80    0.95
   0  12  -4    9.52    1.08
   0  11  -4   20.60    3.84
   0  10  -4   45.49    2.52
   0  10  -4   42.55    5.67
   0  10  -4   47.00    3.03
   0  10  -4   50.02    2.66
   0   9  -4   79.22    4.32
   0   9  -4   78.54    4.00
   0   9  -4   81.42    3.88
   0   9  -4   90.66    8.05
   0   9  -4   86.91    5.83
   0   9  -4   79.89    3.99
   0   8  -4   71.14    6.94
   0   8  -4   70.47    3.49
   0   8  -4   69.12    3.46
   0   8  -4   70.18    3.50
   0   8  -4   67.35    3.76
   0   8  -4   70.19    5.10
   0   8  -4   67.81    3.36
   0   7  -4   83.16    3.91
   0   7  -4   83.37    3.84
   0   7  -4   82.74    3.90
   0   7  -4   77.04    4.11
   0   7  -4   80.92    5.46
   0   7  -4   79.93    3.79
   0   7  -4   82.41    3.96
   0   6  -4    4.37    0.59
   0   6  -4    3.95    0.54
   0   6  -4    4.50    0.62
   0   6  -4    3.99    0.83
   0   6  -4    4.12    1.30
   0   6  -4    4.13    0.66
   0   6  -4    4.40    0.66
   0   5  -4   37.70    1.95
   0   5  -4   39.22    2.01
   0   5  -4   39.78    2.05
   0   5  -4   36.27    1.94
   0   5  -4   37.06    1.95
   0   5  -4   35.98    2.11
   0   4  -4   38.55    3.56
   0   4  -4   36.11    3.07
   0  -4   4   40.61    2.42
   0   4  -4   36.95    2.48
   0   3  -4  476.86   20.50
   0   3  -4  496.34   19.81
   0   2  -4 2199.32   95.91
   0   2  -4 2416.51   96.25
   0   2  -4 2496.92   95.60
   0   1  -4 3460.94  141.81
   0   1  -4 3592.28  140.96
   0   1  -4 3341.02  142.71
   0   1  -4 3396.41  141.20
   0   1  -4 3696.72  141.32
   0   0  -4 9756.23  390.14
   0   0  -4 9809.49  389.71
   0   0  -4 9329.34  390.48
   0   0  -4 9999.00  389.73
   0  -1  -4 1162.57   46.06
   0  -1  -4 1099.60   45.98
   0  -1  -4 1140.73   46.29
   0  -1  -4 1147.71   46.11
   0  -2  -4   21.86    1.63
   0  -2  -4   21.00    1.66
   0  -3  -4   63.32    3.34
   0  -3  -4   64.35    3.45
   0  -3  -4   65.28    3.36
   0  -4  -4  275.85   11.74
   0  -4  -4  261.53   11.45
   0  -5  -4   45.31    2.87
   0   5   4   47.98    3.03
   0  -6  -4  173.02    8.27
   0   6   4  176.52    8.52
   0  -7  -4    2.26    0.88
   0   7   4    2.64    1.55
   0  -8  -4   21.37    1.29
   0   8   4   16.13    2.40
   0  -8  -4   18.81    1.25
   0  -8  -4   19.90    1.25
   0   8   4   18.69    2.20
   0  -8  -4   17.25    1.95
   0   9   4   13.05    2.13
   0  -9  -4   13.71    1.04
   0  -9  -4   12.32    1.02
   0  -9  -4   10.89    1.00
   0  10   4   11.28    2.22
   0 -10  -4   11.02    1.09
   0  10   4   12.83    1.06
   0 -10  -4   12.23    1.08
   0 -10  -4   13.24    1.12
   0 -10  -4    9.25    1.78
   0 -11  -4   -0.19    0.56
   0  11   4    0.29    1.33
   0 -11  -4    0.27    0.58
   0  11   4   -0.31    1.45
   0  11   4    0.11    0.52
   0 -12  -4    5.04    0.91
   0  12   4    4.98    1.85
   0 -12  -4    5.98    1.01
   0  12   4    4.71    2.05
   0  12   4    7.13    0.93
   0 -13  -4    0.87    0.70
   0  13   4    2.43    1.96
   0  13   4    1.49    0.70
   0 -13  -4    0.47    0.68
   0 -14  -4    1.46    0.76
   0  14   4    1.39    0.75
   0  14   4    1.10    1.60
   0  14   4    1.68    2.02
   0 -14  -4    1.32    0.77
   0  15   4    1.18    0.70
   0 -15  -4    1.36    0.73
   0  15   4    1.94    1.79
   0 -16  -4    3.23    0.78
   0  16   4    3.39    0.74
   0 -17  -4    1.23    0.56
   0 -17  -4   -0.13    0.36
   0  17   4    1.44    0.52
   0  18   4    6.45    0.65
   0  13  -5   18.53    1.24
   0  13  -5   21.20    1.29
   0  13  -5   20.25    1.35
   0  12  -5   26.05    1.65
   0  12  -5   21.99    1.43
   0  12  -5   24.55    1.61
   0  12  -5   26.17    1.79
   0  11  -5   34.74    2.11
   0  11  -5   34.63    2.41
   0  11  -5   35.04    2.03
   0  11  -5   32.20    2.13
   0  10  -5   22.08    1.92
   0  10  -5   20.11    4.02
   0   9  -5    0.74    1.10
   0   9  -5    0.98    0.56
   0   9  -5   -1.09    1.95
   0   9  -5    1.13    0.52
   0   9  -5    0.95    0.86
   0   9  -5    1.18    0.65
   0   8  -5   11.86    1.12
   0   8  -5   12.01    1.17
   0   8  -5   11.61    2.10
   0   8  -5   13.07    1.08
   0   8  -5   10.24    3.22
   0   8  -5   13.74    1.44
   0   8  -5    9.92    1.03
   0   7  -5   79.44    3.90
   0   7  -5   81.92    3.84
   0   7  -5   85.84    5.70
   0   7  -5   75.76    3.76
   0   7  -5   71.61    7.31
   0   7  -5   74.94    3.65
   0   7  -5   80.47    3.76
   0   7  -5   71.94    4.00
   0   6  -5    5.27    0.74
   0   6  -5    4.88    0.81
   0   6  -5    4.82    0.66
   0   6  -5    4.86    0.60
   0   6  -5    4.36    1.34
   0   6  -5    7.40    2.48
   0   6  -5    6.28    0.71
   0   6  -5    5.08    0.92
   0   5  -5  113.35    5.22
   0   5  -5  119.51    5.23
   0   5  -5  116.43    5.20
   0   5  -5  120.87    6.99
   0   5  -5  120.35    5.31
   0   5  -5  109.30    5.23
   0   5  -5  116.23    5.40
   0   5  -5  121.34    5.77
   0   5  -5  113.70    5.11
   0   5  -5  133.67    9.24
   0   5  -5  116.59    5.17
   0   5  -5  120.68    5.23
   0   4  -5   27.51    2.20
   0  -4   5   29.24    2.22
   0   4  -5   29.68    1.69
   0   4  -5   27.43    1.75
   0   4  -5   28.86    1.62
   0   4  -5   30.92    1.65
   0   3  -5   14.96    2.89
   0   3  -5   14.10    1.90
   0   3  -5   12.82    1.41
   0   2  -5   83.63    4.56
   0   2  -5   88.77    6.43
   0   2  -5   98.90    5.36
   0   1  -5  220.41    9.15
   0   1  -5  227.45    9.85
   0   1  -5  188.56    8.36
   0   1  -5  211.55   10.61
   0   0  -5  147.63    6.77
   0   0  -5  146.57    7.11
   0   0  -5  151.79    7.36
   0  -1  -5  434.22   18.37
   0  -1  -5  440.14   18.72
   0  -1  -5  410.44   18.22
   0  -1  -5  448.58   18.32
   0  -2  -5   94.62    4.86
   0  -2  -5   94.71    4.70
   0  -2  -5   83.24    4.66
   0  -2  -5   85.94    4.51
   0  -3  -5  122.66    6.02
   0  -3  -5  131.59    6.13
   0  -3  -5  113.90    5.81
   0  -4  -5   97.59    5.07
   0  -4  -5   93.55    4.80
   0  -5  -5   37.62    2.47
   0   5   5   35.82    2.64
   0  -5  -5   37.49    2.67
   0   6   5   80.49    4.79
   0  -6  -5   84.40    4.74
   0   7   5   44.27    3.54
   0  -7  -5   45.31    3.28
   0  -8  -5   69.69    3.35
   0   8   5   73.47    5.03
   0  -8  -5   73.47    3.42
   0  -8  -5   69.85    3.40
   0  -8  -5   68.79    4.52
   0  -9  -5   76.52    3.70
   0   9   5   76.09    3.60
   0   9   5   77.80    5.09
   0  -9  -5   74.02    3.71
   0  -9  -5   82.62    3.76
   0 -10  -5   13.05    1.15
   0 -10  -5   13.90    1.20
   0  10   5   12.17    1.03
   0  10   5   11.70    2.09
   0 -10  -5   12.72    1.20
   0  10   5   16.34    2.44
   0  11   5    8.96    0.96
   0 -11  -5    9.38    1.03
   0 -11  -5    7.39    1.03
   0  11   5   10.79    2.19
   0  11   5    7.11    2.09
   0  12   5    5.09    0.84
   0 -12  -5    3.74    0.87
   0 -12  -5    4.23    0.89
   0  12   5    2.72    1.63
   0  12   5    4.89    1.97
   0 -13  -5    7.21    1.20
   0  13   5    9.89    1.10
   0 -13  -5    7.28    1.11
   0  13   5   10.62    2.73
   0  14   5   38.78    2.37
   0 -14  -5   36.71    2.52
   0 -14  -5   31.08    2.51
   0  15   5    1.96    2.02
   0 -15  -5    2.59    0.90
   0 -15  -5    3.00    0.82
   0  15   5    4.82    0.88
   0 -16  -5   16.82    1.36
   0  16   5   16.62    1.31
   0  16   5   13.50    1.27
   0 -17  -5   30.88    1.42
   0 -17  -5   10.32    0.89
   0 -18  -5   24.84    1.30
   0  18   5   24.73    1.39
   0 -18  -5   20.53    1.18
   0  13  -6    7.61    0.71
   0  12  -6    7.53    0.75
   0  12  -6    5.89    0.65
   0  12  -6    8.75    0.98
   0  12  -6    8.31    0.79
   0  11  -6   -0.07    0.73
   0  11  -6    0.82    0.55
   0  11  -6    0.83    0.59
   0  11  -6    1.00    0.52
   0  10  -6    1.74    0.66
   0  10  -6    3.21    0.73
   0  10  -6    2.38    0.56
   0  10  -6    4.04    0.74
   0   9  -6    4.66    0.85
   0   9  -6    1.75    1.24
   0   9  -6    3.28    0.62
   0   9  -6    3.01    0.75
   0   9  -6    3.17    0.99
   0   9  -6    3.25    2.43
   0   8  -6    0.79    0.63
   0   8  -6    1.11    0.59
   0   8  -6   -0.57    2.11
   0   8  -6   -0.34    0.64
   0   8  -6    0.92    0.54
   0   8  -6    1.13    0.48
   0   8  -6    0.08    0.78
   0   8  -6    0.27    0.99
   0   7  -6    5.41    0.77
   0   7  -6    7.66    0.89
   0   7  -6    6.35    0.74
   0   7  -6    7.43    1.14
   0   7  -6    5.24    0.78
   0   7  -6    6.84    0.94
   0   7  -6    5.78    1.68
   0   7  -6    9.04    3.34
   0   6  -6    3.31    0.63
   0   6  -6    2.69    0.68
   0   6  -6    0.53    2.44
   0   6  -6    2.88    0.85
   0   6  -6    3.16    0.57
   0   6  -6    3.71    0.65
   0   6  -6    2.68    0.72
   0   6  -6    0.75    1.13
   0   6  -6    2.51    0.49
   0   5  -6    3.46    0.65
   0   5  -6    3.40    0.54
   0   5  -6    3.23    0.74
   0   5  -6    3.70    0.60
   0   5  -6    2.93    1.45
   0   5  -6    4.84    0.86
   0   5  -6    2.86    0.54
   0   5  -6    3.95    1.34
   0   5  -6    2.39    1.84
   0   5  -6    2.62    0.70
   0   4  -6   11.57    0.99
   0   4  -6   13.25    1.04
   0   4  -6   12.63    1.13
   0   4  -6   14.64    1.54
   0   4  -6   13.78    1.21
   0   4  -6   12.69    1.06
   0   4  -6   13.32    1.01
   0   4  -6   11.36    1.91
   0   4  -6   12.45    3.00
   0   4  -6   12.89    1.31
   0   3  -6   39.54    2.01
   0   3  -6   39.07    2.14
   0   3  -6   34.75    2.63
   0  -3   6   44.33    3.67
   0   3  -6   38.64    1.99
   0   3  -6   35.15    2.01
   0   3  -6   36.07    2.02
   0   3  -6   35.16    2.32
   0   3  -6   36.79    3.30
   0   2  -6    1.38    0.71
   0   2  -6    0.63    0.39
   0   2  -6    0.82    0.42
   0   2  -6    0.55    1.41
   0   1  -6    3.48    1.22
   0   1  -6    8.68    1.84
   0   0  -6    0.46    1.09
   0   0  -6   -0.23    0.85
   0   0  -6    0.29    0.93
   0  -1  -6   36.11    2.77
   0  -1  -6   44.02    3.29
   0  -1  -6   45.65    3.00
   0  -2  -6   54.18    3.45
   0  -2  -6   61.84    3.66
   0  -2  -6   57.58    3.88
   0  -3  -6    1.29    0.85
   0  -3  -6    2.13    0.87
   0  -3  -6    1.50    0.93
   0  -4  -6   21.29    1.98
   0  -4  -6   28.32    2.35
   0  -4  -6   26.21    2.20
   0  -5  -6  171.59    8.54
   0  -6  -6  471.72   21.42
   0   6   6  511.02   21.45
   0  -7  -6  466.77   20.14
   0   7   6  437.96   20.15
   0  -8  -6  679.72   27.70
   0  -8  -6  674.52   27.68
   0  -8  -6  681.09   27.57
   0  -9  -6 1590.22   62.65
   0  -9  -6 1572.15   62.56
   0   9   6 1502.47   64.92
   0   9   6 1537.19   64.02
   0  -9  -6 1567.64   62.65
   0  -9  -6 1525.14   64.55
   0   9   6 1530.55   62.42
   0 -10  -6 1037.68   42.82
   0 -10  -6 1085.36   42.75
   0 -10  -6  932.71   44.81
   0  10   6 1038.31   42.57
   0 -10  -6 1080.19   42.80
   0  10   6 1106.84   45.37
   0 -11  -6  555.87   23.27
   0  11   6  554.84   25.46
   0 -11  -6  560.39   23.37
   0  11   6  565.14   23.09
   0  11   6  559.78   26.09
   0  11   6  568.35   25.54
   0  12   6   96.71    4.66
   0 -12  -6   90.49    4.96
   0  12   6  109.39    7.63
   0 -12  -6   97.14    4.85
   0  13   6   51.19    2.88
   0 -13  -6   48.73    3.17
   0  13   6   55.01    5.50
   0 -13  -6   48.92    3.03
   0  14   6   88.96    4.44
   0 -14  -6   89.07    4.50
   0  14   6   87.63    7.36
   0 -14  -6   84.58    4.64
   0  15   6    1.85    0.71
   0  15   6    1.93    1.78
   0 -15  -6    2.79    0.80
   0  16   6   41.07    2.37
   0  16   6   39.50    2.29
   0 -16  -6   36.75    2.26
   0 -17  -6   41.19    2.14
   0  17   6   39.18    2.11
   0 -18  -6   45.26    2.22
   0  12  -7   21.72    1.33
   0  12  -7   18.69    1.26
   0  11  -7   31.97    1.72
   0  11  -7   27.24    1.70
   0  11  -7   33.77    2.05
   0  10  -7   60.46    3.03
   0  10  -7   59.48    2.92
   0  10  -7   54.01    3.01
   0  10  -7   63.09    3.45
   0   9  -7   44.26    2.49
   0   9  -7   44.80    2.40
   0   9  -7   39.81    2.47
   0   8  -7   57.29    3.16
   0   8  -7   54.89    3.11
   0   8  -7   55.43    6.60
   0   8  -7   60.80    3.07
   0   8  -7   58.03    5.00
   0   7  -7   70.03    5.79
   0   7  -7   69.35    7.57
   0   7  -7   77.49    3.95
   0   7  -7   72.90    3.91
   0   7  -7   77.72    3.89
   0   7  -7   81.75    3.87
   0   6  -7   68.01    3.56
   0   6  -7   64.18    3.50
   0   6  -7   70.52    3.44
   0   6  -7   76.27    7.59
   0   6  -7   69.43    3.49
   0   6  -7   65.73    3.66
   0   6  -7   56.30    5.10
   0   5  -7   23.42    1.63
   0   5  -7   25.80    1.82
   0   5  -7   22.61    1.71
   0   5  -7   24.42    4.28
   0   5  -7   26.63    1.89
   0   5  -7   25.46    1.54
   0   5  -7   26.21    1.69
   0   5  -7   25.07    3.15
   0   5  -7   26.09    1.75
   0   4  -7  162.17    6.91
   0   4  -7  161.53    6.90
   0   4  -7  148.17    7.01
   0   4  -7  157.66    6.97
   0   4  -7  147.85    6.89
   0   4  -7  159.54    7.08
   0   4  -7  154.72    7.33
   0   4  -7  149.40    7.07
   0   4  -7  147.20   10.58
   0   4  -7  161.51    6.90
   0   4  -7  165.90    9.30
   0   3  -7   64.29    3.11
   0   3  -7   60.26    3.38
   0   3  -7   63.85    3.10
   0   3  -7   63.99    2.98
   0   3  -7   58.13    3.21
   0  -3   7   58.79    4.69
   0   3  -7   64.97    5.88
   0   3  -7   65.17    3.17
   0   3  -7   63.01    3.38
   0   3  -7   63.35    3.48
   0   3  -7   63.19    3.17
   0   3  -7   57.65    4.73
   0   2  -7   45.35    2.37
   0   2  -7   43.56    2.17
   0   2  -7   40.42    2.34
   0   2  -7   41.80    2.44
   0   2  -7   43.79    2.69
   0   2  -7   43.96    2.31
   0   2  -7   40.74    2.41
   0   2  -7   44.95    2.27
   0   2  -7   45.85    2.28
   0   2  -7   43.80    3.51
   0   2  -7   46.65    3.93
   0   1  -7   42.42    2.20
   0   1  -7   45.93    2.67
   0   1  -7   44.60    2.29
   0   1  -7   41.18    2.28
   0   1  -7   40.00    2.12
   0   1  -7   40.84    2.15
   0   1  -7   41.46    3.63
   0   0  -7   17.75    2.16
   0   0  -7   20.34    2.44
   0   0  -7   17.02    2.00
   0  -1  -7    1.30    1.21
   0  -1  -7    2.69    1.09
   0  -2  -7    5.61    1.51
   0  -2  -7    6.79    1.43
   0  -3  -7   33.84    2.58
   0  -3  -7   27.88    2.77
   0   4   7  173.48    7.58
   0  -4  -7  180.40    8.88
   0  -5  -7  304.45   14.16
   0  -6  -7   68.18    4.60
   0   6   7   69.25    4.53
   0  -7  -7   49.74    2.72
   0  -7  -7   51.10    2.54
   0  -8  -7   85.85    5.95
   0  -8  -7   90.96    4.49
   0  -8  -7   95.26    4.31
   0   8   7  104.26    6.33
   0  -8  -7   88.95    4.46
   0  -9  -7    0.53    0.55
   0  -9  -7    0.25    0.56
   0  -9  -7    0.23    0.90
   0  -9  -7   -0.06    0.59
   0   9   7    1.47    1.63
   0   9   7    0.04    0.44
   0  -9  -7    0.53    0.48
   0 -10  -7   44.03    2.64
   0 -10  -7   42.19    2.42
   0  10   7   39.38    2.28
   0 -10  -7   45.97    2.61
   0  10   7   41.81    4.20
   0 -10  -7   42.17    2.50
   0  10   7   43.10    4.00
   0 -11  -7   11.07    1.27
   0  11   7    8.69    2.17
   0 -11  -7   11.57    1.33
   0 -11  -7   11.67    1.17
   0  11   7   12.40    2.54
   0  11   7   11.17    1.08
   0  12   7    4.68    0.78
   0 -12  -7    5.70    0.96
   0 -12  -7    4.00    1.01
   0  12   7    5.19    1.86
   0  12   7    3.05    1.75
   0 -12  -7    4.33    0.99
   0 -13  -7   -0.20    0.80
   0  13   7    0.20    0.59
   0  13   7    0.38    1.70
   0 -13  -7   -0.36    0.75
   0 -13  -7   -0.14    0.67
   0  14   7    3.75    0.80
   0  14   7    4.35    2.08
   0 -14  -7    4.77    1.05
   0 -14  -7    6.20    0.96
   0  15   7    0.24    0.56
   0  15   7   -0.75    1.69
   0  15   7    0.87    0.75
   0 -15  -7    0.12    0.60
   0 -16  -7   10.76    0.97
   0 -16  -7   12.39    1.11
   0  17   7   35.40    1.95
   0 -17  -7   32.07    1.81
   0 -18  -7   33.42    1.66
   0  18   7   27.05    1.47
   0  11  -8    9.92    0.79
   0  11  -8   10.03    0.90
   0  10  -8   33.20    2.16
   0  10  -8   31.83    1.85
   0   9  -8   21.82    1.61
   0   9  -8   26.96    1.70
   0   9  -8   25.13    2.04
   0   9  -8   25.21    1.56
   0   8  -8   10.94    1.17
   0   8  -8   11.41    1.06
   0   8  -8   11.31    1.15
   0   8  -8   12.21    1.60
   0   7  -8    1.85    0.75
   0   7  -8    1.17    1.45
   0   7  -8    1.70    1.40
   0   7  -8    1.25    0.68
   0   7  -8    1.71    0.59
   0   7  -8    1.69    0.60
   0   7  -8    1.95    1.94
   0   6  -8   21.38    1.67
   0   6  -8   18.49    1.55
   0   6  -8   19.19    3.80
   0   6  -8   18.55    2.85
   0   6  -8   20.85    3.03
   0   6  -8   19.63    1.51
   0   6  -8   19.68    1.49
   0   5  -8   62.29    3.40
   0   5  -8   62.57    6.58
   0   5  -8   63.04    3.36
   0   5  -8   63.40    3.42
   0   5  -8   68.39    3.53
   0   5  -8   67.83    3.40
   0   5  -8   66.39    5.54
   0   5  -8   63.71    5.30
   0   4  -8  105.69    5.28
   0   4  -8  102.94    8.01
   0   4  -8   98.11    4.66
   0   4  -8  104.06    4.84
   0   4  -8   91.74    4.69
   0   4  -8  100.65    4.73
   0   4  -8   93.06    4.89
   0   4  -8   97.31    4.65
   0   4  -8   96.17    6.60
   0   4  -8  103.89    7.20
   0   3  -8  257.37   10.86
   0   3  -8  254.26   11.07
   0   3  -8  251.18   12.85
   0   3  -8  253.92   13.60
   0   3  -8  248.58   14.00
   0   3  -8  240.43   11.03
   0   3  -8  254.05   10.71
   0   3  -8  252.31   10.76
   0   3  -8  258.58   10.73
   0   3  -8  249.52   11.05
   0   3  -8  241.24   10.76
   0   2  -8  557.13   23.41
   0   2  -8  583.22   23.23
   0   2  -8  575.14   23.27
   0   2  -8  571.55   23.21
   0   2  -8  555.51   23.34
   0   2  -8  547.61   23.40
   0   2  -8  578.84   26.14
   0   2  -8  564.76   23.61
   0   2  -8  568.53   23.33
   0   2  -8  564.91   23.08
   0   2  -8  631.32   26.43
   0   2  -8  552.26   25.25
   0   1  -8  310.67   12.87
   0   1  -8  321.80   13.15
   0   1  -8  315.13   12.92
   0   1  -8  309.57   12.97
   0   1  -8  313.15   13.13
   0   1  -8  313.99   14.86
   0   1  -8  317.63   15.67
   0   1  -8  307.41   13.10
   0   1  -8  291.11   12.96
   0   1  -8  321.64   13.41
   0   1  -8  314.67   13.00
   0   1  -8  322.11   13.05
   0   1  -8  305.13   13.14
   0   0  -8  214.27    9.33
   0   0  -8  223.41    9.55
   0   0  -8  218.77    9.26
   0   0  -8  209.05    9.09
   0   0  -8  217.10    9.13
   0   0  -8  219.36    9.20
   0   0  -8  212.36    9.26
   0   0  -8  218.06    9.12
   0   0  -8  225.61   10.90
   0   0  -8  220.87   11.63
   0   0  -8  215.62    9.14
   0   0  -8  218.88    9.28
   0   0  -8  212.84    9.17
   0   0  -8  217.70    9.07
   0  -1  -8  323.19   13.90
   0  -1  -8  325.32   13.83
   0  -1  -8  327.05   13.58
   0  -1  -8  328.83   13.65
   0  -1  -8  337.48   13.72
   0  -1  -8  332.84   13.62
   0  -2  -8   24.58    1.74
   0  -2  -8   26.90    1.61
   0  -2  -8   24.78    1.49
   0  -2  -8   25.02    1.54
   0  -2  -8   25.46    1.65
   0  -2  -8   23.26    2.80
   0  -2  -8   24.41    1.66
   0  -3  -8   10.26    1.21
   0  -3  -8   11.26    1.00
   0  -3  -8   11.43    2.04
   0  -3  -8   12.05    1.08
   0  -3  -8   11.32    0.93
   0  -4  -8   10.18    1.13
   0  -4  -8    9.36    1.81
   0  -4  -8   10.55    0.96
   0  -4  -8    9.21    0.88
   0  -5  -8    0.72    0.61
   0  -5  -8    0.50    0.58
   0  -5  -8   -0.22    0.80
   0  -6  -8    1.51    0.58
   0   6   8    1.92    0.87
   0  -6  -8    0.84    0.59
   0  -7  -8    9.48    0.95
   0   7   8   11.31    1.58
   0  -7  -8    9.47    0.88
   0  -7  -8    9.07    0.91
   0   8   8    7.83    1.59
   0  -8  -8    7.35    0.91
   0  -8  -8    5.87    0.95
   0  -8  -8    7.56    0.84
   0   8   8    8.13    1.92
   0  -8  -8    6.55    0.83
   0   9   8    6.99    1.65
   0  -9  -8    7.58    1.00
   0  -9  -8    6.14    1.07
   0  -9  -8    7.93    0.96
   0  -9  -8    9.06    0.95
   0   9   8    7.59    2.16
   0 -10  -8   11.11    1.08
   0 -10  -8    8.49    1.24
   0  10   8   12.82    2.19
   0  10   8   12.66    2.67
   0 -11  -8    0.53    0.67
   0 -11  -8    0.22    0.62
   0 -11  -8    0.23    0.61
   0  11   8    0.87    1.30
   0  11   8   -0.61    1.97
   0 -12  -8    0.59    0.74
   0 -12  -8    0.17    0.64
   0 -12  -8    0.55    0.60
   0  12   8    0.59    1.81
   0  12   8    0.67    1.65
   0 -13  -8    1.32    0.68
   0 -13  -8    0.06    0.69
   0  13   8    0.53    1.45
   0  13   8    0.37    1.87
   0  14   8    0.76    1.75
   0 -14  -8    1.30    0.63
   0 -15  -8    0.99    0.60
   0  16   8    8.13    1.00
   0 -16  -8    9.39    0.86
   0  17   8   65.69    3.24
   0 -17  -8   64.62    3.27
   0  18   8   63.04    2.97
   0 -18  -8   68.46    3.08
   0  10  -9    2.05    0.49
   0  10  -9    2.55    0.57
   0   9  -9    6.62    0.73
   0   9  -9    7.49    0.86
   0   9  -9    7.85    0.93
   0   9  -9    8.01    1.14
   0   8  -9   21.46    1.58
   0   8  -9   22.77    2.02
   0   8  -9   22.76    1.49
   0   7  -9   33.81    1.95
   0   7  -9   30.06    2.50
   0   7  -9   34.10    2.09
   0   7  -9   27.71    1.89
   0   7  -9   27.78    1.95
   0   6  -9   35.49    2.32
   0   6  -9   37.02    2.25
   0   6  -9   39.27    3.02
   0   6  -9   42.21    2.46
   0   6  -9   39.21    2.31
   0   6  -9   36.69    4.18
   0   6  -9   33.17    3.80
   0   5  -9   12.03    1.14
   0   5  -9   11.96    1.17
   0   5  -9    9.05    1.13
   0   5  -9   11.64    1.13
   0   5  -9   11.21    2.37
   0   5  -9   13.34    2.63
   0   5  -9   12.50    1.72
   0   5  -9   13.82    1.31
   0   4  -9   12.31    1.53
   0   4  -9   10.00    1.19
   0   4  -9    9.30    1.01
   0   4  -9    9.96    1.07
   0   4  -9   11.79    1.20
   0   4  -9   13.17    2.51
   0   4  -9   12.20    2.27
   0   4  -9   10.27    1.21
   0   3  -9    7.62    0.91
   0   3  -9    9.23    1.53
   0   3  -9    6.72    0.89
   0   3  -9    6.61    1.60
   0   3  -9    6.06    0.96
   0   3  -9    6.24    0.91
   0   3  -9    6.89    0.82
   0   3  -9    7.65    1.45
   0   3  -9    5.99    2.01
   0   3  -9    6.40    0.97
   0   3  -9    7.92    1.89
   0   2  -9  105.74    5.09
   0  -2   9  102.10    7.42
   0   2  -9  103.60    6.84
   0   2  -9   97.55    7.46
   0   2  -9  107.08    5.01
   0   2  -9  107.28    4.94
   0   2  -9  110.24    5.12
   0   2  -9  106.32    5.40
   0   2  -9  100.46    5.21
   0   2  -9  106.57    4.96
   0   2  -9  105.20    5.24
   0   1  -9  203.20    8.47
   0   1  -9  193.49    8.66
   0   1  -9  203.41    8.90
   0   1  -9  199.85    8.94
   0   1  -9  202.69    8.62
   0   1  -9  192.81    8.65
   0   1  -9  182.71    8.48
   0   1  -9  194.23    8.45
   0   1  -9  193.46    8.62
   0   1  -9  193.29   10.48
   0   1  -9  189.98   11.29
   0   1  -9  193.26    8.36
   0   0  -9  260.93   11.23
   0   0  -9  262.70   11.06
   0   0  -9  251.91   10.99
   0   0  -9  259.37   10.96
   0   0  -9  261.44   11.21
   0   0  -9  263.08   11.25
   0   0  -9  259.95   11.17
   0   0  -9  267.76   11.16
   0   0  -9  267.62   11.47
   0   0  -9  278.79   11.48
   0   0  -9  252.15   11.02
   0   0  -9  267.50   11.31
   0   0  -9  269.09   14.12
   0   0  -9  268.65   13.12
   0   0  -9  266.64   11.03
   0  -1  -9  229.95    9.89
   0  -1  -9  226.84    9.90
   0  -1  -9  247.47   10.14
   0  -1  -9  237.94    9.88
   0  -1  -9  227.17   10.08
   0  -1  -9  244.35   10.13
   0  -1  -9  250.65   10.09
   0  -1  -9  238.32   10.03
   0  -1  -9  224.43   10.14
   0  -1  -9  239.92   10.30
   0  -1  -9  219.73    9.98
   0  -1  -9  228.15   10.18
   0  -1  -9  248.37   11.94
   0  -1  -9  220.98   12.59
   0  -1  -9  245.20    9.96
   0  -2  -9   79.56    3.77
   0  -2  -9   78.19    3.72
   0  -2  -9   86.75    3.81
   0  -2  -9   85.52    3.94
   0  -2  -9   84.51    3.92
   0  -2  -9   85.26    6.02
   0  -2  -9   83.74    3.90
   0  -2  -9   75.60    4.04
   0  -2  -9   76.99    3.87
   0  -2  -9   76.06    3.99
   0  -2  -9   81.69    3.81
   0  -3  -9  240.50   10.01
   0  -3  -9  221.03   10.13
   0  -3  -9  247.58   10.08
   0  -3  -9  238.96   10.00
   0  -3  -9  233.69   10.17
   0  -3  -9  237.72    9.93
   0  -3  -9  222.85    9.82
   0  -3  -9  237.60   10.08
   0  -3  -9  244.13   10.00
   0  -4  -9    6.26    1.06
   0  -4  -9    9.06    0.95
   0  -4  -9    6.90    0.91
   0  -4  -9    7.46    0.86
   0  -4  -9    8.37    1.02
   0  -5  -9    6.18    1.03
   0  -5  -9    4.69    0.73
   0   5   9    7.50    1.65
   0  -5  -9    5.49    0.82
   0  -5  -9    6.64    0.87
   0  -5  -9    5.91    0.80
   0   6   9   16.90    2.35
   0  -6  -9   13.58    1.30
   0  -6  -9   13.92    1.11
   0  -6  -9   13.21    1.12
   0  -6  -9   12.81    1.15
   0   7   9    2.21    1.49
   0  -7  -9    0.63    0.78
   0  -7  -9    1.73    0.61
   0  -7  -9    2.03    0.75
   0  -7  -9    1.31    0.67
   0  -8  -9    8.77    0.99
   0  -8  -9   10.74    1.00
   0  -8  -9   10.31    1.13
   0  -8  -9    9.41    1.08
   0   8   9    9.72    2.30
   0  -9  -9    0.59    0.60
   0  -9  -9    1.00    0.73
   0  -9  -9    0.15    0.76
   0   9   9    1.69    1.81
   0 -10  -9    1.21    0.65
   0  10   9    0.72    1.34
   0  10   9    0.94    1.94
   0 -11  -9    5.25    0.84
   0  11   9    3.12    1.71
   0  11   9    3.32    2.11
   0 -12  -9   18.75    1.47
   0  12   9   17.43    3.00
   0  12   9   18.78    3.28
   0 -13  -9   61.50    3.16
   0  13   9   54.65    5.55
   0  13   9   56.76    5.23
   0  14   9   78.17    6.65
   0 -15  -9   22.21    1.47
   0  16   9   62.86    3.23
   0  17   9   68.94    3.26
   0  17   9   60.55    3.07
   0 -17  -9   68.05    3.24
   0  18   9   33.77    1.76
   0 -18  -9   33.78    1.77
   0   9 -10    3.04    0.59
   0   9 -10    2.28    0.54
   0   9 -10    2.84    0.70
   0   8 -10    0.61    0.59
   0   8 -10    0.27    0.41
   0   8 -10    1.59    0.59
   0   8 -10    0.78    0.77
   0   7 -10    1.21    0.68
   0   7 -10    1.58    0.53
   0   7 -10    0.76    0.61
   0   7 -10    2.00    0.99
   0   6 -10    2.46    1.10
   0   6 -10    0.82    0.75
   0   6 -10    1.76    0.72
   0   6 -10    2.67    0.61
   0   6 -10    2.60    0.60
   0   5 -10    0.27    1.35
   0   5 -10    5.12    1.89
   0   4 -10    5.98    1.01
   0   4 -10    5.39    1.03
   0   4 -10    6.15    1.85
   0   4 -10    4.01    2.03
   0   4 -10    6.93    0.89
   0   4 -10    5.66    0.88
   0   4 -10    5.27    1.36
   0   4 -10    6.49    1.05
   0   4 -10    6.03    0.85
   0   3 -10    0.23    0.71
   0   3 -10    0.14    0.74
   0   3 -10   -0.37    1.54
   0   3 -10    0.82    1.29
   0   3 -10   -0.12    0.52
   0   3 -10    0.71    0.79
   0   3 -10   -0.78    1.13
   0   3 -10   -0.06    0.59
   0   3 -10    0.25    1.17
   0   2 -10    6.69    1.49
   0   2 -10    7.99    1.11
   0  -2  10    4.91    1.99
   0   2 -10    8.77    1.48
   0   2 -10    6.78    0.92
   0   2 -10    7.12    1.98
   0   2 -10    5.57    2.11
   0   2 -10    7.41    0.94
   0   2 -10    6.61    1.26
   0   2 -10    8.32    1.13
   0   2 -10    5.74    1.04
   0   2 -10    6.64    1.40
   0   1 -10    6.92    1.24
   0   1 -10    6.88    1.03
   0   1 -10    6.29    1.31
   0   1 -10    6.73    0.87
   0   1 -10    7.23    2.12
   0   1 -10    5.51    1.76
   0   1 -10    5.62    0.83
   0   1 -10    5.52    1.09
   0   1 -10    4.51    1.29
   0   1 -10    6.64    1.00
   0   1 -10    6.45    1.08
   0   0 -10   27.72    1.75
   0   0 -10   27.92    2.07
   0   0 -10   23.87    3.52
   0   0 -10   29.32    3.20
   0   0 -10   28.38    1.92
   0   0 -10   25.82    1.97
   0   0 -10   27.53    1.89
   0   0 -10   26.26    2.14
   0   0 -10   30.16    2.05
   0   0 -10   25.51    1.75
   0   0 -10   30.95    2.03
   0   0 -10   25.94    1.92
   0   0 -10   25.37    1.68
   0  -1 -10   19.84    1.48
   0  -1 -10   19.87    2.64
   0  -1 -10   16.38    3.00
   0  -1 -10   22.94    1.64
   0  -1 -10   22.00    1.71
   0  -1 -10   21.80    1.40
   0  -1 -10   18.31    1.77
   0  -1 -10   21.44    1.44
   0  -1 -10   21.09    1.46
   0  -1 -10   20.60    1.71
   0  -1 -10   24.20    1.77
   0  -1 -10   19.12    1.55
   0  -1 -10   21.77    1.46
   0  -1 -10   21.96    1.67
   0  -2 -10   15.12    1.25
   0  -2 -10   15.35    1.45
   0  -2 -10   18.52    1.48
   0  -2 -10   16.44    1.39
   0  -2 -10   17.43    1.47
   0  -2 -10   14.89    1.57
   0  -2 -10   16.30    1.29
   0  -2 -10   17.40    1.52
   0  -2 -10   16.19    1.21
   0  -2 -10   21.78    3.00
   0  -2 -10   16.58    1.21
   0  -3 -10   24.37    1.59
   0  -3 -10   23.06    1.73
   0  -3 -10   25.04    1.62
   0  -3 -10   22.63    1.70
   0  -3 -10   23.31    1.67
   0  -3 -10   21.88    1.66
   0  -3 -10   27.91    3.39
   0  -3 -10   22.40    1.83
   0  -3 -10   26.00    1.77
   0  -3 -10   22.27    1.45
   0  -3 -10   22.59    1.67
   0  -3 -10   23.63    1.55
   0  -4 -10   90.74    4.27
   0   4  10   91.95    5.81
   0  -4 -10   85.51    4.19
   0  -4 -10   83.41    4.36
   0  -4 -10   89.00    4.22
   0  -4 -10   90.89    4.19
   0  -4 -10   84.25    4.20
   0  -4 -10   91.89    6.22
   0  -4 -10   86.01    4.32
   0  -5 -10  110.59    5.03
   0  -5 -10  103.61    5.15
   0  -5 -10  109.25    5.06
   0  -5 -10  110.59    5.14
   0   5  10  108.33    6.71
   0  -5 -10  106.53    4.98
   0  -5 -10  106.81    4.91
   0  -6 -10  278.24   12.25
   0  -6 -10  301.65   12.42
   0  -6 -10  302.92   12.40
   0   6  10  315.87   14.78
   0  -6 -10  294.62   12.61
   0  -6 -10  296.40   12.44
   0  -7 -10  271.20   11.80
   0  -7 -10  278.60   11.80
   0  -7 -10  276.92   11.77
   0   7  10  311.86   14.59
   0  -7 -10  287.44   12.00
   0  -7 -10  277.85   11.86
   0  -8 -10  426.51   18.12
   0  -8 -10  442.11   18.07
   0   8  10  491.01   21.37
   0  -8 -10  433.93   18.22
   0  -8 -10  432.01   18.15
   0  -8 -10  438.70   18.07
   0  -9 -10  799.54   31.98
   0  -9 -10  773.91   32.04
   0   9  10  773.85   35.28
   0  -9 -10  771.49   32.05
   0  -9 -10  798.81   32.11
   0 -10 -10  121.29    5.56
   0 -10 -10  115.14    5.34
   0  10  10  111.20    8.15
   0 -10 -10  111.87    5.37
   0 -11 -10   24.18    1.67
   0  11  10   17.29    3.60
   0 -12 -10   32.40    2.03
   0  12  10   37.94    4.51
   0 -13 -10   27.95    1.83
   0  13  10   29.66    3.83
   0  14  10   17.14    2.74
   0 -15 -10    6.27    0.96
   0 -15 -10    4.53    0.69
   0  16  10   16.70    1.50
   0 -16 -10   16.44    1.36
   0  16  10   19.12    1.45
   0  17  10    4.42    0.76
   0 -17 -10    5.42    0.75
   0  17  10    3.87    0.67
   0  18  10    3.10    0.52
   0 -18 -10    3.31    0.51
   0   8 -11   11.70    0.94
   0   8 -11   10.53    0.88
   0   8 -11   13.09    1.08
   0   7 -11   17.03    1.29
   0   7 -11   16.12    1.13
   0   7 -11   16.18    1.24
   0   7 -11   15.22    1.45
   0   6 -11   16.06    1.37
   0   6 -11   14.64    1.58
   0   6 -11   16.03    1.33
   0   6 -11   16.06    1.21
   0   5 -11   11.52    1.25
   0   5 -11   14.19    1.20
   0   5 -11   14.26    1.19
   0   5 -11   13.93    1.36
   0   5 -11   12.08    1.57
   0   4 -11   67.99    6.10
   0   4 -11   60.28    5.17
   0   3 -11   24.37    1.96
   0   3 -11   27.72    1.82
   0   3 -11   27.11    2.26
   0   3 -11   27.48    2.00
   0   3 -11   26.78    1.82
   0   3 -11   26.22    1.93
   0   3 -11   24.71    1.76
   0   3 -11   22.45    3.20
   0   3 -11   27.78    4.00
   0   2 -11   14.81    1.50
   0   2 -11   11.31    1.32
   0   2 -11   11.90    1.14
   0   2 -11   12.04    1.19
   0   2 -11    9.73    2.23
   0   2 -11   13.20    1.58
   0   2 -11   13.48    1.70
   0   2 -11   13.13    1.89
   0   2 -11   11.45    1.38
   0   1 -11   12.30    1.68
   0   1 -11   11.56    1.32
   0  -1  11   11.05    2.45
   0   1 -11   11.97    1.17
   0   1 -11   12.45    1.17
   0   1 -11   10.63    1.37
   0   1 -11   10.07    1.32
   0   1 -11   13.63    2.95
   0   1 -11   11.47    2.33
   0   1 -11   13.25    1.68
   0   1 -11   12.24    1.31
   0   1 -11   13.65    1.70
   0   0 -11   -0.20    0.78
   0   0 -11    1.32    1.14
   0   0 -11   -0.18    0.59
   0   0 -11    0.65    1.14
   0   0 -11    0.24    0.51
   0   0 -11   -0.77    1.38
   0   0 -11   -0.31    0.73
   0   0 -11   -0.23    1.10
   0   0 -11   -0.15    0.84
   0   0 -11   -0.22    0.64
   0  -1 -11    7.19    1.15
   0  -1 -11    7.68    2.40
   0  -1 -11    7.02    0.90
   0  -1 -11    5.73    1.00
   0  -1 -11    9.00    1.44
   0  -1 -11    8.91    1.40
   0  -1 -11    7.58    1.12
   0  -1 -11    7.89    1.24
   0  -1 -11    8.40    0.97
   0  -1 -11    7.26    1.31
   0  -1 -11    8.64    0.99
   0  -2 -11   46.06    2.64
   0  -2 -11   50.50    2.83
   0  -2 -11   50.31    2.89
   0  -2 -11   44.75    2.58
   0  -2 -11   57.17    3.04
   0   2  11   50.10    4.13
   0  -2 -11   46.80    2.86
   0  -2 -11   45.99    2.61
   0  -2 -11   47.37    2.93
   0  -2 -11   54.24    5.19
   0  -2 -11   49.59    2.89
   0  -2 -11   47.06    2.72
   0  -3 -11  108.78    5.03
   0  -3 -11   95.73    4.65
   0   3  11   95.37    6.37
   0  -3 -11   96.27    4.92
   0  -3 -11  106.78    4.82
   0  -3 -11   99.07    4.86
   0  -3 -11  104.56    4.94
   0  -3 -11  100.18    4.71
   0  -3 -11   91.87    4.96
   0  -3 -11  104.29    4.94
   0  -3 -11  100.79    7.18
   0  -4 -11  174.21    7.45
   0   4  11  174.88    9.36
   0  -4 -11  158.35    7.41
   0  -4 -11  163.12    7.29
   0  -4 -11  163.90    7.28
   0  -4 -11  161.23    9.59
   0  -4 -11  171.41    7.40
   0  -4 -11  155.22    7.45
   0  -4 -11  152.36    7.24
   0  -4 -11  160.64    7.24
   0  -5 -11   72.97    4.05
   0  -5 -11   77.34    3.91
   0  -5 -11   79.59    3.98
   0   5  11   83.90    5.79
   0  -5 -11   71.94    3.77
   0  -5 -11   80.20    3.96
   0  -5 -11   78.41    3.84
   0  -6 -11    7.84    1.15
   0  -6 -11    6.70    1.12
   0  -6 -11    6.72    0.93
   0   6  11    6.55    2.00
   0  -6 -11    6.84    1.03
   0  -6 -11    8.00    0.97
   0  -6 -11    7.12    1.23
   0  -7 -11    1.30    0.89
   0  -7 -11    3.03    0.76
   0  -7 -11    1.99    0.88
   0  -7 -11    1.48    0.96
   0   7  11    2.00    1.69
   0  -8 -11   13.89    1.32
   0  -8 -11   18.79    1.38
   0  -8 -11   17.80    1.54
   0  -8 -11   18.77    1.63
   0  -8 -11   17.31    1.59
   0   8  11   18.47    3.27
   0  -9 -11   74.45    3.80
   0   9  11   74.55    6.46
   0  -9 -11   77.62    3.80
   0  -9 -11   74.54    3.73
   0  -9 -11   73.23    3.88
   0  10  11  159.20   10.01
   0 -10 -11  145.42    6.49
   0 -10 -11  144.67    6.38
   0 -10 -11  130.02    6.40
   0 -11 -11   25.11    1.72
   0  11  11   21.04    3.77
   0 -11 -11   24.47    1.82
   0 -12 -11    8.01    0.97
   0  12  11    7.82    2.76
   0 -12 -11   10.57    1.22
   0  13  11   15.75    3.03
   0 -13 -11   17.68    1.57
   0 -14 -11    0.58    0.50
   0 -14 -11    0.20    0.68
   0 -15 -11    0.82    0.64
   0  16  11   20.44    1.56
   0 -16 -11   19.54    1.41
   0  17  11   12.34    1.09
   0 -17 -11   14.03    1.04
   0  17  11   13.84    1.07
   0 -18 -11   13.09    0.87
   0  18  11   13.37    0.89
   0   7 -12    0.84    0.46
   0   7 -12    0.57    0.33
   0   7 -12    0.47    0.45
   0   6 -12    6.08    0.82
   0   6 -12    5.41    0.90
   0   6 -12    4.24    0.72
   0   6 -12    5.27    0.65
   0   5 -12    9.98    1.13
   0   5 -12   11.09    1.28
   0   5 -12   13.46    1.06
   0   5 -12   12.07    1.02
   0   5 -12   11.59    1.13
   0   4 -12    1.24    0.83
   0   4 -12    3.34    0.62
   0   4 -12    2.09    0.79
   0   4 -12    2.87    0.64
   0   4 -12    1.80    0.79
   0   3 -12    5.46    1.00
   0   3 -12    5.19    0.86
   0   3 -12    6.05    0.83
   0   3 -12    7.77    1.15
   0   3 -12    6.98    1.11
   0   3 -12    6.71    1.07
   0   3 -12    6.35    0.84
   0   2 -12   25.73    4.07
   0   1 -12    1.39    0.90
   0   1 -12    1.71    0.57
   0   1 -12    2.99    1.29
   0   1 -12   -0.41    1.69
   0   1 -12    2.39    1.42
   0   1 -12    1.25    0.86
   0   1 -12    0.65    0.62
   0   1 -12    1.17    0.81
   0   0  12    3.92    1.71
   0   0 -12    6.11    1.32
   0   0 -12    4.09    0.84
   0   0 -12    5.31    1.02
   0   0 -12    5.94    1.46
   0   0 -12    5.98    1.44
   0   0 -12    4.21    1.02
   0   0 -12    3.23    1.91
   0   0 -12    4.07    1.08
   0  -1 -12   65.76    3.43
   0  -1 -12   65.75    3.79
   0  -1 -12   65.91    3.75
   0  -1 -12   66.36    3.58
   0  -1 -12   71.48    3.79
   0  -1 -12   63.84    3.63
   0  -1 -12   66.66    6.32
   0  -1 -12   56.53    3.51
   0  -1 -12   67.21    3.43
   0  -1 -12   68.37    3.50
   0  -2 -12   43.53    2.69
   0  -2 -12   44.41    2.79
   0  -2 -12   39.06    4.60
   0  -2 -12   41.76    2.76
   0  -2 -12   41.84    2.71
   0   2  12   37.53    3.87
   0  -2 -12   47.81    2.94
   0  -2 -12   43.28    2.49
   0  -2 -12   43.24    2.55
   0  -3 -12    9.26    1.00
   0   3  12   10.61    2.25
   0  -3 -12    9.25    1.23
   0  -3 -12    9.56    1.47
   0  -3 -12    8.80    1.32
   0  -3 -12   10.04    1.42
   0  -3 -12   10.10    1.40
   0  -3 -12    5.43    2.08
   0  -3 -12    7.03    1.06
   0  -3 -12    8.16    1.12
   0  -4 -12   31.38    2.01
   0  -4 -12   34.04    2.35
   0  -4 -12   31.79    2.20
   0   4  12   30.38    3.57
   0  -4 -12   30.22    2.30
   0  -4 -12   33.06    2.37
   0  -4 -12   32.73    2.22
   0  -5 -12    6.44    1.14
   0  -5 -12    7.61    1.00
   0  -5 -12    9.15    1.39
   0  -5 -12    9.64    1.15
   0   5  12    9.04    2.41
   0  -5 -12    9.96    1.37
   0  -5 -12    9.56    1.37
   0  -6 -12   29.78    2.21
   0  -6 -12   31.45    2.18
   0  -6 -12   30.34    2.05
   0   6  12   27.43    3.56
   0  -6 -12   26.50    1.91
   0  -6 -12   27.27    1.88
   0  -6 -12   28.43    2.11
   0  -7 -12   33.69    2.33
   0  -7 -12   33.15    2.21
   0   7  12   39.92    4.37
   0  -7 -12   30.50    2.23
   0  -7 -12   33.52    2.35
   0  -7 -12   34.94    2.11
   0  -8 -12    1.70    0.79
   0  -8 -12    1.90    1.03
   0  -8 -12    1.07    0.68
   0  -8 -12    1.03    1.02
   0   8  12    3.10    2.24
   0  -9 -12    1.76    1.06
   0  -9 -12    2.54    0.75
   0  -9 -12    1.53    0.94
   0   9  12    0.37    2.09
   0 -10 -12    0.28    0.63
   0 -10 -12    0.06    0.63
   0 -10 -12    0.19    0.82
   0  10  12    1.52    2.34
   0 -11 -12    0.05    0.56
   0 -11 -12   -0.06    0.68
   0  11  12    1.89    2.43
   0 -12 -12    2.46    0.76
   0  12  12   -0.71    2.14
   0 -13 -12   -0.14    0.55
   0 -13 -12    0.12    0.68
   0  13  12    0.32    1.53
   0 -14 -12    2.97    0.60
   0 -14 -12    2.86    0.75
   0  15  12   32.64    2.06
   0 -15 -12   28.50    1.85
   0  16  12   60.90    3.11
   0 -16 -12   61.74    3.01
   0  17  12   81.81    3.72
   0 -17 -12   78.46    3.64
   0  17  12   82.68    3.70
   0  18  12   58.05    2.61
   0   6 -13    1.65    0.49
   0   6 -13    2.23    0.39
   0   5 -13    2.26    0.61
   0   5 -13    2.09    0.46
   0   5 -13    1.46    0.60
   0   5 -13    2.05    0.58
   0   4 -13    8.95    1.02
   0   4 -13   10.62    0.93
   0   4 -13    9.27    1.06
   0   4 -13    9.70    0.89
   0   4 -13    9.86    1.05
   0   3 -13   10.93    1.23
   0   3 -13   11.61    1.27
   0   3 -13   14.28    1.14
   0   3 -13   13.76    1.29
   0   3 -13   15.31    1.20
   0   2 -13   41.67    2.40
   0   2 -13   38.57    2.48
   0   2 -13   43.11    2.45
   0   2 -13   41.92    2.60
   0   2 -13   42.50    2.41
   0   2 -13   45.27    2.58
   0   2 -13   39.34    2.47
   0   1 -13   72.74    3.95
   0   1 -13   72.77    6.77
   0   1 -13   78.99    4.13
   0   1 -13   79.94    3.92
   0   1 -13   77.81    3.90
   0   1 -13   78.15    4.10
   0   1 -13   79.36    4.06
   0   1 -13   72.50    3.83
   0   0  13   34.91    4.05
   0   0 -13   39.99    4.81
   0  -1 -13   13.27    1.60
   0  -1 -13   11.01    2.77
   0  -1 -13   14.82    1.33
   0  -1 -13   13.64    1.50
   0   1  13    9.46    2.33
   0  -1 -13   13.05    1.49
   0  -1 -13   13.45    1.77
   0  -1 -13   15.32    1.82
   0  -2 -13   40.94    2.74
   0  -2 -13   45.27    2.95
   0  -2 -13   41.28    2.54
   0  -2 -13   42.32    2.66
   0  -2 -13   39.01    2.78
   0  -3 -13   96.63    4.92
   0  -3 -13  105.70    5.14
   0  -3 -13   92.12    4.65
   0  -3 -13   97.05    4.94
   0  -3 -13   96.44    4.88
   0   3  13   93.00    6.77
   0  -4 -13    1.56    0.87
   0  -4 -13    0.31    1.07
   0   4  13    0.85    1.67
   0  -4 -13    0.75    1.21
   0  -4 -13    0.47    0.74
   0  -4 -13    1.36    1.05
   0  -5 -13   19.47    1.83
   0  -5 -13   19.19    1.93
   0  -5 -13   22.54    1.75
   0  -5 -13   20.55    1.74
   0   5  13   19.47    3.14
   0  -6 -13    8.75    1.09
   0  -6 -13    9.13    1.17
   0   6  13    8.91    2.60
   0  -6 -13    8.77    1.46
   0  -6 -13    9.69    1.44
   0  -6 -13    8.36    1.23
   0  -7 -13   56.42    3.11
   0   7  13   51.40    5.27
   0  -7 -13   53.31    2.98
   0  -7 -13   57.14    3.25
   0  -7 -13   55.15    3.29
   0  -8 -13    2.48    0.76
   0  -8 -13    2.68    1.14
   0  -8 -13    2.90    1.08
   0  -8 -13    2.26    0.80
   0   8  13    1.81    2.21
   0  -9 -13    1.92    0.70
   0  -9 -13    0.53    1.05
   0  -9 -13    1.57    0.78
   0   9  13    2.28    2.31
   0  -9 -13    0.91    0.94
   0 -10 -13    4.81    0.93
   0  10  13    4.25    2.45
   0 -10 -13    3.96    0.97
   0 -10 -13    3.12    0.74
   0  11  13   14.23    3.27
   0 -12 -13   42.02    2.38
   0  12  13   45.95    2.64
   0 -12 -13   41.85    2.44
   0  12  13   48.36    5.13
   0 -13 -13   67.18    3.40
   0  13  13   73.82    3.60
   0 -13 -13   63.95    3.25
   0 -14 -13   58.92    3.09
   0  14  13   65.15    3.27
   0 -15 -13   19.94    1.35
   0 -15 -13   17.58    1.30
   0  16  13   47.57    2.29
   0  16  13   50.02    2.26
   0  17  13   16.64    1.06
   0  17  13   15.22    1.01
   0 -17 -13   14.86    0.94
   0   4 -14    0.59    0.36
   0   4 -14    0.35    0.46
   0   3 -14    1.40    0.46
   0   3 -14    2.09    0.48
   0   3 -14    1.18    0.61
   0   2 -14    1.14    0.49
   0   2 -14    1.12    0.63
   0   2 -14    1.23    0.57
   0   2 -14    1.43    0.46
   0   1 -14   12.04    1.07
   0   1 -14   12.79    1.26
   0   1 -14   10.04    1.16
   0   1 -14   11.83    1.11
   0   1 -14   11.98    1.06
   0   0 -14   10.45    1.03
   0   0 -14   10.77    1.05
   0   0 -14    9.26    1.18
   0   0 -14   10.16    1.15
   0   0 -14    9.74    1.33
   0   0 -14    9.70    1.08
   0  -1 -14    5.43    0.82
   0  -1 -14    7.39    0.91
   0  -1 -14    5.78    0.93
   0  -1 -14    7.29    1.09
   0  -1 -14    4.42    1.14
   0   2  14    0.53    1.12
   0  -2 -14    0.19    0.56
   0   3  14   13.30    2.64
   0  -4 -14   40.94    2.75
   0  -4 -14   37.05    2.45
   0  -4 -14   30.49    2.21
   0  -4 -14   33.62    2.30
   0  -4 -14   35.02    2.49
   0  -5 -14   44.51    2.69
   0  -5 -14   45.54    2.89
   0   5  14   49.96    4.90
   0  -5 -14   46.03    3.05
   0  -5 -14   48.42    2.79
   0  -5 -14   48.20    2.88
   0  -6 -14   59.82    3.36
   0   6  14   48.86    5.08
   0  -6 -14   54.82    3.36
   0  -6 -14   59.78    3.20
   0  -6 -14   54.41    3.18
   0   7  14   43.77    4.89
   0  -7 -14   43.39    2.57
   0  -7 -14   43.66    2.72
   0  -7 -14   38.28    2.72
   0  -8 -14   76.18    4.09
   0   8  14   77.26    6.84
   0  -8 -14   79.22    4.00
   0   9  14   67.79    6.49
   0  10  14    5.16    2.57
   0 -10 -14    4.37    0.94
   0 -10 -14    3.44    0.73
   0 -11 -14    1.67    0.77
   0 -11 -14    2.46    0.67
   0  11  14    4.20    2.41
   0 -11 -14    3.07    0.79
   0 -12 -14   13.39    1.20
   0 -12 -14   10.35    0.99
   0  12  14   12.12    1.09
   0 -13 -14    0.08    0.51
   0 -13 -14    0.88    0.58
   0 -13 -14    0.50    0.45
   0  13  14   -0.36    0.58
   0 -14 -14    0.73    0.51
   0 -14 -14   -0.04    0.50
   0  14  14    1.31    0.57
   0 -15 -14   10.54    0.84
   0  15  14   11.42    0.94
   0 -15 -14    9.36    0.82
   0  16  14    1.29    0.56
   0  16  14    0.88    0.44
   0  17  14    5.45    0.55
   0   3 -15    0.38    0.27
   0   2 -15   -0.17    0.32
   0   2 -15    0.48    0.34
   0   2 -15    0.11    0.40
   0   1 -15    0.43    0.37
   0   1 -15   -0.03    0.47
   0   1 -15    0.16    0.48
   0   1 -15    0.45    0.39
   0   0 -15    4.74    0.83
   0   0 -15    3.28    0.67
   0   0 -15    3.71    0.63
   0  -1 -15   12.06    1.09
   0  -1 -15   13.96    1.19
   0  -1 -15   12.45    1.10
   0  -1 -15   14.94    1.34
   0  -1 -15   13.61    1.26
   0  -2 -15   21.16    1.53
   0  -2 -15   22.71    1.64
   0  -2 -15   24.02    1.73
   0  -2 -15   22.01    1.56
   0  -2 -15   26.59    1.79
   0  -3 -15   34.22    2.23
   0  -3 -15   31.20    2.09
   0  -3 -15   36.62    2.20
   0  -4 -15   15.91    1.44
   0  -4 -15   21.56    1.66
   0  -4 -15   20.95    1.96
   0  -4 -15   16.60    1.48
   0  -5 -15    0.99    1.27
   0  -5 -15    0.46    0.61
   0  -5 -15    0.63    0.68
   0  -5 -15    0.77    0.88
   0  -5 -15    1.33    0.64
   0  -6 -15    6.10    1.15
   0  -6 -15    6.36    0.92
   0  -6 -15    7.93    1.43
   0  -6 -15    6.75    1.01
   0  -7 -15   45.24    2.58
   0  -7 -15   34.04    2.25
   0  -7 -15   41.47    2.40
   0  -7 -15   38.54    2.64
   0  -8 -15   39.30    2.37
   0  -8 -15   36.11    2.25
   0  -8 -15   35.52    2.48
   0  -9 -15   38.57    2.21
   0  -9 -15   37.52    2.23
   0 -10 -15   60.81    3.21
   0 -10 -15   69.10    3.38
   0 -10 -15   65.63    3.29
   0 -11 -15   23.19    1.56
   0 -11 -15   20.09    1.43
   0 -12 -15   16.22    1.26
   0 -13 -15    4.62    0.68
   0  14  15    0.07    0.38
   0 -14 -15    0.28    0.43
   0 -15 -15    1.52    0.37
   0  15  15    1.57    0.59
   0  16  15    4.08    0.55
   0   0 -16    1.97    0.37
   0   0 -16    1.78    0.40
   0  -1 -16    1.73    0.39
   0  -1 -16    1.85    0.53
   0  -1 -16    2.88    0.65
   0  -1 -16    2.49    0.48
   0  -2 -16   12.92    1.08
   0  -2 -16   11.38    0.99
   0  -2 -16   13.95    1.14
   0  -3 -16    2.69    0.84
   0  -3 -16    3.16    0.63
   0  -3 -16    1.47    0.47
   0  -3 -16    2.54    0.73
   0  -4 -16    0.59    0.78
   0  -4 -16    0.05    0.56
   0  -4 -16    0.15    0.62
   0  -4 -16   -0.05    0.43
   0  -5 -16   29.62    1.95
   0  -5 -16   32.26    2.00
   0  -6 -16    8.92    0.99
   0  -6 -16   11.41    1.20
   0  -6 -16    8.32    0.92
   0  -6 -16   11.40    1.08
   0  -7 -16    0.46    0.78
   0  -7 -16    1.22    0.58
   0  -7 -16    2.13    0.66
   0  -7 -16    1.23    0.57
   0  -8 -16    0.34    0.74
   0  -8 -16    0.82    0.58
   0  -8 -16    0.64    0.59
   0  -9 -16    0.35    0.67
   0  -9 -16    0.32    0.56
   0  -9 -16   -0.14    0.60
   0 -10 -16    0.32    0.55
   0 -10 -16    0.63    0.64
   0 -11 -16    4.10    0.69
   0 -11 -16    3.60    0.55
   0 -11 -16    2.95    0.61
   0 -12 -16    0.21    0.37
   0 -12 -16    0.36    0.49
   0 -13 -16    4.94    0.56
   0 -13 -16    6.17    0.66
   0 -14 -16   11.01    0.73
   0  14  16   12.02    0.87
   0  15  16   15.59    0.95
   0  -2 -17   11.57    0.79
   0  -2 -17    9.12    0.68
   0  -3 -17    7.03    0.69
   0  -3 -17    6.87    0.72
   0  -3 -17    5.61    0.56
   0  -4 -17    1.53    0.46
   0  -4 -17    0.62    0.50
   0  -4 -17    0.68    0.33
   0  -5 -17   20.12    1.27
   0  -5 -17   23.33    1.40
   0  -5 -17   22.66    1.33
   0  -6 -17    9.50    0.85
   0  -6 -17   10.12    0.96
   0  -6 -17    9.64    0.86
   0  -7 -17    9.40    0.87
   0  -7 -17   11.66    1.02
   0  -7 -17   11.35    0.95
   0  -7 -17    8.10    0.77
   0  -8 -17    0.31    0.61
   0  -8 -17    0.38    0.42
   0  -8 -17    0.22    0.46
   0  -8 -17    0.28    0.39
   0  -9 -17    1.48    0.58
   0  -9 -17    0.98    0.43
   0  -9 -17    1.46    0.50
   0  -9 -17    1.39    0.48
   0 -10 -17    3.53    0.56
   0 -10 -17    3.18    0.54
   0 -10 -17    3.19    0.57
   0 -11 -17   13.32    0.99
   0 -11 -17   14.64    0.99
   0 -12 -17   26.32    1.44
   0 -12 -17   26.18    1.40
   0 -13 -17   19.77    1.06
   0 -13 -17   16.26    0.97
   0  -5 -18    0.30    0.24
   0  -5 -18    0.18    0.29
   0  -6 -18    0.15    0.27
   0  -6 -18    0.22    0.33
   0  -7 -18    0.52    0.30
   0  -7 -18    0.74    0.37
   0  -8 -18    1.32    0.33
   0  -8 -18    1.80    0.39
   0  -9 -18    0.02    0.25
   0  -9 -18    0.13    0.31
   0 -10 -18    3.85    0.41
   0 -10 -18    3.36    0.44
   1  -9 -18    3.17    0.41
   1  -8 -18   10.09    0.69
   1  -7 -18   15.01    0.91
   1  -6 -18    8.39    0.62
   1 -12 -17    0.61    0.26
   1 -12 -17   -0.14    0.33
   1 -12 -17    0.34    0.32
   1 -11 -17    6.29    0.59
   1 -11 -17    7.34    0.68
   1 -11 -17    5.09    0.58
   1 -10 -17    2.65    0.55
   1 -10 -17    3.03    0.47
   1 -10 -17    2.55    0.52
   1 -10 -17    2.53    0.46
   1  -9 -17    1.45    0.56
   1  -9 -17    0.16    0.37
   1  -9 -17    0.74    0.45
   1  -9 -17    0.50    0.36
   1  -8 -17    1.20    0.62
   1  -8 -17    0.52    0.47
   1  -8 -17    0.03    0.41
   1  -7 -17   -0.24    0.55
   1  -7 -17   -0.60    0.45
   1  -7 -17   -0.03    0.38
   1  -6 -17    0.59    0.62
   1  -6 -17   -0.04    0.46
   1  -6 -17    0.88    0.42
   1  -5 -17    1.56    0.61
   1  -5 -17    0.85    0.49
   1  -5 -17    1.07    0.43
   1  -4 -17    0.92    0.57
   1  -4 -17    0.74    0.37
   1  -4 -17    0.41    0.45
   1  -3 -17    9.89    0.80
   1  -3 -17    8.83    0.71
  -1  14  16    0.73    0.41
   1 -14 -16    0.25    0.29
   1 -13 -16   20.02    1.22
   1 -12 -16   35.08    1.89
   1 -11 -16   25.35    1.52
   1 -11 -16   22.05    1.38
   1 -10 -16    9.09    0.95
   1 -10 -16   10.02    1.00
   1  -9 -16   11.68    1.00
   1  -9 -16   11.40    1.08
   1  -9 -16   10.81    1.10
   1  -8 -16    7.77    0.87
   1  -8 -16    9.53    0.97
   1  -8 -16    8.37    1.05
   1  -7 -16    0.24    0.47
   1  -7 -16   -0.10    0.76
   1  -7 -16    0.25    0.50
   1  -7 -16    0.05    0.58
   1  -6 -16    0.30    0.76
   1  -6 -16    0.60    0.52
   1  -6 -16    1.69    0.67
   1  -5 -16   11.55    1.06
   1  -5 -16   12.28    1.21
   1  -5 -16   12.14    1.12
   1  -5 -16    9.47    0.91
   1  -4 -16   32.13    1.88
   1  -4 -16   34.32    2.00
   1  -4 -16   35.69    1.96
   1  -3 -16    0.57    0.75
   1  -3 -16    0.65    0.48
   1  -3 -16    1.32    0.62
   1  -3 -16    0.78    0.38
   1  -2 -16    6.63    0.73
   1  -2 -16    8.52    0.94
   1  -2 -16    5.77    0.66
   1  -2 -16    7.14    0.87
   1  -1 -16    8.82    0.81
   1  -1 -16    8.57    0.74
  -1  16  15   28.60    1.46
   1 -15 -15   70.09    3.10
   1 -14 -15   65.60    3.06
   1 -13 -15   50.96    2.58
   1 -12 -15   17.53    1.31
   1 -11 -15    5.36    0.84
   1 -11 -15    6.50    0.88
   1 -10 -15   -1.02    0.82
   1 -10 -15   -0.55    0.64
   1  -9 -15    1.43    1.01
   1  -9 -15    2.37    0.89
   1  -9 -15    3.51    0.81
   1  -8 -15    5.11    1.23
   1  -8 -15    5.25    1.06
   1  -8 -15    5.06    0.87
   1  -7 -15    0.73    0.66
   1  -7 -15    0.84    0.90
   1  -7 -15    1.16    1.08
   1  -7 -15    0.96    0.60
   1  -6 -15    1.81    0.73
   1  -6 -15    1.58    1.18
   1  -6 -15    1.36    0.95
   1  -5 -15   -0.06    0.55
   1  -5 -15    0.06    0.63
   1  -5 -15    1.32    1.16
   1  -5 -15   -0.51    0.89
   1  -4 -15   13.53    1.67
   1  -4 -15   17.81    1.55
   1  -4 -15   14.71    1.31
   1  -4 -15   16.00    1.41
   1  -3 -15    1.65    0.61
   1  -3 -15    1.71    0.87
   1  -3 -15    0.79    0.47
   1  -3 -15    0.69    1.21
   1  -3 -15    2.08    0.78
   1  -2 -15   10.08    1.26
   1  -2 -15    9.06    0.92
   1  -2 -15    8.55    0.96
   1  -2 -15   10.86    1.13
   1  -1 -15    0.53    0.51
   1  -1 -15    1.01    0.83
   1  -1 -15    0.92    0.44
   1  -1 -15    1.01    0.69
   1  -1 -15    0.80    0.45
   1   0 -15    0.68    0.52
   1   0 -15    1.77    0.65
   1   0 -15    1.28    0.46
   1   0 -15    0.84    0.41
   1   1 -15    0.17    0.37
   1   1 -15    0.29    0.36
   1   2 -15    0.46    0.33
   1 -16 -14    1.30    0.34
  -1  16  14    1.70    0.43
  -1  16  14    2.47    0.55
   1 -15 -14    3.22    0.56
  -1  15  14    2.85    0.58
   1 -14 -14    1.40    0.55
   1 -14 -14    0.44    0.40
  -1  14  14    0.07    0.53
   1 -13 -14    1.34    0.63
   1 -13 -14   -0.07    0.48
  -1  13  14    1.53    0.61
   1 -12 -14   -0.28    0.63
   1 -12 -14    0.62    0.53
  -1  12  14    0.13    0.55
   1 -11 -14   10.74    1.14
   1 -11 -14   10.85    1.18
   1 -11 -14    9.01    1.02
   1 -10 -14    3.85    0.84
   1 -10 -14    4.97    0.95
   1 -10 -14    5.46    1.05
   1 -10 -14    5.85    1.09
  -1  10  14    5.06    2.63
  -1   9  14   52.22    5.54
   1  -9 -14   56.76    3.18
  -1   8  14  101.76    7.81
  -1   7  14   93.11    7.32
   1  -6 -14   41.03    2.53
  -1   6  14   42.09    4.55
   1  -5 -14   37.06    2.45
  -1   5  14   36.66    4.17
   1  -4 -14   25.96    2.06
  -1   4  14   22.99    3.27
   1  -3 -14    9.26    1.47
   1  -2 -14   28.21    2.02
   1  -2 -14   28.80    1.92
   1  -2 -14   29.63    2.11
   1  -2 -14   26.58    1.80
   1  -2 -14   29.25    2.33
   1  -1 -14   17.97    1.55
   1  -1 -14   16.39    1.39
   1  -1 -14   19.13    1.69
   1  -1 -14   16.73    1.34
   1  -1 -14   17.73    1.88
   1  -1 -14   17.58    1.36
   1   0 -14   22.24    1.56
   1   0 -14   23.80    1.77
   1   0 -14   24.54    1.64
   1   0 -14   25.18    1.88
   1   0 -14   21.94    1.70
   1   0 -14   24.64    1.63
   1   1 -14    9.93    0.95
   1   1 -14   10.29    0.99
   1   1 -14    8.81    1.08
   1   1 -14   10.32    0.96
   1   1 -14    8.31    1.10
   1   2 -14    3.32    0.59
   1   2 -14    3.68    0.60
   1   2 -14    1.86    0.70
   1   3 -14    0.80    0.40
   1   3 -14   -0.13    0.57
   1   4 -14    0.80    0.33
   1   4 -14   -0.19    0.44
  -1  17  13    1.35    0.40
  -1  17  13    1.47    0.44
  -1  16  13    0.42    0.52
   1 -16 -13    0.76    0.37
   1 -16 -13    0.33    0.37
   1 -15 -13    2.17    0.47
  -1  15  13    3.24    0.76
   1 -15 -13    3.92    0.60
   1 -15 -13    3.60    0.65
   1 -14 -13    4.10    0.62
   1 -14 -13    3.08    0.63
  -1  14  13    3.20    0.81
   1 -13 -13    2.15    0.66
  -1  13  13    1.92    0.83
  -1  12  13    3.10    2.44
   1 -12 -13    4.97    0.85
  -1  11  13    6.69    2.69
   1 -10 -13    1.53    0.77
   1 -10 -13    1.11    0.70
  -1  10  13    2.27    2.52
   1 -10 -13    1.71    0.91
   1  -9 -13    0.67    0.99
   1  -9 -13    0.90    0.66
   1  -9 -13    0.42    0.81
   1  -9 -13    0.39    1.01
  -1   9  13    1.48    2.08
   1  -8 -13   33.38    2.24
   1  -8 -13   39.57    2.59
   1  -8 -13   37.57    2.54
  -1   8  13   39.82    4.65
   1  -8 -13   37.53    2.42
   1  -8 -13   38.56    2.47
   1  -7 -13   44.46    2.66
   1  -7 -13   45.27    2.88
   1  -7 -13   47.69    2.80
   1  -7 -13   43.19    2.80
   1  -7 -13   45.01    2.93
   1  -6 -13   46.26    3.00
   1  -6 -13   45.74    2.93
   1  -6 -13   46.35    2.84
  -1   6  13   50.11    4.90
   1  -6 -13   48.35    2.76
   1  -6 -13   45.21    2.90
   1  -5 -13   39.00    2.66
   1  -5 -13   40.75    2.67
   1  -5 -13   41.26    2.58
  -1   5  13   40.81    4.30
   1  -5 -13   36.49    2.46
   1  -5 -13   39.16    2.67
   1  -4 -13   90.62    4.63
   1  -4 -13   88.41    4.53
  -1   4  13   71.30    6.07
   1  -4 -13   88.83    4.61
   1  -4 -13   86.47    4.48
   1  -4 -13   88.42    4.62
   1  -3 -13   96.57    4.90
   1  -3 -13  102.90    5.13
   1  -3 -13  105.31    5.12
   1  -3 -13  111.09    5.28
   1  -3 -13   98.97    5.06
   1  -2 -13   31.53    2.30
   1  -2 -13   31.64    2.10
   1  -2 -13   32.10    2.07
   1  -2 -13   31.53    2.35
   1  -2 -13   32.77    2.44
   1  -2 -13   30.85    1.99
   1  -2 -13   29.97    2.21
   1  -1 -13    1.15    0.85
   1  -1 -13    2.54    1.21
  -1   1  13    1.15    1.51
   1   0 -13    1.37    0.82
   1   0 -13    1.54    0.63
   1   0 -13    1.19    1.30
   1   1 -13    7.69    0.95
   1   1 -13    9.19    0.96
   1   1 -13    8.03    1.15
   1   1 -13    7.75    1.19
   1   1 -13    9.14    1.39
   1   1 -13    7.01    0.91
   1   1 -13    8.63    1.13
   1   2 -13   13.92    1.32
   1   2 -13   12.00    1.30
   1   2 -13   11.76    1.32
   1   2 -13   14.97    1.40
   1   2 -13   13.42    1.19
   1   2 -13   15.06    1.22
   1   2 -13   13.79    1.15
   1   3 -13    6.49    0.76
   1   3 -13    6.13    0.76
   1   3 -13    5.80    0.96
   1   3 -13    6.46    1.00
   1   3 -13    4.78    0.93
   1   4 -13    5.31    0.68
   1   4 -13    5.11    0.83
   1   4 -13    5.71    0.87
   1   4 -13    4.45    0.83
   1   5 -13   -0.26    0.38
   1   5 -13   -0.07    0.49
   1   5 -13    0.08    0.49
   1   6 -13    0.03    0.37
  -1  17  12    0.16    0.47
   1 -17 -12   -0.12    0.30
   1 -17 -12    0.56    0.38
  -1  17  12    0.83    0.48
  -1  16  12    3.09    0.75
   1 -16 -12    4.35    0.65
   1 -15 -12   23.51    1.52
   1 -15 -12   22.12    1.38
   1 -14 -12   51.46    2.75
   1 -14 -12   50.71    2.64
  -1  13  12  106.84    7.67
   1 -13 -12   97.36    4.79
   1 -13 -12  103.84    4.76
  -1  12  12   44.71    5.19
   1 -11 -12   46.87    2.63
   1 -11 -12   45.06    2.71
  -1  11  12   42.60    5.14
   1 -10 -12   16.65    1.45
   1 -10 -12   17.50    1.63
  -1   9  12   11.77    2.92
   1  -9 -12    9.51    1.13
   1  -9 -12   12.03    1.47
   1  -9 -12   10.74    1.31
   1  -9 -12    9.75    1.39
  -1   8  12    0.34    1.95
   1  -8 -12    0.48    0.99
   1  -8 -12    0.43    0.66
   1  -8 -12   -0.97    0.96
   1  -8 -12   -0.08    0.93
   1  -7 -12   11.46    1.33
  -1   7  12   16.91    2.94
   1  -7 -12   11.34    1.40
   1  -7 -12   11.75    1.51
   1  -7 -12   13.22    1.40
   1  -7 -12   11.34    1.22
   1  -6 -12   19.68    1.56
   1  -6 -12   19.62    1.68
  -1   6  12   23.59    3.28
   1  -6 -12   20.67    1.77
   1  -6 -12   18.11    1.80
   1  -6 -12   19.77    1.70
   1  -6 -12   19.68    1.61
   1  -5 -12   17.33    1.52
   1  -5 -12   14.14    1.70
   1  -5 -12   16.14    1.53
  -1   5  12   19.18    2.87
   1  -5 -12   16.91    1.64
   1  -5 -12   16.37    1.53
   1  -5 -12   18.90    1.69
   1  -4 -12   21.44    1.77
   1  -4 -12   24.64    2.05
   1  -4 -12   25.35    2.02
  -1   4  12   26.13    3.20
   1  -4 -12   24.88    1.95
   1  -4 -12   24.42    1.91
   1  -4 -12   22.58    1.84
   1  -3 -12   18.77    1.57
   1  -3 -12   17.14    1.80
   1  -3 -12   21.27    1.89
  -1   3  12   20.44    2.78
   1  -3 -12   20.16    1.78
   1  -3 -12   19.02    1.70
   1  -3 -12   17.12    1.66
   1  -2 -12   52.18    3.16
   1  -2 -12   55.19    3.18
   1  -2 -12   52.15    2.94
   1  -2 -12   51.98    3.23
   1  -2 -12   50.79    3.12
   1  -2 -12   51.67    3.14
  -1   2  12   52.79    4.45
   1  -2 -12   57.39    3.30
   1  -2 -12   53.44    2.95
   1  -1 -12   65.64    3.68
   1  -1 -12   64.40    3.57
   1  -1 -12   63.43    3.36
   1  -1 -12   61.84    3.54
   1  -1 -12   62.29    6.12
   1  -1 -12   64.80    3.73
   1  -1 -12   69.29    3.76
   1  -1 -12   63.54    3.36
   1  -1 -12   58.91    3.50
   1   0 -12   54.37    3.37
  -1   0  12   46.07    5.02
   1   0 -12   61.86    3.58
   1   0 -12   60.01    3.21
   1   0 -12   56.44    3.37
   1   0 -12   54.03    5.95
   1   0 -12   63.64    3.22
   1   0 -12   62.23    3.58
   1   0 -12   60.48    3.43
   1   0 -12   64.40    3.63
   1   0 -12   63.80    3.24
   1   1 -12   48.88    3.15
   1   1 -12   54.54    3.00
   1   1 -12   58.41    3.43
   1   1 -12   53.09    3.28
   1   1 -12   57.36    3.19
   1   1 -12   54.91    3.40
   1   1 -12   58.18    3.22
   1   1 -12   56.44    3.03
   1   1 -12   55.48    3.44
   1   1 -12   57.40    5.94
   1   1 -12   55.82    3.01
   1   2 -12   38.74    4.77
   1   2 -12   39.86    2.71
   1   3 -12   57.37    3.03
   1   3 -12   56.11    3.42
   1   3 -12   56.45    3.11
   1   3 -12   58.46    3.30
   1   3 -12   57.89    3.03
   1   3 -12   59.68    3.06
   1   3 -12   55.41    3.16
   1   4 -12   45.50    2.91
   1   4 -12   46.06    2.74
   1   4 -12   47.52    2.55
   1   4 -12   48.43    2.57
   1   4 -12   46.21    2.67
   1   5 -12   24.54    1.51
   1   5 -12   21.79    1.58
   1   5 -12   22.65    1.79
   1   5 -12   23.01    1.66
   1   6 -12    2.14    0.49
   1   6 -12    2.30    0.64
   1   6 -12    2.24    0.65
   1   6 -12    3.27    0.77
   1   7 -12    0.10    0.43
   1   7 -12    0.76    0.45
  -1  18  11   44.97    2.09
   1 -18 -11   42.60    2.02
   1 -17 -11  109.20    4.85
  -1  17  11  107.32    4.83
  -1  17  11  115.04    4.96
   1 -16 -11  194.71    8.02
   1 -16 -11  176.20    7.74
  -1  16  11  195.41    8.18
   1 -15 -11  158.90    6.79
   1 -15 -11  145.03    6.53
   1 -14 -11   57.00    2.95
   1 -14 -11   47.76    2.70
  -1  13  11   43.52    4.84
   1 -12 -11   38.51    2.33
  -1  12  11   40.25    4.84
   1 -12 -11   40.13    2.46
   1 -11 -11   -0.19    0.81
   1 -11 -11    0.42    0.66
  -1  11  11    2.22    2.21
   1 -11 -11    0.20    0.71
   1 -10 -11    7.25    1.14
  -1  10  11    5.66    2.51
   1 -10 -11    7.84    1.00
   1 -10 -11    6.30    0.97
   1  -9 -11    3.46    1.03
   1  -9 -11    3.88    0.81
   1  -9 -11    3.83    1.00
   1  -9 -11    3.20    0.91
  -1   9  11    2.98    2.18
   1  -8 -11    0.06    0.87
   1  -8 -11    0.77    0.68
   1  -8 -11    0.58    0.95
   1  -8 -11    1.15    0.82
  -1   8  11    1.22    1.81
   1  -7 -11    2.07    0.75
   1  -7 -11    2.12    0.89
  -1   7  11    2.55    1.75
   1  -7 -11    1.93    1.01
   1  -6 -11    1.56    0.71
   1  -6 -11    1.91    0.85
   1  -6 -11    2.22    0.76
   1  -6 -11    2.09    0.81
   1  -6 -11    2.94    1.10
  -1   6  11    2.64    1.74
   1  -5 -11   10.09    1.11
   1  -5 -11    9.00    1.19
   1  -5 -11    9.42    1.37
   1  -5 -11    9.95    1.11
   1  -5 -11    8.08    1.15
   1  -5 -11   10.96    1.22
  -1   5  11   10.93    2.19
   1  -4 -11   30.67    2.14
   1  -4 -11   28.43    2.18
   1  -4 -11   31.43    2.08
   1  -4 -11   30.37    1.97
   1  -4 -11   31.03    2.07
   1  -4 -11   28.12    1.97
   1  -3 -11   -0.50    0.80
   1  -3 -11    0.65    0.68
   1  -3 -11    0.56    0.83
   1  -3 -11    0.31    0.98
   1  -3 -11    0.88    0.91
   1  -3 -11    0.06    0.79
   1  -3 -11    0.42    0.95
   1  -3 -11   -0.37    0.79
   1  -2 -11   19.00    1.43
   1  -2 -11   18.81    1.59
   1  -2 -11   16.92    1.76
   1  -2 -11   15.23    1.38
   1  -2 -11   15.99    1.57
   1  -2 -11   16.97    3.11
   1  -2 -11   18.19    1.69
   1  -2 -11   18.16    1.32
   1  -2 -11   17.78    1.63
   1  -2 -11   15.18    1.54
   1  -1 -11    1.04    0.71
   1  -1 -11    0.44    0.53
   1  -1 -11    0.39    1.59
   1  -1 -11    0.22    1.03
   1  -1 -11   -0.07    0.69
   1  -1 -11   -0.28    0.87
   1  -1 -11    0.36    0.98
   1  -1 -11    0.18    0.57
   1  -1 -11    0.20    0.91
   1  -1 -11   -0.25    1.13
   1  -1 -11    1.21    0.64
   1  -1 -11    0.15    0.83
   1   0 -11    3.14    0.79
   1   0 -11    2.67    1.17
   1   0 -11    2.80    0.87
   1   0 -11    1.51    0.90
   1   0 -11    3.60    1.20
   1   0 -11    3.09    0.74
   1   0 -11    3.57    1.03
   1   0 -11    2.47    0.94
   1   0 -11    1.82    0.87
   1   0 -11    2.58    0.68
   1   0 -11    1.59    1.74
   1   0 -11    3.24    1.19
   1   1 -11    3.21    1.90
   1   1 -11    3.47    1.71
   1   1 -11    2.69    0.99
   1   1 -11    2.37    0.69
   1   1 -11    2.24    0.85
   1   1 -11    3.05    1.28
  -1  -1  11    0.93    1.63
   1   1 -11    2.51    1.27
   1   1 -11    2.19    0.88
   1   1 -11    3.36    0.74
   1   1 -11    3.25    1.21
   1   1 -11    3.56    0.94
   1   2 -11    1.19    1.35
   1   2 -11    1.04    0.78
   1   2 -11    1.09    0.90
   1   2 -11    1.04    1.34
   1   2 -11    0.25    0.46
   1   2 -11   -0.12    0.61
   1   2 -11    0.71    0.97
   1   2 -11   -0.42    0.79
   1   2 -11    0.08    1.13
   1   2 -11    0.75    0.52
   1   2 -11    1.74    1.55
   1   2 -11   -1.19    2.00
   1   3 -11    2.36    0.87
   1   3 -11    1.29    0.86
   1   3 -11    1.49    0.58
   1   3 -11    2.23    0.67
   1   3 -11    1.38    1.08
   1   3 -11    2.28    0.63
   1   3 -11    1.66    0.83
   1   3 -11    1.43    1.38
   1   3 -11    2.66    1.66
   1   4 -11    0.18    0.51
   1   4 -11   -0.73    0.92
   1   4 -11    0.30    0.72
   1   4 -11   -0.20    0.77
   1   4 -11   -0.82    1.35
   1   4 -11   -0.35    1.79
   1   4 -11   -0.72    0.52
   1   4 -11   -0.23    0.62
   1   5 -11    1.73    0.99
   1   5 -11    2.61    0.63
   1   5 -11    2.30    0.61
   1   5 -11    2.55    0.78
   1   5 -11    3.07    0.85
   1   6 -11    6.84    1.23
   1   6 -11    8.89    0.87
   1   6 -11    7.21    0.96
   1   6 -11    8.93    1.06
   1   7 -11    7.79    1.06
   1   7 -11    6.83    0.72
   1   7 -11    6.27    0.84
   1   7 -11    6.18    0.83
   1   8 -11    5.18    0.66
   1   8 -11    5.16    0.76
   1   8 -11    4.33    0.63
  -1  18  10    3.08    0.49
   1 -18 -10    3.59    0.47
  -1  17  10   12.12    1.09
  -1  17  10   12.49    0.97
   1 -17 -10   11.16    0.99
   1 -16 -10   28.19    1.60
   1 -16 -10   29.55    1.85
   1 -15 -10   20.61    1.44
   1 -15 -10   24.63    1.74
   1 -14 -10    3.57    0.76
  -1  13  10   20.71    3.31
   1 -13 -10   19.02    1.50
  -1  12  10    1.42    2.12
   1 -12 -10    2.74    0.79
   1 -11 -10   16.31    1.42
  -1  11  10   17.76    3.31
   1 -11 -10   17.45    1.43
   1 -10 -10  105.33    5.17
   1 -10 -10  111.48    5.18
   1 -10 -10  110.35    5.22
  -1  10  10  118.42    8.15
   1  -9 -10  183.03    8.20
   1  -9 -10  185.19    8.09
  -1   9  10  206.37   11.29
   1  -9 -10  191.32    8.30
   1  -9 -10  184.10    8.24
   1  -9 -10  184.63    8.19
   1  -8 -10   25.32    1.74
   1  -8 -10   28.49    1.99
  -1   8  10   28.64    3.49
   1  -8 -10   25.39    1.75
   1  -8 -10   26.48    1.83
   1  -7 -10  140.45    6.37
   1  -7 -10  143.74    6.56
  -1   7  10  138.07    8.51
   1  -7 -10  140.81    6.36
   1  -6 -10   30.21    1.92
   1  -6 -10   28.78    2.07
   1  -6 -10   27.96    1.86
   1  -6 -10   28.32    1.75
   1  -6 -10   30.31    1.90
  -1   6  10   32.37    3.39
   1  -5 -10    7.85    0.95
   1  -5 -10   10.54    1.27
   1  -5 -10    7.76    1.01
   1  -5 -10    8.12    1.01
   1  -5 -10    7.61    0.95
   1  -4 -10   19.11    1.60
   1  -4 -10   18.54    1.50
   1  -4 -10   18.79    1.45
   1  -4 -10   18.90    1.46
   1  -4 -10   17.53    1.39
   1  -3 -10  208.72    8.82
   1  -3 -10  201.48    8.78
   1  -3 -10  199.05    9.03
   1  -3 -10  213.70    8.89
   1  -3 -10  214.99    9.01
   1  -3 -10  209.33    8.99
   1  -3 -10  191.77    9.03
   1  -3 -10  194.89   11.65
   1  -3 -10  211.98    8.86
   1  -3 -10  188.31    8.63
   1  -2 -10   55.90    2.96
   1  -2 -10   53.17    3.07
   1  -2 -10   57.41    3.03
   1  -2 -10   54.15    3.04
   1  -2 -10   50.36    3.17
   1  -2 -10   62.75    5.49
   1  -2 -10   52.55    2.76
   1  -2 -10   56.91    2.89
   1  -2 -10   58.31    2.91
   1  -1 -10   25.91    1.66
   1  -1 -10   23.07    1.86
   1  -1 -10   24.99    1.60
   1  -1 -10   23.45    1.66
   1  -1 -10   26.79    1.87
   1  -1 -10   25.07    1.84
   1  -1 -10   24.09    1.85
   1  -1 -10   24.58    2.10
   1  -1 -10   27.57    1.92
   1  -1 -10   28.30    1.85
   1  -1 -10   26.16    3.66
   1  -1 -10   25.11    1.79
   1   0 -10   11.79    1.15
   1   0 -10   14.82    1.17
   1   0 -10   14.37    1.48
   1   0 -10   12.99    1.43
   1   0 -10   14.30    1.40
   1   0 -10   13.58    1.48
   1   0 -10   15.22    1.74
   1   0 -10   11.68    1.25
   1   0 -10   13.66    1.17
   1   0 -10   12.54    1.15
   1   0 -10   13.04    1.36
   1   0 -10   13.36    1.37
   1   0 -10   12.13    2.27
   1   0 -10   13.81    2.70
   1   1 -10    1.71    0.69
   1   1 -10    2.89    1.12
   1   1 -10    1.77    0.83
   1   1 -10    2.21    1.03
   1   1 -10    1.75    0.61
   1   1 -10    3.51    0.82
   1   1 -10    2.39    1.07
   1   1 -10    2.98    0.66
   1   1 -10    1.70    0.80
   1   1 -10    2.58    1.22
   1   1 -10    1.70    0.92
   1   1 -10    1.45    1.49
   1   1 -10    2.68    1.56
   1   2 -10    2.15    0.79
   1   2 -10    3.61    1.30
   1   2 -10    0.28    1.25
   1   2 -10    3.65    1.80
   1   2 -10    1.79    1.22
   1   2 -10    1.76    0.66
   1   2 -10    2.05    1.09
   1   2 -10    1.87    0.70
   1   2 -10    1.39    1.13
   1   2 -10    0.99    0.77
   1   2 -10    1.41    0.77
   1   2 -10    1.56    0.54
   1   3 -10    6.04    1.01
   1   3 -10    6.93    0.90
   1   3 -10    5.15    1.32
   1   3 -10    5.91    1.05
   1   3 -10    5.43    1.06
   1   3 -10    6.34    1.57
   1   3 -10    7.04    1.44
   1   3 -10    6.64    0.87
   1   3 -10    8.22    0.98
   1   3 -10    7.26    2.22
   1   3 -10    8.92    2.09
   1   4 -10   13.02    1.24
   1   4 -10   17.18    3.03
   1   4 -10   15.07    2.67
   1   4 -10   17.28    1.48
   1   4 -10   13.66    1.46
   1   4 -10   16.96    1.54
   1   4 -10   13.96    1.86
   1   4 -10   15.62    1.33
   1   4 -10   15.78    1.30
   1   5 -10   32.34    4.10
   1   5 -10   32.99    3.72
   1   6 -10   28.32    2.02
   1   6 -10   31.22    1.92
   1   6 -10   30.96    2.53
   1   6 -10   29.87    2.06
   1   6 -10   32.97    1.93
   1   7 -10   23.02    1.49
   1   7 -10   19.84    1.61
   1   7 -10   25.04    2.01
   1   7 -10   22.46    1.61
   1   8 -10   17.16    1.17
   1   8 -10   17.45    1.27
   1   8 -10   17.22    1.53
   1   8 -10   16.52    1.30
   1   9 -10    7.43    0.76
   1   9 -10    7.14    0.77
   1   9 -10    8.97    0.94
   1 -18  -9    0.52    0.39
  -1  18   9    0.98    0.43
  -1  17   9    0.71    0.50
   1 -17  -9    0.81    0.57
  -1  17   9    0.37    0.61
   1 -17  -9    0.95    0.36
   1 -16  -9    5.04    0.70
   1 -15  -9    4.05    0.76
  -1  14   9   11.13    2.57
   1 -13  -9   53.26    2.93
  -1  13   9   52.44    5.02
  -1  13   9   53.88    5.30
   1 -12  -9    7.80    1.06
  -1  12   9    3.47    1.88
  -1  12   9    9.05    2.73
   1 -11  -9    0.78    0.68
  -1  11   9   -0.28    1.30
   1 -11  -9    0.19    0.73
  -1  11   9    0.68    2.05
   1 -10  -9   15.06    1.29
   1 -10  -9   15.85    1.39
   1 -10  -9   12.33    1.41
  -1  10   9   13.03    2.76
  -1  10   9   11.01    2.19
   1 -10  -9   14.32    1.31
   1  -9  -9   90.73    4.03
   1  -9  -9   80.89    4.03
  -1   9   9   92.40    6.40
   1  -9  -9   80.74    3.92
   1  -8  -9  896.19   36.15
   1  -8  -9  846.06   38.81
  -1   8   9  953.73   38.88
   1  -8  -9  876.09   36.17
   1  -8  -9  895.28   36.08
   1  -7  -9  415.60   16.99
   1  -7  -9  413.58   16.96
   1  -7  -9  403.72   16.99
   1  -7  -9  406.35   16.92
  -1   7   9  428.79   19.31
   1  -7  -9  385.22   19.25
   1  -6  -9  475.79   19.07
   1  -6  -9  466.06   19.15
   1  -6  -9  458.67   19.08
   1  -6  -9  448.59   18.96
   1  -5  -9  497.87   19.56
   1  -5  -9  464.69   19.61
   1  -5  -9  472.88   19.49
   1  -5  -9  459.78   19.41
   1  -4  -9  557.29   22.78
   1  -4  -9  556.27   22.80
   1  -4  -9  539.08   22.94
   1  -4  -9  583.67   22.90
   1  -4  -9  576.48   22.94
   1  -4  -9  549.55   22.73
   1  -4  -9  540.68   22.74
   1  -3  -9  272.10   11.45
   1  -3  -9  269.06   14.15
   1  -3  -9  272.59   11.68
   1  -3  -9  290.56   11.64
   1  -3  -9  282.78   11.51
   1  -3  -9  285.93   11.49
   1  -3  -9  262.67   11.65
   1  -3  -9  267.60   11.43
   1  -3  -9  251.42   11.27
   1  -3  -9  280.91   11.62
   1  -2  -9   10.14    0.86
   1  -2  -9   11.03    1.03
   1  -2  -9   10.88    1.12
   1  -2  -9   10.89    1.11
   1  -2  -9    8.90    1.12
   1  -2  -9   12.82    2.42
   1  -2  -9   11.84    1.34
   1  -2  -9   11.69    1.00
   1  -2  -9   12.00    1.23
   1  -2  -9   11.25    1.06
   1  -2  -9   11.04    1.05
   1  -1  -9   36.12    2.15
   1  -1  -9   39.56    2.16
   1  -1  -9   42.13    3.70
   1  -1  -9   31.95    3.83
   1  -1  -9   39.85    2.37
   1  -1  -9   31.92    2.39
   1  -1  -9   37.26    2.05
   1  -1  -9   37.44    2.20
   1  -1  -9   37.02    2.21
   1  -1  -9   35.33    2.04
   1  -1  -9   35.16    1.98
   1  -1  -9   36.75    2.25
   1   0  -9   10.78    1.01
   1   0  -9   10.25    0.96
   1   0  -9   11.13    1.15
   1   0  -9    9.87    1.14
   1   0  -9    9.16    1.05
   1   0  -9   12.10    1.20
   1   0  -9   11.12    0.99
   1   0  -9    9.42    1.45
   1   0  -9   11.40    0.98
   1   0  -9   10.76    1.32
   1   0  -9   10.63    1.10
   1   0  -9   11.95    2.12
   1   0  -9   14.43    2.56
   1   1  -9   90.95    4.44
   1   1  -9   87.86    4.34
   1   1  -9   93.42    4.82
   1   1  -9   97.67    4.91
   1   1  -9   89.92    6.79
   1   1  -9   83.76    6.05
   1   1  -9   91.07    4.28
   1   1  -9   94.13    4.47
   1   1  -9   89.90    4.47
   1   1  -9   92.76    4.55
   1   1  -9   91.88    4.31
   1   1  -9   90.95    4.52
   1   1  -9   89.85    4.31
   1   1  -9   91.18    4.32
   1   2  -9   19.59    1.86
   1   2  -9   22.94    1.67
   1   2  -9   22.31    1.67
   1   2  -9   22.39    2.08
   1   2  -9   22.17    2.08
   1   2  -9   25.43    3.41
   1   2  -9   18.80    2.68
   1   2  -9   20.64    1.64
   1   2  -9   22.48    1.51
   1   2  -9   23.47    1.95
   1   2  -9   22.50    1.53
   1   3  -9    4.03    1.24
   1   3  -9    4.01    0.86
   1   3  -9    3.44    0.84
   1   3  -9    2.13    1.30
   1   3  -9    3.70    0.66
   1   3  -9    3.36    0.72
   1   3  -9    3.90    0.84
   1   3  -9    3.52    1.26
   1   3  -9    2.93    1.19
   1   3  -9    4.87    1.74
   1   3  -9    2.60    1.64
   1   4  -9    3.09    1.25
   1   4  -9    2.01    1.03
   1   4  -9    3.12    0.82
   1   4  -9    4.50    1.93
   1   4  -9    2.61    0.58
   1   4  -9    0.28    1.21
   1   4  -9    0.66    1.47
   1   4  -9    2.80    1.55
   1   4  -9    2.55    0.80
   1   4  -9    2.14    0.74
   1   4  -9    2.70    0.66
   1   4  -9    1.55    0.64
   1   5  -9    2.49    0.70
   1   5  -9    1.88    0.81
   1   5  -9    3.64    0.69
   1   5  -9    4.47    1.24
   1   5  -9    2.54    0.63
   1   5  -9    2.80    0.82
   1   5  -9    4.46    1.96
   1   5  -9    2.90    1.45
   1   5  -9    2.34    1.48
   1   6  -9    0.30    1.29
   1   6  -9   -0.29    1.52
   1   7  -9    2.22    0.72
   1   7  -9    1.65    0.55
   1   7  -9    3.14    1.06
   1   7  -9    2.43    0.72
   1   8  -9    0.14    0.44
   1   8  -9   -0.16    0.58
   1   8  -9    0.17    0.84
   1   9  -9    0.10    0.60
   1   9  -9    0.48    0.49
   1   9  -9    0.20    0.71
   1  10  -9    1.57    0.56
   1  10  -9    1.37    0.46
   1  10  -9    2.83    0.65
  -1  18   8    4.91    0.57
   1 -18  -8    3.51    0.57
  -1  17   8   28.15    1.71
   1 -17  -8   25.05    1.40
  -1  16   8   61.91    3.18
   1 -16  -8   65.30    3.11
   1 -15  -8   77.36    3.79
  -1  14   8   82.96    7.18
   1 -14  -8   93.08    4.46
  -1  13   8   91.97    7.16
   1 -13  -8   89.23    4.17
   1 -13  -8   75.22    4.55
   1 -13  -8   74.60    4.38
  -1  12   8   28.93    3.71
  -1  12   8   28.54    3.74
   1 -12  -8   27.94    1.82
   1 -12  -8   22.04    2.03
   1 -12  -8   19.87    1.88
  -1  11   8   26.45    3.34
   1 -11  -8   27.04    1.90
  -1  11   8   24.96    3.80
   1 -11  -8   25.97    1.80
   1 -11  -8   23.55    1.97
   1 -11  -8   21.97    1.94
   1 -10  -8    3.05    1.31
   1 -10  -8    1.46    0.61
  -1  10   8    2.62    1.94
   1 -10  -8    1.39    0.71
   1 -10  -8    1.84    0.71
   1 -10  -8    1.87    0.79
   1  -9  -8    6.21    0.81
   1  -9  -8    7.09    0.92
   1  -9  -8    6.65    1.73
  -1   9   8    5.58    1.82
   1  -9  -8    5.51    0.91
   1  -9  -8    5.55    0.87
   1  -8  -8   -0.05    0.42
   1  -8  -8   -0.15    0.61
   1  -8  -8   -0.22    0.85
  -1   8   8    0.22    1.47
   1  -8  -8   -0.13    0.51
   1  -8  -8   -0.47    0.64
   1  -7  -8    8.72    1.67
   1  -7  -8   10.01    0.97
   1  -7  -8   10.06    1.05
  -1   7   8   10.81    1.93
   1  -7  -8    9.64    0.85
   1  -7  -8    9.42    0.93
   1  -6  -8    7.88    0.90
   1  -6  -8    9.48    1.69
   1  -6  -8    9.29    0.91
   1  -6  -8    9.27    0.95
   1  -5  -8    2.73    0.63
   1  -5  -8    2.05    0.66
   1  -5  -8    2.57    0.63
   1  -4  -8    0.86    0.74
   1  -4  -8    0.14    0.60
   1  -4  -8    1.04    0.81
   1  -4  -8    0.69    0.56
   1  -4  -8    1.06    0.53
   1  -4  -8    0.87    0.67
   1  -3  -8   34.36    1.93
   1  -3  -8   37.33    2.11
   1  -3  -8   37.16    1.96
   1  -3  -8   33.88    3.45
   1  -3  -8   35.79    2.08
   1  -3  -8   35.27    2.14
   1  -3  -8   34.83    1.95
   1  -2  -8  414.64   16.64
   1  -2  -8  388.16   16.49
   1  -2  -8  412.75   16.54
   1  -2  -8  397.03   16.73
   1  -2  -8  386.28   16.74
   1  -2  -8  406.53   16.70
   1  -2  -8  407.54   16.51
   1  -2  -8  400.02   16.51
   1  -1  -8  108.21    4.98
   1  -1  -8  110.67    4.92
   1  -1  -8  112.81    5.34
   1  -1  -8  112.85    5.34
   1  -1  -8  110.77    5.06
   1  -1  -8  114.38    5.11
   1  -1  -8  111.54    5.08
   1  -1  -8  111.88    5.16
   1  -1  -8  105.00    5.17
   1  -1  -8  114.87    5.01
   1  -1  -8  120.17    6.73
   1  -1  -8  116.78    7.22
   1  -1  -8  110.82    4.99
   1  -1  -8  115.09    5.01
   1   0  -8   59.77    2.93
   1   0  -8   60.28    2.97
   1   0  -8   62.57    3.08
   1   0  -8   54.59    3.03
   1   0  -8   58.47    3.08
   1   0  -8   61.69    2.99
   1   0  -8   61.25    4.48
   1   0  -8   70.97    5.18
   1   0  -8   60.39    2.97
   1   0  -8   61.97    3.42
   1   0  -8   67.19    3.47
   1   0  -8   61.13    3.12
   1   0  -8   60.81    3.06
   1   1  -8  269.12   11.50
   1   1  -8  278.75   11.89
   1   1  -8  283.11   12.02
   1   1  -8  274.54   11.40
   1   1  -8  263.26   11.50
   1   1  -8  261.97   11.52
   1   1  -8  256.14   11.35
   1   1  -8  282.73   14.08
   1   1  -8  270.35   13.40
   1   1  -8  275.95   11.39
   1   1  -8  278.15   11.51
   1   1  -8  279.62   11.42
   1   2  -8  255.61   10.63
   1   2  -8  244.30   10.78
   1   2  -8  247.70   13.43
   1   2  -8  240.71   11.24
   1   2  -8  247.24   11.04
   1   2  -8  256.29   10.73
   1   2  -8  250.54   10.84
   1   2  -8  251.95   10.70
   1   2  -8  254.61   10.62
   1   2  -8  246.85   10.56
   1   2  -8  248.58   13.25
   1   2  -8  246.75   12.70
   1   2  -8  251.32   10.72
   1   3  -8  223.02   10.22
   1   3  -8  225.36   13.31
   1   3  -8  232.49    9.98
   1   3  -8  236.13   10.06
   1   3  -8  228.06   10.26
   1   3  -8  233.31   10.05
   1   3  -8  220.90   12.07
   1   3  -8  228.94   12.66
   1   3  -8  232.79    9.93
   1   3  -8  225.47   10.24
   1   3  -8  242.64    9.97
   1   4  -8   57.10    2.96
   1   4  -8   62.50    6.09
   1   4  -8   55.93    3.06
   1   4  -8   52.80    3.02
   1   4  -8   55.90    2.95
   1   4  -8   50.52    4.58
   1   4  -8   58.37    5.06
   1   4  -8   54.19    2.97
   1   4  -8   57.74    3.50
   1   4  -8   54.75    3.14
   1   4  -8   55.37    2.95
   1   5  -8   22.60    1.60
   1   5  -8   26.01    2.49
   1   5  -8   23.69    1.75
   1   5  -8   21.34    1.70
   1   5  -8   22.35    3.03
   1   5  -8   21.89    3.20
   1   5  -8   23.31    1.63
   1   5  -8   21.64    1.65
   1   5  -8   23.49    4.11
   1   5  -8   23.41    1.65
   1   6  -8    2.48    2.28
   1   6  -8    2.81    0.68
   1   6  -8    2.75    0.67
   1   6  -8    2.23    1.22
   1   6  -8    3.15    0.83
   1   6  -8    1.48    1.18
   1   6  -8    2.99    1.48
   1   6  -8    2.23    0.75
   1   7  -8   16.52    3.54
   1   7  -8   16.11    1.81
   1   7  -8   13.30    1.21
   1   7  -8   14.08    1.26
   1   7  -8   11.58    1.27
   1   7  -8   10.40    2.33
   1   7  -8   11.38    2.38
   1   7  -8   15.20    1.38
   1   8  -8   23.61    1.76
   1   8  -8   25.33    1.67
   1   8  -8   25.35    2.17
   1   8  -8   26.75    1.80
   1   9  -8   30.24    1.97
   1   9  -8   32.66    1.98
   1   9  -8   31.98    1.89
   1   9  -8   37.69    2.40
   1  10  -8   10.90    1.16
   1  10  -8    9.97    0.92
   1  11  -8    7.18    0.74
   1  11  -8    7.68    0.80
  -1  18   7  110.07    5.14
   1 -18  -7  147.93    5.40
  -1  17   7  132.33    5.46
   1 -17  -7  114.02    5.17
   1 -16  -7  113.86    5.14
  -1  15   7   44.90    2.54
   1 -14  -7   43.05    3.03
   1 -14  -7   46.07    2.98
  -1  14   7   50.60    2.74
  -1  14   7   48.51    5.14
   1 -13  -7   24.53    2.09
  -1  13   7   27.08    3.89
  -1  13   7   27.52    1.85
   1 -13  -7   28.72    2.16
   1 -12  -7    1.33    0.79
  -1  12   7    3.60    1.99
   1 -12  -7    1.83    0.77
  -1  12   7    2.42    1.79
  -1  12   7    2.52    0.66
   1 -11  -7    7.06    2.02
   1 -11  -7    8.30    1.12
   1 -11  -7    9.99    1.07
   1 -11  -7    7.13    1.07
  -1  11   7    8.87    2.30
  -1  10   7    1.09    1.81
   1 -10  -7    2.27    0.57
   1 -10  -7    1.29    0.61
   1 -10  -7    0.77    0.60
   1 -10  -7    1.99    1.17
   1  -9  -7    7.41    1.59
   1  -9  -7    6.78    0.89
   1  -9  -7    7.11    0.83
  -1   9   7    5.43    1.98
   1  -9  -7    7.90    1.00
  -1   8   7    0.59    1.40
   1  -8  -7    0.38    0.84
   1  -8  -7    1.20    0.61
   1  -8  -7    1.07    0.56
   1  -8  -7    1.14    0.44
   1  -7  -7    0.25    0.62
   1  -7  -7    0.34    0.46
   1  -7  -7    0.94    0.39
   1  -7  -7    0.52    0.50
   1  -6  -7    8.68    1.40
   1  -6  -7    9.00    0.95
   1  -5  -7   23.97    2.27
   1  -5  -7   29.92    2.58
   1  -4  -7   37.05    2.80
   1  -4  -7   34.96    2.82
   1  -3  -7   88.87    5.08
   1  -3  -7   91.12    5.75
   1  -3  -7   93.24    5.20
   1  -2  -7  143.42    7.43
   1  -2  -7  151.71    8.28
   1  -2  -7  152.28    7.78
   1  -1  -7   33.16    2.61
   1  -1  -7   28.78    2.65
   1  -1  -7   30.45    2.97
   1   0  -7   13.79    1.14
   1   0  -7   13.77    1.46
   1   0  -7   17.78    1.91
   1   0  -7   16.98    1.15
   1   1  -7   97.50    4.43
   1   1  -7  101.44    6.46
   1   1  -7   94.31    4.53
   1   1  -7   98.68    4.53
   1   1  -7  102.28    4.46
   1   1  -7  100.37    4.44
   1   1  -7   97.82    4.43
   1   1  -7  102.29    4.94
   1   1  -7   95.16    6.20
   1   1  -7  100.83    4.54
   1   2  -7  192.36    8.17
   1   2  -7  183.82    8.51
   1   2  -7  192.32    8.22
   1   2  -7  189.31    8.11
   1   2  -7  176.14    8.19
   1   2  -7  189.83    8.28
   1   2  -7  193.29    8.08
   1   2  -7  189.59    8.07
   1   2  -7  183.05    9.80
   1   2  -7  197.08   10.33
   1   2  -7  193.79    8.11
   1   2  -7  191.52    8.20
   1   3  -7  129.99    5.88
   1   3  -7  140.36    9.31
   1   3  -7  140.35    6.00
   1   3  -7  130.37    6.16
   1   3  -7  134.67    5.89
   1   3  -7  131.85    6.09
   1   3  -7  129.91    5.96
   1   3  -7  122.81    7.02
   1   3  -7  128.84    5.78
   1   3  -7  129.92    7.69
   1   3  -7  135.43    7.98
   1   3  -7  128.36    6.12
   1   3  -7  132.51    5.85
   1   4  -7   81.06    7.55
   1   4  -7   87.07    4.45
   1   4  -7   86.47    4.36
   1   4  -7   91.24    4.71
   1   4  -7   90.03    6.36
   1   4  -7   90.81    4.29
   1   4  -7   95.25    4.32
   1   4  -7   95.02    4.33
   1   4  -7   88.87    4.38
   1   5  -7  142.62    6.31
   1   5  -7  132.08   10.38
   1   5  -7  139.81    6.29
   1   5  -7  135.85    6.86
   1   5  -7  128.77    6.27
   1   5  -7  144.80    6.33
   1   5  -7  141.79    6.43
   1   5  -7  142.78    6.31
   1   5  -7  134.61    8.51
   1   5  -7  141.38    6.41
   1   6  -7  126.86    8.79
   1   6  -7  159.78   11.68
   1   6  -7  145.80    6.78
   1   6  -7  148.45    6.78
   1   6  -7  148.03    6.65
   1   6  -7  151.05    6.71
   1   7  -7   19.06    2.79
   1   7  -7   21.20    1.53
   1   7  -7   19.49    1.64
   1   7  -7   20.81    1.63
   1   7  -7   20.35    4.04
   1   7  -7   21.07    1.57
   1   8  -7    3.95    0.71
   1   8  -7   -0.27    1.29
   1   8  -7    1.22    1.37
   1   8  -7    3.81    0.80
   1   8  -7    3.55    0.84
   1   8  -7    0.52    2.08
   1   8  -7    1.63    0.98
   1   9  -7   17.61    1.48
   1   9  -7   18.33    1.78
   1   9  -7   16.86    1.33
   1   9  -7   18.28    1.44
   1  10  -7   23.18    1.69
   1  10  -7   26.06    1.95
   1  10  -7   27.18    1.69
   1  11  -7   13.41    1.13
   1  11  -7   16.90    1.13
   1  11  -7   17.25    1.37
   1  12  -7   12.02    0.93
   1  12  -7   11.14    0.92
   1 -18  -6   26.24    1.47
  -1  17   6   40.35    2.05
   1 -17  -6   40.69    1.96
  -1  16   6   53.35    2.82
   1 -16  -6   53.01    2.79
   1 -15  -6   43.07    2.53
  -1  15   6   44.78    2.54
   1 -15  -6   38.90    2.68
  -1  15   6   48.76    5.12
   1 -14  -6   46.55    3.08
   1 -14  -6   47.20    2.81
  -1  14   6   51.24    2.83
   1 -14  -6   48.57    3.00
  -1  14   6   48.05    5.24
   1 -13  -6   29.05    2.33
   1 -13  -6   34.14    2.34
  -1  13   6   35.34    2.17
  -1  13   6   39.66    4.54
  -1  12   6   -0.57    1.34
  -1  12   6    1.32    1.72
   1 -12  -6    0.24    0.62
   1 -12  -6   -0.38    0.57
   1 -12  -6    0.84    0.69
  -1  12   6    0.42    0.55
  -1  11   6   15.94    2.47
   1 -11  -6   15.84    1.36
  -1  11   6   14.65    1.21
  -1  11   6   18.52    2.78
   1 -11  -6   14.00    1.28
   1 -11  -6   14.42    1.32
   1 -10  -6   88.59    6.17
  -1  10   6   97.75    6.15
  -1  10   6   84.64    6.36
   1 -10  -6   94.37    4.57
   1 -10  -6   97.06    4.51
   1 -10  -6   92.84    4.54
  -1  10   6   94.31    4.36
   1  -9  -6   27.01    1.78
  -1   9   6   25.00    3.03
   1  -9  -6   30.19    1.74
   1  -9  -6   28.22    1.78
   1  -9  -6   28.95    2.87
   1  -8  -6   24.32    1.46
   1  -8  -6   22.98    1.50
   1  -8  -6   23.82    1.55
   1  -7  -6   84.63    4.68
  -1   7   6   85.66    5.26
   1  -6  -6   54.37    3.44
   1  -6  -6   57.82    3.73
   1  -5  -6  131.11    6.75
   1  -5  -6  148.56    7.13
   1  -4  -6  594.43   25.31
   1  -4  -6  611.29   25.53
   1  -3  -6  157.12    8.02
   1  -3  -6  145.67    7.44
   1  -3  -6  165.91    7.62
   1  -2  -6    6.11    1.25
   1  -2  -6    7.29    1.49
   1  -2  -6    5.20    1.00
   1  -2  -6    5.75    1.08
   1  -1  -6   15.19    1.81
   1  -1  -6   15.33    1.95
   1  -1  -6   14.04    1.61
   1   0  -6    0.42    0.87
   1   0  -6   -0.16    1.07
   1   0  -6    0.11    0.61
   1   0  -6   -0.16    1.04
   1   0  -6    0.52    0.91
   1   1  -6   36.06    2.71
   1   1  -6   37.68    3.17
   1   1  -6   39.50    3.05
   1   1  -6   41.06    3.76
   1   1  -6   36.08    2.68
   1   2  -6   96.15    4.51
   1   2  -6   99.22    5.47
   1   2  -6  101.89    4.45
   1   2  -6  103.79    4.54
   1   2  -6  106.63    7.28
   1   2  -6   97.22    4.47
   1   2  -6   99.94    4.44
   1   3  -6   64.56    3.31
   1   3  -6   66.79    3.37
   1   3  -6   68.93    3.52
   1   3  -6   68.36    4.75
   1   3  -6   69.67    3.22
   1   3  -6   71.26    3.27
   1   3  -6   67.69    3.31
   1   3  -6   68.57    3.23
   1   3  -6   65.71    3.16
   1   4  -6   85.54    4.17
   1   4  -6   84.82    4.15
   1   4  -6   95.18    4.45
   1   4  -6   83.42    4.19
   1   4  -6   76.77    7.15
   1   4  -6   86.96    4.02
   1   4  -6   82.88    4.11
   1   4  -6   97.49    5.97
   1   4  -6   85.87    4.03
   1   4  -6   86.48    4.03
   1   5  -6   94.89    4.35
   1   5  -6   91.97    4.35
   1   5  -6   92.92    4.46
   1   5  -6   93.66    4.36
   1   5  -6   99.63    6.33
   1   5  -6   86.97    4.33
   1   5  -6   90.34    8.16
   1   5  -6   92.19    4.57
   1   5  -6   91.89    4.86
   1   5  -6   94.86    4.36
   1   6  -6   25.74    4.53
   1   6  -6   32.65    1.96
   1   6  -6   30.20    1.89
   1   6  -6   32.29    2.05
   1   6  -6   34.12    2.23
   1   6  -6   28.21    3.23
   1   7  -6   46.53    2.95
   1   7  -6   57.55    6.54
   1   7  -6   49.72    2.70
   1   7  -6   43.48    2.74
   1   7  -6   47.58    2.75
   1   7  -6   50.40    2.65
   1   7  -6   50.09    4.44
   1   8  -6   28.34    3.33
   1   8  -6   33.30    1.93
   1   8  -6   28.07    4.78
   1   8  -6   24.59    1.95
   1   8  -6   29.24    2.22
   1   8  -6   30.84    2.01
   1   9  -6   41.28    4.01
   1   9  -6   46.29    2.61
   1   9  -6   46.12    2.93
   1   9  -6   42.55    5.61
   1   9  -6   45.28    2.50
   1   9  -6   41.80    2.67
   1  10  -6   51.87    3.22
   1  10  -6   55.10    2.85
   1  10  -6   56.65    2.93
   1  10  -6   53.43    3.02
   1  11  -6   44.57    2.55
   1  11  -6   45.27    2.41
   1  11  -6   47.36    2.73
   1  12  -6   17.12    1.23
   1  12  -6   14.83    1.05
   1  13  -6   15.03    1.04
   1 -18  -5   17.86    1.07
  -1  18   5   15.09    1.10
   1 -17  -5   12.73    1.03
   1 -17  -5   24.01    1.28
   1 -16  -5   34.85    2.11
  -1  16   5   34.86    2.11
  -1  15   5   33.27    4.38
   1 -15  -5   34.95    2.45
   1 -15  -5   35.07    2.28
  -1  15   5   38.28    2.31
  -1  14   5   96.89    8.02
   1 -14  -5   98.74    5.10
   1 -14  -5   99.02    5.25
  -1  14   5  106.62    5.00
  -1  13   5   56.07    3.15
   1 -13  -5   61.20    3.47
  -1  13   5   68.57    6.06
  -1  13   5   54.29    5.37
   1 -13  -5   59.70    3.34
   1 -12  -5    0.07    0.58
  -1  12   5    0.24    0.53
   1 -12  -5    0.45    0.61
  -1  12   5    0.67    1.61
   1 -12  -5    1.46    0.64
  -1  12   5   -0.31    1.42
   1 -11  -5   38.35    3.80
  -1  11   5   38.10    2.24
   1 -11  -5   43.46    2.42
   1 -11  -5   39.11    2.42
  -1  11   5   36.82    3.87
   1 -11  -5   41.25    2.42
   1 -10  -5  181.87    9.94
  -1  10   5  185.84    8.10
   1 -10  -5  197.92    8.27
  -1  10   5  182.86   10.21
   1 -10  -5  191.82    8.29
  -1  10   5  176.40   10.13
   1 -10  -5  185.81    8.24
  -1   9   5 1003.67   41.06
   1  -9  -5 1029.77   41.19
   1  -9  -5 1037.82   41.23
   1  -9  -5 1011.81   41.21
   1  -9  -5 1027.02   42.95
  -1   8   5 3263.32  136.50
   1  -8  -5 3346.25  134.74
   1  -8  -5 3402.89  134.74
   1  -8  -5 3395.81  134.70
   1  -7  -5  398.16   18.08
  -1   7   5  424.09   18.28
   1  -6  -5 1239.86   49.42
   1  -6  -5 1174.33   48.87
   1  -5  -5  597.81   25.11
   1  -5  -5  593.00   24.79
   1  -4  -5  665.40   26.79
   1  -4  -5  619.77   26.50
   1  -3  -5  160.06    7.49
   1  -3  -5  167.33    7.86
   1  -3  -5  155.91    7.42
   1  -2  -5   40.44    2.48
   1  -2  -5   43.02    2.80
   1  -2  -5   40.07    2.85
   1  -2  -5   35.31    2.45
   1  -1  -5   75.04    4.10
   1  -1  -5   76.99    3.97
   1  -1  -5   75.46    4.27
   1  -1  -5   84.43    4.54
   1  -1  -5   74.68    4.07
   1   0  -5    3.99    1.36
   1   0  -5    3.36    1.00
   1   0  -5    2.59    0.87
   1   0  -5    2.66    0.74
   1   0  -5    3.28    1.07
   1   1  -5  194.99    9.29
   1   1  -5  185.27    8.79
   1   1  -5  194.12    8.72
   1   1  -5  183.01   10.29
   1   2  -5    2.21    1.66
   1   2  -5    1.58    1.05
   1   2  -5    0.60    0.75
   1   2  -5    1.13    0.69
   1   3  -5   11.71    1.43
   1   3  -5   13.21    1.78
   1   3  -5   13.32    1.02
   1   3  -5   10.85    2.68
   1   3  -5   12.19    0.90
   1   4  -5    2.37    0.47
   1   4  -5    1.27    0.53
   1   4  -5    1.89    0.83
  -1  -4   5    1.54    0.73
   1   4  -5    1.34    0.52
   1   4  -5    2.39    0.59
   1   4  -5    2.68    0.68
   1   4  -5    1.52    0.46
   1   4  -5    1.88    0.42
   1   5  -5    0.69    0.54
   1   5  -5    0.42    0.63
   1   5  -5    1.08    1.12
   1   5  -5    1.27    1.74
   1   5  -5    0.52    0.37
   1   5  -5    0.99    0.95
   1   5  -5    0.42    0.54
   1   5  -5    0.98    0.38
   1   5  -5    0.81    0.48
   1   6  -5   -0.18    0.39
   1   6  -5    0.43    1.07
   1   6  -5    0.20    0.50
   1   6  -5   -0.17    1.32
   1   6  -5   -0.28    0.67
   1   6  -5    0.06    0.51
   1   6  -5    0.24    0.40
   1   6  -5    0.10    0.44
   1   6  -5   -0.47    1.98
   1   7  -5    1.52    2.14
   1   7  -5    1.02    0.83
   1   7  -5    0.66    0.58
   1   7  -5    0.67    0.42
   1   7  -5    0.97    0.50
   1   7  -5    0.24    1.11
   1   7  -5    0.50    0.48
   1   8  -5    6.31    3.02
   1   8  -5    8.22    0.88
   1   8  -5    8.99    1.03
   1   8  -5    5.71    0.83
   1   8  -5    7.21    1.22
   1   8  -5    6.89    1.74
   1   9  -5    1.19    0.88
   1   9  -5    0.95    0.52
   1   9  -5    2.09    2.21
   1   9  -5    1.45    1.05
   1   9  -5    0.19    0.58
   1  10  -5    3.39    2.17
   1  11  -5    1.00    0.92
   1  11  -5    0.45    0.53
   1  11  -5   -0.07    0.64
   1  11  -5    1.51    0.78
   1  11  -5    0.51    0.51
   1  12  -5    0.57    0.46
   1  12  -5   -0.19    0.47
   1  12  -5    0.53    0.65
   1  12  -5    0.93    0.60
   1  13  -5    0.43    0.36
   1  13  -5    0.41    0.46
   1  13  -5    0.30    0.46
  -1  18   4   28.58    1.54
  -1  17   4   52.09    2.63
   1 -17  -4   52.81    2.60
   1 -16  -4   46.15    2.90
   1 -16  -4   53.37    2.83
  -1  16   4   53.54    2.80
   1 -15  -4   18.13    1.65
  -1  15   4   20.45    1.58
   1 -14  -4   30.88    2.18
  -1  14   4   34.18    2.14
  -1  14   4   30.52    4.28
   1 -14  -4   29.27    2.28
  -1  13   4    7.22    0.99
  -1  13   4    6.93    2.36
  -1  13   4    7.82    2.43
   1 -13  -4    7.36    1.10
   1 -13  -4    7.77    1.05
  -1  12   4    4.62    0.80
   1 -12  -4    4.09    0.78
   1 -12  -4    4.97    0.86
  -1  12   4    6.06    2.08
  -1  12   4    5.53    2.25
  -1  11   4    1.18    1.39
   1 -11  -4    0.30    0.51
   1 -11  -4    0.25    0.50
   1 -11  -4    1.72    0.56
   1 -11  -4    1.79    1.10
   1 -10  -4    2.27    0.58
  -1  10   4    0.25    1.31
   1 -10  -4    1.53    0.53
   1 -10  -4    2.85    1.04
   1 -10  -4    1.22    0.49
   1  -9  -4    0.13    0.41
   1  -9  -4    0.18    0.41
   1  -9  -4    0.71    0.45
  -1   9   4    0.93    0.40
   1  -8  -4   41.03    2.10
   1  -8  -4   38.04    2.05
   1  -8  -4   40.72    2.08
   1  -8  -4   38.38    2.98
  -1   8   4   37.08    3.38
  -1   7   4    0.53    1.18
   1  -7  -4    0.72    0.74
   1  -6  -4  160.29    7.59
  -1   6   4  158.90    7.64
   1  -6  -4  151.68    7.05
   1  -5  -4   36.21    2.25
   1  -5  -4   39.05    2.55
   1  -4  -4   59.07    3.20
   1  -4  -4   61.83    3.39
   1  -3  -4    1.05    0.63
   1  -3  -4    0.42    0.49
   1  -2  -4  673.30   28.45
   1  -2  -4  692.54   28.48
   1  -2  -4  726.95   28.80
   1  -1  -4   56.34    3.17
   1  -1  -4   61.83    3.39
   1  -1  -4   63.59    3.51
   1  -1  -4   61.55    3.27
   1  -1  -4   61.41    3.09
   1   0  -4  344.91   14.81
   1   0  -4  345.94   15.04
   1   0  -4  366.81   15.23
   1   0  -4  372.28   15.83
   1   0  -4  338.36   14.60
   1   0  -4  354.02   14.90
   1   1  -4 1012.22   40.11
   1   1  -4  989.76   39.59
   1   1  -4  976.41   39.74
   1   1  -4  960.26   39.32
   1   1  -4  889.74   41.20
   1   2  -4  391.27   15.95
   1   2  -4  346.18   15.19
   1   2  -4  364.01   15.51
   1   2  -4  359.75   15.46
   1   2  -4  340.05   17.36
   1   3  -4   44.75    3.16
   1   3  -4   39.85    2.56
   1   3  -4   42.90    2.83
   1   3  -4   53.06    3.51
   1   3  -4   49.29    4.55
   1   4  -4   30.05    2.66
   1   4  -4   33.66    2.44
  -1  -4   4   29.30    2.11
   1   4  -4   30.38    3.12
   1   4  -4   36.30    4.09
   1   5  -4   61.29    3.12
   1   5  -4   65.70    3.96
   1   5  -4   63.88    3.05
   1   5  -4   64.97    3.04
   1   5  -4   58.37    3.19
   1   5  -4   68.78    3.07
   1   5  -4   55.63    4.86
   1   6  -4   91.60    4.32
   1   6  -4   88.70    4.48
   1   6  -4   97.92    5.84
   1   6  -4   86.38    4.07
   1   6  -4   96.24    4.26
   1   6  -4   95.78    4.21
   1   6  -4   90.71    4.20
   1   6  -4   91.68    7.42
   1   7  -4   92.00    4.65
   1   7  -4  102.91    8.13
   1   7  -4   94.06    4.34
   1   7  -4   92.47    4.27
   1   7  -4   88.11    5.88
   1   7  -4   95.15    4.38
   1   7  -4   86.18    4.26
   1   8  -4   37.71    5.04
   1   8  -4   33.53    2.06
   1   8  -4   34.71    2.46
   1   8  -4   37.63    2.05
   1   8  -4   34.71    3.36
   1   8  -4   34.29    2.11
   1   9  -4    0.50    2.11
   1   9  -4    2.48    1.25
   1   9  -4    1.86    0.53
   1   9  -4    2.87    1.12
   1   9  -4    2.77    0.70
   1  10  -4    0.69    0.60
   1  10  -4    0.91    0.51
   1  10  -4    1.83    0.69
   1  10  -4    2.46    2.03
   1  10  -4    1.25    1.00
   1  11  -4   -0.37    0.60
   1  11  -4    1.36    1.61
   1  12  -4   18.65    1.45
   1  12  -4   20.42    1.61
   1  12  -4   18.49    1.29
   1  12  -4   19.60    1.76
   1  12  -4   18.83    1.57
   1  13  -4   23.04    1.52
   1  13  -4   21.23    1.47
   1  13  -4   21.87    1.55
   1  14  -4   16.40    1.08
   1  14  -4   16.68    1.02
   1  14  -4   14.84    0.98
   1 -17  -3   20.08    1.32
  -1  17   3   21.60    1.36
  -1  17   3   22.50    1.47
   1 -16  -3    9.89    1.14
  -1  16   3   11.25    1.11
   1 -15  -3    2.73    0.82
  -1  15   3    1.97    0.73
  -1  14   3    6.66    2.47
   1 -14  -3    5.38    0.98
  -1  13   3    8.61    2.40
   1 -13  -3    6.76    0.99
   1 -13  -3    6.38    1.02
  -1  13   3    6.53    0.93
  -1  13   3    6.46    2.47
  -1  12   3    7.28    2.17
   1 -12  -3    8.35    1.00
   1 -12  -3    7.34    1.00
  -1  12   3    9.74    2.42
  -1  11   3    1.93    1.62
   1 -11  -3    0.89    0.57
   1 -11  -3    0.63    0.90
   1 -11  -3    1.99    0.61
   1 -11  -3    1.60    0.59
   1 -10  -3    3.49    0.62
   1 -10  -3    2.66    1.02
   1 -10  -3    3.54    0.61
   1 -10  -3    3.01    0.61
  -1  10   3    3.16    0.60
   1  -9  -3    0.49    0.42
  -1   9   3    0.69    0.41
   1  -9  -3    0.83    0.43
   1  -8  -3    0.08    0.36
  -1   8   3    0.16    1.44
   1  -8  -3    0.11    0.36
   1  -8  -3   -0.13    0.59
  -1   7   3    0.13    1.31
   1  -7  -3    0.44    0.53
   1  -6  -3   44.16    2.75
  -1   6   3   40.20    2.84
   1  -6  -3   39.73    2.24
   1  -5  -3    1.22    0.60
   1  -5  -3    1.24    0.54
   1  -4  -3  143.90    6.50
   1  -4  -3  137.26    6.20
   1  -3  -3   46.61    2.48
   1  -2  -3  192.10    8.17
   1  -2  -3  177.53    7.97
   1  -1  -3  184.44    7.90
   1  -1  -3  184.61    8.16
   1   0  -3  782.40   32.10
   1   0  -3  835.13   33.02
   1   0  -3  804.54   31.84
   1   0  -3  768.69   31.85
   1   1  -3 1887.38   74.84
   1   1  -3 1824.46   75.00
   1   1  -3 1901.17   74.69
   1   1  -3 1872.24   74.33
   1   1  -3 1645.60   76.08
   1   1  -3 1866.64   74.70
   1   2  -3 1668.07   66.51
   1   2  -3 1668.73   66.75
   1   2  -3 1629.86   66.21
   1   2  -3 1634.90   65.87
   1   2  -3 1651.75   68.21
   1   2  -3 1682.23   67.09
   1   3  -3  941.88   37.51
   1   3  -3  993.40   37.83
   1   3  -3  914.17   37.01
   1   3  -3  853.54   38.37
   1   3  -3  892.13   36.75
   1   4  -3  634.53   26.17
  -1  -4   3  629.69   25.52
   1   4  -3  631.83   26.48
   1   4  -3  574.90   27.21
   1   5  -3  437.75   18.97
   1   5  -3  442.74   19.37
   1   5  -3  440.71   20.46
   1   6  -3  251.66   14.08
   1   6  -3  269.49   12.65
   1   6  -3  272.61   11.56
   1   6  -3  279.05   11.63
   1   6  -3  283.61   11.56
   1   6  -3  283.98   11.61
   1   7  -3    0.40    0.40
   1   7  -3    0.88    0.35
   1   7  -3    1.06    0.85
   1   7  -3    0.50    0.46
   1   7  -3    0.40    0.40
   1   7  -3    0.18    0.40
   1   7  -3    1.85    1.58
   1   8  -3    9.22    2.61
   1   8  -3   11.91    1.85
   1   8  -3   13.20    1.12
   1   8  -3   13.46    1.04
   1   8  -3   12.33    1.37
   1   8  -3   12.29    1.08
   1   9  -3   71.53    4.98
   1   9  -3   68.12    3.91
   1   9  -3   68.11    3.36
   1   9  -3   68.57    3.50
   1   9  -3   68.12    3.42
   1   9  -3   63.74    5.99
   1   9  -3   66.64    6.76
   1  10  -3   78.52    4.36
   1  10  -3   76.18    3.77
   1  10  -3   76.95    7.34
   1  10  -3   78.79    3.83
   1  11  -3   86.99    7.80
   1  11  -3   85.62    4.15
   1  11  -3   89.90    4.35
   1  11  -3   82.99    4.70
   1  12  -3   30.65    4.33
   1  12  -3   29.05    1.94
   1  12  -3   26.44    2.20
   1  13  -3   19.45    1.71
   1  13  -3   18.79    1.50
   1  13  -3   21.45    1.53
   1  14  -3    2.72    0.65
   1  14  -3    1.94    0.52
   1  14  -3    2.99    0.59
  -1  17   2   41.76    2.13
   1 -17  -2   35.82    1.97
  -1  17   2   40.74    2.04
  -1  16   2   44.39    2.44
  -1  16   2   46.79    2.59
   1 -16  -2   40.29    2.44
  -1  15   2   45.96    2.66
   1 -15  -2   46.79    2.75
  -1  14   2   35.98    4.58
  -1  13   2   13.34    1.26
  -1  13   2   13.21    2.92
   1 -13  -2   13.32    1.27
   1 -13  -2   11.89    1.30
  -1  12   2    5.09    2.10
  -1  12   2    3.02    1.90
   1 -12  -2    3.91    0.73
   1 -12  -2    2.93    0.72
   1 -11  -2   13.05    1.17
  -1  11   2   13.41    1.17
   1 -11  -2   10.70    1.15
   1 -11  -2   12.40    1.14
   1 -10  -2   10.56    0.99
   1 -10  -2    8.95    0.90
  -1  10   2    9.53    0.94
   1  -9  -2    1.54    0.72
   1  -9  -2    1.80    0.50
  -1   9   2    2.73    1.49
   1  -9  -2    2.24    0.51
  -1   9   2    2.24    0.53
   1  -8  -2  113.39    5.07
   1  -8  -2  118.75    6.06
  -1   8   2  117.22    5.06
   1  -8  -2  111.79    5.04
  -1   7   2   14.15    1.96
   1  -7  -2   16.36    1.59
  -1   6   2   96.43    5.32
   1  -6  -2  102.40    5.09
   1  -5  -2   36.08    2.24
  -1   5   2   38.30    2.38
   1  -5  -2   32.69    1.80
   1  -4  -2  561.12   23.07
   1  -4  -2  582.80   23.48
   1  -3  -2   41.45    2.10
   1  -2  -2   51.67    2.50
   1  -1  -2   84.59    3.90
   1  -1  -2   87.68    3.85
   1  -1  -2   82.75    3.83
   1  -1  -2   90.25    4.01
   1  -1  -2   85.47    4.00
   1   0  -2   48.03    2.21
   1   0  -2   45.58    2.36
   1   0  -2   49.30    2.26
   1   0  -2   48.15    2.96
   1   1  -2  196.53    8.43
   1   1  -2  189.08    7.95
   1   1  -2  206.46    9.55
   1   1  -2  212.61    8.71
   1   1  -2  207.41    8.16
   1   1  -2  191.36    8.27
   1   2  -2  135.14    5.75
   1   2  -2  134.83    5.80
   1   2  -2  134.29    6.20
   1   2  -2  122.02    6.72
   1   3  -2   54.38    2.64
   1   3  -2   55.74    3.79
   1   3  -2   54.69    3.14
   1   4  -2    5.07    1.06
  -1  -4   2    5.76    0.50
   1   4  -2    6.27    1.58
   1   5  -2   54.49    3.38
   1   5  -2   47.84    3.90
   1   6  -2    6.53    0.66
   1   6  -2    4.08    1.60
   1   6  -2    7.12    1.31
   1   7  -2  114.52    5.37
   1   7  -2  122.89    5.40
   1   7  -2  122.05    5.42
   1   7  -2  130.03    6.75
   1   7  -2  126.26    5.35
   1   8  -2   75.66    3.45
   1   8  -2   72.59    3.50
   1   8  -2   74.67    5.96
   1   8  -2   72.55    3.53
   1   8  -2   65.94    4.63
   1   9  -2   98.04    4.53
   1   9  -2  103.56    4.60
   1   9  -2   96.93    7.77
   1   9  -2  100.58    7.58
   1   9  -2   94.30    4.65
   1   9  -2   99.82    5.97
   1  10  -2  133.85    9.52
   1  10  -2  144.41    6.32
   1  10  -2  143.21    6.34
  -1 -10   2  137.48    6.31
   1  11  -2  130.55    6.74
   1  11  -2  121.18    9.87
   1  11  -2  144.26    9.60
   1  11  -2  139.33    6.32
   1  12  -2   43.79    5.24
   1  12  -2   38.35    4.44
   1  13  -2   54.67    3.21
   1  13  -2   47.56    2.82
   1  13  -2   51.87    2.89
   1  14  -2    9.74    1.20
   1  14  -2    8.83    0.93
   1  14  -2    8.69    0.98
   1  15  -2    0.47    0.48
   1  15  -2   -0.32    0.54
   1  15  -2    0.07    0.41
  -1  17   1   34.19    1.61
  -1  17   1   36.82    1.70
  -1  16   1   53.53    2.82
  -1  16   1   56.95    2.96
  -1  15   1   40.64    2.37
   1 -15  -1   39.32    2.40
  -1  14   1   50.22    2.83
  -1  14   1   42.12    5.18
   1 -14  -1   48.77    2.83
  -1  13   1   16.91    3.45
   1 -13  -1   15.23    1.44
  -1  13   1   16.61    1.42
   1 -13  -1   16.15    1.39
  -1  12   1   83.93    7.23
   1 -12  -1   78.37    4.02
   1 -12  -1   82.24    4.01
  -1  12   1   66.53    6.53
  -1  11   1  422.73   20.90
   1 -11  -1  406.86   16.79
  -1  11   1  391.81   16.81
   1 -11  -1  402.11   16.78
  -1  11   1  404.39   20.33
  -1  10   1  739.72   29.85
   1 -10  -1  703.94   29.84
   1 -10  -1  743.91   29.81
  -1  10   1  786.67   33.72
   1  -9  -1 1992.45   80.43
  -1   9   1 1974.87   83.53
   1  -9  -1 2007.04   80.45
   1  -9  -1 2005.02   81.60
  -1   9   1 2030.01   80.48
   1  -8  -1 1843.90   74.62
  -1   8   1 1880.42   74.65
   1  -8  -1 1872.88   75.61
  -1   7   1   11.04    1.50
   1  -7  -1   11.75    1.26
  -1   6   1  604.50   26.36
   1  -6  -1  650.41   26.16
  -1   5   1  149.32    7.27
   1  -5  -1  158.77    7.05
   1  -4  -1  444.05   18.06
  -1   4   1  443.56   18.51
   1  -4  -1  460.30   18.55
   1  -3  -1   18.78    1.24
   1  -3  -1   16.46    0.98
   1  -2  -1   23.76    1.33
   1  -2  -1   21.56    1.20
   1  -1  -1   26.13    1.32
   1  -1  -1   26.21    1.35
   1   0  -1    2.16    0.32
   1   0  -1    2.67    0.53
   1   1  -1    2.69    0.41
   1   1  -1    1.65    0.96
   1   1  -1    2.72    0.56
   1   2  -1    3.08    0.44
   1   2  -1    2.68    1.19
   1   2  -1    2.48    0.63
   1   3  -1   16.02    1.32
   1   3  -1   16.51    0.94
   1   3  -1   13.86    1.69
   1   4  -1   10.71    1.61
   1   4  -1   13.48    1.30
   1   4  -1   12.57    0.76
   1   4  -1   12.94    1.80
   1   5  -1    1.14    1.27
   1   5  -1    1.14    0.72
   1   5  -1    2.07    1.36
   1   6  -1   25.03    2.72
   1   6  -1   28.67    2.22
   1   6  -1   26.22    3.06
   1   7  -1    3.36    0.52
   1   7  -1    4.13    0.99
   1   8  -1    6.49    0.72
   1   8  -1    4.83    1.79
   1   8  -1    6.48    0.69
   1   8  -1    7.28    0.68
   1   8  -1    5.14    1.15
   1   9  -1    7.34    2.19
   1   9  -1    4.89    0.69
   1   9  -1    6.03    0.67
   1   9  -1    5.68    0.75
  -1 -10   1   13.63    1.13
   1  10  -1   14.52    1.12
   1  10  -1   14.58    1.11
   1  10  -1   14.54    2.95
   1  11  -1   83.16    7.27
   1  11  -1   81.73    7.44
   1  11  -1   93.02    4.47
  -1 -11   1   89.72    4.33
   1  12  -1   38.74    4.50
   1  12  -1   29.74    4.45
   1  12  -1   35.34    2.26
  -1 -12   1   36.17    2.18
   1  12  -1   35.07    2.63
   1  13  -1   60.86    5.63
   1  13  -1   70.22    6.52
   1  14  -1   49.51    2.75
   1  14  -1   49.90    2.95
   1  14  -1   45.63    2.56
   1  15  -1   40.83    2.35
   1  15  -1   38.03    2.21
   1  16  -1    7.35    0.64
  -1 -16   1    5.34    0.67
  -1  16   0    0.65    0.55
  -1  16   0    0.79    0.48
   1 -15   0    0.60    0.54
  -1  15   0    0.84    0.77
  -1  15   0    0.28    0.57
  -1  14   0    1.03    0.63
   1 -14   0    1.71    0.65
  -1  13   0   14.41    3.26
  -1  13   0   20.94    1.61
   1 -12   0   23.87    1.72
   1 -12   0   23.98    1.67
  -1  11   0    1.63    1.68
   1 -11   0    2.55    0.62
  -1  11   0    1.63    0.64
  -1  11   0    2.90    1.94
  -1  10   0   17.51    2.93
  -1  10   0   19.66    1.39
   1 -10   0   17.17    1.29
  -1  10   0   20.12    3.24
   1  -9   0   57.61    2.83
  -1   9   0   60.99    3.95
  -1   9   0   57.93    5.18
   1  -9   0   55.89    2.84
  -1   9   0   55.14    2.87
  -1   8   0  226.25   12.02
  -1   8   0  272.04   13.60
  -1   8   0  261.31   10.87
   1  -8   0  259.32   10.81
   1  -8   0  271.84   11.64
   1  -7   0  238.61   10.27
  -1   7   0  206.73   11.55
  -1   6   0  402.61   17.47
   1  -6   0  447.14   17.77
  -1   5   0  363.96   15.82
   1  -5   0  401.67   15.99
   1  -4   0  494.77   20.01
  -1   4   0  466.17   20.26
   1  -4   0  514.55   20.27
   1  -3   0   34.74    1.77
  -1   3   0   33.41    1.94
   1  -3   0   36.67    1.91
   1  -2   0   23.88    1.27
   1  -1   0  182.56    7.45
   1  -1   0  177.54    7.42
   1   0   0  130.63    5.34
   1   1   0  138.24    2.98
   1   1   0  148.76    4.11
   1   1   0  141.17    3.22
   1   2   0   41.55    2.46
   1   2   0   38.66    2.03
   1   2   0   38.67    2.34
   1   2   0   38.28    1.92
   1   3   0   23.85    1.93
   1   3   0   21.29    1.44
   1   3   0   19.37    1.00
   1   3   0   20.56    1.31
   1   4   0  113.10    5.51
   1   4   0  123.49    5.41
   1   4   0  117.74    6.15
   1   5   0    2.30    0.83
   1   5   0    3.64    0.75
   1   5   0    3.40    1.22
   1   6   0  134.26    7.42
   1   6   0  137.86    6.70
   1   6   0  145.72    7.80
   1   6   0  140.17    6.56
   1   7   0    0.36    0.56
   1   7   0    0.22    1.39
   1   7   0    0.19    1.10
   1   8   0    0.49    0.36
   1   8   0    0.24    1.24
   1   8   0    0.80    1.43
   1   8   0    0.51    0.58
   1   9   0   82.92    6.28
   1   9   0   79.89    3.68
   1   9   0   78.88    3.83
   1   9   0   79.73    3.68
  -1  -9   0   83.02    3.85
  -1  -9   0   79.43    3.76
  -1 -10   0   64.10    3.21
   1  10   0   63.62    5.78
  -1 -11   0   59.39    3.10
   1  11   0   66.23    6.23
   1  11   0   52.18    5.52
  -1 -12   0   79.13    4.01
   1  12   0   71.16    6.99
   1  12   0   81.85    7.10
   1  12   0   81.37    4.09
   1  13   0   57.65    5.87
   1  13   0   60.61    6.14
   1  13   0   60.64    3.35
   1  14   0   31.42    2.08
  -1 -14   0   28.31    1.98
   1  14   0   34.52    2.35
   1  15   0   11.35    1.25
   1  15   0   10.40    1.10
   1  16   0   11.58    1.01
   1  16   0   10.19    0.94
  -1  16  -1    0.81    0.41
  -1  16  -1    0.82    0.46
  -1  15  -1    1.50    0.70
  -1  15  -1    1.16    0.45
   1 -15   1    1.45    0.48
  -1  15  -1    1.10    0.61
  -1  14  -1    0.73    0.60
   1 -14   1    0.56    0.55
  -1  14  -1    0.16    0.80
   1 -13   1    3.30    0.72
  -1  13  -1    1.75    1.62
  -1  13  -1    4.46    2.13
   1 -12   1    7.38    0.93
  -1  12  -1    7.64    2.50
  -1  11  -1   -1.92    2.05
  -1  11  -1    0.72    0.59
  -1  10  -1    6.40    0.84
   1 -10   1    7.90    0.82
  -1  10  -1    8.32    2.69
  -1  10  -1    5.01    2.16
  -1   9  -1    6.10    0.76
  -1   9  -1    5.90    1.28
  -1   9  -1    3.77    2.00
  -1   9  -1    3.59    1.76
   1  -9   1    5.17    0.66
  -1   9  -1    4.45    0.65
  -1   8  -1   67.25    3.17
   1  -8   1   62.94    3.06
  -1   8  -1   62.85    5.41
  -1   7  -1   99.79    4.30
  -1   7  -1   97.99    4.33
   1  -7   1   97.52    4.71
   1  -6   1  202.27    8.68
  -1   6  -1  181.53   10.14
   1  -5   1   49.86    2.69
   1  -5   1   52.57    2.51
   1  -4   1   66.82    3.35
   1  -4   1   73.52    3.29
   1  -3   1   24.50    1.42
   1  -2   1  381.49   15.57
   1  -1   1 1535.89   60.62
   1  -1   1 1502.82   60.44
   1   0   1 2104.59   84.02
   1   1   1 3832.32  152.33
   1   1   1 3819.48  152.41
   1   1   1 3803.01  152.09
   1   2   1  661.54   28.50
   1   2   1  691.00   28.41
   1   2   1  729.74   28.33
   1   3   1 2066.19   83.24
   1   3   1 2000.60   83.94
  -1  -3  -1 2226.53   83.67
   1   3   1 2061.67   83.87
   1   4   1  407.99   16.93
   1   4   1  403.27   17.61
  -1  -4  -1  449.27   17.31
   1   4   1  398.45   17.70
   1   5   1   39.42    2.08
   1   5   1   32.33    2.50
  -1  -5  -1   37.91    2.35
   1   5   1   41.70    2.90
   1   6   1   88.57    4.09
   1   6   1   77.23    4.61
   1   6   1   85.48    5.24
   1   7   1    6.23    1.65
   1   7   1    5.35    1.61
   1   7   1    5.28    0.79
   1   7   1    3.98    1.10
   1   8   1   39.92    2.36
   1   8   1   35.78    2.89
   1   8   1   37.35    2.01
  -1  -9  -1  157.77    6.85
   1   9   1  163.74    9.68
   1   9   1  168.96    9.62
  -1  -9  -1  161.87    6.91
   1   9   1  150.29    6.88
  -1 -10  -1  121.13    5.46
  -1 -10  -1  119.48    5.53
   1  10   1  116.67    8.21
  -1 -11  -1   34.14    2.24
  -1 -11  -1   37.32    2.17
   1  11   1   36.18    2.19
   1  11   1   30.64    4.21
  -1 -12  -1   10.56    1.13
   1  12   1   10.59    1.17
   1  12   1   10.57    2.95
   1  12   1   15.14    3.15
  -1 -13  -1   12.07    1.23
   1  13   1   12.01    1.27
   1  13   1   14.05    3.07
   1  13   1   10.43    2.74
  -1 -14  -1    5.12    0.88
   1  14   1    6.63    2.06
   1  14   1    5.23    2.16
   1  14   1    5.09    0.91
   1  15   1   10.60    1.13
   1  15   1   11.10    1.26
   1  16   1    3.29    0.64
   1  16   1    2.93    0.73
  -1 -17  -1    3.73    0.55
   1  17   1    5.16    0.59
  -1  15  -2   15.31    1.08
  -1  15  -2   20.24    1.37
  -1  15  -2   20.58    1.27
  -1  15  -2   15.51    1.04
  -1  14  -2   25.76    1.87
  -1  14  -2   25.25    1.67
   1 -14   2   23.31    1.55
  -1  13  -2   55.70    3.41
   1 -13   2   60.70    3.07
  -1  13  -2   56.75    3.13
  -1  12  -2   13.88    1.61
  -1  12  -2   13.12    3.04
  -1  12  -2   13.53    3.23
  -1  11  -2   49.44    2.80
  -1  11  -2   47.65    5.25
  -1  10  -2   93.39    4.34
  -1  10  -2   89.69    7.30
  -1  10  -2   91.17    4.47
  -1   9  -2   62.52    5.62
  -1   9  -2   67.69    4.81
  -1   9  -2   71.39    3.31
  -1   9  -2   69.61    3.43
  -1   9  -2   69.03    6.42
  -1   9  -2   71.34    3.52
   1  -8   2   84.65    3.84
  -1   8  -2   83.24    5.37
  -1   8  -2   85.16    3.98
  -1   8  -2   81.48    3.92
  -1   8  -2   87.49    6.78
  -1   8  -2   87.81    6.13
  -1   8  -2   82.30    3.90
  -1   8  -2   83.93    3.80
  -1   7  -2   50.17    2.47
  -1   7  -2   47.40    4.54
  -1   7  -2   48.92    2.42
  -1   7  -2   45.83    2.39
   1  -6   2  152.53    6.47
  -1   6  -2  147.74    8.69
  -1   6  -2  127.09    7.69
   1  -5   2    0.47    0.42
  -1   5  -2    0.63    0.44
  -1   5  -2    0.38    1.34
   1  -5   2    0.91    0.36
  -1   4  -2   22.27    1.37
   1  -4   2   20.49    1.38
  -1   4  -2   20.23    2.31
   1  -4   2   21.08    1.30
  -1   3  -2  308.53   12.70
   1  -3   2  306.32   12.84
  -1   2  -2  333.48   13.84
   1  -2   2  350.87   14.23
  -1   1  -2  290.22   11.84
   1   0   2   84.25    3.65
   1   1   2    2.15    0.51
   1   1   2    1.90    0.56
   1   2   2    8.74    0.60
   1   2   2    8.12    0.87
   1   3   2   88.84    4.21
  -1  -3  -2   93.80    4.37
   1   4   2   17.27    1.89
   1   4   2   14.40    1.47
  -1  -4  -2   16.31    1.33
   1   5   2   74.14    4.15
   1   5   2   63.88    3.82
   1   5   2   63.46    2.84
  -1  -5  -2   72.87    3.70
   1   6   2    9.96    1.59
   1   6   2    9.13    1.52
   1   6   2    9.90    0.72
  -1  -6  -2    8.68    1.24
   1   7   2   36.55    1.88
   1   7   2   31.82    2.80
   1   7   2   34.70    3.18
   1   8   2   57.38    3.97
   1   8   2   57.91    2.81
   1   8   2   60.59    4.57
  -1  -9  -2  241.89   10.20
   1   9   2  240.16   12.73
   1   9   2  261.83   13.01
  -1  -9  -2  238.59   10.26
  -1 -10  -2  229.01    9.89
  -1 -10  -2  230.13    9.97
   1  10   2  240.33   13.01
   1  10   2  241.94   13.04
  -1 -11  -2  125.57    5.77
   1  11   2  127.00    5.79
  -1 -11  -2  121.71    5.85
   1  11   2  121.16    8.74
  -1 -12  -2   44.61    2.61
   1  12   2   44.72    2.63
  -1 -12  -2   42.70    2.70
   1  12   2   43.97    5.10
   1  13   2   25.68    4.11
   1  13   2   30.02    2.07
  -1 -13  -2   28.34    2.03
   1  14   2    0.39    1.44
   1  14   2    2.70    1.90
   1  15   2    4.98    0.92
   1  16   2    5.77    0.81
   1  16   2    4.68    0.84
   1  17   2    4.46    0.63
  -1 -17  -2    3.20    0.59
  -1  15  -3    5.47    0.59
  -1  14  -3    2.96    0.63
  -1  14  -3    2.91    0.55
  -1  14  -3    1.98    0.77
  -1  13  -3    1.66    0.85
  -1  13  -3    1.02    0.60
   1 -13   3    0.76    0.46
  -1  12  -3  139.86    7.07
  -1  12  -3  144.30   10.73
   1 -12   3  154.39    6.67
   1 -11   3  245.95   10.19
  -1  11  -3  235.66   10.09
  -1  11  -3  212.31   14.47
  -1  11  -3  233.05   10.30
  -1  11  -3  229.02   10.63
  -1  10  -3  243.46   10.29
  -1  10  -3  235.47   12.20
  -1  10  -3  221.34   13.91
  -1  10  -3  243.44   10.43
  -1  10  -3  236.13   10.75
  -1   9  -3  191.92    8.73
  -1   9  -3  205.08    8.70
  -1   9  -3  196.48   12.07
  -1   9  -3  219.47   10.80
  -1   9  -3  198.31    8.54
  -1   8  -3   69.29    3.30
  -1   8  -3   67.62    6.42
  -1   8  -3   68.35    3.43
  -1   8  -3   69.59    3.44
  -1   8  -3   74.86    3.41
  -1   8  -3   66.13    4.85
  -1   8  -3   68.48    3.40
  -1   8  -3   60.71    5.50
  -1   7  -3   23.11    2.53
  -1   7  -3   21.18    1.39
  -1   7  -3   23.63    2.97
  -1   7  -3   22.20    1.36
  -1   7  -3   20.33    1.34
  -1   7  -3   18.41    3.21
  -1   6  -3  173.60    7.32
  -1   6  -3  165.60    7.27
  -1   6  -3  174.17    7.37
  -1   6  -3  176.00    7.34
   1  -5   3    6.26    0.80
  -1   5  -3    4.91    1.38
  -1   5  -3    4.83    1.85
   1  -4   3    0.35    0.25
  -1   4  -3    0.58    0.39
   1  -4   3    0.06    0.58
  -1   4  -3   -0.40    1.50
  -1   3  -3   47.78    2.51
   1  -3   3   49.04    2.83
  -1   3  -3   52.37    3.80
   1  -2   3    9.47    1.35
  -1   2  -3    8.59    0.78
  -1   2  -3    8.04    1.51
  -1   1  -3   16.90    1.11
  -1   1  -3   15.08    1.73
  -1   0  -3    0.96    0.90
  -1  -1  -3   11.84    1.00
  -1  -1  -3   12.45    0.91
   1   2   3    1.74    0.69
   1   2   3    2.15    0.78
  -1  -2  -3    1.31    0.54
  -1  -3  -3    0.23    0.30
   1   3   3    0.27    0.41
  -1  -4  -3    0.46    0.55
   1   4   3    0.17    0.89
   1   4   3    0.42    0.60
  -1  -5  -3   27.65    2.06
   1   5   3   25.97    2.34
   1   5   3   23.74    1.95
  -1  -6  -3   35.06    2.58
   1   6   3   31.95    2.87
   1   6   3   33.58    2.60
   1   7   3    2.15    1.40
   1   7   3    2.48    1.13
  -1  -7  -3    1.62    0.87
   1   8   3    4.82    1.44
   1   8   3    6.82    1.62
   1   9   3  224.16   10.94
   1   9   3  229.65   11.81
  -1  -9  -3  224.46    9.33
  -1  -9  -3  210.22    9.37
  -1 -10  -3  316.96   13.73
   1  10   3  323.22   16.57
  -1 -10  -3  326.64   13.66
   1  10   3  349.18   16.63
   1  10   3  327.64   13.64
  -1 -11  -3  655.96   26.97
  -1 -11  -3  657.69   27.08
   1  11   3  641.00   30.61
   1  11   3  659.00   26.95
  -1 -12  -3  281.46   12.02
  -1 -12  -3  268.28   12.10
   1  12   3  279.83   11.97
   1  12   3  283.45   15.81
  -1 -13  -3  140.28    6.73
   1  13   3  147.12    6.73
   1  13   3  145.66    9.99
   1  13   3  136.87   10.08
  -1 -14  -3   86.21    4.48
   1  14   3   85.13    4.40
   1  14   3   78.87    6.91
   1  14   3   93.23    7.56
  -1 -15  -3   54.58    3.21
   1  15   3   59.57    3.21
   1  16   3   -0.06    0.53
  -1 -16  -3   -0.06    0.60
  -1 -17  -3    1.93    0.57
   1  17   3    2.93    0.65
  -1 -17  -3    3.10    0.50
  -1  14  -4   18.20    1.19
  -1  14  -4   17.63    1.17
  -1  13  -4   19.58    1.41
  -1  13  -4   17.22    1.49
  -1  13  -4   15.21    1.20
  -1  13  -4   17.20    1.28
  -1  12  -4   11.90    1.35
  -1  12  -4   10.71    1.08
  -1  12  -4    9.60    1.05
  -1  11  -4    4.49    2.41
  -1  10  -4   54.93    4.59
  -1  10  -4   61.51    3.08
  -1  10  -4   57.71    3.10
  -1  10  -4   51.35    6.21
  -1  10  -4   54.16    2.88
  -1  10  -4   59.41    3.44
  -1   9  -4   83.17    5.74
  -1   9  -4   75.42    3.90
  -1   9  -4   83.94    3.96
  -1   9  -4   77.13    3.75
  -1   9  -4   76.00    4.18
  -1   8  -4  221.70    9.26
  -1   8  -4  205.20    9.15
  -1   8  -4  213.21    9.07
  -1   8  -4  208.23    9.20
  -1   8  -4  214.40    9.12
  -1   8  -4  212.22   11.27
  -1   8  -4  210.17    9.45
  -1   7  -4  109.10    4.74
  -1   7  -4   94.68    4.89
  -1   7  -4  103.11    4.73
  -1   7  -4  101.81    6.49
  -1   7  -4  100.54    4.64
  -1   6  -4  196.88   10.45
  -1   6  -4  203.17    8.64
  -1   6  -4  217.02   12.53
  -1   6  -4  207.82    8.59
  -1   6  -4  194.57    8.55
  -1   6  -4  204.30    8.62
   1  -5   4  426.62   18.23
  -1   5  -4  440.97   17.84
  -1   5  -4  446.93   17.81
  -1   5  -4  425.01   17.88
  -1   5  -4  431.34   17.77
  -1   5  -4  435.59   17.82
  -1   5  -4  436.29   17.78
  -1   5  -4  435.76   19.94
  -1   4  -4   59.30    4.21
  -1   4  -4   65.22    5.26
  -1   4  -4   59.71    3.24
   1  -4   4   63.90    3.48
  -1   4  -4   61.65    4.21
  -1   3  -4    1.02    1.01
  -1   3  -4    0.44    1.43
   1  -3   4    0.10    0.83
  -1   3  -4    0.59    0.46
  -1   2  -4    0.52    0.85
  -1   2  -4    0.18    1.24
  -1   2  -4    0.27    0.44
  -1   1  -4   16.30    1.82
  -1   1  -4   17.99    2.23
  -1   0  -4  178.86    8.44
  -1  -1  -4   23.13    1.47
  -1  -1  -4   22.73    1.54
   1   2   4   16.30    1.13
  -1  -2  -4   13.36    1.35
  -1  -3  -4    0.59    0.58
   1   3   4    1.00    0.84
   1   3   4    1.49    0.67
   1   4   4   24.74    1.99
  -1  -4  -4   22.11    1.88
   1   5   4   12.53    1.73
   1   5   4   16.67    1.41
  -1  -5  -4   16.98    1.69
   1   6   4   14.25    2.03
   1   6   4   13.71    1.50
  -1  -6  -4   13.95    1.64
   1   7   4   73.69    4.86
   1   7   4   72.35    4.38
  -1  -7  -4   72.44    4.51
  -1  -8  -4   76.54    3.55
  -1  -8  -4   71.82    3.60
   1   8   4   79.49    5.11
   1   8   4   80.78    4.96
   1   9   4  130.29    5.73
  -1  -9  -4  126.71    5.79
   1   9   4  139.99    7.95
   1   9   4  134.02    7.60
  -1  -9  -4  128.62    5.83
  -1 -10  -4  216.89    9.46
   1  10   4  216.68    9.33
  -1 -10  -4  221.45    9.41
   1  10   4  214.88   11.02
   1  10   4  207.85   11.56
   1  10   4  216.43   12.01
  -1 -11  -4   78.37    4.26
   1  11   4   89.96    6.53
   1  11   4   87.96    4.16
   1  11   4   83.08    6.64
  -1 -11  -4   83.58    4.20
   1  12   4   15.97    3.16
   1  12   4   19.54    1.53
  -1 -12  -4   19.76    1.61
  -1 -12  -4   14.59    1.61
   1  13   4   18.95    1.61
   1  13   4   21.38    3.32
   1  13   4   16.16    3.25
  -1 -13  -4   18.87    1.63
   1  14   4    4.54    0.93
   1  14   4    2.91    2.01
   1  14   4    4.60    1.79
  -1 -14  -4    2.98    0.94
   1  15   4    1.15    0.69
   1  15   4   -0.74    1.86
  -1 -15  -4    1.75    0.76
  -1 -16  -4   -0.06    0.65
   1  16   4    1.24    0.65
  -1 -17  -4    5.06    0.74
   1  17   4    5.25    0.80
   1  18   4   18.32    1.08
  -1 -18  -4   15.98    0.98
  -1  13  -5    0.23    0.42
  -1  13  -5    0.04    0.49
  -1  12  -5    0.20    0.40
  -1  12  -5   -0.10    0.47
  -1  12  -5   -0.22    0.52
  -1  11  -5   -0.15    0.78
  -1  11  -5    0.63    0.56
  -1  11  -5    0.11    0.52
  -1  11  -5    0.34    0.47
  -1  10  -5   20.33    1.74
  -1  10  -5   16.06    3.80
  -1  10  -5   15.94    1.40
  -1  10  -5   21.07    2.62
  -1   9  -5   28.08    1.77
  -1   9  -5   29.91    1.90
  -1   9  -5   27.16    2.09
  -1   9  -5   29.61    1.92
  -1   9  -5   29.47    4.82
  -1   9  -5   28.72    3.23
  -1   8  -5   95.18    4.54
  -1   8  -5   96.72    4.47
  -1   8  -5   94.88    4.55
  -1   8  -5   88.68    4.75
  -1   8  -5   87.73    8.46
  -1   8  -5   89.25    6.41
  -1   8  -5   97.18    4.48
  -1   8  -5   97.06    4.63
  -1   7  -5   30.77    3.38
  -1   7  -5   34.85    1.99
  -1   7  -5   35.43    2.06
  -1   7  -5   31.83    2.20
  -1   7  -5   35.56    2.05
  -1   7  -5   34.86    1.99
  -1   7  -5   37.37    2.18
  -1   6  -5   61.99    3.08
  -1   6  -5   61.70    4.76
  -1   6  -5   62.15    3.03
  -1   6  -5   60.93    3.03
  -1   6  -5   61.63    3.06
  -1   6  -5   60.80    2.99
  -1   6  -5   57.27    3.19
  -1   5  -5   20.28    1.34
  -1   5  -5   18.63    1.43
  -1   5  -5   19.67    1.26
  -1   5  -5   20.18    1.28
  -1   5  -5   20.53    1.40
  -1   5  -5   21.25    1.32
  -1   5  -5   20.41    1.29
  -1   5  -5   18.23    2.44
  -1   4  -5    5.13    0.77
   1  -4   5    5.66    1.03
  -1   4  -5    4.68    0.72
  -1   4  -5    5.42    1.01
  -1   4  -5    5.32    0.61
  -1   4  -5    5.28    0.63
  -1   4  -5    5.03    0.60
  -1   3  -5  236.48   11.54
   1  -3   5  232.81   11.30
  -1   2  -5  576.74   25.05
  -1   1  -5  792.10   33.48
  -1   0  -5 3107.34  125.66
  -1   0  -5 3039.38  126.27
  -1   0  -5 3258.04  126.31
  -1  -1  -5 4517.39  183.44
  -1  -1  -5 4372.34  184.12
  -1  -1  -5 4834.00  183.65
  -1  -2  -5   32.39    2.41
   1   3   5  269.13   10.99
   1   3   5  242.37   10.40
  -1  -3  -5  231.76   10.79
   1   4   5   96.32    4.28
   1   4   5  109.83    5.36
   1   4   5  111.17    4.99
  -1  -4  -5  105.91    4.83
  -1  -5  -5    4.49    1.10
   1   5   5    4.88    1.29
   1   5   5    4.24    0.71
   1   6   5   82.22    5.02
  -1  -6  -5   80.52    4.93
   1   6   5   80.79    4.21
   1   7   5   14.27    2.36
  -1  -7  -5   13.16    1.89
   1   7   5   11.54    1.46
  -1  -8  -5   10.72    0.97
   1   8   5   12.66    2.20
  -1  -8  -5   11.06    0.98
  -1  -8  -5    9.87    0.93
   1   8   5   12.30    1.66
   1   9   5   65.38    3.12
  -1  -9  -5   63.33    3.21
   1   9   5   67.09    4.91
  -1  -9  -5   61.42    3.25
   1   9   5   62.88    4.43
  -1 -10  -5    6.02    0.86
  -1 -10  -5    4.03    0.81
   1  10   5    3.68    1.70
   1  10   5    6.56    1.75
   1  10   5    5.22    0.76
   1  11   5    1.48    0.62
   1  11   5    3.78    1.80
  -1 -11  -5    2.33    0.74
  -1 -11  -5    1.43    0.71
   1  11   5    2.58    1.41
   1  11   5    3.61    1.35
  -1 -12  -5    3.53    0.80
   1  12   5    1.83    1.99
   1  12   5    3.59    0.78
  -1 -12  -5    1.91    0.82
  -1 -13  -5    7.46    1.17
   1  13   5    4.03    2.17
   1  13   5    8.14    2.11
   1  13   5    7.20    1.04
  -1 -14  -5    7.97    1.24
   1  14   5    9.06    1.15
   1  15   5   11.31    2.70
   1  15   5    8.62    1.09
  -1 -15  -5    7.25    1.11
   1  15   5    8.24    1.09
  -1 -16  -5    7.75    0.98
   1  16   5    7.47    0.94
   1  16   5    6.28    0.87
  -1 -17  -5    0.17    0.50
  -1 -18  -5   -0.02    0.31
  -1 -18  -5    0.29    0.29
   1  18   5   -0.38    0.43
  -1  13  -6   16.17    1.08
  -1  12  -6    7.69    0.77
  -1  12  -6    6.64    0.66
  -1  11  -6   36.56    2.03
  -1  11  -6   33.05    2.03
  -1  11  -6   39.76    2.13
  -1  10  -6   42.52    2.31
  -1  10  -6   44.04    2.71
  -1  10  -6   39.59    2.43
  -1  10  -6   47.70    2.49
  -1   9  -6   28.77    1.92
  -1   9  -6   26.84    4.73
  -1   9  -6   27.52    3.20
  -1   9  -6   27.28    1.87
  -1   9  -6   26.61    1.83
  -1   9  -6   31.51    1.82
  -1   9  -6   26.08    2.05
  -1   8  -6    5.31    0.99
  -1   8  -6    4.64    0.71
  -1   8  -6    3.53    1.44
  -1   8  -6    6.09    0.81
  -1   8  -6    4.56    0.84
  -1   8  -6    5.94    0.78
  -1   8  -6    4.61    0.85
  -1   8  -6    5.10    0.77
  -1   7  -6    2.57    0.84
  -1   7  -6    2.24    2.38
  -1   7  -6    2.78    0.60
  -1   7  -6    2.44    1.50
  -1   7  -6    3.28    0.67
  -1   7  -6    3.97    0.82
  -1   7  -6    4.10    0.66
  -1   7  -6    2.65    0.61
  -1   6  -6    0.33    0.43
  -1   6  -6    0.73    0.61
  -1   6  -6    0.73    0.67
  -1   6  -6    1.30    1.13
  -1   6  -6    1.56    2.14
  -1   6  -6    0.80    0.46
  -1   6  -6    0.60    0.42
  -1   6  -6    0.85    0.51
  -1   5  -6   73.66    3.45
  -1   5  -6   71.47    3.65
  -1   5  -6   70.00    3.41
  -1   5  -6   67.65    6.73
  -1   5  -6   73.27    3.50
  -1   5  -6   69.43    3.54
  -1   5  -6   73.07    5.39
  -1   5  -6   75.07    3.52
  -1   5  -6   69.99    3.46
  -1   4  -6  201.31    8.68
  -1   4  -6  210.80   10.99
   1  -4   6  207.34    9.82
  -1   4  -6  199.98    8.69
  -1   4  -6  202.27    8.65
  -1   4  -6  207.33    8.78
  -1   4  -6  200.26    8.83
  -1   4  -6  213.52    9.18
  -1   4  -6  208.38    8.65
  -1   4  -6  201.25    8.93
   1  -3   6   26.84    2.81
  -1   3  -6   28.10    1.63
  -1   3  -6   27.76    1.61
  -1   3  -6   28.71    1.58
  -1   3  -6   29.19    1.62
  -1   3  -6   29.73    1.75
  -1   3  -6   30.46    1.73
  -1   3  -6   26.65    1.98
  -1   2  -6    5.88    1.81
  -1   2  -6    3.50    1.34
  -1   1  -6  112.99    6.90
  -1   1  -6  117.21    6.75
  -1   0  -6    2.91    1.13
  -1   0  -6    3.24    1.29
  -1   0  -6    2.38    0.96
  -1  -1  -6  411.35   17.09
  -1  -1  -6  377.58   17.88
  -1  -1  -6  408.20   17.33
  -1  -2  -6  354.55   16.76
  -1  -2  -6  398.38   16.42
   1   3   6   75.30    3.24
  -1  -3  -6   86.83    4.57
   1   4   6   51.71    2.86
   1   4   6   47.39    3.29
  -1  -4  -6   53.91    3.19
   1   5   6  247.76   10.05
   1   5   6  235.24    9.41
   1   6   6  153.75    7.04
   1   6   6  170.81    8.40
   1   6   6  166.30    7.89
   1   7   6   20.15    1.77
   1   7   6   23.52    2.77
   1   7   6   24.87    2.41
  -1  -8  -6   46.75    2.51
  -1  -8  -6   50.51    2.66
  -1  -8  -6   47.04    2.51
  -1  -8  -6   49.10    2.64
   1   8   6   42.03    3.60
   1   8   6   51.96    3.31
  -1  -9  -6  107.20    4.91
   1   9   6   96.40    4.63
   1   9   6  108.87    5.95
   1   9   6   99.71    6.70
   1   9   6  102.97    6.50
  -1  -9  -6  102.32    4.85
  -1 -10  -6   53.38    2.92
   1  10   6   51.25    4.45
   1  10   6   54.13    4.58
  -1 -10  -6   53.34    2.98
   1  10   6   49.68    2.72
  -1 -11  -6   34.70    2.29
   1  11   6   41.25    3.79
  -1 -11  -6   34.43    2.38
   1  11   6   33.27    2.13
  -1 -12  -6   23.19    1.86
   1  12   6   27.07    3.07
   1  12   6   24.14    3.60
  -1 -12  -6   17.71    1.89
   1  12   6   25.34    1.75
   1  13   6    3.32    0.84
   1  13   6    1.57    1.76
  -1 -13  -6    3.06    0.95
   1  14   6    0.81    1.90
  -1 -14  -6    1.14    0.78
   1  14   6    1.76    0.76
   1  14   6    1.50    0.79
  -1 -14  -6    0.65    0.82
   1  15   6    0.20    0.64
   1  15   6   -0.37    1.96
  -1 -15  -6    1.19    0.77
   1  16   6   13.00    1.18
   1  16   6   13.67    1.23
  -1 -16  -6   13.82    1.23
   1  17   6    3.53    0.61
  -1 -17  -6    4.61    0.68
   1  18   6   20.67    1.37
  -1 -18  -6   22.07    1.26
  -1  12  -7   28.47    1.69
  -1  11  -7    7.31    1.01
  -1  11  -7    6.34    0.72
  -1  11  -7    6.65    0.71
  -1  10  -7    2.76    0.64
  -1  10  -7    2.95    0.55
  -1  10  -7    3.85    0.69
  -1  10  -7    2.81    0.66
  -1   9  -7    0.49    2.10
  -1   9  -7    0.25    0.43
  -1   9  -7    0.17    0.55
  -1   9  -7    0.54    0.62
  -1   8  -7    0.28    1.26
  -1   8  -7    0.54    2.68
  -1   8  -7    1.92    0.60
  -1   8  -7    1.51    0.51
  -1   8  -7    0.85    0.50
  -1   8  -7    0.68    0.60
  -1   8  -7    0.53    0.63
  -1   7  -7   14.25    1.33
  -1   7  -7   12.37    1.24
  -1   7  -7   12.53    1.12
  -1   7  -7   12.56    1.06
  -1   7  -7   14.35    2.57
  -1   7  -7   12.73    1.17
  -1   7  -7   12.41    1.15
  -1   7  -7   12.36    3.64
  -1   7  -7   13.36    1.41
  -1   6  -7   21.66    1.49
  -1   6  -7   20.47    1.62
  -1   6  -7   19.28    1.36
  -1   6  -7   16.06    2.72
  -1   6  -7   15.59    3.95
  -1   6  -7   20.02    1.67
  -1   6  -7   18.68    1.39
  -1   6  -7   20.33    1.53
  -1   5  -7    5.06    0.90
  -1   5  -7    4.42    0.68
  -1   5  -7    5.92    0.70
  -1   5  -7    5.51    0.84
  -1   5  -7    5.63    1.77
  -1   5  -7    6.36    0.99
  -1   5  -7    5.45    0.93
  -1   5  -7    7.26    2.69
  -1   5  -7    5.21    0.79
  -1   5  -7    4.41    0.74
  -1   5  -7    5.81    0.70
  -1   4  -7    0.86    0.51
  -1   4  -7    0.90    0.54
  -1   4  -7    2.14    1.29
  -1   4  -7    1.11    0.65
  -1   4  -7    1.14    0.66
  -1   4  -7    1.44    1.03
  -1   4  -7    1.53    0.53
  -1   4  -7    1.66    1.86
  -1   3  -7    1.25    0.44
  -1   3  -7    1.35    1.01
  -1   3  -7    1.80    1.23
  -1   3  -7    0.30    0.42
  -1   3  -7    0.76    0.42
  -1   3  -7    2.03    1.70
  -1   3  -7    0.66    0.52
  -1   3  -7    0.76    1.13
  -1   3  -7    0.91    0.59
  -1   3  -7    1.37    0.94
  -1   2  -7    1.00    0.62
  -1   2  -7    1.17    1.01
  -1   2  -7    0.74    0.43
  -1   2  -7    1.88    0.97
   1  -2   7    1.65    1.39
  -1   2  -7    1.64    1.15
  -1   2  -7    0.92    0.44
  -1   2  -7    0.55    0.39
  -1   2  -7    1.59    0.49
  -1   2  -7    1.17    0.49
  -1   2  -7    1.28    0.87
  -1   2  -7    1.05    1.30
  -1   1  -7    0.36    0.58
  -1   1  -7    1.13    0.81
  -1   1  -7    0.71    0.88
  -1   1  -7   -0.20    1.10
  -1   1  -7    1.30    1.01
  -1   0  -7    0.14    0.97
  -1   0  -7    0.80    1.22
  -1   0  -7    0.26    0.82
  -1  -1  -7   -0.18    1.04
  -1  -1  -7    0.12    0.83
  -1  -2  -7   12.93    2.03
  -1  -2  -7   20.10    1.93
  -1  -3  -7    8.08    1.53
   1   4   7   56.14    3.53
   1   4   7   48.15    2.38
  -1  -4  -7   47.47    3.34
   1   5   7   54.93    3.70
   1   5   7   45.27    2.90
  -1  -5  -7   48.32    3.05
   1   6   7    2.33    0.99
   1   6   7    3.10    1.48
   1   7   7   75.14    4.71
  -1  -7  -7   76.82    3.82
  -1  -8  -7  311.72   12.82
  -1  -8  -7  295.75   13.10
   1   8   7  300.24   15.01
   1   8   7  319.29   14.59
   1   9   7  772.86   31.19
  -1  -9  -7  749.84   31.56
  -1  -9  -7  778.63   31.29
   1   9   7  811.31   34.12
  -1  -9  -7  756.16   31.50
   1  10   7  648.11   26.36
   1  10   7  661.85   29.05
  -1 -10  -7  619.84   26.70
  -1 -10  -7  650.51   26.45
   1  10   7  711.61   29.52
  -1 -10  -7  633.04   26.64
   1  11   7  507.21   20.86
   1  11   7  527.20   24.08
  -1 -11  -7  534.72   21.00
  -1 -11  -7  465.96   21.19
   1  11   7  521.75   23.57
  -1 -11  -7  486.87   21.13
   1  12   7  135.43    6.34
   1  12   7  147.13    9.46
  -1 -12  -7  143.57    6.47
   1  12   7  132.98    8.40
  -1 -12  -7  134.42    6.61
  -1 -13  -7   46.46    2.81
   1  13   7   44.02    4.23
   1  13   7   44.12    4.98
   1  13   7   51.37    2.82
  -1 -14  -7   27.43    1.98
   1  14   7   30.77    4.15
   1  14   7   28.60    1.95
   1  15   7   15.69    1.40
  -1 -15  -7   15.89    1.40
   1  15   7   12.42    2.90
   1  16   7    6.78    1.02
  -1 -16  -7    8.45    0.97
   1  17   7   19.00    1.30
  -1 -17  -7   18.45    1.36
  -1 -17  -7   17.90    1.25
   1  18   7   22.33    1.30
  -1 -18  -7   25.97    1.37
  -1  11  -8   19.81    1.15
  -1  11  -8   18.14    1.21
  -1  10  -8   28.56    1.99
  -1  10  -8   28.74    1.65
  -1  10  -8   25.34    1.49
  -1   9  -8   45.13    2.86
  -1   9  -8   36.52    2.20
  -1   9  -8   41.67    2.22
  -1   9  -8   43.27    2.37
  -1   8  -8   66.61    3.57
  -1   8  -8   58.74    5.29
  -1   8  -8   76.70    5.81
  -1   8  -8   79.45    3.62
  -1   7  -8   52.96    2.89
  -1   7  -8   50.96    5.88
  -1   7  -8   39.94    4.26
  -1   7  -8   45.82    4.65
  -1   7  -8   44.04    2.70
  -1   7  -8   49.22    2.74
  -1   7  -8   54.10    2.76
  -1   6  -8  104.74    4.95
  -1   6  -8   96.93    7.25
  -1   6  -8   98.18    6.83
  -1   6  -8  100.06    4.64
  -1   6  -8   98.15    8.49
  -1   6  -8   93.49    4.77
  -1   6  -8  101.00    4.79
  -1   6  -8   99.52    4.75
  -1   5  -8   61.80    3.35
  -1   5  -8   59.43    3.21
  -1   5  -8   60.94    3.19
  -1   5  -8   67.87    6.57
  -1   5  -8   62.67    3.22
  -1   5  -8   56.13    4.82
  -1   5  -8   59.56    5.41
  -1   5  -8   60.33    3.08
  -1   4  -8    5.26    0.96
  -1   4  -8    5.94    1.25
  -1   4  -8    5.47    0.80
  -1   4  -8    5.09    2.14
  -1   4  -8    4.93    0.88
  -1   4  -8    6.02    0.79
  -1   4  -8    4.08    0.75
  -1   4  -8    3.73    1.73
  -1   4  -8    4.69    0.83
  -1   4  -8    4.68    1.51
  -1   3  -8   45.83    2.61
  -1   3  -8   46.01    2.37
  -1   3  -8   46.09    3.91
  -1   3  -8   46.73    4.48
   1  -3   8   43.69    4.02
  -1   3  -8   44.02    2.84
  -1   3  -8   45.03    2.46
  -1   3  -8   42.16    2.87
  -1   3  -8   46.25    2.46
  -1   3  -8   46.15    2.99
  -1   3  -8   46.38    4.68
  -1   3  -8   43.26    2.43
  -1   2  -8   65.96    3.58
  -1   2  -8   66.38    3.25
  -1   2  -8   68.02    3.19
  -1   2  -8   64.50    5.35
  -1   2  -8   74.55    4.90
   1  -2   8   66.17    5.36
  -1   2  -8   62.75    3.23
  -1   2  -8   64.46    3.52
  -1   2  -8   68.96    3.44
  -1   2  -8   67.92    3.70
  -1   2  -8   65.04    3.25
  -1   1  -8  156.97    6.90
  -1   1  -8  153.02    6.88
  -1   1  -8  167.70    9.51
  -1   1  -8  169.34    8.54
  -1   1  -8  172.14    7.32
  -1   1  -8  161.34    6.90
  -1   1  -8  154.15    7.08
  -1   1  -8  159.14    7.10
  -1   1  -8  154.51    7.08
  -1   1  -8  163.64    6.85
  -1   1  -8  154.98    6.86
  -1   0  -8   71.35    3.57
  -1   0  -8   66.84    5.36
  -1   0  -8   74.66    3.47
  -1   0  -8   81.10    3.87
  -1   0  -8   75.86    3.68
  -1   0  -8   72.12    3.63
  -1   0  -8   79.28    3.73
  -1   0  -8   74.41    3.55
  -1  -1  -8    4.94    0.94
  -1  -1  -8    4.70    0.88
  -1  -1  -8    5.17    0.83
  -1  -1  -8    4.39    0.63
  -1  -1  -8    4.69    1.28
  -1  -1  -8    3.34    0.74
  -1  -2  -8    0.21    1.16
  -1  -2  -8    1.28    0.86
  -1  -2  -8    0.83    0.69
  -1  -2  -8    1.12    0.65
  -1  -2  -8    1.23    0.72
  -1  -3  -8    3.34    1.39
  -1  -3  -8    5.19    0.88
   1   3   8    4.87    1.30
  -1  -3  -8    4.89    0.83
  -1  -4  -8   23.70    2.40
  -1  -4  -8   20.74    1.43
   1   4   8   20.78    2.29
  -1  -5  -8    3.63    0.78
  -1  -6  -8  106.04    4.78
   1   6   8  102.72    5.46
  -1  -6  -8  104.68    4.74
   1   7   8  325.48   16.20
   1   7   8  356.82   15.63
  -1  -7  -8  345.97   14.22
  -1  -7  -8  338.37   14.21
   1   8   8  289.19   13.50
   1   8   8  304.67   14.33
  -1  -8  -8  277.91   11.70
  -1  -8  -8  273.90   11.62
   1   9   8   53.97    4.81
  -1  -9  -8   47.89    2.61
  -1  -9  -8   50.84    2.56
   1  10   8   47.24    4.31
   1  10   8   49.42    4.70
  -1 -10  -8   50.31    2.63
  -1 -10  -8   44.95    2.51
   1  11   8    9.18    2.19
   1  11   8    8.52    2.49
  -1 -11  -8    8.03    1.02
  -1 -11  -8    6.37    0.89
   1  12   8   12.21    2.71
   1  12   8   14.64    2.77
  -1 -12  -8   14.97    1.37
  -1 -12  -8   13.41    1.23
   1  13   8   40.78    4.75
   1  13   8   46.33    4.39
  -1 -13  -8   48.01    2.68
  -1 -13  -8   41.79    2.47
   1  14   8   15.08    3.06
  -1 -14  -8   14.48    1.34
   1  15   8    4.48    2.01
  -1 -15  -8    3.23    0.74
   1  15   8    3.18    0.91
  -1 -16  -8    1.14    0.55
   1  16   8    0.67    0.69
   1  16   8    0.05    0.66
  -1 -17  -8    5.63    0.68
   1  17   8    5.35    0.77
  -1 -17  -8    4.39    0.76
   1  17   8    4.52    0.71
  -1 -18  -8   18.72    1.11
   1  18   8   17.65    1.04
  -1  10  -9   10.75    0.88
  -1  10  -9   13.71    1.18
  -1  10  -9   12.23    0.90
  -1   9  -9   13.33    1.10
  -1   9  -9   12.96    1.11
  -1   9  -9   12.55    0.97
  -1   9  -9   13.66    1.43
  -1   8  -9   17.51    1.27
  -1   8  -9   20.00    1.87
  -1   8  -9   17.20    1.39
  -1   7  -9   15.43    1.33
  -1   7  -9   16.71    1.31
  -1   7  -9   17.37    1.47
  -1   7  -9   19.28    1.39
  -1   7  -9   16.30    2.76
  -1   6  -9   11.87    1.18
  -1   6  -9   11.86    1.27
  -1   6  -9   10.99    1.08
  -1   6  -9   10.65    2.11
  -1   6  -9   12.51    2.57
  -1   6  -9   10.56    1.09
  -1   5  -9    1.33    1.34
  -1   5  -9    1.05    0.80
  -1   5  -9    2.11    0.72
  -1   5  -9    1.55    0.66
  -1   5  -9    0.69    1.47
  -1   5  -9    1.32    0.52
  -1   4  -9   10.50    1.28
  -1   4  -9   11.09    1.07
  -1   4  -9   12.03    1.16
  -1   4  -9   10.67    0.97
  -1   4  -9    7.02    2.24
  -1   4  -9   12.05    2.20
  -1   4  -9    9.87    1.07
  -1   4  -9   12.04    1.34
  -1   4  -9   10.44    1.11
  -1   3  -9   66.41    3.41
  -1   3  -9   67.99    3.28
  -1   3  -9   67.16    3.57
  -1   3  -9   64.05    3.39
  -1   3  -9   66.69    5.87
  -1   3  -9   70.63    5.22
  -1   3  -9   66.79    3.40
  -1   3  -9   67.99    3.58
  -1   3  -9   63.03    3.75
  -1   2  -9  217.14    9.42
  -1   2  -9  212.87    9.22
  -1   2  -9  208.51    9.20
  -1   2  -9  205.77    9.52
  -1   2  -9  214.38    9.61
  -1   2  -9  221.66    9.42
   1  -2   9  205.97   11.90
  -1   2  -9  214.14    9.09
  -1   2  -9  204.99    9.48
  -1   2  -9  221.26   12.56
  -1   2  -9  218.40   11.25
  -1   2  -9  214.20    9.20
  -1   1  -9  233.02   10.01
  -1   1  -9  233.70   10.26
  -1   1  -9  229.74    9.92
  -1   1  -9  239.23   10.21
  -1   1  -9  248.86   12.02
  -1   1  -9  235.23   13.10
  -1   1  -9  232.90   10.26
  -1   1  -9  225.77   10.22
  -1   1  -9  232.38    9.97
  -1   1  -9  239.43   10.05
   1  -1   9  249.77   13.10
  -1   1  -9  244.25   10.42
  -1   0  -9  642.72   26.24
  -1   0  -9  631.51   26.08
  -1   0  -9  622.86   29.10
  -1   0  -9  664.68   28.00
  -1   0  -9  642.51   25.99
  -1   0  -9  636.10   26.04
  -1   0  -9  628.14   26.24
  -1   0  -9  628.99   26.28
  -1   0  -9  668.63   26.39
  -1   0  -9  623.89   26.07
  -1   0  -9  646.15   25.96
  -1  -1  -9  106.64    4.86
   1   1   9   97.16    5.77
  -1  -1  -9  105.77    4.82
  -1  -1  -9  100.68    4.67
  -1  -1  -9  104.31    6.97
  -1  -1  -9  112.41    6.26
  -1  -1  -9  100.01    4.87
  -1  -1  -9  100.15    4.75
  -1  -1  -9   98.47    4.74
  -1  -1  -9  100.19    4.58
  -1  -1  -9  101.53    4.62
  -1  -1  -9  100.95    4.85
  -1  -2  -9  381.96   16.39
  -1  -2  -9  401.03   16.23
  -1  -2  -9  370.24   16.36
  -1  -2  -9  383.40   16.16
  -1  -2  -9  404.24   16.36
  -1  -2  -9  396.03   16.22
  -1  -2  -9  408.67   16.31
  -1  -2  -9  390.15   16.29
  -1  -3  -9   28.34    1.79
  -1  -3  -9   30.44    1.71
  -1  -3  -9   33.54    1.95
  -1  -3  -9   27.51    1.82
  -1  -3  -9   29.14    1.72
  -1  -3  -9   29.20    1.78
  -1  -3  -9   30.17    1.89
  -1  -3  -9   28.65    1.94
  -1  -4  -9    6.92    0.85
  -1  -4  -9    8.67    0.99
  -1  -4  -9    7.04    0.96
  -1  -4  -9    8.06    0.88
  -1  -4  -9    8.33    0.85
  -1  -4  -9    6.96    1.59
  -1  -4  -9    7.64    0.94
  -1  -4  -9    7.49    1.09
   1   5   9   62.81    4.32
  -1  -5  -9   54.39    2.91
  -1  -5  -9   53.18    2.78
  -1  -5  -9   53.31    2.70
  -1  -5  -9   57.93    2.83
  -1  -5  -9   54.60    2.84
  -1  -6  -9    0.28    0.68
  -1  -6  -9    0.15    0.46
  -1  -6  -9   -0.09    0.52
  -1  -6  -9    0.05    0.54
  -1  -6  -9    0.26    0.65
   1   6   9   -0.41    1.47
  -1  -6  -9    0.05    0.77
  -1  -7  -9    3.73    0.84
  -1  -7  -9    3.06    0.65
  -1  -7  -9    4.02    0.66
  -1  -7  -9    3.76    0.73
  -1  -7  -9    4.70    0.86
  -1  -7  -9    2.88    0.85
   1   7   9    2.54    1.78
  -1  -8  -9   20.55    1.32
  -1  -8  -9   20.65    1.51
  -1  -8  -9   17.63    1.40
  -1  -8  -9   17.14    1.36
  -1  -8  -9   17.59    1.33
   1   8   9   18.53    2.87
  -1  -9  -9    0.15    0.55
   1   9   9    0.58    1.94
  -1  -9  -9    0.09    0.52
  -1 -10  -9    0.42    0.57
   1  10   9    0.74    1.22
   1  10   9    0.31    2.15
  -1 -10  -9    0.66    0.57
  -1 -11  -9   -0.23    0.60
   1  11   9   -0.28    1.40
   1  11   9    0.96    1.98
  -1 -11  -9    0.20    0.56
  -1 -12  -9    3.07    0.77
   1  12   9    0.64    1.47
   1  12   9    4.01    1.93
  -1 -12  -9    1.47    0.64
  -1 -13  -9   13.06    1.22
   1  13   9   11.73    2.70
   1  13   9   13.16    2.47
  -1 -13  -9   11.01    1.09
   1  14   9    1.03    1.65
   1  14   9    2.56    1.49
  -1 -15  -9    0.16    0.58
  -1 -16  -9    0.71    0.50
  -1 -16  -9    0.12    0.66
   1  16   9    0.46    0.67
   1  16   9   -0.18    0.73
  -1 -17  -9    2.22    0.50
   1  17   9    2.56    0.65
  -1 -17  -9    3.04    0.68
   1  17   9    1.92    0.69
  -1 -18  -9    7.04    0.70
   1  18   9    6.06    0.66
  -1   9 -10    0.17    0.42
  -1   9 -10   -0.47    0.64
  -1   9 -10   -0.29    0.43
  -1   8 -10    2.59    0.64
  -1   8 -10    2.37    0.50
  -1   8 -10    2.71    0.87
  -1   8 -10    1.52    0.65
  -1   7 -10   20.96    1.86
  -1   7 -10   18.86    1.34
  -1   7 -10   19.67    1.50
  -1   7 -10   17.02    1.43
  -1   6 -10   34.17    2.12
  -1   6 -10   35.87    2.69
  -1   6 -10   34.20    2.20
  -1   6 -10   38.48    2.33
  -1   6 -10   37.52    2.16
  -1   5 -10   29.49    4.10
  -1   5 -10   30.36    3.48
  -1   5 -10   31.97    2.65
  -1   5 -10   35.63    2.14
  -1   5 -10   35.62    2.31
  -1   5 -10   32.50    2.07
  -1   4 -10   42.48    4.21
  -1   4 -10   45.58    4.94
  -1   4 -10   41.07    3.07
  -1   4 -10   44.03    2.55
  -1   4 -10   44.11    2.75
  -1   4 -10   43.34    2.57
  -1   4 -10   47.42    2.81
  -1   3 -10    3.02    0.87
  -1   3 -10    4.17    0.87
  -1   3 -10    4.66    1.60
  -1   3 -10    3.88    0.77
  -1   3 -10    3.16    0.65
  -1   3 -10    3.47    0.97
  -1   3 -10    3.30    0.76
  -1   3 -10    2.30    1.90
  -1   3 -10    5.06    1.39
  -1   2 -10    0.08    0.71
   1  -2  10   -0.86    1.45
  -1   2 -10   -0.25    1.04
  -1   2 -10   -0.38    1.69
  -1   2 -10    0.84    1.15
  -1   2 -10    0.48    0.55
  -1   2 -10   -0.19    0.47
  -1   2 -10    1.89    1.42
  -1   2 -10   -0.06    0.57
  -1   2 -10   -0.37    0.82
  -1   2 -10   -0.31    0.72
  -1   1 -10   44.07    2.70
  -1   1 -10   44.38    4.78
  -1   1 -10   47.54    4.09
  -1   1 -10   45.27    2.68
   1  -1  10   43.92    4.52
  -1   1 -10   43.16    2.49
  -1   1 -10   45.48    2.88
  -1   1 -10   42.67    2.73
  -1   1 -10   40.28    2.34
  -1   1 -10   49.78    2.96
  -1   1 -10   43.82    2.48
  -1   1 -10   43.19    2.54
  -1   1 -10   49.43    2.92
  -1   0 -10  142.27    6.73
  -1   0 -10  141.81    6.44
  -1   0 -10  141.92    6.47
  -1   0 -10  151.90    8.41
  -1   0 -10  146.60    9.52
  -1   0 -10  146.17    6.68
  -1   0 -10  140.77    6.49
  -1   0 -10  147.34    6.72
  -1   0 -10  143.71    6.50
  -1   0 -10  154.17    6.82
  -1   0 -10  139.71    6.68
  -1   0 -10  143.95    6.37
  -1  -1 -10  198.10    8.83
  -1  -1 -10  216.17    9.14
   1   1  10  218.76   10.46
  -1  -1 -10  195.82    9.07
  -1  -1 -10  192.06    9.00
  -1  -1 -10  201.55    8.89
  -1  -1 -10  209.98    9.10
  -1  -1 -10  208.51    8.82
  -1  -1 -10  209.56    9.13
  -1  -1 -10  213.20   11.90
  -1  -1 -10  205.44    8.95
  -1  -1 -10  209.58    8.82
  -1  -2 -10   91.39    4.77
  -1  -2 -10  107.54    4.90
  -1  -2 -10  101.22    4.75
  -1  -2 -10  102.54    4.87
  -1  -2 -10   97.22    4.91
  -1  -2 -10   98.50    4.64
  -1  -2 -10  103.85    4.93
   1   2  10  105.59    6.18
  -1  -2 -10  100.99    4.69
  -1  -2 -10  104.59    4.93
  -1  -2 -10  102.75    4.72
  -1  -3 -10   33.31    2.13
   1   3  10   36.05    3.18
  -1  -3 -10   36.59    2.03
  -1  -3 -10   34.06    2.10
  -1  -3 -10   31.44    2.03
  -1  -3 -10   36.49    3.61
  -1  -3 -10   31.67    1.98
  -1  -3 -10   30.02    2.12
  -1  -3 -10   35.85    2.22
  -1  -3 -10   34.74    2.17
  -1  -4 -10  210.09    8.96
  -1  -4 -10  211.40   10.97
  -1  -4 -10  204.14    9.04
  -1  -4 -10  222.33    9.11
   1   4  10  204.26   10.68
  -1  -4 -10  204.88    8.92
  -1  -4 -10  207.01    9.07
  -1  -4 -10  199.92    9.12
  -1  -5 -10  161.33    7.15
  -1  -5 -10  142.73    6.91
  -1  -5 -10  155.59    7.03
  -1  -5 -10  171.15    7.08
   1   5  10  168.49    8.95
  -1  -5 -10  155.63    6.87
  -1  -5 -10  155.96    6.88
  -1  -5 -10  163.81    7.06
  -1  -6 -10   35.42    2.14
  -1  -6 -10   36.36    2.24
  -1  -6 -10   40.23    2.12
  -1  -6 -10   37.48    2.28
   1   6  10   39.43    3.75
  -1  -6 -10   40.29    2.37
  -1  -7 -10   13.88    1.18
  -1  -7 -10   13.18    1.29
  -1  -7 -10   13.49    1.08
  -1  -7 -10   13.32    1.33
  -1  -7 -10   12.98    1.36
   1   7  10   16.05    2.66
  -1  -8 -10   19.45    1.56
   1   8  10   20.99    3.22
  -1  -8 -10   20.13    1.36
  -1  -8 -10   19.72    1.47
  -1  -8 -10   18.35    1.52
   1   9  10    1.58    1.89
  -1  -9 -10    1.54    0.61
  -1  -9 -10    2.03    0.76
  -1  -9 -10    2.34    0.80
  -1 -10 -10    5.94    0.85
   1  10  10    9.10    2.93
  -1 -10 -10    6.43    1.00
  -1 -11 -10    3.19    0.68
   1  11  10    0.34    2.20
  -1 -11 -10    1.93    0.83
  -1 -12 -10    1.69    0.63
   1  12  10    4.61    2.30
   1  13  10    5.14    2.02
  -1 -13 -10    9.35    1.21
   1  14  10   31.67    3.64
  -1 -15 -10   21.59    1.67
   1  16  10   41.53    2.46
  -1 -16 -10   42.06    2.39
   1  16  10   41.42    2.38
   1  17  10   30.64    1.85
   1  17  10   32.62    1.81
  -1 -17 -10   31.59    1.83
   1  18  10   52.16    2.51
  -1 -18 -10   53.84    2.51
  -1   8 -11    4.00    0.74
  -1   8 -11    4.79    0.54
  -1   8 -11    3.06    0.54
  -1   8 -11    5.00    0.65
  -1   7 -11    3.01    0.84
  -1   7 -11    3.53    0.72
  -1   7 -11    2.66    0.50
  -1   7 -11    2.83    0.65
  -1   6 -11    2.50    0.93
  -1   6 -11    3.79    0.64
  -1   6 -11    3.75    0.80
  -1   6 -11    3.07    0.60
  -1   6 -11    3.39    0.76
  -1   5 -11    0.92    0.84
  -1   5 -11    2.57    0.81
  -1   5 -11    1.10    0.78
  -1   5 -11    1.21    0.53
  -1   5 -11    0.73    0.50
  -1   4 -11    0.25    1.20
  -1   4 -11    0.75    1.39
  -1   3 -11    9.26    1.20
  -1   3 -11   13.91    2.36
  -1   3 -11    8.39    2.56
  -1   3 -11    9.51    1.06
  -1   3 -11   10.94    1.17
  -1   3 -11   11.31    1.45
  -1   3 -11   12.26    1.42
  -1   3 -11   10.02    1.31
  -1   2 -11    7.59    1.12
  -1   2 -11   11.49    1.15
  -1   2 -11    8.54    1.55
  -1   2 -11    7.62    1.23
  -1   2 -11    9.32    1.29
  -1   2 -11    9.33    1.26
  -1   2 -11    6.51    1.83
  -1   2 -11    8.53    2.46
  -1   2 -11   10.69    1.11
  -1   1 -11    1.82    0.64
  -1   1 -11    2.71    1.45
  -1   1 -11    2.00    0.66
  -1   1 -11    1.80    0.58
  -1   1 -11    2.55    0.97
  -1   1 -11    2.98    0.89
   1  -1  11    3.01    1.70
  -1   1 -11    2.20    1.18
  -1   1 -11    2.46    0.83
  -1   1 -11    2.38    1.96
  -1   1 -11    4.81    1.61
  -1   1 -11    2.55    0.80
  -1   0 -11    0.40    1.18
  -1   0 -11    0.40    0.73
   1   0  11    0.30    1.32
  -1   0 -11    0.38    0.56
  -1   0 -11    0.86    0.51
  -1   0 -11    0.46    1.08
  -1   0 -11    0.62    0.81
  -1   0 -11    0.11    0.61
  -1   0 -11    0.37    1.49
  -1   0 -11    0.66    0.58
  -1   0 -11    1.26    1.21
  -1   0 -11    0.31    0.71
  -1  -1 -11    8.04    0.94
  -1  -1 -11    7.38    1.02
  -1  -1 -11    7.53    2.25
  -1  -1 -11   10.13    1.52
  -1  -1 -11    8.57    1.14
  -1  -1 -11   10.46    1.40
  -1  -1 -11    9.65    1.15
  -1  -1 -11    8.57    0.91
  -1  -1 -11    9.12    1.03
  -1  -1 -11    8.04    1.16
  -1  -1 -11   10.66    1.45
  -1  -2 -11   34.81    2.11
  -1  -2 -11   32.88    2.18
  -1  -2 -11   37.72    2.36
  -1  -2 -11   31.74    2.02
  -1  -2 -11   34.58    2.34
  -1  -2 -11   38.56    4.04
  -1  -2 -11   30.74    2.13
   1   2  11   40.64    3.64
  -1  -2 -11   32.90    2.05
  -1  -2 -11   38.41    2.48
  -1  -2 -11   36.22    2.29
  -1  -3 -11   27.58    2.10
  -1  -3 -11   25.67    1.70
   1   3  11   28.69    3.10
  -1  -3 -11   27.69    1.95
  -1  -3 -11   25.65    1.88
  -1  -3 -11   28.85    2.08
  -1  -3 -11   27.68    2.04
  -1  -3 -11   21.42    3.08
  -1  -3 -11   27.93    1.82
  -1  -3 -11   26.40    1.92
  -1  -3 -11   25.40    1.77
  -1  -4 -11   15.66    1.46
  -1  -4 -11   20.21    2.67
  -1  -4 -11   18.58    1.49
   1   4  11   16.96    2.55
  -1  -4 -11   16.17    1.26
  -1  -4 -11   16.11    1.59
  -1  -4 -11   18.57    1.67
  -1  -4 -11   19.05    1.67
  -1  -5 -11    1.05    0.80
  -1  -5 -11   -0.45    0.66
  -1  -5 -11    0.83    0.92
  -1  -5 -11    0.06    0.64
   1   5  11    1.47    1.47
  -1  -5 -11   -0.25    0.92
  -1  -5 -11   -0.07    0.97
  -1  -6 -11   56.54    2.92
  -1  -6 -11   52.63    2.96
  -1  -6 -11   55.62    3.13
  -1  -6 -11   58.02    3.04
   1   6  11   58.34    4.97
  -1  -6 -11   57.12    2.90
  -1  -6 -11   55.31    3.19
  -1  -6 -11   56.66    3.11
  -1  -7 -11  141.44    6.61
  -1  -7 -11  142.92    6.56
   1   7  11  161.35    9.39
  -1  -7 -11  147.99    6.40
  -1  -7 -11  140.96    6.46
   1   7  11  140.74    6.43
  -1  -8 -11  254.37   11.01
   1   8  11  283.75   14.39
  -1  -8 -11  260.79   10.87
  -1  -8 -11  251.69   11.06
  -1  -8 -11  250.54   10.94
  -1  -9 -11  370.49   15.71
  -1  -9 -11  391.78   15.63
  -1  -9 -11  375.52   15.75
  -1  -9 -11  358.32   15.72
   1   9  11  389.91   19.41
  -1 -10 -11  326.53   13.47
   1  10  11  313.36   17.12
  -1 -10 -11  314.00   13.64
  -1 -11 -11   81.88    4.00
  -1 -11 -11   84.42    4.24
   1  11  11   87.95    7.17
  -1 -12 -11   37.33    2.38
   1  12  11   34.98    4.41
  -1 -13 -11    4.97    0.98
   1  13  11    3.10    2.00
   1  14  11    1.64    1.59
  -1 -15 -11    0.35    0.64
   1  15  11    0.89    0.81
   1  16  11    1.31    0.72
  -1 -16 -11    0.98    0.57
   1  16  11    1.32    0.71
  -1 -17 -11    3.04    0.61
   1  17  11    2.17    0.62
   1  17  11    2.95    0.70
   1  18  11    6.66    0.66
  -1 -18 -11    6.49    0.60
   1  18  11    5.87    0.59
  -1   7 -12    9.10    0.85
  -1   7 -12    9.49    0.73
  -1   7 -12    9.37    0.87
  -1   6 -12   20.33    1.44
  -1   6 -12   21.63    1.51
  -1   6 -12   20.24    1.30
  -1   6 -12   17.89    1.27
  -1   5 -12   10.73    1.13
  -1   5 -12    9.55    1.18
  -1   5 -12    9.86    0.94
  -1   5 -12   10.32    0.95
  -1   5 -12    9.69    1.02
  -1   4 -12    8.81    1.11
  -1   4 -12    9.23    0.93
  -1   4 -12    8.36    1.18
  -1   4 -12    9.65    0.97
  -1   4 -12    7.24    1.00
  -1   3 -12   43.78    2.61
  -1   3 -12   45.43    5.11
  -1   3 -12   46.73    2.64
  -1   3 -12   45.88    2.80
  -1   3 -12   43.60    2.56
  -1   3 -12   47.20    2.62
  -1   3 -12   45.77    2.80
  -1   3 -12   45.30    2.82
  -1   2 -12   31.10    2.24
  -1   2 -12   31.83    2.03
  -1   2 -12   27.66    4.36
  -1   2 -12   30.89    2.06
   1  -1  12   24.90    3.50
  -1   1 -12   33.45    2.12
  -1   1 -12   26.49    4.03
  -1   1 -12   32.79    2.34
  -1   1 -12   32.41    2.16
  -1   1 -12   31.65    2.11
  -1   1 -12   33.04    2.29
  -1   1 -12   32.13    2.40
  -1   0 -12    5.22    1.10
   1   0  12    5.03    1.75
  -1   0 -12    4.10    1.25
  -1   0 -12    4.53    0.86
  -1   0 -12    2.56    0.88
  -1   0 -12    4.09    0.80
  -1   0 -12    4.67    1.48
  -1   0 -12    1.92    1.64
  -1   0 -12    5.46    0.98
  -1  -1 -12    3.13    0.95
   1   1  12    3.32    1.70
  -1  -1 -12    3.10    0.77
  -1  -1 -12    2.40    1.04
  -1  -1 -12    1.43    1.47
  -1  -1 -12    2.70    1.28
  -1  -1 -12    3.29    0.94
  -1  -1 -12    1.71    0.82
  -1  -1 -12    3.01    1.39
  -1  -1 -12    3.59    0.81
  -1  -1 -12    2.83    0.67
  -1  -1 -12    2.46    0.75
  -1  -2 -12    1.82    0.64
  -1  -2 -12    0.77    0.86
  -1  -2 -12    2.09    1.22
  -1  -2 -12    1.39    1.02
  -1  -2 -12    2.59    1.63
  -1  -2 -12    1.87    0.87
  -1  -2 -12    1.58    1.32
  -1  -2 -12    0.54    0.71
  -1  -2 -12    1.38    0.60
  -1  -3 -12    2.72    0.67
   1   3  12    4.06    1.85
  -1  -3 -12    3.38    1.14
  -1  -3 -12    3.47    1.17
  -1  -3 -12    4.06    1.69
  -1  -3 -12    3.84    0.89
  -1  -3 -12    3.34    0.92
  -1  -3 -12    3.15    1.27
  -1  -3 -12    2.87    0.73
  -1  -4 -12   35.91    2.29
  -1  -4 -12   38.26    2.41
   1   4  12   34.36    3.85
  -1  -4 -12   38.94    2.67
  -1  -4 -12   35.68    2.22
  -1  -4 -12   43.36    2.54
  -1  -4 -12   37.29    2.49
  -1  -5 -12   63.82    3.64
  -1  -5 -12   78.20    3.78
   1   5  12   69.60    5.71
  -1  -5 -12   73.78    3.93
  -1  -5 -12   70.84    3.84
  -1  -5 -12   72.63    3.72
  -1  -6 -12  101.05    4.90
  -1  -6 -12  112.05    5.08
   1   6  12  108.24    7.45
  -1  -6 -12  103.87    5.16
  -1  -6 -12  113.52    5.24
  -1  -6 -12   97.04    4.94
  -1  -7 -12   49.78    2.77
   1   7  12   44.43    4.75
  -1  -7 -12   45.23    2.86
  -1  -7 -12   48.51    2.64
  -1  -7 -12   49.04    2.90
  -1  -8 -12   10.61    1.18
   1   8  12   11.44    3.04
  -1  -8 -12   12.88    1.18
  -1  -8 -12   11.56    1.43
  -1  -8 -12   10.93    1.09
  -1  -8 -12   11.55    1.38
  -1  -9 -12    1.57    0.70
   1   9  12   -1.10    2.45
  -1  -9 -12    0.38    0.91
   1   9  12   -0.25    0.78
  -1  -9 -12    0.72    0.59
  -1  -9 -12    0.69    1.10
   1  10  12   13.59    3.30
  -1 -10 -12   11.05    1.05
  -1 -10 -12    9.73    1.13
   1  11  12   39.91    4.88
  -1 -11 -12   38.03    2.25
  -1 -11 -12   40.63    2.42
   1  12  12  104.22    7.91
  -1 -12 -12   96.79    4.78
   1  13  12   61.01    5.60
   1  14  12   14.88    1.44
  -1 -14 -12   13.11    1.25
   1  15  12    1.01    0.73
  -1 -15 -12    1.72    0.65
  -1 -16 -12    1.39    0.43
   1  16  12    1.87    0.72
  -1 -16 -12    2.06    0.60
   1  16  12    2.16    0.68
   1  17  12    0.58    0.55
  -1 -17 -12    0.84    0.45
   1  17  12    0.78    0.48
   1  18  12   13.86    0.86
  -1 -18 -12   11.87    0.80
  -1   6 -13   -0.16    0.29
  -1   6 -13   -0.03    0.42
  -1   5 -13    1.56    0.54
  -1   5 -13    0.91    0.57
  -1   5 -13    1.56    0.46
  -1   4 -13    3.48    0.61
  -1   4 -13    3.17    0.73
  -1   4 -13    1.83    0.70
  -1   4 -13    2.44    0.73
  -1   4 -13    2.88    0.59
  -1   3 -13    5.99    0.81
  -1   3 -13    6.23    0.92
  -1   3 -13    7.92    0.87
  -1   3 -13    5.81    0.85
  -1   3 -13    4.69    0.89
  -1   3 -13    6.62    0.98
  -1   2 -13   22.78    1.58
  -1   2 -13   23.92    1.61
  -1   2 -13   17.56    1.63
  -1   2 -13   20.68    1.61
  -1   2 -13   20.96    1.60
  -1   2 -13   19.48    1.70
  -1   1 -13    5.14    0.98
  -1   1 -13    5.15    2.18
  -1   1 -13    3.47    0.95
  -1   0 -13    0.36    1.50
   1   0  13    0.27    1.02
  -1   0 -13    1.09    1.15
  -1   0 -13    0.69    0.89
  -1   0 -13    1.73    0.74
   1   1  13   23.78    3.33
  -1  -1 -13   28.04    2.12
  -1  -1 -13   26.29    3.95
  -1  -1 -13   26.71    1.97
  -1  -1 -13   26.38    2.06
  -1  -1 -13   27.57    1.96
  -1  -1 -13   29.36    1.94
  -1  -1 -13   30.78    2.45
  -1  -2 -13   60.06    3.42
  -1  -2 -13   64.96    5.65
  -1  -2 -13   59.18    3.30
  -1  -2 -13   62.52    3.40
  -1  -2 -13   65.58    3.74
  -1  -2 -13   58.47    3.23
  -1  -2 -13   54.07    3.19
   1   2  13   56.18    5.23
  -1  -3 -13   29.85    2.31
  -1  -3 -13   28.88    2.05
  -1  -3 -13   25.47    1.82
  -1  -3 -13   32.42    2.17
  -1  -3 -13   31.40    2.47
  -1  -3 -13   27.75    1.92
  -1  -3 -13   29.79    2.02
  -1  -4 -13    0.93    1.27
  -1  -4 -13    1.29    0.76
  -1  -4 -13    1.19    0.76
  -1  -4 -13   -0.36    1.06
  -1  -4 -13    0.26    0.60
  -1  -4 -13    0.59    0.94
   1   4  13    0.29    1.85
  -1  -5 -13   17.28    1.47
   1   5  13   11.54    2.87
  -1  -5 -13   14.41    1.58
  -1  -5 -13   14.73    1.38
  -1  -5 -13   14.05    1.60
  -1  -5 -13   16.47    1.81
  -1  -6 -13   22.94    1.69
   1   6  13   23.50    3.65
  -1  -6 -13   21.62    1.79
  -1  -6 -13   21.36    1.99
  -1  -6 -13   22.71    1.87
  -1  -6 -13   19.99    1.66
  -1  -7 -13    9.27    1.15
   1   7  13   11.64    2.83
  -1  -7 -13   13.05    1.62
  -1  -7 -13   12.46    1.45
  -1  -8 -13   20.06    1.57
   1   8  13   21.11    3.70
  -1  -8 -13   18.10    1.79
  -1  -8 -13   17.32    1.40
  -1  -8 -13   17.52    1.63
   1   9  13    9.88    3.17
  -1  -9 -13    7.70    1.13
  -1  -9 -13    9.26    1.12
  -1  -9 -13    8.21    0.97
  -1  -9 -13    7.00    1.37
  -1 -10 -13    2.85    0.80
   1  10  13    3.44    2.42
  -1 -10 -13    1.73    0.68
   1  10  13    1.25    0.73
  -1 -10 -13    1.70    0.62
   1  11  13   -0.80    0.81
  -1 -11 -13   -0.13    0.68
  -1 -11 -13   -0.06    0.66
   1  12  13   -0.34    1.76
  -1 -13 -13    3.34    0.76
   1  13  13    4.02    0.91
  -1 -13 -13    3.68    0.77
  -1 -14 -13    0.72    0.56
   1  14  13    2.19    0.75
  -1 -14 -13    1.35    0.60
  -1 -15 -13    0.27    0.44
   1  15  13   -0.20    0.62
  -1 -15 -13    0.18    0.53
  -1 -16 -13    0.06    0.30
   1  16  13    0.59    0.55
   1  16  13    0.66    0.60
  -1 -16 -13    0.58    0.47
   1  17  13   17.58    1.10
  -1 -17 -13   14.32    0.97
   1  17  13   15.31    1.03
  -1   5 -14    4.88    0.48
  -1   4 -14    0.80    0.46
  -1   4 -14    0.27    0.36
  -1   3 -14    0.37    0.54
  -1   3 -14    1.22    0.45
  -1   3 -14    1.62    0.48
  -1   2 -14   10.41    1.07
  -1   2 -14   11.14    1.05
  -1   2 -14   10.91    1.01
  -1   2 -14    9.98    0.97
  -1   1 -14   38.19    2.36
  -1   1 -14   41.02    2.47
  -1   1 -14   40.23    2.35
  -1   1 -14   41.69    2.34
  -1   1 -14   41.24    2.35
  -1   0 -14   40.48    2.36
  -1   0 -14   40.67    2.41
  -1   0 -14   36.28    2.32
  -1   0 -14   41.44    2.52
  -1   0 -14   38.74    2.47
  -1   0 -14   40.06    2.37
  -1  -1 -14   47.50    2.77
  -1  -1 -14   48.95    2.86
  -1  -1 -14   47.01    2.81
   1   2  14   34.89    3.80
  -1  -3 -14   51.58    2.99
  -1  -3 -14   49.90    2.92
  -1  -3 -14   48.85    2.92
   1   3  14   45.18    4.63
  -1  -3 -14   50.39    3.33
  -1  -4 -14   77.99    4.15
  -1  -4 -14   84.49    4.23
  -1  -4 -14   80.47    4.27
  -1  -4 -14   89.42    4.64
   1   4  14   82.88    6.56
  -1  -5 -14   13.36    1.31
   1   5  14   12.17    2.80
  -1  -5 -14   12.54    1.43
  -1  -5 -14   11.18    1.73
  -1  -5 -14   13.13    1.31
  -1  -5 -14   10.66    1.18
  -1  -6 -14   12.40    1.46
  -1  -6 -14   11.77    1.66
  -1  -6 -14   11.51    1.22
  -1  -6 -14    9.97    1.14
   1   7  14    1.71    2.08
  -1  -7 -14    1.37    1.27
  -1  -7 -14    1.24    0.93
  -1  -7 -14    1.03    0.66
  -1  -7 -14    0.58    0.70
   1   8  14    1.07    2.08
  -1  -8 -14    0.36    1.23
  -1  -8 -14    1.50    0.91
  -1  -8 -14   -0.38    0.71
   1   9  14   13.90    3.36
  -1  -9 -14   15.85    1.40
   1  10  14    5.44    2.48
   1  11  14   -1.38    2.45
  -1 -11 -14    0.29    0.66
   1  12  14   19.22    1.42
  -1 -12 -14   16.07    1.35
  -1 -12 -14   20.98    1.48
   1  13  14   15.06    1.28
  -1 -13 -14   16.00    1.25
  -1 -13 -14   16.62    1.26
   1  14  14   29.94    1.79
  -1 -14 -14   31.12    1.72
  -1 -14 -14   26.82    1.73
   1  15  14   21.00    1.33
  -1 -15 -14   20.16    1.27
   1  15  14   22.13    1.48
   1  16  14   35.83    1.89
   1  16  14   33.90    1.80
   1  17  14   27.90    1.37
   1  17  14   22.72    1.28
  -1   3 -15    2.46    0.39
  -1   2 -15   -0.07    0.32
  -1   2 -15   -0.58    0.43
  -1   2 -15   -0.19    0.34
  -1   1 -15   -0.43    0.47
  -1   1 -15    0.04    0.39
  -1   1 -15    0.04    0.50
  -1   1 -15    0.18    0.38
  -1   0 -15    3.27    0.70
  -1   0 -15    1.97    0.57
  -1   0 -15    3.20    0.76
  -1   0 -15    2.89    0.59
  -1  -1 -15    7.21    0.96
  -1  -1 -15    7.52    0.90
  -1  -1 -15    7.77    0.91
  -1  -1 -15    9.56    1.09
  -1  -2 -15   11.34    1.30
  -1  -2 -15   11.59    1.11
  -1  -2 -15   11.11    1.19
  -1  -2 -15   10.35    1.13
  -1  -3 -15    0.92    0.55
  -1  -3 -15    3.17    0.98
  -1  -3 -15    1.17    0.67
  -1  -3 -15    1.53    0.73
  -1  -4 -15    2.79    0.78
  -1  -4 -15    5.60    1.09
  -1  -4 -15    4.17    0.89
  -1  -4 -15    3.83    0.82
  -1  -5 -15    3.18    0.78
  -1  -5 -15    5.73    1.11
  -1  -5 -15    4.51    0.90
   1   5  15    1.71    1.59
  -1  -6 -15   13.46    1.27
  -1  -6 -15   17.16    1.40
  -1  -6 -15   17.57    1.59
  -1  -6 -15   18.88    1.48
   1   6  15   14.09    2.62
  -1  -7 -15   28.22    1.96
  -1  -7 -15   29.04    1.93
  -1  -7 -15   30.85    2.01
  -1  -7 -15   35.50    2.19
  -1  -8 -15   47.67    2.71
  -1  -8 -15   49.74    2.79
  -1  -8 -15   51.71    2.78
  -1  -9 -15   62.92    3.27
  -1  -9 -15   65.06    3.33
  -1  -9 -15   63.19    3.29
  -1 -10 -15   21.17    1.54
  -1 -10 -15   20.47    1.47
  -1 -11 -15    1.16    0.64
  -1 -12 -15    1.35    0.59
   1  13  15   -0.31    0.44
  -1 -13 -15    0.04    0.46
   1  14  15    3.15    0.54
  -1 -14 -15    3.22    0.52
  -1 -15 -15    1.33    0.33
   1  15  15    1.34    0.44
   1  16  15    2.87    0.52
  -1   1 -16    2.07    0.37
  -1   1 -16    1.42    0.31
  -1   0 -16   -0.11    0.37
  -1   0 -16    0.47    0.31
  -1   0 -16    0.91    0.42
  -1  -1 -16    2.89    0.60
  -1  -1 -16    3.26    0.55
  -1  -1 -16    3.11    0.50
  -1  -1 -16    4.18    0.71
  -1  -2 -16    3.41    0.64
  -1  -2 -16    2.55    0.56
  -1  -2 -16    1.71    0.47
  -1  -2 -16    3.08    0.71
  -1  -3 -16   16.72    1.28
  -1  -3 -16   16.03    1.27
  -1  -3 -16   16.92    1.36
  -1  -4 -16   33.78    2.00
  -1  -4 -16   33.36    2.06
  -1  -4 -16   30.57    1.97
  -1  -5 -16   24.99    1.70
  -1  -5 -16   29.88    1.88
  -1  -5 -16   24.73    1.65
  -1  -5 -16   26.45    1.76
  -1  -6 -16    3.19    0.72
  -1  -6 -16    4.18    0.73
  -1  -6 -16    3.49    0.90
  -1  -6 -16    3.97    0.77
  -1  -7 -16    0.93    0.58
  -1  -7 -16    1.06    0.78
  -1  -7 -16    0.61    0.58
  -1  -8 -16    5.24    0.74
  -1  -8 -16    6.58    0.88
  -1  -8 -16    6.74    0.97
  -1  -8 -16    6.39    0.86
  -1  -9 -16   14.84    1.20
  -1  -9 -16   16.35    1.33
  -1  -9 -16   20.24    1.37
  -1  -9 -16   18.46    1.35
  -1 -10 -16   50.35    2.73
  -1 -10 -16   57.60    2.88
  -1 -10 -16   57.88    2.85
  -1 -10 -16   55.97    2.72
  -1 -11 -16   60.22    2.88
  -1 -11 -16   54.75    2.81
  -1 -12 -16   25.72    1.45
  -1 -12 -16   21.65    1.39
  -1 -13 -16   10.89    0.83
  -1 -13 -16    9.78    0.84
  -1 -14 -16    7.26    0.61
  -1 -14 -16    8.76    0.70
  -1 -15 -16    2.03    0.39
   1  15  16    1.86    0.44
  -1 -15 -16    1.65    0.33
  -1  -1 -17    7.15    0.57
  -1  -2 -17    2.25    0.46
  -1  -2 -17    1.69    0.38
  -1  -3 -17   16.10    1.13
  -1  -3 -17   16.11    1.08
  -1  -3 -17   17.62    1.15
  -1  -4 -17   -0.11    0.42
  -1  -4 -17    0.25    0.35
  -1  -4 -17    0.21    0.47
  -1  -5 -17    4.45    0.65
  -1  -5 -17    4.77    0.68
  -1  -5 -17    3.35    0.52
  -1  -5 -17    4.52    0.80
  -1  -6 -17   13.14    1.12
  -1  -6 -17   10.31    0.96
  -1  -6 -17   12.98    1.02
  -1  -7 -17    6.11    0.74
  -1  -7 -17    6.00    0.86
  -1  -7 -17    6.87    0.73
  -1  -7 -17    5.84    0.76
  -1  -8 -17    6.73    0.82
  -1  -8 -17    5.53    0.69
  -1  -8 -17    6.39    0.73
  -1  -8 -17    6.22    0.75
  -1  -9 -17    2.90    0.58
  -1  -9 -17    2.66    0.63
  -1  -9 -17    3.66    0.60
  -1 -10 -17   -0.21    0.33
  -1 -10 -17    0.32    0.45
  -1 -10 -17   -0.11    0.43
  -1 -10 -17    0.40    0.47
  -1 -11 -17    0.62    0.34
  -1 -11 -17    0.84    0.46
  -1 -11 -17    0.85    0.44
  -1 -12 -17    0.10    0.30
  -1 -12 -17    0.35    0.35
  -1 -12 -17    0.91    0.43
  -1 -13 -17    0.26    0.35
  -1 -14 -17    0.18    0.26
  -1  -4 -18    8.23    0.62
  -1  -5 -18    1.03    0.39
  -1  -5 -18    0.85    0.33
  -1  -6 -18    5.02    0.53
  -1  -6 -18    4.27    0.54
  -1  -7 -18    4.74    0.52
  -1  -7 -18    4.83    0.55
  -1  -8 -18    7.91    0.69
  -1  -8 -18    9.08    0.71
  -1  -9 -18    3.51    0.45
  -1  -9 -18    3.05    0.42
  -1  -9 -18    3.09    0.47
  -1 -10 -18    0.44    0.31
  -1 -10 -18    0.12    0.30
  -1 -10 -18    0.48    0.30
  -1 -11 -18    1.72    0.36
  -1 -11 -18    1.96    0.35
  -1 -12 -18    5.86    0.47
   2 -12 -17    0.58    0.27
   2 -11 -17    0.82    0.35
   2 -10 -17    7.14    0.62
   2 -10 -17    8.30    0.73
   2  -9 -17    7.52    0.69
   2  -9 -17    6.22    0.59
   2  -9 -17    6.76    0.74
   2  -8 -17    9.50    0.80
   2  -8 -17    8.01    0.81
   2  -7 -17    8.83    0.79
   2  -7 -17    9.99    0.88
   2  -6 -17   12.34    0.93
   2  -6 -17   13.37    1.01
   2  -5 -17   22.53    1.23
   2  -5 -17   21.29    1.28
   2  -4 -17   16.86    1.08
   2  -4 -17   15.33    0.96
   2  -3 -17    9.73    0.72
   2 -14 -16    1.81    0.34
   2 -13 -16    1.62    0.41
   2 -12 -16    8.22    0.77
   2 -11 -16    1.96    0.56
   2 -11 -16    1.70    0.55
   2 -10 -16   25.38    1.52
   2 -10 -16   27.30    1.64
   2 -10 -16   27.12    1.63
   2  -9 -16    1.80    0.56
   2  -9 -16    3.93    0.67
   2  -9 -16    1.89    0.53
   2  -9 -16    2.36    0.76
   2  -8 -16    1.22    0.61
   2  -8 -16    0.04    0.47
   2  -8 -16    0.34    0.94
   2  -8 -16    0.79    0.74
   2  -7 -16    1.57    0.60
   2  -7 -16    0.48    0.49
   2  -7 -16    1.55    1.03
   2  -7 -16    0.29    0.71
   2  -6 -16    0.70    0.58
   2  -6 -16    0.70    0.50
   2  -6 -16    2.10    1.04
   2  -6 -16    0.33    0.72
   2  -5 -16    0.78    0.57
   2  -5 -16    0.21    0.44
   2  -5 -16    0.88    1.03
   2  -5 -16    0.74    0.74
   2  -4 -16    0.70    0.59
   2  -4 -16    0.87    0.44
   2  -4 -16    1.65    0.75
   2  -3 -16    1.30    0.57
   2  -3 -16    1.21    0.47
   2  -3 -16    0.96    0.70
   2  -2 -16    4.63    0.52
   2  -2 -16    6.65    0.75
   2  -2 -16    5.69    0.63
   2 -15 -15   17.17    0.99
   2 -14 -15    6.81    0.68
   2 -13 -15    0.04    0.48
   2 -12 -15    3.46    0.65
   2 -12 -15    3.63    0.69
   2 -11 -15   11.10    1.13
   2 -11 -15   13.96    1.16
   2 -10 -15   15.62    1.48
   2 -10 -15   19.41    1.48
   2 -10 -15   18.29    1.40
   2  -9 -15   28.30    2.01
   2  -9 -15   30.55    2.03
   2  -9 -15   29.79    1.93
   2  -8 -15   25.39    1.98
   2  -8 -15   28.68    1.99
   2  -8 -15   26.88    1.84
   2  -7 -15    5.28    1.16
   2  -7 -15    5.42    0.91
   2  -7 -15    5.93    1.11
   2  -6 -15    1.32    0.93
   2  -6 -15    1.57    1.10
   2  -6 -15    0.49    0.70
   2  -6 -15    1.72    0.98
   2  -6 -15    1.70    0.62
   2  -5 -15    5.49    1.14
   2  -5 -15    2.71    1.15
   2  -5 -15    3.11    0.83
   2  -5 -15    4.79    1.00
   2  -5 -15    3.53    0.70
   2  -4 -15    8.82    0.96
   2  -4 -15   10.33    1.32
   2  -4 -15   10.41    1.27
   2  -4 -15    9.25    1.11
   2  -4 -15   10.18    1.48
   2  -3 -15   13.58    1.34
   2  -3 -15   10.17    0.95
   2  -3 -15   11.45    1.18
   2  -3 -15   12.09    1.50
   2  -3 -15   10.63    1.03
   2  -2 -15    4.72    0.65
   2  -2 -15    7.24    1.09
   2  -2 -15    6.27    0.92
   2  -2 -15    5.95    0.76
   2  -1 -15    9.76    0.90
   2  -1 -15   10.50    1.02
   2  -1 -15   10.71    1.14
   2  -1 -15    8.97    0.84
   2   0 -15   12.38    0.91
   2   0 -15   10.30    1.01
   2   0 -15   12.42    0.94
   2   0 -15   11.81    0.90
   2 -16 -14    2.01    0.37
  -2  16  14    4.01    0.55
   2 -15 -14   60.01    2.75
  -2  15  14   56.14    2.66
   2 -14 -14   77.61    3.87
  -2  14  14   89.68    3.95
   2 -13 -14  104.90    4.91
  -2  13  14  108.19    4.90
   2 -12 -14   97.03    4.58
   2 -12 -14   95.65    4.57
   2 -12 -14  107.82    4.76
   2 -11 -14   47.18    2.71
   2 -11 -14   45.24    2.61
   2 -10 -14   16.25    1.56
   2 -10 -14   16.38    1.38
   2 -10 -14   16.56    1.46
   2 -10 -14   16.64    1.49
   2  -9 -14    0.57    0.92
   2  -9 -14   -0.07    0.70
   2  -9 -14   -0.34    0.68
  -2   9  14    0.34    2.24
   2  -9 -14   -0.79    0.97
  -2   8  14    2.01    1.95
   2  -8 -14    0.13    0.98
  -2   7  14    2.25    1.93
  -2   6  14    5.80    2.25
  -2   5  14    6.04    2.23
   2  -4 -14    0.22    0.79
   2  -4 -14    0.55    0.58
   2  -3 -14   10.40    1.50
   2  -3 -14    7.23    1.11
   2  -3 -14    9.48    1.36
   2  -3 -14    9.21    1.03
   2  -3 -14    8.43    0.89
   2  -2 -14    2.13    1.01
   2  -2 -14    1.84    1.20
   2  -2 -14    1.62    0.77
   2  -2 -14    1.17    0.59
   2  -2 -14    0.84    0.50
   2  -1 -14    7.81    0.85
   2  -1 -14    8.04    0.93
   2  -1 -14    9.00    1.50
   2  -1 -14    9.35    1.33
   2  -1 -14    9.11    1.47
   2  -1 -14    9.46    0.93
   2  -1 -14    8.10    1.07
   2   0 -14    4.41    0.88
   2   0 -14    5.61    0.76
   2   0 -14    6.25    0.72
   2   0 -14    6.20    1.16
   2   0 -14    4.63    0.72
   2   1 -14    4.86    0.79
   2   1 -14    4.06    0.67
   2   1 -14    5.18    0.69
   2   1 -14    4.18    0.63
   2   1 -14    3.08    0.81
   2   2 -14    0.53    0.62
   2   2 -14    0.79    0.44
   2   3 -14    2.28    0.59
   2   3 -14    1.82    0.46
  -2  16  13    0.34    0.44
   2 -16 -13    0.22    0.36
   2 -15 -13    5.21    0.61
  -2  15  13    7.08    0.85
   2 -14 -13    2.36    0.58
  -2  14  13    2.08    0.73
   2 -13 -13    6.31    0.85
   2 -12 -13    0.53    0.63
   2 -12 -13    2.33    0.78
   2 -11 -13    2.03    0.92
  -2  11  13    1.08    2.20
   2 -11 -13    1.15    0.69
  -2  10  13   48.26    5.23
   2  -9 -13   19.58    1.59
   2  -9 -13   18.95    1.78
   2  -9 -13   20.66    1.68
  -2   9  13   20.60    3.51
   2  -9 -13   19.97    1.75
   2  -9 -13   19.16    1.68
   2  -8 -13   43.60    2.63
   2  -8 -13   40.28    2.81
   2  -8 -13   44.79    2.73
  -2   8  13   49.25    5.05
   2  -8 -13   44.43    2.68
   2  -8 -13   45.83    2.77
   2  -7 -13   67.33    3.65
   2  -7 -13   61.48    3.50
   2  -7 -13   72.65    3.67
  -2   7  13   67.15    5.82
   2  -7 -13   62.76    3.54
   2  -7 -13   61.80    3.35
   2  -7 -13   65.72    3.76
   2  -6 -13   79.08    4.27
   2  -6 -13   82.33    4.17
  -2   6  13   76.66    6.23
   2  -6 -13   76.08    4.10
   2  -6 -13   79.36    4.15
   2  -6 -13   73.11    3.91
   2  -5 -13  131.46    6.38
   2  -5 -13  125.00    6.22
  -2   5  13  122.02    8.36
   2  -5 -13  133.63    6.27
   2  -5 -13  128.05    6.10
   2  -5 -13  134.66    6.27
   2  -4 -13   69.19    3.70
   2  -4 -13   71.03    3.81
   2  -4 -13   63.46    3.62
  -2   4  13   61.58    5.34
   2  -4 -13   63.65    3.69
   2  -4 -13   61.19    3.49
   2  -4 -13   63.92    3.58
   2  -3 -13   13.52    1.53
   2  -3 -13   12.54    1.22
   2  -3 -13   12.91    1.54
   2  -3 -13   12.77    1.59
   2  -3 -13   15.46    1.68
   2  -3 -13   14.76    1.41
   2  -3 -13   11.56    1.38
  -2   3  13    9.49    2.23
   2  -2 -13    1.82    1.09
   2  -2 -13    0.95    1.13
   2  -2 -13   -0.08    1.06
   2  -2 -13    1.45    0.88
   2  -1 -13    1.00    1.07
   2  -1 -13    0.82    0.50
   2   0 -13    8.39    1.10
   2   0 -13    8.21    0.94
   2   0 -13    9.09    1.34
   2   0 -13    7.96    0.90
   2   0 -13    8.89    1.30
   2   0 -13    8.94    1.50
   2   0 -13    5.55    1.07
   2   0 -13    6.35    0.98
   2   0 -13    8.19    0.88
   2   1 -13   19.03    1.37
   2   1 -13   17.84    1.90
   2   1 -13   18.45    1.35
   2   1 -13   16.91    1.60
   2   1 -13   14.97    1.56
   2   1 -13   17.41    1.47
   2   1 -13   17.80    1.36
   2   1 -13   18.26    1.70
   2   1 -13   16.18    1.53
   2   2 -13   25.48    1.60
   2   2 -13   23.79    1.54
   2   2 -13   22.42    1.81
   2   2 -13   22.85    1.75
   2   2 -13   21.31    1.59
   2   2 -13   23.36    1.79
   2   2 -13   23.26    1.53
   2   3 -13   10.86    1.28
   2   3 -13   15.06    1.33
   2   3 -13   13.76    1.31
   2   3 -13   14.38    1.08
   2   3 -13   13.95    1.09
   2   4 -13    4.16    0.85
   2   4 -13    3.72    0.76
   2   4 -13    4.68    0.59
   2   4 -13    4.33    0.80
   2   5 -13    0.42    0.50
   2   5 -13   -0.10    0.47
   2 -17 -12    0.08    0.29
  -2  17  12   -0.06    0.43
  -2  17  12    0.45    0.43
  -2  16  12    0.82    0.60
   2 -16 -12    0.90    0.43
   2 -16 -12    0.78    0.38
   2 -15 -12    1.69    0.52
   2 -15 -12    0.42    0.49
   2 -14 -12    4.04    0.71
   2 -14 -12    5.21    0.77
   2 -13 -12    0.42    0.63
   2 -12 -12    2.50    0.87
  -2  12  12    5.37    2.53
   2 -11 -12    0.93    0.70
  -2  11  12    0.74    2.28
   2 -10 -12   35.71    2.42
  -2  10  12   39.68    4.63
   2 -10 -12   37.71    2.53
   2 -10 -12   40.76    2.38
   2  -9 -12    4.03    0.90
   2  -9 -12    3.21    1.12
   2  -9 -12    3.64    1.06
   2  -9 -12    2.66    0.92
  -2   9  12    4.13    2.35
   2  -8 -12    0.93    0.77
   2  -8 -12    0.90    1.06
   2  -8 -12    1.53    0.97
   2  -8 -12    0.63    0.88
  -2   8  12    0.33    1.81
   2  -7 -12    0.70    0.70
   2  -7 -12    1.00    0.86
   2  -7 -12    0.61    0.73
   2  -7 -12    1.17    1.11
   2  -7 -12    0.93    0.94
   2  -7 -12    1.24    0.87
  -2   7  12   -0.31    1.84
   2  -6 -12   11.73    1.38
   2  -6 -12   11.83    1.37
   2  -6 -12   11.97    1.31
   2  -6 -12    9.76    1.47
  -2   6  12   14.59    2.85
   2  -6 -12   10.84    1.22
   2  -5 -12   28.33    1.93
   2  -5 -12   26.00    2.00
   2  -5 -12   27.39    2.10
  -2   5  12   25.26    3.39
   2  -5 -12   27.32    2.02
   2  -5 -12   21.77    2.11
   2  -5 -12   28.66    2.06
   2  -5 -12   26.29    1.94
   2  -4 -12   65.47    3.58
   2  -4 -12   68.52    3.65
  -2   4  12   63.83    5.32
   2  -4 -12   61.65    3.60
   2  -4 -12   59.20    3.72
   2  -4 -12   65.56    3.50
   2  -4 -12   68.80    3.56
   2  -3 -12  175.15    8.02
   2  -3 -12  183.91    8.11
  -2   3  12  182.46   10.21
   2  -3 -12  170.65    8.07
   2  -3 -12  171.09    8.19
   2  -3 -12  173.07    7.91
   2  -3 -12  182.31    8.07
   2  -2 -12  135.49    6.19
   2  -2 -12  124.23    6.18
   2  -2 -12  125.54    5.91
   2  -2 -12  138.47    6.27
  -2   2  12  115.26    7.77
   2  -2 -12  125.01    6.16
   2  -2 -12  128.74    5.98
   2  -2 -12  128.67    6.32
   2  -2 -12  129.11    6.10
   2  -2 -12  125.27    5.97
   2  -1 -12   29.98    1.95
   2  -1 -12   33.87    2.48
   2  -1 -12   30.03    2.05
   2  -1 -12   30.39    2.16
   2  -1 -12   27.75    2.14
   2  -1 -12   29.66    2.25
   2  -1 -12   30.42    2.28
   2  -1 -12   31.48    2.03
   2  -1 -12   27.78    2.25
   2  -1 -12   30.90    1.93
   2   0 -12    1.82    1.18
   2   0 -12    1.75    0.85
   2   0 -12    2.52    1.01
   2   0 -12    1.35    1.11
   2   0 -12    1.64    0.89
   2   0 -12    2.20    1.22
   2   0 -12    2.74    0.89
   2   0 -12    1.36    0.63
   2   0 -12    0.65    0.50
   2   0 -12    2.02    0.85
   2   0 -12    1.91    0.63
   2   0 -12    3.27    0.77
   2   1 -12    1.79    1.20
   2   2 -12    1.34    0.91
   2   2 -12    1.60    0.58
   2   2 -12    1.81    1.11
   2   2 -12    0.91    0.73
   2   2 -12    1.27    0.84
   2   2 -12    1.64    0.63
   2   2 -12    0.98    0.90
   2   2 -12    1.63    1.39
   2   2 -12    2.02    0.62
   2   3 -12    6.91    0.86
   2   3 -12    8.47    1.28
   2   3 -12    9.13    1.18
   2   3 -12    8.27    1.13
   2   3 -12    7.38    0.90
   2   3 -12    7.93    0.88
   2   4 -12    8.73    1.12
   2   4 -12    7.35    1.07
   2   4 -12    8.84    1.29
   2   4 -12    9.31    0.90
   2   4 -12   10.33    0.94
   2   5 -12    8.82    0.83
   2   5 -12    9.06    1.05
   2   5 -12    7.53    0.98
   2   5 -12    8.54    1.18
   2   6 -12    5.57    0.78
   2   6 -12    5.94    0.85
   2   6 -12    5.72    0.78
  -2  17  11    5.36    0.72
  -2  17  11    5.11    0.63
   2 -17 -11    5.07    0.57
   2 -16 -11   11.90    0.92
   2 -16 -11   13.22    1.03
   2 -15 -11    0.46    0.50
   2 -15 -11   -0.10    0.59
   2 -14 -11   17.92    1.38
   2 -14 -11   16.51    1.40
  -2  13  11   13.03    2.98
   2 -13 -11   17.83    1.46
   2 -12 -11   52.53    2.94
  -2  12  11   45.05    5.26
   2 -12 -11   54.66    2.98
   2 -11 -11   52.39    3.02
  -2  11  11   50.25    5.46
   2 -11 -11   54.49    2.97
   2 -10 -11   54.56    3.08
   2 -10 -11   60.00    3.13
   2 -10 -11   54.32    3.20
  -2  10  11   58.63    5.68
   2  -9 -11   33.00    2.14
   2  -9 -11   30.22    2.27
   2  -9 -11   33.86    2.14
   2  -9 -11   30.88    2.02
  -2   9  11   34.16    4.17
  -2   8  11   33.40    3.89
   2  -8 -11   32.69    2.10
   2  -8 -11   29.11    2.25
   2  -8 -11   31.70    2.11
   2  -7 -11    8.65    1.14
   2  -7 -11    7.32    1.06
   2  -7 -11    7.33    0.93
  -2   7  11   10.23    2.32
   2  -7 -11    8.96    1.38
   2  -6 -11    4.25    1.00
   2  -6 -11    3.53    0.94
   2  -6 -11    2.53    1.06
   2  -6 -11    3.56    0.87
   2  -6 -11    2.54    0.79
  -2   6  11    3.51    1.80
   2  -6 -11    2.84    0.86
   2  -5 -11    2.53    0.91
   2  -5 -11    2.08    0.85
   2  -5 -11    3.07    0.93
   2  -5 -11    2.56    1.11
   2  -5 -11    3.13    0.84
   2  -5 -11    3.25    0.82
   2  -4 -11   66.99    3.47
   2  -4 -11   67.25    3.64
   2  -4 -11   62.08    3.61
   2  -4 -11   62.37    3.70
   2  -4 -11   67.84    3.47
   2  -4 -11   66.32    3.45
   2  -3 -11   25.84    1.79
   2  -3 -11   24.47    2.12
   2  -3 -11   24.32    1.83
   2  -3 -11   25.05    1.97
   2  -3 -11   26.75    1.92
   2  -3 -11   27.66    1.97
   2  -3 -11   26.70    2.08
   2  -2 -11    2.91    0.76
   2  -2 -11    3.46    1.26
   2  -2 -11    2.89    0.91
   2  -2 -11    2.02    0.55
   2  -2 -11    2.22    0.88
   2  -2 -11    1.89    0.95
   2  -2 -11    2.19    0.95
   2  -2 -11    1.28    1.02
   2  -1 -11   54.29    3.26
   2  -1 -11   56.47    3.27
   2  -1 -11   57.28    3.03
   2  -1 -11   55.97    3.15
   2  -1 -11   61.72    3.53
   2  -1 -11   56.96    3.33
   2  -1 -11   56.47    3.08
   2  -1 -11   57.22    2.97
   2  -1 -11   60.19    3.31
   2  -1 -11   57.83    3.23
   2  -1 -11   52.11    3.20
   2  -1 -11   57.68    3.06
   2   0 -11   54.05    3.18
   2   0 -11   59.40    3.22
   2   0 -11   54.22    3.22
   2   0 -11   55.18    5.77
   2   0 -11   50.10    3.02
   2   0 -11   51.57    2.89
   2   0 -11   51.83    3.06
   2   0 -11   54.32    2.98
   2   0 -11   57.17    3.23
   2   0 -11   52.33    2.86
   2   0 -11   52.20    3.28
   2   0 -11   57.96    3.45
   2   0 -11   53.97    2.93
   2   1 -11   46.09    3.10
   2   1 -11   49.40    3.10
   2   1 -11   43.97    2.81
   2   1 -11   48.88    2.99
   2   1 -11   50.04    5.26
   2   1 -11   45.85    2.58
   2   1 -11   43.15    2.68
   2   1 -11   49.30    2.91
   2   1 -11   41.32    2.89
   2   1 -11   44.75    2.63
   2   1 -11   46.95    2.60
   2   1 -11   45.30    2.57
   2   1 -11   45.65    2.59
   2   2 -11   44.74    2.69
   2   2 -11   51.87    2.69
   2   2 -11   46.62    2.61
   2   2 -11   42.04    2.80
   2   2 -11   45.34    2.96
   2   2 -11   48.21    3.20
   2   2 -11   48.26    3.07
   2   2 -11   42.43    2.80
   2   2 -11   47.67    3.11
   2   2 -11   47.95    2.65
   2   2 -11   46.31    2.66
   2   2 -11   48.00    5.32
   2   2 -11   50.67    4.74
   2   3 -11   48.06    3.20
   2   3 -11   46.30    4.60
   2   4 -11   43.29    2.63
   2   4 -11   40.12    2.37
   2   4 -11   43.11    2.62
   2   4 -11   39.83    2.98
   2   4 -11   44.62    2.44
   2   5 -11   30.92    2.10
   2   5 -11   30.45    2.08
   2   5 -11   32.68    1.93
   2   5 -11   32.29    2.45
   2   6 -11   30.88    1.91
   2   6 -11   24.41    1.80
   2   6 -11   29.93    1.72
   2   6 -11   29.20    2.14
   2   7 -11   17.89    1.30
   2   7 -11   19.13    1.48
   2   7 -11   16.07    1.29
   2   8 -11    1.43    0.48
   2   8 -11    1.25    0.54
   2   8 -11    0.77    0.45
  -2  18  10   10.07    0.75
   2 -18 -10   10.33    0.71
   2 -17 -10   41.18    1.98
  -2  17  10   48.59    2.34
   2 -17 -10   46.05    2.19
  -2  17  10   37.05    2.06
   2 -16 -10  103.84    4.64
   2 -16 -10  104.18    4.81
   2 -15 -10  270.27   11.33
   2 -15 -10  265.21   11.49
   2 -14 -10  278.35   11.85
  -2  13  10  232.16   13.20
  -2  12  10  125.85    8.77
   2 -12 -10  116.16    5.54
  -2  11  10   17.28    3.41
   2 -11 -10   13.46    1.33
   2 -11 -10   15.71    1.43
   2 -10 -10    0.64    0.75
   2 -10 -10   -0.60    0.81
  -2   9  10   -0.89    1.88
   2  -9 -10    0.49    0.79
   2  -9 -10    0.44    0.48
   2  -9 -10    1.57    0.74
   2  -8 -10    0.19    0.68
   2  -8 -10    0.22    0.71
  -2   7  10    6.65    1.94
   2  -7 -10    5.30    0.95
   2  -7 -10    5.94    0.94
   2  -7 -10    5.66    0.78
   2  -7 -10    6.17    1.15
   2  -6 -10    0.21    0.87
   2  -6 -10    0.81    0.71
   2  -6 -10    0.65    0.59
   2  -6 -10    0.42    0.68
   2  -6 -10    0.64    0.72
   2  -5 -10    0.35    0.95
   2  -5 -10    0.90    0.64
   2  -5 -10    0.77    0.69
   2  -5 -10    1.73    0.74
   2  -5 -10    1.39    0.67
   2  -4 -10   10.91    1.07
   2  -4 -10    8.21    1.12
   2  -4 -10   11.20    1.12
   2  -4 -10   11.60    1.38
   2  -4 -10   10.43    1.14
   2  -4 -10   10.58    1.18
   2  -4 -10    9.77    1.24
   2  -3 -10   19.32    1.47
   2  -3 -10   21.54    1.59
   2  -3 -10   22.84    1.77
   2  -3 -10   20.47    1.71
   2  -3 -10   20.70    1.85
   2  -3 -10   20.74    1.55
   2  -3 -10   20.16    1.56
   2  -3 -10   19.70    1.66
   2  -2 -10    6.52    1.00
   2  -2 -10    6.24    1.11
   2  -2 -10    5.51    1.00
   2  -2 -10    6.50    1.01
   2  -2 -10    4.60    1.29
   2  -2 -10    5.57    1.00
   2  -2 -10    5.40    0.79
   2  -2 -10    6.27    0.92
   2  -1 -10   16.47    1.35
   2  -1 -10   16.25    1.29
   2  -1 -10   14.47    1.40
   2  -1 -10   15.58    1.49
   2  -1 -10   14.24    1.40
   2  -1 -10   17.08    1.48
   2  -1 -10   15.27    1.70
   2  -1 -10   16.68    1.60
   2  -1 -10   14.60    1.21
   2  -1 -10   15.47    1.39
   2  -1 -10   11.61    2.60
   2   0 -10    3.81    0.85
   2   0 -10    3.92    0.73
   2   0 -10    4.03    1.07
   2   0 -10    4.46    0.73
   2   0 -10    5.54    0.91
   2   0 -10    4.16    1.05
   2   0 -10    3.44    1.00
   2   0 -10    4.91    1.03
   2   0 -10    3.17    0.87
   2   0 -10    2.89    0.88
   2   0 -10    4.44    1.38
   2   0 -10    3.60    1.62
   2   0 -10    9.10    2.46
   2   1 -10   11.56    1.24
   2   1 -10   11.79    1.13
   2   1 -10   11.18    1.19
   2   1 -10   13.63    1.14
   2   1 -10   11.44    1.45
   2   1 -10   13.38    2.56
   2   1 -10   16.74    2.91
   2   1 -10   12.02    1.30
   2   1 -10   12.82    1.45
   2   1 -10   13.02    1.39
   2   1 -10   10.71    1.09
   2   1 -10   11.18    1.30
   2   1 -10   11.35    1.58
   2   1 -10   12.08    1.66
   2   1 -10   12.97    1.15
   2   2 -10    8.31    1.05
   2   2 -10    9.02    0.99
   2   2 -10    9.98    1.04
   2   2 -10   11.47    1.27
   2   2 -10   10.62    1.51
   2   2 -10    7.96    1.41
   2   2 -10    9.25    1.26
   2   2 -10    9.60    0.99
   2   2 -10    8.08    1.47
   2   2 -10    9.04    1.10
   2   2 -10    5.87    1.90
   2   2 -10    8.68    2.38
   2   2 -10    8.99    1.53
   2   2 -10   10.38    1.04
   2   3 -10    9.55    1.18
   2   3 -10   10.48    1.63
   2   3 -10    8.81    1.26
   2   3 -10    9.54    1.01
   2   3 -10    9.82    1.41
   2   3 -10    8.12    1.10
   2   3 -10   10.19    2.34
   2   3 -10    9.91    2.44
   2   3 -10    9.81    1.04
   2   3 -10    8.88    1.07
   2   3 -10    7.44    1.56
   2   3 -10   10.21    1.06
   2   4 -10    4.36    1.70
   2   4 -10    4.65    1.03
   2   4 -10    5.14    0.79
   2   4 -10    5.63    0.96
   2   4 -10    4.20    0.89
   2   4 -10    5.63    0.85
   2   4 -10    4.21    0.74
   2   4 -10    6.35    1.45
   2   4 -10    5.07    1.91
   2   4 -10    3.60    1.67
   2   5 -10    2.89    0.96
   2   5 -10    2.64    1.28
   2   5 -10    2.90    1.76
   2   6 -10    0.46    0.77
   2   6 -10    0.30    0.96
   2   6 -10    0.53    0.52
   2   6 -10   -0.26    0.65
   2   7 -10    7.19    1.01
   2   7 -10    7.06    0.80
   2   7 -10    9.96    1.33
   2   7 -10    6.92    0.94
   2   8 -10   12.15    1.04
   2   8 -10   12.31    1.12
   2   8 -10   12.72    1.27
   2   9 -10    9.89    0.83
   2   9 -10   12.08    0.98
   2   9 -10   10.08    0.87
   2 -18  -9    1.56    0.39
  -2  18   9    1.63    0.42
   2 -17  -9    3.46    0.67
   2 -17  -9    2.99    0.51
  -2  17   9    4.30    0.76
   2 -16  -9    5.86    0.76
   2 -15  -9   33.64    2.03
  -2  14   9   29.27    3.91
  -2  13   9   46.29    4.80
   2 -13  -9   46.50    2.62
  -2  13   9   41.30    4.52
   2 -13  -9   39.17    2.84
  -2  12   9   14.65    3.19
   2 -12  -9   10.51    1.41
  -2  12   9   16.38    2.81
   2 -12  -9   12.54    1.27
   2 -11  -9    3.04    0.85
   2 -11  -9    0.73    0.76
   2 -11  -9    2.12    0.72
  -2  11   9    1.01    2.22
   2 -10  -9   55.00    2.96
  -2  10   9   61.76    5.42
   2 -10  -9   60.85    3.15
   2 -10  -9   60.61    3.18
   2 -10  -9   54.77    3.29
   2 -10  -9   47.42    4.84
   2  -9  -9    1.82    0.78
  -2   9   9    4.85    1.96
   2  -9  -9    2.70    0.82
   2  -9  -9    2.01    0.73
   2  -9  -9    3.29    1.33
   2  -9  -9    2.20    0.57
   2  -8  -9  124.89    5.54
   2  -8  -9  126.57    5.66
  -2   8   9  133.46    7.82
   2  -8  -9  109.84    7.50
   2  -8  -9  109.45    5.76
   2  -8  -9  123.51    5.51
   2  -7  -9  311.13   13.26
   2  -7  -9  334.47   13.45
   2  -7  -9  305.25   15.59
   2  -7  -9  313.01   13.24
   2  -6  -9  196.77    8.33
   2  -6  -9  204.40    8.59
   2  -6  -9  195.95    8.49
   2  -6  -9  188.11    8.38
   2  -6  -9  183.97   10.06
   2  -6  -9  196.74   10.61
   2  -5  -9   65.42    4.66
   2  -5  -9   70.03    3.40
   2  -5  -9   70.36    3.60
   2  -5  -9   54.18    4.75
   2  -5  -9   67.85    3.36
   2  -5  -9   70.08    3.33
   2  -5  -9   70.27    3.53
   2  -4  -9    7.04    0.88
   2  -4  -9    5.85    1.06
   2  -4  -9    7.15    1.01
   2  -4  -9    5.71    0.77
   2  -4  -9    4.59    0.91
   2  -4  -9    5.73    1.48
   2  -4  -9    4.93    0.82
   2  -3  -9    4.25    0.89
   2  -3  -9    3.82    0.80
   2  -3  -9    3.84    0.68
   2  -3  -9    2.87    1.00
   2  -3  -9    2.67    0.65
   2  -3  -9    3.50    0.82
   2  -3  -9    3.32    0.75
   2  -3  -9    5.29    1.36
   2  -3  -9    2.61    0.83
   2  -3  -9    2.73    0.72
   2  -2  -9  106.21    5.25
   2  -2  -9  113.17    6.68
   2  -2  -9  106.70    4.93
   2  -2  -9  113.68    5.11
   2  -2  -9  113.45    5.10
   2  -2  -9  115.27    5.09
   2  -2  -9  101.69    5.14
   2  -2  -9  112.88    5.09
   2  -2  -9  107.03    7.71
   2  -2  -9  107.90    5.39
   2  -2  -9  114.54    5.37
   2  -2  -9  111.57    5.30
   2  -2  -9  112.76    5.25
   2  -2  -9  115.59    5.16
   2  -1  -9   17.77    1.44
   2  -1  -9   19.37    1.41
   2  -1  -9   16.10    2.79
   2  -1  -9   18.93    2.64
   2  -1  -9   19.20    1.37
   2  -1  -9   19.94    1.82
   2  -1  -9   15.56    1.60
   2  -1  -9   18.31    1.26
   2  -1  -9   16.62    1.34
   2  -1  -9   19.28    1.34
   2  -1  -9   20.15    1.54
   2  -1  -9   17.52    1.48
   2  -1  -9   14.99    1.43
   2   0  -9   84.67    4.27
   2   0  -9   95.47    4.23
   2   0  -9   95.75    4.80
   2   0  -9   91.24    4.73
   2   0  -9   82.37    4.26
   2   0  -9   87.94    4.19
   2   0  -9   87.20    4.15
   2   0  -9   88.44    4.21
   2   0  -9   82.38    6.55
   2   0  -9   93.74    6.29
   2   0  -9   83.63    4.19
   2   0  -9   88.51    4.33
   2   0  -9   88.48    4.37
   2   1  -9   49.27    2.79
   2   1  -9   52.83    2.86
   2   1  -9   52.91    2.89
   2   1  -9   48.75    2.74
   2   1  -9   49.19    3.34
   2   1  -9   51.68    3.27
   2   1  -9   57.73    5.05
   2   1  -9   56.83    4.63
   2   1  -9   55.02    2.79
   2   1  -9   52.17    2.73
   2   1  -9   52.91    2.97
   2   1  -9   52.39    2.94
   2   2  -9   24.96    1.73
   2   2  -9   25.33    1.80
   2   2  -9   26.16    2.00
   2   2  -9   22.92    1.61
   2   2  -9   25.11    1.64
   2   2  -9   22.92    1.74
   2   2  -9   21.52    1.90
   2   2  -9   26.18    1.88
   2   2  -9   24.74    2.09
   2   2  -9   23.33    2.22
   2   2  -9   22.47    3.06
   2   2  -9   27.39    3.52
   2   2  -9   24.89    1.63
   2   2  -9   24.58    1.64
   2   3  -9    3.52    1.29
   2   3  -9    4.47    0.73
   2   3  -9    3.68    0.71
   2   3  -9    4.32    0.92
   2   3  -9    4.67    0.85
   2   3  -9    3.21    1.31
   2   3  -9    6.03    0.93
   2   3  -9    2.71    1.16
   2   3  -9    4.70    0.77
   2   3  -9    8.87    2.15
   2   3  -9    4.20    1.83
   2   3  -9    3.39    0.72
   2   3  -9    3.72    1.21
   2   4  -9    2.55    0.77
   2   4  -9    4.49    0.74
   2   4  -9    2.99    0.67
   2   4  -9    2.62    1.01
   2   4  -9    3.23    1.66
   2   4  -9    2.10    1.55
   2   4  -9    2.24    1.20
   2   4  -9    3.55    1.42
   2   4  -9    4.14    0.86
   2   4  -9    2.82    0.70
   2   4  -9    1.87    0.78
   2   5  -9   26.70    3.42
   2   5  -9   26.39    3.48
   2   5  -9   25.11    1.71
   2   5  -9   26.04    1.76
   2   5  -9   24.80    1.84
   2   5  -9   26.08    2.39
   2   5  -9   20.99    1.76
   2   6  -9    8.14    2.14
   2   6  -9   12.90    2.55
   2   7  -9   31.26    2.35
   2   7  -9   23.04    1.81
   2   7  -9   28.08    1.90
   2   7  -9   27.87    1.76
   2   8  -9   10.16    1.04
   2   8  -9   10.33    1.18
   2   8  -9    9.33    0.93
   2   8  -9    9.47    1.29
   2   9  -9   26.14    1.62
   2   9  -9   29.85    1.90
   2   9  -9   24.10    1.68
   2  10  -9   13.59    0.96
   2  10  -9   15.11    1.07
   2  10  -9   16.29    1.15
   2 -18  -8    0.20    0.38
  -2  18   8    0.95    0.38
   2 -17  -8    0.69    0.44
   2 -16  -8   -0.43    0.57
  -2  16   8    0.98    0.63
   2 -15  -8    5.09    0.87
  -2  14   8    3.55    2.16
   2 -13  -8   12.56    1.49
   2 -13  -8   12.20    1.47
   2 -13  -8   15.53    1.40
  -2  13   8   16.77    2.95
   2 -12  -8    4.02    0.92
   2 -12  -8    2.49    0.73
  -2  12   8    5.01    2.28
   2 -12  -8    1.60    0.77
   2 -12  -8    3.30    0.96
   2 -11  -8    1.80    1.38
   2 -11  -8    3.51    0.88
   2 -11  -8    2.31    0.65
  -2  11   8    1.91    2.22
   2 -11  -8    1.95    0.77
   2 -11  -8    1.94    0.85
   2 -10  -8    7.86    1.83
   2 -10  -8    9.07    1.09
   2 -10  -8    8.65    1.16
  -2  10   8    9.19    2.47
   2 -10  -8    7.70    1.06
   2 -10  -8    7.59    0.94
   2  -9  -8    0.50    0.62
   2  -9  -8    1.32    0.62
   2  -9  -8    1.54    0.65
  -2   9   8    1.99    1.62
   2  -9  -8    1.08    0.48
   2  -9  -8    2.34    0.76
   2  -9  -8    1.22    1.09
   2  -8  -8   22.46    1.65
   2  -8  -8   23.73    2.73
   2  -8  -8   25.72    1.70
  -2   8   8   26.15    2.91
   2  -8  -8   23.43    1.51
   2  -8  -8   22.07    1.49
   2  -7  -8  234.93    9.96
   2  -7  -8  248.14   11.50
   2  -7  -8  246.88   12.00
   2  -7  -8  221.96   10.18
   2  -7  -8  236.31   10.13
   2  -7  -8  242.51    9.96
   2  -6  -8  341.85   15.37
   2  -6  -8  333.86   13.95
   2  -6  -8  331.22   13.80
   2  -6  -8  341.21   15.76
   2  -6  -8  338.10   14.06
   2  -6  -8  333.99   13.86
   2  -5  -8  485.56   19.02
   2  -5  -8  443.17   18.84
   2  -5  -8  478.10   20.36
   2  -5  -8  449.82   18.77
   2  -4  -8  553.25   22.71
   2  -4  -8  544.97   22.70
   2  -4  -8  549.48   22.74
   2  -4  -8  581.60   22.81
   2  -4  -8  575.24   24.27
   2  -4  -8  555.70   22.90
   2  -3  -8  732.78   29.17
   2  -3  -8  728.59   29.28
   2  -3  -8  746.23   30.80
   2  -3  -8  711.75   29.11
   2  -3  -8  716.66   29.11
   2  -3  -8  727.06   29.15
   2  -3  -8  706.14   29.30
   2  -3  -8  708.47   29.30
   2  -3  -8  670.88   30.57
   2  -2  -8  217.66    9.31
   2  -2  -8  221.06    9.46
   2  -2  -8  231.84    9.61
   2  -2  -8  226.98    9.49
   2  -2  -8  225.01    9.65
   2  -2  -8  219.53    9.70
   2  -2  -8  223.86    9.73
   2  -2  -8  223.38    9.43
   2  -2  -8  225.43   12.02
   2  -2  -8  224.84    9.44
   2  -2  -8  212.00    9.62
   2  -2  -8  226.37    9.46
   2  -2  -8  224.31   10.95
   2  -1  -8   59.20    3.16
   2  -1  -8   59.73    3.32
   2  -1  -8   60.08    3.35
   2  -1  -8   61.60    3.09
   2  -1  -8   60.33    2.99
   2  -1  -8   59.84    2.85
   2  -1  -8   55.76    2.99
   2  -1  -8   61.06    3.09
   2  -1  -8   57.44    2.99
   2  -1  -8   56.89    2.93
   2  -1  -8   69.18    5.14
   2  -1  -8   67.94    4.67
   2  -1  -8   60.71    2.95
   2  -1  -8   61.85    4.27
   2  -1  -8   57.50    2.92
   2   0  -8    3.13    0.70
   2   0  -8    1.67    0.71
   2   0  -8    2.87    0.81
   2   0  -8    2.53    0.53
   2   0  -8    2.81    0.67
   2   0  -8    4.19    1.17
   2   0  -8    2.86    0.63
   2   0  -8    4.63    1.53
   2   0  -8    3.09    1.30
   2   0  -8    2.96    0.58
   2   0  -8    2.87    1.01
   2   0  -8    3.10    1.18
   2   0  -8    2.32    0.69
   2   1  -8   12.81    1.09
   2   1  -8   14.00    1.63
   2   1  -8   14.39    1.61
   2   1  -8   13.23    1.16
   2   1  -8   11.77    1.23
   2   1  -8   13.94    1.13
   2   1  -8   12.89    1.18
   2   1  -8   13.92    2.37
   2   1  -8   12.71    2.14
   2   1  -8   11.76    1.14
   2   1  -8   14.23    1.10
   2   1  -8   13.79    1.07
   2   2  -8   10.89    1.58
   2   2  -8   14.73    1.20
   2   2  -8   12.56    1.12
   2   2  -8   13.83    1.21
   2   2  -8   14.49    1.43
   2   2  -8   14.04    1.13
   2   2  -8   15.82    2.43
   2   2  -8   13.57    2.49
   2   2  -8   14.42    1.27
   2   2  -8   14.56    1.67
   2   2  -8   14.56    1.14
   2   3  -8   38.36    2.27
   2   3  -8   42.15    4.75
   2   3  -8   37.49    2.54
   2   3  -8   39.31    2.25
   2   3  -8   39.92    2.61
   2   3  -8   40.28    2.36
   2   3  -8   38.58    2.36
   2   3  -8   39.75    2.59
   2   3  -8   38.34    2.86
   2   3  -8   33.53    3.72
   2   3  -8   39.50    4.04
   2   3  -8   41.41    2.27
   2   3  -8   41.38    2.25
   2   3  -8   38.43    2.23
   2   4  -8   34.57    2.05
   2   4  -8   33.52    2.13
   2   4  -8   32.04    2.01
   2   4  -8   27.93    3.51
   2   4  -8   33.04    3.75
   2   4  -8   31.75    2.13
   2   4  -8   33.82    2.05
   2   4  -8   36.20    2.62
   2   4  -8   33.07    2.03
   2   4  -8   31.31    2.18
   2   4  -8   32.23    2.59
   2   4  -8   29.43    4.51
   2   5  -8   25.41    1.72
   2   5  -8   26.84    1.86
   2   5  -8   24.13    1.69
   2   5  -8   25.68    3.36
   2   5  -8   26.24    3.31
   2   5  -8   21.40    1.78
   2   5  -8   23.83    1.73
   2   5  -8   24.53    1.69
   2   5  -8   25.63    2.33
   2   5  -8   28.72    4.48
   2   5  -8   28.05    2.46
   2   6  -8    0.80    0.54
   2   6  -8    4.97    2.50
   2   6  -8    1.48    1.29
   2   6  -8    1.57    1.55
   2   6  -8    1.53    0.61
   2   6  -8    1.68    0.70
   2   6  -8    1.53    0.71
   2   6  -8    0.80    1.04
   2   7  -8    0.31    1.36
   2   7  -8    0.28    1.10
   2   8  -8    2.76    1.02
   2   8  -8    1.89    0.74
   2   8  -8    1.46    0.56
   2   8  -8    2.20    0.73
   2   9  -8   -0.45    0.79
   2   9  -8   -0.28    0.62
   2   9  -8    0.09    0.44
   2   9  -8    0.41    0.59
   2  10  -8    0.77    0.49
   2  10  -8    0.92    0.62
   2  10  -8    1.08    0.67
   2  11  -8    0.85    0.45
   2  11  -8    0.84    0.49
   2 -18  -7   -0.15    0.38
   2 -17  -7    5.38    0.66
  -2  17   7    6.34    0.84
   2 -16  -7   11.52    1.09
   2 -15  -7   56.03    3.43
   2 -15  -7   62.63    3.23
   2 -14  -7   52.23    3.36
   2 -14  -7   53.17    3.26
   2 -13  -7   50.96    3.11
  -2  13   7   45.14    4.91
   2 -13  -7   46.99    2.98
   2 -12  -7   67.92    3.91
   2 -12  -7   63.66    5.78
   2 -12  -7   76.78    3.83
   2 -12  -7   69.50    3.87
   2 -11  -7   46.96    2.92
  -2  11   7   42.50    4.53
   2 -11  -7   45.97    4.53
   2 -11  -7   52.08    2.84
   2 -11  -7   51.97    2.95
   2 -10  -7   39.06    2.48
  -2  10   7   43.58    4.27
   2 -10  -7   37.90    3.87
   2 -10  -7   41.21    2.53
   2 -10  -7   45.21    2.44
   2  -9  -7    3.59    0.65
   2  -9  -7    3.37    0.70
  -2   9   7    4.13    1.64
   2  -9  -7    4.38    1.32
   2  -9  -7    4.65    0.79
   2  -9  -7    3.84    0.65
   2  -8  -7   28.11    2.82
   2  -8  -7   27.70    1.60
   2  -8  -7   25.77    1.69
  -2   8   7   28.49    2.92
   2  -8  -7   23.37    1.69
   2  -8  -7   25.00    1.49
   2  -7  -7    1.51    0.43
   2  -7  -7    1.20    0.55
   2  -7  -7    0.84    0.47
   2  -7  -7    1.33    0.55
   2  -7  -7    2.23    0.66
   2  -6  -7    9.65    1.05
   2  -6  -7   10.46    0.90
   2  -6  -7   10.96    0.98
   2  -5  -7   14.74    1.04
   2  -5  -7   12.44    1.65
   2  -5  -7   13.79    1.04
   2  -5  -7   13.26    1.18
   2  -4  -7    0.54    0.67
   2  -4  -7    0.82    0.44
   2  -4  -7    1.24    0.67
   2  -4  -7    0.73    0.67
   2  -4  -7    0.85    0.56
   2  -4  -7   -0.26    1.00
   2  -3  -7   10.68    1.42
   2  -3  -7   14.34    1.76
   2  -2  -7    4.49    0.70
   2  -2  -7    5.50    0.85
   2  -2  -7    4.26    0.90
   2  -2  -7    6.74    0.70
   2  -2  -7    5.64    0.85
   2  -2  -7    4.28    0.98
   2  -2  -7    5.74    1.60
   2  -2  -7    5.52    0.66
   2  -1  -7  195.07    8.37
   2  -1  -7  190.23    8.42
   2  -1  -7  193.29    8.24
   2  -1  -7  196.65    8.27
   2  -1  -7  195.11    8.24
   2  -1  -7  197.95    8.39
   2  -1  -7  197.38    8.55
   2   0  -7  142.77    6.09
   2   0  -7  137.18    6.67
   2   0  -7  139.08    6.54
   2   0  -7  140.14    6.14
   2   0  -7  143.14    6.22
   2   0  -7  148.18    6.26
   2   0  -7  143.26    6.14
   2   0  -7  140.41    6.10
   2   0  -7  134.83    6.16
   2   1  -7  255.72   10.65
   2   1  -7  264.69   10.65
   2   1  -7  255.01   10.77
   2   1  -7  257.03   10.70
   2   1  -7  240.52   11.08
   2   1  -7  243.94   11.24
   2   1  -7  263.83   10.66
   2   1  -7  247.57   10.72
   2   1  -7  255.35   12.10
   2   1  -7  243.36   10.57
   2   1  -7  267.72   12.92
   2   1  -7  250.70   12.50
   2   1  -7  252.73   10.76
   2   1  -7  256.82   10.67
   2   2  -7  207.70    8.80
   2   2  -7  206.16    8.65
   2   2  -7  204.74    8.69
   2   2  -7  192.70    9.25
   2   2  -7  199.97    9.07
   2   2  -7  205.83   11.80
   2   2  -7  209.42    8.76
   2   2  -7  189.79   10.04
   2   2  -7  198.65    8.65
   2   2  -7  200.93    8.64
   2   2  -7  202.50   10.65
   2   2  -7  214.67   10.98
   2   2  -7  201.91    8.83
   2   3  -7  104.15    4.89
   2   3  -7  111.78    4.96
   2   3  -7  113.59    4.99
   2   3  -7  107.94    8.24
   2   3  -7  112.87    5.11
   2   3  -7  107.45    5.13
   2   3  -7  110.90    5.07
   2   3  -7  106.96    6.35
   2   3  -7  101.29    6.79
   2   3  -7  109.89    7.03
   2   3  -7  110.74    4.97
   2   3  -7  106.48    4.94
   2   3  -7  111.22    5.61
   2   3  -7  103.87    5.21
   2   3  -7  105.93    5.23
   2   4  -7  171.80    7.46
   2   4  -7  172.38    7.45
   2   4  -7  160.75   11.47
   2   4  -7  170.61    7.59
   2   4  -7  166.86    7.45
   2   4  -7  175.80    7.58
   2   4  -7  157.57    8.91
   2   4  -7  172.26    8.12
   2   4  -7  160.78    7.54
   2   4  -7  158.62    9.57
   2   4  -7  175.01    9.94
   2   4  -7  173.51    7.48
   2   4  -7  167.01    7.41
   2   4  -7  175.63    7.87
   2   5  -7  169.21    7.37
   2   5  -7  168.48   11.96
   2   5  -7  167.57    7.46
   2   5  -7  165.18    7.92
   2   5  -7  168.24    7.53
   2   5  -7  152.05    9.70
   2   5  -7  159.86    9.65
   2   5  -7  161.43    7.31
   2   5  -7  165.03    7.39
   2   5  -7  171.13    8.00
   2   5  -7  164.89    7.34
   2   6  -7   38.08    2.36
   2   6  -7   38.06    3.00
   2   6  -7   40.96    5.59
   2   6  -7   34.88    2.36
   2   6  -7   40.48    2.29
   2   6  -7   40.12    2.84
   2   6  -7   37.94    2.28
   2   6  -7   34.74    4.06
   2   6  -7   36.70    3.85
   2   7  -7    6.38    2.68
   2   7  -7    4.79    0.78
   2   7  -7    4.50    0.94
   2   7  -7    2.78    1.44
   2   7  -7    6.79    2.08
   2   7  -7    4.04    0.86
   2   7  -7    3.82    0.71
   2   7  -7    4.87    1.18
   2   8  -7    8.06    2.34
   2   8  -7    5.70    1.83
   2   8  -7   10.41    3.15
   2   9  -7   29.89    1.90
   2   9  -7   32.43    2.01
   2   9  -7   27.45    2.02
   2  10  -7    4.15    0.89
   2  10  -7    3.11    0.77
   2  10  -7    3.56    0.73
   2  11  -7    7.21    0.86
   2  11  -7    7.27    0.76
   2  11  -7    9.78    0.98
   2  12  -7   18.43    1.14
   2  12  -7   16.35    1.06
   2 -18  -6   52.06    2.49
  -2  17   6  143.22    5.75
   2 -17  -6  119.46    5.59
  -2  16   6  157.61    6.91
   2 -15  -6  343.42   14.87
  -2  15   6  352.37   14.46
   2 -15  -6  327.05   14.73
   2 -14  -6  143.85    7.17
  -2  14   6  164.86   10.44
   2 -14  -6  153.69    7.14
   2 -13  -6   42.45    2.72
  -2  13   6   45.08    2.54
   2 -13  -6   41.89    2.74
  -2  13   6   46.87    4.65
  -2  13   6   43.86    4.80
   2 -12  -6   12.18    1.26
  -2  12   6   11.12    1.08
   2 -12  -6   13.80    2.36
   2 -12  -6   11.44    1.27
   2 -12  -6   10.58    1.20
   2 -11  -6    1.84    0.65
   2 -11  -6    1.74    0.60
  -2  11   6    1.96    0.57
  -2  11   6    2.63    1.41
   2 -11  -6    0.25    1.04
   2 -11  -6    2.81    0.71
   2 -10  -6    0.17    0.42
  -2  10   6    0.50    1.52
   2 -10  -6    0.18    0.48
   2 -10  -6    0.68    0.96
   2 -10  -6    0.12    0.45
   2  -9  -6    0.24    0.42
   2  -9  -6    1.24    0.53
  -2   9   6    0.65    1.29
   2  -9  -6    0.40    0.71
   2  -9  -6    0.26    0.46
   2  -8  -6   40.02    2.89
   2  -8  -6   39.07    2.23
   2  -8  -6   42.13    2.27
   2  -8  -6   40.16    3.37
   2  -8  -6   43.27    2.21
   2  -7  -6    5.46    1.14
   2  -7  -6    3.86    0.60
   2  -7  -6    4.44    0.57
   2  -6  -6    8.82    1.37
   2  -6  -6    9.27    1.42
   2  -5  -6    0.11    0.84
   2  -5  -6   -0.25    0.58
   2  -4  -6    0.11    0.79
   2  -4  -6    0.69    0.60
   2  -3  -6    5.03    1.07
   2  -3  -6    4.71    0.91
   2  -2  -6    4.14    1.06
   2  -2  -6    7.20    1.44
   2  -2  -6    5.26    0.93
   2  -2  -6    3.56    1.25
   2  -1  -6   60.52    3.90
   2  -1  -6   59.37    3.61
   2  -1  -6   69.75    3.99
   2  -1  -6   73.13    4.58
   2  -1  -6   65.88    4.18
   2   0  -6    6.47    1.17
   2   0  -6    8.69    1.51
   2   0  -6   10.32    1.76
   2   0  -6    7.66    1.30
   2   1  -6   58.21    4.80
   2   1  -6   53.17    3.64
   2   1  -6   59.53    2.79
   2   1  -6   60.63    3.66
   2   1  -6   51.44    2.68
   2   2  -6   23.99    2.19
   2   2  -6   25.64    1.50
   2   2  -6   25.89    1.58
   2   2  -6   25.45    1.59
   2   2  -6   22.85    1.51
   2   2  -6   27.12    1.51
   2   2  -6   27.09    1.49
   2   2  -6   26.10    1.53
   2   2  -6   25.56    1.96
   2   3  -6    3.21    0.67
   2   3  -6    2.99    0.55
   2   3  -6    2.41    0.55
   2   3  -6    2.61    0.53
   2   3  -6    2.89    0.66
   2   3  -6    3.58    0.61
   2   3  -6    4.21    1.07
   2   3  -6    2.59    0.90
   2   3  -6    1.61    1.06
   2   3  -6    2.39    0.46
   2   3  -6    3.65    0.87
   2   4  -6    4.84    0.94
   2   4  -6    4.96    0.74
   2   4  -6    5.22    0.81
   2   4  -6    8.93    0.80
   2   4  -6    6.88    2.59
   2   4  -6    5.36    0.77
   2   4  -6    4.74    1.16
   2   4  -6    4.85    0.66
   2   4  -6    4.39    1.53
   2   4  -6    6.50    1.18
   2   4  -6    4.95    0.90
   2   4  -6    5.50    0.73
   2   5  -6  200.80    8.69
   2   5  -6  196.79    8.82
   2   5  -6  200.52    8.80
   2   5  -6  190.84   10.13
   2   5  -6  198.05    9.14
   2   5  -6  197.11    8.97
   2   5  -6  202.79    8.66
   2   5  -6  212.76    8.74
   2   5  -6  198.12   13.22
   2   5  -6  202.13   10.93
   2   5  -6  199.37    8.68
   2   6  -6  191.24    8.85
   2   6  -6  185.67    8.62
   2   6  -6  201.19    8.42
   2   6  -6  182.83    8.42
   2   6  -6  189.82    8.32
   2   6  -6  183.85    8.25
   2   6  -6  192.61   13.08
   2   6  -6  189.65   10.60
   2   7  -6  224.73    9.89
   2   7  -6  221.52    9.56
   2   7  -6  211.90    9.61
   2   7  -6  210.84    9.47
   2   7  -6  220.32    9.44
   2   7  -6  194.68   11.57
   2   8  -6   67.46    5.71
   2   8  -6   86.81    4.57
   2   8  -6   83.97    4.17
   2   8  -6   85.63    4.08
   2   8  -6   82.17    4.51
   2   8  -6   76.57    4.21
   2   8  -6   88.58    8.14
   2   9  -6   31.72    4.75
   2  10  -6    8.64    1.10
   2  10  -6    8.59    0.98
   2  10  -6    8.65    1.21
   2  11  -6   10.41    1.16
   2  11  -6   12.09    1.02
   2  11  -6   11.11    1.14
   2  12  -6    8.14    0.86
   2  12  -6    9.01    0.89
   2  13  -6    9.19    0.75
  -2  18   5    1.07    0.42
   2 -17  -5    5.12    0.64
  -2  16   5   24.42    1.59
   2 -16  -5   20.24    1.71
   2 -15  -5  105.22    5.39
   2 -15  -5  109.42    5.51
  -2  15   5  113.05    5.23
   2 -14  -5   62.81    3.48
  -2  14   5   65.10    6.10
  -2  14   5   61.98    5.71
   2 -14  -5   59.81    3.52
  -2  13   5   42.55    2.45
   2 -13  -5   40.59    2.59
  -2  13   5   38.74    4.56
   2 -13  -5   41.32    2.64
  -2  13   5   40.93    4.54
   2 -12  -5   22.68    3.04
  -2  12   5   30.33    3.66
   2 -12  -5   26.73    1.93
   2 -12  -5   29.31    1.93
   2 -12  -5   24.25    1.85
  -2  12   5   27.75    1.78
  -2  11   5    7.07    2.01
   2 -11  -5    5.63    1.54
  -2  11   5    6.67    0.79
   2 -11  -5    7.52    0.90
   2 -11  -5    5.12    0.80
   2 -11  -5    5.17    0.81
   2 -10  -5    1.35    0.48
   2 -10  -5    1.15    0.51
   2 -10  -5    1.31    0.52
   2 -10  -5    0.62    0.77
   2  -9  -5    3.19    0.60
   2  -9  -5    2.94    1.06
   2  -9  -5    2.40    0.54
   2  -9  -5    4.56    0.65
   2  -8  -5  119.10    5.86
   2  -8  -5  117.10    5.24
   2  -8  -5  113.63    5.22
   2  -8  -5  120.79    5.23
   2  -7  -5   91.70    4.15
   2  -7  -5   90.89    4.83
  -2   7   5   98.37    5.47
   2  -6  -5   13.74    1.52
   2  -6  -5   17.41    1.79
   2  -5  -5  107.39    5.39
   2  -5  -5  103.52    5.59
   2  -4  -5    0.09    0.69
   2  -4  -5    1.20    0.61
   2  -3  -5   34.06    2.49
   2  -3  -5   43.25    2.63
   2  -2  -5  566.97   24.22
   2  -2  -5  595.71   24.40
   2  -2  -5  583.77   24.69
   2  -2  -5  583.99   24.98
   2  -1  -5    3.06    0.84
   2  -1  -5    5.83    1.06
   2  -1  -5    3.55    1.04
   2  -1  -5    4.06    1.10
   2  -1  -5    3.61    0.68
   2   0  -5   49.79    3.21
   2   0  -5   50.56    2.82
   2   0  -5   50.07    3.51
   2   0  -5   50.87    3.42
   2   0  -5   56.98    3.26
   2   1  -5   12.80    2.44
   2   1  -5   10.93    1.39
   2   1  -5    8.76    1.44
   2   1  -5   13.82    1.73
   2   1  -5   14.58    1.51
   2   2  -5    7.13    1.10
   2   2  -5    7.07    2.20
   2   2  -5    7.67    1.22
   2   2  -5    5.91    1.35
   2   2  -5    8.08    1.17
   2   3  -5   14.27    1.15
   2   3  -5   13.28    1.02
   2   3  -5   13.64    0.95
   2   3  -5   12.18    1.00
   2   3  -5   11.06    1.47
   2   3  -5   13.35    0.94
   2   3  -5   14.51    1.67
   2   4  -5   41.41    2.19
   2   4  -5   38.03    3.33
   2   4  -5   42.58    4.77
   2   4  -5   36.43    2.07
   2   4  -5   39.62    2.07
   2   4  -5   39.33    2.07
   2   4  -5   39.78    2.08
   2   4  -5   38.41    2.28
   2   4  -5   40.92    2.10
   2   5  -5   51.11    2.64
   2   5  -5   54.13    2.68
   2   5  -5   54.61    2.78
   2   5  -5   53.44    3.82
   2   5  -5   48.39    2.99
   2   5  -5   51.55    2.91
   2   5  -5   54.35    2.67
   2   5  -5   52.63    4.15
   2   5  -5   47.45    2.61
   2   5  -5   52.32    5.69
   2   5  -5   54.19    2.66
   2   6  -5   46.11    2.57
   2   6  -5   43.01    3.86
   2   6  -5   46.88    2.48
   2   6  -5   46.12    2.49
   2   6  -5   44.37    2.95
   2   6  -5   46.04    2.79
   2   6  -5   54.50    5.91
   2   7  -5   56.25    3.02
   2   7  -5   56.79    2.93
   2   7  -5   55.67    2.98
   2   7  -5   61.60    4.76
   2   7  -5   52.86    3.29
   2   7  -5   57.69    6.33
   2   8  -5   54.06    6.01
   2   8  -5   43.02    2.51
   2   8  -5   36.97    3.86
   2   8  -5   44.27    2.95
   2   8  -5   46.59    2.52
   2   8  -5   47.80    2.65
   2   9  -5   41.80    5.46
   2   9  -5   45.64    3.04
   2   9  -5   47.97    2.66
   2   9  -5   46.02    2.90
   2   9  -5   34.81    3.79
   2   9  -5   46.47    2.56
   2  10  -5   38.83    5.09
   2  11  -5   23.09    1.73
   2  11  -5   21.00    1.50
   2  11  -5   20.65    1.67
   2  11  -5   19.43    1.44
   2  12  -5   17.09    1.32
   2  12  -5   14.31    1.11
   2  12  -5   14.12    1.09
   2  12  -5   16.72    1.34
   2  13  -5   20.93    1.35
   2  13  -5   20.56    1.28
  -2  18   4    2.18    0.43
  -2  17   4    3.53    0.54
   2 -17  -4    3.41    0.52
  -2  16   4   14.73    1.21
   2 -16  -4   12.26    1.29
   2 -16  -4   13.87    1.19
  -2  15   4   59.30    2.97
   2 -15  -4   53.15    3.05
  -2  14   4   55.94    5.75
  -2  14   4   55.01    5.28
   2 -14  -4   48.99    3.03
   2 -14  -4   50.22    2.97
  -2  13   4   60.32    5.77
   2 -13  -4   56.10    3.24
  -2  13   4   58.43    3.11
   2 -13  -4   56.47    3.19
  -2  13   4   57.33    5.56
  -2  12   4   36.09    4.27
   2 -12  -4   39.45    2.46
   2 -12  -4   40.10    2.47
  -2  12   4   42.16    2.33
   2 -12  -4   38.79    2.39
   2 -12  -4   35.19    3.72
   2 -11  -4   27.69    1.85
  -2  11   4   27.69    3.56
   2 -11  -4   30.96    1.87
   2 -11  -4   27.32    1.85
   2 -11  -4   22.99    2.80
  -2  10   4    4.32    0.64
   2 -10  -4    4.04    1.10
   2 -10  -4    4.27    0.66
   2 -10  -4    3.80    0.64
   2 -10  -4    4.63    0.69
  -2   9   4  357.46   15.07
   2  -9  -4  360.86   15.17
   2  -9  -4  372.24   15.22
   2  -9  -4  373.30   15.17
   2  -9  -4  372.56   16.78
   2  -8  -4  471.93   19.20
   2  -8  -4  480.05   19.18
  -2   8   4  413.87   20.55
   2  -8  -4  468.61   19.16
   2  -7  -4 1588.63   63.82
  -2   7   4 1646.80   63.77
   2  -7  -4 1496.40   62.95
   2  -6  -4  472.04   20.46
   2  -6  -4  477.18   19.93
   2  -5  -4 1562.47   62.55
   2  -5  -4 1518.85   62.13
   2  -4  -4  986.18   40.10
   2  -4  -4  970.21   39.86
   2  -3  -4 1103.17   44.11
   2  -3  -4 1062.31   43.98
   2  -2  -4  114.03    5.47
   2  -2  -4  110.63    5.38
   2  -2  -4  114.52    5.44
   2  -1  -4   11.79    1.06
   2  -1  -4   12.48    1.47
   2  -1  -4   11.33    1.37
   2  -1  -4   11.46    1.19
   2  -1  -4   10.61    1.19
   2  -1  -4   12.79    1.11
   2   0  -4  115.68    6.05
   2   0  -4  122.17    6.17
   2   0  -4  134.39    5.91
   2   0  -4  121.92    5.93
   2   0  -4  113.47    5.43
   2   0  -4  125.30    5.55
   2   0  -4  129.94    6.88
   2   1  -4   53.73    3.44
   2   1  -4   58.98    3.18
   2   1  -4   52.86    2.68
   2   1  -4   54.13    3.25
   2   1  -4   61.91    4.70
   2   1  -4   52.89    2.75
   2   2  -4   90.67    5.08
   2   2  -4  105.02    5.52
   2   2  -4   96.79    4.55
   2   2  -4   94.50    6.84
   2   2  -4  110.08    5.08
   2   2  -4  105.03    5.32
   2   3  -4    4.32    0.91
   2   3  -4    4.64    1.14
   2   3  -4    5.03    1.28
   2   3  -4    7.46    2.18
   2   3  -4    6.32    1.15
   2   4  -4   28.29    1.57
   2   4  -4   25.38    2.68
   2   4  -4   29.08    1.67
   2   4  -4   28.07    2.44
   2   4  -4   26.34    2.52
   2   4  -4   28.44    1.79
   2   4  -4   31.67    1.63
   2   4  -4   29.48    1.59
   2   5  -4    7.28    0.81
   2   5  -4    7.50    0.73
   2   5  -4    6.66    0.91
   2   5  -4    6.16    0.66
   2   5  -4    6.23    0.74
   2   5  -4    7.00    0.76
   2   5  -4    5.85    0.68
   2   5  -4    7.57    0.72
   2   5  -4    8.23    1.95
   2   5  -4    7.93    2.47
   2   6  -4    1.87    0.47
   2   6  -4    1.71    0.48
   2   6  -4    2.29    0.94
   2   6  -4    0.77    0.77
   2   6  -4    1.81    0.47
   2   6  -4   -0.19    0.89
   2   6  -4    2.37    1.68
   2   6  -4    1.72    0.54
   2   6  -4    2.12    0.63
   2   7  -4    6.00    1.12
   2   7  -4    8.87    1.72
   2   7  -4    6.39    0.78
   2   7  -4    6.24    0.83
   2   7  -4    8.22    0.82
   2   7  -4    6.49    2.49
   2   8  -4    0.58    0.47
   2   8  -4   -0.22    1.07
   2   8  -4    0.70    0.61
   2   8  -4    0.27    0.90
   2   8  -4   -0.92    2.02
   2   9  -4    8.29    0.93
   2   9  -4    8.26    1.36
   2   9  -4    7.80    1.73
   2   9  -4    8.49    1.00
   2   9  -4    7.70    0.97
   2   9  -4   11.92    2.96
   2  10  -4   -0.46    1.51
   2  10  -4    0.06    0.56
   2  10  -4    0.80    0.98
   2  10  -4    0.42    0.76
   2  10  -4    0.65    0.57
   2  10  -4    0.45    0.53
   2  11  -4   14.35    3.24
   2  11  -4   17.98    1.40
   2  11  -4   19.17    1.65
   2  11  -4   18.77    1.49
   2  12  -4    8.29    1.06
   2  12  -4    8.90    1.23
   2  12  -4    6.31    0.81
   2  12  -4    9.02    1.07
   2  12  -4    6.38    0.86
   2  13  -4    0.08    0.42
   2  13  -4    0.11    0.54
   2  13  -4   -0.52    0.52
   2  14  -4    1.76    0.49
   2 -17  -3   22.10    1.35
  -2  17   3   25.17    1.44
   2 -16  -3   38.95    2.34
  -2  16   3   37.68    2.19
   2 -15  -3   55.94    3.49
  -2  15   3   67.51    3.38
   2 -15  -3   65.28    3.48
  -2  14   3   13.36    3.05
  -2  13   3   24.04    3.68
   2 -13  -3   22.43    1.68
  -2  13   3   22.30    1.63
   2 -13  -3   19.96    1.69
  -2  13   3   22.95    3.64
   2 -12  -3   12.94    1.19
   2 -12  -3   11.67    1.21
   2 -12  -3   11.55    1.18
  -2  12   3   11.44    2.56
  -2  11   3   17.05    2.93
   2 -11  -3   16.40    1.34
   2 -11  -3   18.72    1.34
   2 -11  -3   15.80    1.32
  -2  11   3   14.74    1.24
   2 -11  -3   15.43    2.16
  -2  10   3    0.10    0.39
   2 -10  -3   -0.18    0.80
   2 -10  -3    0.05    0.42
   2 -10  -3    0.16    0.40
  -2  10   3    0.56    1.44
  -2   9   3   44.78    2.36
   2  -9  -3   45.98    2.41
   2  -9  -3   48.89    2.47
   2  -8  -3    8.32    0.78
   2  -8  -3    7.94    0.74
  -2   8   3    6.58    1.65
   2  -7  -3    5.90    0.80
   2  -7  -3    7.60    1.22
  -2   7   3    7.47    1.53
   2  -6  -3    5.54    0.84
   2  -6  -3    5.46    1.04
  -2   6   3    6.20    1.18
   2  -5  -3   80.38    4.35
   2  -5  -3   80.96    3.98
   2  -4  -3   56.78    3.17
   2  -4  -3   53.71    2.93
   2  -3  -3  263.83   11.33
   2  -3  -3  260.41   11.20
   2  -2  -3   37.84    2.18
   2  -2  -3   34.57    2.14
   2  -2  -3   34.76    2.11
   2  -2  -3   36.67    2.15
   2  -1  -3  602.97   24.37
   2  -1  -3  592.63   24.48
   2  -1  -3  588.69   24.30
   2  -1  -3  601.26   24.78
   2  -1  -3  585.51   24.62
   2   0  -3   66.17    3.14
   2   0  -3   61.62    4.02
   2   0  -3   60.15    3.42
   2   0  -3   59.47    2.99
   2   0  -3   67.58    3.56
   2   0  -3   61.70    3.31
   2   0  -3   62.86    3.26
   2   1  -3  242.53    9.79
   2   1  -3  225.25   11.52
   2   1  -3  220.37    9.49
   2   1  -3  227.50   10.31
   2   1  -3  226.78    9.96
   2   1  -3  233.86   10.19
   2   1  -3  240.04   10.08
   2   2  -3  198.59    8.37
   2   2  -3  200.86    9.00
   2   2  -3  183.85    8.48
   2   2  -3  189.49    8.85
   2   2  -3  192.44    9.01
   2   2  -3  197.79   10.55
   2   3  -3  130.22    5.56
   2   3  -3  106.45    5.53
   2   3  -3  129.30    6.27
   2   3  -3  123.30    6.11
   2   3  -3  110.24    6.54
   2   3  -3  134.00    7.87
   2   4  -3  499.48   21.61
   2   4  -3  569.95   24.54
   2   4  -3  483.38   23.22
   2   4  -3  554.46   22.55
   2   4  -3  549.64   22.44
   2   5  -3  153.96    7.75
   2   5  -3  154.71    6.55
   2   5  -3  164.30    8.02
   2   5  -3  152.64    6.82
   2   5  -3  137.45    8.65
   2   5  -3  153.61    6.54
   2   5  -3  155.79    6.61
   2   5  -3  149.25    6.56
   2   6  -3   15.96    1.11
   2   6  -3   14.45    1.06
   2   6  -3   17.80    3.02
   2   6  -3   15.67    1.08
   2   6  -3   14.63    1.37
   2   6  -3   15.86    1.16
   2   7  -3   31.97    1.82
   2   7  -3   29.06    2.11
   2   7  -3   28.71    2.80
   2   7  -3   28.39    1.73
   2   7  -3   30.08    1.73
   2   7  -3   28.94    3.64
   2   7  -3   31.79    4.10
   2   7  -3   25.89    2.60
   2   7  -3   28.81    1.76
   2   8  -3    3.29    1.99
   2   8  -3    3.57    1.89
   2   8  -3    3.34    1.02
   2   8  -3    3.26    0.66
   2   8  -3    5.99    1.38
   2   8  -3    3.39    0.61
   2   9  -3    8.91    2.65
   2   9  -3   10.83    2.43
   2   9  -3    7.56    0.96
   2   9  -3    9.24    1.40
   2   9  -3    8.79    0.94
   2   9  -3    7.64    0.86
   2   9  -3    3.59    1.35
   2  10  -3   13.94    1.19
   2  10  -3   11.05    2.89
   2  10  -3   13.18    1.68
   2  10  -3   12.56    1.25
   2  10  -3   13.71    1.19
   2  11  -3   16.39    3.25
   2  11  -3   13.59    1.39
   2  11  -3   13.65    1.68
   2  11  -3    8.56    1.13
   2  12  -3    7.70    0.98
   2  12  -3    6.11    0.98
   2  12  -3    4.50    1.14
   2  13  -3    3.74    0.72
   2  13  -3    4.85    0.90
   2  13  -3    3.84    0.71
   2  13  -3    4.44    0.97
   2  14  -3    9.39    0.85
   2  14  -3    9.41    0.79
   2  14  -3   10.70    1.00
  -2  17   2   82.40    3.48
  -2  17   2   80.07    3.36
   2 -16  -2   54.75    2.94
  -2  16   2   52.60    2.97
  -2  16   2   56.32    2.86
   2 -15  -2   84.13    4.28
  -2  15   2   85.58    4.21
   2 -14  -2    1.00    0.69
  -2  14   2    0.40    1.70
  -2  13   2    3.59    2.13
   2 -13  -2    0.95    0.61
  -2  13   2    4.98    2.17
   2 -13  -2    1.59    0.67
   2 -12  -2    6.47    0.93
  -2  12   2    5.07    2.31
   2 -12  -2    5.39    0.86
   2 -12  -2    6.72    0.92
  -2  12   2    5.91    2.37
  -2  12   2    6.31    0.87
   2 -11  -2    1.20    0.51
   2 -11  -2    1.22    0.57
  -2  11   2    1.73    0.55
  -2  11   2    1.77    1.54
  -2  10   2   12.37    1.07
   2 -10  -2   13.31    1.10
   2 -10  -2   13.76    1.84
   2 -10  -2   11.82    1.05
  -2  10   2   10.92    2.34
   2  -9  -2   12.10    0.99
  -2   9   2   12.62    1.00
   2  -9  -2   12.19    0.98
   2  -8  -2    1.23    0.39
   2  -8  -2    1.04    0.67
  -2   8   2    2.31    0.48
   2  -8  -2    1.09    0.40
   2  -7  -2    3.42    0.86
  -2   7   2    4.98    1.48
  -2   6   2   14.18    1.61
   2  -6  -2   14.37    1.11
   2  -6  -2   16.07    1.54
   2  -5  -2   16.47    1.21
   2  -5  -2   16.82    1.52
   2  -4  -2   32.08    1.86
   2  -4  -2   30.32    2.05
   2  -3  -2  190.72    8.22
   2  -2  -2   18.68    1.27
   2  -2  -2   17.76    1.30
   2  -1  -2  829.32   33.84
   2  -1  -2  824.57   34.03
   2  -1  -2  859.63   33.90
   2  -1  -2  828.94   33.89
   2   0  -2    8.74    0.87
   2   0  -2    8.85    1.01
   2   0  -2    8.35    0.72
   2   1  -2   97.83    4.26
   2   1  -2   98.80    4.54
   2   1  -2   84.75    4.23
   2   1  -2   88.58    3.95
   2   1  -2   87.79    4.45
   2   2  -2   29.62    1.68
   2   2  -2   30.35    1.66
   2   2  -2   26.83    2.33
   2   2  -2   29.50    2.79
   2   2  -2   31.13    1.93
   2   3  -2  581.63   24.91
   2   3  -2  577.98   26.36
   2   3  -2  664.37   27.15
   2   3  -2  669.07   25.55
   2   4  -2  363.51   15.91
   2   4  -2  426.22   18.04
   2   4  -2  398.32   18.21
   2   4  -2  413.60   16.76
   2   5  -2 1801.37   77.93
   2   5  -2 1887.23   77.65
   2   5  -2 1909.59   76.32
   2   6  -2  782.31   34.95
   2   6  -2  811.70   33.51
   2   6  -2  784.82   32.19
   2   6  -2  806.10   32.16
   2   7  -2  406.38   17.58
   2   7  -2  427.30   20.55
   2   7  -2  434.11   21.08
   2   7  -2  438.88   17.55
   2   7  -2  435.98   17.58
   2   8  -2   48.14    3.58
   2   8  -2   50.44    2.52
   2   8  -2   42.26    4.49
   2   8  -2   49.91    5.05
   2   8  -2   46.24    2.46
   2   9  -2    4.85    0.73
   2   9  -2    4.09    0.66
   2   9  -2    6.50    1.26
   2   9  -2    6.38    2.11
   2   9  -2    4.06    2.01
   2  10  -2   94.75    4.57
   2  10  -2   91.70    5.02
   2  10  -2   92.32    4.40
   2  10  -2   92.95    4.41
   2  10  -2   83.59    7.04
   2  10  -2  107.58    8.31
   2  11  -2   27.50    1.77
   2  11  -2   26.46    4.29
   2  11  -2   30.54    3.88
   2  11  -2   26.28    1.90
   2  11  -2   30.03    2.36
   2  12  -2   17.47    2.94
   2  12  -2   24.83    3.90
   2  13  -2   28.28    1.94
   2  13  -2   29.07    1.92
   2  13  -2   30.20    2.20
   2  14  -2   27.72    1.79
   2  14  -2   31.21    1.98
   2  14  -2   26.83    1.63
   2  15  -2   14.27    1.07
  -2  17   1   18.04    1.11
  -2  17   1   17.11    1.04
  -2  16   1   58.38    3.03
   2 -16  -1   55.26    2.92
  -2  16   1   58.39    2.90
   2 -15  -1   89.15    4.39
  -2  15   1   89.54    4.33
   2 -14  -1   35.17    2.41
  -2  14   1   43.06    2.44
   2 -14  -1   42.14    2.46
   2 -13  -1   74.28    3.72
  -2  13   1   74.66    6.65
   2 -13  -1   66.95    3.72
   2 -12  -1   60.51    3.24
   2 -12  -1   62.81    3.28
  -2  12   1   67.95    6.05
  -2  12   1   57.08    3.21
  -2  12   1   65.37    6.26
   2 -11  -1   49.78    2.69
   2 -11  -1   43.77    2.68
  -2  11   1   51.37    2.72
   2 -10  -1    1.09    0.47
   2 -10  -1    0.42    0.43
  -2  10   1    0.33    1.27
  -2  10   1    0.91    0.49
   2  -9  -1    1.22    0.44
  -2   9   1    0.74    0.42
   2  -9  -1    1.15    0.46
  -2   9   1    2.50    1.56
  -2   8   1   72.87    3.48
   2  -8  -1   75.10    3.46
   2  -8  -1   75.07    4.38
   2  -8  -1   75.36    3.50
   2  -7  -1   44.16    2.94
   2  -6  -1   13.84    0.88
   2  -6  -1   15.31    1.47
  -2   6   1   15.57    1.84
   2  -5  -1  478.80   19.38
   2  -5  -1  490.61   20.02
  -2   5   1  458.46   19.77
   2  -4  -1  245.58   10.32
   2  -4  -1  249.69   10.75
   2  -3  -1  331.24   13.84
   2  -3  -1  340.73   14.11
   2  -2  -1   19.16    1.28
   2  -2  -1   18.38    1.24
   2  -1  -1  484.34   19.72
   2   0  -1    8.35    0.84
   2   0  -1    8.74    0.82
   2   1  -1  116.96    5.35
   2   1  -1  116.45    5.15
   2   1  -1  120.17    5.10
   2   2  -1   67.39    4.18
   2   2  -1   60.59    3.19
   2   3  -1  110.26    6.22
   2   3  -1  116.00    6.33
   2   3  -1  108.65    4.92
   2   3  -1  111.67    5.24
   2   4  -1   44.53    3.56
   2   4  -1   43.32    2.22
   2   4  -1   48.38    2.75
   2   5  -1   51.45    3.08
   2   5  -1   48.86    3.98
   2   6  -1   38.11    2.67
   2   6  -1   39.43    3.64
   2   7  -1    5.73    0.68
   2   7  -1    6.76    1.13
   2   7  -1    6.71    0.66
   2   8  -1    8.63    2.20
   2   8  -1   10.94    2.39
   2   8  -1   10.91    1.50
  -2  -8   1   11.30    0.87
   2   8  -1   10.98    0.90
   2   8  -1   11.08    0.96
   2   8  -1   10.70    0.91
  -2  -9   1   12.40    0.98
   2   9  -1   14.75    2.97
   2   9  -1   11.11    2.49
   2   9  -1   12.46    1.02
   2   9  -1   11.17    0.99
   2  10  -1  119.28    5.40
   2  10  -1  107.62    5.16
  -2 -10   1  116.37    5.26
   2  10  -1  112.89    8.27
   2  11  -1   40.14    4.95
   2  11  -1   35.96    4.39
   2  11  -1   38.90    2.40
   2  12  -1   41.83    4.74
   2  12  -1   47.94    5.47
   2  12  -1   45.89    3.17
   2  12  -1   51.50    2.88
   2  13  -1   71.13    3.78
   2  13  -1   76.52    6.74
   2  13  -1   80.15    4.21
   2  13  -1   75.80    3.93
   2  14  -1   48.02    2.88
   2  14  -1   49.06    2.75
   2  15  -1   24.95    1.66
   2  15  -1   21.91    1.50
  -2 -16   1    2.65    0.48
   2  16  -1    3.81    0.50
  -2  16   0   42.39    2.21
  -2  16   0   41.27    2.27
   2 -15   0   65.07    3.30
  -2  15   0   65.60    3.30
  -2  15   0   61.89    3.43
   2 -14   0   79.03    3.85
  -2  14   0   71.56    3.79
  -2  13   0   84.68    7.21
  -2  12   0   15.72    1.38
   2 -12   0   16.33    1.38
  -2  12   0   18.80    3.46
   2 -12   0   17.62    1.41
  -2  12   0   16.66    3.23
  -2  11   0   -0.41    1.68
   2 -11   0    0.93    0.55
  -2  11   0    1.04    1.55
  -2  11   0    0.94    0.52
   2 -10   0  111.48    5.29
   2 -10   0  118.43    5.30
  -2  10   0  115.23    5.34
  -2  10   0  119.32    8.44
  -2   9   0  568.48   22.99
   2  -9   0  547.21   22.89
   2  -9   0  572.52   22.96
  -2   9   0  540.71   26.20
  -2   8   0  516.14   24.56
   2  -8   0  531.51   22.83
  -2   8   0  550.75   21.94
   2  -8   0  541.84   21.90
   2  -8   0  525.12   21.83
  -2   7   0  991.13   39.74
   2  -7   0 1001.48   40.59
  -2   7   0  976.77   39.71
   2  -6   0   85.79    4.48
   2  -5   0 2055.09   79.74
   2  -5   0 2032.12   79.32
   2  -5   0 2062.69   80.07
   2  -4   0  190.01    8.09
   2  -4   0  180.47    7.86
  -2   4   0  175.99    7.78
   2  -3   0  584.51   23.86
   2  -2   0   40.13    2.16
   2  -2   0   41.11    2.14
   2  -1   0  396.99   15.91
   2  -1   0  389.45   15.64
   2  -1   0  372.53   15.85
   2   0   0    0.90    0.33
   2   0   0    0.42    0.35
   2   1   0   28.89    2.17
   2   1   0   30.04    1.53
   2   2   0   42.90    2.28
   2   2   0   45.33    3.01
   2   2   0   45.37    2.42
   2   2   0   41.53    1.98
   2   3   0    5.09    0.73
   2   3   0    4.60    1.27
   2   3   0    5.10    0.94
   2   4   0    6.29    0.65
   2   4   0    8.05    0.92
   2   4   0    6.86    1.53
   2   4   0    7.59    1.15
   2   5   0   -0.08    0.29
   2   5   0    0.81    0.84
   2   5   0    0.47    1.12
   2   5   0   -0.07    0.48
   2   6   0    1.30    1.24
   2   6   0    0.99    0.57
   2   7   0    7.58    1.05
   2   7   0    6.73    0.68
   2   8   0    0.14    0.34
   2   8   0   -0.27    1.22
   2   8   0    1.09    0.61
  -2  -8   0    0.07    0.38
   2   9   0   16.50    1.17
   2   9   0   17.40    3.03
   2   9   0   15.55    2.74
  -2  -9   0   16.04    1.16
   2   9   0   17.54    1.16
   2  10   0    5.30    0.82
  -2 -10   0    5.38    0.74
   2  10   0    7.67    2.34
   2  10   0    6.67    2.21
   2  11   0    9.19    1.06
  -2 -11   0    8.79    0.99
   2  11   0    8.61    2.52
   2  11   0    7.15    2.47
   2  12   0   14.36    1.38
  -2 -12   0   14.21    1.33
   2  12   0   12.60    2.98
   2  12   0   14.05    2.90
   2  13   0   15.09    2.78
   2  13   0   20.42    3.58
   2  14   0   42.64    2.67
   2  14   0   40.08    2.51
   2  15   0   67.69    3.53
   2  15   0   68.08    3.45
  -2 -16   0   37.41    2.05
   2  16   0   39.23    2.08
  -2  16  -1    7.95    0.79
  -2  16  -1    9.48    0.77
  -2  15  -1    6.15    0.71
  -2  15  -1    7.16    0.83
   2 -15   1    5.84    0.78
  -2  15  -1    6.63    0.94
   2 -14   1    6.13    0.82
  -2  14  -1    4.72    0.80
  -2  14  -1    5.17    1.05
   2 -13   1    1.05    0.54
  -2  12  -1   19.00    3.37
   2 -12   1   19.45    1.48
  -2  12  -1   19.15    1.52
  -2  11  -1   17.95    3.42
  -2  11  -1   14.41    1.31
  -2  11  -1   10.67    2.55
   2 -11   1   15.33    1.21
  -2  10  -1   44.29    2.52
   2 -10   1   44.57    2.41
  -2  10  -1   41.99    4.96
  -2   9  -1   17.90    1.27
  -2   9  -1   15.26    2.14
   2  -9   1   14.87    1.14
   2  -9   1   17.47    1.20
   2  -8   1   34.29    1.86
   2  -8   1   32.68    1.79
  -2   8  -1   33.44    1.91
  -2   8  -1   33.08    3.75
  -2   8  -1   34.36    1.89
  -2   7  -1  103.57    4.63
   2  -7   1  101.37    5.20
  -2   7  -1  103.75    4.61
   2  -6   1   54.49    3.03
   2  -6   1   50.42    2.74
   2  -5   1  364.25   12.16
   2  -5   1  378.55   11.94
   2  -4   1  106.19    3.92
  -2   4  -1   69.70    3.14
   2  -3   1  491.72   20.22
   2  -2   1   21.87    1.45
   2  -2   1   22.91    1.37
   2  -1   1  283.80   12.03
   2  -1   1  294.11   11.97
   2   0   1   43.70    2.20
   2   0   1   41.67    2.08
   2   1   1   38.37    1.88
   2   1   1   31.76    1.94
   2   1   1   34.96    2.08
   2   2   1   65.35    3.44
   2   2   1   59.50    2.80
   2   3   1   56.90    3.25
   2   3   1   52.93    2.39
   2   3   1   50.79    3.06
   2   4   1    3.95    1.06
   2   4   1    3.79    0.61
   2   4   1    3.37    1.01
   2   5   1    4.31    1.17
   2   5   1    4.00    0.62
   2   5   1    3.74    1.19
   2   6   1    6.11    1.44
   2   6   1    6.07    1.50
   2   7   1   23.01    2.40
   2   7   1   26.18    1.78
   2   7   1   28.24    3.03
   2   8   1    5.27    1.35
  -2  -9  -1    2.31    0.60
   2   9   1    2.38    1.76
  -2  -9  -1    1.51    0.51
  -2 -10  -1    6.80    0.95
   2  10   1    7.90    0.89
   2  10   1    6.89    2.20
   2  10   1    8.80    2.44
  -2 -10  -1    7.36    0.85
   2  11   1    4.36    0.83
   2  11   1    5.34    2.09
   2  11   1    6.71    2.27
  -2 -11  -1    6.43    0.85
   2  12   1   34.64    2.27
   2  12   1   42.75    4.94
   2  12   1   32.68    4.49
  -2 -12  -1   35.07    2.25
   2  13   1   75.01    3.99
   2  13   1   91.84    7.06
   2  13   1   80.96    6.97
  -2 -13  -1   73.49    3.96
   2  14   1   37.86    2.58
   2  14   1   38.64    2.45
   2  15   1   29.49    2.05
   2  15   1   30.18    1.97
   2  16   1   19.21    1.38
  -2 -16  -1   16.57    1.35
   2  16   1   21.29    1.39
   2  17   1    0.65    0.36
  -2 -17  -1    0.54    0.36
   2  17   1    0.47    0.32
  -2  15  -2    1.01    0.39
  -2  15  -2    0.99    0.47
  -2  15  -2    1.40    0.57
  -2  14  -2    7.57    0.89
   2 -14   2    6.74    0.81
  -2  14  -2    7.43    1.05
  -2  13  -2   -0.49    0.88
  -2  13  -2    0.85    0.63
   2 -13   2    0.78    0.54
  -2  12  -2    3.54    1.94
  -2  12  -2    2.82    0.76
  -2  11  -2    4.71    2.10
  -2  11  -2    2.79    0.71
  -2  10  -2    0.50    0.51
  -2  10  -2    0.70    1.61
   2 -10   2    0.96    0.47
  -2  10  -2    0.84    0.95
  -2  10  -2    0.88    2.12
  -2  10  -2    0.63    0.51
  -2   9  -2    3.32    0.63
  -2   9  -2    3.06    0.61
   2  -9   2    2.89    0.57
  -2   8  -2    2.42    1.10
  -2   8  -2    1.68    1.51
  -2   8  -2    1.54    0.49
  -2   8  -2    1.84    0.40
   2  -8   2    2.56    0.49
  -2   8  -2    2.09    0.52
  -2   7  -2    4.52    1.66
  -2   7  -2    6.87    0.72
  -2   7  -2    6.08    0.68
  -2   7  -2    7.51    0.70
   2  -7   2    6.06    0.63
   2  -6   2   11.68    1.16
  -2   6  -2   13.22    0.95
  -2   6  -2   13.39    0.93
   2  -6   2   11.63    1.10
   2  -5   2   68.78    3.45
   2  -5   2   63.32    3.42
   2  -4   2  114.29    5.35
   2  -3   2  261.21   11.18
   2  -2   2   39.52    2.32
   2  -2   2   41.43    2.03
   2  -1   2  372.18   15.25
   2  -1   2  385.57   15.87
   2  -1   2  387.98   15.46
   2   0   2   49.04    2.52
   2   1   2  614.42   23.44
   2   1   2  536.39   23.60
   2   1   2  557.88   23.64
   2   2   2 1737.66   67.54
   2   2   2 1540.17   67.11
   2   2   2 1743.81   67.01
   2   3   2 4581.03  182.55
   2   3   2 4355.25  182.89
   2   3   2 4675.33  182.37
   2   4   2  470.00   20.95
   2   4   2  492.39   20.13
   2   4   2  517.21   21.05
   2   5   2 1539.09   59.94
   2   5   2 1761.87   59.98
   2   5   2 1376.26   58.40
   2   5   2 1595.09   59.78
   2   6   2  850.13   36.88
   2   6   2  888.20   36.56
   2   6   2  879.51   36.76
   2   7   2  411.39   18.71
   2   7   2  404.32   18.49
   2   7   2  397.12   18.00
   2   8   2   24.75    2.49
   2   8   2   20.26    1.31
  -2  -9  -2   40.35    2.22
  -2  -9  -2   35.54    2.02
   2   9   2   38.61    3.98
   2   9   2   36.10    2.13
   2   9   2   36.30    2.05
  -2 -10  -2   73.95    3.83
   2  10   2   83.73    6.45
   2  10   2   72.89    3.68
  -2 -10  -2   76.09    3.69
   2  11   2   27.99    3.97
   2  11   2   30.62    2.00
  -2 -11  -2   28.85    1.94
   2  12   2   40.92    4.94
   2  12   2   43.82    5.11
   2  12   2   45.02    2.69
  -2 -12  -2   45.33    2.70
   2  13   2   60.68    5.79
   2  13   2   54.04    3.14
  -2 -13  -2   52.49    3.11
   2  14   2   20.79    3.51
   2  14   2   16.38    3.10
  -2 -14  -2   21.15    1.72
   2  15   2    5.28    0.92
   2  15   2    8.07    1.13
   2  16   2    5.65    0.81
   2  16   2    7.09    0.92
  -2 -16  -2    5.55    0.88
   2  17   2    2.64    0.56
  -2 -17  -2    2.74    0.55
  -2  15  -3   16.77    1.07
  -2  14  -3   27.95    1.77
  -2  14  -3   31.40    1.70
  -2  13  -3   35.50    2.26
   2 -13   3   32.03    1.94
  -2  13  -3   35.69    2.08
  -2  12  -3   25.72    2.05
  -2  12  -3   21.96    3.95
   2 -12   3   26.38    1.71
  -2  11  -3   23.28    1.66
  -2  11  -3   20.60    1.88
  -2  10  -3   31.03    2.05
  -2  10  -3   33.39    1.98
  -2  10  -3   37.52    4.48
  -2  10  -3   30.65    3.27
  -2   9  -3   56.79    6.03
  -2   9  -3   52.37    2.64
  -2   9  -3   52.41    2.87
  -2   9  -3   54.11    2.82
  -2   9  -3   53.63    5.24
  -2   9  -3   52.91    4.35
  -2   8  -3  105.18    6.72
   2  -8   3  110.76    4.85
  -2   8  -3  104.82    4.98
  -2   8  -3   94.80    7.03
  -2   8  -3  106.63    8.23
  -2   8  -3  111.32    4.96
  -2   8  -3  106.56    4.80
  -2   7  -3   80.46    5.43
  -2   7  -3   80.77    6.58
   2  -7   3   77.57    3.63
  -2   7  -3   82.55    3.75
  -2   7  -3   78.30    3.77
  -2   7  -3   79.30    3.70
  -2   6  -3   49.09    2.43
  -2   6  -3   48.58    2.39
  -2   6  -3   48.18    2.46
  -2   5  -3   89.75    6.17
   2  -5   3   90.20    4.48
   2  -5   3   86.40    4.27
   2  -4   3   18.99    1.58
  -2   4  -3   16.58    2.42
   2  -3   3   26.68    1.93
   2  -2   3  172.40    8.00
   2  -1   3  275.66   11.76
   2  -1   3  279.62   12.57
   2  -1   3  288.48   11.58
   2   0   3   34.90    2.15
   2   0   3   35.18    2.58
  -2  -1  -3  140.55    5.98
   2   1   3  140.56    6.46
   2   2   3  149.63    7.32
   2   2   3  167.12    7.23
   2   3   3   12.29    0.96
   2   3   3   10.78    1.38
   2   4   3    4.23    1.27
   2   4   3    2.89    1.02
   2   5   3   72.11    4.21
   2   5   3   60.27    3.99
   2   6   3   65.64    4.10
   2   6   3   58.18    3.76
   2   6   3   58.57    2.96
   2   6   3   56.63    4.05
   2   7   3   98.73    5.75
   2   7   3   91.08    5.91
   2   7   3   95.19    5.65
   2   8   3   12.50    0.98
   2   8   3   17.44    2.16
  -2  -9  -3   12.76    1.08
   2   9   3   15.44    1.14
  -2  -9  -3   12.82    1.19
   2  10   3   99.82    7.16
  -2 -10  -3   90.19    4.61
   2  10   3   96.58    6.07
  -2 -10  -3   91.12    4.44
   2  10   3   96.87    4.47
   2  11   3   46.19    2.63
   2  11   3   49.10    2.70
   2  11   3   53.55    5.26
   2  11   3   55.31    5.06
  -2 -11  -3   42.21    2.76
  -2 -11  -3   47.07    2.69
   2  12   3  114.61    5.43
   2  12   3  105.69    8.48
   2  12   3  102.15    8.02
  -2 -12  -3  112.26    5.45
   2  13   3  119.66    5.75
   2  13   3  121.72    9.03
   2  13   3  110.13    8.37
  -2 -13  -3  116.54    5.73
   2  14   3   38.29    2.56
   2  14   3   47.25    5.10
   2  14   3   41.51    4.60
   2  15   3    8.24    1.09
  -2 -16  -3   -0.34    0.67
   2  16   3   -0.06    0.69
   2  16   3    0.17    0.55
  -2 -17  -3    4.55    0.69
   2  17   3    4.69    0.68
  -2  14  -4   20.92    1.26
  -2  14  -4   17.12    1.21
  -2  13  -4   16.03    1.20
   2 -13   4   14.37    1.02
  -2  13  -4   15.45    1.33
  -2  12  -4    4.48    0.94
   2 -12   4    3.30    0.62
  -2  11  -4   74.82    7.29
  -2  10  -4   80.78    6.01
  -2  10  -4   87.66    4.61
  -2  10  -4   92.06    4.33
  -2  10  -4   88.82    4.39
  -2   9  -4  191.07   10.13
  -2   9  -4  167.46    7.96
  -2   9  -4  175.86    7.57
  -2   9  -4  173.07    7.75
  -2   9  -4  174.98    7.78
  -2   8  -4  277.73   11.63
  -2   8  -4  262.33   11.78
  -2   8  -4  274.44   11.45
  -2   8  -4  268.75   13.89
  -2   8  -4  267.14   11.53
  -2   8  -4  278.32   11.57
  -2   8  -4  277.42   16.35
  -2   7  -4   75.11    6.79
  -2   7  -4   75.45    3.57
  -2   7  -4   74.21    5.43
  -2   7  -4   72.73    3.62
  -2   7  -4   74.43    3.58
  -2   6  -4   10.35    1.94
  -2   6  -4   10.99    2.64
  -2   6  -4   13.11    0.94
  -2   6  -4   10.58    0.94
  -2   6  -4   11.33    0.93
  -2   6  -4   12.21    0.94
  -2   5  -4  330.93   13.76
  -2   5  -4  326.52   13.72
   2  -5   4  330.96   14.45
  -2   5  -4  345.58   13.81
  -2   5  -4  337.36   13.81
   2  -4   4    2.82    0.96
  -2   4  -4    0.50    1.54
   2  -3   4   93.04    4.99
  -2   3  -4   88.12    5.95
   2  -2   4   87.98    4.99
  -2   2  -4   80.49    5.19
   2  -1   4   26.25    2.41
   2  -1   4   19.81    1.42
  -2   1  -4   23.41    2.25
   2   0   4  131.95    6.03
  -2   0  -4  137.24    6.48
   2   1   4    3.52    0.95
  -2  -1  -4    3.75    0.75
  -2  -1  -4    4.08    0.71
   2   2   4    0.27    0.58
   2   2   4    1.72    0.99
   2   3   4   28.01    1.87
   2   3   4   21.75    1.92
  -2  -4  -4    3.66    0.35
   2   4   4    5.84    1.33
   2   4   4    5.84    1.22
   2   4   4    6.24    0.66
   2   5   4   47.25    3.44
   2   5   4   52.02    3.38
   2   6   4   29.07    2.68
   2   6   4   32.29    2.39
   2   6   4   34.13    3.02
   2   7   4   86.90    5.49
   2   7   4   86.16    4.99
   2   7   4   82.66    5.25
  -2  -8  -4    7.21    0.81
   2   8   4    7.88    1.85
   2   8   4    9.19    1.66
   2   8   4    7.97    0.81
   2   9   4    4.33    0.68
  -2  -9  -4    4.76    0.72
  -2  -9  -4    3.28    0.71
   2   9   4    4.07    1.74
   2  10   4  101.59    4.75
   2  10   4  107.86    7.40
   2  10   4  103.19    6.32
  -2 -10  -4   98.49    4.92
  -2 -10  -4  100.47    4.80
   2  11   4   67.06    3.55
   2  11   4   76.08    6.30
   2  11   4   75.92    5.22
  -2 -11  -4   66.83    3.75
  -2 -11  -4   69.10    3.63
  -2 -12  -4  222.96    9.80
   2  12   4  226.43    9.73
   2  12   4  206.19   12.98
   2  12   4  229.44   12.71
   2  12   4  211.34    9.53
   2  13   4  148.07    6.74
  -2 -13  -4  138.42    6.77
   2  13   4  135.91    9.29
   2  13   4  139.73    9.99
   2  14   4  356.68   14.54
  -2 -14  -4  318.87   14.51
   2  14   4  346.78   18.39
   2  14   4  323.98   17.52
   2  15   4  222.18    9.83
   2  16   4  104.66    4.91
  -2 -16  -4  101.50    4.90
  -2 -17  -4   36.50    1.93
  -2 -17  -4   40.90    2.13
   2  17   4   38.65    2.14
  -2 -18  -4    0.11    0.29
   2  18   4    0.36    0.31
  -2  13  -5   11.68    0.97
  -2  13  -5   14.42    1.12
  -2  12  -5   39.85    2.25
  -2  12  -5   37.03    2.07
  -2  12  -5   32.07    1.83
  -2  11  -5   11.09    1.27
   2 -11   5   12.06    1.00
  -2  11  -5   10.69    1.00
  -2  10  -5    2.01    0.67
  -2  10  -5    2.14    1.18
  -2  10  -5    0.54    1.77
  -2   9  -5   21.09    1.77
  -2   9  -5   25.18    4.39
  -2   9  -5   22.57    1.61
  -2   9  -5   21.20    1.44
  -2   9  -5   19.90    2.76
  -2   9  -5   21.15    1.60
  -2   8  -5   96.58    4.62
  -2   8  -5   94.45    4.83
  -2   8  -5   98.49    4.55
  -2   8  -5  101.15    4.64
  -2   8  -5   97.31    4.69
  -2   8  -5   98.66    4.75
  -2   8  -5   96.19    6.75
  -2   7  -5  142.03    8.54
  -2   7  -5  140.82    6.21
  -2   7  -5  136.54    6.24
  -2   7  -5  142.30    6.21
  -2   7  -5  131.86    6.38
  -2   6  -5  165.73   10.04
  -2   6  -5  183.03   12.00
  -2   6  -5  185.46    7.84
  -2   6  -5  180.34    7.83
  -2   6  -5  183.29    7.80
  -2   6  -5  182.88    7.88
  -2   6  -5  174.59    7.98
   2  -5   5  349.06   15.66
  -2   5  -5  370.28   14.90
  -2   5  -5  369.48   14.93
  -2   5  -5  355.36   14.91
  -2   5  -5  347.95   15.01
  -2   5  -5  358.29   14.87
  -2   5  -5  377.94   17.41
  -2   5  -5  365.54   19.07
  -2   4  -5  225.83    9.23
  -2   4  -5  217.42    9.11
  -2   4  -5  207.59    9.06
   2  -4   5  205.58   10.07
  -2   4  -5  221.11    9.11
  -2   3  -5  186.01   10.68
   2  -3   5  197.04    9.46
  -2   3  -5  185.86   10.05
   2  -2   5   50.31    3.87
   2  -2   5   51.20    2.57
  -2   2  -5   50.93    4.21
   2  -1   5   44.96    3.52
   2  -1   5   37.02    2.20
  -2   1  -5   40.70    3.32
   2   0   5   24.09    1.71
  -2   0  -5   23.95    2.15
   2   0   5   23.82    1.24
  -2   0  -5   24.92    1.78
   2   1   5    6.55    1.08
  -2  -1  -5    5.99    0.90
   2   2   5    2.58    0.97
  -2  -2  -5    3.11    1.02
   2   3   5    0.64    0.67
   2   3   5    0.88    1.02
  -2  -3  -5    0.42    0.70
   2   4   5   68.52    4.22
   2   4   5   72.72    3.92
  -2  -4  -5   70.28    3.47
   2   5   5    7.72    1.65
   2   5   5    5.29    1.21
   2   5   5    5.65    0.63
   2   6   5   25.24    2.73
   2   6   5   24.43    2.43
   2   7   5    1.55    1.63
   2   7   5    3.18    1.50
  -2  -8  -5   38.19    2.18
  -2  -8  -5   36.49    2.19
   2   8   5   37.17    3.49
   2   9   5   96.84    4.49
  -2  -9  -5   96.64    4.68
  -2  -9  -5   94.81    4.60
   2   9   5  101.30    6.21
   2   9   5  100.39    6.64
   2  10   5  269.78   11.13
  -2 -10  -5  245.85   11.30
  -2 -10  -5  256.27   11.22
   2  10   5  279.02   13.12
   2  10   5  261.15   13.91
   2  11   5   57.61    3.06
  -2 -11  -5   48.92    3.24
  -2 -11  -5   59.31    3.21
   2  11   5   55.90    4.47
   2  11   5   63.37    5.60
   2  12   5   85.06    6.30
   2  12   5   84.94    6.90
  -2 -12  -5   78.65    4.26
   2  12   5   81.12    4.15
  -2 -13  -5   38.52    2.72
   2  13   5   45.11    2.70
   2  13   5   42.22    5.00
   2  13   5   45.39    2.59
   2  14   5   20.95    1.71
   2  14   5   17.09    1.64
   2  14   5   24.42    3.96
   2  15   5    0.35    0.69
   2  15   5   -1.05    1.94
  -2 -15  -5    0.65    0.73
   2  15   5   -0.07    0.68
  -2 -16  -5    0.30    0.63
   2  16   5    1.05    0.59
   2  17   5   -0.62    0.59
  -2 -17  -5   -0.60    0.54
  -2 -17  -5   -0.04    0.45
   2  18   5    2.56    0.47
  -2 -18  -5    1.62    0.38
  -2  13  -6    0.26    0.39
  -2  12  -6    0.04    0.42
  -2  12  -6    0.34    0.34
  -2  12  -6    0.62    0.62
  -2  11  -6    0.34    0.47
  -2  11  -6    0.04    0.44
  -2  10  -6    0.82    0.56
  -2  10  -6   -0.21    0.42
  -2  10  -6   -0.06    0.48
  -2  10  -6    0.62    0.68
  -2   9  -6    4.16    0.94
  -2   9  -6    4.20    0.74
  -2   9  -6    4.30    0.81
  -2   9  -6    3.72    0.64
  -2   9  -6    2.91    1.57
  -2   9  -6    0.56    2.24
  -2   8  -6    2.86    2.28
  -2   8  -6    2.88    0.84
  -2   8  -6    2.97    0.66
  -2   8  -6    2.45    0.59
  -2   8  -6    3.14    0.80
  -2   8  -6    3.97    1.65
  -2   8  -6    2.67    0.58
  -2   8  -6    2.44    0.60
  -2   7  -6   18.87    1.59
  -2   7  -6   18.37    1.44
  -2   7  -6   21.15    1.49
  -2   7  -6   20.22    1.42
  -2   7  -6   19.47    1.57
  -2   7  -6   20.93    1.45
  -2   7  -6   17.12    2.82
  -2   6  -6   67.13    3.31
  -2   6  -6   67.05    3.29
  -2   6  -6   69.07    5.45
  -2   6  -6   65.72    3.28
  -2   6  -6   60.78    3.40
  -2   6  -6   66.06    3.28
  -2   5  -6  127.16    5.59
  -2   5  -6  127.32    7.98
  -2   5  -6  126.95    5.60
  -2   5  -6  121.17    5.59
  -2   5  -6  121.69    5.57
  -2   5  -6  124.90    5.73
  -2   5  -6  125.23    5.58
  -2   4  -6   62.87    3.16
  -2   4  -6   65.11    3.07
   2  -4   6   57.71    4.01
  -2   4  -6   58.39    3.00
  -2   4  -6   63.97    5.08
  -2   4  -6   61.51    3.03
  -2   4  -6   63.26    3.19
  -2   4  -6   68.42    3.08
  -2   3  -6    9.12    1.30
  -2   3  -6    8.51    0.77
  -2   3  -6    9.11    0.80
  -2   3  -6    8.02    0.91
  -2   3  -6    7.54    0.75
   2  -3   6    6.81    1.63
  -2   2  -6    8.37    1.99
   2  -2   6   10.14    2.05
  -2   2  -6    8.80    0.95
   2  -1   6   99.90    6.22
  -2   1  -6   92.45    5.99
   2  -1   6   93.08    4.60
  -2   0  -6  394.12   17.01
  -2   0  -6  382.07   18.08
   2   0   6  403.92   16.81
  -2  -1  -6 1029.33   38.89
  -2  -1  -6  943.24   38.58
   2   1   6  982.09   38.85
  -2  -2  -6  533.91   25.24
   2   2   6  639.75   24.97
  -2  -3  -6  492.34   21.13
   2   3   6  495.20   21.17
  -2  -4  -6  311.97   14.06
   2   4   6  348.93   14.00
   2   4   6  312.60   14.65
   2   5   6  672.22   28.56
   2   5   6  700.68   29.26
   2   6   6  312.18    9.57
   2   6   6  295.94   10.16
   2   7   6   84.54    5.75
   2   7   6   79.71    4.17
   2   7   6   86.58    5.30
  -2  -8  -6   22.70    1.59
  -2  -8  -6   18.81    1.56
  -2  -8  -6   21.26    1.46
   2   8   6   23.26    2.68
  -2  -9  -6    4.68    0.81
   2   9   6    4.47    0.69
   2   9   6    5.86    1.79
   2   9   6    6.78    1.79
  -2  -9  -6    3.21    0.78
   2  10   6   22.98    2.86
  -2 -10  -6   21.19    1.69
   2  10   6   24.11    1.61
   2  10   6   22.83    3.05
   2  11   6   19.09    2.54
  -2 -11  -6   13.29    1.43
   2  11   6   14.77    1.31
   2  11   6   19.50    3.02
   2  12   6    2.36    1.50
  -2 -12  -6    2.22    0.83
   2  12   6    2.87    0.78
   2  12   6    3.97    2.10
   2  13   6   15.58    1.45
   2  13   6   12.08    2.95
   2  13   6   14.97    1.44
  -2 -13  -6   13.55    1.43
   2  14   6    0.68    0.73
  -2 -14  -6    1.23    0.75
   2  14   6    1.37    0.86
   2  15   6    5.71    0.95
   2  15   6    6.64    2.14
   2  15   6    7.93    1.06
  -2 -16  -6    2.20    0.70
   2  16   6    2.15    0.67
  -2 -17  -6    1.50    0.54
  -2 -17  -6    1.55    0.58
   2  17   6    1.09    0.50
  -2 -18  -6    2.99    0.47
   2  18   6    2.50    0.52
  -2 -18  -6    2.32    0.42
  -2  12  -7   21.01    1.39
  -2  11  -7   11.25    0.95
  -2  11  -7   10.67    0.89
  -2  11  -7   11.83    1.23
  -2  10  -7   46.37    2.46
  -2  10  -7   56.27    2.70
  -2   9  -7   31.64    1.85
  -2   9  -7   33.07    2.03
  -2   9  -7   29.95    1.94
  -2   8  -7   33.52    5.23
  -2   8  -7   37.95    4.06
  -2   8  -7   37.79    2.19
  -2   8  -7   39.16    2.20
  -2   8  -7   37.50    2.25
  -2   8  -7   40.03    2.39
  -2   8  -7   37.17    2.22
  -2   7  -7   11.48    1.23
  -2   7  -7   10.82    1.04
  -2   7  -7   10.56    1.04
  -2   7  -7   12.29    2.40
  -2   7  -7    9.97    0.99
  -2   7  -7    8.71    1.16
  -2   7  -7   10.87    3.24
  -2   7  -7   10.93    1.02
  -2   6  -7    8.26    1.06
  -2   6  -7    7.77    1.05
  -2   6  -7    8.36    2.09
  -2   6  -7    7.07    0.91
  -2   6  -7    7.67    0.89
  -2   6  -7    8.69    0.93
  -2   6  -7    8.22    2.86
  -2   6  -7    8.84    0.90
  -2   6  -7    8.36    0.91
  -2   5  -7    0.68    0.70
  -2   5  -7    0.98    0.54
  -2   5  -7   -0.46    1.77
  -2   5  -7    0.60    1.16
  -2   5  -7    0.45    0.43
  -2   5  -7    0.20    0.51
  -2   5  -7    0.89    0.44
  -2   5  -7    1.39    0.48
  -2   5  -7    1.48    0.59
  -2   4  -7   34.45    1.97
  -2   4  -7   33.79    1.98
  -2   4  -7   37.30    2.20
  -2   4  -7   39.06    2.04
  -2   4  -7   33.86    2.11
  -2   4  -7   35.38    2.01
  -2   4  -7   35.58    2.04
  -2   4  -7   34.37    3.87
  -2   4  -7   37.41    4.67
  -2   3  -7   54.23    2.76
  -2   3  -7   56.47    2.74
  -2   3  -7   54.00    2.76
  -2   3  -7   56.77    2.94
  -2   3  -7   48.74    3.10
  -2   3  -7   56.01    2.74
  -2   3  -7   60.71    4.96
  -2   3  -7   56.20    2.85
  -2   2  -7  293.01   12.42
  -2   2  -7  295.44   12.32
  -2   2  -7  299.63   12.12
  -2   2  -7  299.39   14.78
  -2   2  -7  292.98   12.11
  -2   2  -7  277.96   12.11
  -2   2  -7  303.69   14.93
  -2   2  -7  283.55   12.36
  -2   2  -7  293.40   12.49
  -2   1  -7  222.81    9.23
  -2   1  -7  208.21   10.74
  -2   1  -7  210.40    8.87
   2  -1   7  242.49   11.59
  -2   1  -7  210.38   10.07
   2  -1   7  196.41    9.43
  -2   1  -7  212.91    9.07
  -2   1  -7  206.88    9.10
  -2   0  -7   15.00    2.22
   2   0   7   17.02    1.69
  -2   0  -7   14.63    1.66
  -2  -1  -7    2.47    1.39
   2   1   7    1.42    1.00
  -2  -1  -7    2.53    0.93
  -2  -2  -7    4.66    1.48
   2   2   7    8.30    1.44
  -2  -3  -7   55.83    3.86
   2   3   7   58.88    3.82
  -2  -4  -7  491.77   19.53
   2   4   7  454.00   19.82
   2   4   7  437.22   18.40
   2   5   7  336.11   16.22
   2   5   7  365.74   15.28
   2   6   7  110.86    6.73
   2   6   7  113.32    6.05
   2   7   7   41.90    3.36
   2   8   7    0.39    1.15
   2   8   7    0.23    1.54
  -2  -8  -7    1.24    0.57
   2   9   7    0.37    0.43
   2   9   7    1.72    1.56
   2   9   7    0.46    1.25
  -2  -9  -7    0.37    0.53
   2  10   7   44.76    2.53
   2  10   7   47.90    4.38
   2  10   7   46.23    4.28
  -2 -10  -7   48.28    2.65
   2  11   7   50.42    2.80
   2  11   7   53.43    4.58
   2  11   7   51.88    4.88
  -2 -11  -7   49.50    2.87
   2  12   7   46.52    2.73
   2  12   7   46.90    4.29
   2  12   7   48.42    5.00
  -2 -12  -7   49.22    2.85
   2  13   7   23.51    1.76
   2  13   7   20.34    2.77
  -2 -13  -7   24.57    1.87
   2  13   7   24.38    3.74
   2  14   7    0.75    1.54
  -2 -14  -7    1.23    0.77
   2  14   7    2.19    0.92
   2  14   7    0.55    0.68
   2  15   7    3.41    1.89
   2  15   7    3.43    0.95
  -2 -15  -7    3.90    0.90
   2  15   7    3.73    0.87
   2  16   7   -0.05    0.62
  -2 -16  -7   -0.39    0.65
   2  16   7    0.32    0.62
   2  17   7    2.10    0.58
  -2 -17  -7    1.43    0.59
  -2 -17  -7    2.75    0.59
  -2 -18  -7    3.99    0.53
   2  18   7    3.40    0.56
  -2 -18  -7    4.61    0.54
  -2  11  -8   14.52    0.92
  -2  11  -8   16.41    1.25
  -2  11  -8   12.50    0.91
  -2  10  -8    3.16    0.47
  -2  10  -8    3.45    0.61
  -2   9  -8    9.03    0.83
  -2   9  -8    8.52    0.97
  -2   8  -8    0.98    0.49
  -2   8  -8    0.85    1.36
  -2   7  -8    5.15    0.76
  -2   7  -8    4.10    1.70
  -2   7  -8    5.57    0.76
  -2   7  -8    4.89    0.95
  -2   7  -8    5.62    0.78
  -2   7  -8    5.35    1.71
  -2   6  -8   10.40    1.01
  -2   6  -8   12.25    1.09
  -2   6  -8    8.99    2.46
  -2   6  -8   10.60    1.01
  -2   6  -8    9.31    2.82
  -2   6  -8    7.84    1.87
  -2   6  -8   12.33    1.31
  -2   5  -8   39.38    2.40
  -2   5  -8   38.15    2.21
  -2   5  -8   34.46    3.55
  -2   5  -8   42.14    4.41
  -2   5  -8   38.68    2.19
  -2   5  -8   37.12    2.17
  -2   5  -8   33.69    2.07
  -2   5  -8   33.58    2.12
  -2   5  -8   34.94    2.08
  -2   5  -8   39.07    4.96
  -2   4  -8   13.40    1.17
  -2   4  -8   15.46    1.22
  -2   4  -8   15.16    1.44
  -2   4  -8   12.03    2.03
  -2   4  -8   14.21    1.18
  -2   3  -8    3.49    1.76
  -2   3  -8    3.10    0.62
  -2   3  -8    4.70    1.32
  -2   3  -8    3.07    0.86
  -2   3  -8    3.05    1.26
  -2   3  -8    3.43    0.62
  -2   3  -8    3.24    0.63
  -2   3  -8    3.09    0.63
   2  -3   8   -0.23    1.19
  -2   2  -8   10.38    1.52
  -2   2  -8    7.19    0.82
  -2   2  -8   10.62    0.93
  -2   2  -8    7.78    0.81
  -2   2  -8    6.60    1.86
  -2   2  -8    8.96    0.85
  -2   2  -8    8.43    1.09
  -2   2  -8    9.74    1.66
  -2   2  -8    8.30    1.29
  -2   1  -8   21.86    1.57
  -2   1  -8   18.69    1.33
  -2   1  -8   18.50    1.66
  -2   1  -8   19.39    2.90
   2  -1   8   20.35    2.77
  -2   1  -8   20.32    1.68
  -2   1  -8   20.95    1.32
  -2   1  -8   18.90    1.59
  -2   1  -8   20.81    1.39
  -2   1  -8   20.23    1.29
  -2   0  -8   80.64    5.02
  -2   0  -8   88.88    3.99
  -2   0  -8   83.89    4.17
  -2   0  -8   86.26    4.07
  -2   0  -8   83.32    4.16
   2   0   8   86.17    4.84
  -2   0  -8   87.22    4.22
  -2   0  -8   90.70    4.27
   2   1   8    0.49    0.98
  -2  -1  -8    0.56    0.62
  -2  -1  -8    0.68    0.79
  -2  -1  -8    0.13    0.88
  -2  -1  -8    0.54    0.83
  -2  -1  -8   -0.16    0.49
  -2  -1  -8   -0.05    0.63
  -2  -1  -8   -0.19    0.53
  -2  -2  -8   12.33    1.12
  -2  -2  -8   11.54    1.19
  -2  -2  -8   12.53    1.21
   2   2   8    9.70    1.64
  -2  -2  -8   13.39    1.23
  -2  -3  -8   -0.40    0.84
  -2  -3  -8    0.60    0.75
   2   3   8   -0.58    1.21
  -2  -3  -8    0.68    1.07
  -2  -4  -8    2.40    0.88
   2   4   8    1.91    1.36
  -2  -4  -8    2.51    1.06
  -2  -5  -8   32.42    1.98
   2   6   8    0.27    0.64
  -2  -6  -8    1.04    0.56
  -2  -7  -8   13.94    1.12
   2   7   8   17.61    1.95
   2   7   8   12.49    2.51
  -2  -7  -8   13.92    1.20
   2   8   8   33.80    3.22
   2   8   8   35.94    3.72
  -2  -8  -8   33.41    1.94
   2   9   8   49.27    4.61
  -2  -9  -8   50.98    2.49
  -2  -9  -8   48.19    2.64
  -2 -10  -8  281.35   11.80
   2  10   8  293.99   14.66
   2  11   8  262.18   14.65
  -2 -11  -8  284.58   12.06
   2  11   8  286.07   14.75
   2  12   8  463.51   24.06
  -2 -12  -8  510.74   21.09
   2  12   8  530.64   23.91
   2  13   8  236.91   14.20
  -2 -13  -8  259.32   11.12
   2  13   8  254.30   13.45
   2  14   8  358.76   19.39
   2  14   8  363.86   18.26
  -2 -14  -8  391.16   16.12
   2  15   8  143.93    6.39
   2  15   8  137.44    6.48
  -2 -15  -8  138.80    6.35
  -2 -16  -8   27.71    1.83
  -2 -16  -8   33.05    2.02
   2  16   8   29.75    1.87
   2  16   8   29.63    1.96
  -2 -17  -8    0.47    0.49
   2  17   8    0.45    0.53
  -2 -17  -8   -0.04    0.52
   2  17   8    0.12    0.52
  -2 -18  -8    5.95    0.59
  -2 -18  -8    7.02    0.66
   2  18   8    6.38    0.61
  -2  10  -9    9.02    1.01
  -2  10  -9    7.48    0.71
  -2   9  -9   17.49    1.24
  -2   9  -9   19.08    1.67
  -2   9  -9   20.84    1.36
  -2   9  -9   16.77    1.14
  -2   8  -9   36.75    2.16
  -2   8  -9   33.04    1.94
  -2   7  -9   49.39    2.61
  -2   7  -9   55.14    4.96
  -2   7  -9   50.23    2.71
  -2   7  -9   50.96    2.74
  -2   6  -9   46.88    2.62
  -2   6  -9   45.13    2.49
  -2   6  -9   45.46    4.80
  -2   6  -9   43.37    4.17
  -2   6  -9   46.01    2.78
  -2   6  -9   47.70    2.61
  -2   5  -9  158.98    9.94
  -2   5  -9  137.00    8.56
  -2   5  -9  141.11    6.48
  -2   5  -9  138.55    6.37
  -2   5  -9  147.44    6.76
  -2   5  -9  142.39    6.52
  -2   4  -9  116.35    5.54
  -2   4  -9  121.20    5.79
  -2   4  -9  126.20    8.81
  -2   4  -9  109.73    7.33
  -2   4  -9  118.72    5.57
  -2   4  -9  121.99    5.80
  -2   4  -9  122.69    5.61
  -2   3  -9   45.04    2.48
  -2   3  -9   41.68    4.70
  -2   3  -9   40.94    3.82
  -2   3  -9   45.06    2.56
  -2   3  -9   52.05    3.10
  -2   3  -9   48.57    2.86
   2  -3   9   40.22    4.13
  -2   3  -9   44.62    2.50
  -2   3  -9   50.16    2.63
  -2   2  -9   53.30    3.17
  -2   2  -9   59.01    3.01
   2  -2   9   55.89    4.97
  -2   2  -9   56.67    5.36
  -2   2  -9   53.65    4.30
  -2   2  -9   56.63    2.99
  -2   2  -9   62.14    3.44
  -2   2  -9   60.12    2.96
  -2   1  -9   30.29    2.06
  -2   1  -9   29.34    1.84
  -2   1  -9   31.85    2.26
  -2   1  -9   29.97    1.83
   2  -1   9   33.63    3.71
  -2   1  -9   28.39    2.89
  -2   1  -9   32.31    1.82
  -2   1  -9   30.55    2.22
  -2   1  -9   28.56    2.19
  -2   1  -9   27.78    3.57
  -2   1  -9   31.04    1.88
  -2   0  -9   78.27    3.89
  -2   0  -9   82.75    4.20
  -2   0  -9   74.24    6.10
  -2   0  -9   83.40    5.24
  -2   0  -9   83.86    3.93
  -2   0  -9   85.04    4.21
  -2   0  -9   86.70    4.20
  -2   0  -9   85.67    4.05
  -2   0  -9   86.59    4.23
  -2  -1  -9   50.96    2.83
  -2  -1  -9   52.73    2.92
  -2  -1  -9   50.88    2.65
  -2  -1  -9   54.35    4.63
  -2  -1  -9   52.81    2.90
  -2  -1  -9   55.65    2.93
   2   1   9   50.58    3.71
  -2  -1  -9   56.43    2.77
  -2  -1  -9   52.70    2.64
  -2  -1  -9   55.13    2.96
  -2  -2  -9    8.27    0.90
  -2  -2  -9    8.69    1.09
  -2  -2  -9   10.74    1.12
  -2  -2  -9   10.28    1.09
  -2  -2  -9   10.87    1.00
  -2  -2  -9    9.09    0.92
   2   2   9    8.24    1.65
  -2  -2  -9    8.40    1.15
  -2  -2  -9   11.23    0.97
  -2  -3  -9   13.10    1.22
  -2  -3  -9   13.52    1.32
  -2  -3  -9   12.20    1.09
  -2  -3  -9   13.76    1.09
  -2  -3  -9   13.62    1.17
  -2  -4  -9   12.72    1.24
  -2  -4  -9   10.21    1.04
  -2  -4  -9    9.20    1.09
  -2  -4  -9   11.75    1.22
  -2  -4  -9   11.35    1.07
  -2  -4  -9   12.50    1.05
  -2  -4  -9   12.22    1.85
  -2  -4  -9   12.19    0.97
  -2  -5  -9    3.24    0.70
  -2  -5  -9    3.45    0.83
   2   5   9    3.38    1.55
  -2  -5  -9    4.20    0.70
  -2  -5  -9    3.98    0.74
  -2  -5  -9    3.36    0.86
  -2  -6  -9   18.06    1.34
  -2  -6  -9   18.95    1.44
  -2  -6  -9   19.56    1.39
  -2  -6  -9   17.24    1.42
   2   6   9   21.84    2.74
  -2  -7  -9  125.10    5.81
  -2  -7  -9  125.39    5.78
  -2  -7  -9  136.84    5.87
   2   7   9  126.87    7.98
  -2  -7  -9  127.23    5.79
  -2  -7  -9  132.48    5.64
  -2  -8  -9   66.54    3.26
  -2  -8  -9   65.72    3.32
   2   8   9   63.30    5.34
  -2  -8  -9   61.63    3.20
  -2  -8  -9   65.10    3.07
  -2  -9  -9  117.55    5.36
  -2  -9  -9  109.94    5.15
  -2  -9  -9  112.08    5.01
   2   9   9  103.67    7.58
  -2 -10  -9  166.09    7.24
   2  10   9  145.56    9.16
   2  10   9  169.18   10.14
  -2 -11  -9   29.70    1.94
   2  11   9   28.09    3.46
   2  11   9   32.04    3.99
  -2 -12  -9    2.63    0.81
   2  12   9    0.61    1.36
   2  12   9    0.89    1.67
  -2 -13  -9    5.62    0.96
   2  13   9    3.21    1.79
   2  13   9    7.03    2.13
  -2 -14  -9    0.70    0.67
   2  14   9    1.81    1.51
   2  14   9   -0.32    1.53
   2  15   9   25.68    1.98
  -2 -15  -9   28.16    1.99
   2  15   9   25.86    1.90
  -2 -15  -9   28.63    1.84
   2  16   9   13.44    1.26
  -2 -16  -9   13.52    1.23
   2  16   9   14.70    1.27
  -2 -16  -9   12.51    1.11
   2  17   9    4.12    0.72
   2  17   9    3.54    0.67
  -2 -17  -9    3.29    0.64
  -2 -17  -9    2.20    0.54
   2  18   9    1.80    0.45
  -2 -18  -9    1.52    0.44
  -2 -18  -9    1.29    0.35
  -2   9 -10    3.01    0.53
  -2   9 -10    1.63    0.37
  -2   9 -10    2.05    0.70
  -2   8 -10    9.13    0.94
  -2   8 -10    7.22    0.79
  -2   8 -10    9.11    1.20
  -2   8 -10    8.62    0.78
  -2   7 -10   24.24    2.01
  -2   7 -10   20.93    1.51
  -2   7 -10   23.42    1.65
  -2   7 -10   20.86    1.45
  -2   6 -10   26.24    1.66
  -2   6 -10   22.78    3.49
  -2   6 -10   21.72    1.47
  -2   6 -10   26.62    1.88
  -2   6 -10   21.94    1.66
  -2   6 -10   22.58    1.61
  -2   5 -10   16.47    3.12
  -2   5 -10   20.83    1.68
  -2   5 -10   17.80    1.44
  -2   4 -10    5.67    0.88
  -2   4 -10    4.70    0.71
  -2   4 -10    6.05    0.93
  -2   4 -10    5.01    2.11
  -2   4 -10    4.69    1.54
  -2   4 -10    4.34    1.08
  -2   4 -10    5.14    0.79
  -2   3 -10    2.86    1.45
  -2   3 -10    2.34    0.62
  -2   3 -10    1.60    0.69
  -2   3 -10    2.65    1.01
  -2   3 -10    5.10    2.17
  -2   3 -10    1.97    0.89
  -2   3 -10    2.24    0.66
  -2   3 -10    1.75    0.75
  -2   2 -10   31.84    2.24
  -2   2 -10   31.80    2.03
  -2   2 -10   31.38    2.20
   2  -2  10   27.36    3.60
  -2   2 -10   29.38    3.96
  -2   2 -10   29.25    3.16
  -2   2 -10   29.85    1.97
  -2   2 -10   30.26    1.89
  -2   2 -10   34.70    2.48
  -2   2 -10   32.34    2.01
  -2   1 -10   91.63    4.44
  -2   1 -10   90.79    4.78
  -2   1 -10   91.92    4.44
  -2   1 -10   95.33    4.50
   2  -1  10   86.03    6.69
  -2   1 -10  103.91    7.62
  -2   1 -10   84.98    5.86
  -2   1 -10   87.61    4.39
  -2   1 -10   94.09    4.37
  -2   1 -10   97.61    4.78
  -2   1 -10   93.13    4.69
  -2   0 -10  143.79    6.60
  -2   0 -10  132.94    6.25
  -2   0 -10  137.40    6.33
  -2   0 -10  139.42    6.33
  -2   0 -10  131.09    6.46
  -2   0 -10  137.88    9.19
  -2   0 -10  132.15    7.80
  -2   0 -10  132.97    6.21
  -2   0 -10  145.46    6.58
  -2   0 -10  139.76    6.50
   2   0  10  147.33    8.98
  -2   0 -10  150.85    6.28
  -2  -1 -10  241.03   10.58
  -2  -1 -10  260.34   10.91
  -2  -1 -10  247.74   10.64
  -2  -1 -10  247.69   10.80
  -2  -1 -10  241.71   10.75
  -2  -1 -10  266.02   10.89
  -2  -1 -10  249.66   10.91
  -2  -1 -10  251.53   13.48
  -2  -2 -10   31.87    2.05
  -2  -2 -10   25.51    1.71
  -2  -2 -10   27.36    1.77
  -2  -2 -10   26.87    1.94
  -2  -2 -10   26.25    1.87
   2   2  10   30.09    3.03
  -2  -2 -10   26.93    2.01
  -2  -2 -10   27.77    1.89
  -2  -2 -10   26.83    3.14
  -2  -3 -10   19.99    1.57
  -2  -3 -10   18.27    1.38
  -2  -3 -10   17.63    1.39
  -2  -3 -10   15.96    1.45
  -2  -3 -10   19.76    1.48
   2   3  10   20.23    2.52
  -2  -3 -10   20.31    2.62
  -2  -3 -10   19.43    1.64
  -2  -3 -10   16.79    1.31
  -2  -4 -10  106.96    4.85
  -2  -4 -10  102.51    4.97
  -2  -4 -10  102.26    4.91
  -2  -4 -10  105.16    4.84
   2   4  10   98.19    6.44
  -2  -4 -10  103.16    4.86
  -2  -5 -10    9.29    1.00
  -2  -5 -10    8.98    1.02
   2   5  10    7.43    1.97
  -2  -5 -10    9.93    1.23
  -2  -5 -10    7.55    1.00
  -2  -5 -10   11.50    1.23
   2   6  10   31.90    1.88
  -2  -6 -10   28.93    1.96
  -2  -6 -10   34.07    1.98
  -2  -6 -10   30.17    1.94
  -2  -6 -10   31.36    1.80
  -2  -6 -10   34.18    2.08
   2   6  10   26.02    3.33
  -2  -6 -10   35.19    2.10
  -2  -7 -10    9.30    0.88
   2   7  10    7.82    2.32
  -2  -7 -10    9.54    1.01
  -2  -7 -10   10.37    1.03
  -2  -7 -10    9.99    1.14
  -2  -7 -10    9.93    1.22
  -2  -8 -10    3.19    0.61
   2   8  10    4.43    2.11
  -2  -8 -10    5.61    0.87
  -2  -8 -10    6.24    0.87
  -2  -8 -10    3.96    0.86
  -2  -8 -10    4.02    1.03
   2   9  10   -0.95    2.11
  -2  -9 -10   -0.31    0.67
  -2  -9 -10    0.66    0.54
  -2  -9 -10    0.11    0.57
  -2 -10 -10   -0.41    0.74
   2  10  10   -0.33    2.02
  -2 -10 -10    0.57    0.64
  -2 -11 -10   23.05    1.80
   2  11  10   22.56    3.65
  -2 -11 -10   22.35    1.64
  -2 -12 -10    6.64    1.12
   2  12  10    8.45    2.47
  -2 -12 -10    9.06    1.06
  -2 -13 -10    3.01    0.94
  -2 -13 -10    4.24    0.82
   2  14  10    0.80    1.29
   2  15  10    0.07    0.79
  -2 -15 -10    0.90    0.69
   2  15  10    0.38    0.77
  -2 -15 -10    0.79    0.56
   2  16  10    2.16    0.76
  -2 -16 -10    0.75    0.60
   2  16  10    2.85    0.77
  -2 -16 -10    1.21    0.54
   2  17  10    4.63    0.72
   2  17  10    4.20    0.73
  -2 -17 -10    5.60    0.73
  -2 -17 -10    3.24    0.55
   2  18  10    0.60    0.42
  -2 -18 -10    1.13    0.41
  -2   8 -11    1.29    0.62
  -2   8 -11    2.62    0.54
  -2   8 -11    1.67    0.39
  -2   7 -11    2.09    0.76
  -2   7 -11    1.92    0.63
  -2   7 -11    1.87    0.47
  -2   6 -11    0.66    0.47
  -2   6 -11   -0.05    0.47
  -2   6 -11   -0.23    0.76
  -2   6 -11    0.63    0.66
  -2   5 -11   17.71    1.34
  -2   5 -11   15.83    1.29
  -2   5 -11   17.67    1.69
  -2   5 -11   15.36    1.47
  -2   4 -11   80.67    6.99
  -2   3 -11   77.30    6.82
  -2   3 -11   78.76    4.01
  -2   3 -11   71.99    3.73
  -2   3 -11   68.55    3.66
  -2   3 -11   67.06    4.00
  -2   3 -11   73.69    3.73
  -2   3 -11   68.62    3.96
  -2   2 -11   16.47    3.27
  -2   2 -11   19.09    1.48
  -2   2 -11   17.52    1.34
  -2   2 -11   15.66    1.69
   2  -2  11   13.83    2.76
  -2   2 -11   17.00    1.46
  -2   2 -11   19.38    1.88
  -2   2 -11   16.97    2.61
  -2   2 -11   20.10    1.76
  -2   2 -11   16.01    1.64
  -2   2 -11   16.10    1.46
  -2   1 -11    1.53    0.94
  -2   1 -11    0.77    1.58
  -2   1 -11    1.02    0.78
   2  -1  11    1.48    1.43
  -2   1 -11    2.77    1.36
  -2   1 -11    0.58    0.69
  -2   1 -11    1.21    0.63
  -2   1 -11    0.47    0.62
  -2   1 -11    2.53    0.66
  -2   1 -11    1.41    1.16
  -2   0 -11    7.45    1.20
   2   0  11    3.79    1.90
  -2   0 -11    8.13    1.38
  -2   0 -11    7.71    1.21
  -2   0 -11    7.58    1.01
  -2   0 -11    8.00    0.95
  -2   0 -11    7.78    0.97
  -2   0 -11   10.24    1.63
  -2   0 -11    7.24    1.01
  -2   0 -11    8.08    1.04
  -2  -1 -11   14.16    1.47
   2   1  11   17.06    2.75
  -2  -1 -11   15.89    1.32
  -2  -1 -11   19.55    1.68
  -2  -1 -11   16.32    2.88
  -2  -1 -11   16.28    1.52
  -2  -1 -11   15.27    1.36
  -2  -1 -11   17.68    1.85
  -2  -1 -11   15.27    1.42
  -2  -1 -11   16.79    1.37
  -2  -1 -11   16.66    1.83
  -2  -2 -11  132.17    6.16
  -2  -2 -11  142.07    6.31
  -2  -2 -11  125.34    5.96
  -2  -2 -11  131.88    6.04
  -2  -2 -11  126.77    6.11
  -2  -2 -11  137.46    6.19
  -2  -2 -11  131.65    8.38
  -2  -2 -11  131.18    6.31
  -2  -2 -11  128.26    6.01
  -2  -3 -11  235.01   10.14
  -2  -3 -11  232.20   10.13
  -2  -3 -11  226.59   10.05
  -2  -3 -11  227.41   10.09
  -2  -3 -11  240.86   10.11
   2   3  11  207.49   11.87
  -2  -3 -11  228.61   12.23
  -2  -3 -11  238.70   10.29
  -2  -4 -11  259.76   11.57
  -2  -4 -11  282.41   11.61
   2   4  11  259.28   13.71
  -2  -4 -11  282.25   11.79
  -2  -4 -11  276.20   11.67
  -2  -4 -11  261.53   11.53
  -2  -5 -11  127.08    5.84
  -2  -5 -11  118.20    5.82
  -2  -5 -11  131.99    5.87
   2   5  11  109.18    7.79
  -2  -5 -11  130.56    6.03
  -2  -5 -11  137.51    6.02
  -2  -6 -11  104.73    4.86
  -2  -6 -11   93.72    4.73
  -2  -6 -11   99.70    4.59
  -2  -6 -11   98.73    4.76
  -2  -6 -11  105.24    4.75
  -2  -6 -11  104.43    4.89
  -2  -7 -11   48.02    2.77
   2   7  11   44.74    4.59
   2   7  11   42.86    2.48
  -2  -7 -11   44.02    2.61
  -2  -7 -11   48.97    2.46
  -2  -7 -11   45.78    2.57
  -2  -7 -11   46.09    2.65
  -2  -7 -11   48.07    2.61
   2   8  11   12.99    1.29
   2   8  11   16.30    3.18
  -2  -8 -11   12.99    1.24
  -2  -8 -11   15.27    1.16
  -2  -8 -11   15.86    1.42
  -2  -8 -11   14.11    1.28
  -2  -8 -11   13.90    1.52
  -2  -9 -11    3.88    0.81
  -2  -9 -11    3.67    0.84
   2   9  11    2.37    2.09
  -2 -10 -11    0.77    0.63
  -2 -10 -11    0.66    0.70
   2  10  11    0.69    2.19
  -2 -11 -11    2.84    0.74
  -2 -11 -11    3.40    0.87
   2  11  11    1.71    2.23
  -2 -12 -11    2.54    0.74
   2  12  11    2.28    1.83
  -2 -12 -11    1.50    0.82
   2  13  11    5.41    1.19
  -2 -13 -11    5.54    1.01
   2  14  11    1.08    1.57
   2  15  11    5.85    1.01
   2  15  11    5.41    1.01
  -2 -15 -11    5.05    0.89
   2  16  11    6.03    0.95
   2  16  11    7.60    0.96
  -2 -16 -11    6.95    0.87
   2  17  11   29.78    1.75
  -2 -17 -11   29.34    1.70
   2  17  11   30.58    1.75
   2  18  11   19.49    1.19
   2  18  11   21.95    1.18
  -2 -18 -11   20.21    1.18
  -2   7 -12    3.32    0.49
  -2   7 -12    4.30    0.62
  -2   7 -12    3.80    0.61
  -2   6 -12    2.32    0.49
  -2   6 -12    2.25    0.62
  -2   6 -12    2.50    0.69
  -2   5 -12    2.51    0.59
  -2   5 -12    3.01    0.58
  -2   5 -12    3.04    0.78
  -2   5 -12    0.94    0.69
  -2   4 -12    9.42    0.99
  -2   4 -12    8.46    1.08
  -2   4 -12    8.20    1.14
  -2   4 -12    8.63    0.95
  -2   3 -12    2.25    1.73
  -2   3 -12    3.36    0.95
  -2   3 -12    6.32    1.02
  -2   2 -12    7.71    1.02
  -2   2 -12    6.35    0.96
  -2   2 -12    7.09    1.20
  -2   2 -12    6.45    1.14
  -2   2 -12    5.98    0.87
  -2   2 -12    4.67    2.24
   2  -1  12    5.37    1.91
  -2   1 -12   11.25    1.06
  -2   1 -12    8.08    2.50
  -2   1 -12   10.45    1.37
  -2   1 -12   10.42    1.36
  -2   1 -12   11.01    1.17
  -2   1 -12   11.12    1.19
  -2   1 -12   10.75    1.52
  -2   0 -12    6.45    0.96
  -2   0 -12    6.96    0.88
  -2   0 -12    3.28    1.77
  -2   0 -12    5.94    1.09
   2   0  12    8.99    2.14
  -2   0 -12    6.98    0.94
  -2   0 -12    7.45    1.25
  -2   0 -12    4.43    1.05
  -2  -1 -12    0.70    0.69
  -2  -1 -12    0.67    0.58
  -2  -1 -12    1.14    0.69
  -2  -1 -12    1.67    1.41
  -2  -1 -12    0.91    0.83
   2   1  12    2.33    1.56
  -2  -1 -12    2.01    1.45
  -2  -1 -12    0.73    0.57
  -2  -1 -12    0.14    0.99
  -2  -1 -12    1.65    0.76
  -2  -2 -12    0.50    1.40
   2   2  12   -0.59    1.26
  -2  -2 -12    0.76    0.64
  -2  -2 -12   -0.56    0.75
  -2  -2 -12    0.26    0.59
  -2  -2 -12   -0.90    1.27
  -2  -2 -12    0.50    0.79
  -2  -2 -12   -0.42    0.98
  -2  -3 -12    5.56    1.11
  -2  -3 -12    4.92    0.90
  -2  -3 -12    4.87    0.99
  -2  -3 -12    4.58    0.85
   2   3  12    3.85    2.05
  -2  -3 -12    5.49    1.48
  -2  -3 -12    5.17    0.96
  -2  -3 -12    2.39    1.43
  -2  -4 -12   12.73    1.45
  -2  -4 -12    9.73    1.10
  -2  -4 -12   12.78    1.71
  -2  -4 -12   14.52    1.30
  -2  -4 -12   13.33    1.29
   2   4  12   10.85    2.53
   2   5  12   12.52    2.56
  -2  -5 -12   12.88    1.42
  -2  -5 -12   10.65    1.54
  -2  -5 -12   11.25    1.19
  -2  -5 -12   11.41    1.24
  -2  -6 -12    0.71    1.16
   2   6  12    0.30    2.01
  -2  -6 -12    0.20    0.95
  -2  -6 -12    0.65    0.66
  -2  -7 -12    0.47    0.57
  -2  -7 -12    0.21    1.14
  -2  -7 -12    0.30    0.68
  -2  -7 -12   -0.44    0.95
  -2  -8 -12   56.95    3.08
  -2  -8 -12   56.72    2.94
  -2  -8 -12   54.00    3.26
   2   8  12   55.86    2.99
  -2  -8 -12   64.98    3.17
  -2  -8 -12   57.94    3.14
   2   8  12   53.68    5.53
   2   9  12  153.16   10.54
  -2  -9 -12  158.14    7.38
  -2  -9 -12  165.24    7.48
  -2  -9 -12  176.46    7.54
   2   9  12  173.24    7.53
  -2 -10 -12  244.51   10.87
   2  10  12  267.34   14.60
   2  10  12  256.67   10.96
   2  11  12  167.74   10.46
  -2 -11 -12  158.59    7.20
   2  11  12  155.63    7.25
   2  12  12  173.33   10.64
  -2 -12 -12  162.75    7.60
   2  12  12  173.93    7.73
   2  13  12   62.50    5.56
   2  14  12   72.19    3.76
  -2 -14 -12   70.37    3.65
   2  15  12   22.96    1.70
  -2 -15 -12   23.67    1.61
   2  15  12   22.98    1.72
   2  16  12    4.54    0.81
   2  16  12    3.78    0.79
  -2 -16 -12    3.80    0.68
   2  17  12    2.56    0.58
   2  17  12    3.09    0.61
  -2 -17 -12    2.42    0.54
   2  18  12    3.18    0.46
   2  18  12    3.66    0.47
  -2 -18 -12    3.28    0.43
  -2   6 -13   11.90    0.89
  -2   6 -13    9.02    0.73
  -2   5 -13   28.05    1.67
  -2   5 -13   26.88    1.54
  -2   5 -13   22.65    1.51
  -2   4 -13    7.40    0.98
  -2   4 -13    8.72    0.86
  -2   4 -13    7.77    0.92
  -2   4 -13    9.49    0.91
  -2   3 -13    9.41    0.96
  -2   3 -13    7.09    1.00
  -2   3 -13    7.63    0.99
  -2   3 -13    6.35    0.84
  -2   2 -13   26.79    1.96
  -2   2 -13   29.77    2.03
  -2   2 -13   23.45    1.80
  -2   2 -13   27.90    1.83
  -2   1 -13   22.10    3.95
  -2   1 -13   38.41    2.41
  -2   0 -13   46.47    5.59
  -2   0 -13   68.48    3.56
   2   0  13   48.77    4.98
  -2   0 -13   67.55    3.54
  -2   0 -13   66.25    3.61
  -2   0 -13   68.63    3.67
  -2  -1 -13   14.98    1.31
  -2  -1 -13   10.39    2.46
  -2  -1 -13   15.73    1.42
  -2  -1 -13   16.34    1.40
  -2  -1 -13   16.26    1.54
  -2  -1 -13   14.68    1.36
   2   1  13   15.32    2.71
  -2  -1 -13   13.98    1.57
   2   2  13    2.91    1.43
  -2  -2 -13    0.56    0.71
  -2  -2 -13    0.91    0.98
  -2  -2 -13    0.89    1.06
  -2  -2 -13    1.08    0.64
  -2  -2 -13    1.27    0.72
  -2  -2 -13    1.48    0.66
  -2  -2 -13    0.87    0.78
   2   3  13    0.92    1.61
  -2  -3 -13    1.35    1.21
  -2  -3 -13    1.13    0.74
  -2  -3 -13    0.55    0.75
  -2  -3 -13    3.03    1.07
  -2  -3 -13    1.88    0.69
  -2  -3 -13    1.73    0.72
  -2  -3 -13    3.21    1.53
  -2  -4 -13    1.32    0.70
  -2  -4 -13    1.43    0.78
  -2  -4 -13    2.11    0.80
   2   4  13    0.57    1.89
  -2  -4 -13    1.14    0.62
  -2  -4 -13    2.53    1.08
  -2  -4 -13    0.93    1.40
  -2  -5 -13   20.98    1.65
   2   5  13   23.94    3.37
  -2  -5 -13   20.37    1.67
  -2  -5 -13   23.89    2.17
  -2  -5 -13   20.06    1.79
  -2  -6 -13   40.32    2.34
  -2  -6 -13   38.14    2.37
  -2  -6 -13   33.50    2.62
  -2  -6 -13   38.04    2.44
   2   7  13   92.55    7.20
  -2  -7 -13   93.42    4.75
  -2  -7 -13   89.16    4.48
  -2  -7 -13   93.40    4.59
   2   8  13   68.19    6.50
  -2  -8 -13   83.69    4.30
  -2  -8 -13   79.45    4.06
  -2  -8 -13   82.26    4.05
  -2  -9 -13   37.31    2.33
  -2  -9 -13   36.75    2.30
   2   9  13   40.53    4.88
  -2  -9 -13   42.01    2.40
   2  10  13    2.60    0.78
   2  10  13    2.91    2.42
  -2 -10 -13    2.06    0.72
  -2 -10 -13    2.19    0.76
   2  11  13   19.61    1.60
  -2 -11 -13   22.21    1.62
  -2 -11 -13   21.19    1.63
   2  12  13   52.22    5.16
  -2 -13 -13   29.63    1.92
  -2 -13 -13   27.77    1.78
   2  13  13   28.53    1.95
  -2 -14 -13   14.02    1.22
  -2 -14 -13   10.68    1.00
   2  14  13   14.19    1.26
   2  15  13   67.86    3.42
   2  15  13   70.00    3.39
  -2 -15 -13   63.63    3.28
   2  16  13   17.70    1.28
   2  16  13   17.31    1.22
  -2 -16 -13   14.77    1.14
  -2 -17 -13    0.36    0.36
   2  17  13   -0.33    0.46
   2  17  13    0.53    0.43
  -2   5 -14    0.72    0.34
  -2   5 -14    0.35    0.26
  -2   4 -14    0.04    0.45
  -2   4 -14   -0.03    0.35
  -2   4 -14   -0.11    0.34
  -2   3 -14    0.92    0.56
  -2   3 -14    1.58    0.47
  -2   3 -14    0.80    0.47
  -2   2 -14    4.24    0.79
  -2   2 -14    4.21    0.78
  -2   2 -14    3.46    0.68
  -2   2 -14    5.28    0.73
  -2   1 -14    3.75    0.79
  -2   1 -14    4.17    0.79
  -2   1 -14    3.18    0.88
  -2   1 -14    3.68    0.71
  -2   1 -14    4.48    0.75
  -2   0 -14    5.34    0.85
  -2   0 -14    4.93    0.89
  -2   0 -14    6.68    1.06
  -2  -1 -14   11.59    1.21
  -2  -2 -14    8.29    2.04
   2   2  14   11.82    2.32
  -2  -3 -14    2.19    0.85
   2   3  14    3.96    1.52
  -2  -3 -14    2.36    1.06
  -2  -3 -14    3.88    0.87
  -2  -4 -14   15.42    1.42
  -2  -4 -14   13.95    1.33
  -2  -4 -14   14.85    1.40
   2   4  14   13.06    2.62
  -2  -4 -14   13.92    1.32
  -2  -4 -14   17.18    1.66
  -2  -5 -14    4.82    0.91
  -2  -5 -14    5.80    0.94
   2   5  14    1.59    1.65
  -2  -5 -14    4.27    0.91
  -2  -5 -14    6.30    1.22
   2   5  14    6.32    2.20
   2   6  14    7.42    2.48
  -2  -6 -14    6.73    1.02
  -2  -6 -14    7.10    1.06
  -2  -6 -14   10.12    1.32
  -2  -6 -14    7.91    1.06
  -2  -7 -14    0.68    0.70
   2   7  14    2.93    1.83
  -2  -7 -14    1.72    0.90
  -2  -7 -14    2.30    0.70
  -2  -8 -14    7.41    1.00
  -2  -8 -14    9.29    1.17
   2   8  14   10.82    2.84
  -2  -9 -14   16.34    1.40
   2   9  14   14.89    3.31
   2  10  14   14.31    2.63
   2  10  14   14.78    3.21
  -2 -11 -14   16.79    1.30
   2  11  14   12.09    1.18
   2  11  14   14.13    3.02
   2  12  14    3.85    0.75
  -2 -12 -14    3.36    0.77
  -2 -12 -14    2.29    0.68
   2  13  14   -0.43    0.62
  -2 -13 -14   -0.15    0.59
  -2 -13 -14    0.12    0.49
   2  14  14    0.04    0.59
  -2 -14 -14    0.23    0.53
  -2 -14 -14   -0.26    0.41
  -2 -15 -14   -0.12    0.50
   2  15  14    1.12    0.67
   2  15  14    0.15    0.52
  -2 -16 -14    1.01    0.45
   2  16  14    1.47    0.57
   2  16  14    1.63    0.49
   2  17  14    1.46    0.43
   2  17  14    0.74    0.36
  -2   3 -15    1.92    0.41
  -2   3 -15    1.90    0.41
  -2   2 -15    0.07    0.38
  -2   2 -15    0.43    0.37
  -2   2 -15    0.85    0.42
  -2   1 -15    2.90    0.59
  -2   1 -15    2.36    0.58
  -2   1 -15    3.43    0.67
  -2   1 -15    2.48    0.55
  -2   0 -15   12.12    1.13
  -2   0 -15   13.90    1.21
  -2   0 -15   14.01    1.17
  -2   0 -15   15.23    1.26
  -2  -1 -15   23.79    1.72
  -2  -1 -15   29.51    1.85
  -2  -1 -15   26.28    1.79
  -2  -2 -15   64.85    3.48
  -2  -2 -15   64.96    3.51
  -2  -2 -15   74.98    3.59
  -2  -3 -15   31.19    2.06
  -2  -3 -15   30.99    2.00
  -2  -3 -15   27.94    1.90
  -2  -3 -15   30.41    1.94
  -2  -3 -15   30.34    1.95
  -2  -3 -15   25.78    1.80
  -2  -4 -15   25.81    1.80
  -2  -4 -15   28.00    1.93
  -2  -4 -15   28.27    1.91
  -2  -4 -15   29.67    1.91
  -2  -4 -15   29.50    2.04
  -2  -5 -15   43.30    2.67
  -2  -5 -15   53.18    2.93
  -2  -5 -15   51.61    2.79
   2   5  15   47.89    4.64
  -2  -5 -15   51.61    2.78
   2   6  15   40.46    4.26
  -2  -6 -15   39.32    2.40
  -2  -6 -15   34.30    2.21
   2   7  15   12.66    2.58
  -2  -7 -15   15.60    1.46
  -2  -7 -15   14.22    1.31
   2   8  15    5.46    2.05
  -2  -8 -15    5.40    0.87
  -2  -8 -15    4.46    0.97
  -2  -8 -15    3.86    0.79
  -2  -9 -15    0.82    0.63
  -2  -9 -15    0.95    0.72
  -2  -9 -15    1.13    0.64
  -2 -10 -15    8.61    0.97
  -2 -11 -15    0.47    0.55
  -2 -12 -15    0.70    0.52
   2  13  15    0.51    0.50
  -2 -13 -15    0.27    0.45
   2  14  15    1.49    0.49
   2  14  15    0.59    0.65
  -2 -14 -15    0.73    0.37
   2  15  15   15.95    1.11
   2  15  15   13.38    0.97
   2  16  15   19.22    1.16
  -2   1 -16    2.25    0.40
  -2   1 -16    1.45    0.35
  -2   0 -16    0.82    0.43
  -2   0 -16    0.81    0.35
  -2   0 -16    0.73    0.38
  -2  -1 -16    1.02    0.53
  -2  -1 -16    1.83    0.61
  -2  -1 -16    0.68    0.39
  -2  -1 -16    0.27    0.41
  -2  -2 -16    2.25    0.63
  -2  -2 -16    2.13    0.65
  -2  -2 -16    1.53    0.48
  -2  -2 -16    1.74    0.54
  -2  -3 -16    6.86    0.78
  -2  -3 -16    6.53    0.87
  -2  -3 -16    6.87    0.86
  -2  -4 -16    7.81    1.06
  -2  -4 -16    7.91    0.92
  -2  -4 -16    7.72    0.93
  -2  -5 -16    3.94    0.77
  -2  -5 -16    2.25    0.59
  -2  -5 -16    2.35    0.67
  -2  -5 -16    2.72    0.69
  -2  -5 -16    3.02    0.89
  -2  -6 -16    1.06    0.57
  -2  -6 -16    0.56    0.49
  -2  -6 -16    1.21    0.64
  -2  -6 -16    1.59    0.62
  -2  -6 -16    0.91    0.81
  -2  -7 -16   10.85    1.05
  -2  -7 -16   12.78    1.14
  -2  -7 -16   13.20    1.15
  -2  -7 -16   13.52    1.24
  -2  -8 -16   34.68    2.08
  -2  -8 -16   35.39    2.13
  -2  -8 -16   39.00    2.14
  -2  -8 -16   36.60    2.11
  -2  -9 -16   40.92    2.32
  -2  -9 -16   43.74    2.43
  -2  -9 -16   44.08    2.37
  -2  -9 -16   44.92    2.32
  -2 -10 -16   38.95    2.16
  -2 -10 -16   38.45    2.08
  -2 -10 -16   33.33    2.03
  -2 -11 -16   13.36    1.14
  -2 -11 -16   16.52    1.14
   2  11  16   16.10    1.15
  -2 -12 -16    9.45    0.89
  -2 -12 -16    9.56    0.83
   2  12  16   10.75    0.95
  -2 -13 -16    3.91    0.59
  -2 -13 -16    2.18    0.46
   2  13  16    3.96    0.66
  -2 -14 -16    4.07    0.54
   2  14  16    3.67    0.61
  -2 -15 -16    5.08    0.51
  -2 -15 -16    4.83    0.53
   2  15  16    6.13    0.60
  -2  -1 -17    0.03    0.25
  -2  -2 -17    1.40    0.41
  -2  -2 -17    0.54    0.33
  -2  -3 -17    0.21    0.42
  -2  -3 -17    1.08    0.49
  -2  -3 -17    0.25    0.34
  -2  -4 -17    5.25    0.67
  -2  -4 -17    4.37    0.60
  -2  -4 -17    4.71    0.69
  -2  -5 -17   16.04    1.15
  -2  -5 -17   13.73    1.09
  -2  -6 -17   21.39    1.35
  -2  -6 -17   19.96    1.30
  -2  -6 -17   17.17    1.24
  -2  -6 -17   18.72    1.37
  -2  -7 -17   13.60    1.03
  -2  -7 -17   18.06    1.20
  -2  -7 -17   18.42    1.25
  -2  -7 -17   17.23    1.20
  -2  -7 -17   14.81    1.14
  -2  -8 -17    4.77    0.67
  -2  -8 -17    4.37    0.64
  -2  -8 -17    3.03    0.52
  -2  -8 -17    4.38    0.66
  -2  -8 -17    2.78    0.68
  -2  -9 -17    1.68    0.54
  -2  -9 -17    1.36    0.44
  -2  -9 -17    1.58    0.52
  -2  -9 -17    1.69    0.56
  -2 -10 -17   15.00    1.09
  -2 -10 -17   14.40    0.99
  -2 -11 -17   25.11    1.45
  -2 -11 -17   21.19    1.31
  -2 -11 -17   23.11    1.31
  -2 -12 -17   17.23    1.06
  -2 -12 -17   15.35    0.99
  -2 -13 -17   27.86    1.40
  -2 -13 -17   22.11    1.29
  -2 -14 -17   20.93    1.14
  -2  -4 -18    2.44    0.34
  -2  -4 -18    3.52    0.40
  -2  -5 -18    0.02    0.20
  -2  -5 -18    0.11    0.35
  -2  -5 -18    0.12    0.29
  -2  -6 -18    2.56    0.38
  -2  -6 -18    3.29    0.52
  -2  -6 -18    3.98    0.49
  -2  -7 -18    3.67    0.50
  -2  -7 -18    3.13    0.47
  -2  -8 -18   11.81    0.83
  -2  -8 -18   12.45    0.86
  -2  -9 -18    7.60    0.67
  -2  -9 -18    8.60    0.68
  -2  -9 -18    6.92    0.62
  -2 -10 -18    2.03    0.42
  -2 -10 -18    2.24    0.41
  -2 -10 -18    2.17    0.36
  -2 -11 -18    0.11    0.30
  -2 -11 -18    0.39    0.28
  -2 -12 -18    0.06    0.27
  -2 -12 -18    0.13    0.24
   3 -11 -17   10.73    0.71
   3 -10 -17   11.36    0.78
   3  -9 -17    5.67    0.58
   3  -9 -17    5.95    0.64
   3  -8 -17    5.32    0.55
   3  -8 -17    3.41    0.61
   3  -7 -17    2.57    0.44
   3  -7 -17    1.84    0.53
   3  -6 -17    0.32    0.37
   3  -6 -17   -0.15    0.44
   3  -5 -17    2.19    0.42
   3  -5 -17    3.08    0.50
   3 -13 -16    0.58    0.30
   3 -12 -16    0.43    0.32
   3 -12 -16    1.10    0.41
   3 -11 -16   -0.12    0.35
   3 -11 -16    0.55    0.44
   3 -11 -16    0.15    0.29
   3 -11 -16    0.60    0.47
   3 -10 -16    1.04    0.50
   3 -10 -16    1.10    0.39
   3 -10 -16    1.19    0.64
   3  -9 -16   13.47    1.03
   3  -9 -16   14.88    1.15
   3  -8 -16    4.35    0.62
   3  -8 -16    7.26    0.93
   3  -8 -16    7.23    0.82
   3  -8 -16    5.71    1.02
   3  -7 -16   10.49    1.03
   3  -7 -16   11.25    1.25
   3  -7 -16    7.20    0.85
   3  -6 -16    9.87    1.00
   3  -6 -16    7.09    0.72
   3  -6 -16   10.76    1.27
   3  -6 -16    8.24    0.91
   3  -5 -16   14.29    1.16
   3  -5 -16    9.97    0.85
   3  -5 -16   14.30    1.39
   3  -5 -16   10.43    1.01
   3  -4 -16   18.91    1.27
   3  -4 -16   16.93    1.13
   3  -3 -16   14.65    1.03
   3  -3 -16   11.07    0.86
   3  -2 -16   15.33    1.01
   3 -14 -15    0.28    0.34
   3 -13 -15   -0.10    0.46
   3 -12 -15    3.66    0.67
   3 -12 -15    5.75    0.72
   3 -11 -15   14.18    1.19
   3 -11 -15   14.21    1.16
   3 -10 -15   10.67    1.15
   3 -10 -15    8.87    1.11
   3 -10 -15   10.94    1.06
   3  -9 -15   12.87    1.21
   3  -9 -15   16.02    1.43
   3  -9 -15   13.82    1.36
   3  -8 -15    1.68    0.67
   3  -8 -15    2.42    0.96
   3  -8 -15    1.07    0.86
   3  -8 -15    1.36    0.55
   3  -7 -15    0.54    0.84
   3  -7 -15    0.67    0.62
   3  -7 -15   -0.43    0.99
   3  -7 -15   -0.21    0.73
   3  -7 -15   -0.10    0.49
   3  -6 -15    0.06    0.83
   3  -6 -15    0.80    0.66
   3  -6 -15   -1.33    1.01
   3  -6 -15    0.93    0.86
   3  -6 -15   -0.53    0.52
   3  -5 -15    3.52    0.96
   3  -5 -15    1.75    0.72
   3  -5 -15    2.75    1.07
   3  -5 -15    2.86    0.96
   3  -5 -15    2.12    0.59
   3  -4 -15    2.70    0.91
   3  -4 -15    2.17    0.73
   3  -4 -15    3.07    1.11
   3  -4 -15    2.36    0.97
   3  -4 -15    2.80    0.60
   3  -3 -15    0.15    0.62
   3  -3 -15    0.36    0.45
   3  -3 -15    0.95    1.03
   3  -3 -15    0.48    0.83
   3  -2 -15    2.43    1.05
   3  -2 -15    0.58    0.45
   3  -2 -15    0.09    0.55
   3  -2 -15    0.96    0.81
   3  -1 -15    0.78    0.42
   3  -1 -15    1.02    0.73
   3  -1 -15    0.49    0.56
   3 -15 -14   19.86    1.16
   3 -14 -14   20.85    1.28
  -3  14  14   22.01    1.23
   3 -13 -14   29.14    1.65
   3 -13 -14   29.93    1.74
   3 -12 -14   14.38    1.22
   3 -12 -14   13.62    1.21
   3 -12 -14   12.90    1.11
   3 -11 -14    2.16    0.87
   3 -11 -14    2.06    0.72
   3 -11 -14    1.32    0.66
   3 -10 -14    7.56    1.17
   3 -10 -14    7.37    0.95
   3 -10 -14    6.87    1.09
   3 -10 -14    8.11    1.02
   3  -9 -14   15.01    1.37
   3  -9 -14   17.34    1.64
   3  -9 -14   17.47    1.54
   3  -9 -14   18.65    1.51
   3  -8 -14   25.90    2.04
   3  -8 -14   23.96    1.92
   3  -8 -14   24.39    1.89
   3  -8 -14   24.52    1.83
   3  -7 -14   48.18    2.79
   3  -7 -14   47.08    2.91
   3  -7 -14   47.84    2.82
   3  -7 -14   41.16    2.51
   3  -7 -14   43.41    2.68
   3  -6 -14   43.80    2.61
   3  -6 -14   44.50    2.74
   3  -6 -14   46.20    2.75
   3  -6 -14   39.12    2.64
   3  -6 -14   37.25    2.34
   3  -5 -14   11.63    1.46
   3  -5 -14   10.80    1.10
   3  -5 -14   11.21    1.47
   3  -5 -14   11.25    1.28
   3  -5 -14   11.37    1.44
   3  -4 -14    2.74    0.84
   3  -4 -14    2.70    1.10
   3  -4 -14    2.55    1.05
   3  -4 -14    2.03    0.60
   3  -3 -14    2.55    0.81
   3  -3 -14    3.92    1.06
   3  -3 -14    2.51    1.09
   3  -3 -14    2.52    1.02
   3  -3 -14    2.65    0.63
   3  -2 -14    1.63    0.76
   3  -2 -14    0.76    1.03
   3  -2 -14    1.32    0.98
   3  -2 -14    1.06    1.06
   3  -2 -14    1.10    0.54
   3  -1 -14   21.42    1.77
   3  -1 -14   17.77    1.28
   3  -1 -14   18.64    1.63
   3  -1 -14   17.32    1.41
   3  -1 -14   16.91    1.23
   3  -1 -14   20.30    1.80
   3   0 -14   10.08    0.92
   3   0 -14   11.66    1.28
   3   0 -14   10.77    0.91
   3   0 -14   11.00    0.96
   3   0 -14   11.40    1.07
   3   1 -14   23.04    1.43
   3 -16 -13   -0.24    0.34
  -3  16  13   -0.53    0.38
   3 -15 -13    1.07    0.51
  -3  15  13    0.43    0.53
   3 -15 -13    1.08    0.41
   3 -14 -13   42.11    2.20
   3 -13 -13   75.26    3.68
   3 -13 -13   81.19    3.76
   3 -12 -13  149.42    6.87
   3 -12 -13  158.03    6.86
   3 -11 -13  106.62    5.11
   3 -11 -13  103.65    4.97
  -3  10  13   52.40    5.35
   3 -10 -13   51.51    2.99
   3 -10 -13   49.28    2.81
   3 -10 -13   46.47    2.70
  -3   9  13   23.56    3.65
  -3   8  13    6.88    2.35
   3  -7 -13    2.33    0.82
   3  -7 -13    3.06    0.95
   3  -7 -13    2.80    0.91
   3  -7 -13    3.08    1.02
  -3   7  13    5.97    2.12
   3  -7 -13    3.24    1.08
   3  -7 -13    5.12    1.25
   3  -6 -13    8.61    1.45
   3  -6 -13    6.01    1.20
   3  -6 -13    8.20    1.21
  -3   6  13    6.01    2.09
   3  -6 -13    6.47    1.06
   3  -6 -13    7.16    1.26
   3  -5 -13   16.99    1.75
  -3   5  13   13.76    2.66
   3  -5 -13   14.89    1.53
   3  -5 -13   12.54    1.57
   3  -5 -13   17.36    1.63
   3  -5 -13   15.84    1.52
   3  -4 -13    0.17    1.11
   3  -4 -13    0.69    0.86
   3  -4 -13   -0.07    0.83
   3  -4 -13   -0.70    0.88
  -3   4  13    0.27    1.42
   3  -4 -13   -0.57    1.06
   3  -4 -13    0.08    1.08
  -3   3  13    2.03    1.48
   3  -3 -13    1.51    0.98
   3  -2 -13    0.77    0.52
   3  -2 -13    1.54    1.02
   3  -1 -13    3.73    0.80
   3  -1 -13    4.17    1.19
   3  -1 -13    2.66    0.65
   3  -1 -13    2.47    1.14
   3  -1 -13    2.14    0.56
   3  -1 -13    2.92    0.81
   3   0 -13    8.99    1.04
   3   0 -13    8.92    0.92
   3   0 -13    7.93    0.92
   3   0 -13    7.46    1.19
   3   0 -13   11.06    1.37
   3   0 -13    9.72    1.48
   3   0 -13    8.34    1.23
   3   0 -13    9.56    1.10
   3   0 -13    9.09    0.89
   3   1 -13    7.42    1.39
   3   1 -13    7.27    1.22
   3   1 -13    6.44    0.87
   3   1 -13    8.23    0.95
   3   1 -13    7.21    0.78
   3   1 -13    7.29    1.18
   3   1 -13    4.54    1.06
   3   1 -13    8.01    0.87
   3   1 -13    8.98    1.51
   3   1 -13    4.96    1.09
   3   1 -13    6.75    0.78
   3   2 -13    1.16    0.50
   3   2 -13    0.07    0.77
   3   2 -13    0.59    0.41
   3   2 -13    1.38    0.87
   3   2 -13    0.99    0.83
   3   3 -13    0.98    0.79
   3   3 -13   -0.23    0.71
   3   3 -13    0.32    0.74
   3   3 -13    0.29    0.45
   3   4 -13    1.40    0.68
   3   4 -13    1.83    0.68
  -3  17  12    9.48    0.73
   3 -16 -12    8.02    0.68
  -3  16  12    9.26    0.89
   3 -15 -12    3.08    0.59
   3 -14 -12    9.14    0.96
   3 -13 -12    0.95    0.63
   3 -13 -12    0.90    0.69
   3 -12 -12   -0.23    0.65
   3 -12 -12    0.66    0.78
  -3  11  12    1.44    2.15
   3 -10 -12    0.52    0.73
   3 -10 -12   -0.08    0.98
   3 -10 -12    0.25    0.84
  -3  10  12   -0.35    1.87
   3  -9 -12   18.29    1.52
   3  -9 -12   19.09    1.83
   3  -9 -12   19.32    1.62
  -3   9  12   16.08    3.05
   3  -9 -12   17.82    1.57
   3  -8 -12    3.72    1.22
   3  -8 -12    4.65    1.05
   3  -8 -12    3.73    0.92
   3  -8 -12    5.42    1.07
  -3   8  12    3.19    2.06
  -3   7  12   12.85    2.74
   3  -7 -12   15.46    1.50
   3  -7 -12   15.61    1.72
   3  -7 -12   15.33    1.34
   3  -7 -12   14.44    1.54
   3  -7 -12   15.26    1.48
   3  -6 -12   48.10    2.77
  -3   6  12   49.17    4.82
   3  -6 -12   48.40    2.97
   3  -6 -12   50.13    2.91
   3  -6 -12   51.45    3.04
   3  -6 -12   50.21    3.18
   3  -6 -12   48.49    2.91
   3  -5 -12   85.65    4.31
   3  -5 -12   83.14    4.46
   3  -5 -12   84.93    4.45
   3  -5 -12   84.74    4.61
   3  -5 -12   84.09    4.31
   3  -5 -12   84.15    4.26
   3  -4 -12  137.83    6.45
   3  -4 -12  134.46    6.72
   3  -4 -12  134.65    6.57
   3  -4 -12  138.75    6.43
   3  -4 -12  142.49    6.49
   3  -3 -12   60.16    3.18
   3  -3 -12   62.61    3.34
   3  -3 -12   64.66    3.76
   3  -3 -12   64.77    3.50
   3  -3 -12   59.23    3.44
   3  -3 -12   59.70    3.38
   3  -3 -12   57.87    3.41
   3  -2 -12   82.88    4.22
   3  -2 -12   81.11    4.33
   3  -2 -12   77.52    4.10
   3  -2 -12   84.35    4.09
   3  -2 -12   85.50    4.51
   3  -2 -12   80.30    4.09
   3  -2 -12   83.14    4.20
   3  -2 -12   83.78    4.25
   3  -2 -12   75.08    3.88
   3  -2 -12   70.29    3.80
   3  -1 -12   27.28    2.10
   3  -1 -12   28.09    2.17
   3  -1 -12   29.27    2.06
   3  -1 -12   24.63    1.71
   3  -1 -12   26.15    1.93
   3  -1 -12   27.99    1.99
   3  -1 -12   27.30    2.13
   3  -1 -12   29.20    1.92
   3  -1 -12   23.05    1.65
   3  -1 -12   28.45    2.32
   3   0 -12   -0.23    1.05
   3   1 -12    9.86    1.48
   3   1 -12   10.66    1.10
   3   1 -12   10.58    1.02
   3   1 -12   11.39    1.20
   3   1 -12   11.79    1.02
   3   1 -12    9.23    1.16
   3   1 -12   10.38    1.02
   3   1 -12   11.31    1.45
   3   1 -12    9.19    1.42
   3   1 -12   12.08    1.65
   3   1 -12    8.17    1.27
   3   2 -12    5.92    1.12
   3   2 -12    7.87    1.54
   3   2 -12    6.25    0.84
   3   2 -12    7.07    0.97
   3   2 -12    6.19    0.82
   3   2 -12    8.54    0.88
   3   2 -12    9.51    1.24
   3   2 -12    8.96    1.22
   3   2 -12    7.43    1.26
   3   2 -12    7.58    0.87
   3   2 -12    8.33    1.03
   3   3 -12   28.63    2.21
   3   3 -12   27.40    2.04
   3   3 -12   26.61    1.74
   3   3 -12   30.31    1.78
   3   3 -12   27.05    1.98
   3   3 -12   28.07    1.72
   3   4 -12   24.43    1.83
   3   4 -12   25.91    1.82
   3   4 -12   26.84    1.63
   3   4 -12   26.30    2.01
   3   5 -12   15.06    1.28
   3   5 -12   15.64    1.43
   3   5 -12   14.97    1.30
   3   6 -12    0.54    0.55
   3   6 -12    0.95    0.58
   3   6 -12    0.93    0.63
  -3  17  11   -0.06    0.44
  -3  17  11   -0.11    0.36
   3 -16 -11    2.90    0.55
   3 -16 -11    4.04    0.55
   3 -15 -11    0.25    0.49
   3 -15 -11    0.62    0.53
   3 -14 -11   -0.05    0.56
   3 -14 -11    0.20    0.62
   3 -13 -11   -0.29    0.66
  -3  12  11    6.05    2.54
   3 -11 -11    9.10    1.22
  -3  11  11    8.93    2.71
   3 -11 -11    6.07    1.08
   3 -11 -11    7.14    1.07
   3 -10 -11    0.67    0.91
  -3  10  11    1.70    1.97
   3 -10 -11    1.63    0.81
   3 -10 -11    1.56    0.82
   3  -9 -11    4.89    1.17
   3  -9 -11    3.93    0.94
  -3   9  11    4.14    2.10
   3  -9 -11    3.21    0.92
   3  -8 -11    3.72    0.92
   3  -8 -11    2.56    1.11
   3  -8 -11    4.50    1.00
  -3   8  11    3.31    1.81
   3  -7 -11   -0.06    0.78
   3  -7 -11    0.49    1.02
   3  -7 -11   -0.21    0.67
   3  -7 -11    0.22    0.79
  -3   7  11   -0.58    1.73
   3  -6 -11    4.75    1.06
   3  -6 -11    5.47    1.31
   3  -6 -11    6.15    1.01
   3  -6 -11    4.29    1.06
   3  -6 -11    5.14    0.91
   3  -6 -11    5.28    1.02
   3  -5 -11    0.61    0.90
   3  -5 -11    2.37    1.07
   3  -5 -11    1.42    0.75
   3  -5 -11    0.08    0.86
   3  -5 -11    0.84    0.72
   3  -5 -11    0.98    0.85
   3  -4 -11    5.98    1.16
   3  -4 -11    4.34    1.23
   3  -4 -11    6.87    1.17
   3  -4 -11    5.48    1.06
   3  -4 -11    5.83    1.04
   3  -4 -11    5.92    0.94
   3  -3 -11  100.47    5.08
   3  -3 -11  108.36    5.31
   3  -3 -11  108.37    5.20
   3  -3 -11  106.22    5.15
   3  -3 -11  113.67    5.24
   3  -3 -11  106.73    5.52
   3  -2 -11  113.80    5.42
   3  -2 -11   91.00    4.99
   3  -2 -11  100.03    4.83
   3  -2 -11   95.97    4.94
   3  -2 -11   94.08    4.68
   3  -2 -11  104.11    4.89
   3  -2 -11  102.94    4.90
   3  -2 -11  102.42    4.97
   3  -2 -11  100.04    5.08
   3  -1 -11   88.53    4.37
   3  -1 -11   85.29    4.15
   3  -1 -11   87.61    4.20
   3  -1 -11   89.68    4.57
   3  -1 -11   90.27    4.51
   3  -1 -11   83.98    4.33
   3  -1 -11   95.57    4.85
   3  -1 -11   87.18    4.65
   3  -1 -11   85.24    4.38
   3  -1 -11   79.91    4.49
   3  -1 -11   90.38    4.34
   3  -1 -11   83.33    4.14
   3   0 -11   44.33    2.58
   3   0 -11   44.07    2.72
   3   0 -11   39.03    2.35
   3   0 -11   43.17    2.39
   3   0 -11   43.85    2.75
   3   0 -11   46.86    2.81
   3   0 -11   39.67    2.54
   3   0 -11   38.84    2.50
   3   0 -11   41.56    2.38
   3   0 -11   42.24    2.95
   3   0 -11   39.49    2.83
   3   0 -11   41.71    2.47
   3   0 -11   41.03    2.70
   3   1 -11   30.83    2.27
   3   1 -11   31.91    2.37
   3   1 -11   31.11    2.27
   3   1 -11   33.49    1.98
   3   1 -11   30.74    2.08
   3   1 -11   29.92    1.93
   3   1 -11   32.90    2.36
   3   1 -11   30.41    1.92
   3   1 -11   33.45    2.46
   3   1 -11   33.92    2.58
   3   1 -11   26.53    1.99
   3   1 -11   30.13    1.99
   3   2 -11    3.06    1.25
   3   3 -11    1.08    0.73
   3   3 -11    1.09    0.57
   3   3 -11    1.26    0.54
   3   3 -11    0.17    0.68
   3   3 -11    1.01    0.68
   3   3 -11    0.77    1.02
   3   3 -11    0.59    0.90
   3   3 -11    1.07    0.52
   3   4 -11    1.78    0.53
   3   4 -11    1.81    0.68
   3   4 -11    0.96    0.51
   3   4 -11    1.54    1.07
   3   4 -11    1.86    0.88
   3   4 -11    1.84    0.82
   3   5 -11    5.76    0.75
   3   5 -11    7.64    1.31
   3   5 -11    6.20    1.06
   3   5 -11    6.26    0.97
   3   6 -11   11.89    1.18
   3   6 -11   11.85    0.97
   3   6 -11   13.61    1.39
   3   6 -11    9.96    1.10
   3   7 -11   10.10    0.99
   3   7 -11   10.50    1.08
   3   7 -11   10.53    1.00
   3 -17 -10    3.60    0.45
  -3  17  10    2.67    0.47
   3 -17 -10    3.97    0.52
  -3  17  10    3.94    0.71
   3 -16 -10   16.51    1.14
   3 -16 -10   15.99    1.19
   3 -15 -10   13.39    1.14
   3 -15 -10   13.02    1.18
   3 -14 -10   10.40    1.12
  -3  13  10   -0.31    1.96
  -3  12  10    4.93    2.35
   3 -12 -10    3.72    0.91
  -3  11  10   67.87    5.97
   3 -11 -10   63.72    3.39
   3 -11 -10   59.96    3.36
   3 -10 -10   54.26    3.06
  -3  10  10   60.07    5.48
   3 -10 -10   51.98    5.16
   3 -10 -10   58.75    3.15
   3 -10 -10   55.60    2.99
   3  -9 -10   55.34    2.98
  -3   9  10   53.51    5.03
   3  -9 -10   50.95    5.17
   3  -9 -10   56.62    3.10
   3  -9 -10   54.77    2.96
  -3   8  10  126.19    7.83
   3  -8 -10  110.94    5.18
   3  -8 -10  116.17    5.38
   3  -7 -10   77.01    3.91
   3  -7 -10   74.28    3.73
   3  -7 -10   62.18    5.53
   3  -7 -10   75.81    3.64
   3  -7 -10   76.67    3.88
   3  -6 -10   22.69    1.66
   3  -6 -10   22.89    1.65
   3  -6 -10   20.46    1.84
   3  -6 -10   22.79    1.58
   3  -6 -10   23.03    1.77
   3  -6 -10   19.19    2.67
   3  -5 -10    0.05    0.68
   3  -5 -10    0.43    1.07
   3  -5 -10   -0.36    0.75
   3  -5 -10    0.38    0.97
   3  -5 -10    0.16    0.68
   3  -5 -10    0.41    0.61
   3  -4 -10    5.43    0.84
   3  -4 -10    4.68    1.21
   3  -4 -10    6.48    1.12
   3  -4 -10    7.04    1.71
   3  -4 -10    6.85    0.96
   3  -4 -10    5.22    1.06
   3  -4 -10    7.19    1.07
   3  -4 -10    6.22    0.97
   3  -3 -10   10.05    1.06
   3  -3 -10   10.16    1.35
   3  -3 -10   10.78    1.53
   3  -3 -10   11.90    1.33
   3  -3 -10    9.83    1.95
   3  -3 -10   10.96    1.35
   3  -3 -10   11.28    1.18
   3  -3 -10   12.52    1.27
   3  -3 -10   11.80    1.24
   3  -3 -10   12.29    1.46
   3  -2 -10   12.13    1.63
   3  -2 -10   14.56    1.52
   3  -2 -10   12.41    1.27
   3  -2 -10   11.33    1.25
   3  -2 -10   12.64    2.15
   3  -2 -10   13.48    1.48
   3  -2 -10   13.35    1.35
   3  -2 -10   12.37    1.32
   3  -2 -10   11.25    1.15
   3  -1 -10   60.61    3.08
   3  -1 -10   56.27    3.55
   3  -1 -10   61.94    3.54
   3  -1 -10   57.84    3.08
   3  -1 -10   61.16    3.20
   3  -1 -10   57.16    3.26
   3  -1 -10   59.05    3.20
   3  -1 -10   57.24    3.13
   3  -1 -10   52.01    2.87
   3  -1 -10   56.12    3.23
   3  -1 -10   53.41    2.91
   3   0 -10   30.68    2.20
   3   0 -10   35.04    2.12
   3   0 -10   30.80    2.56
   3   0 -10   32.51    2.60
   3   0 -10   35.83    2.36
   3   0 -10   35.27    2.33
   3   0 -10   33.92    2.17
   3   0 -10   33.44    1.99
   3   0 -10   30.91    1.95
   3   0 -10   34.26    2.18
   3   0 -10   32.27    2.10
   3   0 -10   35.27    2.04
   3   1 -10   41.53    2.92
   3   1 -10   41.73    2.76
   3   1 -10   37.26    2.33
   3   1 -10   39.23    2.22
   3   1 -10   39.50    2.52
   3   1 -10   39.95    2.24
   3   1 -10   35.83    2.41
   3   1 -10   38.01    2.29
   3   1 -10   35.62    2.30
   3   1 -10   34.55    2.27
   3   1 -10   37.14    4.09
   3   1 -10   33.84    2.13
   3   1 -10   36.07    2.47
   3   1 -10   40.02    2.59
   3   2 -10    8.50    1.52
   3   2 -10   10.97    1.18
   3   2 -10   11.44    1.06
   3   2 -10   10.35    1.10
   3   2 -10   11.86    1.10
   3   2 -10   10.44    1.53
   3   2 -10   10.48    1.37
   3   2 -10    9.09    1.17
   3   2 -10   11.88    1.11
   3   2 -10    9.80    1.50
   3   2 -10   13.05    1.38
   3   2 -10   14.21    2.75
   3   2 -10   10.75    1.52
   3   3 -10   36.15    2.19
   3   3 -10   35.29    2.26
   3   3 -10   34.30    2.14
   3   3 -10   35.85    2.13
   3   3 -10   36.05    2.18
   3   3 -10   39.48    2.51
   3   3 -10   36.82    2.72
   3   3 -10   36.95    4.12
   3   3 -10   32.81    2.32
   3   3 -10   36.97    2.91
   3   3 -10   35.64    2.16
   3   4 -10   33.56    3.92
   3   4 -10   30.08    2.63
   3   5 -10   27.45    1.95
   3   5 -10   26.89    2.04
   3   5 -10   23.33    1.73
   3   5 -10   30.32    1.83
   3   5 -10   30.56    2.43
   3   6 -10   40.15    2.45
   3   6 -10   45.67    2.62
   3   6 -10   36.28    2.21
   3   6 -10   43.88    2.33
   3   6 -10   44.39    2.89
   3   7 -10   24.12    1.70
   3   7 -10   27.54    1.84
   3   7 -10   26.34    1.61
   3   7 -10   27.55    2.04
   3   8 -10   34.88    2.01
   3   8 -10   30.89    1.87
   3   8 -10   28.50    1.78
   3   9 -10    1.74    0.50
   3   9 -10    2.26    0.49
   3 -17  -9    2.05    0.44
   3 -17  -9    2.06    0.53
   3 -16  -9    5.99    0.75
   3 -15  -9   73.66    3.63
   3 -14  -9  321.15   13.61
  -3  13   9  309.07   16.37
   3 -13  -9  330.24   13.40
   3 -13  -9  290.28   13.71
   3 -12  -9  261.48   10.79
   3 -12  -9  250.71   10.85
  -3  12   9  226.47   13.67
   3 -12  -9  228.46   11.00
   3 -11  -9  110.11    5.76
   3 -11  -9  120.96    5.59
   3 -11  -9  123.04    5.60
  -3  11   9  116.80    8.30
   3 -10  -9  101.99    7.38
   3 -10  -9  111.42    5.50
   3 -10  -9  115.64    5.32
   3 -10  -9  113.02    5.24
   3 -10  -9  104.00    5.04
  -3  10   9  116.38    7.83
   3  -9  -9   53.29    4.98
   3  -9  -9   65.19    3.31
   3  -9  -9   60.06    3.54
   3  -9  -9   63.59    3.23
  -3   9   9   64.78    5.32
   3  -9  -9   70.32    3.49
   3  -8  -9    1.43    0.79
   3  -8  -9    1.31    0.68
   3  -8  -9    2.30    1.23
   3  -8  -9    1.39    0.52
   3  -8  -9    2.04    1.17
   3  -8  -9    1.87    0.71
  -3   8   9    1.00    1.46
   3  -7  -9    1.10    0.73
   3  -7  -9   -0.12    0.54
   3  -7  -9    1.19    1.01
   3  -7  -9    0.57    1.08
   3  -7  -9    0.24    0.63
   3  -7  -9    0.19    0.72
   3  -6  -9   24.07    1.62
   3  -6  -9   23.51    1.51
   3  -6  -9   21.18    1.54
   3  -6  -9   21.12    2.61
   3  -6  -9   23.63    1.75
   3  -6  -9   21.13    2.66
   3  -5  -9    1.44    0.78
   3  -5  -9    3.40    1.24
   3  -5  -9    0.95    1.02
   3  -5  -9    1.44    0.65
   3  -5  -9    0.84    0.64
   3  -5  -9    1.30    0.59
   3  -4  -9    1.47    0.67
   3  -4  -9    1.01    0.78
   3  -4  -9    0.93    0.83
   3  -4  -9    1.11    0.60
   3  -4  -9    1.39    0.75
   3  -4  -9    1.28    0.78
   3  -4  -9    0.58    1.01
   3  -4  -9    1.16    0.67
   3  -4  -9    0.77    0.49
   3  -3  -9    1.39    0.56
   3  -3  -9    2.51    0.89
   3  -3  -9    2.20    0.99
   3  -3  -9    2.63    0.86
   3  -3  -9    1.68    0.63
   3  -3  -9    0.19    0.82
   3  -3  -9    1.76    0.69
   3  -3  -9    0.39    1.04
   3  -3  -9    1.37    0.68
   3  -3  -9    2.31    0.76
   3  -3  -9    2.05    0.78
   3  -2  -9    0.84    0.69
   3  -2  -9    2.28    0.89
   3  -2  -9    1.96    0.73
   3  -2  -9    1.16    0.56
   3  -2  -9    1.55    1.06
   3  -2  -9    1.27    0.80
   3  -2  -9    2.39    0.85
   3  -2  -9    1.02    0.61
   3  -2  -9    0.20    1.08
   3  -2  -9    0.90    0.69
   3  -2  -9    1.49    0.73
   3  -2  -9    0.94    0.65
   3  -1  -9   19.33    1.30
   3  -1  -9   20.66    1.51
   3  -1  -9   17.00    2.39
   3  -1  -9   19.30    1.51
   3  -1  -9   17.77    1.53
   3  -1  -9   18.76    1.45
   3  -1  -9   20.53    1.37
   3  -1  -9   20.29    1.95
   3  -1  -9   23.03    1.96
   3  -1  -9   21.59    1.47
   3  -1  -9   19.55    1.45
   3  -1  -9   21.26    1.67
   3  -1  -9   18.82    1.55
   3   0  -9   39.50    2.36
   3   0  -9   42.15    2.39
   3   0  -9   42.33    2.43
   3   0  -9   42.87    2.46
   3   0  -9   39.78    2.26
   3   0  -9   47.08    3.78
   3   0  -9   43.38    2.52
   3   0  -9   44.19    2.40
   3   0  -9   43.20    2.94
   3   0  -9   41.38    2.93
   3   0  -9   40.78    2.26
   3   0  -9   41.30    4.55
   3   0  -9   45.35    4.29
   3   0  -9   39.73    2.53
   3   0  -9   40.00    2.49
   3   1  -9    0.22    0.62
   3   1  -9    0.34    0.64
   3   1  -9   -0.46    0.73
   3   1  -9    0.21    0.42
   3   1  -9    0.31    0.69
   3   1  -9   -0.17    0.57
   3   1  -9   -0.40    0.61
   3   1  -9    0.07    0.85
   3   1  -9   -0.49    0.82
   3   1  -9    0.11    1.05
   3   1  -9   -0.16    0.42
   3   1  -9    0.25    0.50
   3   1  -9   -0.28    1.31
   3   1  -9    0.32    1.45
   3   1  -9    0.80    1.19
   3   2  -9    8.63    0.96
   3   2  -9   11.40    1.08
   3   2  -9    9.62    1.63
   3   2  -9   11.05    1.04
   3   2  -9    9.95    1.33
   3   2  -9   11.74    1.24
   3   2  -9    9.65    1.29
   3   2  -9   10.97    1.45
   3   2  -9   11.49    1.55
   3   2  -9   10.48    2.35
   3   2  -9    9.08    2.30
   3   2  -9   10.54    1.11
   3   2  -9    9.56    0.99
   3   3  -9    6.51    0.96
   3   3  -9    7.19    1.10
   3   3  -9    6.70    0.86
   3   3  -9    7.50    0.94
   3   3  -9    7.33    1.04
   3   3  -9    6.71    1.17
   3   3  -9    6.94    1.38
   3   3  -9    6.09    0.85
   3   3  -9    7.61    1.26
   3   3  -9    9.01    1.58
   3   3  -9    8.57    2.29
   3   3  -9    7.46    2.02
   3   3  -9    8.12    0.91
   3   4  -9   10.77    1.07
   3   4  -9   10.66    1.04
   3   4  -9    9.26    1.16
   3   4  -9   10.70    1.35
   3   4  -9   12.52    1.68
   3   4  -9    7.91    0.95
   3   4  -9    9.68    1.60
   3   4  -9    9.36    1.07
   3   4  -9   10.82    2.41
   3   4  -9    8.54    0.99
   3   4  -9    8.38    1.15
   3   5  -9   -2.54    1.62
   3   5  -9    0.89    0.92
   3   5  -9    0.31    0.49
   3   5  -9   -0.47    1.10
   3   5  -9    0.24    0.50
   3   5  -9    0.37    0.71
   3   5  -9    0.57    0.69
   3   5  -9   -0.65    1.56
   3   6  -9    7.50    2.21
   3   6  -9    6.99    1.15
   3   6  -9    4.88    0.91
   3   6  -9    4.94    0.77
   3   6  -9    6.88    1.39
   3   6  -9    4.38    0.93
   3   7  -9    6.26    0.85
   3   7  -9    6.88    0.83
   3   7  -9    7.01    1.25
   3   7  -9    5.97    0.93
   3   7  -9    5.85    1.09
   3   8  -9    0.99    0.78
   3   8  -9    0.77    0.73
   3   8  -9   -0.05    0.58
   3   9  -9   10.58    1.05
   3   9  -9    9.68    1.03
   3   9  -9    9.67    0.93
   3  10  -9    9.35    0.84
   3  10  -9   10.94    0.84
   3 -18  -8    1.55    0.38
   3 -17  -8    4.01    0.56
   3 -16  -8    1.96    0.60
   3 -15  -8    4.12    0.83
  -3  14   8   30.82    3.92
   3 -13  -8   24.36    1.92
  -3  13   8   23.78    3.59
   3 -13  -8   23.27    2.00
   3 -13  -8   24.34    2.04
   3 -13  -8   30.15    1.96
   3 -12  -8   14.62    1.39
   3 -12  -8   17.83    1.61
   3 -12  -8   13.90    1.50
   3 -12  -8   15.74    1.47
   3 -11  -8    5.28    1.75
   3 -11  -8    7.24    0.96
   3 -11  -8    6.91    1.04
  -3  11   8    8.85    2.67
   3 -11  -8    8.13    1.10
   3 -11  -8    5.55    1.04
   3 -10  -8    9.20    1.03
   3 -10  -8    5.91    1.04
   3 -10  -8    7.25    0.89
  -3  10   8   10.53    2.36
   3 -10  -8    7.26    1.07
   3 -10  -8    6.46    1.71
   3  -9  -8    3.44    1.27
   3  -9  -8    3.97    0.76
   3  -9  -8    3.83    0.76
   3  -9  -8    3.65    0.66
  -3   9   8    6.74    1.86
   3  -9  -8    4.57    0.88
   3  -9  -8    3.27    0.80
   3  -8  -8   17.23    1.27
   3  -8  -8   19.01    1.44
  -3   8   8   22.79    2.77
   3  -8  -8   13.94    2.19
   3  -8  -8   20.86    2.25
   3  -8  -8   19.08    1.50
   3  -8  -8   18.00    1.30
   3  -7  -8   64.05    4.75
   3  -7  -8   70.33    3.40
   3  -7  -8   64.72    3.19
   3  -7  -8   69.96    4.57
   3  -7  -8   67.10    3.23
   3  -7  -8   65.74    3.45
   3  -7  -8   64.35    3.35
   3  -6  -8   60.50    3.15
   3  -6  -8   62.54    4.21
   3  -6  -8   59.57    2.92
   3  -6  -8   57.30    4.31
   3  -6  -8   57.46    2.97
   3  -6  -8   57.24    2.82
   3  -5  -8   65.36    3.23
   3  -5  -8   68.18    3.23
   3  -5  -8   66.37    3.27
   3  -5  -8   68.58    3.48
   3  -5  -8   62.45    4.40
   3  -5  -8   64.48    4.57
   3  -4  -8  440.87   18.51
   3  -4  -8  455.77   18.32
   3  -4  -8  406.07   18.42
   3  -4  -8  452.23   18.40
   3  -4  -8  491.46   20.10
   3  -4  -8  451.84   18.28
   3  -4  -8  445.03   18.26
   3  -3  -8   13.08    1.12
   3  -3  -8   12.70    1.12
   3  -3  -8   13.74    1.32
   3  -3  -8   13.62    1.09
   3  -3  -8   14.34    1.36
   3  -3  -8   12.62    1.85
   3  -3  -8   14.03    1.19
   3  -3  -8   13.73    1.10
   3  -3  -8   14.61    1.30
   3  -2  -8   25.56    1.78
   3  -2  -8   26.71    1.74
   3  -2  -8   24.21    2.57
   3  -2  -8   22.78    1.61
   3  -2  -8   23.13    1.64
   3  -2  -8   25.20    1.65
   3  -2  -8   26.08    1.78
   3  -2  -8   25.29    1.58
   3  -2  -8   25.22    1.90
   3  -2  -8   25.65    1.96
   3  -2  -8   25.13    1.58
   3  -2  -8   25.38    1.60
   3  -1  -8    7.41    1.01
   3  -1  -8    6.57    0.95
   3  -1  -8    6.09    1.53
   3  -1  -8    8.03    1.27
   3  -1  -8   10.34    2.04
   3  -1  -8    9.68    0.99
   3  -1  -8    7.52    0.73
   3  -1  -8    8.03    0.95
   3  -1  -8    7.90    0.91
   3  -1  -8    8.34    1.04
   3  -1  -8    7.43    0.84
   3  -1  -8    9.16    0.90
   3  -1  -8    6.29    1.18
   3  -1  -8    8.15    0.89
   3   0  -8   10.15    1.01
   3   0  -8    8.75    1.64
   3   0  -8    6.79    0.90
   3   0  -8    9.21    1.47
   3   0  -8    9.78    0.86
   3   0  -8    9.48    1.01
   3   0  -8   11.40    1.16
   3   0  -8    8.29    1.00
   3   0  -8    9.41    0.95
   3   0  -8    9.28    0.85
   3   0  -8    9.85    0.94
   3   0  -8    9.20    1.37
   3   0  -8    7.70    1.86
   3   0  -8   11.19    2.27
   3   1  -8   52.48    2.68
   3   1  -8   53.32    2.68
   3   1  -8   50.48    2.74
   3   1  -8   45.93    3.78
   3   1  -8   55.00    2.73
   3   1  -8   51.22    2.75
   3   1  -8   56.14    2.87
   3   1  -8   50.26    2.89
   3   1  -8   55.18    2.96
   3   1  -8   49.11    4.65
   3   1  -8   55.04    4.51
   3   1  -8   50.02    2.69
   3   1  -8   51.32    3.24
   3   1  -8   50.46    3.38
   3   1  -8   55.00    2.79
   3   1  -8   52.77    2.87
   3   2  -8   52.55    2.72
   3   2  -8   52.89    2.71
   3   2  -8   49.87    2.66
   3   2  -8   50.22    2.81
   3   2  -8   53.00    2.96
   3   2  -8   52.48    2.66
   3   2  -8   45.49    4.54
   3   2  -8   49.76    4.43
   3   2  -8   48.38    3.33
   3   2  -8   49.65    3.09
   3   2  -8   49.39    2.68
   3   2  -8   49.91    2.71
   3   2  -8   49.15    2.82
   3   3  -8   87.64    4.29
   3   3  -8   88.81    4.58
   3   3  -8   91.08    5.09
   3   3  -8   90.07    4.49
   3   3  -8   90.87    4.72
   3   3  -8   92.58    4.39
   3   3  -8   93.40    4.34
   3   3  -8   91.48    4.35
   3   3  -8   98.09    4.41
   3   3  -8   91.97    4.37
   3   3  -8   91.07    4.60
   3   3  -8   88.16    6.69
   3   3  -8   88.67    6.54
   3   3  -8   86.69    4.49
   3   4  -8   33.30    2.61
   3   4  -8   31.14    1.98
   3   4  -8   31.61    1.98
   3   4  -8   33.42    2.13
   3   4  -8   33.72    2.54
   3   4  -8   23.00    3.33
   3   4  -8   29.54    3.63
   3   4  -8   32.79    1.97
   3   4  -8   31.86    1.97
   3   4  -8   30.62    1.96
   3   4  -8   30.62    2.14
   3   5  -8    0.50    0.50
   3   5  -8   -0.68    1.45
   3   5  -8    0.93    0.54
   3   5  -8    0.91    1.11
   3   5  -8    1.27    0.75
   3   5  -8    1.63    1.67
   3   5  -8   -0.30    1.41
   3   5  -8   -0.07    0.70
   3   6  -8   18.36    1.45
   3   6  -8   17.76    1.41
   3   6  -8   16.38    1.52
   3   6  -8   15.40    2.80
   3   6  -8   17.32    1.51
   3   6  -8   17.31    1.93
   3   7  -8   11.11    2.46
   3   8  -8   22.62    1.76
   3   8  -8   23.86    2.01
   3   8  -8   25.76    1.76
   3   8  -8   25.88    1.67
   3   9  -8    1.19    0.56
   3   9  -8    1.86    0.79
   3   9  -8    1.64    0.64
   3   9  -8    1.11    0.79
   3   9  -8    1.33    0.59
   3  10  -8   28.71    1.74
   3  10  -8   27.10    1.72
   3  10  -8   24.90    1.57
   3  11  -8   20.95    1.23
   3 -18  -7    1.87    0.41
   3 -17  -7    2.31    0.50
   3 -16  -7    4.09    0.74
   3 -15  -7    0.46    0.68
   3 -15  -7    0.09    0.68
   3 -15  -7    0.08    0.75
  -3  14   7    3.50    1.91
   3 -13  -7    3.75    0.83
   3 -13  -7    3.36    0.81
   3 -13  -7    4.42    0.95
   3 -12  -7    3.90    0.81
   3 -12  -7    2.06    1.55
   3 -12  -7    4.37    0.84
   3 -12  -7    4.39    0.92
   3 -11  -7   10.82    1.11
  -3  11   7    8.23    2.47
   3 -11  -7   12.78    2.21
   3 -11  -7   10.29    1.19
   3 -11  -7   11.65    1.27
   3 -10  -7    6.13    0.85
   3 -10  -7    7.96    1.83
  -3  10   7    8.80    2.23
   3 -10  -7    9.72    1.10
   3 -10  -7    6.62    0.90
   3  -9  -7    2.73    0.59
   3  -9  -7    3.82    1.18
   3  -9  -7    3.31    0.63
   3  -9  -7    3.74    1.11
  -3   9   7    1.83    1.53
   3  -9  -7    2.02    0.59
   3  -9  -7    2.73    0.69
   3  -8  -7   73.75    3.74
   3  -8  -7   74.69    3.75
   3  -8  -7   72.24    3.67
   3  -8  -7   74.75    3.49
  -3   8   7   82.65    5.39
   3  -8  -7   73.93    5.18
   3  -8  -7   76.53    3.61
   3  -8  -7   74.10    4.66
   3  -7  -7    0.84    0.63
   3  -7  -7    0.23    0.40
   3  -7  -7    0.15    0.90
   3  -7  -7    0.52    0.50
   3  -7  -7    0.37    0.66
   3  -7  -7    0.37    0.36
   3  -7  -7    1.28    0.74
   3  -6  -7    2.11    0.60
   3  -6  -7    2.11    0.48
   3  -6  -7    3.04    1.00
   3  -6  -7    2.46    0.54
   3  -6  -7    1.79    0.74
   3  -6  -7    1.20    0.39
   3  -6  -7    2.59    1.09
   3  -6  -7    2.15    0.59
   3  -5  -7  181.92    7.68
   3  -5  -7  176.87    7.66
   3  -5  -7  179.59    7.73
   3  -5  -7  184.53    7.94
   3  -4  -7  564.56   22.89
   3  -4  -7  575.16   22.86
   3  -4  -7  533.51   23.04
   3  -4  -7  551.92   22.84
   3  -4  -7  565.50   24.27
   3  -4  -7  579.32   22.98
   3  -3  -7 1462.76   58.87
   3  -3  -7 1469.54   58.85
   3  -3  -7 1477.75   58.84
   3  -3  -7 1416.41   59.02
   3  -3  -7 1474.63   60.10
   3  -3  -7 1450.89   59.01
   3  -3  -7 1508.84   58.94
   3  -2  -7  718.03   28.27
   3  -2  -7  707.07   28.18
   3  -2  -7  683.53   29.25
   3  -2  -7  708.77   28.22
   3  -2  -7  667.36   28.57
   3  -2  -7  675.64   28.33
   3  -2  -7  691.14   28.36
   3  -2  -7  691.08   28.18
   3  -1  -7  384.13   15.79
   3  -1  -7  392.88   15.71
   3  -1  -7  364.68   16.13
   3  -1  -7  380.84   15.93
   3  -1  -7  383.49   15.67
   3  -1  -7  383.76   15.59
   3  -1  -7  382.89   15.62
   3  -1  -7  375.13   15.75
   3  -1  -7  377.04   18.02
   3  -1  -7  377.66   17.56
   3  -1  -7  353.62   15.57
   3  -1  -7  383.57   15.64
   3   0  -7   71.74    3.33
   3   0  -7   69.14    3.41
   3   0  -7   66.84    3.30
   3   0  -7   67.95    3.38
   3   0  -7   67.64    3.45
   3   0  -7   68.99    3.34
   3   0  -7   71.27    3.25
   3   0  -7   75.66    4.60
   3   0  -7   72.34    3.39
   3   0  -7   67.07    3.28
   3   0  -7   73.19    5.17
   3   0  -7   71.79    4.96
   3   0  -7   69.45    3.34
   3   0  -7   63.72    4.42
   3   0  -7   61.90    3.83
   3   0  -7   69.52    3.79
   3   1  -7   48.17    2.35
   3   1  -7   43.72    3.97
   3   1  -7   46.88    3.93
   3   1  -7   46.86    2.41
   3   1  -7   49.42    3.50
   3   1  -7   42.00    2.87
   3   1  -7   46.93    3.00
   3   1  -7   44.55    2.38
   3   1  -7   49.26    2.38
   3   1  -7   44.58    2.48
   3   1  -7   43.99    2.42
   3   1  -7   49.00    3.69
   3   1  -7   41.35    2.40
   3   1  -7   46.59    2.52
   3   1  -7   44.85    2.35
   3   1  -7   44.86    2.40
   3   2  -7    0.07    1.11
   3   2  -7    1.06    0.91
   3   2  -7    0.64    0.61
   3   2  -7    2.00    1.05
   3   2  -7    0.72    0.49
   3   2  -7    0.58    0.73
   3   2  -7    0.79    0.53
   3   2  -7    0.88    0.40
   3   2  -7    0.73    0.43
   3   2  -7    1.32    0.53
   3   2  -7    1.06    0.59
   3   2  -7    1.25    0.48
   3   2  -7    2.53    1.38
   3   2  -7    0.24    1.08
   3   2  -7    1.32    0.84
   3   2  -7    1.17    0.49
   3   3  -7    0.69    0.50
   3   3  -7    0.79    1.01
   3   3  -7    0.83    0.54
   3   3  -7    0.65    0.52
   3   3  -7    1.09    0.61
   3   3  -7    0.35    0.43
   3   3  -7    0.40    0.59
   3   3  -7   -0.20    0.91
   3   3  -7   -0.51    1.07
   3   3  -7    0.25    1.30
   3   3  -7    0.74    0.42
   3   3  -7    0.67    0.52
   3   3  -7    0.88    0.83
   3   3  -7    0.40    0.86
   3   4  -7   57.62    2.89
   3   4  -7   54.91    2.88
   3   4  -7   54.10    6.06
   3   4  -7   55.01    2.92
   3   4  -7   53.13    3.06
   3   4  -7   59.35    3.07
   3   4  -7   54.58    4.31
   3   4  -7   56.49    4.96
   3   4  -7   56.19    4.77
   3   4  -7   56.33    2.93
   3   4  -7   53.37    2.91
   3   4  -7   55.56    3.46
   3   4  -7   56.90    3.33
   3   5  -7   22.82    1.63
   3   5  -7   24.45    1.64
   3   5  -7   22.82    1.62
   3   5  -7   22.84    1.63
   3   5  -7   22.90    2.22
   3   5  -7   26.29    1.80
   3   5  -7   25.39    1.83
   3   5  -7   22.66    3.31
   3   5  -7   20.71    2.92
   3   5  -7   30.12    4.68
   3   5  -7   20.71    2.62
   3   5  -7   23.44    2.13
   3   5  -7   24.64    1.63
   3   6  -7   33.41    2.31
   3   6  -7   36.19    2.18
   3   6  -7   42.10    5.47
   3   6  -7   40.75    2.83
   3   6  -7   28.46    3.85
   3   6  -7   31.30    3.75
   3   6  -7   33.53    2.58
   3   6  -7   34.99    2.27
   3   6  -7   34.37    2.14
   3   7  -7    7.55    0.96
   3   7  -7    8.66    2.44
   3   7  -7    9.80    1.46
   3   7  -7   10.68    2.98
   3   7  -7    8.16    1.16
   3   7  -7   11.66    1.22
   3   8  -7   -0.34    1.43
   3   9  -7    0.27    0.69
   3   9  -7    0.70    0.80
   3   9  -7    1.50    0.66
   3  10  -7    0.50    0.62
   3  10  -7    1.28    0.69
   3  10  -7    1.11    0.59
   3  11  -7    4.37    0.75
   3  11  -7    4.21    0.68
   3 -18  -6    0.05    0.32
  -3  17   6   -0.04    0.51
   3 -17  -6    0.06    0.44
   3 -16  -6   -0.47    0.62
   3 -15  -6    2.09    0.78
   3 -15  -6    2.81    0.87
  -3  14   6   18.84    3.33
   3 -13  -6   57.49    3.23
   3 -13  -6   47.23    4.89
   3 -13  -6   54.49    3.25
   3 -13  -6   58.93    3.31
  -3  13   6   58.33    5.29
   3 -12  -6   53.64    2.91
   3 -12  -6   46.54    2.89
   3 -12  -6   51.29    2.94
  -3  12   6   54.03    4.94
   3 -11  -6  187.26    8.35
   3 -11  -6  193.65   10.70
   3 -11  -6  196.92    8.46
   3 -11  -6  179.65    8.41
   3 -10  -6   32.92    2.16
   3 -10  -6   38.21    2.16
  -3  10   6   35.55    3.73
   3 -10  -6   37.68    2.22
   3 -10  -6   34.82    3.46
   3  -9  -6   85.94    4.30
   3  -9  -6   88.81    4.30
   3  -9  -6   92.96    4.26
   3  -9  -6   83.45    5.83
   3  -8  -6  105.71    4.96
   3  -8  -6  108.60    4.96
   3  -8  -6  110.50    4.91
   3  -8  -6  106.26    4.74
  -3   8   6  108.85    6.44
   3  -8  -6  113.91    6.54
   3  -7  -6   21.13    1.38
   3  -7  -6   21.94    2.31
   3  -7  -6   21.31    1.32
   3  -7  -6   21.03    1.30
   3  -7  -6   21.07    1.35
   3  -6  -6    5.32    1.13
   3  -6  -6    4.82    0.57
   3  -6  -6    5.09    0.84
   3  -5  -6    3.03    0.97
   3  -5  -6    2.69    0.73
   3  -5  -6    1.83    0.95
   3  -4  -6   15.06    1.72
   3  -4  -6   17.19    1.77
   3  -3  -6   27.79    2.36
   3  -3  -6   27.78    2.25
   3  -2  -6   52.90    3.49
   3  -2  -6   52.00    3.21
   3  -1  -6   38.39    2.95
   3  -1  -6   37.79    2.53
   3  -1  -6   42.74    3.52
   3  -1  -6   37.13    3.23
   3  -1  -6   45.65    3.09
   3   0  -6   40.22    2.23
   3   0  -6   38.39    2.09
   3   0  -6   44.85    3.11
   3   0  -6   43.19    2.14
   3   0  -6   42.33    2.22
   3   0  -6   43.67    2.16
   3   0  -6   38.63    2.61
   3   1  -6   22.94    1.41
   3   1  -6   21.75    1.44
   3   1  -6   19.67    1.34
   3   1  -6   21.66    1.35
   3   1  -6   22.30    1.29
   3   1  -6   19.94    1.81
   3   1  -6   19.71    1.79
   3   1  -6   21.49    1.34
   3   1  -6   21.37    1.29
   3   2  -6   15.10    1.05
   3   2  -6   14.82    1.10
   3   2  -6   15.56    1.06
   3   2  -6   15.15    1.16
   3   2  -6   14.19    1.09
   3   2  -6   13.59    1.49
   3   2  -6   14.88    1.54
   3   2  -6   15.74    1.08
   3   2  -6   16.49    1.20
   3   2  -6   14.59    1.91
   3   2  -6   14.44    1.06
   3   2  -6   19.94    3.13
   3   2  -6   15.16    1.28
   3   2  -6   15.84    2.22
   3   2  -6   18.90    2.33
   3   2  -6   17.18    1.26
   3   3  -6   40.04    2.19
   3   3  -6   42.80    2.22
   3   3  -6   39.23    2.25
   3   3  -6   39.19    2.43
   3   3  -6   43.95    2.22
   3   3  -6   44.17    2.25
   3   3  -6   45.59    5.04
   3   3  -6   41.07    2.32
   3   3  -6   40.39    2.34
   3   3  -6   43.51    2.20
   3   3  -6   35.07    3.56
   3   3  -6   46.08    3.86
   3   3  -6   42.40    3.43
   3   3  -6   40.94    2.44
   3   3  -6   39.20    2.66
   3   4  -6  154.12    7.19
   3   4  -6  167.47   11.44
   3   4  -6  171.27    7.27
   3   4  -6  173.26    7.27
   3   4  -6  171.43    7.64
   3   4  -6  170.34    7.32
   3   4  -6  160.53    8.97
   3   4  -6  170.57    7.43
   3   4  -6  170.06    7.31
   3   4  -6  167.58    9.38
   3   4  -6  163.23    7.79
   3   4  -6  162.80    7.31
   3   4  -6  167.34    7.46
   3   5  -6  141.37   10.45
   3   5  -6  139.73    6.09
   3   5  -6  133.44    6.03
   3   5  -6  137.38    6.13
   3   5  -6  127.40    8.16
   3   5  -6  136.37    6.23
   3   5  -6  118.95    7.61
   3   5  -6  137.00    6.58
   3   5  -6  131.04    6.26
   3   5  -6  134.80    6.11
   3   5  -6  131.75    6.51
   3   5  -6  143.43    6.16
   3   6  -6  153.50    6.81
   3   6  -6  134.94    8.23
   3   6  -6  148.99    7.15
   3   6  -6  145.41    6.69
   3   6  -6  150.81    6.68
   3   6  -6  150.94    7.17
   3   6  -6  133.96    8.75
   3   6  -6  137.33   10.73
   3   6  -6  150.23    6.89
   3   7  -6  103.09    8.85
   3   7  -6   94.12    4.55
   3   7  -6   94.03    4.99
   3   7  -6   90.40    4.77
   3   7  -6  102.88    4.72
   3   8  -6   51.83    2.84
   3   8  -6   47.22    3.15
   3   8  -6   58.97    3.01
   3   8  -6   57.33    6.40
   3   8  -6   46.97    3.02
   3   9  -6    4.12    1.80
   3   9  -6    3.11    2.15
   3  10  -6    3.78    0.87
   3  10  -6    4.74    0.92
   3  10  -6    3.32    0.74
   3  11  -6    2.36    0.70
   3  11  -6    2.51    0.72
   3  11  -6    1.53    0.56
   3  12  -6   21.23    1.29
   3  12  -6   18.01    1.31
   3 -17  -5    9.16    0.84
  -3  17   5   11.86    0.83
   3 -16  -5   60.83    3.41
  -3  16   5   64.43    3.12
   3 -15  -5  223.10   10.03
  -3  15   5  224.08    9.70
   3 -15  -5  224.86    9.97
  -3  14   5  290.71   16.14
  -3  14   5  315.90   16.69
   3 -13  -5  170.73    7.92
   3 -13  -5  176.05    7.93
   3 -13  -5  176.23    7.92
  -3  13   5  194.21   11.21
  -3  13   5  175.33    7.71
   3 -12  -5  116.91    7.96
   3 -12  -5  130.08    6.19
   3 -12  -5  135.38    6.17
   3 -12  -5  128.12    6.15
  -3  12   5  132.68    8.80
  -3  12   5  134.14    5.99
   3 -11  -5   98.87    4.89
   3 -11  -5  106.83    4.91
   3 -11  -5   97.29    6.64
   3 -11  -5   99.84    4.91
  -3  11   5  104.13    4.74
   3 -10  -5   20.18    1.45
   3 -10  -5   21.12    2.48
   3 -10  -5   19.12    1.41
   3 -10  -5   19.27    1.40
   3  -9  -5    0.69    0.46
   3  -9  -5    0.19    0.78
   3  -9  -5    0.25    0.42
  -3   9   5    0.20    1.20
   3  -9  -5   -0.10    0.45
   3  -8  -5    5.06    1.24
   3  -8  -5    5.78    1.06
   3  -8  -5    6.28    0.72
   3  -8  -5    7.23    0.73
   3  -8  -5    6.33    0.71
   3  -7  -5    2.63    0.48
   3  -7  -5    2.71    0.50
   3  -7  -5    3.17    0.90
   3  -6  -5    0.32    0.76
   3  -6  -5    0.98    0.72
   3  -5  -5    1.76    0.81
   3  -5  -5    1.50    0.71
   3  -4  -5   23.26    1.95
   3  -4  -5   20.48    1.91
   3  -3  -5    7.29    1.16
   3  -3  -5    6.04    1.04
   3  -2  -5    0.20    0.76
   3  -2  -5   -0.18    0.54
   3  -2  -5    0.11    0.67
   3  -1  -5    3.86    1.00
   3  -1  -5    3.19    0.85
   3  -1  -5    2.92    1.19
   3  -1  -5    3.96    0.75
   3  -1  -5    2.88    0.84
   3   0  -5    3.52    1.01
   3   0  -5    4.00    0.80
   3   0  -5    4.91    1.33
   3   0  -5    4.88    0.72
   3   0  -5    2.94    1.09
   3   0  -5    4.52    1.04
   3   1  -5   29.46    2.29
   3   1  -5   28.64    2.39
   3   1  -5   26.77    2.58
   3   1  -5   26.35    2.54
   3   1  -5   25.71    1.85
   3   2  -5   40.85    2.12
   3   2  -5   40.65    2.16
   3   2  -5   38.99    2.07
   3   2  -5   35.57    2.98
   3   2  -5   37.05    4.41
   3   2  -5   44.65    2.53
   3   2  -5   42.55    2.88
   3   2  -5   39.70    2.03
   3   3  -5   49.16    2.56
   3   3  -5   53.96    2.80
   3   3  -5   52.84    2.50
   3   3  -5   52.61    2.55
   3   3  -5   47.34    3.88
   3   3  -5   53.00    2.62
   3   3  -5   48.89    2.63
   3   3  -5   50.49    2.52
   3   3  -5   52.00    2.94
   3   3  -5   53.28    2.54
   3   3  -5   45.75    3.21
   3   4  -5   17.98    1.17
   3   4  -5   17.61    1.19
   3   4  -5   18.51    1.21
   3   4  -5   13.00    2.89
   3   4  -5   17.29    1.19
   3   4  -5   19.16    1.49
   3   4  -5   16.60    1.44
   3   4  -5   16.90    1.29
   3   4  -5   18.06    1.18
   3   4  -5   15.35    1.47
   3   4  -5   17.25    1.24
   3   4  -5   14.97    2.01
   3   4  -5   16.81    2.21
   3   5  -5   82.40    3.77
   3   5  -5   78.20    3.78
   3   5  -5   82.21    3.83
   3   5  -5   80.04    7.20
   3   5  -5   78.72    3.79
   3   5  -5   79.42    3.90
   3   5  -5   76.37    5.23
   3   5  -5   76.43    4.14
   3   5  -5   78.62    4.13
   3   5  -5   78.88    4.12
   3   5  -5   81.51    3.78
   3   5  -5   78.03    5.45
   3   6  -5   61.75    3.12
   3   6  -5   53.91    4.24
   3   6  -5   68.87    6.54
   3   6  -5   61.22    3.43
   3   6  -5   56.52    2.98
   3   6  -5   57.84    2.96
   3   6  -5   54.49    2.93
   3   6  -5   54.10    4.53
   3   6  -5   55.55    3.31
   3   7  -5  211.38   13.61
   3   7  -5  215.07    9.05
   3   7  -5  214.87    9.15
   3   7  -5  207.51    9.55
   3   7  -5  202.55    9.39
   3   8  -5  176.42   11.70
   3   8  -5  161.05    7.10
   3   8  -5  163.34    7.70
   3   8  -5  166.34    7.22
   3   8  -5  156.19    7.47
   3   9  -5  164.75    8.02
   3   9  -5  172.16    8.31
   3   9  -5  189.63   12.31
   3   9  -5  174.22    7.76
   3   9  -5  179.68    7.85
   3   9  -5  177.18    8.13
   3  10  -5   27.93    1.83
   3  10  -5   25.57    2.00
   3  10  -5   25.34    3.98
   3  10  -5   25.20    1.99
   3  11  -5    0.07    0.69
   3  11  -5    0.72    0.68
   3  11  -5    0.39    0.55
   3  12  -5   -0.22    0.59
   3  12  -5    0.61    0.55
   3  13  -5    4.11    0.59
   3 -17  -4    0.21    0.43
  -3  16   4    2.79    0.62
   3 -16  -4    3.46    0.76
   3 -15  -4   25.08    1.84
   3 -15  -4   24.39    1.91
  -3  15   4   22.74    1.65
  -3  14   4   66.83    6.01
  -3  14   4   51.01    5.60
  -3  13   4   72.49    6.44
   3 -13  -4   71.23    3.86
   3 -13  -4   69.76    3.81
   3 -13  -4   72.40    3.81
  -3  13   4   74.78    3.70
  -3  12   4   73.72    6.30
   3 -12  -4   71.28    3.70
   3 -12  -4   73.35    3.74
   3 -12  -4   63.83    5.16
   3 -12  -4   69.22    3.70
   3 -11  -4   90.82    4.35
   3 -11  -4   83.45    5.81
  -3  11   4   88.65    4.20
   3 -11  -4   86.25    4.30
   3 -11  -4   88.19    4.30
   3 -10  -4    7.70    0.84
   3 -10  -4    5.89    0.77
   3 -10  -4    5.45    1.33
  -3  10   4    5.15    0.65
   3 -10  -4    6.14    0.78
   3  -9  -4    1.92    0.49
   3  -9  -4    2.45    0.54
   3  -9  -4    2.19    0.90
  -3   9   4    2.09    0.46
   3  -8  -4    1.08    0.66
   3  -8  -4    1.15    0.43
   3  -8  -4    2.14    0.49
   3  -8  -4    0.98    0.76
  -3   8   4    2.12    1.19
   3  -7  -4   47.76    2.90
   3  -7  -4   45.59    2.30
   3  -7  -4   45.53    2.30
   3  -6  -4   51.33    3.08
   3  -6  -4   48.57    3.36
   3  -5  -4   57.90    3.35
   3  -5  -4   55.05    3.54
   3  -4  -4  324.11   13.36
   3  -4  -4  285.61   13.42
   3  -3  -4  317.23   13.73
   3  -3  -4  314.91   13.76
   3  -2  -4    5.70    1.03
   3  -2  -4    7.31    1.09
   3  -2  -4    9.16    1.08
   3  -1  -4   97.62    4.87
   3  -1  -4   91.87    4.90
   3  -1  -4   94.56    4.71
   3  -1  -4   94.10    4.64
   3  -1  -4   92.91    5.13
   3   0  -4    6.00    0.97
   3   0  -4    4.11    0.93
   3   0  -4    3.94    0.74
   3   0  -4    3.91    1.19
   3   0  -4    4.38    0.67
   3   0  -4    3.93    1.08
   3   1  -4  355.14   14.71
   3   1  -4  329.26   15.12
   3   1  -4  314.38   15.13
   3   1  -4  347.60   15.00
   3   1  -4  321.09   13.96
   3   1  -4  357.59   14.42
   3   1  -4  376.24   16.83
   3   2  -4   93.44    4.76
   3   2  -4   86.05    4.94
   3   2  -4   89.61    5.24
   3   2  -4   91.46    5.09
   3   2  -4   90.66    4.47
   3   2  -4   77.82    6.27
   3   3  -4   19.51    3.21
   3   3  -4   16.46    1.99
   3   3  -4   19.43    1.99
   3   3  -4   18.37    2.07
   3   3  -4   19.69    1.72
   3   4  -4   21.96    1.41
   3   4  -4   19.66    2.47
   3   4  -4   22.46    1.37
   3   4  -4   24.03    1.38
   3   4  -4   22.91    1.34
   3   4  -4   20.50    1.56
   3   4  -4   24.08    1.37
   3   5  -4  129.79    5.71
   3   5  -4  130.33    6.06
   3   5  -4  140.36    5.84
   3   5  -4  134.72    7.41
   3   5  -4  124.53    5.68
   3   5  -4  135.06    5.76
   3   5  -4  137.77    9.30
   3   5  -4  128.95    5.68
   3   5  -4  120.38    5.64
   3   5  -4  138.93    7.37
   3   6  -4  106.16    4.89
   3   6  -4   98.66    6.34
   3   6  -4  111.53    4.95
   3   6  -4  100.55    4.83
   3   6  -4  108.65    5.33
   3   6  -4  114.30    8.45
   3   6  -4  113.48    5.00
   3   6  -4  110.78    6.67
   3   7  -4   69.55    3.33
   3   7  -4   65.22    3.70
   3   7  -4   57.79    4.73
   3   7  -4   63.50    3.20
   3   7  -4   74.27    6.65
   3   7  -4   60.65    3.17
   3   7  -4   54.32    4.45
   3   8  -4   38.68    2.67
   3   8  -4   35.32    2.13
   3   8  -4   33.40    2.36
   3   8  -4   39.25    4.96
   3   8  -4   37.13    2.19
   3   8  -4   35.42    2.10
   3   9  -4    7.56    1.15
   3   9  -4    7.58    0.97
   3   9  -4    7.23    2.56
   3   9  -4    7.73    0.94
   3   9  -4    7.98    0.99
   3   9  -4    5.78    1.24
   3  10  -4  100.19    5.36
   3  10  -4   98.93    5.11
   3  10  -4  100.76    8.35
   3  10  -4   94.39    4.87
   3  10  -4  110.39    4.90
[truncated: 1,102,883 more chars]
