# Supplementary material for: Free‐Standing Supramolecular Pyridine N‐Oxide‐Silver(I) Metallogels
Source: Adv Mater. 2025 Jul 1;37(37):2502818. doi: 10.1002/adma.202502818 (PMC12447065; doi:10.1002/adma.202502818)
Supplement: Supplementary file 2 — Supporting Data [file ADMA-37-2502818-s001.zip › (25Ag)Ben.cif]

data_25Ag_Ben
_audit_creation_date               2024-11-17
_audit_creation_method
;
Olex2 1.5-ac5-024
(compiled 2022.04.12 svn.rca3783a0 for Rigaku Oxford Diffraction, GUI svn.r6498)
;
_shelx_SHELXL_version_number       '2018/3'
_audit_contact_author_address      ?
_audit_contact_author_email        ?
_audit_contact_author_name         ''
_audit_contact_author_phone        ?
_publ_contact_author_id_orcid      ?
_publ_section_references
;
Dolomanov, O.V., Bourhis, L.J., Gildea, R.J, Howard, J.A.K. & Puschmann, H.
 (2009), J. Appl. Cryst. 42, 339-341.

Sheldrick, G.M. (2015). Acta Cryst. C71, 3-8.
;
_chemical_name_common              ?
_chemical_name_systematic          ?
_chemical_formula_moiety           'C9 H9 Ag F3 N3 O5, C3 H3'
_chemical_formula_sum              'C12 H12 Ag F3 N3 O5'
_chemical_formula_weight           443.12
_chemical_melting_point            ?
_chemical_oxdiff_formula           'C20 H20 N4 O4 ag1 F3'
_chemical_oxdiff_usercomment       'Yellow blocks, 2.5 mg, Benzene'
loop_
  _atom_type_symbol
  _atom_type_description
  _atom_type_scat_dispersion_real
  _atom_type_scat_dispersion_imag
  _atom_type_scat_source
 'C' 'C' 0.0181 0.0091 'International Tables Vol C Tables 4.2.6.8 and 6.1.1.4'
 'H' 'H' 0.0000 0.0000 'International Tables Vol C Tables 4.2.6.8 and 6.1.1.4'
 'Ag' 'Ag' 0.1306 4.2820 'International Tables Vol C Tables 4.2.6.8 and 6.1.1.4'
 'F' 'F' 0.0727 0.0534 'International Tables Vol C Tables 4.2.6.8 and 6.1.1.4'
 'N' 'N' 0.0311 0.0180 'International Tables Vol C Tables 4.2.6.8 and 6.1.1.4'
 'O' 'O' 0.0492 0.0322 'International Tables Vol C Tables 4.2.6.8 and 6.1.1.4'

_shelx_space_group_comment
;
The symmetry employed for this shelxl refinement is uniquely defined
by the following loop, which should always be used as a source of
symmetry information in preference to the above space-group names.
They are only intended as comments.
;
_space_group_crystal_system        'triclinic'
_space_group_IT_number             2
_space_group_name_H-M_alt          'P -1'
_space_group_name_Hall             '-P 1'
loop_
  _space_group_symop_operation_xyz
 'x, y, z'
 '-x, -y, -z'

_cell_length_a                     6.7059(2)
_cell_length_b                     10.1466(3)
_cell_length_c                     12.2726(3)
_cell_angle_alpha                  66.839(3)
_cell_angle_beta                   82.450(2)
_cell_angle_gamma                  78.640(2)
_cell_volume                       751.36(4)
_cell_formula_units_Z              2
_cell_measurement_reflns_used      7279
_cell_measurement_temperature      120.00(10)
_cell_measurement_theta_max        76.2680
_cell_measurement_theta_min        3.9160
_shelx_estimated_absorpt_T_max     0.548
_shelx_estimated_absorpt_T_min     0.263
_exptl_absorpt_coefficient_mu      11.398
_exptl_absorpt_correction_T_max    0.968
_exptl_absorpt_correction_T_min    0.561
_exptl_absorpt_correction_type     gaussian
_exptl_absorpt_process_details
;
CrysAlisPro 1.171.43.126a (Rigaku Oxford Diffraction, 2024)
Numerical absorption correction based on gaussian integration over
a multifaceted crystal model
Empirical absorption correction using spherical harmonics,
implemented in SCALE3 ABSPACK scaling algorithm.
;
_exptl_absorpt_special_details     ?
_exptl_crystal_colour              yellow
_exptl_crystal_colour_primary      yellow
_exptl_crystal_density_diffrn      1.959
_exptl_crystal_density_meas        ?
_exptl_crystal_density_method      ?
_exptl_crystal_description         block
_exptl_crystal_F_000               438
loop_
  _exptl_crystal_face_index_h
  _exptl_crystal_face_index_k
  _exptl_crystal_face_index_l
  _exptl_crystal_face_perp_dist
 0 3 8 0.0344
 0 -3 -8 0.0370
 4 2 -3 0.0518
 -4 -3 -1 0.0691
 -1 -5 3 0.0325
 0 6 0 0.0198
 1 -6 -2 0.0433
 2 1 -6 0.0360
 -2 0 6 0.0344
 -1 4 -3 0.0173
 0 -4 4 0.0436
 2 -5 -1 0.0562
 4 -1 -2 0.0604
 -1 0 -7 0.0326
 -2 -6 -1 0.0516
 2 6 1 0.0360

_exptl_crystal_size_max            0.16
_exptl_crystal_size_mid            0.07
_exptl_crystal_size_min            0.06
loop_
  _exptl_oxdiff_crystal_face_indexfrac_h
  _exptl_oxdiff_crystal_face_indexfrac_k
  _exptl_oxdiff_crystal_face_indexfrac_l
  _exptl_oxdiff_crystal_face_x
  _exptl_oxdiff_crystal_face_y
  _exptl_oxdiff_crystal_face_z
 -0.2561 2.9323 7.7842 -0.3322 0.2326 -0.9141
 0.0732 -3.0855 -7.8269 0.3655 -0.2564 0.8948
 3.6616 1.6049 -2.7923 -0.4899 0.3517 0.7977
 -4.0523 -3.2567 -0.6004 0.7203 -0.5143 -0.4654
 -0.7199 -4.8756 2.5850 -0.2074 -0.8743 -0.4389
 0.1058 5.8562 -0.4322 0.2302 0.9657 0.1201
 0.6195 -6.1790 -2.1188 -0.2246 -0.9376 0.2654
 1.6949 1.1641 -5.9804 0.0876 0.3781 0.9216
 -1.7954 -0.3148 6.3257 -0.0571 -0.2509 -0.9663
 -0.7352 4.2018 -3.3166 0.5178 0.7863 0.3369
 0.4183 -3.7714 4.0871 -0.4873 -0.7408 -0.4623
 2.0172 -5.0618 -1.2051 -0.5182 -0.7834 0.3432
 3.8529 -1.3535 -2.1148 -0.6840 -0.1504 0.7138
 -1.0927 -0.4886 -7.4127 0.6704 0.1518 0.7263
 -2.1090 -5.9485 -0.8170 0.2445 -0.9434 -0.2242
 1.6707 6.2758 1.4053 -0.1822 0.9777 0.1040

_exptl_transmission_factor_max     ?
_exptl_transmission_factor_min     ?
_diffrn_reflns_av_R_equivalents    0.0306
_diffrn_reflns_av_unetI/netI       0.0287
_diffrn_reflns_Laue_measured_fraction_full  1.000
_diffrn_reflns_Laue_measured_fraction_max  1.000
_diffrn_reflns_limit_h_max         7
_diffrn_reflns_limit_h_min         -7
_diffrn_reflns_limit_k_max         11
_diffrn_reflns_limit_k_min         -12
_diffrn_reflns_limit_l_max         12
_diffrn_reflns_limit_l_min         -14
_diffrn_reflns_number              9110
_diffrn_reflns_point_group_measured_fraction_full  1.000
_diffrn_reflns_point_group_measured_fraction_max  1.000
_diffrn_reflns_theta_full          66.747
_diffrn_reflns_theta_max           66.747
_diffrn_reflns_theta_min           3.925
_diffrn_ambient_environment        N~2~
_diffrn_ambient_temperature        120.00(10)
_diffrn_detector                   'Hybrid Pixel Array Detector'
_diffrn_detector_area_resol_mean   10.0000
_diffrn_detector_type              'HyPix-Arc 100'
_diffrn_measured_fraction_theta_full  1.000
_diffrn_measured_fraction_theta_max  1.000
_diffrn_measurement_details
;
List of Runs (angles in degrees, time in seconds):

  # Type    Start    End  Width  t~exp~   \w     \q     \k     \f   Frames
--------------------------------------------------------------------------
  1  \w     36.00  79.00   0.50    0.05    --  102.09-125.00 120.00   86
  2  \w     21.00 104.00   0.50    0.05    --   52.05-125.00  90.00  166
  3  \w     80.00 109.00   0.50    0.05    --  102.09-125.00 -30.00   58
  4  \w     43.00  69.00   0.50    0.05    --  102.09-125.00-150.00   52
  5  \w     37.00  84.00   0.50    0.05    --  102.09 -99.00-150.00   94
  6  \w     84.00 109.00   0.50    0.05    --  102.09-125.00-150.00   50
  7  \w     36.00 106.00   0.50    0.05    --  102.09 -99.00-120.00  140
  8  \w     39.00  65.00   0.50    0.05    --  102.09 -99.00 -60.00   52
  9  \w     81.00 106.00   0.50    0.05    --  102.09 -99.00 -60.00   50
 10  \w     38.00 105.00   0.50    0.05    --  102.09 -99.00   0.00  134
 11  \w     49.00 105.00   0.50    0.05    --  102.09 -99.00  60.00  112
 12  \w     61.00  96.00   0.50    0.05    --  102.09 -99.00 120.00   70
 13  \w     26.00  51.00   0.50    0.05    --  102.09 -38.00  30.00   50
 14  \w     48.00  80.00   0.50    0.05    --  102.09 -77.00 -60.00   64
 15  \w     92.00 117.00   0.50    0.05    --  102.09 -77.00 -60.00   50
 16  \w     49.00  78.00   0.50    0.05    --  102.09 -57.00-150.00   58
 17  \w     41.00  66.00   0.50    0.05    --  102.09 -57.00 -30.00   50
 18  \w     32.00  65.00   0.50    0.05    --  102.09 -57.00  90.00   66
 19  \w     37.00  74.00   0.50    0.05    --  102.09 -57.00 120.00   74
 20  \w     25.00  50.00   0.50    0.05    --  102.09 -41.00 129.00   50
 21  \w     30.00  55.00   0.50    0.05    --   52.05 -41.00 129.00   50
 22  \w    109.00 155.00   0.50    0.05    --  102.09 125.00  30.00   92
 23  \w     92.00 166.00   0.50    0.05    --  102.09  57.00  30.00  148
 24  \w     88.00 140.00   0.50    0.05    --  102.09  38.00 -30.00  104
 25  \w    115.00 176.00   0.50    0.05    --  102.09  57.00   0.00  122
 26  \w    148.00 173.00   0.50    0.05    --  102.09  38.00 -30.00   50
 27  \w    128.00 154.00   0.50    0.05    --  102.09  41.00 -77.00   52
 28  \w     46.00  89.00   0.50    0.05    --   52.05  41.00 -77.00   86
 29  \w     69.00 139.00   0.50    0.05    --  102.09  19.00 150.00  140
 30  \w    147.00 175.00   0.50    0.05    --  102.09  19.00 150.00   56
 31  \w      0.00  25.00   0.50    0.05    --  -51.80  19.00  60.00   50
 32  \w    -45.00 -14.00   0.50    0.05    --  -87.64  57.00 120.00   62
 33  \w    -40.00 -15.00   0.50    0.05    --  -87.64  57.00  90.00   50
 34  \w    -27.00  11.00   0.50    0.05    --  -51.80  41.00 -77.00   76
 35  \w    -44.00 -18.00   0.50    0.05    --  -87.64  57.00-120.00   52
 36  \w   -102.00 -38.00   0.50    0.05    --  -51.80 125.00-120.00  128
 37  \w    -73.00 -24.00   0.50    0.05    --  -87.64 125.00 -60.00   98
 38  \w   -164.00 -78.00   0.50    0.05    --  -87.64 -41.00 129.00  172
 39  \w    -84.00 -40.00   0.50    0.05    --  -51.80 -41.00 129.00   88
 40  \w   -107.00 -77.00   0.50    0.05    --  -87.64-125.00  60.00   60
 41  \w   -156.00-131.00   0.50    0.05    --  -87.64-125.00  60.00   50
;
_diffrn_measurement_device         'four-circle diffractometer'
_diffrn_measurement_device_type    'XtaLAB Synergy R, HyPix-Arc 100'
_diffrn_measurement_method         '\w scans'
_diffrn_orient_matrix_type        
 'CrysAlisPro convention (1999,Acta A55,543-557)'
_diffrn_orient_matrix_UB_11        -0.1990391000
_diffrn_orient_matrix_UB_12        0.0382025000
_diffrn_orient_matrix_UB_13        -0.0636184000
_diffrn_orient_matrix_UB_21        0.0008929000
_diffrn_orient_matrix_UB_22        0.1625738000
_diffrn_orient_matrix_UB_23        -0.0313260000
_diffrn_orient_matrix_UB_31        0.1244475000
_diffrn_orient_matrix_UB_32        0.0096348000
_diffrn_orient_matrix_UB_33        -0.1169598000
_diffrn_radiation_monochromator    mirror
_diffrn_radiation_probe            x-ray
_diffrn_radiation_type             'Cu K\a'
_diffrn_radiation_wavelength       1.54184
_diffrn_source                     'Rotating-anode X-ray tube'
_diffrn_source_type                'PhotonJet R (Cu) X-ray Source'
_reflns_Friedel_coverage           0.000
_reflns_Friedel_fraction_full      .
_reflns_Friedel_fraction_max       .
_reflns_number_gt                  2576
_reflns_number_total               2653
_reflns_special_details
;
 Reflections were merged by SHELXL according to the crystal
 class for the calculation of statistics and refinement.
 
 _reflns_Friedel_fraction is defined as the number of unique
 Friedel pairs measured divided by the number that would be
 possible theoretically, ignoring centric projections and
 systematic absences.
;
_reflns_threshold_expression       'I > 2\s(I)'
_computing_cell_refinement         'CrysAlisPro 1.171.43.126a (Rigaku OD, 2024)'
_computing_data_collection        
 'CrysAlisPro system (CCD 43.126a 64-bit (release 11-06-2024))'
_computing_data_reduction          'CrysAlisPro 1.171.43.126a (Rigaku OD, 2024)'
_computing_molecular_graphics      'Olex2 1.5-ac5-024 (Dolomanov et al., 2009)'
_computing_publication_material    'Olex2 1.5-ac5-024 (Dolomanov et al., 2009)'
_computing_structure_refinement    'SHELXL 2018/3 (Sheldrick, 2015)'
_computing_structure_solution      'SHELXT 2018/2 (Sheldrick, 2018)'
_refine_diff_density_max           0.734
_refine_diff_density_min           -0.595
_refine_diff_density_rms           0.084
_refine_ls_extinction_coef         .
_refine_ls_extinction_method       none
_refine_ls_goodness_of_fit_ref     1.045
_refine_ls_hydrogen_treatment      constr
_refine_ls_matrix_type             full
_refine_ls_number_parameters       234
_refine_ls_number_reflns           2653
_refine_ls_number_restraints       0
_refine_ls_R_factor_all            0.0237
_refine_ls_R_factor_gt             0.0230
_refine_ls_restrained_S_all        1.045
_refine_ls_shift/su_max            0.000
_refine_ls_shift/su_mean           0.000
_refine_ls_structure_factor_coef   Fsqd
_refine_ls_weighting_details      
 'w=1/[\s^2^(Fo^2^)+(0.0283P)^2^+0.8042P] where P=(Fo^2^+2Fc^2^)/3'
_refine_ls_weighting_scheme        calc
_refine_ls_wR_factor_gt            0.0571
_refine_ls_wR_factor_ref           0.0574
_refine_special_details            ?
_olex2_refinement_description
;
1. Fixed Uiso
 At 1.2 times of:
  All C(H) groups, All N(H) groups
 At 1.5 times of:
  All C(H,H,H) groups
2. Uiso/Uaniso restraints and constraints
Uanis(F5) = Uanis(F4) = Uanis(F6)
3. Others
 Fixed Sof: F1(0.75) F2(0.75) F3(0.75) F4(0.25) F5(0.25) F6(0.25)
4.a Aromatic/amide H refined with riding coordinates:
 N2(H2), C2(H2A), C5(H5), C10(H10), C11(H11), C12(H12)
4.b Idealised Me refined as rotating group:
 C6(H6A,H6B,H6C), C7(H7A,H7B,H7C)
;
_atom_sites_solution_hydrogens     geom
_atom_sites_solution_primary       dual
_atom_sites_solution_secondary     ?
loop_
  _atom_site_label
  _atom_site_type_symbol
  _atom_site_fract_x
  _atom_site_fract_y
  _atom_site_fract_z
  _atom_site_U_iso_or_equiv
  _atom_site_adp_type
  _atom_site_occupancy
  _atom_site_site_symmetry_order
  _atom_site_calc_flag
  _atom_site_refinement_flags_posn
  _atom_site_refinement_flags_adp
  _atom_site_refinement_flags_occupancy
  _atom_site_disorder_assembly
  _atom_site_disorder_group
 Ag1 Ag 0.21314(3) 0.49258(2) 0.02669(2) 0.02008(8) Uani 1 1 d . . . . .
 F1 F 0.1020(6) 0.0043(3) 0.3112(3) 0.0591(11) Uani 0.75 1 d . . P A 1
 F2 F -0.0319(6) 0.1375(3) 0.4053(2) 0.0510(8) Uani 0.75 1 d . . P A 1
 F3 F -0.2249(5) 0.0729(4) 0.3254(3) 0.0646(10) Uani 0.75 1 d . . P A 1
 F4 F -0.1588(14) 0.1127(8) 0.3780(8) 0.0378(11) Uani 0.25 1 d . . P A 2
 F5 F -0.0793(13) 0.0024(7) 0.2622(7) 0.0378(11) Uani 0.25 1 d . . P A 2
 F6 F 0.1450(14) 0.0478(9) 0.3485(8) 0.0378(11) Uani 0.25 1 d . . P A 2
 O1 O 0.4752(3) 0.5591(2) 0.10616(15) 0.0221(4) Uani 1 1 d . . . . .
 O2 O 0.9467(3) 0.3429(2) 0.55499(18) 0.0317(5) Uani 1 1 d . . . . .
 O3 O 0.6532(3) 0.2900(2) 0.64074(16) 0.0290(5) Uani 1 1 d . . . . .
 O4 O 0.1296(3) 0.3044(2) 0.18814(16) 0.0256(4) Uani 1 1 d . . . . .
 O5 O -0.1607(3) 0.2883(2) 0.12512(17) 0.0261(4) Uani 1 1 d . . . . .
 N1 N 0.5397(3) 0.5037(2) 0.21518(18) 0.0167(4) Uani 1 1 d . . . . .
 N2 N 0.7724(3) 0.6620(2) 0.13833(19) 0.0195(5) Uani 1 1 d . . . . .
 H2 H 0.726795 0.684803 0.068109 0.023 Uiso 1 1 calc R U . . .
 N3 N 0.7665(3) 0.3366(2) 0.55232(19) 0.0205(5) Uani 1 1 d . . . . .
 C1 C 0.6976(4) 0.5582(3) 0.2338(2) 0.0160(5) Uani 1 1 d . . . . .
 C2 C 0.7718(4) 0.4984(3) 0.3464(2) 0.0176(5) Uani 1 1 d . . . . .
 H2A H 0.884279 0.531109 0.362027 0.021 Uiso 1 1 calc R U . . .
 C3 C 0.6811(4) 0.3915(3) 0.4351(2) 0.0164(5) Uani 1 1 d . . . . .
 C4 C 0.5191(4) 0.3349(3) 0.4175(2) 0.0184(5) Uani 1 1 d . . . . .
 C5 C 0.4552(4) 0.3960(3) 0.3031(2) 0.0184(5) Uani 1 1 d . . . . .
 H5 H 0.347134 0.361051 0.285338 0.022 Uiso 1 1 calc R U . . .
 C6 C 0.4238(4) 0.2101(3) 0.5074(2) 0.0256(6) Uani 1 1 d . . . . .
 H6A H 0.531124 0.129322 0.544974 0.038 Uiso 1 1 calc R U . . .
 H6B H 0.335810 0.178625 0.467661 0.038 Uiso 1 1 calc R U . . .
 H6C H 0.342467 0.241186 0.567979 0.038 Uiso 1 1 calc R U . . .
 C7 C 0.9278(4) 0.7369(3) 0.1500(2) 0.0236(6) Uani 1 1 d . . . . .
 H7A H 0.960734 0.810213 0.072453 0.035 Uiso 1 1 calc R U . . .
 H7B H 1.050697 0.666619 0.179105 0.035 Uiso 1 1 calc R U . . .
 H7C H 0.876670 0.784277 0.206319 0.035 Uiso 1 1 calc R U . . .
 C8 C -0.0221(4) 0.2492(3) 0.1937(2) 0.0177(5) Uani 1 1 d . . . . .
 C9 C -0.0385(5) 0.1085(3) 0.3043(3) 0.0279(6) Uani 1 1 d . . . . .
 C10 C 0.4658(4) 0.0230(3) 0.1052(3) 0.0261(6) Uani 1 1 d . . . . .
 H10 H 0.441552 0.039080 0.177362 0.031 Uiso 1 1 calc R U . . .
 C11 C 0.3492(4) -0.0601(3) 0.0822(3) 0.0273(6) Uani 1 1 d . . . . .
 H11 H 0.245855 -0.101867 0.139051 0.033 Uiso 1 1 calc R U . . .
 C12 C 0.3821(4) -0.0829(3) -0.0232(2) 0.0246(6) Uani 1 1 d . . . . .
 H12 H 0.300849 -0.139362 -0.039217 0.030 Uiso 1 1 calc R U . . .

loop_
  _atom_site_aniso_label
  _atom_site_aniso_U_11
  _atom_site_aniso_U_22
  _atom_site_aniso_U_33
  _atom_site_aniso_U_23
  _atom_site_aniso_U_13
  _atom_site_aniso_U_12
 Ag1 0.02177(11) 0.02385(12) 0.01306(11) -0.00112(8) -0.00341(7) -0.01101(8)
 F1 0.079(2) 0.0128(13) 0.0489(18) 0.0043(12) 0.0392(17) 0.0125(14)
 F2 0.095(2) 0.0330(14) 0.0137(11) -0.0022(10) 0.0029(13) -0.0033(15)
 F3 0.0442(17) 0.0564(19) 0.061(2) 0.0245(16) -0.0063(15) -0.0326(15)
 F4 0.051(3) 0.017(2) 0.038(3) 0.0024(18) -0.019(2) -0.0077(19)
 F5 0.051(3) 0.017(2) 0.038(3) 0.0024(18) -0.019(2) -0.0077(19)
 F6 0.051(3) 0.017(2) 0.038(3) 0.0024(18) -0.019(2) -0.0077(19)
 O1 0.0277(10) 0.0267(10) 0.0125(9) -0.0029(8) -0.0087(7) -0.0101(8)
 O2 0.0313(12) 0.0370(12) 0.0261(11) -0.0045(9) -0.0147(9) -0.0110(9)
 O3 0.0347(11) 0.0341(11) 0.0125(9) -0.0056(8) -0.0011(8) 0.0004(9)
 O4 0.0279(10) 0.0287(11) 0.0174(9) 0.0009(8) -0.0061(8) -0.0153(8)
 O5 0.0286(10) 0.0243(10) 0.0228(10) 0.0000(8) -0.0080(8) -0.0131(8)
 N1 0.0186(11) 0.0188(11) 0.0136(10) -0.0059(9) -0.0039(8) -0.0035(8)
 N2 0.0224(11) 0.0222(12) 0.0141(10) -0.0042(9) -0.0034(8) -0.0084(9)
 N3 0.0270(12) 0.0181(11) 0.0168(11) -0.0069(9) -0.0066(9) 0.0000(9)
 C1 0.0152(12) 0.0187(13) 0.0162(12) -0.0083(10) -0.0013(10) -0.0034(10)
 C2 0.0167(12) 0.0203(13) 0.0178(13) -0.0089(11) -0.0035(10) -0.0027(10)
 C3 0.0191(12) 0.0170(12) 0.0130(12) -0.0071(10) -0.0041(10) 0.0023(10)
 C4 0.0180(12) 0.0186(13) 0.0169(12) -0.0058(10) -0.0002(10) -0.0019(10)
 C5 0.0187(12) 0.0191(13) 0.0182(13) -0.0058(10) -0.0036(10) -0.0060(10)
 C6 0.0269(14) 0.0251(15) 0.0214(14) -0.0035(12) -0.0002(11) -0.0086(12)
 C7 0.0223(14) 0.0249(14) 0.0241(14) -0.0060(12) -0.0023(11) -0.0109(11)
 C8 0.0251(14) 0.0148(12) 0.0130(12) -0.0041(10) -0.0008(10) -0.0053(10)
 C9 0.0285(15) 0.0272(16) 0.0209(14) 0.0011(12) 0.0002(12) -0.0108(12)
 C10 0.0257(14) 0.0326(16) 0.0205(14) -0.0115(12) -0.0015(11) -0.0029(12)
 C11 0.0239(14) 0.0337(16) 0.0205(14) -0.0037(12) 0.0015(11) -0.0120(12)
 C12 0.0255(14) 0.0232(14) 0.0253(14) -0.0067(12) -0.0062(11) -0.0065(11)

_geom_special_details
;
 All esds (except the esd in the dihedral angle between two l.s. planes)
 are estimated using the full covariance matrix.  The cell esds are taken
 into account individually in the estimation of esds in distances, angles
 and torsion angles; correlations between esds in cell parameters are only
 used when they are defined by crystal symmetry.  An approximate (isotropic)
 treatment of cell esds is used for estimating esds involving l.s. planes.
;
loop_
  _geom_bond_atom_site_label_1
  _geom_bond_atom_site_label_2
  _geom_bond_distance
  _geom_bond_site_symmetry_2
  _geom_bond_publ_flag
 Ag1 Ag1 2.9780(4) 2_565 ?
 Ag1 O1 2.5779(19) 2_665 ?
 Ag1 O1 2.4353(18) . ?
 Ag1 O4 2.2448(19) . ?
 Ag1 O5 2.2683(19) 2_565 ?
 F1 C9 1.253(4) . ?
 F2 C9 1.390(4) . ?
 F3 C9 1.333(4) . ?
 F4 C9 1.138(9) . ?
 F5 C9 1.447(8) . ?
 F6 C9 1.342(9) . ?
 O1 N1 1.326(3) . ?
 O2 N3 1.228(3) . ?
 O3 N3 1.225(3) . ?
 O4 C8 1.236(3) . ?
 O5 C8 1.236(3) . ?
 N1 C1 1.369(3) . ?
 N1 C5 1.354(3) . ?
 N2 C1 1.347(3) . ?
 N2 C7 1.457(3) . ?
 N3 C3 1.472(3) . ?
 C1 C2 1.389(4) . ?
 C2 C3 1.374(4) . ?
 C3 C4 1.401(4) . ?
 C4 C5 1.381(4) . ?
 C4 C6 1.504(4) . ?
 C8 C9 1.546(4) . ?
 C10 C11 1.381(4) . ?
 C10 C12 1.384(4) 2_655 ?
 C11 C12 1.385(4) . ?

loop_
  _geom_angle_atom_site_label_1
  _geom_angle_atom_site_label_2
  _geom_angle_atom_site_label_3
  _geom_angle
  _geom_angle_site_symmetry_1
  _geom_angle_site_symmetry_3
  _geom_angle_publ_flag
 O1 Ag1 Ag1 154.08(5) . 2_565 ?
 O1 Ag1 Ag1 122.78(4) 2_665 2_565 ?
 O1 Ag1 O1 80.07(6) . 2_665 ?
 O4 Ag1 Ag1 81.50(5) . 2_565 ?
 O4 Ag1 O1 117.24(7) . 2_665 ?
 O4 Ag1 O1 99.45(7) . . ?
 O4 Ag1 O5 156.68(8) . 2_565 ?
 O5 Ag1 Ag1 78.51(5) 2_565 2_565 ?
 O5 Ag1 O1 93.41(7) 2_565 . ?
 O5 Ag1 O1 84.00(7) 2_565 2_665 ?
 Ag1 O1 Ag1 99.93(6) . 2_665 ?
 N1 O1 Ag1 105.27(14) . 2_665 ?
 N1 O1 Ag1 129.46(15) . . ?
 C8 O4 Ag1 121.77(17) . . ?
 C8 O5 Ag1 124.33(17) . 2_565 ?
 O1 N1 C1 116.9(2) . . ?
 O1 N1 C5 121.2(2) . . ?
 C5 N1 C1 121.8(2) . . ?
 C1 N2 C7 120.8(2) . . ?
 O2 N3 C3 117.6(2) . . ?
 O3 N3 O2 124.2(2) . . ?
 O3 N3 C3 118.2(2) . . ?
 N1 C1 C2 117.8(2) . . ?
 N2 C1 N1 116.1(2) . . ?
 N2 C1 C2 126.0(2) . . ?
 C3 C2 C1 119.5(2) . . ?
 C2 C3 N3 115.8(2) . . ?
 C2 C3 C4 123.3(2) . . ?
 C4 C3 N3 120.9(2) . . ?
 C3 C4 C6 126.2(2) . . ?
 C5 C4 C3 114.6(2) . . ?
 C5 C4 C6 119.0(2) . . ?
 N1 C5 C4 122.9(2) . . ?
 O4 C8 C9 114.2(2) . . ?
 O5 C8 O4 130.4(2) . . ?
 O5 C8 C9 115.5(2) . . ?
 F1 C9 F2 105.7(3) . . ?
 F1 C9 F3 114.1(3) . . ?
 F1 C9 C8 115.5(3) . . ?
 F2 C9 C8 108.7(2) . . ?
 F3 C9 F2 98.2(3) . . ?
 F3 C9 C8 112.8(3) . . ?
 F4 C9 F5 107.5(6) . . ?
 F4 C9 F6 110.8(7) . . ?
 F4 C9 C8 118.5(4) . . ?
 F5 C9 C8 106.6(4) . . ?
 F6 C9 F5 101.5(5) . . ?
 F6 C9 C8 110.5(4) . . ?
 C11 C10 C12 120.1(3) . 2_655 ?
 C10 C11 C12 120.4(3) . . ?
 C10 C12 C11 119.6(3) 2_655 . ?

loop_
  _diffrn_refln_index_h
  _diffrn_refln_index_k
  _diffrn_refln_index_l
  _diffrn_refln_intensity_net
  _diffrn_refln_intensity_u
 0 0 -1 1544.54 43.31
 0 0 -1 1537.11 43.41
 0 0 -1 1595.5 43.36
 0 0 -2 1593.31 46.08
 0 0 -2 1625.34 45.96
 0 0 -2 1656.72 45.98
 0 0 -3 1080 30.99
 0 0 -3 1033.84 30.81
 0 0 -3 1014.83 31.02
 0 0 -4 98.22 5.44
 0 0 -4 113.98 5.6
 0 0 -4 100.92 5.26
 0 0 -5 558.74 19.66
 0 0 -5 572.63 19.16
 0 0 -5 557.95 21.53
 0 0 -5 554.27 22.14
 0 0 -6 561.64 20.82
 0 0 -6 594.77 23.8
 0 0 -6 569.62 20.09
 0 0 -7 372.05 18.02
 0 0 -7 371.84 15.4
 0 0 -7 352.99 17.33
 0 0 -7 384.4 18.12
 0 0 -7 339.82 15.07
 0 0 -7 341.02 14.63
 0 0 -7 402.2 16.26
 0 0 -7 355.1 16.88
 0 0 -7 369.48 18.07
 0 0 -7 362.45 14.81
 0 0 -8 2.59 1.68
 0 0 -8 16.79 4.03
 0 0 -8 3.08 2.56
 0 0 -8 9.26 3.57
 0 0 -8 13.81 3.8
 0 0 -8 2.72 2.33
 0 0 -8 3.95 2.59
 0 0 -8 1.79 2
 0 0 -8 4.19 2.16
 0 0 -8 3.38 1.8
 0 0 -9 287.18 16.63
 0 0 -9 284.29 17.57
 0 0 -9 291.86 18.38
 0 0 -9 288.62 14.02
 0 0 -9 308.11 18.09
 0 0 -9 312.09 17.24
 0 0 -9 273.03 17.11
 0 0 -9 288.7 15.13
 0 0 -10 3.89 2.97
 0 0 -10 2.17 2.33
 0 0 -10 4.07 1.94
 0 0 -10 0.71 3.15
 0 0 -10 3.22 2.95
 0 0 -10 2.65 3.39
 0 0 -11 64.38 8.1
 0 0 -11 73.75 7.07
 0 0 -11 50.57 7.46
 0 0 -11 57.68 6.36
 0 0 -12 152.43 11.88
 0 0 -12 143.2 9.4
 0 0 -12 142.45 12.14
 0 0 -13 239.76 13.96
 0 0 -13 230.43 10.87
 0 0 -13 220.84 12.86
 0 0 -14 98.39 6.49
 0 0 -14 96.57 5.84
 0 1 -13 339.84 14.27
 0 1 -13 324.36 15.49
 0 1 -13 313.46 12.83
 0 1 -12 230.58 12.14
 0 1 -12 247.02 14.29
 0 1 -12 254.33 15.61
 0 1 -11 174.45 14.12
 0 1 -11 194.66 11.67
 0 1 -11 172.24 13.14
 0 1 -10 200.52 15.42
 0 1 -10 196.1 11.15
 0 1 -10 190.08 12.09
 0 1 -10 191.71 14.39
 0 1 -9 641.8 30.1
 0 1 -9 583.92 23.51
 0 1 -9 548.66 27.4
 0 1 -9 583.15 24.92
 0 1 -9 596.42 28.35
 0 1 -9 648.82 26.49
 0 1 -8 9.76 4.01
 0 1 -8 10.12 3.87
 0 1 -8 9.79 2.49
 0 1 -8 5.1 3.11
 0 1 -8 6.78 2.71
 0 1 -8 7.83 3.12
 0 1 -7 106.95 8.51
 0 1 -7 110.58 7.98
 0 1 -7 102.02 8.98
 0 1 -7 111.28 9.89
 0 1 -7 98 8.72
 0 1 -7 100.54 6.98
 0 1 -7 98.92 8.81
 0 1 -7 100.46 8.29
 0 1 -6 30.77 4.64
 0 1 -6 22.19 4.09
 0 1 -6 37.28 5.22
 0 1 -6 29.03 3.31
 0 1 -6 41.58 5.76
 0 1 -6 34.42 4.79
 0 1 -6 33.26 3.86
 0 1 -6 24.41 4.21
 0 1 -5 1587.39 50.55
 0 1 -5 1624.9 52.55
 0 1 -5 1695.63 51.19
 0 1 -5 1676.07 53.51
 0 1 -5 1719.03 49.49
 0 1 -4 1053.73 34.98
 0 1 -4 1033.4 34.53
 0 1 -4 1030.92 32.85
 0 1 -4 1035.63 31.4
 0 1 -4 1039.42 32.68
 0 1 -3 674.2 21.21
 0 -1 3 715.41 20.13
 0 1 -3 665.49 22.43
 0 1 -2 2339.15 64.84
 0 1 -2 2289.87 64.74
 0 1 -1 1061.07 31.07
 0 1 0 3856.19 107.51
 0 -1 -1 2832.38 77.49
 0 1 1 2773.62 79.24
 0 1 2 1515.53 43.21
 0 -1 -2 1497.51 42.2
 0 1 3 27.21 1.92
 0 -1 -3 27.93 2.12
 0 -1 -3 33.17 2.85
 0 -1 -4 1453.42 42.51
 0 -1 -4 1388.04 41.4
 0 -1 -4 1419.46 39.55
 0 -1 -5 1821.97 54.23
 0 -1 -5 1777.57 57.47
 0 -1 -5 1839.25 53.47
 0 -1 -6 617.83 21.89
 0 -1 -6 643.32 25.72
 0 -1 -6 651.44 22.53
 0 -1 -7 325.14 16.14
 0 -1 -7 301.7 14.91
 0 -1 -7 332.64 14.15
 0 -1 -7 314.49 13.57
 0 -1 -7 285.51 16.09
 0 -1 -7 308.11 12.64
 0 -1 -7 268.64 13.12
 0 -1 -8 433.79 18.19
 0 -1 -8 444.07 18.26
 0 -1 -8 407.94 19.47
 0 -1 -8 437.86 20.42
 0 -1 -8 460.03 21.67
 0 -1 -8 418.14 18.07
 0 -1 -8 433.89 17.24
 0 -1 -8 432.44 17.84
 0 -1 -8 415.34 20.73
 0 -1 -9 7.04 2.47
 0 -1 -9 1.18 3.02
 0 -1 -9 0.33 1.78
 0 -1 -9 2.67 1.48
 0 -1 -9 2.73 2.87
 0 -1 -9 3.94 2.81
 0 -1 -9 2.51 2.5
 0 -1 -9 1.68 2.4
 0 -1 -9 2.59 2.2
 0 -1 -10 27.39 5.52
 0 -1 -10 33.3 6.19
 0 -1 -10 27.04 5.67
 0 -1 -10 30.77 5.9
 0 -1 -10 26.24 5.3
 0 -1 -10 30.42 5.31
 0 -1 -10 22.71 4.01
 0 -1 -10 25.09 4.17
 0 -1 -11 16.09 4.98
 0 -1 -11 12.01 4.27
 0 -1 -11 20.1 4.88
 0 -1 -11 13.52 4.43
 0 -1 -11 16.08 3.58
 0 -1 -11 12.71 3.86
 0 -1 -11 8.81 2.78
 0 -1 -12 142.92 9.51
 0 -1 -12 137.33 11.61
 0 -1 -12 148.99 12.13
 0 -1 -12 158.07 12.26
 0 -1 -13 66.08 5.39
 0 -1 -13 72.99 7.58
 0 -1 -13 71.28 7.83
 0 -1 -14 179.44 10.34
 0 -1 -14 162.72 9.61
 0 2 -13 71.94 4.14
 0 2 -12 85.05 8.13
 0 2 -12 79.8 6.37
 0 2 -12 80.6 5.99
 0 2 -11 65.85 8.18
 0 2 -11 60.78 6.82
 0 2 -11 57.91 5.05
 0 2 -11 57.02 5.95
 0 2 -10 10.21 3.05
 0 2 -9 223.32 13.46
 0 2 -9 238.41 17.56
 0 2 -9 224.98 15.41
 0 2 -9 245.68 13.05
 0 2 -9 245.46 17.38
 0 2 -8 3.6 3.78
 0 2 -8 1.81 1.81
 0 2 -8 1.3 1.99
 0 2 -8 4.08 2.91
 0 2 -7 10.21 3.52
 0 2 -7 9.76 2.84
 0 2 -7 13.49 4.56
 0 2 -7 14.69 2.91
 0 2 -7 18.44 4.89
 0 2 -7 7.09 3.7
 0 2 -7 14.25 3.2
 0 2 -6 46.28 4.6
 0 2 -6 46.51 5.12
 0 2 -6 51.74 6.81
 0 2 -6 81.21 7.57
 0 2 -6 49.14 5.89
 0 2 -6 39.14 4.81
 0 2 -6 70.49 6.18
 0 2 -6 46.05 6.39
 0 2 -5 62.8 5.41
 0 2 -5 69.06 7.13
 0 2 -5 53.86 6.49
 0 2 -5 61.78 5.48
 0 2 -5 58.86 6.26
 0 2 -5 56.25 6.47
 0 2 -4 1647.94 54.79
 0 2 -4 1736.85 52.32
 0 2 -4 1714.98 54.73
 0 2 -3 6193.84 182.03
 0 -2 3 6299.69 178.78
 0 2 -3 6577.34 177.71
 0 2 -2 299.06 11.41
 0 2 -1 5917.06 165.55
 0 2 0 2913.91 83.91
 0 2 1 1786.35 53.4
 0 -2 -2 1902.17 52.6
 0 2 2 1818.26 55.9
 0 -2 -3 4409.89 121.42
 0 2 3 4334.44 124.14
 0 -2 -4 2043.75 57.91
 0 2 4 2018.17 59.01
 0 -2 -5 266.6 13.74
 0 2 5 289.1 10.25
 0 -2 -5 301 10.84
 0 -2 -5 295.44 12.52
 0 -2 -5 292.19 10.87
 0 -2 -6 241.3 11.64
 0 -2 -6 263.97 14.15
 0 -2 -6 242.55 10.31
 0 -2 -7 104.91 6.86
 0 -2 -7 105.1 7.23
 0 -2 -7 127.63 7.97
 0 -2 -7 135.22 9.39
 0 -2 -7 105.71 7.34
 0 -2 -7 109.21 9.27
 0 -2 -7 105.81 7.49
 0 -2 -8 178.12 10.37
 0 -2 -8 172.17 11.32
 0 -2 -8 172.59 11.98
 0 -2 -8 173.54 12.42
 0 -2 -8 162.49 10.03
 0 -2 -8 175.04 10.18
 0 -2 -8 174.49 9.54
 0 -2 -9 39.58 4.83
 0 -2 -9 46.23 6.13
 0 -2 -9 38.1 4.62
 0 -2 -9 41.07 6.26
 0 -2 -9 38.96 5.51
 0 -2 -9 37.08 5.83
 0 -2 -9 40.31 5.14
 0 -2 -9 36.62 4.78
 0 -2 -10 -0.38 1.76
 0 -2 -10 0.41 2.22
 0 -2 -10 9.21 3.72
 0 -2 -10 4.68 3
 0 -2 -10 -1.92 3.43
 0 -2 -10 0.77 1.87
 0 -2 -10 3.82 3.06
 0 -2 -10 -0.76 2.07
 0 -2 -10 2.44 2.7
 0 -2 -11 72.95 6.81
 0 -2 -11 76.16 8.88
 0 -2 -11 70.16 6.64
 0 -2 -11 76.26 9.22
 0 -2 -11 76.04 8.55
 0 -2 -11 81.17 9.29
 0 -2 -11 81.81 8.72
 0 -2 -12 22.36 4.67
 0 -2 -12 36.69 5.8
 0 -2 -12 25.44 3.92
 0 -2 -12 29.14 4.14
 0 -2 -13 36.34 5.88
 0 -2 -13 36.99 5.7
 0 -2 -13 43.17 4.26
 0 -2 -14 352.73 16.8
 0 -2 -14 340.99 16.28
 0 3 -12 31.73 3.15
 0 3 -11 149.91 8.93
 0 3 -11 144.81 11.07
 0 3 -10 5.16 1.97
 0 3 -10 5.73 4.25
 0 3 -10 5.89 3.03
 0 3 -10 9.46 3.06
 0 3 -9 60.39 6.47
 0 3 -9 64.42 6.23
 0 3 -9 70.28 9.47
 0 3 -8 2.93 4.44
 0 3 -8 8.56 3.01
 0 3 -8 9.11 3.45
 0 3 -8 5.03 2.35
 0 3 -7 201.47 11.69
 0 3 -7 224.92 15.89
 0 3 -7 202.43 13.51
 0 3 -7 189.68 15.06
 0 3 -7 207.32 12.6
 0 3 -7 223.31 15.74
 0 3 -6 185.01 13.67
 0 3 -6 174.82 13.48
 0 3 -6 170.06 12.97
 0 3 -6 166.71 9.96
 0 3 -6 155.8 11.11
 0 3 -6 177.55 10.83
 0 3 -6 167.22 11.19
 0 3 -5 975.56 36.98
 0 3 -5 967.76 37.35
 0 3 -5 1003.14 33.74
 0 3 -5 911.68 36.85
 0 3 -5 894.85 33.95
 0 3 -5 975.14 37.33
 0 3 -4 702.2 27.68
 0 3 -4 662.96 27.84
 0 3 -4 675.27 27.69
 0 3 -3 1404.56 47.12
 0 -3 3 1388.75 44.56
 0 3 -3 1418.4 42.8
 0 3 -2 4918.46 147.91
 0 3 -2 5318.02 145.98
 0 3 -1 1619.72 50.03
 0 3 0 171.48 9.51
 0 3 1 3297.24 96.58
 0 3 2 41.36 5.01
 0 3 3 3406.85 99.84
 0 3 4 4383.04 128.46
 0 -3 -4 4508.3 124.41
 0 -3 -5 1280.28 36.86
 0 -3 -5 1165.82 40.67
 0 3 5 1212.64 39.04
 0 -3 -6 587.63 22.36
 0 3 6 571.29 19.83
 0 -3 -6 579.72 19.58
 0 -3 -6 563.51 23.59
 0 -3 -6 600.39 20.74
 0 -3 -7 101.6 6.13
 0 -3 -7 97.69 6.94
 0 -3 -7 103.01 7.12
 0 -3 -7 103.66 6.73
 0 -3 -7 104 7.17
 0 -3 -7 102.3 8.99
 0 -3 -7 98.31 6.18
 0 -3 -8 1050.66 35.98
 0 -3 -8 1150.77 37.2
 0 -3 -8 1074.16 37.77
 0 -3 -8 1074.8 40.66
 0 -3 -8 1174.45 40.48
 0 -3 -8 1048.23 34.78
 0 -3 -8 1087.45 36.96
 0 -3 -8 1079.36 37.17
 0 -3 -8 1014.71 34.85
 0 -3 -9 12.16 2.65
 0 -3 -9 16.91 4.59
 0 -3 -9 10.1 3.1
 0 -3 -9 15.61 3.8
 0 -3 -9 9.2 3.19
 0 -3 -9 14.59 3.22
 0 -3 -10 92.03 8.12
 0 -3 -10 104.19 9.75
 0 -3 -10 103.05 10.22
 0 -3 -10 91.7 7.25
 0 -3 -10 101.97 8.43
 0 -3 -10 95.45 9.99
 0 -3 -11 128.43 11.36
 0 -3 -11 131.87 11.07
 0 -3 -11 149.97 12.64
 0 -3 -11 140.9 9.86
 0 -3 -11 161.88 12.2
 0 -3 -11 143.05 9.49
 0 -3 -11 134.09 9.97
 0 -3 -12 40.36 4.69
 0 -3 -13 78.4 8.31
 0 -3 -13 77.6 7.9
 0 -3 -13 76.59 7.45
 0 -3 -13 73.57 8.16
 0 -3 -14 69.72 6.72
 0 -3 -14 63.83 6.53
 0 -3 -15 45.11 4.23
 0 -3 -15 53.63 4.39
 0 4 -11 3.37 1.59
 0 4 -10 2.79 2.01
 0 4 -10 4.5 1.74
 0 4 -9 17.09 3.18
 0 4 -9 14.38 3.36
 0 4 -9 15 4.97
 0 4 -9 17.52 3.54
 0 4 -8 33.28 4.71
 0 4 -8 24.19 4.1
 0 4 -8 34.2 7.21
 0 4 -7 93.27 7.68
 0 4 -7 98.65 10.99
 0 4 -7 80.79 10.05
 0 4 -7 90.72 8
 0 4 -6 500.79 22.75
 0 -4 6 440.33 18.79
 0 4 -6 479.07 21.12
 0 4 -6 484.86 25.44
 0 4 -6 435.02 24.26
 0 -4 5 74.63 5.99
 0 4 -5 88.8 9.69
 0 4 -5 78.26 9.19
 0 4 -5 82.23 7.05
 0 4 -4 710.05 29.56
 0 4 -4 685.66 29.54
 0 4 -4 712.09 26.08
 0 -4 4 636.07 23.78
 0 -4 3 277.58 13.97
 0 4 -3 270.09 15.42
 0 4 -3 250.69 11.93
 0 4 -3 267.51 15.36
 0 -4 2 645.38 26.87
 0 4 -2 717.86 27.96
 0 -4 2 738.92 26.84
 0 4 -2 708.7 25.59
 0 -4 1 4468.11 132.8
 0 4 -1 4638.31 133.09
 0 4 -1 4579.51 132.16
 0 4 0 2401.49 71.37
 0 -4 0 2225.35 71.34
 0 4 1 2257.18 67.98
 0 -4 -1 2107.8 67.89
 0 4 2 39.93 5.35
 0 -4 -2 40.18 5.49
 0 -4 -3 1665.83 55.44
 0 4 3 1816.81 56.36
 0 -4 -4 690.03 26.62
 0 4 4 705.52 27.06
 0 -4 -5 895.8 31.95
 0 4 5 896.03 32.41
 0 -4 -5 914.34 27.54
 0 -4 -5 861.31 30.61
 0 -4 -6 1038.99 32.07
 0 -4 -6 1053.79 36.21
 0 4 6 1090.05 35.73
 0 -4 -6 979.62 36.1
 0 -4 -6 1009.65 36.14
 0 -4 -6 1045.13 35.25
 0 -4 -7 9.4 2.26
 0 -4 -7 15.59 3.04
 0 -4 -7 9.44 2.51
 0 -4 -7 6.95 3
 0 -4 -7 12.26 2.71
 0 -4 -7 7.84 2.18
 0 -4 -8 579.89 25.55
 0 -4 -8 570.97 20.8
 0 -4 -8 571.6 21.5
 0 -4 -8 563.44 22.9
 0 -4 -8 586.26 22.34
 0 -4 -8 572.17 24.3
 0 -4 -8 581.37 23.18
 0 -4 -9 184.49 10.33
 0 -4 -9 181.55 9.9
 0 -4 -9 186.26 10.97
 0 -4 -9 191.86 11.65
 0 -4 -9 190.68 12.18
 0 -4 -9 186.85 11.76
 0 -4 -9 209.05 14.04
 0 -4 -9 187.15 13.32
 0 -4 -10 12.44 4.16
 0 -4 -10 13.72 3.92
 0 -4 -10 13.09 3.44
 0 -4 -10 14.75 3.75
 0 -4 -10 9.85 3.45
 0 -4 -10 9.78 4.27
 0 -4 -10 11.09 2.66
 0 -4 -11 69.65 7.06
 0 -4 -11 73.22 8.18
 0 -4 -11 59.06 7.36
 0 -4 -11 59.67 7.98
 0 -4 -11 64.57 6.96
 0 -4 -11 55.36 5.52
 0 -4 -12 48.2 5.58
 0 -4 -13 461.82 22.48
 0 -4 -13 450.54 22.31
 0 -4 -13 433.02 21.51
 0 -4 -13 464.28 21.25
 0 -4 -14 28.3 4.51
 0 -4 -14 26.1 4.37
 0 -4 -15 57.87 4.8
 0 -4 -15 58.89 4.74
 0 5 -10 94.85 5.19
 0 5 -10 104.47 6.04
 0 5 -9 13.47 3.06
 0 5 -9 22.22 3.09
 0 5 -9 17.14 3.04
 0 5 -8 1.73 2.48
 0 5 -8 7.67 2.95
 0 5 -8 5.12 2.18
 0 5 -7 87.82 7.36
 0 5 -7 71.09 9.53
 0 5 -7 69.01 6.88
 0 5 -6 347.18 21.38
 0 5 -6 339.04 17.15
 0 5 -6 343.03 16.8
 0 -5 5 729.69 26.71
 0 5 -5 785.03 34.32
 0 5 -5 718.84 28.56
 0 5 -5 718.48 33.56
 0 5 -4 99.31 7.93
 0 5 -4 99.92 10.42
 0 5 -4 117.84 10.76
 0 5 -4 93.37 10.46
 0 -5 4 106.82 7.32
 0 5 -3 658.38 25.66
 0 -5 3 654.29 23.89
 0 5 -3 716.05 29.94
 0 5 -3 676.14 30.09
 0 -5 2 653.45 27.85
 0 -5 2 737.83 27.79
 0 -5 2 666.87 23.72
 0 5 -2 662.2 28.48
 0 5 -1 1523.63 49.7
 0 -5 1 1460.27 50.24
 0 -5 1 1389.81 50.94
 0 5 -1 1584.37 51.16
 0 -5 1 1482.79 45.61
 0 5 0 3068.81 92.81
 0 -5 0 2968.1 93.36
 0 5 0 3086.57 92.85
 0 5 1 1663.11 53.7
 0 -5 -1 1520.06 53.19
 0 -5 -2 1122.03 41.87
 0 5 2 1251.99 42.72
 0 5 3 1219.41 42.6
 0 -5 -3 1154.04 42.32
 0 -5 -4 188.72 12.45
 0 5 4 182.4 12.27
 0 -5 -5 2139.81 61.85
 0 5 5 2047.64 66.43
 0 -5 -5 2003.31 60.19
 0 -5 -5 1957.87 65.71
 0 -5 -6 613.92 23
 0 -5 -6 594.41 21.58
 0 -5 -6 506.58 24.67
 0 5 6 577.61 24.8
 0 -5 -6 584.51 21.59
 0 -5 -6 584.8 21.8
 0 -5 -6 573.26 24.39
 0 -5 -6 627.41 20.84
 0 -5 -7 814.49 28.42
 0 -5 -7 793.38 31.47
 0 -5 -7 851.74 30.91
 0 -5 -7 792.66 30.08
 0 -5 -7 768.02 30.8
 0 -5 -7 813.43 29.08
 0 -5 -7 838.23 28.67
 0 -5 -8 164.09 10.25
 0 -5 -8 166.6 10.05
 0 -5 -8 168.5 9.76
 0 -5 -8 171.29 11.93
 0 -5 -8 179.11 11.91
 0 -5 -8 173.26 10.76
 0 -5 -9 269.98 13.43
 0 -5 -9 268.76 14.52
 0 -5 -9 246.34 15.72
 0 -5 -9 285.12 16.56
 0 -5 -9 278.78 14.04
 0 -5 -9 273.32 14.93
 0 -5 -9 249.27 15.35
 0 -5 -10 4.02 2.6
 0 -5 -10 1.19 2.64
 0 -5 -10 -1.04 2.31
 0 -5 -10 5.93 3.32
 0 -5 -10 2.66 2.32
 0 -5 -10 2.39 2.39
 0 -5 -11 5.54 3.38
 0 -5 -11 4.51 2.75
 0 -5 -11 4.04 2.41
 0 -5 -11 5.67 3.25
 0 -5 -12 7.44 2.61
 0 -5 -13 184.71 12.64
 0 -5 -13 191.39 12.61
 0 -5 -13 194.44 12.57
 0 -5 -14 47.24 5.38
 0 -5 -14 41.14 5.12
 0 -5 -14 37.36 5.14
 0 -5 -14 40.67 4.71
 0 -5 -15 104.26 6.28
 0 -5 -15 120.08 6.95
 0 6 -9 1.05 1.3
 0 6 -9 2.62 1.18
 0 6 -9 2.1 1.22
 0 6 -8 32.91 3.79
 0 6 -8 35.57 4.57
 0 6 -8 37.31 3.97
 0 6 -7 9.96 2.68
 0 6 -7 12.59 2.77
 0 6 -7 11.8 3.57
 0 6 -6 7.31 2.64
 0 6 -6 10.95 4.34
 0 6 -5 183.62 13.62
 0 6 -5 164.3 10.97
 0 -6 4 397.06 16.88
 0 6 -4 415.06 23.73
 0 6 -4 384.78 18.53
 0 -6 3 193.52 10.46
 0 6 -3 198.36 11.82
 0 6 -3 195.37 14.4
 0 6 -2 450.8 22.86
 0 6 -2 446.55 20.53
 0 -6 2 463.59 21.83
 0 -6 2 444.36 18.06
 0 -6 2 491.21 23.24
 0 -6 1 415.5 20.88
 0 6 -1 436.47 21.54
 0 -6 1 431.9 22.24
 0 -6 1 425.73 17.03
 0 6 -1 440.97 20.52
 0 -6 0 1319.11 51.94
 0 6 0 1469.84 50.86
 0 6 0 1478.35 51.05
 0 -6 0 1512.97 45.77
 0 -6 0 1482.93 51.7
 0 -6 -1 315.94 17.62
 0 -6 -1 304.7 12.9
 0 6 1 287.31 15.7
 0 6 1 306.03 16.98
 0 -6 -1 313.42 12.41
 0 -6 -2 1527.65 45.35
 0 -6 -2 1460.34 45.72
 0 -6 -2 1494.81 52.58
 0 6 2 1441.75 51.96
 0 -6 -3 895.02 28.61
 0 -6 -3 828.37 34.96
 0 -6 -3 841.72 28.78
 0 6 4 472.34 22.91
 0 -6 -4 457.79 17.28
 0 -6 -4 437.61 22.36
 0 -6 -4 470.82 17.32
 0 6 5 1061.14 40.69
 0 -6 -5 1059.88 34.7
 0 -6 -5 1005.09 40.11
 0 -6 -5 1080.52 34.28
 0 -6 -6 339.61 14.13
 0 -6 -6 339.84 15.07
 0 -6 -6 342.75 15.05
 0 6 6 329.47 18.56
 0 -6 -6 300.58 18.53
 0 -6 -6 344.33 14.99
 0 -6 -6 316.57 17.89
 0 -6 -7 527 24.48
 0 -6 -7 525.19 21.52
 0 -6 -7 533.57 24.22
 0 -6 -7 534.65 25.26
 0 -6 -7 608.81 22.74
 0 -6 -7 515.72 21.23
 0 -6 -7 564.56 21.76
 0 6 7 517.56 24.6
 0 -6 -8 307.62 16.2
 0 -6 -8 290.62 14.69
 0 -6 -8 294.12 14.49
 0 -6 -8 287.05 15.4
 0 -6 -8 280.62 16.71
 0 -6 -8 274.88 13.97
 0 -6 -9 88.93 7.84
 0 -6 -9 90.08 7.39
 0 -6 -9 84.92 8.84
 0 -6 -9 94.74 8.78
 0 -6 -9 94.48 7.71
 0 -6 -9 95.79 8.38
 0 -6 -10 10.1 3.32
 0 -6 -10 15.69 3.65
 0 -6 -10 17.34 4.12
 0 -6 -10 15.14 4.13
 0 -6 -10 15.31 3.44
 0 -6 -10 10.66 3.3
 0 -6 -11 10.36 3.36
 0 -6 -11 7.88 3.09
 0 -6 -11 8.5 3.44
 0 -6 -11 5.34 2.81
 0 -6 -12 56.67 6.05
 0 -6 -12 59.71 7.16
 0 -6 -12 64.63 7.36
 0 -6 -13 39.38 5.44
 0 -6 -13 37.71 5.23
 0 -6 -13 33.5 5.14
 0 -6 -14 85.08 7
 0 -6 -14 97.37 7.16
 0 -6 -14 88.52 6.84
 0 -6 -14 103.5 7.93
 0 -6 -15 38.28 3.65
 0 7 -8 44.2 3.31
 0 7 -8 42.05 3.76
 0 7 -7 1.73 1.41
 0 7 -7 3.06 1.55
 0 7 -7 4.97 2.31
 0 7 -6 24.67 4.99
 0 7 -6 17.73 4.03
 0 7 -6 18.89 3.04
 0 7 -6 16.95 3.18
 0 7 -5 224.85 16.16
 0 7 -4 353.03 21.36
 0 7 -4 333.75 16.37
 0 -7 3 362.31 15.37
 0 7 -3 312.95 16.01
 0 -7 2 596.16 22.38
 0 7 -2 556.97 23.65
 0 7 -2 600.8 27.73
 0 -7 1 631.7 23.58
 0 7 -1 613.78 27.3
 0 -7 1 630.54 29.38
 0 -7 1 691.5 29.15
 0 7 -1 624.41 28.49
 0 7 0 575.65 26.1
 0 -7 0 573.16 21.7
 0 -7 0 549.28 27.85
 0 -7 0 589.55 27.04
 0 7 0 579.8 26.46
 0 -7 -1 209.81 14.87
 0 7 1 210.37 14.4
 0 -7 -1 214.71 15.95
 0 -7 -1 208.2 9.97
 0 -7 -1 238.27 11.19
 0 -7 -2 1796.48 56.25
 0 -7 -2 1806.24 63.72
 0 7 2 1860.75 63.46
 0 -7 -2 1925.48 55.67
 0 -7 -3 597.91 21.48
 0 -7 -3 571.96 27.76
 0 -7 -3 606.2 21.92
 0 -7 -3 527.83 28.64
 0 7 3 620.41 28.34
 0 7 4 1368.35 49.7
 0 -7 -4 1386.36 42.5
 0 -7 -4 1196.86 50.28
 0 -7 -4 1239.79 49.13
 0 7 5 447.5 23.28
 0 -7 -5 413.44 22.51
 0 -7 -5 452.77 17.54
 0 -7 -6 828.47 28.55
 0 -7 -6 834.93 29.94
 0 7 6 823.87 34.94
 0 -7 -6 811.88 34.56
 0 -7 -6 825.23 29.67
 0 -7 -6 716.27 35.07
 0 -7 -7 116.43 8.6
 0 -7 -7 112.32 8.26
 0 -7 -7 125.46 8.72
 0 -7 -7 127.98 11.12
 0 -7 -7 104.77 10.62
 0 7 7 133.39 11.65
 0 -7 -8 66.36 7.69
 0 -7 -8 72.79 8.25
 0 -7 -8 74.39 6.82
 0 -7 -8 82.01 8.91
 0 -7 -8 72.81 6.68
 0 -7 -8 68.6 6.55
 0 -7 -9 159.97 10.35
 0 -7 -9 148.78 10.18
 0 -7 -9 152.34 10.19
 0 -7 -9 162.52 11.34
 0 -7 -9 144.62 12.18
 0 -7 -10 6.17 2.61
 0 -7 -10 2.47 1.94
 0 -7 -10 3.29 2.21
 0 -7 -10 5.94 3.19
 0 -7 -10 4.8 2.91
 0 -7 -11 -0.54 2.24
 0 -7 -12 5.25 2.33
 0 -7 -12 0.96 2.07
 0 -7 -13 1.99 2.14
 0 -7 -13 1.25 2.18
 0 -7 -14 37.11 4.25
 0 -7 -14 38.43 4.32
 0 -7 -14 39.25 4.67
 0 8 -7 3.44 1.54
 0 8 -7 3.53 1.14
 0 8 -6 3.88 2.13
 0 8 -6 3.92 1.69
 0 8 -5 118.51 7.88
 0 8 -5 118.72 10.06
 0 8 -5 123.29 9.13
 0 8 -4 35.8 5.54
 0 8 -4 31.58 5.91
 0 8 -3 444.21 24.07
 0 -8 2 214.58 10.93
 0 -8 1 352.02 15.67
 0 -8 1 387.97 20.7
 0 8 0 568.11 26.78
 0 -8 0 566.56 27.97
 0 -8 0 551.67 21.71
 0 -8 0 589.86 27.35
 0 8 1 116.17 11.12
 0 -8 -1 137.96 8.56
 0 -8 -1 125.98 12.31
 0 -8 -1 154.43 12.77
 0 -8 -2 194.23 14.8
 0 -8 -2 177.48 9.98
 0 8 2 166.28 13.64
 0 -8 -2 170.21 15.07
 0 -8 -2 190.85 9.59
 0 8 3 534.06 27.07
 0 -8 -3 525.11 28.71
 0 -8 -3 565.42 27.84
 0 -8 -3 555.68 21.32
 0 -8 -4 1011.39 33.82
 0 8 4 998.61 40.94
 0 -8 -4 971.17 40.96
 0 -8 -4 919.6 42.53
 0 -8 -5 379.91 23.66
 0 8 5 434.34 23.25
 0 -8 -5 395.79 17.74
 0 -8 -5 416.03 23.15
 0 -8 -5 400.94 17.14
 0 -8 -6 1063.5 43.86
 0 -8 -6 1012.16 44.96
 0 -8 -6 1115.82 37.25
 0 -8 -6 1095.5 38.2
 0 8 7 367.42 21.4
 0 -8 -7 351.74 16.51
 0 -8 -7 344.23 16.69
 0 -8 -7 326.62 19.85
 0 -8 -7 328.63 20.85
 0 -8 -7 315.96 19.36
 0 -8 -8 100.05 10.29
 0 -8 -8 102.76 10.01
 0 -8 -8 100.75 8.08
 0 -8 -8 113.63 10.77
 0 -8 -8 99.11 8.07
 0 -8 -9 83.4 7.35
 0 -8 -9 74.3 6.92
 0 -8 -9 79.36 8.95
 0 -8 -10 10.21 3.19
 0 -8 -10 13.96 3.55
 0 -8 -10 11.23 4.07
 0 -8 -11 4.84 2.99
 0 -8 -11 11.41 3.04
 0 -8 -11 5.51 2.1
 0 -8 -12 8.52 2.85
 0 -8 -12 10.7 2.45
 0 -8 -12 8.45 2.95
 0 -8 -13 1.09 1.95
 0 -8 -13 0.66 1.77
 0 -8 -14 12.69 2.34
 0 -8 -14 13.01 2.49
 0 -8 -14 16.59 2.91
 0 9 -5 41.73 3.5
 0 9 -5 43.65 4.3
 0 9 -4 17.32 3.81
 0 9 -4 20.8 3.66
 0 9 -4 19.67 3.02
 0 9 -3 148.28 10.12
 0 9 -3 146.11 11.14
 0 9 -2 202.76 14.09
 0 -9 2 192.36 9.32
 0 9 -2 193.7 12.39
 0 9 -1 381.02 18.84
 0 -9 1 366.18 15.29
 0 9 -1 388.36 21.39
 0 -9 0 228.84 15.32
 0 -9 -1 523.1 25.56
 0 -9 -1 485.26 25.67
 0 -9 -1 524.65 20.2
 0 9 1 496.35 22.65
 0 9 2 253.61 16.74
 0 -9 -2 233.23 12
 0 -9 -2 246.34 17.69
 0 9 3 678.7 30.96
 0 -9 -3 631.48 32.05
 0 -9 -3 642.16 24.38
 0 -9 -4 279.2 20.04
 0 -9 -4 316.99 14.62
 0 -9 -4 315.54 14.58
 0 9 4 314.21 19.58
 0 -9 -5 450.15 18.58
 0 9 5 404.68 23.24
 0 -9 -5 444.63 18.81
 0 -9 -5 429.68 25.33
 0 -9 -6 578.02 23.38
 0 9 6 621.58 29.69
 0 -9 -6 596.46 24.51
 0 -9 -6 604.69 23.19
 0 -9 -6 576.16 30.27
 0 -9 -7 16.94 4.85
 0 -9 -7 9.51 3.06
 0 -9 -7 6.54 3.52
 0 -9 -7 11.02 3.28
 0 -9 -7 9.01 4.22
 0 -9 -8 39.68 6.78
 0 -9 -8 44.17 6.73
 0 -9 -8 62.2 7.68
 0 -9 -8 56.15 5.94
 0 -9 -8 48.34 5.31
 0 -9 -9 23.71 5.01
 0 -9 -10 -0.42 2.06
 0 -9 -10 1.36 1.79
 0 -9 -10 -0.72 2.15
 0 -9 -11 22.69 3.62
 0 -9 -11 22.21 4.18
 0 -9 -12 0.68 1.74
 0 -9 -12 1.93 1.73
 0 -9 -13 1.45 1.49
 0 -9 -13 2.01 1.67
 0 -9 -14 3.27 1.35
 0 10 -3 178.41 8.24
 0 10 -3 163.45 8.58
 0 10 -2 40.71 4.34
 0 10 -2 31.76 4.38
 0 -10 1 119.94 6.2
 0 10 -1 132.67 9.92
 0 10 -1 122.43 8.38
 0 -10 0 326.04 13.05
 0 10 0 318.79 17.52
 0 10 0 316.03 15.25
 0 -10 -1 177.8 9.16
 0 -10 -2 201.54 10.26
 0 -10 -3 601.57 28.85
 0 -10 -3 615.82 28.3
 0 -10 -3 583.52 22.19
 0 -10 -4 338.88 20.91
 0 -10 -4 367.02 20.57
 0 -10 -5 274.93 17.3
 0 -10 -5 241.62 11.85
 0 -10 -5 217.24 14.6
 0 -10 -5 233.17 16.92
 0 -10 -6 292.18 18.83
 0 -10 -6 319.61 18.77
 0 -10 -6 273.13 16.95
 0 -10 -6 305.63 13.99
 0 -10 -7 160.91 10.23
 0 -10 -7 156.72 9.32
 0 -10 -8 87.59 6.69
 0 -10 -8 68.09 6.29
 0 -10 -9 158.38 10.19
 0 -10 -9 145.96 9.31
 0 -10 -9 141.06 8.69
 0 -10 -10 91.19 6.83
 0 -10 -10 104.47 7.82
 0 -10 -11 1.21 1.92
 0 -10 -11 4.31 1.8
 0 -10 -12 -0.23 1.13
 0 -10 -12 -0.23 1.66
 0 -10 -13 27.49 2.9
 0 11 -1 6.15 1.44
 0 -11 1 6.44 1.5
 0 -11 0 165.41 8.1
 0 -11 -1 237.46 9.34
 0 -11 -1 249.06 10.91
 0 -11 -2 331.17 12.65
 0 -11 -2 332.48 13.66
 0 -11 -3 263.6 11.69
 0 -11 -3 281.26 11.52
 0 -11 -4 201.99 10.86
 0 -11 -5 349.55 15.52
 0 -11 -6 9.42 1.87
 0 -11 -6 10.82 2.68
 0 -11 -7 55.29 5.14
 0 -11 -7 51.45 4.27
 0 -11 -8 17.1 2.52
 0 -11 -8 15.66 2.93
 0 -11 -9 53.43 5.12
 0 -11 -9 48.76 4.48
 0 -11 -10 85.69 5.55
 0 -11 -10 91.68 6.25
 0 -11 -11 2.94 1.39
 0 -11 -11 7.24 1.77
 0 -12 -2 95.19 4.99
 0 -12 -3 183.69 8.09
 0 -12 -4 92.99 5.51
 0 -12 -5 253.86 10.64
 0 -12 -6 112.6 6.31
 0 -12 -7 149.85 7.4
 0 -12 -8 29.27 2.78
 0 -12 -8 23.08 2.85
 0 -12 -9 77.03 4.29
 0 -12 -9 71.77 4.6
 1 -12 -7 29.88 2.6
 1 -12 -6 30.18 2.6
 1 -12 -6 27.07 2.57
 1 -12 -5 35.94 2.89
 1 -12 -4 1.9 1
 1 -11 -10 64.89 4.38
 1 -11 -10 66.4 4.62
 1 -11 -9 174.62 8.08
 1 -11 -9 186.56 8.92
 1 -11 -9 187.59 9.18
 1 -11 -8 389.1 15.25
 1 -11 -8 352.68 13.88
 1 -11 -8 382.34 15.41
 1 -11 -7 128.26 6.87
 1 -11 -7 127.66 7.74
 1 -11 -6 53.2 4.1
 1 -11 -6 50.45 4.73
 1 -11 -5 124.38 7.63
 1 -11 -5 115.72 6.14
 1 -11 -4 4.32 1.95
 1 -11 -4 3.41 1.46
 1 -11 -3 12.87 2.19
 1 -11 -3 11.15 2.36
 1 -11 -2 1.25 1.16
 1 -11 -2 2.11 1.66
 1 -11 -1 1.77 1.01
 1 -11 -1 3.18 1.33
 1 -11 0 22.56 2.28
 1 -10 -12 126.54 7.17
 1 -10 -11 116.71 7.19
 1 -10 -11 120.53 6.93
 1 -10 -10 152.99 8.61
 1 -10 -10 140.28 8.75
 1 -10 -10 149.09 8.12
 1 -10 -9 176.24 9.51
 1 -10 -9 181.06 10.27
 1 -10 -9 187.01 10.63
 1 -10 -8 240.89 12.74
 1 -10 -8 257.84 12.17
 1 -10 -7 92 6.69
 1 -10 -7 87.59 7.14
 1 -10 -6 126.62 8.88
 1 -10 -6 135.76 8.34
 1 -10 -5 5.81 2.39
 1 -10 -5 1.1 1.57
 1 -10 -5 3.35 1.81
 1 -10 -4 7.65 2.24
 1 -10 -4 7.18 2.54
 1 -10 -4 5.97 2.11
 1 -10 -3 17.8 2.88
 1 -10 -2 4.54 1.85
 1 -10 -1 9.96 2.17
 1 -10 0 3.24 1.41
 1 -10 1 3.58 1.29
 -1 10 -1 1.67 1.55
 1 -10 2 130.05 5.76
 -1 10 -2 129.75 7.11
 -1 10 -3 18.05 2.16
 1 -9 -13 87.84 5.96
 1 -9 -12 105.99 5.62
 1 -9 -11 270.09 12.55
 1 -9 -11 273.67 13.27
 1 -9 -11 244.16 12.08
 1 -9 -10 239.26 12.91
 1 -9 -10 214.96 11.33
 1 -9 -10 226.51 12.15
 1 -9 -10 208.71 10.5
 1 -9 -9 133.55 9.65
 1 -9 -9 135.95 9.38
 1 -9 -9 126.77 8.61
 1 -9 -8 472.71 23.12
 1 -9 -7 103.12 10.54
 1 -9 -7 110.9 10.28
 -1 9 7 126.61 11.57
 1 -9 -6 386.67 21.79
 1 -9 -6 334.62 16.9
 1 -9 -6 344.77 19.26
 -1 9 6 337.26 20.64
 1 -9 -6 362.47 15.93
 1 -9 -6 336.14 16.04
 -1 9 5 188.65 14.93
 1 -9 -5 168.68 12.98
 1 -9 -5 199.52 12.07
 1 -9 -5 203.83 10.99
 1 -9 -5 214.08 15.99
 1 -9 -4 114.56 11.63
 -1 9 4 89.15 10.03
 1 -9 -4 97.65 7.27
 -1 9 3 57.06 8.18
 1 -9 -3 67.1 8.82
 1 -9 -3 62 5.72
 1 -9 -2 49.64 7.62
 1 -9 -2 45.6 4.89
 -1 9 2 59.48 7.92
 -1 9 1 0.61 2.59
 1 -9 -1 1.22 2.7
 -1 9 0 69.08 6.94
 -1 9 -1 26.48 4.8
 -1 9 -1 16.46 3.81
 1 -9 1 19.84 2.94
 1 -9 2 21.8 2.93
 -1 9 -2 20.85 3.94
 -1 9 -2 21.97 4.2
 -1 9 -3 156.92 9.89
 1 -9 3 171.83 7.94
 1 -9 4 181.16 7.14
 -1 9 -4 187.67 9.95
 -1 9 -4 199.11 9.27
 -1 9 -5 134.85 6.96
 -1 9 -5 128.79 5.97
 1 -8 -14 49.42 4.14
 1 -8 -14 57.87 4.25
 1 -8 -13 185.87 8.76
 1 -8 -13 205.67 10.97
 1 -8 -12 88.25 6.78
 1 -8 -12 94.75 6.42
 1 -8 -11 466.12 19.25
 1 -8 -11 482.91 20.33
 1 -8 -11 498.05 21.3
 1 -8 -11 466.65 19.5
 1 -8 -11 501.9 21.05
 1 -8 -10 444.08 19
 1 -8 -10 426.07 20.1
 1 -8 -10 410.38 18.67
 1 -8 -10 460.21 20.05
 1 -8 -10 463.9 22.09
 1 -8 -9 270.36 15.15
 1 -8 -9 279.43 14.76
 1 -8 -9 248.19 16.08
 1 -8 -9 261.58 13.82
 1 -8 -8 179.73 11.14
 1 -8 -8 191.43 11.83
 -1 8 8 179.5 14.02
 1 -8 -8 194.83 14.18
 1 -8 -8 184.63 11.11
 1 -8 -8 201.65 13.94
 1 -8 -7 355.63 20.37
 1 -8 -7 343.8 16.68
 1 -8 -7 311.99 15.34
 1 -8 -7 298.43 18.61
 1 -8 -7 323.18 15.91
 -1 8 7 347.13 20.72
 1 -8 -6 78.78 9.03
 1 -8 -6 95.67 10.55
 1 -8 -6 96.75 8.14
 -1 8 6 110.89 11.26
 1 -8 -6 102.37 7.46
 1 -8 -5 131.67 11.43
 1 -8 -5 132.66 12.86
 -1 8 5 126.37 12.41
 1 -8 -5 133.24 12.53
 1 -8 -5 138.41 8.77
 -1 8 4 382.81 22.3
 1 -8 -4 379.12 16.16
 1 -8 -4 348.02 22.28
 1 -8 -4 390.59 16.77
 1 -8 -4 345.64 19.73
 1 -8 -4 400.35 22.74
 1 -8 -3 14.15 2.76
 1 -8 -3 15.98 5.14
 1 -8 -3 14.38 3.11
 -1 8 3 10.06 4.67
 1 -8 -3 17.7 5.15
 1 -8 -2 127.87 12.66
 1 -8 -2 126.14 12.14
 1 -8 -2 112.81 7.5
 1 -8 -2 117.43 8.13
 -1 8 2 133.23 12.32
 1 -8 -1 17.95 3.32
 -1 8 1 25.64 5.75
 1 -8 -1 18.78 2.96
 1 -8 -1 17.79 5.24
 -1 8 0 18.03 4.74
 1 -8 0 11.06 4.1
 1 -8 0 18.02 3.3
 1 -8 1 42.76 6.49
 -1 8 -1 41.72 6.67
 -1 8 -1 39.7 6.13
 1 -8 1 44.61 4.79
 -1 8 -2 135.31 12
 -1 8 -3 8.31 3.73
 1 -8 3 7.52 2.15
 1 -8 4 392.2 15.37
 -1 8 -4 372.56 19.72
 -1 8 -5 225.69 10.98
 -1 8 -5 241.41 12.68
 1 -8 5 218.46 9.25
 -1 8 -6 126.3 6.49
 -1 8 -6 122.24 7.64
 1 -7 -14 181.28 9.38
 1 -7 -14 169.78 9.36
 1 -7 -13 172.4 10.69
 1 -7 -13 176.37 9.04
 1 -7 -12 87.19 6.83
 1 -7 -12 76.18 6.85
 1 -7 -11 560.83 24.78
 1 -7 -11 600.87 26.14
 1 -7 -11 599.02 24.12
 1 -7 -11 605.47 25.33
 1 -7 -11 604.17 24.39
 1 -7 -11 594.12 23.01
 1 -7 -10 172.41 11.72
 1 -7 -10 145.94 10.46
 1 -7 -10 161.86 12.42
 1 -7 -10 163.93 11
 1 -7 -10 177.25 10.57
 1 -7 -9 619.49 29.34
 1 -7 -9 710.83 27.47
 1 -7 -9 689.68 28.01
 1 -7 -9 660.17 26.08
 1 -7 -9 661.39 26.74
 1 -7 -8 464.16 23.85
 1 -7 -8 455.9 20.5
 -1 7 8 496.09 24.93
 1 -7 -8 495.33 21.33
 1 -7 -8 488.61 21.14
 1 -7 -8 490.35 23.18
 1 -7 -7 197.45 14.37
 1 -7 -7 186.49 11.32
 -1 7 7 218.18 15.59
 1 -7 -7 209.84 12.12
 1 -7 -7 194.49 14.22
 1 -7 -6 104.13 10.12
 1 -7 -6 109.28 10.92
 1 -7 -6 102.29 7.83
 1 -7 -6 112.05 7.62
 1 -7 -6 113.09 10.92
 -1 7 6 127.16 12
 1 -7 -6 121.82 8.75
 1 -7 -5 222.84 17.08
 1 -7 -5 270.51 12.62
 1 -7 -5 277.5 13.2
 1 -7 -5 253.58 17.23
 1 -7 -5 248.1 16.13
 -1 7 5 273.46 18.2
 1 -7 -5 270.52 12.7
 1 -7 -4 80.88 6.1
 1 -7 -4 88.61 10.26
 1 -7 -4 87.91 10.19
 -1 7 4 74.12 9.25
 1 -7 -4 84.64 6.48
 1 -7 -4 78.87 6.25
 1 -7 -3 123.15 7.91
 1 -7 -3 123.14 7.6
 -1 7 3 118.85 11.54
 1 -7 -3 118.78 12.24
 1 -7 -3 97.85 10.67
 1 -7 -2 409.39 16.57
 -1 7 2 422.5 22.93
 1 -7 -2 391.5 22.97
 1 -7 -2 406.86 17.25
 1 -7 -2 427.43 23.01
 1 -7 -1 4.42 1.81
 1 -7 -1 9.87 4.39
 1 -7 -1 8.49 3.97
 -1 7 1 3.29 3.29
 1 -7 -1 2.75 1.85
 1 -7 0 214.86 10.66
 1 -7 0 227.83 16.01
 1 -7 0 216.86 15.18
 -1 7 0 221.68 15.46
 1 -7 0 215.07 11.43
 1 -7 1 21.52 4.94
 -1 7 -1 14.64 4.26
 1 -7 1 11.87 2.76
 1 -7 1 19.86 2.97
 -1 7 -2 151.21 11.47
 -1 7 -2 165.07 13.64
 1 -7 2 160 9.82
 1 -7 3 101.61 7.72
 -1 7 -3 127.24 9.58
 -1 7 -4 289.92 15.17
 -1 7 -4 274.42 18.01
 -1 7 -4 266.04 17.85
 -1 7 -5 719.33 31.58
 1 -7 5 701.57 25.21
 -1 7 -6 266.7 12.52
 1 -7 6 249.03 10.87
 -1 7 -7 196.87 10.46
 -1 7 -7 185.95 8.76
 -1 7 -7 169.27 8.11
 -1 7 -8 272.54 10.94
 1 -6 -14 169.18 9.68
 1 -6 -14 179.19 10.15
 1 -6 -13 178.32 9.87
 1 -6 -13 175.43 11.37
 1 -6 -13 167.11 10.27
 1 -6 -12 356.28 16.79
 1 -6 -12 357.44 19.04
 1 -6 -12 360.14 17.86
 1 -6 -11 562.9 25.28
 1 -6 -10 608.61 26.13
 1 -6 -10 620.69 25.3
 1 -6 -10 595.75 23.74
 1 -6 -10 599.71 25.39
 1 -6 -10 593.88 27.2
 1 -6 -9 256.7 14.64
 1 -6 -9 243.87 14.11
 1 -6 -9 273.65 13.59
 1 -6 -9 234.26 13.63
 1 -6 -9 235.61 15.55
 1 -6 -8 892.96 32.88
 1 -6 -8 836.96 31.68
 1 -6 -8 843.86 31.03
 1 -6 -8 872.84 32.09
 1 -6 -8 833 34.98
 1 -6 -7 902.21 32.33
 1 -6 -7 927.01 36.08
 -1 6 7 894.14 37.16
 1 -6 -7 860.18 32.28
 1 -6 -7 870.83 35.1
 1 -6 -7 925.2 32.36
 1 -6 -6 438.06 22.66
 1 -6 -6 431.54 18.34
 1 -6 -6 461.83 19
 1 -6 -6 441.2 18.74
 1 -6 -6 479.46 22.85
 1 -6 -6 436.69 21.67
 -1 6 6 462.53 23.92
 1 -6 -6 438.62 17.53
 1 -6 -5 237.01 10.87
 1 -6 -5 210.41 11
 1 -6 -5 224.92 10.69
 -1 6 5 204.85 15.21
 1 -6 -5 211.44 11.23
 1 -6 -5 226.03 15.04
 1 -6 -5 238.36 15.83
 1 -6 -5 211.12 13.71
 1 -6 -4 25.84 6.06
 1 -6 -4 28.88 3.64
 1 -6 -4 26.78 3.28
 1 -6 -4 26.22 3.23
 1 -6 -4 17.09 4.62
 -1 6 4 23.11 5.54
 1 -6 -3 1015.58 32.41
 1 -6 -3 918.98 38.52
 1 -6 -3 1017.65 32.72
 1 -6 -3 877.87 39.25
 -1 6 3 1019.49 39.96
 1 -6 -2 65.25 5.27
 1 -6 -2 67.36 8.59
 1 -6 -2 66.76 8.21
 -1 6 2 73.12 8.46
 1 -6 -2 66.02 5.07
 1 -6 -1 243.74 10.87
 -1 6 1 208.26 14.69
 1 -6 -1 242.58 16.22
 1 -6 -1 224.54 11.07
 1 -6 -1 212.42 14.83
 -1 6 0 47.14 6.81
 1 -6 0 43.66 4.18
 1 -6 0 31.47 5.92
 1 -6 0 38.67 6.41
 1 -6 0 48.1 4.62
 1 -6 1 603.68 22.27
 1 -6 1 571.41 26.87
 1 -6 1 556.92 20.87
 1 -6 1 587.58 26.49
 -1 6 -1 560.44 26.12
 -1 6 -2 5.09 2.73
 1 -6 2 9.31 3.26
 1 -6 2 1.63 1.82
 1 -6 3 116.09 8.16
 -1 6 -3 107.28 11.1
 -1 6 -4 300.13 19.36
 1 -6 4 289.42 14.33
 -1 6 -4 290.48 15.94
 -1 6 -5 880.46 38.88
 -1 6 -5 963.48 40.33
 -1 6 -5 939.44 35.32
 1 -6 5 967.79 33.44
 1 -6 6 181.37 10.1
 -1 6 -6 181.21 13.44
 -1 6 -6 184.97 14.53
 -1 6 -6 169.1 11.24
 1 -6 7 398.87 15.62
 -1 6 -7 392.96 16.8
 -1 6 -8 172.85 10.11
 -1 6 -8 186.78 9.45
 -1 6 -8 183.19 8.9
 -1 6 -9 155.95 7.08
 -1 6 -9 160.88 7.53
 1 -5 -14 116.57 8.3
 1 -5 -14 119.61 7.46
 1 -5 -14 111.44 7.8
 1 -5 -13 64.33 6.68
 1 -5 -13 62.46 6.39
 1 -5 -13 74.22 7.33
 1 -5 -13 65.94 6.01
 1 -5 -13 63.79 7.15
 1 -5 -12 631.13 27.53
 1 -5 -12 633.51 27.84
 1 -5 -12 615.73 25.15
 1 -5 -12 613.89 26.4
 1 -5 -11 259 14.56
 1 -5 -11 243.7 15.06
 1 -5 -11 245.63 15.01
 1 -5 -11 272.55 16.47
 1 -5 -10 635.74 28.31
 1 -5 -10 642.63 27.52
 1 -5 -10 652.4 26.62
 1 -5 -10 691.4 29.74
 1 -5 -10 637.85 26.96
 1 -5 -10 643.66 24.79
 1 -5 -10 717.75 29.05
 1 -5 -9 231.86 12.21
 1 -5 -9 241.22 14.95
 1 -5 -9 238.43 13.37
 1 -5 -9 222.47 13.47
 1 -5 -9 227.03 13.35
 1 -5 -9 228.15 14.61
 1 -5 -8 391.99 17.83
 1 -5 -8 356.95 17.41
 1 -5 -8 367.09 19.16
 1 -5 -8 361.71 16.41
 1 -5 -8 366.05 17.15
 1 -5 -8 381.99 16.73
 1 -5 -8 401.77 18.23
 1 -5 -7 1117.13 37.28
 1 -5 -7 1055.2 36.81
 1 -5 -7 1079.85 35.72
 1 -5 -7 1078.52 39.76
 1 -5 -7 1086.94 36.57
 1 -5 -7 1071.9 38.08
 -1 5 7 982.2 39.53
 1 -5 -6 1128.31 36.79
 1 -5 -6 1182.73 41.08
 1 -5 -6 1167.93 37.84
 1 -5 -6 1174.92 36.26
 1 -5 -6 1174.89 38.29
 -1 5 6 1066.27 42.37
 1 -5 -6 1073.14 40.61
 1 -5 -6 1106.95 37.89
 1 -5 -5 522.53 19
 1 -5 -5 533.7 20
 1 -5 -5 529.56 20.13
 1 -5 -5 531.55 18.84
 1 -5 -5 531.87 23.56
 1 -5 -5 510.66 19.88
 1 -5 -4 102.4 6.1
 1 -5 -4 110.44 6.31
 1 -5 -4 100.48 9.26
 1 -5 -3 209.92 9.55
 1 -5 -3 187.25 13.11
 1 -5 -3 217.8 9.61
 1 -5 -2 132.14 7.21
 1 -5 -2 134.42 7.05
 1 -5 -1 344.48 13.39
 1 -5 -1 320.1 12.86
 1 -5 0 34.32 3.49
 1 -5 0 39.4 3.95
 1 -5 0 34.69 5.89
 1 -5 1 2.59 1.57
 1 -5 1 1.78 1.32
 1 -5 1 0.97 2.83
 -1 5 -2 84.45 8.16
 1 -5 2 101.61 7.04
 1 -5 2 100.88 6.33
 -1 5 -3 545.6 26.03
 1 -5 3 536.1 21.19
 -1 5 -4 271.84 17.59
 1 -5 4 252.11 13.11
 -1 5 -5 1651.87 59.99
 -1 5 -5 1620.59 54.67
 1 -5 5 1643.36 52.53
 -1 5 -5 1513.98 57.62
 -1 5 -6 265.8 15.09
 1 -5 6 281.87 14.08
 -1 5 -6 261.96 17.12
 -1 5 -7 368.9 20.07
 -1 5 -7 385.23 18.4
 1 -5 8 199.15 9.99
 -1 5 -8 196.01 10.62
 -1 5 -9 345.87 15.16
 -1 5 -9 348.24 15.43
 -1 5 -9 358.99 13.91
 -1 5 -10 101.95 5.83
 1 -4 -14 146.25 9.15
 1 -4 -14 152.4 9.64
 1 -4 -13 220.1 13.77
 1 -4 -13 233.21 13.95
 1 -4 -13 240.29 13.57
 1 -4 -13 239.19 14.43
 1 -4 -12 408.06 21.15
 1 -4 -12 363.86 19.22
 1 -4 -12 381.67 20.43
 1 -4 -11 496.1 21.28
 1 -4 -11 541.34 25.73
 1 -4 -11 555.54 25.02
 1 -4 -11 531.73 26.04
 1 -4 -11 515.53 23
 1 -4 -11 517.66 23.4
 1 -4 -10 949.93 36.86
 1 -4 -10 921.25 33.15
 1 -4 -10 962.14 38.63
 1 -4 -10 922.66 36.21
 1 -4 -10 956.45 35.58
 1 -4 -9 305.44 14.27
 1 -4 -9 319.09 16.29
 1 -4 -9 319.86 16.58
 1 -4 -9 337.03 18.83
 1 -4 -9 339.61 16.08
 1 -4 -9 311.84 14.62
 1 -4 -9 320.6 15.95
 1 -4 -9 305.62 16.89
 1 -4 -8 661.68 24.48
 1 -4 -8 651.88 25.76
 1 -4 -8 701.28 26.56
 1 -4 -8 659.62 24.53
 1 -4 -8 709.06 26.15
 1 -4 -8 663.94 28.64
 1 -4 -8 684.39 27.91
 1 -4 -8 698.27 26.69
 1 -4 -8 687.35 26.67
 1 -4 -7 1191.51 42.47
 1 -4 -7 1256.88 40.89
 1 -4 -7 1196.94 40.48
 1 -4 -7 1233.46 39.99
 1 -4 -7 1233.2 43.01
 1 -4 -7 1229.05 40.77
 1 -4 -7 1226.87 38.75
 1 -4 -7 1184.31 39.96
 1 -4 -7 1181.91 38.94
 1 -4 -6 1404.81 43.55
 1 -4 -6 1307.64 43.59
 1 -4 -6 1395.54 43.48
 1 -4 -6 1399.06 45.03
 -1 4 6 1364.06 47.53
 1 -4 -6 1354.25 44.2
 1 -4 -5 1265.49 42.9
 1 -4 -5 1244.71 42.58
 1 -4 -5 1306.58 43.28
 1 -4 -5 1267.12 42.62
 -1 4 5 1276.57 45.12
 1 -4 -4 333.49 17.25
 1 -4 -4 391.23 17.48
 -1 4 4 369.82 18.45
 1 -4 -3 832.65 31.43
 1 -4 -3 857.71 32.59
 1 -4 -2 3.2 3.51
 1 -4 -2 4.51 3.58
 1 -4 -1 380.45 19.01
 1 -4 -1 397.31 18.58
 1 -4 0 151.47 10.64
 1 -4 0 176.02 11.89
 -1 4 -1 88.21 7.35
 1 -4 1 71.33 7.28
 -1 4 -1 87.83 7.89
 1 -4 1 89.73 7.9
 1 -4 2 398.07 18.72
 -1 4 -2 427.09 19.41
 -1 4 -2 394.16 18.52
 1 -4 2 414.14 18.6
 1 -4 2 395.3 15.83
 -1 4 -3 928.1 35.33
 1 -4 3 878.86 30.3
 -1 4 -3 957.04 35.94
 -1 4 -3 925.37 33.32
 -1 4 -4 299.33 17.42
 -1 4 -4 323.52 17.78
 -1 4 -5 658.1 29.64
 -1 4 -5 613.92 29.44
 -1 4 -5 622.27 28.51
 -1 4 -5 660.15 26.47
 -1 4 -5 630.94 29.15
 -1 4 -6 220.14 15.94
 -1 4 -6 189.57 14.09
 -1 4 -6 211.42 12.84
 -1 4 -6 192.26 15.25
 -1 4 -7 167.2 14.18
 -1 4 -7 177.01 11.68
 -1 4 -7 162.48 10.41
 1 -4 7 163.76 10.42
 -1 4 -7 169.24 12.83
 -1 4 -8 908.03 34.16
 -1 4 -9 800.86 33.3
 1 -4 9 752.6 26.39
 -1 4 -9 745.6 26.84
 -1 4 -10 591.48 22.39
 -1 4 -11 329.75 12.85
 1 -3 -14 104.69 7.4
 1 -3 -14 106.54 7.83
 1 -3 -14 105.58 7.73
 1 -3 -13 258.09 15.07
 1 -3 -13 243.76 14.67
 1 -3 -13 229.71 13.93
 1 -3 -12 267.5 16.36
 1 -3 -12 254.81 15.61
 1 -3 -12 276.33 17.22
 1 -3 -11 467.52 24.31
 1 -3 -11 476.2 21.08
 1 -3 -11 483.31 23.77
 1 -3 -11 427.36 19.59
 1 -3 -11 436.75 22.52
 1 -3 -11 471.95 21.3
 1 -3 -10 1115.37 39.1
 1 -3 -10 1159.44 42.5
 1 -3 -10 1154.02 39.94
 1 -3 -10 1166.39 43.67
 1 -3 -10 1102.74 39.98
 1 -3 -10 1048.73 38.02
 1 -3 -10 1118.47 40.83
 1 -3 -10 1172.59 44.72
 1 -3 -9 503.03 19.67
 1 -3 -9 536.64 23.61
 1 -3 -9 528.78 21.2
 1 -3 -9 582.32 24.66
 1 -3 -9 514.98 19.95
 1 -3 -9 563.99 26.31
 1 -3 -9 555.47 21.89
 1 -3 -9 521.32 22.48
 1 -3 -9 579.71 22.84
 1 -3 -8 1122.6 39.26
 1 -3 -8 1097.05 41.35
 1 -3 -8 1058.13 34.96
 1 -3 -8 1092.2 37.83
 1 -3 -8 1197.89 41.97
 1 -3 -8 1192.25 38.24
 1 -3 -8 1020.18 35.68
 1 -3 -8 1096.93 37.96
 1 -3 -8 1122 37.68
 1 -3 -8 1078.05 35.33
 1 -3 -8 1107.14 36.59
 1 -3 -8 1046.86 37.98
 1 -3 -7 385.36 14.84
 1 -3 -7 391.37 16.63
 1 -3 -7 392.58 16.81
 1 -3 -7 388.74 17.77
 1 -3 -7 369.56 16.5
 1 -3 -7 363.46 16.3
 1 -3 -7 399.62 19
 1 -3 -7 387.11 15.56
 1 -3 -7 364.32 18.75
 1 -3 -7 378.56 14.95
 1 -3 -7 382.77 16.22
 1 -3 -6 127.19 7.6
 1 -3 -6 104.22 8.52
 -1 3 6 112.11 8.13
 1 -3 -6 133.69 7.2
 1 -3 -6 118.76 6.74
 1 -3 -6 115.63 7.16
 1 -3 -6 112.03 7.58
 1 -3 -6 129.31 7.71
 1 -3 -6 132.98 7.77
 -1 3 5 945.89 34.28
 1 -3 -5 1008.8 32.07
 1 -3 -5 983.52 30.12
 1 -3 -5 919.98 32.99
 1 -3 -5 943.82 32.92
 1 -3 -5 899.95 33.7
 1 -3 -4 520.64 19.67
 1 -3 -4 483.05 16.68
 1 -3 -4 488.92 19.01
 1 -3 -3 2090.2 64.24
 1 -3 -2 3202.33 95.26
 1 -3 -1 68.8 6.59
 1 -3 0 11.99 3.93
 1 -3 1 32.05 4.67
 -1 3 -2 150.21 9.87
 1 -3 2 170.6 9.87
 1 -3 3 39.29 4.36
 -1 3 -3 32.75 4.31
 -1 3 -4 1103.81 40.91
 -1 3 -4 1136.24 41.61
 -1 3 -4 1235.68 41.86
 -1 3 -5 285.02 16.54
 -1 3 -5 269.97 16.41
 -1 3 -5 301.24 16.13
 -1 3 -5 267.83 16.06
 -1 3 -6 330.34 19.91
 -1 3 -6 358.42 20.1
 -1 3 -6 344.92 20.31
 -1 3 -6 390.09 17.99
 -1 3 -6 383.04 19.65
 -1 3 -7 84.5 9.95
 -1 3 -7 85.99 7.85
 -1 3 -7 85.89 7.02
 -1 3 -7 83.41 8.5
 -1 3 -7 83.16 9.66
 -1 3 -8 1440.48 47.07
 -1 3 -8 1423.27 54.99
 -1 3 -8 1447.87 54.47
 -1 3 -8 1392.48 48.87
 -1 3 -9 930.66 34.66
 -1 3 -10 485.13 24.06
 -1 3 -10 483.11 18.18
 1 -3 10 448.14 17.93
 -1 3 -11 362.18 15.57
 -1 3 -11 369.09 18.28
 -1 3 -12 30.77 2.96
 1 -2 -14 138.37 8.74
 1 -2 -14 127.91 8
 1 -2 -13 196.91 12.74
 1 -2 -13 189.6 9.54
 1 -2 -13 187.8 12.64
 1 -2 -12 409 18.45
 1 -2 -12 470.38 23.19
 1 -2 -12 457.49 23.45
 1 -2 -12 464.58 22.42
 1 -2 -11 933.71 33.55
 1 -2 -11 874.74 32.73
 1 -2 -11 895.78 36.83
 1 -2 -11 934.63 33.6
 1 -2 -11 909.32 38.15
 1 -2 -11 933.4 37.93
 1 -2 -11 836.33 32.93
 1 -2 -11 840.57 35.81
 1 -2 -10 234.08 13.37
 1 -2 -10 268.98 17.54
 1 -2 -10 253.77 13.99
 1 -2 -10 252.82 16.31
 1 -2 -10 257.69 16
 1 -2 -10 254.04 13.88
 1 -2 -10 269.05 14.32
 1 -2 -10 241.08 14.09
 1 -2 -9 979.83 39.58
 1 -2 -9 920.89 31.97
 1 -2 -9 981.22 38.3
 1 -2 -9 959.09 34.57
 1 -2 -9 1010.85 37.76
 1 -2 -9 1038.52 35.49
 1 -2 -9 993.24 35.85
 1 -2 -9 996.55 34.87
 1 -2 -9 966.1 35.01
 1 -2 -8 880.25 31.18
 1 -2 -8 864.27 33.39
 1 -2 -8 958.45 36.29
 1 -2 -8 883.62 32.63
 1 -2 -8 891.92 31.88
 1 -2 -8 870.91 29.37
 1 -2 -8 927.64 31.57
 1 -2 -8 912.27 35.97
 1 -2 -8 887.79 32.08
 1 -2 -7 768.27 27.35
 1 -2 -7 720.19 25.7
 1 -2 -7 704.74 26.01
 1 -2 -7 701.56 24.86
 1 -2 -7 716.78 28.7
 1 -2 -7 681.13 25.34
 1 -2 -7 706.5 25.72
 1 -2 -7 676.26 26.47
 1 -2 -7 677.22 24.83
 1 -2 -7 695.47 25.97
 1 -2 -7 716.36 23.73
 1 -2 -7 678.78 28.69
 1 -2 -6 857.41 33.2
 1 -2 -6 936.36 31.81
 1 -2 -6 934.11 29.96
 1 -2 -5 181.35 11
 1 -2 -5 224.03 12.49
 1 -2 -5 212.85 9.13
 1 -2 -5 208.32 10.45
 1 -2 -4 2769.43 83.19
 1 -2 -4 2787.49 81.2
 1 -2 -4 3008.04 82.21
 1 -2 -3 2575.04 75.37
 1 -2 -3 2588.24 73.56
 1 -2 -3 2639.77 75.57
 1 -2 -2 9999 274.64
 1 -2 -2 9956.7 277.49
 1 -2 -1 3491.65 96.96
 1 -2 -1 3416.12 99.76
 1 -2 0 732.2 25.17
 1 -2 0 742.82 22.5
 1 -2 1 1317.38 40.88
 1 -2 1 1307.14 38.19
 1 -2 2 1730.45 52.15
 -1 2 -3 18.29 3.45
 1 -2 3 22.52 2.93
 -1 2 -4 574.9 20.29
 -1 2 -4 619.96 24.15
 -1 2 -5 327.65 16.51
 -1 2 -5 362.36 16.36
 -1 2 -5 372.69 18.4
 -1 2 -5 374.37 18.11
 -1 2 -6 565.12 25.19
 -1 2 -6 512.39 21.92
 -1 2 -6 539.3 23.23
 -1 2 -6 538.83 21.93
 -1 2 -6 495.49 21.74
 -1 2 -6 543.36 25.12
 -1 2 -7 299.41 18.37
 -1 2 -7 338.94 17.36
 -1 2 -7 294.55 16.13
 -1 2 -7 286.31 13.81
 -1 2 -7 291.27 15.28
 -1 2 -8 616.1 26.03
 -1 2 -8 649.5 24.49
 -1 2 -8 645.88 31.08
 -1 2 -8 643.83 27.7
 -1 2 -9 1117.35 40.06
 -1 2 -9 1110.83 37.89
 -1 2 -9 1129.41 42.1
 -1 2 -9 1084.04 44.9
 -1 2 -9 1113.37 45.98
 -1 2 -10 1001.01 36.55
 -1 2 -10 1009.16 38.23
 -1 2 -11 644.1 28.04
 1 -2 11 567.63 21
 -1 2 -12 301.12 15.47
 -1 2 -12 285.61 12.81
 1 -1 -14 38.79 4.27
 1 -1 -14 32.94 3.64
 1 -1 -13 169.02 9.18
 1 -1 -13 198.73 12.12
 1 -1 -13 191.89 12.21
 1 -1 -12 401.99 21.27
 1 -1 -12 385.42 17.51
 1 -1 -12 396.95 21
 1 -1 -11 1722.48 60.81
 1 -1 -11 1714.69 61.86
 1 -1 -11 1766.19 57.43
 1 -1 -11 1755.19 57.29
 1 -1 -11 1734.85 62.63
 1 -1 -10 74.64 9.42
 1 -1 -10 84.81 7.31
 1 -1 -10 87.3 7.59
 1 -1 -10 75.35 8.64
 1 -1 -10 72.21 8.74
 1 -1 -10 78.16 7.36
 1 -1 -10 74.43 7.27
 1 -1 -10 68.73 8.44
 1 -1 -10 87.79 9.22
 1 -1 -9 948.79 34.35
 1 -1 -9 928.42 38.41
 1 -1 -9 981.88 33.89
 1 -1 -9 929.93 37.63
 1 -1 -9 913.95 36.98
 1 -1 -9 883.67 30.78
 1 -1 -9 917.42 37.29
 1 -1 -9 978.51 34.48
 1 -1 -9 921.98 33.85
 1 -1 -9 894.63 36.23
 1 -1 -9 941.66 33.72
 1 -1 -8 1100.74 36.65
 1 -1 -8 1074.56 40.83
 1 -1 -8 1052.46 37.4
 1 -1 -8 1074.71 35.03
 1 -1 -8 1128.82 37.71
 1 -1 -8 1084.35 39.72
 1 -1 -8 1103.58 40.47
 1 -1 -8 1057.29 37.04
 1 -1 -8 1112.17 37.87
 1 -1 -8 1065.01 41.52
 1 -1 -8 1100.98 37.78
 1 -1 -8 1171.02 41.83
 1 -1 -7 1320.84 44.78
 1 -1 -7 1285.82 43.23
 1 -1 -7 1299.45 40.76
 1 -1 -7 1314.98 41.63
 1 -1 -7 1235.68 39.32
 1 -1 -7 1328.61 44.18
 1 -1 -7 1321.25 45.55
 1 -1 -7 1264.38 41.71
 1 -1 -7 1246.94 41.55
 1 -1 -7 1221.74 41.06
 1 -1 -7 1249.76 40.99
 1 -1 -7 1233.04 41.65
 1 -1 -7 1332.8 45.52
 1 -1 -6 2075.63 62.3
 1 -1 -6 1998.45 65.05
 1 -1 -5 958 28.29
 -1 1 5 809.31 26.53
 1 -1 -5 807.36 30.67
 1 -1 -5 940.6 29.37
 1 -1 -4 804.15 25.44
 1 -1 -4 824.76 26.73
 1 -1 -3 609.11 18.08
 1 -1 -3 600.24 20.1
 1 -1 -3 600.68 19.04
 1 -1 -2 3893.62 108.2
 1 -1 -2 3745.69 108.71
 1 -1 -2 3884.54 109.63
 1 -1 -1 477.01 15.59
 1 -1 -1 466.14 14.36
 1 -1 -1 459.61 14.77
 1 -1 0 7.29 1.89
 1 -1 0 3.84 0.92
 1 -1 1 8.32 1.81
 1 -1 1 0.32 0.86
 1 -1 2 1218.65 35.28
 1 -1 2 1270.87 36.75
 1 -1 3 71.46 3.29
 -1 1 -4 975.77 32.66
 -1 1 -4 995.37 33.73
 -1 1 -5 287.26 13.62
 -1 1 -5 282.57 14.22
 -1 1 -5 278.6 14.54
 -1 1 -6 1345.64 46.04
 -1 1 -6 1282.4 44.76
 -1 1 -6 1363.36 46.63
 -1 1 -6 1401.75 48.07
 -1 1 -6 1417.51 44.7
 -1 1 -6 1390.58 46.09
 -1 1 -6 1346.5 45.46
 -1 1 -6 1422.25 46.02
 -1 1 -7 876.68 31.79
 -1 1 -7 904.33 34.1
 -1 1 -7 862.63 29.79
 -1 1 -7 904.89 34.21
 -1 1 -7 857.21 33.96
 -1 1 -7 880.97 33.43
 -1 1 -7 942.93 36.31
 -1 1 -8 721.12 26.64
 -1 1 -8 776.94 31.73
 -1 1 -8 763.07 30.64
 -1 1 -8 735.96 30.82
 -1 1 -8 770.81 29.06
 -1 1 -8 739.04 33.17
 -1 1 -9 362.37 21.85
 -1 1 -9 366.41 17.97
 -1 1 -9 370.84 19.94
 -1 1 -9 358.75 16.07
 -1 1 -9 364.05 18.86
 -1 1 -10 781.97 36.2
 -1 1 -10 809.06 34.02
 -1 1 -10 831.63 31.44
 -1 1 -11 574.91 28.4
 -1 1 -11 611.13 28.84
 -1 1 -11 590.34 26.43
 -1 1 -12 667.6 28.12
 -1 1 -12 617.75 25.07
 -1 1 -12 614.24 23.59
 -1 1 -13 579.13 19.9
 -1 1 -13 567.66 22.72
 1 0 -13 223.19 12.46
 1 0 -13 217.41 10.21
 1 0 -13 227.28 12.63
 1 0 -12 399.9 20.44
 1 0 -12 377.04 17.19
 1 0 -12 398.03 20.44
 1 0 -11 431.56 19.78
 1 0 -10 127.03 9.85
 1 0 -10 123.21 11.03
 1 0 -10 112.43 11.29
 1 0 -10 118.89 9.34
 1 0 -10 115.54 11.16
 1 0 -10 115.21 8.61
 1 0 -9 212.65 15.53
 1 0 -9 233.64 12.4
 1 0 -9 210.22 14.63
 1 0 -9 227.92 12.18
 1 0 -9 209.27 14.98
 1 0 -9 211.84 12.88
 1 0 -9 212.46 15.36
 1 0 -9 212.35 10.69
 1 0 -9 222.46 12.16
 1 0 -9 231.24 13.56
 1 0 -8 306.85 17.31
 1 0 -8 267.26 13.57
 1 0 -8 279.93 17.35
 1 0 -8 295.43 14.82
 1 0 -8 281.73 16.65
 1 0 -8 283.73 14.98
 1 0 -8 297.85 17.87
 1 0 -8 308.92 16.98
 1 0 -8 306.72 14.43
 1 0 -8 290.99 14.03
 1 0 -8 302.52 14.55
 1 0 -7 2744.33 83.64
 1 0 -7 2673.55 82.54
 1 0 -7 2475.11 77.82
 1 0 -7 2637.5 83.39
 1 0 -7 2620.6 78.22
 1 0 -7 2657.3 79.18
 1 0 -7 2578.88 78.66
 1 0 -7 2614.25 81.78
 1 0 -7 2489.95 80.96
 1 0 -7 2812.65 79.37
 1 0 -6 2215.75 68
 1 0 -6 2289.36 72.54
 1 0 -6 2323.04 68.86
 1 0 -6 2327.88 72.03
 1 0 -6 2377.89 71.25
 1 0 -5 2795.59 79.89
 1 0 -5 2716.03 78.11
 1 0 -5 2497.87 80.42
 1 0 -5 2679.52 77.89
 1 0 -5 2637.98 79.46
 -1 0 4 935.41 25.6
 1 0 -4 943.56 28.64
 1 0 -4 904.72 28.16
 1 0 -4 850.92 25.28
 1 0 -3 895.68 27.77
 1 0 -3 934.79 28.34
 1 0 -2 7.54 1.31
 1 0 -2 10.23 1.65
 1 0 -1 29.28 2.09
 1 0 -1 26.26 1.81
 -1 0 0 176.75 6.34
 1 0 0 180.42 5.9
 -1 0 -1 71.63 3.83
 -1 0 -2 374.77 10.98
 -1 0 -2 401.42 13.46
 -1 0 -3 324.98 10.15
 -1 0 -3 327.31 12.52
 -1 0 -4 605.48 21.05
 -1 0 -4 628.66 18.36
 1 0 4 613.57 17.25
 -1 0 -4 561 17.48
 -1 0 -5 435.21 17.05
 -1 0 -5 406.24 18.29
 -1 0 -5 412.2 13.98
 -1 0 -5 441 16.15
 -1 0 -6 376.04 18.2
 -1 0 -6 392.48 15.63
 -1 0 -6 372.78 13.37
 -1 0 -7 572.68 24.05
 -1 0 -7 561.22 20.57
 -1 0 -7 579.78 24.37
 -1 0 -7 613.08 25.79
 -1 0 -7 597.59 24.59
 -1 0 -7 563.58 22.44
 -1 0 -7 629.91 22.71
 -1 0 -8 1125.76 40.94
 -1 0 -8 1049.53 35.32
 -1 0 -8 1076.14 37.5
 -1 0 -8 1118.47 41.2
 -1 0 -8 1124.09 40.8
 -1 0 -8 1068.91 40.03
 -1 0 -9 815.37 35.08
 -1 0 -9 759.59 27.3
 -1 0 -9 797.79 32.91
 -1 0 -9 817.5 32.97
 -1 0 -9 737.88 32.63
 -1 0 -9 761.85 32.68
 -1 0 -9 776.19 29.63
 -1 0 -10 437.35 23.31
 -1 0 -10 499.94 25.99
 -1 0 -10 471.53 20.93
 -1 0 -10 473.57 24.02
 -1 0 -11 596.83 25.09
 -1 0 -11 634.07 30.34
 -1 0 -11 664.23 27.41
 -1 0 -12 826.92 30.27
 -1 0 -12 850.82 35.59
 -1 0 -12 847.8 33.66
 -1 0 -12 833.02 35.07
 -1 0 -13 268.2 12.11
 -1 0 -13 282.63 14.12
 -1 0 -13 302.05 15.97
 -1 0 -14 426.02 16.77
 1 1 -13 101.89 6.9
 1 1 -13 107.71 7.19
 1 1 -13 95.22 5.68
 1 1 -12 339.42 15.42
 1 1 -12 365.63 18.55
 1 1 -12 354.67 17.96
 1 1 -11 391.3 21
 1 1 -11 373.22 21.13
 1 1 -11 383.71 18.05
 1 1 -10 492.4 22.5
 1 1 -10 483.7 25.9
 1 1 -10 490.1 25.4
 1 1 -10 507 25.88
 1 1 -10 498.92 21.24
 1 1 -10 506.77 22.47
 1 1 -9 453 19.8
 1 1 -9 458.79 20.94
 1 1 -9 461.27 24.05
 1 1 -9 460.25 21.39
 1 1 -9 404.2 23.26
 1 1 -8 1839.29 63.82
 1 1 -8 1882.47 65.49
 1 1 -8 1893.02 59.94
 1 1 -8 1813.83 58.68
 1 1 -8 1867.27 61.7
 1 1 -8 1859.38 66.18
 1 1 -8 1964.98 65.2
 1 1 -8 2035.69 61.54
 1 1 -7 1403.05 45.6
 1 1 -7 1478.63 52.18
 1 1 -7 1513.3 51.03
 1 1 -7 1411.93 49.9
 1 1 -7 1403.06 50.98
 1 1 -7 1433.82 46.53
 1 1 -7 1427.96 46.02
 1 1 -7 1502.52 47.83
 1 1 -6 1344.37 47.03
 1 1 -6 1278.12 41.24
 1 1 -6 1398.28 43.31
 1 1 -6 1293.86 44.94
 1 1 -6 1433.72 45.16
 1 1 -6 1328.39 42.17
 1 1 -6 1360.86 45.64
 1 1 -6 1372.61 45.69
 1 1 -6 1257.5 45.7
 1 1 -6 1278.21 41.91
 1 1 -6 1256.03 44.62
 1 1 -5 2649.53 76.32
 1 1 -5 2749.38 78.71
 1 1 -5 2656.53 79.16
 1 1 -5 2587.99 80.98
 1 1 -5 2695.98 80.88
 1 1 -5 2848.37 82.34
 1 1 -4 1895.24 57.48
 1 1 -4 1863.58 54.99
 1 1 -4 1808.34 52.87
 1 1 -4 1867.88 54.73
 -1 -1 3 70.08 3.53
 1 1 -3 81.02 4.61
 1 1 -3 74.97 4.55
 1 1 -2 716.86 22.33
 -1 -1 2 730.05 21.66
 1 1 -2 742.67 22.63
 -1 -1 1 806.49 22.87
 1 1 -1 744.02 22.77
 1 1 0 530.99 15.61
 -1 -1 0 561.31 16.41
 -1 -1 -1 3476.74 96.47
 -1 -1 -2 675.03 20.07
 -1 -1 -3 2055.85 57.86
 -1 -1 -4 31.14 2.74
 -1 -1 -4 31.61 2.7
 -1 -1 -4 32.1 2.3
 -1 -1 -5 1373.41 41.5
 -1 -1 -5 1385.32 41.28
 -1 -1 -6 27.11 4.82
 -1 -1 -6 21.08 2.81
 -1 -1 -6 31.45 3.1
 -1 -1 -7 1893.25 57.66
 -1 -1 -7 1968.72 59.57
 -1 -1 -7 2016.02 61.64
 -1 -1 -7 1866.6 63.85
 -1 -1 -8 1510.22 51.95
 -1 -1 -8 1495.29 53.64
 -1 -1 -8 1533.39 48.63
 -1 -1 -8 1590.55 53
 -1 -1 -8 1498.78 49.74
 -1 -1 -9 1635.2 52.97
 -1 -1 -9 1704.07 57.25
 -1 -1 -9 1643.27 57.02
 -1 -1 -9 1587.43 57.62
 -1 -1 -9 1645.12 57.55
 -1 -1 -10 1054.61 41.43
 -1 -1 -10 1085.25 42.71
 -1 -1 -10 987.31 40.71
 -1 -1 -10 1029.13 36.71
 -1 -1 -10 1026.22 40.65
 -1 -1 -10 1036.61 40.92
 -1 -1 -11 447.65 23.82
 -1 -1 -11 468.87 23.74
 -1 -1 -11 465.02 23.09
 -1 -1 -11 493.91 24.66
 -1 -1 -11 493.62 25.56
 -1 -1 -11 444.18 20.24
 -1 -1 -12 374.36 20.89
 -1 -1 -12 349.66 16.62
 -1 -1 -12 379.7 20.47
 -1 -1 -12 411.34 19.64
 -1 -1 -12 380.44 20.05
 -1 -1 -13 353.42 18.08
 -1 -1 -13 359.02 14.9
 -1 -1 -13 359.73 18.57
 -1 -1 -14 532.39 21.71
 -1 -1 -14 546.26 20.79
 1 2 -12 107.86 7.86
 1 2 -12 115.07 8.5
 1 2 -12 96.48 6.53
 1 2 -11 173.17 12.64
 1 2 -11 163.66 11.82
 1 2 -11 142.36 9.58
 1 2 -10 557.5 23.72
 1 2 -9 80.17 7.44
 1 2 -9 59.39 6.16
 1 2 -9 61.15 7.02
 1 2 -9 58.64 8.04
 1 2 -9 59.74 8.85
 1 2 -8 1799.13 64
 1 2 -8 1809.56 60.43
 1 2 -8 1817.3 59.9
 1 2 -8 1820.35 58.81
 1 2 -8 1837.47 64.97
 1 2 -8 1872.4 64.52
 1 2 -7 745.68 32.2
 1 2 -7 751.8 32.59
 1 2 -7 777.97 28.67
 1 2 -7 825.76 30.08
 1 2 -7 750.6 32.58
 1 2 -6 697.11 29.14
 1 2 -6 677.6 28.65
 1 2 -6 733.27 26.33
 1 2 -6 626.83 27.9
 1 2 -6 664.68 23.77
 1 2 -6 683.09 28.21
 1 2 -6 687.26 29.79
 1 2 -6 670.25 25.02
 1 2 -5 985.68 37.89
 1 2 -5 937.81 36.34
 1 2 -5 1065.41 32.81
 1 2 -5 1015.43 36.4
 1 2 -5 987.66 33.46
 1 2 -5 1069.31 37.31
 1 2 -5 1059.02 37.84
 1 2 -4 1585.24 49.48
 1 2 -4 1646.06 52.81
 1 2 -3 6888.65 191.53
 1 2 -3 6801.99 194.82
 1 2 -2 105.95 5.65
 1 2 -1 238.76 8.63
 -1 -2 0 5.9 1.83
 1 2 0 4.54 0.9
 -1 -2 -1 106.9 5.25
 -1 -2 -2 14.98 2.22
 -1 -2 -3 121.6 4.31
 -1 -2 -4 12.18 1.42
 -1 -2 -5 1213.83 35.84
 -1 -2 -5 1190.4 40.66
 -1 -2 -6 212.34 9.11
 -1 -2 -6 220.83 10.32
 -1 -2 -6 221.02 13.34
 -1 -2 -7 839.72 28.5
 -1 -2 -7 771.74 31.79
 -1 -2 -7 764.53 27.67
 -1 -2 -7 798.38 26.71
 -1 -2 -7 833.11 27.78
 -1 -2 -8 1465.82 46.27
 -1 -2 -8 1550.9 50.48
 -1 -2 -8 1402.62 52.12
 -1 -2 -8 1479.94 47.98
 -1 -2 -9 1079.79 37.87
 -1 -2 -9 1148.28 41.79
 -1 -2 -9 1064.67 38.51
 -1 -2 -9 1044.15 41.75
 -1 -2 -9 1077.83 40.4
 -1 -2 -9 1063.45 36.37
 -1 -2 -10 961.31 37.06
 -1 -2 -10 994.57 40.15
 -1 -2 -10 951.55 38.86
 -1 -2 -10 1016.7 35.01
 -1 -2 -10 984.41 39.8
 -1 -2 -10 1040.24 39.75
 -1 -2 -11 1104.52 43.17
 -1 -2 -11 1126.67 38.57
 -1 -2 -11 1127.19 43.69
 -1 -2 -11 1067.37 38.16
 -1 -2 -11 1056 43.2
 -1 -2 -11 1168.19 44.9
 -1 -2 -12 69.82 7.9
 -1 -2 -12 51.29 5.48
 -1 -2 -12 54.22 5.39
 -1 -2 -13 250.29 14.54
 -1 -2 -13 254.23 15.2
 -1 -2 -13 215.48 14.15
 -1 -2 -14 267.79 14.56
 -1 -2 -14 267.05 13.86
 -1 -2 -15 165.29 8.26
 1 3 -12 197.05 8.57
 1 3 -11 318.03 14.28
 1 3 -10 453.48 22.25
 1 3 -10 469.44 23.9
 1 3 -10 468.44 20.5
 1 3 -10 495.79 19.66
 1 3 -9 597.19 24.83
 1 3 -8 1736.22 56.94
 1 3 -8 1653.55 56.37
 1 3 -8 1774.13 62.89
 1 3 -8 1696.58 60.66
 1 3 -8 1704.34 55.93
 1 3 -8 1722.53 57.57
 1 3 -7 943.88 33.93
 1 3 -7 917.48 38.02
 1 3 -7 892.91 34.26
 1 3 -7 852.53 37.71
 1 3 -7 883.42 36.7
 1 3 -7 876.02 32.7
 1 3 -6 465.49 23.26
 1 3 -6 438.47 19.65
 1 3 -6 423.65 18.68
 1 3 -6 455.95 23.32
 1 3 -6 398.42 21.14
 1 3 -6 481.41 23.29
 1 3 -5 1128.2 43.82
 1 3 -5 1187.46 43.05
 1 3 -5 1262.05 45.21
 1 3 -5 1194.94 40.04
 1 3 -5 1276.95 41.13
 1 3 -5 1235.03 44.56
 1 3 -4 245.46 14.66
 1 3 -4 228.56 13.13
 1 3 -4 255.1 14.34
 1 3 -3 1933.42 61.58
 1 3 -3 1891.9 57.54
 1 3 -2 1885.62 55.96
 1 3 -1 59.34 3.99
 1 3 0 84.53 5.6
 1 3 0 69.85 3.83
 1 3 1 590.37 20.86
 1 3 2 542.06 19.5
 1 3 3 377.13 14.76
 -1 -3 -4 640.09 18.82
 -1 -3 -5 199.38 7.33
 -1 -3 -5 170.82 10.78
 -1 -3 -6 665.64 27.2
 -1 -3 -6 674.1 21.43
 -1 -3 -7 846.38 29.21
 -1 -3 -7 830.84 27.24
 -1 -3 -7 858.47 30.2
 -1 -3 -7 840.3 33.49
 -1 -3 -7 893.05 29.93
 -1 -3 -8 829.44 29.85
 -1 -3 -8 823.36 34.07
 -1 -3 -8 817.65 29.63
 -1 -3 -9 1287.28 43
 -1 -3 -9 1391.98 45.45
 -1 -3 -9 1407.56 48.41
 -1 -3 -9 1393.26 45.92
 -1 -3 -9 1344.35 50.21
 -1 -3 -10 932.88 34.42
 -1 -3 -10 937.61 38.49
 -1 -3 -10 922.66 37.85
 -1 -3 -10 949.09 35.67
 -1 -3 -10 971.09 37.52
 -1 -3 -10 907.25 33.09
 -1 -3 -10 890.9 32
 -1 -3 -11 977.03 37.47
 -1 -3 -11 1004.59 39.86
 -1 -3 -11 978.38 34.19
 -1 -3 -11 978.82 40.15
 -1 -3 -12 555.55 26.31
 -1 -3 -13 339.06 17.96
 -1 -3 -13 353.55 18.68
 -1 -3 -13 311.17 17.51
 -1 -3 -13 330.94 18.45
 -1 -3 -14 164.96 10.88
 -1 -3 -15 192.41 10.02
 -1 -3 -15 197.72 9.7
 1 4 -11 227.93 9.9
 1 4 -10 147.55 8.18
 1 4 -10 136.35 8.64
 1 4 -9 404.39 18.63
 1 4 -9 424.01 17.98
 1 4 -9 388.7 19.91
 1 4 -9 422.08 22.53
 1 4 -8 577.85 24.08
 1 4 -8 566.73 24.97
 1 4 -8 617.11 29.82
 1 4 -8 641.08 25.26
 1 4 -7 1174.3 41.25
 1 4 -7 1143.68 40.47
 1 4 -7 1119.39 43.61
 1 4 -7 1170.79 42.59
 1 4 -7 1167.91 46.81
 1 4 -6 1498.01 53.88
 1 4 -6 1559.76 56.82
 1 4 -6 1589.84 51.51
 1 4 -6 1519.43 56.83
 1 4 -6 1506.58 50.67
 1 4 -5 247.29 16.78
 1 4 -5 225.85 14.26
 1 4 -5 235.99 15.76
 1 4 -5 247.02 13.09
 1 4 -5 246.11 16.36
 1 4 -4 1928.61 65.55
 1 4 -4 2043.82 61.3
 1 4 -4 1822.85 63.08
 1 4 -4 2008.58 66.53
 1 4 -3 1115.68 40.64
 1 4 -3 1084.44 40.8
 1 4 -2 251.33 11.63
 -1 -4 2 276.05 13.74
 1 4 -1 629.31 21.37
 -1 -4 1 612.1 24.37
 -1 -4 0 1271.76 44.93
 1 4 0 1480.38 44.7
 -1 -4 -1 65.91 6.39
 1 4 1 71.09 6.2
 1 4 2 74.54 6.48
 -1 -4 -2 70.81 6.77
 1 4 3 354.13 15.69
 -1 -4 -3 330.59 15.95
 1 4 4 379.23 16.26
 -1 -4 -4 349.62 16.79
 -1 -4 -5 116.24 8.43
 -1 -4 -5 123.5 4.82
 -1 -4 -5 108.61 8.56
 -1 -4 -6 689.73 25.56
 -1 -4 -6 645.89 20.33
 -1 -4 -6 626.23 26.1
 -1 -4 -7 796.54 26.63
 -1 -4 -7 741.98 25.56
 -1 -4 -7 682.61 23.24
 -1 -4 -7 751.46 26.63
 -1 -4 -7 723.72 29.8
 -1 -4 -8 979.7 34.44
 -1 -4 -8 1029.46 34.91
 -1 -4 -8 985.96 35.74
 -1 -4 -8 943.31 32.76
 -1 -4 -8 1002.61 38.55
 -1 -4 -9 365.03 20.82
 -1 -4 -9 393.28 18.75
 -1 -4 -9 414.99 18.63
 -1 -4 -9 406.24 18.58
 -1 -4 -10 756.84 29.29
 -1 -4 -10 758.6 31.78
 -1 -4 -10 790.52 32.87
 -1 -4 -10 687.98 28.71
 -1 -4 -10 726.95 32.54
 -1 -4 -11 576.02 24.53
 -1 -4 -11 536.24 23.35
 -1 -4 -11 590.07 27.15
 -1 -4 -11 573.27 25.64
 -1 -4 -11 581.71 27.48
 -1 -4 -12 410.32 22.41
 -1 -4 -12 438.47 22.62
 -1 -4 -12 462.63 23.07
 -1 -4 -13 255.46 15.02
 -1 -4 -13 285.48 16.4
 -1 -4 -13 252.13 15.94
 -1 -4 -13 273.96 15.98
 -1 -4 -14 321.77 16.28
 -1 -4 -14 305.82 15.41
 -1 -4 -15 231.05 11.25
 1 5 -10 153.88 7.22
 1 5 -10 146.78 7.39
 1 5 -9 391.68 16.68
 1 5 -9 403.54 16.31
 1 5 -8 567.24 23.94
 1 5 -8 606.39 23.29
 1 5 -8 572.81 23.54
 1 5 -7 769.4 30.06
 1 5 -7 800.72 31.64
 1 5 -7 753.11 29.28
 1 5 -7 790.16 35.27
 1 5 -7 768.42 29.75
 1 5 -6 960.72 40.91
 1 5 -6 972.18 37.76
 1 5 -6 956.58 35.15
 1 5 -6 960.12 35.25
 1 5 -5 931.83 39.44
 1 5 -5 938.22 39.47
 1 5 -5 975.09 40.05
 1 5 -5 913.21 35.69
 1 5 -5 924.82 33.76
 1 5 -5 861 33.14
 1 5 -4 460.57 23.72
 1 5 -4 420.05 18.65
 1 5 -4 429.73 23.08
 1 5 -4 392.86 19.72
 1 5 -3 167.06 13.13
 1 5 -3 180.47 10.33
 1 5 -2 861.83 34.64
 -1 -5 2 841.95 32.18
 1 5 -1 34.36 3.62
 -1 -5 1 29.48 5.11
 1 5 0 763.59 28.11
 -1 -5 0 721.04 29.02
 1 5 0 724.21 24.38
 -1 -5 -1 133.49 10.27
 1 5 1 141.54 9.86
 1 5 2 224.38 12.86
 -1 -5 -2 180.45 12.32
 1 5 3 82.72 7.78
 -1 -5 -3 71.6 7.76
 1 5 4 25.65 4.79
 -1 -5 -4 19.27 4.73
 -1 -5 -5 412.14 17.74
 -1 -5 -5 429.46 20.58
 -1 -5 -6 934.8 34.3
 -1 -5 -6 977.92 36.04
 -1 -5 -6 967.88 32.19
 -1 -5 -7 208.7 12.28
 -1 -5 -7 185.87 9.69
 -1 -5 -7 187.38 12.15
 -1 -5 -7 179.76 10.35
 -1 -5 -7 177.61 9.9
 -1 -5 -8 1264.08 42.71
 -1 -5 -8 1282.65 45.84
 -1 -5 -8 1325.61 44.09
 -1 -5 -8 1295.75 42.4
 -1 -5 -8 1329.14 47.31
 -1 -5 -8 1382.3 44.38
 -1 -5 -9 564.26 25.36
 -1 -5 -9 613.99 24.31
 -1 -5 -9 608.22 24.43
 -1 -5 -9 573.2 26.59
 -1 -5 -9 535.05 22.25
 -1 -5 -10 230.88 13.67
 -1 -5 -10 225.31 13.22
 -1 -5 -10 228.12 15.57
 -1 -5 -10 210 13.56
 -1 -5 -11 423.69 22.01
 -1 -5 -11 387.82 19.51
 -1 -5 -11 405.2 19.32
 -1 -5 -11 421.91 22.12
 -1 -5 -12 465.66 23.47
 -1 -5 -13 355.08 17.49
 -1 -5 -13 369.31 19.31
 -1 -5 -13 381.93 19.79
 -1 -5 -13 362.24 19.03
 -1 -5 -14 490.45 22.06
 -1 -5 -14 540.84 22.07
 -1 -5 -14 509.94 22.22
 -1 -5 -15 373.75 15.46
 1 6 -9 416.66 14.65
 1 6 -9 384.46 13.98
 1 6 -8 191.13 10.84
 1 6 -8 215.04 10.44
 1 6 -8 192.06 9.93
 1 6 -7 1081.23 41.45
 1 6 -7 1024.12 37.47
 1 6 -7 981.92 35.11
 1 6 -7 1039.27 35.66
 1 6 -6 387.7 17.89
 1 6 -6 408.01 22.91
 1 6 -5 814.22 30.93
 1 6 -5 818.63 30.53
 1 6 -5 853.3 34.21
 1 6 -5 786.06 30.45
 1 6 -4 965.98 34.97
 1 6 -4 1011.87 41.5
 1 6 -3 515.38 26.13
 1 6 -3 496.47 20.72
 1 6 -2 457.55 23.76
 -1 -6 2 446.55 21.38
 -1 -6 1 95.08 9.22
 1 6 -1 109.65 10.34
 -1 -6 1 108.48 6.5
 -1 -6 0 373.85 14.61
 -1 -6 0 377.81 19.63
 1 6 1 489.29 22.24
 -1 -6 -1 458.69 17.01
 -1 -6 -1 452.08 22.33
 1 6 2 273.3 15.44
 -1 -6 -2 252.32 10.89
 -1 -6 -2 230.71 15.21
 -1 -6 -3 106.04 10.07
 -1 -6 -3 95.19 5.94
 1 6 3 103.34 9.46
 -1 -6 -4 140.47 8.04
 -1 -6 -4 117.13 6.81
 1 6 4 121.88 10.15
 -1 -6 -4 109.86 10.22
 -1 -6 -5 528.44 20.14
 -1 -6 -5 478.54 18.82
 1 6 5 528.74 24.17
 -1 -6 -5 518.22 18.75
 -1 -6 -5 531.27 24.8
 -1 -6 -6 526.99 21.32
 -1 -6 -6 572 21.02
 -1 -6 -6 566.08 25.85
 -1 -6 -7 610.7 27.58
 -1 -6 -7 621.13 24.46
 -1 -6 -7 667.92 24.67
 -1 -6 -7 668.53 24.09
 -1 -6 -7 641.53 25.7
 -1 -6 -8 1040.46 36.31
 -1 -6 -8 1078.76 36.91
 -1 -6 -8 1047.33 38.5
 -1 -6 -8 1034.1 38.35
 -1 -6 -8 1032.48 35.55
 -1 -6 -8 992.72 39.26
 -1 -6 -9 506.17 22.07
 -1 -6 -9 449.34 20.26
 -1 -6 -9 513.67 21.57
 -1 -6 -9 479.95 23.52
 -1 -6 -9 472.71 20.18
 -1 -6 -9 502.33 23.25
 -1 -6 -10 615.54 25.21
 -1 -6 -10 585.94 25.56
 -1 -6 -10 631.04 27.84
 -1 -6 -10 602.79 24.06
 -1 -6 -10 569.6 26.71
 -1 -6 -11 173.7 11.98
 -1 -6 -11 191.91 13.8
 -1 -6 -11 170.18 12.19
 -1 -6 -11 181.5 11.52
 -1 -6 -11 174.08 13.14
 -1 -6 -12 255.32 14.61
 -1 -6 -12 288.1 16.68
 -1 -6 -13 230.8 14.41
 -1 -6 -13 252.11 13.96
 -1 -6 -13 257.47 15.14
 -1 -6 -14 524.52 22.34
 -1 -6 -14 505.48 19.78
 -1 -6 -14 542.74 22.12
 -1 -6 -14 563.76 22.33
 -1 -6 -15 215.74 9.83
 -1 -6 -15 230.19 10.45
 1 7 -8 429.36 15.17
 1 7 -7 162.91 9.76
 1 7 -7 166.8 8.92
 1 7 -6 330.2 15.53
 1 7 -6 343.5 17.5
 1 7 -5 832.32 36.49
 1 7 -4 167.28 13.83
 1 7 -4 155.95 13.89
 1 7 -4 153.25 12.39
 1 7 -3 751.48 32.13
 1 7 -2 486.61 25.37
 1 7 -2 461.82 23.15
 1 7 -1 232.47 16.32
 1 7 -1 236.26 15.06
 -1 -7 1 230.25 16.01
 -1 -7 1 245.71 15.6
 1 7 0 153.16 12.48
 1 7 0 148.06 11.28
 -1 -7 0 154.62 8.44
 -1 -7 0 164.63 12.7
 1 7 1 329.04 17.78
 -1 -7 -1 377.56 20.46
 -1 -7 -1 337.32 14.26
 1 7 2 25.26 5.29
 -1 -7 -2 28.3 6.38
 -1 -7 -2 17.55 2.73
 1 7 2 22.6 4.29
 1 7 3 14.76 4.59
 -1 -7 -3 8.36 2.03
 -1 -7 -3 7.03 4.21
 -1 -7 -3 12.66 2.54
 1 7 4 1.21 3.18
 -1 -7 -4 0.59 1.72
 -1 -7 -4 0.5 1.38
 -1 -7 -4 1.3 3.48
 -1 -7 -5 486.24 19.38
 -1 -7 -5 518.98 25.9
 1 7 5 557.81 26.31
 -1 -7 -5 562.69 21.18
 -1 -7 -5 496.38 20.01
 -1 -7 -6 50.38 5.33
 -1 -7 -6 52.31 7.55
 -1 -7 -7 105.33 8.09
 -1 -7 -7 91.14 9.7
 -1 -7 -7 103.23 7.58
 -1 -7 -8 259.42 17.51
 -1 -7 -8 307.99 15.22
 -1 -7 -8 293.01 17.31
 -1 -7 -8 303.37 14.67
 -1 -7 -9 102.91 8.66
 -1 -7 -9 94.19 7.86
 -1 -7 -9 93.47 7.6
 -1 -7 -9 80.08 8.97
 -1 -7 -9 96.27 7.63
 -1 -7 -10 590.63 25.15
 -1 -7 -10 568.4 23.34
 -1 -7 -10 577.94 26.38
 -1 -7 -10 584.9 23.76
 -1 -7 -10 551.3 26.5
 -1 -7 -11 209.26 13.93
 -1 -7 -11 214.34 14.15
 -1 -7 -11 210.61 13.21
 -1 -7 -12 356.37 18.92
 -1 -7 -12 419.54 20.81
 -1 -7 -13 367.84 17.47
 -1 -7 -13 376.85 18.52
 -1 -7 -13 356.46 17.53
 -1 -7 -14 323.81 15.03
 -1 -7 -14 270.36 12.66
 -1 -7 -14 301.63 13.81
 -1 -7 -14 309.17 14.48
 -1 -7 -15 149.49 7.83
 1 8 -7 280.96 10.55
 1 8 -6 307.46 14.3
 1 8 -6 313.33 13.03
 1 8 -5 336.13 18.4
 1 8 -5 317.76 16.27
 1 8 -5 324.43 14.59
 1 8 -4 208.7 13.38
 1 8 -4 199.37 14.73
 1 8 -4 192.53 11.29
 1 8 -3 374.84 22.03
 1 8 -2 291.91 18.26
 1 8 -2 262.6 16.58
 -1 -8 1 266.03 17.23
 1 8 -1 251.24 15.88
 -1 -8 0 510.92 25.54
 1 8 0 497.04 25.5
 -1 -8 0 475.65 26.11
 1 8 0 531.54 24.78
 -1 -8 0 535.34 19.87
 1 8 1 222.16 15.23
 1 8 1 210.07 13.79
 -1 -8 -1 223.2 15.75
 -1 -8 -1 194.42 10.38
 1 8 2 69.6 7.64
 1 8 2 68.74 8.32
 -1 -8 -2 80.79 6.11
 -1 -8 -2 93.9 10.36
 -1 -8 -3 0.71 4.06
 -1 -8 -3 14.02 2.66
 -1 -8 -4 78.05 6.29
 -1 -8 -4 70.57 5.85
 -1 -8 -4 74.89 9.5
 -1 -8 -5 195.01 10.6
 -1 -8 -5 216.71 11.54
 -1 -8 -5 190.42 11.13
 -1 -8 -5 211.27 15.82
 -1 -8 -6 154.14 13.53
 -1 -8 -6 162.01 10.21
 -1 -8 -7 99.63 7.87
 -1 -8 -7 85.22 10.7
 -1 -8 -7 88.39 7.38
 -1 -8 -7 85.8 9.74
 -1 -8 -8 118.05 11.89
 -1 -8 -8 117.25 8.97
 -1 -8 -8 118.67 8.73
 -1 -8 -8 112.6 10.82
 -1 -8 -9 584.94 24.03
 -1 -8 -9 586.35 23.63
 -1 -8 -9 527.81 27.02
 -1 -8 -10 504.13 22.4
 -1 -8 -10 458.63 24.02
 -1 -8 -10 493.13 20.72
 -1 -8 -11 410.99 20.9
 -1 -8 -11 414.52 18.03
 -1 -8 -12 129.94 9.33
 -1 -8 -13 403.85 18.65
 -1 -8 -14 109.86 6.63
 -1 -8 -14 121.46 7.58
 -1 -8 -14 118.87 7.81
 -1 -9 5 166.9 7.92
 1 9 -5 180.15 8.22
 1 9 -4 169.52 9.15
 1 9 -4 169.05 10.34
 1 9 -4 179.22 11.89
 1 9 -3 205.48 11.1
 1 9 -3 202.72 12.56
 1 9 -3 224.9 14.76
 1 9 -2 716.17 31.83
 1 9 -2 692.66 28.7
 1 9 -1 423.95 21.6
 -1 -9 0 134.66 12.1
 1 9 0 134.17 11.34
 -1 -9 0 143.9 11.64
 1 9 0 141.56 11.09
 -1 -9 -1 230.98 16.76
 1 9 1 203.29 13.52
 -1 -9 -1 216.19 15.27
 -1 -9 -1 203.62 10.44
 1 9 2 32.96 5.35
 -1 -9 -2 28.99 6.84
 -1 -9 -2 39.93 4.36
 -1 -9 -3 5.9 4.42
 -1 -9 -3 4.36 2
 -1 -9 -4 132.05 13.75
 -1 -9 -4 132.56 9.26
 -1 -9 -4 127.38 8.29
 -1 -9 -5 13.88 3.09
 -1 -9 -5 13.21 3.1
 -1 -9 -5 11.12 2.73
 -1 -9 -5 7.85 4.69
 -1 -9 -6 38.05 7.76
 -1 -9 -6 46.49 5.26
 -1 -9 -7 4.92 4.1
 -1 -9 -7 7.09 2.64
 -1 -9 -7 11.21 3.01
 -1 -9 -8 1.49 3.18
 -1 -9 -8 6.02 3.25
 -1 -9 -8 4.95 2.58
 -1 -9 -8 7.1 3.77
 -1 -9 -8 6.11 2.59
 -1 -9 -9 305.69 17.17
 -1 -9 -9 254.88 17.04
 -1 -9 -10 159.25 10.69
 -1 -9 -10 139.41 9.32
 -1 -9 -10 150.35 12.05
 -1 -9 -11 304.93 14.07
 -1 -9 -11 325.05 15.93
 1 9 12 60.62 5.48
 -1 -9 -12 64.58 5.92
 -1 -9 -13 393.83 17.08
 -1 -9 -14 226.08 9.75
 -1 -9 -14 179.04 8.79
 1 10 -4 191.9 7.68
 -1 -10 4 196.71 7.77
 1 10 -3 143.42 9.27
 1 10 -3 141.01 7.2
 -1 -10 3 144.26 7.64
 1 10 -2 220.71 13.3
 1 10 -2 222.61 11.88
 1 10 -2 221.82 10.68
 1 10 -1 224.46 14.55
 1 10 -1 236.77 12.89
 1 10 0 38.52 5.12
 1 10 1 51 5.99
 -1 -10 -1 69.98 7.79
 -1 -10 -2 21.19 5.15
 -1 -10 -2 18.58 2.86
 -1 -10 -2 17.22 4.69
 -1 -10 -3 166.73 14.25
 -1 -10 -3 165.28 13.26
 -1 -10 -4 6.28 3.93
 -1 -10 -4 12.81 4.44
 -1 -10 -5 19.18 5.43
 -1 -10 -5 18.53 5.46
 -1 -10 -6 169.86 13.87
 -1 -10 -6 173.74 14.75
 -1 -10 -7 66.17 5.85
 -1 -10 -7 49.6 7.75
 -1 -10 -7 62.72 8.17
 -1 -10 -8 255.95 12.98
 -1 -10 -8 264.04 13.44
 -1 -10 -8 265.34 16.48
 -1 -10 -9 185.9 10.52
 -1 -10 -10 128.95 8.84
 -1 -10 -10 106.58 7.3
 -1 -10 -11 196.14 10.58
 -1 -10 -11 163.82 8.62
 1 10 12 29.46 3.5
 -1 -10 -12 29.93 3.55
 -1 -10 -13 158.67 8.19
 -1 -10 -13 180.27 8.91
 -1 -11 2 447.41 14.98
 -1 -11 1 124.13 6.64
 1 11 -1 109.76 5.78
 1 11 0 50.82 5.57
 1 11 0 47.32 3.95
 -1 -11 -1 74.48 5.7
 1 11 1 72.4 7.1
 -1 -11 -2 26.66 3.65
 -1 -11 -3 40.76 4.39
 -1 -11 -3 49.39 6.39
 -1 -11 -4 2.17 1.55
 -1 -11 -4 2.09 2.98
 -1 -11 -5 3.06 2.01
 -1 -11 -5 2.16 3.22
 -1 -11 -6 14.74 3.03
 -1 -11 -6 21.02 4.84
 -1 -11 -7 43.51 6.23
 -1 -11 -7 36.84 4.32
 -1 -11 -8 88.74 6.37
 -1 -11 -9 60.49 5.54
 -1 -11 -9 53.27 4.66
 -1 -11 -10 52.43 4.83
 -1 -11 -10 48.18 3.94
 -1 -11 -11 74.34 5.3
 -1 -11 -12 109.7 6.23
 -1 -12 -1 53.48 3.36
 -1 -12 -2 57.27 3.82
 -1 -12 -2 50.24 3.43
 -1 -12 -3 13.94 2.12
 -1 -12 -4 0.93 1.26
 -1 -12 -5 63.14 4.63
 -1 -12 -6 51.73 4.08
 -1 -12 -7 31.93 3.1
 -1 -12 -8 46.54 4.09
 -1 -12 -8 40.08 3.33
 -1 -12 -9 52.16 4.02
 -1 -12 -10 87.63 4.9
 2 -11 -9 6.59 1.31
 2 -11 -8 3.44 1.1
 2 -11 -8 5.52 1.44
 2 -11 -7 23.25 2.56
 2 -11 -7 29.89 3
 2 -11 -7 29.49 2.62
 2 -11 -6 82.37 5.2
 2 -11 -6 84.36 4.58
 2 -11 -6 71.38 4.65
 2 -11 -5 137.19 6.76
 2 -11 -5 134.05 6.15
 2 -11 -5 147.69 7.22
 2 -11 -4 26.69 2.83
 2 -11 -4 31.56 3.86
 2 -11 -3 134.79 6.52
 2 -11 -3 143.67 6.51
 2 -11 -2 74.07 4.09
 2 -11 -2 86.65 4.41
 2 -11 -1 89.63 4.25
 2 -10 -10 0.64 1.24
 2 -10 -10 1.93 1.42
 2 -10 -10 1.41 1.25
 2 -10 -9 10.19 2.21
 2 -10 -9 11.07 2.12
 2 -10 -9 15.18 2.61
 2 -10 -8 11.38 2.54
 2 -10 -8 10.33 2.24
 2 -10 -8 8.54 2.4
 2 -10 -7 5.77 1.89
 2 -10 -7 1.97 1.55
 2 -10 -7 4.92 2.12
 2 -10 -6 19.34 3.29
 2 -10 -6 12.37 2.64
 2 -10 -5 167.82 9.63
 2 -10 -5 168.17 8.88
 2 -10 -5 161.85 8.7
 2 -10 -4 24.96 3.18
 2 -10 -4 24.24 3.07
 2 -10 -4 22.23 3.43
 2 -10 -3 213.52 10
 2 -10 -3 193.46 10.2
 2 -10 -3 181.79 9.03
 2 -10 -2 223.96 10.71
 2 -10 -2 211.39 10.13
 2 -10 -1 221.21 10.16
 2 -10 -1 215.31 9.9
 2 -10 0 260.8 10.73
 2 -10 0 261.12 10.65
 2 -10 1 73 4.32
 -2 10 -2 347.29 12.35
 2 -9 -12 12.65 2.23
 2 -9 -11 50.32 3.76
 2 -9 -11 51.52 5
 2 -9 -10 2.28 1.72
 2 -9 -10 4.53 2
 2 -9 -10 3.96 1.75
 2 -9 -10 2.16 1.52
 2 -9 -9 8.88 2.59
 2 -9 -9 11.81 2.63
 2 -9 -9 9.34 2.29
 2 -9 -9 10.72 2.84
 2 -9 -8 6.43 2.59
 2 -9 -8 4.93 2.01
 2 -9 -8 6.39 2.29
 2 -9 -8 6.02 2.44
 2 -9 -7 84.53 6.41
 2 -9 -7 80.6 6.6
 2 -9 -7 90.8 7.37
 2 -9 -6 37.1 4.16
 2 -9 -6 38.1 5.07
 -2 9 5 2.68 3.16
 -2 9 4 155.16 13.15
 2 -9 -4 154.54 12.93
 -2 9 3 213.37 15.43
 2 -9 -2 229.45 11.14
 2 -9 -2 238.13 11.97
 2 -9 -1 186.39 9.96
 2 -9 -1 169.23 8.93
 2 -9 0 273.48 11.74
 2 -9 0 304.02 13.3
 -2 9 -1 121.65 8.23
 2 -9 1 130.03 7.61
 -2 9 -2 319.78 14.42
 2 -9 2 320.57 13.06
 -2 9 -3 263.26 12.16
 2 -9 3 290.71 11.01
 -2 9 -4 21.81 2.23
 2 -9 4 24.95 1.95
 -2 9 -4 26.77 2.9
 2 -8 -13 39.78 3.85
 2 -8 -13 44.02 3.71
 2 -8 -12 18.79 2.58
 2 -8 -12 20.63 3.58
 2 -8 -11 2.7 1.43
 2 -8 -11 -0.54 1.94
 2 -8 -10 26.18 4.25
 2 -8 -10 31.62 3.86
 2 -8 -10 35.58 4.26
 2 -8 -10 35.77 4.64
 2 -8 -9 0.35 1.93
 2 -8 -9 1.99 1.93
 2 -8 -9 -0.33 2.02
 2 -8 -9 0.39 2.17
 2 -8 -8 35.61 5.42
 2 -8 -7 73.7 7.13
 2 -8 -7 81.8 6.85
 -2 8 7 82.96 9.68
 2 -8 -7 78.66 8.3
 2 -8 -7 70.83 7.58
 -2 8 6 144.05 13.27
 2 -8 -6 148.34 12.97
 2 -8 -6 127.08 10.88
 2 -8 -6 149.95 10.28
 2 -8 -6 145.74 9.52
 2 -8 -6 158.85 9.28
 2 -8 -5 52.3 8.01
 -2 8 5 52.72 8.33
 2 -8 -5 51.63 5.25
 2 -8 -5 41.46 4.7
 2 -8 -5 46.42 5.69
 2 -8 -5 46.57 5.06
 2 -8 -4 126.13 8.45
 -2 8 4 109.23 11.78
 2 -8 -4 114.39 8.06
 2 -8 -4 115.34 11.69
 2 -8 -4 127.19 8.22
 2 -8 -4 136.83 9.6
 2 -8 -3 213.43 16.15
 -2 8 3 215.99 16.68
 2 -8 -3 212.13 11.55
 2 -8 -3 210.04 11.17
 2 -8 -2 602.77 29.28
 2 -8 -2 573.39 22.06
 -2 8 2 533.82 28.4
 2 -8 -2 577.24 22.58
 -2 8 1 575 29.44
 2 -8 -1 624.03 23.26
 2 -8 -1 643.63 24.31
 2 -8 -1 633 30.05
 2 -8 0 108.74 7.27
 -2 8 0 104.8 10.52
 2 -8 0 115.26 7.98
 -2 8 -1 507 24.06
 2 -8 2 642.2 23.97
 2 -8 3 462.5 18.18
 2 -8 4 130.98 7.24
 -2 8 -5 87.58 6.59
 -2 8 -5 94.26 5.52
 2 -8 5 86.91 4.92
 -2 8 -6 11.85 2.14
 2 -7 -13 47.56 3.95
 2 -7 -13 42.04 4.68
 2 -7 -13 45.17 4.49
 2 -7 -12 101.14 6.84
 2 -7 -12 84.6 7.66
 2 -7 -11 3.79 1.76
 2 -7 -11 2.05 1.96
 2 -7 -10 19.12 3.96
 2 -7 -10 22.5 3.58
 2 -7 -10 22.29 3.89
 2 -7 -10 17.49 3.76
 2 -7 -9 165.61 10.16
 2 -7 -9 143.12 10.42
 2 -7 -9 167.29 10.83
 2 -7 -9 147.15 10.41
 2 -7 -9 166.53 12.15
 2 -7 -8 4.38 2.35
 2 -7 -8 2.97 2.12
 2 -7 -8 2.97 2.28
 2 -7 -8 1.24 1.96
 2 -7 -8 7.01 3.34
 2 -7 -7 133.93 11.39
 -2 7 7 145.84 13.32
 2 -7 -7 143.38 10.1
 2 -7 -7 145.56 9.99
 2 -7 -7 141.79 9.45
 2 -7 -6 223.07 11.78
 2 -7 -6 203.1 11
 2 -7 -6 216.41 15.45
 2 -7 -6 204.29 11.99
 2 -7 -6 216.11 12.52
 -2 7 6 188.05 15.67
 2 -7 -6 196.9 14.16
 2 -7 -5 18.4 3.66
 2 -7 -5 19.42 4.51
 2 -7 -5 12.23 4.38
 -2 7 5 11.19 5.19
 2 -7 -5 17 3.49
 2 -7 -5 14.95 2.97
 2 -7 -5 13.72 2.95
 2 -7 -4 170.03 9.81
 -2 7 4 156.01 14.42
 2 -7 -4 194.06 10.88
 2 -7 -4 174.55 9.89
 2 -7 -4 169.91 10.76
 2 -7 -4 148.56 13.57
 2 -7 -3 172.49 9.72
 -2 7 3 143.99 13.8
 2 -7 -3 155.58 9.53
 2 -7 -3 151.75 13.61
 2 -7 -2 240.93 17.6
 2 -7 -2 282.62 13.29
 2 -7 -2 274.63 13.47
 -2 7 2 294.1 19.68
 2 -7 -1 479.55 19.1
 -2 7 1 454.27 25.71
 2 -7 -1 481.07 19.66
 2 -7 -1 428.42 24.49
 2 -7 0 802.41 34.94
 2 -7 0 797.42 28.21
 -2 7 0 719.84 34.4
 2 -7 0 804.06 29.11
 -2 7 -1 508.56 26
 2 -7 1 527.02 20.65
 2 -7 1 536.48 21.73
 -2 7 -2 249.13 15.89
 2 -7 2 278.26 12.75
 2 -7 2 260.44 13.53
 -2 7 -3 1200.04 48.26
 2 -7 4 15.64 2.98
 2 -7 5 118.44 7.42
 -2 7 -6 139.51 7.58
 2 -7 6 151.48 7.56
 -2 7 -7 19.95 3.14
 2 -7 7 17.22 1.75
 2 -6 -14 111.37 6.45
 2 -6 -14 111.1 6.17
 2 -6 -13 124.14 7.21
 2 -6 -13 118.04 8.36
 2 -6 -13 119.24 8.19
 2 -6 -12 73.18 6.26
 2 -6 -12 74.35 7.55
 2 -6 -11 1.96 2.15
 2 -6 -11 4.3 3.02
 2 -6 -10 41.84 5.88
 2 -6 -9 1.36 2.26
 2 -6 -9 3.11 1.98
 2 -6 -9 3.01 2.51
 2 -6 -9 1.32 2.2
 2 -6 -9 1.13 2.83
 2 -6 -8 10.43 2.99
 2 -6 -8 3.94 2.17
 2 -6 -8 5.69 2.09
 2 -6 -8 8.63 3.02
 2 -6 -8 6 2.78
 2 -6 -8 6.29 2.8
 2 -6 -8 4.6 2.8
 2 -6 -7 12.84 3.35
 -2 6 7 17.46 5.08
 2 -6 -7 12.9 3.44
 2 -6 -7 17.37 3.6
 2 -6 -7 10.29 4
 2 -6 -6 599.67 27.03
 2 -6 -6 549.9 22.98
 -2 6 6 566.65 29.19
 2 -6 -6 555.29 23.1
 2 -6 -6 581.83 21.68
 2 -6 -6 560.53 21.22
 2 -6 -6 573.56 23.03
 2 -6 -6 572.41 26.1
 2 -6 -5 49.61 7.25
 2 -6 -5 54.83 5.65
 -2 6 5 65.59 8.96
 2 -6 -5 52.84 5.5
 2 -6 -5 53.71 4.85
 2 -6 -5 51.85 4.99
 2 -6 -5 60.79 5.59
 2 -6 -5 61.79 7.34
 -2 6 4 342.78 21.09
 2 -6 -4 337.18 14.7
 2 -6 -4 344.87 14.61
 2 -6 -4 312.84 19.48
 2 -6 -4 322.31 14.75
 2 -6 -4 369.18 16.04
 2 -6 -4 316.99 17.47
 -2 6 3 389.86 22.98
 2 -6 -3 424.66 16.91
 2 -6 -3 429.68 16.91
 2 -6 -2 1079.86 34.82
 -2 6 2 981.44 42.15
 2 -6 -2 1077.39 34.84
 2 -6 -1 397.37 22.9
 -2 6 1 428.55 23.84
 2 -6 -1 424.35 17.53
 2 -6 -1 430.49 17.75
 2 -6 0 624.58 30.53
 -2 6 0 713.37 32.32
 2 -6 0 689.4 25.18
 2 -6 0 688.38 25.51
 2 -6 1 1280.78 46.65
 2 -6 1 1239.42 40
 2 -6 1 1157.96 40.2
 -2 6 -1 1133.32 46.32
 2 -6 2 206.79 11.1
 -2 6 -2 200.71 14.46
 -2 6 -2 192.97 14.28
 2 -6 2 220.33 11.96
 -2 6 -3 290.17 18.3
 2 -6 3 296.87 13.81
 2 -6 3 295.2 14.82
 -2 6 -4 236.56 17.42
 2 -6 4 271.17 13.81
 -2 6 -4 250.78 17.12
 -2 6 -5 192.38 15.01
 -2 6 -5 219.97 13.31
 -2 6 -6 638.78 24.29
 2 -6 6 661.49 24.32
 -2 6 -7 185.87 9.38
 2 -6 7 209.45 9.81
 2 -6 8 44.23 3.2
 2 -5 -14 187.79 9.17
 2 -5 -13 186.57 9.63
 2 -5 -13 183.77 11.13
 2 -5 -13 170.38 10.72
 2 -5 -12 231.69 12.21
 2 -5 -12 204.39 13.49
 2 -5 -11 43.09 5.72
 2 -5 -10 21.49 4.63
 2 -5 -10 12.57 3.39
 2 -5 -10 16.53 3.54
 2 -5 -10 14.83 2.89
 2 -5 -9 1.83 2.09
 2 -5 -9 1.29 1.98
 2 -5 -9 0.86 2.42
 2 -5 -9 2.68 2.45
 2 -5 -9 0.75 2.01
 2 -5 -9 -0.44 2.31
 2 -5 -9 1.11 2.37
 2 -5 -8 38.08 5.23
 2 -5 -8 40.73 4.73
 2 -5 -8 45.18 5.63
 2 -5 -8 47.31 5.24
 2 -5 -8 37.17 5.27
 2 -5 -8 44.78 5.42
 2 -5 -8 47.46 6.53
 -2 5 7 10.62 4.43
 2 -5 -7 7.28 2.82
 2 -5 -7 10.06 3.11
 2 -5 -7 5.13 2.27
 2 -5 -7 18.5 4.28
 2 -5 -7 6.68 2.45
 2 -5 -7 8.24 2.92
 2 -5 -6 11.64 3.52
 2 -5 -6 6.44 2.67
 -2 5 6 7.06 4.05
 2 -5 -6 9.09 2.92
 2 -5 -6 9.25 2.37
 2 -5 -6 8.6 3.67
 2 -5 -6 6.31 1.86
 2 -5 -6 12.23 2.53
 2 -5 -6 11.44 3.38
 2 -5 -5 168.38 12.02
 2 -5 -5 161.49 9.66
 -2 5 5 160.79 13.35
 2 -5 -5 156.78 8.57
 2 -5 -5 165.12 9.44
 2 -5 -5 151.58 8.1
 2 -5 -5 141.15 10.49
 2 -5 -5 146.91 9.31
 2 -5 -5 153.72 11.04
 2 -5 -4 171.48 12.67
 2 -5 -4 192.91 10.03
 2 -5 -4 179.25 11.21
 2 -5 -4 168.85 11.42
 2 -5 -4 186.76 9.36
 2 -5 -4 170.66 9.76
 2 -5 -4 168.74 8.74
 2 -5 -3 2387.86 67.88
 2 -5 -3 2249.92 67.2
 2 -5 -3 2273.24 67.96
 2 -5 -2 252.97 16.97
 2 -5 -2 306.51 13.21
 2 -5 -2 338.26 13.46
 2 -5 -2 287.17 14.62
 2 -5 -1 1441.66 44.28
 2 -5 -1 1444.7 44.13
 2 -5 0 1762.13 53.7
 2 -5 0 1825.32 54.12
 2 -5 1 413.71 21.78
 -2 5 -1 443.88 21.23
 2 -5 1 448.37 17.87
 2 -5 1 465.67 18.41
 -2 5 -2 1652.24 57.42
 2 -5 2 1663.84 51.96
 -2 5 -2 1575.6 57.57
 2 -5 2 1658.12 52.65
 -2 5 -3 434.19 22.45
 2 -5 3 422.03 17.54
 2 -5 3 404.58 18
 -2 5 -4 111.17 11.38
 2 -5 4 115.85 7.99
 2 -5 4 115.35 8.65
 -2 5 -4 124.17 11.41
 -2 5 -5 466.84 25.3
 2 -5 5 467.35 20.48
 -2 5 -6 950.51 39.89
 -2 5 -6 974.82 36.74
 2 -5 6 935.5 34.17
 -2 5 -7 223.36 11.63
 2 -5 7 234.84 12.23
 2 -5 8 91.92 6.36
 2 -5 9 8.97 1.66
 -2 5 -10 20.01 2.12
 2 -4 -14 239.53 11.02
 2 -4 -13 214.34 10.47
 2 -4 -13 196.39 12.1
 2 -4 -13 213.5 11.64
 2 -4 -13 206.58 12.16
 2 -4 -12 4.91 2.38
 2 -4 -12 5.7 3.08
 2 -4 -12 6.53 2.99
 2 -4 -12 4.84 2.99
 2 -4 -11 239.63 14.07
 2 -4 -10 75.03 7.51
 2 -4 -10 65.43 7.13
 2 -4 -10 70.49 6.79
 2 -4 -10 77.77 8.76
 2 -4 -10 69.47 8.49
 2 -4 -10 77.23 7.89
 2 -4 -9 6.38 2.86
 2 -4 -9 4.58 2.05
 2 -4 -9 2.3 2.17
 2 -4 -9 6.15 3.02
 2 -4 -9 3.07 2.61
 2 -4 -9 5.61 2.75
 2 -4 -9 3.04 2.95
 2 -4 -9 2.58 2.25
 2 -4 -9 6.26 2.99
 2 -4 -8 21.17 4.09
 2 -4 -8 26.81 4.45
 2 -4 -8 23.85 4.1
 2 -4 -8 25.24 4.28
 2 -4 -8 28.94 4.38
 2 -4 -8 33.25 3.94
 2 -4 -8 22.11 4.48
 2 -4 -8 28.18 5.02
 2 -4 -7 76.92 6.81
 2 -4 -7 77.54 7.7
 2 -4 -7 78.13 6.94
 2 -4 -7 84.11 6.05
 2 -4 -7 72.89 6.46
 2 -4 -7 87.56 6.96
 2 -4 -7 78.35 7.23
 2 -4 -6 25.94 3.77
 2 -4 -6 31.04 4.16
 2 -4 -6 24.15 3.01
 2 -4 -6 24.84 3.24
 2 -4 -6 28.18 4.64
 2 -4 -6 26.87 3.65
 2 -4 -6 15.23 4.59
 2 -4 -6 25.57 3.69
 2 -4 -6 21.98 3.63
 2 -4 -6 28.84 4.32
 -2 4 6 31.19 6.1
 2 -4 -5 76.42 5.84
 2 -4 -5 69.67 5.88
 2 -4 -5 72.85 7.38
 2 -4 -5 63.81 4.78
 2 -4 -5 69.27 4.67
 2 -4 -5 67.25 5.99
 2 -4 -5 66.84 6.63
 2 -4 -4 22.18 3.3
 2 -4 -4 27.1 3.06
 2 -4 -4 27.25 3.45
 2 -4 -4 26.42 4.54
 2 -4 -4 21.99 3.94
 2 -4 -3 3486.77 99.03
 2 -4 -3 3379.02 101.73
 2 -4 -2 2103.46 62.41
 2 -4 -2 2099.41 64.34
 2 -4 -1 474.81 17.47
 2 -4 -1 479.95 18.52
 2 -4 -1 427.07 17.54
 2 -4 0 381.9 15.04
 2 -4 0 380.58 15.32
 2 -4 0 365.59 16.09
 2 -4 0 398.83 15.36
 -2 4 -1 555.48 22.95
 2 -4 1 532.85 20.24
 2 -4 1 560.33 19.97
 2 -4 1 535.66 20.41
 2 -4 1 553.76 21.34
 -2 4 -2 778.82 30.43
 2 -4 2 762.9 26.02
 2 -4 2 756.93 26.6
 2 -4 2 728.08 26.7
 -2 4 -3 421.24 21.28
 2 -4 3 467.33 18.7
 2 -4 3 467.12 19
 -2 4 -3 473.49 22.65
 -2 4 -3 456.92 21.15
 -2 4 -4 738.71 31.96
 -2 4 -4 720.63 32.13
 -2 4 -4 737.78 31.07
 2 -4 4 744.01 26.71
 2 -4 4 702.5 27.17
 -2 4 -4 709.19 30.54
 -2 4 -5 259.37 17.22
 2 -4 5 269.14 13.07
 -2 4 -5 234.38 16.73
 2 -4 5 254.32 13.55
 -2 4 -5 218.33 15.41
 -2 4 -5 261.04 16.8
 -2 4 -6 343.47 20.89
 2 -4 6 360.7 17.35
 -2 4 -6 377.89 19.13
 -2 4 -6 373.94 21.11
 -2 4 -7 772.24 33.81
 -2 4 -7 777.16 34.24
 -2 4 -7 833.92 31.7
 2 -4 7 738.44 29.27
 -2 4 -7 774.11 28.46
 -2 4 -8 117.77 9.23
 2 -4 8 118.94 8.38
 2 -4 9 27.5 3.54
 2 -4 10 4.86 1.42
 -2 4 -10 3.12 1.57
 -2 4 -11 1.55 1.1
 2 -3 -14 269.26 11.29
 2 -3 -13 302.09 15.31
 2 -3 -13 293.89 15.13
 2 -3 -12 8.95 3.52
 2 -3 -12 5.74 2.08
 2 -3 -12 10.02 2.68
 2 -3 -12 9.75 3.62
 2 -3 -12 6.45 3.43
 2 -3 -11 128.63 9.64
 2 -3 -11 112.6 8.71
 2 -3 -10 85.54 7.84
 2 -3 -10 80.41 8.18
 2 -3 -10 88.06 9.33
 2 -3 -10 86.33 6.56
 2 -3 -10 81.91 7.16
 2 -3 -10 89.97 7.99
 2 -3 -10 86.22 7.54
 2 -3 -10 82.04 9.49
 2 -3 -10 83.8 8.21
 2 -3 -9 149.52 10.39
 2 -3 -9 140.28 8.67
 2 -3 -9 136.94 11.67
 2 -3 -9 151.24 9.65
 2 -3 -9 153.86 10.37
 2 -3 -9 131.85 9.85
 2 -3 -9 136.62 10.31
 2 -3 -9 128.2 9.44
 2 -3 -9 152.43 12.91
 2 -3 -9 144.3 10.7
 2 -3 -8 54.17 6.08
 2 -3 -8 48.3 7.07
 2 -3 -8 60.52 6.23
 2 -3 -8 48.04 5.41
 2 -3 -8 52.33 5.88
 2 -3 -8 41.57 5.38
 2 -3 -8 66.32 6.61
 2 -3 -8 50.15 6.35
 2 -3 -8 45.53 5.48
 2 -3 -8 46.78 5.17
 2 -3 -7 213.92 10.32
 2 -3 -7 227.65 12.18
 2 -3 -7 224.81 12.09
 2 -3 -7 220.86 10.82
 2 -3 -7 210.61 14.01
 2 -3 -7 219.17 11.16
 2 -3 -7 199.15 11.57
 2 -3 -7 208.61 11.78
 2 -3 -7 218.2 11.22
 2 -3 -7 215.75 11.88
 2 -3 -7 212.5 12.09
 2 -3 -7 213.41 12.72
 2 -3 -6 44.19 4.63
 2 -3 -6 49.03 4.84
 2 -3 -6 43.96 5.06
 2 -3 -6 42.29 4.75
 2 -3 -6 45.32 4.18
 2 -3 -6 47.2 4.52
 2 -3 -6 45.84 4.51
 2 -3 -6 42.55 4.55
 2 -3 -6 41.45 6.66
 2 -3 -6 38.65 5.13
 2 -3 -5 81.47 6.12
 2 -3 -5 79.8 5.34
 2 -3 -5 70.12 5.49
 2 -3 -5 80.82 6.48
 2 -3 -5 77.9 8.03
 2 -3 -5 86.48 6.45
 2 -3 -4 263.1 14.06
 2 -3 -4 285.23 13.44
 2 -3 -4 245.34 12.58
 2 -3 -3 1479.19 47.45
 2 -3 -3 1435.71 43.71
 2 -3 -3 1432.22 45.69
 2 -3 -2 941.28 33.96
 2 -3 -2 978.85 31.7
 2 -3 -2 955.97 30.41
 2 -3 -1 1483.71 49.88
 2 -3 -1 1506.53 47.36
 2 -3 -1 1523.86 45.85
 2 -3 -1 1548.3 46.15
 2 -3 0 909.23 33.56
 2 -3 0 943.39 29.85
 2 -3 0 896.39 28.78
 2 -3 1 1777.13 57.15
 -2 3 -2 4413.05 129.13
 -2 3 -3 1200.79 40.8
 -2 3 -3 1053.83 38.34
 -2 3 -4 1740.75 58.34
 -2 3 -4 1689.82 59.56
 -2 3 -4 1747.44 58.37
 2 -3 4 1777.65 53.15
 -2 3 -4 1821.2 60.21
 -2 3 -5 472.68 23.25
 -2 3 -5 492.92 24.19
 -2 3 -5 484.79 23.22
 -2 3 -5 503.96 24.82
 -2 3 -6 292.37 18.13
 -2 3 -6 301.96 18.35
 -2 3 -6 296.99 17.85
 -2 3 -7 132.71 11.71
 -2 3 -7 109.19 10.7
 -2 3 -7 112.04 9.46
 -2 3 -7 104.47 10.91
 -2 3 -7 102.86 7.52
 -2 3 -8 306.26 18.83
 -2 3 -8 290.19 15.99
 -2 3 -8 287.53 18.91
 -2 3 -9 282.97 15.25
 2 -3 9 292.65 14.46
 -2 3 -9 294.9 17.98
 2 -3 10 25 3.45
 -2 3 -10 25 4.94
 2 -3 11 25.75 2.64
 -2 3 -12 43.65 3.05
 2 -2 -13 177.27 11.1
 2 -2 -13 168.12 10.65
 2 -2 -12 6.71 3.08
 2 -2 -12 8.66 3.5
 2 -2 -12 7.81 2.53
 2 -2 -12 7.71 3.46
 2 -2 -11 133.83 9.63
 2 -2 -11 144.17 10.22
 2 -2 -10 343.13 18.47
 2 -2 -10 351.09 17.06
 2 -2 -10 382.3 20.61
 2 -2 -10 324.5 14.89
 2 -2 -10 306.42 16.35
 2 -2 -10 356.21 17.23
 2 -2 -10 385.23 21.75
 2 -2 -10 337.01 16.68
 2 -2 -10 339.78 17.59
 2 -2 -10 335.07 19.57
 2 -2 -9 682.21 27.23
 2 -2 -9 672.56 28.94
 2 -2 -9 687.06 25.42
 2 -2 -9 748.44 31.43
 2 -2 -9 685.47 27.31
 2 -2 -9 693.66 32.35
 2 -2 -9 687.51 27.52
 2 -2 -9 725.51 28.02
 2 -2 -9 691.77 28.42
 2 -2 -8 71.63 7.14
 2 -2 -8 67.7 6.51
 2 -2 -8 73.49 6.55
 2 -2 -8 68.85 5.69
 2 -2 -8 69.02 7.74
 2 -2 -8 70.98 6.5
 2 -2 -8 65.23 6.57
 2 -2 -8 70.59 6.62
 2 -2 -8 90.94 9.59
 2 -2 -8 77.08 7.36
 2 -2 -7 79.77 6.88
 2 -2 -7 93.36 7.06
 2 -2 -7 84.88 6.05
 2 -2 -7 74.37 8.25
 2 -2 -7 81.35 6.74
 2 -2 -7 76.84 6.48
 2 -2 -7 89.18 6.73
 2 -2 -7 92.5 7.33
 2 -2 -7 83.14 7.42
 2 -2 -7 84.26 7.06
 2 -2 -6 160.31 9.37
 2 -2 -6 174.44 11.86
 2 -2 -6 167.57 9.38
 2 -2 -6 158.57 8.46
 2 -2 -6 167.14 9.02
 2 -2 -6 163.43 9.13
 2 -2 -6 164.04 9.26
 2 -2 -6 159.59 9.56
 2 -2 -6 178.37 12.89
 2 -2 -6 168.92 10.37
 2 -2 -5 1393.14 48.62
 2 -2 -5 1406.44 43.08
 2 -2 -5 1472.44 44.79
 2 -2 -5 1384.04 44.77
 2 -2 -5 1395.03 45.52
 2 -2 -4 125.9 9.32
 2 -2 -4 124.42 6.66
 2 -2 -4 111.51 5.88
 2 -2 -4 120.83 7.51
 2 -2 -4 115.13 7.47
 2 -2 -3 1285.91 38.07
 2 -2 -3 1243.49 38.68
 2 -2 -3 1281.93 40.05
 2 -2 -2 1530.69 45.95
 2 -2 -2 1431.05 42.91
 2 -2 -2 1432.03 44.06
 2 -2 -1 20.91 3.55
 2 -2 -1 23.83 2.56
 2 -2 -1 18.3 2.44
 2 -2 0 1852.45 54.95
 2 -2 0 1823.58 51.77
 2 -2 0 1715.19 50.66
 2 -2 1 1018.98 31.17
 2 -2 2 1006.68 30.9
 -2 2 -3 1109.89 37.27
 2 -2 3 1057.99 32.77
 -2 2 -4 1362.02 46.33
 -2 2 -4 1319.69 44.27
 -2 2 -5 1088.46 39.02
 -2 2 -5 984.01 36.78
 -2 2 -6 1442.08 50.34
 -2 2 -6 1384.81 49.35
 -2 2 -6 1319.77 47.7
 -2 2 -6 1387.84 49.72
 -2 2 -7 414.68 22.81
 -2 2 -7 411.2 22
 -2 2 -7 443.95 22.63
 -2 2 -7 426.03 19.98
 -2 2 -8 142.3 12.93
 -2 2 -8 143.39 12.54
 -2 2 -8 146.73 10.7
 -2 2 -9 196.92 15.55
 -2 2 -9 205.19 15.11
 -2 2 -9 200.3 12.54
 -2 2 -10 107.09 10.48
 -2 2 -10 103.97 10.77
 -2 2 -11 0.47 3.21
 2 -2 11 1.04 1.36
 -2 2 -12 0.86 1.2
 2 -2 12 0.26 0.85
 2 -1 -13 224.88 10.09
 2 -1 -13 244.68 12.94
 2 -1 -12 125.25 9.75
 2 -1 -12 131.65 8.62
 2 -1 -12 140 11.21
 2 -1 -12 130.87 10.31
 2 -1 -11 67.59 6.17
 2 -1 -11 81.26 7.29
 2 -1 -10 355.94 20.63
 2 -1 -10 360 16.84
 2 -1 -10 342.67 15.32
 2 -1 -10 366.44 17.34
 2 -1 -10 353.04 17.88
 2 -1 -10 351.2 21.43
 2 -1 -10 350.76 17.9
 2 -1 -10 367.69 20.43
 2 -1 -9 8.13 3.11
 2 -1 -9 5.59 2.62
 2 -1 -9 16.21 3.02
 2 -1 -9 4.36 3.35
 2 -1 -9 9.86 3.52
 2 -1 -9 6.52 2.61
 2 -1 -9 8.46 3.47
 2 -1 -9 4.34 3.71
 2 -1 -9 17.14 3.59
 2 -1 -9 11.59 3.72
 2 -1 -8 22.43 4.81
 2 -1 -8 22.15 4.53
 2 -1 -8 24.89 3.8
 2 -1 -8 24.91 3.6
 2 -1 -8 23.3 4.17
 2 -1 -8 25.9 4.22
 2 -1 -8 25.84 4.23
 2 -1 -8 28.06 5.92
 2 -1 -8 28.35 4.53
 2 -1 -7 15.37 3.79
 2 -1 -7 13.71 3.26
 2 -1 -7 14.26 2.61
 2 -1 -7 15.99 3.31
 2 -1 -7 18.05 3.16
 2 -1 -7 14.78 4.35
 2 -1 -7 15.58 3.2
 2 -1 -7 19.24 3.49
 2 -1 -7 20.5 3.54
 2 -1 -6 19 5.14
 2 -1 -6 17.09 2.88
 2 -1 -6 14.26 2.72
 2 -1 -6 14.67 2.5
 2 -1 -6 16.03 2.88
 2 -1 -6 15.76 3.45
 2 -1 -6 16.75 3.22
 2 -1 -6 13.3 4.24
 2 -1 -6 11.42 2.73
 2 -1 -6 15.98 3.19
 2 -1 -5 107.75 5.24
 2 -1 -5 117.88 7.57
 2 -1 -4 975.65 35.73
 2 -1 -4 1002.77 30.1
 2 -1 -4 967.27 31.69
 2 -1 -4 1038.62 32.64
 2 -1 -4 1018.68 32.95
 2 -1 -3 884.18 28.99
 2 -1 -3 885.95 27.89
 2 -1 -3 889.47 26.93
 -2 1 2 963.69 28.66
 2 -1 -2 959.16 30.45
 2 -1 -2 1031.5 30.05
 -2 1 1 851.81 25.92
 2 -1 -1 818.87 25.66
 2 -1 0 2579.09 72.32
 -2 1 -1 4373.06 124.43
 -2 1 -2 1374.05 43.55
 -2 1 -3 2323.54 70.58
 2 -1 3 2330.6 66.34
 -2 1 -4 249.62 12.93
 2 -1 4 236.94 9
 -2 1 -5 3402.75 100.73
 -2 1 -6 1589.35 53.49
 -2 1 -6 1530.63 51.45
 -2 1 -6 1576.49 50.95
 -2 1 -6 1561.09 53.38
 -2 1 -7 312.52 16.86
 -2 1 -7 335.47 16.34
 -2 1 -7 361.69 17.33
 -2 1 -7 327.27 18.31
 -2 1 -8 426.76 22.97
 -2 1 -8 368.35 19.15
 -2 1 -8 392.55 18.69
 -2 1 -8 407.02 20.86
 -2 1 -9 8.92 4.08
 -2 1 -9 9.03 3.39
 -2 1 -9 7.01 3.44
 -2 1 -9 8 2.84
 -2 1 -10 2.22 3.49
 -2 1 -10 4.01 3.59
 -2 1 -10 6.38 2.58
 -2 1 -11 31.5 5.87
 -2 1 -11 27.49 5.86
 -2 1 -12 0.87 2.76
 -2 1 -12 0.83 1.49
 -2 1 -13 48.53 3.57
 2 0 -13 202.68 9.18
 2 0 -13 243.41 11.8
 2 0 -12 266.95 14.41
 2 0 -12 276.6 13.21
 2 0 -12 301.29 16.33
 2 0 -11 139.77 11.46
 2 0 -11 142.61 9.96
 2 0 -11 148.91 12.55
 2 0 -11 132.72 11.26
 2 0 -10 1061.51 35.78
 2 0 -10 1084.38 37.51
 2 0 -10 1060.48 39.45
 2 0 -10 1076.54 44.04
 2 0 -10 1077.01 42.53
 2 0 -10 1087.38 39.42
 2 0 -9 15.44 3.1
 2 0 -9 17.57 3.83
 2 0 -9 8.08 4.69
 2 0 -9 8.74 2.57
 2 0 -9 13.48 4.77
 2 0 -9 6.3 3.38
 2 0 -9 8.7 2.95
 2 0 -9 8.78 3.67
 2 0 -8 10.36 4.61
 2 0 -8 7.94 2.68
 2 0 -8 8.34 2.54
 2 0 -8 5.71 2.16
 2 0 -8 12.11 3.1
 2 0 -8 2.95 2.87
 2 0 -8 5.02 2.96
 2 0 -8 12.49 3.9
 2 0 -8 3.35 2.1
 2 0 -8 9.48 3.03
 2 0 -7 325.36 14.83
 2 0 -7 316.19 16.84
 2 0 -7 349.24 19.75
 2 0 -7 341.28 15.56
 2 0 -7 321.01 17.86
 2 0 -7 351.87 16.82
 2 0 -7 340.09 15.03
 2 0 -7 355 16.3
 2 0 -7 358.59 16.47
 2 0 -7 348 18.13
 2 0 -6 37.44 4.79
 2 0 -6 45.65 4.33
 2 0 -6 50.65 5.88
 2 0 -6 47.6 4.66
 2 0 -6 36.81 6.05
 2 0 -6 50.67 5.05
 2 0 -6 48.25 5.41
 2 0 -6 53.64 4.83
 2 0 -6 41.45 4.78
 2 0 -5 81.54 6.37
 2 0 -5 85.44 7
 2 0 -5 96.37 8.5
 2 0 -5 94.3 6.77
 2 0 -5 96.96 6.17
 2 0 -5 93.19 8.65
 2 0 -5 85.13 6.28
 -2 0 4 846.85 26.39
 2 0 -4 840.81 28.05
 2 0 -4 866.07 31.76
 2 0 -4 885.9 28.62
 2 0 -3 2105.42 61.96
 2 0 -3 2148.17 62.5
 2 0 -2 1731.77 50.88
 2 0 -2 1726.11 50.31
 2 0 -1 2280.97 64.63
 2 0 -1 2265.04 64.94
 -2 0 0 806.7 25.43
 2 0 0 830.21 24.57
 -2 0 -1 1292.52 39.33
 -2 0 -2 1686.18 50.86
 -2 0 -3 2002.93 60.54
 -2 0 -4 330.81 14.89
 -2 0 -5 3173.84 96.89
 -2 0 -5 3324.56 91.51
 2 0 5 3197.64 90.54
 -2 0 -6 2350.59 71.58
 -2 0 -6 2329.5 72.1
 -2 0 -7 1401.58 46.98
 -2 0 -7 1362.31 47.83
 -2 0 -7 1405.9 50.45
 -2 0 -7 1442.87 46.06
 -2 0 -7 1400.71 47.41
 -2 0 -8 618.19 25.92
 -2 0 -8 621.08 27.45
 -2 0 -8 639.19 27.33
 -2 0 -8 654.27 25.24
 -2 0 -8 633.59 28.83
 -2 0 -8 648.76 27.09
 -2 0 -9 163.92 10.71
 -2 0 -9 178.77 12.72
 -2 0 -9 175.47 13.37
 -2 0 -9 169.17 12.23
 -2 0 -10 31.37 6.31
 -2 0 -10 24.28 4.89
 -2 0 -10 16.24 3.45
 -2 0 -11 24.74 4.82
 -2 0 -11 28.17 5.04
 -2 0 -11 21.82 3.7
 -2 0 -12 6.51 3.4
 -2 0 -12 13.97 4.13
 -2 0 -12 12.88 3.45
 -2 0 -13 0.6 1.25
 -2 0 -13 -0.25 1.86
 -2 0 -13 -0.73 2.58
 2 1 -13 197.15 8
 2 1 -12 288.46 12.82
 2 1 -12 263.4 13.43
 2 1 -12 294.19 15.18
 2 1 -11 264.78 15.75
 2 1 -11 283.18 14.42
 2 1 -11 272.73 16.71
 2 1 -10 137.61 10.16
 2 1 -9 131.49 9.41
 2 1 -9 122.62 11.41
 2 1 -9 124.18 11.38
 2 1 -9 113.67 7.98
 2 1 -9 130.04 8.74
 2 1 -9 133.95 10.58
 2 1 -9 116.38 11.84
 2 1 -9 117.68 9.49
 2 1 -8 19.52 3.18
 2 1 -8 24.01 5.62
 2 1 -8 18.01 4.79
 2 1 -8 13.85 4.07
 2 1 -8 11.38 3.01
 2 1 -8 16.9 3.49
 2 1 -8 19.87 4.03
 2 1 -8 26.66 5.39
 2 1 -7 50.69 4.83
 2 1 -7 48.2 6.79
 2 1 -7 52.26 5.61
 2 1 -7 62.71 6.86
 2 1 -7 56.24 5.72
 2 1 -7 55.29 7.89
 2 1 -7 56.37 7.02
 2 1 -7 67.86 6.51
 2 1 -6 2.38 2.27
 2 1 -6 5.06 2.13
 2 1 -6 3.98 2.58
 2 1 -6 10.24 3.1
 2 1 -6 4.6 1.71
 2 1 -6 3.73 1.52
 2 1 -6 1.02 1.74
 2 1 -6 6.61 3.1
 2 1 -6 0.39 2.25
 2 1 -6 1.69 2.73
 2 1 -5 134.12 8.73
 2 1 -5 125.29 8.61
 2 1 -5 123.9 7.54
 2 1 -5 140.61 9.49
 2 1 -5 132.38 10.28
 2 1 -5 131.12 9.29
 2 1 -5 132.92 9.14
 -2 -1 4 889.05 28.9
 2 1 -4 982.51 33.39
 2 1 -4 978.82 31.15
 2 1 -4 978.52 31.34
 2 1 -4 972.3 34.55
 2 1 -3 303.06 14.3
 -2 -1 3 300.24 11.14
 2 1 -3 284.88 11.75
 2 1 -3 315.17 12.46
 -2 -1 2 726.16 22.53
 2 1 -2 677.55 22.42
 2 1 -2 726.26 23.21
 -2 -1 1 744.68 23.07
 2 1 -1 720.48 22.33
 -2 -1 0 2182.84 62.73
 2 1 0 2187.8 61.56
 -2 -1 -1 665.86 21.15
 -2 -1 -2 4724.12 131.94
 -2 -1 -3 2080.65 59.92
 -2 -1 -4 1501.92 44.25
 -2 -1 -5 1757.27 50.87
 -2 -1 -5 1728.44 49.83
 -2 -1 -6 683.82 23.89
 -2 -1 -7 1132.56 38.02
 -2 -1 -7 1125.78 39.06
 -2 -1 -7 1124.48 42.12
 -2 -1 -7 1091.64 38.34
 -2 -1 -8 423.77 19.23
 -2 -1 -8 446.88 18.46
 -2 -1 -8 455.34 21.16
 -2 -1 -8 437.48 23.17
 -2 -1 -8 454.41 20.48
 -2 -1 -9 205.4 12.53
 -2 -1 -9 212.49 14.1
 -2 -1 -9 214.2 11.95
 -2 -1 -9 226.46 15.91
 -2 -1 -9 221.77 13.91
 -2 -1 -9 223.29 14.7
 -2 -1 -10 47.65 6.93
 -2 -1 -10 48.58 6.96
 -2 -1 -10 46.5 5.22
 -2 -1 -10 48.93 7.42
 -2 -1 -10 41.02 5.94
 -2 -1 -11 26.78 5.82
 -2 -1 -11 22.99 3.74
 -2 -1 -11 19.23 4.59
 -2 -1 -11 14.7 4.18
 -2 -1 -12 4.51 3.53
 -2 -1 -12 2.34 2.51
 -2 -1 -12 7.4 3.26
 -2 -1 -13 3.92 2.8
 -2 -1 -13 4.16 2.85
 -2 -1 -13 4.69 2.45
 -2 -1 -14 15.02 2.98
 -2 -1 -14 14.27 2.26
 2 2 -12 139.66 7.28
 2 2 -11 309.39 16.22
 2 2 -11 320.96 14.83
 2 2 -11 323.68 17.11
 2 2 -10 524.96 25
 2 2 -10 487.02 18.94
 2 2 -10 550.9 22.9
 2 2 -10 523.88 25.62
 2 2 -10 510.27 21.2
 2 2 -9 218.72 12.89
 2 2 -9 225.12 15.9
 2 2 -9 225.28 11.56
 2 2 -9 237.93 14.27
 2 2 -9 206.34 15.86
 2 2 -9 231.2 13.66
 2 2 -8 226.93 16.03
 2 2 -8 211.99 12.6
 2 2 -8 209.6 11.36
 2 2 -8 249.87 14.85
 2 2 -8 212.5 13.39
 2 2 -8 216.66 16.14
 2 2 -7 3.85 2.89
 2 2 -7 7.99 2.72
 2 2 -7 3.69 3.07
 2 2 -7 7.86 3.47
 2 2 -7 3.6 2.05
 2 2 -7 5.17 2.52
 2 2 -7 5.82 3.65
 2 2 -7 1.33 3.14
 2 2 -6 23.62 4.35
 2 2 -6 8.58 3.79
 2 2 -6 9.13 3.59
 2 2 -6 7.4 2.8
 2 2 -6 10.78 2.87
 2 2 -6 9.27 3.24
 2 2 -6 7.71 3.47
 2 2 -6 10.6 2.89
 2 2 -6 6.54 3.37
 2 2 -5 195.37 10.88
 2 2 -5 209.36 12.51
 2 2 -5 237.81 14.07
 2 2 -5 201.47 12.62
 2 2 -5 190.66 11.26
 2 2 -5 192.71 12
 2 2 -5 203.99 11.88
 2 2 -5 174.3 12.73
 2 2 -5 207.76 10.63
 2 2 -4 549.94 20.84
 2 2 -4 598.77 24.35
 2 2 -4 558.44 20.58
 2 2 -4 525.83 22.64
 2 2 -4 599.44 22.35
 2 2 -4 561.21 24.3
 2 2 -3 560.4 19.33
 -2 -2 3 507.49 18.33
 2 2 -3 551.74 21.68
 2 2 -2 914.92 28.43
 -2 -2 2 892.51 28.49
 -2 -2 1 731.95 23.11
 2 2 -1 696.95 21.97
 2 2 0 1282.4 36.56
 -2 -2 0 1251.06 38.27
 -2 -2 -1 2322.92 67.03
 -2 -2 -2 3387.26 96.08
 -2 -2 -3 4090.93 115.46
 -2 -2 -4 3194.24 93.17
 -2 -2 -4 3581.7 95.14
 -2 -2 -5 1467.64 43.13
 -2 -2 -5 1460.55 44.25
 -2 -2 -6 1588.69 47.06
 -2 -2 -6 1555.83 47.51
 -2 -2 -7 457.5 16.89
 -2 -2 -7 423.85 22.01
 -2 -2 -8 341.01 15.88
 -2 -2 -8 371.32 17.89
 -2 -2 -8 361.91 20.33
 -2 -2 -8 344.07 14.67
 -2 -2 -9 401.29 17.08
 -2 -2 -9 418.59 18.42
 -2 -2 -9 411.53 20.72
 -2 -2 -9 401.4 22.44
 -2 -2 -9 407.75 20.1
 -2 -2 -10 140.03 8.98
 -2 -2 -10 135.92 11.43
 -2 -2 -10 162.06 12.62
 -2 -2 -10 134.21 12.38
 -2 -2 -10 147.03 11.32
 -2 -2 -11 72.57 8.72
 -2 -2 -11 74.93 8.78
 -2 -2 -11 70.43 8.03
 -2 -2 -11 76.69 9.11
 -2 -2 -12 69.96 7.98
 -2 -2 -12 71.05 8.21
 -2 -2 -12 64.3 8.55
 -2 -2 -12 79.78 8.42
 -2 -2 -12 63.82 7.13
 -2 -2 -13 1.07 2.59
 -2 -2 -13 -0.47 2.47
 -2 -2 -13 1.65 2.32
 -2 -2 -14 7 2.57
 -2 -2 -14 3.54 2.26
 -2 -2 -14 3.13 2.18
 2 3 -11 175.58 9.18
 2 3 -10 264.59 12.88
 2 3 -10 256.76 13.65
 2 3 -10 270.92 15.78
 2 3 -9 415.79 22.19
 2 3 -9 397.54 18.71
 2 3 -8 42.37 7.53
 2 3 -8 37.26 5.18
 2 3 -8 37.6 5.71
 2 3 -8 43.5 5.53
 2 3 -8 26.45 6.15
 2 3 -7 1.85 2.74
 2 3 -7 6.6 3
 2 3 -7 4.87 2.28
 2 3 -7 2.02 3
 2 3 -7 5.82 2.46
 2 3 -7 4.03 3.85
 2 3 -7 4.02 3.67
 2 3 -6 4.29 2.78
 2 3 -6 3.99 2.61
 2 3 -6 1.87 3.34
 2 3 -6 5.66 3.6
 2 3 -6 2.45 3.13
 2 3 -6 5.77 2.54
 2 3 -6 4.9 2.29
 2 3 -6 3.81 2.56
 2 3 -5 181.74 12.31
 2 3 -5 169.72 10.34
 2 3 -5 169.36 12.78
 2 3 -5 161.89 9.78
 2 3 -5 151.72 10.83
 2 3 -5 172.68 11.11
 2 3 -5 155.45 12.2
 2 3 -5 157.77 12.09
 2 3 -4 51.34 6.87
 2 3 -4 49.98 6.36
 2 3 -4 37.57 4.99
 2 3 -4 54.32 6.1
 2 3 -4 45.6 4.58
 2 3 -4 46.48 6.29
 2 3 -3 813.17 27.02
 2 3 -3 783.87 27
 -2 -3 3 777.54 28.09
 2 3 -3 775.99 30.72
 2 3 -2 18.43 2.56
 -2 -3 2 18.65 3.43
 2 3 -1 507.32 16.45
 -2 -3 1 466.21 17.73
 -2 -3 1 474.03 19.05
 2 3 0 869.48 25.13
 -2 -3 0 786.39 27.52
 -2 -3 -1 603.11 21.08
 -2 -3 -2 971.4 31.27
 -2 -3 -3 3713.25 106.42
 -2 -3 -4 2530.79 61.54
 -2 -3 -4 1980.72 55.38
 -2 -3 -5 1771.1 50.87
 -2 -3 -5 1548.57 44.98
 -2 -3 -6 1857.08 54.52
 -2 -3 -6 2018.62 59.58
 -2 -3 -7 351.66 14.59
 2 3 7 325.12 14.56
 -2 -3 -7 379.96 19.58
 -2 -3 -7 351.46 15.24
 2 3 8 86.24 6.47
 -2 -3 -8 90.62 9.66
 -2 -3 -9 478.15 22.44
 -2 -3 -9 441.33 24.2
 -2 -3 -10 81.25 8.61
 -2 -3 -10 90.33 10.23
 -2 -3 -11 179.14 13.78
 -2 -3 -11 158.67 12.9
 -2 -3 -11 185.55 12.87
 -2 -3 -12 148.18 12.2
 -2 -3 -12 151.91 11.41
 -2 -3 -13 3.83 2.8
 -2 -3 -13 2.55 2.54
 -2 -3 -13 0.52 2.44
 -2 -3 -13 3.34 2.79
 -2 -3 -13 0.4 1.96
 -2 -3 -14 61.81 6.19
 -2 -3 -14 69.51 6.67
 -2 -3 -15 50.24 4.28
 -2 -3 -15 44.25 3.89
 2 4 -11 371.99 13.19
 2 4 -10 144.83 8.39
 2 4 -9 134.98 8.79
 2 4 -9 140.05 7.64
 2 4 -9 142.57 9.59
 2 4 -8 86.62 7.83
 2 4 -8 97.17 8.02
 2 4 -7 91.18 10.47
 2 4 -7 95.68 8.88
 2 4 -7 98.39 8.92
 2 4 -7 91.84 10.09
 2 4 -7 85.84 7.72
 2 4 -7 90.75 8.12
 2 4 -6 3.87 3.23
 2 4 -6 11.29 4.12
 2 4 -6 10.84 4.91
 2 4 -6 6.52 2.56
 2 4 -6 9.11 3.48
 2 4 -6 10.11 4.52
 2 4 -6 13.07 3.76
 2 4 -6 8.92 2.84
 2 4 -5 48.68 6.97
 2 4 -5 42.72 5.23
 2 4 -5 48.8 7.56
 2 4 -5 54.64 5.66
 2 4 -5 48.01 6.76
 2 4 -5 46.57 6.09
 2 4 -5 54.08 7.46
 2 4 -5 51.33 7.63
 2 4 -4 15.21 5.13
 2 4 -4 30.03 4.15
 2 4 -4 27.6 6.08
 2 4 -4 26.34 5.07
 2 4 -4 29.57 4.06
 2 4 -4 31.18 4.57
 2 4 -4 21.8 4.92
 2 4 -3 764.79 32.03
 2 4 -3 734.71 30.46
 2 4 -3 727.64 29.57
 2 4 -3 744.92 27.61
 2 4 -3 703.43 29.89
 2 4 -2 451.25 16.73
 2 4 -2 423.61 19.68
 2 4 -2 421.27 20.12
 -2 -4 2 406.46 18.9
 2 4 -1 245.76 10.09
 -2 -4 1 237.73 13.06
 2 4 0 1520.63 44.39
 -2 -4 0 1588.12 50.27
 -2 -4 -1 724.51 27.34
 -2 -4 -2 1840.45 58.09
 -2 -4 -3 4845.5 140.7
 -2 -4 -4 2352.64 72.88
 -2 -4 -5 2078.12 65.66
 -2 -4 -6 1504.49 50.37
 -2 -4 -7 388.93 15.72
 -2 -4 -7 395.17 16.79
 -2 -4 -7 351.69 15.15
 -2 -4 -7 353.04 19.29
 -2 -4 -8 500 20.23
 -2 -4 -8 440.15 17.74
 -2 -4 -8 430.91 18.48
 -2 -4 -8 415.41 22.82
 -2 -4 -8 443.36 19.53
 -2 -4 -9 13.81 3.19
 -2 -4 -9 15.13 4.87
 2 4 9 18.66 3.37
 -2 -4 -9 15.05 3.33
 -2 -4 -10 226.48 14.75
 -2 -4 -10 192.1 15.15
 -2 -4 -11 233.72 16.09
 -2 -4 -11 231.64 15.45
 -2 -4 -12 71.78 8.61
 -2 -4 -13 17.15 4.31
 -2 -4 -13 6.81 3.08
 -2 -4 -13 15.35 3.6
 -2 -4 -13 11.25 4.04
 -2 -4 -13 18.76 4.58
 -2 -4 -14 4.5 2.5
 -2 -4 -14 4.88 2.87
 -2 -4 -15 40.04 4.11
 2 5 -10 214.79 8.69
 2 5 -9 72.76 5.49
 2 5 -9 67.67 5.51
 2 5 -8 125.1 8.7
 2 5 -8 110.86 7.84
 2 5 -7 87.88 9.27
 2 5 -7 76.16 6.98
 2 5 -6 8.34 3.66
 2 5 -6 11.74 2.87
 2 5 -6 12.73 3.69
 2 5 -6 8.26 2.77
 2 5 -5 101.83 8.04
 2 5 -5 100.52 10.43
 2 5 -5 92.4 10.86
 2 5 -5 106.76 10.04
 2 5 -5 85.76 7.6
 2 5 -5 92.95 8.27
 2 5 -4 67.37 6.15
 2 5 -4 52.69 8.11
 2 5 -4 54.26 7.28
 2 5 -4 54.16 6.1
 2 5 -4 53.63 5.71
 2 5 -3 101.58 7.31
 2 5 -3 115.32 10.3
 2 5 -3 109.37 11.15
 2 5 -3 100.63 7.84
 2 5 -2 32.27 5.54
 -2 -5 2 35.21 5.59
 2 5 -1 617.17 26.05
 -2 -5 1 593.75 25.86
 2 5 0 1010.57 37
 -2 -5 0 1033.93 37.96
 -2 -5 -1 1528.07 51.98
 -2 -5 -2 1465.8 50.34
 -2 -5 -3 1428.6 49.59
 -2 -5 -4 761.87 30.74
 -2 -5 -5 573.79 21.13
 -2 -5 -5 541.82 24.78
 -2 -5 -6 1449.92 50.49
 -2 -5 -6 1438.48 45.05
 -2 -5 -6 1380.79 49.02
 -2 -5 -7 619.21 23.56
 -2 -5 -7 704.58 25.08
 -2 -5 -7 653.29 27.87
 -2 -5 -7 633.27 28.25
 -2 -5 -8 1668.06 54.55
 -2 -5 -8 1617.23 59.75
 -2 -5 -9 232.98 13.02
 -2 -5 -9 246.57 16.69
 -2 -5 -9 243.59 14.32
 -2 -5 -10 365.7 20.99
 2 5 10 330.14 16.42
 -2 -5 -10 340.12 17.39
 -2 -5 -10 326.92 16.8
 -2 -5 -11 193.51 13.92
 -2 -5 -12 26.25 5.59
 -2 -5 -13 2.06 2.7
 -2 -5 -13 -0.53 2.5
 -2 -5 -13 -0.51 2.39
 -2 -5 -13 0.43 2.08
 -2 -5 -14 25.77 3.98
 -2 -5 -14 27.69 4.33
 -2 -5 -14 28.58 3.74
 -2 -5 -14 29.85 4.72
 -2 -5 -15 5.87 2.11
 2 6 -9 38.32 3.12
 2 6 -8 40.6 3.99
 2 6 -8 32.93 3.61
 2 6 -7 20.54 4.68
 2 6 -7 23.2 3.56
 2 6 -7 25.92 4.42
 2 6 -7 27.02 3.87
 2 6 -6 5.82 3.39
 2 6 -6 2.22 2.08
 2 6 -5 2.82 3.22
 2 6 -5 -1.48 3.59
 2 6 -5 0.59 3.15
 2 6 -5 1.2 2.14
 2 6 -5 2.46 2.2
 2 6 -4 7.52 4.22
 2 6 -4 5.51 3.84
 2 6 -4 9.45 2.94
 2 6 -3 30.77 6.66
 2 6 -3 32.83 6.16
 2 6 -2 22.98 5.84
 2 6 -2 16.33 4.85
 -2 -6 2 30.8 5.28
 -2 -6 1 398.92 21
 2 6 -1 413.61 21.13
 2 6 0 515.49 23.85
 -2 -6 0 516.98 24.8
 2 6 1 2237.42 71.11
 -2 -6 -1 2164.86 73
 2 6 2 2158.6 68.49
 -2 -6 -2 2141.45 71.54
 -2 -6 -3 1367.85 41.41
 -2 -6 -3 1318.28 43.64
 -2 -6 -3 1313.27 49.17
 -2 -6 -4 723.71 26.85
 -2 -6 -4 783.55 26.83
 -2 -6 -4 753.9 32.47
 -2 -6 -5 270.78 12.84
 -2 -6 -5 237.98 16.11
 -2 -6 -5 239.26 12.14
 -2 -6 -6 660.54 24.14
 -2 -6 -6 607.67 22.99
 -2 -6 -6 562.64 24.63
 -2 -6 -6 604.03 28.2
 -2 -6 -7 1239.71 41.23
 -2 -6 -7 1294.53 45.36
 -2 -6 -7 1258.05 47.13
 -2 -6 -8 463.97 19.71
 -2 -6 -8 440.38 22.23
 -2 -6 -8 426.23 21.74
 -2 -6 -9 204.9 12.22
 -2 -6 -9 213.52 14.82
 -2 -6 -9 200.85 13.72
 -2 -6 -10 101.05 10.09
 -2 -6 -10 96.26 8.27
 -2 -6 -10 100.54 9.23
 -2 -6 -11 221.22 14.92
 -2 -6 -11 185.22 12.34
 -2 -6 -12 17.5 4.55
 -2 -6 -13 11.77 3.43
 -2 -6 -13 8.53 3.36
 -2 -6 -13 9.99 2.99
 -2 -6 -13 14.53 3.99
 -2 -6 -14 0.77 1.92
 -2 -6 -14 -0.38 2.35
 -2 -6 -14 1.07 1.5
 -2 -6 -15 7.91 2.16
 2 7 -8 75.41 4.33
 2 7 -7 13.02 2.35
 2 7 -6 32.36 5.46
 2 7 -6 39.12 5.41
 -2 -7 6 28.82 3.36
 2 7 -6 28.3 3.87
 2 7 -5 14.07 4.12
 2 7 -5 14.12 4.62
 2 7 -4 4.97 3.54
 2 7 -4 7.93 4.6
 2 7 -4 4.12 3.09
 2 7 -4 10.4 3.04
 2 7 -3 52.42 5.9
 2 7 -3 56.35 7.8
 2 7 -2 332 20.65
 2 7 -2 298.3 18.41
 2 7 -1 183.46 15.18
 -2 -7 1 199.07 14.27
 2 7 -1 211.94 14.53
 -2 -7 0 596.97 27.95
 2 7 0 559.45 26.61
 2 7 1 819.05 33.11
 -2 -7 -1 777.04 34.55
 2 7 2 984.98 37.45
 -2 -7 -2 958.1 40.06
 -2 -7 -3 963.75 35.61
 -2 -7 -3 1047.8 33.45
 -2 -7 -3 1017.52 41.51
 -2 -7 -4 725.48 25.83
 -2 -7 -4 730.75 32.91
 -2 -7 -4 659.79 26.34
 -2 -7 -5 438.56 18.21
 -2 -7 -5 399.74 17.99
 -2 -7 -5 408.87 23.07
 -2 -7 -6 735.57 27.25
 -2 -7 -6 671.01 26.12
 -2 -7 -6 706.45 32.3
 -2 -7 -7 1393.12 45.11
 -2 -7 -7 1231.58 42.95
 -2 -7 -7 1349.46 50.32
 -2 -7 -8 628.12 29.08
 -2 -7 -9 624.61 25.49
 -2 -7 -9 571.16 27.55
 -2 -7 -9 625.9 26.91
 -2 -7 -10 100.84 8.52
 -2 -7 -10 96.14 9.35
 -2 -7 -11 484.91 22.6
 -2 -7 -11 445.43 21.99
 -2 -7 -12 137.81 11.17
 -2 -7 -12 165.08 12.03
 -2 -7 -12 156.84 11.14
 -2 -7 -13 0.45 2.2
 -2 -7 -13 0.89 2.53
 -2 -7 -14 11.98 2.78
 -2 -7 -14 8.71 2.77
 -2 -7 -14 7.39 2.13
 -2 -7 -15 14.01 2.33
 2 8 -7 71.44 3.87
 2 8 -6 14.69 2.4
 2 8 -5 9.87 3.44
 -2 -8 5 7 2.06
 2 8 -5 6.28 2.88
 2 8 -5 13.32 2.61
 2 8 -4 51.09 7.22
 2 8 -4 46.67 5.12
 2 8 -4 53.26 6.66
 2 8 -3 13.36 4.79
 2 8 -2 338.85 20.62
 2 8 -2 314.24 18.65
 2 8 -1 61.47 8.07
 2 8 0 152.09 13.63
 2 8 0 125.67 11.24
 -2 -8 0 146.58 12.66
 2 8 1 75.16 8.63
 -2 -8 -1 90.28 10.04
 -2 -8 -2 817.35 37.04
 2 8 2 868.36 34.6
 -2 -8 -3 841.84 37.24
 -2 -8 -3 798.38 31.49
 -2 -8 -3 831.75 28.5
 -2 -8 -4 1075.78 38.75
 -2 -8 -4 1120.36 45.51
 -2 -8 -5 615.02 25.64
 -2 -8 -5 672.26 25.33
 -2 -8 -5 700.41 32.87
 -2 -8 -6 772.98 28.11
 -2 -8 -6 730.56 34.18
 -2 -8 -6 671.85 27.24
 -2 -8 -7 241.51 13.07
 -2 -8 -7 265.65 13.14
 -2 -8 -7 259.52 18.09
 -2 -8 -8 140 12.4
 -2 -8 -9 205.04 12.49
 -2 -8 -9 171.16 13.6
 -2 -8 -10 40.12 5.22
 -2 -8 -10 30.58 5.78
 -2 -8 -11 382.53 18
 -2 -8 -12 151.06 10.75
 2 8 12 150.54 9.69
 -2 -8 -13 -0.8 1.94
 -2 -8 -13 0.35 1.86
 -2 -8 -14 21.42 3.43
 -2 -8 -14 16.15 2.66
 2 9 -5 11.25 1.77
 2 9 -4 3.4 2.48
 -2 -9 4 2.55 1.62
 2 9 -4 4.2 1.5
 2 9 -3 123.21 10.56
 2 9 -3 110.4 7.44
 -2 -9 3 128.42 8.39
 2 9 -3 111.8 9.15
 2 9 -2 131.82 11.06
 2 9 -2 121.06 9.95
 2 9 -2 122.23 8.28
 2 9 -1 191.01 14.13
 -2 -9 0 405.68 23.25
 2 9 0 461.94 24.13
 -2 -9 0 443.52 22.54
 2 9 1 84.01 9.67
 2 9 1 82.01 8.72
 -2 -9 -1 104.37 10.47
 -2 -9 -2 481.71 21.99
 -2 -9 -3 458.4 21.08
 -2 -9 -4 340.21 17.11
 -2 -9 -5 739.59 28.87
 -2 -9 -6 463.77 20.41
 -2 -9 -7 365.61 16.62
 -2 -9 -8 275.9 19.32
 -2 -9 -8 304.57 18.95
 -2 -9 -9 351.44 20.93
 -2 -9 -9 377.31 19.92
 -2 -9 -9 331.96 19.86
 -2 -9 -10 286.56 14.87
 -2 -9 -11 274.99 13.91
 2 9 12 117.65 8.17
 -2 -9 -13 62.51 5.84
 -2 -9 -13 55.97 4.51
 -2 -9 -14 1.31 1.3
 2 10 -3 3.59 2.14
 2 10 -3 2.66 1.26
 -2 -10 3 2.05 1.38
 2 10 -2 11.78 3.43
 -2 -10 2 9.61 2.44
 2 10 -2 12.37 2.22
 -2 -10 1 18.67 3.48
 2 10 -1 12.3 2.5
 2 10 0 75.16 7.76
 2 10 0 69.63 5.79
 -2 -10 0 72.94 6.68
 -2 -10 0 82.49 7.47
 2 10 1 379.1 19.6
 -2 -10 -1 384.96 17.87
 -2 -10 -1 366.86 19.5
 2 10 2 388.45 20.81
 -2 -10 -2 426.1 19.27
 -2 -10 -2 427.44 22.33
 -2 -10 -3 328.13 21.54
 -2 -10 -3 378.14 21.25
 -2 -10 -4 28.99 6.75
 -2 -10 -4 30.81 6.61
 -2 -10 -5 489.7 28.12
 -2 -10 -5 528.48 27.01
 -2 -10 -6 318.05 21.54
 -2 -10 -6 337.3 20.46
 -2 -10 -7 430.54 25.3
 -2 -10 -7 478.82 24.49
 -2 -10 -7 426.92 18.2
 -2 -10 -8 326.28 19
 -2 -10 -9 146.33 9.74
 -2 -10 -9 142.91 11.01
 -2 -10 -10 252.35 12.83
 -2 -10 -11 140.44 8.45
 2 10 11 146.58 9.73
 2 10 12 47.45 4.62
 -2 -10 -13 6.71 2.04
 -2 -11 1 64.98 4.61
 2 11 0 97.04 8.01
 2 11 0 87.78 4.98
 -2 -11 -1 324.48 13.58
 2 11 1 260.83 10.94
 -2 -11 -2 331.67 15.18
 -2 -11 -2 370.31 17.58
 -2 -11 -3 271.07 13.43
 -2 -11 -3 322.75 16.91
 -2 -11 -4 6.78 2.24
 -2 -11 -4 10.18 4.07
 -2 -11 -5 88.7 6.33
 -2 -11 -5 70.92 6.09
 -2 -11 -5 94.14 9.2
 -2 -11 -6 375.64 16.07
 -2 -11 -6 405.28 16.31
 -2 -11 -7 321.65 13.79
 -2 -11 -7 335.89 18.23
 -2 -11 -8 315.39 13.09
 -2 -11 -8 332.3 17.26
 -2 -11 -9 177.22 9.64
 2 11 10 113.06 6.18
 -2 -11 -10 121.66 7.16
 2 11 11 30.23 3.75
 -2 -11 -11 29.81 2.96
 -2 -11 -12 62.55 4.74
 -2 -12 -1 66.84 3.94
 -2 -12 -2 112.9 5.95
 -2 -12 -2 115.1 5.44
 -2 -12 -3 242.37 10.07
 -2 -12 -3 246.78 9.71
 -2 -12 -4 118.94 6.35
 -2 -12 -4 126.56 6.3
 -2 -12 -5 97.97 5.5
 -2 -12 -5 116.57 8.26
 -2 -12 -6 346.25 12.91
 -2 -12 -6 401.94 17.39
 -2 -12 -7 177.67 7.63
 -2 -12 -7 232.01 11.84
 -2 -12 -8 187.44 8.57
 -2 -12 -9 112.81 5.79
 2 12 9 113.53 5.71
 2 12 9 111.77 6.72
 2 12 10 121.56 6.5
 3 -10 -9 135.25 5.84
 3 -10 -8 72.49 4.28
 3 -10 -8 57.75 4.05
 3 -10 -7 36.68 3.25
 3 -10 -7 37.97 3.36
 3 -10 -6 109.96 6
 3 -10 -6 102.82 5.95
 3 -10 -5 132.23 6.82
 3 -10 -5 131.19 8.34
 3 -10 -5 127.76 6.77
 3 -10 -4 92.66 5.32
 3 -10 -4 87.89 5.14
 3 -10 -4 79.1 5.09
 3 -10 -3 30.95 4.19
 3 -10 -3 24.4 2.5
 3 -10 -3 27.97 2.73
 3 -10 -2 27.99 2.26
 3 -10 -2 22.76 2.5
 3 -10 -2 30.09 4.01
 3 -10 -1 24.22 2.39
 3 -10 0 32.45 2.47
 3 -9 -10 122.31 5.85
 3 -9 -10 116.02 5.82
 3 -9 -9 229.25 9.82
 3 -9 -9 220.74 9.6
 3 -9 -9 208.85 10.12
 3 -9 -8 225.94 10.45
 3 -9 -8 214.35 10.09
 3 -9 -8 227.85 11.01
 3 -9 -7 75.47 5.72
 3 -9 -7 76.08 6.03
 3 -9 -7 66.01 5.25
 3 -9 -6 154.96 8.74
 3 -9 -6 132.16 7.86
 3 -9 -6 149.68 8.98
 3 -9 -6 150.01 10.29
 3 -9 -5 118.29 7.35
 3 -9 -5 121.1 8.03
 3 -9 -5 132.77 7.4
 3 -9 -5 126.26 10.1
 3 -9 -4 258.41 11.79
 3 -9 -4 265.15 11.96
 3 -9 -4 296.49 13.29
 3 -9 -3 127.92 7.33
 3 -9 -3 129.25 7.96
 3 -9 -3 131.75 7.63
 3 -9 -2 80.89 5.57
 3 -9 -2 78.87 5.69
 3 -9 -2 73.38 5.58
 3 -9 -1 66.18 4.72
 3 -9 -1 61.86 4.98
 3 -9 0 4.13 1.45
 3 -9 0 4.69 1.7
 3 -9 1 56.17 4.19
 3 -9 2 96.86 5.17
 3 -9 3 1.29 0.78
 3 -8 -11 61.92 4.41
 3 -8 -11 54.46 4.71
 3 -8 -10 81.81 5.33
 3 -8 -10 90.7 6.13
 3 -8 -10 84.07 6.65
 3 -8 -9 107.21 6.75
 3 -8 -9 98.95 6.99
 3 -8 -9 107.59 7.46
 3 -8 -8 390.45 16.32
 3 -8 -8 388.08 16.76
 3 -8 -8 366.68 16.79
 3 -8 -8 361.32 16.26
 3 -8 -7 8.3 2.44
 3 -8 -7 8.32 2.79
 3 -8 -7 7.42 2.45
 3 -8 -6 339.78 18.45
 3 -8 -6 349.05 16.03
 3 -8 -6 340.87 15.86
 3 -8 -6 325.62 14.27
 3 -8 -6 352.89 16.38
 3 -8 -5 334.35 19.42
 3 -8 -5 365.65 16.79
 -3 8 5 339.37 21.02
 3 -8 -5 327.13 15.65
 -3 8 4 84.23 9.91
 -3 8 3 203.87 15.92
 -3 8 2 136.27 12.69
 3 -8 -2 147.43 9.03
 3 -8 -2 149.06 9.44
 3 -8 -1 15.22 2.81
 3 -8 -1 16.46 3.15
 3 -8 -1 16.09 3.01
 3 -8 0 0.77 1.44
 3 -8 0 1.16 1.79
 3 -8 1 0.23 1.29
 3 -8 1 0.27 1.53
 3 -8 2 -0.36 1.2
 3 -8 2 0.49 1.34
 3 -8 3 1.58 1.77
 3 -8 3 0.62 1.26
 3 -8 4 38.24 3.23
 -3 8 -5 100.32 5.54
 3 -8 5 100.22 4.62
 3 -7 -12 144.16 7.08
 3 -7 -12 124.96 7.6
 3 -7 -11 178.02 9.31
 3 -7 -11 156.51 9.94
 3 -7 -10 204.43 11.02
 3 -7 -10 220.39 12.78
 3 -7 -9 83.13 6.33
 3 -7 -9 78.43 6.79
 3 -7 -9 70.45 6.59
 3 -7 -9 67.12 6.39
 3 -7 -8 150.31 9.31
 3 -7 -8 139.59 9.63
 3 -7 -8 153.14 9.68
 3 -7 -8 157.97 10.32
 -3 7 7 177.42 14.73
 3 -7 -7 200.01 12.76
 3 -7 -6 435.86 19.16
 3 -7 -6 420.39 19.17
 3 -7 -6 420.24 21.68
 3 -7 -6 393.65 18.68
 3 -7 -6 410.06 16.81
 3 -7 -6 404.33 18.04
 -3 7 6 402.12 24.25
 -3 7 5 999.99 44.23
 3 -7 -5 1027.51 36.58
 3 -7 -5 1067.63 35.32
 3 -7 -5 991.04 34.22
 3 -7 -5 1038.3 36.88
 -3 7 4 263.55 19.7
 3 -7 -4 280.96 14.42
 3 -7 -4 280.61 13.52
 3 -7 -4 271.8 12.99
 3 -7 -4 262.29 14.15
 3 -7 -3 339.5 16.17
 -3 7 3 311.31 21.57
 3 -7 -3 330.25 15.14
 3 -7 -3 311.69 14.78
 -3 7 2 114.87 12.61
 3 -7 -2 113.04 7.99
 3 -7 -2 105.31 7.72
 3 -7 -2 111.67 8.44
 -3 7 1 83.28 10.47
 3 -7 -1 87.81 6.94
 3 -7 -1 86.51 7.04
 -3 7 0 47.93 8.09
 -3 7 0 54.21 8.8
 3 -7 0 49.3 5.07
 3 -7 0 60.4 5.77
 -3 7 -1 72.69 9.15
 -3 7 -1 59.99 9.01
 3 -7 1 75.14 6.44
 3 -7 2 1.96 1.67
 -3 7 -2 7.47 4.19
 3 -7 3 3.82 1.75
 3 -7 3 5.13 2.16
 3 -7 4 6.3 1.62
 3 -7 4 6.55 2.21
 3 -7 5 45.72 4.02
 3 -7 6 116.21 5.83
 3 -6 -13 2.07 1.13
 3 -6 -12 102.16 6.28
 3 -6 -12 101.39 7.44
 3 -6 -11 96.62 7.12
 3 -6 -11 92.58 8.12
 3 -6 -10 116.46 7.03
 3 -6 -10 116.82 8.66
 3 -6 -10 132.74 10.31
 3 -6 -9 448.94 17.69
 3 -6 -9 385.75 18.57
 3 -6 -9 405.36 20.23
 3 -6 -8 88.09 7.2
 3 -6 -8 97.05 8.21
 3 -6 -8 92.18 8.03
 3 -6 -8 102.48 9.26
 3 -6 -8 89.59 7.81
 3 -6 -7 241.04 13.55
 -3 6 7 219.11 17.09
 3 -6 -7 252.01 14.01
 3 -6 -7 245.55 13.69
 3 -6 -7 258.68 13.98
 3 -6 -7 238.66 15.24
 3 -6 -6 700.85 26.65
 3 -6 -6 654.57 28.92
 3 -6 -6 673.34 26.6
 -3 6 6 670.7 33.34
 3 -6 -6 683.73 27.01
 3 -6 -6 651.34 24.36
 3 -6 -6 645.66 23.43
 3 -6 -6 680.16 26.42
 3 -6 -6 608.31 27.74
 -3 6 5 1067.96 48.02
 3 -6 -5 1192.42 40.95
 3 -6 -5 1175.57 38.8
 3 -6 -5 1166.3 40.16
 3 -6 -5 1131.8 37.71
 3 -6 -5 1231.58 40.9
 3 -6 -4 128.33 8.89
 3 -6 -4 131.04 9.08
 3 -6 -4 129.72 8.47
 3 -6 -4 131.67 8.12
 -3 6 4 113.05 12.82
 -3 6 3 108.43 12.59
 3 -6 -3 123.17 8.15
 3 -6 -3 110.17 7.47
 3 -6 -3 108.23 8.16
 -3 6 2 67.49 9.86
 3 -6 -2 94.94 7.19
 3 -6 -2 86.08 6.73
 3 -6 -2 78.8 6.82
 -3 6 1 254.25 19.01
 3 -6 -1 277.83 13.63
 3 -6 -1 253.8 13.12
 -3 6 0 144.7 14.09
 3 -6 0 171.8 10.17
 3 -6 0 157.45 9.81
 -3 6 -1 126.22 12.76
 -3 6 -1 115.51 12.37
 3 -6 1 124.45 8.61
 3 -6 1 112.85 8.27
 -3 6 -2 6.54 4.39
 -3 6 -2 9.11 3.93
 3 -6 2 9.28 2.67
 3 -6 2 5.51 2.63
 3 -6 3 19.26 3.4
 -3 6 -3 15.85 4.99
 3 -6 3 21.6 3.88
 -3 6 -4 11.89 4.43
 3 -6 4 8.73 2.48
 3 -6 5 9.79 2.15
 3 -6 5 13.37 2.84
 3 -6 6 169.05 9.06
 3 -6 7 91.63 5.49
 3 -6 8 208.97 7.73
 3 -5 -13 11 1.78
 3 -5 -12 17.24 3.18
 3 -5 -12 25.6 3.4
 3 -5 -12 21.74 3.81
 3 -5 -11 64.39 6.01
 3 -5 -11 57.65 6.76
 3 -5 -11 59.42 6.4
 3 -5 -10 288.23 16.85
 3 -5 -10 314.23 14.3
 3 -5 -9 262.73 16.37
 3 -5 -9 238.32 12.89
 3 -5 -9 252.06 14.13
 3 -5 -9 242.82 13.94
 3 -5 -9 239.57 14.78
 3 -5 -8 441.29 18.49
 3 -5 -8 451.26 20.73
 3 -5 -8 435.97 19.22
 3 -5 -8 469.04 20.92
 3 -5 -8 459.48 20.52
 3 -5 -8 458.56 22.12
 3 -5 -8 419.99 19.95
 3 -5 -7 610.17 25.14
 3 -5 -7 649.33 25.36
 3 -5 -7 588.88 24.24
 3 -5 -7 554.12 23.06
 3 -5 -7 583.73 24.36
 3 -5 -7 580.92 25.04
 3 -5 -7 607.45 26.65
 3 -5 -6 281.06 14.2
 3 -5 -6 267.08 14.69
 3 -5 -6 249.86 15.42
 -3 5 6 279.28 19.6
 3 -5 -6 284.38 14.8
 3 -5 -6 279.09 12.67
 3 -5 -6 262.13 11.71
 3 -5 -6 255.95 13.06
 3 -5 -6 255.33 16.86
 3 -5 -6 292.86 16.41
 3 -5 -6 279.54 14.34
 3 -5 -5 1007.16 40.13
 3 -5 -5 1105.7 37.32
 3 -5 -5 1063.86 34.58
 3 -5 -5 1030.93 33.45
 3 -5 -5 1030.14 36.19
 3 -5 -5 1008.76 36.56
 3 -5 -5 957.39 38.1
 3 -5 -5 1037.47 39.91
 3 -5 -4 532.81 22.03
 3 -5 -4 537.86 20.74
 3 -5 -4 531.15 19.82
 3 -5 -4 541.79 25.03
 3 -5 -4 579.06 21.99
 3 -5 -4 489.89 22.81
 3 -5 -3 118.74 7.73
 3 -5 -3 122.56 7.39
 3 -5 -3 115.2 8.18
 3 -5 -3 104.2 7.78
 3 -5 -2 244.74 12.2
 3 -5 -2 245.37 11.7
 3 -5 -2 240.99 12.23
 3 -5 -2 250.07 12.39
 3 -5 -1 344.88 15.77
 3 -5 -1 363.52 15.69
 3 -5 0 337.86 15.64
 3 -5 0 340.03 15.41
 3 -5 0 327.38 16.82
 3 -5 1 3.84 2.19
 3 -5 1 4.8 2.48
 -3 5 -2 7.09 4.14
 -3 5 -2 16.43 5.14
 3 -5 2 16.63 3.4
 3 -5 2 9.16 2.92
 -3 5 -3 100.62 11.52
 -3 5 -3 107.93 10.69
 3 -5 3 128.51 8.86
 3 -5 3 116.73 8.68
 -3 5 -4 174.79 14.96
 3 -5 4 182.57 10.9
 3 -5 4 202.45 11.8
 -3 5 -5 37.35 7.03
 3 -5 5 34.21 4.36
 3 -5 5 28.5 4.27
 3 -5 6 43.12 4.4
 3 -5 6 46.59 5.2
 3 -5 7 60.31 5.4
 3 -5 8 228.53 10.32
 3 -5 9 188.95 7.57
 3 -4 -12 6.36 1.92
 3 -4 -12 8.99 3.11
 3 -4 -12 8.24 2.76
 3 -4 -11 62.59 6.04
 3 -4 -11 64.31 7.33
 3 -4 -11 67.5 7.23
 3 -4 -10 319.36 16.96
 3 -4 -9 635.04 26.62
 3 -4 -9 684.12 30.2
 3 -4 -9 651.57 26.25
 3 -4 -9 657.83 26.98
 3 -4 -9 676.43 28.35
 3 -4 -8 719.28 26.56
 3 -4 -8 770.47 29.68
 3 -4 -8 760.34 31.26
 3 -4 -8 783.88 29.26
 3 -4 -8 736.23 29.26
 3 -4 -8 757.84 29.88
 3 -4 -7 950.45 40.45
 3 -4 -7 969.84 35.49
 3 -4 -7 955.41 34.97
 3 -4 -7 913.39 34.09
 3 -4 -7 949.03 34.21
 3 -4 -7 930.87 34.38
 3 -4 -7 949.57 34.84
 3 -4 -7 988.09 36.97
 3 -4 -6 616.32 24.43
 3 -4 -6 610.88 28.87
 3 -4 -6 605.89 21.6
 3 -4 -6 597.7 24.73
 3 -4 -6 599.99 25.39
 3 -4 -6 605.21 23.95
 3 -4 -6 595.78 23.72
 3 -4 -6 554.44 25.63
 3 -4 -5 829.73 32.94
 3 -4 -5 855.96 29.88
 3 -4 -5 825.04 30.01
 3 -4 -5 838.49 30.83
 3 -4 -5 843.82 28.42
 3 -4 -5 876.97 31.3
 3 -4 -5 837.94 34.88
 3 -4 -5 804.26 32.11
 3 -4 -4 456.96 17.29
 3 -4 -4 429.04 17.93
 3 -4 -4 440.46 16.18
 3 -4 -4 451.64 18.97
 3 -4 -4 408.58 19.41
 3 -4 -3 74.7 5.69
 3 -4 -3 75.9 5.15
 3 -4 -3 76.76 6.47
 3 -4 -3 70.07 5.72
 3 -4 -2 1324.89 42.45
 3 -4 -2 1373.45 42.4
 3 -4 -2 1286.68 41.31
 3 -4 -1 57 5.2
 3 -4 -1 62.21 5.34
 3 -4 -1 59.48 4.95
 3 -4 -1 57.27 6.35
 3 -4 0 470.84 18.99
 3 -4 0 503.98 19.66
 3 -4 0 456.34 18.7
 3 -4 0 519.69 21.78
 3 -4 1 361.2 15.53
 3 -4 1 337.73 15.68
 3 -4 1 352.35 17.41
 3 -4 1 347.15 15.42
 -3 4 -2 44.43 7.35
 3 -4 2 38.95 4.45
 3 -4 2 31.35 4.31
 3 -4 2 34.32 4.44
 3 -4 2 41.4 5.63
 -3 4 -3 228.43 16.75
 3 -4 3 239.34 14.17
 3 -4 3 241.41 12.1
 3 -4 3 236.36 12.66
 3 -4 3 220.55 12.57
 -3 4 -4 13.65 4.84
 3 -4 4 6.43 2.6
 3 -4 4 5.11 2.59
 -3 4 -5 250 18.01
 3 -4 5 264.68 13.81
 3 -4 5 254.81 13.95
 -3 4 -6 155.73 13.58
 3 -4 6 135.47 9.24
 3 -4 6 158.85 10.45
 -3 4 -6 149.52 11.3
 3 -4 7 158.72 9.29
 -3 4 -7 160.54 11.29
 3 -4 8 377.48 16.47
 3 -4 9 334.95 13.81
 3 -4 10 248.14 9.45
 3 -3 -12 4.29 1.79
 3 -3 -12 3.51 2.38
 3 -3 -12 4.65 2.56
 3 -3 -12 5.02 2.32
 3 -3 -11 537.53 21.32
 3 -3 -11 538.57 24.81
 3 -3 -11 558.7 21.65
 3 -3 -11 589.32 24.92
 3 -3 -11 512.37 23.43
 3 -3 -10 95.82 8.61
 3 -3 -9 232.21 12.17
 3 -3 -9 238.42 13.38
 3 -3 -9 225.13 15.32
 3 -3 -9 203.31 12.26
 3 -3 -9 236.11 13.54
 3 -3 -9 205.79 12.91
 3 -3 -9 234.19 15.8
 3 -3 -9 223.47 14.09
 3 -3 -8 333.93 16.91
 3 -3 -8 335.98 15.69
 3 -3 -8 383.08 20.27
 3 -3 -8 338.01 16.18
 3 -3 -8 334.04 17.09
 3 -3 -8 349.14 17.43
 3 -3 -8 338.94 18.07
 3 -3 -7 414.44 18.31
 3 -3 -7 407.9 17.16
 3 -3 -7 354.48 16.98
 3 -3 -7 380.1 17.97
 3 -3 -7 396.87 18.76
 3 -3 -7 398.13 23.24
 3 -3 -7 383.98 19.34
 3 -3 -6 959.9 34.59
 3 -3 -6 989.72 33.89
 3 -3 -6 976.82 34.67
 3 -3 -6 958.66 32.47
 3 -3 -6 946.25 32.81
 3 -3 -6 925.39 33.3
 3 -3 -6 1016.75 40.04
 3 -3 -6 896.97 31.67
 3 -3 -6 937.38 35.24
 3 -3 -6 896.43 32.94
 3 -3 -5 774.31 25.99
 3 -3 -5 837.53 28.85
 3 -3 -5 804.68 27.65
 3 -3 -5 829.97 28.14
 3 -3 -5 775.79 27.79
 3 -3 -5 750.38 27.93
 3 -3 -5 810.69 30.51
 3 -3 -5 797.53 29.39
 3 -3 -5 769.18 33.22
 3 -3 -5 772.01 27.22
 3 -3 -5 771.16 29.93
 3 -3 -4 911.41 34.29
 3 -3 -4 953.96 30.84
 3 -3 -4 908.03 30.77
 3 -3 -4 948.89 32.51
 3 -3 -4 914.38 29.8
 3 -3 -4 880.91 31.15
 3 -3 -4 900.85 31.03
 3 -3 -4 955.87 31.01
 3 -3 -3 735.98 25.43
 3 -3 -3 747.87 25.05
 3 -3 -3 751.45 25.39
 3 -3 -3 729.14 24.91
 3 -3 -3 749.05 25.33
 3 -3 -3 730.08 25.4
 3 -3 -3 719.63 25.4
 3 -3 -3 684.38 26.35
 -3 3 2 686.2 24.36
 3 -3 -2 605.11 22.41
 3 -3 -2 621.82 22.1
 3 -3 -2 604.76 21.92
 3 -3 -2 605.46 22.12
 3 -3 -2 601.09 22.1
 3 -3 -2 625.27 22.05
 3 -3 -1 581.87 20.38
 3 -3 -1 547.8 20.25
 3 -3 -1 544.56 20.5
 3 -3 -1 560.45 20.44
 3 -3 -1 565.49 23.11
 3 -3 -1 542.43 20.34
 3 -3 0 45.94 4.4
 3 -3 0 87.6 5.75
 3 -3 0 49.06 4.75
 3 -3 0 41.8 4.18
 3 -3 0 47.73 4.28
 3 -3 0 42.98 5.42
 3 -3 0 80.38 5.58
 3 -3 1 9.65 2.26
 -3 3 -1 6.02 2.44
 3 -3 1 6.05 2.39
 3 -3 1 8.56 2.18
 3 -3 1 9.09 2.29
 3 -3 1 4.68 2.69
 -3 3 -2 10.81 3.75
 -3 3 -2 10.79 3.11
 3 -3 2 10.78 2.42
 3 -3 2 7.27 2.39
 3 -3 2 8.32 3.24
 -3 3 -3 381.13 21.21
 -3 3 -3 383.66 18.91
 3 -3 3 404.16 16.44
 -3 3 -4 8.7 4.06
 3 -3 4 9.97 2.43
 -3 3 -5 66.22 7.76
 -3 3 -5 61.47 8.58
 3 -3 5 72.01 5.76
 -3 3 -6 164.07 13.05
 -3 3 -6 177.36 14.7
 -3 3 -7 683.52 30.55
 3 -3 7 617.07 25.21
 -3 3 -7 696.06 28.48
 3 -3 8 262.44 13.16
 -3 3 -8 283.27 15.37
 3 -3 9 86.16 6.81
 3 -3 10 371.8 15.01
 3 -3 11 211.28 8.33
 3 -2 -12 11.43 2.43
 3 -2 -12 13.87 3.86
 3 -2 -12 14.86 3.36
 3 -2 -11 407.73 20.93
 3 -2 -11 442.54 17.68
 3 -2 -11 370.16 17.44
 3 -2 -11 434.08 18.21
 3 -2 -11 438.88 21.92
 3 -2 -11 410.49 20.16
 3 -2 -10 413.83 19.31
 3 -2 -9 473.99 23.78
 3 -2 -9 409.33 18.29
 3 -2 -9 424.97 19.89
 3 -2 -9 438.05 20.41
 3 -2 -9 414.04 20.01
 3 -2 -9 440.44 19.85
 3 -2 -9 474.43 24.9
 3 -2 -9 458.04 22.48
 3 -2 -9 432.88 19.56
 3 -2 -9 423.94 20.73
 3 -2 -8 598.87 24.55
 3 -2 -8 625.25 23.85
 3 -2 -8 600.41 28.15
 3 -2 -8 624.43 25.23
 3 -2 -8 603.09 25.44
 3 -2 -8 574.99 24.81
 3 -2 -8 621.69 29.86
 3 -2 -8 600.72 25.06
 3 -2 -8 636.44 26.44
 3 -2 -7 500.05 21.56
 3 -2 -7 548.58 21.15
 3 -2 -7 544.35 25.05
 3 -2 -7 515.45 21.97
 3 -2 -7 532.21 21.91
 3 -2 -7 516.16 25.85
 3 -2 -7 532.2 27.75
 3 -2 -7 522.1 22.53
 3 -2 -7 553.77 23.49
 3 -2 -6 1801.47 58.19
 3 -2 -6 1775.2 56.12
 3 -2 -6 1829.66 55.35
 3 -2 -6 1855.42 59.99
 3 -2 -6 1724.17 56.21
 3 -2 -6 1775.53 56.03
 3 -2 -6 1708.49 54.1
 3 -2 -6 1766.14 60.93
 3 -2 -6 1715.14 56.2
 3 -2 -6 1909.29 63.99
 3 -2 -6 1808.43 57.5
 3 -2 -5 1598.61 51.26
 3 -2 -5 1611.9 49.66
 3 -2 -5 1574.69 48.52
 3 -2 -5 1557.61 49.5
 3 -2 -5 1595.05 49.23
 3 -2 -5 1509.95 52.5
 3 -2 -5 1511.1 49.01
 3 -2 -5 1570.72 49.97
 3 -2 -5 1603.04 55.57
 3 -2 -5 1594.34 50.44
 3 -2 -5 1552.36 47.91
 3 -2 -5 1576.39 51.17
 3 -2 -5 1439.29 48.48
 3 -2 -4 412.56 16.77
 3 -2 -4 405.95 18.2
 3 -2 -4 391.16 15.54
 3 -2 -4 400.36 16.37
 3 -2 -4 389.84 15.88
 3 -2 -4 409.57 17.11
 3 -2 -4 391.53 15.29
 3 -2 -4 402.91 15.53
 3 -2 -3 1207.55 38.6
 3 -2 -3 1214.54 37.62
 3 -2 -3 1195.95 38.57
 3 -2 -3 1271.82 41.67
 3 -2 -3 1163.75 37.48
 3 -2 -3 1216 37.75
 3 -2 -3 1200.43 39.22
 -3 2 2 439.2 16.43
 3 -2 -2 422.4 19.11
 3 -2 -2 436.4 16.13
 3 -2 -2 442.05 16.81
 -3 2 1 318.69 14.1
 3 -2 -1 294.27 14.76
 3 -2 -1 316.43 12.23
 -3 2 0 805.41 29.01
 3 -2 0 777.91 28.94
 -3 2 -1 116.69 8.82
 3 -2 1 122.29 8.65
 -3 2 -2 48.84 5.17
 3 -2 2 55.7 4.46
 -3 2 -3 586.63 26.43
 -3 2 -3 591.45 24.23
 3 -2 3 637.62 21.65
 -3 2 -4 50.35 6.96
 -3 2 -4 55.33 6.19
 3 -2 4 49.75 4.56
 -3 2 -5 125.7 10.13
 -3 2 -5 99.88 10.35
 -3 2 -5 101.75 9.14
 3 -2 5 114.81 7.26
 -3 2 -6 317.92 18.19
 -3 2 -6 281.97 16.76
 -3 2 -6 283.5 18.42
 -3 2 -6 286.86 16.94
 -3 2 -7 505.42 25.22
 -3 2 -7 462.69 22.06
 -3 2 -8 898.95 38.1
 -3 2 -8 889.22 34.37
 -3 2 -9 301.64 15.76
 -3 2 -10 213.43 14.76
 -3 2 -10 256.97 14.13
 3 -2 11 311.82 13.05
 -3 2 -12 355.82 12.65
 3 -2 12 337.83 11.77
 3 -1 -12 63.11 5.28
 3 -1 -12 70.85 7.03
 3 -1 -11 98.3 6.5
 3 -1 -11 103.5 8.98
 3 -1 -11 112.97 7.62
 3 -1 -11 105.47 8.06
 3 -1 -11 105.28 9.97
 3 -1 -10 386.28 18.54
 3 -1 -9 231.8 12.64
 3 -1 -9 225.04 15.85
 3 -1 -9 241.34 12.54
 3 -1 -9 246.66 14.35
 3 -1 -9 235.47 13.73
 3 -1 -9 271.46 18.42
 3 -1 -9 227.16 13.77
 3 -1 -9 212.24 14.82
 3 -1 -8 212.61 11.95
 3 -1 -8 225.77 15.33
 3 -1 -8 217.96 11.79
 3 -1 -8 209.6 13.2
 3 -1 -8 201.9 12.68
 3 -1 -8 225.2 16.72
 3 -1 -8 209.78 12.28
 3 -1 -8 217.89 12.96
 3 -1 -8 206.7 13.95
 3 -1 -8 213.98 13.49
 3 -1 -7 594.23 24.16
 3 -1 -7 617.8 28.01
 3 -1 -7 632.66 23.99
 3 -1 -7 640.49 25.93
 3 -1 -7 675.19 30.9
 3 -1 -7 640.08 25.43
 3 -1 -7 629.2 25.09
 3 -1 -7 639.29 26.1
 3 -1 -6 1232.6 41.46
 3 -1 -6 1283.1 45.44
 3 -1 -6 1246.91 40.88
 3 -1 -6 1293.17 42.93
 3 -1 -6 1311.27 48.26
 3 -1 -6 1283.41 42.17
 3 -1 -6 1285.02 42.66
 3 -1 -6 1302.49 49.37
 3 -1 -6 1219.32 39.52
 3 -1 -6 1269.56 40.03
 3 -1 -6 1251.11 43.44
 3 -1 -5 434.18 17.24
 3 -1 -5 398.78 16.52
 3 -1 -5 449.93 19.94
 3 -1 -5 424.46 17.98
 3 -1 -5 418.63 17.48
 3 -1 -5 417.64 21.26
 3 -1 -5 429.36 22.38
 3 -1 -5 422.92 18.11
 3 -1 -5 437.17 18.13
 3 -1 -5 426.48 16.09
 3 -1 -5 409.17 16.19
 3 -1 -5 433.35 18.45
 3 -1 -4 1631.5 49.7
 3 -1 -4 1617.79 47.7
 3 -1 -4 1579.38 48.62
 3 -1 -4 1551.64 47.96
 3 -1 -4 1549.36 50.77
 3 -1 -4 1541.32 49.19
 3 -1 -4 1553.32 48.77
 3 -1 -4 1509.76 48.32
 3 -1 -4 1604.26 54.29
 3 -1 -4 1653.53 51
 3 -1 -4 1576.72 47.25
 3 -1 -4 1605.3 49.63
 3 -1 -4 1505.35 47.64
 3 -1 -3 842.9 28.44
 3 -1 -3 842.76 27.07
 3 -1 -3 876.04 30.3
 3 -1 -3 803.44 28.58
 3 -1 -2 905.29 31.83
 3 -1 -2 907.98 29.65
 3 -1 -1 1751.91 57.01
 3 -1 -1 1743.22 57.21
 -3 1 1 1888.15 54.79
 3 -1 -1 1866.59 54.1
 -3 1 0 1240.83 38.67
 3 -1 0 1138.44 39.36
 3 -1 0 1189.14 39.55
 -3 1 -1 428.91 17.35
 3 -1 1 372.44 17.07
 -3 1 -2 174.22 10.56
 -3 1 -3 15.87 3.17
 3 -1 3 16.42 2.4
 3 -1 3 16.51 2.84
 3 -1 4 0.98 1.76
 -3 1 -4 8.04 3.11
 -3 1 -4 0.72 2.01
 3 -1 4 7.21 2.19
 3 -1 4 3.32 1.49
 -3 1 -5 18.27 4.37
 -3 1 -5 13.28 3.32
 3 -1 5 16.39 3.03
 -3 1 -6 81.32 7.9
 -3 1 -7 255.28 15.27
 -3 1 -7 238.2 16.1
 -3 1 -7 246.02 14.24
 -3 1 -8 234.69 16.47
 -3 1 -8 215.04 14.67
 -3 1 -8 214.12 13.07
 -3 1 -8 219.53 15.2
 -3 1 -9 462.32 25.27
 -3 1 -9 516.31 24.41
 -3 1 -9 494.24 21.61
 -3 1 -9 450.44 23
 -3 1 -10 150.25 12.86
 -3 1 -10 160.55 11.99
 -3 1 -11 349.98 17.39
 -3 1 -11 377.1 19.8
 3 -1 12 298.29 12.3
 3 0 -12 9.82 2.28
 3 0 -11 103.32 6.32
 3 0 -11 94.04 7.56
 3 0 -11 114.85 10.12
 3 0 -10 324.46 14.67
 3 0 -10 316.48 18.01
 3 0 -10 346.04 15.87
 3 0 -10 340.64 17.14
 3 0 -10 333.82 20.37
 3 0 -9 590.36 23.56
 3 0 -9 644.93 26.92
 3 0 -9 611.84 25.16
 3 0 -9 622.41 30.88
 3 0 -9 636.45 26.27
 3 0 -9 587.1 27.7
 3 0 -8 1050.11 36.58
 3 0 -8 1046.31 42.48
 3 0 -8 1105.28 39.39
 3 0 -8 1040.86 36.73
 3 0 -8 1140.56 40.47
 3 0 -8 1036.63 38.49
 3 0 -8 1047.6 36.85
 3 0 -8 1176.95 45.98
 3 0 -8 1099.83 41.45
 3 0 -7 739.99 27.65
 3 0 -7 770.44 32.75
 3 0 -7 771.49 28.1
 3 0 -7 771.75 30.72
 3 0 -7 843.01 36.09
 3 0 -7 719.7 28.07
 3 0 -7 817.96 30.19
 3 0 -7 785.19 31.64
 3 0 -6 1568.6 49.88
 3 0 -6 1593.9 54.82
 3 0 -6 1579.55 49.95
 3 0 -6 1645.23 53.11
 3 0 -6 1673.46 59.01
 3 0 -6 1671.84 58.3
 3 0 -6 1686.04 52.01
 3 0 -6 1495.99 50.49
 3 0 -6 1489.71 47.92
 3 0 -6 1595.88 53.14
 3 0 -6 1583.47 49
 3 0 -6 1641.15 52.52
 3 0 -5 1080.02 37.19
 3 0 -5 1061.7 36.72
 3 0 -5 1072.8 34.62
 3 0 -5 1097.02 35.71
 3 0 -5 1079.29 39.39
 3 0 -5 1132.38 38.08
 3 0 -5 1094.05 42.39
 3 0 -5 1136.7 42.65
 3 0 -5 1176.46 37.26
 3 0 -5 1121.03 38.1
 3 0 -5 1065.14 35.1
 3 0 -5 1092.35 37.4
 3 0 -4 173.85 9.55
 3 0 -4 181.09 10.74
 3 0 -4 167.99 9.7
 3 0 -4 159.48 12.04
 3 0 -4 181.16 12.39
 -3 0 4 167.01 8.66
 3 0 -4 160.46 9.2
 3 0 -4 161.84 8.3
 3 0 -3 621.26 22.89
 3 0 -3 629.59 23
 3 0 -3 651.23 22.26
 3 0 -2 899.45 30.7
 3 0 -2 862.26 28.59
 3 0 -2 906.99 29.25
 3 0 -1 748.94 26.73
 3 0 -1 767.46 27.52
 3 0 0 1220.48 39.71
 3 0 0 1239.47 40.19
 3 0 1 1908.06 59.35
 3 0 1 1997.99 59.94
 3 0 2 16.77 3.04
 3 0 3 3.56 1.96
 -3 0 -3 0.71 2.1
 3 0 4 4.42 1.78
 -3 0 -4 6 1.97
 3 0 4 3.78 1.9
 -3 0 -5 711.84 24.32
 3 0 5 711.96 23.03
 3 0 5 704.46 24.92
 -3 0 -6 123.34 9.36
 3 0 6 133.87 8.03
 -3 0 -7 128.65 9.88
 3 0 7 118.92 7.7
 -3 0 -7 117.11 8.6
 -3 0 -8 412.35 20.7
 -3 0 -8 420.73 19.12
 -3 0 -8 442.49 20.76
 -3 0 -8 388.45 22.62
 -3 0 -9 260.59 15.82
 -3 0 -9 268.49 14.48
 -3 0 -9 296.6 16.44
 -3 0 -10 212.14 15.84
 -3 0 -10 189.96 11.45
 -3 0 -10 197.61 13.95
 -3 0 -11 714.98 31.83
 -3 0 -11 691.11 29.41
 -3 0 -12 417.4 20.37
 -3 0 -12 383.72 17.85
 3 0 13 515.55 17.76
 3 1 -12 12.96 2.29
 3 1 -11 96.06 5.57
 3 1 -11 97.14 7.28
 3 1 -11 108.76 9.28
 3 1 -10 382.31 16.24
 3 1 -10 416.24 16.88
 3 1 -10 414.6 19.19
 3 1 -10 425.34 22.47
 3 1 -9 199.99 13.12
 3 1 -9 183.75 15.02
 3 1 -9 187.65 12.22
 3 1 -8 516.86 21.13
 3 1 -8 512.56 23.88
 3 1 -8 471.76 21.52
 3 1 -8 536.43 28.18
 3 1 -8 535.38 23.36
 3 1 -8 504.25 24.56
 3 1 -7 1158.7 39.39
 3 1 -7 1084.08 42.04
 3 1 -7 1150.18 42.16
 3 1 -7 1115.53 46.21
 3 1 -7 1116.24 40.48
 3 1 -6 444.61 18.89
 3 1 -6 439.73 20.45
 3 1 -6 427.58 21.86
 3 1 -6 481.69 21.41
 3 1 -6 477.22 24.93
 3 1 -6 425.29 17.84
 3 1 -6 419.92 20.54
 3 1 -6 466.99 20
 3 1 -6 433.63 17.51
 3 1 -5 1647.98 53.03
 3 1 -5 1647.27 54.4
 3 1 -5 1675.16 52.19
 3 1 -5 1785.71 53.67
 3 1 -5 1634.74 55.94
 3 1 -5 1571.39 51.57
 3 1 -5 1723.12 54.79
 3 1 -5 1675.15 59.13
 3 1 -5 1762.77 59.09
 3 1 -5 1513.49 53.62
 3 1 -5 1701.39 51.35
 3 1 -4 786.15 28.1
 3 1 -4 817.27 28.4
 3 1 -4 821.25 29.94
 3 1 -4 781.61 27.26
 3 1 -4 808.97 30.5
 -3 -1 4 772.33 26.9
 3 1 -4 812.07 29.52
 3 1 -4 858.6 34.1
 3 1 -4 845.5 32.8
 3 1 -4 793.04 27.5
 3 1 -4 799.79 27
 3 1 -3 1009.57 33.07
 3 1 -3 973.58 32.39
 3 1 -3 1023.58 33.86
 3 1 -3 998.66 37.65
 3 1 -3 1010.49 36.72
 -3 -1 3 1035.81 32.63
 3 1 -3 957.28 31.82
 3 1 -2 1448.21 45.1
 -3 -1 2 1544.35 46.09
 3 1 -1 1198.29 36.21
 -3 -1 1 1166.61 37.28
 3 1 0 1427.02 46.43
 -3 -1 0 1505.99 45.27
 3 1 1 3001.27 86.63
 3 1 1 2931.12 87.1
 -3 -1 -1 2968.86 86.14
 3 1 2 382.89 15.07
 -3 -1 -2 380.59 14.83
 -3 -1 -3 408.49 15.72
 -3 -1 -4 23.36 3.15
 -3 -1 -5 86.77 6.55
 3 1 5 93.33 6.34
 -3 -1 -5 83.9 5.78
 3 1 6 362.06 15.34
 -3 -1 -7 185.32 11.46
 -3 -1 -7 164.69 10.83
 3 1 7 155.24 9.18
 -3 -1 -7 159.51 9.5
 -3 -1 -8 207.05 12.88
 -3 -1 -8 217.5 13.4
 -3 -1 -8 194.34 11.14
 -3 -1 -8 218.83 15.96
 -3 -1 -9 110.87 9.55
 -3 -1 -9 105.57 9.55
 -3 -1 -9 99.59 7.67
 -3 -1 -9 127.55 10.56
 -3 -1 -9 116.58 11.69
 -3 -1 -10 241.32 15.24
 -3 -1 -10 230.12 16.44
 -3 -1 -10 213.15 13.58
 -3 -1 -11 619.29 27.18
 -3 -1 -11 623.7 28.24
 -3 -1 -12 425.35 22.3
 -3 -1 -12 445.49 20.82
 -3 -1 -12 407.05 19.39
 -3 -1 -12 461.66 20.33
 -3 -1 -13 482.47 20.82
 -3 -1 -13 453.37 18.53
 -3 -1 -13 429.99 17.22
 3 2 -12 54.79 3.45
 3 2 -11 89.04 6.35
 3 2 -10 86.21 5.74
 3 2 -10 77.73 7
 3 2 -9 559.14 21.65
 3 2 -9 554.72 21.13
 3 2 -8 568.21 23.55
 3 2 -8 544.31 24.31
 3 2 -8 579.97 25.57
 3 2 -8 522.25 22.02
 3 2 -8 582.51 29.42
 3 2 -7 179.31 13.47
 3 2 -7 207.31 12.9
 3 2 -7 198.04 11.85
 3 2 -7 182.53 13.04
 3 2 -7 175.44 11.06
 3 2 -7 206.9 16.01
 3 2 -6 1246.91 47.1
 3 2 -6 1319.18 44.38
 3 2 -6 1279.95 42.5
 3 2 -6 1357.96 47.36
 3 2 -6 1258.51 50.66
 3 2 -6 1439.11 46.1
 3 2 -5 1005.47 37.3
 3 2 -5 988.63 33.58
 3 2 -5 1010.69 36.37
 3 2 -5 914.34 35.49
 3 2 -5 926.58 39.24
 3 2 -5 933.19 32.26
 3 2 -5 967.31 34.43
 3 2 -5 931.63 33.48
 3 2 -4 457.4 19.3
 3 2 -4 479.92 22.37
 3 2 -4 467.68 20.75
 3 2 -4 483.82 19.2
 3 2 -4 528.77 21.7
 3 2 -4 503.48 24.7
 3 2 -4 529.37 23.73
 3 2 -4 533.08 20.3
 3 2 -3 1322.26 42.19
 3 2 -3 1299.14 41.39
 3 2 -3 1407.92 44
 3 2 -3 1359.42 48.24
 3 2 -3 1285.69 45.76
 -3 -2 3 1293.94 42
 -3 -2 2 1703.74 52.27
 3 2 -2 1704.39 51.17
 3 2 -1 172.39 7.67
 -3 -2 1 157.23 8.64
 -3 -2 0 1770.46 53.78
 3 2 1 1422.78 44.06
 -3 -2 -1 1378.61 43.4
 -3 -2 -2 7.85 2.46
 3 2 2 10.06 2.69
 -3 -2 -3 234.73 10.85
 -3 -2 -4 41.19 4.19
 -3 -2 -5 176.02 9.53
 3 2 5 157.01 8.87
 -3 -2 -5 172.05 9.16
 -3 -2 -6 57.11 5.52
 3 2 6 63.26 5.47
 -3 -2 -6 55.12 4.34
 -3 -2 -6 60.81 5.18
 -3 -2 -7 361.34 17.05
 3 2 7 361.85 15.9
 -3 -2 -8 72.94 7.09
 -3 -2 -8 75.77 7.41
 3 2 8 71.46 6.11
 -3 -2 -8 68.02 8.95
 -3 -2 -9 199.98 12.56
 -3 -2 -9 197.71 13.28
 -3 -2 -9 190.53 15.38
 -3 -2 -10 392.95 19.34
 -3 -2 -10 398.82 20.71
 -3 -2 -10 413.27 21.83
 -3 -2 -11 348.7 20.46
 -3 -2 -12 675.06 30.34
 -3 -2 -12 612.82 27.38
 -3 -2 -12 678.75 28.71
 -3 -2 -13 480.38 22.05
 -3 -2 -13 432.73 19.91
 -3 -2 -13 425.91 19.44
 -3 -2 -13 503.28 20.23
 -3 -2 -14 327.14 14.77
 3 3 -11 239.06 9.94
 3 3 -10 148.27 7.32
 3 3 -10 172.28 9.64
 3 3 -9 172.73 9.45
 3 3 -9 197.7 11.82
 3 3 -8 790.63 30.61
 3 3 -7 347.56 20.23
 3 3 -7 373.43 17.9
 3 3 -7 351.37 19.17
 3 3 -7 351.13 21.98
 3 3 -7 385.43 18.54
 3 3 -6 412.27 18.06
 3 3 -6 419.91 22.57
 3 3 -6 433.29 22.68
 3 3 -6 437.11 19.61
 3 3 -6 442.6 21.6
 3 3 -6 431.3 24.39
 3 3 -6 484.43 20.91
 3 3 -5 705.53 31.08
 3 3 -5 749.56 32.39
 3 3 -5 816.66 34.05
 3 3 -5 841.34 32.27
 3 3 -5 804.11 29.55
 3 3 -5 765.76 34.94
 3 3 -5 845.7 30.49
 3 3 -4 1220.53 41.2
 3 3 -4 1338.27 47.33
 3 3 -4 1187.64 45.05
 3 3 -4 1240.04 44.55
 3 3 -4 1300.48 44.46
 3 3 -4 1230.75 47.84
 3 3 -4 1263.06 41.77
 3 3 -4 1343.55 42.8
 -3 -3 3 1472.49 50.72
 3 3 -3 1513.59 48.31
 3 3 -3 1471.5 51.36
 3 3 -3 1552.08 48.53
 3 3 -3 1649.27 51.27
 3 3 -3 1587.13 55.31
 3 3 -3 1604.84 52.46
 3 3 -2 2393.36 68.47
 3 3 -2 2277.03 70.27
 3 3 -2 2278.51 71.75
 -3 -3 2 2145.43 69.59
 -3 -3 2 2465.95 72.38
 3 3 -1 2558.64 76.05
 -3 -3 1 2371.94 74.71
 3 3 -1 2543.15 72.16
 3 3 0 917.12 27.33
 -3 -3 0 853.59 30.43
 -3 -3 -1 176.26 9.63
 -3 -3 -2 436.87 17.43
 3 3 3 40.64 4.24
 -3 -3 -3 35.12 4.32
 -3 -3 -4 485.52 19.21
 -3 -3 -5 102.24 7.06
 3 3 5 94.9 6.97
 -3 -3 -5 112.69 7.63
 -3 -3 -6 2.47 1.91
 3 3 6 1.22 1.84
 -3 -3 -6 2.18 1.89
 -3 -3 -6 3.07 2.71
 -3 -3 -7 377.86 17.33
 3 3 7 421.67 17.62
 -3 -3 -8 219.31 12.92
 3 3 8 201.93 11.39
 -3 -3 -8 191.27 15.33
 -3 -3 -9 301.86 15.67
 -3 -3 -9 316.94 16.9
 3 3 9 295.73 14.39
 -3 -3 -10 824.37 32.46
 -3 -3 -10 906.59 35.12
 -3 -3 -11 527.66 25.67
 -3 -3 -11 617.42 27.95
 -3 -3 -11 581.3 28.58
 -3 -3 -12 483.91 23.14
 -3 -3 -12 503.34 24.72
 -3 -3 -12 526.58 24.45
 -3 -3 -13 261.98 15.62
 -3 -3 -13 255.18 14.48
 -3 -3 -13 257.3 14.48
 -3 -3 -14 244.28 12.6
 -3 -3 -14 202.04 10.9
 -3 -3 -14 225.83 11.35
 3 4 -10 86.51 5.52
 3 4 -9 332.04 13.49
 3 4 -9 355.28 15.55
 3 4 -8 135.57 9.15
 3 4 -8 141.94 9.97
 3 4 -7 414.01 18.7
 3 4 -7 396.02 18.71
 3 4 -6 412.5 19.51
 3 4 -6 447.58 21.47
 3 4 -6 448.38 20.19
 3 4 -5 525.74 26.11
 3 4 -5 562.8 28.24
 3 4 -5 605.82 26.99
 3 4 -5 609.46 26.14
 3 4 -5 593.31 24.19
 3 4 -5 593.57 24.24
 3 4 -4 466.06 20.06
 3 4 -4 454.17 24.42
 3 4 -4 453.77 22.83
 3 4 -4 478.43 21.7
 3 4 -4 471.58 20.06
 3 4 -3 1786.62 55.66
 3 4 -3 1751.06 61.86
 -3 -4 3 1704.21 56.22
 3 4 -3 1714.48 59.59
 3 4 -3 1836.85 57.83
 3 4 -2 1372.42 43.65
 3 4 -2 1439.91 44.64
 -3 -4 2 1389.52 45.93
 3 4 -2 1437.55 49.03
 3 4 -2 1330.91 43.18
 -3 -4 2 1359.9 47.98
 3 4 -2 1452.82 46.18
 3 4 -1 2386.44 74.72
 3 4 -1 2265.6 69.86
 -3 -4 1 2411.87 72.09
 -3 -4 1 2432.05 74.83
 -3 -4 0 1475.96 49.25
 -3 -4 0 1403.05 45.78
 -3 -4 -1 99.94 7.01
 -3 -4 -1 100.9 8.59
 -3 -4 -2 7.03 2.95
 -3 -4 -2 9.42 2.53
 -3 -4 -2 8.96 3.74
 -3 -4 -3 15.61 2.98
 -3 -4 -3 21.17 3.92
 -3 -4 -3 23.86 4.64
 -3 -4 -4 297.6 13.55
 -3 -4 -4 313.07 16.15
 -3 -4 -5 37.14 4.27
 -3 -4 -5 35.14 5.57
 -3 -4 -6 26.4 3.8
 3 4 6 23.2 3.06
 3 4 6 13.1 3.23
 -3 -4 -6 18.98 4.53
 -3 -4 -7 29.23 4.25
 3 4 7 29.87 4.3
 -3 -4 -7 27.09 4.95
 -3 -4 -8 156.91 10.05
 3 4 8 150.75 10
 -3 -4 -8 143.04 12.76
 3 4 9 18.51 3.73
 -3 -4 -9 21.59 5.88
 -3 -4 -10 239.56 15.11
 3 4 10 243.91 13.06
 -3 -4 -11 405.43 20.94
 -3 -4 -11 391.61 22.98
 -3 -4 -12 606.44 27
 -3 -4 -12 621.1 28.31
 -3 -4 -12 637.02 29.03
 -3 -4 -13 342.64 17.86
 -3 -4 -13 311.54 16.51
 -3 -4 -13 350.55 17.91
 -3 -4 -14 418.57 19.05
 -3 -4 -14 419.09 18.63
 3 5 -9 97.33 4.94
 3 5 -9 92.46 5.62
 3 5 -8 359.74 15.09
 3 5 -8 328.61 14.98
 3 5 -7 346.76 15.62
 3 5 -7 332.7 16
 3 5 -7 299.67 13.29
 3 5 -6 248.22 16
 3 5 -6 300.77 18.39
 3 5 -6 282.06 14.61
 3 5 -5 1474.98 53.5
 3 5 -5 1498.29 50.8
 3 5 -5 1469.24 49.68
 3 5 -4 1021.74 42.53
 -3 -5 4 1003.13 36.51
 3 5 -4 1005.76 40.51
 3 5 -4 987.55 37.11
 3 5 -4 1026.92 36.34
 3 5 -3 447.63 24.33
 3 5 -3 422.39 18.81
 3 5 -3 416.16 22.4
 3 5 -3 429.17 19.54
 3 5 -2 993.19 38.71
 3 5 -2 912.56 31.75
 3 5 -2 988.75 33.65
 -3 -5 2 944.95 37.48
 3 5 -1 1076.26 40.22
 3 5 -1 992.06 34.41
 -3 -5 1 1058.16 39.82
 -3 -5 0 668.65 25.95
 -3 -5 0 652.15 28.48
 3 5 0 643.76 27.76
 -3 -5 -1 998.88 35.4
 -3 -5 -1 1049.18 39.12
 -3 -5 -2 282.15 16.16
 -3 -5 -2 264.6 13.3
 -3 -5 -3 18.4 3.46
 -3 -5 -3 14.89 4.65
 -3 -5 -4 426.17 17.92
 -3 -5 -4 420.57 21.38
 -3 -5 -5 47.81 5.12
 -3 -5 -5 46.16 6.93
 -3 -5 -6 46.56 5.12
 -3 -5 -6 39.07 6.55
 -3 -5 -7 217.86 11.86
 3 5 7 202.35 10.59
 -3 -5 -7 207.34 14.45
 -3 -5 -8 340.39 16.24
 3 5 8 321.12 16.93
 -3 -5 -8 346.84 21
 -3 -5 -9 6.81 2.53
 3 5 9 9.65 3.22
 -3 -5 -9 3 3.75
 3 5 10 555.45 23.62
 -3 -5 -11 638.26 28.31
 -3 -5 -11 646.3 30.95
 -3 -5 -12 556.46 25.7
 -3 -5 -12 620.3 27.7
 -3 -5 -12 569.63 27.26
 -3 -5 -13 551.86 23.88
 -3 -5 -13 537.69 24.65
 -3 -5 -13 578.4 24.83
 -3 -5 -14 473.05 20.84
 -3 -5 -14 505.82 21.3
 -3 -5 -15 158.22 7.95
 3 6 -8 111.57 6.08
 3 6 -8 105.38 5.33
 3 6 -7 154.5 8.66
 3 6 -7 139.71 8.12
 3 6 -6 346.72 18.53
 3 6 -6 369.06 16.43
 3 6 -6 347.01 15.87
 3 6 -5 912.93 37.38
 3 6 -5 929.75 39
 -3 -6 4 1115.46 40.5
 3 6 -4 1197.34 45.12
 3 6 -4 1148.02 40.19
 3 6 -3 736.46 35.11
 3 6 -3 785.59 29.22
 3 6 -3 711.9 32.84
 3 6 -2 425.49 24.54
 3 6 -2 443.58 23.57
 3 6 -2 417.74 18.84
 3 6 -1 510.24 25.22
 -3 -6 1 475.02 24.57
 3 6 -1 468.57 19.96
 -3 -6 0 2038.39 64.88
 3 6 0 1972.61 67.43
 -3 -6 0 1899.6 67.87
 -3 -6 -1 662.05 27.03
 -3 -6 -1 654.68 30.41
 -3 -6 -2 597.93 24.7
 -3 -6 -2 612.5 28.8
 -3 -6 -3 257.76 13.61
 -3 -6 -3 241.37 16.92
 -3 -6 -4 10.33 3.11
 -3 -6 -4 8.44 4.53
 -3 -6 -5 60.08 6.05
 -3 -6 -5 58.38 8.54
 -3 -6 -6 3.36 2.42
 -3 -6 -6 1.36 4.03
 -3 -6 -6 2.1 2.33
 -3 -6 -7 3.38 3.79
 -3 -6 -7 6.51 2.6
 -3 -6 -7 10.17 4.28
 -3 -6 -8 50.34 5.57
 -3 -6 -8 49.31 7.41
 -3 -6 -8 44.92 7.09
 -3 -6 -9 19.33 3.66
 3 6 9 16.5 4.16
 -3 -6 -9 22.27 5.54
 -3 -6 -9 18.24 4.05
 3 6 10 112.43 9.4
 -3 -6 -11 614.77 29.01
 -3 -6 -12 204.91 13.46
 -3 -6 -12 192.16 13.52
 -3 -6 -13 618.59 26.19
 -3 -6 -13 655.37 27.27
 -3 -6 -13 659.2 26.67
 -3 -6 -14 299.45 14.39
 -3 -6 -14 306.32 14.41
 -3 -6 -14 323.64 15.37
 -3 -6 -14 348.83 15.06
 -3 -6 -15 299.44 12.15
 3 7 -7 203.21 8.84
 3 7 -6 323.33 13.61
 3 7 -6 306.39 12.49
 3 7 -5 661.51 29.21
 3 7 -5 722.48 30.97
 3 7 -5 723.42 26.16
 3 7 -4 529.68 26.51
 3 7 -4 610.81 28.77
 3 7 -4 562.01 22.96
 -3 -7 4 594.25 23.67
 3 7 -3 585.8 24.19
 3 7 -3 632.78 30.7
 -3 -7 3 625.73 25.93
 3 7 -3 585.83 28.31
 -3 -7 2 656.22 27.65
 3 7 -2 636.21 30.18
 3 7 -2 622.46 25.22
 -3 -7 1 155.14 11.51
 3 7 -1 154.59 13.25
 3 7 -1 149.26 9.8
 -3 -7 1 147.07 12.88
 -3 -7 0 604.25 26.35
 3 7 0 590.12 28.47
 -3 -7 0 580.71 29.18
 -3 -7 -1 420.03 20.31
 -3 -7 -1 367.21 22.49
 -3 -7 -2 88.37 8.33
 -3 -7 -2 79.55 10.37
 -3 -7 -3 530.96 23.37
 -3 -7 -3 538.57 28.32
 -3 -7 -4 34.52 5.12
 -3 -7 -4 45.29 8.07
 -3 -7 -5 92 8
 -3 -7 -5 84.92 10.66
 -3 -7 -6 3.29 2.26
 -3 -7 -6 7.71 4.91
 -3 -7 -7 4.09 2.61
 -3 -7 -7 4.53 4.32
 -3 -7 -8 2.8 2.55
 -3 -7 -8 7.74 4.34
 -3 -7 -9 243.5 13.16
 3 7 10 458.67 22.34
 -3 -7 -10 461.82 23.23
 3 7 11 1016.76 38.54
 -3 -7 -11 1126.77 41.12
 -3 -7 -12 112.17 9.51
 3 7 12 119.36 8.34
 -3 -7 -12 128.51 9.85
 -3 -7 -13 173.67 11.07
 -3 -7 -13 188.11 12.01
 -3 -7 -13 196.89 11.31
 -3 -7 -14 128.94 8.08
 -3 -7 -14 132.17 8.48
 3 8 -6 206.35 8.32
 3 8 -5 133.81 9.39
 3 8 -5 138.74 7.33
 3 8 -5 153.81 7.78
 3 8 -4 488.66 23.24
 3 8 -4 510.94 23.98
 -3 -8 4 491.68 19.49
 3 8 -4 513.56 19.53
 3 8 -3 585.96 27.13
 3 8 -3 569.23 27.51
 -3 -8 3 587.86 23.55
 3 8 -3 536.33 21.9
 3 8 -2 949.91 40.31
 3 8 -1 1505.89 55.56
 -3 -8 1 1531.47 50.21
 3 8 -1 1440.37 46.69
 -3 -8 0 561.98 25.49
 -3 -8 -1 198.44 13.3
 -3 -8 -1 185.58 15.4
 -3 -8 -2 14.81 4.07
 -3 -8 -2 21.77 6.67
 -3 -8 -3 555.33 24.43
 -3 -8 -3 517.8 28.54
 -3 -8 -4 94.06 8.56
 -3 -8 -4 107.88 12.13
 -3 -8 -5 175.98 11.82
 -3 -8 -5 189.1 16.14
 -3 -8 -6 2.64 2.14
 -3 -8 -6 0.83 4.72
 -3 -8 -7 0.85 2.06
 -3 -8 -7 1.59 4.16
 -3 -8 -8 4.41 2.68
 -3 -8 -9 97.33 9.94
 -3 -8 -10 222.19 14.54
 3 8 11 564.97 24.65
 -3 -8 -12 239.81 13.72
 3 8 12 206.64 11.82
 -3 -8 -12 224.47 13.68
 -3 -8 -13 64.83 6.01
 -3 -8 -13 48.93 5.38
 -3 -8 -14 141.01 7.96
 -3 -8 -14 157.98 8.14
 3 9 -4 264.83 13.08
 -3 -9 4 247.73 10.13
 3 9 -4 262.19 10.12
 3 9 -3 286.41 15.71
 3 9 -3 301.65 16.29
 -3 -9 3 307.55 13.37
 3 9 -3 275.89 12
 3 9 -2 461.55 22.58
 -3 -9 2 470.63 19.54
 3 9 -2 416.87 17.15
 3 9 -1 471.02 23.96
 3 9 -1 431.28 18.06
 -3 -9 1 471.23 20.74
 3 9 0 396.61 22.42
 -3 -9 0 392.25 20.94
 3 9 1 120.62 12.17
 -3 -9 -1 118.55 9.7
 -3 -9 -1 103.61 10.94
 -3 -9 -2 14.36 4.22
 -3 -9 -2 15.18 5.44
 -3 -9 -3 195.55 12.84
 -3 -9 -3 178.16 15.59
 -3 -9 -4 530.92 24.12
 -3 -9 -4 585.46 30.07
 -3 -9 -5 119.1 9.73
 -3 -9 -5 157.91 14.56
 -3 -9 -6 11.86 3.35
 -3 -9 -6 14.61 5.74
 -3 -9 -7 4.11 2.26
 -3 -9 -7 0.77 4.05
 -3 -9 -8 79.84 9.49
 3 9 9 50.47 5.68
 -3 -9 -9 63.6 7.77
 3 9 10 87.08 8.55
 3 9 11 337.27 17.12
 -3 -9 -12 161.74 10.37
 3 9 12 162.02 9.61
 -3 -9 -12 153.87 9.6
 -3 -9 -13 91.44 6.53
 -3 -9 -13 75.29 5.51
 3 10 -3 140.38 6.31
 3 10 -2 277.81 14.49
 -3 -10 2 311.6 12.76
 3 10 -1 304.34 16.9
 3 10 -1 330.44 16.74
 -3 -10 1 339.9 14.87
 3 10 0 359.87 19.02
 -3 -10 0 382.47 17.18
 3 10 1 439.05 22.06
 -3 -10 -1 440.65 19.5
 3 10 1 411.71 17.33
 -3 -10 -1 443.02 21.33
 3 10 2 150.94 12.36
 -3 -10 -2 129.63 9.66
 -3 -10 -2 139.32 11.81
 3 10 3 115.11 10.76
 -3 -10 -3 108.25 8.8
 -3 -10 -3 117.14 11.52
 -3 -10 -4 267.04 14.82
 -3 -10 -4 313.46 19.39
 -3 -10 -5 2.47 2.74
 -3 -10 -5 1.45 4.24
 -3 -10 -6 7.38 2.71
 -3 -10 -6 10.67 5.09
 -3 -10 -7 11.72 3.01
 -3 -10 -7 15.43 5.27
 -3 -10 -8 23.74 3.49
 -3 -10 -8 25.23 5.54
 3 10 9 66.36 6.13
 3 10 10 64.61 6.91
 3 10 11 87.97 7.26
 -3 -10 -12 157.12 8.92
 3 10 12 135.63 8.07
 -3 -10 -13 165.13 7.96
 -3 -11 1 112.02 5.74
 3 11 0 161.58 10.08
 -3 -11 0 184.88 8.85
 3 11 1 197.02 11.3
 -3 -11 -1 249.03 11.35
 3 11 2 207.38 12.01
 -3 -11 -2 244.78 11.78
 3 11 2 217.31 10.22
 -3 -11 -2 243.52 13.11
 -3 -11 -3 258.32 12.51
 -3 -11 -3 269.85 14.96
 -3 -11 -4 204.29 11.29
 -3 -11 -4 245.7 14.73
 -3 -11 -5 2.15 1.82
 3 11 5 0.88 1.72
 -3 -11 -5 2.7 3.08
 -3 -11 -6 27.99 3.76
 -3 -11 -6 35.4 5.75
 -3 -11 -7 2.74 1.56
 -3 -11 -7 1.52 2.89
 3 11 8 6.65 2.35
 -3 -11 -8 8.95 3.4
 3 11 9 2.11 1.72
 3 11 9 5.04 2.55
 3 11 10 145.79 6.86
 3 11 10 164.53 9.4
 3 11 11 19.22 2.94
 -3 -12 -2 145.91 6.73
 -3 -12 -3 127.62 6.3
 3 12 3 109.25 5.41
 -3 -12 -4 151.87 7.38
 3 12 4 152.46 7.3
 -3 -12 -5 4.99 1.46
 3 12 5 6.15 1.74
 -3 -12 -5 7.06 2.49
 3 12 6 5.28 1.81
 -3 -12 -6 8.23 2.59
 3 12 7 3.2 1.59
 -3 -12 -7 4.67 2.42
 3 12 7 6.26 1.77
 3 12 8 1.96 1.3
 3 12 8 1.34 1.41
 3 12 9 22.36 2.76
 3 12 10 101.13 5.4
 4 -9 -8 45 2.99
 4 -9 -7 44.23 3.32
 4 -9 -7 33.78 2.86
 4 -9 -6 53.59 3.91
 4 -9 -6 44.28 3.4
 4 -9 -5 16.53 2.41
 4 -9 -5 12.19 1.88
 4 -9 -5 13.83 2.71
 4 -9 -4 34.19 4.44
 4 -9 -4 34.55 2.94
 4 -9 -3 36.23 2.94
 4 -9 -3 46.94 5.17
 4 -9 -3 43.01 3.18
 4 -9 -2 97.72 5.2
 4 -9 -2 109.89 7.73
 4 -9 -1 142.79 6.41
 4 -9 -1 150.79 8.74
 4 -9 0 55.62 3.36
 4 -8 -10 23.34 2.27
 4 -8 -9 54.88 3.67
 4 -8 -9 77.41 4.85
 4 -8 -8 22.05 2.68
 4 -8 -8 30.9 3.47
 4 -8 -7 44.39 4.16
 4 -8 -7 49.04 4.45
 4 -8 -7 35.49 3.73
 4 -8 -6 68.84 6.54
 4 -8 -6 63.4 5.47
 4 -8 -6 68.98 5.31
 4 -8 -5 11.23 3.39
 4 -8 -5 16.88 2.89
 4 -8 -4 48.64 6.34
 4 -8 -4 43.47 4.58
 4 -8 -4 50.09 4.41
 4 -8 -4 44.26 3.88
 4 -8 -3 6.99 2.1
 4 -8 -3 11.39 2.39
 4 -8 -3 9.7 1.98
 4 -8 -3 8.58 3.48
 4 -8 -2 31.7 5.57
 4 -8 -2 40.98 4.22
 4 -8 -2 40.72 3.95
 4 -8 -2 42.69 3.92
 4 -8 -1 162 11.72
 4 -8 -1 169.12 8.71
 4 -8 -1 151.19 8.25
 4 -8 -1 167.36 8.34
 4 -8 0 159.95 11.18
 4 -8 0 160.41 8.1
 4 -8 0 164.41 8.06
 4 -8 0 164.12 8.15
 4 -8 1 259.72 13.43
 4 -8 1 247.96 10.09
 4 -8 1 256.52 10.36
 4 -8 1 264.83 10.82
 4 -8 2 126.19 5.87
 4 -8 2 136.53 6.53
 4 -8 3 201.28 7.91
 4 -7 -11 70.95 4.21
 4 -7 -10 94.73 5.96
 4 -7 -9 29.13 2.88
 4 -7 -9 31.39 3.91
 4 -7 -8 10.94 2.19
 4 -7 -8 14.04 2.92
 4 -7 -7 93.92 7.33
 4 -7 -7 111.68 7.27
 4 -7 -7 89.76 7.03
 4 -7 -6 67.19 6.36
 4 -7 -6 66.68 7.14
 4 -7 -6 62.69 5.62
 4 -7 -6 58.35 5.65
 4 -7 -5 47.77 5.31
 4 -7 -5 49.31 4.68
 4 -7 -5 44.53 3.99
 4 -7 -5 44.16 4.93
 4 -7 -5 33.87 5.87
 4 -7 -4 1.27 3.41
 4 -7 -4 4.74 2.4
 4 -7 -4 3.11 1.65
 4 -7 -4 2.35 1.43
 -4 7 3 68.8 9.86
 4 -7 -3 85 7.13
 4 -7 -3 73.03 5.63
 4 -7 -3 71.04 9.04
 4 -7 -2 38.85 6.9
 4 -7 -2 50.95 4.77
 4 -7 -1 99.4 10.7
 4 -7 -1 123.33 7.92
 4 -7 -1 117.74 7.58
 4 -7 0 280.48 12.75
 4 -7 0 249.01 12.13
 4 -7 0 241.08 16.61
 4 -7 1 188.4 9.78
 4 -7 1 189.88 9.89
 4 -7 1 176 13.2
 4 -7 2 170.11 11.82
 4 -7 2 184.81 9.13
 4 -7 2 175.21 9.25
 4 -7 3 126.62 8.36
 4 -7 3 122.37 6.68
 4 -7 3 134.19 7.3
 4 -7 4 101.71 5.05
 4 -7 4 112.58 6.08
 4 -7 5 126.21 5.79
 4 -6 -11 122.71 6.63
 4 -6 -10 84.03 6.18
 4 -6 -9 51.41 5.41
 4 -6 -9 61.35 5.51
 4 -6 -8 16.18 2.72
 4 -6 -8 17.02 3.54
 4 -6 -8 15.53 3.31
 4 -6 -7 5.45 2.56
 4 -6 -7 5.14 2.34
 4 -6 -7 3.34 2.45
 4 -6 -6 8.92 3.24
 -4 6 6 5.62 4.11
 -4 6 5 38.81 7.88
 4 -6 -5 60.6 6.33
 4 -6 -5 49.74 4.89
 4 -6 -5 50.74 5.6
 4 -6 -5 56.88 7.57
 4 -6 -4 -2.05 3.58
 -4 6 4 1.83 4.06
 4 -6 -4 2.88 2.2
 4 -6 -4 2.15 1.79
 4 -6 -4 -0.24 1.42
 4 -6 -4 1.85 1.94
 -4 6 3 95.86 11.89
 4 -6 -3 87.5 6.87
 4 -6 -3 77.35 6.04
 4 -6 -3 93.23 10.39
 4 -6 -2 54.24 8.54
 -4 6 2 53.64 9.36
 4 -6 -2 63.94 5.85
 4 -6 -2 59.34 5.28
 -4 6 1 261.51 19.56
 4 -6 -1 251.75 12.91
 4 -6 -1 236.94 12.13
 -4 6 0 146.5 14.13
 -4 6 0 159.77 14.84
 4 -6 0 168.98 10.21
 4 -6 0 168.95 9.82
 -4 6 -1 69.66 9.54
 -4 6 -1 82.03 10.06
 -4 6 -2 708.79 33.19
 4 -6 2 638.83 30.37
 4 -6 3 513.85 24.01
 4 -6 3 510.75 20.04
 4 -6 3 511.13 20.27
 4 -6 4 334.28 13.95
 4 -6 4 332.36 14.42
 4 -6 5 477.96 16.93
 4 -6 5 484.94 17.93
 4 -6 6 199.98 8.74
 4 -6 7 120.88 5.23
 4 -5 -12 24.57 2.32
 4 -5 -11 151.89 8.02
 4 -5 -11 150.56 8.89
 4 -5 -10 69.61 5.96
 4 -5 -10 76.68 7
 4 -5 -9 40.34 5.08
 4 -5 -9 45.79 5.92
 4 -5 -9 43.03 4.52
 4 -5 -9 60.11 6.01
 4 -5 -8 336.43 14.54
 4 -5 -8 352.01 18.58
 4 -5 -8 365.23 15.86
 4 -5 -7 54.02 6.07
 4 -5 -7 61.53 6.56
 4 -5 -7 54.13 6.44
 4 -5 -6 1.6 2.28
 -4 5 6 -2.55 4.25
 4 -5 -6 1.26 2.09
 4 -5 -6 5.31 3.72
 4 -5 -6 1.98 2.08
 4 -5 -6 1.74 2.49
 4 -5 -5 5.82 2.43
 4 -5 -5 6.17 2.01
 4 -5 -5 8.83 2.85
 4 -5 -5 3.43 2.69
 4 -5 -4 11.26 3.96
 4 -5 -4 11.13 2.51
 4 -5 -4 11.47 4.51
 4 -5 -4 22.07 3.76
 4 -5 -4 16.06 3.73
 4 -5 -3 221.66 16.56
 4 -5 -3 232.37 12.12
 4 -5 -3 232.25 11.15
 4 -5 -3 263.95 13.63
 4 -5 -2 178.16 10.29
 4 -5 -2 161.26 9.06
 4 -5 -2 160.61 10.29
 4 -5 -2 147.12 13.82
 4 -5 -1 249.59 13.04
 4 -5 -1 244.2 12.19
 4 -5 -1 241.43 12.82
 -4 5 0 141.2 13.6
 4 -5 0 143.06 9.69
 4 -5 0 149.48 9.24
 -4 5 -1 15.24 5.05
 4 -5 1 16.6 3.45
 4 -5 1 12.96 3.05
 -4 5 -2 295.17 20.9
 -4 5 -2 308.43 20.87
 4 -5 2 325.58 15.89
 4 -5 2 346.58 15.81
 -4 5 -3 384.79 23.86
 -4 5 -3 392.86 22.58
 4 -5 3 442.63 18.63
 4 -5 3 430.89 18.35
 -4 5 -4 631.36 31.56
 4 -5 5 383.9 16.17
 4 -5 5 366.36 16.28
 4 -5 6 338.99 13.53
 4 -5 6 316.39 14.06
 4 -5 7 107.81 5.38
 4 -5 7 117.52 6.57
 4 -5 8 193.33 7.9
 4 -4 -12 159.33 6.8
 4 -4 -11 79.11 5.51
 4 -4 -10 40.75 4.59
 4 -4 -10 57.65 6.48
 4 -4 -10 54.39 5.15
 4 -4 -9 167.42 10.4
 4 -4 -9 160.3 12.07
 4 -4 -9 168.02 10.17
 4 -4 -9 159.13 10.47
 4 -4 -8 50.36 6.2
 4 -4 -7 0.41 2.22
 4 -4 -7 1.71 2.53
 4 -4 -7 3.12 2.32
 4 -4 -7 5.15 4.69
 4 -4 -7 1.36 2.54
 4 -4 -7 2.49 2.67
 4 -4 -6 7.52 2.65
 4 -4 -6 8.63 3.02
 4 -4 -6 7.3 3.39
 4 -4 -6 8.81 3.27
 4 -4 -5 35.98 5.75
 4 -4 -5 32.56 3.71
 4 -4 -5 30.47 4.78
 4 -4 -5 34.47 6.93
 4 -4 -5 29.2 4.33
 4 -4 -5 34.84 5.34
 4 -4 -4 35.83 6.13
 4 -4 -4 40.99 4.28
 4 -4 -4 40.23 7.09
 4 -4 -4 26.89 4.15
 4 -4 -4 36.78 5.17
 4 -4 -3 8.38 4.24
 4 -4 -3 10.98 2.41
 4 -4 -3 7.53 2.77
 4 -4 -2 73.73 6.3
 4 -4 -2 69.64 5.34
 4 -4 -2 79.64 9.33
 4 -4 -1 415.88 18.37
 4 -4 -1 447.76 18.73
 4 -4 -1 431.25 17.21
 4 -4 -1 392.61 22.77
 -4 4 0 142.54 12.49
 4 -4 0 123.02 8.61
 4 -4 0 124.28 8.83
 4 -4 0 120.72 7.97
 4 -4 0 114.89 10.15
 -4 4 -1 325.01 20.89
 4 -4 1 353.81 18.94
 4 -4 1 346.05 16.07
 4 -4 1 309.05 15.8
 4 -4 1 321.26 15.09
 -4 4 -2 750.66 36.05
 4 -4 2 790.76 29
 4 -4 2 760.37 29.44
 4 -4 2 779.64 28.89
 4 -4 2 764.32 32.37
 -4 4 -3 586.39 31.01
 4 -4 3 640.79 24.26
 4 -4 3 594.77 24.68
 4 -4 3 634.92 24.53
 4 -4 3 590.73 27.41
 4 -4 3 543.69 28.52
 -4 4 -4 790.15 37.85
 4 -4 4 847.79 30.98
 4 -4 4 806.92 30.52
 4 -4 4 816.79 33.68
 4 -4 5 505.1 24.29
 4 -4 5 512.61 21.81
 4 -4 5 576.55 22.6
 4 -4 6 525.1 20.83
 4 -4 6 504.92 20.95
 4 -4 6 501.08 23.09
 4 -4 7 82.02 5.93
 4 -4 7 80.18 6.31
 4 -4 8 164.01 7.55
 4 -4 8 166.67 8.62
 4 -4 9 123.32 6.08
 4 -3 -11 174.57 8.64
 4 -3 -10 170.47 9.69
 4 -3 -10 171.38 12.03
 4 -3 -10 179.91 10.33
 4 -3 -9 222.72 12.48
 4 -3 -9 232.93 15.07
 4 -3 -9 234.72 12.92
 4 -3 -9 228.93 12.93
 4 -3 -8 370.88 17.58
 4 -3 -8 355.28 20.01
 4 -3 -8 382.91 16.97
 4 -3 -8 379.62 18.22
 4 -3 -8 369.88 18.15
 4 -3 -8 352.07 18.65
 4 -3 -7 18.89 3.83
 4 -3 -7 27.55 4.09
 4 -3 -7 17.57 4.14
 4 -3 -7 24.95 5.21
 4 -3 -7 15.54 4.12
 4 -3 -6 10.46 2.82
 4 -3 -6 6.27 2.43
 4 -3 -6 15.08 4.05
 4 -3 -6 12.89 5.49
 4 -3 -6 17.28 3.3
 4 -3 -6 5.46 3
 4 -3 -6 11.19 3.66
 4 -3 -5 15.98 4.07
 4 -3 -5 21.34 3.54
 4 -3 -5 17.63 3.43
 4 -3 -5 12.55 2.99
 4 -3 -5 13.58 5.38
 4 -3 -5 20.59 3.55
 4 -3 -5 14.75 3.61
 4 -3 -5 12.34 3.25
 4 -3 -4 2.17 2.24
 4 -3 -4 -0.36 2.23
 4 -3 -4 1.19 1.22
 4 -3 -4 0.65 1.71
 4 -3 -4 5.21 2.3
 4 -3 -4 2.86 2.84
 4 -3 -4 0.41 2.15
 4 -3 -3 38.38 6.26
 4 -3 -3 39.65 4.66
 4 -3 -3 39.68 4.22
 4 -3 -3 39.97 4.59
 4 -3 -3 44.62 4.95
 4 -3 -2 25.2 5.31
 4 -3 -2 36.16 4.09
 4 -3 -2 31.65 4.1
 4 -3 -2 30.92 4.27
 4 -3 -2 32.47 3.93
 4 -3 -2 33.13 4.13
 4 -3 -1 279.85 13.36
 4 -3 -1 264.77 13.2
 4 -3 -1 252.82 11.53
 4 -3 -1 289.42 13.69
 4 -3 -1 282.3 13.57
 4 -3 -1 294 13.41
 4 -3 -1 264.74 16.95
 -4 3 0 784.31 32.33
 4 -3 0 788.05 27.99
 4 -3 0 768.09 28.16
 4 -3 0 760.42 27.95
 4 -3 0 756.74 26.47
 4 -3 0 709.94 31.06
 4 -3 0 801.63 27.62
 4 -3 0 721.92 32.67
 -4 3 -1 839.8 35.21
 -4 3 -1 788.66 31.15
 4 -3 1 827.71 29.42
 4 -3 1 804.96 29.87
 4 -3 1 812.52 28.66
 4 -3 1 860.98 33.8
 4 -3 1 819.55 29.36
 4 -3 1 733.33 33.92
 -4 3 -2 285.7 18.48
 -4 3 -2 289.68 15.99
 4 -3 2 274.8 13.63
 4 -3 2 265.53 14.07
 4 -3 2 260.36 13.26
 4 -3 2 282.79 16.79
 4 -3 2 257.74 17.31
 4 -3 3 1256.39 46.02
 -4 3 -3 1187.91 48.56
 -4 3 -3 1292.43 45.28
 4 -3 3 1210.42 40.78
 4 -3 3 1241.47 42.18
 4 -3 3 1186.63 40.99
 4 -3 3 1109.61 45.93
 -4 3 -4 316.64 20.82
 4 -3 4 306.51 14.67
 4 -3 4 287.8 15.29
 4 -3 4 302.13 15.33
 4 -3 4 304.26 18.2
 4 -3 5 514.63 20.2
 4 -3 5 446.76 20.75
 4 -3 5 498.9 21.38
 4 -3 6 571.24 26.78
 4 -3 6 568.79 23.62
 4 -3 6 584.77 23.81
 4 -3 7 365.08 16.62
 4 -3 7 357.94 19.23
 4 -3 8 219.22 10.93
 4 -3 8 208.69 11.38
 4 -3 8 215.13 13.24
 4 -3 9 324.11 12.84
 4 -3 9 366.86 14.51
 4 -3 10 207.81 8.8
 4 -2 -11 153.9 8.43
 4 -2 -10 342.78 15.04
 4 -2 -10 362.8 16.48
 4 -2 -10 395.04 16.86
 4 -2 -9 123.06 8.56
 4 -2 -9 139.53 11.57
 4 -2 -9 137.28 9.79
 4 -2 -8 36.4 4.69
 4 -2 -8 33.98 4.55
 4 -2 -8 37.75 5.28
 4 -2 -8 45.28 6.77
 4 -2 -8 36.29 5.33
 4 -2 -8 32.97 4.89
 4 -2 -7 38.89 5.01
 4 -2 -7 48.06 6.8
 4 -2 -7 46.33 5.21
 4 -2 -7 32.35 4.88
 4 -2 -7 36.09 4.24
 4 -2 -7 45.76 5.81
 4 -2 -7 38.22 5.67
 4 -2 -6 99.85 7.78
 4 -2 -6 106.41 9.72
 4 -2 -6 89.04 7.19
 4 -2 -6 88.05 7.92
 4 -2 -6 93.51 11.12
 4 -2 -6 89.5 8.16
 4 -2 -6 104.81 7.32
 4 -2 -6 94.56 8.63
 4 -2 -5 7.2 2.71
 4 -2 -5 5 2.11
 4 -2 -5 9.31 2.62
 4 -2 -5 4.86 2.29
 4 -2 -5 4.61 2.63
 4 -2 -5 6.42 2.93
 4 -2 -5 10.69 5.03
 4 -2 -5 7.69 2.52
 4 -2 -5 9.58 3.13
 4 -2 -5 14.96 3.81
 4 -2 -4 3.89 3
 4 -2 -4 0.85 1.59
 4 -2 -4 2.3 1.92
 4 -2 -4 1.46 1.53
 4 -2 -4 2.67 1.89
 4 -2 -4 1.74 1.63
 4 -2 -4 1.95 2.4
 4 -2 -4 0.39 2.12
 4 -2 -3 3.95 3.04
 4 -2 -3 4.93 2.32
 4 -2 -3 3.71 1.92
 4 -2 -3 3.6 1.84
 4 -2 -3 4.55 1.61
 4 -2 -3 5.2 1.99
 4 -2 -3 9.72 2.47
 4 -2 -3 5.42 2.31
 4 -2 -3 8.25 2.7
 4 -2 -2 5.02 3.04
 4 -2 -2 6 2.38
 4 -2 -2 5.43 2.04
 4 -2 -2 3.75 1.63
 4 -2 -2 4.89 1.8
 4 -2 -2 4.57 1.97
 4 -2 -2 4.78 2.3
 4 -2 -2 3.85 2.04
 4 -2 -1 26.65 5.19
 4 -2 -1 27.61 3.58
 4 -2 -1 35.62 4.08
 4 -2 -1 40.28 5.83
 4 -2 -1 36.75 4.15
 4 -2 -1 32.94 4
 4 -2 -1 34.9 3.99
 4 -2 0 721.06 30.35
 -4 2 0 696.75 26.77
 4 -2 0 748.46 26.17
 4 -2 0 732.32 26.01
 4 -2 0 743.1 26.49
 4 -2 0 717.33 29.82
 4 -2 0 722.11 25.94
 4 -2 0 736.62 25.68
 4 -2 1 820.88 33.61
 -4 2 -1 908.04 34.38
 -4 2 -1 829.8 30.87
 4 -2 1 808.67 29.02
 4 -2 1 873.33 29.26
 4 -2 1 811.85 29.62
 4 -2 1 779.71 27.99
 4 -2 1 826.89 28.92
 4 -2 1 858.37 28.56
 4 -2 1 867.48 33.46
 4 -2 2 843.62 33.91
 -4 2 -2 836.42 34.95
 -4 2 -2 812.62 31.53
 4 -2 2 825.9 29.34
 4 -2 2 788.99 28.91
 4 -2 2 855.17 33.84
 4 -2 2 858.92 29.32
 4 -2 2 833.13 28.41
 4 -2 2 885.16 29.45
 4 -2 3 1200.74 45.95
 -4 2 -3 1284.55 48.82
 -4 2 -3 1290.58 45.08
 4 -2 3 1235.26 41.47
 4 -2 3 1283.42 46.9
 4 -2 3 1282.39 41.25
 4 -2 3 1288.06 41.27
 4 -2 4 420.68 20.87
 -4 2 -4 409.83 23.43
 -4 2 -4 424.28 20.98
 4 -2 4 407.09 17.08
 4 -2 4 428.91 17.85
 4 -2 4 412.34 21.88
 -4 2 -5 684.57 30.6
 4 -2 5 746.51 26.88
 -4 2 -6 316.49 18.75
 4 -2 6 330.81 14.91
 -4 2 -7 239.44 14.53
 -4 2 -8 258.7 16.02
 -4 2 -9 432.08 20.54
 4 -2 9 432 17.41
 4 -2 9 401.59 17.75
 4 -2 10 137.46 7.05
 4 -2 10 147.39 8.14
 4 -2 10 127.49 9.09
 4 -2 11 189.87 8.23
 4 -1 -11 192.12 9.89
 4 -1 -10 215.99 10.7
 4 -1 -10 195.68 11.52
 4 -1 -10 210.22 11.26
 4 -1 -9 186.69 10.36
 4 -1 -9 194.1 12.32
 4 -1 -9 212.86 11.33
 4 -1 -8 268.46 13.67
 4 -1 -8 298.83 17.88
 4 -1 -8 292.06 14.33
 4 -1 -8 276.33 15.51
 4 -1 -8 299.14 19.54
 4 -1 -8 251.91 14.05
 4 -1 -7 233.91 12.62
 4 -1 -7 229.28 15.74
 4 -1 -7 254.42 13.07
 4 -1 -7 245.24 14.35
 4 -1 -7 261.39 17.98
 4 -1 -7 229.18 13.44
 4 -1 -7 238.71 11.69
 4 -1 -6 1.03 1.8
 4 -1 -6 2.03 2.12
 4 -1 -6 1.16 2.49
 4 -1 -6 3.07 4.3
 4 -1 -6 3.51 2.01
 4 -1 -6 9.65 3.18
 4 -1 -6 3.28 2.99
 4 -1 -5 81.25 7.47
 4 -1 -5 85.33 8.37
 4 -1 -5 84.62 6.62
 4 -1 -5 86.87 6.67
 4 -1 -5 79.22 7.45
 4 -1 -5 81.43 6
 4 -1 -5 83.04 10.28
 -4 1 5 86.41 6.89
 4 -1 -5 72.96 5.75
 4 -1 -5 72.95 7.1
 4 -1 -5 83 6.3
 4 -1 -5 82.07 7.68
 4 -1 -4 17.98 3.59
 4 -1 -4 17.43 2.88
 4 -1 -4 13.68 2.84
 4 -1 -4 16.55 3.06
 4 -1 -4 20.36 3.97
 4 -1 -4 15.02 3.51
 4 -1 -4 18 2.96
 4 -1 -4 21.53 3.29
 4 -1 -4 13.54 4.97
 4 -1 -4 21.07 3.91
 4 -1 -4 22.35 4.14
 4 -1 -3 74.39 5.71
 4 -1 -3 69.7 7.26
 4 -1 -3 61.82 5.96
 4 -1 -3 68.81 5.14
 4 -1 -3 68.92 5.36
 4 -1 -3 74.99 6.42
 4 -1 -3 71.74 5.54
 4 -1 -3 69.44 5.58
 4 -1 -3 72.86 6.51
 4 -1 -2 29.6 4.84
 4 -1 -2 28.12 3.37
 4 -1 -2 26.6 3.15
 4 -1 -2 29.29 3.09
 4 -1 -2 28.72 3.58
 4 -1 -2 33.52 3.77
 4 -1 -2 32.89 3.76
 4 -1 -1 102.48 5.81
 4 -1 -1 76.4 5.74
 4 -1 -1 90.28 8.11
 4 -1 -1 80.93 5.66
 4 -1 -1 81.71 5.95
 4 -1 -1 82.71 5.87
 4 -1 0 1576.59 51.75
 -4 1 0 1447.3 48.05
 4 -1 0 1445.61 47.42
 4 -1 0 1566.4 52.19
 4 -1 0 1579.27 47.49
 4 -1 0 1570.76 47.11
 4 -1 1 305.99 16
 -4 1 -1 303.3 14.45
 4 -1 1 282.17 16.05
 4 -1 1 303.99 13.07
 4 -1 1 302.39 12.71
 4 -1 2 1752.87 57.97
 -4 1 -2 1721.23 56.34
 4 -1 2 1736.31 58.66
 4 -1 2 1803.11 54.05
 4 -1 2 1786.99 53.88
 4 -1 2 1736.22 53.13
 4 -1 3 1146.21 41.6
 -4 1 -3 1162.45 41.09
 4 -1 3 1192.94 43.3
 4 -1 3 1208.92 38.15
 4 -1 3 1213.8 38.09
 4 -1 3 1141.87 36.9
 4 -1 4 1110.59 39.4
 -4 1 -4 1063.5 39.74
 4 -1 4 1114.37 36.02
 4 -1 4 1103.87 35.92
 -4 1 -5 1012.13 37.75
 -4 1 -5 958.07 34.03
 -4 1 -6 447.14 22.37
 -4 1 -7 617.75 28.31
 -4 1 -7 611.4 27.56
 4 -1 7 568.77 22.22
 -4 1 -7 590.02 25.35
 -4 1 -8 365.9 20.27
 -4 1 -8 342.01 17.17
 -4 1 -8 317.67 19.42
 -4 1 -9 536.52 25.91
 -4 1 -10 258.22 15.41
 4 -1 11 178.11 8.21
 4 -1 11 182.21 9.27
 4 -1 11 189.11 11.25
 4 -1 12 66.18 4.03
 4 0 -11 345.84 14.33
 4 0 -10 271.44 12.14
 4 0 -10 252.6 13.48
 4 0 -10 264.27 12.5
 4 0 -9 38.95 4.59
 4 0 -9 43.13 5.71
 4 0 -9 35.65 4.87
 4 0 -8 404.74 17.79
 4 0 -8 375.3 19.02
 4 0 -8 364.61 18.39
 4 0 -8 386.58 23.44
 4 0 -8 379.71 17.12
 4 0 -7 48.06 5.45
 4 0 -7 50.01 6.12
 4 0 -7 45.18 6.4
 4 0 -7 48.28 5.48
 4 0 -7 58.33 9.12
 4 0 -6 136.53 11.54
 4 0 -6 134.78 9.16
 4 0 -6 137.62 10.69
 4 0 -6 146.68 10.28
 4 0 -6 141.09 13.71
 4 0 -6 156.9 13.88
 4 0 -6 142.11 9.78
 4 0 -6 128.73 8.12
 4 0 -6 142.91 8.87
 4 0 -5 110.41 8.82
 4 0 -5 131.99 10.63
 4 0 -5 114.57 7.66
 4 0 -5 119.09 8.16
 4 0 -5 134.52 9.91
 4 0 -5 115.52 8.74
 4 0 -5 126.49 12.33
 4 0 -5 124.14 8.99
 4 0 -5 131.97 12.44
 4 0 -5 116.91 7.67
 4 0 -5 119.13 8.01
 4 0 -4 2.93 1.81
 4 0 -4 7.01 2.74
 4 0 -4 5.41 2.06
 4 0 -4 5.61 1.84
 4 0 -4 1.89 2.24
 4 0 -4 5.52 2.59
 -4 0 4 5.7 2.46
 4 0 -4 7.67 4.57
 4 0 -4 5.6 1.77
 4 0 -4 2.39 1.55
 4 0 -4 9.35 2.43
 4 0 -4 5.94 2.62
 4 0 -3 14.34 3.24
 4 0 -3 16.31 2.86
 4 0 -3 18.55 2.76
 4 0 -3 12.24 3.26
 4 0 -3 11.97 3.17
 -4 0 3 18.42 3.45
 4 0 -3 12.77 2.49
 4 0 -3 15.7 2.85
 4 0 -3 17.33 2.97
 4 0 -2 21.72 3.17
 4 0 -2 23.39 2.86
 4 0 -2 24.83 3.08
 4 0 -2 30.93 4.06
 -4 0 2 21.16 3.78
 4 0 -1 80.22 7.3
 4 0 -1 79.26 5.09
 4 0 -1 70.11 5.46
 4 0 0 845.55 30.95
 4 0 0 860.5 28.5
 4 0 0 820.67 31.3
 4 0 0 786.6 27.12
 4 0 0 807.89 27.6
 4 0 1 415.2 18.76
 -4 0 -1 409.23 16.92
 4 0 1 448.02 17.43
 4 0 1 445.36 19.91
 4 0 1 410.11 15.82
 -4 0 -2 967.22 33.94
 4 0 2 1004.12 35.54
 4 0 2 1022.91 33.9
 4 0 2 1034.84 37.11
 4 0 2 996.9 31.94
 4 0 3 501.2 21.09
 4 0 3 504.38 19.94
 -4 0 -3 512.32 20.61
 4 0 3 534.37 23.31
 4 0 3 486.92 17.79
 4 0 4 868.11 30.53
 4 0 4 845.47 29.71
 4 0 4 819.57 27.73
 -4 0 -4 790.04 29.51
 -4 0 -5 1066.62 38.26
 -4 0 -5 986.45 35.08
 4 0 5 1019.54 35.55
 4 0 5 1036.23 33.39
 4 0 5 1033.97 33.33
 -4 0 -6 394.93 19.93
 4 0 6 403.17 17.72
 -4 0 -7 926.6 36.66
 -4 0 -7 929.27 34.35
 -4 0 -8 611.67 27
 -4 0 -8 545.78 23.5
 -4 0 -9 421.26 22.03
 -4 0 -9 476.53 24.64
 -4 0 -10 318.84 19.01
 -4 0 -10 353.18 18.78
 -4 0 -11 102.04 9.24
 -4 0 -12 60.65 5.87
 4 0 12 56.61 3.82
 4 1 -11 215.84 8.47
 4 1 -11 228.43 10.05
 4 1 -10 291.57 12.3
 4 1 -10 284.91 12.14
 4 1 -10 292.71 14.09
 4 1 -9 63.84 5.65
 4 1 -9 69.62 7.06
 4 1 -9 55.71 5.46
 4 1 -8 146.22 10.54
 4 1 -7 138.97 9.52
 4 1 -7 158.27 11.92
 4 1 -7 146.78 10.7
 4 1 -7 176.76 15.15
 4 1 -7 136.84 8.71
 4 1 -6 231.82 12.62
 4 1 -6 248.94 15.29
 4 1 -6 238.65 13.95
 4 1 -6 257.53 18.9
 4 1 -6 214.71 12.03
 4 1 -6 235.27 11.41
 4 1 -6 234.79 12.25
 4 1 -5 89.35 7.92
 4 1 -5 100.08 7.66
 4 1 -5 94.86 7.41
 4 1 -5 118.49 9.66
 4 1 -5 99.81 8.16
 4 1 -5 120.69 12.44
 4 1 -5 117.18 11.66
 4 1 -5 97.51 6.82
 4 1 -5 102.96 7.51
 4 1 -4 179.05 11.04
 4 1 -4 194.59 12.23
 4 1 -4 193.23 11.18
 4 1 -4 190.19 14.35
 -4 -1 4 177.78 10.7
 4 1 -4 193.53 9.31
 4 1 -4 181.79 10.54
 4 1 -4 197.84 10.58
 4 1 -3 33.07 4.48
 4 1 -3 33.22 4.71
 4 1 -3 42.9 6.54
 -4 -1 3 31.12 4.42
 4 1 -3 33.95 4.05
 4 1 -2 425.74 18.41
 -4 -1 2 437.75 18.4
 4 1 -2 404.12 16.75
 4 1 -1 709.01 24.33
 4 1 -1 759.85 27.08
 4 1 -1 727.03 25.15
 -4 -1 1 743.16 27.29
 4 1 -1 752.18 25.6
 4 1 0 678.5 23.71
 4 1 0 626.3 26.32
 4 1 0 672.44 23.24
 -4 -1 -1 1201.92 39.42
 4 1 1 1237.05 39.43
 4 1 1 1248.53 42.45
 4 1 1 1210.54 38.4
 -4 -1 -2 293.74 13.22
 4 1 2 264.6 12.61
 4 1 2 263.57 14.51
 4 1 2 271.51 11.62
 -4 -1 -3 771.44 27.51
 4 1 3 724.41 26.83
 -4 -1 -3 730.73 27.35
 4 1 3 813.43 30.13
 -4 -1 -4 1475.34 48.23
 4 1 4 1475.17 47.49
 -4 -1 -4 1487.24 47.9
 4 1 5 1014.04 34.48
 -4 -1 -5 974.29 34.37
 4 1 6 957.27 33.67
 -4 -1 -7 804.78 32.59
 4 1 7 814.91 29.78
 -4 -1 -8 1039.43 40.18
 4 1 8 1064.75 36.57
 -4 -1 -9 472.24 22.46
 -4 -1 -9 402.95 24.21
 -4 -1 -10 154.74 13.17
 -4 -1 -11 126.84 10.94
 -4 -1 -11 116.99 9.99
 -4 -1 -12 55.2 6.43
 -4 -1 -13 116.1 7.62
 4 2 -11 318.08 11.7
 4 2 -10 193.68 8.88
 4 2 -10 223.14 10.89
 4 2 -9 418.55 16.8
 4 2 -9 433.63 19.15
 4 2 -9 400.81 16.06
 4 2 -8 100.07 7.54
 4 2 -8 111.97 9.55
 4 2 -8 109.72 7.85
 4 2 -7 241.55 12.94
 4 2 -7 254.39 15.52
 4 2 -7 256.72 14.3
 4 2 -7 211.55 11.54
 4 2 -6 182.77 13.1
 4 2 -6 169.39 11.46
 4 2 -6 170.21 10.22
 4 2 -5 188.39 11.59
 4 2 -5 190.72 13.04
 4 2 -5 174.35 11.48
 4 2 -5 193.69 10.97
 4 2 -4 145.24 9.63
 4 2 -4 149.56 11.04
 4 2 -4 140.05 10.72
 4 2 -4 149.94 9.65
 4 2 -4 128.48 11.93
 4 2 -4 128.55 8.79
 4 2 -4 144.8 9.04
 4 2 -3 36.07 4.55
 4 2 -3 39.39 5.28
 4 2 -3 31.67 4.04
 4 2 -3 41.73 6.45
 -4 -2 3 33.45 4.61
 4 2 -3 38.27 4.4
 4 2 -3 38.5 4.24
 4 2 -3 33.37 4.27
 4 2 -2 61.32 6.15
 -4 -2 2 58.36 5.94
 4 2 -2 60.64 5.39
 -4 -2 1 912.61 32.43
 -4 -2 1 873.42 30.28
 4 2 -1 941 32.23
 4 2 -1 909.58 30.61
 -4 -2 0 715.61 24.62
 4 2 0 719.82 24.21
 4 2 0 666.85 23.8
 -4 -2 0 655.76 25.66
 4 2 0 647.18 23.66
 -4 -2 -1 627.54 22.76
 4 2 1 618.44 22
 4 2 1 607.52 22.42
 4 2 1 624.46 24.81
 4 2 1 587.19 21.47
 -4 -2 -2 147.72 8.78
 4 2 2 148.67 8.16
 4 2 2 134.86 8.55
 4 2 2 145.96 9.93
 4 2 2 148 7.72
 -4 -2 -3 749.46 28.09
 4 2 3 800.03 28.12
 -4 -2 -3 768.98 28.46
 4 2 3 826.69 30.14
 4 2 3 790.96 26.03
 -4 -2 -4 971.58 34.11
 4 2 4 964.64 33.69
 -4 -2 -4 1001.92 34.39
 -4 -2 -5 755.98 28.71
 4 2 5 768.36 28.26
 -4 -2 -5 782.94 28.71
 -4 -2 -6 975.32 35.65
 4 2 6 1038.58 35.3
 -4 -2 -6 966.44 35.02
 4 2 7 181.39 10.93
 -4 -2 -8 1558.12 54.2
 4 2 8 1555.54 50.77
 -4 -2 -9 1072.21 39.65
 4 2 9 1005.21 35.58
 -4 -2 -10 747.65 35.12
 -4 -2 -11 213.86 12.87
 -4 -2 -11 237.16 14.18
 -4 -2 -11 228.51 15.63
 -4 -2 -12 232.21 14.74
 -4 -2 -12 209.62 11.97
 -4 -2 -12 243.51 13.91
 -4 -2 -13 36.85 4.84
 4 3 -10 220.61 8.67
 4 3 -10 237.19 10.05
 4 3 -9 143.77 7.71
 4 3 -9 145.98 9.08
 4 3 -8 269.68 12.93
 4 3 -8 269.6 14.64
 4 3 -7 670.13 25.05
 4 3 -7 713.75 27.08
 4 3 -7 629.39 24.09
 4 3 -6 6.49 2.41
 4 3 -6 1.99 2.14
 4 3 -6 6.99 3.69
 4 3 -6 4.18 2.34
 4 3 -5 10.49 4.29
 4 3 -5 16.96 3.33
 4 3 -5 14.55 4.34
 4 3 -5 14.19 3.23
 4 3 -4 46.13 5.38
 4 3 -4 50.78 7.16
 4 3 -4 45.58 5.08
 4 3 -4 46.24 6.39
 4 3 -4 35.77 4.83
 4 3 -4 37.75 4.87
 4 3 -3 3.81 2.28
 4 3 -3 11.83 2.9
 4 3 -3 2.44 1.57
 4 3 -3 0.91 2.61
 4 3 -3 10.11 3.96
 -4 -3 3 2.89 2.46
 -4 -3 3 4.01 3.09
 4 3 -2 10.66 2.68
 4 3 -2 7.66 2.02
 4 3 -2 9.53 3.12
 4 3 -2 4.57 3.19
 -4 -3 2 12.02 3.46
 4 3 -1 77.45 6.21
 -4 -3 1 86.14 6.7
 4 3 -1 86.33 6.31
 4 3 -1 93.75 7.44
 -4 -3 1 80.89 7.41
 4 3 0 437.12 17.4
 -4 -3 0 428.99 18.03
 4 3 0 452.68 17.5
 4 3 0 434.67 18.07
 4 3 0 411.53 16.72
 -4 -3 0 408.2 18.89
 -4 -3 -1 817.41 28.21
 4 3 1 769.65 26.98
 4 3 1 731.3 26.97
 -4 -3 -1 795.49 29.4
 4 3 1 781.28 26.75
 -4 -3 -2 136.72 8.62
 4 3 2 135.71 8.01
 4 3 2 125.88 8.34
 4 3 2 135.28 9.28
 -4 -3 -2 128 9.2
 4 3 2 133.93 7.5
 -4 -3 -3 1750.55 56.28
 4 3 3 1828.58 55.02
 4 3 3 1812.74 56.39
 4 3 3 1816.98 57.63
 -4 -3 -3 1785.91 57.43
 4 3 3 1752.88 53.72
 -4 -3 -4 1521.09 49.15
 4 3 4 1528.3 47.26
 4 3 4 1511.17 49.13
 4 3 4 1547.44 50.42
 -4 -3 -4 1434.45 49.44
 -4 -3 -5 1335.38 44.52
 4 3 5 1322.21 41.87
 4 3 5 1330.45 44.22
 -4 -3 -5 1286.4 44.84
 -4 -3 -6 812.09 29.96
 4 3 6 796.63 29.42
 -4 -3 -6 733.67 29.5
 -4 -3 -7 68.96 7.22
 4 3 7 96.28 7.81
 4 3 8 1436.76 48.15
 -4 -3 -9 390.21 19.58
 4 3 9 364.39 17.31
 -4 -3 -10 628.32 27.07
 -4 -3 -10 658.73 32.42
 -4 -3 -11 302.34 16.15
 -4 -3 -11 328.82 20.2
 -4 -3 -11 349.91 18.79
 -4 -3 -12 88.13 8.09
 -4 -3 -12 93.16 9.03
 -4 -3 -13 8.06 2.96
 -4 -3 -13 10.29 2.72
 -4 -3 -13 11.22 3.01
 -4 -3 -14 2.41 1.87
 4 4 -9 319.4 11.83
 4 4 -9 303.7 12.68
 4 4 -8 350.45 14.37
 4 4 -8 337.03 15.55
 4 4 -7 676.27 25.57
 4 4 -7 555.55 21.38
 4 4 -6 308.14 17.91
 4 4 -5 14.64 3.41
 4 4 -5 16.6 3.5
 4 4 -5 16.28 4.38
 4 4 -4 51.12 5.85
 4 4 -4 44.64 7.13
 4 4 -4 45.59 5.37
 4 4 -4 57.57 6.93
 4 4 -4 49.49 5.37
 4 4 -3 11.84 4.46
 4 4 -3 9.99 2.75
 4 4 -3 9.8 3.51
 4 4 -3 11.74 2.89
 4 4 -2 89.33 6.99
 -4 -4 2 90.54 7.44
 4 4 -2 73.07 6
 4 4 -2 88.31 7.78
 -4 -4 2 76.73 8.87
 -4 -4 1 472.83 20.44
 4 4 -1 461.54 18.95
 4 4 -1 495.56 20.43
 -4 -4 1 452.36 21.55
 -4 -4 1 512.6 24.21
 -4 -4 0 88.61 7.55
 4 4 0 101.94 7.21
 -4 -4 0 83.04 7.98
 -4 -4 0 101.97 9.69
 -4 -4 -1 811.83 29.6
 4 4 1 807.08 28.41
 4 4 1 771.43 28.14
 -4 -4 -1 783.15 30.83
 4 4 2 1109.66 36.17
 -4 -4 -2 1115.01 38.03
 -4 -4 -2 1058.09 39.33
 4 4 2 1145.67 37.23
 4 4 2 1069.85 37.26
 -4 -4 -3 728.93 29.2
 -4 -4 -3 748.1 27.87
 4 4 3 755.28 26.87
 4 4 3 739.12 27.79
 4 4 3 728.88 27.33
 4 4 3 742.86 25.53
 -4 -4 -4 348.2 16.24
 4 4 4 329.64 14.8
 4 4 4 346.9 16.43
 4 4 4 348.5 16.08
 -4 -4 -4 305.47 16.6
 -4 -4 -5 1290.28 43.54
 4 4 5 1270.69 41.43
 4 4 5 1276.88 43.91
 4 4 5 1330.08 43.82
 -4 -4 -5 1334.77 47.54
 -4 -4 -5 1180.14 44.18
 -4 -4 -6 692.45 27.17
 4 4 6 687.69 24.86
 -4 -4 -6 670.46 29.8
 4 4 6 678.34 27.26
 -4 -4 -7 548.54 23.85
 4 4 7 579.21 21.36
 4 4 7 564.36 23.98
 -4 -4 -7 564.03 26.42
 -4 -4 -8 1283.43 46.49
 4 4 8 1419.64 46.97
 4 4 9 1429.22 48.51
 -4 -4 -10 303.44 16.71
 4 4 10 316.94 15.69
 -4 -4 -10 341.24 21.71
 -4 -4 -11 519.04 22.67
 -4 -4 -11 558.57 27.81
 -4 -4 -12 262.12 15.58
 -4 -4 -12 275.7 16.65
 -4 -4 -13 81.33 7.87
 -4 -4 -13 74 6.86
 -4 -4 -13 80.24 7.33
 -4 -4 -14 12.83 2.55
 -4 -4 -14 8.31 1.87
 4 5 -8 299.31 11.58
 4 5 -8 276.32 11.64
 4 5 -7 212.05 11.14
 4 5 -6 118.53 8.2
 4 5 -6 116.98 8.59
 4 5 -6 115.92 7.63
 4 5 -5 171.27 13.32
 4 5 -4 19.84 4.12
 4 5 -4 30.26 4.47
 4 5 -3 5.03 4.11
 4 5 -3 6.88 2.79
 4 5 -3 8.22 2.71
 -4 -5 2 9.14 3.36
 4 5 -2 10.16 2.59
 -4 -5 2 8.49 4.17
 -4 -5 1 20.42 4.28
 4 5 -1 20.62 3.45
 -4 -5 1 17.79 5.72
 -4 -5 0 410.49 19.9
 4 5 0 423.04 18.26
 -4 -5 0 424.94 22.93
 -4 -5 -1 9.54 3.48
 4 5 1 9.99 2.87
 4 5 1 10.36 2.68
 -4 -5 -1 8.24 4.54
 -4 -5 -2 470.85 20.85
 4 5 2 464.46 19.83
 4 5 2 446.08 19.56
 -4 -5 -2 468.97 24.34
 -4 -5 -3 485.73 24.43
 -4 -5 -3 485.84 20.92
 4 5 3 476.33 20.2
 4 5 3 442.26 20.41
 -4 -5 -4 716.88 27.67
 4 5 4 712.41 26.81
 4 5 4 664.88 27.6
 -4 -5 -4 689.01 31.18
 -4 -5 -5 662.59 26.52
 4 5 5 650.33 25.07
 4 5 5 651.27 27.11
 -4 -5 -5 649.06 30.37
 -4 -5 -6 719.06 28.33
 4 5 6 693.96 26.25
 4 5 6 712.38 28.94
 -4 -5 -6 708.14 32.05
 -4 -5 -7 2269.93 72.84
 4 5 7 2354.63 70.3
 4 5 7 2319.55 74.02
 -4 -5 -7 2203.7 77.44
 -4 -5 -8 751.49 30.03
 4 5 8 768.91 30.69
 -4 -5 -9 867.11 33.48
 4 5 9 904.17 34.24
 4 5 10 32.98 5.05
 -4 -5 -10 29.97 6.56
 -4 -5 -11 61.43 6.25
 4 5 11 48.19 5.4
 -4 -5 -11 57.91 8.12
 -4 -5 -12 122.94 9.05
 -4 -5 -12 137.03 10.83
 -4 -5 -12 138.62 11.31
 -4 -5 -13 201.13 12.31
 -4 -5 -13 213.35 12.51
 -4 -5 -14 99.12 7.08
 -4 -5 -14 99.68 6.67
 4 6 -7 104.79 5.98
 4 6 -6 432.68 16.48
 4 6 -6 380.62 15.46
 4 6 -5 133.74 11.25
 4 6 -5 131.08 8.46
 4 6 -5 116.68 8.04
 4 6 -4 231.23 16.18
 4 6 -3 142.11 13.06
 4 6 -3 148.99 9.76
 -4 -6 2 443.53 21.37
 -4 -6 1 353.16 18.84
 4 6 -1 374.73 16.49
 -4 -6 1 318.25 20.87
 -4 -6 0 658.4 27.52
 4 6 0 589.12 24.11
 -4 -6 0 566.81 29.75
 -4 -6 -1 16.86 4.17
 4 6 1 24.75 4.44
 -4 -6 -1 16.48 5.96
 -4 -6 -2 428.96 20.67
 4 6 2 423.67 19.56
 4 6 2 411.14 18.99
 -4 -6 -2 443.54 24.7
 -4 -6 -3 168 11.53
 4 6 3 175.25 11.45
 4 6 3 161.67 11.17
 -4 -6 -3 163.5 14.51
 -4 -6 -4 855.02 33.06
 4 6 4 902.57 32.85
 4 6 4 788.07 32.87
 -4 -6 -4 924.35 39.1
 -4 -6 -5 657.98 27.43
 4 6 5 708.35 27.43
 4 6 5 649.63 28.46
 -4 -6 -5 692.86 32.86
 -4 -6 -6 707.18 29.21
 4 6 6 765.3 28.82
 4 6 6 755.86 31.23
 -4 -6 -6 713.59 34.44
 -4 -6 -7 1012.89 37.17
 4 6 7 991.74 35.24
 4 6 7 997.91 38.72
 -4 -6 -7 971.16 41.94
 -4 -6 -8 1315.53 45.88
 4 6 8 1293.6 43.36
 4 6 8 1355.38 47.81
 -4 -6 -8 1373.19 51.16
 -4 -6 -8 1216.35 49.97
 -4 -6 -9 1342.3 47.31
 4 6 9 1427.85 49.34
 -4 -6 -10 82.33 9.71
 -4 -6 -11 113.69 9.2
 4 6 11 107.02 8.5
 -4 -6 -11 132.38 11.47
 -4 -6 -12 195.94 11.81
 4 6 12 198.6 10.48
 -4 -6 -13 152.68 10.25
 -4 -6 -13 177.24 10.53
 -4 -6 -14 119.45 7.58
 -4 -6 -14 121.88 7.44
 4 7 -6 90.95 4.88
 4 7 -5 94.82 5.97
 4 7 -5 86.62 5.96
 4 7 -4 164.94 9.56
 4 7 -4 137.7 11.52
 4 7 -4 139.81 8.39
 4 7 -3 9.08 3.58
 4 7 -3 13.45 4.63
 -4 -7 3 14.62 3.13
 4 7 -2 26.08 6.31
 -4 -7 1 94.5 8.95
 4 7 -1 75.26 6.46
 -4 -7 1 89.18 10.35
 -4 -7 0 336.01 18.37
 4 7 0 291.43 15.05
 4 7 1 94.04 8.26
 -4 -7 -1 94.44 11.58
 -4 -7 -2 13.73 4.1
 4 7 2 18.44 4.24
 4 7 2 15.22 3.46
 -4 -7 -2 26.21 6.99
 -4 -7 -3 614.19 26.69
 4 7 3 562.73 25.05
 -4 -7 -3 630.64 32.17
 -4 -7 -4 814.7 32.81
 4 7 4 821.33 33.18
 -4 -7 -4 838.72 39.13
 -4 -7 -5 562.97 24.78
 4 7 5 556.02 24.66
 4 7 5 568.19 26.09
 -4 -7 -5 541.39 30.04
 -4 -7 -6 1013.89 38.03
 4 7 6 1034.14 37.71
 -4 -7 -6 993.52 43.97
 4 7 6 971.42 39.49
 -4 -7 -7 569.67 24.74
 4 7 7 554.35 23.83
 4 7 7 535.11 26.25
 -4 -7 -7 588.79 30.05
 -4 -7 -8 437.76 21.02
 4 7 8 480.98 20.44
 4 7 8 469.82 23.53
 -4 -7 -9 873.64 33.67
 4 7 9 969.64 36.91
 -4 -7 -9 910.54 37.64
 -4 -7 -10 241.87 13.2
 -4 -7 -10 265.66 16.4
 -4 -7 -11 218.16 13.27
 4 7 11 233.77 13.32
 -4 -7 -11 227.05 14.31
 -4 -7 -12 140.15 9.29
 4 7 12 137.24 8.62
 -4 -7 -12 150.47 10.27
 -4 -7 -13 86.36 6.3
 -4 -7 -13 88.83 7.45
 -4 -7 -14 72.94 5.32
 -4 -7 -14 88.35 5.84
 4 8 -5 8.24 1.56
 4 8 -4 56.48 3.95
 4 8 -4 58.47 4.73
 4 8 -3 5.39 3.65
 -4 -8 3 4.55 1.93
 4 8 -2 6.41 3.88
 -4 -8 2 3.15 2.16
 4 8 -1 -0.72 4.12
 -4 -8 1 0.48 2.55
 -4 -8 0 113.3 11.65
 -4 -8 -1 140.41 11.29
 4 8 1 132.23 9.54
 -4 -8 -1 121.61 12.68
 -4 -8 -2 101.61 9.7
 4 8 2 95.81 8.55
 -4 -8 -3 585.05 26.05
 4 8 3 519.69 23.37
 -4 -8 -4 425.95 21.3
 4 8 4 422.33 20.95
 -4 -8 -5 753.95 31.27
 4 8 5 774.81 32.43
 -4 -8 -6 399.78 19.98
 4 8 6 410.16 20.4
 4 8 6 417.27 21.91
 -4 -8 -7 336.67 17.53
 4 8 7 329.02 17.48
 4 8 7 324.58 19.33
 -4 -8 -7 356.54 22.42
 -4 -8 -8 502.4 22.56
 4 8 8 514.21 22.4
 4 8 8 505.54 25.43
 -4 -8 -8 576.84 28.31
 -4 -8 -9 240.59 13.29
 4 8 9 232.65 12.59
 -4 -8 -10 365.29 16.78
 4 8 10 435.85 20.53
 -4 -8 -11 374.87 18.04
 4 8 11 403.83 18.64
 -4 -8 -12 170.2 9.99
 4 8 12 182.1 9.98
 -4 -8 -13 56.32 4.55
 -4 -8 -13 70.22 5.86
 4 9 -4 15.73 1.75
 4 9 -3 15.41 2.38
 -4 -9 3 16.51 2.11
 4 9 -2 42.03 5.39
 4 9 -2 47.55 6.17
 -4 -9 2 49.3 4.7
 4 9 -1 5.06 3.35
 -4 -9 1 4.69 2.55
 4 9 0 4.49 4.23
 -4 -9 0 9.03 3.08
 4 9 0 8.9 2.21
 -4 -9 0 12.07 3.8
 4 9 1 10.57 4.98
 -4 -9 -1 16.19 3.98
 4 9 1 11.14 3.01
 -4 -9 -1 20.43 5.45
 -4 -9 -2 90.46 10.66
 -4 -9 -3 609.46 31.14
 -4 -9 -4 268.6 19.24
 -4 -9 -5 405.27 24.65
 -4 -9 -6 775.63 36.24
 -4 -9 -7 465.55 25.68
 -4 -9 -8 720.25 29.08
 4 9 8 819.7 30.3
 4 9 8 777.16 32.46
 -4 -9 -8 837 35.11
 -4 -9 -9 85.97 6.97
 4 9 9 94.09 7.31
 4 9 9 89.22 8.81
 4 9 10 305.44 16.44
 -4 -9 -11 235.74 12.21
 4 9 11 210.81 12.21
 -4 -9 -12 310.55 13.62
 4 9 12 333.03 14.09
 -4 -9 -12 343.34 14.97
 -4 -9 -13 137.43 7.2
 4 10 -2 2.09 1.15
 4 10 -1 3.78 1.97
 4 10 -1 1.4 2.27
 4 10 -1 2.18 1.57
 -4 -10 1 1.3 1.49
 4 10 0 0.44 2.45
 -4 -10 0 3.52 1.93
 4 10 1 50.76 6.62
 -4 -10 -1 43.94 5.19
 4 10 1 37.8 3.83
 -4 -10 -1 43.52 5.75
 4 10 2 32.05 5.69
 -4 -10 -2 20.09 3.94
 4 10 2 22.71 3.49
 -4 -10 -2 37.03 6.02
 4 10 3 259.7 16.93
 -4 -10 -3 283.27 14.88
 4 10 3 258.06 13.39
 -4 -10 -3 309.08 18.3
 -4 -10 -4 267.99 14.39
 4 10 4 262.04 13.72
 4 10 4 230.56 12.14
 -4 -10 -4 276.96 17.8
 -4 -10 -5 173.36 10.9
 4 10 5 155.55 10.37
 -4 -10 -5 184.27 14.2
 -4 -10 -6 217.88 12.54
 4 10 6 222.88 12.81
 4 10 6 211.09 12.7
 -4 -10 -6 231.35 16.12
 -4 -10 -7 450.45 19.42
 4 10 7 458.01 19.99
 4 10 7 443.6 20.6
 -4 -10 -7 475.39 24.04
 -4 -10 -8 428.41 18.55
 4 10 8 476.96 19.68
 4 10 8 453.26 20.91
 4 10 9 148.83 8.69
 4 10 9 142.74 10.11
 4 10 10 134.67 9.25
 -4 -10 -11 52.09 4.59
 4 10 11 53.3 5.13
 4 10 12 185.95 8.55
 -4 -11 0 0.14 0.95
 4 11 0 0.11 0.85
 4 11 1 9.41 1.72
 -4 -11 -1 15.39 2.47
 4 11 2 29.77 2.91
 4 11 2 24.26 3.81
 -4 -11 -2 32.86 3.79
 4 11 2 28.44 2.81
 4 11 3 189.22 8.5
 4 11 3 174.33 11.06
 -4 -11 -3 201.61 10.28
 4 11 3 187.16 9.12
 -4 -11 -4 187.26 10.1
 4 11 4 193.58 9.67
 -4 -11 -4 199.8 12.52
 4 11 5 309.06 15.63
 -4 -11 -5 298.07 13.74
 4 11 5 300.88 13.59
 -4 -11 -5 327.45 17.03
 4 11 6 104.73 8.42
 -4 -11 -6 118.51 7.51
 4 11 6 120.18 7.65
 4 11 6 104.95 6.93
 -4 -11 -6 121.51 9.67
 -4 -11 -7 298.62 13.14
 4 11 7 309.38 13.73
 4 11 7 306.88 13.88
 -4 -11 -7 350.42 17.04
 4 11 8 339.55 13.67
 4 11 8 291.84 13.93
 -4 -11 -8 333.2 16
 4 11 9 324.11 12.55
 4 11 9 318.71 14
 4 11 10 139.65 7.87
 4 11 11 209.28 8.98
 -4 -12 -4 71.8 4.2
 4 12 4 61.98 3.6
 -4 -12 -5 115.08 5.79
 4 12 5 121.33 5.79
 4 12 6 142.58 6.71
 4 12 7 100.35 5.24
 5 -8 -6 49.38 3.26
 5 -8 -6 59.5 3.8
 5 -8 -5 139.02 6.58
 5 -8 -5 137.32 6.7
 5 -8 -4 120.91 6.2
 5 -8 -3 115.7 7.6
 5 -8 -3 104.41 5.74
 5 -8 -2 48.61 4.76
 5 -8 -2 54.91 3.77
 5 -8 -1 33.92 2.65
 5 -8 -1 39.17 2.87
 5 -8 0 163.71 6.51
 5 -7 -8 65.47 4.5
 5 -7 -7 151.12 6.93
 5 -7 -7 169.38 8.35
 5 -7 -6 210.8 9.39
 5 -7 -6 216.1 10.26
 5 -7 -6 198.42 8.76
 5 -7 -5 193.27 10
 5 -7 -4 156.45 10.79
 5 -7 -4 175.69 9.39
 5 -7 -4 166.83 8.18
 5 -7 -3 156.8 11.14
 5 -7 -3 160.14 9.1
 5 -7 -3 172.17 8.41
 5 -7 -2 67.54 5.53
 5 -7 -2 65.09 4.9
 5 -7 -2 57.22 6.83
 5 -7 -1 24.09 4.41
 5 -7 -1 25.74 3.42
 5 -7 -1 24.38 2.97
 5 -7 0 309.84 15.14
 5 -7 0 289.71 11.68
 5 -7 0 264.54 10.79
 5 -7 1 96.15 7.06
 5 -7 1 90.72 5.32
 5 -7 1 88.02 4.91
 5 -7 2 131.29 6.19
 5 -7 2 135.72 6.02
 5 -7 3 24.11 1.92
 5 -7 3 22.55 1.85
 5 -6 -9 78.46 5.05
 5 -6 -8 50.21 4.52
 5 -6 -8 57.7 4.62
 5 -6 -7 139.81 7.07
 5 -6 -7 144.33 8.62
 5 -6 -7 144.8 8.32
 5 -6 -6 28.99 3.89
 5 -6 -6 33 4.05
 5 -6 -5 147.9 10.87
 5 -6 -5 140.9 9.23
 5 -6 -5 145.04 8.83
 5 -6 -4 194.77 13.3
 5 -6 -4 178.28 10.74
 5 -6 -4 190.08 9.44
 5 -6 -4 172.73 9.94
 5 -6 -3 201.41 14.39
 5 -6 -3 215.21 11.81
 5 -6 -3 197.5 10.18
 5 -6 -3 197.02 10.5
 5 -6 -2 232.71 15.84
 5 -6 -2 244.53 11.73
 5 -6 -1 197.55 14.5
 5 -6 -1 207.71 10.69
 5 -6 -1 198.72 9.52
 5 -6 0 171.13 13.14
 5 -6 0 177.8 9.65
 5 -6 0 176.85 8.82
 5 -6 1 79.72 8.34
 5 -6 1 93.68 6.45
 5 -6 1 80.79 5.56
 5 -6 2 73.65 6.99
 5 -6 2 76.44 5.53
 5 -6 2 76.07 5.14
 5 -6 3 4.17 1.5
 5 -6 3 3.37 1.33
 5 -6 4 18.5 2.16
 5 -6 4 17.88 2.11
 5 -6 5 32.49 2.37
 5 -5 -10 39.99 3.18
 5 -5 -9 200.11 9.6
 5 -5 -8 179.97 9.62
 5 -5 -8 180.65 9.68
 5 -5 -7 141.78 9.19
 5 -5 -7 167.31 9.91
 5 -5 -6 236.59 12.85
 5 -5 -6 253.96 13.23
 5 -5 -5 295.55 16.75
 5 -5 -5 282.69 14.28
 5 -5 -5 252.1 11.61
 5 -5 -5 234.27 16.26
 5 -5 -5 303.43 14.81
 5 -5 -4 106.72 10.15
 5 -5 -4 114.56 7.2
 5 -5 -4 114.32 10.67
 5 -5 -3 617.7 29.2
 5 -5 -3 593.11 27.89
 5 -5 -2 286.13 18.7
 5 -5 -1 247.47 17.46
 5 -5 0 172.45 14.56
 5 -5 0 193.21 9.81
 5 -5 1 245.83 17.1
 5 -5 1 255.35 13.16
 5 -5 1 274.9 12.47
 5 -5 2 8.32 3.54
 5 -5 2 13.25 2.78
 5 -5 2 7.48 2.15
 5 -5 3 103.98 7.03
 5 -5 3 91.93 6.33
 5 -5 4 45.61 4.31
 5 -5 4 42.68 4.06
 5 -5 5 15.58 2.38
 5 -5 5 14.25 2.23
 5 -5 6 9.26 1.49
 5 -5 6 7.35 1.53
 5 -4 -10 52.54 3.75
 5 -4 -9 41.35 4.06
 5 -4 -9 42.05 4.02
 5 -4 -9 54.33 4.87
 5 -4 -8 323.8 14.65
 5 -4 -8 310.65 13.99
 5 -4 -8 342.15 15.41
 5 -4 -7 11.63 2.94
 5 -4 -7 11.72 2.75
 5 -4 -7 11.44 3.13
 5 -4 -6 91.42 7.08
 5 -4 -6 75.4 9.5
 5 -4 -5 295.34 19.26
 5 -4 -4 197.33 13.98
 5 -4 -4 176.21 11.19
 5 -4 -4 169.33 9.19
 5 -4 -4 186.5 14.72
 5 -4 -4 187.71 11.98
 5 -4 -3 411.69 22.22
 5 -4 -3 369.66 16.14
 5 -4 -3 405.03 19.01
 5 -4 -2 709.38 33.42
 5 -4 -2 743.97 27.11
 5 -4 -2 755.02 29.16
 5 -4 -1 516.29 21.08
 5 -4 -1 573.5 22.91
 5 -4 0 206.06 16.37
 5 -4 0 244.23 12.87
 5 -4 1 405.52 23.53
 5 -4 1 434.38 18.92
 5 -4 1 415.29 17.23
 5 -4 2 61.53 8.59
 5 -4 2 70.62 6.7
 5 -4 2 68.74 8.37
 5 -4 3 46.14 6.77
 5 -4 3 47.19 6.63
 5 -4 4 1.68 1.81
 5 -4 4 1.5 1.68
 5 -4 4 1.52 2.66
 5 -4 5 5.28 2.13
 5 -4 5 5.43 1.89
 5 -4 6 1.41 1.49
 5 -4 6 0.92 1.44
 5 -4 7 4.79 1.36
 5 -4 7 4.89 1.54
 5 -4 8 4.22 1
 5 -3 -10 22.52 2.78
 5 -3 -9 107.58 6.76
 5 -3 -9 122.65 7.59
 5 -3 -9 121.41 7.67
 5 -3 -8 202.8 10.75
 5 -3 -8 185.32 10.87
 5 -3 -8 222.77 11.84
 5 -3 -7 145.57 9.38
 5 -3 -7 136.34 9.42
 5 -3 -7 144.19 9.94
 5 -3 -6 707.23 33.44
 5 -3 -5 150.66 10.02
 5 -3 -5 157.31 14.12
 -5 3 5 166.74 11.34
 5 -3 -5 149.41 10.92
 5 -3 -4 455.04 20.12
 5 -3 -4 471.4 21.36
 5 -3 -4 433.44 19.44
 5 -3 -3 477.72 20.7
 5 -3 -3 484.39 19.05
 5 -3 -3 512.08 21.28
 5 -3 -3 551.86 23.22
 5 -3 -2 559.3 27.62
 5 -3 -2 541.16 21.43
 5 -3 -2 568.24 23.45
 5 -3 -2 589.81 23.19
 5 -3 -1 184.13 14.47
 5 -3 -1 166.69 10.53
 5 -3 -1 172.97 10.21
 5 -3 -1 159.03 10.58
 5 -3 -1 170.91 10.47
 5 -3 0 623.22 30.34
 5 -3 0 661.47 25.43
 5 -3 0 631.34 24.87
 5 -3 0 620.43 25.29
 5 -3 1 116.26 8.65
 5 -3 1 117.35 8.82
 5 -3 2 139.92 9.69
 5 -3 2 151.43 10.18
 5 -3 2 151.29 9.1
 5 -3 3 261.09 17
 5 -3 3 280.4 14.1
 5 -3 3 259.49 14.23
 5 -3 3 264.38 13.32
 5 -3 3 279.37 17.81
 5 -3 4 15.17 3.29
 5 -3 4 10.39 3.05
 5 -3 4 12.75 4.27
 5 -3 5 24.3 3.6
 5 -3 5 22.14 3.7
 5 -3 5 13.06 4.28
 5 -3 6 9.56 2.73
 5 -3 6 6.73 2.17
 5 -3 6 6.28 3.44
 5 -3 7 2.38 1.76
 5 -3 7 -0.26 1.66
 5 -3 7 1.71 2.45
 5 -3 8 25.17 2.83
 5 -3 8 25.57 2.95
 5 -3 9 101.63 5.03
 5 -2 -10 1.44 1.44
 5 -2 -9 86.21 6.64
 5 -2 -9 96.57 6.58
 5 -2 -8 97.43 6.82
 5 -2 -8 107.61 8.02
 5 -2 -8 89.02 7.17
 5 -2 -7 80.07 6.53
 5 -2 -6 266.02 13.83
 5 -2 -6 297.12 14.06
 5 -2 -6 286.21 19.71
 5 -2 -6 264.43 15.1
 5 -2 -6 279.23 13.67
 5 -2 -5 490.08 20.77
 5 -2 -5 498.95 20.32
 -5 2 5 490.78 21.87
 5 -2 -5 500.46 22.47
 5 -2 -5 494.35 20.63
 5 -2 -4 570.01 24.31
 5 -2 -4 567.69 22.49
 5 -2 -4 609.18 23.79
 5 -2 -4 581.41 29.71
 -5 2 4 616.74 25.95
 5 -2 -4 583.75 23.37
 5 -2 -4 598.83 25.22
 5 -2 -4 587.09 23.47
 5 -2 -3 381.3 18
 5 -2 -3 378.93 17.41
 5 -2 -3 366.66 17.15
 5 -2 -3 382.28 17.32
 5 -2 -3 414.22 19.24
 5 -2 -2 1598.34 56.29
 5 -2 -2 1605.44 51.37
 5 -2 -2 1577.97 50.25
 5 -2 -2 1440.65 48.28
 5 -2 -2 1584.86 50.98
 5 -2 -2 1591.35 50.86
 5 -2 -2 1583.73 50.56
 5 -2 -1 467.04 23.73
 5 -2 -1 455.16 19.36
 5 -2 -1 449.2 19.25
 5 -2 -1 456.83 18.66
 5 -2 -1 474.16 19.87
 5 -2 -1 435.3 19.24
 5 -2 -1 444.02 19.02
 5 -2 0 273.77 18.04
 5 -2 0 302.37 14.43
 5 -2 0 311.55 14.96
 5 -2 0 295.92 14.58
 5 -2 0 282.23 14.42
 5 -2 0 311.19 14.94
 5 -2 0 301.94 14.33
 5 -2 1 415.46 22.77
 -5 2 -1 420.46 20.23
 5 -2 1 429.56 18.93
 5 -2 1 419.88 18.92
 5 -2 1 437.62 23.46
 5 -2 1 443.3 19.03
 5 -2 1 432.78 18.78
 5 -2 1 455.97 18.43
 5 -2 2 317.3 18.66
 -5 2 -2 295.63 16.5
 5 -2 2 291.22 14.58
 5 -2 2 281.76 14.93
 5 -2 2 275.43 18.35
 5 -2 2 283.82 14.2
 5 -2 2 277.82 14.17
 5 -2 3 181.06 13.78
 -5 2 -3 226.54 14.11
 5 -2 3 218.85 11.98
 5 -2 3 189.3 12.02
 5 -2 3 200.31 11.09
 -5 2 -3 195.32 13.02
 5 -2 3 183.58 10.95
 5 -2 3 169.71 14.33
 -5 2 -4 82.35 8.55
 5 -2 4 76.06 6.76
 5 -2 4 66.55 6.91
 5 -2 4 71.76 6.41
 -5 2 -4 64.96 7
 -5 2 -5 257.24 15.76
 5 -2 5 240.56 16.69
 5 -2 5 233.52 12.39
 5 -2 5 231.38 13.45
 5 -2 5 227.1 12.66
 5 -2 6 2.61 3.88
 5 -2 7 2.94 1.59
 5 -2 7 2.46 2.2
 5 -2 7 3.96 2.1
 5 -2 7 0.58 3.13
 5 -2 8 67.36 5.63
 5 -2 8 59.61 5.29
 5 -2 8 77.55 7.67
 5 -2 9 95.91 5.82
 5 -2 9 105.01 6.2
 5 -2 10 67.2 3.98
 5 -1 -10 36.59 3.55
 5 -1 -9 40.02 4.2
 5 -1 -9 42.68 4.68
 5 -1 -8 15.2 3.17
 5 -1 -8 11.4 3.08
 5 -1 -8 9.59 2.6
 5 -1 -7 272.78 12.76
 5 -1 -6 171.82 10.24
 5 -1 -6 189.15 11.03
 5 -1 -6 176.22 15.38
 5 -1 -6 210.23 12.37
 5 -1 -6 197.78 10.74
 5 -1 -5 513.46 20.89
 5 -1 -5 535.56 21.29
 5 -1 -5 486.93 20.32
 5 -1 -5 504.05 22.47
 5 -1 -5 542.3 21.35
 5 -1 -5 539.63 23.39
 5 -1 -4 1017.59 36.44
 5 -1 -4 969.3 34.21
 5 -1 -4 987.91 33.97
 5 -1 -4 909.51 41.31
 -5 1 4 995.4 36.65
 5 -1 -4 977.82 34.17
 5 -1 -4 959.91 33.94
 5 -1 -4 1030.02 36.57
 5 -1 -4 992.23 34.56
 5 -1 -3 637.82 26.13
 5 -1 -3 650.28 24.96
 5 -1 -3 659.69 24.17
 5 -1 -3 624.48 24.67
 -5 1 3 689.48 27.99
 5 -1 -3 655.16 24.89
 5 -1 -3 647.56 24.9
 5 -1 -2 594.68 23.87
 5 -1 -2 570.39 21.42
 5 -1 -2 549.29 21.88
 -5 1 2 629.72 26.2
 5 -1 -2 606.28 22.97
 5 -1 -2 564.09 22.76
 5 -1 -2 563.55 22.45
 5 -1 -1 546.73 25.36
 5 -1 -1 546.39 21.17
 5 -1 -1 482.67 19.75
 5 -1 -1 559.69 21.78
 5 -1 -1 543.42 21.43
 5 -1 -1 539.35 21.22
 5 -1 0 305.71 17.75
 5 -1 0 288.12 14.05
 5 -1 0 274.52 13.53
 5 -1 0 294.58 14.23
 5 -1 0 310.83 14.39
 5 -1 0 290.79 13.76
 5 -1 1 176.73 13.17
 -5 1 -1 199.37 12
 5 -1 1 173.84 10.5
 5 -1 1 182.17 10.77
 5 -1 1 168.01 13.52
 5 -1 1 180.43 10.58
 5 -1 1 185.35 10.54
 5 -1 1 185.33 10.13
 5 -1 2 375.37 19.95
 -5 1 -2 385.18 18.73
 5 -1 2 336.73 16.8
 -5 1 -2 392.34 19.4
 5 -1 2 361.51 16.41
 5 -1 2 368.4 21.17
 5 -1 2 362.13 16.38
 5 -1 2 364.59 15.63
 5 -1 3 144.64 11.51
 -5 1 -3 164.4 11.77
 5 -1 3 147.54 12.77
 5 -1 3 154.22 9.47
 -5 1 -3 135.81 10.48
 5 -1 3 139.73 9.06
 5 -1 3 143.43 8.44
 -5 1 -4 38.39 6.11
 5 -1 4 51.19 5.4
 5 -1 4 40.63 4.8
 5 -1 4 44.5 7.83
 -5 1 -4 39.74 5.57
 5 -1 4 37.76 4.55
 5 -1 4 45.26 4.8
 -5 1 -5 55 7.29
 5 -1 5 66.77 6.17
 -5 1 -5 64.02 6.84
 -5 1 -6 62.76 7.66
 5 -1 6 66.26 6.06
 5 -1 6 53.58 8.1
 5 -1 7 2.79 3.83
 -5 1 -7 2.64 3.11
 5 -1 8 138.94 9.02
 5 -1 8 139.94 11.92
 5 -1 9 24.42 3.53
 5 -1 9 22.44 3.27
 5 -1 9 28.05 5.13
 5 -1 10 122.73 6.61
 5 -1 10 104.17 6.39
 5 -1 10 119.12 8.67
 5 -1 11 44.91 3.14
 5 0 -10 34.22 3.12
 5 0 -9 45.38 4.29
 5 0 -9 44.51 4.44
 5 0 -8 231.24 11.59
 5 0 -8 212.86 11.93
 5 0 -8 207.88 10.49
 5 0 -7 118.38 8.21
 5 0 -6 234.94 12.49
 5 0 -6 221.55 14.07
 5 0 -6 212.85 17.01
 5 0 -6 224.47 12.71
 5 0 -6 224.44 11.65
 5 0 -5 763.41 30.11
 5 0 -5 768.5 28.27
 5 0 -5 776.41 31.24
 5 0 -5 733.05 29.24
 5 0 -5 761.7 27.9
 5 0 -4 572.5 24.21
 5 0 -4 545.98 21.92
 5 0 -4 595.82 29.55
 -5 0 4 532.73 23.58
 5 0 -4 542.91 21.64
 5 0 -4 538.14 21.49
 5 0 -4 569.53 23.83
 5 0 -4 604.28 22.6
 5 0 -3 1228.47 41.81
 5 0 -3 1127.44 38.72
 5 0 -3 1180.84 38.99
 -5 0 3 1242.92 42.74
 5 0 -3 1144.88 39.24
 5 0 -3 1164.55 39.15
 5 0 -3 1213.24 39.73
 5 0 -2 1103.93 37.57
 5 0 -2 990.54 34.19
 5 0 -2 1010.54 34.28
 -5 0 2 1100.53 39.04
 5 0 -2 1026.37 35.35
 5 0 -2 1053.17 35.48
 5 0 -1 302.44 13.12
 5 0 -1 307.16 14.01
 -5 0 1 316.62 16.89
 5 0 -1 307.57 14.36
 5 0 -1 325.38 14.49
 5 0 0 504.98 20.34
 5 0 0 495.23 19.98
 5 0 1 900.87 33.07
 5 0 1 955.41 38.94
 -5 0 -1 1010.05 36.85
 5 0 1 1000.27 33.54
 5 0 1 998.06 32.94
 5 0 2 516.54 25.27
 -5 0 -2 499.6 22.62
 5 0 2 483.84 19.87
 5 0 2 519.03 19.55
 -5 0 -3 182.75 12.09
 5 0 3 172.05 13.42
 -5 0 -3 154.29 11.13
 5 0 3 177.4 9.95
 5 0 3 152.88 9.32
 5 0 3 158.5 8.86
 -5 0 -4 212.88 13.72
 5 0 4 226.16 15.97
 -5 0 -4 199.12 12.61
 5 0 4 206.12 10.99
 5 0 4 198.97 10.74
 -5 0 -5 10.32 3.94
 -5 0 -5 7.99 2.93
 5 0 5 9.54 4.83
 5 0 5 12.59 2.63
 5 0 5 13.16 2.82
 -5 0 -6 633.62 28.3
 -5 0 -7 5.23 3.33
 5 0 7 8.45 4.82
 -5 0 -8 18.13 4.28
 5 0 8 13.9 2.75
 5 0 8 18.17 5.66
 -5 0 -8 15.56 5.07
 -5 0 -9 131.14 10.35
 5 0 9 122.9 11.31
 -5 0 -9 119.29 10.65
 -5 0 -10 205.77 12.01
 5 0 10 202.43 13.4
 5 0 11 226.23 9.71
 5 0 11 223.12 9.92
 5 0 11 232.58 12.47
 5 1 -9 3.43 1.63
 5 1 -9 1.7 1.5
 5 1 -8 354.83 15.43
 5 1 -8 360.04 17.32
 5 1 -8 346.71 15.67
 5 1 -7 261.63 13.35
 5 1 -7 278.15 15.67
 5 1 -6 230.43 12.79
 5 1 -6 266.89 15.68
 5 1 -5 298.26 15.8
 5 1 -5 306.23 14.79
 5 1 -5 288.66 16.82
 5 1 -5 268.19 14.31
 5 1 -5 300.48 13.99
 5 1 -5 279.29 14.35
 5 1 -4 317.89 16.39
 5 1 -4 317.35 14.93
 5 1 -4 323.8 17.41
 5 1 -4 318.95 20.14
 5 1 -4 272.67 13.47
 5 1 -4 276.91 13.38
 5 1 -4 313.92 15.47
 5 1 -4 315.21 14.62
 5 1 -4 328.72 15.5
 5 1 -3 1165.68 41.4
 5 1 -3 1203.68 39.56
 5 1 -3 1238.71 47.62
 -5 -1 3 1207.35 42.48
 5 1 -3 1160.82 39.02
 5 1 -3 1143.71 40.63
 5 1 -3 1212.44 39.9
 5 1 -3 1179.47 40.49
 5 1 -2 522.54 21.15
 5 1 -2 434.55 18.21
 -5 -1 2 491.59 22.02
 5 1 -2 470.48 19.26
 5 1 -2 442.68 19.35
 5 1 -1 1061.62 34.8
 -5 -1 1 1076.46 39.35
 5 1 -1 1081.46 36.68
 -5 -1 0 407.22 19.99
 5 1 0 431.4 17.91
 -5 -1 -1 1002.5 36.17
 5 1 1 1145.65 36.9
 5 1 1 1029.5 40.13
 -5 -1 -1 1000.63 38.07
 5 1 1 1030.62 34.65
 -5 -1 -2 836.8 31.84
 5 1 2 915.83 32.2
 5 1 2 887.17 35.69
 -5 -1 -2 881.88 33.47
 5 1 2 861.05 29.67
 -5 -1 -3 230.93 13.24
 5 1 3 226.87 12.65
 5 1 3 244.01 15.69
 -5 -1 -3 229.01 13.6
 5 1 3 210.39 10.61
 5 1 4 24.06 4.19
 -5 -1 -4 30.06 4.9
 5 1 5 54.24 5.99
 5 1 5 51.4 8
 -5 -1 -5 48.38 6.05
 5 1 5 56.15 5.08
 -5 -1 -6 612.27 26.98
 5 1 6 566.11 23.61
 5 1 6 536 28.53
 -5 -1 -7 7.95 3.68
 5 1 7 7.93 2.95
 -5 -1 -8 62.22 7.71
 -5 -1 -9 48.99 6.44
 5 1 9 35.34 3.97
 5 1 9 40.12 7.35
 -5 -1 -9 44.28 7.48
 -5 -1 -10 175.11 12.11
 -5 -1 -10 203.56 13.4
 -5 -1 -11 127.68 9.1
 5 1 11 125.26 9.8
 -5 -1 -12 192.35 9.54
 5 1 12 207.39 8.63
 5 1 12 216.28 9.04
 5 2 -9 6.56 1.72
 5 2 -8 258.12 11.8
 5 2 -8 248.47 13.16
 5 2 -8 232.88 11.2
 5 2 -7 420.91 18.15
 5 2 -7 445.15 20.5
 5 2 -6 508.44 19.38
 5 2 -5 353.14 16.36
 5 2 -5 361.54 19.18
 5 2 -5 323.22 14.89
 5 2 -5 344.51 16.24
 5 2 -5 315.96 16.56
 5 2 -4 210.42 12.7
 5 2 -4 205.73 11.71
 5 2 -4 213.39 13.88
 5 2 -4 208.05 11.25
 5 2 -4 189.23 11.6
 5 2 -3 1712.55 55.31
 5 2 -3 1699.87 53.48
 5 2 -3 1742.4 57.18
 5 2 -3 1585.51 60.11
 -5 -2 3 1604.53 56.02
 5 2 -3 1616.69 53.45
 5 2 -3 1718.92 54.52
 5 2 -2 423.1 19.09
 5 2 -2 398.66 17.1
 5 2 -2 398.04 22.28
 -5 -2 2 430.23 20.59
 5 2 -2 408.52 18.31
 5 2 -1 936.34 31.96
 -5 -2 1 984.28 36.71
 5 2 -1 967.17 33.85
 -5 -2 0 530.98 21.74
 5 2 0 533.48 21.17
 -5 -2 0 545.99 24.01
 5 2 0 541.53 21.44
 -5 -2 -1 402.96 18.29
 5 2 1 404.17 17.81
 -5 -2 -1 403.47 19.76
 5 2 1 420.38 17.47
 -5 -2 -2 302.04 15.31
 5 2 2 313.9 15.21
 5 2 2 302.69 17.51
 -5 -2 -2 277.15 15.82
 5 2 2 326.82 14.34
 -5 -2 -3 768.47 29.5
 5 2 3 760.82 28.86
 -5 -2 -3 707.39 29.9
 -5 -2 -4 237.9 13.86
 5 2 4 249.42 13.6
 5 2 4 279.01 16.73
 -5 -2 -4 246.04 14.42
 5 2 4 232.16 11.05
 -5 -2 -5 222.14 13.33
 5 2 5 210.15 12.52
 5 2 5 220.52 15.52
 -5 -2 -5 195.25 12.82
 5 2 6 270.76 14.53
 5 2 6 266.36 17.91
 -5 -2 -6 268.75 15.41
 5 2 7 4.96 2.84
 -5 -2 -8 150.02 11.83
 5 2 8 157.58 10.36
 -5 -2 -9 79.05 10.15
 -5 -2 -10 121.81 9.7
 5 2 10 114.91 11.37
 -5 -2 -10 117.21 11.6
 -5 -2 -11 348.42 17.56
 -5 -2 -11 331.25 17.49
 -5 -2 -12 272.1 13.37
 5 2 12 245.43 13.42
 -5 -2 -12 279.21 12.92
 5 3 -9 8.91 1.59
 5 3 -8 37.42 3.77
 5 3 -8 32.53 4.11
 5 3 -7 131.56 8.14
 5 3 -7 120.74 8.92
 5 3 -7 109.51 7.18
 5 3 -6 301.87 14.22
 5 3 -6 299.51 15.99
 5 3 -5 323.04 15.79
 5 3 -4 589.39 24.85
 5 3 -4 663.55 27.84
 5 3 -4 606.98 24.89
 5 3 -3 825.51 30.33
 5 3 -3 838.22 32.44
 5 3 -3 807.05 34.52
 -5 -3 3 743.99 33.14
 5 3 -3 812.14 30.14
 5 3 -2 1091.1 38.42
 5 3 -2 1163.53 40.43
 5 3 -2 1029.6 42.13
 -5 -3 2 1034.78 40.41
 5 3 -2 1093.89 38.34
 -5 -3 1 478.4 23.26
 5 3 -1 473.16 24.16
 5 3 -1 527.99 21.42
 -5 -3 0 869.48 31.57
 5 3 0 824.75 29.65
 -5 -3 0 812.85 33.58
 5 3 0 870.14 30.88
 -5 -3 -1 875.62 31.74
 5 3 1 834.71 30.27
 -5 -3 -1 776.73 32.71
 5 3 1 847.31 30.14
 -5 -3 -2 494.55 21.07
 5 3 2 464.61 19.96
 -5 -3 -2 443.28 21.84
 5 3 2 446.31 18.63
 -5 -3 -3 637.59 25.92
 5 3 3 599.87 24.88
 5 3 3 601.92 27.05
 -5 -3 -3 606.28 26.83
 5 3 3 657.88 23.54
 -5 -3 -4 598.04 24.7
 5 3 4 571.9 24
 5 3 4 592.12 26.42
 -5 -3 -4 513.39 24.65
 -5 -3 -5 912.54 34.23
 5 3 5 892.07 33.45
 5 3 5 924.56 36.58
 -5 -3 -5 830.55 34.38
 -5 -3 -6 5.82 3.14
 5 3 6 5.74 2.86
 5 3 6 11.87 4.29
 -5 -3 -6 3.61 2.95
 5 3 7 13.13 3.52
 5 3 7 8.73 4.42
 5 3 8 329.61 16.63
 5 3 8 339.61 20.47
 5 3 9 74.11 9.42
 -5 -3 -9 87.46 11.08
 -5 -3 -10 12.85 3.55
 5 3 10 18.06 3.23
 5 3 10 20.25 5.35
 -5 -3 -10 8.11 4.64
 -5 -3 -11 11.44 2.98
 5 3 11 14.8 4.36
 -5 -3 -11 13.06 3.28
 -5 -3 -11 12.69 4.34
 -5 -3 -12 89.49 7.71
 5 3 12 56.69 6.21
 -5 -3 -12 67.19 5.22
 -5 -3 -12 76.42 6.96
 -5 -3 -13 264.2 11.88
 5 4 -8 19.94 2.4
 5 4 -7 96.56 6.28
 5 4 -7 79.73 6.31
 5 4 -6 174.98 9.78
 5 4 -6 152.14 10.17
 5 4 -6 156.47 8.98
 5 4 -5 433.68 20.1
 5 4 -5 394.81 16.21
 5 4 -5 436.66 18.51
 5 4 -4 1446.01 50.32
 5 4 -4 1476.69 49.08
 5 4 -3 584.33 24.23
 5 4 -3 619.65 26.38
 5 4 -3 631.66 25.49
 5 4 -2 780.18 29.36
 5 4 -2 772.41 30.62
 -5 -4 2 765.01 34.32
 5 4 -2 778.78 30.17
 5 4 -1 36.23 5.05
 -5 -4 1 31.09 5.78
 -5 -4 1 37.58 6.87
 -5 -4 0 679.31 27.52
 -5 -4 0 611.5 28.92
 -5 -4 0 688.31 31.99
 5 4 0 696.04 26.67
 -5 -4 -1 447.95 20.86
 5 4 1 482.03 20.02
 5 4 1 430.19 18.96
 -5 -4 -1 439.72 22.66
 5 4 1 466.14 19.69
 -5 -4 -2 646.66 29.26
 -5 -4 -2 701.7 27.86
 5 4 2 696.87 26.36
 5 4 2 649.36 26.14
 5 4 2 656.38 25.29
 -5 -4 -3 429.35 20.17
 5 4 3 434.56 18.94
 5 4 3 405.93 19.18
 -5 -4 -3 394.38 21.1
 5 4 3 424.09 17.7
 -5 -4 -4 332.16 16.86
 5 4 4 302 14.87
 5 4 4 298.75 16.05
 5 4 4 281.37 16.17
 -5 -4 -4 267.64 16.79
 -5 -4 -5 573.49 24.48
 5 4 5 545.53 24.05
 5 4 5 564.46 25.04
 -5 -4 -5 587.89 28.03
 -5 -4 -6 287.69 16.35
 5 4 6 281.47 15.93
 5 4 6 307.78 17.55
 -5 -4 -6 299.07 18.89
 -5 -4 -7 51.61 6.61
 5 4 7 41.59 5.81
 5 4 7 45.38 6.87
 -5 -4 -7 46.69 7.32
 5 4 8 462.1 20.99
 5 4 8 424.22 22.59
 5 4 9 37.1 6.33
 -5 -4 -9 31.59 6.79
 -5 -4 -10 70.4 7.27
 5 4 10 61.85 6.05
 5 4 10 56.48 7.41
 -5 -4 -10 63.12 9.02
 -5 -4 -11 108.03 8.32
 5 4 11 112.79 7.29
 5 4 11 118.57 9.77
 -5 -4 -11 127.15 11.07
 5 4 12 46.39 5.38
 -5 -4 -12 48.72 5.17
 -5 -4 -12 47.43 5.91
 -5 -4 -13 442.55 18.08
 5 5 -7 140.62 7.05
 5 5 -6 94.16 6.38
 5 5 -6 84.9 5.72
 5 5 -5 295.26 14.29
 5 5 -5 319.66 14.46
 5 5 -4 310.74 18.57
 5 5 -4 351.62 16.65
 5 5 -3 693.14 31.97
 5 5 -3 782.92 29.51
 5 5 -2 786.97 30.16
 5 5 -2 880.13 36.82
 -5 -5 2 813.74 36.33
 5 5 -2 904.13 32.97
 5 5 -1 56.63 5.89
 -5 -5 1 63.4 7.06
 5 5 -1 74.91 7.48
 -5 -5 0 1524.32 53.19
 5 5 0 1521.91 50.82
 -5 -5 0 1566.17 58.75
 5 5 0 1587.18 52.3
 -5 -5 -1 1821.1 62.04
 5 5 1 1860.37 60.04
 -5 -5 -1 1817.94 67.06
 5 5 1 1903.19 60.3
 -5 -5 -2 1087.74 39.8
 5 5 2 1011.25 37.34
 5 5 2 1025.42 37.21
 -5 -5 -2 1051.83 44.05
 5 5 2 1085.4 37.22
 -5 -5 -3 614.43 26.52
 5 5 3 620.45 25.04
 5 5 3 580.38 25.11
 -5 -5 -3 592.55 30.21
 5 5 3 613.91 23.77
 -5 -5 -4 270.97 15.82
 5 5 4 277.73 14.74
 5 5 4 273.24 15.6
 -5 -5 -4 275.4 19.06
 -5 -5 -5 62.06 7.25
 5 5 5 61.69 6.41
 5 5 5 52.63 6.78
 -5 -5 -5 49.63 8.06
 -5 -5 -6 56.03 6.86
 5 5 6 60.64 6.08
 5 5 6 50.9 6.79
 -5 -5 -6 36.26 7.17
 -5 -5 -7 283.19 16.3
 5 5 7 294.59 16.68
 -5 -5 -8 27.72 5.01
 5 5 8 37.74 5.75
 -5 -5 -9 11.93 4.65
 -5 -5 -10 43.33 5.79
 5 5 10 44.44 5.5
 -5 -5 -10 44.85 7.54
 -5 -5 -11 52.22 5.59
 5 5 11 44.51 4.85
 -5 -5 -11 48.72 6.82
 -5 -5 -12 105.81 8.33
 -5 -5 -12 118.17 9.2
 -5 -5 -13 208.02 11.04
 -5 -5 -13 183.34 9.48
 5 6 -6 135.16 6.72
 5 6 -6 115.78 5.83
 5 6 -5 240.6 11.09
 5 6 -4 166.68 11.87
 5 6 -4 182.25 10.29
 5 6 -3 312.68 18.72
 5 6 -3 339.65 16.34
 5 6 -2 461.2 24.6
 -5 -6 1 338.87 18.14
 -5 -6 1 323.82 21.1
 5 6 -1 380.27 18.35
 5 6 0 476.25 21.53
 5 6 0 411.55 18.38
 -5 -6 0 468.9 22.54
 5 6 0 454.08 19.83
 -5 -6 -1 992.89 38.54
 5 6 1 968.2 35.89
 5 6 1 994.91 36.65
 -5 -6 -2 735.91 31.3
 5 6 2 809.82 30.08
 5 6 2 673.93 27.8
 -5 -6 -2 741.16 35.89
 5 6 2 767.43 29.23
 -5 -6 -3 482.03 23.13
 5 6 3 498.5 21.99
 5 6 3 449.05 21.24
 -5 -6 -3 443.07 26.61
 5 6 3 467.41 20.31
 -5 -6 -4 189.54 13.04
 5 6 4 167.12 11.57
 5 6 4 167.21 12.08
 -5 -6 -4 190.13 16.01
 -5 -6 -5 185.3 12.84
 5 6 5 187.79 11.99
 5 6 5 178.5 12.88
 -5 -6 -6 136.99 10.9
 5 6 6 129.18 9.66
 5 6 6 144.73 11.54
 -5 -6 -7 0.51 2.73
 5 6 7 5.35 2.55
 5 6 7 1.11 3.12
 -5 -6 -7 -1.56 4.36
 -5 -6 -8 105.35 9.1
 5 6 8 119.18 10.24
 -5 -6 -8 91.21 10.46
 -5 -6 -8 92.15 10.7
 -5 -6 -9 25.68 6.2
 5 6 10 129.73 9.55
 -5 -6 -10 123.36 11.37
 -5 -6 -11 35.76 4.55
 5 6 11 34.6 4.46
 -5 -6 -11 41.82 6.11
 5 6 12 220.15 10.1
 -5 -6 -12 228.83 13.07
 -5 -6 -12 247.48 13.2
 -5 -6 -13 77.11 5.89
 5 7 -5 69.22 4.49
 5 7 -5 62.92 4.07
 5 7 -4 121.2 8.89
 5 7 -4 116.12 7.12
 5 7 -3 377.11 19.3
 5 7 -3 377.77 16.49
 5 7 -2 258.18 16.56
 5 7 -2 251.7 13.57
 5 7 -1 678.71 32.2
 -5 -7 1 755.75 29.41
 -5 -7 1 701.4 31.89
 -5 -7 0 859.58 38.67
 5 7 1 1005.16 37.58
 -5 -7 -1 1025.27 39.65
 5 7 1 1061.77 36.89
 -5 -7 -1 915.93 43.12
 -5 -7 -2 584.33 26.78
 5 7 2 562.04 24.41
 -5 -7 -2 560.86 30.76
 5 7 2 564.47 24.34
 5 7 3 516.56 22.89
 5 7 3 450.14 21.21
 -5 -7 -3 468.76 28.01
 5 7 3 474.18 21.23
 -5 -7 -4 744.57 31.24
 5 7 4 791.51 30.49
 5 7 4 682.77 29.55
 -5 -7 -4 689.43 35.37
 -5 -7 -5 66.92 7.75
 5 7 5 63.8 7.3
 5 7 5 47.33 6.6
 -5 -7 -5 59.55 9.94
 -5 -7 -6 143.16 11.11
 5 7 6 146.14 10.63
 5 7 6 151.51 12.04
 -5 -7 -6 125.68 13.29
 -5 -7 -7 51.49 6.83
 5 7 7 66.12 6.78
 5 7 7 60.09 7.59
 -5 -7 -7 54.63 9.01
 -5 -7 -8 4.28 4
 -5 -7 -8 3.04 3.19
 -5 -7 -9 -0.42 2.41
 5 7 9 3.48 3.11
 -5 -7 -9 2.87 2.55
 5 7 10 11.85 3.43
 -5 -7 -10 8.08 3.33
 -5 -7 -11 39.79 4.4
 5 7 11 37.56 4.67
 -5 -7 -11 33.08 4.85
 5 7 12 134.77 7.41
 -5 -7 -12 139.46 8.47
 -5 -7 -13 135.69 7.78
 5 8 -4 242.04 9.32
 5 8 -4 232.88 9.3
 5 8 -3 287.64 14.89
 5 8 -3 326.94 13.11
 5 8 -2 267.86 15.42
 -5 -8 2 264.02 11.97
 5 8 -2 283.4 13.04
 5 8 -1 527.43 25.3
 -5 -8 1 541.41 21.84
 5 8 -1 514.31 21.42
 5 8 0 274.96 14.3
 5 8 0 265.53 17.52
 -5 -8 0 288.15 15.31
 5 8 0 236.7 12.02
 -5 -8 0 245.43 16.53
 5 8 1 827.48 31.19
 -5 -8 -1 857.98 33.21
 5 8 1 769.62 29.37
 -5 -8 -1 825.32 36.78
 5 8 2 397.25 18.87
 -5 -8 -2 413.64 24.69
 -5 -8 -3 213.28 17.49
 -5 -8 -4 439.7 26.35
 -5 -8 -5 503.11 28.29
 -5 -8 -6 206.37 16.74
 -5 -8 -7 9.37 3.26
 5 8 7 3.78 2.5
 5 8 7 2.72 3.42
 -5 -8 -7 6.09 3.99
 -5 -8 -8 24.32 4.36
 5 8 8 28.73 4.24
 5 8 8 21.67 4.77
 -5 -8 -8 20.57 5.77
 -5 -8 -9 8.19 2.74
 5 8 9 9.53 3.54
 5 8 10 26.16 4.59
 5 8 11 11.21 3.04
 5 8 12 5.48 1.8
 5 9 -2 122.43 8.26
 5 9 -2 133.34 6.81
 5 9 -1 360.86 17.72
 -5 -9 1 369.5 14.72
 5 9 -1 374.73 14.96
 5 9 0 400.5 20.17
 -5 -9 0 402.1 17.4
 5 9 0 406.22 16.83
 5 9 1 641.31 29.17
 -5 -9 -1 709.18 26.78
 5 9 1 632.18 23.41
 -5 -9 -1 681.14 28.96
 5 9 1 669.48 24.9
 -5 -9 -2 219.98 13.32
 5 9 2 215.24 11.57
 -5 -9 -2 247.41 16.55
 5 9 2 228.18 12.04
 -5 -9 -3 453.22 21.09
 5 9 3 448.45 19.41
 -5 -9 -3 475.53 25.11
 5 9 3 424.1 18.41
 -5 -9 -4 66.64 7.21
 5 9 4 75.37 7.06
 5 9 4 62.11 5.74
 -5 -9 -4 72.19 9.51
 -5 -9 -5 192.37 12.44
 5 9 5 188.29 11.76
 5 9 5 170.12 10.88
 -5 -9 -5 190.36 15.44
 -5 -9 -6 240.35 13.73
 5 9 6 252.37 13.61
 5 9 6 193.9 12.52
 -5 -9 -6 233.8 16.78
 -5 -9 -7 63.13 6.6
 5 9 7 67.46 6.5
 5 9 7 68.71 7.2
 -5 -9 -7 62.66 8.47
 -5 -9 -8 1.79 2.13
 5 9 8 2.6 2.36
 5 9 8 6.15 3.26
 -5 -9 -8 1.68 3.07
 -5 -9 -9 3.58 1.99
 5 9 9 -0.81 3.1
 5 9 10 16.75 3.57
 5 9 11 68.24 5.53
 5 9 12 1.89 1.24
 -5 -9 -12 1.36 1.26
 5 10 -1 194.68 7.59
 -5 -10 0 495.18 17.4
 5 10 0 505.49 17.17
 5 10 1 409.74 18.67
 -5 -10 -1 440.2 16.72
 5 10 1 397.59 15.23
 5 10 2 328.24 17.1
 -5 -10 -2 359.89 15.38
 5 10 2 317.68 13.1
 -5 -10 -2 335.41 16.67
 5 10 2 333.34 13.34
 5 10 3 307.5 17.03
 -5 -10 -3 328.43 15.1
 5 10 3 302.02 13.38
 -5 -10 -3 349.03 17.86
 5 10 3 299.47 12.56
 -5 -10 -4 164.11 10.13
 5 10 4 142.06 8.74
 -5 -10 -4 167.15 12.34
 -5 -10 -5 165.32 10.25
 5 10 5 157.92 9.55
 -5 -10 -5 178.71 12.96
 -5 -10 -6 113.97 8.01
 5 10 6 112.5 7.79
 5 10 6 105.13 7.33
 -5 -10 -6 103.45 9.72
 -5 -10 -7 148.27 9.17
 5 10 7 158.48 9.23
 5 10 7 143.51 9.08
 -5 -10 -7 177.33 12.1
 -5 -10 -8 11.5 2.45
 5 10 8 15.14 2.82
 5 10 8 15.42 3.2
 -5 -10 -8 10.79 3.51
 -5 -10 -9 40.63 3.79
 5 10 9 42.04 4.68
 5 10 10 6.44 2.09
 5 10 11 15.2 2.35
 -5 -11 -2 248.9 9.88
 -5 -11 -3 246.03 10.44
 -5 -11 -4 133.91 7.38
 5 11 4 134.99 6.65
 -5 -11 -5 60.85 4.8
 5 11 5 59.9 4.38
 -5 -11 -5 61.86 6.05
 -5 -11 -6 86.34 5.61
 5 11 6 83.4 5.29
 -5 -11 -6 75.16 6.7
 -5 -11 -7 33.51 3.18
 5 11 7 30.33 3.07
 5 11 7 23.86 2.56
 -5 -11 -8 20.75 2.32
 5 11 8 25.19 2.67
 5 11 9 56.58 3.9
 6 -7 -3 0.11 0.8
 6 -7 -2 2.8 0.93
 6 -6 -6 27.5 2.75
 6 -6 -5 101.5 5.86
 6 -6 -5 92.51 4.88
 6 -6 -4 9.89 2.07
 6 -6 -4 7.78 1.51
 6 -6 -3 0.63 1.35
 6 -6 -2 2.76 1.58
 6 -6 -2 2.91 1.19
 6 -6 -1 13.08 2.28
 6 -6 -1 11.08 1.82
 6 -6 0 72.89 4.9
 6 -6 0 63.63 4.09
 6 -6 1 76.49 4.75
 6 -6 1 69.95 4.12
 6 -6 2 140.61 6.28
 6 -6 2 135.92 5.82
 6 -5 -7 12.42 1.95
 6 -5 -7 13.45 2.13
 6 -5 -6 55.5 4.46
 6 -5 -6 58.62 4.62
 6 -5 -5 12.09 2.48
 6 -5 -5 12.26 2.69
 6 -5 -4 23.76 3.36
 6 -5 -4 20.88 3.15
 6 -5 -3 2.26 1.86
 6 -5 -3 3.29 1.36
 6 -5 -3 6.36 2.06
 6 -5 -2 1.46 1.73
 6 -5 -2 3.98 1.35
 6 -5 -2 0.49 1.5
 6 -5 -1 7.76 1.86
 6 -5 -1 5.89 2
 6 -5 0 7.31 1.97
 6 -5 1 25.84 3.03
 6 -5 2 210.38 9.43
 6 -5 3 52.72 3.89
 6 -5 4 154.31 6.58
 6 -4 -8 161.37 7.6
 6 -4 -7 89.77 5.49
 6 -4 -7 79.78 4.54
 6 -4 -7 92.63 6.04
 6 -4 -6 108.13 6.98
 6 -4 -6 126.01 7.84
 6 -4 -5 59.65 5.37
 6 -4 -5 49.08 6.8
 6 -4 -5 57.48 5.58
 6 -4 -4 117.64 8.01
 6 -4 -4 109.36 10.32
 6 -4 -4 126.85 8.59
 6 -4 -3 28.13 4.08
 6 -4 -3 23.77 2.75
 6 -4 -3 21.28 5.22
 6 -4 -3 23.54 3.92
 6 -4 -2 38.56 4.7
 6 -4 -2 29.04 3.38
 6 -4 -2 37.42 6.45
 6 -4 -2 34.57 4.49
 6 -4 -1 12.33 2.41
 6 -4 -1 15.12 3.15
 6 -4 0 84.31 6.24
 6 -4 0 83.65 6.61
 6 -4 1 20.71 3.14
 6 -4 1 19.29 3.17
 6 -4 2 145.11 8.4
 6 -4 3 73.53 5.55
 6 -4 4 303.6 12.58
 6 -4 5 184.83 8.26
 6 -4 6 320.26 11.12
 6 -3 -8 90.21 5.31
 6 -3 -8 97.42 5.8
 6 -3 -7 183.04 8.9
 6 -3 -7 207.83 9.63
 6 -3 -7 197.17 10.1
 6 -3 -6 119.01 7.45
 6 -3 -6 126.6 7.78
 6 -3 -6 134.58 8.6
 6 -3 -5 24.17 3.49
 6 -3 -5 21.31 5.55
 6 -3 -5 15.24 3.37
 6 -3 -4 79.97 6.58
 6 -3 -4 79.28 9.54
 6 -3 -4 87.1 7.48
 6 -3 -3 0.34 1.62
 6 -3 -3 5.45 3.9
 6 -3 -3 2.02 2.49
 6 -3 -2 3.64 1.63
 -6 3 2 2.41 3.08
 6 -3 -2 5.69 2.83
 6 -3 -1 3.19 1.75
 -6 3 1 1.26 3.15
 6 -3 0 14.65 2.78
 -6 3 0 10.67 4.38
 6 -3 1 39.03 4.57
 6 -3 2 158.43 9.81
 6 -3 2 173.48 10.09
 6 -3 3 25.18 3.8
 6 -3 4 104.7 7.28
 6 -3 5 283.83 12.62
 6 -3 6 396.89 15.1
 6 -3 7 118.25 5.73
 6 -2 -9 76.37 4.32
 6 -2 -8 197.14 9.17
 6 -2 -8 183.63 8.71
 6 -2 -7 150.42 8.67
 6 -2 -7 145.64 8.53
 6 -2 -6 86.21 6.1
 6 -2 -6 102.71 10.25
 6 -2 -6 103.46 7.58
 6 -2 -5 137.91 8.46
 6 -2 -5 134.04 12.46
 6 -2 -5 153.6 9.97
 6 -2 -4 8.19 2.37
 6 -2 -4 2.13 4.07
 6 -2 -4 11.49 2.9
 6 -2 -4 8.28 3
 6 -2 -3 16.93 5.33
 -6 2 3 9.69 3.66
 -6 2 2 49.76 7.04
 6 -2 -2 47.69 5.5
 6 -2 -1 2.08 1.9
 -6 2 1 3.75 3.03
 6 -2 -1 3.11 2.09
 6 -2 -1 3.47 2.35
 6 -2 0 60.83 6.12
 -6 2 0 76.04 8.93
 6 -2 0 61.77 6.25
 6 -2 0 61.32 5.9
 6 -2 1 152.19 9.75
 -6 2 -1 145.87 12.2
 6 -2 1 133.14 9.36
 -6 2 -2 208.72 14.43
 6 -2 3 312.63 15.14
 6 -2 3 286.9 18.7
 6 -2 4 8.64 2.8
 6 -2 4 11.07 2.9
 6 -2 4 10.82 4.38
 6 -2 5 448.64 18
 6 -2 5 448.72 18.8
 6 -2 5 423.53 22.43
 6 -2 6 361.27 14.42
 6 -2 6 382.86 15.65
 6 -2 6 342.82 13.84
 6 -2 6 337.8 18.37
 6 -2 7 438.39 16.18
 6 -2 7 407.22 14.79
 6 -2 7 384.63 18.51
 6 -2 8 425.23 15.03
 6 -1 -9 181.83 7.71
 6 -1 -8 121.65 7
 6 -1 -7 185.37 10.07
 6 -1 -7 174.82 9.24
 6 -1 -6 113.02 7.99
 6 -1 -6 122.21 7.54
 6 -1 -5 288.99 18.86
 6 -1 -5 271.44 14.4
 6 -1 -5 301.86 14
 6 -1 -4 16.1 5.38
 6 -1 -3 92.05 10.98
 -6 1 3 92.14 8.75
 6 -1 -3 72.45 6.67
 6 -1 -3 86.85 7.82
 6 -1 -3 80.71 6.98
 6 -1 -2 4.53 2.62
 6 -1 -2 0.92 1.76
 6 -1 -2 4.98 2.18
 -6 1 2 1.71 3.14
 6 -1 -2 0.38 1.94
 6 -1 -2 2.2 2.14
 6 -1 -2 0.36 2.12
 6 -1 -1 27.67 4.43
 6 -1 -1 18.43 3.6
 -6 1 1 18.63 4.59
 6 -1 -1 14.62 3.36
 6 -1 -1 18.69 3.86
 6 -1 -1 19.34 3.64
 6 -1 0 10.8 3
 6 -1 0 7.6 2.63
 -6 1 0 3.68 3.3
 6 -1 0 5.77 2.38
 6 -1 0 12.68 3.26
 6 -1 0 10.23 2.93
 6 -1 1 322.63 16.02
 6 -1 1 354.17 15.92
 -6 1 -1 344.74 19.55
 6 -1 1 352.73 16.65
 6 -1 1 353.9 16.53
 6 -1 1 342.3 15.62
 6 -1 2 196.97 11.5
 6 -1 2 191.35 11.29
 -6 1 -2 168.42 13.13
 6 -1 2 202.14 11.53
 6 -1 2 183.03 10.94
 6 -1 2 180.3 10.23
 6 -1 3 290.08 14.65
 6 -1 3 288.04 14.91
 6 -1 3 287.9 19.17
 -6 1 -3 278.62 16.71
 6 -1 3 292.92 14.39
 6 -1 3 290.26 14.16
 6 -1 4 6.55 4.33
 -6 1 -4 2.02 2.45
 6 -1 4 9.82 2.65
 -6 1 -5 470.88 22.14
 6 -1 5 443.5 18.79
 6 -1 5 445.69 19.76
 6 -1 5 428.81 24.07
 6 -1 6 204.84 10.46
 6 -1 6 172.41 10.76
 6 -1 6 188.43 9.7
 6 -1 6 192.95 14.45
 6 -1 7 468.6 17.47
 6 -1 7 453.53 18.66
 6 -1 7 460.89 17.37
 6 -1 7 459.64 22.73
 6 -1 8 545.61 19.23
 6 -1 8 483.1 17.61
 6 -1 8 507.56 22.49
 6 -1 9 231.63 9.58
 6 0 -9 275.01 10.02
 6 0 -8 130.38 7.17
 6 0 -7 69.7 5.4
 6 0 -7 70.64 5.9
 6 0 -6 95.65 6.79
 6 0 -6 89.78 6.69
 6 0 -6 90.89 6.32
 6 0 -5 559.64 21.42
 6 0 -5 554.87 27.52
 6 0 -5 537.99 22.18
 6 0 -5 541.47 21.36
 6 0 -4 9.43 5.38
 6 0 -4 7.54 2.3
 6 0 -3 53.97 6.3
 6 0 -3 55.51 8.74
 -6 0 3 53.92 6.77
 6 0 -3 48.43 5.28
 6 0 -3 51.7 5.36
 6 0 -3 52.73 6.2
 6 0 -3 48.89 5.42
 6 0 -2 4.34 2.9
 -6 0 2 1.12 2.85
 6 0 -2 2.97 1.99
 6 0 -2 0.72 2.24
 6 0 -2 -0.36 2.2
 6 0 -1 10.73 3.38
 6 0 -1 12.3 2.84
 -6 0 1 7.6 3.74
 6 0 -1 12.91 3.15
 6 0 -1 15.73 3.52
 6 0 -1 11.59 3.18
 6 0 0 -0.7 2.54
 -6 0 0 2.37 3.03
 6 0 0 2.66 2.26
 6 0 0 1.46 2.09
 6 0 0 2.38 2.1
 6 0 1 3.66 2.22
 -6 0 -1 0.59 3.03
 6 0 1 -0.75 1.97
 6 0 1 2.17 2.07
 6 0 1 0.65 2.22
 -6 0 -2 64.98 7.18
 6 0 2 55.29 5.88
 6 0 2 59.91 5.8
 -6 0 -2 62.88 7.74
 6 0 2 57.47 5.9
 6 0 2 57.06 5.89
 6 0 2 52.16 5.34
 -6 0 -3 229.31 14.18
 6 0 3 216.52 12.09
 6 0 3 205.41 12.11
 6 0 3 207.36 16.2
 -6 0 -3 208.12 14.27
 6 0 3 191.78 11.34
 6 0 3 207.67 11.56
 6 0 3 202.88 10.65
 -6 0 -4 174.13 12.54
 6 0 4 170.21 10.48
 6 0 4 146.93 10.42
 6 0 4 158.39 14.02
 -6 0 -4 162.59 12.09
 6 0 4 160.35 9.9
 6 0 4 185.72 10.28
 6 0 5 620.09 31.22
 -6 0 -5 625.06 26.94
 6 0 5 648.42 24.04
 -6 0 -6 796.57 32.22
 6 0 6 792.67 28.29
 6 0 6 755.84 29.37
 6 0 6 745.86 34.78
 -6 0 -7 359.07 18.23
 6 0 7 343.9 14.71
 6 0 7 321.93 15.72
 6 0 7 333.54 14.45
 6 0 7 301.21 19.35
 6 0 8 227.69 10.34
 6 0 8 228.47 11.8
 6 0 8 226.97 10.64
 6 0 8 200.63 14.36
 6 0 9 294.06 11.81
 6 0 9 271.21 15.45
 6 0 10 172.5 7.7
 6 1 -8 222.52 9.39
 6 1 -8 212.02 9.28
 6 1 -7 338.58 13.88
 6 1 -7 325.41 14.21
 6 1 -6 279.96 12.86
 6 1 -6 264.12 11.76
 6 1 -5 250.79 12.37
 6 1 -5 240.17 12.1
 6 1 -5 234.6 11.88
 6 1 -4 165.07 13.97
 6 1 -4 155.57 9.97
 6 1 -4 152.89 8.87
 6 1 -3 2.61 2.68
 6 1 -3 5.09 4.16
 -6 -1 3 5.68 3.23
 6 1 -3 4.02 2.07
 6 1 -3 1.93 1.84
 6 1 -3 3.5 2.37
 6 1 -3 4.28 2.56
 6 1 -2 0.88 2.25
 -6 -1 2 2.23 3.06
 6 1 -2 0.36 1.84
 6 1 -2 -0.35 2.01
 6 1 -2 2.14 2.27
 6 1 -1 6.6 3.35
 -6 -1 1 6.92 3.91
 6 1 -1 7.81 2.7
 6 1 -1 7.5 2.78
 6 1 -1 9.18 2.78
 6 1 0 80.05 6.7
 -6 -1 0 76.17 8.69
 6 1 0 95.63 7.53
 6 1 0 90.51 7.22
 -6 -1 -1 14.69 4.43
 6 1 1 16.13 3.41
 6 1 1 16.78 3.33
 -6 -1 -2 12.2 4.27
 6 1 2 11.98 3.09
 6 1 2 14.42 2.85
 -6 -1 -3 128.82 10.29
 6 1 3 94.5 7.9
 -6 -1 -3 106.9 9.95
 6 1 3 121.07 8.45
 6 1 3 114.26 8.16
 6 1 3 110.22 7.47
 -6 -1 -4 591.74 26.04
 6 1 4 541.51 28.21
 -6 -1 -4 533.65 25.45
 6 1 4 546.79 22.23
 6 1 4 563.12 22.13
 -6 -1 -5 745.51 30.06
 6 1 5 675.66 32.52
 6 1 5 680.91 25.35
 6 1 5 669.08 24.91
 6 1 6 899.53 39.67
 -6 -1 -7 274.76 15.99
 6 1 7 232.96 17.26
 -6 -1 -8 99.85 8.79
 6 1 8 100.11 6.81
 6 1 8 93.57 6.67
 6 1 8 109.69 10.96
 -6 -1 -8 117.76 11.22
 -6 -1 -9 420.66 18.42
 6 1 9 384.33 14.47
 6 1 9 357.27 14.77
 6 1 9 336.66 19.2
 -6 -1 -9 404.79 19.85
 6 1 10 353.69 13.99
 6 1 10 325.61 16.52
 6 1 11 449.39 15.06
 6 2 -8 286.25 10.75
 6 2 -7 277.97 11.48
 6 2 -7 242.13 10.96
 6 2 -6 430.03 16.65
 6 2 -6 376.71 14.68
 6 2 -5 96.98 7.02
 6 2 -5 79.5 6.06
 6 2 -4 38.69 5.04
 6 2 -4 36.76 4.43
 6 2 -4 36.85 6.61
 6 2 -4 28.24 3.99
 6 2 -3 20.37 5.99
 -6 -2 3 21.57 4.55
 6 2 -3 20.45 3.29
 6 2 -2 298.84 15.68
 6 2 -2 294.57 13.69
 6 2 -2 288.43 18.89
 -6 -2 2 271.7 16.94
 6 2 -2 289.35 14.15
 6 2 -2 275.8 14.6
 6 2 -2 288.75 14.51
 6 2 -2 323.21 15.7
 6 2 -1 25.67 4.33
 6 2 -1 22.76 4.32
 -6 -2 1 22.59 5.22
 6 2 -1 21.3 3.79
 -6 -2 0 1.81 3.09
 6 2 0 0.35 2.02
 -6 -2 -1 2.99 3.49
 6 2 1 2.04 2.09
 6 2 2 93.82 8.05
 -6 -2 -2 97.37 9.83
 6 2 2 93.75 7.22
 6 2 3 32.19 5.04
 -6 -2 -3 25.42 5.49
 6 2 3 21.06 3.4
 6 2 4 235.02 13.88
 -6 -2 -4 215.55 14.9
 6 2 4 267.33 13.02
 6 2 5 616.64 25.23
 6 2 5 573.93 28.81
 -6 -2 -5 523.22 25.75
 6 2 5 590.4 22.53
 -6 -2 -6 1154.19 42.79
 6 2 6 1233.71 40.95
 6 2 6 1119.6 45.79
 -6 -2 -6 1049.36 41.4
 6 2 6 1107.57 37.63
 6 2 7 267.94 18.35
 -6 -2 -8 304.33 16.28
 6 2 8 224.37 16.58
 -6 -2 -9 393.2 18.49
 6 2 9 361.27 14.89
 6 2 9 342.54 19.83
 -6 -2 -9 394.02 21.33
 -6 -2 -10 129.42 8.47
 -6 -2 -10 154.26 9.53
 6 2 10 140.46 6.79
 6 2 10 139.73 10.46
 -6 -2 -10 149.49 10.66
 6 2 11 534.63 18.72
 6 3 -7 265.22 10.78
 6 3 -6 220.2 10.22
 6 3 -6 185.74 9.46
 6 3 -5 203.88 10.49
 6 3 -5 182.25 9.28
 6 3 -4 178.91 10.08
 6 3 -4 159.55 9.31
 6 3 -4 168.33 10.37
 6 3 -4 157.35 10.01
 6 3 -3 14.81 4.51
 6 3 -3 11.76 2.51
 -6 -3 3 17.82 4.85
 6 3 -2 463.78 20.84
 6 3 -2 424.74 23.55
 -6 -3 2 425.96 22.58
 -6 -3 2 505.23 25.7
 6 3 -2 505.42 20.49
 6 3 -2 498.23 21.31
 6 3 -1 92.75 8.21
 6 3 -1 100.71 10.34
 -6 -3 1 84.02 9.26
 6 3 -1 96.4 8.11
 -6 -3 0 53.77 7.68
 6 3 0 60.55 6.48
 -6 -3 -1 133.67 10.1
 6 3 1 159.83 10.16
 -6 -3 -1 126.92 11.89
 6 3 1 149.08 9.86
 -6 -3 -2 627.53 25.99
 6 3 2 590.37 24.69
 -6 -3 -2 571.24 27.52
 -6 -3 -3 201.52 13.39
 6 3 3 207.5 12.76
 -6 -3 -3 206.46 14.79
 6 3 3 215.44 11.43
 -6 -3 -4 303.95 16.54
 6 3 4 296.97 15.95
 6 3 4 288.1 13.33
 6 3 5 106.78 9.07
 6 3 5 95.68 10.11
 -6 -3 -5 99.74 9.88
 6 3 6 638.34 25.98
 6 3 6 630.07 29.15
 -6 -3 -6 540.4 26.28
 -6 -3 -6 633.51 29.48
 6 3 7 346.69 20.47
 -6 -3 -8 515.5 23.23
 6 3 8 494.74 20.93
 6 3 8 446.59 24.03
 -6 -3 -9 434.65 19.81
 -6 -3 -9 415.78 22.98
 -6 -3 -10 463.43 19.49
 -6 -3 -10 460.5 22.11
 -6 -3 -11 394.04 16.61
 -6 -3 -11 447.21 18.69
 6 4 -7 129.08 5.76
 6 4 -6 193.17 8.93
 6 4 -5 164.27 8.74
 6 4 -5 145.45 7.24
 6 4 -5 145.35 8.4
 6 4 -4 113.97 7.66
 6 4 -4 101.8 6.76
 6 4 -4 116.17 8.07
 6 4 -3 62.32 5.99
 6 4 -3 62.41 5.76
 6 4 -3 57.82 5.49
 6 4 -3 63.87 6.48
 6 4 -2 154.29 9.58
 -6 -4 2 165.2 13.44
 6 4 -1 160.69 10.6
 -6 -4 1 186.85 15.08
 6 4 -1 159.83 10.97
 -6 -4 0 40.54 6.89
 -6 -4 0 48.6 8.41
 6 4 0 42.11 5.55
 6 4 1 7.27 2.93
 -6 -4 -1 8.58 2.9
 -6 -4 -1 11.81 4.45
 -6 -4 -1 12.59 5.26
 -6 -4 -2 100.94 9.04
 6 4 2 95.85 7.96
 -6 -4 -2 82.28 9.73
 6 4 2 97.52 7.87
 -6 -4 -3 119.35 9.92
 6 4 3 115.44 9.16
 -6 -4 -3 88.43 9.89
 -6 -4 -4 352.36 18.35
 6 4 4 326.42 17.16
 -6 -4 -4 282.74 18.32
 -6 -4 -4 338.65 21.56
 -6 -4 -5 342.12 18.2
 6 4 5 349.54 17.81
 -6 -4 -5 318.11 20.41
 -6 -4 -6 203.25 13.45
 6 4 6 227.35 13.66
 6 4 6 210.43 14.29
 -6 -4 -6 204.95 15.71
 6 4 7 384.62 20.14
 -6 -4 -7 358.21 20.83
 6 4 8 847.6 31.52
 6 4 8 813.19 33.4
 -6 -4 -9 264.32 14.82
 6 4 9 253.53 13.19
 6 4 9 243.05 14.68
 -6 -4 -9 265.83 17.73
 6 4 10 509.21 22.38
 -6 -4 -10 539.86 25.55
 -6 -4 -11 219.45 10.59
 6 4 11 192.85 8.16
 -6 -4 -11 208.3 12.06
 6 5 -6 157.09 6.8
 6 5 -5 252.56 10.59
 6 5 -5 228.23 10.33
 6 5 -4 191.04 9.59
 6 5 -4 157.94 8.08
 6 5 -4 178.92 9.75
 6 5 -3 220.27 11.07
 6 5 -3 197.03 10.3
 6 5 -3 218.14 11.91
 6 5 -2 83.5 6.73
 6 5 -2 86.79 6.71
 -6 -5 2 71.56 8.76
 6 5 -2 94.4 7.82
 6 5 -1 23.24 3.96
 -6 -5 1 26.17 6.46
 -6 -5 0 0.78 3.97
 -6 -5 -1 54.45 6.71
 -6 -5 -1 54.95 9.01
 6 5 1 67.15 6.82
 6 5 2 2.77 2.22
 -6 -5 -2 3.18 2.85
 6 5 2 8.59 2.87
 -6 -5 -2 2.44 4.47
 -6 -5 -3 404.88 20.75
 6 5 3 394.51 18.95
 -6 -5 -3 410.58 24.83
 6 5 3 412.61 18.25
 -6 -5 -4 258.25 15.7
 6 5 4 260.65 14.89
 -6 -5 -4 239.99 18.21
 -6 -5 -5 756.68 31.4
 6 5 5 785.31 31.08
 -6 -5 -5 734.97 35.16
 -6 -5 -6 218.74 16.65
 -6 -5 -7 161.93 13.56
 6 5 8 251.22 14.19
 -6 -5 -9 434.42 19.94
 6 5 9 412.4 18.62
 -6 -5 -9 400.06 22.49
 -6 -5 -10 403.28 18.39
 6 5 10 434.18 17.75
 -6 -5 -10 425.19 21.4
 -6 -5 -11 295.09 13.08
 -6 -5 -11 265.02 13.07
 -6 -5 -12 310.55 13.07
 6 6 -5 191.48 7.68
 6 6 -4 85.6 5.38
 6 6 -4 94.99 5.9
 6 6 -3 159.51 8.4
 6 6 -3 140.99 7.58
 6 6 -3 155.02 9
 6 6 -2 40.12 4.3
 6 6 -2 45.18 5.16
 6 6 -1 88.5 6.49
 6 6 -1 92.13 9.2
 6 6 -1 97.27 6.88
 -6 -6 1 105.77 10.61
 6 6 -1 108.52 8.38
 6 6 0 4.6 2.79
 6 6 0 2.5 1.92
 -6 -6 0 3.83 2.67
 -6 -6 0 -0.74 4.87
 6 6 1 2.74 1.92
 -6 -6 -1 6.99 3.18
 -6 -6 -1 1.62 4.62
 -6 -6 -2 20.03 6.36
 -6 -6 -3 44.23 8.62
 -6 -6 -4 139.89 13.88
 -6 -6 -5 724.05 34.72
 -6 -6 -6 270.35 18.76
 -6 -6 -7 478.57 22.48
 6 6 7 512.74 23.02
 -6 -6 -7 514.48 26.37
 -6 -6 -8 228.94 13.53
 6 6 8 243.54 13.96
 -6 -6 -8 237.53 15.98
 6 6 9 428.83 18.88
 -6 -6 -9 385.95 20.82
 -6 -6 -10 336.45 15.41
 6 6 10 322.96 14.8
 -6 -6 -10 312.3 16.73
 6 6 11 614.26 20.85
 -6 -6 -11 610.41 23.14
 6 7 -4 87.63 4.53
 6 7 -3 283.07 10.45
 6 7 -3 286.55 11.41
 6 7 -2 119.5 6.6
 6 7 -2 122.45 7.65
 6 7 -1 109.51 9.39
 6 7 -1 116.05 6.9
 6 7 -1 133.06 8.64
 6 7 0 11.6 3.15
 6 7 0 14.91 4.39
 -6 -7 0 10.79 3.05
 -6 -7 0 20.24 5.31
 6 7 1 1.14 2.09
 -6 -7 -1 0.45 2.51
 -6 -7 -1 2.19 4
 6 7 2 131.91 8.26
 -6 -7 -2 144.21 11.05
 -6 -7 -2 143.29 13.86
 6 7 2 143.89 9.69
 6 7 3 9 2.85
 -6 -7 -3 17.51 4.47
 -6 -7 -3 21.06 6.76
 -6 -7 -4 16.95 4.39
 6 7 4 15.72 3.59
 -6 -7 -4 16.98 6.08
 -6 -7 -5 283.33 16.35
 6 7 5 315.85 16.03
 -6 -7 -5 270.68 19.48
 -6 -7 -6 268.63 15.58
 6 7 6 288.81 15.74
 -6 -7 -6 286.47 19.26
 -6 -7 -7 213.58 12.89
 6 7 7 214.99 13.24
 -6 -7 -7 180.37 14.55
 -6 -7 -8 391.72 18.17
 6 7 8 413.41 18.94
 -6 -7 -8 351.79 18.47
 6 7 9 339.28 16.05
 -6 -7 -9 314.45 16.09
 -6 -7 -10 129.76 8.29
 6 7 10 129.18 8.34
 -6 -7 -10 120.2 8.27
 -6 -7 -11 434.15 16.59
 6 7 11 517.89 17.71
 6 8 -2 154.05 6.53
 6 8 -2 182.02 7.92
 6 8 -1 18.81 3.58
 6 8 -1 26.24 3.3
 6 8 0 3.49 1.99
 6 8 0 0.43 2.42
 -6 -8 0 3.22 1.9
 -6 -8 0 3.48 2.76
 6 8 1 1.48 1.98
 6 8 1 -2.05 3.11
 -6 -8 -1 -0.35 2.24
 -6 -8 -1 3.27 3.48
 -6 -8 -2 113.8 8.97
 -6 -8 -2 113.8 11.18
 6 8 2 113.57 7.81
 -6 -8 -3 46.38 6.22
 -6 -8 -3 56.03 8.31
 6 8 3 43.91 4.69
 -6 -8 -4 116.73 9.34
 6 8 4 83.71 6.55
 -6 -8 -4 111.15 11.43
 -6 -8 -5 96.56 8.63
 6 8 5 79.77 6.84
 -6 -8 -5 89.28 10.35
 -6 -8 -6 242.52 13.84
 6 8 6 229.84 12.89
 -6 -8 -6 240.89 16.54
 -6 -8 -7 242.86 13.53
 6 8 7 244.82 13.52
 -6 -8 -7 271.89 16.69
 -6 -8 -8 337.36 16.17
 6 8 8 391.9 17.41
 6 8 9 439.46 18.54
 -6 -8 -10 219.32 10.6
 6 8 10 258.58 11.71
 6 8 11 505.67 17.59
 6 9 0 63.02 4.2
 6 9 1 10.1 2.18
 6 9 1 13.88 3.55
 -6 -9 -1 16.55 2.54
 6 9 2 26.29 4.81
 -6 -9 -2 31.66 3.94
 -6 -9 -2 26.87 4.91
 6 9 2 24.98 3.01
 -6 -9 -3 43.96 4.96
 -6 -9 -3 45.65 6.4
 6 9 3 38.19 3.46
 -6 -9 -4 48.57 5.47
 -6 -9 -4 52.95 7.09
 -6 -9 -5 113.13 8.49
 -6 -9 -5 133.7 10.94
 -6 -9 -6 83.34 7.13
 6 9 6 82.37 6
 -6 -9 -6 88.54 8.86
 -6 -9 -7 76.46 6.51
 6 9 7 88.93 6.45
 -6 -9 -7 97.93 8.49
 -6 -9 -8 208.88 10.89
 6 9 8 241.28 11.41
 6 9 9 312.84 13.41
 6 9 10 349.25 13.52
 -6 -10 -3 109.33 6.3
 -6 -10 -4 34.83 3.73
 -6 -10 -5 60.49 4.99
 -6 -10 -5 71.76 6.5
 -6 -10 -6 173.35 8.82
 -6 -10 -7 43.85 3.9
 -6 -10 -8 188.65 8.04
 6 10 8 163.94 7.42
 7 -4 -5 58.28 3.58
 7 -4 -4 36.26 3.1
 7 -4 -3 88.44 5.05
 7 -4 -3 92.04 5.31
 7 -4 -2 163.65 7.69
 7 -4 -2 156.64 7.51
 7 -4 -1 259.35 10.46
 7 -4 -1 231.97 9.75
 7 -4 0 181.71 7.92
 7 -4 0 137.56 6.51
 7 -4 1 64.52 4.25
 7 -4 1 48.82 3.07
 7 -4 2 11.07 1.37
 7 -4 2 9.72 1.73
 7 -3 -6 177.77 7.5
 7 -3 -5 67.63 4.66
 7 -3 -4 90.89 7.94
 7 -3 -4 117.87 6.84
 7 -3 -3 120.54 6.47
 7 -3 -3 108.07 9.08
 7 -3 -3 124.95 7.52
 7 -3 -2 129.82 7.23
 7 -3 -2 129.02 10.13
 7 -3 -2 131.37 7.88
 7 -3 -1 456.29 17.09
 7 -3 -1 414 20.52
 7 -3 -1 452.46 17.59
 7 -3 0 168.8 8.93
 7 -3 0 177.97 12
 7 -3 0 185.9 9.36
 7 -3 1 175.26 7.81
 7 -3 1 183.37 8.96
 7 -3 2 36.09 3.08
 7 -3 2 31.85 3.16
 7 -3 3 317.65 11.73
 7 -3 4 143.56 6.27
 7 -2 -6 126.46 6.08
 7 -2 -6 165.52 7.1
 7 -2 -5 68.82 4.51
 7 -2 -5 67.17 5.03
 7 -2 -4 202.77 13
 7 -2 -4 197.23 10.16
 7 -2 -3 107.31 9.9
 7 -2 -3 116.22 7.75
 7 -2 -2 78.14 5.56
 7 -2 -2 87.64 8.94
 7 -2 -2 87.34 6.89
 7 -2 -1 159.76 8.5
 7 -2 -1 159.92 9.61
 7 -2 0 220.17 11.03
 7 -2 0 235.17 12.05
 7 -2 1 380.95 16.55
 7 -2 2 215.02 9.67
 7 -2 3 421.53 15.72
 7 -2 4 239.05 10.19
 7 -2 5 13.38 1.96
 7 -2 6 23.37 2.16
 7 -1 -6 142.1 6.94
 7 -1 -6 136.84 6.48
 7 -1 -5 218.42 10.05
 7 -1 -4 86.67 8.9
 7 -1 -4 108.78 7.14
 7 -1 -3 198.71 14.19
 7 -1 -3 230.28 11.73
 7 -1 -2 263.85 17.05
 7 -1 -2 283.26 13.8
 7 -1 -2 269.47 12.67
 7 -1 -2 253.1 12.61
 7 -1 -1 91.45 6.99
 7 -1 -1 100.68 10.6
 7 -1 -1 108.9 7.27
 7 -1 -1 109.2 8.15
 7 -1 0 142.09 8.59
 7 -1 0 143.76 8.25
 7 -1 1 325.86 14.43
 7 -1 1 370.53 15.43
 7 -1 2 372.45 15.72
 7 -1 2 347.93 14.16
 7 -1 3 419.66 16.97
 7 -1 3 401.67 16.03
 7 -1 4 244.23 11.29
 7 -1 4 226.73 10.72
 7 -1 5 9.38 2.1
 7 -1 5 9.83 2.23
 7 -1 6 31.82 3.09
 7 -1 7 57.57 3.62
 7 0 -6 86.68 5.35
 7 0 -5 118.68 6.51
 7 0 -4 3.46 3.45
 7 0 -4 8.67 2.35
 7 0 -4 8.44 2.44
 7 0 -3 199.26 14.21
 7 0 -3 207.13 11.03
 7 0 -3 198.73 10.47
 7 0 -3 203.12 11.2
 7 0 -2 322.5 15.19
 7 0 -2 298.9 18.43
 7 0 -2 317.15 15.15
 7 0 -2 317.14 14.36
 7 0 -1 376.01 17.46
 7 0 -1 388.09 21.72
 7 0 -1 397.76 17.07
 7 0 -1 383.23 16.63
 7 0 -1 422.56 18.39
 7 0 0 539.03 21.17
 7 0 0 466.81 19.08
 7 0 0 505.77 20.37
 7 0 0 491.8 19.71
 7 0 1 262.09 13.13
 7 0 1 234.35 12.11
 7 0 1 251.55 12.71
 7 0 1 241.76 11.9
 7 0 2 498.74 20.14
 7 0 2 515.68 20.31
 7 0 2 505.33 20.18
 7 0 2 483.8 18.93
 7 0 3 535.89 20.22
 -7 0 -3 523.09 21.71
 7 0 3 522.8 20.6
 7 0 3 490.81 19.08
 -7 0 -4 306.9 15.34
 7 0 4 294.18 12.71
 7 0 4 306.37 13.86
 7 0 4 281.97 13.04
 7 0 5 50.39 4.78
 7 0 5 43.35 4.43
 7 0 6 48.5 4.26
 7 0 6 46.23 4.29
 7 0 7 98.7 5.5
 7 0 7 92.36 5.72
 7 0 8 11.01 1.65
 7 1 -6 76.21 4.75
 7 1 -5 123.51 6.51
 7 1 -4 7.01 2.07
 7 1 -4 3.27 1.74
 7 1 -3 184.35 10.66
 7 1 -3 193.45 13.47
 -7 -1 3 193.99 13.02
 7 1 -3 178.49 9.89
 7 1 -3 195.16 10.24
 7 1 -2 633.58 23.89
 7 1 -2 554.91 26.89
 7 1 -2 579.59 21.99
 7 1 -2 563.26 22.51
 7 1 -2 579.69 22.32
 7 1 -1 438.05 19.16
 7 1 -1 409.3 22.53
 7 1 -1 392.82 17.69
 7 1 -1 437.94 18.14
 7 1 -1 464.27 19.29
 7 1 0 663.6 25.33
 7 1 0 583.14 22.38
 7 1 0 621.92 24.03
 7 1 0 642.39 23.84
 7 1 1 98.26 7.95
 7 1 1 94.47 7
 7 1 1 90.27 7.19
 7 1 1 91.79 6.87
 7 1 2 236.63 12.15
 7 1 2 222.01 12.02
 7 1 2 230.87 11.45
 -7 -1 -3 112.94 8.87
 7 1 3 129.4 8.43
 7 1 3 104.34 7.58
 7 1 3 101.93 6.77
 -7 -1 -4 283.09 15.26
 7 1 4 290.46 13.8
 7 1 4 270.8 12.63
 7 1 4 289.43 13.26
 -7 -1 -5 231.78 13.12
 7 1 5 213.94 11.07
 -7 -1 -6 114.82 8.93
 7 1 6 121.8 7.55
 7 1 6 118.43 7.56
 -7 -1 -7 104.67 7.84
 7 1 7 99.41 6.16
 7 1 7 93.12 6.25
 -7 -1 -7 92.49 8.74
 7 1 8 52.32 3.75
 7 1 8 51.98 4.12
 7 2 -6 31.69 2.59
 7 2 -5 65.39 4.13
 7 2 -4 58.36 4.67
 7 2 -3 77.24 6.42
 7 2 -3 69.86 7.57
 -7 -2 3 74.88 7.32
 7 2 -3 60.15 4.73
 7 2 -3 84.32 6.06
 7 2 -2 361.57 16.63
 7 2 -2 343.86 19.16
 -7 -2 2 354.75 19.8
 7 2 -2 352.73 15.1
 7 2 -2 346.97 15.18
 7 2 -2 382.34 16.03
 7 2 -1 530.55 21.79
 7 2 -1 464.31 24.35
 7 2 -1 507.28 20.36
 7 2 -1 528.08 20.91
 7 2 -1 526.22 20.73
 7 2 0 631.62 25.09
 7 2 0 556.68 27.87
 7 2 0 631.29 23.93
 7 2 0 624.15 23.72
 7 2 1 532.42 22.19
 7 2 1 482.26 19.6
 7 2 1 513.05 20.79
 7 2 1 506.43 20.28
 7 2 2 670.16 25.53
 7 2 2 694.16 26.09
 7 2 2 705.16 25.4
 -7 -2 -3 347.78 17.32
 7 2 3 329.42 15.44
 7 2 3 343.05 15.51
 7 2 3 321.89 14.3
 -7 -2 -4 316.27 16.63
 7 2 4 304.6 14.67
 7 2 4 308.91 14.3
 -7 -2 -5 203.62 12.79
 7 2 5 201.05 11.08
 -7 -2 -5 203.72 14.49
 7 2 5 200.17 10.36
 -7 -2 -6 228.61 13.24
 7 2 6 218.11 11.15
 7 2 6 196 10.65
 7 2 6 214.83 10.04
 -7 -2 -7 24.91 4.2
 7 2 7 23.2 3.28
 7 2 7 22.48 3.32
 -7 -2 -8 53.63 5.48
 7 2 8 49.11 4.07
 7 2 8 49.71 4.37
 -7 -2 -8 47.66 6.17
 7 2 9 8.83 1.5
 7 2 9 9.36 1.84
 7 3 -5 73.88 4.52
 7 3 -4 119.83 6.18
 7 3 -4 136.31 6.89
 7 3 -3 255.66 11.54
 7 3 -3 244.82 11.98
 7 3 -2 289.04 13.97
 -7 -3 2 265.86 16.2
 7 3 -2 284.85 12.5
 7 3 -2 301.25 13.45
 7 3 -1 288.84 14.34
 7 3 -1 263.38 16
 -7 -3 1 310.86 18.67
 7 3 -1 296.49 13.38
 7 3 -1 252.25 12.36
 7 3 -1 315.51 14.15
 7 3 0 187.83 11.35
 7 3 0 165.07 12.63
 -7 -3 0 180.21 14.54
 7 3 0 184.89 10.51
 7 3 0 176.9 10.12
 7 3 0 197.25 10.79
 7 3 1 611.84 23.83
 7 3 1 493.4 20.06
 7 3 1 529.53 25.52
 -7 -3 -1 626.32 29.8
 7 3 1 583.99 22.42
 7 3 1 576.27 22.09
 7 3 2 381.52 16.8
 -7 -3 -2 452.66 24.37
 7 3 2 409.66 17.86
 7 3 2 410.91 17.3
 -7 -3 -3 507.59 26.4
 7 3 3 493.49 20.07
 7 3 3 464.27 18.92
 -7 -3 -4 154.39 11.18
 -7 -3 -4 144.26 13.21
 7 3 4 145.58 9.13
 7 3 4 147.68 8.28
 -7 -3 -5 119.91 9.69
 -7 -3 -5 115.74 11
 7 3 5 105.81 7.31
 -7 -3 -6 206.58 12.71
 7 3 6 186.3 9.62
 -7 -3 -7 149.24 9.96
 7 3 7 111.82 7.46
 -7 -3 -8 78.88 6.83
 7 3 8 78.36 5.47
 7 3 8 60.73 5.06
 -7 -3 -8 65.35 7.54
 -7 -3 -9 49.73 4.84
 7 3 9 50.13 3.79
 7 3 9 35.39 3.43
 -7 -3 -9 41.84 5.29
 7 4 -4 101.78 5.15
 7 4 -3 159.59 8.05
 7 4 -2 316.28 13.75
 -7 -4 2 284.7 15.73
 7 4 -2 273.27 11.82
 7 4 -1 283.95 13.6
 -7 -4 1 265.43 16.8
 7 4 -1 267.33 12.43
 7 4 -1 297.32 13.47
 7 4 0 260.8 13.53
 -7 -4 0 270.55 17.73
 7 4 0 265.05 12.87
 7 4 0 273.13 13.31
 7 4 1 612.79 24.22
 -7 -4 -1 571.95 29.29
 7 4 1 585.61 23.13
 7 4 1 625.32 23.52
 -7 -4 -2 475.88 26.04
 7 4 2 492.34 19.88
 -7 -4 -3 975.33 40.91
 7 4 3 946.6 32.58
 -7 -4 -4 217.85 16.35
 7 4 4 240.04 11.29
 -7 -4 -5 184.18 14.71
 7 4 5 201 10.67
 -7 -4 -6 174.9 11.63
 -7 -4 -6 152.21 12.25
 7 4 6 161.24 8.93
 -7 -4 -7 81.37 7.63
 7 4 7 77.43 5.27
 -7 -4 -8 82.75 7.04
 -7 -4 -8 58.47 7.46
 -7 -4 -9 69.87 5.91
 7 4 9 69.37 4.78
 -7 -4 -9 71.02 6.83
 -7 -4 -10 1.16 1.27
 7 5 -3 185.4 8
 7 5 -2 467.08 17.26
 7 5 -1 339.4 14.61
 -7 -5 1 362.47 18.6
 7 5 -1 341.14 13.76
 7 5 -1 390.07 15.35
 7 5 0 452.03 18.52
 -7 -5 0 465.35 23.79
 7 5 0 457.85 18.05
 7 5 0 485.76 18.98
 7 5 1 221.81 11.75
 -7 -5 -1 206.24 15.56
 7 5 1 231.33 11.77
 -7 -5 -2 240.11 13.5
 -7 -5 -2 279.36 18.47
 7 5 2 291.41 13.48
 -7 -5 -3 534.9 23.09
 -7 -5 -3 539.91 27.58
 7 5 3 541.15 21.08
 -7 -5 -4 292.52 15.55
 7 5 4 279.75 14.18
 -7 -5 -4 288.55 18.73
 7 5 4 284.92 12.95
 7 5 5 301.55 14.93
 -7 -5 -5 287.8 18.35
 7 5 6 395.18 17.73
 -7 -5 -6 343.24 20.16
 7 5 6 397.92 16.05
 -7 -5 -7 173.98 11.08
 7 5 7 157.54 9.92
 7 5 7 156.81 8.22
 -7 -5 -8 107.12 8.07
 -7 -5 -8 100.48 9.11
 -7 -5 -9 186.15 9.78
 -7 -5 -9 144.93 10.04
 -7 -5 -10 14.22 2.34
 7 5 10 15.59 1.96
 7 6 -2 160.17 7.23
 7 6 -1 290.57 12.04
 7 6 0 491.1 18.62
 -7 -6 0 513.26 23.78
 7 6 0 526.76 18.77
 7 6 1 232.49 11.22
 -7 -6 -1 238.56 15.91
 7 6 1 258.99 12.09
 7 6 2 298.89 13.52
 -7 -6 -2 281.72 14.2
 -7 -6 -2 281.47 18.43
 7 6 2 332.03 14.29
 -7 -6 -3 348.97 16.86
 -7 -6 -3 348.53 20.7
 7 6 3 347.33 15.22
 -7 -6 -4 262.8 14.28
 7 6 4 241.31 12
 -7 -6 -4 230.33 16.63
 7 6 4 263.57 12
 -7 -6 -5 274.9 14.53
 7 6 5 275.13 13.31
 -7 -6 -5 265.57 17.17
 7 6 5 254.02 11.36
 7 6 6 213.72 11.47
 -7 -6 -6 182.23 13.66
 7 6 7 212.7 11.45
 7 6 7 215.15 9.92
 -7 -6 -7 200.73 12.68
 -7 -6 -8 90.64 7.05
 7 6 8 93.03 6.73
 7 6 8 72.96 4.44
 -7 -6 -8 78.24 6.96
 -7 -6 -9 144.34 8.33
 -7 -6 -10 12.71 2.04
 7 7 -1 248.1 9.54
 7 7 0 509.44 17.91
 -7 -7 -1 456.28 21.49
 7 7 1 504.67 18.25
 -7 -7 -2 282.96 13.1
 -7 -7 -2 328.59 17.84
 7 7 3 370.84 14.75
 -7 -7 -3 396.26 17.14
 -7 -7 -3 398.76 20.94
 -7 -7 -4 281.81 14.18
 -7 -7 -4 273.41 17.09
 7 7 4 278.13 12.19
 -7 -7 -5 273.79 13.9
 7 7 5 260.28 11.8
 -7 -7 -5 274.21 16.59
 7 7 5 263.18 11.13
 -7 -7 -6 254.86 13.1
 7 7 6 230.39 11.48
 -7 -7 -6 269.81 15.48
 7 7 7 300.79 13.5
 7 7 8 152.85 8.49
 -7 -7 -9 129.39 7.31
 7 8 1 267.69 10.28
 7 8 2 164.25 7.7
 -7 -8 -3 247.03 11.24
 -7 -8 -3 250.88 14.09
 7 8 3 261.12 10.76
 -7 -8 -4 396.83 15.9
 -7 -8 -4 381.11 18.65
 7 8 4 366.99 14.02
 -7 -8 -5 146.88 8.63
 -7 -8 -5 150.78 10.67
 7 8 5 138.15 6.56
 -7 -8 -6 356.46 15.16
 -7 -8 -6 365.49 17.18
 7 8 7 146.81 7.3
 7 8 8 167.2 7.79
 -7 -9 -5 266.05 10.65
 8 -1 -2 46.54 3.37
 8 -1 -1 1.26 1.27
 8 -1 0 21.35 2.57
 8 -1 1 2.76 1.37
 8 -1 2 3.28 1.4
 8 0 -2 76.16 4.53
 8 0 -1 33.31 3.28
 8 0 0 22.17 2.92
 8 0 1 5.01 1.84
 8 0 2 17.28 2.58
 8 0 3 42.23 3.77
 8 0 4 43.2 3.37
 8 1 -1 85.88 5.29
 8 1 0 54.8 4.39
 -8 -1 0 54.16 6.73
 8 1 0 67.75 4.86
 8 1 1 39.05 3.7
 8 1 1 33.81 5.08
 -8 -1 -1 36.9 5.92
 8 1 1 40.58 4.01
 8 1 2 14.58 2.29
 8 1 2 7.35 3.27
 -8 -1 -2 10.26 3.94
 8 1 2 17.9 2.9
 8 1 3 3.79 1.34
 8 1 3 2.8 1.21
 -8 -1 -3 -0.42 2.59
 8 1 4 5.09 1.53
 8 1 5 40.2 3.18
 8 2 -2 99.63 5.37
 8 2 -1 71.51 4.75
 8 2 -1 74.74 5.13
 8 2 0 25.77 3.3
 8 2 0 28.38 3
 -8 -2 0 25.56 4.82
 8 2 0 33.29 3.24
 8 2 1 31.24 3.62
 8 2 1 28.94 3.31
 8 2 1 30.96 3.46
 -8 -2 -1 24.48 5.41
 8 2 1 29.37 3.06
 8 2 2 49.77 4.48
 8 2 2 45.04 4.15
 8 2 2 41.59 3.44
 -8 -2 -2 35.78 6.26
 8 2 2 51.21 4.54
 8 2 3 16.87 2.69
 8 2 3 21.52 2.54
 -8 -2 -3 20.04 4.43
 8 2 4 7.83 1.82
 8 2 4 10.56 2.05
 8 2 5 72.12 4.63
 8 2 6 48.23 3.41
 8 3 -2 78.31 4.41
 8 3 -1 11.21 1.99
 8 3 0 44.09 4
 8 3 0 40.42 3.57
 8 3 0 39.85 3.65
 8 3 1 21.29 3.09
 8 3 1 22.78 3.04
 -8 -3 -1 19.06 4.42
 8 3 1 21.34 2.72
 8 3 2 5.64 2.02
 8 3 2 1.51 1.7
 -8 -3 -2 1.46 3.1
 8 3 2 3.27 1.48
 8 3 2 3.4 1.44
 8 3 3 1.69 1.59
 8 3 3 2.32 1.56
 -8 -3 -3 0.48 2.95
 8 3 3 0.66 0.93
 8 3 4 0.45 1.55
 8 3 4 2.24 1.45
 8 3 4 2.09 1.37
 -8 -3 -4 0.87 3
 8 3 5 61 4.45
 8 3 5 48.4 3.96
 8 3 6 47.75 3.47
 8 3 6 50.79 3.72
 8 4 -1 50.87 3.55
 8 4 0 36.62 3.44
 8 4 0 38.1 3.09
 8 4 0 40.94 3.44
 8 4 1 31.67 3.46
 8 4 1 31.44 3.25
 -8 -4 -1 33.19 5.32
 8 4 1 34.21 3.38
 8 4 2 3.62 1.74
 8 4 2 1.42 1.4
 -8 -4 -2 2.31 3.18
 8 4 2 0.34 1.33
 8 4 3 1.64 1.63
 8 4 3 0.41 1.46
 -8 -4 -3 -0.46 3.05
 8 4 3 0.28 1.03
 8 4 4 5.08 1.96
 8 4 4 3.76 1.26
 8 4 4 4.66 1.77
 -8 -4 -4 6.99 3.28
 8 4 5 6.15 1.84
 8 4 5 6.8 1.65
 8 4 5 7.67 1.7
 8 4 6 35.71 3.33
 8 4 6 30.22 2.89
 8 5 0 6.84 1.41
 8 5 1 47.71 3.67
 8 5 1 51.32 3.62
 8 5 1 51.49 3.76
 8 5 2 1.45 1.31
 8 5 2 1.72 1.34
 8 5 2 0.3 1.27
 8 5 3 0.78 1.48
 8 5 3 1.86 1.38
 8 5 3 1.04 1.11
 8 5 4 10.42 2.22
 8 5 4 10.16 2.08
 8 5 5 9.46 2.03
 8 5 5 5.12 1.51
 8 5 6 57.32 4.35
 8 6 2 42.54 3.1
 8 6 3 8.13 1.62
 8 6 4 4.26 1.44
 8 6 4 2.49 1.29
 8 6 5 32.21 2.91
 8 6 5 32.19 2.79

_iucr_refine_instructions_details
;
TITL ogh-4no2-5mepyno-agtfa-ben_gau_a.res in P-1
    ogh-4no2-5mepyno-agtfa-ben_gau.res
    created by SHELXL-2018/3 at 15:06:35 on 17-Nov-2024
REM Old TITL OGH-4NO2-5MePyNO-AgTFA-Ben_gau in P-1
REM SHELXT solution in P-1: R1 0.117, Rweak 0.011, Alpha 0.052
REM <I/s> 0.000 for 0 systematic absences, Orientation as input
REM Formula found by SHELXT: C17 N3 O4 Ag
CELL 1.54184 6.7059 10.1466 12.2726 66.839 82.45 78.64
ZERR 2 0.0002 0.0003 0.0003 0.003 0.002 0.002
LATT 1
SFAC C H Ag F N O
UNIT 24 24 2 6 6 10
EADP F5 F4 F6

L.S. 4 0 0
PLAN  5
SIZE 0.06 0.07 0.16
TEMP -153
BOND
list 4
fmap 2 53
acta
OMIT -2 133.5
REM <olex2.extras>
REM <HklSrc "%.\\OGH-4NO2-5MePyNO-AgTFA-Ben_gau.hkl">
REM </olex2.extras>

WGHT    0.028300    0.804200
FVAR       0.62600
AG1   3    0.213141    0.492577    0.026694    11.00000    0.02177    0.02385 =
         0.01306   -0.00112   -0.00341   -0.01101
PART 1
F1    4    0.102033    0.004300    0.311226    10.75000    0.07920    0.01278 =
         0.04889    0.00430    0.03924    0.01252
F2    4   -0.031927    0.137512    0.405304    10.75000    0.09500    0.03303 =
         0.01372   -0.00219    0.00291   -0.00326
F3    4   -0.224872    0.072948    0.325355    10.75000    0.04420    0.05639 =
         0.06103    0.02449   -0.00632   -0.03265
PART 2
F4    4   -0.158763    0.112718    0.378014    10.25000    0.05125    0.01724 =
         0.03840    0.00241   -0.01894   -0.00775
F5    4   -0.079310    0.002359    0.262178    10.25000    0.05125    0.01724 =
         0.03840    0.00241   -0.01894   -0.00775
F6    4    0.144990    0.047751    0.348471    10.25000    0.05125    0.01724 =
         0.03840    0.00241   -0.01894   -0.00775
PART 0
O1    6    0.475229    0.559083    0.106158    11.00000    0.02770    0.02671 =
         0.01253   -0.00289   -0.00874   -0.01010
O2    6    0.946737    0.342878    0.554988    11.00000    0.03131    0.03697 =
         0.02607   -0.00447   -0.01472   -0.01103
O3    6    0.653189    0.290025    0.640744    11.00000    0.03474    0.03413 =
         0.01252   -0.00565   -0.00113    0.00040
O4    6    0.129572    0.304407    0.188140    11.00000    0.02788    0.02866 =
         0.01736    0.00085   -0.00610   -0.01526
O5    6   -0.160703    0.288254    0.125125    11.00000    0.02864    0.02432 =
         0.02279   -0.00002   -0.00803   -0.01306
N1    5    0.539682    0.503684    0.215181    11.00000    0.01862    0.01881 =
         0.01360   -0.00592   -0.00391   -0.00353
N2    5    0.772406    0.662007    0.138334    11.00000    0.02241    0.02221 =
         0.01414   -0.00418   -0.00340   -0.00843
AFIX  43
H2    2    0.726795    0.684803    0.068109    11.00000   -1.20000
AFIX   0
N3    5    0.766546    0.336569    0.552320    11.00000    0.02697    0.01810 =
         0.01677   -0.00685   -0.00661   -0.00004
C1    1    0.697610    0.558236    0.233764    11.00000    0.01520    0.01870 =
         0.01619   -0.00830   -0.00127   -0.00341
C2    1    0.771787    0.498398    0.346421    11.00000    0.01674    0.02032 =
         0.01780   -0.00887   -0.00350   -0.00273
AFIX  43
H2A   2    0.884279    0.531109    0.362027    11.00000   -1.20000
AFIX   0
C3    1    0.681134    0.391501    0.435117    11.00000    0.01915    0.01697 =
         0.01298   -0.00712   -0.00413    0.00225
C4    1    0.519101    0.334927    0.417486    11.00000    0.01805    0.01860 =
         0.01686   -0.00581   -0.00015   -0.00189
C5    1    0.455173    0.396048    0.303122    11.00000    0.01866    0.01914 =
         0.01816   -0.00585   -0.00356   -0.00598
AFIX  43
H5    2    0.347134    0.361051    0.285338    11.00000   -1.20000
AFIX   0
C6    1    0.423824    0.210143    0.507355    11.00000    0.02692    0.02515 =
         0.02142   -0.00348   -0.00017   -0.00860
AFIX 137
H6A   2    0.531124    0.129322    0.544974    11.00000   -1.50000
H6B   2    0.335810    0.178625    0.467661    11.00000   -1.50000
H6C   2    0.342467    0.241186    0.567979    11.00000   -1.50000
AFIX   0
C7    1    0.927840    0.736905    0.150008    11.00000    0.02230    0.02488 =
         0.02407   -0.00602   -0.00225   -0.01087
AFIX 137
H7A   2    0.960734    0.810213    0.072453    11.00000   -1.50000
H7B   2    1.050697    0.666619    0.179105    11.00000   -1.50000
H7C   2    0.876670    0.784277    0.206319    11.00000   -1.50000
AFIX   0
C8    1   -0.022106    0.249242    0.193727    11.00000    0.02507    0.01482 =
         0.01299   -0.00406   -0.00081   -0.00529
C9    1   -0.038520    0.108494    0.304310    11.00000    0.02848    0.02716 =
         0.02087    0.00113    0.00023   -0.01085

C10   1    0.465783    0.023014    0.105204    11.00000    0.02569    0.03257 =
         0.02053   -0.01145   -0.00149   -0.00289
AFIX  43
H10   2    0.441552    0.039080    0.177362    11.00000   -1.20000
AFIX   0
C11   1    0.349202   -0.060113    0.082215    11.00000    0.02386    0.03371 =
         0.02050   -0.00368    0.00145   -0.01204
AFIX  43
H11   2    0.245855   -0.101867    0.139051    11.00000   -1.20000
AFIX   0
C12   1    0.382127   -0.082941   -0.023245    11.00000    0.02552    0.02315 =
         0.02531   -0.00666   -0.00621   -0.00655
AFIX  43
H12   2    0.300849   -0.139362   -0.039217    11.00000   -1.20000
AFIX   0
HKLF 4


REM  ogh-4no2-5mepyno-agtfa-ben_gau_a.res in P-1
REM wR2 = 0.0574, GooF = S = 1.045, Restrained GooF = 1.045 for all data
REM R1 = 0.0230 for 2576 Fo > 4sig(Fo) and 0.0237 for all 2653 data
REM 234 parameters refined using 0 restraints

END  
     
WGHT      0.0283      0.8042 

REM Highest difference peak  0.734,  deepest hole -0.595,  1-sigma level  0.084
Q1    1  -0.1574  0.0167  0.2750  11.00000  0.05    0.73
Q2    1  -0.0004 -0.0011  0.2428  11.00000  0.05    0.73
Q3    1   0.6614  0.7231  0.0941  11.00000  0.05    0.52
Q4    1   0.2229  0.6163  0.0556  11.00000  0.05    0.32
Q5    1   0.0957  0.0940  0.3781  11.00000  0.05    0.30

  REM The information below was added by Olex2.
  REM
  REM R1 = 0.0230 for 2576 Fo > 4sig(Fo) and 0.0237 for all 9872 data
  REM 234 parameters refined using n/a restraints
  REM Highest difference peak 0.73, deepest hole -0.60
  REM Mean Shift 0, Max Shift 0.000.

  REM +++ Tabular Listing of Refinement Information +++
  REM R1_all = 0.0237
  REM R1_gt = 0.0230
  REM wR_ref = 0.0574
  REM GOOF = 1.045
  REM Shift_max = 0.000
  REM Shift_mean = 0
  REM Reflections_all = 9872
  REM Reflections_gt = 2576
  REM Parameters = 234
  REM Hole = -0.60
  REM Peak = 0.73
  REM Flack = n/a

  
;
_olex2_submission_special_instructions  'No special instructions were received'
_oxdiff_exptl_absorpt_empirical_details
;
Empirical correction (ABSPACK) includes:
- Absorption correction using spherical harmonics
- Frame scaling
;
_oxdiff_exptl_absorpt_empirical_full_max  1.868
_oxdiff_exptl_absorpt_empirical_full_min  0.563
