# Supplementary material for: Free‐Standing Supramolecular Pyridine N‐Oxide‐Silver(I) Metallogels
Source: Adv Mater. 2025 Jul 1;37(37):2502818. doi: 10.1002/adma.202502818 (PMC12447065; doi:10.1002/adma.202502818)
Supplement: Supplementary file 2 — Supporting Data [file ADMA-37-2502818-s001.zip › (25Ag)EtOAc.cif]

data_25Ag_EtOAc
_audit_creation_date               2024-12-02
_audit_creation_method
;
Olex2 1.5
(compiled 2024.02.16 svn.r378c4104 for OlexSys, GUI svn.r6928)
;
_shelx_SHELXL_version_number       '2018/1'
_audit_contact_author_address      ?
_audit_contact_author_email        ?
_audit_contact_author_name         ''
_audit_contact_author_phone        ?
_publ_contact_author_id_orcid      ?
_publ_section_references
;
Dolomanov, O.V., Bourhis, L.J., Gildea, R.J, Howard, J.A.K. & Puschmann, H.
 (2009), J. Appl. Cryst. 42, 339-341.

Sheldrick, G.M. (2015). Acta Cryst. C71, 3-8.
;
_chemical_name_common              ?
_chemical_name_systematic          ?
_chemical_formula_moiety           'C36 H36 Ag4 F12 N12 O20'
_chemical_formula_sum              'C36 H36 Ag4 F12 N12 O20'
_chemical_formula_weight           1616.25
_chemical_melting_point            ?
_chemical_oxdiff_formula           'C25 H13 N2 O2 Ag1 F3'
_chemical_oxdiff_usercomment       'Yellow plates, 2.5mg, EtOAC'
loop_
  _atom_type_symbol
  _atom_type_description
  _atom_type_scat_dispersion_real
  _atom_type_scat_dispersion_imag
  _atom_type_scat_source
 'C' 'C' 0.0181 0.0091 'International Tables Vol C Tables 4.2.6.8 and 6.1.1.4'
 'H' 'H' 0.0000 0.0000 'International Tables Vol C Tables 4.2.6.8 and 6.1.1.4'
 'Ag' 'Ag' 0.1306 4.2820 'International Tables Vol C Tables 4.2.6.8 and 6.1.1.4'
 'F' 'F' 0.0727 0.0534 'International Tables Vol C Tables 4.2.6.8 and 6.1.1.4'
 'N' 'N' 0.0311 0.0180 'International Tables Vol C Tables 4.2.6.8 and 6.1.1.4'
 'O' 'O' 0.0492 0.0322 'International Tables Vol C Tables 4.2.6.8 and 6.1.1.4'

_shelx_space_group_comment
;
The symmetry employed for this shelxl refinement is uniquely defined
by the following loop, which should always be used as a source of
symmetry information in preference to the above space-group names.
They are only intended as comments.
;
_space_group_crystal_system        'triclinic'
_space_group_IT_number             2
_space_group_name_H-M_alt          'P -1'
_space_group_name_Hall             '-P 1'
loop_
  _space_group_symop_operation_xyz
 'x, y, z'
 '-x, -y, -z'

_cell_length_a                     13.5603(4)
_cell_length_b                     14.9258(5)
_cell_length_c                     14.9437(6)
_cell_angle_alpha                  64.175(4)
_cell_angle_beta                   77.968(3)
_cell_angle_gamma                  85.540(3)
_cell_volume                       2662.41(18)
_cell_formula_units_Z              2
_cell_measurement_reflns_used      13373
_cell_measurement_temperature      120
_cell_measurement_theta_max        76.0000
_cell_measurement_theta_min        3.2720
_shelx_estimated_absorpt_T_max     0.784
_shelx_estimated_absorpt_T_min     0.392
_exptl_absorpt_coefficient_mu      12.785
_exptl_absorpt_correction_T_max    1.000
_exptl_absorpt_correction_T_min    0.877
_exptl_absorpt_correction_type     gaussian
_exptl_absorpt_process_details
;
CrysAlisPro 1.171.42.90a (Rigaku Oxford Diffraction, 2023)
Numerical absorption correction based on gaussian integration over
a multifaceted crystal model
Empirical absorption correction using spherical harmonics,
implemented in SCALE3 ABSPACK scaling algorithm.
;
_exptl_absorpt_special_details     ?
_exptl_crystal_colour              yellow
_exptl_crystal_colour_primary      yellow
_exptl_crystal_density_diffrn      2.016
_exptl_crystal_density_meas        ?
_exptl_crystal_density_method      ?
_exptl_crystal_description         plate
_exptl_crystal_F_000               1584
loop_
  _exptl_crystal_face_index_h
  _exptl_crystal_face_index_k
  _exptl_crystal_face_index_l
  _exptl_crystal_face_perp_dist
 1 10 3 0.0178
 -2 -9 -4 0.0130
 6 7 4 0.0167
 -7 -6 -4 0.0171
 -1 1 -8 0.0075
 0 -2 8 0.0160
 -4 -4 -9 0.0071
 4 3 9 0.0134
 1 -7 -8 0.0208
 -5 3 7 0.0335

_exptl_crystal_size_max            0.09
_exptl_crystal_size_mid            0.04
_exptl_crystal_size_min            0.02
loop_
  _exptl_oxdiff_crystal_face_indexfrac_h
  _exptl_oxdiff_crystal_face_indexfrac_k
  _exptl_oxdiff_crystal_face_indexfrac_l
  _exptl_oxdiff_crystal_face_x
  _exptl_oxdiff_crystal_face_y
  _exptl_oxdiff_crystal_face_z
 0.7480 9.6256 3.2389 0.1444 0.5974 0.7888
 -2.3646 -9.4735 -3.7658 -0.1073 -0.4424 -0.8904
 6.4695 7.0980 4.4890 -0.0201 -0.0883 0.9959
 -7.2433 -6.0817 -4.4497 0.0535 0.2276 -0.9723
 -0.7389 0.6975 -8.3560 0.9969 0.0784 -0.0091
 -0.1927 -1.8835 7.5679 -0.9861 -0.0774 -0.1470
 -4.0395 -3.8842 -9.3553 0.8059 0.0640 -0.5886
 3.5764 3.1944 9.4366 -0.8610 -0.0682 0.5040
 0.9260 -7.0974 -8.4802 0.6339 -0.6010 -0.4868
 -5.1057 2.8068 6.5535 -0.7190 0.6822 -0.1329

_exptl_transmission_factor_max     ?
_exptl_transmission_factor_min     ?
_diffrn_reflns_av_R_equivalents    0.0397
_diffrn_reflns_av_unetI/netI       0.0469
_diffrn_reflns_Laue_measured_fraction_full  0.995
_diffrn_reflns_Laue_measured_fraction_max  0.995
_diffrn_reflns_limit_h_max         16
_diffrn_reflns_limit_h_min         -16
_diffrn_reflns_limit_k_max         17
_diffrn_reflns_limit_k_min         -13
_diffrn_reflns_limit_l_max         17
_diffrn_reflns_limit_l_min         -17
_diffrn_reflns_number              28776
_diffrn_reflns_point_group_measured_fraction_full  0.995
_diffrn_reflns_point_group_measured_fraction_max  0.995
_diffrn_reflns_theta_full          66.748
_diffrn_reflns_theta_max           66.748
_diffrn_reflns_theta_min           3.290
_diffrn_ambient_environment        N~2~
_diffrn_ambient_temperature        120
_diffrn_detector                   'Hybrid Pixel Array Detector'
_diffrn_detector_area_resol_mean   10.0000
_diffrn_detector_type              'HyPix-Arc 100'
_diffrn_measured_fraction_theta_full  0.995
_diffrn_measured_fraction_theta_max  0.995
_diffrn_measurement_details
;
List of Runs (angles in degrees, time in seconds):

  # Type    Start    End  Width  t~exp~   \w     \q     \k     \f   Frames
--------------------------------------------------------------------------
  1  \w     56.00  81.00   0.50    5.00    --   52.75  65.00 -61.00   50
  2  \w      1.00  26.00   0.50    5.00    --   52.75 -65.00 163.00   50
  3  \w     76.00 113.00   0.50    5.00    --   53.02  65.00 -61.00   74
  4  \w    -13.00  62.00   0.50    5.00    --   53.02 -65.00 163.00  150
  5  \w     93.00 168.00   0.50   25.00    --  101.85  65.00 -61.00  150
  6  \w     36.00  86.00   0.50   25.00    --  101.85 -65.00 163.00  100
  7  \w    -17.00  11.00   0.50    5.00    --   53.02 -19.00  30.00   56
  8  \w     16.00  71.00   0.50    5.00    --   53.02 -19.00  30.00  110
  9  \w     49.00 124.00   0.50    5.00    --   53.02  37.00  30.00  150
 10  \w     36.00 114.00   0.50    5.00    --   53.02  77.00-120.00  156
 11  \w     35.00  96.00   0.50    5.00    --   53.02-125.00  90.00  122
 12  \w     35.00  98.00   0.50    5.00    --   53.02-125.00-180.00  126
 13  \w     43.00 106.00   0.50   25.00    --  101.85 -99.00 150.00  126
 14  \w     43.00 106.00   0.50   25.00    --  101.85 -99.00-120.00  126
 15  \w     94.00 170.00   0.50   25.00    --  101.85  57.00 -90.00  152
 16  \w     56.00 111.00   0.50   25.00    --  101.85-125.00   0.00  110
 17  \w     96.00 161.00   0.50   25.00    --  101.85 125.00-150.00  130
 18  \w     43.00 106.00   0.50   25.00    --  101.85 -99.00  30.00  126
 19  \w     38.00 111.00   0.50   25.00    --  101.85-125.00  30.00  146
 20  \w     51.00 107.00   0.50   25.00    --  101.85 -37.00 -30.00  112
 21  \w     78.00 107.00   0.50   25.00    --  101.85 -57.00-150.00   58
 22  \w     41.00  73.00   0.50   25.00    --  101.85 -57.00-150.00   64
 23  \w     60.00 106.00   0.50   25.00    --  101.85 -99.00  60.00   92
 24  \w     99.00 170.00   0.50   25.00    --  101.85  57.00 150.00  142
 25  \w     86.00 165.00   0.50   25.00    --  101.85  19.00-120.00  158
 26  \w     38.00 109.00   0.50   25.00    --  101.85-125.00 150.00  142
;
_diffrn_measurement_device         'four-circle diffractometer'
_diffrn_measurement_device_type    'SuperNova, Dualflex, HyPix-Arc 100'
_diffrn_measurement_method         '\w scans'
_diffrn_orient_matrix_type        
 'CrysAlisPro convention (1999,Acta A55,543-557)'
_diffrn_orient_matrix_UB_11        0.0200343000
_diffrn_orient_matrix_UB_12        0.0527024000
_diffrn_orient_matrix_UB_13        -0.1166742000
_diffrn_orient_matrix_UB_21        -0.0908848000
_diffrn_orient_matrix_UB_22        0.0676770000
_diffrn_orient_matrix_UB_23        0.0043040000
_diffrn_orient_matrix_UB_31        0.0695318000
_diffrn_orient_matrix_UB_32        0.0761155000
_diffrn_orient_matrix_UB_33        0.0012903000
_diffrn_radiation_monochromator    mirror
_diffrn_radiation_probe            x-ray
_diffrn_radiation_type             'Cu K\a'
_diffrn_radiation_wavelength       1.54184
_diffrn_source                     'micro-focus sealed X-ray tube'
_diffrn_source_type                'SuperNova (Cu) X-ray Source'
_reflns_Friedel_coverage           0.000
_reflns_Friedel_fraction_full      .
_reflns_Friedel_fraction_max       .
_reflns_number_gt                  7479
_reflns_number_total               9388
_reflns_special_details
;
 Reflections were merged by SHELXL according to the crystal
 class for the calculation of statistics and refinement.
 
 Structure factors included contributions from the .fab file.
 
 _reflns_Friedel_fraction is defined as the number of unique
 Friedel pairs measured divided by the number that would be
 possible theoretically, ignoring centric projections and
 systematic absences.
;
_reflns_threshold_expression       'I > 2\s(I)'
_computing_cell_refinement         'CrysAlisPro 1.171.42.90a (Rigaku OD, 2023)'
_computing_data_collection         'CrysAlisPro 1.171.42.90a (Rigaku OD, 2023)'
_computing_data_reduction          'CrysAlisPro 1.171.42.90a (Rigaku OD, 2023)'
_computing_molecular_graphics      'Olex2 1.5 (Dolomanov et al., 2009)'
_computing_publication_material    'Olex2 1.5 (Dolomanov et al., 2009)'
_computing_structure_refinement    'SHELXL 2018/1 (Sheldrick, 2015)'
_computing_structure_solution      'SHELXT 2018/2 (Sheldrick, 2018)'
_refine_diff_density_max           0.574
_refine_diff_density_min           -0.689
_refine_diff_density_rms           0.085
_refine_ls_extinction_coef         .
_refine_ls_extinction_method       none
_refine_ls_goodness_of_fit_ref     0.993
_refine_ls_hydrogen_treatment      constr
_refine_ls_matrix_type             full
_refine_ls_number_parameters       765
_refine_ls_number_reflns           9388
_refine_ls_number_restraints       0
_refine_ls_R_factor_all            0.0441
_refine_ls_R_factor_gt             0.0322
_refine_ls_restrained_S_all        0.993
_refine_ls_shift/su_max            0.002
_refine_ls_shift/su_mean           0.000
_refine_ls_structure_factor_coef   Fsqd
_refine_ls_weighting_details      
 'w=1/[\s^2^(Fo^2^)+(0.0372P)^2^] where P=(Fo^2^+2Fc^2^)/3'
_refine_ls_weighting_scheme        calc
_refine_ls_wR_factor_gt            0.0743
_refine_ls_wR_factor_ref           0.0785
_refine_special_details            ?
_olex2_refinement_description
;
1. Fixed Uiso
 At 1.2 times of:
  All C(H) groups, All N(H) groups
 At 1.5 times of:
  All C(H,H,H) groups
2.a Aromatic/amide H refined with riding coordinates:
 N5(H5), N7(H7), N9(H9), N11(H11), C1(H1), C4(H4), C8(H8), C11(H11A), C15(H15),
  C18(H18), C23(H23), C26(H26)
2.b Idealised Me refined as rotating group:
 C6(H6A,H6B,H6C), C7(H7A,H7B,H7C), C13(H13A,H13B,H13C), C14(H14A,H14B,H14C),
 C20(H20A,H20B,H20C), C22(H22A,H22B,H22C), C28(H28A,H28B,H28C), C29(H29A,H29B,
 H29C)
;
_atom_sites_solution_hydrogens     geom
_atom_sites_solution_primary       dual
_atom_sites_solution_secondary     ?
loop_
  _atom_site_label
  _atom_site_type_symbol
  _atom_site_fract_x
  _atom_site_fract_y
  _atom_site_fract_z
  _atom_site_U_iso_or_equiv
  _atom_site_adp_type
  _atom_site_occupancy
  _atom_site_site_symmetry_order
  _atom_site_calc_flag
  _atom_site_refinement_flags_posn
  _atom_site_refinement_flags_adp
  _atom_site_refinement_flags_occupancy
  _atom_site_disorder_assembly
  _atom_site_disorder_group
 Ag1 Ag 0.09465(2) 0.45734(2) 0.97089(3) 0.04059(9) Uani 1 1 d . . . . .
 Ag2 Ag 0.25073(2) 0.51827(2) 0.73452(3) 0.03876(8) Uani 1 1 d . . . . .
 Ag3 Ag 0.43611(2) 0.41562(2) 0.71253(2) 0.03428(8) Uani 1 1 d . . . . .
 Ag4 Ag 0.59665(2) 0.44623(2) 0.50303(2) 0.03567(8) Uani 1 1 d . . . . .
 F1 F 0.1488(2) 0.2607(2) 0.6366(2) 0.0615(7) Uani 1 1 d . . . . .
 F2 F 0.21392(18) 0.15052(16) 0.7580(2) 0.0517(6) Uani 1 1 d . . . . .
 F3 F 0.07901(17) 0.22411(18) 0.7908(2) 0.0524(6) Uani 1 1 d . . . . .
 F4 F 0.57485(19) 0.75166(19) 0.6007(2) 0.0594(7) Uani 1 1 d . . . . .
 F5 F 0.6590(2) 0.80461(18) 0.4494(2) 0.0652(8) Uani 1 1 d . . . . .
 F6 F 0.72436(19) 0.69899(19) 0.5728(2) 0.0613(8) Uani 1 1 d . . . . .
 F7 F 0.4461(2) 0.7296(2) 0.8047(3) 0.0825(11) Uani 1 1 d . . . . .
 F8 F 0.5762(2) 0.6402(2) 0.8175(3) 0.0872(11) Uani 1 1 d . . . . .
 F9 F 0.4403(3) 0.5850(3) 0.9298(3) 0.1028(12) Uani 1 1 d . . . . .
 F10 F 0.2507(2) 0.7384(2) 0.9700(3) 0.0798(10) Uani 1 1 d . . . . .
 F11 F 0.1932(4) 0.6675(3) 1.1255(3) 0.1220(16) Uani 1 1 d . . . . .
 F12 F 0.1136(2) 0.7876(2) 1.0324(4) 0.0975(14) Uani 1 1 d . . . . .
 O1 O 0.09693(19) 0.58558(17) 0.7962(2) 0.0377(6) Uani 1 1 d . . . . .
 O2 O 0.25037(19) 0.37790(18) 0.9344(2) 0.0387(6) Uani 1 1 d . . . . .
 O3 O 0.58725(18) 0.32880(17) 0.6849(2) 0.0346(6) Uani 1 1 d . . . . .
 O4 O 0.7496(2) 0.37142(18) 0.4474(2) 0.0382(6) Uani 1 1 d . . . . .
 O5 O -0.0663(2) 1.0041(2) 0.7020(3) 0.0563(9) Uani 1 1 d . . . . .
 O6 O 0.0635(3) 1.0194(2) 0.7558(3) 0.0662(10) Uani 1 1 d . . . . .
 O7 O 0.2529(3) -0.0640(3) 1.0032(4) 0.0989(18) Uani 1 1 d . . . . .
 O8 O 0.3989(2) -0.0441(2) 1.0191(3) 0.0623(10) Uani 1 1 d . . . . .
 O9 O 0.5815(2) -0.1233(2) 0.7896(4) 0.0831(14) Uani 1 1 d . . . . .
 O10 O 0.7294(2) -0.1012(2) 0.8023(3) 0.0513(8) Uani 1 1 d . . . . .
 O11 O 0.7532(3) -0.0841(2) 0.5860(3) 0.0728(11) Uani 1 1 d . . . . .
 O12 O 0.8967(2) -0.0398(2) 0.4839(3) 0.0629(9) Uani 1 1 d . . . . .
 O13 O 0.65220(19) 0.57017(18) 0.5246(2) 0.0404(6) Uani 1 1 d . . . . .
 O14 O 0.5077(2) 0.6551(2) 0.5087(3) 0.0442(7) Uani 1 1 d . . . . .
 O15 O 0.4938(2) 0.52325(19) 0.7581(3) 0.0467(7) Uani 1 1 d . . . . .
 O16 O 0.3551(2) 0.6163(2) 0.7508(3) 0.0439(7) Uani 1 1 d . . . . .
 O17 O 0.1562(2) 0.5622(2) 1.0181(3) 0.0543(8) Uani 1 1 d . . . . .
 O18 O 0.0184(2) 0.65543(19) 1.0123(2) 0.0438(7) Uani 1 1 d . . . . .
 O19 O 0.32149(18) 0.30661(18) 0.7235(2) 0.0369(6) Uani 1 1 d . . . . .
 O20 O 0.1798(2) 0.3958(2) 0.7210(3) 0.0486(8) Uani 1 1 d . . . . .
 N1 N 0.0787(2) 0.6790(2) 0.7821(2) 0.0286(6) Uani 1 1 d . . . . .
 N2 N 0.2630(2) 0.2832(2) 0.9531(3) 0.0327(7) Uani 1 1 d . . . . .
 N3 N 0.5986(2) 0.2327(2) 0.7078(2) 0.0293(6) Uani 1 1 d . . . . .
 N4 N 0.7627(2) 0.2769(2) 0.4646(2) 0.0314(7) Uani 1 1 d . . . . .
 N5 N -0.0871(2) 0.6410(2) 0.7968(3) 0.0375(8) Uani 1 1 d . . . . .
 H5 H -0.066000 0.581143 0.804887 0.045 Uiso 1 1 calc R U . . .
 N6 N 0.0104(3) 0.9715(2) 0.7355(3) 0.0412(8) Uani 1 1 d . . . . .
 N7 N 0.4317(2) 0.3164(2) 0.9283(3) 0.0365(7) Uani 1 1 d . . . . .
 H7 H 0.415225 0.379492 0.907728 0.044 Uiso 1 1 calc R U . . .
 N8 N 0.3167(3) -0.0137(2) 1.0053(3) 0.0412(8) Uani 1 1 d . . . . .
 N9 N 0.7655(2) 0.2583(2) 0.7036(3) 0.0327(7) Uani 1 1 d . . . . .
 H9 H 0.750485 0.321587 0.684528 0.039 Uiso 1 1 calc R U . . .
 N10 N 0.6463(2) -0.0700(2) 0.7839(3) 0.0374(7) Uani 1 1 d . . . . .
 N11 N 0.9297(2) 0.3052(2) 0.4581(3) 0.0376(8) Uani 1 1 d . . . . .
 H11 H 0.912717 0.367058 0.445401 0.045 Uiso 1 1 calc R U . . .
 N12 N 0.8161(2) -0.0213(2) 0.5256(3) 0.0388(8) Uani 1 1 d . . . . .
 C1 C 0.1536(3) 0.7400(3) 0.7718(3) 0.0335(8) Uani 1 1 d . . . . .
 H1 H 0.220006 0.714795 0.774126 0.040 Uiso 1 1 calc R U . . .
 C2 C 0.1373(3) 0.8371(3) 0.7581(3) 0.0323(8) Uani 1 1 d . . . . .
 C3 C 0.0382(3) 0.8686(2) 0.7537(3) 0.0316(8) Uani 1 1 d . . . . .
 C4 C -0.0389(3) 0.8081(3) 0.7645(3) 0.0323(8) Uani 1 1 d . . . . .
 H4 H -0.105135 0.833177 0.760273 0.039 Uiso 1 1 calc R U . . .
 C5 C -0.0192(3) 0.7099(2) 0.7815(3) 0.0293(7) Uani 1 1 d . . . . .
 C6 C 0.2259(3) 0.8986(3) 0.7470(4) 0.0435(10) Uani 1 1 d . . . . .
 H6A H 0.228865 0.961681 0.686122 0.065 Uiso 1 1 calc R U . . .
 H6B H 0.288345 0.862064 0.741028 0.065 Uiso 1 1 calc R U . . .
 H6C H 0.218267 0.912051 0.806682 0.065 Uiso 1 1 calc R U . . .
 C7 C -0.1941(3) 0.6618(3) 0.8004(4) 0.0472(11) Uani 1 1 d . . . . .
 H7A H -0.203828 0.715948 0.735757 0.071 Uiso 1 1 calc R U . . .
 H7B H -0.220337 0.681389 0.855415 0.071 Uiso 1 1 calc R U . . .
 H7C H -0.230193 0.601946 0.812415 0.071 Uiso 1 1 calc R U . . .
 C8 C 0.1829(3) 0.2224(3) 0.9734(3) 0.0343(8) Uani 1 1 d . . . . .
 H8 H 0.116947 0.249081 0.975448 0.041 Uiso 1 1 calc R U . . .
 C9 C 0.1940(3) 0.1242(3) 0.9909(3) 0.0346(8) Uani 1 1 d . . . . .
 C10 C 0.2928(3) 0.0905(3) 0.9865(3) 0.0326(8) Uani 1 1 d . . . . .
 C11 C 0.3749(3) 0.1496(3) 0.9673(3) 0.0308(8) Uani 1 1 d . . . . .
 H11A H 0.441053 0.123376 0.965587 0.037 Uiso 1 1 calc R U . . .
 C12 C 0.3593(3) 0.2484(3) 0.9507(3) 0.0310(8) Uani 1 1 d . . . . .
 C13 C 0.1003(3) 0.0638(3) 1.0135(4) 0.0452(10) Uani 1 1 d . . . . .
 H13A H 0.040710 0.105089 1.015130 0.068 Uiso 1 1 calc R U . . .
 H13B H 0.096042 0.006085 1.079439 0.068 Uiso 1 1 calc R U . . .
 H13C H 0.103164 0.040942 0.960689 0.068 Uiso 1 1 calc R U . . .
 C14 C 0.5363(3) 0.2891(3) 0.9371(3) 0.0405(9) Uani 1 1 d . . . . .
 H14A H 0.563433 0.255796 0.893568 0.061 Uiso 1 1 calc R U . . .
 H14B H 0.539030 0.243986 1.007694 0.061 Uiso 1 1 calc R U . . .
 H14C H 0.576525 0.349229 0.916059 0.061 Uiso 1 1 calc R U . . .
 C15 C 0.5201(3) 0.1738(3) 0.7219(3) 0.0337(8) Uani 1 1 d . . . . .
 H15 H 0.455969 0.203400 0.714044 0.040 Uiso 1 1 calc R U . . .
 C16 C 0.5283(3) 0.0740(3) 0.7470(3) 0.0321(8) Uani 1 1 d . . . . .
 C17 C 0.6256(3) 0.0358(2) 0.7562(3) 0.0309(8) Uani 1 1 d . . . . .
 C18 C 0.7064(3) 0.0937(2) 0.7430(3) 0.0289(7) Uani 1 1 d . . . . .
 H18 H 0.770732 0.064696 0.750826 0.035 Uiso 1 1 calc R U . . .
 C19 C 0.6938(2) 0.1949(2) 0.7182(3) 0.0277(7) Uani 1 1 d . . . . .
 C20 C 0.4352(3) 0.0169(3) 0.7605(4) 0.0438(10) Uani 1 1 d . . . . .
 H20A H 0.443376 -0.005548 0.706818 0.066 Uiso 1 1 calc R U . . .
 H20B H 0.376445 0.060143 0.756836 0.066 Uiso 1 1 calc R U . . .
 H20C H 0.425115 -0.040908 0.826704 0.066 Uiso 1 1 calc R U . . .
 C22 C 0.8677(3) 0.2277(3) 0.7176(3) 0.0377(9) Uani 1 1 d . . . . .
 H22A H 0.895588 0.192750 0.675843 0.057 Uiso 1 1 calc R U . . .
 H22B H 0.866808 0.183253 0.789100 0.057 Uiso 1 1 calc R U . . .
 H22C H 0.909546 0.286623 0.697344 0.057 Uiso 1 1 calc R U . . .
 C23 C 0.6858(3) 0.2188(3) 0.4739(3) 0.0341(8) Uani 1 1 d . . . . .
 H23 H 0.621433 0.247863 0.465957 0.041 Uiso 1 1 calc R U . . .
 C24 C 0.6962(3) 0.1201(3) 0.4940(3) 0.0323(8) Uani 1 1 d . . . . .
 C25 C 0.7942(3) 0.0838(3) 0.5016(3) 0.0319(8) Uani 1 1 d . . . . .
 C26 C 0.8739(3) 0.1414(3) 0.4904(3) 0.0318(8) Uani 1 1 d . . . . .
 H26 H 0.938873 0.113384 0.496186 0.038 Uiso 1 1 calc R U . . .
 C27 C 0.8591(3) 0.2409(3) 0.4706(3) 0.0300(8) Uani 1 1 d . . . . .
 C28 C 1.0344(3) 0.2757(3) 0.4650(4) 0.0440(10) Uani 1 1 d . . . . .
 H28A H 1.063401 0.254394 0.411741 0.066 Uiso 1 1 calc R U . . .
 H28B H 1.036459 0.220677 0.531504 0.066 Uiso 1 1 calc R U . . .
 H28C H 1.073489 0.332491 0.456333 0.066 Uiso 1 1 calc R U . . .
 C29 C 0.6062(3) 0.0612(3) 0.5022(4) 0.0462(11) Uani 1 1 d . . . . .
 H29A H 0.586230 0.010966 0.572269 0.069 Uiso 1 1 calc R U . . .
 H29B H 0.624223 0.028164 0.457062 0.069 Uiso 1 1 calc R U . . .
 H29C H 0.550019 0.106189 0.482687 0.069 Uiso 1 1 calc R U . . .
 C30 C 0.2294(3) 0.3218(3) 0.7244(3) 0.0323(8) Uani 1 1 d . . . . .
 C31 C 0.1670(3) 0.2377(3) 0.7281(3) 0.0390(9) Uani 1 1 d . . . . .
 C32 C 0.5953(3) 0.6404(3) 0.5227(3) 0.0348(8) Uani 1 1 d . . . . .
 C33 C 0.6403(3) 0.7238(3) 0.5370(4) 0.0424(10) Uani 1 1 d . . . . .
 C34 C 0.4393(3) 0.5884(3) 0.7714(3) 0.0379(9) Uani 1 1 d . . . . .
 C35 C 0.4779(4) 0.6377(4) 0.8302(5) 0.0598(13) Uani 1 1 d . . . . .
 C36 C 0.1064(3) 0.6340(3) 1.0217(3) 0.0373(9) Uani 1 1 d . . . . .
 C37 C 0.1652(4) 0.7078(3) 1.0388(4) 0.0541(12) Uani 1 1 d . . . . .

loop_
  _atom_site_aniso_label
  _atom_site_aniso_U_11
  _atom_site_aniso_U_22
  _atom_site_aniso_U_33
  _atom_site_aniso_U_23
  _atom_site_aniso_U_13
  _atom_site_aniso_U_12
 Ag1 0.03588(16) 0.02860(13) 0.0583(2) -0.02180(14) -0.00573(13) 0.00434(11)
 Ag2 0.03124(15) 0.03232(13) 0.0608(2) -0.02658(14) -0.01368(13) 0.00809(10)
 Ag3 0.02727(14) 0.02998(13) 0.04920(18) -0.02093(12) -0.00778(12) 0.00510(10)
 Ag4 0.03185(15) 0.03053(13) 0.05056(19) -0.02149(13) -0.01398(12) 0.00832(10)
 F1 0.0710(18) 0.0678(16) 0.0640(18) -0.0357(15) -0.0327(15) -0.0029(13)
 F2 0.0454(14) 0.0383(12) 0.0811(19) -0.0306(13) -0.0226(13) 0.0038(10)
 F3 0.0279(12) 0.0571(14) 0.0757(19) -0.0318(14) -0.0076(12) -0.0048(10)
 F4 0.0477(15) 0.0575(15) 0.092(2) -0.0527(16) -0.0084(14) 0.0035(11)
 F5 0.0709(19) 0.0445(14) 0.075(2) -0.0185(14) -0.0161(15) -0.0123(12)
 F6 0.0405(14) 0.0651(16) 0.103(2) -0.0521(17) -0.0314(14) 0.0081(11)
 F7 0.0660(19) 0.0699(18) 0.159(4) -0.083(2) -0.049(2) 0.0185(14)
 F8 0.0493(17) 0.100(2) 0.159(4) -0.087(3) -0.053(2) 0.0156(15)
 F9 0.130(3) 0.127(3) 0.076(3) -0.059(3) -0.034(2) -0.007(2)
 F10 0.0479(17) 0.085(2) 0.130(3) -0.067(2) -0.0145(18) -0.0099(15)
 F11 0.177(4) 0.129(3) 0.107(3) -0.069(3) -0.087(3) 0.005(3)
 F12 0.0559(18) 0.086(2) 0.212(5) -0.115(3) -0.045(2) 0.0193(15)
 O1 0.0359(14) 0.0281(12) 0.0568(18) -0.0257(13) -0.0122(13) 0.0113(10)
 O2 0.0325(14) 0.0293(12) 0.0579(19) -0.0243(13) -0.0058(13) 0.0054(10)
 O3 0.0307(13) 0.0279(12) 0.0486(17) -0.0206(12) -0.0082(12) 0.0085(10)
 O4 0.0377(15) 0.0318(13) 0.0499(17) -0.0230(13) -0.0096(12) 0.0109(11)
 O5 0.0371(17) 0.0357(15) 0.091(3) -0.0260(17) -0.0113(16) 0.0148(12)
 O6 0.061(2) 0.0453(17) 0.110(3) -0.048(2) -0.022(2) 0.0039(15)
 O7 0.048(2) 0.054(2) 0.217(6) -0.080(3) -0.022(3) 0.0009(16)
 O8 0.0488(19) 0.0414(16) 0.105(3) -0.0372(19) -0.0273(19) 0.0204(14)
 O9 0.0419(19) 0.0419(17) 0.173(5) -0.049(2) -0.030(2) -0.0007(14)
 O10 0.0402(17) 0.0374(14) 0.078(2) -0.0265(16) -0.0125(15) 0.0084(12)
 O11 0.058(2) 0.0414(17) 0.101(3) -0.0205(19) 0.001(2) 0.0001(15)
 O12 0.0411(18) 0.0495(17) 0.099(3) -0.0389(19) -0.0037(18) 0.0133(14)
 O13 0.0299(14) 0.0368(13) 0.063(2) -0.0269(14) -0.0160(13) 0.0099(11)
 O14 0.0300(14) 0.0439(15) 0.074(2) -0.0362(15) -0.0196(14) 0.0109(11)
 O15 0.0357(15) 0.0344(14) 0.077(2) -0.0281(15) -0.0191(15) 0.0071(11)
 O16 0.0307(15) 0.0424(14) 0.072(2) -0.0350(15) -0.0167(14) 0.0078(11)
 O17 0.0483(18) 0.0421(15) 0.088(3) -0.0370(17) -0.0298(17) 0.0163(13)
 O18 0.0343(16) 0.0382(14) 0.066(2) -0.0302(15) -0.0083(14) 0.0039(11)
 O19 0.0258(13) 0.0400(13) 0.0561(18) -0.0301(14) -0.0114(12) 0.0049(10)
 O20 0.0319(15) 0.0413(15) 0.086(2) -0.0362(16) -0.0218(15) 0.0109(12)
 N1 0.0265(15) 0.0265(14) 0.0363(17) -0.0157(13) -0.0108(13) 0.0083(11)
 N2 0.0288(16) 0.0280(14) 0.0445(19) -0.0196(14) -0.0067(14) 0.0055(12)
 N3 0.0256(15) 0.0285(14) 0.0359(17) -0.0159(13) -0.0068(13) 0.0029(11)
 N4 0.0289(16) 0.0315(15) 0.0359(18) -0.0165(14) -0.0088(13) 0.0076(12)
 N5 0.0278(16) 0.0331(16) 0.057(2) -0.0217(16) -0.0140(15) 0.0023(12)
 N6 0.0366(19) 0.0292(16) 0.056(2) -0.0200(16) -0.0018(16) 0.0043(14)
 N7 0.0269(16) 0.0291(15) 0.054(2) -0.0177(15) -0.0090(15) 0.0006(12)
 N8 0.041(2) 0.0302(16) 0.055(2) -0.0228(16) -0.0047(16) 0.0010(14)
 N9 0.0264(15) 0.0258(14) 0.051(2) -0.0186(14) -0.0168(14) 0.0065(11)
 N10 0.0299(17) 0.0310(15) 0.051(2) -0.0197(15) -0.0040(15) 0.0023(13)
 N11 0.0307(17) 0.0360(16) 0.053(2) -0.0227(16) -0.0172(15) 0.0055(13)
 N12 0.0368(19) 0.0341(16) 0.051(2) -0.0218(17) -0.0142(16) 0.0075(14)
 C1 0.0251(18) 0.0343(18) 0.043(2) -0.0183(18) -0.0078(16) 0.0041(14)
 C2 0.0249(18) 0.0341(18) 0.041(2) -0.0200(17) -0.0048(16) 0.0030(14)
 C3 0.0274(18) 0.0278(17) 0.037(2) -0.0142(16) -0.0014(15) 0.0018(14)
 C4 0.0243(18) 0.0341(18) 0.041(2) -0.0186(17) -0.0072(16) 0.0053(14)
 C5 0.0275(18) 0.0272(16) 0.032(2) -0.0109(15) -0.0086(15) 0.0035(13)
 C6 0.035(2) 0.037(2) 0.061(3) -0.022(2) -0.0108(19) -0.0029(16)
 C7 0.029(2) 0.050(2) 0.067(3) -0.026(2) -0.016(2) -0.0005(17)
 C8 0.0274(19) 0.0364(19) 0.043(2) -0.0201(18) -0.0081(16) 0.0019(15)
 C9 0.031(2) 0.0335(18) 0.040(2) -0.0176(18) -0.0045(17) -0.0004(15)
 C10 0.036(2) 0.0281(17) 0.037(2) -0.0165(16) -0.0074(16) 0.0015(14)
 C11 0.0273(18) 0.0313(17) 0.036(2) -0.0168(17) -0.0065(15) 0.0064(14)
 C12 0.0273(19) 0.0324(18) 0.038(2) -0.0191(17) -0.0067(15) 0.0021(14)
 C13 0.029(2) 0.037(2) 0.064(3) -0.018(2) -0.0061(19) -0.0049(16)
 C14 0.033(2) 0.041(2) 0.050(3) -0.021(2) -0.0114(18) 0.0004(16)
 C15 0.0220(18) 0.041(2) 0.041(2) -0.0213(18) -0.0070(16) 0.0047(14)
 C16 0.0255(18) 0.0338(18) 0.039(2) -0.0178(17) -0.0043(15) 0.0004(14)
 C17 0.0320(19) 0.0277(17) 0.037(2) -0.0173(16) -0.0069(16) 0.0018(14)
 C18 0.0255(18) 0.0318(17) 0.032(2) -0.0161(16) -0.0082(15) 0.0054(14)
 C19 0.0230(17) 0.0300(17) 0.035(2) -0.0187(16) -0.0073(15) 0.0033(13)
 C20 0.027(2) 0.042(2) 0.062(3) -0.024(2) -0.0040(19) -0.0021(16)
 C22 0.0280(19) 0.0366(19) 0.054(3) -0.0214(19) -0.0166(18) 0.0037(15)
 C23 0.0239(18) 0.041(2) 0.041(2) -0.0207(18) -0.0095(16) 0.0060(15)
 C24 0.0254(18) 0.0365(18) 0.040(2) -0.0218(18) -0.0052(16) 0.0040(14)
 C25 0.0300(19) 0.0326(18) 0.035(2) -0.0165(17) -0.0091(16) 0.0075(14)
 C26 0.0247(18) 0.0375(19) 0.036(2) -0.0182(17) -0.0099(15) 0.0076(14)
 C27 0.0265(18) 0.0343(18) 0.033(2) -0.0169(16) -0.0098(15) 0.0056(14)
 C28 0.032(2) 0.048(2) 0.059(3) -0.025(2) -0.0179(19) 0.0004(17)
 C29 0.029(2) 0.046(2) 0.071(3) -0.032(2) -0.011(2) -0.0001(17)
 C30 0.0293(19) 0.0339(18) 0.039(2) -0.0191(17) -0.0111(16) 0.0026(14)
 C31 0.032(2) 0.043(2) 0.053(3) -0.027(2) -0.0192(19) 0.0051(16)
 C32 0.0274(19) 0.0367(19) 0.045(2) -0.0215(18) -0.0098(17) 0.0036(15)
 C33 0.030(2) 0.037(2) 0.062(3) -0.021(2) -0.0132(19) 0.0048(16)
 C34 0.030(2) 0.0350(19) 0.050(3) -0.0199(19) -0.0082(18) -0.0008(15)
 C35 0.054(3) 0.064(3) 0.081(4) -0.042(3) -0.031(3) 0.006(2)
 C36 0.040(2) 0.0350(19) 0.040(2) -0.0189(18) -0.0112(18) 0.0038(16)
 C37 0.058(3) 0.055(3) 0.071(3) -0.042(3) -0.029(3) 0.014(2)

_geom_special_details
;
 All esds (except the esd in the dihedral angle between two l.s. planes)
 are estimated using the full covariance matrix.  The cell esds are taken
 into account individually in the estimation of esds in distances, angles
 and torsion angles; correlations between esds in cell parameters are only
 used when they are defined by crystal symmetry.  An approximate (isotropic)
 treatment of cell esds is used for estimating esds involving l.s. planes.
;
loop_
  _geom_bond_atom_site_label_1
  _geom_bond_atom_site_label_2
  _geom_bond_distance
  _geom_bond_site_symmetry_2
  _geom_bond_publ_flag
 Ag1 Ag1 2.9144(6) 2_567 ?
 Ag1 O1 2.470(3) . ?
 Ag1 O2 2.420(3) . ?
 Ag1 O17 2.249(3) . ?
 Ag1 O18 2.263(2) 2_567 ?
 Ag2 Ag3 2.8757(4) . ?
 Ag2 O1 2.426(3) . ?
 Ag2 O4 2.491(3) 2_666 ?
 Ag2 O16 2.231(2) . ?
 Ag2 O20 2.233(2) . ?
 Ag3 Ag4 3.2889(4) . ?
 Ag3 Ag4 3.0810(5) 2_666 ?
 Ag3 O3 2.398(2) . ?
 Ag3 O15 2.242(2) . ?
 Ag3 O19 2.268(2) . ?
 Ag4 Ag4 2.9618(5) 2_666 ?
 Ag4 O3 2.493(3) . ?
 Ag4 O4 2.443(3) . ?
 Ag4 O13 2.220(2) . ?
 Ag4 O14 2.233(2) 2_666 ?
 F1 C31 1.329(5) . ?
 F2 C31 1.334(4) . ?
 F3 C31 1.323(5) . ?
 F4 C33 1.342(5) . ?
 F5 C33 1.330(5) . ?
 F6 C33 1.319(4) . ?
 F7 C35 1.317(6) . ?
 F8 C35 1.308(6) . ?
 F9 C35 1.349(7) . ?
 F10 C37 1.336(6) . ?
 F11 C37 1.294(6) . ?
 F12 C37 1.311(5) . ?
 O1 N1 1.327(3) . ?
 O2 N2 1.321(4) . ?
 O3 N3 1.325(3) . ?
 O4 N4 1.324(4) . ?
 O5 N6 1.222(4) . ?
 O6 N6 1.217(4) . ?
 O7 N8 1.202(4) . ?
 O8 N8 1.195(4) . ?
 O9 N10 1.196(4) . ?
 O10 N10 1.224(4) . ?
 O11 N12 1.219(5) . ?
 O12 N12 1.216(4) . ?
 O13 C32 1.247(4) . ?
 O14 C32 1.235(4) . ?
 O15 C34 1.235(5) . ?
 O16 C34 1.238(5) . ?
 O17 C36 1.236(5) . ?
 O18 C36 1.232(5) . ?
 O19 C30 1.251(4) . ?
 O20 C30 1.234(4) . ?
 N1 C1 1.357(4) . ?
 N1 C5 1.371(4) . ?
 N2 C8 1.368(4) . ?
 N2 C12 1.367(5) . ?
 N3 C15 1.357(4) . ?
 N3 C19 1.380(4) . ?
 N4 C23 1.356(4) . ?
 N4 C27 1.379(4) . ?
 N5 H5 0.8800 . ?
 N5 C5 1.347(4) . ?
 N5 C7 1.454(5) . ?
 N6 C3 1.471(4) . ?
 N7 H7 0.8800 . ?
 N7 C12 1.353(4) . ?
 N7 C14 1.461(5) . ?
 N8 C10 1.477(4) . ?
 N9 H9 0.8800 . ?
 N9 C19 1.327(4) . ?
 N9 C22 1.453(4) . ?
 N10 C17 1.468(4) . ?
 N11 H11 0.8800 . ?
 N11 C27 1.335(4) . ?
 N11 C28 1.465(5) . ?
 N12 C25 1.469(4) . ?
 C1 H1 0.9500 . ?
 C1 C2 1.378(5) . ?
 C2 C3 1.394(5) . ?
 C2 C6 1.507(5) . ?
 C3 C4 1.373(5) . ?
 C4 H4 0.9500 . ?
 C4 C5 1.388(5) . ?
 C6 H6A 0.9800 . ?
 C6 H6B 0.9800 . ?
 C6 H6C 0.9800 . ?
 C7 H7A 0.9800 . ?
 C7 H7B 0.9800 . ?
 C7 H7C 0.9800 . ?
 C8 H8 0.9500 . ?
 C8 C9 1.374(5) . ?
 C9 C10 1.392(5) . ?
 C9 C13 1.509(5) . ?
 C10 C11 1.380(5) . ?
 C11 H11A 0.9500 . ?
 C11 C12 1.390(5) . ?
 C13 H13A 0.9800 . ?
 C13 H13B 0.9800 . ?
 C13 H13C 0.9800 . ?
 C14 H14A 0.9800 . ?
 C14 H14B 0.9800 . ?
 C14 H14C 0.9800 . ?
 C15 H15 0.9500 . ?
 C15 C16 1.371(5) . ?
 C16 C17 1.405(5) . ?
 C16 C20 1.507(5) . ?
 C17 C18 1.376(5) . ?
 C18 H18 0.9500 . ?
 C18 C19 1.396(5) . ?
 C20 H20A 0.9800 . ?
 C20 H20B 0.9800 . ?
 C20 H20C 0.9800 . ?
 C22 H22A 0.9800 . ?
 C22 H22B 0.9800 . ?
 C22 H22C 0.9800 . ?
 C23 H23 0.9500 . ?
 C23 C24 1.370(5) . ?
 C24 C25 1.403(5) . ?
 C24 C29 1.513(5) . ?
 C25 C26 1.371(5) . ?
 C26 H26 0.9500 . ?
 C26 C27 1.389(5) . ?
 C28 H28A 0.9800 . ?
 C28 H28B 0.9800 . ?
 C28 H28C 0.9800 . ?
 C29 H29A 0.9800 . ?
 C29 H29B 0.9800 . ?
 C29 H29C 0.9800 . ?
 C30 C31 1.542(5) . ?
 C32 C33 1.539(5) . ?
 C34 C35 1.550(6) . ?
 C36 C37 1.544(5) . ?

loop_
  _geom_angle_atom_site_label_1
  _geom_angle_atom_site_label_2
  _geom_angle_atom_site_label_3
  _geom_angle
  _geom_angle_site_symmetry_1
  _geom_angle_site_symmetry_3
  _geom_angle_publ_flag
 O1 Ag1 Ag1 86.92(6) . 2_567 ?
 O2 Ag1 Ag1 176.09(7) . 2_567 ?
 O2 Ag1 O1 96.98(9) . . ?
 O17 Ag1 Ag1 81.29(8) . 2_567 ?
 O17 Ag1 O1 93.45(11) . . ?
 O17 Ag1 O2 98.65(10) . . ?
 O17 Ag1 O18 153.72(12) . 2_567 ?
 O18 Ag1 Ag1 78.78(7) 2_567 2_567 ?
 O18 Ag1 O1 102.35(10) 2_567 . ?
 O18 Ag1 O2 100.08(9) 2_567 . ?
 O1 Ag2 Ag3 166.09(7) . . ?
 O1 Ag2 O4 94.34(9) . 2_666 ?
 O4 Ag2 Ag3 99.33(6) 2_666 . ?
 O16 Ag2 Ag3 80.91(7) . . ?
 O16 Ag2 O1 95.58(9) . . ?
 O16 Ag2 O4 94.52(10) . 2_666 ?
 O16 Ag2 O20 165.67(10) . . ?
 O20 Ag2 Ag3 84.97(7) . . ?
 O20 Ag2 O1 97.57(9) . . ?
 O20 Ag2 O4 90.15(10) . 2_666 ?
 Ag2 Ag3 Ag4 128.328(13) . . ?
 Ag2 Ag3 Ag4 73.179(11) . 2_666 ?
 Ag4 Ag3 Ag4 55.301(10) 2_666 . ?
 O3 Ag3 Ag2 176.07(6) . . ?
 O3 Ag3 Ag4 48.97(7) . . ?
 O3 Ag3 Ag4 103.84(7) . 2_666 ?
 O15 Ag3 Ag2 82.16(7) . . ?
 O15 Ag3 Ag4 102.95(8) . . ?
 O15 Ag3 Ag4 101.61(8) . 2_666 ?
 O15 Ag3 O3 101.08(9) . . ?
 O15 Ag3 O19 154.05(11) . . ?
 O19 Ag3 Ag2 78.64(6) . . ?
 O19 Ag3 Ag4 89.40(7) . 2_666 ?
 O19 Ag3 Ag4 102.63(7) . . ?
 O19 Ag3 O3 98.91(8) . . ?
 Ag3 Ag4 Ag3 124.700(10) 2_666 . ?
 Ag4 Ag4 Ag3 65.915(12) 2_666 2_666 ?
 Ag4 Ag4 Ag3 58.785(12) 2_666 . ?
 O3 Ag4 Ag3 168.91(6) . 2_666 ?
 O3 Ag4 Ag3 46.54(6) . . ?
 O3 Ag4 Ag4 104.89(6) . 2_666 ?
 O4 Ag4 Ag3 139.59(7) . . ?
 O4 Ag4 Ag3 95.11(7) . 2_666 ?
 O4 Ag4 Ag4 159.75(7) . 2_666 ?
 O4 Ag4 O3 93.08(9) . . ?
 O13 Ag4 Ag3 82.23(8) . . ?
 O13 Ag4 Ag3 92.87(8) . 2_666 ?
 O13 Ag4 Ag4 84.38(6) . 2_666 ?
 O13 Ag4 O3 92.31(9) . . ?
 O13 Ag4 O4 104.48(9) . . ?
 O13 Ag4 O14 160.99(10) . 2_666 ?
 O14 Ag4 Ag3 84.87(8) 2_666 . ?
 O14 Ag4 Ag3 83.06(8) 2_666 2_666 ?
 O14 Ag4 Ag4 77.00(7) 2_666 2_666 ?
 O14 Ag4 O3 88.87(10) 2_666 . ?
 O14 Ag4 O4 94.39(9) 2_666 . ?
 Ag2 O1 Ag1 90.85(8) . . ?
 N1 O1 Ag1 118.2(2) . . ?
 N1 O1 Ag2 128.1(2) . . ?
 N2 O2 Ag1 127.2(2) . . ?
 Ag3 O3 Ag4 84.49(8) . . ?
 N3 O3 Ag3 128.66(19) . . ?
 N3 O3 Ag4 117.7(2) . . ?
 Ag4 O4 Ag2 92.17(9) . 2_666 ?
 N4 O4 Ag2 112.2(2) . 2_666 ?
 N4 O4 Ag4 127.2(2) . . ?
 C32 O13 Ag4 119.6(2) . . ?
 C32 O14 Ag4 128.8(2) . 2_666 ?
 C34 O15 Ag3 121.3(2) . . ?
 C34 O16 Ag2 122.1(2) . . ?
 C36 O17 Ag1 120.5(3) . . ?
 C36 O18 Ag1 122.4(2) . 2_567 ?
 C30 O19 Ag3 125.9(2) . . ?
 C30 O20 Ag2 119.7(2) . . ?
 O1 N1 C1 121.1(3) . . ?
 O1 N1 C5 117.2(3) . . ?
 C1 N1 C5 121.7(3) . . ?
 O2 N2 C8 121.4(3) . . ?
 O2 N2 C12 117.4(3) . . ?
 C12 N2 C8 121.3(3) . . ?
 O3 N3 C15 121.7(3) . . ?
 O3 N3 C19 116.9(2) . . ?
 C15 N3 C19 121.4(3) . . ?
 O4 N4 C23 121.7(3) . . ?
 O4 N4 C27 116.8(3) . . ?
 C23 N4 C27 121.5(3) . . ?
 C5 N5 H5 118.8 . . ?
 C5 N5 C7 122.4(3) . . ?
 C7 N5 H5 118.8 . . ?
 O5 N6 C3 117.9(3) . . ?
 O6 N6 O5 123.3(3) . . ?
 O6 N6 C3 118.8(3) . . ?
 C12 N7 H7 118.8 . . ?
 C12 N7 C14 122.5(3) . . ?
 C14 N7 H7 118.8 . . ?
 O7 N8 C10 118.2(3) . . ?
 O8 N8 O7 122.5(3) . . ?
 O8 N8 C10 119.3(3) . . ?
 C19 N9 H9 118.6 . . ?
 C19 N9 C22 122.8(3) . . ?
 C22 N9 H9 118.6 . . ?
 O9 N10 O10 122.1(3) . . ?
 O9 N10 C17 119.4(3) . . ?
 O10 N10 C17 118.5(3) . . ?
 C27 N11 H11 119.0 . . ?
 C27 N11 C28 122.0(3) . . ?
 C28 N11 H11 119.0 . . ?
 O11 N12 C25 118.4(3) . . ?
 O12 N12 O11 124.2(3) . . ?
 O12 N12 C25 117.4(3) . . ?
 N1 C1 H1 118.7 . . ?
 N1 C1 C2 122.7(3) . . ?
 C2 C1 H1 118.7 . . ?
 C1 C2 C3 114.9(3) . . ?
 C1 C2 C6 118.4(3) . . ?
 C3 C2 C6 126.6(3) . . ?
 C2 C3 N6 121.0(3) . . ?
 C4 C3 N6 115.7(3) . . ?
 C4 C3 C2 123.4(3) . . ?
 C3 C4 H4 120.3 . . ?
 C3 C4 C5 119.5(3) . . ?
 C5 C4 H4 120.3 . . ?
 N1 C5 C4 117.8(3) . . ?
 N5 C5 N1 115.9(3) . . ?
 N5 C5 C4 126.3(3) . . ?
 C2 C6 H6A 109.5 . . ?
 C2 C6 H6B 109.5 . . ?
 C2 C6 H6C 109.5 . . ?
 H6A C6 H6B 109.5 . . ?
 H6A C6 H6C 109.5 . . ?
 H6B C6 H6C 109.5 . . ?
 N5 C7 H7A 109.5 . . ?
 N5 C7 H7B 109.5 . . ?
 N5 C7 H7C 109.5 . . ?
 H7A C7 H7B 109.5 . . ?
 H7A C7 H7C 109.5 . . ?
 H7B C7 H7C 109.5 . . ?
 N2 C8 H8 118.7 . . ?
 N2 C8 C9 122.6(3) . . ?
 C9 C8 H8 118.7 . . ?
 C8 C9 C10 115.4(3) . . ?
 C8 C9 C13 118.0(3) . . ?
 C10 C9 C13 126.6(3) . . ?
 C9 C10 N8 121.7(3) . . ?
 C11 C10 N8 114.9(3) . . ?
 C11 C10 C9 123.4(3) . . ?
 C10 C11 H11A 120.6 . . ?
 C10 C11 C12 118.8(3) . . ?
 C12 C11 H11A 120.6 . . ?
 N2 C12 C11 118.5(3) . . ?
 N7 C12 N2 115.4(3) . . ?
 N7 C12 C11 126.0(3) . . ?
 C9 C13 H13A 109.5 . . ?
 C9 C13 H13B 109.5 . . ?
 C9 C13 H13C 109.5 . . ?
 H13A C13 H13B 109.5 . . ?
 H13A C13 H13C 109.5 . . ?
 H13B C13 H13C 109.5 . . ?
 N7 C14 H14A 109.5 . . ?
 N7 C14 H14B 109.5 . . ?
 N7 C14 H14C 109.5 . . ?
 H14A C14 H14B 109.5 . . ?
 H14A C14 H14C 109.5 . . ?
 H14B C14 H14C 109.5 . . ?
 N3 C15 H15 118.2 . . ?
 N3 C15 C16 123.6(3) . . ?
 C16 C15 H15 118.2 . . ?
 C15 C16 C17 115.0(3) . . ?
 C15 C16 C20 118.3(3) . . ?
 C17 C16 C20 126.7(3) . . ?
 C16 C17 N10 121.5(3) . . ?
 C18 C17 N10 115.8(3) . . ?
 C18 C17 C16 122.7(3) . . ?
 C17 C18 H18 120.0 . . ?
 C17 C18 C19 120.1(3) . . ?
 C19 C18 H18 120.0 . . ?
 N3 C19 C18 117.3(3) . . ?
 N9 C19 N3 116.9(3) . . ?
 N9 C19 C18 125.8(3) . . ?
 C16 C20 H20A 109.5 . . ?
 C16 C20 H20B 109.5 . . ?
 C16 C20 H20C 109.5 . . ?
 H20A C20 H20B 109.5 . . ?
 H20A C20 H20C 109.5 . . ?
 H20B C20 H20C 109.5 . . ?
 N9 C22 H22A 109.5 . . ?
 N9 C22 H22B 109.5 . . ?
 N9 C22 H22C 109.5 . . ?
 H22A C22 H22B 109.5 . . ?
 H22A C22 H22C 109.5 . . ?
 H22B C22 H22C 109.5 . . ?
 N4 C23 H23 118.4 . . ?
 N4 C23 C24 123.2(3) . . ?
 C24 C23 H23 118.4 . . ?
 C23 C24 C25 114.8(3) . . ?
 C23 C24 C29 119.6(3) . . ?
 C25 C24 C29 125.6(3) . . ?
 C24 C25 N12 120.8(3) . . ?
 C26 C25 N12 115.9(3) . . ?
 C26 C25 C24 123.2(3) . . ?
 C25 C26 H26 120.2 . . ?
 C25 C26 C27 119.7(3) . . ?
 C27 C26 H26 120.2 . . ?
 N4 C27 C26 117.5(3) . . ?
 N11 C27 N4 116.6(3) . . ?
 N11 C27 C26 125.9(3) . . ?
 N11 C28 H28A 109.5 . . ?
 N11 C28 H28B 109.5 . . ?
 N11 C28 H28C 109.5 . . ?
 H28A C28 H28B 109.5 . . ?
 H28A C28 H28C 109.5 . . ?
 H28B C28 H28C 109.5 . . ?
 C24 C29 H29A 109.5 . . ?
 C24 C29 H29B 109.5 . . ?
 C24 C29 H29C 109.5 . . ?
 H29A C29 H29B 109.5 . . ?
 H29A C29 H29C 109.5 . . ?
 H29B C29 H29C 109.5 . . ?
 O19 C30 C31 116.5(3) . . ?
 O20 C30 O19 129.6(3) . . ?
 O20 C30 C31 113.9(3) . . ?
 F1 C31 F2 107.6(3) . . ?
 F1 C31 C30 109.9(3) . . ?
 F2 C31 C30 112.8(3) . . ?
 F3 C31 F1 107.6(3) . . ?
 F3 C31 F2 107.2(3) . . ?
 F3 C31 C30 111.6(3) . . ?
 O13 C32 C33 116.2(3) . . ?
 O14 C32 O13 129.7(3) . . ?
 O14 C32 C33 114.0(3) . . ?
 F4 C33 C32 111.3(3) . . ?
 F5 C33 F4 105.9(3) . . ?
 F5 C33 C32 110.2(4) . . ?
 F6 C33 F4 107.2(4) . . ?
 F6 C33 F5 108.2(3) . . ?
 F6 C33 C32 113.7(3) . . ?
 O15 C34 O16 130.0(3) . . ?
 O15 C34 C35 115.4(4) . . ?
 O16 C34 C35 114.4(3) . . ?
 F7 C35 F9 107.3(5) . . ?
 F7 C35 C34 111.9(4) . . ?
 F8 C35 F7 107.5(4) . . ?
 F8 C35 F9 108.2(4) . . ?
 F8 C35 C34 113.7(4) . . ?
 F9 C35 C34 108.0(4) . . ?
 O17 C36 C37 114.2(4) . . ?
 O18 C36 O17 129.8(3) . . ?
 O18 C36 C37 116.0(3) . . ?
 F10 C37 C36 111.0(4) . . ?
 F11 C37 F10 105.1(4) . . ?
 F11 C37 F12 108.5(4) . . ?
 F11 C37 C36 112.2(4) . . ?
 F12 C37 F10 107.0(4) . . ?
 F12 C37 C36 112.6(4) . . ?

loop_
  _geom_torsion_atom_site_label_1
  _geom_torsion_atom_site_label_2
  _geom_torsion_atom_site_label_3
  _geom_torsion_atom_site_label_4
  _geom_torsion
  _geom_torsion_site_symmetry_1
  _geom_torsion_site_symmetry_2
  _geom_torsion_site_symmetry_3
  _geom_torsion_site_symmetry_4
  _geom_torsion_publ_flag
 Ag1 O1 N1 C1 85.3(4) . . . . ?
 Ag1 O1 N1 C5 -92.8(3) . . . . ?
 Ag1 O2 N2 C8 16.8(5) . . . . ?
 Ag1 O2 N2 C12 -163.7(3) . . . . ?
 Ag1 O17 C36 O18 8.1(7) . . . . ?
 Ag1 O17 C36 C37 -170.8(3) . . . . ?
 Ag1 O18 C36 O17 18.0(7) 2_567 . . . ?
 Ag1 O18 C36 C37 -163.0(3) 2_567 . . . ?
 Ag2 O1 N1 C1 -30.9(5) . . . . ?
 Ag2 O1 N1 C5 151.0(2) . . . . ?
 Ag2 O4 N4 C23 -80.1(4) 2_666 . . . ?
 Ag2 O4 N4 C27 98.5(3) 2_666 . . . ?
 Ag2 O16 C34 O15 23.6(6) . . . . ?
 Ag2 O16 C34 C35 -151.1(3) . . . . ?
 Ag2 O20 C30 O19 -8.9(6) . . . . ?
 Ag2 O20 C30 C31 172.5(3) . . . . ?
 Ag3 O3 N3 C15 21.6(5) . . . . ?
 Ag3 O3 N3 C19 -157.4(2) . . . . ?
 Ag3 O15 C34 O16 -10.8(6) . . . . ?
 Ag3 O15 C34 C35 163.8(3) . . . . ?
 Ag3 O19 C30 O20 -1.0(6) . . . . ?
 Ag3 O19 C30 C31 177.6(3) . . . . ?
 Ag4 O3 N3 C15 -84.8(4) . . . . ?
 Ag4 O3 N3 C19 96.2(3) . . . . ?
 Ag4 O4 N4 C23 31.0(5) . . . . ?
 Ag4 O4 N4 C27 -150.3(3) . . . . ?
 Ag4 O13 C32 O14 -1.2(6) . . . . ?
 Ag4 O13 C32 C33 -179.3(3) . . . . ?
 Ag4 O14 C32 O13 7.6(7) 2_666 . . . ?
 Ag4 O14 C32 C33 -174.3(3) 2_666 . . . ?
 O1 N1 C1 C2 -179.4(4) . . . . ?
 O1 N1 C5 N5 0.9(5) . . . . ?
 O1 N1 C5 C4 -178.5(3) . . . . ?
 O2 N2 C8 C9 178.5(4) . . . . ?
 O2 N2 C12 N7 -0.5(5) . . . . ?
 O2 N2 C12 C11 -178.2(3) . . . . ?
 O3 N3 C15 C16 -179.1(4) . . . . ?
 O3 N3 C19 N9 -0.5(5) . . . . ?
 O3 N3 C19 C18 179.6(3) . . . . ?
 O4 N4 C23 C24 -178.4(4) . . . . ?
 O4 N4 C27 N11 -0.1(5) . . . . ?
 O4 N4 C27 C26 178.9(3) . . . . ?
 O5 N6 C3 C2 158.0(4) . . . . ?
 O5 N6 C3 C4 -21.2(5) . . . . ?
 O6 N6 C3 C2 -23.1(6) . . . . ?
 O6 N6 C3 C4 157.7(4) . . . . ?
 O7 N8 C10 C9 15.7(6) . . . . ?
 O7 N8 C10 C11 -166.1(4) . . . . ?
 O8 N8 C10 C9 -166.3(4) . . . . ?
 O8 N8 C10 C11 11.9(6) . . . . ?
 O9 N10 C17 C16 7.0(6) . . . . ?
 O9 N10 C17 C18 -174.7(4) . . . . ?
 O10 N10 C17 C16 -171.7(4) . . . . ?
 O10 N10 C17 C18 6.5(5) . . . . ?
 O11 N12 C25 C24 -37.3(6) . . . . ?
 O11 N12 C25 C26 141.0(4) . . . . ?
 O12 N12 C25 C24 143.2(4) . . . . ?
 O12 N12 C25 C26 -38.5(5) . . . . ?
 O13 C32 C33 F4 -136.3(4) . . . . ?
 O13 C32 C33 F5 106.5(4) . . . . ?
 O13 C32 C33 F6 -15.2(6) . . . . ?
 O14 C32 C33 F4 45.3(5) . . . . ?
 O14 C32 C33 F5 -71.8(5) . . . . ?
 O14 C32 C33 F6 166.5(4) . . . . ?
 O15 C34 C35 F7 152.0(4) . . . . ?
 O15 C34 C35 F8 29.9(6) . . . . ?
 O15 C34 C35 F9 -90.2(5) . . . . ?
 O16 C34 C35 F7 -32.5(6) . . . . ?
 O16 C34 C35 F8 -154.6(4) . . . . ?
 O16 C34 C35 F9 85.4(5) . . . . ?
 O17 C36 C37 F10 53.8(6) . . . . ?
 O17 C36 C37 F11 -63.4(6) . . . . ?
 O17 C36 C37 F12 173.8(5) . . . . ?
 O18 C36 C37 F10 -125.3(4) . . . . ?
 O18 C36 C37 F11 117.5(5) . . . . ?
 O18 C36 C37 F12 -5.3(7) . . . . ?
 O19 C30 C31 F1 -102.4(4) . . . . ?
 O19 C30 C31 F2 17.6(5) . . . . ?
 O19 C30 C31 F3 138.4(4) . . . . ?
 O20 C30 C31 F1 76.4(5) . . . . ?
 O20 C30 C31 F2 -163.5(4) . . . . ?
 O20 C30 C31 F3 -42.8(5) . . . . ?
 N1 C1 C2 C3 -1.1(6) . . . . ?
 N1 C1 C2 C6 -179.8(4) . . . . ?
 N2 C8 C9 C10 -0.1(6) . . . . ?
 N2 C8 C9 C13 179.4(4) . . . . ?
 N3 C15 C16 C17 -0.6(6) . . . . ?
 N3 C15 C16 C20 -180.0(4) . . . . ?
 N4 C23 C24 C25 -1.8(6) . . . . ?
 N4 C23 C24 C29 -179.5(4) . . . . ?
 N6 C3 C4 C5 179.8(4) . . . . ?
 N8 C10 C11 C12 -178.8(3) . . . . ?
 N10 C17 C18 C19 -179.0(3) . . . . ?
 N12 C25 C26 C27 -178.2(3) . . . . ?
 C1 N1 C5 N5 -177.2(3) . . . . ?
 C1 N1 C5 C4 3.4(5) . . . . ?
 C1 C2 C3 N6 -177.7(4) . . . . ?
 C1 C2 C3 C4 1.5(6) . . . . ?
 C2 C3 C4 C5 0.6(6) . . . . ?
 C3 C4 C5 N1 -3.0(6) . . . . ?
 C3 C4 C5 N5 177.7(4) . . . . ?
 C5 N1 C1 C2 -1.3(6) . . . . ?
 C6 C2 C3 N6 0.8(6) . . . . ?
 C6 C2 C3 C4 180.0(4) . . . . ?
 C7 N5 C5 N1 178.7(4) . . . . ?
 C7 N5 C5 C4 -2.0(6) . . . . ?
 C8 N2 C12 N7 179.1(4) . . . . ?
 C8 N2 C12 C11 1.3(6) . . . . ?
 C8 C9 C10 N8 179.0(4) . . . . ?
 C8 C9 C10 C11 0.8(6) . . . . ?
 C9 C10 C11 C12 -0.5(6) . . . . ?
 C10 C11 C12 N2 -0.5(6) . . . . ?
 C10 C11 C12 N7 -178.1(4) . . . . ?
 C12 N2 C8 C9 -1.0(6) . . . . ?
 C13 C9 C10 N8 -0.5(6) . . . . ?
 C13 C9 C10 C11 -178.6(4) . . . . ?
 C14 N7 C12 N2 170.8(4) . . . . ?
 C14 N7 C12 C11 -11.7(6) . . . . ?
 C15 N3 C19 N9 -179.5(3) . . . . ?
 C15 N3 C19 C18 0.6(5) . . . . ?
 C15 C16 C17 N10 179.2(3) . . . . ?
 C15 C16 C17 C18 1.1(6) . . . . ?
 C16 C17 C18 C19 -0.8(6) . . . . ?
 C17 C18 C19 N3 -0.1(5) . . . . ?
 C17 C18 C19 N9 180.0(4) . . . . ?
 C19 N3 C15 C16 -0.2(6) . . . . ?
 C20 C16 C17 N10 -1.5(6) . . . . ?
 C20 C16 C17 C18 -179.6(4) . . . . ?
 C22 N9 C19 N3 176.5(3) . . . . ?
 C22 N9 C19 C18 -3.7(6) . . . . ?
 C23 N4 C27 N11 178.5(4) . . . . ?
 C23 N4 C27 C26 -2.5(5) . . . . ?
 C23 C24 C25 N12 178.4(4) . . . . ?
 C23 C24 C25 C26 0.3(6) . . . . ?
 C24 C25 C26 C27 0.0(6) . . . . ?
 C25 C26 C27 N4 1.0(5) . . . . ?
 C25 C26 C27 N11 179.9(4) . . . . ?
 C27 N4 C23 C24 3.0(6) . . . . ?
 C28 N11 C27 N4 178.5(4) . . . . ?
 C28 N11 C27 C26 -0.4(6) . . . . ?
 C29 C24 C25 N12 -4.0(6) . . . . ?
 C29 C24 C25 C26 177.8(4) . . . . ?

_smtbx_masks_special_details       ?
loop_
  _smtbx_masks_void_nr
  _smtbx_masks_void_average_x
  _smtbx_masks_void_average_y
  _smtbx_masks_void_average_z
  _smtbx_masks_void_volume
  _smtbx_masks_void_count_electrons
  _smtbx_masks_void_content
 1 0.000 0.500 0.500 159.2 48.7 ?

_smtbx_masks_void_probe_radius     1.2
_smtbx_masks_void_truncation_radius  1.2
_shelx_res_file
;
TITL ogh-4no2-5mepyno-agtfa-etoac_gau_a.res in P-1
    ogh-4no2-5mepyno-agtfa-etoac_gau.res
    created by SHELXL-2018/1 at 13:10:02 on 02-Dec-2024
REM Old TITL OGH-4NO2-5MePyNO-AgTFA-EtOAc_gau in P-1
REM SHELXT solution in P-1: R1 0.148, Rweak 0.004, Alpha 0.067
REM <I/s> 0.000 for 0 systematic absences, Orientation as input
REM Formula found by SHELXT: C50 N14 O7 F12 Ag4
CELL 1.54184 13.5603 14.9258 14.9437 64.175 77.968 85.54
ZERR 2 0.0004 0.0005 0.0006 0.004 0.003 0.003
LATT 1
SFAC C H Ag F N O
UNIT 72 72 8 24 24 40

L.S. 4
PLAN  5
SIZE 0.02 0.04 0.09
TEMP -153.15
CONF
BOND
list 4
fmap 2
acta
ABIN
MORE -1
BOND $H
OMIT -2 133.5
REM <olex2.extras>
REM <HklSrc "%.\\OGH-4NO2-5MePyNO-AgTFA-EtOAc_gau.hkl">
REM </olex2.extras>

WGHT    0.037200
FVAR       0.15571
AG1   3    0.094647    0.457340    0.970892    11.00000    0.03588    0.02860 =
         0.05834   -0.02180   -0.00573    0.00434
AG2   3    0.250728    0.518271    0.734522    11.00000    0.03124    0.03232 =
         0.06082   -0.02658   -0.01368    0.00809
AG3   3    0.436107    0.415623    0.712534    11.00000    0.02727    0.02998 =
         0.04920   -0.02093   -0.00778    0.00510
AG4   3    0.596645    0.446234    0.503025    11.00000    0.03185    0.03053 =
         0.05056   -0.02149   -0.01398    0.00832
F1    4    0.148828    0.260733    0.636604    11.00000    0.07099    0.06781 =
         0.06396   -0.03569   -0.03270   -0.00292
F2    4    0.213920    0.150515    0.758005    11.00000    0.04540    0.03831 =
         0.08110   -0.03062   -0.02264    0.00380
F3    4    0.079007    0.224108    0.790795    11.00000    0.02791    0.05707 =
         0.07566   -0.03181   -0.00759   -0.00484
F4    4    0.574855    0.751660    0.600700    11.00000    0.04771    0.05753 =
         0.09232   -0.05269   -0.00842    0.00355
F5    4    0.658981    0.804612    0.449382    11.00000    0.07087    0.04449 =
         0.07538   -0.01854   -0.01607   -0.01227
F6    4    0.724362    0.698986    0.572827    11.00000    0.04054    0.06508 =
         0.10294   -0.05206   -0.03142    0.00813
F7    4    0.446056    0.729621    0.804658    11.00000    0.06604    0.06990 =
         0.15882   -0.08323   -0.04860    0.01845
F8    4    0.576226    0.640203    0.817488    11.00000    0.04934    0.10026 =
         0.15907   -0.08669   -0.05316    0.01559
F9    4    0.440345    0.584998    0.929810    11.00000    0.13023    0.12664 =
         0.07618   -0.05870   -0.03373   -0.00717
F10   4    0.250691    0.738388    0.970021    11.00000    0.04787    0.08468 =
         0.13009   -0.06697   -0.01449   -0.00988
F11   4    0.193161    0.667454    1.125484    11.00000    0.17710    0.12939 =
         0.10720   -0.06851   -0.08716    0.00481
F12   4    0.113628    0.787637    1.032359    11.00000    0.05588    0.08623 =
         0.21182   -0.11460   -0.04531    0.01928
O1    6    0.096926    0.585576    0.796169    11.00000    0.03594    0.02814 =
         0.05676   -0.02565   -0.01219    0.01126
O2    6    0.250370    0.377904    0.934372    11.00000    0.03248    0.02932 =
         0.05792   -0.02427   -0.00583    0.00544
O3    6    0.587248    0.328802    0.684855    11.00000    0.03065    0.02786 =
         0.04856   -0.02058   -0.00823    0.00845
O4    6    0.749552    0.371422    0.447411    11.00000    0.03766    0.03179 =
         0.04991   -0.02301   -0.00964    0.01088
O5    6   -0.066298    1.004072    0.701965    11.00000    0.03707    0.03569 =
         0.09141   -0.02596   -0.01130    0.01481
O6    6    0.063470    1.019408    0.755802    11.00000    0.06142    0.04533 =
         0.10958   -0.04759   -0.02207    0.00394
O7    6    0.252949   -0.063983    1.003206    11.00000    0.04846    0.05359 =
         0.21713   -0.08034   -0.02198    0.00086
O8    6    0.398934   -0.044086    1.019137    11.00000    0.04884    0.04140 =
         0.10535   -0.03725   -0.02733    0.02038
O9    6    0.581452   -0.123335    0.789592    11.00000    0.04190    0.04192 =
         0.17285   -0.04859   -0.02997   -0.00067
O10   6    0.729412   -0.101193    0.802270    11.00000    0.04018    0.03736 =
         0.07755   -0.02652   -0.01250    0.00840
O11   6    0.753171   -0.084055    0.585963    11.00000    0.05759    0.04139 =
         0.10064   -0.02051    0.00124    0.00010
O12   6    0.896707   -0.039845    0.483919    11.00000    0.04114    0.04952 =
         0.09873   -0.03886   -0.00367    0.01332
O13   6    0.652198    0.570169    0.524550    11.00000    0.02988    0.03680 =
         0.06251   -0.02695   -0.01599    0.00991
O14   6    0.507682    0.655088    0.508711    11.00000    0.03000    0.04387 =
         0.07355   -0.03623   -0.01956    0.01093
O15   6    0.493792    0.523246    0.758120    11.00000    0.03572    0.03435 =
         0.07734   -0.02809   -0.01912    0.00711
O16   6    0.355117    0.616265    0.750800    11.00000    0.03069    0.04237 =
         0.07198   -0.03502   -0.01671    0.00776
O17   6    0.156219    0.562202    1.018116    11.00000    0.04831    0.04211 =
         0.08777   -0.03699   -0.02980    0.01633
O18   6    0.018429    0.655435    1.012334    11.00000    0.03435    0.03817 =
         0.06609   -0.03024   -0.00832    0.00388
O19   6    0.321492    0.306606    0.723512    11.00000    0.02583    0.03998 =
         0.05607   -0.03006   -0.01144    0.00487
O20   6    0.179792    0.395783    0.721013    11.00000    0.03185    0.04125 =
         0.08567   -0.03615   -0.02175    0.01090
N1    5    0.078686    0.678968    0.782107    11.00000    0.02645    0.02647 =
         0.03625   -0.01572   -0.01082    0.00828
N2    5    0.262951    0.283154    0.953104    11.00000    0.02883    0.02801 =
         0.04451   -0.01960   -0.00674    0.00553
N3    5    0.598593    0.232749    0.707785    11.00000    0.02565    0.02853 =
         0.03590   -0.01589   -0.00678    0.00293
N4    5    0.762742    0.276903    0.464648    11.00000    0.02885    0.03145 =
         0.03587   -0.01645   -0.00882    0.00761
N5    5   -0.087121    0.640962    0.796791    11.00000    0.02783    0.03313 =
         0.05658   -0.02165   -0.01401    0.00227
AFIX  43
H5    2   -0.066000    0.581143    0.804887    11.00000   -1.20000
AFIX   0
N6    5    0.010355    0.971519    0.735480    11.00000    0.03658    0.02920 =
         0.05556   -0.02002   -0.00183    0.00433
N7    5    0.431712    0.316421    0.928342    11.00000    0.02690    0.02914 =
         0.05376   -0.01769   -0.00899    0.00058
AFIX  43
H7    2    0.415225    0.379492    0.907728    11.00000   -1.20000
AFIX   0
N8    5    0.316725   -0.013724    1.005269    11.00000    0.04114    0.03019 =
         0.05476   -0.02275   -0.00469    0.00097
N9    5    0.765487    0.258313    0.703569    11.00000    0.02636    0.02585 =
         0.05141   -0.01861   -0.01678    0.00654
AFIX  43
H9    2    0.750485    0.321587    0.684528    11.00000   -1.20000
AFIX   0
N10   5    0.646253   -0.070034    0.783930    11.00000    0.02989    0.03103 =
         0.05138   -0.01973   -0.00396    0.00234
N11   5    0.929650    0.305169    0.458120    11.00000    0.03073    0.03595 =
         0.05342   -0.02272   -0.01723    0.00546
AFIX  43
H11   2    0.912717    0.367058    0.445401    11.00000   -1.20000
AFIX   0
N12   5    0.816067   -0.021275    0.525580    11.00000    0.03685    0.03409 =
         0.05074   -0.02179   -0.01425    0.00752
C1    1    0.153605    0.740003    0.771794    11.00000    0.02515    0.03429 =
         0.04287   -0.01827   -0.00783    0.00414
AFIX  43
H1    2    0.220006    0.714795    0.774126    11.00000   -1.20000
AFIX   0
C2    1    0.137303    0.837058    0.758077    11.00000    0.02486    0.03414 =
         0.04104   -0.02004   -0.00481    0.00299
C3    1    0.038179    0.868615    0.753667    11.00000    0.02742    0.02779 =
         0.03714   -0.01418   -0.00145    0.00184
C4    1   -0.038866    0.808070    0.764457    11.00000    0.02429    0.03414 =
         0.04085   -0.01864   -0.00723    0.00531
AFIX  43
H4    2   -0.105135    0.833177    0.760273    11.00000   -1.20000
AFIX   0
C5    1   -0.019188    0.709897    0.781524    11.00000    0.02755    0.02725 =
         0.03181   -0.01086   -0.00857    0.00354
C6    1    0.225949    0.898597    0.747009    11.00000    0.03508    0.03676 =
         0.06125   -0.02239   -0.01077   -0.00288
AFIX 137
H6A   2    0.228865    0.961681    0.686122    11.00000   -1.50000
H6B   2    0.288345    0.862064    0.741028    11.00000   -1.50000
H6C   2    0.218267    0.912051    0.806682    11.00000   -1.50000
AFIX   0
C7    1   -0.194094    0.661757    0.800388    11.00000    0.02904    0.05005 =
         0.06658   -0.02570   -0.01588   -0.00052
AFIX 137
H7A   2   -0.203828    0.715948    0.735757    11.00000   -1.50000
H7B   2   -0.220337    0.681389    0.855415    11.00000   -1.50000
H7C   2   -0.230193    0.601946    0.812415    11.00000   -1.50000
AFIX   0
C8    1    0.182853    0.222362    0.973379    11.00000    0.02743    0.03636 =
         0.04285   -0.02015   -0.00812    0.00193
AFIX  43
H8    2    0.116947    0.249081    0.975448    11.00000   -1.20000
AFIX   0
C9    1    0.194019    0.124177    0.990863    11.00000    0.03142    0.03350 =
         0.03980   -0.01757   -0.00453   -0.00038
C10   1    0.292768    0.090459    0.986457    11.00000    0.03581    0.02812 =
         0.03663   -0.01649   -0.00743    0.00149
C11   1    0.374944    0.149641    0.967343    11.00000    0.02730    0.03126 =
         0.03563   -0.01676   -0.00649    0.00635
AFIX  43
H11A  2    0.441053    0.123376    0.965587    11.00000   -1.20000
AFIX   0
C12   1    0.359295    0.248365    0.950704    11.00000    0.02726    0.03240 =
         0.03773   -0.01909   -0.00674    0.00213
C13   1    0.100270    0.063782    1.013515    11.00000    0.02943    0.03680 =
         0.06429   -0.01765   -0.00614   -0.00487
AFIX 137
H13A  2    0.040710    0.105089    1.015130    11.00000   -1.50000
H13B  2    0.096042    0.006085    1.079439    11.00000   -1.50000
H13C  2    0.103164    0.040942    0.960689    11.00000   -1.50000
AFIX   0
C14   1    0.536286    0.289109    0.937140    11.00000    0.03303    0.04121 =
         0.05013   -0.02070   -0.01139    0.00045
AFIX 137
H14A  2    0.563433    0.255796    0.893568    11.00000   -1.50000
H14B  2    0.539030    0.243986    1.007694    11.00000   -1.50000
H14C  2    0.576525    0.349229    0.916059    11.00000   -1.50000
AFIX   0
C15   1    0.520096    0.173838    0.721925    11.00000    0.02196    0.04125 =
         0.04139   -0.02131   -0.00697    0.00474
AFIX  43
H15   2    0.455969    0.203400    0.714044    11.00000   -1.20000
AFIX   0
C16   1    0.528262    0.074006    0.746959    11.00000    0.02546    0.03381 =
         0.03863   -0.01778   -0.00435    0.00039
C17   1    0.625553    0.035806    0.756248    11.00000    0.03197    0.02768 =
         0.03663   -0.01733   -0.00691    0.00178
C18   1    0.706356    0.093683    0.743042    11.00000    0.02552    0.03181 =
         0.03239   -0.01612   -0.00821    0.00537
AFIX  43
H18   2    0.770732    0.064696    0.750826    11.00000   -1.20000
AFIX   0
C19   1    0.693798    0.194927    0.718223    11.00000    0.02302    0.03003 =
         0.03545   -0.01868   -0.00734    0.00334
C20   1    0.435161    0.016934    0.760514    11.00000    0.02734    0.04185 =
         0.06196   -0.02360   -0.00405   -0.00209
AFIX 137
H20A  2    0.443376   -0.005548    0.706818    11.00000   -1.50000
H20B  2    0.376445    0.060143    0.756836    11.00000   -1.50000
H20C  2    0.425115   -0.040908    0.826704    11.00000   -1.50000
AFIX   0
C22   1    0.867677    0.227746    0.717607    11.00000    0.02801    0.03660 =
         0.05408   -0.02141   -0.01658    0.00374
AFIX 137
H22A  2    0.895588    0.192750    0.675843    11.00000   -1.50000
H22B  2    0.866808    0.183253    0.789100    11.00000   -1.50000
H22C  2    0.909546    0.286623    0.697344    11.00000   -1.50000
AFIX   0
C23   1    0.685751    0.218779    0.473870    11.00000    0.02392    0.04148 =
         0.04087   -0.02070   -0.00948    0.00595
AFIX  43
H23   2    0.621433    0.247863    0.465957    11.00000   -1.20000
AFIX   0
C24   1    0.696201    0.120132    0.494050    11.00000    0.02541    0.03649 =
         0.03960   -0.02177   -0.00517    0.00402
C25   1    0.794162    0.083756    0.501643    11.00000    0.02995    0.03260 =
         0.03545   -0.01654   -0.00911    0.00746
C26   1    0.873851    0.141383    0.490419    11.00000    0.02466    0.03748 =
         0.03645   -0.01819   -0.00993    0.00756
AFIX  43
H26   2    0.938873    0.113384    0.496186    11.00000   -1.20000
AFIX   0
C27   1    0.859084    0.240940    0.470566    11.00000    0.02650    0.03425 =
         0.03289   -0.01689   -0.00976    0.00557
C28   1    1.034422    0.275747    0.464993    11.00000    0.03195    0.04779 =
         0.05934   -0.02550   -0.01788    0.00039
AFIX 137
H28A  2    1.063401    0.254394    0.411741    11.00000   -1.50000
H28B  2    1.036459    0.220677    0.531504    11.00000   -1.50000
H28C  2    1.073489    0.332491    0.456333    11.00000   -1.50000
AFIX   0
C29   1    0.606249    0.061172    0.502238    11.00000    0.02908    0.04618 =
         0.07096   -0.03161   -0.01064   -0.00007
AFIX 137
H29A  2    0.586230    0.010966    0.572269    11.00000   -1.50000
H29B  2    0.624223    0.028164    0.457062    11.00000   -1.50000
H29C  2    0.550019    0.106189    0.482687    11.00000   -1.50000
AFIX   0
C30   1    0.229368    0.321809    0.724386    11.00000    0.02929    0.03392 =
         0.03914   -0.01907   -0.01115    0.00259
C31   1    0.167049    0.237722    0.728095    11.00000    0.03202    0.04266 =
         0.05335   -0.02678   -0.01919    0.00511
C32   1    0.595260    0.640435    0.522743    11.00000    0.02744    0.03671 =
         0.04525   -0.02147   -0.00976    0.00364
C33   1    0.640253    0.723764    0.537018    11.00000    0.02998    0.03653 =
         0.06204   -0.02134   -0.01321    0.00485
C34   1    0.439317    0.588407    0.771367    11.00000    0.03037    0.03500 =
         0.05039   -0.01988   -0.00824   -0.00082
C35   1    0.477906    0.637677    0.830182    11.00000    0.05449    0.06376 =
         0.08118   -0.04247   -0.03103    0.00588
C36   1    0.106428    0.633959    1.021664    11.00000    0.04040    0.03502 =
         0.04048   -0.01885   -0.01120    0.00383
C37   1    0.165218    0.707785    1.038792    11.00000    0.05776    0.05475 =
         0.07122   -0.04158   -0.02890    0.01393
HKLF 4


REM  ogh-4no2-5mepyno-agtfa-etoac_gau_a.res in P-1
REM R1 =  0.0322 for    7479 Fo > 4sig(Fo)  and  0.0441 for all    9388 data
REM    765 parameters refined using      0 restraints

END

WGHT      0.0372      0.0000

REM Highest difference peak  0.574,  deepest hole -0.689,  1-sigma level  0.085
Q1    1   0.5130  0.4426  0.5992  11.00000  0.05    0.57
Q2    1   0.8930 -0.0611  0.5648  11.00000  0.05    0.57
Q3    1   0.4630  0.4339  0.6232  11.00000  0.05    0.50
Q4    1   0.2382  0.5039  0.8233  11.00000  0.05    0.47
Q5    1   0.3196  0.5138  0.6256  11.00000  0.05    0.47
;
_shelx_res_checksum                99575
_shelx_hkl_file
;
   0   1   0 2185.01   94.14
   0  -1   0 2111.90   94.19
   0   1   0 2106.97   94.13
   0   2   0  470.59   21.28
   0   2   0  476.15   21.20
   0  -2   0  457.86   21.37
   0   3   0    8.42    1.52
   0   3   0    7.91    1.62
   0  -3   0    7.49    1.96
   0   4   0  364.35   18.09
   0  -4   0  393.92   18.29
   0   4   0  382.75   17.89
   0  -5   0   39.33    3.75
   0   5   0   43.50    3.36
   0  -6   0  141.64    8.74
   0   6   0  148.63    8.19
   0  -7   0   75.53    6.07
   0   7   0   81.30    5.44
   0   8   0   35.98    4.43
   0   8   0   43.32    2.94
   0  -8   0   34.34    4.33
   0   8   0   37.52    2.86
   0   9   0   85.94    7.27
   0   9   0   78.98    4.74
   0   9   0   85.13    4.91
   0  10   0   43.14    5.33
   0  10   0   38.38    3.13
   0  10   0   36.53    5.63
   0  10   0   42.61    3.28
   0  10   0   46.65    3.25
   0  11   0   18.42    2.38
   0  11   0   16.54    2.36
   0  11   0   20.79    4.87
   0  11   0   15.44    2.07
   0  12   0    2.55    1.76
   0  12   0    2.03    1.86
   0  12   0    2.46    1.48
   0  12   0    5.14    3.94
   0  13   0   -2.90    4.43
   0  13   0    2.78    1.71
   0  14   0    1.54    1.39
   0  14   0    0.11    1.24
   0  15   0   -0.39    1.35
   0  15   0    1.67    1.07
   0  16   0    3.99    0.98
   0  16   0    2.76    1.22
   0  16  -1   11.62    1.32
   0  16  -1   12.39    1.14
   0  15  -1   13.19    1.57
   0  15  -1    8.84    1.12
   0  14  -1   31.38    2.46
   0  14  -1   31.44    2.75
   0  13  -1   25.40    2.45
   0  13  -1   17.74    4.69
   0  12  -1   31.02    2.76
   0  12  -1   22.41    5.56
   0  12  -1   28.30    2.91
   0  11  -1   87.17    5.14
   0  11  -1   74.13    8.55
   0  11  -1   79.26    5.08
   0  11  -1   83.96    5.23
   0  10  -1  205.91   10.07
   0 -10   1  202.42   13.25
   0  10  -1  188.12   14.12
   0  10  -1  189.62    9.98
   0   9  -1  107.03    8.50
   0  -9   1   92.05    8.24
   0   9  -1  102.17    5.78
   0   9  -1  107.46    5.97
   0   8  -1   46.88    3.36
   0   8  -1   57.31    3.58
   0  -7   1    0.72    2.60
   0   7  -1    1.83    1.27
   0   6  -1   27.94    2.80
   0  -6   1   32.07    4.14
   0  -5   1   79.01    5.87
   0   5  -1   72.85    4.59
   0   4  -1   25.43    2.45
   0  -4   1   23.75    3.20
   0   4  -1   25.02    2.27
   0  -3   1   84.75    5.28
   0  -3   1   81.04    3.55
   0   3  -1   90.04    4.33
   0   3  -1   82.23    4.18
   0   2  -1    6.21    1.12
   0  -2   1    5.03    2.08
   0   2  -1    5.20    1.04
   0  -1   1    4.81    1.18
   0  -1   1    5.86    1.56
   0   1  -1    7.89    0.76
   0   0   1   15.90    1.39
   0   1   1   84.95    4.43
   0   1   1   97.59    4.36
   0   1   1   89.43    4.41
   0  -2  -1   19.04    1.32
   0   2   1   18.37    1.57
   0   2   1   20.10    1.71
   0  -3  -1    1.30    1.15
   0   3   1    0.90    1.39
   0   4   1  267.91   11.80
   0   4   1  256.48   10.49
   0   4   1  273.56   11.86
   0  -4  -1  262.20   11.39
   0   5   1   34.22    3.19
   0  -5  -1   31.65    2.96
   0   5   1   38.78    3.37
   0   6   1  212.73   11.26
   0  -6  -1  206.66   11.10
   0   6   1  216.91   11.62
   0   7   1   58.58    4.67
   0  -7  -1   59.48    4.74
   0   7   1   50.69    4.75
   0   8   1  181.39    9.03
   0   8   1  173.17   11.01
   0   8   1  185.78    8.87
   0   8   1  181.40   10.56
   0  -8  -1  176.89   10.46
   0   9   1  189.15    9.05
   0   9   1  187.43   12.42
   0   9   1  171.79    8.89
   0   9   1  177.23    9.06
   0  -9  -1  172.83   10.77
   0   9   1  188.76    9.24
   0   9   1  188.19    9.22
   0  10   1  171.21   11.46
   0  10   1  168.77   12.33
   0  10   1  181.05    8.93
   0  10   1  175.42    8.84
   0  10   1  167.90    8.92
   0  10   1  166.09    8.73
   0  11   1   42.57    3.34
   0  11   1   53.55    6.51
   0  11   1   43.76    3.44
   0  11   1   43.61    3.25
   0  12   1    5.33    1.79
   0  12   1    5.98    1.67
   0  12   1    6.60    2.08
   0  12   1    7.08    3.58
   0  13   1   13.88    2.15
   0  13   1   13.17    1.97
   0  13   1   14.38    2.35
   0  14   1    3.05    1.65
   0  14   1    0.82    1.33
   0  14   1    0.81    1.62
   0  14   1   -0.68    3.42
   0  15   1    6.64    1.60
   0  15   1    5.30    1.36
   0  15   1    5.98    1.63
   0  16   1    1.11    1.25
   0  16   1    0.95    0.97
   0  17   1   -0.68    0.79
   0  15  -2    0.07    0.90
   0  14  -2   15.54    1.64
   0  14  -2   14.65    1.90
   0  13  -2   72.86    4.47
   0  13  -2   77.25    4.78
   0  12  -2  181.77   13.85
   0  12  -2  170.37    9.22
   0  11  -2  178.76   13.73
   0  11  -2  161.42    9.10
   0  11  -2  174.42    8.97
   0  10  -2  173.47    9.20
   0 -10   2  192.01   13.04
   0  10  -2  178.47   13.77
   0   9  -2   42.16    5.64
   0  -9   2   58.85    6.64
   0   9  -2   52.22    3.81
   0  -8   2   71.77    6.98
   0   8  -2   69.52    4.47
   0   7  -2   -0.11    1.49
   0  -6   2    7.96    3.36
   0  -5   2   41.88    4.73
   0   4  -2    0.11    1.33
   0  -4   2    0.27    2.54
   0  -4   2    0.45    0.91
   0   3  -2   74.61    3.93
   0  -3   2   65.07    5.28
   0  -3   2   61.03    4.09
   0   2  -2    5.20    1.07
   0  -1   2    1.54    1.95
   0   0   2    3.44    1.80
   0   2   2   13.55    1.66
   0   2   2   10.81    2.02
   0   2   2    9.36    1.34
   0   3   2   21.66    2.43
   0   3   2   24.52    2.20
   0   4   2  212.86   10.82
   0   4   2  215.05   10.82
   0   5   2   12.51    2.18
   0  -5  -2   11.88    1.78
   0   5   2   16.03    2.59
   0   5   2   14.31    1.80
   0   6   2  263.49   12.90
   0   6   2  263.04   12.58
   0   6   2  271.85   12.81
   0  -6  -2  241.13   11.63
   0   7   2  180.45   11.27
   0   7   2  200.38   11.11
   0   7   2  188.54   11.00
   0  -7  -2  201.11   10.25
   0   8   2  590.05   29.58
   0   8   2  618.26   29.03
   0   8   2  582.31   29.00
   0  -8  -2  592.62   27.96
   0   8   2  582.15   26.92
   0   9   2  574.75   29.33
   0   9   2  554.27   26.07
   0   9   2  574.24   26.14
   0   9   2  566.57   25.86
   0   9   2  571.25   25.91
   0  10   2  828.06   41.01
   0  10   2  824.74   38.12
   0  10   2  847.15   37.95
   0  10   2  828.46   37.65
   0  10   2  838.04   41.91
   0  10   2  835.72   37.89
   0  10   2  859.54   38.18
   0  11   2  644.20   29.36
   0  11   2  615.75   29.08
   0  11   2  602.60   33.37
   0  11   2  641.27   29.05
   0  11   2  638.58   29.29
   0  12   2  460.41   21.92
   0  12   2  454.76   21.69
   0  12   2  453.95   26.37
   0  12   2  464.03   21.62
   0  12   2  468.16   21.84
   0  13   2   28.12    5.39
   0  13   2   27.14    2.73
   0  13   2   26.20    2.85
   0  13   2   28.75    2.64
   0  14   2   19.74    4.68
   0  15   2    2.89    1.63
   0  15   2    4.79    1.41
   0  15   2    6.80    1.56
   0  16   2   34.16    2.64
   0  16   2   33.39    2.41
   0  16   2   30.70    2.18
   0  16   2   39.55    2.70
   0  17   2   34.69    2.10
   0  17   2   41.05    2.44
   0  15  -3   13.79    1.22
   0  14  -3    2.41    1.18
   0  14  -3    0.46    0.82
   0  13  -3   -0.25    1.52
   0  13  -3    1.38    1.24
   0  12  -3   24.40    2.77
   0  12  -3   30.30    5.65
   0  12  -3   25.69    2.43
   0  11  -3  119.72   10.77
   0  11  -3  107.45    6.24
   0 -11   3  108.03    9.54
   0  11  -3  107.05    6.44
   0 -10   3  157.44   12.48
   0  10  -3  159.93    8.63
   0  10  -3  182.90   13.61
   0   9  -3  183.26    9.57
   0  -9   3  162.07   12.75
   0   8  -3  210.68   10.83
   0  -8   3  222.27   14.60
   0   7  -3  156.72    7.73
   0  -7   3  148.42   11.15
   0   7  -3  156.38    8.16
   0   6  -3  128.79    6.81
   0  -5   3    2.35    2.97
   0  -4   3  191.46    9.34
   0  -4   3  179.65   11.39
   0  -4   3  178.56    9.18
   0   3  -3  120.46    5.76
   0  -3   3  101.33    7.58
   0  -3   3  100.38    6.51
   0  -2   3   49.07    4.64
   0   2  -3   52.78    3.04
   0  -1   3    8.87    2.55
   0   0   3   25.83    3.10
   0   2   3   23.02    2.35
   0   3   3    0.53    2.31
   0   3   3    0.28    1.30
   0   3   3    1.28    1.65
   0   4   3  102.00    5.79
   0   4   3  101.89    6.02
   0   5   3    9.42    2.15
   0   5   3   10.56    2.27
   0   6   3  368.88   18.07
   0   6   3  393.94   18.88
   0   7   3  342.18   17.78
   0   7   3  340.08   17.82
   0   8   3  301.56   14.42
   0   8   3  308.78   16.72
   0   8   3  315.81   16.73
   0   9   3  169.92   10.94
   0   9   3  165.11    8.79
   0   9   3  171.61    8.54
   0   9   3  178.52    8.56
   0   9   3  179.61    8.96
   0  10   3  144.51    7.69
   0  10   3  149.23    7.41
   0  10   3  140.24    7.17
   0  10   3  143.63   10.48
   0  10   3  138.39    7.34
   0  10   3  144.76    7.74
   0  11   3   40.94    3.50
   0  11   3   39.91    5.74
   0  11   3   44.78    3.21
   0  11   3   42.25    3.13
   0  11   3   44.20    3.59
   0  12   3    0.13    1.48
   0  12   3    0.75    1.46
   0  12   3    0.95    1.84
   0  12   3    0.80    1.80
   0  13   3    9.43    1.92
   0  13   3   10.16    1.80
   0  13   3    9.08    2.27
   0  13   3   11.49    2.29
   0  13   3    8.10    3.75
   0  14   3   52.55    3.72
   0  14   3   51.97    4.09
   0  14   3   49.51    6.59
   0  15   3   12.55    2.17
   0  15   3   10.27    1.71
   0  15   3    9.81    1.66
   0  15   3   10.43    1.92
   0  16   3   15.60    2.01
   0  16   3   14.98    1.93
   0  16   3   16.90    1.63
   0  16   3   14.41    1.63
   0  17   3   23.07    1.90
   0  17   3   20.11    1.58
   0  17   3   25.61    1.94
   0  14  -4    0.34    0.97
   0  13  -4    2.38    1.07
   0  13  -4    2.72    1.49
   0  12  -4   11.04    1.73
   0  12  -4   10.15    1.98
   0  11  -4   15.12    4.66
   0 -11   4    9.04    3.79
   0  10  -4   37.11    6.49
   0  10  -4   48.67    3.90
   0 -10   4   40.60    6.29
   0   9  -4   83.77    5.44
   0  -9   4   81.51    8.92
   0   8  -4   68.54    4.69
   0  -8   4   69.00    8.06
   0  -7   4   89.85    8.49
   0   7  -4   73.28    4.82
   0   7  -4   79.01    4.43
   0  -6   4    2.13    3.21
   0   6  -4    3.63    1.58
   0   6  -4    3.55    1.18
   0   5  -4   47.22    3.24
   0  -4   4   40.32    5.19
   0  -4   4   37.28    3.51
   0  -4   4   39.43    3.61
   0  -3   4  512.55   25.37
   0  -3   4  487.78   23.93
   0   2  -4 2522.47  111.56
   0  -2   4 2519.19  113.81
   0  -1   4 3822.10  170.46
   0   0   4 9999.00  440.18
   0   0   4 9942.19  439.99
   0   1   4 1087.60   49.68
   0   3   4   69.70    4.81
   0   3   4   68.73    4.17
   0   3   4   62.52    5.07
   0   4   4  291.87   14.45
   0   4   4  298.93   13.97
   0   4   4  263.34   14.60
   0   5   4   61.06    4.22
   0   5   4   50.74    4.29
   0   6   4  198.01   10.71
   0   6   4  178.52   10.20
   0   6   4  186.60   10.42
   0   7   4    4.26    2.26
   0   7   4    3.68    2.11
   0   7   4    1.56    2.01
   0   8   4   24.15    2.29
   0   8   4   20.95    3.66
   0   8   4   23.59    3.29
   0   8   4   22.73    3.41
   0   9   4   17.36    1.69
   0   9   4   11.40    1.54
   0   9   4   14.80    2.06
   0   9   4   14.22    3.11
   0  10   4   10.29    3.30
   0  10   4   15.18    3.52
   0  10   4   15.36    1.81
   0  10   4   15.83    1.76
   0  10   4   13.91    1.72
   0  10   4   13.04    3.05
   0  10   4   14.45    2.12
   0  10   4   15.40    2.26
   0  11   4    0.90    1.27
   0  11   4   -0.48    2.39
   0  11   4    0.53    2.50
   0  11   4    1.08    1.33
   0  11   4   -0.77    1.85
   0  11   4    0.29    1.76
   0  11   4   -0.67    1.38
   0  12   4    8.99    3.50
   0  12   4    7.93    2.17
   0  12   4    7.57    2.13
   0  12   4    3.94    1.49
   0  12   4    5.89    1.58
   0  13   4   -0.64    2.90
   0  13   4    4.91    1.96
   0  13   4    3.90    2.03
   0  13   4    2.84    1.54
   0  13   4    3.47    1.64
   0  14   4    1.26    1.37
   0  14   4    5.80    3.25
   0  14   4    2.75    1.89
   0  14   4    2.01    1.86
   0  14   4    0.15    1.62
   0  14   4    2.52    1.59
   0  15   4    3.11    1.47
   0  15   4    2.94    1.77
   0  15   4    2.45    1.57
   0  15   4    3.94    2.04
   0  15   4    0.90    1.29
   0  16   4    5.07    1.34
   0  16   4    2.48    1.15
   0  16   4    2.71    1.63
   0  16   4    1.35    1.37
   0  16   4    2.02    1.41
   0  17   4   -0.08    1.16
   0  17   4    1.21    1.29
   0  17   4    1.45    0.78
   0  14  -5   13.45    1.15
   0  13  -5   15.41    1.33
   0  13  -5   22.85    1.91
   0  12  -5   20.64    2.00
   0  12  -5   23.28    2.32
   0  11  -5   36.37    2.90
   0  11  -5   33.40    3.16
   0  10  -5   26.50    2.85
   0 -10   5   20.22    5.14
   0  10  -5   15.83    4.97
   0   9  -5    0.88    1.93
   0  -9   5   -2.17    4.61
   0   8  -5   13.11    2.40
   0  -8   5    9.32    4.10
   0   7  -5   70.76    4.69
   0  -7   5   78.66    8.23
   0   7  -5   67.04    4.11
   0   6  -5    5.03    1.29
   0  -6   5    9.75    4.13
   0   6  -5    6.64    1.81
   0   5  -5  127.55    6.88
   0  -5   5  124.53   10.09
   0  -4   5   30.63    3.49
   0  -4   5   30.04    3.66
   0   4  -5   33.99    2.69
   0  -3   5    9.54    3.35
   0  -3   5   14.19    3.12
   0  -2   5   74.05    6.48
   0  -2   5   85.11    6.87
   0  -1   5  217.94   12.75
   0   0   5  160.89    9.70
   0   1   5  435.56   21.46
   0   1   5  432.60   21.57
   0   2   5   92.27    6.43
   0   2   5   87.65    6.21
   0   3   5  115.93    7.89
   0   3   5  135.19    7.89
   0   4   5  101.89    6.62
   0   4   5   99.91    5.88
   0   5   5   45.89    4.29
   0   5   5   47.57    3.73
   0   6   5   80.83    5.67
   0   6   5   99.98    6.50
   0   7   5   52.97    4.58
   0   7   5   55.28    5.21
   0   7   5   55.38    4.86
   0   8   5   86.03    7.16
   0   8   5   85.28    4.78
   0   8   5   76.38    6.28
   0   8   5   86.25    6.36
   0   9   5   96.23    5.02
   0   9   5   92.50    5.04
   0   9   5   93.06    5.06
   0   9   5   92.22    5.32
   0  10   5   19.89    2.51
   0  10   5   17.93    1.90
   0  10   5   19.42    1.98
   0  10   5   20.52    2.37
   0  10   5   18.38    1.91
   0  10   5   12.74    3.69
   0  10   5   14.56    3.23
   0  10   5   11.72    3.27
   0  11   5    5.24    3.22
   0  11   5    5.88    2.22
   0  11   5    8.52    1.59
   0  11   5    7.98    1.52
   0  11   5    1.00    2.42
   0  11   5   12.09    2.15
   0  12   5    0.55    3.15
   0  12   5    2.57    1.49
   0  12   5    4.11    2.10
   0  12   5    2.82    3.20
   0  12   5    3.92    1.54
   0  12   5    1.29    1.81
   0  13   5    8.84    1.60
   0  13   5   10.10    2.37
   0  13   5    8.09    1.95
   0  13   5    9.70    3.60
   0  13   5   10.57    2.29
   0  13   5   12.08    1.87
   0  14   5   40.90    3.63
   0  14   5   46.01    6.01
   0  14   5   37.90    2.90
   0  14   5   34.85    3.39
   0  14   5   36.12    3.10
   0  14   5   34.83    2.95
   0  15   5    4.05    1.69
   0  15   5    4.10    2.01
   0  15   5    2.93    1.90
   0  15   5    1.65    1.36
   0  15   5    5.58    1.59
   0  16   5   16.46    1.97
   0  16   5   17.83    2.34
   0  16   5   17.48    1.81
   0  16   5   16.07    1.71
   0  16   5   18.18    2.24
   0  17   5   30.60    2.55
   0  17   5   28.71    2.26
   0  17   5   30.41    2.31
   0  18   5   26.71    1.92
   0  13  -6    7.50    1.04
   0  12  -6   10.72    1.62
   0  12  -6    9.14    1.20
   0  11  -6    0.12    1.53
   0  11  -6    1.23    1.24
   0  10  -6    3.64    1.67
   0  -9   6   -0.72    3.75
   0   9  -6    5.66    3.80
   0   9  -6    3.83    1.89
   0  -8   6   -3.76    4.54
   0   8  -6   -0.18    2.01
   0  -7   6    4.39    4.47
   0   7  -6    6.55    2.14
   0   6  -6    2.64    1.86
   0  -6   6   -0.68    3.87
   0   6  -6    3.24    1.32
   0  -5   6    2.47    3.98
   0   5  -6    3.08    1.65
   0  -4   6   13.79    4.35
   0   4  -6   14.41    2.11
   0  -3   6   35.23    4.51
   0  -3   6   32.74    5.14
   0   3  -6   32.51    2.77
   0   2  -6    0.40    1.53
   0  -2   6    1.29    3.01
   0  -2   6   -0.34    2.88
   0  -1   6    3.76    2.96
   0   0   6    1.64    3.07
   0   1   6   44.98    4.80
   0   2   6   61.02    5.05
   0   3   6    1.71    2.23
   0   3   6    2.65    2.28
   0   4   6   24.94    3.58
   0   5   6  177.79   10.57
   0   6   6  506.61   24.63
   0   6   6  526.62   25.65
   0   7   6  495.07   23.75
   0   7   6  509.97   24.57
   0   7   6  440.81   24.78
   0   8   6  738.29   35.85
   0   8   6  729.16   33.38
   0   8   6  744.61   33.51
   0   8   6  765.76   35.53
   0   8   6  745.22   36.04
   0   9   6 1761.66   81.40
   0   9   6 1756.96   77.37
   0   9   6 1747.14   77.22
   0   9   6 1706.33   77.44
   0   9   6 1751.94   77.33
   0   9   6 1719.64   77.52
   0  10   6 1171.02   52.45
   0  10   6 1179.30   55.40
   0  10   6 1146.10   52.64
   0  10   6 1158.97   52.28
   0  10   6 1166.97   52.90
   0  10   6 1190.10   52.42
   0  10   6 1160.25   55.65
   0  10   6 1198.50   56.72
   0  11   6  622.84   28.27
   0  11   6  599.80   31.42
   0  11   6  634.67   28.55
   0  11   6  604.94   28.05
   0  11   6  620.40   28.73
   0  11   6  599.61   28.14
   0  11   6  629.96   31.66
   0  11   6  613.23   32.39
   0  12   6  107.88    6.74
   0  12   6  104.48    9.46
   0  12   6  114.80    6.22
   0  12   6  108.99    6.06
   0  12   6  119.22    9.27
   0  12   6  118.43    6.67
   0  12   6  109.80    6.29
   0  13   6   49.36    4.14
   0  13   6   53.46    6.56
   0  13   6   54.04    3.71
   0  13   6   51.52    3.51
   0  13   6   46.01    5.98
   0  13   6   56.57    3.90
   0  13   6   56.45    4.17
   0  14   6  103.06    6.22
   0  14   6  103.34    5.61
   0  14   6   98.71    5.85
   0  14   6  100.15    6.32
   0  14   6  100.13    5.70
   0  15   6    2.65    1.59
   0  15   6    2.25    1.33
   0  15   6    1.15    1.44
   0  15   6   -0.65    2.03
   0  16   6   42.13    3.04
   0  16   6   39.91    3.30
   0  16   6   36.90    3.26
   0  16   6   42.78    2.89
   0  17   6   40.43    2.75
   0  17   6   39.84    3.01
   0  17   6   40.14    2.89
   0  18   6   37.79    2.52
   0  12  -7   21.27    1.72
   0  11  -7   31.63    2.23
   0  11  -7   29.18    2.51
   0  10  -7   51.85    3.51
   0  -9   7   35.62    6.31
   0   9  -7   47.79    3.79
   0  -8   7   59.70    7.77
   0   8  -7   58.11    4.40
   0  -7   7   68.74    8.75
   0   7  -7   87.08    5.47
   0  -6   7   61.36    7.92
   0   6  -7   55.47    3.70
   0   6  -7   59.73    4.36
   0  -5   7   23.41    5.35
   0   5  -7   21.38    2.63
   0   4  -7  143.98    7.95
   0  -4   7  152.44   11.68
   0  -3   7   57.55    7.03
   0  -3   7   53.57    5.60
   0   3  -7   62.09    4.02
   0  -3   7   43.76    5.32
   0  -2   7   41.29    5.51
   0   2  -7   47.93    3.42
   0  -2   7   39.49    5.33
   0   1  -7   48.87    3.28
   0  -1   7   28.79    5.50
   0   0   7   23.68    4.19
   0   1   7    2.43    2.66
   0   2   7    3.64    2.55
   0   3   7   36.56    3.95
   0   4   7  189.79   11.77
   0   4   7  196.50   10.73
   0   5   7  290.02   16.17
   0   6   7   78.10    6.47
   0   7   7   51.43    3.61
   0   7   7   59.15    4.68
   0   7   7   53.76    5.43
   0   7   7   59.37    3.49
   0   7   7   47.83    6.21
   0   8   7  107.56    5.29
   0   8   7   98.18    5.65
   0   8   7  104.21    8.23
   0   8   7   94.23    5.43
   0   8   7  106.04    7.12
   0   8   7   99.61    5.44
   0   8   7  101.86    5.40
   0   9   7   -0.12    1.61
   0   9   7    0.10    1.19
   0   9   7   -1.30    2.43
   0   9   7    2.71    3.03
   0   9   7    4.42    2.25
   0   9   7    0.25    1.04
   0   9   7    1.09    1.44
   0   9   7   -0.39    1.39
   0  10   7   48.13    3.40
   0  10   7   43.87    3.11
   0  10   7   40.66    3.29
   0  10   7   40.82    3.02
   0  10   7   44.60    5.24
   0  10   7   45.29    3.64
   0  10   7   41.33    2.87
   0  10   7   40.19    4.78
   0  10   7   50.79    6.50
   0  11   7   17.35    1.99
   0  11   7    8.05    3.47
   0  11   7   12.09    3.25
   0  11   7   14.67    2.28
   0  11   7   12.91    1.88
   0  11   7   13.68    3.57
   0  11   7   16.06    2.44
   0  11   7   13.30    1.69
   0  12   7    7.61    1.48
   0  12   7    3.78    1.85
   0  12   7    5.13    1.67
   0  12   7    7.02    3.90
   0  12   7    4.51    1.64
   0  12   7    3.47    2.67
   0  12   7    3.30    2.08
   0  13   7    1.61    1.32
   0  13   7    0.93    1.82
   0  13   7    0.83    1.55
   0  13   7    0.64    3.43
   0  13   7    0.67    1.96
   0  13   7    3.37    1.75
   0  13   7    1.05    2.91
   0  14   7    2.86    1.99
   0  14   7    5.65    1.76
   0  14   7    5.35    1.69
   0  14   7    4.23    2.19
   0  15   7    0.23    1.49
   0  15   7    0.26    1.42
   0  16   7   10.50    2.01
   0  16   7   16.30    2.35
   0  16   7   13.75    1.86
   0  17   7   33.63    2.79
   0  17   7   33.53    2.47
   0  17   7   36.78    2.81
   0  18   7   30.74    2.14
   0  18   7   31.70    2.28
   0  11  -8   10.35    1.34
   0  10  -8   26.06    2.36
   0  10  -8   24.89    2.10
   0   9  -8   24.94    2.72
   0   8  -8    6.36    2.20
   0  -8   8    9.00    4.09
   0   7  -8    0.87    1.94
   0  -7   8    2.27    3.99
   0   6  -8   18.68    2.73
   0  -6   8   23.02    5.76
   0  -5   8   67.58    8.33
   0   5  -8   68.89    4.81
   0  -4   8  107.74   10.02
   0   4  -8  105.87    6.35
   0  -3   8  267.94   17.26
   0   3  -8  258.20   13.00
   0  -2   8  613.29   28.00
   0   2  -8  612.57   28.55
   0  -2   8  658.43   31.22
   0  -2   8  594.28   32.59
   0  -2   8  627.45   31.70
   0   1  -8  345.45   16.46
   0  -1   8  342.80   19.94
   0  -1   8  342.29   16.02
   0   0  -8  248.67   11.99
   0   0   8  238.12   11.55
   0   1   8  351.44   16.38
   0   2   8   30.14    4.45
   0   2   8   29.95    2.55
   0   3   8    9.02    2.92
   0   3   8   12.46    1.81
   0   4   8   13.90    1.91
   0   4   8   13.82    2.81
   0   4   8   10.26    1.79
   0   5   8    0.10    1.58
   0   5   8   -0.09    1.45
   0   6   8    0.55    1.52
   0   6   8    0.61    1.56
   0   7   8    7.00    1.65
   0   7   8    8.64    1.57
   0   7   8    8.46    1.86
   0   8   8   10.03    3.10
   0   8   8    6.78    1.57
   0   8   8    7.77    1.55
   0   8   8    6.27    1.48
   0   8   8    5.39    1.82
   0   9   8   10.66    2.05
   0   9   8    8.70    3.13
   0   9   8    8.51    1.82
   0   9   8   10.53    3.83
   0   9   8    6.85    1.98
   0   9   8    8.09    1.71
   0   9   8    8.91    1.61
   0  10   8    6.68    2.99
   0  10   8   11.07    1.53
   0  10   8   12.13    1.82
   0  10   8   13.64    2.06
   0  10   8   10.15    3.81
   0  10   8    9.17    2.02
   0  10   8   10.54    1.82
   0  10   8    8.36    2.10
   0  11   8    2.17    2.69
   0  11   8    0.41    1.19
   0  11   8   -1.35    1.53
   0  11   8    2.51    1.87
   0  11   8   -0.67    3.30
   0  11   8   -0.68    1.68
   0  11   8    1.84    1.68
   0  11   8    1.53    1.89
   0  12   8   -0.26    1.57
   0  12   8   -0.55    1.17
   0  12   8   -0.68    3.67
   0  12   8    1.03    1.68
   0  12   8    0.55    2.00
   0  12   8    0.15    1.76
   0  13   8   -0.65    1.75
   0  13   8   -1.36    3.42
   0  13   8    0.39    1.65
   0  13   8    0.56    2.05
   0  13   8   -0.27    1.57
   0  14   8    4.22    2.02
   0  14   8    1.40    1.71
   0  14   8    1.93    2.89
   0  14   8    0.13    1.69
   0  14   8    2.22    2.10
   0  14   8    0.80    1.47
   0  15   8    1.96    1.63
   0  15   8   -1.07    1.92
   0  15   8    0.51    2.08
   0  16   8    7.15    1.56
   0  16   8    5.64    2.00
   0  16   8    8.64    1.94
   0  17   8   57.77    3.81
   0  17   8   57.23    3.41
   0  17   8   59.69    3.80
   0  18   8   58.05    3.38
   0  18   8   57.22    3.36
   0  10  -9    2.58    0.76
   0  10  -9    3.73    1.06
   0   9  -9    7.15    1.37
   0   8  -9   21.91    2.53
   0  -7   9   27.14    5.56
   0   7  -9   31.91    3.23
   0  -6   9   42.05    6.63
   0   6  -9   38.39    3.58
   0  -5   9   10.68    4.68
   0   5  -9   10.46    2.20
   0  -4   9   11.88    4.80
   0   4  -9    8.88    2.21
   0  -3   9    1.40    4.03
   0   3  -9    7.02    2.18
   0  -2   9  110.45    5.83
   0  -2   9   93.58    8.66
   0  -2   9  104.43    9.74
   0   2  -9  111.32    6.53
   0  -2   9  116.59    8.92
   0  -1   9  204.19   10.34
   0   1  -9  224.14   11.01
   0  -1   9  220.83   14.32
   0  -1   9  217.32   14.66
   0   0   9  278.95   13.55
   0   0   9  316.36   17.93
   0   0  -9  285.05   14.02
   0   0   9  292.52   17.89
   0   1   9  248.50   12.01
   0   1   9  253.72   15.40
   0  -1  -9  243.53   12.34
   0   1   9  250.29   11.96
   0   1   9  250.16   16.80
   0   2   9   88.35    4.93
   0   2   9   80.10    8.29
   0   2   9   84.10    4.97
   0   3   9  238.96   14.28
   0   3   9  247.76   11.69
   0   3   9  246.20   11.77
   0   4   9    7.78    1.78
   0   4   9    8.47    1.82
   0   4   9    5.62    4.12
   0   5   9    5.00    1.72
   0   5   9    6.21    4.29
   0   5   9    6.31    1.73
   0   6   9   15.43    2.16
   0   6   9   18.16    5.45
   0   6   9   18.12    2.17
   0   6   9   13.32    3.59
   0   7   9   -0.71    1.63
   0   7   9    1.42    1.35
   0   7   9    0.57    3.86
   0   7   9    0.10    1.62
   0   7   9    1.03    1.70
   0   7   9    0.50    2.66
   0   8   9    8.65    1.87
   0   8   9    6.12    1.78
   0   8   9   10.02    4.18
   0   8   9    6.97    1.68
   0   8   9    8.71    1.50
   0   8   9    8.39    2.06
   0   8   9   11.94    3.29
   0   9   9    1.09    1.53
   0   9   9   -0.31    1.36
   0   9   9    3.75    3.73
   0   9   9    1.42    1.77
   0   9   9    1.62    2.59
   0   9   9    0.99    1.63
   0   9   9   -0.77    1.46
   0  10   9    1.30    1.47
   0  10   9    2.88    1.45
   0  10   9    8.21    3.62
   0  10   9   -0.56    2.89
   0  10   9    3.13    1.95
   0  10   9    1.32    1.88
   0  11   9    5.01    1.68
   0  11   9    2.56    1.70
   0  11   9    4.28    3.60
   0  11   9   -0.58    2.58
   0  11   9    2.73    1.90
   0  11   9    5.19    2.03
   0  12   9   15.77    2.43
   0  12   9   19.08    2.25
   0  12   9   15.24    4.69
   0  12   9   16.70    2.34
   0  12   9   19.37    2.74
   0  13   9   62.73    7.72
   0  13   9   59.49    4.04
   0  13   9   57.40    4.66
   0  13   9   64.77    4.42
   0  14   9  101.15    9.22
   0  14   9   89.25    5.65
   0  14   9   91.43    5.92
   0  15   9   18.08    2.84
   0  15   9   25.37    2.70
   0  15   9   24.30    2.42
   0  15   9   24.10    2.51
   0  16   9   56.34    4.31
   0  16   9   71.36    4.36
   0  16   9   65.86    3.95
   0  16   9   67.01    3.98
   0  17   9   62.24    3.84
   0  17   9   61.05    3.76
   0  17   9   54.80    3.26
   0  18   9   31.75    2.26
   0  18   9   32.32    2.30
   0   9 -10    1.76    1.02
   0   9 -10    3.28    0.81
   0   8 -10    1.87    1.37
   0   7 -10   -1.51    1.63
   0   6 -10    3.79    2.00
   0  -5  10    5.14    3.95
   0   4 -10    5.32    2.12
   0  -4  10   11.25    4.59
   0   3 -10   -0.18    2.01
   0  -3  10   -0.74    3.32
   0   2 -10    6.40    2.11
   0  -2  10    6.32    4.34
   0  -1  10    7.22    3.63
   0  -1  10    4.86    4.23
   0  -1  10    9.07    4.08
   0  -1  10    7.07    1.75
   0   1 -10    6.01    2.02
   0   0  10   34.19    5.47
   0   0 -10   24.45    2.88
   0   0  10   22.40    5.08
   0   0  10   26.65    2.59
   0   1  10   16.67    5.40
   0  -1 -10   21.83    2.70
   0   1  10   25.68    2.47
   0   1  10   22.15    4.47
   0   2  10   20.06    4.20
   0   2  10   19.35    2.28
   0   2  10   17.64    2.09
   0  -2 -10   16.35    2.42
   0   3  10   25.81    2.50
   0   3  10   22.82    2.60
   0   3  10   22.01    4.31
   0   3  10   25.42    5.37
   0   4  10   78.49    4.95
   0   4  10   90.98    5.00
   0   5  10  110.12    6.33
   0   5  10  121.47    6.28
   0   6  10  314.74   15.25
   0   6  10  320.35   15.03
   0   7  10  297.22   14.49
   0   7  10  302.00   14.20
   0   7  10  286.63   14.04
   0   7  10  297.44   19.50
   0   8  10  459.83   21.78
   0   8  10  488.92   22.14
   0   8  10  456.71   21.70
   0   8  10  442.22   25.77
   0   8  10  508.80   27.03
   0   9  10  820.33   38.99
   0   9  10  866.97   38.98
   0   9  10  968.65   44.38
   0   9  10  822.39   43.37
   0   9  10  843.86   39.27
   0   9  10  919.96   39.50
   0  10  10  131.13    7.46
   0  10  10  133.62    7.18
   0  10  10  133.42    7.03
   0  10  10  133.44    7.44
   0  10  10  128.34   11.39
   0  10  10  133.35   10.70
   0  10  10  133.99   10.49
   0  10  10  122.94   10.64
   0  11  10   33.37    3.01
   0  11  10   27.82    5.96
   0  11  10   35.82    2.85
   0  11  10   29.95    5.08
   0  11  10   27.87    3.16
   0  11  10   34.90    3.29
   0  12  10   36.37    3.29
   0  12  10   35.93    3.11
   0  12  10   48.37    6.97
   0  12  10   36.97    3.53
   0  12  10   36.95    3.06
   0  13  10   29.10    2.79
   0  13  10   28.67    5.72
   0  13  10   27.89    3.19
   0  13  10   29.00    2.89
   0  14  10   21.85    2.38
   0  14  10   23.27    5.13
   0  15  10    6.32    1.71
   0  15  10    4.79    1.68
   0  15  10    6.45    1.82
   0  15  10    5.43    2.11
   0  16  10   17.99    1.92
   0  16  10   18.32    2.14
   0  16  10   19.43    2.08
   0  16  10   21.99    2.53
   0  17  10    8.01    1.68
   0  17  10    2.86    1.34
   0  18  10    2.83    1.07
   0   8 -11    6.78    1.21
   0   8 -11    7.91    1.03
   0   7 -11   12.68    1.84
   0   6 -11   15.45    2.23
   0   5 -11   15.24    2.35
   0  -4  11   59.87    7.54
   0  -3  11   34.84    6.06
   0   3 -11   26.27    3.12
   0  -2  11   11.52    4.31
   0   2 -11    9.17    2.34
   0  -1  11   14.55    4.63
   0  -1  11   13.95    1.96
   0  -1  11   16.98    4.68
   0  -1  11    5.78    3.73
   0   1 -11   12.51    2.53
   0   0  11   -0.65    3.56
   0   0  11    0.81    1.72
   0   0  11   -4.83    4.55
   0   0 -11   -1.40    1.90
   0   0  11   -0.63    3.36
   0   1  11    7.90    3.80
   0   1  11    7.38    1.93
   0   1  11   -0.56    4.70
   0   1  11   10.57    4.83
   0  -1 -11    6.17    2.15
   0   2  11   49.47    3.73
   0   2  11   58.56    6.56
   0   2  11   62.17    8.19
   0  -2 -11   54.72    4.20
   0   3  11  103.42    6.21
   0   3  11  116.02    6.26
   0   3  11  102.99   10.71
   0   4  11  184.72    9.29
   0   4  11  168.63    9.16
   0   4  11  177.12   14.05
   0   5  11   68.98    4.84
   0   5  11   83.95    4.92
   0   5  11   80.88    9.36
   0   6  11   10.54    2.24
   0   6  11    8.67    2.05
   0   6  11    6.41    5.13
   0   7  11    1.98    2.02
   0   7  11    2.12    3.91
   0   7  11    2.55    1.90
   0   8  11   19.90    2.54
   0   8  11   20.80    5.55
   0   8  11   19.31    2.21
   0   8  11   18.81    2.43
   0   9  11   80.17    4.88
   0   9  11   69.62    4.82
   0   9  11   84.61    8.97
   0   9  11   84.89    5.26
   0   9  11   88.18    9.28
   0   9  11   95.65    8.90
   0  10  11  160.36    8.12
   0  10  11  144.11    8.30
   0  10  11  156.20   11.90
   0  10  11  158.17    8.60
   0  10  11  161.08   13.40
   0  10  11  157.40   12.35
   0  11  11   32.65    5.92
   0  11  11   22.91    4.80
   0  11  11   22.83    2.77
   0  11  11   27.81    3.03
   0  12  11   12.36    2.33
   0  12  11    8.73    2.32
   0  12  11   10.88    1.84
   0  12  11   12.34    4.83
   0  12  11   11.55    2.26
   0  13  11   17.41    2.60
   0  13  11   17.76    5.02
   0  14  11    1.62    1.97
   0  14  11    0.85    1.53
   0  14  11    1.36    3.20
   0  14  11    2.04    1.69
   0  15  11    0.44    1.47
   0  15  11    0.73    1.84
   0  15  11    1.27    1.63
   0  16  11   20.43    2.06
   0  16  11   18.42    1.99
   0  16  11   18.05    2.33
   0  17  11   11.80    1.49
   0  17  11   12.89    1.77
   0  17  11   13.62    1.44
   0  18  11   14.51    1.47
   0   7 -12    0.11    0.85
   0   7 -12    0.51    0.64
   0   6 -12    6.09    1.54
   0   5 -12   11.61    1.96
   0   4 -12    0.79    1.36
   0   4 -12    2.45    1.84
   0   3 -12    6.47    2.09
   0  -2  12   30.80    5.93
   0  -1  12    2.74    3.63
   0   1 -12   -0.18    2.01
   0   0  12    5.34    3.89
   0   0  12    6.34    1.74
   0   0  12   -1.60    4.66
   0   0 -12    2.36    1.94
   0   0  12    9.25    4.02
   0   1  12   76.36    4.64
   0   1  12   79.98    8.06
   0   1  12   75.82    8.46
   0  -1 -12   66.62    5.14
   0   1  12   73.68    8.57
   0   2  12   47.39    3.68
   0   2  12   56.78    6.70
   0   2  12   39.72    7.12
   0  -2 -12   47.63    4.14
   0   2  12   45.40    7.13
   0   3  12    4.39    4.69
   0   3  12   10.15    2.20
   0  -3 -12    9.37    2.47
   0   3  12    8.67    5.05
   0   4  12   38.85    3.26
   0   4  12   35.89    3.18
   0   4  12   35.94    7.15
   0   5  12    7.96    2.16
   0   5  12   12.17    2.17
   0   5  12   11.34    5.22
   0   6  12   34.57    3.14
   0   6  12   30.93    3.21
   0   6  12   37.19    7.20
   0   7  12   38.45    3.29
   0   7  12   41.65    7.06
   0   7  12   29.01    3.32
   0   8  12    3.12    1.87
   0   8  12   -0.66    2.03
   0   8  12    4.47    4.54
   0   8  12    1.26    5.04
   0   9  12    2.45    4.81
   0   9  12   -0.76    4.00
   0   9  12    1.71    1.80
   0   9  12    4.88    2.22
   0   9  12    2.87    4.18
   0  10  12    4.07    4.05
   0  10  12    1.51    1.61
   0  10  12    1.50    1.72
   0  10  12    3.11    4.23
   0  10  12   -0.68    2.05
   0  10  12    0.58    4.28
   0  11  12    0.88    1.70
   0  11  12   -1.56    3.86
   0  11  12    0.33    1.99
   0  12  12    1.83    1.89
   0  12  12   -0.76    3.72
   0  12  12    2.54    1.82
   0  13  12    2.27    1.87
   0  13  12    0.29    1.75
   0  13  12   -0.72    4.31
   0  14  12    4.92    1.90
   0  14  12    5.30    1.98
   0  14  12    3.26    1.36
   0  15  12   32.75    2.79
   0  15  12   30.56    2.78
   0  15  12   27.52    2.30
   0  16  12   60.14    3.85
   0  16  12   60.65    3.75
   0  17  12   77.56    4.17
   0  17  12   71.00    3.93
   0  18  12   53.98    2.93
   0   6 -13    1.68    0.68
   0   5 -13   -0.43    1.26
   0   4 -13   11.50    1.86
   0   3 -13   12.65    1.51
   0   3 -13   12.87    2.08
   0   3 -13    8.67    1.74
   0   2 -13   41.87    3.47
   0   1 -13   70.59    4.94
   0   0  13   45.19    6.20
   0   0  13   38.05    6.14
   0   0  13   32.02    5.74
   0   1  13   14.15    2.15
   0   1  13   15.78    4.51
   0   1  13   13.53    4.39
   0  -1 -13   13.54    2.39
   0   1  13   19.69    5.17
   0   2  13   42.07    6.57
   0   2  13   37.90    6.71
   0   2  13   37.52    3.20
   0  -2 -13   40.10    3.71
   0   3  13   94.99   10.03
   0  -3 -13   88.97    6.11
   0   3  13   97.77    5.83
   0   4  13    3.79    4.51
   0   4  13    1.25    1.78
   0   4  13    6.45    4.67
   0  -4 -13   -0.94    2.08
   0   5  13   11.17    3.94
   0   5  13   24.02    6.01
   0   5  13   24.30    6.50
   0   5  13   17.96    2.51
   0   6  13    9.55    2.30
   0   6  13    4.49    3.45
   0   6  13   -0.78    4.56
   0   6  13    8.29    2.12
   0   6  13   13.24    5.85
   0   7  13   56.57    4.16
   0   7  13   67.76    7.54
   0   7  13   50.38    7.87
   0   7  13   51.90    4.15
   0   7  13   67.30    8.51
   0   8  13    3.64    2.00
   0   8  13    3.60    3.69
   0   8  13   -3.82    5.12
   0   8  13   -1.66    2.09
   0   8  13   -1.95    5.04
   0   9  13   -0.41    2.02
   0   9  13    9.70    4.34
   0   9  13    5.14    4.27
   0   9  13    2.36    1.90
   0   9  13    3.14    4.73
   0  10  13    4.72    1.88
   0  10  13    4.82    4.07
   0  10  13    8.32    4.86
   0  10  13    3.03    3.75
   0  10  13    4.19    2.08
   0  11  13   13.69    4.46
   0  11  13   14.27    4.91
   0  11  13    7.60    4.79
   0  11  13    9.12    2.36
   0  12  13   42.32    3.28
   0  12  13   49.40    6.95
   0  13  13   70.27    4.57
   0  13  13   63.99    4.29
   0  14  13   60.37    4.10
   0  14  13   69.76    4.38
   0  15  13   21.16    2.18
   0  15  13   23.25    2.33
   0  16  13   44.80    2.94
   0  16  13   45.30    2.99
   0  17  13   13.17    1.43
   0  17  13   15.70    1.42
   0   4 -14    0.07    1.01
   0   3 -14    2.68    1.42
   0   3 -14   -0.32    0.87
   0   2 -14    2.54    1.00
   0   2 -14    0.12    1.58
   0   2 -14    0.87    1.22
   0   1 -14   11.57    2.12
   0   0  14    7.74    1.51
   0   0 -14    5.75    1.90
   0   1  14    5.72    1.64
   0  -1 -14    4.08    2.04
   0   2  14   -0.34    1.65
   0   2  14    1.23    3.80
   0   3  14   16.85    5.45
   0   3  14   18.21    5.32
   0  -4 -14   31.17    3.33
   0   4  14   27.96    6.07
   0   4  14   38.69    6.97
   0   4  14   33.49    3.06
   0  -5 -14   40.23    3.85
   0   5  14   41.66    6.93
   0   5  14   46.37    7.70
   0   5  14   45.02    3.63
   0   6  14   57.58    4.28
   0   6  14   61.44    6.80
   0   6  14   64.25    8.49
   0   6  14   74.28    8.84
   0  -6 -14   55.56    4.62
   0   7  14   53.58    6.84
   0   7  14   66.55    8.30
   0   7  14   55.58    8.22
   0   7  14   47.01    3.89
   0   8  14   89.13    5.44
   0   8  14   73.93    8.34
   0   8  14   82.86    5.56
   0   8  14  102.28   10.04
   0   8  14   92.84    9.69
   0   9  14   69.81    8.58
   0   9  14   62.64    7.83
   0   9  14   80.94    8.76
   0  10  14    8.64    4.06
   0  10  14    6.34    4.81
   0  10  14    3.48    3.63
   0  11  14    3.03    1.93
   0  11  14    2.11    1.61
   0  12  14   17.90    2.31
   0  13  14    2.57    1.26
   0  13  14   -1.12    1.60
   0  14  14   -0.68    1.13
   0  14  14   -0.33    1.50
   0  15  14   12.29    1.51
   0  15  14   12.76    1.72
   0  16  14    1.02    0.84
   0  16  14    2.17    1.08
   0  17  14    4.62    0.82
   0   3 -15    1.16    0.81
   0   2 -15   -0.08    1.10
   0   2 -15   -0.39    0.73
   0   1 -15    0.10    1.28
   0   1 -15   -0.33    1.10
   0   1 -15    0.98    0.78
   0   0 -15    3.61    1.61
   0   1  15    9.51    1.49
   0  -1 -15   12.67    2.07
   0   2  15   21.21    2.14
   0  -2 -15   19.83    2.61
   0   3  15   32.04    2.78
   0  -3 -15   36.39    3.23
   0  -4 -15   19.13    2.58
   0   4  15   14.99    2.29
   0  -5 -15    3.51    2.00
   0   5  15    0.24    1.75
   0  -6 -15    8.69    2.27
   0   6  15    7.81    1.96
   0   7  15   42.01    3.35
   0  -7 -15   36.69    3.58
   0   8  15   36.28    2.74
   0   8  15   33.73    3.06
   0   9  15   39.26    2.92
   0   9  15   35.96    3.13
   0  10  15   68.19    4.25
   0  10  15   65.28    4.28
   0  11  15   21.07    2.32
   0  11  15   24.93    2.36
   0  12  15   17.96    2.18
   0  12  15   16.60    1.85
   0  13  15    5.47    1.57
   0  14  15   -0.53    1.29
   0  15  15    1.66    1.15
   0  16  15    4.05    0.96
   0   1 -16    2.80    0.87
   0   0 -16    1.79    1.03
   0   0 -16    1.18    0.82
   0  -1 -16    1.48    1.36
   0   2  16   11.42    1.35
   0  -2 -16    9.10    1.79
   0   3  16   -0.08    1.29
   0  -3 -16    2.27    1.54
   0   4  16    0.71    1.40
   0  -4 -16    1.80    1.62
   0   5  16   34.35    2.70
   0  -5 -16   28.71    2.91
   0  -6 -16    7.02    2.04
   0   6  16    9.86    1.88
   0  -7 -16    1.56    1.92
   0   7  16    2.33    1.68
   0  -8 -16    1.70    1.77
   0   8  16    2.94    1.63
   0  -9 -16   -0.83    1.73
   0   9  16   -1.01    1.66
   0   9  16   -0.49    1.07
   0 -10 -16    2.24    1.72
   0  10  16   -0.28    1.48
   0  10  16    0.63    1.16
   0  11  16    2.68    1.42
   0  11  16    3.16    1.29
   0  12  16    2.31    1.19
   0  12  16   -0.63    1.19
   0  13  16    6.33    1.27
   0  14  16   11.87    1.40
   0  15  16   15.54    1.32
   0  -2 -17   10.78    1.29
   0   3  17    2.18    0.69
   0  -3 -17    6.62    1.30
   0   4  17    0.51    0.99
   0  -4 -17    1.94    1.26
   0   5  17   16.44    1.72
   0  -5 -17   17.91    1.95
   0   6  17   10.73    1.61
   0  -6 -17    8.77    1.65
   0  -7 -17    8.70    1.68
   0   7  17   10.54    1.65
   0  -8 -17   -2.41    1.54
   0   8  17    0.56    1.33
   0  -9 -17    2.14    1.56
   0   9  17   -0.15    1.27
   0 -10 -17    5.49    1.50
   0  10  17    3.35    1.28
   0 -11 -17   11.39    1.64
   0  11  17   13.20    1.48
   0 -12 -17   19.15    1.83
   0 -13 -17   10.35    1.30
   0  -5 -18   -0.05    0.73
   0  -6 -18    0.40    0.87
   0  -7 -18   -0.06    0.89
   0   8  18    3.82    0.99
   0  -8 -18    2.43    0.99
   0  -9 -18   -0.54    0.96
   0 -10 -18    3.74    0.95
  -1   9  18    3.01    0.80
   1  -9 -18    2.37    0.85
  -1   8  18    9.94    1.10
   1  -8 -18    9.65    1.13
  -1   7  18   13.51    1.21
   1  -7 -18   12.91    1.27
   1  -6 -18    7.87    1.01
   1 -13 -17    1.66    0.82
   1 -12 -17    1.31    1.03
   1 -11 -17    3.57    1.32
  -1  11  17    6.05    1.09
   1 -10 -17    3.50    1.38
  -1  10  17    2.36    1.09
   1  -9 -17    1.62    1.34
  -1   9  17    1.17    1.16
   1  -8 -17    1.57    1.37
  -1   8  17   -0.07    1.18
   1  -7 -17   -0.49    1.33
  -1   7  17    0.07    1.18
   1  -6 -17   -0.67    1.38
  -1   6  17   -0.34    1.15
   1  -5 -17    1.61    1.22
  -1   5  17    0.42    1.02
   1  -4 -17    1.54    1.13
  -1   4  17    2.66    0.93
   1  -3 -17    7.89    1.31
   1  -2 -17    2.22    0.89
  -1  14  16    0.38    0.84
  -1  13  16   20.73    1.76
  -1  12  16   27.95    2.05
  -1  12  16   30.87    2.19
  -1  11  16   20.52    2.03
  -1  11  16   24.59    1.95
   1 -10 -16    6.82    1.96
  -1  10  16   10.85    1.68
  -1  10  16   10.52    1.39
   1  -9 -16   12.09    2.20
  -1   9  16   12.69    1.92
   1  -8 -16    9.28    2.05
  -1   8  16    7.27    1.79
   1  -7 -16   -0.96    1.80
  -1   7  16    1.09    1.53
   1  -6 -16    1.08    1.68
  -1   6  16    0.19    1.54
   1  -5 -16   13.57    2.17
  -1   5  16   10.06    1.78
  -1   4  16   30.49    2.41
   1  -4 -16   29.07    2.72
  -1   3  16   -0.28    1.11
   1  -3 -16    0.45    1.47
  -1   2  16    2.78    0.99
   1  -2 -16    5.54    1.53
   1  -1 -16    9.61    1.52
   1   0 -16    7.13    1.24
  -1  16  15   27.00    1.73
  -1  15  15   87.32    4.55
  -1  14  15   66.00    3.85
  -1  13  15   45.41    3.15
  -1  12  15   11.93    1.71
  -1  12  15   15.98    1.98
  -1  11  15    4.55    1.61
  -1  11  15    5.75    1.63
  -1  10  15    0.85    1.61
  -1  10  15   -2.87    1.60
  -1   9  15    1.38    1.73
  -1   9  15    2.74    1.41
  -1   8  15    3.00    1.90
  -1   8  15    3.84    1.37
   1  -7 -15    0.17    1.92
  -1   7  15    2.56    1.80
   1  -6 -15    0.84    1.97
  -1   6  15    1.09    1.85
   1  -5 -15    1.31    1.83
  -1   5  15    1.99    1.79
   1  -4 -15   15.22    2.38
  -1   4  15   13.75    2.06
  -1   3  15    0.80    1.53
   1  -3 -15    4.06    1.81
  -1   2  15    7.13    1.58
   1  -2 -15   12.18    2.13
  -1   1  15    1.68    1.11
   1  -1 -15    1.77    1.76
   1   0 -15    2.21    1.44
   1   1 -15   -0.18    0.79
   1   1 -15   -0.25    0.92
   1   1 -15   -1.10    1.31
   1   2 -15    1.20    1.00
  -1  16  14    3.08    1.03
  -1  15  14    0.09    1.33
  -1  15  14    2.48    0.94
  -1  14  14    1.88    1.42
  -1  14  14   -0.23    1.07
  -1  13  14    1.42    1.61
  -1  13  14    1.41    1.14
  -1  12  14    1.63    1.70
  -1  11  14   10.30    2.22
  -1  11  14   10.23    1.86
  -1  10  14    6.23    1.95
  -1  10  14    7.84    2.20
  -1  10  14    2.76    3.77
  -1   9  14   40.95    7.59
  -1   9  14   55.21    7.29
  -1   8  14   92.80    9.74
  -1   8  14   95.39    9.46
  -1   8  14  106.00   10.43
  -1   7  14  121.46   11.05
  -1   7  14   88.30    9.13
  -1   7  14  108.40   10.78
  -1   6  14   45.37    7.02
  -1   6  14   39.23    5.92
  -1   6  14   48.18    7.54
  -1   5  14   43.66    7.16
  -1   5  14   35.73    6.75
  -1   4  14   32.69    6.27
  -1   4  14   13.90    5.18
  -1   3  14    1.33    3.67
  -1   3  14    3.98    4.62
  -1   2  14   32.02    2.77
   1  -2 -14   27.54    3.14
  -1   1  14   17.25    2.02
   1  -1 -14   19.51    2.63
  -1   0  14   19.41    1.89
   1   0 -14   21.30    2.67
   1   1 -14   11.91    2.01
   1   2 -14    1.65    1.04
   1   2 -14    2.58    1.06
   1   3 -14   -0.27    1.33
   1   4 -14   -1.03    0.99
  -1  17  13    1.74    0.82
  -1  17  13    0.90    0.75
  -1  16  13    0.70    1.19
  -1  16  13    1.97    1.22
  -1  15  13    4.11    1.53
  -1  15  13    1.92    1.38
  -1  14  13    2.82    1.67
  -1  14  13    4.09    1.54
  -1  13  13    0.96    1.60
  -1  13  13    3.50    1.83
  -1  12  13    7.98    1.78
  -1  12  13    5.72    4.17
  -1  12  13    6.49    2.11
  -1  11  13    2.24    3.70
  -1  10  13    0.17    2.04
  -1  10  13    3.47    3.99
  -1  10  13    5.31    3.89
  -1  10  13    0.59    4.65
  -1  10  13    2.78    1.83
  -1   9  13    1.51    1.96
  -1   9  13    4.46    3.93
  -1   9  13    2.26    3.53
  -1   9  13   -2.52    4.67
  -1   9  13    1.48    1.94
  -1   8  13   43.24    3.71
  -1   8  13   49.53    7.72
  -1   8  13   36.01    3.46
  -1   7  13   49.09    7.94
  -1   7  13   50.52    4.00
  -1   7  13   54.48    4.02
  -1   6  13   47.67    7.99
  -1   6  13   48.43    3.95
  -1   6  13   54.99    3.99
  -1   5  13   35.45    7.14
  -1   5  13   43.83    3.56
  -1   5  13   44.59    3.59
  -1   4  13   93.63   10.32
   1  -4 -13   90.28    6.16
  -1   4  13   97.48    5.79
   1  -3 -13  100.44    6.63
  -1   3  13  114.28   10.97
  -1   3  13   97.96   10.00
  -1   3  13  106.14    6.13
   1  -2 -13   33.00    3.41
  -1   2  13   29.23    2.87
  -1   2  13   32.47    6.22
  -1   2  13   45.31    7.03
  -1   1  13    9.84    3.84
   1  -1 -13   -0.36    2.12
  -1   1  13    5.03    3.96
  -1   1  13   -0.54    4.35
  -1   0  13    3.21    1.50
  -1   0  13   -0.62    3.43
   1   1 -13    8.90    2.22
   1   2 -13   14.48    2.28
   1   3 -13    7.00    1.82
   1   3 -13    5.31    1.29
   1   4 -13    3.03    1.45
   1   5 -13   -1.43    1.17
  -1  17  12   -0.44    0.85
  -1  17  12   -0.15    1.12
  -1  16  12    6.90    1.44
  -1  16  12    5.07    1.43
  -1  15  12   29.28    2.60
  -1  15  12   26.58    2.63
  -1  15  12   27.20    2.10
  -1  14  12   54.04    3.76
  -1  14  12   51.26    3.83
  -1  13  12  106.49   10.29
  -1  13  12  104.69    6.28
  -1  13  12  107.73    6.21
  -1  12  12   47.85    7.03
  -1  11  12   40.81    6.85
  -1  11  12   43.15    3.74
  -1  11  12   43.76    3.50
  -1  10  12   21.49    2.53
  -1  10  12   15.01    2.18
  -1  10  12   12.55    4.58
  -1  10  12   14.72    5.55
  -1  10  12   20.71    2.87
  -1  10  12   21.43    5.71
  -1   9  12   12.28    2.55
  -1   9  12   13.64    2.32
  -1   8  12   -0.50    1.82
  -1   8  12   -0.14    1.87
  -1   8  12   -2.30    4.68
  -1   7  12   10.07    2.24
  -1   7  12   11.33    2.33
  -1   7  12   17.20    5.55
  -1   6  12   18.42    2.68
  -1   6  12   21.62    2.67
  -1   6  12   24.47    6.68
  -1   5  12   12.82    2.28
  -1   5  12   20.69    2.65
  -1   5  12   13.36    5.74
  -1   4  12   22.97    2.59
  -1   4  12   16.33    6.57
  -1   4  12   15.90    2.47
  -1   3  12   22.75    6.24
   1  -3 -12   21.71    2.94
  -1   3  12   23.19    2.66
  -1   2  12   53.70    3.85
  -1   2  12   56.64    7.55
   1  -2 -12   46.19    4.10
  -1   2  12   44.61    6.24
   1  -1 -12   61.31    4.70
  -1   1  12   61.31    4.21
  -1   1  12   67.32    7.62
  -1   1  12   70.64    8.20
  -1   1  12   69.00    8.14
   1   0 -12   52.49    4.47
  -1   0  12   64.53    4.04
  -1   0  12   62.77    7.47
  -1   0  12   53.16    7.23
  -1   0  12   73.91    7.90
   1   1 -12   52.51    4.34
  -1  -1  12   58.07    7.09
  -1  -2  12   40.42    6.48
   1   3 -12   57.20    4.22
   1   4 -12   42.43    2.98
   1   4 -12   47.24    3.56
   1   5 -12   23.53    2.45
   1   6 -12    4.25    1.39
   1   7 -12   -0.78    0.66
  -1  18  11   46.03    2.68
  -1  17  11  101.53    5.05
  -1  17  11  112.58    5.41
  -1  16  11  191.18    9.37
  -1  16  11  190.62    9.25
  -1  16  11  186.57    9.59
  -1  15  11  157.93    8.27
  -1  15  11  161.01    8.04
  -1  15  11  152.60    8.43
  -1  14  11   48.28    3.96
  -1  14  11   53.40    3.58
  -1  14  11   52.42    3.76
  -1  13  11   58.55    7.52
  -1  12  11   35.15    3.35
  -1  12  11   35.52    6.54
  -1  12  11   34.61    3.42
  -1  12  11   38.32    6.16
  -1  11  11   -1.29    1.85
  -1  11  11    4.84    3.54
  -1  11  11   -0.50    2.18
  -1  11  11   -0.79    3.62
  -1  10  11    3.31    4.19
  -1  10  11    4.47    1.78
  -1  10  11    3.88    3.92
  -1  10  11    6.34    1.94
  -1  10  11    9.99    2.30
  -1  10  11    6.96    3.63
  -1  10  11    1.68    4.73
  -1   9  11    4.13    1.63
  -1   9  11    5.62    4.34
  -1   9  11    2.00    2.12
  -1   9  11    0.69    3.43
  -1   9  11    5.07    1.84
  -1   8  11    1.46    4.44
  -1   8  11   -0.16    1.91
  -1   8  11    1.34    1.50
  -1   8  11    1.17    1.79
  -1   7  11    5.20    4.43
  -1   7  11    1.87    1.88
  -1   7  11    1.18    1.94
  -1   6  11    2.99    5.14
  -1   6  11    0.15    1.89
  -1   6  11   -1.05    1.85
  -1   5  11    4.47    5.23
  -1   5  11    9.60    2.22
  -1   5  11    8.51    2.09
  -1   4  11   27.70    2.87
  -1   4  11   28.19    2.76
  -1   3  11    1.46    4.74
  -1   3  11   -0.54    3.05
  -1   3  11   -0.64    1.76
  -1   3  11    0.39    1.53
  -1   2  11   13.65    2.08
  -1   2  11   15.26    4.06
  -1   2  11   17.87    2.32
   1  -2 -11   17.58    2.82
  -1   2  11   13.57    5.81
  -1   1  11   -1.26    3.34
  -1   1  11    0.62    1.79
   1  -1 -11    1.59    2.03
  -1   1  11    4.82    4.39
   1   0 -11    1.80    1.97
  -1   0  11    1.64    4.36
  -1   0  11    7.39    3.71
  -1   0  11    4.01    1.75
  -1   0  11   -0.65    3.99
   1   1 -11    2.90    2.03
  -1  -1  11    4.52    3.96
  -1  -1  11    3.51    3.60
  -1  -1  11    8.24    4.23
  -1  -1  11    5.42    1.65
  -1  -2  11   -0.72    3.51
   1   2 -11    0.36    2.09
  -1  -3  11   -3.59    3.96
   1   3 -11    3.33    2.00
  -1  -4  11   -4.81    4.01
   1   5 -11    3.86    1.89
   1   5 -11    1.56    1.17
   1   6 -11    9.79    1.85
   1   7 -11    8.30    1.62
   1   8 -11    4.65    0.91
   1   8 -11    5.32    1.01
  -1  18  10    5.44    1.10
  -1  17  10   12.93    1.65
  -1  17  10   15.88    1.91
  -1  16  10   27.37    2.52
  -1  16  10   30.44    2.44
  -1  16  10   26.78    2.71
  -1  15  10   26.58    2.60
  -1  15  10   23.62    2.85
  -1  15  10   24.68    2.61
  -1  14  10    3.34    3.31
  -1  14  10   -0.54    1.68
  -1  13  10   21.78    2.86
  -1  13  10   21.91    2.55
  -1  13  10   27.76    5.70
  -1  13  10   19.32    2.57
  -1  12  10    2.28    3.29
  -1  12  10    0.66    3.04
  -1  12  10    5.50    1.99
  -1  12  10    4.12    1.71
  -1  12  10   -0.79    1.93
  -1  11  10   16.06    4.84
  -1  11  10   21.77    2.65
  -1  11  10   14.62    4.40
  -1  11  10   19.87    2.25
  -1  11  10   17.17    2.58
  -1  10  10  107.14    6.20
  -1  10  10  113.50    6.15
  -1  10  10  119.65    6.75
  -1  10  10  122.41   10.45
  -1  10  10  117.16   10.23
  -1  10  10  110.38    6.61
  -1   9  10  189.95   10.28
  -1   9  10  206.66   10.56
  -1   9  10  212.68   14.90
  -1   9  10  202.86   10.11
  -1   9  10  209.03   14.53
  -1   8  10   21.83    2.51
  -1   8  10   30.40    3.04
  -1   8  10   18.04    5.34
  -1   8  10   29.18    2.73
  -1   8  10   32.44    5.14
  -1   7  10  133.22    7.31
  -1   7  10  153.65    7.57
  -1   7  10  138.03    7.76
  -1   7  10  127.21   12.52
  -1   7  10  146.43   11.24
  -1   6  10   29.59    2.79
  -1   6  10   27.48    2.74
  -1   5  10    7.18    1.89
  -1   5  10    9.02    1.96
  -1   4  10   18.87    2.34
  -1   4  10   21.49    2.44
  -1   3  10  206.53   10.38
  -1   3  10  209.23   10.36
  -1   3  10  220.75   13.66
  -1   2  10   57.24    3.91
   1  -2 -10   67.95    4.43
  -1   2  10   62.99    6.78
  -1   2  10   60.97    3.99
  -1   1  10   26.38    2.55
  -1   1  10   29.10    5.21
   1  -1 -10   29.29    3.05
  -1   0  10   10.37    2.02
  -1   0  10   10.69    4.73
   1   0 -10   15.70    2.47
  -1   0  10   13.24    4.22
  -1  -1  10    2.59    1.58
  -1  -1  10    3.38    3.23
   1   1 -10    2.92    2.06
  -1  -1  10   -1.18    4.11
  -1  -2  10    2.14    4.15
   1   2 -10    1.06    2.05
  -1  -3  10    5.91    4.03
   1   3 -10    7.88    2.14
  -1  -4  10   14.87    4.94
   1   4 -10   16.34    2.41
  -1  -5  10   39.50    6.59
   1   5 -10   26.98    2.56
   1   6 -10   24.18    2.75
   1   7 -10   19.75    2.37
   1   8 -10   14.39    1.89
   1   9 -10    7.36    1.19
   1   9 -10    6.02    0.97
  -1  18   9    0.41    1.01
  -1  18   9    0.79    0.95
  -1  17   9    1.66    1.33
  -1  17   9    1.38    1.53
  -1  16   9    7.10    1.79
  -1  16   9    6.45    1.51
  -1  16   9    6.92    1.94
  -1  15   9    3.59    1.83
  -1  15   9    5.09    2.17
  -1  15   9    7.07    1.81
  -1  14   9   13.74    4.34
  -1  13   9   65.92    7.89
  -1  13   9   60.48    4.06
  -1  13   9   70.22    4.79
  -1  13   9   62.87    4.41
  -1  12   9    9.42    2.16
  -1  12   9    9.57    3.40
  -1  12   9    9.34    1.88
  -1  12   9    9.24    1.91
  -1  12   9   12.62    2.43
  -1  12   9    4.39    4.33
  -1  11   9    2.34    1.99
  -1  11   9    5.03    2.06
  -1  11   9    1.85    1.59
  -1  11   9    2.00    1.53
  -1  11   9    0.63    3.42
  -1  11   9    4.36    3.85
  -1  10   9   16.78    2.07
  -1  10   9   20.24    2.59
  -1  10   9   17.42    2.19
  -1  10   9   20.14    2.61
  -1  10   9   21.83    4.43
  -1   9   9   85.34    5.05
  -1   9   9   96.54    8.74
  -1   9   9   91.26    5.58
  -1   9   9  106.35    8.71
  -1   9   9   94.33    5.12
  -1   9   9   85.32    5.09
  -1   8   9  913.02   48.63
  -1   8   9 1006.83   43.78
  -1   8   9  950.48   47.61
  -1   8   9  948.69   43.35
  -1   8   9  955.36   43.25
  -1   7   9  464.89   21.48
  -1   7   9  451.50   25.05
  -1   7   9  450.99   21.17
  -1   6   9  524.66   23.89
  -1   6   9  466.32   27.11
  -1   6   9  513.90   23.66
  -1   5   9  511.09   23.74
  -1   5   9  512.23   23.59
  -1   4   9  588.52   27.14
  -1   4   9  591.83   27.04
  -1   3   9  304.04   14.33
  -1   3   9  295.73   14.30
  -1   2   9   13.06    1.90
  -1   2   9   16.00    3.97
  -1   2   9   15.38    2.06
  -1   1   9   37.76    2.80
  -1   1   9   31.01    5.28
  -1   1   9   37.25    2.99
   1  -1  -9   41.56    3.30
  -1   0   9    9.05    3.78
   1   0  -9   10.22    2.08
  -1   0   9   12.72    1.94
  -1   0   9    3.48    3.80
   1   1  -9   90.49    5.69
  -1  -1   9   96.05    8.87
  -1  -1   9  101.84    9.37
  -1  -1   9   95.92    5.31
  -1  -2   9   25.37    5.22
  -1  -2   9   14.66    4.38
  -1  -2   9   20.95    2.16
   1   2  -9   21.63    2.71
   1   3  -9    3.41    2.18
  -1  -3   9    2.85    3.77
   1   4  -9    3.53    1.95
  -1  -4   9    2.24    3.76
   1   5  -9    1.95    1.88
  -1  -5   9    6.05    4.00
   1   6  -9   -1.20    2.03
  -1  -6   9   -4.41    4.78
   1   7  -9    0.31    1.66
   1   8  -9   -0.81    1.70
   1   9  -9    0.88    1.18
   1  10  -9    1.32    0.90
   1  10  -9    1.12    0.75
  -1  18   8    4.00    1.12
  -1  18   8    4.84    1.17
  -1  17   8   25.95    2.48
  -1  17   8   29.40    2.48
  -1  16   8   66.53    3.90
  -1  16   8   70.07    4.48
  -1  16   8   65.31    4.46
  -1  15   8   69.50    4.92
  -1  15   8   82.24    4.62
  -1  15   8   79.03    4.72
  -1  15   8   73.07    5.14
  -1  14   8   95.48    6.06
  -1  14   8   93.16    8.77
  -1  14   8   90.77    5.78
  -1  13   8  103.27    9.53
  -1  13   8   93.94    5.45
  -1  13   8   92.87    6.19
  -1  13   8   94.79    5.37
  -1  13   8   94.12    5.82
  -1  12   8   23.16    4.71
  -1  12   8   33.87    5.67
  -1  12   8   27.36    2.51
  -1  12   8   22.49    3.03
  -1  12   8   25.19    2.79
  -1  12   8   29.18    2.44
  -1  12   8   27.04    2.87
  -1  11   8   35.87    5.40
  -1  11   8   33.06    3.20
  -1  11   8   27.27    5.29
  -1  11   8   28.54    2.85
  -1  11   8   28.13    2.43
  -1  11   8   30.81    2.61
  -1  11   8   26.45    2.84
  -1  10   8    1.39    1.39
  -1  10   8    2.28    1.82
  -1  10   8    2.51    1.31
  -1  10   8    3.23    1.66
  -1  10   8    1.67    2.90
  -1   9   8    2.00    3.54
  -1   9   8    6.84    1.42
  -1   9   8    5.41    1.59
  -1   9   8    3.14    2.61
  -1   9   8    6.54    2.01
  -1   8   8    0.65    1.50
  -1   8   8    1.56    3.47
  -1   8   8    0.39    1.62
  -1   8   8    0.54    1.33
  -1   8   8   -1.48    2.76
  -1   8   8   -0.37    1.19
  -1   7   8   10.81    3.34
  -1   7   8    5.32    1.73
  -1   7   8    8.74    1.79
  -1   7   8    8.21    1.56
  -1   6   8    6.26    1.78
  -1   6   8    7.68    3.01
  -1   6   8    5.74    1.76
  -1   5   8    1.10    1.60
  -1   5   8    0.97    1.68
  -1   4   8    0.32    2.30
  -1   4   8    0.92    1.48
  -1   4   8    0.18    1.49
  -1   3   8   42.69    3.02
  -1   3   8   40.30    3.01
  -1   3   8   41.66    4.70
  -1   2   8  400.33   19.08
  -1   2   8  428.36   22.20
  -1   2   8  421.72   19.12
  -1   1   8  122.64    6.46
   1   0  -8   61.90    4.12
  -1   0   8   66.22    6.76
  -1   0   8   60.33    3.81
   1   1  -8  278.50   13.47
  -1  -1   8  261.23   16.71
  -1  -1   8  268.79   16.90
  -1  -1   8  273.86   13.02
   1   2  -8  262.86   12.97
  -1  -2   8  265.72   16.23
  -1  -2   8  277.72   17.13
  -1  -2   8  256.30   12.37
  -1  -3   8  263.46   16.64
   1   3  -8  233.10   12.08
   1   4  -8   54.49    4.16
  -1  -4   8   64.20    8.04
   1   5  -8   22.67    2.80
  -1  -5   8   13.40    5.07
   1   6  -8    2.46    1.38
  -1  -6   8    4.56    3.89
   1   6  -8    2.46    1.86
  -1  -7   8   16.23    5.03
   1   7  -8   13.60    2.49
   1   8  -8   22.44    2.79
   1   9  -8   28.94    2.88
   1  10  -8    8.36    1.36
   1  11  -8    4.28    0.81
   1  11  -8    4.85    1.10
  -1  18   7  120.80    6.24
  -1  18   7  138.92    6.45
  -1  17   7  109.19    5.82
  -1  17   7  129.79    6.42
  -1  17   7  129.36    6.44
  -1  16   7  114.07    6.06
  -1  16   7  116.30    6.58
  -1  16   7  115.53    6.55
  -1  15   7   45.07    3.25
  -1  15   7   48.02    3.74
  -1  15   7   48.24    3.23
  -1  15   7   45.31    3.86
  -1  14   7   49.07    3.51
  -1  14   7   49.63    3.47
  -1  14   7   52.59    4.04
  -1  14   7   47.57    3.39
  -1  14   7   50.00    4.07
  -1  13   7   29.18    3.33
  -1  13   7   32.48    2.75
  -1  13   7   25.23    5.04
  -1  13   7   31.90    2.80
  -1  13   7   33.43    3.31
  -1  13   7   29.39    2.55
  -1  12   7    2.91    2.99
  -1  12   7    4.96    1.56
  -1  12   7    1.77    1.38
  -1  12   7    3.13    1.56
  -1  12   7    2.19    1.96
  -1  12   7    5.79    3.79
  -1  12   7    1.83    1.86
  -1  11   7    8.85    1.69
  -1  11   7   10.07    3.95
  -1  11   7    9.96    1.60
  -1  11   7   10.15    2.02
  -1  11   7    7.68    2.28
  -1  11   7    9.48    2.03
  -1  11   7    7.52    1.69
  -1  11   7    9.95    3.36
  -1  10   7    4.62    2.76
  -1  10   7    1.72    1.23
  -1  10   7    2.35    1.80
  -1  10   7   -2.39    3.11
  -1  10   7    0.74    1.40
  -1  10   7    0.42    1.22
  -1  10   7    2.03    1.69
  -1   9   7    7.68    1.91
  -1   9   7    8.73    1.67
  -1   9   7   11.03    1.52
  -1   9   7   10.49    1.84
  -1   9   7   12.78    3.46
  -1   9   7   10.54    1.61
  -1   8   7    1.46    1.74
  -1   8   7    2.89    1.62
  -1   8   7    0.62    1.43
  -1   8   7    1.89    1.42
  -1   8   7    0.87    1.36
  -1   8   7    0.87    2.38
  -1   8   7    1.75    1.10
  -1   8   7    1.17    1.13
  -1   7   7   -0.11    1.53
  -1   6   7    9.13    1.74
  -1   6   7    7.71    3.09
  -1   5   7   23.80    3.82
  -1   5   7   20.62    4.59
  -1   4   7   38.52    4.60
  -1   4   7   52.26    5.62
  -1   3   7  100.59    7.83
  -1   3   7  102.86    7.96
  -1   2   7  140.44    9.87
  -1   1   7   23.22    3.97
  -1   1   7   28.71    4.78
   1   0  -7   17.25    2.06
  -1   0   7   13.88    3.70
   1   1  -7  107.67    5.98
  -1  -2   7  207.61    9.86
   1   2  -7  198.46   10.31
  -1  -2   7  216.26   13.85
   1   3  -7  142.40    7.70
  -1  -3   7  139.91   11.18
   1   4  -7   93.84    5.75
  -1  -4   7   98.29    9.26
   1   5  -7  147.26    8.33
  -1  -5   7  171.36   12.72
   1   6  -7  157.22    8.55
  -1  -6   7  166.22   13.07
   1   6  -7  148.57    8.05
   1   7  -7   26.66    2.41
   1   7  -7   26.97    2.95
   1   8  -7    5.23    3.36
  -1  -8   7    0.73    3.79
   1   8  -7    5.17    2.07
   1   9  -7   14.47    2.36
   1  10  -7   24.17    2.32
   1  11  -7   12.04    1.58
   1  11  -7   16.60    1.86
   1  12  -7   12.02    1.26
  -1  18   6   24.59    1.94
  -1  17   6   46.16    3.10
  -1  17   6   43.38    2.91
  -1  17   6   35.72    2.52
  -1  16   6   58.90    3.47
  -1  16   6   61.68    4.01
  -1  16   6   51.41    3.90
  -1  16   6   51.46    3.49
  -1  15   6   42.34    3.71
  -1  15   6   50.86    3.33
  -1  15   6   45.79    3.85
  -1  15   6   44.81    3.20
  -1  15   6   49.79    3.38
  -1  14   6   55.91    4.18
  -1  14   6   57.95    3.85
  -1  14   6   51.28    3.63
  -1  14   6   54.95    4.34
  -1  14   6   52.78    3.68
  -1  13   6   41.93    3.60
  -1  13   6   38.06    5.25
  -1  13   6   39.08    3.16
  -1  13   6   42.42    3.13
  -1  13   6   40.58    3.09
  -1  13   6   37.19    3.65
  -1  12   6   -0.56    2.48
  -1  12   6    1.01    1.37
  -1  12   6   -0.98    2.51
  -1  12   6   -0.48    1.38
  -1  12   6   -1.18    2.98
  -1  12   6    0.90    1.81
  -1  12   6   -0.80    2.06
  -1  12   6   -0.47    1.50
  -1  11   6   11.02    1.80
  -1  11   6   11.18    2.29
  -1  11   6   13.47    1.78
  -1  11   6   13.71    1.82
  -1  11   6   11.82    3.14
  -1  11   6   12.51    2.33
  -1  11   6   13.15    3.53
  -1  11   6    8.66    3.91
  -1  10   6   89.59    5.02
  -1  10   6   95.51    5.39
  -1  10   6   85.55    4.98
  -1  10   6   91.28    5.02
  -1  10   6   92.46    7.82
  -1  10   6   87.83    5.23
  -1  10   6   81.08    7.94
  -1  10   6   91.32    7.15
  -1   9   6   30.78    2.64
  -1   9   6   30.89    2.34
  -1   9   6   29.63    2.30
  -1   9   6   24.40    4.08
  -1   9   6   26.98    2.52
  -1   9   6   26.74    3.58
  -1   9   6   30.21    2.29
  -1   8   6   29.09    2.56
  -1   8   6   30.83    3.54
  -1   8   6   34.00    2.38
  -1   8   6   28.20    2.22
  -1   8   6   29.54    2.49
  -1   7   6   91.89    6.91
  -1   7   6   83.52    5.75
  -1   6   6   59.28    5.56
  -1   6   6   56.04    5.64
  -1   6   6   67.39    4.42
  -1   5   6  154.45    9.66
  -1   5   6  144.54    9.67
  -1   4   6  649.66   32.99
  -1   4   6  718.45   33.25
  -1   3   6  181.49   10.23
  -1   3   6  141.39    9.94
  -1   2   6    8.73    3.04
  -1   2   6   11.82    3.59
  -1   1   6   15.61    3.71
  -1   0   6   -0.70    2.97
  -1   0   6    0.31    3.20
  -1  -1   6   38.99    5.08
   1   2  -6  110.85    6.02
   1   3  -6   71.79    4.34
  -1  -3   6   73.47    7.19
   1   4  -6   79.46    4.90
  -1  -4   6   77.25    7.95
   1   5  -6   96.00    5.83
  -1  -5   6  110.23    9.62
   1   6  -6   25.29    2.89
  -1  -6   6   39.79    6.30
   1   7  -6   41.38    3.21
  -1  -7   6   48.80    7.07
   1   7  -6   48.09    3.86
  -1  -8   6   22.17    5.81
   1   8  -6   26.84    5.42
   1   8  -6   27.58    2.95
  -1  -9   6   50.54    6.98
   1   9  -6   45.73    6.72
   1   9  -6   38.30    3.56
   1  10  -6   52.78    3.82
   1  11  -6   47.93    3.27
   1  11  -6   45.70    3.39
   1  12  -6   17.42    1.66
   1  12  -6   19.82    1.91
   1  13  -6   13.74    1.24
  -1  18   5   17.86    1.53
  -1  17   5   26.28    1.89
  -1  17   5   26.69    2.37
  -1  17   5   24.11    2.10
  -1  17   5   24.40    1.92
  -1  16   5   40.56    2.83
  -1  16   5   42.60    3.20
  -1  16   5   45.50    3.38
  -1  16   5   37.79    2.88
  -1  15   5   39.65    3.52
  -1  15   5   43.36    3.19
  -1  15   5   41.78    3.04
  -1  15   5   41.21    3.43
  -1  15   5   36.51    2.89
  -1  14   5  112.20    6.79
  -1  14   5   93.77    8.98
  -1  14   5  119.63    6.45
  -1  14   5  112.33    6.28
  -1  14   5  112.55    6.83
  -1  14   5  113.93    6.21
  -1  13   5   64.66    4.61
  -1  13   5   64.07    6.96
  -1  13   5   68.62    4.33
  -1  13   5   62.25    4.18
  -1  13   5   71.96    4.93
  -1  13   5   61.67    4.08
  -1  12   5    2.20    2.58
  -1  12   5    1.68    1.53
  -1  12   5    0.37    1.39
  -1  12   5    2.62    2.04
  -1  12   5    0.70    1.33
  -1  12   5   -1.46    1.93
  -1  12   5    0.53    2.58
  -1  11   5   42.70    3.15
  -1  11   5   49.37    5.97
  -1  11   5   50.12    3.71
  -1  11   5   47.77    5.53
  -1  11   5   45.51    3.74
  -1  11   5   42.95    5.38
  -1  11   5   47.57    3.22
  -1  10   5  217.11   10.47
  -1  10   5  209.69   10.77
  -1  10   5  222.20   10.47
  -1  10   5  207.18   13.64
  -1  10   5  216.91   13.53
  -1  10   5  215.52   10.52
  -1  10   5  191.92   12.78
  -1   9   5 1074.40   51.93
  -1   9   5 1118.31   53.24
  -1   9   5 1103.14   49.53
  -1   9   5 1111.68   49.81
  -1   9   5 1068.20   49.62
  -1   9   5 1149.97   49.65
  -1   9   5 1111.19   49.52
  -1   8   5 3810.60  163.41
  -1   8   5 3605.47  166.19
  -1   8   5 3626.15  163.58
  -1   8   5 3603.14  165.36
  -1   7   5  445.36   21.75
  -1   7   5  444.54   22.66
  -1   6   5 1387.98   61.71
  -1   6   5 1243.22   61.20
  -1   6   5 1370.72   60.51
  -1   5   5  648.33   30.13
  -1   5   5  691.36   31.58
  -1   5   5  636.13   31.35
  -1   4   5  684.40   31.69
  -1   4   5  640.20   31.54
  -1   3   5  160.57    9.59
  -1   3   5  168.70    9.88
  -1   2   5   43.09    4.12
  -1   2   5   35.33    4.20
  -1   1   5   75.97    6.03
  -1   0   5    0.75    2.77
  -1  -1   5  188.22   10.93
  -1  -1   5  183.02   11.37
  -1  -2   5    2.65    2.81
  -1  -3   5    9.98    3.72
   1   3  -5   12.95    1.79
   1   4  -5    2.65    1.56
  -1  -4   5    1.84    2.25
   1   5  -5    0.12    1.53
  -1  -5   5    1.11    3.31
   1   6  -5    1.69    1.52
  -1  -6   5    3.09    3.64
  -1  -7   5   -2.02    3.87
   1   7  -5   -0.47    1.82
   1   7  -5    1.51    1.26
  -1  -8   5    4.27    3.88
   1   8  -5    6.90    2.02
   1   8  -5    6.59    1.52
  -1  -9   5   -2.13    4.09
   1   9  -5   -0.35    1.89
   1   9  -5   -0.71    3.71
  -1 -10   5    5.23    3.46
   1  10  -5    1.40    3.70
   1  11  -5    2.68    1.53
   1  12  -5   -0.10    1.15
   1  12  -5   -0.44    1.48
   1  13  -5   -0.11    0.83
   1  13  -5   -0.75    1.04
  -1  17   4   54.07    2.95
  -1  17   4   50.51    3.26
  -1  17   4   47.75    2.98
  -1  16   4   54.87    3.78
  -1  16   4   56.61    3.44
  -1  16   4   50.80    3.50
  -1  16   4   56.88    3.60
  -1  15   4   20.65    2.29
  -1  15   4   19.33    2.46
  -1  15   4   21.54    2.21
  -1  15   4   22.27    2.66
  -1  14   4   35.04    3.22
  -1  14   4   33.95    5.40
  -1  14   4   30.69    2.81
  -1  14   4   28.60    2.65
  -1  14   4   28.11    3.04
  -1  13   4    6.53    2.13
  -1  13   4    6.98    2.29
  -1  13   4    7.59    1.61
  -1  13   4    6.42    1.74
  -1  13   4    7.92    3.42
  -1  12   4    5.71    3.11
  -1  12   4    4.39    2.15
  -1  12   4    4.07    2.06
  -1  12   4    4.36    1.52
  -1  12   4   11.47    3.38
  -1  12   4    3.73    1.46
  -1  11   4    1.18    1.19
  -1  11   4    1.87    1.34
  -1  11   4    3.54    2.95
  -1  11   4    0.79    1.93
  -1  11   4    1.02    2.48
  -1  11   4    1.63    1.71
  -1  10   4    3.23    1.17
  -1  10   4    3.43    1.23
  -1  10   4    2.22    1.70
  -1  10   4    4.93    2.61
  -1  10   4    2.72    2.71
  -1  10   4    4.39    2.62
  -1   9   4    1.36    1.54
  -1   9   4    1.66    1.04
  -1   9   4    1.44    1.13
  -1   9   4    1.17    1.13
  -1   8   4   41.92    4.59
  -1   8   4   46.06    4.50
  -1   8   4   51.37    3.32
  -1   8   4   47.37    3.02
  -1   7   4    0.24    1.81
  -1   7   4   -1.50    2.05
  -1   6   4  172.25    9.92
  -1   6   4  166.06    9.19
  -1   6   4  165.95    9.46
  -1   5   4   37.36    3.95
  -1   5   4   41.24    3.17
  -1   5   4   39.55    4.07
  -1   4   4   59.88    5.00
  -1   4   4   64.85    4.73
  -1   4   4   63.75    3.87
  -1   3   4    0.19    2.80
  -1   3   4    2.10    1.58
  -1   2   4  661.41   32.92
  -1   2   4  758.60   33.12
  -1   1   4   55.29    5.10
  -1   1   4   72.35    5.11
  -1   0   4  337.49   16.89
  -1  -1   4  959.36   44.23
  -1  -2   4  381.89   19.42
  -1  -2   4  357.77   18.23
  -1  -3   4   43.73    5.31
  -1  -4   4   33.64    3.95
  -1  -4   4   25.99    4.42
   1   5  -4   67.31    4.15
  -1  -6   4   86.20    8.33
   1   6  -4   97.27    5.48
   1   6  -4   93.54    5.16
  -1  -7   4   86.88    8.59
   1   7  -4   95.60    5.54
   1   7  -4   88.43    5.10
   1   8  -4   38.89    3.38
   1   8  -4   36.84    2.84
  -1  -8   4   36.72    5.86
  -1  -9   4    5.46    4.02
   1   9  -4   -1.42    2.92
   1   9  -4    2.89    1.90
   1  10  -4   -1.22    1.74
   1  10  -4    2.93    3.63
  -1 -10   4   -0.66    3.70
   1  11  -4   -0.70    3.36
  -1 -11   4   -0.58    3.57
   1  12  -4   18.99    2.16
   1  12  -4   16.43    2.30
   1  13  -4   24.75    2.03
   1  13  -4   19.96    2.12
   1  14  -4   16.89    1.51
  -1  17   3   21.40    1.86
  -1  17   3   17.60    1.64
  -1  17   3   21.57    1.60
  -1  16   3   12.85    1.71
  -1  16   3   10.91    1.86
  -1  16   3   11.28    1.60
  -1  15   3    1.53    1.54
  -1  15   3    1.41    1.35
  -1  15   3    1.28    1.77
  -1  14   3    6.36    3.71
  -1  14   3    5.51    2.09
  -1  13   3    4.69    2.01
  -1  13   3    6.38    2.20
  -1  13   3    5.18    3.77
  -1  13   3    6.53    1.60
  -1  13   3    6.83    1.84
  -1  12   3    9.01    1.75
  -1  12   3    6.78    1.99
  -1  12   3    5.36    1.99
  -1  12   3    7.42    1.52
  -1  12   3    3.31    2.93
  -1  11   3    2.59    1.44
  -1  11   3    1.68    1.75
  -1  11   3    1.19    1.17
  -1  11   3    2.05    2.62
  -1  11   3    1.10    2.82
  -1  11   3    1.93    1.82
  -1  10   3    3.33    2.48
  -1  10   3    3.43    1.72
  -1  10   3    3.26    1.21
  -1  10   3    2.72    1.33
  -1   9   3    1.85    2.26
  -1   9   3    1.14    1.49
  -1   9   3    0.83    1.09
  -1   9   3    0.28    1.20
  -1   9   3    1.39    1.04
  -1   8   3    0.08    1.23
  -1   8   3    4.60    2.42
  -1   8   3   -0.67    2.29
  -1   8   3    0.19    1.44
  -1   7   3    0.79    2.12
  -1   6   3   39.62    3.54
  -1   6   3   45.97    3.92
  -1   5   3   -0.45    2.39
  -1   5   3    2.17    1.65
  -1   4   3  148.12    8.49
  -1   4   3  163.95    8.70
  -1   4   3  157.35    7.99
  -1   3   3   54.99    3.11
  -1   3   3   44.61    4.11
  -1   0   3  826.60   37.77
  -1  -1   3 1840.03   82.40
  -1  -2   3 1628.71   73.12
  -1  -3   3 1058.42   47.52
  -1  -3   3  986.19   45.91
  -1  -4   3  667.18   32.86
  -1  -5   3  425.12   22.86
   1   6  -3  320.57   15.21
   1   7  -3    0.37    1.49
   1   7  -3   -0.38    1.13
  -1  -7   3    3.16    3.36
   1   8  -3    9.72    1.99
  -1  -8   3    8.77    3.91
   1   8  -3   13.22    1.70
   1   9  -3   62.74    7.56
   1   9  -3   66.99    4.07
  -1  -9   3   65.12    7.47
   1   9  -3   64.48    4.51
   1  10  -3   78.49    8.71
  -1 -10   3   79.77    8.13
   1  10  -3   74.19    5.06
   1  11  -3   81.52    5.25
   1  11  -3   95.67    9.63
   1  12  -3   28.24    2.68
   1  12  -3   26.25    5.26
   1  12  -3   26.63    2.84
   1  13  -3   18.45    2.14
   1  13  -3   17.41    2.00
   1  14  -3    2.50    0.97
   1  14  -3    3.47    1.20
   1  15  -3    2.51    0.66
   1  15  -3    2.95    0.90
  -1  17   2   32.73    2.11
  -1  17   2   33.86    2.05
  -1  17   2   33.00    2.04
  -1  16   2   44.54    3.03
  -1  16   2   42.43    3.01
  -1  16   2   46.43    2.94
  -1  15   2   40.86    3.29
  -1  15   2   41.14    3.08
  -1  14   2   34.19    2.71
  -1  14   2   39.87    6.00
  -1  13   2   14.49    2.43
  -1  13   2   14.95    4.14
  -1  13   2   13.33    2.11
  -1  13   2   12.12    1.84
  -1  12   2    3.95    1.95
  -1  12   2    2.89    2.03
  -1  12   2    1.96    3.62
  -1  12   2    7.06    1.92
  -1  12   2    3.01    1.39
  -1  11   2   13.25    2.25
  -1  11   2   15.18    2.36
  -1  11   2   12.75    1.77
  -1  11   2   14.26    3.86
  -1  11   2    9.22    1.84
  -1  10   2   10.87    3.50
  -1  10   2   10.91    2.08
  -1  10   2    9.03    2.00
  -1  10   2   11.93    1.61
  -1  10   2   10.10    1.74
  -1  10   2   11.85    3.35
  -1   9   2    2.63    2.64
  -1   9   2    2.99    1.55
  -1   9   2    4.34    1.41
  -1   9   2    3.00    1.21
  -1   8   2  125.72    8.94
  -1   8   2  129.69    6.90
  -1   8   2  122.20    8.74
  -1   8   2  139.85    6.78
  -1   8   2  132.11    8.59
  -1   7   2   11.01    2.65
  -1   7   2   18.59    2.82
  -1   6   2  122.00    7.71
  -1   5   2   37.82    3.56
  -1   5   2   32.61    2.85
  -1   5   2   42.60    3.89
  -1   4   2  641.56   28.59
  -1   4   2  671.85   28.85
  -1   3   2   41.81    2.72
  -1   3   2   36.09    3.08
  -1   2   2   59.21    3.73
  -1   2   2   57.83    2.90
  -1   2   2   49.69    3.59
  -1   2   2   51.58    3.55
  -1   1   2   91.41    5.13
  -1   1   2   92.95    4.97
  -1   0   2   51.88    3.60
  -1   0   2   49.59    3.46
  -1   0   2   51.88    3.48
  -1  -1   2  193.53    9.65
  -1  -2   2  133.42    7.10
  -1  -3   2   55.33    4.83
  -1  -3   2   54.21    3.68
  -1  -4   2    4.01    2.78
  -1  -5   2   50.79    5.37
  -1  -6   2    6.25    3.17
   1   6  -2    6.67    1.42
   1   7  -2  129.25    6.75
   1   7  -2  124.31    6.44
   1   8  -2   71.64    4.64
   1   8  -2   79.05    4.37
  -1  -8   2   69.21    7.23
   1   9  -2  103.75    5.58
  -1  -9   2  104.64    9.04
   1   9  -2   98.67    5.97
   1   9  -2   99.27    9.44
   1  10  -2  132.94   11.83
   1  10  -2  143.22    7.81
  -1 -10   2  148.91   11.28
   1  11  -2  144.59    7.97
   1  11  -2  149.78   12.48
   1  12  -2   55.08    7.30
   1  13  -2   49.84    3.63
   1  13  -2   51.40    3.55
   1  14  -2    7.93    1.45
   1  14  -2   11.09    1.65
   1  15  -2    0.41    0.69
   1  15  -2    0.25    0.90
  -1  16   1   53.90    3.26
  -1  16   1   54.72    3.19
  -1  16   1   53.78    3.31
  -1  15   1   38.10    2.92
  -1  15   1   39.84    3.02
  -1  14   1   52.50    6.80
  -1  14   1   51.37    3.42
  -1  14   1   55.48    3.92
  -1  14   1   53.16    3.82
  -1  13   1   25.27    5.07
  -1  13   1   18.41    2.35
  -1  13   1   17.12    2.05
  -1  13   1   17.61    2.50
  -1  12   1   74.00    8.41
  -1  12   1   84.01    4.94
  -1  12   1   86.61    5.32
  -1  12   1   79.49    5.16
  -1  11   1  440.71   20.42
  -1  11   1  417.54   24.77
  -1  11   1  430.29   20.17
  -1  11   1  430.42   20.51
  -1  11   1  433.82   20.43
  -1  11   1  416.61   23.97
  -1  10   1  771.11   35.28
  -1  10   1  799.44   39.63
  -1  10   1  757.23   35.39
  -1  10   1  792.62   39.02
  -1  10   1  791.90   35.37
  -1  10   1  766.30   35.08
  -1   9   1 2124.94   97.44
  -1   9   1 2162.80   94.05
   1  -9  -1 2083.01   96.18
  -1   9   1 2069.79   93.86
  -1   9   1 2136.44   94.15
   1  -8  -1 2006.22   89.27
  -1   8   1 1960.52   87.34
  -1   8   1 1966.42   90.07
  -1   8   1 1953.76   87.24
  -1   7   1   11.31    2.69
   1  -7  -1   17.68    2.97
  -1   7   1   18.09    2.59
  -1   6   1  712.70   33.54
   1  -6  -1  726.17   33.58
  -1   6   1  700.29   34.18
  -1   6   1  737.63   34.31
   1  -5  -1  159.56    8.60
  -1   5   1  160.42    9.16
  -1   5   1  155.64    9.12
  -1   4   1  455.34   21.03
   1  -4  -1  478.83   21.74
  -1   4   1  473.98   22.18
  -1   4   1  463.71   22.12
  -1   3   1   18.43    1.70
   1  -3  -1   16.25    2.04
  -1   2   1   23.06    1.82
  -1   1   1   27.31    1.80
  -1   1   1   25.20    1.97
  -1   0   1    5.52    1.10
  -1   0   1    5.10    0.98
  -1   0   1    6.07    0.76
  -1  -1   1    1.81    1.15
  -1  -2   1    1.92    1.19
   1   2  -1    3.12    1.38
  -1  -3   1   19.82    1.79
  -1  -3   1   16.81    2.96
   1   3  -1   14.08    2.01
  -1  -4   1   13.06    3.20
   1   4  -1   14.25    2.14
  -1  -5   1    0.54    2.81
   1   5  -1   -0.51    1.87
  -1  -6   1   26.02    3.84
   1   6  -1   24.76    2.88
  -1  -7   1    3.31    2.67
   1   7  -1    3.50    1.42
   1   8  -1    8.81    1.64
   1   8  -1    7.12    1.63
   1   8  -1    9.52    1.41
   1   9  -1    6.61    1.35
  -1  -9   1    3.31    3.11
   1   9  -1    7.72    3.64
   1   9  -1    5.49    1.59
   1   9  -1    5.70    1.72
   1  10  -1   16.65    1.79
   1  10  -1   12.51    2.10
  -1 -10   1   17.60    4.01
   1  10  -1   14.22    2.05
   1  10  -1   13.50    4.44
   1  11  -1   89.63    5.56
   1  11  -1  100.56    9.77
   1  11  -1   94.73    5.70
   1  12  -1   42.65    3.23
   1  12  -1   30.75    6.13
   1  12  -1   34.53    3.22
   1  13  -1   68.57    4.34
   1  13  -1   67.31    8.01
   1  13  -1   63.55    4.41
   1  14  -1   49.45    3.41
   1  14  -1   47.49    3.28
   1  15  -1   38.46    2.64
   1  15  -1   41.54    2.56
   1  16  -1    9.99    1.23
  -1  16   0    0.53    0.93
  -1  16   0    0.51    1.05
  -1  15   0    3.68    1.38
  -1  14   0    0.66    1.57
  -1  14   0    0.19    1.20
  -1  14   0    3.19    1.63
  -1  13   0   15.25    2.39
  -1  13   0   18.49    4.68
  -1  12   0   29.28    2.55
  -1  12   0   27.46    5.24
  -1  12   0   23.03    2.70
  -1  12   0   25.21    2.71
  -1  11   0    1.60    1.41
  -1  11   0    3.36    1.75
  -1  11   0   -1.16    2.60
  -1  11   0    0.68    3.49
  -1  11   0    0.44    1.73
   1 -10   0   11.55    3.47
  -1  10   0   19.50    4.53
  -1  10   0   16.38    2.25
  -1  10   0   19.32    1.98
  -1  10   0   21.71    2.40
  -1  10   0   25.17    4.29
  -1   9   0   69.69    6.71
  -1   9   0   65.56    4.11
  -1   9   0   61.89    4.12
  -1   9   0   65.15    3.91
  -1   8   0  288.49   13.53
  -1   8   0  278.70   13.31
   1  -8   0  283.91   15.84
   1  -7   0  235.37   13.07
  -1   7   0  225.65   13.33
  -1   6   0  470.33   22.45
   1  -6   0  474.65   23.36
  -1   6   0  482.67   23.45
  -1   5   0  429.30   19.83
   1  -5   0  403.10   20.44
  -1   5   0  424.17   20.60
  -1   4   0  556.37   24.73
   1  -4   0  546.72   25.20
  -1   4   0  499.28   25.12
   1  -3   0   32.61    2.89
  -1   3   0   32.07    2.84
   1  -2   0   21.55    2.21
  -1   2   0   22.49    2.12
   1  -1   0  157.43    7.55
   1   0   0  129.55    5.99
  -1   0   0  124.25    5.99
  -1   0   0  138.85    6.13
   1   1   0  143.05    6.75
   1   1   0  137.72    6.76
   1   2   0   40.02    2.78
   1   3   0   22.99    2.42
  -1  -3   0   26.54    2.86
   1   4   0  125.86    7.04
  -1  -4   0  125.66    7.30
  -1  -5   0    3.86    2.21
   1   5   0    1.73    1.70
   1   6   0  149.96    8.74
  -1  -6   0  156.55    9.19
  -1  -7   0    0.58    2.26
   1   7   0    0.98    1.71
   1   8   0    0.49    1.44
   1   8   0    0.63    1.33
  -1  -8   0    3.06    2.52
   1   8   0    2.34    2.16
   1   9   0   78.94    4.58
   1   9   0   72.31    7.53
   1   9   0   92.78    4.98
   1   9   0   84.64    4.86
   1   9   0   81.28    4.57
   1  10   0   69.30    4.48
   1  10   0   65.21    7.36
   1  10   0   73.57    4.55
   1  10   0   71.30    4.16
   1  11   0   64.42    4.31
   1  11   0   59.25    7.51
   1  11   0   66.18    4.38
   1  11   0   68.58    4.39
   1  12   0   78.43    5.01
   1  12   0   78.15    8.70
   1  12   0   82.98    5.10
   1  12   0   78.97    5.05
   1  13   0   71.73    8.33
   1  14   0   36.71    2.93
   1  14   0   35.42    2.85
   1  15   0   11.31    1.58
   1  15   0   11.13    1.61
   1  16   0    8.38    1.41
   1  16   0    9.39    0.98
   1  16   0    9.40    1.10
  -1  16  -1   -0.23    0.84
  -1  16  -1    0.87    0.78
  -1  15  -1    2.16    1.16
  -1  14  -1    1.11    1.41
  -1  13  -1    1.57    1.26
  -1  13  -1    0.70    3.35
  -1  12  -1    4.58    1.54
  -1  12  -1    0.74    3.67
  -1  12  -1   10.22    2.05
  -1  11  -1    1.44    3.50
  -1  11  -1    0.64    1.40
  -1  11  -1   -1.25    1.61
  -1  11  -1   -1.08    1.91
  -1  11  -1   -0.60    2.73
  -1  10  -1    6.97    1.63
   1 -10   1   10.41    3.78
  -1  10  -1    6.57    1.91
  -1  10  -1    5.13    1.82
  -1  10  -1   13.22    3.83
   1  -9   1    8.64    3.38
  -1   9  -1    3.62    2.91
  -1   9  -1    7.79    1.80
  -1   9  -1    6.62    1.52
  -1   8  -1   69.17    4.34
  -1   8  -1   79.97    4.57
   1  -7   1  101.33    7.99
  -1   7  -1  109.51    5.80
   1  -6   1  191.03   11.49
  -1   6  -1  195.95   10.88
  -1   5  -1   53.76    4.26
   1  -5   1   55.86    4.99
  -1   5  -1   58.35    3.54
  -1   4  -1   81.41    4.97
  -1   4  -1   73.01    4.10
   1  -4   1   76.19    5.62
   1  -3   1   23.31    1.67
  -1   3  -1   24.13    2.45
  -1   3  -1   24.91    1.71
   1  -3   1   29.84    3.13
   1  -2   1  374.89   17.32
  -1   2  -1  372.96   17.75
  -1   2  -1  386.39   17.05
   1  -2   1  393.18   18.09
   1  -1   1 1563.89   65.07
  -1   1  -1 1592.72   65.29
   1   0   1 2195.52   94.17
   1   0   1 1932.15   94.05
   1   0   1 2158.82   94.15
   1   0   1 2225.55   93.95
   1   1   1 4037.42  188.57
   1   1   1 4454.61  188.75
   1   1   1 4435.19  188.68
   1   2   1  729.35   33.42
   1   2   1  765.59   33.32
   1   2   1  734.80   33.80
   1   2   1  759.24   33.48
   1   3   1 2309.12  100.85
   1   3   1 2339.89  101.34
  -1  -3  -1 2289.63  100.83
   1   3   1 2225.65  100.61
   1   4   1  460.67   20.46
   1   4   1  453.47   21.14
  -1  -4  -1  447.28   21.09
   1   4   1  465.06   21.55
   1   4   1  440.80   21.68
  -1  -5  -1   42.32    3.26
   1   5   1   34.27    3.18
   1   5   1   37.28    3.59
   1   6   1   97.82    6.05
  -1  -6  -1   89.83    5.84
   1   6   1   93.84    6.22
   1   6   1   88.60    6.68
   1   7   1    5.90    2.19
   1   7   1    5.91    2.21
  -1  -7  -1    5.02    2.24
   1   7   1    8.34    3.08
   1   8   1   49.80    4.56
  -1  -8  -1   35.77    4.05
   1   8   1   44.97    3.08
   1   8   1   38.31    4.08
   1   8   1   44.76    2.90
   1   9   1  177.62    8.56
   1   9   1  174.33    8.64
   1   9   1  171.94    8.69
  -1  -9  -1  156.26   10.08
   1   9   1  175.03    8.34
   1   9   1  160.20    8.39
   1  10   1  130.97    7.13
   1  10   1  138.35    7.10
   1  10   1  125.93    6.82
   1  10   1  130.19    6.98
   1  10   1  135.30    6.77
   1  10   1  111.04   10.22
   1  10   1  128.77    6.99
   1  11   1   37.39    5.88
   1  11   1   45.79    3.44
   1  11   1   36.27    3.07
   1  11   1   35.25    2.71
   1  11   1   40.65    3.13
   1  12   1   13.84    2.31
   1  12   1   12.26    2.09
   1  12   1   11.86    2.05
   1  12   1   12.29    4.40
   1  13   1   11.17    2.22
   1  13   1   13.36    2.04
   1  13   1   16.10    2.09
   1  13   1    9.55    3.68
   1  14   1    4.41    1.72
   1  14   1    6.93    1.71
   1  14   1    4.67    1.57
   1  14   1    2.76    3.48
   1  15   1    8.50    1.63
   1  15   1    7.48    1.54
   1  15   1    8.88    1.58
   1  16   1    2.16    0.97
   1  16   1    2.26    1.02
   1  16   1    3.77    1.39
   1  17   1    5.03    0.99
  -1  15  -2   21.32    1.85
  -1  14  -2   26.51    2.38
  -1  13  -2   54.08    3.47
  -1  13  -2   52.89    3.90
  -1  12  -2   16.19    4.67
  -1  12  -2   10.65    2.23
   1 -11   2   43.99    6.08
  -1  11  -2   49.41    3.86
  -1  11  -2   52.50    3.64
  -1  11  -2   58.70    7.51
   1 -10   2   84.89    8.49
  -1  10  -2   78.05    8.30
  -1  10  -2   93.38    5.33
   1  -9   2   85.16    7.94
  -1   9  -2   78.34    4.70
  -1   9  -2   78.12    4.94
  -1   9  -2   71.38    7.51
  -1   8  -2   91.96    5.10
   1  -8   2   94.58    8.13
  -1   8  -2   87.79    5.35
  -1   7  -2   49.09    3.39
   1  -6   2  156.08   10.80
  -1   6  -2  178.60    9.78
   1  -5   2   -1.59    2.90
  -1   5  -2    1.15    1.64
   1  -4   2   21.12    1.64
   1  -4   2   23.46    3.69
  -1   4  -2   21.20    2.47
   1  -3   2  317.07   14.80
  -1   3  -2  318.60   15.28
   1  -3   2  320.30   16.19
   1  -2   2  368.54   16.76
   1  -2   2  337.03   16.65
  -1   2  -2  379.08   16.90
   1  -1   2  309.16   13.82
   1  -1   2  273.03   13.66
   1   0   2  100.78    5.61
   1   0   2   99.02    5.41
   1   1   2    1.13    0.94
   1   2   2   11.06    1.58
   1   2   2    8.93    1.28
   1   2   2    7.45    2.02
   1   3   2   77.99    4.82
   1   3   2   87.56    4.91
   1   3   2   85.93    4.63
   1   3   2   92.15    5.13
   1   4   2   14.58    2.31
  -1  -4  -2   14.20    1.30
   1   4   2   15.92    2.20
   1   4   2   12.68    1.74
   1   4   2   15.28    2.56
   1   4   2   12.02    1.80
   1   5   2   71.87    3.98
   1   5   2   68.30    5.01
   1   5   2   73.89    4.56
  -1  -5  -2   69.32    4.00
   1   5   2   66.32    5.11
   1   6   2    7.56    1.07
  -1  -6  -2    8.13    1.72
   1   6   2   10.08    2.04
   1   6   2   12.84    2.56
   1   6   2    9.76    2.63
   1   7   2   42.86    4.20
   1   7   2   37.29    4.38
   1   7   2   38.00    3.72
  -1  -7  -2   39.95    3.30
   1   8   2   60.93    5.47
   1   8   2   62.54    3.91
  -1  -8  -2   65.96    4.55
   1   8   2   60.03    5.04
   1   8   2   64.36    3.72
   1   9   2  265.26   12.63
   1   9   2  265.46   12.66
   1   9   2  256.30   12.27
   1   9   2  266.10   12.39
   1   9   2  249.19   15.66
   1   9   2  259.39   14.76
   1   9   2  244.36   12.38
   1   9   2  266.90   12.46
   1  10   2  243.75   11.72
   1  10   2  245.96   15.56
   1  10   2  224.64   11.63
   1  10   2  244.15   11.91
   1  10   2  250.36   11.95
   1  10   2  235.90   11.49
   1  10   2  242.40   11.65
   1  11   2  138.50    7.45
   1  11   2  154.90   11.66
   1  11   2  141.11    7.60
   1  11   2  140.52    7.66
   1  11   2  135.72    7.15
   1  11   2  136.97    7.36
   1  12   2   52.12    3.63
   1  12   2   52.02    6.77
   1  12   2   50.06    3.71
   1  12   2   48.71    3.89
   1  12   2   45.31    3.51
   1  13   2   30.15    3.05
   1  13   2   29.43    2.76
   1  13   2   33.93    5.94
   1  13   2   29.05    2.79
   1  14   2   -0.70    3.08
   1  15   2    6.02    1.53
   1  15   2    6.28    1.47
   1  15   2    6.55    1.82
   1  16   2    4.87    1.23
   1  16   2    5.25    1.16
   1  16   2    5.36    1.39
   1  16   2    5.27    1.46
   1  17   2    3.25    1.14
  -1  15  -3    5.64    0.95
  -1  14  -3    3.25    1.35
  -1  13  -3    1.77    1.54
  -1  13  -3    1.36    1.10
  -1  12  -3  155.59    8.10
  -1  12  -3  160.56   12.81
   1 -11   3  224.78   15.40
  -1  11  -3  219.51   11.73
  -1  11  -3  232.82   11.40
  -1  11  -3  235.67   16.71
  -1  10  -3  232.30   16.17
   1 -10   3  243.84   16.39
  -1  10  -3  244.77   12.06
  -1   9  -3  203.57   10.65
   1  -9   3  210.09   14.63
  -1   8  -3   72.90    4.62
   1  -8   3   61.23    7.26
  -1   7  -3   20.18    2.04
  -1   7  -3   23.73    2.35
   1  -7   3   24.12    4.20
  -1   6  -3  183.92    9.19
   1  -5   3    3.11    3.10
  -1   4  -3    2.03    1.54
   1  -4   3   -0.10    1.38
   1  -4   3   -0.33    3.08
   1  -3   3   59.79    4.06
   1  -3   3   52.00    4.91
  -1   3  -3   50.91    3.71
   1  -3   3   54.88    3.88
   1  -2   3    6.97    2.65
   1  -2   3    8.10    2.49
   1  -2   3   10.37    2.40
  -1   2  -3    8.83    1.66
   1  -1   3   13.65    2.99
   1   0   3   -0.55    2.06
   1   0   3   -0.15    2.64
   1   1   3   11.61    1.94
   1   2   3    2.29    1.11
   1   2   3    1.27    1.45
   1   2   3    2.17    1.49
   1   3   3   -0.11    1.50
   1   3   3   -0.72    2.32
   1   3   3    0.12    1.60
   1   4   3    0.84    1.44
   1   4   3   -0.30    1.84
   1   4   3   -1.67    2.21
   1   5   3   27.53    3.40
   1   5   3   24.10    2.61
   1   5   3   27.12    3.01
   1   5   3   24.09    2.73
   1   5   3   24.50    2.86
   1   6   3   34.99    3.77
   1   6   3   28.70    3.05
   1   6   3   40.07    2.98
   1   6   3   38.38    3.94
   1   6   3   34.08    3.03
   1   7   3    1.77    2.22
   1   7   3    3.27    2.27
   1   8   3    5.38    2.83
   1   8   3    6.70    1.61
   1   8   3    7.97    2.81
   1   9   3  240.12   11.63
   1   9   3  249.67   11.63
   1   9   3  241.71   14.73
   1   9   3  243.89   11.94
   1   9   3  249.64   12.05
   1   9   3  250.32   11.75
   1   9   3  237.93   11.77
   1  10   3  327.82   16.14
   1  10   3  336.01   15.94
   1  10   3  340.75   16.03
   1  10   3  353.00   19.89
   1  10   3  341.34   16.11
   1  10   3  352.44   19.09
   1  10   3  358.06   16.45
   1  10   3  343.13   16.36
   1  11   3  743.69   36.54
   1  11   3  690.98   32.09
   1  11   3  693.23   31.63
   1  11   3  694.20   31.75
   1  11   3  682.12   31.80
   1  11   3  712.69   32.13
   1  12   3  287.10   18.74
   1  12   3  283.36   14.63
   1  12   3  299.44   14.32
   1  12   3  297.03   14.16
   1  12   3  300.32   14.42
   1  12   3  302.70   14.70
   1  13   3  153.23   12.49
   1  13   3  168.36    8.68
   1  13   3  149.29    8.16
   1  13   3  155.60    8.48
   1  13   3  153.56    8.23
   1  14   3   91.61    5.51
   1  14   3  106.01    9.60
   1  14   3   94.10    5.81
   1  15   3   62.44    3.90
   1  15   3   64.80    4.36
   1  15   3   61.93    4.03
   1  15   3   65.97    4.34
   1  16   3   -0.45    1.42
   1  16   3    1.80    1.42
   1  16   3   -0.23    1.05
   1  16   3   -0.09    1.20
   1  17   3    1.99    1.14
   1  17   3    1.23    0.81
  -1  14  -4   22.11    1.84
  -1  13  -4   17.06    2.04
  -1  12  -4   11.57    1.68
  -1  12  -4   12.87    2.03
  -1  11  -4    5.81    4.39
   1 -11   4    3.72    3.52
  -1  10  -4   62.25    7.40
  -1  10  -4   65.28    4.22
   1 -10   4   59.98    7.47
   1  -9   4   75.41    8.47
  -1   9  -4   75.61    5.15
   1  -8   4  207.86   14.92
  -1   8  -4  211.42   10.92
   1  -7   4   80.72    8.56
  -1   7  -4   98.00    5.69
  -1   7  -4   95.47    5.38
   1  -6   4  190.00   13.79
  -1   6  -4  216.97   10.65
  -1   6  -4  213.35   10.43
  -1   5  -4  448.68   20.78
   1  -4   4   52.24    6.13
   1  -4   4   58.18    4.29
   1  -4   4   61.66    4.23
   1  -3   4    0.34    3.13
  -1   3  -4    1.13    1.40
   1  -3   4    2.59    2.59
   1  -3   4   -0.37    2.11
   1  -2   4    0.28    2.58
  -1   2  -4    0.92    1.37
   1  -2   4    0.68    2.81
   1  -2   4   -0.79    2.31
   1  -1   4    9.81    3.09
   1  -1   4   13.69    2.66
   1   0   4  186.25   10.10
   1   0   4  180.43   10.35
   1   1   4    9.40    3.59
   1   1   4   21.58    2.63
   1   2   4   15.30    2.59
   1   2   4   14.90    2.13
   1   3   4    0.20    2.91
   1   3   4    2.06    2.00
   1   3   4    0.19    1.15
   1   3   4    1.21    1.71
   1   4   4   16.49    3.43
   1   4   4   25.01    2.68
   1   4   4   23.82    2.68
   1   5   4   17.22    2.40
   1   5   4   16.17    3.05
   1   5   4   15.13    2.56
   1   6   4   15.04    2.63
   1   6   4   16.03    3.03
   1   6   4   11.88    2.27
   1   6   4   13.22    2.69
   1   6   4   15.53    2.93
   1   7   4   79.88    5.84
   1   7   4   80.81    5.40
   1   7   4   69.51    5.93
   1   7   4   68.68    4.81
   1   7   4   62.61    4.68
   1   8   4   86.10    6.94
   1   8   4   84.53    6.07
   1   8   4   84.05    4.88
   1   8   4   80.39    6.57
   1   8   4   85.66    4.79
   1   9   4  153.59    7.86
   1   9   4  152.56    7.96
   1   9   4  153.07    7.49
   1   9   4  152.15    7.52
   1   9   4  139.97    7.66
   1   9   4  152.84    9.43
   1   9   4  154.23    7.60
   1  10   4  230.75   14.38
   1  10   4  232.12   14.60
   1  10   4  238.53   11.34
   1  10   4  230.35   11.31
   1  10   4  240.93   11.46
   1  10   4  236.77   11.72
   1  10   4  234.08   11.81
   1  11   4   98.10    8.13
   1  11   4   96.42    5.45
   1  11   4  103.94    8.87
   1  11   4   87.60    5.27
   1  11   4  103.24    5.38
   1  11   4   96.67    5.89
   1  11   4   94.88    5.76
   1  12   4   22.23    2.23
   1  12   4   20.73    2.77
   1  12   4   28.21    4.93
   1  12   4   26.15    2.90
   1  12   4   19.76    2.17
   1  12   4   24.75    2.39
   1  13   4   20.34    2.16
   1  13   4   17.40    2.64
   1  13   4   18.55    2.63
   1  13   4   22.63    2.35
   1  13   4   22.16    5.10
   1  14   4    2.40    1.88
   1  14   4    4.19    1.50
   1  14   4    6.75    3.68
   1  14   4    4.31    2.10
   1  14   4    3.36    1.53
   1  14   4    2.78    1.71
   1  15   4    3.04    1.75
   1  15   4    2.41    1.54
   1  15   4    1.34    1.89
   1  15   4   -0.21    1.30
   1  15   4    1.57    1.68
   1  16   4   -0.66    1.35
   1  16   4    1.33    1.61
   1  16   4    0.59    1.39
   1  16   4    1.54    1.33
   1  17   4    5.81    1.39
   1  17   4    5.75    1.05
   1  17   4    4.93    1.34
   1  18   4   14.79    1.26
  -1  14  -5    0.83    0.70
  -1  13  -5    0.51    1.18
  -1  12  -5   -0.36    1.51
  -1  12  -5    1.91    1.05
  -1  11  -5   -0.73    1.68
  -1  11  -5    0.34    1.33
   1 -10   5   13.79    4.82
  -1  10  -5   12.43    4.55
  -1   9  -5   31.07    3.16
   1  -9   5   28.61    5.73
  -1   8  -5   87.97    5.69
   1  -8   5   89.24    9.46
  -1   7  -5   30.32    3.05
  -1   7  -5   30.54    2.68
   1  -7   5   34.54    6.28
  -1   6  -5   61.55    3.97
   1  -6   5   61.03    7.44
  -1   6  -5   63.50    4.25
  -1   5  -5   18.99    2.30
   1  -5   5   16.16    4.59
   1  -4   5    5.19    2.00
   1  -4   5    5.05    2.60
  -1   4  -5    7.90    1.79
   1  -3   5  234.90   12.71
   1  -3   5  231.60   12.54
   1  -3   5  237.32   14.33
   1  -2   5  556.17   27.32
  -1   2  -5  604.70   26.27
   1  -2   5  521.57   26.84
   1  -2   5  533.12   28.05
   1  -1   5  865.80   39.73
   1  -1   5  804.77   39.15
   1   0   5 3269.66  138.79
   1   0   5 2917.91  138.93
   1   1   5 4866.55  212.73
   1   1   5 4703.60  213.18
   1   2   5   34.37    3.43
   1   3   5  267.92   13.57
   1   3   5  270.73   12.59
   1   4   5  116.57    8.17
   1   4   5  121.03    6.99
   1   4   5  117.80    5.92
   1   4   5  125.19    7.38
   1   5   5    2.81    3.13
   1   5   5    5.10    1.92
   1   5   5    5.29    2.23
   1   6   5   88.18    6.65
   1   6   5   88.69    6.28
   1   6   5   98.25    6.27
   1   7   5   10.43    3.00
   1   7   5   11.70    2.74
   1   7   5   15.75    3.03
   1   7   5   18.43    2.81
   1   7   5   21.31    3.23
   1   8   5   13.27    3.23
   1   8   5   14.92    1.89
   1   8   5   14.00    1.98
   1   8   5   16.80    2.03
   1   8   5   10.29    2.45
   1   8   5   11.09    1.59
   1   8   5   11.24    2.71
   1   9   5   78.42    6.09
   1   9   5   74.62    4.10
   1   9   5   74.94    4.26
   1   9   5   73.75    4.27
   1   9   5   72.42    4.53
   1   9   5   79.87    4.76
   1  10   5    4.88    1.82
   1  10   5    6.78    1.90
   1  10   5    7.94    1.39
   1  10   5    7.38    2.77
   1  10   5    8.00    1.50
   1  10   5    4.89    1.32
   1  10   5    6.37    3.26
   1  11   5    4.37    1.88
   1  11   5    3.60    1.91
   1  11   5    2.60    1.17
   1  11   5    1.59    2.94
   1  11   5    5.49    1.54
   1  11   5    1.87    1.34
   1  11   5   -0.53    2.64
   1  12   5    4.61    1.61
   1  12   5    4.52    1.43
   1  12   5    5.95    3.15
   1  12   5    3.56    2.05
   1  12   5    3.94    2.80
   1  12   5    4.50    2.08
   1  12   5    3.85    1.58
   1  13   5   10.15    1.94
   1  13   5   10.00    2.32
   1  13   5    8.20    1.57
   1  13   5    7.68    3.70
   1  13   5    5.79    2.29
   1  13   5    7.08    1.80
   1  14   5    8.05    1.98
   1  14   5    8.37    2.28
   1  14   5    9.74    3.65
   1  14   5    9.01    1.89
   1  14   5    5.95    2.10
   1  15   5    7.11    1.80
   1  15   5    4.87    3.42
   1  15   5    9.46    2.15
   1  15   5    8.11    1.79
   1  16   5    6.67    1.75
   1  16   5    9.08    1.83
   1  16   5    6.15    1.80
   1  16   5    7.38    1.56
   1  17   5   -1.10    1.27
   1  17   5    0.18    1.21
   1  17   5    0.66    1.00
   1  17   5   -1.45    1.41
   1  18   5   -0.36    0.83
  -1  13  -6   17.49    1.50
  -1  12  -6    7.81    1.56
  -1  11  -6   37.08    2.66
  -1  11  -6   36.06    3.09
  -1  10  -6   42.58    3.16
  -1  10  -6   39.35    6.42
  -1   9  -6   26.16    3.00
   1  -9   6   43.27    6.63
   1  -8   6    1.52    3.84
  -1   8  -6    5.93    2.12
   1  -7   6   10.33    4.13
  -1   7  -6    1.16    1.99
  -1   6  -6    0.61    1.63
  -1   6  -6    1.05    1.40
  -1   5  -6   76.32    4.78
   1  -5   6   68.34    7.70
  -1   4  -6  214.94   10.70
   1  -4   6  209.34   14.16
   1  -3   6   21.17    3.49
   1  -3   6   21.92    3.73
   1  -2   6    2.92    2.95
   1  -2   6    2.85    2.86
   1  -2   6   10.01    3.48
   1  -1   6  121.39    8.91
   1  -1   6  123.78    8.85
   1   0   6    0.98    3.03
   1   0   6    5.27    2.71
   1   1   6  383.69   20.90
   1   1   6  413.27   20.35
   1   2   6  341.51   19.13
   1   2   6  370.42   18.10
   1   3   6   77.23    7.53
   1   3   6   96.06    5.84
   1   4   6   56.20    5.96
   1   4   6   58.63    5.02
   1   4   6   59.91    3.90
   1   5   6  261.76   13.51
   1   5   6  259.92   14.94
   1   5   6  254.97   14.01
   1   6   6  165.73    9.75
   1   6   6  168.45   10.73
   1   6   6  175.74   10.18
   1   7   6   32.02    3.51
   1   7   6   20.45    3.85
   1   7   6   23.74    3.34
   1   8   6   55.69    5.15
   1   8   6   54.38    5.08
   1   8   6   57.51    3.92
   1   8   6   66.30    3.67
   1   8   6   55.17    5.20
   1   8   6   61.93    3.59
   1   8   6   52.08    5.13
   1   8   6   55.98    3.71
   1   8   6   60.69    3.58
   1   9   6  120.27    6.29
   1   9   6  116.34    6.35
   1   9   6  105.12    8.13
   1   9   6  117.97    6.07
   1   9   6  116.96    6.51
   1   9   6  124.69    6.36
   1   9   6  131.63    6.44
   1   9   6  123.77    6.75
   1   9   6  125.05    9.53
   1  10   6   68.53    4.49
   1  10   6   64.77    3.70
   1  10   6   61.26    4.15
   1  10   6   56.46    5.97
   1  10   6   66.37    3.96
   1  10   6   61.43    3.92
   1  10   6   50.39    6.32
   1  10   6   65.56    4.02
   1  11   6   38.68    3.52
   1  11   6   38.20    5.43
   1  11   6   45.73    3.26
   1  11   6   49.29    5.79
   1  11   6   42.13    3.15
   1  11   6   43.41    2.94
   1  11   6   43.63    3.49
   1  12   6   24.91    3.07
   1  12   6   25.90    2.28
   1  12   6   26.06    2.68
   1  12   6   26.20    2.53
   1  12   6   30.67    5.26
   1  12   6   26.07    4.66
   1  12   6   25.12    2.89
   1  13   6    6.07    1.74
   1  13   6    3.65    3.32
   1  13   6    5.44    2.25
   1  13   6    6.34    1.77
   1  13   6    3.05    3.33
   1  13   6    4.93    2.19
   1  14   6   -2.47    3.21
   1  14   6   -0.40    1.62
   1  14   6    1.34    1.73
   1  14   6   -0.18    2.08
   1  14   6    0.17    2.07
   1  15   6    2.49    1.58
   1  15   6    0.58    2.93
   1  16   6   12.34    1.84
   1  16   6   12.68    1.88
   1  16   6   11.27    2.02
   1  16   6    9.57    2.08
   1  17   6    3.27    1.26
   1  17   6    3.13    1.35
   1  17   6    6.24    1.48
   1  17   6    2.20    1.56
   1  18   6   20.30    1.59
   1  18   6   20.55    1.78
  -1  12  -7   28.18    2.08
  -1  11  -7    4.55    1.06
  -1  11  -7    6.41    1.47
  -1  10  -7    2.96    1.32
  -1  10  -7    3.54    1.73
  -1   9  -7    4.03    3.33
   1  -9   7   -0.69    3.36
   1  -8   7   -0.76    4.19
  -1   8  -7    0.52    1.96
   1  -7   7    8.52    4.64
  -1   7  -7   11.84    2.27
  -1   6  -7   17.21    2.39
  -1   6  -7   21.48    2.73
   1  -5   7    8.26    4.21
  -1   5  -7    6.63    2.13
   1  -4   7    4.98    3.62
  -1   4  -7    3.10    1.74
   1  -3   7   -0.35    2.37
   1  -3   7   -0.31    3.04
   1  -3   7    1.66    3.34
  -1   3  -7    1.15    1.51
   1  -2   7   -0.38    3.02
  -1   2  -7    2.07    1.64
   1  -2   7   -0.49    2.89
   1  -2   7    2.27    3.23
   1  -1   7   -1.55    3.10
  -1   1  -7    1.04    1.51
   1   0   7    0.39    3.27
   1   0   7    0.38    2.68
   1   1   7    0.39    3.17
   1   1   7    1.63    2.44
   1   2   7   17.77    3.16
   1   2   7   14.11    4.53
   1   3   7    8.75    2.52
   1   3   7    7.83    3.74
   1   4   7   53.72    4.05
   1   4   7   47.25    6.14
   1   5   7   40.14    6.00
   1   5   7   53.16    5.09
   1   6   7   -1.55    3.41
   1   6   7   -0.33    2.18
   1   7   7   80.76    6.24
   1   7   7   87.77    4.68
   1   7   7   84.16    4.81
   1   7   7   76.47    6.93
   1   7   7   82.75    6.59
   1   8   7  362.74   16.58
   1   8   7  304.78   18.19
   1   8   7  346.52   18.75
   1   8   7  331.49   18.77
   1   8   7  342.31   16.25
   1   8   7  336.74   19.72
   1   8   7  358.85   18.50
   1   8   7  353.58   16.38
   1   8   7  362.39   16.27
   1   8   7  338.26   16.21
   1   9   7  881.02   39.29
   1   9   7  856.41   38.99
   1   9   7  892.48   43.26
   1   9   7  851.70   38.98
   1   9   7  856.03   38.90
   1   9   7  859.65   38.89
   1  10   7  740.81   33.71
   1  10   7  715.18   33.41
   1  10   7  765.51   36.49
   1  10   7  738.34   37.71
   1  10   7  719.72   33.28
   1  10   7  726.02   33.26
   1  10   7  745.17   33.33
   1  11   7  571.83   27.24
   1  11   7  576.27   26.85
   1  11   7  587.06   26.81
   1  11   7  603.00   30.38
   1  11   7  581.52   31.39
   1  11   7  582.84   27.05
   1  12   7  159.98    8.75
   1  12   7  149.30   12.12
   1  12   7  159.11   11.38
   1  12   7  156.77    8.31
   1  12   7  157.18    8.25
   1  12   7  152.06    8.53
   1  13   7   59.52    4.08
   1  13   7   68.06    7.56
   1  13   7   58.25    3.96
   1  13   7   57.51    4.04
   1  13   7   49.36    6.32
   1  13   7   55.34    4.28
   1  13   7   51.90    4.39
   1  14   7   30.49    5.38
   1  14   7   29.26    2.84
   1  14   7   24.33    4.80
   1  14   7   27.05    3.14
   1  14   7   36.07    3.51
   1  14   7   32.26    2.85
   1  15   7   17.18    2.23
   1  15   7   18.45    2.37
   1  16   7    8.69    2.09
   1  16   7    8.95    1.72
   1  16   7    8.17    1.77
   1  16   7    9.95    2.02
   1  17   7   21.77    2.24
   1  17   7   23.15    2.06
   1  17   7   16.56    2.09
   1  18   7   32.52    2.26
   1  18   7   28.42    2.05
   1  18   7   27.32    1.95
  -1  11  -8   19.68    1.76
  -1  10  -8   19.60    2.24
  -1  10  -8   25.67    1.97
  -1   9  -8   43.64    3.50
   1  -8   8   74.42    8.78
  -1   7  -8   49.83    4.04
   1  -7   8   46.83    7.39
   1  -6   8   99.19   10.26
  -1   6  -8   97.53    6.03
  -1   6  -8   92.27    5.75
   1  -5   8   55.84    7.55
  -1   5  -8   57.84    4.27
   1  -4   8    3.46    3.55
  -1   4  -8    4.27    1.87
   1  -3   8   51.02    6.65
  -1   3  -8   43.53    3.57
   1  -2   8   63.40    7.12
   1  -2   8   69.53    3.92
   1  -2   8   72.38    6.85
  -1   2  -8   59.65    4.29
   1  -1   8  160.23   11.53
  -1   1  -8  166.48    8.33
   1  -1   8  151.65    7.84
  -1   0  -8   76.48    4.62
   1   0   8   74.33    4.34
   1   1   8    5.04    1.60
   1   1   8    6.69    3.04
   1   2   8    0.58    1.55
   1   2   8    1.37    2.57
   1   3   8    6.33    1.64
   1   3   8    4.95    2.51
   1   4   8   23.70    2.28
   1   4   8   21.48    2.11
   1   5   8    6.37    1.64
   1   5   8    2.84    1.49
   1   6   8  115.89    6.15
   1   6   8  108.72    8.45
   1   6   8  124.67    6.42
   1   6   8  117.59    6.14
   1   7   8  375.89   17.79
   1   7   8  374.91   17.57
   1   7   8  380.07   17.87
   1   7   8  389.24   17.69
   1   8   8  311.29   14.66
   1   8   8  305.36   14.59
   1   8   8  306.04   14.64
   1   8   8  306.52   18.43
   1   8   8  309.67   14.47
   1   8   8  322.31   14.90
   1   8   8  305.19   14.85
   1   9   8   67.04    6.30
   1   9   8   64.35    4.31
   1   9   8   61.91    3.95
   1   9   8   55.96    3.84
   1   9   8   61.79    4.09
   1   9   8   62.19    7.14
   1   9   8   69.19    4.07
   1  10   8   63.33    6.21
   1  10   8   54.89    3.76
   1  10   8   51.57    3.79
   1  10   8   59.52    3.81
   1  10   8   54.64    5.59
   1  10   8   52.89    6.81
   1  10   8   56.44    4.11
   1  10   8   57.76    3.91
   1  11   8    7.96    1.85
   1  11   8    9.89    2.25
   1  11   8    7.38    1.82
   1  11   8    9.16    1.95
   1  11   8    8.95    2.96
   1  11   8    9.15    1.94
   1  12   8   17.47    2.58
   1  12   8   13.16    2.20
   1  12   8   14.30    4.52
   1  12   8   11.96    2.11
   1  12   8   20.48    3.94
   1  12   8   15.44    2.37
   1  13   8   48.88    5.87
   1  13   8   45.44    3.68
   1  13   8   52.51    3.98
   1  13   8   54.13    6.92
   1  13   8   54.13    3.82
   1  13   8   50.12    4.20
   1  14   8   16.53    2.34
   1  14   8   19.88    2.36
   1  14   8   15.76    4.70
   1  14   8   15.14    2.50
   1  14   8   15.72    2.24
   1  14   8   16.90    2.61
   1  15   8    4.95    1.75
   1  15   8    5.33    1.74
   1  16   8   -0.44    1.75
   1  16   8    1.48    1.48
   1  16   8   -0.95    1.75
   1  17   8    3.37    1.58
   1  17   8    4.71    1.65
   1  17   8    3.28    1.32
   1  18   8   14.78    1.35
   1  18   8   19.32    1.73
   1  18   8   14.37    1.70
  -1  10  -9    9.59    1.39
  -1   9  -9   12.30    1.50
  -1   9  -9    9.50    1.76
  -1   8  -9   18.59    2.44
   1  -7   9   22.00    5.29
  -1   7  -9   18.11    2.62
  -1   6  -9   12.62    2.46
   1  -6   9   16.04    4.80
  -1   5  -9    1.39    1.67
  -1   5  -9    3.68    2.06
   1  -5   9    3.85    4.07
  -1   4  -9    9.40    2.27
   1  -4   9   12.63    5.09
   1  -3   9   77.22    8.43
  -1   3  -9   69.32    4.82
   1  -2   9  220.52   14.41
   1  -2   9  228.69   11.16
  -1   2  -9  232.12   11.83
   1  -2   9  222.79   15.66
   1  -2   9  268.38   14.75
   1  -1   9  277.55   16.57
   1  -1   9  260.03   12.66
  -1   1  -9  260.38   13.16
   1  -1   9  255.13   16.66
   1  -1   9  311.99   16.50
   1   0   9  736.00   37.09
   1   0   9  701.64   32.96
  -1   0  -9  735.06   33.42
   1   0   9  758.71   37.29
   1   0   9  806.30   36.84
   1   1   9  109.06    5.98
  -1  -1  -9  108.56    6.30
   1   1   9  118.33    8.99
   1   2   9  443.86   23.87
   1   2   9  413.67   19.40
   1   2   9  418.09   19.45
   1   3   9   28.92    2.72
   1   3   9   35.46    4.33
   1   3   9   29.97    5.49
   1   3   9   39.59    2.87
   1   4   9    9.21    1.85
   1   4   9    8.61    4.10
   1   4   9    8.32    1.76
   1   5   9   65.61    4.12
   1   5   9   54.76    7.26
   1   5   9   63.29    3.95
   1   6   9   -0.72    1.65
   1   6   9    1.27    1.50
   1   6   9    1.61    3.88
   1   7   9    4.27    2.87
   1   7   9    6.44    1.66
   1   7   9    3.49    1.77
   1   7   9    3.96    1.57
   1   7   9    6.06    1.59
   1   7   9    6.93    3.87
   1   8   9   20.66    1.94
   1   8   9   17.10    2.19
   1   8   9   28.25    4.38
   1   8   9   17.03    4.24
   1   8   9   17.69    5.06
   1   8   9   19.61    2.17
   1   8   9   20.13    2.44
   1   8   9   19.94    2.26
   1   8   9   16.76    4.04
   1   9   9    0.12    1.53
   1   9   9    0.68    1.76
   1   9   9   -0.50    2.49
   1   9   9    1.26    3.33
   1   9   9   -3.46    4.08
   1   9   9   -0.11    1.35
   1   9   9    1.05    1.48
   1   9   9    0.83    1.68
   1   9   9    2.53    3.29
   1  10   9    3.04    1.60
   1  10   9    1.99    1.64
   1  10   9    2.01    3.27
   1  10   9   -0.62    1.56
   1  10   9    0.98    1.75
   1  10   9   -0.31    1.72
   1  10   9   -0.52    2.67
   1  11   9   -2.11    4.08
   1  11   9   -0.53    1.73
   1  11   9    0.51    1.97
   1  11   9   -0.26    1.86
   1  11   9    0.68    1.65
   1  11   9    0.99    1.72
   1  12   9    3.14    1.84
   1  12   9    3.20    1.70
   1  12   9    0.74    1.68
   1  12   9    5.76    3.44
   1  12   9    5.04    2.24
   1  13   9   14.64    2.21
   1  13   9   11.50    2.20
   1  13   9   15.58    2.31
   1  13   9   10.02    4.31
   1  13   9   14.48    2.68
   1  14   9   -0.67    1.91
   1  14   9    3.10    2.09
   1  14   9    3.40    3.43
   1  14   9    1.75    1.62
   1  14   9    0.47    1.92
   1  14   9    1.80    1.75
   1  15   9    1.18    1.95
   1  15   9   -0.76    1.67
   1  15   9   -0.73    1.84
   1  15   9    1.78    1.56
   1  16   9    0.14    1.67
   1  16   9   -0.10    1.39
   1  16   9   -1.02    1.69
   1  16   9   -1.71    1.53
   1  17   9    3.15    1.53
   1  17   9    2.28    1.23
   1  17   9    2.03    1.45
   1  18   9    6.65    1.32
  -1   9 -10    0.36    0.95
  -1   8 -10    0.78    1.46
  -1   7 -10   17.85    2.40
  -1   6 -10   31.38    3.14
   1  -6  10   35.46    6.36
   1  -5  10   38.09    6.68
  -1   5 -10   36.68    3.36
   1  -4  10   53.64    7.63
  -1   4 -10   47.95    3.96
   1  -3  10    1.47    4.01
  -1   3 -10    4.35    2.02
   1  -2  10   -1.39    3.79
  -1   2 -10   -1.18    1.83
   1  -2  10    5.07    3.37
   1  -1  10   46.34    6.11
   1  -1  10   50.89    6.32
   1  -1  10   39.30    6.35
   1  -1  10   46.45    3.32
  -1   1 -10   45.94    3.70
   1   0  10  166.57   12.11
   1   0  10  141.23   11.57
  -1   0 -10  148.47    8.45
   1   0  10  154.66    7.97
   1   0  10  177.28   11.94
   1   1  10  233.21   15.21
   1   1  10  227.15   14.60
  -1  -1 -10  229.86   11.45
   1   1  10  220.79   11.02
   1   1  10  200.74   14.42
  -1  -2 -10  103.09    6.24
   1   2  10  107.66    9.89
   1   2  10  111.61    6.01
   1   2  10  103.67    8.71
   1   3  10   38.56    2.99
   1   3  10   29.11    6.02
   1   3  10   32.92    2.89
   1   4  10  207.40   10.42
   1   4  10  207.84   15.26
   1   4  10  212.83   10.57
   1   5  10  167.25    8.56
   1   5  10  166.74   13.28
   1   5  10  165.58    8.66
   1   6  10   39.98    3.03
   1   6  10   29.33    6.08
   1   6  10   39.03    3.21
   1   7  10   15.19    4.50
   1   7  10   12.82    2.18
   1   7  10   10.66    1.73
   1   7  10   11.70    2.11
   1   8  10   26.00    2.47
   1   8  10   31.68    5.63
   1   8  10   23.70    2.70
   1   8  10   24.23    5.26
   1   8  10   25.82    2.69
   1   8  10   20.60    2.37
   1   8  10   23.83    5.64
   1   9  10    2.92    1.32
   1   9  10    7.95    4.69
   1   9  10    0.56    2.79
   1   9  10    5.23    3.86
   1   9  10    3.94    1.88
   1   9  10    2.04    3.43
   1   9  10    1.93    1.71
   1   9  10    3.37    1.76
   1   9  10    3.18    1.72
   1  10  10    5.17    2.11
   1  10  10    6.60    3.63
   1  10  10    6.49    1.93
   1  10  10    1.90    3.95
   1  10  10    7.98    1.75
   1  10  10    6.75    2.10
   1  10  10    9.18    3.47
   1  10  10   10.00    4.12
   1  11  10    3.17    1.97
   1  11  10    6.19    1.81
   1  11  10    3.70    3.67
   1  11  10    0.68    1.78
   1  11  10    2.44    1.76
   1  12  10   -0.88    2.04
   1  12  10    1.81    1.72
   1  12  10    0.75    4.19
   1  12  10    3.61    1.87
   1  12  10    3.39    1.84
   1  13  10    9.28    2.04
   1  13  10    8.45    2.03
   1  13  10    2.95    3.67
   1  13  10   10.47    2.53
   1  14  10   28.52    5.68
   1  15  10   19.96    2.51
   1  15  10   20.65    2.48
   1  15  10   21.02    2.69
   1  15  10   21.29    2.32
   1  16  10   39.24    3.18
   1  16  10   42.08    2.99
   1  16  10   41.77    3.39
   1  16  10   45.02    3.09
   1  17  10   26.90    2.37
   1  17  10   33.43    2.62
   1  17  10   24.19    2.11
   1  18  10   52.38    3.14
  -1   8 -11    2.59    1.07
  -1   7 -11    1.71    1.41
  -1   6 -11    4.50    1.72
  -1   5 -11    1.68    1.77
  -1   5 -11    1.66    1.44
   1  -4  11    1.43    3.61
  -1   3 -11    9.25    2.29
   1  -3  11    6.58    4.33
  -1   2 -11   12.68    2.39
   1  -2  11    8.62    4.26
   1  -1  11    4.55    3.62
   1  -1  11    2.17    1.61
   1  -1  11    5.49    4.13
  -1   1 -11    1.04    2.00
   1  -1  11   -1.37    3.52
   1   0  11    1.84    3.88
   1   0  11    3.23    1.78
   1   0  11   -1.06    4.21
   1   0  11    3.21    3.34
  -1   0 -11   -0.85    2.11
   1   1  11   10.88    4.40
   1   1  11   11.10    2.08
   1   1  11   14.32    5.07
   1   1  11   12.40    3.80
  -1  -1 -11   10.57    2.35
  -1  -2 -11   34.14    3.42
   1   2  11   44.40    6.59
   1   2  11   32.87    6.26
   1   2  11   44.41    5.69
   1   2  11   43.34    3.20
   1   3  11   26.83    6.17
   1   3  11   32.74    2.89
   1   3  11   30.69    6.21
   1   4  11   19.07    2.40
   1   4  11   16.93    2.36
   1   4  11   21.59    5.29
   1   5  11    0.75    1.74
   1   5  11    1.25    1.78
   1   5  11   -2.04    4.48
   1   6  11   61.33    4.08
   1   6  11   52.97    7.64
   1   6  11   58.82    4.25
   1   7  11  170.87   12.76
   1   7  11  174.49    8.72
   1   7  11  149.01   12.34
   1   7  11  156.20    8.89
   1   7  11  184.55   13.70
   1   8  11  326.57   19.50
   1   8  11  279.28   14.06
   1   8  11  298.88   14.22
   1   8  11  289.53   14.53
   1   8  11  293.46   18.89
   1   9  11  410.71   24.20
   1   9  11  420.52   19.42
   1   9  11  379.84   19.41
   1   9  11  438.04   23.78
   1   9  11  425.23   24.82
   1   9  11  438.38   19.86
   1  10  11  328.44   20.66
   1  10  11  360.90   20.55
   1  10  11  334.19   16.65
   1  10  11  384.24   22.44
   1  10  11  334.00   16.71
   1  10  11  347.06   16.44
   1  10  11  367.77   16.98
   1  11  11   89.27    5.60
   1  11  11   75.80    9.11
   1  11  11   88.24    5.19
   1  11  11   88.40    5.49
   1  11  11   97.43    5.79
   1  12  11   34.52    3.43
   1  12  11   39.48    3.07
   1  12  11   36.82    6.57
   1  12  11   41.13    3.39
   1  12  11   35.99    3.35
   1  13  11    4.60    2.19
   1  13  11    7.65    1.86
   1  13  11    8.19    4.18
   1  13  11    7.15    2.12
   1  13  11    4.94    1.91
   1  14  11    2.54    1.70
   1  14  11    3.80    1.97
   1  14  11    2.08    3.06
   1  15  11   -0.23    1.52
   1  15  11    1.70    1.68
   1  15  11    0.26    1.64
   1  15  11    1.94    1.77
   1  16  11    0.91    1.43
   1  16  11    1.15    1.56
   1  16  11    1.58    1.50
   1  16  11    0.70    1.37
   1  17  11    3.32    1.13
   1  17  11    1.59    1.41
   1  18  11   10.49    1.32
  -1   7 -12    6.55    1.05
  -1   6 -12   16.65    1.96
  -1   5 -12    7.00    1.49
  -1   5 -12    7.30    1.78
  -1   4 -12    6.17    1.78
  -1   4 -12    9.15    2.01
  -1   3 -12   41.06    3.49
   1  -3  12   34.13    6.34
  -1   2 -12   22.55    2.93
   1  -2  12   39.36    6.32
   1  -1  12   28.33    2.54
   1  -1  12   32.24    5.95
  -1   1 -12   26.91    3.13
   1   0  12    4.99    1.79
   1   0  12    6.73    4.14
   1   0  12    9.64    4.57
   1   0  12    3.31    3.76
  -1   0 -12    3.91    2.21
   1   1  12    3.47    1.65
   1   1  12    2.49    3.54
  -1  -1 -12    2.30    2.08
   1   1  12    0.66    3.75
  -1  -2 -12    1.58    1.89
   1   2  12    0.90    1.85
   1   2  12    0.60    4.75
   1   2  12    1.39    4.14
  -1  -3 -12    4.16    2.21
   1   3  12    2.85    4.55
   1   3  12    5.02    1.96
   1   3  12    4.28    5.09
   1   4  12   49.43    7.25
   1   4  12   43.43    6.99
   1   4  12   40.36    3.30
   1   4  12   30.60    4.98
   1   5  12   68.95    7.39
   1   5  12   70.66    8.70
   1   5  12   82.81    9.29
   1   5  12   80.19    4.89
   1   5  12   67.39    4.84
   1   6  12  115.94   10.19
   1   6  12  134.56   11.83
   1   6  12  121.98    6.78
   1   6  12  108.09    6.91
   1   7  12   50.05    6.75
   1   7  12   60.03    7.73
   1   7  12   41.08    7.20
   1   7  12   50.04    3.78
   1   7  12   45.15    3.91
   1   8  12    7.78    4.55
   1   8  12   17.29    5.88
   1   8  12   19.51    5.75
   1   8  12   13.90    2.29
   1   8  12   14.21    2.40
   1   9  12   -2.96    3.67
   1   9  12    0.60    4.79
   1   9  12    2.10    3.91
   1   9  12   -0.33    2.15
   1   9  12    3.00    1.89
   1  10  12   13.07    2.21
   1  10  12   10.37    2.40
   1  10  12   11.45    4.58
   1  10  12   11.65    2.06
   1  10  12    8.62    4.57
   1  10  12    7.97    4.08
   1  11  12   52.98    4.03
   1  11  12   50.85    3.73
   1  12  12  106.23    6.37
   1  12  12  104.30   10.33
   1  12  12  104.58    6.27
   1  13  12   82.51    8.86
   1  14  12   16.90    2.40
   1  14  12   13.29    1.85
   1  14  12   12.47    2.24
   1  15  12    0.79    1.71
   1  15  12    0.86    1.62
   1  16  12   -0.22    1.45
   1  16  12    2.13    1.44
   1  17  12   -1.04    1.09
   1  17  12   -0.17    1.24
   1  18  12   14.39    1.36
  -1   6 -13   -0.04    0.59
  -1   5 -13    1.84    1.22
  -1   4 -13    5.05    1.63
  -1   4 -13    1.08    1.17
  -1   3 -13    4.08    1.61
  -1   3 -13    2.95    1.70
  -1   2 -13   26.28    2.86
   1  -1  13    9.43    4.03
   1   0  13   -3.15    3.76
   1   0  13    1.96    4.14
   1   0  13   -0.56    3.51
  -1   0 -13   -0.17    2.04
   1   1  13   24.45    5.06
   1   1  13   33.16    6.17
  -1  -1 -13   27.41    3.10
   1   1  13   31.82    2.83
   1   1  13   21.53    5.23
   1   2  13   65.43    8.03
  -1  -2 -13   51.47    4.31
   1   2  13   56.69    3.93
   1   2  13   50.01    7.31
   1   3  13   24.91    6.05
   1   3  13   24.54    6.19
  -1  -3 -13   32.13    3.33
   1   3  13   31.08    2.98
   1   4  13    3.21    4.93
   1   4  13    0.28    1.85
   1   4  13    0.75    4.39
  -1  -4 -13   -0.73    2.02
   1   5  13   19.56    5.79
   1   5  13   17.77    4.08
   1   5  13   15.97    5.55
   1   5  13   14.36    2.44
   1   6  13   30.19    6.76
   1   6  13   19.06    4.55
   1   6  13   25.09    2.82
   1   6  13   17.61    5.54
   1   6  13   20.39    2.24
   1   7  13   13.75    5.83
   1   7  13   13.43    2.30
   1   7  13   11.93    3.85
   1   7  13   12.03    2.30
   1   7  13    5.35    5.00
   1   8  13   16.78    5.80
   1   8  13   20.50    2.71
   1   8  13   23.85    5.00
   1   8  13   20.12    2.79
   1   8  13   22.52    5.89
   1   9  13    9.39    5.47
   1   9  13    4.73    1.99
   1   9  13    6.57    4.10
   1   9  13    7.57    2.27
   1   9  13    4.34    4.43
   1  10  13    1.19    4.86
   1  10  13    2.69    1.77
   1  10  13    4.49    3.37
   1  10  13    2.84    2.14
   1  10  13    4.77    4.26
   1  11  13   -3.26    4.53
   1  11  13    0.65    1.92
   1  11  13   -0.62    3.66
   1  11  13    0.94    1.80
   1  11  13   -3.74    4.07
   1  12  13   -0.73    3.91
   1  12  13   -0.39    1.60
   1  13  13    2.04    1.94
   1  13  13    4.69    1.73
   1  14  13    2.77    1.93
   1  14  13    1.23    1.53
   1  15  13    2.24    1.51
   1  15  13    0.55    1.44
   1  16  13    0.09    1.31
   1  16  13    1.35    1.30
   1  17  13   13.42    1.44
   1  17  13   13.87    1.47
  -1   4 -14    0.51    1.04
  -1   3 -14    1.27    1.37
  -1   3 -14    1.77    1.09
  -1   2 -14    7.00    1.67
  -1   2 -14    7.88    1.72
  -1   1 -14   32.30    2.99
   1   0  14   32.07    2.55
  -1   0 -14   37.79    3.25
   1   1  14   44.47    3.25
  -1  -1 -14   44.91    3.71
   1   2  14   26.20    5.76
   1   2  14   38.57    6.62
   1   3  14   40.73    7.00
   1   3  14   55.45    7.45
  -1  -3 -14   49.32    4.07
   1   4  14   91.24    9.55
  -1  -4 -14   67.06    5.14
   1   4  14   83.67    4.99
   1   4  14   63.05    8.53
   1   5  14   21.12    5.79
  -1  -5 -14    9.58    2.44
   1   5  14   10.92    2.35
   1   5  14   14.09    5.17
   1   6  14   12.35    6.11
   1   6  14    3.02    4.46
  -1  -6 -14    6.56    2.21
   1   6  14    8.70    2.35
   1   7  14    3.01    4.16
   1   7  14   -2.60    4.86
   1   7  14    0.61    2.97
   1   7  14   -0.80    1.45
   1   7  14   -1.54    2.01
   1   8  14   -1.48    4.42
   1   8  14    0.64    4.79
   1   8  14   -0.25    1.53
   1   8  14    1.96    2.75
   1   8  14    0.55    1.90
   1   9  14   17.86    5.13
   1   9  14   26.01    6.22
   1   9  14   11.57    4.20
   1   9  14   13.22    2.43
   1  10  14    7.63    3.88
   1  10  14    3.34    3.75
   1  10  14   -0.58    4.74
   1  11  14    1.41    1.71
   1  11  14   -2.05    1.71
   1  12  14   20.06    2.55
   1  13  14   14.53    1.85
   1  13  14   15.85    2.25
   1  14  14   27.94    2.37
   1  14  14   31.33    2.75
   1  15  14   18.10    1.81
   1  15  14   22.21    2.12
   1  16  14   26.76    1.99
   1  16  14   35.11    2.34
   1  17  14   26.34    1.75
  -1   3 -15    2.68    0.94
  -1   2 -15   -0.73    0.95
  -1   2 -15   -0.95    1.14
  -1   1 -15    1.04    1.15
  -1   1 -15   -0.20    1.37
  -1   0 -15    1.77    1.49
  -1  -1 -15    8.10    1.93
   1   1  15    5.12    1.41
  -1  -2 -15   12.31    2.11
   1   2  15    7.16    1.67
  -1  -3 -15    0.77    1.80
   1   3  15   -1.09    1.65
   1   4  15    2.98    1.78
  -1  -4 -15    2.89    2.02
   1   5  15    4.77    1.94
  -1  -5 -15    3.47    2.07
   1   5  15    2.01    3.90
   1   6  15   14.99    2.42
  -1  -6 -15   16.81    2.66
   1   6  15   12.43    4.80
   1   6  15   13.16    5.23
   1   7  15   27.13    6.14
   1   7  15   37.11    3.17
   1   7  15   37.98    6.93
  -1  -7 -15   35.50    3.49
   1   8  15   54.54    3.98
   1   8  15   57.33    3.64
   1   8  15   62.27    7.80
   1   9  15   74.09    4.50
   1   9  15   76.30    4.78
   1  10  15   25.65    2.49
   1  10  15   24.79    2.57
   1  11  15    1.53    1.49
   1  11  15   -0.41    1.56
   1  12  15    3.08    1.58
   1  12  15    2.23    1.42
   1  13  15   -0.11    1.48
   1  14  15    1.31    1.36
   1  15  15    2.71    1.20
   1  16  15    2.09    0.96
  -1   1 -16    0.50    0.86
  -1   0 -16    1.81    1.04
  -1   0 -16   -0.08    1.14
  -1  -1 -16    1.69    1.31
  -1  -2 -16    2.39    1.50
  -1  -3 -16   13.48    2.10
   1   3  16   16.14    1.84
  -1  -4 -16   26.92    2.75
   1   4  16   32.33    2.63
  -1  -5 -16   22.45    2.58
   1   5  16   26.07    2.47
  -1  -6 -16    4.48    1.91
   1   6  16    4.12    1.68
  -1  -7 -16    1.14    1.71
   1   7  16    1.00    1.69
  -1  -8 -16    3.11    1.81
   1   8  16    7.58    1.91
   1   9  16   20.82    2.30
   1   9  16   16.30    1.73
  -1  -9 -16   17.80    2.36
  -1 -10 -16   52.06    4.01
   1  10  16   58.93    3.56
   1  10  16   63.88    3.80
   1  11  16   60.21    3.62
   1  11  16   57.02    3.60
   1  12  16   25.62    2.15
   1  12  16   21.70    2.01
   1  13  16   11.22    1.53
   1  14  16   10.34    1.42
   1  15  16    1.38    0.87
  -1  -1 -17    2.89    0.87
  -1  -1 -17    5.25    0.90
  -1  -2 -17    2.66    1.03
  -1  -3 -17   18.18    1.73
   1   3  17   11.25    1.17
  -1  -4 -17   -0.45    1.30
   1   5  17    6.50    1.43
  -1  -5 -17    6.64    1.56
   1   6  17   11.77    1.67
  -1  -6 -17   11.14    1.75
   1   7  17    5.09    1.49
  -1  -7 -17    4.34    1.61
   1   8  17    8.01    1.61
  -1  -8 -17    3.49    1.49
   1   9  17    3.53    1.42
  -1  -9 -17    0.62    1.40
   1  10  17   -1.06    1.28
  -1 -10 -17    0.29    1.34
  -1 -11 -17    2.04    1.26
   1  11  17   -0.71    1.14
   1  11  17    0.27    0.75
  -1 -12 -17    2.14    1.10
   1  12  17    0.59    0.80
   1  12  17    0.67    0.76
   1  13  17    0.97    0.78
  -1 -13 -17    0.18    0.84
   1   5  18    0.94    0.62
  -1  -5 -18    0.57    0.74
  -1  -6 -18    3.47    1.01
  -1  -7 -18    3.08    0.99
  -1  -8 -18    5.37    1.15
  -1  -9 -18    2.41    1.03
  -1 -10 -18    0.23    0.81
   1  11  18    1.23    0.68
   2 -12 -17   -0.17    0.84
  -2  11  17    0.48    0.75
   2 -11 -17    1.86    1.07
  -2  10  17    7.14    1.16
   2 -10 -17    7.24    1.40
  -2   9  17    5.21    1.17
   2  -9 -17    4.76    1.31
  -2   8  17    8.61    1.34
   2  -8 -17    8.30    1.46
  -2   7  17    6.77    1.32
   2  -7 -17    9.58    1.54
  -2   6  17   13.67    1.45
   2  -6 -17   10.40    1.53
  -2   5  17   19.22    1.56
   2  -5 -17   17.34    1.79
  -2   4  17   16.12    1.27
   2  -4 -17   16.72    1.64
   2  -3 -17    8.80    1.17
   2 -14 -16    1.33    0.90
  -2  14  16    2.04    0.76
   2 -13 -16    1.39    1.13
  -2  13  16    1.22    0.89
   2 -12 -16    2.98    1.47
  -2  12  16    7.04    1.01
  -2  12  16    5.19    1.14
   2 -11 -16    1.58    1.49
  -2  11  16    1.36    1.10
  -2  11  16    2.03    1.00
  -2  10  16   24.98    1.87
  -2  10  16   25.72    2.22
   2 -10 -16   29.28    2.62
   2  -9 -16    4.14    1.79
  -2   9  16    1.02    1.39
   2  -8 -16   -1.00    1.63
  -2   8  16    2.60    1.48
   2  -7 -16    0.76    1.59
  -2   7  16    2.18    1.51
   2  -6 -16    1.74    1.61
  -2   6  16   -2.12    1.43
   2  -5 -16    1.91    1.63
  -2   5  16   -1.07    1.41
  -2   4  16    1.39    1.27
   2  -4 -16    1.46    1.49
  -2   3  16    1.37    1.02
   2  -3 -16    3.26    1.49
  -2   2  16    5.04    0.91
   2  -2 -16    7.57    1.46
   2  -1 -16    5.61    1.21
   2   0 -16    2.49    0.87
  -2  15  15   18.83    1.58
  -2  14  15    6.49    1.28
  -2  13  15    0.17    1.27
  -2  12  15    3.25    1.20
  -2  12  15    3.34    1.43
  -2  11  15   10.43    1.75
  -2  11  15   12.64    1.77
  -2  10  15   19.07    2.06
  -2  10  15   17.28    2.16
  -2   9  15   27.88    2.33
  -2   9  15   28.65    2.71
   2  -8 -15   29.37    3.12
  -2   8  15   25.63    2.73
   2  -7 -15    4.01    2.12
  -2   7  15    5.53    1.86
   2  -6 -15    1.11    2.02
  -2   6  15   -0.23    1.61
   2  -5 -15    5.59    1.98
  -2   5  15    2.42    1.70
   2  -4 -15    8.82    2.21
  -2   4  15    9.87    1.87
  -2   3  15   13.03    1.82
   2  -3 -15   11.26    2.16
  -2   2  15    3.98    1.41
   2  -2 -15    7.40    1.82
  -2   1  15    5.75    1.18
   2  -1 -15    9.73    1.82
   2   0 -15   10.26    1.76
   2   1 -15    4.61    0.95
   2   1 -15    5.15    1.27
   2   2 -15    4.21    0.98
  -2  16  14    3.83    0.95
  -2  15  14   70.94    3.55
  -2  15  14   51.90    3.03
  -2  14  14  110.86    5.14
  -2  14  14   78.84    4.52
  -2  13  14  120.87    6.58
  -2  12  14  101.18    5.91
  -2  11  14   51.36    3.47
  -2  11  14   48.35    3.83
  -2  10  14   16.00    2.26
  -2  10  14   14.42    2.38
  -2   9  14   -1.37    1.78
  -2   9  14    3.30    1.94
  -2   8  14   -2.89    4.05
  -2   8  14    6.72    5.09
  -2   8  14    0.66    3.23
  -2   7  14    2.97    4.15
  -2   7  14   -4.37    5.04
  -2   6  14    6.69    4.78
  -2   6  14   -3.12    5.14
  -2   5  14    2.18    4.11
  -2   5  14   -1.22    4.91
  -2   4  14   -2.08    4.51
  -2   4  14   -2.35    5.21
  -2   4  14   -0.63    1.80
  -2   3  14    6.68    1.92
   2  -3 -14    8.21    2.19
  -2   2  14    1.79    1.61
   2  -2 -14    1.63    1.96
  -2   1  14    7.70    1.60
   2  -1 -14   11.96    2.17
  -2   0  14    3.34    1.24
   2   0 -14    5.08    1.92
   2   1 -14    5.06    1.74
   2   2 -14    0.91    1.38
   2   2 -14    1.48    1.05
   2   3 -14    2.75    1.16
   2   4 -14    1.94    0.83
  -2  16  13   -0.48    1.02
  -2  16  13    1.03    1.00
  -2  15  13    9.23    1.65
  -2  15  13    8.65    1.48
  -2  14  13    3.21    1.44
  -2  14  13    3.09    1.59
  -2  13  13    8.73    1.66
  -2  13  13    7.76    1.97
  -2  12  13    1.95    1.37
  -2  12  13   -0.29    1.82
  -2  11  13    1.32    1.63
  -2  11  13   -1.47    3.69
  -2  10  13   46.69    7.25
  -2  10  13   57.54    7.60
  -2  10  13   48.00    7.05
  -2   9  13   19.26    5.55
  -2   9  13   18.01    2.50
  -2   9  13   19.35    2.77
  -2   8  13   46.04    7.40
  -2   8  13   43.44    3.65
  -2   8  13   44.55    3.76
  -2   7  13   69.44    4.59
  -2   7  13   62.21    4.64
  -2   6  13   69.24    9.26
  -2   6  13   81.00    5.14
  -2   6  13   79.54    5.11
   2  -5 -13  136.45    7.92
  -2   5  13  138.88   12.81
  -2   5  13  123.97    7.21
  -2   5  13  127.24    7.31
  -2   4  13   61.26    8.41
   2  -4 -13   63.59    4.93
  -2   4  13   70.54    4.68
  -2   3  13   22.22    5.74
   2  -3 -13   13.66    2.64
  -2   3  13   15.43    2.29
  -2   2  13    2.06    4.05
   2  -2 -13   -1.83    2.21
  -2   2  13    1.74    4.53
  -2   1  13   -5.76    4.42
  -2   1  13   -0.62    3.41
  -2   1  13    1.82    3.11
   2   0 -13    5.00    2.14
  -2   0  13    6.47    1.61
   2   1 -13   16.30    2.47
   2   2 -13   21.58    2.55
   2   3 -13   10.59    1.57
   2   3 -13   10.54    1.87
   2   4 -13    2.26    0.81
   2   4 -13    4.51    1.36
   2   5 -13    0.95    0.97
  -2  17  12   -0.79    0.77
  -2  17  12    0.56    0.90
  -2  16  12    0.32    1.23
  -2  16  12    1.16    1.28
  -2  15  12    2.48    1.47
  -2  15  12    0.90    1.45
  -2  14  12    4.95    1.68
  -2  14  12    5.16    1.77
  -2  13  12   -0.85    1.78
  -2  13  12   -0.70    1.72
  -2  12  12    8.19    4.44
  -2  12  12    2.31    1.76
  -2  11  12   -1.17    2.12
  -2  11  12    2.33    3.98
  -2  10  12   40.14    3.28
  -2  10  12   37.97    3.57
  -2  10  12   39.38    3.19
  -2  10  12   39.53    6.69
  -2   9  12    8.10    2.16
  -2   9  12    7.59    4.64
  -2   9  12    4.99    2.12
  -2   8  12    0.42    1.91
  -2   8  12   -0.79    4.44
  -2   8  12   -0.17    2.18
  -2   7  12   -0.14    1.93
  -2   7  12    3.25    5.06
  -2   7  12    0.33    1.97
  -2   6  12    9.88    2.38
  -2   6  12    8.15    5.38
  -2   6  12   13.72    2.40
  -2   5  12   23.68    2.88
  -2   5  12   26.95    2.89
  -2   4  12   69.71    4.73
  -2   4  12   69.71    4.61
  -2   4  12   81.86    9.49
   2  -4 -12   66.95    5.12
  -2   3  12  186.51    9.50
   2  -3 -12  180.07    9.97
  -2   3  12  168.66    9.23
  -2   2  12  114.34   10.59
   2  -2 -12  138.95    8.00
  -2   2  12  138.58    7.46
  -2   2  12  139.14   12.52
   2  -1 -12   37.29    3.65
  -2   1  12   41.61    6.70
  -2   1  12   37.59    6.15
  -2   1  12   34.32    3.10
   2   0 -12    2.18    2.05
  -2   0  12    4.22    4.40
  -2   0  12    7.43    3.57
  -2   0  12    4.97    3.71
  -2   0  12    4.53    1.69
  -2  -1  12    2.70    3.57
   2   2 -12    0.16    1.83
   2   3 -12    9.74    2.12
   2   4 -12    9.61    1.97
   2   4 -12    9.57    1.54
   2   5 -12    7.35    1.65
   2   5 -12    4.34    0.99
   2   6 -12    3.76    1.28
  -2  17  11    5.99    1.30
  -2  17  11    2.92    0.92
  -2  17  11    3.98    0.87
  -2  16  11   13.05    1.85
  -2  16  11   11.78    1.46
  -2  16  11   11.48    1.66
  -2  15  11   -0.66    1.66
  -2  15  11    2.24    1.30
  -2  14  11   18.41    2.37
  -2  14  11   18.60    2.05
  -2  14  11   21.72    2.60
  -2  13  11   14.32    4.75
  -2  13  11   15.58    4.02
  -2  12  11   53.63    7.27
  -2  12  11   61.41    7.73
  -2  12  11   60.36    4.46
  -2  12  11   59.67    4.39
  -2  11  11   55.49    7.45
  -2  11  11   54.70    4.09
  -2  11  11   54.48    7.79
  -2  11  11   55.21    4.31
  -2  10  11   51.68    4.05
  -2  10  11   60.62    4.41
  -2  10  11   65.22    8.14
  -2  10  11   60.85    4.02
  -2  10  11   48.83    7.32
  -2   9  11   29.21    2.81
  -2   9  11   30.99    3.27
  -2   9  11   35.15    3.07
  -2   9  11   34.16    5.95
  -2   8  11   23.90    3.01
  -2   8  11   29.07    2.60
  -2   8  11   31.09    2.92
  -2   7  11    3.88    5.30
  -2   7  11    6.28    2.14
  -2   7  11    6.66    2.04
  -2   6  11    8.56    4.96
  -2   6  11    2.62    1.95
  -2   6  11    3.41    2.12
  -2   5  11    1.47    1.73
  -2   5  11    2.18    1.93
  -2   4  11   62.37    4.35
  -2   4  11   62.70    4.40
  -2   3  11   24.80    2.77
   2  -3 -11   22.01    2.97
  -2   3  11   20.37    2.42
  -2   3  11   23.59    4.65
  -2   2  11    0.65    1.89
  -2   2  11    1.66    1.47
  -2   2  11    2.98    4.65
  -2   2  11    1.24    3.74
   2  -2 -11    1.43    2.07
  -2   1  11   56.28    4.00
  -2   1  11   67.20    8.32
   2  -1 -11   49.98    4.31
  -2   1  11   69.77    7.70
  -2   0  11   58.92    3.90
  -2   0  11   67.01    7.90
  -2   0  11   74.68    7.96
   2   1 -11   40.38    3.75
  -2  -1  11   41.03    6.32
  -2  -1  11   38.87    6.16
  -2  -1  11   44.13    3.22
  -2  -1  11   47.74    7.09
   2   2 -11   46.59    3.96
  -2  -2  11   43.10    6.94
  -2  -3  11   48.57    6.97
   2   4 -11   37.39    3.45
   2   5 -11   28.61    2.44
   2   5 -11   29.55    2.88
   2   6 -11   20.40    1.72
   2   6 -11   25.46    2.43
   2   7 -11   15.66    1.80
   2   8 -11    1.26    0.72
   2   8 -11    1.09    0.82
  -2  18  10   13.97    1.35
  -2  17  10   43.58    2.97
  -2  17  10   41.62    2.68
  -2  16  10  107.73    5.62
  -2  16  10  103.29    5.66
  -2  16  10  103.05    5.96
  -2  15  10  268.93   12.85
  -2  15  10  259.02   13.17
  -2  14  10  265.80   13.15
  -2  14  10  274.93   13.66
  -2  13  10  240.91   12.61
  -2  13  10  245.81   16.62
  -2  13  10  262.19   17.26
  -2  12  10  136.45   11.22
  -2  12  10  103.75   10.95
  -2  12  10  120.42    6.73
  -2  12  10  114.35    7.17
  -2  12  10  133.54    7.22
  -2  11  10   14.35    2.46
  -2  11  10   13.95    1.98
  -2  11  10   12.39    4.98
  -2  11  10   14.72    4.46
  -2  11  10   14.93    2.60
  -2  10  10    4.52    4.57
  -2  10  10   -0.84    1.93
  -2  10  10    0.12    1.64
  -2  10  10    0.97    1.81
  -2  10  10    0.69    3.38
  -2   9  10    0.68    3.13
  -2   9  10    3.45    4.21
  -2   9  10   -0.12    1.76
  -2   9  10    1.32    2.02
  -2   8  10    1.33    3.05
  -2   8  10    0.37    1.82
  -2   8  10   -0.71    4.06
  -2   8  10    2.23    1.94
  -2   7  10    4.54    3.39
  -2   7  10    6.02    2.12
  -2   7  10    5.03    2.23
  -2   6  10   -0.50    1.85
  -2   6  10   -0.29    1.69
  -2   5  10   -0.13    1.91
  -2   5  10    1.25    1.72
  -2   4  10    8.83    2.23
  -2   4  10    8.55    2.01
  -2   3  10   16.47    4.18
  -2   3  10   21.96    2.51
  -2   3  10   18.70    2.27
  -2   2  10    1.72    3.09
  -2   2  10    5.74    1.95
   2  -2 -10    5.03    1.98
  -2   2  10    5.08    1.59
  -2   1  10   12.94    1.85
  -2   1  10   11.19    2.16
  -2   1  10   10.49    4.09
  -2   1  10    6.84    4.43
   2  -1 -10   12.27    2.37
  -2   0  10    1.98    3.84
  -2   0  10    4.91    1.90
   2   0 -10    3.91    2.06
  -2   0  10    5.31    4.54
  -2  -1  10   10.48    4.58
  -2  -1  10   13.76    1.99
  -2  -1  10   18.03    5.12
   2   1 -10   11.01    2.57
  -2  -2  10    2.91    3.92
   2   2 -10    6.76    2.22
  -2  -3  10   11.86    4.75
   2   3 -10   10.53    2.33
  -2  -4  10    9.53    4.37
   2   4 -10   -0.87    1.94
  -2  -5  10    5.56    3.68
   2   5 -10    0.64    1.43
   2   6 -10   -0.20    1.25
   2   6 -10    0.58    1.66
   2   7 -10    6.97    1.80
   2   8 -10   11.76    1.71
   2   9 -10    7.30    1.09
   2   9 -10    8.95    1.02
  -2  18   9    1.81    0.94
  -2  18   9    0.77    0.78
  -2  17   9    3.25    1.46
  -2  17   9    3.32    1.30
  -2  16   9    7.21    1.47
  -2  16   9    6.58    1.83
  -2  16   9    5.04    1.70
  -2  15   9   34.63    3.05
  -2  15   9   37.25    3.38
  -2  14   9   33.46    5.46
  -2  13   9   47.07    6.89
  -2  13   9   49.43    3.89
  -2  13   9   54.94    3.93
  -2  13   9   55.41    7.11
  -2  13   9   53.47    4.35
  -2  12   9   16.03    2.59
  -2  12   9   19.20    5.35
  -2  12   9   18.91    4.49
  -2  12   9   14.74    2.57
  -2  12   9   14.20    2.17
  -2  11   9    1.48    3.48
  -2  11   9    2.47    2.17
  -2  11   9    2.91    1.70
  -2  11   9    2.76    2.04
  -2  11   9    3.35    3.14
  -2  10   9   68.15    7.49
  -2  10   9   64.31    4.59
  -2  10   9   61.38    4.04
  -2   9   9    2.64    1.92
  -2   9   9    0.63    1.27
  -2   9   9   -0.62    2.82
  -2   9   9    6.84    4.39
  -2   9   9    1.65    1.66
  -2   8   9  129.79    7.35
  -2   8   9  125.89   10.60
  -2   8   9  133.12    7.04
  -2   7   9  312.53   15.66
  -2   7   9  330.14   19.51
  -2   7   9  330.35   15.46
  -2   6   9  204.49   10.37
  -2   6   9  200.42   13.78
  -2   6   9  200.68   10.13
  -2   5   9   76.68    4.69
  -2   5   9   68.65    7.31
  -2   5   9   73.30    4.57
  -2   4   9    4.69    1.69
  -2   4   9    5.34    1.79
  -2   3   9    2.28    1.69
  -2   3   9    4.21    1.82
  -2   3   9    1.41    2.87
  -2   2   9  105.56    6.05
  -2   2   9  116.76    6.23
  -2   2   9  115.49    9.27
  -2   1   9   12.78    3.75
  -2   1   9   20.67    2.03
   2  -1  -9   21.19    2.45
  -2   1   9   18.33    2.31
   2   0  -9   85.94    5.38
  -2   0   9   98.07    8.80
  -2   0   9   82.90    5.03
  -2  -1   9   55.93    3.59
  -2  -1   9   44.69    6.43
   2   1  -9   51.86    3.97
  -2  -2   9   29.06    5.44
  -2  -2   9   22.67    2.27
  -2  -2   9   26.12    5.33
   2   2  -9   28.44    3.04
   2   3  -9    3.46    2.09
  -2  -3   9   -0.73    3.91
   2   4  -9    2.99    2.10
  -2  -4   9    2.25    3.96
   2   5  -9   23.58    2.91
  -2  -5   9   24.66    5.64
  -2  -6   9   17.81    4.73
   2   6  -9   14.07    1.98
   2   7  -9   22.35    2.16
   2   7  -9   25.27    2.71
   2   8  -9    8.82    1.81
   2   9  -9   22.50    2.04
   2  10  -9   11.08    1.25
   2  10  -9   10.86    1.15
  -2  18   8    0.65    0.91
  -2  18   8    1.18    0.98
  -2  17   8    1.20    1.30
  -2  17   8    0.46    1.41
  -2  16   8    0.54    1.64
  -2  16   8    0.97    1.59
  -2  15   8    5.24    2.09
  -2  15   8    8.40    2.08
  -2  13   8   19.13    2.49
  -2  13   8   16.07    4.38
  -2  13   8   20.08    4.68
  -2  13   8   19.68    2.80
  -2  13   8   16.08    2.05
  -2  12   8    8.38    3.91
  -2  12   8    9.78    3.94
  -2  12   8    2.42    1.79
  -2  12   8    4.85    2.39
  -2  12   8    1.81    1.86
  -2  12   8    5.13    1.52
  -2  11   8    4.43    3.45
  -2  11   8    4.31    2.05
  -2  11   8    6.26    3.95
  -2  11   8    3.77    1.75
  -2  11   8    2.77    1.46
  -2  10   8   10.80    1.95
  -2  10   8    7.52    2.11
  -2  10   8    3.61    2.79
  -2   9   8    1.98    1.35
  -2   9   8    0.29    1.69
  -2   9   8    0.57    2.72
  -2   8   8   27.27    2.69
  -2   8   8   31.62    4.77
  -2   8   8   25.90    2.44
  -2   8   8   25.30    2.24
  -2   7   8  257.39   12.59
  -2   7   8  267.17   16.15
  -2   7   8  266.17   12.87
  -2   6   8  357.37   20.06
  -2   6   8  360.89   20.08
  -2   6   8  344.83   16.44
  -2   6   8  351.56   16.61
  -2   5   8  538.41   26.72
  -2   5   8  543.05   26.85
  -2   5   8  494.93   22.86
  -2   5   8  480.95   22.98
  -2   4   8  599.87   30.30
  -2   4   8  647.69   30.61
  -2   4   8  581.69   26.75
  -2   4   8  573.93   26.86
  -2   3   8  770.65   38.27
  -2   3   8  779.53   34.75
  -2   3   8  754.87   34.77
  -2   2   8  235.32   14.70
  -2   2   8  228.28   11.38
  -2   2   8  241.28   11.39
  -2   1   8   60.90    6.28
  -2   1   8   63.31    6.65
  -2   1   8   55.24    3.63
  -2   1   8   66.67    3.95
  -2   0   8    3.18    3.41
   2   0  -8    4.47    1.73
  -2   0   8    3.38    1.71
   2   1  -8   15.32    2.25
  -2  -1   8   16.40    1.97
  -2  -2   8    7.85    4.35
  -2  -2   8   17.86    1.92
   2   2  -8   12.04    2.21
  -2  -2   8   12.58    4.78
   2   3  -8   36.61    3.35
  -2  -3   8   38.69    6.45
   2   4  -8   32.75    3.19
  -2  -4   8   33.22    6.01
   2   5  -8   21.86    2.93
  -2  -5   8   15.72    5.09
   2   6  -8   -0.41    1.53
   2   6  -8   -0.17    1.96
  -2  -6   8    2.25    3.91
  -2  -7   8   -2.15    4.26
   2   8  -8    2.41    1.23
   2   8  -8    2.12    1.86
   2   9  -8   -0.76    1.66
   2  10  -8    0.33    1.12
   2  11  -8    0.81    0.78
   2  11  -8    0.50    0.65
  -2  18   7    1.75    0.85
  -2  18   7    0.50    0.98
  -2  17   7    5.32    1.52
  -2  17   7    6.60    1.58
  -2  16   7   13.31    2.18
  -2  16   7   18.71    2.34
  -2  15   7   72.81    4.73
  -2  15   7   63.99    4.74
  -2  15   7   70.00    4.24
  -2  14   7   65.81    4.58
  -2  14   7   61.76    4.73
  -2  13   7   58.27    4.60
  -2  13   7   65.20    7.06
  -2  13   7   56.75    4.30
  -2  13   7   56.52    3.85
  -2  13   7   60.47    6.90
  -2  12   7   87.87    8.53
  -2  12   7   73.24    4.52
  -2  12   7   91.57    8.53
  -2  12   7   75.11    5.08
  -2  12   7   77.19    5.33
  -2  12   7   78.72    4.70
  -2  11   7   51.17    3.82
  -2  11   7   51.66    6.84
  -2  11   7   50.66    3.51
  -2  11   7   50.29    6.25
  -2  11   7   53.17    3.53
  -2  11   7   51.34    3.90
  -2  11   7   51.69    3.39
  -2  10   7   47.71    3.08
  -2  10   7   43.90    3.16
  -2  10   7   50.76    3.52
  -2  10   7   39.81    3.51
  -2  10   7   51.52    6.15
  -2   9   7    3.73    1.26
  -2   9   7    4.05    1.80
  -2   9   7    4.27    1.24
  -2   9   7    6.74    3.02
  -2   9   7    3.39    1.42
  -2   8   7   31.33    2.71
  -2   8   7   34.63    4.70
  -2   8   7   28.81    2.29
  -2   8   7   25.37    2.40
  -2   8   7   27.80    2.38
  -2   7   7    3.14    2.64
  -2   7   7    2.54    1.57
  -2   7   7    3.14    1.67
  -2   6   7   10.96    1.81
  -2   6   7   10.57    1.92
  -2   5   7   10.02    1.81
  -2   5   7   11.48    1.94
  -2   4   7    0.76    1.53
  -2   4   7   -0.79    3.46
  -2   4   7    0.40    2.48
  -2   3   7   12.67    1.87
  -2   3   7   15.25    4.24
  -2   3   7   14.30    3.34
  -2   2   7    6.60    1.82
  -2   2   7    8.61    3.84
  -2   1   7  177.54    8.75
  -2   0   7  132.16    6.99
   2   0  -7  144.67    7.29
  -2  -1   7  253.68   12.24
  -2  -1   7  253.97   16.00
   2   1  -7  264.84   12.65
  -2  -2   7  205.91   10.00
  -2  -2   7  219.67   14.20
   2   2  -7  206.49   10.48
  -2  -3   7  119.52   10.05
   2   3  -7  105.22    6.23
  -2  -4   7  165.37   12.99
   2   4  -7  169.81    9.07
  -2  -5   7  202.61   14.11
   2   5  -7  165.00    9.22
   2   6  -7   32.29    5.19
   2   6  -7   34.80    2.96
   2   6  -7   29.39    3.09
  -2  -7   7    2.23    3.87
   2   7  -7    3.11    3.24
   2   7  -7    3.75    1.52
   2   7  -7    1.73    1.84
  -2  -8   7    3.52    3.94
   2   9  -7   27.56    2.85
   2  10  -7    3.46    1.47
   2  11  -7    8.84    1.45
   2  11  -7    7.58    1.35
   2  12  -7   13.25    1.22
  -2  18   6   46.82    2.79
  -2  17   6  133.17    7.05
  -2  17   6  138.61    6.95
  -2  16   6  162.72    8.63
  -2  16   6  168.90    8.68
  -2  16   6  164.68    8.25
  -2  15   6  349.68   17.03
  -2  15   6  355.11   17.62
  -2  15   6  380.77   17.23
  -2  15   6  374.99   17.65
  -2  14   6  151.21    8.56
  -2  14   6  151.33    8.00
  -2  14   6  152.74    8.46
  -2  13   6   43.39    5.90
  -2  13   6   49.44    4.07
  -2  13   6   42.15    3.73
  -2  13   6   43.22    3.16
  -2  13   6   39.77    3.22
  -2  12   6    8.06    2.32
  -2  12   6    8.32    3.50
  -2  12   6   11.64    1.85
  -2  12   6   10.74    1.77
  -2  12   6   13.86    2.49
  -2  12   6   14.00    3.62
  -2  12   6   15.61    1.89
  -2  11   6   -0.59    2.56
  -2  11   6    2.36    1.85
  -2  11   6    1.06    1.25
  -2  11   6    0.57    3.04
  -2  11   6    3.47    1.53
  -2  11   6    3.57    1.34
  -2  10   6    0.39    1.15
  -2  10   6   -2.10    1.76
  -2  10   6    0.32    1.29
  -2  10   6   -1.39    1.64
  -2  10   6   -1.06    2.62
  -2  10   6    0.58    1.28
  -2   9   6    0.17    1.07
  -2   9   6   -0.29    1.21
  -2   9   6   -0.18    1.25
  -2   9   6   -0.12    1.74
  -2   9   6   -0.11    1.55
  -2   9   6    0.48    2.34
  -2   8   6   42.21    2.82
  -2   8   6   53.27    5.48
  -2   8   6   41.72    3.12
  -2   8   6   46.78    3.05
  -2   8   6   39.18    2.78
  -2   7   6    6.62    3.37
  -2   7   6    4.85    1.22
  -2   7   6    5.33    1.45
  -2   7   6    4.05    1.58
  -2   6   6   10.26    2.60
  -2   6   6    7.19    3.46
  -2   5   6   -0.69    2.41
  -2   5   6   -1.34    3.41
  -2   4   6   -0.99    2.17
  -2   4   6    2.29    3.26
  -2   3   6    5.57    2.48
  -2   3   6    3.23    3.46
  -2   2   6    3.99    2.64
  -2   2   6    5.82    3.06
  -2   1   6   75.88    6.58
  -2   0   6    8.96    3.11
   2   1  -6   65.45    4.08
  -2  -1   6   69.31    6.40
   2   2  -6   26.62    2.51
  -2  -2   6   22.82    4.26
   2   3  -6    4.21    1.66
  -2  -3   6    3.21    3.00
   2   4  -6    5.46    1.65
  -2  -4   6   15.38    4.30
  -2  -5   6  199.33   14.43
   2   5  -6  201.81   10.35
  -2  -6   6  200.91   14.35
   2   6  -6  178.57    9.64
   2   7  -6  223.28   11.57
   2   7  -6  212.18   15.13
  -2  -7   6  231.35   16.43
   2   7  -6  225.43   11.28
   2   8  -6   84.84    5.58
  -2  -8   6   82.00    9.25
   2   8  -6   95.38    9.01
   2   8  -6   88.19    5.23
  -2  -9   6   25.03    5.34
   2   9  -6   29.66    5.24
   2  10  -6    5.63    1.75
   2  11  -6   11.09    1.75
   2  11  -6   11.28    1.82
   2  12  -6    7.56    1.38
   2  12  -6    8.11    1.27
  -2  18   5    2.59    0.90
  -2  17   5    6.89    1.25
  -2  17   5    7.37    1.15
  -2  17   5    7.41    1.58
  -2  16   5   28.69    2.73
  -2  16   5   27.98    2.63
  -2  16   5   27.41    2.24
  -2  16   5   30.90    2.36
  -2  15   5  122.65    7.11
  -2  15   5  125.24    7.11
  -2  15   5  121.51    6.61
  -2  15   5  129.20    6.77
  -2  14   5   59.59    4.45
  -2  14   5   62.25    4.03
  -2  14   5   61.53    4.56
  -2  13   5   43.72    3.88
  -2  13   5   38.28    3.19
  -2  13   5   43.60    3.74
  -2  13   5   54.47    6.33
  -2  13   5   46.63    3.30
  -2  12   5   25.14    4.98
  -2  12   5   32.00    2.70
  -2  12   5   30.01    2.57
  -2  12   5   24.59    4.28
  -2  12   5   31.83    3.28
  -2  12   5   29.81    2.51
  -2  12   5   28.46    3.09
  -2  11   5    5.40    2.01
  -2  11   5    1.60    3.05
  -2  11   5    8.56    1.76
  -2  11   5    6.61    2.86
  -2  11   5    9.64    1.66
  -2  11   5    7.04    1.49
  -2  11   5    9.51    3.19
  -2  11   5    6.66    1.45
  -2  10   5   -0.23    1.50
  -2  10   5    0.27    1.67
  -2  10   5   -1.54    2.59
  -2  10   5    2.80    1.37
  -2  10   5    0.38    2.09
  -2  10   5    1.18    1.35
  -2  10   5    1.47    1.24
  -2  10   5    2.50    1.31
  -2  10   5    3.56    2.61
  -2   9   5    0.91    2.69
  -2   9   5    3.18    1.35
  -2   9   5    5.66    2.15
  -2   9   5    2.38    1.21
  -2   9   5    3.18    1.59
  -2   9   5    3.48    1.19
  -2   9   5    5.13    1.26
  -2   9   5    2.66    1.72
  -2   8   5  126.26    6.57
  -2   8   5  121.82    6.50
  -2   8   5  122.54    6.52
  -2   8   5  125.23    7.80
  -2   8   5  127.25    6.38
  -2   7   5  107.36    6.29
  -2   7   5   90.25    7.11
  -2   7   5   91.68    7.32
  -2   6   5   15.28    3.07
  -2   6   5   18.14    3.62
  -2   6   5   17.45    2.09
  -2   5   5  106.47    7.55
  -2   5   5  106.90    5.74
  -2   4   5    1.93    2.30
  -2   4   5    1.88    2.79
  -2   3   5   46.71    4.43
  -2   3   5   36.81    4.33
  -2   2   5  594.46   28.10
  -2   2   5  555.69   28.08
  -2   1   5    1.95    2.10
  -2   1   5    3.68    3.14
  -2   0   5   55.95    5.33
  -2  -1   5   22.84    3.85
  -2  -2   5    5.27    3.12
  -2  -2   5   10.47    3.25
  -2  -3   5   13.20    3.23
   2   3  -5   14.34    1.90
  -2  -4   5   41.46    5.81
   2   4  -5   41.07    3.15
  -2  -5   5   57.66    6.85
   2   5  -5   52.68    3.68
  -2  -6   5   47.56    6.54
   2   6  -5   44.53    3.48
   2   7  -5   48.89    6.26
  -2  -7   5   53.76    7.30
   2   7  -5   57.28    3.76
   2   7  -5   49.57    3.89
   2   8  -5   52.44    6.77
  -2  -8   5   48.07    6.93
   2   8  -5   48.66    3.43
   2   8  -5   40.11    3.75
   2   9  -5   54.82    7.04
  -2  -9   5   51.37    7.04
   2   9  -5   42.33    3.23
   2   9  -5   45.82    3.77
   2  10  -5   31.36    5.76
  -2 -10   5   42.56    6.17
   2  11  -5   19.80    2.28
   2  12  -5   14.30    1.86
   2  12  -5   13.14    1.73
   2  13  -5   20.33    1.71
   2  13  -5   19.95    1.63
  -2  17   4    3.57    0.83
  -2  17   4    4.42    1.39
  -2  17   4    4.94    1.04
  -2  16   4   15.65    1.93
  -2  16   4   13.56    2.13
  -2  16   4   17.21    1.79
  -2  16   4   18.15    1.84
  -2  15   4   60.70    4.21
  -2  15   4   60.65    3.94
  -2  15   4   64.17    4.36
  -2  15   4   60.59    3.91
  -2  14   4   48.68    3.90
  -2  14   4   47.05    3.51
  -2  14   4   44.02    5.85
  -2  13   4   60.83    6.84
  -2  13   4   62.02    4.44
  -2  13   4   60.39    4.49
  -2  13   4   60.08    4.05
  -2  13   4   45.00    6.23
  -2  12   4   42.60    3.86
  -2  12   4   51.77    6.20
  -2  12   4   43.25    3.34
  -2  12   4   39.39    5.50
  -2  12   4   44.65    3.74
  -2  12   4   48.38    3.18
  -2  11   4   35.50    5.08
  -2  11   4   30.34    2.59
  -2  11   4   32.78    2.65
  -2  11   4   31.98    4.56
  -2  11   4   31.20    2.46
  -2  11   4   27.85    2.99
  -2  10   4    8.01    3.03
  -2  10   4    4.73    1.46
  -2  10   4   10.06    2.92
  -2  10   4    4.14    1.44
  -2  10   4    4.79    1.26
  -2  10   4    4.57    1.82
  -2  10   4    1.38    2.55
  -2   9   4  403.75   18.87
  -2   9   4  399.25   18.46
  -2   9   4  402.93   18.65
  -2   9   4  402.64   21.86
  -2   9   4  400.70   18.68
  -2   9   4  402.32   18.64
  -2   8   4  529.72   24.32
  -2   8   4  505.76   25.93
  -2   8   4  541.14   24.22
  -2   8   4  527.36   24.14
  -2   7   4 1703.84   73.65
  -2   7   4 1702.14   74.86
  -2   7   4 1502.97   73.50
  -2   6   4  523.24   24.06
  -2   6   4  495.33   25.27
  -2   6   4  498.09   24.62
  -2   5   4 1632.64   72.68
  -2   5   4 1698.68   74.22
  -2   5   4 1561.35   73.73
  -2   4   4 1015.69   48.11
  -2   4   4 1057.17   48.45
  -2   4   4 1054.41   46.68
  -2   3   4 1184.95   53.16
  -2   3   4 1136.15   53.26
  -2   2   4  126.18    7.55
  -2   2   4  120.98    7.53
  -2   1   4    4.51    2.74
  -2   1   4   13.05    2.65
  -2   0   4  131.07    7.98
  -2  -1   4   46.16    4.73
  -2  -2   4  113.86    7.41
  -2  -3   4    4.84    2.64
  -2  -3   4    6.99    3.34
   2   4  -4   29.63    2.44
  -2  -5   4    1.00    3.18
   2   5  -4    8.65    1.76
  -2  -6   4    2.81    3.62
   2   6  -4    1.27    1.48
  -2  -7   4    9.23    3.89
   2   7  -4    8.25    1.54
   2   7  -4    5.14    1.89
  -2  -8   4    0.66    3.48
   2   8  -4   -1.30    3.45
   2   8  -4   -0.12    1.32
   2   8  -4   -0.95    1.80
  -2  -9   4    8.09    3.84
   2   9  -4    8.45    4.36
   2   9  -4    8.42    1.71
   2   9  -4   12.64    2.27
   2  10  -4    0.72    3.36
  -2 -10   4   -0.64    3.40
   2  10  -4    1.54    2.06
   2  11  -4   14.17    4.50
   2  11  -4   18.48    2.32
   2  12  -4    8.56    1.76
   2  12  -4    9.97    1.78
   2  13  -4    0.09    1.12
   2  13  -4    0.86    1.06
   2  14  -4    1.12    0.77
   2  14  -4    0.40    0.65
  -2  17   3   26.75    2.06
  -2  17   3   26.49    1.87
  -2  16   3   35.80    2.91
  -2  16   3   33.83    2.55
  -2  16   3   38.61    2.64
  -2  15   3   58.01    4.32
  -2  15   3   61.92    4.02
  -2  15   3   72.51    4.22
  -2  14   3   17.80    3.98
  -2  13   3   20.83    4.36
  -2  13   3   15.40    2.67
  -2  13   3   24.62    2.76
  -2  13   3   26.67    4.73
  -2  13   3   23.63    2.54
  -2  12   3   13.50    3.89
  -2  12   3   12.59    3.53
  -2  12   3   11.61    2.38
  -2  12   3    8.73    2.26
  -2  12   3   11.23    1.88
  -2  12   3   13.25    1.73
  -2  11   3   16.94    2.16
  -2  11   3   19.04    2.59
  -2  11   3   14.88    1.76
  -2  10   3    0.46    2.32
  -2  10   3    0.11    1.24
  -2  10   3   -0.14    1.68
  -2  10   3   -0.09    1.06
  -2  10   3    0.44    1.28
  -2   9   3   48.95    3.10
  -2   9   3   48.23    3.40
  -2   9   3   44.75    2.86
  -2   9   3   42.09    3.01
  -2   8   3    8.41    1.37
  -2   8   3    8.17    1.70
  -2   8   3    8.57    2.59
  -2   7   3    5.55    2.04
  -2   6   3    3.18    2.43
  -2   6   3    7.37    2.10
  -2   6   3    4.11    2.26
  -2   5   3   88.54    6.34
  -2   5   3   92.91    5.34
  -2   5   3   79.63    5.67
  -2   4   3   54.26    4.45
  -2   4   3   68.60    5.06
  -2   4   3   63.80    3.65
  -2   4   3   49.66    4.51
  -2   3   3  280.67   13.92
  -2   3   3  272.81   12.52
  -2   3   3  309.97   14.23
  -2   3   3  265.73   13.79
  -2   3   3  270.06   13.82
  -2   2   3   39.11    3.45
  -2   2   3   37.01    3.37
  -2   2   3   33.17    2.99
  -2   1   3  600.01   27.94
  -2   1   3  608.24   27.45
  -2   1   3  578.66   27.77
  -2   0   3   60.21    4.60
  -2   0   3   57.08    4.29
  -2   0   3   54.88    4.28
  -2  -1   3  203.55   10.80
  -2  -2   3  180.49    9.80
  -2  -3   3  103.19    6.40
  -2  -4   3  521.07   26.82
  -2  -4   3  527.84   24.93
   2   5  -3  154.33    7.77
  -2  -5   3  146.20   10.52
   2   6  -3   15.62    1.77
   2   6  -3   16.30    1.96
   2   7  -3   37.02    2.87
   2   7  -3   30.36    2.61
  -2  -7   3   40.70    5.56
   2   8  -3    3.61    1.79
   2   8  -3    5.53    3.54
  -2  -8   3    1.78    3.40
   2   8  -3    3.96    1.48
   2   9  -3    8.00    2.10
   2   9  -3    6.86    4.10
  -2  -9   3    5.00    3.87
   2   9  -3    7.36    1.62
   2  10  -3   13.91    2.40
   2  10  -3   18.96    4.92
  -2 -10   3   13.70    4.33
   2  10  -3   13.48    1.91
   2  11  -3    2.90    3.75
   2  11  -3   14.49    2.18
   2  12  -3    6.45    1.85
   2  12  -3    4.23    1.71
   2  13  -3    2.35    1.39
   2  13  -3    2.81    1.34
   2  14  -3    7.28    1.27
   2  14  -3    8.25    1.27
   2  15  -3   13.71    1.27
  -2  17   2   80.49    4.08
  -2  17   2   79.49    4.04
  -2  16   2   56.34    3.27
  -2  16   2   46.15    3.13
  -2  16   2   54.07    3.38
  -2  15   2   76.69    4.68
  -2  15   2   77.23    4.84
  -2  15   2   82.80    4.77
  -2  14   2    1.85    3.21
  -2  13   2    3.78    2.10
  -2  13   2   -1.30    3.43
  -2  13   2   -1.18    1.79
  -2  12   2    4.68    1.92
  -2  12   2    4.07    1.45
  -2  12   2    0.63    3.14
  -2  12   2    5.08    1.80
  -2  12   2    6.20    2.20
  -2  11   2   -0.41    1.22
  -2  11   2    0.58    3.19
  -2  11   2    0.75    1.71
  -2  11   2   -0.46    1.87
  -2  11   2    0.94    1.50
  -2  10   2   13.54    1.86
  -2  10   2    9.10    3.46
  -2  10   2   13.50    3.35
  -2  10   2   13.23    1.66
  -2  10   2   10.56    1.51
  -2  10   2   10.40    2.13
  -2   9   2   11.05    1.68
  -2   9   2   12.44    3.34
  -2   9   2    8.21    3.32
  -2   9   2   12.29    1.65
  -2   9   2    9.79    1.86
  -2   9   2   12.74    1.46
  -2   8   2    0.60    1.86
  -2   8   2    2.14    1.48
  -2   8   2    1.87    1.18
  -2   7   2    0.33    2.02
  -2   7   2    1.80    2.65
  -2   6   2   17.97    2.33
  -2   6   2   12.40    3.17
  -2   6   2   16.68    3.17
  -2   5   2   19.75    2.50
  -2   5   2   16.11    2.68
  -2   5   2   14.86    2.79
  -2   4   2   36.83    3.37
  -2   4   2   31.22    3.42
  -2   4   2   37.18    3.10
  -2   3   2  194.54   10.14
  -2   3   2  181.81    9.48
  -2   2   2   17.00    2.40
  -2   2   2   20.88    2.44
  -2   2   2   20.74    1.20
  -2   2   2   21.77    2.52
  -2   1   2  837.60   38.11
  -2   1   2  841.22   37.94
   2   0  -2    8.54    1.18
  -2   0   2    8.89    2.08
  -2   0   2    9.84    1.37
  -2   0   2   10.00    1.88
  -2  -1   2   89.69    5.37
  -2  -2   2   36.51    3.04
  -2  -3   2  609.26   28.10
  -2  -4   2  407.30   20.81
  -2  -4   2  398.99   18.96
  -2  -5   2 1910.32   87.59
   2   6  -2  866.26   38.58
  -2  -6   2  809.93   41.55
   2   7  -2  458.61   21.63
   2   7  -2  484.36   21.85
   2   8  -2   53.29    3.49
  -2  -8   2   45.40    5.79
   2   8  -2   50.72    6.24
   2   8  -2   55.14    3.78
   2   9  -2    7.17    3.35
   2   9  -2    6.54    1.88
  -2  -9   2   10.58    3.98
   2   9  -2    5.71    1.47
  -2 -10   2   88.72    8.54
   2  10  -2  103.12    9.81
   2  10  -2   97.79    5.54
   2  11  -2   29.35    2.89
   2  11  -2   29.09    5.51
   2  12  -2   21.61    5.22
   2  13  -2   31.36    2.74
   2  13  -2   28.84    2.68
   2  14  -2   26.20    2.29
   2  14  -2   29.88    2.34
   2  15  -2   11.68    1.17
   2  15  -2   13.90    1.52
   2  15  -2   13.59    1.26
  -2  17   1   16.99    1.24
  -2  16   1   54.49    3.16
  -2  16   1   48.19    3.08
  -2  16   1   51.46    3.06
  -2  15   1   86.72    4.97
  -2  15   1   86.13    5.02
  -2  14   1   40.46    3.23
  -2  14   1   39.17    3.34
  -2  13   1   75.76    8.32
  -2  13   1   76.85    5.00
  -2  13   1   72.07    4.82
  -2  12   1   51.80    7.06
  -2  12   1   65.98    4.45
  -2  12   1   63.41    4.52
  -2  11   1   47.78    6.29
  -2  11   1   50.02    3.83
  -2  11   1   50.02    6.65
  -2  11   1   56.56    3.51
  -2  11   1   53.06    3.87
  -2  11   1   53.23    4.00
  -2  10   1   -3.26    3.58
  -2  10   1    0.14    1.67
  -2  10   1    1.11    3.18
  -2  10   1   -0.25    1.50
  -2  10   1    1.56    1.16
  -2  10   1    1.56    1.29
  -2   9   1   -0.40    1.22
  -2   9   1    0.36    1.52
  -2   9   1    2.40    2.42
  -2   9   1    0.17    0.98
  -2   9   1    2.10    1.31
  -2   8   1   80.62    4.62
  -2   8   1   76.04    4.43
  -2   8   1   79.31    4.39
   2  -8  -1   73.36    6.11
  -2   7   1   48.15    4.12
   2  -7  -1   48.53    4.57
  -2   7   1   47.68    4.93
  -2   7   1   44.62    4.93
   2  -6  -1   20.07    3.15
  -2   6   1   17.20    3.06
  -2   6   1   12.62    3.05
   2  -5  -1  513.96   23.83
  -2   5   1  481.27   22.70
  -2   5   1  491.37   22.74
  -2   5   1  532.90   24.38
  -2   5   1  494.35   24.33
  -2   4   1  240.33   12.08
  -2   4   1  283.32   13.31
  -2   4   1  255.00   13.10
  -2   2   1   16.94    2.08
  -2   1   1  520.17   23.84
  -2   0   1    7.52    1.32
  -2   0   1    7.92    1.36
   2   0  -1    9.57    1.04
  -2  -1   1  111.07    6.02
   2   1  -1  119.55    6.06
  -2  -1   1  117.87    5.60
  -2  -2   1   74.85    3.62
   2   3  -1  126.38    7.23
  -2  -3   1  126.62    6.56
   2   4  -1   46.90    3.95
  -2  -4   1   48.12    4.78
  -2  -4   1   51.99    3.33
  -2  -4   1   50.86    3.24
   2   5  -1   54.51    4.54
  -2  -5   1   55.47    3.33
  -2  -5   1   50.28    5.13
  -2  -6   1   35.99    4.50
  -2  -7   1    9.69    3.24
   2   7  -1    6.14    1.34
   2   7  -1    6.03    1.61
   2   8  -1   11.49    1.86
   2   8  -1   14.72    1.74
   2   8  -1    8.91    3.25
   2   8  -1   12.05    1.72
   2   8  -1   14.09    1.62
   2   9  -1   14.48    2.03
   2   9  -1   10.34    1.58
   2   9  -1   12.19    3.96
   2   9  -1   13.75    1.76
  -2  -9   1   10.98    3.39
   2  10  -1  120.64    6.80
   2  10  -1  122.47    6.55
   2  10  -1  111.31   10.53
   2  11  -1   38.03    2.89
   2  11  -1   40.35    3.30
   2  12  -1   46.51    3.62
   2  12  -1   41.88    6.55
   2  12  -1   46.51    3.61
   2  13  -1   73.85    4.68
   2  13  -1   83.08    8.49
   2  13  -1   75.46    4.76
   2  14  -1   51.36    3.42
   2  14  -1   48.41    3.33
   2  15  -1   24.76    1.92
   2  15  -1   22.49    1.86
   2  16  -1    3.84    0.93
  -2  16   0   33.61    2.25
  -2  16   0   35.79    2.32
  -2  15   0   60.00    3.80
  -2  15   0   63.06    3.70
  -2  14   0   77.62    4.68
  -2  14   0   68.93    4.51
  -2  13   0   73.71    8.14
  -2  12   0   13.95    4.20
  -2  12   0   17.95    2.39
  -2  12   0   15.53    4.71
  -2  12   0   20.80    2.53
  -2  11   0    1.25    2.75
  -2  11   0    0.75    1.63
  -2  11   0    1.35    1.27
  -2  11   0   -3.35    3.43
  -2  11   0    1.49    1.80
  -2  10   0  136.43    6.98
  -2  10   0  128.11    7.24
  -2  10   0  122.66   10.27
  -2  10   0  137.48    7.35
  -2   9   0  578.00   30.81
  -2   9   0  587.50   26.76
  -2   9   0  581.14   26.89
  -2   9   0  614.35   27.13
  -2   9   0  581.70   27.03
   2  -9   0  554.86   29.77
   2  -8   0  581.05   28.98
  -2   8   0  531.82   29.39
  -2   8   0  587.32   26.25
  -2   8   0  582.22   26.39
  -2   8   0  563.49   26.32
  -2   7   0 1033.61   48.79
   2  -7   0 1025.84   48.51
  -2   7   0 1035.25   49.16
   2  -6   0   89.42    6.66
  -2   6   0   95.17    5.66
  -2   6   0   89.88    6.92
  -2   6   0   96.00    6.75
   2  -5   0 2155.33   93.92
  -2   5   0 2200.78   94.16
  -2   5   0 2044.75   92.21
  -2   4   0  191.44   10.28
   2  -4   0  188.05   10.18
  -2   3   0  608.75   28.10
   2  -3   0  596.23   27.95
   2  -2   0   34.00    2.94
  -2   1   0  390.40   17.91
  -2   1   0  382.17   18.01
  -2   0   0    0.77    0.89
  -2   0   0    0.61    1.19
   2   0   0    1.78    0.97
  -2  -1   0   33.69    1.87
   2   1   0   29.02    2.30
   2   2   0   47.87    3.57
   2   2   0   51.20    3.52
   2   3   0    4.71    2.01
   2   3   0    6.46    2.00
   2   4   0    9.17    2.31
   2   4   0    5.60    2.17
   2   5   0   -0.21    2.05
  -2  -5   0   -0.22    0.88
   2   5   0   -0.26    1.93
  -2  -5   0   -0.46    2.37
   2   6   0    0.99    1.90
   2   6   0   -0.33    2.28
  -2  -6   0    2.41    2.37
  -2  -7   0    7.71    2.83
   2   7   0    9.02    2.04
   2   7   0   12.89    2.71
  -2  -8   0    0.35    2.31
   2   8   0    0.63    1.13
   2   8   0   -0.50    1.35
   2   8   0   -0.96    2.66
   2   8   0    1.06    1.48
   2   8   0    0.26    1.10
   2   9   0   14.16    4.09
   2   9   0   16.47    1.90
   2   9   0   23.10    2.03
   2   9   0   17.18    2.06
   2   9   0   20.13    2.15
   2  10   0    6.74    1.44
   2  10   0    4.31    1.70
   2  10   0    5.46    1.50
   2  10   0    5.89    1.73
   2  10   0    7.79    3.79
   2  11   0    6.45    4.03
   2  11   0    8.72    1.60
   2  11   0    5.84    1.78
   2  11   0    7.90    1.91
   2  11   0    9.75    1.88
   2  12   0   18.02    4.83
   2  12   0   16.14    2.25
   2  12   0   13.58    2.17
   2  13   0   14.62    4.35
   2  14   0   41.96    3.05
   2  14   0   39.56    3.10
   2  15   0   66.55    3.84
   2  15   0   60.70    3.66
   2  16   0   34.25    2.12
   2  16   0   35.82    2.47
  -2  16  -1    9.61    1.04
  -2  16  -1    8.14    0.99
  -2  15  -1    5.56    1.34
  -2  14  -1    4.07    1.63
  -2  13  -1   -1.37    3.44
  -2  12  -1   18.97    2.44
  -2  12  -1   21.00    2.54
  -2  12  -1   13.76    4.24
  -2  12  -1   17.81    4.26
  -2  11  -1   20.19    2.44
  -2  11  -1   13.01    4.16
  -2  11  -1   14.52    1.87
  -2  11  -1   11.34    4.43
  -2  11  -1   15.24    2.36
  -2  10  -1   48.67    3.59
  -2  10  -1   43.20    3.50
  -2  10  -1   56.26    6.52
  -2  10  -1   44.37    3.13
   2 -10   1   46.38    5.90
  -2   9  -1   15.57    1.96
   2  -9   1   23.86    4.26
  -2   9  -1   17.87    2.21
  -2   9  -1   17.85    4.14
  -2   9  -1   16.67    1.82
  -2   9  -1   16.93    2.22
  -2   8  -1   32.08    4.79
  -2   8  -1   35.41    2.84
  -2   8  -1   36.71    2.50
  -2   8  -1   33.29    2.64
  -2   7  -1  106.69    5.64
   2  -7   1   98.61    7.72
  -2   7  -1   96.78    7.32
   2  -6   1   64.15    5.57
  -2   6  -1   52.95    4.89
   2  -5   1  407.94   20.75
  -2   5  -1  413.16   20.40
   2  -4   1  107.76    6.97
  -2   4  -1  104.99    5.32
  -2   4  -1  103.56    6.57
  -2   3  -1  475.34   22.98
   2  -3   1  499.03   23.26
   2  -2   1   20.82    2.18
  -2   2  -1   18.81    2.41
   2  -1   1  280.50   13.40
  -2   1  -1  290.06   13.62
   2   0   1   45.27    3.03
   2   0   1   47.48    2.87
   2   0   1   41.35    2.88
   2   1   1   35.14    2.56
   2   1   1   33.75    2.56
   2   1   1   41.58    2.76
   2   2   1   62.57    3.76
   2   3   1   55.97    3.63
   2   3   1   59.13    3.04
   2   3   1   63.79    4.22
   2   4   1    4.91    1.84
   2   4   1    2.09    1.94
   2   4   1    2.59    1.10
   2   5   1    6.49    2.27
   2   5   1    5.22    2.09
   2   5   1    4.05    1.41
  -2  -5  -1    2.79    2.03
   2   6   1    7.79    2.74
   2   6   1    7.66    2.52
   2   6   1    8.27    1.82
  -2  -6  -1    8.81    2.25
   2   7   1   33.79    4.20
  -2  -7  -1   28.49    3.30
   2   7   1   24.55    2.92
   2   7   1   36.42    3.77
   2   8   1    3.67    2.33
  -2  -8  -1    1.60    1.98
   2   8   1    5.68    1.29
   2   8   1    8.10    1.58
   2   8   1    6.34    1.19
   2   8   1    5.77    1.30
   2   8   1    4.26    1.56
   2   8   1    4.15    1.31
   2   9   1    1.92    1.13
   2   9   1    0.53    2.78
   2   9   1    1.97    1.41
   2   9   1    2.16    1.32
   2   9   1    2.87    1.69
   2   9   1    4.72    1.54
   2  10   1    8.26    1.45
   2  10   1    6.83    1.61
   2  10   1    8.83    1.94
   2  10   1    6.28    1.64
   2  10   1    8.79    1.80
   2  10   1    6.10    3.57
   2  11   1    5.49    3.85
   2  11   1    6.60    1.52
   2  11   1    6.56    1.67
   2  11   1    7.09    1.92
   2  11   1    5.89    1.72
   2  11   1    6.01    1.77
   2  12   1   38.76    3.27
   2  12   1   41.97    6.60
   2  12   1   41.04    3.00
   2  12   1   38.04    3.16
   2  12   1   43.36    3.38
   2  13   1   82.69    5.19
   2  13   1   74.94    8.64
   2  13   1   80.83    5.02
   2  13   1   86.42    5.19
   2  14   1   38.46    3.14
   2  14   1   43.61    3.11
   2  14   1   39.51    3.17
   2  15   1   27.07    2.26
   2  15   1   30.56    2.44
   2  16   1   21.58    1.76
   2  16   1   18.04    1.98
   2  17   1    1.18    0.85
  -2  15  -2    0.52    1.03
  -2  14  -2    6.83    1.56
  -2  13  -2    1.54    1.61
  -2  12  -2    0.72    3.94
  -2  12  -2    1.89    1.99
  -2  11  -2    2.60    1.99
  -2  11  -2    2.94    3.71
  -2  11  -2   -2.68    3.70
  -2  11  -2    3.71    1.42
   2 -11   2   -0.60    3.38
  -2  10  -2    1.06    1.51
   2 -10   2    3.04    3.40
  -2  10  -2   -0.62    1.77
  -2  10  -2    0.71    1.25
  -2   9  -2    3.80    1.35
  -2   9  -2    3.43    1.62
  -2   9  -2    2.42    2.79
   2  -9   2    0.57    3.03
  -2   9  -2    0.72    1.42
  -2   8  -2    1.85    1.41
   2  -8   2   -1.03    3.19
  -2   8  -2    1.54    1.25
  -2   8  -2    1.15    1.59
  -2   7  -2    7.69    1.65
  -2   7  -2    9.19    1.68
  -2   7  -2    8.23    1.48
   2  -6   2   17.46    3.65
  -2   6  -2   13.69    2.71
   2  -5   2   71.24    6.34
  -2   5  -2   76.08    5.45
   2  -4   2  111.98    7.59
   2  -4   2  110.24    5.79
  -2   4  -2  113.22    6.87
   2  -3   2  277.64   14.07
  -2   3  -2  275.96   13.50
   2  -3   2  256.13   12.73
  -2   2  -2   46.60    3.52
   2  -2   2   41.07    3.26
  -2   1  -2  409.94   18.93
   2  -1   2  392.64   18.72
   2   0   2   49.93    3.41
   2   0   2   44.28    3.59
   2   0   2   51.24    2.94
   2   0   2   45.70    3.75
   2   1   2  619.49   28.65
   2   1   2  654.83   28.87
   2   2   2 1766.08   75.20
   2   2   2 1746.62   75.03
   2   2   2 1568.81   74.84
   2   3   2 5282.12  230.90
   2   3   2 5207.24  230.36
  -2  -4  -2  503.41   23.26
   2   4   2  531.76   24.45
   2   4   2  502.33   23.24
   2   4   2  520.81   23.61
   2   4   2  533.13   24.40
   2   5   2 1779.46   80.92
   2   5   2 1779.26   79.76
  -2  -5  -2 1792.72   79.73
   2   5   2 1839.81   81.11
   2   6   2  942.79   44.21
   2   6   2  957.71   43.93
  -2  -6  -2  940.27   42.58
   2   6   2  931.74   42.75
   2   7   2  431.36   22.94
   2   7   2  440.72   22.55
   2   7   2  445.56   21.45
  -2  -7  -2  456.74   21.22
   2   8   2   22.95    3.49
  -2  -8  -2   22.51    2.59
   2   8   2   22.01    2.22
   2   8   2   20.11    1.96
   2   8   2   23.47    2.26
   2   9   2   44.11    2.76
   2   9   2   32.63    2.57
   2   9   2   43.55    5.44
   2   9   2   39.48    2.80
   2   9   2   43.39    3.10
   2   9   2   36.89    2.94
   2   9   2   37.84    2.69
   2   9   2   38.78    2.84
   2  10   2   83.27    5.14
   2  10   2   90.38    5.14
   2  10   2   81.22    8.00
   2  10   2   83.53    4.78
   2  10   2   82.84    4.78
   2  10   2   84.02    4.96
   2  10   2   80.93    4.88
   2  11   2   31.83    3.04
   2  11   2   33.02    2.92
   2  11   2   27.31    5.09
   2  11   2   28.73    2.49
   2  11   2   34.17    2.69
   2  11   2   33.58    2.86
   2  11   2   29.40    2.71
   2  12   2   41.29    6.55
   2  12   2   53.73    3.88
   2  12   2   45.47    3.46
   2  12   2   49.71    3.40
   2  12   2   48.37    3.65
   2  12   2   52.16    3.71
   2  13   2   61.74    4.32
   2  13   2   58.41    4.18
   2  13   2   61.50    4.07
   2  13   2   59.71    7.59
   2  14   2   24.56    2.38
   2  14   2   30.39    5.70
   2  15   2    8.60    1.66
   2  15   2    7.60    1.89
   2  15   2    7.42    1.75
   2  16   2    6.20    1.34
   2  16   2    4.94    1.51
   2  17   2    3.37    1.10
  -2  15  -3   17.10    1.41
  -2  14  -3   26.23    2.26
  -2  13  -3   33.86    2.90
  -2  12  -3   25.15    2.72
  -2  12  -3   14.68    4.52
  -2  11  -3   23.68    2.86
  -2  11  -3   20.08    5.14
   2 -11   3   31.03    5.29
  -2  11  -3   23.53    5.14
  -2  10  -3   35.97    2.85
  -2  10  -3   30.58    3.16
  -2  10  -3   32.40    5.62
   2 -10   3   31.98    5.64
  -2   9  -3   50.84    3.97
  -2   9  -3   51.85    6.81
   2  -9   3   54.40    7.21
  -2   8  -3  106.40    6.06
  -2   8  -3  100.61    5.75
   2  -8   3  100.94    9.09
  -2   7  -3   81.11    4.79
  -2   7  -3   76.94    4.59
   2  -7   3   76.20    7.57
  -2   6  -3   48.80    3.25
  -2   6  -3   49.02    3.30
   2  -5   3   98.05    7.89
  -2   5  -3   94.22    6.39
  -2   4  -3   17.02    2.72
   2  -4   3   19.99    2.17
   2  -4   3   16.62    3.62
   2  -3   3   30.30    2.80
  -2   3  -3   24.98    2.89
   2  -3   3   25.71    3.84
   2  -2   3  188.36    9.34
  -2   2  -3  191.51    9.45
   2  -2   3  175.12    9.89
   2  -1   3  293.89   13.30
   2  -1   3  253.68   11.79
   2  -1   3  295.33   13.52
   2  -1   3  277.19   13.18
   2   0   3   36.34    3.48
   2   0   3   36.91    2.51
   2   0   3   32.22    3.89
   2   0   3   40.35    3.31
   2   1   3  155.81    8.12
   2   1   3  163.22    8.13
   2   2   3  166.61    9.02
   2   2   3  184.26    9.16
   2   2   3  172.38    8.35
   2   3   3   14.70    1.89
   2   3   3   12.48    2.53
   2   3   3   13.58    2.44
   2   3   3   16.71    2.24
   2   3   3   15.49    2.90
   2   4   3    1.85    1.29
   2   4   3    3.25    2.04
   2   4   3    3.77    1.59
   2   4   3    1.06    2.02
   2   4   3    2.23    2.39
   2   5   3   60.46    4.00
   2   5   3   65.03    4.37
   2   5   3   69.04    5.12
   2   5   3   66.35    5.02
   2   6   3   57.11    3.99
   2   6   3   63.47    4.12
   2   6   3   58.41    5.11
   2   6   3   63.53    5.26
   2   7   3  101.95    7.01
   2   7   3  114.99    7.28
   2   7   3   99.05    5.71
   2   8   3   18.11    3.43
   2   8   3   14.12    1.91
   2   8   3   14.01    1.65
   2   8   3   11.39    1.67
   2   8   3   14.55    1.85
   2   9   3   18.43    1.74
   2   9   3   15.22    1.60
   2   9   3   16.53    3.82
   2   9   3   16.49    1.79
   2   9   3   14.86    2.11
   2   9   3   15.11    2.05
   2   9   3   16.81    1.96
   2  10   3  104.60    5.65
   2  10   3  105.79    5.59
   2  10   3  103.45    8.78
   2  10   3  103.46    5.74
   2  10   3  108.73    8.45
   2  10   3  103.19    6.01
   2  10   3  104.16    5.84
   2  10   3  100.17    5.96
   2  11   3   55.28    3.94
   2  11   3   52.62    3.89
   2  11   3   42.58    6.14
   2  11   3   49.12    3.40
   2  11   3   50.50    3.40
   2  11   3   51.40    3.61
   2  11   3   53.46    3.64
   2  12   3  112.24    6.66
   2  12   3  111.87    6.20
   2  12   3  114.16    6.23
   2  12   3  109.45   10.16
   2  12   3  115.87    6.46
   2  12   3  112.64    6.59
   2  13   3  121.12    7.00
   2  13   3  132.02   11.06
   2  13   3  119.74    6.88
   2  13   3  123.00    6.73
   2  13   3  112.25    6.43
   2  13   3  118.11    6.45
   2  14   3   50.30    6.73
   2  15   3    9.79    2.01
   2  15   3    9.79    2.08
   2  15   3    9.98    1.81
   2  16   3   -0.37    1.24
   2  16   3    1.20    1.34
   2  16   3    0.34    1.41
   2  17   3    3.84    0.95
   2  17   3    4.42    1.24
  -2  14  -4   22.55    1.84
  -2  13  -4   15.07    1.95
  -2  12  -4    3.32    1.77
  -2  11  -4   52.17    7.13
   2 -11   4   60.74    7.32
  -2  11  -4   65.52    7.36
  -2  10  -4   86.59    9.13
  -2  10  -4   87.03    5.68
  -2  10  -4   91.86    5.29
   2 -10   4   85.48    8.98
  -2   9  -4  190.30    9.96
   2  -9   4  170.11   13.87
  -2   8  -4  269.45   13.57
   2  -8   4  263.31   17.82
  -2   8  -4  276.51   13.37
  -2   7  -4   72.04    4.50
  -2   7  -4   65.10    4.27
   2  -7   4   73.63    7.67
  -2   6  -4    9.91    1.82
  -2   6  -4   10.52    1.69
   2  -6   4   10.31    3.76
  -2   5  -4  353.98   16.52
  -2   5  -4  351.09   16.55
  -2   4  -4    3.06    1.78
   2  -4   4   -0.80    3.36
   2  -4   4   -0.16    1.60
   2  -3   4   87.70    7.12
  -2   3  -4   89.49    5.95
   2  -3   4  100.38    6.09
   2  -2   4  102.01    6.28
   2  -2   4   82.95    6.04
  -2   2  -4   91.07    5.81
   2  -2   4   86.84    6.53
   2  -1   4   25.62    1.57
   2  -1   4   22.14    3.43
   2  -1   4   26.41    3.73
   2  -1   4   27.70    3.60
   2   0   4  159.90    8.86
   2   0   4  142.22    7.64
   2   0   4  149.34    8.73
   2   0   4  165.98    8.76
   2   1   4    1.04    1.71
   2   1   4    5.24    3.43
   2   1   4    5.72    2.89
   2   1   4    4.34    2.03
   2   2   4    0.48    2.08
   2   2   4    1.03    1.58
   2   3   4   27.48    2.99
   2   3   4   24.40    1.92
   2   3   4   30.50    3.78
   2   3   4   28.55    3.63
   2   3   4   27.39    2.78
   2   3   4   27.97    3.21
   2   4   4    6.26    2.48
   2   4   4    8.64    2.98
   2   4   4    9.30    2.73
   2   4   4    5.02    2.20
   2   4   4    6.14    1.70
   2   5   4   50.80    4.56
   2   5   4   47.53    4.28
   2   5   4   57.67    4.42
   2   5   4   52.96    4.30
   2   5   4   49.01    3.70
   2   6   4   34.17    3.85
   2   6   4   22.26    3.23
   2   6   4   30.06    3.16
   2   6   4   28.89    2.79
   2   6   4   32.51    3.53
   2   7   4   89.28    5.71
   2   7   4   81.88    6.54
   2   7   4   90.00    5.64
   2   7   4   91.11    6.94
   2   8   4    6.77    1.67
   2   8   4    8.24    1.52
   2   8   4    8.41    1.71
   2   8   4    9.22    2.79
   2   8   4    5.27    1.23
   2   8   4    9.02    2.97
   2   9   4    2.62    2.76
   2   9   4    4.34    1.66
   2   9   4    3.99    1.56
   2   9   4    4.74    1.77
   2   9   4    2.10    1.34
   2   9   4    3.57    1.28
   2  10   4  108.12    5.74
   2  10   4  103.28    5.70
   2  10   4  102.39    5.56
   2  10   4  106.95    8.80
   2  10   4  107.02    5.79
   2  10   4  103.24    6.06
   2  10   4  103.83    6.14
   2  10   4  107.93    8.69
   2  10   4  115.06    6.02
   2  11   4   80.01    4.61
   2  11   4   68.09    4.35
   2  11   4   78.19    7.88
   2  11   4   80.58    4.73
   2  11   4   78.25    4.97
   2  11   4   77.17    5.04
   2  11   4   87.08    7.68
   2  11   4   79.76    4.91
   2  12   4  240.74   12.21
   2  12   4  223.92   12.10
   2  12   4  234.42   15.96
   2  12   4  237.49   11.89
   2  12   4  248.49   11.77
   2  13   4  159.31    8.53
   2  13   4  141.57   11.97
   2  13   4  155.76    8.53
   2  13   4  150.96    8.19
   2  13   4  151.72    7.99
   2  14   4  374.71   18.26
   2  14   4  378.22   18.23
   2  14   4  385.83   18.26
   2  14   4  371.47   17.99
   2  14   4  372.67   22.75
   2  15   4  242.25   12.12
   2  15   4  247.62   12.17
   2  15   4  243.23   12.03
   2  15   4  232.34   11.86
   2  16   4  116.95    6.29
   2  16   4  106.44    6.21
   2  16   4  115.32    6.04
   2  17   4   35.05    2.61
   2  17   4   36.63    2.41
   2  18   4   -0.35    0.73
  -2  14  -5   13.94    1.18
  -2  13  -5   11.28    1.52
  -2  12  -5   41.54    3.20
  -2  11  -5   11.26    2.17
  -2  10  -5    2.76    3.31
  -2  10  -5    3.09    1.78
   2 -10   5   -0.70    3.65
  -2   9  -5   24.70    2.91
   2  -9   5   22.32    5.58
  -2   8  -5   92.41    5.85
  -2   8  -5   92.94    5.58
   2  -8   5   94.67    9.61
  -2   7  -5  129.69    7.24
  -2   7  -5  128.08    7.04
   2  -7   5  127.18   11.19
  -2   6  -5  179.96    9.26
  -2   6  -5  177.86    9.14
   2  -6   5  169.29   12.89
  -2   5  -5  379.65   17.67
   2  -5   5  348.03   21.28
   2  -4   5  208.05   11.39
  -2   4  -5  216.49   10.49
   2  -3   5  168.97   11.71
  -2   3  -5  189.25   10.15
   2  -3   5  185.68   10.49
   2  -3   5  180.74   10.34
   2  -2   5   48.72    5.24
   2  -2   5   51.02    4.74
   2  -2   5   44.77    4.81
  -2   2  -5   47.09    3.93
   2  -1   5   29.83    4.04
   2  -1   5   32.09    4.36
   2  -1   5   37.24    4.35
   2  -1   5   33.44    2.06
   2   0   5   20.64    3.67
   2   0   5   12.68    3.89
   2   0   5   22.45    3.38
   2   0   5   22.19    2.28
   2   1   5    0.43    3.48
   2   1   5    2.03    3.02
   2   1   5    2.73    2.02
   2   2   5    4.03    2.77
   2   2   5    4.65    2.01
   2   3   5    0.25    2.65
   2   3   5   -0.72    1.43
   2   4   5   86.18    6.29
   2   4   5   77.86    6.15
   2   4   5   81.10    5.54
   2   4   5   80.97    5.56
   2   4   5   80.75    6.07
   2   5   5    8.38    2.13
   2   5   5    4.11    2.55
   2   5   5   11.80    2.37
   2   5   5    2.69    3.25
   2   5   5    7.74    2.82
   2   6   5   25.62    2.98
   2   6   5   28.10    3.62
   2   6   5   29.54    3.52
   2   6   5   31.68    4.01
   2   6   5   35.51    4.28
   2   7   5   -0.67    1.57
   2   7   5    2.74    2.40
   2   7   5    0.73    2.38
   2   7   5    2.45    2.03
   2   7   5   -0.20    2.62
   2   8   5   43.42    4.03
   2   8   5   46.20    2.92
   2   8   5   39.52    2.78
   2   8   5   38.90    4.53
   2   8   5   41.68    2.80
   2   8   5   45.03    2.95
   2   8   5   41.77    3.05
   2   8   5   46.53    3.20
   2   9   5  115.02    6.13
   2   9   5  110.51    5.72
   2   9   5  110.77    8.40
   2   9   5  104.21    5.64
   2   9   5  101.84    5.85
   2   9   5  117.27    8.68
   2   9   5  101.30    5.90
   2  10   5  288.46   14.32
   2  10   5  297.51   14.00
   2  10   5  288.97   17.25
   2  10   5  281.70   13.89
   2  10   5  302.40   14.12
   2  10   5  301.11   17.51
   2  10   5  294.21   14.23
   2  11   5   67.78    4.62
   2  11   5   70.25    4.23
   2  11   5   60.73    6.71
   2  11   5   67.45    6.95
   2  11   5   66.69    4.19
   2  11   5   61.60    4.05
   2  11   5   72.90    4.65
   2  12   5   95.07    8.74
   2  12   5   99.24    6.13
   2  12   5  102.83    9.21
   2  12   5   94.33    5.51
   2  12   5   97.61    5.65
   2  12   5   96.79    6.01
   2  12   5   98.05    5.82
   2  13   5   52.86    4.19
   2  13   5   53.71    6.70
   2  13   5   53.10    3.66
   2  13   5   49.21    3.75
   2  13   5   48.27    4.06
   2  13   5   55.57    3.96
   2  14   5   21.75    2.51
   2  14   5   28.12    3.00
   2  14   5   27.23    2.83
   2  14   5   26.89    3.04
   2  15   5   -0.64    1.55
   2  15   5    1.35    1.83
   2  15   5   -1.61    1.80
   2  15   5    0.31    1.87
   2  15   5    1.90    3.14
   2  16   5    2.49    1.60
   2  16   5    1.53    1.74
   2  16   5    1.27    1.41
   2  16   5   -0.59    1.60
   2  17   5    1.41    1.12
   2  17   5    0.19    1.31
   2  17   5   -0.19    1.25
   2  17   5    0.52    1.06
   2  18   5    1.08    0.92
  -2  13  -6   -0.17    0.85
  -2  12  -6    2.08    1.24
  -2  11  -6   -0.25    1.54
  -2  10  -6    0.54    1.26
  -2  10  -6    0.60    1.67
  -2  10  -6    0.69    3.90
  -2   9  -6    2.07    1.90
   2  -9   6    7.44    4.17
  -2   8  -6    6.39    2.25
  -2   8  -6    2.73    1.61
   2  -8   6    4.61    4.59
  -2   7  -6   19.53    2.44
  -2   7  -6   22.93    2.72
  -2   6  -6   65.76    4.31
   2  -6   6   59.62    7.58
  -2   6  -6   61.77    4.39
  -2   5  -6  128.90    7.02
   2  -5   6  113.94   10.45
  -2   4  -6   60.31    4.04
   2  -4   6   65.93    7.12
   2  -3   6    6.33    3.03
  -2   3  -6    6.63    1.66
   2  -3   6   10.89    2.78
  -2   2  -6   11.57    2.25
   2  -2   6   11.19    3.34
   2  -2   6    7.09    3.43
   2  -2   6   14.60    3.42
   2  -1   6  101.71    7.25
   2  -1   6  104.06    7.59
  -2   1  -6  111.36    6.37
   2  -1   6   98.91    7.13
   2   0   6  385.27   20.20
   2   0   6  376.29   19.70
   2   0   6  381.45   18.38
   2   0   6  402.20   20.09
   2   1   6 1051.74   48.00
   2   1   6  943.59   47.39
   2   1   6 1070.54   47.51
   2   2   6  668.77   33.06
   2   2   6  688.61   31.99
   2   3   6  601.10   28.75
   2   3   6  569.26   26.99
   2   4   6  389.32   19.86
   2   4   6  375.51   17.59
   2   5   6  797.62   38.37
   2   5   6  796.07   38.53
   2   5   6  807.40   37.81
   2   5   6  820.94   38.06
   2   5   6  794.97   37.84
   2   6   6  372.50   19.34
   2   6   6  353.06   19.64
   2   6   6  358.45   18.94
   2   6   6  384.56   19.02
   2   6   6  380.10   18.85
   2   7   6  106.09    7.48
   2   7   6  110.26    7.06
   2   7   6  101.66    7.31
   2   7   6  102.99    7.99
   2   7   6   96.57    7.19
   2   8   6   25.35    2.46
   2   8   6   27.05    2.57
   2   8   6   28.53    3.85
   2   8   6   27.60    2.23
   2   8   6   32.03    2.40
   2   8   6   26.86    2.21
   2   8   6   31.27    3.59
   2   8   6   27.31    3.84
   2   8   6   26.14    3.55
   2   8   6   30.78    2.47
   2   9   6   10.73    3.19
   2   9   6    5.40    3.00
   2   9   6    6.25    1.74
   2   9   6    5.48    1.74
   2   9   6    6.71    1.49
   2   9   6    6.45    1.53
   2   9   6    6.47    1.39
   2   9   6    4.53    1.72
   2  10   6   29.43    4.69
   2  10   6   28.17    2.45
   2  10   6   27.22    2.86
   2  10   6   31.18    2.52
   2  10   6   26.29    4.43
   2  10   6   31.15    2.83
   2  10   6   29.84    2.53
   2  11   6   17.40    3.85
   2  11   6   16.31    2.36
   2  11   6   18.12    2.14
   2  11   6   17.52    2.04
   2  11   6   20.62    4.42
   2  11   6   20.35    2.27
   2  11   6   13.70    2.48
   2  12   6    2.46    3.06
   2  12   6    4.87    1.75
   2  12   6    3.55    1.92
   2  12   6    4.70    1.85
   2  12   6    2.63    1.58
   2  12   6    3.61    2.99
   2  12   6    4.40    1.68
   2  12   6    5.62    1.73
   2  13   6   16.21    2.32
   2  13   6   19.29    4.40
   2  13   6   14.59    2.54
   2  13   6   14.63    2.51
   2  13   6   12.63    2.11
   2  13   6   16.94    4.13
   2  14   6    2.61    3.06
   2  14   6   -0.35    2.02
   2  14   6    1.86    1.67
   2  14   6    0.56    1.66
   2  14   6    1.53    2.12
   2  15   6    6.74    2.19
   2  15   6    3.38    1.70
   2  15   6    6.75    3.75
   2  16   6    3.06    1.46
   2  16   6    1.01    1.52
   2  16   6    0.94    1.72
   2  16   6    2.11    1.62
   2  17   6    1.75    1.22
   2  17   6    1.40    1.33
   2  17   6    1.74    1.35
   2  17   6    0.61    1.41
   2  18   6    1.22    0.97
  -2  12  -7   17.28    1.65
  -2  11  -7    9.37    1.70
  -2  10  -7   49.30    3.18
  -2  10  -7   50.44    3.67
   2  -9   7   23.08    5.44
  -2   9  -7   27.96    2.96
   2  -8   7   52.13    7.20
  -2   8  -7   34.38    3.25
   2  -7   7    6.24    4.50
  -2   7  -7    6.85    2.22
  -2   7  -7   13.06    1.98
  -2   6  -7    6.89    2.01
  -2   6  -7    6.79    1.85
   2  -6   7    3.76    4.39
  -2   5  -7   -0.61    1.90
   2  -5   7    0.69    3.32
  -2   4  -7   38.07    3.21
   2  -4   7   33.81    5.65
   2  -3   7   66.15    6.92
  -2   3  -7   56.87    3.88
   2  -3   7   56.99    5.39
   2  -3   7   47.30    5.28
   2  -2   7  307.87   18.30
   2  -2   7  288.47   17.12
  -2   2  -7  322.86   15.00
   2  -2   7  316.56   17.09
   2  -1   7  198.91   12.95
  -2   1  -7  216.54   10.57
   2  -1   7  227.00   12.93
   2   0   7   26.35    4.70
   2   0   7   18.74    3.91
   2   0   7   14.40    3.98
   2   0   7   17.00    2.28
   2   1   7    1.51    3.47
   2   1   7    1.93    3.99
   2   1   7    2.51    2.58
   2   2   7    7.34    2.49
   2   2   7    2.64    3.44
   2   3   7   63.19    4.82
   2   3   7   57.25    6.03
   2   4   7  487.43   22.78
   2   4   7  469.94   24.91
   2   5   7  350.16   18.90
   2   5   7  360.92   19.39
   2   6   7  114.38    8.43
   2   6   7  118.65    7.75
   2   6   7  123.13    8.73
   2   7   7   49.05    5.31
   2   7   7   45.16    4.64
   2   7   7   48.51    3.16
   2   7   7   46.65    4.76
   2   7   7   48.65    3.32
   2   7   7   51.04    5.41
   2   7   7   48.41    3.08
   2   8   7    0.78    1.45
   2   8   7    1.29    1.66
   2   8   7    0.71    1.51
   2   8   7    1.83    3.13
   2   8   7    0.34    2.08
   2   8   7   -0.35    2.80
   2   8   7    1.02    1.30
   2   8   7    0.97    2.89
   2   8   7    1.55    1.31
   2   9   7    1.05    1.50
   2   9   7    0.65    1.37
   2   9   7   -0.53    2.67
   2   9   7    0.51    1.33
   2   9   7    1.44    1.45
   2   9   7    1.66    2.42
   2   9   7    2.26    1.71
   2   9   7    0.45    1.44
   2  10   7   49.35    6.28
   2  10   7   56.01    5.86
   2  10   7   58.09    3.66
   2  10   7   51.38    3.52
   2  10   7   56.34    3.82
   2  10   7   48.24    3.88
   2  10   7   50.95    3.59
   2  11   7   59.75    3.93
   2  11   7   58.61    7.17
   2  11   7   64.89    6.59
   2  11   7   57.70    3.98
   2  11   7   59.87    4.36
   2  11   7   55.15    4.12
   2  12   7   54.47    6.42
   2  12   7   49.40    4.24
   2  12   7   50.92    3.87
   2  12   7   57.48    3.99
   2  12   7   54.56    3.79
   2  12   7   55.87    7.02
   2  12   7   59.65    4.19
   2  13   7   28.91    5.26
   2  13   7   21.86    4.94
   2  13   7   27.81    3.14
   2  13   7   25.68    2.66
   2  13   7   25.20    2.77
   2  13   7   29.67    3.24
   2  13   7   28.76    2.82
   2  14   7    1.27    2.99
   2  14   7   -0.36    1.97
   2  14   7    0.51    2.01
   2  14   7    1.12    1.62
   2  14   7    0.62    2.97
   2  14   7    1.68    1.74
   2  15   7    6.12    1.78
   2  15   7    7.58    3.57
   2  16   7    0.25    1.43
   2  16   7    0.11    1.50
   2  16   7   -0.68    1.76
   2  16   7    0.14    1.68
   2  17   7    2.52    1.30
   2  17   7    2.71    1.30
   2  17   7    1.71    1.50
   2  17   7    3.25    1.49
   2  18   7    3.84    1.05
   2  18   7    3.12    1.05
  -2  11  -8   15.86    1.60
  -2  10  -8    3.52    1.40
  -2   9  -8    7.27    1.48
   2  -8   8    2.87    4.13
   2  -7   8    4.64    4.45
  -2   7  -8    3.09    1.63
  -2   7  -8    3.07    2.02
  -2   6  -8    9.43    2.34
  -2   6  -8    7.84    1.94
  -2   5  -8   34.32    3.37
  -2   5  -8   35.62    3.35
   2  -4   8   18.10    4.75
  -2   4  -8   14.66    2.34
   2  -3   8    1.26    3.77
  -2   3  -8    5.27    1.92
   2  -2   8   13.72    1.76
  -2   2  -8   10.05    1.90
   2  -2   8    7.95    3.86
   2  -2   8    6.78    3.60
  -2   1  -8   18.16    2.22
   2  -1   8   20.65    2.06
   2  -1   8   20.50    4.40
   2   0   8   96.38    5.13
  -2   0  -8   91.05    5.37
  -2  -1  -8   -1.13    1.66
   2   1   8   -0.74    1.85
   2   1   8   -1.17    1.49
   2   1   8   -1.52    2.80
   2   2   8   10.80    1.82
   2   2   8    8.14    2.83
   2   3   8    0.08    1.54
   2   3   8   -1.08    2.28
   2   4   8    3.38    1.48
   2   4   8    1.75    1.50
   2   5   8   34.13    2.71
   2   5   8   32.53    2.55
   2   5   8   31.81    2.64
   2   6   8    1.99    1.43
   2   6   8    0.99    1.46
   2   6   8    1.07    1.50
   2   7   8   14.63    1.98
   2   7   8   12.18    3.79
   2   7   8   17.86    1.94
   2   7   8   19.87    3.60
   2   7   8   15.02    2.07
   2   7   8   16.39    2.05
   2   7   8   14.76    1.95
   2   8   8   38.44    2.67
   2   8   8   40.30    3.09
   2   8   8   33.39    2.76
   2   8   8   41.55    2.89
   2   8   8   36.82    2.98
   2   8   8   32.31    4.97
   2   8   8   33.25    2.67
   2   9   8   45.04    3.58
   2   9   8   51.54    3.54
   2   9   8   57.43    3.63
   2   9   8   55.18    3.92
   2   9   8   59.69    6.61
   2   9   8   49.98    5.46
   2   9   8   52.54    3.62
   2  10   8  288.67   14.38
   2  10   8  302.10   14.37
   2  10   8  294.29   14.71
   2  10   8  308.13   18.81
   2  10   8  335.04   17.80
   2  10   8  302.06   14.43
   2  10   8  292.70   14.44
   2  11   8  292.45   14.47
   2  11   8  298.03   14.92
   2  11   8  330.48   19.54
   2  11   8  257.39   17.29
   2  11   8  310.24   14.70
   2  11   8  306.20   14.58
   2  12   8  530.31   24.45
   2  12   8  521.30   24.52
   2  12   8  524.81   29.36
   2  12   8  514.79   28.14
   2  12   8  510.73   24.80
   2  12   8  530.40   24.37
   2  12   8  515.91   24.54
   2  13   8  271.70   13.82
   2  13   8  287.46   13.87
   2  13   8  265.49   17.22
   2  13   8  282.02   18.37
   2  13   8  279.03   14.20
   2  13   8  272.04   13.72
   2  13   8  290.08   14.07
   2  14   8  403.87   19.29
   2  14   8  405.03   19.18
   2  14   8  422.20   19.53
   2  14   8  407.59   19.20
   2  14   8  392.19   23.01
   2  14   8  380.69   23.54
   2  14   8  385.97   19.56
   2  15   8  152.24    8.04
   2  15   8  150.18    8.13
   2  16   8   27.48    2.83
   2  16   8   33.94    2.77
   2  16   8   30.16    2.66
   2  16   8   31.08    2.88
   2  17   8   -1.11    1.62
   2  17   8    0.94    1.33
   2  17   8   -1.50    1.46
   2  18   8    7.12    1.29
   2  18   8    5.37    1.16
  -2  10  -9    6.28    1.28
  -2   9  -9   14.57    1.42
  -2   9  -9   13.46    1.86
  -2   8  -9   29.70    2.88
  -2   7  -9   45.51    3.79
   2  -7   9   56.75    7.45
  -2   6  -9   43.31    3.74
  -2   6  -9   39.32    3.48
   2  -6   9   46.87    7.06
  -2   5  -9  141.35    7.94
  -2   5  -9  129.18    7.75
   2  -5   9  157.43   12.76
  -2   4  -9  114.23    6.90
   2  -4   9  127.75   11.18
  -2   3  -9   39.76    3.50
   2  -3   9   38.33    6.64
   2  -2   9   53.43    6.13
  -2   2  -9   53.09    4.06
   2  -2   9   57.02    6.18
   2  -2   9   55.43    7.17
   2  -2   9   55.30    3.54
   2  -1   9   22.54    4.60
   2  -1   9   27.49    2.44
  -2   1  -9   28.17    2.84
   2  -1   9   25.44    5.04
   2  -1   9   28.71    5.54
   2   0   9   88.91    4.95
   2   0   9   75.80    7.65
   2   0   9   95.60    8.36
  -2   0  -9   91.56    5.31
   2   0   9   71.30    7.61
   2   1   9   57.56    3.58
   2   1   9   54.71    6.12
   2   1   9   44.31    6.18
   2   1   9   50.93    6.45
  -2  -1  -9   54.90    3.82
   2   2   9   10.79    1.92
   2   2   9   17.21    4.81
   2   2   9   10.87    4.12
   2   2   9    8.77    2.61
   2   3   9    9.33    4.44
   2   3   9   13.83    2.05
   2   3   9   13.36    3.18
   2   3   9   13.62    4.77
   2   3   9   16.56    2.06
   2   4   9   14.80    1.98
   2   4   9   16.23    4.97
   2   4   9   10.06    1.86
   2   5   9    4.44    1.65
   2   5   9    5.69    3.57
   2   5   9   10.07    4.53
   2   5   9    4.03    1.67
   2   6   9   12.37    4.54
   2   6   9   17.95    2.12
   2   6   9   20.70    4.28
   2   6   9   20.21    2.19
   2   6   9   16.19    2.22
   2   6   9   15.77    4.70
   2   7   9  125.78    6.76
   2   7   9  137.75    7.13
   2   7   9  136.71   10.44
   2   7   9  142.94    7.04
   2   7   9  155.75   10.96
   2   7   9  145.22    7.39
   2   7   9  128.44    7.08
   2   7   9  137.04   10.40
   2   8   9   66.64    4.04
   2   8   9   55.39    6.73
   2   8   9   70.95    4.39
   2   8   9   70.37    7.12
   2   8   9   67.69    4.08
   2   8   9   72.53    4.50
   2   8   9   69.50    4.28
   2   8   9   63.08    7.12
   2   9   9  122.21    6.54
   2   9   9  122.61    6.68
   2   9   9  107.70    9.11
   2   9   9  124.60    6.73
   2   9   9  111.29   10.23
   2   9   9  122.47    6.82
   2   9   9  121.84    6.89
   2   9   9  125.89    9.76
   2   9   9  126.87    6.43
   2  10   9  189.37    9.65
   2  10   9  191.18    9.28
   2  10   9  168.30    9.24
   2  10   9  177.57    9.36
   2  10   9  166.63   13.22
   2  10   9  179.27    9.26
   2  11   9   31.54    3.32
   2  11   9   32.36    2.98
   2  11   9   30.87    2.87
   2  11   9   30.54    2.99
   2  11   9   39.71    6.25
   2  11   9   36.09    3.07
   2  12   9    0.90    2.15
   2  12   9   -0.30    1.86
   2  12   9    1.46    1.76
   2  12   9    4.32    3.80
   2  12   9    3.50    1.82
   2  12   9    4.80    3.33
   2  13   9    6.11    2.34
   2  13   9    6.00    2.09
   2  13   9    4.78    1.93
   2  13   9    5.05    3.93
   2  13   9    4.34    1.91
   2  13   9    5.69    1.97
   2  13   9    3.84    3.08
   2  14   9    4.30    1.90
   2  14   9    2.73    2.05
   2  14   9    1.17    1.74
   2  14   9    4.10    2.06
   2  14   9    1.38    3.43
   2  14   9    1.74    1.88
   2  15   9   31.83    3.14
   2  15   9   30.07    2.91
   2  15   9   31.95    2.82
   2  15   9   36.32    2.93
   2  16   9   14.55    2.21
   2  16   9    9.66    2.11
   2  16   9   10.26    1.68
   2  16   9   11.90    1.86
   2  17   9    0.97    1.27
   2  17   9    2.37    1.51
   2  17   9    0.68    1.45
   2  18   9    1.61    1.04
   2  18   9    2.86    1.16
  -2   9 -10    1.74    1.02
  -2   8 -10    7.12    1.19
  -2   8 -10    8.09    1.55
  -2   7 -10   18.87    2.33
  -2   6 -10   22.85    2.72
  -2   6 -10   21.44    2.43
   2  -6  10   24.61    5.72
   2  -5  10   23.26    5.26
  -2   5 -10   15.69    2.54
  -2   5 -10   16.38    2.54
   2  -4  10    5.33    4.15
  -2   4 -10    4.10    2.04
   2  -3  10    5.90    4.30
  -2   3 -10    4.24    2.06
   2  -2  10   33.73    5.47
  -2   2 -10   31.42    3.17
   2  -2  10   30.68    5.01
   2  -2  10   34.01    5.78
  -2   1 -10  101.01    6.12
   2  -1  10  104.71    5.65
   2  -1  10   98.56    9.39
   2  -1  10   82.34    8.54
   2  -1  10  110.66    9.33
  -2   0 -10  159.23    8.57
   2   0  10  162.80    8.22
   2   0  10  147.65   11.67
   2   0  10  140.63   11.48
   2   0  10  175.09   11.95
  -2  -1 -10  291.09   14.42
   2   1  10  297.42   14.08
   2   1  10  269.94   17.36
   2   1  10  310.05   17.98
   2   1  10  303.79   18.47
   2   2  10   36.15    2.99
   2   2  10   29.96    4.61
  -2  -2 -10   34.87    3.11
   2   2  10   39.86    6.07
   2   3  10   21.37    2.41
   2   3  10   18.25    4.79
   2   4  10  141.50   10.56
   2   4  10  132.69    6.86
   2   4  10  142.45   10.90
   2   4  10  116.79    6.60
   2   5  10   15.61    4.83
   2   5  10   11.91    3.41
   2   5  10   13.26    2.31
   2   5  10   15.32    4.64
   2   5  10   15.37    2.08
   2   6  10   46.34    6.39
   2   6  10   31.27    5.17
   2   6  10   37.14    3.14
   2   6  10   35.03    2.97
   2   6  10   39.51    6.01
   2   7  10    9.38    4.34
   2   7  10   12.82    4.00
   2   7  10    9.19    1.63
   2   7  10   12.27    2.11
   2   7  10    5.02    4.43
   2   7  10   11.19    1.91
   2   8  10    3.49    1.74
   2   8  10    3.45    1.76
   2   8  10    2.50    3.41
   2   8  10    1.63    1.27
   2   8  10    4.51    1.54
   2   8  10    3.25    1.80
   2   8  10    1.00    4.15
   2   8  10    0.58    3.32
   2   9  10   -0.75    1.57
   2   9  10    1.10    1.69
   2   9  10    7.30    4.07
   2   9  10    0.63    1.42
   2   9  10    1.04    1.86
   2   9  10   -0.29    1.91
   2   9  10    4.39    4.33
   2   9  10   -2.67    3.47
   2  10  10    0.31    1.83
   2  10  10    0.55    1.79
   2  10  10   -1.41    3.61
   2  10  10    1.91    1.62
   2  10  10    1.92    1.76
   2  10  10   -0.94    4.07
   2  10  10   -0.53    3.19
   2  11  10   25.61    2.66
   2  11  10   25.48    2.86
   2  11  10   23.83    2.84
   2  11  10   24.27    2.81
   2  12  10    9.10    2.05
   2  12  10    5.14    1.90
   2  12  10    9.32    2.02
   2  12  10    8.21    4.36
   2  12  10    5.64    2.20
   2  13  10   -0.74    3.97
   2  13  10    1.60    2.04
   2  13  10    3.11    1.85
   2  13  10    4.85    1.92
   2  13  10    0.72    2.19
   2  14  10    4.22    3.78
   2  15  10   -1.03    1.80
   2  15  10    0.55    1.70
   2  15  10   -0.90    1.78
   2  15  10    1.46    1.81
   2  16  10    0.50    1.36
   2  16  10    0.32    1.54
   2  16  10    1.66    1.57
   2  16  10    4.30    1.86
   2  17  10    5.03    1.45
   2  17  10    4.36    1.52
   2  18  10   -0.74    1.14
  -2   8 -11    0.06    0.85
  -2   7 -11    2.81    1.46
  -2   6 -11   -0.33    1.25
  -2   6 -11    3.37    1.62
  -2   5 -11   12.74    2.34
  -2   5 -11   15.83    2.16
   2  -4  11   72.63    8.40
  -2   3 -11   64.45    4.75
   2  -3  11   77.19    8.50
   2  -2  11   24.46    5.32
  -2   2 -11   17.27    2.69
  -2   1 -11    1.85    1.93
   2  -1  11    3.50    3.94
   2  -1  11    3.41    3.50
   2  -1  11    2.52    1.64
   2  -1  11    3.94    3.48
   2   0  11    8.49    4.31
   2   0  11    8.53    4.67
   2   0  11    6.99    3.81
   2   0  11    9.51    1.88
  -2   0 -11   10.15    2.19
   2   1  11   22.77    5.10
   2   1  11   24.94    4.68
   2   1  11   17.46    2.26
   2   1  11   26.40    5.78
  -2  -1 -11   13.64    2.33
  -2  -2 -11  142.60    8.13
   2   2  11  144.24   10.86
   2   2  11  163.15   11.93
   2   2  11  172.67   12.70
   2   2  11  146.47    7.82
  -2  -3 -11  238.99   12.87
   2   3  11  262.19   12.66
   2   3  11  257.81   17.38
   2   4  11  328.73   19.00
   2   4  11  313.09   14.53
   2   4  11  290.92   14.18
   2   4  11  323.94   19.59
   2   4  11  273.48   17.28
   2   5  11  136.41    7.38
   2   5  11  144.05   10.59
   2   5  11  132.24    7.55
   2   5  11  154.76   11.52
   2   5  11  138.23   11.74
   2   6  11  103.27    6.00
   2   6  11  105.31    9.36
   2   6  11  107.14    6.27
   2   6  11  113.41    9.76
   2   6  11  104.61   10.19
   2   7  11   48.21    3.68
   2   7  11   59.74    7.07
   2   7  11   49.73    3.90
   2   7  11   42.76    7.10
   2   8  11   16.22    5.33
   2   8  11   13.05    2.09
   2   8  11   12.81    1.88
   2   8  11   14.56    2.42
   2   8  11   13.29    4.32
   2   8  11   16.19    5.19
   2   9  11    4.52    2.22
   2   9  11    2.74    4.43
   2   9  11    5.50    1.90
   2   9  11    5.08    1.81
   2   9  11    7.68    2.19
   2   9  11    2.11    3.30
   2   9  11    8.82    4.31
   2  10  11    1.33    1.30
   2  10  11    2.08    1.77
   2  10  11    1.84    2.15
   2  10  11    2.63    4.16
   2  10  11    5.07    2.11
   2  10  11   -0.60    3.26
   2  10  11    0.34    1.61
   2  10  11    4.42    3.59
   2  11  11    0.76    3.62
   2  11  11    3.90    1.59
   2  11  11    2.09    1.96
   2  11  11    4.19    2.13
   2  11  11    5.64    2.06
   2  12  11    6.10    3.78
   2  12  11    5.11    2.21
   2  12  11    2.36    1.87
   2  12  11    2.47    2.03
   2  12  11    1.95    1.68
   2  13  11    5.97    4.13
   2  13  11    7.07    2.14
   2  13  11    7.51    2.23
   2  13  11    7.97    2.17
   2  13  11    5.22    1.73
   2  14  11    0.26    1.67
   2  14  11    0.40    1.78
   2  15  11    5.42    1.93
   2  15  11    5.45    1.83
   2  15  11    5.92    1.80
   2  15  11    8.48    1.90
   2  16  11    6.69    1.77
   2  16  11    6.76    1.65
   2  16  11    7.38    1.77
   2  16  11    7.59    1.59
   2  17  11   25.37    1.93
   2  17  11   27.26    2.44
   2  18  11   20.48    1.79
  -2   7 -12    1.70    0.79
  -2   6 -12    1.73    1.39
  -2   5 -12    3.20    1.33
  -2   5 -12    3.75    1.69
  -2   4 -12   10.19    2.09
  -2   4 -12    5.95    1.79
  -2   3 -12    3.45    1.96
   2  -3  12    6.05    3.87
  -2   2 -12    5.48    2.02
   2  -2  12    5.54    4.13
  -2   1 -12   12.27    2.47
   2  -1  12   12.34    4.35
   2  -1  12    8.39    1.79
   2   0  12   12.91    4.75
   2   0  12    7.03    1.86
  -2   0 -12    6.86    2.07
   2   0  12    1.97    3.64
   2   0  12   -1.22    3.46
   2   1  12    2.62    3.86
   2   1  12   -2.46    3.20
   2   1  12    0.57    4.69
   2   1  12    1.12    1.63
  -2  -1 -12    3.57    2.15
   2   2  12    5.96    4.81
   2   2  12    3.42    3.98
   2   2  12    1.55    1.84
  -2  -2 -12    1.17    1.93
   2   3  12    3.65    4.55
   2   3  12    9.14    4.58
   2   3  12    4.75    1.98
  -2  -3 -12    4.80    2.22
   2   4  12    9.86    5.16
   2   4  12   11.43    4.63
   2   4  12   11.21    2.15
  -2  -4 -12   12.31    2.51
   2   5  12    7.91    4.71
   2   5  12   11.82    2.26
   2   5  12   13.02    5.67
   2   5  12   14.12    3.81
   2   5  12   13.16    1.80
   2   6  12   -0.72    3.98
   2   6  12    2.39    2.86
   2   6  12    1.21    1.56
   2   6  12    0.40    1.82
   2   6  12    6.21    4.78
   2   7  12    3.58    4.16
   2   7  12    2.58    3.20
   2   7  12    0.16    1.92
   2   7  12    1.34    1.89
   2   7  12   -4.33    5.15
   2   8  12   61.36    8.05
   2   8  12   70.14    8.15
   2   8  12   62.83    4.62
   2   8  12   65.98    4.43
   2   8  12   84.32    8.78
   2   9  12  184.56   13.86
   2   9  12  152.99   13.40
   2   9  12  185.76    9.77
   2   9  12  211.06   14.00
   2   9  12  175.77    9.36
   2  10  12  273.19   13.06
   2  10  12  269.03   18.17
   2  10  12  245.61   13.05
   2  10  12  289.52   13.61
   2  10  12  257.20   17.41
   2  10  12  274.26   17.35
   2  11  12  179.01    9.33
   2  11  12  168.51   13.47
   2  11  12  162.40    8.95
   2  12  12  180.98    9.44
   2  12  12  170.78   13.96
   2  12  12  166.85    9.21
   2  13  12   51.97    7.21
   2  14  12   86.35    5.25
   2  14  12   78.36    5.14
   2  15  12   25.34    2.59
   2  15  12   29.38    2.78
   2  16  12    6.52    1.60
   2  16  12    3.06    1.58
   2  17  12    2.52    1.31
   2  17  12    3.59    1.14
   2  18  12    4.52    1.01
  -2   5 -13   15.80    1.58
  -2   5 -13   22.13    1.99
  -2   4 -13    8.64    1.71
  -2   4 -13    4.44    1.45
  -2   3 -13    9.27    1.88
  -2   3 -13    2.70    1.64
  -2   2 -13   22.49    2.68
   2  -1  13   37.00    5.91
  -2   0 -13   65.03    4.59
   2   0  13   76.95    7.90
  -2  -1 -13   13.97    2.44
   2   1  13    8.22    4.31
   2   1  13    6.12    4.47
   2   1  13   16.11    2.19
  -2  -2 -13    2.76    2.03
   2   2  13    0.68    3.92
   2   2  13    1.19    4.69
   2   2  13    0.91    1.68
  -2  -3 -13    2.59    2.11
   2   3  13    4.29    4.32
   2   3  13    8.12    5.08
   2   3  13    1.62    1.90
  -2  -4 -13    5.20    2.03
   2   4  13    2.21    4.01
   2   4  13   -2.56    4.90
   2   4  13    2.78    1.92
  -2  -5 -13   22.20    2.95
   2   5  13   23.67    2.78
   2   5  13   31.22    6.44
   2   5  13   21.77    5.95
   2   6  13   39.67    3.01
   2   6  13   27.19    6.47
   2   6  13   36.27    3.33
   2   6  13   35.05    5.55
   2   7  13   93.14    5.63
   2   7  13   91.89   10.03
   2   7  13   99.48    5.86
   2   7  13   89.15    8.82
   2   8  13   96.08    5.75
   2   8  13   99.18    9.81
   2   8  13   93.09    5.79
   2   8  13  101.57    9.98
   2   8  13   89.86    9.15
   2   9  13   45.60    3.70
   2   9  13   51.40    3.69
   2   9  13   43.67    7.01
   2   9  13   47.81    6.67
   2   9  13   43.55    7.11
   2  10  13    4.50    1.89
   2  10  13    8.82    3.83
   2  10  13    3.85    2.06
   2  10  13   14.78    5.11
   2  10  13    4.05    4.12
   2  11  13   12.49    5.30
   2  11  13   22.40    2.41
   2  11  13   22.96    4.95
   2  11  13   22.69    2.72
   2  11  13   30.12    5.45
   2  11  13   18.77    2.28
   2  12  13   39.33    6.52
   2  13  13   30.56    2.87
   2  13  13   36.00    3.13
   2  14  13   14.95    2.12
   2  14  13   15.17    2.28
   2  15  13   74.53    4.57
   2  15  13   77.56    4.62
   2  16  13   15.83    1.91
   2  16  13   18.16    1.93
   2  17  13    0.88    1.04
   2  17  13    0.83    0.92
  -2   4 -14   -0.35    0.65
  -2   4 -14   -0.70    1.05
  -2   4 -14    0.06    0.78
  -2   3 -14    1.42    1.28
  -2   3 -14    1.00    1.22
  -2   2 -14    4.27    1.58
  -2   2 -14    2.83    1.54
  -2   1 -14    3.86    1.78
  -2   0 -14    4.40    1.82
   2   1  14   15.40    2.08
  -2  -1 -14    9.41    2.13
   2   2  14   13.21    5.30
   2   2  14   15.63    4.89
   2   3  14    1.16    1.83
  -2  -3 -14    1.18    1.87
   2   3  14    0.59    4.51
   2   3  14    0.68    3.70
   2   4  14   15.98    2.51
  -2  -4 -14   17.78    2.61
   2   4  14   25.59    6.26
   2   4  14   13.61    5.16
   2   5  14    7.25    2.18
  -2  -5 -14    4.67    2.16
   2   5  14   10.29    5.27
   2   5  14    2.95    4.30
   2   6  14    8.90    2.19
  -2  -6 -14   11.66    2.32
   2   6  14    9.79    5.42
   2   6  14    6.00    4.75
   2   7  14    2.40    1.94
   2   7  14    2.19    1.50
   2   7  14    2.93    3.14
   2   7  14    7.17    5.57
   2   7  14   -1.50    4.68
   2   8  14    6.54    2.04
   2   8  14    7.76    1.85
   2   8  14    4.42    3.45
   2   8  14    8.35    5.20
   2   8  14    4.42    4.51
   2   9  14   18.32    2.55
   2   9  14   18.63    4.85
   2   9  14   17.95    2.42
   2   9  14   25.57    5.94
   2   9  14   14.90    5.94
   2  10  14   12.30    4.19
   2  10  14   19.30    5.49
   2  10  14   23.96    5.56
   2  11  14   15.05    4.50
   2  11  14   15.42    2.20
   2  11  14   16.85    4.52
   2  12  14    0.97    1.69
   2  13  14   -0.71    1.42
   2  13  14   -1.44    1.69
   2  14  14    0.86    1.20
   2  14  14    2.23    1.67
   2  15  14   -0.17    1.17
   2  15  14   -0.59    1.34
   2  16  14    1.30    1.05
   2  16  14    3.12    1.19
   2  17  14    1.11    0.80
  -2   3 -15    1.02    0.81
  -2   2 -15    0.62    0.98
  -2   2 -15   -0.84    1.12
  -2   1 -15    1.45    1.34
  -2   1 -15    1.44    1.33
  -2   0 -15   12.80    1.96
  -2  -1 -15   24.80    2.55
   2   2  15   66.65    4.05
  -2  -2 -15   62.31    4.36
   2   3  15   32.35    2.78
  -2  -3 -15   24.49    2.87
  -2  -4 -15   21.68    2.85
   2   4  15   35.97    2.89
   2   5  15   47.74    3.79
   2   5  15   63.50    7.62
  -2  -5 -15   50.79    4.01
   2   5  15   58.43    7.77
   2   6  15   42.33    6.87
  -2  -6 -15   35.63    3.42
   2   6  15   38.11    6.79
   2   7  15   22.33    5.50
   2   7  15   23.15    5.96
  -2  -7 -15   16.04    2.67
   2   8  15    8.27    4.53
   2   8  15    6.02    4.95
   2   8  15    4.13    1.48
  -2  -8 -15    3.86    2.10
   2   9  15    1.51    1.84
   2   9  15    1.47    1.54
   2  10  15    8.70    2.01
   2  10  15    7.60    1.81
   2  11  15    1.37    1.60
   2  11  15    1.20    1.54
   2  12  15    1.76    1.38
   2  12  15   -0.12    1.60
   2  13  15   -0.44    1.54
   2  14  15    2.22    1.35
   2  15  15   14.87    1.71
   2  16  15   17.36    1.55
  -2   1 -16    0.12    0.83
  -2   1 -16    0.78    0.76
  -2   0 -16    1.03    1.02
  -2   0 -16    0.25    1.13
  -2  -1 -16    1.54    1.28
   2   2  16    0.80    0.97
  -2  -2 -16    3.24    1.54
   2   3  16    7.21    1.57
  -2  -3 -16    5.23    1.67
   2   4  16   10.53    1.80
  -2  -4 -16    5.86    1.80
   2   5  16    5.21    1.68
  -2  -5 -16    0.92    1.63
   2   6  16    2.23    1.73
  -2  -6 -16    1.75    1.73
   2   7  16   10.48    2.15
  -2  -7 -16   14.19    2.20
   2   8  16   44.41    3.31
  -2  -8 -16   37.87    3.26
   2   9  16   52.35    3.55
  -2  -9 -16   43.83    3.55
   2   9  16   48.82    3.02
   2  10  16   42.05    3.13
  -2 -10 -16   37.38    3.22
   2  10  16   41.50    2.81
   2  11  16   16.70    1.96
   2  11  16   15.76    1.86
   2  12  16   11.64    1.70
   2  13  16    5.66    1.40
   2  14  16    4.64    1.19
   2  15  16    6.92    1.13
  -2  -1 -17    0.77    0.82
  -2  -2 -17    0.86    0.96
   2   3  17    0.49    0.77
  -2  -3 -17   -0.15    1.09
  -2  -4 -17    5.06    1.31
   2   5  17   13.35    1.77
  -2  -5 -17   13.48    1.81
   2   6  17   19.59    2.08
  -2  -6 -17   18.68    2.05
  -2  -7 -17   13.60    1.84
   2   7  17   15.76    1.95
  -2  -8 -17    3.85    1.56
   2   8  17    4.71    1.58
  -2  -9 -17    1.87    1.33
   2   9  17    0.86    1.38
  -2 -10 -17    8.60    1.55
   2  10  17   13.94    1.73
  -2 -11 -17   20.07    1.91
   2  11  17   18.55    1.53
   2  12  17   12.34    1.28
   2  12  17   15.99    1.41
  -2 -12 -17   12.32    1.54
   2  13  17   25.43    1.52
  -2 -13 -17   11.02    1.36
   2  14  17   14.19    1.20
  -2  -5 -18    0.61    0.71
   2   5  18   -0.25    0.64
  -2  -6 -18    3.31    0.89
   2   6  18    3.60    0.92
  -2  -7 -18    2.27    0.91
  -2  -8 -18    6.86    1.14
  -2  -9 -18    5.44    1.05
  -2 -10 -18    1.37    0.81
   2  10  18    1.81    0.89
   2  11  18    0.95    0.72
   3 -11 -17    4.85    0.96
   3 -10 -17    7.80    1.25
  -3  10  17   11.66    1.10
   3  -9 -17    5.61    1.24
  -3   9  17    4.98    1.00
   3  -8 -17    3.51    1.10
  -3   8  17    5.10    1.06
   3  -7 -17    2.47    1.05
  -3   7  17    2.46    0.96
   3  -6 -17   -0.07    0.91
  -3   6  17   -0.50    0.86
   3  -5 -17    1.84    0.95
  -3   5  17    2.03    0.73
   3  -4 -17    0.25    0.78
   3 -13 -16   -1.02    0.93
  -3  12  16    1.38    0.73
   3 -12 -16    0.08    1.12
  -3  11  16    0.46    0.79
   3 -11 -16   -1.07    1.23
  -3  11  16    1.06    0.99
  -3  10  16   -0.61    0.72
   3 -10 -16   -1.98    1.44
  -3  10  16   -0.46    1.20
   3  -9 -16   10.11    1.77
  -3   9  16    9.19    1.52
   3  -8 -16    4.03    1.64
  -3   8  16    7.08    1.47
   3  -7 -16    5.93    1.70
  -3   7  16    6.23    1.53
   3  -6 -16    8.08    1.73
  -3   6  16    9.15    1.58
  -3   5  16   11.12    1.58
   3  -5 -16   13.48    1.91
  -3   4  16   19.71    1.77
   3  -4 -16   20.22    2.06
  -3   3  16    8.76    1.20
   3  -3 -16   14.38    1.65
   3  -2 -16   18.05    1.68
   3  -1 -16   12.42    1.21
   3  -1 -16    7.45    1.01
  -3  14  15   -0.06    0.93
  -3  13  15   -1.36    1.20
  -3  12  15    5.15    1.35
  -3  12  15    4.11    1.13
  -3  11  15   12.52    1.92
  -3  11  15   11.83    1.67
  -3  10  15    7.10    1.83
  -3  10  15    8.82    1.68
  -3   9  15   11.00    1.98
  -3   9  15   10.65    1.89
   3  -9 -15   12.29    2.21
  -3   8  15    0.83    1.60
   3  -8 -15    2.88    1.85
  -3   7  15   -0.32    1.69
   3  -7 -15   -0.29    1.80
  -3   6  15   -0.95    1.63
   3  -6 -15   -0.87    1.73
  -3   5  15    0.61    1.67
   3  -5 -15   -2.11    1.87
  -3   4  15    0.47    1.41
   3  -4 -15   -0.27    1.65
  -3   3  15    0.82    1.32
   3  -3 -15   -0.50    1.67
  -3   2  15    0.66    1.12
   3  -2 -15   -2.05    1.65
  -3   1  15    0.66    0.79
   3  -1 -15    1.70    1.37
   3   0 -15   -1.25    1.31
   3   1 -15    2.43    1.01
   3   1 -15    2.61    0.74
  -3  15  14   20.93    1.77
  -3  14  14   27.44    2.22
  -3  13  14   25.34    2.44
  -3  12  14   11.46    2.02
  -3  11  14    1.83    1.44
  -3  11  14   -0.13    1.60
  -3  10  14    5.43    1.70
  -3  10  14    6.19    2.02
  -3   9  14   17.31    2.29
  -3   9  14   13.51    2.32
  -3   8  14   21.28    2.61
  -3   8  14   23.25    2.67
  -3   7  14   45.54    3.51
   3  -7 -14   47.55    3.91
  -3   7  14   36.75    3.36
  -3   6  14   35.34    3.30
   3  -6 -14   43.49    3.68
  -3   6  14   34.47    3.13
   3  -5 -14   10.07    2.36
  -3   5  14   13.24    2.28
   3  -4 -14    2.32    1.99
  -3   4  14    4.41    1.95
   3  -3 -14    4.77    1.93
  -3   3  14    3.85    1.74
  -3   2  14    1.94    1.49
   3  -2 -14   -0.60    1.88
  -3   1  14   15.40    1.85
   3  -1 -14   19.84    2.35
   3   0 -14    9.22    1.87
   3   1 -14   15.94    1.98
   3   2 -14    3.24    1.38
   3   2 -14    6.12    1.13
   3   3 -14    2.48    0.92
  -3  16  13   -0.05    0.75
  -3  16  13   -0.58    0.90
  -3  15  13    0.71    1.01
  -3  15  13   -0.83    1.26
  -3  14  13   40.10    3.03
  -3  14  13   43.32    2.89
  -3  13  13   91.49    5.31
  -3  13  13   86.50    4.96
  -3  12  13  159.98    8.42
  -3  12  13  151.27    7.89
  -3  11  13  114.08    6.76
  -3  11  13  117.50    6.29
  -3  10  13   49.51    3.64
  -3   9  13   46.11    7.50
  -3   8  13    6.95    5.23
  -3   7  13    1.09    1.87
  -3   7  13    3.50    2.04
  -3   7  13    2.39    4.75
  -3   6  13    7.12    2.09
  -3   6  13   10.48    5.51
  -3   6  13    5.65    2.11
   3  -5 -13   12.95    2.73
  -3   5  13   16.45    2.35
  -3   5  13   15.11    2.46
  -3   4  13   -1.09    1.87
  -3   4  13   -0.77    4.99
   3  -4 -13   -0.55    2.26
  -3   3  13    2.19    4.04
  -3   2  13   -0.68    3.73
  -3   1  13    3.20    1.61
   3  -1 -13    0.83    2.01
  -3   0  13    8.35    1.69
   3   0 -13   10.10    2.19
   3   1 -13    8.32    2.01
   3   2 -13    1.97    1.52
   3   3 -13   -0.31    1.37
   3   3 -13   -0.25    0.99
   3   4 -13    1.89    1.10
   3   4 -13    1.03    0.72
   3   5 -13    0.92    0.76
  -3  17  12    8.90    1.04
  -3  16  12    7.12    1.34
  -3  16  12    8.26    1.34
  -3  15  12    3.18    1.42
  -3  15  12    2.40    1.15
  -3  14  12    9.88    1.86
  -3  14  12    9.03    1.81
  -3  13  12    2.08    1.64
  -3  13  12    1.36    1.75
  -3  12  12   -0.72    3.68
  -3  12  12   -1.63    1.78
  -3  12  12    1.99    1.87
  -3  11  12   -2.28    3.83
  -3  10  12    0.68    1.99
  -3  10  12   -1.00    1.81
  -3  10  12   -0.70    4.10
  -3   9  12   16.48    2.74
  -3   9  12   15.76    2.43
  -3   9  12   18.46    5.88
  -3   8  12    3.39    2.16
  -3   8  12    8.86    5.14
  -3   8  12    5.35    2.13
  -3   7  12   16.99    2.57
  -3   7  12   18.57    2.64
  -3   6  12   50.98    3.89
  -3   6  12   50.52    3.95
  -3   5  12   79.41    5.24
  -3   5  12   92.29    5.36
  -3   4  12  135.59   12.62
  -3   4  12  133.06    7.43
   3  -4 -12  131.77    7.86
  -3   4  12  132.54    7.36
  -3   3  12   60.70    8.69
  -3   3  12   55.64    3.88
  -3   3  12   58.50    4.23
   3  -3 -12   59.59    4.56
  -3   2  12   59.02    8.96
  -3   2  12   70.42    7.94
  -3   2  12   80.91    4.93
   3  -2 -12   79.26    5.43
  -3   1  12   34.21    6.29
  -3   1  12   24.51    2.72
   3  -1 -12   24.87    3.03
  -3   1  12   23.29    5.06
  -3   0  12    3.07    3.88
  -3   0  12    0.52    4.12
  -3   0  12   -1.34    3.26
  -3  -1  12   16.45    4.55
   3   2 -12    7.07    1.94
   3   3 -12   28.22    2.82
   3   4 -12   24.08    2.15
   3   4 -12   24.00    2.38
   3   5 -12   13.68    1.74
   3   5 -12    8.21    1.14
   3   6 -12    0.77    0.95
  -3  17  11    1.01    1.04
  -3  16  11    3.35    1.28
  -3  16  11    3.37    0.97
  -3  16  11    2.52    1.40
  -3  15  11    0.26    1.27
  -3  15  11    1.18    1.09
  -3  15  11   -0.12    1.56
  -3  14  11   -2.41    1.68
  -3  14  11   -0.09    1.20
  -3  14  11    0.99    1.77
  -3  13  11   -1.23    1.74
  -3  13  11    1.02    1.93
  -3  12  11    7.77    3.80
  -3  12  11    5.26    3.80
  -3  11  11    6.35    2.25
  -3  11  11    9.21    2.09
  -3  11  11    9.60    3.92
  -3  10  11    2.10    2.05
  -3  10  11    4.24    4.21
  -3  10  11    2.87    1.74
  -3  10  11    1.37    1.78
  -3  10  11    0.75    3.17
  -3   9  11    4.36    2.38
  -3   9  11    5.34    4.97
  -3   9  11    6.12    2.00
  -3   9  11    2.27    3.55
  -3   9  11    3.84    1.72
  -3   8  11    0.79    5.30
  -3   8  11    5.10    2.10
  -3   8  11    5.25    3.85
  -3   8  11    0.68    1.91
  -3   7  11   -0.33    1.97
  -3   7  11    1.13    1.91
  -3   6  11    3.50    2.07
  -3   6  11    6.95    2.29
  -3   5  11    1.06    1.75
  -3   5  11    0.28    2.00
  -3   4  11    7.37    2.04
  -3   4  11    4.78    2.18
  -3   3  11  124.39   10.28
  -3   3  11  113.78    6.42
  -3   3  11  112.52    6.59
   3  -3 -11  112.76    6.93
   3  -2 -11  116.25    6.78
  -3   2  11  107.56    9.83
  -3   2  11  111.76    6.03
  -3   2  11  106.08    6.24
  -3   1  11   97.83    5.67
  -3   1  11   88.19    9.14
   3  -1 -11   95.40    6.11
  -3   1  11   86.69   10.22
  -3   0  11   45.02    3.38
  -3   0  11   32.52    6.04
   3   0 -11   47.61    3.96
  -3   0  11   48.15    7.09
  -3  -1  11   29.25    2.65
   3   1 -11   33.73    3.26
  -3  -1  11   31.59    5.86
   3   2 -11    4.66    2.04
  -3  -2  11    2.84    3.46
   3   3 -11   -0.49    1.89
  -3  -3  11    5.45    3.96
   3   4 -11    2.36    1.42
   3   4 -11    0.88    1.72
   3   5 -11    5.36    1.38
   3   5 -11    4.67    1.85
   3   6 -11    8.90    1.24
   3   6 -11   10.77    1.72
   3   7 -11    7.34    1.35
  -3  17  10    3.80    0.97
  -3  17  10    2.57    1.24
  -3  16  10   16.76    1.76
  -3  16  10   14.00    1.70
  -3  16  10   15.11    2.00
  -3  15  10   10.35    1.74
  -3  15  10   10.25    2.04
  -3  14  10    7.91    1.71
  -3  14  10   10.15    2.22
  -3  14  10    6.84    1.85
  -3  13  10   -0.61    1.50
  -3  13  10    4.72    3.72
  -3  13  10   -0.70    3.34
  -3  12  10    0.83    2.03
  -3  12  10    4.99    1.71
  -3  12  10    5.08    2.09
  -3  12  10    2.85    3.53
  -3  12  10   -0.76    4.06
  -3  11  10   61.21    7.85
  -3  11  10   61.42    4.51
  -3  11  10   60.36    4.63
  -3  10  10   58.29    7.95
  -3  10  10   53.94    7.73
  -3  10  10   66.47    4.80
  -3  10  10   63.31    4.17
  -3   9  10   49.59    7.11
  -3   9  10   56.08    4.47
  -3   9  10   64.80    4.18
  -3   8  10  114.75   10.71
  -3   8  10  102.42    6.78
  -3   8  10  127.81    6.68
  -3   7  10   82.09    8.58
  -3   7  10   69.76    4.99
  -3   7  10   81.69    4.98
  -3   6  10   23.68    5.15
  -3   6  10   21.81    2.64
  -3   6  10   22.17    2.71
  -3   5  10    0.87    1.71
  -3   5  10   -0.79    1.79
  -3   4  10    9.15    3.40
  -3   4  10    6.04    1.88
  -3   4  10    5.26    2.00
  -3   3  10   14.46    4.20
  -3   3  10   15.04    2.41
  -3   3  10   13.22    2.04
  -3   2  10   14.86    4.44
  -3   2  10   11.88    2.28
   3  -2 -10   11.90    2.40
  -3   2  10   12.27    1.88
  -3   1  10   57.09    3.94
   3  -1 -10   48.53    4.18
  -3   1  10   56.61    7.27
  -3   0  10   19.44    6.14
  -3   0  10   29.06    5.91
  -3   0  10   32.01    2.86
   3   0 -10   30.32    3.18
  -3  -1  10   38.43    2.94
  -3  -1  10   36.08    6.27
   3   1 -10   32.88    3.39
   3   2 -10    8.31    2.28
  -3  -2  10    8.88    4.32
   3   3 -10   29.98    3.25
  -3  -3  10   42.15    6.78
  -3  -4  10   23.60    5.45
   3   5 -10   25.88    2.74
   3   5 -10   25.53    2.50
   3   6 -10   38.86    3.21
   3   6 -10   42.74    2.96
   3   7 -10   19.09    2.12
   3   7 -10   18.63    1.64
   3   8 -10   28.72    2.21
   3   9 -10    2.93    0.71
  -3  18   9   -0.10    0.73
  -3  17   9    1.85    1.32
  -3  17   9    2.41    1.18
  -3  16   9    6.46    1.78
  -3  16   9    9.59    1.46
  -3  16   9    6.87    1.60
  -3  15   9   70.24    4.50
  -3  15   9   74.82    4.81
  -3  14   9  319.09   15.47
  -3  14   9  321.34   15.86
  -3  13   9  388.51   21.76
  -3  13   9  352.29   21.44
  -3  13   9  329.53   16.96
  -3  12   9  258.98   13.78
  -3  12   9  270.09   18.11
  -3  12   9  254.71   18.18
  -3  12   9  272.89   13.33
  -3  12   9  280.79   13.63
  -3  11   9  119.40    6.73
  -3  11   9  123.58    7.20
  -3  11   9  143.01   11.51
  -3  10   9  120.30    6.52
  -3  10   9  113.61    6.96
  -3   9   9   73.42    5.00
  -3   9   9   59.49    7.78
  -3   9   9   72.57    4.52
  -3   8   9    5.81    3.15
  -3   8   9    1.71    2.03
  -3   8   9    2.88    1.80
  -3   7   9   -0.62    3.20
  -3   7   9   -0.30    1.82
  -3   7   9   -1.21    1.77
  -3   6   9   16.76    2.58
  -3   6   9   22.52    2.58
  -3   6   9   26.26    5.36
  -3   6   9   18.78    4.33
  -3   5   9    0.13    1.70
  -3   5   9    3.56    3.62
  -3   5   9   -0.36    1.73
  -3   5   9   -0.58    3.88
  -3   4   9    1.53    1.66
  -3   4   9    0.84    1.82
  -3   4   9    4.61    4.24
  -3   3   9    0.72    1.67
  -3   3   9    4.60    3.96
  -3   3   9    0.59    1.82
  -3   2   9    1.24    1.42
  -3   2   9    1.66    1.74
  -3   2   9   -0.57    3.96
  -3   2   9    1.68    3.34
  -3   1   9   20.42    4.61
   3  -1  -9   22.27    2.57
  -3   1   9   17.58    2.40
  -3   1   9   21.53    2.12
  -3   0   9   44.94    3.43
  -3   0   9   49.52    6.70
   3   0  -9   43.78    3.62
   3   1  -9    1.14    1.96
  -3  -1   9    0.78    1.62
  -3  -1   9   -0.68    3.45
   3   2  -9    8.79    2.17
  -3  -2   9   12.17    1.94
  -3  -2   9    8.87    4.41
  -3  -2   9    7.19    4.46
  -3  -3   9    4.47    4.45
   3   3  -9    5.88    2.09
  -3  -4   9    9.78    4.50
   3   4  -9    7.81    2.22
  -3  -5   9   -3.66    4.72
   3   5  -9    0.44    1.52
   3   5  -9    0.51    1.71
  -3  -6   9    0.68    3.61
   3   6  -9    6.47    1.63
   3   6  -9    2.36    1.83
   3   7  -9    4.63    1.40
   3   7  -9    9.09    1.94
   3   8  -9   -0.86    0.92
   3   8  -9   -1.24    1.49
   3   9  -9   10.82    1.41
   3  10  -9    9.53    0.98
  -3  18   8    1.29    0.78
  -3  17   8    4.02    1.34
  -3  17   8    4.18    1.36
  -3  16   8    1.00    1.50
  -3  16   8    0.76    1.62
  -3  15   8    2.40    1.78
  -3  15   8    5.00    2.03
  -3  14   8   31.42    5.26
  -3  13   8   24.27    3.06
  -3  13   8   24.29    4.94
  -3  13   8   29.01    5.40
  -3  13   8   30.24    2.95
  -3  12   8   21.80    2.66
  -3  12   8   18.55    2.41
  -3  12   8   21.97    4.99
  -3  11   8    6.46    2.07
  -3  11   8   10.53    2.13
  -3  11   8    6.07    3.84
  -3  10   8   11.52    2.33
  -3  10   8    8.67    1.78
  -3  10   8    5.19    3.24
  -3   9   8    3.47    1.88
  -3   9   8    7.40    3.16
  -3   9   8    4.51    1.51
  -3   8   8   21.33    2.49
  -3   8   8   21.17    2.05
  -3   8   8   24.53    4.62
  -3   8   8   19.65    2.32
  -3   7   8   72.24    7.31
  -3   7   8   74.60    4.69
  -3   7   8   70.48    7.57
  -3   7   8   68.27    4.39
  -3   6   8   50.14    6.05
  -3   6   8   63.92    4.06
  -3   6   8   62.37    6.98
  -3   6   8   56.66    3.89
  -3   5   8   71.41    7.19
  -3   5   8   65.97    4.22
  -3   5   8   52.98    6.73
  -3   5   8   65.65    4.18
  -3   4   8  465.65   25.18
  -3   4   8  459.93   21.42
  -3   4   8  526.86   25.75
  -3   4   8  451.65   21.48
  -3   3   8   14.03    2.04
  -3   3   8   15.95    4.54
  -3   3   8   13.69    1.98
  -3   2   8   18.96    2.15
  -3   2   8   32.94    5.45
  -3   2   8   26.06    2.44
  -3   1   8   11.45    1.73
  -3   1   8    9.56    4.18
  -3   1   8    6.41    1.83
   3  -1  -8    7.67    2.00
  -3   0   8    8.59    4.14
   3   0  -8   11.73    2.07
  -3   0   8    7.53    1.94
  -3   0   8    8.09    4.13
   3   1  -8   56.53    3.97
  -3  -1   8   49.58    3.55
  -3  -1   8   53.26    7.06
   3   2  -8   56.14    4.04
  -3  -2   8   48.79    3.48
   3   3  -8   94.41    5.86
  -3  -3   8   93.24    9.67
   3   4  -8   33.66    3.14
  -3  -4   8   22.18    5.49
   3   5  -8    0.86    1.90
  -3  -5   8    3.01    4.21
   3   6  -8   14.42    2.12
   3   6  -8   12.67    2.42
  -3  -6   8   16.19    4.97
   3   7  -8   15.18    2.06
  -3  -7   8   10.95    4.32
   3   8  -8   21.55    2.45
   3   8  -8   20.88    2.04
   3  10  -8   22.57    2.01
  -3  18   7    1.78    0.90
  -3  17   7   -0.18    1.33
  -3  17   7    0.97    1.33
  -3  16   7    3.67    1.75
  -3  16   7    6.71    1.80
  -3  15   7   -0.28    1.85
  -3  15   7   -1.58    1.88
  -3  14   7   -0.63    2.94
  -3  13   7    3.56    1.83
  -3  13   7    5.70    2.32
  -3  13   7    5.42    1.56
  -3  13   7    6.65    3.47
  -3  12   7    3.33    3.25
  -3  12   7    5.38    2.08
  -3  12   7    5.89    3.57
  -3  12   7    6.06    1.69
  -3  12   7    8.18    2.09
  -3  11   7   15.97    2.33
  -3  11   7   12.40    1.96
  -3  11   7   13.50    2.31
  -3  11   7   12.24    3.89
  -3  10   7    7.82    1.96
  -3  10   7    8.68    1.60
  -3  10   7    7.90    2.18
  -3  10   7    4.86    3.64
  -3   9   7    2.34    1.58
  -3   9   7    4.54    2.81
  -3   9   7    3.03    1.80
  -3   9   7    4.42    1.47
  -3   8   7   72.60    7.27
  -3   8   7   75.54    4.41
  -3   8   7   66.29    4.37
  -3   8   7   84.37    4.83
  -3   8   7   81.85    7.53
  -3   7   7   -2.03    1.68
  -3   7   7    1.80    3.56
  -3   7   7   -0.58    1.58
  -3   7   7    1.04    1.20
  -3   7   7   -1.48    2.73
  -3   6   7   -3.09    4.14
  -3   6   7    1.80    1.59
  -3   6   7    3.66    1.61
  -3   6   7    0.47    2.65
  -3   5   7  171.86   11.91
  -3   5   7  183.17    9.26
  -3   5   7  198.83    9.45
  -3   4   7  585.09   27.38
  -3   4   7  618.31   27.47
  -3   3   7 1504.36   67.21
  -3   3   7 1511.92   67.24
   3  -2  -7  742.66   33.50
  -3   2   7  743.34   33.59
   3  -1  -7  408.37   18.31
  -3   1   7  382.20   18.30
  -3   0   7   72.49    7.13
   3   0  -7   76.35    4.64
  -3   0   7   72.64    4.39
  -3  -1   7   45.62    3.24
  -3  -1   7   45.79    5.85
   3   1  -7   52.94    3.61
  -3  -1   7   42.41    5.78
   3   2  -7    1.75    1.56
  -3  -2   7    3.91    1.47
   3   3  -7    0.43    1.79
  -3  -3   7    1.29    3.81
   3   4  -7   52.92    4.03
  -3  -4   7   58.70    7.54
   3   5  -7   22.72    2.69
  -3  -5   7   22.56    5.69
   3   6  -7   31.08    3.25
  -3  -6   7   38.66    6.72
   3   6  -7   33.34    2.99
   3   7  -7    9.45    1.83
   3   7  -7    8.75    2.23
  -3  -7   7    5.82    4.14
   3   8  -7   -0.12    1.32
  -3  -8   7    0.67    3.60
   3   9  -7    0.95    1.16
   3   9  -7   -0.14    1.71
   3  10  -7    1.17    1.31
   3  11  -7    2.91    1.07
   3  11  -7    3.91    1.12
  -3  18   6   -0.10    0.80
  -3  17   6    0.16    1.11
  -3  17   6   -0.71    1.30
  -3  16   6   -0.12    1.48
  -3  16   6   -0.75    1.24
  -3  16   6    1.70    1.55
  -3  15   6    1.86    1.90
  -3  15   6    2.53    1.42
  -3  15   6    2.50    1.90
  -3  14   6   27.34    4.73
  -3  13   6   65.53    4.69
  -3  13   6   59.55    4.06
  -3  13   6   60.13    4.48
  -3  13   6   52.41    6.75
  -3  12   6   51.12    3.71
  -3  12   6   54.03    6.84
  -3  12   6   56.16    4.20
  -3  11   6  202.90   10.37
  -3  11   6  200.02   10.09
  -3  11   6  197.35   14.02
  -3  11   6  222.88   14.47
  -3  11   6  192.29   10.26
  -3  10   6   40.08    3.34
  -3  10   6   41.26    3.30
  -3  10   6   39.57    3.06
  -3  10   6   39.24    5.63
  -3  10   6   44.47    3.28
  -3   9   6   91.63    5.49
  -3   9   6   92.95    5.42
  -3   9   6   94.23    5.24
  -3   9   6   99.56    8.41
  -3   9   6   95.09    5.45
  -3   8   6  125.60    6.59
  -3   8   6  118.47    6.27
  -3   8   6  121.09    6.37
  -3   8   6  119.10    9.13
  -3   8   6  115.56    6.45
  -3   7   6   27.63    2.06
  -3   7   6   18.25    2.17
  -3   7   6   19.21    2.02
  -3   7   6   21.31    3.87
  -3   7   6   26.71    2.38
  -3   6   6    7.15    3.38
  -3   6   6    8.52    1.71
  -3   5   6    1.47    3.25
  -3   5   6    2.17    1.42
  -3   4   6   17.55    3.95
  -3   4   6   15.44    3.36
  -3   3   6   33.99    4.53
  -3   3   6   18.37    3.46
  -3   2   6   57.58    5.72
  -3   2   6   40.05    4.86
  -3   1   6   52.40    5.49
  -3   0   6   41.99    5.10
   3   0  -6   42.05    2.82
   3   1  -6   19.88    2.21
   3   1  -6   20.13    1.98
  -3  -1   6   24.84    4.29
   3   2  -6   16.39    2.11
  -3  -2   6   13.96    3.97
  -3  -2   6   13.50    1.82
   3   3  -6   45.77    3.31
  -3  -3   6   39.97    2.80
  -3  -3   6   43.95    6.27
  -3  -4   6  162.51   12.22
   3   4  -6  152.14    8.24
  -3  -5   6  134.74   11.52
   3   5  -6  132.90    7.42
   3   6  -6  130.00   10.63
   3   6  -6  144.52    7.80
   3   6  -6  140.84    7.94
   3   7  -6   85.71    8.44
  -3  -7   6   98.07    9.80
   3   7  -6   94.72    5.64
   3   7  -6   94.99    5.87
   3   8  -6   54.36    3.81
   3   8  -6   49.85    6.41
  -3  -8   6   55.89    7.37
   3   8  -6   54.93    4.20
  -3  -9   6    3.85    3.64
   3   9  -6    0.83    1.30
   3  10  -6    2.48    1.56
   3  10  -6    2.35    1.16
   3  11  -6    1.02    1.29
   3  11  -6    0.19    1.32
   3  12  -6   18.47    1.63
   3  12  -6   18.03    1.61
  -3  18   5    9.80    1.05
  -3  17   5   12.66    1.37
  -3  17   5   10.55    1.63
  -3  16   5   60.97    4.11
  -3  16   5   70.69    4.00
  -3  16   5   69.91    4.34
  -3  15   5  227.31   11.62
  -3  15   5  229.19   11.31
  -3  15   5  233.38   11.69
  -3  14   5  325.03   19.77
  -3  13   5  178.49   13.28
  -3  13   5  172.96    9.80
  -3  13   5  185.78    9.35
  -3  13   5  176.83    9.65
  -3  12   5  129.38    7.59
  -3  12   5  136.30    7.27
  -3  12   5  131.62   10.97
  -3  12   5  135.44    7.36
  -3  11   5  101.99    5.96
  -3  11   5  121.39    9.65
  -3  11   5  101.59    5.63
  -3  11   5   99.45    5.82
  -3  11   5  111.20    6.30
  -3  10   5   21.98    2.36
  -3  10   5   20.61    4.36
  -3  10   5   22.54    2.39
  -3  10   5   17.78    2.50
  -3  10   5   21.83    2.13
  -3   9   5    0.31    1.23
  -3   9   5    0.35    1.38
  -3   9   5    1.57    1.56
  -3   9   5    0.56    1.13
  -3   9   5    0.68    1.44
  -3   9   5   -1.01    3.11
  -3   8   5    6.28    1.71
  -3   8   5    6.96    1.50
  -3   8   5    3.55    1.49
  -3   8   5    5.90    1.25
  -3   8   5    4.53    2.55
  -3   7   5    4.28    1.39
  -3   7   5    3.99    1.56
  -3   7   5    3.95    1.19
  -3   7   5    3.24    3.06
  -3   6   5    1.47    2.34
  -3   6   5    0.63    2.94
  -3   5   5    1.34    2.16
  -3   5   5   -0.61    2.89
  -3   4   5   17.47    3.41
  -3   4   5   20.35    3.74
  -3   3   5    6.58    2.77
  -3   3   5    2.02    2.85
  -3   2   5    1.18    2.28
  -3   2   5    0.29    2.90
  -3   1   5    7.23    2.77
  -3   1   5    5.78    3.51
  -3   0   5    5.60    3.18
  -3  -1   5   32.61    4.46
  -3  -2   5   43.22    4.93
   3   2  -5   46.92    2.96
   3   3  -5   68.60    4.00
  -3  -3   5   51.96    6.34
  -3  -3   5   42.13    5.13
   3   3  -5   64.16    3.76
   3   4  -5   16.54    2.11
  -3  -4   5   10.66    3.15
  -3  -4   5   15.98    4.66
  -3  -5   5   81.21    8.31
   3   5  -5   86.59    5.10
   3   5  -5   70.88    7.04
  -3  -6   5   64.28    7.59
   3   6  -5   58.95    4.21
   3   6  -5   56.99    6.64
   3   6  -5   61.80    4.09
  -3  -7   5  218.53   15.53
   3   7  -5  208.91   11.11
   3   7  -5  237.59   15.11
   3   7  -5  216.36   10.95
  -3  -8   5  190.84   13.71
   3   8  -5  172.09    9.20
   3   8  -5  163.50   12.73
   3   8  -5  166.55    8.91
  -3  -9   5  166.05   13.25
   3   9  -5  177.04    9.35
   3   9  -5  174.31    8.96
   3   9  -5  148.61   12.62
   3  10  -5   29.31    2.48
   3  11  -5   -0.50    1.47
   3  12  -5    1.32    1.22
   3  12  -5   -0.70    1.16
   3  13  -5    3.29    0.93
   3  13  -5    2.92    0.83
  -3  17   4    1.09    1.19
  -3  17   4    0.06    0.86
  -3  16   4    2.15    1.32
  -3  16   4    3.92    1.30
  -3  16   4    3.67    1.71
  -3  15   4   24.30    2.21
  -3  15   4   27.91    2.92
  -3  15   4   24.55    2.36
  -3  15   4   30.99    2.83
  -3  14   4   52.07    3.53
  -3  14   4   59.44    6.73
  -3  13   4   80.12    8.04
  -3  13   4   75.12    4.53
  -3  13   4   71.14    5.12
  -3  13   4   78.16    4.76
  -3  13   4   69.28    5.03
  -3  12   4   77.20    7.16
  -3  12   4   69.62    7.86
  -3  12   4   83.59    5.33
  -3  12   4   76.18    4.84
  -3  12   4   81.81    4.95
  -3  11   4   80.62    7.55
  -3  11   4   95.04    5.94
  -3  11   4  101.00    5.70
  -3  11   4   87.85    8.43
  -3  11   4  104.49    5.68
  -3  10   4    4.75    2.21
  -3  10   4    8.02    1.66
  -3  10   4    7.54    1.94
  -3  10   4    6.03    3.04
  -3  10   4    8.57    1.71
  -3   9   4    4.15    1.43
  -3   9   4    2.97    2.19
  -3   9   4    1.96    1.31
  -3   9   4    4.41    1.69
  -3   9   4    5.89    3.19
  -3   9   4    2.19    1.42
  -3   8   4    2.18    1.22
  -3   8   4    0.95    1.34
  -3   8   4    4.22    1.92
  -3   8   4    2.61    2.83
  -3   8   4    2.42    1.28
  -3   7   4   43.22    2.97
  -3   7   4   49.62    3.89
  -3   7   4   53.67    4.76
  -3   7   4   43.05    2.83
  -3   6   4   46.73    3.56
  -3   6   4   60.86    5.54
  -3   6   4   49.16    5.05
  -3   6   4   56.12    5.04
  -3   5   4   49.42    3.02
  -3   5   4   44.11    5.15
  -3   5   4   48.74    4.90
  -3   5   4   60.34    5.04
  -3   4   4  287.21   16.31
  -3   4   4  296.69   16.30
  -3   3   4  335.46   17.23
  -3   3   4  341.75   17.49
  -3   3   4  335.27   17.30
  -3   3   4  345.26   17.33
  -3   2   4   11.25    2.69
  -3   2   4    7.43    2.59
  -3   2   4    3.24    2.34
  -3   1   4   99.08    6.71
  -3   1   4   98.07    6.71
  -3   1   4   92.16    6.62
   3   0  -4    5.10    1.26
  -3   0   4    3.49    2.29
  -3  -1   4  386.46   19.47
  -3  -2   4  101.03    7.17
  -3  -3   4   19.05    3.36
   3   4  -4   24.28    2.29
   3   4  -4   27.25    2.13
  -3  -4   4   19.42    3.36
  -3  -5   4  129.10   10.50
   3   5  -4  134.84    7.16
   3   6  -4   97.57    8.78
   3   6  -4  107.78    6.12
   3   6  -4  116.87    5.88
   3   6  -4  112.38    6.31
  -3  -6   4  102.67    9.60
   3   7  -4   81.52    7.73
   3   7  -4   68.46    4.31
  -3  -7   4   71.68    7.62
   3   7  -4   61.81    4.46
   3   8  -4   40.83    3.15
   3   8  -4   34.52    5.70
   3   8  -4   40.52    3.43
  -3  -8   4   36.50    5.96
   3   9  -4    3.45    3.37
   3   9  -4    8.29    1.82
  -3  -9   4    9.30    4.16
   3   9  -4    5.63    1.98
   3  10  -4   95.38    5.87
   3  10  -4   90.76    5.35
  -3 -10   4   93.77    9.01
   3  10  -4   85.75    9.02
   3  11  -4   24.80    2.24
   3  11  -4   24.34    2.66
   3  12  -4    0.43    1.39
   3  12  -4    3.52    1.49
   3  13  -4   10.39    1.42
   3  13  -4    8.02    1.39
   3  14  -4   10.05    1.02
   3  14  -4   10.80    1.08
  -3  17   3    1.54    1.03
  -3  17   3    1.90    0.86
  -3  16   3    5.04    1.07
  -3  16   3    7.81    1.70
  -3  16   3    6.22    1.41
  -3  15   3   17.81    2.38
  -3  15   3   17.74    1.91
  -3  15   3   20.94    2.19
  -3  14   3   19.06    4.65
  -3  14   3   21.17    2.23
  -3  14   3   23.41    2.71
  -3  13   3   48.93    6.34
  -3  13   3   56.37    6.39
  -3  13   3   49.38    3.90
  -3  13   3   46.38    3.90
  -3  13   3   44.03    3.57
  -3  12   3   47.57    6.80
  -3  12   3   72.04    4.55
  -3  12   3   70.83    4.42
  -3  12   3   56.68    6.70
  -3  12   3   59.08    4.67
  -3  12   3   72.65    4.76
  -3  11   3  108.61    9.00
  -3  11   3  101.21    9.31
  -3  11   3  121.22    6.48
  -3  11   3  114.58    6.38
  -3  11   3  113.86    6.74
  -3  10   3    7.20    1.97
  -3  10   3    6.94    1.60
  -3  10   3   10.81    1.69
  -3   9   3   30.56    2.52
  -3   9   3   28.24    2.45
  -3   9   3   34.04    2.88
  -3   8   3  131.90    6.57
  -3   8   3  125.64    6.63
  -3   8   3  128.96    6.57
  -3   8   3  113.06    8.11
  -3   7   3   92.61    4.69
  -3   7   3   79.63    5.82
  -3   6   3  572.49   27.87
  -3   6   3  578.67   27.57
  -3   6   3  631.24   29.52
  -3   5   3 2050.54   91.67
  -3   5   3 1962.69   91.61
  -3   5   3 2064.65   90.88
  -3   5   3 2072.65   92.61
  -3   4   3 2011.87   90.33
  -3   4   3 2210.25   92.42
  -3   4   3 1977.26   91.60
  -3   4   3 2077.60   92.14
  -3   3   3 3454.18  154.37
  -3   3   3 3378.69  154.11
  -3   3   3 3571.88  154.42
  -3   2   3  506.86   23.77
  -3   2   3  467.70   23.80
  -3   2   3  528.82   24.07
  -3   1   3  382.65   18.39
  -3   1   3  374.05   18.83
  -3   1   3  402.71   18.95
   3   0  -3  159.56    7.97
  -3   0   3  171.58    8.31
  -3   0   3  162.91    9.13
  -3   0   3  160.47    9.17
  -3  -1   3   97.73    6.07
   3   1  -3   90.32    5.46
  -3  -2   3   19.04    3.21
  -3  -2   3   33.35    3.35
  -3  -3   3    0.41    2.19
  -3  -4   3  168.14    9.63
   3   5  -3   14.06    3.48
   3   5  -3   21.89    2.13
   3   5  -3   22.23    1.97
  -3  -5   3   23.47    3.11
   3   6  -3   22.81    1.95
  -3  -6   3   29.36    4.95
   3   6  -3   23.86    4.09
   3   6  -3   20.82    2.20
   3   6  -3   21.15    2.35
   3   7  -3    3.24    1.69
   3   7  -3    0.95    1.33
   3   7  -3    2.07    1.20
   3   7  -3    2.19    2.67
  -3  -7   3    1.70    3.03
  -3  -8   3    9.68    4.07
   3   8  -3    5.62    3.47
   3   8  -3    8.20    1.68
   3   8  -3    8.01    2.00
  -3  -9   3   -3.13    4.03
   3   9  -3    0.69    3.28
   3   9  -3    1.07    1.36
   3   9  -3    0.32    1.62
  -3 -10   3    1.82    3.48
   3  10  -3    1.33    1.93
   3  10  -3    0.72    3.36
   3  10  -3   -1.58    1.41
   3  11  -3    3.50    3.53
   3  12  -3   27.50    2.55
   3  12  -3   18.71    2.24
   3  13  -3   14.84    1.88
   3  13  -3   14.99    1.77
   3  14  -3    1.81    0.96
   3  14  -3    0.33    0.78
  -3  17   2   16.99    1.36
  -3  16   2   28.26    2.22
  -3  16   2   26.86    2.05
  -3  15   2   42.83    3.34
  -3  15   2   45.78    3.17
  -3  15   2   39.75    2.92
  -3  14   2   59.57    4.15
  -3  14   2   49.61    3.74
  -3  13   2   47.71    6.09
  -3  13   2   44.27    3.55
  -3  13   2   41.71    3.67
  -3  13   2   47.23    3.68
  -3  13   2   44.32    6.09
  -3  12   2   45.96    3.82
  -3  12   2   43.97    3.55
  -3  12   2   48.48    6.06
  -3  12   2   47.37    3.81
  -3  11   2   70.15    4.41
  -3  11   2   79.25    4.71
  -3  11   2   61.23    6.91
  -3  11   2   65.00    4.81
  -3  10   2    1.64    1.51
  -3  10   2   -1.70    3.25
  -3  10   2   -0.12    1.25
  -3  10   2   -0.99    2.54
  -3  10   2   -0.29    1.83
  -3   9   2    0.98    1.39
  -3   9   2    2.98    1.41
  -3   9   2    2.38    1.64
  -3   9   2    4.50    2.76
  -3   8   2   18.19    1.87
  -3   8   2   17.07    1.87
  -3   8   2   17.01    3.65
  -3   7   2    3.17    2.68
  -3   7   2    4.51    2.48
  -3   7   2    4.32    1.26
  -3   6   2   71.40    5.90
  -3   6   2   78.81    5.07
  -3   6   2   64.08    5.93
  -3   5   2    2.19    2.07
  -3   5   2    7.67    2.16
  -3   5   2    0.28    2.27
  -3   4   2   14.40    2.65
  -3   4   2   13.03    2.71
  -3   4   2    7.94    2.18
  -3   3   2  219.48   11.79
  -3   3   2  249.56   12.38
  -3   2   2    2.13    2.03
  -3   2   2    4.16    2.15
  -3   2   2    6.49    2.06
  -3   1   2    6.19    1.81
  -3   1   2    6.29    1.94
   3   0  -2    5.04    1.18
  -3   0   2    3.37    2.01
  -3   0   2    3.92    1.45
  -3   0   2    2.40    1.64
   3   1  -2   12.48    1.81
  -3  -1   2    6.36    2.24
  -3  -1   2   11.08    1.32
  -3  -1   2   13.89    2.19
   3   2  -2   67.43    4.52
  -3  -2   2   57.39    4.37
   3   3  -2  129.10    7.72
  -3  -3   2  119.93    7.10
   3   4  -2  385.79   20.17
  -3  -4   2  401.73   19.11
  -3  -5   2  166.36   10.78
  -3  -5   2  146.66    8.48
   3   5  -2  176.41   10.41
   3   6  -2  114.31    6.04
   3   6  -2  112.98    6.01
   3   7  -2   49.51    5.80
   3   7  -2   49.61    3.46
   3   7  -2   48.22    3.32
  -3  -7   2   54.55    6.10
   3   7  -2   52.31    3.25
   3   8  -2    5.29    3.22
   3   8  -2    8.53    1.74
   3   8  -2    7.14    1.87
   3   8  -2   11.74    1.64
   3   9  -2   79.52    8.29
   3   9  -2   79.30    4.81
   3   9  -2   80.23    5.05
  -3  -9   2   78.35    7.89
   3  10  -2   20.09    4.81
   3  10  -2   14.41    2.03
  -3 -10   2   15.83    4.15
   3  10  -2   15.88    2.42
   3  11  -2    3.91    1.43
   3  11  -2    1.10    1.70
   3  11  -2    3.67    3.31
   3  12  -2   32.36    2.88
   3  12  -2   39.02    6.22
   3  13  -2   15.86    2.01
   3  13  -2   10.18    1.72
   3  14  -2   -0.09    1.15
   3  14  -2    0.60    1.06
   3  15  -2    6.85    0.97
   3  15  -2    7.68    1.18
  -3  16   1   59.21    3.15
  -3  16   1   61.73    3.26
  -3  15   1   77.59    4.69
  -3  15   1   78.27    4.63
  -3  15   1   81.06    4.55
  -3  14   1   65.39    4.44
  -3  14   1   68.95    4.42
  -3  13   1   10.38    1.99
  -3  13   1    9.55    3.59
  -3  13   1   10.41    2.23
  -3  13   1    6.42    3.72
  -3  12   1   16.40    2.38
  -3  12   1   16.13    2.50
  -3  12   1   12.34    3.80
  -3  11   1    5.42    1.61
  -3  11   1    6.07    1.88
  -3  11   1    8.47    1.95
  -3  11   1    4.49    3.08
  -3  11   1    8.15    2.15
  -3  11   1    7.33    3.66
  -3  10   1   15.73    1.97
  -3  10   1   13.53    4.08
  -3  10   1   17.81    2.51
  -3  10   1   19.33    2.27
  -3   9   1    3.91    1.37
  -3   9   1    3.14    2.97
  -3   9   1    1.53    1.59
  -3   9   1    1.39    1.38
  -3   8   1    3.30    1.36
  -3   8   1    3.75    1.37
  -3   8   1    4.56    2.94
  -3   7   1    9.29    3.18
  -3   7   1    6.36    1.39
  -3   6   1    2.29    2.44
  -3   6   1    3.64    2.16
  -3   5   1    5.73    1.79
  -3   5   1    5.58    2.33
  -3   5   1    3.57    2.17
  -3   4   1   -0.23    1.89
  -3   4   1   -0.23    1.93
  -3   3   1   40.98    3.70
  -3   3   1   33.10    3.36
  -3   2   1   12.20    2.21
  -3   2   1   12.28    2.39
  -3   1   1   32.81    2.94
  -3   0   1  133.17    7.10
   3   0  -1  139.87    6.83
  -3   0   1  140.68    7.21
   3   1  -1  443.43   19.78
  -3  -1   1  427.48   19.51
  -3  -1   1  404.18   19.64
   3   2  -1   22.31    2.54
  -3  -2   1   20.86    1.61
  -3  -3   1   89.58    5.39
  -3  -3   1   89.88    4.48
   3   3  -1   93.19    6.01
  -3  -4   1  236.82   10.96
   3   4  -1  256.23   12.36
  -3  -5   1  768.63   34.25
  -3  -5   1  735.90   34.19
   3   5  -1  767.78   36.16
  -3  -5   1  717.62   36.10
   3   6  -1 1614.48   70.96
   3   6  -1 1578.92   74.02
  -3  -6   1 1530.80   73.75
   3   7  -1 1428.05   61.82
  -3  -7   1 1313.15   64.75
   3   7  -1 1379.82   61.68
   3   7  -1 1405.01   61.77
   3   7  -1 1300.98   65.11
   3   7  -1 1359.09   61.62
   3   8  -1  828.36   38.39
   3   8  -1  868.58   38.56
  -3  -8   1  823.74   41.80
   3   8  -1  872.25   38.66
   3   8  -1  847.85   42.69
   3   9  -1  157.83    7.98
  -3  -9   1  159.85   11.24
   3   9  -1  157.80    8.11
   3   9  -1  142.58   11.74
   3   9  -1  153.87    8.31
   3  10  -1    0.89    1.34
   3  10  -1    1.40    3.28
   3  10  -1    1.42    1.42
   3  10  -1    1.04    1.64
   3  11  -1   15.54    4.40
   3  11  -1   12.53    1.86
   3  11  -1   12.68    2.18
   3  12  -1    0.27    1.49
   3  12  -1    1.47    3.25
   3  12  -1    2.15    1.80
   3  13  -1   37.45    3.13
   3  13  -1   37.01    2.93
   3  14  -1   51.76    3.35
   3  14  -1   44.82    3.06
   3  15  -1   33.98    2.36
   3  15  -1   35.21    2.53
   3  16  -1   19.39    1.45
  -3  16   0    5.15    1.06
  -3  15   0   34.42    2.54
  -3  15   0   30.04    2.39
  -3  14   0   73.84    4.92
  -3  14   0   88.38    4.97
  -3  13   0   61.13    7.60
  -3  12   0   64.97    7.96
  -3  12   0   73.69    5.00
  -3  12   0   88.07    8.46
  -3  12   0   82.28    5.18
  -3  11   0   79.10    4.95
  -3  11   0   78.54    5.13
  -3  11   0   82.93    8.47
  -3  11   0   85.78    8.56
  -3  11   0   85.15    5.30
  -3  10   0   27.36    2.71
  -3  10   0   34.18    5.54
  -3  10   0   24.89    2.44
  -3  10   0   24.18    2.71
  -3   9   0  113.69    6.39
  -3   9   0  114.84    9.51
  -3   9   0  113.46    6.21
  -3   9   0  113.06    6.29
  -3   8   0   78.24    7.19
  -3   8   0   73.36    4.40
  -3   8   0   77.99    4.50
  -3   7   0    0.36    1.25
  -3   7   0   -0.99    1.32
   3  -7   0    0.35    2.29
  -3   7   0    0.38    2.49
  -3   6   0    5.27    2.62
  -3   6   0    5.16    2.67
   3  -6   0    5.96    2.53
   3  -5   0  150.47    8.90
  -3   5   0  141.79    9.07
  -3   5   0  136.20    8.84
   3  -4   0   94.95    6.28
  -3   4   0   90.65    6.31
  -3   4   0   86.41    6.24
  -3   3   0  121.65    7.32
  -3   3   0  126.01    7.55
  -3   2   0    2.20    1.95
  -3   1   0  289.52   14.22
  -3   1   0  292.14   14.03
  -3   0   0  166.37    8.70
  -3   0   0  173.40    8.37
  -3  -1   0  131.50    6.42
   3   1   0  130.62    6.93
  -3  -1   0  137.42    6.92
   3   2   0   82.52    5.05
   3   3   0   33.81    3.63
   3   3   0   34.32    3.36
   3   4   0  180.67    9.94
   3   4   0  168.29    9.91
   3   5   0  296.22   14.98
   3   5   0  252.01   14.92
  -3  -5   0  286.29   13.48
  -3  -6   0   61.20    5.58
   3   6   0   57.01    5.56
   3   6   0   56.79    5.29
  -3  -6   0   68.14    3.81
  -3  -6   0   70.15    3.87
   3   7   0    7.72    2.52
  -3  -7   0    7.11    2.89
   3   7   0    7.77    1.39
   3   7   0    9.67    1.48
   3   7   0    9.16    1.53
   3   8   0    5.71    1.42
   3   8   0    5.35    1.50
   3   8   0    4.55    3.02
   3   8   0    5.41    1.42
   3   8   0    5.90    1.59
   3   8   0    5.92    1.63
  -3  -8   0    4.49    2.63
   3   9   0   58.65    3.88
   3   9   0   59.10    3.86
   3   9   0   62.27    3.81
   3   9   0   47.72    6.36
   3   9   0   58.13    3.71
   3  10   0  108.47    6.05
   3  10   0  110.27    5.98
   3  10   0  102.95    6.16
   3  10   0  105.08    5.88
   3  10   0   92.15    9.29
   3  11   0   11.71    2.10
   3  11   0    9.46    4.37
   3  11   0   11.33    1.85
   3  11   0   11.13    1.88
   3  11   0   15.84    2.18
   3  12   0   -0.53    1.58
   3  12   0    0.75    3.59
   3  12   0    3.41    1.80
   3  12   0    3.49    1.44
   3  13   0   73.50    8.22
   3  13   0   59.83    4.01
   3  14   0   82.60    4.83
   3  14   0   91.06    5.15
   3  15   0   43.21    2.99
   3  15   0   44.38    3.18
   3  16   0   26.54    1.79
   3  16   0   26.56    1.98
  -3  16  -1    9.12    0.99
  -3  15  -1   25.71    2.16
  -3  14  -1   38.71    3.05
  -3  13  -1   74.32    4.67
  -3  13  -1   73.99    4.83
  -3  12  -1   74.74    4.88
  -3  12  -1   78.80    8.45
  -3  12  -1   75.05    4.96
  -3  12  -1   80.66    8.27
  -3  11  -1   89.04    5.39
  -3  11  -1   68.39    8.13
  -3  11  -1   87.52    8.81
  -3  11  -1   86.24    5.40
  -3  10  -1    9.90    3.98
  -3  10  -1   16.98    2.04
  -3  10  -1   11.99    2.21
  -3  10  -1   13.40    2.27
  -3   9  -1    0.60    2.87
   3  -9   1    2.61    2.80
  -3   9  -1    0.87    1.34
  -3   9  -1    2.08    1.71
  -3   9  -1    2.67    1.47
  -3   8  -1  104.00    5.91
  -3   8  -1  112.29    6.06
  -3   8  -1  111.03    8.55
   3  -8   1  122.90    8.97
  -3   8  -1  107.38    8.99
  -3   7  -1  678.51   34.62
  -3   7  -1  721.27   32.08
  -3   7  -1  699.29   32.06
  -3   6  -1 1293.61   60.72
   3  -6   1 1326.34   61.02
  -3   5  -1 1151.66   52.66
   3  -5   1 1114.01   52.75
  -3   4  -1  777.80   37.08
   3  -4   1  803.18   37.23
  -3   3  -1 1310.89   58.00
   3  -3   1 1234.33   57.90
   3  -2   1   12.99    2.18
  -3   2  -1   12.67    2.04
   3  -2   1   12.91    2.29
   3  -1   1  368.59   17.46
  -3   0  -1  114.22    6.46
  -3  -1  -1   27.04    1.80
   3   1   1   28.23    2.65
   3   1   1   26.06    2.73
   3   2   1   51.71    3.68
   3   2   1   46.33    3.61
   3   3   1    5.47    2.09
   3   3   1    4.16    1.94
   3   3   1    4.91    1.60
   3   4   1    9.60    2.37
   3   4   1   10.80    2.57
   3   5   1    4.50    2.34
   3   5   1    5.92    2.33
   3   5   1    4.56    1.01
   3   6   1    0.32    2.67
   3   6   1    2.29    2.37
  -3  -6  -1    0.23    2.11
   3   7   1    8.25    2.50
  -3  -7  -1    9.84    2.52
   3   8   1   16.69    1.79
   3   8   1   17.28    1.90
   3   8   1   16.31    1.83
   3   8   1   18.82    2.09
   3   8   1   17.64    1.84
   3   8   1   16.71    2.02
   3   8   1   17.82    3.74
  -3  -8  -1   24.07    3.21
   3   9   1    0.10    1.32
   3   9   1   -0.42    2.53
   3   9   1    0.21    1.27
   3   9   1    0.53    1.30
   3   9   1   -0.35    1.51
   3   9   1    0.68    1.35
   3   9   1    2.20    3.04
   3   9   1    1.86    1.31
   3  10   1    0.12    1.18
   3  10   1    1.00    1.48
   3  10   1    0.39    1.74
   3  10   1    1.17    1.39
   3  10   1    0.63    3.40
   3  10   1    0.80    1.42
   3  11   1    0.24    1.38
   3  11   1    2.11    3.30
   3  11   1    0.62    1.55
   3  11   1    1.83    1.82
   3  11   1    0.51    1.39
   3  11   1   -1.32    1.68
   3  12   1  118.97    6.46
   3  12   1  120.41    6.52
   3  12   1  102.31   10.46
   3  12   1  109.69    6.64
   3  12   1  117.99    6.68
   3  12   1  118.18    6.52
   3  13   1    8.17    3.87
   3  13   1    2.53    1.65
   3  14   1   64.16    4.27
   3  15   1   53.31    3.47
   3  15   1   50.05    3.60
   3  16   1   81.56    4.46
   3  16   1   87.17    4.69
   3  17   1   12.33    1.13
  -3  15  -2   17.51    1.60
  -3  14  -2    6.50    1.59
  -3  13  -2    2.47    1.63
  -3  12  -2    9.21    3.64
  -3  12  -2    4.23    3.56
  -3  11  -2   -1.11    1.75
  -3  11  -2   -1.41    3.25
  -3  11  -2    0.49    1.81
  -3  10  -2   38.20    3.10
   3 -10   2   38.90    5.68
  -3  10  -2   34.40    3.05
  -3  10  -2   43.16    6.26
  -3  10  -2   36.49    3.25
  -3   9  -2   31.24    2.76
  -3   9  -2   37.58    2.97
   3  -9   2   33.83    5.27
  -3   9  -2   32.61    3.04
  -3   9  -2   27.81    5.36
  -3   8  -2    4.61    3.24
  -3   8  -2    6.51    1.58
  -3   8  -2    6.04    1.78
   3  -8   2    4.29    3.25
  -3   7  -2   30.72    2.62
   3  -7   2   31.18    4.75
  -3   7  -2   32.85    2.61
  -3   6  -2    7.55    1.44
  -3   6  -2    9.82    1.59
  -3   6  -2    5.28    2.32
   3  -5   2  118.61    8.28
  -3   5  -2  109.78    7.61
   3  -4   2  404.13   21.49
  -3   4  -2  444.87   21.30
   3  -3   2  575.56   27.21
   3  -3   2  560.49   26.08
  -3   3  -2  552.19   26.83
   3  -2   2  112.49    7.26
   3  -2   2  127.16    6.99
  -3   2  -2  133.01    7.51
   3  -1   2  352.10   17.09
  -3   1  -2  363.11   17.42
   3   0   2  151.32    8.04
   3   0   2  154.26    7.73
   3   0   2  143.52    8.03
   3   1   2   52.73    3.80
   3   2   2  321.61   16.05
   3   2   2  335.51   15.96
   3   3   2  109.34    6.53
   3   3   2  107.53    6.45
   3   3   2  107.97    6.32
   3   4   2  174.84    9.83
   3   4   2  174.05    9.24
   3   4   2  181.07    9.85
   3   5   2  279.20   13.66
   3   5   2  263.86   12.46
   3   5   2  261.64   13.58
   3   5   2  238.39   11.49
   3   6   2    9.16    2.80
   3   6   2   11.24    2.56
  -3  -6  -2   12.02    2.15
   3   7   2    4.30    2.47
   3   7   2    2.20    2.37
  -3  -7  -2    1.74    1.56
   3   8   2    8.25    1.75
   3   8   2   11.10    1.51
   3   8   2   11.06    1.52
   3   8   2   10.31    1.48
   3   8   2    9.01    1.45
   3   8   2   11.76    1.76
   3   9   2   -0.18    1.18
   3   9   2    2.42    1.17
   3   9   2    0.98    1.34
   3   9   2    1.29    2.34
   3   9   2   -0.47    1.56
   3   9   2    0.71    1.57
   3   9   2    0.31    1.35
   3   9   2    1.55    2.81
   3  10   2    4.19    1.33
   3  10   2    0.60    3.12
   3  10   2    4.02    1.63
   3  10   2    4.75    2.59
   3  10   2    5.50    1.36
   3  10   2    5.09    1.68
   3  10   2    5.28    1.57
   3  10   2    2.26    1.60
   3  11   2   10.36    1.91
   3  11   2   12.67    2.14
   3  11   2   14.86    4.76
   3  11   2    9.75    1.72
   3  11   2   10.40    1.92
   3  11   2   14.27    2.17
   3  12   2   34.29    3.10
   3  12   2   31.43    5.88
   3  12   2   28.56    2.84
   3  12   2   30.21    2.87
   3  12   2   27.14    2.78
   3  12   2   25.68    2.57
   3  13   2   23.29    2.25
   3  13   2   21.00    2.48
   3  13   2   23.86    2.69
   3  13   2   25.37    4.96
   3  14   2   56.45    7.18
   3  14   2   50.97    3.75
   3  15   2   71.41    4.66
   3  15   2   69.84    4.43
   3  15   2   80.76    4.57
   3  16   2   51.79    3.23
   3  16   2   53.37    3.44
   3  17   2   19.68    1.45
   3  17   2   21.76    1.71
  -3  15  -3    3.89    0.83
  -3  14  -3    0.18    1.16
  -3  13  -3   11.82    1.89
  -3  12  -3    3.74    1.75
  -3  11  -3    2.44    1.84
  -3  11  -3    2.12    3.11
   3 -10   3    4.76    4.07
  -3  10  -3   10.14    2.09
  -3  10  -3    7.29    1.74
  -3  10  -3   10.89    4.13
   3  -9   3    3.32    3.86
  -3   9  -3    1.39    3.67
  -3   9  -3    0.46    1.88
  -3   9  -3    0.84    1.54
   3  -8   3   -1.23    3.39
  -3   8  -3    0.70    1.52
  -3   8  -3    0.23    1.42
  -3   8  -3    0.66    1.49
  -3   7  -3    1.09    1.45
   3  -7   3    2.19    3.42
  -3   7  -3   -0.59    1.39
   3  -6   3    0.48    3.27
  -3   6  -3    2.67    2.28
  -3   6  -3    1.57    1.37
  -3   6  -3   -0.10    1.34
   3  -5   3   23.81    4.36
  -3   5  -3   25.57    3.37
  -3   4  -3  111.49    7.21
   3  -4   3  105.97    6.18
   3  -4   3   97.40    7.78
  -3   3  -3  106.10    6.85
   3  -3   3  103.64    6.16
   3  -3   3   91.73    7.16
   3  -2   3   14.07    2.66
   3  -2   3   17.45    2.67
  -3   2  -3   15.10    2.71
   3  -1   3   43.61    4.02
  -3   1  -3   53.36    4.24
   3  -1   3   46.89    4.10
   3   0   3   10.29    2.56
   3   0   3    8.20    2.37
   3   0   3    9.66    1.64
   3   1   3    2.56    1.86
   3   1   3    5.06    1.67
   3   2   3 1188.90   53.88
   3   3   3  412.53   19.98
   3   3   3  410.73   20.07
   3   3   3  428.09   20.28
   3   4   3  741.65   34.82
   3   4   3  737.88   34.36
   3   4   3  757.46   34.98
   3   5   3 4170.40  178.42
   3   5   3 4341.93  179.38
  -3  -5  -3 3942.78  177.38
   3   5   3 3939.13  177.48
   3   5   3 4146.44  179.38
   3   6   3 5492.92  240.89
  -3  -6  -3 5335.74  238.44
   3   6   3 5579.46  239.43
   3   6   3 5421.29  240.87
   3   7   3 1270.42   54.21
   3   7   3 1263.48   54.03
  -3  -7  -3 1108.94   50.97
   3   8   3  162.76    7.72
   3   8   3  143.76    7.84
   3   8   3  159.58    7.97
   3   8   3  152.42    7.73
   3   8   3  152.34    7.69
   3   9   3    9.64    1.40
   3   9   3   10.78    3.28
   3   9   3   10.20    1.60
   3   9   3   10.55    1.86
   3   9   3    8.14    1.46
   3   9   3    8.77    3.05
   3   9   3   11.29    1.94
   3   9   3    9.75    1.58
   3  10   3    3.04    1.33
   3  10   3    2.27    3.39
   3  10   3    1.32    1.26
   3  10   3   -0.54    1.86
   3  10   3    0.94    1.50
   3  10   3    1.90    1.64
   3  10   3   -0.49    2.34
   3  10   3    0.12    1.31
   3  11   3   21.93    2.21
   3  11   3   14.22    4.00
   3  11   3   16.03    2.32
   3  11   3   17.23    2.46
   3  11   3   21.72    2.34
   3  11   3   21.16    4.11
   3  11   3   24.50    2.65
   3  12   3   11.57    1.78
   3  12   3    4.25    3.98
   3  12   3    5.57    1.91
   3  12   3   10.44    2.03
   3  12   3    8.56    2.20
   3  12   3    8.54    2.33
   3  13   3   68.00    4.55
   3  13   3   61.17    7.78
   3  13   3   62.25    4.38
   3  13   3   63.23    4.13
   3  13   3   58.98    4.30
   3  14   3   42.24    6.38
   3  15   3   31.94    2.94
   3  15   3   28.63    2.78
   3  15   3   30.67    2.71
   3  16   3   14.09    2.00
   3  16   3   15.86    1.84
   3  17   3    5.08    1.01
   3  17   3    3.16    1.14
  -3  14  -4   32.63    2.21
  -3  13  -4   25.14    2.32
  -3  12  -4   36.06    3.06
  -3  11  -4   90.99    8.98
  -3  11  -4   74.33    8.61
  -3  10  -4   75.19    8.44
   3 -10   4   78.12    8.37
  -3  10  -4   60.31    4.59
  -3   9  -4   30.44    2.88
   3  -9   4   26.73    5.65
  -3   8  -4   54.06    4.02
  -3   8  -4   65.24    4.26
   3  -8   4   46.84    7.00
  -3   7  -4   62.96    4.20
  -3   7  -4   66.22    4.34
   3  -7   4   71.60    7.81
  -3   6  -4   39.20    3.13
  -3   6  -4   47.03    3.29
   3  -6   4   47.39    6.28
  -3   5  -4  195.66   11.54
  -3   5  -4  201.40    9.89
  -3   5  -4  197.90    9.81
  -3   4  -4  192.36   10.84
   3  -4   4  180.06    9.92
   3  -4   4  187.50   12.00
  -3   3  -4   73.00    5.71
   3  -3   4   81.28    6.71
   3  -3   4   84.90    5.59
  -3   2  -4    3.45    1.98
   3  -2   4    2.95    2.61
   3  -2   4    4.61    2.33
   3  -1   4   27.94    3.81
   3  -1   4   32.02    3.96
   3  -1   4   27.03    3.51
  -3   1  -4   31.59    3.46
   3   0   4   11.23    2.52
   3   0   4   10.24    1.65
   3   0   4   11.93    3.00
   3   0   4    5.58    3.31
   3   1   4  291.62   14.39
   3   1   4  281.47   14.18
   3   1   4  283.93   14.87
   3   1   4  307.32   14.89
   3   2   4  228.83   11.23
   3   2   4  247.17   12.11
   3   2   4  240.21   11.79
   3   3   4   58.93    4.94
   3   3   4   55.84    4.62
   3   3   4   57.09    4.61
   3   4   4   -0.80    2.51
   3   4   4    3.79    2.34
   3   4   4    0.53    2.94
   3   4   4    0.66    2.27
   3   5   4   16.80    2.85
   3   5   4   12.20    1.84
   3   5   4   10.34    2.53
   3   5   4   10.21    2.61
   3   6   4   99.62    7.10
   3   6   4   93.87    5.50
   3   6   4   96.69    6.18
   3   6   4   94.19    6.97
   3   7   4   94.35    7.36
   3   7   4   99.36    6.26
   3   7   4  106.54    7.54
   3   8   4    5.75    1.64
   3   8   4    7.60    1.34
   3   8   4    7.94    1.78
   3   8   4    6.96    1.47
   3   8   4    7.15    1.30
   3   9   4   -0.94    2.73
   3   9   4   -0.71    1.23
   3   9   4   -0.13    1.62
   3   9   4    1.44    1.27
   3   9   4   -1.36    2.97
   3   9   4    0.46    1.22
   3   9   4    0.52    1.30
   3   9   4   -0.71    1.66
   3  10   4    0.54    2.88
   3  10   4   -0.12    1.40
   3  10   4   -0.56    1.83
   3  10   4    0.22    1.27
   3  10   4   -0.50    2.75
   3  10   4    0.69    1.26
   3  10   4    0.13    1.60
   3  10   4   -0.59    1.56
   3  11   4    7.42    3.47
   3  11   4    5.19    1.55
   3  11   4    6.14    1.89
   3  11   4    6.38    1.49
   3  11   4    8.80    3.29
   3  11   4    4.87    1.91
   3  11   4    5.10    2.01
   3  12   4    5.46    3.66
   3  12   4    1.42    1.45
   3  12   4    0.71    1.52
   3  12   4    1.95    1.84
   3  12   4    3.47    3.32
   3  12   4    0.81    2.04
   3  12   4    3.68    2.02
   3  13   4  161.17    8.91
   3  13   4  162.08   13.09
   3  13   4  165.28    8.87
   3  13   4  163.98    8.70
   3  13   4  160.64    8.50
   3  14   4   84.87    5.43
   3  14   4   86.54    5.51
   3  14   4   89.68    5.40
   3  14   4   82.66    8.74
   3  15   4   51.05    3.76
   3  15   4   48.21    3.55
   3  15   4   46.49    3.49
   3  15   4   47.65    3.70
   3  16   4   31.61    2.62
   3  16   4   28.52    2.44
   3  16   4   25.74    2.59
   3  17   4    6.94    1.24
   3  17   4    7.21    1.44
   3  18   4    6.85    0.96
  -3  14  -5   20.28    1.38
  -3  13  -5   37.29    2.58
  -3  12  -5   24.43    2.43
  -3  11  -5   10.74    2.05
  -3  10  -5   -2.89    3.45
   3 -10   5    0.71    4.06
  -3   9  -5   78.34    4.88
  -3   9  -5   62.16    8.19
   3  -9   5   67.06    8.32
   3  -8   5  130.51   11.88
  -3   8  -5  127.61    7.42
  -3   8  -5  140.79    7.65
   3  -7   5  212.16   15.07
  -3   7  -5  198.03   10.40
  -3   7  -5  204.52   10.44
   3  -6   5  115.42   10.30
  -3   6  -5  111.57    6.46
  -3   6  -5  119.96    6.52
   3  -5   5  198.70   14.66
  -3   5  -5  229.89   11.35
  -3   5  -5  234.30   11.32
   3  -4   5  222.60   14.92
  -3   4  -5  247.15   11.90
   3  -4   5  257.23   13.13
  -3   3  -5  127.43    8.03
   3  -3   5  124.82    9.26
   3  -3   5  122.85    7.89
   3  -2   5   -1.07    2.83
   3  -2   5    1.31    2.36
  -3   2  -5   -0.26    2.02
   3  -1   5   92.93    6.94
   3  -1   5   89.00    6.71
  -3   1  -5   99.91    6.50
   3  -1   5   89.67    6.65
   3   0   5    7.98    2.87
   3   0   5    8.82    1.61
   3   0   5    4.72    2.72
   3   0   5    8.09    3.67
   3   1   5    4.47    2.28
   3   1   5   -1.13    3.76
   3   1   5    2.54    1.70
   3   1   5    6.97    2.91
   3   2   5   77.79    5.16
   3   2   5   96.01    6.37
   3   2   5   71.38    5.38
   3   2   5   87.62    6.18
   3   3   5   99.52    5.50
   3   3   5   98.17    6.53
   3   3   5   96.99    6.71
   3   3   5   91.11    6.69
   3   4   5    3.55    2.36
   3   4   5    7.06    2.57
   3   4   5    1.00    2.85
   3   4   5    3.28    3.35
   3   5   5    6.79    2.64
   3   5   5    4.75    2.54
   3   5   5    4.79    3.26
   3   5   5    7.18    2.88
   3   6   5    1.46    2.29
   3   6   5    5.31    2.49
   3   6   5    1.33    2.57
   3   6   5    4.23    1.68
   3   6   5    1.95    2.97
   3   7   5    2.25    2.54
   3   7   5    1.36    2.56
   3   7   5    1.91    2.18
   3   8   5    0.87    1.12
   3   8   5   -0.23    1.61
   3   8   5    0.93    1.51
   3   8   5    0.36    1.24
   3   8   5    0.47    1.20
   3   8   5    1.01    1.38
   3   8   5   -0.79    1.10
   3   9   5    6.31    1.54
   3   9   5    6.64    1.50
   3   9   5    7.09    1.89
   3   9   5    6.70    1.54
   3   9   5    6.76    1.80
   3   9   5    9.60    3.32
   3   9   5    3.78    2.99
   3   9   5    6.96    1.66
   3   9   5    6.81    1.40
   3  10   5    9.09    1.57
   3  10   5    5.19    1.85
   3  10   5    5.00    1.67
   3  10   5    5.39    1.81
   3  10   5    5.26    2.92
   3  10   5    3.15    3.18
   3  10   5    6.42    1.63
   3  10   5    5.46    1.55
   3  11   5    1.65    1.52
   3  11   5    1.19    3.01
   3  11   5    1.93    1.40
   3  11   5    3.61    1.96
   3  11   5    2.79    1.90
   3  11   5    1.15    1.45
   3  11   5    0.57    2.53
   3  11   5    2.06    1.84
   3  11   5    0.89    1.44
   3  12   5   18.90    2.44
   3  12   5   20.60    2.23
   3  12   5   19.78    4.61
   3  12   5   20.31    2.65
   3  12   5   14.02    2.46
   3  12   5   16.72    2.64
   3  12   5   21.25    4.54
   3  12   5   17.37    2.26
   3  13   5  354.88   17.47
   3  13   5  369.83   17.49
   3  13   5  358.41   21.93
   3  13   5  355.03   17.20
   3  13   5  349.18   17.31
   3  13   5  354.53   17.03
   3  13   5  360.36   21.22
   3  14   5  301.85   15.32
   3  14   5  331.18   20.48
   3  14   5  329.41   15.76
   3  14   5  321.16   15.58
   3  14   5  331.02   15.85
   3  14   5  321.25   15.79
   3  15   5  172.24    9.31
   3  15   5  181.73    9.17
   3  15   5  170.48    9.28
   3  15   5  181.63    9.39
   3  16   5  143.43    7.84
   3  16   5  145.12    7.65
   3  16   5  148.56    7.75
   3  16   5  156.23    7.91
   3  17   5   60.69    3.60
   3  17   5   60.68    3.42
   3  17   5   51.66    3.25
   3  18   5   77.59    4.04
  -3  13  -6    5.67    1.00
  -3  12  -6    5.24    1.43
  -3  11  -6   33.33    2.90
  -3  10  -6   38.16    3.29
  -3   9  -6   11.99    4.25
   3  -9   6   23.21    5.51
   3  -8   6   -0.78    4.64
  -3   8  -6    1.69    1.95
  -3   8  -6    2.15    1.69
  -3   7  -6    4.16    1.83
  -3   7  -6    9.84    2.19
   3  -7   6    6.05    4.30
   3  -6   6   69.80    8.37
  -3   6  -6   73.05    4.80
  -3   6  -6   73.94    4.83
   3  -5   6  182.17   13.76
  -3   5  -6  195.66    9.82
  -3   5  -6  187.54    9.83
  -3   4  -6  314.92   15.12
   3  -4   6  322.74   19.24
   3  -3   6  359.60   18.90
   3  -3   6  345.30   20.41
  -3   3  -6  368.57   17.07
  -3   2  -6  329.94   16.84
   3  -2   6  337.89   17.04
   3  -2   6  285.82   16.89
  -3   1  -6  188.58   10.33
   3  -1   6  155.60   10.49
   3  -1   6  173.98   11.08
   3  -1   6  160.89   10.42
   3   0   6   34.89    5.06
   3   0   6   48.56    3.29
   3   0   6   46.97    4.97
   3   0   6   52.44    4.87
   3   1   6   83.08    6.59
   3   1   6   65.17    4.83
   3   1   6   81.96    5.84
   3   1   6   69.89    6.41
   3   2   6    3.51    2.09
   3   2   6    3.53    3.56
   3   2   6    4.37    3.29
   3   2   6    4.65    2.19
   3   3   6   41.45    3.38
   3   3   6   31.07    4.65
   3   3   6   35.18    4.60
   3   3   6   38.13    4.08
   3   4   6   11.94    1.59
   3   4   6    8.77    2.66
   3   4   6    7.64    3.34
   3   4   6    3.98    3.65
   3   5   6    2.53    2.40
   3   5   6    0.66    2.36
   3   5   6    1.52    2.81
   3   5   6    2.91    3.46
   3   6   6    6.80    2.64
   3   6   6    4.22    3.19
   3   6   6    6.32    2.85
   3   6   6    9.49    2.83
   3   7   6    2.37    2.40
   3   7   6    0.35    2.24
   3   7   6   -0.24    1.05
   3   7   6    0.52    2.99
   3   7   6    0.98    1.17
   3   7   6   -0.43    1.20
   3   7   6    0.66    1.25
   3   8   6    6.78    1.30
   3   8   6    6.27    1.36
   3   8   6    6.31    1.47
   3   8   6    9.06    1.77
   3   8   6    8.91    1.91
   3   8   6   11.17    2.64
   3   8   6   10.11    1.61
   3   9   6  124.67    6.65
   3   9   6  131.50    6.73
   3   9   6  128.72    9.73
   3   9   6  142.34    9.60
   3   9   6  125.82    6.56
   3   9   6  119.90    6.62
   3   9   6  124.37    6.56
   3   9   6  120.63    6.85
   3   9   6  123.58    6.77
   3  10   6    6.04    1.91
   3  10   6    6.30    1.75
   3  10   6    4.41    1.57
   3  10   6   10.47    3.97
   3  10   6    4.73    1.66
   3  10   6    4.04    1.43
   3  10   6    3.09    2.77
   3  10   6    7.22    1.62
   3  10   6    4.15    1.86
   3  11   6   42.94    3.44
   3  11   6   41.38    3.29
   3  11   6   39.92    3.55
   3  11   6   42.01    3.49
   3  11   6   43.75    3.15
   3  11   6   40.79    5.85
   3  11   6   42.53    3.36
   3  11   6   43.66    3.26
   3  11   6   44.00    5.74
   3  12   6    6.80    2.21
   3  12   6    5.80    1.67
   3  12   6    4.33    1.73
   3  12   6    3.82    3.67
   3  12   6    5.65    1.67
   3  12   6    4.99    1.72
   3  12   6    4.45    3.42
   3  12   6    5.38    2.08
   3  13   6  348.36   20.74
   3  13   6  316.14   19.93
   3  13   6  323.30   16.00
   3  13   6  328.61   15.76
   3  13   6  330.28   15.88
   3  13   6  316.54   16.21
   3  13   6  333.00   16.18
   3  14   6  104.47    9.62
   3  14   6   90.82    6.00
   3  14   6   97.16    6.02
   3  14   6   93.80    5.67
   3  14   6   99.03    5.94
   3  15   6   37.91    3.52
   3  15   6   34.91    5.69
   3  15   6   47.75    3.40
   3  15   6   42.90    3.68
   3  15   6   41.63    3.42
   3  16   6   26.97    2.53
   3  16   6   28.07    2.77
   3  16   6   27.75    2.71
   3  16   6   29.71    2.74
   3  17   6    1.07    1.19
   3  17   6    1.27    1.34
   3  17   6    1.59    1.25
   3  18   6    1.30    0.99
  -3  12  -7   -0.56    0.90
  -3  11  -7   -0.58    1.30
  -3  10  -7    0.25    1.46
   3  -9   7   -0.70    3.77
  -3   9  -7    5.78    1.96
  -3   8  -7    0.75    1.67
  -3   8  -7    3.01    1.89
   3  -8   7   -1.54    4.20
  -3   7  -7    0.48    1.74
  -3   7  -7    0.50    1.84
   3  -7   7   -1.58    4.53
  -3   6  -7   18.41    2.47
  -3   6  -7   10.05    2.06
   3  -6   7   21.29    5.41
  -3   5  -7   45.17    3.69
   3  -5   7   56.57    7.35
  -3   5  -7   49.93    3.77
  -3   4  -7   65.85    4.34
   3  -4   7   56.21    7.10
   3  -3   7   47.04    6.16
   3  -3   7   40.29    4.90
  -3   2  -7   71.90    4.32
   3  -2   7   75.52    7.24
   3  -2   7   72.37    6.28
   3  -2   7   63.32    6.36
  -3   1  -7    4.60    2.19
   3  -1   7    3.40    3.51
   3  -1   7    0.38    2.89
   3   0   7   32.57    4.89
   3   0   7   21.76    2.19
   3   0   7   29.36    4.50
   3   0   7   31.18    4.18
   3   1   7   72.28    5.11
   3   1   7   82.55    6.21
   3   1   7   71.36    6.85
   3   1   7   76.07    6.94
   3   2   7  658.87   32.04
   3   2   7  691.69   32.32
   3   2   7  668.53   32.99
   3   2   7  677.55   33.43
   3   3   7 1261.57   61.04
   3   3   7 1348.41   60.33
   3   3   7 1354.87   61.57
   3   3   7 1333.37   62.06
   3   4   7 1917.33   86.83
   3   4   7 1870.95   86.71
   3   4   7 1914.62   87.34
   3   5   7 1556.72   72.12
   3   5   7 1573.86   72.26
   3   5   7 1545.68   71.68
   3   6   7 1097.30   51.81
   3   6   7 1090.87   48.97
   3   6   7 1110.19   51.39
   3   6   7 1091.41   52.16
   3   7   7   40.38    2.75
   3   7   7   38.69    2.91
   3   7   7   38.50    4.86
   3   7   7   43.53    4.66
   3   7   7   41.72    2.81
   3   7   7   38.96    2.87
   3   7   7   39.33    2.82
   3   7   7   40.58    2.92
   3   7   7   40.23    2.99
   3   7   7   40.25    4.69
   3   8   7    3.27    1.46
   3   8   7    1.87    3.30
   3   8   7    0.97    1.37
   3   8   7    0.70    2.53
   3   8   7    0.82    1.33
   3   8   7    3.43    2.70
   3   8   7    0.60    1.55
   3   8   7    1.43    1.15
   3   8   7    0.79    1.59
   3   8   7    0.41    1.52
   3   9   7    4.12    1.68
   3   9   7    6.78    1.90
   3   9   7    5.45    2.81
   3   9   7    4.37    1.55
   3   9   7    5.32    1.59
   3   9   7    4.86    1.58
   3   9   7    5.52    1.39
   3   9   7    5.58    1.90
   3   9   7    5.89    3.16
   3  10   7    0.76    1.68
   3  10   7    1.75    2.80
   3  10   7   -0.51    1.63
   3  10   7   -0.13    1.54
   3  10   7   -0.12    1.34
   3  10   7    1.41    1.40
   3  10   7    2.04    2.65
   3  10   7    0.53    1.62
   3  11   7   14.49    2.47
   3  11   7   14.69    2.01
   3  11   7   12.65    1.96
   3  11   7   13.15    2.13
   3  11   7   11.91    3.91
   3  11   7   12.49    2.33
   3  11   7   13.23    4.06
   3  11   7   12.95    2.17
   3  12   7    1.43    2.19
   3  12   7    2.91    1.70
   3  12   7    5.33    3.52
   3  12   7    3.60    1.81
   3  12   7    4.94    3.46
   3  12   7    4.79    1.81
   3  12   7    4.83    1.76
   3  12   7    4.21    2.08
   3  13   7   20.92    2.94
   3  13   7   19.84    2.43
   3  13   7   25.73    5.11
   3  13   7   21.79    2.70
   3  13   7   25.27    2.63
   3  13   7   18.89    4.51
   3  13   7   20.98    2.90
   3  14   7    8.44    3.80
   3  14   7   11.86    2.42
   3  14   7   10.94    2.41
   3  14   7    8.48    3.58
   3  14   7    9.72    2.09
   3  14   7   11.61    2.04
   3  15   7    4.27    2.12
   3  15   7    3.13    1.89
   3  15   7    0.61    3.13
   3  15   7    4.41    1.83
   3  15   7    0.40    1.51
   3  16   7    6.16    1.88
   3  16   7    2.54    1.74
   3  16   7    1.65    1.58
   3  16   7    2.38    1.55
   3  17   7    1.61    1.40
   3  17   7    3.26    1.41
   3  17   7    1.54    1.33
   3  18   7    3.87    1.01
   3  18   7    5.29    1.09
  -3  11  -8   28.38    2.07
  -3  10  -8    9.78    1.65
  -3   9  -8   18.69    2.32
  -3   8  -8   45.67    3.57
  -3   8  -8   42.15    3.34
   3  -8   8   38.14    6.73
  -3   7  -8   48.22    3.90
  -3   7  -8   46.47    3.77
   3  -7   8   42.79    7.17
  -3   6  -8   27.67    3.00
  -3   6  -8   24.88    2.79
   3  -6   8   24.39    5.77
  -3   5  -8   45.95    3.68
  -3   5  -8   40.83    3.54
   3  -5   8   41.75    6.78
  -3   4  -8   20.30    2.59
   3  -4   8   18.39    5.32
  -3   3  -8    4.01    1.78
   3  -3   8    0.64    3.69
   3  -2   8   70.44    4.10
   3  -2   8   65.30    6.53
  -3   2  -8   69.64    4.47
   3  -2   8   79.49    7.78
   3  -1   8   88.10    7.53
  -3   1  -8   84.29    4.96
   3  -1   8   90.40    7.91
   3  -1   8   80.41    4.63
  -3   0  -8   12.82    1.85
   3   0   8   11.36    1.87
   3   1   8  127.66    8.61
   3   1   8  105.98    6.81
   3   1   8  113.16    5.95
   3   2   8  169.47   10.03
   3   2   8  151.54    7.72
   3   2   8  154.28    9.38
   3   3   8   10.32    2.82
   3   3   8   10.83    2.59
   3   3   8    9.97    1.69
   3   4   8  185.69   12.11
   3   4   8  197.39    9.75
   3   4   8  212.50   10.00
   3   5   8   54.65    3.47
   3   5   8   53.82    3.62
   3   5   8   52.95    5.73
   3   5   8   56.79    3.62
   3   6   8  190.39    9.45
   3   6   8  183.92    9.25
   3   6   8  189.06    9.21
   3   6   8  192.39    9.36
   3   7   8  238.90   11.66
   3   7   8  244.15   15.16
   3   7   8  244.88   11.78
   3   7   8  234.66   11.54
   3   7   8  242.00   11.52
   3   7   8  247.10   11.76
   3   7   8  237.70   11.47
   3   8   8  102.54    5.47
   3   8   8  100.56    8.26
   3   8   8  113.61    9.08
   3   8   8  103.09    5.91
   3   8   8  106.11    5.70
   3   8   8  106.32    5.84
   3   8   8  105.45    5.68
   3   8   8   97.22    5.70
   3   9   8   22.66    3.95
   3   9   8   15.54    2.23
   3   9   8   16.73    2.02
   3   9   8   17.29    4.34
   3   9   8   17.74    2.14
   3   9   8   17.56    2.09
   3   9   8   19.23    2.20
   3  10   8    1.02    2.89
   3  10   8    5.87    2.02
   3  10   8    1.35    1.58
   3  10   8    0.62    2.98
   3  10   8    2.57    1.55
   3  10   8    4.17    1.57
   3  10   8    2.37    1.75
   3  11   8    4.56    2.03
   3  11   8    6.74    2.10
   3  11   8    6.14    3.22
   3  11   8    5.16    1.82
   3  11   8    3.81    1.76
   3  11   8    7.31    3.52
   3  11   8    5.77    2.04
   3  12   8    1.62    2.03
   3  12   8    0.63    1.84
   3  12   8    2.39    1.68
   3  12   8    0.60    1.70
   3  12   8    2.40    2.92
   3  12   8    3.47    3.67
   3  12   8   -0.89    1.90
   3  13   8  172.07   13.36
   3  13   8  171.95   12.73
   3  13   8  175.82    9.15
   3  13   8  173.08    9.26
   3  13   8  172.30    9.16
   3  13   8  174.00    9.36
   3  13   8  169.51    9.53
   3  14   8   47.47    6.43
   3  14   8   56.98    3.94
   3  14   8   51.50    4.06
   3  14   8   42.20    6.30
   3  14   8   52.41    4.15
   3  14   8   50.11    3.73
   3  14   8   43.83    3.59
   3  15   8   25.94    2.99
   3  15   8   21.60    2.72
   3  15   8   26.02    2.66
   3  15   8   21.58    2.46
   3  16   8    5.67    1.85
   3  16   8    4.26    1.95
   3  16   8    5.88    1.72
   3  16   8    5.49    1.81
   3  17   8   -1.17    1.35
   3  17   8    1.38    1.34
   3  17   8    2.79    1.56
   3  18   8    0.34    1.03
   3  18   8    1.47    1.02
  -3  10  -9    3.20    1.02
  -3   9  -9    9.07    1.61
  -3   8  -9    7.26    1.83
  -3   8  -9    7.44    1.61
  -3   7  -9    5.66    1.73
   3  -7   9    7.20    4.30
  -3   7  -9    8.41    2.10
   3  -6   9    6.17    4.49
  -3   6  -9    1.14    1.92
  -3   6  -9    0.64    1.66
  -3   5  -9   10.96    2.32
  -3   5  -9   15.93    2.50
   3  -4   9   -0.75    4.49
  -3   4  -9    0.97    1.85
   3  -3   9   -2.82    3.89
  -3   3  -9    1.69    1.78
   3  -2   9    0.96    3.02
   3  -2   9    2.77    1.40
   3  -2   9    1.29    3.83
  -3   2  -9    1.87    1.76
   3  -1   9   15.09    4.22
   3  -1   9   23.97    2.27
   3  -1   9   21.02    4.74
   3  -1   9   19.65    4.55
  -3   1  -9   22.47    2.48
   3   0   9    4.52    4.07
   3   0   9    6.16    3.51
  -3   0  -9    2.12    1.56
   3   0   9   -0.51    3.02
   3   0   9    3.67    1.62
   3   1   9   -0.45    4.35
   3   1   9    3.61    2.88
   3   1   9    4.63    3.61
   3   1   9    4.24    1.62
  -3  -1  -9    3.86    1.62
   3   2   9   -0.45    3.86
  -3  -2  -9   -0.11    1.50
   3   2   9    0.39    1.52
   3   2   9   -3.09    3.76
   3   2   9   -1.49    2.12
   3   3   9   70.80    7.17
   3   3   9   64.24    4.06
   3   3   9   71.03    7.36
   3   3   9   61.56    5.73
   3   4   9   -5.11    3.52
   3   4   9    0.80    2.45
   3   4   9    0.63    1.33
   3   4   9    1.77    4.32
   3   4   9    0.68    1.60
   3   5   9    1.02    3.57
   3   5   9    7.92    4.33
   3   5   9    3.48    1.73
   3   5   9    3.96    1.62
   3   6   9   28.25    2.56
   3   6   9   26.83    2.42
   3   6   9   27.82    2.57
   3   6   9   26.51    2.25
   3   6   9   27.31    4.52
   3   6   9   25.36    5.14
   3   7   9    7.88    4.33
   3   7   9   11.03    1.64
   3   7   9   12.02    1.78
   3   7   9   13.68    2.11
   3   7   9   11.18    1.83
   3   7   9    8.62    1.98
   3   7   9   11.14    3.55
   3   7   9    7.03    3.67
   3   8   9   15.83    1.88
   3   8   9   16.92    4.61
   3   8   9   12.32    2.07
   3   8   9   12.46    1.99
   3   8   9   12.38    2.04
   3   8   9   12.00    1.89
   3   8   9   17.22    4.26
   3   8   9    5.94    3.37
   3   8   9   16.37    2.05
   3   9   9    5.03    1.61
   3   9   9    8.92    3.99
   3   9   9    6.25    1.87
   3   9   9    3.72    3.18
   3   9   9    4.54    1.59
   3   9   9    0.48    3.17
   3   9   9    3.79    1.90
   3   9   9    4.96    1.63
   3   9   9    4.45    1.75
   3  10   9   19.30    2.34
   3  10   9   20.30    2.32
   3  10   9   25.79    4.98
   3  10   9   19.71    2.40
   3  10   9   16.51    2.55
   3  10   9   18.68    2.37
   3  11   9   71.78    4.99
   3  11   9   76.92    4.91
   3  11   9   75.13    5.10
   3  11   9   79.75    8.48
   3  11   9   83.54    5.04
   3  11   9   75.95    4.97
   3  12   9  159.48    8.71
   3  12   9  156.82    8.52
   3  12   9  150.97    8.83
   3  12   9  165.93   13.05
   3  12   9  180.77   12.41
   3  12   9  168.14    8.64
   3  12   9  150.92    8.53
   3  13   9  656.47   30.43
   3  13   9  655.60   30.32
   3  13   9  618.46   35.35
   3  13   9  637.44   34.34
   3  13   9  667.55   30.49
   3  13   9  649.41   30.38
   3  13   9  662.97   30.73
   3  14   9  256.45   12.62
   3  14   9  259.19   13.06
   3  14   9  227.72   16.70
   3  14   9  254.02   12.73
   3  14   9  247.31   12.76
   3  15   9  163.64    8.46
   3  15   9  158.82    8.46
   3  15   9  151.59    8.51
   3  15   9  162.44    8.32
   3  15   9  155.24    8.73
   3  16   9  123.95    6.65
   3  16   9  127.07    6.76
   3  16   9  119.03    6.80
   3  16   9  122.70    6.91
   3  17   9   58.20    3.52
   3  17   9   51.36    3.61
   3  18   9    9.77    1.27
   3  18   9    9.30    1.35
  -3   9 -10   -0.44    0.96
  -3   8 -10    6.95    1.51
  -3   7 -10   16.65    2.28
  -3   7 -10   14.92    1.99
  -3   6 -10   60.29    4.26
   3  -6  10   69.63    8.17
  -3   6 -10   57.30    4.13
  -3   5 -10   98.95    6.09
  -3   5 -10   92.45    6.10
  -3   4 -10  108.03    6.45
   3  -4  10  123.98   11.18
  -3   4 -10  102.26    6.52
   3  -3  10  100.64    9.88
  -3   3 -10   89.03    5.70
   3  -2  10   52.39    6.21
  -3   2 -10   50.12    3.94
   3  -2  10   62.17    7.43
   3  -1  10   83.32    4.75
   3  -1  10   77.29    7.83
  -3   1 -10   80.80    5.14
   3  -1  10   69.43    7.52
   3  -1  10   79.68    8.48
   3   0  10   35.24    5.40
   3   0  10   32.97    2.78
   3   0  10   24.64    5.48
  -3   0 -10   30.09    2.92
   3   0  10   24.99    4.88
   3   1  10   65.00    4.07
   3   1  10   70.19    7.49
  -3  -1 -10   59.94    4.22
   3   1  10   62.59    7.35
   3   1  10   64.29    6.85
   3   2  10   41.34    6.50
   3   2  10   40.74    6.54
  -3  -2 -10   45.11    3.47
   3   2  10   45.03    5.26
   3   2  10   45.44    3.32
   3   3  10   12.87    4.47
   3   3  10   21.33    5.22
   3   3  10   22.61    2.43
   3   4  10   43.20    6.28
   3   4  10   32.42    5.85
   3   4  10   36.75    2.76
   3   4  10   39.23    3.02
   3   5  10    9.10    4.59
   3   5  10    9.91    4.19
   3   5  10   11.37    1.99
   3   5  10   13.00    3.53
   3   5  10   12.62    1.79
   3   6  10    6.05    4.31
   3   6  10    2.32    3.78
   3   6  10    5.32    1.88
   3   6  10    5.30    1.69
   3   6  10    8.44    3.47
   3   6  10    6.14    1.73
   3   7  10    1.72    3.42
   3   7  10    0.99    1.72
   3   7  10    1.51    4.39
   3   7  10    2.80    1.45
   3   7  10    2.74    1.88
   3   7  10   -0.12    2.10
   3   7  10    2.88    3.52
   3   8  10   25.26    5.07
   3   8  10   34.77    2.87
   3   8  10   35.83    5.88
   3   8  10   34.32    2.81
   3   8  10   40.19    3.17
   3   8  10   31.06    3.01
   3   8  10   38.05    5.81
   3   9  10  134.44    7.03
   3   9  10  130.55    7.31
   3   9  10  145.09   11.41
   3   9  10  133.16    7.06
   3   9  10  131.20    7.43
   3   9  10  143.45   10.71
   3   9  10  149.47   10.67
   3   9  10  128.68    7.33
   3  10  10   89.46    9.26
   3  10  10   97.41    5.50
   3  10  10   96.34    5.90
   3  10  10   94.27    5.67
   3  10  10   89.91    5.74
   3  10  10   92.18    8.31
   3  11  10   92.85    9.75
   3  11  10  100.21    6.28
   3  11  10  105.90    6.30
   3  11  10  103.83    6.01
   3  11  10  101.28    6.12
   3  11  10  104.80    6.14
   3  12  10   25.45    5.71
   3  12  10   24.79    2.87
   3  12  10   23.85    3.05
   3  12  10   29.75    2.79
   3  12  10   26.39    2.85
   3  12  10   26.35    2.82
   3  13  10  214.15   15.35
   3  13  10  199.42   10.84
   3  13  10  209.26   10.58
   3  13  10  210.20   10.57
   3  13  10  199.66   10.58
   3  13  10  198.41   10.66
   3  14  10    2.12    3.69
   3  15  10    1.79    1.84
   3  15  10    3.04    1.72
   3  15  10    3.08    1.83
   3  15  10    1.12    1.86
   3  16  10    8.37    1.96
   3  16  10    8.45    1.63
   3  16  10    6.11    1.82
   3  16  10    7.52    1.81
   3  17  10    7.47    1.70
   3  17  10    5.60    1.54
   3  18  10    4.51    1.19
   3  18  10    2.37    1.07
  -3   8 -11    1.58    0.81
  -3   7 -11    0.08    1.08
  -3   7 -11    2.19    1.23
  -3   6 -11    7.93    1.73
  -3   6 -11    7.12    1.84
  -3   5 -11   22.97    2.57
  -3   5 -11   19.77    2.49
   3  -4  11   23.69    4.96
  -3   3 -11   11.24    2.25
   3  -3  11   11.71    4.54
   3  -2  11    2.87    3.62
  -3   2 -11    2.95    1.91
   3  -1  11   -1.13    3.20
  -3   1 -11    3.87    1.89
   3  -1  11   -2.05    3.72
   3  -1  11    3.22    1.65
   3   0  11   21.79    5.49
   3   0  11   34.47    6.02
  -3   0 -11   27.77    3.02
   3   0  11   31.68    5.52
   3   0  11   30.05    2.77
   3   1  11  132.76    7.05
   3   1  11  135.40   10.42
   3   1  11  126.72   10.85
  -3  -1 -11  116.68    7.16
   3   2  11  242.25   11.69
   3   2  11  200.81   15.55
  -3  -2 -11  228.77   11.87
   3   3  11  259.79   12.70
  -3  -3 -11  238.58   12.81
   3   3  11  277.48   17.84
   3   4  11  186.44   11.93
   3   4  11  169.97   13.37
   3   4  11  178.78    8.93
   3   4  11  174.20    9.20
   3   5  11  109.42    9.22
   3   5  11  128.21   11.14
   3   5  11  120.80    6.55
   3   5  11  121.06    6.72
   3   6  11  114.15    9.40
   3   6  11  101.31   10.07
   3   6  11  104.79    6.08
   3   6  11  107.59    6.14
   3   6  11  131.17   10.39
   3   7  11    8.48    4.83
   3   7  11    6.91    1.92
   3   7  11   11.03    4.79
   3   7  11    7.50    1.89
   3   7  11   10.33    3.60
   3   8  11    1.98    1.80
   3   8  11    7.82    3.70
   3   8  11    4.42    1.58
   3   8  11    3.05    1.78
   3   8  11    0.64    3.76
   3   9  11    5.45    2.47
   3   9  11    8.43    2.04
   3   9  11    7.62    4.43
   3   9  11   14.72    4.75
   3   9  11    8.38    1.90
   3   9  11   11.26    2.12
   3   9  11   10.55    4.10
   3  10  11   13.00    2.59
   3  10  11   13.81    2.06
   3  10  11   18.83    4.95
   3  10  11   12.36    4.22
   3  10  11   15.35    2.53
   3  10  11   17.67    4.48
   3  10  11   12.69    2.23
   3  11  11    1.13    1.80
   3  11  11    1.65    1.62
   3  11  11    0.75    3.53
   3  11  11    1.63    1.96
   3  11  11   -0.91    1.93
   3  12  11    1.01    2.03
   3  12  11    0.67    1.68
   3  12  11    0.76    3.71
   3  12  11    1.97    1.95
   3  12  11    2.29    2.09
   3  13  11    1.02    1.97
   3  13  11   -1.24    1.75
   3  13  11   -0.30    2.01
   3  13  11   -1.49    3.50
   3  13  11    1.12    1.82
   3  14  11    5.38    1.87
   3  14  11   -1.41    3.54
   3  14  11    2.67    2.01
   3  15  11   -0.13    1.64
   3  15  11    0.90    1.80
   3  15  11    3.25    1.86
   3  16  11    4.46    1.69
   3  16  11    8.67    1.77
   3  16  11    3.16    1.47
   3  17  11    0.69    1.44
   3  17  11   -0.30    1.36
   3  17  11   -0.64    1.01
   3  18  11   -1.06    1.06
  -3   7 -12    4.26    0.81
  -3   6 -12    1.66    1.07
  -3   6 -12    1.12    1.05
  -3   6 -12   -0.44    1.23
  -3   5 -12   -0.80    1.51
  -3   5 -12    1.37    1.45
  -3   4 -12   13.03    2.10
  -3   4 -12    9.59    2.06
  -3   3 -12   23.43    2.73
  -3   3 -12   27.61    2.80
   3  -3  12   32.79    5.63
  -3   2 -12   30.71    3.12
   3  -2  12   28.15    5.59
  -3   1 -12   41.50    3.69
   3  -1  12   43.71    3.22
   3  -1  12   49.58    6.71
   3   0  12    9.13    2.01
   3   0  12    7.15    4.08
   3   0  12   10.29    4.08
  -3   0 -12    9.64    2.16
   3   1  12    0.38    1.72
   3   1  12    2.42    3.34
   3   1  12    0.58    4.76
  -3  -1 -12    0.65    1.88
   3   1  12   -1.95    4.24
   3   2  12   23.78    2.58
   3   2  12   15.68    4.90
   3   2  12   22.16    6.12
  -3  -2 -12   17.03    2.52
  -3  -3 -12  100.71    6.22
   3   3  12  104.01    6.07
   3   3  12   96.94    9.95
   3   3  12  125.49   10.53
  -3  -4 -12   84.25    5.49
   3   4  12  100.45   10.11
   3   4  12  100.33    9.57
   3   4  12   87.25    5.36
   3   5  12  105.98    5.75
   3   5  12  101.38    6.05
   3   5  12  104.20   10.41
   3   5  12  107.65   10.10
   3   5  12   91.90    8.38
   3   6  12  161.21    8.83
   3   6  12  175.31    9.04
   3   6  12  161.52   13.65
   3   6  12  206.62   13.84
   3   6  12  194.65   12.82
   3   7  12  145.85    8.37
   3   7  12  164.60    8.48
   3   7  12  144.49   12.93
   3   7  12  199.96   13.56
   3   7  12  178.38   12.49
   3   8  12   22.30    2.60
   3   8  12   13.94    5.15
   3   8  12   21.43    4.72
   3   8  12   30.52    6.10
   3   8  12   24.08    2.65
   3   9  12   13.64    2.28
   3   9  12   11.87    5.15
   3   9  12    7.43    4.20
   3   9  12    9.46    2.19
   3   9  12   18.42    4.73
   3   9  12   10.51    1.90
   3  10  12   11.66    2.13
   3  10  12   11.80    4.26
   3  10  12   10.20    2.29
   3  10  12   10.89    4.10
   3  10  12    5.66    4.68
   3  10  12    7.07    1.86
   3  11  12    1.19    1.80
   3  11  12    2.27    3.61
   3  11  12    1.47    2.01
   3  12  12    2.23    2.38
   3  12  12    3.26    1.80
   3  12  12   -1.51    3.74
   3  12  12    0.81    1.91
   3  13  12   43.79    6.69
   3  14  12    2.48    2.06
   3  14  12    3.71    1.96
   3  14  12    2.28    1.82
   3  15  12    0.45    1.87
   3  15  12    0.27    1.67
   3  15  12   -0.61    1.59
   3  16  12    3.82    1.40
   3  16  12    2.82    1.59
   3  17  12    3.69    1.10
   3  17  12    6.04    1.48
   3  18  12   11.55    1.26
  -3   5 -13    0.08    1.12
  -3   5 -13    1.70    0.85
  -3   5 -13    0.60    1.03
  -3   4 -13   -0.65    1.34
  -3   4 -13    1.53    1.35
  -3   3 -13    0.67    1.59
  -3   3 -13    1.96    1.56
  -3   2 -13    3.75    1.77
   3  -1  13    5.58    3.48
   3   0  13   11.70    3.93
   3   0  13    9.87    4.12
  -3   0 -13   10.89    2.24
   3   1  13   13.86    4.36
   3   1  13   18.61    2.36
  -3  -1 -13   14.39    2.31
   3   2  13    6.11    3.96
  -3  -2 -13    5.55    2.06
   3   2  13    7.59    2.03
   3   3  13    6.41    4.74
  -3  -3 -13    7.19    2.03
   3   3  13    9.15    2.23
   3   3  13   16.91    5.39
   3   4  13    7.33    4.58
  -3  -4 -13    8.00    2.29
   3   4  13    4.61    1.91
   3   4  13    7.72    5.10
   3   5  13    5.96    4.23
   3   5  13    4.56    5.02
  -3  -5 -13    7.67    2.20
   3   5  13    2.98    1.87
   3   6  13   20.53    4.24
   3   6  13   28.18    6.36
   3   6  13   24.71    6.34
   3   6  13   19.65    2.70
   3   6  13   19.79    2.23
   3   7  13    8.80    1.86
   3   7  13    6.74    3.45
   3   7  13    8.93    2.20
   3   7  13    6.69    4.80
   3   7  13   11.08    5.28
   3   8  13   -1.32    3.49
   3   8  13   -0.42    1.59
   3   8  13    5.77    5.37
   3   8  13    0.28    1.97
   3   8  13   -1.46    4.15
   3   9  13   25.77    5.56
   3   9  13   31.06    6.27
   3   9  13   29.84    2.97
   3   9  13   28.06    2.86
   3  10  13   28.87    5.86
   3  10  13   34.21    6.27
   3  10  13   27.95    5.63
   3  10  13   25.45    2.88
   3  10  13   32.81    2.87
   3  11  13   94.45    9.56
   3  11  13   96.93    5.37
   3  11  13   82.23    5.27
   3  11  13   93.02    5.74
   3  11  13   86.85    8.47
   3  12  13  188.70   14.30
   3  13  13  257.09   13.37
   3  13  13  296.13   13.71
   3  14  13   47.25    3.51
   3  14  13   50.40    3.71
   3  15  13   57.53    3.93
   3  15  13   66.50    4.04
   3  16  13   41.25    2.89
   3  16  13   39.26    2.84
   3  17  13    1.09    1.04
   3  17  13    0.81    0.94
  -3   4 -14    9.09    1.33
  -3   4 -14   13.09    1.36
  -3   3 -14    7.11    1.58
  -3   3 -14    8.22    1.43
  -3   2 -14   12.88    1.83
  -3   2 -14    7.96    1.82
  -3   1 -14   26.77    2.57
  -3   0 -14   11.57    2.10
   3   0  14   10.36    1.55
  -3  -1 -14   24.78    2.74
   3   1  14   28.68    2.56
   3   2  14   17.45    4.89
   3   3  14    4.05    4.09
  -3  -3 -14    9.19    2.21
   3   3  14    6.13    2.02
   3   3  14   10.76    4.74
   3   4  14   10.70    4.52
  -3  -4 -14    8.84    2.18
   3   4  14    8.34    2.17
   3   5  14    2.93    4.10
  -3  -5 -14   -1.46    1.82
   3   5  14    1.83    1.93
   3   5  14    3.22    5.20
   3   6  14    6.71    4.39
   3   6  14   -3.92    5.20
  -3  -6 -14    0.65    1.76
   3   6  14    0.28    1.89
   3   7  14   30.81    5.02
   3   7  14   41.74    7.35
   3   7  14   38.73    6.77
   3   7  14   28.59    3.14
   3   7  14   35.08    2.81
   3   8  14   67.87    7.35
   3   8  14   65.48    8.43
   3   8  14   69.38    8.21
   3   8  14   55.16    4.21
   3   8  14   58.85    4.00
   3   9  14   58.38    6.97
   3   9  14   75.67    8.52
   3   9  14   54.85    3.98
   3   9  14   55.56    7.51
   3   9  14   55.32    4.06
   3  10  14   29.53    5.60
   3  10  14   35.54    6.04
   3  11  14   19.55    4.76
   3  11  14   19.59    4.71
   3  11  14   23.75    2.52
   3  12  14    2.78    1.83
   3  13  14   -0.52    1.73
   3  13  14    1.14    1.34
   3  14  14   27.75    2.43
   3  14  14   32.74    2.76
   3  15  14   22.41    2.04
   3  15  14   24.05    2.25
   3  16  14   14.96    1.61
   3  16  14   20.38    1.84
   3  17  14    5.62    0.96
  -3   3 -15   -0.53    0.78
  -3   2 -15   -0.17    1.01
  -3   2 -15    1.34    0.96
  -3   1 -15    1.06    1.24
  -3   1 -15    2.57    1.40
  -3   0 -15    8.13    1.72
   3   1  15   12.11    1.59
  -3  -1 -15   14.58    1.98
  -3  -2 -15    2.61    1.62
   3   3  15    1.13    1.68
  -3  -3 -15   -0.42    1.61
  -3  -4 -15    7.67    1.96
   3   4  15    3.56    1.90
  -3  -5 -15    3.26    1.85
   3   5  15   -2.02    4.33
   3   5  15    4.74    4.75
  -3  -6 -15    0.90    1.86
   3   6  15   -0.69    3.81
   3   6  15    1.22    4.68
  -3  -7 -15   -0.75    1.76
   3   7  15    0.61    4.58
   3   7  15   -0.69    3.94
  -3  -8 -15    1.65    1.82
   3   8  15    0.60    5.07
   3   8  15    1.37    4.13
   3   8  15    5.20    1.48
   3   9  15   20.41    2.44
   3   9  15   13.81    4.75
   3   9  15   16.52    2.10
   3  10  15   10.42    2.07
   3  10  15    9.19    1.88
   3  11  15    5.08    1.74
   3  11  15    5.30    1.69
   3  12  15   18.03    2.27
   3  13  15    1.86    1.48
   3  14  15    2.32    1.47
   3  15  15   -1.85    1.24
   3  16  15   -0.66    0.93
  -3   1 -16    0.78    0.91
  -3   0 -16   -0.45    0.96
  -3   0 -16    0.96    1.22
  -3  -1 -16    7.25    1.41
  -3  -2 -16   12.13    1.72
   3   2  16   10.02    1.38
  -3  -3 -16   27.30    2.44
  -3  -4 -16   29.62    2.70
   3   4  16   37.13    2.81
  -3  -5 -16   55.58    3.87
   3   5  16   59.82    3.88
  -3  -6 -16   35.16    3.06
   3   6  16   41.65    3.09
  -3  -7 -16   11.70    1.99
   3   7  16   19.16    2.28
  -3  -8 -16    0.37    1.59
   3   8  16    2.17    1.78
   3   9  16    9.59    1.93
  -3  -9 -16   10.09    1.85
   3   9  16    8.88    1.45
   3  10  16    4.71    1.67
   3  10  16    3.01    1.27
  -3 -10 -16    5.08    1.67
   3  11  16    1.19    1.36
  -3 -11 -16    1.81    1.54
   3  12  16    0.18    1.28
   3  12  16    0.37    1.04
   3  13  16    0.75    1.20
  -3 -14 -16    2.32    0.95
   3  14  16    6.73    1.25
   3  15  16    0.58    0.95
  -3  -1 -17    1.72    0.86
  -3  -2 -17    0.40    0.75
  -3  -2 -17    0.16    1.06
   3   3  17    0.15    0.78
  -3  -3 -17    0.39    0.95
   3   4  17    4.00    1.11
  -3  -4 -17    6.52    1.30
  -3  -5 -17    1.84    1.22
  -3  -6 -17    1.33    1.28
  -3  -7 -17   -1.46    1.24
  -3  -8 -17    1.64    1.28
  -3  -9 -17   10.33    1.57
  -3 -10 -17   14.24    1.64
  -3 -11 -17   17.82    1.82
   3  11  17   23.63    1.71
   3  11  17   24.90    1.90
  -3 -12 -17   16.26    1.56
   3  12  17   21.13    1.61
   3  13  17   18.46    1.45
   3  14  17    0.63    0.69
  -3  -3 -18    0.49    0.66
  -3  -4 -18    0.18    0.81
   3   5  18    2.77    0.80
   3   6  18    4.89    1.01
   3   7  18   16.15    1.52
   3   8  18   16.67    1.55
   3   9  18    4.94    1.11
   3  10  18    0.55    0.84
   3  11  18   -0.72    0.73
   4 -12 -16    0.21    0.78
   4 -11 -16    5.20    1.15
  -4  11  16    6.53    0.92
   4 -10 -16    9.04    1.48
  -4  10  16    8.89    1.25
   4  -9 -16   14.15    1.69
  -4   9  16   16.46    1.56
  -4   8  16   16.71    1.67
   4  -8 -16   18.53    1.88
  -4   7  16   17.62    1.77
   4  -7 -16   18.71    1.86
  -4   6  16    8.50    1.41
   4  -6 -16   10.20    1.49
  -4   5  16    0.99    1.09
   4  -5 -16    1.38    1.14
  -4   4  16    0.67    0.92
   4  -4 -16   -1.39    1.08
   4  -3 -16    2.13    1.01
   4  -2 -16    1.31    0.75
   4  -2 -16    1.77    0.74
  -4  14  15   13.50    1.17
   4 -13 -15    3.62    1.28
  -4  13  15    5.34    1.01
   4 -12 -15    1.49    1.22
  -4  12  15    1.83    1.03
  -4  11  15    0.89    1.29
  -4  11  15    0.92    1.08
   4 -11 -15    2.02    1.43
  -4  10  15    1.05    1.33
   4 -10 -15    2.68    1.56
  -4  10  15    1.36    1.30
   4  -9 -15    7.03    1.82
  -4   9  15    3.70    1.53
  -4   9  15    5.63    1.14
  -4   9  15    2.57    1.48
  -4   8  15    0.64    1.47
   4  -8 -15    4.33    1.69
  -4   7  15    1.23    1.49
   4  -7 -15    0.25    1.51
  -4   6  15    5.42    1.64
   4  -6 -15    3.10    1.70
  -4   5  15   12.39    1.85
   4  -5 -15   15.29    2.12
  -4   4  15    7.56    1.61
   4  -4 -15    7.86    1.79
  -4   3  15   10.89    1.49
   4  -3 -15    9.97    1.76
  -4   2  15   15.82    1.52
   4  -2 -15   18.63    1.92
   4  -1 -15   18.22    1.83
   4   0 -15   20.08    1.62
   4   0 -15   20.19    1.69
  -4  15  14   -0.35    0.81
  -4  14  14    2.56    1.13
  -4  13  14    0.09    1.27
  -4  12  14    2.72    1.56
  -4  11  14    0.93    1.56
  -4  11  14    0.56    1.29
  -4  10  14    6.09    1.80
  -4  10  14    3.74    1.57
  -4   9  14    4.09    1.80
  -4   9  14    5.88    1.76
  -4   8  14    9.53    1.98
   4  -8 -14    7.56    2.16
  -4   8  14    6.17    1.97
  -4   7  14    3.30    1.66
   4  -7 -14    2.97    1.95
  -4   7  14    4.60    1.88
  -4   6  14    2.60    1.57
   4  -6 -14    2.34    2.03
  -4   6  14    1.07    1.65
   4  -5 -14   10.12    2.06
  -4   5  14    6.26    1.98
   4  -4 -14    5.05    2.02
  -4   4  14    0.99    1.72
   4  -3 -14   -0.56    1.72
  -4   3  14   -0.50    1.59
   4  -2 -14    2.88    1.75
  -4   2  14    1.64    1.40
   4  -1 -14    0.35    1.48
  -4   1  14    1.15    1.10
   4   0 -14   -1.13    1.37
   4   1 -14    3.10    1.11
   4   1 -14    4.16    1.33
   4   2 -14    6.14    1.04
   4   2 -14    5.12    1.10
  -4  16  13    1.40    0.71
  -4  15  13    3.26    1.23
  -4  15  13    5.43    0.91
  -4  14  13   11.06    1.36
  -4  14  13   11.72    1.63
  -4  13  13   45.77    3.09
  -4  13  13   57.01    3.59
  -4  12  13   57.54    3.57
  -4  12  13   61.01    4.12
  -4  11  13    7.88    1.74
  -4  11  13    9.93    2.06
  -4  10  13   11.14    2.01
  -4  10  13    9.19    2.18
  -4   9  13    0.37    1.81
  -4   9  13    0.15    1.88
  -4   8  13    4.40    1.89
  -4   8  13    4.71    2.01
  -4   8  13    8.98    5.33
  -4   7  13   45.75    8.01
  -4   6  13   48.83    8.51
  -4   5  13   28.24    2.72
  -4   5  13   17.07    6.33
  -4   4  13    5.99    1.61
  -4   4  13   -0.75    4.71
  -4   3  13   23.30    5.93
   4  -3 -13   19.30    2.74
  -4   3  13   25.59    2.75
   4  -2 -13   -1.61    1.93
  -4   2  13    0.34    1.74
   4  -1 -13    0.45    1.85
  -4   1  13    0.69    1.53
   4   0 -13    9.66    2.05
  -4   0  13    9.64    1.59
   4   1 -13    2.94    1.57
   4   2 -13   13.86    1.79
   4   2 -13   15.20    1.92
   4   3 -13    7.73    1.24
   4   3 -13    9.58    1.51
   4   4 -13    0.52    0.86
  -4  16  12    4.73    1.07
  -4  16  12    5.46    1.04
  -4  15  12    0.70    1.06
  -4  15  12    2.10    1.26
  -4  14  12    0.20    1.37
  -4  14  12   -1.33    1.45
  -4  13  12    4.41    1.72
  -4  13  12    5.00    1.69
  -4  12  12   65.52    4.50
  -4  12  12   63.89    4.19
  -4  11  12  154.39    8.51
  -4  11  12  152.13    8.09
  -4  10  12  135.31   11.98
  -4  10  12  129.21    7.06
  -4   9  12  142.08    8.08
  -4   9  12  145.46   13.22
  -4   8  12  114.82    6.82
  -4   8  12  116.31    6.61
  -4   7  12   58.14    4.10
  -4   7  12   54.18    4.18
  -4   6  12   10.63    2.50
  -4   6  12   11.25    2.33
  -4   5  12   -0.73    2.01
  -4   5  12    2.64    1.78
   4  -4 -12    2.94    2.21
  -4   4  12    3.35    1.69
  -4   4  12    1.65    4.55
  -4   4  12    2.00    2.04
   4  -3 -12   12.12    2.53
  -4   3  12   14.40    4.19
  -4   3  12   14.10    2.42
  -4   3  12    4.80    4.51
  -4   2  12   12.71    2.31
   4  -2 -12   10.81    2.45
  -4   2  12    7.53    4.97
  -4   2  12   13.62    4.25
  -4   1  12    1.37    4.46
  -4   1  12   -1.32    3.93
  -4   0  12   10.43    3.90
   4   0 -12    3.44    2.02
  -4   0  12    7.24    1.66
   4   1 -12    1.68    1.67
  -4  -1  12    1.16    1.32
   4   2 -12    1.79    1.67
   4   3 -12    4.04    1.61
   4   3 -12    2.95    1.38
   4   4 -12   -0.58    1.35
   4   4 -12    0.25    1.06
   4   5 -12    0.22    0.97
   4   5 -12    0.58    0.75
   4   6 -12    2.64    0.70
  -4  17  11   40.70    2.39
  -4  16  11   25.22    2.11
  -4  16  11   23.82    1.92
  -4  15  11   17.63    2.14
  -4  15  11   20.10    1.95
  -4  14  11    9.85    1.93
  -4  14  11    7.31    1.80
  -4  13  11    1.43    1.68
  -4  13  11    0.14    1.57
  -4  12  11   -0.72    3.69
  -4  12  11    2.58    1.85
  -4  12  11   -0.31    1.87
  -4  12  11   -1.40    3.34
  -4  11  11    0.74    3.53
  -4  10  11    0.37    1.81
  -4  10  11    3.57    4.46
  -4  10  11    1.57    2.10
  -4  10  11    5.33    3.90
  -4  10  11    0.15    1.72
  -4   9  11    1.58    2.04
  -4   9  11   -0.40    1.95
  -4   9  11   -3.10    5.09
  -4   9  11   -0.77    3.69
  -4   8  11   -0.35    1.98
  -4   8  11    0.84    1.97
  -4   7  11    1.01    1.92
  -4   7  11    4.33    2.16
  -4   6  11   10.70    2.30
  -4   6  11    9.64    2.36
  -4   5  11   36.89    3.30
  -4   5  11   34.19    3.32
  -4   4  11   49.25    3.77
  -4   4  11   47.28    3.77
  -4   3  11   95.15    5.58
  -4   3  11  101.52    9.41
   4  -3 -11   90.96    6.11
  -4   3  11   97.23    5.84
  -4   2  11  166.81   12.65
  -4   2  11  161.53    8.56
   4  -2 -11  156.08    8.96
  -4   1  11   79.39    8.93
   4  -1 -11   99.55    6.01
  -4   1  11   91.32    5.44
  -4   0  11   37.31    3.10
   4   0 -11   37.15    3.58
  -4   0  11   27.01    5.99
  -4  -1  11    2.85    3.82
   4   1 -11    2.21    2.09
  -4  -1  11   -1.20    3.57
  -4  -2  11   -2.07    4.26
   4   3 -11    5.78    1.86
   4   4 -11   17.68    2.31
   4   4 -11   22.17    2.24
   4   5 -11   19.64    2.15
   4   5 -11   20.86    1.99
   4   6 -11    6.13    1.09
   4   6 -11    9.49    1.41
   4   7 -11    5.20    0.97
  -4  17  10    0.46    0.95
  -4  16  10    0.31    1.01
  -4  16  10    0.62    1.02
  -4  16  10    0.20    1.33
  -4  15  10    2.13    1.58
  -4  15  10   -0.17    1.23
  -4  14  10    0.88    1.69
  -4  14  10    0.24    1.58
  -4  14  10    2.40    1.42
  -4  13  10    1.63    1.98
  -4  13  10   -0.15    1.73
  -4  13  10    2.30    1.39
  -4  12  10   10.07    3.76
  -4  12  10    5.89    4.13
  -4  11  10    1.49    3.21
  -4  11  10    0.87    1.97
  -4  10  10    2.80    4.57
  -4  10  10    6.03    3.61
  -4  10  10    4.01    1.92
  -4  10  10    6.91    2.35
  -4   9  10    1.50    3.39
  -4   9  10    5.10    2.04
  -4   9  10    4.75    2.26
  -4   8  10    2.22    3.41
  -4   8  10    1.36    1.98
  -4   8  10    1.72    2.11
  -4   7  10    0.73    3.49
  -4   7  10    3.61    2.05
  -4   7  10    9.95    2.30
  -4   6  10   11.42    4.29
  -4   6  10    9.65    2.41
  -4   6  10   16.39    2.42
  -4   5  10   -0.56    1.95
  -4   5  10    2.28    1.78
  -4   4  10    4.46    2.08
  -4   4  10    4.29    1.92
  -4   3  10    6.28    3.81
  -4   3  10    6.76    2.24
  -4   3  10   11.81    2.14
  -4   2  10   29.73    3.02
  -4   2  10   28.35    2.63
   4  -2 -10   27.69    3.16
  -4   1  10   79.41    8.85
   4  -1 -10   81.91    5.40
  -4   1  10   79.76    5.07
  -4   0  10  112.88   10.51
   4   0 -10  107.08    6.69
  -4   0  10  113.09    6.32
   4   1 -10  141.37    8.16
  -4  -1  10  152.62    7.67
  -4  -1  10  159.26   12.64
  -4  -2  10   79.64    9.16
   4   2 -10   79.56    5.34
  -4  -3  10   14.57    4.69
  -4  -4  10    8.92    4.38
   4   4 -10    6.95    2.09
   4   5 -10    1.87    1.49
   4   5 -10    1.51    1.63
   4   6 -10    4.89    1.36
   4   6 -10    5.22    1.61
   4   7 -10    4.30    0.97
   4   7 -10    3.15    1.36
   4   8 -10   14.58    1.47
  -4  17   9    3.29    1.12
  -4  17   9    1.48    0.86
  -4  16   9   -0.55    1.46
  -4  16   9   -0.58    1.18
  -4  16   9    2.22    1.12
  -4  15   9    6.22    1.88
  -4  15   9    6.89    1.69
  -4  14   9    9.29    1.87
  -4  14   9    7.85    1.95
  -4  14   9    9.04    2.18
  -4  13   9   42.77    3.33
  -4  13   9   42.19    6.24
  -4  13   9   34.19    5.88
  -4  12   9    2.16    3.57
  -4  12   9    5.16    1.75
  -4  12   9    3.47    2.05
  -4  12   9    4.36    3.61
  -4  11   9   21.76    2.96
  -4  11   9   19.38    2.31
  -4  11   9   19.04    4.80
  -4  10   9   -0.59    1.47
  -4  10   9    1.56    2.15
  -4  10   9    2.91    3.61
  -4   9   9   85.49    9.11
  -4   9   9   89.35    5.38
  -4   9   9   91.67    5.85
  -4   8   9   94.69    8.92
  -4   8   9   82.74    5.11
  -4   8   9   80.14    5.36
  -4   7   9  177.76    9.34
  -4   7   9  166.16   13.41
  -4   7   9  181.07    9.66
  -4   6   9   64.49    4.31
  -4   6   9   69.04    7.61
  -4   6   9   56.66    7.63
  -4   6   9   58.15    4.36
  -4   5   9   47.34    3.76
  -4   5   9   44.94    3.71
  -4   5   9   46.50    6.52
  -4   4   9    1.94    1.96
  -4   4   9    6.78    4.21
  -4   4   9    0.54    1.64
  -4   3   9   11.68    4.74
  -4   3   9    5.51    2.12
  -4   3   9    7.01    1.88
   4  -2  -9   37.30    3.47
  -4   2   9   41.58    3.29
  -4   2   9   36.12    3.00
   4  -1  -9   32.33    3.16
  -4   1   9   30.32    3.07
  -4   1   9   31.23    6.07
   4   0  -9   42.55    3.74
  -4   0   9   44.21    3.45
  -4   0   9   42.59    6.51
   4   1  -9    9.43    2.27
  -4  -1   9   10.56    1.96
  -4  -2   9   50.67    7.20
  -4  -2   9   66.31    4.00
   4   2  -9   58.97    4.47
  -4  -2   9   53.70    7.66
   4   3  -9    6.45    2.11
  -4  -3   9   10.58    4.52
   4   4  -9    7.32    2.14
  -4  -4   9    9.70    4.62
  -4  -5   9   29.72    5.79
   4   6  -9   49.23    3.52
   4   6  -9   42.86    3.53
   4   7  -9   42.24    2.94
   4   7  -9   39.02    3.09
   4   8  -9    6.70    1.55
   4   8  -9    8.52    1.16
   4   9  -9   37.71    2.45
  -4  17   8   21.80    1.86
  -4  17   8   22.21    1.92
  -4  16   8    9.89    1.84
  -4  16   8    7.42    1.59
  -4  15   8    1.75    1.82
  -4  15   8   -0.49    1.64
  -4  14   8   46.70    3.60
  -4  14   8   46.82    3.88
  -4  13   8  157.45   12.53
  -4  12   8  444.28   25.46
  -4  12   8  427.97   20.18
  -4  12   8  379.56   24.34
  -4  12   8  418.00   19.95
  -4  11   8  560.59   31.11
  -4  11   8  554.62   26.12
  -4  11   8  554.44   25.83
  -4  10   8  405.23   23.06
  -4  10   8  365.90   18.15
  -4  10   8  376.08   17.79
  -4   9   8  179.74    9.40
  -4   9   8  171.28    8.92
  -4   9   8  183.39   13.31
  -4   9   8  175.94    8.96
  -4   8   8  109.84    6.32
  -4   8   8   95.27    9.24
  -4   8   8  104.05    5.73
  -4   8   8  106.73    6.06
  -4   7   8   57.02    7.14
  -4   7   8   58.66    3.96
  -4   7   8   63.02    7.03
  -4   7   8   50.48    3.98
  -4   6   8   48.66    6.76
  -4   6   8   48.99    3.82
  -4   6   8   62.33    6.83
  -4   6   8   57.34    3.87
  -4   5   8   12.27    2.13
  -4   5   8    9.84    4.15
  -4   5   8   10.59    1.99
  -4   5   8    9.02    3.91
  -4   4   8    7.65    1.97
  -4   4   8   16.80    4.77
  -4   4   8    9.73    1.87
  -4   4   8   11.05    3.76
  -4   3   8    4.50    1.90
  -4   3   8    4.43    1.58
  -4   2   8    1.63    3.42
  -4   2   8    1.65    1.52
  -4   2   8   -0.12    1.81
  -4   1   8   12.27    2.16
   4  -1  -8   10.43    2.01
  -4   1   8    8.45    1.66
  -4   1   8    5.44    4.09
  -4   0   8    2.40    1.76
   4   0  -8    2.59    1.85
  -4   0   8   -2.73    4.32
  -4  -1   8   13.52    2.17
   4   1  -8   16.34    2.41
  -4  -1   8    7.06    4.34
  -4  -1   8   19.29    5.27
  -4  -2   8    6.52    1.72
   4   2  -8    2.19    1.96
  -4  -2   8    2.12    3.79
   4   3  -8    0.16    1.87
  -4  -3   8    2.95    4.01
   4   4  -8   11.28    2.39
  -4  -4   8   16.59    5.17
   4   5  -8    7.13    2.04
  -4  -5   8    5.24    4.26
  -4  -6   8    0.71    3.88
   4   7  -8    7.36    1.70
   4   7  -8    7.54    1.91
   4   8  -8    0.20    1.20
   4   8  -8    0.37    1.48
   4   9  -8   13.17    1.38
   4   9  -8   20.94    1.95
   4  10  -8   10.13    1.23
   4  10  -8   13.00    1.39
  -4  17   7   10.69    1.54
  -4  17   7   10.37    1.46
  -4  16   7   -0.43    1.54
  -4  16   7    1.27    1.55
  -4  15   7    4.49    1.87
  -4  15   7    1.04    1.74
  -4  14   7    0.15    1.77
  -4  14   7    0.17    1.99
  -4  13   7    3.46    2.05
  -4  13   7    2.68    1.57
  -4  13   7    2.05    2.82
  -4  12   7    2.62    3.08
  -4  12   7    5.47    2.12
  -4  12   7    2.73    1.52
  -4  12   7    5.61    2.00
  -4  12   7    1.40    3.34
  -4  11   7   44.35    3.25
  -4  11   7   44.21    3.61
  -4  11   7   36.95    3.36
  -4  10   7   39.29    3.05
  -4  10   7   38.79    3.44
  -4  10   7   43.89    6.15
  -4  10   7   38.67    3.23
  -4   9   7   12.37    3.90
  -4   9   7   11.34    1.98
  -4   9   7   13.28    2.34
  -4   8   7   10.02    1.94
  -4   8   7    9.73    2.04
  -4   8   7   11.34    1.73
  -4   8   7    9.29    3.57
  -4   8   7    9.92    3.68
  -4   7   7   14.27    4.57
  -4   7   7   18.56    1.88
  -4   7   7   18.18    2.31
  -4   7   7   14.31    2.20
  -4   7   7   19.10    3.96
  -4   6   7    3.72    1.64
  -4   6   7    5.34    1.85
  -4   6   7    4.13    2.78
  -4   5   7  206.98   10.29
  -4   5   7  237.93   13.89
  -4   5   7  198.33   13.37
  -4   5   7  202.64   10.20
  -4   4   7  356.65   19.85
  -4   4   7  371.06   20.12
  -4   4   7  354.65   16.46
   4  -4  -7  340.96   16.10
  -4   4   7  347.08   16.42
  -4   3   7  172.22   11.53
  -4   3   7  197.60   12.09
   4  -3  -7  167.58    8.32
  -4   3   7  168.35    8.51
  -4   3   7  164.24    8.51
  -4   2   7  184.56   11.84
   4  -2  -7  158.80    8.21
  -4   2   7  181.29    8.44
  -4   2   7  156.30    8.27
  -4   1   7  121.23    9.18
  -4   1   7   98.05    5.63
   4  -1  -7  112.16    5.81
  -4   1   7  111.06    5.89
   4   0  -7   14.31    2.15
   4   0  -7   15.49    1.92
  -4   0   7   17.12    2.16
  -4   0   7   17.13    4.54
  -4  -1   7   41.71    3.08
   4   1  -7   44.93    3.35
  -4  -1   7   36.51    5.74
   4   2  -7   19.21    2.36
  -4  -2   7   15.83    4.59
  -4  -2   7   15.30    2.10
  -4  -3   7   81.39    4.49
   4   3  -7   71.55    4.88
   4   4  -7   77.38    5.09
  -4  -4   7   87.27    9.01
   4   5  -7   18.50    2.66
  -4  -5   7   26.00    5.74
   4   6  -7    2.30    1.74
   4   6  -7    1.69    1.73
  -4  -6   7    1.48    3.73
  -4  -7   7    3.52    3.89
   4   8  -7   15.58    2.04
   4   8  -7   18.80    2.42
   4   9  -7   16.34    2.23
   4   9  -7   22.63    1.98
   4  10  -7    3.02    0.86
   4  10  -7    3.59    1.33
   4  11  -7   13.33    1.36
   4  11  -7   17.43    1.50
  -4  17   6    2.93    1.03
  -4  17   6    2.11    1.25
  -4  16   6    2.78    1.46
  -4  16   6    1.00    1.57
  -4  15   6    4.81    1.38
  -4  15   6    3.45    1.78
  -4  15   6    1.02    1.88
  -4  14   6   -2.25    2.17
  -4  14   6    0.63    2.67
  -4  13   6    3.78    2.11
  -4  13   6    3.14    1.57
  -4  13   6    1.36    3.19
  -4  12   6   -0.49    1.98
  -4  12   6    0.55    1.51
  -4  12   6    5.49    3.94
  -4  11   6    7.85    2.06
  -4  11   6   13.95    3.89
  -4  11   6    9.28    1.74
  -4  11   6    8.92    2.14
  -4  10   6    2.74    1.27
  -4  10   6    0.73    1.47
  -4  10   6    1.88    2.94
  -4  10   6   -0.28    1.77
  -4  10   6    1.58    1.65
  -4   9   6   25.24    2.66
  -4   9   6   33.12    5.26
  -4   9   6   30.48    2.83
  -4   9   6   31.70    2.64
  -4   9   6   29.95    2.71
  -4   8   6   47.39    3.44
  -4   8   6   43.96    3.25
  -4   8   6   48.50    3.49
  -4   8   6   51.17    3.23
  -4   8   6   45.56    5.65
  -4   7   6   80.59    7.28
  -4   7   6   65.01    6.93
  -4   7   6   84.65    4.78
  -4   7   6   84.34    4.55
  -4   7   6   70.71    4.50
  -4   6   6   13.28    1.92
  -4   6   6   13.11    1.99
  -4   5   6   20.11    2.10
  -4   4   6   76.95    4.44
  -4   3   6  706.28   31.95
  -4   2   6  886.91   42.94
   4  -1  -6  734.52   33.16
   4   0  -6  838.74   38.63
   4   0  -6  880.49   38.83
  -4  -1   6  414.52   19.79
   4   1  -6  429.46   19.95
   4   1  -6  452.95   20.16
   4   2  -6  239.37   11.54
   4   2  -6  234.25   11.37
  -4  -2   6  238.05   14.32
  -4  -2   6  225.12   11.14
  -4  -3   6   15.95    4.25
  -4  -3   6   23.40    4.51
   4   3  -6   18.24    2.37
  -4  -3   6   15.83    1.90
  -4  -4   6    4.64    3.72
   4   4  -6    6.34    1.82
  -4  -5   6    6.31    4.39
   4   5  -6    7.00    1.48
   4   5  -6    8.61    2.05
   4   6  -6   37.25    3.35
   4   6  -6   37.33    3.23
  -4  -6   6   35.56    6.54
   4   7  -6   50.87    3.92
  -4  -7   6   62.09    7.82
   4   7  -6   50.23    3.82
  -4  -8   6   31.33    5.77
   4   9  -6    1.20    1.38
   4   9  -6    3.18    1.78
   4  10  -6    1.60    1.18
   4  10  -6    4.66    1.57
   4  11  -6   -0.09    1.15
   4  11  -6    0.24    1.10
   4  12  -6    2.10    0.86
   4  12  -6    0.04    0.68
  -4  17   5    1.14    1.19
  -4  17   5    0.73    0.83
  -4  16   5    0.78    1.55
  -4  16   5   -0.27    1.14
  -4  16   5    0.61    1.37
  -4  15   5   -0.70    1.80
  -4  15   5    0.11    1.26
  -4  15   5   -0.14    1.77
  -4  14   5    3.77    3.17
  -4  14   5    3.03    2.04
  -4  13   5    3.31    2.04
  -4  13   5    5.40    3.46
  -4  13   5    6.41    2.21
  -4  13   5    6.52    1.67
  -4  12   5   80.97    5.28
  -4  12   5   78.34    4.92
  -4  12   5   84.37    5.15
  -4  12   5   78.73    8.48
  -4  11   5  106.03    6.27
  -4  11   5  104.56    6.35
  -4  11   5   98.33    6.15
  -4  11   5   93.85    9.25
  -4  10   5   51.05    3.60
  -4  10   5   50.75    3.79
  -4  10   5   47.69    3.47
  -4  10   5   46.65    3.62
  -4  10   5   46.14    6.14
  -4   9   5  201.75   10.22
  -4   9   5  194.81   10.23
  -4   9   5  210.87   13.79
  -4   9   5  201.02   10.22
  -4   9   5  208.74   10.06
  -4   8   5  139.71   10.22
  -4   8   5  141.93    7.21
  -4   8   5  141.33    7.40
  -4   8   5  135.45    7.36
  -4   7   5  118.43    8.85
  -4   7   5  111.15    5.85
  -4   7   5  109.81    5.86
  -4   7   5  107.55    6.04
  -4   7   5  117.67    6.10
  -4   6   5   -0.36    2.85
  -4   6   5   -0.19    1.36
  -4   6   5    2.16    1.06
  -4   6   5   -0.60    1.31
  -4   5   5   11.68    1.65
  -4   5   5   11.31    3.50
  -4   5   5   10.48    1.58
  -4   4   5   96.49    7.52
  -4   4   5  105.34    7.94
  -4   3   5   40.55    4.76
  -4   3   5   54.95    5.19
  -4   2   5   38.26    4.48
  -4   2   5   50.09    5.33
  -4   1   5    1.65    2.27
  -4   1   5    1.96    3.21
  -4   0   5    7.34    3.35
  -4  -1   5    7.89    3.36
   4   1  -5    7.16    1.48
   4   2  -5   12.49    1.75
   4   2  -5   13.01    1.80
  -4  -2   5   16.94    3.66
   4   3  -5    5.38    1.44
   4   3  -5    5.35    1.55
  -4  -3   5    3.99    1.37
   4   4  -5   80.49    4.90
  -4  -4   5   87.96    8.44
   4   5  -5  112.24    6.41
  -4  -5   5  121.86   10.23
   4   6  -5  168.39    9.32
  -4  -6   5  195.85   14.00
   4   6  -5  174.22    9.32
   4   6  -5  185.47    8.99
   4   7  -5  153.04    8.55
  -4  -7   5  162.19   12.72
   4   7  -5  163.74    8.56
   4   7  -5  154.74   11.85
   4   8  -5   97.38    5.89
  -4  -8   5  101.04    9.66
   4   8  -5  101.45    9.08
   4   8  -5   92.68    5.74
  -4  -9   5   89.88    9.11
   4  10  -5    1.86    1.57
   4  10  -5    1.82    1.30
   4  11  -5    0.24    1.40
   4  11  -5    1.02    1.03
   4  12  -5    6.18    1.18
   4  12  -5    9.09    1.44
   4  13  -5    5.91    0.93
  -4  17   4    3.37    1.09
  -4  16   4    0.32    1.48
  -4  16   4    2.36    1.31
  -4  16   4    1.24    1.18
  -4  15   4   35.94    3.15
  -4  15   4   37.45    2.83
  -4  15   4   31.22    2.93
  -4  14   4  157.88   11.98
  -4  14   4  158.55    8.36
  -4  14   4  161.95    8.75
  -4  13   4  346.77   16.76
  -4  13   4  361.72   21.42
  -4  13   4  360.63   17.10
  -4  13   4  342.45   16.70
  -4  13   4  340.02   17.10
  -4  12   4  653.60   30.52
  -4  12   4  664.62   30.44
  -4  12   4  678.66   35.42
  -4  12   4  656.95   30.72
  -4  11   4  326.66   15.94
  -4  11   4  319.85   20.17
  -4  11   4  338.10   16.15
  -4  11   4  324.47   15.81
  -4  10   4  109.90    9.49
  -4  10   4  110.46    6.24
  -4  10   4  112.34    6.14
  -4  10   4   99.19    6.28
  -4  10   4  112.46    6.14
  -4   9   4  158.95   12.06
  -4   9   4  173.56    9.01
  -4   9   4  183.53    9.01
  -4   9   4  173.98    9.17
  -4   9   4  178.63    8.91
  -4   8   4  169.02   11.20
  -4   8   4  156.92    7.88
  -4   8   4  148.29    7.97
  -4   8   4  158.67    8.00
  -4   7   4   35.88    4.60
  -4   7   4   30.01    4.99
  -4   7   4   34.31    4.29
  -4   7   4   38.89    2.81
  -4   7   4   37.12    2.78
  -4   7   4   36.90    2.57
  -4   6   4    8.71    3.17
  -4   6   4    7.14    1.51
  -4   6   4    7.30    1.50
  -4   6   4    7.80    1.33
  -4   5   4  113.61    7.42
  -4   5   4  104.93    7.49
  -4   4   4   11.05    3.12
  -4   4   4   13.74    2.89
  -4   4   4    7.82    2.94
  -4   4   4   11.52    3.37
  -4   3   4    9.23    2.58
  -4   3   4    6.33    2.40
  -4   3   4    2.73    2.47
  -4   2   4    4.69    2.10
  -4   2   4    3.55    2.37
  -4   2   4    2.98    2.63
  -4   1   4    0.27    2.19
  -4   1   4    2.00    1.77
  -4   1   4    2.71    2.52
  -4   0   4   11.47    2.58
  -4   0   4   13.41    2.94
  -4   0   4   11.29    2.99
  -4  -1   4    1.68    2.91
  -4  -1   4   -0.28    2.29
  -4  -2   4    7.80    2.84
   4   2  -4    7.81    2.17
  -4  -3   4   11.38    3.00
   4   3  -4    6.27    2.29
   4   3  -4   10.11    1.49
   4   4  -4   34.45    2.70
  -4  -4   4   32.58    4.23
   4   4  -4   27.46    4.01
   4   4  -4   37.69    2.71
   4   5  -4   28.95    4.34
   4   5  -4   34.41    2.59
  -4  -5   4   35.34    5.71
   4   5  -4   30.87    2.80
  -4  -6   4   67.41    7.55
   4   6  -4   61.26    6.62
   4   6  -4   62.59    4.11
   4   6  -4   62.42    4.08
   4   6  -4   56.86    3.75
  -4  -7   4   64.82    7.64
   4   7  -4   71.72    7.29
   4   7  -4   56.50    4.16
   4   7  -4   59.04    4.13
   4   7  -4   63.65    3.85
   4   8  -4   85.78    8.59
   4   8  -4   82.62    5.43
   4   8  -4   90.97    5.37
  -4  -8   4   84.34    8.86
   4   9  -4   11.68    2.09
   4   9  -4    9.75    1.91
  -4  -9   4    7.14    3.85
   4   9  -4   11.27    4.21
   4  10  -4  271.96   17.11
  -4 -10   4  235.41   16.15
   4  11  -4   56.03    3.80
   4  11  -4   46.84    3.31
   4  12  -4   10.29    1.69
   4  12  -4    8.07    1.53
   4  13  -4    0.77    1.02
   4  13  -4    2.01    0.85
  -4  17   3    8.30    1.00
  -4  17   3    6.96    1.15
  -4  16   3    0.17    1.10
  -4  16   3    0.97    1.42
  -4  15   3   -0.23    1.38
  -4  15   3    1.63    1.45
  -4  15   3    1.43    1.76
  -4  14   3    4.27    1.73
  -4  14   3    6.49    1.93
  -4  14   3    2.96    2.04
  -4  13   3   28.66    3.08
  -4  13   3   28.19    2.72
  -4  13   3   29.07    3.09
  -4  13   3   32.80    5.52
  -4  12   3  108.61    6.26
  -4  12   3  103.90    9.78
  -4  12   3  107.74    6.28
  -4  12   3  110.03    6.55
  -4  11   3  105.71    8.79
  -4  11   3  120.78    6.64
  -4  11   3  119.60   10.22
  -4  11   3  114.02    6.88
  -4  11   3  119.33    6.64
  -4  10   3   74.76    4.72
  -4  10   3   78.85    4.79
  -4  10   3   79.46    5.09
  -4  10   3   74.65    6.67
  -4   9   3  157.36    8.11
  -4   9   3  155.64    8.06
  -4   9   3  160.00    8.22
  -4   8   3  150.47    7.40
  -4   8   3  144.82    7.39
  -4   8   3  146.97    7.53
  -4   8   3  130.95    8.82
  -4   8   3  129.74   10.29
  -4   7   3   48.38    3.08
  -4   7   3   43.78    4.00
  -4   7   3   55.13    3.28
  -4   7   3   45.42    3.13
  -4   6   3    0.51    2.51
  -4   6   3    0.76    2.16
  -4   6   3    2.74    1.49
  -4   6   3   -0.39    2.64
  -4   5   3  127.16    7.81
  -4   5   3  117.29    8.12
  -4   5   3  137.97    8.72
  -4   5   3  111.13    6.27
  -4   4   3   76.80    5.27
  -4   4   3   62.35    5.38
  -4   4   3   58.41    3.11
  -4   4   3   68.59    5.48
  -4   3   3    1.85    2.34
  -4   3   3    0.76    2.19
  -4   3   3    1.72    2.21
  -4   2   3    6.62    2.26
  -4   2   3    2.98    1.85
  -4   2   3    3.34    1.96
  -4   1   3   33.83    3.68
  -4   1   3   38.63    3.45
  -4   0   3  111.17    7.46
   4   0  -3  121.44    6.09
  -4   0   3  124.28    7.51
  -4   0   3  119.54    6.65
  -4  -1   3  303.52   15.35
   4   1  -3  288.36   14.33
  -4  -2   3   32.88    3.80
   4   2  -3   33.65    3.36
  -4  -3   3   55.23    4.84
  -4  -3   3   62.79    5.06
   4   3  -3   64.18    5.21
   4   4  -3   45.99    2.99
   4   4  -3   46.99    2.90
   4   4  -3   33.97    4.32
  -4  -4   3   33.69    4.02
   4   5  -3    6.73    1.55
   4   5  -3    8.52    1.42
  -4  -5   3    8.95    3.73
  -4  -5   3    7.24    2.51
   4   6  -3   65.60    6.55
   4   6  -3   63.08    3.98
  -4  -6   3   70.34    7.27
   4   6  -3   61.31    3.81
   4   6  -3   58.43    3.93
   4   7  -3   75.76    7.84
   4   7  -3   86.45    5.13
  -4  -7   3   86.43    8.45
   4   7  -3   86.47    4.87
   4   7  -3   81.76    5.10
   4   8  -3   60.53    7.21
   4   8  -3   67.49    4.28
  -4  -8   3   65.20    7.45
   4   8  -3   63.48    4.33
   4   8  -3   61.79    3.95
  -4  -9   3   61.05    7.24
   4   9  -3   61.41    4.13
   4   9  -3   54.53    4.10
   4   9  -3   51.66    6.89
   4  10  -3    4.50    1.96
   4  10  -3    2.77    3.19
  -4 -10   3    4.68    3.28
   4  10  -3    3.62    1.56
   4  11  -3   91.75    8.85
   4  11  -3   83.52    5.00
   4  12  -3   17.68    1.80
   4  12  -3   15.77    2.14
   4  12  -3   16.75    1.93
   4  13  -3    8.97    1.61
   4  13  -3   10.21    1.42
   4  14  -3    7.58    1.12
   4  14  -3    4.25    1.07
  -4  17   2    1.75    0.68
  -4  16   2    3.17    1.17
  -4  16   2    3.62    1.31
  -4  15   2    0.76    1.31
  -4  15   2    1.07    1.53
  -4  14   2    1.72    1.60
  -4  14   2    2.96    1.83
  -4  14   2    0.81    1.26
  -4  13   2   14.76    2.17
  -4  13   2   11.99    4.10
  -4  13   2    6.16    3.17
  -4  13   2    9.56    2.45
  -4  12   2   39.56    3.64
  -4  12   2   34.81    5.32
  -4  12   2   41.78    3.43
  -4  12   2   36.34    6.22
  -4  12   2   44.38    3.35
  -4  11   2   63.06    4.28
  -4  11   2   54.52    6.38
  -4  11   2   66.52    4.31
  -4  11   2   62.77    4.57
  -4  10   2   57.92    3.77
  -4  10   2   47.36    5.61
  -4  10   2   43.07    3.84
  -4  10   2   54.39    3.64
  -4   9   2  200.79   10.18
  -4   9   2  211.77   10.25
  -4   9   2  184.22   13.39
  -4   8   2  194.86    9.81
  -4   8   2  192.39    9.63
  -4   8   2  200.23    9.72
  -4   8   2  214.74   13.10
  -4   8   2  205.15   13.22
  -4   7   2   30.70    2.42
  -4   7   2   31.64    2.49
  -4   6   2  226.51   11.83
  -4   6   2  210.64   13.01
  -4   6   2  214.53   13.07
  -4   5   2  420.67   21.42
  -4   5   2  476.08   22.64
  -4   5   2  442.10   22.57
  -4   4   2 1180.13   54.94
  -4   4   2 1237.62   55.77
  -4   3   2 3579.83  162.38
  -4   3   2 3739.99  162.88
  -4   2   2 3058.73  135.94
  -4   2   2 3035.90  135.96
  -4   1   2 1375.15   61.19
  -4   1   2 1327.68   61.03
  -4   0   2 1124.62   52.30
  -4   0   2 1162.92   52.06
   4   0  -2 1159.36   51.49
  -4  -1   2  179.14    9.52
   4   1  -2  180.26    9.20
  -4  -1   2  179.74    8.92
  -4  -1   2  168.22    9.73
  -4  -2   2  165.52    7.92
   4   2  -2  166.55    9.20
  -4  -2   2  167.93    9.34
   4   3  -2   -0.24    1.93
  -4  -3   2    4.31    1.97
   4   4  -2   14.62    3.04
  -4  -4   2   11.02    2.29
   4   5  -2   78.22    4.38
  -4  -5   2   74.86    5.48
   4   5  -2   78.37    6.74
   4   6  -2   56.76    3.57
   4   6  -2   57.44    3.57
   4   6  -2   51.98    3.40
   4   6  -2   56.14    3.37
   4   6  -2   53.47    3.53
   4   6  -2   56.06    5.90
  -4  -7   2  103.48    8.70
   4   7  -2   97.69    5.49
   4   7  -2   82.11    8.19
   4   7  -2   98.17    5.49
   4   7  -2   95.28    5.34
   4   8  -2   11.08    1.98
  -4  -8   2    8.37    3.80
   4   8  -2   11.14    1.68
   4   8  -2   11.47    3.92
   4   8  -2   10.17    1.81
   4   9  -2    0.74    1.72
   4   9  -2   -0.67    3.32
   4   9  -2   -0.35    1.31
  -4  -9   2    1.72    3.57
   4   9  -2    1.53    1.48
   4  10  -2   19.00    2.42
   4  10  -2   10.68    4.36
   4  10  -2   16.66    2.21
   4  11  -2   -0.16    1.70
   4  11  -2    0.27    1.45
   4  11  -2    2.85    3.53
   4  12  -2    4.78    1.75
   4  12  -2    5.22    1.57
   4  12  -2    6.03    1.50
   4  13  -2    2.14    1.40
   4  13  -2    0.91    1.13
   4  13  -2    0.76    1.01
   4  14  -2    5.70    1.29
   4  14  -2    6.45    1.39
   4  15  -2    3.96    0.89
   4  15  -2    4.79    0.83
  -4  16   1   11.47    1.35
  -4  16   1    9.13    1.24
  -4  15   1   18.90    1.70
  -4  15   1   23.78    2.12
  -4  15   1   18.31    2.13
  -4  14   1   50.07    3.62
  -4  14   1   51.53    3.81
  -4  13   1  115.18    9.62
  -4  13   1   75.41    8.11
  -4  12   1  112.90    6.57
  -4  12   1  115.96    6.89
  -4  12   1  105.01    9.63
  -4  12   1  124.81    6.77
  -4  11   1   87.21    8.95
  -4  11   1   91.65    5.61
  -4  11   1   96.37    5.87
  -4  11   1   82.49    8.43
  -4  11   1   93.91    5.58
  -4  10   1   33.04    3.07
  -4  10   1   36.92    3.23
  -4  10   1   37.52    3.04
  -4  10   1   44.92    6.01
  -4   9   1   82.93    8.46
  -4   9   1   98.18    5.62
  -4   9   1  104.33    5.70
  -4   9   1   96.72    8.77
  -4   8   1   52.54    6.19
  -4   8   1   62.13    6.28
  -4   8   1   57.58    3.72
  -4   8   1   58.53    3.72
  -4   7   1   13.04    1.71
  -4   7   1   13.46    1.67
  -4   6   1  140.67    9.54
  -4   6   1  131.79    9.60
  -4   6   1  151.23    8.24
  -4   5   1   41.39    4.46
  -4   5   1   49.94    3.93
  -4   5   1   41.50    4.54
  -4   4   1    8.90    2.48
  -4   4   1    4.68    2.41
  -4   3   1    4.76    2.20
  -4   3   1    1.18    2.27
  -4   2   1   13.17    2.44
  -4   2   1   15.87    2.64
  -4   1   1   33.90    3.12
  -4   1   1   35.83    3.42
  -4   0   1  129.35    7.08
  -4   0   1  128.87    7.22
  -4  -1   1    2.37    1.43
  -4  -1   1    2.12    1.37
   4   1  -1    3.30    1.50
  -4  -2   1   30.08    2.39
   4   2  -1   27.68    2.91
  -4  -3   1    1.21    0.83
   4   3  -1    2.88    1.98
  -4  -4   1   57.12    3.07
  -4  -4   1   67.55    4.57
   4   5  -1  436.60   21.95
  -4  -5   1  413.89   20.26
   4   6  -1  379.91   17.92
   4   6  -1  396.10   17.94
   4   6  -1  390.46   18.05
  -4  -6   1  367.84   20.84
   4   7  -1  382.11   17.96
   4   7  -1  391.35   17.96
   4   7  -1  383.36   21.48
   4   7  -1  392.25   18.03
   4   7  -1  373.23   17.89
  -4  -8   1  138.69   10.11
   4   8  -1  133.09    7.11
   4   8  -1  138.20    7.17
   4   8  -1  121.76   10.21
   4   8  -1  130.20    7.00
   4   9  -1    7.75    4.21
   4   9  -1    6.34    1.68
   4   9  -1    6.46    1.82
  -4  -9   1    6.05    2.91
   4   9  -1    6.09    1.57
   4  10  -1   13.24    1.86
   4  10  -1   11.75    2.03
   4  10  -1   10.16    1.86
   4  10  -1   13.42    4.93
   4  11  -1    5.90    2.01
   4  11  -1    6.05    1.70
   4  11  -1    9.55    4.01
   4  12  -1   25.74    5.30
   4  13  -1   16.74    2.16
   4  13  -1   17.62    1.90
   4  14  -1    2.93    1.42
   4  15  -1   -0.90    1.01
   4  15  -1   -1.04    0.96
  -4  16   0    7.61    1.05
  -4  15   0   39.52    2.58
  -4  15   0   44.42    2.86
  -4  15   0   48.53    3.01
  -4  14   0  101.27    5.66
  -4  14   0   95.83    5.61
  -4  13   0  148.21   11.92
  -4  13   0  159.22    8.47
  -4  12   0  130.01    7.64
  -4  12   0  145.19    7.82
  -4  12   0  136.38    7.52
  -4  12   0  149.91   11.74
  -4  12   0  142.44   11.53
  -4  11   0   19.06    2.44
  -4  11   0   14.90    2.28
  -4  11   0   20.71    2.57
  -4  11   0   16.83    4.49
  -4  11   0   23.76    4.76
  -4  10   0   16.19    2.24
  -4  10   0   20.53    2.61
  -4  10   0   18.80    2.25
  -4  10   0   12.60    3.84
  -4   9   0   91.23    8.18
  -4   9   0   85.98    8.24
  -4   9   0   88.88    5.25
  -4   9   0   85.09    5.11
  -4   8   0    3.18    2.39
  -4   8   0    2.59    1.38
  -4   8   0    3.35    1.42
  -4   8   0    2.98    2.59
  -4   7   0   18.84    3.61
  -4   7   0   17.86    1.87
  -4   7   0   14.55    1.84
  -4   6   0    2.36    2.61
  -4   6   0    1.49    2.35
  -4   5   0    3.00    2.44
  -4   5   0    5.15    3.06
  -4   4   0    2.52    2.25
  -4   4   0    1.67    2.12
  -4   3   0    2.10    2.20
  -4   3   0    1.21    1.90
  -4   2   0    2.09    1.94
  -4   2   0    1.04    2.18
  -4   1   0   29.43    3.14
  -4   1   0   29.69    2.90
  -4   0   0   61.03    4.40
  -4  -1   0    1.13    1.05
  -4  -1   0   -0.14    1.54
   4   1   0    0.56    1.63
  -4  -2   0    3.55    1.36
   4   2   0    3.37    2.00
   4   3   0   28.77    3.21
   4   4   0    5.16    2.52
   4   4   0    3.86    2.52
   4   5   0 1833.71   82.97
   4   5   0 1798.53   82.94
   4   6   0  684.67   29.66
  -4  -6   0  588.43   30.06
   4   6   0  666.02   32.27
  -4  -6   0  617.08   31.95
   4   6   0  672.30   29.54
   4   6   0  671.13   32.57
   4   7   0  736.14   36.09
   4   7   0  733.46   32.61
   4   7   0  719.16   32.56
   4   7   0  727.69   32.65
   4   7   0  697.57   32.56
  -4  -7   0  659.65   35.12
   4   7   0  720.42   32.57
   4   7   0  732.52   32.56
   4   8   0  593.05   27.69
   4   8   0  604.01   27.80
   4   8   0  624.22   27.74
   4   8   0  621.92   27.74
   4   8   0  596.31   27.71
   4   8   0  603.83   31.66
   4   8   0  596.05   27.76
   4   9   0  322.84   15.72
   4   9   0  322.83   15.81
   4   9   0  347.14   15.71
   4   9   0  323.94   15.64
   4   9   0  314.87   19.73
   4  10   0  578.97   32.37
   4  10   0  597.38   27.46
   4  10   0  590.25   27.36
   4  10   0  598.00   27.39
   4  10   0  591.45   27.64
   4  11   0    8.10    4.07
   4  11   0    6.41    1.73
   4  11   0    6.49    1.74
   4  11   0    5.64    1.86
   4  12   0    3.45    1.74
   4  12   0    4.36    1.58
   4  12   0    1.49    3.50
   4  13   0    4.75    1.87
   4  13   0    4.08    1.40
   4  14   0   16.24    2.11
   4  14   0   18.21    1.73
   4  15   0   31.55    2.40
   4  15   0   32.39    2.49
   4  16   0   27.35    1.85
   4  16   0   30.56    1.98
  -4  16  -1   -0.73    0.62
  -4  15  -1    2.60    0.90
  -4  15  -1    2.48    1.17
  -4  14  -1   20.06    2.21
  -4  14  -1   21.15    2.07
  -4  13  -1   54.38    3.80
  -4  13  -1   53.85    3.89
  -4  12  -1  118.97   10.36
  -4  12  -1   92.28    9.47
  -4  12  -1  103.86    6.21
  -4  11  -1  144.22   11.85
  -4  11  -1  132.03    7.62
  -4  11  -1  134.46    7.46
  -4  11  -1  139.76    7.65
  -4  10  -1  143.78   11.71
  -4  10  -1  142.74    7.84
  -4  10  -1  144.50    7.98
  -4  10  -1  146.40    7.98
  -4   9  -1  199.18    9.79
  -4   9  -1  175.26   13.34
  -4   9  -1  174.91   12.80
  -4   9  -1  185.45    9.75
  -4   9  -1  186.08    9.64
  -4   8  -1   68.97    7.22
  -4   8  -1   67.00    4.43
  -4   8  -1   76.89    4.52
  -4   8  -1   80.12    7.18
   4  -7   1    0.44    2.92
  -4   7  -1    1.66    1.43
  -4   7  -1    1.49    2.58
  -4   7  -1    1.63    1.38
   4  -6   1    1.53    2.79
  -4   6  -1    1.13    2.28
  -4   6  -1    0.35    1.30
  -4   6  -1    1.14    1.16
  -4   5  -1   63.38    5.45
   4  -5   1   48.98    5.10
   4  -4   1    2.55    2.78
  -4   4  -1    2.02    2.68
  -4   3  -1   29.09    3.66
  -4   2  -1  171.91    9.79
  -4   1  -1  152.76    8.70
  -4   0  -1   61.51    4.01
  -4   0  -1   64.30    4.71
  -4  -1  -1    5.73    1.22
   4   1   1    2.75    1.71
   4   2   1   42.85    4.02
   4   2   1   40.16    3.61
   4   3   1    4.48    2.18
   4   3   1    4.34    2.12
   4   4   1   88.92    6.19
   4   4   1   87.03    6.26
   4   5   1  770.38   35.96
   4   5   1  730.24   35.86
  -4  -6  -1  184.62   11.44
   4   6   1  216.47   12.28
   4   6   1  222.69   12.43
   4   7   1  110.31    5.66
   4   7   1  103.67    5.52
   4   7   1  103.92    5.51
  -4  -7  -1  103.45    7.29
   4   7   1  101.13    5.58
   4   7   1  105.15    5.45
   4   8   1   67.77    6.44
   4   8   1   69.43    4.22
   4   8   1   79.12    7.05
   4   8   1   77.91    4.44
   4   8   1   72.42    4.27
  -4  -8  -1   67.85    5.83
   4   8   1   73.58    4.30
   4   8   1   75.62    4.33
   4   8   1   70.03    4.38
   4   9   1   13.80    1.89
   4   9   1   13.04    1.88
   4   9   1   16.17    3.81
   4   9   1   10.89    1.84
   4   9   1   14.58    2.00
   4   9   1   14.84    2.09
   4   9   1   12.79    3.97
   4   9   1   14.02    1.92
   4  10   1    7.34    1.62
   4  10   1    7.00    1.77
   4  10   1    2.50    1.50
   4  10   1    7.49    1.88
   4  10   1    3.77    1.61
   4  10   1    5.28    3.44
   4  11   1   65.74    8.25
   4  11   1   67.90    4.42
   4  11   1   66.98    4.40
   4  11   1   70.84    4.53
   4  11   1   72.15    4.68
   4  12   1    3.76    3.39
   4  12   1   -0.52    1.63
   4  12   1   -0.28    1.67
   4  12   1   -0.16    1.67
   4  12   1    0.54    1.41
   4  13   1   20.46    4.88
   4  14   1   11.91    1.64
   4  14   1   11.89    2.04
   4  15   1   38.79    2.87
   4  15   1   40.21    3.00
   4  16   1   58.82    3.49
   4  16   1   67.37    3.66
  -4  15  -2    2.17    0.96
  -4  14  -2   13.90    1.80
  -4  13  -2   26.15    2.62
  -4  12  -2   61.99    7.60
  -4  12  -2   74.37    7.92
  -4  11  -2  103.30    5.88
  -4  11  -2  103.07    6.02
  -4  11  -2   87.93    9.33
  -4  11  -2   90.45    5.72
  -4  10  -2   98.20    5.79
  -4  10  -2   91.16    5.88
  -4  10  -2  107.55    9.96
  -4  10  -2   94.85    5.76
  -4   9  -2   62.19    4.28
  -4   9  -2   55.65    7.29
  -4   9  -2   58.27    4.22
  -4   9  -2   64.55    4.24
   4  -8   2   20.95    4.64
  -4   8  -2   26.96    4.37
  -4   8  -2   20.41    4.74
  -4   8  -2   27.32    2.67
  -4   8  -2   30.48    2.72
   4  -7   2   57.71    6.46
  -4   7  -2   68.67    6.25
  -4   7  -2   64.82    4.04
  -4   7  -2   58.73    3.97
  -4   6  -2  590.50   27.78
  -4   6  -2  631.01   27.89
  -4   6  -2  609.67   27.75
   4  -5   2  976.46   46.16
  -4   5  -2  953.70   45.73
   4  -4   2 2285.19  101.07
  -4   4  -2 2170.98  100.78
   4  -3   2 3654.49  161.40
  -4   3  -2 3565.69  161.19
   4  -2   2 2070.06   89.64
   4  -2   2 1977.00   89.01
  -4   2  -2 1915.60   89.53
   4  -1   2  374.87   19.02
   4  -1   2  404.98   18.92
  -4   1  -2  382.03   19.17
   4   0   2  759.20   35.55
  -4   0  -2  778.70   35.78
   4   1   2   59.57    4.35
   4   1   2   63.21    4.57
  -4  -2  -2  173.01    8.18
   4   2   2  175.28    9.61
   4   2   2  189.41    9.92
   4   2   2  187.15    9.66
   4   3   2   28.21    3.46
   4   3   2   26.25    3.05
   4   3   2   27.83    3.24
   4   4   2   36.14    3.82
   4   4   2   35.58    3.72
   4   4   2   32.39    3.43
   4   5   2   74.49    5.78
   4   5   2   68.83    5.63
   4   6   2   30.42    3.91
   4   6   2   33.52    4.11
   4   7   2    7.85    1.37
   4   7   2    7.02    1.32
  -4  -7  -2    7.40    2.14
   4   7   2    6.08    1.47
   4   7   2    7.11    2.88
   4   7   2    6.97    1.64
   4   8   2    1.11    1.18
   4   8   2    1.55    1.59
   4   8   2    1.85    1.57
   4   8   2   -1.42    2.98
   4   8   2    1.97    1.27
   4   8   2    1.40    1.19
   4   8   2    1.47    1.18
   4   9   2    2.80    1.34
   4   9   2    1.87    1.26
   4   9   2    3.09    1.62
   4   9   2    3.33    2.66
   4   9   2   -0.55    3.04
   4   9   2    2.90    1.47
   4   9   2    3.00    1.27
   4   9   2    3.44    1.69
   4  10   2   13.54    3.87
   4  10   2   15.13    4.25
   4  10   2   18.08    2.07
   4  10   2   16.05    2.11
   4  10   2   22.86    2.46
   4  10   2   16.40    2.23
   4  10   2   14.26    1.98
   4  10   2   15.57    1.93
   4  11   2   -2.81    3.35
   4  11   2    1.46    1.40
   4  11   2    0.54    1.60
   4  11   2    0.15    1.79
   4  11   2   -1.29    1.68
   4  11   2   -1.02    1.54
   4  12   2   11.92    4.47
   4  12   2    9.97    1.87
   4  12   2   11.27    2.12
   4  12   2   13.92    2.21
   4  12   2   10.85    2.04
   4  12   2   10.89    2.03
   4  13   2    0.75    3.57
   4  13   2    0.43    1.70
   4  13   2    3.99    1.88
   4  13   2    3.39    1.48
   4  13   2    1.67    1.71
   4  14   2    9.86    1.68
   4  14   2    5.88    1.75
   4  14   2    8.98    1.83
   4  14   2    5.68    1.91
   4  15   2    8.75    1.67
   4  15   2    7.84    1.38
   4  15   2    8.36    1.77
   4  16   2   20.05    1.91
   4  16   2   22.48    2.10
   4  17   2   25.06    1.66
   4  17   2   28.95    1.86
  -4  15  -3   28.63    1.76
  -4  14  -3   34.89    2.48
  -4  13  -3   37.08    2.89
  -4  12  -3   18.14    2.41
  -4  11  -3    3.21    1.77
  -4  11  -3    7.99    3.79
  -4  10  -3    2.70    1.71
  -4  10  -3    3.27    1.93
  -4   9  -3    2.65    1.78
  -4   9  -3    1.61    1.67
   4  -9   3   -2.05    3.88
  -4   9  -3    1.81    1.50
  -4   9  -3    1.46    3.69
   4  -8   3   34.44    5.78
  -4   8  -3   42.08    3.27
  -4   8  -3   36.00    3.22
  -4   8  -3   41.06    6.32
  -4   8  -3   44.39    3.28
   4  -7   3  105.00    9.01
  -4   7  -3  100.18    5.59
  -4   7  -3   92.31    5.57
   4  -6   3   76.57    7.19
  -4   6  -3   64.82    3.99
  -4   6  -3   66.35    4.13
  -4   5  -3   13.92    3.06
  -4   5  -3   16.86    1.92
  -4   4  -3  120.57    8.43
   4  -4   3  132.02    9.20
   4  -3   3  166.33    9.30
  -4   3  -3  158.41    9.89
   4  -3   3  172.02   10.36
   4  -2   3  494.23   23.40
  -4   2  -3  492.63   23.94
   4  -2   3  467.66   24.03
   4  -1   3  202.23   10.80
  -4   1  -3  199.29   11.05
   4  -1   3  191.67   10.96
   4   0   3  719.75   33.65
   4   0   3  712.34   33.04
   4   0   3  730.19   33.61
   4   1   3  128.29    7.17
   4   1   3  117.32    7.30
   4   2   3  175.10    9.75
   4   2   3  178.11    9.76
   4   3   3   75.04    5.39
   4   3   3   72.64    5.53
   4   3   3   78.21    5.34
   4   4   3   50.28    4.39
   4   4   3   46.02    4.40
   4   4   3   47.48    4.16
   4   5   3  431.10   21.25
   4   5   3  402.72   20.24
   4   5   3  422.00   21.16
   4   6   3   51.34    4.88
  -4  -6  -3   46.18    3.39
   4   6   3   46.61    4.69
   4   6   3   42.83    3.84
   4   7   3    6.78    2.76
   4   7   3    7.05    1.31
   4   7   3    6.23    1.34
   4   7   3    3.92    1.64
   4   7   3    6.09    1.29
   4   7   3    6.87    1.62
   4   8   3   11.06    1.65
   4   8   3    8.64    1.42
   4   8   3    7.69    3.20
   4   8   3   11.51    1.60
   4   8   3   11.04    1.87
   4   8   3    7.66    1.72
   4   8   3   10.53    1.52
   4   8   3    9.54    1.52
   4   9   3   11.24    1.60
   4   9   3   15.78    3.82
   4   9   3   12.43    1.70
   4   9   3   13.87    2.10
   4   9   3   15.11    2.20
   4   9   3   12.31    1.74
   4   9   3   13.46    1.70
   4   9   3   15.33    3.68
   4  10   3    8.15    1.55
   4  10   3    3.18    2.94
   4  10   3    6.10    1.56
   4  10   3    9.13    2.00
   4  10   3    8.55    1.83
   4  10   3   10.95    2.00
   4  10   3    4.83    3.26
   4  10   3    8.98    1.73
   4  11   3   28.97    4.91
   4  11   3   28.70    2.95
   4  11   3   27.50    2.82
   4  11   3   35.15    5.59
   4  11   3   26.78    2.66
   4  11   3   29.07    2.50
   4  11   3   24.26    2.51
   4  12   3   12.73    2.09
   4  12   3   11.55    2.22
   4  12   3   12.54    2.23
   4  12   3   13.99    2.45
   4  12   3   13.14    4.54
   4  12   3   13.66    2.05
   4  13   3    0.61    1.61
   4  13   3    0.60    1.78
   4  13   3   -1.08    1.46
   4  13   3    0.78    1.89
   4  13   3    0.42    1.88
   4  13   3    2.99    3.50
   4  14   3   20.26    2.55
   4  14   3   20.64    4.96
   4  14   3   16.22    2.05
   4  15   3   56.47    3.61
   4  15   3   61.88    4.13
   4  15   3   63.48    3.99
   4  16   3   47.44    3.39
   4  16   3   54.48    3.34
   4  17   3   25.07    1.95
   4  17   3   24.54    1.78
  -4  14  -4    6.91    1.11
  -4  13  -4    8.39    1.55
  -4  12  -4    1.16    1.51
  -4  11  -4   -0.91    1.53
  -4  11  -4   -2.08    4.04
  -4  10  -4   -1.33    1.68
  -4  10  -4    0.76    3.29
  -4  10  -4   -1.63    1.92
   4  -9   4    0.74    3.77
  -4   9  -4    4.51    1.73
  -4   9  -4    3.07    3.81
  -4   9  -4    1.46    1.74
   4  -8   4   -2.12    3.91
  -4   8  -4    1.52    1.51
  -4   8  -4    0.15    1.58
  -4   7  -4    1.48    1.71
  -4   7  -4    1.98    1.70
   4  -7   4    0.65    3.93
   4  -6   4    1.16    3.20
  -4   6  -4    0.26    1.49
  -4   6  -4    1.05    1.44
   4  -5   4    7.09    3.56
  -4   5  -4    7.44    2.80
  -4   5  -4    6.07    1.60
  -4   5  -4    6.43    1.55
   4  -4   4    0.67    1.93
  -4   4  -4    0.34    2.44
  -4   4  -4    1.52    1.26
   4  -3   4    0.94    2.22
  -4   3  -4    1.23    2.29
   4  -3   4   -0.37    2.87
   4  -2   4   84.16    6.32
  -4   2  -4   90.80    6.53
   4  -2   4   94.38    7.05
   4  -1   4   54.87    4.79
  -4   1  -4   51.99    4.64
   4  -1   4   51.65    4.97
   4   0   4  306.87   15.43
   4   0   4  286.29   15.45
   4   0   4  301.49   14.50
   4   1   4   21.25    2.90
   4   1   4   19.29    2.54
   4   1   4   18.60    3.49
   4   2   4   71.38    5.32
   4   2   4   80.63    5.68
   4   3   4   17.51    2.97
   4   3   4   23.53    3.43
   4   4   4  812.25   38.82
   4   4   4  825.10   38.94
   4   4   4  835.63   38.57
   4   5   4 4705.75  211.02
   4   5   4 4716.88  211.12
   4   5   4 4770.44  210.37
   4   6   4  910.89   44.28
   4   6   4  947.56   43.27
   4   6   4  929.86   44.19
   4   7   4  605.03   30.70
   4   7   4  592.42   27.92
   4   7   4  633.64   28.06
   4   7   4  623.53   27.80
   4   7   4  569.13   30.38
   4   7   4  600.30   29.15
   4   7   4  623.21   27.81
   4   8   4  704.24   32.21
   4   8   4  678.26   32.51
   4   8   4  754.68   32.69
   4   8   4  717.49   32.39
   4   8   4  691.10   35.63
   4   8   4  733.40   32.42
   4   8   4  714.48   32.36
   4   8   4  717.66   32.39
   4   9   4  644.95   29.67
   4   9   4  647.03   29.56
   4   9   4  627.65   29.90
   4   9   4  675.18   30.07
   4   9   4  646.02   29.76
   4   9   4  656.10   33.64
   4   9   4  659.57   33.48
   4   9   4  657.27   29.80
   4   9   4  670.18   29.75
   4  10   4   79.00    4.88
   4  10   4   89.22    4.87
   4  10   4   87.17    5.02
   4  10   4  102.27    8.60
   4  10   4   92.31    5.40
   4  10   4   85.70    5.36
   4  10   4   84.27    5.05
   4  10   4   96.27    8.32
   4  10   4   87.56    5.09
   4  11   4  128.38    7.00
   4  11   4  131.62    7.33
   4  11   4  123.11    7.28
   4  11   4  131.04    7.12
   4  11   4  118.21   10.47
   4  11   4  122.30   10.24
   4  11   4  132.44    7.09
   4  12   4   -1.17    1.65
   4  12   4    0.33    1.83
   4  12   4    0.16    1.97
   4  12   4    0.15    1.81
   4  12   4    3.55    3.70
   4  12   4    1.22    2.91
   4  12   4   -1.23    1.43
   4  13   4    6.53    2.13
   4  13   4    9.07    2.33
   4  13   4    5.16    3.67
   4  13   4    6.44    1.72
   4  13   4    7.36    1.88
   4  13   4   11.59    2.24
   4  13   4    6.86    2.11
   4  14   4   62.35    7.53
   4  15   4   69.21    4.55
   4  15   4   76.95    4.71
   4  15   4   71.35    4.50
   4  15   4   71.13    4.49
   4  15   4   69.08    4.25
   4  16   4   50.45    3.30
   4  16   4   46.23    3.38
   4  17   4   14.90    1.49
   4  17   4   14.09    1.67
  -4  13  -5   44.27    2.76
  -4  12  -5   62.77    3.95
  -4  11  -5   98.30    5.78
  -4  10  -5   36.17    6.39
  -4   9  -5   71.03    4.62
  -4   9  -5   64.62    4.61
   4  -9   5   61.61    8.26
  -4   9  -5   57.97    7.77
  -4   8  -5   46.49    3.73
   4  -8   5   36.45    6.67
  -4   8  -5   46.46    3.70
  -4   7  -5   65.20    4.33
   4  -7   5   58.27    7.74
  -4   7  -5   59.07    4.32
  -4   6  -5   37.52    3.06
   4  -6   5   34.06    5.95
  -4   6  -5   38.70    3.22
  -4   5  -5  123.94    6.72
  -4   5  -5  126.57    6.92
   4  -5   5  133.05   10.45
  -4   4  -5  102.19    5.53
  -4   4  -5   88.00    7.07
   4  -4   5   92.54    6.51
   4  -4   5   92.46    8.28
  -4   4  -5   96.09    5.27
  -4   3  -5  112.14    8.14
   4  -3   5  122.74    7.81
   4  -2   5   17.91    3.55
  -4   2  -5   28.04    3.73
   4  -2   5   28.15    4.16
  -4   1  -5   83.92    6.57
   4  -1   5   99.82    6.95
   4  -1   5   90.50    6.94
   4   0   5    4.78    1.53
   4   0   5    1.68    2.74
   4   0   5    2.15    2.50
   4   1   5    0.90    1.81
   4   1   5    1.38    2.86
   4   1   5    0.22    2.26
   4   2   5   65.31    5.51
   4   2   5   78.21    5.93
   4   2   5   66.90    5.04
   4   2   5   67.61    4.83
   4   3   5  151.57    9.35
   4   3   5  156.83    9.32
   4   3   5  151.35    9.11
   4   4   5  563.96   27.79
   4   4   5  574.76   27.83
   4   4   5  568.75   27.66
   4   5   5  804.59   37.89
   4   5   5  793.98   37.66
   4   5   5  770.63   37.27
   4   6   5   10.62    2.96
   4   6   5    6.01    2.67
   4   6   5   10.06    3.14
   4   7   5   10.33    1.69
   4   7   5   14.22    1.88
   4   7   5   10.49    1.53
   4   7   5    9.67    1.47
   4   7   5   13.11    1.50
   4   7   5   10.26    2.58
   4   7   5    9.90    1.82
   4   7   5    9.09    1.53
   4   8   5    5.80    1.16
   4   8   5    3.47    2.66
   4   8   5    8.00    1.54
   4   8   5    9.95    3.04
   4   8   5    5.33    1.59
   4   8   5    6.15    1.41
   4   8   5    8.04    1.82
   4   8   5    4.89    1.31
   4   8   5    6.92    1.73
   4   8   5    4.78    1.40
   4   9   5   28.21    2.44
   4   9   5   31.59    2.80
   4   9   5   25.99    2.43
   4   9   5   25.67    2.09
   4   9   5   26.09    2.29
   4   9   5   39.21    4.85
   4   9   5   28.26    4.80
   4   9   5   27.38    2.41
   4   9   5   27.15    2.69
   4   9   5   26.98    2.46
   4  10   5    3.40    1.36
   4  10   5    3.81    1.54
   4  10   5    1.11    2.57
   4  10   5    4.62    1.83
   4  10   5    2.85    1.66
   4  10   5    3.42    1.73
   4  10   5    1.07    1.36
   4  10   5    2.43    1.51
   4  10   5    3.95    2.94
   4  11   5   46.20    3.53
   4  11   5   43.75    3.26
   4  11   5   44.19    3.29
   4  11   5   46.89    3.42
   4  11   5   43.56    3.42
   4  11   5   52.43    3.85
   4  11   5   41.73    3.60
   4  11   5   42.88    5.87
   4  11   5   44.31    6.04
   4  12   5    6.21    3.65
   4  12   5    1.64    1.40
   4  12   5    2.63    1.97
   4  12   5    2.51    1.94
   4  12   5    4.27    2.01
   4  12   5    4.98    1.83
   4  12   5    4.60    1.68
   4  12   5    5.07    3.25
   4  13   5    7.21    4.21
   4  13   5    7.08    1.84
   4  13   5    4.87    2.19
   4  13   5    8.26    2.14
   4  13   5    1.26    3.20
   4  13   5    6.71    1.81
   4  13   5    7.42    2.18
   4  14   5   59.00    7.43
   4  14   5   62.50    4.26
   4  14   5   63.91    4.41
   4  14   5   59.60    4.47
   4  15   5  102.34    6.06
   4  15   5  106.59    5.94
   4  15   5  101.56    6.06
   4  15   5  102.92    6.11
   4  16   5   73.48    4.31
   4  16   5   66.47    4.22
   4  16   5   70.97    4.47
   4  17   5   19.60    1.91
[truncated: 805,621 more chars]
