# Supplementary material for: Free‐Standing Supramolecular Pyridine N‐Oxide‐Silver(I) Metallogels
Source: Adv Mater. 2025 Jul 1;37(37):2502818. doi: 10.1002/adma.202502818 (PMC12447065; doi:10.1002/adma.202502818)
Supplement: Supplementary file 2 — Supporting Data [file ADMA-37-2502818-s001.zip › (25Ag)EtOH.cif]

data_25Ag_EtOH
_audit_creation_date               2024-11-17
_audit_creation_method
;
Olex2 1.5-ac5-024
(compiled 2022.04.12 svn.rca3783a0 for Rigaku Oxford Diffraction, GUI svn.r6498)
;
_shelx_SHELXL_version_number       '2018/3'
_audit_contact_author_address      ?
_audit_contact_author_email        ?
_audit_contact_author_name         ''
_audit_contact_author_phone        ?
_publ_contact_author_id_orcid      ?
_publ_section_references
;
Dolomanov, O.V., Bourhis, L.J., Gildea, R.J, Howard, J.A.K. & Puschmann, H.
 (2009), J. Appl. Cryst. 42, 339-341.

Sheldrick, G.M. (2015). Acta Cryst. C71, 3-8.
;
_chemical_name_common              ?
_chemical_name_systematic          ?
_chemical_formula_moiety           'C9 H9 Ag F3 N3 O5, C2 H6 O'
_chemical_formula_sum              'C11 H15 Ag F3 N3 O6'
_chemical_formula_weight           450.13
_chemical_melting_point            ?
_chemical_oxdiff_formula           'C10 H10 N1 O1 Ag1 F3'
_chemical_oxdiff_usercomment       'Yellow plates, 2.5mg, EtOH'
loop_
  _atom_type_symbol
  _atom_type_description
  _atom_type_scat_dispersion_real
  _atom_type_scat_dispersion_imag
  _atom_type_scat_source
 'C' 'C' 0.0181 0.0091 'International Tables Vol C Tables 4.2.6.8 and 6.1.1.4'
 'H' 'H' 0.0000 0.0000 'International Tables Vol C Tables 4.2.6.8 and 6.1.1.4'
 'Ag' 'Ag' 0.1306 4.2820 'International Tables Vol C Tables 4.2.6.8 and 6.1.1.4'
 'F' 'F' 0.0727 0.0534 'International Tables Vol C Tables 4.2.6.8 and 6.1.1.4'
 'N' 'N' 0.0311 0.0180 'International Tables Vol C Tables 4.2.6.8 and 6.1.1.4'
 'O' 'O' 0.0492 0.0322 'International Tables Vol C Tables 4.2.6.8 and 6.1.1.4'

_shelx_space_group_comment
;
The symmetry employed for this shelxl refinement is uniquely defined
by the following loop, which should always be used as a source of
symmetry information in preference to the above space-group names.
They are only intended as comments.
;
_space_group_crystal_system        'triclinic'
_space_group_IT_number             2
_space_group_name_H-M_alt          'P -1'
_space_group_name_Hall             '-P 1'
loop_
  _space_group_symop_operation_xyz
 'x, y, z'
 '-x, -y, -z'

_cell_length_a                     5.6353(2)
_cell_length_b                     12.4982(4)
_cell_length_c                     12.5192(3)
_cell_angle_alpha                  110.743(3)
_cell_angle_beta                   99.916(2)
_cell_angle_gamma                  102.664(3)
_cell_volume                       773.77(4)
_cell_formula_units_Z              2
_cell_measurement_reflns_used      6122
_cell_measurement_temperature      120.00(10)
_cell_measurement_theta_max        76.1260
_cell_measurement_theta_min        3.9810
_shelx_estimated_absorpt_T_max     0.665
_shelx_estimated_absorpt_T_min     0.269
_exptl_absorpt_coefficient_mu      11.124
_exptl_absorpt_correction_T_max    1.000
_exptl_absorpt_correction_T_min    0.593
_exptl_absorpt_correction_type     gaussian
_exptl_absorpt_process_details
;
CrysAlisPro 1.171.42.90a (Rigaku Oxford Diffraction, 2023)
Numerical absorption correction based on gaussian integration over
a multifaceted crystal model
Empirical absorption correction using spherical harmonics,
implemented in SCALE3 ABSPACK scaling algorithm.
;
_exptl_absorpt_special_details     ?
_exptl_crystal_colour              yellow
_exptl_crystal_colour_primary      yellow
_exptl_crystal_density_diffrn      1.932
_exptl_crystal_density_meas        ?
_exptl_crystal_density_method      ?
_exptl_crystal_description         plate
_exptl_crystal_F_000               448
loop_
  _exptl_crystal_face_index_h
  _exptl_crystal_face_index_k
  _exptl_crystal_face_index_l
  _exptl_crystal_face_perp_dist
 1 -2 -7 0.0350
 -2 2 6 0.0457
 0 -6 -3 0.0118
 -1 7 2 0.0326
 1 4 3 0.0227
 -3 5 -2 0.1078
 0 -8 4 0.0222
 1 7 -3 0.0316
 -2 -5 2 0.0476
 0 8 -4 0.0508
 0 4 -8 0.0610
 -3 -1 6 0.0603
 4 -1 -3 0.0588
 3 -5 1 0.0415
 1 -4 -5 0.0241
 -1 -7 4 0.0251

_exptl_crystal_size_max            0.16
_exptl_crystal_size_mid            0.1
_exptl_crystal_size_min            0.04
loop_
  _exptl_oxdiff_crystal_face_indexfrac_h
  _exptl_oxdiff_crystal_face_indexfrac_k
  _exptl_oxdiff_crystal_face_indexfrac_l
  _exptl_oxdiff_crystal_face_x
  _exptl_oxdiff_crystal_face_y
  _exptl_oxdiff_crystal_face_z
 1.3735 -1.9786 -6.6503 -0.2327 -0.9692 0.0802
 -1.5999 2.2199 6.4541 0.2335 0.9723 -0.0090
 0.0373 -5.8307 -2.5778 0.4718 -0.8688 0.1503
 -0.7969 6.6768 1.8534 -0.4749 0.8751 0.0931
 1.0578 4.0045 3.3482 -0.4179 0.7687 -0.4842
 -3.1155 5.0681 -2.2495 -0.1429 0.2655 0.9534
 -0.1209 -7.8287 3.8618 0.9166 -0.3244 -0.2337
 0.8419 7.2894 -3.2655 -0.9426 0.3339 0.0091
 -2.1627 -5.0279 1.5360 0.8435 -0.2992 0.4461
 -0.3345 7.9630 -4.1352 -0.8764 0.3100 0.3685
 -0.4094 3.8684 -7.7811 -0.5961 -0.5100 0.6201
 -2.9601 -0.9191 5.8061 0.7045 0.6011 0.3772
 3.5849 -0.7989 -2.9239 -0.5214 -0.4442 -0.7286
 3.3382 -4.5896 1.1417 0.0263 -0.3476 -0.9373
 1.3038 -4.4046 -4.8185 0.0783 -0.9966 -0.0255
 -1.3224 -6.7364 3.6390 0.9683 -0.2327 0.0905

_exptl_transmission_factor_max     ?
_exptl_transmission_factor_min     ?
_diffrn_reflns_av_R_equivalents    0.0488
_diffrn_reflns_av_unetI/netI       0.0479
_diffrn_reflns_Laue_measured_fraction_full  0.997
_diffrn_reflns_Laue_measured_fraction_max  0.997
_diffrn_reflns_limit_h_max         5
_diffrn_reflns_limit_h_min         -6
_diffrn_reflns_limit_k_max         14
_diffrn_reflns_limit_k_min         -14
_diffrn_reflns_limit_l_max         14
_diffrn_reflns_limit_l_min         -14
_diffrn_reflns_number              8050
_diffrn_reflns_point_group_measured_fraction_full  0.997
_diffrn_reflns_point_group_measured_fraction_max  0.997
_diffrn_reflns_theta_full          66.749
_diffrn_reflns_theta_max           66.749
_diffrn_reflns_theta_min           3.926
_diffrn_ambient_environment        N~2~
_diffrn_ambient_temperature        120.00(10)
_diffrn_detector                   'Hybrid Pixel Array Detector'
_diffrn_detector_area_resol_mean   10.0000
_diffrn_detector_type              'HyPix-Arc 100'
_diffrn_measured_fraction_theta_full  0.997
_diffrn_measured_fraction_theta_max  0.997
_diffrn_measurement_details
;
List of Runs (angles in degrees, time in seconds):

  # Type    Start    End  Width  t~exp~   \w     \q     \k     \f   Frames
--------------------------------------------------------------------------
  1  \w     46.00  74.00   0.50    2.00    --  101.85 -83.00  12.00   56
  2  \w     78.00 117.00   0.50    2.00    --  101.85 -83.00  12.00   78
  3  \w    106.00 131.00   0.50    2.00    --  101.85  83.00 133.00   50
  4  \w     21.00  62.00   0.50    0.50    --   52.70 -57.00  60.00   82
  5  \w     52.00  98.00   0.50    0.50    --   52.70-125.00-120.00   92
  6  \w     68.00 118.00   0.50    0.50    --   52.70  37.00   0.00  100
  7  \w     49.00 122.00   0.50    0.50    --   52.70  37.00 -60.00  146
  8  \w     42.00  68.00   0.50    0.50    --   52.70-125.00-180.00   52
  9  \w     21.00  54.00   0.50    0.50    --   52.70 -83.00  12.00   66
 10  \w     41.00 110.00   0.50    0.50    --   52.70  77.00 120.00  138
 11  \w     35.00 120.00   0.50    0.50    --   52.70  19.00-120.00  170
 12  \w     71.00  97.00   0.50    0.50    --   52.70-125.00  90.00   52
 13  \w     60.00  85.00   0.50    0.50    --   52.70-125.00   0.00   50
 14  \w    -10.00  16.00   0.50    0.50    --   52.70 -57.00  60.00   52
 15  \w     76.00 105.00   0.50    2.00    --  101.85 -99.00  30.00   58
 16  \w     44.00 119.00   0.50    2.00    --  101.85 -77.00-150.00  150
 17  \w     46.00  73.00   0.50    2.00    --  101.85 -99.00 120.00   54
 18  \w     49.00  99.00   0.50    2.00    --  101.85 -99.00-180.00  100
 19  \w     47.00  87.00   0.50    2.00    --  101.85   0.00 -30.00   80
 20  \w     38.00 111.00   0.50    2.00    --  101.85-125.00   0.00  146
 21  \w     60.00 120.00   0.50    2.00    --  101.85 -19.00   0.00  120
 22  \w     50.00 106.00   0.50    2.00    --  101.85 -99.00-150.00  112
 23  \w     48.00 119.00   0.50    2.00    --  101.85 -19.00 -90.00  142
 24  \w     42.00 106.00   0.50    2.00    --  101.85 -19.00-180.00  128
 25  \w     41.00  66.00   0.50    2.00    --  101.85-125.00 -60.00   50
 26  \w     41.00 120.00   0.50    2.00    --  101.85 -19.00  90.00  158
 27  \w     49.00  81.00   0.50    2.00    --  101.85 -99.00   0.00   64
 28  \w    126.00 154.00   0.50    2.00    --  101.85   0.00 -30.00   56
 29  \w     60.00 109.00   0.50    2.00    --  101.85-125.00 -30.00   98
 30  \w     78.00 103.00   0.50    2.00    --  101.85 -99.00 120.00   50
 31  \w     42.00 105.00   0.50    2.00    --  101.85 -37.00 -30.00  126
 32  \w     57.00  83.00   0.50    2.00    --  101.85 -99.00 150.00   52
 33  \w    133.00 160.00   0.50    2.00    --  101.85 125.00-120.00   54
 34  \w     80.00 106.00   0.50    2.00    --  101.85 -57.00-180.00   52
;
_diffrn_measurement_device         'four-circle diffractometer'
_diffrn_measurement_device_type    'SuperNova, Dualflex, HyPix-Arc 100'
_diffrn_measurement_method         '\w scans'
_diffrn_orient_matrix_type        
 'CrysAlisPro convention (1999,Acta A55,543-557)'
_diffrn_orient_matrix_UB_11        -0.1382541000
_diffrn_orient_matrix_UB_12        -0.0974679000
_diffrn_orient_matrix_UB_13        0.0354316000
_diffrn_orient_matrix_UB_21        -0.0083836000
_diffrn_orient_matrix_UB_22        0.0981951000
_diffrn_orient_matrix_UB_23        0.1147981000
_diffrn_orient_matrix_UB_31        -0.2562948000
_diffrn_orient_matrix_UB_32        0.0015225000
_diffrn_orient_matrix_UB_33        -0.0654531000
_diffrn_radiation_monochromator    mirror
_diffrn_radiation_probe            x-ray
_diffrn_radiation_type             'Cu K\a'
_diffrn_radiation_wavelength       1.54184
_diffrn_source                     'micro-focus sealed X-ray tube'
_diffrn_source_type                'SuperNova (Cu) X-ray Source'
_reflns_Friedel_coverage           0.000
_reflns_Friedel_fraction_full      .
_reflns_Friedel_fraction_max       .
_reflns_number_gt                  2533
_reflns_number_total               2733
_reflns_special_details
;
 Reflections were merged by SHELXL according to the crystal
 class for the calculation of statistics and refinement.
 
 _reflns_Friedel_fraction is defined as the number of unique
 Friedel pairs measured divided by the number that would be
 possible theoretically, ignoring centric projections and
 systematic absences.
;
_reflns_threshold_expression       'I > 2\s(I)'
_computing_cell_refinement         'CrysAlisPro 1.171.42.90a (Rigaku OD, 2023)'
_computing_data_collection         'CrysAlisPro 1.171.42.90a (Rigaku OD, 2023)'
_computing_data_reduction          'CrysAlisPro 1.171.42.90a (Rigaku OD, 2023)'
_computing_molecular_graphics      'Olex2 1.5-ac5-024 (Dolomanov et al., 2009)'
_computing_publication_material    'Olex2 1.5-ac5-024 (Dolomanov et al., 2009)'
_computing_structure_refinement    'SHELXL 2018/3 (Sheldrick, 2015)'
_computing_structure_solution      'SHELXT 2018/2 (Sheldrick, 2018)'
_refine_diff_density_max           2.362
_refine_diff_density_min           -1.631
_refine_diff_density_rms           0.157
_refine_ls_extinction_coef         .
_refine_ls_extinction_method       none
_refine_ls_goodness_of_fit_ref     1.075
_refine_ls_hydrogen_treatment      constr
_refine_ls_matrix_type             full
_refine_ls_number_parameters       221
_refine_ls_number_reflns           2733
_refine_ls_number_restraints       0
_refine_ls_R_factor_all            0.0526
_refine_ls_R_factor_gt             0.0505
_refine_ls_restrained_S_all        1.075
_refine_ls_shift/su_max            0.000
_refine_ls_shift/su_mean           0.000
_refine_ls_structure_factor_coef   Fsqd
_refine_ls_weighting_details      
 'w=1/[\s^2^(Fo^2^)+(0.1051P)^2^] where P=(Fo^2^+2Fc^2^)/3'
_refine_ls_weighting_scheme        calc
_refine_ls_wR_factor_gt            0.1352
_refine_ls_wR_factor_ref           0.1372
_refine_special_details            ?
_olex2_refinement_description
;
1. Fixed Uiso
 At 1.2 times of:
  All C(H) groups, All C(H,H) groups, All N(H) groups
 At 1.5 times of:
  All C(H,H,H) groups, All O(H) groups
2.a Secondary CH2 refined with riding coordinates:
 C10(H10A,H10B)
2.b Aromatic/amide H refined with riding coordinates:
 N2(H2), C1(H1), C4(H4)
2.c Idealised Me refined as rotating group:
 C6(H6A,H6B,H6C), C7(H7A,H7B,H7C), C11(H11A,H11B,H11C)
2.d Idealised tetrahedral OH refined as rotating group:
 O6(H6)
;
_atom_sites_solution_hydrogens     geom
_atom_sites_solution_primary       dual
_atom_sites_solution_secondary     ?
loop_
  _atom_site_label
  _atom_site_type_symbol
  _atom_site_fract_x
  _atom_site_fract_y
  _atom_site_fract_z
  _atom_site_U_iso_or_equiv
  _atom_site_adp_type
  _atom_site_occupancy
  _atom_site_site_symmetry_order
  _atom_site_calc_flag
  _atom_site_refinement_flags_posn
  _atom_site_refinement_flags_adp
  _atom_site_refinement_flags_occupancy
  _atom_site_disorder_assembly
  _atom_site_disorder_group
 Ag1 Ag 0.75625(5) 0.49468(3) 0.45099(3) 0.03085(19) Uani 1 1 d . . . . .
 F1 F 1.3035(10) 0.9362(3) 0.6153(4) 0.0772(14) Uani 1 1 d . . . . .
 F2 F 1.1337(8) 0.8698(4) 0.4249(5) 0.0761(14) Uani 1 1 d . . . . .
 F3 F 1.5080(7) 0.8765(3) 0.4934(4) 0.0548(9) Uani 1 1 d . . . . .
 O1 O 0.3365(6) 0.4536(3) 0.3481(3) 0.0297(7) Uani 1 1 d . . . . .
 O2 O 0.0484(8) 0.7581(4) 0.0758(4) 0.0482(10) Uani 1 1 d . . . . .
 O3 O -0.2811(7) 0.6050(4) 0.0069(3) 0.0400(8) Uani 1 1 d . . . . .
 O4 O 0.9691(6) 0.6650(3) 0.4428(3) 0.0319(7) Uani 1 1 d . . . . .
 O5 O 1.3465(6) 0.6999(3) 0.5661(3) 0.0335(8) Uani 1 1 d . . . . .
 N1 N 0.2479(7) 0.5054(4) 0.2825(3) 0.0263(8) Uani 1 1 d . . . . .
 N2 N -0.1246(7) 0.3533(4) 0.2260(3) 0.0299(8) Uani 1 1 d . . . . .
 H2 H -0.048031 0.330371 0.277579 0.036 Uiso 1 1 calc R U . . .
 N3 N -0.0683(7) 0.6621(4) 0.0718(3) 0.0295(9) Uani 1 1 d . . . . .
 C1 C 0.3937(9) 0.6051(5) 0.2801(4) 0.0280(10) Uani 1 1 d . . . . .
 H1 H 0.564900 0.637066 0.326718 0.034 Uiso 1 1 calc R U . . .
 C2 C 0.3069(9) 0.6636(4) 0.2132(4) 0.0285(10) Uani 1 1 d . . . . .
 C3 C 0.0535(9) 0.6109(4) 0.1477(4) 0.0273(9) Uani 1 1 d . . . . .
 C4 C -0.0987(9) 0.5080(4) 0.1466(4) 0.0278(9) Uani 1 1 d . . . . .
 H4 H -0.269538 0.475010 0.099554 0.033 Uiso 1 1 calc R U . . .
 C5 C -0.0007(8) 0.4517(4) 0.2153(4) 0.0265(9) Uani 1 1 d . . . . .
 C6 C -0.3823(9) 0.2832(5) 0.1547(4) 0.0317(10) Uani 1 1 d . . . . .
 H6A H -0.387327 0.252516 0.070335 0.048 Uiso 1 1 calc R U . . .
 H6B H -0.493043 0.334220 0.169447 0.048 Uiso 1 1 calc R U . . .
 H6C H -0.440245 0.215721 0.176106 0.048 Uiso 1 1 calc R U . . .
 C7 C 0.4934(10) 0.7744(5) 0.2185(5) 0.0350(11) Uani 1 1 d . . . . .
 H7A H 0.658030 0.789597 0.271696 0.052 Uiso 1 1 calc R U . . .
 H7B H 0.431469 0.843716 0.248620 0.052 Uiso 1 1 calc R U . . .
 H7C H 0.511180 0.761559 0.138808 0.052 Uiso 1 1 calc R U . . .
 C8 C 1.1877(9) 0.7273(4) 0.5072(4) 0.0282(10) Uani 1 1 d . . . . .
 C9 C 1.2766(10) 0.8549(5) 0.5110(5) 0.0363(11) Uani 1 1 d . . . . .
 O6 O 1.8857(7) 0.8116(3) 0.7081(3) 0.0404(8) Uani 1 1 d . . . . .
 H6 H 1.741199 0.780448 0.659673 0.061 Uiso 1 1 calc R U . . .
 C10 C 1.9204(10) 0.9348(5) 0.7770(5) 0.0375(11) Uani 1 1 d . . . . .
 H10A H 1.773777 0.943129 0.809323 0.045 Uiso 1 1 calc R U . . .
 H10B H 1.933378 0.980427 0.726652 0.045 Uiso 1 1 calc R U . . .
 C11 C 2.1594(11) 0.9839(5) 0.8775(5) 0.0433(13) Uani 1 1 d . . . . .
 H11A H 2.185575 1.069031 0.925037 0.065 Uiso 1 1 calc R U . . .
 H11B H 2.303666 0.975329 0.844857 0.065 Uiso 1 1 calc R U . . .
 H11C H 2.144137 0.939254 0.927680 0.065 Uiso 1 1 calc R U . . .

loop_
  _atom_site_aniso_label
  _atom_site_aniso_U_11
  _atom_site_aniso_U_22
  _atom_site_aniso_U_33
  _atom_site_aniso_U_23
  _atom_site_aniso_U_13
  _atom_site_aniso_U_12
 Ag1 0.0220(3) 0.0411(3) 0.0305(3) 0.02062(19) 0.00097(17) 0.00634(17)
 F1 0.120(4) 0.0391(19) 0.065(2) 0.0084(17) 0.059(3) 0.005(2)
 F2 0.057(2) 0.056(2) 0.106(4) 0.052(2) -0.019(2) -0.0011(19)
 F3 0.057(2) 0.0498(19) 0.066(2) 0.0314(17) 0.0307(19) 0.0085(17)
 O1 0.0228(16) 0.0387(18) 0.0262(16) 0.0173(14) 0.0002(13) 0.0048(13)
 O2 0.045(2) 0.052(2) 0.055(2) 0.037(2) 0.0028(19) 0.0115(19)
 O3 0.032(2) 0.052(2) 0.0368(19) 0.0241(17) -0.0005(15) 0.0118(16)
 O4 0.0277(18) 0.0373(18) 0.0245(16) 0.0104(14) -0.0001(13) 0.0073(14)
 O5 0.0260(17) 0.042(2) 0.0295(17) 0.0178(15) 0.0001(13) 0.0039(15)
 N1 0.0218(19) 0.036(2) 0.0244(18) 0.0160(16) 0.0060(15) 0.0095(16)
 N2 0.024(2) 0.040(2) 0.0273(19) 0.0177(17) 0.0034(15) 0.0089(17)
 N3 0.028(2) 0.039(2) 0.0254(19) 0.0160(17) 0.0076(16) 0.0125(17)
 C1 0.024(2) 0.041(3) 0.021(2) 0.0147(19) 0.0068(17) 0.011(2)
 C2 0.025(2) 0.037(2) 0.022(2) 0.0107(18) 0.0041(17) 0.0105(19)
 C3 0.027(2) 0.038(3) 0.019(2) 0.0127(18) 0.0055(18) 0.0120(19)
 C4 0.020(2) 0.040(3) 0.022(2) 0.0134(19) 0.0010(17) 0.0089(19)
 C5 0.022(2) 0.037(2) 0.019(2) 0.0105(18) 0.0057(17) 0.0082(19)
 C6 0.026(2) 0.042(3) 0.025(2) 0.017(2) 0.0025(18) 0.006(2)
 C7 0.032(3) 0.041(3) 0.031(3) 0.017(2) 0.007(2) 0.008(2)
 C8 0.028(2) 0.032(2) 0.022(2) 0.0106(18) 0.0075(18) 0.0048(19)
 C9 0.033(3) 0.038(3) 0.033(2) 0.015(2) 0.002(2) 0.005(2)
 O6 0.036(2) 0.038(2) 0.042(2) 0.0153(16) -0.0001(16) 0.0102(15)
 C10 0.034(3) 0.043(3) 0.035(3) 0.019(2) 0.007(2) 0.009(2)
 C11 0.041(3) 0.045(3) 0.036(3) 0.011(2) 0.007(2) 0.010(2)

_geom_special_details
;
 All esds (except the esd in the dihedral angle between two l.s. planes)
 are estimated using the full covariance matrix.  The cell esds are taken
 into account individually in the estimation of esds in distances, angles
 and torsion angles; correlations between esds in cell parameters are only
 used when they are defined by crystal symmetry.  An approximate (isotropic)
 treatment of cell esds is used for estimating esds involving l.s. planes.
;
loop_
  _geom_bond_atom_site_label_1
  _geom_bond_atom_site_label_2
  _geom_bond_distance
  _geom_bond_site_symmetry_2
  _geom_bond_publ_flag
 Ag1 Ag1 3.3374(6) 2_666 ?
 Ag1 Ag1 2.7630(6) 2_766 ?
 Ag1 O1 2.543(3) 2_666 ?
 Ag1 O1 2.338(3) . ?
 Ag1 O4 2.249(4) . ?
 Ag1 O5 2.295(4) 2_766 ?
 F1 C9 1.298(6) . ?
 F2 C9 1.324(7) . ?
 F3 C9 1.345(6) . ?
 O1 N1 1.312(5) . ?
 O2 N3 1.214(6) . ?
 O3 N3 1.219(5) . ?
 O4 C8 1.252(6) . ?
 O5 C8 1.244(6) . ?
 N1 C1 1.347(6) . ?
 N1 C5 1.380(6) . ?
 N2 C5 1.338(6) . ?
 N2 C6 1.455(6) . ?
 N3 C3 1.478(6) . ?
 C1 C2 1.388(7) . ?
 C2 C3 1.395(7) . ?
 C2 C7 1.516(7) . ?
 C3 C4 1.374(7) . ?
 C4 C5 1.405(7) . ?
 C8 C9 1.545(7) . ?
 O6 C10 1.423(7) . ?
 C10 C11 1.510(8) . ?

loop_
  _geom_angle_atom_site_label_1
  _geom_angle_atom_site_label_2
  _geom_angle_atom_site_label_3
  _geom_angle
  _geom_angle_site_symmetry_1
  _geom_angle_site_symmetry_3
  _geom_angle_publ_flag
 Ag1 Ag1 Ag1 134.75(2) 2_766 2_666 ?
 O1 Ag1 Ag1 90.95(8) 2_666 2_766 ?
 O1 Ag1 Ag1 44.35(7) 2_666 2_666 ?
 O1 Ag1 Ag1 49.48(8) . 2_666 ?
 O1 Ag1 Ag1 170.72(9) . 2_766 ?
 O1 Ag1 O1 93.83(10) . 2_666 ?
 O4 Ag1 Ag1 80.66(9) . 2_766 ?
 O4 Ag1 Ag1 115.39(9) . 2_666 ?
 O4 Ag1 O1 105.23(12) . . ?
 O4 Ag1 O1 108.73(12) . 2_666 ?
 O4 Ag1 O5 159.46(14) . 2_766 ?
 O5 Ag1 Ag1 84.61(9) 2_766 2_766 ?
 O5 Ag1 Ag1 85.15(9) 2_766 2_666 ?
 O5 Ag1 O1 85.64(12) 2_766 2_666 ?
 O5 Ag1 O1 87.82(12) 2_766 . ?
 Ag1 O1 Ag1 86.17(10) . 2_666 ?
 N1 O1 Ag1 116.5(3) . 2_666 ?
 N1 O1 Ag1 128.0(3) . . ?
 C8 O4 Ag1 123.4(3) . . ?
 C8 O5 Ag1 117.2(3) . 2_766 ?
 O1 N1 C1 121.5(4) . . ?
 O1 N1 C5 116.6(4) . . ?
 C1 N1 C5 121.9(4) . . ?
 C5 N2 C6 121.7(4) . . ?
 O2 N3 O3 123.0(4) . . ?
 O2 N3 C3 118.8(4) . . ?
 O3 N3 C3 118.2(4) . . ?
 N1 C1 C2 123.4(4) . . ?
 C1 C2 C3 114.5(5) . . ?
 C1 C2 C7 117.5(4) . . ?
 C3 C2 C7 128.0(5) . . ?
 C2 C3 N3 121.3(4) . . ?
 C4 C3 N3 115.3(4) . . ?
 C4 C3 C2 123.4(4) . . ?
 C3 C4 C5 119.8(4) . . ?
 N1 C5 C4 116.9(4) . . ?
 N2 C5 N1 115.9(4) . . ?
 N2 C5 C4 127.1(4) . . ?
 O4 C8 C9 115.5(4) . . ?
 O5 C8 O4 129.2(5) . . ?
 O5 C8 C9 115.3(4) . . ?
 F1 C9 F2 112.4(5) . . ?
 F1 C9 F3 104.9(4) . . ?
 F1 C9 C8 111.2(4) . . ?
 F2 C9 F3 104.3(5) . . ?
 F2 C9 C8 113.3(4) . . ?
 F3 C9 C8 110.1(4) . . ?
 O6 C10 C11 108.9(4) . . ?

loop_
  _diffrn_refln_index_h
  _diffrn_refln_index_k
  _diffrn_refln_index_l
  _diffrn_refln_intensity_net
  _diffrn_refln_intensity_u
 0 1 0 3323.36 156.86
 0 2 0 1363.25 66.18
 0 3 0 1104.42 55.24
 0 4 0 905.77 47.49
 0 -4 0 886.67 46.04
 0 4 0 838.96 45.14
 0 -5 0 1700.33 84.59
 0 5 0 1684.27 83.73
 0 5 0 1605.98 86.1
 0 -6 0 852.84 43.1
 0 6 0 885.73 47.13
 0 6 0 888.5 43.17
 0 -7 0 756.15 41.72
 0 -7 0 699.57 35.99
 0 7 0 745.99 44.99
 0 7 0 699.17 35.9
 0 -8 0 488.28 25.19
 0 8 0 485.05 34.57
 0 -8 0 472.82 30.84
 0 8 0 450.39 24.99
 0 9 0 258.65 15.39
 0 -9 0 264.07 15.38
 0 -9 0 224.91 20.33
 0 9 0 255.57 24.72
 0 -10 0 124.87 8.9
 0 10 0 123.17 8.88
 0 -10 0 104.35 13.29
 0 -11 0 169.67 17.45
 0 12 0 75.64 6.37
 0 12 0 87.71 6.72
 0 13 0 63.27 4.99
 0 14 0 38.99 2.9
 0 14 -1 34.39 3.49
 0 14 -1 63.39 3.96
 0 13 -1 30.84 3.46
 0 -13 1 30.65 2.96
 0 12 -1 13.2 2.71
 0 12 -1 13.05 2.63
 0 11 -1 150.86 10.25
 0 -11 1 126.03 15.27
 0 11 -1 157.64 10.65
 0 10 -1 356.8 19.18
 0 -10 1 325.67 25.57
 0 -9 1 157.17 10.64
 0 -9 1 173.65 16.12
 0 9 -1 167.2 10.76
 0 9 -1 128.77 16.04
 0 8 -1 242.36 14.33
 0 -8 1 243.8 14.38
 0 8 -1 245.66 22.58
 0 -8 1 260.22 19.61
 0 -7 1 730.25 41.84
 0 -7 1 755.4 36.73
 0 7 -1 810.53 46.21
 0 7 -1 683.94 36.46
 0 6 -1 1253.09 70.92
 0 -6 1 1363.17 68.87
 0 5 -1 4672.45 224.13
 0 5 -1 4546.05 226.25
 0 -5 1 4724.82 224.4
 0 4 -1 249.5 16.37
 0 4 -1 234.66 17.07
 0 3 -1 3514.42 168.43
 0 2 -1 775.7 35.07
 0 -2 1 608.92 34.86
 0 -1 1 609.2 34.2
 0 1 -1 831.91 34.5
 0 0 1 3660.38 172.4
 0 -1 -1 364.88 20.6
 0 -1 -1 410.07 19.34
 0 2 1 1643.12 82.92
 0 -2 -1 1871.63 84.63
 0 3 1 1351.47 69.38
 0 3 1 1341.49 71.27
 0 -4 -1 485.99 27.5
 0 4 1 473.43 26.15
 0 4 1 443.72 28.2
 0 5 1 881.3 47.52
 0 5 1 870.14 50.57
 0 -5 -1 974.62 49.32
 0 -6 -1 470.64 24.65
 0 6 1 480.18 24.66
 0 6 1 475.03 27.94
 0 -7 -1 6.89 1.95
 0 -7 -1 10.35 4.2
 0 7 1 5.7 4.14
 0 7 1 6.47 1.97
 0 -8 -1 158.3 10.33
 0 -8 -1 132.79 14.15
 0 8 1 157.78 10.38
 0 8 1 169.47 18.26
 0 -9 -1 181.66 17.51
 0 9 1 199.97 12.54
 0 -9 -1 194.24 12.46
 0 9 1 187.45 20.87
 0 -10 -1 13.68 5.45
 0 10 1 16.77 6.47
 0 10 1 16.37 3.02
 0 -10 -1 16.56 3.05
 0 11 1 100.34 7.78
 0 12 1 60.85 5.32
 0 12 1 65.09 5.44
 0 13 1 92.26 6.13
 0 14 -2 35.64 3.62
 0 -14 2 38.29 3.08
 0 13 -2 114.92 7.49
 0 -13 2 93.83 6.81
 0 12 -2 190.04 11.65
 0 12 -2 173.23 11.26
 0 11 -2 218.43 13.61
 0 -11 2 183.85 18.87
 0 11 -2 220.17 13.45
 0 -10 2 303 24.03
 0 10 -2 317.3 17.83
 0 10 -2 256.86 24.7
 0 9 -2 152.46 16.85
 0 9 -2 147.9 10.14
 0 -9 2 166.53 15.62
 0 8 -2 969.89 58.7
 0 -8 2 1042.64 50.42
 0 8 -2 973.98 50.05
 0 -8 2 1032.92 56.32
 0 7 -2 102.15 7.16
 0 -7 2 103.45 7.23
 0 -6 2 289.73 19.14
 0 6 -2 244.89 19.67
 0 5 -2 2932.83 147.04
 0 -5 2 3044.31 146.32
 0 -4 2 453.8 27.34
 0 4 -2 525.92 27.95
 0 3 -2 798.15 39.6
 0 -3 2 742.66 39.94
 0 -2 2 675.22 37.08
 0 2 -2 833.04 37.59
 0 1 -2 1062.9 53.64
 0 -1 2 1143.88 53.44
 0 1 -2 1116.25 53.97
 0 0 -2 1171.51 55.18
 0 0 2 1151.78 56.5
 0 1 2 32.65 3.32
 0 -1 -2 29.17 3.23
 0 -2 -2 114.86 8.8
 0 2 2 117.73 8.84
 0 2 2 109.58 7.5
 0 -3 -2 496.14 27.04
 0 3 2 438.71 27.41
 0 -4 -2 56.7 7.05
 0 4 2 49.81 5.57
 0 5 2 341.5 18.58
 0 -5 -2 390.79 23.28
 0 -5 -2 333.76 18.46
 0 5 2 361.63 21.39
 0 6 2 263.67 20.82
 0 -6 -2 222.4 17.1
 0 -6 -2 214.18 12.88
 0 6 2 218.33 12.81
 0 -7 -2 1.9 1.42
 0 7 2 -1.58 4.7
 0 -7 -2 0.52 2.92
 0 7 2 2.98 1.76
 0 8 2 122.26 8.68
 0 -8 -2 97.45 12.24
 0 8 2 113.35 15.68
 0 -8 -2 120.81 8.68
 0 9 2 82.25 6.96
 0 -9 -2 68.67 10.44
 0 -9 -2 85.67 7.07
 0 9 2 83.9 13.79
 0 10 2 6.6 4.68
 0 10 2 18.52 7.16
 0 11 2 81.66 6.51
 0 12 2 1.87 1.37
 0 13 2 11.3 1.48
 0 14 -3 55.38 4.76
 0 -14 3 61.32 4.32
 0 14 -3 66.53 4.66
 0 13 -3 108.01 7.66
 0 -12 3 120.08 14.46
 0 -12 3 110.15 15.63
 0 11 -3 316.85 18.47
 0 -11 3 277.23 24.43
 0 11 -3 323.36 18.3
 0 -10 3 244.39 21.03
 0 10 -3 250.65 15.08
 0 10 -3 262.74 15.27
 0 10 -3 203.55 21.71
 0 9 -3 48.01 4.96
 0 9 -3 44.27 4.64
 0 9 -3 47.21 9.3
 0 -9 3 54.51 8.53
 0 -8 3 357.07 23.6
 0 8 -3 305.5 25.47
 0 8 -3 315.47 17.99
 0 7 -3 163.98 10
 0 7 -3 154.58 15.84
 0 -6 3 1023.4 50.41
 0 6 -3 807.67 50.39
 0 -5 3 3463.3 170.34
 0 5 -3 3555.43 170.95
 0 -4 3 376.84 23.74
 0 4 -3 467.68 24.45
 0 -3 3 250.91 15.24
 0 -3 3 226.19 14.2
 0 3 -3 246.09 14.69
 0 2 -3 193.52 11.17
 0 -2 3 193.12 10.73
 0 -1 3 25.26 3.33
 0 0 3 2320.02 111.42
 0 1 3 532.89 28.47
 0 -1 -3 524.34 26.88
 0 -1 -3 559.27 27.68
 0 2 3 76.83 6.04
 0 2 3 81.38 7.5
 0 -3 -3 146.77 11.27
 0 3 3 141.31 12.3
 0 3 3 128.91 9.77
 0 4 3 190.8 17.02
 0 4 3 191.26 13.88
 0 -5 -3 135.38 8.45
 0 5 3 138.29 8.51
 0 5 3 134.56 8.73
 0 5 3 114.81 13.89
 0 -5 -3 114.51 8.41
 0 6 3 126.95 8.56
 0 -6 -3 125.75 8.78
 0 -6 -3 134.99 8.53
 0 -6 -3 113.62 11.87
 0 6 3 121.33 15.19
 0 -7 -3 4.32 3.58
 0 7 3 6.21 4.89
 0 -7 -3 7.12 2.14
 0 7 3 9.21 2.38
 0 8 3 206.38 12.91
 0 -8 -3 169.02 16.78
 0 -8 -3 214.11 13.24
 0 8 3 211.09 22.33
 0 9 3 26.08 3.7
 0 9 3 27.46 8.24
 0 -9 -3 30.46 3.95
 0 -10 -3 1.11 1.67
 0 10 3 0.51 1.48
 0 11 3 2.17 1.38
 0 12 3 0.43 1.05
 0 15 -4 23.23 2.25
 0 -15 4 22.75 1.96
 0 -14 4 19.72 2.51
 0 14 -4 20.55 2.82
 0 13 -4 77.18 6.15
 0 -12 4 99.17 14.57
 0 -12 4 84.08 11.99
 0 11 -4 99.99 7.96
 0 11 -4 104.05 8.12
 0 -11 4 79.79 11.62
 0 -10 4 266.93 21.9
 0 10 -4 264.14 15.99
 0 10 -4 230.68 23.23
 0 10 -4 273.36 15.96
 0 9 -4 100.84 13.55
 0 9 -4 87.07 7.06
 0 -9 4 92.19 11.34
 0 9 -4 91.49 7.19
 0 8 -4 166.07 10.34
 0 -8 4 180.93 15.28
 0 8 -4 154.74 10.32
 0 8 -4 157.75 16.83
 0 7 -4 102.93 6.89
 0 7 -4 95.5 6.84
 0 -6 4 291.19 19.55
 0 6 -4 267.88 20.03
 0 -5 4 587.25 34.99
 0 5 -4 704.37 36.49
 0 4 -4 303.17 18.42
 0 -4 4 274.63 17.16
 0 -4 4 294.84 18.91
 0 -3 4 304.95 16.82
 0 3 -4 293.36 17.25
 0 -2 4 294.1 17.69
 0 -1 4 589.26 31.2
 0 0 4 688.98 35.91
 0 -1 -4 94.41 6.72
 0 1 4 125.58 9.03
 0 2 4 82.71 8.49
 0 -2 -4 73.97 6.92
 0 2 4 82.15 6.99
 0 3 4 147.98 13.26
 0 3 4 135.8 10.14
 0 4 4 6.58 1.78
 0 4 4 6.53 3.89
 0 -4 -4 4.59 1.91
 0 -4 -4 7.77 1.94
 0 4 4 6.06 1.95
 0 5 4 15.8 5.63
 0 5 4 12.47 2.35
 0 -5 -4 13.34 2.64
 0 -5 -4 11.48 2.6
 0 5 4 10.75 2.56
 0 -5 -4 12.18 2.54
 0 6 4 8.8 2.23
 0 6 4 10.77 5.34
 0 -6 -4 9.69 2.5
 0 -6 -4 8.96 2.5
 0 7 4 2.91 4.55
 0 7 4 7.71 2.27
 0 -7 -4 7.53 2.41
 0 -8 -4 36.69 4.49
 0 8 4 35.44 4.22
 0 8 4 30.73 8.68
 0 9 4 0.86 1.55
 0 9 4 2.8 4.01
 0 10 4 4.99 1.82
 0 -10 -4 7.17 2.04
 0 11 4 0.1 1.25
 0 15 -5 18.28 2.17
 0 -15 5 21.26 2.09
 0 14 -5 3.16 1.46
 0 -14 5 2.36 1.53
 0 13 -5 52.03 4.66
 0 13 -5 50.97 5.03
 0 -12 5 70.46 12.07
 0 -11 5 46.11 8.79
 0 -11 5 58.93 11.5
 0 11 -5 59.25 5.75
 0 10 -5 288.14 16.5
 0 -10 5 257.85 25.93
 0 -10 5 233.3 21.2
 0 10 -5 276.66 25.33
 0 9 -5 5.89 2.22
 0 9 -5 4.91 2.23
 0 -9 5 7.02 4.09
 0 9 -5 6.86 4.45
 0 -9 5 5.43 4.69
 0 8 -5 108.25 13.47
 0 -8 5 122.76 12.08
 0 8 -5 90.06 7
 0 8 -5 88.77 6.85
 0 -8 5 106.82 13.87
 0 7 -5 1.07 1.37
 0 -7 5 3.16 2.95
 0 7 -5 1.14 1.28
 0 6 -5 78.46 9.25
 0 -6 5 68 7.89
 0 5 -5 5.39 2.98
 0 -5 5 11.3 3.61
 0 -5 5 11.14 3.37
 0 -4 5 221.09 15.4
 0 -4 5 197.79 11.85
 0 4 -5 180.9 12.23
 0 -3 5 464.68 27.22
 0 -2 5 1.5 2.39
 0 -1 5 205.16 13.78
 0 0 5 10.08 2.93
 0 -1 -5 30.35 4.95
 0 2 5 16.54 3.38
 0 3 5 80.84 6.22
 0 3 5 71.99 10.32
 0 -3 -5 90.8 6.43
 0 4 5 1.08 1.74
 0 4 5 -0.15 1.38
 0 -4 -5 -0.27 1.72
 0 -4 -5 0.79 1.77
 0 -4 -5 0.89 1.52
 0 4 5 0.78 3.63
 0 5 5 1.23 1.96
 0 5 5 5.87 1.89
 0 -5 -5 4.11 2.19
 0 5 5 7.3 5.28
 0 -5 -5 7.71 2.37
 0 -6 -5 4.5 2.06
 0 6 5 0.88 1.72
 0 -6 -5 5.63 2.26
 0 -7 -5 18.66 3.44
 0 7 5 25.37 8.05
 0 7 5 19.56 3.12
 0 8 5 19.17 6.86
 0 -9 -5 1.87 1.54
 0 9 5 1.21 1.27
 0 -10 -5 7.11 1.81
 0 10 5 5.15 1.29
 0 11 5 13.3 1.64
 0 -11 -5 12.37 1.48
 0 15 -6 7.5 1.49
 0 -15 6 7.25 1.35
 0 -14 6 -0.11 1.35
 0 14 -6 0.94 1.44
 0 13 -6 14.23 2.89
 0 -12 6 20.47 7.19
 0 -11 6 6.11 4.57
 0 -11 6 0.65 2.81
 0 -11 6 -0.55 1.7
 0 11 -6 -0.84 1.79
 0 10 -6 8.75 2.57
 0 -10 6 12.12 5.56
 0 10 -6 5.58 4.52
 0 -10 6 4.43 3.95
 0 -9 6 11.06 6.1
 0 -9 6 7.59 4.02
 0 9 -6 3.53 4.13
 0 9 -6 8.78 2.34
 0 -8 6 0.58 1.28
 0 8 -6 0.47 1.48
 0 -8 6 1.02 3.24
 0 8 -6 -0.76 2.79
 0 -8 6 -0.78 3.77
 0 7 -6 73.74 5.98
 0 7 -6 73.15 5.62
 0 -7 6 74.58 5.49
 0 -7 6 81.54 11.05
 0 -6 6 78.54 7.8
 0 6 -6 79.62 5.74
 0 6 -6 62.6 7.1
 0 5 -6 94.83 8.1
 0 -5 6 121.96 11.45
 0 -5 6 110.4 8.11
 0 -4 6 38.1 6.19
 0 -3 6 387.18 24.47
 0 -2 6 12.45 3.4
 0 -1 6 2.63 2.33
 0 0 6 98.85 9.45
 0 1 6 35.01 3.32
 0 -1 -6 36.02 3.22
 0 2 6 1.76 3.04
 0 -2 -6 1.49 1.32
 0 2 6 -0.33 1.62
 0 2 6 0.28 1.4
 0 3 6 126.23 9.02
 0 3 6 143.83 15.85
 0 -3 -6 142.36 9.33
 0 -3 -6 132.76 8.52
 0 -4 -6 74.94 6.13
 0 -4 -6 65.81 5.56
 0 -4 -6 56.92 5.86
 0 4 6 58.32 5.9
 0 4 6 66.21 5.61
 0 4 6 71.81 12.15
 0 5 6 27.35 8.12
 0 -5 -6 30.07 4.38
 0 -5 -6 31.44 4.2
 0 5 6 33.63 3.88
 0 5 6 35.25 4.6
 0 -6 -6 72.44 6.68
 0 -6 -6 69.38 6.02
 0 6 6 83.12 13.74
 0 6 6 58.12 5.53
 0 7 6 101.58 15.21
 0 8 6 1.4 1.27
 0 -8 -6 2.52 1.71
 0 -9 -6 1.79 1.58
 0 -10 -6 0.67 0.84
 0 10 6 0.66 0.92
 0 15 -7 1.6 1
 0 -15 7 3.03 0.96
 0 -14 7 3.03 1.5
 0 14 -7 1.97 1.47
 0 13 -7 9.81 2.59
 0 -12 7 6.51 4.68
 0 -11 7 7.15 6.28
 0 11 -7 28.58 4.45
 0 10 -7 375.22 21.44
 0 -10 7 322.8 30.81
 0 9 -7 320.59 18.27
 0 -9 7 343.39 28.48
 0 -8 7 135.2 15.61
 0 8 -7 130.53 9.18
 0 -7 7 28.18 6.86
 0 7 -7 27.85 3.49
 0 6 -7 144.93 9.04
 0 6 -7 139.12 9.11
 0 5 -7 25.92 2.95
 0 4 -7 17.74 2.4
 0 3 -7 505.36 25.91
 0 -3 7 553.79 31.93
 0 2 -7 395.08 20.56
 0 -2 7 434.21 26
 0 1 -7 419.27 21.43
 0 0 -7 155.6 9.13
 0 1 7 327.09 24.74
 0 1 7 342.99 18.18
 0 -1 -7 326.72 17.7
 0 -2 -7 195.28 11.69
 0 2 7 184.21 18.23
 0 2 7 193.47 11.53
 0 -2 -7 163.71 10.59
 0 3 7 30.95 4.22
 0 -3 -7 34.99 4.25
 0 3 7 34.68 8.57
 0 3 7 25.84 3.41
 0 -3 -7 29.46 3.64
 0 4 7 204.18 13.3
 0 4 7 162.08 20.45
 0 -4 -7 210.55 12.96
 0 -4 -7 196.43 13.21
 0 -5 -7 46.89 5
 0 5 7 48.03 10.94
 0 -5 -7 49.22 5.55
 0 6 7 169.92 20.85
 0 -7 -7 32.15 4.18
 0 -8 -7 57.44 4.97
 0 -8 -7 46.76 3.8
 0 -9 -7 87.28 6.07
 0 15 -8 19.95 2.12
 0 -15 8 20.56 1.95
 0 14 -8 14.56 2.41
 0 -14 8 10.47 1.97
 0 13 -8 51.64 5.21
 0 -12 8 38.4 9.23
 0 12 -8 43.47 5.2
 0 -11 8 49.25 10.66
 0 11 -8 37.87 5.01
 0 -10 8 14.96 6.33
 0 10 -8 3.94 2.56
 0 -9 8 7.29 4.57
 0 9 -8 2.91 2.29
 0 8 -8 67.15 6.02
 0 -8 8 64.52 10.75
 0 7 -8 324.63 18.12
 0 -7 8 309.93 25.33
 0 6 -8 337.19 18.41
 0 -6 8 325.69 25.33
 0 -5 8 376.99 25.48
 0 5 -8 367.62 17.83
 0 -4 8 164.07 14.37
 0 4 -8 153.53 8.61
 0 3 -8 13.6 2.05
 0 3 -8 10.31 1.64
 0 -3 8 9.33 1.55
 0 2 -8 6.87 1.44
 0 2 -8 7 1.64
 0 -2 8 8.28 1.56
 0 -2 8 10.07 3.53
 0 1 -8 510.55 27.44
 0 -1 8 607 34.97
 0 1 -8 599.25 28.12
 0 0 8 213.87 11.95
 0 0 -8 192.41 11.53
 0 0 -8 194.9 11.68
 0 1 8 272.08 23.34
 0 1 8 268.33 15.49
 0 -1 -8 263.34 14.96
 0 2 8 124.47 15.92
 0 2 8 120.14 9.01
 0 -2 -8 114.94 8.28
 0 -2 -8 143.78 9.57
 0 -3 -8 381.93 19.87
 0 3 8 317.35 19.72
 0 -3 -8 332.66 20.06
 0 3 8 317.04 30.23
 0 4 8 276.11 15.63
 0 4 8 210.5 24.59
 0 -4 -8 242.31 15.38
 0 -4 -8 213.62 14.54
 0 5 8 158.03 20.14
 0 -6 -8 153.83 10.64
 0 -7 -8 61.64 5.47
 0 -8 -8 14.2 2.18
 0 15 -9 13.75 1.54
 0 14 -9 31.51 3.24
 0 -14 9 23.96 2.55
 0 13 -9 31.85 3.72
 0 -13 9 24.41 3.01
 0 12 -9 80.63 7.22
 0 -11 9 130.99 18.35
 0 -10 9 115.32 16.7
 0 10 -9 128.12 9.78
 0 9 -9 6.69 2.42
 0 -9 9 7.63 5.1
 0 8 -9 48.42 5.17
 0 -8 9 53.55 10.21
 0 7 -9 255.3 15.29
 0 -7 9 290.36 24.12
 0 6 -9 318.45 16.66
 0 -6 9 346.71 25.33
 0 5 -9 274.73 14.22
 0 -5 9 310.71 22.45
 0 -4 9 594.32 34.06
 0 4 -9 538.36 25.42
 0 -3 9 185.2 16.77
 0 3 -9 189.97 11.21
 0 -2 9 431.53 28.63
 0 2 -9 427.83 21.54
 0 2 -9 384.12 20.8
 0 -1 9 391.81 28.69
 0 1 -9 417.12 21.89
 0 -1 9 411.61 21.94
 0 0 9 301.1 17.71
 0 0 -9 325.09 17.7
 0 0 9 357.31 27.8
 0 -1 -9 485.27 24.58
 0 -1 -9 410.54 23.25
 0 1 9 481.56 35.37
 0 1 9 422.19 23.84
 0 -2 -9 212.41 13.06
 0 2 9 199.55 22
 0 -2 -9 176.31 11.63
 0 2 9 179.03 12.25
 0 3 9 43.91 5.07
 0 -3 -9 44.33 5.06
 0 3 9 28.96 9.55
 0 -3 -9 39.83 5.05
 0 4 9 57.87 12.16
 0 -5 -9 72.77 6.68
 0 -5 -9 91.19 5.81
 0 -5 -9 74.33 6.1
 0 -6 -9 96.89 7.24
 0 -7 -9 58.21 4.64
 0 14 -10 32.83 3.07
 0 -13 10 68.45 5.01
 0 13 -10 68.44 5.22
 0 -12 10 79.38 6
 0 12 -10 96.6 7.35
 0 11 -10 98.85 8.16
 0 -10 10 159.6 20.14
 0 9 -10 218.02 13.74
 0 -9 10 193.85 22.13
 0 8 -10 263.67 15.03
 0 -8 10 250.19 23.64
 0 8 -10 230.73 13.91
 0 -7 10 362.58 27.98
 0 7 -10 377.6 19.27
 0 7 -10 310.49 18.01
 0 6 -10 544.57 28.45
 0 -6 10 535.6 37.13
 0 5 -10 732.29 37.49
 0 -5 10 773.91 46.48
 0 4 -10 531.5 28.01
 0 -4 10 580.38 36.28
 0 3 -10 304.34 17.07
 0 3 -10 326.77 17.62
 0 -2 10 647.61 40.6
 0 2 -10 644.4 32.46
 0 -2 10 619.16 32.37
 0 -1 10 549.52 29.08
 0 -1 10 558.96 40.01
 0 1 -10 551.76 29
 0 1 -10 568.27 29.26
 0 0 10 188.22 12.13
 0 0 10 220.8 22.32
 0 0 -10 186.94 11.86
 0 -1 -10 332.48 18.16
 0 1 10 337.69 29.58
 0 1 10 272.53 17.16
 0 -1 -10 281.34 16.85
 0 2 10 83.49 14.72
 0 -3 -10 43.06 5.25
 0 -3 -10 41.1 4.87
 0 -4 -10 144.11 8.36
 0 -4 -10 120.11 8.66
 0 -4 -10 134.98 9.44
 0 -5 -10 74.21 6.21
 0 -5 -10 88.91 5.32
 0 -6 -10 44.53 3.85
 0 14 -11 11.7 1.53
 0 13 -11 51.77 4.43
 0 12 -11 191.6 10.69
 0 12 -11 142.07 9.06
 0 11 -11 203.23 12.37
 0 11 -11 241.57 13.83
 0 10 -11 257.68 15.63
 0 -9 11 124.36 16.27
 0 -8 11 99.42 14.53
 0 8 -11 142.65 9.44
 0 -7 11 258.45 23.81
 0 7 -11 298.87 16.79
 0 6 -11 552.53 28.64
 0 -6 11 524.69 36.61
 0 5 -11 339.26 17.48
 0 -5 11 359.03 25.59
 0 4 -11 403.3 20.53
 0 -4 11 366.88 27.49
 0 4 -11 393.05 26.94
 0 4 -11 353.47 19.84
 0 -3 11 224.4 20.35
 0 3 -11 253.1 14.24
 0 -3 11 240.88 14.04
 0 -2 11 396.71 22.27
 0 2 -11 413.02 22.28
 0 -2 11 407.68 32.88
 0 2 -11 442.23 22.85
 0 1 -11 275.72 15.51
 0 -1 11 251.36 24.74
 0 -1 11 246.53 15.12
 0 0 11 100.58 15.5
 0 -1 -11 214.75 13.18
 0 1 11 218.19 23.89
 0 1 11 178.5 12.11
 0 -2 -11 74.54 7.15
 0 -2 -11 84.14 7.09
 0 -3 -11 96.37 7.43
 0 -3 -11 90 6.92
 0 -3 -11 110.59 6.74
 0 -4 -11 55.86 4.87
 0 -4 -11 61.66 4.16
 0 -5 -11 19.38 2.18
 0 13 -12 98.43 6.07
 0 12 -12 159.07 9.71
 0 11 -12 129.9 8.7
 0 10 -12 102.06 7.58
 0 9 -12 129.68 8.93
 0 8 -12 143.92 9.55
 0 -7 12 333.11 26.23
 0 -6 12 375.14 27.91
 0 -5 12 196.43 17.85
 0 -4 12 330.67 25.12
 0 -3 12 135.4 16.44
 0 2 -12 229.01 13.99
 0 -2 12 272.08 24.69
 0 1 -12 102.42 7.91
 0 1 -12 110.42 8.36
 0 1 -12 128.21 8.93
 0 0 -12 91.8 7.52
 0 0 -12 84.42 6.86
 0 -1 -12 74.96 6.31
 0 -1 -12 68.42 6.26
 0 -2 -12 93.99 5.9
 0 -2 -12 79.54 6.18
 0 -2 -12 76.8 5.93
 0 -3 -12 52.49 3.52
 0 -3 -12 38.58 3.7
 0 12 -13 66.06 4.41
 0 11 -13 99.69 6.55
 0 10 -13 87.15 6.22
 0 9 -13 81.62 6.06
 0 8 -13 70.2 5.76
 0 8 -13 91.56 6.35
 0 7 -13 333.7 18.99
 0 7 -13 377.95 18.97
 0 6 -13 150.63 9.03
 0 6 -13 137.53 8.57
 0 5 -13 119.14 8.15
 0 5 -13 134.28 8.2
 0 4 -13 130.35 8.67
 0 4 -13 128.41 8.82
 0 3 -13 58.32 5.49
 0 3 -13 52.3 4.88
 0 3 -13 59 5.24
 0 2 -13 19.32 2.98
 0 2 -13 14.6 2.74
 0 2 -13 18.7 3.45
 0 1 -13 39.91 4.3
 0 1 -13 42.52 4.07
 0 0 -13 53.18 4.84
 0 0 -13 52.73 4.84
 0 -1 -13 50.89 4.12
 0 -1 -13 44.06 3.86
 0 -2 -13 26.9 2.32
 0 11 -14 34.34 2.9
 0 10 -14 65.53 3.93
 0 10 -14 29.18 2.96
 0 9 -14 34.06 3.04
 0 9 -14 18.85 2.38
 0 8 -14 17.64 2.37
 0 8 -14 27.2 2.69
 0 7 -14 36.08 3.77
 0 6 -14 33.79 3.58
 0 5 -14 19.7 2.56
 0 5 -14 12.17 2.4
 0 5 -14 18.78 2.59
 0 4 -14 20.24 2.71
 0 4 -14 17.15 2.58
 0 4 -14 24.11 3.03
 0 3 -14 22.42 2.82
 0 3 -14 21.91 2.75
 0 3 -14 30.69 3.35
 0 2 -14 15.6 2.18
 0 2 -14 16.68 2.72
 0 2 -14 13.29 2.23
 0 2 -14 12.94 1.91
 0 1 -14 1.69 0.93
 0 1 -14 -0.68 1.67
 0 1 -14 0.89 1.18
 0 0 -14 43 3.27
 0 9 -15 13.2 1.94
 0 8 -15 17.26 2.28
 0 7 -15 2.45 1.27
 0 6 -15 1.91 1.28
 0 5 -15 1.34 1.14
 1 2 -15 107.64 6.21
 1 2 -15 91.73 5.83
 1 3 -15 54.1 4.21
 1 3 -15 85.88 5.1
 1 4 -15 119.5 7.43
 1 5 -15 139.65 6.89
 1 5 -15 79.85 5.46
 1 6 -15 145.05 8.22
 1 7 -15 73.4 4.9
 1 8 -15 39.21 3.14
 1 8 -15 27.83 2.73
 1 9 -15 48.65 3.71
 1 -1 -14 38.56 3.3
 1 -1 -14 45.68 3.23
 1 0 -14 57.19 4.13
 1 0 -14 43.67 4.13
 1 1 -14 106.45 6.2
 1 1 -14 62.63 4.87
 -1 -1 14 75.39 5.22
 1 1 -14 101.26 6.49
 -1 -2 14 58.6 4.82
 1 2 -14 60.82 5.23
 1 3 -14 53.42 4.77
 -1 -3 14 61.4 4.64
 1 3 -14 50.2 4
 1 4 -14 77.92 5.78
 1 4 -14 78.56 5.97
 1 5 -14 120.04 7.63
 -1 -5 14 130.81 7.61
 -1 -6 14 112.63 7.07
 1 6 -14 99.74 7.01
 1 7 -14 56.94 4.69
 1 8 -14 65.69 5.14
 1 9 -14 55.72 5.12
 1 9 -14 84.16 4.81
 1 10 -14 57.62 4.46
 1 11 -14 36.76 2.91
 1 -3 -13 18.57 2.21
 1 -3 -13 22.07 1.97
 1 -2 -13 63.14 5.39
 1 -2 -13 76.71 4.98
 1 -1 -13 39.1 3.4
 -1 1 13 46.08 4.14
 1 0 -13 59.34 4.91
 -1 0 13 61.09 5.33
 -1 -1 13 109.53 8.12
 1 1 -13 131.94 8.91
 1 2 -13 54.41 4.71
 -1 -2 13 71.48 5.62
 1 3 -13 56.23 4.87
 1 3 -13 61.71 5.25
 -1 -3 13 71.1 5.51
 1 4 -13 114.89 8.09
 1 4 -13 109.25 8.04
 -1 -4 13 137.24 8.42
 1 5 -13 118.96 8.18
 1 6 -13 78.6 6.1
 1 7 -13 69.81 5.73
 1 8 -13 16.85 2.78
 1 9 -13 8.05 2.11
 1 10 -13 15.02 2.61
 1 11 -13 34.43 3.43
 1 12 -13 19.2 2.19
 1 -4 -12 11.96 1.7
 1 -4 -12 8.94 1.87
 1 -3 -12 44.2 4.65
 1 -3 -12 53.87 4.12
 1 -2 -12 36.2 3.69
 -1 2 12 52.5 4.83
 1 -2 -12 47.9 5.04
 1 -1 -12 24.08 3.78
 -1 1 12 22.14 3.51
 1 -1 -12 19.5 3.01
 -1 0 12 23.58 3.53
 1 0 -12 19.68 3.56
 -1 -1 12 17.27 3.22
 -1 -1 12 15.27 5.87
 -1 -2 12 16.32 5.83
 1 3 -12 3.08 1.68
 -1 -3 12 3.01 3.77
 -1 -4 12 40.06 8.22
 1 4 -12 48.87 4.62
 1 5 -12 20.72 3.09
 -1 -5 12 19.93 6.2
 -1 -6 12 38.72 8.59
 1 6 -12 44.1 4.63
 -1 -7 12 3.78 4.16
 -1 -8 12 20.71 6.36
 1 8 -12 22.21 3.3
 1 9 -12 6.3 2.17
 1 10 -12 50.59 4.98
 1 11 -12 3.75 1.74
 1 12 -12 0.65 1.22
 1 13 -12 0.13 0.71
 1 -6 -11 26.04 2.59
 1 -5 -11 37.68 4.02
 1 -5 -11 45.76 3.32
 1 -4 -11 16.94 3.07
 1 -3 -11 6.5 1.9
 -1 3 11 8.14 2.67
 1 -3 -11 6.99 2.61
 1 -2 -11 3.23 1.82
 -1 2 11 -4.12 4.81
 1 -2 -11 0.46 1.86
 -1 2 11 0.22 1.96
 -1 1 11 64.28 11.87
 -1 0 11 5.88 2.37
 -1 0 11 4.73 4.25
 -1 -1 11 -0.39 1.55
 1 1 -11 0.55 1.64
 -1 -1 11 0.89 3.62
 1 1 -11 -0.6 1.43
 -1 -2 11 62.84 10.16
 1 2 -11 51.82 5.08
 1 3 -11 5.93 2.02
 -1 -3 11 2.28 3.68
 1 4 -11 23.92 3.2
 -1 -4 11 18.18 2.76
 -1 -4 11 25.63 6.83
 -1 -5 11 17.53 2.57
 -1 -5 11 14.37 5.33
 1 5 -11 17.26 2.9
 1 6 -11 35.13 4.08
 -1 -6 11 37.21 3.85
 -1 -6 11 38.28 8.15
 -1 -7 11 -0.82 3.97
 1 7 -11 3.17 1.81
 -1 -8 11 16.26 6.22
 1 8 -11 16 3
 -1 -9 11 7.98 4.89
 1 10 -11 6.7 2.39
 1 11 -11 0.18 1.66
 1 12 -11 0.7 1.45
 1 13 -11 0.74 1.02
 1 -7 -10 1.58 0.93
 1 -6 -10 9.56 2.12
 1 -6 -10 12.81 1.68
 1 -5 -10 5.37 2.14
 -1 4 10 1.54 2.06
 1 -4 -10 0.66 1.57
 1 -4 -10 1.99 2.05
 -1 3 10 4.31 4.83
 1 -2 -10 6.14 2.35
 -1 2 10 4.15 4.85
 -1 2 10 6.91 2.54
 -1 1 10 7.59 5.36
 -1 1 10 6.53 2.51
 1 0 -10 7.67 2.18
 1 0 -10 8.93 2.08
 -1 0 10 5.17 4.34
 -1 0 10 8.83 2.51
 1 1 -10 72.79 6.05
 -1 -1 10 78.7 11.13
 1 2 -10 0.66 1.44
 -1 -2 10 4.32 3.73
 -1 -2 10 0.6 1.35
 1 3 -10 26.82 3.27
 -1 -3 10 15.67 5.56
 -1 -3 10 22.17 2.85
 1 4 -10 58.95 5.16
 -1 -4 10 63.75 9.82
 -1 -4 10 59.35 4.9
 -1 -5 10 0.74 2.13
 -1 -5 10 0.99 1.14
 1 5 -10 0.85 1.51
 1 6 -10 1.77 1.61
 -1 -6 10 -0.29 1.28
 -1 -6 10 1.56 3.2
 1 7 -10 17.22 3.11
 -1 -7 10 19.53 2.83
 -1 -7 10 25.99 7.42
 1 8 -10 96.9 7.87
 -1 -8 10 109.89 15.29
 -1 -8 10 95.55 7.25
 1 9 -10 1.1 2.09
 -1 -9 10 3.86 4.84
 -1 -10 10 1.93 3.96
 -1 -10 10 0.3 1.55
 -1 -11 10 44.02 4.55
 1 11 -10 58.1 5.63
 -1 -12 10 5.72 1.64
 1 12 -10 8.62 2.19
 -1 -13 10 13.52 1.84
 1 13 -10 17.55 2.46
 1 14 -10 25.56 2.36
 1 -8 -9 -0.59 0.92
 1 -7 -9 -0.94 1.4
 1 -6 -9 4.85 1.96
 -1 6 9 0.97 1.36
 1 -5 -9 25.69 3.95
 -1 5 9 31.99 4.57
 -1 5 9 30.24 8.75
 -1 5 9 26.47 3.53
 -1 4 9 72.84 6.45
 1 -4 -9 72.19 6.89
 -1 4 9 70.6 6.97
 1 -4 -9 63.8 5.91
 -1 4 9 67.59 13.34
 1 -3 -9 126.74 9.3
 -1 3 9 89.11 15.01
 1 -3 -9 101.13 8.07
 -1 3 9 112.89 9.05
 -1 2 9 0.66 1.88
 -1 2 9 -0.94 3.43
 -1 1 9 23.77 6.92
 -1 1 9 28.51 3.78
 -1 0 9 69.23 10.49
 1 0 -9 65.67 5.5
 -1 -1 9 50.33 8.47
 -1 -1 9 53.03 4.57
 1 1 -9 46.9 4.43
 1 2 -9 9.26 2.01
 -1 -2 9 5.08 3.3
 -1 -2 9 4.68 1.63
 1 3 -9 35.9 3.63
 -1 -3 9 33.5 3.37
 -1 -3 9 35.1 6.91
 -1 -4 9 124.41 13.39
 1 4 -9 109.23 7.42
 -1 -4 9 98.9 6.95
 -1 -5 9 8.65 1.88
 1 5 -9 9.23 2.21
 -1 -5 9 11.22 4.82
 -1 -6 9 182.29 18.29
 -1 -6 9 174.81 10.72
 1 6 -9 174.89 11.17
 1 7 -9 191.52 12.24
 -1 -7 9 182.89 19.38
 -1 -7 9 193.95 11.74
 1 8 -9 319.91 18.19
 -1 -8 9 280.25 17.05
 -1 -8 9 297.77 27.13
 -1 -8 9 329.02 17.65
 1 9 -9 212.85 13.26
 -1 -9 9 201.51 12.34
 -1 -10 9 13.09 6.16
 1 10 -9 16.42 3.49
 -1 -10 9 15.16 2.83
 -1 -10 9 14.37 2.93
 -1 -11 9 56.96 5.42
 -1 -11 9 70.12 5.96
 -1 -11 9 66 12.53
 1 11 -9 77.46 6.79
 1 12 -9 56.21 5.3
 -1 -12 9 45.43 4.5
 -1 -13 9 75.41 5.5
 1 13 -9 85.62 6.17
 1 14 -9 47.36 3.75
 -1 -14 9 48.76 3.33
 1 -9 -8 17.32 2.15
 1 -8 -8 21.63 2.85
 -1 8 8 17.55 2.26
 1 -7 -8 14 2.8
 -1 7 8 17.8 2.69
 -1 6 8 9.46 2.48
 -1 6 8 13.96 6.21
 -1 5 8 4.74 2.64
 -1 5 8 8.63 5.42
 -1 5 8 5.29 2.28
 1 -5 -8 8.59 2.26
 1 -5 -8 4 2.47
 1 -4 -8 56.81 5.88
 -1 4 8 60.23 6.16
 -1 4 8 57.24 12.07
 1 -4 -8 46.44 5.07
 1 -3 -8 64.57 6.04
 -1 3 8 66.44 6.25
 1 -3 -8 62.27 5.63
 -1 3 8 47.87 10.52
 -1 2 8 50.76 8.26
 -1 2 8 33.73 4.16
 -1 2 8 54.8 5.02
 -1 2 8 48.43 9.58
 1 -1 -8 117.93 8.05
 -1 1 8 111.17 7.59
 -1 1 8 135.12 14.42
 -1 1 8 131.11 8.35
 1 0 -8 47.11 4.08
 -1 0 8 44.96 4.15
 -1 0 8 36.04 6.93
 -1 -1 8 367.09 26.24
 1 1 -8 405.23 20.54
 -1 -1 8 378.99 20.42
 -1 -2 8 545.81 27.65
 1 2 -8 534.22 27.72
 -1 -2 8 590.8 34.84
 -1 -3 8 531.25 32.57
 1 3 -8 501.01 25.55
 -1 -3 8 483.73 25.27
 -1 -4 8 419.99 22.15
 1 4 -8 430.37 22.49
 -1 -4 8 460.09 29.91
 1 5 -8 198.84 11.71
 -1 -5 8 186.41 11.3
 1 6 -8 695.31 34.34
 -1 -6 8 665.04 33.82
 -1 -6 8 642.09 33.4
 -1 -6 8 737.66 43.86
 1 7 -8 129.31 9.28
 -1 -7 8 149.11 16.32
 -1 -7 8 136.98 8.96
 1 8 -8 366.47 21.14
 -1 -8 8 391.56 30.68
 -1 -8 8 368.34 20.47
 -1 -9 8 421.01 23.22
 -1 -9 8 433.35 34.69
 1 9 -8 418.85 23.92
 -1 -10 8 267.69 16.81
 -1 -10 8 312.34 17.25
 -1 -10 8 268.16 26.69
 1 10 -8 300.41 17.96
 -1 -11 8 146.99 18.92
 -1 -12 8 185.46 10.64
 1 12 -8 189.57 11.4
 1 13 -8 48.76 4.41
 -1 -13 8 48.87 4.01
 1 14 -8 80.21 5.45
 -1 -14 8 77.94 5.09
 1 -10 -7 8.23 1.43
 -1 9 7 37.09 3.48
 1 -9 -7 41.76 3.91
 1 -8 -7 40.32 4.38
 -1 8 7 38.99 4.12
 -1 7 7 17.55 7.07
 -1 7 7 16.2 3.25
 -1 6 7 10.04 2.73
 -1 6 7 8.26 2.85
 -1 6 7 8.47 5.5
 1 -6 -7 8.57 2.65
 -1 5 7 72.97 13.32
 1 -5 -7 73.46 6.83
 -1 5 7 83.35 7.01
 1 -5 -7 72.47 6.19
 -1 5 7 72.16 7.03
 1 -4 -7 126.6 9.32
 -1 4 7 141.33 9.75
 1 -4 -7 125.67 8.97
 -1 4 7 112.3 16.19
 -1 3 7 60.5 10.23
 -1 3 7 39.06 4.41
 -1 3 7 55.27 5.02
 -1 3 7 49.76 7.89
 -1 2 7 165.54 15.41
 -1 2 7 188.83 11.15
 -1 2 7 173.94 10.53
 -1 2 7 190.46 17.36
 -1 1 7 877.84 50.47
 1 -1 -7 860.22 43.87
 -1 1 7 915.87 43.49
 -1 0 7 299.6 15.91
 1 0 -7 292.77 15.79
 -1 0 7 297.8 20.94
 1 1 -7 621.58 30.34
 -1 -1 7 591.3 30.23
 1 2 -7 84.89 5.84
 -1 -2 7 91.03 5.84
 1 3 -7 379.82 20.09
 -1 -3 7 392.71 20.01
 -1 -4 7 910.53 45.41
 -1 -4 7 990.33 52.97
 1 4 -7 932.8 45.72
 -1 -5 7 993.23 49.13
 1 5 -7 995.56 49.41
 -1 -5 7 1084.96 57.55
 1 6 -7 600.63 31.77
 1 6 -7 674.14 41.03
 -1 -6 7 624.05 31.63
 -1 -6 7 667.54 39.93
 -1 -7 7 278.55 15.46
 -1 -7 7 268.87 22.85
 1 7 -7 245.32 23.33
 1 7 -7 261.81 15.61
 -1 -8 7 272.02 15.83
 -1 -8 7 277.96 24.67
 1 8 -7 259.37 16.12
 1 8 -7 301.66 26.58
 1 9 -7 405.8 22.69
 1 9 -7 384.44 33.56
 -1 -9 7 393.16 22.09
 -1 -9 7 371.36 31.89
 1 10 -7 195.9 13.08
 -1 -10 7 179.04 12.22
 -1 -10 7 187.41 21.27
 1 10 -7 222.1 23.53
 -1 -11 7 203.46 13.46
 1 11 -7 248.26 14.79
 1 11 -7 238.85 24.01
 -1 -11 7 196.51 22.23
 -1 -12 7 212.01 12.22
 1 12 -7 219.91 12.94
 -1 -13 7 53.47 4.43
 1 13 -7 59.75 4.86
 1 14 -7 64.47 4.58
 -1 -14 7 57.59 4.34
 -1 11 6 8.06 1.34
 -1 10 6 59.42 4.51
 1 -10 -6 53.32 4.6
 1 -9 -6 64.83 5.74
 -1 9 6 74.16 5.92
 -1 8 6 91.14 14.47
 -1 8 6 89.03 7.38
 1 -7 -6 48.58 5.38
 -1 7 6 49.53 10.77
 -1 7 6 49.32 5.27
 -1 6 6 223.54 13.25
 1 -6 -6 180.32 12.65
 -1 6 6 195.82 22.14
 -1 6 6 193.47 13.15
 1 -6 -6 194.94 12.02
 1 -5 -6 140.26 9.74
 -1 5 6 131.05 9.79
 -1 5 6 144.41 18
 1 -5 -6 129.17 8.99
 -1 4 6 305.92 26.37
 -1 4 6 321.39 18.02
 -1 4 6 298.71 17.56
 -1 4 6 291.93 22.74
 1 -4 -6 320.33 17.54
 1 -4 -6 330.69 18.02
 -1 3 6 134.17 8.72
 -1 3 6 131.36 8.45
 -1 3 6 124.66 14.2
 -1 2 6 584.73 29.32
 -1 2 6 587.69 36.03
 -1 2 6 588.04 28.96
 1 -2 -6 562.37 29.13
 -1 1 6 712.23 35.59
 1 -1 -6 724.77 35.43
 -1 0 6 170.97 13.48
 -1 -1 6 793.55 41.28
 -1 -1 6 1138.08 48.02
 -1 -2 6 887.52 48.47
 -1 -3 6 1438.07 75.03
 -1 -4 6 2947.47 143.65
 1 4 -6 2826.85 143.86
 1 5 -6 843.12 43.18
 -1 -5 6 906.51 43.17
 -1 -6 6 549.81 28.29
 1 6 -6 534.14 28.35
 1 6 -6 609.62 37.27
 -1 -6 6 597.61 35.97
 1 7 -6 203.05 12.78
 1 7 -6 237.14 21.28
 -1 -7 6 213.92 19.81
 1 7 -6 212.07 12.43
 1 8 -6 217.63 13.38
 1 8 -6 208.71 12.75
 1 8 -6 169.39 20.17
 -1 -8 6 197.49 20.81
 1 9 -6 381.08 21.68
 -1 -9 6 340.9 31.18
 1 9 -6 396.34 22.28
 1 9 -6 419.72 33.66
 1 10 -6 430.32 23.99
 -1 -10 6 410.98 34.35
 1 10 -6 442.84 24.5
 1 10 -6 394.69 34.55
 1 11 -6 226.58 23.79
 -1 -11 6 229.97 14.5
 1 11 -6 257.9 15.33
 -1 -11 6 203.6 22.56
 -1 -12 6 158.83 10.43
 1 12 -6 176.2 11.19
 -1 -12 6 157.73 10.39
 1 13 -6 93.06 6.56
 -1 -13 6 96.4 6.4
 1 14 -6 75.98 5.23
 -1 -14 6 72.83 5.1
 -1 11 5 25.99 2.75
 1 -10 -5 25.64 3.33
 -1 10 5 28.03 3.48
 -1 9 5 89.16 7.12
 1 -9 -5 88.44 7.09
 -1 8 5 28.13 8.9
 1 -8 -5 27.94 3.97
 -1 8 5 21.89 3.7
 -1 7 5 117.96 16.57
 1 -7 -5 115.49 8.88
 -1 7 5 114.04 8.88
 1 -6 -5 307.68 16.83
 -1 6 5 305.87 17.99
 -1 6 5 298.66 17.73
 -1 6 5 315.95 27.81
 1 -6 -5 286 17.52
 -1 5 5 145.43 17.04
 -1 5 5 139.68 9.67
 1 -5 -5 139.42 8.99
 -1 5 5 137.94 9.42
 1 -5 -5 143.92 9.59
 -1 5 5 119.03 13.44
 -1 4 5 566.86 29.19
 1 -4 -5 623.21 29.61
 -1 4 5 593.91 38.09
 1 -4 -5 515.1 28.74
 -1 4 5 587.88 29.48
 -1 3 5 122.52 7.59
 -1 3 5 122.96 11.64
 -1 3 5 121.97 7.75
 -1 2 5 288.95 20.02
 1 -1 -5 1124.62 55.13
 -1 1 5 1089.54 58.08
 -1 0 5 1245.14 63.83
 -1 -1 5 2476.62 121.68
 -1 -2 5 200.19 14.52
 -1 -3 5 1178.94 61.69
 1 3 -5 1190.57 62.12
 1 4 -5 2008.38 101.67
 -1 -4 5 2011.93 101.15
 -1 -5 5 592.8 35.91
 1 5 -5 607.19 36.66
 1 6 -5 467.36 24.2
 1 7 -5 881.25 44.88
 1 7 -5 893.63 54.93
 -1 -7 5 1017.08 55.8
 1 8 -5 271.64 24.72
 -1 -8 5 291.55 24.86
 1 8 -5 244.53 15.07
 -1 -9 5 160.08 18.73
 1 9 -5 145.67 10.28
 1 9 -5 152.21 18.66
 1 10 -5 384.38 21.35
 -1 -10 5 318.8 29.97
 1 10 -5 369.37 31.52
 -1 -11 5 90.08 14.03
 1 11 -5 104.09 8.12
 1 11 -5 106.42 15.19
 1 12 -5 135.95 9.29
 -1 -12 5 126.86 8.96
 1 12 -5 134.98 9.5
 -1 -13 5 15.26 2.32
 -1 -13 5 13.34 2.47
 1 13 -5 18.77 2.78
 -1 -14 5 36.44 2.91
 1 14 -5 40.78 3.5
 -1 12 4 18.57 2.28
 -1 12 4 20.01 2.16
 1 -11 -4 29.02 3.49
 -1 11 4 35.68 3.71
 -1 10 4 88.41 7.15
 1 -10 -4 90.07 7.05
 1 -9 -4 201.46 12.78
 -1 9 4 195.52 12.82
 -1 9 4 190.83 21.85
 -1 8 4 21.44 3.6
 1 -8 -4 20.48 3.44
 -1 8 4 13.78 6.31
 -1 7 4 311.86 27.59
 -1 7 4 323.25 18.3
 1 -7 -4 326.55 18.16
 1 -7 -4 249.72 21.42
 -1 6 4 572.66 37.32
 -1 6 4 624.42 41.45
 -1 6 4 581.98 31.29
 1 -6 -4 581.2 35.76
 -1 6 4 596.44 31.22
 1 -6 -4 610.57 31.29
 -1 5 4 190.05 18.47
 -1 5 4 205.25 11.77
 1 -5 -4 191.12 11.61
 1 -5 -4 185.5 10.95
 -1 5 4 178.52 11.58
 1 -4 -4 1525.57 75.54
 -1 4 4 1442.08 76.08
 -1 4 4 1416.99 70.8
 1 -4 -4 1465.08 70.82
 -1 4 4 1488.03 70.71
 -1 3 4 473.65 27.09
 -1 3 4 501.76 28.52
 1 -2 -4 1261.39 63.58
 -1 2 4 1317.62 65.92
 -1 1 4 2066.04 101.59
 -1 0 4 2017.97 93.59
 -1 0 4 1852.25 90.89
 -1 -1 4 2280.08 111.51
 1 2 -4 672.32 36.74
 -1 -2 4 683.19 36.57
 1 3 -4 1390.96 69.12
 -1 -3 4 1310.54 68.61
 -1 -4 4 2527.51 123.72
 1 4 -4 2463.82 123.91
 -1 -5 4 2836.26 139.56
 1 5 -4 2708.3 139.36
 -1 -5 4 2821.96 138.03
 1 6 -4 186.61 10.92
 1 7 -4 301.12 25.36
 -1 -7 4 320.89 25.18
 1 7 -4 288.26 16.93
 1 8 -4 55.07 5.25
 -1 -8 4 49.55 9.88
 1 8 -4 54.6 10.68
 -1 -8 4 59.75 9.61
 -1 -9 4 372.28 31.73
 1 9 -4 403.17 22.41
 1 9 -4 407.34 32.78
 -1 -10 4 113.28 16.12
 1 10 -4 125.11 9.3
 1 10 -4 128.65 16.63
 1 11 -4 6.12 4.39
 -1 -11 4 3.47 4.35
 1 11 -4 3.23 2.15
 -1 -12 4 99.5 7.21
 1 12 -4 94.39 7.35
 1 12 -4 98.4 7.65
 -1 -13 4 51.66 4.33
 1 13 -4 44.28 4.39
 1 14 -4 28.73 2.68
 -1 -14 4 27.02 2.36
 -1 -14 4 35.49 2.69
 -1 13 3 18.66 1.95
 -1 12 3 78.62 5.75
 -1 11 3 80.76 6.43
 1 -11 -3 72.6 6.13
 -1 10 3 140.05 17.43
 1 -10 -3 86.33 11.61
 -1 9 3 422.62 33.15
 -1 9 3 420.49 22.2
 1 -9 -3 390.45 21.76
 1 -8 -3 133.56 9.57
 1 -8 -3 115.16 13.17
 -1 8 3 140.54 17.32
 -1 8 3 145.77 9.93
 1 -7 -3 660.9 34.32
 -1 7 3 677.73 34.58
 1 -7 -3 653.73 40.03
 -1 7 3 662.16 44.18
 -1 7 3 647.69 40.82
 -1 6 3 468 31.8
 1 -6 -3 423.92 22.86
 -1 6 3 419.43 22.98
 -1 6 3 419.89 23.08
 1 -6 -3 456.69 28.35
 -1 5 3 358.3 24.34
 -1 5 3 355.08 19.09
 -1 5 3 357.28 19.23
 1 -5 -3 410.93 24.47
 1 -5 -3 341.81 18.97
 -1 4 3 815.72 44.97
 1 -4 -3 802.82 44.17
 -1 4 3 840.89 46.58
 -1 3 3 241.23 16.13
 1 -3 -3 229.04 14.82
 -1 3 3 231.7 16.31
 -1 2 3 5394.09 257.21
 -1 1 3 9999 472.32
 -1 0 3 3921.31 181.06
 -1 0 3 3651.73 182.36
 1 1 -3 175.41 11.73
 -1 -1 3 182.7 11.77
 1 2 -3 1361.05 66.65
 -1 -2 3 1301.98 66.3
 1 3 -3 115.19 9.64
 -1 -3 3 114.37 9.43
 -1 -4 3 1086.46 54.22
 1 4 -3 973.5 55.05
 -1 -5 3 886.45 47.9
 1 5 -3 836.54 48.99
 1 6 -3 322.1 18.05
 1 6 -3 357.07 18.59
 1 7 -3 374.59 21.62
 1 7 -3 411.86 22.21
 1 7 -3 437.38 31.55
 1 8 -3 24.31 7.35
 -1 -8 3 25.26 6.57
 1 8 -3 20.61 3.3
 1 8 -3 18.54 3.46
 1 9 -3 261.11 15.83
 1 9 -3 267.76 16.11
 1 9 -3 242.78 24.24
 -1 -9 3 268.1 22.42
 1 10 -3 161.85 10.96
 1 10 -3 144.89 17.99
 -1 -10 3 155.36 18.28
 -1 -11 3 38.06 9.45
 1 11 -3 52.34 10.17
 1 12 -3 89.56 6.97
 -1 -12 3 92.15 6.73
 1 13 -3 16.96 2.54
 -1 -13 3 15.6 2.3
 1 13 -3 16.47 2.49
 -1 13 2 2.59 1.28
 -1 13 2 1.3 1.19
 -1 12 2 96.76 7.11
 -1 11 2 109.66 8.12
 1 -11 -2 102.03 7.86
 1 -10 -2 47.34 5.05
 1 -10 -2 37.34 8.07
 -1 10 2 52.99 5.45
 1 -9 -2 112.41 13.32
 1 -9 -2 126.3 8.97
 -1 9 2 93.85 15.08
 -1 9 2 132.11 9.29
 -1 8 2 87.05 11.04
 -1 8 2 77.78 12.71
 1 -8 -2 93.91 7.09
 -1 8 2 94.59 7.4
 1 -8 -2 84.87 11.2
 1 -7 -2 860.27 45.4
 -1 7 2 719.88 46.56
 1 -7 -2 721.19 37.7
 -1 7 2 754.03 44.47
 -1 7 2 746.51 38.01
 1 -6 -2 412.47 21.6
 -1 6 2 415.76 27.45
 -1 6 2 399.19 21.72
 -1 6 2 415.66 21.85
 -1 6 2 398.43 28.74
 -1 5 2 721.39 41.51
 -1 5 2 732.41 42.6
 1 -5 -2 735.96 41.19
 -1 4 2 293.53 20.28
 -1 4 2 294.96 19.55
 1 -4 -2 306.6 19.04
 -1 3 2 11.29 2.94
 -1 3 2 10.98 3.11
 -1 2 2 732.24 37.16
 -1 2 2 708.54 37.57
 -1 1 2 565.3 28.63
 -1 1 2 544.58 28
 -1 0 2 140.99 7.55
 -1 0 2 147.95 9.14
 1 0 -2 161.52 9.32
 -1 -1 2 442.21 23.61
 1 1 -2 456.53 23.99
 1 2 -2 935.87 47.65
 -1 -2 2 931.63 47.23
 -1 -3 2 6.39 2.89
 1 3 -2 14.38 3.6
 -1 -4 2 444.23 26.44
 -1 -5 2 36.32 6.7
 -1 -6 2 94.74 6.76
 1 6 -2 92.22 6.82
 -1 -7 2 69.14 9.22
 1 7 -2 56.41 9.97
 1 7 -2 54.27 5.17
 -1 -7 2 49.74 4.9
 1 8 -2 31.6 4.05
 1 8 -2 33.83 8.54
 -1 -8 2 30.84 6.92
 1 9 -2 40.7 4.59
 1 9 -2 39.99 9.22
 -1 -9 2 42.6 8.23
 1 9 -2 34.53 4.44
 1 10 -2 14.62 5.71
 1 10 -2 11.33 2.8
 1 10 -2 18.33 3.24
 1 11 -2 47.44 9.66
 -1 -11 2 36.57 9.11
 -1 -12 2 31.77 3.57
 1 12 -2 43.25 4.28
 1 13 -2 13.26 2.18
 1 13 -2 18.25 2.48
 -1 -13 2 19.53 2.09
 -1 14 1 51.43 3.53
 -1 13 1 36.55 3.55
 -1 13 1 28.85 3.22
 -1 12 1 117.57 8.44
 1 -11 -1 38.08 7.62
 1 -10 -1 70.95 11.08
 1 -10 -1 86.93 7.11
 -1 10 1 91.85 7.51
 1 -9 -1 84.77 6.94
 -1 9 1 95.32 7.47
 -1 9 1 91.05 13.62
 1 -9 -1 96.54 12.27
 1 -8 -1 3.38 1.62
 1 -8 -1 6.02 4.35
 -1 8 1 4.62 3.99
 -1 8 1 6.41 3.62
 -1 8 1 2.44 1.84
 1 -7 -1 20.68 5.6
 1 -7 -1 18.58 2.7
 -1 7 1 23.52 6.13
 -1 7 1 26.36 3.24
 -1 6 1 569.6 33.62
 -1 6 1 541.25 27.91
 -1 6 1 544.41 27.89
 1 -5 -1 98.3 9.37
 -1 5 1 114.91 10.81
 -1 5 1 76.84 5.36
 -1 5 1 104.22 9.85
 -1 4 1 3.61 2.09
 -1 4 1 7.89 3.39
 1 -4 -1 4.48 2.74
 -1 3 1 12.33 3.16
 -1 3 1 11.27 3.25
 -1 2 1 37.39 4.12
 -1 1 1 231.89 13.21
 -1 1 1 237.68 13.48
 -1 1 1 267.57 12.95
 -1 0 1 101.84 6.29
 1 0 -1 103.06 6.45
 -1 -1 1 71.28 5.14
 1 2 -1 0.53 1.69
 1 3 -1 163.78 12.69
 -1 -3 1 214.94 13.35
 -1 -4 1 391.02 24.36
 1 4 -1 389.56 24.71
 -1 -5 1 85.24 10
 1 5 -1 102.4 11
 -1 -6 1 36.37 6.76
 -1 -6 1 30.43 3.43
 -1 -6 1 30.14 3.27
 1 6 -1 25.95 3.34
 -1 -7 1 54.81 8.62
 -1 -7 1 45.21 4.48
 1 7 -1 51.26 9.32
 1 7 -1 41.32 4.43
 -1 -8 1 29.28 6.69
 -1 -8 1 24.14 3.56
 1 8 -1 27.65 3.65
 1 9 -1 5.44 4.24
 1 9 -1 3.64 2
 1 10 -1 2.04 2.01
 -1 -10 1 2.23 1.69
 1 10 -1 3.16 1.95
 1 10 -1 1.81 4.23
 -1 -11 1 5.55 1.83
 1 11 -1 10.13 2.48
 -1 -12 1 13.31 2.04
 1 12 -1 21.6 2.89
 1 13 -1 2.78 1.18
 1 13 -1 1.24 0.85
 -1 14 0 8.91 1.6
 -1 13 0 19.24 2.79
 -1 13 0 21.13 2.96
 -1 12 0 94.36 7.43
 1 -11 0 9.69 4.92
 -1 11 0 6.91 2.37
 -1 10 0 3.63 2.08
 1 -10 0 2.45 1.71
 1 -10 0 0.69 3.91
 1 -9 0 58.54 5.21
 1 -9 0 50.52 8.96
 -1 9 0 58.26 10.88
 -1 9 0 53.15 5.3
 -1 8 0 2.24 1.62
 1 -8 0 2.99 3.94
 1 -8 0 1.82 1.5
 -1 8 0 -0.75 3.37
 -1 8 0 1.13 2.65
 -1 7 0 157.35 16.01
 1 -7 0 188.17 15.66
 1 -7 0 157.47 9.66
 -1 7 0 154.73 9.75
 1 -6 0 473.08 29.44
 -1 6 0 443.8 29.06
 -1 6 0 512.91 31.43
 -1 5 0 3.91 2.11
 1 -5 0 5.77 3.02
 -1 5 0 6.5 3.47
 -1 5 0 3.38 3.08
 -1 4 0 202.3 14.65
 -1 4 0 212.48 15
 1 -4 0 204.96 13.44
 -1 3 0 35.73 4.71
 -1 2 0 16.33 2.4
 -1 1 0 977.53 47.13
 1 -1 0 980.65 45.68
 -1 1 0 1074.16 47.83
 -1 1 0 953.31 46.9
 1 0 0 449.5 21.84
 -1 0 0 443.45 21.56
 -1 0 0 451.24 22.59
 1 1 0 211.33 12.39
 1 2 0 58.9 5.99
 -1 -2 0 54.14 5.42
 1 3 0 20.77 4.28
 -1 -3 0 25.28 4.5
 1 4 0 217.34 15.99
 -1 -4 0 171.45 14.58
 -1 -5 0 9.7 4.42
 -1 -5 0 9.67 2.01
 1 5 0 10.42 4.18
 -1 -6 0 0.89 1.21
 -1 -6 0 0.37 1.64
 1 6 0 0.63 2.71
 1 6 0 3.14 1.63
 -1 -6 0 5.52 3.91
 -1 -7 0 19.53 3.04
 1 7 0 18.7 6.11
 -1 -7 0 19.29 2.81
 -1 -7 0 18.99 5.78
 1 7 0 15.37 2.79
 -1 -8 0 1.36 1.65
 1 8 0 -1.12 1.79
 1 8 0 -0.87 3.72
 -1 -8 0 1.34 3.78
 -1 -9 0 46.64 4.84
 1 9 0 69.11 5.92
 -1 -9 0 67.34 6.06
 1 9 0 55 10.95
 1 10 0 31.42 8.38
 1 10 0 36.37 4.45
 1 11 0 23.27 3.39
 1 12 0 0.86 1.34
 -1 -13 0 1.08 0.87
 1 13 0 0.64 0.77
 -1 14 -1 0.47 1.04
 1 -14 1 1 0.91
 -1 13 -1 3.56 1.56
 -1 13 -1 1.42 1.59
 1 -12 1 20.64 6.41
 -1 11 -1 3.43 2.01
 1 -11 1 -0.71 4.09
 -1 10 -1 17.3 3.15
 1 -10 1 20.08 6.27
 1 -9 1 3.99 1.8
 1 -9 1 2.59 4.02
 -1 9 -1 1.93 1.76
 -1 8 -1 36.14 3.98
 1 -8 1 39.91 4.02
 -1 8 -1 43.13 7.46
 -1 7 -1 2.82 2.66
 -1 7 -1 4.39 2.37
 -1 7 -1 3.08 1.51
 -1 6 -1 5.97 4.06
 -1 6 -1 8.8 3.63
 1 -6 1 14.02 4.35
 -1 5 -1 158.58 12.38
 1 -5 1 153.05 11.41
 -1 5 -1 134.5 10.38
 -1 5 -1 137.18 12.11
 -1 5 -1 119.15 9.37
 -1 4 -1 80.65 6.03
 -1 4 -1 75.81 7.64
 -1 4 -1 64.99 6.51
 -1 3 -1 372.85 18.63
 -1 2 -1 470 25.65
 -1 1 -1 371.85 18.6
 1 -1 1 338.32 16.76
 -1 1 -1 356.95 18.18
 -1 0 -1 346.08 17.1
 1 1 1 398.38 21.77
 1 2 1 46.63 5.69
 -1 -3 -1 88.03 6.41
 1 3 1 97.63 9.51
 1 4 1 182.76 14.49
 -1 -4 -1 120.62 12.43
 -1 -5 -1 125.39 8.14
 -1 -5 -1 120.57 8.11
 -1 -5 -1 130.62 8.05
 -1 -6 -1 10.95 2.33
 1 6 1 12.13 4.81
 1 6 1 11.22 2.25
 -1 -6 -1 11.42 2.48
 -1 -6 -1 8.28 4.23
 -1 -7 -1 54.89 4.87
 -1 -7 -1 45.08 4.88
 1 7 1 53.16 4.94
 1 7 1 45.02 9.18
 -1 -7 -1 65.4 9.61
 1 8 1 50.52 4.97
 -1 -8 -1 47.18 5.16
 1 8 1 43.08 9.78
 -1 -9 -1 40.27 4.75
 1 9 1 36.64 4.34
 1 10 1 46.52 4.71
 1 10 1 35.54 9.16
 1 10 1 47.89 4.87
 1 11 1 31.65 3.7
 1 12 1 33.97 3.24
 -1 15 -2 0.97 0.82
 -1 14 -2 1.97 1.24
 -1 13 -2 -0.15 1.33
 -1 13 -2 1.34 1.53
 1 -12 2 2.72 3.85
 1 -11 2 1.4 3.4
 -1 11 -2 1.39 1.84
 -1 10 -2 1.71 1.74
 1 -10 2 -0.68 3.93
 1 -9 2 150.15 14.84
 -1 9 -2 126.52 8.86
 1 -8 2 21.46 5.8
 -1 8 -2 13.44 2.49
 -1 7 -2 167.81 9.75
 -1 7 -2 168.62 9.89
 -1 6 -2 4.64 2.58
 1 -6 2 4.48 3.38
 -1 6 -2 4.04 3.25
 1 -5 2 97.59 8.92
 -1 5 -2 103.01 9.96
 -1 5 -2 100.72 7.88
 -1 4 -2 11.31 3.89
 -1 4 -2 8.26 1.86
 -1 4 -2 6.67 2.96
 -1 3 -2 1194.05 57.71
 -1 3 -2 1074.99 57.39
 -1 2 -2 2260.04 114.34
 -1 2 -2 2149.73 113.56
 -1 2 -2 2537.36 114.59
 1 -2 2 2562.82 113.49
 -1 1 -2 8.61 1.7
 1 -1 2 6.84 1.12
 -1 0 -2 112.58 7.17
 -1 0 -2 117.53 8.7
 -1 0 -2 119.73 9.06
 -1 -1 -2 230.62 14.29
 1 1 2 236.29 14.37
 -1 -1 -2 220.56 14.06
 -1 -2 -2 44.13 4.9
 1 2 2 44.53 5.86
 -1 -3 -2 17.96 4.49
 1 3 2 10.82 4.21
 1 4 2 197.36 17.14
 -1 -4 -2 205.26 11.87
 -1 -4 -2 225.99 12.03
 1 5 2 416.67 30.92
 1 5 2 435.42 23.82
 -1 -5 -2 465.99 24.18
 -1 -5 -2 461.05 24.18
 -1 -5 -2 500.51 24.24
 -1 -5 -2 419.43 30.23
 1 6 2 166.01 17.54
 -1 -6 -2 156.6 10.28
 1 6 2 161.45 10.25
 -1 -6 -2 173.35 10.68
 1 7 2 126 15.7
 1 7 2 113.82 8.18
 -1 -7 -2 108.96 8.1
 -1 -7 -2 127.18 8.77
 1 8 2 4.67 4.2
 -1 -8 -2 7.39 2.3
 1 8 2 5.45 2.12
 -1 -9 -2 140.25 10.14
 1 9 2 149.52 18.64
 1 10 2 119.42 8.43
 1 11 2 62.82 5.06
 -1 -12 -2 18.95 1.98
 1 12 2 18.51 1.92
 1 -15 3 1.98 0.92
 -1 15 -3 2.26 1.14
 -1 14 -3 34.97 3.41
 -1 13 -3 54.24 5.12
 -1 13 -3 49.48 4.73
 -1 12 -3 132.19 9.15
 1 -12 3 97.47 13.56
 1 -11 3 25.33 6.99
 -1 11 -3 27.67 3.82
 -1 11 -3 29.4 3.73
 -1 10 -3 141.73 9.98
 -1 10 -3 150.99 9.98
 1 -10 3 160.29 16.16
 -1 9 -3 189.45 11.74
 1 -9 3 180.41 16.98
 -1 8 -3 327.71 17.88
 1 -8 3 377.85 24.86
 -1 8 -3 328.08 18.19
 -1 7 -3 382.43 19.99
 -1 6 -3 309.5 19.46
 1 -6 3 306.23 20.78
 -1 5 -3 844.14 48.43
 -1 5 -3 926.88 45.93
 1 -5 3 893.28 47.3
 1 -4 3 479.28 26.07
 -1 3 -3 624.43 38.75
 -1 3 -3 702.94 36.83
 1 -3 3 750.2 36.62
 -1 2 -3 228.74 15.8
 1 -2 3 220.11 12.83
 -1 2 -3 228.44 13.28
 -1 1 -3 874.52 43.39
 1 -1 3 789.85 39.27
 -1 1 -3 772.85 40.85
 -1 0 -3 1752 86.82
 -1 0 -3 1733.5 83.41
 1 1 3 11.6 3.11
 1 2 3 191.51 14.84
 1 3 3 393.33 26.76
 -1 -3 -3 392.63 20.55
 1 4 3 901.22 51.75
 -1 -4 -3 926.98 43.26
 -1 -4 -3 827.31 43.07
 -1 -4 -3 832.15 43
 -1 -5 -3 419.26 23.35
 1 5 3 435.42 32.03
 -1 -5 -3 450.49 23.42
 -1 -5 -3 451.69 23.47
 1 5 3 425.85 22.83
 -1 -6 -3 510.89 27.26
 1 6 3 520.02 37.32
 1 6 3 476 26.53
 -1 -6 -3 576.2 27.41
 -1 -6 -3 494.08 26.92
 -1 -7 -3 141.49 9.64
 -1 -7 -3 155.74 10.26
 1 7 3 159.33 18.48
 1 7 3 135.02 9.42
 1 8 3 11.3 2.41
 1 8 3 15.21 6.18
 -1 -8 -3 14.81 2.99
 -1 -9 -3 141.69 9.69
 1 9 3 130.92 8.88
 1 10 3 141.36 9.01
 -1 -11 -3 150.8 8
 1 11 3 126.04 7.97
 -1 15 -4 28.11 2.94
 1 -15 4 26.08 2.61
 -1 14 -4 42.96 3.82
 -1 13 -4 49.52 4.65
 -1 12 -4 126.06 9.07
 -1 12 -4 136.25 9.44
 1 -12 4 110.81 14.08
 -1 11 -4 519.13 27.48
 1 -11 4 452.92 33.69
 -1 11 -4 519.89 27.65
 1 -10 4 450.45 32.22
 -1 10 -4 492.51 26.27
 -1 10 -4 487.3 26.17
 -1 9 -4 63.39 5.62
 -1 9 -4 63.39 5.61
 -1 8 -4 161.96 10.61
 -1 8 -4 171.72 10.85
 -1 8 -4 192.92 10.86
 -1 7 -4 315.35 16.86
 1 -6 4 374.04 23.12
 -1 6 -4 329.36 21.22
 1 -5 4 323.73 20.43
 1 -4 4 778.62 42.81
 -1 4 -4 852.35 43.99
 1 -4 4 893.52 44.4
 -1 3 -4 2661.12 124.7
 1 -3 4 2709.56 124.4
 -1 3 -4 2394.25 123.13
 1 -2 4 675.82 34.19
 -1 2 -4 644.38 34.17
 1 -1 4 1745.58 84.69
 1 1 4 1006.71 53.64
 1 2 4 841.8 46.43
 -1 -2 -4 796.66 39.7
 -1 -3 -4 520.15 28.7
 -1 -3 -4 616.06 28.99
 -1 -3 -4 578.71 28.79
 1 3 4 577.21 36.81
 1 3 4 528.78 28.5
 -1 -3 -4 560.86 28.19
 -1 -4 -4 651.52 32.59
 -1 -4 -4 695.73 34.08
 1 4 4 654.61 43.14
 -1 -4 -4 637.71 33.87
 -1 -4 -4 657.77 33.91
 -1 -5 -4 360.87 20.37
 1 5 4 383.94 30.34
 -1 -5 -4 340.04 20.17
 -1 -5 -4 389.98 20.52
 1 6 4 421.98 35.35
 -1 -6 -4 479.98 25.35
 -1 -6 -4 419.21 24.57
 -1 -6 -4 507.89 25.25
 -1 -7 -4 150.61 10.26
 -1 -7 -4 177.01 11.34
 1 7 4 185.17 20.14
 1 8 4 414.71 33.37
 -1 -9 -4 287.81 16.55
 1 10 4 110.8 7.38
 -1 -10 -4 132.16 7.41
 -1 -11 -4 35.31 2.52
 -1 15 -5 27.03 2.99
 -1 14 -5 100.43 7.31
 -1 13 -5 65.02 5.36
 1 -12 5 20.58 7.45
 1 -12 5 18.7 5.84
 -1 11 -5 40.84 4.61
 -1 11 -5 37.94 4.38
 1 -11 5 22.95 8.05
 1 -11 5 27.58 6.95
 1 -10 5 18.44 5.45
 -1 10 -5 16.66 3.12
 -1 10 -5 16.23 2.98
 1 -10 5 16.13 6.83
 -1 9 -5 149.05 9.15
 -1 9 -5 128.77 9.1
 1 -9 5 151.97 14.36
 -1 9 -5 133.27 9.33
 1 -8 5 782.89 44.61
 -1 8 -5 662.94 32.88
 -1 8 -5 594.25 32.69
 1 -8 5 712.99 39.42
 -1 7 -5 561.95 29.7
 1 -7 5 691.32 36.17
 1 -6 5 906.71 46.14
 -1 6 -5 768.8 45.33
 1 -6 5 820.64 46.99
 -1 5 -5 415.75 25.86
 1 -5 5 428.47 26.77
 1 -5 5 470.85 26.19
 -1 4 -5 26.39 4.35
 1 -4 5 29.09 4.37
 1 -4 5 24.19 4.48
 -1 3 -5 410.92 23.29
 1 -3 5 409.69 21.92
 1 -2 5 1278.6 61.61
 -1 2 -5 1177.81 61.31
 1 -1 5 1866.82 91.5
 -1 -1 -5 1039.3 47.35
 -1 -1 -5 902.24 46.95
 -1 -2 -5 923.36 42.22
 1 2 5 903.77 50.52
 -1 -2 -5 805.66 42.13
 1 2 5 804.33 41.88
 -1 -3 -5 640.71 35.82
 -1 -3 -5 722.45 35.07
 -1 -3 -5 658.32 35.63
 -1 -3 -5 781.39 36.21
 1 3 5 746.54 46.06
 -1 -4 -5 289.21 16.62
 -1 -4 -5 276.38 15.18
 1 4 5 287.98 25.74
 -1 -4 -5 258.29 16.31
 -1 -4 -5 301.75 16.72
 1 5 5 554.22 39.77
 -1 -5 -5 471.03 27
 -1 -5 -5 521.14 27.5
 -1 -5 -5 524.47 27.38
 -1 -6 -5 147.05 10.54
 -1 -6 -5 170.81 11.43
 -1 -6 -5 188.28 11.38
 1 6 5 185.72 20.61
 1 7 5 20.71 7.07
 -1 -8 -5 24.28 3.57
 1 9 5 51.54 4.4
 -1 -9 -5 65.98 4.52
 -1 -9 -5 59.22 4.97
 -1 -10 -5 56.13 3.67
 -1 15 -6 26.91 2.93
 -1 14 -6 83.61 6.4
 -1 13 -6 107.72 8.27
 -1 12 -6 227.71 22.21
 1 -12 6 225.07 24.04
 1 -12 6 227.88 19.7
 -1 11 -6 228.36 21.88
 1 -11 6 210.99 23.67
 1 -11 6 177.43 17.72
 1 -10 6 28.89 6.49
 -1 10 -6 36.48 8.25
 1 -10 6 34.95 9.53
 -1 9 -6 87.81 11.96
 1 -9 6 88.83 13.43
 1 -9 6 70.86 9.68
 -1 9 -6 84.26 6.19
 1 -8 6 700.1 44.03
 -1 8 -6 802.81 39.73
 -1 8 -6 803.41 46.48
 1 -8 6 787.85 48.89
 -1 7 -6 293.12 15.9
 -1 7 -6 328.35 16.89
 -1 7 -6 280.07 21.14
 1 -7 6 345.52 24.09
 1 -7 6 283.32 20.26
 -1 6 -6 1035.97 51.65
 -1 6 -6 1179.34 51.91
 -1 5 -6 1571.72 72.58
 -1 5 -6 1458.76 72.25
 1 -5 6 1460.76 77.8
 -1 4 -6 838.64 41.34
 1 -4 6 856.07 46.25
 -1 3 -6 1227.04 58.68
 -1 3 -6 1143.52 60.68
 1 -3 6 1275.56 62.71
 -1 2 -6 1369.53 65.24
 -1 2 -6 1267.2 67.78
 1 -2 6 1399.42 68.55
 1 -1 6 1037.64 51.48
 -1 1 -6 984.96 47.61
 -1 1 -6 963 47.73
 -1 0 -6 1282.61 56.09
 -1 0 -6 1093.14 55.47
 -1 0 -6 1179.79 55.3
 -1 0 -6 1078.94 55.05
 1 1 6 211.3 17.87
 -1 -1 -6 192.59 11.54
 1 1 6 163.65 10.95
 -1 -1 -6 214.87 11.61
 -1 -1 -6 196.73 10.79
 -1 -1 -6 194.92 10.83
 1 2 6 52.27 4.89
 -1 -2 -6 64.16 5.31
 1 2 6 71.22 10.86
 -1 -2 -6 54.43 5.2
 1 3 6 85.43 12.85
 -1 -3 -6 68.82 5.61
 -1 -3 -6 63.46 6.11
 -1 -3 -6 76.1 6.37
 -1 -3 -6 69.51 5.84
 -1 -3 -6 73.47 6.28
 -1 -4 -6 226.53 12.3
 -1 -4 -6 201.58 13.37
 1 4 6 225.99 23.31
 -1 -4 -6 180.8 13.04
 -1 -4 -6 227.36 13.69
 1 5 6 241.21 25.42
 -1 -5 -6 263.97 15.32
 -1 -5 -6 229.14 14.74
 -1 -5 -6 251.65 15.33
 1 6 6 144.98 18.6
 -1 -7 -6 22.39 3.33
 -1 -7 -6 25.5 3.27
 -1 -8 -6 14.72 2.48
 -1 -8 -6 17.8 2.35
 -1 -9 -6 1.92 1.03
 1 -15 7 45.96 3.79
 -1 15 -7 56.31 4.03
 -1 14 -7 63.96 5.35
 -1 13 -7 137.09 9.74
 1 -12 7 127.87 17.89
 -1 11 -7 441.63 34.4
 -1 11 -7 529.52 27.85
 1 -11 7 439.05 38.04
 -1 10 -7 324.23 26.36
 1 -10 7 304.12 28.79
 -1 10 -7 343.83 19.86
 -1 9 -7 302.36 16.81
 -1 9 -7 302.87 17.78
 -1 9 -7 295.49 23.58
 1 -9 7 292.23 26.38
 -1 8 -7 677.84 40.89
 -1 8 -7 706.78 34.71
 -1 8 -7 704.49 35.21
 -1 8 -7 651.75 34.57
 1 -8 7 632.23 43.21
 -1 7 -7 520.93 34.85
 -1 7 -7 623.88 30.8
 -1 7 -7 584.88 30.69
 1 -7 7 544.44 37.29
 -1 7 -7 632.47 30.58
 -1 6 -7 1674.75 74.4
 -1 6 -7 1404.88 73.88
 -1 6 -7 1544.48 73.89
 1 -6 7 1543.62 81.44
 -1 5 -7 791.51 42.1
 -1 5 -7 800.55 41.89
 -1 5 -7 893.53 42.29
 -1 5 -7 866.23 42.48
 -1 4 -7 246.25 13.63
 -1 4 -7 263.71 13.88
 1 -4 7 267.9 18.33
 -1 4 -7 251.2 13.47
 -1 4 -7 227.77 13.39
 -1 3 -7 1713.33 81.48
 1 -3 7 1741.37 85.77
 -1 3 -7 1654.43 81.18
 -1 2 -7 734.63 37.58
 1 -2 7 837.75 42.3
 -1 2 -7 770.99 37.75
 -1 1 -7 383.37 21.25
 -1 1 -7 422.28 21.24
 -1 1 -7 440.49 21.89
 -1 0 -7 380.75 21.34
 -1 0 -7 403.89 21.04
 1 0 7 431.25 29.38
 -1 0 -7 446.42 22.01
 -1 -1 -7 272.11 14.68
 -1 -1 -7 292.5 15.71
 1 1 7 260.97 23
 -1 -1 -7 243.72 15.42
 -1 -2 -7 105.5 7.69
 1 2 7 108.02 14.75
 -1 -2 -7 89 7.46
 -1 -2 -7 99.25 7
 1 2 7 92.62 7.19
 -1 -2 -7 100.91 7.13
 -1 -3 -7 235.16 15.45
 -1 -3 -7 263.91 16.21
 1 3 7 295.85 27.49
 -1 -3 -7 287.7 16.62
 -1 -3 -7 266.39 16.36
 -1 -3 -7 301.17 15.51
 -1 -4 -7 123.5 8.97
 -1 -4 -7 125.52 7.69
 -1 -4 -7 110.64 8.75
 -1 -4 -7 93.77 7.97
 1 4 7 144.37 18.34
 -1 -4 -7 103.92 8.48
 1 5 7 38.27 10.01
 -1 -6 -7 65.08 5.99
 -1 -6 -7 70.31 5.47
 -1 -7 -7 27.05 2.72
 -1 -7 -7 20.17 3.01
 -1 -8 -7 45.53 3.1
 -1 -8 -7 46.8 3.88
 -1 15 -8 8.71 1.49
 1 -15 8 9.36 1.46
 -1 14 -8 61.95 5.07
 -1 13 -8 315.66 18.11
 -1 12 -8 223.36 14.04
 1 -12 8 177.07 21.78
 -1 11 -8 277.59 17.13
 1 -11 8 265.93 26.73
 -1 10 -8 90.28 7.85
 -1 10 -8 99.65 7.36
 1 -10 8 74.99 13.66
 -1 9 -8 91.54 6.93
 -1 9 -8 83.19 6.65
 1 -9 8 68.34 12.14
 -1 9 -8 95.12 7.48
 -1 8 -8 502.55 24.82
 1 -8 8 417.15 32.74
 -1 8 -8 484.31 25.2
 -1 8 -8 433.91 24.77
 -1 7 -8 347.83 18.48
 -1 7 -8 354.55 18.02
 -1 7 -8 308.73 18.01
 -1 6 -8 635.02 33
 1 -6 8 638.9 40.08
 -1 6 -8 581.85 32.67
 -1 6 -8 660.61 32.79
 -1 5 -8 285.19 16.74
 -1 5 -8 328.55 17.31
 1 -5 8 277.13 21.91
 -1 4 -8 227.42 13.47
 -1 4 -8 255.41 13.6
 1 -4 8 226.71 17.52
 -1 3 -8 479.54 24.09
 -1 3 -8 428.2 23.82
 1 -3 8 473.28 28.66
 -1 3 -8 497.73 24.87
 -1 2 -8 262.03 14.21
 -1 2 -8 250.85 14.18
 -1 1 -8 108.99 7.45
 -1 1 -8 110.55 7.87
 -1 1 -8 114.42 7.38
 -1 0 -8 343.58 18.39
 1 0 8 307.43 26.14
 -1 0 -8 306.62 18.04
 -1 0 -8 323.3 17.33
 1 1 8 168.42 19.24
 -1 -1 -8 185.46 11.46
 -1 -1 -8 152.27 11.04
 -1 -1 -8 173.62 10.37
 -1 -1 -8 169.27 11.12
 -1 -2 -8 22.18 3.63
 -1 -2 -8 18.3 3.59
 1 2 8 29.4 8.77
 -1 -2 -8 24.18 3.58
 -1 -3 -8 118.28 9.36
 1 3 8 117.67 17.36
 -1 -3 -8 129.82 9.65
 -1 -3 -8 120.31 9.3
 -1 -3 -8 139.97 8.69
 -1 -4 -8 0.96 1.91
 -1 -4 -8 1.91 2.34
 1 4 8 -1.03 4.01
 -1 -5 -8 26.34 3.7
 -1 -5 -8 33.36 3.86
 -1 -6 -8 34.09 3.7
 -1 -7 -8 23.93 2.54
 -1 15 -9 7.09 1.25
 -1 14 -9 70.56 5.04
 1 -14 9 60.3 4.5
 -1 13 -9 133.47 9.07
 -1 12 -9 31.43 4.22
 1 -11 9 121.91 16.98
 -1 10 -9 85.09 7.27
 1 -10 9 72.99 13.1
 -1 9 -9 86.29 7.02
 -1 9 -9 80.91 6.45
 1 -9 9 88.67 13.28
 -1 8 -9 340.39 19.75
 1 -8 9 387 28.9
 -1 8 -9 357 19.45
 -1 8 -9 373.62 20
 -1 7 -9 259.89 15.36
 1 -7 9 217.63 21.1
 1 -6 9 172.46 16.16
 -1 6 -9 183.16 11.05
 -1 5 -9 124.86 7.87
 1 -5 9 106.39 11.51
 -1 5 -9 107.44 7.59
 -1 4 -9 53.33 4.46
 -1 4 -9 49.59 4.87
 -1 4 -9 47.03 9.04
 -1 4 -9 48.58 4.7
 -1 3 -9 62.88 5.08
 -1 3 -9 66.06 6.3
 -1 3 -9 62.08 9.6
 -1 3 -9 65.23 5.34
 -1 2 -9 207.39 17.14
 -1 2 -9 197.17 11.73
 -1 2 -9 185.13 11.04
 -1 2 -9 172.77 12.49
 -1 2 -9 174.32 10.96
 -1 1 -9 7.03 2.43
 -1 1 -9 5.33 3.6
 -1 1 -9 7.08 2
 -1 1 -9 7.71 2.5
 1 -1 9 5.07 3.81
 -1 0 -9 157.76 10.3
 -1 0 -9 159.32 10.69
 -1 0 -9 126.91 9.71
 -1 0 -9 142.42 9.17
 1 0 9 143.32 17.72
 -1 -1 -9 28.36 4.12
 -1 -1 -9 26.93 3.82
 1 1 9 35.56 9.18
 -1 -1 -9 28.03 4.26
 -1 -2 -9 37.58 4.77
 -1 -2 -9 36.41 4.18
 -1 -2 -9 25.31 4.2
 -1 -2 -9 27.34 4.02
 1 2 9 29.83 9.39
 -1 -3 -9 15.86 2.71
 -1 -3 -9 10.2 2.53
 -1 -3 -9 12.1 3.1
 -1 -3 -9 13.91 3.19
 -1 -4 -9 -0.17 1.7
 -1 -4 -9 -0.94 1.49
 -1 -4 -9 0.68 1.47
 -1 -5 -9 16.2 2.37
 -1 -6 -9 10.15 1.59
 -1 14 -10 8.04 1.55
 -1 14 -10 5.58 1.33
 -1 13 -10 37.55 3.83
 -1 13 -10 40.23 3.98
 -1 12 -10 37.69 4.4
 -1 12 -10 53.24 4.93
 -1 11 -10 70.75 6.36
 -1 11 -10 83.32 6.7
 1 -10 10 9.44 4.73
 -1 9 -10 5 2.05
 1 -9 10 10.35 4.95
 -1 8 -10 101.03 7.39
 1 -8 10 86.37 11.96
 -1 7 -10 40.48 4.07
 1 -7 10 28.44 6.47
 -1 6 -10 0.15 1.48
 -1 5 -10 85.56 12.29
 -1 5 -10 100.75 7.15
 -1 5 -10 90.6 6.93
 -1 5 -10 94.18 6.67
 -1 4 -10 20.25 3.7
 -1 4 -10 17.88 2.55
 -1 4 -10 16.2 7
 -1 4 -10 16.88 3.18
 -1 3 -10 1.8 3.22
 -1 3 -10 2.02 1.92
 -1 3 -10 3.4 5.24
 -1 3 -10 -0.56 2.46
 -1 3 -10 0.57 1.42
 -1 2 -10 10.6 4.07
 -1 2 -10 18.38 3.34
 1 -2 10 19.34 6.39
 -1 2 -10 20.74 3.18
 -1 1 -10 7.17 3.55
 -1 1 -10 7.43 2.7
 -1 1 -10 3.61 1.82
 1 -1 10 1.9 3.89
 -1 0 -10 4.86 3.07
 1 0 10 3.08 3.99
 -1 0 -10 2.87 2.27
 -1 0 -10 1.97 1.88
 -1 -1 -10 4.77 1.93
 1 1 10 5.34 4.99
 -1 -2 -10 2.94 2.08
 -1 -2 -10 -1.27 2.72
 -1 -2 -10 -0.17 1.47
 -1 -2 -10 3.09 2.26
 -1 -3 -10 -0.33 1.88
 -1 -3 -10 0.28 1.32
 -1 -3 -10 2.41 1.98
 -1 -3 -10 0.2 1.57
 -1 -4 -10 8.54 1.74
 -1 -5 -10 -0.29 0.73
 -1 14 -11 0.71 1.13
 -1 13 -11 0.96 0.96
 -1 13 -11 2.33 1.16
 -1 12 -11 6.48 1.79
 -1 12 -11 5.83 1.75
 -1 11 -11 8.73 2.16
 -1 11 -11 11.55 2.42
 -1 10 -11 -1.1 1.7
 -1 9 -11 45.22 4.44
 -1 8 -11 16.71 9.65
 -1 7 -11 13.22 2.29
 -1 7 -11 6.53 8.21
 -1 6 -11 18.46 3.47
 -1 6 -11 23.59 2.89
 -1 6 -11 24.89 8.25
 -1 5 -11 2.46 2.25
 -1 5 -11 6.96 5.62
 -1 5 -11 2.14 2.5
 -1 5 -11 1.61 1.47
 -1 4 -11 1.75 1.52
 -1 4 -11 0.93 1.96
 -1 4 -11 0.79 2.8
 -1 4 -11 2.07 2.29
 -1 4 -11 3.48 4.99
 -1 3 -11 0.76 1.92
 -1 3 -11 0.22 3.05
 -1 3 -11 1.05 2.13
 1 -3 11 0.87 3.37
 1 -2 11 98.52 14.24
 1 -1 11 327.15 28.54
 -1 1 -11 292.83 17.52
 -1 0 -11 30.61 4.25
 -1 0 -11 26.94 3.55
 -1 -1 -11 3.67 1.61
 -1 -1 -11 8.23 2.33
 -1 -1 -11 7.6 2.52
 -1 -1 -11 5.01 2.44
 -1 -2 -11 1.82 1.82
 -1 -2 -11 1.27 1.65
 -1 -2 -11 0.67 1.09
 -1 -2 -11 -0.22 1.77
 -1 -3 -11 1.28 0.89
 -1 -4 -11 6.78 1.35
 -1 13 -12 50.93 3.93
 -1 12 -12 0.7 0.9
 -1 11 -12 6.43 1.56
 -1 10 -12 9.92 1.94
 -1 9 -12 6.95 3.07
 -1 9 -12 5.79 1.67
 -1 8 -12 23.29 2.88
 -1 8 -12 38.08 4.33
 -1 7 -12 71.01 5.63
 -1 7 -12 58.5 4.78
 -1 6 -12 33.32 3.88
 -1 5 -12 9.85 2.95
 -1 5 -12 12.47 2.71
 -1 5 -12 11.11 2.73
 -1 4 -12 15.36 2.65
 -1 4 -12 11.23 3.22
 -1 4 -12 9.34 2.57
 -1 3 -12 2.8 2.18
 -1 3 -12 3.93 2.94
 -1 2 -12 4.68 3.01
 -1 2 -12 7.22 2.53
 -1 1 -12 36.11 4.24
 -1 1 -12 26.51 3.84
 -1 0 -12 4.91 2.33
 -1 0 -12 4.76 2.2
 -1 0 -12 5.26 2.2
 -1 0 -12 5.33 2.3
 -1 -1 -12 3.23 1.65
 -1 -1 -12 7.08 1.85
 -1 -1 -12 5.4 1.95
 -1 -1 -12 3.29 2.01
 -1 -2 -12 13.72 1.91
 -1 -2 -12 16.45 2.02
 -1 12 -13 24.54 2.69
 -1 11 -13 19.86 2.87
 -1 11 -13 35.86 3.57
 -1 10 -13 40.38 4.14
 -1 9 -13 26.62 3.55
 -1 8 -13 10.67 2.68
 -1 8 -13 9.98 2.47
 -1 7 -13 11.21 2.66
 -1 7 -13 7.74 2.44
 -1 6 -13 81.11 5.77
 -1 6 -13 91.32 6.64
 -1 5 -13 35.55 3.89
 -1 5 -13 35.18 3.39
 -1 4 -13 61.84 5.41
 -1 4 -13 55.08 5.02
 -1 3 -13 32.67 3.84
 -1 3 -13 35.68 4.22
 -1 2 -13 44.14 4.37
 -1 2 -13 54.48 4.8
 -1 1 -13 20.98 2.79
 -1 1 -13 14.92 2.51
 -1 1 -13 17.01 2.67
 -1 0 -13 1.97 1.26
 -1 10 -14 21.41 2.71
 -1 10 -14 28.06 2.64
 -1 9 -14 84.42 5.27
 -1 9 -14 71.19 5.65
 -1 8 -14 47.35 4.36
 -1 8 -14 48.57 3.7
 -1 7 -14 119.67 7.16
 -1 7 -14 145.01 8.36
 -1 6 -14 170.38 10.14
 -1 5 -14 88.8 6.13
 -1 4 -14 20.5 2.73
 -1 3 -14 27.38 2.93
 -1 3 -14 36.31 3.28
 -1 2 -14 94.6 5.97
 2 1 -15 3.08 1.03
 2 2 -15 5.48 1.38
 2 3 -15 4.66 1.31
 -2 -3 15 5.08 1.22
 -2 -4 15 0.16 0.9
 -2 -5 15 16.86 1.95
 -2 -6 15 11.08 1.63
 2 7 -15 51.85 3.92
 2 8 -15 1.86 0.95
 2 -1 -14 -0.47 1.27
 2 -1 -14 -0.37 0.95
 -2 1 14 -0.07 0.85
 2 0 -14 23.49 2.93
 -2 0 14 23.48 2.78
 2 1 -14 13.72 2.41
 -2 -1 14 11.99 2.2
 -2 -2 14 44.25 4.03
 -2 -3 14 1.8 1.41
 -2 -4 14 13.48 2.15
 2 4 -14 9.48 1.98
 2 5 -14 1.08 1.29
 2 6 -14 1.53 1.27
 2 7 -14 74.09 5.51
 2 8 -14 23.12 2.76
 2 9 -14 4.09 1.43
 2 10 -14 11.99 1.75
 2 -3 -13 17.04 1.99
 2 -3 -13 14.97 2.13
 -2 2 13 1.01 1.35
 2 -2 -13 -0.65 1.46
 2 -1 -13 3.6 1.84
 -2 1 13 3.73 1.92
 2 0 -13 0.67 1.45
 -2 0 13 1 1.75
 -2 -1 13 10.89 2.47
 -2 -2 13 134.88 9.17
 2 3 -13 56.71 4.96
 2 4 -13 67.86 5.53
 2 5 -13 23.34 3.1
 -2 -5 13 27.88 3.17
 2 6 -13 2.66 1.59
 -2 -6 13 2.08 1.42
 -2 -7 13 14.65 2.31
 2 7 -13 18.57 2.79
 -2 -8 13 20.61 2.68
 2 8 -13 28.01 3.33
 2 9 -13 61.17 5.09
 2 10 -13 64.59 5.01
 2 11 -13 42.42 3.45
 2 -5 -12 34.75 2.87
 2 -4 -12 40.56 3.84
 2 -3 -12 28.08 3.72
 -2 3 12 31.38 4.01
 -2 3 12 32.44 3.04
 2 -2 -12 27.67 3.76
 -2 2 12 20.21 3.07
 -2 2 12 32.1 4.08
 2 -1 -12 147.03 10.42
 -2 1 12 150.63 10.47
 -2 0 12 75.02 6.62
 -2 -1 12 31.96 7.56
 -2 -1 12 29.77 7.46
 -2 -2 12 184.56 18.39
 -2 -3 12 84.76 11.67
 -2 -4 12 145.04 15.48
 -2 -5 12 325.68 25.89
 -2 -6 12 501.47 26.1
 -2 -6 12 463.93 34.34
 2 7 -12 451.02 24.2
 -2 -7 12 446.06 23.84
 2 8 -12 225.14 13.52
 -2 -8 12 223.15 13.08
 -2 -9 12 49.45 4.55
 2 9 -12 64.19 5.45
 2 10 -12 94.04 6.49
 -2 -10 12 72.03 5.31
 2 11 -12 110.5 7.16
 2 12 -12 56.56 3.92
 2 -6 -11 6.57 1.39
 -2 5 11 23.61 2.59
 2 -5 -11 24.85 3.11
 2 -4 -11 55.19 5.41
 -2 4 11 56.19 5.03
 -2 4 11 58.11 5.74
 2 -3 -11 68.27 6.44
 -2 3 11 70.82 6.71
 -2 2 11 49.36 5.63
 2 -2 -11 51.11 5.58
 -2 1 11 179.34 18.73
 -2 1 11 160.69 18.82
 -2 0 11 271.55 15.79
 -2 0 11 236.55 22.74
 -2 0 11 230.33 22.68
 -2 -1 11 258.9 23.21
 2 1 -11 265.1 15.52
 -2 -2 11 474.86 24.82
 -2 -2 11 440.5 32.83
 2 2 -11 454.24 24.7
 -2 -3 11 256.24 14.84
 2 3 -11 257.35 14.91
 -2 -3 11 237.33 21.61
 2 4 -11 395.28 21.53
 -2 -4 11 391.61 21.37
 -2 -4 11 398.18 29.65
 2 5 -11 387.02 21
 -2 -5 11 377.69 29.05
 -2 -5 11 374.27 20.73
 -2 -6 11 188.87 11.58
 2 6 -11 182.61 11.69
 -2 -6 11 173.1 18.52
 2 7 -11 247.7 14.98
 -2 -7 11 250.78 23.29
 -2 -8 11 458.91 34.99
 -2 -8 11 458.55 24.66
 2 9 -11 180.81 11.21
 -2 -9 11 150.79 10.3
 2 10 -11 219.13 12.74
 -2 -10 11 192.88 11.87
 2 11 -11 107.61 6.89
 -2 -11 11 77.36 5.58
 2 12 -11 44.7 3.74
 2 -7 -10 9.81 1.78
 2 -6 -10 53.72 4.8
 -2 6 10 54.12 4.55
 2 -5 -10 69.88 6.4
 -2 5 10 79.97 6.52
 -2 5 10 82.7 7.07
 2 -4 -10 38.62 4.76
 -2 4 10 37.13 4.58
 -2 4 10 34.15 4.91
 -2 3 10 190.32 21.55
 -2 2 10 190.08 12.29
 -2 2 10 148.33 17.85
 -2 2 10 158.45 19.32
 -2 1 10 296.27 26.06
 -2 1 10 306.92 17.67
 -2 1 10 264.74 24.62
 -2 0 10 107.55 7.37
 2 0 -10 110.32 7.96
 -2 0 10 99.47 13.32
 2 1 -10 163.65 10.41
 -2 -1 10 149.72 9.51
 -2 -1 10 160.52 17.06
 -2 -1 10 179.29 10.73
 -2 -2 10 363.6 19.27
 -2 -2 10 327.43 18.15
 -2 -2 10 334.3 26.49
 2 2 -10 361.13 19.22
 2 3 -10 544.43 27.79
 -2 -3 10 550.93 27.81
 -2 -3 10 520.29 35.81
 -2 -3 10 506.54 26.83
 2 4 -10 582.71 28.81
 -2 -4 10 500.19 27.67
 -2 -4 10 573.64 37.55
 -2 -4 10 585.1 28.7
 -2 -5 10 453.13 22.81
 2 5 -10 432.21 22.85
 -2 -5 10 378.59 21.82
 -2 -5 10 484.93 32.63
 -2 -6 10 69.93 6.11
 -2 -6 10 78.83 11.92
 2 6 -10 79.14 6.46
 2 7 -10 160.22 10.87
 -2 -7 10 162.91 10.74
 -2 -7 10 160.75 18.1
 2 8 -10 222.32 14.22
 -2 -8 10 232.95 14.05
 -2 -8 10 234.82 23.48
 -2 -9 10 70.34 12.71
 -2 -10 10 143.77 9.68
 2 10 -10 151.58 10.32
 2 11 -10 141.25 8.74
 -2 -11 10 109.31 7.72
 2 12 -10 19.88 2.53
 -2 -12 10 13.63 1.82
 2 13 -10 33.7 2.65
 2 -8 -9 49.32 3.87
 -2 8 9 47.82 3.74
 -2 7 9 20.66 3.04
 2 -7 -9 27.61 3.28
 2 -6 -9 155.4 10.76
 -2 6 9 159.91 10.81
 -2 6 9 170.76 11.32
 -2 5 9 49.28 11.01
 2 -4 -9 102.73 8.11
 -2 4 9 87.54 7.91
 -2 4 9 88.25 14.34
 2 -3 -9 197.2 12.38
 -2 3 9 204.5 12.76
 -2 3 9 169.85 20.23
 -2 3 9 186.76 19.08
 -2 3 9 157.23 11.57
 -2 2 9 154.68 10.37
 -2 2 9 121.96 15.73
 -2 2 9 145.95 17.31
 -2 2 9 149.25 9.88
 -2 1 9 262.69 23.43
 2 -1 -9 280.01 16.07
 -2 1 9 280.76 15.63
 -2 0 9 409.64 21.07
 -2 0 9 364.89 20.05
 -2 0 9 390.11 28.65
 2 0 -9 375.83 20.66
 -2 -1 9 416.37 22.37
 2 1 -9 434.05 23.02
 -2 -1 9 437.25 30.71
 -2 -1 9 454.18 23.2
 2 2 -9 507.14 26.2
 -2 -2 9 532.8 26.36
 -2 -2 9 528.65 34.26
 -2 -2 9 471.56 25.48
 -2 -3 9 611.79 30.21
 2 3 -9 594.99 30.12
 -2 -3 9 599.11 38.11
 -2 -3 9 553.85 29.41
 2 4 -9 384.84 21.19
 -2 -4 9 390.28 21.11
 -2 -4 9 429.75 29.73
 -2 -5 9 269.17 15.49
 -2 -5 9 285.92 23.41
 2 5 -9 260.2 15.47
 2 6 -9 132.19 9.47
 -2 -6 9 142.82 9.51
 -2 -6 9 142.48 16.53
 2 7 -9 93.97 7.45
 -2 -7 9 79.39 7.06
 -2 -7 9 102.57 14.69
 -2 -7 9 88.48 6.78
 -2 -8 9 306.57 18.23
 2 8 -9 336.45 18.87
 -2 -8 9 287.35 28.1
 -2 -8 9 307.92 17.95
 -2 -9 9 90.11 7.25
 -2 -9 9 72 13.13
 2 9 -9 79.93 7.35
 -2 -9 9 79.07 7.09
 2 10 -9 186.47 12.23
 -2 -10 9 187.77 11.63
 -2 -10 9 168.91 11.47
 2 11 -9 79.3 6.39
 -2 -11 9 67.68 5.7
 -2 -11 9 67.02 5.6
 -2 -12 9 24.94 2.75
 2 12 -9 30.63 3.3
 2 13 -9 50.06 3.66
 2 -9 -8 27.2 2.61
 -2 9 8 25.04 2.65
 2 -8 -8 45.96 4.22
 -2 8 8 43.87 4.3
 2 -7 -8 54.33 5.35
 -2 7 8 58.45 5.6
 -2 6 8 144.99 18.29
 2 -5 -8 69.32 6.82
 -2 5 8 79.55 13.4
 -2 5 8 65.89 11.02
 -2 5 8 73.68 7.12
 2 -4 -8 98.48 8.15
 -2 4 8 85.83 12.72
 -2 4 8 114.52 8.56
 -2 4 8 92.03 14.47
 -2 4 8 97.36 8
 -2 3 8 96.38 7.36
 -2 3 8 78.28 12.24
 -2 3 8 91.59 13.58
 -2 3 8 104.24 7.82
 -2 2 8 261.99 15.5
 -2 2 8 257.85 22.75
 -2 2 8 261.42 22.87
 -2 2 8 275.8 15.18
 -2 1 8 625.28 31.35
 -2 1 8 602.55 39.13
 -2 1 8 589.96 39.35
 -2 1 8 670.69 32.07
 2 -1 -8 580.76 31.57
 2 0 -8 382.32 20.27
 -2 0 8 374.64 19.88
 -2 0 8 389.04 20.48
 -2 0 8 360 26.88
 -2 -1 8 75.27 5.61
 2 1 -8 69.43 5.36
 -2 -1 8 73.8 9.54
 -2 -1 8 69.24 5.13
 2 2 -8 90.02 6.57
 -2 -2 8 100.24 6.49
 -2 -2 8 99.03 6.79
 -2 -2 8 98.73 11.21
 -2 -3 8 747.23 37.5
 -2 -3 8 821.4 45.99
 2 3 -8 730.1 37.44
 2 4 -8 174.06 10.83
 -2 -4 8 178.73 10.83
 -2 -4 8 188.96 17.24
 -2 -5 8 511.67 26.17
 2 5 -8 531.04 26.45
 -2 -5 8 579.71 36.24
 -2 -5 8 456.65 25.31
 -2 -6 8 258.37 14.91
 -2 -6 8 251 15.08
 -2 -6 8 290.91 24.25
 2 6 -8 258.58 15.28
 -2 -7 8 50.86 5.17
 -2 -7 8 45.07 4.97
 2 7 -8 49.74 5.32
 -2 -7 8 44 9.9
 -2 -8 8 66.6 6.58
 -2 -8 8 83.92 13.76
 2 8 -8 80.79 7.16
 -2 -8 8 75.77 6.85
 2 8 -8 67.12 13.47
 2 9 -8 24.42 4.12
 2 9 -8 19.82 8.16
 -2 -9 8 30.64 4.35
 -2 -9 8 26.14 3.85
 -2 -9 8 30.71 8.68
 2 10 -8 112.76 17.07
 -2 -10 8 110.37 16.8
 -2 -11 8 4.1 1.9
 -2 -11 8 3.52 1.81
 2 11 -8 4.97 2.04
 2 12 -8 10.36 2.21
 -2 -12 8 9.83 2.02
 -2 -12 8 8.96 1.82
 2 13 -8 25.24 2.38
 -2 -13 8 20.47 2.04
 2 -10 -7 25.84 2.59
 -2 10 7 35.98 3.02
 2 -9 -7 28.25 3.08
 -2 9 7 20.77 3.08
 2 -8 -7 47.72 4.88
 -2 8 7 47.47 5.02
 -2 7 7 103.88 15.32
 2 -6 -7 114.66 9.12
 -2 6 7 140.91 17.48
 -2 6 7 107.53 14.33
 -2 6 7 121.82 9.46
 -2 6 7 119.37 9.43
 -2 5 7 141.44 10.35
 -2 5 7 118.34 16.65
 2 -5 -7 139.45 10.18
 -2 5 7 161.18 10.87
 -2 4 7 244.93 24.88
 -2 4 7 301.3 24.82
 2 -4 -7 300.66 17.14
 -2 4 7 298.15 17.2
 -2 4 7 286.67 16.95
 -2 3 7 199 11.36
 -2 3 7 171.15 17.43
 -2 3 7 186.84 18.53
 -2 3 7 171.93 11.34
 -2 2 7 570.42 29.2
 -2 2 7 572.51 36.66
 2 -2 -7 555.86 29.15
 -2 2 7 576.26 28.9
 -2 1 7 419.3 21.69
 2 -1 -7 429.78 22.02
 -2 1 7 409.8 22.03
 -2 1 7 417.89 28.44
 -2 1 7 431.18 28.09
 2 0 -7 386.78 20.42
 -2 0 7 392.56 20.22
 -2 0 7 389.67 20.53
 -2 0 7 402.69 26.44
 -2 -1 7 24.26 2.79
 2 1 -7 23.31 2.72
 -2 -1 7 28.13 5.49
 -2 -1 7 25.96 2.68
 -2 -2 7 120.21 10.5
 -2 -2 7 163.19 14.09
 -2 -2 7 150.05 8.97
 2 2 -7 151.81 8.89
 2 3 -7 982.47 48.57
 -2 -3 7 1000.5 55.99
 -2 -3 7 988.68 48.59
 -2 -4 7 202.64 17.04
 -2 -4 7 164.51 9.93
 -2 -4 7 181.41 10.55
 2 4 -7 174.17 10.57
 2 5 -7 216.89 13.48
 -2 -5 7 248.54 13.49
 -2 -5 7 222.01 13.39
 -2 -5 7 273.2 21.4
 2 5 -7 230.28 20.49
 2 6 -7 15.4 6.02
 2 6 -7 21.91 3.34
 -2 -6 7 22.99 3.35
 -2 -6 7 22.19 3.15
 -2 -6 7 18.71 6.3
 -2 -7 7 57.99 5.69
 2 7 -7 66.2 11.94
 -2 -7 7 74.69 6.39
 -2 -7 7 54.16 10.41
 2 7 -7 66.12 6.19
 -2 -8 7 84.79 7.2
 2 8 -7 76.44 13.65
 2 8 -7 76.86 7.16
 -2 -8 7 71.07 6.71
 -2 -8 7 60 12.07
 2 9 -7 11.76 3.14
 -2 -9 7 15.55 3.32
 -2 -9 7 9.61 2.69
 2 9 -7 14.3 6.85
 -2 -9 7 4.04 5.26
 -2 -10 7 -0.93 5.4
 2 10 -7 5.15 4.62
 -2 -11 7 18.44 3.07
 2 11 -7 20.63 3.25
 -2 -11 7 16.74 2.98
 -2 -12 7 30.39 3.37
 2 12 -7 25.3 3.2
 -2 -12 7 26.57 3.05
 2 13 -7 2.37 0.99
 -2 -13 7 1.66 0.88
 -2 11 6 34.49 3
 2 -10 -6 38.51 3.71
 -2 10 6 44.62 4.17
 2 -9 -6 49.64 4.86
 -2 9 6 55.15 5.31
 -2 8 6 71.04 11.97
 -2 7 6 84.85 12.33
 2 -7 -6 93.9 7.56
 -2 7 6 89.27 14.33
 -2 7 6 86.16 7.65
 -2 7 6 87.07 7.82
 2 -6 -6 32.53 4.5
 -2 6 6 49.19 9.9
 -2 6 6 39.65 4.93
 -2 6 6 32.68 8.1
 -2 6 6 31.69 4.7
 2 -5 -6 64.8 6.1
 -2 5 6 72.54 6.33
 -2 5 6 70.26 11.73
 -2 5 6 66.56 6.23
 -2 4 6 50.38 4.89
 2 -4 -6 52.7 4.95
 -2 4 6 54.01 9.1
 -2 4 6 56.72 9.66
 -2 4 6 54.64 4.84
 -2 3 6 334.92 25.08
 -2 3 6 284.85 23.56
 -2 3 6 322 17.73
 -2 3 6 335.13 17.47
 2 -2 -6 1255.48 60.16
 -2 2 6 1233 59.83
 -2 2 6 1220.58 60.04
 -2 1 6 50.12 3.96
 2 -1 -6 50.26 3.96
 -2 1 6 46.76 3.77
 -2 0 6 4.01 2.05
 2 0 -6 2.1 1.18
 -2 0 6 1.49 1.22
 -2 0 6 1.42 1.17
 -2 -1 6 84.44 8.02
 -2 -1 6 102.18 6.39
 2 1 -6 98.26 6.21
 2 2 -6 63.43 4.59
 -2 -2 6 62.44 4.73
 2 3 -6 2.26 1.31
 -2 -3 6 3.34 1.35
 -2 -4 6 93.02 6.62
 2 4 -6 103.03 6.8
 -2 -4 6 117.58 12
 2 4 -6 106.52 11.61
 -2 -4 6 96.2 6.51
 -2 -5 6 215.74 11.72
 2 5 -6 173.76 11.31
 -2 -5 6 225.5 18.51
 2 5 -6 187.72 17.76
 -2 -5 6 174.59 11.23
 -2 -6 6 9.25 2.22
 -2 -6 6 11.75 2.81
 2 6 -6 8.75 2.42
 2 6 -6 12.62 5.03
 -2 -6 6 16.16 5.4
 -2 -7 6 0.64 2.17
 2 7 -6 0.84 1.83
 2 7 -6 -0.93 4.19
 -2 -7 6 0.97 1.66
 -2 -7 6 -0.85 3.32
 -2 -8 6 21.74 7.37
 -2 -8 6 34.72 4.67
 -2 -8 6 23.44 3.99
 2 8 -6 40.84 9.87
 2 8 -6 31.28 4.57
 2 9 -6 52.63 5.78
 -2 -9 6 41.33 5.38
 2 9 -6 45.42 10.91
 -2 -9 6 47.09 10.15
 -2 -9 6 58.32 5.87
 -2 -10 6 15.67 3.26
 -2 -10 6 9.77 2.93
 -2 -10 6 16.82 6.2
 2 10 -6 8.11 5.75
 -2 -11 6 7.07 2.19
 2 11 -6 2.35 1.9
 -2 -11 6 4.57 2.05
 -2 -12 6 -1.24 1.57
 -2 -12 6 0.51 1.23
 2 12 -6 -0.25 1.3
 2 13 -6 2.56 0.97
 -2 -13 6 2.94 1.06
 -2 12 5 6.49 1.22
 -2 12 5 7.07 1.24
 -2 11 5 2.92 1.45
 2 -10 -5 0.99 1.26
 -2 10 5 1.79 1.75
 2 -9 -5 12.31 2.63
 -2 9 5 17.22 6.34
 2 -8 -5 21.3 3.41
 -2 8 5 18.1 6.59
 -2 8 5 18.52 3.6
 -2 7 5 41.77 5.24
 2 -7 -5 54.6 5.28
 -2 7 5 49.7 10.26
 -2 7 5 47.11 5.46
 -2 7 5 45.59 9.26
 2 -6 -5 19.38 3.14
 -2 6 5 9.19 2.79
 -2 6 5 21.5 6.28
 -2 6 5 16.17 3.2
 -2 6 5 17.93 5.84
 2 -5 -5 12.17 2.52
 -2 5 5 15.65 2.81
 -2 5 5 8.53 4.36
 -2 5 5 13.82 2.69
 -2 5 5 8.12 4.82
 2 -4 -5 636.86 31.42
 -2 4 5 627.33 39.28
 -2 4 5 601.22 31.32
 -2 4 5 543.2 38
 -2 4 5 617.34 31.07
 -2 3 5 448.31 31.15
 -2 3 5 521.36 25.62
 -2 3 5 474.28 25.64
 -2 3 5 540.35 25.96
 2 -2 -5 37.3 3.22
 -2 2 5 32.59 5.49
 -2 2 5 38.24 3.12
 -2 2 5 34.59 3.09
 -2 1 5 14.73 3.1
 -2 1 5 15.4 3.74
 -2 0 5 17.11 3.31
 -2 0 5 17.04 3.98
 -2 -1 5 67.01 7.43
 -2 -2 5 59.4 7.46
 2 2 -5 64.02 7.88
 -2 -3 5 55.09 4.37
 -2 -3 5 69.1 8.11
 2 3 -5 53.03 7.42
 -2 -4 5 86.3 5.81
 2 4 -5 78.07 5.7
 -2 -4 5 76.6 5.69
 2 5 -5 123.23 8.5
 -2 -5 5 135.42 13.7
 2 5 -5 110.89 13.16
 -2 -5 5 139.43 8.76
 -2 -6 5 127.37 8.63
 2 6 -5 114.38 8.38
 2 6 -5 106.75 7.83
 -2 -6 5 116.15 14.15
 2 6 -5 101.02 13.77
 2 7 -5 -0.77 1.8
 -2 -7 5 -0.21 2.27
 2 7 -5 1.05 1.79
 -2 -7 5 -0.85 3.65
 2 7 -5 5.52 4.46
 -2 -8 5 21.19 3.78
 2 8 -5 16.97 3.3
 2 8 -5 16.61 3.4
 -2 -8 5 12.14 6.1
 2 8 -5 17.35 7.52
 2 9 -5 11.04 2.98
 -2 -9 5 12.31 3.14
 2 9 -5 12.02 3.02
 -2 -9 5 7.41 5.12
 2 9 -5 10.45 6.51
 -2 -10 5 1.51 2.05
 2 10 -5 1.95 4
 -2 -10 5 -0.83 2.83
 -2 -11 5 -0.16 1.75
 2 11 -5 1.02 1.51
 -2 -11 5 2.3 1.8
 2 12 -5 7.79 1.85
 -2 -12 5 6.46 1.82
 -2 -12 5 9.8 2.11
 -2 -13 5 2.9 1.11
 -2 12 4 4.07 1.4
 2 -11 -4 1.09 1.11
 -2 11 4 -0.6 1.45
 2 -10 -4 1.94 1.55
 -2 10 4 -0.57 1.55
 2 -9 -4 24.97 6.9
 2 -9 -4 37.44 4.22
 -2 9 4 33.64 8.18
 -2 9 4 32.81 4.41
 2 -8 -4 7.38 5.1
 2 -8 -4 12.19 2.64
 -2 8 4 10.37 5.16
 -2 8 4 11.91 3.02
 -2 8 4 13.13 5.59
 -2 7 4 5.71 2.46
 -2 7 4 6.03 2.56
 2 -7 -4 6.25 2.11
 2 -7 -4 10.21 5.22
 -2 7 4 7.99 4.15
 -2 7 4 5.92 2.4
 -2 7 4 3.92 3.53
 2 -6 -4 -0.64 3.88
 -2 6 4 -2.88 2.24
 2 -6 -4 0.17 1.39
 -2 6 4 0.71 1.74
 -2 6 4 -0.71 2.92
 -2 6 4 -1.47 3.16
 -2 5 4 39.68 3.91
 2 -5 -4 34.71 3.77
 -2 5 4 40.81 7.8
 -2 5 4 36.34 7.22
 -2 5 4 41.75 4.15
 2 -5 -4 37.82 6.87
 2 -4 -4 92.78 9.36
 -2 4 4 80.35 9.98
 -2 4 4 84.69 5.7
 -2 4 4 82.8 5.95
 -2 3 4 8.73 3.57
 -2 3 4 6.78 1.48
 -2 3 4 9.02 3.15
 -2 2 4 6.05 2.47
 -2 2 4 8.31 3.18
 -2 1 4 322.39 19.38
 -2 1 4 286.07 18.19
 -2 0 4 155.15 11.15
 -2 0 4 155.84 11.68
 -2 -1 4 660.99 36.9
 2 1 -4 697.46 37.53
 -2 -2 4 85.78 6.06
 -2 -2 4 109.22 9.26
 2 2 -4 102.49 9.39
 -2 -3 4 2.98 2.47
 2 3 -4 6.13 3.27
 -2 -4 4 21 4.88
 2 4 -4 20.16 2.48
 -2 -4 4 23.89 2.85
 2 5 -4 100.21 7.1
 -2 -5 4 124.68 7.86
 2 5 -4 99.03 7.45
 2 5 -4 99.77 12.35
 -2 -6 4 89.97 7.26
 2 6 -4 90.23 6.96
 2 6 -4 93.29 7.49
 2 6 -4 82.84 12.74
 2 7 -4 2.61 1.98
 -2 -7 4 0.84 4.49
 -2 -7 4 0.41 2.21
 2 7 -4 -0.93 3.61
 -2 -8 4 135.82 9.27
 2 8 -4 116.45 9.09
 -2 -8 4 91.87 14.47
 2 8 -4 101.73 15.83
 -2 -9 4 184.59 11.42
 2 9 -4 178.46 11.67
 2 9 -4 157.85 11.38
 2 9 -4 133.87 18.35
 -2 -9 4 118.07 16.82
 -2 -10 4 144.79 10.1
 2 10 -4 164.41 19.4
 2 11 -4 86.18 6.89
 -2 -11 4 96.56 6.91
 -2 -12 4 27.93 3.27
 2 12 -4 27.82 2.94
 -2 -12 4 29.22 3.12
 -2 -13 4 9.81 1.57
 -2 13 3 1.06 0.89
 -2 13 3 0.78 0.87
 -2 12 3 3.25 1.63
 2 -11 -3 11.72 2.23
 -2 11 3 12.97 2.69
 -2 10 3 3.51 3.21
 2 -10 -3 -0.65 3.48
 2 -9 -3 24.49 6.85
 2 -9 -3 21.17 3.09
 -2 9 3 21.7 6.8
 -2 9 3 10.49 5.11
 -2 9 3 17.04 3.41
 2 -8 -3 19.36 2.93
 -2 8 3 20.07 6.11
 -2 8 3 13.73 3.11
 -2 8 3 23.37 6.51
 2 -8 -3 9.62 5.56
 -2 7 3 6.72 2.46
 -2 7 3 7.98 2.59
 2 -7 -3 9.27 5.15
 -2 7 3 12.87 5
 -2 7 3 9.32 2.58
 -2 7 3 10.16 2.48
 -2 7 3 3.76 3.91
 2 -7 -3 6.21 1.97
 2 -6 -3 133.26 13.82
 -2 6 3 140.68 9.06
 -2 6 3 132.22 9.01
 2 -6 -3 130.15 8.64
 -2 6 3 162.4 15.21
 -2 6 3 142.82 15.19
 -2 6 3 127.96 8.36
 -2 5 3 149.52 9.24
 -2 5 3 136.83 13.83
 -2 5 3 149.99 9.02
 -2 4 3 276.21 19.97
 -2 4 3 241.64 18.54
 -2 4 3 255.75 13.56
 -2 3 3 0.42 2.49
 -2 3 3 0.33 2.36
 -2 2 3 12.49 2.87
 -2 1 3 8.43 2.69
 -2 1 3 4.8 1.64
 -2 1 3 6.85 2.57
 -2 0 3 83.75 7.07
 2 0 -3 83.84 7.23
 -2 0 3 73.41 6.92
 -2 -1 3 859.63 44.53
 -2 -1 3 933.42 46.76
 2 1 -3 968.36 47.44
 -2 -2 3 17.58 3.58
 2 2 -3 9.55 3.36
 -2 -3 3 222.41 15.47
 2 3 -3 216.6 16.53
 -2 -4 3 86.6 5.99
 -2 -4 3 81.83 9.2
 2 4 -3 66.61 9.72
 2 5 -3 331.9 18.23
 -2 -5 3 359.85 18.74
 2 6 -3 79.01 12.39
 2 6 -3 102.99 7.46
 -2 -6 3 88.76 7.3
 -2 -6 3 112.3 13.51
 -2 -7 3 141.24 9.47
 -2 -7 3 112.42 14.76
 2 7 -3 116.59 9
 2 7 -3 132.55 16.82
 -2 -8 3 341.22 18.59
 2 8 -3 309.06 18.66
 2 8 -3 333 29.22
 -2 -8 3 256.78 25.6
 -2 -9 3 235.32 13.89
 2 9 -3 221.27 14.13
 2 10 -3 66.4 12.41
 2 11 -3 59.7 5.16
 2 11 -3 46.17 4.53
 -2 -11 3 55.63 4.76
 2 12 -3 28.93 2.75
 -2 -12 3 32.68 2.67
 -2 -13 3 53.48 3.75
 -2 13 2 5.51 1.55
 -2 13 2 3.9 1.35
 -2 12 2 6.5 2.01
 2 -11 -2 24.15 6.84
 -2 11 2 34.07 4.21
 2 -10 -2 19.35 3
 -2 10 2 18.58 6
 -2 10 2 21.49 3.57
 2 -10 -2 28.4 7.49
 2 -9 -2 235.11 14.26
 2 -9 -2 264.55 23.19
 -2 9 2 229.12 22.55
 -2 9 2 235.3 22.14
 -2 9 2 256.4 15.24
 -2 8 2 79.65 11.59
 2 -8 -2 73.08 5.8
 -2 8 2 91.96 12.33
 -2 8 2 64.44 6.26
 2 -8 -2 90.59 12.47
 2 -7 -2 72.07 5.68
 -2 7 2 79.34 10.93
 -2 7 2 74.68 6.03
 -2 7 2 72.74 6.17
 -2 7 2 65.39 10.3
 2 -7 -2 73.42 10.65
 -2 7 2 78.57 6.35
 -2 7 2 82.86 6.34
 2 -6 -2 177.48 15.67
 -2 6 2 180.82 10.72
 -2 6 2 172.74 16.48
 -2 6 2 185.12 10.34
 -2 6 2 165.09 10.6
 -2 5 2 39.31 6.64
 -2 5 2 31.21 3.07
 -2 4 2 316.06 21.2
 -2 4 2 319.84 22.2
 -2 3 2 150.1 12.49
 -2 3 2 146.61 11.43
 -2 2 2 1187.73 61.67
 -2 2 2 1247.98 63.13
 -2 2 2 1235.22 60.86
 -2 1 2 75.75 7.11
 -2 1 2 77.74 6.14
 -2 1 2 97.44 5.67
 -2 1 2 76.56 6.45
 -2 0 2 1451.47 72.05
 2 0 -2 1474.44 72.75
 -2 0 2 1497.8 71.98
 2 1 -2 674.2 35.6
 -2 -1 2 658.37 34.5
 -2 -2 2 390.49 21.86
 2 2 -2 375.99 23.53
 2 3 -2 995.87 58.41
 -2 -3 2 1163.3 57.01
 -2 -4 2 555.13 29.24
 -2 -4 2 564.84 34.17
 -2 -4 2 596.74 29.36
 -2 -5 2 438.87 24.35
 -2 -5 2 492.83 24.19
 2 5 -2 447.85 24.1
 -2 -5 2 468.89 31.06
 2 5 -2 405.89 31.23
 -2 -6 2 430.93 23.27
 2 6 -2 451.41 23.35
 2 6 -2 465.29 33.28
 2 7 -2 265.9 16.95
 2 7 -2 316.99 27.12
 -2 -7 2 315.44 17.3
 2 8 -2 124.31 9.2
 2 8 -2 107.84 16.07
 -2 -8 2 122.27 8.88
 2 9 -2 200.42 22.23
 2 9 -2 219.59 13.64
 -2 -9 2 211.77 13.15
 2 10 -2 256.39 14.26
 -2 -10 2 233.47 13.46
 2 10 -2 204.72 13.42
 2 10 -2 218.69 22.79
 2 11 -2 110.74 7.25
 -2 -11 2 106.12 6.63
 -2 -12 2 54.57 3.75
 -2 14 1 28.75 2.72
 -2 13 1 15.58 2.31
 -2 13 1 15.93 2.54
 -2 12 1 24.05 3.48
 2 -11 -1 44.91 9.24
 -2 10 1 85.21 12.14
 2 -10 -1 87.38 6.89
 -2 10 1 103.89 7.75
 2 -10 -1 86.21 13.32
 2 -9 -1 258.22 23.36
 2 -9 -1 240.89 14.42
 -2 9 1 245.18 23.32
 -2 9 1 241.18 22.69
 -2 9 1 267.82 15.32
 2 -8 -1 37.88 3.83
 -2 8 1 40.95 4.61
 -2 8 1 41.46 8.44
 -2 8 1 35.97 4.23
 -2 8 1 58.97 9.66
 2 -8 -1 67.57 10.43
 2 -7 -1 342.85 18.69
 2 -7 -1 413.41 27.41
 -2 7 1 393.78 27.45
 -2 7 1 339.11 18.83
 -2 7 1 355.25 26.47
 -2 7 1 364.16 19.37
 -2 7 1 346.16 19.21
 -2 6 1 59.31 8.78
 -2 6 1 66.67 6.73
 -2 6 1 62.52 4.69
 -2 6 1 55.85 4.68
 -2 5 1 535.1 32.75
 -2 5 1 541.88 33.48
 -2 4 1 1207.86 59.89
 -2 4 1 1185.76 62.16
 -2 3 1 1494.85 72.12
 -2 3 1 1396.94 72.11
 -2 3 1 1526.2 75.24
 -2 2 1 348.78 20.19
 -2 2 1 348.29 19.58
 -2 2 1 323.54 20.87
 -2 1 1 107.05 7.79
 -2 1 1 114.05 9.02
 -2 1 1 112.88 8.17
 -2 1 1 104.33 7.05
 -2 1 1 123.16 8.83
 2 -1 -1 104.76 6.97
 2 0 -1 1504.96 70.58
 -2 0 1 1395.4 68.93
 -2 -1 1 426.68 22.38
 -2 -2 1 156.01 10.38
 -2 -3 1 1477.69 74.72
 -2 -4 1 1824.77 88.4
 -2 -4 1 1662.58 93.08
 -2 -4 1 1899.95 88.4
 2 5 -1 685.68 34.76
 -2 -5 1 694.43 34.82
 2 6 -1 284.49 16.49
 -2 -6 1 284.87 16.1
 -2 -6 1 281.67 16.61
 2 7 -1 215.13 13.4
 2 7 -1 193.9 21.45
 -2 -7 1 216.9 13.4
 -2 -8 1 177.69 11.47
 2 8 -1 181.58 11.78
 2 8 -1 157.46 19.19
 2 9 -1 537.35 26.86
 -2 -9 1 455.75 25.8
 2 9 -1 514.95 38.73
 2 10 -1 117.76 7.87
 -2 -10 1 92.01 6.84
 2 11 -1 100.78 6.93
 -2 -11 1 102.51 6.51
 -2 -12 1 42.23 3.02
 -2 14 0 96.91 6.18
 -2 14 0 119.54 6.95
 -2 13 0 66.63 5.49
 -2 13 0 64.5 5.15
 -2 12 0 141.03 9.67
 -2 11 0 93.82 7.56
 2 -11 0 88.47 12.82
 2 -10 0 346.73 27.35
 -2 10 0 286.09 25.15
 -2 10 0 313.19 18.16
 2 -9 0 214.7 13.4
 -2 9 0 237.46 21.23
 -2 9 0 236.57 14.02
 -2 8 0 234.64 13.77
 -2 8 0 240.47 20.98
 -2 8 0 229.93 13.78
 2 -8 0 254.64 21.51
 -2 7 0 733.36 42.57
 -2 7 0 682.84 33.78
 -2 7 0 666.67 34.02
 -2 7 0 624.65 33.94
 -2 6 0 484.19 28.69
 -2 6 0 525.52 25.32
 -2 5 0 647.49 39.36
 -2 5 0 773.17 41.86
 -2 4 0 523.84 29.7
 -2 4 0 562.37 32.85
 -2 2 0 2444.04 114.98
 -2 2 0 2397.22 114.68
 -2 2 0 2352.84 116.34
 -2 2 0 2371.6 114.21
 -2 2 0 2238.93 114.44
 -2 1 0 1884.56 95.8
 2 -1 0 1935.27 93.96
 -2 1 0 2042.25 96.14
 -2 1 0 1962.58 95.5
 -2 1 0 2013.19 96.68
 -2 0 0 825.72 41.32
 -2 0 0 753.37 40.32
 2 1 0 655.7 29.24
 -2 -1 0 606.44 28.42
 2 2 0 1549.03 77.68
 2 3 0 1108.34 58.94
 -2 -4 0 1412.36 68.4
 -2 -4 0 1327.48 68.19
 2 4 0 1298.14 74.18
 -2 -4 0 1519.11 68.7
 -2 -5 0 680.62 29.9
 -2 -5 0 660.64 29.95
 2 5 0 593.2 37.2
 2 5 0 569.08 29.62
 2 6 0 471.92 36.42
 -2 -6 0 563.15 28.92
 -2 -6 0 545.43 29.25
 -2 -6 0 570.16 29.31
 -2 -7 0 94.36 7.05
 -2 -7 0 83.45 7.1
 -2 -7 0 90.92 7.14
 2 7 0 81.36 6.92
 2 8 0 205.53 12.48
 -2 -8 0 180.54 11.79
 2 8 0 199.94 21.57
 2 9 0 564.08 42.03
 2 10 0 96.87 7.03
 2 11 0 81.99 5.9
 -2 -11 0 100.58 5.94
 -2 -12 0 28.37 2.53
 -2 14 -1 27.6 2.72
 -2 14 -1 37.89 3.47
 -2 13 -1 86.72 6.61
 -2 13 -1 81.87 6.07
 -2 12 -1 250.7 14.35
 2 -12 1 218.81 21.55
 -2 11 -1 186.54 12.1
 2 -11 1 197.67 19.55
 -2 10 -1 63.48 5.8
 2 -10 1 75.71 12.11
 2 -9 1 199.77 19.34
 -2 9 -1 164.57 11.01
 -2 9 -1 197.65 11.53
 2 -8 1 376.79 27.06
 -2 8 -1 358.17 26.69
 -2 8 -1 337.15 18.73
 -2 8 -1 337.58 18.71
 2 -7 1 491.37 30.31
 -2 7 -1 445.05 30.68
 -2 7 -1 420.73 23.01
 -2 7 -1 407.63 26.56
 -2 7 -1 478.97 23.2
 -2 7 -1 447.3 23.31
 -2 6 -1 268.58 18.08
 -2 6 -1 262.97 14.03
 -2 5 -1 1073.07 58.38
 -2 5 -1 1231.17 62.12
 -2 5 -1 1106.51 58.54
 -2 4 -1 1697.41 87.61
 -2 3 -1 759.8 41.61
 -2 3 -1 814.08 41.86
 -2 3 -1 792.87 43.69
 -2 2 -1 1964.99 94.31
 -2 2 -1 1863.71 94.42
 -2 2 -1 2046.61 94.65
 -2 2 -1 1996.06 94.11
 -2 2 -1 1705.55 94.93
 -2 1 -1 3585.24 177.31
 -2 1 -1 3718.61 176.82
 -2 1 -1 3797.11 177.14
 2 -1 1 3676.14 174.24
 -2 0 -1 1339.2 65.96
 2 0 1 1342.91 64.83
 -2 0 -1 1289.08 63.46
 -2 0 -1 1330.03 66.56
 2 1 1 1485.15 74.34
 2 2 1 860.53 46.63
 -2 -3 -1 619.13 32.84
 2 3 1 667.77 38.31
 -2 -3 -1 663.33 32.5
 -2 -4 -1 922.16 47.21
 -2 -4 -1 949.3 47.25
 -2 -4 -1 985.54 47.55
 -2 -4 -1 953.59 47.06
 -2 -5 -1 349.01 17.87
 2 5 1 325.76 24.69
 2 5 1 333.67 17.71
 -2 -5 -1 385.5 18.31
 -2 -6 -1 798.87 37.98
 -2 -6 -1 721.75 37.83
 2 6 1 702.08 46.45
 2 6 1 705.21 37.69
 -2 -7 -1 323.82 18.69
 2 7 1 315.08 18.34
 2 7 1 275.08 25.95
 -2 -7 -1 347.79 18.59
 2 8 1 246.96 14.79
 2 8 1 257.91 25.37
 2 9 1 117.51 8.2
 -2 -10 -1 47.27 3.99
 2 10 1 40.83 3.87
 -2 -11 -1 38.43 3.13
 -2 15 -2 27.77 2.72
 -2 14 -2 29.15 2.75
 -2 13 -2 2.8 1.65
 2 -12 2 25.6 7.27
 -2 11 -2 31.61 3.87
 2 -11 2 37.44 8.82
 -2 11 -2 34.69 4.14
 2 -10 2 187.75 18.7
 -2 10 -2 163.87 10.89
 -2 9 -2 614.61 30.5
 -2 9 -2 521.07 37.78
 -2 9 -2 559.39 30.25
 2 -9 2 638.4 40.32
 2 -8 2 462.12 31.53
 -2 8 -2 471.04 32.21
 -2 8 -2 427.37 23.78
 -2 8 -2 475.63 24.05
 -2 7 -2 705.16 41.16
 -2 7 -2 609.13 32
 2 -7 2 681.8 38.98
 -2 7 -2 642.39 31.95
 -2 7 -2 636.81 32.12
 -2 6 -2 135.36 8.04
 -2 6 -2 125.86 11.8
 -2 6 -2 132.93 7.88
 -2 5 -2 36.04 6.44
 -2 5 -2 37.16 6.84
 -2 4 -2 460.57 28.2
 -2 4 -2 508.65 28.09
 -2 4 -2 512.8 29.56
 -2 4 -2 420.46 28.77
 -2 3 -2 1265.5 64.1
 -2 3 -2 1454.86 64.73
 -2 3 -2 1415.4 63.63
 -2 3 -2 1421.32 66.7
 -2 3 -2 1357.62 65.16
 -2 2 -2 1625.82 80.67
 -2 2 -2 1557.22 81.36
 -2 2 -2 1587.2 80.47
 -2 2 -2 1763.11 81.35
 -2 1 -2 1063.86 56.07
 2 -1 2 1074.09 53.79
 -2 1 -2 1128.66 55.27
 -2 0 -2 543.71 31.52
 -2 0 -2 537.49 30.56
 -2 0 -2 520.12 29.29
 2 0 2 548.47 29.38
 2 1 2 1193.48 64.19
 -2 -1 -2 1305.44 64.82
 -2 -2 -2 151.19 9.14
 2 2 2 138.64 12.63
 -2 -2 -2 138.47 8.67
 -2 -2 -2 141.05 8.56
 -2 -2 -2 124.37 10.98
 -2 -3 -2 295.37 16.67
 -2 -3 -2 305.36 16.25
 2 3 2 280.09 21.57
 -2 -3 -2 294.39 16.2
 -2 -3 -2 280.24 16.1
 -2 -4 -2 694.26 35.36
 -2 -4 -2 658.4 34.79
 -2 -4 -2 712.99 34.94
 2 4 2 655.62 42.14
 2 5 2 70.12 10.86
 -2 -5 -2 80.63 6.45
 -2 -5 -2 82.2 6.88
 -2 -6 -2 10.74 3.04
 -2 -6 -2 8.92 2.32
 2 6 2 5.61 3.76
 2 7 2 1.52 1.64
 -2 -7 -2 7.07 2.43
 -2 -7 -2 3.55 1.79
 2 7 2 3.43 3.51
 2 8 2 22.24 3.08
 2 9 2 97.05 6.99
 -2 -9 -2 110.38 7.16
 2 10 2 25.8 2.58
 -2 -10 -2 34.51 3.09
 -2 -11 -2 20.5 1.87
 -2 15 -3 29.58 2.76
 -2 14 -3 77.56 5.15
 -2 13 -3 153.81 9.95
 2 -12 3 255.22 22.7
 -2 11 -3 17.43 2.9
 -2 11 -3 16.44 2.98
 -2 10 -3 119.66 8.67
 -2 10 -3 123.69 8.9
 2 -10 3 129.44 15.15
 2 -9 3 354.84 27.48
 -2 9 -3 361.17 19.63
 -2 9 -3 328.76 19.41
 -2 9 -3 383.61 20.24
 -2 8 -3 275.1 15.43
 -2 8 -3 265.77 22.3
 -2 8 -3 239.54 14.56
 2 -8 3 286.01 21.76
 -2 7 -3 903.18 44.02
 -2 7 -3 876.51 43.26
 -2 7 -3 942.38 52.46
 -2 7 -3 822.51 42.94
 2 -7 3 960.76 50.26
 -2 6 -3 1734.31 80.03
 -2 6 -3 1624.85 79.04
 -2 6 -3 1663.87 85.86
 -2 6 -3 1584.5 78.88
 2 -6 3 1818.82 84.72
 -2 5 -3 606.48 35.5
 -2 5 -3 645.86 35.01
 -2 5 -3 522.65 35.2
 -2 5 -3 617.07 36.23
 -2 4 -3 669.19 38.42
 -2 4 -3 765.25 38.63
 -2 4 -3 698.46 38.53
 -2 4 -3 782.41 41.24
 2 -4 3 615.14 35.2
 -2 3 -3 614.79 28.32
 -2 3 -3 609.73 26.91
 -2 3 -3 722.57 27.8
 -2 3 -3 696.75 32.25
 -2 2 -3 1167.91 63.46
 -2 2 -3 1132.23 66.07
 -2 1 -3 517.64 28.59
 -2 1 -3 557.72 32.44
 2 -1 3 498.46 28.29
 -2 1 -3 541.51 30.47
 -2 0 -3 4.76 2.31
 -2 0 -3 6.58 3.99
 2 0 3 5.22 2.43
 -2 -1 -3 6.22 1.67
 -2 -1 -3 8.46 2.65
 -2 -1 -3 8.77 2.14
 -2 -1 -3 9.55 4.21
 -2 -1 -3 7.78 2.24
 2 1 3 5.84 3.17
 -2 -1 -3 7.04 1.79
 -2 -2 -3 40.73 4.32
 -2 -2 -3 39.56 4.06
 -2 -2 -3 40.47 3.74
 2 2 3 30.59 6.34
 -2 -2 -3 37.14 3.88
 -2 -3 -3 110.88 8.16
 -2 -3 -3 107.8 6.93
 -2 -3 -3 101.32 7.3
 2 3 3 108.35 12.58
 -2 -3 -3 108.77 7.73
 -2 -3 -3 107.2 7.72
 -2 -4 -3 453.93 24.74
 -2 -4 -3 430.8 23.94
 2 4 3 444.48 32.08
 -2 -4 -3 473.31 24.41
 -2 -5 -3 17.69 3.07
 -2 -5 -3 25.23 4.07
 2 5 3 18.15 5.95
 -2 -5 -3 23.47 3.41
 -2 -6 -3 48.88 5.14
 -2 -6 -3 39.73 4.56
 2 7 3 1.68 3.44
 2 8 3 2.04 1.37
 -2 -8 -3 0.82 1.91
 2 9 3 4.78 1.3
 -2 -9 -3 6.67 1.98
 -2 -10 -3 7.39 1.43
 -2 15 -4 30.88 2.85
 -2 14 -4 32.45 3.58
 -2 13 -4 151.05 9.4
 2 -12 4 328.55 26.77
 -2 12 -4 417.83 32.48
 2 -12 4 356.29 30.81
 -2 11 -4 174.7 11.33
 2 -11 4 188.92 18.45
 -2 10 -4 132 9.41
 2 -10 4 131.98 15.14
 -2 9 -4 305.75 17.04
 -2 9 -4 293.97 17.51
 2 -9 4 307.24 24.27
 -2 8 -4 298.43 23.86
 -2 8 -4 251.77 15.05
 -2 8 -4 276.5 15.9
 2 -8 4 283.02 21.67
 -2 7 -4 710.7 34.38
 -2 7 -4 711.98 35.06
 -2 7 -4 719.08 34.46
 -2 7 -4 597.64 33.85
 -2 7 -4 737.29 41.92
 -2 6 -4 381.16 18.47
 -2 6 -4 332.34 22.88
 -2 6 -4 351.08 17.6
 2 -6 4 368.69 22.31
 -2 6 -4 300.22 17.16
 -2 6 -4 313.65 16.92
 2 -6 4 297.92 21.98
 -2 6 -4 347.28 17.61
 -2 5 -4 6.46 1.84
 -2 5 -4 6.8 2.07
 -2 5 -4 4.98 1.44
 2 -5 4 8.77 2.69
 -2 5 -4 6.56 1.59
 -2 4 -4 648.98 29.85
 -2 4 -4 621.99 29.54
 -2 3 -4 457.1 30.87
 -2 3 -4 423.22 27.81
 -2 3 -4 510.22 27.55
 -2 2 -4 5.23 1.42
 -2 2 -4 11.79 5.96
 -2 2 -4 2.58 3.48
 -2 2 -4 3.27 2.13
 -2 2 -4 2.68 4.5
 -2 1 -4 593.7 28.69
 -2 1 -4 546.71 28.25
 -2 1 -4 576.93 35.09
 2 -1 4 603.89 32.51
 -2 1 -4 565.45 28.27
 -2 1 -4 562.78 28.11
 -2 1 -4 570.82 28.9
 -2 0 -4 38.14 3.37
 -2 0 -4 41.58 3.84
 -2 0 -4 31.75 3.81
 2 0 4 47.63 6.39
 -2 0 -4 40.81 3.64
 -2 0 -4 39.89 3.38
 -2 0 -4 32.94 3.36
 -2 -1 -4 248.38 15.02
 -2 -1 -4 279.47 14.88
 -2 -1 -4 269.07 14.95
 -2 -2 -4 32.15 4.04
 -2 -2 -4 30.76 3.47
 -2 -2 -4 31.75 3.97
 2 2 4 30.41 6.49
 -2 -2 -4 31.77 3.83
 -2 -2 -4 30.34 3.79
 -2 -3 -4 18.65 4.09
 -2 -3 -4 20.37 3.98
 -2 -3 -4 19.6 2.81
 -2 -3 -4 19.62 2.9
 2 3 4 32.43 7.14
 -2 -3 -4 21 3.52
 -2 -4 -4 8.23 3.53
 -2 -4 -4 10.47 2.37
 2 4 4 18.58 6.3
 -2 -4 -4 14.77 3.17
 -2 -5 -4 4.41 1.98
 -2 -5 -4 2.7 2.88
 2 5 4 8.48 4.26
 -2 -5 -4 7.22 2.51
 -2 -6 -4 72.21 6.46
 -2 -6 -4 70.07 6.22
 2 6 4 61.5 11.35
 -2 -6 -4 89.49 6.98
 -2 -7 -4 18.27 2.95
 -2 -7 -4 17.86 3.05
 -2 -7 -4 27.16 3.54
 -2 -8 -4 28.71 3.31
 -2 -9 -4 11.46 1.81
 -2 15 -5 19.4 2.01
 -2 15 -5 9.51 1.51
 -2 14 -5 90.11 6.51
 -2 13 -5 67.69 6.02
 2 -12 5 38.39 8.09
 -2 12 -5 42.58 9.76
 2 -12 5 37 9.53
 -2 11 -5 7.46 2.29
 -2 11 -5 12.22 5.76
 -2 11 -5 10.22 2.58
 2 -11 5 11.21 5.77
 2 -11 5 4.45 4.29
 -2 10 -5 4.93 2.21
 -2 10 -5 0.97 3.98
 2 -10 5 2.96 3.38
 -2 10 -5 3.39 2.03
 2 -10 5 -0.64 4.22
 -2 9 -5 117.29 14.91
 2 -9 5 103.04 14.54
 2 -9 5 105.88 12.86
 -2 9 -5 116.74 8.25
 -2 9 -5 115.45 8.72
 -2 8 -5 61.21 5.92
 -2 8 -5 71.02 10.32
 -2 8 -5 64.81 5.63
 2 -8 5 77.86 10.13
 2 -8 5 64.97 10.05
 -2 8 -5 70.41 5.62
 -2 7 -5 127.89 7.73
 -2 7 -5 127.97 8.42
 -2 7 -5 120.24 12.44
 -2 6 -5 93.66 5.74
 -2 6 -5 90.81 10.03
 -2 6 -5 102.75 6.73
 -2 6 -5 107.57 7.02
 -2 6 -5 78.21 5.94
 -2 6 -5 84.27 5.6
 2 -6 5 63.09 8.4
 2 -6 5 96.85 9.77
 -2 6 -5 96.21 6.22
 -2 5 -5 119.83 12.8
 -2 5 -5 119.49 7.31
 2 -5 5 130.8 10.35
 -2 5 -5 114.46 6.88
 -2 5 -5 106.87 6.62
 -2 5 -5 126.45 7.33
 -2 5 -5 121.01 7.48
 -2 5 -5 123.4 7.77
 -2 4 -5 175.61 9.81
 -2 4 -5 179.16 9.94
 -2 4 -5 152 14.47
 -2 4 -5 161.7 9.71
 -2 4 -5 161.97 9.28
 -2 4 -5 164.65 9.16
 -2 3 -5 11.71 2.09
 -2 3 -5 11.53 2.17
 -2 3 -5 9.47 2.26
 -2 3 -5 13.45 2.54
 -2 3 -5 13.3 1.93
 -2 3 -5 9.88 2.14
 -2 3 -5 12.66 1.93
 -2 2 -5 5.83 1.94
 -2 2 -5 8.73 2.49
 -2 2 -5 6.72 1.77
 -2 2 -5 11.36 1.87
 -2 2 -5 7.65 2.2
 -2 2 -5 9.79 1.79
 -2 1 -5 177.64 11.18
 -2 1 -5 210.83 11.7
 -2 1 -5 187.77 11.77
 2 -1 5 187.31 15.37
 -2 1 -5 211.47 11.31
 -2 1 -5 193.61 11.22
 -2 1 -5 202.85 10.98
 -2 0 -5 2.71 1.48
 -2 0 -5 2.69 1.85
 -2 0 -5 2.75 2.34
 -2 0 -5 3.59 2.17
 -2 0 -5 3.21 1.66
 -2 -1 -5 -0.69 1.9
 -2 -1 -5 -0.15 2.17
 -2 -1 -5 1.32 2.49
 2 1 5 1.31 2.39
 -2 -1 -5 0.13 1.82
 -2 -2 -5 4.76 2.39
 -2 -2 -5 2.82 2.56
 -2 -2 -5 5.74 2.39
 -2 -2 -5 1.64 2.82
 2 2 5 0.77 3.17
 -2 -2 -5 1.61 2.27
 -2 -3 -5 -0.23 2.71
 -2 -3 -5 -0.17 1.36
 2 3 5 -0.85 3.1
 -2 -3 -5 1.78 1.82
 -2 -3 -5 0.19 2.56
 -2 -3 -5 0.42 2.13
 -2 -4 -5 6.07 3.4
 -2 -4 -5 1.79 1.64
 2 4 5 5.26 4.25
 -2 -4 -5 2.49 2.9
 -2 -4 -5 6.53 2.65
 -2 -5 -5 29.57 4.27
 -2 -5 -5 25.99 3.53
 2 5 5 31.82 8.07
 -2 -5 -5 33.36 4.48
 -2 -5 -5 29.73 4.05
 -2 -6 -5 -0.31 1.74
 -2 -6 -5 -0.82 1.37
 -2 -6 -5 -1.29 2.32
 -2 -7 -5 1.24 1.37
 -2 -7 -5 0.12 1.71
 -2 -8 -5 3.61 1.42
 -2 -8 -5 4.59 1.5
 -2 -9 -5 0.52 0.72
 -2 15 -6 1.7 0.9
 -2 14 -6 11.89 2.12
 -2 14 -6 7.42 1.81
 -2 13 -6 0.86 1.55
 -2 12 -6 23.32 7.35
 2 -12 6 27.66 6.25
 2 -12 6 28.43 7.89
 -2 11 -6 24.17 3.32
 2 -11 6 16.62 5.34
 -2 11 -6 21.86 3.23
 -2 11 -6 13.15 6.16
 2 -11 6 17.7 6.57
 -2 10 -6 10.63 5.16
 -2 10 -6 12.28 2.62
 2 -10 6 15.81 6.51
 2 -10 6 9.25 4.58
 2 -9 6 57.72 9.05
 -2 9 -6 61.59 5.5
 -2 9 -6 69.34 11.21
 2 -9 6 58.61 10.09
 -2 8 -6 5.13 2.5
 -2 8 -6 3.25 4.04
 -2 8 -6 4.95 1.94
 2 -8 6 3.15 3.47
 -2 7 -6 2.83 2.64
 -2 7 -6 -0.81 1.46
 -2 7 -6 1.08 1.66
 -2 6 -6 21.2 2.65
 -2 6 -6 20.45 2.39
 -2 6 -6 24.2 3.1
 -2 5 -6 205.82 12.02
 -2 5 -6 228.41 12.39
 -2 5 -6 204.64 11.37
 -2 5 -6 231.08 12.25
 -2 5 -6 184.86 11.05
 -2 5 -6 214.96 18.39
 -2 5 -6 206.72 11.8
 -2 5 -6 217.48 12.17
 -2 4 -6 6.04 1.98
 -2 4 -6 6.48 1.74
 -2 4 -6 7.24 1.87
 -2 4 -6 5.27 2.23
 -2 4 -6 5.04 5.77
 -2 4 -6 6.08 2.12
 -2 4 -6 6.27 2.16
 -2 4 -6 6.62 1.59
 -2 3 -6 35.84 7.92
 -2 3 -6 35.79 3.55
 -2 3 -6 40.74 6.06
 -2 3 -6 32.24 3.53
 -2 3 -6 37.84 4.1
 -2 3 -6 37.03 3.2
 -2 3 -6 35.71 3.42
 -2 3 -6 39.9 3.83
 -2 2 -6 5.49 1.69
 -2 2 -6 5.62 2.55
 -2 2 -6 6.11 1.98
 -2 2 -6 4.4 5.59
 -2 2 -6 4.54 2.04
 -2 2 -6 4.92 3.49
 -2 2 -6 2.98 2.17
 -2 2 -6 5.31 1.63
 -2 1 -6 3.52 2.77
 -2 1 -6 9.16 5.59
 -2 1 -6 6.63 2.09
 -2 1 -6 4.79 1.79
 -2 1 -6 6.2 2.35
 2 -1 6 10.33 3.99
 -2 1 -6 5.9 1.72
 -2 0 -6 4.28 1.99
 -2 0 -6 7.46 2.78
 -2 0 -6 8.79 2.62
 -2 0 -6 8.1 2.58
 2 0 6 7.2 3.4
 -2 0 -6 7.61 2.12
 -2 -1 -6 28.54 4.06
 -2 -1 -6 32.03 4.13
 -2 -1 -6 35.39 4.12
 2 1 6 20.49 6.19
 -2 -1 -6 26.19 3.57
 -2 -2 -6 1.92 2.26
 -2 -2 -6 0.67 2.66
 -2 -2 -6 1.63 3.15
 2 2 6 6.2 4.59
 -2 -2 -6 3.47 2.43
 -2 -2 -6 2.15 2.25
 -2 -3 -6 54.97 4.75
 -2 -3 -6 50.3 5.69
 2 3 6 63.96 11.29
 -2 -3 -6 43.6 5.3
 -2 -3 -6 51.12 6.01
 -2 -4 -6 6.46 3.15
 -2 -4 -6 5.15 1.91
 2 4 6 6.18 4.13
 -2 -4 -6 7.03 2.84
 -2 -4 -6 5.01 2.52
 -2 -5 -6 7.79 2.76
 -2 -5 -6 5.51 1.97
 -2 -5 -6 10.94 2.83
 -2 -6 -6 52.65 4.61
 -2 -6 -6 48.66 4.55
 -2 -6 -6 58.8 4.83
 -2 -7 -6 20.02 2.29
 -2 -7 -6 17.07 2.32
 -2 -8 -6 4.46 1.01
 -2 15 -7 2.77 1.23
 -2 14 -7 -0.1 1.14
 -2 14 -7 1.5 1.12
 -2 13 -7 0.47 1.54
 -2 13 -7 1.25 1.52
 -2 12 -7 3.88 2.26
 -2 11 -7 38.28 4.24
 -2 11 -7 32.7 8.39
 -2 11 -7 47.49 10.98
 -2 11 -7 42.28 4.92
 2 -11 7 28.81 8.19
 -2 10 -7 131.67 16.14
 -2 10 -7 163.28 10.33
 -2 10 -7 141.37 10.42
 -2 9 -7 -0.63 1.53
 -2 9 -7 0.73 3.14
 2 -9 7 2.92 3.13
 -2 9 -7 -0.96 2.35
 -2 9 -7 0.99 1.92
 -2 8 -7 99.56 7.78
 -2 8 -7 99.07 7.59
 -2 7 -7 62.26 5.79
 -2 7 -7 69.97 5.73
 -2 7 -7 64.46 5.53
 -2 6 -7 31.23 9.9
 -2 6 -7 26.07 3.37
 -2 6 -7 30.87 3.85
 -2 6 -7 28.02 3.44
 -2 5 -7 213.41 12.11
 -2 5 -7 207.63 12.16
 -2 5 -7 203.46 18.96
 -2 5 -7 192.8 11.7
 -2 5 -7 189.45 11.19
 -2 5 -7 212.19 12.04
 -2 4 -7 217.38 12.16
 -2 4 -7 231.23 12.16
 -2 4 -7 203.7 17.91
 -2 4 -7 197.36 11.9
 -2 4 -7 200.62 11.72
 -2 4 -7 190.2 10.85
 -2 4 -7 184.6 11.09
 -2 3 -7 22.43 2.94
 -2 3 -7 21.94 3.07
 -2 3 -7 24.48 3.7
 -2 3 -7 18.64 7.51
 -2 3 -7 21.23 3.29
 -2 3 -7 22.51 4.98
 -2 3 -7 19.49 2.82
 -2 3 -7 21.73 3.21
 -2 3 -7 18.7 2.36
 -2 2 -7 213.91 17.69
 -2 2 -7 186.02 11.61
 -2 2 -7 201.98 12.05
 -2 2 -7 194.55 12.6
 -2 2 -7 209.57 16.07
 2 -2 7 196.95 17.12
 -2 2 -7 198.21 11.62
 -2 2 -7 193.76 11.05
 -2 1 -7 198.13 16.8
 -2 1 -7 193.67 11.65
 -2 1 -7 149.28 11.51
 -2 1 -7 184.5 15.55
 2 -1 7 165.14 16.75
 -2 1 -7 193.4 11.04
 -2 1 -7 173.55 10.46
 -2 1 -7 183.8 11.22
 -2 0 -7 213.35 17.65
 -2 0 -7 210.91 13.36
 -2 0 -7 237.62 13.82
 2 0 7 210.59 20.35
 -2 0 -7 223.87 12.8
 -2 0 -7 198.78 12.28
 -2 -1 -7 44.29 5.27
 -2 -1 -7 38.48 4.42
 -2 -1 -7 38.46 4.72
 2 1 7 27.86 7.75
 -2 -1 -7 36.9 4.2
 -2 -2 -7 37.45 5.22
 -2 -2 -7 44.68 4.41
 -2 -2 -7 35.76 4.96
 2 2 7 30.11 8.54
 -2 -2 -7 36.95 4.43
 -2 -2 -7 38.84 5
 -2 -3 -7 138.97 10.11
 2 3 7 160.97 17.99
 -2 -3 -7 108.63 8.81
 -2 -3 -7 132.72 9.69
 -2 -4 -7 68.17 6.19
 -2 -4 -7 63.4 5.82
 -2 -4 -7 56.95 5.44
 -2 -5 -7 8.14 2.3
 -2 -5 -7 8.44 1.81
 -2 -5 -7 8.04 2.23
 -2 -6 -7 24.21 2.54
 -2 -7 -7 33.18 2.47
 -2 15 -8 14.69 1.87
 -2 14 -8 16.63 2.46
 -2 14 -8 9.98 1.46
 -2 13 -8 12.57 2.28
 -2 12 -8 5.24 2.19
 -2 11 -8 176.88 19.39
 -2 10 -8 227.74 14.47
 -2 10 -8 232.44 14.34
 -2 9 -8 42.6 5.02
 -2 9 -8 47.97 5.1
 -2 9 -8 44.16 14.25
 -2 9 -8 47.48 5.02
 -2 8 -8 117.3 9.11
 -2 8 -8 133.51 9.19
 -2 8 -8 136.33 19.53
 -2 8 -8 132.97 9.08
 -2 7 -8 298.78 17.45
 -2 7 -8 311.26 17.82
 -2 7 -8 306.09 17.42
 -2 6 -8 42.39 4.36
 -2 6 -8 40.13 10.56
 -2 6 -8 44.83 4.83
 -2 6 -8 41.54 4.33
 -2 5 -8 233.3 13.18
 -2 5 -8 213.33 19.88
 -2 5 -8 199.27 12.57
 -2 5 -8 199.1 12.51
 -2 5 -8 229.24 12.95
 -2 4 -8 122.12 14.03
 -2 4 -8 114.07 8.15
 -2 4 -8 117.56 8.38
 -2 4 -8 104.5 7.73
 -2 4 -8 114.72 7.39
 -2 4 -8 131.18 8.24
 -2 4 -8 113.52 8.33
 -2 3 -8 517.49 32.93
 -2 3 -8 535.2 26.68
 -2 3 -8 471.76 25.15
 -2 3 -8 484.19 25.74
 -2 3 -8 438.07 24.54
 -2 3 -8 520.87 25.65
 -2 2 -8 828.33 46.33
 -2 2 -8 758.76 38.95
 -2 2 -8 691.44 39.41
 2 -2 8 779.32 47.54
 -2 2 -8 776.79 38.33
 -2 2 -8 771.03 38.67
 -2 1 -8 132.49 9.65
 -2 1 -8 123.24 9.86
 2 -1 8 153.44 16.56
 -2 1 -8 136.6 8.97
 -2 1 -8 140.05 14.14
 -2 0 -8 3.39 2.92
 -2 0 -8 7.92 2.88
 -2 0 -8 5.75 2.82
 2 0 8 11.61 5.18
 -2 -1 -8 49.45 5.84
 -2 -1 -8 54.57 5.3
 -2 -1 -8 52.56 5.42
 2 1 8 42.48 9.39
 -2 -1 -8 55.3 5.82
 2 2 8 80.7 12.91
 -2 -3 -8 119.39 8.8
 -2 -3 -8 140.8 9
 -2 -4 -8 135.49 8.86
 -2 -4 -8 126.15 8.03
 -2 -5 -8 65.75 4.92
 -2 -5 -8 70.42 4.72
 -2 -6 -8 34.46 2.6
 -2 15 -9 5.5 1.04
 -2 14 -9 4.93 1.51
 -2 14 -9 4.88 1.63
 -2 13 -9 67 5.48
 -2 13 -9 55.92 4.31
 -2 12 -9 101.84 7.84
 -2 12 -9 97.3 7.08
 -2 11 -9 37.9 4.16
 -2 11 -9 42.98 4.94
 -2 11 -9 36.57 4.35
 -2 10 -9 193.97 23.11
 -2 9 -9 99.6 7.59
 -2 9 -9 108.54 18.02
 -2 9 -9 78.87 7.29
 -2 9 -9 95.71 7.32
 -2 8 -9 224.32 14.69
 -2 8 -9 244.1 14.54
 -2 8 -9 241.8 14.31
 -2 7 -9 137.49 9.25
 -2 7 -9 128.48 9.69
 -2 7 -9 161.21 19.33
 -2 6 -9 164.19 10.14
 -2 6 -9 166.18 18.16
 -2 6 -9 138.99 9.88
 -2 5 -9 220.59 12.56
 -2 5 -9 191.08 19.26
 -2 5 -9 206.88 12.76
 -2 5 -9 196.69 12.42
 -2 5 -9 195.1 12.14
 -2 4 -9 11.2 2.44
 -2 4 -9 6.11 3.13
 -2 4 -9 5.05 2.33
 -2 4 -9 9.11 6.75
 -2 4 -9 6.59 2.44
 -2 4 -9 10.76 3.03
 -2 3 -9 9.6 2.37
 -2 3 -9 7.9 3.55
 -2 3 -9 11.25 2.77
 -2 3 -9 12.85 6.74
 -2 3 -9 6.56 2.44
 -2 3 -9 13.34 3.16
 2 -3 9 13.76 4.98
 -2 2 -9 184.57 11.15
 -2 2 -9 217.79 17.92
 -2 2 -9 186.07 12.07
 -2 2 -9 149.69 12.11
 2 -2 9 163.7 17.76
 -2 2 -9 195.01 11.44
 -2 1 -9 191.64 12.83
 -2 1 -9 193.68 13.05
 2 -1 9 198.56 20.19
 -2 1 -9 200.41 12.09
 -2 0 -9 105.61 7.96
 -2 0 -9 95.95 8.26
 2 0 9 82.59 13.47
 -2 -1 -9 167.95 12.42
 -2 -1 -9 200.97 11.65
 -2 -1 -9 185.53 12.48
 -2 -2 -9 102.58 8.35
 -2 -2 -9 105.44 8.19
 -2 -3 -9 88.15 6.66
 -2 -3 -9 82.29 6.54
 -2 -4 -9 66.25 4.36
 -2 -4 -9 46.87 3.92
 -2 -5 -9 29.51 2.39
 -2 14 -10 60.05 4.62
 -2 14 -10 80.91 4.46
 -2 13 -10 97.9 7.09
 -2 13 -10 116.48 7.23
 -2 12 -10 113.6 7.93
 -2 12 -10 91.29 7.29
 -2 11 -10 123.92 8.84
 -2 10 -10 108.96 8.17
 -2 9 -10 63.34 14.72
 -2 8 -10 174.64 21.02
 -2 8 -10 175.01 11.62
 -2 7 -10 364.91 28.76
 -2 7 -10 308.78 17.8
 -2 7 -10 311.19 17.62
 -2 6 -10 391.43 29.89
 -2 6 -10 409.47 21.8
 -2 6 -10 394.61 20.94
 -2 6 -10 354.3 20.65
 -2 5 -10 246.77 14.98
 -2 5 -10 271.85 22.3
 -2 5 -10 232.28 14.21
 -2 5 -10 263.11 14.57
 -2 4 -10 291.85 17.35
 -2 4 -10 340.05 18.23
 2 -4 10 283.38 24.02
 -2 4 -10 280.19 16.59
 -2 4 -10 292.06 23.44
 -2 4 -10 306.33 16.96
 -2 3 -10 220.67 13.62
 -2 3 -10 231.07 14.41
 2 -3 10 198.73 19.85
 -2 3 -10 207.37 12.72
 2 -2 10 252.76 23.06
 -2 1 -10 131.06 8.66
 -2 1 -10 103 8.7
 -2 1 -10 135.27 9.38
 -2 1 -10 113.15 8.36
 -2 0 -10 105.03 8.3
 -2 0 -10 104.41 7.78
 -2 0 -10 117.15 7.97
 -2 0 -10 100.26 8.1
 -2 0 -10 92.42 7.35
 -2 -1 -10 88.33 7.55
 -2 -1 -10 104.24 7.43
 -2 -1 -10 95.29 7.46
 -2 -2 -10 115.47 8.42
 -2 -2 -10 130.7 8.67
 -2 -3 -10 153.6 9.82
 -2 -3 -10 243.37 10.51
 -2 -4 -10 116.88 6.3
 -2 13 -11 186.24 8.99
 -2 13 -11 128.88 8.63
 -2 12 -11 129.95 7.4
 -2 12 -11 75.08 6.22
 -2 11 -11 109.09 8.15
 -2 11 -11 118.5 8.29
 -2 10 -11 207.96 11.85
 -2 10 -11 217.66 12.65
 -2 9 -11 296.27 15.33
 -2 9 -11 256.42 14.42
 -2 8 -11 277.18 16.7
 -2 8 -11 259.47 15.47
 -2 8 -11 297.11 16.09
 -2 7 -11 556.43 29.2
 -2 7 -11 535.14 28.15
 -2 7 -11 538.56 28.06
 -2 6 -11 259.23 14
 -2 6 -11 218.4 13.69
 -2 6 -11 249 14.73
 -2 5 -11 121.94 8.99
 -2 5 -11 126.25 8.48
 -2 5 -11 135.26 8.55
 -2 4 -11 208.84 13.11
 -2 4 -11 212.87 12.36
 -2 3 -11 544.88 29.03
 -2 3 -11 549.08 28.11
 -2 2 -11 609.52 34.09
 -2 2 -11 650.04 33.25
 -2 2 -11 706.15 33.3
 -2 1 -11 353.13 19.66
 -2 1 -11 376.52 19.69
 -2 1 -11 388.87 18.89
 -2 0 -11 132.28 8.92
 -2 0 -11 136.85 8.44
 -2 0 -11 123.1 8.93
 -2 -1 -11 68.41 5.53
 -2 -1 -11 73.58 5.62
 -2 -1 -11 83.53 5.48
 -2 -2 -11 66.9 4.34
 -2 12 -12 81.56 5.81
 -2 12 -12 146.88 7.01
 -2 11 -12 77.23 5.98
 -2 11 -12 82.01 5.87
 -2 10 -12 112.61 8.95
 -2 10 -12 136.75 8.48
 -2 9 -12 107.34 8.82
 -2 9 -12 124.15 8.12
 -2 8 -12 288.09 17.33
 -2 8 -12 289.24 16.12
 -2 8 -12 325.09 16.67
 -2 7 -12 332.84 18.4
 -2 7 -12 307.76 17.29
 -2 7 -12 329.31 17.25
 -2 6 -12 228.83 13.58
 -2 6 -12 210.9 12.54
 -2 6 -12 234.19 12.66
 -2 5 -12 196.34 12.08
 -2 5 -12 194.19 11.16
 -2 4 -12 181.77 11.48
 -2 4 -12 187.16 10.68
 -2 3 -12 172.79 10.64
 -2 3 -12 160.4 9.5
 -2 2 -12 150.36 10.05
 -2 2 -12 171.9 10.19
 -2 1 -12 53.21 4.3
 -2 1 -12 63.04 5.13
 -2 1 -12 70.43 5.17
 -2 0 -12 35.85 3.29
 -2 0 -12 46.31 3.59
 -2 11 -13 144.47 8.25
 -2 10 -13 59.65 5.3
 -2 10 -13 103.52 5.79
 -2 9 -13 56.97 5.78
 -2 9 -13 111.9 6.09
 -2 8 -13 182.2 11.84
 -2 8 -13 213.98 11.26
 -2 7 -13 187.36 11.14
 -2 7 -13 179.71 10.16
 -2 6 -13 158.96 9.66
 -2 6 -13 149.31 8.64
 -2 5 -13 91.48 5.79
 -2 5 -13 94.83 6.65
 -2 4 -13 16.94 2.73
 -2 4 -13 17.46 2.52
 -2 3 -13 26.6 3.04
 -2 3 -13 22.99 2.88
 -2 2 -13 43.84 3.79
 -2 2 -13 58.24 3.99
 -2 8 -14 77.92 5.26
 -2 7 -14 69.33 4.84
 -2 6 -14 42.15 3.51
 3 3 -15 72.22 4.72
 -3 -3 15 75.9 4.71
 -3 -4 15 216.06 11.42
 -3 -5 15 197.35 10.48
 3 -1 -14 37.43 2.96
 -3 1 14 36.32 3.22
 3 0 -14 57.65 4.33
 -3 0 14 57.72 4.54
 3 1 -14 114.6 7.48
 -3 -1 14 126.57 7.67
 -3 -2 14 102.76 6.73
 -3 -3 14 89.04 6.05
 -3 -4 14 88.81 6.02
 3 5 -14 17.61 2.36
 3 6 -14 100.86 6.56
 3 7 -14 105.32 6.62
 3 8 -14 49.2 3.73
 3 -3 -13 27.74 2.42
 -3 3 13 29.5 2.97
 3 -2 -13 15.44 2.26
 -3 2 13 15.58 2.13
 -3 2 13 15.36 2.5
 3 -1 -13 27.16 3.19
 -3 1 13 29.57 3.46
 -3 0 13 19.52 2.94
 3 0 -13 24.04 3.05
 -3 -1 13 123.21 8.24
 -3 -2 13 91.48 6.66
 3 3 -13 117.16 7.84
 -3 -4 13 67.84 5.3
 3 4 -13 68.61 5.4
 3 5 -13 3.63 1.49
 -3 -5 13 3.36 1.45
 3 6 -13 25.84 3.17
 -3 -6 13 26.6 3
 3 7 -13 24.91 3.05
 -3 -7 13 27.3 3
 3 8 -13 4.29 1.58
 -3 -8 13 3.91 1.44
 3 9 -13 35.04 3
 -3 -9 13 24.29 2.45
 3 -4 -12 24.88 2.5
 -3 4 12 19.51 2.45
 -3 4 12 18.86 2.89
 3 -3 -12 18.41 2.7
 -3 3 12 17.62 2.74
 -3 3 12 18.57 3.05
 3 -2 -12 35.79 4.21
 -3 2 12 47.26 4.74
 -3 1 12 77.52 6.56
 3 -1 -12 82.31 6.57
 -3 0 12 33.48 3.97
 -3 -1 12 76.71 6.22
 3 2 -12 16.67 2.72
 -3 -2 12 15.03 2.56
 3 3 -12 54.16 4.91
 -3 -3 12 49.6 4.62
 3 4 -12 77.57 6.22
 -3 -4 12 78.78 6.05
 3 5 -12 1.28 1.53
 -3 -5 12 1.34 1.39
 3 6 -12 37.5 4.25
 -3 -6 12 44.59 4.25
 3 7 -12 12.73 2.57
 -3 -7 12 14.09 2.39
 3 8 -12 17.76 2.76
 -3 -8 12 19.36 2.74
 3 9 -12 12.27 2.18
 -3 -9 12 12.84 2.07
 3 10 -12 7.14 1.38
 -3 -10 12 3.94 1.16
 -3 6 11 10.33 1.53
 3 -5 -11 3.58 1.34
 -3 5 11 3.38 1.52
 -3 5 11 1.1 1.63
 -3 4 11 9.88 2.69
 3 -4 -11 9.41 2.28
 -3 4 11 14.32 2.77
 -3 3 11 13.16 2.89
 3 -3 -11 7.13 2.24
 3 -2 -11 86.96 6.78
 -3 2 11 86.17 6.93
 -3 1 11 36.83 8.53
 -3 1 11 23.77 3.32
 -3 0 11 11.51 5.52
 3 1 -11 22.27 3.22
 -3 -1 11 21.44 3.16
 3 2 -11 11.99 2.38
 -3 -2 11 10.08 2.36
 -3 -2 11 12.8 4.9
 3 3 -11 88.55 6.82
 -3 -3 11 87.46 6.76
 -3 -3 11 85.61 12.14
 3 4 -11 27.63 3.66
 -3 -4 11 29.86 3.57
 -3 -4 11 34.92 7.42
 -3 -5 11 7.78 4.63
 3 6 -11 0.54 1.54
 -3 -6 11 0.79 2.71
 -3 -6 11 1.41 1.28
 -3 -7 11 2.72 1.37
 3 7 -11 3.59 1.94
 -3 -7 11 3.55 1.86
 -3 -8 11 1.35 1.45
 3 8 -11 3.34 1.77
 -3 -8 11 0.68 1.18
 3 9 -11 1.12 1.4
 -3 -9 11 1.41 1.32
 -3 -9 11 0.83 1.07
 -3 -10 11 -0.59 0.79
 3 10 -11 -0.2 1.05
 -3 -10 11 0.09 0.99
 -3 -11 11 2.66 0.8
 -3 7 10 10.26 1.78
 3 -6 -10 11.92 2.08
 -3 6 10 15.97 2.6
 -3 5 10 20.88 3.5
 3 -5 -10 16.91 2.78
 -3 5 10 13.31 2.97
 -3 4 10 24.76 3.99
 -3 4 10 19.83 3.53
 3 -4 -10 22.81 3.44
 3 -3 -10 0.4 1.72
 -3 3 10 0.86 4.03
 -3 3 10 0.94 1.79
 -3 2 10 63.58 11.53
 -3 2 10 67.87 6.26
 -3 1 10 -0.63 1.35
 -3 1 10 -0.92 3.77
 -3 1 10 0.2 1.69
 3 0 -10 21.64 3.3
 -3 0 10 28.35 3.63
 -3 0 10 27.33 3.15
 -3 -1 10 1 1.39
 3 1 -10 2.42 1.65
 -3 -1 10 4.07 1.88
 -3 -1 10 0.76 2.95
 -3 -2 10 6.04 1.67
 3 2 -10 5.82 1.97
 -3 -2 10 8.12 2.05
 -3 -3 10 8.74 1.95
 3 3 -10 9.55 2.18
 -3 -3 10 11.09 2.35
 -3 -3 10 15.82 5.27
 3 4 -10 30.48 3.62
 -3 -4 10 19.78 2.79
 -3 -4 10 19.74 3
 -3 -4 10 20.27 6.47
 3 5 -10 31.94 3.84
 -3 -5 10 22.09 3.32
 -3 -5 10 19.63 7.05
 3 6 -10 9.05 2.57
 -3 -6 10 9.68 2.36
 -3 -6 10 5.99 4.59
 -3 -7 10 8.71 4.53
 3 8 -10 24.69 3.47
 -3 -8 10 16.38 3.07
 3 9 -10 1.13 1.56
 -3 -9 10 0.62 1.53
 3 10 -10 0.81 1.17
 -3 -10 10 1.08 1.25
 3 11 -10 4.27 1.03
 -3 -11 10 4.14 1.2
 -3 8 9 0.38 1.06
 3 -7 -9 -0.31 1.04
 -3 7 9 -0.29 1.52
 3 -6 -9 6.47 1.91
 -3 6 9 7.18 2.45
 -3 6 9 4.9 2.32
 3 -5 -9 7.62 2.35
 -3 5 9 5.61 2.48
 -3 5 9 6.99 2.66
 -3 4 9 2.73 3.33
 -3 3 9 1.51 1.68
 3 -3 -9 -0.2 1.7
 -3 3 9 4.67 4.19
 -3 3 9 -0.21 1.82
 -3 2 9 0.93 3.41
 -3 2 9 1.01 1.41
 -3 2 9 0.2 1.66
 -3 1 9 131.02 8.84
 -3 1 9 101.54 14.53
 -3 1 9 117.34 8.16
 -3 0 9 78.37 6.37
 -3 0 9 70.65 10.99
 3 0 -9 75.87 6.18
 -3 0 9 83.27 6.1
 3 1 -9 86.44 6.46
 -3 -1 9 82.88 6.2
 -3 -1 9 85.04 6.6
 -3 -1 9 80.16 11.23
 3 2 -9 79.49 6.03
 -3 -2 9 76.13 6
 -3 -2 9 69.3 5.62
 -3 -2 9 76.76 10.7
 -3 -3 9 16.43 2.48
 3 3 -9 12.17 2.46
 -3 -3 9 13.74 2.51
 -3 -3 9 17.35 5.58
 3 4 -9 3 1.68
 -3 -4 9 1.89 1.74
 -3 -4 9 7.63 4.31
 -3 -5 9 146.03 9.67
 -3 -5 9 138.32 16.5
 3 5 -9 157.02 10.04
 3 6 -9 81.52 6.91
 -3 -6 9 75.77 6.5
 -3 -6 9 70.26 11.99
 3 7 -9 1.07 1.91
 -3 -7 9 2.15 1.78
 -3 -7 9 2.8 3.42
 3 8 -9 2.91 2.11
 -3 -8 9 0.9 3.88
 3 9 -9 6.72 2.2
 -3 -9 9 8.77 2.29
 3 10 -9 28.85 3.31
 -3 -10 9 30.66 3.55
 3 11 -9 23.73 2.47
 -3 -11 9 31.77 3.02
 -3 -12 9 15.58 1.61
 -3 9 8 2.41 1.25
 3 -8 -8 9.26 1.6
 -3 8 8 9.71 2.23
 3 -7 -8 1.28 1.33
 -3 7 8 0.19 1.68
 -3 6 8 62.94 6.33
 -3 6 8 72.16 6.62
 3 -6 -8 52.21 5.54
 3 -5 -8 260.74 16.62
 -3 5 8 297.78 17.46
 -3 5 8 286.77 17.15
 3 -4 -8 377.14 22.12
 -3 4 8 403.57 22.54
 -3 4 8 416.01 22.34
 -3 4 8 380.75 32.27
 -3 3 8 85.19 7.16
 -3 3 8 92.03 13.62
 -3 3 8 91.66 6.97
 -3 2 8 0.62 1.45
 -3 2 8 0.89 3.44
 -3 2 8 1.55 1.56
 -3 1 8 60.06 5.05
 -3 1 8 63.44 5.41
 3 -1 -8 60.27 5.25
 -3 0 8 199.29 11.85
 3 0 -8 192.33 11.92
 -3 0 8 209.42 12.22
 -3 0 8 216.07 18.58
 3 1 -8 193.3 11.63
 -3 -1 8 199.28 11.82
 -3 -1 8 191.04 11.48
 -3 -1 8 201.78 17.72
 3 2 -8 305.92 17.02
 -3 -2 8 308.36 17.21
 -3 -2 8 316.2 24.08
 3 3 -8 146.01 9.4
 -3 -3 8 149.08 9.48
 -3 -3 8 171.4 16.25
 3 4 -8 200.44 12.18
 -3 -4 8 204.43 12.21
 -3 -4 8 230.09 20.02
 3 5 -8 235.47 14.14
 -3 -5 8 223.85 13.86
 -3 -5 8 236.56 21.87
 3 6 -8 140.13 9.78
 -3 -6 8 129.59 9.3
 -3 -6 8 108.32 15.61
 3 7 -8 94.36 8.09
 -3 -7 8 103 7.96
 -3 -7 8 93.39 14.38
 -3 -8 8 113.43 16.69
 -3 -9 8 52.35 5.24
 3 9 -8 47.9 5.11
 3 10 -8 66.8 5.77
 -3 -10 8 90.49 6.54
 3 11 -8 34.18 3.06
 -3 -11 8 47.55 3.97
 -3 -12 8 27.58 2.44
 -3 10 7 22.82 2.65
 -3 9 7 26.58 3.39
 3 -8 -7 20 2.69
 -3 8 7 19.13 3.35
 3 -7 -7 4.5 1.83
 -3 7 7 4.91 4.5
 3 -6 -7 49.3 5.04
 -3 6 7 52.67 10.7
 -3 6 7 51.15 5.71
 -3 6 7 39.18 5.36
 3 -5 -7 29.24 3.98
 -3 5 7 37.15 4.6
 -3 5 7 30.08 4.41
 3 -4 -7 27.34 3.72
 -3 4 7 28.77 8.09
 -3 4 7 31.48 4.1
 -3 4 7 28.89 3.73
 -3 3 7 145.34 9.72
 -3 3 7 126.6 16.18
 -3 3 7 143.26 9.26
 -3 2 7 104.55 7.1
 -3 2 7 99.18 7.23
 -3 2 7 91.81 13.42
 3 -1 -7 377.63 20.41
 -3 1 7 385.52 20.56
 -3 1 7 374.16 27.09
 -3 1 7 388.02 20.41
 -3 0 7 240.46 18.23
 3 0 -7 263.13 14.55
 -3 0 7 272.96 14.7
 -3 0 7 266.86 14.78
 -3 0 7 237.03 19.83
 -3 -1 7 215.25 17.03
 3 1 -7 226.1 13.24
 -3 -1 7 258.54 13.74
 -3 -1 7 240.74 18.98
 3 2 -7 25.92 2.96
 -3 -2 7 26.09 5.3
 -3 -2 7 27.46 3.2
 -3 -2 7 24.37 5.68
 3 3 -7 50.77 4.32
 -3 -3 7 31.92 6.32
 -3 -3 7 43.06 4.14
 -3 -3 7 47.7 7.88
 3 4 -7 203.92 12.2
 -3 -4 7 193.09 12.11
 -3 -4 7 229.68 19.61
 3 5 -7 396.57 21.28
 -3 -5 7 365.39 20.97
 -3 -5 7 402.69 30.08
 3 5 -7 350.22 29.16
 3 6 -7 150.64 10.56
 -3 -6 7 155.32 10.45
 -3 -6 7 143.87 17.6
 3 6 -7 127.86 16.99
 3 7 -7 243.34 15.27
 -3 -7 7 247.09 15.09
 -3 -7 7 187.91 22.15
 3 7 -7 216.86 23.82
 -3 -7 7 249.05 15.2
 3 8 -7 487.41 26.76
 -3 -8 7 457.26 26.45
 -3 -8 7 537.44 27.01
 3 9 -7 168.06 11.33
 -3 -9 7 175.59 11.73
 3 9 -7 181.41 21.31
 3 10 -7 203.1 12.67
 -3 -10 7 252.59 13.74
 -3 -11 7 71.38 5.39
 -3 -12 7 31.71 2.79
 -3 11 6 9.1 1.65
 -3 10 6 21.59 2.98
 -3 9 6 36.58 4.38
 -3 7 6 19.67 3.91
 3 -7 -6 26.11 3.4
 -3 7 6 24.11 4.07
 -3 7 6 26.54 4.2
 -3 7 6 19.53 7.11
 3 -6 -6 212.87 13.35
 -3 6 6 254.25 24.35
 -3 6 6 230.59 14.15
 -3 6 6 187.06 13.83
 3 -5 -6 34.98 4.12
 -3 5 6 36.68 8.76
 -3 5 6 35.02 4.43
 -3 5 6 32.94 4.18
 -3 4 6 91.37 7.06
 3 -4 -6 86.03 6.76
 -3 4 6 87.38 12.91
 -3 4 6 90.71 6.63
 -3 3 6 33.54 3.6
 -3 3 6 27.63 7.48
 -3 3 6 38.89 3.88
 -3 3 6 34.03 3.55
 -3 2 6 39.4 3.62
 -3 2 6 34.71 3.5
 -3 2 6 30 7.19
 -3 1 6 285.46 14.84
 3 -1 -6 268.89 14.65
 -3 1 6 266.26 14.75
 -3 1 6 288.37 20.59
 -3 1 6 254.02 14.11
 -3 0 6 556.73 32.46
 3 0 -6 521.26 27.2
 -3 0 6 530.37 27.49
 -3 0 6 565.48 27.53
 -3 0 6 526.28 32.92
 3 1 -6 455.5 23.77
 -3 -1 6 481.48 24.19
 -3 -1 6 464.72 29.63
 -3 -1 6 455.79 28.85
 -3 -2 6 218.63 17.58
 3 2 -6 235.41 13.13
 -3 -2 6 242.26 13.5
 -3 -2 6 245.46 18.48
 3 3 -6 584.2 30.05
 -3 -3 6 599.53 30.38
 -3 -3 6 631.74 37.44
 3 3 -6 558.72 36.97
 3 4 -6 284.3 15.72
 -3 -4 6 282.49 15.88
 -3 -4 6 279.11 22.35
 3 4 -6 227.41 21.44
 -3 -5 6 655.94 34.51
 3 5 -6 688.68 34.53
 -3 -5 6 693.38 44.05
 3 5 -6 570.62 42.56
 3 6 -6 208.52 12.98
 -3 -6 6 182.68 12.58
 -3 -6 6 182.73 20.1
 3 6 -6 159.98 19.55
 -3 -6 6 218.89 13.21
 3 7 -6 315.26 19
 -3 -7 6 337.71 19.08
 -3 -7 6 315.05 18.9
 3 8 -6 248.42 16.43
 -3 -8 6 275.62 16.98
 3 8 -6 247.72 26.7
 -3 -8 6 312.53 17.15
 3 9 -6 57.76 5.55
 3 9 -6 64.82 12.76
 -3 -10 6 199.21 12.36
 -3 -11 6 86.41 6.18
 -3 -12 6 64.97 4.49
 -3 12 5 12.07 1.59
 -3 11 5 62.41 5.09
 -3 10 5 66.6 5.78
 -3 9 5 139.53 10.01
 -3 8 5 29.41 4.29
 -3 8 5 28.38 7.99
 3 -7 -5 52.5 10.13
 -3 7 5 50.36 5.55
 -3 7 5 53.53 11.08
 -3 7 5 45.27 5.39
 3 -6 -5 180.01 18.18
 -3 6 5 196.68 20.76
 -3 6 5 173.57 11.32
 -3 6 5 160.2 11.46
 3 -5 -5 197.42 17.43
 -3 5 5 176.74 11.29
 3 -5 -5 149.72 10.63
 -3 5 5 176.08 19.23
 -3 5 5 193.98 10.97
 -3 4 5 702.82 35.11
 3 -4 -5 692.99 35.84
 -3 4 5 729.23 46.33
 -3 4 5 741.82 36.25
 -3 4 5 715.19 35.71
 -3 3 5 417.36 22.4
 -3 3 5 422.89 30.89
 -3 3 5 428.85 22.24
 -3 3 5 439.75 21.94
 -3 2 5 431.3 22.06
 -3 2 5 414.89 22
 3 -2 -5 425.93 22.1
 -3 2 5 434.96 21.72
 -3 2 5 436.92 29.88
 3 -1 -5 372.83 19.37
 -3 1 5 376.28 19.62
 -3 1 5 376.99 19.57
 3 0 -5 1170.28 57.99
 -3 0 5 1247.31 58.47
 -3 -1 5 295.13 21.09
 -3 -1 5 318.73 16.81
 3 2 -5 981.85 48.96
 -3 -2 5 1043.52 49.61
 3 3 -5 837.95 42.2
 -3 -3 5 875.78 42.74
 -3 -3 5 905.88 49.07
 3 3 -5 816.01 49.34
 3 4 -5 445.77 23.43
 -3 -4 5 458.67 23.94
 -3 -4 5 447.56 30.4
 3 4 -5 391.15 30.42
 3 5 -5 990.95 50.74
 -3 -5 5 1011.88 51.17
 -3 -5 5 1102.23 51.39
 3 6 -5 147.97 10.2
 -3 -6 5 141.95 10.37
 3 6 -5 119.77 16.67
 -3 -6 5 150.89 10.63
 3 7 -5 147.82 10.9
 -3 -7 5 167.12 11.53
 -3 -7 5 166.98 11.38
 3 7 -5 129.34 18.2
 -3 -8 5 327.55 20.62
 3 8 -5 356.54 32
 -3 -8 5 382.45 20.7
 3 9 -5 223.64 24.16
 -3 -10 5 235.03 14.03
 -3 -11 5 18.76 2.62
 -3 -12 5 37.34 2.99
 -3 12 4 31.21 3.11
 -3 11 4 89.05 6.71
 -3 10 4 59.27 5.74
 -3 9 4 127.94 15.77
 -3 9 4 118.4 9.07
 3 -9 -4 87.1 13.6
 -3 8 4 59.07 6.39
 -3 8 4 77.02 12.69
 3 -8 -4 72.08 12.09
 -3 8 4 76.65 6.91
 -3 7 4 202.99 13.27
 -3 7 4 202.59 12.73
 3 -7 -4 249.36 22.05
 -3 7 4 241.47 23.59
 -3 7 4 214.52 13.48
 3 -6 -4 319.37 23.95
 -3 6 4 300.09 15.84
 -3 6 4 248.6 24.55
 -3 6 4 276.5 15.09
 -3 6 4 230.52 15.6
 -3 5 4 782.06 38.4
 -3 5 4 758.06 39.27
 -3 5 4 690.32 48.95
 -3 5 4 802.03 38.89
 -3 4 4 426.65 31.47
 -3 4 4 444.29 23.03
 -3 4 4 455.92 23.41
 -3 3 4 304.23 16.14
 -3 3 4 305.51 16.39
 -3 3 4 321.66 23.89
 -3 3 4 315.3 16.38
 -3 2 4 200.78 10.68
 -3 2 4 178.4 10.45
 -3 2 4 188.24 16.56
 -3 2 4 185.51 10.37
 -3 1 4 756.79 37.53
 -3 1 4 785.06 41.91
 -3 0 4 815.96 40.12
 -3 0 4 820.54 44.13
 -3 -1 4 144.79 8.7
 -3 -1 4 154.7 11.87
 3 1 -4 142.41 12.32
 -3 -2 4 1547.09 72.66
 -3 -2 4 1430.58 74.26
 -3 -3 4 1274.97 61.1
 3 3 -4 1145.03 67.51
 -3 -4 4 350.62 19.78
 -3 -4 4 386.23 19.86
 3 5 -4 448.69 36.92
 -3 -5 4 579.37 29.49
 3 6 -4 64.2 11.84
 -3 -6 4 75.15 6.95
 -3 -7 4 284.16 17.19
 3 7 -4 264.16 26.88
 3 8 -4 328.89 30.86
 -3 -8 4 359.02 20.25
 -3 -9 4 157.45 10.77
 3 9 -4 125.13 17.88
 -3 -10 4 72.14 5.97
 -3 -11 4 42.9 3.84
 -3 -12 4 12.05 1.51
 -3 13 3 24.85 2.49
 -3 12 3 49.58 4.39
 -3 12 3 71.08 5.16
 -3 11 3 72.6 6.18
 -3 10 3 87.37 12.55
 3 -10 -3 74.23 12.04
 -3 9 3 114.08 16.03
 -3 9 3 121.08 9.26
 3 -9 -3 122.53 16.16
 -3 8 3 285.29 16.4
 -3 8 3 294.17 26.85
 -3 8 3 297.49 17.27
 -3 8 3 265.9 16.83
 3 -8 -3 298.38 26.08
 -3 7 3 190.06 11.48
 -3 7 3 171.58 20.08
 -3 7 3 176.07 11.73
 3 -7 -3 218.18 19.71
 -3 7 3 186.97 11.88
 -3 6 3 206.91 12.08
 -3 6 3 172.04 19.14
 -3 6 3 213.76 11.71
 -3 6 3 179.37 12.02
 -3 5 3 278.99 14.28
 -3 5 3 252.74 13.89
 -3 5 3 258.93 14.79
 -3 5 3 272.33 14.53
 -3 4 3 385.27 25.56
 -3 4 3 466.45 30.58
 -3 4 3 407.78 21.6
 -3 4 3 447.72 21.8
 -3 3 3 1190.31 56.14
 -3 3 3 1142.32 56.02
 -3 3 3 1096.88 63.79
 -3 2 3 823.9 39.92
 -3 2 3 807.7 39.84
 -3 1 3 657.73 38.77
 -3 1 3 642.18 35.2
 3 0 -3 933.56 49.13
 -3 -1 3 326.25 19.22
 3 1 -3 301.2 20.48
 -3 -2 3 841.42 41.11
 -3 -2 3 803.3 43.97
 -3 -3 3 414.54 21.01
 3 3 -3 422.94 28.8
 -3 -4 3 488.21 25.61
 3 4 -3 433.41 34.1
 -3 -5 3 472.72 24.67
 3 5 -3 408.8 34.33
 -3 -5 3 486.13 25.94
 3 6 -3 36.38 9.17
 -3 -6 3 27.34 3.76
 -3 -6 3 31.33 4.5
 -3 -7 3 126.37 9.26
 3 7 -3 127.02 17.89
 -3 -8 3 345.97 19.97
 -3 -8 3 409.35 21.16
 3 8 -3 379.87 32.25
 -3 -9 3 58.3 4.71
 -3 -10 3 21.58 3.1
 -3 -11 3 39.63 3.59
 -3 13 2 57.91 4.44
 -3 12 2 30.73 3.46
 -3 12 2 37.03 3.86
 -3 11 2 27.53 3.75
 3 -10 -2 46.75 9.71
 -3 10 2 44.41 4.93
 -3 10 2 32.98 8.64
 -3 9 2 222.64 12.86
 -3 9 2 162.57 20.11
 -3 9 2 194.12 13.01
 3 -9 -2 187.04 20.54
 3 -8 -2 121.43 15.26
 -3 8 2 120.8 8.62
 -3 8 2 106.85 15.04
 -3 8 2 132.04 9.22
 -3 8 2 115.84 8.98
 3 -7 -2 95.58 12.41
 -3 7 2 85.71 6.65
 -3 7 2 76.06 12.7
 -3 7 2 99.69 6.81
 -3 7 2 89.45 6.99
 -3 6 2 357.02 18.37
 -3 6 2 330.17 17.69
 -3 6 2 312.1 26.42
 -3 6 2 339.36 17.9
 -3 5 2 415 20.84
 -3 5 2 406 21.18
 -3 4 2 96.58 9.69
 -3 4 2 111.12 12.5
 -3 4 2 104.72 6.65
 -3 4 2 110.82 6.64
 -3 3 2 866.54 42.03
 -3 3 2 838.23 42.07
 -3 3 2 875.59 46.15
 -3 3 2 892.52 42.25
 -3 2 2 1062.77 58.58
 -3 1 2 471.42 29.99
 -3 0 2 546.1 31.85
 -3 0 2 528.64 28.55
 3 0 -2 457.36 27.9
 -3 -1 2 57 6.72
 3 1 -2 61.26 7.19
 -3 -2 2 338.95 17.77
 -3 -2 2 316.24 16.49
 3 2 -2 288.95 22.28
 -3 -3 2 233.52 13.28
 -3 -3 2 214.34 12.12
 3 3 -2 197.47 18.88
 -3 -4 2 249.74 14.24
 -3 -4 2 226.93 13.41
 -3 -4 2 253 14.37
 3 5 -2 372.19 20.08
 -3 -5 2 337.98 19.45
 -3 -5 2 350.61 20.33
 3 5 -2 360.68 30.52
 -3 -6 2 41.01 4.77
 -3 -6 2 41.14 5.16
 3 6 -2 52.47 5.22
 3 7 -2 7.26 5.55
 3 7 -2 4.97 2.18
 -3 -7 2 9.16 2.64
 3 8 -2 57.33 11.57
 -3 -9 2 4.39 1.79
 -3 -10 2 21.16 2.89
 -3 -10 2 20.27 2.25
 -3 -11 2 4.64 1.17
 -3 14 1 -0.18 0.69
 -3 14 1 0.8 0.76
 -3 13 1 3.56 1.44
 -3 12 1 31.9 3.69
 -3 12 1 37.28 3.94
 3 -11 -1 56.43 10.19
 -3 11 1 40.46 8.78
 -3 10 1 112.8 15.42
 -3 10 1 115.51 8.72
 3 -10 -1 142.47 16.85
 -3 9 1 164.31 11.05
 -3 9 1 158.5 18.75
 -3 9 1 179.39 11.33
 3 -9 -1 156.25 18.27
 3 -8 -1 127 14.85
 -3 8 1 134.5 15.84
 -3 8 1 105.39 7.76
 -3 8 1 111.65 8.05
 -3 8 1 98.41 7.95
 -3 7 1 19.54 3.15
 -3 7 1 14.94 2.8
 -3 7 1 23.31 6.73
 -3 7 1 23.88 3.15
 -3 7 1 20.08 2.93
 -3 6 1 23.68 2.8
 -3 6 1 17.84 2.52
 -3 6 1 18.22 2.46
 -3 6 1 14.89 5.78
 -3 5 1 203.2 11.06
 -3 5 1 176.3 17.68
 -3 4 1 89.01 5.75
 -3 4 1 88.91 9.07
 -3 4 1 85.42 5.51
 -3 3 1 486.83 24.44
 -3 3 1 521.74 28.91
 -3 3 1 525.58 24.73
 -3 3 1 460.85 24.36
 -3 2 1 27.6 5.91
 -3 1 1 47.32 7.18
 -3 1 1 56.86 6.51
 3 -1 -1 41.44 4.46
 -3 0 1 167.31 12.54
 3 0 -1 148.92 11.54
 -3 -1 1 47.67 4.53
 -3 -1 1 39.51 3.32
 3 1 -1 47.55 6.65
 -3 -2 1 49.14 4.63
 -3 -2 1 37.19 3.41
 -3 -3 1 227.92 13.06
 -3 -3 1 207.54 12.12
 3 4 -1 29.04 3.5
 3 4 -1 23.82 7.52
 -3 -4 1 27.69 3.75
 -3 -4 1 30.56 4
 3 5 -1 111.6 8.4
 -3 -5 1 132.54 8.77
 3 5 -1 110.89 16.03
 -3 -5 1 107.35 8.34
 3 6 -1 89.41 7.15
 -3 -6 1 77.97 6.88
 3 6 -1 99.82 15.01
 3 7 -1 0.37 1.69
 3 7 -1 6.08 4.91
 -3 -7 1 2.97 2.27
 3 8 -1 38.2 9.28
 3 8 -1 33.84 3.93
 -3 -8 1 44.08 4.25
 -3 -9 1 11.99 2.19
 -3 -10 1 1.52 1.14
 -3 -10 1 -0.85 1.2
 -3 -11 1 0.11 0.58
 -3 14 0 61.86 4.32
 -3 14 0 62.88 4.38
 -3 13 0 43.25 3.93
 -3 13 0 61.56 4.6
 -3 12 0 11.37 2.41
 -3 12 0 11.03 2.34
 3 -11 0 3.91 4.76
 3 -10 0 72.74 12.42
 -3 10 0 76.48 6.7
 -3 10 0 73.11 6.21
 -3 10 0 64.84 11.6
 -3 9 0 24.67 4.28
 -3 9 0 29.46 3.66
 -3 9 0 18.33 6.81
 3 -8 0 436.23 30.29
 -3 8 0 376.32 21.04
 -3 8 0 388.53 30.69
 -3 8 0 436.71 21.15
 -3 8 0 373.54 20.98
 -3 8 0 351.81 20.87
 -3 7 0 399.72 20.42
 -3 7 0 401.63 30.01
 -3 7 0 388.81 26.45
 -3 7 0 364.39 20.65
 -3 7 0 410.93 20.48
 -3 7 0 364.5 20.52
 -3 6 0 99.78 6.62
 -3 6 0 106.43 11.82
 -3 6 0 103.26 6.71
 -3 6 0 96.37 12.74
 -3 6 0 104.35 6.66
 -3 5 0 4.53 2.88
 -3 5 0 5.66 1.29
 -3 5 0 5.74 1.61
 -3 5 0 6.9 4.29
 -3 5 0 3.71 1.58
 -3 4 0 4.29 1.38
 -3 4 0 4.4 2.09
 -3 4 0 4.92 1.48
 -3 4 0 6.22 1.56
 -3 3 0 201.82 11.73
 -3 3 0 247.06 16.42
 -3 3 0 219.55 18.74
 -3 3 0 225.7 12.02
 -3 3 0 224.54 11.75
 -3 3 0 234.34 11.99
 -3 2 0 17.24 2.1
 -3 2 0 26.47 7.14
 -3 2 0 19.04 4.74
 -3 2 0 12.58 4.63
 -3 1 0 214.01 14.48
 3 -1 0 165.65 11.48
 3 0 0 25.56 4.68
 -3 0 0 26.64 3.37
 -3 0 0 29.95 2.76
 -3 -1 0 111.54 7.83
 -3 -1 0 106.98 7.23
 -3 -1 0 99.06 6.46
 -3 -2 0 35.94 4.38
 -3 -2 0 33.82 3.45
 -3 -3 0 51.86 5.3
 -3 -3 0 51.75 4.82
 -3 -4 0 3.32 2.51
 -3 -4 0 3.13 2.33
 -3 -4 0 3.69 2.46
 -3 -5 0 3.03 2.33
 3 5 0 -0.99 4.04
 -3 -5 0 1.34 2.51
 3 6 0 -3.04 4.15
 -3 -6 0 1.7 2.22
 -3 -6 0 -0.37 2.54
 -3 -7 0 78.62 6.47
 3 7 0 64.78 12.45
 -3 -8 0 -0.26 1.84
 -3 -9 0 2.15 1.54
 -3 -10 0 0.08 0.87
 -3 -10 0 1.05 0.93
 -3 14 -1 23.88 2.52
 -3 13 -1 97.66 6.65
 -3 13 -1 92.13 6.4
 -3 12 -1 6.01 2.07
 -3 12 -1 9.89 2.14
 3 -11 1 7.32 5.37
 -3 11 -1 6.38 2.27
 -3 11 -1 2.18 5.1
 -3 11 -1 2.73 1.72
 3 -10 1 4.45 5.88
 -3 10 -1 13.42 3.76
 -3 10 -1 9.41 5.09
 -3 10 -1 6.28 2.01
 3 -9 1 2.52 4.49
 -3 9 -1 0.18 2.99
 -3 9 -1 -0.85 3.81
 3 -8 1 73.04 10.54
 -3 8 -1 62.65 11.53
 -3 8 -1 53.55 5.57
 -3 8 -1 60.35 5.34
 -3 8 -1 62.88 10.96
 -3 7 -1 17.63 5.59
 -3 7 -1 14.57 2.87
 -3 7 -1 11.79 2.46
 -3 7 -1 8.48 4.31
 -3 7 -1 14.26 5.46
 -3 6 -1 89.91 6.03
 -3 6 -1 90.3 10.61
 -3 6 -1 90.14 6.13
 -3 6 -1 107.81 13.35
 -3 6 -1 76 10.28
 -3 5 -1 0.64 2.16
 -3 5 -1 -1.39 2.07
 -3 5 -1 0.31 1.24
 -3 5 -1 -0.34 1.32
 -3 4 -1 7.85 2.16
 -3 4 -1 8.67 1.63
 -3 4 -1 11.63 1.79
 -3 4 -1 13.75 5.26
 -3 4 -1 9.02 1.7
 -3 4 -1 7.55 1.66
 -3 3 -1 1.27 1.78
 -3 3 -1 0.99 1.19
 -3 3 -1 1.28 1.4
 -3 3 -1 0.53 1.12
 -3 3 -1 -0.52 2.63
 -3 3 -1 1.03 1.3
 -3 3 -1 1.52 1.26
 -3 2 -1 0.8 1.94
 -3 2 -1 0.36 1.13
 -3 2 -1 0.53 1.25
 -3 2 -1 2.18 1.28
 -3 2 -1 0.33 1.32
 3 -1 1 94.93 8.61
 -3 1 -1 104.63 6.57
 -3 1 -1 99.11 6.41
 -3 1 -1 107.24 6.37
 -3 0 -1 11.22 1.86
 -3 0 -1 11.49 2.45
 -3 0 -1 12.4 2.93
 -3 0 -1 14.12 2.75
 -3 0 -1 11.66 2
 -3 -1 -1 39.17 6.25
 -3 -1 -1 37.78 4.49
 -3 -1 -1 34.79 3.73
 -3 -1 -1 37.81 4.13
 -3 -1 -1 30.73 3.28
 -3 -2 -1 157.14 10.53
 -3 -2 -1 148.76 14.51
 -3 -2 -1 151.63 10.13
 -3 -2 -1 158.22 9.65
 -3 -2 -1 158.05 9.69
 -3 -2 -1 158.62 9.71
 -3 -3 -1 5.26 2.75
 -3 -3 -1 6.36 3.05
 -3 -3 -1 9.05 2.81
 -3 -4 -1 21.73 3.89
 -3 -4 -1 22.69 4.14
 -3 -4 -1 21.86 3.58
 -3 -5 -1 20.03 3.71
 -3 -5 -1 18.82 3.2
 -3 -5 -1 13.56 3.46
 -3 -6 -1 6.31 2.64
 3 6 1 10.85 5.58
 -3 -6 -1 8.02 3.06
 3 7 1 13.96 6.41
 -3 -8 -1 6.7 2.08
 -3 -9 -1 33.48 3.09
 -3 -10 -1 18.83 1.69
 -3 14 -2 2.42 1.16
 -3 13 -2 5.58 1.84
 -3 13 -2 2.92 1.44
 -3 12 -2 22.82 3.31
 -3 12 -2 28.91 8.26
 3 -12 2 20.95 6.79
 3 -11 2 22.05 7.32
 -3 11 -2 22.71 3.62
 -3 11 -2 19.79 8.32
 -3 10 -2 12.4 3.22
 -3 10 -2 18.57 3.96
 3 -10 2 6.97 6.21
 -3 10 -2 12.15 7.4
 3 -9 2 15.46 6.21
 -3 9 -2 20.72 3.83
 -3 9 -2 20.23 3.86
 -3 9 -2 20.51 7.58
 -3 9 -2 15.4 6.03
 3 -8 2 4.1 4.15
 -3 8 -2 1.73 3.71
 -3 8 -2 3.14 2.38
 -3 8 -2 1.86 3.05
 -3 8 -2 4.86 4.01
 -3 8 -2 4.2 3.92
 -3 7 -2 161.19 15.99
 -3 7 -2 151.42 9.42
 -3 7 -2 124.81 15.78
 -3 7 -2 139.38 14.82
 -3 7 -2 154.71 9.29
 -3 6 -2 255.15 14.64
 -3 6 -2 245.13 13.8
 -3 6 -2 240.07 19.22
 -3 6 -2 246.73 13.36
 -3 6 -2 259.6 22.34
 -3 6 -2 236.36 20.13
 -3 6 -2 238.73 13.24
 -3 6 -2 231.39 13.03
 -3 5 -2 169.87 9.94
 -3 5 -2 178.13 10.05
 -3 5 -2 179.36 10.96
 -3 5 -2 184.11 16.56
 -3 5 -2 178.68 14.86
 -3 5 -2 167.51 9.94
 -3 5 -2 198.14 17.73
 -3 5 -2 174.32 9.78
 -3 5 -2 180.66 10.35
 -3 4 -2 101.24 6.4
 -3 4 -2 102.09 7.01
 -3 4 -2 102.94 6.37
 -3 4 -2 99.5 11.76
 -3 4 -2 107.11 6.7
 -3 4 -2 85.21 10.73
 -3 4 -2 103.42 6.44
 -3 4 -2 103.71 12.87
 -3 4 -2 99.39 6.42
 -3 4 -2 102.37 6.27
 -3 4 -2 99.23 6.35
 -3 3 -2 165.24 10.18
 -3 3 -2 165.44 15.36
 -3 3 -2 168.45 9.64
 -3 3 -2 197.86 14.46
 -3 3 -2 182.92 9.81
 -3 3 -2 162.64 9.7
 -3 3 -2 185.43 17.82
 -3 3 -2 178.59 9.73
 -3 3 -2 179.73 9.82
 -3 3 -2 175.72 10.03
 -3 3 -2 169.4 9.89
 -3 3 -2 169.39 9.72
 -3 2 -2 2.71 1.22
 -3 2 -2 3.93 1.98
 -3 2 -2 1.08 1.37
 -3 2 -2 3.96 5.16
 -3 2 -2 4.43 3.5
 -3 2 -2 6.79 5.35
 -3 2 -2 2.42 1.97
 -3 2 -2 1.82 1.43
 -3 2 -2 2.58 1.25
 -3 2 -2 3.31 1.39
 -3 2 -2 2.67 1.47
 -3 1 -2 242.97 13.67
 -3 1 -2 290.18 14.89
 -3 1 -2 297.08 19.06
 -3 1 -2 259.88 19.27
 -3 1 -2 246.92 13.79
 -3 1 -2 292.68 22.44
 -3 1 -2 250.59 13.65
 -3 1 -2 247.12 13.7
 -3 0 -2 271.87 15.32
 -3 0 -2 327.45 16.71
 -3 0 -2 298.19 15.69
 -3 0 -2 327.02 23.49
 -3 0 -2 276.2 15.24
 -3 0 -2 274.96 15.4
 -3 -1 -2 86.37 9.74
 -3 -1 -2 81.7 6.92
 -3 -1 -2 88.75 6.58
 -3 -1 -2 88.96 10.76
 -3 -1 -2 81.67 5.96
 -3 -1 -2 76.21 6.07
 -3 -1 -2 87.95 6.32
 -3 -2 -2 127.56 12.98
 -3 -2 -2 117.22 8.9
 -3 -2 -2 117.93 8.62
 -3 -2 -2 121.19 8.27
 -3 -2 -2 113.06 8.01
 -3 -3 -2 29.94 4.59
 -3 -3 -2 25.3 4.13
 -3 -3 -2 28.11 3.6
 -3 -4 -2 117.02 8.72
 -3 -4 -2 84.12 8.1
 -3 -5 -2 32.11 3.76
 -3 -5 -2 29.21 4.41
 -3 -5 -2 29.32 4.65
 3 6 2 133.78 17.82
 -3 -7 -2 107.97 7.63
 -3 -8 -2 41.27 3.76
 -3 -9 -2 37.64 3.12
 -3 -9 -2 59.12 3.54
 -3 15 -3 5.87 1.22
 -3 14 -3 16.72 2.09
 -3 13 -3 -0.46 1.27
 -3 13 -3 0.66 1.41
 -3 12 -3 6.94 2.18
 3 -12 3 3.42 4.26
 -3 12 -3 2.96 4.61
 -3 12 -3 9.07 2.44
 -3 11 -3 110.03 8.55
 -3 11 -3 102.58 17.46
 -3 11 -3 118.37 9.08
 3 -11 3 92.89 14.04
 3 -10 3 103.37 13.94
 -3 10 -3 84.52 7.72
 -3 10 -3 66.55 14.04
 -3 10 -3 90.33 7.52
 3 -9 3 42.63 8.62
 -3 9 -3 32.28 8.75
 -3 9 -3 31.66 4.58
 -3 9 -3 50.2 5.55
 -3 8 -3 128.81 15.21
 -3 8 -3 120.07 8.71
 -3 8 -3 109.15 14.85
 -3 8 -3 121.25 8.17
 -3 8 -3 96.95 8.73
 -3 8 -3 128.02 8.9
 3 -8 3 108.56 13.26
 -3 7 -3 237.81 15.26
 -3 7 -3 210.75 21.56
 -3 7 -3 249.68 21.13
 -3 7 -3 274.7 14.42
 -3 7 -3 222.5 22.25
 -3 7 -3 240.75 21.09
 -3 7 -3 253.41 14.04
 -3 7 -3 249.72 14.63
 -3 6 -3 381.33 19.14
 -3 6 -3 384.11 20.64
 -3 6 -3 401.21 26.41
 -3 6 -3 378.37 19.32
 -3 6 -3 351.06 19.05
 -3 6 -3 374.22 28.04
 -3 6 -3 364.24 19.29
 -3 6 -3 355 18.95
 -3 6 -3 374.49 19.7
 -3 5 -3 152.86 9.21
 -3 5 -3 157.53 9.06
 -3 5 -3 160.76 10.01
 -3 5 -3 180.84 16.7
 -3 5 -3 151.21 9.07
 -3 5 -3 131.66 14.15
 -3 5 -3 167.34 17.29
 -3 5 -3 145.87 9.08
 -3 5 -3 157.34 8.92
 -3 5 -3 153.95 9.37
 -3 4 -3 177.06 10.28
 -3 4 -3 189.7 11.13
 -3 4 -3 189.41 10.28
 -3 4 -3 214.8 17.32
 -3 4 -3 196.31 19.04
 -3 4 -3 182.79 10.5
 -3 4 -3 170.2 10.32
 -3 4 -3 173 10.15
 -3 4 -3 188.9 10.27
 -3 4 -3 182.61 10.67
 -3 4 -3 186.61 10.66
 -3 3 -3 323.29 17.47
 -3 3 -3 341.31 24.05
 -3 3 -3 335.34 17.62
 -3 3 -3 374.73 18.56
 -3 3 -3 388.4 23.48
 -3 3 -3 302.36 26.53
 -3 3 -3 323.69 17.74
 -3 3 -3 360.76 17.78
 -3 3 -3 341.09 17.92
 -3 3 -3 351.49 18.06
 -3 3 -3 335.52 18.32
 -3 3 -3 324.96 17.63
 -3 2 -3 157.18 14.34
 -3 2 -3 137.84 8.37
 -3 2 -3 161.04 9.41
 -3 2 -3 149.28 8.66
 -3 2 -3 173.34 13.73
 -3 2 -3 145.04 16.13
 -3 2 -3 134.58 8.48
 -3 2 -3 134.68 8.59
 -3 2 -3 140.48 8.26
 -3 2 -3 151.87 8.58
 -3 2 -3 135.23 8.54
 -3 1 -3 419.97 23.68
 -3 1 -3 457.74 23.76
 -3 1 -3 513.07 30.75
 -3 1 -3 525.57 24.98
 -3 1 -3 538.19 30.22
 -3 1 -3 474.08 23.94
 -3 1 -3 508.74 33.52
 -3 1 -3 472.95 23.74
 -3 1 -3 458.92 23.67
 -3 1 -3 447.08 23.83
 -3 0 -3 134.04 8.71
 -3 0 -3 158.63 9.89
 -3 0 -3 146.47 9
 -3 0 -3 140.75 14.84
 -3 0 -3 142.59 8.63
 -3 0 -3 132.95 8.91
 -3 0 -3 131.05 8.7
 -3 -1 -3 239.88 14.58
 -3 -1 -3 260.61 14.05
 -3 -1 -3 248.36 13.64
 -3 -2 -3 241.77 16.1
 -3 -2 -3 279.6 15.79
 -3 -2 -3 285.01 15.78
 -3 -2 -3 253.43 15.32
 -3 -3 -3 275.11 17.05
 -3 -3 -3 290.57 17.04
 -3 -3 -3 265.22 15.92
 -3 -4 -3 265.73 14.6
 -3 -4 -3 172.72 13.34
 -3 -5 -3 259.6 15.97
 -3 -5 -3 260.65 14.64
 -3 -5 -3 272.93 16.24
 -3 -6 -3 151.44 8.87
 -3 -6 -3 144.85 9.97
 -3 -6 -3 156.22 10.13
 -3 -7 -3 87.39 6.26
 -3 -8 -3 105.59 6.45
 -3 -9 -3 76.58 4.35
 -3 15 -4 6.23 1.23
 -3 14 -4 19.25 2.2
 -3 13 -4 27.63 3.23
 -3 12 -4 134.89 18.26
 -3 12 -4 143.7 9.84
 -3 12 -4 153.48 10.16
 -3 11 -4 315.01 17.86
 -3 11 -4 308.26 17.86
 3 -11 4 260.3 24.51
 -3 10 -4 123.27 9.57
 3 -10 4 130.22 15.54
 -3 10 -4 120.48 17.04
 -3 10 -4 122.82 8.93
 -3 10 -4 108.15 9.05
 3 -9 4 117.31 14.57
 -3 9 -4 133.44 16.89
 -3 9 -4 107.23 8.6
 -3 9 -4 129.7 9.29
 -3 9 -4 131.16 10
 -3 8 -4 197.22 20.87
 -3 8 -4 190.89 18.92
 -3 8 -4 190.85 12.31
 -3 8 -4 184.29 12.87
 -3 8 -4 180.08 11.62
 -3 8 -4 211.43 12.36
 3 -8 4 180.53 17.65
 -3 7 -4 130.18 7.98
 3 -7 4 132.4 13.06
 -3 7 -4 113.06 16.03
 -3 7 -4 118.13 13.39
 -3 7 -4 132.57 8.52
 -3 7 -4 110.55 8.3
 -3 7 -4 115.52 7.93
 -3 7 -4 128.44 8.51
 -3 7 -4 118.91 9.16
 -3 6 -4 524.15 25.93
 -3 6 -4 508.71 25.3
 -3 6 -4 575.19 35.86
 -3 6 -4 521.8 25.64
 -3 6 -4 515.25 36.07
 -3 6 -4 508.84 26.83
 -3 6 -4 483.39 25.63
 -3 6 -4 475.41 25.14
 -3 6 -4 480.3 25.83
 -3 6 -4 477.27 25.27
 -3 5 -4 487.86 23.91
 -3 5 -4 452.34 23.33
 -3 5 -4 472.66 23.93
 -3 5 -4 512.13 32.57
 -3 5 -4 462.95 23.45
 -3 5 -4 504.04 35.46
 -3 5 -4 419.37 23.1
 -3 5 -4 431.39 23.47
 -3 5 -4 462.48 24.5
 -3 5 -4 473.75 23.31
 -3 5 -4 458.63 23.91
 -3 4 -4 376.27 19.42
 -3 4 -4 360.56 18.83
 -3 4 -4 355.73 18.98
 -3 4 -4 395.07 26.8
 -3 4 -4 377.73 19.73
 -3 4 -4 378.91 19.08
 -3 4 -4 378.66 30.25
 -3 4 -4 324.27 18.96
 -3 4 -4 379.85 18.99
 -3 4 -4 366.76 19.48
 -3 3 -4 461.58 23.71
 -3 3 -4 446.59 23.86
 -3 3 -4 484.23 30.8
 -3 3 -4 455.57 23.23
 -3 3 -4 440.52 23.33
 -3 3 -4 476.78 24.2
 -3 3 -4 520.76 29.94
 -3 3 -4 431.64 33.83
 -3 3 -4 431.53 23.46
 -3 3 -4 469.93 23.4
 -3 3 -4 472.35 23.89
 -3 2 -4 916.74 46.79
 -3 2 -4 917.86 46.36
 -3 2 -4 993.52 54.12
 -3 2 -4 995.93 47.45
 -3 2 -4 1113.89 54.08
 -3 2 -4 942.62 46.74
 -3 2 -4 990.16 58.29
 -3 2 -4 919.04 46.59
 -3 2 -4 928.78 46.28
 -3 2 -4 982.67 46.49
 -3 1 -4 370.34 21.9
 -3 1 -4 412.16 22.03
 -3 1 -4 480.96 29.75
 -3 1 -4 418.31 21.87
 -3 1 -4 471.73 23.24
 -3 1 -4 467.92 28.91
 -3 1 -4 406.55 30.67
 -3 1 -4 430.05 22.24
 -3 1 -4 432.71 22.03
 -3 1 -4 436.34 22.35
 -3 0 -4 175.59 11.15
 -3 0 -4 194.31 12.15
 -3 0 -4 189.61 11.41
 -3 0 -4 184.73 11.03
 -3 0 -4 178.98 11.37
 -3 -1 -4 225.79 14.37
 -3 -1 -4 252.72 13.85
 -3 -1 -4 236.94 13.42
 -3 -2 -4 562.74 31.95
 -3 -2 -4 602.39 31.2
 -3 -2 -4 661.31 31.69
 -3 -2 -4 547.5 30.93
 -3 -3 -4 260.26 16.13
 -3 -3 -4 246.66 15.75
 -3 -3 -4 248.3 15.08
 -3 -4 -4 116.99 9
 -3 -4 -4 92.33 8.28
 -3 -5 -4 141 8.56
 -3 -5 -4 129.84 9.47
 -3 -5 -4 128.74 9.52
 -3 -6 -4 199.39 10.84
 -3 -6 -4 181.54 11.79
 -3 -6 -4 211.75 11.98
 -3 -7 -4 125.79 7.58
 -3 -8 -4 83.64 4.91
 -3 15 -5 16.57 1.93
 -3 15 -5 30.57 2.35
 -3 14 -5 27.29 3.27
 -3 14 -5 40.86 3.62
 -3 13 -5 33.25 3.5
 -3 13 -5 33.39 3.38
 -3 12 -5 183.39 11.63
 -3 11 -5 199.3 24.36
 -3 11 -5 285.56 16.48
 3 -11 5 222.37 22.02
 -3 11 -5 282.8 16.62
 -3 10 -5 101.86 15.9
 -3 10 -5 121.71 8.46
 -3 10 -5 102.38 8.46
 -3 10 -5 120.76 9.36
 3 -10 5 89.44 13.05
 -3 9 -5 228.93 13.86
 -3 9 -5 274.58 24.2
 -3 9 -5 200.3 21.33
 -3 9 -5 202.7 13.18
 -3 9 -5 217.96 14.57
 3 -9 5 225.99 20.96
 3 -8 5 310.08 25.44
 -3 8 -5 339.76 20.27
 -3 8 -5 336.71 29.53
 -3 8 -5 350.57 27.31
 -3 8 -5 315.47 18.73
 -3 8 -5 360.98 19.61
 -3 8 -5 368.06 19.46
 3 -7 5 187.8 17.48
 -3 7 -5 208.18 12.06
 -3 7 -5 212.99 12.75
 -3 7 -5 223.86 22.7
 -3 7 -5 222.45 13.14
 -3 7 -5 235.25 13
 -3 7 -5 203.69 12.86
 -3 7 -5 206.57 12.38
 -3 7 -5 209.59 12.87
 -3 7 -5 211.99 13.61
 -3 6 -5 219.82 12.7
 -3 6 -5 220.63 12.85
 -3 6 -5 207.6 12.09
 3 -6 5 202.28 16.93
 -3 6 -5 270.73 22.47
 -3 6 -5 230.07 12.69
 -3 6 -5 208.7 12.55
 -3 6 -5 206.43 11.91
 -3 6 -5 207.03 12.14
 -3 6 -5 217.34 12.68
 -3 5 -5 558.57 29.31
 -3 5 -5 618.92 39.01
 -3 5 -5 568.96 30.17
 -3 5 -5 626.76 29.77
 -3 5 -5 541.76 29.56
 -3 5 -5 584.08 29.28
 -3 5 -5 595.14 30.08
 -3 5 -5 612.05 30.05
 -3 4 -5 529.41 25.39
 -3 4 -5 460.68 24.63
 -3 4 -5 448.21 24.31
 -3 4 -5 489.28 32.75
 -3 4 -5 480.92 25.48
 -3 4 -5 506.98 24.92
 -3 4 -5 471.88 25.37
 -3 4 -5 511.51 25.42
 -3 4 -5 449.3 24.82
 -3 4 -5 514.6 24.73
 -3 3 -5 890.9 44.25
 -3 3 -5 839.54 43.48
 -3 3 -5 938.35 52.26
 -3 3 -5 870.82 43.27
 -3 3 -5 899.66 44.5
 -3 3 -5 988.73 50.88
 -3 3 -5 833.98 43.73
 -3 3 -5 918.42 43.61
 -3 3 -5 926.41 44.14
 -3 2 -5 211.56 12.92
 -3 2 -5 210.89 12.55
 -3 2 -5 249.55 19.93
 -3 2 -5 212.05 12.21
 -3 2 -5 235.12 13.56
 -3 2 -5 273.28 19.35
 -3 2 -5 226.55 12.93
 -3 2 -5 213.08 12.83
 -3 2 -5 231.66 12.61
 -3 1 -5 114.11 8.2
 -3 1 -5 130.71 14.53
 -3 1 -5 120.95 8.18
 -3 1 -5 107.36 7.51
 -3 1 -5 130.76 8.95
 -3 1 -5 136.73 13.52
 -3 1 -5 121.61 8.29
 -3 1 -5 122.9 7.9
 -3 0 -5 302.11 17.38
 -3 0 -5 316.9 23.69
 -3 0 -5 292.83 16.46
 -3 0 -5 272.97 16.33
 -3 0 -5 288.46 16
 -3 0 -5 266.7 16.42
 -3 -1 -5 430.04 24.38
 -3 -1 -5 463.82 23.5
 -3 -1 -5 457.46 23.41
 -3 -2 -5 371.56 22.18
 -3 -2 -5 416.22 21.79
 -3 -2 -5 352.9 21.07
 -3 -3 -5 442.24 23.73
 -3 -3 -5 447.05 22.79
 -3 -4 -5 275.38 16.76
 -3 -4 -5 293.65 15.69
 -3 -4 -5 260.64 16.31
 -3 -5 -5 88.23 5.72
 -3 -5 -5 73.87 6.28
 -3 -5 -5 69.36 6.11
 -3 -6 -5 97.63 5.61
 -3 -6 -5 78.58 5.87
 -3 -7 -5 115.07 6.49
 -3 15 -6 22 2.07
 -3 14 -6 85.57 6.13
 -3 14 -6 93.3 6.12
 -3 13 -6 90.07 6.26
 -3 13 -6 99.8 7.57
 -3 13 -6 111.61 7.52
 -3 12 -6 71.57 6.23
 -3 12 -6 77.42 6.21
 -3 12 -6 89.86 7.21
 -3 10 -6 212.69 13.74
 -3 10 -6 199.35 13.42
 -3 10 -6 233.38 14.44
 -3 9 -6 159.29 10.55
 -3 9 -6 161.31 20.11
 -3 9 -6 137.77 9.6
 -3 9 -6 117.78 9.94
 -3 9 -6 149.34 10.04
 -3 9 -6 158.49 10.6
 -3 8 -6 348.58 18.31
 -3 8 -6 285.68 27.98
 -3 8 -6 276.79 17.35
 -3 8 -6 316.3 18.12
 -3 8 -6 318.3 17.83
 -3 8 -6 321.39 18.18
 -3 7 -6 260.92 14.73
 -3 7 -6 269.51 25.58
 -3 7 -6 270.46 15.84
 -3 7 -6 269.54 15.75
 -3 7 -6 272.98 15.76
 -3 7 -6 275.26 15.67
 -3 6 -6 411.26 21.07
 -3 6 -6 384.97 21.35
 -3 6 -6 383.52 20.16
 -3 6 -6 424.16 31
 -3 6 -6 356.86 21.06
 -3 6 -6 411.07 21.27
 -3 6 -6 366.56 20.68
 -3 6 -6 369.01 19.98
 -3 6 -6 396.11 21.03
 -3 5 -6 33.1 4.07
 -3 5 -6 33.85 3.85
 -3 5 -6 36.04 3.88
 -3 5 -6 31.01 3.97
 -3 5 -6 30.78 9.24
 -3 5 -6 46.82 4.56
 -3 5 -6 34.26 4.08
 -3 5 -6 30.33 3.26
 -3 5 -6 31.76 3.79
 -3 4 -6 22.11 3.44
 -3 4 -6 23.53 3.52
 -3 4 -6 25.12 3.59
 -3 4 -6 31.18 8.98
 -3 4 -6 24.07 3.54
 -3 4 -6 29.06 3.39
 -3 4 -6 27.04 2.99
 -3 3 -6 591.99 31.06
 -3 3 -6 576.86 30.27
 -3 3 -6 601.65 38.75
 -3 3 -6 598.21 31.29
 -3 3 -6 702.69 37.9
 -3 3 -6 582.33 30.59
 -3 3 -6 600.89 30.22
 -3 3 -6 616.65 30.95
 -3 2 -6 705.92 44.19
 -3 2 -6 714.53 37.09
 -3 2 -6 848.23 44.57
 -3 2 -6 730.08 36.38
 -3 2 -6 713.6 35.9
 -3 2 -6 695.53 36.05
 -3 2 -6 704.34 36.56
 -3 1 -6 377.43 27.22
 -3 1 -6 354.56 19.94
 -3 1 -6 371.65 20.89
 -3 1 -6 386.67 27.03
 -3 1 -6 381.04 20.09
 -3 1 -6 357.13 19.51
 -3 1 -6 347.97 20.17
 -3 0 -6 336.06 19.89
 -3 0 -6 342.9 26.48
 -3 0 -6 337.44 19.01
 -3 0 -6 340.85 19.19
 -3 0 -6 338.81 18.6
 -3 0 -6 321.56 19.09
 -3 -1 -6 265.83 17.19
 -3 -1 -6 300.2 18.26
 -3 -1 -6 325.77 26.36
 -3 -1 -6 312.29 17.28
 -3 -1 -6 324.96 17.26
 -3 -1 -6 256.65 16.98
 -3 -2 -6 125.38 9.48
 -3 -2 -6 127.62 10.27
 -3 -2 -6 142.56 16.96
 -3 -2 -6 130.67 9.54
 -3 -3 -6 208.76 13.49
 -3 -3 -6 168.57 12.41
 -3 -3 -6 204.4 12.75
 -3 -4 -6 134.91 8.27
 -3 -4 -6 125.92 8.89
 -3 -4 -6 118.51 8.41
 -3 -5 -6 60.41 4.28
 -3 -5 -6 50.31 4.51
 -3 -5 -6 55.96 4.42
 -3 -6 -6 66.9 4.24
 -3 15 -7 43.35 3.03
 -3 14 -7 37.57 3.57
 -3 14 -7 38.52 3.33
 -3 13 -7 162.79 9.82
 -3 13 -7 151.02 9.25
 -3 12 -7 84.84 7.42
 -3 12 -7 80.37 6.4
 -3 12 -7 93.06 7.25
 -3 11 -7 115.69 9.67
 -3 11 -7 125.2 9.24
 -3 11 -7 115.46 9.31
 -3 10 -7 122.89 9.41
 -3 10 -7 103.45 8.8
 -3 9 -7 236.13 14.06
 -3 9 -7 189.51 13.81
 -3 9 -7 215.12 24.13
 -3 9 -7 207.36 13.85
 -3 9 -7 238.66 14.1
 -3 8 -7 568.53 28.93
 -3 8 -7 533.89 28.81
 -3 8 -7 513.49 29.21
 -3 8 -7 527.35 41.22
 -3 8 -7 548.87 29.01
 -3 7 -7 521.72 27.15
 -3 7 -7 534.03 27.77
 -3 7 -7 523.37 27.22
 -3 7 -7 551.62 39.42
 -3 7 -7 447.56 27.27
 -3 7 -7 521.21 27.15
 -3 6 -7 549.81 27.79
 -3 6 -7 520.71 28.02
 -3 6 -7 502.72 26.69
 -3 6 -7 583.62 38.79
 -3 6 -7 522.49 28.24
 -3 6 -7 523.96 27.51
 -3 6 -7 504.6 26.49
 -3 6 -7 558.79 27.84
 -3 5 -7 428.1 23.98
 -3 5 -7 442.88 23.09
 -3 5 -7 483.63 33.25
 -3 5 -7 455.64 24.37
 -3 5 -7 476.04 23.99
 -3 5 -7 431.9 23.57
 -3 5 -7 432.03 22.8
 -3 4 -7 551.53 29.42
 -3 4 -7 550.09 28.55
 -3 4 -7 603.49 38.18
 -3 4 -7 558.17 29.72
 -3 4 -7 539.25 28.91
 -3 4 -7 559.67 28.31
 -3 4 -7 593.93 29.4
 -3 3 -7 457.23 24
 -3 3 -7 469.62 24.62
 -3 3 -7 450.33 32.06
 -3 3 -7 455.72 25.03
 -3 3 -7 457.25 24.28
 -3 3 -7 455.76 23.69
 -3 2 -7 421.77 22.77
 -3 2 -7 449.29 30.74
 -3 2 -7 424.14 23.72
 -3 2 -7 444.36 29.5
 -3 2 -7 431.27 22.96
 -3 2 -7 423.71 22.38
 -3 2 -7 423.04 23.28
 -3 1 -7 188.09 11.62
 -3 1 -7 171.59 11.91
 -3 1 -7 178.16 16.77
 -3 1 -7 183.15 11.36
 -3 1 -7 161.14 10.56
 -3 1 -7 169.67 11.32
 -3 0 -7 201.65 12.7
 -3 0 -7 181.43 12.9
 -3 0 -7 169.51 18.25
 -3 0 -7 199.73 12.3
 -3 0 -7 204.35 11.87
 -3 0 -7 164.07 11.99
 -3 -1 -7 253.83 23.05
 -3 -2 -7 350.17 17.88
 -3 -2 -7 325.7 18.48
 -3 -2 -7 329.82 17.66
 -3 -3 -7 303.98 17.7
 -3 -3 -7 276.61 16.81
 -3 -4 -7 71.44 4.91
 -3 -4 -7 58.21 5.06
 -3 -4 -7 64.36 4.73
 -3 -5 -7 31.16 2.42
 -3 -5 -7 24.04 2.18
 -3 14 -8 88.95 5.9
 -3 14 -8 86.42 5.31
 -3 13 -8 117.47 7.95
 -3 13 -8 108.07 7.33
 -3 12 -8 106.08 8.63
 -3 12 -8 109 7.72
 -3 12 -8 110.9 8.24
 -3 11 -8 267.8 15.93
 -3 11 -8 284.5 16.68
 -3 11 -8 312.1 16.67
 -3 11 -8 238.8 15.83
 -3 10 -8 232.15 13.58
 -3 10 -8 217.9 13.33
 -3 9 -8 249.11 26.5
 -3 8 -8 347.07 20.99
 -3 8 -8 378.19 20.72
 -3 8 -8 389.4 33.05
 -3 8 -8 395.74 21.06
 -3 8 -8 356.27 20.57
 -3 7 -8 339.67 20.64
 -3 7 -8 381.79 20.47
 -3 7 -8 344.79 20.95
 -3 7 -8 380.78 20.52
 -3 6 -8 91.87 6.63
 -3 6 -8 72.93 6.75
 -3 6 -8 69.77 5.71
 -3 6 -8 79.5 6.99
 -3 6 -8 97.9 14.33
 -3 6 -8 79.43 6.65
 -3 5 -8 397.97 21.45
 -3 5 -8 348.59 20
 -3 5 -8 388.71 29.47
 -3 5 -8 394.93 21.7
 -3 5 -8 373.06 20.74
 -3 5 -8 381.98 19.82
 -3 5 -8 421.34 21.22
 -3 4 -8 746.25 38.26
 -3 4 -8 759 47.29
 -3 4 -8 743.58 39.54
 -3 4 -8 755.77 38.75
 -3 4 -8 765.02 37.92
 -3 4 -8 833.79 39.3
 -3 3 -8 826.43 41.75
 -3 3 -8 848.89 50.37
 -3 3 -8 804.64 42.77
 -3 3 -8 849.98 42.08
 -3 3 -8 826.57 41.27
 -3 3 -8 867.67 42.54
 -3 2 -8 557.77 27.63
 -3 2 -8 498.89 28.22
 -3 2 -8 523.67 27.47
 -3 2 -8 508.61 26.74
 -3 1 -8 125.75 13.95
 -3 0 -8 47.59 5.74
 -3 0 -8 47.29 5.5
 -3 0 -8 49.01 5.43
 -3 0 -8 42.07 4.37
 -3 0 -8 38.96 4.68
 -3 -1 -8 61.39 5.94
 -3 -1 -8 50.11 5.77
 -3 -1 -8 48.16 4.61
 -3 -1 -8 51.16 5.02
 -3 -2 -8 73.39 6.3
 -3 -2 -8 60.51 5.06
 -3 -2 -8 67.19 5.58
 -3 -3 -8 88.15 6.38
 -3 -3 -8 80.54 5.55
 -3 -4 -8 26.25 2.23
 -3 -4 -8 15.79 1.99
 -3 14 -9 55.05 3.91
 -3 13 -9 54.93 5.04
 -3 13 -9 75.18 4.52
 -3 12 -9 97.09 7.83
 -3 12 -9 130.4 7.83
 -3 11 -9 56.51 5.53
 -3 11 -9 74.36 6.15
 -3 11 -9 78.22 6.51
 -3 11 -9 52.35 5.35
 -3 10 -9 116.27 8.72
 -3 10 -9 100.08 8.62
 -3 9 -9 140.01 9.58
 -3 9 -9 124.01 8.71
 -3 8 -9 384.87 28.98
 -3 8 -9 209.15 14.58
 -3 7 -9 263.36 24.79
 -3 6 -9 104.73 14.31
 -3 5 -9 111.89 13.83
 -3 4 -9 40.74 9.03
 -3 3 -9 32.66 4.24
 -3 2 -9 96.84 7.05
 -3 2 -9 81.2 7.19
 -3 2 -9 80.53 6.7
 -3 2 -9 69.35 6.42
 -3 1 -9 20.42 4.12
 -3 1 -9 16.44 3.61
 -3 1 -9 16.05 3.8
 -3 1 -9 13.54 2.91
 -3 0 -9 9.75 3.43
 -3 0 -9 10.03 3.18
 -3 0 -9 7.94 2.27
 -3 -1 -9 15.75 3.31
 -3 -1 -9 9.46 2.89
 -3 -1 -9 12.57 2.27
 -3 -2 -9 21.43 2.71
 -3 -2 -9 13.76 2.43
 -3 -3 -9 3.7 1.26
 -3 13 -10 57.33 4.24
 -3 12 -10 73.77 5.02
 -3 12 -10 50.81 4.8
 -3 11 -10 29.91 3.65
 -3 11 -10 33.65 4.38
 -3 10 -10 21.97 3.17
 -3 10 -10 18.63 3.9
 -3 9 -10 67.32 5.44
 -3 9 -10 82.59 6.49
 -3 8 -10 114.85 7.85
 -3 8 -10 110.43 7.33
 -3 7 -10 80.93 6.28
 -3 7 -10 76.5 5.86
 -3 6 -10 7.63 2.1
 -3 6 -10 5.29 2.66
 -3 6 -10 5.87 2.62
 -3 5 -10 6.4 2.11
 -3 5 -10 3.42 2.52
 -3 5 -10 7.48 2.66
 -3 4 -10 0.32 2.21
 -3 4 -10 0.19 2.1
 -3 4 -10 1.97 2.39
 -3 3 -10 54.46 4.62
 -3 3 -10 37.42 4.78
 -3 3 -10 46.34 4.66
 -3 3 -10 41.54 4.45
 -3 2 -10 26.58 4.03
 -3 2 -10 32.61 4
 -3 2 -10 23.25 3.47
 -3 1 -10 -1.46 2.94
 -3 1 -10 0.49 2.23
 -3 1 -10 0.78 1.53
 -3 0 -10 -0.7 2.34
 -3 0 -10 1.81 1.99
 -3 0 -10 -0.91 1.23
 -3 -1 -10 20.05 2.4
 -3 -1 -10 12.88 2.12
 -3 12 -11 4.13 1.25
 -3 12 -11 6.43 1.79
 -3 11 -11 0.73 1.28
 -3 11 -11 0.11 2.28
 -3 10 -11 3.86 1.63
 -3 10 -11 1.42 2.57
 -3 9 -11 53.62 4.71
 -3 9 -11 44.62 3.87
 -3 8 -11 3.6 1.6
 -3 8 -11 0.74 2.16
 -3 8 -11 1.05 2.52
 -3 7 -11 0.87 1.43
 -3 7 -11 3.22 2.47
 -3 7 -11 -0.25 2.43
 -3 6 -11 1.89 1.52
 -3 6 -11 0.92 2.14
 -3 6 -11 1.85 2.33
 -3 5 -11 3.3 2.16
 -3 5 -11 0.11 2.21
 -3 4 -11 0.98 1.95
 -3 4 -11 1.63 2.24
 -3 4 -11 2.34 2.39
 -3 4 -11 0.54 1.61
 -3 3 -11 0.08 1.93
 -3 3 -11 1.2 2.08
 -3 3 -11 3.74 2.5
 -3 3 -11 1.72 1.69
 -3 2 -11 2.63 1.99
 -3 2 -11 1.3 1.97
 -3 2 -11 1.53 1.3
 -3 1 -11 4.25 1.72
 -3 1 -11 5.28 1.87
 -3 1 -11 4.74 1.29
 -3 11 -12 1.13 1.36
 -3 10 -12 0.43 1.71
 -3 10 -12 0.3 0.96
 -3 9 -12 0.94 1.17
 -3 9 -12 4.6 1.69
 -3 9 -12 4.81 2.01
 -3 8 -12 5.17 2.29
 -3 8 -12 12.37 2.39
 -3 7 -12 4.23 2.31
 -3 7 -12 10.08 2.32
 -3 6 -12 35.91 3.98
 -3 6 -12 38.88 3.55
 -3 6 -12 33.14 3.42
 -3 5 -12 19.08 3.01
 -3 5 -12 22.31 2.77
 -3 5 -12 15.32 2.4
 -3 4 -12 0.46 1.63
 -3 4 -12 0.3 1.91
 -3 4 -12 -0.42 1.26
 -3 3 -12 4.66 1.71
 -4 -1 14 0.07 0.77
 -4 -2 14 1.56 0.97
 -4 -3 14 1.49 0.92
 -4 -4 14 22.35 2.27
 -4 -5 14 12.1 1.65
 -4 2 13 4.76 1.12
 -4 2 13 3.14 1.14
 -4 1 13 30.4 3.08
 4 0 -13 10.2 1.7
 -4 0 13 14.24 2.13
 4 1 -13 17 2.13
 -4 -1 13 14.45 2.19
 -4 -2 13 35.29 3.36
 -4 -3 13 42.39 3.74
 -4 -4 13 57.63 4.38
 -4 -5 13 11.31 1.8
 -4 -6 13 25.2 2.54
 -4 -7 13 14.18 1.78
 -4 4 12 11.23 1.64
 -4 3 12 13.5 2.23
 4 -2 -12 24.65 2.61
 -4 2 12 26.81 3.21
 -4 2 12 20.6 2.56
 4 -1 -12 79.77 5.74
 -4 1 12 73.18 5.48
 4 0 -12 94.61 6.29
 -4 0 12 92.33 6.47
 -4 0 12 78.52 5.68
 -4 -1 12 124.5 7.83
 -4 -1 12 108.73 7
 -4 -2 12 22.38 2.8
 -4 -2 12 20.13 2.33
 -4 -3 12 37.5 3.6
 -4 -3 12 36.56 3.16
 -4 -4 12 145.81 9.14
 -4 -4 12 137.86 8.49
 4 5 -12 109.91 7.04
 -4 -5 12 98.34 6.7
 -4 -5 12 93.27 6.08
 4 6 -12 22.44 2.77
 -4 -6 12 28.09 2.94
 -4 -6 12 21.47 2.33
 4 7 -12 16.67 2.12
 -4 -7 12 13.25 1.77
 -4 -8 12 32.27 2.88
 -4 5 11 100.54 6.69
 -4 4 11 28.64 3.34
 -4 3 11 8.14 1.95
 4 -3 -11 4.39 1.48
 -4 3 11 7.99 2.18
 4 -2 -11 42.35 4.2
 -4 2 11 47.84 4.7
 -4 2 11 49.94 4.39
 4 -1 -11 134.22 8.48
 -4 1 11 133.42 8.72
 -4 1 11 113.51 7.91
 -4 0 11 144.11 9.22
 -4 0 11 133.88 8.53
 -4 -1 11 155.08 10.06
 -4 -1 11 167.59 9.74
 -4 -2 11 103.13 7.39
 -4 -2 11 99.9 6.98
 4 3 -11 100.55 6.92
 -4 -3 11 82.27 6.36
 -4 -3 11 82.57 5.96
 -4 -4 11 236.11 13.66
 4 4 -11 272.52 14.69
 -4 -4 11 242.24 14.19
 -4 -5 11 121.28 7.83
 4 5 -11 128.16 8.5
 -4 -5 11 124.32 8.29
 -4 -6 11 200.94 11.5
 4 6 -11 191.59 11.85
 -4 -6 11 213.96 12.07
 4 7 -11 100.81 6.93
 -4 -7 11 119.56 7.48
 -4 -7 11 104.72 6.83
 -4 -8 11 74.37 5.32
 -4 -8 11 103.22 6.18
 -4 -9 11 66.91 4.62
 -4 7 10 1.89 0.94
 -4 6 10 5.28 1.76
 -4 5 10 16.99 2.87
 -4 5 10 19.68 2.88
 -4 4 10 45.11 4.86
 -4 4 10 51.12 4.87
 -4 3 10 73.82 6.46
 -4 3 10 76.56 6.19
 4 -2 -10 78.24 6.6
 -4 2 10 95.13 7.15
 -4 2 10 94.55 6.74
 -4 1 10 172.13 10.64
 -4 1 10 188.53 11.32
 -4 0 10 32.78 8.7
 -4 -1 10 68.06 12.63
 -4 -2 10 24.99 8.07
 -4 -2 10 26.39 6.48
 4 3 -10 236.93 13.92
 -4 -3 10 214.99 20.71
 -4 -4 10 263.93 14.96
 4 4 -10 291 15.7
 -4 -4 10 242.15 15.07
 -4 -5 10 113.47 7.78
 4 5 -10 119.62 8.22
 -4 -5 10 106.61 7.89
 -4 -6 10 262.7 14.34
 4 6 -10 227.58 14.3
 -4 -6 10 258.69 14.71
 4 7 -10 143.85 9.57
 -4 -7 10 184.12 10.54
 -4 -8 10 148.44 9.32
 -4 -9 10 62.52 4.84
 -4 -9 10 94.81 5.62
 -4 -10 10 32.13 2.66
 -4 8 9 15.56 2.01
 -4 7 9 31.6 3.53
 -4 6 9 39.34 4.5
 -4 6 9 41.96 4.33
 -4 5 9 9.8 2.69
 -4 5 9 15.63 2.96
 -4 4 9 88.08 7.27
 -4 4 9 88.64 7.08
 -4 3 9 6.62 5.62
 -4 2 9 117.91 16.71
 -4 2 9 139.18 9.07
 -4 1 9 301.45 16.62
 -4 1 9 286.21 16.14
 -4 0 9 242.07 13.98
 -4 0 9 195.78 22.35
 -4 0 9 235.98 13.65
 -4 -1 9 362.54 19.88
 4 1 -9 383.46 20.24
 -4 -1 9 369.04 20.2
 -4 -1 9 307.08 30
 -4 -2 9 112.84 7.95
 4 2 -9 119.8 8.23
 -4 -2 9 125.57 8.34
 -4 -2 9 113.7 13.7
 -4 -3 9 345.91 19.21
 4 3 -9 367.58 19.55
 -4 -3 9 335.93 19.3
 -4 -4 9 211.67 12.37
 -4 -4 9 154.51 16.54
 -4 -5 9 95.78 12.57
 -4 -6 9 92.54 7.35
 -4 -7 9 63.42 5.75
 -4 -8 9 52.88 4.87
 -4 -9 9 80.53 5.96
 -4 -10 9 46.13 3.6
 -4 9 8 13.44 1.82
 -4 8 8 7.4 2
 -4 7 8 98.77 7.58
 -4 6 8 133.23 9.03
 -4 6 8 109.86 8.74
 -4 5 8 181.29 12.35
 -4 5 8 202.56 12.56
 -4 4 8 250.92 25.4
 -4 3 8 41.04 9.52
 -4 3 8 37.56 4.27
 -4 3 8 31.97 3.91
 -4 2 8 305.38 17.22
 -4 2 8 297.47 27.1
 -4 2 8 297.12 16.97
 -4 2 8 304.4 17.31
 -4 1 8 217.72 13.18
 -4 1 8 189.9 21.42
 -4 1 8 231.49 13.2
 -4 0 8 263.7 14.69
 4 0 -8 248.13 14.51
 -4 0 8 252.19 14.73
 -4 0 8 247.13 24.25
 -4 -1 8 338.25 17.48
 -4 -1 8 272.27 16.38
 -4 -1 8 281.9 22.12
 4 1 -8 330.15 17.29
 -4 -1 8 327.4 17.46
 -4 -1 8 308.63 28.22
 -4 -1 8 313.12 24.47
 -4 -2 8 270.99 15.81
 -4 -2 8 243.71 20.97
 4 2 -8 292.08 15.91
 -4 -2 8 284.1 16.09
 -4 -3 8 207.49 19.52
 -4 -3 8 241 14.04
 -4 -4 8 170.73 19.12
 -4 -4 8 243.51 14
 -4 -5 8 58.91 10.87
 -4 -5 8 69.07 6.18
 -4 -6 8 45.07 9.89
 -4 -7 8 134.1 9.68
 -4 -8 8 116.52 8.37
 -4 -9 8 61.1 5.05
 -4 -10 8 1.48 1.01
 -4 10 7 17.86 2.04
 -4 9 7 46.83 4.22
 -4 8 7 29.67 3.87
 -4 7 7 127.65 9.19
 -4 7 7 109.25 8.75
 -4 6 7 65.7 11.91
 -4 6 7 52.5 5.51
 -4 5 7 107.43 8.76
 -4 5 7 130.11 8.94
 -4 4 7 79 13.26
 -4 4 7 67.39 6.09
 -4 4 7 65.35 5.72
 -4 3 7 34.49 8.86
 -4 3 7 54.27 4.78
 -4 3 7 41.58 4.49
 -4 2 7 258.18 14.84
 -4 2 7 223.72 23.52
 -4 2 7 263.6 14.87
 -4 1 7 185.27 10.72
 -4 1 7 155.47 9.86
 -4 1 7 176.49 10.59
 -4 1 7 155.55 18.33
 -4 0 7 47.65 4.45
 -4 0 7 40.57 3.94
 4 0 -7 48.7 4.17
 -4 0 7 37.35 6.98
 -4 0 7 48.13 4.36
 -4 0 7 44.51 9.39
 -4 -1 7 335.95 17.73
 -4 -1 7 268.34 22.87
 -4 -1 7 314.97 17.55
 -4 -1 7 289.97 27.25
 -4 -2 7 183.05 17.25
 -4 -2 7 183.92 11.44
 -4 -3 7 55.8 9.51
 -4 -3 7 61.94 5.55
 -4 -4 7 80.72 12.2
 -4 -4 7 83.03 6.93
 -4 -5 7 23.72 7.79
 -4 -5 7 36.43 4.54
 -4 -6 7 27.34 8.44
 -4 -7 7 85.54 7.4
 -4 -8 7 13.22 2.81
 -4 -9 7 37.03 3.83
 -4 -10 7 -0.17 1
 -4 10 6 37.22 3.55
 -4 9 6 42.94 4.45
 -4 8 6 24.35 3.71
 -4 7 6 19.45 7.71
 -4 6 6 31.14 9.31
 -4 6 6 27.99 4.01
 -4 5 6 108.28 7.99
 -4 4 6 269.79 14.7
 -4 4 6 278.93 15.48
 -4 3 6 53.72 4.7
 -4 3 6 62.22 11.06
 -4 3 6 46.94 4.35
 -4 3 6 53.39 4.72
 -4 2 6 180.82 10.38
 -4 2 6 156.42 9.75
 -4 2 6 158.87 10.01
 -4 2 6 144.99 17.79
 -4 1 6 70.74 5.47
 -4 1 6 59.14 5.04
 -4 1 6 55.35 10.62
 -4 1 6 66.99 5.11
 -4 0 6 8.85 2.13
 -4 0 6 9.1 4.11
 -4 0 6 10.78 5.23
 -4 0 6 13.36 2.26
 -4 -1 6 59.52 9.03
 -4 -1 6 58.04 4.95
 -4 -1 6 43.68 9.8
 -4 -2 6 41.99 8.13
 -4 -2 6 46.57 4.49
 -4 -3 6 65.07 5.06
 -4 -3 6 61.51 10.73
 -4 -3 6 79.32 6.25
 -4 -4 6 115.8 7.97
 -4 -4 6 118.72 15.26
 -4 -4 6 131.54 9.23
 4 4 -6 119.06 15.12
 -4 -5 6 -0.93 4.34
 -4 -5 6 9.78 2.76
 4 5 -6 2.82 4.87
 -4 -6 6 3.82 4.8
 -4 -6 6 5.99 2.71
 4 6 -6 5.01 4.86
 -4 -7 6 39.35 10.18
 -4 -7 6 49.69 5.51
 -4 -8 6 1.44 1.62
 -4 -9 6 4.82 1.68
 -4 -10 6 0.24 0.94
 -4 11 5 5.86 1.39
 -4 10 5 19.25 2.7
 -4 9 5 14.81 2.94
 -4 8 5 3.54 2.19
 -4 8 5 0.83 1.9
 -4 8 5 0.93 3.82
 4 -7 -5 47.47 10.52
 -4 7 5 56.77 12
 -4 7 5 67.51 6.29
 -4 6 5 4.94 2.14
 4 -6 -5 4.62 4.79
 -4 6 5 5.54 2.31
 -4 6 5 3.11 4.66
 -4 5 5 1.99 1.67
 -4 5 5 0.26 1.82
 -4 4 5 68.44 12.18
 -4 4 5 74.81 5.82
 -4 3 5 32.52 3.41
 -4 3 5 37.55 8.46
 -4 3 5 32.06 3.43
 -4 3 5 36.91 3.73
 -4 2 5 46.82 4.26
 -4 2 5 44.87 4.01
 -4 2 5 44.16 9.12
 -4 2 5 46.35 4.11
 -4 1 5 -0.14 1.37
 -4 1 5 1.63 1.13
 -4 1 5 1.81 3.12
 -4 1 5 -4.29 4.45
 -4 1 5 -0.13 1.17
 -4 1 5 -0.92 1.6
 -4 0 5 8.06 1.63
 -4 0 5 8.61 3.92
 -4 0 5 10.73 5.06
 -4 0 5 6 1.7
 -4 -1 5 0.32 1.2
 -4 -1 5 0.64 2.61
 -4 -1 5 2.83 4.24
 -4 -1 5 -0.44 1.37
 -4 -2 5 1.31 1.39
 -4 -2 5 -0.69 3.08
 -4 -2 5 0.32 1.27
 -4 -3 5 2.31 3.3
 -4 -3 5 0.91 1.67
 4 3 -5 -0.73 2.99
 -4 -4 5 35.78 8.44
 -4 -4 5 31.83 4.29
 4 4 -5 32.95 8.08
 -4 -5 5 86.54 7.4
 4 5 -5 58.32 12.04
 -4 -6 5 57.27 6.15
 4 6 -5 52.05 11.5
 -4 -7 5 -0.66 2.1
 -4 -8 5 2.81 1.69
 -4 -9 5 -0.12 1.33
 -4 -10 5 6.63 1.1
 -4 -10 5 5.57 1.31
 -4 12 4 7.58 1.29
 -4 12 4 7.51 1.34
 -4 11 4 1.55 1.21
 -4 10 4 21.51 3.14
 -4 9 4 2.8 2.04
 -4 8 4 8.18 2.95
 4 -8 -4 11.22 6.44
 -4 8 4 17.7 6.87
 -4 7 4 7.27 2.56
 4 -7 -4 4.91 4.87
 -4 7 4 8.48 2.62
 -4 7 4 3.1 4.83
 -4 6 4 8.3 2.31
 -4 6 4 8.14 2.42
 -4 6 4 8.04 6.12
 -4 5 4 1.08 1.56
 -4 5 4 1.94 1.85
 -4 5 4 1.15 1.81
 -4 4 4 5.39 1.75
 -4 4 4 4.12 1.75
 -4 3 4 48.19 4.23
 -4 3 4 47.36 9.56
 -4 3 4 48.4 4.28
 -4 2 4 88.32 6.22
 -4 2 4 83.94 5.72
 -4 2 4 81.28 12.4
 -4 2 4 86.51 6.15
 -4 1 4 16.88 2.43
 -4 1 4 14.29 2.14
 -4 1 4 13.31 4.42
 -4 1 4 15.54 2.16
 -4 1 4 11.99 5.59
 -4 0 4 213.92 18.05
 -4 0 4 197.02 11.27
 -4 0 4 205.74 20.92
 -4 0 4 197.14 11.44
 -4 -1 4 25.22 2.98
 -4 -1 4 31.8 6.5
 -4 -1 4 28.09 3.15
 -4 -2 4 6.26 4.33
 -4 -2 4 7.09 2.05
 4 2 -4 6.72 3.46
 -4 -3 4 247.34 23.21
 -4 -3 4 262.07 15.28
 4 3 -4 240.92 22.21
 -4 -4 4 204.58 22.28
 -4 -4 4 246.16 14.91
 4 4 -4 228.07 23.12
 -4 -5 4 196.9 13.15
 4 5 -4 173.59 21.46
 4 6 -4 20.07 7.78
 -4 -6 4 16.74 3.58
 -4 -7 4 1.69 2.05
 -4 -8 4 27.23 3.63
 -4 -9 4 8.45 1.81
 -4 -10 4 38.95 3.03
 -4 12 3 1.08 1.16
 -4 12 3 0.08 0.89
 -4 12 3 1.17 1.17
 -4 11 3 7.17 1.84
 -4 10 3 12.66 2.51
 4 -9 -3 23.11 7.38
 -4 9 3 8.39 5.44
 -4 8 3 12.3 3.29
 4 -8 -3 24.07 7.35
 -4 8 3 21.01 3.66
 -4 8 3 21.21 3.33
 -4 8 3 16.82 6.95
 4 -7 -3 15.49 6.13
 -4 7 3 17.54 3.11
 -4 7 3 11.65 2.94
 -4 7 3 14.2 2.97
 -4 7 3 9.99 5.68
 -4 6 3 119.62 8.02
 -4 6 3 130.27 7.94
 -4 6 3 107.37 15.51
 -4 6 3 111.23 8.18
 -4 5 3 49.59 4.35
 -4 5 3 56.3 10.89
 -4 5 3 52.08 4.55
 -4 4 3 3.92 1.53
 -4 4 3 4.04 1.72
 -4 3 3 162.16 9.74
 -4 3 3 150.29 17.63
 -4 3 3 164.35 9.89
 -4 2 3 261.57 13.69
 -4 2 3 278.84 20.83
 -4 2 3 243.99 13.34
 -4 2 3 266.32 13.88
 -4 2 3 235.65 22.61
 -4 2 3 218.08 12.68
 -4 1 3 79.51 5.55
 -4 1 3 77.56 10.23
 -4 1 3 78.13 5.38
 -4 1 3 75.15 11.87
 -4 1 3 67.9 4.7
 -4 0 3 296.06 22.09
 -4 0 3 285.54 15
 -4 0 3 263.79 14.21
 -4 -1 3 42.6 3.94
 -4 -1 3 43.43 7.83
 -4 -1 3 49.71 6.76
 -4 -1 3 39.24 3.39
 4 2 -3 3.18 2.85
 -4 -2 3 8.56 4.03
 -4 -2 3 2.63 1.45
 -4 -2 3 -0.45 3.13
 -4 -2 3 2.03 1.52
 4 3 -3 49.27 9.24
 -4 -3 3 50.39 9.86
 -4 -3 3 40.41 4.57
 -4 -3 3 57.73 8.67
 4 4 -3 6.79 4.87
 -4 -4 3 0.96 3.52
 -4 -4 3 4.59 2.25
 -4 -5 3 106.16 16.11
 -4 -5 3 149.86 10.52
 4 5 -3 125.24 17.48
 -4 -6 3 84.21 13.56
 4 6 -3 95.2 15.14
 -4 -7 3 72.45 6.57
 -4 -8 3 25.81 3.27
 -4 -9 3 20.12 2.42
 -4 -10 3 18.54 1.67
 -4 13 2 0.07 0.85
 -4 12 2 15.57 2.41
 -4 12 2 16.12 2.11
 -4 11 2 21.6 2.81
 -4 10 2 43.5 4.64
 -4 10 2 35.18 4.07
 4 -9 -2 45.16 9.97
 -4 9 2 33.53 8.51
 -4 9 2 40.99 4.84
 -4 9 2 39.47 9.69
 4 -8 -2 104.29 14.25
 -4 8 2 63.44 11.78
 -4 8 2 99.92 14.76
 -4 8 2 108.67 7.39
 -4 8 2 89.18 7.16
 -4 8 2 75.11 7.25
 -4 7 2 124.68 15.21
 -4 7 2 173.72 10.09
 -4 7 2 143.23 18.38
 -4 7 2 142.28 15.61
 -4 7 2 177.37 10.21
 -4 7 2 135.88 10.22
 -4 6 2 126.15 8.09
 -4 6 2 101 12.08
 -4 6 2 125.17 7.96
 -4 6 2 98.26 15.1
 -4 6 2 119.93 8.1
 -4 5 2 90.82 10.73
 -4 5 2 111.55 7.47
 -4 5 2 82.31 13.66
 -4 5 2 113.13 7.27
 -4 4 2 38.49 9.64
 -4 4 2 46.73 4.23
 -4 4 2 45.69 4.31
 -4 4 2 60.86 4.42
 -4 3 2 48.19 3.87
 -4 3 2 49.55 4.01
 -4 3 2 48.4 4.2
 -4 3 2 42.01 3.55
 -4 3 2 36.56 3.6
 -4 2 2 25.39 2.75
 -4 2 2 25.64 2.79
 -4 2 2 23.88 2.91
 -4 2 2 23.29 5.64
 -4 2 2 22.36 2.49
 -4 1 2 52.57 4.53
 -4 1 2 61.79 8.74
 -4 1 2 60.65 4.55
 -4 1 2 51.29 4.01
 -4 0 2 725.53 42.17
 -4 0 2 689.63 33.97
 -4 0 2 734.89 39.51
 -4 0 2 647.34 33.34
 -4 -1 2 151.37 9.18
 -4 -1 2 139.57 9.9
 -4 -1 2 154.43 15.87
 -4 -1 2 182.81 14.64
 -4 -1 2 166.06 9.31
 -4 -2 2 217.4 14.13
 -4 -2 2 226.46 21.34
 -4 -2 2 275.72 20.09
 -4 -2 2 244.14 13.34
 -4 -3 2 62.66 11.39
 -4 -3 2 71.63 10.34
 -4 -3 2 72.79 5.7
 4 3 -2 66.71 11.28
 4 4 -2 16.32 6.5
 -4 -4 2 16.21 6.97
 -4 -4 2 14.02 2.96
 -4 -4 2 12.28 5.96
 -4 -4 2 14.41 3.01
 -4 -5 2 39.87 9.65
 -4 -5 2 43.86 5.28
 -4 -5 2 50.07 9.44
 -4 -5 2 48.31 4.87
 4 5 -2 50.73 11.08
 4 6 -2 58.19 12.52
 -4 -6 2 69.72 11.69
 -4 -6 2 60.84 10.57
 -4 -6 2 70.41 5.74
 -4 -7 2 48.13 5.2
 -4 -7 2 65.69 4.85
 -4 -8 2 74.05 5.68
 -4 -8 2 81.03 4.99
 -4 -9 2 115.62 6.75
 -4 13 1 29.09 2.82
 -4 13 1 35.45 3.09
 -4 12 1 41.07 4.08
 -4 12 1 38.54 3.47
 -4 12 1 43.71 4.2
 -4 11 1 85.99 6.96
 4 -10 -1 49.44 10.41
 -4 10 1 50.83 10.42
 -4 10 1 59.25 10.84
 4 -9 -1 63.99 11.74
 -4 9 1 43.74 10.32
 -4 9 1 55.53 5.65
 -4 9 1 59.22 11.34
 4 -8 -1 180.67 18.81
 -4 8 1 173.08 18.85
 -4 8 1 175.39 11.34
 -4 8 1 156.95 19.25
 -4 8 1 205.89 11.44
 -4 8 1 145.88 10.95
 -4 7 1 284.41 24.34
 -4 7 1 326.48 16.98
 -4 7 1 289.37 27.07
 -4 7 1 271.54 23.73
 -4 7 1 310.77 16.94
 -4 7 1 287.92 17.02
 -4 6 1 234.97 20.06
 -4 6 1 263.57 14.23
 -4 6 1 246 24.39
 -4 6 1 246.06 14.17
 -4 5 1 338.92 29.03
 -4 5 1 344.38 18.4
 -4 5 1 310.97 18.22
 -4 5 1 352.81 17.96
 -4 4 1 152.52 9.02
 -4 4 1 167.08 18.27
 -4 4 1 137.15 8.38
 -4 4 1 131.84 8.68
 -4 4 1 140.89 8.4
 -4 3 1 287.83 16.59
 -4 3 1 329.07 16.44
 -4 3 1 258.59 24.77
 -4 3 1 334.3 16.66
 -4 3 1 292.72 15.83
 -4 3 1 281.91 16.13
 -4 2 1 313.2 17.34
 -4 2 1 383.87 25.33
 -4 2 1 350.73 17.76
 -4 2 1 336.05 17.79
 -4 2 1 332.67 17.23
 -4 2 1 315.36 17.42
 -4 1 1 467.68 25.39
 -4 1 1 557.17 33.81
 -4 1 1 535.72 25.95
 -4 1 1 573.32 31.89
 -4 1 1 493.51 25.42
 -4 0 1 278.88 15.72
 -4 0 1 299.95 22.97
 -4 0 1 296.1 16.11
 -4 0 1 333.05 21.94
 -4 0 1 296.92 15.75
 -4 -1 1 136.66 8.64
 -4 -1 1 133.36 9.6
 -4 -1 1 135.47 14.98
 -4 -1 1 173.9 14.92
 -4 -1 1 134.9 8.58
 -4 -2 1 402.96 22.94
 -4 -2 1 423.97 31.92
 -4 -2 1 483.7 30.46
 -4 -2 1 410.03 21.96
 -4 -3 1 359.69 20.64
 -4 -3 1 353.65 30.21
 -4 -3 1 384.69 28.16
 -4 -3 1 383.6 20.07
 -4 -4 1 369.02 19.45
 -4 -4 1 343.94 18.83
 -4 -5 1 303.12 28.24
 -4 -5 1 332.89 18.77
 4 5 -1 356.3 31.49
 -4 -6 1 274.56 17.64
 -4 -6 1 346.8 17.53
 -4 -7 1 86.4 6.98
 -4 -7 1 118.16 6.97
 -4 -8 1 99.91 7.13
 -4 -8 1 138.52 7.02
 -4 14 0 5.73 1.05
 -4 13 0 19.99 2.61
 -4 13 0 17.68 2.33
 -4 12 0 102.64 7.68
 -4 12 0 119.51 8.04
 -4 11 0 168.87 11.23
 4 -10 0 64.42 11.95
 -4 10 0 30.99 9.12
 -4 10 0 50.48 10.01
 4 -9 0 86.69 13.28
 -4 9 0 68.09 12.46
 -4 9 0 75.09 6.7
 -4 9 0 72.1 12.22
 4 -8 0 284.84 22.81
 -4 8 0 232.07 22.15
 -4 8 0 238.48 23.27
 -4 8 0 231.09 20.68
 -4 8 0 270.39 13.42
 -4 7 0 195.28 19.46
 -4 7 0 210.98 12.88
 -4 7 0 217.56 22.79
 -4 7 0 220.84 20.53
 -4 7 0 220.09 13.92
 -4 7 0 240.38 13.19
 -4 6 0 193.45 18.89
 -4 6 0 262.75 13.93
 -4 6 0 258.03 24.42
 -4 6 0 251.14 22.06
 -4 6 0 229.55 14.18
 -4 5 0 304.01 27.04
 -4 5 0 322.43 16.94
 -4 5 0 299.64 16.32
 -4 5 0 293.51 16.79
 -4 4 0 349.55 17.75
 -4 4 0 332.55 17.39
 -4 4 0 309.11 18.05
 -4 4 0 339.56 17.54
 -4 4 0 322.97 17.09
 -4 4 0 304.98 17.44
 -4 3 0 441.69 24.3
 -4 3 0 493.88 24.15
 -4 3 0 454.42 23.8
 -4 3 0 487.47 24.23
 -4 3 0 473.34 23.71
 -4 3 0 443.96 24
 -4 2 0 385.32 21.25
 -4 2 0 421.93 21.63
 -4 2 0 431.98 28.64
 -4 2 0 426.01 21.6
 -4 2 0 412.35 21.2
 -4 1 0 450.72 23.86
 -4 1 0 484.14 31.48
 -4 1 0 455.5 23.99
 -4 1 0 512.27 30.6
 -4 1 0 480.57 24.67
 -4 1 0 458 23.76
 -4 0 0 396.52 20.85
 -4 0 0 425.28 28.86
 -4 0 0 389.56 22.01
 -4 0 0 381.65 20.84
 -4 0 0 435.4 27.77
 -4 0 0 390.51 20.69
 -4 -1 0 564.78 29.45
 -4 -1 0 587.07 30.71
 -4 -1 0 587.15 38.63
 -4 -1 0 610.71 37.29
 -4 -1 0 564.85 29.38
 -4 -2 0 568.26 30.79
 -4 -2 0 626.67 32.1
 -4 -2 0 621.43 41.99
 -4 -2 0 645.33 39.87
 -4 -2 0 611.76 31.09
 -4 -3 0 558.32 29.12
 -4 -3 0 473.44 38.59
 -4 -3 0 568.14 28.65
 4 3 0 417.64 38.14
 -4 -4 0 309.2 16.32
 -4 -4 0 258.7 15.69
 4 4 0 246.12 25.71
 4 5 0 186.48 21.78
 -4 -6 0 149.06 9.52
 -4 -7 0 208.81 11.6
 -4 -8 0 130.65 7.19
 -4 14 -1 36.1 2.81
 -4 13 -1 78.85 5.72
 -4 13 -1 78.39 5.56
 -4 12 -1 184.24 11.5
 -4 12 -1 187.68 11.72
 -4 11 -1 128.93 9.48
 -4 11 -1 127.59 9.14
 -4 11 -1 137.18 10.12
 4 -10 1 69.92 12.56
 -4 10 -1 68.6 6.93
 -4 10 -1 45.08 10.62
 -4 10 -1 61.3 6.31
 -4 10 -1 49.4 10.51
 -4 10 -1 65.3 7
 4 -9 1 143.13 16.94
 -4 9 -1 132.39 10.43
 -4 9 -1 107.82 16.45
 -4 9 -1 114.34 9.14
 -4 9 -1 97.65 15.14
 -4 9 -1 129.75 9.07
 -4 9 -1 115.53 9.81
 4 -8 1 208.44 19.52
 -4 8 -1 141 12.36
 -4 8 -1 174.68 19.28
 -4 8 -1 209.92 11.91
 -4 8 -1 158.85 19.35
 -4 8 -1 137.28 17.06
 -4 8 -1 189.78 11.5
 -4 8 -1 189.41 12.62
 -4 7 -1 357 18.18
 -4 7 -1 273.12 19.23
 -4 7 -1 295.82 25.19
 -4 7 -1 349.88 18.16
 -4 7 -1 319.98 28.64
 -4 7 -1 280.67 25.64
 -4 7 -1 330.88 18.83
 -4 6 -1 556.94 30.13
 -4 6 -1 535.04 28.91
 -4 6 -1 571.73 28.56
 -4 6 -1 563.21 40.82
 -4 6 -1 540.52 38.7
 -4 5 -1 335.21 17.53
 -4 5 -1 373.83 27.16
 -4 5 -1 333.19 18.64
 -4 5 -1 254.06 25.67
 -4 5 -1 345.46 17.78
 -4 5 -1 391.15 29.5
 -4 5 -1 327.93 17.32
 -4 5 -1 299.43 17.38
 -4 5 -1 302.07 17.63
 -4 4 -1 469.54 23.36
 -4 4 -1 433.21 23.97
 -4 4 -1 487.17 23.56
 -4 4 -1 509.37 36.54
 -4 4 -1 462.18 23.14
 -4 4 -1 484.06 23.61
 -4 4 -1 420.66 23.45
 -4 4 -1 398.99 23.07
 -4 3 -1 809.25 40.39
 -4 3 -1 754.83 40.81
 -4 3 -1 858.69 40.67
 -4 3 -1 798.54 40.53
 -4 3 -1 867.11 40.92
 -4 3 -1 813.69 40.29
 -4 2 -1 501.68 25.47
 -4 2 -1 531.34 32.13
 -4 2 -1 523.13 25.97
 -4 2 -1 496.99 25.24
 -4 2 -1 464.75 25.31
 -4 2 -1 479.27 25.34
 -4 1 -1 161.35 9.85
 -4 1 -1 137.22 14.48
 -4 1 -1 150.87 9.46
 -4 1 -1 146.72 10.91
 -4 1 -1 148.9 9.43
 -4 1 -1 184.43 15.56
 -4 1 -1 160.41 10.18
 -4 1 -1 151.19 9.35
 -4 0 -1 586.47 29.25
 -4 0 -1 578.06 37.32
 -4 0 -1 534.09 28.95
 -4 0 -1 593.02 30.59
 -4 0 -1 631.15 36.97
 -4 0 -1 559.46 29.56
 -4 0 -1 551.01 38.97
 -4 0 -1 544.21 28.79
 -4 -1 -1 574.32 29.35
 -4 -1 -1 568.67 38.41
 -4 -1 -1 577.78 30.42
 -4 -1 -1 612.63 37.76
 -4 -1 -1 507.52 37.5
 -4 -1 -1 542.54 29
 -4 -2 -1 433.79 24.83
 -4 -2 -1 419.87 33.76
 -4 -2 -1 487.05 26.04
 -4 -2 -1 533.72 35.05
 -4 -2 -1 500.12 25.29
 -4 -3 -1 129.71 8.53
 -4 -3 -1 117.87 9.14
 -4 -3 -1 123.4 8.98
 -4 -4 -1 184.87 12.97
 4 4 1 192.99 22.39
 -4 -5 -1 248.43 14.94
 -4 -5 -1 247.45 14.62
 -4 -6 -1 142.66 8.94
 -4 -7 -1 130.71 7.67
 -4 -8 -1 96.15 5.62
 -4 -8 -1 101.94 5.49
 -4 14 -2 16.79 1.91
 -4 14 -2 19.63 2.18
 -4 13 -2 67.54 5.27
 -4 13 -2 77.26 5.57
 -4 12 -2 146.75 10.2
 -4 12 -2 177.88 10.87
 -4 11 -2 102.99 8.34
 -4 11 -2 101.72 7.98
 -4 11 -2 113.15 8.9
 -4 10 -2 82.59 15.27
 -4 10 -2 120.38 8.95
 -4 10 -2 101.21 9.3
 4 -10 2 94.37 14.81
 -4 9 -2 234.36 16.19
 -4 9 -2 227.34 24.3
 -4 9 -2 244.61 15.25
 -4 9 -2 201.22 22.54
 -4 9 -2 262.93 14.97
 4 -9 2 254.34 23.77
 -4 9 -2 250.96 15.95
 4 -8 2 155.74 16.51
 -4 8 -2 100.34 9.9
 -4 8 -2 135.95 16.45
 -4 8 -2 155.39 9.8
 -4 8 -2 111.62 16.1
 -4 8 -2 119.2 15.04
 -4 8 -2 138.29 9.22
 -4 8 -2 140.85 10.06
 -4 7 -2 144.63 11.33
 -4 7 -2 167.99 10.23
 -4 7 -2 118.85 16.94
 -4 7 -2 164.47 18.18
 -4 7 -2 158.41 10.55
 -4 7 -2 156.88 9.92
 -4 6 -2 369.28 21.78
 -4 6 -2 399.75 30.95
 -4 6 -2 415.53 20.59
 -4 6 -2 378.28 20.4
 -4 6 -2 425.31 20.77
 -4 6 -2 396.04 31.6
 -4 6 -2 387.94 20.31
 -4 6 -2 387.17 20.97
 -4 6 -2 347.57 20.52
 -4 5 -2 392.76 20.35
 -4 5 -2 403.3 20.46
 -4 5 -2 374.34 21.36
 -4 5 -2 466.3 31.48
 -4 5 -2 400.68 32.85
 -4 5 -2 391.2 20.24
 -4 5 -2 374.64 20.68
 -4 5 -2 356.34 20.41
 -4 4 -2 203.21 11.38
 -4 4 -2 174.42 11.71
 -4 4 -2 220.17 20.01
 -4 4 -2 187.67 11.22
 -4 4 -2 205.2 11.64
 -4 4 -2 205.71 22.62
 -4 4 -2 200.2 11.18
 -4 4 -2 190.11 11.25
 -4 4 -2 175.36 11.13
 -4 4 -2 196.49 11.19
 -4 3 -2 470.13 24.34
 -4 3 -2 460.88 24.23
 -4 3 -2 483.15 24.36
 -4 3 -2 510.13 24.79
 -4 3 -2 394.48 35.62
 -4 3 -2 481 24.2
 -4 3 -2 425.53 24.07
 -4 3 -2 477.11 24.26
 -4 2 -2 131.88 8.87
 -4 2 -2 139.61 8.66
 -4 2 -2 152.27 14.19
 -4 2 -2 136.27 8.59
 -4 2 -2 140.03 9.24
 -4 2 -2 124.2 17.32
 -4 2 -2 137.22 8.59
 -4 2 -2 132.26 8.62
 -4 1 -2 515.89 25.87
 -4 1 -2 509.81 33.14
 -4 1 -2 485.74 25.52
 -4 1 -2 485.23 27.19
 -4 1 -2 571.79 33.62
 -4 1 -2 508.43 26.13
 -4 1 -2 463.83 36.5
 -4 1 -2 468.16 25.34
 -4 1 -2 472.35 25.43
 -4 0 -2 436.59 22.26
 -4 0 -2 370.3 28.72
 -4 0 -2 391.24 21.71
 -4 0 -2 400.2 23.08
 -4 0 -2 393.71 21.71
 -4 0 -2 474.43 30.24
 -4 0 -2 411.87 22.35
 -4 0 -2 344.34 30.06
 -4 0 -2 406.84 21.6
 -4 -1 -2 345.6 20.73
 -4 -1 -2 381.29 28.33
 -4 -1 -2 349.89 19.96
 -4 -1 -2 370.58 19.82
 -4 -2 -2 501.55 28.49
 -4 -2 -2 550.52 29.71
 -4 -2 -2 631.27 40.14
 -4 -2 -2 583.9 29.24
 -4 -3 -2 255.9 14.21
 -4 -3 -2 240.22 15.07
 -4 -3 -2 229.36 23.47
 -4 -3 -2 229.75 14.91
 -4 -4 -2 62.33 4.82
 -4 -4 -2 48.5 10.82
 -4 -4 -2 36.79 5.01
 -4 -5 -2 59.42 5.45
 -4 -5 -2 62.95 5.41
 -4 -6 -2 131.56 8.09
 -4 -7 -2 101.05 6.23
 -4 -7 -2 119.46 6.42
 -4 14 -3 20.68 2.16
 -4 14 -3 28.42 2.66
 -4 13 -3 26.23 3.04
 -4 12 -3 65.07 5.76
 -4 12 -3 63.43 5.85
 -4 11 -3 93.93 7.62
 -4 11 -3 101.96 7.5
 -4 11 -3 89.9 7.71
 4 -10 3 56.14 11.38
 -4 10 -3 94.29 14.85
 4 -9 3 106.92 15.14
 -4 9 -3 123.39 9.06
 -4 9 -3 111.78 9.94
 -4 9 -3 127.97 9.59
 -4 9 -3 125.4 8.98
 -4 9 -3 144.02 10.05
 -4 8 -3 352.17 18.09
 -4 8 -3 310.29 19.42
 -4 8 -3 354.33 17.88
 -4 8 -3 373.99 18.98
 4 -8 3 298.17 25.41
 -4 7 -3 111.1 7.91
 -4 7 -3 109.48 9.21
 -4 7 -3 111.8 16.66
 -4 7 -3 123.13 8.34
 -4 7 -3 118.69 15.86
 -4 7 -3 120.02 7.99
 -4 7 -3 116.22 8.43
 -4 7 -3 107.29 8.18
 -4 6 -3 67.53 5.33
 -4 6 -3 62.51 5.47
 -4 6 -3 66.49 5.23
 -4 6 -3 52.26 5.84
 -4 6 -3 87.34 13.93
 -4 6 -3 64.82 5.51
 -4 6 -3 59.41 12.37
 -4 6 -3 62.06 5.1
 -4 6 -3 64.53 5.58
 -4 6 -3 55.24 5.22
 -4 5 -3 10.84 2.14
 -4 5 -3 10.8 3.15
 -4 5 -3 8.8 2.54
 -4 5 -3 10.56 8.63
 -4 5 -3 10.11 2.72
 -4 5 -3 8.7 7.33
 -4 5 -3 11.69 2.98
 -4 5 -3 11.68 2.47
 -4 5 -3 8.28 2.17
 -4 4 -3 537.35 27.63
 -4 4 -3 576.79 37.45
 -4 4 -3 572.01 27.72
 -4 4 -3 521.46 27.57
 -4 4 -3 494.25 41
 -4 4 -3 535.07 27.89
 -4 4 -3 563.91 27.63
 -4 4 -3 499.29 27.67
 -4 4 -3 545.05 27.75
 -4 3 -3 847.13 45.85
 -4 3 -3 955.5 45.85
 -4 3 -3 980.47 55.8
 -4 3 -3 932.67 45.7
 -4 3 -3 921.52 46.01
 -4 3 -3 866.67 60.46
 -4 3 -3 941.74 45.66
 -4 3 -3 920.49 45.65
 -4 3 -3 946.92 45.89
 -4 2 -3 165.46 10.24
 -4 2 -3 150.18 9.65
 -4 2 -3 157.13 9.77
 -4 2 -3 153.05 11.47
 -4 2 -3 180.74 16.05
 -4 2 -3 168.75 10.5
 -4 2 -3 148.38 19.09
 -4 2 -3 168.49 9.91
 -4 2 -3 151.08 9.89
 -4 1 -3 236.79 13.38
 -4 1 -3 211.38 12.68
 -4 1 -3 192.16 13.99
 -4 1 -3 252.25 19.96
 -4 1 -3 212.49 13.31
 -4 1 -3 203.13 21.64
 -4 1 -3 223.75 12.8
 -4 0 -3 163.45 10.51
 -4 0 -3 150.32 9.91
 -4 0 -3 134.39 10.93
 -4 0 -3 169.09 16.87
 -4 0 -3 153.35 10.77
 -4 0 -3 137.92 16.47
 -4 0 -3 157.06 10.01
 -4 -1 -3 69.96 6.68
 -4 -1 -3 69.51 6.18
 -4 -1 -3 70.55 7.17
 -4 -1 -3 80.16 12.33
 -4 -1 -3 76.08 6.43
 -4 -2 -3 165.87 11.14
 -4 -2 -3 170.13 12
 -4 -2 -3 165.22 11.44
 -4 -2 -3 196.76 20.13
 -4 -2 -3 190.12 11.99
 -4 -3 -3 72.27 7.49
 -4 -3 -3 96.22 14.98
 -4 -4 -3 23.76 3.02
 -4 -4 -3 19.23 3.16
 -4 -4 -3 21.47 3.44
 -4 -4 -3 18.2 3.52
 -4 -5 -3 32.74 3.47
 -4 -5 -3 37.44 3.91
 -4 -6 -3 17.32 1.91
 -4 -6 -3 17.5 2.22
 -4 -7 -3 10.51 1.21
 -4 14 -4 45.63 3.67
 -4 13 -4 48.82 4.22
 -4 13 -4 60.5 4.6
 -4 13 -4 60.67 4.67
 -4 13 -4 69.26 5.41
 -4 12 -4 28.65 3.82
 -4 12 -4 36.38 4.14
 -4 12 -4 39.63 4.67
 -4 11 -4 123.63 8.85
 -4 11 -4 108.85 8.47
 -4 11 -4 112.32 8.93
 4 -10 4 49.46 10.73
 4 -9 4 189.19 20.69
 -4 9 -4 264.79 14.86
 -4 9 -4 189.41 14.98
 -4 9 -4 220.16 14.02
 -4 9 -4 257.79 15.08
 -4 9 -4 258.17 15.33
 4 -8 4 287.39 26.39
 -4 8 -4 384.53 20.12
 -4 8 -4 327.8 21.04
 -4 8 -4 375.63 30.59
 -4 8 -4 366.86 20.29
 -4 8 -4 334.86 19.43
 -4 8 -4 374.65 20.46
 -4 8 -4 365.68 20.34
 -4 7 -4 276.11 15.43
 4 -7 4 236.78 21.31
 -4 7 -4 256.62 16.52
 -4 7 -4 264.47 25.55
 -4 7 -4 298.33 15.73
 -4 7 -4 262.38 15.08
 -4 7 -4 256.91 15.59
 -4 7 -4 253.81 15.5
 -4 6 -4 424.97 22.95
 -4 6 -4 426.5 22.66
 -4 6 -4 501.62 34.81
 -4 6 -4 462.42 23.08
 -4 6 -4 409.12 35.7
 -4 6 -4 442.88 23.17
 -4 6 -4 437.41 22.57
 -4 6 -4 400.73 22.96
 -4 6 -4 416.18 22.58
 -4 5 -4 235.91 13.35
 -4 5 -4 224.38 13.09
 -4 5 -4 214.27 12.86
 -4 5 -4 249.15 22.55
 -4 5 -4 235.85 13.32
 -4 5 -4 236.42 25.86
 -4 5 -4 232.38 13.47
 -4 5 -4 240.87 13.05
 -4 5 -4 206.21 13.15
 -4 4 -4 283.46 17.13
 -4 4 -4 306.97 16.89
 -4 4 -4 329.48 25.98
 -4 4 -4 298.84 16.59
 -4 4 -4 329.91 17.15
 -4 4 -4 281.89 29.71
 -4 4 -4 314.06 17.19
 -4 4 -4 322.06 16.79
 -4 4 -4 293.07 16.92
 -4 3 -4 218.14 14.07
 -4 3 -4 250.25 14.25
 -4 3 -4 258.82 22.43
 -4 3 -4 248.36 13.88
 -4 3 -4 255.61 15.92
 -4 3 -4 246.21 26.14
 -4 3 -4 246.14 14.43
 -4 3 -4 269.22 14.08
 -4 3 -4 244.39 14.24
 -4 2 -4 59.75 5.57
 -4 2 -4 54.89 4.67
 -4 2 -4 47.99 6.12
 -4 2 -4 62.54 9.67
 -4 2 -4 55.18 5.63
 -4 2 -4 39.06 10.77
 -4 2 -4 60.32 5.02
 -4 2 -4 55.11 5.14
 -4 1 -4 63.26 6.09
 -4 1 -4 60.77 5.11
 -4 1 -4 50.38 6.27
 -4 1 -4 61.37 10
 -4 1 -4 60.49 6.17
 -4 1 -4 60.83 5.3
 -4 0 -4 158.52 10.62
 -4 0 -4 146.04 9.77
 -4 0 -4 129.44 10.75
 -4 0 -4 143.85 10.68
 -4 0 -4 160.92 10.19
 -4 -1 -4 124.58 9.83
 -4 -1 -4 143.61 9.78
 -4 -1 -4 139.84 10.61
 -4 -1 -4 182.48 18.8
 -4 -1 -4 162.95 10.37
 -4 -2 -4 151.67 10.38
 -4 -2 -4 207.25 21
 -4 -3 -4 23.15 3.45
 -4 -3 -4 15.06 2.64
 -4 -3 -4 17.84 3.45
 -4 -3 -4 14.72 3.54
 -4 -4 -4 0.81 1.83
 -4 -4 -4 2.68 1.4
 -4 -4 -4 0.58 1.77
 -4 -4 -4 2.62 2.13
 -4 -5 -4 26.71 2.26
 -4 -5 -4 22.2 2.17
 -4 -5 -4 27.91 2.94
 -4 -6 -4 0.38 0.8
 -4 14 -5 47.44 3.64
 -4 13 -5 32.74 3.42
 -4 13 -5 36 3.44
 -4 13 -5 43.31 4.13
 -4 12 -5 93.84 6.93
 -4 12 -5 99.77 7.68
 -4 12 -5 86.77 7.1
 -4 11 -5 85.33 6.84
 -4 11 -5 76.18 7.09
 -4 10 -5 28.46 4.06
 -4 10 -5 24.37 3.85
 -4 10 -5 21.73 3.84
 -4 9 -5 151.38 17.71
 -4 9 -5 107.34 8.72
 -4 8 -5 86.86 6.75
 -4 8 -5 71.77 14.62
 -4 8 -5 78.29 7.21
 -4 8 -5 75.86 6.52
 -4 8 -5 83.72 6.94
 -4 7 -5 10.48 2.48
 -4 7 -5 11.37 3.2
 -4 7 -5 13.74 9.71
 -4 7 -5 6.55 2.56
 -4 7 -5 7.66 3.37
 -4 7 -5 7.31 3.14
 -4 7 -5 7.28 2.39
 -4 6 -5 108.5 7.7
 -4 6 -5 99.51 8.03
 -4 6 -5 100.65 7.41
 -4 6 -5 124.53 16.81
 -4 6 -5 114.69 8.05
 -4 6 -5 103.16 7.81
 -4 6 -5 109.7 7.27
 -4 6 -5 108.3 7.76
 -4 5 -5 297.65 18.78
 -4 5 -5 329.1 18.3
 -4 5 -5 368.99 28.42
 -4 5 -5 362.8 18.92
 -4 5 -5 344.21 18.85
 -4 5 -5 343.94 18.22
 -4 5 -5 351.27 18.74
 -4 4 -5 168.1 11.67
 -4 4 -5 183.95 11.46
 -4 4 -5 206.38 19.88
 -4 4 -5 193.53 13.15
 -4 4 -5 215.19 12.02
 -4 4 -5 192.07 11.84
 -4 4 -5 191.99 11.31
 -4 4 -5 198.51 11.78
 -4 3 -5 183 12.31
 -4 3 -5 229.14 12.67
 -4 3 -5 206.11 11.92
 -4 3 -5 194.68 13.64
 -4 3 -5 203.14 12.65
 -4 3 -5 210.39 12.08
 -4 3 -5 226.19 12.78
 -4 2 -5 2.76 3.18
 -4 2 -5 1.75 1.59
 -4 2 -5 -0.73 3.05
 -4 2 -5 1.93 4.09
 -4 2 -5 1.19 3.03
 -4 2 -5 1 1.99
 -4 1 -5 14.72 4.02
 -4 1 -5 12.52 2.42
 -4 1 -5 6.78 3.41
 -4 1 -5 15.5 6.01
 -4 1 -5 11.64 4.02
 -4 1 -5 12.64 2.69
 -4 0 -5 -0.8 5.15
 -4 -1 -5 0.35 3.27
 -4 -1 -5 1.92 2.95
 -4 -1 -5 -0.87 5.63
 -4 -1 -5 -0.38 2.51
 -4 -2 -5 35.16 4.16
 -4 -2 -5 25.88 4.02
 -4 -3 -5 1.08 2.08
 -4 -3 -5 0.3 1.81
 -4 -3 -5 -1.28 2.17
 -4 -4 -5 4.76 1.68
 -4 -4 -5 2.16 1.57
 -4 -4 -5 3.07 1.7
 -4 -5 -5 8.06 1.28
 -4 14 -6 8.15 1.44
 -4 13 -6 4.05 1.47
 -4 13 -6 6.15 1.64
 -4 13 -6 4.9 1.86
 -4 12 -6 9.59 2.39
 -4 12 -6 8.78 2.34
 -4 12 -6 4.17 2.3
 -4 11 -6 2.82 2.35
 -4 11 -6 1.59 1.96
 -4 11 -6 1.41 2.24
 -4 10 -6 10.15 3.08
 -4 10 -6 8.51 2.53
 -4 10 -6 8.68 2.83
 -4 9 -6 34.46 11.33
 -4 8 -6 86.37 16.16
 -4 7 -6 34.92 3.91
 -4 7 -6 32.07 4.49
 -4 7 -6 31.08 4.03
 -4 7 -6 35.96 11.08
 -4 7 -6 26.34 4.6
 -4 7 -6 36.22 4.59
 -4 7 -6 26.93 3.75
 -4 6 -6 18.85 3.49
 -4 6 -6 18.63 3.36
 -4 6 -6 23.02 9.76
 -4 6 -6 24.71 4.25
 -4 6 -6 25.96 4.04
 -4 6 -6 21.99 2.92
 -4 6 -6 24.57 3.23
 -4 5 -6 109.75 8.31
 -4 5 -6 113.14 7.81
 -4 5 -6 109.15 15.16
 -4 5 -6 116.27 8.29
 -4 5 -6 117.85 7.6
 -4 5 -6 122.38 8.17
 -4 4 -6 63.61 6.07
 -4 4 -6 71.91 6.04
 -4 4 -6 65.71 6.95
 -4 4 -6 75.36 12.33
 -4 4 -6 77.87 6.32
 -4 4 -6 77.76 5.65
 -4 4 -6 73.71 6
 -4 3 -6 9.83 2.5
 -4 3 -6 11.97 3.28
 -4 3 -6 10.01 3.3
 -4 3 -6 10.2 3.42
 -4 3 -6 9.79 2.32
 -4 2 -6 13.9 3.75
 -4 2 -6 11.19 3.85
 -4 1 -6 56.89 9.86
 -4 0 -6 4.73 3.62
 -4 0 -6 4.62 3.09
 -4 0 -6 4.17 2.48
 -4 -1 -6 25.45 4.09
 -4 -1 -6 17.94 3.74
 -4 -1 -6 17.87 3.41
 -4 -2 -6 3.56 2.55
 -4 -2 -6 3.98 2.37
 -4 -2 -6 1.47 2.04
 -4 -3 -6 37.2 3.21
 -4 -3 -6 31.58 3.49
 -4 -3 -6 35.97 3.34
 -4 -4 -6 24.94 2.15
 -4 13 -7 2.34 1.29
 -4 13 -7 3.91 1.42
 -4 13 -7 4.52 1.57
 -4 12 -7 12.68 2.53
 -4 12 -7 11.8 2.41
 -4 12 -7 11.82 2.64
 -4 11 -7 2.53 2.28
 -4 11 -7 2 1.94
 -4 11 -7 3.31 2.22
 -4 10 -7 3.25 2.65
 -4 10 -7 13.36 2.92
 -4 10 -7 13.83 3.4
 -4 10 -7 7.29 2.44
 -4 9 -7 2.67 2.57
 -4 9 -7 0.56 1.76
 -4 9 -7 2.58 3
 -4 9 -7 1.29 2.03
 -4 8 -7 2.87 2.67
 -4 8 -7 5.24 2.04
 -4 8 -7 -0.91 8.11
 -4 8 -7 1.06 3.05
 -4 7 -7 106.1 7.39
 -4 7 -7 140.48 17.23
 -4 6 -7 99.21 14.87
 -4 5 -7 50.52 10.41
 -4 4 -7 -0.66 7.12
 -4 3 -7 2.83 3.08
 -4 3 -7 1.59 2.75
 -4 3 -7 3.49 3.01
 -4 3 -7 2.97 1.81
 -4 2 -7 140.41 9.26
 -4 2 -7 127.74 8.95
 -4 2 -7 131.41 8.28
 -4 1 -7 59.35 6.18
 -4 1 -7 57.84 6.13
 -4 1 -7 62.68 6.3
 -4 1 -7 69.69 5.41
 -4 0 -7 7.5 3.34
 -4 0 -7 5.19 2.74
 -4 0 -7 8.89 2.42
 -4 -1 -7 38.98 4.36
 -4 -1 -7 34.47 3.7
 -4 -2 -7 32.62 3.6
 -4 -2 -7 38.08 3.29
 -4 -3 -7 4.47 1.21
 -4 13 -8 10.57 1.68
 -4 12 -8 50.54 4.45
 -4 12 -8 50.28 4.17
 -4 11 -8 7.06 2.45
 -4 11 -8 9.89 2.34
 -4 11 -8 12 2.51
 -4 10 -8 13.38 3.22
 -4 10 -8 17.37 2.91
 -4 10 -8 15.53 3.45
 -4 9 -8 46.61 5.29
 -4 9 -8 48.28 5.36
 -4 9 -8 56.83 5.02
 -4 8 -8 40.3 4.97
 -4 8 -8 46.08 5.22
 -4 8 -8 49.29 4.62
 -4 7 -8 40.62 4.87
 -4 7 -8 53.11 5.21
 -4 7 -8 47.65 4.54
 -4 6 -8 63.28 5.23
 -4 6 -8 54.35 6.52
 -4 6 -8 75.57 6.11
 -4 6 -8 69.5 4.99
 -4 6 -8 81.26 5.89
 -4 5 -8 108.55 7.28
 -4 5 -8 96.86 8.72
 -4 5 -8 117.95 7.97
 -4 5 -8 109.52 6.95
 -4 5 -8 112.53 7.74
 -4 4 -8 91.39 6.58
 -4 4 -8 79.89 7.71
 -4 4 -8 91.1 6.92
 -4 4 -8 88.34 5.98
 -4 3 -8 57.08 5.17
 -4 3 -8 49.44 5.04
 -4 3 -8 44.48 3.97
 -4 2 -8 112.1 7.85
 -4 2 -8 93.77 7.86
 -4 2 -8 106.36 7.63
 -4 2 -8 101.51 6.8
 -4 1 -8 81.43 6.83
 -4 1 -8 90.65 7.01
 -4 1 -8 89.38 5.97
 -4 0 -8 26.88 3.53
 -4 0 -8 20.55 3.24
 -4 0 -8 19.1 2.34
 -4 -1 -8 36.55 3.47
 -4 -1 -8 36.48 2.89
 -4 12 -9 27.74 2.89
 -4 11 -9 99.12 5.49
 -4 11 -9 53.56 5.23
 -4 10 -9 90.49 6.85
 -4 10 -9 99.17 6.85
 -4 9 -9 97.68 7.9
 -4 9 -9 130.44 7.97
 -4 8 -9 76.21 6.44
 -4 8 -9 87.07 6.18
 -4 7 -9 173.86 11.04
 -4 7 -9 188.19 11
 -4 6 -9 105.08 7.13
 -4 6 -9 92.41 8.64
 -4 6 -9 141.83 8.42
 -4 6 -9 147.1 8.28
 -4 5 -9 42.13 3.92
 -4 5 -9 38.66 5.03
 -4 5 -9 50.78 4.73
 -4 4 -9 125.53 7.69
 -4 4 -9 96.83 8.43
 -4 4 -9 119.11 7.96
 -4 4 -9 122.47 7.08
 -4 3 -9 117.55 8.88
 -4 3 -9 135.96 8.57
 -4 3 -9 125.32 7.55
 -4 2 -9 91.64 6.76
 -4 2 -9 79.75 5.33
 -4 1 -9 113.84 7.07
 -4 1 -9 108.93 7.32
 -4 0 -9 66.52 4.05
 -4 0 -9 46.9 3.93
 -4 11 -10 86.73 5.69
 -4 10 -10 140.5 8.11
 -4 10 -10 122.56 7.93
 -4 9 -10 70.4 5.62
 -4 9 -10 77.58 5.47
 -4 8 -10 36.07 4.05
 -4 8 -10 37.5 3.55
 -4 7 -10 72.5 7.23
 -4 7 -10 162.82 8.02
 -4 6 -10 180.38 13.35
 -4 6 -10 289.01 13.45
 -4 5 -10 111.05 6.8
 -4 5 -10 104.94 8.16
 -4 4 -10 110.67 6.49
 -4 4 -10 97.03 7.38
 -4 4 -10 109.32 6.98
 -4 3 -10 45.34 3.67
 -4 3 -10 50.78 4.35
 -4 2 -10 55.9 4.01
 -4 2 -10 69.81 4.56
 -4 9 -11 183.93 10.15
 -4 8 -11 265.16 14.03
 -4 7 -11 170.5 9.56
 -4 6 -11 71.93 4.91
 -5 1 12 59.81 3.97
 -5 0 12 46.45 3.57
 -5 0 12 44.8 3.31
 -5 -1 12 34.87 2.94
 -5 -1 12 27.9 2.48
 -5 -2 12 36.9 3.08
 -5 -2 12 33.84 2.73
 -5 -3 12 42.06 3.38
 -5 -3 12 42.27 3.06
 -5 -4 12 1.51 0.77
 -5 -4 12 1.89 1.06
 -5 -5 12 4.68 1.15
 -5 4 11 4.01 1.25
 -5 3 11 9.19 1.64
 -5 2 11 28.6 2.96
 -5 2 11 29.88 2.92
 -5 1 11 21.07 2.54
 -5 1 11 18.92 2.29
 -5 0 11 53.33 4.24
 -5 0 11 48.03 3.87
 -5 -1 11 15.75 2.24
 -5 -1 11 13.71 1.97
 -5 -2 11 32.2 3.24
 -5 -2 11 36.19 3.3
 -5 -2 11 32.75 3.04
 -5 -3 11 13.06 2.13
 -5 -3 11 14.64 2.02
 -5 -4 11 1.23 1
 -5 -4 11 0.83 1.04
 -5 -5 11 4.28 1.21
 -5 -5 11 5.26 1.43
 -5 -6 11 4.27 1.13
 -5 -6 11 4.69 1.22
 -5 5 10 3.72 1.3
 -5 4 10 -1.4 1.42
 -5 3 10 17.57 2.54
 -5 2 10 0.58 1.25
 -5 2 10 2.05 1.31
 -5 1 10 0.46 1.15
 -5 1 10 1.13 1.28
 -5 0 10 2.78 1.38
 -5 0 10 4.56 1.58
 -5 -1 10 1.3 1.26
 -5 -1 10 0.26 1.21
 -5 -1 10 -0.13 1.21
 -5 -2 10 0.36 1.18
 -5 -2 10 3.89 1.53
 -5 -3 10 0.48 1.23
 -5 -3 10 1.43 1.34
 -5 -4 10 2.71 1.35
 -5 -4 10 -0.25 1.23
 -5 -5 10 -0.22 1.24
 -5 -5 10 -0.06 0.8
 -5 -5 10 0.59 1.17
 -5 -6 10 1.37 1.11
 -5 -6 10 1.19 1.13
 -5 -7 10 -0.19 0.78
 -5 -7 10 0.63 0.83
 -5 7 9 -0.36 0.75
 -5 6 9 11.76 2.01
 -5 5 9 2.28 1.52
 -5 4 9 -0.41 1.51
 -5 3 9 1.74 1.47
 -5 2 9 0.93 1.34
 -5 1 9 36.54 3.66
 -5 0 9 5.28 1.65
 -5 0 9 5.36 1.66
 -5 -1 9 11.56 2.14
 -5 -1 9 11.84 2.25
 -5 -2 9 2.43 1.48
 -5 -2 9 0.86 1.25
 -5 -2 9 0.43 1.34
 -5 -3 9 0.29 1.43
 -5 -3 9 0.73 1.2
 -5 -3 9 1.18 1.43
 -5 -4 9 66.47 5.21
 -5 -4 9 54.7 4.58
 -5 -4 9 53.51 5
 -5 -5 9 24.59 3.17
 -5 -5 9 21.94 2.75
 -5 -5 9 25.16 3.14
 -5 -6 9 4.3 1.62
 -5 -6 9 5.3 1.6
 -5 -6 9 4.43 1.57
 -5 -7 9 4.11 1.39
 -5 -7 9 4.39 1.36
 -5 -7 9 3.76 1.25
 -5 -8 9 0.96 0.71
 -5 8 8 1.69 0.81
 -5 7 8 3.46 1.34
 -5 6 8 18 3.06
 -5 6 8 25.79 3.19
 -5 5 8 2.86 1.81
 -5 4 8 11.66 2.42
 -5 3 8 7.88 2.09
 -5 2 8 28.76 3.29
 -5 1 8 74.77 5.95
 -5 1 8 88.44 6.27
 -5 0 8 33.9 3.59
 -5 0 8 30.52 3.42
 -5 0 8 26.73 2.97
 -5 -1 8 117.58 7.62
 -5 -1 8 106.1 7.33
 -5 -1 8 93.29 6.77
 -5 -2 8 25.18 3.23
 -5 -2 8 21.51 3.06
 -5 -2 8 22.67 2.92
 -5 -3 8 44.99 4.33
 -5 -3 8 35.27 3.84
 -5 -3 8 32.03 3.85
 -5 -4 8 202.68 11.71
 -5 -4 8 166.29 11.23
 -5 -5 8 119.06 8
 -5 -5 8 98.8 7.57
 -5 -6 8 24.56 3.29
 -5 -6 8 25.28 3.15
 -5 -7 8 10.03 1.94
 -5 -7 8 9.49 1.84
 -5 -8 8 12.08 1.79
 -5 -8 8 16.82 1.8
 -5 9 7 9.51 1.54
 -5 8 7 5.73 1.43
 -5 7 7 16.87 3.05
 -5 7 7 19.12 2.76
 -5 6 7 56.07 5.27
 -5 6 7 60.42 5.5
 -5 5 7 27.12 3.63
 -5 4 7 152.21 9.9
 -5 3 7 57.85 4.5
 -5 2 7 108.72 16.06
 -5 1 7 102.07 15.94
 -5 0 7 76.31 14.32
 -5 -1 7 103.87 12.89
 -5 -2 7 151.03 16.85
 -5 -2 7 167.86 10.55
 -5 -3 7 276.48 15.25
 -5 -3 7 233.45 14.63
 -5 -4 7 136.19 9.35
 -5 -5 7 51.43 4.99
 -5 -6 7 38.24 4.01
 -5 -7 7 40.15 3.63
 -5 -8 7 28.7 2.83
 -5 -8 7 42.23 2.93
 -5 10 6 -0.18 0.76
 -5 9 6 11.57 1.78
 -5 8 6 26.55 3.01
 -5 7 6 104.73 7.53
 -5 7 6 98.61 7.74
 -5 6 6 35.67 4.21
 -5 5 6 21.8 7.55
 -5 5 6 23.02 2.89
 -5 5 6 25.6 3.42
 -5 4 6 108.37 16.14
 -5 3 6 95.94 7.05
 -5 2 6 108.61 7.5
 -5 2 6 114.47 7.83
 -5 1 6 196 11.65
 -5 1 6 184.24 11.33
 -5 1 6 188.63 22.8
 -5 0 6 114.35 7.76
 -5 0 6 102.84 7.47
 -5 -1 6 29.22 3.6
 -5 -1 6 24.76 6.93
 -5 -1 6 29.53 3.65
 -5 -2 6 9.64 5.11
 -5 -3 6 54.17 4.57
 -5 -3 6 62.11 10.98
 -5 -3 6 52.86 5.02
 -5 -4 6 103.33 7.14
 -5 -4 6 110.87 8.02
 -5 -5 6 196.34 11.17
 -5 -5 6 186.08 12.01
 -5 -6 6 70.65 5.02
 -5 -6 6 73.15 5.79
 -5 -7 6 54.13 3.66
 -5 -7 6 59.24 4.49
 -5 -8 6 13.45 1.66
 -5 10 5 59.15 4.58
 -5 9 5 51.25 3.95
 -5 9 5 41.75 4.01
 -5 8 5 58.88 5
 -5 7 5 79.85 6.4
 -5 7 5 91.77 6.91
 -5 7 5 99.27 7.4
 -5 6 5 75.58 12.98
 -5 6 5 68.38 5.53
 -5 6 5 72.86 6.22
 -5 5 5 41.09 10.32
 -5 4 5 63.18 5.01
 -5 4 5 66.74 12.92
 -5 4 5 64.73 5.45
 -5 3 5 41.65 4.14
 -5 3 5 40.46 4.1
 -5 2 5 181.53 11.07
 -5 2 5 180.72 11.05
 -5 1 5 367.28 19.99
 -5 1 5 368.68 19.99
 -5 0 5 317.63 17.26
 -5 0 5 325.19 17.35
 -5 0 5 341.13 25.83
 -5 0 5 284.62 16.38
 -5 -1 5 157.37 9.88
 -5 -1 5 137.07 15.91
 -5 -1 5 141.25 9.01
 -5 -2 5 173.2 18.73
 -5 -3 5 52.96 10.56
 -5 -4 5 139.38 8.84
 -5 -4 5 116.05 8.89
 -5 -5 5 126.6 7.94
 -5 -5 5 98.18 7.86
 -5 -6 5 100.16 6.6
 -5 -6 5 90.87 6.8
 -5 -7 5 126.33 6.78
 -5 -7 5 97.72 6.81
 -5 -8 5 30.97 2.57
 -5 11 4 28.35 2.71
 -5 10 4 24.04 3.1
 -5 10 4 22.06 2.72
 -5 9 4 60.82 5.39
 -5 8 4 87.16 6.39
 -5 8 4 97 7.11
 -5 7 4 163.87 10.23
 -5 7 4 163.6 10.81
 -5 6 4 105.46 15.86
 -5 5 4 156.26 9.84
 -5 5 4 157.1 9.62
 -5 5 4 130.67 18.53
 -5 5 4 167.5 10.34
 -5 4 4 206.05 12.58
 -5 4 4 207.81 23.97
 -5 4 4 213.27 12.46
 -5 3 4 265.74 28.56
 -5 3 4 280.41 15.86
 -5 3 4 281.18 15.66
 -5 2 4 263.97 14.6
 -5 2 4 249.73 14.73
 -5 1 4 220.26 12.78
 -5 1 4 214.64 12.45
 -5 1 4 220.7 13.03
 -5 0 4 147.55 9.82
 -5 0 4 157.15 16.87
 -5 0 4 157.39 9.68
 -5 0 4 168.08 10.36
 -5 -1 4 423.35 23.33
 -5 -1 4 441.7 32.89
 -5 -1 4 445.78 23.11
 -5 -2 4 472.66 36.35
 -5 -2 4 494.71 25.95
 -5 -3 4 338.88 29.92
 -5 -4 4 441.31 23.84
 -5 -5 4 202.76 12.22
 -5 -6 4 124 7.22
 -5 -6 4 88.06 6.68
 -5 -7 4 78.69 4.41
 -5 -7 4 43.63 3.73
 -5 11 3 12.19 2.16
 -5 11 3 13.89 2.01
 -5 10 3 16.3 2.87
 -5 10 3 19.49 2.84
 -5 9 3 68.72 5.51
 -5 9 3 49.21 5.36
 -5 8 3 66.63 5.47
 -5 8 3 51.97 5.41
 -5 8 3 53.97 5.35
 5 -7 -3 93.51 13.19
 -5 7 3 105.55 15.03
 -5 7 3 90.41 6.78
 -5 7 3 94.99 6.89
 -5 6 3 175.44 10.48
 -5 6 3 167.21 10.18
 -5 6 3 158.55 10.51
 -5 5 3 165.88 10.43
 -5 5 3 183.64 10.71
 -5 4 3 232.89 25.82
 -5 4 3 245.97 14.34
 -5 4 3 246.61 13.9
 -5 3 3 217.44 12.94
 -5 3 3 216.54 12.46
 -5 2 3 278.46 15.42
 -5 2 3 272.16 15.41
 -5 2 3 289.85 16
 -5 1 3 262.11 14.9
 -5 1 3 237.86 22.18
 -5 1 3 270.84 15.01
 -5 1 3 275.62 15.44
 -5 0 3 263.3 16.09
 -5 0 3 323.4 25.33
 -5 0 3 310.24 16.51
 -5 0 3 311.65 16.9
 -5 -1 3 418.96 32.6
 -5 -1 3 429.7 22.94
 -5 -2 3 204.78 22.02
 -5 -2 3 230.67 13.7
 -5 -3 3 120.23 16.9
 -5 -4 3 96.25 7.5
 -5 -5 3 106.31 7.65
 -5 -6 3 102.35 6.89
 -5 -7 3 81.42 5.16
 -5 12 2 32.75 2.93
 -5 12 2 33.99 2.76
 -5 11 2 13.42 2.51
 -5 11 2 14.32 2.32
 -5 10 2 47.98 4.75
 -5 10 2 35.77 4.08
 -5 10 2 38.92 4.34
 -5 9 2 80.16 6.98
 -5 9 2 65.37 5.58
 5 -8 -2 99.63 14.11
 -5 8 2 103.07 9.11
 -5 8 2 83.43 7.12
 -5 8 2 114.5 7.59
 -5 8 2 88.15 7.63
 -5 7 2 182.57 21.54
 -5 7 2 196.97 19.53
 -5 6 2 129.5 8.52
 -5 6 2 110.11 9.63
 -5 6 2 125.76 8.28
 -5 6 2 120.66 17.42
 -5 6 2 122.86 15.49
 -5 6 2 120.45 8.44
 -5 5 2 121.51 9.41
 -5 5 2 138.54 8.62
 -5 5 2 124.88 18.3
 -5 5 2 117.95 8.25
 -5 4 2 271.06 15.55
 -5 3 2 139.98 8.83
 -5 3 2 121.39 7.88
 -5 2 2 118.33 7.83
 -5 2 2 110.29 7.97
 -5 2 2 117.03 7.32
 -5 1 2 170.53 17.41
 -5 1 2 175.31 10.33
 -5 1 2 156.25 9.63
 -5 1 2 166.16 10.53
 -5 0 2 290.17 25.33
 -5 0 2 301.39 16.79
 -5 0 2 302.72 17.17
 -5 0 2 297.79 16.18
 -5 -1 2 96.29 13.79
 -5 -1 2 91.59 7.04
 -5 -1 2 92.96 6.52
 -5 -2 2 66.15 6
 -5 -2 2 75.86 12.92
 -5 -3 2 40.93 10.78
 -5 -3 2 53.61 4.69
 -5 -4 2 99.02 7.67
 -5 -4 2 98.13 6.62
 -5 -5 2 15.26 2.68
 -5 -6 2 57.56 4.57
 -5 -7 2 42.62 3.16
 -5 12 1 30.15 3.01
 -5 12 1 38.25 3.07
 -5 11 1 26.34 3.39
 -5 11 1 28.58 3.48
 -5 10 1 72.47 6.43
 -5 10 1 70.74 5.85
 -5 10 1 57.68 5.91
 -5 9 1 20.83 4.22
 -5 9 1 28.14 3.94
 5 -8 -1 25.55 7.67
 -5 8 1 21.32 3.86
 -5 8 1 9.01 6.01
 -5 7 1 91.57 9.66
 -5 7 1 142.56 8.98
 -5 7 1 123.84 17.45
 -5 7 1 90.88 14.4
 -5 7 1 127.71 9.25
 -5 7 1 154.59 9.14
 -5 6 1 34.03 4.87
 -5 6 1 44.08 4.37
 -5 6 1 35.34 4.2
 -5 6 1 29.99 8.87
 -5 6 1 29.34 9.06
 -5 6 1 36.01 4.02
 -5 5 1 42.93 4.92
 -5 5 1 43.64 10.21
 -5 5 1 39.09 4.08
 -5 4 1 97.96 6.81
 -5 4 1 107.12 7.47
 -5 3 1 158.57 10.06
 -5 3 1 165.43 9.9
 -5 3 1 148.94 9.31
 -5 2 1 59.81 4.98
 -5 2 1 54.37 5.06
 -5 2 1 53.9 4.5
 -5 1 1 117.49 8.14
 -5 1 1 117.28 7.8
 -5 1 1 133.54 8.69
 -5 0 1 43.12 4.85
 -5 0 1 45.86 4.81
 -5 0 1 43.97 4.42
 -5 0 1 51 9.66
 -5 0 1 41.51 4.11
 -5 -1 1 205.86 21.5
 -5 -1 1 211.07 12.73
 -5 -1 1 171.76 19.67
 -5 -1 1 203.76 12.11
 -5 -2 1 31.74 8.78
 -5 -2 1 40.59 8.44
 -5 -3 1 3.66 2.26
 -5 -3 1 -0.27 1.9
 -5 -4 1 4.49 2.23
 -5 -4 1 3.38 1.87
 -5 -5 1 10.05 2.37
 -5 -5 1 11.39 2.08
 -5 -5 1 11.4 1.85
 -5 -6 1 39.71 3.42
 -5 -7 1 6.45 1.01
 -5 13 0 5.35 1.02
 -5 12 0 18.47 2.44
 -5 12 0 17.82 2.22
 -5 12 0 13.61 2.26
 -5 11 0 7.95 2.35
 -5 11 0 10.65 2.45
 -5 11 0 9.16 2.21
 -5 10 0 42.16 4.88
 -5 10 0 40.87 4.94
 -5 10 0 30.78 4.31
 -5 9 0 53.01 6.28
 -5 9 0 57.82 5.47
 -5 9 0 46.53 5.48
 -5 9 0 44.36 5.01
 5 -8 0 31.74 8.55
 -5 8 0 35.94 8.51
 -5 8 0 23.08 8.14
 -5 7 0 1.67 2.34
 -5 7 0 1.88 2.4
 -5 7 0 5.26 2.41
 -5 7 0 3.39 5.71
 -5 7 0 4.03 5.05
 -5 7 0 1.16 1.89
 -5 6 0 7 2.68
 -5 6 0 4.98 2.75
 -5 6 0 4.14 2.3
 -5 6 0 7.62 6.05
 -5 6 0 4.46 1.89
 -5 5 0 91.45 7.67
 -5 5 0 108.69 7.43
 -5 5 0 94.21 15.49
 -5 4 0 309.26 30.83
 -5 4 0 320.37 17.56
 -5 4 0 309.86 16.98
 -5 3 0 3.62 1.82
 -5 3 0 7.61 7.52
 -5 3 0 3.61 1.93
 -5 3 0 3.17 1.83
 -5 2 0 1.95 3.17
 -5 2 0 1.63 1.71
 -5 2 0 1.13 1.75
 -5 2 0 4.85 7.02
 -5 2 0 2.13 1.83
 -5 1 0 4.71 3.28
 -5 1 0 2.32 1.75
 -5 1 0 5.1 2.15
 -5 1 0 8.6 6.53
 -5 1 0 3.56 1.98
 -5 0 0 11.71 3.41
 -5 0 0 11.77 2.51
 -5 0 0 6.9 4.76
 -5 0 0 9.14 5.82
 -5 0 0 6.32 2.43
 -5 0 0 12.83 2.59
 -5 -1 0 57.95 11.05
 -5 -1 0 61.9 10.19
 -5 -2 0 15.99 3.29
 -5 -2 0 14.08 3.05
 -5 -2 0 12.69 2.82
 -5 -3 0 0.8 1.76
 -5 -3 0 -1.14 2.38
 -5 -3 0 3.22 2.15
 -5 -4 0 8.19 2.33
 -5 -4 0 6.21 1.74
 -5 -4 0 4.87 1.94
 -5 -5 0 5.84 1.84
 -5 -5 0 4.51 1.44
 -5 -6 0 1.85 1.03
 -5 12 -1 16.6 2.44
 -5 12 -1 19.07 2.57
 -5 12 -1 15.97 2.34
 -5 11 -1 12.71 2.71
 -5 11 -1 11.74 2.94
 -5 11 -1 10.78 2.7
 -5 11 -1 12.08 2.68
 -5 10 -1 19.3 3.68
 -5 10 -1 13.37 3.27
 -5 10 -1 11.8 3.08
 -5 10 -1 10.75 2.88
 -5 9 -1 68.77 7.43
 -5 9 -1 67.41 6.62
 -5 9 -1 83.97 6.52
 -5 9 -1 68.59 6.76
 -5 9 -1 67.27 6.32
 5 -8 1 36.14 9.13
 -5 8 -1 55.03 10.15
 -5 8 -1 44.94 10.31
 -5 8 -1 47.14 4.8
 -5 7 -1 71.86 7.5
 -5 7 -1 83.75 6.74
 -5 7 -1 66.63 12.33
 -5 7 -1 77.91 6.72
 -5 7 -1 96.84 6.75
 -5 6 -1 13.45 3.03
 -5 6 -1 19.1 3.35
 -5 6 -1 11.55 2.58
 -5 6 -1 8.22 6.82
 -5 5 -1 7.35 2.23
 -5 5 -1 9.41 2.85
 -5 5 -1 8.19 7.73
 -5 5 -1 7.63 2.21
 -5 4 -1 20.74 3.08
 -5 4 -1 30.41 10.3
 -5 4 -1 22.83 3.05
 -5 3 -1 34.74 4.54
 -5 3 -1 33.71 3.71
 -5 3 -1 26.68 10.52
 -5 3 -1 34.47 3.61
 -5 3 -1 33.8 3.78
 -5 2 -1 0.93 3.24
 -5 2 -1 0.9 1.72
 -5 2 -1 -1.17 7.12
 -5 2 -1 -2.49 2.09
 -5 2 -1 -0.49 1.77
 -5 1 -1 -1.27 3.35
 -5 1 -1 0.16 1.65
 -5 1 -1 1.03 1.8
 -5 1 -1 1.01 5.38
 -5 1 -1 1.38 1.84
 -5 0 -1 2.57 1.95
 -5 0 -1 2.52 4.21
 -5 -1 -1 9.12 2.97
 -5 -1 -1 6.54 2.34
 -5 -1 -1 10.62 2.9
 -5 -1 -1 15.06 6.25
 -5 -1 -1 17.31 3.01
 -5 -2 -1 11.35 2.64
 -5 -2 -1 6.19 2.53
 -5 -2 -1 10.54 2.59
 -5 -2 -1 7.62 2.64
 -5 -3 -1 30.5 3.99
 -5 -3 -1 35.98 3.88
 -5 -4 -1 5.06 1.88
 -5 -4 -1 2.3 1.6
 -5 -5 -1 16.71 2.14
 -5 -5 -1 17.42 1.89
 -5 13 -2 1.51 0.95
 -5 13 -2 1.88 0.91
 -5 12 -2 8.54 1.95
 -5 12 -2 6.7 1.88
 -5 11 -2 6.56 2.41
 -5 11 -2 11.66 2.8
 -5 11 -2 8.33 2.55
 -5 11 -2 6.01 2.37
 -5 10 -2 0.92 2.33
 -5 10 -2 -0.9 2.55
 -5 10 -2 1.48 2.13
 -5 10 -2 -0.97 2.24
 -5 9 -2 1.87 2.47
 -5 9 -2 0.96 2.45
 -5 9 -2 -0.17 3.36
 -5 9 -2 -1.74 2.18
 -5 9 -2 -0.57 1.94
 5 -8 2 31.91 8.26
 -5 8 -2 43.16 4.48
 -5 7 -2 -0.95 5.76
 -5 6 -2 5.32 2.31
 -5 6 -2 4.84 2.71
 -5 6 -2 3.64 2.05
 -5 6 -2 -1.1 6.82
 -5 5 -2 1.2 2.46
 -5 5 -2 1.23 6.36
 -5 5 -2 0.64 1.87
 -5 4 -2 3.52 3.24
 -5 4 -2 1.98 2.42
 -5 4 -2 1.29 7.26
 -5 4 -2 4.2 1.94
 -5 3 -2 70.77 6.09
 -5 3 -2 69.15 5.47
 -5 3 -2 74.73 7.29
 -5 3 -2 64.09 14.27
 -5 3 -2 71 5.68
 -5 3 -2 58.91 5.12
 -5 2 -2 221.6 12.94
 -5 2 -2 208.92 12.41
 -5 2 -2 185.66 22.81
 -5 2 -2 206.99 12.24
 -5 2 -2 207.02 12.61
 -5 1 -2 123.12 17.39
 -5 0 -2 101.31 7.54
 -5 0 -2 92.15 7.84
 -5 -1 -2 5.15 2.84
 -5 -1 -2 3.69 2.19
 -5 -1 -2 5.32 2.37
 -5 -1 -2 3.21 2.37
 -5 -2 -2 37.11 4.03
 -5 -2 -2 26.62 3.93
 -5 -2 -2 34.9 4.1
 -5 -3 -2 54.04 4.82
 -5 -3 -2 57.7 4.83
 -5 -4 -2 9.64 1.79
 -5 -4 -2 9.16 1.75
 -5 -5 -2 7.36 1.07
 -5 -5 -2 8.21 1.1
 -5 13 -3 7.42 1.35
 -5 13 -3 6 1.3
 -5 12 -3 11.94 2.19
 -5 11 -3 33.52 4.21
 -5 10 -3 0.83 2.52
 -5 10 -3 -0.75 2.13
 -5 9 -3 11.62 3.1
 -5 9 -3 14.27 3.08
 -5 8 -3 176.43 11.76
 -5 8 -3 195.54 11.47
 -5 8 -3 179.81 11.55
 5 -7 3 256.3 23.33
 -5 7 -3 305.67 16.71
 -5 6 -3 298.47 30.26
 -5 5 -3 291.93 16.4
 -5 5 -3 274.7 30.17
 -5 5 -3 294 16.04
 -5 4 -3 10.68 3.45
 -5 4 -3 8.71 7.22
 -5 4 -3 11.67 2.49
 -5 3 -3 81.98 15.52
 -5 2 -3 156.09 19.96
 -5 1 -3 122.96 8.66
 -5 1 -3 124.94 8.29
 -5 1 -3 97.99 8.67
 -5 1 -3 127 8.19
 -5 0 -3 118.26 8.64
 -5 0 -3 116.51 8.98
 -5 0 -3 137.02 8.92
 -5 0 -3 139.38 8.85
 -5 -1 -3 73.09 6.3
 -5 -1 -3 73.09 6.33
 -5 -1 -3 82.94 6.56
 -5 -2 -3 94.52 7.73
 -5 -2 -3 111.39 8.09
 -5 -3 -3 134.53 8.41
 -5 -3 -3 162.33 8.81
 -5 -4 -3 30.09 2.4
 -5 13 -4 20.22 2.02
 -5 13 -4 20.3 2.11
 -5 12 -4 65.3 5.02
 -5 12 -4 65.52 5.14
 -5 11 -4 62.97 5.18
 -5 11 -4 35.91 4.38
 -5 10 -4 54.5 5.51
 -5 10 -4 44.57 4.54
 -5 10 -4 41.12 4.7
 -5 9 -4 44.75 5.3
 -5 9 -4 44 4.64
 -5 9 -4 50.06 4.92
 -5 8 -4 211.62 13.01
 -5 8 -4 190.04 12.26
 -5 8 -4 189.33 11.81
 -5 8 -4 197.8 12.08
 -5 7 -4 109.97 7.86
 -5 7 -4 116.06 7.29
 -5 7 -4 119.93 7.23
 -5 6 -4 83.58 7.12
 -5 6 -4 109.41 7.68
 -5 6 -4 104.05 6.79
 -5 6 -4 93.44 6.93
 -5 6 -4 97.51 6.85
 -5 5 -4 87.98 7.03
 -5 5 -4 115.38 7.77
 -5 5 -4 114.09 8.37
 -5 5 -4 99.66 7.1
 -5 4 -4 62.88 5.61
 -5 4 -4 59.99 6.19
 -5 3 -4 293.61 16.57
 -5 3 -4 283.25 16.64
 -5 3 -4 301.85 17.12
 -5 3 -4 300.44 16.17
 -5 2 -4 258.46 14.58
 -5 2 -4 236.82 13.96
 -5 2 -4 249.12 14.02
 -5 1 -4 67.61 6.06
 -5 1 -4 68.85 5.44
 -5 1 -4 54.53 5.88
 -5 1 -4 74.44 5.73
 -5 0 -4 169.06 10.47
 -5 0 -4 150.14 10.15
 -5 0 -4 165.55 10.7
 -5 -1 -4 69.11 5.31
 -5 -1 -4 60.15 5.27
 -5 -2 -4 57.02 3.61
 -5 -2 -4 47.85 3.94
 -5 -2 -4 49.16 4.05
 -5 -3 -4 72.21 4.58
 -5 12 -5 32.87 3.38
 -5 12 -5 38.24 3.53
 -5 11 -5 84.52 6.03
 -5 11 -5 54.17 5.32
 -5 10 -5 110.77 7.8
 -5 10 -5 118.13 7.55
 -5 9 -5 56.65 5.8
 -5 9 -5 68.8 5.36
 -5 9 -5 66.96 5.64
 -5 9 -5 59.37 5.14
 -5 8 -5 93.61 7.55
 -5 8 -5 98.84 6.95
 -5 7 -5 113.19 8.47
 -5 7 -5 121.84 8.8
 -5 7 -5 126.71 8.15
 -5 6 -5 259.37 15.65
 -5 6 -5 299.16 16.03
 -5 6 -5 275.83 14.6
 -5 6 -5 287.96 15.2
 -5 5 -5 193.12 11.74
 -5 5 -5 239.89 12.86
 -5 5 -5 214.4 12.65
 -5 5 -5 209.61 11.48
 -5 4 -5 83.94 6.56
 -5 4 -5 88.85 7.16
 -5 4 -5 83.73 6.01
 -5 3 -5 273.27 15.07
 -5 3 -5 253.12 15.27
 -5 3 -5 263.07 14.56
 -5 2 -5 231.5 13.08
 -5 2 -5 238.77 12.71
 -5 1 -5 86.57 6.86
 -5 1 -5 78.9 6.67
 -5 0 -5 129.82 8.08
 -5 0 -5 126.69 8.16
 -5 0 -5 122.9 8.16
 -5 -1 -5 107.56 7.29
 -5 -1 -5 108.71 7.31
 -5 -2 -5 101.65 5.97
 -5 12 -6 77.05 5.18
 -5 11 -6 141.1 8.01
 -5 11 -6 100.51 6.73
 -5 10 -6 76.56 5.92
 -5 10 -6 55.35 4.8
 -5 9 -6 83.85 6.89
 -5 9 -6 90.87 6.46
 -5 8 -6 169.63 11.5
 -5 8 -6 207.01 11.45
 -5 7 -6 188.31 11.45
 -5 7 -6 193.64 10.9
 -5 6 -6 137.68 9
 -5 6 -6 134.15 8.25
 -5 5 -6 200.3 11.87
 -5 5 -6 216.55 12.66
 -5 5 -6 208.31 11.61
 -5 4 -6 215.11 12.44
 -5 4 -6 209.2 12.84
 -5 4 -6 218.58 12.02
 -5 3 -6 233.84 13.08
 -5 3 -6 245.7 12.7
 -5 2 -6 205.25 12.38
 -5 2 -6 196.4 12.39
 -5 2 -6 234.2 12.21
 -5 1 -6 153.8 9.51
 -5 1 -6 156.27 9.54
 -5 1 -6 164.9 9.45
 -5 0 -6 115.12 7.14
 -5 0 -6 99.2 6.94
 -5 -1 -6 90.76 5.27
 -5 11 -7 93.23 6.23
 -5 10 -7 53.43 4.58
 -5 10 -7 38.75 3.76
 -5 9 -7 43.09 4.55
 -5 9 -7 54.76 4.39
 -5 8 -7 196.43 12.93
 -5 8 -7 275.49 13.4
 -5 7 -7 321.44 17.7
 -5 6 -7 182.82 11.25
 -5 5 -7 131.61 8.19
 -5 5 -7 133.31 8.91
 -5 4 -7 131.71 8.28
 -5 4 -7 130.57 7.8
 -5 3 -7 93.56 6.35
 -5 3 -7 93.59 5.76
 -5 2 -7 81.35 6.03
 -5 2 -7 90.53 6.06
 -5 2 -7 98.72 5.85
 -5 1 -7 55.84 4.28
 -5 1 -7 59.46 4.08
 -5 8 -8 87.86 6.31
 -5 7 -8 88.56 6.57
 -5 6 -8 165.74 10
 -5 4 -8 94.36 6.1
 -5 3 -8 80.11 5.31
 -6 2 10 33.99 2.79
 -6 1 10 38.77 3.11
 -6 0 10 76.17 4.89
 -6 -1 10 89.36 5.47
 -6 -2 10 58.89 3.94
 -6 -3 10 38.06 2.78
 -6 4 9 17.55 2.1
 -6 3 9 39.46 3.37
 -6 2 9 95.63 6.09
 -6 1 9 55.24 4.11
 -6 0 9 12.51 1.85
 -6 -1 9 5.75 1.44
 -6 -2 9 34.13 3.03
 -6 -3 9 72.83 4.83
 -6 -4 9 61.04 3.97
 -6 5 8 15.17 2.08
 -6 4 8 30.91 3
 -6 3 8 68.21 4.95
 -6 2 8 155.78 9.1
 -6 1 8 92.85 5.91
 -6 1 8 138.81 7.13
 -6 0 8 120 7.43
 -6 -1 8 51.89 4.04
 -6 -1 8 70.85 4.73
 -6 -2 8 65.1 4.68
 -6 -2 8 77.85 5.18
 -6 -3 8 34.63 3.06
 -6 -3 8 42.91 3.44
 -6 -4 8 53.19 3.75
 -6 -4 8 59.4 3.98
 -6 6 7 36.71 3.34
 -6 5 7 56.59 4.52
 -6 4 7 76.31 5.48
 -6 3 7 52.19 3.96
 -6 3 7 73.34 4.87
 -6 2 7 35.06 3.17
 -6 2 7 42.4 3.57
 -6 1 7 91.91 6.2
 -6 0 7 177.72 10.57
 -6 0 7 199.14 10.88
 -6 -1 7 231.29 13.01
 -6 -1 7 241.85 13.18
 -6 -2 7 151.96 9.04
 -6 -2 7 147.72 9
 -6 -3 7 82.79 5.96
 -6 -3 7 100.33 6.26
 -6 -4 7 39.03 3.42
 -6 -4 7 53.18 3.76
 -6 -5 7 16.01 1.75
 -6 6 6 27.23 2.97
 -6 5 6 23.32 2.64
 -6 5 6 33.12 3.19
 -6 4 6 36.92 3.34
 -6 4 6 43.87 3.78
 -6 3 6 48.42 3.87
 -6 3 6 54.86 4.09
 -6 2 6 56.12 4.41
 -6 1 6 48.05 4.18
 -6 1 6 49.32 4.07
 -6 0 6 52.75 4.38
 -6 0 6 44.91 4.02
 -6 -1 6 6.05 1.72
 -6 -1 6 5.82 1.91
 -6 -2 6 4.21 1.48
 -6 -2 6 2.89 1.74
 -6 -3 6 2.38 1.34
 -6 -3 6 4.47 1.86
 -6 -4 6 9.11 1.5
 -6 -4 6 10.6 1.94
 -6 -5 6 21.88 2.1
 -6 8 5 10.59 2.01
 -6 7 5 4.87 1.72
 -6 7 5 9.19 1.84
 -6 6 5 2.04 1.33
 -6 6 5 4.01 1.73
 -6 5 5 20.51 2.61
 -6 5 5 20.83 2.61
 -6 4 5 7.66 1.71
 -6 4 5 8.54 2.08
 -6 4 5 9.87 2.1
 -6 3 5 10.03 1.82
 -6 3 5 6.45 2
 -6 2 5 8.56 1.75
 -6 2 5 7.38 2.02
 -6 1 5 9.88 1.87
 -6 1 5 11.11 2.28
 -6 0 5 2.47 1.29
 -6 0 5 3.26 1.73
 -6 -1 5 6.1 1.73
 -6 -1 5 9.32 2.28
 -6 -2 5 8.53 1.91
 -6 -2 5 12.24 2.46
 -6 -3 5 1.01 1.06
 -6 -3 5 0.12 1.63
 -6 -4 5 -0.23 0.74
 -6 -4 5 0.83 1.21
 -6 -5 5 0.88 0.73
 -6 9 4 -0.49 1.07
 -6 8 4 5.53 1.8
 -6 8 4 4.8 1.68
 -6 7 4 1.27 1.58
 -6 7 4 0.28 1.67
 -6 6 4 1.83 1.18
 -6 6 4 1.19 1.89
 -6 6 4 1.03 1.76
 -6 5 4 14.04 2.49
 -6 5 4 14.09 2.43
 -6 5 4 15.81 2.22
 -6 4 4 2.42 1.27
 -6 4 4 1.76 1.86
 -6 3 4 1.63 1.11
 -6 2 4 27.27 3.21
 -6 2 4 26.34 2.83
 -6 1 4 2.12 1.29
 -6 1 4 1.25 1.65
 -6 0 4 0.79 1.23
 -6 0 4 1.3 1.72
 -6 -1 4 1.78 1.3
 -6 -1 4 3.42 1.56
 -6 -1 4 4.12 1.97
 -6 -2 4 22.91 2.77
 -6 -2 4 30.07 3.59
 -6 -3 4 17.5 2.27
 -6 -3 4 20.33 2.89
 -6 -4 4 3.81 1.05
 -6 -4 4 5.03 1.44
 -6 9 3 0.33 1.3
 -6 9 3 1.38 1.38
 -6 8 3 3.25 1.78
 -6 8 3 0.85 1.85
 -6 7 3 11.24 2.62
 -6 7 3 18.18 2.64
 -6 7 3 12.09 2.56
 -6 6 3 8.28 2.35
 -6 6 3 8.52 2.17
 -6 5 3 -1.29 1.99
 -6 5 3 0.59 1.73
 -6 4 3 19.34 3
 -6 3 3 62.75 5.11
 -6 2 3 46.37 4.34
 -6 1 3 45.26 4.3
 -6 0 3 4.69 2.02
 -6 0 3 2.92 1.67
 -6 -1 3 3.88 1.72
 -6 -1 3 4.76 2.04
 -6 -2 3 45.06 4
 -6 -2 3 43.19 4.37
 -6 -3 3 60.87 4.63
 -6 -3 3 68.04 5.03
 -6 -4 3 50.69 3.69
 -6 -4 3 58.92 3.94
 -6 10 2 0.77 1.05
 -6 9 2 3.32 1.77
 -6 9 2 6.26 2.04
 -6 8 2 1.15 1.73
 -6 8 2 3.76 2.07
 -6 7 2 21.28 3.12
 -6 7 2 25.58 3.06
 -6 6 2 38.58 3.89
 -6 6 2 36.15 3.73
 -6 5 2 27.53 3.29
 -6 5 2 28.61 3.44
 -6 4 2 75.38 5.74
 -6 3 2 51.33 4.57
 -6 2 2 37.6 3.92
 -6 1 2 85.57 6.45
 -6 0 2 24.58 3.07
 -6 0 2 26.22 3.52
 -6 -1 2 84.35 6.24
 -6 -1 2 92.64 6.85
 -6 -2 2 67.54 5.06
 -6 -2 2 57.42 4.96
 -6 -3 2 45.07 3.93
 -6 -3 2 62.55 4.23
 -6 -4 2 32.77 2.59
 -6 10 1 22.32 2.81
 -6 9 1 70.61 5.85
 -6 9 1 67.25 5.19
 -6 8 1 36.01 4.73
 -6 8 1 76.65 5.06
 -6 7 1 61.51 5.86
 -6 7 1 61.36 5.4
 -6 6 1 87.75 6.28
 -6 6 1 83.24 6.04
 -6 5 1 42.5 4.09
 -6 5 1 43.41 4.15
 -6 4 1 171.6 10.42
 -6 3 1 239.94 13.76
 -6 2 1 388.54 20.86
 -6 1 1 151.74 9.63
 -6 1 1 162.82 9.31
 -6 1 1 163.21 10.2
 -6 0 1 60.92 4.87
 -6 0 1 54.24 4.22
 -6 0 1 58.49 5.22
 -6 -1 1 60.6 5.4
 -6 -1 1 66.55 4.62
 -6 -2 1 79.87 6.23
 -6 -2 1 115.67 6.58
 -6 -3 1 45.21 3.5
 -6 -3 1 42.41 3.04
 -6 10 0 32.37 3.16
 -6 9 0 202.62 11.5
 -6 8 0 173.8 11.8
 -6 8 0 241.65 12.09
 -6 7 0 350.99 19.24
 -6 7 0 373.27 19.21
 -6 6 0 156.49 9.72
 -6 6 0 160.11 9.61
 -6 5 0 59.57 4.84
 -6 5 0 58.3 5.04
 -6 4 0 73.26 5.85
 -6 3 0 245.31 14.09
 -6 2 0 219.22 12.9
 -6 2 0 219.97 12.21
 -6 1 0 162.44 9.84
 -6 1 0 158.55 10.14
 -6 1 0 161.83 9.37
 -6 0 0 147.48 8.33
 -6 0 0 130.95 7.46
 -6 -1 0 159.63 9.8
 -6 -1 0 150.99 8.92
 -6 -2 0 129.43 7.86
 -6 -3 0 86.59 5.19
 -6 11 -1 18.86 2.14
 -6 10 -1 44.39 4.21
 -6 10 -1 47.3 3.75
 -6 9 -1 44.45 4.07
 -6 8 -1 37.13 4.39
 -6 8 -1 47.71 4.17
 -6 7 -1 57.2 4.86
 -6 7 -1 64.14 4.78
 -6 6 -1 127.36 8.24
 -6 6 -1 122.53 7.93
 -6 5 -1 103.49 7.19
 -6 5 -1 116.16 7.57
 -6 4 -1 199.68 11.99
 -6 4 -1 218.92 12.36
 -6 3 -1 213.61 12.78
 -6 3 -1 218.14 12.05
 -6 2 -1 95.43 7.41
 -6 2 -1 106.42 6.71
 -6 1 -1 77.52 6.99
 -6 1 -1 129.97 7
 -6 0 -1 85.64 5.62
 -6 0 -1 78.82 4.89
 -6 -1 -1 33.72 3.07
 -6 -1 -1 47.47 2.79
 -6 -2 -1 111.63 6.53
 -6 11 -2 45.48 3.47
 -6 10 -2 28.64 3.33
 -6 10 -2 32.27 2.99
 -6 9 -2 22.36 3.33
 -6 9 -2 35.02 3.34
 -6 8 -2 88.8 6.75
 -6 8 -2 96.94 6.48
 -6 7 -2 163.7 10.23
 -6 7 -2 156.64 10.53
 -6 6 -2 139.14 8.95
 -6 6 -2 138.12 8.58
 -6 5 -2 57.29 5.03
 -6 5 -2 50.56 4.5
 -6 4 -2 201.83 11.61
 -6 4 -2 183.44 11.11
 -6 3 -2 193.42 11.83
 -6 3 -2 214.27 12.42
 -6 3 -2 224.36 11.78
 -6 2 -2 111.12 6.99
 -6 1 -2 98.6 7.34
 -6 1 -2 147.01 7.63
 -6 0 -2 113.04 6.74
 -6 -1 -2 114.86 6.37
 -6 10 -3 26.22 3.01
 -6 9 -3 58.32 5.45
 -6 9 -3 90.04 5.34
 -6 8 -3 70.93 5.58
 -6 8 -3 80.84 5.52
 -6 7 -3 82.42 5.98
 -6 7 -3 86.61 6.55
 -6 7 -3 96.21 6.25
 -6 6 -3 100.4 7.58
 -6 6 -3 111.9 7.1
 -6 5 -3 146.39 9.03
 -6 5 -3 127.48 8.17
 -6 4 -3 165.49 10.26
 -6 3 -3 104 8.29
 -6 3 -3 172.48 8.45
 -6 2 -3 100.92 7.37
 -6 2 -3 152.37 7.78
 -6 1 -3 74.05 4.98
 -6 0 -3 57.89 3.85
 -6 10 -4 16.04 2.33
 -6 9 -4 53.19 4.4
 -6 8 -4 92.66 6.19
 -6 5 -4 47.87 4.67
 -6 4 -4 24.9 3.43
 -6 3 -4 45.23 3.73
 -6 2 -4 76.71 5.05
 -6 1 -4 48.27 3.37
 -7 4 4 122.54 6.83
 -7 3 4 130.89 7.3
 -7 2 4 73.29 4.11
 -7 2 4 47.51 3.87
 -7 1 4 19.64 2.01
 -7 5 3 21.01 2.11
 -7 4 3 40.24 3.36
 -7 4 3 50.28 3.42
 -7 3 3 84.37 5.63
 -7 3 3 106.16 5.81
 -7 2 3 45.79 3.14
 -7 2 3 29.57 2.98
 -7 1 3 14.59 2.01
 -7 5 2 18.38 2.48
 -7 5 2 30.65 2.49
 -7 4 2 42.6 3.49
 -7 4 2 48.59 3.47
 -7 3 2 32.33 3.1
 -7 3 2 42.47 3.13
 -7 2 2 15.18 2.1
 -7 2 2 19.13 2.04
 -7 5 1 15.69 2.41
 -7 5 1 30.99 2.53
 -7 4 1 54.69 4.26
 -7 4 1 69.55 4.28
 -7 3 1 23.43 2.58

_iucr_refine_instructions_details
;
TITL ogh-4no2-5mepyno-agtfa-etoh_gau_a.res in P-1
    ogh-4no2-5mepyno-agtfa-etoh_gau.res
    created by SHELXL-2018/3 at 15:10:01 on 17-Nov-2024
REM Old TITL OGH-4NO2-5MePyNO-AgTFA-EtOH_gau in P-1
REM SHELXT solution in P-1: R1 0.127, Rweak 0.010, Alpha 0.074
REM <I/s> 0.000 for 0 systematic absences, Orientation as input
REM Formula found by SHELXT: C12 N4 O4 F3 Ag
CELL 1.54184 5.6353 12.4982 12.5192 110.743 99.916 102.664
ZERR 2 0.0002 0.0004 0.0003 0.003 0.002 0.003
LATT 1
SFAC C H Ag F N O
UNIT 22 30 2 6 6 12

L.S. 4
PLAN  5
SIZE 0.04 0.1 0.16
TEMP -153
BOND
list 4
fmap 2
acta
OMIT -2 133.5
REM <olex2.extras>
REM <HklSrc "%.\\OGH-4NO2-5MePyNO-AgTFA-EtOH_gau.hkl">
REM </olex2.extras>

WGHT    0.105100
FVAR       0.48327
AG1   3    0.756252    0.494685    0.450991    11.00000    0.02203    0.04109 =
         0.03051    0.02062    0.00097    0.00634
F1    4    1.303526    0.936231    0.615272    11.00000    0.12036    0.03907 =
         0.06451    0.00839    0.05933    0.00486
F2    4    1.133655    0.869826    0.424944    11.00000    0.05693    0.05579 =
         0.10591    0.05179   -0.01910   -0.00106
F3    4    1.508026    0.876466    0.493378    11.00000    0.05744    0.04979 =
         0.06569    0.03142    0.03067    0.00854
O1    6    0.336488    0.453617    0.348129    11.00000    0.02277    0.03873 =
         0.02621    0.01730    0.00021    0.00481
O2    6    0.048359    0.758083    0.075798    11.00000    0.04490    0.05220 =
         0.05472    0.03699    0.00276    0.01152
O3    6   -0.281064    0.605016    0.006936    11.00000    0.03229    0.05163 =
         0.03677    0.02413   -0.00050    0.01180
O4    6    0.969063    0.665028    0.442794    11.00000    0.02772    0.03734 =
         0.02451    0.01044   -0.00010    0.00726
O5    6    1.346512    0.699858    0.566078    11.00000    0.02598    0.04163 =
         0.02954    0.01779    0.00013    0.00393
N1    5    0.247931    0.505397    0.282496    11.00000    0.02181    0.03615 =
         0.02444    0.01604    0.00598    0.00953
N2    5   -0.124562    0.353307    0.226009    11.00000    0.02363    0.04030 =
         0.02730    0.01767    0.00337    0.00886
AFIX  43
H2    2   -0.048031    0.330371    0.277579    11.00000   -1.20000
AFIX   0
N3    5   -0.068257    0.662071    0.071767    11.00000    0.02754    0.03944 =
         0.02538    0.01601    0.00756    0.01247
C1    1    0.393726    0.605114    0.280128    11.00000    0.02392    0.04138 =
         0.02101    0.01469    0.00683    0.01054
AFIX  43
H1    2    0.564900    0.637066    0.326718    11.00000   -1.20000
AFIX   0
C2    1    0.306882    0.663601    0.213167    11.00000    0.02470    0.03728 =
         0.02200    0.01071    0.00409    0.01048
C3    1    0.053454    0.610855    0.147750    11.00000    0.02697    0.03814 =
         0.01869    0.01271    0.00549    0.01199
C4    1   -0.098702    0.507979    0.146619    11.00000    0.02044    0.03960 =
         0.02189    0.01337    0.00096    0.00890
AFIX  43
H4    2   -0.269538    0.475010    0.099554    11.00000   -1.20000
AFIX   0
C5    1   -0.000734    0.451744    0.215300    11.00000    0.02247    0.03654 =
         0.01932    0.01053    0.00575    0.00820
C6    1   -0.382322    0.283223    0.154653    11.00000    0.02590    0.04245 =
         0.02507    0.01689    0.00254    0.00554
AFIX 137
H6A   2   -0.387327    0.252516    0.070335    11.00000   -1.50000
H6B   2   -0.493043    0.334220    0.169447    11.00000   -1.50000
H6C   2   -0.440245    0.215721    0.176106    11.00000   -1.50000
AFIX   0
C7    1    0.493376    0.774414    0.218548    11.00000    0.03211    0.04122 =
         0.03141    0.01746    0.00697    0.00766
AFIX 137
H7A   2    0.658030    0.789597    0.271696    11.00000   -1.50000
H7B   2    0.431469    0.843716    0.248620    11.00000   -1.50000
H7C   2    0.511180    0.761559    0.138808    11.00000   -1.50000
AFIX   0
C8    1    1.187694    0.727308    0.507198    11.00000    0.02799    0.03215 =
         0.02194    0.01057    0.00745    0.00476
C9    1    1.276580    0.854942    0.510985    11.00000    0.03295    0.03787 =
         0.03268    0.01490    0.00181    0.00547

O6    6    1.885700    0.811550    0.708051    11.00000    0.03554    0.03813 =
         0.04168    0.01533   -0.00007    0.01017
AFIX 147
H6    2    1.741199    0.780448    0.659673    11.00000   -1.50000
AFIX   0
C10   1    1.920373    0.934795    0.776998    11.00000    0.03441    0.04350 =
         0.03537    0.01935    0.00731    0.00946
AFIX  23
H10A  2    1.773777    0.943129    0.809323    11.00000   -1.20000
H10B  2    1.933378    0.980427    0.726652    11.00000   -1.20000
AFIX   0
C11   1    2.159415    0.983913    0.877459    11.00000    0.04083    0.04488 =
         0.03601    0.01100    0.00665    0.00978
AFIX 137
H11A  2    2.185575    1.069031    0.925037    11.00000   -1.50000
H11B  2    2.303666    0.975329    0.844857    11.00000   -1.50000
H11C  2    2.144137    0.939254    0.927680    11.00000   -1.50000
AFIX   0
HKLF 4


REM  ogh-4no2-5mepyno-agtfa-etoh_gau_a.res in P-1
REM wR2 = 0.1372, GooF = S = 1.075, Restrained GooF = 1.075 for all data
REM R1 = 0.0505 for 2533 Fo > 4sig(Fo) and 0.0526 for all 2733 data
REM 221 parameters refined using 0 restraints

END  
     
WGHT      0.1051      0.0000 

REM Highest difference peak  2.362,  deepest hole -1.631,  1-sigma level  0.157
Q1    1   0.7945  0.5766  0.4861  11.00000  0.05    2.36
Q2    1   0.7175  0.4145  0.4204  11.00000  0.05    2.27
Q3    1   1.0614  0.9007  0.5046  11.00000  0.05    1.52
Q4    1   1.0000  0.5000  0.5000  10.50000  0.05    1.09
Q5    1   0.6036  0.5044  0.4163  11.00000  0.05    0.90

  REM The information below was added by Olex2.
  REM
  REM R1 = 0.0505 for 2533 Fo > 4sig(Fo) and 0.0526 for all 8681 data
  REM 221 parameters refined using n/a restraints
  REM Highest difference peak 2.36, deepest hole -1.63
  REM Mean Shift 0, Max Shift 0.000.

  REM +++ Tabular Listing of Refinement Information +++
  REM R1_all = 0.0526
  REM R1_gt = 0.0505
  REM wR_ref = 0.1372
  REM GOOF = 1.075
  REM Shift_max = 0.000
  REM Shift_mean = 0
  REM Reflections_all = 8681
  REM Reflections_gt = 2533
  REM Parameters = 221
  REM Hole = -1.63
  REM Peak = 2.36
  REM Flack = n/a

  
;
_olex2_submission_special_instructions  'No special instructions were received'
_oxdiff_exptl_absorpt_empirical_details
;
Empirical correction (ABSPACK) includes:
- Absorption correction using spherical harmonics
- Frame scaling
;
_oxdiff_exptl_absorpt_empirical_full_max  1.619
_oxdiff_exptl_absorpt_empirical_full_min  0.630
