# Supplementary material for: Free‐Standing Supramolecular Pyridine N‐Oxide‐Silver(I) Metallogels
Source: Adv Mater. 2025 Jul 1;37(37):2502818. doi: 10.1002/adma.202502818 (PMC12447065; doi:10.1002/adma.202502818)
Supplement: Supplementary file 2 — Supporting Data [file ADMA-37-2502818-s001.zip › (25Ag)Tol_a.cif]

data_25Ag_Tol_a
_audit_creation_date               2024-11-17
_audit_creation_method
;
Olex2 1.5-ac5-024
(compiled 2022.04.12 svn.rca3783a0 for Rigaku Oxford Diffraction, GUI svn.r6498)
;
_shelx_SHELXL_version_number       '2018/3'
_audit_contact_author_address      ?
_audit_contact_author_email        ?
_audit_contact_author_name         ''
_audit_contact_author_phone        ?
_publ_contact_author_id_orcid      ?
_publ_section_references
;
Dolomanov, O.V., Bourhis, L.J., Gildea, R.J, Howard, J.A.K. & Puschmann, H.
 (2009), J. Appl. Cryst. 42, 339-341.

Sheldrick, G.M. (2015). Acta Cryst. C71, 3-8.
;
_chemical_name_common              ?
_chemical_name_systematic          ?
_chemical_formula_moiety           'C9 H9 Ag F3 N3 O5'
_chemical_formula_sum              'C9 H9 Ag F3 N3 O5'
_chemical_formula_weight           404.06
_chemical_melting_point            ?
_chemical_oxdiff_formula           'C20 H16 O1 N1 Ag1 O2 F3'
_chemical_oxdiff_usercomment       'Yellow blocks, 5mg, Toluene'
loop_
  _atom_type_symbol
  _atom_type_description
  _atom_type_scat_dispersion_real
  _atom_type_scat_dispersion_imag
  _atom_type_scat_source
 'C' 'C' 0.0181 0.0091 'International Tables Vol C Tables 4.2.6.8 and 6.1.1.4'
 'H' 'H' 0.0000 0.0000 'International Tables Vol C Tables 4.2.6.8 and 6.1.1.4'
 'Ag' 'Ag' 0.1306 4.2820 'International Tables Vol C Tables 4.2.6.8 and 6.1.1.4'
 'F' 'F' 0.0727 0.0534 'International Tables Vol C Tables 4.2.6.8 and 6.1.1.4'
 'N' 'N' 0.0311 0.0180 'International Tables Vol C Tables 4.2.6.8 and 6.1.1.4'
 'O' 'O' 0.0492 0.0322 'International Tables Vol C Tables 4.2.6.8 and 6.1.1.4'

_shelx_space_group_comment
;
The symmetry employed for this shelxl refinement is uniquely defined
by the following loop, which should always be used as a source of
symmetry information in preference to the above space-group names.
They are only intended as comments.
;
_space_group_crystal_system        'triclinic'
_space_group_IT_number             2
_space_group_name_H-M_alt          'P -1'
_space_group_name_Hall             '-P 1'
loop_
  _space_group_symop_operation_xyz
 'x, y, z'
 '-x, -y, -z'

_cell_length_a                     5.8022(3)
_cell_length_b                     8.8667(4)
_cell_length_c                     12.5534(4)
_cell_angle_alpha                  88.014(3)
_cell_angle_beta                   78.932(3)
_cell_angle_gamma                  81.664(4)
_cell_volume                       627.10(5)
_cell_formula_units_Z              2
_cell_measurement_reflns_used      6643
_cell_measurement_temperature      120.00(10)
_cell_measurement_theta_max        76.9850
_cell_measurement_theta_min        5.0390
_shelx_estimated_absorpt_T_max     0.686
_shelx_estimated_absorpt_T_min     0.252
_exptl_absorpt_coefficient_mu      13.570
_exptl_absorpt_correction_T_max    1.000
_exptl_absorpt_correction_T_min    0.714
_exptl_absorpt_correction_type     gaussian
_exptl_absorpt_process_details
;
CrysAlisPro 1.171.43.126a (Rigaku Oxford Diffraction, 2024)
Numerical absorption correction based on gaussian integration over
a multifaceted crystal model
Empirical absorption correction using spherical harmonics,
implemented in SCALE3 ABSPACK scaling algorithm.
;
_exptl_absorpt_special_details     ?
_exptl_crystal_colour              yellow
_exptl_crystal_colour_primary      yellow
_exptl_crystal_density_diffrn      2.140
_exptl_crystal_density_meas        ?
_exptl_crystal_density_method      ?
_exptl_crystal_description         plate
_exptl_crystal_F_000               396
loop_
  _exptl_crystal_face_index_h
  _exptl_crystal_face_index_k
  _exptl_crystal_face_index_l
  _exptl_crystal_face_perp_dist
 0 -6 0 0.0233
 0 6 0 0.0100
 0 1 -8 0.0176
 0 6 0 0.0057
 0 -6 0 0.0207
 -4 1 0 0.0543
 4 0 0 0.0744
 0 -6 2 0.0214
 1 -4 5 0.0297
 3 3 3 0.0507
 -3 -4 -2 0.0486
 2 -1 7 0.0253
 1 4 6 0.0214
 -1 -5 -4 0.0260
 -1 0 8 0.0548

_exptl_crystal_size_max            0.14
_exptl_crystal_size_mid            0.07
_exptl_crystal_size_min            0.03
loop_
  _exptl_oxdiff_crystal_face_indexfrac_h
  _exptl_oxdiff_crystal_face_indexfrac_k
  _exptl_oxdiff_crystal_face_indexfrac_l
  _exptl_oxdiff_crystal_face_x
  _exptl_oxdiff_crystal_face_y
  _exptl_oxdiff_crystal_face_z
 -0.2438 -5.7234 0.3893 0.0930 0.4006 0.9115
 -0.1713 5.6507 -0.0767 -0.1190 -0.5087 -0.8527
 -0.1373 1.0164 -7.9019 0.9151 0.0720 -0.3968
 0.0819 5.7058 -0.2678 -0.1033 -0.4436 -0.8902
 0.1012 -5.6693 0.1298 0.1147 0.4909 0.8636
 -3.5432 1.0168 -0.4797 0.1128 -0.9822 0.1505
 3.6918 0.2930 0.1280 -0.1051 0.9207 -0.3759
 0.2495 -5.5276 1.5335 -0.0582 0.4834 0.8735
 1.4496 -3.8963 4.9652 -0.5296 0.5738 0.6247
 3.3190 3.2590 2.7177 -0.4726 0.5174 -0.7134
 -3.1913 -3.6656 -2.2352 0.4220 -0.4627 0.7796
 1.9373 -0.8624 7.4056 -0.9004 0.3895 0.1939
 1.2938 3.7321 6.3153 -0.8641 -0.1287 -0.4866
 -1.0799 -5.0056 -4.2229 0.6412 0.2382 0.7295
 -0.5948 -0.0239 7.6490 -0.8918 -0.3358 0.3031

_exptl_transmission_factor_max     ?
_exptl_transmission_factor_min     ?
_diffrn_reflns_av_R_equivalents    0.0305
_diffrn_reflns_av_unetI/netI       0.0256
_diffrn_reflns_Laue_measured_fraction_full  0.999
_diffrn_reflns_Laue_measured_fraction_max  0.999
_diffrn_reflns_limit_h_max         6
_diffrn_reflns_limit_h_min         -6
_diffrn_reflns_limit_k_max         8
_diffrn_reflns_limit_k_min         -10
_diffrn_reflns_limit_l_max         14
_diffrn_reflns_limit_l_min         -14
_diffrn_reflns_number              7997
_diffrn_reflns_point_group_measured_fraction_full  0.999
_diffrn_reflns_point_group_measured_fraction_max  0.999
_diffrn_reflns_theta_full          66.747
_diffrn_reflns_theta_max           66.747
_diffrn_reflns_theta_min           3.588
_diffrn_ambient_environment        N~2~
_diffrn_ambient_temperature        120.00(10)
_diffrn_detector                   'Hybrid Pixel Array Detector'
_diffrn_detector_area_resol_mean   10.0000
_diffrn_detector_type              'HyPix-Arc 100'
_diffrn_measured_fraction_theta_full  0.999
_diffrn_measured_fraction_theta_max  0.999
_diffrn_measurement_details
;
List of Runs (angles in degrees, time in seconds):

  # Type    Start    End  Width  t~exp~   \w     \q     \k     \f   Frames
--------------------------------------------------------------------------
  1  \w    -79.00 -11.00   0.50    0.50    --  -47.74 105.00  61.00  136
  2  \w     24.00  49.00   0.50    0.50    --   48.11-105.00 -38.00   50
  3  \w   -103.00 -45.00   0.50    1.00    --  -88.32 105.00  61.00  116
  4  \w   -133.00 -85.00   0.50    1.00    --  -88.32-105.00 -38.00   96
  5  \w     61.00 107.00   0.50    1.00    --  107.82-105.00 -38.00   92
  6  \w     94.00 131.00   0.50    1.00    --  107.82 105.00  61.00   74
  7  \w      5.00  30.00   0.50    0.50    --  -47.74  19.00-150.00   50
  8  \w     -2.00  26.00   0.50    0.50    --  -47.74  19.00 150.00   56
  9  \w    -27.00  22.00   0.50    0.50    --  -47.74  38.00-180.00   98
 10  \w     -3.00  29.00   0.50    0.50    --  -47.74  19.00-120.00   64
 11  \w   -115.00 -74.00   0.50    0.50    --  -47.74-125.00 150.00   82
 12  \w    -29.00  27.00   0.50    0.50    --   48.11 -19.00   0.00  112
 13  \w    -36.00 -10.00   0.50    1.00    --  -88.32  45.00  30.00   52
 14  \w    -37.00 -11.00   0.50    1.00    --  -88.32  45.00  60.00   52
 15  \w    -57.00 -31.00   0.50    1.00    --  -88.32  61.00  30.00   52
 16  \w   -161.00-122.00   0.50    1.00    --  -88.32 -45.00  90.00   78
 17  \w    -36.00  -9.00   0.50    1.00    --  -88.32  45.00 -30.00   54
 18  \w    -36.00 -11.00   0.50    1.00    --  -88.32  45.00-120.00   50
 19  \w   -155.00 -98.00   0.50    1.00    --  -88.32 -95.00  60.00  114
 20  \w   -101.00 -33.00   0.50    1.00    --  -88.32  77.00 -60.00  136
 21  \w    -56.00 -13.00   0.50    1.00    --  -88.32  61.00   0.00   86
 22  \w   -117.00 -70.00   0.50    1.00    --  -88.32 -45.00  90.00   94
 23  \w   -160.00 -80.00   0.50    1.00    --  -88.32-125.00  30.00  160
 24  \w    -36.00 -10.00   0.50    1.00    --  -88.32  45.00  90.00   52
 25  \w     85.00 129.00   0.50    1.00    --  107.82  30.00  30.00   88
 26  \w     39.00  88.00   0.50    1.00    --  107.82 -77.00  60.00   98
 27  \w     35.00  61.00   0.50    1.00    --  107.82 -45.00-120.00   52
 28  \w     35.00  60.00   0.50    1.00    --  107.82-125.00-120.00   50
 29  \w    128.00 153.00   0.50    1.00    --  107.82  15.00 120.00   50
 30  \w     32.00  81.00   0.50    1.00    --  107.82 -61.00  90.00   98
 31  \w     29.00  54.00   0.50    1.00    --  107.82 -45.00-180.00   50
 32  \w     68.00 110.00   0.50    1.00    --  107.82-125.00-120.00   84
 33  \w     81.00 114.00   0.50    1.00    --  107.82  15.00 120.00   66
 34  \w     55.00  81.00   0.50    1.00    --  107.82 -95.00-150.00   52
 35  \w     38.00 106.00   0.50    1.00    --  107.82 -95.00  90.00  136
 36  \w     80.00 111.00   0.50    1.00    --  107.82-125.00 -60.00   62
 37  \w     37.00  69.00   0.50    1.00    --  107.82-125.00 -60.00   64
 38  \w     38.00 106.00   0.50    1.00    --  107.82 -95.00  30.00  136
 39  \w     32.00  62.00   0.50    1.00    --  107.82 -45.00   0.00   60
 40  \w     55.00  84.00   0.50    1.00    --  107.82 -61.00-120.00   58
 41  \w     50.00  77.00   0.50    1.00    --  107.82 -61.00 120.00   54
 42  \w     33.00  85.00   0.50    1.00    --  107.82 -61.00 -60.00  104
 43  \w     77.00 103.00   0.50    1.00    --  107.82 -95.00 150.00   52
 44  \w    134.00 164.00   0.50    1.00    --  107.82  30.00  30.00   60
 45  \w    119.00 173.00   0.50    1.00    --  107.82  45.00 120.00  108
 46  \w     34.00  60.00   0.50    1.00    --  107.82 -45.00 150.00   52
 47  \w     57.00  82.00   0.50    1.00    --  107.82 -77.00 -30.00   50
 48  \w     88.00 113.00   0.50    1.00    --  107.82 -77.00 -30.00   50
 49  \w    118.00 160.00   0.50    1.00    --  107.82 125.00   0.00   84
 50  \w     39.00  68.00   0.50    1.00    --  107.82 -95.00-180.00   58
 51  \w     74.00  99.00   0.50    1.00    --  107.82 -95.00 120.00   50
 52  \w    104.00 129.00   0.50    1.00    --  107.82  45.00 -60.00   50
 53  \w     95.00 167.00   0.50    1.00    --  107.82  45.00 150.00  144
;
_diffrn_measurement_device         'four-circle diffractometer'
_diffrn_measurement_device_type    'XtaLAB Synergy R, HyPix-Arc 100'
_diffrn_measurement_method         '\w scans'
_diffrn_orient_matrix_type        
 'CrysAlisPro convention (1999,Acta A55,543-557)'
_diffrn_orient_matrix_UB_11        -0.0224963000
_diffrn_orient_matrix_UB_12        -0.0233417000
_diffrn_orient_matrix_UB_13        -0.1184174000
_diffrn_orient_matrix_UB_21        0.2567749000
_diffrn_orient_matrix_UB_22        -0.0825699000
_diffrn_orient_matrix_UB_23        -0.0241932000
_diffrn_orient_matrix_UB_31        -0.0907815000
_diffrn_orient_matrix_UB_32        -0.1532157000
_diffrn_orient_matrix_UB_33        0.0320842000
_diffrn_radiation_monochromator    mirror
_diffrn_radiation_probe            x-ray
_diffrn_radiation_type             'Cu K\a'
_diffrn_radiation_wavelength       1.54184
_diffrn_source                     'Rotating-anode X-ray tube'
_diffrn_source_type                'PhotonJet R (Cu) X-ray Source'
_reflns_Friedel_coverage           0.000
_reflns_Friedel_fraction_full      .
_reflns_Friedel_fraction_max       .
_reflns_number_gt                  2192
_reflns_number_total               2220
_reflns_special_details
;
 Reflections were merged by SHELXL according to the crystal
 class for the calculation of statistics and refinement.
 
 _reflns_Friedel_fraction is defined as the number of unique
 Friedel pairs measured divided by the number that would be
 possible theoretically, ignoring centric projections and
 systematic absences.
;
_reflns_threshold_expression       'I > 2\s(I)'
_computing_cell_refinement         'CrysAlisPro 1.171.43.126a (Rigaku OD, 2024)'
_computing_data_collection        
 'CrysAlisPro system (CCD 43.126a 64-bit (release 11-06-2024))'
_computing_data_reduction          'CrysAlisPro 1.171.43.126a (Rigaku OD, 2024)'
_computing_molecular_graphics      'Olex2 1.5-ac5-024 (Dolomanov et al., 2009)'
_computing_publication_material    'Olex2 1.5-ac5-024 (Dolomanov et al., 2009)'
_computing_structure_refinement    'SHELXL 2018/3 (Sheldrick, 2015)'
_computing_structure_solution      'SHELXT 2018/2 (Sheldrick, 2018)'
_refine_diff_density_max           0.922
_refine_diff_density_min           -1.004
_refine_diff_density_rms           0.102
_refine_ls_extinction_coef         .
_refine_ls_extinction_method       none
_refine_ls_goodness_of_fit_ref     1.052
_refine_ls_hydrogen_treatment      constr
_refine_ls_matrix_type             full
_refine_ls_number_parameters       192
_refine_ls_number_reflns           2220
_refine_ls_number_restraints       0
_refine_ls_R_factor_all            0.0265
_refine_ls_R_factor_gt             0.0262
_refine_ls_restrained_S_all        1.052
_refine_ls_shift/su_max            0.002
_refine_ls_shift/su_mean           0.000
_refine_ls_structure_factor_coef   Fsqd
_refine_ls_weighting_details      
 'w=1/[\s^2^(Fo^2^)+(0.0462P)^2^+0.7110P] where P=(Fo^2^+2Fc^2^)/3'
_refine_ls_weighting_scheme        calc
_refine_ls_wR_factor_gt            0.0700
_refine_ls_wR_factor_ref           0.0703
_refine_special_details            ?
_olex2_refinement_description
;
1. Fixed Uiso
 At 1.2 times of:
  All C(H) groups, All N(H) groups
 At 1.5 times of:
  All C(H,H,H) groups
2.a Aromatic/amide H refined with riding coordinates:
 N3(H3), C1(H1), C4(H4)
2.b Idealised Me refined as rotating group:
 C6(H6A,H6B,H6C), C7(H7A,H7B,H7C)
;
_atom_sites_solution_hydrogens     geom
_atom_sites_solution_primary       dual
_atom_sites_solution_secondary     ?
loop_
  _atom_site_label
  _atom_site_type_symbol
  _atom_site_fract_x
  _atom_site_fract_y
  _atom_site_fract_z
  _atom_site_U_iso_or_equiv
  _atom_site_adp_type
  _atom_site_occupancy
  _atom_site_site_symmetry_order
  _atom_site_calc_flag
  _atom_site_refinement_flags_posn
  _atom_site_refinement_flags_adp
  _atom_site_refinement_flags_occupancy
  _atom_site_disorder_assembly
  _atom_site_disorder_group
 Ag1 Ag 0.24313(3) 0.49907(2) 0.95429(2) 0.02502(11) Uani 1 1 d . . . . .
 F1 F -0.0211(4) 0.9626(2) 0.76468(18) 0.0466(5) Uani 1 1 d . . . . .
 F2 F -0.3800(4) 0.9592(2) 0.84349(19) 0.0437(5) Uani 1 1 d . . . . .
 F3 F -0.1438(5) 1.0542(2) 0.92598(19) 0.0499(6) Uani 1 1 d . . . . .
 O1 O 0.6489(4) 0.4446(2) 0.86516(16) 0.0253(4) Uani 1 1 d . . . . .
 O2 O 1.3162(4) 0.6404(3) 0.4623(2) 0.0387(6) Uani 1 1 d . . . . .
 O3 O 1.0338(5) 0.8255(3) 0.4607(2) 0.0467(7) Uani 1 1 d . . . . .
 O4 O 0.1077(4) 0.7142(2) 0.87168(18) 0.0285(5) Uani 1 1 d . . . . .
 O5 O -0.2460(4) 0.7447(2) 0.98501(19) 0.0342(5) Uani 1 1 d . . . . .
 N1 N 0.7550(4) 0.5121(3) 0.77786(19) 0.0201(5) Uani 1 1 d . . . . .
 N2 N 1.1204(5) 0.7095(3) 0.5007(2) 0.0260(5) Uani 1 1 d . . . . .
 N3 N 1.0717(5) 0.3270(3) 0.7866(2) 0.0251(5) Uani 1 1 d . . . . .
 H3 H 0.988115 0.299816 0.848581 0.030 Uiso 1 1 calc R U . . .
 C1 C 0.6457(5) 0.6372(3) 0.7343(2) 0.0225(6) Uani 1 1 d . . . . .
 H1 H 0.488611 0.676722 0.768085 0.027 Uiso 1 1 calc R U . . .
 C2 C 0.7515(5) 0.7108(3) 0.6428(2) 0.0223(6) Uani 1 1 d . . . . .
 C3 C 0.9839(5) 0.6450(3) 0.5986(2) 0.0218(6) Uani 1 1 d . . . . .
 C4 C 1.0984(5) 0.5175(3) 0.6418(2) 0.0220(6) Uani 1 1 d . . . . .
 H4 H 1.255525 0.476730 0.608864 0.026 Uiso 1 1 calc R U . . .
 C5 C 0.9823(5) 0.4483(3) 0.7342(2) 0.0212(6) Uani 1 1 d . . . . .
 C6 C 1.3008(6) 0.2374(4) 0.7463(3) 0.0298(7) Uani 1 1 d . . . . .
 H6A H 1.299677 0.194521 0.675559 0.045 Uiso 1 1 calc R U . . .
 H6B H 1.331511 0.154473 0.797646 0.045 Uiso 1 1 calc R U . . .
 H6C H 1.425449 0.302842 0.738688 0.045 Uiso 1 1 calc R U . . .
 C7 C 0.6088(6) 0.8494(4) 0.6028(3) 0.0295(7) Uani 1 1 d . . . . .
 H7A H 0.688465 0.938800 0.606410 0.044 Uiso 1 1 calc R U . . .
 H7B H 0.450265 0.865937 0.648416 0.044 Uiso 1 1 calc R U . . .
 H7C H 0.594904 0.833709 0.527510 0.044 Uiso 1 1 calc R U . . .
 C8 C -0.0910(5) 0.7832(3) 0.9113(2) 0.0236(6) Uani 1 1 d . . . . .
 C9 C -0.1586(6) 0.9416(3) 0.8612(3) 0.0309(7) Uani 1 1 d . . . . .

loop_
  _atom_site_aniso_label
  _atom_site_aniso_U_11
  _atom_site_aniso_U_22
  _atom_site_aniso_U_33
  _atom_site_aniso_U_23
  _atom_site_aniso_U_13
  _atom_site_aniso_U_12
 Ag1 0.02168(15) 0.02751(15) 0.02280(15) 0.00697(9) -0.00005(9) -0.00052(9)
 F1 0.0601(15) 0.0377(11) 0.0391(12) 0.0185(9) -0.0049(10) -0.0081(10)
 F2 0.0453(13) 0.0330(10) 0.0546(13) 0.0049(9) -0.0241(11) 0.0069(9)
 F3 0.0859(18) 0.0222(9) 0.0498(13) 0.0008(8) -0.0353(12) -0.0052(10)
 O1 0.0244(11) 0.0273(10) 0.0211(10) 0.0076(8) 0.0015(8) -0.0030(8)
 O2 0.0294(13) 0.0465(14) 0.0339(13) 0.0087(10) 0.0064(10) -0.0033(11)
 O3 0.0520(17) 0.0362(13) 0.0412(15) 0.0185(11) 0.0084(12) 0.0019(11)
 O4 0.0264(12) 0.0263(10) 0.0302(12) 0.0054(9) -0.0011(9) -0.0018(9)
 O5 0.0344(13) 0.0280(11) 0.0334(12) 0.0079(9) 0.0041(10) 0.0018(10)
 N1 0.0194(12) 0.0226(11) 0.0173(12) 0.0016(9) 0.0000(9) -0.0042(9)
 N2 0.0302(14) 0.0273(13) 0.0209(12) 0.0013(10) -0.0019(11) -0.0090(11)
 N3 0.0240(13) 0.0244(12) 0.0236(12) 0.0047(10) 0.0005(10) 0.0001(10)
 C1 0.0236(15) 0.0245(14) 0.0184(14) 0.0012(11) -0.0034(11) -0.0010(11)
 C2 0.0244(15) 0.0222(13) 0.0201(14) 0.0009(11) -0.0027(11) -0.0052(11)
 C3 0.0249(15) 0.0240(13) 0.0168(13) 0.0006(10) -0.0023(11) -0.0071(11)
 C4 0.0207(14) 0.0242(13) 0.0200(14) -0.0030(11) -0.0012(11) -0.0026(11)
 C5 0.0228(15) 0.0211(13) 0.0198(14) -0.0011(10) -0.0034(11) -0.0038(11)
 C6 0.0276(17) 0.0291(15) 0.0285(16) 0.0032(12) -0.0022(13) 0.0054(12)
 C7 0.0315(17) 0.0284(15) 0.0267(16) 0.0047(12) -0.0046(13) -0.0005(13)
 C8 0.0275(16) 0.0209(13) 0.0227(14) 0.0026(11) -0.0075(12) -0.0012(12)
 C9 0.0408(19) 0.0239(14) 0.0291(16) 0.0040(12) -0.0109(14) -0.0039(13)

_geom_special_details
;
 All esds (except the esd in the dihedral angle between two l.s. planes)
 are estimated using the full covariance matrix.  The cell esds are taken
 into account individually in the estimation of esds in distances, angles
 and torsion angles; correlations between esds in cell parameters are only
 used when they are defined by crystal symmetry.  An approximate (isotropic)
 treatment of cell esds is used for estimating esds involving l.s. planes.
;
loop_
  _geom_bond_atom_site_label_1
  _geom_bond_atom_site_label_2
  _geom_bond_distance
  _geom_bond_site_symmetry_2
  _geom_bond_publ_flag
 Ag1 Ag1 2.8323(4) 2_567 ?
 Ag1 O1 2.548(2) 2_667 ?
 Ag1 O1 2.393(2) . ?
 Ag1 O4 2.252(2) . ?
 Ag1 O5 2.266(2) 2_567 ?
 F1 C9 1.340(4) . ?
 F2 C9 1.332(4) . ?
 F3 C9 1.332(4) . ?
 O1 N1 1.319(3) . ?
 O2 N2 1.228(4) . ?
 O3 N2 1.214(4) . ?
 O4 C8 1.243(4) . ?
 O5 C8 1.237(4) . ?
 N1 C1 1.349(4) . ?
 N1 C5 1.374(4) . ?
 N2 C3 1.475(4) . ?
 N3 C5 1.334(4) . ?
 N3 C6 1.455(4) . ?
 C1 C2 1.385(4) . ?
 C2 C3 1.404(4) . ?
 C2 C7 1.507(4) . ?
 C3 C4 1.376(4) . ?
 C4 C5 1.395(4) . ?
 C8 C9 1.548(4) . ?

loop_
  _geom_angle_atom_site_label_1
  _geom_angle_atom_site_label_2
  _geom_angle_atom_site_label_3
  _geom_angle
  _geom_angle_site_symmetry_1
  _geom_angle_site_symmetry_3
  _geom_angle_publ_flag
 O1 Ag1 Ag1 93.41(5) 2_667 2_567 ?
 O1 Ag1 Ag1 167.93(5) . 2_567 ?
 O1 Ag1 O1 93.22(7) . 2_667 ?
 O4 Ag1 Ag1 83.34(6) . 2_567 ?
 O4 Ag1 O1 111.56(7) . 2_667 ?
 O4 Ag1 O1 103.53(8) . . ?
 O4 Ag1 O5 156.11(9) . 2_567 ?
 O5 Ag1 Ag1 79.39(6) 2_567 2_567 ?
 O5 Ag1 O1 85.97(8) 2_567 2_667 ?
 O5 Ag1 O1 91.03(8) 2_567 . ?
 Ag1 O1 Ag1 86.78(7) . 2_667 ?
 N1 O1 Ag1 117.22(16) . 2_667 ?
 N1 O1 Ag1 127.36(16) . . ?
 C8 O4 Ag1 118.44(19) . . ?
 C8 O5 Ag1 122.42(19) . 2_567 ?
 O1 N1 C1 121.6(2) . . ?
 O1 N1 C5 116.4(2) . . ?
 C1 N1 C5 122.0(2) . . ?
 O2 N2 C3 117.7(2) . . ?
 O3 N2 O2 123.2(3) . . ?
 O3 N2 C3 119.2(3) . . ?
 C5 N3 C6 123.2(3) . . ?
 N1 C1 C2 123.1(3) . . ?
 C1 C2 C3 114.5(3) . . ?
 C1 C2 C7 117.5(3) . . ?
 C3 C2 C7 127.9(3) . . ?
 C2 C3 N2 121.2(3) . . ?
 C4 C3 N2 115.6(3) . . ?
 C4 C3 C2 123.2(3) . . ?
 C3 C4 C5 119.6(3) . . ?
 N1 C5 C4 117.5(3) . . ?
 N3 C5 N1 116.0(3) . . ?
 N3 C5 C4 126.5(3) . . ?
 O4 C8 C9 115.9(3) . . ?
 O5 C8 O4 130.0(3) . . ?
 O5 C8 C9 114.1(3) . . ?
 F1 C9 C8 112.5(3) . . ?
 F2 C9 F1 105.8(3) . . ?
 F2 C9 F3 107.3(3) . . ?
 F2 C9 C8 111.3(3) . . ?
 F3 C9 F1 107.8(3) . . ?
 F3 C9 C8 111.8(3) . . ?

loop_
  _diffrn_refln_index_h
  _diffrn_refln_index_k
  _diffrn_refln_index_l
  _diffrn_refln_intensity_net
  _diffrn_refln_intensity_u
 0 0 1 2708.93 92.1
 0 0 2 1149.77 39.23
 0 0 3 15.55 1.2
 0 0 4 470.84 16.39
 0 0 5 25.61 1.7
 0 0 6 157.04 6.03
 0 0 7 271.84 9.54
 0 0 7 273.06 9.69
 0 0 7 290.33 10.13
 0 0 7 271.04 9.51
 0 0 8 10.16 1.21
 0 0 8 9.16 0.95
 0 0 8 11.28 0.89
 0 0 8 9.13 1.5
 0 0 9 374.21 13.04
 0 0 9 379.43 12.82
 0 0 9 363.33 12.77
 0 0 9 369.39 12.82
 0 0 -9 401.06 12.78
 0 0 9 360.54 13.5
 0 0 9 342.87 12.65
 0 0 10 811.57 27.2
 0 0 10 796.12 27.42
 0 0 10 752.45 27.15
 0 0 10 778.16 27.95
 0 0 -10 805.25 27.12
 0 0 -11 501.17 17.22
 0 0 -11 497.45 16.95
 0 0 11 491.86 17.84
 0 0 11 473.38 16.98
 0 0 12 290.18 10.04
 0 0 12 277.5 9.94
 0 0 13 99.27 3.58
 0 0 13 91.57 3.67
 0 0 14 27.49 1.3
 0 0 14 26.5 1.38
 0 0 15 2.3 0.42
 0 0 15 1.38 0.44
 -1 -1 15 76.81 2.75
 -1 -1 14 92.55 3.05
 -1 -1 14 84.63 3.14
 -1 -1 13 11.46 0.8
 -1 -1 13 12.11 1
 -1 -1 13 12.26 0.99
 -1 -1 12 77.16 3.1
 -1 -1 11 30.22 1.69
 -1 -1 11 36.71 2.09
 -1 -1 11 34.72 2.32
 -1 -1 11 33.91 1.73
 -1 -1 11 28.95 2.23
 -1 -1 10 12.4 1.66
 -1 -1 10 14.71 1.19
 -1 -1 10 14.67 1.58
 -1 -1 9 278.39 9.56
 -1 -1 9 279.02 9.3
 -1 -1 9 254.28 9.9
 -1 -1 9 250.82 9.15
 -1 -1 9 262.38 9.19
 1 1 -9 252.81 9.37
 1 1 -8 431.33 15.71
 -1 -1 8 477.14 16.3
 -1 -1 8 455.42 15.64
 -1 -1 8 451.18 15.84
 -1 -1 8 447.89 16.23
 -1 -1 8 446.74 15.54
 -1 -1 8 452.89 15.57
 -1 -1 8 457.63 15.68
 -1 -1 7 366.25 12.65
 -1 -1 7 386.59 12.7
 -1 -1 7 353.38 12.6
 -1 -1 7 399.51 13.24
 1 1 -7 344.71 12.71
 -1 -1 6 869.48 29.94
 -1 -1 6 893.4 29.89
 -1 -1 6 853.95 29.94
 -1 -1 5 16.89 1.12
 -1 -1 5 19.69 1.44
 -1 -1 5 18.68 1.01
 -1 -1 5 19.11 1.09
 -1 -1 4 2135.54 74.14
 -1 -1 4 2381.41 74.47
 -1 -1 3 520.82 17.95
 1 1 -3 530.86 17.96
 -1 -1 2 2737.48 90.59
 1 1 -2 2629.44 90.5
 -1 -1 1 149.7 4.6
 1 1 -1 126.52 4.46
 -1 -1 0 263.79 9.09
 -1 -1 -1 259.42 8.92
 -1 -1 -2 434.9 15.37
 1 1 2 489.34 15.5
 -1 -1 -3 6915.54 237.06
 1 1 3 7250.06 237.28
 -1 -1 -4 1995.96 67.68
 1 1 4 1962.47 67.98
 -1 -1 -5 2216.4 75.09
 1 1 5 2161.43 75.5
 -1 -1 -6 1334.15 45.55
 1 1 6 1343.38 46.03
 -1 -1 -7 599.92 20.18
 1 1 7 577.44 20.33
 1 1 7 567.07 20.73
 -1 -1 -8 876.84 29.66
 -1 -1 -8 867.61 29.61
 1 1 8 854.99 30.29
 1 1 8 847.93 29.79
 -1 -1 -9 23.87 1.26
 -1 -1 -9 24.61 1.2
 1 1 9 26.02 1.4
 1 1 9 27.92 2.14
 1 1 10 52.16 3.03
 -1 -1 -10 52.95 2.1
 1 1 10 49.35 2.22
 1 1 10 50.68 2.32
 -1 -1 -10 52.96 2.16
 1 1 10 50.52 2.25
 1 1 11 -0.72 0.9
 1 1 11 1.43 0.9
 1 1 11 -1.12 1.01
 -1 -1 -11 1.09 0.67
 1 1 11 0.89 1.57
 1 1 12 16.68 1.19
 1 1 12 17.54 2.07
 -1 -1 -12 16.99 1.24
 1 1 12 15.81 1.17
 1 1 12 15.53 1.23
 -1 -1 -12 18.72 1.09
 1 1 13 103.37 3.91
 -1 -1 -14 94.46 3.28
 1 1 14 87.11 3.3
 1 1 14 88.63 3.24
 1 1 14 88.22 3.36
 -1 -1 -15 98.61 3.46
 -2 -2 13 147.51 5.26
 -2 -2 13 146.74 5.25
 -2 -2 12 262.76 9.13
 -2 -2 12 263.73 9.13
 -2 -2 12 243.51 9.11
 -2 -2 12 264.1 9.04
 -2 -2 11 414.65 13.92
 -2 -2 11 412.25 13.67
 -2 -2 11 370.4 13.51
 -2 -2 10 357.71 12.01
 -2 -2 10 348.46 11.74
 -2 -2 10 311.63 11.58
 -2 -2 10 320.81 11.72
 -2 -2 10 344.44 11.61
 -2 -2 9 211.9 7.39
 -2 -2 9 210.41 7.4
 -2 -2 9 213.97 7.52
 -2 -2 9 216.98 7.8
 -2 -2 9 193.85 7.56
 -2 -2 9 205.4 7.53
 -2 -2 8 187.21 6.65
 -2 -2 8 195.68 6.64
 -2 -2 8 198.76 6.9
 -2 -2 8 165.4 6.51
 -2 -2 8 190.61 6.51
 -2 -2 8 182.86 6.5
 -2 -2 8 177.4 6.7
 -2 -2 7 17.67 0.92
 -2 -2 7 13.84 1.03
 -2 -2 7 19.73 1.68
 -2 -2 7 13.12 1.02
 -2 -2 7 15.07 1.25
 -2 -2 7 17.15 1.43
 -2 -2 7 19.51 1.08
 -2 -2 7 15.45 0.95
 -2 -2 7 15.34 0.89
 -2 -2 7 16.12 1.19
 -2 -2 6 104 3.95
 -2 -2 6 102.64 3.85
 -2 -2 6 109.28 3.93
 -2 -2 6 113.46 4.42
 -2 -2 6 114.79 4.09
 -2 -2 6 108.01 4.03
 -2 -2 6 96.15 3.9
 -2 -2 6 114 3.85
 -2 -2 5 57.36 2.31
 -2 -2 5 56.56 2.21
 -2 -2 5 55.72 2.38
 -2 -2 4 14.11 0.86
 -2 -2 4 18.43 0.9
 -2 -2 4 17.66 1.02
 -2 -2 4 16.18 1.2
 -2 -2 4 17.63 1.22
 -2 -2 3 898.01 30.53
 -2 -2 3 870 30.49
 -2 -2 3 917.8 30.65
 -2 -2 2 516.61 17.15
 -2 -2 2 481.38 17.12
 -2 -2 1 1111.07 38.01
 2 2 0 448.04 15.85
 -2 -2 0 495.68 15.99
 -2 -2 -1 1501.99 51.24
 2 2 2 1056.22 36.19
 -2 -2 -2 1066.12 36.23
 -2 -2 -3 16.81 0.93
 -2 -2 -4 246.16 8.22
 -2 -2 -4 224.73 8.21
 -2 -2 -5 1.88 0.47
 -2 -2 -5 1.27 0.78
 -2 -2 -6 0.85 0.78
 -2 -2 -7 399.46 13.83
 2 2 7 392.06 14.33
 -2 -2 -8 484.87 16.81
 -2 -2 -8 508.4 16.86
 -2 -2 -8 487.29 16.8
 2 2 8 463.08 17.44
 -2 -2 -8 470.71 16.87
 -2 -2 -9 495.49 16.96
 2 2 9 473.81 16.85
 -2 -2 -9 478.19 16.87
 -2 -2 -9 507.55 16.88
 -2 -2 -10 183.48 6.53
 -2 -2 -10 187.99 6.52
 -2 -2 -10 172.17 6.59
 2 2 11 427.83 16.11
 -2 -2 -11 434.08 15.26
 -2 -2 -11 446.98 15.25
 2 2 12 235.24 8.74
 2 2 12 244.51 8.8
 -2 -2 -12 250.54 8.69
 -2 -2 -12 238.88 8.7
 -2 -2 -12 256.88 8.66
 -2 -2 -13 189.69 6.72
 -2 -2 -13 190 6.73
 2 2 13 181.32 6.77
 2 2 13 197.98 6.82
 2 2 14 38.71 1.66
 -2 -2 -14 38.81 1.57
 2 2 15 11.64 0.66
 -2 -2 -15 12.91 0.63
 -3 -3 12 3.24 0.51
 -3 -3 11 12.17 0.97
 -3 -3 11 12.77 0.93
 -3 -3 11 12.08 1.03
 -3 -3 10 37.13 1.86
 -3 -3 10 43.19 1.75
 -3 -3 10 38.13 1.89
 -3 -3 9 169.49 5.95
 -3 -3 9 169.83 6.19
 -3 -3 9 152 6.01
 -3 -3 9 165.9 6.04
 -3 -3 9 162.11 5.89
 -3 -3 8 446.52 15.13
 -3 -3 8 438.35 15.37
 -3 -3 8 445.78 15.16
 -3 -3 8 414.96 15.24
 -3 -3 8 446.22 15.24
 -3 -3 8 421.48 15.1
 -3 -3 7 721.07 25.64
 -3 -3 7 747.47 25.64
 -3 -3 7 759.58 25.66
 -3 -3 7 745.92 25.87
 -3 -3 7 734.71 25.8
 -3 -3 7 738.46 25.72
 -3 -3 7 778.75 25.77
 -3 -3 6 461.2 16.32
 -3 -3 6 482.34 16.31
 -3 -3 6 490.92 16.32
 -3 -3 6 462.63 16.49
 -3 -3 6 456.51 16.47
 -3 -3 6 452.88 16.36
 -3 -3 6 482.43 16.4
 -3 -3 5 312.48 10.79
 -3 -3 5 306.16 10.93
 -3 -3 5 307.23 10.75
 -3 -3 5 299.78 10.8
 -3 -3 5 308.47 10.95
 -3 -3 5 300.37 10.83
 -3 -3 5 319.41 10.76
 -3 -3 4 359.6 12.39
 -3 -3 4 350.24 12.38
 -3 -3 4 376.14 12.58
 -3 -3 4 369.39 12.36
 -3 -3 4 329.35 12.49
 -3 -3 4 358.85 12.43
 -3 -3 4 351.17 12.34
 -3 -3 3 504.87 16.86
 -3 -3 3 532.52 16.94
 -3 -3 3 479.02 16.81
 -3 -3 3 463.04 16.96
 -3 -3 3 483.34 16.83
 -3 -3 3 499.15 17.01
 -3 -3 3 471.9 16.81
 -3 -3 3 485.89 16.9
 -3 -3 2 304.3 10.65
 -3 -3 2 312.88 10.83
 -3 -3 2 307.08 10.69
 -3 -3 2 307.71 10.85
 -3 -3 1 14.54 1.27
 -3 -3 1 13.66 0.93
 -3 -3 0 15.88 1.01
 -3 -3 0 16.28 1.1
 -3 -3 0 16.4 1.07
 -3 -3 -1 37.03 1.72
 -3 -3 -1 37.94 1.74
 -3 -3 -1 40.84 1.74
 -3 -3 -2 94.67 3.69
 -3 -3 -2 100.3 3.69
 -3 -3 -3 981.24 32.94
 -3 -3 -3 904.49 32.9
 -3 -3 -3 989.61 32.86
 -3 -3 -4 489.94 15.88
 -3 -3 -4 459.46 15.81
 -3 -3 -5 543.65 19.8
 -3 -3 -5 645.43 20
 -3 -3 -5 556.64 19.72
 -3 -3 -5 596.52 19.78
 -3 -3 -5 598.56 19.9
 -3 -3 -5 527 19.7
 -3 -3 -6 38.16 1.6
 -3 -3 -6 42.1 1.77
 -3 -3 -6 35.68 1.83
 -3 -3 -6 38.64 1.84
 -3 -3 -6 37.25 2.05
 -3 -3 -6 38.03 1.66
 -3 -3 -7 209.71 7.9
 -3 -3 -7 221.64 7.92
 -3 -3 -7 216.29 7.75
 -3 -3 -7 233.01 7.81
 -3 -3 -8 37.42 1.91
 -3 -3 -8 42.83 1.85
 -3 -3 -8 39.66 1.92
 -3 -3 -8 37.69 1.68
 -3 -3 -8 38.68 1.73
 -3 -3 -9 105.91 4.29
 -3 -3 -9 112.11 4.26
 -3 -3 -9 116.73 4.16
 -3 -3 -9 110.39 4.16
 -3 -3 -9 113.84 4.28
 -3 -3 -10 25.93 1.37
 -3 -3 -10 24.7 1.32
 -3 -3 -10 24.11 1.27
 -3 -3 -11 27.77 1.42
 -3 -3 -11 29.01 1.83
 -3 -3 -11 28.37 1.37
 -3 -3 -11 29.63 1.39
 -3 -3 -11 27.59 1.51
 3 3 12 14.89 1.18
 -3 -3 -12 14.01 1.03
 -3 -3 -12 16.86 1.31
 -3 -3 -13 67.61 2.53
 3 3 13 61.86 2.64
 3 3 13 64.99 2.65
 -3 -3 -14 135.69 5.19
 -3 -3 -14 152.66 5.11
 3 3 14 144.31 5.15
 -3 -3 -15 81.85 2.88
 -4 -4 10 195.8 6.82
 -4 -4 9 181.85 6.7
 -4 -4 9 193.9 6.65
 -4 -4 8 91.91 3.53
 -4 -4 8 84.5 3.51
 -4 -4 8 94.14 3.43
 -4 -4 7 23.78 1.55
 -4 -4 7 24.61 1.53
 -4 -4 6 42.23 2.11
 -4 -4 6 42.27 1.9
 -4 -4 6 42.7 1.93
 -4 -4 6 41.46 2.14
 -4 -4 5 150.08 5.75
 -4 -4 5 154.39 5.59
 -4 -4 5 157.31 5.59
 -4 -4 5 147.3 5.78
 -4 -4 4 395.98 13.59
 -4 -4 4 387.61 13.59
 -4 -4 4 383.2 13.75
 -4 -4 3 339.17 12.14
 -4 -4 3 335.37 11.98
 -4 -4 3 346.77 11.98
 -4 -4 3 350.84 12.22
 -4 -4 2 153.13 5.71
 -4 -4 2 161.43 5.9
 -4 -4 2 153.45 5.95
 -4 -4 2 161.7 5.73
 -4 -4 2 161.78 5.99
 -4 -4 1 506.59 18.1
 -4 -4 1 511.48 18.24
 -4 -4 1 528.34 18.09
 -4 -4 1 556.3 18.33
 -4 -4 1 528.32 18.37
 -4 -4 0 413.53 13.42
 -4 -4 0 365.94 13.14
 -4 -4 0 376.84 13.15
 -4 -4 0 380.42 13.42
 -4 -4 0 370.12 13.32
 -4 -4 -1 442.45 16.09
 -4 -4 -1 449.82 16.1
 -4 -4 -1 502.98 16.28
 -4 -4 -1 476.64 16.32
 -4 -4 -1 490.66 16.4
 -4 -4 -2 298.28 11.1
 -4 -4 -2 304.38 11.29
 -4 -4 -2 327.61 11.38
 -4 -4 -2 341.43 11.29
 -4 -4 -2 346.05 11.43
 -4 -4 -3 215.74 7.69
 -4 -4 -3 205.83 7.9
 -4 -4 -3 203.47 7.7
 -4 -4 -3 230.99 7.6
 -4 -4 -3 189.21 7.59
 -4 -4 -4 35.09 1.72
 -4 -4 -4 31.56 2.14
 -4 -4 -4 31.45 1.95
 -4 -4 -4 33.6 1.71
 -4 -4 -5 23.72 1.76
 -4 -4 -5 32.29 1.98
 -4 -4 -5 33.76 1.64
 -4 -4 -5 37.36 2.11
 -4 -4 -5 26.47 1.3
 -4 -4 -6 193.77 7.34
 -4 -4 -6 194.16 7.05
 -4 -4 -7 31.17 1.41
 -4 -4 -7 26.67 1.66
 -4 -4 -7 28.85 1.87
 -4 -4 -8 41.11 1.93
 -4 -4 -8 38.76 1.73
 -4 -4 -9 28.97 1.37
 -4 -4 -9 29.13 1.54
 -4 -4 -9 28.58 1.51
 -4 -4 -9 26.94 1.75
 -4 -4 -9 27.45 1.27
 -4 -4 -10 105.24 4.18
 -4 -4 -11 97.01 3.6
 -4 -4 -11 94.14 3.34
 -4 -4 -11 86.09 3.35
 -4 -4 -11 86.19 3.27
 -4 -4 -12 99.26 3.58
 -4 -4 -12 96.63 3.35
 4 4 13 61.19 2.14
 -4 -4 -13 58.67 2.01
 4 4 14 29.74 1.15
 -5 -5 7 153.64 5.43
 -5 -5 6 229.56 7.88
 -5 -5 6 218.34 7.93
 -5 -5 5 236.67 8.24
 -5 -5 5 229.57 8.33
 -5 -5 4 107.8 3.95
 -5 -5 4 101.65 4.09
 -5 -5 3 17.73 0.99
 -5 -5 3 20.57 1.48
 -5 -5 3 16.94 1.17
 -5 -5 2 53.54 2.56
 -5 -5 1 35.99 2.02
 -5 -5 1 35.08 1.68
 -5 -5 0 20.44 1.57
 -5 -5 0 17.63 1.78
 -5 -5 0 16.01 1.43
 -5 -5 -1 67.95 2.95
 -5 -5 -1 62.53 3.16
 -5 -5 -1 64.28 2.9
 -5 -5 -2 253.68 8.46
 -5 -5 -2 241.65 8.7
 -5 -5 -2 234.02 8.47
 -5 -5 -3 186.51 6.74
 -5 -5 -3 177.66 6.78
 -5 -5 -3 176 6.55
 -5 -5 -3 184.38 7.01
 -5 -5 -4 245.69 8.81
 -5 -5 -4 269.44 8.87
 -5 -5 -4 262.4 9.2
 -5 -5 -5 162.56 6.09
 -5 -5 -5 171.45 6.11
 -5 -5 -5 166.52 6.21
 -5 -5 -5 162.56 6.4
 -5 -5 -6 53.81 2.32
 -5 -5 -6 53.15 2.69
 -5 -5 -6 53.59 2.3
 -5 -5 -6 51.49 2.48
 -5 -5 -7 117.13 4.09
 -5 -5 -7 96.14 3.72
 -5 -5 -8 29.92 1.48
 -5 -5 -8 31.3 1.67
 -5 -5 -8 29.06 1.27
 -5 -5 -9 13.71 1.09
 -5 -5 -9 12.43 0.91
 -5 -5 -10 0.83 0.53
 -5 -5 -10 0.61 0.69
 -5 -5 -11 4.45 0.45
 5 5 12 9.09 0.52
 -6 -6 3 52.91 1.98
 -6 -6 2 69.15 2.32
 -6 -6 2 52.44 2.36
 -6 -6 1 73.38 2.64
 -6 -6 1 70.88 2.76
 -6 -6 1 65.05 2.81
 -6 -6 1 72.33 2.58
 -6 -6 0 149.85 5.29
 -6 -6 0 135.76 5.5
 -6 -6 0 155.77 5.3
 -6 -6 0 152.47 5.42
 -6 -6 -1 190.33 7.03
 -6 -6 -1 182.59 6.89
 -6 -6 -1 204.47 6.81
 -6 -6 -2 2.72 0.96
 -6 -6 -2 1.12 0.75
 -6 -6 -2 2.03 0.55
 -6 -6 -3 14.39 1.24
 -6 -6 -3 11.87 0.98
 -6 -6 -4 0.97 0.48
 -6 -6 -4 0.59 0.48
 -6 -6 -4 2.24 0.66
 -6 -6 -5 5.54 0.52
 -6 -6 -5 5.2 0.58
 -6 -6 -6 17.9 0.89
 -6 -6 -6 16.53 0.77
 -6 -6 -7 55.9 2.11
 -6 -6 -8 24.7 1.03
 -6 -7 -5 6.74 0.41
 -6 -7 -4 7.22 0.48
 -6 -7 -3 4.39 0.42
 -6 -7 -2 12.9 0.66
 -6 -7 -1 102.52 3.62
 -6 -7 0 49.49 1.8
 -5 -6 -10 1.38 0.42
 5 6 10 0.81 0.43
 -5 -6 -9 4.21 0.7
 -5 -6 -9 2.8 0.57
 -5 -6 -8 60.87 2.48
 -5 -6 -8 66.24 2.59
 -5 -6 -7 129.73 4.74
 -5 -6 -7 134.66 4.91
 -5 -6 -7 142.69 5
 -5 -6 -6 196.73 7.09
 -5 -6 -6 193.79 7.2
 -5 -6 -5 165.94 5.73
 -5 -6 -5 151.48 5.79
 -5 -6 -4 122.67 4.64
 -5 -6 -3 74.38 3.07
 -5 -6 -2 61.79 2.66
 -5 -6 -1 7.41 1.16
 -5 -6 0 67.9 2.91
 -5 -6 1 15.62 1.51
 -5 -6 1 17.03 1.02
 -5 -6 2 14.43 1.41
 -5 -6 2 16.08 0.93
 -5 -6 3 83.82 3.04
 -5 -6 3 89.95 3.35
 -5 -6 4 206.77 7.74
 -5 -6 4 231.57 7.8
 -5 -6 5 179.16 6.37
 -5 -6 5 178.86 6.4
 -5 -6 6 214.63 7.49
 4 5 13 17.62 0.82
 -4 -5 -12 39.21 1.49
 4 5 12 47 1.65
 -4 -5 -12 38.64 1.5
 -4 -5 -12 45.36 1.75
 -4 -5 -11 28.48 1.33
 -4 -5 -11 30.53 1.22
 -4 -5 -11 31.86 1.58
 -4 -5 -10 124.53 4.6
 -4 -5 -10 126.34 4.68
 -4 -5 -10 134.82 4.85
 -4 -5 -9 103.26 3.9
 -4 -5 -9 92.41 3.74
 -4 -5 -8 368.99 12.86
 -4 -5 -8 371.64 13.01
 -4 -5 -8 390.42 13.13
 -4 -5 -8 354.75 13
 -4 -5 -7 143.97 5.24
 -4 -5 -7 150.16 5.45
 -4 -5 -7 158.04 5.58
 -4 -5 -7 134.85 5.43
 -4 -5 -6 62.2 2.89
 -4 -5 -6 57.94 2.46
 -4 -5 -6 54.07 2.21
 -4 -5 -5 23.79 1.4
 -4 -5 -5 22.49 1.59
 -4 -5 -5 23.13 1.94
 -4 -5 -4 58.81 2.53
 -4 -5 -4 60.69 2.69
 -4 -5 -4 63.91 3.06
 -4 -5 -3 184.34 6.64
 -4 -5 -3 192.18 6.54
 -4 -5 -3 177.14 6.9
 -4 -5 -2 225.12 8.45
 -4 -5 -2 243.27 8.45
 -4 -5 -2 219.93 8.5
 -4 -5 -2 236.61 8.74
 -4 -5 -2 241.78 8.36
 -4 -5 -1 378.67 14.06
 -4 -5 -1 398.05 13.78
 -4 -5 -1 410.26 13.89
 -4 -5 -1 381.71 13.86
 -4 -5 0 303.33 10.59
 -4 -5 0 285.91 10.51
 -4 -5 0 285.79 10.65
 -4 -5 1 213.6 7.52
 -4 -5 1 193.91 7.43
 -4 -5 1 217.8 7.65
 -4 -5 1 211.13 7.45
 -4 -5 2 284.61 10.48
 -4 -5 2 295.46 10.4
 -4 -5 2 287.05 10.34
 -4 -5 2 311.56 10.55
 -4 -5 2 291.67 10.34
 -4 -5 3 240.15 8.61
 -4 -5 3 238.09 8.71
 -4 -5 3 234.02 8.56
 -4 -5 3 248.7 8.57
 -4 -5 4 193.04 6.87
 -4 -5 4 178.56 6.73
 -4 -5 4 186.66 6.71
 -4 -5 4 184.52 6.89
 -4 -5 4 185.4 6.7
 -4 -5 5 14.49 1.12
 -4 -5 5 14.2 1.37
 -4 -5 5 13.73 1.28
 -4 -5 6 11.4 1.26
 -4 -5 6 9.74 0.98
 -4 -5 7 37.73 1.69
 -4 -5 7 34.11 1.8
 -4 -5 7 34.04 1.67
 -4 -5 7 38.17 1.83
 -4 -5 8 50.65 2.1
 -4 -5 8 51.7 2.21
 -4 -5 8 52.35 2.08
 -4 -5 8 49.75 2.19
 -4 -5 9 96.1 3.65
 -4 -5 9 104.37 3.71
 3 4 14 60.01 2.24
 -3 -4 -14 59.8 2.18
 3 4 13 17.08 0.99
 3 4 13 11.08 0.92
 -3 -4 -13 13.24 1.07
 -3 -4 -13 16.24 0.79
 -3 -4 -12 74.17 2.78
 -3 -4 -12 80.77 3.08
 -3 -4 -12 69 2.81
 3 4 12 69.78 2.92
 -3 -4 -12 79.54 2.9
 -3 -4 -11 67.37 2.62
 -3 -4 -11 71.3 2.98
 -3 -4 -11 65.69 2.74
 -3 -4 -11 67.58 2.8
 -3 -4 -11 69.61 2.67
 -3 -4 -10 17.28 1.03
 -3 -4 -10 17.23 0.97
 -3 -4 -10 17.73 1.49
 -3 -4 -10 15.41 1.2
 -3 -4 -10 18.93 1.1
 -3 -4 -10 14.07 1.21
 -3 -4 -10 12.01 1.01
 -3 -4 -9 17.26 1
 -3 -4 -9 16.15 1.06
 -3 -4 -8 108.28 3.99
 -3 -4 -8 99.88 3.93
 -3 -4 -8 114.87 4.36
 -3 -4 -8 110.4 4.2
 -3 -4 -8 110.56 4.17
 -3 -4 -8 110 4.14
 -3 -4 -7 246.7 9.04
 -3 -4 -7 249.37 9
 -3 -4 -7 283.81 9.36
 -3 -4 -7 249.16 9.22
 -3 -4 -7 264.29 9.21
 -3 -4 -7 273.63 9.2
 -3 -4 -6 203.25 7.54
 -3 -4 -6 220.55 7.75
 -3 -4 -6 254.72 8.09
 -3 -4 -6 212.56 7.6
 -3 -4 -6 204.73 7.77
 -3 -4 -6 238.82 7.91
 -3 -4 -5 1019.6 36.38
 -3 -4 -5 1166.79 36.51
 -3 -4 -5 1232.48 36.71
 -3 -4 -5 1039.4 36.26
 -3 -4 -5 965.57 36.4
 -3 -4 -4 663.65 25.34
 -3 -4 -4 750.52 25.47
 -3 -4 -4 742.24 25.24
 -3 -4 -4 758.46 25.41
 -3 -4 -4 788.09 25.63
 -3 -4 -4 745.34 25.5
 -3 -4 -3 189.24 7.44
 -3 -4 -3 216.4 7.57
 -3 -4 -3 213.04 7.38
 -3 -4 -3 210.5 7.5
 -3 -4 -3 200.98 7.56
 -3 -4 -2 506.45 16.72
 -3 -4 -2 462.11 16.81
 -3 -4 -2 443.99 16.76
 -3 -4 -2 515.08 16.78
 -3 -4 -2 494.3 16.92
 -3 -4 -1 96.48 3.68
 -3 -4 -1 95.27 3.74
 -3 -4 -1 99.73 3.83
 -3 -4 -1 103.92 3.7
 -3 -4 0 142.13 5.03
 -3 -4 0 139.7 5.09
 -3 -4 0 132.48 4.98
 -3 -4 0 143.35 4.97
 -3 -4 0 134.84 5.09
 -3 -4 0 137.59 4.95
 -3 -4 0 128.78 4.89
 -3 -4 1 221.45 7.44
 -3 -4 1 208.3 7.43
 -3 -4 1 213.37 7.63
 -3 -4 1 199.8 7.43
 -3 -4 1 223.79 7.62
 -3 -4 1 226.25 7.48
 -3 -4 1 187.66 7.36
 -3 -4 1 221.79 7.56
 -3 -4 1 220.63 7.5
 -3 -4 2 285.72 9.67
 -3 -4 2 251.25 9.38
 -3 -4 2 265.8 9.41
 -3 -4 2 264.96 9.46
 -3 -4 2 279.7 9.44
 -3 -4 2 283.41 9.63
 -3 -4 2 282.99 9.56
 -3 -4 2 279.87 9.5
 -3 -4 2 261.84 9.44
 -3 -4 3 271.45 10.04
 -3 -4 3 316.67 10.31
 -3 -4 3 272.97 10.12
 -3 -4 3 287.89 10.12
 -3 -4 3 308.05 10.17
 -3 -4 3 308.7 10.21
 -3 -4 3 284.08 10.09
 -3 -4 3 284.51 10.08
 -3 -4 4 268.5 9.41
 -3 -4 4 245.87 9.22
 -3 -4 4 256.38 9.22
 -3 -4 4 270.29 9.29
 -3 -4 4 276.29 9.28
 -3 -4 4 258.46 9.19
 -3 -4 4 260.72 9.18
 -3 -4 5 557.77 19.51
 -3 -4 5 543.99 19.37
 -3 -4 5 543.41 19.36
 -3 -4 5 597.38 19.46
 -3 -4 5 563.98 19.35
 -3 -4 5 560.59 19.33
 -3 -4 6 286.41 10.4
 -3 -4 6 291.69 10.27
 -3 -4 6 287.47 10.22
 -3 -4 6 294.28 10.22
 -3 -4 6 291.69 10.25
 -3 -4 7 246.88 8.78
 -3 -4 7 246.41 8.74
 -3 -4 7 240.56 8.71
 -3 -4 7 251.11 8.72
 -3 -4 8 262.4 9.22
 -3 -4 8 259.3 9.14
 -3 -4 8 242.06 9.04
 -3 -4 8 277.48 9.09
 -3 -4 8 279.09 9.23
 -3 -4 8 235.42 9.03
 -3 -4 9 95.51 3.42
 -3 -4 9 85.92 3.54
 -3 -4 9 85.79 3.48
 -3 -4 10 22.28 1.12
 -3 -4 10 18.33 1.2
 -3 -4 10 19.61 1.21
 -3 -4 10 21.42 1.28
 -3 -4 11 3.47 0.54
 -3 -4 11 4.04 0.7
 -3 -4 11 4.79 0.65
 2 3 15 26.06 1.06
 -2 -3 -15 25.18 1.01
 2 3 14 57.67 2.13
 -2 -3 -14 56.54 2.05
 -2 -3 -13 27.68 1.34
 2 3 13 27.43 1.43
 -2 -3 -13 27.51 1.26
 -2 -3 -12 55.08 2.29
 2 3 12 53.91 2.36
 2 3 12 49.56 2.27
 -2 -3 -12 55.86 2.19
 -2 -3 -11 336.49 11.73
 -2 -3 -11 324.85 11.62
 -2 -3 -11 337.02 11.62
 -2 -3 -10 207.52 7.46
 -2 -3 -10 213.19 7.34
 -2 -3 -10 197.8 7.33
 -2 -3 -9 367.54 12.88
 2 3 9 377.59 13.66
 -2 -3 -9 376.9 12.95
 -2 -3 -9 371.28 12.88
 -2 -3 -9 360.28 13
 -2 -3 -8 487.82 17.6
 2 3 8 506.64 18.28
 -2 -3 -8 540.3 17.71
 -2 -3 -8 513.8 17.62
 -2 -3 -8 507.96 17.73
 -2 -3 -7 439.28 15.49
 -2 -3 -7 456.67 15.51
 2 3 7 428.86 16.05
 -2 -3 -7 424.29 15.61
 -2 -3 -7 485.53 15.61
 -2 -3 -6 881.81 30.28
 2 3 5 318.45 12.08
 -2 -3 -5 341.31 11.66
 -2 -3 -5 314.93 11.79
 -2 -3 -4 40.55 1.72
 -2 -3 -4 41.04 1.61
 -2 -3 -4 38.51 1.74
 -2 -3 -3 129.52 4.48
 -2 -3 -3 118.77 4.55
 -2 -3 -3 119.38 4.59
 -2 -3 -2 443.89 15.07
 -2 -3 -2 448.08 15.11
 -2 -3 -2 433.25 15.04
 -2 -3 -2 428.62 14.97
 -2 -3 -1 2224.61 75.9
 -2 -3 -1 2227.81 75.78
 -2 -3 0 1022.89 35.83
 -2 -3 0 1059.97 35.71
 -2 -3 1 1683.02 57.63
 -2 -3 1 1699.77 57.58
 -2 -3 1 1614.52 57.66
 -2 -3 1 1725.86 57.54
 -2 -3 2 41.77 1.77
 -2 -3 2 40.16 1.69
 -2 -3 2 38.21 1.87
 -2 -3 3 1583.86 53.84
 -2 -3 3 1475.32 53.84
 -2 -3 3 1647.67 53.73
 -2 -3 3 1540.29 53.8
 -2 -3 3 1559.72 53.68
 -2 -3 3 1614.72 53.73
 -2 -3 4 421.2 14.8
 -2 -3 4 427.25 14.7
 -2 -3 4 422.25 14.69
 -2 -3 4 439.38 14.84
 -2 -3 5 182.67 6.52
 -2 -3 5 197.11 6.69
 -2 -3 5 184.2 6.66
 -2 -3 5 194.27 6.53
 -2 -3 5 181.41 6.51
 -2 -3 5 186.3 6.49
 -2 -3 5 201.1 6.51
 -2 -3 5 168.56 6.49
 -2 -3 5 167.97 6.5
 -2 -3 5 187.38 6.47
 -2 -3 6 1.94 0.66
 -2 -3 6 1.19 0.69
 -2 -3 6 1.08 0.63
 -2 -3 6 1.12 0.59
 -2 -3 6 1.59 0.57
 -2 -3 6 1.84 0.55
 -2 -3 6 0.94 0.96
 -2 -3 6 2.09 0.67
 -2 -3 6 1.22 1.02
 -2 -3 6 1.99 0.81
 -2 -3 7 222.69 8.09
 -2 -3 7 235.59 8.1
 -2 -3 7 229.72 8.06
 -2 -3 7 216.41 8.05
 -2 -3 7 225.79 8.03
 -2 -3 7 219.19 8.02
 -2 -3 7 230.16 8.02
 -2 -3 7 240.72 8.12
 -2 -3 7 242.45 8.34
 -2 -3 7 232.71 8.23
 -2 -3 8 247.24 8.81
 -2 -3 8 262.6 8.9
 -2 -3 8 254.29 9.01
 -2 -3 8 268.72 9.15
 -2 -3 8 270.92 8.92
 -2 -3 8 238.71 8.86
 -2 -3 8 256.86 8.79
 -2 -3 8 239.87 8.79
 -2 -3 8 231.59 8.81
 -2 -3 9 256.99 8.37
 -2 -3 9 253.34 8.47
 -2 -3 9 236.58 8.35
 -2 -3 10 87.57 3.45
 -2 -3 10 80.41 3.28
 -2 -3 10 93.46 3.46
 -2 -3 10 91.78 3.33
 -2 -3 11 314.32 11.15
 -2 -3 11 332.69 11.16
 -2 -3 11 352.33 11.2
 -2 -3 11 328.2 11.09
 -2 -3 12 169.95 5.89
 -2 -3 12 168.42 5.86
 -2 -3 12 152.99 5.86
 -2 -3 13 90.01 3.49
 -2 -3 13 101.69 3.49
 1 2 15 107.19 3.79
 1 2 14 76.95 2.85
 -1 -2 -14 76.07 2.77
 1 2 14 72.39 2.85
 -1 -2 -13 50.52 1.94
 1 2 13 49.79 2.08
 -1 -2 -13 43.86 1.96
 1 2 13 45.46 2.04
 -1 -2 -12 1.74 0.66
 1 2 12 0.67 0.86
 1 2 12 0.66 0.97
 -1 -2 -12 1.1 0.78
 -1 -2 -11 90.66 3.35
 -1 -2 -11 87.79 3.3
 -1 -2 -11 84.68 3.54
 1 2 11 89.5 3.53
 -1 -2 -10 20.94 1.16
 -1 -2 -10 19.59 1.1
 1 2 10 18.93 1.4
 1 2 10 21.7 1.47
 1 2 10 17.44 2.06
 -1 -2 -9 112.53 4.21
 1 2 9 114.74 5.04
 -1 -2 -9 112.44 4.21
 -1 -2 -9 118.04 4.19
 -1 -2 -8 264.77 9.32
 -1 -2 -8 258.22 9.33
 -1 -2 -8 282.35 9.32
 1 2 8 243.49 9.98
 1 2 7 484.45 17.85
 -1 -2 -7 505.73 17.27
 -1 -2 -6 238.1 8.34
 1 2 5 1367.48 46.21
 -1 -2 -5 1337.1 45.9
 1 2 4 2686.69 91.67
 -1 -2 -3 9864.75 337.57
 -1 -2 -3 9999 337.56
 -1 -2 -2 965.44 32.98
 -1 -2 -2 966.17 32.96
 1 2 1 21.43 0.93
 -1 -2 -1 22.75 1.15
 -1 -2 -1 23.61 1.03
 -1 -2 0 157.64 5.49
 -1 -2 0 155.66 5.56
 -1 -2 1 91.66 3.36
 -1 -2 1 88.89 3.3
 -1 -2 2 84.38 3.02
 -1 -2 2 106.56 3.11
 -1 -2 2 89.64 3.02
 -1 -2 2 99.14 3.09
 -1 -2 2 78.66 2.96
 1 2 -2 78.8 2.85
 -1 -2 3 951.48 32.6
 -1 -2 4 300.07 10.87
 -1 -2 4 324.37 10.93
 -1 -2 4 306.85 10.75
 -1 -2 5 448.86 15.18
 -1 -2 5 412.86 15.47
 -1 -2 5 402.37 15.42
 -1 -2 5 427.66 15.25
 -1 -2 5 458.74 15.19
 -1 -2 5 465 15.32
 -1 -2 6 2227.25 75.17
 -1 -2 6 2212.31 75.25
 -1 -2 6 2325.07 75.34
 -1 -2 6 2213.49 75.18
 -1 -2 7 2249.46 73.98
 -1 -2 7 2102.49 74.01
 -1 -2 7 2002.64 74.39
 -1 -2 7 2299.88 74.22
 -1 -2 7 2175.79 74.03
 -1 -2 7 2146.81 74.09
 -1 -2 8 596.76 19.89
 -1 -2 8 578.81 19.65
 -1 -2 8 588.13 19.52
 -1 -2 8 572.9 19.73
 -1 -2 8 513.19 20
 -1 -2 8 549.02 20.11
 -1 -2 8 556.52 19.54
 -1 -2 8 583.97 19.59
 -1 -2 8 547.31 19.61
 -1 -2 9 193.54 7.59
 -1 -2 9 193.97 6.94
 -1 -2 9 188.29 6.92
 -1 -2 9 212.76 7
 -1 -2 9 178.12 7.48
 -1 -2 9 197.23 7.07
 -1 -2 9 210.55 7.39
 -1 -2 10 14.48 0.98
 -1 -2 10 13.47 1.01
 -1 -2 10 14.97 1.17
 -1 -2 10 16.27 1.65
 -1 -2 10 13.91 1.6
 -1 -2 10 16.61 1.03
 -1 -2 11 0.31 0.64
 -1 -2 11 -0.05 0.87
 -1 -2 11 1.59 1.01
 -1 -2 12 18.38 1.24
 -1 -2 13 8.82 0.73
 -1 -2 13 7.41 0.9
 -1 -2 13 7.64 0.87
 -1 -2 14 65.67 2.49
 -1 -2 14 62.61 2.56
 -1 -2 14 64.34 2.52
 0 1 15 1.31 0.36
 0 1 14 35.73 1.6
 0 1 14 36.13 1.5
 0 1 14 35.03 1.44
 0 1 13 216.29 7.6
 0 1 13 208.85 7.53
 0 1 13 212.26 7.45
 0 1 12 379.06 12.62
 0 1 12 337.02 12.54
 0 1 12 345.89 12.44
 0 -1 -12 376.08 12.47
 0 -1 -11 304.03 10.66
 0 1 11 279.19 11.26
 0 -1 -11 301.81 10.39
 0 1 11 289.85 10.49
 0 -1 -10 328.63 11.01
 0 -1 -10 323.21 10.75
 0 1 10 299.45 10.82
 0 1 10 300.74 11.01
 0 1 10 286.72 10.83
 0 1 10 293.1 11.58
 0 -1 -9 316.76 10.54
 0 1 9 310.09 10.61
 0 1 9 278.43 10.74
 0 1 9 287.53 10.63
 0 1 9 307.77 11.42
 0 1 8 10.84 0.83
 0 -1 -8 8.04 0.78
 0 1 8 10.32 1.57
 0 1 8 8.28 1.14
 0 1 8 11.91 1.06
 0 1 7 550.42 19.46
 0 1 6 13.84 0.98
 0 1 6 14.3 1.48
 0 1 5 114.33 4.47
 0 -1 -4 1050.72 36.04
 0 1 4 1130.84 36.39
 0 -1 -3 2551.97 86.78
 0 -1 -2 892.96 30.46
 0 -1 -1 1241.23 42.31
 0 -1 0 2521.65 85.5
 0 -1 0 2490.6 85.61
 0 -1 1 416.02 13.38
 0 -1 1 355.46 13.42
 0 -1 2 780.65 25.05
 0 -1 2 698.04 24.99
 0 -1 3 364.59 11.8
 0 -1 3 367.46 11.78
 0 -1 4 155.7 4.59
 0 -1 4 149.64 4.55
 0 -1 5 554.68 19.62
 0 -1 5 572.49 19.67
 0 -1 6 117.35 4.1
 0 -1 6 105.28 3.89
 0 -1 6 103.64 4.33
 0 -1 6 114.78 3.9
 0 -1 6 96.33 3.96
 0 -1 7 9.16 1.16
 0 -1 7 8.41 0.83
 0 -1 7 6.96 1.36
 0 -1 7 6.88 0.79
 0 -1 8 427.59 14.75
 0 -1 8 429.2 14.84
 0 -1 8 446.47 15.08
 0 -1 8 417.87 14.85
 0 -1 8 434.64 15.43
 0 -1 9 370.22 13.17
 0 -1 9 371.56 13.3
 0 -1 9 408.98 13.6
 0 1 -9 399.71 13.27
 0 -1 9 373.93 13.28
 0 -1 9 384.28 13.95
 0 -1 10 586.55 20.61
 0 -1 10 574.16 19.78
 0 -1 10 547.24 19.89
 0 -1 10 588.18 19.94
 0 -1 10 607.3 20.23
 0 -1 10 581.45 20.65
 0 -1 11 414.39 14.51
 0 -1 11 453.43 15.5
 0 1 -11 417.83 14.82
 0 -1 11 421.58 15.38
 0 -1 12 529.93 18.4
 0 -1 13 445.03 14.57
 0 -1 13 410.22 14.6
 0 -1 13 402.67 14.68
 0 -1 14 46.51 1.96
 0 -1 14 45.5 2.03
 0 -1 15 27.35 1.09
 0 -1 15 24.68 1.1
 -1 0 15 121.82 4.27
 -1 0 14 161.71 6.2
 -1 0 14 184.59 6.13
 -1 0 13 53.55 2.32
 -1 0 13 50.33 2.23
 -1 0 12 7.37 1.35
 -1 0 12 7.67 1.02
 -1 0 11 1.11 0.79
 -1 0 11 0.14 1.39
 1 0 -11 0.19 0.72
 -1 0 11 0.52 0.91
 -1 0 11 -0.05 0.97
 -1 0 11 1.72 1.26
 -1 0 10 27.72 1.56
 -1 0 10 31.89 2.37
 1 0 -10 29.74 1.65
 -1 0 10 33.16 1.6
 -1 0 10 28.35 1.95
 -1 0 10 30.79 1.68
 -1 0 9 21.78 1.99
 -1 0 9 18.28 1.96
 -1 0 9 20.99 1.35
 -1 0 9 20.46 1.6
 -1 0 9 18.88 1.23
 1 0 -9 19.19 1.28
 -1 0 8 306.08 10.51
 -1 0 8 294.79 9.78
 1 0 -8 292.09 9.89
 -1 0 8 284.09 9.76
 -1 0 7 1234.86 43.07
 -1 0 7 1266.22 43.02
 -1 0 7 1270.74 43.59
 -1 0 7 1302.75 43.03
 1 0 -7 1214.94 43.12
 -1 0 6 1832.99 63.78
 -1 0 6 1902.76 63.76
 -1 0 5 1094.45 36.56
 -1 0 5 1080.71 36.92
 1 0 -5 1036.16 36.61
 -1 0 4 923.19 32.14
 1 0 -4 966.53 32.19
 -1 0 3 328.48 11.38
 1 0 -3 333.07 11.38
 1 0 -2 109.48 3.86
 -1 0 2 111.53 3.9
 1 0 -1 122.49 4.35
 -1 0 1 131.92 4.41
 1 0 0 1336.06 45.51
 1 0 1 92.21 3.3
 1 0 2 310.25 10.75
 1 0 3 81.49 3.19
 1 0 4 2506.62 85.53
 1 0 5 790.72 27.37
 1 0 6 677.7 23.29
 1 0 6 672.65 23.58
 1 0 7 123.55 4.69
 1 0 7 125.92 4.48
 1 0 7 121.02 5.05
 1 0 8 522.19 18.01
 1 0 8 524.64 18.65
 -1 0 -9 148.83 5.23
 -1 0 -9 150.42 5.31
 1 0 9 142.58 5.31
 1 0 9 146.23 6.03
 1 0 9 140.34 5.29
 -1 0 -10 88.42 3.15
 1 0 10 76.24 3.18
 1 0 10 81.79 3.18
 1 0 10 76.58 3.96
 1 0 10 75.8 3.16
 1 0 11 3.22 0.91
 1 0 11 2.95 0.9
 1 0 11 4.13 1.64
 1 0 11 3.33 0.89
 -1 0 -11 3.5 0.75
 1 0 12 14.66 1.07
 1 0 12 8.87 0.96
 -1 0 -12 12.33 0.91
 1 0 12 14.63 1.88
 1 0 12 7.53 0.99
 1 0 13 69.31 2.78
 -1 0 -14 100.77 3.54
 1 0 14 93.7 3.64
 1 0 15 202.82 7.34
 1 0 15 223.92 7.36
 -2 -1 14 93.53 3.37
 -2 -1 13 162.93 5.9
 -2 -1 13 169.46 5.94
 -2 -1 13 166.22 5.82
 -2 -1 12 331.94 10.74
 -2 -1 12 283.98 10.53
 -2 -1 12 324.94 10.7
 -2 -1 12 271.75 10.65
 -2 -1 12 328.02 10.59
 -2 -1 11 479.74 16.77
 -2 -1 11 486.95 17.02
 -2 -1 10 420.14 14.67
 -2 -1 10 421.74 14.42
 -2 -1 10 404.78 14.39
 -2 -1 10 434.28 14.28
 -2 -1 9 213.86 8.42
 -2 -1 9 216.86 7.67
 -2 -1 9 184.73 7.63
 -2 -1 9 218.32 7.93
 -2 -1 9 233.78 7.68
 -2 -1 9 223.21 7.51
 -2 -1 9 185.32 8.24
 -2 -1 8 141.68 5.54
 -2 -1 8 148.71 5.55
 -2 -1 8 161.14 5.56
 -2 -1 8 160.91 6.27
 -2 -1 7 300.01 11.04
 -2 -1 7 316.4 11.11
 -2 -1 7 309.58 11
 -2 -1 7 335.46 11.03
 -2 -1 7 309.74 11.6
 -2 -1 6 65.6 2.85
 -2 -1 6 75.47 2.89
 -2 -1 6 74.57 2.82
 -2 -1 6 76.83 2.81
 -2 -1 6 69.6 3.3
 2 1 -5 47.84 1.92
 -2 -1 5 45.6 2.05
 -2 -1 5 48.14 2.01
 -2 -1 5 51.42 1.95
 2 1 -4 782.2 26.29
 -2 -1 4 744.37 26.35
 -2 -1 4 769.39 26.31
 -2 -1 4 770.87 26.27
 -2 -1 3 552.87 18.83
 -2 -1 3 547.5 18.76
 2 1 -3 541.01 18.67
 2 1 -2 1514.54 52.28
 -2 -1 2 1595.14 52.45
 -2 -1 1 1902.4 64.85
 2 1 0 3297.22 116.15
 -2 -1 0 3548.4 116.18
 -2 -1 -1 253.42 8.82
 -2 -1 -2 405.44 14.21
 2 1 2 421.52 14.25
 -2 -1 -3 11.23 0.76
 2 1 3 10.03 1.04
 2 1 4 242.58 7.98
 -2 -1 -4 212.76 7.65
 -2 -1 -5 42.11 1.6
 -2 -1 -5 33.68 1.44
 -2 -1 -6 1.76 0.71
 -2 -1 -7 47.56 1.92
 2 1 7 43.16 1.79
 -2 -1 -8 20.22 1.16
 2 1 8 16.9 1.06
 -2 -1 -8 20.16 1.09
 -2 -1 -8 19.9 1.11
 2 1 9 438.96 16.24
 -2 -1 -9 432.74 15.53
 2 1 9 432.39 15.47
 -2 -1 -9 483.55 15.53
 -2 -1 -9 447.88 15.54
 2 1 10 508.48 18.54
 -2 -1 -10 484.85 17.7
 -2 -1 -10 524.64 17.69
 -2 -1 -10 526.59 17.73
 -2 -1 -11 394.73 13.87
 -2 -1 -11 403.45 13.92
 2 1 11 400.23 14.8
 2 1 12 104.29 4.23
 2 1 12 110.98 4.26
 -2 -1 -12 118.76 4.18
 -2 -1 -12 111.08 4.1
 2 1 13 77.57 2.99
 2 1 13 75.01 3.02
 2 1 14 26.01 1.27
 -2 -1 -14 29.65 1.25
 2 1 15 13.02 0.62
 -2 -1 -15 14.47 0.68
 -3 -2 12 7.9 0.84
 -3 -2 11 3.32 0.92
 -3 -2 11 3.49 0.76
 -3 -2 11 3.79 0.64
 -3 -2 10 100.05 4
 -3 -2 10 96.9 3.67
 -3 -2 10 99.9 3.86
 -3 -2 9 323.62 11.36
 -3 -2 9 335.26 11.22
 -3 -2 9 310.57 11.16
 -3 -2 9 289.32 11.27
 -3 -2 9 317.9 11.18
 -3 -2 9 336.98 11.54
 -3 -2 9 340.31 11.26
 -3 -2 8 340.89 12.6
 -3 -2 8 357.82 12.45
 -3 -2 8 377.65 12.5
 -3 -2 8 357.96 12.62
 -3 -2 8 352.4 12.45
 -3 -2 7 583.63 20.02
 -3 -2 7 556.27 20.14
 -3 -2 7 596.19 20.33
 -3 -2 7 599.27 20.19
 -3 -2 7 610.02 20.05
 -3 -2 7 536.06 20.15
 -3 -2 6 455.02 15.13
 -3 -2 6 441.11 15.1
 -3 -2 6 410.28 15.21
 -3 -2 6 455.69 15.27
 -3 -2 6 424.36 15.27
 -3 -2 6 422.13 15.15
 -3 -2 6 432.39 15.13
 -3 -2 6 457.4 15.27
 -3 -2 5 410.61 14.04
 -3 -2 5 399.09 14.23
 -3 -2 5 377.94 14.14
 -3 -2 5 408.37 14.09
 -3 -2 5 408.09 14.1
 -3 -2 5 413.64 14.19
 -3 -2 5 427.21 14.18
 -3 -2 4 780.36 26.79
 -3 -2 4 733.79 26.73
 -3 -2 4 777.98 26.65
 -3 -2 4 773.73 26.71
 -3 -2 4 818.4 26.7
 -3 -2 3 303.18 11.2
 -3 -2 3 327.72 11.27
 -3 -2 3 328.52 11.12
 -3 -2 2 402.23 14.3
 -3 -2 2 418.78 14.39
 -3 -2 2 411.48 14.13
 -3 -2 1 165.51 6.28
 -3 -2 1 177.55 6.2
 -3 -2 0 19.69 1.11
 -3 -2 0 17.13 1.15
 -3 -2 -1 407.21 13.15
 -3 -2 -1 385.74 13.15
 -3 -2 -2 1486.77 48.55
 3 2 2 1331.12 48.67
 -3 -2 -3 1166.91 40.71
 -3 -2 -3 1167.61 40.73
 -3 -2 -3 1224.01 40.65
 -3 -2 -4 299.12 11.15
 -3 -2 -4 302.11 11.09
 -3 -2 -5 434.53 16.03
 -3 -2 -5 422.44 15.89
 -3 -2 -5 503.96 15.93
 -3 -2 -5 482.97 15.94
 -3 -2 -6 376.14 13.43
 -3 -2 -6 344.45 13.54
 -3 -2 -6 394.81 13.45
 -3 -2 -6 400.06 13.42
 -3 -2 -6 385.22 13.45
 -3 -2 -6 431.16 13.72
 -3 -2 -6 382.51 13.46
 3 2 7 407.8 15.25
 -3 -2 -7 426.46 14.78
 -3 -2 -7 473.45 15.05
 -3 -2 -7 436.01 14.76
 -3 -2 -7 412.66 14.77
 -3 -2 -7 456.56 14.76
 -3 -2 -7 402.26 14.69
 3 2 7 408.89 14.67
 3 2 8 230.25 8.15
 -3 -2 -8 234.7 8.19
 -3 -2 -8 231.26 8.27
 -3 -2 -8 228.62 8.22
 -3 -2 -8 237.61 8.21
 3 2 8 218.97 8.83
 -3 -2 -9 135.49 4.88
 -3 -2 -9 129.9 4.92
 -3 -2 -9 132.71 4.96
 -3 -2 -9 135.45 4.89
 -3 -2 -9 132.75 4.9
 3 2 9 127.17 5.64
 -3 -2 -10 12.02 1.08
 -3 -2 -10 12.21 0.95
 3 2 10 11.14 1.77
 -3 -2 -10 11.48 0.96
 -3 -2 -11 3.43 0.79
 3 2 11 3.05 1.49
 -3 -2 -11 4.34 0.75
 -3 -2 -11 4.61 0.76
 3 2 12 44.34 2.09
 -3 -2 -12 46.26 2.2
 -3 -2 -13 86.35 3.21
 3 2 13 84.26 3.32
 3 2 13 91.19 3.36
 -3 -2 -13 87.87 3.2
 -3 -2 -13 81.4 3.36
 3 2 14 73.45 2.81
 3 2 14 73.62 2.78
 -3 -2 -14 68.33 2.8
 -3 -2 -15 70.79 2.53
 -4 -3 10 165.04 5.81
 -4 -3 9 93.01 4
 -4 -3 9 124.92 4.01
 -4 -3 8 61.25 2.63
 -4 -3 8 55.92 2.62
 -4 -3 8 66.78 2.52
 -4 -3 8 71.12 2.57
 -4 -3 8 59.65 2.73
 -4 -3 7 3.56 1.02
 -4 -3 7 3.75 0.76
 -4 -3 7 3.81 0.85
 -4 -3 7 4.3 1.16
 -4 -3 6 8.36 1.34
 -4 -3 6 10.89 1.27
 -4 -3 6 12.44 1.05
 -4 -3 6 9.79 1.18
 -4 -3 6 13.41 1.01
 -4 -3 5 5.34 0.87
 -4 -3 5 4.94 1.18
 -4 -3 5 3.62 0.8
 -4 -3 5 5.45 1.05
 -4 -3 4 424.04 14.09
 -4 -3 4 419.38 14.09
 -4 -3 4 384.05 14.28
 -4 -3 4 377.56 14.2
 -4 -3 3 106.14 4.38
 -4 -3 3 116.31 4.23
 -4 -3 3 110.58 4.41
 -4 -3 3 113.47 4.51
 -4 -3 3 121.46 4.24
 -4 -3 2 432.47 16.12
 -4 -3 2 463.21 15.99
 -4 -3 2 482.5 16.24
 -4 -3 2 465.65 16.24
 -4 -3 2 470.22 16
 -4 -3 1 547.19 20.39
 -4 -3 1 580.36 20.26
 -4 -3 1 592.7 20.25
 -4 -3 1 625.61 20.52
 -4 -3 1 617.4 20.53
 -4 -3 0 534.02 17.57
 -4 -3 0 484.83 17.35
 -4 -3 0 493.73 17.35
 -4 -3 0 532.88 17.62
 -4 -3 0 503.98 17.35
 -4 -3 -1 520.13 18.11
 -4 -3 -1 504.06 18.11
 -4 -3 -1 560.71 18.34
 -4 -3 -1 554.73 18.39
 -4 -3 -2 236.21 7.96
 -4 -3 -2 207.88 7.66
 -4 -3 -2 206.82 7.88
 -4 -3 -2 227.92 7.91
 -4 -3 -2 220.29 7.67
 -4 -3 -2 228.94 7.97
 -4 -3 -3 46.07 2.42
 -4 -3 -3 55.47 2.43
 -4 -3 -3 62.85 2.42
 -4 -3 -3 54.81 2.55
 -4 -3 -3 53.57 2.13
 -4 -3 -4 142.8 5.41
 -4 -3 -4 119.71 5.1
 -4 -3 -4 129.21 4.85
 -4 -3 -4 145.18 5.27
 -4 -3 -4 150.1 5.13
 -4 -3 -5 0.54 1.12
 -4 -3 -5 0.7 0.58
 -4 -3 -5 1.23 0.64
 -4 -3 -5 1.24 0.59
 -4 -3 -5 1.98 1.27
 -4 -3 -5 0.47 1.33
 -4 -3 -6 29.16 1.94
 -4 -3 -6 34.91 1.54
 -4 -3 -6 33.48 1.68
 -4 -3 -6 34.35 2.14
 -4 -3 -7 197.06 6.99
 -4 -3 -7 213.93 7.44
 -4 -3 -8 309.74 11.24
 -4 -3 -8 341.03 11.32
 -4 -3 -9 265.11 9.89
 -4 -3 -9 266.81 9.6
 -4 -3 -9 283.55 9.66
 -4 -3 -9 280.01 9.76
 -4 -3 -10 156.32 5.93
 -4 -3 -10 155.72 5.64
 -4 -3 -10 166.27 5.7
 -4 -3 -10 150.63 5.74
 -4 -3 -11 171.21 6.22
 -4 -3 -11 183.18 6.47
 -4 -3 -12 143.91 5.21
 -4 -3 -12 155.37 5.25
 -4 -3 -12 152.25 5.39
 -4 -3 -13 32.6 1.3
 4 3 13 31.76 1.46
 4 3 13 29.85 1.47
 -4 -3 -13 33.87 1.34
 -4 -3 -13 31.79 1.45
 4 3 14 6.03 0.51
 -4 -3 -14 6.16 0.39
 -5 -4 8 276.24 9.56
 -5 -4 7 89.67 3.81
 -5 -4 7 120.86 3.84
 -5 -4 6 131 4.66
 -5 -4 6 137.18 4.68
 -5 -4 5 107.86 3.97
 -5 -4 5 114.83 3.98
 -5 -4 4 168.08 6.25
 -5 -4 3 251.21 9.39
 -5 -4 3 267.32 9.21
 -5 -4 3 259.24 9.19
 -5 -4 2 60.29 2.4
 -5 -4 2 57.17 2.6
 -5 -4 2 58.46 2.75
 -5 -4 2 54.82 2.38
 -5 -4 1 113.39 4.31
 -5 -4 1 121.25 4.57
 -5 -4 1 111.46 4.59
 -5 -4 1 117.4 4.63
 -5 -4 1 116.72 4.33
 -5 -4 0 2.27 1.26
 -5 -4 0 3.96 0.89
 -5 -4 0 2.75 1.16
 -5 -4 0 4.08 0.76
 -5 -4 -1 42.18 2.12
 -5 -4 -1 41.08 2.22
 -5 -4 -1 41.3 1.83
 -5 -4 -2 100.99 4.14
 -5 -4 -2 97.8 4.06
 -5 -4 -2 103.55 4.41
 -5 -4 -3 199.05 7.24
 -5 -4 -3 185.17 7.39
 -5 -4 -3 189.6 7.15
 -5 -4 -4 247.59 9.04
 -5 -4 -4 243.12 8.89
 -5 -4 -4 258.19 8.85
 -5 -4 -4 248.71 8.75
 -5 -4 -5 104.01 4.52
 -5 -4 -5 99.6 4.32
 -5 -4 -5 111.06 4.29
 -5 -4 -6 232.64 8.01
 -5 -4 -6 222.77 8.21
 -5 -4 -7 287.21 10.04
 -5 -4 -7 273.11 10.07
 -5 -4 -8 62.12 2.64
 -5 -4 -8 59.91 2.71
 -5 -4 -9 9.63 0.72
 -5 -4 -9 9.19 1.02
 -5 -4 -9 9.63 0.88
 -5 -4 -9 10.34 1.11
 -5 -4 -10 1.84 0.48
 -5 -4 -10 3.18 0.73
 -5 -4 -10 2.99 0.81
 -5 -4 -10 2.46 0.62
 -5 -4 -11 8.66 0.81
 -5 -4 -11 9.36 0.64
 -5 -4 -11 10.5 0.63
 5 4 12 54.88 2.1
 -6 -5 4 30.31 1.53
 -6 -5 4 42.29 1.52
 -6 -5 3 89.01 3.38
 -6 -5 3 89.8 3.46
 -6 -5 2 54.97 2.26
 -6 -5 2 50.31 2.41
 -6 -5 1 52.43 2.21
 -6 -5 1 49.51 2.4
 -6 -5 1 48.39 1.94
 -6 -5 0 341.42 10.99
 -6 -5 0 296.18 10.8
 -6 -5 0 327.64 11.15
 -6 -5 0 296.62 10.91
 -6 -5 -1 125.13 5.11
 -6 -5 -1 136.68 4.97
 -6 -5 -2 29.38 1.88
 -6 -5 -2 30.06 1.66
 -6 -5 -3 34.87 1.84
 -6 -5 -3 39.43 2.06
 -6 -5 -3 34.89 1.58
 -6 -5 -4 18.47 1.48
 -6 -5 -4 17.61 1.01
 -6 -5 -5 0.39 0.83
 -6 -5 -5 0.51 0.61
 -6 -5 -5 1.08 1.09
 -6 -5 -6 20.85 0.91
 -6 -5 -6 22.91 1.07
 -6 -5 -7 63.5 1.98
 -6 -5 -7 40.84 1.73
 -6 -5 -8 20.88 1.03
 -6 -5 -9 41.07 1.6
 -5 -7 -9 6.02 0.5
 -5 -7 -9 6.37 0.48
 -5 -7 -8 31.56 1.34
 -5 -7 -7 41.83 1.69
 -5 -7 -7 40.65 1.53
 -5 -7 -6 75.17 3.04
 -5 -7 -6 85.4 2.96
 -5 -7 -5 95.59 3.78
 -5 -7 -5 109.5 3.74
 -5 -7 -4 111.73 4.34
 -5 -7 -4 127.87 4.34
 -5 -7 -3 60.34 2.7
 -5 -7 -3 56.93 2.35
 -5 -7 -2 73.89 2.67
 -5 -7 -2 67.02 2.62
 -5 -7 -2 64.01 2.92
 -5 -7 -1 68.7 2.61
 -5 -7 -1 65.5 2.85
 -5 -7 -1 67.61 2.62
 -5 -7 0 9.31 0.74
 -5 -7 0 12.01 1.1
 -5 -7 0 9.93 0.97
 -5 -7 0 10.6 0.85
 -5 -7 1 0.92 0.67
 -5 -7 1 1.58 0.78
 -5 -7 1 1.97 0.49
 -5 -7 1 1.35 0.82
 -5 -7 2 42.13 1.87
 -5 -7 2 40.66 1.9
 -5 -7 3 96.08 3.53
 -5 -7 3 94.24 3.55
 -5 -7 4 107.87 3.9
 -5 -7 5 120.81 4.27
 4 6 12 53.46 1.49
 -4 -6 -12 30.06 1.4
 4 6 11 120.39 4.25
 -4 -6 -11 118.64 4.22
 -4 -6 -11 110.33 4.2
 -4 -6 -11 122.18 4.25
 -4 -6 -10 66.26 2.58
 -4 -6 -10 72.56 2.81
 4 6 10 67.96 2.65
 -4 -6 -10 73.94 2.68
 -4 -6 -9 56.7 2.15
 -4 -6 -9 52.54 2.25
 -4 -6 -9 55.15 2.39
 -4 -6 -8 195.4 7.13
 -4 -6 -8 218.89 7.39
 -4 -6 -7 34.5 1.81
 -4 -6 -7 35.62 1.72
 -4 -6 -6 4.75 0.68
 -4 -6 -6 5.06 0.89
 -4 -6 -6 4.51 1.02
 -4 -6 -5 40.71 1.96
 -4 -6 -5 43.04 2.1
 -4 -6 -5 45.76 2.43
 -4 -6 -5 41.87 1.84
 -4 -6 -4 1.77 0.81
 -4 -6 -4 3.6 1.31
 -4 -6 -3 2.39 0.72
 -4 -6 -3 1.14 0.75
 -4 -6 -3 3.32 1.38
 -4 -6 -2 254.22 8.99
 -4 -6 -2 249.78 8.99
 -4 -6 -2 257.1 9.35
 -4 -6 -1 190.49 6.92
 -4 -6 -1 191.57 7.23
 -4 -6 0 185.32 6.45
 -4 -6 0 160.79 6.64
 -4 -6 1 210.52 7.24
 -4 -6 1 212.03 7.36
 -4 -6 2 229.51 7.89
 -4 -6 2 221.82 7.81
 -4 -6 2 218.02 7.68
 -4 -6 2 217.21 7.74
 -4 -6 3 71.51 3.17
 -4 -6 3 74.49 2.88
 -4 -6 3 79.98 3.1
 -4 -6 3 74.76 3.02
 -4 -6 4 74.47 3.19
 -4 -6 4 81.34 3.23
 -4 -6 4 75.03 3.05
 -4 -6 5 84.88 3.38
 -4 -6 5 87.51 3.48
 -4 -6 6 1.14 0.77
 -4 -6 6 -0.6 0.92
 -4 -6 6 1.9 0.77
 -4 -6 6 -0.32 0.91
 -4 -6 6 1.19 0.79
 -4 -6 7 23.87 1.21
 -4 -6 7 23.66 1.24
 -4 -6 7 27.02 1.36
 -4 -6 8 90.97 3.32
 3 5 14 86.91 3.07
 3 5 13 29.69 1.27
 -3 -5 -13 28.16 1.15
 -3 -5 -13 28.04 1.36
 3 5 12 23.76 1.25
 -3 -5 -12 23.9 1.07
 -3 -5 -12 23.57 1.38
 -3 -5 -12 24.71 1.18
 -3 -5 -11 4.85 1.02
 -3 -5 -11 6.09 0.84
 -3 -5 -11 5.75 0.59
 -3 -5 -11 5.98 0.68
 3 5 11 6.39 0.87
 -3 -5 -11 4.54 0.83
 -3 -5 -10 3.19 0.73
 -3 -5 -10 3.31 0.9
 -3 -5 -10 3.79 0.58
 -3 -5 -10 3.18 0.86
 -3 -5 -10 4.89 1.12
 -3 -5 -9 33 1.89
 -3 -5 -9 30.03 1.46
 -3 -5 -9 35.49 1.63
 -3 -5 -9 27.79 1.39
 -3 -5 -9 35.77 1.69
 -3 -5 -9 34.36 1.74
 -3 -5 -8 725.93 26.03
 -3 -5 -8 790.86 26.24
 -3 -5 -8 782.27 26.1
 -3 -5 -7 74.67 3.1
 -3 -5 -7 72.04 2.76
 -3 -5 -7 72.14 2.95
 -3 -5 -7 69.27 2.69
 -3 -5 -7 74.16 2.95
 -3 -5 -7 70.89 3.01
 -3 -5 -6 124.13 4.82
 -3 -5 -6 123.77 4.64
 -3 -5 -6 127.81 4.87
 -3 -5 -6 134.27 4.81
 -3 -5 -6 127.81 4.66
 -3 -5 -6 137.61 4.95
 -3 -5 -5 300.44 10.43
 -3 -5 -5 313.56 10.65
 -3 -5 -5 285.56 10.38
 -3 -5 -5 292.7 10.57
 -3 -5 -5 318.01 10.86
 -3 -5 -5 291.22 10.58
 -3 -5 -5 309.05 10.53
 -3 -5 -4 581.34 20.8
 -3 -5 -4 638.41 20.87
 -3 -5 -4 620.12 20.7
 -3 -5 -4 583.07 20.64
 -3 -5 -4 600.98 20.82
 -3 -5 -4 600 21.03
 -3 -5 -3 267.86 9.4
 -3 -5 -3 228.71 9.01
 -3 -5 -3 245.15 9.08
 -3 -5 -3 272.57 9.03
 -3 -5 -3 271.73 8.94
 -3 -5 -3 271.4 9.15
 -3 -5 -3 242.64 9.07
 -3 -5 -2 169.21 6.22
 -3 -5 -2 153.44 5.89
 -3 -5 -2 169.31 5.97
 -3 -5 -2 158.36 5.89
 -3 -5 -2 163.41 5.87
 -3 -5 -2 152.07 5.96
 -3 -5 -2 177.54 5.96
 -3 -5 -2 173.79 5.76
 -3 -5 -2 144.51 6
 -3 -5 -1 3.77 0.99
 -3 -5 -1 2.94 0.67
 -3 -5 -1 0.79 0.96
 -3 -5 -1 2.09 0.8
 -3 -5 -1 5.93 0.98
 -3 -5 -1 3.57 0.68
 -3 -5 -1 4.25 1.22
 -3 -5 -1 2.54 0.81
 -3 -5 0 447.6 15.95
 -3 -5 0 463.19 15.92
 -3 -5 0 497.35 16.08
 -3 -5 0 427.42 15.85
 -3 -5 0 475.06 15.97
 -3 -5 0 474.59 16.06
 -3 -5 0 481.87 16.04
 -3 -5 1 3.8 0.79
 -3 -5 1 3.47 0.62
 -3 -5 1 2.06 0.76
 -3 -5 1 2.49 1
 -3 -5 1 1.79 1.01
 -3 -5 1 1.27 0.88
 -3 -5 1 2.89 0.83
 -3 -5 2 38.57 1.86
 -3 -5 2 40.71 1.94
 -3 -5 2 43.35 2.06
 -3 -5 2 42.23 1.82
 -3 -5 2 45.09 1.84
 -3 -5 2 38.26 1.72
 -3 -5 2 38.71 1.95
 -3 -5 2 41.69 1.82
 -3 -5 2 36.02 1.76
 -3 -5 3 167.04 6.04
 -3 -5 3 154.8 5.98
 -3 -5 3 168.67 6.01
 -3 -5 3 181.1 6.24
 -3 -5 3 162.87 6.04
 -3 -5 3 173.66 6.07
 -3 -5 3 170.82 6.16
 -3 -5 3 168.47 6.1
 -3 -5 4 305.48 10.59
 -3 -5 4 299.44 10.55
 -3 -5 4 281.96 10.58
 -3 -5 4 305.56 10.76
 -3 -5 4 294.8 10.55
 -3 -5 4 306.24 10.62
 -3 -5 4 311.89 10.66
 -3 -5 4 310.21 10.7
 -3 -5 5 213.25 7.56
 -3 -5 5 207.56 7.58
 -3 -5 5 195.12 7.48
 -3 -5 5 212.3 7.66
 -3 -5 5 210.17 7.52
 -3 -5 5 218.4 7.5
 -3 -5 6 270.14 9.52
 -3 -5 6 275.42 9.5
 -3 -5 6 260.44 9.41
 -3 -5 6 260.37 9.44
 -3 -5 7 178.64 6.58
 -3 -5 7 181.51 6.52
 -3 -5 7 175.08 6.53
 -3 -5 7 174.11 6.46
 -3 -5 7 180.65 6.44
 -3 -5 8 381.31 13.41
 -3 -5 9 76.05 2.98
 -3 -5 9 81.35 3.13
 -3 -5 9 77.65 3.07
 -3 -5 10 32.2 1.45
 -3 -5 10 35.66 1.58
 -3 -5 10 37.47 1.63
 -3 -5 11 4.5 0.56
 -3 -5 11 4.04 0.63
 2 4 15 10.04 0.51
 -2 -4 -14 49.84 1.85
 2 4 14 49.53 1.92
 -2 -4 -14 46.63 2.01
 2 4 13 15.17 1
 -2 -4 -13 13.74 0.82
 -2 -4 -13 14.14 0.87
 -2 -4 -13 16.32 0.96
 -2 -4 -12 237.33 8.71
 -2 -4 -12 257.34 8.76
 -2 -4 -11 257.83 9.19
 -2 -4 -11 259.63 9.06
 2 4 11 254.96 9.19
 -2 -4 -10 283.94 10.38
 -2 -4 -10 292.7 10.28
 -2 -4 -10 287.68 10.22
 -2 -4 -10 300.35 10.24
 -2 -4 -9 171.98 6.42
 -2 -4 -9 158.94 6.38
 -2 -4 -9 181.66 6.38
 -2 -4 -9 177.82 6.27
 -2 -4 -9 182.41 6.3
 -2 -4 -8 222.08 8.07
 -2 -4 -8 236.31 8.05
 -2 -4 -8 212.53 7.9
 -2 -4 -8 230.7 7.94
 -2 -4 -7 260.07 9.52
 -2 -4 -7 280.75 9.54
 -2 -4 -7 265.67 9.38
 -2 -4 -7 269.73 9.41
 -2 -4 -6 83.69 3.46
 -2 -4 -6 92.77 3.31
 -2 -4 -6 86.29 3.33
 -2 -4 -5 1616.83 53.65
 -2 -4 -5 1546.38 53.51
 -2 -4 -4 220.88 7.74
 -2 -4 -4 218.27 7.65
 -2 -4 -3 434.13 15.93
 -2 -4 -3 459.19 15.89
 -2 -4 -3 479 15.97
 -2 -4 -3 470.07 15.86
 -2 -4 -2 205.71 7.63
 -2 -4 -2 214.3 7.58
 -2 -4 -2 219.67 7.59
 -2 -4 -2 229.72 7.66
 -2 -4 -1 447.13 15.12
 -2 -4 -1 437.69 15.13
 -2 -4 -1 431.48 15.13
 -2 -4 0 785.01 27.28
 -2 -4 0 809.74 27.34
 -2 -4 0 797.04 27.29
 -2 -4 0 799.49 27.27
 -2 -4 1 248.59 8.42
 -2 -4 1 239.41 8.34
 -2 -4 1 231.61 8.33
 -2 -4 2 746.69 26.17
 -2 -4 2 759.24 26.15
 -2 -4 2 796.97 26.26
 -2 -4 3 1436.19 47.87
 -2 -4 3 1439.08 47.98
 -2 -4 3 1358.74 47.82
 -2 -4 4 587.35 20.48
 -2 -4 4 637.22 20.52
 -2 -4 4 636.94 20.66
 -2 -4 4 619.38 20.51
 -2 -4 4 588.79 20.48
 -2 -4 4 640.84 20.51
 -2 -4 4 577.99 20.57
 -2 -4 4 584.29 20.52
 -2 -4 4 576.62 20.43
 -2 -4 4 586.35 20.51
 -2 -4 4 560.2 20.47
 -2 -4 5 11.1 0.81
 -2 -4 5 12.48 0.86
 -2 -4 5 11.26 0.82
 -2 -4 5 11.73 0.89
 -2 -4 5 11.81 0.85
 -2 -4 5 10.28 0.93
 -2 -4 5 11.69 1.02
 -2 -4 5 10.36 1.22
 -2 -4 5 10.81 1.06
 -2 -4 5 10.03 0.89
 -2 -4 5 8.46 0.82
 -2 -4 5 10.45 0.91
 -2 -4 5 11.68 0.86
 -2 -4 6 1.35 0.66
 -2 -4 6 0.63 0.62
 -2 -4 6 0.33 0.66
 -2 -4 6 0.87 0.82
 -2 -4 6 0.07 0.69
 -2 -4 6 2.05 0.98
 -2 -4 6 0.81 0.97
 -2 -4 6 0.32 0.67
 -2 -4 6 0.46 0.74
 -2 -4 6 0.35 0.71
 -2 -4 6 0.31 1.03
 -2 -4 6 0.54 0.74
 -2 -4 6 0.8 0.78
 -2 -4 7 43.75 1.93
 -2 -4 7 45.47 1.93
 -2 -4 7 43.43 1.97
 -2 -4 7 48.49 1.95
 -2 -4 7 45.46 1.94
 -2 -4 7 45.53 2.01
 -2 -4 7 48.43 2
 -2 -4 7 43.93 2.01
 -2 -4 7 43.59 2.19
 -2 -4 7 42.82 2.22
 -2 -4 7 44.4 2.01
 -2 -4 8 105.32 3.89
 -2 -4 8 101.44 3.86
 -2 -4 8 99.83 3.84
 -2 -4 8 98.05 3.87
 -2 -4 8 102.94 3.92
 -2 -4 8 106.48 3.89
 -2 -4 8 103.48 3.84
 -2 -4 9 143.25 5.17
 -2 -4 9 150.68 5.13
 -2 -4 9 138.34 5.28
 -2 -4 9 139.56 5.09
 -2 -4 9 140.53 5.07
 -2 -4 9 131.48 5.05
 -2 -4 9 133.79 5.08
 -2 -4 9 135.77 5.05
 -2 -4 10 145.58 5.38
 -2 -4 11 238.25 8.56
 -2 -4 11 251.06 8.6
 -2 -4 12 205.71 6.92
 -2 -4 12 188.01 6.83
 -2 -4 13 156.23 5.46
 -2 -4 13 153.97 5.45
 1 3 15 116.51 4.09
 -1 -3 -14 92.3 3.17
 1 3 14 94.41 3.25
 1 3 14 79.33 3.21
 -1 -3 -14 83.49 3.18
 -1 -3 -13 110.97 3.92
 1 3 13 114.6 4.04
 -1 -3 -13 106.38 3.98
 -1 -3 -12 28.34 1.35
 -1 -3 -12 29.21 1.54
 1 3 12 25.21 1.55
 1 3 12 32.26 1.6
 1 3 11 1.72 1.5
 -1 -3 -11 -0.34 0.65
 1 3 11 1.16 1.06
 -1 -3 -11 1.57 0.79
 1 3 10 6.89 1.65
 -1 -3 -10 4.69 0.84
 -1 -3 -10 5.71 0.89
 -1 -3 -10 7.48 0.8
 1 3 10 6.98 1.17
 -1 -3 -9 161.68 5.78
 1 3 9 148.18 6.55
 -1 -3 -9 167.65 5.99
 -1 -3 -9 164.46 5.84
 -1 -3 -9 156.42 5.78
 -1 -3 -8 183.22 6.54
 -1 -3 -8 185.43 6.54
 1 3 8 168.34 7.26
 -1 -3 -8 196.16 6.61
 -1 -3 -8 176.12 6.59
 -1 -3 -7 1345.95 45.43
 -1 -3 -7 1315.13 45.36
 1 3 6 1229.16 43.59
 -1 -3 -6 1279.79 43.22
 1 3 5 388.8 14.41
 -1 -3 -5 409.37 14.15
 -1 -3 -5 417.9 14.14
 1 3 4 646.08 23.5
 -1 -3 -4 687.18 23.33
 -1 -3 -4 694.99 23.37
 1 3 3 318.57 11.89
 -1 -3 -3 365.2 11.9
 -1 -3 -2 24.56 1
 -1 -3 -2 25.44 1.37
 -1 -3 -1 4.39 0.33
 -1 -3 -1 4.19 0.9
 -1 -3 0 207.4 7.39
 -1 -3 1 347.84 12.13
 -1 -3 2 69.08 2.51
 -1 -3 2 68.92 2.72
 -1 -3 3 1181.54 41.97
 -1 -3 3 1257.21 42.01
 -1 -3 3 1275.36 42.08
 -1 -3 4 647.49 23.39
 -1 -3 4 692.93 23.39
 -1 -3 4 673.68 23.4
 -1 -3 4 681.66 23.31
 -1 -3 4 702.11 23.32
 -1 -3 5 1336.72 44.26
 -1 -3 5 1318.77 44.37
 -1 -3 5 1210.37 44.37
 -1 -3 5 1327.33 44.25
 -1 -3 5 1325.13 44.33
 -1 -3 5 1224.57 44.39
 -1 -3 6 583.4 19.2
 -1 -3 6 553.63 19.1
 -1 -3 6 536.88 19.09
 -1 -3 6 552.5 19.25
 -1 -3 7 688.54 22.5
 -1 -3 7 652.48 22.56
 -1 -3 7 670.98 22.67
 -1 -3 7 636.56 22.56
 -1 -3 7 679.87 22.78
 -1 -3 7 630.84 22.5
 -1 -3 7 674.06 22.53
 -1 -3 7 692.51 22.49
 -1 -3 7 621.59 22.47
 -1 -3 7 668.59 22.49
 -1 -3 7 622.43 22.46
 -1 -3 8 496.9 17.64
 -1 -3 8 485.7 17.41
 -1 -3 8 486.65 17.52
 -1 -3 8 511.43 17.32
 -1 -3 8 477.89 17.3
 -1 -3 8 534.49 17.3
 -1 -3 8 495.1 17.29
 -1 -3 8 526.81 17.37
 -1 -3 8 496.03 17.4
 -1 -3 9 515.4 16.85
 -1 -3 9 508.74 16.94
 -1 -3 9 470.69 16.95
 -1 -3 9 470.25 16.99
 -1 -3 9 475.28 16.87
 -1 -3 9 483.77 16.87
 -1 -3 10 88.14 3.27
 -1 -3 10 81.88 3.21
 -1 -3 10 83.95 3.33
 -1 -3 10 84.04 3.19
 -1 -3 11 36.53 1.73
 -1 -3 11 34.71 1.62
 -1 -3 11 32.54 1.58
 -1 -3 11 32.72 1.75
 -1 -3 11 36.88 1.59
 -1 -3 12 6.39 0.91
 -1 -3 12 6.83 0.74
 -1 -3 12 4.89 0.73
 -1 -3 12 6.18 0.9
 -1 -3 13 44.29 1.88
 -1 -3 13 43.63 1.79
 -1 -3 13 40.62 1.77
 -1 -3 13 46.56 1.85
 -1 -3 14 50.57 1.98
 -1 -3 14 53.17 1.95
 0 2 15 18.11 0.77
 0 2 15 18.05 0.78
 0 2 14 41.04 1.76
 0 2 14 41.41 1.71
 0 2 13 65.99 2.61
 0 2 13 62.19 2.56
 0 -2 -13 62.84 2.42
 0 2 12 178.9 6.68
 0 2 12 180.26 6.67
 0 -2 -12 189.42 6.55
 0 2 11 523.85 18.27
 0 -2 -11 527.71 18.14
 0 -2 -11 560.34 18.45
 0 -2 -10 914.83 29.69
 0 -2 -10 811.22 29.41
 0 2 10 850.49 29.51
 0 2 10 796.52 29.63
 0 2 10 897.06 29.56
 0 -2 -10 902.4 29.43
 0 2 10 817.32 30.36
 0 2 9 523.88 19.78
 0 2 9 585.27 19.75
 0 -2 -9 590.43 19.61
 0 2 9 603.86 20.48
 0 -2 -9 539.63 19.62
 0 -2 -9 599.37 19.85
 0 -2 -8 429.22 14.54
 0 -2 -8 376.9 14.38
 0 2 8 418.04 15.05
 0 2 8 424.33 14.48
 0 -2 -8 432.89 14.35
 0 2 7 203.75 7.28
 0 2 7 183.03 6.66
 0 2 6 54.87 2.26
 0 -2 -6 61.13 2.27
 0 -2 -5 123.8 4.38
 0 2 5 126.66 4.84
 0 -2 -4 259.94 9.04
 0 -2 -3 478.18 16.5
 0 -2 -2 13.9 0.74
 0 -2 -2 17.2 1.25
 0 -2 -1 1871.15 64.19
 0 -2 -1 1942.83 64.4
 0 -2 0 1600.41 54.84
 0 -2 0 1666.7 55.07
 0 -2 1 3876.32 129.02
 0 -2 1 3828.72 129.06
 0 -2 1 3530.77 129.18
 0 -2 2 468.77 15.17
 0 -2 2 401.76 15.25
 0 -2 3 274.33 8.96
 0 -2 3 237.4 8.93
 0 -2 4 45.98 2
 0 -2 4 47.72 2
 0 -2 5 12.34 1.06
 0 -2 5 14.67 0.89
 0 -2 5 16.41 1.26
 0 -2 5 14.26 1.25
 0 -2 5 11.43 0.69
 0 -2 5 14.82 0.86
 0 -2 5 15.71 1.21
 0 -2 6 167.83 6.65
 0 -2 6 180.96 6.44
 0 -2 6 175.94 6.69
 0 -2 6 178.27 6.33
 0 -2 6 181.3 6.53
 0 -2 6 185.36 6.35
 0 -2 7 164.58 6.32
 0 -2 7 173.7 6.38
 0 -2 7 164.21 6.03
 0 -2 7 154.57 5.91
 0 -2 7 177.68 6.19
 0 -2 7 170.14 5.91
 0 -2 8 397.37 13.38
 0 -2 8 360.12 13.09
 0 -2 8 403.41 13.67
 0 -2 8 389.84 13.01
 0 -2 8 369.77 13.57
 0 -2 8 357.71 13.1
 0 -2 9 391.63 13.25
 0 -2 9 354.16 13.32
 0 -2 9 406.96 13.24
 0 -2 9 365.52 13.32
 0 -2 9 381.04 13.89
 0 -2 10 609.47 21.97
 0 -2 10 638.21 21.26
 0 -2 10 599.17 21.35
 0 -2 10 611.91 21.37
 0 -2 11 509.15 18.08
 0 -2 11 499.96 17.32
 0 -2 12 416.42 14.63
 0 -2 12 419.53 14.77
 0 -2 12 393.3 14.59
 0 -2 13 126.31 4.41
 0 -2 13 123.66 4.48
 0 -2 13 115.18 4.53
 0 -2 14 30.57 1.29
 0 -2 14 27.3 1.39
 0 -2 14 31.51 1.36
 0 -2 15 20.3 0.9
 0 -2 15 19.56 0.86
 0 -2 15 19.2 0.89
 -1 1 14 77.43 2.77
 -1 1 14 82.47 2.87
 -1 1 13 26.91 1.32
 -1 1 13 19.72 1.13
 -1 1 12 4.98 0.97
 -1 1 12 6.98 1.26
 -1 1 11 2.3 0.81
 -1 1 11 0.91 0.92
 -1 1 11 0.99 0.95
 -1 1 11 2.99 1.21
 1 -1 -11 0.13 0.75
 -1 1 11 -0.15 1.49
 -1 1 10 4.17 1.58
 -1 1 10 3.36 0.86
 -1 1 10 1.66 0.98
 -1 1 10 4.12 1.06
 -1 1 10 3.39 1.24
 1 -1 -10 3.21 0.85
 -1 1 10 1.87 1.61
 -1 1 9 225.08 7.97
 -1 1 9 209.74 8.08
 -1 1 9 231.35 8.89
 1 -1 -9 238.37 8.24
 -1 1 9 233.37 8.11
 -1 1 8 558.4 19.38
 1 -1 -8 549.77 18.58
 1 -1 -8 552.35 18.8
 -1 1 8 521.94 18.68
 -1 1 8 525.22 18.7
 1 -1 -7 975.28 32.7
 -1 1 7 940.99 32.6
 -1 1 7 927.85 33.13
 1 -1 -6 803.67 27.53
 -1 1 6 790.33 28.03
 -1 1 6 815.26 27.58
 1 -1 -6 799.81 27.67
 -1 1 5 1409.61 50.48
 -1 1 5 1534.44 50.53
 1 -1 -5 1567.95 50.62
 -1 1 4 1869.12 64.81
 1 -1 -4 1964.82 64.9
 1 -1 -3 2086.06 70.96
 -1 1 3 2082.43 70.92
 1 -1 -2 106.46 3.77
 1 -1 -1 878.89 29.96
 1 -1 0 180.6 6
 1 -1 0 165.11 5.87
 1 -1 1 10.99 0.85
 1 -1 2 1064.24 36.37
 1 -1 3 647.15 22.29
 1 -1 4 512.49 17.8
 1 -1 5 968.22 33.37
 1 -1 6 2729.24 88.71
 1 -1 6 2554.37 88.26
 1 -1 6 2611.12 88.28
 1 -1 6 2552.39 88.66
 1 -1 7 1329.89 43.38
 1 -1 7 1275.53 42.86
 1 -1 7 1216.9 42.83
 1 -1 7 1252.48 43.32
 1 -1 8 361.62 12.28
 1 -1 8 355.86 12.86
 1 -1 8 343.67 12.25
 -1 1 -9 8.33 0.84
 1 -1 9 8.11 0.99
 1 -1 9 8.12 1.57
 1 -1 9 8.35 0.7
 1 -1 9 5.84 0.84
 -1 1 -10 2.2 0.72
 1 -1 10 1.79 0.91
 1 -1 10 4.28 0.84
 1 -1 10 2.97 1.51
 1 -1 11 33.68 1.49
 1 -1 11 33.72 2.51
 -1 1 -11 39.36 1.69
 1 -1 11 34.35 1.73
 1 -1 11 35.93 1.82
 1 -1 12 66.71 3.45
 1 -1 12 64.62 2.65
 1 -1 12 58.3 2.6
 -1 1 -12 65.04 2.54
 1 -1 13 136.11 5.06
 -1 1 -13 137.17 4.97
 1 -1 13 140.56 5.08
 1 -1 14 92.82 3.14
 1 -1 14 77.19 3.22
 1 -1 15 122.29 3.92
 1 -1 15 100.08 3.92
 -2 0 14 53.79 2.04
 -2 0 13 209.17 7.53
 -2 0 13 223.62 7.56
 -2 0 13 212.45 7.43
 -2 0 12 242.04 8.73
 -2 0 12 225.8 8.78
 -2 0 12 265.79 8.75
 -2 0 12 273.83 8.93
 -2 0 12 239.74 9.05
 -2 0 12 265.74 8.88
 -2 0 11 178.5 6.32
 -2 0 11 165.29 6.55
 -2 0 10 293.03 10.51
 -2 0 10 283.35 11.31
 -2 0 10 291.32 10.79
 -2 0 10 324.54 10.59
 -2 0 10 306.17 10.41
 -2 0 9 64.24 3.63
 -2 0 9 67.44 2.87
 -2 0 8 77.73 3.11
 -2 0 8 83.66 3.01
 -2 0 8 76.88 3.73
 2 0 -8 65.83 3.01
 -2 0 8 64.4 2.96
 -2 0 8 81.98 2.99
 -2 0 7 47.97 2.03
 -2 0 7 41.7 2.61
 -2 0 7 46.63 2.13
 -2 0 7 44.65 1.97
 -2 0 7 45.22 2.02
 2 0 -7 43.99 2.04
 2 0 -6 1.23 0.59
 -2 0 6 3.67 1.2
 -2 0 6 1.84 0.74
 -2 0 6 2.92 0.84
 -2 0 6 2.23 0.77
 -2 0 5 18.8 1.05
 -2 0 5 19.62 1.11
 -2 0 5 18.89 1.05
 -2 0 5 16.03 1.06
 -2 0 4 24.12 1.3
 -2 0 4 27.5 1.26
 -2 0 4 28.27 1.34
 2 0 -4 25.91 1.22
 -2 0 3 1268.73 42.64
 2 0 -3 1232.7 42.56
 -2 0 2 1670.95 56.36
 2 0 -2 1640.08 56.27
 -2 0 1 3712.64 125.01
 2 0 -1 3651.22 124.91
 2 0 0 1539.88 52.58
 2 0 1 1060.72 36.33
 2 0 2 1459.81 49.84
 2 0 3 800.94 27.55
 2 0 4 814.49 28.1
 2 0 5 356.19 12.67
 -2 0 -6 64.64 2.44
 2 0 7 210.73 8.03
 -2 0 -7 212.19 7.44
 -2 0 -8 568.29 19.58
 -2 0 -8 560.8 19.5
 2 0 8 546.93 19.48
 2 0 8 579.11 20.19
 -2 0 -8 597.64 19.57
 -2 0 -9 787.6 26.56
 -2 0 -9 759.42 26.47
 2 0 9 754.17 26.47
 -2 0 -9 792.25 26.52
 2 0 9 775 27.24
 -2 0 -10 667.13 22.93
 2 0 10 645.91 22.99
 2 0 10 672.4 23.78
 -2 0 -10 681.34 22.99
 -2 0 -11 436.33 15.35
 -2 0 -11 458.53 15.43
 2 0 11 420.75 16.22
 2 0 12 254.24 8.8
 -2 0 -12 265.63 8.75
 2 0 13 61.72 2.57
 2 0 14 5.49 0.76
 -2 0 -14 5.75 0.61
 -2 0 -15 17.57 0.78
 2 0 15 18.29 0.77
 2 0 15 16.4 0.81
 -3 -1 12 3.42 0.8
 -3 -1 12 3.1 0.51
 -3 -1 11 2.78 1.07
 -3 -1 11 5.19 1.02
 -3 -1 11 5.44 0.69
 -3 -1 10 55.81 2.66
 -3 -1 9 145.16 5.17
 -3 -1 9 137.2 5.27
 -3 -1 9 144.74 5.44
 -3 -1 9 148.97 5.59
 -3 -1 9 144.35 5.27
 -3 -1 8 167.38 7.36
 -3 -1 8 191.49 6.64
 -3 -1 8 187.64 6.76
 -3 -1 8 185.83 6.87
 -3 -1 7 642.04 23.56
 -3 -1 7 678.05 23.56
 -3 -1 7 677.29 24.21
 -3 -1 7 723.88 23.66
 -3 -1 7 703.25 23.64
 -3 -1 6 33.51 1.86
 -3 -1 6 32.54 2.22
 -3 -1 6 32.46 1.73
 -3 -1 6 37.9 1.8
 -3 -1 6 36.44 1.81
 -3 -1 5 528.93 19.1
 -3 -1 5 538.76 18.62
 -3 -1 5 520.88 18.66
 -3 -1 5 567.22 18.64
 -3 -1 5 531.51 18.65
 -3 -1 4 351.86 12.55
 -3 -1 4 359.07 12.37
 -3 -1 4 371.41 12.37
 -3 -1 4 343.16 12.43
 -3 -1 4 347.63 12.4
 -3 -1 3 306.84 11.42
 -3 -1 3 329.58 11.55
 -3 -1 3 340.15 11.35
 -3 -1 2 116.63 4.6
 -3 -1 2 128.25 4.47
 -3 -1 2 127.5 4.71
 -3 -1 1 1.85 0.85
 -3 -1 0 27.38 1.42
 -3 -1 -1 4.47 0.89
 3 1 1 5.25 0.96
 -3 -1 -1 5.43 0.78
 -3 -1 -2 567.06 19.27
 -3 -1 -2 572.48 19.37
 3 1 2 530.12 19.5
 -3 -1 -3 730.41 24.92
 -3 -1 -3 716.77 24.97
 3 1 3 730.25 25.01
 -3 -1 -4 1168.44 39.22
 -3 -1 -4 1101.31 39.21
 3 1 4 1182.09 39.38
 -3 -1 -5 1082.75 35.8
 -3 -1 -5 998.91 35.85
 -3 -1 -5 1055.66 35.91
 -3 -1 -6 616.3 21.89
 -3 -1 -6 634.84 21.75
 3 1 6 635.78 22.23
 -3 -1 -6 652.87 21.85
 -3 -1 -6 626.6 21.8
 -3 -1 -7 452.04 15.38
 -3 -1 -7 448.58 15.36
 -3 -1 -7 426.5 15.48
 3 1 7 456.23 15.93
 -3 -1 -7 440.17 15.3
 -3 -1 -7 470.12 15.42
 -3 -1 -7 432.52 15.34
 3 1 7 429.61 15.32
 3 1 8 453.26 17.24
 -3 -1 -8 512.14 16.73
 -3 -1 -8 486.7 16.66
 -3 -1 -8 466.54 16.64
 3 1 8 471.19 16.59
 -3 -1 -8 482.06 16.64
 -3 -1 -9 248 8.41
 -3 -1 -9 233.04 8.37
 3 1 9 226.31 9.1
 -3 -1 -9 230.86 8.38
 3 1 10 1.22 1.44
 -3 -1 -10 4.43 0.77
 -3 -1 -10 1.09 0.76
 -3 -1 -11 4.43 0.77
 3 1 11 6.09 1.52
 3 1 11 5.68 1.06
 -3 -1 -11 1.96 1.03
 -3 -1 -11 4.98 0.81
 -3 -1 -12 7.62 0.83
 -3 -1 -12 7.46 0.76
 -3 -1 -12 6.53 1.02
 3 1 12 7.15 1.07
 -3 -1 -13 103.55 3.75
 -3 -1 -13 104.08 3.71
 3 1 13 102.87 3.86
 3 1 13 93.85 3.78
 -3 -1 -14 125.29 4.34
 3 1 14 115.59 4.31
 3 1 14 124.2 4.42
 -3 -1 -15 291.71 10.03
 -4 -2 11 326.36 11.21
 -4 -2 10 58.49 2.26
 -4 -2 9 112.29 4.06
 -4 -2 9 109.98 4.29
 -4 -2 9 123.28 4.13
 -4 -2 8 50.65 2.31
 -4 -2 8 57.96 2.54
 -4 -2 8 58.09 2.25
 -4 -2 7 139.88 4.78
 -4 -2 7 116.28 4.85
 -4 -2 7 132.43 5.03
 -4 -2 7 137.01 4.82
 -4 -2 7 119.86 5.01
 -4 -2 6 37.27 1.69
 -4 -2 6 31.37 2.01
 -4 -2 6 39.19 1.67
 -4 -2 6 28.63 1.83
 -4 -2 5 114.72 4.82
 -4 -2 5 132.11 4.67
 -4 -2 5 117.36 4.89
 -4 -2 5 129.14 4.74
 -4 -2 5 131.61 4.66
 -4 -2 4 475.63 17.54
 -4 -2 4 501.09 17.41
 -4 -2 4 516.16 17.36
 -4 -2 4 465.16 17.54
 -4 -2 4 530.62 17.38
 -4 -2 3 9.93 0.92
 -4 -2 3 12.22 0.78
 -4 -2 3 12.98 0.96
 -4 -2 3 11.02 1.36
 -4 -2 3 12.36 0.92
 -4 -2 3 11.68 1.09
 -4 -2 2 321.92 11
 -4 -2 2 312.75 11.27
 -4 -2 2 325.41 11.03
 -4 -2 2 300.41 11.14
 -4 -2 1 447.73 15.59
 -4 -2 1 439.71 15.85
 -4 -2 1 447.09 15.58
 -4 -2 0 437.41 15.38
 -4 -2 0 429.3 15.38
 -4 -2 0 464.84 15.62
 -4 -2 -1 271.09 9.74
 -4 -2 -1 295.3 10
 -4 -2 -1 309.96 10.13
 -4 -2 -1 273.26 9.73
 -4 -2 -2 65.14 2.69
 -4 -2 -2 59.83 2.58
 -4 -2 -2 60.29 2.32
 -4 -2 -2 59.58 2.63
 -4 -2 -3 393.13 13.24
 -4 -2 -3 357.86 13.16
 -4 -2 -3 343.27 12.96
 -4 -2 -3 385.29 12.94
 -4 -2 -3 412.78 13.24
 -4 -2 -3 382.26 13.14
 -4 -2 -4 87.41 3.47
 -4 -2 -4 90.43 3.63
 -4 -2 -4 89.29 3.44
 -4 -2 -4 93.95 3.37
 -4 -2 -4 104.1 3.79
 4 2 4 82.66 3.98
 -4 -2 -4 97.61 3.66
 -4 -2 -5 34.68 1.41
 -4 -2 -5 31.75 1.78
 -4 -2 -5 31.84 1.66
 -4 -2 -5 37.48 2.04
 -4 -2 -5 31.25 2.04
 -4 -2 -5 32.77 1.58
 -4 -2 -5 33.74 1.56
 -4 -2 -6 168.05 5.97
 -4 -2 -6 158.71 5.85
 -4 -2 -6 156.62 5.88
 4 2 6 150.34 5.82
 -4 -2 -6 169 5.72
 -4 -2 -6 161.31 6.19
 -4 -2 -6 160.8 6.04
 -4 -2 -6 169.97 6.21
 -4 -2 -7 115.21 4.18
 -4 -2 -7 99.86 4.31
 -4 -2 -7 121.15 4.5
 4 2 7 107.27 4.12
 -4 -2 -7 108.27 4.05
 -4 -2 -7 111.09 4.13
 4 2 8 152.73 5.36
 -4 -2 -8 142.9 5.33
 -4 -2 -8 154.35 5.41
 -4 -2 -8 135.04 5.58
 -4 -2 -9 250.25 9.18
 -4 -2 -9 274.6 9.25
 -4 -2 -10 77.36 3.24
 -4 -2 -10 81.66 3.04
 -4 -2 -10 70.99 3.04
 -4 -2 -10 79.18 2.99
 -4 -2 -11 249.07 8.92
 4 2 11 249.03 8.92
 -4 -2 -12 167.75 6.36
 4 2 12 179.45 6.42
 -4 -2 -12 183.6 6.29
 -4 -2 -12 176.3 6.28
 4 2 13 78.55 3.06
 4 2 13 76.54 3.02
 -4 -2 -13 84.64 2.94
 -4 -2 -13 78.28 2.93
 -4 -2 -14 10.05 0.56
 4 2 14 11.02 0.63
 -5 -3 9 41.15 1.55
 -5 -3 8 271.77 9.44
 -5 -3 7 172.39 5.76
 -5 -3 7 190.62 5.8
 -5 -3 6 283.65 9.55
 -5 -3 6 298.16 9.56
 -5 -3 5 114.39 4.92
 -5 -3 5 145.42 4.84
 -5 -3 4 146.56 6.12
 -5 -3 4 179.5 6
 -5 -3 3 548.97 18.49
 -5 -3 3 548.98 18.47
 -5 -3 2 25.49 1.81
 -5 -3 2 26.36 1.39
 -5 -3 2 26.72 1.4
 -5 -3 2 27.34 1.58
 -5 -3 1 2.58 0.77
 -5 -3 1 2.62 0.81
 -5 -3 0 9.34 0.85
 -5 -3 0 9.21 1.04
 -5 -3 -1 29.81 1.46
 -5 -3 -1 30.33 1.72
 -5 -3 -1 33.49 1.94
 -5 -3 -2 241.29 9.25
 -5 -3 -2 264 9.34
 -5 -3 -2 263.15 9.31
 -5 -3 -3 335.17 12.04
 -5 -3 -3 336.84 11.99
 -5 -3 -3 332.09 12.19
 -5 -3 -4 355.19 12.91
 -5 -3 -4 379.09 12.86
 -5 -3 -4 341.55 13.02
 -5 -3 -5 68 3.3
 -5 -3 -5 73.2 3.05
 -5 -3 -5 71.89 3.38
 -5 -3 -6 116.42 4.58
 5 3 6 102.96 4.05
 -5 -3 -6 109.95 4.38
 -5 -3 -6 107.65 4.35
 -5 -3 -6 106.13 4.03
 -5 -3 -7 77.88 3.34
 -5 -3 -7 78.04 2.99
 -5 -3 -7 76.36 3.31
 -5 -3 -7 79.51 3.47
 -5 -3 -8 40.36 2.02
 -5 -3 -8 37.02 1.66
 -5 -3 -9 23.09 1.49
 -5 -3 -10 11.9 1.05
 -5 -3 -10 10.76 0.87
 -5 -3 -10 11.67 0.79
 -5 -3 -11 14.61 0.97
 -5 -3 -11 13.12 0.81
 5 3 12 54.16 2.52
 -5 -3 -12 75.79 2.46
 5 3 13 11.91 0.65
 -6 -4 5 7.83 0.81
 -6 -4 4 114.87 4.39
 -6 -4 3 93.35 3.58
 -6 -4 2 111.84 4.31
 -6 -4 2 115.12 4.29
 -6 -4 1 67.91 2.89
 -6 -4 1 66.32 3.15
 -6 -4 1 70.02 2.89
 -6 -4 0 579.44 19.78
 -6 -4 0 579.34 19.98
 -6 -4 0 551.09 19.78
 -6 -4 -1 271.74 9.63
 -6 -4 -1 260.23 9.82
 -6 -4 -1 270.77 9.66
 -6 -4 -2 143.88 5.5
 -6 -4 -2 137.19 5.66
 -6 -4 -2 151.72 5.55
 -6 -4 -3 1.94 1.13
 -6 -4 -3 0.87 1.26
 -6 -4 -3 2.49 1.2
 -6 -4 -4 1.09 1.21
 -6 -4 -4 -0.16 1.1
 -6 -4 -5 5.31 1.23
 -6 -4 -5 6.06 0.96
 -6 -4 -6 27.96 1.67
 -6 -4 -6 31.58 1.38
 -6 -4 -6 30.67 1.48
 -6 -4 -7 82.29 3.06
 -6 -4 -7 75.55 3.1
 -6 -4 -8 37.22 1.23
 -6 -4 -8 35.18 1.28
 -6 -4 -9 30.98 1.35
 -6 -4 -10 41.31 1.58
 -5 -8 -8 5.24 0.36
 -5 -8 -8 5.26 0.36
 -5 -8 -7 34.04 1.28
 -5 -8 -7 31.32 1.27
 -5 -8 -6 30.07 1.11
 -5 -8 -6 27.73 1.16
 -5 -8 -6 27.81 1.17
 -5 -8 -5 158.35 5.64
 -5 -8 -5 147.46 5.63
 -5 -8 -4 61.31 2.12
 -5 -8 -4 53.17 2.08
 -5 -8 -3 34.5 1.4
 -5 -8 -2 35.43 1.43
 -5 -8 -1 22.66 1.05
 -5 -8 -1 24.36 1.04
 -5 -8 0 5.19 0.48
 -5 -8 0 4.62 0.57
 -5 -8 1 7.93 0.62
 -5 -8 1 6.9 0.49
 -5 -8 2 1.75 0.49
 -5 -8 3 51.74 1.93
 -4 -7 -11 178.06 6.56
 -4 -7 -11 210.2 6.6
 -4 -7 -10 4.97 0.61
 -4 -7 -10 5.17 0.53
 -4 -7 -10 5.63 0.5
 -4 -7 -10 5.1 0.47
 -4 -7 -9 64.44 2.54
 -4 -7 -9 66.85 2.43
 -4 -7 -9 66.06 2.58
 -4 -7 -8 121.23 4.52
 -4 -7 -8 125.59 4.41
 -4 -7 -8 123.04 4.57
 -4 -7 -7 88.07 3.55
 -4 -7 -7 95.65 3.62
 -4 -7 -7 97.09 3.43
 -4 -7 -6 8.7 0.95
 -4 -7 -6 8.11 0.7
 -4 -7 -6 7.23 0.65
 -4 -7 -5 8.55 0.88
 -4 -7 -5 8.56 0.96
 -4 -7 -4 23.75 1.3
 -4 -7 -4 24.04 1.41
 -4 -7 -4 25.11 1.26
 -4 -7 -3 4.03 0.74
 -4 -7 -3 2.61 0.69
 -4 -7 -3 2.32 1.16
 -4 -7 -3 4.72 0.73
 -4 -7 -2 189.27 6.62
 -4 -7 -2 183.83 6.62
 -4 -7 -2 176.49 6.88
 -4 -7 -1 185.38 6.26
 -4 -7 -1 171.39 6.28
 -4 -7 -1 174.33 6.31
 -4 -7 0 201.8 6.69
 -4 -7 0 181.09 6.73
 -4 -7 0 190.08 6.76
 -4 -7 1 170.74 6.22
 -4 -7 1 169.18 6.34
 -4 -7 1 179.13 6.36
 -4 -7 1 177.54 6.38
 -4 -7 2 151.29 5.6
 -4 -7 3 141.55 5.19
 -4 -7 3 138.27 4.98
 -4 -7 3 139.86 5.18
 -4 -7 4 81.47 3.15
 -4 -7 4 79.78 3.16
 -4 -7 4 77.27 3.11
 -4 -7 5 70.85 2.8
 -4 -7 5 72.74 2.77
 -4 -7 5 67.88 2.8
 -4 -7 6 0.9 0.71
 -4 -7 6 1.37 0.68
 -4 -7 6 1.17 0.61
 -4 -7 7 3.43 0.58
 -4 -7 7 2.87 0.46
 -3 -6 -13 13.43 0.8
 3 6 13 27.07 0.85
 -3 -6 -12 12.57 0.88
 -3 -6 -12 12.04 0.75
 3 6 12 13.45 0.77
 -3 -6 -11 5 0.51
 -3 -6 -11 4.96 0.58
 -3 -6 -11 4.78 0.82
 3 6 11 4.66 0.69
 -3 -6 -11 5.03 0.73
 -3 -6 -10 10.52 0.85
 -3 -6 -10 10.73 1.05
 3 6 10 8.1 0.84
 -3 -6 -10 10.09 0.96
 -3 -6 -10 10.54 0.68
 -3 -6 -9 47.14 2.01
 -3 -6 -9 44.25 2.11
 -3 -6 -9 46.47 2.05
 -3 -6 -9 40.26 1.94
 -3 -6 -8 466.12 16.32
 -3 -6 -8 493.33 16.33
 -3 -6 -8 477.23 16.4
 -3 -6 -8 488.23 16.38
 -3 -6 -8 445.61 16.13
 -3 -6 -7 77.63 3.13
 -3 -6 -6 294.42 10.9
 -3 -6 -6 322.9 10.98
 -3 -6 -6 302.01 10.75
 -3 -6 -6 321.28 10.96
 -3 -6 -5 218.54 7.76
 -3 -6 -5 208.66 7.72
 -3 -6 -5 219.97 7.77
 -3 -6 -5 208.79 7.6
 -3 -6 -5 218.21 7.62
 -3 -6 -4 316.44 10.6
 -3 -6 -4 311.63 10.66
 -3 -6 -4 290.82 10.63
 -3 -6 -4 315.17 10.77
 -3 -6 -4 306.11 11.01
 -3 -6 -4 297.49 10.75
 -3 -6 -4 289.56 10.64
 -3 -6 -4 309.16 10.76
 -3 -6 -3 309.67 10.43
 -3 -6 -3 300.13 10.5
 -3 -6 -3 302.53 10.83
 -3 -6 -3 297.16 10.5
 -3 -6 -3 298.13 10.55
 -3 -6 -3 290.8 10.49
 -3 -6 -3 281.37 10.54
 -3 -6 -3 311.7 10.58
 -3 -6 -2 98.52 4
 -3 -6 -2 97.88 3.78
 -3 -6 -2 89.78 3.65
 -3 -6 -2 95.31 3.68
 -3 -6 -2 95.9 3.71
 -3 -6 -2 106.38 3.56
 -3 -6 -2 96.86 3.65
 -3 -6 -2 84.09 3.67
 -3 -6 -2 99.61 3.7
 -3 -6 -1 219.89 7.9
 -3 -6 -1 220.83 7.5
 -3 -6 -1 218.18 7.61
 -3 -6 -1 204.79 7.65
 -3 -6 -1 225.83 7.64
 -3 -6 -1 228.13 7.73
 -3 -6 -1 202.99 7.51
 -3 -6 -1 209 7.6
 -3 -6 -1 218.49 7.68
 -3 -6 -1 196.42 7.62
 -3 -6 0 83.61 3.66
 -3 -6 0 91.97 3.6
 -3 -6 0 91.74 3.91
 -3 -6 0 104.38 3.75
 -3 -6 0 102.92 3.75
 -3 -6 0 97.82 3.56
 -3 -6 0 96.55 3.71
 -3 -6 0 93.55 3.48
 -3 -6 1 10.17 0.84
 -3 -6 1 13.55 0.95
 -3 -6 1 9.09 1.32
 -3 -6 1 13.52 1.25
 -3 -6 1 12.17 1.19
 -3 -6 1 9.87 1.11
 -3 -6 1 12.63 1.2
 -3 -6 1 11.3 0.96
 -3 -6 2 146.71 6.07
 -3 -6 2 179.17 6.16
 -3 -6 2 165.81 6.09
 -3 -6 2 171.79 6.2
 -3 -6 2 154.89 6.18
 -3 -6 2 195.46 6.34
 -3 -6 2 178.43 6.14
 -3 -6 2 180.78 6.3
 -3 -6 2 182.83 6.28
 -3 -6 3 244.65 8.84
 -3 -6 3 251.35 8.77
 -3 -6 3 259.08 8.83
 -3 -6 3 250.14 8.75
 -3 -6 3 263.45 8.96
 -3 -6 3 258.99 8.91
 -3 -6 3 260.68 8.95
 -3 -6 4 377.62 13.46
 -3 -6 4 382.21 13.39
 -3 -6 4 414.89 13.46
 -3 -6 4 394.22 13.51
 -3 -6 4 409.1 13.56
 -3 -6 4 374.6 13.32
 -3 -6 4 360.08 13.37
 -3 -6 5 420.18 14.75
 -3 -6 5 416.36 14.7
 -3 -6 5 430.3 14.74
 -3 -6 5 432.68 14.65
 -3 -6 5 401.47 14.64
 -3 -6 6 194.74 6.97
 -3 -6 6 194.8 6.87
 -3 -6 6 194.23 6.93
 -3 -6 6 193.74 6.95
 -3 -6 6 176.73 6.84
 -3 -6 7 174.53 6.61
 -3 -6 7 197.66 6.75
 -3 -6 8 195.56 6.67
 -3 -6 8 185.92 6.54
 -3 -6 8 191.38 6.62
 -3 -6 8 196.96 6.67
 -3 -6 8 170.4 6.52
 -3 -6 8 173.31 6.49
 -3 -6 9 129.1 4.77
 -3 -6 9 133.65 4.82
 -3 -6 10 67.35 2.64
 -3 -6 10 71.43 2.61
 2 5 14 16.93 0.79
 -2 -5 -13 15.84 0.83
 -2 -5 -13 16.89 0.89
 -2 -5 -13 17.46 0.92
 -2 -5 -13 16.01 1.06
 2 5 13 18.04 0.95
 -2 -5 -12 78.44 3.09
 2 5 12 81.71 3.2
 -2 -5 -12 85.53 3.21
 -2 -5 -11 95.68 3.6
 -2 -5 -11 90.12 3.6
 -2 -5 -10 254.57 9.35
 2 5 10 262.33 9.48
 -2 -5 -10 282.87 9.52
 -2 -5 -10 273.48 9.44
 -2 -5 -9 185.3 6.36
 -2 -5 -9 169.3 6.35
 -2 -5 -9 170.39 6.22
 -2 -5 -8 73.13 2.76
 -2 -5 -8 59.59 2.54
 -2 -5 -8 72.54 2.8
 -2 -5 -8 64.12 2.67
 -2 -5 -7 236.02 8.01
 -2 -5 -7 231.5 7.88
 -2 -5 -7 221.55 7.82
 -2 -5 -7 223.98 7.99
 -2 -5 -7 204.11 7.9
 -2 -5 -6 34.01 1.64
 -2 -5 -6 35.39 1.49
 -2 -5 -6 34.15 1.65
 -2 -5 -6 30.96 1.44
 -2 -5 -6 32.67 1.42
 -2 -5 -5 2.44 0.65
 -2 -5 -5 2.48 0.56
 -2 -5 -5 0.8 0.46
 -2 -5 -5 7.24 0.64
 -2 -5 -5 2.12 0.77
 -2 -5 -5 6.05 0.83
 -2 -5 -4 60.05 2.78
 -2 -5 -4 64.84 2.47
 -2 -5 -4 66.81 2.53
 -2 -5 -4 66.78 2.47
 -2 -5 -4 67.08 2.63
 -2 -5 -3 211.01 7.3
 -2 -5 -3 207.53 7.29
 -2 -5 -3 206.37 7.37
 -2 -5 -3 201.87 7.37
 -2 -5 -2 253.38 8.49
 -2 -5 -2 244.69 8.45
 -2 -5 -2 262.78 8.79
 -2 -5 -2 247.07 8.48
 -2 -5 -2 251.59 8.41
 -2 -5 -1 320.92 11.51
 -2 -5 -1 341.07 11.83
 -2 -5 -1 320.43 11.51
 -2 -5 -1 335.53 11.5
 -2 -5 -1 342.11 11.5
 -2 -5 0 1109.31 40.61
 -2 -5 0 1177.14 40.58
 -2 -5 0 1185.46 40.93
 -2 -5 0 1226.65 40.65
 -2 -5 0 1240.96 40.6
 -2 -5 1 904.65 29.74
 -2 -5 1 892.4 29.72
 -2 -5 1 893.13 29.75
 -2 -5 2 841.18 29.75
 -2 -5 2 932.76 29.82
 -2 -5 2 931.85 29.81
 -2 -5 2 855.09 29.78
 -2 -5 2 829.71 29.72
 -2 -5 2 920.39 29.86
 -2 -5 2 816.33 29.75
 -2 -5 3 202.63 7.75
 -2 -5 3 238.5 7.87
 -2 -5 3 240.42 7.86
 -2 -5 3 230.3 7.85
 -2 -5 3 215.11 7.72
 -2 -5 3 219.18 7.76
 -2 -5 3 221.41 7.69
 -2 -5 3 240.53 7.95
 -2 -5 3 214.57 7.77
 -2 -5 3 222.33 7.77
 -2 -5 3 237.9 7.84
 -2 -5 3 200.19 7.76
 -2 -5 4 233.29 7.62
 -2 -5 4 230.72 7.57
 -2 -5 4 226.63 7.59
 -2 -5 4 226.43 7.63
 -2 -5 4 225.82 7.53
 -2 -5 4 198.46 7.51
 -2 -5 4 208.65 7.51
 -2 -5 4 211.99 7.46
 -2 -5 4 205.64 7.54
 -2 -5 4 225.54 7.74
 -2 -5 4 188.98 7.5
 -2 -5 5 64.22 2.65
 -2 -5 5 70.28 2.65
 -2 -5 5 68.03 2.64
 -2 -5 5 69.41 2.6
 -2 -5 5 63.45 2.84
 -2 -5 5 62.03 2.67
 -2 -5 5 64.48 2.66
 -2 -5 6 2.19 1.09
 -2 -5 6 0.61 0.73
 -2 -5 6 1.4 0.81
 -2 -5 6 1.17 0.8
 -2 -5 6 2.57 0.81
 -2 -5 6 2.43 0.89
 -2 -5 6 0.21 0.74
 -2 -5 6 0.84 1.05
 -2 -5 7 284.18 9.87
 -2 -5 7 269.18 9.87
 -2 -5 7 275.6 9.86
 -2 -5 7 285.52 9.86
 -2 -5 7 283.08 9.89
 -2 -5 7 288.04 9.82
 -2 -5 7 273.5 9.88
 -2 -5 8 464.93 15.29
 -2 -5 8 454.4 15.46
 -2 -5 8 434.15 15.26
 -2 -5 8 404.48 15.26
 -2 -5 8 447.38 15.24
 -2 -5 8 442.06 15.31
 -2 -5 8 436.81 15.28
 -2 -5 9 121.63 4.5
 -2 -5 10 197.97 7.29
 -2 -5 10 219 7.34
 -2 -5 11 217.82 7.71
 -2 -5 11 217.7 7.72
 -2 -5 12 192.4 6.71
 -2 -5 12 189.5 6.72
 1 4 14 95.15 3.46
 -1 -4 -13 60.7 2.36
 1 4 13 64.62 2.38
 -1 -4 -13 60.48 2.28
 -1 -4 -12 2.96 0.78
 1 4 12 2.12 0.9
 -1 -4 -11 2.07 0.63
 1 4 11 2.34 0.95
 -1 -4 -10 4.32 0.73
 1 4 10 3.86 1.05
 -1 -4 -10 5.77 0.84
 1 4 10 4.79 1.5
 1 4 9 30.99 2.43
 -1 -4 -9 34.48 1.67
 1 4 9 37.35 1.92
 -1 -4 -9 40.19 1.83
 -1 -4 -9 42.73 1.88
 -1 -4 -9 39.44 1.76
 -1 -4 -8 198.59 6.83
 -1 -4 -8 180.95 6.71
 -1 -4 -8 198.83 6.83
 -1 -4 -8 189.28 6.87
 -1 -4 -7 100.12 3.67
 -1 -4 -7 91.79 3.62
 -1 -4 -7 102.24 3.8
 -1 -4 -7 97.2 3.76
 -1 -4 -7 106.9 3.77
 -1 -4 -6 174.73 6.1
 -1 -4 -6 166.13 6.07
 -1 -4 -6 166.55 5.98
 -1 -4 -5 177.19 6.35
 -1 -4 -5 183.34 6.4
 -1 -4 -5 174.34 6.21
 -1 -4 -4 1442.36 47.78
 -1 -4 -4 1353 47.73
 -1 -4 -4 1443.45 47.89
 -1 -4 -4 1387.63 47.7
 -1 -4 -3 824.89 28.61
 -1 -4 -3 830.77 28.57
 -1 -4 -3 859.82 28.79
 -1 -4 -3 840.23 28.59
 -1 -4 -2 752.07 25.9
 -1 -4 -2 798.06 26.2
 -1 -4 -2 751.05 25.98
 -1 -4 -1 71.29 2.47
 -1 -4 -1 64.74 2.66
 -1 -4 -1 69.28 2.91
 -1 -4 0 92.44 3.38
 -1 -4 0 85.48 3.11
 -1 -4 1 57.6 2.24
 -1 -4 1 52.86 2.16
 -1 -4 1 59.31 2.51
 -1 -4 2 97.49 3.76
 -1 -4 2 99.8 3.79
 -1 -4 2 98.07 4.02
 -1 -4 3 539.23 18.11
 -1 -4 3 509.61 18.1
 -1 -4 3 562.05 18.17
 -1 -4 3 486.85 18.28
 -1 -4 4 420.13 15.41
 -1 -4 4 444.6 15.3
 -1 -4 4 479.63 15.29
 -1 -4 4 466.72 15.36
 -1 -4 4 414.48 15.22
 -1 -4 5 978.37 32.7
 -1 -4 5 949.36 32.63
 -1 -4 5 924.59 32.61
 -1 -4 5 982.71 32.72
 -1 -4 5 942.68 32.63
 -1 -4 5 986.74 32.79
 -1 -4 6 990.05 33.79
 -1 -4 6 1021.03 33.84
 -1 -4 6 933.98 33.82
 -1 -4 6 966.89 33.77
 -1 -4 6 1034.58 33.78
 -1 -4 6 1001.87 33.74
 -1 -4 6 964.57 33.74
 -1 -4 6 957.62 33.76
 -1 -4 6 990.62 33.75
 -1 -4 6 1032.34 33.93
 -1 -4 7 1003.38 33.73
 -1 -4 7 1049.96 33.79
 -1 -4 7 966.43 33.78
 -1 -4 7 1030.21 33.7
 -1 -4 7 919.69 33.69
 -1 -4 7 1009.19 33.68
 -1 -4 7 917.92 33.66
 -1 -4 7 948.67 33.7
 -1 -4 7 1030.09 33.69
 -1 -4 7 1011.53 33.89
 -1 -4 8 296.42 10.43
 -1 -4 8 312.83 10.49
 -1 -4 8 293.59 10.61
 -1 -4 8 270.73 10.47
 -1 -4 8 291.68 10.38
 -1 -4 8 321.8 10.43
 -1 -4 8 295.32 10.42
 -1 -4 8 307.53 10.38
 -1 -4 8 277.99 10.38
 -1 -4 8 306.97 10.39
 -1 -4 9 99.41 3.54
 -1 -4 9 92.34 3.58
 -1 -4 9 89.66 3.56
 -1 -4 9 99.67 3.64
 -1 -4 10 4.9 0.86
 -1 -4 10 4.9 0.93
 -1 -4 10 3.69 0.91
 -1 -4 10 3.57 0.74
 -1 -4 10 4.08 0.84
 -1 -4 10 5.87 0.89
 -1 -4 11 5.95 0.96
 -1 -4 12 25.1 1.25
 -1 -4 12 28.13 1.3
 -1 -4 12 25.26 1.19
 -1 -4 12 23.51 1.21
 -1 -4 13 54.55 2.12
 -1 -4 14 61 2.18
 -1 -4 14 56.07 2.16
 0 3 14 52.08 2.09
 0 3 14 54.13 2.08
 0 3 13 69.53 2.78
 0 3 13 72.43 2.82
 0 3 12 293.79 10.4
 0 3 11 219.71 9.72
 0 -3 -11 271.91 8.91
 0 -3 -11 267.17 9.17
 0 -3 -11 238.94 8.88
 0 3 11 260.73 9.03
 0 3 11 237.8 9.02
 0 -3 -10 290.87 10.59
 0 -3 -10 304.12 10.81
 0 3 10 303.31 10.7
 0 -3 -10 317.24 10.57
 0 3 9 249.6 8.57
 0 -3 -9 237.73 8.4
 0 3 9 227.87 9.21
 0 -3 -9 226.99 8.46
 0 -3 -9 247.4 8.64
 0 -3 -8 209.12 7.44
 0 -3 -8 209.17 7.24
 0 3 8 205.59 7.37
 0 3 8 214.15 8.01
 0 -3 -8 191.03 7.33
 0 -3 -7 193.67 6.85
 0 -3 -7 190.53 6.69
 0 3 7 197 7.36
 0 3 7 176.66 6.7
 0 3 7 199.27 6.82
 0 3 6 5.77 0.71
 0 -3 -6 5.3 0.71
 0 -3 -6 5.72 0.84
 0 -3 -5 14.78 1.04
 0 -3 -5 14.68 0.95
 0 3 5 12.77 1.36
 0 -3 -4 15.23 0.91
 0 -3 -4 16.13 1.15
 0 -3 -4 18.48 1.08
 0 -3 -3 206.2 7.1
 0 -3 -3 196.18 7.31
 0 -3 -2 550.26 18.87
 0 -3 -2 552.95 19.13
 0 -3 -1 1041.25 36.23
 0 -3 -1 1147.36 36.56
 0 -3 0 491.87 17.04
 0 -3 0 528.09 17.4
 0 -3 1 695.77 24.06
 0 -3 2 2062.73 68.67
 0 -3 2 2000.73 68.43
 0 -3 2 1992.03 68.5
 0 -3 3 2607.82 94.29
 0 -3 3 2854.48 94.21
 0 -3 3 2787.67 94.12
 0 -3 4 579.45 18.82
 0 -3 4 557.83 18.63
 0 -3 4 568.43 18.63
 0 -3 4 523.69 18.68
 0 -3 5 24.93 1.44
 0 -3 5 22.36 1.38
 0 -3 5 25.59 1.25
 0 -3 5 26.56 1.21
 0 -3 5 21.89 1.22
 0 -3 6 95.08 3.45
 0 -3 6 93.51 3.43
 0 -3 6 86.37 3.55
 0 -3 7 72.11 2.5
 0 -3 7 64.85 2.62
 0 -3 7 59.44 2.58
 0 -3 7 67.82 2.52
 0 -3 7 59.38 2.91
 0 -3 8 471.82 16.11
 0 -3 8 436.63 16.6
 0 -3 8 482.09 16.15
 0 -3 8 467.77 16.1
 0 -3 8 473.11 16.24
 0 -3 8 454.07 16.23
 0 -3 9 328.53 10.71
 0 -3 9 280.75 11.2
 0 -3 9 304.72 10.64
 0 -3 9 308.63 10.8
 0 -3 9 291.74 10.79
 0 -3 10 417.53 14.2
 0 -3 10 402.73 14.03
 0 -3 10 404.14 14.68
 0 -3 10 414.81 14.09
 0 -3 10 387.46 14.18
 0 -3 11 157.12 5.72
 0 -3 11 157.67 5.61
 0 -3 11 138.96 6.14
 0 -3 11 147.74 5.73
 0 -3 11 162.51 5.59
 0 -3 11 158.7 5.6
 0 -3 12 174.1 6.62
 0 -3 12 199.59 6.71
 0 -3 13 180.07 6.6
 0 -3 13 195.2 6.52
 0 -3 13 182.42 6.45
 0 -3 13 179.78 6.48
 0 -3 14 106.23 3.35
 0 -3 14 96.76 3.33
 0 -3 15 10.97 0.56
 -1 2 14 24.07 1.17
 -1 2 14 25.81 1.03
 -1 2 14 27.64 1.11
 -1 2 13 38.19 1.73
 -1 2 12 21.62 1.51
 -1 2 12 22.43 1.4
 -1 2 11 1.11 1.02
 -1 2 11 1.24 1.08
 -1 2 11 0.96 0.95
 1 -2 -10 55.33 2.44
 -1 2 10 50.63 3.13
 1 -2 -10 51.92 2.14
 -1 2 10 50.55 2.38
 -1 2 9 118.19 4.53
 -1 2 9 110.84 5.21
 1 -2 -9 125.26 4.63
 1 -2 -9 124.09 4.35
 -1 2 9 106.87 4.47
 -1 2 8 140.79 5.34
 -1 2 8 143.99 6
 1 -2 -8 150.98 5.44
 1 -2 -8 151.06 5.19
 -1 2 8 132.7 5.3
 1 -2 -7 663.98 21.59
 1 -2 -7 619.49 21.39
 -1 2 7 614.79 21.47
 -1 2 7 593.51 21.98
 -1 2 7 614.19 21.43
 1 -2 -6 1837.43 59.76
 1 -2 -6 1738.18 59.62
 -1 2 6 1728.11 59.62
 -1 2 6 1672.28 60.11
 1 -2 -5 1074.65 37.32
 -1 2 5 1108.31 37.3
 1 -2 -4 1653.52 56.25
 1 -2 -4 1641.95 56.37
 1 -2 -3 55.38 2.15
 1 -2 -2 100.56 3.62
 1 -2 -1 2.42 0.5
 1 -2 0 59.97 2.21
 1 -2 1 131.1 4.65
 1 -2 1 124.88 4.63
 1 -2 2 5.8 0.94
 1 -2 2 6.62 0.89
 1 -2 3 255.49 9.04
 1 -2 4 2622.36 89.47
 1 -2 5 1638.68 54.91
 1 -2 5 1536.36 54.78
 1 -2 5 1622.22 54.59
 1 -2 6 1481.65 48.84
 1 -2 6 1377.89 48.85
 1 -2 7 837.78 27.88
 1 -2 7 771.51 28.28
 1 -2 7 805.15 27.84
 1 -2 8 408.33 14.94
 1 -2 8 431.54 14.99
 1 -2 8 432.43 15.51
 1 -2 8 447.21 14.85
 1 -2 9 101.07 4.62
 1 -2 9 98.62 3.97
 1 -2 9 101.97 4.03
 -1 2 -9 111.54 4.03
 1 -2 9 111.86 3.87
 1 -2 10 2.37 1.36
 1 -2 10 2.22 0.84
 -1 2 -10 3.07 0.77
 1 -2 10 3.64 0.96
 1 -2 10 3.49 0.74
 -1 2 -11 1.21 0.71
 1 -2 11 1.26 0.61
 1 -2 12 24.01 1.41
 1 -2 12 21.89 1.34
 1 -2 12 23.03 1.12
 1 -2 13 34.37 1.36
 1 -2 13 34.21 1.58
 1 -2 13 30.62 1.32
 1 -2 14 95.78 3.92
 1 -2 14 104.36 3.79
 1 -2 15 75.75 2.76
 1 -2 15 79.78 2.79
 -2 1 13 101.75 3.51
 -2 1 13 107.38 3.54
 -2 1 12 197.51 6.61
 -2 1 12 190.73 6.76
 -2 1 12 173.55 6.9
 -2 1 12 199.95 6.76
 -2 1 12 170.82 6.73
 -2 1 11 233.98 7.92
 -2 1 11 201.65 8.07
 -2 1 10 253.05 9.54
 -2 1 10 262.09 10.48
 -2 1 10 268.97 9.86
 -2 1 9 7.96 1.02
 2 -1 -9 6.12 0.93
 -2 1 9 5.76 1.14
 -2 1 9 5.2 1.09
 -2 1 9 6.8 1.05
 -2 1 9 7.63 1.69
 -2 1 8 567.39 19.54
 2 -1 -8 568.69 19.62
 -2 1 8 531.65 19.5
 -2 1 8 589.56 19.49
 -2 1 8 563.19 20.25
 -2 1 8 556.96 19.41
 -2 1 7 100.56 3.81
 2 -1 -7 96.81 3.84
 -2 1 7 93.55 3.78
 -2 1 7 109.8 3.82
 -2 1 7 96.71 4.42
 -2 1 7 95.52 3.69
 -2 1 6 15.34 1.09
 -2 1 6 14.92 1.01
 2 -1 -6 14.87 1
 -2 1 6 13.48 1.08
 -2 1 5 209.31 7.4
 2 -1 -5 209.08 7.46
 -2 1 4 652.24 22.44
 -2 1 3 514.34 18.09
 2 -1 -3 534.47 18.16
 -2 1 3 542.25 18.21
 2 -1 -2 1121.3 38.29
 2 -1 -1 2447.61 83.31
 2 -1 0 1217.99 41.71
 2 -1 1 776.74 26.74
 2 -1 2 465.47 16.51
 2 -1 2 481.91 16.46
 2 -1 3 123.96 4.65
 2 -1 4 97.21 3.85
 2 -1 5 37.27 2.05
 2 -1 6 67.29 3.09
 2 -1 7 607.48 21.57
 2 -1 7 613.7 21.07
 -2 1 -8 210.37 7.29
 2 -1 8 205.12 7.24
 -2 1 -8 199.82 7.21
 2 -1 8 209.68 7.9
 2 -1 8 197.87 7.15
 -2 1 -9 220.71 7.91
 2 -1 9 221.99 8.64
 -2 1 -9 227.37 7.97
 2 -1 9 220.49 7.95
 -2 1 -10 517.39 18.31
 2 -1 10 536.62 18.4
 -2 1 -10 545.57 18.4
 2 -1 10 510.97 19.09
 -2 1 -11 400.75 13.91
 2 -1 11 388.23 14.67
 2 -1 12 538.82 18.38
 -2 1 -12 520.21 18.32
 2 -1 13 7.23 0.98
 -2 1 -13 6.56 0.73
 -2 1 -14 40.59 1.77
 2 -1 14 44.34 1.89
 -2 1 -15 69.57 2.47
 -3 0 12 20.86 1.17
 -3 0 12 18.52 1.26
 -3 0 12 20.62 0.96
 -3 0 11 -0.08 0.91
 -3 0 11 -0.38 1.05
 -3 0 11 0.62 0.62
 -3 0 11 1.45 0.71
 -3 0 10 5.48 1.29
 -3 0 10 5.08 0.93
 -3 0 9 69.15 2.67
 -3 0 9 61.21 2.75
 -3 0 9 63.96 2.84
 -3 0 8 586.8 20.13
 -3 0 8 583.42 20.15
 -3 0 8 551.34 20.81
 -3 0 7 525.66 18.18
 -3 0 7 528.79 18.17
 -3 0 7 530.35 18.18
 -3 0 7 478.55 18.75
 -3 0 6 138.34 4.91
 -3 0 6 127.43 4.91
 -3 0 6 130.74 4.91
 -3 0 6 124.45 5.5
 -3 0 5 889.46 32.33
 -3 0 5 998.46 32.39
 -3 0 5 977.74 32.41
 -3 0 5 936.74 32.39
 -3 0 5 929.44 32.5
 -3 0 4 852.26 29.44
 -3 0 4 883.62 29.6
 -3 0 4 926.6 29.43
 3 0 -4 884.22 29.43
 -3 0 4 797.2 29.41
 -3 0 4 817.84 29.43
 -3 0 3 342.94 11.22
 -3 0 3 300.59 11.02
 -3 0 2 57.47 2.1
 -3 0 2 53.42 2.32
 -3 0 1 29.72 1.29
 -3 0 1 27.74 1.45
 -3 0 0 228.06 8
 -3 0 0 234.12 8.12
 -3 0 -1 486.58 16.67
 3 0 1 469.31 17
 -3 0 -1 495.81 16.8
 -3 0 -2 1110.85 37.4
 -3 0 -2 1071.32 37.45
 3 0 2 1113.36 37.79
 -3 0 -3 1226.91 42.27
 3 0 3 1313.77 42.57
 -3 0 -3 1224.32 42.34
 3 0 4 417.84 13.87
 -3 0 -4 380.99 13.56
 -3 0 -5 658.71 22.65
 3 0 6 457.45 16.19
 -3 0 -6 477.09 16.28
 3 0 6 480.62 16.67
 -3 0 -6 469.37 16.25
 3 0 7 63.74 2.61
 -3 0 -7 66.81 2.67
 3 0 7 66.04 3.18
 -3 0 -7 61.1 2.64
 -3 0 -8 294.76 10.76
 3 0 8 313.82 10.69
 -3 0 -8 300.59 10.72
 3 0 8 295.21 11.32
 -3 0 -8 300.83 10.72
 -3 0 -8 317.16 10.79
 3 0 9 30.33 2.34
 -3 0 -9 28.37 1.51
 -3 0 -9 29.45 1.53
 3 0 10 0.91 1.02
 -3 0 -10 1.31 0.75
 -3 0 -10 1.12 0.8
 3 0 10 1.35 1.49
 -3 0 -11 66.14 2.7
 3 0 11 72.66 2.88
 -3 0 -11 67.64 2.77
 3 0 11 63.67 3.51
 -3 0 -12 79.22 3.17
 3 0 12 84.96 3.29
 -3 0 -13 14.14 0.84
 3 0 13 15.58 0.94
 -3 0 -13 13.47 0.94
 3 0 14 24.7 1.28
 -3 0 -14 25.78 1.16
 -3 0 -15 191.81 6.64
 -4 -1 11 201.72 7
 -4 -1 10 145.67 4.96
 -4 -1 10 127.75 5.11
 -4 -1 9 144.41 5.65
 -4 -1 9 162.76 5.45
 -4 -1 9 155.91 5.39
 -4 -1 8 60.26 2.77
 -4 -1 7 96.15 3.69
 -4 -1 7 99.68 3.52
 -4 -1 7 91.13 3.61
 -4 -1 6 229.5 8.01
 -4 -1 6 213.03 8.16
 -4 -1 5 126.58 5.15
 -4 -1 5 139.67 5.05
 -4 -1 5 144.41 5.05
 -4 -1 5 125.62 5.04
 -4 -1 4 125.38 5.26
 -4 -1 4 140.95 5.24
 -4 -1 4 141.32 5.18
 -4 -1 4 144.74 5.13
 -4 -1 3 516.8 19.71
 -4 -1 3 551.74 19.7
 -4 -1 3 565.13 19.49
 -4 -1 3 611.29 19.95
 -4 -1 3 563.22 19.64
 -4 -1 3 602.09 19.61
 -4 -1 2 383.91 14.21
 -4 -1 2 429.74 14.43
 -4 -1 2 429.85 14.08
 -4 -1 2 390.5 14
 -4 -1 1 1277.11 40.64
 -4 -1 1 1211.1 40.28
 -4 -1 0 774.13 27.05
 -4 -1 0 756.01 26.85
 -4 -1 -1 656.01 22.51
 -4 -1 -1 618.86 22.29
 -4 -1 -2 28.74 1.54
 -4 -1 -2 34.82 1.72
 -4 -1 -2 24.57 1.65
 -4 -1 -2 33.26 1.34
 4 1 2 25.68 1.88
 -4 -1 -3 114.56 4.63
 4 1 3 123.64 5.08
 -4 -1 -3 125.76 4.47
 -4 -1 -4 44.72 2.09
 -4 -1 -4 42.65 1.68
 -4 -1 -4 42.05 1.98
 4 1 4 40.38 2.4
 -4 -1 -5 14.92 1.18
 -4 -1 -5 16.12 1.39
 -4 -1 -5 15.54 1.45
 4 1 5 14.92 1.79
 -4 -1 -5 14.2 0.82
 -4 -1 -5 13.95 1.06
 -4 -1 -5 12.68 1.08
 -4 -1 -6 3.78 1.14
 -4 -1 -6 5.05 0.82
 -4 -1 -6 4.39 0.54
 -4 -1 -6 3.99 0.69
 -4 -1 -6 3.31 1.22
 -4 -1 -6 2.85 0.93
 -4 -1 -6 4.56 0.86
 -4 -1 -7 133.67 5.28
 -4 -1 -7 146.61 5.24
 4 1 7 137.42 5.2
 -4 -1 -7 138.78 5.16
 -4 -1 -7 152.7 5.3
 -4 -1 -8 487.4 17.99
 -4 -1 -8 541.75 18
 4 1 8 520.33 17.89
 -4 -1 -8 509 17.9
 -4 -1 -8 526.86 17.95
 4 1 9 439.54 15.03
 -4 -1 -9 415.21 15.03
 -4 -1 -9 443.55 15.09
 4 1 10 89.12 3.47
 -4 -1 -10 80.83 3.31
 -4 -1 -10 89.78 3.37
 4 1 11 161.63 5.95
 4 1 12 32.8 1.59
 -4 -1 -12 31.28 1.38
 4 1 13 37.84 1.67
 4 1 13 33.07 1.56
 -4 -1 -13 38.15 1.53
 -4 -1 -13 36.52 1.5
 -4 -1 -14 4.02 0.43
 -4 -1 -14 2.99 0.37
 -5 -2 9 80.86 2.92
 -5 -2 8 95.96 3.32
 -5 -2 8 85.35 3.28
 -5 -2 7 356.18 12.13
 -5 -2 7 342.93 12.13
 -5 -2 6 177.8 5.79
 -5 -2 6 169.55 5.78
 -5 -2 5 221.41 7.97
 -5 -2 4 198.22 6.94
 -5 -2 4 206.28 6.96
 -5 -2 3 720.84 27.02
 -5 -2 3 810.74 26.87
 -5 -2 3 792.24 26.84
 -5 -2 2 54.59 2.26
 -5 -2 2 56.17 2.24
 -5 -2 2 52.55 2.46
 -5 -2 1 1.15 0.67
 -5 -2 1 0.27 0.6
 -5 -2 1 -0.07 0.73
 -5 -2 0 262.31 8.69
 -5 -2 0 252.89 8.99
 -5 -2 0 242.41 8.67
 -5 -2 -1 107.09 3.75
 -5 -2 -1 100.26 4.19
 -5 -2 -1 102.11 3.73
 -5 -2 -2 191.07 6.95
 -5 -2 -2 195.3 6.52
 -5 -2 -3 257.99 9.26
 -5 -2 -3 265.23 8.89
 -5 -2 -3 262.04 9.27
 -5 -2 -4 332.83 11.06
 -5 -2 -4 298.87 11.22
 -5 -2 -4 325.84 11.14
 -5 -2 -4 332.27 10.74
 -5 -2 -4 261.12 10.99
 -5 -2 -4 287.3 10.8
 -5 -2 -5 168.79 6.7
 -5 -2 -5 184.93 6.2
 -5 -2 -5 167.4 6.24
 -5 -2 -5 179.99 6.49
 -5 -2 -5 178.59 6.66
 -5 -2 -5 162.51 6.29
 -5 -2 -6 210.36 7.61
 -5 -2 -6 203.28 7.91
 -5 -2 -6 216.29 7.57
 -5 -2 -6 229.76 7.79
 -5 -2 -6 217.2 7.96
 5 2 6 200.15 7.58
 5 2 7 284.79 10
 -5 -2 -7 279.82 10.29
 -5 -2 -7 283.59 10.01
 -5 -2 -7 273 10.15
 -5 -2 -7 296.76 10.08
 -5 -2 -8 137.18 5.32
 5 2 8 139.22 5.16
 -5 -2 -8 148.07 5.19
 -5 -2 -9 33.82 1.72
 -5 -2 -10 1.63 0.49
 -5 -2 -10 1.96 0.66
 -5 -2 -10 1.48 0.59
 5 2 10 0.74 0.87
 -5 -2 -10 2.34 0.75
 -5 -2 -11 39.45 1.57
 -5 -2 -11 42.15 1.66
 5 2 12 21.3 1.14
 -5 -2 -12 20.48 0.92
 -5 -2 -12 23.43 1.01
 -5 -2 -13 32.28 1.18
 5 2 13 27.68 1.21
 -6 -3 5 11.47 0.7
 -6 -3 4 95.5 3.56
 -6 -3 4 92.97 3.7
 -6 -3 3 126.71 4.15
 -6 -3 3 118.2 4.3
 -6 -3 2 299.03 9.73
 -6 -3 2 285.54 9.92
 -6 -3 1 184.81 6.45
 -6 -3 1 191.22 6.71
 -6 -3 0 252.32 8.73
 -6 -3 0 261.66 9.03
 -6 -3 -1 119.75 4.57
 -6 -3 -1 108.6 4.49
 -6 -3 -2 76.71 3.34
 -6 -3 -3 20.63 1.71
 -6 -3 -4 1.93 1.24
 -6 -3 -4 0.7 1.06
 -6 -3 -4 2.29 1.3
 -6 -3 -5 -0.57 1.05
 6 3 5 0.17 0.72
 -6 -3 -5 -0.73 1.19
 -6 -3 -6 24.33 1.58
 6 3 6 27.09 1.29
 -6 -3 -6 26.57 1.69
 -6 -3 -7 40.34 1.94
 6 3 7 37.03 1.58
 -6 -3 -8 75.05 2.84
 -6 -3 -8 83.58 3.04
 -6 -3 -8 81.46 3.15
 -6 -3 -9 81.5 2.94
 -6 -3 -9 83.1 3.07
 -6 -3 -9 80.74 3.18
 -6 -3 -10 50.24 2.06
 -6 -3 -10 57.71 2
 -7 -4 0 16.1 0.97
 -7 -4 -1 34.75 1.37
 -7 -4 -1 21.7 0.98
 -7 -4 -2 64.5 2.57
 -7 -4 -3 37.85 1.7
 -7 -4 -4 33.03 1.3
 -7 -4 -5 24.57 1.14
 -7 -4 -5 39.43 1.23
 -5 -9 -4 77.35 2.71
 -5 -9 -3 89.19 3.13
 -5 -9 -2 60.98 2.18
 -5 -9 -1 46.16 1.67
 -4 -8 -9 44.22 1.71
 -4 -8 -9 44.75 1.68
 -4 -8 -8 16.62 0.88
 -4 -8 -8 17.13 0.78
 -4 -8 -8 17.14 0.85
 -4 -8 -7 40.1 1.65
 -4 -8 -7 39.35 1.62
 -4 -8 -7 39.13 1.53
 -4 -8 -6 26.32 1.27
 -4 -8 -6 30.06 1.17
 -4 -8 -6 26.41 1.26
 -4 -8 -6 27.08 1.16
 -4 -8 -5 6.59 0.67
 -4 -8 -5 5.6 0.67
 -4 -8 -5 6.59 0.59
 -4 -8 -4 10.92 0.77
 -4 -8 -4 10.52 0.76
 -4 -8 -4 10.49 0.73
 -4 -8 -3 7.96 0.71
 -4 -8 -3 9.39 0.73
 -4 -8 -2 131.22 4.48
 -4 -8 -2 115.88 4.48
 -4 -8 -2 123.01 4.43
 -4 -8 -1 259.05 8.61
 -4 -8 -1 230.9 8.63
 -4 -8 0 326.54 10.84
 -4 -8 0 293.58 10.88
 -4 -8 1 323.32 10.91
 -4 -8 1 301.84 10.98
 -4 -8 2 184.23 6.37
 -4 -8 2 176.8 6.48
 -4 -8 3 32.63 1.32
 -4 -8 3 32.29 1.58
 -4 -8 3 34.09 1.52
 -4 -8 4 75.12 3.09
 -4 -8 4 86.87 3.06
 -4 -8 5 44.14 1.87
 -4 -8 5 46.85 1.8
 -4 -8 6 7.36 0.48
 -3 -7 -12 3.5 0.38
 -3 -7 -11 0.55 0.48
 3 7 11 1.07 0.38
 -3 -7 -11 0.64 0.51
 -3 -7 -11 0.91 0.46
 -3 -7 -11 0.42 0.32
 -3 -7 -10 3.19 0.58
 -3 -7 -10 4.22 0.68
 3 7 10 3.56 0.52
 -3 -7 -10 4.18 0.52
 -3 -7 -10 3.2 0.58
 -3 -7 -10 3.15 0.67
 -3 -7 -9 34.72 1.58
 -3 -7 -9 36.12 1.65
 -3 -7 -9 35.53 1.52
 -3 -7 -9 33.87 1.65
 -3 -7 -9 35.04 1.52
 -3 -7 -8 41.42 1.96
 -3 -7 -8 46.12 1.98
 -3 -7 -7 55.92 2.38
 -3 -7 -7 54.66 2.32
 -3 -7 -7 52.14 2.22
 -3 -7 -7 59.51 2.4
 -3 -7 -6 48.34 2.29
 -3 -7 -6 51.05 2.27
 -3 -7 -6 55.86 2.12
 -3 -7 -6 52.18 2.17
 -3 -7 -5 70.66 2.75
 -3 -7 -5 66.1 2.59
 -3 -7 -5 61.59 2.71
 -3 -7 -5 65.52 2.61
 -3 -7 -5 62.64 2.73
 -3 -7 -4 150.69 5.43
 -3 -7 -4 152.44 5.53
 -3 -7 -4 154.41 5.4
 -3 -7 -4 143.51 5.43
 -3 -7 -3 329.48 11.41
 -3 -7 -3 344.04 11.36
 -3 -7 -3 312.34 11.42
 -3 -7 -3 314.23 11.45
 -3 -7 -2 160.77 6.26
 -3 -7 -2 178.2 6.28
 -3 -7 -2 183.31 6.2
 -3 -7 -2 175.18 6.53
 -3 -7 -2 171.5 6.3
 -3 -7 -1 104.44 3.79
 -3 -7 -1 100.13 3.83
 -3 -7 -1 102.28 3.9
 -3 -7 -1 101.23 3.72
 -3 -7 -1 98.1 3.99
 -3 -7 0 2.5 0.69
 -3 -7 0 1.17 0.94
 -3 -7 0 1.78 0.7
 -3 -7 0 0.9 0.6
 -3 -7 0 2.28 0.59
 -3 -7 0 0.86 0.87
 -3 -7 1 0.6 0.6
 -3 -7 1 1.49 0.72
 -3 -7 1 1.6 0.65
 -3 -7 1 0.69 0.95
 -3 -7 1 1.75 0.94
 -3 -7 2 80.23 2.96
 -3 -7 2 80.78 3
 -3 -7 2 78.46 3.17
 -3 -7 2 75.96 3.13
 -3 -7 2 68.2 2.94
 -3 -7 2 77.01 2.93
 -3 -7 3 187.21 7.04
 -3 -7 3 176.99 6.88
 -3 -7 3 195.48 6.87
 -3 -7 3 201.67 7.04
 -3 -7 3 196.26 7.08
 -3 -7 3 197.03 7.07
 -3 -7 3 199.4 6.9
 -3 -7 3 200.75 6.95
 -3 -7 4 490.61 16.72
 -3 -7 4 478.72 16.74
 -3 -7 4 492.61 16.74
 -3 -7 4 504.65 16.64
 -3 -7 4 453.12 16.57
 -3 -7 4 468.38 16.71
 -3 -7 5 271.34 9.64
 -3 -7 6 129.75 4.68
 -3 -7 6 124.53 4.68
 -3 -7 6 125.29 4.68
 -3 -7 6 129.47 4.6
 -3 -7 6 116.96 4.59
 -3 -7 7 242.87 8.41
 -3 -7 7 225.48 8.3
 -3 -7 7 235.71 8.42
 -3 -7 7 237.97 8.41
 -3 -7 7 247.11 8.34
 -3 -7 8 192.48 7.01
 -3 -7 8 208.43 7.01
 -3 -7 8 192.9 6.92
 -3 -7 9 97.83 3.68
 -3 -7 9 104.48 3.68
 2 6 13 38.67 1.22
 -2 -6 -13 23.18 1.15
 2 6 12 93.06 3.53
 -2 -6 -12 98.66 3.59
 -2 -6 -12 105.13 3.59
 -2 -6 -12 93.46 3.63
 -2 -6 -11 151.86 5.53
 2 6 11 146.59 5.54
 -2 -6 -11 167.24 5.65
 -2 -6 -11 145.63 5.66
 -2 -6 -11 167.58 5.62
 -2 -6 -10 76.69 3.11
 -2 -6 -10 76.07 3.15
 -2 -6 -10 78.59 3.05
 -2 -6 -9 95.98 3.63
 -2 -6 -9 104.13 3.73
 -2 -6 -9 95.58 3.83
 -2 -6 -9 104.4 3.76
 2 6 9 91.79 3.67
 -2 -6 -9 91.58 3.56
 2 6 8 85.96 3.5
 -2 -6 -8 89.76 3.39
 -2 -6 -7 166.59 6.13
 -2 -6 -7 163.79 6.34
 -2 -6 -7 181.31 6.29
 -2 -6 -7 182.68 6.33
 -2 -6 -6 14.45 1.03
 -2 -6 -6 12.25 1.15
 -2 -6 -6 11.36 0.92
 -2 -6 -6 11.66 0.77
 -2 -6 -6 14.33 1.08
 -2 -6 -5 2.39 0.82
 -2 -6 -5 -0.19 0.84
 -2 -6 -5 0.85 0.68
 -2 -6 -5 2.24 0.71
 -2 -6 -5 1.25 0.82
 -2 -6 -5 1.74 0.56
 -2 -6 -4 31.39 1.43
 -2 -6 -4 27.88 1.51
 -2 -6 -4 33.24 1.45
 -2 -6 -4 28.87 1.51
 -2 -6 -4 30.57 1.46
 -2 -6 -4 30.88 1.57
 -2 -6 -4 27.27 1.38
 -2 -6 -3 36.42 1.51
 -2 -6 -3 35.72 1.61
 -2 -6 -3 32.43 1.6
 -2 -6 -3 31.81 1.52
 -2 -6 -3 34.65 1.61
 -2 -6 -3 34.19 1.58
 -2 -6 -3 32.21 1.62
 -2 -6 -3 35.17 1.54
 -2 -6 -2 292.13 9.7
 -2 -6 -2 267.92 9.66
 -2 -6 -2 273.62 9.7
 -2 -6 -2 282.21 9.9
 -2 -6 -2 288.36 10.07
 -2 -6 -2 282.93 9.7
 -2 -6 -2 281.57 9.61
 -2 -6 -2 259.07 9.69
 -2 -6 -2 284.74 9.78
 -2 -6 -2 259.03 9.64
 -2 -6 -1 268.71 9.54
 -2 -6 -1 266.82 9.58
 -2 -6 -1 262.27 9.5
 -2 -6 -1 271.84 9.57
 -2 -6 -1 255.84 9.5
 -2 -6 -1 281.29 9.45
 -2 -6 -1 282.38 9.49
 -2 -6 -1 280.96 9.93
 -2 -6 0 311.63 10.78
 -2 -6 0 296.09 10.73
 -2 -6 0 322.01 10.71
 -2 -6 0 312.64 10.82
 -2 -6 0 287.97 10.65
 -2 -6 0 313.13 10.82
 -2 -6 0 314.35 10.66
 -2 -6 0 325.61 11.18
 -2 -6 0 302.38 10.66
 -2 -6 1 174.43 6.36
 -2 -6 1 187.08 6.35
 -2 -6 1 182.19 6.53
 -2 -6 1 160.91 6.35
 -2 -6 1 181.44 6.5
 -2 -6 1 183.4 6.52
 -2 -6 1 180.92 6.48
 -2 -6 1 198.41 6.38
 -2 -6 1 174.77 6.47
 -2 -6 1 179.07 6.42
 -2 -6 2 408.23 15.44
 -2 -6 2 445.15 15.6
 -2 -6 2 462.35 15.58
 -2 -6 2 458.06 15.58
 -2 -6 2 465.26 15.48
 -2 -6 2 438.23 15.48
 -2 -6 2 417.86 15.5
 -2 -6 2 471.76 15.42
 -2 -6 2 467.64 15.59
 -2 -6 3 239.79 8.85
 -2 -6 3 251.86 9.01
 -2 -6 3 260.95 8.98
 -2 -6 3 263.53 8.97
 -2 -6 3 260.79 8.88
 -2 -6 3 247.64 8.94
 -2 -6 3 248.68 8.84
 -2 -6 3 225.8 8.86
 -2 -6 3 263.44 8.8
 -2 -6 3 267.33 9.02
 -2 -6 4 136.1 4.81
 -2 -6 4 123.46 4.55
 -2 -6 4 133.49 4.75
 -2 -6 4 128.78 4.72
 -2 -6 4 132.29 4.56
 -2 -6 4 121.81 4.62
 -2 -6 4 130.9 4.77
 -2 -6 4 126.08 4.53
 -2 -6 4 131.42 4.65
 -2 -6 4 129.55 4.62
 -2 -6 4 123.25 4.7
 -2 -6 5 6.93 0.77
 -2 -6 5 8.83 0.96
 -2 -6 5 6.81 0.76
 -2 -6 5 9.02 0.93
 -2 -6 5 6.27 0.94
 -2 -6 5 7.41 1.01
 -2 -6 5 5.73 1.08
 -2 -6 5 7.26 1.01
 -2 -6 5 7.96 1.13
 -2 -6 5 8.15 0.97
 -2 -6 5 6.68 0.99
 -2 -6 6 4.06 0.89
 -2 -6 6 3.35 0.9
 -2 -6 6 1.6 1.1
 -2 -6 6 2.61 0.97
 -2 -6 6 3.12 0.73
 -2 -6 6 2.74 0.87
 -2 -6 6 3.27 0.96
 -2 -6 6 1.62 0.88
 -2 -6 7 78.82 2.91
 -2 -6 7 72.54 2.97
 -2 -6 7 77.89 3.06
 -2 -6 7 77.41 3.15
 -2 -6 7 75.12 3.03
 -2 -6 7 76.73 3.08
 -2 -6 7 78.5 3.01
 -2 -6 7 73.78 2.93
 -2 -6 7 64.63 2.95
 -2 -6 7 76.08 2.97
 -2 -6 8 52.08 2.24
 -2 -6 8 56 2.39
 -2 -6 8 54.03 2.41
 -2 -6 8 59.33 2.34
 -2 -6 8 58.2 2.49
 -2 -6 9 188.62 6.89
 -2 -6 9 196.66 6.99
 -2 -6 9 199.51 6.98
 -2 -6 10 157.7 5.85
 -2 -6 10 172.09 5.97
 -2 -6 10 173.61 5.98
 -2 -6 11 214.2 7.55
 -2 -6 11 216.69 7.55
 1 5 14 36.64 1.42
 -1 -5 -13 56.01 2.13
 -1 -5 -13 60.14 2.15
 1 5 12 24.63 1.23
 -1 -5 -12 25.85 1.24
 -1 -5 -11 0.52 0.8
 -1 -5 -10 7.13 0.81
 -1 -5 -10 8.2 0.79
 1 5 10 10.79 1.08
 -1 -5 -10 10.21 0.91
 -1 -5 -10 11.04 1
 -1 -5 -9 174.51 6.21
 -1 -5 -9 179.01 6.31
 -1 -5 -9 164.33 6.12
 1 5 9 167.5 6.23
 -1 -5 -8 213.78 7.23
 -1 -5 -8 214.43 7.22
 -1 -5 -8 197.11 7.23
 -1 -5 -8 182.97 7.07
 -1 -5 -8 207.77 7.11
 1 5 8 188.6 7.18
 1 5 7 284.95 10.49
 -1 -5 -7 320.36 10.55
 -1 -5 -7 281.86 10.39
 -1 -5 -7 324.65 10.55
 -1 -5 -7 292.18 10.52
 -1 -5 -6 730.66 23.92
 -1 -5 -6 679.33 23.77
 -1 -5 -6 712.85 23.9
 -1 -5 -6 662.27 23.87
 -1 -5 -5 697.02 22.76
 -1 -5 -5 616.08 22.69
 -1 -5 -5 676.3 22.88
 -1 -5 -5 705.21 22.78
 -1 -5 -5 633.98 22.64
 -1 -5 -5 663.65 22.64
 -1 -5 -4 536.77 17.78
 -1 -5 -4 509.53 17.92
 -1 -5 -4 488.24 17.68
 -1 -5 -4 527.82 17.74
 -1 -5 -3 286.66 10.47
 -1 -5 -3 300.43 10.23
 -1 -5 -3 289.4 10.23
 -1 -5 -2 403.62 13.96
 -1 -5 -2 406.19 14.22
 -1 -5 -2 404.26 13.91
 -1 -5 -2 408.57 13.88
 -1 -5 -2 393.59 13.9
 -1 -5 -1 235.79 8.8
 -1 -5 -1 238.81 8.54
 -1 -5 -1 247.15 8.44
 -1 -5 0 102.49 3.8
 -1 -5 0 100.04 4.07
 -1 -5 1 153.84 5.26
 -1 -5 1 154.8 5.33
 -1 -5 1 151.9 5.61
 -1 -5 2 268.41 9.61
 -1 -5 2 288.84 9.65
 -1 -5 2 269.85 9.66
 -1 -5 2 275.56 9.94
 -1 -5 3 534.96 17.64
 -1 -5 3 491.43 17.89
 -1 -5 3 484.22 17.63
 -1 -5 3 527.94 17.68
 -1 -5 4 216.49 7.63
 -1 -5 4 226.15 7.76
 -1 -5 4 221.57 7.64
 -1 -5 4 227.19 7.75
 -1 -5 4 205.41 7.96
 -1 -5 4 238.42 7.84
 -1 -5 4 192.42 7.69
 -1 -5 4 209.79 7.65
 -1 -5 4 228.51 7.64
 -1 -5 4 214.74 7.79
 -1 -5 4 232.11 7.7
 -1 -5 5 439.78 15.53
 -1 -5 5 457.84 15.43
 -1 -5 5 430.69 15.48
 -1 -5 5 463.75 15.4
 -1 -5 5 442.26 15.39
 -1 -5 5 416.69 15.4
 -1 -5 5 474.2 15.6
 -1 -5 5 471.72 15.52
 -1 -5 5 444.37 15.38
 -1 -5 6 98.77 3.58
 -1 -5 6 91.3 3.63
 -1 -5 6 102.24 3.57
 -1 -5 6 94.78 3.61
 -1 -5 6 101.69 3.54
 -1 -5 6 88.91 3.56
 -1 -5 6 102.43 3.79
 -1 -5 6 88.37 3.51
 -1 -5 6 93.68 3.64
 -1 -5 7 260.97 9.08
 -1 -5 7 267.48 8.88
 -1 -5 7 231.89 8.88
 -1 -5 7 254.14 8.84
 -1 -5 7 258.03 8.87
 -1 -5 7 255.52 8.87
 -1 -5 7 257.83 8.95
 -1 -5 7 240.9 8.85
 -1 -5 7 265.64 8.83
 -1 -5 7 231.98 8.86
 -1 -5 8 81.33 3.1
 -1 -5 8 77.51 3.15
 -1 -5 8 85.75 3.07
 -1 -5 8 83.89 3.09
 -1 -5 8 82.52 3.05
 -1 -5 8 72.02 3.11
 -1 -5 8 74.53 3.07
 -1 -5 9 212.6 7.28
 -1 -5 9 198.38 7.26
 -1 -5 9 203.75 7.29
 -1 -5 9 209.35 7.33
 -1 -5 9 204.56 7.38
 -1 -5 10 119.7 4.36
 -1 -5 10 116.87 4.39
 -1 -5 11 7.68 0.71
 -1 -5 11 7.6 0.78
 -1 -5 11 8.31 0.85
 -1 -5 11 9.43 0.83
 -1 -5 12 17.13 0.94
 -1 -5 13 55.09 2.11
 -1 -5 13 55.43 2.11
 0 -4 -14 1.3 0.27
 0 4 13 74.87 2.79
 0 4 13 66.97 2.8
 0 -4 -13 74.97 2.78
 0 4 12 103.73 3.76
 0 4 12 92.99 3.78
 0 4 11 181.74 6.41
 0 -4 -11 170.94 6.28
 0 -4 -11 176.35 6.33
 0 4 10 474.02 15.92
 0 -4 -10 464.13 15.8
 0 -4 -10 459.85 16.03
 0 -4 -9 578.1 19.9
 0 -4 -9 561.23 19.97
 0 -4 -9 576.04 20.11
 0 4 9 604.89 20.02
 0 4 9 544.04 20.63
 0 4 8 199.64 8.59
 0 -4 -8 221.17 8.08
 0 -4 -8 226.09 8.17
 0 -4 -8 224.81 7.97
 0 -4 -8 234.13 8.05
 0 4 8 231.91 8.1
 0 -4 -7 135.23 5.32
 0 -4 -7 149.79 5.19
 0 -4 -7 150.23 5.27
 0 4 7 142.33 5.28
 0 4 7 131.78 5.76
 0 -4 -6 140.76 5.08
 0 -4 -6 131.98 4.93
 0 -4 -6 142.91 5.05
 0 4 6 135.68 5.03
 0 -4 -6 148.15 5.05
 0 -4 -5 127.67 4.87
 0 -4 -5 133.7 4.8
 0 -4 -5 131.31 4.79
 0 -4 -4 411.19 13.7
 0 -4 -4 378.33 13.63
 0 -4 -4 406.08 13.88
 0 -4 -3 507.89 17.66
 0 -4 -3 508.37 17.41
 0 -4 -3 502.13 17.43
 0 -4 -2 282.03 9.49
 0 -4 -2 257.91 9.1
 0 -4 -2 259.89 9.14
 0 -4 -1 1170.17 39.06
 0 -4 -1 1123.59 38.69
 0 -4 0 2581.5 88.2
 0 -4 1 4429.68 150.98
 0 -4 2 611.31 21.33
 0 -4 2 663.1 21.74
 0 -4 3 374.59 12.99
 0 -4 3 395 13.33
 0 -4 3 386.86 13.15
 0 -4 3 364 13.01
 0 -4 4 28.3 1.3
 0 -4 4 26.44 1.38
 0 -4 4 25.13 1.37
 0 -4 4 22.15 1.26
 0 -4 4 26.84 1.57
 0 -4 5 12.52 0.97
 0 -4 5 10.47 0.99
 0 -4 5 14.8 1.16
 0 -4 5 12.96 0.96
 0 -4 6 145.89 5.55
 0 -4 6 151.5 5.33
 0 -4 6 151.35 5.43
 0 -4 6 157.46 5.21
 0 -4 6 140.21 5.3
 0 -4 6 149.31 5.22
 0 -4 6 130.13 5.19
 0 -4 6 140.66 5.18
 0 -4 6 157.09 5.19
 0 -4 7 249.35 8.89
 0 -4 7 254.44 9.03
 0 -4 7 258.14 8.94
 0 -4 7 250.88 9.04
 0 -4 7 272.53 8.92
 0 -4 7 234.13 9.27
 0 -4 8 3.79 0.98
 0 -4 8 6.86 0.88
 0 -4 8 3.93 1.05
 0 -4 8 6.33 0.91
 0 -4 8 4.35 0.91
 0 -4 9 6.71 1.13
 0 -4 9 10.3 1.01
 0 -4 9 8.69 0.72
 0 -4 9 9.22 1.06
 0 -4 9 9.4 1
 0 -4 9 6.73 0.73
 0 -4 9 7.82 1.02
 0 -4 10 297.41 10.79
 0 -4 10 290.47 10.94
 0 -4 10 326.85 10.96
 0 -4 10 322.26 10.85
 0 -4 10 315.47 10.84
 0 -4 11 448.9 15.08
 0 -4 11 429.7 15.18
 0 -4 11 434.36 15.09
 0 -4 11 416.15 15.22
 0 -4 11 442.57 15.08
 0 -4 12 173.54 6.66
 0 -4 12 185.17 6.61
 0 -4 12 192.96 6.6
 0 -4 12 176.03 6.6
 0 -4 13 206.38 6.79
 0 -4 13 183.48 6.74
 0 -4 14 42.65 1.63
 -1 3 14 52.85 2.01
 -1 3 13 18.23 1.1
 -1 3 12 1.06 0.83
 -1 3 12 1.46 0.89
 -1 3 11 255.12 8.47
 -1 3 11 258.8 8.48
 1 -3 -11 231.37 8.29
 -1 3 10 10.19 1.77
 1 -3 -10 7.24 0.95
 1 -3 -10 11.48 1.1
 -1 3 10 8.72 1.19
 -1 3 10 13.07 1.21
 -1 3 9 105.15 3.81
 -1 3 9 92.09 4.5
 -1 3 9 87.62 3.71
 1 -3 -9 91.88 3.59
 1 -3 -9 105.93 3.91
 -1 3 8 482.86 16.32
 -1 3 8 446.48 16.96
 -1 3 8 441.32 16.25
 1 -3 -8 481.98 16.2
 1 -3 -8 475.82 16.44
 1 -3 -7 496.6 17.37
 -1 3 7 509.31 17.44
 -1 3 7 445.97 17.91
 -1 3 7 467.12 17.35
 1 -3 -7 539.78 17.34
 1 -3 -7 527.62 17.55
 -1 3 6 362.26 13.52
 1 -3 -6 420.26 13.53
 1 -3 -6 402.7 13.69
 1 -3 -6 380.98 13.58
 -1 3 6 392.4 13.6
 -1 3 5 1109.95 38.6
 1 -3 -5 1193.27 38.75
 1 -3 -5 1110.42 38.66
 1 -3 -4 1051.28 36.22
 1 -3 -3 248.63 8.73
 1 -3 -3 251.17 9.04
 1 -3 -2 48.63 1.93
 1 -3 -2 49.16 2.44
 1 -3 -1 187.98 6.59
 1 -3 0 21.16 1
 1 -3 1 407.19 14.16
 1 -3 2 1028.53 34.96
 1 -3 2 1009.8 34.98
 1 -3 3 2367.15 79.74
 1 -3 3 2322.9 79.77
 1 -3 3 2311.93 79.9
 1 -3 4 2322.42 80.2
 1 -3 4 2339.1 80.19
 1 -3 4 2414.98 80.46
 1 -3 4 2435.34 80.58
 1 -3 5 588.2 18.96
 1 -3 5 520.91 18.95
 1 -3 5 541.54 19.28
 1 -3 6 665.17 22.76
 1 -3 6 651.6 22.77
 1 -3 6 685.22 23.14
 1 -3 7 773.16 27.66
 1 -3 7 807.95 27.16
 1 -3 7 768.35 27.25
 1 -3 7 808.65 27.27
 1 -3 8 291.68 11.29
 1 -3 8 323.2 10.72
 1 -3 8 301.39 10.85
 1 -3 8 301.32 10.82
 -1 3 -9 230.87 8.36
 1 -3 9 230.18 8.35
 1 -3 9 248.53 8.24
 1 -3 9 212.13 8.83
 1 -3 9 229.33 8.19
 1 -3 9 244.89 8.41
 -1 3 -10 163 6.12
 1 -3 10 177.12 6.01
 1 -3 10 175.2 6.18
 1 -3 10 162.67 6.12
 1 -3 10 158.51 6.66
 1 -3 10 166.31 5.95
 1 -3 11 65.94 2.57
 1 -3 11 72.27 2.64
 1 -3 11 67.82 2.77
 1 -3 11 68.15 2.63
 1 -3 11 58.83 3.23
 1 -3 11 66.16 2.81
 1 -3 12 2.14 0.89
 1 -3 12 1.98 0.84
 1 -3 13 35.43 1.41
 1 -3 13 34.38 1.38
 1 -3 13 29.96 1.35
 1 -3 13 29.25 1.52
 1 -3 14 134 4.8
 1 -3 14 134.37 4.82
 1 -3 14 145.9 4.87
 1 -3 15 115.78 4.04
 -2 2 13 20.97 1.06
 -2 2 13 19.54 0.95
 -2 2 12 188.46 6.57
 -2 2 12 185.77 6.47
 -2 2 12 187.89 6.53
 -2 2 11 592.15 19.08
 -2 2 11 558.36 19.13
 -2 2 10 189.3 7.33
 -2 2 10 202.4 7.16
 -2 2 9 122.04 4.97
 -2 2 9 134.34 5.8
 2 -2 -9 137.03 5.06
 -2 2 8 398.85 14.53
 -2 2 8 425.48 14.53
 -2 2 8 391.93 15.22
 2 -2 -8 431.94 14.67
 2 -2 -7 152.04 5.45
 -2 2 7 140.93 5.2
 -2 2 7 139.9 5.35
 -2 2 7 140.08 6.01
 -2 2 7 148.83 5.32
 2 -2 -6 1.32 0.76
 -2 2 6 1.6 0.86
 -2 2 6 3.19 0.74
 -2 2 6 2.68 0.82
 2 -2 -6 3.54 0.76
 -2 2 5 15.26 1.05
 2 -2 -5 17 1.07
 -2 2 5 14.71 1.08
 2 -2 -4 90.79 3.38
 -2 2 4 86.2 3.36
 -2 2 3 42.23 1.66
 2 -2 -3 37.3 1.58
 2 -2 -2 1487.19 49.79
 -2 2 2 1535.66 49.71
 2 -2 -2 1374.98 49.69
 2 -2 -1 1441.02 48.05
 -2 2 1 1449.39 47.97
 2 -2 -1 1343.66 47.97
 -2 2 0 1613.84 54.96
 2 -2 1 491.88 17.13
 2 -2 2 1228.11 42.08
 2 -2 2 1224.33 42.05
 2 -2 3 169.49 6.15
 2 -2 3 182.01 6.51
 2 -2 3 186.45 6.46
 2 -2 4 38.71 1.57
 2 -2 4 36.98 1.57
 2 -2 5 123.12 4.56
 2 -2 5 134.82 4.61
 2 -2 6 212.13 7.82
 2 -2 6 207.81 7.37
 2 -2 7 218.22 7.6
 2 -2 7 220.39 7.56
 2 -2 7 209.36 7.61
 -2 2 -7 213.5 7.66
 2 -2 7 204.14 8.1
 2 -2 8 858.53 30.32
 2 -2 8 893.1 30.38
 2 -2 8 867.71 30.94
 -2 2 -8 889.53 30.42
 2 -2 8 898.3 30.22
 2 -2 9 420.29 15.45
 -2 2 -9 421.66 14.79
 2 -2 9 433.31 14.64
 2 -2 9 414.84 14.83
 2 -2 10 203.78 7.39
 2 -2 10 205.79 7.16
 2 -2 10 200.91 8.03
 -2 2 -10 202.24 7.37
 2 -2 11 338.38 12.03
 2 -2 11 328.12 12.66
 -2 2 -11 348.68 12.01
 2 -2 12 642.1 21.39
 -2 2 -12 597.8 21.31
 -2 2 -13 36.31 1.53
 2 -2 13 31.78 1.65
 2 -2 13 34.67 1.4
 2 -2 14 84.64 3.11
 -2 2 -14 80.73 2.98
 2 -2 15 8.38 0.57
 -3 1 12 5.25 0.52
 -3 1 12 4.15 0.66
 -3 1 12 3.9 0.59
 -3 1 11 2.26 0.97
 -3 1 11 1.93 0.87
 -3 1 11 0.65 0.77
 -3 1 10 4.42 1.22
 -3 1 10 3 1.01
 -3 1 10 3.48 0.98
 -3 1 9 22.03 1.29
 -3 1 9 23.85 1.48
 -3 1 9 24.43 1.59
 -3 1 9 20.97 1.54
 -3 1 8 831.07 31.22
 -3 1 8 910.06 30.5
 -3 1 8 879.64 30.54
 -3 1 7 466.54 18.21
 3 -1 -7 499.23 17.63
 -3 1 7 520.27 17.55
 -3 1 7 508.7 17.56
 -3 1 7 500.28 17.59
 3 -1 -6 845.59 29.26
 -3 1 6 855.41 29.17
 -3 1 6 855.3 29.18
 -3 1 6 831.65 29.22
 3 -1 -5 217.72 7.86
 -3 1 5 222.34 7.8
 -3 1 5 215.67 7.8
 -3 1 5 217.35 7.84
 -3 1 4 793.37 27.87
 3 -1 -4 814.22 27.79
 -3 1 4 855.97 27.74
 -3 1 4 776.52 27.72
 -3 1 4 796.62 27.75
 -3 1 3 382.17 12.98
 3 -1 -3 370.88 13.05
 -3 1 3 368.18 13.02
 -3 1 3 373.69 13.17
 -3 1 2 270.1 9.59
 -3 1 2 268.18 9.38
 -3 1 1 32.14 1.44
 -3 1 1 29.68 1.5
 -3 1 0 85.56 3.07
 -3 1 0 79.18 3.13
 -3 1 -1 51.4 2.06
 -3 1 -1 54.12 2.16
 -3 1 -2 15.92 0.96
 3 -1 3 369.96 13.22
 3 -1 4 1360.44 46.91
 3 -1 5 1381.56 47.58
 3 -1 6 559.3 19.08
 3 -1 6 531.76 18.6
 -3 1 -7 110.81 4.19
 3 -1 7 109.41 4.13
 3 -1 7 115.92 4.69
 3 -1 7 106.89 4.1
 -3 1 -8 309.84 10.83
 3 -1 8 301.8 10.73
 3 -1 8 312.89 10.77
 3 -1 8 289.45 11.35
 -3 1 -9 8.94 1.03
 3 -1 9 7.8 1.13
 3 -1 9 8.97 1.65
 -3 1 -9 8.8 1.02
 3 -1 10 26.43 2.18
 -3 1 -10 26.19 1.44
 -3 1 -10 26.36 1.51
 3 -1 11 8.14 1.67
 -3 1 -11 11.49 1.05
 3 -1 11 12.25 1.17
 -3 1 -11 9.23 0.89
 3 -1 12 12.59 1.17
 -3 1 -13 6.21 0.72
 3 -1 13 6.28 0.91
 3 -1 14 226.07 7.87
 -3 1 -14 222.06 7.8
 -3 1 -15 184.16 6.35
 -4 0 11 94.63 3.37
 -4 0 10 198.35 7.95
 -4 0 10 237.99 7.8
 -4 0 9 51.9 2.02
 -4 0 9 47.33 2.15
 -4 0 9 45.94 2.32
 -4 0 9 47.15 2.35
 -4 0 8 116.58 4.39
 -4 0 8 110.86 4.32
 -4 0 7 24.78 1.54
 -4 0 7 21.85 1.66
 -4 0 7 21.92 1.53
 -4 0 6 67.93 2.75
 -4 0 6 61.43 2.91
 -4 0 6 57.91 3.29
 -4 0 6 64.12 2.82
 -4 0 5 348.7 11.75
 -4 0 5 311.75 11.82
 -4 0 5 334.69 11.79
 -4 0 4 464.18 15.16
 -4 0 4 433.63 15.2
 -4 0 4 444.62 15.41
 -4 0 3 851.78 29.1
 -4 0 3 826.79 29.14
 -4 0 3 820.55 29.06
 -4 0 3 823.74 28.92
 -4 0 3 897.78 29.06
 -4 0 3 875.94 29.35
 -4 0 2 294.19 10
 -4 0 2 277.61 10.05
 -4 0 2 274.59 9.99
 -4 0 2 272.23 9.82
 -4 0 1 353.29 12.95
 -4 0 1 366.51 13.15
 -4 0 1 393.63 13
 -4 0 1 403.09 13.37
 -4 0 0 396.2 14.53
 -4 0 0 459.51 14.93
 -4 0 0 403.78 14.71
 -4 0 0 447.73 14.57
 -4 0 0 418.14 14.73
 -4 0 -1 366.75 13.41
 -4 0 -1 422.09 13.8
 -4 0 -1 377.02 13.6
 -4 0 -1 401.61 13.44
 -4 0 -1 393.9 13.62
 -4 0 -2 305.6 11.14
 4 0 2 329.7 11.73
 -4 0 -2 343.86 11.5
 -4 0 -2 312.58 11.34
 -4 0 -2 334.92 11.17
 -4 0 -2 314.96 11.35
 -4 0 -3 402.92 14.09
 4 0 3 407.93 14.69
 -4 0 -3 443.59 14.43
 -4 0 -3 409.79 14.31
 -4 0 -3 412.1 14.09
 -4 0 -3 380.27 14.29
 -4 0 -4 382.7 13.7
 4 0 4 412.48 14.41
 -4 0 -4 420.8 14.01
 -4 0 -4 380.05 13.78
 -4 0 -4 407.02 13.7
 -4 0 -4 403.02 13.94
 -4 0 -5 24.95 1.13
 4 0 5 21.91 2.05
 -4 0 -5 26.18 1.6
 -4 0 -5 20.67 1.27
 -4 0 -5 25.81 1.46
 -4 0 -6 30.04 1.24
 -4 0 -6 26.24 1.73
 -4 0 -6 25.38 1.53
 -4 0 -6 25.56 1.49
 4 0 6 28.89 2.31
 4 0 6 25.28 1.52
 -4 0 -7 228.58 7.92
 4 0 7 205.27 8.34
 4 0 7 224.08 7.83
 -4 0 -7 211.54 7.79
 4 0 8 233.02 8.08
 -4 0 -8 216.51 8.07
 -4 0 -8 229.72 8.18
 4 0 8 204.71 8.63
 -4 0 -8 233.67 8.13
 4 0 8 228.44 8.1
 -4 0 -9 123.08 4.59
 4 0 9 124.6 4.49
 -4 0 -9 120.06 4.49
 -4 0 -9 117.9 4.51
 -4 0 -10 172.91 6.28
 -4 0 -10 167.28 6.26
 4 0 10 178.96 6.34
 4 0 11 157 5.79
 -4 0 -12 157.07 5.78
 -4 0 -12 165.75 5.82
 4 0 12 164.14 5.91
 -4 0 -13 91.59 3.49
 -4 0 -13 96.58 3.54
 -4 0 -14 59.32 1.98
 -4 0 -14 49.27 1.9
 -5 -1 9 106.85 3.8
 -5 -1 8 149.05 5.15
 -5 -1 8 140.8 5.12
 -5 -1 7 267.89 9.22
 -5 -1 7 259.05 9.21
 -5 -1 6 280.81 9.61
 -5 -1 6 267.07 9.6
 -5 -1 5 329.46 11.58
 -5 -1 4 103.89 4.18
 -5 -1 4 116.05 4.15
 -5 -1 4 112.7 4.13
 -5 -1 3 44.65 2.3
 -5 -1 3 45.2 1.95
 -5 -1 3 49.08 2.14
 -5 -1 2 1.98 0.61
 -5 -1 1 0.79 0.6
 -5 -1 1 0.18 1.08
 -5 -1 0 22.41 1.19
 -5 -1 0 24.05 1.75
 -5 -1 0 23.08 1.21
 -5 -1 0 20.22 1.69
 -5 -1 -1 147.99 6.19
 -5 -1 -1 153.25 5.84
 -5 -1 -1 181.91 5.92
 -5 -1 -1 181.15 6.42
 -5 -1 -2 131.15 4.6
 -5 -1 -2 134.3 5.06
 -5 -1 -3 330.02 11.34
 -5 -1 -3 327.76 11.26
 -5 -1 -3 324.99 10.92
 -5 -1 -4 244.06 9.02
 -5 -1 -4 258.96 9.44
 -5 -1 -4 252.27 9.1
 -5 -1 -4 265.73 9.35
 -5 -1 -4 277.21 8.98
 -5 -1 -4 267.14 9.36
 -5 -1 -5 444.01 15.89
 5 1 5 399.46 16.31
 -5 -1 -5 481.6 15.57
 -5 -1 -5 462.61 15.96
 -5 -1 -5 441.59 15.72
 -5 -1 -5 448.92 15.67
 -5 -1 -5 423.37 15.94
 -5 -1 -6 229.77 7.69
 5 1 6 219.15 7.83
 -5 -1 -6 208.51 7.81
 -5 -1 -6 217.95 8.13
 5 1 6 202.16 8.57
 -5 -1 -6 216.02 7.88
 -5 -1 -7 102.06 4.18
 -5 -1 -7 115.32 3.98
 -5 -1 -7 112.84 4.17
 5 1 7 95.2 4.93
 5 1 7 107.05 4.17
 5 1 8 94.42 3.79
 -5 -1 -8 99.1 3.82
 -5 -1 -8 99.23 3.77
 5 1 8 100.15 3.77
 5 1 9 48.44 2.16
 -5 -1 -10 20.92 1.05
 -5 -1 -10 22.34 1.13
 5 1 10 21.14 1.29
 5 1 11 2.84 0.78
 -5 -1 -11 3.39 0.62
 -5 -1 -11 3.4 0.53
 -5 -1 -12 19.99 0.95
 -5 -1 -12 18.26 0.88
 5 1 12 19.24 1.06
 -5 -1 -13 29.9 1.22
 -5 -1 -13 36.88 1.28
 -6 -2 6 5.24 0.53
 -6 -2 5 75.94 3.02
 -6 -2 5 83.71 3.2
 -6 -2 4 59.18 2.37
 -6 -2 4 68.56 2.46
 -6 -2 3 193.89 5.97
 -6 -2 3 141.1 5.96
 -6 -2 2 122.14 4.12
 -6 -2 2 97.51 4.22
 -6 -2 1 172.99 6.13
 -6 -2 1 170.46 5.8
 -6 -2 0 59.32 3.11
 -6 -2 0 82.29 2.87
 -6 -2 -1 122.76 4.83
 -6 -2 -2 60.27 2.88
 -6 -2 -3 31.76 2.06
 -6 -2 -4 3.1 1.3
 -6 -2 -4 -0.39 1.18
 -6 -2 -5 2.98 1.29
 -6 -2 -5 3.37 1.19
 6 2 5 2.98 0.89
 -6 -2 -6 39.22 2.18
 6 2 6 43.7 1.91
 -6 -2 -6 45.86 2.15
 6 2 7 41.8 1.78
 -6 -2 -7 39.46 2.11
 -6 -2 -7 41.36 1.68
 6 2 8 142.55 4.88
 -6 -2 -8 132.78 4.86
 -6 -2 -8 132.26 5.15
 -6 -2 -9 42.99 1.85
 -6 -2 -9 46 1.75
 -6 -2 -9 44.7 2.04
 -6 -2 -10 78.54 2.62
 -6 -2 -10 81.92 2.86
 -6 -2 -11 80.34 2.84
 -7 -3 1 -0.47 0.7
 -7 -3 0 16.44 1.12
 -7 -3 0 14.51 1.01
 -7 -3 -1 12.9 1.08
 -7 -3 -1 14.49 1.07
 7 3 1 13.17 0.73
 -7 -3 -2 47.02 2.12
 7 3 2 49.74 1.84
 -7 -3 -3 23.22 1.32
 -7 -3 -3 22.83 1.08
 -7 -3 -4 93.87 3.4
 -7 -3 -5 40.38 1.62
 -7 -3 -6 63.9 2.37
 -7 -3 -7 55.26 2.04
 -4 -9 -8 26.39 1.01
 -4 -9 -7 36.7 1.4
 -4 -9 -6 23.17 0.99
 -4 -9 -6 24.67 1.01
 -4 -9 -6 22.88 0.91
 -4 -9 -5 0.61 0.36
 -4 -9 -5 0.09 0.41
 -4 -9 -5 0.4 0.34
 -4 -9 -4 9.79 0.66
 -4 -9 -4 14.02 0.67
 -4 -9 -3 65.26 2.61
 -4 -9 -3 82.19 2.67
 -4 -9 -2 76.44 2.8
 -4 -9 -1 131.04 4.64
 -4 -9 0 97.97 3.51
 -4 -9 1 149.22 5.04
 -4 -9 1 135.66 5.09
 -4 -9 2 35.85 1.36
 -4 -9 2 35.3 1.47
 -4 -9 3 42.96 1.67
 -3 -8 -11 4.63 0.35
 -3 -8 -10 4.23 0.4
 -3 -8 -10 5.1 0.48
 -3 -8 -9 12.42 0.75
 -3 -8 -9 13.4 0.77
 -3 -8 -9 12.74 0.8
 -3 -8 -8 30.16 1.38
 -3 -8 -8 31.38 1.37
 -3 -8 -8 31.61 1.44
 -3 -8 -8 35.59 1.48
 -3 -8 -7 92.65 3.66
 -3 -8 -7 106.79 3.73
 -3 -8 -7 101.26 3.63
 -3 -8 -7 97.08 3.7
 -3 -8 -6 168.35 5.99
 -3 -8 -6 172.47 6.11
 -3 -8 -4 159.15 5.82
 -3 -8 -4 153.53 5.83
 -3 -8 -4 163.62 5.77
 -3 -8 -4 169.53 5.86
 -3 -8 -4 162.5 5.78
 -3 -8 -3 98.92 3.66
 -3 -8 -3 100.15 3.74
 -3 -8 -3 91.46 3.64
 -3 -8 -3 98.23 3.59
 -3 -8 -3 98.57 3.63
 -3 -8 -2 22.03 1.3
 -3 -8 -2 24.65 1.49
 -3 -8 -2 24.38 1.21
 -3 -8 -2 22.31 1.23
 -3 -8 -1 57.5 2.34
 -3 -8 -1 53.95 2.4
 -3 -8 -1 55.62 2.17
 -3 -8 -1 52.76 2.22
 -3 -8 -1 55.84 2.21
 -3 -8 0 0.09 0.78
 -3 -8 0 1.08 0.6
 -3 -8 0 2.82 1.07
 -3 -8 0 0.15 0.59
 -3 -8 0 2.37 0.96
 -3 -8 1 10.32 0.78
 -3 -8 1 7.99 0.95
 -3 -8 1 8.98 1.15
 -3 -8 1 6.98 0.79
 -3 -8 2 109.19 4.28
 -3 -8 2 113.37 4.36
 -3 -8 2 119.37 4.31
 -3 -8 3 30.4 1.49
 -3 -8 3 31.7 1.36
 -3 -8 4 129.06 4.87
 -3 -8 4 134.95 4.83
 -3 -8 4 132 4.72
 -3 -8 4 138.9 4.96
 -3 -8 5 117.71 4.37
 -3 -8 5 115.25 4.28
 -3 -8 5 118.3 4.27
 -3 -8 6 218.36 7.52
 -3 -8 6 203.15 7.4
 -3 -8 6 216.96 7.43
 -3 -8 7 89.97 3.36
 -3 -8 8 101.95 3.66
 2 7 12 70.96 2.37
 -2 -7 -12 69.79 2.38
 -2 -7 -11 59.52 2.1
 -2 -7 -11 58.6 2.03
 -2 -7 -11 46.47 1.98
 2 7 11 47.55 1.94
 2 7 10 114.62 4.14
 -2 -7 -10 128.86 4.32
 -2 -7 -10 101.26 4.11
 -2 -7 -10 134.32 4.25
 -2 -7 -10 118.52 4.24
 -2 -7 -10 111.35 4.18
 -2 -7 -9 183.29 6.87
 -2 -7 -9 205.5 6.85
 -2 -7 -9 179.02 6.77
 -2 -7 -9 205.54 6.93
 -2 -7 -8 147.5 5.24
 -2 -7 -8 137.33 5.09
 -2 -7 -8 148.34 5.19
 -2 -7 -8 145.15 5.14
 -2 -7 -7 145.01 5.01
 -2 -7 -7 143.55 5.08
 -2 -7 -7 135.07 5.09
 -2 -7 -7 138.23 4.95
 -2 -7 -7 134.06 4.99
 -2 -7 -6 66.3 2.63
 -2 -7 -6 61.3 2.47
 -2 -7 -6 63.25 2.57
 -2 -7 -5 14.82 1.04
 -2 -7 -5 16.86 1.08
 -2 -7 -5 13.95 0.9
 -2 -7 -5 11.38 1.01
 -2 -7 -5 13.39 1.13
 -2 -7 -5 16.97 1.12
 -2 -7 -4 45.52 2.16
 -2 -7 -4 57.43 2.17
 -2 -7 -4 55.4 2.1
 -2 -7 -4 52.41 2.21
 -2 -7 -4 49.16 2.11
 -2 -7 -4 44.64 2.13
 -2 -7 -3 135.98 5.29
 -2 -7 -3 136.83 5.28
 -2 -7 -3 162.38 5.32
 -2 -7 -3 149.12 5.24
 -2 -7 -3 151.34 5.3
 -2 -7 -3 143.22 5.22
 -2 -7 -3 134.73 5.25
 -2 -7 -2 467.92 16.96
 -2 -7 -2 494.49 16.94
 -2 -7 -2 493.26 17
 -2 -7 -2 530.72 17.01
 -2 -7 -2 464.12 16.92
 -2 -7 -2 485.75 16.95
 -2 -7 -2 500.58 16.91
 -2 -7 -1 454.06 15.33
 -2 -7 -1 474.06 15.4
 -2 -7 -1 403.17 15.22
 -2 -7 -1 452.95 15.41
 -2 -7 -1 453.78 15.46
 -2 -7 -1 456.28 15.32
 -2 -7 -1 458.2 15.27
 -2 -7 -1 418.38 15.31
 -2 -7 0 504.56 17.77
 -2 -7 0 565.02 17.94
 -2 -7 0 504.91 17.78
 -2 -7 0 530.85 17.95
 -2 -7 0 524.78 17.98
 -2 -7 0 478.07 17.76
 -2 -7 0 537.35 17.84
 -2 -7 0 517.31 17.85
 -2 -7 0 529.34 17.8
 -2 -7 1 206.17 7.4
 -2 -7 1 223.45 7.54
 -2 -7 1 210.92 7.56
 -2 -7 1 204.39 7.4
 -2 -7 1 210.1 7.59
 -2 -7 1 201.14 7.38
 -2 -7 1 205.68 7.38
 -2 -7 1 216.02 7.45
 -2 -7 1 216.54 7.4
 -2 -7 2 176.81 6.34
 -2 -7 2 181.56 6.4
 -2 -7 2 179.14 6.39
 -2 -7 2 174.33 6.51
 -2 -7 2 179.52 6.55
 -2 -7 2 187.28 6.48
 -2 -7 2 174.93 6.39
 -2 -7 2 182.05 6.54
 -2 -7 3 43.32 1.73
 -2 -7 3 39.74 1.73
 -2 -7 3 43.26 1.81
 -2 -7 3 40.66 1.93
 -2 -7 3 41.91 1.99
 -2 -7 3 37.43 1.85
 -2 -7 3 39.44 1.85
 -2 -7 3 41.1 1.97
 -2 -7 4 176.19 6.59
 -2 -7 4 173.15 6.55
 -2 -7 4 192.82 6.48
 -2 -7 4 196.26 6.61
 -2 -7 4 174.28 6.46
 -2 -7 4 176.16 6.4
 -2 -7 4 179.9 6.39
 -2 -7 5 13.44 1.17
 -2 -7 5 12.46 1.13
 -2 -7 5 15.15 1.13
 -2 -7 5 13.49 1.2
 -2 -7 5 14.34 1.18
 -2 -7 5 14.29 0.94
 -2 -7 5 15.61 1.05
 -2 -7 6 14.63 1.15
 -2 -7 6 13.9 1.18
 -2 -7 6 15.02 1.06
 -2 -7 6 14.64 1.22
 -2 -7 6 14.24 1.1
 -2 -7 6 15.24 1.18
 -2 -7 6 14.05 1.02
 -2 -7 7 2.47 0.66
 -2 -7 8 99.89 3.85
 -2 -7 8 96.96 3.83
 -2 -7 8 107.58 3.79
 -2 -7 9 127.03 4.67
 -2 -7 9 127.08 4.65
 -2 -7 9 129.03 4.58
 -2 -7 10 223.9 7.54
 -2 -7 10 216.1 7.52
 -2 -7 10 209.15 7.45
 -1 -6 -13 18.44 0.96
 1 6 13 45.74 1.15
 1 6 12 20.42 0.98
 1 6 12 13.15 1.02
 -1 -6 -12 22.32 1.01
 -1 -6 -12 19.47 1.04
 -1 -6 -12 21.02 1.06
 -1 -6 -12 14.41 0.88
 -1 -6 -11 -0.55 0.68
 1 6 11 -0.71 0.64
 -1 -6 -10 9.61 0.95
 -1 -6 -9 168.15 5.79
 -1 -6 -9 158.35 5.8
 1 6 9 145.15 5.71
 -1 -6 -9 163.18 5.77
 -1 -6 -8 49.33 2.04
 -1 -6 -8 47.02 2.13
 1 6 8 48.86 2.1
 -1 -6 -8 50.21 2.16
 -1 -6 -7 147.53 5.45
 1 6 7 141.4 5.48
 -1 -6 -7 156.16 5.51
 -1 -6 -7 162.91 5.59
 -1 -6 -7 144.79 5.55
 -1 -6 -7 162.9 5.62
 -1 -6 -6 206.99 7.68
 -1 -6 -6 219.81 7.78
 -1 -6 -6 223.81 7.75
 -1 -6 -5 294.01 10.4
 -1 -6 -5 303.15 10.7
 -1 -6 -5 287.84 10.45
 -1 -6 -5 297.97 10.52
 -1 -6 -5 298.29 10.37
 -1 -6 -5 310.05 10.49
 -1 -6 -4 835.07 28.58
 -1 -6 -4 857.42 28.88
 -1 -6 -4 821.08 28.59
 -1 -6 -4 830.82 28.65
 -1 -6 -4 819.81 28.53
 -1 -6 -4 872.06 28.61
 -1 -6 -4 812.31 28.57
 -1 -6 -3 1123.13 38.02
 -1 -6 -3 1104.84 38
 -1 -6 -3 1098.74 38.08
 -1 -6 -3 1141.36 37.99
 -1 -6 -3 1085.3 38.04
 -1 -6 -3 1106.51 38.06
 -1 -6 -3 1110.89 38.35
 -1 -6 -2 707.75 24.77
 -1 -6 -2 719.03 24.85
 -1 -6 -2 736.98 25.17
 -1 -6 -2 740.1 24.77
 -1 -6 -2 701.68 24.79
 -1 -6 -2 755.17 24.87
 -1 -6 -2 710.57 24.73
 -1 -6 -2 726.41 24.86
 -1 -6 -2 712.49 24.89
 -1 -6 -2 735.47 24.82
 -1 -6 -1 3.06 0.88
 -1 -6 -1 2.69 1.07
 -1 -6 -1 1.92 0.65
 -1 -6 -1 2.8 0.77
 -1 -6 -1 3.22 0.65
 -1 -6 -1 2.92 0.6
 -1 -6 -1 3.51 0.6
 -1 -6 -1 1.56 0.75
 -1 -6 -1 2.3 0.57
 -1 -6 -1 2.32 0.62
 -1 -6 0 1.76 0.63
 -1 -6 0 0.75 0.85
 -1 -6 0 0.08 1.04
 -1 -6 0 1.82 0.64
 -1 -6 0 1.12 0.58
 -1 -6 0 1.14 0.56
 -1 -6 0 0.27 0.77
 -1 -6 0 1.01 0.53
 -1 -6 1 95.34 3.61
 -1 -6 1 105.7 3.79
 -1 -6 1 115.32 4.17
 -1 -6 1 95.68 3.61
 -1 -6 1 106.59 3.81
 -1 -6 1 100.6 3.65
 -1 -6 1 99.94 3.63
 -1 -6 1 95.47 3.73
 -1 -6 1 95.62 3.56
 -1 -6 2 291.2 10.1
 -1 -6 2 274.5 10.04
 -1 -6 2 301.79 10
 -1 -6 2 318.9 10.52
 -1 -6 2 293.44 10.03
 -1 -6 2 274.67 9.95
 -1 -6 2 269.24 9.95
 -1 -6 2 284.14 10.01
 -1 -6 2 306.95 10.15
 -1 -6 2 286.44 9.98
 -1 -6 2 287.88 10.07
 -1 -6 2 306.49 10.14
 -1 -6 3 424.99 14.92
 -1 -6 3 421.73 14.97
 -1 -6 3 419.44 14.88
 -1 -6 3 461.8 15.33
 -1 -6 3 417.36 14.82
 -1 -6 3 423.72 14.83
 -1 -6 3 416.45 14.83
 -1 -6 3 456.5 14.99
 -1 -6 3 444.98 14.86
 -1 -6 3 432.32 14.94
 -1 -6 3 455.18 15.03
 -1 -6 3 418.95 14.88
 -1 -6 3 459.99 14.99
 -1 -6 4 432.36 15.2
 -1 -6 4 464.24 15.33
 -1 -6 4 464.64 15.27
 -1 -6 4 444.9 15.15
 -1 -6 4 438.6 15.28
 -1 -6 4 440.53 15.24
 -1 -6 4 421.78 15.15
 -1 -6 4 424.36 15.17
 -1 -6 4 426.96 15.14
 -1 -6 4 435.05 15.24
 -1 -6 4 442.89 15.16
 -1 -6 4 436.99 15.56
 -1 -6 4 443.89 15.16
 -1 -6 4 466.66 15.33
 -1 -6 5 21.27 1.12
 -1 -6 5 18.85 1.11
 -1 -6 5 18.22 1.25
 -1 -6 5 19.58 1.26
 -1 -6 5 19.02 1.36
 -1 -6 5 20.32 1.05
 -1 -6 5 19.77 1.15
 -1 -6 5 19.28 1.06
 -1 -6 5 18.64 1.23
 -1 -6 5 18.59 1.23
 -1 -6 6 390.32 13.27
 -1 -6 6 382.96 13.4
 -1 -6 6 418.05 13.5
 -1 -6 6 365.9 13.26
 -1 -6 6 390.55 13.4
 -1 -6 6 378.66 13.3
 -1 -6 6 375.15 13.36
 -1 -6 6 390.43 13.27
 -1 -6 6 370.92 13.27
 -1 -6 7 1018.41 33.94
 -1 -6 7 1001.79 33.9
 -1 -6 7 997.96 33.92
 -1 -6 7 994.57 33.9
 -1 -6 7 943.1 33.9
 -1 -6 8 562.61 19
 -1 -6 8 556.34 19.01
 -1 -6 8 586.02 19.1
 -1 -6 8 518.03 18.99
 -1 -6 8 544.09 19
 -1 -6 8 549.53 19
 -1 -6 9 60.49 2.48
 -1 -6 10 42.98 1.89
 -1 -6 10 42.53 1.77
 -1 -6 10 40.08 1.8
 -1 -6 10 43.4 1.81
 -1 -6 10 41.97 1.79
 -1 -6 11 2.1 0.61
 -1 -6 11 1.91 0.68
 -1 -6 11 1.93 0.52
 -1 -6 11 0.79 0.65
 -1 -6 12 9.12 0.66
 -1 -6 12 8.57 0.64
 0 5 13 113.08 4.52
 0 -5 -13 138.91 4.52
 0 5 12 144.27 5
 0 5 12 130.64 5.03
 0 -5 -11 179.77 6.43
 0 5 10 80.53 3.19
 0 -5 -10 80.07 3.16
 0 5 9 67.57 2.72
 0 -5 -9 62.09 2.75
 0 -5 -8 217.35 7.79
 0 5 8 226.22 7.88
 0 -5 -8 220.51 7.9
 0 -5 -8 213.76 7.96
 0 -5 -7 26.07 1.59
 0 -5 -7 24.64 1.45
 0 -5 -7 25.3 1.46
 0 5 7 29.3 1.48
 0 -5 -6 6.21 0.83
 0 -5 -6 4.97 0.69
 0 -5 -6 5.42 0.75
 0 -5 -6 4.99 0.66
 0 5 6 5.9 0.82
 0 -5 -6 5.74 1.01
 0 -5 -5 3.05 0.92
 0 5 5 2.31 0.7
 0 -5 -5 1.89 0.63
 0 -5 -5 1.06 0.8
 0 -5 -5 2.14 0.71
 0 -5 -5 3.2 0.62
 0 -5 -5 1.82 0.63
 0 -5 -4 11.87 1.02
 0 -5 -4 8.22 1.09
 0 -5 -4 8.41 0.85
 0 -5 -4 8.21 0.73
 0 -5 -4 11.8 0.89
 0 -5 -3 237.93 8.45
 0 -5 -3 252.13 8.8
 0 -5 -3 238.21 8.49
 0 -5 -2 686.16 22.62
 0 -5 -2 631.29 22.23
 0 -5 -1 793.35 27.78
 0 -5 -1 868.57 28.24
 0 -5 -1 814.72 27.82
 0 -5 0 1185.55 41.3
 0 -5 0 1310.53 41.82
 0 -5 0 1211.92 41.35
 0 -5 1 623.96 19.86
 0 -5 1 548.56 19.34
 0 -5 2 286.39 10.14
 0 -5 2 275.66 9.67
 0 -5 3 427.66 14.35
 0 -5 3 410.47 14.32
 0 -5 3 389.28 14.36
 0 -5 3 447.8 14.76
 0 -5 4 325.22 12.12
 0 -5 4 334.27 12.02
 0 -5 4 362.97 12.18
 0 -5 4 352.11 12.03
 0 -5 4 356.54 12.05
 0 -5 4 352.37 12.02
 0 -5 4 356.7 12.44
 0 -5 4 355.53 12.11
 0 -5 5 61.09 2.32
 0 -5 5 57.76 2.18
 0 -5 5 60.27 2.22
 0 -5 5 59.07 2.19
 0 -5 5 47.59 2.23
 0 -5 5 48.69 2.46
 0 -5 5 57.84 2.21
 0 -5 6 4.81 0.87
 0 -5 6 3.29 0.76
 0 -5 6 4.78 0.73
 0 -5 6 4.76 0.66
 0 -5 6 5.21 0.78
 0 -5 6 3.23 0.72
 0 -5 7 596.37 20.98
 0 -5 7 642.94 20.98
 0 -5 7 636.81 21.1
 0 -5 7 614.77 20.96
 0 -5 7 570.25 20.97
 0 -5 8 5.32 0.88
 0 -5 8 5.56 0.93
 0 -5 8 5.21 0.95
 0 -5 8 4.45 0.72
 0 -5 9 467.29 15.44
 0 -5 9 464.93 15.48
 0 -5 9 433.33 15.41
 0 -5 9 459.38 15.43
 0 -5 9 413.22 15.42
 0 -5 9 445.72 15.46
 0 -5 10 411.81 13.86
 0 -5 10 410.68 13.85
 0 -5 10 389.14 13.78
 0 -5 10 418.46 13.83
 0 -5 10 420.67 13.95
 0 -5 11 550.69 17.95
 0 -5 11 513.84 17.95
 0 -5 11 512.51 18.04
 0 -5 11 505.37 17.96
 0 -5 12 281.33 9.28
 0 -5 12 268.29 9.3
 0 -5 12 263.42 9.28
 0 -5 12 253.71 9.33
 0 -5 13 140.08 4.9
 0 -5 13 151.53 4.9
 -1 4 13 5 0.69
 -1 4 13 5.13 0.66
 1 -4 -12 4.86 0.49
 -1 4 12 3.99 0.85
 1 -4 -12 3.36 0.54
 -1 4 11 1.24 1.05
 1 -4 -11 3.04 0.71
 1 -4 -10 30.15 1.6
 -1 4 10 34.83 1.74
 1 -4 -9 180.06 6.6
 -1 4 9 182.15 6.49
 1 -4 -8 136.84 5.19
 -1 4 8 124.66 5.69
 -1 4 8 139.82 5.09
 1 -4 -7 169.2 5.99
 -1 4 7 152.17 5.77
 -1 4 7 148.19 6.4
 1 -4 -7 161.7 5.85
 -1 4 7 167.3 5.86
 1 -4 -6 68.01 2.76
 -1 4 6 61.81 2.58
 -1 4 6 64.04 3.21
 1 -4 -6 69.5 2.74
 -1 4 6 71.48 2.7
 -1 4 5 980.38 32.88
 1 -4 -5 973.05 32.93
 -1 4 5 912.25 32.82
 1 -4 -5 1003.32 33
 1 -4 -4 482.94 16.63
 1 -4 -4 504 16.68
 1 -4 -4 465.54 16.58
 -1 4 4 478.9 16.51
 1 -4 -3 391.51 13.24
 1 -4 -3 363.45 13.18
 -1 4 3 386.32 13.1
 1 -4 -2 46.29 1.96
 -1 4 2 46.42 1.8
 1 -4 -1 41.52 1.72
 1 -4 -1 43.34 1.85
 -1 4 1 41.41 1.63
 1 -4 0 141.47 5.15
 -1 4 0 142.91 5
 1 -4 1 112.97 4.17
 1 -4 2 109.22 4.08
 1 -4 2 123.77 4.23
 1 -4 3 475.85 16.51
 1 -4 3 492.87 16.4
 1 -4 3 460.49 16.29
 1 -4 4 249.9 8.94
 1 -4 4 262.05 9.02
 1 -4 4 270.64 9.26
 1 -4 4 249.28 9.15
 1 -4 5 1344.22 46.1
 1 -4 5 1338.56 45.78
 1 -4 6 321.91 11.7
 1 -4 6 310.68 12.03
 1 -4 6 346.5 11.58
 1 -4 6 351.21 11.59
 1 -4 6 322.86 11.59
 1 -4 7 387.62 13.84
 1 -4 7 369.61 14.19
 1 -4 7 412.21 13.72
 1 -4 7 387.07 13.69
 1 -4 7 411.62 13.71
 1 -4 7 394.8 13.73
 1 -4 8 651.04 22.72
 1 -4 8 636.91 23.14
 1 -4 8 659.55 22.74
 1 -4 8 660.56 22.59
 1 -4 8 682.57 22.55
 1 -4 8 638.12 22.55
 1 -4 9 379.06 12.88
 1 -4 9 391.7 12.92
 1 -4 9 359.42 13.05
 -1 4 -9 368.37 13.03
 1 -4 10 16.67 0.95
 1 -4 10 15.73 1.6
 1 -4 10 16.45 1.12
 1 -4 10 17.7 1.31
 1 -4 11 1.72 0.66
 1 -4 11 1.04 0.74
 1 -4 11 1.34 0.58
 1 -4 11 0.05 0.96
 1 -4 12 48.27 2.02
 1 -4 12 51.6 2.05
 1 -4 12 53.2 2.23
 1 -4 13 41.7 1.68
 1 -4 13 45.49 1.71
 1 -4 13 41.44 1.8
 1 -4 14 146.33 4.97
 1 -4 14 138.73 4.95
 -2 3 13 63.92 2.4
 -2 3 12 191.85 5.98
 -2 3 12 167.97 5.9
 -2 3 11 645.53 21.46
 -2 3 11 588.66 21.51
 2 -3 -11 570.29 21.32
 -2 3 10 154.08 5.78
 -2 3 10 154.76 5.65
 2 -3 -10 149.15 5.53
 -2 3 9 133.89 5.14
 2 -3 -9 144.18 5.3
 -2 3 9 137.19 5.94
 -2 3 9 133.35 5.18
 2 -3 -8 7.39 0.98
 -2 3 8 6.39 1.55
 -2 3 8 8.07 1.09
 -2 3 8 7.9 1.13
 2 -3 -7 136.85 5.23
 -2 3 7 140.66 5.33
 -2 3 7 139.02 5.99
 -2 3 7 146.41 5.27
 2 -3 -7 151.3 5.46
 -2 3 6 0.35 0.78
 2 -3 -6 2.98 0.8
 2 -3 -6 0.17 0.85
 -2 3 6 1.6 0.89
 2 -3 -5 36.71 1.71
 -2 3 5 32.68 1.62
 -2 3 5 31.27 1.59
 -2 3 4 391.67 13.69
 2 -3 -4 410.15 13.86
 2 -3 -4 383.48 13.69
 2 -3 -4 421.38 14.17
 2 -3 -3 60.54 2.32
 -2 3 3 56.62 2.2
 2 -3 -2 154.99 5.28
 -2 3 2 152.45 5.17
 2 -3 -1 708.79 25.04
 -2 3 1 750.41 25.01
 2 -3 0 1102.99 39.15
 -2 3 0 1184.6 39.13
 2 -3 1 1399.94 47.77
 2 -3 2 246.38 8.6
 2 -3 3 49.23 1.93
 2 -3 3 50.49 2.02
 2 -3 4 38.73 2.03
 2 -3 4 36.15 1.99
 2 -3 4 36.31 1.58
 2 -3 4 39.14 1.64
 2 -3 5 118.73 4.6
 2 -3 5 117.88 4.6
 2 -3 5 112.13 4.18
 2 -3 5 112.6 4.15
 2 -3 6 44.98 1.95
 2 -3 6 46.11 2.44
 2 -3 6 46.74 1.94
 2 -3 6 44.17 1.81
 2 -3 6 48.55 1.98
 2 -3 7 5.02 0.95
 2 -3 7 6.86 1.28
 2 -3 7 6.65 0.67
 2 -3 7 7.03 0.71
 -2 3 -7 7.39 0.85
 2 -3 8 104.95 4.43
 2 -3 8 101.74 3.88
 -2 3 -8 95.56 3.84
 2 -3 8 104.53 3.7
 2 -3 9 82.9 4.04
 2 -3 9 92.24 3.33
 2 -3 9 88.66 3.55
 2 -3 10 215.19 8.59
 -2 3 -10 222.36 8.01
 2 -3 10 224.89 7.81
 2 -3 11 883.72 29.57
 2 -3 11 861.88 29.37
 -2 3 -11 830.15 29.53
 -2 3 -12 258.79 9.21
 2 -3 12 249.61 9.09
 -2 3 -13 114.47 4.09
 2 -3 13 116.16 4.22
 2 -3 13 110.79 4.01
 2 -3 14 14.51 0.73
 2 -3 14 11.51 0.83
 2 -3 15 5.73 0.4
 -3 2 12 0.09 0.4
 -3 2 12 0.19 0.54
 -3 2 11 0.47 0.63
 -3 2 11 0.61 0.8
 -3 2 11 -0.62 0.91
 -3 2 10 53.59 2.27
 -3 2 10 55.85 2.46
 -3 2 10 55.73 2.56
 -3 2 9 90 3.62
 3 -2 -8 674.54 23.29
 -3 2 8 632.57 23.92
 -3 2 8 682.79 23.19
 -3 2 8 650.7 23.23
 -3 2 8 679.55 23.14
 3 -2 -7 472.68 16.29
 -3 2 7 440.62 16.89
 -3 2 7 460.25 16.23
 -3 2 7 463.85 16.11
 -3 2 6 584.93 19.93
 -3 2 6 570.48 19.9
 -3 2 6 555.13 19.99
 3 -2 -6 590.34 20.07
 -3 2 5 280.29 9.63
 -3 2 5 261.84 9.59
 3 -2 -5 282.67 9.75
 -3 2 5 265.92 9.68
 -3 2 4 249.23 8.98
 -3 2 4 242.74 9.13
 -3 2 4 250.87 9.05
 -3 2 3 216.43 7.28
 -3 2 3 200.44 7.32
 -3 2 3 199.88 7.47
 3 -2 -3 201.08 7.22
 -3 2 2 121.04 4.27
 -3 2 2 117.91 4.31
 -3 2 2 117.44 4.51
 3 -2 -2 110.29 4.22
 -3 2 1 95.02 3.42
 3 -2 -1 87.35 3.39
 -3 2 0 9.56 0.8
 -3 2 0 9.52 0.86
 -3 2 -1 42.34 1.76
 -3 2 -1 40.02 1.75
 -3 2 -2 576.08 19.58
 -3 2 -2 545.73 19.54
 3 -2 3 876.33 30.46
 3 -2 4 1065.67 37.6
 3 -2 4 1173.89 37.58
 -3 2 -4 1077.22 37.27
 3 -2 4 1107.03 37.14
 3 -2 4 1056.67 37.07
 3 -2 5 456.72 16.75
 3 -2 5 509.76 16.75
 3 -2 5 462.53 16.21
 3 -2 5 465.28 16.19
 3 -2 5 472.18 16.23
 3 -2 6 249.28 9.44
 3 -2 6 265.32 9.38
 3 -2 6 255.52 8.81
 3 -2 6 256.78 8.79
 3 -2 6 234.7 8.75
 3 -2 7 270.37 10.2
 3 -2 7 285.07 9.64
 3 -2 7 266.73 9.45
 -3 2 -7 270.44 9.72
 3 -2 7 278.98 9.62
 3 -2 8 143.65 6.18
 3 -2 8 159.42 5.61
 -3 2 -8 152.35 5.66
 3 -2 8 149.09 5.56
 3 -2 9 173.58 6.39
 -3 2 -9 169.72 6.38
 -3 2 -9 179.4 6.44
 3 -2 9 185.43 7.1
 -3 2 -10 34.5 1.67
 3 -2 10 31.9 2.34
 -3 2 -10 32.63 1.73
 3 -2 11 8.7 1.08
 -3 2 -11 7.57 0.81
 3 -2 12 41.3 1.9
 -3 2 -12 37.46 1.77
 3 -2 13 51.13 2.09
 -3 2 -13 46.9 1.97
 3 -2 14 150.52 5.2
 -3 2 -14 142.31 5.12
 -4 1 11 110.39 3.89
 -4 1 10 103.67 4.07
 -4 1 10 109.44 3.89
 -4 1 9 115.28 4
 -4 1 9 110.81 4.32
 -4 1 9 101.84 4.15
 -4 1 8 55.47 2.49
 -4 1 8 55.94 2.5
 -4 1 7 0.44 1.11
 -4 1 7 1.28 1.11
 -4 1 7 2.42 1.06
 -4 1 6 11.28 1.37
 -4 1 6 12.35 1.21
 -4 1 6 10.21 1.28
 -4 1 6 12.05 1.74
 -4 1 5 32.66 1.91
 -4 1 5 36.06 1.95
 -4 1 4 88.51 3.69
 -4 1 4 92.75 3.61
 -4 1 4 92.81 3.83
 -4 1 3 267.6 9.76
 -4 1 3 262.24 9.32
 -4 1 3 255.52 9.53
 4 -1 -3 280.96 9.42
 -4 1 2 725.02 24.22
 -4 1 2 676.39 24.07
 -4 1 2 657.08 23.94
 -4 1 2 717.02 23.88
 -4 1 2 693.72 23.8
 -4 1 1 498.3 17
 -4 1 1 488.33 16.66
 -4 1 1 457.36 16.84
 -4 1 0 836.87 27.42
 -4 1 0 794.93 27.07
 -4 1 0 768.65 27.24
 -4 1 0 766.69 27.16
 -4 1 -1 541.36 17.94
 -4 1 -1 517.86 17.7
 -4 1 -1 494.49 17.57
 -4 1 -1 499.8 17.77
 -4 1 -2 642.27 21.45
 4 -1 2 668.59 21.76
 -4 1 -2 625.21 21.24
 -4 1 -2 577.46 21.09
 -4 1 -2 613.86 21.3
 -4 1 -3 34.18 1.95
 4 -1 3 36.64 2.24
 -4 1 -3 37.93 1.89
 -4 1 -3 35.27 1.75
 -4 1 -4 2.98 1.11
 4 -1 4 2.72 1.39
 -4 1 -4 2.69 0.96
 -4 1 -4 1.32 0.71
 -4 1 -5 -0.13 0.98
 -4 1 -5 1.24 0.74
 4 -1 5 0.85 1.4
 -4 1 -5 -0.51 0.52
 4 -1 6 35.51 1.57
 4 -1 6 34.15 2.44
 4 -1 6 36.88 1.62
 -4 1 -6 30.4 1.74
 -4 1 -6 25.92 1.52
 4 -1 6 25.77 1.67
 -4 1 -6 34.02 1.39
 4 -1 7 91.63 3.46
 4 -1 7 89 4.33
 4 -1 7 88.74 4.06
 -4 1 -7 88.03 3.58
 4 -1 7 86.03 3.51
 4 -1 8 392.61 13.26
 4 -1 8 380.44 13.25
 4 -1 8 363.06 14.08
 4 -1 8 364.86 13.85
 -4 1 -8 371.31 13.35
 4 -1 9 415.49 13.93
 4 -1 9 421.65 13.89
 -4 1 -9 393.81 13.94
 -4 1 -9 384.18 13.92
 4 -1 9 362.46 14.65
 4 -1 9 360.02 14.49
 -4 1 -9 399.86 13.99
 -4 1 -10 278.51 9.92
 -4 1 -10 269.54 9.92
 4 -1 10 292.64 9.95
 4 -1 11 234.49 8.37
 -4 1 -12 112.99 4.35
 -4 1 -12 120.46 4.4
 -4 1 -13 21.98 1.04
 -4 1 -13 24.07 1.12
 -4 1 -14 16.41 0.76
 -5 0 9 111.17 3.92
 -5 0 8 232.46 7.96
 -5 0 8 223.91 7.93
 -5 0 7 120.74 4.34
 -5 0 7 117.72 4.32
 -5 0 6 203.38 7.83
 -5 0 6 228.68 7.75
 -5 0 6 222.76 7.75
 -5 0 5 91.17 3.57
 -5 0 4 190.14 6.73
 -5 0 4 181.56 6.61
 -5 0 3 99.18 4.48
 -5 0 3 106.68 4.16
 -5 0 3 105.12 4
 -5 0 2 171.88 6.67
 -5 0 2 169.9 6.26
 -5 0 2 173.51 6.15
 -5 0 1 8.81 0.81
 -5 0 1 10.32 1.39
 -5 0 0 3.9 0.73
 -5 0 0 6.69 1.27
 -5 0 0 4.34 1.2
 -5 0 0 4.07 1.14
 -5 0 -1 108.24 4.65
 -5 0 -1 127.99 4.41
 -5 0 -1 109.44 4.62
 -5 0 -1 125.79 4.9
 -5 0 -2 294.26 10.32
 -5 0 -2 295.9 9.86
 -5 0 -3 432.77 15.12
 -5 0 -3 443.59 14.69
 -5 0 -4 299.24 11.19
 5 0 4 304.93 11.66
 -5 0 -4 301.9 11.12
 -5 0 -4 281.28 11.09
 -5 0 -5 389.83 14.17
 -5 0 -5 385.2 14.3
 5 0 5 402.08 14.88
 -5 0 -5 436.6 14.01
 -5 0 -5 374.38 14.32
 5 0 6 105.92 4.91
 -5 0 -6 115.25 3.93
 5 0 6 101.72 4.11
 -5 0 -6 106.78 4.17
 -5 0 -6 103.04 4.08
 -5 0 -6 97.42 4.28
 5 0 7 284.74 11.82
 5 0 7 319 11.05
 -5 0 -7 289.2 10.98
 5 0 7 328.11 11.05
 -5 0 -7 315.75 11.09
 -5 0 -7 323.38 11.15
 -5 0 -7 319.14 10.89
 -5 0 -8 128.96 4.55
 5 0 8 121.45 4.51
 -5 0 -8 111.87 4.44
 -5 0 -8 120.51 4.58
 5 0 9 3.3 0.87
 5 0 10 2.02 0.81
 -5 0 -10 1.27 0.58
 -5 0 -10 1.95 0.7
 -5 0 -11 28.95 1.35
 -5 0 -11 31.15 1.4
 5 0 11 33.18 1.48
 -5 0 -12 34.24 1.45
 -5 0 -12 37.67 1.49
 5 0 12 37.45 1.57
 -5 0 -13 38.1 1.41
 -5 0 -13 36.27 1.39
 -6 -1 6 8.22 0.6
 -6 -1 6 5.95 0.72
 -6 -1 5 58.47 2.33
 -6 -1 5 73.83 2.45
 -6 -1 4 47.62 1.94
 -6 -1 3 119.23 4.34
 -6 -1 2 125.97 4.8
 6 1 -2 141.31 4.88
 -6 -1 1 234.11 8.13
 -6 -1 1 190.41 8.23
 -6 -1 0 166.8 5.5
 -6 -1 0 130.69 5.67
 -6 -1 -1 237.32 8.63
 -6 -1 -2 42.76 2.31
 -6 -1 -4 45.63 1.92
 -6 -1 -4 38.17 2.24
 -6 -1 -5 1.44 0.54
 -6 -1 -5 2.98 0.73
 -6 -1 -5 2.92 1.16
 -6 -1 -5 1.58 1.23
 -6 -1 -6 41.61 2.32
 6 1 6 49.79 2.12
 -6 -1 -6 46.19 2.05
 -6 -1 -6 44.12 1.94
 6 1 7 172.92 5.96
 -6 -1 -7 169.97 5.97
 -6 -1 -7 161.46 5.89
 -6 -1 -7 154.44 6.17
 6 1 8 150.33 5.18
 -6 -1 -8 135.2 5.39
 -6 -1 -8 143.08 5.15
 -6 -1 -9 20.22 1.33
 -6 -1 -9 22 1.03
 -6 -1 -10 153.68 4.79
 -6 -1 -10 158.53 4.59
 -6 -1 -11 54.84 2
 -7 -2 1 1.98 0.75
 -7 -2 1 1.29 0.72
 -7 -2 0 8.16 0.95
 -7 -2 0 8.49 0.97
 -7 -2 -1 34.29 1.7
 -7 -2 -1 36.32 1.76
 7 2 2 30.26 1.31
 -7 -2 -2 31.29 1.59
 7 2 3 64.87 2.42
 7 2 3 64.86 2.34
 7 2 4 223.34 7.75
 7 2 5 102.76 3.66
 -7 -2 -6 93.53 3.39
 7 2 6 92.72 3.28
 -7 -2 -7 26.67 1.13
 -4 -10 -2 20.11 0.81
 -3 -9 -9 3.55 0.34
 -3 -9 -8 30.87 1.2
 -3 -9 -8 28.98 1.2
 -3 -9 -7 86.79 3.11
 -3 -9 -7 85.93 3.14
 -3 -9 -6 56.27 2.1
 -3 -9 -6 54.22 2.15
 -3 -9 -6 55.74 2.14
 -3 -9 -5 99.22 3.84
 -3 -9 -5 103.04 3.8
 -3 -9 -5 103.54 3.85
 -3 -9 -4 110.31 3.65
 -3 -9 -4 100.85 3.62
 -3 -9 -4 100.21 3.67
 -3 -9 -3 92.37 3.42
 -3 -9 -3 84.08 3.41
 -3 -9 -3 94.09 3.46
 -3 -9 -3 101.27 3.46
 -3 -9 -3 106.43 3.58
 -3 -9 -2 47.34 1.95
 -3 -9 -2 47.57 1.93
 -3 -9 -2 51.39 1.98
 -3 -9 -1 32.8 1.4
 -3 -9 -1 33.29 1.67
 -3 -9 -1 34.1 1.44
 -3 -9 0 38.13 1.54
 -3 -9 0 36.74 1.58
 -3 -9 0 41.38 1.83
 -3 -9 1 49.17 1.9
 -3 -9 1 51.25 1.96
 -3 -9 1 49.71 2.06
 -3 -9 2 30.74 1.27
 -3 -9 2 28.62 1.39
 -3 -9 3 41.63 1.62
 -3 -9 3 43.16 1.76
 -3 -9 3 41.89 1.87
 -3 -9 4 82.04 2.99
 -3 -9 4 78.94 3.08
 -3 -9 5 187.76 6.63
 -3 -9 6 123.76 4.42
 -2 -8 -11 9.18 0.43
 -2 -8 -11 9.28 0.52
 -2 -8 -10 54.52 1.91
 -2 -8 -10 50.29 1.83
 -2 -8 -9 37.98 1.56
 -2 -8 -9 46.52 1.69
 -2 -8 -9 39.84 1.64
 -2 -8 -9 45.33 1.76
 -2 -8 -8 39.45 1.6
 -2 -8 -8 38.02 1.6
 -2 -8 -8 42.16 1.72
 -2 -8 -8 38.94 1.68
 -2 -8 -7 34.03 1.43
 -2 -8 -7 41.06 1.7
 -2 -8 -6 27.15 1.36
 -2 -8 -6 28.17 1.41
 -2 -8 -6 27.1 1.35
 -2 -8 -6 26.93 1.31
 -2 -8 -6 26.96 1.38
 -2 -8 -5 6.51 0.79
 -2 -8 -5 6.62 0.82
 -2 -8 -5 6.65 0.65
 -2 -8 -5 5.63 0.82
 -2 -8 -5 6.44 0.81
 -2 -8 -5 8.3 0.83
 -2 -8 -4 114.34 4.11
 -2 -8 -4 110.41 4.13
 -2 -8 -4 109.46 4.19
 -2 -8 -4 115.56 4.16
 -2 -8 -4 102.89 4.15
 -2 -8 -4 117.56 4.15
 -2 -8 -3 30.04 1.55
 -2 -8 -3 34.62 1.52
 -2 -8 -3 30.16 1.55
 -2 -8 -3 32.34 1.57
 -2 -8 -2 117.73 4.46
 -2 -8 -2 117.4 4.5
 -2 -8 -2 125.02 4.49
 -2 -8 -2 114.78 4.48
 -2 -8 -1 189.05 7.06
 -2 -8 -1 201.89 6.99
 -2 -8 -1 197.81 6.99
 -2 -8 -1 193.87 6.94
 -2 -8 0 191.26 6.86
 -2 -8 0 207.39 6.93
 -2 -8 0 183.87 6.87
 -2 -8 0 186.29 6.84
 -2 -8 0 194.42 7
 -2 -8 0 192.92 7.06
 -2 -8 0 208.3 6.99
 -2 -8 1 252.16 7.99
 -2 -8 1 208.66 7.83
 -2 -8 1 230.79 7.91
 -2 -8 1 229.68 7.86
 -2 -8 1 217.86 7.85
 -2 -8 1 238.27 8.03
 -2 -8 1 229.85 8.07
 -2 -8 1 206.39 7.81
 -2 -8 2 24.5 1.31
 -2 -8 2 21.36 1.16
 -2 -8 2 22.98 1.15
 -2 -8 2 21.51 1.14
 -2 -8 2 21.17 1.24
 -2 -8 2 20.36 1.32
 -2 -8 2 22.98 1.42
 -2 -8 2 19.61 1.12
 -2 -8 3 634.49 20.71
 -2 -8 3 620 20.68
 -2 -8 3 585.02 20.65
 -2 -8 3 576.92 20.65
 -2 -8 3 608.93 20.78
 -2 -8 3 584.51 20.65
 -2 -8 3 601.05 20.82
 -2 -8 3 603.16 20.63
 -2 -8 4 485.2 16.01
 -2 -8 4 453.23 15.96
 -2 -8 4 460.7 16.12
 -2 -8 4 469 15.98
 -2 -8 4 474.25 16.08
 -2 -8 4 440.23 15.97
 -2 -8 5 52.21 2.22
 -2 -8 6 15.79 0.98
 -2 -8 6 13.73 0.99
 -2 -8 6 16.4 1.11
 -2 -8 6 13.02 0.89
 -2 -8 6 13.77 0.89
 -2 -8 6 15.12 1.09
 -2 -8 7 4.82 0.71
 -2 -8 7 4.61 0.62
 -2 -8 7 4.21 0.8
 -2 -8 7 4.02 0.7
 -2 -8 8 64.9 2.34
 -2 -8 8 57.32 2.4
 -2 -8 9 41.46 1.58
 -2 -8 9 40.53 1.63
 -1 -7 -12 2.69 0.36
 -1 -7 -12 6.68 0.4
 -1 -7 -11 12.45 0.81
 -1 -7 -11 11.61 0.71
 1 7 11 10.5 0.66
 -1 -7 -11 10.39 0.69
 -1 -7 -10 29.84 1.42
 1 7 10 31.85 1.39
 -1 -7 -9 74.1 2.88
 -1 -7 -8 47.45 2
 -1 -7 -8 48.38 2.1
 -1 -7 -8 52.92 2.09
 -1 -7 -8 50.78 2.05
 -1 -7 -7 70.8 2.76
 -1 -7 -7 66.51 2.77
 -1 -7 -7 74.51 2.9
 -1 -7 -7 74.98 2.86
 -1 -7 -7 68.73 2.79
 -1 -7 -6 292.47 10.36
 -1 -7 -6 310.63 10.5
 -1 -7 -6 289.19 10.41
 -1 -7 -5 248.03 8.53
 -1 -7 -5 238.69 8.46
 -1 -7 -5 238.42 8.51
 -1 -7 -5 239.82 8.47
 -1 -7 -5 236.07 8.43
 -1 -7 -5 237.76 8.81
 -1 -7 -5 243.93 8.59
 -1 -7 -4 102.05 3.86
 -1 -7 -4 101.61 3.77
 -1 -7 -4 102.1 3.73
 -1 -7 -4 105.41 3.81
 -1 -7 -4 99.91 3.75
 -1 -7 -4 94.34 3.64
 -1 -7 -4 104.1 3.82
 -1 -7 -4 96.68 4.11
 -1 -7 -3 145.39 5.36
 -1 -7 -3 145.43 5.27
 -1 -7 -3 154.53 5.73
 -1 -7 -3 156.87 5.38
 -1 -7 -3 143.5 5.2
 -1 -7 -3 145.72 5.27
 -1 -7 -3 138.75 5.3
 -1 -7 -3 138.39 5.16
 -1 -7 -3 157.35 5.34
 -1 -7 -3 149.8 5.28
 -1 -7 -2 9.2 1
 -1 -7 -2 9.28 1.27
 -1 -7 -2 5.9 0.55
 -1 -7 -2 5.71 0.72
 -1 -7 -2 7.79 0.83
 -1 -7 -2 5.03 0.8
 -1 -7 -2 6.16 0.76
 -1 -7 -2 5.6 0.77
 -1 -7 -1 7.47 0.77
 -1 -7 -1 9.96 1.05
 -1 -7 -1 9.91 1.3
 -1 -7 -1 8.43 0.97
 -1 -7 -1 7.08 0.78
 -1 -7 -1 9.32 0.85
 -1 -7 -1 7.96 1.02
 -1 -7 -1 7.44 0.84
 -1 -7 -1 8.19 0.71
 -1 -7 -1 7.18 0.78
 -1 -7 0 1.61 0.58
 -1 -7 0 1.99 0.71
 -1 -7 0 1.51 0.85
 -1 -7 0 1.67 0.64
 -1 -7 0 1.03 0.91
 -1 -7 0 2.93 1.17
 -1 -7 0 1.96 0.65
 -1 -7 0 1.28 0.69
 -1 -7 0 1.73 0.6
 -1 -7 0 1.65 0.81
 -1 -7 1 1.62 0.86
 -1 -7 1 1.86 0.73
 -1 -7 1 1.34 0.59
 -1 -7 1 0.92 0.69
 -1 -7 1 2.95 0.62
 -1 -7 1 2.51 1.1
 -1 -7 1 2.29 0.91
 -1 -7 1 1.2 0.63
 -1 -7 1 0.05 0.84
 -1 -7 2 41.19 1.98
 -1 -7 2 44.1 1.87
 -1 -7 2 43 1.98
 -1 -7 2 48.6 2.37
 -1 -7 2 40.26 1.81
 -1 -7 2 42.24 1.75
 -1 -7 2 44.08 1.83
 -1 -7 2 44.92 2
 -1 -7 3 156.68 5.67
 -1 -7 3 169.2 5.83
 -1 -7 3 156.78 5.69
 -1 -7 3 163.5 5.76
 -1 -7 3 156.03 5.62
 -1 -7 3 171.22 5.8
 -1 -7 3 155.9 5.79
 -1 -7 3 161.99 5.65
 -1 -7 3 176.85 6.22
 -1 -7 3 141.07 5.61
 -1 -7 4 777.52 27.27
 -1 -7 4 780.72 27.32
 -1 -7 4 785.21 27.29
 -1 -7 4 773.49 27.3
 -1 -7 4 812.28 27.43
 -1 -7 4 859.39 27.79
 -1 -7 4 821.51 27.31
 -1 -7 4 823.93 27.35
 -1 -7 4 856.77 27.46
 -1 -7 4 789.79 27.45
 -1 -7 4 748.06 27.38
 -1 -7 4 802.99 27.38
 -1 -7 5 46.55 2.04
 -1 -7 5 47.32 2.03
 -1 -7 5 44.59 1.9
 -1 -7 5 46.86 1.93
 -1 -7 5 43.36 2.07
 -1 -7 5 45.64 1.99
 -1 -7 5 44.42 1.84
 -1 -7 5 48.09 1.93
 -1 -7 5 47.38 1.95
 -1 -7 6 635.72 22.84
 -1 -7 6 622.32 22.79
 -1 -7 6 711.62 22.86
 -1 -7 6 673.12 22.75
 -1 -7 6 638.52 22.77
 -1 -7 6 663.1 22.7
 -1 -7 6 649.52 22.71
 -1 -7 6 692.44 22.78
 -1 -7 6 675.87 22.74
 -1 -7 7 269.33 9.6
 -1 -7 7 255.17 9.54
 -1 -7 7 291.12 9.59
 -1 -7 7 269.23 9.5
 -1 -7 7 268.24 9.47
 -1 -7 7 269.48 9.46
 -1 -7 7 279.24 9.51
 -1 -7 7 271.2 9.49
 -1 -7 8 348.82 11.91
 -1 -7 8 370.41 12.02
 -1 -7 9 124.66 4.76
 -1 -7 9 121.47 4.71
 -1 -7 9 130.66 4.66
 -1 -7 9 131.02 4.69
 -1 -7 9 131.57 4.67
 -1 -7 10 28.87 1.37
 -1 -7 10 28.54 1.33
 -1 -7 11 7.95 0.62
 -1 -7 11 8.58 0.53
 0 -6 -13 39.38 1.43
 0 -6 -12 106.45 3.54
 0 -6 -12 104.12 3.45
 0 6 11 104.67 3.66
 0 -6 -11 113.31 3.67
 0 -6 -11 110.82 3.71
 0 -6 -10 110.69 4.07
 0 6 10 108.39 4.16
 0 6 9 107.7 4.06
 0 -6 -9 110.75 4.12
 0 6 8 357.27 12.41
 0 -6 -8 371.49 12.48
 0 -6 -8 335.11 12.53
 0 -6 -7 80.46 3
 0 6 7 77 3.01
 0 -6 -7 77.65 3.13
 0 -6 -7 74.44 3.12
 0 -6 -6 2.68 0.89
 0 -6 -6 4.22 0.73
 0 -6 -6 4.36 0.88
 0 -6 -6 4.38 0.74
 0 -6 -5 64.57 2.67
 0 -6 -5 70.43 2.77
 0 -6 -5 68.38 2.72
 0 -6 -5 65.47 2.72
 0 -6 -5 63.97 2.6
 0 -6 -5 64.41 2.62
 0 -6 -5 67.5 2.88
 0 -6 -4 177.1 6.67
 0 -6 -4 182.86 6.41
 0 -6 -4 176.98 6.41
 0 -6 -4 178.35 6.28
 0 -6 -4 179.95 6.29
 0 -6 -4 173.36 6.35
 0 -6 -4 177.29 6.35
 0 -6 -4 168.97 6.37
 0 -6 -3 341.77 11.99
 0 -6 -3 306.54 11.58
 0 -6 -3 343.22 11.6
 0 -6 -3 322.22 11.63
 0 -6 -3 331.58 11.55
 0 -6 -3 346.19 11.65
 0 -6 -3 333.74 11.52
 0 -6 -3 341.22 11.64
 0 -6 -2 86.73 3.44
 0 -6 -2 98.46 3.48
 0 -6 -2 95.16 3.49
 0 -6 -2 92.54 3.39
 0 -6 -2 89.28 3.33
 0 -6 -2 92.91 3.51
 0 -6 -2 95.08 3.93
 0 -6 -2 91.69 3.42
 0 -6 -2 90.43 3.55
 0 -6 -1 30.1 1.34
 0 -6 -1 27.66 1.85
 0 -6 -1 26.16 1.3
 0 -6 -1 30.59 1.42
 0 -6 -1 30.24 1.31
 0 -6 -1 24.1 1.16
 0 -6 -1 27.4 1.29
 0 -6 -1 25.65 1.5
 0 -6 0 875.6 28.66
 0 -6 0 806.47 28.55
 0 -6 0 845.14 28.59
 0 -6 0 838 28.65
 0 -6 0 825.11 28.75
 0 -6 0 832.81 28.59
 0 -6 0 911.62 29.2
 0 -6 0 820.36 28.64
 0 -6 1 278.91 9.86
 0 -6 1 280.8 9.79
 0 -6 1 283.22 9.99
 0 -6 1 277.06 9.76
 0 -6 1 268.88 9.84
 0 -6 1 314.24 9.98
 0 -6 1 289.14 9.83
 0 -6 1 277.6 9.82
 0 -6 1 306.53 10.41
 0 -6 2 607.33 20.49
 0 -6 2 585.52 20.57
 0 -6 2 643.46 20.67
 0 -6 2 599.19 20.54
 0 -6 2 610.72 20.51
 0 -6 2 653.78 21.1
 0 -6 2 558.12 20.56
 0 -6 2 575.42 20.52
 0 -6 2 588.59 20.61
 0 -6 2 610.96 20.69
 0 -6 3 18.78 0.99
 0 -6 3 17.21 0.99
 0 -6 3 20.87 1.18
 0 -6 3 19 1.06
 0 -6 3 18.65 0.92
 0 -6 3 20.81 0.96
 0 -6 3 19.18 1
 0 -6 3 21.12 1.55
 0 -6 3 18.37 1.12
 0 -6 3 17.39 1.01
 0 -6 3 15.21 1.08
 0 -6 3 18.72 1.25
 0 -6 4 75.39 2.73
 0 -6 4 64.1 2.72
 0 -6 4 71.75 2.71
 0 -6 4 73.97 3.21
 0 -6 4 70.3 2.84
 0 -6 4 68.49 2.77
 0 -6 4 79.83 2.86
 0 -6 4 71.36 2.88
 0 -6 4 68.47 2.81
 0 -6 4 72.54 2.68
 0 -6 4 78.1 2.69
 0 -6 4 72.34 2.74
 0 -6 5 66.36 2.61
 0 -6 5 59.59 2.94
 0 -6 5 68.87 2.76
 0 -6 5 70.4 2.63
 0 -6 5 71.62 2.63
 0 -6 5 68.98 2.57
 0 -6 5 59.94 2.67
 0 -6 5 69.17 2.71
 0 -6 5 71.74 2.67
 0 -6 5 70.53 2.7
 0 -6 6 50.15 2.2
 0 -6 6 56.69 2.23
 0 -6 6 55.39 2.19
 0 -6 6 51.45 2.26
 0 -6 6 50.72 2.13
 0 -6 6 54.69 2.2
 0 -6 7 342.54 12.05
 0 -6 7 346.54 12.03
 0 -6 7 348.85 12.07
 0 -6 7 344.77 12.06
 0 -6 7 354.28 12.17
 0 -6 8 77.89 3
 0 -6 8 80.34 3.12
 0 -6 8 79.28 3.01
 0 -6 8 74.92 2.95
 0 -6 9 158.38 5.99
 0 -6 9 158.69 5.86
 0 -6 9 169.11 5.89
 0 -6 9 164.25 5.9
 0 -6 9 165.44 5.92
 0 -6 9 171.93 5.91
 0 -6 9 169.82 6.01
 0 -6 10 176.13 6.22
 0 -6 10 186.78 6.34
 0 -6 10 166.85 6.16
 0 -6 10 178.93 6.22
 0 -6 10 175.44 6.3
 0 -6 11 336.01 11.51
 0 -6 11 338.28 11.57
 0 -6 11 340.89 11.51
 0 -6 11 314.93 11.55
 0 -6 12 341.18 11.26
 0 -6 12 343.85 11.27
 0 -6 12 316.42 11.22
 0 -6 12 312.09 11.27
 -1 5 13 0.98 0.43
 1 -5 -12 1.34 0.36
 -1 5 12 2.2 0.68
 -1 5 12 1.45 0.66
 1 -5 -11 6.7 0.6
 -1 5 11 5.02 1
 1 -5 -11 7.06 0.72
 1 -5 -10 3.2 0.8
 1 -5 -9 68.6 2.84
 -1 5 9 70.46 2.84
 1 -5 -8 218.41 7.89
 -1 5 8 227.18 7.75
 1 -5 -7 451 15.48
 1 -5 -7 456.09 15.36
 -1 5 7 448.61 15.31
 1 -5 -6 258.63 8.62
 1 -5 -6 239.62 8.5
 -1 5 6 236.14 8.41
 1 -5 -5 598.36 20.57
 1 -5 -5 607.69 20.51
 -1 5 5 578.37 20.4
 1 -5 -4 919.92 31.12
 1 -5 -4 925.97 31.33
 1 -5 -4 896.8 31.59
 1 -5 -4 885.67 31.27
 -1 5 3 644.07 22.81
 1 -5 -3 665.2 22.96
 1 -5 -3 693.06 23.38
 1 -5 -3 701.78 23.01
 -1 5 2 332.61 11.82
 1 -5 -2 361.51 11.84
 1 -5 -2 344.18 12.44
 1 -5 -2 322.5 11.97
 1 -5 -2 349.75 11.98
 1 -5 -1 2.79 1.4
 1 -5 -1 1.68 0.81
 -1 5 1 3.98 0.55
 1 -5 0 3.4 1.41
 1 -5 0 4.58 0.89
 1 -5 0 4.47 0.54
 -1 5 0 3.58 0.56
 1 -5 1 17.29 1.74
 1 -5 1 13.15 0.81
 1 -5 1 15.72 1.16
 1 -5 2 191.02 6.72
 1 -5 2 179.72 6.54
 1 -5 3 690.78 23.46
 1 -5 3 690.74 23.44
 1 -5 3 737.62 23.65
 1 -5 3 760.56 24.15
 1 -5 3 654.06 23.5
 1 -5 3 661.14 23.44
 1 -5 4 318.86 11.09
 1 -5 4 315.57 11.09
 1 -5 4 332.3 11.1
 1 -5 4 357.92 11.77
 1 -5 4 317.24 11.08
 1 -5 4 310.67 11.17
 1 -5 5 293.52 10.46
 1 -5 5 313.45 10.36
 1 -5 5 288.64 10.36
 1 -5 5 295.05 10.34
 1 -5 5 300.17 10.36
 1 -5 5 301.97 10.88
 1 -5 6 323.37 11.32
 1 -5 6 326.7 11.31
 1 -5 6 323.44 11.43
 1 -5 6 331.11 11.31
 1 -5 7 409.81 14.11
 1 -5 7 384.59 14.61
 1 -5 7 399.34 14.26
 1 -5 7 410.08 14.13
 1 -5 7 419.06 14.11
 1 -5 8 505.48 19.06
 1 -5 8 527.87 18.68
 1 -5 8 539.42 18.55
 1 -5 8 552.62 18.51
 1 -5 9 5.77 1.17
 1 -5 9 3.74 0.96
 1 -5 9 5.16 0.88
 1 -5 10 3.48 0.91
 1 -5 10 2.92 0.8
 1 -5 11 33.14 1.48
 1 -5 11 32.17 1.61
 1 -5 11 31.56 1.42
 1 -5 11 30.15 1.41
 1 -5 12 24.04 1.24
 1 -5 12 24.51 1.11
 1 -5 12 21.35 1.07
 1 -5 13 109.39 3.67
 1 -5 13 97.86 3.65
 1 -5 13 102.95 3.64
 -2 4 12 74.4 2.83
 -2 4 11 191.36 7.08
 2 -4 -11 187.61 6.99
 -2 4 10 78.41 3.44
 -2 4 10 84.38 3.41
 2 -4 -10 86.43 3.33
 -2 4 9 114.33 4.34
 -2 4 8 36.94 2.6
 -2 4 8 36.76 1.87
 2 -4 -8 43.8 1.7
 2 -4 -8 40.81 2.08
 2 -4 -8 36.57 1.85
 2 -4 -7 15.21 1.27
 2 -4 -7 17.11 1.22
 2 -4 -7 18.11 0.98
 -2 4 7 15.42 1.17
 2 -4 -6 8.11 0.99
 2 -4 -6 5.19 1.01
 2 -4 -6 8.93 0.74
 -2 4 6 6.38 0.9
 2 -4 -5 2.75 0.6
 -2 4 5 3.04 0.78
 2 -4 -5 3.29 0.83
 2 -4 -5 2.95 0.91
 2 -4 -4 22.5 1.81
 2 -4 -4 18.89 0.99
 -2 4 4 17.71 1.1
 2 -4 -4 18.69 1.14
 2 -4 -4 19.6 1.24
 2 -4 -3 306.18 11.14
 2 -4 -3 303.92 10.46
 -2 4 3 302.24 10.52
 2 -4 -3 283.22 10.57
 2 -4 -3 322.14 10.7
 2 -4 -2 855.89 29.24
 2 -4 -2 834.47 28.6
 2 -4 -2 788.94 28.7
 2 -4 -2 860.47 28.8
 -2 4 2 857.83 28.65
 2 -4 -1 1349.74 47.74
 -2 4 1 1431.92 47.67
 2 -4 0 1578.18 55.19
 -2 4 0 1642.43 55.1
 2 -4 1 1446.06 51.06
 -2 4 -1 1529.34 50.98
 2 -4 2 640.93 22.09
 2 -4 3 201.37 7.25
 2 -4 3 192.86 6.96
 2 -4 3 193.53 6.83
 2 -4 4 58.48 2.65
 2 -4 4 56.15 2.96
 2 -4 4 55.24 2.21
 2 -4 4 55.17 2.34
 2 -4 5 0.32 1.4
 2 -4 5 1.58 0.82
 2 -4 5 0.44 1.01
 2 -4 5 1.38 1.04
 2 -4 5 1.21 0.69
 2 -4 5 2.39 0.7
 2 -4 5 1.14 0.53
 2 -4 6 1.73 0.79
 2 -4 6 1.22 1.05
 2 -4 6 1.92 0.63
 2 -4 6 1.83 1.26
 2 -4 6 0.86 1.07
 2 -4 6 1.98 0.56
 2 -4 6 2.05 0.78
 2 -4 7 125.16 4.57
 2 -4 7 130.08 4.76
 2 -4 7 129.67 4.61
 2 -4 7 127.52 5.17
 2 -4 7 132.22 5.3
 2 -4 8 159.91 5.73
 2 -4 8 160.73 6.29
 2 -4 8 144.17 6.11
 2 -4 8 155.73 5.55
 2 -4 9 500.04 18.7
 2 -4 9 529.09 18.01
 -2 4 -10 288.47 10.26
 2 -4 10 281.23 10.25
 2 -4 10 293.73 10.09
 2 -4 10 294.74 10.82
 2 -4 11 344.07 12.08
 -2 4 -12 79.96 3.04
 2 -4 12 81.47 2.98
 2 -4 12 81.3 3.16
 2 -4 13 82.73 3.26
 2 -4 13 84.04 3.13
 2 -4 14 20.98 0.83
 2 -4 14 16.45 0.81
 -3 3 12 4.14 0.46
 -3 3 11 3.15 0.75
 3 -3 -10 17.09 1.01
 -3 3 10 20.69 1.36
 -3 3 10 20.86 1.33
 -3 3 9 46.46 2.21
 -3 3 9 51.34 2.32
 -3 3 8 85.75 3.5
 -3 3 8 89.89 3.6
 -3 3 7 188.18 6.87
 3 -3 -7 192.03 6.94
 -3 3 7 170.45 7.5
 -3 3 7 184.78 6.77
 -3 3 6 311.53 10.98
 -3 3 6 303.31 10.87
 3 -3 -6 325.84 11.06
 3 -3 -6 297.46 10.85
 3 -3 -5 418.14 13.97
 -3 3 5 398.07 13.8
 -3 3 5 371.44 13.83
 -3 3 4 233.62 8.38
 -3 3 3 362.17 12.34
 3 -3 -3 378.72 12.21
 3 -3 -3 336.26 12.3
 -3 3 3 314.17 12.51
 -3 3 3 345.22 12.37
 3 -3 -2 131.37 5.12
 -3 3 2 143.22 5.15
 3 -3 -2 147.25 5.01
 -3 3 2 139.65 5.17
 3 -3 -1 95.21 3.82
 -3 3 1 104.76 3.85
 3 -3 -1 107.09 3.7
 -3 3 1 101.75 3.85
 3 -3 0 134.62 4.99
 -3 3 0 139.59 4.98
 3 -3 1 151.06 5.54
 -3 3 -1 152.75 5.74
 -3 3 -1 157.15 5.53
 3 -3 2 189.74 6.82
 -3 3 -2 199.55 7.01
 -3 3 -2 187.51 6.79
 3 -3 3 667.78 22.79
 3 -3 3 640.81 22.29
 -3 3 -3 645.41 22.42
 3 -3 4 787.11 27.43
 -3 3 -4 819.3 27.64
 3 -3 4 797.81 27.49
 3 -3 4 813.65 27.98
 3 -3 5 1409.48 48.27
 3 -3 5 1426.43 48.26
 3 -3 5 1392.27 48.31
 3 -3 5 1434.22 48.85
 3 -3 6 817.49 27.75
 3 -3 6 788.47 28.34
 3 -3 6 862.11 28.4
 3 -3 6 798.56 27.75
 3 -3 6 798.28 27.79
 3 -3 7 416.61 14
 3 -3 7 416.25 14.02
 3 -3 7 390.12 14.63
 3 -3 7 402.2 14.64
 3 -3 7 397.12 13.85
 -3 3 -7 383.43 14.08
 3 -3 8 263.24 9.08
 3 -3 8 230.4 9.65
 3 -3 8 259.98 9.73
 -3 3 -8 259.7 9.13
 3 -3 8 253.16 8.88
 3 -3 9 28.63 2.24
 3 -3 9 29.64 2.21
 -3 3 -9 32.25 1.61
 3 -3 9 30.39 1.37
 -3 3 -10 1.59 0.73
 3 -3 10 2.5 0.92
 -3 3 -10 1.77 0.91
 3 -3 11 2.93 0.91
 3 -3 12 22.12 1.26
 -3 3 -12 18.76 1.14
 -3 3 -13 27.67 1.17
 3 -3 13 29.18 1.3
 -3 3 -14 94.32 3.32
 -4 2 10 46.13 1.82
 -4 2 9 82.42 3.24
 -4 2 8 35.2 1.73
 -4 2 8 31.62 1.76
 -4 2 7 70.8 2.97
 -4 2 6 9.44 1.38
 -4 2 6 13.28 1.24
 -4 2 5 2.82 1.22
 -4 2 5 2.66 1.01
 -4 2 4 117.55 4.48
 -4 2 4 113.01 4.39
 -4 2 4 111.05 4.59
 -4 2 3 145.62 5.59
 -4 2 3 139.28 5.77
 4 -2 -3 159.2 5.46
 -4 2 3 147.08 5.36
 -4 2 2 348.46 12.44
 4 -2 -2 353.35 12.15
 -4 2 2 343.18 12.16
 -4 2 2 332.07 12.47
 -4 2 2 351.88 12.24
 -4 2 1 574.79 20.89
 -4 2 1 579.24 20.78
 4 -2 -1 628.09 20.59
 -4 2 1 584.14 20.56
 -4 2 0 514.62 17.91
 -4 2 0 487.6 17.54
 -4 2 0 498.07 17.76
 4 -2 0 528.46 17.58
 -4 2 -1 224.17 7.89
 -4 2 -1 196.7 7.47
 4 -2 1 220.69 7.51
 -4 2 -1 212.63 7.73
 -4 2 -1 203.14 7.5
 -4 2 -2 219.17 7.73
 4 -2 2 237.48 7.74
 -4 2 -2 222.87 7.92
 4 -2 3 59.94 3.03
 -4 2 -3 53.24 2.32
 4 -2 3 60.66 2.34
 -4 2 -3 55.48 2.57
 4 -2 4 383.64 12.91
 -4 2 -4 370.32 12.4
 4 -2 4 397.29 12.23
 -4 2 -5 9.41 1.04
 4 -2 5 9.27 1.14
 4 -2 5 10.59 1.01
 4 -2 5 12.56 1.68
 4 -2 6 187.29 6.27
 -4 2 -6 182.2 6.12
 -4 2 -6 166.39 6.49
 4 -2 6 165.73 6.25
 -4 2 -6 151.5 6.21
 4 -2 6 179.21 7.08
 -4 2 -7 176.74 6.7
 4 -2 7 181.81 7.39
 4 -2 7 188.56 6.55
 4 -2 7 176.85 6.58
 4 -2 8 235.78 9.46
 4 -2 8 249.43 8.67
 -4 2 -8 238.91 8.77
 4 -2 9 243.54 8.15
 -4 2 -9 217.93 8.16
 -4 2 -9 232.07 8.21
 4 -2 9 216.25 8.89
 -4 2 -9 219.33 8.17
 4 -2 10 301.62 10.21
 -4 2 -10 275.44 10.22
 -4 2 -11 324.83 11.16
 4 -2 11 334.12 11.15
 -4 2 -11 298.69 11.09
 -4 2 -12 59.24 2.31
 4 -2 12 60.83 2.36
 -4 2 -12 55.36 2.22
 -4 2 -13 87.45 2.93
 4 -2 13 93.37 3
 -4 2 -14 26.38 1.03
 -5 1 8 150.37 5.37
 -5 1 8 155.95 5.4
 -5 1 7 131.01 4.46
 -5 1 7 127.54 4.45
 -5 1 6 243.59 8.25
 -5 1 6 222.21 8.34
 -5 1 5 235.17 8.41
 -5 1 4 206.08 7.44
 -5 1 3 120.07 4.68
 5 -1 -3 123.7 4.44
 -5 1 3 113.79 4.48
 -5 1 3 116.75 4.31
 -5 1 2 154.07 5.52
 -5 1 2 139.51 5.99
 -5 1 2 148.21 5.84
 -5 1 2 142.93 5.64
 -5 1 1 1.26 1.19
 -5 1 1 -0.26 0.68
 -5 1 0 25.9 1.78
 -5 1 0 23.35 1.85
 -5 1 0 24.68 1.31
 -5 1 -1 34.72 2.17
 -5 1 -1 40.1 2.31
 -5 1 -1 41.46 1.79
 -5 1 -2 195.15 7.37
 -5 1 -2 194.41 7.52
 -5 1 -2 200.79 7.07
 -5 1 -3 394.85 14.77
 -5 1 -3 421.34 14.36
 -5 1 -4 504.73 18.39
 -5 1 -4 497.48 18.22
 -5 1 -4 542.15 18
 -5 1 -5 203.14 7.01
 5 -1 5 208.65 7.97
 -5 1 -6 35.59 2.04
 5 -1 6 38.08 1.97
 5 -1 6 36.64 2.67
 -5 1 -6 40.93 1.66
 -5 1 -6 32.86 1.99
 -5 1 -6 38.25 1.97
 5 -1 6 40.79 1.86
 -5 1 -7 284.82 9.97
 -5 1 -7 285.93 10.03
 5 -1 7 283 9.87
 -5 1 -7 259.07 9.82
 5 -1 7 285.21 9.85
 -5 1 -8 20.48 1.51
 -5 1 -8 22.74 1.34
 -5 1 -8 18.81 1.37
 5 -1 8 23.33 1.38
 -5 1 -9 10.06 0.89
 -5 1 -10 5.19 0.7
 5 -1 10 6.65 0.8
 -5 1 -10 4.63 0.74
 -5 1 -11 0.63 0.55
 -5 1 -11 0.75 0.55
 5 -1 11 1.25 0.61
 -5 1 -11 1.56 0.72
 -5 1 -12 2.23 0.46
 -5 1 -12 2.63 0.47
 -6 0 6 19.22 0.89
 -6 0 5 71.68 2.68
 -6 0 4 72.74 2.75
 -6 0 3 221.31 7.78
 -6 0 2 227.37 8.22
 6 0 -2 242.38 8.29
 -6 0 1 140.27 5.24
 -6 0 1 144.13 5.25
 6 0 0 324.25 10.37
 -6 0 0 273.09 10.17
 6 0 1 530.84 18.45
 -6 0 -2 85.81 4.19
 6 0 2 136.92 4.27
 -6 0 -3 55.98 2.65
 6 0 3 78.99 2.83
 -6 0 -4 1.46 1.17
 6 0 4 1.22 0.9
 -6 0 -4 1.31 0.8
 -6 0 -4 0.36 1.04
 -6 0 -5 0.7 1.03
 6 0 5 1.28 0.84
 -6 0 -5 0.77 0.55
 -6 0 -5 3.11 1.07
 -6 0 -5 1.28 0.66
 -6 0 -5 1.41 0.81
 6 0 5 2.21 0.96
 6 0 6 17.1 1.31
 -6 0 -6 20.81 1.15
 6 0 6 24.95 1.29
 -6 0 -6 21.63 1.04
 -6 0 -6 21.69 1.48
 -6 0 -6 17.43 1.22
 6 0 7 268.57 8.99
 -6 0 -7 239.17 9.13
 -6 0 -7 249.76 8.96
 -6 0 -7 259.32 9.03
 -6 0 -8 41.45 1.8
 -6 0 -8 42.41 2.02
 6 0 8 46.38 1.86
 -6 0 -9 14.54 0.86
 -6 0 -9 15.94 1.09
 -6 0 -10 57.64 2.17
 -6 0 -11 71.26 2.55
 -7 -1 1 0.18 0.7
 -7 -1 0 33.6 1.66
 -7 -1 -1 66.95 2.75
 -7 -1 -2 55.61 2.47
 7 1 2 59.76 2.29
 -7 -1 -3 135.36 5.26
 7 1 3 147.17 5.17
 7 1 3 146.05 5.13
 7 1 4 144.3 5.12
 7 1 5 124.69 4.43
 7 1 6 44.42 1.72
 -7 -1 -7 20 0.91
 -3 -10 -6 31.4 1.18
 -3 -10 -5 76.81 2.72
 -3 -10 -4 68.13 2.44
 -3 -10 -3 49.6 1.83
 -3 -10 -2 26.75 1.12
 -3 -10 -2 27.78 1.13
 -3 -10 -1 2.88 0.43
 -3 -10 -1 2.45 0.39
 -2 -9 -9 62.26 2.36
 -2 -9 -9 73.56 2.41
 -2 -9 -8 40.91 1.6
 -2 -9 -7 20.9 1.02
 -2 -9 -6 31.62 1.36
 -2 -9 -6 30.47 1.38
 -2 -9 -5 12.85 0.83
 -2 -9 -5 12.86 0.87
 -2 -9 -4 11.41 0.75
 -2 -9 -4 9.49 0.82
 -2 -9 -4 10.41 0.82
 -2 -9 -3 86.49 3.26
 -2 -9 -2 115.13 4.24
 -2 -9 -1 172.19 6.17
 -2 -9 0 375.02 11.59
 -2 -9 0 308.23 11.45
 -2 -9 1 372.84 11.73
 -2 -9 1 313.93 11.61
 -2 -9 2 12.36 1.09
 -2 -9 2 13.73 0.85
 -2 -9 2 14.01 0.83
 -2 -9 2 15.42 0.93
 -2 -9 2 13.67 0.83
 -2 -9 2 12.98 0.79
 -2 -9 2 15.25 0.99
 -2 -9 3 224.81 7.9
 -2 -9 3 236.91 7.88
 -2 -9 3 218.18 8.04
 -2 -9 3 238.25 7.93
 -2 -9 3 219.25 7.88
 -2 -9 3 217.42 7.89
 -2 -9 4 22.08 1.12
 -2 -9 4 18.52 1.2
 -2 -9 4 20.76 1.05
 -2 -9 4 22.23 1.02
 -2 -9 5 38.24 1.48
 -2 -9 5 36.38 1.55
 -2 -9 5 35.37 1.5
 -2 -9 5 32.74 1.62
 -2 -9 6 2.2 0.52
 -2 -9 6 3.45 0.65
 -2 -9 7 55.95 2.07
 -2 -9 7 56.03 2.14
 -1 -8 -11 23.73 0.92
 -1 -8 -10 0.31 0.48
 -1 -8 -10 0.4 0.35
 -1 -8 -10 0.08 0.42
 -1 -8 -9 18.24 0.97
 -1 -8 -9 16.16 0.77
 -1 -8 -9 17.44 0.88
 -1 -8 -8 57.98 2.28
 -1 -8 -8 63.75 2.45
 -1 -8 -8 62.71 2.36
 -1 -8 -7 83.26 3.22
 -1 -8 -6 107.5 4.13
 -1 -8 -6 123.99 4.31
 -1 -8 -6 114.48 4.25
 -1 -8 -6 119.78 4.23
 -1 -8 -5 68.75 2.63
 -1 -8 -5 65.31 2.65
 -1 -8 -5 73.65 2.61
 -1 -8 -5 60.16 2.49
 -1 -8 -5 67.68 2.66
 -1 -8 -4 210.81 7.58
 -1 -8 -4 202.45 7.38
 -1 -8 -4 222.77 7.5
 -1 -8 -4 217 7.55
 -1 -8 -4 220.86 7.52
 -1 -8 -4 227.92 7.92
 -1 -8 -4 195.91 7.39
 -1 -8 -4 219.89 7.49
 -1 -8 -3 481.06 17.46
 -1 -8 -3 526.11 17.56
 -1 -8 -3 529.1 17.55
 -1 -8 -3 489.19 17.44
 -1 -8 -3 523.94 17.6
 -1 -8 -3 552.5 18.02
 -1 -8 -2 106.61 4.08
 -1 -8 -2 117.9 4.18
 -1 -8 -2 111.26 4.14
 -1 -8 -2 108.75 4.05
 -1 -8 -2 118.08 4.21
 -1 -8 -2 123.54 4.67
 -1 -8 -1 92.28 3.53
 -1 -8 -1 94 3.61
 -1 -8 -1 95.74 3.58
 -1 -8 -1 93.15 3.49
 -1 -8 -1 100.01 3.63
 -1 -8 0 9.33 0.87
 -1 -8 0 11.56 0.89
 -1 -8 0 8.89 0.88
 -1 -8 0 11.27 1.34
 -1 -8 0 8.18 0.76
 -1 -8 1 4.64 0.82
 -1 -8 1 5.81 0.76
 -1 -8 1 5.46 0.79
 -1 -8 1 6.08 0.97
 -1 -8 1 4.95 0.7
 -1 -8 1 7.07 1.23
 -1 -8 2 69.25 2.87
 -1 -8 2 72.29 2.75
 -1 -8 2 72.66 2.74
 -1 -8 2 64.19 2.64
 -1 -8 2 73.59 2.67
 -1 -8 2 65.3 2.7
 -1 -8 3 589.26 18.88
 -1 -8 3 552.82 18.82
 -1 -8 3 544.06 18.91
 -1 -8 3 523.43 18.8
 -1 -8 3 529.12 18.75
 -1 -8 3 551.54 18.78
 -1 -8 3 598.26 19.31
 -1 -8 3 514.47 18.91
 -1 -8 4 319.37 10.82
 -1 -8 4 294.19 10.89
 -1 -8 4 309.83 10.74
 -1 -8 4 309.16 10.76
 -1 -8 4 310.41 10.8
 -1 -8 5 130.6 4.56
 -1 -8 5 126.81 4.58
 -1 -8 5 122.68 4.52
 -1 -8 5 120.52 4.68
 -1 -8 5 127.51 4.6
 -1 -8 6 193.04 6.77
 -1 -8 7 206.88 7.63
 -1 -8 7 235.55 7.73
 -1 -8 7 230.69 7.71
 -1 -8 7 213.74 7.79
 -1 -8 8 189.53 6.31
 -1 -8 8 185.5 6.29
 -1 -8 8 174.38 6.26
 -1 -8 9 58.27 2.31
 -1 -8 9 63.23 2.29
 -1 -8 10 7.88 0.5
 0 -7 -12 43.92 1.59
 0 7 11 62.52 2.32
 0 -7 -11 74.05 2.33
 0 -7 -10 106.33 3.56
 0 -7 -10 97.12 3.52
 0 -7 -10 98.67 3.47
 0 -7 -9 59.09 2.25
 0 -7 -9 50.05 2.19
 0 -7 -9 53.61 2.12
 0 -7 -9 55.98 2.11
 0 -7 -8 150.14 5.46
 0 -7 -7 120.44 4.5
 0 -7 -7 121.07 4.4
 0 -7 -6 54.06 2.42
 0 -7 -6 56.77 2.3
 0 -7 -5 1.17 0.92
 0 -7 -5 0.69 0.74
 0 -7 -5 2.09 0.62
 0 -7 -5 1.69 0.73
 0 -7 -4 23.85 1.34
 0 -7 -4 27.28 1.72
 0 -7 -4 24.17 1.2
 0 -7 -4 24.62 1.36
 0 -7 -4 28.88 1.41
 0 -7 -4 25.59 1.32
 0 -7 -3 77.07 3.12
 0 -7 -3 73.52 2.91
 0 -7 -3 79.12 3
 0 -7 -3 82.31 3.49
 0 -7 -3 76.7 3.02
 0 -7 -3 78.37 3.06
 0 -7 -3 85.45 3.14
 0 -7 -2 155.11 5.76
 0 -7 -2 155.69 5.63
 0 -7 -2 148.64 5.55
 0 -7 -2 154.83 5.69
 0 -7 -2 164.75 5.68
 0 -7 -2 172.79 6.21
 0 -7 -2 161.23 5.73
 0 -7 -1 543.75 18.66
 0 -7 -1 555.67 18.75
 0 -7 -1 535.45 18.67
 0 -7 -1 583.72 19.26
 0 -7 -1 513.52 18.62
 0 -7 -1 558.66 18.83
 0 -7 -1 554.17 18.73
 0 -7 0 582.11 20.17
 0 -7 0 632.8 20.83
 0 -7 0 592.25 20.21
 0 -7 0 604.58 20.38
 0 -7 0 553.56 20.14
 0 -7 0 607.82 20.2
 0 -7 0 594.93 20.26
 0 -7 1 372.13 13.37
 0 -7 1 408.01 13.88
 0 -7 1 389.27 13.28
 0 -7 1 385.33 13.44
 0 -7 1 378.33 13.27
 0 -7 1 381.8 13.33
 0 -7 1 383.96 13.24
 0 -7 2 287.54 9.9
 0 -7 2 286.96 10.01
 0 -7 2 281.81 9.93
 0 -7 2 285.52 9.96
 0 -7 2 284.45 9.96
 0 -7 2 273.87 10
 0 -7 2 287.61 9.97
 0 -7 2 308.51 10.56
 0 -7 2 282.26 10.06
 0 -7 2 294.62 10.14
 0 -7 3 375.73 12.72
 0 -7 3 367.71 12.74
 0 -7 3 369.73 12.72
 0 -7 3 367.86 13.25
 0 -7 3 357.93 12.8
 0 -7 3 346.69 12.83
 0 -7 3 373.89 12.88
 0 -7 3 365.8 12.7
 0 -7 3 378.74 12.76
 0 -7 4 219.41 7.5
 0 -7 4 212.28 7.63
 0 -7 4 206.75 7.61
 0 -7 4 212.14 7.59
 0 -7 4 217.02 7.49
 0 -7 4 210.66 7.47
 0 -7 4 204.51 7.45
 0 -7 4 225.94 7.56
 0 -7 4 216.03 7.51
 0 -7 4 209.88 7.99
 0 -7 5 82.74 3.07
 0 -7 5 80.32 2.96
 0 -7 5 80.19 3.02
 0 -7 5 79.55 3.01
 0 -7 5 73.94 3.09
 0 -7 5 78.68 3.01
 0 -7 6 116.98 4.26
 0 -7 6 116.62 4.19
 0 -7 6 115.91 4.23
 0 -7 6 119.26 4.33
 0 -7 6 114.75 4.27
 0 -7 6 119.85 4.23
 0 -7 6 106.45 4.3
 0 -7 7 41.28 1.78
 0 -7 7 38.09 1.68
 0 -7 7 38.06 1.81
 0 -7 7 41.77 1.86
 0 -7 7 40.55 1.71
 0 -7 7 43.1 1.77
 0 -7 8 251.25 8.9
 0 -7 9 195.99 6.75
 0 -7 9 187.72 6.72
 0 -7 9 194.63 6.74
 0 -7 9 197.14 6.76
 0 -7 9 190.49 6.73
 0 -7 9 196.16 6.83
 0 -7 9 179.93 6.79
 0 -7 10 241.92 8.76
 0 -7 10 268.08 8.82
 0 -7 10 247.45 8.7
 0 -7 10 253.42 8.74
 0 -7 10 252.76 8.73
 0 -7 11 60.72 2.34
 0 -7 11 62.78 2.32
 0 -7 11 67.12 2.34
 -1 6 12 3.26 0.44
 1 -6 -11 8.54 0.65
 -1 6 11 7.7 0.71
 1 -6 -11 8.48 0.55
 -1 6 11 7.11 0.83
 1 -6 -10 18.76 0.96
 1 -6 -10 20.22 1.07
 1 -6 -9 29.23 1.48
 -1 6 8 50.34 2.11
 1 -6 -8 49.68 2.01
 1 -6 -8 47.57 2.18
 -1 6 7 109.19 4.09
 1 -6 -7 108.23 4.26
 1 -6 -7 110.69 4.04
 1 -6 -6 326.96 11.51
 1 -6 -6 321.94 11.28
 1 -6 -5 435.28 15.21
 1 -6 -5 431.03 15.08
 1 -6 -5 438.95 15.28
 1 -6 -5 437.85 15.06
 1 -6 -4 469.14 16.25
 1 -6 -4 464.88 16.4
 1 -6 -4 475.89 16.44
 1 -6 -4 466.22 16.73
 1 -6 -4 474.14 16.24
 1 -6 -3 539.11 18.54
 1 -6 -3 525.88 18.68
 1 -6 -3 537.51 18.71
 1 -6 -3 545.78 18.54
 1 -6 -3 541.83 19.11
 1 -6 -2 215.8 7.63
 1 -6 -2 223.92 7.65
 1 -6 -2 218.09 8.29
 1 -6 -2 211.16 7.79
 1 -6 -1 36.37 2.26
 1 -6 -1 33.79 1.44
 1 -6 -1 30.55 1.64
 1 -6 -1 32.54 1.45
 1 -6 -1 36.24 1.53
 1 -6 0 49.56 2.02
 1 -6 0 49.48 1.98
 1 -6 0 48.55 1.94
 1 -6 1 48.04 1.85
 1 -6 1 45.04 1.83
 1 -6 1 48.1 1.91
 1 -6 1 44.16 1.85
 1 -6 1 44.45 1.87
 -1 6 -1 46.57 1.85
 1 -6 2 35.56 1.64
 1 -6 2 43.16 2.46
 1 -6 2 40.94 1.65
 1 -6 2 34.5 1.63
 1 -6 2 40.13 1.61
 1 -6 2 40.02 1.61
 1 -6 3 66.92 2.63
 1 -6 3 75.49 3.37
 1 -6 3 67.18 2.61
 1 -6 3 70.1 2.68
 1 -6 3 67.97 2.61
 1 -6 3 69.83 2.6
 1 -6 4 477.62 16.31
 1 -6 4 503.83 16.95
 1 -6 4 488.04 16.3
 1 -6 4 475.76 16.3
 1 -6 4 466.72 16.29
 1 -6 4 466.93 16.3
 1 -6 4 452.05 16.36
 1 -6 5 484.62 18.51
 1 -6 5 548.27 18.42
 1 -6 5 512.34 18.89
 1 -6 5 551.76 18.4
 1 -6 5 552.77 18.41
 1 -6 5 532.08 18.39
 1 -6 5 535.36 18.49
 1 -6 6 924.73 31.22
 1 -6 6 925.48 31.22
 1 -6 6 924.16 31.21
 1 -6 6 859.17 31.3
 1 -6 7 423.62 14.72
 1 -6 7 428.41 14.7
 1 -6 7 423.96 14.69
 1 -6 8 359.48 12.41
 1 -6 8 362.99 12.37
 1 -6 8 345.47 12.51
 1 -6 9 61.88 2.6
 1 -6 9 62.33 2.43
 1 -6 9 64.54 2.48
 1 -6 10 15.35 1.11
 1 -6 10 15.45 0.92
 1 -6 10 15.06 0.82
 1 -6 10 17.42 0.94
 1 -6 10 15.73 1.01
 1 -6 11 6.58 0.79
 1 -6 11 7.43 0.68
 1 -6 11 6.59 0.63
 1 -6 11 7.11 0.71
 1 -6 12 20.94 0.91
 1 -6 12 18.73 0.87
 1 -6 13 34.8 1.3
 -2 5 12 52.87 1.97
 -2 5 11 83.85 3.13
 2 -5 -10 108.91 3.73
 -2 5 10 110.38 3.94
 2 -5 -10 103.92 3.86
 2 -5 -9 88.69 3.18
 2 -5 -9 81.44 3.34
 -2 5 9 87.03 3.39
 2 -5 -8 44.07 1.78
 -2 5 8 40.3 2
 -2 5 7 23.01 1.35
 2 -5 -7 27.65 1.26
 2 -5 -7 27.16 1.51
 -2 5 7 20.43 1.96
 2 -5 -7 25.32 1.52
 2 -5 -6 6.15 0.72
 2 -5 -6 5.53 0.9
 2 -5 -5 13.94 0.93
 -2 5 5 11.88 1.13
 -2 5 5 14.96 1.06
 2 -5 -5 14.92 1.25
 2 -5 -4 81.41 3.47
 2 -5 -4 90.13 3.97
 2 -5 -4 91.81 3.42
 2 -5 -4 83.76 3.28
 -2 5 4 80.72 3.35
 2 -5 -4 93.1 3.29
 2 -5 -4 98.93 3.58
 2 -5 -3 504.21 16.61
 2 -5 -3 482.88 16.63
 2 -5 -3 463.09 16.73
 2 -5 -3 496.66 17.34
 -2 5 3 465.95 16.63
 2 -5 -2 269.12 9.37
 2 -5 -2 270.19 9.41
 2 -5 -2 261.99 9.53
 2 -5 -2 284.09 10.23
 -2 5 2 268.61 9.42
 2 -5 -1 544.35 18.32
 2 -5 -1 543.76 18.35
 2 -5 -1 506.27 18.47
 2 -5 -1 540.24 19.12
 -2 5 1 524.41 18.34
 2 -5 0 647.31 21.84
 2 -5 0 676.37 22.71
 2 -5 0 613.25 22.02
 2 -5 0 649.43 21.88
 -2 5 0 618.88 21.87
 -2 5 -1 377.76 13.37
 2 -5 1 404.95 14.22
 2 -5 1 409.43 13.38
 2 -5 1 366.62 13.52
 -2 5 -1 378.25 13.54
 2 -5 2 530.29 17.02
 2 -5 2 471.41 16.94
 -2 5 -2 493.04 17.03
 2 -5 2 498.52 16.95
 2 -5 2 470.95 17.16
 2 -5 2 525.09 17.88
 -2 5 -2 494.81 17.18
 2 -5 3 122.85 5.21
 2 -5 3 124.87 4.54
 2 -5 3 125.23 4.28
 2 -5 3 119.66 4.27
 2 -5 3 120.29 4.27
 2 -5 3 108.75 4.3
 2 -5 4 55.58 3.02
 2 -5 4 48.09 2.22
 2 -5 4 48.94 1.93
 2 -5 4 48.87 1.94
 2 -5 4 45.92 2
 2 -5 4 50.46 1.91
 2 -5 5 31.93 2.27
 2 -5 5 32.07 1.39
 2 -5 5 32.64 1.39
 2 -5 5 30.26 1.51
 2 -5 5 31.99 1.68
 2 -5 6 76.5 2.82
 2 -5 6 76.89 2.86
 2 -5 6 72 3.35
 2 -5 6 72.8 2.98
 2 -5 7 64.25 2.51
 2 -5 7 63.28 2.65
 2 -5 7 64.34 2.46
 2 -5 8 121.57 4.42
 2 -5 9 163.48 6.13
 2 -5 9 170.67 5.98
 2 -5 10 269.83 9.56
 2 -5 11 422.48 13.96
 2 -5 11 398.58 14.08
 -2 5 -11 388.57 14.02
 2 -5 12 264.33 9.34
 2 -5 12 250.34 9.43
 2 -5 13 94.69 3.11
 2 -5 13 81.61 3.09
 -3 4 11 0.17 0.6
 -3 4 11 -0.08 0.55
 3 -4 -10 2.17 0.52
 -3 4 10 2.43 0.77
 -3 4 10 1.34 0.72
 -3 4 9 40.13 1.8
 -3 4 9 37.9 1.89
 -3 4 8 92.38 3.6
 -3 4 7 314.54 11.35
 3 -4 -7 318.62 11.32
 -3 4 7 338.09 11.45
 -3 4 6 227.84 8.2
 3 -4 -6 220.96 8.21
 -3 4 6 241.4 8.31
 3 -4 -5 429.95 14.83
 -3 4 5 427.49 15.03
 3 -4 -4 437.46 14.79
 -3 4 4 412.23 14.95
 3 -4 -3 103.16 4.34
 3 -4 -3 125.26 4.21
 -3 4 3 115.39 4.35
 -3 4 3 115.69 4.38
 3 -4 -3 111.14 5.04
 3 -4 -2 3.85 0.61
 -3 4 2 2.75 0.85
 3 -4 -2 3.05 0.89
 -3 4 2 1.83 0.89
 3 -4 -1 1.39 0.53
 -3 4 1 1.16 0.78
 3 -4 -1 1.21 0.87
 -3 4 1 1.65 0.85
 -3 4 0 20.51 1.63
 3 -4 0 20.5 1.31
 -3 4 0 22.98 1.29
 3 -4 1 17.78 1.27
 -3 4 -1 20.45 1.25
 -3 4 -2 832.01 29.19
 3 -4 2 856.63 29.08
 -3 4 -2 843.51 29
 -3 4 -3 455.64 15.82
 -3 4 -3 442.93 15.64
 3 -4 3 457.58 15.73
 -3 4 -4 256.17 9.16
 3 -4 4 267.81 9.57
 3 -4 4 263.66 9.06
 3 -4 4 243.57 8.88
 3 -4 5 206.83 7.95
 3 -4 5 203.19 7.45
 3 -4 5 211.04 8.18
 3 -4 5 206.77 7.3
 3 -4 6 272.38 9.7
 3 -4 6 277.82 9.85
 3 -4 6 275.34 10.53
 3 -4 6 276.94 9.74
 3 -4 6 292.43 10.42
 3 -4 7 300.36 10.01
 -3 4 -7 282.7 10.22
 3 -4 7 278.49 10.13
 3 -4 7 273.78 10.72
 3 -4 8 131.69 5.78
 -3 4 -8 135.15 5.23
 3 -4 8 147.88 5.06
 3 -4 9 3.48 0.71
 3 -4 9 4.51 0.92
 3 -4 10 60.05 2.51
 -3 4 -11 0.59 0.71
 3 -4 11 0.77 0.53
 3 -4 11 -0.48 0.82
 3 -4 12 25.92 1.29
 -3 4 -12 24.63 1.21
 3 -4 13 60.74 2.26
 -3 4 -13 68.09 2.33
 -4 3 10 60.85 2.25
 -4 3 9 114.47 4.55
 -4 3 9 113.19 4.46
 -4 3 8 73.29 3.22
 -4 3 8 79.48 3.1
 -4 3 8 77.51 3.06
 -4 3 7 18.23 1.38
 -4 3 7 15.57 1.27
 -4 3 6 4.51 1.05
 -4 3 5 -0.77 1.15
 -4 3 5 0.74 0.94
 4 -3 -5 -0.51 0.87
 -4 3 4 188.32 7.05
 -4 3 4 195.5 7.02
 -4 3 3 80.56 3.88
 -4 3 3 103.76 3.77
 4 -3 -2 612.54 20.53
 -4 3 2 625.12 20.84
 -4 3 2 602.59 20.54
 -4 3 2 593.88 20.57
 -4 3 1 547.56 18.7
 4 -3 -1 555.69 18.71
 -4 3 1 557.05 18.98
 -4 3 0 752.83 26.02
 -4 3 0 710.5 26.37
 4 -3 0 777.74 26.04
 -4 3 0 760.08 26.27
 4 -3 1 488.37 16.41
 -4 3 -1 486.19 16.63
 -4 3 -1 446.2 16.37
 4 -3 2 22.39 1.43
 -4 3 -2 25.9 1.8
 -4 3 -2 22.3 1.43
 4 -3 3 5.02 0.97
 -4 3 -3 2.84 1.33
 -4 3 -3 2.17 0.96
 -4 3 -4 101.1 4.19
 4 -3 4 106.5 3.92
 -4 3 -4 93.48 3.9
 4 -3 4 109.06 3.98
 -4 3 -5 40.7 1.97
 4 -3 5 42.85 1.97
 4 -3 5 45.18 2.73
 4 -3 5 39.37 1.95
 4 -3 6 5.19 0.93
 4 -3 6 5.32 1.59
 4 -3 6 4.64 1.02
 4 -3 7 25.05 2.15
 4 -3 7 21.71 1.4
 -4 3 -7 24.06 1.5
 4 -3 8 46.44 2.92
 4 -3 8 53.12 2.16
 -4 3 -8 47.23 2.28
 4 -3 9 132.81 4.65
 -4 3 -9 116.29 4.68
 -4 3 -10 407.04 14.65
 -4 3 -10 425.04 14.71
 4 -3 10 432.68 14.65
 -4 3 -11 191.92 6.62
 4 -3 11 191.33 6.58
 -4 3 -11 177.23 6.51
 -4 3 -11 181.06 6.53
 4 -3 12 63.92 2.23
 -4 3 -12 60.46 2.23
 -4 3 -13 28.01 1.14
 -5 2 8 161.82 5.4
 -5 2 8 148.07 5.39
 -5 2 7 125.1 4.78
 -5 2 7 137.76 4.68
 -5 2 7 128.63 4.69
 -5 2 6 244.63 8.69
 -5 2 5 146.25 5.38
 -5 2 5 145.22 5.51
 -5 2 4 117.09 4.45
 -5 2 4 116.91 4.64
 5 -2 -3 268.47 8.78
 -5 2 3 222.05 8.79
 -5 2 2 182.68 7.17
 -5 2 2 188.82 6.8
 -5 2 2 175.03 6.93
 -5 2 1 -0.29 1.43
 5 -2 -1 0.39 0.89
 -5 2 1 2.14 0.7
 -5 2 1 2.54 1.21
 -5 2 0 27.13 2.01
 -5 2 0 28.95 2.01
 -5 2 0 30.22 1.49
 -5 2 0 25.81 1.6
 -5 2 -1 232.24 9
 -5 2 -1 245.1 8.86
 5 -2 1 269.91 8.66
 -5 2 -1 245.96 8.52
 -5 2 -1 211.87 8.55
 -5 2 -2 148.96 5
 -5 2 -2 145.29 5.39
 5 -2 2 143.94 5.12
 5 -2 3 447.26 14.37
 -5 2 -3 405.14 14.68
 -5 2 -3 439.73 14.24
 -5 2 -4 615.56 21.57
 5 -2 4 680.91 21.59
 -5 2 -4 601.61 21.86
 -5 2 -4 544.62 21.46
 -5 2 -4 671.68 21.45
 -5 2 -5 39.04 1.63
 5 -2 5 38.54 1.84
 -5 2 -5 34.87 1.84
 5 -2 5 37.95 1.87
 -5 2 -5 35.18 2.07
 -5 2 -6 68.89 2.85
 -5 2 -6 70.1 2.6
 -5 2 -6 63.39 2.87
 5 -2 6 67.44 2.79
 5 -2 6 75.5 2.81
 -5 2 -7 179.16 6.28
 5 -2 7 178.16 6.15
 -5 2 -7 173.94 6.22
 5 -2 7 181.94 6.14
 -5 2 -8 243.71 8.4
 -5 2 -8 226.09 8.34
 -5 2 -9 48.32 2.1
 -5 2 -9 50.54 2.13
 -5 2 -9 52.77 2.18
 -5 2 -9 46.56 2.12
 -5 2 -10 0.19 0.61
 -5 2 -10 -0.16 0.65
 -5 2 -11 11.19 0.76
 -5 2 -11 12.54 0.75
 -5 2 -12 2.59 0.4
 -5 2 -12 1.57 0.35
 -6 1 5 58.14 2.19
 -6 1 4 64.18 2.44
 -6 1 3 193.63 6.82
 -6 1 2 194.73 6.68
 6 -1 -2 208.32 6.76
 -6 1 1 234.77 8.34
 -6 1 1 221.04 8.33
 6 -1 0 387.94 12.49
 -6 1 0 335.13 12.33
 -6 1 -1 153.03 6.26
 -6 1 -1 163.5 6.03
 -6 1 -2 83.38 3.88
 -6 1 -2 95.9 3.61
 6 -1 3 7.13 1.02
 -6 1 -3 5.36 1.15
 -6 1 -3 7.58 0.75
 -6 1 -4 6.6 0.7
 6 -1 4 8.64 1
 6 -1 4 6.17 1.04
 -6 1 -4 6.92 0.8
 -6 1 -4 6.52 0.95
 -6 1 -4 5.82 1.11
 6 -1 5 2.02 0.84
 -6 1 -5 2.28 0.88
 -6 1 -5 0.86 0.56
 6 -1 5 0.87 0.89
 -6 1 -5 2.55 0.71
 -6 1 -5 -0.14 0.81
 6 -1 6 9.92 0.96
 -6 1 -6 9.67 1.02
 -6 1 -6 9.02 0.69
 -6 1 -6 9.27 0.89
 6 -1 6 10.98 1.02
 -6 1 -6 9.51 0.97
 -6 1 -7 213.44 7.78
 -6 1 -7 223.46 7.58
 6 -1 7 221.13 7.69
 -6 1 -7 210.98 7.75
 -6 1 -7 213.8 7.7
 -6 1 -8 60.56 2.43
 -6 1 -8 61.2 2.45
 -6 1 -8 59.9 2.37
 -6 1 -9 111 4
 -6 1 -10 64.02 2.36
 -7 0 1 2.74 0.67
 -7 0 0 13.57 0.98
 -7 0 -1 61.67 2.61
 7 0 1 69.64 2.5
 -7 0 -2 46.94 2.11
 7 0 2 53.83 2.02
 7 0 3 121.1 4.34
 7 0 4 86.94 3.18
 7 0 5 119.69 4.25
 7 0 6 43.44 1.69
 -2 -10 -7 47.81 1.81
 -2 -10 -7 52.89 1.82
 -2 -10 -6 27.08 1.1
 -2 -10 -6 27.05 1.1
 -2 -10 -5 0.48 0.42
 -2 -10 -5 0.79 0.43
 -2 -10 -4 0.51 0.44
 -2 -10 -4 0.76 0.47
 -2 -10 -4 1.18 0.59
 -2 -10 -3 22.94 1.02
 -2 -10 -3 19.78 0.93
 -2 -10 -2 20.6 1.04
 -2 -10 -2 22.76 1.07
 -2 -10 -1 89.84 3.36
 -2 -10 -1 85.53 3.34
 -2 -10 0 259.5 8.82
 -2 -10 0 233.79 8.78
 -2 -10 1 52.23 2.06
 -2 -10 1 59.23 2.14
 -2 -10 2 67.79 2.35
 -2 -10 2 64.78 2.41
 -2 -10 2 59.76 2.34
 -2 -10 3 88.87 3.18
 -1 -9 -9 7.86 0.43
 -1 -9 -9 8.92 0.47
 -1 -9 -8 54.54 2.06
 -1 -9 -8 53.57 2.04
 -1 -9 -7 79.37 2.91
 -1 -9 -7 78.46 2.97
 -1 -9 -7 87.86 2.98
 -1 -9 -6 96.21 3.63
 -1 -9 -6 112.23 3.72
 -1 -9 -5 77.12 2.97
 -1 -9 -5 91.14 3.08
 -1 -9 -5 79.39 2.96
 -1 -9 -5 87.79 3.05
 -1 -9 -4 149.72 5.48
 -1 -9 -4 168.95 5.6
 -1 -9 -3 72.09 2.7
 -1 -9 -3 68.31 2.71
 -1 -9 -2 53.72 2.23
 -1 -9 -2 58.27 2.3
 -1 -9 -1 24.8 1.31
 -1 -9 -1 29.68 1.43
 -1 -9 0 44.48 1.9
 -1 -9 0 48.91 2.02
 -1 -9 0 44.99 1.87
 -1 -9 1 3.05 0.81
 -1 -9 1 4.18 0.73
 -1 -9 2 14.58 0.95
 -1 -9 2 8.73 0.69
 -1 -9 3 165.72 6.24
 -1 -9 3 171.94 6.23
 -1 -9 3 167.79 6.36
 -1 -9 3 184.69 6.22
 -1 -9 4 89.96 3.21
 -1 -9 4 89.13 3.14
 -1 -9 4 81.9 3.27
 -1 -9 4 85.28 3.17
 -1 -9 4 81.91 3.16
 -1 -9 4 86.76 3.18
 -1 -9 5 233.8 7.97
 -1 -9 5 224.46 7.95
 -1 -9 5 221.68 8.03
 -1 -9 5 231.18 7.97
 -1 -9 6 135.7 4.7
 -1 -9 6 130.75 4.67
 -1 -9 6 122.91 4.72
 -1 -9 6 137.84 4.71
 -1 -9 7 106.71 3.61
 -1 -9 7 101.54 3.59
 -1 -9 7 107.35 3.62
 -1 -9 8 20.48 0.9
 0 -8 -10 69.06 2.48
 0 -8 -9 115.88 3.67
 0 -8 -9 94.77 3.59
 0 -8 -8 62.73 2.49
 0 -8 -8 65.89 2.43
 0 -8 -8 65.59 2.42
 0 -8 -7 29.68 1.3
 0 -8 -7 29.4 1.31
 0 -8 -7 30.29 1.32
 0 -8 -7 28.91 1.38
 0 -8 -6 5.68 0.71
 0 -8 -5 65.3 2.5
 0 -8 -5 57.62 2.4
 0 -8 -5 66.88 2.49
 0 -8 -5 62.59 2.43
 0 -8 -5 65.46 2.49
 0 -8 -4 147.74 5.46
 0 -8 -4 163.44 5.59
 0 -8 -4 155.44 5.51
 0 -8 -4 151.02 5.46
 0 -8 -3 293.71 10.5
 0 -8 -3 288.22 10
 0 -8 -3 304.56 10.14
 0 -8 -3 269.85 9.98
 0 -8 -3 291.55 10.03
 0 -8 -2 130.6 5
 0 -8 -2 123.25 4.49
 0 -8 -2 123.72 4.47
 0 -8 -2 126.18 4.45
 0 -8 -2 117.84 4.42
 0 -8 -1 70.32 2.67
 0 -8 -1 69.29 2.64
 0 -8 -1 68.64 2.61
 0 -8 -1 63.49 2.55
 0 -8 0 184.09 6.98
 0 -8 0 181.44 6.44
 0 -8 0 177.63 6.39
 0 -8 0 185.52 6.47
 0 -8 0 179.27 6.43
 0 -8 1 372.85 12.61
 0 -8 1 353.6 12.55
 0 -8 1 376.3 13.16
 0 -8 1 352.14 12.58
 0 -8 1 370.01 12.59
 0 -8 2 313.48 10.87
 0 -8 2 313.84 11.4
 0 -8 2 306.06 10.84
 0 -8 2 308.16 10.88
 0 -8 2 320.83 10.88
 0 -8 3 265.71 9.12
 0 -8 3 267.38 9.63
 0 -8 3 275.12 9.15
 0 -8 3 257.88 9.09
 0 -8 3 254.44 9.08
 0 -8 3 279.05 9.26
 0 -8 3 244.59 9.04
 0 -8 4 72.74 2.76
 0 -8 4 67.66 2.65
 0 -8 4 70.76 2.72
 0 -8 4 71.71 2.8
 0 -8 4 69.34 2.69
 0 -8 5 28.66 1.44
 0 -8 5 27.43 1.31
 0 -8 5 27.56 1.35
 0 -8 5 26.97 1.33
 0 -8 5 27.06 1.34
 0 -8 5 30.57 1.42
 0 -8 6 10.87 0.81
 0 -8 6 13.09 0.98
 0 -8 7 49.18 1.81
 0 -8 7 40.2 1.71
 0 -8 7 48.3 1.92
 0 -8 7 47.7 1.85
 0 -8 7 44.12 1.8
 0 -8 7 40.2 1.76
 0 -8 8 43.7 1.78
 0 -8 8 50.4 1.85
 0 -8 8 44.2 1.83
 0 -8 8 47.92 1.89
 0 -8 8 50.17 1.86
 0 -8 9 37.11 1.42
 0 -8 9 34.99 1.4
 0 -8 10 60.88 2.23
 1 -7 -11 1.22 0.25
 -1 7 10 0.93 0.41
 1 -7 -10 0.31 0.45
 1 -7 -10 0.74 0.39
 1 -7 -9 32.4 1.46
 1 -7 -9 32.87 1.37
 1 -7 -8 99.51 3.66
 1 -7 -8 95.62 3.55
 1 -7 -7 197.54 7.08
 1 -7 -6 353.81 12.28
 1 -7 -6 357.48 12.29
 1 -7 -6 348.63 12.39
 1 -7 -5 165.41 5.95
 1 -7 -5 169.6 6.11
 1 -7 -5 170.91 5.98
 1 -7 -5 159.86 6.05
 1 -7 -4 342.28 11.8
 1 -7 -4 339.77 11.78
 1 -7 -4 318.45 12.23
 1 -7 -4 345.22 11.85
 1 -7 -3 53.97 2.38
 1 -7 -3 55.99 2.2
 1 -7 -3 54.38 2.19
 1 -7 -3 50.06 2.35
 1 -7 -3 60.36 2.28
 1 -7 -3 50.21 2.74
 1 -7 -2 3.06 1.26
 1 -7 -2 4.45 0.67
 1 -7 -2 4.35 0.76
 1 -7 -2 4.25 0.98
 1 -7 -2 3.97 0.69
 1 -7 -2 2.94 0.91
 1 -7 -1 1.17 1.25
 1 -7 -1 1.89 0.87
 1 -7 -1 4.28 0.72
 1 -7 -1 4.08 0.77
 1 -7 -1 3.85 0.63
 1 -7 0 13.45 0.84
 1 -7 0 11.52 0.96
 1 -7 0 12.37 0.91
 1 -7 0 12.64 1.02
 1 -7 0 14.64 1.65
 1 -7 0 13.61 0.91
 1 -7 1 86.04 3.73
 1 -7 1 75.09 2.97
 1 -7 1 72.8 2.93
 1 -7 1 81.83 2.97
 1 -7 1 78.61 2.92
 1 -7 2 146.15 5.52
 1 -7 2 155.54 5.52
 1 -7 2 165.27 6.27
 1 -7 2 154.97 5.54
 1 -7 2 153.94 5.5
 1 -7 2 158.65 5.53
 1 -7 3 524.88 19.4
 1 -7 3 574.19 19.4
 1 -7 3 559.82 19.56
 1 -7 3 573.77 19.39
 1 -7 3 579.28 20.03
 1 -7 3 560.76 19.35
 1 -7 3 580.58 19.4
 1 -7 3 563.89 19.37
 1 -7 4 187.53 6.97
 1 -7 4 197.33 6.8
 1 -7 4 194.54 6.83
 1 -7 4 188.28 7.38
 1 -7 4 195.59 6.8
 1 -7 4 187.19 6.81
 1 -7 5 350.98 12.02
 1 -7 5 344.85 12.04
 1 -7 5 359.24 12.05
 1 -7 5 316.18 12.47
 1 -7 5 344.19 12.02
 1 -7 6 253.11 8.6
 1 -7 6 249.46 8.59
 1 -7 6 233.12 8.51
 1 -7 6 243.19 8.68
 1 -7 6 252.92 8.59
 1 -7 7 301.87 10.2
 1 -7 7 287.97 10.2
 1 -7 7 290.23 10.29
 1 -7 7 297.55 10.19
 1 -7 7 287.39 10.14
 1 -7 8 195.66 6.93
 1 -7 8 196.29 6.91
 1 -7 8 202.04 7.04
 1 -7 9 65.04 2.5
 1 -7 9 67.63 2.5
 1 -7 9 67.62 2.51
 1 -7 9 68.52 2.53
 1 -7 9 65.67 2.63
 1 -7 9 67.58 2.56
 1 -7 10 7.91 0.74
 1 -7 10 7.86 0.61
 1 -7 10 8.79 0.55
 1 -7 10 8.45 0.66
 1 -7 10 8.74 0.74
 1 -7 11 3.23 0.48
 1 -7 11 3.05 0.42
 1 -7 11 2.71 0.51
 1 -7 12 0.18 0.24
 2 -6 -10 167.5 5.92
 2 -6 -10 170.22 6.03
 -2 6 10 179.98 6.03
 2 -6 -9 89.01 3.18
 -2 6 9 86.17 3.29
 2 -6 -9 88.01 3.31
 2 -6 -8 188.45 6.42
 -2 6 8 179.24 6.51
 2 -6 -8 174.93 6.54
 2 -6 -7 55.55 2.39
 2 -6 -6 1.65 0.93
 2 -6 -6 2.56 0.64
 2 -6 -5 55.12 2.5
 2 -6 -5 59.44 2.32
 2 -6 -4 73.7 3.38
 2 -6 -4 76.31 2.82
 2 -6 -4 69.29 2.81
 2 -6 -3 104.63 3.72
 2 -6 -3 96.05 3.87
 2 -6 -3 106.01 3.7
 2 -6 -3 103.06 4.39
 2 -6 -2 64.05 2.47
 -2 6 2 59.19 2.48
 2 -6 -2 63.6 2.52
 -2 6 1 1152.75 40.72
 2 -6 -1 1242.48 41.53
 2 -6 -1 1205.2 40.7
 2 -6 -1 1187.38 40.89
 2 -6 -1 1207.13 40.74
 -2 6 0 200.65 7.35
 2 -6 0 211.72 8.24
 -2 6 0 198.98 7.58
 2 -6 0 215.07 7.33
 2 -6 0 212.84 7.38
 2 -6 0 207.34 7.55
 -2 6 -1 212.01 7.9
 2 -6 1 224.14 8.81
 2 -6 1 228.41 7.94
 2 -6 1 229.44 8.14
 2 -6 1 230.39 7.86
 -2 6 -2 160.31 6.03
 2 -6 2 178.54 6
 2 -6 2 170.36 6.91
 2 -6 2 173.79 6.05
 2 -6 2 167.2 5.97
 2 -6 2 164.85 5.97
 2 -6 2 169.58 6.25
 -2 6 -3 215.16 7.76
 2 -6 3 220.65 7.95
 2 -6 3 222.71 8.61
 2 -6 3 221.24 7.7
 2 -6 3 224.51 7.68
 2 -6 3 214.35 7.68
 2 -6 4 30.77 2.27
 2 -6 4 32.97 1.44
 2 -6 4 30.59 1.4
 2 -6 4 29.11 1.39
 2 -6 5 42.13 1.86
 2 -6 5 44.09 1.76
 2 -6 5 40.77 2.5
 2 -6 5 41.86 1.75
 2 -6 5 40.91 1.79
 2 -6 6 130.34 4.7
 2 -6 6 132.37 4.69
 2 -6 6 128.93 4.73
 2 -6 7 19.96 1.07
 2 -6 7 17.11 1.18
 2 -6 7 20.01 1.14
 2 -6 8 186.9 6.84
 2 -6 8 193.38 6.74
 2 -6 9 282.48 9.93
 -2 6 -10 218.26 8.31
 2 -6 10 251.94 8.24
 2 -6 10 242.81 8.26
 2 -6 10 228.74 8.35
 2 -6 11 127.84 4.58
 2 -6 11 138.21 4.57
 2 -6 11 133.28 4.59
 2 -6 12 132.17 4.89
 2 -6 12 149.12 4.89
 -3 5 10 14.05 0.81
 3 -5 -9 15.43 0.97
 -3 5 9 19.61 1.07
 -3 5 8 86.85 3.55
 -3 5 8 107.38 3.66
 3 -5 -7 388.78 13.48
 -3 5 7 378.18 13.47
 -3 5 7 396.22 13.54
 3 -5 -6 212.16 7.46
 -3 5 6 203.41 7.4
 3 -5 -5 550.76 19.53
 3 -5 -5 585.38 19.37
 -3 5 5 555.37 19.5
 -3 5 5 546.83 19.46
 -3 5 4 235.47 8.76
 3 -5 -4 254.28 8.65
 3 -5 -3 400.18 13.52
 3 -5 -3 351.7 14.3
 -3 5 2 69.67 2.81
 3 -5 -2 74.22 2.69
 3 -5 -2 74.88 3.77
 3 -5 -1 37.53 1.97
 -3 5 1 39.73 1.87
 -3 5 0 2.57 1.3
 -3 5 0 1.95 0.89
 3 -5 0 2.77 1.03
 3 -5 0 2.01 1.76
 3 -5 1 26.64 1.6
 -3 5 -1 25.83 1.79
 -3 5 -1 25.65 1.41
 3 -5 1 25.44 1.17
 3 -5 1 21.96 2.33
 3 -5 2 149.99 5.85
 3 -5 2 166.31 6.68
 -3 5 -2 149.16 5.92
 3 -5 2 160.73 5.55
 -3 5 -2 158.7 5.71
 3 -5 3 126.67 4.92
 3 -5 3 131.55 4.61
 -3 5 -3 126.24 4.76
 3 -5 3 130.3 4.59
 -3 5 -3 120.72 4.95
 3 -5 3 138.9 5.78
 3 -5 4 332.56 12.1
 -3 5 -4 312.92 11.32
 3 -5 4 321.51 11.29
 -3 5 -4 314.07 11.15
 3 -5 5 398.93 14.42
 3 -5 5 384.13 13.65
 3 -5 6 491.19 16.63
 3 -5 6 448.94 17.39
 3 -5 7 588.87 21.4
 3 -5 7 647.16 21.33
 3 -5 8 65.59 2.75
 3 -5 8 71.43 2.64
 3 -5 9 6.07 0.84
 -3 5 -10 11.96 1
 3 -5 10 14.78 1
 3 -5 10 14.16 0.84
 3 -5 11 9.69 0.65
 -3 5 -11 9.62 0.79
 3 -5 11 8.5 0.79
 -3 5 -12 27.4 1.2
 3 -5 12 28.77 1.17
 -4 4 9 57.33 2.24
 -4 4 8 14.23 1.23
 -4 4 8 15.32 0.99
 -4 4 7 17 1.15
 -4 4 7 18.22 1.21
 -4 4 7 14.62 1.5
 4 -4 -6 20.98 1.17
 -4 4 6 17.32 1.25
 -4 4 6 19.34 1.32
 -4 4 6 17.57 1.66
 -4 4 5 14.14 1.16
 4 -4 -5 13.68 1.16
 -4 4 4 224.09 8.44
 -4 4 4 235.41 8.17
 -4 4 4 220.17 8.15
 -4 4 3 281.36 9.91
 4 -4 -3 262.31 9.55
 4 -4 -2 429.12 15.01
 -4 4 2 466.24 15.31
 -4 4 2 452.36 14.98
 4 -4 -2 469.96 15.88
 -4 4 1 220.81 9.17
 -4 4 1 271.59 9.15
 -4 4 0 595.6 20.89
 4 -4 1 438.36 15.35
 -4 4 -1 432.93 15.29
 -4 4 -1 446.09 15.55
 4 -4 2 9.29 1.14
 -4 4 -2 8 1.09
 -4 4 -2 10.35 1.5
 4 -4 3 204.85 7.44
 -4 4 -3 222.14 7.83
 4 -4 4 274.77 9.65
 4 -4 5 206.94 7.32
 4 -4 5 201.52 8.32
 4 -4 6 40.8 2.77
 4 -4 6 37.81 1.78
 -4 4 -6 41.16 1.91
 4 -4 6 40.93 1.98
 -4 4 -7 169.77 6.02
 4 -4 7 166.5 5.83
 -4 4 -7 156.66 6.06
 -4 4 -8 246.93 8.76
 -4 4 -9 121.43 4.48
 -4 4 -9 115.61 4.49
 -4 4 -9 126.23 4.48
 4 -4 10 321.95 11.3
 -4 4 -10 338.89 11.33
 -4 4 -10 320.08 11.32
 -4 4 -10 320.62 11.39
 4 -4 11 170.14 5.95
 -4 4 -11 181.2 6.02
 -4 4 -11 158.19 5.89
 -4 4 -11 172.82 5.94
 -4 4 -12 79.3 2.4
 4 -4 12 57.97 2.25
 -5 3 7 87.77 3.12
 -5 3 6 165.84 5.78
 -5 3 6 154.01 5.82
 -5 3 5 126.34 4.7
 -5 3 5 127.7 4.85
 -5 3 4 136.59 5.14
 -5 3 4 138.39 5.34
 5 -3 -4 140.83 5.08
 -5 3 3 77.89 3.04
 -5 3 3 84.76 3.28
 -5 3 3 87.16 3.57
 -5 3 2 0.53 0.96
 5 -3 -2 2.21 0.87
 5 -3 -1 1.24 0.92
 -5 3 1 -0.31 0.72
 -5 3 1 1.16 1.36
 -5 3 0 44.46 1.97
 -5 3 0 44.51 2.46
 -5 3 0 41.3 2.12
 -5 3 -1 9.33 0.95
 -5 3 -1 7.54 1.49
 -5 3 -1 8.47 1.14
 5 -3 2 99.5 3.69
 -5 3 -2 86.82 3.63
 -5 3 -2 93.86 3.54
 -5 3 -2 86.28 3.91
 5 -3 3 171.19 6.15
 -5 3 -3 175.04 6.14
 5 -3 3 177.34 6.28
 -5 3 -3 155.63 6.21
 5 -3 4 579.19 20.21
 -5 3 -4 597.87 20.2
 5 -3 4 609.47 20.34
 -5 3 -4 556.94 20.27
 5 -3 5 199.85 7.19
 -5 3 -5 205.59 7.14
 5 -3 5 215.3 7.33
 -5 3 -6 351.72 13.01
 5 -3 6 399.93 13.11
 5 -3 7 158.29 5.46
 -5 3 -7 156.25 5.6
 -5 3 -8 164.66 5.68
 -5 3 -8 157.8 5.65
 -5 3 -8 162.47 5.64
 -5 3 -9 28.67 1.42
 -5 3 -9 29.06 1.42
 -5 3 -9 28.24 1.41
 -5 3 -10 5.94 0.67
 -5 3 -10 8.29 0.73
 -5 3 -11 4.43 0.46
 -5 3 -11 4.53 0.53
 -6 2 5 21.13 0.9
 -6 2 4 119.02 4.22
 -6 2 3 121 4.32
 -6 2 2 175.85 5.57
 6 -2 -2 173.6 5.65
 -6 2 1 81.73 2.81
 6 -2 -1 86.25 3.01
 -6 2 0 156.83 5.33
 6 -2 0 176.48 5.49
 -6 2 -1 80.16 3.39
 6 -2 1 91.69 3.37
 -6 2 -1 84.98 3.22
 -6 2 -2 91.31 3.81
 -6 2 -2 97.19 3.66
 6 -2 3 24.98 1.41
 -6 2 -3 25.42 1.26
 6 -2 3 26.26 1.46
 -6 2 -4 25.86 1.2
 6 -2 4 22.56 1.39
 6 -2 4 25.85 1.35
 -6 2 -4 20.63 1.37
 -6 2 -5 1.14 0.54
 -6 2 -5 0.54 0.69
 6 -2 5 -0.12 0.81
 6 -2 5 1.02 0.81
 -6 2 -5 -0.62 0.82
 -6 2 -6 7.8 0.6
 -6 2 -6 7.09 0.81
 6 -2 6 7.35 0.86
 -6 2 -6 5.29 0.88
 6 -2 6 7.38 0.83
 -6 2 -7 99.79 3.56
 -6 2 -7 97.57 3.71
 6 -2 7 104.52 3.69
 -6 2 -7 98.84 3.76
 -6 2 -8 111.52 3.98
 -6 2 -8 105.07 3.94
 -6 2 -9 148.64 5.24
 -6 2 -10 90.16 3.19
 7 -1 1 60.65 2.24
 7 -1 2 29.06 1.24
 7 -1 3 102.76 3.67
 7 -1 4 76 2.76
 7 -1 5 36.3 1.42
 -2 -11 -3 9.1 0.44
 -2 -11 -2 42.11 1.53
 -2 -11 -1 69.49 2.45
 -2 -11 0 123.88 4.28
 -1 -10 -7 48.4 1.82
 -1 -10 -7 53.93 1.83
 -1 -10 -6 83.35 3.06
 -1 -10 -6 89.09 3.06
 -1 -10 -5 41.93 1.65
 -1 -10 -5 43.63 1.64
 -1 -10 -4 50.21 2
 -1 -10 -4 51.71 1.99
 -1 -10 -4 55.31 1.99
 -1 -10 -3 134.09 4.97
 -1 -10 -3 143.87 4.97
 -1 -10 -3 143.06 4.96
 -1 -10 -2 77.2 2.92
 -1 -10 -2 82.03 2.99
 -1 -10 -2 84.35 2.99
 -1 -10 -2 85.87 3.02
 -1 -10 -1 43.3 1.77
 -1 -10 -1 44.35 1.72
 -1 -10 -1 40.56 1.63
 -1 -10 -1 45.18 1.69
 -1 -10 -1 45.3 1.73
 -1 -10 0 0.42 0.57
 -1 -10 0 0.32 0.42
 -1 -10 0 0.49 0.44
 -1 -10 0 0.91 0.53
 -1 -10 0 0.71 0.52
 -1 -10 1 19.14 0.93
 -1 -10 1 20.41 0.94
 -1 -10 1 21.15 1.02
 -1 -10 1 22.33 1.02
 -1 -10 2 68.47 2.28
 -1 -10 2 61.54 2.25
 -1 -10 2 62.56 2.19
 -1 -10 2 64.08 2.25
 -1 -10 3 156.04 5.03
 -1 -10 3 148.94 5.02
 -1 -10 4 113.47 4.17
 -1 -10 4 126.45 4.21
 -1 -10 5 53.25 2
 -1 -10 5 57.77 2.05
 0 -9 -9 36.84 1.34
 0 -9 -8 9.43 0.51
 0 -9 -8 13.19 0.58
 0 -9 -7 48.43 1.71
 0 -9 -7 46.4 1.7
 0 -9 -7 47.8 1.69
 0 -9 -6 9.82 0.66
 0 -9 -6 12.41 0.7
 0 -9 -6 11.2 0.67
 0 -9 -6 11.63 0.71
 0 -9 -5 1.31 0.46
 0 -9 -5 2.81 0.52
 0 -9 -5 1.35 0.56
 0 -9 -5 1.31 0.54
 0 -9 -5 2.68 0.48
 0 -9 -5 2.06 0.5
 0 -9 -4 0.73 0.46
 0 -9 -4 0.52 0.59
 0 -9 -4 1.38 0.52
 0 -9 -4 -0.04 0.51
 0 -9 -4 0.61 0.6
 0 -9 -4 0.44 0.57
 0 -9 -3 30.18 1.34
 0 -9 -3 32.1 1.34
 0 -9 -3 28.43 1.29
 0 -9 -2 181.92 6.52
 0 -9 -1 299.47 10.52
 0 -9 0 431.58 15
 0 -9 1 103.47 3.91
 0 -9 2 303.06 10.63
 0 -9 3 99.26 3.71
 0 -9 4 50.26 2.01
 0 -9 4 53.69 2.05
 0 -9 4 53.61 2.07
 0 -9 4 48.35 2.05
 0 -9 5 2.94 0.63
 0 -9 5 4.06 0.7
 0 -9 5 2.54 0.51
 0 -9 6 5.78 0.54
 0 -9 6 4.59 0.57
 0 -9 6 5.2 0.68
 0 -9 7 28.74 1.23
 0 -9 7 31.39 1.29
 0 -9 8 74.36 2.6
 0 -9 8 70.16 2.58
 0 -9 9 87.94 3.08
 1 -8 -9 36.84 1.4
 1 -8 -8 60.56 2.19
 1 -8 -8 56.84 2.23
 1 -8 -7 49.02 1.84
 1 -8 -7 44.65 1.87
 1 -8 -6 21.72 1.07
 1 -8 -6 23.62 1.1
 1 -8 -6 23.18 1.16
 1 -8 -5 48.13 1.93
 1 -8 -5 46.63 1.97
 1 -8 -4 476.81 16.39
 1 -8 -4 472 16.35
 1 -8 -4 474.49 16.41
 1 -8 -3 23.21 1.37
 1 -8 -3 26.32 1.29
 1 -8 -3 23.69 1.19
 1 -8 -3 22.91 1.18
 1 -8 -2 128.07 4.63
 1 -8 -2 121.16 4.61
 1 -8 -2 127.27 4.75
 1 -8 -2 126.33 4.78
 1 -8 -2 136.48 4.71
 1 -8 -2 129.93 4.63
 1 -8 -2 130.62 4.65
 1 -8 -1 60.89 2.39
 1 -8 -1 59.82 2.38
 1 -8 -1 57.22 2.49
 1 -8 -1 66.12 2.49
 1 -8 -1 58.72 2.59
 1 -8 -1 62.03 3.01
 1 -8 -1 64.71 2.43
 1 -8 0 26.16 1.24
 1 -8 0 19.62 1.76
 1 -8 0 24.96 1.3
 1 -8 0 21.83 1.45
 1 -8 0 26.18 1.28
 1 -8 0 24.1 1.24
 1 -8 1 27.86 1.33
 1 -8 1 28.34 1.96
 1 -8 1 26.69 1.37
 1 -8 1 26.86 1.38
 1 -8 1 31.24 1.62
 1 -8 1 27.03 1.24
 1 -8 1 29.4 1.34
 1 -8 2 222.19 7.71
 1 -8 2 228.27 8.33
 1 -8 2 218.51 7.73
 1 -8 2 213.1 7.66
 1 -8 2 217.7 7.74
 1 -8 2 214.37 7.7
 1 -8 2 237 7.91
 1 -8 3 147.07 5.28
 1 -8 3 147.93 5.41
 1 -8 3 150.45 5.26
 1 -8 3 142.75 5.22
 1 -8 3 147.28 5.25
 1 -8 4 88.77 3.29
 1 -8 4 89.12 3.27
 1 -8 4 89.13 3.26
 1 -8 4 88.93 3.39
 1 -8 4 82.59 3.22
 1 -8 5 351.32 12.24
 1 -8 5 351.64 12.22
 1 -8 6 396.77 13.81
 1 -8 6 404.8 13.87
 1 -8 6 399.92 13.8
 1 -8 7 192.72 6.6
 1 -8 7 191.94 6.53
 1 -8 7 188.47 6.52
 1 -8 7 175.81 6.49
 1 -8 8 115.07 4.04
 1 -8 8 117.39 4.11
 1 -8 8 117.12 4.02
 1 -8 8 119.99 4.05
 1 -8 9 90.85 3.17
 1 -8 9 92.51 3.2
 1 -8 9 85.22 3.16
 1 -8 10 12.09 0.56
 2 -7 -8 61.95 2.24
 2 -7 -8 57.28 2.32
 2 -7 -7 0.99 0.5
 2 -7 -7 1.68 0.66
 2 -7 -6 18.63 0.96
 2 -7 -6 14.98 1.17
 2 -7 -5 28.98 1.58
 2 -7 -4 102.45 3.92
 2 -7 -4 107.02 4.01
 2 -7 -4 106.8 3.84
 2 -7 -4 100.9 3.83
 2 -7 -3 6.05 0.77
 2 -7 -3 5.12 1.01
 2 -7 -3 3.34 0.67
 2 -7 -2 15.41 0.98
 2 -7 -2 15.56 1.21
 -2 7 2 15.01 1.37
 2 -7 -2 15.41 1.05
 2 -7 -1 316.05 11.69
 2 -7 -1 313.25 10.98
 2 -7 0 323.11 11.27
 2 -7 0 326.42 11.34
 2 -7 0 324.85 12.07
 2 -7 1 391.37 13.43
 2 -7 1 380.35 13.4
 2 -7 1 400.64 13.49
 2 -7 1 365.23 14.15
 2 -7 2 285.04 10.52
 2 -7 2 272.56 9.66
 2 -7 2 288.76 9.7
 2 -7 2 272.03 9.66
 -2 7 -3 213.87 8
 2 -7 3 229.41 7.97
 2 -7 3 227.39 7.96
 2 -7 3 241.92 8
 2 -7 3 215.06 8.69
 2 -7 4 264.48 9.84
 -2 7 -4 254.63 9.16
 2 -7 4 265.84 9.13
 2 -7 4 268.02 9.13
 2 -7 4 256.07 9.11
 2 -7 5 8.17 0.98
 -2 7 -5 7.5 0.82
 2 -7 5 7.27 0.75
 2 -7 5 6.17 0.77
 2 -7 5 6.81 0.77
 2 -7 6 25.72 1.33
 2 -7 6 28.18 1.29
 2 -7 6 28.99 1.34
 2 -7 7 93.82 3.51
 2 -7 8 36.34 1.67
 2 -7 8 39.47 1.53
 2 -7 8 40.73 1.64
 2 -7 9 113.95 4.43
 2 -7 9 123.68 4.4
 2 -7 9 129.1 4.34
 2 -7 10 94.49 3.47
 -2 7 -10 97.28 3.51
 2 -7 10 98.37 3.49
 2 -7 10 87.26 3.52
 2 -7 10 107.33 3.46
 2 -7 11 197.67 6.81
 -3 6 9 28.23 1.38
 3 -6 -8 132.87 4.88
 -3 6 8 138.68 4.83
 -3 6 7 213.63 7.51
 3 -6 -6 177.27 6.02
 -3 6 6 158.89 5.92
 3 -6 -5 169.8 6.07
 3 -6 -5 178.53 5.9
 -3 6 4 112.21 4.17
 3 -6 -4 111.05 4.29
 3 -6 -3 150.88 5.62
 -3 6 2 31.81 1.95
 3 -6 -2 28.75 1.63
 -3 6 2 29.48 1.51
 3 -6 -2 30.69 2.3
 -3 6 1 34.42 2.11
 3 -6 -1 35.15 2.54
 -3 6 1 36.39 1.73
 3 -6 -1 37.28 1.88
 3 -6 0 114.06 4.1
 -3 6 0 112.35 4.51
 3 -6 0 111.06 5.17
 3 -6 1 4.83 0.66
 -3 6 -1 6.07 1.25
 3 -6 1 6.79 1.8
 -3 6 -2 19.52 1.54
 3 -6 2 19.76 1.07
 3 -6 3 620.06 21.79
 3 -6 3 620.04 20.79
 3 -6 3 590.47 20.76
 3 -6 4 395.11 13.63
 3 -6 4 379.01 14.54
 -3 6 -4 393.87 13.77
 3 -6 4 405.98 13.92
 3 -6 5 371.54 13.2
 -3 6 -5 407.12 13.37
 3 -6 6 159.23 5.79
 -3 6 -6 169.01 5.92
 -3 6 -7 402.81 14.01
 3 -6 8 99.56 3.58
 -3 6 -8 110.67 3.71
 3 -6 9 35.78 1.47
 -3 6 -9 37.12 1.59
 3 -6 9 32.77 1.5
 3 -6 10 11.22 0.76
 -3 6 -10 12.37 0.83
 -3 6 -10 13.84 0.83
 3 -6 10 12.03 0.73
 3 -6 10 14.36 0.68
 3 -6 11 2.54 0.41
 3 -6 11 3.48 0.37
 -3 6 -11 2.95 0.4
 -4 5 8 20.5 1.14
 -4 5 7 7 1.06
 4 -5 -6 2.25 0.68
 -4 5 6 1.8 0.72
 -4 5 6 2.41 1.14
 4 -5 -5 72.12 2.84
 -4 5 5 68.53 2.79
 -4 5 5 74.9 3.17
 4 -5 -4 53.51 2.37
 -4 5 4 55.78 2.34
 -4 5 4 54.77 2.73
 4 -5 -3 140.49 5.19
 -4 5 2 81.67 3.28
 -4 5 2 84.42 3.67
 4 -5 -2 84.2 3.34
 -4 5 1 356.7 12.42
 -4 5 1 364.49 12.72
 4 -5 -1 344.47 12.48
 -4 5 0 310.94 10.97
 -4 5 0 318.03 11.22
 4 -5 0 305.34 11.04
 -4 5 -1 595.68 20.39
 -4 5 -1 587.77 20.15
 4 -5 1 562.84 20.23
 4 -5 1 583.76 21.09
 -4 5 -2 105.72 4.39
 -4 5 -2 108.94 4.16
 4 -5 2 110.64 4.29
 4 -5 2 108.4 5.12
 -4 5 -3 156.91 6.13
 -4 5 -3 165.27 5.93
 4 -5 3 164.87 6.05
 4 -5 3 151.81 6.85
 4 -5 4 4.91 1.07
 -4 5 -4 1.53 0.93
 4 -5 5 2.07 0.96
 -4 5 -5 1.66 0.87
 4 -5 6 35.33 1.79
 -4 5 -6 37.46 1.77
 4 -5 7 51.87 2.05
 -4 5 -7 48.84 2.2
 -4 5 -8 136.65 4.84
 4 -5 8 129.91 4.67
 -4 5 -9 152.64 5.24
 4 -5 9 148.94 5.1
 -4 5 -10 192.8 6.44
 -4 5 -10 193.79 6.38
 4 -5 10 180.58 6.25
 -4 5 -11 154.32 5.42
 -5 4 6 98.09 3.64
 -5 4 5 105.27 3.94
 -5 4 5 109.32 4.09
 -5 4 4 30.12 1.55
 5 -4 -4 34.38 1.51
 -5 4 4 31.92 1.84
 -5 4 3 113.75 4.27
 -5 4 3 106.84 3.99
 -5 4 3 102.55 3.81
 -5 4 2 26.7 1.48
 -5 4 2 23.89 1.24
 -5 4 2 26.35 1.82
 5 -4 -2 27.04 1.42
 -5 4 1 8.97 0.87
 -5 4 1 11.4 1.44
 5 -4 -1 10.78 1.08
 -5 4 0 4.42 1
 5 -4 0 5.72 1.04
 -5 4 -1 28.57 1.62
 5 -4 1 30.53 1.69
 -5 4 -2 174.42 6.63
 5 -4 2 193.2 6.74
 -5 4 -3 261.37 9.69
 5 -4 3 289.31 9.8
 5 -4 4 396.18 14.36
 -5 4 -4 430.92 14.52
 5 -4 4 440.26 14.6
 -5 4 -5 226.08 8.03
 5 -4 5 231.2 8.1
 -5 4 -5 220.66 7.92
 5 -4 5 225.03 7.9
 5 -4 6 159.49 5.66
 -5 4 -6 160.96 5.94
 5 -4 6 165.65 5.93
 -5 4 -6 163.42 5.74
 -5 4 -6 163.84 5.87
 -5 4 -7 77.05 2.97
 -5 4 -7 75.92 3.01
 -5 4 -8 27.99 1.39
 -5 4 -8 29.11 1.34
 -5 4 -8 28.09 1.35
 -5 4 -8 26.21 1.38
 -5 4 -9 21.51 1.12
 -5 4 -9 22.03 1.11
 -5 4 -10 2.25 0.42
 -5 4 -10 2.31 0.48
 -6 3 3 97.07 3.56
 -6 3 3 98.86 3.48
 -6 3 2 169.79 5.91
 -6 3 2 164.78 5.81
 -6 3 1 101.05 3.63
 -6 3 1 103.57 3.77
 -6 3 1 105.17 3.68
 -6 3 0 254.92 8.63
 6 -3 0 286.03 8.78
 -6 3 -1 124.57 4.37
 6 -3 1 133.79 4.53
 6 -3 1 127.59 4.33
 6 -3 2 58.73 2.38
 -6 3 -2 54.02 2.2
 6 -3 2 55.32 2.18
 6 -3 3 93.15 3.6
 -6 3 -3 94.85 3.45
 6 -3 3 91.92 3.43
 -6 3 -4 12.72 1.05
 6 -3 4 11 1.02
 -6 3 -4 12.95 0.82
 6 -3 4 13.69 0.88
 6 -3 5 4.51 0.64
 6 -3 5 2.9 0.77
 -6 3 -5 2.66 0.51
 -6 3 -6 51.75 2.21
 -6 3 -6 57.55 2.08
 -6 3 -6 56.24 2.27
 -6 3 -7 81.27 2.87
 -6 3 -7 82.93 2.91
 -6 3 -8 128.61 4.57
 -6 3 -9 83.22 2.96
 -1 -11 -3 23.5 0.99
 -1 -11 -3 28.73 1
 -1 -11 -2 2.74 0.32
 -1 -11 -2 3.65 0.35
 -1 -11 -1 54.83 1.98
 -1 -11 0 0.79 0.33
 0 -10 -5 3.93 0.43
 0 -10 -5 3.79 0.38
 0 -10 -5 3.99 0.36
 0 -10 -4 8.47 0.51
 0 -10 -4 8.3 0.57
 0 -10 -4 6.76 0.52
 0 -10 -3 18.96 0.89
 0 -10 -3 19.82 0.91
 0 -10 -3 19.95 0.88
 0 -10 -3 22.24 0.96
 0 -10 -3 18.78 0.95
 0 -10 -2 73.28 2.76
 0 -10 -2 77.27 2.78
 0 -10 -2 75.69 2.75
 0 -10 -2 83.74 2.85
 0 -10 -2 73.98 2.8
 0 -10 -1 135.57 4.89
 0 -10 -1 141.57 4.9
 0 -10 -1 139.32 4.87
 0 -10 -1 128.96 4.91
 0 -10 0 30.34 1.29
 0 -10 0 29.55 1.28
 0 -10 0 30.69 1.24
 0 -10 0 27.7 1.27
 0 -10 1 41.92 1.63
 0 -10 1 41.33 1.66
 0 -10 1 45.19 1.73
 0 -10 1 40.92 1.67
 0 -10 2 139.79 4.86
 0 -10 2 141.67 4.89
 0 -10 2 139.2 4.93
 0 -10 2 133.38 4.89
 0 -10 3 119.09 4.17
 0 -10 3 130.73 4.18
 0 -10 3 117.66 4.14
 0 -10 3 119.74 4.18
 0 -10 4 22.97 0.99
 0 -10 4 24.95 1.07
 0 -10 5 12.8 0.63
 0 -10 5 12.9 0.72
 0 -10 6 0.37 0.28
 0 -10 6 -0.19 0.42
 1 -9 -7 67.2 2.4
 1 -9 -6 9.45 0.57
 1 -9 -6 11.15 0.62
 1 -9 -5 113.8 4.19
 1 -9 -5 117.82 4.22
 1 -9 -5 125.39 4.21
 1 -9 -4 267.85 8.88
 1 -9 -4 263.32 8.83
 1 -9 -4 244.47 8.83
 1 -9 -4 245.11 8.86
 1 -9 -3 126.49 4.59
 1 -9 -3 135.37 4.64
 1 -9 -3 138.07 4.55
 1 -9 -3 127.3 4.56
 1 -9 -3 117.81 4.52
 1 -9 -2 41.14 1.62
 1 -9 -2 36.94 1.66
 1 -9 -2 37.22 1.54
 1 -9 -2 36.02 1.56
 1 -9 -2 36.6 1.52
 1 -9 -1 6.5 0.84
 1 -9 -1 6.71 0.74
 1 -9 -1 8.35 0.69
 1 -9 -1 8.32 0.72
 1 -9 -1 7.26 0.66
 1 -9 0 5.23 0.83
 1 -9 0 3.72 0.67
 1 -9 0 2.67 0.63
 1 -9 0 5 0.66
 1 -9 0 4.22 0.6
 1 -9 1 3.57 0.8
 1 -9 1 2.9 0.62
 1 -9 1 3.82 0.66
 1 -9 1 2.76 0.65
 1 -9 1 3.01 0.61
 1 -9 2 178.76 6.21
 1 -9 2 182.3 6.19
 1 -9 2 187.49 6.2
 1 -9 2 189.43 6.33
 1 -9 3 121.46 4.35
 1 -9 3 123.62 4.32
 1 -9 3 123.44 4.32
 1 -9 3 114.45 4.26
 1 -9 3 124.74 4.43
 1 -9 4 138.7 4.83
 1 -9 4 137.04 4.76
 1 -9 4 128.53 4.71
 1 -9 4 134.64 4.77
 1 -9 5 41.79 1.63
 1 -9 5 39.77 1.58
 1 -9 5 40.21 1.64
 1 -9 6 119.38 4.21
 1 -9 6 120 4.23
 1 -9 7 85.04 2.98
 1 -9 7 79.47 2.95
 1 -9 7 85.25 2.97
 1 -9 8 139.84 4.85
 2 -8 -8 13.4 0.61
 2 -8 -7 10.1 0.62
 -2 8 7 16.55 0.88
 -2 8 6 1.32 0.75
 2 -8 -6 2.43 0.5
 -2 8 5 22.83 1.32
 2 -8 -4 113.66 4.2
 2 -8 -4 118.93 4.29
 2 -8 -3 5.04 0.76
 2 -8 -3 5.6 0.67
 2 -8 -3 4.07 0.83
 2 -8 -2 223.91 7.87
 2 -8 -2 218.92 7.89
 2 -8 -1 291.72 10.29
 2 -8 -1 294.74 10.34
 2 -8 0 675.12 23.32
 2 -8 1 228.25 8.17
 2 -8 2 198.38 7.16
 2 -8 3 42.27 1.94
 2 -8 4 60.35 2.34
 2 -8 4 62.03 2.33
 2 -8 4 59.1 2.49
 2 -8 5 8.5 0.81
 -2 8 -5 7.86 0.68
 2 -8 5 7.5 0.71
 2 -8 5 7.4 0.7
 2 -8 5 8.34 0.72
 -2 8 -6 17.93 0.95
 2 -8 6 19.62 0.98
 2 -8 6 19.01 0.95
 2 -8 6 20.71 1
 2 -8 7 22.84 0.98
 2 -8 7 24.22 1.06
 2 -8 8 55.06 2.06
 2 -8 9 64.06 2.42
 2 -8 9 65.84 2.43
 -3 7 8 43.8 1.74
 -3 7 7 51.13 2.14
 3 -7 -6 100.97 3.76
 -3 7 6 107.18 3.96
 3 -7 -5 100.1 3.7
 -3 7 5 97.3 3.87
 3 -7 -4 247.13 8.69
 -3 7 4 244.08 8.83
 3 -7 -3 127.35 4.51
 -3 7 3 129.39 4.67
 3 -7 -2 117.38 4.51
 -3 7 2 124.64 4.67
 3 -7 -2 119.61 4.31
 3 -7 -1 5.42 0.98
 -3 7 1 5.87 0.77
 3 -7 0 6.03 0.96
 -3 7 0 5.47 0.82
 -3 7 -1 195.67 6.96
 -3 7 -2 157.5 5.68
 -3 7 -3 225.28 7.96
 -3 7 -4 308.88 10.75
 3 -7 4 307.32 10.64
 -3 7 -5 374.07 12.65
 3 -7 5 353.58 12.52
 3 -7 5 370.86 12.57
 -3 7 -6 296.53 10.19
 3 -7 6 284.39 10.06
 3 -7 6 299.61 10.12
 -3 7 -7 171.71 6.08
 3 -7 7 171.15 6.02
 -3 7 -8 97.79 3.52
 3 -7 8 95.6 3.47
 -3 7 -9 31.35 1.3
 3 -7 9 33.6 1.25
 3 -7 10 1.06 0.3
 3 -7 10 1.1 0.35
 -4 6 7 4.99 0.63
 -4 6 6 32.33 1.6
 -4 6 5 4.79 0.62
 4 -6 -5 3.88 0.68
 -4 6 5 4.14 1.05
 -4 6 4 24.18 1.22
 4 -6 -4 25 1.31
 -4 6 4 27.1 1.62
 -4 6 3 73.15 2.97
 4 -6 -3 70.49 2.72
 -4 6 2 168.48 6.24
 4 -6 -2 164.89 6.06
 -4 6 1 339.04 11.55
 4 -6 -1 321.83 11.37
 -4 6 1 315.5 11.29
 -4 6 0 379.02 13.47
 4 -6 0 395.12 13.37
 -4 6 0 371.23 13.25
 4 -6 1 259.58 9
 -4 6 -1 244.81 8.87
 -4 6 -2 68.64 3.02
 4 -6 2 72.41 2.95
 -4 6 -2 70.02 2.83
 4 -6 3 34.42 1.79
 -4 6 -3 33.83 1.67
 4 -6 4 9.5 1.08
 -4 6 -4 10.86 1.02
 -4 6 -5 3.78 0.83
 4 -6 5 4.08 0.63
 -4 6 -5 2.26 0.71
 -4 6 -6 22.32 1.21
 4 -6 6 18.85 1
 -4 6 -7 159.33 5.58
 4 -6 7 153.3 5.45
 -4 6 -8 130.22 4.37
 4 -6 8 124.31 4.25
 -4 6 -9 240.53 7.54
 -4 6 -9 218.71 7.57
 4 -6 9 230.8 7.43
 -4 6 -10 92.93 3.32
 -5 5 5 137.5 4.93
 -5 5 4 94.2 3.61
 -5 5 3 135.49 4.94
 5 -5 -3 140.81 4.77
 -5 5 2 19.68 1.43
 -5 5 2 15.05 1.07
 -5 5 2 15.63 0.88
 5 -5 -2 19.38 1.11
 5 -5 -1 2.44 0.76
 -5 5 1 2.99 1.16
 -5 5 1 2.56 0.62
 5 -5 0 6.32 0.9
 -5 5 0 7.31 1.2
 -5 5 0 5 0.72
 5 -5 1 41.13 1.84
 -5 5 -1 36.53 1.97
 -5 5 -1 34.59 1.71
 -5 5 -1 36.16 1.63
 -5 5 -2 50.85 2.15
 5 -5 2 48.98 2.23
 -5 5 -3 254.12 9.19
 5 -5 3 278.27 9.29
 -5 5 -3 255.36 9.13
 -5 5 -4 190.84 6.71
 5 -5 4 194.23 6.78
 -5 5 -4 180.78 6.61
 -5 5 -5 291.9 9.56
 -5 5 -5 261.23 9.57
 5 -5 5 268.46 9.38
 5 -5 5 272.04 9.59
 -5 5 -5 271.24 9.45
 -5 5 -6 144.21 5.1
 -5 5 -6 141.55 4.98
 5 -5 6 140.58 4.93
 -5 5 -6 139.51 5.1
 -5 5 -7 109.95 3.75
 -5 5 -7 102.39 3.71
 5 -5 7 99 3.56
 -5 5 -8 17.26 0.92
 -5 5 -8 16.47 0.94
 -5 5 -9 0.33 0.42
 -5 5 -9 0.73 0.34
 -6 4 1 172.77 5.98
 -6 4 0 139.52 4.9
 -6 4 -1 80.24 2.93
 -6 4 -2 121.18 4.31
 6 -4 2 120.68 4.44
 6 -4 3 103.49 3.82
 -6 4 -3 105.31 3.7
 -6 4 -3 97.5 3.81
 -6 4 -4 5.04 0.51
 -6 4 -4 2.77 0.67
 -6 4 -5 0.47 0.37
 -6 4 -5 0.72 0.57
 -6 4 -5 1.2 0.55
 -6 4 -6 16.58 0.86
 -6 4 -6 15.04 0.85
 -6 4 -7 25.97 1.1
 0 -11 1 63 2.22
 1 -10 -5 113.48 3.92
 1 -10 -4 102.32 3.75
 1 -10 -4 114.05 3.76
 1 -10 -3 166.52 5.89
 1 -10 -3 173.69 5.89
 1 -10 -2 40.81 1.5
 1 -10 -2 40.97 1.54
 1 -10 -2 43.44 1.49
 1 -10 -1 22.83 0.99
 1 -10 -1 20.92 0.92
 1 -10 -1 21.99 1.04
 1 -10 -1 23.92 0.97
 1 -10 0 3.8 0.56
 1 -10 0 3.99 0.49
 1 -10 0 3.41 0.51
 1 -10 1 13.69 0.75
 1 -10 1 15.79 0.78
 1 -10 1 15.48 0.82
 1 -10 2 108.73 3.87
 1 -10 2 112.64 3.93
 1 -10 2 108.26 3.89
 1 -10 3 84.1 3.05
 1 -10 3 86.16 3.04
 1 -10 4 95.69 3.34
 1 -10 4 92.98 3.33
 1 -10 5 130.73 4.73
 1 -10 5 142.59 4.74
 1 -10 6 83.07 2.89
 2 -9 -6 0.38 0.26
 2 -9 -5 1.12 0.36
 2 -9 -5 2.47 0.37
 2 -9 -4 50.53 1.97
 2 -9 -4 55.95 1.97
 2 -9 -3 44.73 1.7
 2 -9 -3 45.23 1.66
 2 -9 -2 149.66 5.3
 2 -9 -2 142.39 5.23
 2 -9 -2 154.54 5.22
 2 -9 -1 124.19 4.45
 2 -9 -1 123.1 4.34
 2 -9 -1 120.86 4.36
 2 -9 0 156.7 5.78
 2 -9 0 174.05 5.97
 2 -9 0 179.74 5.85
 2 -9 0 168.2 5.86
 2 -9 1 195.62 7.2
 2 -9 1 218.62 7.37
 2 -9 1 217.69 7.25
 2 -9 1 212.67 7.27
 2 -9 2 129.54 4.72
 2 -9 2 138.6 4.88
 2 -9 2 139.86 4.75
 2 -9 2 134.47 4.77
 2 -9 3 75.82 2.82
 2 -9 3 76.48 2.95
 2 -9 3 81.24 2.85
 2 -9 3 79.87 2.87
 2 -9 4 16.71 0.81
 2 -9 4 15.83 0.9
 2 -9 4 17.58 0.85
 2 -9 4 17.07 0.86
 2 -9 5 7.3 0.54
 2 -9 5 6.31 0.56
 2 -9 5 6.81 0.54
 2 -9 6 2.5 0.42
 2 -9 6 2.45 0.38
 2 -9 7 47.76 1.78
 2 -9 7 50.4 1.78
 3 -8 -6 30.21 1.13
 3 -8 -5 94.71 3.29
 3 -8 -5 88.02 3.32
 -3 8 4 90.58 3.39
 3 -8 -4 94.06 3.26
 3 -8 -4 90.66 3.29
 3 -8 -3 80.88 2.97
 3 -8 -3 81.34 2.94
 -3 8 3 78.6 3.08
 3 -8 -3 81.51 3
 3 -8 -3 88.53 3.08
 3 -8 -2 7.15 0.56
 3 -8 -2 8.63 0.77
 3 -8 -2 6.85 0.63
 3 -8 -2 5.97 0.73
 3 -8 -1 0.82 0.52
 3 -8 -1 1.61 0.48
 3 -8 -1 0.81 0.72
 3 -8 -1 0.12 0.65
 3 -8 0 3.84 0.53
 3 -8 0 3.53 0.57
 3 -8 0 3.63 0.78
 3 -8 1 9.54 0.67
 3 -8 1 8.86 0.93
 3 -8 2 60.56 2.28
 -3 8 -2 57.8 2.32
 3 -8 2 63.95 2.27
 3 -8 2 64.05 2.5
 3 -8 2 60.51 2.29
 3 -8 3 104.83 3.67
 -3 8 -3 94.66 3.71
 3 -8 3 104.96 3.66
 3 -8 3 103.39 3.85
 3 -8 3 106.37 3.69
 3 -8 4 168.95 5.95
 -3 8 -4 167.1 6.01
 3 -8 4 172.19 5.95
 3 -8 4 166.44 6.1
 3 -8 4 179.64 5.99
 -3 8 -5 110.11 4.03
 3 -8 5 111.89 3.95
 3 -8 5 115.99 4
 3 -8 6 219.17 7.59
 3 -8 7 83.98 2.99
 3 -8 8 95.31 3.34
 -4 7 5 15.3 0.74
 4 -7 -5 7.17 0.46
 -4 7 4 20.24 1.02
 4 -7 -4 13.13 0.7
 4 -7 -3 40.85 1.54
 -4 7 3 38.7 1.68
 -4 7 2 167.44 5.55
 4 -7 -2 169.26 5.45
 4 -7 -1 118.61 4.32
 4 -7 -1 116.32 4.16
 -4 7 1 121.14 4.41
 4 -7 0 233.32 8.31
 4 -7 0 236.13 8.15
 -4 7 0 238.09 8.38
 4 -7 1 127.75 4.65
 4 -7 1 128.53 4.48
 -4 7 -1 125.79 4.6
 -4 7 -2 144.73 5.19
 -4 7 -3 18.11 1.04
 4 -7 4 6.07 0.61
 -4 7 -4 6 0.73
 4 -7 5 8.62 0.65
 -4 7 -5 8.91 0.76
 4 -7 6 19.41 0.87
 -4 7 -6 19.78 0.98
 -4 7 -6 17.5 0.79
 4 -7 7 2.72 0.42
 -4 7 -7 1.47 0.41
 4 -7 8 10.22 0.48
 -4 7 -8 6.37 0.58
 -5 6 3 20.77 1.07
 -5 6 2 8.14 0.83
 -5 6 2 5.57 0.4
 -5 6 1 26.82 1.12
 5 -6 0 0.16 0.64
 -5 6 0 0.65 0.58
 -5 6 0 0.86 0.47
 5 -6 1 65.24 2.63
 -5 6 -1 71.1 2.57
 -5 6 -2 113.12 4.19
 -5 6 -2 117.83 4.15
 -5 6 -3 133.3 4.85
 -5 6 -3 136.58 4.79
 5 -6 4 185.75 6.53
 -5 6 -4 177.3 6.62
 -5 6 -4 199.18 6.66
 -5 6 -4 195.54 6.59
 5 -6 5 173.77 5.98
 -5 6 -5 162.09 6.04
 -5 6 -5 181.62 6.02
 5 -6 6 28.32 1.08
 -5 6 -7 65.54 2.32
 -5 6 -7 60.51 2.34
 -6 5 -1 33.19 1.33
 -6 5 -2 43.16 1.57
 -6 5 -2 41.72 1.65
 -6 5 -3 32.81 1.24
 -6 5 -3 32.84 1.31
 2 -10 -2 39.35 1.38
 2 -10 -2 36.37 1.39
 2 -10 -1 70.17 2.4
 2 -10 -1 65.42 2.41
 2 -10 0 63.89 2.23
 2 -10 0 61.58 2.25
 2 -10 1 43.26 1.57
 2 -10 1 42.91 1.59
 2 -10 2 35.8 1.29
 2 -10 2 33.65 1.3
 2 -10 3 62.09 2.19
 3 -9 -3 46.92 1.68
 3 -9 -2 22.07 0.89
 3 -9 -1 6.47 0.41
 3 -9 -1 6.58 0.45
 3 -9 0 20.83 0.84
 3 -9 0 20.92 0.82
 3 -9 0 20.31 0.87
 3 -9 1 16.7 0.72
 3 -9 1 17.06 0.72
 3 -9 1 17.21 0.75
 3 -9 2 46.8 1.65
 3 -9 2 46 1.66
 3 -9 2 43.71 1.66
 3 -9 3 44.18 1.61
 3 -9 3 45.88 1.64
 3 -9 4 24.73 0.97
 3 -9 5 77.6 2.72
 -4 8 1 161.02 5.89
 4 -8 -1 177.67 5.86
 4 -8 0 144.2 4.99
 4 -8 1 192.42 6.63
 4 -8 2 75.64 2.69
 4 -8 3 6.94 0.47
 -4 8 -4 44.38 1.8
 4 -8 4 56.79 1.82
 4 -8 5 11.03 0.53
 -5 7 -2 64.68 2.3

_iucr_refine_instructions_details
;
TITL ogh-4no2-5mepyno-agtfa-tol_5mg_gau_a.res in P-1
    ogh-4no2-5mepyno-agtfa-tol_5mg_gau.res
    created by SHELXL-2018/3 at 15:16:15 on 17-Nov-2024
REM Old TITL OGH-4NO2-5MePyNO-AgTFA-Tol_5mg_gau in P-1
REM SHELXT solution in P-1: R1 0.101, Rweak 0.013, Alpha 0.056
REM <I/s> 0.000 for 0 systematic absences, Orientation as input
REM Formula found by SHELXT: C11 N4 O2 F3
CELL 1.54184 5.8022 8.8667 12.5534 88.014 78.932 81.664
ZERR 2 0.0003 0.0004 0.0004 0.003 0.003 0.004
LATT 1
SFAC C H Ag F N O
UNIT 18 18 2 6 6 10

L.S. 4
PLAN  5
SIZE 0.03 0.07 0.14
TEMP -153
BOND
list 4
fmap 2
acta
OMIT -2 133.5
REM <olex2.extras>
REM <HklSrc "%.\\OGH-4NO2-5MePyNO-AgTFA-Tol_5mg_gau.hkl">
REM </olex2.extras>

WGHT    0.046200    0.711000
FVAR       0.52020
AG1   3    0.243126    0.499068    0.954290    11.00000    0.02168    0.02751 =
         0.02280    0.00697   -0.00005   -0.00052
F1    4   -0.021065    0.962595    0.764676    11.00000    0.06009    0.03768 =
         0.03912    0.01848   -0.00489   -0.00810
F2    4   -0.380044    0.959166    0.843495    11.00000    0.04531    0.03304 =
         0.05456    0.00491   -0.02409    0.00694
F3    4   -0.143786    1.054209    0.925983    11.00000    0.08593    0.02222 =
         0.04979    0.00083   -0.03533   -0.00525
O1    6    0.648923    0.444630    0.865162    11.00000    0.02439    0.02727 =
         0.02105    0.00763    0.00151   -0.00299
O2    6    1.316246    0.640363    0.462320    11.00000    0.02936    0.04648 =
         0.03392    0.00874    0.00637   -0.00328
O3    6    1.033827    0.825518    0.460703    11.00000    0.05201    0.03622 =
         0.04116    0.01845    0.00836    0.00188
O4    6    0.107680    0.714218    0.871676    11.00000    0.02637    0.02625 =
         0.03021    0.00535   -0.00110   -0.00183
O5    6   -0.245988    0.744690    0.985011    11.00000    0.03442    0.02799 =
         0.03345    0.00786    0.00405    0.00180
N1    5    0.754985    0.512063    0.777861    11.00000    0.01940    0.02255 =
         0.01734    0.00161   -0.00005   -0.00423
N2    5    1.120365    0.709473    0.500652    11.00000    0.03015    0.02729 =
         0.02088    0.00130   -0.00191   -0.00901
N3    5    1.071742    0.326967    0.786619    11.00000    0.02402    0.02441 =
         0.02359    0.00473    0.00050    0.00012
AFIX  43
H3    2    0.988115    0.299816    0.848581    11.00000   -1.20000
AFIX   0
C1    1    0.645690    0.637188    0.734326    11.00000    0.02356    0.02451 =
         0.01835    0.00117   -0.00340   -0.00099
AFIX  43
H1    2    0.488611    0.676722    0.768085    11.00000   -1.20000
AFIX   0
C2    1    0.751548    0.710783    0.642752    11.00000    0.02442    0.02220 =
         0.02010    0.00091   -0.00267   -0.00516
C3    1    0.983868    0.645047    0.598648    11.00000    0.02489    0.02396 =
         0.01684    0.00058   -0.00228   -0.00713
C4    1    1.098406    0.517455    0.641785    11.00000    0.02074    0.02423 =
         0.01999   -0.00297   -0.00115   -0.00265
AFIX  43
H4    2    1.255525    0.476730    0.608864    11.00000   -1.20000
AFIX   0
C5    1    0.982338    0.448275    0.734174    11.00000    0.02278    0.02113 =
         0.01978   -0.00109   -0.00338   -0.00378
C6    1    1.300781    0.237392    0.746342    11.00000    0.02760    0.02907 =
         0.02846    0.00320   -0.00216    0.00544
AFIX 137
H6A   2    1.299677    0.194521    0.675559    11.00000   -1.50000
H6B   2    1.331511    0.154473    0.797646    11.00000   -1.50000
H6C   2    1.425449    0.302842    0.738688    11.00000   -1.50000
AFIX   0
C7    1    0.608821    0.849425    0.602778    11.00000    0.03151    0.02843 =
         0.02671    0.00468   -0.00462   -0.00054
AFIX 137
H7A   2    0.688465    0.938800    0.606410    11.00000   -1.50000
H7B   2    0.450265    0.865937    0.648416    11.00000   -1.50000
H7C   2    0.594904    0.833709    0.527510    11.00000   -1.50000
AFIX   0
C8    1   -0.090956    0.783197    0.911276    11.00000    0.02751    0.02090 =
         0.02274    0.00263   -0.00748   -0.00118
C9    1   -0.158606    0.941594    0.861188    11.00000    0.04081    0.02389 =
         0.02911    0.00402   -0.01092   -0.00391
HKLF 4


REM  ogh-4no2-5mepyno-agtfa-tol_5mg_gau_a.res in P-1
REM wR2 = 0.0703, GooF = S = 1.052, Restrained GooF = 1.052 for all data
REM R1 = 0.0262 for 2192 Fo > 4sig(Fo) and 0.0265 for all 2220 data
REM 192 parameters refined using 0 restraints

END  
     
WGHT      0.0462      0.7110 

REM Highest difference peak  0.922,  deepest hole -1.004,  1-sigma level  0.102
Q1    1   0.2131  0.6193  0.9525  11.00000  0.05    0.92
Q2    1   0.2783  0.3842  0.9598  11.00000  0.05    0.90
Q3    1   0.0944  0.5661  0.9592  11.00000  0.05    0.77
Q4    1   0.0454  1.0009  0.8163  11.00000  0.05    0.43
Q5    1   0.8721  0.6884  0.6171  11.00000  0.05    0.37

  REM The information below was added by Olex2.
  REM
  REM R1 = 0.0262 for 2192 Fo > 4sig(Fo) and 0.0265 for all 8615 data
  REM 192 parameters refined using n/a restraints
  REM Highest difference peak 0.92, deepest hole -1.00
  REM Mean Shift 0, Max Shift -0.002.

  REM +++ Tabular Listing of Refinement Information +++
  REM R1_all = 0.0265
  REM R1_gt = 0.0262
  REM wR_ref = 0.0703
  REM GOOF = 1.052
  REM Shift_max = -0.002
  REM Shift_mean = 0
  REM Reflections_all = 8615
  REM Reflections_gt = 2192
  REM Parameters = 192
  REM Hole = -1.00
  REM Peak = 0.92
  REM Flack = n/a

  
;
_olex2_submission_special_instructions  'No special instructions were received'
_oxdiff_exptl_absorpt_empirical_details
;
Empirical correction (ABSPACK) includes:
- Absorption correction using spherical harmonics
- Frame scaling
;
_oxdiff_exptl_absorpt_empirical_full_max  2.217
_oxdiff_exptl_absorpt_empirical_full_min  0.531
