# Supplementary material for: Free‐Standing Supramolecular Pyridine N‐Oxide‐Silver(I) Metallogels
Source: Adv Mater. 2025 Jul 1;37(37):2502818. doi: 10.1002/adma.202502818 (PMC12447065; doi:10.1002/adma.202502818)
Supplement: Supplementary file 2 — Supporting Data [file ADMA-37-2502818-s001.zip › (26Ag)Acet.cif]

data_26Ag_Acet
_audit_creation_date               2024-11-13
_audit_creation_method
;
Olex2 1.5-ac5-024
(compiled 2022.04.12 svn.rca3783a0 for Rigaku Oxford Diffraction, GUI svn.r6498)
;
_shelx_SHELXL_version_number       '2018/3'
_audit_contact_author_address      ?
_audit_contact_author_email        ?
_audit_contact_author_name         ''
_audit_contact_author_phone        ?
_publ_contact_author_id_orcid      ?
_publ_section_references
;
Dolomanov, O.V., Bourhis, L.J., Gildea, R.J, Howard, J.A.K. & Puschmann, H.
 (2009), J. Appl. Cryst. 42, 339-341.

Sheldrick, G.M. (2015). Acta Cryst. A71, 3-8.

Sheldrick, G.M. (2015). Acta Cryst. C71, 3-8.
;
_chemical_name_common              ?
_chemical_name_systematic          ?
_chemical_formula_moiety           'C22 H14 Ag2 F6 N2 O6, C23 H15 Ag2 F6 N2 O6'
_chemical_formula_sum              'C45 H29 Ag4 F12 N4 O12'
_chemical_formula_weight           1477.20
_chemical_melting_point            ?
_chemical_oxdiff_formula           'C26 H17 N6 F3 Ag1 O2'
_chemical_oxdiff_usercomment       'Colourless plates, 2.55mg, acetone'
loop_
  _atom_type_symbol
  _atom_type_description
  _atom_type_scat_dispersion_real
  _atom_type_scat_dispersion_imag
  _atom_type_scat_source
 'C' 'C' 0.0181 0.0091 'International Tables Vol C Tables 4.2.6.8 and 6.1.1.4'
 'H' 'H' 0.0000 0.0000 'International Tables Vol C Tables 4.2.6.8 and 6.1.1.4'
 'Ag' 'Ag' 0.1306 4.2820 'International Tables Vol C Tables 4.2.6.8 and 6.1.1.4'
 'F' 'F' 0.0727 0.0534 'International Tables Vol C Tables 4.2.6.8 and 6.1.1.4'
 'N' 'N' 0.0311 0.0180 'International Tables Vol C Tables 4.2.6.8 and 6.1.1.4'
 'O' 'O' 0.0492 0.0322 'International Tables Vol C Tables 4.2.6.8 and 6.1.1.4'

_shelx_space_group_comment
;
The symmetry employed for this shelxl refinement is uniquely defined
by the following loop, which should always be used as a source of
symmetry information in preference to the above space-group names.
They are only intended as comments.
;
_space_group_crystal_system        'monoclinic'
_space_group_IT_number             14
_space_group_name_H-M_alt          'P 1 21/c 1'
_space_group_name_Hall             '-P 2ybc'
loop_
  _space_group_symop_operation_xyz
 'x, y, z'
 '-x, y+1/2, -z+1/2'
 '-x, -y, -z'
 'x, -y-1/2, z-1/2'

_cell_length_a                     27.5789(4)
_cell_length_b                     7.53070(10)
_cell_length_c                     26.4137(4)
_cell_angle_alpha                  90
_cell_angle_beta                   117.690(2)
_cell_angle_gamma                  90
_cell_volume                       4857.55(14)
_cell_formula_units_Z              4
_cell_measurement_reflns_used      15996
_cell_measurement_temperature      120
_cell_measurement_theta_max        75.0570
_cell_measurement_theta_min        3.6210
_shelx_estimated_absorpt_T_max     0.683
_shelx_estimated_absorpt_T_min     0.100
_exptl_absorpt_coefficient_mu      13.767
_exptl_absorpt_correction_T_max    1.000
_exptl_absorpt_correction_T_min    0.858
_exptl_absorpt_correction_type     gaussian
_exptl_absorpt_process_details
;
CrysAlisPro 1.171.42.90a (Rigaku Oxford Diffraction, 2023)
Numerical absorption correction based on gaussian integration over
a multifaceted crystal model
Empirical absorption correction using spherical harmonics,
implemented in SCALE3 ABSPACK scaling algorithm.
;
_exptl_absorpt_special_details     ?
_exptl_crystal_colour              colourless
_exptl_crystal_colour_primary      colourless
_exptl_crystal_density_diffrn      2.020
_exptl_crystal_density_meas        ?
_exptl_crystal_density_method      ?
_exptl_crystal_description         plate
_exptl_crystal_F_000               2876
loop_
  _exptl_crystal_face_index_h
  _exptl_crystal_face_index_k
  _exptl_crystal_face_index_l
  _exptl_crystal_face_perp_dist
 18 0 -10 0.0253
 1 -4 8 0.1346
 0 4 -9 0.0971
 -7 0 17 0.0135
 8 0 -17 0.0165
 16 0 1 0.0210
 -16 0 0 0.0142
 -12 0 -6 0.0117
 12 0 5 0.0151

_exptl_crystal_size_max            0.31
_exptl_crystal_size_mid            0.06
_exptl_crystal_size_min            0.03
loop_
  _exptl_oxdiff_crystal_face_indexfrac_h
  _exptl_oxdiff_crystal_face_indexfrac_k
  _exptl_oxdiff_crystal_face_indexfrac_l
  _exptl_oxdiff_crystal_face_x
  _exptl_oxdiff_crystal_face_y
  _exptl_oxdiff_crystal_face_z
 17.6941 0.2528 -10.1225 0.1556 0.6444 0.7487
 1.4206 -4.0148 7.9313 0.1665 0.6965 -0.6980
 -0.0606 4.0078 -8.6519 -0.1535 -0.6427 0.7506
 -6.7874 0.0967 17.0642 0.7110 -0.1700 -0.6824
 7.8542 0.3601 -17.0912 -0.6303 0.1506 0.7616
 15.5997 -0.0794 0.5084 0.6509 0.6862 0.3247
 -15.8505 -0.0328 -0.0107 -0.6421 -0.6771 -0.3595
 -11.9979 0.0105 -5.9246 -0.8215 -0.5646 -0.0802
 12.4143 0.1016 5.4062 0.8182 0.5624 0.1193

_exptl_transmission_factor_max     ?
_exptl_transmission_factor_min     ?
_diffrn_reflns_av_R_equivalents    0.0364
_diffrn_reflns_av_unetI/netI       0.0343
_diffrn_reflns_Laue_measured_fraction_full  0.993
_diffrn_reflns_Laue_measured_fraction_max  0.993
_diffrn_reflns_limit_h_max         32
_diffrn_reflns_limit_h_min         -29
_diffrn_reflns_limit_k_max         8
_diffrn_reflns_limit_k_min         -8
_diffrn_reflns_limit_l_max         29
_diffrn_reflns_limit_l_min         -31
_diffrn_reflns_number              30422
_diffrn_reflns_point_group_measured_fraction_full  0.993
_diffrn_reflns_point_group_measured_fraction_max  0.993
_diffrn_reflns_theta_full          66.748
_diffrn_reflns_theta_max           66.748
_diffrn_reflns_theta_min           3.620
_diffrn_ambient_temperature        120
_diffrn_detector                   'Hybrid Pixel Array Detector'
_diffrn_detector_area_resol_mean   10.0000
_diffrn_detector_type              'HyPix-Arc 100'
_diffrn_measured_fraction_theta_full  0.993
_diffrn_measured_fraction_theta_max  0.993
_diffrn_measurement_details
;
List of Runs (angles in degrees, time in seconds):

  # Type    Start    End  Width  t~exp~   \w     \q     \k     \f   Frames
--------------------------------------------------------------------------
  1  \w     53.00  78.00   0.50    2.50    --   52.83  73.00-174.00   50
  2  \w    -10.00  65.00   0.50    2.50    --   52.83 -73.00  56.00  150
  3  \w     74.00 113.00   0.50    2.50    --   53.18  73.00-174.00   78
  4  \w      4.00  29.00   0.50    2.50    --   53.18 -73.00  56.00   50
  5  \w     39.00 108.00   0.50   10.00    --  101.85 -73.00  56.00  138
  6  \w     88.00 164.00   0.50   10.00    --  101.85  73.00-174.00  152
  7  \w     44.00 121.00   0.50    2.50    --   53.18  57.00 150.00  154
  8  \w     43.00  89.00   0.50    2.50    --   53.18  77.00-120.00   92
  9  \w     35.00  97.00   0.50    2.50    --   53.18-125.00  30.00  124
 10  \w     85.00 163.00   0.50   10.00    --  101.85  77.00-150.00  156
 11  \w     95.00 157.00   0.50   10.00    --  101.85 125.00 -60.00  124
 12  \w     95.00 166.00   0.50   10.00    --  101.85 125.00 -90.00  142
 13  \w     30.00 107.00   0.50   10.00    --  101.85 -37.00  60.00  154
 14  \w     95.00 153.00   0.50   10.00    --  101.85  77.00 -90.00  116
 15  \w     95.00 166.00   0.50   10.00    --  101.85 125.00  30.00  142
;
_diffrn_measurement_device         'four-circle diffractometer'
_diffrn_measurement_device_type    'SuperNova, Dualflex, HyPix-Arc 100'
_diffrn_measurement_method         '\w scans'
_diffrn_orient_matrix_type        
 'CrysAlisPro convention (1999,Acta A55,543-557)'
_diffrn_orient_matrix_UB_11        0.0402952000
_diffrn_orient_matrix_UB_12        0.0858051000
_diffrn_orient_matrix_UB_13        0.0572048000
_diffrn_orient_matrix_UB_21        0.0430062000
_diffrn_orient_matrix_UB_22        -0.1425569000
_diffrn_orient_matrix_UB_23        0.0079508000
_diffrn_orient_matrix_UB_31        0.0224557000
_diffrn_orient_matrix_UB_32        0.1191140000
_diffrn_orient_matrix_UB_33        -0.0317319000
_diffrn_radiation_monochromator    mirror
_diffrn_radiation_probe            x-ray
_diffrn_radiation_type             'Cu K\a'
_diffrn_radiation_wavelength       1.54184
_diffrn_source                     'micro-focus sealed X-ray tube'
_diffrn_source_type                'SuperNova (Cu) X-ray Source'
_reflns_Friedel_coverage           0.000
_reflns_Friedel_fraction_full      .
_reflns_Friedel_fraction_max       .
_reflns_number_gt                  7458
_reflns_number_total               8535
_reflns_special_details
;
 Reflections were merged by SHELXL according to the crystal
 class for the calculation of statistics and refinement.
 
 _reflns_Friedel_fraction is defined as the number of unique
 Friedel pairs measured divided by the number that would be
 possible theoretically, ignoring centric projections and
 systematic absences.
;
_reflns_threshold_expression       'I > 2\s(I)'
_computing_cell_refinement         'CrysAlisPro 1.171.42.90a (Rigaku OD, 2023)'
_computing_data_collection         'CrysAlisPro 1.171.42.90a (Rigaku OD, 2023)'
_computing_data_reduction          'CrysAlisPro 1.171.42.90a (Rigaku OD, 2023)'
_computing_molecular_graphics      'Olex2 1.5-ac5-024 (Dolomanov et al., 2009)'
_computing_publication_material    'Olex2 1.5-ac5-024 (Dolomanov et al., 2009)'
_computing_structure_refinement    'SHELXL 2018/3 (Sheldrick, 2015)'
_computing_structure_solution      'SHELXT 2018/2 (Sheldrick, 2018)'
_refine_diff_density_max           1.739
_refine_diff_density_min           -1.388
_refine_diff_density_rms           0.116
_refine_ls_extinction_coef         .
_refine_ls_extinction_method       none
_refine_ls_goodness_of_fit_ref     1.049
_refine_ls_hydrogen_treatment      constr
_refine_ls_matrix_type             full
_refine_ls_number_parameters       665
_refine_ls_number_reflns           8535
_refine_ls_number_restraints       30
_refine_ls_R_factor_all            0.0598
_refine_ls_R_factor_gt             0.0518
_refine_ls_restrained_S_all        1.051
_refine_ls_shift/su_max            0.003
_refine_ls_shift/su_mean           0.000
_refine_ls_structure_factor_coef   Fsqd
_refine_ls_weighting_details      
 'w=1/[\s^2^(Fo^2^)+(0.0528P)^2^+28.4465P] where P=(Fo^2^+2Fc^2^)/3'
_refine_ls_weighting_scheme        calc
_refine_ls_wR_factor_gt            0.1275
_refine_ls_wR_factor_ref           0.1323
_refine_special_details            ?
_olex2_refinement_description
;
1. Fixed Uiso
 At 1.2 times of:
  All C(H) groups
2. Uiso/Uaniso restraints and constraints
Uanis(F9) \\sim Ueq, Uanis(F12) \\sim Ueq, Uanis(F16) \\sim Ueq, Uanis(F14)
\\sim Ueq, Uanis(F18) \\sim Ueq: with sigma of 0.02 and sigma for terminal
atoms of 0.02
Uanis(C36) = Uanis(C33)
Uanis(C32) = Uanis(C35)
Uanis(N5) = Uanis(C28) = Uanis(C29) = Uanis(C30) = Uanis(C31) = Uanis(C32) =
Uanis(C33) = Uanis(C34) = Uanis(C35) = Uanis(C36)
Uanis(C42) = Uanis(C43) = Uanis(C44) = Uanis(C45) = Uanis(C40) = Uanis(C41) =
Uanis(N4) = Uanis(C37) = Uanis(C38) = Uanis(C39)
3. Others
 Fixed Sof: F7(0.5) F8(0.5) F9(0.5) F10(0.5) F11(0.5) F12(0.5) F13(0.65)
 F14(0.35) F15(0.65) F16(0.35) F17(0.65) F18(0.35) O4(0.5) O5(0.5) N5(0.5)
 C28(0.5) H28(0.5) C29(0.5) H29(0.5) C30(0.5) H30(0.5) C31(0.5) C32(0.5)
 C33(0.5) H33(0.5) C34(0.5) H34(0.5) C39(0.5) H39(0.5) C38(0.5) H38(0.5)
 C37(0.5) H37(0.5) N4(0.5) C41(0.5) C40(0.5) C45(0.5) H45(0.5) C44(0.5)
 H44(0.5) C43(0.5) H43(0.5) C42(0.5) H42(0.5)
4.a Aromatic/amide H refined with riding coordinates:
 C1(H1), C2(H2), C3(H3), C10(H10), C11(H11), C12(H12), C18(H18), C6(H6),
 C7(H7), C8(H8), C9(H9), C17(H17), C16(H16), C15(H15), C28(H28), C29(H29),
 C30(H30), C33(H33), C34(H34), C35(H35), C36(H36), C19(H19), C20(H20), C21(H21),
  C27(H27), C26(H26), C25(H25), C24(H24), C39(H39), C38(H38), C37(H37),
 C45(H45), C44(H44), C43(H43), C42(H42)
4.b Fitted hexagon refined as free rotating group:
 C5(C6,C7,C8,C9,C4)
4.c Naphthalene refined as free rotating group:
 N5(C28,C29,C30,C31,C32,C33,C34,C35,C36), C39(C38,C37,N4,C41,C40,C45,C44,C43,
 C42)
;
_atom_sites_solution_hydrogens     geom
_atom_sites_solution_primary       dual
_atom_sites_solution_secondary     ?
loop_
  _atom_site_label
  _atom_site_type_symbol
  _atom_site_fract_x
  _atom_site_fract_y
  _atom_site_fract_z
  _atom_site_U_iso_or_equiv
  _atom_site_adp_type
  _atom_site_occupancy
  _atom_site_site_symmetry_order
  _atom_site_calc_flag
  _atom_site_refinement_flags_posn
  _atom_site_refinement_flags_adp
  _atom_site_refinement_flags_occupancy
  _atom_site_disorder_assembly
  _atom_site_disorder_group
 Ag1 Ag 0.41973(2) 0.62991(7) 0.74619(2) 0.04475(14) Uani 1 1 d . . . . .
 Ag2 Ag 0.42016(2) 1.01287(7) 0.75674(2) 0.04219(14) Uani 1 1 d . . . . .
 F1 F 0.2440(2) 0.7666(14) 0.5835(2) 0.137(3) Uani 1 1 d . . . . .
 F2 F 0.2942(3) 0.7535(11) 0.5444(2) 0.106(2) Uani 1 1 d . . . . .
 F3 F 0.2729(3) 0.9979(10) 0.5605(3) 0.133(3) Uani 1 1 d . . . . .
 F4 F 0.4671(4) 0.6208(8) 0.9481(3) 0.113(3) Uani 1 1 d . . . . .
 F5 F 0.5108(2) 0.8582(10) 0.9614(2) 0.092(2) Uani 1 1 d . . . . .
 F6 F 0.4258(2) 0.8649(8) 0.9386(2) 0.0748(15) Uani 1 1 d . . . . .
 O1 O 0.5145(2) 0.5750(9) 0.7770(2) 0.0637(16) Uani 1 1 d . . . . .
 O2 O 0.38961(18) 0.3234(6) 0.7458(2) 0.0409(10) Uani 1 1 d . . . . .
 O10 O 0.3578(2) 0.6918(7) 0.6567(2) 0.0566(14) Uani 1 1 d . . . . .
 O11 O 0.3458(2) 0.9767(7) 0.6692(2) 0.0525(12) Uani 1 1 d . . . . .
 O12 O 0.4354(2) 0.6518(7) 0.8386(2) 0.0553(13) Uani 1 1 d . . . . .
 O13 O 0.4509(2) 0.9432(7) 0.8482(2) 0.0576(14) Uani 1 1 d . . . . .
 N1 N 0.5344(3) 0.4967(12) 0.8320(3) 0.073(2) Uani 1 1 d . . . . .
 N2 N 0.3363(2) 0.3216(7) 0.7306(3) 0.0413(13) Uani 1 1 d . . . . .
 C1 C 0.5215(4) 0.3401(11) 0.8422(4) 0.059(2) Uani 1 1 d . . . . .
 H1 H 0.497174 0.273715 0.809643 0.071 Uiso 1 1 calc R U . . .
 C2 C 0.5387(3) 0.2578(11) 0.8944(3) 0.0543(19) Uani 1 1 d . . . . .
 H2 H 0.527674 0.140372 0.897236 0.065 Uiso 1 1 calc R U . . .
 C3 C 0.5734(4) 0.3556(16) 0.9431(5) 0.084(3) Uani 1 1 d . . . . .
 H3 H 0.586469 0.310600 0.980845 0.101 Uiso 1 1 calc R U . . .
 C10 C 0.2999(3) 0.3427(10) 0.6763(3) 0.0506(18) Uani 1 1 d . . . . .
 H10 H 0.312204 0.359908 0.648531 0.061 Uiso 1 1 calc R U . . .
 C11 C 0.2441(3) 0.3404(12) 0.6591(4) 0.062(2) Uani 1 1 d . . . . .
 H11 H 0.218804 0.357721 0.619900 0.075 Uiso 1 1 calc R U . . .
 C12 C 0.2253(4) 0.3138(13) 0.6976(5) 0.073(3) Uani 1 1 d . . . . .
 H12 H 0.187112 0.311729 0.685668 0.087 Uiso 1 1 calc R U . . .
 C13 C 0.2632(3) 0.2890(10) 0.7558(4) 0.057(2) Uani 1 1 d . . . . .
 C18 C 0.2482(4) 0.2544(14) 0.7985(5) 0.080(3) Uani 1 1 d . . . . .
 H18 H 0.210432 0.248455 0.788734 0.096 Uiso 1 1 calc R U . . .
 C5 C 0.56674(19) 0.5959(7) 0.87526(17) 0.0522(19) Uani 1 1 d G . . . .
 C6 C 0.5803(2) 0.7647(7) 0.86461(19) 0.077(3) Uani 1 1 d G . . . .
 H6 H 0.565803 0.806767 0.826433 0.092 Uiso 1 1 calc R U . . .
 C7 C 0.6150(2) 0.8720(6) 0.9098(3) 0.059(2) Uani 1 1 d G . . . .
 H7 H 0.624204 0.987358 0.902538 0.071 Uiso 1 1 calc R U . . .
 C8 C 0.6361(2) 0.8104(8) 0.9657(2) 0.091(3) Uani 1 1 d G . . . .
 H8 H 0.659829 0.883764 0.996576 0.110 Uiso 1 1 calc R U . . .
 C9 C 0.6226(2) 0.6416(8) 0.97633(16) 0.083(3) Uani 1 1 d G . . . .
 H9 H 0.637054 0.599579 1.014510 0.100 Uiso 1 1 calc R U . . .
 C4 C 0.5879(2) 0.5344(6) 0.9311(2) 0.0483(18) Uani 1 1 d G . . . .
 C17 C 0.2862(5) 0.2292(15) 0.8534(6) 0.091(4) Uani 1 1 d . . . . .
 H17 H 0.274659 0.203845 0.881398 0.109 Uiso 1 1 calc R U . . .
 C16 C 0.3423(5) 0.2397(14) 0.8700(4) 0.080(3) Uani 1 1 d . . . . .
 H16 H 0.368394 0.224572 0.908973 0.096 Uiso 1 1 calc R U . . .
 C15 C 0.3593(4) 0.2721(11) 0.8293(4) 0.061(2) Uani 1 1 d . . . . .
 H15 H 0.397199 0.278669 0.839788 0.073 Uiso 1 1 calc R U . . .
 C14 C 0.3201(3) 0.2950(10) 0.7729(3) 0.0488(17) Uani 1 1 d . . . . .
 C48 C 0.3352(3) 0.8380(10) 0.6426(3) 0.0391(15) Uani 1 1 d . . . . .
 C49 C 0.2852(3) 0.8398(12) 0.5828(3) 0.059(2) Uani 1 1 d . . . . .
 C46 C 0.4484(3) 0.7921(10) 0.8651(3) 0.0403(15) Uani 1 1 d . . . . .
 C47 C 0.4632(3) 0.7810(11) 0.9286(3) 0.0525(19) Uani 1 1 d . . . . .
 Ag3 Ag 0.09240(2) 0.18186(8) 0.26619(2) 0.04943(15) Uani 1 1 d . . . . .
 Ag4 Ag 0.07923(2) 0.56841(7) 0.26119(2) 0.04557(15) Uani 1 1 d . . . . .
 F7 F 0.2265(8) 0.255(3) 0.4587(6) 0.122(7) Uani 0.5 1 d . . P A 2
 F8 F 0.2412(5) 0.402(4) 0.4565(6) 0.106(7) Uani 0.5 1 d . . P A 1
 F9 F 0.2166(12) 0.523(3) 0.4638(8) 0.141(8) Uani 0.5 1 d . U P A 2
 F10 F 0.1853(6) 0.561(2) 0.4654(5) 0.082(5) Uani 0.5 1 d . . P A 1
 F11 F 0.1638(9) 0.349(4) 0.4722(9) 0.112(11) Uani 0.5 1 d . . P A 2
 F12 F 0.1795(11) 0.287(3) 0.4733(10) 0.105(8) Uani 0.5 1 d . U P A 1
 F13 F 0.0840(7) 0.2202(17) 0.0814(5) 0.116(5) Uani 0.65 1 d . . P B 2
 F14 F 0.1108(12) 0.316(5) 0.0893(10) 0.105(8) Uani 0.35 1 d . U P B 1
 F15 F 0.1229(5) 0.468(3) 0.1024(4) 0.103(5) Uani 0.65 1 d . . P B 2
 F16 F 0.0940(13) 0.578(4) 0.0923(10) 0.118(9) Uani 0.35 1 d . U P B 1
 F17 F 0.0342(10) 0.456(3) 0.0606(9) 0.099(8) Uani 0.65 1 d . . P B 2
 F18 F 0.0345(16) 0.399(6) 0.0572(19) 0.084(11) Uani 0.35 1 d . U P B 1
 O3 O 0.12125(18) -0.1266(7) 0.2775(2) 0.0465(11) Uani 1 1 d . . . . .
 O4 O -0.0039(7) 0.1105(18) 0.2203(7) 0.045(4) Uiso 0.5 1 d . . P C 2
 O5 O -0.0047(5) 0.181(2) 0.2221(5) 0.046(3) Uani 0.5 1 d . . P C 1
 O6 O 0.0983(2) 0.2397(9) 0.1837(2) 0.0640(15) Uani 1 1 d . . . . .
 O7 O 0.0665(2) 0.5174(8) 0.1727(2) 0.0563(13) Uani 1 1 d . . . . .
 O8 O 0.1419(3) 0.2391(8) 0.3594(2) 0.088(2) Uani 1 1 d . . . . .
 O9 O 0.1371(3) 0.5303(8) 0.3556(2) 0.0726(17) Uani 1 1 d . . . . .
 N3 N 0.1748(2) -0.1487(8) 0.3110(2) 0.0452(14) Uani 1 1 d . . . . .
 N5 N -0.0284(5) 0.2367(15) 0.1703(4) 0.0986(18) Uani 0.5 1 d G . P C 1
 C28 C -0.0542(6) 0.4005(15) 0.1535(5) 0.0986(18) Uani 0.5 1 d G . P C 1
 H28 H -0.054730 0.479720 0.181205 0.118 Uiso 0.5 1 calc R U P C 1
 C29 C -0.0791(6) 0.4485(12) 0.0961(6) 0.0986(18) Uani 0.5 1 d G . P C 1
 H29 H -0.096727 0.560542 0.084608 0.118 Uiso 0.5 1 calc R U P C 1
 C30 C -0.0783(5) 0.3327(11) 0.0556(4) 0.0986(18) Uani 0.5 1 d G . P C 1
 H30 H -0.095327 0.365511 0.016333 0.118 Uiso 0.5 1 calc R U P C 1
 C31 C -0.0525(3) 0.1688(10) 0.0724(3) 0.0986(18) Uani 0.5 1 d G . P C 1
 C32 C -0.0275(4) 0.1208(11) 0.1298(3) 0.0986(18) Uani 0.5 1 d G . P C 1
 C33 C -0.0018(5) -0.0430(13) 0.1466(3) 0.0986(18) Uani 0.5 1 d G . P C 1
 H33 H 0.015282 -0.075846 0.185799 0.118 Uiso 0.5 1 calc R U P C 1
 C34 C -0.0009(5) -0.1589(11) 0.1060(4) 0.0986(18) Uani 0.5 1 d G . P C 1
 H34 H 0.016684 -0.270883 0.117526 0.118 Uiso 0.5 1 calc R U P C 1
 C35 C -0.0259(4) -0.1109(11) 0.0486(4) 0.0986(18) Uani 1 1 d G . . C 1
 H35 H -0.025313 -0.190067 0.020928 0.118 Uiso 1 1 calc R U . C 1
 C36 C -0.0517(3) 0.0530(11) 0.0318(3) 0.0986(18) Uani 1 1 d G . . C 1
 H36 H -0.068713 0.085784 -0.007398 0.118 Uiso 1 1 calc R U . C 1
 C19 C 0.1971(3) -0.1247(11) 0.3673(3) 0.0527(18) Uani 1 1 d . . . . .
 H19 H 0.174903 -0.087475 0.384100 0.063 Uiso 1 1 calc R U . . .
 C20 C 0.2526(3) -0.1539(13) 0.4016(4) 0.065(2) Uani 1 1 d . . . . .
 H20 H 0.267513 -0.137413 0.441707 0.078 Uiso 1 1 calc R U . . .
 C21 C 0.2861(3) -0.2048(14) 0.3799(4) 0.070(2) Uani 1 1 d . . . . .
 H21 H 0.324199 -0.220878 0.404024 0.084 Uiso 1 1 calc R U . . .
 C22 C 0.2628(3) -0.2334(12) 0.3203(4) 0.056(2) Uani 1 1 d . . . . .
 C27 C 0.2946(4) -0.2892(15) 0.2938(5) 0.080(3) Uani 1 1 d . . . . .
 H27 H 0.332834 -0.308088 0.315927 0.096 Uiso 1 1 calc R U . . .
 C26 C 0.2692(4) -0.3156(15) 0.2354(5) 0.082(3) Uani 1 1 d . . . . .
 H26 H 0.290430 -0.356197 0.217841 0.099 Uiso 1 1 calc R U . . .
 C25 C 0.2139(4) -0.2847(13) 0.2018(4) 0.070(3) Uani 1 1 d . . . . .
 H25 H 0.197913 -0.302810 0.161661 0.084 Uiso 1 1 calc R U . . .
 C24 C 0.1817(4) -0.2281(11) 0.2258(3) 0.056(2) Uani 1 1 d . . . . .
 H24 H 0.143731 -0.206427 0.202729 0.067 Uiso 1 1 calc R U . . .
 C23 C 0.2065(3) -0.2033(10) 0.2853(3) 0.0453(16) Uani 1 1 d . . . . .
 C39 C -0.0441(3) -0.0390(9) 0.0564(3) 0.0507(12) Uani 0.5 1 d G . P C 2
 H39 H -0.054026 -0.075747 0.018445 0.061 Uiso 0.5 1 calc R U P C 2
 C38 C -0.0144(4) -0.1524(8) 0.1020(3) 0.0507(12) Uani 0.5 1 d G . P C 2
 H38 H -0.004150 -0.266777 0.095138 0.061 Uiso 0.5 1 calc R U P C 2
 C37 C 0.0001(3) -0.0986(9) 0.1575(3) 0.0507(12) Uani 0.5 1 d G . P C 2
 H37 H 0.020372 -0.176146 0.188685 0.061 Uiso 0.5 1 calc R U P C 2
 N4 N -0.0149(3) 0.0687(10) 0.1676(2) 0.0507(12) Uani 0.5 1 d G . P C 2
 C41 C -0.0446(2) 0.1822(8) 0.1220(2) 0.0507(12) Uani 0.5 1 d G . P C 2
 C40 C -0.0591(2) 0.1284(8) 0.0664(2) 0.0507(12) Uani 0.5 1 d G . P C 2
 C45 C -0.0888(3) 0.2418(10) 0.0209(2) 0.0507(12) Uani 0.5 1 d G . P C 2
 H45 H -0.098715 0.205035 -0.017100 0.061 Uiso 0.5 1 calc R U P C 2
 C44 C -0.1038(3) 0.4091(10) 0.0309(3) 0.0507(12) Uani 0.5 1 d G . P C 2
 H44 H -0.124071 0.486698 -0.000248 0.061 Uiso 0.5 1 calc R U P C 2
 C43 C -0.0893(4) 0.4630(8) 0.0865(3) 0.0507(12) Uani 0.5 1 d G . P C 2
 H43 H -0.099551 0.577334 0.093298 0.061 Uiso 0.5 1 calc R U P C 2
 C42 C -0.0596(3) 0.3495(9) 0.1320(3) 0.0507(12) Uani 0.5 1 d G . P C 2
 H42 H -0.049675 0.386311 0.169991 0.061 Uiso 0.5 1 calc R U P C 2
 C52 C 0.0821(3) 0.3814(12) 0.1584(3) 0.0504(19) Uani 1 1 d . . . . .
 C53 C 0.0801(4) 0.3938(17) 0.0995(4) 0.072(3) Uani 1 1 d . . . . .
 C50 C 0.1524(3) 0.3864(10) 0.3790(3) 0.0447(16) Uani 1 1 d . . . . .
 C51 C 0.1903(4) 0.3921(14) 0.4445(3) 0.063(2) Uani 1 1 d . . . . .

loop_
  _atom_site_aniso_label
  _atom_site_aniso_U_11
  _atom_site_aniso_U_22
  _atom_site_aniso_U_33
  _atom_site_aniso_U_23
  _atom_site_aniso_U_13
  _atom_site_aniso_U_12
 Ag1 0.0452(3) 0.0322(3) 0.0440(3) -0.0012(2) 0.0098(2) -0.0004(2)
 Ag2 0.0558(3) 0.0312(3) 0.0409(3) 0.0005(2) 0.0236(2) 0.0005(2)
 F1 0.054(3) 0.269(11) 0.062(3) 0.021(5) 0.004(3) -0.048(5)
 F2 0.101(4) 0.149(6) 0.041(3) -0.019(3) 0.011(3) 0.004(4)
 F3 0.133(6) 0.099(5) 0.083(4) 0.031(4) -0.022(4) 0.020(5)
 F4 0.214(8) 0.072(4) 0.072(4) 0.025(3) 0.084(5) 0.030(5)
 F5 0.065(3) 0.158(6) 0.040(2) -0.015(3) 0.013(2) -0.008(4)
 F6 0.074(3) 0.106(4) 0.058(3) 0.005(3) 0.042(3) 0.021(3)
 O1 0.043(3) 0.115(5) 0.031(2) 0.003(3) 0.015(2) 0.008(3)
 O2 0.041(2) 0.030(2) 0.056(3) -0.008(2) 0.026(2) -0.004(2)
 O10 0.071(3) 0.044(3) 0.038(3) -0.007(2) 0.011(2) 0.006(3)
 O11 0.060(3) 0.040(3) 0.046(3) -0.005(2) 0.015(2) 0.000(2)
 O12 0.077(4) 0.042(3) 0.049(3) -0.004(2) 0.031(3) -0.013(3)
 O13 0.087(4) 0.038(3) 0.039(3) -0.001(2) 0.021(3) -0.002(3)
 N1 0.058(4) 0.091(6) 0.073(5) 0.003(4) 0.034(4) 0.007(4)
 N2 0.041(3) 0.027(3) 0.061(4) -0.006(3) 0.028(3) -0.001(2)
 C1 0.064(5) 0.042(5) 0.087(6) 0.014(4) 0.049(5) 0.007(4)
 C2 0.058(5) 0.048(5) 0.059(5) 0.008(4) 0.029(4) -0.006(4)
 C3 0.083(7) 0.110(9) 0.083(7) 0.025(6) 0.058(6) 0.029(6)
 C10 0.047(4) 0.044(4) 0.058(4) -0.007(3) 0.022(4) -0.003(3)
 C11 0.050(4) 0.057(5) 0.074(5) -0.007(4) 0.024(4) 0.001(4)
 C12 0.052(5) 0.058(6) 0.108(8) -0.011(5) 0.037(5) -0.005(4)
 C13 0.062(5) 0.034(4) 0.095(6) -0.008(4) 0.052(5) -0.004(4)
 C18 0.081(7) 0.073(7) 0.118(9) 0.015(6) 0.073(7) 0.011(6)
 C5 0.043(4) 0.075(6) 0.038(4) 0.003(4) 0.019(3) 0.016(4)
 C6 0.072(6) 0.074(7) 0.107(8) -0.018(6) 0.060(6) -0.004(5)
 C7 0.070(5) 0.041(4) 0.079(6) 0.000(4) 0.045(5) -0.006(4)
 C8 0.094(8) 0.078(8) 0.122(10) 0.015(7) 0.068(8) 0.010(6)
 C9 0.077(6) 0.102(9) 0.061(5) -0.004(5) 0.023(5) 0.020(6)
 C4 0.044(4) 0.060(5) 0.038(4) -0.004(3) 0.016(3) 0.011(4)
 C17 0.116(9) 0.082(8) 0.123(10) 0.017(7) 0.097(9) 0.018(7)
 C16 0.111(8) 0.078(7) 0.082(6) 0.008(5) 0.072(6) 0.023(6)
 C15 0.079(6) 0.047(5) 0.073(5) -0.004(4) 0.048(5) 0.008(4)
 C14 0.058(4) 0.032(4) 0.070(5) -0.006(3) 0.041(4) -0.001(3)
 C48 0.039(3) 0.042(4) 0.035(3) 0.002(3) 0.016(3) 0.001(3)
 C49 0.052(4) 0.066(6) 0.045(4) 0.005(4) 0.012(4) -0.001(4)
 C46 0.038(3) 0.047(4) 0.038(3) -0.006(3) 0.019(3) 0.000(3)
 C47 0.057(4) 0.057(5) 0.046(4) -0.001(4) 0.026(4) 0.004(4)
 Ag3 0.0515(3) 0.0415(3) 0.0442(3) -0.0024(2) 0.0129(2) 0.0021(2)
 Ag4 0.0537(3) 0.0421(3) 0.0436(3) -0.0038(2) 0.0249(2) -0.0010(2)
 F7 0.091(12) 0.159(17) 0.055(7) -0.011(10) -0.017(7) 0.056(12)
 F8 0.039(6) 0.21(2) 0.054(7) -0.037(11) 0.007(5) 0.015(10)
 F9 0.158(16) 0.117(14) 0.086(10) 0.010(10) 0.004(11) -0.054(13)
 F10 0.077(8) 0.098(11) 0.047(6) -0.037(6) 0.009(6) 0.014(8)
 F11 0.085(10) 0.21(3) 0.041(7) -0.007(12) 0.030(7) 0.019(13)
 F12 0.137(17) 0.096(11) 0.054(8) 0.017(8) 0.019(10) -0.042(12)
 F13 0.215(16) 0.093(9) 0.066(6) -0.020(6) 0.087(9) 0.002(9)
 F14 0.108(14) 0.148(18) 0.075(11) 0.015(13) 0.056(11) 0.050(14)
 F15 0.089(7) 0.178(15) 0.056(5) -0.010(8) 0.045(5) -0.053(9)
 F16 0.162(18) 0.123(16) 0.088(12) 0.002(11) 0.074(13) -0.037(13)
 F17 0.113(12) 0.141(18) 0.032(6) 0.010(8) 0.026(6) 0.051(11)
 F18 0.068(14) 0.12(2) 0.060(14) -0.002(12) 0.026(10) -0.016(14)
 O3 0.037(2) 0.042(3) 0.058(3) -0.001(2) 0.020(2) 0.000(2)
 O5 0.042(6) 0.060(10) 0.027(5) 0.015(6) 0.009(4) -0.006(7)
 O6 0.071(4) 0.071(4) 0.056(3) 0.005(3) 0.034(3) 0.017(3)
 O7 0.071(3) 0.055(3) 0.043(3) 0.000(2) 0.027(3) -0.002(3)
 O8 0.144(6) 0.047(4) 0.040(3) -0.004(3) 0.015(4) -0.001(4)
 O9 0.098(5) 0.052(4) 0.046(3) -0.002(3) 0.014(3) -0.010(3)
 N3 0.042(3) 0.047(4) 0.048(3) -0.001(3) 0.022(3) -0.002(3)
 N5 0.096(4) 0.094(5) 0.102(4) 0.003(4) 0.044(4) 0.005(4)
 C28 0.096(4) 0.094(5) 0.102(4) 0.003(4) 0.044(4) 0.005(4)
 C29 0.096(4) 0.094(5) 0.102(4) 0.003(4) 0.044(4) 0.005(4)
 C30 0.096(4) 0.094(5) 0.102(4) 0.003(4) 0.044(4) 0.005(4)
 C31 0.096(4) 0.094(5) 0.102(4) 0.003(4) 0.044(4) 0.005(4)
 C32 0.096(4) 0.094(5) 0.102(4) 0.003(4) 0.044(4) 0.005(4)
 C33 0.096(4) 0.094(5) 0.102(4) 0.003(4) 0.044(4) 0.005(4)
 C34 0.096(4) 0.094(5) 0.102(4) 0.003(4) 0.044(4) 0.005(4)
 C35 0.096(4) 0.094(5) 0.102(4) 0.003(4) 0.044(4) 0.005(4)
 C36 0.096(4) 0.094(5) 0.102(4) 0.003(4) 0.044(4) 0.005(4)
 C19 0.054(4) 0.058(5) 0.044(4) -0.001(3) 0.021(3) -0.005(4)
 C20 0.057(5) 0.078(6) 0.046(4) -0.001(4) 0.013(4) -0.009(4)
 C21 0.043(4) 0.089(7) 0.068(5) 0.007(5) 0.018(4) 0.002(5)
 C22 0.041(4) 0.058(5) 0.077(5) -0.002(4) 0.035(4) -0.001(4)
 C27 0.057(5) 0.090(8) 0.106(8) -0.011(6) 0.049(6) -0.010(5)
 C26 0.085(7) 0.084(7) 0.110(8) -0.010(6) 0.073(7) -0.007(6)
 C25 0.084(6) 0.075(7) 0.074(6) -0.022(5) 0.057(5) -0.024(5)
 C24 0.064(5) 0.050(5) 0.063(5) -0.009(4) 0.037(4) -0.015(4)
 C23 0.046(4) 0.041(4) 0.054(4) 0.000(3) 0.028(3) -0.005(3)
 C39 0.049(3) 0.061(3) 0.048(2) 0.011(2) 0.028(2) 0.007(2)
 C38 0.049(3) 0.061(3) 0.048(2) 0.011(2) 0.028(2) 0.007(2)
 C37 0.049(3) 0.061(3) 0.048(2) 0.011(2) 0.028(2) 0.007(2)
 N4 0.049(3) 0.061(3) 0.048(2) 0.011(2) 0.028(2) 0.007(2)
 C41 0.049(3) 0.061(3) 0.048(2) 0.011(2) 0.028(2) 0.007(2)
 C40 0.049(3) 0.061(3) 0.048(2) 0.011(2) 0.028(2) 0.007(2)
 C45 0.049(3) 0.061(3) 0.048(2) 0.011(2) 0.028(2) 0.007(2)
 C44 0.049(3) 0.061(3) 0.048(2) 0.011(2) 0.028(2) 0.007(2)
 C43 0.049(3) 0.061(3) 0.048(2) 0.011(2) 0.028(2) 0.007(2)
 C42 0.049(3) 0.061(3) 0.048(2) 0.011(2) 0.028(2) 0.007(2)
 C52 0.046(4) 0.068(6) 0.037(4) -0.008(4) 0.018(3) -0.009(4)
 C53 0.063(5) 0.111(9) 0.042(4) -0.004(5) 0.024(4) -0.005(6)
 C50 0.045(4) 0.047(5) 0.038(3) -0.005(3) 0.016(3) -0.004(3)
 C51 0.061(5) 0.068(6) 0.047(4) 0.001(4) 0.014(4) -0.014(5)

_geom_special_details
;
 All esds (except the esd in the dihedral angle between two l.s. planes)
 are estimated using the full covariance matrix.  The cell esds are taken
 into account individually in the estimation of esds in distances, angles
 and torsion angles; correlations between esds in cell parameters are only
 used when they are defined by crystal symmetry.  An approximate (isotropic)
 treatment of cell esds is used for estimating esds involving l.s. planes.
;
loop_
  _geom_bond_atom_site_label_1
  _geom_bond_atom_site_label_2
  _geom_bond_distance
  _geom_bond_site_symmetry_2
  _geom_bond_publ_flag
 Ag1 Ag2 2.8969(7) . ?
 Ag1 O1 2.386(5) . ?
 Ag1 O2 2.451(5) . ?
 Ag1 O10 2.230(5) . ?
 Ag1 O12 2.277(5) . ?
 Ag2 O1 2.397(5) 2_656 ?
 Ag2 O2 2.457(5) 1_565 ?
 Ag2 O11 2.284(5) . ?
 Ag2 O13 2.219(5) . ?
 F1 C49 1.270(10) . ?
 F2 C49 1.321(10) . ?
 F3 C49 1.301(11) . ?
 F4 C47 1.297(10) . ?
 F5 C47 1.324(10) . ?
 F6 C47 1.336(9) . ?
 O1 N1 1.421(9) . ?
 O2 N2 1.333(7) . ?
 O10 C48 1.234(8) . ?
 O11 C48 1.216(8) . ?
 O12 C46 1.226(8) . ?
 O13 C46 1.236(9) . ?
 N1 C1 1.295(11) . ?
 N1 C5 1.309(9) . ?
 N2 C10 1.323(10) . ?
 N2 C14 1.396(9) . ?
 C1 C2 1.380(11) . ?
 C2 C3 1.403(14) . ?
 C3 C4 1.481(12) . ?
 C10 C11 1.387(11) . ?
 C11 C12 1.354(13) . ?
 C12 C13 1.413(14) . ?
 C13 C18 1.396(12) . ?
 C13 C14 1.418(11) . ?
 C18 C17 1.352(16) . ?
 C5 C6 1.3900 . ?
 C5 C4 1.3900 . ?
 C6 C7 1.3900 . ?
 C7 C8 1.3900 . ?
 C8 C9 1.3900 . ?
 C9 C4 1.3900 . ?
 C17 C16 1.399(15) . ?
 C16 C15 1.380(11) . ?
 C15 C14 1.386(12) . ?
 C48 C49 1.542(10) . ?
 C46 C47 1.533(9) . ?
 Ag3 Ag4 2.9289(8) . ?
 Ag3 O3 2.428(5) . ?
 Ag3 O4 2.412(16) . ?
 Ag3 O5 2.372(12) . ?
 Ag3 O6 2.301(5) . ?
 Ag3 O8 2.233(6) . ?
 Ag4 O3 2.518(5) 1_565 ?
 Ag4 O4 2.368(16) 2 ?
 Ag4 O5 2.448(12) 2 ?
 Ag4 O7 2.230(5) . ?
 Ag4 O9 2.269(6) . ?
 F7 C51 1.363(19) . ?
 F8 C51 1.290(16) . ?
 F9 C51 1.191(19) . ?
 F10 C51 1.422(17) . ?
 F11 C51 1.29(2) . ?
 F12 C51 1.23(2) . ?
 F13 C53 1.413(17) . ?
 F14 C53 1.16(2) . ?
 F15 C53 1.277(14) . ?
 F16 C53 1.47(3) . ?
 F17 C53 1.29(2) . ?
 F18 C53 1.23(4) . ?
 O3 N3 1.332(7) . ?
 O4 N4 1.317(16) . ?
 O5 N5 1.281(14) . ?
 O6 C52 1.227(10) . ?
 O7 C52 1.236(10) . ?
 O8 C50 1.201(9) . ?
 O9 C50 1.222(9) . ?
 N3 C19 1.331(9) . ?
 N3 C23 1.397(9) . ?
 N5 C28 1.3900 . ?
 N5 C32 1.3900 . ?
 C28 C29 1.3900 . ?
 C29 C30 1.3900 . ?
 C30 C31 1.3900 . ?
 C31 C32 1.3900 . ?
 C31 C36 1.3900 . ?
 C32 C33 1.3900 . ?
 C33 C34 1.3900 . ?
 C34 C35 1.3900 . ?
 C35 C36 1.3900 . ?
 C19 C20 1.386(11) . ?
 C20 C21 1.349(12) . ?
 C21 C22 1.415(12) . ?
 C22 C27 1.416(12) . ?
 C22 C23 1.407(10) . ?
 C27 C26 1.380(15) . ?
 C26 C25 1.383(14) . ?
 C25 C24 1.376(11) . ?
 C24 C23 1.405(11) . ?
 C39 C38 1.3900 . ?
 C39 C40 1.3900 . ?
 C38 C37 1.3900 . ?
 C37 N4 1.3900 . ?
 N4 C41 1.3900 . ?
 C41 C40 1.3900 . ?
 C41 C42 1.3900 . ?
 C40 C45 1.3900 . ?
 C45 C44 1.3900 . ?
 C44 C43 1.3900 . ?
 C43 C42 1.3900 . ?
 C52 C53 1.534(10) . ?
 C50 C51 1.551(10) . ?

loop_
  _geom_angle_atom_site_label_1
  _geom_angle_atom_site_label_2
  _geom_angle_atom_site_label_3
  _geom_angle
  _geom_angle_site_symmetry_1
  _geom_angle_site_symmetry_3
  _geom_angle_publ_flag
 O1 Ag1 Ag2 100.66(17) . . ?
 O1 Ag1 O2 98.8(2) . . ?
 O2 Ag1 Ag2 157.53(10) . . ?
 O10 Ag1 Ag2 82.00(14) . . ?
 O10 Ag1 O1 125.18(19) . . ?
 O10 Ag1 O2 95.78(18) . . ?
 O10 Ag1 O12 142.3(2) . . ?
 O12 Ag1 Ag2 80.48(13) . . ?
 O12 Ag1 O1 90.85(19) . . ?
 O12 Ag1 O2 88.19(17) . . ?
 O1 Ag2 Ag1 97.39(17) 2_656 . ?
 O1 Ag2 O2 92.6(2) 2_656 1_565 ?
 O2 Ag2 Ag1 161.89(11) 1_565 . ?
 O11 Ag2 Ag1 79.76(13) . . ?
 O11 Ag2 O1 97.09(18) . 2_656 ?
 O11 Ag2 O2 84.08(17) . 1_565 ?
 O13 Ag2 Ag1 81.48(14) . . ?
 O13 Ag2 O1 118.5(2) . 2_656 ?
 O13 Ag2 O2 106.86(18) . 1_565 ?
 O13 Ag2 O11 141.5(2) . . ?
 Ag1 O1 Ag2 143.2(2) . 2_646 ?
 N1 O1 Ag1 105.1(4) . . ?
 N1 O1 Ag2 107.5(4) . 2_646 ?
 Ag1 O2 Ag2 143.03(19) . 1_545 ?
 N2 O2 Ag1 109.6(3) . . ?
 N2 O2 Ag2 107.2(3) . 1_545 ?
 C48 O10 Ag1 122.4(4) . . ?
 C48 O11 Ag2 123.3(5) . . ?
 C46 O12 Ag1 122.3(5) . . ?
 C46 O13 Ag2 123.6(4) . . ?
 C1 N1 O1 125.3(8) . . ?
 C1 N1 C5 118.7(8) . . ?
 C5 N1 O1 116.0(7) . . ?
 O2 N2 C14 118.6(6) . . ?
 C10 N2 O2 120.0(6) . . ?
 C10 N2 C14 121.4(6) . . ?
 N1 C1 C2 128.0(10) . . ?
 C1 C2 C3 117.0(8) . . ?
 C2 C3 C4 114.6(8) . . ?
 N2 C10 C11 121.4(8) . . ?
 C12 C11 C10 120.5(9) . . ?
 C11 C12 C13 119.3(8) . . ?
 C12 C13 C14 119.5(8) . . ?
 C18 C13 C12 123.8(9) . . ?
 C18 C13 C14 116.7(9) . . ?
 C17 C18 C13 121.3(9) . . ?
 N1 C5 C6 118.9(5) . . ?
 N1 C5 C4 121.1(5) . . ?
 C6 C5 C4 120.0 . . ?
 C5 C6 C7 120.0 . . ?
 C8 C7 C6 120.0 . . ?
 C7 C8 C9 120.0 . . ?
 C8 C9 C4 120.0 . . ?
 C5 C4 C3 120.6(6) . . ?
 C9 C4 C3 119.4(6) . . ?
 C9 C4 C5 120.0 . . ?
 C18 C17 C16 121.4(9) . . ?
 C15 C16 C17 119.5(10) . . ?
 C16 C15 C14 118.8(9) . . ?
 N2 C14 C13 117.8(7) . . ?
 C15 C14 N2 120.0(7) . . ?
 C15 C14 C13 122.2(7) . . ?
 O10 C48 C49 113.7(7) . . ?
 O11 C48 O10 129.9(6) . . ?
 O11 C48 C49 116.4(7) . . ?
 F1 C49 F2 106.7(8) . . ?
 F1 C49 F3 111.0(9) . . ?
 F1 C49 C48 111.1(7) . . ?
 F2 C49 C48 112.6(7) . . ?
 F3 C49 F2 101.9(8) . . ?
 F3 C49 C48 113.1(7) . . ?
 O12 C46 O13 129.6(6) . . ?
 O12 C46 C47 115.9(7) . . ?
 O13 C46 C47 114.5(6) . . ?
 F4 C47 F5 105.9(8) . . ?
 F4 C47 F6 106.9(7) . . ?
 F4 C47 C46 114.6(7) . . ?
 F5 C47 F6 106.5(7) . . ?
 F5 C47 C46 111.7(6) . . ?
 F6 C47 C46 110.7(6) . . ?
 O3 Ag3 Ag4 169.39(11) . . ?
 O4 Ag3 Ag4 96.6(3) . . ?
 O4 Ag3 O3 94.0(3) . . ?
 O5 Ag3 Ag4 83.7(4) . . ?
 O5 Ag3 O3 106.8(4) . . ?
 O6 Ag3 Ag4 80.27(16) . . ?
 O6 Ag3 O3 97.7(2) . . ?
 O6 Ag3 O4 96.4(4) . . ?
 O6 Ag3 O5 95.5(3) . . ?
 O8 Ag3 Ag4 81.80(17) . . ?
 O8 Ag3 O3 93.0(2) . . ?
 O8 Ag3 O4 124.3(4) . . ?
 O8 Ag3 O5 120.9(4) . . ?
 O8 Ag3 O6 137.0(3) . . ?
 O3 Ag4 Ag3 149.46(11) 1_565 . ?
 O4 Ag4 Ag3 103.1(3) 2 . ?
 O4 Ag4 O5 12.7(5) 2 2 ?
 O5 Ag4 Ag3 115.8(4) 2 . ?
 O5 Ag4 O3 90.6(4) 2 1_565 ?
 O7 Ag4 Ag3 80.32(15) . . ?
 O7 Ag4 O3 99.93(18) . 1_565 ?
 O7 Ag4 O4 120.9(4) . 2 ?
 O7 Ag4 O5 120.8(3) . 2 ?
 O7 Ag4 O9 144.8(2) . . ?
 O9 Ag4 Ag3 79.37(16) . . ?
 O9 Ag4 O3 83.93(19) . 1_565 ?
 O9 Ag4 O4 91.5(4) . 2 ?
 O9 Ag4 O5 93.9(3) . 2 ?
 Ag3 O3 Ag4 138.86(19) . 1_545 ?
 N3 O3 Ag3 113.6(4) . . ?
 N3 O3 Ag4 106.2(4) . 1_545 ?
 Ag4 O4 Ag3 142.4(7) 2_545 . ?
 N4 O4 Ag3 104.2(9) . . ?
 Ag3 O5 Ag4 139.7(5) . 2_545 ?
 N5 O5 Ag3 115.1(9) . . ?
 N5 O5 Ag4 104.5(9) . 2_545 ?
 C52 O6 Ag3 120.8(5) . . ?
 C52 O7 Ag4 123.7(5) . . ?
 C50 O8 Ag3 123.7(5) . . ?
 C50 O9 Ag4 124.7(5) . . ?
 O3 N3 C23 117.7(6) . . ?
 C19 N3 O3 121.3(6) . . ?
 C19 N3 C23 120.9(6) . . ?
 O5 N5 C28 124.1(9) . . ?
 O5 N5 C32 115.9(9) . . ?
 C28 N5 C32 120.0 . . ?
 C29 C28 N5 120.0 . . ?
 C28 C29 C30 120.0 . . ?
 C31 C30 C29 120.0 . . ?
 C30 C31 C36 120.0 . . ?
 C32 C31 C30 120.0 . . ?
 C32 C31 C36 120.0 . . ?
 C31 C32 N5 120.0 . . ?
 C33 C32 N5 120.0 . . ?
 C33 C32 C31 120.0 . . ?
 C34 C33 C32 120.0 . . ?
 C33 C34 C35 120.0 . . ?
 C34 C35 C36 120.0 . . ?
 C35 C36 C31 120.0 . . ?
 N3 C19 C20 120.4(7) . . ?
 C21 C20 C19 122.3(8) . . ?
 C20 C21 C22 118.0(7) . . ?
 C21 C22 C27 122.0(8) . . ?
 C23 C22 C21 119.9(7) . . ?
 C23 C22 C27 118.0(8) . . ?
 C26 C27 C22 119.1(9) . . ?
 C27 C26 C25 121.9(9) . . ?
 C24 C25 C26 120.8(9) . . ?
 C25 C24 C23 118.3(8) . . ?
 N3 C23 C22 118.5(7) . . ?
 N3 C23 C24 119.6(7) . . ?
 C24 C23 C22 121.9(7) . . ?
 C38 C39 C40 120.0 . . ?
 C37 C38 C39 120.0 . . ?
 C38 C37 N4 120.0 . . ?
 O4 N4 C37 118.3(7) . . ?
 O4 N4 C41 121.5(7) . . ?
 C41 N4 C37 120.0 . . ?
 N4 C41 C40 120.0 . . ?
 N4 C41 C42 120.0 . . ?
 C40 C41 C42 120.0 . . ?
 C41 C40 C39 120.0 . . ?
 C45 C40 C39 120.0 . . ?
 C45 C40 C41 120.0 . . ?
 C40 C45 C44 120.0 . . ?
 C43 C44 C45 120.0 . . ?
 C44 C43 C42 120.0 . . ?
 C43 C42 C41 120.0 . . ?
 O6 C52 O7 130.1(7) . . ?
 O6 C52 C53 116.0(8) . . ?
 O7 C52 C53 113.9(8) . . ?
 F13 C53 C52 108.3(9) . . ?
 F14 C53 F16 101(2) . . ?
 F14 C53 F18 111(3) . . ?
 F14 C53 C52 121.2(14) . . ?
 F15 C53 F13 102.1(13) . . ?
 F15 C53 F17 115.4(16) . . ?
 F15 C53 C52 111.7(8) . . ?
 F16 C53 C52 107.4(12) . . ?
 F17 C53 F13 105.4(14) . . ?
 F17 C53 C52 113.0(13) . . ?
 F18 C53 F16 94(2) . . ?
 F18 C53 C52 117(2) . . ?
 O8 C50 O9 130.1(7) . . ?
 O8 C50 C51 114.1(7) . . ?
 O9 C50 C51 115.8(7) . . ?
 F7 C51 C50 108.3(9) . . ?
 F8 C51 F10 98.4(14) . . ?
 F8 C51 C50 111.6(9) . . ?
 F9 C51 F7 106.8(17) . . ?
 F9 C51 F11 111(2) . . ?
 F9 C51 C50 117.4(11) . . ?
 F10 C51 C50 108.7(9) . . ?
 F11 C51 F7 100.7(16) . . ?
 F11 C51 C50 111.0(12) . . ?
 F12 C51 F8 115.7(17) . . ?
 F12 C51 F10 104.0(15) . . ?
 F12 C51 C50 116.3(13) . . ?

loop_
  _diffrn_refln_index_h
  _diffrn_refln_index_k
  _diffrn_refln_index_l
  _diffrn_refln_intensity_net
  _diffrn_refln_intensity_u
 0 0 1 -0.04 0.21
 0 0 2 9999 300.8
 0 0 3 0.44 0.72
 0 0 4 3454.23 104.95
 0 0 5 0.28 1.16
 0 0 6 5893.93 178.88
 0 0 7 0.41 1.41
 0 0 8 2081.67 65.12
 0 0 9 1.45 1.56
 0 0 10 6975.1 212.88
 0 0 11 1.63 1.83
 0 0 12 1623.49 53.04
 0 0 -13 1.35 1.21
 0 0 13 0.29 1.7
 0 0 -13 -0.21 1.26
 0 0 -13 0.08 1.05
 0 0 14 1003.68 38.21
 0 0 14 996.89 35.97
 0 0 -14 1043.57 32.46
 0 0 -14 1042.65 32.64
 0 0 -14 1015.99 32.88
 0 0 15 -0.54 3.05
 0 0 -15 0.58 1.3
 0 0 -15 0.51 1.42
 0 0 -15 0.51 1.18
 0 0 -16 218.73 8.23
 0 0 16 210.86 11.42
 0 0 -16 212.58 8.36
 0 0 -16 210.63 8.58
 0 0 16 212.48 13.45
 0 0 17 1.32 3.11
 0 0 -17 1.56 1.34
 0 0 -17 -0.95 1.23
 0 0 17 0.87 1.95
 0 0 -17 1.79 1.47
 0 0 -18 125.38 5.74
 0 0 18 112.98 8.48
 0 0 -18 116.8 5.97
 0 0 18 122.43 10.71
 0 0 -18 130.16 5.66
 0 0 -19 0.41 1.45
 0 0 19 1.55 3.57
 0 0 -19 1.69 1.81
 0 0 19 1.94 2.52
 0 0 -20 64.85 4.46
 0 0 -20 73.96 4.14
 0 0 20 66.14 6.54
 0 0 20 57.93 8.31
 0 0 -21 -0.18 1.73
 0 0 21 1.67 3.49
 0 0 -21 0.86 1.47
 0 0 22 22.68 5.31
 0 0 -22 20.28 2.31
 0 0 22 15.27 4.9
 0 0 -22 18.27 2.62
 0 0 23 -2.36 4.37
 0 0 24 11.17 4.85
 0 0 -24 5.25 1.92
 0 0 -25 0.31 1.63
 0 0 -26 6.4 1.78
 0 0 27 1.21 1.43
 0 0 -27 0.57 1.36
 0 0 28 2.64 1.21
 0 0 -28 2.66 1.13
 0 0 29 0.07 0.85
 0 1 0 0.37 0.55
 0 -1 0 0.07 0.94
 0 1 -1 29.28 1.16
 0 1 1 26.04 1.65
 0 -1 -1 29.46 1.74
 0 1 2 199.82 7.4
 0 1 -2 211.2 6.98
 0 1 3 39.54 2.41
 0 1 -3 40.77 2.05
 0 -1 4 1.75 0.63
 0 1 -4 3.4 0.91
 0 1 -5 182.4 6.59
 0 -1 5 163.08 5.98
 0 -1 6 2.58 1.02
 0 1 6 2.63 1.62
 0 1 7 0.18 1.39
 0 -1 7 2.43 1.08
 0 -1 8 51.9 3.14
 0 1 8 51.13 3.97
 0 -1 9 134.73 6.09
 0 1 9 132.69 7
 0 1 10 267.42 11.79
 0 -1 10 276.3 10.76
 0 1 11 545.47 20.91
 0 -1 11 558.05 19.72
 0 -1 12 129.28 6.87
 0 1 12 137.36 7.84
 0 -1 12 129.44 8.43
 0 1 -13 103.59 4.97
 0 1 -13 95.01 4.17
 0 -1 -13 99.7 4.33
 0 -1 13 107.53 6.22
 0 -1 -13 96.75 4.39
 0 1 -13 94.09 4.33
 0 1 -14 147.31 6.32
 0 -1 14 138.65 9.59
 0 1 14 126.17 9.34
 0 1 -14 141.58 5.59
 0 -1 -14 140.01 5.72
 0 -1 -14 131.43 5.84
 0 1 14 129.24 8.48
 0 -1 14 141.66 7.75
 0 1 -15 176.05 7.45
 0 -1 15 157.78 8.95
 0 -1 -15 177.98 6.94
 0 1 -15 167.31 6.71
 0 1 -15 193.8 7.43
 0 -1 -15 160.3 6.98
 0 1 15 182.55 10.39
 0 1 15 181.67 11.57
 0 -1 15 179.69 11.73
 0 -1 16 63.55 7.21
 0 1 16 67.5 7.36
 0 1 -16 60.42 3.97
 0 -1 -16 67.88 3.6
 0 1 -16 66.26 3.49
 0 1 -16 64.1 3.89
 0 -1 -16 62.26 3.7
 0 1 16 57.7 6.01
 0 -1 17 68.27 7.83
 0 1 17 64.02 7.62
 0 -1 -17 67.74 4.18
 0 1 -17 63.24 4.08
 0 -1 -17 66.47 3.75
 0 1 -17 64.56 3.63
 0 -1 -17 67.19 3.85
 0 1 17 57.78 6.08
 0 1 18 5.3 2.95
 0 -1 -18 8.96 2.07
 0 1 -18 8.6 2.07
 0 -1 -18 2.38 1.39
 0 1 -18 8.19 1.54
 0 -1 -18 7.79 1.69
 0 1 18 4.4 3.81
 0 -1 18 5.08 3.42
 0 -1 -19 197.26 8.51
 0 1 -19 193.23 7.97
 0 -1 -19 201.99 8.1
 0 1 19 196.12 14.22
 0 -1 19 196.04 14.12
 0 -1 -19 192.41 8.08
 0 1 -19 191.7 8.49
 0 1 19 192.24 12.37
 0 1 20 62.38 8.19
 0 -1 20 54.18 7.79
 0 -1 -20 61.02 3.82
 0 1 -20 63.17 3.79
 0 1 20 53.03 6.57
 0 -1 -20 60.92 4.29
 0 1 -20 63.51 4.3
 0 1 21 211.1 15.01
 0 -1 21 202.56 14.84
 0 1 21 173.43 12.09
 0 -1 -21 193.64 8.09
 0 1 -21 193.84 8.59
 0 -1 -21 197.71 8.71
 0 1 22 32.48 5.04
 0 -1 22 36.08 6.73
 0 1 22 38.44 7.19
 0 -1 -22 39.54 3.06
 0 1 -22 37.73 3.35
 0 -1 -22 35.28 3.39
 0 -1 22 29.09 6.13
 0 1 22 44.07 6.99
 0 1 23 168.1 12.85
 0 -1 23 133.5 11.43
 0 1 -24 18.12 2.42
 0 -1 -24 20.36 2.62
 0 -1 -24 18.04 2.16
 0 -1 -25 135.23 6.41
 0 1 -25 132.23 6.23
 0 1 -26 8.41 1.84
 0 -1 -26 12.28 2.02
 0 -1 26 12.45 2.13
 0 1 26 11.23 2.07
 0 1 27 41.77 2.85
 0 -1 27 39.88 2.82
 0 -1 -27 35.84 2.72
 0 1 -27 32.46 2.48
 0 -1 28 -1.13 1.15
 0 1 28 0.95 1.1
 0 1 -28 1.8 0.94
 0 -1 -28 0.17 1.08
 0 1 29 35.15 1.89
 0 -1 29 33.97 1.9
 0 -2 0 579.26 20.13
 0 2 0 603.63 19.11
 0 -2 1 108.39 5.78
 0 -2 -1 106.82 5.13
 0 2 1 111.69 4.83
 0 2 -1 115.97 4.24
 0 2 -2 12.14 1.48
 0 2 2 15.1 1.83
 0 -2 2 11.22 1.07
 0 2 2 13.17 1.08
 0 2 -3 305.79 10.64
 0 2 3 300.45 11.33
 0 2 3 304.44 10.47
 0 -2 3 309.61 10.51
 0 2 -4 236.99 8.51
 0 2 4 246.02 9.51
 0 2 4 224.99 8.7
 0 -2 4 226.76 8.72
 0 2 5 60.42 4.12
 0 2 -5 59.29 3.27
 0 2 -6 266.84 9.72
 0 2 6 254.87 10.88
 0 2 -7 3.07 1.31
 0 2 7 2.98 1.95
 0 2 8 147.03 7.75
 0 -2 8 139.78 7.63
 0 2 9 5.91 2.46
 0 2 9 4.32 2.3
 0 -2 9 4.09 2.25
 0 2 10 361.07 15.02
 0 -2 10 331.12 15.01
 0 2 10 344.09 15.06
 0 -2 11 15.99 3.36
 0 2 11 26.99 3.99
 0 -2 12 257.42 14.06
 0 2 -12 264.38 11.05
 0 2 -13 17.75 1.59
 0 2 -13 11.62 2.37
 0 -2 -13 16.3 1.87
 0 2 -13 14.56 1.6
 0 2 13 14.78 3.18
 0 -2 -13 12.71 1.62
 0 2 14 128.55 9.06
 0 -2 -14 149.66 6.07
 0 2 -14 146.84 6.93
 0 2 -14 140.18 5.73
 0 -2 -14 139.18 5.88
 0 2 14 117.68 9.27
 0 -2 14 148.79 10.3
 0 2 -14 142.14 6.4
 0 2 15 83.72 7.28
 0 -2 -15 75.68 4.11
 0 -2 15 74.96 7.6
 0 2 15 61.77 7.24
 0 2 -15 78.21 4.92
 0 2 -15 84.09 4.56
 0 2 -15 84.04 4.01
 0 -2 -15 78.99 4.04
 0 2 16 105.23 8.75
 0 -2 16 106.56 9.36
 0 2 16 103.48 9.29
 0 2 -16 125 6.23
 0 -2 -16 105.56 5.41
 0 2 -16 107.13 4.99
 0 -2 -16 108.02 5.05
 0 2 17 26.65 5.09
 0 2 17 27.01 5.34
 0 -2 17 30.05 5.39
 0 2 -17 33.52 3.3
 0 -2 -17 28.34 2.72
 0 -2 -17 31.57 2.62
 0 -2 -18 10.67 1.89
 0 2 18 18.6 4.26
 0 -2 18 8.15 4.44
 0 2 18 19.18 4.93
 0 -2 -18 11.65 2.06
 0 2 -18 14.32 2.36
 0 -2 -19 34.4 2.95
 0 -2 -19 32.15 3.22
 0 -2 -19 35.51 2.82
 0 2 19 30.69 5.39
 0 2 -19 35.32 3.43
 0 -2 19 30.94 5.97
 0 2 19 39.25 6.58
 0 -2 -20 59.85 3.88
 0 2 20 63.64 7.47
 0 -2 -20 76.13 4.68
 0 2 20 61.2 8.1
 0 -2 -20 67.5 4.12
 0 2 20 63.99 8.44
 0 -2 20 61.03 8.14
 0 -2 20 75.04 8.62
 0 2 -20 65.67 4.48
 0 2 -21 115.13 6.28
 0 2 21 122.12 10.06
 0 -2 -21 120.68 5.74
 0 -2 21 119.54 11.05
 0 2 21 124.61 11.23
 0 -2 -21 123.74 6.48
 0 -2 21 127.95 11.43
 0 2 21 130.04 11.46
 0 2 22 62.44 7.71
 0 -2 22 38.72 6.73
 0 -2 22 50.27 8.69
 0 2 22 61.17 6.87
 0 -2 -23 45.95 3.18
 0 2 -23 46.89 3.58
 0 -2 -23 46.76 3.65
 0 -2 23 43.84 6.73
 0 -2 -24 9.68 2.19
 0 2 -24 14.46 2.14
 0 -2 -24 11.88 1.83
 0 -2 -25 51.57 3.71
 0 2 -25 55.12 3.51
 0 2 25 61.98 3.79
 0 -2 25 67.54 3.94
 0 -2 26 21.08 2.12
 0 -2 -26 19.28 2.13
 0 2 -26 14.35 1.81
 0 2 26 16.01 2
 0 -2 27 30.54 2.25
 0 2 27 32.74 2.27
 0 -2 -27 29.05 2.3
 0 -2 28 3.7 0.92
 0 2 28 4.8 0.9
 0 -2 -28 5.36 1.13
 0 3 0 2.27 1.15
 0 -3 0 4.5 2.16
 0 3 1 25.83 2.37
 0 -3 -1 22.66 2.8
 0 -3 1 23.31 3.35
 0 3 -1 24.65 1.86
 0 3 -2 475.68 16.35
 0 3 2 453.75 16.55
 0 -3 2 474.37 18.26
 0 3 -3 66.78 3.86
 0 3 3 68.58 4.41
 0 -3 3 69.67 5.64
 0 3 4 6.7 2.01
 0 -3 4 8.06 3.03
 0 3 -4 8.2 1.57
 0 -3 4 6.11 1.1
 0 3 -5 131.24 6.02
 0 3 5 139.02 7.35
 0 3 5 130.96 5.9
 0 -3 5 144.37 6.02
 0 -3 5 137.69 5.88
 0 3 5 127.95 5.77
 0 3 -6 82.96 4.48
 0 -3 6 85.97 4.89
 0 3 6 86.28 4.9
 0 3 6 85.41 5.83
 0 3 7 57.46 4.3
 0 -3 7 57.72 4.39
 0 3 -7 64.35 3.92
 0 3 7 57.32 4.92
 0 3 8 21.55 3
 0 -3 8 27.45 3.4
 0 3 8 36.54 4.23
 0 3 -8 31.98 2.77
 0 3 -9 397.58 13.51
 0 -3 9 384.48 16.61
 0 3 9 387.69 16.57
 0 3 -9 437.7 15.31
 0 3 10 223.08 11.73
 0 -3 10 228.81 11.91
 0 3 -10 238.69 8.65
 0 -3 -10 241.8 8.5
 0 -3 -11 402.17 13.74
 0 3 -11 457.36 15.21
 0 -3 -11 419.9 13.94
 0 -3 11 372.44 17.83
 0 3 11 372.2 17.7
 0 3 -11 397.12 13.83
 0 3 11 428.11 18.47
 0 -3 -12 268.34 9.61
 0 3 -12 273.15 11.07
 0 -3 -12 265.82 9.76
 0 3 -12 267.4 9.64
 0 3 12 255.46 13.85
 0 -3 -13 258.95 9.36
 0 -3 -13 262.06 9.59
 0 3 13 237.25 13.7
 0 -3 13 249.55 14.17
 0 3 -13 271.08 9.37
 0 3 13 268.02 14.21
 0 -3 -14 112.41 4.9
 0 -3 -14 115.46 5.14
 0 -3 14 113.96 9.2
 0 3 14 109.83 8.83
 0 3 -14 105.61 4.75
 0 3 14 111.91 8.71
 0 -3 -15 188.17 7.38
 0 3 -15 155.36 8.62
 0 -3 -15 186.15 7.57
 0 3 15 180.84 12.29
 0 -3 15 204.99 13.01
 0 3 -15 187.89 7.27
 0 3 15 180.26 12.01
 0 -3 -16 62.48 3.61
 0 3 -16 56.98 4.87
 0 -3 -16 63.24 3.72
 0 3 16 55.52 6.86
 0 3 -16 57.47 3.36
 0 -3 16 54.97 7.04
 0 3 16 72.8 7.69
 0 3 17 60.29 7.21
 0 -3 17 66.83 7.68
 0 -3 17 57.09 7.57
 0 3 17 62.28 7.57
 0 3 -17 70.99 5.18
 0 3 17 61.74 7.23
 0 -3 -17 62.72 3.75
 0 -3 -18 2.31 1.47
 0 -3 18 2.8 3.7
 0 3 18 1.99 3.19
 0 3 18 2 3.35
 0 -3 -18 5.7 2.04
 0 3 18 -1.38 3.59
 0 3 -18 2.29 2.38
 0 3 -19 109.01 6.15
 0 -3 -19 106.05 5.54
 0 -3 -19 98.39 5.03
 0 -3 19 106.14 12.3
 0 3 19 98.14 9.37
 0 3 19 86.59 8.9
 0 -3 19 102.18 9.69
 0 3 -20 24.49 3.13
 0 -3 -20 26.82 2.97
 0 -3 -20 28.35 2.48
 0 -3 -20 27.98 2.84
 0 -3 20 17.22 5.94
 0 -3 20 16.89 4.8
 0 3 20 29.06 5.53
 0 -3 21 122.75 13.08
 0 3 21 142.02 11.05
 0 -3 21 132.57 10.95
 0 -3 22 19.21 6.07
 0 3 22 18.73 4.83
 0 -3 -22 24.49 2.82
 0 3 -22 18.4 2.53
 0 -3 -22 19.23 2.24
 0 -3 -22 27.21 2.4
 0 -3 -23 48.04 3.09
 0 -3 -23 48.89 3.5
 0 -3 23 43.75 3.28
 0 3 23 47.14 3.22
 0 3 -23 41.23 3.2
 0 -3 -24 8.62 1.96
 0 -3 24 10 1.73
 0 3 24 10.23 1.66
 0 -3 -24 11.36 1.66
 0 -3 25 23.98 2.01
 0 3 25 23.37 1.91
 0 -3 -25 26 2.42
 0 -3 -26 4.36 1.44
 0 -3 26 0.77 0.81
 0 -3 -27 10.18 1.39
 0 -4 0 14.42 2.99
 0 -4 1 148.6 8.84
 0 -4 -1 162.85 8.31
 0 4 -1 170.27 7.96
 0 -4 2 -0.35 2.72
 0 4 -2 0.42 1.4
 0 4 2 1.08 1.43
 0 -4 3 19.77 3.61
 0 4 -3 17.14 2.25
 0 4 -3 18.61 1.79
 0 4 3 17.47 2.64
 0 -4 4 42.66 5.12
 0 4 -4 36.51 3.12
 0 4 -4 36.55 2.42
 0 4 4 41.26 3.92
 0 -4 5 138.84 9.81
 0 4 -5 165.6 6.4
 0 4 -5 160.83 7.44
 0 4 5 161.07 8.91
 0 4 -6 105.15 4.68
 0 4 6 109.78 7.31
 0 4 -6 99.8 5.52
 0 -4 -7 75.61 3.48
 0 4 -7 73.23 3.76
 0 -4 -8 34.68 2.25
 0 -4 8 38.33 6.24
 0 4 8 27.15 4.14
 0 4 -8 33.28 2.49
 0 -4 -9 3.7 1.23
 0 -4 -9 2.54 1.1
 0 4 -9 3.57 1.29
 0 4 9 5.43 2.74
 0 -4 9 0.76 4.62
 0 -4 -10 14.24 1.71
 0 -4 -10 12.78 1.55
 0 4 -10 15.85 1.89
 0 4 10 18.94 3.9
 0 -4 10 16.91 5.52
 0 -4 -11 3.19 1.3
 0 -4 -11 2.08 1.08
 0 4 -11 2.95 1.28
 0 4 11 6.25 2.71
 0 -4 11 4.63 4.45
 0 -4 -12 0.6 1.32
 0 -4 -12 -0.32 1.08
 0 4 12 1.67 2.5
 0 4 -12 1.91 1.25
 0 -4 12 5 5.2
 0 4 13 30.77 5.18
 0 -4 -13 32.79 2.64
 0 -4 -13 29.36 2.39
 0 4 -13 27.71 2.5
 0 4 -14 4.5 1.45
 0 -4 -14 4.05 1.42
 0 -4 14 5.6 5.04
 0 4 14 3.11 3.35
 0 -4 -14 4.89 1.58
 0 4 -15 1.86 1.27
 0 -4 -15 2.61 1.35
 0 4 15 1.31 3.08
 0 -4 -15 2.93 1.48
 0 4 16 2.71 3.32
 0 -4 -16 0.9 1.3
 0 -4 16 -1.17 4.61
 0 4 -16 0.79 1.3
 0 4 17 3.44 3.17
 0 -4 -17 1.43 1.33
 0 -4 17 4.68 5.51
 0 4 -17 0.13 1.19
 0 -4 -18 1.17 1.34
 0 -4 18 -1.14 5.15
 0 -4 -18 1.09 1.9
 0 4 18 2.07 3.39
 0 -4 19 16.45 6.48
 0 4 19 16.37 4.42
 0 -4 -20 8.84 1.98
 0 4 20 6.59 3.43
 0 -4 -20 6.84 1.55
 0 -4 20 4.13 4.75
 0 -4 -21 11.65 1.73
 0 -4 -21 13.09 1.96
 0 -4 -21 15.75 2.3
 0 -4 -22 3.12 1.24
 0 -4 -22 2.17 1.33
 0 -4 -22 4.42 1.71
 0 -4 -23 9.82 1.44
 0 -4 -23 9.18 1.33
 0 -4 -23 8.65 1.85
 0 -4 -24 2.03 1.34
 0 -4 -25 5.31 1.34
 0 -4 26 1.4 1.05
 0 -4 -26 0.36 0.88
 0 5 0 2.14 1.67
 0 5 0 1.26 1.1
 0 5 -1 -0.29 1.65
 0 5 -1 0.89 1.17
 0 5 1 0.59 1.07
 0 5 2 7.78 1.26
 0 5 -2 8.8 1.49
 0 5 3 11.58 1.38
 0 5 -3 13.04 1.8
 0 5 -4 8.03 1.68
 0 -5 4 6.59 3.23
 0 -5 5 24.52 4.64
 0 5 -5 25.64 2.41
 0 -5 6 11.73 4.31
 0 5 -6 16.28 2.08
 0 -5 7 52.32 7.28
 0 5 7 60.64 6.14
 0 -5 -7 62.03 3.42
 0 5 -7 69.89 3.93
 0 -5 8 83.76 9.43
 0 5 8 94.82 7.89
 0 -5 -8 92.78 4.36
 0 5 -8 89.99 4.72
 0 -5 9 17.95 5.33
 0 5 9 13.79 3.75
 0 -5 -9 16.6 1.89
 0 5 -9 19.07 2.29
 0 -5 10 55.71 8.57
 0 5 -10 64.58 3.95
 0 -5 -10 66.82 3.72
 0 5 10 68 7.2
 0 5 11 16.01 4.36
 0 -5 -11 21.75 2.23
 0 5 -11 16.09 2.36
 0 -5 11 18.52 6.42
 0 -5 -12 97.77 4.86
 0 5 -12 100.47 5.11
 0 -5 12 91.51 11.71
 0 5 12 76.41 8.31
 0 5 13 22.48 5.06
 0 5 -13 30.42 2.72
 0 -5 13 35.88 8.99
 0 5 -14 88.1 4.68
 0 5 14 71.88 8.12
 0 -5 14 79.64 11.53
 0 5 15 43.99 6.61
 0 5 -15 56.83 3.65
 0 -5 15 48.89 9.79
 0 5 16 33.57 5.81
 0 5 -16 27.95 2.6
 0 -5 16 30.37 7.74
 0 -5 17 56.91 9.45
 0 5 17 73.06 7.85
 0 -5 -18 61.17 3.41
 0 5 -18 63.1 3.65
 0 5 18 72.65 7.61
 0 -5 18 75.11 10.62
 0 -5 -19 10.94 1.51
 0 5 -19 10.39 1.58
 0 -5 -19 9.35 2.08
 0 -5 -20 38.53 3.01
 0 -5 -20 38.08 2.39
 0 -5 -20 39.67 3.06
 0 -5 -21 6.95 1.58
 0 -5 -21 6.01 1.64
 0 -5 -22 29.73 2.05
 0 -5 22 25.65 2.4
 0 -5 -22 29.47 2.42
 0 -5 -23 2.04 1.19
 0 -5 23 2.11 1.14
 0 -5 -24 21.29 1.65
 0 -5 24 12.29 1.2
 0 6 0 207.08 8.2
 0 6 1 470.46 19.77
 0 6 1 480.87 16.42
 0 6 -1 489.17 16.7
 0 6 -2 179.76 7.57
 0 6 2 188.21 7.19
 0 6 3 237.16 12.43
 0 6 -3 243.09 9.54
 0 -6 4 106.36 8.81
 0 6 -4 120.44 5.76
 0 -6 5 124.26 9.73
 0 6 -5 120.92 5.9
 0 -6 6 78.02 8.18
 0 6 -6 71.46 4.27
 0 -6 -6 70.18 3.89
 0 -6 7 92.81 9.58
 0 6 -7 102.42 5.39
 0 -6 -7 104.39 4.92
 0 -6 8 44.47 7.39
 0 6 -8 46.76 3.59
 0 -6 -8 55.97 3.38
 0 -6 9 163.29 13.92
 0 6 -9 185.83 7.88
 0 -6 -9 174.6 7.3
 0 -6 10 48.35 8.02
 0 6 -10 49.53 3.66
 0 -6 -10 61.29 3.61
 0 -6 11 47.77 8.81
 0 6 -11 70.62 4.29
 0 -6 12 64.91 9.88
 0 6 12 84.75 8.36
 0 6 -12 72.37 4.29
 0 6 13 69.47 7.58
 0 6 -13 63.99 3.95
 0 6 14 25.01 4.77
 0 -6 14 22.59 6.64
 0 6 -15 28.06 2.58
 0 6 -16 5.49 1.54
 0 6 -17 12.46 1.75
 0 6 -18 1.42 1.16
 0 -6 -18 4.47 1.73
 0 6 -19 8.78 1.33
 0 -6 -19 6.05 1.48
 0 -6 -19 5.55 1.63
 0 6 -20 1.94 0.87
 0 -6 -20 1.86 1.15
 0 -6 -20 2.78 1.17
 0 -6 -21 0.7 0.87
 0 -6 -21 0.45 0.97
 0 -6 -22 3.1 0.78
 0 7 0 1.54 1.31
 0 7 -1 6.48 1.73
 0 7 -2 0.15 1.45
 0 7 -3 7.06 1.93
 0 7 -4 9.95 1.95
 0 -7 -4 11.1 1.78
 0 7 -5 3.22 1.69
 0 -7 -5 3.25 1.46
 0 7 6 15.2 3.39
 0 7 -6 13.74 2.17
 0 7 7 14.69 3.51
 0 7 8 4.88 3.06
 0 7 9 16.16 4.04
 0 7 -10 6.08 1.77
 0 7 -11 0.56 1.43
 0 7 -12 17.97 2.14
 0 7 -13 1.98 1.33
 0 7 -14 25.12 2.27
 0 7 -15 2.87 1.26
 0 -7 -16 19.21 1.68
 0 7 -16 14.16 1.63
 0 7 -17 5.11 1.14
 0 -7 -17 4.83 1.02
 0 -7 -17 6.34 1.55
 0 7 -18 12.47 1.25
 0 -7 -18 10.76 1.08
 0 -7 -18 12.3 1.51
 0 -8 0 5.75 1.6
 0 8 -1 22.73 2.05
 0 -8 -1 29.19 2.35
 0 -8 -2 1.73 1.34
 0 8 -2 0.33 1.26
 0 8 -3 33.81 2.59
 0 -8 -3 31.63 2.36
 0 -8 -4 1.61 1.28
 0 8 -4 1.5 1.52
 0 8 -5 43.18 3.11
 0 -8 -5 41.76 2.64
 0 8 -6 4.48 1.73
 0 8 -7 36.24 2.81
 0 8 -8 4.71 1.57
 0 8 -9 21.21 2.18
 0 8 -10 9.31 1.67
 0 8 -11 14.02 1.68
 0 8 -12 8.64 1.45
 0 8 -13 18.74 1.66
 0 8 -14 21.97 1.61
 0 -8 -15 17.43 1.48
 0 8 -15 17.19 1.29
 0 -9 3 -0.36 0.77
 0 -9 4 0.52 0.76
 0 -9 5 0.36 0.73
 -1 0 29 -0.87 1.06
 1 0 -29 1.13 0.87
 -1 0 28 26.24 2.37
 1 0 -28 24.39 2.16
 1 0 -27 0.13 1.39
 1 0 -26 40.31 3.18
 1 0 -25 -0.33 1.69
 -1 0 24 62.09 8.09
 -1 0 24 61.84 8.21
 -1 0 23 -1.68 3.86
 1 0 -23 0.7 1.41
 1 0 -23 1.1 1.92
 -1 0 22 48.36 7.29
 1 0 -22 42.52 3.24
 1 0 -22 44.61 3.61
 1 0 -21 0.28 1.48
 -1 0 21 0.84 3.94
 1 0 -21 -0.73 1.86
 -1 0 21 0.5 2.36
 1 0 -20 15.05 2.21
 -1 0 20 23.74 4.27
 -1 0 20 15.97 5.46
 1 0 -20 18.02 2.51
 1 0 -20 18.88 2.26
 1 0 -19 0.59 1.56
 -1 0 19 -0.48 2.44
 -1 0 19 2.98 3.44
 1 0 -19 -0.17 1.66
 1 0 -19 1.32 1.45
 1 0 -18 5.17 1.57
 -1 0 18 4.94 2.42
 -1 0 18 3.44 3.82
 1 0 -18 3.47 1.64
 1 0 -18 4.71 1.51
 1 0 -17 0.93 1.35
 -1 0 17 2.5 3.01
 1 0 -17 0.88 1.6
 1 0 -17 1.27 1.24
 -1 0 17 -0.83 2.15
 1 0 -16 22.43 2.08
 1 0 -16 20.25 2.23
 -1 0 16 20.33 4.27
 1 0 -16 22.02 2.29
 -1 0 16 25.61 3.68
 1 0 -15 0.24 1.26
 -1 0 15 3.04 2.43
 1 0 -15 1.15 1.29
 1 0 -15 0.87 1.3
 1 0 -15 0.1 1.11
 1 0 -14 54.6 3.06
 -1 0 14 57.5 4.89
 1 0 -14 56.51 2.95
 1 0 -14 50.85 3.28
 1 0 -13 0.34 1.16
 -1 0 13 -0.28 1.58
 1 0 -13 -0.08 1.02
 1 0 -13 1.24 1.38
 -1 0 12 9.13 2.36
 -1 0 11 2.63 1.65
 -1 0 10 76.74 4.74
 -1 0 9 0.34 1.3
 -1 0 8 17.64 2.09
 -1 0 7 0.5 1.28
 -1 0 6 58.07 3.26
 -1 0 5 -0.17 1.03
 -1 0 4 25.22 1.73
 -1 0 3 -0.1 0.62
 1 0 1 0.13 0.4
 1 0 2 85.42 3.36
 1 0 3 0.4 0.87
 1 0 4 278.68 9.76
 1 0 5 0.11 1.2
 1 0 6 142.29 6.2
 1 0 7 1.04 1.49
 1 0 8 121.82 6.08
 1 0 9 0.79 1.68
 1 0 10 3472.94 108.01
 1 0 11 1.26 1.66
 1 0 11 3.31 2.6
 1 0 12 699.36 25.19
 1 0 12 676.91 26.86
 -1 0 -13 -0.17 1.03
 -1 0 -13 -0.11 1.27
 1 0 13 -0.32 2
 -1 0 -14 254.99 9.13
 1 0 14 262.4 14.42
 -1 0 -14 244.66 9.47
 -1 0 -15 0.39 1.47
 1 0 15 1.74 2.9
 -1 0 -15 0.42 1.13
 1 0 15 0.78 2.16
 -1 0 -15 1.02 1.24
 1 0 16 507.3 23.88
 1 0 16 473.11 20.95
 -1 0 -16 518.51 17.21
 -1 0 -16 522.19 17.11
 -1 0 -16 483.42 17.45
 1 0 17 -0.7 2.91
 -1 0 -17 0.15 1.46
 -1 0 -17 -0.12 1.37
 -1 0 -18 473.65 15.83
 -1 0 -18 435.98 16.11
 1 0 18 437.38 20.05
 1 0 18 437.45 23.09
 1 0 19 -0.79 3.98
 -1 0 -19 -1.11 1.5
 -1 0 -19 -0.17 1.74
 1 0 19 -0.98 2.45
 -1 0 -20 487.74 16.43
 1 0 20 473.23 24.97
 -1 0 -20 453.2 16.77
 1 0 20 437.68 20.7
 -1 0 -21 0.54 1.86
 1 0 21 3.34 4.26
 -1 0 -21 -0.73 1.58
 1 0 21 -1.6 4.23
 -1 0 -22 364.71 13.21
 -1 0 -22 345.34 13.52
 1 0 22 375.87 20.86
 1 0 23 3.81 3.67
 -1 0 -24 267.97 10.61
 -1 0 -25 -0.43 1.52
 1 0 26 92.21 4.81
 -1 0 -26 87.5 4.51
 1 0 27 0.65 1.42
 -1 0 -27 0.1 1.15
 1 0 28 109.2 4.2
 -1 0 -28 79.06 3.69
 1 0 29 0.3 0.56
 -1 -1 29 2.21 1.02
 -1 1 29 2.6 1.02
 1 -1 -29 2.96 1.04
 -1 1 28 0.8 1.24
 -1 -1 28 0.4 1.23
 1 -1 -28 2.2 1.29
 1 1 -28 1.04 1.17
 -1 -1 27 10.12 1.97
 -1 1 27 9.94 1.97
 1 -1 -27 10.06 1.83
 1 1 -27 9.02 1.69
 1 -1 -26 0.73 1.61
 1 1 -26 1.25 1.61
 1 -1 -25 5.09 1.9
 1 1 -25 7.86 2.05
 1 -1 -25 5.9 1.64
 -1 -1 24 7.48 4.48
 -1 1 24 12.2 4.5
 1 -1 -24 9.87 1.82
 1 1 -24 9.22 2.13
 1 -1 -24 9.25 2.2
 1 -1 -23 23.61 2.53
 -1 1 23 19.97 5.65
 -1 -1 23 15.66 5.26
 -1 1 23 29.04 4.74
 -1 1 23 34.17 6.48
 -1 -1 23 23.69 5.72
 -1 -1 22 6.65 4.17
 -1 1 22 2.54 4.33
 -1 1 22 7.43 3.32
 1 1 -22 7.1 1.7
 1 -1 -22 6.04 2.19
 1 1 -22 5.69 2.03
 1 -1 -22 6.06 1.87
 -1 1 21 68.91 8.83
 -1 -1 21 91.4 9.76
 1 -1 -21 80.01 5.02
 1 -1 -21 77.95 4.33
 1 1 -21 69.58 4.2
 -1 1 21 73.97 7.42
 1 1 -21 74.86 4.82
 1 -1 -21 76.36 4.39
 -1 1 20 37.21 6.55
 -1 -1 20 37.42 6.55
 1 -1 -20 48.36 3.34
 1 1 -20 47.32 3.21
 -1 1 20 43.88 5.79
 1 1 -20 43.21 3.62
 1 -1 -20 44.99 3.71
 1 -1 -20 52.97 3.59
 -1 1 19 13.66 4.63
 -1 -1 19 15.72 4.75
 1 1 -19 21.39 2.27
 1 -1 -19 21.93 2.32
 -1 1 19 19.54 3.89
 1 1 -19 22.83 2.71
 1 -1 -19 21.49 2.72
 1 -1 -19 20.69 2.36
 1 1 -18 11.71 2.09
 1 -1 -18 11.54 1.84
 -1 1 18 12.21 3.37
 1 -1 -18 11.58 1.95
 1 1 -18 7.04 1.62
 -1 1 18 8.41 3.84
 -1 -1 18 13.17 4.15
 1 -1 -18 13 2.17
 1 1 -18 8.9 2.13
 1 -1 -17 20.35 2.23
 1 1 -17 16.88 2.25
 -1 1 17 14.2 3.45
 1 -1 -17 17.38 1.92
 1 1 -17 15.44 1.87
 -1 1 17 23.68 4.64
 -1 -1 17 15.23 4.3
 1 1 -17 13.58 2.31
 1 -1 -17 15.51 2.28
 -1 -1 16 23.13 3.41
 -1 1 16 19.54 3.69
 1 -1 -16 19.89 2.2
 1 1 -16 19.97 2.39
 1 1 -16 20.35 2.44
 1 1 -16 17.91 1.86
 1 -1 -16 19.63 2.02
 -1 1 16 20.25 4.25
 -1 -1 16 15.53 4.27
 1 1 -15 100.25 4.51
 1 -1 -15 97.64 4.46
 1 -1 -15 89.16 4.57
 1 1 -15 98.21 4.87
 -1 -1 15 95.73 8.09
 -1 1 15 85.19 7.84
 1 1 -15 91.59 4.89
 1 -1 -15 94.35 4.39
 1 1 -15 88.29 4.17
 -1 1 15 89.28 6.95
 -1 -1 15 92 6.13
 1 1 -14 3.42 1.55
 1 -1 -14 1.46 1.35
 -1 -1 14 0.53 1.44
 1 -1 -14 2.34 1.28
 1 1 -14 1.91 1.24
 1 -1 -14 2.52 1.3
 1 -1 -14 3.15 1.17
 1 1 -14 2.38 1.08
 1 1 -13 35.7 2.83
 1 -1 -13 42.74 2.54
 1 1 -13 37.73 2.4
 -1 -1 13 37.02 3.49
 -1 1 13 39.95 4.31
 1 -1 -13 40.59 2.49
 -1 -1 12 75.47 4.7
 -1 1 12 68.58 5.43
 -1 -1 11 56.61 3.84
 -1 1 11 53.48 4.54
 -1 -1 10 67.97 4
 -1 1 10 58.52 4.7
 -1 1 9 238.51 10.55
 -1 -1 9 250.89 9.44
 -1 1 8 46.8 3.68
 -1 -1 8 51.03 2.97
 -1 1 7 20.2 2.4
 -1 -1 7 19.13 1.68
 1 1 -6 213.85 7.81
 -1 -1 6 194.2 7.14
 1 1 -5 99.05 4.26
 -1 -1 5 95.42 3.7
 -1 -1 4 125.49 4.33
 1 1 -4 129.92 4.94
 -1 1 3 177.05 6.64
 1 1 -3 173.1 6.21
 -1 1 2 15.97 1.4
 1 1 -2 13.35 1.19
 1 1 -1 79.47 3.08
 1 -1 -1 83.46 3.74
 -1 1 1 85.57 3.35
 1 1 -1 86.32 2.9
 1 -1 -1 86.76 2.91
 1 1 0 8.81 0.94
 -1 1 0 9.23 0.76
 1 -1 0 6.51 1.44
 -1 -1 0 7.63 0.95
 1 1 1 232.07 8.04
 1 1 1 224.4 7.69
 1 -1 1 232.06 7.72
 -1 1 -1 236.4 7.56
 1 1 2 0.17 0.99
 1 -1 2 0.29 0.96
 1 1 2 -0.21 0.95
 -1 1 -2 0.93 0.63
 -1 1 -3 196.76 6.55
 1 1 3 184.48 7.23
 1 -1 3 181.67 7.24
 -1 1 -4 19.76 1.54
 1 -1 4 13.62 1.23
 1 -1 5 295.33 10.04
 1 1 6 6.68 1.94
 1 -1 6 6.02 1.24
 1 1 7 94.62 5.42
 1 -1 7 100.14 4.6
 1 1 8 13.71 2.41
 1 -1 8 13.54 1.8
 1 -1 9 12.66 2.79
 1 1 9 14.6 3.05
 1 1 9 13.67 2.4
 1 -1 9 14.41 2.03
 1 -1 10 107.88 7.22
 1 1 10 106.72 7.24
 1 1 10 104.62 6.5
 1 -1 10 108.83 5.75
 1 1 11 82.47 6.64
 1 -1 11 93.7 6.99
 1 -1 11 93.1 5.45
 1 1 11 79.09 5.82
 -1 -1 -12 7.26 1.3
 1 -1 12 9.05 2.17
 1 1 12 8.94 2.63
 -1 1 -13 4.05 1.58
 1 -1 13 4.09 1.9
 -1 -1 -13 4.87 1.22
 -1 1 -13 1.18 1
 1 1 14 -1.07 2.57
 1 -1 14 1.61 3.02
 -1 -1 -14 1.78 1.27
 -1 1 -14 0.68 1.34
 1 -1 14 0.3 1.77
 1 1 14 1.61 2.24
 -1 -1 -14 0.1 1.16
 -1 1 -14 0.37 1.05
 1 1 15 0.88 2.33
 1 -1 15 -1.31 1.99
 1 -1 15 0.59 3.02
 1 1 15 0.59 2.66
 -1 -1 -15 1.9 1.36
 -1 1 -15 1.59 1.57
 -1 1 -15 1.13 1.05
 -1 -1 -15 0.99 1.12
 1 1 16 0.96 2.67
 1 -1 16 5.84 3.49
 1 1 16 0.65 2.71
 -1 -1 -16 4.76 1.48
 -1 1 -16 3.98 1.51
 -1 1 -16 4.04 1.45
 -1 -1 -16 3.22 1.36
 1 1 17 1.03 2.47
 1 -1 17 1.41 3.66
 1 1 17 0.71 3.34
 -1 -1 -17 1.31 1.38
 -1 -1 -17 0.32 1.72
 -1 1 -17 0.16 1.55
 -1 1 -17 1.7 1.33
 -1 -1 -17 1.66 1.44
 1 1 18 1.63 2.61
 1 -1 18 3.01 4.18
 1 1 18 1.52 3.87
 -1 -1 -18 1.49 1.47
 -1 -1 -18 3.39 1.76
 -1 1 -18 2.7 1.71
 -1 1 -18 4.4 1.55
 -1 -1 -18 5.41 1.63
 1 1 19 2.25 2.87
 1 -1 19 1.58 3.63
 1 1 19 2.39 3.99
 -1 -1 -19 3.74 1.84
 -1 1 -19 3.66 1.81
 -1 1 -19 2.45 1.63
 -1 -1 -19 1.83 1.51
 1 1 20 9.05 4.29
 1 -1 20 13.8 5.06
 1 -1 20 13.19 4.71
 -1 -1 -20 14.21 2.18
 1 1 20 8.59 3.49
 -1 1 -20 13.84 2.29
 -1 -1 -20 15.07 2.47
 1 -1 21 18.01 5.36
 1 1 21 17.47 5.26
 1 -1 21 10.98 4.84
 1 1 21 14.36 4.67
 1 1 21 18.64 4.22
 -1 -1 -21 21.26 2.4
 -1 -1 -21 20.25 2.79
 -1 1 -21 18.59 2.53
 1 -1 22 21.52 5.75
 -1 -1 -22 14.45 2.17
 1 -1 22 9.25 4.57
 1 1 22 14.14 4.78
 -1 -1 -22 20.7 2.76
 -1 1 -23 5.76 1.86
 -1 -1 -23 4.22 2.01
 1 -1 23 5.89 3.96
 1 1 23 2.25 3.46
 -1 -1 -24 21.73 2.65
 -1 1 -24 24.6 2.62
 1 1 25 3.32 1.85
 1 -1 25 5.79 1.92
 -1 -1 -25 4.76 1.82
 -1 1 -25 3.98 1.65
 1 -1 26 13.79 2.08
 1 1 26 15.63 2.1
 -1 -1 -26 17.51 2.11
 -1 1 -26 14.4 1.86
 1 -1 27 1.6 1.23
 1 1 27 0.1 1.27
 -1 1 -27 0.55 1.11
 -1 -1 -27 0.59 1.19
 1 1 28 13.01 1.36
 1 -1 28 12.43 1.35
 -1 -1 -28 11.36 1.3
 1 -2 -29 3.05 0.89
 -1 -2 29 2.78 1.04
 -1 2 28 0.92 0.88
 -1 -2 28 0.67 1.01
 1 -2 -28 0.52 1.14
 -1 2 27 5.48 1.4
 -1 -2 27 0.1 1.26
 1 2 -27 1.93 1.22
 1 -2 -27 3 1.49
 -1 -2 26 14.76 2.02
 -1 2 26 17.75 2.15
 1 2 -26 12.07 1.84
 1 -2 -26 14.78 2.1
 1 -2 -25 24.69 2.27
 1 -2 -25 28.73 2.79
 1 2 -24 12.91 2.2
 1 -2 -24 13.83 2.31
 1 -2 -24 9.65 1.77
 -1 -2 23 96.16 9.46
 -1 2 23 93.65 9.46
 -1 -2 23 78.64 10.19
 -1 2 23 105.08 8.92
 -1 2 22 10.3 4.48
 -1 -2 22 15.09 4.82
 1 -2 -22 8.54 1.87
 1 2 -22 9.36 2.18
 1 -2 -22 13.07 2.45
 -1 2 22 11.27 3.65
 -1 -2 22 15.99 5.02
 -1 2 22 6.08 3.59
 -1 2 21 39.13 6.2
 1 -2 -21 45 3.35
 1 -2 -21 48.55 3.87
 1 -2 -21 44.49 3.46
 1 2 -21 48.48 3.97
 -1 -2 21 52.96 7.56
 -1 2 21 40.04 6.67
 -1 2 20 38.88 5.89
 1 -2 -20 44.11 3.21
 1 -2 -20 44.14 3.79
 1 -2 -20 47.85 3.49
 1 2 -20 41.91 3.78
 -1 -2 20 40.29 6.89
 -1 2 20 46.47 7.25
 -1 2 19 70.77 7.37
 1 -2 -19 72.73 4.1
 1 -2 -19 71.4 4.54
 1 -2 -19 66.63 4.3
 1 2 -19 72.09 4.75
 -1 -2 19 75.63 8.48
 1 -2 -18 7.08 1.73
 -1 2 18 10.54 3.6
 1 2 -18 6.94 2.19
 1 -2 -18 10 2.08
 -1 2 18 10.02 3.86
 -1 -2 18 8.64 3.75
 1 2 -17 372.11 13.78
 1 2 -17 347.32 12.42
 1 -2 -17 335.74 12.52
 1 -2 -17 346.88 13.05
 1 2 -17 353.75 13.16
 -1 2 17 375.96 18.07
 -1 2 17 346.37 18.93
 -1 -2 17 360.05 19.15
 1 -2 -16 7.65 1.9
 1 2 -16 7.78 1.45
 1 -2 -16 7.49 1.63
 -1 2 16 5.06 2.91
 1 2 -16 10.42 2.38
 1 2 -16 9.39 2.1
 -1 2 16 12.7 3.9
 -1 -2 16 7.33 3.45
 1 -2 -16 6.06 1.67
 1 2 -15 430.87 15.64
 1 -2 -15 430.61 14.69
 -1 2 15 416.75 19.12
 1 2 -15 423.21 14.26
 1 -2 -15 414.12 14.47
 1 2 -15 424.88 15.25
 -1 2 15 401.69 19.95
 -1 -2 15 379.79 19.6
 1 2 -14 5.74 1.24
 -1 -2 14 3.5 2.82
 -1 2 14 7.89 3.18
 1 2 -14 4.66 2.13
 1 -2 -14 6.07 1.64
 -1 2 14 5.58 2.86
 1 -2 -14 4.51 1.3
 1 2 -14 4.48 1.85
 1 -2 -13 933.26 29.17
 1 -2 -13 930.33 28.95
 -1 2 13 947.37 33.54
 1 2 -13 882.4 28.73
 1 -2 -13 924.8 28.9
 1 2 -13 855.81 29.88
 1 -2 -12 18.7 1.75
 -1 -2 12 12.68 2.88
 -1 2 12 17.56 3.44
 -1 2 11 980.46 34.68
 -1 2 10 5.93 2.39
 -1 -2 10 3.54 1
 -1 2 9 1240.86 38.07
 -1 -2 9 1086.91 34.05
 1 2 -8 70 4.19
 -1 2 8 77.95 5.23
 1 2 -7 1931.6 59.53
 -1 2 7 1863.62 60.75
 1 2 -6 63.98 3.6
 -1 2 6 67.99 4.43
 1 2 -5 1695.03 52.88
 -1 2 5 1706.16 53.92
 1 2 -4 774.46 24.75
 -1 2 4 755.33 25.45
 1 2 -3 2541.12 78.33
 -1 2 3 2570.41 78.87
 -1 2 2 730.83 23.75
 1 -2 -2 731.29 24
 -1 2 1 431.42 13.88
 1 -2 -1 409.29 14.65
 1 2 -1 395.74 13.44
 -1 -2 1 419.55 14.8
 1 2 0 11.96 1.46
 -1 2 0 8.52 1.16
 1 -2 0 6.68 2.16
 -1 -2 0 9.98 1.83
 -1 2 -1 2561.05 77.38
 1 2 1 2569.87 78.47
 -1 -2 -1 2497.73 78.22
 1 -2 1 2608.16 79.88
 1 2 2 263.83 9.7
 1 -2 2 261.74 11
 1 -2 2 246.63 8.63
 1 2 2 258.08 8.64
 -1 2 -2 250.34 8.89
 1 2 3 3732.36 113.15
 -1 2 -3 3741.7 111.99
 1 2 3 3621.85 112.27
 1 -2 3 3648.73 112.29
 1 2 4 242.91 10.12
 -1 2 -4 259.55 8.98
 1 2 4 257.45 9.72
 1 -2 4 245.32 9.67
 1 2 5 1026.1 33.73
 1 -2 5 1011.68 33.67
 1 2 5 1001.21 34.06
 -1 2 -5 1058.51 32.58
 1 -2 6 267.45 11.7
 1 2 6 298.24 11.95
 1 2 6 302.43 12.14
 -1 2 -6 302.99 10.68
 1 -2 7 1002.5 34.76
 1 2 7 1038.12 34.84
 1 2 7 1054.13 34.93
 1 -2 8 101.32 6.54
 1 2 8 104.6 6.62
 1 2 8 106.32 6.43
 1 -2 9 315.8 14.23
 1 2 9 341.31 14.43
 1 2 9 307.96 13.81
 1 -2 10 36.84 4.51
 1 2 10 31.96 4.21
 1 2 10 35.45 4.15
 1 -2 11 169.71 10.08
 1 2 11 163.52 9.92
 -1 -2 -11 158.66 6.15
 -1 -2 -12 107.77 4.54
 -1 2 -12 98.92 4.37
 -1 2 -12 98.5 5.4
 1 2 12 98.03 7.38
 1 2 13 44.51 5.2
 -1 -2 -13 46.21 2.81
 1 2 13 45.52 5.63
 1 -2 13 32.2 5.01
 -1 2 -13 44 3.57
 -1 2 -13 44.47 2.65
 -1 -2 -13 40.98 2.69
 1 2 14 60.3 6.02
 -1 -2 -14 51.26 3.15
 -1 2 -14 52.57 4.01
 1 -2 14 49.9 6.16
 1 2 14 52.57 6.3
 -1 2 -14 50.29 3
 -1 -2 -14 53.98 3.08
 -1 2 -15 29.72 3.19
 1 -2 15 31.38 5.34
 1 2 15 29.1 5.31
 1 2 15 33.7 4.97
 -1 -2 -15 30.67 2.44
 -1 -2 -16 36.89 2.99
 -1 2 -16 40.07 3.6
 1 2 16 30.21 5.06
 -1 -2 -16 37.55 2.76
 1 2 16 35.47 5.87
 1 -2 16 29.79 5.47
 -1 2 -17 12.29 2.41
 -1 -2 -17 6.27 1.9
 -1 -2 -17 7.85 1.78
 1 -2 17 7.92 4.07
 1 2 17 8.56 4.09
 1 2 17 2.93 3
 -1 2 -18 6.17 2.25
 -1 -2 -18 7.39 1.89
 -1 -2 -18 6.02 1.66
 1 2 18 9.81 3.81
 1 -2 18 4.54 4.14
 1 2 18 9.01 4.61
 1 2 19 6.27 3.7
 1 2 19 6.69 4.01
 1 -2 19 12.71 4.03
 -1 -2 -19 5.47 1.71
 -1 -2 -19 6.76 1.63
 1 -2 19 7.03 3.91
 1 2 19 17.86 4.83
 -1 2 -19 8.05 2.31
 -1 -2 -19 6.65 2.1
 -1 2 -20 24.93 3.03
 -1 -2 -20 26.67 3.1
 -1 -2 -20 26.46 2.58
 1 2 20 33.95 6.2
 1 -2 20 22.72 5.62
 1 -2 20 21.78 6.5
 1 2 20 24.61 4.94
 -1 -2 -21 5.03 1.97
 -1 2 -21 7.92 2.01
 -1 -2 -21 6.47 1.73
 1 2 21 1.5 4.22
 1 -2 21 2.25 3.76
 1 2 21 7.43 3.55
 1 -2 21 9.66 4.55
 -1 2 -22 17.17 2.5
 1 -2 22 14.62 5.26
 1 -2 22 18.05 4.83
 1 2 22 16.57 4.67
 1 2 22 18.21 4.23
 -1 -2 -23 8.43 1.72
 -1 -2 -23 10.93 2.13
 -1 2 -23 11.37 2.06
 1 2 24 19.02 2.36
 -1 2 -24 14.06 2.07
 -1 -2 -24 17.08 2.36
 1 -2 24 21.64 2.47
 1 -2 25 3.17 1.58
 1 2 25 4.63 1.61
 -1 2 -25 3.38 1.35
 -1 -2 -25 4.92 1.68
 1 -2 26 9.94 1.55
 1 2 26 6.52 1.47
 -1 -2 -26 8.44 1.66
 -1 2 -26 5.27 1.24
 1 -2 27 5.65 1.17
 1 2 27 6.61 1.14
 -1 -2 -27 8.24 1.4
 -1 -2 -28 0.3 0.8
 1 -2 28 1.25 0.84
 -1 -3 28 26.18 1.92
 1 -3 -28 25.55 1.77
 1 -3 -27 -0.45 1.11
 1 -3 -26 17.11 2.01
 -1 3 26 16 1.5
 -1 -3 26 15.73 1.51
 1 -3 -25 0.13 1.52
 1 -3 -25 0.88 1.17
 -1 -3 25 0.42 1.26
 -1 3 25 0.69 1.15
 1 -3 -24 58.26 3.31
 1 -3 -24 61.49 3.84
 1 3 -24 49.84 3.36
 -1 3 24 50.58 3.3
 -1 -3 24 51.29 3.35
 1 3 -23 2.48 1.73
 1 -3 -23 4.25 1.89
 1 -3 -23 2.42 1.41
 1 -3 -23 4.98 1.52
 -1 3 22 80.45 8.24
 -1 -3 22 84.53 10.98
 -1 -3 22 67.66 7.84
 1 -3 -22 74.74 4.3
 1 3 -22 65.02 4.43
 1 -3 -21 6.55 2.16
 -1 3 21 2.7 3.11
 -1 -3 21 7.67 3.88
 1 -3 -21 5.3 1.62
 -1 -3 21 5.36 5.27
 1 -3 -20 99.9 5.4
 -1 -3 20 93.29 9.39
 -1 3 20 90.66 8.98
 -1 -3 20 83.73 11.44
 -1 3 20 74.87 8.39
 1 -3 -20 96.16 5.45
 1 -3 -20 86.65 4.72
 1 3 -20 111.88 6.02
 1 3 -19 17.51 3.05
 1 -3 -19 19.41 2.64
 -1 3 19 7.46 3.79
 -1 -3 19 14.19 4.32
 -1 3 19 11.4 4.08
 -1 -3 19 16.29 5.06
 -1 3 19 15.4 4.58
 1 -3 -19 12.9 1.97
 -1 3 18 46.05 6.33
 1 -3 -18 28.58 2.62
 1 -3 -18 32.68 3.22
 1 3 -18 34.94 3.95
 -1 3 18 26.68 5.33
 -1 -3 18 32.51 6.13
 1 -3 -17 3.94 1.6
 -1 -3 17 5.54 3.85
 -1 3 17 0.66 3.16
 1 3 -17 7.58 2.74
 1 -3 -17 4.44 1.6
 -1 3 17 0.63 3.32
 1 3 -16 38.18 2.61
 -1 -3 16 38.53 5.88
 -1 3 16 32.93 5.3
 1 -3 -16 38.67 2.97
 -1 3 16 37.05 5.48
 1 3 -16 34.67 4.06
 1 -3 -16 41.7 2.93
 1 3 -15 14.78 3.03
 1 3 -15 17.84 1.86
 1 -3 -15 18.53 2.04
 -1 3 15 19.67 4.24
 -1 -3 15 15.17 4.2
 1 -3 -15 16.71 2.19
 -1 3 15 14.84 3.96
 1 -3 -14 63.12 3.42
 -1 3 14 62.89 6.49
 1 3 -14 50.59 4.51
 1 3 -14 60.44 3.31
 1 -3 -14 64.32 3.69
 -1 3 14 54.61 6.27
 -1 -3 14 65.44 6.85
 1 -3 -13 19.37 1.94
 -1 3 13 23.27 4.08
 -1 3 13 15.39 3.7
 1 -3 -13 21.6 2.12
 1 3 -13 13.55 2.86
 1 3 -13 21.1 1.86
 1 -3 -12 38.31 2.53
 1 3 -12 46.08 3.77
 1 -3 -12 45 2.84
 1 3 -12 42.88 2.71
 -1 3 12 38.6 4.85
 1 -3 -11 45.5 2.63
 1 3 -11 44.86 2.74
 -1 3 11 40.38 4.81
 1 -3 -11 45.95 2.8
 1 3 -11 51.08 3.66
 -1 -3 11 57.69 5.29
 -1 3 11 43.2 4.74
 1 3 -10 13.48 2.26
 1 3 -10 11.26 1.47
 -1 -3 10 11.04 3.07
 -1 3 10 9.05 2.72
 -1 3 9 124.84 7.43
 -1 -3 9 140.78 7.82
 1 3 -9 126.88 5.24
 1 3 -9 133.09 6.7
 -1 3 9 131.43 8.03
 -1 3 8 5.89 2.02
 -1 -3 8 3.26 1.8
 1 3 -8 4.87 1.57
 -1 3 8 6.56 2.44
 -1 3 7 77.3 4.85
 -1 -3 7 82.61 5
 1 3 -7 73.72 4.39
 -1 3 7 83.07 5.76
 -1 3 6 2.05 1.43
 -1 -3 6 2.25 1.4
 1 3 -6 4.51 1.38
 -1 3 6 4.38 2
 -1 -3 5 126.88 5.78
 1 3 -5 140.9 6.33
 -1 3 4 27.05 2.95
 -1 -3 4 19.27 3.35
 -1 -3 4 19.99 1.41
 1 3 -4 22.63 2.3
 -1 -3 3 693.31 25.71
 -1 3 3 706.3 24.12
 1 3 -3 714.43 23.67
 -1 -3 2 401.07 16.05
 1 -3 -2 410.65 15.23
 -1 3 2 400.88 14.63
 1 3 -2 414.4 14.75
 1 -3 -1 2127.61 66.72
 -1 -3 1 2048.26 66.67
 1 3 -1 2067.71 64.77
 -1 3 1 2165.39 65.29
 -1 -3 0 469.05 16.94
 1 -3 0 470.31 17.66
 1 3 0 444.62 15.93
 -1 3 0 475.39 15.58
 -1 -3 -1 2242.38 70.38
 1 -3 1 2204.87 72.15
 -1 3 -1 2258.59 68.94
 1 3 1 2300.4 70.39
 1 -3 2 305.22 13.16
 1 3 2 299.16 11.5
 -1 3 -2 277.78 10.66
 1 3 3 1142.73 35.05
 1 -3 3 1124.55 37.1
 1 -3 3 1007.16 32.13
 -1 3 -3 1101.62 33.61
 1 3 4 401.46 15.48
 1 -3 4 383.46 17.25
 1 -3 4 390.71 13.39
 -1 3 -4 406.77 13.95
 1 3 5 773.91 26.5
 -1 3 -5 762.01 24.4
 1 3 5 711.69 24.37
 1 -3 5 735.63 24.49
 1 -3 5 733.74 28.59
 1 3 6 192.89 9.44
 1 3 6 179.71 8.11
 1 -3 6 181.06 8.09
 1 3 6 169.44 7.92
 -1 3 -6 176.68 7.41
 1 3 7 517.91 20.37
 -1 3 -7 508.9 18
 1 -3 7 540.31 19.43
 1 3 7 513.84 19.27
 1 3 8 576.77 22.63
 -1 3 -8 585 20.13
 1 3 8 573.77 21.83
 1 -3 8 578.57 21.87
 1 3 9 600.42 23.35
 1 -3 9 610.89 23.41
 -1 3 -9 606.56 19.71
 1 -3 10 830.55 29.98
 1 3 10 816.83 29.78
 -1 3 -10 786.17 25.2
 1 3 10 777.37 29.69
 -1 -3 -10 774.15 25
 -1 -3 -11 886.05 28.35
 1 -3 11 929.71 33.98
 1 3 11 804.21 33.04
 -1 3 -11 957.03 29.84
 -1 -3 -11 892.38 28.51
 1 3 11 910.34 33.81
 -1 3 -11 881.15 28.47
 -1 -3 -12 418.63 14.06
 -1 -3 -12 424.04 14.21
 -1 3 -12 382.21 15.42
 1 3 12 410.95 18.98
 -1 3 -12 413.38 14.07
 -1 -3 -13 445.62 14.65
 1 -3 13 455.83 20.72
 1 3 13 444.67 20.35
 -1 -3 -13 454.68 14.83
 1 3 13 460.98 20.43
 -1 3 -13 441.52 14.64
 -1 -3 -14 297.13 10.2
 1 -3 14 280.44 15.76
 1 3 14 279.35 15.56
 -1 -3 -14 288.94 10.27
 1 3 14 295.93 15.67
 -1 3 -14 276.26 10.02
 1 3 15 218.92 13.54
 -1 3 -15 225.07 8.33
 -1 3 -15 201.34 9.84
 -1 -3 -15 209.38 8.42
 1 -3 15 230.76 14.36
 1 3 15 228.34 13.82
 -1 -3 -15 215.96 8.37
 1 3 15 218.11 13.58
 1 -3 15 223.52 13.94
 1 3 16 126.79 10.37
 1 3 16 142.48 10.83
 1 -3 16 129.62 10.9
 -1 -3 -16 140.43 6.12
 -1 3 -16 146.17 7.66
 1 3 16 148.08 11.26
 1 -3 16 146.3 11.45
 -1 -3 -17 55.42 3.45
 -1 -3 -17 54.98 3.96
 1 3 17 67.04 7.55
 1 -3 17 51.34 9.19
 1 -3 17 45.98 6.94
 1 3 17 54.19 6.87
 -1 3 -17 61.4 4.77
 1 -3 18 236.15 15.6
 1 3 18 242.78 15.26
 -1 -3 -18 263.43 10.32
 1 3 18 243.22 15.28
 1 -3 18 235.47 18.73
 -1 -3 -18 242.04 9.63
 -1 3 -18 268.63 11.02
 1 -3 19 72.61 8.13
 1 3 19 66.05 7.77
 -1 -3 -19 71.41 4.31
 -1 3 -19 70.86 4.79
 1 3 19 72.93 8
 1 -3 19 47.09 8.4
 -1 -3 -19 67.36 3.96
 -1 -3 -20 132.54 6.52
 1 -3 20 123.15 12.99
 1 3 20 135.66 10.79
 1 -3 20 132.5 10.96
 -1 -3 -20 116.19 5.73
 1 3 21 40.36 6.11
 -1 3 -21 29.34 3.07
 1 -3 21 34.15 5.63
 1 -3 21 28.26 7.16
 1 3 22 57.2 3.64
 1 -3 22 58.01 3.74
 -1 3 -22 49.82 3.56
 -1 -3 -22 61.13 4.01
 -1 -3 -22 53.61 3.41
 1 3 23 2.76 1.43
 1 -3 23 5.89 1.59
 -1 -3 -23 6.83 1.53
 -1 -3 -23 9.47 1.96
 1 3 24 28.67 2.29
 1 -3 24 30.49 2.39
 1 3 25 0.44 0.93
 1 -3 25 2.55 1
 -1 -3 -25 2.48 1.36
 -1 -3 -26 21.17 1.97
 -1 -3 -27 0.07 0.78
 1 -3 27 -0.91 1.08
 1 -4 -27 4.36 0.91
 1 -4 -26 9.23 1.34
 -1 -4 26 8.95 1.48
 1 -4 -25 3.86 1.34
 1 -4 -24 12.25 1.47
 1 -4 -24 14.31 1.92
 1 -4 -23 7.04 1.49
 1 -4 -23 6.86 1.42
 1 -4 -22 10.99 1.83
 1 -4 -22 11.76 2.14
 1 -4 -22 10.51 1.61
 1 -4 -21 -1.22 1.7
 1 -4 -21 1.48 1.61
 -1 -4 21 1 4.81
 1 -4 -21 0.95 1.22
 -1 -4 20 36.66 8.05
 -1 4 20 28.9 5.48
 1 -4 -19 12.26 2.28
 1 -4 -19 12.64 1.86
 -1 -4 19 14.82 6.54
 -1 4 19 19.31 4.85
 1 -4 -18 13.47 1.88
 1 4 -18 17.78 2.05
 -1 -4 18 12.96 6.35
 -1 4 18 16.62 4.63
 -1 4 17 6.14 3.48
 1 -4 -17 4.61 1.52
 1 4 -17 4.7 1.51
 -1 -4 17 1.19 5.75
 1 -4 -17 3.83 1.57
 -1 4 16 6.6 3.18
 1 -4 -16 0.64 1.32
 1 4 -16 3.06 1.33
 -1 -4 16 5.95 5.84
 1 -4 -16 4.62 1.58
 -1 4 15 14.62 4.29
 1 -4 -15 14.2 1.9
 1 4 -15 10.62 1.81
 -1 -4 15 12.79 6.67
 1 -4 -15 10.66 1.97
 1 -4 -14 54.96 3.26
 1 -4 -14 49.38 3.31
 1 4 -14 49.61 3.21
 -1 -4 14 50.34 9.31
 -1 4 14 43.98 6.11
 -1 4 13 2.84 2.61
 1 -4 -13 0.45 1.18
 1 4 -13 1.29 1.26
 -1 -4 13 -1.06 4.77
 1 -4 -13 0.52 1.34
 -1 4 12 12.28 3.57
 1 -4 -12 7.87 1.47
 1 4 -12 10.93 1.74
 -1 -4 12 12.86 5.67
 1 -4 -12 11.08 1.72
 -1 4 11 2 2.35
 1 -4 -11 1.19 1.02
 1 4 -11 0.73 1.15
 1 -4 -11 2.85 1.25
 -1 -4 11 1.82 4.28
 1 -4 -10 54.3 2.93
 -1 4 10 61.56 6.07
 -1 -4 10 49.52 7.56
 1 -4 -10 53.98 3.06
 1 4 -10 54 3.21
 1 -4 -9 25.18 1.94
 -1 4 9 25.97 4
 -1 -4 9 31.86 6.19
 1 -4 -9 30.35 2.15
 1 4 -9 26.92 2.25
 -1 -4 8 25.75 5.18
 1 -4 -8 30.11 2.15
 1 4 -8 29.83 2.29
 1 4 -7 21.39 2.49
 1 4 -7 20.45 1.9
 1 -4 -7 20.32 1.81
 -1 4 6 64.71 5.31
 1 4 -6 55.27 3.98
 1 4 -6 59.82 3.23
 -1 -4 6 62.77 6.67
 -1 4 5 77.28 5.72
 1 4 -5 81.88 4.89
 1 4 -5 80.46 3.85
 -1 -4 5 76.33 6.99
 -1 4 4 38.75 3.85
 1 4 -4 50.84 3.75
 1 4 -4 48.05 2.75
 -1 -4 4 43.18 5.09
 -1 4 3 72.99 4.99
 -1 -4 3 75.27 6.07
 1 4 -3 69.27 4.63
 -1 4 2 27.91 3
 1 4 -2 37.07 3.31
 -1 -4 2 31.41 4.1
 1 -4 -1 162.73 8.61
 -1 -4 1 151.67 8.41
 -1 -4 0 5.87 2.31
 1 -4 0 13.08 3.17
 -1 4 -1 3.49 1.48
 1 -4 1 2.79 2.72
 -1 4 -2 32.04 2.93
 1 -4 2 35.33 4.76
 1 4 2 37.61 3.47
 1 4 3 20.08 2.85
 -1 4 -3 17.31 2.17
 -1 4 -3 13.75 1.65
 1 -4 3 14.13 3.59
 1 4 4 34.37 3.83
 -1 4 -4 31.55 2.81
 -1 4 -4 32.82 2.32
 1 -4 4 33.5 4.89
 -1 4 -5 96.94 4.42
 1 4 5 96.14 6.74
 -1 4 -6 1.06 1.18
 -1 -4 -7 67.95 3.33
 -1 4 -7 79.27 3.79
 1 -4 7 69.7 7.62
 -1 -4 -8 21.67 1.85
 -1 4 -8 27.42 2.27
 1 4 8 23.34 3.93
 1 -4 8 23.33 5.15
 -1 -4 -9 37.93 2.3
 1 4 9 42.22 5.35
 -1 -4 -9 37.58 2.43
 1 -4 9 28.23 6.17
 -1 4 -9 36.75 2.66
 1 4 10 7.66 2.86
 -1 -4 -10 11.13 1.52
 1 -4 10 11.22 4.73
 -1 4 -10 11.19 1.73
 -1 -4 -10 11.1 1.4
 -1 -4 -11 18.84 1.81
 1 4 11 20.76 4.02
 1 -4 11 15.01 6
 -1 -4 -11 20.43 2.01
 -1 4 -11 22.23 2.16
 1 4 12 4.06 3.12
 -1 -4 -12 1.54 1.28
 1 -4 12 3.02 4.31
 -1 4 -12 1.42 1.24
 -1 -4 -12 3.3 1.25
 1 -4 13 42.7 8.92
 1 4 13 38.61 6
 -1 -4 -13 39.91 2.77
 -1 4 -13 46.12 3.08
 1 -4 14 20.01 6.76
 1 4 14 26.94 5.04
 -1 -4 -14 18.68 2.05
 -1 4 -14 22.94 2.24
 1 -4 15 39.96 8.48
 1 4 15 45.98 6.43
 -1 -4 -15 40.19 2.82
 -1 4 -15 41.1 2.94
 -1 -4 -16 1.4 1.23
 1 -4 16 5.75 5.65
 -1 4 -16 1.96 1.3
 1 4 16 -0.68 3.28
 -1 4 -17 83.65 4.23
 -1 -4 -17 80.54 4.27
 1 4 17 83.36 8.58
 1 4 18 7.56 3.69
 1 -4 18 5.52 5.2
 -1 -4 -18 3.13 1.74
 -1 -4 -18 1.78 1.41
 1 -4 19 11.55 5.37
 1 4 19 10.72 3.85
 1 4 20 1.91 3.07
 -1 -4 -20 7.17 1.98
 -1 -4 -20 4.43 1.69
 1 -4 20 1.95 4.98
 -1 -4 -20 5.42 1.48
 -1 -4 -21 3.11 1.7
 -1 -4 -21 1.32 1.23
 -1 -4 -21 2.95 1.27
 -1 -4 -22 5.07 1.76
 -1 -4 -23 4.07 1.57
 -1 -4 -24 3.86 1.43
 1 -4 25 1.07 1.17
 -1 -4 -25 2.17 1.2
 1 -4 26 0.6 0.84
 -1 -4 -26 1.38 0.76
 1 -5 -25 41.84 2.18
 -1 -5 24 16.83 1.51
 1 -5 -24 24.31 1.84
 -1 -5 23 52.39 3.12
 1 -5 -23 57.47 2.91
 1 -5 -22 33.44 2.64
 1 -5 -22 34.23 2.5
 1 -5 -21 93.89 4.73
 1 -5 -21 94.88 4.15
 1 -5 -21 96.76 4.88
 1 -5 -20 68.88 3.49
 1 -5 -20 66.69 4.16
 1 5 -20 72.16 3.63
 1 -5 -20 71.65 4.19
 1 5 -19 153.24 6.38
 1 -5 -19 150.81 7.09
 1 -5 -19 149.94 6.17
 1 -5 -18 89.31 4.29
 -1 5 18 81.22 8.32
 -1 -5 18 74 10.8
 1 5 -18 92.22 4.59
 -1 -5 17 186.34 17.15
 -1 5 17 231.46 14.3
 1 -5 -16 227.22 8.74
 -1 -5 16 226.08 18.98
 -1 5 16 234.31 14.68
 1 5 -16 236.66 9.24
 1 -5 -15 93.84 4.54
 1 5 -15 97.07 5.03
 -1 -5 15 102.41 12.76
 -1 5 15 89.28 9.04
 1 -5 -14 61.14 3.84
 1 -5 -14 62 3.49
 -1 -5 14 60.3 10.36
 1 5 -14 64.74 3.99
 -1 5 14 71.42 7.71
 -1 -5 13 138.59 14.83
 -1 5 13 170.17 11.85
 1 5 -13 159.69 6.8
 1 -5 -13 138.02 6.5
 -1 -5 12 24.18 7.27
 -1 5 12 16.36 4.45
 1 5 -12 20.2 2.31
 1 -5 -12 21.56 2.32
 1 -5 -11 246.49 9.42
 -1 5 11 241.43 14.53
 -1 -5 11 226.54 17.82
 1 5 -11 253.01 9.79
 1 -5 -10 56.48 3.39
 -1 5 10 61.55 6.73
 -1 -5 10 47.05 8.18
 1 5 -10 59.04 3.68
 1 -5 -9 137.96 5.81
 -1 5 9 134.77 9.77
 -1 -5 9 116.65 11.61
 1 5 -9 131.37 6.15
 1 -5 -8 48.58 3.03
 -1 5 8 40.65 5.26
 -1 -5 8 44.92 6.99
 1 5 -8 44.21 3.22
 1 -5 -7 69.96 3.7
 -1 -5 7 71.29 7.83
 1 5 -7 72.02 4.09
 -1 5 7 64.8 6.31
 -1 -5 6 90.1 8.51
 1 5 -6 101.68 4.94
 -1 -5 5 42.86 5.59
 1 5 -5 39.92 2.87
 -1 -5 4 5.2 3.12
 1 5 -4 5.31 1.83
 1 5 -4 6.72 1.65
 1 5 -3 5.74 1.88
 -1 5 3 4.03 1.19
 1 5 -3 5.87 1.48
 1 5 -2 5.96 2.03
 1 5 -2 5.26 1.4
 -1 5 2 5.2 1.29
 -1 -5 1 4.16 2.31
 -1 5 1 2.15 1.88
 1 5 -1 4.33 2.06
 1 5 -1 2.24 1.27
 -1 5 1 3.33 1.2
 1 5 0 3.57 1.99
 -1 5 0 2.86 1.4
 1 5 0 3.22 1.21
 1 5 1 23.45 1.9
 -1 5 -1 23.06 2.19
 -1 5 -2 12.26 1.83
 1 5 2 15.17 1.56
 1 -5 2 10.97 3.5
 -1 5 -3 34 2.65
 1 -5 3 32.75 5.19
 -1 5 -4 24.35 2.41
 1 -5 4 25.41 4.66
 -1 5 -5 40.34 2.92
 1 -5 5 31.4 5.39
 -1 -5 -6 50.7 2.86
 -1 5 -6 42.9 3.16
 1 -5 6 37.13 6.41
 1 5 6 39.22 4.99
 -1 5 -7 71.24 4.02
 -1 -5 -7 65.74 3.5
 1 -5 7 77.81 8.58
 1 5 7 60.62 6.28
 -1 -5 -8 25.64 2.19
 -1 5 -8 23.2 2.46
 1 -5 8 26.34 5.81
 1 5 8 27.4 4.74
 -1 5 -9 71.88 4.21
 -1 -5 -9 75.25 3.89
 1 5 9 75.15 7.4
 1 -5 9 77.49 9.77
 -1 -5 -10 26.19 2.33
 1 5 10 28.14 5.12
 1 -5 10 27.9 7.18
 -1 5 -10 25.82 2.62
 1 5 11 89.63 8.5
 1 -5 11 84.07 11.13
 -1 5 -11 92.74 4.96
 1 -5 12 13.21 6.12
 1 5 12 12.98 4.43
 -1 5 -12 8.74 1.85
 -1 5 -13 45.81 3.32
 1 -5 13 44.65 9.1
 1 5 13 47.99 6.66
 -1 5 -14 80.04 4.47
 1 -5 14 83.9 11.69
 1 5 14 77.02 8.37
 -1 5 -15 31.45 2.7
 1 -5 15 20.87 7.26
 1 5 15 31.87 5.44
 -1 5 -16 27.15 2.58
 1 5 16 31.33 5.8
 1 -5 16 25.93 7.79
 1 5 17 18.72 4.7
 1 -5 17 26.73 7.15
 -1 -5 -18 2.24 1.64
 -1 -5 -18 1.95 1.15
 -1 5 -18 0.7 1.26
 -1 5 -19 21.3 1.93
 -1 -5 -19 25.11 2.48
 -1 -5 -19 20.61 1.83
 -1 -5 -20 3.55 1.47
 -1 -5 -20 3.85 1.6
 1 -5 21 10.48 1.98
 -1 -5 -21 11.47 1.59
 1 -5 22 0.29 1.25
 -1 -5 -22 1.36 1.31
 1 -5 23 3.96 1.1
 -1 -5 -23 7.93 1.34
 -1 -5 -24 1.85 0.88
 1 -6 -22 10.83 1.15
 1 -6 -21 5.6 1.11
 1 -6 -21 3.37 1.16
 1 6 -20 13.14 1.46
 1 -6 -20 15.54 1.7
 1 -6 -20 15.49 1.85
 1 6 -19 5.35 1.3
 1 -6 -19 3.98 1.43
 1 -6 -19 4.34 1.59
 1 -6 -18 25.71 2.37
 1 -6 -18 26.02 2.66
 1 6 -18 27.06 2.25
 1 6 -17 4.25 1.5
 1 6 -16 13.92 1.93
 1 6 -15 1.7 1.48
 -1 -6 15 5.3 5.1
 -1 -6 14 42.51 8.27
 -1 6 14 47.8 6.41
 -1 -6 13 1.09 5.57
 -1 6 13 8.39 3.7
 1 6 -13 7.26 1.76
 1 6 -12 118.35 5.74
 -1 6 12 114.33 9.84
 -1 -6 12 104.43 12.24
 1 -6 -12 108.41 5.41
 1 -6 -11 14.5 2.07
 -1 -6 11 10.94 5.87
 1 6 -11 12.83 2.19
 1 6 -10 83.69 4.64
 1 -6 -10 74.58 4.25
 1 -6 -9 2.39 1.5
 -1 -6 9 0.83 3.66
 1 6 -9 2.27 1.84
 1 6 -8 19.08 2.52
 1 -6 -8 18.12 2.1
 1 -6 -7 7.86 1.71
 -1 -6 7 12.16 4.36
 1 6 -7 7.84 1.85
 1 6 -6 26.54 2.68
 1 -6 -6 34.46 2.68
 -1 -6 6 23.07 4.96
 1 6 -5 1.53 1.59
 1 6 -4 122.79 5.83
 -1 6 3 23.36 3.49
 -1 6 3 23.31 2.07
 1 6 -3 22.04 2.38
 -1 6 2 216.7 8.33
 1 6 -2 217 8.62
 -1 6 1 37.16 2.75
 1 6 -1 36.45 2.79
 1 6 0 178.39 9.96
 -1 6 0 161.04 7.1
 1 6 0 182.72 7.15
 1 6 1 5.58 1.41
 -1 6 -1 3.5 1.51
 1 6 1 4.3 2.31
 1 6 2 62.96 5.71
 -1 6 -2 55.71 3.64
 1 -6 3 -0.53 2.79
 -1 6 -3 1.51 1.52
 1 6 3 2.15 2.39
 1 -6 4 71.32 7.5
 -1 6 -4 83.8 4.64
 -1 -6 -5 4.1 1.48
 1 -6 5 3.15 3.22
 -1 6 -5 3.64 1.7
 -1 -6 -6 63.96 3.64
 1 -6 6 65.76 7.87
 -1 6 -6 64.78 4.1
 -1 -6 -7 0.96 1.37
 -1 6 -7 3.08 1.74
 -1 -6 -8 142.48 6.15
 -1 6 -8 145.52 6.75
 1 -6 8 142.43 12.53
 1 -6 9 1.81 4.17
 -1 6 -9 4.37 1.82
 1 -6 10 199.35 16.19
 -1 6 -10 205.64 8.63
 1 -6 11 14.41 6.15
 -1 6 -11 11.21 2.08
 1 6 11 8.71 4.06
 1 -6 12 120.1 13.18
 -1 6 -12 128.49 6.1
 1 -6 13 13.92 6.66
 1 -6 14 61.9 9.68
 -1 6 -15 7.83 1.63
 -1 6 -16 49.53 3.15
 -1 6 -17 12.74 1.7
 -1 -6 -18 43.6 3.04
 -1 6 -18 45.93 2.73
 -1 6 -19 12.72 1.4
 -1 -6 -19 11.15 1.68
 -1 -6 -19 13.44 1.72
 -1 -6 -20 34.02 2.29
 -1 -6 -20 33.21 2.09
 -1 6 -20 30.95 1.78
 -1 -6 -21 13.16 1.4
 1 7 -19 22.64 1.46
 1 -7 -19 23.69 1.73
 1 -7 -18 1.51 1.26
 1 7 -18 0.34 0.87
 1 -7 -17 36.36 2.72
 1 7 -17 40.35 2.43
 1 7 -16 0.77 1.17
 1 7 -15 38.48 2.66
 1 7 -14 0.36 1.24
 1 7 -13 18.6 2.08
 1 7 -12 3.69 1.57
 1 7 -11 18.09 2.26
 1 7 -10 3.77 1.58
 1 -7 -9 33.43 2.66
 -1 7 9 34.67 5.1
 -1 7 8 14.58 3.46
 1 7 -7 16.24 2.33
 1 -7 -6 34.18 2.74
 1 7 -6 32.78 2.96
 1 -7 -5 11.33 1.91
 1 7 -5 15.38 2.26
 1 -7 -4 59.88 3.56
 1 7 -4 51.99 3.63
 1 7 -3 2.22 1.48
 1 7 -2 49.14 3.3
 1 7 -1 2.9 1.44
 -1 7 1 6.47 1.49
 -1 7 0 31.4 2.58
 1 7 0 29.64 2.4
 -1 7 -1 3.31 1.53
 -1 7 -2 72.89 4.24
 -1 -7 -3 18.51 2.13
 -1 7 -3 18.27 2.36
 -1 -7 -4 176.06 6.97
 1 7 4 156.26 10.11
 -1 7 -4 159.86 7.36
 1 7 5 34.26 4.68
 -1 7 -5 38.93 3.18
 1 7 6 113.42 8.61
 -1 7 -6 111.22 5.69
 1 7 7 59.83 6.36
 1 7 8 59.07 6.69
 1 7 9 63.43 6.9
 -1 7 -9 61.38 3.94
 -1 7 -10 45.32 3.27
 -1 7 -11 38.56 2.95
 -1 7 -12 32.04 2.62
 -1 7 -13 43.77 2.93
 -1 7 -14 45.85 2.91
 -1 7 -15 67.57 3.47
 -1 7 -16 23.64 1.89
 -1 -7 -16 25.15 2.28
 -1 -7 -16 23.05 1.83
 -1 7 -17 56.09 2.75
 -1 -7 -17 49.7 2.63
 -1 -7 -17 58.76 3.07
 -1 7 -18 8.07 0.94
 -1 -7 -18 8.65 1.17
 1 -8 -16 75.18 3.15
 1 8 -16 72.64 2.92
 1 -8 -15 1.74 1.03
 1 8 -15 1.72 0.8
 1 8 -14 127 4.96
 1 8 -13 3.44 1.19
 1 8 -12 141.5 5.75
 1 8 -11 9.42 1.58
 1 8 -10 182.82 7.25
 1 8 -9 20.11 2.21
 1 8 -8 236.34 9.07
 1 -8 -7 17.67 1.79
 1 8 -7 15.3 2.04
 1 -8 -6 322.48 11.27
 1 8 -6 326.06 11.8
 1 -8 -5 18.75 1.97
 1 8 -5 19.55 2.25
 1 -8 -4 272.99 9.91
 1 8 -4 278.22 10.24
 1 -8 -3 10.63 1.73
 1 8 -3 12.82 1.78
 1 -8 -2 235.06 8.5
 1 8 -2 211.95 8.27
 1 -8 -1 21.55 2.23
 -1 -8 0 265.38 9.66
 -1 -8 -1 31.3 2.4
 -1 8 -1 32.47 2.47
 -1 -8 -2 223.68 8.2
 -1 8 -2 217.57 8.47
 -1 -8 -3 39.06 2.55
 -1 8 -3 37.55 2.87
 -1 8 -4 231.41 9
 -1 8 -5 24.48 2.44
 -1 8 -6 192.36 7.8
 -1 8 -7 16.51 2.08
 -1 8 -8 86.16 4.39
 -1 8 -9 11.9 1.77
 -1 8 -10 73.93 3.75
 -1 8 -11 6.84 1.38
 -1 8 -12 42.99 2.54
 -1 8 -13 10.44 1.31
 -1 -8 -14 29.04 1.94
 -1 8 -14 23.53 1.64
 -1 8 -15 5.55 0.84
 1 -9 0 2.23 0.81
 1 -9 1 0.06 0.78
 1 -9 2 5.68 0.98
 1 -9 3 0.35 0.86
 1 -9 4 7.57 1.05
 1 -9 5 0.46 0.82
 1 -9 6 4.22 0.88
 -2 0 30 1.36 0.81
 2 0 -29 0.35 1.06
 -2 0 29 -2.21 1.31
 2 0 -28 8.18 1.73
 2 0 -27 0.83 1.55
 2 0 -26 27.73 2.91
 2 0 -25 0.13 1.39
 2 0 -25 -0.52 1.69
 -2 0 24 65.5 8.57
 2 0 -23 0.98 1.47
 2 0 -23 -0.56 1.85
 -2 0 23 -1.7 4.1
 -2 0 22 184.6 14.31
 2 0 -22 176.01 7.54
 2 0 -22 177.15 8.1
 -2 0 21 3.28 3.6
 -2 0 21 0.5 2.67
 2 0 -21 0.95 1.58
 2 0 -21 1.28 1.81
 2 0 -21 1.54 1.53
 -2 0 20 334.68 19.43
 -2 0 20 322.04 16.41
 2 0 -20 342.04 12.84
 2 0 -20 355.47 12.34
 2 0 -20 314.83 12.39
 -2 0 19 -1.43 3.45
 -2 0 19 1.85 2.13
 2 0 -19 0.9 1.58
 2 0 -19 -0.83 1.74
 2 0 -19 0.13 1.3
 -2 0 18 210.45 13.96
 2 0 -18 224.78 8.56
 -2 0 18 214.86 11.93
 2 0 -18 228.57 9.1
 2 0 -18 211.1 8.76
 2 0 -17 2.14 1.33
 -2 0 17 -0.59 2.73
 2 0 -17 0.4 1.38
 2 0 -17 0.97 1.33
 2 0 -17 0.43 1.55
 -2 0 17 -0.4 1.74
 2 0 -16 759.08 24.29
 2 0 -16 750.61 24.16
 2 0 -16 753.49 24.61
 2 0 -16 723.9 24.63
 2 0 -15 -0.37 1.39
 2 0 -15 0.12 1.39
 2 0 -15 0.51 1.16
 2 0 -15 0.09 0.94
 -2 0 14 1056.65 37.42
 2 0 -14 1106.44 34.31
 2 0 -14 1083.26 34.74
 2 0 -14 1100.09 34.4
 -2 0 13 0.26 1.94
 -2 0 12 3049.29 95.47
 -2 0 11 1.47 1.81
 -2 0 10 6432.06 196.21
 -2 0 9 0.32 1.33
 -2 0 8 1178.02 37.7
 -2 0 7 0.84 1.2
 -2 0 6 3991.93 121.53
 -2 0 5 -0.16 1.08
 2 0 -2 3719.78 112.26
 2 0 -1 0.1 0.28
 2 0 0 2592.54 78.53
 2 0 1 0.42 0.66
 2 0 2 63.09 2.97
 2 0 3 0.26 1.06
 2 0 4 672.09 21.88
 2 0 5 0.74 1.47
 2 0 6 133.74 6.88
 2 0 6 144.13 6.36
 2 0 7 0.96 1.88
 2 0 7 0.84 1.51
 2 0 8 892.29 29.93
 2 0 8 815.32 28.37
 2 0 9 2.53 2.28
 2 0 9 4.16 2.02
 2 0 10 11.47 3.3
 2 0 10 9.67 2.45
 2 0 11 3.24 2.45
 2 0 11 -1.11 1.96
 -2 0 -12 11.16 1.43
 2 0 12 11.16 2.57
 -2 0 -13 1.45 1.1
 2 0 13 -1.52 2.63
 2 0 13 -1.03 2.02
 -2 0 -14 30.01 2.49
 2 0 14 25.29 4.89
 -2 0 -14 28.35 2.22
 -2 0 -15 -0.27 1.42
 -2 0 -15 0.22 1.14
 2 0 15 3.72 2.98
 2 0 15 2.45 2.04
 -2 0 -16 5.49 1.74
 -2 0 -16 6.2 1.45
 2 0 16 4.73 3.64
 2 0 16 3.93 2.28
 -2 0 -17 -0.9 1.36
 2 0 17 2.91 3.5
 -2 0 -17 -0.15 1.59
 2 0 17 1.86 2.32
 2 0 18 145.62 12.11
 -2 0 -18 150.44 6.66
 -2 0 -18 150.22 7
 2 0 18 161.19 10.32
 -2 0 -19 -0.57 1.5
 2 0 19 -1.61 3.95
 -2 0 -19 -0.51 1.81
 2 0 20 52.95 7.75
 2 0 20 61.83 8.5
 -2 0 -20 63.46 4.2
 -2 0 -20 62.42 3.95
 -2 0 -21 0.74 1.48
 -2 0 -21 0.71 1.62
 2 0 21 3.17 3.47
 2 0 22 -2.32 4.22
 2 0 23 2.19 3.51
 -2 0 -23 0.82 1.61
 -2 0 -24 25.18 2.63
 2 0 25 -0.14 1.66
 -2 0 -25 2.47 1.47
 2 0 26 1.79 1.45
 -2 0 -26 1.82 1.33
 2 0 27 -0.75 1.19
 2 0 27 -0.21 0.94
 -2 0 -27 -0.08 0.99
 2 0 28 5.34 1.04
 -2 -1 30 0.53 0.7
 -2 1 30 0.26 0.69
 2 -1 -29 17.3 1.71
 -2 -1 29 17.45 1.75
 -2 1 29 16.71 1.74
 2 1 -29 12.75 1.48
 -2 -1 28 4.96 1.64
 -2 1 28 5.52 1.57
 2 1 -28 3.2 1.39
 2 -1 -28 4.82 1.55
 2 -1 -27 12.69 2.04
 2 1 -27 11.67 1.97
 2 -1 -26 2.49 1.68
 2 1 -26 2.25 1.7
 2 -1 -26 2.62 1.36
 2 1 -25 30.48 2.91
 2 -1 -25 24.2 2.8
 2 -1 -25 28.03 2.52
 -2 1 24 11.02 4.77
 -2 -1 24 6.95 4.49
 -2 1 24 8.21 4.49
 -2 -1 24 4.83 4.26
 -2 1 24 5.82 3.08
 -2 1 23 32.28 6.59
 -2 -1 23 26.65 6.09
 2 1 -23 31 2.84
 2 -1 -23 34.44 2.96
 2 -1 -23 38.59 3.41
 2 1 -23 31.26 3.14
 -2 1 23 36.16 5.38
 2 -1 -22 16.14 2.17
 2 1 -22 14.21 1.98
 2 -1 -22 14.8 2.56
 2 1 -22 19.67 2.59
 -2 1 22 15.37 4.98
 -2 -1 22 22.6 5.83
 -2 1 22 8.72 3.68
 2 -1 -22 11.76 2.14
 2 -1 -21 31.82 2.82
 2 1 -21 32.03 2.75
 -2 1 21 32.47 5.32
 2 -1 -21 35.77 3.36
 -2 -1 21 35.06 6.58
 -2 1 21 38.21 6.9
 2 -1 -21 35.52 3.17
 2 1 -21 36.3 3.44
 2 1 -20 20.62 2.57
 2 -1 -20 16.51 2.17
 2 1 -20 18.09 2.09
 2 -1 -20 19.2 2.69
 2 1 -20 20.74 2.68
 -2 1 20 16.5 5.15
 -2 -1 20 26.27 5.6
 -2 1 20 14.58 4.01
 2 -1 -20 17.32 2.34
 2 1 -19 26.8 2.3
 2 -1 -19 27.95 2.47
 2 -1 -19 22.12 2.65
 -2 1 19 18.46 4.04
 -2 -1 19 18.01 5.3
 -2 1 19 24.13 5.37
 2 1 -19 25.47 2.84
 2 -1 -19 23.39 2.54
 2 1 -19 23.04 2.7
 2 -1 -18 3.02 1.63
 2 1 -18 2.68 1.72
 -2 1 18 4.92 2.73
 2 -1 -18 4.31 1.5
 2 1 -18 3.45 1.33
 -2 -1 18 3.97 3.32
 -2 1 18 0.67 3.09
 2 -1 -18 5.68 1.58
 2 1 -18 1.28 1.71
 2 -1 -17 53.02 3.47
 -2 -1 17 51.16 6.44
 -2 1 17 48.05 6.22
 2 -1 -17 48.57 3.1
 2 1 -17 43.62 2.8
 2 -1 -17 47.91 3.32
 2 1 -17 46.58 3.48
 -2 1 17 54.13 5.6
 2 1 -17 45.43 3.06
 2 -1 -17 45.21 3.11
 2 1 -17 47.91 3.55
 2 1 -16 3.44 1.29
 2 -1 -16 3.42 1.3
 -2 -1 16 3.8 2.87
 -2 1 16 8.2 3.4
 2 1 -16 3.89 1.69
 2 1 -16 2.13 1.3
 2 -1 -16 2.6 1.34
 2 -1 -16 3.25 1.53
 2 1 -16 4.77 1.77
 -2 1 16 5.01 2.32
 -2 -1 16 5.26 1.95
 2 -1 -15 5.26 1.41
 2 -1 -15 4.66 1.39
 2 1 -15 3.48 1.34
 2 -1 -15 2.23 1.16
 2 1 -15 1.98 1.05
 2 1 -15 3.59 1.75
 2 -1 -15 2.43 1.44
 2 1 -15 4.34 1.74
 -2 -1 15 4.71 1.85
 -2 1 15 4.97 2.09
 2 -1 -14 4.94 1.33
 2 -1 -14 4.94 1.47
 2 1 -14 5.1 1.32
 2 -1 -14 5.36 1.4
 2 1 -14 5.86 1.68
 2 1 -14 6.12 1.17
 2 -1 -14 3.9 1.25
 -2 -1 14 4.69 1.85
 2 -1 -13 4.66 1.26
 -2 -1 13 4.59 1.73
 -2 1 13 2.84 2.1
 -2 -1 12 391.54 14.84
 -2 1 12 403.09 16.17
 -2 -1 11 35.39 2.96
 -2 1 11 32.36 3.43
 -2 -1 10 254.36 9.75
 -2 1 10 243.07 10.84
 -2 1 9 42.38 3.67
 -2 -1 9 39.47 2.7
 -2 1 8 50.52 3.67
 -2 -1 8 46.99 2.85
 2 1 -7 1.75 1.29
 -2 -1 7 3.86 1.04
 -2 1 7 4.81 1.59
 -2 -1 6 715.77 22.88
 2 1 -6 742.06 23.56
 2 1 -5 21.1 1.81
 2 1 -4 251 8.99
 2 -1 -4 264.97 9.12
 2 1 -4 256.45 8.93
 2 1 -3 55.28 2.59
 2 -1 -3 57.39 2.65
 -2 1 3 60.27 2.97
 2 1 -3 52.71 2.67
 2 1 -2 830.85 26.54
 2 -1 -2 861.49 26.96
 2 -1 -2 846.53 26.2
 2 1 -2 856.73 26.2
 2 1 -1 36.7 1.67
 2 -1 -1 33.94 1.65
 2 -1 -1 38.31 2.55
 2 1 -1 34.92 1.65
 2 -1 -1 33.13 1.63
 -2 -1 0 552.28 16.88
 2 -1 0 533.19 18.17
 2 1 0 541.05 17.47
 2 1 0 547.06 17.1
 2 -1 0 538.03 17.1
 -2 1 -1 20.93 1.03
 2 1 1 21.02 1.6
 2 -1 1 19.34 1.63
 2 1 1 21.17 1.75
 2 1 2 166.96 6.76
 2 -1 2 165.95 6.75
 -2 1 -2 183.53 5.84
 2 -1 3 1.73 1.5
 2 1 3 1.1 1.48
 2 1 4 488.77 17.14
 2 -1 4 491.3 17.17
 2 -1 5 5.11 1.96
 2 1 5 6.17 2.01
 2 -1 5 5.76 1.32
 2 1 5 6.13 1.74
 2 -1 6 5.6 2.13
 2 1 6 7.48 2.25
 2 -1 6 6.16 1.41
 2 1 6 5.88 1.97
 2 -1 7 125.15 7.01
 2 1 7 134.64 7.19
 2 -1 7 115.91 5.54
 2 1 7 122.36 6.45
 2 -1 8 239.2 11.12
 2 1 8 236.74 11.05
 2 -1 8 219.71 9.22
 2 1 8 237.38 10.32
 2 1 9 317.79 14.19
 2 -1 9 333.16 14.29
 2 -1 9 293.29 12.1
 2 1 9 334.46 13.47
 2 1 10 246.04 12.3
 2 -1 10 240.55 12.16
 2 -1 10 243.81 10.32
 2 1 10 238.4 11.28
 2 -1 11 90.83 7.1
 2 1 11 88.92 7.07
 2 1 11 92.17 6.58
 2 -1 11 92.24 5.66
 2 -1 12 3.68 1.9
 -2 -1 -12 3.89 1.17
 -2 1 -12 3.06 1.08
 2 1 13 226.83 12.45
 -2 1 -13 270.15 9.9
 2 -1 13 263.2 11.86
 2 1 13 243.24 14
 2 -1 13 274.71 14.56
 -2 1 -13 256.97 9.22
 -2 -1 -13 256.3 9.28
 -2 -1 -14 55.82 3.14
 -2 1 -14 51.09 3.04
 -2 1 -14 56.42 3.57
 2 1 14 49.3 5.32
 -2 -1 -14 52.74 3.15
 2 -1 14 62.98 5.08
 2 1 14 45.35 6.02
 2 -1 14 53.02 6.25
 2 1 15 78.07 6.81
 -2 -1 -15 79.39 3.96
 -2 1 -15 77.29 3.99
 -2 -1 -15 76.13 4
 -2 1 -15 86.38 4.55
 2 1 15 64.36 7.57
 2 -1 15 70.13 7.68
 2 1 16 34.06 4.95
 -2 -1 -16 36.5 2.73
 -2 1 -16 36.23 2.69
 -2 -1 -16 36.6 2.73
 2 -1 16 34.19 5.8
 2 1 16 34.23 5.69
 -2 1 -16 42.09 3.12
 -2 -1 -17 18.82 2.48
 -2 1 -17 19.21 2.46
 2 1 17 20.08 4.2
 2 1 17 12.46 4.65
 2 -1 17 21.17 5.16
 -2 1 -17 21.36 2.33
 -2 -1 -17 26.38 2.39
 -2 1 -18 20.66 2.31
 -2 -1 -18 17.57 2.25
 2 -1 18 19.24 5.32
 2 1 18 15.5 4.9
 -2 1 -18 16.86 2.43
 -2 -1 -18 14.65 2.51
 2 1 18 19.88 4.16
 2 -1 19 117.75 10.91
 2 1 19 101.95 10.55
 2 1 19 108.05 10.91
 2 -1 19 124.52 11.58
 -2 -1 -19 127.82 6.34
 2 1 19 119.05 9.56
 -2 1 -19 119.59 6.16
 -2 -1 -19 121.26 5.8
 2 -1 20 23.36 5.44
 2 1 20 24.46 5.51
 -2 -1 -20 18.36 2.67
 -2 1 -20 22.82 2.69
 -2 -1 -20 22.23 2.45
 2 1 20 16.97 4.09
 2 -1 21 89 9.96
 2 1 21 99.05 10.02
 2 -1 21 89.76 9.76
 -2 -1 -21 88.63 4.92
 -2 1 -21 88.83 5.11
 -2 -1 -21 96.23 5.4
 2 -1 22 12.74 4.67
 2 1 22 10.68 4.81
 -2 -1 -23 55.85 3.86
 -2 1 -23 48.84 3.58
 2 1 24 0.48 1.76
 2 -1 24 0.31 1.79
 -2 1 -24 -0.55 1.47
 -2 -1 -24 0.76 1.62
 2 -1 25 31.68 2.84
 2 1 25 41.46 3.11
 -2 1 -25 36.81 2.77
 -2 -1 -25 42.09 3
 2 -1 26 1 1.38
 2 1 26 1.81 1.35
 -2 1 -26 1.33 1.11
 -2 -1 -26 1.19 1.32
 -2 -1 -27 16.59 1.68
 2 -1 27 14.84 1.71
 2 1 27 19.65 1.73
 2 -1 27 14.68 1.62
 2 -1 28 0.86 0.73
 2 1 28 -0.23 0.69
 -2 2 29 -0.36 0.69
 -2 -2 29 0.83 0.73
 2 -2 -29 1.74 0.96
 -2 -2 28 0.79 1.11
 -2 2 28 1.59 1.12
 2 -2 -28 2.35 1.25
 -2 2 27 -0.9 1.46
 -2 -2 27 1.5 1.47
 2 2 -27 2.93 1.46
 2 -2 -27 1.93 1.52
 2 2 -26 0.39 1.61
 2 -2 -26 0.71 1.59
 2 -2 -26 1.26 1.2
 2 2 -25 2.27 1.68
 2 -2 -25 2.56 1.75
 2 -2 -25 -0.12 1.2
 2 -2 -24 0.54 1.47
 2 -2 -24 3.87 1.42
 2 2 -24 2.22 1.71
 2 -2 -24 1.39 1.85
 -2 2 23 4.51 3.91
 -2 -2 23 2.26 3.78
 -2 -2 23 7.09 4.44
 -2 2 23 6.27 4.08
 -2 2 23 1.23 2.96
 -2 2 22 16.68 4.59
 2 2 -22 21.58 2.89
 2 -2 -22 23.89 2.88
 -2 2 22 24.94 5.79
 -2 -2 22 22.58 5.52
 2 -2 -22 20.54 2.28
 2 -2 -22 22.1 2.51
 -2 2 21 11.25 4.82
 -2 -2 21 16.11 4.95
 2 -2 -21 10.37 2.31
 2 2 -21 15.22 2.6
 2 -2 -21 13.44 2.07
 -2 2 21 16.1 4.44
 2 -2 -21 12.98 2.13
 -2 -2 20 -1.57 3.26
 -2 2 20 5.47 3.6
 2 2 -20 -0.61 1.94
 2 -2 -20 -0.18 1.78
 2 -2 -20 0.71 1.43
 -2 2 20 1.89 2.76
 2 -2 -20 1.37 1.66
 2 -2 -19 5.45 1.95
 2 2 -19 3.06 1.39
 -2 2 19 4.44 3.41
 -2 -2 19 2.23 3.34
 2 -2 -19 4.42 1.83
 2 2 -19 6.07 2.25
 2 -2 -19 5.51 1.59
 -2 2 19 4.83 3.03
 2 2 -19 4.71 1.93
 2 -2 -18 3.16 1.86
 2 2 -18 3.98 1.35
 2 -2 -18 0.66 1.32
 -2 2 18 6.18 3.57
 -2 -2 18 2.07 3.18
 2 2 -18 0.6 2.09
 2 2 -18 2.82 1.98
 -2 2 18 -1.14 3.16
 2 2 -17 52.02 3.95
 -2 2 17 49.81 6.32
 -2 -2 17 37.46 5.75
 2 -2 -17 53.16 3.5
 2 -2 -17 48.4 3.24
 2 2 -17 52.5 3.07
 2 2 -17 49.49 3.99
 -2 2 17 48.17 5.94
 2 -2 -17 57.02 3.74
 -2 -2 16 30.62 4.85
 -2 2 16 26.35 4.81
 2 -2 -16 28.71 2.52
 2 2 -16 25.66 2.08
 2 -2 -16 30.52 2.47
 2 2 -16 27.07 3.1
 2 2 -16 23.96 2.85
 2 -2 -16 25.17 2.62
 -2 2 16 24.56 4.25
 2 -2 -15 154.49 6.49
 2 2 -15 167.33 6.32
 -2 2 15 157.47 10.52
 -2 -2 15 168.46 10.92
 -2 2 15 170.74 10.31
 2 2 -15 171.92 7.61
 2 2 -15 148.31 6.34
 2 -2 -15 162.33 6.54
 2 -2 -15 155.83 6.75
 2 2 -15 168.41 7.63
 2 -2 -14 9.34 1.55
 2 -2 -14 11.02 1.79
 -2 2 14 8.31 2.87
 2 2 -14 10.95 2.29
 2 2 -14 8.64 1.33
 2 2 -14 10.69 1.3
 2 -2 -14 8.64 1.39
 2 2 -14 8.79 1.4
 2 2 -14 11.96 2.3
 2 -2 -13 91.53 4.13
 2 2 -13 88.16 4
 2 -2 -13 90.99 4.13
 2 -2 -13 87.63 4.29
 2 2 -13 90.1 5.02
 2 -2 -12 3.22 1.13
 -2 2 11 39.13 4.07
 -2 -2 11 33.03 2.34
 -2 2 10 24.39 3.25
 -2 -2 10 18.63 1.6
 -2 2 9 112.25 6.73
 -2 -2 9 112.92 4.33
 2 2 -9 119.74 6.01
 -2 -2 8 18.54 1.12
 -2 2 8 21.82 2.75
 -2 2 7 69.64 4.68
 2 2 -7 74.48 4.11
 2 2 -6 21.91 2.1
 -2 2 6 18.29 2.54
 2 2 -5 25.04 2.18
 -2 2 5 23.74 2.6
 2 2 -4 292.88 10.61
 -2 2 4 294.96 11.11
 2 2 -3 2.2 1.21
 -2 2 3 2.28 1.41
 -2 2 2 1225.61 38.73
 2 -2 -2 1240.51 39.44
 2 2 -1 7.49 1.26
 -2 2 1 8.05 1.28
 -2 -2 1 7.23 1.84
 2 -2 -1 6.05 2.17
 2 2 -1 8.34 0.67
 2 -2 -1 9.35 0.7
 2 2 0 1685.42 53.3
 -2 2 0 1702.26 52.7
 -2 -2 0 1693.55 53.16
 2 -2 0 1757.13 54.68
 2 2 0 1758.48 52.16
 2 -2 0 1704.55 52.13
 2 2 0 1738.4 52.16
 2 -2 0 1695.07 52.13
 2 2 1 14.97 1.97
 -2 2 -1 12.87 1.07
 2 2 1 13.73 1.17
 2 -2 1 15.42 1.3
 -2 -2 -1 11.22 1.3
 2 -2 1 13.7 2.7
 2 2 2 620.48 20.28
 2 -2 2 629.91 20.32
 2 2 2 663.3 21.38
 -2 2 -2 621.14 20.02
 2 -2 2 644.82 22.87
 2 -2 3 97.62 4.61
 2 2 3 91.76 4.55
 2 2 3 92.68 5.12
 -2 2 -3 98.5 3.95
 2 -2 3 92.17 6.21
 -2 2 -4 243.91 8.39
 2 -2 4 234.14 9.5
 2 2 4 233.92 9.47
 2 2 4 227.89 9.88
 -2 2 -5 15.27 1.57
 2 2 5 12.41 2.19
 2 2 5 11.2 2.27
 2 -2 5 10.7 2.16
 2 2 6 145.92 7.58
 2 2 6 149.27 7.64
 2 -2 6 153.09 7.74
 2 2 7 98.59 6.18
 2 -2 7 90.72 6.02
 2 2 7 95.43 6.19
 2 2 8 101.65 6.29
 2 2 8 84.46 6.22
 2 -2 8 83.67 6.26
 2 2 9 74.72 5.71
 2 -2 9 79.73 6.12
 2 2 9 71.79 6.09
 2 -2 10 436.93 18.89
 2 2 10 430.79 18.84
 -2 -2 -11 237.86 8.56
 -2 2 -12 190.01 8.5
 -2 -2 -12 210.5 7.58
 2 2 12 211.02 11.6
 -2 2 -12 196.3 7.3
 -2 2 -13 339.8 12.99
 -2 -2 -13 343.27 11.83
 2 -2 13 327.33 17.21
 2 2 13 337.73 16.44
 -2 -2 -13 350.33 11.85
 -2 -2 -14 168.68 7.04
 -2 2 -14 200.8 8.36
 2 2 14 190.69 12.32
 2 -2 14 179.56 12.11
 2 2 14 161.21 10.91
 2 2 15 269.52 15.14
 -2 -2 -15 274 10.26
 -2 2 -15 314.69 11.57
 -2 -2 -15 267.51 10.53
 2 2 15 279.28 16.29
 2 -2 15 283.86 16.41
 2 2 16 90.72 8.23
 -2 2 -16 94.69 5.43
 -2 -2 -16 85.6 4.54
 -2 -2 -16 95.94 4.86
 2 -2 16 88.87 8.98
 2 2 16 85.71 8.78
 -2 -2 -17 104.49 5.19
 2 2 17 86.76 8.39
 -2 2 -17 103.6 5.78
 2 -2 17 104.05 10.03
 2 2 17 97.86 9.78
 2 2 17 106.32 9.85
 2 -2 17 101.79 9.75
 -2 -2 -17 101.6 5.03
 2 -2 18 52.21 7.28
 2 2 18 43.76 7.19
 -2 2 -18 49.66 3.99
 2 2 18 58.61 7.67
 -2 -2 -18 56.4 3.52
 2 2 18 45.13 6.21
 2 2 19 97.02 9.69
 2 -2 19 120.14 10.68
 -2 -2 -19 104.82 5.14
 -2 -2 -19 95.53 5.61
 -2 2 -19 99.77 5.63
 2 2 19 102.98 8.98
 2 -2 19 88.72 10.79
 2 2 20 68.75 8.41
 2 -2 20 79.53 8.94
 -2 -2 -20 68.98 4.12
 -2 2 -20 75.64 4.7
 -2 -2 -20 67.44 4.58
 2 -2 20 66.22 9.19
 2 2 20 74.12 7.81
 2 2 21 119.8 9.99
 2 -2 21 132.81 12.8
 2 -2 21 130.2 11.32
 2 2 21 153.2 12.04
 -2 -2 -22 53.76 3.43
 -2 2 -22 43.71 3.47
 2 -2 22 51.31 7.23
 2 2 22 40.82 6.58
 -2 -2 -22 58.62 3.97
 2 2 23 50.88 3.59
 2 -2 23 50.09 3.59
 -2 -2 -23 46.57 3.52
 -2 2 -23 44.79 3.24
 2 -2 24 31.41 2.78
 2 2 24 30.27 2.69
 -2 -2 -24 35.82 2.94
 -2 2 -24 25.02 2.39
 2 -2 25 37.31 2.72
 2 2 25 41.53 2.77
 -2 2 -25 32.94 2.28
 -2 -2 -25 36.56 2.83
 2 2 26 8.53 1.42
 2 -2 26 10.32 1.48
 -2 -2 -26 10.26 1.63
 -2 -2 -27 9.72 1.27
 2 -2 27 7.56 1.08
 2 2 27 8.49 1.05
 2 -2 27 10.48 1.46
 2 -3 -28 5.09 1.14
 2 -3 -27 60.61 3.17
 -2 -3 27 43.82 2.34
 -2 3 26 19.03 1.76
 -2 -3 26 21.44 1.85
 2 -3 -26 20.66 1.87
 2 -3 -26 21.35 2.26
 -2 -3 25 126.82 5.59
 -2 3 25 128.96 5.54
 2 -3 -25 113.85 5.23
 2 -3 -25 134.3 5.56
 2 -3 -25 135.82 6.08
 2 -3 -24 17.06 1.93
 2 -3 -24 17.3 2.02
 2 -3 -24 14.72 2.32
 2 3 -24 12 2.19
 2 3 -23 284.43 11.45
 2 -3 -23 309.78 11.63
 2 -3 -23 274.04 11
 2 -3 -23 311.93 10.95
 -2 3 22 59.16 7.26
 -2 -3 22 46.65 8.66
 -2 -3 22 47.93 6.66
 2 -3 -21 244.75 10.05
 -2 3 21 227.81 15.09
 2 -3 -21 239.71 9.47
 2 3 -21 255.16 10.7
 -2 -3 21 230.76 15.31
 2 -3 -21 252.22 10.2
 2 -3 -20 6.22 2.12
 2 3 -20 4.03 2.27
 -2 3 20 0.69 3.51
 -2 3 20 2.69 3.17
 -2 -3 20 1.43 3.58
 -2 -3 20 0.75 4.02
 -2 3 20 4.23 3.6
 2 -3 -20 7.14 2.11
 2 -3 -20 5.46 1.64
 -2 3 19 155.62 11.72
 2 -3 -19 138.07 6.32
 2 -3 -19 141.98 7.04
 2 3 -19 152.58 7.85
 -2 3 19 133.57 11.18
 -2 -3 19 153.28 11.99
 2 -3 -18 2.48 1.51
 -2 3 18 -0.68 2.89
 -2 -3 18 0.71 2.8
 -2 3 18 3.87 3.16
 2 3 -18 4.4 2.59
 2 -3 -18 0.14 1.42
 2 -3 -18 0.19 1.82
 -2 3 17 206.26 13.77
 -2 -3 17 236.53 14.82
 2 -3 -17 216.81 8.81
 2 3 -17 227.04 8.65
 -2 3 17 238.34 14.39
 2 -3 -17 236.38 9.23
 2 3 -17 244.48 10.74
 -2 3 16 58.43 6.7
 -2 -3 16 53.97 6.7
 2 -3 -16 53.88 3.37
 2 3 -16 55 3.2
 -2 3 16 65.12 6.72
 2 -3 -16 56.83 3.68
 2 3 -16 49.67 4.52
 2 3 -15 428.61 14.3
 2 3 -15 439.96 15.62
 -2 3 15 433.85 19.96
 2 -3 -15 430.47 14.76
 -2 -3 15 399.31 19.92
 -2 3 15 432.24 20.04
 2 -3 -15 420.48 14.42
 2 3 -14 5.54 2.47
 2 -3 -14 2.81 1.57
 -2 -3 14 2.09 2.46
 -2 3 14 3.99 2.5
 2 -3 -14 7.05 1.48
 2 3 -14 6.7 2.27
 2 3 -14 3.6 1.26
 -2 3 14 1.49 2.75
 2 3 -13 755.7 25.79
 2 3 -13 748.64 25.39
 -2 3 13 742.53 29.36
 2 -3 -13 745.25 24.21
 2 3 -13 749.94 24.21
 2 -3 -13 753.9 24.49
 -2 3 12 11.01 3.07
 2 3 -12 12.13 2.58
 2 -3 -12 9.75 1.72
 2 3 -12 9.15 2.23
 2 -3 -12 10.18 1.55
 2 3 -12 10.34 1.54
 -2 3 12 8.81 2.85
 -2 -3 12 9.59 3.05
 2 3 -11 630.45 20.7
 2 -3 -11 633.47 20.74
 -2 3 11 606.59 24.32
 -2 -3 11 659.98 24.82
 2 3 -11 682 21.86
 2 3 -11 654.41 21.7
 2 3 -11 622.62 23.02
 2 -3 -11 627.36 20.61
 -2 3 10 2.78 2.04
 -2 -3 10 3.51 2.13
 2 3 -10 5.86 1.85
 2 3 -10 3.82 1.18
 -2 3 9 123.19 7.64
 -2 -3 9 121.35 6.99
 -2 3 9 109.11 6.71
 2 3 -9 119.69 6.32
 -2 3 8 3.32 2.22
 -2 -3 8 4.82 1.88
 -2 3 8 4.7 1.88
 2 3 -8 5.95 1.77
 -2 3 7 98.67 6.41
 -2 -3 7 107.28 5.62
 2 3 -7 103.3 5.48
 -2 3 6 19.71 2.95
 -2 -3 6 19.84 2.15
 -2 3 6 24.26 2.28
 2 3 -6 22.47 2.46
 -2 3 5 362.08 14.16
 -2 -3 5 353.03 12.4
 2 3 -5 360.22 13.27
 -2 3 4 64.63 4.3
 -2 -3 4 53.66 2.52
 2 3 -4 66.3 3.88
 -2 3 3 145.81 6.87
 -2 -3 3 147.81 8.05
 2 3 -3 150.43 6.79
 -2 3 2 79.91 4.36
 -2 -3 2 72.63 5.04
 2 -3 -2 74.58 5.06
 -2 3 1 58.81 3.45
 -2 -3 1 61.01 4.29
 2 -3 -1 57.48 4.6
 2 3 -1 67.27 3.58
 -2 3 0 295.17 10.05
 2 -3 0 271.8 12.2
 2 3 0 266.46 10.68
 -2 -3 0 293.27 11.07
 2 3 1 159.48 7.47
 -2 3 -1 176.66 6.08
 2 -3 1 166.14 8.98
 -2 -3 -1 163.53 6.95
 2 3 2 134.75 6.71
 2 -3 2 134.79 8.05
 -2 3 -2 125.66 5.58
 2 -3 3 28.75 1.89
 2 3 3 27.64 3.07
 2 -3 3 23.58 3.91
 -2 3 -3 30.58 2.29
 2 3 4 88.93 4.39
 2 -3 4 90.17 4.42
 2 3 4 87.99 5.81
 2 -3 4 93.08 7.36
 -2 3 -4 99.21 4.44
 2 -3 5 4.38 1.66
 2 3 5 1.74 1.55
 -2 3 -5 2.58 1.12
 2 3 5 2.48 2.05
 2 -3 5 3.55 3.26
 2 3 6 141.44 7.16
 2 -3 6 135.19 7.08
 2 3 6 152.34 8.46
 -2 3 -6 152.3 6.35
 2 -3 6 146.68 10.13
 2 3 7 91.52 5.82
 2 -3 7 90.89 5.83
 2 3 7 95.56 6.75
 2 -3 7 88.29 8.17
 2 3 8 144.82 8.15
 -2 3 -8 133.87 5.45
 2 3 8 139.45 7.95
 2 -3 8 125.91 7.68
 2 -3 9 158.91 9.38
 2 3 9 158.34 9.31
 -2 3 -9 158.42 6.29
 2 3 9 162.51 9.22
 2 -3 9 165.44 9.31
 -2 3 -10 43.5 2.68
 2 3 10 40.42 4.81
 2 -3 10 39.24 4.74
 -2 -3 -10 43.79 2.54
 2 3 10 36.49 4.73
 2 3 10 45.93 5.19
 2 -3 10 43.49 5.05
 -2 -3 -11 55.86 3.2
 -2 3 -11 64.96 4.22
 -2 -3 -11 58.88 3.14
 2 3 11 67.2 6.44
 -2 3 -11 58.45 3.27
 -2 3 -12 50.5 2.97
 2 -3 12 51.64 5.96
 2 3 12 39.84 5.41
 -2 3 -12 45.65 4.03
 2 -3 12 51.76 6.07
 2 3 12 51.83 5.91
 -2 -3 -12 49.65 3.01
 -2 -3 -12 50.3 2.9
 2 3 12 47.61 5.69
 -2 -3 -13 65.62 3.56
 2 3 13 62.66 6.77
 2 -3 13 70.57 7.34
 -2 3 -13 71.13 3.6
 2 3 13 69.84 6.99
 -2 3 -13 54.46 4.44
 2 -3 13 63.74 6.9
 2 3 13 64.31 6.65
 2 3 14 5.81 3.18
 -2 3 -14 6.77 1.42
 2 -3 14 6.77 4.75
 -2 3 -14 7.62 2.52
 2 3 14 10.96 3.68
 2 -3 14 4.19 3.28
 -2 -3 -14 8.17 1.5
 2 3 15 25.22 5.16
 2 -3 15 31.36 7.07
 -2 3 -15 26.07 3.49
 -2 -3 -15 31.3 2.52
 2 3 15 32.48 5.45
 2 -3 15 19.18 4.77
 2 3 16 12.85 4.04
 -2 3 -16 26.15 3.23
 2 -3 16 21.92 6.9
 2 -3 16 13.43 4.66
 2 3 16 28.86 5.3
 -2 -3 -16 19.77 2.12
 -2 -3 -17 5.34 1.45
 2 -3 17 6.24 4.09
 2 3 17 1.98 3.18
 2 3 17 5.28 3.55
 2 -3 17 6.36 4.77
 -2 -3 -17 3.84 1.85
 -2 3 -17 1.49 2.21
 2 3 18 23.34 5.07
 2 -3 18 13.34 4.72
 -2 -3 -18 25.74 2.68
 2 3 18 22.15 4.88
 -2 -3 -18 23.65 2.39
 2 -3 18 19.04 6.35
 -2 3 -18 16.28 2.73
 -2 -3 -19 49.59 3.3
 2 3 19 42.89 6.61
 2 -3 19 43.79 6.87
 2 -3 19 54.61 9.05
 -2 3 -19 47.36 3.8
 2 3 20 23.37 4.59
 2 -3 20 18.11 4.78
 2 -3 20 14.72 5.89
 2 -3 21 43.63 3.28
 2 3 21 38.43 3.04
 -2 -3 -21 40.54 3.36
 -2 -3 -21 35.72 2.86
 2 -3 22 0.55 1.52
 2 3 22 3.08 1.45
 -2 -3 -22 2.21 1.69
 -2 -3 -22 3.53 1.37
 2 -3 23 34.88 2.66
 2 3 23 32.8 2.5
 -2 -3 -23 40.81 3.11
 -2 -3 -24 4.16 1.54
 2 3 24 3.35 1.15
 2 -3 24 4.24 1.27
 2 -3 25 14.45 1.35
 -2 -3 -25 18.73 1.88
 2 -3 26 6.47 1.39
 -2 -3 -26 7.1 1.23
 2 -3 27 5.59 0.97
 -2 -4 27 5.74 1.18
 2 -4 -27 6.13 1.05
 2 -4 -26 22.37 1.94
 2 -4 -25 10.09 1.67
 2 -4 -25 7.12 1.11
 2 -4 -24 37.19 2.86
 2 -4 -24 40.49 2.48
 2 -4 -24 32.33 2.39
 2 -4 -23 21.13 2.33
 2 -4 -23 20.3 1.92
 2 -4 -23 17.05 2.1
 2 -4 -22 43.05 3.29
 2 -4 -22 34.15 2.65
 2 -4 -22 38.47 3.04
 -2 -4 21 16.75 6.18
 2 -4 -21 10.12 1.72
 -2 4 21 13.18 4.45
 2 -4 -21 12.69 2.18
 2 -4 -21 11.88 2.2
 -2 -4 20 101.78 12.7
 -2 4 20 112.21 9.84
 -2 4 19 11.81 4.05
 2 -4 -19 15.38 2.46
 2 -4 -19 9.99 1.78
 -2 -4 19 11.71 5.53
 2 4 -18 114.68 5.29
 2 -4 -18 111.35 5.48
 -2 -4 18 102.09 13.2
 2 -4 -18 113.02 5.41
 -2 4 18 113.31 10.05
 2 -4 -17 1.9 1.53
 2 -4 -17 0.93 1.37
 2 4 -17 1.86 1.34
 -2 -4 17 -3.62 6.5
 -2 4 17 3.35 3.29
 2 4 -16 62.15 3.68
 2 -4 -16 61.75 3.9
 -2 -4 16 75.35 10.8
 2 -4 -16 66.31 3.76
 -2 4 16 59.26 7.1
 2 -4 -15 7.63 1.67
 2 4 -15 6.65 1.53
 -2 4 15 8.59 3.62
 2 -4 -15 4.2 1.71
 2 -4 -14 61.58 3.78
 -2 4 14 71.72 7.29
 2 -4 -14 66.83 3.65
 2 4 -14 59.23 3.64
 2 -4 -13 4.87 1.31
 -2 4 13 8.78 3.37
 2 -4 -13 6.7 1.67
 2 4 -13 6.77 1.54
 2 -4 -12 12.92 1.7
 -2 4 12 17.54 3.75
 2 -4 -12 16.52 1.94
 2 4 -12 16.52 1.96
 2 -4 -11 1.5 1.14
 2 4 -11 -0.12 1.33
 2 -4 -11 -0.22 1.2
 2 4 -10 272.7 9.77
 2 -4 -10 252.1 9.45
 2 -4 -10 267.3 9.44
 -2 4 10 259.01 13.64
 -2 -4 9 10.05 4.29
 2 -4 -9 6.73 1.31
 2 4 -9 7.48 1.45
 2 -4 -9 6.33 1.23
 -2 4 9 6.68 2.47
 2 4 -8 165.02 8.05
 2 -4 -8 164.35 6.39
 2 4 -8 168.24 6.67
 2 4 -7 5.04 1.37
 2 4 -7 3.36 1.64
 2 4 -6 169.91 7.99
 -2 4 6 167.43 9.1
 -2 -4 6 149.3 10.4
 2 4 -6 165.51 6.49
 -2 4 5 5.21 2.03
 -2 -4 5 5.12 2.81
 2 4 -5 4.16 1.27
 2 4 -5 3.76 1.54
 2 4 -4 220.84 9.92
 -2 -4 4 232.36 11.91
 2 4 -4 225.59 8.24
 -2 4 4 234.59 10.46
 -2 -4 3 43.19 4.6
 2 4 -3 43 3.67
 -2 4 3 40.46 3.57
 -2 -4 2 55.12 4.92
 2 4 -2 60.47 4.41
 2 -4 -1 1.6 2.57
 -2 -4 1 2.84 2.22
 2 -4 0 205.2 10.69
 -2 -4 0 197.81 9.13
 2 -4 1 -1.13 2.59
 -2 4 -1 1.3 1.36
 2 4 1 1.73 1.43
 -2 4 -2 23.51 2.39
 -2 4 -2 21.51 1.89
 2 -4 2 19.61 3.96
 2 4 2 19.54 2.78
 2 -4 3 52.76 5.8
 2 4 3 55.76 4.78
 -2 4 -3 57.82 3.15
 -2 4 -4 3.8 1.3
 2 4 4 0.96 1.92
 -2 4 -5 20.48 1.96
 2 4 5 27.54 3.93
 2 -4 6 13.71 4.64
 -2 4 -6 18.27 1.87
 2 4 7 0.86 2.46
 -2 4 -7 4.98 1.38
 -2 -4 -8 186.93 7.01
 2 4 8 190.74 11.35
 -2 4 -8 190.92 7.48
 2 -4 8 190.5 13.66
 -2 -4 -9 10.75 1.33
 2 4 9 13.5 3.45
 2 -4 9 14.46 5.36
 -2 4 -9 9.66 1.67
 -2 -4 -9 10.5 1.47
 -2 -4 -10 11.56 1.44
 2 4 10 9.08 3.25
 -2 4 -10 12.69 1.77
 2 -4 11 13.27 5.62
 -2 -4 -11 19.49 1.85
 -2 4 -11 23.69 2.17
 2 4 11 19.92 4.3
 2 -4 12 59.66 10.06
 -2 -4 -12 68.81 3.68
 -2 4 -12 77.78 4.07
 2 4 12 75.79 7.78
 2 -4 13 32.92 8.15
 -2 -4 -13 38.24 2.66
 -2 4 -13 38.41 2.77
 2 4 13 27.12 5.08
 2 4 14 47.17 6.68
 -2 4 -14 55.14 3.47
 -2 -4 -14 56.89 3.36
 2 -4 15 -1.12 5.27
 -2 -4 -15 2.09 1.26
 2 4 15 3.36 2.8
 -2 4 -15 2.39 1.33
 -2 4 -16 66.08 3.84
 2 4 16 84.28 8.45
 2 -4 16 76.24 10.71
 -2 -4 -16 70.73 3.92
 2 4 17 -0.69 3.24
 -2 -4 -17 5.95 1.52
 2 -4 17 -2.2 5.51
 2 -4 18 100.5 12.11
 2 4 18 115.54 9.96
 2 4 19 5.2 3.44
 -2 -4 -19 3.67 1.68
 -2 -4 -19 5.05 1.46
 2 -4 19 5.97 5.44
 -2 -4 -20 30.26 2.94
 -2 -4 -20 30.27 2.49
 -2 -4 -20 30.9 2.57
 -2 -4 -21 2.68 1.69
 -2 -4 -22 17.12 2.2
 -2 -4 -23 0.69 1.35
 -2 -4 -24 15.6 1.75
 2 -4 24 12.13 1.83
 2 -4 25 0.08 1
 -2 -4 -25 2.03 0.96
 2 -5 -25 1.72 0.84
 2 -5 -24 0.91 0.85
 -2 -5 24 1.07 1.01
 2 -5 -24 0.26 1.03
 2 -5 -23 1.63 1.22
 2 -5 -23 3.01 1.27
 2 -5 -22 3.26 1.39
 2 -5 -22 0.69 0.95
 2 -5 -22 0.36 1.39
 2 -5 -21 7.14 1.78
 2 -5 -21 7.59 1.76
 2 -5 -21 5.04 1.22
 2 5 -20 1.7 1.12
 2 -5 -20 1.98 1.22
 2 -5 -20 1.92 1.68
 2 -5 -20 1.92 1.55
 -2 -5 19 10.41 6.32
 2 -5 -19 18.03 1.88
 2 -5 -19 18.34 2.62
 2 5 -19 16.91 1.97
 -2 5 19 18.77 4.55
 -2 -5 18 7.88 6.15
 -2 5 18 1.95 2.93
 2 -5 -17 43.45 2.96
 -2 -5 17 57.16 9.74
 2 5 -17 47.66 3.25
 -2 5 17 42.11 6.2
 -2 5 16 8.76 3.93
 2 5 -16 10.37 1.94
 -2 -5 16 11.08 6.51
 2 -5 -16 9.53 1.65
 2 -5 -16 8.64 1.89
 2 -5 -15 60.24 3.36
 2 -5 -15 48.21 3.55
 -2 -5 15 65.74 10.6
 2 5 -15 53.05 3.59
 -2 5 15 48.35 6.69
 -2 5 14 6.57 3.26
 2 5 -14 16.71 2.25
 -2 -5 14 14.62 6.67
 2 -5 -14 15.25 1.84
 2 -5 -14 16.21 2.21
 2 5 -13 113.51 5.51
 2 -5 -13 101.02 5.24
 -2 5 13 112.33 9.59
 2 -5 -13 108.47 4.93
 -2 5 12 55.23 6.86
 2 5 -12 69.29 4.15
 -2 -5 12 56.76 10.03
 2 -5 -12 72.07 4.01
 -2 5 11 258.08 15.15
 2 5 -11 276.32 10.48
 -2 -5 11 280.6 19.41
 2 -5 -11 265.53 10.13
 -2 5 10 198.52 12.55
 2 5 -10 209.84 8.49
 -2 -5 10 200.96 15.38
 2 -5 -10 207.55 8.14
 -2 5 9 265.68 14.26
 2 5 -9 254.09 9.85
 -2 -5 9 245.38 16.51
 2 -5 -9 251.58 9.46
 -2 5 8 216.98 12.35
 2 -5 -8 224.38 8.36
 -2 -5 8 210.67 14.36
 2 5 -8 211.72 8.64
 -2 -5 7 580.03 26.82
 2 5 -7 619.55 20.6
 -2 -5 6 297.45 15.98
 2 5 -6 305.17 11.19
 -2 -5 5 473.43 21.28
 2 5 -5 500.98 18.98
 2 5 -5 477.7 16.54
 2 5 -4 250.09 11.49
 -2 5 4 240.03 8.83
 2 5 -4 255.3 9.36
 2 5 -3 518.23 19.6
 2 5 -3 487.6 16.72
 -2 5 3 495.26 16.48
 2 5 -2 314.72 13.81
 -2 5 2 314.92 10.99
 2 5 -2 302.26 11.02
 2 5 -1 867.57 30.16
 2 5 -1 809.92 26.62
 -2 5 1 842 26.78
 2 5 0 587.28 22.68
 2 5 0 589.82 19.17
 -2 5 0 577.26 19.44
 2 -5 1 589.99 24.55
 2 5 1 611.59 19.62
 -2 5 -1 595.53 20.07
 2 -5 2 710.34 28.71
 2 5 2 721.04 23.02
 -2 5 -2 720.81 23.69
 2 -5 3 648 27.21
 -2 5 -3 653.45 21.7
 2 -5 4 678.44 28.92
 -2 5 -4 694.48 22.93
 2 -5 5 857 35.22
 -2 5 -5 870.22 28.31
 2 5 6 568.75 24.13
 2 -5 6 541.73 26.53
 -2 -5 -6 600.35 19.16
 -2 5 -6 573.31 19.77
 2 -5 7 470.84 24.07
 2 5 7 505.76 21.55
 -2 -5 -7 464.15 15.77
 -2 5 -7 474.53 16.48
 2 5 8 526 23.03
 2 -5 8 501.57 26.07
 -2 -5 -8 502.12 17
 -2 5 -8 520.95 17.7
 2 5 9 287.36 16.06
 2 -5 9 300.7 19.22
 -2 5 -9 293.93 11.15
 2 5 10 423.9 20.6
 2 -5 10 397.89 24.15
 -2 5 -10 411.04 14.77
 2 5 11 257.32 15.58
 2 -5 11 277.7 19.72
 -2 5 -11 273.92 10.56
 2 5 12 313.61 17.39
 2 -5 12 303.67 21.44
 -2 5 -12 301.59 11.52
 2 -5 13 178.38 16.03
 2 5 13 182.56 13.02
 -2 5 -13 181.56 7.77
 2 -5 14 168.45 16
 2 5 14 128 11.06
 -2 5 -14 157.73 6.85
 2 5 15 189.51 13.44
 2 -5 15 203.08 17.38
 -2 5 -15 211.95 8.43
 2 -5 16 114.57 12.84
 2 5 16 97.47 9.22
 2 -5 17 71.1 10.03
 -2 5 -17 60.75 3.49
 -2 5 -18 57.51 3.3
 -2 -5 -18 57.51 3.75
 -2 -5 -19 39.46 2.91
 -2 -5 -20 40.98 2.99
 -2 -5 -20 37.62 2.57
 2 -5 20 39.16 3.06
 2 -5 21 15.23 2.07
 -2 -5 -21 17.95 2.05
 2 -5 22 24.79 2.03
 -2 -5 -22 38.56 2.45
 2 -5 23 3.18 0.9
 -2 -5 -23 5.27 1.18
 -2 -5 -24 6.34 0.96
 2 -6 -22 2.01 0.82
 2 -6 -22 2.8 1.06
 2 -6 -21 52.63 2.98
 2 6 -21 48.38 2.42
 2 -6 -21 47.88 2.73
 2 6 -20 2.79 1.06
 2 -6 -20 3.81 1.23
 2 -6 -20 4.36 1.53
 2 6 -19 93.02 4.26
 2 -6 -19 88.99 4.39
 2 -6 -19 92.92 4.9
 2 6 -18 3.29 1.36
 2 -6 -18 0.37 1.35
 2 6 -17 93.32 4.66
 2 6 -16 0.96 1.36
 -2 -6 15 69.77 10.52
 -2 6 15 78.28 8.27
 -2 6 14 15.55 4.64
 -2 -6 14 6.57 5.9
 2 -6 -13 129.55 6.02
 -2 6 13 123.75 10.23
 -2 -6 13 115.94 13.07
 2 6 -13 129.28 6.18
 2 -6 -12 5.9 1.75
 2 6 -12 6.24 1.94
 -2 -6 12 1.03 5.08
 -2 -6 11 247.28 18.41
 2 -6 -11 279.55 10.47
 2 6 -11 268.65 10.72
 2 -6 -10 8.79 1.81
 2 6 -10 7.8 2.08
 -2 -6 10 6.13 4.94
 -2 -6 9 225.88 15.68
 2 -6 -9 230.35 9.2
 2 6 -9 248.37 9.72
 2 -6 -8 21.67 2.33
 2 6 -8 17.98 2.29
 -2 -6 8 22.51 5.56
 2 6 -7 99.74 5.17
 2 -6 -7 92.9 4.77
 -2 -6 7 96.76 8.89
 2 6 -6 22.92 2.43
 2 6 -5 69.54 4.14
 2 6 -4 58.78 3.73
 2 6 -3 53.72 3.52
 -2 6 3 55.65 3.2
 2 6 -2 53.19 5.17
 -2 6 2 55.46 3.32
 2 6 -2 54.65 3.43
 2 6 -1 65.09 5.8
 -2 6 1 71.38 3.94
 2 6 -1 69.92 3.86
 -2 6 0 8.07 1.73
 2 6 0 8.55 1.52
 2 6 0 7.54 2.57
 -2 6 -1 44.92 3.17
 2 6 1 46.3 2.8
 -2 6 -2 3.62 1.61
 2 6 2 6.81 2.64
 -2 6 -3 4.65 1.68
 2 -6 3 3.4 3.1
 2 6 3 8.08 2.79
 2 -6 4 1.84 3.42
 -2 6 -4 8.07 1.87
 -2 6 -5 12.37 2.11
 -2 -6 -5 13.17 1.75
 2 -6 5 14.05 4.66
 -2 6 -6 4.37 1.75
 -2 -6 -6 3.79 1.42
 2 -6 6 2.19 3.59
 2 -6 7 -2.39 4.69
 -2 6 -7 1.3 1.63
 2 -6 8 9.52 4.9
 -2 6 -8 14.12 2.25
 2 -6 9 18.59 6.21
 -2 6 -9 18.26 2.37
 2 -6 10 11.85 5.78
 -2 6 -10 25.96 2.69
 2 -6 11 21.66 6.91
 -2 6 -11 25.29 2.61
 2 -6 12 6.32 5.47
 -2 6 -12 2.88 1.55
 2 -6 13 6.29 6
 -2 6 -14 3.44 1.46
 -2 6 -15 35.82 2.73
 -2 6 -16 6.58 1.48
 -2 -6 -17 47.81 3.29
 -2 6 -17 49.28 2.92
 -2 6 -18 4.99 1.16
 -2 -6 -18 2.98 1.44
 -2 -6 -18 3.42 1.45
 -2 6 -19 52.85 2.57
 -2 -6 -19 50.93 2.81
 -2 -6 -19 49.99 2.97
 -2 -6 -20 3.51 1.19
 -2 -6 -21 20.25 1.54
 2 -7 -20 25.81 1.64
 2 7 -19 1.57 0.82
 2 -7 -19 1.66 1.08
 2 -7 -18 36.9 2.57
 2 7 -18 32.57 2.1
 2 -7 -17 3.19 1.6
 2 7 -17 3.09 1.12
 2 7 -16 47.36 2.88
 2 7 -15 4.04 1.44
 2 7 -14 36.05 2.72
 2 7 -13 -0.13 1.42
 2 7 -12 28.51 2.61
 2 -7 -11 5.1 1.53
 2 7 -11 6.91 1.82
 2 -7 -10 39.31 2.88
 2 -7 -9 33.83 2.73
 2 7 -7 24.09 2.74
 2 -7 -6 62.69 3.66
 2 7 -6 50.15 3.71
 2 -7 -5 8.23 1.82
 2 7 -5 9.44 2.02
 2 7 -4 26.4 2.64
 2 7 -3 6.43 1.64
 2 7 -2 16.47 2.03
 2 7 -1 13.67 1.87
 -2 7 1 19.37 2.06
 -2 7 0 13.46 1.96
 -2 7 -1 32.78 2.82
 -2 7 -2 3.93 1.67
 2 7 2 3.82 2.4
 -2 7 -3 72.73 4.4
 -2 -7 -3 74.73 3.95
 2 7 3 69.9 6.36
 -2 7 -4 4.44 1.82
 2 7 4 7.89 2.99
 2 7 5 42.86 5.34
 -2 7 -5 32.89 3.06
 2 7 6 7.67 3.1
 2 7 7 1.61 2.3
 2 7 8 5.09 2.84
 -2 7 -9 0.59 1.49
 -2 7 -10 4.51 1.6
 -2 7 -11 2.39 1.51
 -2 7 -12 2.96 1.4
 -2 7 -13 4.53 1.42
 -2 7 -14 10.84 1.58
 -2 7 -15 1.62 1.14
 -2 -7 -16 6.99 1.48
 -2 -7 -16 8.27 1.24
 -2 7 -16 8.7 1.31
 -2 -7 -17 -0.89 1.08
 -2 -7 -17 0.94 0.92
 -2 7 -17 0.61 0.83
 -2 7 -18 6.1 0.77
 2 8 -16 12.24 1.1
 2 -8 -16 11.74 1.3
 2 8 -15 3.15 0.92
 2 -8 -15 3.13 1.17
 2 8 -14 15.07 1.5
 2 8 -13 3.35 1.2
 2 8 -12 15.96 1.73
 2 8 -11 6.26 1.52
 2 8 -10 10.84 1.79
 2 8 -9 7.01 1.68
 2 8 -8 10.81 1.9
 2 -8 -8 10.11 1.54
 2 8 -7 6.68 1.74
 2 -8 -7 8.7 1.48
 2 8 -6 5.05 1.55
 2 -8 -6 7.4 1.56
 2 8 -5 2.63 1.43
 2 -8 -5 5.05 1.54
 2 8 -4 0.8 1.23
 2 -8 -4 1.28 1.34
 2 8 -3 2.64 1.31
 2 -8 -3 2.72 1.41
 2 8 -2 0.66 1.09
 2 -8 -2 1.8 1.46
 -2 -8 1 10.62 1.72
 2 -8 -1 10.27 1.88
 -2 8 0 3.56 1.3
 -2 -8 0 5.13 1.37
 -2 -8 -1 23.11 2.01
 -2 8 -1 24.38 2.23
 -2 8 -2 5.88 1.57
 -2 8 -3 16.76 2.13
 -2 8 -4 31.58 2.67
 -2 8 -5 13.01 1.92
 -2 8 -6 48.62 3.26
 -2 8 -7 13.39 1.92
 -2 8 -8 40.01 2.85
 -2 8 -9 12.83 1.75
 -2 8 -10 40.37 2.66
 -2 8 -11 16.84 1.71
 -2 8 -12 58.61 2.98
 -2 8 -13 14.95 1.4
 -2 -8 -14 70.83 3.2
 -2 8 -14 76.59 3.09
 2 -9 -1 3.08 0.89
 2 -9 0 0.73 0.88
 2 -9 1 1.76 0.94
 2 -9 2 1.68 0.89
 2 -9 3 1.95 0.93
 2 -9 4 1.88 0.87
 2 -9 5 -0.06 0.87
 2 -9 6 0.72 0.8
 -3 0 30 20.6 1.73
 3 0 -30 16.47 1.62
 -3 0 29 -0.62 1.33
 3 0 -29 -1.01 1.28
 3 0 -28 18.89 2.25
 3 0 -27 3.41 1.79
 3 0 -26 124.03 6.24
 3 0 -25 1.16 1.48
 -3 0 25 2.43 3.18
 3 0 -25 2.15 1.91
 -3 0 24 214.19 15.78
 3 0 -23 -0.28 1.47
 3 0 -23 2.85 2.08
 -3 0 23 0.86 3.68
 3 0 -22 327.38 12.55
 3 0 -22 300.24 12.01
 3 0 -22 327.11 11.83
 -3 0 22 328.1 19.64
 -3 0 22 300.39 15.88
 -3 0 21 -1.6 4.08
 -3 0 21 2.52 2.66
 3 0 -21 0.16 1.63
 3 0 -21 -0.73 2.04
 3 0 -21 3.16 1.56
 -3 0 20 287.93 17.49
 3 0 -20 280.51 10.95
 3 0 -20 288.54 10.59
 3 0 -20 285.29 11.23
 -3 0 20 259.52 14.35
 -3 0 19 0.69 3.24
 -3 0 19 0.9 2.3
 3 0 -19 -0.31 1.41
 3 0 -19 -0.75 1.47
 3 0 -19 -0.83 1.74
 -3 0 18 317.66 17.47
 3 0 -18 316.08 11.88
 3 0 -18 323.86 11.53
 -3 0 18 315.98 15.15
 3 0 -18 308.1 12.06
 3 0 -18 332.31 11.73
 3 0 -17 1.31 1.22
 3 0 -17 1.78 1.61
 3 0 -17 1.57 1.6
 -3 0 17 0.76 2.02
 3 0 -17 0.47 1.19
 3 0 -16 488.69 16.5
 3 0 -16 481.99 16.37
 3 0 -16 500.51 16.9
 3 0 -16 490.97 16.9
 3 0 -15 0.73 1.48
 3 0 -15 1.34 1.39
 -3 0 15 -0.32 1.7
 3 0 -15 0.49 1.06
 3 0 -15 0.74 1.1
 3 0 -14 713.71 22.28
 3 0 -14 700.31 22.34
 3 0 -14 664.08 22.65
 -3 0 14 684.3 25.29
 -3 0 13 0.26 1.69
 -3 0 12 3345.28 104.26
 -3 0 11 1.23 1.58
 -3 0 10 825.31 27.72
 -3 0 9 -0.79 1.31
 -3 0 8 394.6 14.04
 -3 0 7 0.59 1.28
 3 0 -4 16.08 1.5
 3 0 -3 0.05 0.75
 3 0 -2 23.77 1.27
 3 0 -1 0.2 0.42
 3 0 0 12.83 1.26
 3 0 1 0.8 1
 3 0 2 2.09 1.13
 3 0 3 0.11 1.23
 3 0 4 358.69 12.83
 3 0 5 -0.2 1.61
 3 0 5 0.58 1.44
 3 0 6 532.62 18.84
 3 0 6 479.34 17.61
 3 0 7 3.82 2.01
 3 0 7 1.15 1.65
 3 0 8 677.33 24.62
 3 0 8 643.3 23.12
 3 0 9 2.11 2.66
 3 0 9 4.65 2.01
 3 0 10 541.56 21.47
 3 0 10 496.6 19.5
 -3 0 -11 -0.31 0.93
 3 0 11 0.91 1.87
 -3 0 -12 725.78 23.23
 3 0 12 730.19 27.03
 3 0 13 1.1 2.85
 -3 0 -13 0.67 1.1
 -3 0 -14 525.41 18.27
 3 0 14 547.41 22.12
 -3 0 -14 563.45 18
 -3 0 -15 0.82 1.43
 3 0 15 -1.28 2.26
 -3 0 -15 0.8 1.33
 3 0 15 0.65 3.46
 -3 0 -16 190.42 8.16
 3 0 16 186.25 11.33
 -3 0 -16 206.39 7.91
 3 0 16 197.75 13.77
 -3 0 -17 0.47 1.53
 -3 0 -17 0.13 1.35
 3 0 17 0.95 2.32
 3 0 17 -3 4.17
 3 0 18 501.38 25.4
 -3 0 -18 556.99 18.14
 3 0 18 551.77 26.36
 -3 0 -18 487.16 18.22
 -3 0 -19 1.47 1.74
 3 0 19 3.89 4.11
 -3 0 -19 2.06 1.77
 3 0 20 169.16 13.6
 -3 0 -20 192.06 8.34
 3 0 21 2.33 4.31
 -3 0 -21 0.69 1.61
 3 0 22 106.55 10.19
 -3 0 -23 3.36 1.72
 -3 0 -24 67.4 4.03
 3 0 24 72.57 4.36
 3 0 25 0.39 1.54
 -3 0 -25 0.69 1.32
 -3 0 -26 22.42 1.94
 3 0 26 25.18 2.06
 3 0 27 0.55 0.94
 3 0 28 10.71 1.06
 -3 -1 30 10.36 1.29
 -3 1 30 11.05 1.28
 3 -1 -30 8.74 1.23
 3 1 -29 0.27 1.08
 3 -1 -29 2.06 1.3
 -3 -1 29 2.04 1.32
 -3 1 29 0.77 1.18
 3 1 -28 8.29 1.66
 3 -1 -28 5.63 1.72
 3 1 -27 2.54 1.78
 3 -1 -27 3.89 1.76
 3 -1 -26 31.3 2.96
 3 1 -26 29.13 2.91
 3 -1 -26 29.14 2.5
 3 -1 -25 0.13 1.33
 3 1 -25 0.35 1.67
 3 -1 -25 2.66 1.96
 -3 1 24 13.21 3.69
 -3 -1 24 19.83 5.46
 -3 1 24 10.97 4.48
 -3 1 23 5.21 2.96
 3 -1 -23 8.4 1.91
 3 -1 -23 6.84 1.89
 3 1 -23 4.17 2.06
 3 -1 -23 8.03 2.15
 3 1 -23 6.41 1.67
 -3 -1 23 1.69 3.53
 -3 1 23 5.17 3.88
 -3 -1 22 112.32 11.01
 -3 1 22 104.28 10.47
 -3 1 22 98.14 8.78
 3 -1 -22 114.01 5.94
 3 1 -22 108.92 5.86
 3 -1 -22 102.66 5.49
 3 -1 -22 107.15 5.24
 3 1 -22 94.23 5.01
 -3 1 21 30.85 6.31
 -3 -1 21 21.51 5.51
 3 1 -21 18.63 2.6
 3 -1 -21 21.3 2.85
 -3 1 21 25.22 4.62
 3 -1 -21 20.99 2.5
 3 1 -21 19.55 2.68
 3 -1 -21 24.48 2.42
 3 1 -21 20.54 2.2
 -3 -1 20 122.06 10.73
 -3 1 20 105.17 10.13
 3 -1 -20 113.57 5.96
 -3 1 20 116.22 9.06
 3 1 -20 110.22 5.93
 3 -1 -20 112.42 5.72
 3 1 -20 116.48 5.98
 3 -1 -20 106.63 5.3
 3 1 -20 115.03 5.3
 3 -1 -19 2.01 1.64
 -3 -1 19 1.39 3.33
 -3 1 19 1.41 3.39
 3 1 -19 3.35 1.94
 3 -1 -19 2.68 1.84
 3 1 -19 1.66 1.28
 3 -1 -19 1.72 1.42
 3 1 -19 2.38 1.84
 -3 1 19 5.14 2.81
 3 -1 -18 2.95 1.44
 3 1 -18 1.92 1.45
 3 -1 -18 3.08 1.5
 -3 1 18 -0.64 2.68
 -3 -1 18 0.63 2.71
 3 1 -18 1.55 1.19
 3 -1 -18 3.49 1.47
 3 -1 -18 2.5 1.68
 3 1 -18 3.01 1.81
 3 1 -18 1.65 1.77
 -3 1 18 2.88 2.45
 3 -1 -17 20.19 2.35
 3 -1 -17 23.19 2.23
 3 1 -17 21.76 1.96
 -3 1 17 24.35 4.01
 3 1 -17 17.43 2.45
 3 -1 -17 20.35 2.32
 3 1 -17 22.06 2.62
 3 -1 -17 20.74 2.11
 3 1 -17 20.43 2.03
 3 1 -16 84.1 4.57
 3 -1 -16 66.93 3.96
 3 -1 -16 74.38 3.84
 3 1 -16 69.7 3.56
 -3 -1 16 71.69 5.3
 -3 1 16 68.09 6.04
 3 -1 -16 72.61 4.02
 3 -1 -16 71.06 3.98
 3 1 -16 73.06 4.27
 3 1 -16 74.76 3.81
 3 -1 -16 69.87 3.74
 -3 -1 15 26.75 3.15
 3 1 -15 30.49 2.19
 3 -1 -15 26.19 2.1
 3 -1 -15 30.28 2.42
 3 1 -15 26.74 2.69
 3 -1 -15 25.13 2.37
 3 1 -15 28.65 2.61
 3 -1 -15 25.54 2.11
 3 1 -15 26.38 1.95
 3 -1 -14 3.82 1.18
 3 -1 -14 3.95 1.48
 3 -1 -14 4.93 1.31
 3 1 -14 3.89 1.2
 3 1 -14 5.29 1.68
 -3 -1 14 6.4 1.81
 3 -1 -14 4.95 1.44
 -3 1 13 33.58 3.89
 -3 -1 13 24.82 2.86
 -3 -1 12 50.96 3.66
 -3 1 12 49.29 4.46
 -3 -1 11 290.36 11.41
 -3 1 11 306.9 12.68
 -3 -1 10 189.84 7.87
 -3 1 10 191.22 9
 -3 1 9 2.61 1.81
 -3 -1 9 3.03 1.1
 -3 -1 8 16.35 1.68
 -3 1 8 17.29 2.33
 3 1 -8 14.33 2.03
 -3 1 7 40.52 3.09
 -3 -1 7 40.52 2.44
 3 1 -7 44.51 3.01
 3 1 -6 91.67 4.34
 3 -1 -5 5.44 1.38
 3 1 -5 5.5 1.33
 3 1 -4 85.36 3.74
 3 -1 -4 79.9 3.69
 3 -1 -3 16.79 1.46
 3 1 -3 19.11 1.5
 3 -1 -2 61.64 3.4
 3 1 -2 56.08 2.64
 3 -1 -2 57.74 2.64
 3 -1 -2 57.58 2.63
 3 1 -2 57.23 2.63
 3 -1 -1 1174.33 36.8
 3 1 -1 1191.28 36.81
 3 -1 -1 1229.81 37.82
 3 1 0 1.98 1.13
 3 -1 0 2.36 1.04
 3 1 0 2.06 1
 3 1 1 704.01 22.45
 3 -1 1 710.16 22.47
 3 1 1 677.72 22.66
 3 1 2 36.56 2.79
 3 -1 2 42.38 2.84
 3 -1 3 422.25 15.09
 3 1 3 424.31 15.06
 3 -1 4 50.3 3.81
 3 1 4 53.77 3.99
 3 1 4 58.25 3.62
 3 -1 5 22.69 3.03
 3 1 5 25.31 3
 3 1 5 29.13 2.96
 3 -1 6 3.94 2.27
 3 1 6 1.47 2.03
 3 -1 6 4.65 1.39
 3 1 6 3.07 1.81
 3 1 7 330.78 14.08
 3 -1 7 331.72 14.08
 3 -1 7 327.28 12.34
 3 1 7 335.48 13.45
 3 1 8 167.54 9.04
 3 -1 8 160.32 8.9
 3 -1 8 145.91 7.04
 3 1 8 155.08 8.17
 3 -1 9 419.3 18.04
 3 1 9 422.72 18
 3 -1 9 424.79 15.87
 3 1 9 429.53 17.1
 3 -1 10 491.51 20.89
 3 1 10 487.37 20.79
 3 -1 10 515.02 18.58
 3 1 10 478.65 19.61
 -3 -1 -11 117.88 4.78
 -3 1 -11 116.57 4.76
 3 1 11 113.01 7.53
 3 -1 11 116.89 6.78
 -3 -1 -12 28.06 2.08
 -3 1 -12 25.74 1.96
 3 1 12 22.81 4.44
 3 -1 12 22.97 4.12
 3 -1 12 27.66 3.28
 -3 1 -12 28.64 2.47
 3 -1 13 147.36 8.14
 -3 1 -13 129.45 5.48
 -3 -1 -13 137.79 5.58
 3 1 13 125.76 9.81
 3 -1 13 111.3 9.44
 -3 1 -13 138.23 6.09
 3 1 13 135.53 8.85
 3 1 14 70.18 6.6
 -3 1 -14 78.52 4.31
 -3 -1 -14 74.43 3.87
 -3 1 -14 73.86 3.83
 3 -1 14 76.56 7.91
 3 1 14 75.63 7.83
 3 1 15 69.2 6.59
 -3 1 -15 77.79 4.33
 -3 1 -15 73.9 3.87
 -3 -1 -15 65.25 3.79
 3 1 15 80.04 8.42
 3 -1 15 74.92 8.13
 3 1 16 97.13 8.15
 -3 1 -16 90.81 5.04
 -3 -1 -16 95.39 4.73
 -3 1 -16 93.33 4.75
 3 -1 16 79.48 8.57
 3 1 16 102.93 9.56
 -3 -1 -17 45.15 3.15
 3 1 17 32.11 5.17
 3 1 17 42.17 7.11
 3 -1 17 46.55 7.05
 3 -1 17 47.47 7.02
 3 1 17 46.17 6.82
 -3 1 -17 49.55 3.53
 -3 -1 -17 50.32 3.55
 -3 -1 -18 79.74 4.54
 3 1 18 91.76 8.18
 -3 -1 -18 84.37 4.93
 -3 1 -18 87.89 4.94
 3 -1 18 85.62 9.23
 3 1 18 71.79 8.85
 3 -1 18 83.89 9.45
 3 1 18 78.09 9.21
 3 1 19 5.44 3.89
 3 -1 19 6.93 4.6
 -3 -1 -19 2.48 1.58
 3 -1 19 -1.72 4.38
 3 1 19 7.89 3.5
 -3 1 -19 0.51 1.68
 -3 -1 -19 5.05 1.97
 -3 1 -20 52.06 3.83
 3 -1 20 48.99 7.73
 3 1 20 52.42 7.5
 3 -1 20 54.87 7.8
 -3 -1 -20 58.84 4.09
 -3 -1 -20 53.25 3.69
 3 1 21 9.98 4.34
 -3 -1 -21 11.79 2.25
 -3 -1 -21 10.76 2.02
 3 1 22 101.19 9.93
 3 -1 22 91.52 9.51
 -3 1 -22 87.6 5
 -3 -1 -22 100.27 5.34
 -3 1 -23 1.27 1.59
 -3 -1 -23 1.41 1.59
 3 -1 23 2.45 1.81
 3 1 23 1 1.81
 -3 1 -24 30.32 2.56
 -3 -1 -24 31.76 2.81
 3 1 24 32.54 2.92
 3 -1 24 27.48 2.73
 -3 -1 -25 1.28 1.36
 -3 1 -25 0.78 1.16
 3 -1 25 0.97 1.4
 3 1 25 1.11 1.47
 -3 -1 -26 22.56 1.95
 3 -1 26 19.82 1.9
 3 1 26 26.43 2.06
 3 -1 27 1.7 0.85
 3 1 27 2.27 0.95
 3 -1 27 1.52 0.94
 -3 -1 -27 1.49 0.86
 3 -2 -30 8.71 1.04
 -3 -2 29 15.99 1.48
 -3 2 29 15.49 1.42
 3 -2 -29 17.93 1.76
 -3 2 28 19.81 1.93
 -3 -2 28 18.81 1.97
 3 2 -28 14.34 1.76
 3 -2 -28 17.08 2.02
 3 2 -27 38.44 2.95
 3 -2 -27 48.35 3.22
 3 -2 -27 42.61 2.67
 3 2 -26 33.92 2.92
 3 -2 -26 40.22 3.17
 3 -2 -26 36.06 2.62
 3 2 -25 66.87 4.3
 3 -2 -25 75.25 4.49
 3 -2 -25 63.15 3.88
 3 -2 -25 69.04 3.89
 3 2 -24 37.71 3.47
 -3 2 24 39.7 6.6
 -3 -2 24 53.38 7.01
 -3 -2 24 43.31 7.18
 -3 2 24 43.72 6.88
 3 -2 -24 38.73 3.14
 -3 2 24 34.54 5.52
 -3 -2 23 116.86 11.06
 -3 2 23 112.29 11.04
 3 -2 -23 102.01 5.9
 -3 2 23 122.41 9.81
 3 -2 -23 111.16 5.32
 -3 2 22 103.03 9.46
 -3 2 22 95.21 10.06
 -3 -2 22 94.67 10.12
 3 -2 -22 105.59 5.18
 3 2 -22 97.42 5.79
 3 -2 -22 100.68 5.75
 3 -2 -22 104 5.52
 -3 2 21 51.38 6.72
 -3 2 21 67.11 8.51
 -3 -2 21 67.28 8.24
 3 -2 -21 71.32 4.12
 3 2 -21 65.38 4.63
 3 -2 -21 71.17 4.66
 3 -2 -21 69.91 4.44
 3 -2 -20 58.11 4.07
 -3 -2 20 52.74 7.51
 -3 2 20 48.8 7.34
 -3 2 20 56.5 6.86
 3 -2 -20 55.59 3.59
 3 2 -20 52.47 3.41
 3 2 -20 58.95 4.41
 3 -2 -20 54.03 4.02
 3 2 -20 65.14 4.35
 3 -2 -19 115.93 5.83
 -3 -2 19 98.18 9.55
 -3 2 19 102.88 9.68
 3 2 -19 106.34 5.02
 3 -2 -19 104.15 5.22
 3 2 -19 110.6 5.99
 3 2 -19 104.42 6.08
 3 -2 -19 113.24 5.85
 -3 2 19 112.08 9.24
 3 2 -18 38.13 3.71
 -3 -2 18 27.15 5.31
 -3 2 18 35.61 5.56
 -3 2 18 28.84 5.1
 3 2 -18 36.07 2.55
 3 -2 -18 34.15 2.72
 3 -2 -18 35.67 3.12
 3 -2 -18 39.71 3.1
 3 2 -18 34.94 3.42
 3 2 -17 333.19 13.43
 -3 2 17 339.43 17.98
 -3 -2 17 358.82 18.28
 3 -2 -17 347.67 12.37
 3 2 -17 358.05 12.12
 3 2 -17 385.51 13.67
 3 -2 -17 320.06 12.82
 3 -2 -17 340.38 12.7
 -3 2 17 318.75 16.88
 3 2 -16 59.79 4.26
 3 -2 -16 55.71 3.39
 3 2 -16 60.06 3.17
 -3 2 16 64.63 6.4
 3 2 -16 64.7 4.54
 3 -2 -16 57.83 3.65
 3 2 -16 60.23 3.42
 3 -2 -16 57.48 3.37
 -3 -2 16 66.27 6.8
 -3 2 16 59.84 6.41
 3 -2 -15 288.27 10.51
 -3 2 15 287.85 14.32
 3 2 -15 308.44 11.54
 3 -2 -15 278.61 10.14
 3 2 -15 275.29 10.01
 3 -2 -15 275.75 10.06
 3 2 -15 269.33 9.81
 3 2 -15 278.66 11.2
 3 2 -14 21.03 2.69
 3 -2 -14 21.76 1.93
 3 2 -14 21.61 1.87
 -3 2 14 21.88 3.64
 3 -2 -14 23.05 1.98
 3 2 -14 23.55 1.8
 3 -2 -14 24.07 2.27
 3 2 -14 24.27 3.07
 3 -2 -13 404.24 13.81
 3 -2 -13 411.24 14.19
 3 -2 -13 417.5 13.92
 3 2 -13 423.45 14.92
 -3 -2 12 46.98 2.96
 -3 -2 11 266.61 9.64
 -3 2 11 266.83 12.33
 3 2 -10 23.06 2.87
 -3 2 10 21.84 3.16
 -3 -2 10 23.05 1.8
 3 2 -9 330.23 12.21
 -3 -2 9 299.36 10.31
 -3 2 9 308.25 12.96
 -3 2 8 10.07 2.26
 3 2 -8 11.19 1.92
 -3 -2 8 9.7 0.99
 3 2 -7 522.81 17.75
 -3 -2 7 510.3 16.11
 -3 2 7 502.99 18.57
 3 2 -6 9.43 1.66
 -3 2 6 8.46 2.05
 -3 2 5 307.41 11.79
 3 2 -5 310.56 11.29
 -3 2 4 80.6 4.47
 3 2 -4 85.1 3.7
 3 2 -4 80.53 4.21
 -3 2 3 882.91 28.64
 3 2 -3 894.19 27.65
 3 -2 -3 899.36 27.7
 3 2 -3 846.88 28.49
 3 -2 -2 0.85 1.94
 3 -2 -2 1.93 0.72
 3 2 -2 1.45 0.69
 -3 2 2 1.39 1.2
 3 -2 -1 1035.2 31.51
 3 2 -1 1004.3 31.5
 3 -2 -1 1046.79 31.53
 3 2 -1 1036.91 31.53
 -3 2 1 1021.46 32.11
 -3 -2 1 1005.45 32.4
 3 2 -1 986.78 32.31
 3 -2 -1 957.47 33.5
 -3 2 0 26.11 1.75
 3 -2 0 24.42 1.68
 3 2 0 23.18 1.64
 3 2 0 26.94 2.35
 3 -2 0 21.54 3.08
 -3 -2 0 24.19 1.73
 -3 2 -1 11.37 1.11
 3 2 1 11.67 2.03
 3 2 1 11.83 1.4
 3 -2 1 9.98 1.39
 3 -2 1 7.87 2.54
 -3 2 -2 20.75 1.37
 3 2 2 16.81 1.87
 3 -2 2 16.82 1.86
 3 2 2 23.24 2.5
 3 -2 2 24.26 3.43
 3 -2 3 18.26 3.5
 3 2 3 14.37 2.23
 -3 2 -3 17.05 1.29
 3 2 3 15.41 2.06
 3 -2 3 16.9 2.09
 -3 2 -4 4.09 0.95
 3 -2 4 4.81 1.82
 3 2 4 3.57 1.74
 3 2 4 3.11 1.9
 3 -2 4 3.29 2.54
 3 -2 5 3.11 1.72
 3 2 5 4.4 1.83
 3 -2 5 0.87 1.81
 3 2 5 3.45 2.01
 3 2 6 13.64 2.75
 3 2 6 12.78 2.77
 3 -2 6 13.36 2.7
 3 2 7 83.64 5.79
 3 2 7 83.16 6
 3 -2 7 85.46 6.17
 3 2 8 128.3 7.6
 3 -2 8 128.8 8.06
 3 2 8 120.72 7.75
 3 2 9 274.91 12.83
 3 2 9 255.89 13
 3 -2 9 255.07 13.02
 -3 -2 -10 81.74 3.65
 3 2 10 69.71 6.57
 3 -2 10 73.97 6.7
 3 2 11 381.19 17.08
 -3 -2 -11 377.81 12.82
 3 -2 12 15.54 3.78
 3 2 12 12.19 3.63
 -3 -2 -12 12.73 1.6
 -3 2 -12 12.37 2.32
 3 2 12 20.26 3.77
 -3 2 -13 320.28 11.93
 -3 -2 -13 297.29 10.78
 3 2 13 283.88 15.06
 3 2 13 300.15 16.23
 3 -2 13 288.71 16.14
 -3 2 -14 31.49 3.2
 3 -2 14 40.59 5.97
 3 2 14 35.01 5.59
 -3 -2 -14 29.75 2.42
 3 2 15 161.99 11.06
 -3 2 -15 175.51 7.78
 3 2 15 143.35 11.41
 3 -2 15 168.2 12.16
 -3 -2 -15 164.21 7
 -3 -2 -15 158.23 6.75
 3 2 15 167.79 12.21
 3 -2 15 165.38 12.21
 3 2 16 13.53 4.75
 3 2 16 11.09 3.59
 3 2 16 12.28 4.19
 3 -2 16 6.22 3.6
 -3 -2 -16 8.42 1.77
 -3 2 -16 11.08 2.32
 -3 -2 -16 8.81 1.74
 3 2 17 172.17 12.81
 3 -2 17 156.01 12.5
 -3 -2 -17 167.93 7.23
 -3 2 -17 180.23 7.97
 3 2 17 178.17 12.09
 3 -2 17 155.79 14.14
 -3 -2 -18 16.55 2.18
 3 -2 18 9.57 5.5
 -3 2 -18 13.72 2.43
 3 -2 18 9.65 4.27
 3 2 18 14.71 4.65
 3 2 18 23.08 4.8
 3 -2 19 198.96 14.18
 3 2 19 185.03 13.69
 3 2 19 198.03 13.23
 3 -2 19 175.19 15.4
 -3 2 -19 204.22 8.71
 -3 -2 -19 201.31 8.26
 -3 -2 -19 198.94 8.82
 3 2 20 41.81 6.75
 3 -2 20 47.15 6.66
 3 -2 20 41 7.56
 -3 2 -20 48.02 3.63
 -3 -2 -20 46.62 3.34
 -3 -2 -20 47.11 3.81
 3 -2 21 131.46 11.1
 3 -2 21 111.51 11.54
 -3 2 -21 132.52 6.36
 -3 2 -22 41.61 3.15
 -3 -2 -22 43.59 3.43
 3 2 22 47.03 3.51
 3 -2 22 44.55 3.44
 -3 -2 -23 73.79 4.33
 -3 2 -23 62.18 3.74
 3 -2 23 74.24 4.23
 3 2 23 79.01 4.3
 -3 -2 -24 37.26 2.92
 3 -2 24 39.99 2.88
 3 2 24 37.28 2.85
 -3 -2 -25 20.83 2.02
 3 2 25 19.05 1.9
 3 -2 25 20.23 1.96
 3 2 26 9.68 1.28
 3 -2 26 11.66 1.34
 3 -2 26 11.05 1.76
 -3 -2 -26 10.25 1.4
 3 -2 27 14.31 1.35
 -3 -2 -27 12.31 1.17
 3 -3 -29 -0.06 0.75
 3 -3 -28 3.43 1.17
 -3 -3 27 -0.65 1
 3 -3 -27 1.27 1.35
 3 -3 -26 3.66 1.62
 3 -3 -26 1.94 1.08
 -3 3 26 2.46 1.21
 -3 -3 26 3.96 1.35
 3 -3 -26 3.76 1.22
 3 -3 -25 5.64 1.82
 3 3 -25 2.86 1.67
 3 -3 -25 3.34 1.31
 3 -3 -25 5.2 1.43
 3 -3 -24 1.77 1.46
 3 -3 -24 1.2 1.33
 3 -3 -24 1.76 1.75
 3 3 -24 3.69 1.9
 3 -3 -23 25.12 2.46
 3 3 -23 22.46 2.84
 3 -3 -23 25.2 2.84
 -3 3 23 23.31 4.77
 3 -3 -23 26.64 2.72
 -3 -3 23 17.61 5.89
 -3 -3 22 3.51 4.02
 -3 3 22 3.4 3.34
 -3 -3 22 4.39 3.37
 3 -3 -21 23.56 2.45
 3 -3 -21 25.64 2.86
 3 -3 -21 25 2.89
 3 3 -21 26.23 3.34
 -3 3 21 31 5.96
 -3 -3 21 29.19 5.97
 -3 3 21 23.45 5.08
 -3 3 20 18.36 4.57
 3 -3 -20 18.92 2.28
 3 -3 -20 18.32 2.56
 3 3 -20 18.79 3.17
 3 -3 -20 22.03 2.74
 -3 -3 20 17.95 5.23
 -3 3 20 19.72 4.87
 3 -3 -19 82.6 4.35
 -3 -3 19 74.6 8.49
 -3 3 19 77.27 8.43
 3 -3 -19 71.83 4.41
 -3 3 19 83.85 8.4
 3 3 -19 78.96 5.64
 3 -3 -19 80.27 4.99
 3 3 -18 8.44 2.86
 3 -3 -18 9.09 2.03
 3 -3 -18 7.74 1.71
 -3 -3 18 9.04 3.69
 -3 3 18 8.55 3.66
 3 -3 -18 10.51 2.35
 -3 3 18 10.68 4.01
 3 -3 -17 178.44 7.39
 3 3 -17 186.08 9.12
 3 3 -17 182.26 8.47
 3 3 -17 178.09 7.14
 3 -3 -17 178.42 7.7
 -3 -3 17 177.91 12.48
 -3 3 17 167.14 11.92
 -3 3 17 181.81 12.17
 3 -3 -16 64.03 3.78
 3 3 -16 64.56 5.07
 3 3 -16 71.05 4.91
 3 3 -16 71.64 3.75
 3 -3 -16 74.39 4.19
 -3 3 16 66.43 7.05
 -3 -3 16 68.21 7.32
 -3 3 16 63.95 6.98
 3 -3 -15 338.97 11.73
 3 3 -15 282.7 12.95
 3 3 -15 337.13 13
 3 3 -15 319.83 11.51
 3 -3 -15 333.37 12.05
 -3 -3 15 331.63 17.01
 -3 3 15 324.16 16.49
 -3 3 15 332.94 16.75
 3 -3 -14 121.21 5.33
 3 3 -14 118.79 6.71
 3 3 -14 119.75 6.5
 3 3 -14 125.64 5.26
 3 -3 -14 119.01 5.57
 -3 3 14 124.72 8.96
 -3 3 14 116.88 8.62
 -3 -3 14 105.91 8.56
 3 -3 -13 1064.04 33.48
 3 -3 -13 1039.21 32.93
 3 -3 -13 1060.44 33.2
 3 3 -13 1106.07 34.78
 3 3 -13 1028.26 34.56
 3 3 -13 1027.23 33.14
 -3 3 13 1005.53 38.17
 3 -3 -12 278.47 10.07
 -3 -3 12 293 13.94
 3 3 -12 296.1 11.32
 3 -3 -12 279.41 10.25
 3 3 -12 281.8 10.13
 -3 3 12 294.75 14.19
 3 3 -12 298.32 11.5
 3 -3 -11 1278.71 40.03
 3 3 -11 1285.02 41.27
 3 3 -11 1350.59 41.16
 3 3 -11 1256.65 40.1
 3 -3 -11 1288.38 40.15
 3 3 -11 1262.87 42.66
 3 3 -10 718.17 25.23
 3 3 -10 716.74 23
 -3 3 9 1392.29 47.83
 3 3 -9 1441.49 46.19
 3 3 -8 155.97 7.25
 -3 3 8 137.98 8.05
 3 3 -7 1823.56 58.02
 -3 3 7 1842.22 59.44
 3 3 -6 589.4 20.31
 -3 3 6 572.7 21.24
 3 3 -5 2489.25 77.66
 -3 3 5 2486.6 78.36
 3 3 -4 879.84 28.8
 -3 3 4 847.84 29.06
 3 3 -3 4908.95 148.69
 -3 3 3 4863.7 148.63
 -3 -3 3 4770.55 149.82
 -3 3 2 1340.13 42.28
 3 -3 -2 1328.53 43.85
 -3 -3 2 1307.28 43.15
 -3 3 1 3909.8 120.37
 3 -3 -1 3985.9 122.82
 -3 -3 1 3964.75 121.17
 -3 3 0 1513.85 46.42
 -3 -3 0 1497.66 46.97
 3 -3 0 1491.94 49.56
 3 3 0 1457.37 47.59
 -3 3 -1 2449.88 61.58
 3 -3 1 1968.78 59.82
 3 3 1 2368.04 63.12
 3 -3 1 2467.93 65.72
 3 3 2 666.89 22.93
 3 -3 2 669.18 24.85
 -3 3 -2 660.79 21.06
 3 -3 2 625.14 20.49
 3 3 3 1681.83 54.96
 -3 3 -3 1721.56 52.6
 3 -3 3 1660.28 52.68
 3 -3 3 1781.38 57.42
 3 3 4 479.73 18.68
 3 3 4 468.95 16.73
 3 -3 4 495.49 16.88
 -3 3 -4 485.74 16.14
 3 -3 4 499.88 20.83
 3 3 5 1141.24 38.49
 3 -3 5 1121.27 36.6
 3 3 5 1081.54 36.45
 3 -3 5 1176.86 41.21
 3 3 6 309.19 13.85
 3 -3 6 307.25 12.52
 3 3 6 297.2 12.4
 3 -3 6 293.05 15.85
 3 -3 7 1099.73 37.39
 3 3 7 1103.57 37.37
 -3 3 -7 1109.43 34.51
 3 3 7 1047.82 38.51
 3 -3 8 234.08 11.2
 3 3 8 222.21 11.04
 -3 3 -8 216.03 8.09
 3 3 9 1246.38 44.51
 3 -3 9 1290.97 48.72
 -3 -3 -9 1240.48 39.11
 3 -3 9 1295.1 43.9
 3 3 9 1227.23 43.55
 -3 3 -9 1278.9 39.44
 3 -3 10 218.94 15.02
 -3 -3 -10 211.07 7.79
 -3 3 -10 216.38 8.03
 3 3 10 203.84 12.04
 3 3 11 703.33 28.55
 3 -3 11 714.06 32.79
 -3 -3 -11 699.21 22.9
 -3 3 -11 727.18 24.18
 -3 3 -11 712.29 23.04
 -3 3 -12 200.1 7.6
 3 3 12 185.27 11.99
 3 -3 12 221.22 15.97
 3 3 12 208.8 12.21
 3 -3 12 204.51 12.3
 -3 3 -12 178.93 8.62
 -3 -3 -12 196.28 7.51
 -3 3 -13 318.01 11.17
 3 3 13 320.46 16.73
 3 -3 13 334.55 20.86
 -3 3 -13 282.02 12.29
 -3 -3 -13 327.07 11.23
 3 3 13 295.94 16.18
 3 -3 13 304.48 16.58
 3 -3 14 55.09 6.87
 3 3 14 58.48 6.84
 3 3 14 56.53 6.71
 3 -3 14 66.6 9.5
 -3 -3 -14 54.45 3.28
 -3 3 -14 52.77 4.24
 -3 3 -14 48.18 3.04
 3 -3 15 121.78 10.09
 3 3 15 99.94 9.14
 3 -3 15 100.46 11.75
 3 3 15 94.23 8.86
 -3 -3 -15 106.95 5.04
 -3 3 -15 107.13 6.16
 -3 3 -16 48.65 4.15
 -3 -3 -16 51.37 3.24
 -3 -3 -16 43.85 3.43
 3 3 16 45.02 6.44
 3 -3 16 48.37 6.84
 3 3 16 47.56 6.74
 3 -3 16 50.77 8.51
 -3 -3 -17 40.3 3.11
 -3 -3 -17 48.1 3.49
 3 3 17 39.38 6.28
 3 -3 17 45.26 6.83
 3 3 17 39.83 6.29
 3 -3 17 52.89 8.68
 3 -3 18 55.08 8.85
 -3 -3 -18 49.75 3.41
 3 -3 18 45.98 6.72
 3 3 18 48.93 6.62
 3 3 18 41.41 6.39
 3 -3 19 73.47 8.33
 3 -3 19 73.6 9.78
 3 3 19 73.2 8.05
 3 -3 19 72.24 4.55
 -3 -3 -19 72.18 4.15
 3 3 20 3.88 1.72
 3 -3 20 6.31 1.93
 3 -3 20 0.92 4.43
 3 -3 20 5.82 3.05
 -3 -3 -21 10.17 2.12
 3 3 21 6.89 1.81
 3 -3 21 7.3 1.78
 -3 -3 -22 1.49 1.6
 3 -3 22 1.12 1.33
 3 3 22 1.52 1.29
 -3 -3 -23 8.23 1.8
 3 -3 23 7.29 1.51
 3 3 23 5.19 1.34
 3 -3 24 1.17 0.96
 3 3 24 0.87 0.83
 -3 -3 -24 0.11 1.38
 -3 -3 -25 1.41 1.14
 3 -3 25 3.37 1.41
 -3 -3 -26 1.53 0.83
 3 -3 26 2.51 1.03
 3 -4 -27 0.29 0.9
 3 -4 -26 29.86 2.29
 3 -4 -25 1.03 1.27
 3 -4 -25 1.4 1.06
 3 -4 -25 1.74 1.03
 3 -4 -24 52.37 3.17
 3 -4 -24 45.89 2.84
 3 -4 -24 50.59 3.35
 3 -4 -23 2.83 1.29
 3 -4 -23 1.37 1.57
 3 -4 -23 0.88 1.53
 3 -4 -22 55.23 3.78
 3 -4 -22 48.77 3.18
 3 -4 -22 54.42 3.71
 -3 -4 21 -1.08 5.21
 -3 4 21 2.02 3.37
 3 -4 -20 51.83 3.43
 -3 4 20 52.42 6.89
 -3 -4 20 56.25 9.89
 3 -4 -20 53.85 3.9
 3 -4 -20 51.49 3.99
 3 4 -19 13.5 1.84
 3 -4 -19 16.55 2.07
 -3 4 19 22.12 5.06
 3 -4 -19 15.82 2.64
 -3 -4 19 21.42 6.83
 3 -4 -19 16.07 2.22
 -3 4 18 8.79 4.04
 3 -4 -18 4.21 1.51
 3 4 -18 3.42 1.43
 -3 -4 18 4.85 5.32
 3 -4 -18 2.26 1.56
 3 -4 -17 4.69 1.57
 -3 4 17 4.59 3.53
 3 4 -17 6.84 1.54
 3 -4 -17 5.22 1.81
 -3 4 16 53.99 6.69
 3 -4 -16 41.2 3.31
 3 -4 -16 44.67 3.07
 3 4 -16 48.16 3.14
 3 -4 -15 3.39 1.43
 -3 4 15 6.57 3.47
 3 4 -15 1.33 1.3
 3 -4 -15 2.66 1.58
 -3 4 14 90.93 8.19
 3 -4 -14 87.96 4.7
 3 -4 -14 92.32 4.51
 3 4 -14 92.95 4.59
 3 -4 -13 1.02 1.24
 3 4 -13 2.28 1.4
 3 -4 -13 1.29 1.3
 -3 4 13 2.13 2.46
 3 -4 -12 13.65 1.73
 3 4 -12 13.3 1.8
 3 -4 -12 14.98 1.88
 -3 4 12 12 3.5
 -3 4 11 1.4 2.3
 3 4 -11 0.24 1.28
 3 -4 -11 1.72 1.1
 3 -4 -11 0.44 1.16
 3 4 -11 1.45 1.56
 3 -4 -10 132.19 5.44
 3 -4 -10 134.44 5.58
 -3 4 10 125.49 8.73
 3 4 -10 132.35 5.75
 3 -4 -9 30.02 2.07
 -3 4 9 33.78 4.25
 3 4 -9 30.76 2.34
 3 -4 -9 31.32 2.29
 3 4 -8 1.38 1.12
 3 -4 -8 1.19 1.16
 3 4 -7 6.17 1.81
 3 4 -7 4.28 1.18
 -3 4 7 7.94 2.52
 -3 -4 7 2.65 3.13
 3 4 -6 11.72 2.1
 -3 -4 6 9.68 3.31
 3 4 -6 12.16 1.55
 -3 4 6 13.81 2.71
 -3 -4 5 53.47 5.45
 3 4 -5 50.86 2.88
 -3 4 5 52.45 4.44
 3 4 -5 45.34 3.9
 3 4 -4 7.42 1.86
 3 4 -4 5.58 1.33
 -3 4 4 9.21 2.14
 -3 -4 4 10.1 2.87
 3 4 -3 31.86 3.29
 -3 4 3 26.37 2.86
 -3 -4 3 29.42 3.78
 3 4 -2 27.61 3.07
 -3 -4 2 18.43 2.93
 3 -4 -2 20.45 3.47
 3 -4 -1 12.2 3.06
 -3 -4 1 10.37 2.25
 -3 4 0 11.49 1.93
 3 -4 0 8.66 3.26
 -3 4 -1 1.27 1.22
 3 4 1 0.94 1.48
 3 -4 1 4.05 2.87
 -3 4 -2 4.02 1.36
 3 4 2 3.78 1.78
 3 -4 2 2.62 3.12
 -3 4 -3 13.15 1.69
 3 4 3 11.59 2.57
 3 4 4 21.41 3.43
 -3 4 -4 20.57 2
 -3 4 -5 3.29 1.27
 -3 4 -6 3.62 1.32
 3 -4 6 3.74 3.07
 3 4 6 4.15 2.45
 3 -4 7 50.83 7.01
 3 4 7 50.94 5.64
 -3 4 -7 64.46 3.47
 3 -4 8 82.24 9.02
 -3 4 -8 85.02 4.19
 3 -4 9 23.07 6.08
 3 4 9 20.36 3.88
 -3 -4 -9 18.18 1.62
 -3 4 -9 19.34 2.02
 3 -4 10 10.71 5.21
 -3 4 -10 18.53 2.03
 -3 -4 -10 17.7 1.72
 3 4 10 17.26 3.78
 3 -4 11 5.74 5.79
 -3 -4 -11 2.19 1.13
 3 4 11 3.53 3.52
 -3 4 -11 3.93 1.39
 3 -4 12 61.78 9.39
 3 4 12 49.42 6.39
 -3 -4 -12 47.8 2.97
 -3 4 -12 50.44 3.25
 3 -4 13 19.03 6.9
 -3 4 -13 16.66 1.95
 3 4 13 12.25 4.31
 -3 -4 -13 10.22 1.64
 3 -4 14 10.87 6.67
 -3 -4 -14 9.75 1.62
 -3 4 -14 10.35 1.8
 3 4 14 11.99 4.04
 3 -4 15 14.27 6.03
 -3 -4 -15 21.36 2.19
 -3 4 -15 20.66 2.17
 3 4 15 18.42 4.73
 3 4 16 4.8 3.16
 -3 -4 -16 5.11 1.52
 -3 4 -16 7.19 1.57
 3 -4 16 11.97 6.14
 -3 -4 -17 4.22 1.73
 -3 -4 -17 2.86 1.35
 3 -4 17 1.06 5.39
 3 4 17 4.07 3.59
 3 -4 18 37.15 8.21
 3 4 18 39.43 5.99
 -3 -4 -19 1.97 1.24
 3 -4 19 0.93 4.49
 -3 -4 -20 42.57 3.29
 -3 -4 -21 -0.99 1.6
 -3 -4 -22 40.42 2.92
 3 -4 23 2.17 1.51
 -3 -4 -23 -0.42 1.28
 3 -4 24 9.58 1.54
 -3 -4 -24 10.42 1.41
 3 -4 25 0.9 0.81
 -3 -4 -25 0.3 0.74
 -3 -5 25 11.8 1.16
 3 -5 -25 18.24 1.53
 3 -5 -24 27.79 2.09
 3 -5 -24 23.24 1.85
 3 -5 -23 23.18 2.14
 3 -5 -23 24.3 1.76
 3 -5 -23 28 2.32
 3 -5 -22 48.49 3.24
 3 -5 -22 43.73 2.99
 3 -5 -22 43.34 2.53
 3 -5 -21 33.59 3.02
 3 -5 -21 33.36 2.8
 3 -5 -21 32.5 2.33
 3 5 -21 33.82 2.35
 3 -5 -20 33.15 3.11
 3 5 -20 32.83 2.48
 3 -5 -20 32.77 2.88
 3 -5 -20 27.34 2.27
 3 -5 -19 50.39 3.92
 3 -5 -19 51.01 3.3
 3 5 -19 53.27 3.39
 -3 -5 19 43.96 9.06
 -3 5 19 58.39 6.97
 3 -5 -19 50.51 3.1
 3 -5 -19 50.47 3.63
 -3 -5 18 16.17 6.81
 -3 5 18 7.9 3.67
 -3 5 17 36.1 5.98
 3 -5 -17 45.22 3.42
 3 -5 -17 51.94 3.19
 -3 -5 17 47.45 9.52
 3 5 -17 53.01 3.45
 -3 5 16 65.75 7.61
 3 -5 -16 58.88 3.94
 3 -5 -16 68.07 3.71
 -3 -5 16 73.84 11.22
 3 5 -16 60.23 3.85
 -3 5 15 45.61 6.58
 3 -5 -15 47.9 3.5
 3 -5 -15 47.73 3.06
 -3 -5 15 52.67 10.33
 3 5 -15 46.14 3.35
 3 -5 -14 3.82 1.38
 -3 5 14 0.65 3.18
 3 5 -14 5.14 1.81
 3 -5 -14 4.96 1.73
 -3 -5 14 -2.45 6.13
 -3 5 13 69.2 7.64
 -3 -5 13 58.18 10.33
 3 -5 -13 61.34 3.5
 3 -5 -13 67.12 4.01
 3 5 -13 64.92 3.98
 3 -5 -12 2.45 1.35
 3 5 -12 4.76 1.81
 -3 -5 12 1.08 5.4
 -3 5 12 2.39 3.05
 3 -5 -12 3.71 1.8
 3 -5 -11 38.43 2.96
 3 -5 -11 34.71 2.54
 -3 -5 11 43.92 8.2
 3 5 -11 34.12 3.03
 -3 5 11 40.01 5.66
 3 -5 -10 23.7 2.34
 -3 -5 10 23.44 6.3
 3 5 -10 24.78 2.51
 -3 5 10 19.9 4.32
 3 -5 -9 21.41 2.21
 -3 -5 9 17.55 5.17
 3 5 -9 20.97 2.32
 -3 5 9 13.08 3.68
 3 -5 -8 9.79 1.77
 -3 -5 8 10.65 4.68
 3 5 -8 7.36 1.83
 -3 5 8 8.36 2.9
 3 5 -7 20.03 3.04
 3 5 -7 18.98 2.18
 -3 -5 7 19.18 4.53
 3 5 -6 4.57 2.12
 3 5 -6 4.96 1.72
 -3 -5 6 5.6 3.28
 3 5 -5 18.97 2.19
 -3 5 5 17.78 1.73
 3 5 -5 23.76 3.27
 3 5 -4 9.6 1.74
 -3 5 4 5.27 1.31
 3 5 -4 4.43 2.18
 3 5 -3 36.44 2.62
 -3 5 3 33.65 2.47
 3 5 -3 40.11 4.1
 3 5 -2 10.58 1.72
 -3 5 2 11.3 1.67
 3 5 -2 12.6 2.73
 3 5 -1 31.01 3.86
 -3 5 1 24.2 2.23
 3 5 -1 29.11 2.23
 3 5 0 11.11 3
 3 -5 0 9.56 3.38
 3 5 0 7.79 1.36
 -3 5 0 9.1 1.75
 3 -5 1 12.16 3.62
 3 5 1 9.52 1.38
 -3 5 -1 10.68 1.93
 3 -5 2 4.71 3.37
 -3 5 -2 6.59 1.73
 3 -5 3 33.26 5.52
 -3 5 -3 27.47 2.56
 3 -5 4 2.43 3.44
 -3 5 -4 7.6 1.89
 -3 -5 -5 16.61 1.73
 3 5 5 16.51 3.58
 -3 5 -5 15.94 2.16
 3 -5 6 5.05 4.53
 3 5 6 3.83 2.86
 -3 5 -6 5.51 1.76
 3 -5 7 21.98 5.63
 3 5 7 15.11 3.86
 -3 5 -7 16.3 2.26
 3 -5 8 13.66 5.7
 3 5 8 15.71 3.95
 -3 5 -8 11.86 1.94
 -3 5 -9 20.82 2.47
 3 5 9 17.9 4.46
 3 -5 9 15.68 5.61
 -3 5 -10 38.34 3.07
 3 5 10 31.32 5.26
 3 -5 10 36.6 8.08
 -3 5 -11 33.95 2.91
 3 -5 11 34.5 8.01
 3 5 11 30.53 5.61
 3 -5 12 13.04 6.32
 3 5 12 13.99 4.45
 -3 5 -12 12.69 2.11
 -3 5 -13 32.56 2.82
 3 -5 13 48.72 8.76
 3 5 13 41.8 6.4
 3 -5 14 13.26 6.53
 3 5 14 24.19 5.22
 -3 5 -14 17.7 2.24
 3 -5 15 64.68 9.74
 3 5 15 54.74 6.92
 3 -5 16 64.89 9.54
 -3 5 -16 67.51 3.87
 -3 5 -17 38.76 2.74
 -3 -5 -17 38.42 3.07
 -3 5 -18 20.17 1.9
 -3 -5 -18 17.03 2.08
 -3 -5 -19 22.36 2.04
 3 -5 19 16.67 2.45
 3 -5 20 18.41 2.24
 -3 -5 -20 19.81 2.25
 3 -5 21 26.54 2.21
 -3 -5 -21 31.31 2.39
 -3 -5 -22 17.42 1.73
 3 -5 22 11.93 1.43
 -3 -5 -23 34.51 2.03
 3 -6 -23 0.74 0.77
 3 -6 -22 0.68 1.09
 3 -6 -22 1.16 0.83
 3 -6 -21 1.75 1.34
 3 -6 -21 0.99 0.98
 3 6 -21 0.98 0.86
 3 -6 -20 4.74 1.67
 3 -6 -20 4.62 1.33
 3 6 -20 4.89 1.26
 3 -6 -19 4.54 1.85
 3 6 -19 0.63 1.15
 3 -6 -19 2.68 1.33
 3 6 -18 7.23 1.55
 3 -6 -18 11.28 1.79
 3 6 -17 -0.13 1.32
 3 -6 -16 5.45 1.62
 3 6 -16 8.42 1.74
 -3 -6 15 2.16 5.08
 3 -6 -15 -0.14 1.56
 -3 6 15 1.28 3.14
 3 6 -14 5.08 1.73
 -3 -6 14 -1.09 5.02
 -3 6 14 3.26 3.14
 3 6 -13 44.91 3.3
 3 -6 -13 41.51 3.24
 -3 -6 12 10.02 5.48
 3 -6 -12 12.75 2.12
 3 6 -12 7.71 2.09
 -3 -6 11 15.6 5.78
 3 -6 -11 11.81 2.07
 3 6 -11 9.09 1.98
 3 -6 -10 11.25 2.01
 3 6 -10 9.44 2.04
 -3 -6 9 5.88 4.08
 3 6 -9 1.46 1.52
 3 -6 -9 2.37 1.64
 3 -6 -8 34.12 2.85
 3 6 -8 34.45 2.96
 3 6 -7 2.04 1.55
 3 -6 -7 1.64 1.58
 3 6 -6 27.49 2.67
 3 6 -5 22.74 2.37
 3 6 -4 2.6 2.03
 3 6 -4 0.57 1.43
 -3 6 4 1.57 1.26
 -3 6 3 50.32 3.08
 3 6 -3 51.56 3.28
 3 6 -2 5.08 2.24
 3 6 -2 2.95 1.5
 -3 6 2 3.65 1.47
 3 6 -1 -0.4 2.08
 -3 6 1 2.21 1.51
 3 6 -1 0.36 1.27
 3 6 0 2.48 2.19
 3 6 0 5.43 1.42
 -3 6 0 3.64 1.67
 3 6 1 10.66 2.96
 -3 6 -1 16.16 2.17
 3 6 2 11.52 3.03
 3 -6 2 17.98 4.09
 -3 6 -2 20.69 2.34
 3 6 3 0.47 2.15
 3 -6 3 0.6 2.96
 -3 6 -3 -0.16 1.55
 3 -6 4 17.58 4.72
 -3 6 -4 16.28 2.32
 3 -6 5 0.71 3.46
 -3 6 -5 -0.49 1.68
 3 -6 6 1.53 3.98
 -3 6 -6 4.89 1.76
 3 -6 7 2.48 3.82
 -3 6 -7 9.11 1.98
 3 -6 8 20.47 6.27
 -3 6 -8 18.32 2.42
 3 -6 9 11.37 5.67
 -3 6 -9 8.33 1.94
 3 -6 10 18.92 6.44
 -3 6 -10 21.44 2.52
 -3 6 -11 21.83 2.41
 3 -6 11 24.6 7.49
 3 -6 12 13.43 6.43
 -3 6 -13 0.57 1.41
 3 -6 13 -2.03 5.46
 -3 6 -14 9.14 1.69
 -3 6 -15 2.18 1.37
 -3 6 -16 8.64 1.49
 -3 6 -17 4.17 1.2
 -3 -6 -17 3.5 1.41
 -3 6 -18 6.71 1.16
 -3 -6 -18 9.39 1.44
 -3 -6 -18 8.34 1.61
 -3 6 -19 2.5 0.78
 -3 -6 -19 2.67 0.84
 -3 -6 -19 0.65 1.12
 -3 -6 -20 3.55 1.11
 -3 -6 -21 0.85 0.7
 3 -7 -20 7.48 1.15
 3 -7 -19 2.22 1.19
 3 7 -19 1.22 0.87
 3 7 -18 18.72 1.73
 3 -7 -18 22.9 2.24
 3 7 -17 4.91 1.28
 3 7 -16 38.37 2.62
 3 7 -15 3.36 1.51
 3 7 -14 38.43 2.86
 3 7 -13 1.49 1.42
 3 -7 -13 0.12 1.3
 3 7 -12 54.53 3.53
 3 -7 -12 48.7 3.29
 3 7 -11 7.31 1.77
 3 -7 -11 6.94 1.71
 3 -7 -10 111.22 5.31
 3 7 -7 53.14 3.71
 3 7 -6 325.89 12.29
 3 -7 -6 327.67 12.04
 3 7 -5 54.7 3.73
 3 -7 -5 57.53 3.72
 3 7 -4 233.01 9.28
 3 7 -3 41.79 3.11
 3 7 -2 116.87 5.53
 -3 7 2 125.5 5.56
 -3 7 1 49.11 3.24
 3 7 -1 43.57 2.93
 -3 7 0 158.57 6.99
 -3 7 -1 38.09 3.1
 3 7 1 33.15 4.37
 -3 7 -2 226.38 9.23
 3 7 2 216.63 12.1
 -3 7 -3 30.63 2.96
 3 7 3 36.74 4.7
 -3 7 -4 275.97 10.9
 3 7 4 279.32 14.59
 3 7 5 28.05 4.53
 3 7 6 143.11 10
 3 7 7 27.76 4.7
 -3 7 -8 69.9 4.16
 3 7 8 64.05 6.85
 -3 7 -9 21.82 2.41
 -3 7 -10 48.8 3.29
 -3 7 -11 17.47 2.08
 -3 7 -12 30.57 2.46
 -3 7 -13 7.29 1.51
 -3 7 -14 19.12 1.84
 -3 7 -15 5.87 1.22
 -3 -7 -16 7.03 1.24
 -3 -7 -16 8.33 1.37
 -3 7 -16 7.66 1.19
 -3 7 -17 0.87 0.71
 -3 -7 -17 1.86 0.81
 3 -8 -16 29.86 2.03
 3 -8 -15 5.35 1.33
 3 8 -15 3.28 0.96
 3 8 -14 35.64 2.21
 3 8 -13 3.91 1.21
 3 8 -12 23.95 2.05
 3 8 -11 3.77 1.36
 3 8 -10 35.92 2.64
 3 -8 -10 32.97 2.2
 3 -8 -9 1.89 1.17
 3 8 -9 1.17 1.37
 3 -8 -8 34.58 2.45
 3 8 -8 35.61 2.7
 3 -8 -7 3.65 1.41
 3 8 -7 3.14 1.47
 3 -8 -6 18.39 2.01
 3 8 -6 20.28 2.1
 3 -8 -5 2.14 1.3
 3 8 -5 2.97 1.32
 3 -8 -4 9.99 1.68
 3 8 -4 15.22 1.78
 3 -8 -3 1.35 1.37
 3 8 -3 2.55 1.24
 -3 -8 2 13.12 1.68
 3 -8 -2 16.04 1.95
 -3 8 0 6.76 1.41
 -3 8 -1 1.2 1.29
 -3 8 -2 3.32 1.46
 -3 8 -3 0.79 1.51
 -3 8 -4 7.99 1.74
 -3 8 -5 2.37 1.56
 -3 8 -6 6.97 1.71
 -3 8 -7 3.72 1.41
 -3 8 -8 13.17 1.77
 -3 8 -9 1.95 1.2
 -3 8 -10 11.96 1.56
 -3 8 -11 3.82 1.17
 -3 8 -12 16.54 1.54
 -3 8 -13 2.96 0.91
 -3 8 -14 16.35 1.17
 3 -9 -3 2.14 0.84
 3 -9 -2 4.63 0.96
 3 -9 -1 2.61 0.95
 3 -9 0 3.84 1.06
 3 -9 1 1.77 0.92
 3 -9 2 4.27 1.03
 3 -9 3 1.17 0.95
 3 -9 4 1.22 1
 3 -9 5 -0.07 0.94
 3 -9 6 -0.43 0.81
 -4 0 31 0.11 0.66
 -4 0 30 6.82 1.34
 4 0 -30 7 1.32
 4 0 -29 0.34 1.37
 4 0 -28 15.74 2.28
 4 0 -27 2.2 1.81
 4 0 -26 19.7 2.69
 4 0 -26 18.36 2.05
 -4 0 25 -1.67 3.75
 4 0 -24 88 4.68
 4 0 -24 95.93 5.42
 -4 0 23 2.56 3.45
 4 0 -23 -0.38 1.84
 4 0 -23 0.69 1.46
 4 0 -23 -0.17 1.69
 -4 0 22 6.59 3.98
 -4 0 22 14.39 3.73
 4 0 -22 14.01 2.48
 4 0 -22 12.87 2.01
 4 0 -22 15.48 2.39
 -4 0 21 0.78 3.33
 -4 0 21 2.98 2.63
 4 0 -21 0.18 1.91
 4 0 -21 0.14 1.5
 4 0 -21 1.52 1.64
 -4 0 20 47.89 5.37
 -4 0 20 53.56 7.07
 4 0 -20 48.7 3.75
 4 0 -20 47.38 3.57
 4 0 -20 43.13 3.27
 4 0 -20 51.3 3.31
 4 0 -19 1.55 1.69
 -4 0 19 2.19 2.06
 4 0 -19 -0.37 1.3
 4 0 -19 0.67 1.4
 4 0 -19 -0.33 1.77
 4 0 -18 7.04 1.46
 4 0 -18 7.21 1.64
 4 0 -18 10.42 2.08
 4 0 -18 8.08 1.85
 -4 0 18 8.12 2.62
 4 0 -17 1.93 1.19
 4 0 -17 0.57 1.3
 4 0 -17 0.85 1.46
 4 0 -17 2.5 1.5
 -4 0 17 -0.37 1.94
 4 0 -16 9.91 1.61
 4 0 -16 6.83 1.76
 4 0 -16 8.9 1.77
 4 0 -16 8.09 1.44
 4 0 -15 0.45 1.08
 4 0 -15 0.74 1.55
 4 0 -15 1.35 1.11
 4 0 -15 -0.24 1.36
 -4 0 15 -0.62 1.72
 4 0 -14 5.16 1.21
 4 0 -14 4.1 1.47
 -4 0 14 3.37 2.01
 -4 0 13 0.51 1.57
 -4 0 12 371.33 14.66
 -4 0 11 4.26 1.71
 -4 0 10 96.45 5.33
 -4 0 9 0.8 1.27
 -4 0 8 179.51 7.53
 4 0 -5 -0.64 1.21
 4 0 -4 328.51 11.05
 4 0 -3 0.11 0.74
 4 0 -2 2722.59 82.44
 4 0 -1 0.19 0.57
 4 0 -1 0.92 0.96
 4 0 0 699.39 22.36
 4 0 1 0.98 1.32
 4 0 2 1113.94 35.48
 4 0 3 -1 1.45
 4 0 4 2130.46 66.52
 4 0 5 0.94 1.65
 4 0 5 -0.33 1.66
 4 0 6 676.18 23.41
 4 0 6 679.81 24.62
 4 0 7 0.92 2.26
 4 0 7 1.08 1.58
 4 0 8 5048.41 152.49
 4 0 8 4791.29 153.97
 4 0 9 4.69 2.93
 4 0 9 1.88 2.19
 4 0 10 1617.75 56.62
 4 0 10 1677 54.67
 4 0 11 0.66 1.98
 -4 0 -11 -0.16 1.03
 4 0 12 1133.22 42.13
 -4 0 -12 1126.17 35.38
 4 0 13 -0.58 3.03
 -4 0 -13 0.1 1.22
 4 0 14 624.99 27.69
 -4 0 -14 629.25 20.43
 -4 0 -14 604.82 20.71
 4 0 14 618.35 24.82
 4 0 15 -0.68 3.61
 4 0 15 0.89 2.27
 -4 0 -15 2.29 1.44
 -4 0 -15 0.7 1.49
 -4 0 -16 427.03 14.2
 4 0 16 397.33 21.35
 4 0 16 384.09 20.81
 -4 0 -16 373.46 14.29
 -4 0 -17 0.14 1.51
 4 0 17 -1.48 4.03
 -4 0 -17 0.48 1.59
 4 0 18 495.43 25.07
 -4 0 -18 488.57 17.77
 -4 0 -18 521 17.61
 4 0 19 -1.56 3.59
 -4 0 -19 2.72 1.77
 -4 0 -20 69.16 4.45
 4 0 20 83.07 9.3
 4 0 21 0.75 3.7
 -4 0 -22 58.78 3.92
 4 0 22 49.78 7.04
 4 0 22 64.31 4.23
 4 0 23 1.11 1.71
 -4 0 -23 0.84 1.49
 4 0 24 7.74 1.99
 -4 0 -24 8.4 1.72
 4 0 25 0.77 1.31
 4 0 25 0.57 1.3
 -4 0 -25 1.34 1.22
 4 0 26 7.65 1.15
 -4 0 -26 10.21 1.26
 4 0 27 -0.38 0.78
 -4 1 30 2.62 1.13
 -4 -1 30 1.19 1.06
 4 1 -30 0.36 0.88
 4 -1 -30 0.65 1.06
 4 -1 -29 3.46 1.53
 4 1 -29 3.69 1.4
 4 1 -28 0.77 1.46
 4 -1 -28 -0.39 1.49
 4 -1 -27 24.31 2.23
 4 1 -27 25.67 2.75
 4 -1 -27 26.01 2.74
 4 1 -26 3.03 1.93
 4 -1 -26 2.37 1.8
 4 -1 -26 -1.05 1.54
 4 -1 -26 1.09 1.28
 -4 -1 25 43.72 7.02
 4 1 -25 38.32 3.37
 4 -1 -25 31.76 3.03
 4 -1 -24 2.78 1.49
 4 1 -24 2.46 1.95
 4 -1 -24 1.71 1.94
 -4 -1 24 -0.84 3.42
 -4 1 24 1.72 3.77
 -4 1 24 -0.57 2.5
 -4 1 23 25.21 4.83
 4 1 -23 29.64 2.97
 4 -1 -23 29.81 3.18
 4 1 -23 28.62 3.09
 -4 -1 23 32.02 6.36
 -4 1 23 34.35 6.91
 4 -1 -23 31.93 3.01
 4 1 -23 27.52 2.54
 4 -1 -23 33.7 2.84
 4 1 -22 1.8 1.31
 4 1 -22 2.15 1.87
 4 -1 -22 0.14 1.39
 4 -1 -22 2.58 1.65
 4 1 -22 1.35 1.84
 4 -1 -22 0.76 1.89
 -4 1 22 -0.83 3.75
 -4 -1 22 6.54 4.17
 -4 1 22 3.51 2.63
 4 -1 -21 62.39 4.12
 4 1 -21 64.44 4.32
 -4 1 21 67.15 7.06
 4 1 -21 68.23 4.43
 4 -1 -21 59.34 4.27
 -4 1 21 47.51 7.36
 -4 -1 21 60.62 8.04
 4 1 -21 62 3.6
 4 -1 -21 59.08 3.8
 4 1 -20 8.63 2.08
 4 -1 -20 9.97 1.86
 4 1 -20 11.51 1.77
 4 -1 -20 12.45 2.18
 4 1 -20 12.5 2.47
 4 -1 -20 12.97 2.22
 -4 -1 20 10.16 4.04
 -4 1 20 10.34 4.36
 -4 1 20 8.07 3.31
 4 1 -19 61.19 3.77
 4 -1 -19 57.64 3.67
 -4 1 19 52.01 6.08
 4 -1 -19 58.63 3.95
 4 1 -19 56.02 3.97
 4 1 -19 63.32 3.49
 4 -1 -19 57.01 3.61
 4 -1 -19 64.16 4.09
 -4 1 19 66.49 7.49
 -4 -1 19 64.05 7.25
 4 1 -19 67.22 4.3
 -4 1 18 23.99 4.24
 4 -1 -18 27.11 2.66
 4 1 -18 25.78 2.84
 4 1 -18 26.95 2.18
 4 -1 -18 31.15 2.46
 4 1 -18 29.29 2.47
 4 -1 -18 28.53 2.5
 4 -1 -18 23.67 2.62
 4 1 -18 22.1 2.73
 4 -1 -17 83.97 4.39
 -4 1 17 81.5 6.88
 4 1 -17 89.21 4.93
 4 -1 -17 83.24 4.46
 4 1 -17 92.97 4.84
 4 -1 -17 78.14 4.06
 4 1 -17 75.73 3.87
 4 1 -17 83.48 4.17
 4 -1 -17 81.8 4.14
 4 -1 -17 82.29 4.47
 4 -1 -16 141.33 6.28
 -4 -1 16 136.38 7.84
 -4 1 16 134.64 8.79
 4 -1 -16 142.89 6.38
 4 1 -16 160.49 6.98
 4 1 -16 145.92 6.69
 4 -1 -16 152.98 6.14
 4 1 -16 145.22 5.83
 4 1 -16 149.3 6.08
 4 -1 -16 148.83 6.06
 4 -1 -16 141.67 6.32
 4 -1 -15 30.06 2.5
 -4 -1 15 31.27 3.3
 4 -1 -15 29.3 2.53
 4 1 -15 35.44 3.08
 4 1 -15 35.81 2.96
 4 1 -15 29.78 2.1
 4 -1 -15 29.39 2.22
 4 1 -15 33.29 2.31
 4 -1 -15 30.75 2.26
 4 -1 -15 31.78 2.54
 -4 -1 14 23.92 2.84
 4 -1 -14 33.02 2.53
 4 -1 -14 30.19 2.51
 4 -1 -14 30.02 2.14
 4 1 -14 30.52 2.13
 4 1 -14 32.31 2.73
 4 -1 -14 28.03 2.11
 -4 -1 13 198.01 8.95
 -4 1 13 205.35 10.23
 -4 1 12 764.9 26.74
 -4 -1 12 726.43 25.17
 -4 1 11 193.97 9.57
 -4 -1 11 212.75 8.65
 -4 1 10 457.13 16.87
 -4 -1 10 436.12 15.56
 4 1 -9 4.55 1.69
 -4 1 9 4.39 1.83
 -4 -1 9 3.48 1.22
 4 1 -8 8.42 1.88
 -4 1 8 10.3 1.98
 4 1 -7 82.79 4.52
 4 -1 -7 77.73 4.4
 -4 1 7 85.02 4.58
 4 1 -7 86.53 4.31
 4 -1 -6 348.4 12.46
 4 1 -6 350.76 12.46
 4 -1 -5 3.28 1.27
 4 1 -5 4.6 1.33
 4 -1 -4 1307.18 40.86
 4 1 -4 1317.69 40.87
 4 -1 -3 46.13 2.64
 4 1 -3 53.3 2.76
 4 1 -3 55.1 2.83
 4 -1 -3 53.46 2.77
 4 1 -2 1172.17 36.74
 4 -1 -2 1185.41 36.78
 4 -1 -2 1188.2 36.73
 4 1 -2 1176.39 36.71
 4 -1 0 771.44 24.59
 4 1 0 762.72 24.56
 4 1 1 186.24 7.39
 4 -1 1 185.26 7.37
 4 1 2 578.03 17.96
 4 1 2 583.48 19.71
 4 -1 2 595.94 19.76
 4 1 3 66.42 4.17
 4 -1 3 55.5 4.01
 4 1 4 5.86 1.77
 4 -1 4 4.89 2.06
 4 1 4 8.51 2.35
 4 1 5 15.25 2.63
 4 1 5 20.22 2.97
 4 -1 5 16.69 2.87
 4 1 6 291.9 12.24
 4 -1 6 287.67 12.72
 4 1 6 298.73 12.83
 4 1 7 11.53 2.58
 4 -1 7 6.94 2.75
 4 1 7 8.48 2.91
 4 1 8 76.14 5.64
 4 -1 8 74.65 6.05
 4 1 8 84.85 6.48
 4 1 9 35.81 4.23
 4 -1 9 32.51 4.43
 4 1 9 28.71 4.4
 -4 -1 -10 2.69 1.09
 4 1 10 2.77 2.52
 4 1 10 2.23 2.73
 4 -1 10 4.47 2.85
 -4 -1 -11 1.03 0.99
 -4 1 -11 1.67 1.01
 4 1 12 -0.82 2.22
 -4 1 -12 1.3 1.03
 4 -1 12 2.18 3.12
 4 1 12 1.62 2.6
 -4 -1 -12 -0.66 0.98
 -4 1 -12 0.5 1.33
 4 1 13 4.44 2.51
 -4 1 -13 4.91 1.3
 4 -1 13 2.98 3.15
 4 1 13 5.92 3.58
 -4 -1 -13 6.13 1.35
 -4 1 -13 4.8 1.53
 4 1 14 1.91 2.52
 4 1 14 3.2 3.15
 4 -1 14 1.29 3.34
 -4 1 -14 4.15 1.3
 -4 1 -14 3.4 1.53
 -4 -1 -14 3.29 1.4
 -4 -1 -15 23.47 2.26
 4 -1 15 31.8 5.84
 4 1 15 17.92 4.84
 -4 1 -15 23.96 2.54
 4 1 15 23.77 4.99
 4 -1 15 22.52 5.04
 4 1 15 19.81 4.29
 -4 1 -16 5.5 1.75
 4 1 16 10.68 3.64
 4 1 16 3.52 3.66
 4 -1 16 6.33 4.21
 -4 -1 -16 5.14 1.52
 4 -1 16 10.28 4.73
 4 1 16 2.2 3.89
 4 1 17 13.26 3.66
 -4 -1 -17 13.64 2
 4 1 17 15.52 4.55
 4 -1 17 11.8 4.6
 -4 1 -17 15.77 2.31
 -4 -1 -17 9.47 2.15
 4 -1 17 10.73 4.45
 -4 -1 -18 19.43 2.43
 4 -1 18 15.08 5.42
 4 1 18 17.58 5.28
 4 -1 18 6.84 4.69
 -4 -1 -18 21.49 2.65
 -4 1 -18 15.29 2.37
 -4 -1 -19 8.6 1.81
 4 -1 19 6.62 4.15
 -4 -1 -19 8.78 2.07
 -4 1 -19 5.99 1.77
 4 1 19 7.75 4.31
 4 -1 19 7.69 4.78
 -4 -1 -20 1.07 1.73
 -4 1 -20 0.16 1.63
 4 1 20 1.54 3.62
 4 -1 20 1.52 4.16
 4 -1 21 3.66 3.6
 4 1 21 5.94 4.32
 -4 1 -22 3.15 1.58
 -4 -1 -22 3.06 1.82
 4 -1 22 3.03 1.86
 4 1 22 -0.17 1.81
 -4 1 -23 10.32 1.83
 -4 -1 -23 6.21 1.82
 4 -1 23 8.9 1.99
 4 1 23 9.07 2.08
 -4 -1 -24 6.08 1.63
 -4 1 -24 7.81 1.6
 4 1 24 7.03 1.74
 4 -1 24 6.25 1.72
 -4 -1 -25 2.3 1.27
 -4 1 -25 1.27 0.97
 4 -1 25 2.89 1.33
 4 1 25 1.96 1.38
 -4 -1 -26 -0.22 0.94
 4 -1 26 0.32 1.13
 4 -1 26 1.07 1.11
 4 1 26 0.08 1.08
 4 1 27 4.5 0.81
 4 -1 27 3.97 0.79
 4 -2 -30 2.46 0.98
 -4 -2 29 12.95 1.46
 -4 2 29 11.05 1.39
 4 -2 -29 11.85 1.61
 4 -2 -28 29.58 2.48
 4 2 -28 22.71 2.26
 4 -2 -27 33.83 2.51
 4 -2 -27 39.28 3.06
 4 2 -27 32.11 2.83
 4 -2 -26 16.67 1.96
 4 2 -26 14.97 2.37
 4 -2 -26 12.86 1.96
 4 -2 -25 50.22 3.78
 4 2 -25 48.19 3.76
 4 -2 -25 48.04 3.44
 4 -2 -25 44.78 3.12
 -4 2 24 53.56 7.45
 -4 -2 24 58.08 7.84
 4 -2 -24 51.17 3.71
 -4 2 24 43.83 6.22
 -4 2 23 185.49 12.97
 4 -2 -23 200.76 8.11
 4 -2 -23 205.04 8.81
 4 2 -23 183.8 8.77
 -4 2 23 196.12 14.51
 -4 -2 23 190.8 14.65
 4 -2 -23 193.49 8.48
 4 -2 -22 77.35 4.73
 -4 2 22 86.4 8.42
 4 -2 -22 70.08 4.69
 4 -2 -22 70.34 4.15
 4 2 -22 70.37 4.89
 -4 -2 22 86.33 9.43
 4 2 -22 69.74 4.61
 4 -2 -21 75.83 4.67
 -4 2 21 67.23 7.66
 4 -2 -21 79.47 4.87
 4 -2 -21 75 4.27
 4 2 -21 74.6 5.03
 -4 2 21 81.5 9.03
 -4 -2 21 81.72 9.09
 4 2 -21 75.1 4.85
 4 -2 -20 44.72 3.62
 4 -2 -20 38.05 3.06
 4 2 -20 44.45 3.75
 4 -2 -20 41.57 3.57
 4 2 -20 36.59 3.69
 -4 -2 20 44.63 6.77
 -4 2 20 43.78 6.87
 -4 2 20 37.88 5.57
 4 -2 -19 56.48 4.16
 4 2 -19 61.45 4.47
 4 -2 -19 59.88 3.73
 4 2 -19 68.35 4.68
 4 -2 -19 60.89 4.09
 4 -2 -19 63.25 4.06
 -4 2 19 73.71 7.27
 -4 2 19 65.61 7.6
 -4 -2 19 71.3 7.94
 4 -2 -18 109.07 5.8
 4 -2 -18 112.05 5.29
 4 2 -18 113.76 5.29
 4 2 -18 118.59 6.3
 4 -2 -18 113.32 5.28
 4 2 -18 116.73 6.34
 4 -2 -18 109.37 5.62
 4 -2 -18 109.9 5.61
 -4 -2 18 114.55 9.64
 -4 2 18 111.65 9.58
 -4 2 18 111.1 8.91
 4 -2 -17 178.13 7.83
 4 2 -17 197.42 8.73
 4 2 -17 179.81 8.37
 4 -2 -17 167.95 7.24
 -4 2 17 176.5 11.3
 4 -2 -17 185.08 7.38
 4 2 -17 179.48 7.29
 4 -2 -17 191.87 7.78
 4 2 -16 140.51 6.91
 4 2 -16 150.73 7.26
 4 -2 -16 138.91 5.87
 -4 2 16 120.99 9.09
 4 -2 -16 132.17 6.11
 4 2 -16 136.11 5.75
 4 -2 -16 134.51 5.78
 4 2 -15 98.95 4.24
 4 2 -15 92.18 5.4
 4 2 -15 101.4 5.85
 4 -2 -15 91.78 4.46
 -4 2 15 91.96 7.23
 4 -2 -15 97.3 4.79
 4 -2 -15 95.94 4.47
 4 2 -15 97.07 4.42
 4 2 -14 200.59 7.36
 4 -2 -14 200.71 7.92
 4 2 -14 203.92 9.09
 4 2 -14 196.98 8.54
 4 2 -14 202.01 7.45
 4 -2 -14 203.72 7.54
 4 -2 -14 195.35 7.56
 -4 2 14 195.9 11.06
 4 -2 -13 156.73 6.37
 4 -2 -13 148.43 6.02
 4 2 -13 159.03 6.96
 -4 -2 12 128.92 5.64
 -4 2 12 121.3 7.81
 -4 -2 11 75.02 3.69
 -4 2 11 63.15 5.19
 4 2 -11 70.25 4.91
 -4 2 10 11.58 2.52
 -4 -2 10 7.59 1.2
 4 2 -10 10.28 2.16
 -4 -2 9 71.33 3.33
 4 2 -9 76.45 4.58
 -4 2 8 92.49 5.64
 -4 -2 8 92.55 3.85
 4 2 -8 91.43 4.99
 4 2 -7 22.55 2.36
 -4 2 7 19.27 2.64
 -4 2 6 159.59 7.26
 4 2 -6 150.38 6.67
 4 2 -5 18.52 2.06
 -4 2 5 20.44 2.42
 4 2 -5 21.16 1.89
 4 -2 -5 22.49 1.95
 4 2 -4 182.52 7.68
 4 2 -4 189.26 7.17
 4 -2 -4 205.8 7.39
 -4 2 4 196.59 8.07
 4 -2 -3 39.99 3.45
 4 2 -3 33.7 2.67
 4 2 -3 42.25 2.31
 4 -2 -3 41.73 2.34
 -4 2 3 37.68 2.76
 4 -2 -2 267.31 11.18
 4 -2 -2 279.9 9.57
 4 2 -2 268.25 9.51
 4 2 -2 287.64 9.62
 4 -2 -2 283.54 9.59
 4 -2 -1 23 1.75
 4 2 -1 21.47 1.72
 4 -2 -1 22.95 1.71
 4 -2 -1 23.43 3.15
 -4 -2 1 20.62 1.72
 -4 -2 0 88.71 3.19
 4 -2 0 95.54 5.76
 4 2 0 90.97 4.77
 4 2 1 35.85 2.49
 4 -2 1 36.39 2.51
 4 -2 1 33.55 3.87
 4 2 1 34.44 2.96
 -4 2 -1 34.44 1.69
 4 -2 2 8.55 1.7
 4 2 2 9.71 1.75
 4 2 2 7.13 1.92
 -4 2 -2 8.99 0.81
 4 -2 2 5.36 2.52
 4 2 3 42.71 3.69
 4 2 3 39.84 3.2
 4 -2 3 38.06 3.12
 4 -2 3 41.98 4.49
 4 2 4 100.53 5.91
 4 -2 4 105.7 5.68
 4 2 4 96.22 5.52
 4 -2 4 89.73 6.87
 4 2 5 322.17 13.54
 4 -2 5 329.6 13.33
 4 2 5 323.74 13.23
 4 -2 5 323.27 15.35
 4 2 6 63.63 5.07
 4 -2 6 53.84 4.73
 4 2 6 59.47 4.83
 4 2 6 54.47 4.87
 4 2 7 251.34 11.96
 4 2 7 234.9 11.75
 4 -2 7 251.6 11.96
 4 -2 7 270.84 12.39
 4 2 7 260.08 12.31
 4 2 8 3.75 2.44
 4 -2 8 5.33 2.86
 4 2 8 4.94 2.84
 4 2 8 2.95 2.78
 4 -2 8 1.85 2.55
 4 2 9 66.45 6.19
 4 -2 9 64.34 6.18
 4 -2 9 60.83 5.79
 4 2 9 59.97 5.79
 -4 -2 -10 86.35 3.91
 -4 -2 -11 124.49 5.32
 4 2 11 151.36 10.02
 4 -2 11 142.23 9.76
 4 2 11 132.82 9.06
 4 2 11 125.9 9.36
 -4 2 -11 130.78 5.2
 4 2 12 2.86 2.44
 4 2 12 7.27 3.6
 4 -2 12 7.37 3.56
 -4 2 -12 4.17 1.96
 -4 -2 -12 5.31 1.32
 4 -2 12 3.8 3.46
 4 2 12 3.75 3.25
 -4 -2 -13 19.27 1.91
 4 -2 13 21.24 4.77
 4 2 13 16.87 4
 4 2 13 15.85 3.63
 4 -2 13 14.78 4.48
 4 2 13 24.9 5.12
 -4 2 -13 17.96 2.58
 4 2 14 3.25 3.24
 -4 -2 -14 2.94 1.34
 -4 -2 -14 0.39 1.35
 -4 2 -14 3.54 1.88
 4 -2 14 6.78 4.08
 4 -2 14 5.71 3.58
 4 2 14 0.63 3.13
 -4 2 -15 73 4.61
 -4 -2 -15 77.53 4.03
 4 2 15 73.92 8.09
 4 -2 15 65.51 7.84
 4 -2 15 75.54 9.69
 4 2 15 56.27 6.76
 4 2 16 22.81 4.57
 -4 -2 -16 20.59 2.21
 4 -2 16 18.44 4.91
 4 2 16 10.5 4.44
 4 -2 16 18.4 6.22
 -4 2 -16 23.63 2.75
 -4 2 -17 21.67 2.74
 4 2 17 31.4 5.42
 4 -2 17 26.18 6.13
 -4 -2 -17 25.87 2.54
 4 -2 17 14.65 4.98
 4 2 17 26.08 5.69
 -4 2 -18 0.17 1.7
 4 2 18 0.62 2.86
 -4 -2 -18 0.71 1.49
 4 -2 18 -1.86 4.83
 4 2 18 2.95 3.83
 4 -2 18 0.74 3.93
 4 -2 19 -0.9 4.05
 -4 -2 -19 2.28 1.58
 4 2 19 0.73 3.81
 4 -2 19 2.95 3.63
 -4 -2 -19 2.57 1.85
 -4 2 -19 1.51 1.86
 4 2 20 1.43 3.36
 4 -2 20 1.43 3.72
 4 -2 20 -0.85 4.26
 -4 -2 -21 3.39 1.9
 4 -2 21 1.33 1.77
 4 2 21 2.81 1.74
 -4 -2 -22 2.48 1.67
 4 2 22 1.94 1.76
 4 -2 22 2.25 1.74
 -4 -2 -23 4.24 1.67
 4 -2 23 3.92 1.59
 4 2 23 5.46 1.64
 -4 -2 -24 2.2 1.38
 4 -2 24 1.41 1.29
 4 2 24 -0.11 1.23
 4 -2 25 0.51 1.01
 4 2 25 0.08 1.05
 -4 -2 -25 1.1 1.18
 4 -2 25 0.95 1.42
 4 -2 26 1.43 0.76
 4 2 26 -0.06 0.72
 -4 -2 -26 1.76 0.83
 4 -2 26 -0.23 1.03
 4 -3 -29 19.35 1.62
 4 -3 -28 2.55 1.24
 4 -3 -27 24.78 2.19
 -4 3 27 18.8 1.68
 -4 -3 27 20.19 1.8
 4 -3 -27 15.47 1.55
 4 -3 -27 21.21 1.81
 4 -3 -26 7.22 1.52
 4 -3 -26 5.29 1.65
 4 -3 -26 9.19 1.55
 4 -3 -25 35.15 2.84
 4 -3 -25 36.93 2.64
 4 3 -25 33.19 3.04
 4 -3 -25 39.61 3.14
 4 -3 -24 1.11 1.34
 4 -3 -24 0.65 1.57
 4 3 -24 0.52 1.75
 4 -3 -24 3.74 1.72
 -4 -3 23 27.32 5.47
 4 -3 -23 33.65 3.13
 -4 3 23 36.63 6.12
 4 3 -22 0.21 2.35
 4 -3 -22 1.79 1.81
 4 -3 -22 0.18 1.7
 4 -3 -22 0.14 1.57
 -4 3 22 3.44 3.09
 -4 -3 22 0.74 3.26
 4 -3 -21 35.22 2.93
 4 -3 -21 41.99 3.49
 4 3 -21 40.35 4.05
 -4 -3 21 34.73 6.26
 -4 3 21 32.6 6.09
 -4 3 21 36.45 5.99
 4 -3 -21 37.71 3.35
 4 -3 -20 15.56 2.3
 -4 -3 20 14.16 4.47
 -4 3 20 15.42 4.64
 4 -3 -20 12.62 2.52
 4 -3 -20 16.48 2.52
 4 3 -20 16.21 3
 4 -3 -20 15.35 2.2
 -4 3 20 15.47 4.83
 4 3 -19 103.2 5.91
 -4 -3 19 82.13 8.78
 -4 3 19 104.34 9.44
 4 3 -19 111.33 6.46
 4 -3 -19 88.2 5.01
 4 -3 -19 85.46 4.69
 -4 3 19 85.74 8.68
 4 -3 -19 91.49 5.18
 4 -3 -19 95.97 5.5
 4 3 -18 3.26 2.58
 4 3 -18 4.45 1.36
 4 -3 -18 4.07 1.57
 4 -3 -18 5.64 1.89
 4 3 -18 7.22 2.87
 4 -3 -18 6.99 2.16
 -4 -3 18 2.69 2.95
 -4 3 18 0.63 2.79
 -4 3 18 0.62 3.21
 4 3 -17 23.31 3.28
 4 -3 -17 26.25 2.38
 4 -3 -17 22.72 2.62
 -4 -3 17 13.7 3.88
 -4 3 17 24.16 4.72
 4 3 -17 22.51 2.16
 -4 3 17 26.75 4.89
 4 3 -17 24.59 3.52
 4 -3 -16 14.44 1.93
 4 -3 -16 12.99 2.19
 4 3 -16 15.64 3.12
 4 3 -16 11.9 1.71
 -4 3 16 8.17 3.49
 4 3 -16 16.35 3.06
 -4 -3 16 11.99 3.7
 -4 3 16 15.15 3.63
 4 -3 -15 18.42 1.84
 -4 3 15 14.22 3.84
 4 -3 -15 18.04 1.99
 4 3 -15 18.69 3.2
 4 3 -15 19.39 1.98
 4 -3 -15 17.88 2.21
 -4 -3 15 14.51 3.81
 -4 3 15 14.27 3.56
 4 3 -15 20.25 3.27
 4 -3 -14 49.59 2.89
 4 3 -14 50.8 4.23
 4 -3 -14 54.36 3.15
 4 3 -14 51.73 4.42
 4 -3 -14 48.26 3.29
 4 3 -14 54.64 3.07
 -4 3 14 53.22 5.8
 4 -3 -13 14.84 1.55
 -4 3 13 8.29 2.94
 4 3 -13 13.98 1.73
 4 3 -13 20.5 2.9
 4 3 -13 17.56 3.11
 4 -3 -13 13.85 1.98
 4 -3 -13 12.81 1.69
 4 3 -12 146.85 6.93
 4 -3 -12 151.65 6.1
 4 3 -12 145.87 7.25
 -4 3 12 134.78 8.95
 4 3 -12 144.18 5.94
 4 -3 -12 151.31 5.96
 4 3 -11 16.25 2.77
 4 3 -11 15.42 2.53
 4 3 -11 12.74 1.56
 4 3 -11 15.55 2.43
 4 -3 -11 11.64 1.5
 4 -3 -11 13.23 1.76
 4 3 -10 7.55 1.27
 4 3 -10 7.97 2.05
 4 3 -9 25.85 2.85
 -4 3 9 29.02 3.78
 4 3 -8 130.65 6.59
 -4 3 8 122.79 7.4
 4 3 -7 63.84 4.21
 -4 3 7 56.43 4.65
 4 3 -6 142.13 6.84
 -4 3 6 136.84 7.33
 -4 3 5 13.33 2.38
 4 3 -5 13.81 2.23
 -4 3 4 247.73 10.35
 4 3 -4 248.77 10.21
 4 -3 -3 64.51 5
 -4 -3 3 64.38 4.67
 -4 3 3 70.49 4.26
 4 3 -3 67.67 4.43
 -4 3 2 451.21 15.95
 4 -3 -2 449.21 17.67
 -4 -3 2 456.41 16.45
 -4 3 1 164.77 6.75
 4 -3 -1 158.7 5.37
 -4 -3 1 165.79 6.91
 4 -3 -1 172.41 8.9
 4 -3 0 180.52 6.14
 -4 -3 0 162.19 6.52
 4 3 0 163.85 7.89
 4 -3 0 168.16 9.47
 -4 3 0 179.96 6.85
 4 -3 0 186.54 6.18
 -4 3 -1 209.25 7.53
 4 -3 1 201.41 7.26
 4 3 1 191.68 9.05
 4 -3 1 191.63 10.57
 -4 3 -2 233.47 8.26
 4 3 2 229.08 10.36
 4 -3 2 224.89 11.82
 4 3 3 259.15 9.83
 4 -3 3 254.82 9.83
 4 -3 3 280.62 13.61
 4 3 3 257.8 11.6
 4 -3 4 17.9 4.44
 4 3 4 14.62 2.95
 4 -3 4 15.43 2.14
 4 3 4 17.98 2.26
 4 -3 5 235.38 13.48
 4 3 5 242.65 11.7
 4 -3 5 238.91 10.23
 4 3 5 235.64 10.16
 4 -3 6 269.03 14.99
 4 3 6 259.82 11.6
 4 -3 6 275.31 11.77
 4 3 6 267.47 12.98
 -4 3 -7 442.26 14.66
 4 -3 7 421.66 17.44
 4 3 7 431.77 17.47
 -4 3 -8 47.99 2.9
 4 -3 8 46.95 6.9
 4 -3 8 44.29 4.77
 4 3 9 391.3 18.29
 -4 3 -9 420.51 13.79
 4 -3 9 403.78 21.34
 4 -3 9 405.82 17.84
 4 3 9 389.61 17.56
 -4 -3 -9 392.13 13.42
 -4 3 -10 22.64 2.07
 4 -3 10 23.45 5.73
 4 3 10 18.09 4.04
 -4 -3 -10 22.97 1.86
 -4 -3 -11 444.76 14.87
 -4 3 -11 440.91 15.03
 4 -3 11 456.65 20.37
 4 3 11 431.11 19.92
 4 -3 11 426.11 23.61
 4 3 11 429.05 20.36
 4 3 12 0.56 3.04
 -4 -3 -12 1.38 1.22
 4 -3 12 -0.89 4.56
 -4 3 -12 1.11 1.25
 4 3 12 -0.54 3.26
 4 -3 12 2.77 2.82
 -4 3 -13 338.41 11.87
 4 3 13 323.89 17.29
 4 -3 13 348.38 17.93
 4 3 13 329.73 17.66
 4 -3 13 331.94 20.98
 -4 -3 -13 330.65 11.87
 4 3 14 23.96 4.9
 4 -3 14 24.19 4.96
 4 -3 14 24.52 6.49
 -4 -3 -14 19.17 2.09
 4 3 14 19.79 4.7
 4 3 15 174.43 12.15
 4 -3 15 167.51 12.21
 4 -3 15 145.76 14.09
 4 3 15 148.92 11.47
 -4 -3 -15 166.72 6.94
 -4 -3 -16 1.59 1.35
 4 3 16 1.32 3.54
 4 3 16 1.98 3.42
 4 -3 16 2.75 4.05
 4 -3 16 5.07 4.78
 -4 -3 -16 -0.62 1.76
 -4 -3 -17 277.82 10.4
 4 3 17 268.2 10.75
 4 -3 17 266.88 10.84
 4 -3 17 269.34 19.18
 4 3 17 271.43 16.24
 4 -3 17 267.11 16.37
 4 3 17 272.67 16.18
 4 -3 18 13.69 4.58
 -4 -3 -18 12.42 1.95
 4 -3 18 14.63 5.76
 4 3 18 12.88 2.21
 4 -3 18 13.53 2.31
 4 3 18 13.09 4.13
 4 -3 19 287.56 19.19
 4 -3 19 272.48 16.4
 -4 -3 -20 39.77 3.4
 4 -3 20 44.07 3.26
 4 3 20 39.75 3.08
 -4 -3 -21 150.72 6.88
 4 3 21 144.7 6.39
 4 -3 21 152.19 6.54
 -4 -3 -22 23.46 2.44
 4 3 22 22.75 2.06
 4 -3 22 24.55 2.18
 -4 -3 -23 107.98 5.01
 4 3 23 103.02 4.41
 4 -3 23 100.96 4.47
 4 -3 24 10.07 1.16
 4 -3 24 9.35 1.81
 -4 -3 -24 13.64 1.72
 -4 -3 -25 30.51 2.11
 4 -3 25 36.12 2.4
 4 -3 26 3.83 0.83
 4 -4 -28 19.87 1.42
 4 -4 -27 6.53 1.27
 4 -4 -26 20.82 1.77
 4 -4 -26 25.03 2.16
 4 -4 -26 20.83 1.75
 4 -4 -25 0.88 1.07
 4 -4 -25 2.37 1.38
 4 -4 -25 1.34 1.19
 4 -4 -24 41.78 2.74
 4 -4 -24 43.36 3.06
 4 -4 -24 43.97 3.2
 4 -4 -23 -0.3 1.61
 4 -4 -23 0.91 1.22
 4 -4 -23 -0.89 1.63
 4 -4 -22 15.29 2.38
 -4 4 22 13.71 4.04
 4 -4 -22 21.15 2.5
 4 -4 -22 16.79 2
 -4 -4 22 17.54 6.18
 -4 4 21 11.57 4.24
 -4 -4 21 11.07 5.66
 4 -4 -20 85.04 4.58
 4 -4 -20 86.02 5.27
 4 -4 -20 90.39 5
 4 -4 -20 84.43 4.69
 -4 -4 20 91.78 11.86
 -4 4 20 83.15 8.76
 4 -4 -19 14.61 2.11
 4 -4 -19 20.73 2.84
 4 -4 -19 17.94 2.35
 4 4 -19 16.56 1.99
 -4 4 19 21.16 4.95
 4 -4 -18 65.54 4.26
 4 4 -18 82.05 4.23
 4 -4 -18 67.29 4.01
 -4 4 18 77.68 8.14
 4 -4 -17 18.63 2.45
 4 4 -17 22.3 2.25
 4 -4 -17 20.86 2.19
 -4 4 17 16.02 4.45
 4 -4 -16 45.23 3.4
 4 4 -16 47.94 3.24
 4 -4 -16 48.91 3.23
 -4 4 16 39.88 5.82
 4 -4 -15 10.42 1.99
 4 4 -15 8.9 1.77
 -4 4 15 8.75 3.45
 4 -4 -15 8.36 1.63
 4 -4 -14 79.75 4.34
 -4 4 14 67.29 7.14
 4 -4 -14 78.33 4.08
 4 4 -14 74.57 4.12
 -4 4 13 14.04 3.57
 4 -4 -13 13.91 1.95
 4 4 -13 13.79 1.93
 4 -4 -13 18.39 1.87
 -4 4 12 55.78 6.01
 4 4 -12 68.48 5.38
 4 -4 -12 62.97 3.59
 4 -4 -12 70.34 3.6
 4 4 -12 64.46 3.65
 4 4 -11 3.58 1.83
 4 -4 -11 4.57 1.23
 4 -4 -11 2.75 1.35
 4 4 -11 2.49 1.26
 -4 4 11 3.21 2.3
 -4 4 10 88.29 7.14
 4 4 -10 85.9 5.93
 4 -4 -10 96.15 4.22
 4 -4 -10 89.16 4.3
 4 4 -10 92.98 4.44
 4 -4 -9 32.37 2.15
 4 4 -9 29.23 2.32
 4 -4 -9 32.6 2.31
 -4 4 9 27.93 4.08
 4 4 -8 21.18 2.01
 -4 -4 7 87.46 7.56
 4 4 -7 89.61 4.18
 -4 4 7 88.33 6.4
 4 4 -6 0.29 1.16
 4 4 -6 -0.75 1.62
 -4 4 6 -0.31 1.77
 -4 -4 6 0.87 2.59
 4 4 -5 0.92 1.1
 -4 -4 5 0.37 2.16
 4 4 -5 1 1.54
 -4 4 5 2.5 1.75
 -4 -4 4 39.9 4.37
 -4 4 4 42.22 3.74
 4 4 -4 40.49 3.72
 4 4 -4 47.23 2.66
 -4 -4 3 4.35 2.25
 4 4 -3 2.09 1.48
 -4 -4 2 22 2.89
 4 -4 -2 18.05 3.45
 4 4 -2 26.29 3.2
 4 -4 -1 6.42 3.04
 -4 -4 1 2.78 1.6
 4 -4 0 2.43 2.73
 -4 4 0 2.71 1.26
 4 -4 1 21.72 4.06
 -4 4 -1 23.07 2.09
 -4 4 -2 3.38 1.33
 4 4 2 1.16 1.66
 -4 4 -3 56.65 3.12
 4 4 3 40.05 4.44
 -4 4 -4 106.34 4.84
 -4 4 -5 89.91 4.35
 4 -4 5 82.9 8.13
 -4 4 -6 172.61 7.04
 4 -4 6 165.67 12.14
 4 4 6 191.14 10.94
 -4 4 -7 26.68 2.34
 4 4 7 33.48 4.73
 4 -4 7 24.98 5.45
 -4 4 -8 39.49 2.74
 4 4 8 31.99 4.97
 4 -4 8 46.71 7.14
 -4 4 -9 0.51 1.24
 4 -4 9 2.53 4.31
 4 4 9 1.09 2.77
 4 -4 10 31.76 6.81
 -4 4 -10 38.6 2.84
 -4 -4 -10 35.13 2.34
 4 4 10 35.66 5.38
 -4 4 -11 4.94 1.49
 4 4 11 3.04 2.99
 -4 -4 -11 5.43 1.25
 -4 4 -12 68.69 3.89
 -4 -4 -12 65.79 3.56
 4 -4 12 75.03 10.26
 4 4 12 80.75 7.99
 4 -4 13 -1.05 5.05
 -4 4 -13 0.14 1.28
 4 4 13 0.66 3.17
 -4 -4 -13 0.57 1.11
 -4 4 -14 86.56 4.43
 -4 -4 -14 78.67 4.17
 4 -4 14 74.81 10.52
 4 4 14 90.34 8.78
 4 4 15 -1.36 3.54
 4 -4 15 1.07 5.35
 -4 4 -15 3.12 1.28
 -4 -4 -15 1.71 1.32
 -4 -4 -16 72.25 3.96
 4 4 16 63.06 7.63
 4 -4 16 73.35 10.46
 4 -4 17 34.22 7.66
 4 -4 18 50.99 8.43
 -4 -4 -20 42.98 3.32
 -4 -4 -21 27.42 2.59
 -4 -4 -22 40.49 2.83
 4 -4 22 44.33 3.13
 4 -4 23 12.4 1.75
 -4 -4 -23 10.07 1.54
 4 -4 24 20.79 1.86
 -4 -4 -24 26.83 1.88
 -4 -5 25 0.4 0.8
 4 -5 -25 1.53 1
 4 -5 -25 2.12 0.97
 4 -5 -24 16.6 1.41
 4 -5 -24 20.81 1.86
 4 -5 -24 17.41 1.78
 4 -5 -23 9.61 1.3
 4 -5 -23 9.87 1.71
 4 -5 -23 12.35 1.85
 4 -5 -22 27.81 2.16
 4 -5 -22 29.56 2.59
 4 -5 -21 42.47 3.33
 4 -5 -21 34.13 2.89
 4 5 -21 37.8 2.58
 4 -5 -21 38.42 2.56
 4 -5 -20 69.26 4.41
 4 -5 -20 70.46 4.1
 4 -5 -20 58.78 3.71
 4 5 -20 62.17 3.56
 4 -5 -20 64.54 3.53
 4 -5 -19 98.14 5.11
 -4 -5 19 107.26 12.38
 4 -5 -19 92.92 4.55
 -4 5 19 90.76 8.8
 4 -5 -19 89.83 4.78
 -4 5 18 51.53 6.7
 -4 -5 18 52.86 9.84
 -4 -5 17 177.79 17.18
 4 5 -17 185.52 7.92
 -4 5 17 174.43 12.72
 4 -5 -17 200.08 7.72
 4 -5 -17 184.78 8.07
 -4 -5 16 159.39 16.55
 4 5 -16 165.96 7.21
 -4 5 16 156.71 11.73
 4 -5 -16 163.36 6.84
 4 -5 -16 161.11 7.29
 -4 -5 15 171.9 16.77
 4 5 -15 179.88 7.69
 -4 5 15 161.52 11.99
 4 -5 -15 183.18 7.32
 4 -5 -15 174.1 7.7
 -4 -5 14 240.33 19.83
 4 5 -14 239.84 9.66
 -4 5 14 237.52 14.62
 4 -5 -14 238.92 9.62
 4 -5 -14 245.04 9.2
 -4 -5 13 336.6 23.82
 4 -5 -13 390.09 13.28
 4 -5 -13 362.4 13.57
 4 5 -13 385.23 13.77
 -4 5 13 349.33 19.05
 -4 -5 12 438.69 25.42
 4 -5 -12 422.66 14.12
 4 -5 -12 388.42 14.34
 4 5 -12 390.05 14.5
 -4 5 12 435.5 20.45
 -4 -5 11 486.34 26.1
 4 -5 -11 461.3 15.67
 4 -5 -11 456.36 15.98
 4 5 -11 468.7 16.28
 -4 5 11 444.07 21.29
 -4 -5 10 516.53 26.73
 4 -5 -10 524.96 18
 4 -5 -10 533.38 17.68
 -4 5 10 539 23.42
 4 5 -10 535.31 18.29
 4 5 -9 612.31 24.24
 -4 5 9 606.68 26.2
 4 5 -9 661.56 21.8
 -4 -5 9 657.31 29.65
 4 -5 -9 660.86 21.48
 4 5 -8 434.02 15.37
 4 5 -8 437.86 17.92
 -4 -5 8 415.46 21.16
 4 -5 -8 450.26 15.18
 4 5 -7 828.57 29.86
 -4 -5 7 789.49 32.59
 4 5 -7 837.03 27.04
 4 5 -6 561.14 21.65
 4 5 -6 555.92 18.81
 4 5 -5 821.13 28.66
 4 5 -5 791.96 25.35
 -4 5 5 753.18 24.88
 4 5 -4 631.47 24.09
 4 5 -4 633.64 20.93
 -4 5 4 632.15 20.74
 4 5 -3 754.44 27.05
 4 5 -3 733.8 23.42
 -4 5 3 694.85 23.39
 4 5 -2 772.21 27.99
 -4 5 2 746.73 24.44
 4 5 -2 745.08 24.23
 4 5 -1 694.24 26.13
 -4 5 1 691.57 22.7
 4 5 -1 683.72 22.28
 4 5 0 640.38 25.34
 -4 5 0 647.49 21.88
 4 5 0 666.71 21.38
 4 -5 0 690.34 27.19
 -4 5 -1 841.36 27.64
 4 5 1 851.55 26.92
 4 -5 1 862.08 33.38
 -4 5 -2 531.04 17.94
 4 -5 2 493.23 23.19
 -4 5 -3 602.07 20.22
 4 -5 3 581.09 26.19
 -4 5 -4 529.13 18.05
 4 -5 4 509.52 24.32
 -4 5 -5 565.39 19.18
 4 -5 5 541.18 26.12
 -4 5 -6 211.33 8.49
 4 5 6 209.95 12.3
 4 -5 6 189.79 14.04
 -4 5 -7 350.32 12.96
 4 -5 7 355.06 20.73
 4 5 7 369.22 17.99
 -4 5 -8 139.97 6.33
 4 -5 8 130.08 6.22
 4 5 8 138.18 10.36
 4 -5 8 143.25 12.89
 4 -5 9 234.8 17.34
 4 5 9 225.34 14.12
 -4 5 -9 233.56 9.29
 4 -5 10 111.81 12.39
 4 5 10 123.37 10.22
 -4 5 -10 109.4 5.54
 4 5 11 176.28 12.41
 4 -5 11 172.26 15.19
 -4 5 -11 162.6 7.29
 4 -5 12 68.68 10.22
 4 5 12 69.39 8.04
 -4 5 -12 71.21 4.23
 4 -5 13 126.58 13.53
 -4 5 -13 112.33 5.58
 4 -5 14 72.77 10.76
 -4 5 -14 86.99 4.59
 4 -5 15 42.34 8.15
 4 -5 16 15.6 5.84
 -4 5 -16 15.46 1.93
 -4 5 -17 11.46 1.66
 -4 -5 -17 11.22 1.97
 4 -5 17 11.17 2.45
 -4 -5 -18 3.48 1.31
 4 -5 18 5.44 2.06
 -4 -5 -19 7.47 1.85
 4 -5 19 8.59 1.96
 -4 -5 -20 0.92 1.38
 4 -5 20 2.78 1.5
 -4 -5 -21 1.16 1.25
 4 -5 21 2.34 1.15
 -4 -5 -22 1.6 1.01
 4 -5 22 1.97 0.83
 -4 -5 -23 0.27 0.69
 4 -6 -23 32.23 2.04
 4 -6 -22 12.67 1.68
 4 -6 -22 10.63 1.23
 4 -6 -21 52.86 3.25
 4 6 -21 49.64 2.63
 4 6 -20 22.05 1.99
 4 -6 -20 24.99 2.05
 4 6 -19 59.73 3.37
 4 -6 -19 65.84 4.09
 4 -6 -18 21.03 2.13
 4 6 -18 23.33 2.24
 4 -6 -17 34.07 2.8
 4 6 -17 34.91 2.79
 4 6 -16 18.32 2.31
 4 -6 -16 25.94 2.53
 -4 6 15 55.56 6.57
 -4 -6 15 19.33 7.01
 4 6 -14 48.24 3.43
 -4 -6 14 36.61 8.01
 -4 6 14 30.28 5.71
 -4 -6 13 22.72 7.44
 4 6 -13 30.51 2.88
 4 -6 -13 30.68 2.88
 -4 -6 12 32.5 7.14
 4 -6 -12 27.55 2.72
 4 6 -12 30.73 2.94
 4 6 -11 22.62 2.61
 4 -6 -11 20.93 2.43
 -4 -6 10 51.46 7.55
 4 -6 -10 60.33 3.74
 4 6 -10 54.74 3.87
 4 6 -9 10.94 2.12
 4 -6 -9 11.39 1.98
 4 6 -8 39.01 3.21
 4 -6 -8 46.36 3.22
 4 -6 -7 5.78 1.77
 4 6 -7 8.68 1.96
 4 6 -6 39.62 4.45
 4 6 -6 41.52 3.2
 4 6 -5 3.33 1.64
 4 6 -5 1.92 2.14
 4 6 -4 148.16 9.13
 -4 6 4 150.09 6.37
 4 6 -4 155.98 6.7
 4 6 -3 57.98 5.47
 4 6 -3 56.82 3.56
 -4 6 3 56.76 3.49
 4 6 -2 114.13 7.87
 -4 6 2 106.91 5.28
 4 6 -2 108.55 5.11
 4 6 -1 141.19 8.87
 -4 6 1 131.19 6.12
 4 6 -1 132.69 5.77
 4 6 0 51.72 5.44
 4 6 0 57.42 3.16
 -4 6 0 46.7 3.39
 4 6 1 38.14 4.78
 -4 6 -1 39.56 3.13
 -4 6 -2 28.7 2.8
 4 6 2 34.49 4.56
 4 -6 2 27.47 5.16
 -4 6 -3 95.22 5.07
 4 6 3 88.45 7.41
 4 -6 3 85.61 8.56
 -4 6 -4 19.31 2.39
 4 -6 4 20.58 4.94
 4 -6 5 110.16 10.67
 -4 6 -5 135.84 6.35
 -4 6 -6 18.22 2.37
 4 -6 6 14.33 5.44
 4 -6 7 153.8 13
 -4 6 -7 147.73 6.86
 -4 6 -8 12.39 2.1
 4 -6 8 10.91 5.66
 4 -6 9 246.05 17.56
 -4 6 -9 222.81 9.19
 -4 6 -10 9.64 2.04
 4 -6 10 7.95 5.86
 4 -6 11 80.87 10.22
 4 -6 12 6.03 5.41
 -4 6 -13 96.86 4.86
 -4 6 -14 5.29 1.45
 -4 6 -15 82.44 4.15
 -4 6 -16 5.17 1.25
 -4 -6 -16 5.3 1.54
 -4 -6 -17 56.19 3.17
 -4 6 -17 63.84 3.14
 -4 -6 -18 6.08 1.43
 -4 6 -18 7.76 1.06
 -4 -6 -18 4.22 1.02
 -4 -6 -19 32.47 2.24
 -4 -6 -20 4.61 1.03
 4 -7 -21 2.61 0.81
 4 -7 -20 8.98 1.33
 4 7 -19 2.71 1
 4 -7 -19 4.22 1.35
 4 7 -18 5.8 1.26
 4 -7 -18 4.9 1.68
 4 7 -17 0.58 1.11
 4 7 -16 5 1.42
 4 7 -15 1.79 1.38
 4 -7 -15 1.1 1.25
 4 7 -14 0.9 1.33
 4 -7 -14 1.86 1.33
 4 -7 -13 -0.13 1.42
 4 7 -13 0.14 1.46
 4 -7 -12 11.91 1.98
 4 7 -12 8.84 1.92
 4 -7 -11 5.3 1.65
 4 7 -11 5.12 1.76
 4 -7 -10 2.9 1.61
 4 -7 -7 26.09 2.61
 4 7 -7 21.14 2.59
 4 -7 -6 4.21 1.68
 4 7 -6 3.66 1.74
 4 7 -5 59.35 3.71
 4 -7 -5 50.63 3.6
 4 7 -4 1.96 1.38
 4 7 -3 39.37 2.93
 -4 7 2 6.67 1.67
 4 7 -2 6.41 1.55
 -4 7 1 8.09 1.77
 4 7 -1 6.2 2.44
 -4 7 0 20.73 2.4
 4 7 0 23.86 3.7
 -4 7 -1 12.68 2.12
 4 7 1 9.7 2.86
 -4 7 -2 17.77 2.37
 4 7 2 15.94 3.44
 4 7 3 31.22 4.53
 -4 7 -3 36.33 3.24
 4 7 4 25.09 4.17
 4 7 5 12.25 3.35
 4 7 6 44.1 5.56
 4 7 7 19.21 4.11
 -4 7 -8 34.1 2.9
 -4 7 -9 3.64 1.56
 -4 7 -10 32.19 2.65
 -4 7 -11 4.88 1.47
 -4 7 -12 36.41 2.61
 -4 7 -13 5.22 1.31
 -4 7 -14 52.96 2.88
 -4 -7 -15 2.88 1.16
 -4 7 -15 4.91 1.14
 -4 -7 -16 31.61 1.97
 -4 7 -16 36.12 1.94
 -4 -7 -17 1.7 0.71
 4 -8 -17 3.83 0.95
 4 -8 -16 57.93 2.94
 4 8 -15 4.32 1.07
 4 -8 -15 7.68 1.42
 4 8 -14 31.33 2.16
 4 8 -13 8.99 1.43
 4 8 -12 35.07 2.43
 4 -8 -12 27.76 1.88
 4 8 -11 6.01 1.52
 4 -8 -11 9.62 1.37
 4 8 -10 24.51 2.29
 4 -8 -10 27.59 2.08
 4 -8 -9 8.11 1.52
 4 8 -9 6.36 1.6
 4 -8 -8 25.7 2.17
 4 8 -8 28.58 2.49
 4 -8 -7 4.52 1.49
 4 8 -7 3.16 1.5
 4 -8 -6 17.99 1.98
 4 8 -6 15.77 2.01
 4 -8 -5 7.07 1.6
 4 8 -5 6.68 1.5
 4 -8 -4 2.03 1.44
 4 8 -4 2.2 1.22
 4 -8 -3 2.89 1.59
 4 8 -3 2.33 1.16
 4 -8 -2 2.5 1.53
 -4 8 1 -0.41 1.26
 -4 8 0 1.51 1.31
 -4 8 -1 5.66 1.61
 -4 8 -2 1.19 1.43
 -4 8 -3 6.2 1.72
 -4 8 -4 10.45 1.91
 -4 8 -5 4.42 1.64
 -4 8 -6 15.24 2.05
 -4 8 -7 1.97 1.41
 -4 8 -8 13.53 1.77
 -4 8 -9 2.13 1.19
 -4 8 -10 16.42 1.68
 -4 8 -11 4.56 1.14
 -4 8 -12 12.61 1.27
 -4 8 -13 2.86 0.79
 4 -9 -4 0.62 0.77
 4 -9 -3 0.8 0.84
 4 -9 -2 1.17 0.94
 4 -9 -1 2.32 1.01
 4 -9 0 1.89 0.98
 4 -9 1 6.62 1.14
 4 -9 2 3.73 1.12
 4 -9 3 5.54 1.17
 4 -9 4 1.67 1.04
 4 -9 5 1.31 0.91
 4 -9 6 0.75 0.83
 5 0 -31 -0.26 0.84
 -5 0 31 0.4 0.89
 5 0 -30 75.14 3.8
 5 0 -29 0.12 1.41
 5 0 -28 143.5 6.56
 5 0 -27 2.13 1.87
 5 0 -27 1.32 1.22
 5 0 -26 294.81 10.63
 5 0 -26 303.93 11.56
 5 0 -25 -1.49 1.98
 -5 0 25 5.94 4.08
 5 0 -24 358.7 13.91
 5 0 -24 365.52 13.09
 -5 0 24 368.57 21.45
 5 0 -24 352.83 13.59
 5 0 -23 -1.55 2.05
 5 0 -23 -0.28 1.35
 -5 0 23 0.84 3.79
 5 0 -23 -0.18 1.78
 -5 0 22 917.02 38.23
 5 0 -22 897.47 28.3
 5 0 -22 860.56 29.15
 -5 0 22 863.56 33.67
 5 0 -22 820.62 28.76
 5 0 -21 -0.55 1.81
 -5 0 21 -0.76 3.72
 5 0 -21 0.13 1.41
 5 0 -21 -0.17 1.79
 -5 0 21 1.47 2.26
 5 0 -21 1.32 1.66
 5 0 -20 444.25 15.27
 -5 0 20 442.57 19.6
 5 0 -20 423.03 15.72
 5 0 -20 417.26 15.5
 5 0 -20 433.47 15.07
 5 0 -19 0.13 1.38
 5 0 -19 1.45 1.37
 5 0 -19 0.63 1.65
 -5 0 19 -0.86 1.99
 5 0 -19 0.65 1.67
 5 0 -18 459.25 15.8
 -5 0 18 464.15 19.61
 5 0 -18 454.99 16.27
 5 0 -18 451.78 16.2
 5 0 -18 468.39 15.7
 5 0 -17 2.25 1.32
 5 0 -17 0.84 1.1
 5 0 -17 1.69 1.57
 -5 0 17 -0.37 1.81
 5 0 -17 -0.85 1.52
 5 0 -16 1072.16 34.85
 5 0 -16 1102 34.81
 5 0 -16 1103.34 34.24
 5 0 -16 1064.92 34.29
 -5 0 15 2.47 1.82
 5 0 -15 -0.13 1.48
 5 0 -15 0.8 1.09
 5 0 -15 -0.47 1.18
 5 0 -15 -0.12 1.38
 5 0 -14 480.62 16.74
 -5 0 14 491.83 19.24
 5 0 -14 513.3 16.77
 5 0 -14 500.72 16.39
 -5 0 13 0.51 1.81
 -5 0 12 429.99 16.44
 -5 0 11 0.21 1.59
 -5 0 10 625.05 21.74
 5 0 -9 1.31 1.43
 5 0 -8 92.79 4.92
 5 0 -6 175.51 7.02
 5 0 -5 0.73 1.18
 5 0 -4 99.66 4.14
 5 0 -3 0.35 0.81
 5 0 -2 8.8 0.98
 5 0 -1 0.05 0.69
 5 0 -1 -0.09 1.32
 5 0 0 97.4 4.51
 5 0 1 0.58 1.44
 5 0 2 66.66 4.04
 5 0 3 0.17 1.74
 5 0 4 3.48 1.8
 5 0 4 2.81 1.65
 5 0 4 4.31 2.22
 5 0 5 0.25 1.99
 5 0 5 0.26 2.08
 5 0 5 -0.19 1.74
 5 0 6 108.55 7.12
 5 0 6 127.13 6.57
 5 0 7 0.34 2.85
 5 0 7 0.71 2
 5 0 8 2.66 2.84
 5 0 8 0.53 1.93
 5 0 9 0.85 2.43
 5 0 9 0.59 2.04
 -5 0 -10 1.1 0.98
 5 0 10 0.97 1.88
 5 0 11 5.19 2.79
 -5 0 -11 0.96 1.05
 5 0 11 -0.35 2.17
 5 0 12 55.05 6.52
 -5 0 -12 51.17 2.95
 5 0 13 0.59 3.02
 -5 0 -13 0.86 1.17
 5 0 13 1.23 2.71
 5 0 13 1.23 2.06
 -5 0 -14 14.55 1.87
 5 0 14 8.31 3.84
 -5 0 -14 12.16 1.93
 5 0 14 15.33 4.31
 -5 0 -15 -0.89 1.38
 -5 0 -15 1.73 1.46
 5 0 15 -2.73 3.61
 -5 0 -16 9.17 1.85
 5 0 16 8.67 4.44
 -5 0 -16 8.9 1.92
 5 0 17 6.78 4.12
 -5 0 -17 0.64 1.58
 -5 0 -18 44.09 3.42
 5 0 18 52.45 7.8
 -5 0 -19 0.83 1.68
 5 0 19 -2.32 4.3
 5 0 20 25.05 5.77
 -5 0 -21 -0.47 1.7
 5 0 21 -0.72 3.1
 -5 0 -22 44.33 3.25
 5 0 22 40.2 3.38
 -5 0 -23 2.35 1.45
 5 0 23 -2.18 1.77
 -5 0 -24 12.74 1.69
 5 0 24 13.2 1.95
 5 0 24 12.96 1.84
 -5 0 -25 0.72 0.97
 5 0 25 -0.4 1.2
 5 0 25 -0.38 0.99
 5 0 26 32.76 2.07
 5 -1 -31 2.11 0.89
 -5 -1 31 2.61 0.87
 -5 1 31 4.23 0.89
 5 -1 -30 6.15 1.38
 5 1 -30 6.31 1.38
 -5 -1 30 5.06 1.38
 -5 1 30 3.87 1.31
 5 -1 -29 7.25 1.75
 5 1 -29 8.19 1.7
 5 -1 -28 7.38 1.94
 5 1 -28 7.36 1.84
 5 -1 -28 5.77 1.32
 5 -1 -27 8.88 2.07
 5 1 -27 9.89 2.15
 5 -1 -27 9.74 1.68
 5 -1 -27 6.89 1.67
 5 -1 -26 20.86 2.25
 5 -1 -26 19.63 2.48
 5 1 -26 22.15 2.79
 5 -1 -26 24.78 2.86
 -5 1 25 -0.55 2.58
 -5 1 25 8.43 4.61
 -5 -1 25 5.82 4.08
 5 -1 -25 2.77 1.81
 5 1 -25 2.26 1.36
 5 -1 -24 15.89 2.45
 -5 1 24 17.46 4.15
 5 -1 -24 19.71 2.28
 5 1 -24 17.68 2.63
 5 -1 -24 18.8 2.75
 -5 -1 24 19.45 5.34
 -5 1 24 14.61 4.87
 5 1 -24 12.55 1.88
 5 -1 -23 2.3 1.79
 5 1 -23 4.81 1.48
 -5 -1 23 6.67 4.01
 -5 1 23 7.64 4.08
 5 -1 -23 2.51 2.04
 5 1 -23 5.51 2.2
 -5 1 23 1.18 2.84
 5 1 -23 5.66 2.11
 5 -1 -23 2.72 1.64
 -5 -1 22 16.06 4.94
 -5 1 22 7.36 4.42
 5 -1 -22 14 2.53
 5 1 -22 13.29 2.55
 -5 1 22 15.63 3.87
 5 -1 -22 11.65 2.34
 5 1 -22 15.66 2.55
 5 1 -22 9.96 1.78
 5 -1 -22 13.74 2.05
 -5 -1 21 6.06 3.94
 -5 1 21 3.09 3.13
 5 -1 -21 9.67 1.86
 5 1 -21 7.25 1.61
 5 -1 -21 4.48 1.93
 -5 1 21 6.69 3.29
 5 1 -21 8.27 2.2
 5 -1 -21 7.65 2.14
 5 1 -21 6.89 2.27
 5 1 -20 2.22 1.86
 5 -1 -20 3.81 1.82
 5 1 -20 1.4 1.62
 5 -1 -20 2.1 1.59
 5 1 -20 2.01 1.22
 5 -1 -20 1.62 1.42
 -5 1 20 -1.59 3.17
 5 -1 -20 2.65 1.75
 5 1 -20 3.87 1.94
 5 1 -19 8.49 2.12
 5 -1 -19 8.62 2.05
 -5 1 19 12.99 3.26
 5 -1 -19 6.56 1.64
 5 1 -19 7.94 1.47
 5 1 -19 7.54 1.65
 5 -1 -19 7.8 1.79
 5 -1 -19 7.43 1.96
 5 1 -19 10.39 2.31
 5 -1 -18 3.7 1.47
 5 1 -18 3.7 1.4
 -5 1 18 3.26 2.25
 5 -1 -18 3.94 1.66
 5 1 -18 5.7 2.08
 5 1 -18 5.14 1.35
 5 -1 -18 4.35 1.46
 5 1 -18 5.56 2.01
 5 -1 -18 6.45 1.81
 5 -1 -17 0.93 1.44
 -5 1 17 0.43 1.99
 5 -1 -17 2.1 1.44
 5 1 -17 1.26 1.76
 5 1 -17 1.49 1.22
 5 -1 -17 1.94 1.24
 5 1 -17 2.14 1.1
 5 -1 -17 1.69 1.28
 5 1 -17 1.35 1.73
 5 -1 -17 3.67 1.61
 5 1 -16 36.34 3.2
 5 -1 -16 34.45 2.77
 -5 1 16 31.08 4.13
 -5 -1 16 24.69 3.18
 5 -1 -16 34.13 2.72
 5 -1 -16 32.81 2.37
 5 1 -16 32.51 2.23
 5 -1 -16 31.15 2.6
 5 1 -16 32.2 2.9
 5 1 -16 35.21 2.42
 5 -1 -16 33.1 2.39
 5 1 -15 83.96 4.66
 5 -1 -15 72.8 4.02
 5 1 -15 75.77 4.3
 -5 -1 15 64.38 4.89
 5 -1 -15 73.53 3.62
 5 1 -15 72.76 3.41
 5 1 -15 75.36 3.68
 5 -1 -15 72.09 3.67
 5 -1 -15 68.46 3.84
 5 -1 -15 73.41 3.97
 5 -1 -14 8.65 1.35
 5 -1 -14 11.59 1.83
 5 -1 -14 9.97 1.43
 5 1 -14 10.05 1.41
 -5 -1 14 10 2.04
 -5 1 14 7.68 2.64
 5 -1 -14 10.29 1.64
 5 1 -14 7.83 1.85
 5 -1 -14 7.85 1.64
 -5 -1 13 64.19 4.33
 -5 1 13 51.61 4.8
 -5 1 12 32.74 3.63
 -5 -1 12 35.92 3.12
 -5 1 11 83.97 5.78
 -5 -1 11 99.97 5.15
 5 1 -10 1.74 1.53
 -5 1 10 -0.22 1.87
 -5 -1 10 1.49 1.24
 5 1 -9 3.53 1.52
 -5 1 9 3.82 1.67
 -5 1 8 36.3 3.04
 5 -1 -8 34.88 3.07
 5 1 -8 34.7 3.07
 5 1 -8 36.23 2.82
 5 1 -7 39.09 3.03
 5 -1 -7 39.09 3.02
 5 1 -7 41.29 2.75
 5 -1 -6 532.46 18.24
 5 1 -6 544.27 18.25
 5 -1 -5 587.59 19.55
 5 1 -5 594.73 19.56
 5 -1 -4 104.03 4.57
 5 1 -4 98.76 4.5
 5 -1 -4 91.18 4.43
 5 1 -4 101.89 4.56
 5 1 -3 5.83 1.33
 5 -1 -3 3.91 1.21
 5 -1 -3 3.15 1.29
 5 1 -3 4.69 1.26
 5 1 -2 5.88 1.38
 5 -1 -2 5.99 1.33
 5 1 -2 6.2 1.39
 5 1 0 1308.65 41.3
 5 -1 0 1311.4 41.3
 5 1 1 1597.38 51.47
 5 -1 1 1646.73 51.53
 5 -1 1 1689.7 52.5
 5 1 2 13.45 2.19
 5 -1 2 14.71 2.26
 5 -1 2 14.94 2.82
 5 1 2 11.23 1.06
 5 1 3 294.59 11.5
 5 -1 3 285.5 11.45
 5 1 3 274.06 11.23
 5 1 3 278.64 9.68
 5 -1 3 288.03 12.37
 5 -1 4 38.31 3.75
 5 1 4 40.75 3.64
 5 1 4 41.73 3.57
 5 -1 4 31.53 3.86
 5 1 4 40.69 2.73
 5 -1 5 539.21 20.02
 5 1 5 519.78 19.92
 5 -1 5 541.29 20.2
 5 1 5 574.53 20.4
 5 1 5 499.61 19.4
 5 -1 6 144.75 8.25
 5 1 6 154.59 8.42
 5 -1 6 151.65 8.64
 5 1 6 173.41 8.92
 5 1 6 148.83 7.97
 5 -1 7 252.56 12.16
 5 1 7 257.97 12.14
 5 -1 7 268.81 12.58
 5 1 7 250.84 12.26
 5 1 7 231.44 11.31
 5 -1 8 197.85 10.88
 5 1 8 196.06 10.83
 5 1 8 179.17 9.67
 5 -1 9 132.39 8.89
 5 1 9 123.43 8.62
 5 1 9 111.63 7.59
 -5 -1 -10 175.12 6.4
 -5 1 -10 157.95 6.33
 5 -1 11 334.14 16.23
 5 1 11 318.67 15.92
 -5 1 -11 317.73 10.84
 5 1 11 312.34 15.64
 5 -1 11 329.77 15.81
 -5 1 -11 265.91 10.19
 -5 -1 -11 279.36 10.21
 5 1 12 297.75 16.01
 5 -1 12 298.73 16.07
 5 -1 12 325.67 16.72
 5 1 12 297.59 16.37
 -5 1 -12 314.61 11.17
 5 1 12 294.38 14.83
 -5 -1 -12 286.28 10.6
 5 -1 13 67.98 7.44
 5 1 13 61.57 7.16
 5 1 13 67.97 7.59
 5 -1 13 74.05 7.88
 5 1 13 72.9 6.78
 -5 -1 -13 67.84 3.64
 -5 1 -13 72.33 4.02
 5 1 14 51.03 5.83
 -5 -1 -14 46.04 3.08
 5 -1 14 45.94 6.12
 5 1 14 38.63 6.06
 -5 1 -14 46.69 3.3
 5 1 15 172.82 11.68
 5 -1 15 188.64 14.19
 -5 -1 -15 194.46 7.96
 -5 1 -15 207.95 8.31
 5 -1 15 199.77 13.63
 5 1 15 177.81 13.25
 -5 -1 -16 46.97 3.38
 5 1 16 46.31 5.97
 5 -1 16 35.17 6.73
 5 -1 16 51.44 7.2
 5 1 16 52.1 7.12
 -5 1 -16 55.88 3.67
 -5 -1 -17 34.74 2.98
 5 -1 17 19.49 5.44
 5 -1 17 34.52 6.62
 5 1 17 21.8 5.51
 -5 1 -17 36.56 3.05
 -5 -1 -17 36.45 3.2
 -5 -1 -18 37.47 3.28
 -5 1 -18 47.69 3.45
 5 -1 18 39.71 6.71
 5 1 18 50.63 7.3
 -5 -1 -18 44.87 3.61
 5 -1 18 44.27 7.1
 -5 1 -19 -0.16 1.59
 -5 -1 -19 -1.06 1.7
 5 -1 19 5.33 4.02
 5 1 19 7.67 4.52
 5 -1 20 7.4 4.48
 5 1 20 2.99 3.89
 -5 1 -21 13.34 2.03
 -5 -1 -21 13.67 2.21
 5 1 21 12.1 4.6
 5 -1 21 13.33 4.48
 5 -1 21 11.39 2.32
 5 1 21 14.35 2.46
 5 -1 22 7.83 1.99
 5 1 22 7.97 2.03
 -5 1 -22 9.19 1.75
 -5 -1 -22 7.87 1.92
 5 1 23 2.38 1.63
 5 -1 23 3.44 1.7
 -5 -1 -23 4.93 1.63
 -5 1 -23 4.35 1.39
 5 1 24 0.35 1.39
 5 -1 24 -0.69 1.44
 -5 -1 -24 1.82 1.3
 5 -1 25 -0.28 1.22
 5 1 25 1.03 1.1
 5 -1 25 3.4 1.21
 -5 -1 -25 2.74 1.07
 5 -1 26 3.32 0.93
 5 1 26 5.1 0.98
 5 -1 26 5.68 1
 5 -2 -30 12.04 1.43
 -5 -2 30 9.67 1.12
 -5 2 30 9.38 1.1
 5 -2 -29 12.55 1.73
 -5 2 29 11.34 1.6
 -5 -2 29 13.07 1.64
 5 -2 -28 14.58 2.03
 5 2 -28 12.32 1.9
 5 -2 -28 11.34 1.55
 5 -2 -27 14.07 1.75
 5 -2 -27 12 1.85
 5 -2 -27 11.72 2.08
 5 2 -27 12.73 2.11
 5 -2 -26 12.64 1.75
 5 -2 -26 12.26 2.03
 5 2 -26 15.73 2.4
 5 -2 -26 13 2.29
 5 -2 -25 11.82 1.92
 5 -2 -25 8.54 2.16
 5 2 -25 12.99 2.39
 5 -2 -25 11.4 2.09
 -5 2 24 34.03 5.52
 -5 -2 24 29.27 6.31
 -5 2 24 34.53 6.14
 5 -2 -23 21.15 2.8
 5 2 -23 21.5 2.92
 5 2 -23 21.04 2.74
 5 -2 -23 19.52 2.25
 -5 2 23 22.06 5.13
 5 -2 -23 17.44 2.57
 -5 2 23 22.83 5.34
 -5 -2 23 13.15 4.74
 -5 2 22 37.39 5.83
 5 -2 -22 36.78 3.37
 5 -2 -22 37.09 2.94
 5 2 -22 35.31 3.51
 -5 2 22 36 6.47
 -5 -2 22 31.36 6.11
 5 2 -22 30.09 3.46
 5 -2 -22 40.76 3.42
 5 2 -21 4.46 2.21
 5 -2 -21 3.48 1.91
 5 2 -21 3.61 2.19
 5 -2 -21 1.72 1.63
 -5 2 21 0.63 2.9
 5 -2 -21 2.96 1.88
 -5 -2 21 -1.54 3.86
 -5 2 21 4.6 3.99
 -5 -2 20 78.88 8.54
 -5 2 20 87.32 8.98
 5 -2 -20 76.37 4.87
 5 -2 -20 76.6 4.35
 5 -2 -20 80.47 4.86
 5 2 -20 80.51 5.26
 5 2 -20 86.88 5.33
 -5 2 20 85.44 8.25
 5 -2 -19 11.31 1.95
 5 2 -19 14.71 2.79
 5 -2 -19 14.55 2.22
 5 2 -19 12.86 2.72
 5 -2 -19 15.86 2.38
 5 2 -19 13.19 1.98
 5 -2 -19 13.55 1.99
 -5 2 19 12.63 4.04
 -5 2 19 8.02 3.56
 -5 -2 19 15.42 4.18
 5 -2 -19 12.63 2.43
 5 -2 -18 72.17 4.53
 5 -2 -18 74.84 4.07
 5 2 -18 77.46 5
 5 -2 -18 71.62 4.4
 5 2 -18 88.16 5.34
 -5 2 18 68.58 7.08
 5 -2 -18 79.15 4.49
 5 -2 -18 71.47 4.08
 5 2 -18 76.35 4.07
 5 -2 -17 3.06 1.74
 5 -2 -17 3.19 1.66
 5 -2 -17 3.18 1.38
 5 2 -17 1.85 1.34
 5 2 -17 2.78 2.41
 -5 2 17 5.03 2.79
 5 2 -17 4.24 2.21
 5 -2 -17 3.74 1.52
 5 -2 -16 187.3 7.82
 5 -2 -16 180.35 7.42
 -5 2 16 195.16 11.56
 5 2 -16 185.46 8.41
 5 2 -16 214 9.19
 5 -2 -16 189.85 7.42
 5 2 -16 188.89 7.35
 5 2 -16 191.6 7.18
 5 -2 -15 136.46 6.07
 5 -2 -15 130.31 5.69
 -5 2 15 121.7 8.56
 5 2 -15 137.06 6.68
 5 2 -15 141.4 7.3
 5 -2 -15 144.18 5.71
 5 2 -15 130.57 5.54
 5 2 -15 139.06 5.49
 5 -2 -14 241.79 9.2
 5 -2 -14 245.03 8.9
 -5 2 14 234.81 12.43
 5 2 -14 262.31 9.95
 5 2 -14 229.63 10.44
 5 2 -14 231.43 8.71
 5 -2 -14 243.49 8.81
 5 2 -14 252.47 8.69
 5 2 -13 128.65 5.82
 -5 -2 13 116.72 5.6
 5 -2 -13 123.5 5
 5 -2 -13 129.45 5.37
 5 2 -12 74.43 5.32
 -5 -2 12 71.11 3.91
 -5 2 12 74.38 5.74
 5 2 -11 181.24 8.64
 -5 2 11 189.33 9.45
 -5 -2 11 168.16 7.02
 5 2 -10 394.5 15.04
 -5 2 10 378.02 15.58
 -5 -2 10 390.88 13.42
 5 2 -9 266.8 10.77
 -5 2 9 251.37 11.28
 -5 2 8 292.37 12.14
 5 2 -8 296.31 11.5
 5 2 -7 354.35 13.49
 5 -2 -7 381.28 13.68
 -5 2 7 383.85 14.38
 5 2 -7 373.41 13.68
 5 2 -6 170.7 7.1
 5 -2 -6 171.21 7.15
 -5 2 6 172.05 7.73
 5 2 -6 159.21 7.17
 5 -2 -5 866.71 27.34
 5 2 -5 843.32 27.27
 -5 2 5 863.47 28.11
 5 2 -5 806.46 27.64
 5 -2 -4 215.1 7.94
 5 2 -4 210.67 7.9
 5 2 -4 204 8.39
 5 2 -3 1337.68 41.35
 5 -2 -3 1332.8 41.35
 5 -2 -3 1261.93 42.94
 5 2 -3 1325.92 41.39
 5 -2 -3 1357.63 41.42
 5 2 -3 1281.97 42.04
 5 -2 -2 104.48 5.99
 5 -2 -2 100.93 4.55
 5 2 -2 104.02 4.55
 5 2 -2 105.81 4.6
 5 -2 -2 102.78 4.56
 5 -2 -1 1909.02 58.45
 5 2 -1 1927.95 58.49
 5 -2 -1 1871.32 60.5
 -5 -2 1 1859.72 57.61
 5 -2 0 347.58 14.26
 -5 2 0 349.23 11.05
 -5 2 -1 1650.8 50.63
 5 -2 1 1780.37 55.07
 5 2 1 1706.92 53.46
 5 -2 1 1759.46 52.65
 5 2 1 1729.13 52.58
 5 2 2 91.33 5.5
 5 -2 2 97.75 6.54
 5 2 2 88.46 4.84
 5 -2 2 91.59 4.92
 5 2 3 1409.21 46.76
 5 -2 3 1509.17 48.78
 5 -2 3 1437.76 46.19
 5 2 3 1414.65 46.17
 5 -2 4 152.13 9.09
 5 2 4 132.92 7.46
 5 -2 4 143.23 7.33
 5 2 4 150.03 7.48
 5 -2 5 1195.72 41.53
 5 2 5 1118.63 39
 5 -2 5 1139.64 38.76
 5 2 5 1169.81 38.8
 5 2 6 144.4 8.11
 5 -2 6 140.42 9.69
 5 2 6 136.9 7.99
 5 -2 6 142.68 8.07
 5 2 7 976.63 35.62
 5 -2 7 1028.91 38.26
 5 2 7 1012.81 35.67
 5 -2 7 1023.33 35.74
 5 -2 8 6.18 4.18
 5 -2 8 14.58 3.54
 5 2 8 17.18 3.79
 5 -2 9 1374.31 47.26
 5 2 9 1335.51 46.96
 -5 -2 -9 1334.3 41.55
 -5 -2 -10 41.16 2.45
 -5 2 -10 36.9 2.33
 5 -2 10 46.73 6.6
 5 2 10 43.36 4.92
 -5 2 -11 858.68 28.62
 5 2 11 851.12 33.62
 5 -2 11 869.2 33.89
 5 2 11 804.91 32.94
 5 -2 11 942.3 37.37
 -5 -2 -11 878.78 27.69
 5 2 12 12.45 3.91
 5 -2 12 10.88 3.63
 -5 -2 -12 15.69 1.81
 5 -2 12 19.29 5.27
 5 2 12 16.01 3.89
 -5 2 -12 14.14 2.25
 5 -2 13 489.56 23.32
 5 2 13 484.64 23.07
 -5 -2 -13 487.2 16.88
 -5 2 -13 548.52 18.04
 5 2 13 462.65 22.02
 5 -2 13 464.92 25.32
 -5 2 -14 5.19 1.98
 -5 -2 -14 4.76 1.45
 5 -2 14 6.02 4.55
 5 -2 14 3.96 3.3
 5 2 14 0.65 3.06
 5 2 14 3.39 2.78
 5 -2 15 207.22 14.09
 5 2 15 203.66 13.83
 -5 -2 -15 201.33 8.22
 -5 2 -15 223.95 9.02
 5 -2 15 185.43 14.97
 5 2 15 192.56 12.74
 -5 2 -16 0.35 1.77
 -5 -2 -16 2.72 1.48
 5 -2 16 6.35 4.27
 5 -2 16 1.44 3.88
 5 2 16 -0.71 3.5
 5 2 16 5.47 3.63
 5 2 17 290.42 17.74
 5 -2 17 304.06 17.87
 -5 -2 -17 304.18 11.19
 5 -2 17 257.54 18.81
 -5 2 -17 289.33 11.47
 -5 -2 -18 3.45 2.04
 -5 -2 -18 0.72 1.49
 5 -2 18 2.66 3.9
 5 -2 18 -2.96 4.1
 5 2 18 4.39 4
 -5 -2 -19 164.58 7.53
 5 -2 19 147.26 13.07
 5 2 19 163.02 12.48
 5 -2 19 133.07 11.53
 5 2 19 160.17 7.53
 5 -2 19 165.17 7.56
 5 -2 20 16.44 4.94
 5 -2 20 14.48 4.41
 5 2 20 15.1 4.44
 -5 -2 -21 27.36 2.87
 5 2 21 28.43 2.8
 5 -2 21 26.68 2.72
 5 -2 22 13.3 2.13
 5 2 22 15.99 2.09
 -5 -2 -22 11.39 1.95
 -5 -2 -23 22.86 2.33
 5 2 23 24.2 2.23
 5 -2 23 20.72 2.17
 5 -2 24 6.81 1.66
 -5 -2 -24 10.8 1.64
 5 2 24 10.01 1.47
 5 -2 24 10.21 1.52
 5 -2 25 3 1.27
 5 -2 25 2.96 0.98
 5 2 25 4.7 1.02
 -5 -2 -25 4.75 1.16
 5 -2 26 13.12 1.23
 5 -3 -29 0.6 0.97
 5 -3 -28 8.3 1.29
 5 -3 -28 10.23 1.63
 -5 -3 28 5.84 1.09
 5 -3 -27 -0.09 1.13
 5 -3 -27 3.37 1.19
 5 -3 -27 0.59 1.39
 -5 3 27 3.07 1.19
 -5 -3 27 2.72 1.22
 5 -3 -26 27.37 2.66
 5 -3 -26 27.79 2.28
 5 -3 -26 27.79 2.46
 5 -3 -25 20.36 2.52
 5 3 -25 15.29 2.49
 5 -3 -25 19.03 2.31
 5 -3 -25 18.02 2.03
 5 -3 -24 48.64 3.64
 5 3 -24 45.45 3.84
 5 -3 -24 51.38 3.67
 5 -3 -24 49.3 3.23
 -5 -3 23 55.31 7.39
 -5 3 23 51.3 6.75
 -5 3 22 187.05 13.15
 5 -3 -22 196.39 8.01
 5 3 -22 188.9 9.11
 5 -3 -22 198.26 8.58
 -5 -3 22 186.54 13.94
 5 -3 -22 194.63 8.65
 -5 3 21 98.35 9.45
 5 3 -21 103.82 6.24
 5 -3 -21 101.81 5.17
 5 -3 -21 106.68 5.58
 -5 -3 21 86.62 9.29
 -5 3 21 83.38 8.94
 5 -3 -21 105.65 5.87
 5 -3 -20 230.32 9.85
 5 -3 -20 220.18 8.95
 5 3 -20 225.6 9.99
 5 3 -20 232.46 10.48
 5 -3 -20 237.43 9.58
 5 -3 -20 224.74 9.35
 -5 -3 20 202.93 14.55
 -5 3 20 201.75 14.09
 -5 3 20 231.61 14.63
 5 -3 -19 134.76 6.84
 5 -3 -19 129.36 6.07
 5 -3 -19 126.86 6.35
 -5 3 19 142.65 10.98
 -5 -3 19 140.81 11.2
 -5 3 19 121.54 10.21
 5 3 -19 131.5 7.25
 5 3 -19 140.67 7.61
 5 -3 -19 141.57 6.55
 5 -3 -18 119.31 5.93
 5 3 -18 112 5.21
 5 3 -18 131.27 7
 5 -3 -18 116.1 6.2
 5 -3 -18 107.89 5.35
 -5 3 18 116.8 9.55
 -5 -3 18 112.83 9.67
 -5 3 18 115.07 9.59
 5 3 -18 121.61 6.93
 5 3 -17 203.61 10.21
 5 3 -17 251.58 10.69
 5 3 -17 228.59 8.66
 5 -3 -17 225.33 8.81
 5 -3 -17 213.62 9.15
 -5 -3 17 248.35 14.29
 -5 3 17 199.23 12.99
 -5 3 17 241.9 13.92
 5 -3 -16 397.31 13.51
 5 3 -16 370.06 15.19
 5 3 -16 436.03 15.86
 5 3 -16 381.2 13.51
 5 -3 -16 380.62 13.66
 5 -3 -16 383.45 14.1
 -5 -3 16 386.13 18.89
 -5 3 16 394.98 18.87
 5 -3 -15 454.95 15.76
 5 3 -15 451.3 17.3
 5 -3 -15 457.7 15.36
 -5 3 15 440.54 20.38
 5 3 -15 449.87 15.25
 5 -3 -15 434.14 15.06
 5 3 -15 436.82 16.77
 5 -3 -14 419.41 14.49
 5 3 -14 420.35 15.59
 -5 3 14 373.77 18.24
 5 3 -14 420.83 14.14
 5 3 -14 393.34 15.9
 5 -3 -14 413.1 13.95
 5 -3 -14 411.88 14.16
 5 -3 -13 752.06 24.26
 5 3 -13 817.54 25.95
 5 -3 -13 776.94 24.8
 -5 3 13 742.23 29.16
 5 3 -13 748.79 24.52
 5 -3 -13 762.41 24.53
 5 3 -13 711.61 27.61
 5 3 -13 764.28 26.5
 -5 3 12 925.57 33.79
 5 -3 -12 897.05 29.28
 5 3 -12 898.56 29.17
 5 -3 -12 896.48 29.14
 5 3 -12 980.24 31.08
 5 3 -12 977.57 30.35
 5 3 -11 992.35 30.62
 5 -3 -11 914.67 29.03
 5 3 -11 896.9 28.96
 5 -3 -11 905.57 28.88
 5 3 -11 825.5 31.29
 5 3 -11 943.47 29.8
 5 3 -10 906.05 28.41
 5 -3 -10 832.05 27.08
 5 3 -10 872.9 27.16
 -5 3 10 790.7 30.58
 5 3 -10 847.41 27.74
 5 3 -10 862.23 29.57
 -5 3 9 1174.16 40.38
 5 3 -9 1180.39 39.03
 -5 3 8 362.21 15.51
 5 3 -8 394.35 14.73
 -5 3 7 654.92 23.47
 5 3 -7 632.8 22.46
 -5 3 6 416.21 16.49
 5 3 -6 443.14 16.1
 -5 3 5 508.98 18.69
 5 3 -5 508.99 18.39
 -5 3 4 440.06 16.63
 5 3 -4 469.5 16.8
 5 3 -3 538.7 19.38
 5 -3 -3 553.38 17.46
 5 -3 -3 530.69 20.4
 -5 -3 3 525.83 19.28
 -5 3 3 523.47 18.91
 5 -3 -2 253.34 8.71
 5 -3 -2 262.33 11.91
 -5 -3 2 247.44 9.83
 -5 3 2 251.83 9.94
 5 -3 -1 494.72 15.66
 -5 3 1 457.78 16.46
 -5 -3 1 467.8 15.82
 5 -3 -1 518.29 19.51
 -5 3 0 71.17 3.42
 5 -3 0 75.71 6.36
 5 -3 0 73.29 3.49
 5 3 0 78.64 3.64
 -5 3 0 71.82 3.69
 5 -3 0 72.97 3.51
 5 3 0 76.3 3.59
 5 3 1 247.97 11.05
 5 -3 1 274.68 12.96
 5 3 1 248.29 9.35
 5 -3 1 251.83 9.31
 5 -3 2 120.09 8.42
 5 3 2 119.69 6.97
 5 -3 3 158.57 7.12
 5 3 3 148.81 6.97
 5 -3 3 175.19 10.4
 5 3 3 165.26 8.7
 5 -3 4 92.3 5.26
 5 3 4 88.99 5.15
 5 -3 4 82.84 7.63
 5 3 4 89.48 6.49
 5 -3 5 262.14 11.08
 5 3 5 248.84 10.95
 5 3 5 255.32 12.41
 5 -3 5 229.8 13.97
 5 3 6 13.87 2.81
 5 -3 6 14.46 2.75
 -5 3 -6 19.12 1.82
 5 -3 7 5.01 3.85
 -5 3 -7 9.8 1.57
 5 -3 7 10.57 2.73
 5 3 7 9.4 2.68
 5 3 8 1.33 2.65
 5 -3 8 0.38 2.38
 5 3 8 1.86 2.37
 -5 -3 -8 1 0.92
 -5 3 -8 2.07 1.3
 5 -3 8 5.47 3.74
 5 3 9 9.06 3.39
 5 -3 9 15.57 4.95
 -5 3 -9 10.46 1.57
 -5 -3 -9 10.65 1.37
 -5 -3 -10 26.05 2.01
 5 -3 10 23.2 5.55
 -5 3 -10 26.54 2.19
 5 3 10 29.26 4.39
 5 -3 10 25.96 4.39
 5 3 10 19.97 4.51
 5 3 11 3.83 3.08
 5 -3 11 1.06 2.7
 5 3 11 0.52 2.7
 5 -3 11 0.85 4.2
 -5 3 -11 3.7 1.27
 -5 -3 -11 1.42 1.16
 -5 -3 -12 38.31 2.64
 5 -3 12 37.91 7.56
 5 3 12 46.61 5.97
 5 -3 12 35.2 5.41
 5 3 12 34.76 5.46
 -5 3 -12 39.22 2.69
 -5 3 -13 1.49 1.22
 5 -3 13 1.85 3.03
 5 3 13 3.6 3.23
 -5 -3 -13 1.41 1.3
 5 -3 13 7.55 4.82
 5 -3 13 1.88 1.71
 5 3 13 2.44 2.93
 -5 -3 -14 28.97 2.39
 5 -3 14 15.57 5.95
 5 3 14 28.94 2.84
 5 -3 14 27.96 2.91
 5 3 14 20.88 4.68
 5 -3 14 28.72 5.35
 5 3 14 30.26 5.24
 -5 -3 -15 4.15 1.54
 5 -3 15 -0.68 3.58
 5 3 15 1.3 3
 5 -3 15 2.97 4.85
 5 3 15 0.33 1.6
 5 -3 15 3.9 1.92
 5 3 15 5.21 3.62
 5 3 16 55.2 3.93
 5 -3 16 57.42 3.97
 5 -3 16 50.33 8.56
 5 3 16 67.8 7.62
 -5 -3 -16 55.81 3.51
 5 3 16 50.15 6.85
 5 -3 16 65.46 7.6
 5 -3 17 1.52 1.78
 5 3 17 1.62 1.67
 5 -3 17 1.93 4.13
 5 -3 17 0.69 3.5
 5 3 17 0.66 3.22
 -5 -3 -17 2.57 1.47
 5 -3 18 11.98 4.89
 -5 -3 -18 11.11 1.94
 5 -3 18 12.65 4.15
 5 -3 19 -1.72 4.46
 5 3 19 0.72 1.53
 5 -3 19 -0.15 1.53
 5 -3 20 14.13 1.99
 5 3 20 12.98 1.92
 -5 -3 -20 13.41 2.25
 5 3 21 0.11 1.18
 5 -3 21 0.36 1.26
 -5 -3 -21 -0.72 1.63
 -5 -3 -22 21.97 2.3
 5 -3 22 20.11 1.92
 5 3 22 22.42 1.88
 -5 -3 -23 2.1 1.29
 5 3 23 -0.07 0.85
 5 -3 23 0.59 0.88
 5 -3 24 11.63 1.69
 -5 -3 -24 9.75 1.4
 5 -3 25 -0.48 0.9
 -5 -3 -25 -0.68 0.72
 5 -4 -28 0.6 0.74
 5 -4 -27 0.25 1.08
 5 -4 -27 1.63 0.83
 5 -4 -27 0.95 0.83
 5 -4 -26 2.49 1.31
 5 -4 -26 1.36 1.13
 5 -4 -26 2.59 1.04
 5 -4 -25 3.54 1.45
 5 -4 -25 4.94 1.23
 5 -4 -24 20.31 2.32
 5 -4 -24 16.59 1.86
 5 -4 -24 18.27 2.21
 5 -4 -23 3.91 1.66
 5 -4 -23 4.25 1.42
 5 -4 -23 6.51 1.86
 -5 -4 22 1.05 4.49
 5 -4 -22 4.59 1.49
 -5 4 22 1.33 3.06
 5 -4 -22 4.65 1.8
 5 -4 -22 3.18 1.9
 -5 -4 21 39.05 8.14
 -5 4 21 40.79 6.09
 -5 4 20 4.76 3.35
 5 4 -20 5.68 1.52
 5 -4 -20 7.19 2.1
 5 -4 -20 6.09 1.57
 5 -4 -20 6.78 1.99
 5 -4 -20 7.88 1.88
 5 -4 -19 39.09 3.56
 5 -4 -19 35.31 3.16
 5 -4 -19 36.43 3.16
 5 -4 -19 36.94 2.95
 -5 4 19 38.99 5.97
 5 4 -19 38.6 2.89
 5 -4 -18 12.65 2.25
 5 4 -18 9.92 1.72
 -5 4 18 16.31 4.41
 5 -4 -18 12.82 2.01
 5 -4 -17 31.56 3.04
 5 -4 -17 40.04 2.92
 -5 4 17 29.57 5.35
 5 4 -17 38.55 2.84
 5 -4 -16 2.21 1.65
 5 4 -16 1.9 1.36
 -5 4 16 5.42 3.01
 5 -4 -16 3.05 1.55
 5 -4 -15 17.81 2.33
 5 4 -15 16.28 2.08
 5 -4 -15 18.26 2.04
 -5 4 15 17.71 4.12
 5 -4 -14 13.5 2.09
 5 4 -14 16.02 1.98
 5 -4 -14 14.29 1.86
 -5 4 14 15.71 4.04
 5 4 -13 10.43 2.63
 5 -4 -13 5.94 1.68
 5 4 -13 7.36 1.54
 5 -4 -13 8.92 1.5
 -5 4 13 5.62 2.67
 5 4 -12 1.63 1.57
 5 -4 -12 0.6 1.27
 -5 4 12 1.44 2.41
 5 4 -12 -0.12 1.22
 5 -4 -12 0.44 0.99
 5 4 -11 33.38 3.84
 5 -4 -11 39.92 2.57
 5 4 -11 40.14 2.81
 -5 4 11 42.44 4.93
 5 -4 -11 45.67 2.84
 5 4 -10 52.84 4.48
 5 -4 -10 52.27 2.91
 5 -4 -10 55.13 3.05
 -5 4 10 49.91 5.31
 5 4 -10 45.47 3.02
 5 -4 -9 35.51 2.32
 5 4 -9 31.27 2.44
 5 -4 -9 37.02 2.48
 5 4 -8 83.27 4.08
 5 -4 -8 86.45 3.87
 -5 4 7 21.32 3.19
 -5 -4 7 22.77 4.17
 5 4 -7 22.86 1.94
 -5 4 6 52.88 4.63
 -5 -4 6 46.93 5.12
 5 4 -6 57.24 3.05
 5 4 -5 10.2 1.47
 -5 4 5 10.59 2.17
 -5 -4 5 6.15 2.66
 -5 4 4 173.05 8.7
 -5 -4 4 183.97 9.3
 5 4 -4 186 6.87
 -5 -4 3 97.4 5.9
 -5 -4 2 0.36 1.5
 5 -4 -2 1.15 2.34
 5 -4 -1 33.32 4.66
 5 -4 0 12.6 3.59
 -5 4 -2 48.44 2.98
 5 -4 3 14.99 4.37
 -5 4 -3 19.56 1.99
 -5 4 -4 0.23 1.15
 5 -4 4 2.31 2.89
 -5 4 -5 1.07 1.3
 5 -4 5 0.63 3.31
 5 4 5 5.47 2.58
 -5 4 -6 10.93 1.68
 5 -4 6 10.9 4.35
 5 4 6 14.22 3.39
 -5 4 -7 0.88 1.25
 5 -4 7 -1.48 4.11
 5 4 7 -0.49 2.66
 -5 4 -8 5.53 1.51
 5 -4 8 4.01 3.94
 5 4 8 5.84 3.13
 -5 4 -9 1.98 1.36
 5 -4 9 1.73 4.24
 5 4 9 2.26 2.54
 5 -4 10 12.89 5.44
 -5 -4 -10 13.45 1.61
 -5 4 -10 18.86 2.04
 5 4 10 14.35 4.13
 -5 4 -11 14.73 1.92
 5 4 11 15.63 4.32
 5 -4 11 14.56 5.97
 -5 -4 -11 17.62 1.78
 -5 4 -12 3.16 1.5
 5 4 12 3.89 3.12
 5 -4 12 4.04 5.16
 -5 -4 -12 1.85 1.2
 -5 4 -13 9.53 1.75
 -5 -4 -13 9.06 1.59
 5 4 13 11.33 3.94
 5 -4 13 6.22 5.94
 5 4 14 20.96 4.93
 5 -4 14 19.85 6.44
 -5 -4 -14 24.16 2.21
 -5 4 -14 21.69 2.26
 5 -4 15 65.13 9.7
 -5 -4 -15 60.07 3.54
 -5 4 -15 61.55 3.62
 -5 -4 -16 55.6 3.47
 5 -4 16 64.09 9.38
 5 -4 17 34.15 7.04
 5 -4 20 16.17 2.5
 -5 -4 -20 22.13 2.35
 5 -4 21 11.46 2.12
 -5 -4 -21 14.04 1.93
 5 -4 22 6.25 1.68
 -5 -4 -22 8.32 1.54
 5 -4 23 5.5 1.31
 -5 -4 -23 7.78 1.27
 5 -4 24 11.97 1.16
 -5 -4 -24 11.96 1.17
 5 -5 -25 7.03 0.97
 5 -5 -25 8.54 1.25
 5 -5 -25 10.03 1.38
 5 -5 -24 1.82 0.91
 5 -5 -24 2.41 1.36
 5 -5 -24 1.98 1.17
 5 -5 -23 9.92 1.34
 5 -5 -23 11.64 2
 5 -5 -23 11.82 1.75
 5 5 -22 2.1 1.09
 5 -5 -22 2.5 1.49
 5 -5 -22 3.47 1.22
 5 -5 -22 3.14 1.72
 5 -5 -21 18.86 2.23
 5 -5 -21 19.66 1.96
 5 -5 -21 22.29 2.75
 5 5 -21 17.97 1.96
 5 5 -20 19.14 2.09
 5 -5 -20 19.56 2.32
 5 -5 -20 18.29 2.65
 5 -5 -20 12.95 2.09
 5 -5 -20 16.3 1.89
 -5 5 19 71.49 7.7
 -5 -5 19 60.82 10.16
 5 5 -18 24.97 2.52
 -5 5 18 23.59 4.83
 -5 -5 18 34.37 8.34
 5 -5 -17 63.55 3.67
 5 -5 -17 56.66 4.01
 5 5 -17 63.52 3.97
 -5 -5 17 49.74 10.23
 -5 5 17 54.5 6.97
 -5 5 16 3.25 3.72
 5 5 -16 1.96 1.57
 -5 -5 16 2.55 5.3
 5 -5 -16 2.18 1.43
 5 -5 -16 2.45 1.75
 5 5 -15 47.29 3.47
 -5 5 15 49.93 6.49
 5 -5 -15 53.7 3.71
 5 -5 -15 50.65 3.24
 -5 -5 15 50.6 10.2
 5 5 -14 55.06 3.84
 -5 5 14 67.13 7.39
 -5 -5 14 51.25 9.75
 5 -5 -14 59.72 3.55
 5 -5 -14 61.41 3.97
 5 5 -13 42.43 3.23
 -5 5 13 33.71 5.4
 -5 -5 13 46.82 8.61
 5 -5 -13 36.11 2.7
 5 -5 -13 31.51 2.87
 5 5 -12 35.76 3.11
 -5 5 12 36.41 5.68
 5 -5 -12 39.01 3.09
 5 -5 -12 41.62 2.8
 5 -5 -11 26.39 2.6
 5 5 -11 25.73 2.63
 5 5 -11 28.15 3.76
 -5 5 11 28.61 4.52
 5 -5 -11 24.36 2.17
 -5 -5 11 23.79 6.27
 5 -5 -10 20.72 2.29
 5 5 -10 18.18 3.14
 -5 5 10 12.46 3.61
 5 5 -10 15.98 2.26
 -5 -5 10 14.3 4.9
 5 -5 -10 20.64 1.99
 5 -5 -9 27.11 2.44
 -5 -5 9 28 5.51
 5 5 -9 35.52 4.01
 5 5 -9 27.14 2.61
 -5 5 9 22.33 4.12
 5 -5 -9 25.74 2.15
 -5 -5 8 71.96 7.65
 5 5 -8 65.41 5.46
 5 5 -8 66.7 3.93
 5 5 -7 6.19 1.69
 -5 -5 7 5.52 3.04
 5 5 -7 5.07 2.21
 5 5 -6 7.13 2.36
 -5 5 6 7.04 1.37
 5 5 -6 6.06 1.5
 5 5 -5 3.09 2.03
 -5 5 5 5.78 1.48
 5 5 -5 4.04 1.45
 5 5 -4 9.4 2.64
 -5 5 4 8.46 1.56
 5 5 -4 10.64 1.77
 5 5 -3 0.36 1.95
 -5 5 3 2.89 1.43
 5 5 -3 4.08 1.36
 5 5 -2 26.94 3.66
 -5 5 2 25.57 2.34
 5 5 -2 26.09 2.12
 5 5 -1 34.38 4.16
 -5 5 1 35.19 2.8
 5 5 -1 36.8 2.4
 5 5 0 6.23 1.28
 -5 5 0 6.02 1.72
 5 5 0 7.04 2.8
 5 -5 0 4.67 3.19
 5 -5 1 65.05 6.9
 -5 5 -1 57.29 3.61
 -5 5 -2 7.79 1.85
 5 -5 2 8.24 4.29
 5 -5 3 71.25 7.82
 -5 5 -3 59.22 3.77
 5 -5 4 129.38 10.7
 -5 5 -4 126.38 5.93
 5 -5 5 99.04 9.93
 -5 5 -5 120.59 5.71
 5 -5 6 140.58 11.8
 -5 5 -6 118.31 5.75
 5 -5 7 61.57 9.04
 5 -5 7 74.22 4.23
 -5 5 -7 75.28 4.36
 5 -5 8 84.93 4.91
 -5 5 -8 97.52 5.03
 5 -5 9 173.08 7.88
 -5 5 -9 184.49 7.67
 5 -5 10 86.2 5.22
 -5 5 -10 94.22 4.9
 5 -5 11 212.05 17.11
 5 -5 11 197.49 9.11
 -5 5 -11 213.75 8.61
 5 -5 12 63.38 10.17
 -5 5 -12 70.53 4.17
 5 -5 13 142.08 13.91
 5 -5 13 127.67 6.85
 -5 5 -13 129.2 6.07
 5 -5 14 81.22 10.67
 5 -5 15 169.81 14.85
 -5 5 -15 161.41 6.78
 5 -5 15 152.78 7.6
 -5 5 -16 52.29 3.12
 -5 -5 -16 46.33 3.28
 5 -5 16 51.26 3.93
 -5 5 -17 134.97 5.53
 -5 -5 -17 129.24 5.68
 5 -5 17 129.27 6.39
 5 -5 18 53.51 3.65
 5 -5 19 94.17 4.74
 -5 -5 -19 101.85 4.89
 5 -5 20 42.76 2.77
 -5 -5 -20 47.05 2.93
 5 -5 21 46.33 2.66
 -5 -5 -21 63.19 3.04
 -5 -5 -22 28.28 1.83
 5 -6 -24 7.24 1.03
 5 -6 -23 13.68 1.55
 5 -6 -22 27.78 2.33
 5 6 -21 5.74 1.24
 5 -6 -21 2.16 1.56
 5 -6 -20 51.5 3.57
 5 6 -20 45.12 2.85
 5 6 -19 15.18 1.92
 5 -6 -19 13.68 1.81
 5 -6 -19 17.4 2.5
 5 -6 -18 56.25 3.5
 5 6 -18 53.84 3.46
 5 6 -17 5.35 1.65
 5 -6 -17 5.29 1.73
 5 -6 -16 57.41 3.71
 -5 6 16 53.94 6.76
 -5 6 15 9.84 3.76
 -5 -6 15 4.25 5.52
 5 -6 -14 61.65 3.97
 5 6 -14 68.15 4.1
 -5 -6 13 4.91 4.53
 5 6 -13 6.76 1.92
 5 -6 -13 5.64 1.9
 -5 -6 12 76.76 9.54
 5 6 -12 74.21 4.47
 5 -6 -12 73.5 4.34
 5 6 -11 1.63 1.62
 5 -6 -11 2.41 1.72
 5 6 -10 94.33 5.18
 5 -6 -10 98.02 5.01
 5 6 -9 3.05 1.81
 5 -6 -9 4.05 1.71
 5 6 -8 87.98 4.94
 5 -6 -8 94.47 4.9
 5 6 -7 16.85 2.35
 5 6 -7 14.07 2.94
 5 -6 -7 16.23 2.25
 5 6 -6 33.73 2.86
 5 6 -6 40.49 4.57
 -5 6 5 31.39 2.43
 5 6 -5 33.15 2.8
 5 6 -5 28.6 3.95
 -5 6 4 50.39 3.24
 5 6 -4 49.65 3.32
 5 6 -4 46.28 5.03
 5 6 -3 63.2 3.68
 -5 6 3 60.54 3.74
 5 6 -3 60.4 5.75
 5 6 -2 90.48 4.41
 -5 6 2 83.77 4.68
 5 6 -2 88.44 7.06
 5 6 -1 24.62 2.15
 -5 6 1 23.83 2.57
 5 6 -1 25.58 4.08
 -5 6 0 39.59 3.24
 5 6 0 44.74 5.04
 -5 6 -1 31.05 2.88
 5 6 1 17.92 3.52
 -5 6 -2 33.75 3.08
 5 6 2 39.95 4.88
 5 -6 2 40.39 5.98
 -5 6 -3 6.31 1.79
 5 6 3 6.48 2.9
 5 -6 3 2.69 3.5
 -5 6 -4 74.11 4.48
 5 6 4 79.86 7.33
 5 -6 4 73.29 8.2
 5 -6 5 21.53 5.55
 -5 6 -5 25.66 2.67
 5 -6 6 119.97 11
 -5 6 -6 92.62 5.19
 -5 6 -7 1.63 1.68
 5 -6 7 4.37 4.02
 5 -6 8 42.39 8.01
 -5 6 -8 35.96 3.04
 -5 6 -9 1.88 1.6
 5 -6 9 7.66 5.32
 -5 6 -10 4.11 1.62
 5 -6 10 0.98 4.72
 5 -6 11 -1.97 4.53
 5 -6 12 35.74 7.5
 -5 6 -12 23.57 2.42
 -5 6 -13 2.6 1.47
 -5 6 -14 28.03 2.37
 -5 6 -15 8.97 1.51
 -5 -6 -16 20.86 1.96
 -5 6 -16 21.13 1.82
 -5 -6 -17 8.86 1.25
 -5 6 -17 10.22 1.25
 -5 -6 -18 27.96 2.17
 -5 -6 -19 10.71 1.33
 -5 -6 -20 12.86 1.17
 5 -7 -21 32.59 1.99
 5 -7 -20 15.62 1.68
 5 -7 -19 32.69 2.53
 5 7 -19 28.72 2.01
 5 -7 -18 21.12 2.3
 5 7 -18 19.67 1.78
 5 -7 -17 28.45 2.02
 5 7 -17 33.48 2.37
 5 -7 -16 46.66 2.89
 5 7 -16 50.04 3.08
 5 -7 -15 26.87 2.34
 5 7 -15 25.38 2.38
 5 -7 -14 41.81 3.06
 5 7 -14 47 3.17
 5 -7 -13 55.71 3.54
 5 7 -13 54.64 3.58
 5 7 -12 65.3 3.98
 5 -7 -12 63.12 3.83
 5 7 -11 62.23 4.03
 5 -7 -11 68.74 3.99
 5 -7 -10 59.9 3.77
 5 7 -7 60.98 4.04
 5 -7 -7 71.76 4.11
 5 7 -6 73.17 4.27
 5 -7 -6 68.15 4.09
 5 7 -5 9.09 1.92
 5 7 -4 31.79 2.61
 5 7 -3 22.39 3.57
 5 7 -3 17.71 1.97
 -5 7 3 16.59 2.02
 5 7 -2 46.37 5.06
 -5 7 2 42.6 3.16
 5 7 -1 38.99 4.7
 -5 7 1 36.44 2.94
 5 7 0 43.6 4.95
 -5 7 0 46.77 3.5
 5 7 1 14.9 3.34
 -5 7 -1 13.91 2.33
 5 7 2 13.55 3.4
 -5 7 -2 13.76 2.34
 5 7 3 1.45 2.23
 5 7 4 3.5 2.69
 5 7 5 7.78 2.89
 5 7 6 3.21 2.88
 -5 7 -7 4.38 1.71
 -5 7 -8 1.14 1.52
 -5 7 -9 1.75 1.38
 -5 7 -10 5.63 1.51
 -5 7 -11 2.99 1.39
 -5 7 -12 1.56 1.22
 -5 7 -13 14.73 1.64
 -5 7 -14 3.99 1.08
 -5 -7 -15 15.74 1.43
 -5 7 -15 21.26 1.55
 -5 -7 -16 0.55 0.82
 -5 7 -16 0.24 0.6
 5 -8 -17 5.59 1.06
 5 -8 -16 16.53 1.65
 5 -8 -15 7.7 1.5
 5 8 -15 5.3 1.13
 5 8 -14 21.29 1.81
 5 -8 -13 8.23 1.1
 5 8 -13 10.67 1.56
 5 -8 -12 34.74 2.22
 5 8 -12 35.82 2.58
 5 -8 -11 15.17 1.68
 5 8 -11 13.7 1.86
 5 -8 -10 58.72 3.2
 5 8 -10 58.5 3.45
 5 -8 -9 14.33 1.78
 5 8 -9 11.09 1.75
 5 -8 -8 158.62 6.29
 5 8 -8 145.74 6.31
 5 -8 -7 10.88 1.8
 5 8 -7 7.48 1.62
 5 -8 -6 244.81 8.9
 5 8 -6 225.11 8.74
 5 -8 -5 5.18 1.63
 5 8 -5 5.34 1.39
 5 -8 -4 178.74 6.89
 5 8 -4 154.25 6.32
 5 -8 -3 12.59 1.99
 5 -8 -2 178.47 7.31
 -5 8 1 29.02 2.39
 -5 8 0 245.63 9.31
 -5 8 -1 22.7 2.38
 -5 8 -2 301.14 11.23
 -5 8 -3 13.96 2.11
 -5 8 -4 238.27 9.32
 -5 8 -5 11.84 1.95
 -5 8 -6 222.67 8.62
 -5 8 -7 9.62 1.72
 -5 8 -8 183.68 7.14
 -5 8 -9 7.99 1.44
 -5 8 -10 154.41 5.92
 -5 8 -11 6.4 1.08
 -5 8 -12 98.38 3.88
 5 -9 -5 2.35 0.83
 5 -9 -4 0.68 0.89
 5 -9 -3 2.37 0.99
 5 -9 -2 1.23 0.9
 5 -9 -1 -0.57 0.92
 5 -9 0 0.65 0.94
 5 -9 1 0.58 1.02
 5 -9 2 1.96 1.09
 5 -9 3 0.36 0.94
 5 -9 4 4.6 1.12
 5 -9 5 0.37 0.84
 6 0 -31 2.14 1.08
 -6 0 31 0.23 0.99
 6 0 -30 5.91 1.52
 6 0 -29 -0.26 1.55
 6 0 -28 3.21 1.8
 6 0 -27 0.45 1.16
 6 0 -27 2.38 1.81
 6 0 -27 0.27 1.5
 6 0 -26 6.98 2.22
 6 0 -26 3.84 1.85
 6 0 -26 6.63 1.57
 -6 0 25 -0.85 3.54
 6 0 -24 55.89 4.12
 6 0 -24 61.36 3.7
 -6 0 24 51.88 7.85
 6 0 -24 58.33 4.32
 6 0 -23 2.73 2.08
 -6 0 23 0.83 4.15
 -6 0 23 4.16 2.75
 6 0 -23 0.91 1.82
 6 0 -23 1.78 1.46
 -6 0 22 250.37 16.52
 -6 0 22 225.75 13.33
 6 0 -22 241.17 9.38
 6 0 -22 243.42 10.05
 6 0 -22 249.91 10.26
 6 0 -22 235.8 9.62
 6 0 -21 -1.01 1.59
 -6 0 21 1.94 2.47
 6 0 -21 0.13 1.45
 6 0 -21 0.73 1.92
 6 0 -21 1.22 1.8
 6 0 -20 233.01 8.96
 6 0 -20 222.09 9.34
 -6 0 20 204.91 12.07
 6 0 -20 223.05 9.49
 6 0 -20 227.53 8.76
 -6 0 19 -1.29 2.27
 6 0 -19 0.9 1.38
 6 0 -19 0.64 1.64
 6 0 -19 0.98 1.76
 6 0 -19 0.71 1.19
 6 0 -18 610.6 20.71
 6 0 -18 615.29 20.18
 6 0 -18 598.04 20.04
 6 0 -18 604.45 20.73
 -6 0 18 596.96 24.07
 6 0 -17 0.33 1.28
 6 0 -17 0.57 1.6
 6 0 -17 0.52 1.12
 6 0 -17 1.56 1.56
 -6 0 17 -0.74 1.82
 6 0 -16 746.09 24.26
 6 0 -16 709.03 23.71
 6 0 -16 768.87 24.43
 6 0 -16 727.43 23.64
 6 0 -15 -1.48 1.42
 6 0 -15 0.96 1.33
 6 0 -15 -0.56 1.1
 6 0 -15 -0.64 1.54
 -6 0 15 2.49 1.86
 6 0 -15 0.96 1.12
 -6 0 14 1654.22 54.4
 -6 0 13 -0.26 1.73
 -6 0 12 6122.45 187.76
 -6 0 11 -0.63 1.66
 6 0 -10 3134.91 97.64
 6 0 -9 1.68 1.34
 6 0 -8 2756.38 85.51
 6 0 -7 -1.06 1.5
 6 0 -6 8864.75 268.06
 6 0 -5 0.19 1.19
 6 0 -4 7600.69 229.47
 6 0 -3 0.51 0.83
 6 0 -2 4848.09 146.5
 6 0 -1 1.04 0.79
 6 0 -1 0.98 1.31
 6 0 0 8917.26 269.74
 6 0 1 -0.14 1.63
 6 0 2 3799.05 116.2
 6 0 2 3760.83 116.59
 6 0 3 -1.11 1.75
 6 0 3 -0.64 1.99
 6 0 4 2426.93 76.17
 6 0 4 2399.77 76.57
 6 0 5 -0.76 2.24
 6 0 5 -0.55 2.23
 6 0 6 5761.09 179.46
 6 0 6 5953.16 180.77
 6 0 7 1.41 2.64
 6 0 7 -1.11 2.87
 6 0 7 0.52 2.1
 6 0 8 1384.19 46.31
 6 0 8 1336.7 47.74
 6 0 8 1434.96 48.49
 -6 0 -9 0.15 0.96
 6 0 9 -0.95 2.22
 6 0 10 1136.73 39.3
 -6 0 -10 1114.8 35.05
 -6 0 -11 0.85 1.07
 6 0 11 0.53 2.85
 -6 0 -12 947.72 30.42
 6 0 12 993.54 37.72
 -6 0 -13 0.23 1.17
 -6 0 -13 0.89 1.27
 6 0 13 0.62 3.36
 -6 0 -14 356.14 12.86
 -6 0 -14 357.4 12.95
 6 0 14 366.1 19.4
 -6 0 -15 -1.47 1.4
 6 0 15 0.71 3.68
 -6 0 -16 627 21.28
 6 0 16 607.93 28.83
 -6 0 -17 -1.92 1.8
 6 0 17 4.57 4.3
 -6 0 -18 122.61 6.08
 6 0 18 127.04 11.34
 6 0 19 -1.71 2
 -6 0 -19 -0.65 1.6
 6 0 19 -0.76 3.74
 6 0 20 77.85 8.82
 6 0 21 1.35 1.98
 -6 0 -21 2.01 1.55
 6 0 22 10.87 2.11
 -6 0 -22 8.72 1.75
 6 0 23 0.39 1.49
 -6 0 -23 -0.1 1.21
 6 0 23 -1.62 1.47
 6 0 24 2.7 1.37
 -6 0 -24 2.09 1.04
 6 0 24 2.94 1.13
 6 0 25 1.26 1.11
 6 0 26 6.2 0.94
 6 1 -31 40.47 2.38
 6 -1 -31 41.16 2.46
 -6 -1 31 47.45 2.52
 -6 1 31 48.15 2.46
 6 1 -30 10.24 1.68
 6 -1 -30 10.82 1.64
 6 -1 -29 44.62 3.11
 6 1 -29 38.18 2.97
 6 -1 -28 0.64 1.3
 6 -1 -28 1.49 1.18
 6 -1 -28 -0.58 1.66
 6 1 -28 0.88 1.58
 6 -1 -27 81.49 4.68
 6 -1 -27 92.11 4.44
 6 1 -27 84.51 5.07
 6 1 -26 20.52 2.51
 6 -1 -26 19.05 2.59
 6 1 -26 26.77 2.98
 6 -1 -26 24.83 2.84
 6 1 -26 22.05 2.16
 6 -1 -26 25.14 2.38
 -6 -1 25 116.52 11.25
 -6 1 25 116.95 11.3
 -6 1 25 107.24 9.07
 6 1 -24 18.23 2.66
 -6 1 24 20.51 4.19
 6 -1 -24 25.05 2.9
 6 -1 -24 15.11 2.47
 6 1 -24 18.04 2.07
 6 -1 -24 21.36 2.33
 -6 1 24 26.46 6.07
 -6 -1 24 26.93 6.16
 6 1 -24 22.02 2.83
 -6 1 23 154.38 11.22
 6 -1 -23 175.52 7.85
 6 1 -23 164.24 7.87
 6 -1 -23 162.22 7.81
 6 1 -23 163.04 7.85
 6 -1 -23 174.3 7.28
 6 1 -23 166.04 7.01
 -6 -1 23 167.21 13.28
 -6 1 23 183.26 14
 -6 -1 22 26 5.66
 -6 1 22 43.28 6.88
 6 -1 -22 34.04 2.78
 6 1 -22 26.56 2.43
 6 -1 -22 36.94 3.42
 6 1 -22 28.87 3.35
 6 -1 -22 32.78 3.17
 6 1 -22 33.76 3.39
 6 -1 -22 32.49 2.89
 -6 1 22 40.26 5.81
 6 1 -21 203.52 7.99
 6 -1 -21 205.95 8.34
 6 -1 -21 204.06 8.75
 6 1 -21 203.09 9.02
 6 1 -21 205.57 9.01
 6 -1 -21 205.31 8.9
 6 -1 -21 204.05 8.41
 6 1 -21 202.25 8.37
 -6 1 21 183.36 12.29
 6 1 -20 174.21 7
 6 -1 -20 179.35 7.3
 6 -1 -20 162.81 7.64
 6 1 -20 171.68 8.01
 6 1 -20 171.47 8
 6 -1 -20 185.28 7.95
 6 -1 -20 163.85 7.26
 6 1 -20 185.31 7.5
 -6 1 20 164.94 11.14
 6 -1 -19 134.52 5.85
 6 1 -19 126.02 5.53
 6 1 -19 119.55 6.37
 6 1 -19 139.54 6.71
 6 -1 -19 132.33 6.3
 6 -1 -19 129.36 6.27
 6 -1 -19 126.17 5.79
 6 1 -19 124.81 5.78
 -6 1 19 138.82 9.55
 6 -1 -18 25.08 2.32
 6 1 -18 26.57 2.15
 6 1 -18 26.1 2.9
 6 1 -18 28.16 2.88
 6 -1 -18 25.17 2.57
 6 -1 -18 29.75 2.78
 -6 1 18 35.33 4.61
 6 1 -18 24.62 2.31
 6 -1 -18 30.53 2.44
 6 -1 -18 27.15 2.73
 6 -1 -17 264.27 9.84
 6 1 -17 258 9.54
 6 1 -17 255.1 10.5
 6 -1 -17 260.06 10.28
 6 1 -17 305.19 11.04
 6 -1 -17 273.01 10.32
 -6 1 17 279.56 13.8
 6 1 -17 265.91 9.87
 6 -1 -17 260.8 9.83
 6 -1 -17 288.12 10.29
 6 -1 -16 167.51 6.72
 6 1 -16 161.64 6.42
 6 1 -16 168.68 7.36
 6 -1 -16 168.56 7.15
 6 1 -16 165.56 7.64
 6 -1 -16 174.43 7.1
 -6 -1 16 171.62 8.84
 -6 1 16 181.93 10.17
 6 -1 -16 174.62 6.77
 6 1 -16 165.8 6.68
 6 -1 -16 177.16 7.09
 6 -1 -15 302.29 10.59
 6 1 -15 290.16 11.22
 6 -1 -15 303.91 11.09
 6 1 -15 326.07 11.87
 6 -1 -15 308.85 10.94
 -6 -1 15 265.45 12.45
 6 1 -15 300.93 10.58
 6 -1 -15 299.13 10.56
 6 -1 -15 296.62 10.93
 6 -1 -14 131.15 5.16
 6 1 -14 127.89 5.67
 6 -1 -14 121.64 5.5
 6 1 -14 129.22 6.22
 6 -1 -14 124.77 5.38
 -6 1 14 117.36 7.67
 -6 -1 14 120.81 6.69
 6 -1 -14 116.79 5.37
 6 1 -14 121.6 5.06
 6 -1 -14 118.97 5.04
 -6 1 13 283.53 12.61
 -6 -1 13 268.73 11.4
 -6 1 12 61.9 4.99
 -6 -1 12 60.35 4.15
 -6 1 11 286.85 12.13
 -6 -1 11 271.74 10.93
 6 1 -10 345.81 13.4
 -6 1 10 373.68 14.05
 6 -1 -10 328.39 13.69
 6 1 -10 340.9 13.71
 6 1 -9 195 8.3
 -6 1 9 179.94 8.54
 6 -1 -9 190.61 8.54
 6 1 -9 189.34 8.54
 6 1 -8 139.3 6.58
 6 -1 -8 139.01 6.66
 6 1 -8 137.48 6.29
 6 1 -7 1.98 1.12
 6 -1 -7 4.79 1.68
 6 1 -7 1.5 1.43
 6 1 -6 1228.43 38.48
 6 -1 -6 1192.32 38.68
 6 1 -6 1223.55 38.72
 6 1 -5 1322.12 40.82
 6 -1 -5 1290.74 40.78
 6 1 -5 1253.05 40.71
 6 -1 -4 18.77 2.01
 6 1 -4 18.75 1.96
 6 1 -4 20.69 2.1
 6 -1 -4 18.28 2.1
 6 1 -4 17.81 1.9
 6 1 -3 29.97 2.35
 6 1 -3 32.46 2.53
 6 -1 -3 32.85 2.54
 6 -1 -3 37.77 2.66
 6 1 -3 31.11 2.47
 6 1 -2 1869.82 57.18
 6 -1 -2 1812.48 57.42
 6 1 -2 1848.18 57.45
 6 -1 0 90.82 5.38
 6 -1 0 93.29 4.88
 6 1 0 90.06 4.79
 6 -1 1 130.15 6.94
 6 -1 1 130.42 6.3
 6 1 1 135.36 6.35
 6 -1 2 4.55 2.39
 6 1 2 1.68 0.82
 6 1 2 2.23 1.87
 6 -1 2 2.62 1.94
 6 1 3 -0.61 1.75
 6 -1 3 2.16 2.59
 6 1 3 1.49 1.02
 6 1 3 1.5 2.09
 6 -1 3 0.43 1.78
 6 1 4 7.04 2.21
 6 -1 4 3.97 2.5
 6 1 4 7.87 1.62
 6 -1 4 5.67 2.39
 6 1 4 4.17 2.17
 6 1 5 10.6 2.56
 6 -1 5 15.19 3.26
 6 1 5 10.08 3.01
 6 -1 5 11.33 3.3
 6 1 5 11.39 1.98
 6 1 6 224.58 10.63
 6 1 6 210.13 9.36
 6 -1 6 225.03 11.81
 6 -1 6 235.08 11.26
 6 1 6 228.18 11.13
 6 1 7 203.62 10.56
 6 1 7 207.13 9.62
 6 -1 7 219.79 12.12
 6 1 7 243.08 11.7
 6 -1 7 205.61 11.14
 6 1 8 463.3 19.5
 6 -1 8 516.18 21.72
 6 1 8 488.75 20.44
 6 -1 8 483.06 20.42
 6 -1 9 59.57 6.5
 -6 -1 -9 54.04 2.86
 6 -1 10 83.41 7.41
 6 1 10 84.35 7.42
 -6 -1 -10 75.76 3.65
 6 1 11 101.4 8.52
 6 -1 11 101.02 8.62
 -6 1 -11 107.97 4.95
 6 -1 11 84.22 8.44
 6 1 11 105.25 7.83
 -6 -1 -11 98.88 4.49
 6 -1 12 110.35 9.4
 6 1 12 113.67 9.32
 -6 1 -12 116.2 5.29
 6 1 12 100.03 8.08
 6 -1 12 99.16 9.39
 -6 -1 -12 104.78 4.89
 6 1 13 83.56 8.28
 6 -1 13 88.52 8.6
 -6 -1 -13 86.29 4.34
 -6 1 -13 93.33 4.72
 6 1 13 87.03 7.57
 6 -1 13 74.69 8.66
 -6 -1 -14 16.51 2.03
 6 -1 14 19.57 4.95
 6 1 14 22.15 5.39
 6 -1 14 19.28 5.38
 6 1 14 16.56 3.88
 -6 1 -14 26.29 2.46
 -6 -1 -15 17.58 2.17
 6 -1 15 13.52 4.72
 -6 1 -15 20.76 2.43
 6 -1 15 14.59 4.98
 6 -1 16 57 7.71
 6 1 16 59.13 7.5
 6 -1 16 46.64 7
 -6 -1 -16 52.53 3.62
 -6 -1 -16 52.65 3.72
 -6 1 -16 51.22 3.59
 6 -1 17 136.37 12.03
 -6 1 -17 142.99 6.73
 -6 -1 -17 151.68 6.96
 6 1 17 128.24 11.57
 6 -1 17 152.34 12.21
 -6 1 -18 24.16 2.54
 6 1 18 19.1 5.24
 6 -1 18 13.69 5.05
 -6 -1 -18 23.12 2.61
 6 1 19 134.54 11.67
 6 -1 19 143.23 11.91
 -6 -1 -19 130.3 6.53
 6 -1 19 130.46 6.7
 6 1 19 142.25 6.88
 6 -1 20 7.84 4.03
 6 1 20 10.09 4.26
 -6 1 -20 10.95 1.95
 -6 -1 -21 95.23 5
 6 1 21 105.36 5.35
 6 -1 21 93.42 5.1
 -6 -1 -22 0.8 1.38
 -6 1 -22 1.29 1.27
 6 1 22 1.6 1.55
 6 -1 22 0.29 1.57
 6 -1 23 49.89 3.49
 -6 -1 -23 52.87 3.28
 6 -1 23 59.66 3.51
 6 1 23 60.45 3.55
 6 -1 24 2.01 1.24
 6 1 24 1.33 1.23
 -6 -1 -24 1.65 1.12
 6 -1 24 2.95 1.39
 6 -1 25 39.55 2.22
 6 1 25 44.39 2.32
 6 -1 25 32.57 2.09
 6 -1 26 0.3 0.62
 6 1 26 -0.1 0.6
 6 -2 -31 7 0.99
 6 -2 -30 3.49 1.17
 -6 -2 30 2 0.98
 -6 2 30 1.53 0.92
 6 2 -29 28.94 2.33
 6 -2 -29 27.37 2.38
 6 -2 -29 30.93 2.07
 6 -2 -28 2.18 1.6
 6 2 -28 5.4 1.7
 6 -2 -28 2.86 1.19
 6 -2 -28 3.71 1.43
 6 -2 -27 43.82 2.84
 6 -2 -27 37.97 2.97
 6 2 -27 44.4 3.36
 6 -2 -27 49.08 3.43
 6 -2 -26 9.01 1.66
 6 2 -26 5.79 2.02
 6 -2 -26 10.01 2.19
 6 -2 -26 8.18 2.02
 6 2 -25 62.17 4.28
 6 -2 -25 80.39 4.63
 6 -2 -25 70.55 4
 -6 2 25 79.51 9.18
 -6 -2 25 66.87 8.48
 6 -2 -25 75.87 4.73
 6 2 -25 75.27 4.83
 -6 2 25 75.37 7.88
 -6 2 24 5.74 3.26
 6 -2 -24 3.61 1.72
 -6 2 24 2.42 3.46
 6 2 -23 75.46 4.92
 6 -2 -23 76.36 4.92
 6 2 -23 79.37 5.2
 6 -2 -23 76.16 4.81
 6 -2 -23 79.79 4.4
 -6 -2 23 85.72 9.53
 -6 2 23 77.54 9.13
 -6 2 23 73.74 7.89
 6 2 -22 22.56 3.05
 -6 2 22 21.23 5.12
 6 2 -22 18.46 2.97
 6 -2 -22 17.06 2.51
 6 -2 -22 18.47 2.7
 6 -2 -22 16.07 2.19
 -6 2 22 17.31 5.04
 -6 -2 22 12.69 4.57
 6 2 -21 10.95 2.59
 -6 2 21 13.18 4.28
 6 -2 -21 9.06 2.29
 6 2 -21 7.76 2.56
 6 -2 -21 8.67 2.11
 6 -2 -21 4.3 1.76
 -6 -2 21 18.85 4.92
 -6 2 21 12.76 4.61
 6 2 -20 44.92 3.94
 6 -2 -20 31.82 3.27
 6 -2 -20 33.38 3.23
 6 -2 -20 30.41 2.73
 6 2 -20 39.49 3.81
 6 -2 -20 31.07 3.05
 6 2 -20 37.62 2.96
 6 -2 -20 33.7 2.79
 -6 2 20 36.7 5.35
 -6 2 20 34.44 5.7
 -6 -2 20 43.74 6.4
 6 -2 -19 49.91 3.8
 6 -2 -19 54.22 3.43
 6 2 -19 54.63 4.51
 -6 2 19 54.87 6.49
 6 2 -19 52.55 4.2
 6 -2 -19 51.21 3.72
 6 -2 -19 55.14 3.81
 6 -2 -19 55.98 3.45
 6 2 -19 48.48 3.35
 6 -2 -18 31.43 3.06
 6 2 -18 35.42 3.81
 6 -2 -18 31.41 2.62
 -6 2 18 30.58 4.89
 6 2 -18 33.82 3.4
 6 -2 -18 32.09 2.94
 6 -2 -18 29.75 2.77
 6 -2 -18 30.18 2.52
 6 2 -18 33.76 2.63
 6 2 -17 17.78 1.73
 6 2 -17 18.6 2.83
 6 -2 -17 18.75 2.2
 6 -2 -17 19.65 2.14
 6 2 -17 26.56 3.54
 -6 2 17 26.03 4.6
 6 -2 -17 22.05 2.44
 6 2 -17 22.42 2.04
 6 -2 -17 19.31 2.04
 6 -2 -17 18.22 2.46
 6 2 -16 102.66 4.79
 6 -2 -16 111.66 4.93
 -6 2 16 103.53 8.03
 6 2 -16 107.66 5.83
 6 2 -16 121.32 6.7
 6 -2 -16 104.31 4.93
 6 2 -16 109.79 4.73
 6 -2 -16 111.75 5.37
 6 -2 -15 38.69 2.86
 6 -2 -15 34.34 2.48
 6 2 -15 38.72 4.09
 -6 2 15 35.57 4.74
 6 -2 -15 37.5 2.49
 6 2 -15 36.5 2.47
 6 2 -15 37.58 2.4
 6 2 -15 41.96 3.35
 -6 2 14 125.03 8.31
 6 2 -14 125.72 5.92
 6 -2 -14 119.72 4.97
 6 2 -14 118.16 4.94
 6 -2 -14 125.83 5.11
 6 2 -14 119.22 4.87
 6 -2 -14 114.12 5.3
 6 2 -13 18.79 3.31
 6 -2 -13 26.75 2.32
 -6 -2 13 26.28 2.42
 6 2 -13 28.54 2.82
 6 -2 -13 23.99 2.01
 -6 -2 12 39.6 2.92
 -6 2 12 41.23 4.25
 6 2 -12 36.98 3.77
 -6 -2 11 1.09 1.07
 -6 2 11 3.91 2.13
 6 2 -11 1.65 1.64
 -6 2 10 79.94 5.55
 6 2 -10 73.63 4.92
 -6 2 9 8.96 2.19
 6 2 -9 9.05 2.06
 -6 2 8 261.77 10.77
 6 2 -8 241.36 10.02
 6 -2 -8 246.88 10.12
 6 2 -8 231.55 9.91
 -6 2 7 24.15 2.8
 6 2 -7 30.03 2.73
 6 2 -7 29.72 2.64
 6 -2 -7 28.4 2.66
 6 2 -6 325.94 12.49
 6 2 -6 340.36 12.29
 6 -2 -6 338.03 12.3
 6 2 -5 58.09 3.73
 6 2 -5 62.37 3.56
 6 -2 -5 65.89 3.63
 6 2 -4 288.09 11.21
 6 -2 -4 304.81 10.83
 6 2 -4 296.04 10.77
 6 -2 -3 92.28 4.53
 6 2 -3 93.26 4.51
 6 2 -3 90.27 4.87
 6 2 -3 97.47 4.55
 6 -2 -3 94.36 4.54
 6 -2 -3 93.05 5.73
 6 -2 -2 142.07 6.03
 6 2 -2 140.67 6.02
 6 -2 -2 132.74 7.3
 6 -2 -2 139.5 6.04
 6 2 -2 143.84 6.09
 6 -2 -1 12.89 2.98
 6 -2 -1 9.78 1.65
 6 2 -1 10.45 1.65
 6 -2 0 186.67 9.51
 6 -2 1 81.24 4.59
 6 2 1 77.11 4.45
 6 -2 1 77.26 5.84
 6 2 2 228.65 9.42
 6 -2 2 211.59 9.24
 6 2 2 222.63 9.91
 6 -2 2 211.41 11
 6 -2 3 10.11 2.28
 6 2 3 8.07 2.3
 6 2 3 12.2 2.51
 6 -2 3 6.48 2.82
 6 -2 4 281.73 12.28
 6 2 4 299.79 12.44
 6 2 4 285.17 12.62
 6 -2 4 291.48 14.36
 6 -2 5 52.67 4.77
 6 2 5 52.57 4.76
 6 -2 5 44.93 5.74
 6 2 5 48.04 4.59
 6 2 6 306.33 14.06
 6 -2 6 304.06 14.02
 6 -2 6 333.33 16.38
 6 2 6 332.97 14.4
 6 -2 7 1.1 2.53
 6 2 7 1.83 2.83
 6 2 7 3.63 2.9
 6 -2 7 2.68 3.76
 6 -2 8 385.6 17.27
 6 2 8 370.96 17.06
 -6 -2 -9 99.33 4.44
 6 2 9 99.45 7.78
 6 -2 9 116.48 10.02
 -6 2 -9 111.05 4.56
 6 2 10 358.65 17.02
 6 -2 10 342.24 16.91
 -6 -2 -10 328.99 11.45
 6 2 10 349.3 16.35
 6 -2 10 334.01 18.75
 -6 2 -10 323.93 11.38
 6 2 11 18.3 3.79
 6 -2 11 17.06 4.69
 -6 -2 -11 17.58 1.82
 6 2 11 10.45 3.66
 6 -2 11 13.34 3.93
 6 2 12 115.29 9.2
 6 -2 12 135.42 11.91
 -6 -2 -12 125.86 5.56
 6 2 12 147.95 10.59
 6 -2 12 154.04 10.84
 6 -2 13 69.6 8.69
 6 2 13 70 7.25
 -6 -2 -13 66.55 3.68
 6 -2 13 69.56 7.7
 6 2 13 65.47 7.42
 6 2 14 103.51 8.92
 6 -2 14 109.16 11.05
 -6 -2 -14 101.08 4.88
 6 -2 14 100.9 9.51
 6 2 14 80.68 8.84
 6 2 15 22.21 4.54
 6 -2 15 8.54 3.97
 6 2 15 13.33 4.43
 6 -2 15 12.29 5.19
 -6 -2 -15 13.15 2.07
 6 -2 16 45.35 6.88
 6 2 16 43.31 6.53
 6 -2 16 37.11 7.15
 -6 -2 -16 39.88 3.09
 6 -2 17 21.76 5.81
 -6 -2 -17 15.32 2.16
 6 2 17 9.99 2.3
 6 -2 17 13.59 2.45
 6 -2 17 16.22 4.77
 6 2 17 13.83 4.59
 6 -2 18 54.39 8.09
 -6 -2 -18 63.31 4.22
 6 -2 18 65.99 4.35
 6 2 18 62.73 4.31
 6 -2 18 46.49 7.01
 6 2 18 56.85 7.47
 6 -2 19 71.92 8.94
 6 -2 19 78.28 8.48
 6 2 19 73.56 8.06
 6 2 20 41.33 3.32
 6 -2 20 38.67 3.25
 -6 -2 -20 38.97 3.28
 6 2 21 58.07 3.74
 6 -2 21 54.57 3.63
 -6 -2 -21 62.13 3.89
 -6 -2 -22 28.06 2.52
 6 -2 22 27.59 2.44
 6 2 22 28.46 2.48
 6 -2 23 48.32 3.36
 -6 -2 -23 51.73 3.16
 6 -2 23 56.19 3.09
 6 2 23 49.14 2.97
 6 2 24 8.78 1.28
 6 -2 24 10.48 1.33
 6 -2 24 7.15 1.62
 -6 -2 -24 9.51 1.38
 6 2 25 20.24 1.37
 6 -2 25 21.03 1.41
 6 -2 25 23.85 1.73
 6 -3 -29 5.47 1.2
 6 -3 -28 7 1.34
 6 -3 -28 9.48 1.33
 -6 -3 28 8.09 1.2
 6 -3 -28 11.27 1.65
 6 -3 -27 36.03 2.71
 6 -3 -27 31.65 2.27
 6 -3 -26 12.88 1.73
 6 3 -26 7.1 2.03
 6 -3 -26 12.78 2.02
 6 -3 -26 11.37 1.96
 6 -3 -25 62.06 3.97
 6 3 -25 61.74 4.18
 6 -3 -25 66.59 3.66
 6 -3 -25 54.83 3.91
 6 -3 -24 72.65 4.54
 6 3 -24 77.38 4.96
 6 -3 -24 74.42 4.11
 -6 3 24 67.8 7.66
 6 -3 -24 74.14 4.57
 -6 3 23 85.41 8.71
 -6 -3 23 88.74 9.44
 6 -3 -22 37.61 3.01
 6 3 -22 44.83 4.05
 -6 3 22 40.89 6.35
 -6 -3 22 32.42 6.13
 -6 3 22 36.32 6.14
 6 -3 -22 41.12 3.42
 6 -3 -22 44.1 3.68
 6 -3 -21 51.62 4.13
 -6 3 21 46.56 6.73
 -6 -3 21 48.95 7.27
 6 -3 -21 60.48 3.72
 -6 3 21 56.27 7.25
 6 -3 -21 49.78 3.86
 6 3 -21 61.39 4.84
 6 -3 -21 52.96 3.84
 6 3 -21 43.03 4.16
 6 3 -20 1.16 2.55
 6 -3 -20 -0.17 1.56
 6 -3 -20 0.69 1.6
 6 3 -20 1.23 2.43
 -6 3 20 -0.66 3.11
 -6 -3 20 2.14 3.29
 -6 3 20 0.67 2.94
 6 -3 -20 1.73 1.63
 6 -3 -20 -1 2.2
 6 3 -19 139.47 7.59
 6 -3 -19 129.33 6.36
 6 -3 -19 130.6 6.44
 6 3 -19 138.08 7.65
 -6 -3 19 136.11 10.81
 -6 3 19 142.16 10.68
 6 -3 -19 128.89 6
 6 -3 -19 127.77 6.72
 6 3 -19 130.36 5.83
 -6 3 19 146.72 10.95
 6 3 -18 36.31 2.72
 6 3 -18 44.29 4.48
 6 -3 -18 35.9 3.14
 6 -3 -18 42.98 3.06
 6 -3 -18 36.75 3.54
 6 3 -18 36.76 4.13
 6 3 -18 39.15 2.81
 6 -3 -18 38.49 2.84
 -6 3 18 33.75 5.23
 -6 -3 18 37.65 5.76
 6 -3 -18 42.27 3.4
 -6 3 18 41.53 5.82
 6 -3 -17 248.36 9.39
 -6 3 17 259.48 14.63
 6 -3 -17 251.2 10.12
 6 -3 -17 257.18 9.66
 6 3 -17 224.35 10.88
 6 3 -17 245.97 9.4
 6 3 -17 281.25 11.81
 6 -3 -16 79.19 3.97
 -6 3 16 89.6 7.76
 6 -3 -16 74.21 4.44
 6 -3 -16 74.61 4.09
 6 3 -16 77.53 5.36
 6 3 -16 77.14 4.01
 6 3 -16 85.11 5.93
 6 -3 -15 447.28 14.89
 -6 3 15 440.38 20.02
 6 -3 -15 443.28 15.52
 6 -3 -15 449.37 15.15
 6 3 -15 433.62 16.48
 6 3 -15 436.88 15.02
 6 3 -15 402.72 17.1
 6 -3 -14 284.47 10.11
 6 -3 -14 288.1 10.37
 -6 3 14 287.67 14.62
 6 3 -14 258.87 12.19
 6 -3 -14 290.53 10.66
 6 3 -14 298.52 11.67
 6 3 -14 286.93 10.31
 6 3 -13 239.26 11.54
 6 3 -13 232.86 10.57
 6 3 -13 228.53 8.64
 6 -3 -13 233.76 8.64
 6 3 -13 246.65 9.77
 6 -3 -13 232.26 8.4
 -6 3 13 235.18 12.5
 6 -3 -13 232.76 8.85
 6 3 -12 34.48 3.74
 -6 3 12 27.62 4.04
 6 -3 -12 33.18 2.5
 6 3 -12 34.37 3.11
 6 3 -12 34.11 2.34
 6 -3 -12 32.77 2.26
 6 -3 -11 282.15 9.97
 6 3 -11 276.87 10.63
 6 -3 -11 273.36 9.81
 6 3 -11 269.25 9.88
 6 3 -10 4.39 1.22
 6 3 -10 2.73 1.74
 6 3 -10 3.07 2.26
 -6 3 10 2.7 2.15
 6 3 -10 3.99 1.75
 6 -3 -10 2.33 1.23
 -6 3 9 228.01 11.36
 6 3 -9 249.15 10.64
 -6 3 8 164.12 8.65
 6 3 -8 158.42 7.84
 -6 3 7 59.18 4.81
 6 3 -7 68.11 4.51
 -6 3 6 6.8 2.1
 6 3 -6 5.66 1.87
 6 -3 -5 63.01 3.45
 6 3 -5 57.24 3.3
 -6 3 5 60.01 4.4
 6 3 -5 61.1 4.25
 6 3 -4 9.45 2.03
 6 3 -4 7.22 1.26
 6 -3 -4 8.75 1.35
 -6 3 4 11.22 2.1
 -6 -3 3 2.22 1.31
 6 -3 -3 2.4 2.43
 6 -3 -3 3.09 1.03
 6 3 -3 3.53 0.99
 -6 3 3 2.22 1.53
 6 3 -3 3.01 1.72
 -6 3 2 2.82 1.39
 6 -3 -2 4.38 1.12
 6 3 -2 3.9 1.07
 6 -3 -2 3.18 2.83
 -6 -3 2 3.71 1.36
 6 -3 -1 4.08 3.01
 -6 3 1 3.8 1.32
 6 -3 -1 3.5 1.07
 6 3 -1 3.02 1.16
 6 -3 -1 5.31 1.22
 6 3 -1 5.14 1.2
 6 -3 0 2.55 3.06
 6 -3 0 6.08 1.25
 -6 3 0 3.51 1.23
 6 -3 0 4.68 1.31
 6 3 0 5.72 1.35
 6 -3 1 63.59 3.86
 6 3 1 71.73 4.06
 6 3 2 14.09 2.84
 6 -3 2 17.71 4.08
 6 -3 3 119.65 8.67
 6 3 3 97.41 6.92
 6 -3 3 114.45 5.91
 6 3 3 107.65 5.8
 6 -3 4 3.5 3.74
 6 3 4 0.22 1.5
 6 -3 4 -0.23 1.47
 6 3 4 -0.67 2.36
 6 3 5 278.27 12.23
 6 -3 5 286.71 12.35
 6 3 6 3.97 2.38
 6 -3 6 4.99 2.41
 6 -3 7 300.21 17
 6 3 7 269.54 14.26
 6 -3 7 289.88 13.62
 6 3 7 275.8 13.37
 -6 3 -7 295.48 10.4
 -6 3 -8 25.75 2.13
 -6 -3 -8 25.14 1.88
 6 -3 8 24.74 5.56
 6 -3 8 24.02 2.12
 6 3 8 22.52 3.95
 -6 3 -9 420.9 14.17
 6 -3 9 413.56 18.72
 6 3 9 394.61 18.46
 6 3 9 414.14 19.45
 6 -3 9 415.5 22.21
 6 -3 9 404.25 14.22
 -6 -3 -9 409.76 13.82
 -6 3 -10 30.61 2.38
 6 3 10 24.16 4.57
 6 -3 10 30.21 5.96
 6 -3 10 31.52 4.8
 6 3 10 27.96 4.69
 6 -3 10 29.38 2.55
 -6 -3 -10 33.97 2.32
 -6 3 -11 238.32 8.95
 6 -3 11 248.55 16.8
 6 3 11 260.11 14.47
 6 3 11 210.13 13.24
 6 -3 11 232.43 13.71
 6 -3 11 230.37 9.26
 -6 -3 -11 239.08 8.8
 -6 3 -12 63.64 3.59
 6 -3 12 65.53 4.07
 6 3 12 61.16 3.94
 -6 -3 -12 72.96 3.72
 6 3 12 58.44 6.95
 6 -3 12 61.14 7.11
 6 -3 12 70.9 9.14
 6 3 12 62.21 7
 6 -3 13 153.24 6.9
 6 3 13 145.02 6.73
 6 -3 13 124.29 12.78
 6 3 13 151 11.22
 -6 -3 -13 149.72 6.36
 6 -3 13 139.54 11.02
 6 3 13 155.85 11.24
 6 3 14 10.27 3.99
 6 -3 14 7.99 3.98
 6 3 14 1.93 3.22
 6 -3 14 13.46 5.26
 -6 -3 -14 7.39 1.6
 6 3 14 5.3 1.92
 6 -3 14 7.47 1.94
 6 -3 15 300.36 17.4
 6 3 15 261.29 16.42
 6 -3 15 307.03 20.17
 -6 -3 -15 306.73 11.11
 6 -3 15 306.49 11.61
 6 3 15 281.19 11.35
 6 3 16 9.17 3.65
 6 -3 16 13.67 4.36
 6 -3 16 14.25 5.68
 -6 -3 -16 11.87 1.88
 6 -3 16 10.3 2.26
 6 3 16 9.39 2
 6 -3 17 64.12 7.78
 6 3 17 78.12 4.6
 6 -3 17 80.28 4.65
 6 -3 17 83.33 10.16
 6 -3 18 9.46 4.55
 6 -3 18 6.99 3.59
 6 3 18 8.72 1.95
 -6 -3 -19 31.13 2.97
 6 3 19 29.6 2.61
 6 -3 19 33.18 2.8
 -6 -3 -20 13.42 2.22
 6 -3 20 14.87 1.94
 6 3 20 15.13 1.86
 6 3 21 25.73 2.09
 6 -3 21 25.56 2.21
 -6 -3 -21 26.69 2.53
 6 3 22 8.73 1.22
 6 -3 22 10.84 1.37
 6 -3 22 8.55 1.95
 -6 -3 -22 7.59 1.64
 6 -3 23 4.63 0.85
 6 -3 23 7.14 1.58
 -6 -3 -23 7.4 1.42
 6 -3 24 0.87 1.09
 -6 -3 -24 2.04 0.87
 6 -4 -28 1.22 0.84
 6 -4 -27 1.65 1.06
 6 -4 -27 -0.07 0.87
 6 -4 -27 0.62 0.99
 6 -4 -26 -1.06 1.31
 6 -4 -26 1.45 1.32
 6 -4 -26 -0.58 1.05
 6 -4 -25 0.89 1.44
 6 -4 -25 0.74 1.37
 6 -4 -25 -0.59 1.09
 6 -4 -24 0.59 1.62
 6 -4 -24 1.11 1.55
 6 -4 -24 1.22 1.18
 6 -4 -23 1.34 1.68
 6 -4 -23 0.61 1.26
 6 -4 -23 1.35 1.42
 6 -4 -22 0.16 1.58
 -6 4 22 0.66 2.99
 -6 -4 22 5.26 4.26
 6 -4 -21 1.57 2.07
 6 -4 -21 0.82 1.43
 6 -4 -20 0.7 1.48
 6 -4 -20 2.44 2.12
 6 4 -20 3.11 1.43
 6 -4 -20 1 1.67
 -6 4 20 -1.34 2.56
 6 -4 -20 1.46 1.6
 6 -4 -19 13.77 1.91
 6 -4 -19 15.17 2.64
 6 4 -19 13.76 1.95
 6 -4 -19 11.55 2.12
 -6 4 19 19.86 4.97
 6 -4 -19 14.25 2.42
 6 -4 -18 11.83 1.95
 6 -4 -18 12.53 2.3
 -6 4 18 7.08 3.76
 6 4 -18 9.76 1.83
 6 -4 -17 11.05 1.84
 6 -4 -17 10.99 2.22
 -6 4 17 11.15 3.77
 6 4 -17 14.79 2
 6 -4 -16 6.7 1.65
 6 -4 -16 4.63 1.78
 -6 4 16 2.96 3.19
 6 4 -16 4.92 1.56
 6 -4 -15 0.78 1.33
 6 -4 -15 -0.45 1.67
 -6 4 15 0.56 2.77
 6 4 -15 1.88 1.43
 6 4 -14 1.31 1.35
 6 -4 -14 0.12 1.14
 6 -4 -14 2.1 1.56
 -6 4 14 3.2 2.82
 6 4 -14 0.38 1.82
 6 4 -13 3.18 1.43
 6 -4 -13 2.34 1.28
 6 -4 -13 3.38 1.56
 -6 4 13 0.5 2.48
 6 4 -13 2.85 2.01
 6 4 -12 2.22 1.37
 6 -4 -12 0.22 1.12
 6 -4 -12 1.69 1.37
 6 4 -12 0.67 1.64
 -6 4 12 -1.9 2.6
 -6 4 11 25.54 3.91
 6 -4 -11 17.88 2
 6 4 -11 14.18 2.85
 6 -4 -11 22.26 1.95
 6 4 -11 22.24 2.18
 -6 4 10 30.33 4.19
 6 -4 -10 33.73 2.46
 6 4 -10 31.14 3.56
 6 -4 -10 34.72 2.37
 6 4 -10 32.37 2.46
 6 -4 -9 42.82 2.77
 6 -4 -9 46.34 2.68
 6 4 -9 40.05 4
 6 4 -9 45.18 2.85
 6 4 -8 50.9 3.07
 6 -4 -8 58.29 2.96
 -6 -4 7 129.95 8.83
 -6 4 7 118.43 7.57
 6 4 -7 124.15 5.25
 -6 -4 6 79.47 6.39
 -6 4 6 72.48 5.59
 6 4 -6 79.6 3.77
 -6 -4 5 56.26 4.9
 -6 4 5 58.01 4.68
 6 4 -5 54.94 3.02
 -6 -4 4 17.92 2.79
 6 4 -4 16.37 1.65
 6 -4 2 40.17 5.53
 6 -4 3 11.33 4.1
 -6 4 -3 12.91 1.75
 6 -4 3 9.7 1.56
 6 4 4 38.47 4.59
 6 -4 4 31.1 5.78
 6 -4 4 31.4 2.49
 -6 4 -4 40.68 2.79
 6 -4 5 3.29 3.23
 6 4 5 7.08 2.98
 -6 4 -5 5.31 1.5
 6 -4 6 0.71 3.55
 -6 4 -6 2.66 1.35
 6 4 6 2.88 2.36
 6 4 7 55.83 6.53
 6 -4 7 53.7 7.81
 -6 4 -7 61.4 3.56
 6 4 8 27.06 4.77
 6 -4 8 23.09 5.95
 -6 4 -8 27.93 2.45
 6 4 9 47.95 6.37
 6 -4 9 48.44 7.88
 -6 4 -9 51.67 3.38
 6 4 10 23.32 4.68
 -6 4 -10 23.47 2.41
 6 -4 10 27.95 7
 6 -4 11 18.51 6.87
 -6 -4 -11 22.03 2.06
 6 4 11 30.03 5.37
 -6 4 -11 24.35 2.38
 6 4 12 70.99 7.69
 6 -4 12 63.26 9.17
 -6 4 -12 62.41 3.75
 -6 -4 -12 58.76 3.41
 -6 4 -13 2.04 1.42
 6 -4 13 5.09 5.39
 -6 -4 -13 1.62 1.28
 -6 4 -14 1.44 1.32
 6 -4 14 -1.01 6.06
 6 -4 15 3.96 5.24
 6 -4 16 0.95 4.37
 6 -4 17 3.55 4.7
 6 -4 19 19.61 2.7
 -6 -4 -19 24.36 2.51
 6 -4 20 8.59 2.12
 -6 -4 -20 14.13 2.06
 6 -4 21 13.81 1.91
 -6 -4 -21 9.97 1.71
 6 -4 22 9.29 1.54
 -6 -4 -22 9.46 1.43
 6 -4 23 4.01 1.07
 -6 -4 -23 4.5 0.95
 6 -5 -26 7.72 1.21
 6 -5 -25 2.77 0.86
 6 -5 -25 2.56 1.18
 6 -5 -25 3.09 1.1
 6 -5 -24 25.45 2.34
 6 -5 -24 23.66 2.04
 6 -5 -24 25.83 1.82
 6 -5 -23 21.31 2.36
 6 -5 -23 18.8 1.77
 6 -5 -23 20.7 2.05
 6 5 -22 26.67 2.2
 6 -5 -22 30.97 2.57
 6 -5 -22 36.39 3.13
 6 -5 -22 31.2 2.3
 6 -5 -21 25.99 2.58
 6 5 -21 30.07 2.48
 6 -5 -21 36.6 2.82
 6 -5 -21 35.15 3.16
 6 -5 -21 30.7 2.42
 6 -5 -20 99.42 4.76
 -6 -5 20 91.35 11.58
 6 -5 -20 99.69 5.15
 6 -5 -20 104.09 5.19
 6 -5 -20 101.02 5.71
 -6 5 20 106.09 9.19
 6 5 -20 94.86 4.84
 -6 -5 19 39.92 8.51
 -6 5 19 36.63 5.93
 -6 5 18 155.96 11.48
 6 -5 -18 146.83 7.09
 -6 -5 18 142.56 15.1
 6 -5 -18 158.94 6.63
 6 5 -18 152.94 6.85
 -6 5 17 38.17 5.77
 6 -5 -17 37.43 3.35
 -6 -5 17 32.32 8.54
 6 -5 -17 40.8 2.95
 6 5 -17 41.46 3.14
 -6 5 16 64.27 7.51
 6 -5 -16 56.7 4.03
 6 -5 -16 65.41 3.7
 6 5 -16 62.06 3.95
 -6 5 15 41.6 5.98
 6 -5 -15 44.71 3.46
 6 5 -15 48.25 3.38
 6 -5 -15 39.24 2.93
 -6 -5 15 31.44 7.91
 6 5 -14 101.45 5.29
 -6 5 14 99.7 8.97
 6 -5 -14 101.67 5.35
 6 -5 -14 108.94 5.06
 -6 -5 14 85.64 11.95
 6 5 -13 55.11 3.62
 -6 5 13 53.55 6.46
 6 -5 -13 52.09 3.64
 6 5 -13 42.33 5.07
 6 -5 -13 52.85 3.34
 -6 -5 13 63.73 9.64
 6 5 -12 151.37 7.1
 -6 5 12 172.28 11.49
 6 -5 -12 162.86 7.09
 6 5 -12 162.18 9.64
 6 -5 -12 173.21 6.83
 -6 -5 12 148.27 13.97
 6 5 -11 110.91 5.46
 -6 5 11 102.6 8.52
 6 -5 -11 109.74 5.3
 6 5 -11 97.29 7.2
 6 -5 -11 114.88 5.09
 -6 -5 11 118.85 11.44
 6 5 -10 132.58 6.03
 -6 5 10 108.24 8.86
 6 -5 -10 131.22 5.81
 6 5 -10 122.51 7.93
 6 -5 -10 122.59 5.45
 -6 -5 10 145.9 11.72
 6 5 -9 71.63 4.07
 -6 5 9 64.63 6.48
 6 5 -9 60.58 5.51
 6 -5 -9 70.09 3.85
 6 -5 -9 69.12 3.56
 6 5 -8 137.46 6.12
 6 5 -8 126.79 8.13
 6 -5 -8 145.91 5.71
 -6 5 7 41.72 2.68
 6 5 -7 46.99 3.15
 6 5 -6 153.93 8.78
 -6 5 6 140.08 5.88
 6 5 -6 135.7 6.05
 6 5 -5 85.82 6.55
 -6 5 5 88.24 4.47
 6 5 -5 100.74 4.64
 6 5 -4 137.89 8.41
 -6 5 4 123.21 5.7
 6 5 -4 134.11 5.67
 6 5 -3 2.55 1.31
 -6 5 3 2.6 1.37
 6 5 -3 0.37 2.17
 6 5 -2 28.9 3.97
 -6 5 2 30.8 2.67
 6 5 -2 29.66 2.24
 6 5 -1 18.7 3.41
 -6 5 1 15.47 2.11
 6 5 -1 14.08 1.62
 6 5 0 13.03 3.21
 6 -5 0 14.89 3.92
 6 5 0 9.57 1.36
 -6 5 0 8.57 1.91
 6 -5 1 18.1 4.28
 -6 5 -1 14.52 2.04
 6 -5 2 -0.62 4
 -6 5 -2 2.74 1.61
 6 -5 3 5.98 3.57
 -6 5 -3 1.16 1.49
 6 -5 4 2.13 3.42
 -6 5 -4 4.7 1.67
 6 -5 5 9.14 4.73
 -6 5 -5 4.46 1.55
 6 -5 6 31.74 6.85
 -6 5 -6 35.07 2.98
 6 -5 6 31.43 2.68
 -6 5 -7 78.16 4.38
 6 -5 7 65.68 4.05
 6 -5 8 38.7 7.5
 -6 5 -8 42.13 3.25
 6 -5 8 37.52 3.27
 6 -5 9 19.38 6.83
 -6 5 -9 25.53 2.68
 6 -5 9 24.13 2.88
 -6 5 -10 60.79 3.96
 6 -5 10 58.7 4.31
 6 -5 11 10.99 2.65
 -6 5 -11 9.38 1.89
 6 -5 12 28.87 7.2
 -6 5 -12 25.06 2.58
 6 -5 12 27.44 3.22
 6 -5 13 40.63 8.05
 -6 5 -13 34.74 2.85
 6 -5 14 16.62 6.02
 -6 5 -15 24.07 2.22
 6 -5 15 21.12 2.93
 6 -5 16 41 3.5
 -6 5 -16 41.3 2.71
 6 -5 17 12.63 2.29
 6 -5 18 37.79 2.98
 6 -5 19 3.31 1.47
 -6 -5 -19 7.03 1.62
 -6 -5 -20 34.34 2.38
 6 -5 20 29.89 2.15
 -6 -5 -21 1.74 1.04
 6 -5 21 1.52 0.75
 6 -6 -24 7.03 1.11
 6 -6 -23 1.73 1.2
 6 -6 -22 8.38 1.73
 6 -6 -21 1.21 1.57
 6 -6 -20 12.59 1.73
 6 -6 -20 14.52 2.33
 6 6 -20 12.49 1.67
 6 -6 -19 11.01 1.83
 6 -6 -19 8.08 2.21
 6 6 -19 10.13 1.72
 6 6 -18 3.5 1.47
 6 -6 -18 4.44 1.71
 6 6 -17 5.58 1.64
 6 -6 -17 8.31 1.93
 6 -6 -16 53.4 3.64
 -6 6 16 44.44 6.5
 -6 6 15 5.94 3.49
 -6 -6 15 2.07 4.32
 -6 -6 14 40.59 8.31
 6 6 -14 48.42 3.5
 6 -6 -14 47.53 3.57
 6 6 -13 65.08 4.31
 6 -6 -13 79.02 4.5
 6 6 -12 37.26 3.29
 6 -6 -12 46.47 3.38
 6 6 -11 104.25 5.59
 6 -6 -11 112.49 5.53
 6 6 -10 128.36 6.29
 6 -6 -10 132.5 6.19
 6 6 -9 176.81 10.31
 6 -6 -9 181.42 7.62
 6 6 -9 176.33 7.78
 6 6 -8 85.2 6.67
 6 -6 -8 85.04 4.62
 6 6 -8 77.21 4.57
 6 6 -7 186.32 7.76
 6 6 -7 166.94 10.17
 6 6 -6 149.23 6.63
 6 6 -6 142.46 9.17
 6 6 -5 179.23 7.53
 -6 6 5 176.01 7.26
 6 6 -5 169.07 10.26
 6 6 -4 120.51 5.69
 -6 6 4 121.9 5.77
 6 6 -4 138.93 8.77
 6 6 -3 277.87 10.18
 -6 6 3 264.04 10.37
 6 6 -3 258.36 13.57
 6 6 -2 70.07 3.85
 -6 6 2 71.97 4.35
 6 6 -2 74.67 6.46
 6 6 -1 226.42 8.6
 -6 6 1 233.76 9.37
 6 6 -1 223.21 12.4
 -6 6 0 77.84 4.64
 6 6 0 86.51 7.21
 -6 6 -1 138.42 6.58
 6 6 1 131.39 9.19
 -6 6 -2 62.66 4.15
 6 6 2 71.48 6.69
 6 -6 3 143.78 11.64
 -6 6 -3 149.84 6.95
 6 6 3 151.86 10.28
 6 -6 4 35.89 6.62
 -6 6 -4 46.74 3.47
 6 6 4 43 5.57
 -6 6 -5 62.43 4.13
 6 -6 5 75.45 8.93
 -6 6 -6 46.96 3.49
 6 -6 6 48.81 7.62
 -6 6 -7 70.54 4.39
 6 -6 7 83.3 9.74
 -6 6 -8 24.72 2.63
 6 -6 8 20.33 5.78
 -6 6 -9 78.85 4.51
 6 -6 9 90.22 10.74
 6 -6 10 12.47 6.33
 -6 6 -11 26.15 2.55
 6 -6 11 23.76 6.58
 -6 6 -12 14.03 1.93
 -6 6 -13 19.16 2.09
 -6 6 -14 1.77 1.28
 -6 -6 -15 13.13 1.72
 -6 6 -15 15.61 1.65
 6 -6 16 0.7 0.96
 -6 6 -16 0.08 0.95
 -6 6 -17 8.53 1.06
 -6 -6 -18 -0.08 1.03
 -6 -6 -19 7.68 1.09
 6 -7 -21 2.93 1.02
 6 -7 -20 24.85 2.03
 6 -7 -19 1.77 1.44
 6 -7 -18 34.89 2.14
 6 7 -18 37.98 2.5
 6 7 -17 2.37 1.34
 6 -7 -17 1.67 1.17
 6 -7 -16 20.39 2.09
 6 7 -16 23.68 2.22
 6 7 -15 1.74 1.42
 6 -7 -15 2.66 1.57
 6 7 -14 7.04 1.67
 6 -7 -14 5.11 1.65
 6 7 -13 -0.42 1.55
 6 -7 -13 2.32 1.56
 6 7 -12 14.06 2.14
 6 -7 -12 12.62 2.04
 6 7 -11 1.05 1.53
 6 -7 -11 3.14 1.63
 6 -7 -10 27.49 2.72
 6 7 -6 0.29 1.51
 6 -7 -6 1.89 1.71
 6 7 -5 1.65 1.4
 6 7 -4 1.94 1.37
 6 7 -4 2.87 2.25
 6 7 -3 3.36 1.93
 6 7 -3 2.17 1.28
 -6 7 3 1.27 1.35
 6 7 -2 0.43 1.93
 -6 7 2 0.92 1.46
 6 7 -1 -0.44 2.02
 -6 7 1 0.49 1.53
 6 7 0 13.56 3.14
 -6 7 0 5.22 1.83
 6 7 1 2.79 2.33
 -6 7 -1 3.95 1.93
 6 7 2 13.33 3.36
 6 7 3 2.46 2.16
 6 7 4 29.89 4.59
 6 7 5 14.59 3.61
 -6 7 -6 36.86 3.05
 -6 7 -7 3.8 1.57
 -6 7 -8 23.29 2.39
 -6 7 -9 1.28 1.37
 -6 7 -10 29.02 2.44
 -6 7 -11 4.1 1.32
 -6 7 -12 19.87 1.85
 -6 7 -13 4.12 1.15
 -6 7 -14 18.41 1.6
 -6 -7 -14 19.15 1.56
 -6 7 -15 8.81 0.98
 -6 -7 -16 8.02 0.97
 6 -8 -17 9.29 1.19
 6 -8 -16 13.28 1.53
 6 -8 -15 6.54 1.44
 6 8 -14 15.79 1.62
 6 -8 -14 11.99 1.19
 6 8 -13 16.79 1.8
 6 -8 -13 15.33 1.51
 6 8 -12 10.51 1.66
 6 -8 -12 11.63 1.5
 6 8 -11 29.53 2.38
 6 -8 -11 29.18 2.21
 6 8 -10 11.99 1.74
 6 -8 -10 11.79 1.7
 6 8 -9 32.47 2.56
 6 -8 -9 36.73 2.6
 6 8 -8 8.28 1.66
 6 -8 -8 10.74 1.7
 6 8 -7 30.28 2.42
 6 -8 -7 34.75 2.65
 6 8 -6 5.82 1.5
 6 -8 -6 5.82 1.61
 6 8 -5 19.34 1.95
 6 -8 -5 26.09 2.33
 6 -8 -4 3.84 1.79
 6 -8 -3 18.33 2.2
 6 -8 -2 2.94 1.7
 -6 8 2 0.82 1.27
 -6 8 1 38.11 2.76
 -6 8 0 4.83 1.63
 -6 8 -1 30.79 2.77
 -6 8 -2 6.42 1.88
 -6 8 -3 28.11 2.68
 -6 8 -4 8.08 1.86
 -6 8 -5 24.64 2.45
 -6 8 -6 3.89 1.51
 -6 8 -7 21.01 2.05
 -6 8 -8 5.9 1.45
 -6 8 -9 23.93 1.95
 -6 8 -10 15.54 1.46
 -6 8 -11 20.16 1.47
 -6 8 -12 17.95 1.24
 6 -9 -5 1.45 0.88
 6 -9 -4 5.13 1.07
 6 -9 -3 -0.2 0.93
 6 -9 -2 1.83 0.95
 6 -9 -1 1.59 1.04
 6 -9 0 3.79 1.06
 6 -9 1 1.02 1.04
 6 -9 2 3.36 1.05
 6 -9 3 1.98 0.98
 6 -9 4 0.94 0.86
 -7 0 32 22.95 1.51
 7 0 -31 0.86 1.13
 7 0 -30 15.17 2.06
 7 0 -29 0.14 1.59
 7 0 -28 35.28 2.86
 7 0 -28 38.89 2.63
 7 0 -27 -0.61 1.66
 7 0 -27 1.4 1.96
 7 0 -27 1.35 1.19
 7 0 -26 44.58 3.61
 -7 0 26 50.63 7.68
 7 0 -26 44.76 3.05
 7 0 -25 -0.58 1.9
 -7 0 25 -1.69 3.99
 -7 0 24 22.71 5.66
 7 0 -24 29.03 3.16
 7 0 -24 29.04 3.31
 7 0 -24 26.34 2.44
 7 0 -23 1.18 2.06
 -7 0 23 1.63 3.67
 -7 0 23 -0.52 2.55
 7 0 -23 2.59 1.89
 7 0 -23 0.19 1.79
 7 0 -23 0.82 1.44
 7 0 -22 37.73 2.92
 -7 0 22 45.02 5.54
 7 0 -22 28.59 2.86
 7 0 -22 37.59 3.39
 7 0 -22 29.25 3.24
 7 0 -21 -0.14 1.56
 7 0 -21 -0.39 1.43
 7 0 -21 0.18 1.97
 -7 0 21 3.39 2.65
 7 0 -21 -1.6 1.95
 7 0 -20 60.43 3.54
 7 0 -20 53.77 3.95
 7 0 -20 53.89 3.49
 -7 0 20 57.87 5.85
 7 0 -20 61.76 4.16
 7 0 -19 -0.32 1.66
 7 0 -19 0.82 1.82
 -7 0 19 -0.43 1.94
 7 0 -19 1.79 1.38
 7 0 -19 -0.35 1.29
 7 0 -18 5.71 1.42
 7 0 -18 3.99 1.8
 7 0 -18 5.06 1.91
 -7 0 18 2.01 1.86
 7 0 -18 3.81 1.43
 7 0 -17 0.41 1.07
 7 0 -17 0.58 1.52
 7 0 -17 0.71 1.58
 -7 0 17 0.37 2.07
 7 0 -17 -1.21 1.12
 7 0 -16 5.92 1.9
 7 0 -16 4.84 1.7
 7 0 -16 4.43 1.23
 7 0 -16 3.93 1.2
 -7 0 15 -2.21 1.89
 7 0 -15 1.39 1.11
 7 0 -15 -0.24 1.38
 7 0 -15 0.34 1.43
 7 0 -15 0.09 1.06
 7 0 -15 1.96 1.62
 -7 0 14 135.51 7.75
 -7 0 13 1.85 1.82
 -7 0 12 97.8 5.92
 7 0 -11 0.48 1.7
 7 0 -10 3.85 1.66
 7 0 -9 1.14 1.46
 7 0 -8 17.73 2.17
 7 0 -7 -0.67 1.37
 7 0 -7 0.46 1.12
 7 0 -6 6.5 1.47
 7 0 -5 -0.1 1.14
 7 0 -4 883.6 27.88
 7 0 -3 0.28 0.88
 7 0 -2 646.72 20.49
 7 0 -1 0.32 0.81
 7 0 -1 0.76 1.47
 7 0 0 74.14 4.2
 7 0 1 -0.16 1.67
 7 0 1 1.12 1.43
 7 0 2 23.26 2.71
 7 0 2 21.4 2.88
 7 0 3 0.2 1.8
 7 0 3 0.48 1.91
 7 0 4 199.36 9.48
 7 0 4 215.63 10.1
 7 0 5 0.54 2.17
 7 0 5 1.22 2.42
 7 0 6 692.45 25.77
 7 0 6 712.15 26.43
 7 0 7 3.11 2.59
 7 0 7 0.38 2.51
 7 0 8 613.97 23.32
 -7 0 -8 558.43 18.36
 7 0 9 -0.43 2.56
 -7 0 -9 1.1 1.05
 7 0 10 708.88 28.48
 -7 0 -10 706.64 22.92
 7 0 10 752.62 29.39
 -7 0 -11 0.72 1.15
 7 0 11 1.69 2.72
 7 0 12 413.83 20.68
 7 0 13 5.24 3.75
 -7 0 -13 1.45 1.3
 7 0 14 232.8 15.36
 -7 0 -14 244.5 9.52
 7 0 15 0.73 3.79
 -7 0 -15 2.09 1.67
 7 0 16 799.78 34.45
 -7 0 -16 790.1 26.33
 -7 0 -17 -1.74 1.69
 7 0 17 0.57 2.02
 7 0 17 0.77 3.76
 -7 0 -18 215.6 8.98
 7 0 18 218.49 9.48
 7 0 18 232.23 15.26
 7 0 19 5.92 3.85
 -7 0 -20 206.86 8.49
 7 0 20 218.95 14.57
 7 0 20 208.89 8.98
 7 0 21 -1.09 1.78
 -7 0 -21 -0.38 1.4
 7 0 22 152.53 6.59
 -7 0 -22 146.34 6.09
 7 0 22 137.65 6.24
 7 0 23 0.1 1.21
 7 0 23 0.12 1.33
 -7 0 -23 0.24 0.98
 7 0 24 59.89 3.26
 7 0 25 -0.48 0.85
 7 1 -31 2.52 1.15
 7 -1 -31 2.9 1.12
 7 1 -30 0.32 1.42
 7 -1 -30 0.43 1.38
 7 -1 -29 11.38 1.48
 7 -1 -29 7.52 1.47
 7 -1 -29 10.05 1.87
 7 1 -29 8.83 1.89
 7 -1 -28 1.43 1.21
 7 -1 -28 -0.75 1.38
 7 1 -28 -0.97 1.43
 7 -1 -28 0.15 1.66
 7 1 -28 2.17 1.74
 7 -1 -27 10.25 2.1
 7 1 -27 11.45 2.33
 7 -1 -27 5.69 1.49
 7 1 -27 5.93 1.8
 7 -1 -27 8.15 2.01
 7 1 -26 2.62 1.19
 -7 -1 26 3.27 3.31
 -7 1 26 5.75 4.56
 7 -1 -26 2.87 1.83
 7 1 -26 4.27 1.85
 7 1 -26 4.88 2.11
 7 -1 -26 2.36 1.92
 7 -1 -26 2.81 1.37
 -7 -1 25 11.74 4.28
 -7 1 25 9.29 4.62
 -7 1 25 1.15 2.65
 7 1 -24 4.22 1.99
 7 1 -24 1.33 1.24
 7 -1 -24 -0.19 1.88
 7 1 -24 -0.2 2.03
 7 -1 -24 3.09 1.92
 -7 -1 24 8.36 4.1
 -7 1 24 2.54 3.42
 7 -1 -24 0.71 1.37
 -7 1 24 0.59 2.44
 7 -1 -23 5.02 2.15
 -7 1 23 4.1 2.94
 7 1 -23 5.28 2.34
 7 -1 -23 5.59 1.99
 -7 -1 23 2.44 3.74
 -7 1 23 9.06 4.43
 7 1 -23 3.79 2.26
 7 -1 -23 2 1.53
 7 1 -23 3.67 1.36
 7 -1 -22 1.13 1.92
 7 1 -22 0.4 2.09
 -7 1 22 4.6 2.99
 7 1 -22 -0.12 1.23
 7 -1 -22 0.71 1.56
 7 1 -22 0.6 2.01
 7 -1 -22 1.46 1.76
 7 1 -22 0.74 1.64
 7 -1 -22 2.38 1.71
 7 -1 -21 19.78 2.62
 7 1 -21 17.35 2.72
 -7 1 21 20.54 4.18
 7 1 -21 13.69 2.15
 7 -1 -21 16.4 2.24
 7 1 -21 13.68 1.87
 7 -1 -21 16.74 2.18
 7 -1 -21 14.7 2.42
 7 1 -21 17.53 2.77
 7 -1 -20 43.58 3.45
 7 1 -20 51.66 3.96
 7 -1 -20 46.85 3.17
 7 1 -20 42.07 2.83
 7 -1 -20 40.58 3.1
 7 1 -20 41.17 3.12
 -7 1 20 52.34 6.04
 7 1 -20 44.81 3.83
 7 -1 -20 47.32 3.6
 -7 1 19 38.91 5.21
 -7 -1 19 42.17 4.47
 7 1 -19 43.83 3.04
 7 -1 -19 40.02 2.94
 7 -1 -19 42.28 3.4
 7 -1 -19 41.06 2.95
 7 1 -19 42.19 2.72
 7 1 -19 43.07 3.62
 7 -1 -19 42.02 3.21
 7 -1 -19 45.89 3.39
 7 1 -19 55.78 3.93
 7 -1 -18 3.55 1.3
 7 1 -18 2 1.14
 7 -1 -18 3.43 1.72
 7 -1 -18 4.3 1.54
 7 1 -18 2.37 1.8
 -7 1 18 4.21 2.43
 7 -1 -18 3.74 1.48
 7 1 -18 2.29 1.35
 7 1 -18 2.91 2.02
 7 -1 -18 2.91 1.72
 -7 1 17 40.88 4.82
 7 -1 -17 31.95 2.5
 7 1 -17 40.52 2.7
 7 -1 -17 40.83 2.98
 7 -1 -17 35.62 2.61
 7 1 -17 34.52 2.33
 7 1 -17 35.98 3.19
 7 -1 -17 33.83 2.78
 7 1 -17 36.66 3.3
 7 -1 -17 37.76 2.97
 7 -1 -16 2.15 1.24
 7 1 -16 2.65 1.12
 7 -1 -16 1.99 1.58
 7 -1 -16 1.77 1.46
 7 1 -16 2.21 1.62
 -7 1 16 -0.4 2.34
 -7 -1 16 2.63 1.86
 7 -1 -16 1.64 1.15
 7 1 -16 2.98 1.25
 7 -1 -16 3.25 1.6
 7 1 -16 2.06 1.88
 -7 -1 15 116.96 6.79
 7 -1 -15 109.02 4.86
 7 1 -15 112.19 4.91
 7 -1 -15 123.49 5.01
 7 -1 -15 112.59 5.2
 7 1 -15 131.4 6.21
 7 -1 -15 113.86 5.35
 7 1 -15 115.71 5.47
 7 -1 -15 105.08 5.16
 7 -1 -14 1.73 1.14
 -7 1 14 2.38 2.26
 -7 -1 14 2.69 1.46
 7 -1 -14 2.77 1.39
 7 -1 -14 1.19 1.03
 7 1 -14 2.05 1.07
 7 -1 -14 2.13 1.5
 7 1 -14 3.51 2.04
 7 1 -14 2.73 1.53
 -7 1 13 152.8 8.31
 -7 -1 13 126.39 6.91
 -7 1 12 8.76 2.69
 -7 -1 12 8.38 1.92
 7 1 -11 1.73 2.05
 7 -1 -11 3.7 2.09
 -7 1 11 5.39 2.2
 7 1 -11 2.63 1.79
 7 1 -10 183.86 8.72
 7 -1 -10 197.33 8.85
 7 1 -10 180.94 8.41
 7 1 -9 2.06 1.59
 7 -1 -9 2.74 1.68
 7 1 -9 1.76 1.8
 7 1 -8 3.36 1.5
 7 1 -8 4.2 1.67
 7 -1 -8 3.51 1.48
 7 1 -7 8.81 1.58
 7 -1 -7 7.47 1.77
 7 1 -7 8.53 1.79
 7 1 -6 18.42 2.19
 7 -1 -6 22.67 2.32
 7 1 -6 18.43 1.97
 7 -1 -5 111.78 5.39
 7 1 -5 111.18 5.37
 7 -1 -5 115.48 5.41
 7 1 -5 105.96 5.25
 7 1 -5 101.16 4.96
 7 1 -4 663.17 21.52
 7 1 -4 646.62 21.85
 7 -1 -4 641.24 21.84
 7 1 -4 668.94 21.88
 7 -1 -4 639.5 21.84
 7 1 -3 698.1 22.85
 7 -1 -3 694.95 23.3
 7 1 -3 704.83 23.32
 7 1 -2 184.36 7.36
 7 -1 -2 182.8 7.79
 7 1 -2 168.97 7.67
 7 -1 -1 51.69 4.16
 7 -1 0 656.14 22.51
 7 1 0 658.68 22.48
 7 -1 0 655.57 23.18
 7 -1 1 122.59 6.18
 7 1 1 117.77 6.13
 7 -1 1 111.74 6.64
 7 -1 2 263.82 10.88
 7 1 2 254.78 10.85
 7 -1 2 243.41 11.35
 7 1 3 271.34 11.89
 7 -1 3 276.55 11.94
 7 1 3 280.53 9.86
 7 -1 3 277.91 12.58
 7 1 4 128.22 7.33
 7 -1 4 121.94 7.31
 7 1 4 127.13 7.09
 7 1 4 120.54 5.48
 7 -1 4 119.95 7.64
 7 -1 5 11.78 3.03
 7 1 5 9.26 2.86
 7 1 5 8.84 2.85
 7 -1 5 8.35 3.34
 7 1 5 10.42 1.96
 7 -1 6 25.81 4.11
 7 1 6 23.99 4.14
 7 -1 6 31.95 4.57
 7 1 6 30.1 3.73
 7 1 7 72.36 6.52
 7 -1 7 73.81 6.46
 7 1 7 79 6.12
 7 -1 7 75.78 6.99
 -7 -1 -8 -0.62 1.08
 7 -1 8 0.99 2.87
 -7 -1 -9 19.23 1.75
 7 1 10 0.85 2.44
 -7 -1 -10 0.47 1.06
 7 1 10 1.57 2.95
 7 -1 10 2.11 2.83
 -7 -1 -11 4.65 1.29
 -7 1 -11 3.37 1.55
 7 1 11 5.47 2.76
 7 -1 11 8.85 3.88
 7 -1 11 4.01 3.14
 7 1 11 6.26 3.45
 7 -1 12 5.38 3.85
 7 1 12 2.46 3.02
 7 -1 12 1.86 2.91
 -7 -1 -12 3.62 1.37
 -7 1 -12 0.66 1.36
 -7 1 -13 30.97 2.62
 -7 -1 -13 24.67 2.41
 7 -1 13 28.45 5.34
 7 1 13 21.03 5.02
 7 -1 13 25.48 5.49
 7 -1 14 1.4 3.37
 7 1 14 5.57 3.68
 7 -1 14 1.47 3.06
 -7 -1 -14 2.24 1.53
 -7 1 -14 2.77 1.48
 -7 1 -15 2.71 1.58
 7 -1 15 5.26 4.04
 7 -1 15 5.84 4.59
 7 1 15 7.28 4.29
 7 -1 16 2.25 4.17
 7 1 16 3 4.42
 -7 -1 -16 3 1.88
 -7 1 -16 1.99 1.61
 -7 -1 -17 -0.17 1.74
 -7 1 -17 0.76 1.45
 7 -1 17 -0.76 3.79
 7 1 17 -0.76 3.57
 7 1 17 0.76 2
 7 -1 17 2.08 2
 -7 -1 -18 5.74 1.89
 7 1 18 2.61 2.02
 7 -1 18 5.93 2.26
 7 -1 18 4.49 4.03
 7 1 18 7.51 4.11
 7 1 19 -2.18 3.27
 7 -1 19 -2.16 3.94
 -7 -1 -20 27.77 2.77
 7 -1 20 26.07 2.73
 7 1 20 26.35 2.83
 7 -1 21 2.37 1.63
 7 1 21 2.56 1.64
 -7 -1 -21 0.82 1.35
 7 -1 22 21.66 2.24
 7 1 22 15.59 2.12
 7 -1 22 22.44 2.45
 -7 -1 -22 18.39 2.13
 7 1 23 0.66 1.24
 7 -1 23 -0.54 1.28
 7 -1 23 2.31 1.42
 -7 -1 -23 0.83 1.08
 7 -1 24 16.5 1.72
 7 -1 24 20.35 1.73
 7 1 24 18.15 1.69
 7 1 25 0.49 0.71
 7 -1 25 -0.06 0.67
 7 -2 -31 0.5 0.85
 7 -2 -30 -0.27 1.13
 7 -2 -29 2.02 1.4
 7 2 -29 3.06 1.53
 7 -2 -29 3.04 1.15
 7 -2 -29 1.77 1.02
 7 -2 -28 4.39 1.67
 7 2 -28 0.96 1.61
 7 -2 -28 1.48 1.41
 7 -2 -28 1.25 1.2
 7 -2 -27 9.02 1.95
 7 -2 -27 10.7 1.67
 7 -2 -27 10.89 2.17
 7 2 -27 6.34 2.01
 7 -2 -26 7.63 1.66
 7 -2 -26 6.34 1.96
 7 2 -26 11.19 2.3
 7 2 -26 5.44 1.89
 7 -2 -26 6.85 1.97
 7 2 -25 18.09 2.63
 7 -2 -25 20.44 2.66
 -7 -2 25 12.92 4.65
 -7 2 25 13.39 4.98
 -7 2 25 19.16 4.45
 7 -2 -24 0.56 1.46
 7 -2 -24 1.11 1.88
 7 -2 -24 -0.18 1.75
 7 2 -24 0.21 2.12
 -7 2 24 0.64 2.95
 -7 -2 24 -1.64 3.41
 -7 2 24 2.41 3.53
 7 -2 -23 154.1 6.85
 7 -2 -23 153.5 7.46
 7 2 -23 156.71 7.76
 7 2 -23 152.28 7.64
 -7 2 23 137.34 11.34
 7 -2 -23 160.22 7.6
 -7 -2 23 163.49 13.05
 -7 2 23 179.55 13.54
 7 -2 -22 57.91 3.72
 7 2 -22 54.92 4.4
 7 -2 -22 52.11 4.01
 7 2 -22 59.16 4.47
 -7 -2 22 60.94 7.85
 -7 2 22 52.58 7.39
 7 -2 -22 51.93 4.07
 -7 2 22 47.6 6.5
 7 -2 -21 118.62 5.97
 -7 2 21 126.37 10.25
 7 2 -21 139.26 7.28
 -7 -2 21 136.85 11.39
 -7 2 21 157.1 11.98
 7 -2 -21 123.95 5.99
 7 2 -21 134.91 6.07
 7 -2 -21 135.73 6.74
 7 -2 -21 131.03 6.51
 7 2 -21 129.52 7.01
 7 -2 -21 126.94 6.43
 7 2 -20 10.9 2.78
 -7 2 20 9.02 3.6
 7 -2 -20 5.7 1.82
 7 2 -20 8.31 1.85
 7 -2 -20 7.87 1.92
 7 -2 -20 5.73 2.02
 7 2 -20 6.03 2.57
 7 -2 -20 5.46 1.77
 7 -2 -20 2.42 1.87
 -7 2 19 284.56 15.46
 7 2 -19 274.39 10.32
 7 -2 -19 273.78 10.36
 7 -2 -19 259.44 10.33
 7 -2 -19 264.77 10.98
 7 2 -19 307.84 12.07
 7 -2 -19 278.24 10.87
 7 -2 -19 284.48 10.96
 7 2 -19 281.49 11.53
 7 2 -18 8.59 2.75
 -7 2 18 2.15 2.69
 7 -2 -18 4.7 1.47
 7 2 -18 4.88 1.41
 7 -2 -18 4.23 1.8
 7 -2 -18 4.18 1.56
 7 -2 -18 2.57 1.96
 7 2 -18 5.03 2.3
 7 -2 -18 4.07 1.67
 -7 2 17 493.58 22.14
 7 -2 -17 506.87 17.47
 7 -2 -17 497.68 17.61
 7 2 -17 496.2 18.26
 7 -2 -17 492.69 17.09
 7 -2 -17 520.49 17.14
 7 2 -17 503.13 17.04
 7 -2 -17 482.05 17.75
 7 2 -17 576.34 19.37
 7 2 -17 503.31 16.82
 -7 2 16 73.4 6.51
 7 -2 -16 66.75 3.92
 7 2 -16 67.6 4.48
 7 2 -16 65.91 3.54
 7 -2 -16 63.23 3.54
 7 -2 -16 62.36 3.57
 7 -2 -16 66.57 3.98
 7 2 -16 72.29 5.25
 7 -2 -16 69.12 4.18
 7 2 -16 75.93 3.57
 -7 2 15 761.66 29.05
 7 -2 -15 761.09 24.18
 7 2 -15 737.46 24.13
 7 -2 -15 745.74 24.25
 7 2 -15 772.15 24.09
 7 2 -15 666.32 25.93
 7 -2 -15 765.94 24.71
 7 2 -15 762.13 25.27
 7 -2 -14 5.22 1.65
 7 -2 -14 4.3 1.24
 -7 2 14 2.37 2.33
 -7 -2 14 5.59 1.55
 7 2 -14 6.27 2.91
 7 -2 -14 3.87 1.16
 7 2 -14 3.46 1.16
 7 2 -14 3.65 1.12
 7 2 -14 1.35 1.8
 7 -2 -13 1140.79 34.75
 7 2 -13 1197.77 35.69
 -7 -2 13 1174.89 36.27
 7 -2 -13 1123.6 35.03
 7 2 -12 55.81 4.56
 -7 2 12 43.08 4.53
 -7 -2 12 55.01 3.58
 7 2 -11 943.11 32.6
 -7 2 11 971.06 33.6
 7 2 -10 202.24 9.12
 -7 2 10 190.1 9.61
 7 2 -9 1146.22 38.11
 -7 2 9 1152.03 38.93
 7 -2 -9 1149.02 38.31
 7 2 -9 1192.3 38.32
 7 2 -8 74.43 4.55
 -7 2 8 73.95 5
 7 -2 -8 75.35 4.67
 7 2 -8 80.49 4.76
 7 2 -7 1333.15 43.48
 7 -2 -7 1369.39 43.45
 7 2 -7 1354.84 43.39
 7 2 -6 185.44 8.07
 7 2 -6 193.47 7.93
 7 -2 -6 182.88 7.82
 7 2 -5 1998.67 62.89
 7 2 -5 2008.33 62.49
 7 -2 -5 2000.58 62.52
 7 2 -4 99.5 4.98
 7 -2 -4 103.95 5.02
 7 2 -4 105.4 5.13
 7 -2 -4 100.9 5.05
 7 2 -4 100.91 5.31
 7 2 -3 1739.74 54.22
 7 -2 -3 1766.71 54.23
 7 2 -3 1627.21 54.43
 7 -2 -3 1705.75 55.91
 7 2 -3 1746.96 54.21
 7 -2 -3 1745.71 54.2
 7 -2 -2 40.11 4.16
 7 2 -2 38.03 2.92
 7 -2 -2 39.47 2.93
 7 -2 -1 1708.72 55.15
 7 2 -1 1715.27 53.34
 7 -2 -1 1644.35 53.2
 7 -2 0 118.79 7.42
 7 2 1 1314.85 42.13
 7 -2 1 1290.02 42.1
 7 -2 1 1289.36 44.16
 7 2 2 154.04 7.39
 7 -2 2 142.08 7.26
 7 -2 2 136.18 8.56
 7 2 3 821.44 28.9
 7 -2 3 840.88 28.98
 7 2 3 850.12 29.64
 7 -2 3 828.38 31.11
 7 -2 4 131.7 7.57
 7 2 4 133.45 7.65
 7 2 4 143.27 8.01
 7 -2 4 128.63 8.93
 7 -2 5 502.08 20.3
 7 2 5 535.32 20.53
 7 -2 5 536.38 22.61
 7 2 5 510.85 20.57
 7 2 6 61.07 5.48
 7 -2 6 55.36 5.23
 7 -2 6 62.71 6.99
 7 2 6 55.89 5.33
 7 -2 7 651.35 25.76
 7 2 7 669.52 25.92
 -7 -2 -8 28.22 2.03
 7 2 8 33.35 4.55
 -7 -2 -9 324.03 11.45
 7 -2 9 328.54 16.53
 7 2 9 354.51 16.81
 -7 2 -9 333.08 11.45
 7 -2 9 362.91 18.76
 7 2 9 315.69 16.16
 7 2 10 4.87 2.99
 -7 -2 -10 7.47 1.33
 7 -2 10 4.95 3.62
 7 2 10 5.35 2.93
 7 -2 10 10.26 3.56
 -7 -2 -11 68.96 3.56
 7 2 11 76.21 7.13
 7 -2 11 68.5 8.31
 7 2 11 65 7.17
 7 -2 11 48.05 6.56
 7 2 12 14.24 3.78
 -7 -2 -12 12.98 1.77
 7 2 12 14.93 4.55
 7 -2 12 11.96 3.98
 7 -2 12 13.49 4.69
 -7 -2 -13 119.8 5.49
 7 -2 13 115.8 11.51
 7 -2 13 140.48 10.92
 7 2 13 114.89 10.01
 -7 -2 -14 1.72 1.36
 7 -2 14 1.23 1.83
 7 2 14 3.31 1.89
 7 -2 14 5.95 4.42
 7 2 14 -0.69 3.53
 7 -2 14 1.4 3.44
 7 -2 15 58.86 4.13
 7 2 15 56.3 4.03
 7 -2 15 38.63 7.44
 7 -2 15 54.26 7.57
 7 2 15 64.23 7.89
 -7 -2 -15 54.76 3.58
 7 2 16 4.86 2
 7 -2 16 1.09 1.78
 7 -2 16 2.55 3.64
 7 -2 16 2.2 3.46
 7 2 16 5.07 3.33
 7 -2 17 5.76 2.04
 7 2 17 5.52 1.97
 7 -2 17 10.7 5.11
 7 -2 17 2.18 3.51
 7 2 17 3.6 3.61
 7 -2 18 14.74 4.91
 7 2 18 24.44 5.26
 7 -2 18 21.15 4.93
 -7 -2 -19 1.15 1.69
 7 2 19 3.22 1.75
 7 -2 19 0.16 1.57
 7 -2 19 -0.66 3.05
 7 2 19 0.66 2.96
 -7 -2 -20 6.9 1.76
 7 -2 20 9.4 1.85
 7 2 20 10.81 1.94
 -7 -2 -21 3.84 1.61
 7 2 21 2.95 1.54
 7 -2 21 1.68 1.52
 7 -2 22 3.58 1.34
 7 2 22 1.83 1.21
 -7 -2 -22 2.35 1.38
 7 -2 22 5.11 1.79
 7 -2 23 1.03 1.03
 7 2 23 0.51 1
 -7 -2 -23 2.21 1.19
 7 -2 23 0.21 1.26
 7 2 24 1.51 0.71
 7 -2 24 0.56 0.73
 7 -2 24 0.24 1.03
 -7 -2 -24 0.06 0.77
 7 -3 -30 13.12 1.26
 7 -3 -29 0.66 0.83
 7 -3 -29 0.51 1.06
 7 -3 -28 34.33 2.19
 7 -3 -28 28.61 2.28
 7 -3 -28 33.75 2.53
 7 -3 -27 -1.36 1.17
 7 -3 -27 0.75 1.41
 7 -3 -27 0.71 1.34
 7 -3 -26 59.44 3.4
 7 -3 -26 58.33 3.75
 7 3 -26 57.22 3.95
 7 -3 -26 55.79 3.72
 7 -3 -25 1.6 1.34
 7 -3 -25 4.01 1.9
 7 3 -25 2.88 2.04
 7 -3 -25 1.25 1.61
 7 -3 -24 88.56 5.13
 -7 3 24 91.92 8.75
 7 3 -24 74.37 5.17
 7 -3 -24 86.8 4.99
 7 -3 -23 5.62 1.65
 -7 3 23 4.74 3.26
 -7 -3 23 5.21 3.58
 7 -3 -22 88.55 5.39
 7 -3 -22 91.44 5.17
 7 3 -22 84.09 5.68
 -7 3 22 98.92 9.25
 7 -3 -22 89.03 5.15
 -7 -3 22 76.8 8.88
 -7 3 22 98.95 9.58
 7 -3 -22 86.04 4.69
 7 3 -21 -0.46 2.45
 -7 3 21 -0.67 3.1
 7 -3 -21 1.62 2.09
 7 -3 -21 2.19 1.6
 7 -3 -21 1.03 1.83
 7 3 -21 5.07 2.48
 7 -3 -21 0.35 1.7
 -7 -3 21 2.91 3.2
 -7 3 21 2.73 2.84
 -7 -3 20 122.66 10.55
 -7 3 20 104.75 9.55
 7 3 -20 139.81 7.46
 7 -3 -20 138.33 6.93
 7 -3 -20 128.32 6.44
 7 -3 -20 120.98 5.93
 7 3 -20 123.53 7.23
 7 -3 -20 132.96 6.38
 -7 3 20 134.1 10.65
 -7 3 19 8.03 3.38
 -7 -3 19 4.59 3.29
 7 3 -19 9.36 3.04
 7 -3 -19 3.61 2.01
 7 3 -19 7.59 1.54
 7 -3 -19 4.59 1.54
 7 -3 -19 7.78 1.78
 -7 3 19 3.14 3.33
 7 3 -19 2.96 2.82
 7 -3 -19 5.23 1.81
 7 3 -19 6.29 1.56
 7 -3 -19 6.77 2.11
 7 3 -18 123.61 5.55
 7 -3 -18 127.86 6.45
 7 -3 -18 123.18 5.75
 7 3 -18 124.15 7.07
 7 -3 -18 113.96 5.86
 7 -3 -18 113.05 6.04
 -7 3 18 129.43 10.01
 7 3 -18 140.29 7.79
 7 3 -18 121.24 5.46
 7 -3 -18 130.33 5.63
 7 -3 -17 11.76 2.25
 7 3 -17 14.16 3.01
 7 3 -17 16.17 3.73
 7 3 -17 12.67 1.8
 7 -3 -17 14.4 1.77
 -7 3 17 8.99 3.55
 7 -3 -17 12.7 1.87
 7 3 -16 78.37 4.1
 7 -3 -16 82.08 4.23
 7 3 -16 76.84 5.37
 7 -3 -16 82.1 4.53
 7 3 -16 71.22 5.88
 7 -3 -16 78.37 3.97
 -7 3 16 87.46 7.62
 7 -3 -15 44.65 2.76
 7 3 -15 35.75 4.67
 7 -3 -15 44.9 2.95
 -7 3 15 49.61 5.77
 7 3 -15 48.77 4.16
 7 -3 -15 50.58 3.34
 7 3 -15 47.23 2.98
 7 3 -14 86.55 6.67
 7 3 -14 101.83 5.55
 7 3 -14 84.73 6.19
 7 3 -14 93.61 4.38
 7 -3 -14 88.21 4.63
 7 -3 -14 97.42 4.45
 7 -3 -14 91.84 4.19
 -7 3 14 90.94 7.28
 7 3 -13 63.66 5.28
 7 3 -13 68.15 3.46
 -7 3 13 58.16 5.75
 7 -3 -13 61.83 3.16
 7 -3 -13 62.71 3.55
 7 3 -13 60.79 5.1
 7 -3 -13 67.06 3.48
 7 3 -13 63.06 4.25
 7 -3 -12 49.68 2.88
 7 3 -12 55.39 4.36
 7 3 -12 48.43 3.54
 7 -3 -12 49.43 3.06
 7 3 -12 48.37 2.93
 -7 3 12 47.23 4.99
 7 3 -11 27.07 3.21
 7 3 -11 20.77 2.5
 7 -3 -11 24.87 2.15
 7 -3 -11 20.47 1.82
 7 3 -11 20.23 1.93
 -7 3 10 125.85 7.87
 7 -3 -10 121.4 5.07
 7 3 -10 121.6 5.73
 7 3 -10 135.05 6.38
 7 -3 -10 125.5 5.22
 7 3 -10 131.22 5.23
 7 3 -9 51.32 2.78
 7 3 -9 54.34 3.81
 7 3 -9 47.97 4.14
 7 -3 -9 49.98 2.8
 -7 3 9 45.31 4.55
 7 3 -8 22.52 2.76
 -7 3 8 27.76 3.46
 7 3 -7 325.5 13.72
 7 3 -7 360.33 13.18
 7 -3 -7 365.77 13.27
 -7 3 7 340.57 14.41
 7 3 -6 101.98 5.92
 7 -3 -6 113.65 5.37
 7 3 -6 104.33 5.2
 -7 3 6 101.42 6.24
 7 3 -5 444.98 16.98
 7 -3 -5 467.45 15.85
 7 3 -5 461.4 15.8
 -7 3 5 427.87 16.99
 7 3 -4 44.68 3.71
 7 -3 -4 46.77 3.02
 7 3 -4 49.32 3.05
 -7 3 4 48.63 3.83
 7 -3 -3 465.22 15.41
 7 3 -3 446.51 15.36
 7 3 -3 427.94 16.72
 -7 -3 3 435.73 15.5
 7 -3 -3 431.2 18.17
 -7 3 3 445.48 16.43
 -7 3 2 119.15 5.74
 7 -3 -2 128.93 5.3
 7 3 -2 123.29 5.23
 7 -3 -2 105.23 7.27
 7 3 -2 128.38 5.25
 7 -3 -2 120.62 5.11
 7 -3 -1 607.96 24.94
 7 3 -1 677.52 22.01
 7 -3 -1 652.92 21.89
 7 3 -1 651.17 21.95
 7 -3 -1 653.36 21.88
 7 -3 0 241.16 12.24
 7 -3 0 222.04 9.04
 7 3 0 220.79 9.1
 7 -3 1 565.06 23.14
 7 -3 1 565.37 19.72
 7 3 1 554.57 19.73
 7 -3 2 236.59 13
 7 3 3 197.94 9.23
 7 -3 3 218.99 9.58
 7 3 4 326.7 13.44
 7 -3 4 318.4 13.41
 7 -3 5 424.69 17.09
 7 3 5 421.63 17.03
 7 -3 6 359.94 18.52
 7 3 6 343.81 16.33
 7 3 6 337.63 14.95
 7 -3 6 334.72 15.02
 7 -3 7 751.51 32.04
 7 3 7 757.55 29.44
 -7 3 -7 775.11 24.15
 -7 -3 -7 743.1 23.54
 7 -3 7 704.82 23.8
 7 -3 8 215.91 14.66
 7 3 8 207.81 12.55
 -7 3 -8 230.44 8.41
 -7 -3 -8 220.62 7.94
 7 -3 8 205.62 8.22
 7 -3 9 407.11 14.73
 7 3 9 467.05 19.95
 7 -3 9 458.77 19.89
 7 3 9 438.41 20.37
 7 -3 9 442.54 23.07
 -7 3 -9 436.07 14.74
 -7 -3 -9 418.15 14.36
 7 -3 10 230.72 9.01
 7 3 10 224.54 13.19
 7 -3 10 233.5 13.45
 7 3 10 215.95 13.59
 7 -3 10 235.25 16.35
 -7 3 -10 219 8.71
 -7 -3 -10 239.47 8.58
 7 3 11 266.42 10.6
 7 -3 11 288.19 10.8
 7 -3 11 279.77 15.59
 7 3 11 280.12 15.54
 7 3 11 271.43 15.81
 7 -3 11 294.86 18.89
 -7 3 -11 279.21 10.35
 -7 -3 -11 289.84 10.29
 7 3 12 102.05 5.16
 7 -3 12 90.88 5.04
 7 -3 12 92.31 8.71
 7 3 12 102.69 8.92
 7 -3 12 97.37 10.99
 7 3 12 89.56 8.66
 -7 3 -12 96.56 4.63
 -7 -3 -12 93.03 4.61
 -7 -3 -13 74.22 4.02
 7 -3 13 70.32 4.31
 7 3 13 63.43 4.19
 7 -3 13 66.23 9.26
 7 3 13 77.65 7.93
 7 -3 13 80.66 8.15
 -7 -3 -14 151.64 6.49
 7 -3 14 138.46 6.73
 7 3 14 140.34 6.69
 7 -3 14 150.64 13.65
 7 -3 14 145.46 11.37
 7 3 14 149.58 11.4
 7 -3 15 28.62 2.87
 7 3 15 25.14 2.77
 7 -3 15 39.19 7.32
 7 3 15 27.32 5.37
 7 -3 15 25.03 5.21
 7 -3 16 142.41 6.77
 7 3 16 146.56 6.7
 7 -3 16 143.85 13.24
 7 -3 16 152.12 11.65
 7 -3 17 47.09 8.08
 7 -3 17 69.25 7.66
 7 3 18 40.39 3.09
 7 -3 18 46.95 3.31
 7 3 19 16.25 1.93
 7 -3 19 15.59 1.97
 -7 -3 -19 15.69 2.26
 7 -3 20 56.87 3.97
 -7 -3 -20 62.01 3.76
 7 3 20 52.17 3.17
 7 -3 20 55.62 3.27
 7 -3 21 11.18 2.16
 -7 -3 -21 8.78 1.69
 7 3 21 7.04 1.24
 7 -3 21 7.51 1.35
 7 -3 22 25.47 2.32
 -7 -3 -22 22.4 1.96
 7 -3 23 1.23 1.17
 -7 -3 -23 1.6 0.9
 7 -3 24 15.16 1.32
 7 -4 -28 5.41 0.98
 7 -4 -28 2.99 0.92
 7 -4 -28 3.94 0.97
 7 -4 -27 2.18 0.99
 7 -4 -27 3.22 1.22
 7 -4 -27 0.18 1.11
 7 -4 -26 24.31 1.95
 7 -4 -26 23.77 2.21
 7 -4 -26 19 2.05
 7 -4 -25 3.56 1.28
 7 -4 -25 3.11 1.61
 7 -4 -25 2.24 1.4
 7 -4 -24 18.68 2.05
 7 -4 -24 18.54 2.44
 7 -4 -24 19.42 2.28
 7 -4 -23 1.74 1.82
 7 -4 -23 -0.3 1.5
 7 -4 -23 1.13 1.26
 -7 4 22 27.72 5.37
 7 -4 -21 0.84 1.43
 7 -4 -21 0.2 1.86
 7 -4 -21 0.97 1.57
 -7 4 21 3.34 3.07
 7 -4 -21 1.62 1.72
 7 -4 -20 3 1.6
 7 -4 -20 2.68 2.11
 7 -4 -20 2.53 1.86
 -7 4 20 9.33 3.46
 7 4 -20 2.25 1.35
 7 -4 -20 3.26 1.68
 7 -4 -19 -0.43 1.43
 7 -4 -19 2.27 2.1
 -7 4 19 -2.61 3.85
 7 -4 -19 3.12 1.8
 7 -4 -19 -0.64 1.47
 7 4 -19 1.38 1.42
 7 -4 -18 4.23 1.68
 7 4 -18 7.12 1.64
 7 -4 -18 2.94 1.86
 7 -4 -18 4.28 1.56
 -7 4 18 1.91 2.65
 7 -4 -17 20.26 2.3
 7 4 -17 19.44 2.28
 -7 4 17 16.52 4.2
 7 -4 -17 17.53 2.59
 7 -4 -16 21.46 2.37
 7 4 -16 21.19 2.3
 7 -4 -16 22.97 2.62
 -7 4 16 21.09 4.39
 7 -4 -15 0.15 1.61
 7 -4 -15 2.87 1.36
 7 4 -15 0.41 1.41
 7 -4 -14 9.7 1.94
 7 4 -14 14.67 3.03
 -7 4 14 5.82 3.09
 7 -4 -14 13.44 1.76
 7 4 -14 10.58 1.79
 7 -4 -13 0.79 1.43
 7 4 -13 0.36 2.02
 -7 4 13 -2.51 2.61
 7 -4 -13 -0.47 1.24
 7 4 -13 0.13 1.35
 7 -4 -12 6.82 1.66
 -7 4 12 3.32 2.47
 7 4 -12 4.12 1.97
 7 -4 -12 6.83 1.47
 7 4 -12 2.86 1.41
 7 -4 -11 0.34 1.31
 -7 4 11 1.79 2.24
 7 -4 -11 2.02 1.09
 7 4 -11 0.65 1.53
 7 4 -11 1.2 1.3
 -7 4 10 37.56 4.51
 7 -4 -10 31.97 2.44
 7 4 -10 27.33 3.51
 7 -4 -10 33.63 2.34
 7 4 -10 32.69 2.51
 -7 4 9 15.88 3.34
 7 -4 -9 13.21 1.73
 7 -4 -9 17.89 1.73
 7 4 -9 14.93 1.82
 7 4 -9 13.26 2.55
 7 4 -8 80.08 3.98
 7 4 -8 84.29 5.77
 7 4 -7 32.45 3.7
 7 4 -7 30.34 2.26
 -7 4 7 34.27 4.02
 -7 -4 6 2.74 1.97
 -7 4 6 2.24 1.86
 7 4 -6 7.7 1.32
 -7 -4 5 6.06 2.03
 -7 4 5 4.37 1.92
 7 4 -5 4.12 1.2
 7 4 -4 3.58 1.17
 7 4 -3 34.18 2.16
 7 -4 1 65.18 6.91
 7 -4 2 2.24 3.3
 7 -4 2 1.49 1.16
 7 -4 3 37.29 2.55
 7 -4 3 31.76 5.78
 7 -4 4 1.29 3.79
 -7 4 -4 2.4 1.36
 7 -4 4 2.04 1.46
 7 -4 5 122.96 5.8
 7 -4 5 133.4 10.95
 -7 4 -5 134.74 5.83
 -7 4 -6 2.5 1.35
 7 -4 6 5.19 4.24
 7 -4 7 47.61 7.96
 -7 4 -7 55.9 3.44
 -7 4 -8 7.83 1.77
 7 -4 8 8.45 5.05
 7 -4 9 67.14 9.5
 -7 4 -9 84.4 4.46
 -7 4 -10 19.45 2.27
 7 -4 10 15.01 5.85
 7 -4 11 93.23 11.24
 -7 4 -11 107.35 5.2
 -7 4 -12 9.44 1.7
 7 -4 12 0.99 5.24
 7 -4 13 36.81 7.54
 -7 4 -13 41.12 2.97
 7 -4 14 -0.98 5.53
 7 -4 15 60.52 9.18
 7 -4 16 1.78 4.71
 7 -4 17 28.32 3.14
 7 -4 18 5.02 2.04
 7 -4 19 10.89 2.17
 -7 -4 -19 12.84 2
 7 -4 20 0.63 1.6
 -7 -4 -20 5.32 1.58
 7 -4 21 9.07 1.66
 -7 -4 -21 10.9 1.56
 7 -4 22 -1 1.11
 -7 -4 -22 -0.07 0.94
 7 -5 -26 19.56 1.66
 7 -5 -26 14.35 1.19
 7 -5 -25 36.69 2.11
 7 -5 -25 37.32 2.61
 7 -5 -25 36.48 2.27
 7 -5 -24 30.5 2.06
 7 -5 -24 36.08 2.67
 7 -5 -23 41.78 2.63
 7 -5 -23 48 3.34
 7 -5 -23 42.42 2.85
 7 -5 -22 61.5 3.41
 7 -5 -22 62.01 3.59
 7 -5 -22 63.28 4.12
 7 -5 -21 85.87 4.78
 7 5 -21 90.98 4.54
 7 -5 -21 99.63 4.56
 7 -5 -21 89.96 5.31
 -7 5 20 48.96 6.45
 -7 -5 20 45.34 8.42
 7 -5 -20 55.29 3.32
 7 5 -20 48.04 3.3
 7 -5 -20 52.53 3.67
 -7 -5 19 79.22 11.06
 -7 5 19 104.14 9.28
 -7 5 18 29.51 5.21
 -7 -5 18 35.33 8.63
 7 -5 -18 32.2 2.66
 7 5 -18 31.44 2.86
 7 -5 -18 34.61 3.14
 -7 5 17 109.56 9.57
 7 -5 -17 112.14 5.33
 7 5 -17 116.96 5.66
 7 -5 -17 109.32 5.83
 -7 5 16 76.16 7.91
 -7 -5 16 79.18 11.73
 7 -5 -16 80.04 4.23
 7 -5 -16 74.31 4.63
 7 5 -16 71.22 4.38
 7 -5 -15 99.92 4.86
 7 5 -15 93.38 5.11
 7 -5 -15 102.83 5.32
 -7 5 14 140.34 10.46
 7 -5 -14 132.09 5.94
 7 5 -14 124.58 8.66
 7 5 -14 133.54 6.31
 7 -5 -14 135.13 6.35
 -7 -5 13 68.21 10.1
 -7 5 13 74.01 7.49
 7 -5 -13 66 3.76
 7 5 -13 62.19 5.9
 7 5 -13 63.15 4.02
 7 -5 -13 63.51 4
 -7 -5 12 86.01 10.57
 -7 5 12 105.48 8.7
 7 -5 -12 105.57 4.93
 7 5 -12 104.79 7.59
 7 5 -12 98.96 5.22
 7 -5 -12 107.03 5.24
 -7 -5 11 75.6 8.99
 -7 5 11 58.97 6.57
 7 -5 -11 70.87 3.75
 7 5 -11 67.4 5.95
 7 5 -11 69.56 4.13
 7 -5 -11 60.46 3.85
 -7 -5 10 50.88 7.12
 -7 5 10 43.49 5.51
 7 5 -10 48.72 4.9
 7 -5 -10 49.44 3.26
 7 5 -10 44.97 3.37
 7 -5 -10 46.08 2.93
 7 -5 -9 48.68 3.26
 7 5 -9 43.87 3.25
 7 -5 -9 43.04 2.83
 7 5 -8 20.71 3.4
 7 5 -8 21.29 2.34
 7 -5 -8 18.87 1.87
 7 5 -7 70.67 5.87
 -7 5 7 69.57 3.76
 7 5 -7 72.55 4.01
 7 -5 -7 78.91 3.75
 7 5 -6 27.18 3.84
 -7 5 6 33.55 2.55
 7 5 -6 31.6 2.56
 7 -5 -6 34.58 2.3
 -7 5 5 105.39 5.07
 7 5 -5 106.44 4.9
 7 5 -5 98.95 7.25
 -7 5 4 17.87 2.16
 7 5 -4 15.68 1.89
 7 5 -4 21.32 3.58
 -7 5 3 15.85 2.11
 7 5 -3 18.6 1.84
 7 5 -3 18.29 3.33
 7 5 -2 9.16 2.91
 7 5 -2 8.8 1.44
 -7 5 2 7.9 1.81
 7 5 -1 28.19 4.08
 7 5 -1 30.23 2.21
 -7 5 1 35.05 2.96
 -7 5 0 0.88 1.77
 7 5 0 5.51 2.7
 7 -5 0 4.67 3.24
 -7 5 -1 15.42 2.24
 7 5 1 16.86 3.51
 7 -5 1 11.71 4.35
 -7 5 -2 3.72 1.78
 7 -5 2 0.65 3.58
 -7 5 -3 26.1 2.62
 7 -5 3 20.2 5.03
 -7 5 -4 23.09 2.56
 7 -5 4 30.43 6.18
 -7 5 -5 23.91 2.59
 7 -5 5 26.44 2.44
 7 -5 5 31.66 6.69
 -7 5 -6 43.44 3.3
 7 -5 6 38.73 3.06
 7 -5 6 37.03 7.26
 -7 5 -7 26.26 2.65
 7 -5 7 28.16 2.75
 7 -5 7 22.26 6.3
 -7 5 -8 38.56 3.11
 7 -5 8 33.28 3.21
 7 -5 8 33.66 7.92
 -7 5 -9 54.99 3.67
 7 -5 9 49.26 3.93
 7 -5 9 50.59 8.89
 -7 5 -10 48.36 3.51
 7 -5 10 45.73 3.9
 -7 5 -11 54.08 3.59
 7 -5 11 46.22 3.97
 7 -5 11 51.37 8.75
 -7 5 -12 23.81 2.5
 7 -5 12 26.81 3.25
 7 -5 12 33.96 7.94
 7 -5 13 38.77 7.82
 7 -5 14 13.91 2.45
 -7 5 -14 10.88 1.78
 7 -5 14 10.14 5.8
 7 -5 15 22.09 2.77
 -7 5 -15 21.46 2.06
 7 -5 16 18.24 2.46
 7 -5 17 23.32 2.48
 7 -5 18 4.36 1.52
 -7 -5 -18 3.39 1.45
 7 -5 19 6.77 1.48
 -7 -5 -19 11.14 1.66
 7 -5 20 2.2 0.86
 -7 -5 -20 3.27 1.09
 -7 -5 -21 3.79 0.89
 7 -6 -24 6.63 1.22
 7 -6 -23 2.64 1.31
 7 -6 -22 14.98 2
 7 -6 -21 5.15 0.93
 7 -6 -21 4.58 1.65
 7 -6 -20 12 1.76
 7 6 -20 13.65 1.74
 7 -6 -20 9.58 1.25
 7 -6 -20 12.69 2.3
 7 -6 -19 8.94 1.77
 7 6 -19 6.51 1.6
 7 -6 -19 5.7 1.18
 7 -6 -19 8.4 2.29
 7 -6 -18 11.76 2.01
 7 6 -18 17.82 2.2
 7 -6 -17 1.08 1.65
 7 6 -17 1.13 1.36
 -7 6 16 12.29 4.41
 7 6 -14 17.4 2.42
 7 -6 -14 20.02 2.48
 7 6 -13 11.69 2.06
 7 -6 -13 9.98 2.03
 7 -6 -12 28.49 2.87
 7 6 -12 29.74 2.89
 7 -6 -11 -1.39 1.82
 7 6 -11 1.69 2.11
 7 6 -11 1.95 1.72
 7 -6 -10 45.57 3.44
 7 6 -10 41.94 3.32
 7 6 -10 40.04 4.84
 7 6 -9 5.04 2.48
 7 6 -9 7.61 2.01
 7 -6 -9 6 2.02
 7 6 -8 78.71 6.56
 7 6 -8 80.24 4.57
 7 -6 -8 79 4.54
 7 6 -7 4.17 1.8
 7 6 -7 3.4 2.21
 7 6 -6 142.37 9.24
 7 6 -6 136.36 6.29
 -7 6 6 139.98 6.09
 -7 6 5 15.69 2.05
 7 6 -5 15.74 2.09
 7 6 -5 16.07 3.39
 7 6 -4 95.83 4.85
 -7 6 4 92.95 4.96
 7 6 -3 4.02 2.36
 -7 6 3 2.69 1.7
 7 6 -3 1.1 1.24
 7 6 -2 60.83 5.97
 7 6 -2 61.72 3.44
 -7 6 2 57.66 3.96
 -7 6 1 -0.51 1.73
 7 6 -1 3.26 2.46
 7 6 0 83.4 7.14
 -7 6 0 81.19 4.83
 -7 6 -1 11.04 2.28
 7 6 1 9.81 3.1
 7 6 2 137.64 9.66
 -7 6 -2 134.46 6.56
 7 6 3 2.1 2.73
 -7 6 -3 2.73 1.78
 7 -6 3 5.13 3.53
 7 6 4 189.86 11.85
 -7 6 -4 180.01 7.9
 7 6 5 3.42 3.02
 7 -6 5 -0.81 4.08
 -7 6 -5 4.67 1.93
 7 -6 6 156.45 13.23
 -7 6 -6 153.37 7.05
 7 -6 7 7.12 5.27
 -7 6 -7 16.33 2.25
 7 -6 8 57.79 9.08
 -7 6 -8 65.43 4.02
 7 -6 9 22.33 6.62
 7 -6 10 76.06 9.56
 -7 6 -11 0.41 1.39
 -7 6 -12 123.89 5.62
 -7 6 -13 5.04 1.38
 7 -6 13 3.73 1.48
 7 -6 14 67.68 3.78
 -7 6 -14 87.67 3.93
 -7 6 -15 7.13 1.25
 7 -6 15 2.53 1.18
 7 -6 16 32.17 2.1
 -7 6 -16 57.49 2.51
 -7 -6 -17 7.87 1.44
 -7 -6 -18 32.58 2.05
 7 -7 -22 0.99 0.75
 7 -7 -21 40.41 2.41
 7 -7 -20 3.54 1.31
 7 -7 -19 73.75 3.63
 7 -7 -19 49.35 2.55
 7 -7 -18 2.98 1.6
 7 7 -18 3.45 1.25
 7 -7 -18 3.32 1.19
 7 -7 -17 83.44 4.53
 7 7 -17 77.65 3.99
 7 -7 -17 77.6 3.93
 7 -7 -16 3.69 1.46
 7 7 -16 2.43 1.4
 7 7 -15 67.03 3.85
 7 -7 -15 64.15 3.87
 7 7 -14 0.67 1.39
 7 -7 -14 0.67 1.48
 7 7 -13 30.25 2.73
 7 -7 -13 28.75 2.66
 7 7 -12 3.5 1.57
 7 -7 -12 4.99 1.69
 7 7 -11 29.49 2.79
 7 -7 -11 29.7 2.76
 7 -7 -10 41.23 3.16
 7 -7 -6 46.24 3.27
 7 7 -6 31.99 4.39
 7 7 -5 2.48 2.15
 7 7 -4 24.11 3.87
 7 7 -3 3.45 2.28
 7 7 -2 30.8 4.22
 7 7 -1 -1.79 2.41
 7 7 0 52.02 5.53
 7 7 1 4.72 2.5
 7 7 2 82.2 7.22
 7 7 3 19.81 3.9
 7 7 4 77.69 7.21
 -7 7 -5 18.33 2.38
 -7 7 -6 17.01 2.24
 -7 7 -7 24.99 2.48
 -7 7 -8 11.94 1.83
 -7 7 -9 28.85 2.45
 -7 7 -10 16.97 1.94
 -7 7 -11 33.79 2.38
 -7 7 -12 30.87 2.15
 -7 -7 -13 22.73 1.78
 -7 7 -13 29.02 1.92
 -7 7 -14 14.57 1.27
 -7 -7 -15 24.33 1.68
 -7 7 -15 24.99 1.4
 7 -8 -17 3.38 0.99
 7 -8 -16 90.22 4.02
 7 -8 -15 0.66 1.25
 7 -8 -14 94.3 3.88
 7 -8 -13 9.54 1.42
 7 -8 -12 151.45 5.93
 7 8 -12 145.11 6.03
 7 -8 -11 22.31 2
 7 8 -11 14.07 1.82
 7 -8 -10 202.85 7.55
 7 8 -10 185.84 7.48
 7 -8 -9 18.28 2
 7 8 -9 14 1.8
 7 -8 -8 250.89 9.25
 7 8 -8 243.17 9.08
 7 -8 -7 21.85 2.26
 7 -8 -6 284.89 10.43
 7 -8 -5 29.05 2.56
 7 -8 -4 271.04 10.06
 7 -8 -3 44.17 3.11
 -7 8 3 44.31 2.73
 7 -8 -2 284.47 10.43
 -7 8 2 276.03 10.18
 -7 8 1 42.35 2.95
 -7 8 0 261.94 10.02
 -7 8 -1 23.32 2.42
 -7 8 -2 196.35 8.08
 -7 8 -3 8.9 1.89
 -7 8 -4 197.43 7.97
 -7 8 -5 6.82 1.63
 -7 8 -6 141.82 5.96
 -7 8 -7 12.39 1.68
 -7 8 -8 82.33 3.82
 -7 8 -9 11.73 1.39
 -7 8 -10 52.49 2.56
 -7 8 -11 6.3 0.87
 7 -9 -6 2.61 0.89
 7 -9 -5 6.11 1.03
 7 -9 -4 4.87 1.07
 7 -9 -3 6.02 1.11
 7 -9 -2 2.48 1.08
 7 -9 -1 0.57 0.98
 7 -9 0 1.08 1.02
 7 -9 1 -0.28 0.94
 7 -9 2 4.75 1.05
 7 -9 3 0.19 0.89
 -8 0 32 1.14 0.91
 8 0 -32 2.63 0.92
 8 0 -31 -1.59 1.28
 8 0 -30 1.69 1.56
 8 0 -29 1.21 1.01
 8 0 -29 -0.86 1.39
 8 0 -29 0.43 1.72
 8 0 -28 10.81 1.55
 8 0 -28 9.7 1.97
 8 0 -28 11.97 2.37
 8 0 -27 0.11 1.23
 8 0 -27 4.13 2.18
 8 0 -27 1.15 1.73
 -8 0 26 88.77 9.88
 8 0 -26 75.93 4.89
 8 0 -25 -1.78 2.22
 8 0 -25 -1.33 1.81
 8 0 -25 0.13 1.3
 -8 0 25 -0.84 3.5
 8 0 -24 62.12 4.62
 8 0 -24 69 3.93
 -8 0 24 78.11 8.87
 8 0 -24 63.54 4.54
 8 0 -24 71.27 4.24
 -8 0 24 63.51 6.66
 8 0 -23 1.08 1.38
 -8 0 23 2.08 2.45
 8 0 -23 2.1 1.87
 8 0 -23 0.99 2.13
 8 0 -23 -1.52 1.77
 8 0 -22 384.64 13.61
 8 0 -22 353.94 14.34
 8 0 -22 381.33 13.83
 -8 0 22 363.32 18.05
 8 0 -21 0.18 1.92
 8 0 -21 0.9 1.86
 8 0 -21 1 1.43
 -8 0 21 0.49 2.14
 8 0 -21 -0.64 1.36
 8 0 -20 342.18 12.03
 8 0 -20 330.81 12.79
 8 0 -20 335.22 12.75
 8 0 -20 328.98 12.17
 -8 0 20 316.15 15.89
 8 0 -19 0.58 1.3
 8 0 -19 0.25 1.22
 8 0 -19 -0.33 1.7
 8 0 -19 1.48 1.73
 8 0 -18 734.66 24.29
 8 0 -18 747.65 24.97
 -8 0 18 734.69 28.4
 8 0 -18 755.75 24.9
 8 0 -18 744.41 24.14
 -8 0 17 1.52 2.27
 8 0 -17 0.61 1.12
 8 0 -17 0.33 1.22
 8 0 -17 0.29 1.49
 8 0 -17 0.15 1.58
 8 0 -16 1914.34 59.76
 8 0 -16 1938.21 59.7
 8 0 -16 1847.05 60.33
 8 0 -16 2021.5 60.28
 8 0 -16 1964.78 60.56
 8 0 -15 1.37 1.06
 8 0 -15 -0.11 1.45
 8 0 -15 -0.24 1.37
 8 0 -15 -0.27 1.63
 8 0 -15 0.34 1.05
 -8 0 15 1.29 1.85
 8 0 -14 584.78 19.05
 -8 0 14 603.98 22.38
 -8 0 13 0.27 1.76
 8 0 -12 2519.2 80.26
 8 0 -11 0.24 1.8
 8 0 -10 3746.99 116.25
 8 0 -9 0.2 1.41
 8 0 -8 2411.04 76.2
 8 0 -8 2461.76 75.9
 8 0 -7 0.82 1.41
 8 0 -7 1.01 1.24
 8 0 -6 3334.7 102.81
 8 0 -6 3316.1 102.9
 8 0 -6 3347.16 102.1
 8 0 -5 -0.16 1.14
 8 0 -5 -0.51 1.18
 8 0 -5 0.32 1.2
 8 0 -4 84.18 4.62
 8 0 -4 86.53 3.91
 8 0 -4 86.86 4.65
 8 0 -3 -0.82 1.24
 8 0 -3 0.08 0.9
 8 0 -2 298.63 10.17
 8 0 -1 0.51 0.87
 8 0 -1 -0.36 1.35
 8 0 0 1408.62 44.18
 8 0 0 1382.4 42.79
 8 0 0 1347.55 44.62
 8 0 1 0.53 1.83
 8 0 1 1.5 1.75
 8 0 2 1739.23 54.78
 8 0 2 1683.05 55.4
 8 0 3 0.66 1.95
 8 0 3 1.07 2.01
 8 0 4 1656.61 54.36
 8 0 4 1695.99 55.26
 8 0 5 1.14 2.32
 8 0 5 1.01 2.49
 8 0 6 3.85 2.52
 8 0 6 3.76 2.71
 8 0 7 3.95 2.59
 8 0 7 0.42 2.87
 8 0 8 18.74 3.59
 8 0 9 0.44 2.62
 8 0 9 2.03 3.03
 8 0 10 112.65 9.02
 8 0 11 1.2 3.05
 8 0 12 21.83 5.05
 -8 0 -13 0.68 1.4
 8 0 13 1.37 3.55
 -8 0 -14 20.94 2.31
 8 0 14 23.69 5.12
 -8 0 -15 1.2 1.54
 8 0 15 2.24 4.2
 8 0 15 -0.94 2.13
 8 0 16 39.09 3.55
 8 0 16 30.39 6.16
 -8 0 -16 36.09 3.03
 8 0 17 -1.52 3.73
 8 0 17 0.57 1.91
 -8 0 -17 1.23 1.58
 8 0 18 9.67 4.33
 8 0 18 8.8 2.18
 8 0 19 -1.41 3.54
 -8 0 -19 -0.14 1.42
 -8 0 -20 12.44 1.85
 8 0 20 8.59 2.01
 8 0 20 10.92 2.21
 -8 0 -21 -0.97 1.3
 8 0 21 -0.14 1.61
 8 0 21 1.28 1.56
 -8 0 -22 2.14 1.11
 8 0 22 1.09 1.45
 8 0 22 2.68 1.38
 8 0 23 -1.31 1.02
 8 0 23 -0.4 1.18
 8 0 24 0.99 0.98
 8 0 25 -0.25 0.59
 8 -1 -32 0.75 0.75
 8 1 -31 28.65 2.18
 8 -1 -31 25.89 2.14
 8 1 -30 1.15 1.47
 8 -1 -30 1.7 1.46
 8 -1 -30 -0.07 0.91
 8 -1 -30 0.34 0.92
 8 -1 -29 17.7 1.76
 8 1 -29 18.16 2.42
 8 -1 -29 22.63 2.42
 8 -1 -29 17.41 2.03
 8 -1 -28 0.84 1.59
 8 1 -28 0.38 1.54
 8 -1 -28 -0.78 1.74
 8 1 -28 -0.48 1.93
 8 -1 -28 2.09 1.18
 8 -1 -27 35.24 3.24
 8 -1 -27 36.59 2.71
 8 1 -27 32.52 2.46
 8 1 -27 35.34 3.12
 8 -1 -27 37.81 3.31
 8 1 -27 35.63 3.41
 8 1 -26 3.03 1.23
 8 -1 -26 2.97 1.44
 -8 -1 26 2.47 3.61
 -8 1 26 0.82 3.02
 8 1 -26 2.8 1.94
 8 -1 -26 5.31 2.05
 -8 1 25 16.73 4.01
 -8 -1 25 14.22 4.76
 -8 1 25 27.71 6.03
 8 1 -25 18.12 2.78
 8 -1 -25 20.06 2.91
 8 -1 -25 24.4 2.33
 8 1 -24 5.55 2.28
 8 -1 -24 6.97 2.16
 -8 1 24 4.71 2.96
 8 -1 -24 6.66 1.71
 8 1 -24 5.61 1.44
 -8 -1 24 4.97 3.82
 -8 1 24 8.35 4.02
 8 1 -24 7.97 2.39
 8 -1 -24 6.85 2.11
 8 1 -23 96.06 4.83
 8 -1 -23 101.6 5.19
 -8 1 23 98.25 8.73
 8 1 -23 102.66 5.22
 8 -1 -23 109.56 5.41
 8 -1 -23 101.09 5.74
 8 1 -23 103.16 5.94
 8 1 -23 107.49 6.09
 8 -1 -23 110.84 5.97
 8 1 -22 28.14 3.17
 8 1 -22 20.1 2.07
 8 -1 -22 19.11 2.31
 8 1 -22 18.04 2.96
 -8 1 22 24.24 4.78
 8 -1 -22 20.99 2.8
 8 -1 -22 25.6 2.9
 8 -1 -22 21.08 2.49
 8 1 -22 21.35 2.48
 8 -1 -21 110.39 5.79
 8 1 -21 105.89 6.04
 8 -1 -21 109.25 5.28
 8 1 -21 101.44 4.86
 -8 1 21 102.52 8.55
 8 1 -21 111.57 6.06
 8 -1 -21 95.25 5.58
 8 1 -21 112.62 5.39
 8 -1 -21 101.66 5.26
 8 -1 -20 35.5 3.2
 8 1 -20 37.94 3.68
 8 -1 -20 33.26 2.73
 8 1 -20 32.31 2.68
 -8 1 20 38.29 5.19
 8 -1 -20 34.02 3.06
 8 1 -20 31.62 3.35
 8 -1 -20 36.03 2.81
 8 1 -20 33.25 2.5
 8 1 -19 84.6 5.11
 8 -1 -19 76.15 4.71
 -8 -1 19 85.1 6.4
 -8 1 19 85.03 7.33
 8 -1 -19 86.96 4.71
 8 -1 -19 75.63 4.19
 8 1 -19 77.18 3.93
 8 -1 -19 80.38 4.26
 8 1 -19 76.82 4.19
 8 1 -19 83.08 4.96
 8 -1 -19 90.1 4.83
 -8 1 18 1.42 2.17
 -8 -1 18 -0.35 1.61
 8 1 -18 2.46 1.05
 8 -1 -18 1.41 1.26
 8 1 -18 2.88 1.92
 8 -1 -18 0.59 1.62
 8 -1 -18 0.72 1.58
 8 1 -18 1.68 1.91
 8 -1 -18 0.77 1.73
 8 -1 -18 0.84 1.25
 8 1 -18 0.72 1.24
 8 -1 -17 193.45 8.25
 8 1 -17 226.8 9.09
 -8 1 17 197.02 11.33
 8 -1 -17 197.04 8.24
 8 -1 -17 198.18 8.11
 8 1 -17 199.06 7.5
 8 -1 -17 197.97 7.74
 8 -1 -17 208.87 7.87
 8 1 -17 205.16 7.8
 8 1 -17 193.01 8.48
 -8 1 16 5.71 2.63
 -8 -1 16 6.32 1.99
 8 -1 -16 4.17 1.29
 8 1 -16 3.45 1.11
 8 -1 -16 3.39 1.56
 8 1 -16 3.09 1.63
 8 -1 -16 4.63 1.55
 8 -1 -16 5.3 1.27
 8 1 -16 2.86 1.18
 8 1 -16 4.21 1.99
 8 -1 -16 2.75 1.64
 8 1 -15 192.94 7.36
 8 -1 -15 189.89 7.35
 -8 -1 15 187.37 9.51
 8 1 -15 203.97 8.07
 8 -1 -15 187.54 7.73
 8 -1 -15 195.34 7.38
 8 -1 -15 204 7.77
 8 -1 -15 200.77 7.98
 8 1 -15 205.45 8.64
 8 -1 -14 49.99 3.18
 8 -1 -14 56.37 2.96
 8 1 -14 55.06 2.92
 8 -1 -14 54.21 2.93
 -8 -1 14 56.82 4.5
 8 1 -14 55.65 3.45
 8 -1 -14 57.59 3.47
 8 1 -14 58.4 4.1
 -8 1 13 4.12 2.11
 -8 -1 13 2.36 1.64
 8 -1 -12 104.1 6.61
 8 1 -12 105.4 6.6
 -8 1 12 105.85 6.76
 8 -1 -11 111.06 6.64
 8 1 -11 116.11 6.66
 8 1 -11 109.34 6.32
 8 -1 -10 41.76 3.69
 8 1 -10 38.05 3.52
 8 1 -10 35.35 3.33
 8 1 -9 313.66 12.32
 8 -1 -9 296.56 12.15
 8 1 -9 301.14 11.86
 8 1 -8 6.34 1.74
 8 1 -8 9.22 1.93
 8 -1 -8 7.61 1.87
 8 1 -7 268.09 10.59
 8 -1 -7 280.33 11.06
 8 1 -7 293.09 11.12
 8 -1 -6 15.29 2.19
 8 1 -6 18.59 2.31
 8 1 -6 16.15 2.04
 8 1 -6 19.15 2.36
 8 -1 -6 18.12 2.35
 8 1 -5 672.73 22.65
 8 -1 -5 685.01 23.23
 8 1 -5 682.49 23.18
 8 -1 -5 719.4 23.37
 8 1 -5 673.02 23.2
 8 1 -4 1190.33 37.39
 8 -1 -4 1158.57 37.36
 8 1 -4 1144.91 36.74
 8 1 -4 1145.51 37.28
 8 -1 -4 1138.2 37.28
 8 1 -3 587.22 20.08
 8 -1 -3 570.43 20.04
 8 1 -3 581.38 19.45
 8 1 -2 1585.9 51.12
 8 -1 -2 1588.04 51.15
 8 -1 -2 1654.86 51.89
 8 1 -2 1611.57 50.39
 8 -1 -1 7.09 2.53
 8 1 0 554.45 19.31
 8 -1 0 524.54 19.19
 8 -1 0 532.51 19.9
 8 1 1 1.93 1.72
 8 -1 1 1.08 1.77
 8 -1 1 -0.26 2.24
 8 1 2 112.36 6.39
 8 -1 2 104.87 6.3
 8 -1 2 99.97 6.67
 8 1 3 24.9 3.33
 8 -1 3 22.04 3.34
 8 1 3 20.46 2
 8 -1 3 25.27 3.85
 8 -1 4 362.58 15.3
 8 1 4 341.57 15.1
 8 -1 4 372.03 16.02
 8 1 5 36.03 4.51
 8 -1 5 36.16 4.52
 8 -1 5 38.35 5.05
 8 -1 6 653.26 25.04
 8 1 6 638.54 24.98
 8 -1 6 618.03 25.41
 8 -1 7 220.41 12.53
 -8 -1 -7 218.44 7.88
 8 -1 8 83.84 7.66
 -8 -1 -8 79.17 3.73
 8 1 9 136.16 9.81
 8 -1 9 146.62 10.19
 -8 -1 -9 136.94 5.72
 8 -1 10 161.47 11.07
 8 1 10 162.19 11.06
 8 -1 10 152.72 11.16
 -8 1 -10 174.58 6.78
 -8 -1 -10 146.04 6.39
 8 1 11 94.52 8.91
 8 -1 11 112.1 9.48
 8 -1 11 81.15 8.47
 -8 1 -11 104.37 4.97
 -8 -1 -11 101.27 4.73
 8 -1 12 14.16 4.21
 -8 1 -12 13.36 1.89
 8 -1 12 22.74 5.08
 8 1 12 16.13 4.46
 8 -1 13 237.06 15.38
 8 1 13 225.28 14.96
 -8 1 -13 260.06 9.77
 8 -1 13 241.54 15.54
 8 1 14 95.47 9.6
 8 -1 14 94.55 9.62
 -8 1 -14 97.54 5.02
 8 -1 14 102.18 5.59
 8 1 14 95.87 5.51
 8 -1 14 108.03 9.99
 8 -1 15 59.55 7.68
 8 1 15 61.54 8.03
 8 1 15 71.84 4.68
 8 -1 15 71.92 4.66
 -8 1 -15 63.25 3.95
 8 -1 16 19.61 5.19
 8 1 16 26.35 5.64
 8 1 16 25.68 3.09
 8 -1 16 25.73 3.07
 -8 -1 -16 30.03 2.89
 -8 -1 -17 51.47 3.69
 8 -1 17 50.98 7.03
 8 1 17 48.78 7
 8 1 17 48.08 3.86
 8 -1 17 53.03 4
 8 -1 18 1.45 3.42
 8 1 18 0.73 3.28
 8 -1 19 79.34 8.43
 8 1 19 88.19 8.7
 8 1 19 74 4.63
 8 -1 19 83.84 4.84
 -8 -1 -19 79.54 4.58
 -8 -1 -20 0.14 1.42
 8 -1 20 0.15 1.57
 8 1 20 -0.15 1.63
 8 -1 21 37.29 3.05
 -8 -1 -21 33.74 2.68
 8 1 21 35.91 2.91
 8 -1 21 36.5 2.88
 8 -1 22 2.81 1.5
 8 1 22 3.12 1.47
 8 -1 22 1.14 1.32
 -8 -1 -22 2.29 1.25
 8 -1 23 40.79 2.56
 8 1 23 47.51 2.7
 8 -1 23 43.83 2.63
 8 -1 24 0.76 0.88
 8 1 24 -0.97 0.93
 8 -1 24 0.54 0.79
 8 -2 -31 3.92 1.05
 8 -2 -30 4.71 1.39
 8 -2 -30 5.84 1.12
 8 -2 -29 3.85 1.52
 8 2 -29 2.8 1.57
 8 -2 -29 3.92 1.17
 8 -2 -29 3.72 1.43
 8 2 -28 6.95 1.95
 8 -2 -28 8.04 1.91
 8 -2 -28 5.93 1.71
 8 -2 -28 7.7 1.43
 8 -2 -27 1.08 1.6
 8 2 -27 -0.17 1.77
 8 -2 -27 1.36 1.19
 8 -2 -27 2.24 1.67
 8 -2 -26 9.72 2.14
 8 2 -26 7.69 2.14
 8 -2 -26 9.64 1.78
 8 -2 -26 9.09 2.05
 8 2 -26 10.67 2.36
 -8 2 25 -0.62 2.51
 8 2 -25 0.36 1.97
 -8 -2 25 7.28 4.13
 -8 2 25 6.29 3.86
 8 -2 -24 4.11 1.66
 8 2 -24 2.54 2.23
 8 -2 -24 4.59 1.9
 -8 -2 24 2.45 3.49
 -8 2 24 10.37 4.14
 8 -2 -24 2.66 2.04
 8 2 -24 7.4 2.31
 -8 2 24 2.57 3.34
 8 -2 -23 1.02 1.56
 -8 -2 23 8.01 3.93
 -8 2 23 0.79 3.28
 8 -2 -23 -0.74 1.8
 8 2 -23 1.09 2.34
 8 -2 -23 3.11 2.04
 8 2 -23 1.71 2.16
 -8 2 23 0.65 2.85
 8 -2 -22 7.57 1.85
 8 -2 -22 14.81 2.56
 -8 -2 22 13.86 4.55
 -8 2 22 12.15 4.23
 -8 2 22 10.93 3.8
 8 2 -22 6.78 1.83
 8 -2 -22 9.93 1.97
 8 -2 -22 8.72 2.22
 8 2 -22 12.64 2.63
 8 2 -22 11.35 2.79
 8 2 -21 7.58 2.59
 -8 2 21 10.03 3.75
 8 -2 -21 8.45 1.96
 8 -2 -21 10.2 2.09
 8 2 -21 6.19 2.55
 8 -2 -21 10.69 2.24
 8 -2 -21 12.72 2.38
 8 2 -21 5.35 1.75
 8 -2 -21 7.99 1.9
 8 2 -20 3.05 2.48
 -8 2 20 3.61 2.77
 8 -2 -20 3.48 1.64
 8 -2 -20 1.88 1.97
 8 2 -20 0.68 1.39
 8 -2 -20 2.33 1.61
 8 -2 -20 0.17 1.87
 8 2 -20 3.04 2.39
 8 -2 -20 1.85 1.67
 -8 2 19 13.15 3.85
 8 2 -19 19.89 3.39
 8 -2 -19 19.33 2.24
 8 2 -19 22.3 3.05
 8 -2 -19 17.91 2.43
 8 -2 -19 19.9 2.64
 8 -2 -19 22.99 2.77
 8 2 -19 15.09 1.99
 8 -2 -19 20.12 2.27
 8 2 -18 2.18 2.47
 -8 2 18 0.54 2.64
 8 -2 -18 1.48 1.27
 8 2 -18 1.46 1.33
 8 -2 -18 2.24 1.77
 8 2 -18 4.42 2.25
 8 -2 -18 2.23 1.55
 8 -2 -18 1.11 1.76
 8 2 -18 0.21 1.07
 8 -2 -18 0.25 1.39
 8 -2 -17 15.64 1.82
 8 2 -17 23.97 2.01
 8 -2 -17 17.26 2.48
 -8 2 17 20.61 4.17
 8 -2 -17 18.48 1.99
 8 2 -17 18.97 1.8
 8 -2 -17 17.39 2.35
 8 2 -17 17.01 3.29
 8 2 -17 19.91 2.85
 8 -2 -17 19.28 2.28
 8 2 -16 7.93 3.1
 -8 2 16 7.94 2.91
 8 2 -16 8.08 1.44
 8 -2 -16 7.54 1.89
 8 -2 -16 9.76 2.04
 8 2 -16 7.06 1.38
 8 -2 -16 11.4 1.5
 8 2 -16 7.95 2.42
 8 -2 -16 10.4 1.75
 8 -2 -16 8.56 1.53
 8 2 -15 120.95 6.14
 8 -2 -15 123.36 5.3
 8 2 -15 124.78 5.24
 8 -2 -15 122.55 5.21
 -8 2 15 135.1 8.87
 8 2 -15 102.09 6.64
 8 -2 -15 125.47 5.72
 8 2 -15 128.05 5.28
 8 -2 -15 123.83 5.5
 8 2 -14 26.91 2.69
 -8 2 14 31.82 4.32
 8 -2 -14 31.76 2.17
 8 2 -14 31.65 2.1
 -8 -2 14 30.68 2.94
 8 -2 -14 28.26 2.2
 8 2 -14 23.39 3.53
 8 -2 -14 31.52 2.37
 8 -2 -14 32.65 2.64
 8 2 -14 28.28 2.21
 8 2 -13 53.02 2.93
 8 -2 -13 50.15 2.85
 8 2 -13 43.73 4.23
 -8 -2 13 52.01 3.73
 8 -2 -13 53.76 3.17
 8 2 -13 54.77 3.54
 8 2 -12 85.66 4.39
 8 -2 -12 79.15 3.67
 -8 2 12 78.03 6
 8 -2 -12 75.72 3.83
 8 2 -12 81.34 5.68
 8 2 -11 6.87 2.01
 -8 2 11 7.67 2.4
 8 2 -10 9.64 2.22
 8 2 -10 8.77 2.13
 8 -2 -10 12 2.34
 -8 2 10 10.09 2.47
 8 -2 -9 83.64 5.18
 8 2 -9 76.23 5.02
 -8 2 9 76.65 5.3
 8 2 -9 84.04 5.07
 8 2 -8 48.64 3.71
 8 -2 -8 49.39 3.77
 8 2 -8 44.87 3.56
 8 2 -7 3.16 1.56
 8 2 -7 4.28 1.56
 8 -2 -7 1.98 1.46
 8 -2 -6 61.97 3.96
 8 2 -6 64.26 4
 8 2 -6 54.79 3.9
 8 -2 -5 85.99 4.77
 8 2 -5 82.92 4.68
 8 2 -5 84.97 4.93
 8 2 -5 92.95 4.94
 8 -2 -5 94.24 4.92
 8 -2 -4 127.68 6.18
 8 2 -4 130.69 6.18
 8 2 -4 122.58 6.2
 8 -2 -4 128.78 6.18
 8 2 -4 128.46 6.2
 8 2 -3 5.3 1.78
 8 -2 -3 4.32 1.56
 8 2 -3 5.32 1.5
 8 -2 -3 2.35 1.61
 8 2 -3 3.02 1.44
 8 -2 -3 3.77 2.4
 8 -2 -2 515.34 20.6
 8 2 -2 549.96 19.21
 8 -2 -2 560.85 19.24
 8 -2 -1 41.5 4.62
 8 2 -1 47.78 3.65
 8 -2 -1 44.52 3.53
 8 -2 0 333.18 14.83
 8 -2 1 6.23 3.15
 8 2 1 8.87 2.15
 8 -2 1 10.07 2.19
 8 -2 2 142.08 9.04
 8 -2 2 147.91 7.74
 8 2 2 151.56 7.72
 8 -2 3 164.33 10.04
 8 2 3 150.41 8.32
 8 -2 3 164.61 8.5
 8 -2 4 397.95 17.94
 8 2 4 361.18 15.74
 8 -2 4 389.02 16.03
 8 -2 5 21.47 4.57
 8 -2 5 23.17 3.74
 8 2 5 20.26 3.53
 8 2 6 241.92 12.15
 8 -2 6 218.36 11.77
 8 2 7 47.4 5.33
 -8 -2 -7 57.45 2.95
 8 -2 7 55.69 3.32
 8 2 7 54.29 3.26
 8 2 8 158.63 10.19
 8 -2 8 158.42 10.33
 8 2 8 143.25 9.7
 8 -2 8 132.68 10.64
 -8 -2 -8 150.42 5.96
 8 2 8 157.22 6.47
 8 -2 8 142.59 6.35
 -8 -2 -9 265.33 9.76
 -8 2 -9 283.12 9.81
 8 -2 9 265.03 16.15
 8 2 9 266.11 10.29
 8 -2 9 269.08 10.3
 8 -2 9 271.75 14.81
 8 2 9 286.33 15.1
 8 -2 10 259.65 16.52
 8 2 10 276.6 10.51
 8 -2 10 268.52 10.49
 -8 -2 -10 270.24 9.91
 8 2 10 269.76 15.3
 8 -2 10 298.09 15.84
 8 -2 11 102.87 10.08
 8 -2 11 98.1 5.19
 8 2 11 92.13 5.1
 -8 -2 -11 100.29 4.73
 8 2 11 101.15 8.9
 8 -2 11 107.05 9.12
 8 -2 12 296.94 18.31
 8 2 12 291.97 11.2
 8 -2 12 278.3 11.13
 -8 -2 -12 282.64 10.56
 8 -2 12 282.97 16.6
 8 2 12 275.84 16.31
 8 -2 13 141.13 12.89
 8 -2 13 182.44 12.9
 8 2 13 166.46 12.14
 8 -2 13 154.77 7.45
 8 2 13 173.05 7.56
 8 -2 14 207.96 15.29
 8 -2 14 199.18 14.08
 8 2 14 201.71 14
 8 2 14 219.14 9.07
 8 -2 14 206.87 9.05
 8 -2 15 170.71 14.28
 8 -2 15 204.99 14.24
 8 2 15 195.73 13.96
 8 -2 15 206.07 8.82
 8 2 15 198.37 8.7
 8 -2 16 84.73 9.79
 8 2 16 101.11 5.54
 8 -2 16 103.64 5.63
 8 2 16 102.56 9.75
 8 -2 16 113.35 10.37
 8 -2 17 64.4 8.66
 -8 -2 -17 89.41 5.03
 8 -2 17 73.52 8.39
 8 2 17 97.16 9.32
 8 -2 17 87.23 5.03
 8 2 17 82.5 4.94
 8 2 18 65.78 7.62
 8 -2 18 66.4 7.82
 -8 -2 -19 80.08 4.55
 8 -2 19 72.57 4.38
 8 2 19 81.49 4.5
 8 -2 20 34.6 2.78
 8 2 20 37.09 2.82
 8 -2 20 32.41 3.17
 -8 -2 -20 35.05 2.89
 -8 -2 -21 35.62 2.65
 8 -2 21 34.71 2.64
 8 -2 21 30.55 2.89
 8 -2 22 9.06 1.77
 8 -2 22 10.33 1.48
 8 2 22 9.43 1.43
 -8 -2 -22 11.25 1.54
 8 -2 23 28.03 2.24
 -8 -2 -23 26.4 1.85
 8 -2 23 31.22 1.96
 8 2 23 34.14 1.98
 8 -2 24 3.71 0.94
 8 -3 -30 4.28 1.06
 8 -3 -29 33.67 2.29
 8 -3 -29 45.79 2.63
 8 -3 -29 45.25 2.35
 8 -3 -28 20.25 2.05
 8 -3 -28 18.33 1.74
 8 -3 -28 18.95 2.09
 8 -3 -27 94.06 4.84
 8 -3 -27 97.24 4.44
 8 -3 -27 95.66 4.81
 8 -3 -26 20.64 2.06
 8 -3 -26 27.51 2.66
 8 3 -26 18.52 2.54
 8 -3 -26 24.16 2.5
 8 -3 -25 167.44 6.89
 8 -3 -25 160.5 7.44
 8 3 -25 160.55 7.64
 8 -3 -25 161.85 7.28
 -8 -3 24 17.32 4.84
 -8 3 24 23.8 5.23
 8 -3 -23 149.96 7.09
 8 3 -23 152.61 7.8
 8 -3 -23 142.02 6.64
 -8 -3 23 147.77 12.15
 -8 3 23 148.71 11.65
 8 -3 -23 162.36 7.53
 8 3 -22 66 4.97
 8 -3 -22 55.54 4.36
 8 -3 -22 51.81 4
 8 3 -22 58.95 4.8
 8 -3 -22 59.03 3.73
 -8 -3 22 45.58 7.01
 -8 3 22 54.3 7.08
 8 -3 -22 53.53 3.89
 -8 3 22 37.38 6.34
 8 3 -21 330.35 13.08
 8 -3 -21 289.43 11.3
 8 -3 -21 312.11 12.24
 8 -3 -21 283.12 11.72
 8 3 -21 298.17 12.75
 -8 -3 21 294.43 17.66
 -8 3 21 289.29 17.07
 8 -3 -21 299.29 11.76
 -8 3 21 321.47 17.72
 8 -3 -20 44.63 3.47
 8 3 -20 47.41 3.13
 8 3 -20 51.8 3.27
 8 -3 -20 50.57 3.26
 8 -3 -20 46.13 3.37
 8 -3 -20 50.49 4.09
 8 -3 -20 50.15 3.83
 8 3 -20 43.5 4.41
 -8 -3 20 47.72 6.58
 -8 3 20 46.1 6.17
 8 3 -20 59.72 4.96
 -8 3 20 46.28 6.41
 8 -3 -19 229.39 9.61
 8 -3 -19 241.9 9.96
 8 3 -19 257.25 11.53
 8 -3 -19 246.01 9.46
 8 3 -19 229.45 10.77
 8 3 -19 234.19 9.14
 8 -3 -19 239.48 9.2
 8 3 -19 236.22 9.09
 8 -3 -19 234.56 10.15
 -8 3 19 262.38 15.09
 8 -3 -18 29.15 2.76
 8 -3 -18 35.93 2.97
 8 3 -18 32.69 3.94
 8 -3 -18 35.17 3.31
 8 3 -18 36.97 2.71
 8 3 -18 37.18 2.66
 8 -3 -18 34.28 2.65
 8 3 -18 35.95 4.49
 8 -3 -18 38.56 3.58
 -8 3 18 29.68 5.09
 8 3 -17 334.01 11.93
 8 -3 -17 335.37 12.6
 8 -3 -17 337 11.84
 8 3 -17 335.23 14.47
 8 -3 -17 323.15 12.03
 8 -3 -17 324.62 12.15
 -8 3 17 324.2 17.11
 8 3 -17 328.02 13.43
 8 -3 -16 9.46 1.71
 8 3 -16 11.93 2.93
 8 -3 -16 9.1 1.76
 -8 3 16 8.92 3.19
 8 -3 -16 11.05 2.14
 8 3 -16 10.15 1.69
 8 -3 -16 11.63 1.62
 8 3 -16 5.64 3.38
 8 3 -15 378.85 12.88
 8 -3 -15 371.56 13.18
 8 3 -15 402.64 14.26
 -8 3 15 384.4 17.82
 8 -3 -15 365.52 12.57
 8 -3 -15 369.63 12.86
 8 3 -14 20.33 2.68
 8 -3 -14 20 1.78
 8 -3 -14 16.55 1.83
 8 3 -14 18.36 3.76
 8 3 -14 15.81 1.91
 8 3 -14 22.1 3.49
 8 -3 -14 17.81 2.17
 -8 3 14 21.01 3.82
 8 -3 -13 172.31 7.12
 8 3 -13 178.14 6.98
 8 3 -13 177.81 9.64
 8 3 -13 179.15 7.86
 8 3 -13 184.5 8.95
 -8 3 13 159.64 10.07
 8 -3 -13 177.41 6.67
 8 -3 -13 178.54 6.95
 -8 3 12 3.95 2.39
 8 3 -12 2.99 1.84
 8 -3 -12 4.41 1.18
 8 3 -12 1.9 2.51
 8 3 -12 2.36 1.21
 8 -3 -12 4.87 1.45
 8 3 -12 4.27 2.08
 8 3 -11 406.82 14.48
 8 -3 -11 401.02 13.84
 8 -3 -11 402.72 13.76
 8 3 -11 398.35 13.84
 8 3 -10 10 2.53
 8 3 -10 9.14 1.41
 8 -3 -10 8.01 1.45
 8 3 -9 124.15 5.14
 -8 3 9 128.79 7.8
 8 3 -9 137.43 6.12
 8 3 -9 110.38 6.74
 8 -3 -9 121.37 5.07
 -8 3 8 12.09 2.58
 8 3 -8 13.91 2.41
 8 3 -8 13.98 2.12
 8 -3 -8 15.73 2.16
 8 3 -7 171.52 8.41
 -8 3 7 176.54 8.94
 8 3 -7 162.23 7.64
 8 -3 -7 186.75 7.96
 8 3 -6 58.03 4.42
 -8 3 6 60.34 4.65
 8 3 -6 60.39 3.8
 8 -3 -6 58.1 3.77
 -8 3 5 23.32 3.01
 8 3 -5 26.57 3.1
 8 3 -5 28.79 2.48
 8 -3 -5 30.53 2.57
 8 3 -4 100.28 6.09
 8 -3 -4 112.05 5.33
 8 3 -4 107.23 5.26
 8 3 -3 23.44 2.99
 -8 -3 3 21.03 1.84
 8 -3 -3 25.39 4.15
 8 -3 -3 28.64 2.53
 8 3 -3 25.84 2.43
 8 3 -3 26.07 2.38
 8 -3 -3 25.31 2.44
 8 3 -2 34.25 3.54
 8 -3 -2 25.57 4.53
 8 -3 -2 29.25 2.62
 8 3 -2 29.59 2.63
 8 -3 -2 31.84 2.74
 8 3 -2 27.8 2.54
 8 -3 -1 7.78 1.66
 8 3 -1 9.78 1.81
 8 -3 -1 6.3 3.22
 8 -3 -1 10.24 1.86
 8 3 -1 10.08 1.83
 8 -3 0 245.41 12.74
 8 3 0 242.23 9.87
 8 -3 0 218.91 9.6
 8 -3 1 8.51 3.6
 8 -3 1 6.51 1.89
 8 3 1 7.27 1.89
 8 -3 3 3.64 1.79
 8 -3 4 45.14 6.34
 8 3 4 43.91 4.16
 8 -3 4 49.4 4.39
 8 -3 5 6.02 3.83
 8 -3 5 1.99 1.87
 8 3 5 6.15 2.25
 8 -3 6 67.62 7.93
 8 -3 6 60.79 3.22
 8 -3 7 46.23 7.06
 8 -3 7 37 2.6
 -8 3 -7 42.61 2.82
 -8 -3 -7 43.49 2.46
 8 3 8 10.56 3.16
 8 -3 8 4.2 2.94
 8 -3 8 5.33 1.49
 -8 3 -8 7.93 1.58
 -8 -3 -8 7.16 1.34
 8 -3 8 4.5 4.11
 8 3 9 5.06 2.72
 8 -3 9 7.2 3.2
 8 -3 9 5.85 1.61
 -8 3 -9 4.26 1.43
 -8 -3 -9 6.5 1.3
 8 -3 9 2.4 4.37
 -8 3 -10 28.02 2.41
 8 3 10 25.34 2.55
 8 -3 10 32.4 2.67
 -8 -3 -10 31.85 2.35
 8 -3 10 33.71 6.73
 8 3 10 29.64 4.87
 8 -3 10 27.4 4.71
 8 3 11 18.14 2.28
 8 -3 11 20.62 2.33
 -8 -3 -11 18.24 1.96
 -8 3 -11 20.34 2.05
 8 -3 11 14.94 5.69
 8 3 11 12.32 3.68
 8 -3 11 11.99 3.9
 8 -3 12 7.24 4.79
 8 3 12 5.25 1.82
 8 -3 12 4.9 1.79
 8 3 12 11.72 3.69
 8 -3 12 4.43 3.41
 8 -3 13 18.34 6.57
 8 3 13 13 2.25
 8 -3 13 15.19 2.25
 8 3 13 5.1 3.15
 8 -3 13 19.7 4.8
 8 -3 14 10.04 5.32
 8 -3 14 18.35 2.43
 8 3 14 13.9 2.15
 8 3 14 6.45 3.82
 8 -3 14 13.35 4.47
 8 -3 15 6.25 4.65
 8 -3 15 9.82 2.03
 8 3 15 13.86 2.15
 8 3 15 3.19 3.56
 8 -3 15 15.94 4.34
 8 -3 16 9.67 3.96
 8 -3 16 7.67 4.67
 8 -3 17 57.16 8.21
 8 3 17 66.03 3.91
 8 -3 17 61.36 3.86
 -8 -3 -18 2.78 1.72
 8 3 18 2.29 1.32
 8 -3 18 1.47 1.47
 8 -3 19 43.8 3.58
 8 3 19 39.17 2.75
 8 -3 19 41.04 2.89
 -8 -3 -19 46.28 3.2
 8 3 20 1.64 1.08
 8 -3 20 0.68 1.1
 8 -3 20 0.43 1.74
 -8 -3 -20 1.46 1.37
 8 -3 21 32.19 2.71
 8 -3 21 31.14 2.01
 8 3 21 29.5 1.93
 -8 -3 -21 32.02 2.42
 8 -3 22 1.71 1.28
 -8 -3 -22 1.97 1.04
 8 -3 23 6.08 1.16
 -8 -3 -23 4.09 0.83
 8 -4 -28 19.58 1.49
 8 -4 -28 18.45 1.53
 8 -4 -28 17.13 1.57
 8 -4 -27 0.45 1.15
 8 -4 -27 0.9 1.28
 8 -4 -27 1.99 1.04
 8 -4 -26 43.38 2.61
 8 -4 -26 39.01 2.76
 8 -4 -26 39.83 2.97
 8 -4 -25 2.85 1.4
 8 -4 -25 5.43 1.83
 8 -4 -25 1.58 1.25
 8 -4 -24 26.59 2.36
 8 -4 -24 28.51 2.87
 8 -4 -24 23.12 2.4
 8 -4 -23 11.58 1.89
 8 -4 -23 9.33 2.13
 8 -4 -23 8.85 1.91
 -8 4 22 79.5 8.25
 8 -4 -21 6.86 2.03
 8 4 -21 9.76 1.77
 8 -4 -21 10.95 1.93
 8 -4 -21 7.75 1.96
 8 -4 -21 11.35 2.45
 -8 4 21 11.93 4.23
 8 -4 -20 108.43 5.92
 8 4 -20 110.91 5.36
 -8 4 20 128.44 10.48
 8 -4 -20 110.39 5.69
 8 -4 -20 129.1 6.52
 8 -4 -20 109.45 5.52
 -8 4 19 1.94 2.91
 8 -4 -19 4.37 2.23
 8 -4 -19 1.75 1.49
 8 -4 -19 3.19 1.97
 8 4 -19 0.84 1.45
 8 -4 -19 2.04 1.54
 8 -4 -18 92.39 4.97
 8 4 -18 89.41 4.74
 8 -4 -18 86.66 5.18
 8 -4 -18 100.35 4.91
 -8 4 18 80.51 8.35
 8 4 -17 9.2 1.81
 8 -4 -17 4.43 1.99
 -8 4 17 4.25 3.1
 8 -4 -17 3.12 1.61
 8 4 -16 236.7 9.14
 8 -4 -16 226.64 9.41
 -8 4 16 215.41 13.45
 8 -4 -16 230.61 9.03
 8 -4 -15 1.32 1.37
 8 4 -15 0.83 2.09
 8 4 -15 1.78 1.41
 -8 4 15 3.33 2.55
 8 -4 -15 2.43 1.65
 8 -4 -14 91.25 4.54
 -8 4 14 88.66 7.75
 8 4 -14 93.7 4.73
 8 -4 -14 96.77 4.91
 8 4 -14 84.52 6.89
 8 4 -13 6.72 2.44
 8 -4 -13 6.88 1.87
 8 4 -13 8.47 1.81
 8 -4 -13 6.6 1.48
 8 4 -12 79.21 6.18
 8 -4 -12 80.7 4.04
 8 4 -12 75.45 4.17
 -8 4 12 73.61 6.72
 8 -4 -12 81.43 4.19
 8 4 -11 38.7 4.22
 8 4 -11 35.18 2.7
 -8 4 11 40.97 5
 8 -4 -11 41.15 2.64
 8 -4 -11 37.71 2.72
 8 -4 -10 69.05 3.5
 8 4 -10 69.85 5.45
 8 4 -10 64.73 3.69
 -8 4 10 57.58 5.72
 8 -4 -10 67.76 3.6
 8 4 -9 101.98 6.66
 8 4 -9 103.53 4.76
 -8 4 9 89.87 7.09
 8 -4 -9 104.28 4.7
 8 4 -8 18.6 2.86
 8 4 -8 17.39 1.9
 -8 -4 7 2.29 2.02
 8 4 -7 1.54 1.71
 8 4 -7 3.07 1.19
 -8 4 7 1.78 1.98
 8 4 -6 14.13 2.55
 -8 4 6 9.91 2.45
 8 4 -6 11.33 1.5
 8 4 -5 80.59 3.83
 8 4 -5 85.44 5.93
 8 4 -4 16.29 1.65
 8 4 -4 16.36 2.82
 8 4 -3 105.23 4.49
 8 4 -3 109.41 6.95
 8 4 -2 13.2 1.38
 8 4 -2 16.25 2.85
 8 -4 -2 9.91 3.49
 8 4 -1 24.66 3.51
 8 -4 -1 24.77 4.49
 8 -4 0 19.41 4.29
 8 -4 1 84.84 4.05
 8 -4 1 94.22 8.31
 8 -4 2 2.82 1.35
 8 -4 2 1.19 3.35
 8 -4 3 101.87 4.85
 8 -4 3 111.27 9.41
 8 -4 4 113.89 5.33
 8 -4 4 109.42 10.32
 8 -4 5 24.26 2.43
 8 -4 5 25.29 5.68
 -8 4 -5 23.92 2.38
 8 -4 6 14.75 2.22
 8 -4 6 20.04 5.64
 -8 4 -6 19.57 2.15
 8 -4 7 18.07 5.71
 -8 4 -7 10.33 1.9
 8 -4 8 43.42 7.46
 -8 4 -8 34.22 2.81
 8 -4 9 15.49 5.97
 -8 4 -9 21.24 2.26
 8 -4 10 3.78 4.74
 -8 4 -10 2.58 1.48
 8 -4 11 3.87 5.12
 -8 4 -11 4.39 1.54
 8 -4 12 0.98 5.24
 -8 4 -12 2.62 1.37
 8 -4 13 23.18 6.97
 -8 4 -13 33.05 2.6
 8 -4 14 52.49 8.77
 8 -4 15 2.67 4.62
 8 -4 16 1.69 2.06
 8 -4 17 2.74 2.07
 8 -4 18 16.14 2.38
 -8 -4 -18 13.98 2.11
 8 -4 19 3.93 1.66
 -8 -4 -19 3.88 1.54
 8 -4 20 5.97 1.55
 -8 -4 -20 5.9 1.46
 8 -4 21 0.76 1.04
 -8 -4 -21 1.16 0.96
 8 -4 22 3.77 0.91
 -8 -4 -22 2.97 0.82
 8 -5 -27 0.42 0.82
 8 -5 -26 3.47 0.83
 8 -5 -26 4.44 1.22
 8 -5 -25 1.48 0.89
 8 -5 -25 -0.65 1.42
 8 -5 -24 10.27 1.38
 8 -5 -24 14.3 2.07
 8 -5 -23 0.76 1.15
 8 -5 -23 1.94 1.72
 8 -5 -22 0.13 1.39
 8 -5 -22 -0.5 1.84
 8 -5 -22 1.28 1.2
 8 -5 -21 14.89 2.19
 8 -5 -21 9.7 2.45
 8 -5 -21 13.02 1.83
 8 5 -21 12.74 1.85
 8 5 -20 2.4 1.33
 -8 5 20 1.23 3.31
 8 -5 -20 4.35 1.48
 8 -5 -20 4.76 1.87
 -8 -5 20 7.92 5.05
 -8 -5 19 39.98 8.32
 -8 5 19 44.09 6.13
 8 5 -18 7.71 1.9
 -8 5 18 14.62 3.96
 8 -5 -18 9.91 2.31
 8 -5 -18 10.58 1.89
 -8 -5 18 8.1 5.8
 8 5 -17 26.07 2.67
 8 -5 -17 22.54 2.36
 -8 -5 17 16.97 6.45
 -8 5 17 23.53 4.85
 8 -5 -17 24.57 2.89
 8 5 -16 41.32 3.33
 -8 5 16 45.43 6.24
 8 -5 -16 46.81 3.19
 8 -5 -16 50.19 3.7
 8 5 -15 22.75 2.64
 -8 5 15 24.84 4.97
 8 -5 -15 28.56 2.95
 8 -5 -15 25.11 2.41
 -8 -5 15 18.28 7.02
 -8 -5 14 8.03 5.75
 8 5 -14 4.66 1.83
 8 -5 -14 5.08 1.95
 -8 5 14 3.65 2.99
 8 -5 -14 4.1 1.46
 8 5 -14 4.36 2.42
 -8 5 13 147.55 10.82
 8 -5 -13 153.14 6.38
 8 5 -13 136.84 9.18
 -8 -5 13 140.49 13.77
 8 -5 -13 139.45 6.63
 8 5 -13 142.5 6.6
 -8 5 12 71.65 7.37
 8 -5 -12 78.5 4.08
 8 5 -12 69.05 6.31
 -8 -5 12 75.22 9.46
 8 -5 -12 79.54 4.39
 8 5 -12 73.01 4.37
 -8 5 11 188.7 12.15
 8 -5 -11 199.25 7.8
 -8 -5 11 186.15 13.95
 8 5 -11 202.4 11.1
 8 5 -11 191.27 8.17
 8 -5 -11 199.54 8.13
 8 5 -10 57.28 5.52
 8 -5 -10 57.09 3.35
 -8 5 10 62.2 6.43
 8 5 -10 56.85 3.72
 8 -5 -10 64.46 3.8
 8 5 -9 290.35 11.23
 8 5 -9 313.97 14.53
 8 -5 -9 295.95 11.14
 8 -5 -9 311.09 10.89
 8 5 -8 138.82 8.59
 -8 5 8 129.3 5.68
 8 5 -8 134.24 6.02
 8 -5 -8 129.34 5.56
 8 5 -7 368.93 15.92
 8 5 -7 346.05 12.39
 -8 5 7 325.71 12.22
 8 -5 -7 345.85 11.97
 8 5 -6 371.4 16.57
 8 5 -6 360.74 12.99
 -8 5 6 372.9 13.22
 8 5 -5 490.29 20
 8 5 -5 465.79 16.07
 -8 5 5 470.67 16.45
 8 5 -4 443.26 18.94
 8 5 -4 439.88 15.09
 -8 5 4 442.67 15.65
 8 5 -3 777.99 29.23
 8 5 -3 762.46 24.81
 -8 5 3 771.51 25.53
 8 5 -2 374.72 17.17
 8 5 -2 384.61 13.21
 -8 5 2 388.12 14.03
 8 5 -1 602.98 24.94
 8 5 -1 629.62 20.41
 -8 5 1 633.4 21.39
 8 5 0 521.86 22.2
 8 -5 0 510.28 24.28
 -8 5 0 534.92 18.39
 8 5 1 489.8 21.71
 -8 5 -1 512.16 17.74
 8 -5 1 506.62 24.06
 -8 5 -2 354.85 13.18
 8 -5 2 366.31 19.6
 -8 5 -3 528.84 18.37
 8 -5 3 525.91 25.58
 8 -5 4 246.94 9.61
 -8 5 -4 270.88 10.2
 8 -5 4 249.51 16.52
 8 -5 5 538.02 18.83
 -8 5 -5 567.33 19.2
 8 -5 5 583.93 27.87
 8 -5 6 402.84 14.89
 -8 5 -6 428.76 15.07
 8 -5 6 435.28 23.64
 8 -5 7 354.29 13.42
 -8 5 -7 363.2 13.35
 8 -5 7 380.18 22.31
 8 -5 8 234.68 10.03
 -8 5 -8 254.64 9.85
 8 -5 8 242.35 17.83
 8 -5 9 174.57 8.24
 -8 5 -9 193.59 8.03
 8 -5 9 197.87 15.82
 8 -5 10 237.94 10.45
 -8 5 -10 268.87 10.11
 8 -5 10 250.71 18.22
 8 -5 11 159.48 7.7
 -8 5 -11 161.13 7.06
 8 -5 11 159.65 14.27
 8 -5 12 161.73 14.21
 8 -5 13 101.23 5.66
 -8 5 -13 94.21 4.81
 8 -5 13 109.08 11.26
 -8 5 -14 77.81 4.08
 8 -5 14 85.05 4.93
 -8 5 -15 38.35 2.52
 8 -5 15 37.88 3.26
 8 -5 16 37.99 3.09
 8 -5 17 14.3 2.06
 8 -5 18 24.38 2.13
 -8 -5 -18 25.53 2.25
 8 -5 19 8.56 1.29
 -8 -5 -19 10.39 1.46
 -8 -5 -20 17.59 1.49
 8 -6 -25 16.16 1.37
 8 -6 -24 2.61 1.13
 8 -6 -23 45.56 2.92
 8 -6 -22 0.98 1.58
 8 -6 -22 1.54 0.71
 8 -6 -21 50.29 2.51
 8 -6 -21 47.74 3.04
 8 6 -20 3.31 1.37
 8 -6 -20 0.59 1.48
 8 -6 -20 4.93 1.99
 8 -6 -20 1.79 0.95
 8 6 -19 98.31 4.76
 8 -6 -19 98.85 5.42
 8 -6 -19 97.62 4.23
 8 -6 -19 90.86 4.93
 8 -6 -18 0.65 1.01
 8 -6 -18 -0.6 1.54
 8 6 -18 1.88 1.49
 8 6 -17 100.49 5.13
 8 -6 -17 96.07 5.32
 8 -6 -17 102.43 4.55
 8 -6 -14 0.33 1.76
 8 6 -14 3.2 1.8
 8 -6 -13 132.75 6.4
 8 6 -13 132.1 6.42
 8 6 -12 6.13 2.47
 8 6 -12 5.23 1.98
 8 -6 -12 4.63 1.93
 8 6 -11 233.03 9.72
 8 6 -11 229.91 12.74
 8 -6 -11 251.64 9.74
 8 -6 -10 9.56 2.13
 8 6 -10 5.29 1.89
 8 6 -10 5.22 2.57
 8 6 -9 120.4 8.46
 8 -6 -9 127.09 6.04
 8 6 -9 120.56 6
 8 6 -8 6.1 2.61
 8 -6 -8 9.89 2.18
 8 6 -8 6.4 1.91
 8 6 -7 70.28 6.17
 8 6 -7 55.18 3.73
 8 6 -6 10.21 3.02
 8 6 -6 2.12 1.58
 -8 6 6 7.37 1.73
 8 6 -5 33.7 4.56
 -8 6 5 32.97 2.87
 8 6 -5 31.97 2.7
 8 6 -4 1.36 2.48
 8 6 -4 0.89 1.27
 -8 6 4 1.93 1.62
 8 6 -3 26.69 4.07
 8 6 -3 22.6 2.15
 -8 6 3 21.14 2.6
 8 6 -2 7.98 2.85
 8 6 -2 5.51 1.39
 -8 6 2 5.58 1.94
 8 6 -1 48.35 5.59
 -8 6 1 41.09 3.46
 8 6 0 5.9 3.17
 -8 6 0 10.13 2.26
 8 6 1 36.86 4.97
 -8 6 -1 29.04 2.98
 8 6 2 24.4 4.4
 -8 6 -2 26.97 2.89
 -8 6 -3 11.04 2.08
 8 6 3 15.99 3.83
 8 -6 3 11.34 4.47
 -8 6 -4 3.55 1.8
 8 6 4 2.22 2.55
 8 -6 4 -2.38 4.61
 -8 6 -5 4.32 1.77
 8 6 5 -0.57 2.75
 8 -6 5 4.97 4.23
 -8 6 -6 1.29 1.53
 8 6 6 4.12 3.17
 8 -6 6 -1.72 4.05
 -8 6 -7 0.94 1.48
 8 6 7 3 3
 8 -6 7 4.43 4.18
 8 6 8 8.44 3.56
 8 -6 8 8.12 4.69
 8 -6 9 4.51 4.43
 -8 6 -10 -0.14 1.33
 -8 6 -11 14.74 2.01
 8 -6 12 5.49 1.66
 -8 6 -12 5.55 1.55
 8 -6 13 14.11 1.87
 -8 6 -13 13.99 1.72
 8 -6 14 1.41 1.14
 -8 6 -14 3.06 1.08
 8 -6 15 8.22 1.23
 -8 6 -15 10.57 1.26
 -8 6 -16 3.93 0.81
 -8 -6 -17 13.72 1.47
 -8 -6 -18 1.55 0.77
 8 -7 -22 15.63 1.34
 8 -7 -21 0.24 1
 8 -7 -20 24.84 2.14
 8 -7 -19 -0.69 1.47
 8 -7 -19 0.14 0.93
 8 -7 -18 16.55 1.73
 8 -7 -18 17.92 2.21
 8 -7 -17 5.41 1.84
 8 7 -17 4.15 1.45
 8 -7 -17 8.12 1.57
 8 7 -16 10.17 1.79
 8 -7 -16 8.23 1.73
 8 7 -15 4.04 1.55
 8 -7 -15 3.15 1.59
 8 7 -14 18.2 2.18
 8 -7 -14 14.99 2.17
 8 7 -13 0.14 1.56
 8 -7 -13 2.69 1.66
 8 7 -12 38.13 3.08
 8 -7 -12 38.58 3.04
 8 7 -11 0.88 1.59
 8 -7 -11 4.06 1.71
 8 7 -10 20.75 2.42
 8 -7 -10 22.26 2.47
 8 7 -7 46.2 4.93
 8 7 -6 3.33 2.28
 8 7 -5 26.66 3.82
 8 7 -4 2.15 2.07
 8 7 -3 3.08 2.07
 8 7 -2 1.34 2.24
 8 7 -1 4.12 2.5
 8 7 0 2.33 2.15
 8 7 1 10.93 3.08
 8 7 2 -0.49 2.29
 -8 7 -3 15.04 2.31
 8 7 3 14.37 3.54
 -8 7 -4 4.96 1.73
 -8 7 -5 11.87 2.13
 -8 7 -6 1.72 1.61
 -8 7 -7 9.77 1.81
 -8 7 -8 1.86 1.3
 -8 7 -9 2.38 1.27
 -8 7 -10 5.74 1.38
 -8 7 -11 1.27 1.08
 -8 7 -12 11.34 1.39
 -8 7 -13 1.22 0.82
 -8 7 -14 7.38 0.89
 8 -8 -17 5.68 1.07
 8 -8 -16 3.7 1.2
 8 -8 -15 2.58 1.25
 8 -8 -15 2.53 0.87
 8 -8 -14 4.49 1.42
 8 -8 -14 5.79 1.13
 8 -8 -13 7.27 1.44
 8 -8 -12 4.51 1.29
 8 -8 -11 11.98 1.68
 8 -8 -10 0.21 1.31
 8 -8 -9 10.01 1.7
 8 -8 -8 3.16 1.43
 8 -8 -7 5.66 1.62
 8 -8 -6 -0.45 1.45
 8 -8 -5 6.08 1.64
 8 -8 -4 0.58 1.54
 -8 8 3 17.63 1.89
 8 -8 -3 20.53 2.28
 -8 8 2 2.65 1.47
 8 -8 -2 2.54 1.65
 -8 8 1 19.23 2.2
 -8 8 0 8.81 1.87
 -8 8 -1 13.59 2.06
 -8 8 -2 24.59 2.52
 -8 8 -3 13.88 1.99
 -8 8 -4 33.01 2.7
 -8 8 -5 15.82 1.92
 -8 8 -6 31.98 2.37
 -8 8 -7 21.67 1.92
 -8 8 -8 43.03 2.48
 -8 8 -9 19.47 1.57
 -8 8 -10 48.97 2.31
 8 -9 -6 1.43 0.86
 8 -9 -5 0.51 0.86
 8 -9 -4 1 0.92
 8 -9 -3 3.3 1.07
 8 -9 -2 1.05 1.04
 8 -9 -1 0.56 0.9
 8 -9 0 0.83 0.98
 8 -9 1 -1.06 0.93
 8 -9 2 0.81 0.88
 9 0 -32 21.73 1.75
 9 0 -31 -0.1 1.26
 9 0 -30 23.72 2.41
 9 0 -30 17.47 1.83
 9 0 -29 2.22 1.45
 9 0 -29 0.87 0.98
 9 0 -29 0.3 1.77
 9 0 -28 81.81 4.84
 9 0 -28 92.92 5.26
 9 0 -28 90.07 4.24
 9 0 -27 0.11 1.2
 9 0 -27 -0.92 1.9
 -9 0 26 103.34 10.38
 9 0 -25 0.2 1.95
 9 0 -25 0.65 1.28
 9 0 -25 -1.56 2.07
 -9 0 25 5.84 3.66
 9 0 -25 1.35 1.65
 -9 0 24 259.98 14.91
 9 0 -24 304.39 11.85
 9 0 -24 276.74 10.63
 9 0 -24 282.21 11.02
 9 0 -24 292.21 11.67
 9 0 -23 -0.2 2.12
 9 0 -23 0.61 1.75
 -9 0 23 1.57 2.46
 9 0 -23 2.01 1.47
 9 0 -23 -0.58 1.8
 -9 0 22 380.81 18.31
 9 0 -22 396.54 14.43
 9 0 -22 363.95 13.35
 9 0 -22 368.83 13.64
 9 0 -22 379.48 14.28
 9 0 -21 0.93 1.91
 -9 0 21 1.97 2.32
 9 0 -21 0.43 1.44
 9 0 -21 0.37 1.93
 9 0 -21 0.9 1.34
 9 0 -20 167.99 7.62
 9 0 -20 159.54 7.57
 9 0 -20 165.66 6.86
 -9 0 20 157.84 10.23
 9 0 -20 169.57 7.04
 -9 0 19 -0.44 2.31
 9 0 -19 0.76 1.23
 9 0 -19 0.81 1.26
 9 0 -19 0.99 1.72
 9 0 -19 1.18 1.71
 9 0 -18 579.82 20.22
 9 0 -18 592.02 20.17
 9 0 -18 589.28 19.36
 -9 0 18 578.43 23.67
 9 0 -18 583.54 19.53
 9 0 -17 0.15 1.59
 9 0 -17 1.86 1.61
 -9 0 17 0.39 1.98
 9 0 -17 0.76 1.06
 9 0 -17 0.3 1.17
 9 0 -16 875.39 28.64
 9 0 -16 950.02 29.4
 9 0 -16 906.95 29.55
 9 0 -16 878.01 28.75
 9 0 -16 926.21 29.21
 9 0 -15 1.29 1.08
 9 0 -15 2.28 1.5
 9 0 -15 1.26 1.34
 -9 0 15 2 1.97
 9 0 -15 -0.14 1.63
 9 0 -15 0.36 1.06
 -9 0 14 1579.36 50.2
 9 0 -14 1500.57 46.72
 9 0 -14 1456.57 46.22
 9 0 -14 1513.41 47.09
 9 0 -13 1.82 1.9
 9 0 -12 496.6 19.13
 9 0 -11 0.5 1.69
 9 0 -10 771.16 26.82
 9 0 -9 -0.42 1.22
 9 0 -8 227.34 9.3
 9 0 -8 228.23 9.72
 9 0 -7 0.37 1.36
 9 0 -7 0.19 1.35
 9 0 -7 -0.14 1.27
 9 0 -6 641.74 21.29
 9 0 -6 650.67 22.31
 9 0 -6 632.19 22.12
 9 0 -5 0.72 1.37
 9 0 -5 1.27 1.51
 9 0 -5 1.08 1.06
 9 0 -4 78.03 4.71
 9 0 -4 80.57 3.83
 9 0 -3 -0.38 1.53
 9 0 -3 0.79 0.91
 9 0 -2 565.47 18.34
 9 0 -1 0.25 0.84
 9 0 0 243.75 10.65
 9 0 0 240.52 8.71
 9 0 0 257.42 10.19
 9 0 1 1.96 1.8
 9 0 1 -0.24 1.99
 9 0 2 502.96 18.19
 9 0 2 472.53 18.74
 9 0 3 2.9 2.46
 9 0 3 0.6 2.31
 9 0 4 37.4 4.04
 9 0 4 37.98 4.52
 9 0 5 -0.3 2.3
 9 0 5 1.48 2.88
 9 0 6 441.54 17.83
 9 0 6 416.51 14.41
 9 0 7 0.35 1.45
 9 0 7 2.23 2.53
 9 0 8 596.09 25.11
 9 0 8 592.2 19.93
 9 0 9 1.38 1.63
 9 0 9 0.54 3.1
 9 0 10 427.55 20.51
 9 0 10 409.68 14.83
 9 0 11 0.48 1.69
 9 0 11 1.26 3.4
 -9 0 -12 390.12 13.85
 9 0 12 397.54 20.66
 9 0 12 392.92 14.47
 9 0 13 0.36 2.04
 -9 0 -13 -0.14 1.39
 9 0 13 2.84 3.19
 -9 0 -14 252.94 9.89
 9 0 14 257.24 16.24
 9 0 14 252.99 10.43
 -9 0 -15 -0.74 1.44
 9 0 15 -0.75 3.77
 9 0 15 2.07 2.08
 9 0 16 100.97 5.63
 9 0 16 92.51 9.63
 -9 0 -16 95.68 5.04
 9 0 17 3.72 3.5
 -9 0 -17 -0.15 1.6
 9 0 17 0.37 1.89
 -9 0 -18 88.45 4.67
 9 0 18 87.42 9
 -9 0 -19 0.13 1.3
 9 0 19 0.16 1.69
 9 0 19 -0.61 1.61
 9 0 20 70.66 4.08
 9 0 20 66.29 3.85
 9 0 21 -0.22 1.36
 9 0 21 -0.63 1.45
 9 0 22 26.22 2
 9 0 22 35.73 2.52
 9 0 23 -0.08 0.99
 9 0 24 26.8 1.67
 9 -1 -32 1.79 0.91
 9 1 -31 2.1 1.3
 9 -1 -31 0.55 1.18
 9 1 -30 1.57 1.47
 9 -1 -30 0.71 1.36
 9 -1 -30 1.07 1.2
 9 -1 -30 1.13 0.93
 9 -1 -29 3.9 1.7
 9 1 -29 2.89 1.7
 9 -1 -29 2.11 1.15
 9 1 -29 2.53 1.5
 9 -1 -29 1.24 1.51
 9 -1 -28 6.04 1.9
 9 1 -28 6.41 1.93
 9 -1 -28 1.81 1.22
 9 -1 -28 6.33 1.89
 9 1 -28 2.98 1.86
 9 -1 -27 4.92 1.98
 9 1 -27 1.99 1.77
 9 -1 -27 1.91 1.26
 9 -1 -27 0.17 1.73
 9 1 -27 1.47 2.11
 -9 -1 26 16.45 5.08
 -9 1 26 22.91 5.65
 9 1 -26 19.09 2.72
 -9 1 26 20.54 4.16
 9 -1 -25 2.48 1.82
 -9 1 25 -4.07 3.28
 9 1 -25 3.48 2.2
 9 -1 -25 2.3 1.81
 9 -1 -25 3.72 1.58
 9 1 -25 -1.18 1.95
 -9 -1 25 2.49 3.74
 -9 1 25 -2.49 3.56
 9 -1 -24 11.23 2.55
 -9 1 24 8.89 3.37
 9 1 -24 14.2 2.61
 9 -1 -24 13.17 2.54
 -9 -1 24 16.4 4.98
 -9 1 24 10.69 4.51
 9 -1 -24 10.49 1.96
 9 1 -24 13.97 1.79
 9 1 -24 8.87 2.61
 9 1 -24 15.69 2.2
 9 -1 -24 15.91 2.34
 9 -1 -23 11.35 2
 9 1 -23 9.2 1.98
 9 1 -23 13.43 2.72
 9 -1 -23 11.85 1.98
 9 1 -23 10.17 1.66
 9 -1 -23 10.78 2.39
 9 1 -23 13.16 2.6
 9 -1 -23 9 2.36
 -9 1 23 7.69 3.59
 9 1 -22 8.86 1.93
 9 -1 -22 5.18 1.85
 -9 1 22 8.13 3.52
 9 -1 -22 8.75 1.9
 9 1 -22 7.04 1.56
 9 1 -22 8.63 2.49
 9 -1 -22 8.76 2.32
 9 1 -22 11.27 2.64
 9 -1 -22 8.28 2.32
 -9 1 21 23.03 4.52
 9 -1 -21 17.56 2.2
 9 1 -21 20.95 2.37
 9 1 -21 19.74 2.83
 9 -1 -21 19.74 2.23
 9 1 -21 20.71 1.96
 9 1 -21 23.06 3.07
 9 -1 -21 22.17 2.63
 9 -1 -21 16.17 2.51
 9 1 -20 19.36 2.78
 9 1 -20 13.51 1.76
 9 -1 -20 18.06 2.5
 9 1 -20 15.68 2.63
 9 -1 -20 20.12 2.2
 9 1 -20 15.35 2.02
 9 -1 -20 17.95 2.17
 9 -1 -20 19.66 2.5
 -9 -1 20 14.53 3.16
 9 -1 -20 18.75 2.46
 -9 1 20 12.37 3.65
 -9 1 19 14.77 3.53
 -9 -1 19 16.09 3.09
 9 -1 -19 12.12 1.88
 9 -1 -19 12.72 2.25
 9 -1 -19 15.02 2.24
 9 1 -19 17.25 2.58
 9 1 -19 15.9 1.76
 9 -1 -19 13.34 1.98
 9 1 -19 14.61 1.97
 9 1 -19 18.06 2.71
 9 -1 -19 16.03 2.34
 9 -1 -18 24.07 2.55
 9 -1 -18 17.44 2.37
 -9 -1 18 20.56 3.25
 -9 1 18 24.4 4.17
 9 -1 -18 18.07 2.29
 9 1 -18 17.41 2.64
 9 1 -18 27.46 3.03
 9 -1 -18 21.06 2.17
 9 1 -18 21.29 2.12
 9 1 -18 20.61 1.88
 9 -1 -18 21.17 2.05
 9 1 -17 37.99 2.44
 9 -1 -17 44.92 2.82
 9 1 -17 46.58 3.69
 9 -1 -17 39.05 3.22
 9 -1 -17 43.79 3.06
 -9 1 17 43.75 5.03
 9 1 -17 42.71 3.33
 9 -1 -17 40.55 2.99
 9 -1 -17 39.97 2.69
 9 1 -17 38.19 2.63
 9 -1 -16 20.79 2.2
 9 1 -16 19.3 2.41
 9 1 -16 22.13 1.76
 9 -1 -16 19.08 1.91
 9 -1 -16 19.59 2.29
 -9 1 16 19.49 3.65
 9 -1 -16 25.34 2.39
 -9 -1 16 28.47 3.46
 9 1 -16 19.15 1.87
 9 -1 -16 20.48 1.94
 9 1 -16 21.13 2.78
 9 -1 -15 27.43 2.38
 9 -1 -15 28.06 2.53
 -9 -1 15 30.5 3.41
 9 1 -15 24.02 2.49
 9 1 -15 21.9 2.89
 9 -1 -15 28.65 2.06
 9 1 -15 25.93 2.05
 9 -1 -15 25.3 2.04
 9 -1 -15 27.71 2.41
 9 1 -14 94.02 4.67
 9 -1 -14 93.73 4.08
 9 1 -14 100.76 4.16
 9 -1 -14 92.68 4.08
 9 -1 -14 82.92 4.49
 9 1 -14 84.4 5.01
 9 -1 -14 89.56 4.43
 -9 -1 14 93.41 6.02
 9 1 -13 166.59 9.14
 9 -1 -13 169.81 9.2
 -9 1 13 176.43 9.46
 9 -1 -12 31.28 3.67
 9 1 -12 24.43 3.21
 9 1 -12 23.09 3.09
 9 1 -11 109.21 6.35
 9 1 -11 113.85 6.65
 9 -1 -11 121.01 6.81
 9 1 -10 40.22 3.63
 9 -1 -10 51.81 4.1
 9 1 -10 46.87 3.9
 9 1 -9 12.12 2.2
 9 -1 -9 8.99 2.18
 9 1 -9 10.41 2.01
 9 -1 -8 1.99 1.59
 9 1 -8 0.79 1.67
 9 1 -8 1 1.48
 9 1 -7 114.68 5.65
 9 -1 -7 117.38 6.11
 9 1 -7 115.16 5.99
 9 1 -6 34.05 2.8
 9 -1 -6 36.92 3.25
 9 1 -6 41.96 3.41
 9 -1 -6 35.43 3.16
 9 1 -6 37.57 3.26
 9 1 -5 746.14 25.03
 9 -1 -5 776.77 25.82
 9 1 -5 746.74 25.73
 9 1 -5 748.88 25.75
 9 -1 -5 778.44 25.81
 9 -1 -4 577.03 20.12
 9 1 -4 584.34 20.15
 9 1 -4 553.94 19.29
 9 1 -4 572.92 20.07
 9 -1 -4 571.16 20.03
 9 1 -3 363.86 13.08
 9 1 -3 358.62 13.84
 9 -1 -3 365.83 13.89
 9 -1 -2 5.32 2.45
 9 1 -2 6.5 2.01
 9 -1 -2 5.68 1.88
 9 1 -2 4.11 1.4
 9 -1 -1 44.93 4.22
 9 1 0 60.52 4.38
 9 -1 0 62.93 4.55
 9 -1 0 52.84 4.69
 9 1 1 43.35 3.99
 9 -1 1 37.01 3.91
 9 -1 1 45.15 4.68
 9 1 2 2.96 2.12
 9 -1 2 3.79 2.35
 9 -1 2 1.53 2.35
 9 1 3 71.44 5.62
 9 -1 3 73.01 5.7
 9 -1 3 68.62 5.87
 9 -1 4 148.19 8.8
 9 1 4 158.3 8.97
 9 -1 4 144.89 9.04
 9 1 5 213.7 11.55
 9 -1 5 214.83 11.51
 9 -1 5 232.24 12.15
 9 -1 6 43.27 2.87
 9 1 6 47.39 2.94
 9 -1 6 46.18 5.53
 9 1 7 74.41 4.02
 9 -1 7 76.76 4.05
 9 -1 7 77.19 7.27
 9 -1 8 81.12 7.35
 9 1 8 83.8 7.55
 9 1 8 84.31 4.43
 9 -1 8 84.11 4.44
 9 -1 9 104.81 5.13
 9 1 9 98.88 4.99
 9 1 9 97.93 8.38
 9 -1 9 93.47 8.26
 9 -1 9 103.09 8.77
 9 1 10 157.58 6.86
 9 -1 10 145.01 6.74
 9 -1 10 152.38 11.06
 9 1 10 156.24 11.02
 9 -1 10 142.93 11.04
 9 -1 11 34.87 3.09
 9 1 11 30 2.9
 9 -1 11 40.87 6.09
 9 1 11 28.55 5.45
 9 -1 11 32.12 5.69
 9 -1 12 4.78 1.87
 9 1 12 4.58 1.91
 9 -1 12 6.78 3.83
 9 1 12 6.06 3.38
 9 -1 12 8.72 3.95
 9 -1 13 31.34 5.68
 9 1 13 22.65 5.2
 9 -1 13 21.96 2.81
 9 1 13 19.88 2.8
 9 -1 14 82.55 8.99
 9 1 14 85.04 9.09
 9 -1 14 72.48 4.78
 9 1 14 69.36 4.68
 9 -1 15 37.5 6.47
 9 1 15 27.64 5.92
 9 -1 15 40.05 3.55
 9 1 15 35.27 3.39
 -9 -1 -15 35.46 3.12
 9 -1 16 96.48 10.04
 9 1 16 114.22 10.47
 -9 -1 -16 116.14 5.86
 9 -1 16 119.71 6.24
 9 1 16 124.69 6.29
 9 -1 17 7.28 3.86
 9 1 17 8.01 3.99
 9 -1 17 11.66 2.31
 9 1 17 8.26 2.08
 9 -1 18 78.72 8.4
 9 1 18 82.52 8.49
 -9 -1 -18 74.65 4.4
 9 -1 19 21.93 2.42
 9 -1 19 16.16 2.54
 9 1 19 18.02 2.38
 -9 -1 -19 17.97 2.21
 -9 -1 -20 68.67 3.88
 9 1 20 69.56 4.1
 9 -1 20 78.35 4.24
 9 -1 20 70.73 4.27
 9 -1 21 3.81 1.48
 9 1 21 3.38 1.41
 9 -1 21 5.03 1.7
 -9 -1 -21 3.22 1.2
 9 -1 22 46.71 2.79
 9 1 22 51.34 2.85
 9 -1 22 47.23 2.77
 9 1 23 1.31 0.91
 9 -1 23 1.29 0.89
 9 -1 23 -0.21 0.85
 9 1 24 26.99 1.58
 9 -1 24 26.58 1.58
 9 -2 -31 6 1.19
 9 -2 -30 17.05 1.54
 9 -2 -30 13.18 1.59
 9 -2 -30 16.23 1.83
 9 -2 -29 39.44 2.49
 9 -2 -29 35.25 2.76
 9 2 -29 40.31 3.09
 9 -2 -29 38.73 2.91
 9 -2 -28 28.46 2.27
 9 -2 -28 29.8 2.74
 9 2 -28 28.29 2.88
 9 -2 -28 28.71 2.67
 9 -2 -27 47.93 3
 9 2 -27 42.6 3.39
 9 -2 -27 45.59 3.49
 9 2 -27 44.04 3.67
 9 -2 -27 44.78 3.39
 9 -2 -26 44.5 3.06
 9 -2 -26 42.12 3.49
 9 2 -26 38.79 3.64
 9 -2 -26 42.42 3.57
 9 2 -26 41.79 3.55
 -9 2 25 186.49 12.53
 -9 -2 25 169.88 13.65
 -9 2 25 171.22 13.46
 -9 -2 24 5.67 4.14
 -9 2 24 7.88 4.02
 9 -2 -24 6.6 2.24
 9 2 -24 5.37 2.52
 9 -2 -24 5.48 1.97
 9 2 -24 4.59 2.23
 -9 2 24 5.81 3.42
 9 -2 -24 6.28 1.83
 9 2 -23 271.49 10.44
 9 -2 -23 278.13 10.53
 9 -2 -23 250.24 10.25
 9 -2 -23 273.18 11.21
 -9 -2 23 268.77 17.34
 -9 2 23 276.68 17.31
 -9 2 23 292.17 16.42
 9 2 -23 298.02 11.77
 9 -2 -23 262.95 10.94
 9 2 -23 257.35 11.44
 9 -2 -22 8.47 2.3
 -9 2 22 16.15 4.22
 9 -2 -22 11.08 2.01
 9 2 -22 12.66 1.96
 9 2 -22 10.32 2.8
 9 -2 -22 8.84 2.25
 9 -2 -22 12.4 2.32
 9 2 -22 10.35 2.71
 9 -2 -22 9.61 1.95
 9 -2 -21 233.96 10.28
 9 -2 -21 226.68 9.46
 9 -2 -21 250.59 10.09
 9 2 -21 241.56 10.74
 9 2 -21 265.03 11.19
 9 -2 -21 244.81 9.57
 9 2 -21 251.13 9.62
 -9 2 21 266.55 15.25
 9 -2 -21 248.11 10.19
 9 -2 -20 53.35 3.94
 9 -2 -20 56.91 4.1
 9 -2 -20 48.15 3.35
 9 2 -20 50.52 4.24
 9 2 -20 47.67 4.52
 -9 2 20 42.91 6.24
 9 -2 -20 52.5 3.71
 9 2 -20 49 3.33
 9 -2 -20 48.37 3.34
 9 -2 -19 279.9 11.04
 9 2 -19 330.59 13.09
 9 -2 -19 288.38 11.74
 9 2 -19 306.89 12.36
 9 2 -19 301.36 11.07
 9 -2 -19 300.39 11.09
 -9 2 19 305.17 16.23
 9 -2 -19 294.66 11.62
 9 -2 -19 304.38 11.47
 9 2 -18 64 3.59
 9 -2 -18 69.58 3.88
 9 -2 -18 72.7 4.58
 9 2 -18 77.05 5.54
 9 2 -18 66.7 4.71
 9 2 -18 72.23 3.85
 9 -2 -18 70.23 3.84
 -9 2 18 72 7.24
 9 -2 -18 67.61 4.31
 9 -2 -18 68.98 4.05
 9 2 -17 292.1 10.74
 9 -2 -17 290.87 10.91
 9 2 -17 337.58 13.22
 9 -2 -17 306.95 11.72
 9 2 -17 311.35 12.05
 9 2 -17 294.39 10.84
 9 -2 -17 310.62 10.95
 -9 2 17 319.36 15.82
 9 -2 -17 285.48 11.37
 9 -2 -17 300.09 11.23
 9 2 -16 127.35 5.42
 9 -2 -16 126.94 5.49
 9 -2 -16 120.11 6.08
 9 2 -16 119.39 7.14
 9 2 -16 117.38 6.3
 9 -2 -16 130.13 5.48
 9 2 -16 130.84 5.45
 -9 2 16 126.08 8.97
 9 -2 -16 127.62 5.97
 9 -2 -16 129.13 5.69
 9 2 -15 709.33 22.33
 9 -2 -15 685.32 22.3
 9 -2 -15 696.7 22.24
 9 2 -15 700.51 22.23
 9 -2 -15 692.12 22.5
 9 -2 -15 709.7 22.79
 9 -2 -15 644.83 22.85
 -9 2 15 755.72 27.62
 -9 -2 15 696.14 24.51
 9 2 -15 722.92 23.35
 9 -2 -14 0.46 1.38
 9 2 -14 2.66 1.99
 -9 2 14 3.61 2.23
 -9 -2 14 0.92 1.26
 9 2 -14 2.85 1.22
 9 -2 -14 1.08 0.97
 9 2 -14 2.85 1.07
 9 -2 -14 -0.1 1.26
 9 2 -14 1.77 1.69
 9 2 -14 3.49 2.46
 9 -2 -14 1.16 1.16
 9 2 -13 623.19 21.64
 9 -2 -13 607.3 19.98
 9 2 -13 603.87 19.79
 9 2 -13 621.67 20.49
 9 -2 -13 591.51 19.68
 9 -2 -12 4 1.21
 9 2 -12 2.93 1.61
 9 2 -12 2.65 2.33
 9 -2 -12 3.87 1.42
 -9 2 11 699.13 25.89
 9 -2 -11 691.98 25.34
 9 2 -11 703.66 25.38
 9 2 -11 703.05 25.11
 9 2 -10 7.21 2.04
 -9 2 10 8.05 2.37
 9 -2 -10 5.93 2
 9 2 -10 7.57 1.99
 9 2 -9 403.14 15.38
 9 -2 -9 401.99 15.41
 9 2 -9 380.26 15.11
 9 -2 -8 11.1 2.09
 9 2 -8 8.69 1.92
 9 2 -8 9.05 1.97
 9 2 -7 551.2 18.92
 9 -2 -7 516.74 18.78
 9 2 -7 504.69 18.71
 9 -2 -6 157.46 7.21
 9 2 -6 147.2 7.06
 9 2 -6 142.74 7.08
 9 -2 -5 217.55 9.46
 9 2 -5 225.57 9.54
 9 2 -5 241.81 9.79
 9 -2 -5 229.23 9.63
 9 2 -5 221.28 9.55
 9 -2 -4 80.59 4.89
 9 2 -4 81.82 4.9
 9 -2 -4 88.5 5.01
 9 2 -4 83.08 4.94
 9 2 -4 80.64 4.86
 9 -2 -3 6 1.72
 9 2 -3 2.92 1.51
 9 -2 -3 8.03 1.84
 9 2 -3 4.23 1.63
 9 -2 -3 6.46 2.62
 9 2 -3 4.76 1.73
 9 -2 -2 94.64 6.65
 9 -2 -2 83.51 5.14
 9 2 -2 85.22 5.13
 9 2 -2 91.19 5.21
 9 -2 -1 2.4 1.8
 9 2 -1 2.42 1.7
 9 -2 -1 1.3 2.64
 9 -2 0 43.53 4.97
 9 2 1 32.32 3.5
 9 -2 1 33.7 3.56
 9 -2 1 39.18 5.11
 9 2 2 1.08 1.96
 9 -2 2 1.37 1.88
 9 -2 2 -0.4 3.23
 9 2 3 1.8 1.89
 9 -2 3 3.03 2.11
 9 -2 3 0.43 3.42
 9 2 4 4.69 2.55
 9 -2 4 4.06 2.62
 9 -2 4 4.24 3.62
 9 2 5 13.12 3.14
 9 -2 5 9.43 2.91
 9 2 6 4.27 1.46
 9 -2 6 3 1.45
 9 -2 7 105.73 8.12
 9 2 7 98.32 7.88
 9 2 7 97.59 4.72
 9 -2 7 94.5 4.69
 9 -2 7 106.02 9.29
 9 -2 8 26.63 4.74
 9 2 8 30.58 4.72
 9 -2 8 24.88 2.41
 9 2 8 22.72 2.33
 9 -2 8 15.53 4.77
 9 -2 9 104.41 9.06
 9 2 9 119.34 9.37
 9 -2 9 120.23 10.24
 9 -2 9 107.36 5.4
 9 2 9 116.75 5.55
 9 -2 10 6.07 1.86
 9 2 10 6.33 1.9
 9 -2 10 4.22 3.75
 9 2 10 4.79 3.17
 9 -2 10 3.66 3.59
 9 2 11 109.09 9.48
 9 -2 11 95.98 8.96
 9 -2 11 104.86 10.14
 9 -2 11 98.85 5.34
 9 2 11 99.08 5.3
 9 -2 12 14.94 2.38
 9 2 12 12.09 2.25
 9 -2 12 12.91 4.19
 9 2 12 17.46 4.34
 9 -2 12 20.58 6.03
 9 -2 13 38.1 6.25
 9 2 13 27.16 5.58
 9 -2 13 17.72 5.71
 9 2 13 31.27 3.09
 9 -2 13 27.08 3.06
 9 2 14 19.08 2.65
 9 -2 14 20.4 2.71
 9 -2 14 24.16 5.68
 9 -2 14 20.18 5.09
 9 2 14 27.72 5.49
 9 -2 15 78.93 9.34
 9 -2 15 95.25 9.5
 9 2 15 88.27 9.23
 9 -2 15 105.37 5.58
 9 2 15 97.3 5.42
 9 -2 16 25.71 5.73
 9 2 16 30.62 3.04
 9 -2 16 32.74 3.15
 9 -2 16 28.98 5.59
 9 2 16 39.08 6.16
 9 -2 17 53.39 6.88
 9 2 17 50.8 6.65
 -9 -2 -18 31.94 2.94
 9 2 18 36.05 3.02
 9 -2 18 37.14 3.04
 -9 -2 -19 18.51 2.19
 9 -2 19 19.79 2.26
 9 2 19 21.83 2.31
 9 -2 19 17.12 2.45
 9 -2 20 31.54 2.95
 -9 -2 -20 32.38 2.6
 9 2 20 35.28 2.59
 9 -2 20 35.12 2.65
 9 -2 21 29.65 2.26
 9 2 21 30.85 2.26
 9 -2 21 30.02 2.58
 -9 -2 -21 29.33 2.32
 9 -2 22 15.02 1.77
 -9 -2 -22 13.7 1.4
 9 -2 22 17.72 1.58
 9 2 22 16.93 1.56
 9 2 23 1.98 0.72
 9 -2 23 2.81 0.73
 9 -2 23 2.36 0.91
 9 -3 -30 5.1 1.06
 9 -3 -30 4.88 0.98
 9 -3 -29 2.83 1.01
 9 -3 -29 3.5 1.19
 9 -3 -29 2.34 1.18
 9 -3 -28 1.32 1.28
 9 -3 -28 2.16 1.42
 9 -3 -28 3.97 1.14
 9 -3 -27 3.97 1.52
 9 -3 -27 5.61 1.69
 9 -3 -27 2.47 1.28
 9 3 -26 2.07 2.07
 9 -3 -26 2.59 1.62
 9 -3 -26 0.47 1.71
 9 -3 -26 2.34 1.36
 9 3 -25 8.72 2.27
 9 -3 -25 11.86 2.13
 9 -3 -25 9.38 2.15
 9 -3 -25 11.57 1.87
 -9 3 24 -0.66 2.97
 -9 -3 24 1.44 2.82
 9 -3 -23 37.5 3.47
 9 -3 -23 39.15 3.43
 -9 3 23 46.64 6.53
 9 3 -23 33.73 3.84
 9 -3 -23 40.09 3.38
 9 -3 -23 37.33 2.98
 9 3 -23 39.39 3.82
 9 3 -22 6.01 2.73
 9 -3 -22 3.71 1.83
 9 -3 -22 4.42 1.73
 9 -3 -22 4.88 2.29
 -9 -3 22 3.62 3.26
 -9 3 22 -2.03 3.39
 9 -3 -22 -0.17 1.69
 9 3 -22 5.02 2.63
 -9 3 22 1.35 3.25
 9 -3 -21 21.92 2.41
 9 3 -21 21.42 3.56
 9 -3 -21 18.73 2.67
 9 -3 -21 15.64 2.85
 9 -3 -21 19.79 2.59
 9 3 -21 21.35 3.33
 9 3 -21 17.15 2.08
 9 -3 -21 17.59 2.22
 -9 -3 21 14.73 4.5
 -9 3 21 14.46 4.17
 -9 3 21 14.04 4.63
 9 -3 -20 11.58 2.02
 -9 3 20 16.22 4.24
 9 3 -20 11.96 1.79
 9 3 -20 11.61 2.98
 9 -3 -20 13.35 2.21
 9 -3 -20 11.85 1.9
 9 -3 -20 13.71 2.72
 9 -3 -20 12.14 2.41
 9 3 -20 11.39 1.81
 9 3 -20 14.8 3.67
 9 -3 -19 82.75 5.18
 9 -3 -19 87.89 4.65
 9 3 -19 78.61 4.21
 9 -3 -19 84.51 4.36
 9 3 -19 90.48 6.58
 9 3 -19 84.78 5.83
 9 -3 -19 83.63 5.05
 -9 3 19 95.91 8.64
 9 3 -19 84.41 4.41
 9 -3 -19 76.52 4.53
 9 3 -18 37.68 2.64
 9 -3 -18 36 2.63
 -9 3 18 30.8 5.24
 9 -3 -18 33.91 2.86
 9 3 -18 30.97 2.63
 9 -3 -18 35.59 3.35
 9 3 -18 33.86 4.52
 9 -3 -18 31.97 3.55
 9 -3 -18 34.22 3.03
 9 3 -18 32.5 3.85
 9 -3 -17 370.59 13.39
 9 -3 -17 375.36 13.14
 9 3 -17 347.69 15.61
 9 3 -17 367.78 14.64
 9 3 -17 374.7 13.26
 9 -3 -17 385.64 13.94
 9 -3 -17 382.28 13.54
 -9 3 17 399.62 19.1
 9 -3 -16 73.04 3.73
 -9 3 16 63.51 6.65
 9 3 -16 84.44 5.2
 9 -3 -16 72.66 3.94
 9 3 -16 78.67 4.04
 9 -3 -16 68.18 4.3
 9 -3 -16 74.42 3.98
 9 -3 -15 486.27 16.62
 9 3 -15 487.74 20.22
 9 -3 -15 492.76 15.98
 9 3 -15 484.93 17.45
 9 -3 -15 501.93 16.31
 9 3 -15 475.93 16.2
 9 -3 -15 475.03 16.2
 -9 3 15 485.5 21.27
 9 -3 -14 69.41 3.56
 9 3 -14 74 3.94
 9 3 -14 73.84 5.69
 9 3 -14 86.14 6.29
 9 -3 -14 77.56 4.18
 9 3 -14 76.81 4.72
 9 -3 -14 74.26 3.86
 -9 3 14 74.65 6.75
 9 -3 -13 849.33 26.98
 9 3 -13 852.21 27.38
 -9 3 13 868.51 32.14
 9 3 -13 843.46 28.16
 9 -3 -13 833.93 27.45
 9 -3 -13 846.97 27.29
 9 3 -13 846.75 30.72
 9 3 -13 895.44 29.58
 9 3 -12 217.82 8.29
 -9 3 12 212.71 11.6
 9 3 -12 219.96 9.01
 9 -3 -12 208.39 8.3
 9 3 -12 248.76 10.11
 9 3 -12 245.89 11.18
 9 -3 -12 222.66 8.25
 9 3 -11 969.56 30.29
 9 -3 -11 914.4 30.21
 9 3 -11 997.76 31.81
 9 3 -10 231.4 8.51
 9 3 -10 245.39 9.65
 9 -3 -10 223.04 8.37
 9 -3 -9 1028.01 32.33
 9 -3 -9 1089.76 34.87
 9 3 -9 1009.03 34.51
 -9 3 9 1006.48 35.94
 9 3 -9 1039.56 33.31
 9 3 -9 1009.76 32.35
 9 3 -8 281.61 11.6
 9 -3 -8 274.5 11.55
 9 3 -8 288.32 9.94
 -9 3 8 270.92 12.61
 9 -3 -7 2014.23 61.93
 9 3 -7 1923.54 61.77
 9 3 -7 1898.28 62.6
 -9 3 7 1957.1 63.29
 9 3 -6 538.87 18.85
 9 -3 -6 525.58 18.79
 9 3 -6 514.74 19.63
 -9 3 6 541.56 20.09
 9 3 -5 1516.72 50.59
 9 -3 -5 1593.54 49.57
 9 3 -5 1534.86 49.46
 9 3 -4 413.3 16.9
 9 -3 -4 437.45 15.98
 9 3 -4 448.9 16.05
 9 3 -4 460.24 16.16
 9 -3 -3 1930.02 60.03
 9 3 -3 1836.14 59.93
 9 -3 -3 1993.9 60.18
 9 3 -3 1934.64 60.16
 9 3 -3 1791.83 61.02
 9 -3 -3 1853.46 63.19
 9 3 -2 332.89 12.66
 9 -3 -2 314.24 12.47
 9 -3 -2 316.12 12.44
 9 -3 -2 310.22 15.19
 9 3 -2 333.22 12.64
 9 3 -2 311.61 13.48
 9 -3 -1 1629.88 51.81
 9 3 -1 1625.87 51.88
 9 -3 -1 1606.38 55.29
 9 -3 -1 1617.37 51.77
 9 3 -1 1586.48 51.74
 9 -3 0 497.58 18.47
 9 3 0 507.46 18.61
 9 3 1 1016.73 34.19
 9 -3 1 990.96 34.07
 9 -3 2 236.87 8.84
 9 -3 3 1525.23 53.02
 9 -3 3 1458.35 46.04
 9 3 4 340.27 14.56
 9 -3 4 323.2 14.43
 9 -3 4 312.1 17.18
 9 -3 5 709.58 22.95
 9 -3 5 735.05 30.58
 9 -3 6 436.83 14.89
 9 -3 6 459.74 22.48
 9 -3 7 605.85 20.28
 9 -3 7 626.05 25.11
 9 3 7 634.55 25.11
 9 -3 7 603.8 28.31
 9 3 8 170.57 10.76
 9 -3 8 171.89 10.86
 9 -3 8 159.47 6.93
 -9 3 -8 178.81 7.08
 9 -3 8 172.36 13.28
 9 3 9 419.8 20.12
 9 -3 9 418.86 20.17
 9 -3 9 407.88 15.03
 -9 3 -9 458.96 15.09
 9 -3 9 424.84 23.16
 9 3 10 91.37 8.26
 9 -3 10 92.54 8.44
 9 -3 10 96.57 5.03
 9 3 10 96.88 5
 -9 3 -10 103.53 4.87
 9 -3 10 81.49 9.66
 9 3 11 92.35 8.55
 9 -3 11 89.48 8.6
 9 -3 11 95.81 5.09
 9 3 11 101.21 5.16
 -9 3 -11 99.99 4.77
 9 -3 11 89.36 10.2
 9 3 12 104.36 5.39
 9 -3 12 107.68 5.46
 9 3 12 97.81 9.09
 9 -3 12 113.29 9.7
 9 -3 12 89.32 10.44
 9 3 13 86.17 4.85
 9 -3 13 83.24 4.82
 9 3 13 94.5 8.82
 9 -3 13 84.96 8.58
 9 -3 13 101.13 10.86
 9 3 14 83.41 4.71
 9 -3 14 83.93 4.77
 9 3 14 75.16 8.14
 9 -3 14 78.56 8.34
 9 -3 14 80 9.81
 9 -3 15 66.61 4.19
 9 -3 15 62.65 7.61
 9 -3 15 71.74 9.33
 9 -3 16 28.27 2.72
 9 3 16 31.64 2.74
 9 -3 16 31.46 5.32
 9 -3 17 44.23 3.73
 9 -3 17 46.5 3.22
 9 3 17 45.36 3.1
 9 3 18 17.78 1.95
 -9 -3 -18 20.03 2.34
 9 -3 18 14.87 1.9
 9 -3 18 21.74 2.79
 -9 -3 -19 4.87 1.58
 9 3 19 5.51 1.25
 9 -3 19 3.07 1.21
 -9 -3 -20 9.55 1.62
 9 -3 20 7.86 1.24
 9 3 20 5.16 1.1
 9 -3 20 10.1 1.88
 -9 -3 -21 1.58 1.08
 9 -3 21 0.56 0.68
 9 -3 21 1.42 1.29
 -9 -3 -22 3.38 0.89
 9 -3 22 3.22 1.07
 9 -4 -29 0.47 0.59
 9 -4 -28 19.32 1.83
 9 -4 -28 20.2 1.57
 9 -4 -28 17.46 1.52
 9 -4 -27 1.36 0.95
 9 -4 -27 1.77 1.13
 9 -4 -27 -0.32 1.36
 9 -4 -26 42.64 3.15
 9 -4 -26 43.83 2.65
 9 -4 -26 36.36 2.68
 9 -4 -25 0.33 1.22
 9 -4 -25 0.86 1.29
 9 -4 -25 1.93 1.61
 9 -4 -24 28.03 2.93
 9 -4 -24 25.65 2.39
 9 -4 -24 27.65 2.57
 9 -4 -23 12.59 2.14
 9 -4 -23 15.02 2.45
 -9 4 23 10.13 3.59
 9 -4 -23 12.44 1.97
 9 -4 -23 11.17 1.77
 -9 4 22 30.54 5.3
 9 4 -21 24.15 2.32
 9 -4 -21 29.27 3.13
 9 -4 -21 24.37 2.48
 9 -4 -21 20.56 2.71
 -9 4 20 16.32 4.33
 9 -4 -20 23.64 2.99
 9 -4 -20 18.52 2.31
 9 -4 -20 13.6 2.57
 9 4 -20 19.35 2.28
 9 -4 -19 0.15 1.44
 9 -4 -19 -1.46 2.07
 9 -4 -19 1.99 1.79
 -9 4 19 -0.64 3.09
 9 4 -19 0.43 1.37
 9 -4 -18 2.85 2
 -9 4 18 2.5 2.88
 9 -4 -18 2.2 1.53
 9 4 -18 0.72 1.43
 9 -4 -17 3.95 2
 9 4 -17 2.58 1.46
 -9 4 17 2.41 3.19
 9 -4 -17 3.3 1.62
 9 4 -16 60.52 3.82
 9 -4 -16 63.68 3.75
 -9 4 16 58.98 6.7
 9 -4 -16 59.34 4.01
 9 4 -15 4.68 2.37
 9 -4 -15 6.89 1.95
 9 4 -15 4.74 1.63
 -9 4 15 9.41 3.53
 9 -4 -15 6.01 1.54
 -9 4 14 36.96 5.13
 9 4 -14 37.44 2.95
 9 -4 -14 34.42 2.92
 9 -4 -14 33.13 2.61
 9 4 -14 27.07 4.19
 9 -4 -13 14.43 1.82
 9 -4 -13 15.27 2.14
 9 4 -13 12.25 2.99
 -9 4 13 15.59 3.69
 9 4 -13 11.77 1.99
 9 -4 -12 2.23 1.23
 9 4 -12 0.73 1.83
 -9 4 12 2.87 2.66
 9 4 -12 2.05 1.29
 9 -4 -12 -0.13 1.54
 9 -4 -11 29.65 2.37
 9 4 -11 25.78 3.59
 9 4 -11 21.05 2.16
 -9 4 11 22.35 3.74
 9 -4 -11 26.88 2.21
 9 4 -10 132.3 7.8
 9 4 -10 117.42 5.41
 -9 4 10 115.83 8.2
 9 -4 -10 119.73 5.31
 9 -4 -9 3.11 1.47
 -9 4 9 2.47 2.07
 9 4 -9 2.64 2.02
 9 4 -9 1.82 1.29
 9 4 -8 62.2 3.48
 9 4 -8 68.07 5.32
 9 4 -7 2.9 1.85
 9 4 -7 1.66 1.21
 9 4 -6 0.32 1.65
 9 4 -6 1.88 1.13
 9 4 -5 31.92 2.28
 9 4 -5 38.03 4
 9 4 -4 2.89 1.13
 9 4 -4 1.99 1.81
 9 4 -3 68.29 3.42
 9 4 -3 75.3 5.76
 9 4 -2 1.3 0.97
 9 4 -2 1.04 1.8
 9 -4 -2 -0.5 2.7
 9 -4 -1 94.18 8.11
 9 4 -1 93.56 6.68
 9 -4 -1 88.23 4.08
 9 4 -1 91.46 3.95
 9 -4 0 1.67 3.45
 9 -4 0 1.6 1.06
 9 -4 1 37.67 6.22
 9 -4 1 43.02 2.78
 9 -4 2 8.75 4.03
 9 -4 2 9.63 1.63
 9 -4 3 37.93 6.17
 9 -4 3 45.75 3.06
 9 -4 4 6.22 1.72
 9 -4 4 7.78 4.61
 9 -4 5 69.99 8.48
 9 -4 5 68.53 4.18
 -9 4 -5 67.79 3.97
 9 -4 6 -2.4 4.23
 -9 4 -6 2.42 1.47
 9 -4 6 1.78 1.84
 9 -4 7 64.11 8.82
 9 -4 7 54.03 4.02
 -9 4 -7 59.27 3.71
 9 -4 8 38.96 7.44
 9 -4 8 40.33 3.65
 -9 4 -8 48.23 3.32
 9 -4 9 80.85 10.09
 9 -4 9 77.39 5.05
 -9 4 -9 82.26 4.48
 -9 4 -10 5.94 1.67
 9 -4 10 7.54 5.32
 9 -4 10 6.12 2.43
 -9 4 -11 8.47 1.72
 9 -4 11 5.73 5.05
 9 -4 11 10.87 2.62
 -9 4 -12 4.87 1.56
 9 -4 12 3.79 2.43
 9 -4 12 10.43 5.82
 9 -4 13 9.36 2.56
 9 -4 13 10.18 5.38
 9 -4 14 49.43 8.08
 9 -4 15 16.71 2.72
 9 -4 16 28.14 3.03
 9 -4 17 1.25 1.81
 -9 -4 -18 25.35 2.37
 9 -4 18 26.81 2.63
 9 -4 19 0.11 1.39
 -9 -4 -19 0.31 1.25
 9 -4 20 5.2 1.33
 -9 -4 -20 5.26 1.19
 9 -4 21 -0.07 0.91
 -9 -4 -21 -0.3 0.79
 9 -5 -27 17.61 1.22
 9 -5 -27 28.75 1.82
 9 -5 -26 24.73 1.62
 9 -5 -26 27.46 2.17
 9 -5 -25 27.84 1.84
 9 -5 -25 25.73 2.35
 9 -5 -24 26.75 1.99
 9 -5 -24 25.36 2.54
 9 -5 -23 44.56 2.78
 9 -5 -23 46.16 3.5
 9 -5 -22 27.43 2.3
 9 -5 -22 30.48 2.73
 9 -5 -22 29.65 3.04
 9 -5 -21 50.53 3.98
 9 -5 -21 48.93 3.15
 9 -5 -21 51.09 3.63
 9 5 -21 47.92 3.21
 9 5 -20 11.76 1.87
 -9 5 20 10.38 3.85
 9 -5 -20 9.9 1.8
 9 -5 -20 10.02 2.16
 -9 -5 20 5.77 4.73
 -9 5 19 87.71 8.1
 -9 -5 19 53.56 9.54
 9 5 -18 43.47 3.27
 9 -5 -18 43.85 3.13
 -9 -5 18 39.43 8.52
 -9 5 18 51.61 6.52
 9 -5 -18 41.5 3.69
 9 5 -17 107.24 5.47
 9 -5 -17 113 5.32
 -9 5 17 99.73 9.01
 9 -5 -17 101.53 5.7
 9 5 -16 63.51 4.08
 9 -5 -16 67.53 3.88
 9 -5 -16 61.7 4.2
 -9 5 16 64.1 7.28
 -9 -5 15 14.22 6.72
 9 5 -15 23.21 2.73
 9 -5 -15 23.62 2.82
 9 -5 -15 22.04 2.33
 9 5 -15 25.18 4.18
 -9 5 15 21.1 4.65
 -9 -5 14 16.39 6.2
 9 5 -14 24.82 2.65
 9 -5 -14 23.27 2.73
 9 -5 -14 23.47 2.41
 9 5 -14 25.96 4.11
 -9 5 14 24.42 4.77
 -9 -5 13 19.22 6.16
 9 5 -13 23.75 2.74
 9 -5 -13 31.05 2.92
 9 -5 -13 22.36 2.33
 9 5 -13 26.99 4.12
 -9 5 13 26.84 4.99
 9 5 -12 34.76 3.03
 9 -5 -12 40.08 3.26
 9 -5 -12 44.9 2.96
 9 5 -12 35.23 4.68
 -9 5 12 31.83 5.34
 9 5 -11 17.74 2.43
 9 -5 -11 23.23 2.47
 9 -5 -11 20.72 2.12
 -9 5 11 13.93 3.99
 9 5 -11 18.63 3.68
 9 -5 -10 13.59 1.83
 9 5 -10 14.22 2.09
 9 -5 -10 15.91 2.19
 9 5 -10 14.24 3.15
 9 5 -9 35.8 2.9
 9 5 -9 33.03 4.41
 9 -5 -9 35.41 2.59
 9 -5 -9 34.44 2.93
 9 5 -8 9.47 1.83
 -9 5 8 8.94 1.76
 9 5 -8 8.04 2.72
 9 -5 -8 9.55 1.65
 9 5 -7 17.69 3.52
 9 5 -7 15.76 2.07
 9 5 -6 6.45 2.51
 9 5 -6 5.27 1.63
 9 5 -5 4.91 2.76
 9 5 -5 6.65 1.54
 9 5 -4 7.87 2.89
 9 5 -4 8.99 1.65
 9 5 -3 24.08 3.87
 9 5 -3 23.8 2.11
 9 5 -2 15.54 3.76
 9 5 -2 12.44 1.66
 9 5 -1 12.36 3.65
 -9 5 1 13.13 2.41
 9 5 0 5.91 3.19
 -9 5 0 10.95 2.3
 9 -5 1 -0.68 3.72
 9 5 1 1.9 2.72
 -9 5 -1 3.36 1.77
 9 -5 2 3.15 1.37
 -9 5 -2 3.5 1.8
 9 -5 2 -0.72 3.37
 9 5 2 0.5 2.89
 9 -5 3 34.56 2.66
 -9 5 -3 34.86 3.04
 9 -5 3 32.51 6.16
 -9 5 -4 7.59 2.16
 9 -5 4 7.68 1.79
 9 -5 4 13.57 5.26
 9 -5 5 29.87 2.77
 -9 5 -5 27.38 2.94
 9 -5 5 36.13 7.06
 -9 5 -6 4.11 1.75
 9 -5 6 2.72 1.76
 9 -5 6 6.17 5.61
 -9 5 -7 21 2.48
 9 -5 7 20.8 2.61
 9 -5 7 13.73 5.35
 -9 5 -8 2.03 1.58
 9 -5 8 5.93 2.04
 9 -5 8 1.88 4.62
 9 -5 9 34.5 3.5
 -9 5 -9 44.42 3.3
 9 -5 9 30.61 7
 -9 5 -10 14.19 2.11
 9 -5 10 12.92 2.6
 9 -5 11 20.67 6.29
 9 -5 12 23.67 3
 -9 5 -12 24.29 2.35
 9 -5 12 25.33 6.51
 -9 5 -13 61.56 3.53
 9 -5 13 60.53 4.22
 9 -5 14 9.89 2.13
 -9 5 -14 11.36 1.57
 9 -5 15 41.74 3.26
 9 -5 16 21.27 2.36
 9 -5 17 28.54 2.36
 -9 -5 -18 25.04 2
 9 -5 18 19.52 1.76
 -9 -5 -19 21.84 1.66
 9 -5 19 17.66 1.39
 9 -6 -25 2.25 0.89
 9 -6 -24 3.88 1.25
 9 -6 -23 -0.24 0.58
 9 -6 -23 0.11 1.27
 9 -6 -22 4.15 1.62
 9 -6 -22 2.82 0.81
 9 -6 -21 0.43 1.73
 9 -6 -21 2.15 1.38
 9 -6 -21 1.54 0.9
 9 -6 -20 3.03 1.8
 9 -6 -20 2.97 1.02
 9 -6 -20 0.88 1.52
 9 6 -19 9.35 1.75
 9 -6 -19 5.2 2.03
 9 -6 -19 7.37 1.33
 9 -6 -19 6.39 1.93
 9 -6 -18 12.19 1.56
 9 -6 -18 12.21 2.19
 9 6 -18 11.89 1.94
 9 -6 -17 12.51 2.33
 9 -6 -17 16.24 1.74
 9 6 -17 10.41 2.04
 9 -6 -16 14.14 1.74
 9 -6 -14 11.94 2.31
 9 6 -14 7.22 2.06
 9 6 -13 2.25 2.34
 9 -6 -13 0.33 1.73
 9 6 -13 0.97 1.69
 9 6 -12 7.65 2.9
 9 -6 -12 5.63 1.81
 9 6 -12 5.2 1.85
 9 6 -11 5.84 2.58
 9 -6 -11 1.74 1.7
 9 6 -11 2.58 1.69
 9 6 -10 10.74 2.99
 9 -6 -10 10.73 2.11
 9 6 -10 6.83 1.93
 9 6 -9 5.37 2.49
 9 -6 -9 4.47 1.99
 9 6 -9 7.29 1.94
 9 6 -8 24.23 4.01
 9 6 -8 29.05 2.79
 9 -6 -8 29.32 2.88
 9 6 -7 5.44 2.4
 9 6 -7 3.32 1.64
 -9 6 7 5.4 1.58
 9 6 -6 5.95 2.54
 9 6 -6 4.42 1.61
 -9 6 6 1.67 1.43
 9 6 -5 0.46 2.07
 9 6 -5 2.77 1.42
 -9 6 5 2.79 1.62
 9 6 -4 0.93 2.09
 9 6 -4 1.75 1.3
 -9 6 4 1.91 1.77
 9 6 -3 7.12 2.92
 9 6 -3 9.14 1.63
 -9 6 3 9.17 2.18
 9 6 -2 7.22 2.92
 -9 6 2 6.41 1.89
 9 6 -1 48.74 5.5
 -9 6 1 38.06 3.4
 9 6 0 24.7 4.25
 -9 6 0 19.94 2.64
 9 6 1 5.17 2.88
 -9 6 -1 7.04 1.99
 9 6 2 115.4 8.85
 -9 6 -2 110.38 5.88
 9 6 3 0.54 2.76
 -9 6 -3 2.42 1.67
 -9 6 -4 87.82 5.01
 9 -6 4 75.04 9.31
 9 6 4 97.68 8.2
 9 -6 5 10.04 4.73
 9 6 5 11.41 3.64
 -9 6 -5 10.68 2.15
 -9 6 -6 30.79 2.89
 9 -6 6 30.07 6.54
 9 6 6 27.83 5.2
 9 -6 7 17.47 5.64
 9 6 7 9.91 3.5
 9 -6 8 11.39 5.25
 9 6 8 18.47 4.23
 9 -6 9 4.32 4.73
 9 6 9 6.18 3.12
 -9 6 -9 6.17 1.63
 -9 6 -10 22.77 2.28
 -9 6 -11 3.15 1.36
 9 -6 11 3.09 1.52
 -9 6 -12 21.2 1.99
 9 -6 12 15.57 1.97
 -9 6 -13 1.7 1.1
 9 -6 13 2.88 1.3
 -9 6 -14 13.19 1.37
 9 -6 14 9.54 1.35
 -9 6 -15 -0.63 0.77
 9 -6 15 0.27 0.71
 -9 -6 -16 3.04 1.19
 -9 -6 -17 0.83 0.87
 9 -7 -22 5.15 0.98
 9 -7 -21 1.05 1.07
 9 -7 -20 18.12 1.86
 9 -7 -20 10.33 1.17
 9 -7 -19 0.54 1.01
 9 -7 -19 2.17 1.38
 9 -7 -18 41.97 2.71
 9 -7 -18 39.9 3.02
 9 7 -17 1.39 1.22
 9 -7 -17 1.91 1.37
 9 -7 -17 -1.69 1.71
 9 -7 -16 39.76 2.91
 9 7 -16 34.97 2.74
 9 -7 -15 2.8 1.58
 9 7 -15 1.01 1.39
 9 -7 -14 37.28 3
 9 7 -14 34.94 2.89
 9 -7 -13 17.37 2.28
 9 7 -13 15.29 2.2
 9 -7 -12 94.66 5.02
 9 7 -12 95.67 4.98
 9 -7 -11 8.01 1.91
 9 7 -11 2.46 1.73
 9 -7 -10 163.36 6.98
 9 7 -10 146.16 6.8
 9 7 -9 4.86 1.79
 9 7 -8 151.13 9.5
 9 7 -7 2.91 2.38
 9 7 -6 112.09 8
 9 7 -5 6.03 2.54
 9 7 -4 113.3 8.23
 9 7 -3 45.47 5.19
 9 7 -2 150.66 9.76
 9 7 -1 28.56 4.33
 9 7 0 107.96 8.16
 9 7 1 22.44 4.06
 9 7 2 129.78 8.98
 -9 7 -2 111.19 5.94
 -9 7 -3 14.75 2.32
 -9 7 -4 81.65 4.64
 -9 7 -5 15.45 2.22
 -9 7 -6 44.95 3.15
 -9 7 -7 26.4 2.41
 -9 7 -8 36 2.66
 -9 7 -9 31.92 2.37
 -9 7 -10 27.02 2.08
 -9 7 -11 16.36 1.61
 -9 7 -12 12.78 1.29
 -9 7 -13 12.16 1.12
 -9 -7 -14 3.2 0.79
 9 -8 -17 2.43 0.92
 9 -8 -16 47.06 2.62
 9 -8 -15 5.21 1.35
 9 -8 -15 3.17 0.98
 9 -8 -14 51.19 2.73
 9 -8 -14 50.41 2.97
 9 -8 -13 2.52 1.35
 9 -8 -13 2.42 1.16
 9 -8 -12 47.22 2.81
 9 -8 -11 2.18 1.32
 9 -8 -10 42.66 2.78
 9 -8 -9 2.45 1.33
 9 -8 -8 27.11 2.34
 9 -8 -7 2.99 1.5
 9 -8 -6 33.92 2.61
 9 -8 -5 2.62 1.52
 9 -8 -4 25.39 2.33
 -9 8 4 20.42 1.85
 9 -8 -3 1.64 1.46
 -9 8 3 0.95 1.21
 9 -8 -2 8.67 1.8
 -9 8 2 9.29 1.76
 9 -8 -1 1.69 1.55
 -9 8 1 1.04 1.54
 -9 8 0 1.34 1.54
 -9 8 -1 0.94 1.53
 -9 8 -2 5.2 1.65
 -9 8 -3 -0.37 1.42
 -9 8 -4 2.6 1.43
 -9 8 -5 1.94 1.35
 -9 8 -6 5.82 1.36
 -9 8 -7 0.63 1.03
 -9 8 -8 7.62 1.16
 -9 8 -9 1.66 0.82
 9 -9 -6 2.27 0.82
 9 -9 -5 -0.06 0.9
 9 -9 -4 1.12 0.86
 9 -9 -3 0.94 0.97
 9 -9 -2 1.07 0.9
 9 -9 -1 0.79 0.88
 9 -9 0 2.93 0.93
 9 -9 1 1.79 0.88
 10 0 -32 9.77 1.38
 10 0 -31 0.84 1.32
 10 0 -30 4.68 1.71
 10 0 -30 2.3 1.34
 10 0 -29 0.92 1.74
 10 0 -29 -0.95 1.54
 10 0 -29 0.97 1.03
 10 0 -28 19.97 2.63
 10 0 -28 28.77 2.99
 10 0 -28 25.2 2.13
 10 0 -27 0.11 1.22
 10 0 -27 -0.73 1.87
 10 0 -27 1.86 1.74
 -10 0 26 38.6 6.89
 10 0 -25 0.78 1.23
 10 0 -25 2.26 1.67
 10 0 -25 2.01 1.96
 10 0 -25 -0.8 1.93
 10 0 -24 57.75 4.5
 10 0 -24 60.47 4.48
 -10 0 24 54.77 6.25
 10 0 -24 59.26 3.82
 10 0 -24 56.79 3.54
 10 0 -23 1.2 1.34
 10 0 -23 1.2 2.04
 10 0 -23 0.76 1.54
 -10 0 23 -0.53 2.44
 10 0 -23 0.79 2.04
 10 0 -22 257.99 10.57
 -10 0 22 246.07 13.83
 10 0 -22 236.24 9.44
 10 0 -22 244.7 9.72
 10 0 -22 256.75 10.43
 10 0 -21 -0.19 2.04
 10 0 -21 -0.76 1.39
 10 0 -21 0.19 1.89
 -10 0 21 1 2.41
 10 0 -21 0.85 1.41
 10 0 -20 76.82 4.92
 -10 0 20 88.05 7.48
 10 0 -20 84.25 4.29
 10 0 -20 90.23 4.53
 10 0 -20 87.54 5.11
 10 0 -19 1.54 1.72
 10 0 -19 0.12 1.25
 10 0 -19 1.33 1.62
 -10 0 19 -1.36 2.48
 10 0 -19 0.38 1.29
 10 0 -18 86.48 4.75
 -10 0 18 80.96 6.8
 10 0 -18 78.27 4.04
 10 0 -18 77.78 3.97
 10 0 -18 80.1 4.78
 10 0 -17 1.74 1.18
 -10 0 17 0.8 2
 10 0 -17 -0.62 1.85
 10 0 -17 3.72 1.73
 10 0 -17 -0.26 1.53
 10 0 -17 -0.1 1
 10 0 -16 16.44 2.19
 10 0 -16 11.46 1.95
 10 0 -16 19.35 2.4
 10 0 -16 15.12 1.69
 10 0 -16 22.81 1.9
 10 0 -15 1.32 1.48
 10 0 -15 2.2 1.5
 10 0 -15 0.34 0.92
 10 0 -15 -0.84 1.64
 10 0 -15 -0.37 0.97
 10 0 -14 239.42 8.93
 10 0 -14 230.52 8.43
 10 0 -14 244.75 9.31
 10 0 -13 1.54 2.07
 10 0 -12 14.29 2.66
 10 0 -11 0.77 1.72
 10 0 -10 20.89 2.83
 10 0 -9 0.56 1.44
 10 0 -9 0.22 1.49
 10 0 -8 66.48 4.19
 10 0 -8 65.13 4.47
 10 0 -7 0.42 1.63
 10 0 -7 0.74 1.32
 10 0 -7 0.62 1.52
 10 0 -6 1348.4 42.92
 10 0 -6 1360.62 44.05
 10 0 -6 1368.24 44.14
 10 0 -5 0.46 1.14
 10 0 -5 1.01 1.63
 10 0 -5 -0.2 1.55
 10 0 -4 2470.22 76.05
 10 0 -4 2480.35 77.77
 10 0 -3 -0.1 0.95
 10 0 -3 1.3 1.55
 10 0 -2 1097.92 34.51
 10 0 -1 0.37 0.88
 10 0 0 549.63 19.67
 10 0 0 539.77 17.98
 10 0 0 572.78 20.6
 10 0 1 -0.43 2.14
 10 0 1 0.5 0.93
 10 0 1 0.82 1.84
 10 0 2 711.02 25.19
 10 0 2 714.24 26.12
 10 0 3 2.35 2.77
 10 0 3 0.33 2.29
 10 0 4 1701.51 56.05
 10 0 4 1718.69 57.35
 10 0 5 0.72 1.31
 10 0 5 -0.32 2.33
 10 0 6 943.47 34.05
 10 0 6 951.19 30.43
 10 0 7 0.75 1.4
 10 0 7 0.98 2.67
 10 0 8 643.48 21.63
 10 0 8 658.67 27.16
 10 0 9 0.73 1.57
 10 0 9 4.05 3.26
 10 0 10 212.64 8.83
 10 0 10 206.69 13.5
 10 0 11 0.5 1.75
 10 0 11 0.66 3.68
 10 0 12 91.7 5.28
 -10 0 -12 93.03 4.7
 10 0 12 95.29 9.39
 10 0 13 -0.73 1.91
 -10 0 -13 -0.55 1.38
 10 0 13 -0.73 3.58
 10 0 14 111.34 6.04
 -10 0 -14 114.02 5.46
 10 0 14 103.18 10.38
 10 0 15 -0.56 1.89
 10 0 15 -2.26 4.55
 -10 0 -15 0.43 1.34
 10 0 16 36.3 6.42
 10 0 16 43.19 3.65
 10 0 17 1.43 3.13
 10 0 18 104.38 9.36
 10 0 18 106.8 5.42
 10 0 18 94.01 5.2
 10 0 19 2.71 1.58
 10 0 19 0.74 1.6
 10 0 20 28.01 2.42
 10 0 20 33.87 2.75
 10 0 21 0.26 1.08
 10 0 21 0.77 1.26
 10 0 22 11.51 1.56
 10 0 23 0.6 0.84
 10 -1 -32 0.34 0.88
 10 1 -31 1.42 1.35
 10 -1 -31 4.23 1.32
 10 -1 -31 1.36 0.94
 10 -1 -30 0.93 0.96
 10 1 -30 1.64 1.53
 10 -1 -30 0.97 1.48
 10 -1 -30 0.1 1.35
 10 -1 -29 3.92 1.27
 10 1 -29 5.23 1.7
 10 -1 -29 2.87 1.69
 10 -1 -29 7.68 1.89
 10 1 -29 8.79 1.98
 10 1 -28 9.39 2.14
 10 -1 -28 12.74 2.26
 10 -1 -28 10.91 2.22
 10 1 -28 13.26 2.35
 10 -1 -28 9.16 1.55
 10 1 -27 10.83 2.32
 10 -1 -27 9.18 2.25
 10 -1 -27 6.4 1.62
 10 -1 -27 10.84 2.29
 10 1 -27 9.03 2.22
 -10 -1 26 33.61 6.59
 -10 1 26 29.23 5.87
 -10 1 26 25.77 4.65
 10 -1 -25 0.78 1.93
 -10 1 25 0.59 2.76
 10 1 -25 -0.21 2.2
 10 -1 -25 1.91 1.75
 10 -1 -25 0.28 1.37
 10 1 -25 0.2 2.02
 10 -1 -25 1.34 1.58
 10 1 -25 1.63 1.57
 -10 1 25 -0.82 3.78
 -10 -1 25 7.43 3.63
 10 -1 -24 34.34 3.03
 10 1 -24 43.06 3.25
 10 1 -24 38.48 3.86
 10 -1 -24 36.21 3.55
 -10 1 24 51.24 6.3
 10 -1 -24 42.06 3.61
 10 1 -24 35.39 3.76
 10 -1 -24 41.59 3.16
 10 1 -23 9.52 2.52
 10 -1 -23 7.06 2.09
 10 1 -23 5.83 1.47
 10 -1 -23 5.42 1.64
 10 1 -23 6.64 2.37
 -10 1 23 5.96 3.27
 10 -1 -23 5.27 2.04
 10 -1 -23 6.05 1.79
 10 1 -23 7.68 1.87
 10 1 -22 133.9 6.42
 10 -1 -22 147.89 6.58
 10 1 -22 162.61 7.62
 10 -1 -22 144.77 7.16
 -10 1 22 140.65 10.43
 10 -1 -22 144.51 7.08
 10 1 -22 146.26 7.47
 10 -1 -22 147.65 6.45
 10 1 -22 133.77 6
 10 1 -21 0.63 2.22
 -10 1 21 2.27 2.73
 10 1 -21 1.41 2.04
 10 -1 -21 -0.71 1.94
 10 -1 -21 3.13 2.15
 10 1 -21 2.8 1.21
 10 -1 -21 0.14 1.4
 10 1 -21 1.28 1.43
 10 -1 -21 0.14 1.38
 10 -1 -20 25.05 2.82
 10 -1 -20 21.37 2.31
 10 1 -20 21.72 2.27
 10 1 -20 27.45 3.04
 10 -1 -20 20.44 2.61
 10 -1 -20 26.1 2.8
 -10 -1 20 17.85 3.43
 -10 1 20 16.88 4.13
 10 1 -20 23.23 3.03
 10 -1 -20 21.94 2.29
 10 1 -20 22.36 1.99
 -10 1 19 -0.52 2.54
 -10 -1 19 0.79 1.69
 10 -1 -19 6.77 2.02
 10 -1 -19 3.32 1.74
 10 1 -19 3.48 1.99
 10 1 -19 4.02 2.24
 10 -1 -19 3.69 1.87
 10 1 -19 2.3 1.3
 10 -1 -19 3.59 1.45
 10 -1 -19 3.63 1.42
 10 1 -19 1.53 1.14
 10 -1 -18 113.73 5.65
 10 1 -18 116.23 6.13
 10 -1 -18 106.15 5
 10 1 -18 103.54 4.95
 10 1 -18 98.05 4.61
 10 -1 -18 105.42 4.95
 -10 1 18 117.62 8.62
 -10 -1 18 98.53 7.2
 10 -1 -18 111.31 5.47
 10 1 -18 118.02 5.83
 10 -1 -18 109.34 5.35
 10 -1 -17 21.76 2.32
 10 -1 -17 24.73 2.12
 10 1 -17 24.35 2.06
 -10 1 17 27.27 4.27
 10 -1 -17 21.16 2.5
 10 1 -17 22.48 2.98
 10 -1 -17 21.37 2.26
 10 1 -17 28.01 2.76
 10 1 -17 25.46 1.93
 10 -1 -17 21.58 2.06
 10 1 -16 124.13 6.22
 10 -1 -16 110.15 5.53
 10 -1 -16 105.9 4.86
 10 1 -16 106.8 4.59
 -10 1 16 102.78 7.72
 10 1 -16 123.32 5.01
 10 -1 -16 117.06 4.95
 10 -1 -16 106.22 5.23
 10 -1 -16 112.55 5.25
 10 1 -16 110.1 5.53
 -10 -1 15 3.05 1.64
 10 1 -15 3.66 1.76
 10 -1 -15 4.73 1.45
 10 -1 -15 2.45 1.07
 10 1 -15 3.29 1.15
 10 1 -15 3.29 2.03
 10 -1 -15 2.96 1.57
 10 -1 -15 2.47 1.44
 10 -1 -15 2.92 1.16
 10 1 -14 174.1 7.01
 10 -1 -14 155.88 6.61
 10 -1 -14 165.42 6.35
 10 -1 -14 172.65 6.39
 10 1 -14 163.24 6.31
 10 -1 -14 166.13 7
 10 1 -14 156.68 7.39
 -10 1 13 60.53 5.28
 10 -1 -13 60.18 5.21
 10 1 -13 63.62 5.26
 10 1 -12 688.6 24.47
 10 -1 -12 654.81 24.41
 10 1 -12 643.15 23.88
 10 1 -11 -1.05 1.97
 10 -1 -11 2.92 2.09
 10 1 -11 1.38 1.77
 10 1 -10 234.12 10.37
 10 1 -10 252.82 10.96
 10 -1 -10 256 11.01
 10 1 -9 0.95 1.56
 10 1 -9 1.13 1.59
 10 -1 -9 0.68 1.52
 10 1 -8 133.29 6.57
 10 1 -8 139.88 7.08
 10 -1 -8 144.27 7.18
 10 -1 -7 8.77 2.12
 10 1 -7 5.52 1.86
 10 -1 -7 14.03 2.34
 10 1 -7 10.6 2.17
 10 1 -7 10.91 1.89
 10 -1 -6 145.62 7.23
 10 1 -6 149 7.28
 10 1 -6 139.93 6.59
 10 -1 -6 150.03 7.34
 10 1 -6 143.56 7.27
 10 -1 -5 58.92 4.27
 10 1 -5 59.79 4.27
 10 -1 -5 62.61 4.35
 10 1 -5 61.67 4.38
 10 1 -5 56.76 3.67
 10 -1 -4 200.27 9.02
 10 1 -4 206.93 9.13
 10 -1 -4 201.7 9.08
 10 1 -4 194.76 9
 10 1 -4 202.98 8.3
 10 -1 -3 546.38 20.2
 10 1 -3 576.39 20.36
 10 1 -3 560.82 19.22
 10 1 -2 30.69 2.7
 10 -1 -2 27.38 3.14
 10 1 -2 32.99 3.44
 10 -1 -2 36.9 3.92
 10 1 -1 31.58 2.72
 10 -1 -1 28.1 3.51
 10 1 0 66.15 4.99
 10 -1 0 61.18 4.83
 10 -1 0 67.73 5.35
 10 1 1 57.04 4.72
 10 -1 1 55.61 4.69
 10 -1 1 58.43 5.36
 10 1 2 128.19 7.73
 10 -1 2 138.6 7.87
 10 -1 2 140.12 8.48
 10 1 3 184.51 9.82
 10 -1 3 188.41 10
 10 -1 3 165.49 9.93
 10 1 4 156.62 9.28
 10 -1 4 165.36 9.51
 10 -1 4 151.95 9.55
 10 1 5 2.91 1.39
 10 -1 5 2.61 1.38
 10 -1 5 4.27 3.17
 10 1 6 12.57 1.84
 10 -1 6 14.78 1.93
 10 -1 7 5.94 3.16
 10 1 7 8.39 3.3
 10 1 7 10.38 1.88
 10 -1 7 9.78 1.75
 10 1 8 9.65 1.92
 10 -1 8 10.24 1.96
 10 -1 8 8.1 3.64
 10 1 8 4.3 3.43
 10 -1 8 5.43 3.47
 10 -1 9 50.01 3.43
 10 1 9 48.91 3.42
 10 -1 9 46.8 6.25
 10 1 9 40.75 5.87
 10 -1 9 55.11 6.56
 10 -1 10 1.9 1.73
 10 1 10 3.14 1.74
 10 1 10 10 4.07
 10 -1 10 3.77 3.55
 10 -1 10 6.75 3.71
 10 -1 11 37.9 3.22
 10 1 11 41.5 3.31
 10 -1 11 45.46 6.4
 10 1 11 34.55 5.73
 10 -1 11 34.61 6.08
 10 -1 12 3.69 1.88
 10 1 12 0.17 1.74
 10 -1 12 2.11 3.79
 10 1 12 2.1 3.43
 10 -1 13 27.62 3.14
 10 1 13 23.48 2.94
 10 -1 13 37.92 6.29
 10 1 13 31.89 6.05
 10 -1 14 3.69 1.99
 10 1 14 2.57 1.94
 10 -1 14 -1.49 3.79
 10 1 14 1.48 3.84
 10 -1 15 7.18 2.24
 10 1 15 6.79 2.19
 10 -1 15 9.66 4
 10 1 15 3.7 3.57
 -10 -1 -15 9.95 1.95
 10 -1 16 27.63 5.5
 10 1 16 30.49 5.63
 10 -1 16 27.45 2.96
 10 1 16 28.13 2.96
 -10 -1 -16 25.82 2.64
 -10 -1 -17 6.51 1.78
 10 1 17 6.26 3.75
 10 -1 17 4.17 3.68
 -10 -1 -18 3.66 1.49
 10 -1 18 3.68 1.95
 10 1 18 1.43 1.56
 10 -1 18 6.01 1.83
 10 1 19 0.57 1.41
 10 -1 19 0.43 1.4
 10 -1 19 -1.49 1.85
 -10 -1 -19 -0.72 1.29
 10 1 20 3.37 1.5
 10 -1 20 2.22 1.48
 10 -1 20 2.29 1.54
 -10 -1 -20 2.16 1.2
 10 -1 21 -1.03 1.17
 10 1 21 1.78 1.2
 10 -1 21 2.27 1.31
 -10 -1 -21 1.34 0.93
 10 1 22 2.74 1.06
 10 -1 22 1.47 1.03
 10 -1 22 0.69 0.95
 10 1 23 0.53 0.8
 10 -1 23 1.7 0.76
 10 -2 -31 4.32 0.93
 10 -2 -31 5.14 1.18
 10 -2 -30 9.61 1.62
 10 -2 -30 6.72 1.18
 10 -2 -30 5.89 1.41
 10 -2 -29 21.13 2.28
 10 2 -29 21.53 2.43
 10 -2 -29 16.47 2.23
 10 -2 -29 18.53 1.83
 10 -2 -28 27.15 2.67
 10 2 -28 22.1 2.71
 10 -2 -28 24.09 2.62
 10 -2 -28 24.07 2.12
 10 2 -27 32.1 3.14
 10 -2 -27 38.04 2.66
 10 -2 -27 33.58 3.2
 10 -2 -27 32.84 3.05
 10 2 -27 37.43 3.42
 10 -2 -26 23.06 2.68
 10 2 -26 24.22 3.14
 10 -2 -26 23.33 2.34
 10 -2 -26 31.26 3.12
 10 2 -26 18.55 2.86
 -10 -2 25 29.8 6.08
 -10 2 25 36.39 6.37
 -10 2 25 21.38 4.73
 10 -2 -24 25.12 2.52
 -10 2 24 22.02 4.89
 -10 -2 24 18.5 5.28
 -10 2 24 30.34 5.86
 10 -2 -24 19.45 2.37
 10 2 -24 23.74 2.47
 10 -2 -24 23.28 3
 10 2 -24 20.93 3.13
 10 -2 -24 20.44 2.76
 10 2 -24 27.06 3.25
 -10 2 23 60.2 7.71
 10 -2 -23 68.78 4.42
 10 2 -23 70.24 4.94
 10 2 -23 69.74 5.06
 10 -2 -23 66.77 4.03
 10 2 -23 70.15 4.11
 10 -2 -23 63.21 4.02
 10 -2 -23 70.6 4.75
 10 2 -22 39.97 3.11
 10 -2 -22 49.41 3.34
 -10 2 22 51.17 6.5
 10 -2 -22 39.77 3.57
 10 -2 -22 42.64 3.29
 10 2 -22 47.92 4.32
 10 -2 -22 43.07 3.51
 10 2 -22 47.62 4.16
 10 -2 -22 52.5 4.03
 10 2 -21 102.58 5.08
 10 -2 -21 106.75 5.08
 10 2 -21 107.84 6.4
 -10 2 21 99.86 9.09
 10 -2 -21 90.79 5.59
 10 -2 -21 89.23 4.93
 10 -2 -21 105.66 5.67
 10 -2 -21 92.71 5.24
 10 2 -21 92.79 6
 10 -2 -20 43.67 3.46
 10 2 -20 47.99 4.22
 -10 2 20 37.09 5.47
 10 -2 -20 46.17 3.62
 10 -2 -20 43.55 3.21
 10 -2 -20 47.7 3.79
 10 2 -20 45.2 4.46
 10 -2 -20 44.16 3.17
 10 2 -20 40.1 3.02
 10 -2 -19 47.62 3.83
 10 2 -19 56.4 4.82
 -10 2 19 60.19 6.64
 10 -2 -19 59.73 3.55
 10 2 -19 56.72 3.45
 10 -2 -19 56.14 3.98
 10 -2 -19 52.98 3.7
 10 2 -19 52.5 4.34
 10 -2 -19 53.7 3.45
 10 2 -18 114.92 5.33
 10 -2 -18 123.98 5.58
 10 -2 -18 125.32 6.25
 10 2 -18 138.85 7.56
 -10 2 18 119.48 9.37
 10 2 -18 119.46 5.44
 10 -2 -18 120.98 5.5
 10 -2 -18 123.85 6.1
 10 -2 -18 122.63 5.83
 10 2 -18 123.32 6.61
 10 2 -17 127.07 5.66
 10 -2 -17 134.58 5.83
 10 -2 -17 134.86 6.31
 10 -2 -17 124.94 6.37
 10 2 -17 128.44 7.54
 -10 2 17 127.63 9.48
 10 -2 -17 136.33 5.79
 10 2 -17 132.49 5.72
 10 2 -17 139.52 6.83
 10 -2 -17 135.78 6
 10 -2 -16 21.45 2.35
 10 2 -16 23.74 3.59
 -10 2 16 27.08 4.19
 10 2 -16 18.51 1.84
 10 -2 -16 17.85 1.87
 10 -2 -16 18.62 2
 10 -2 -16 19.41 2.06
 10 -2 -16 18.18 2.42
 10 2 -16 23.96 2.85
 10 2 -16 24.61 2.08
 10 2 -15 100.2 4.69
 10 -2 -15 103.97 4.71
 10 -2 -15 110.7 4.69
 10 2 -15 103.45 4.57
 10 2 -15 109.71 5.51
 10 -2 -15 97.68 4.71
 10 2 -15 85.05 6.09
 10 -2 -15 95.93 5.17
 10 -2 -15 103.69 5.01
 -10 2 15 110.95 8
 -10 -2 15 116.27 6.56
 10 2 -14 5.97 2.61
 10 -2 -14 6.54 1.42
 10 2 -14 7.43 2.43
 10 2 -14 8.6 1.48
 -10 2 14 12.23 2.93
 10 2 -14 10.11 2.11
 10 -2 -14 8.77 1.79
 10 2 -14 9.65 1.34
 10 -2 -14 9.76 1.41
 10 -2 -13 124.38 5.47
 10 2 -13 145.22 6.98
 10 2 -13 125.98 5.92
 10 2 -13 119.52 5.32
 10 2 -13 125.4 5.14
 10 -2 -13 135.95 5.27
 10 -2 -13 134.02 5.34
 10 2 -12 50.15 3.82
 10 2 -12 45.87 3.13
 10 2 -12 42.73 2.69
 10 -2 -12 45.07 2.76
 10 -2 -12 42.37 4.26
 10 2 -12 42.47 4.28
 10 2 -11 155.63 8.14
 10 -2 -11 151.37 8.27
 10 2 -11 149.56 8.19
 -10 2 11 156.69 8.81
 10 2 -10 2.66 1.68
 10 -2 -10 1.3 1.78
 10 2 -10 2.05 1.57
 10 2 -9 145.87 7.49
 10 -2 -9 145.08 7.58
 10 2 -9 144.42 7.56
 10 2 -8 16.26 2.48
 10 2 -8 16.3 2.45
 10 -2 -8 11.05 2.17
 10 2 -7 12.74 2.31
 10 -2 -7 17.49 2.44
 10 2 -7 16.08 2.41
 10 2 -6 64.44 4.36
 10 -2 -6 59.21 4.25
 10 2 -6 63.66 4.32
 10 2 -6 59.98 4.32
 10 -2 -6 65.42 4.51
 10 2 -5 6.87 2.08
 10 -2 -5 7.87 1.96
 10 2 -5 5.54 1.88
 10 2 -5 4.98 1.85
 10 -2 -5 7.62 2.05
 10 2 -4 9.69 2.07
 10 -2 -4 9.68 2.03
 10 2 -4 7.34 1.97
 10 -2 -4 10.61 2.13
 10 2 -4 10 2.17
 10 -2 -3 1.55 1.74
 10 2 -3 0.67 1.57
 10 2 -3 1.22 1.52
 10 -2 -3 1.53 1.64
 10 2 -3 0.88 1.63
 10 -2 -3 2.23 2.34
 10 -2 -2 7.99 3.26
 10 2 -2 6.53 1.91
 10 -2 -2 9.8 2.28
 10 2 -2 5.4 1.94
 10 -2 -1 148.51 7.77
 10 2 -1 142.14 7.7
 10 -2 -1 155.56 9.24
 10 -2 0 21.74 4.08
 10 -2 1 14.44 4.08
 10 -2 2 51.67 5.93
 10 2 2 44.56 4.39
 10 -2 2 43.83 4.4
 10 2 3 151.89 8.57
 10 -2 3 139.54 8.32
 10 2 4 130.75 8.23
 10 -2 4 124.72 8.22
 10 -2 4 124.87 5.25
 10 2 5 251.74 9.24
 10 -2 5 250.75 9.26
 10 2 6 3.16 2.62
 10 -2 6 5.44 2.71
 10 -2 6 0.58 3.65
 10 2 6 3.1 1.29
 10 -2 6 2.88 1.32
 10 -2 7 26.14 5.29
 10 2 7 26.77 4.47
 10 -2 7 31.87 4.62
 10 2 7 26.76 2.42
 10 -2 7 32.03 2.52
 10 2 8 7.57 3.44
 10 -2 8 3.26 3.29
 10 -2 8 5.31 3.81
 10 2 8 5.46 1.63
 10 -2 8 6.31 1.73
 10 -2 9 85.07 9.1
 10 2 9 76.47 7.62
 10 -2 9 77.53 7.73
 10 2 9 89 4.69
 10 -2 9 79.13 4.57
 10 -2 10 6.29 3.75
 10 2 10 -0.62 3.18
 10 -2 10 1.47 4.28
 10 -2 10 3.47 1.83
 10 2 10 0.94 1.72
 10 -2 11 25.26 5.22
 10 2 11 22.38 4.92
 10 -2 11 20.6 5.39
 10 2 11 18.96 2.52
 10 -2 11 21.46 2.57
 10 -2 12 2.08 3.6
 10 2 12 0.69 3.43
 10 -2 12 1.56 3.98
 10 -2 12 2.94 1.71
 10 2 12 -0.17 1.64
 10 -2 13 83.09 9.67
 10 2 13 96.82 9.32
 10 -2 13 79.61 8.82
 10 -2 13 90.57 5.27
 10 2 13 99.04 5.34
 10 2 14 4.94 3.61
 10 -2 14 10.02 4.16
 10 -2 14 7.73 4.68
 10 2 14 6.29 1.98
 10 -2 14 5.67 2
 10 -2 15 43.03 7.02
 10 2 15 30.63 5.64
 10 -2 15 40.92 6.36
 10 -2 15 31.5 3.07
 10 2 15 34.18 3.11
 10 2 16 1.34 3.29
 10 -2 16 2.72 3.27
 10 -2 17 5.31 2.12
 10 2 17 3.69 1.67
 10 -2 17 2.18 1.58
 -10 -2 -17 4.57 1.72
 10 -2 18 1.83 1.84
 10 2 18 -0.28 1.43
 10 -2 18 -0.14 1.33
 -10 -2 -18 0.55 1.48
 10 -2 19 0.73 1.69
 10 2 19 -0.24 1.23
 10 -2 19 1.6 1.31
 -10 -2 -19 1.08 1.27
 10 -2 20 -0.74 1.41
 10 2 20 0.41 1.1
 10 -2 20 0.42 1.15
 -10 -2 -20 1.48 1.23
 10 -2 21 5.51 1.4
 10 2 21 2.71 1.06
 10 -2 21 4.39 1.13
 -10 -2 -21 3.97 1.04
 10 -2 22 0.74 0.97
 10 2 22 0.35 0.71
 10 -2 22 0.54 0.7
 10 -3 -30 3.15 0.92
 10 -3 -30 1.77 0.94
 10 -3 -30 2.94 0.89
 10 -3 -29 9.54 1.54
 10 -3 -29 7.68 1.24
 10 -3 -29 7.42 1.44
 10 -3 -28 6.58 1.72
 10 -3 -28 6.18 1.28
 10 -3 -28 6.85 1.54
 10 -3 -27 6.58 1.87
 10 -3 -27 8.03 1.56
 10 -3 -27 7.41 1.67
 10 -3 -26 2.75 1.8
 10 -3 -26 2.38 1.37
 10 -3 -26 4.13 1.74
 10 -3 -25 5.16 2.07
 10 3 -25 0.8 2.05
 10 -3 -25 0.46 1.56
 10 -3 -25 0.39 1.32
 -10 -3 24 -0.71 2.88
 -10 3 24 0.66 2.74
 10 3 -23 36.38 3.88
 10 -3 -23 27.91 2.67
 10 -3 -23 27.48 3.27
 10 -3 -23 28.49 3.02
 -10 3 23 24.91 5.24
 10 -3 -23 29.15 2.92
 10 3 -23 28.91 3.72
 -10 -3 23 26.64 5.5
 10 3 -22 5.89 1.68
 10 -3 -22 6.33 1.71
 -10 3 22 7.43 3.7
 10 3 -22 5.02 2.93
 10 -3 -22 5.06 1.97
 10 -3 -22 6.17 1.87
 10 3 -22 7 2.89
 10 -3 -22 6.09 1.74
 10 -3 -22 8.8 2.45
 -10 3 22 8 3.53
 -10 -3 22 7.83 3.9
 10 -3 -21 81.02 4.34
 10 3 -21 73.63 4.16
 10 -3 -21 79.19 5.18
 10 -3 -21 79.65 4.55
 10 -3 -21 79.22 4.64
 10 3 -21 82.57 5.74
 -10 3 21 75.27 8.23
 10 -3 -21 83.54 5.11
 10 3 -21 85.02 6.05
 10 3 -20 18.06 3.73
 -10 3 20 10.35 3.61
 10 -3 -20 15.36 2.74
 10 -3 -20 14.47 2.22
 10 3 -20 8.62 3.07
 10 -3 -20 12.71 2.4
 10 -3 -20 12.86 2.12
 10 3 -20 11.86 1.88
 10 3 -20 12.08 1.79
 10 -3 -20 13.11 1.89
 10 3 -19 7.53 3.38
 -10 3 19 2.49 3.12
 10 -3 -19 3.9 1.68
 10 3 -19 5.07 2.71
 10 -3 -19 5.17 1.73
 10 -3 -19 2.54 2.04
 10 3 -19 3.17 1.31
 10 -3 -19 6.42 1.52
 10 3 -19 2.63 1.38
 10 -3 -19 0.6 2.11
 10 -3 -18 34.9 3.3
 10 -3 -18 39.43 2.99
 10 3 -18 37.03 2.64
 10 -3 -18 37.6 2.76
 10 3 -18 43.91 4.95
 10 -3 -18 40.32 3.03
 10 3 -18 34.41 3.91
 -10 3 18 38.48 5.63
 10 3 -18 35.81 2.89
 10 -3 -18 45.46 3.75
 10 -3 -17 0.93 1.41
 10 3 -17 3.46 1.48
 10 -3 -17 0.67 1.45
 10 3 -17 1.1 2.45
 10 -3 -17 2.21 1.99
 -10 3 17 1.68 2.58
 10 -3 -17 2.07 1.27
 10 3 -17 2.12 1.28
 10 3 -17 3.42 3.25
 10 -3 -17 2.8 1.87
 10 -3 -16 117.43 5.02
 10 -3 -16 110.98 5.64
 10 3 -16 119.44 6.37
 -10 3 16 111.05 8.78
 10 -3 -16 110.27 5.18
 10 3 -16 109.23 5.18
 10 3 -15 14.06 1.83
 10 3 -15 14.69 2.66
 10 -3 -15 14.24 2.15
 10 3 -15 10.21 3.69
 10 -3 -15 14.68 1.86
 10 -3 -15 13.78 1.61
 10 3 -15 10.36 2.98
 -10 3 15 9.86 3.05
 10 3 -14 84.78 4.26
 10 3 -14 85.72 6.55
 10 -3 -14 83.14 3.9
 10 3 -14 81.7 4.98
 10 -3 -14 82.65 4.36
 -10 3 14 76.53 6.88
 10 -3 -14 85.99 4.23
 10 3 -14 85.56 6.12
 10 -3 -13 20.32 1.76
 10 3 -13 22.45 3.34
 10 -3 -13 20.65 2.04
 10 3 -13 24.39 2.82
 -10 3 13 20.26 3.63
 10 -3 -13 21.83 2.31
 10 3 -13 32.37 3.68
 10 3 -13 25.92 2.19
 -10 3 12 86.19 6.65
 10 3 -12 77.41 3.98
 10 3 -12 89.28 5.39
 10 -3 -12 77.76 4.04
 10 3 -12 82.4 5.92
 10 3 -11 8.2 2.36
 10 3 -11 7.06 1.53
 -10 3 11 5.29 2.41
 10 3 -11 6.38 2.04
 10 -3 -11 10.36 1.62
 10 3 -10 168.25 8.37
 10 -3 -10 161.57 8.3
 10 3 -10 165.76 7.3
 10 3 -10 152.3 6.27
 10 -3 -10 150.82 6.2
 10 3 -9 62.93 3.28
 10 -3 -9 63.23 4.65
 10 3 -9 61.43 4.55
 10 -3 -9 59.44 3.21
 10 3 -8 38.1 2.5
 -10 3 8 37.77 4.12
 10 -3 -8 39.82 3.51
 10 3 -8 37.02 3.41
 10 3 -7 151.72 5.84
 10 -3 -7 145.27 7.27
 10 3 -7 144.57 7.26
 -10 3 7 137 8.01
 10 -3 -6 250.44 10.52
 10 3 -6 252.19 10.53
 10 -3 -5 16.11 2.18
 10 3 -5 17.71 2.28
 10 3 -4 34.31 3.66
 10 -3 -4 42.53 3.4
 10 3 -4 36.96 3.25
 10 -3 -4 35.37 3.19
 10 3 -4 38.78 3.35
 10 3 -3 164.77 7.91
 10 -3 -3 159.49 7.77
 10 -3 -3 174.28 8.01
 10 3 -3 162.62 7.9
 10 -3 -2 1.98 1.5
 10 3 -2 3.34 1.66
 10 -3 -2 1.11 1.46
 10 3 -2 3.81 1.63
 10 3 -1 120.82 6.65
 10 -3 -1 119.75 6.61
 10 -3 -1 122.42 6.61
 10 3 -1 117.58 6.61
 10 -3 0 13.93 2.47
 10 3 0 15.16 2.48
 10 -3 0 19.44 1.97
 10 -3 1 215.23 8.15
 10 -3 1 212.76 10.22
 10 3 1 212.82 10.26
 10 -3 2 41.77 5.95
 10 -3 2 37.65 2.82
 10 -3 2 41.01 4.07
 10 -3 3 364.12 13.1
 10 -3 3 393.66 19.18
 10 -3 4 46.46 2.68
 10 -3 4 45.62 3.28
 10 -3 4 47.11 6.7
 10 -3 5 253.59 9.76
 10 -3 5 244.13 15.25
 10 -3 5 238.35 8.94
 10 3 5 242.83 12.5
 10 -3 5 253 12.76
 10 -3 6 0.71 4.1
 10 -3 6 0.67 1.12
 10 3 6 4.8 2.39
 10 -3 6 1.78 2.23
 10 -3 7 290.89 17.8
 10 3 7 274.79 14.7
 10 -3 7 288.56 14.97
 10 -3 7 295.31 10.7
 10 -3 8 0.79 4.1
 -10 3 -8 4.07 1.56
 10 3 8 0.52 2.55
 10 -3 8 -0.53 2.26
 10 -3 8 1.72 1.39
 10 -3 9 290.79 18.47
 -10 3 -9 291.59 10.52
 10 3 9 273.11 10.53
 10 -3 9 279.37 10.62
 10 3 9 236.22 14.48
 10 -3 9 273.86 15.3
 -10 3 -10 4.78 1.4
 10 -3 10 9.4 4.6
 10 -3 10 5.57 1.64
 10 3 10 7.09 1.75
 10 3 10 1.78 3.03
 10 -3 10 3.62 3.31
 10 -3 11 244.3 17.66
 10 -3 11 273.86 10.44
 10 3 11 266.83 10.33
 10 3 11 245.9 15.04
 10 -3 11 240.88 15.15
 10 -3 12 -0.88 4.12
 10 -3 12 0.16 1.51
 10 3 12 2.03 1.54
 10 3 12 1.9 3.11
 10 -3 12 4.55 3.38
 10 -3 13 282.94 17.94
 10 3 13 259.97 15.54
 10 -3 13 242.83 15.5
 10 3 13 255.97 10.25
 10 -3 13 263.9 10.34
 10 -3 14 0.83 4.41
 10 -3 14 0.65 3.11
 10 -3 14 1.58 1.56
 10 3 14 1.07 1.52
 10 -3 14 0.63 2.32
 10 -3 15 98.73 10.29
 10 -3 15 110.89 9.41
 10 -3 16 2.8 2.15
 10 -3 16 6.96 1.69
 10 3 16 5.98 1.6
 10 3 17 124.14 5.69
 10 -3 17 134.24 5.88
 10 -3 17 141.07 6.64
 -10 -3 -17 133.23 6.2
 10 -3 18 5.34 1.34
 10 3 18 7.68 1.34
 10 -3 18 6.93 2.06
 -10 -3 -18 8.25 1.75
 10 -3 19 97.87 4.32
 10 3 19 88.68 4.18
 -10 -3 -19 107.18 4.75
 10 -3 19 116.92 5.18
 10 -3 20 7.57 1.6
 -10 -3 -20 5.08 1.29
 10 -3 20 4.05 0.9
 10 -3 21 41.89 2.45
 -10 -3 -21 36.17 2.12
 10 -3 22 -0.11 0.74
 10 -4 -29 3.5 0.77
 10 -4 -29 3.24 0.96
 10 -4 -28 15.76 1.47
 10 -4 -28 19.58 1.84
 10 -4 -28 18.08 1.5
 10 -4 -27 0.41 1
 10 -4 -27 2.24 1.16
 10 -4 -27 1.37 1.35
 10 -4 -26 25.05 2.08
 10 -4 -26 24.59 2.52
 10 -4 -26 21.86 2.09
 10 -4 -25 6.24 1.47
 10 -4 -25 6.89 2.01
 10 -4 -25 7.98 1.65
 10 -4 -24 27.54 2.54
 10 -4 -24 27.5 2.47
 -10 4 23 6.91 3.22
 10 -4 -23 7.08 1.69
 10 -4 -23 8.73 2.26
 10 -4 -23 11.43 2.14
 -10 4 22 89.59 8.59
 10 -4 -21 32.21 3.35
 -10 4 21 21.45 4.85
 10 -4 -21 30.81 2.72
 10 -4 -21 23.73 2.86
 10 -4 -20 108.43 6.15
 -10 4 20 112.6 9.78
 10 -4 -20 102.93 5.82
 10 4 -20 102.19 5.23
 10 -4 -20 108.89 5.42
 10 -4 -19 46.93 4.04
 -10 4 19 38.85 5.92
 10 -4 -19 43.89 3.72
 10 -4 -19 44.53 3.33
 10 4 -19 46.56 3.31
 -10 4 18 115.35 9.58
 10 4 -18 103.44 5.33
 10 -4 -18 102.46 5.73
 10 -4 -18 111.81 5.47
 10 -4 -17 11.94 2.44
 10 4 -17 11.04 2
 10 -4 -17 13.04 2.05
 -10 4 17 12 3.45
 -10 4 16 137.67 10.12
 10 -4 -16 128.3 6.45
 10 4 -16 138.77 6.41
 10 -4 -16 146.71 6.32
 10 4 -16 126.32 9.14
 -10 4 15 40.5 5.5
 10 -4 -15 40.67 2.94
 10 4 -15 34.58 2.9
 10 -4 -15 32.92 3.1
 10 4 -15 31.33 4.43
 -10 4 14 12.75 3.42
 10 4 -14 19.87 2.23
 10 4 -14 15.32 3.37
 10 -4 -14 19.17 2.33
 10 -4 -14 17.57 2.05
 10 -4 -13 62.62 3.55
 10 4 -13 54.23 3.61
 -10 4 13 61.51 6.2
 10 4 -13 59.89 5.6
 10 -4 -13 57.33 3.66
 10 -4 -12 44 2.87
 10 4 -12 38.88 3
 10 -4 -12 41.68 2.98
 10 4 -12 39.8 4.44
 10 -4 -11 131.86 5.53
 -10 4 11 108.3 8.3
 10 4 -11 120.72 5.59
 10 4 -11 118.86 7.76
 10 -4 -11 124.61 5.57
 10 4 -10 33 2.59
 10 4 -10 35.06 3.96
 10 -4 -10 34.14 2.58
 -10 4 10 25.79 4.14
 -10 4 9 94.44 7.08
 10 4 -9 81.84 4.27
 10 4 -9 73.68 5.89
 10 -4 -9 86.39 4.24
 10 4 -8 9.9 1.72
 -10 4 8 7.72 2.69
 10 4 -8 7.14 2.3
 10 4 -7 27.54 2.33
 10 4 -7 29.07 3.61
 10 4 -6 27.28 2.15
 10 4 -6 28.77 3.54
 10 4 -5 40.21 2.66
 10 4 -5 45.83 4.51
 10 4 -4 19.13 1.8
 10 -4 -4 16.07 1.55
 10 4 -4 22.19 3.29
 10 4 -3 46.86 2.69
 10 -4 -3 46.27 2.66
 10 4 -2 8.62 1.29
 10 -4 -2 5.33 3.52
 10 4 -2 6.91 2.44
 10 -4 -2 10.58 1.45
 10 -4 -1 89.62 4.24
 10 4 -1 100.16 7.01
 10 -4 -1 91.49 8.47
 10 -4 0 40.54 2.69
 10 4 0 49.17 5.03
 10 -4 0 45.17 6.2
 10 -4 1 108.57 5.08
 10 -4 1 137.58 10.51
 10 -4 2 37.84 2.78
 10 -4 2 44.66 6.65
 10 -4 3 93.31 4.75
 10 -4 3 80.76 8.91
 10 -4 4 11.82 4.82
 10 -4 4 12.54 2.11
 -10 4 -5 2.48 1.46
 10 -4 5 3.9 4.79
 10 -4 5 4.77 1.78
 -10 4 -6 30.2 2.78
 10 -4 6 33.54 3.17
 10 -4 6 31.25 6.77
 10 -4 7 -0.86 4.71
 -10 4 -7 1.49 1.5
 10 -4 7 0.91 1.97
 10 -4 8 24.15 6.6
 -10 4 -8 18.92 2.25
 10 -4 8 20.67 2.86
 -10 4 -9 3.11 1.55
 10 -4 9 0.92 5.42
 10 -4 9 5.39 2.38
 -10 4 -10 54.35 3.48
 10 -4 10 47.61 4.21
 10 -4 10 53.1 8.77
 -10 4 -11 4.88 1.61
 10 -4 11 -1.86 4.66
 10 -4 11 0.62 2.22
 -10 4 -12 84.24 4.41
 10 -4 12 86.68 5.41
 10 -4 12 76.47 9.71
 10 -4 13 0.87 4.37
 10 -4 14 13.92 5.29
 10 -4 14 13.55 2.51
 10 -4 15 26.54 2.98
 10 -4 16 39.07 3.32
 10 -4 17 14.13 2.23
 -10 -4 -17 13.93 2
 -10 -4 -18 31.23 2.44
 10 -4 18 28.04 2.55
 -10 -4 -19 14.33 1.6
 10 -4 19 19.66 1.89
 -10 -4 -20 14 1.38
 10 -4 20 17.9 1.61
 10 -5 -27 2.19 0.69
 10 -5 -27 5.33 1.16
 10 -5 -26 14.83 1.28
 10 -5 -26 13.93 1.8
 10 -5 -25 15.34 1.52
 10 -5 -25 15.15 2.02
 10 -5 -24 8.21 1.92
 10 -5 -24 11.09 1.47
 10 -5 -23 43.49 3.42
 10 -5 -23 38.91 3.1
 10 -5 -23 38.59 2.6
 10 -5 -22 32.94 3.15
 10 -5 -22 28.61 2.33
 10 -5 -21 80.32 4.94
 10 -5 -21 77.63 4.12
 10 -5 -21 75.96 4.57
 -10 5 20 32.05 5.31
 10 -5 -20 37.37 2.78
 -10 5 19 105.58 9.24
 -10 -5 19 72.82 10.49
 10 -5 -18 115.49 6.06
 10 5 -18 124.46 5.83
 10 -5 -18 116.83 5.56
 -10 5 18 115.2 9.7
 10 -5 -17 146.55 6.99
 10 5 -17 147.28 6.74
 10 -5 -17 153.76 6.53
 -10 5 17 137.62 10.72
 10 -5 -16 212.26 8.81
 -10 5 16 202.86 13.27
 10 -5 -16 220.95 8.33
 10 5 -16 210.21 8.52
 10 -5 -15 234.37 8.99
 10 -5 -15 235.35 9.5
 -10 5 15 237.5 14.29
 10 5 -15 225.09 12.76
 10 5 -15 222.84 9.24
 10 -5 -14 276.2 10.07
 10 -5 -14 259.47 10.31
 -10 5 14 266.11 15.42
 10 5 -14 242.23 13.51
 -10 -5 14 240.02 18.3
 10 5 -14 250.02 10.28
 10 -5 -13 485.29 17.28
 10 -5 -13 500.74 16.96
 10 5 -13 461.09 20.99
 -10 5 13 495.42 23.03
 10 5 -13 498.87 17.34
 10 -5 -12 269.54 10.36
 10 -5 -12 264.54 9.95
 10 5 -12 272.54 13.88
 -10 5 12 269.88 15.19
 10 5 -12 252.14 10.28
 10 -5 -11 568.36 19.95
 10 -5 -11 589.46 19.68
 10 5 -11 607.92 24.2
 10 5 -11 599.73 20.14
 -10 5 11 569.11 25.51
 10 5 -10 354.95 13.38
 10 5 -10 362.87 16.88
 10 -5 -10 368.45 13.39
 10 -5 -10 384.06 13.13
 10 5 -9 620.11 21.09
 10 5 -9 610.62 24.86
 10 -5 -9 628.61 21.07
 10 -5 -9 630.69 20.74
 10 5 -8 642.67 21.5
 10 5 -8 636.25 25.44
 10 5 -7 762.61 24.88
 10 5 -7 735.72 28.91
 10 5 -6 618.45 20.69
 10 5 -6 624.85 24.84
 10 5 -5 588.36 19.39
 10 5 -5 550.31 23.39
 10 5 -4 537.47 18.04
 10 5 -4 543.75 22.49
 10 5 -3 604.15 19.75
 10 5 -3 574.68 24.17
 10 5 -2 465.51 15.72
 10 5 -2 486.49 20.68
 10 5 -1 586.9 24.32
 -10 5 0 544.45 18.98
 10 5 0 533.05 22.85
 10 -5 0 537.04 25.49
 -10 5 -1 374.37 13.5
 10 -5 1 343.03 12.53
 10 5 1 374.55 17.43
 10 -5 1 373.46 20.07
 -10 5 -2 203.09 8.61
 10 -5 2 195.72 7.92
 10 5 2 200.77 12.16
 10 -5 2 226.31 14.92
 -10 5 -3 373.36 13.68
 10 -5 3 353.4 13.14
 10 5 3 395.31 18.57
 10 -5 3 401.74 21.39
 10 -5 4 267.1 17.25
 -10 5 -4 247.95 9.92
 10 -5 4 240.69 9.59
 -10 5 -5 234.1 9.46
 10 -5 5 219.79 9.18
 10 -5 6 198.24 15.34
 -10 5 -6 188.99 7.91
 10 -5 6 168.26 7.76
 10 -5 7 157.41 13.97
 -10 5 -7 162.69 7.28
 10 -5 7 164.17 7.48
 10 -5 8 93.07 10.73
 -10 5 -8 87.33 4.93
 10 -5 8 93.11 5.27
 10 -5 9 115.71 11.99
 -10 5 -9 109.38 5.48
 10 -5 9 102.36 5.75
 10 -5 10 102.11 11.23
 10 -5 11 28.47 7.08
 10 -5 11 26.12 3.03
 -10 5 -11 24.72 2.43
 10 -5 12 33.94 3.16
 -10 5 -12 31.79 2.53
 10 -5 13 27.38 2.95
 -10 5 -13 28.5 2.33
 10 -5 14 11.81 2.15
 -10 5 -14 11.56 1.49
 10 -5 15 11.01 1.98
 10 -5 16 5.9 1.54
 10 -5 17 7.88 1.39
 -10 -5 -17 10.9 1.59
 10 -5 18 1.86 0.83
 -10 -5 -18 1.49 0.98
 -10 -5 -19 5.08 0.88
 10 -6 -25 35.05 2.14
 10 -6 -24 16.06 1.71
 10 -6 -23 26.97 1.58
 10 -6 -23 46.83 2.79
 10 -6 -22 15.6 1.76
 10 -6 -22 14.48 1.26
 10 -6 -22 16.24 2.19
 10 -6 -21 45.7 3.31
 10 -6 -21 39.85 2.29
 10 -6 -21 42.77 2.96
 10 -6 -20 25.12 2.78
 10 -6 -20 21.31 1.77
 10 -6 -20 23.66 2.47
 10 6 -19 40.32 2.96
 10 -6 -19 42.15 3.52
 10 -6 -19 39.05 2.5
 10 -6 -19 45.93 3.45
 10 6 -18 45.9 3.22
 10 -6 -18 44.03 3.61
 10 -6 -18 41.1 3.43
 10 -6 -18 43.14 2.71
 10 6 -17 31.59 2.93
 10 -6 -17 38.22 2.57
 10 -6 -17 37.98 3.25
 10 -6 -16 68.6 3.63
 10 -6 -14 62.84 4.03
 10 6 -14 49.88 5.74
 10 6 -14 50.35 3.76
 10 6 -13 14.74 3.48
 10 6 -13 13.92 2.3
 10 -6 -13 18.47 2.44
 10 -6 -12 44.95 3.44
 10 6 -12 41.91 5.25
 10 6 -12 39.72 3.32
 10 6 -11 31.28 4.44
 10 -6 -11 27.4 2.81
 10 6 -11 27.37 2.74
 10 6 -10 22.48 3.83
 10 -6 -10 16.49 2.41
 10 6 -10 17.44 2.42
 10 6 -9 7.8 3.03
 10 -6 -9 5.45 1.9
 10 6 -9 7.94 1.77
 10 6 -8 51.15 5.58
 -10 6 8 49.74 3.32
 10 6 -8 46.88 3.45
 10 -6 -8 53 3.7
 -10 6 7 4.86 1.62
 10 6 -7 2.7 1.56
 10 6 -7 5.58 2.7
 -10 6 6 87 4.91
 10 6 -6 84.09 4.49
 10 6 -6 89.6 7.36
 -10 6 5 12.79 2.31
 10 6 -5 11.73 1.88
 10 6 -5 8.05 2.89
 -10 6 4 42.24 3.51
 10 6 -4 39.96 2.81
 10 6 -4 38.76 5.01
 -10 6 3 23.53 2.78
 10 6 -3 28.61 4.48
 -10 6 2 60.69 4.4
 10 6 -2 58.73 6.03
 -10 6 1 12.34 2.45
 10 6 -1 10.07 3.03
 -10 6 0 23.37 2.89
 10 6 0 15.42 3.51
 -10 6 -1 17.73 2.51
 10 6 1 15.23 3.86
 -10 6 -2 23.67 2.78
 10 6 2 18.22 3.96
 10 6 3 70.7 7.13
 -10 6 -3 79.25 4.67
 10 6 4 19.53 4.23
 -10 6 -4 24.1 2.68
 10 -6 5 85.07 9.69
 10 6 5 68.25 7.15
 -10 6 -5 79.93 4.58
 10 6 6 17.46 3.97
 10 -6 6 7.64 4.8
 10 6 7 92.76 8.14
 10 -6 7 76.71 9.34
 -10 6 -8 14.3 1.9
 10 -6 8 21.08 5.51
 10 6 8 12.55 3.46
 -10 6 -9 59.72 3.62
 10 -6 10 -0.13 1.42
 -10 6 -10 1.6 1.32
 -10 6 -11 51.14 3.08
 10 -6 11 45.75 3.08
 10 -6 12 0.41 1.23
 -10 6 -12 0.88 1.12
 -10 6 -13 39.52 2.32
 10 -6 13 28.59 2.14
 10 -6 14 0.55 0.8
 -10 6 -14 2.03 0.83
 -10 -6 -16 2.45 0.88
 10 -7 -22 2.26 0.84
 10 -7 -21 0.08 1.04
 10 -7 -20 0.84 0.86
 10 -7 -20 0.19 1.21
 10 -7 -19 0.84 1.08
 10 -7 -19 1.46 1.48
 10 -7 -18 2.74 1.34
 10 -7 -18 2.02 1.55
 10 -7 -17 4.4 1.59
 10 -7 -17 1.11 1.47
 10 -7 -16 3.04 1.61
 10 -7 -16 1.92 1.63
 10 -7 -15 1.48 1.47
 10 7 -15 1.37 1.44
 10 -7 -14 2.37 1.69
 10 7 -14 3.02 1.56
 10 -7 -13 0.85 1.64
 10 7 -13 0.55 1.59
 10 -7 -12 5.49 1.81
 10 7 -12 4.46 1.67
 10 -7 -11 4.64 1.78
 10 7 -11 2.11 1.59
 10 -7 -10 2.62 1.81
 10 7 -10 2.09 1.57
 10 -7 -9 16.75 2.31
 10 7 -9 12.07 2.04
 10 7 -8 0.27 1.45
 10 7 -8 2.08 2
 10 7 -7 16.46 3.27
 10 7 -6 17.12 3.46
 -10 7 6 19.75 2.25
 -10 7 5 36.12 3
 10 7 -5 29.58 4.29
 10 7 -4 7.94 2.79
 -10 7 4 9.46 2.14
 10 7 -3 7.17 2.93
 10 7 -2 12.3 3.15
 10 7 -1 6.48 2.81
 -10 7 1 7.52 2.02
 -10 7 0 28.42 3.09
 10 7 0 39.36 4.92
 -10 7 -1 23.63 2.76
 -10 7 -2 48.06 3.59
 -10 7 -3 19.96 2.47
 -10 7 -4 42.88 3.26
 -10 7 -5 22.43 2.38
 -10 7 -6 25.25 2.33
 -10 7 -7 15.18 1.9
 -10 7 -8 34.75 2.54
 -10 7 -9 5.43 1.31
 -10 7 -10 50.42 2.76
 -10 7 -11 2.32 0.94
 -10 7 -12 38.81 2.02
 10 -8 -17 5.42 0.97
 10 -8 -16 31.95 2.06
 10 -8 -15 6.7 1.14
 10 -8 -15 5.9 1.33
 10 -8 -14 34.4 2.37
 10 -8 -14 31.34 2.15
 10 -8 -13 6.92 1.36
 10 -8 -13 5.69 1.39
 10 -8 -12 29.61 2.24
 10 -8 -12 23.08 2.11
 10 -8 -11 6.04 1.51
 10 -8 -10 27.56 2.31
 10 -8 -9 4.98 1.52
 10 -8 -8 17.37 2.04
 10 -8 -7 1.64 1.49
 10 -8 -6 5.89 1.57
 10 -8 -5 2.01 1.46
 -10 8 4 -1.29 1.19
 10 -8 -4 0.56 1.44
 -10 8 3 1.74 1.31
 10 -8 -3 0.46 1.47
 -10 8 2 0.85 1.39
 10 -8 -2 0.12 1.53
 -10 8 1 1.7 1.56
 10 -8 -1 2.54 1.7
 -10 8 0 2.93 1.56
 -10 8 -1 3.13 1.63
 -10 8 -2 13.71 1.97
 -10 8 -3 2.62 1.45
 -10 8 -4 10.43 1.61
 -10 8 -5 2.03 1.19
 -10 8 -6 13.15 1.55
 -10 8 -7 1.31 0.92
 -10 8 -8 10.76 1.1
 10 -9 -6 2.38 0.84
 10 -9 -5 1.4 0.83
 10 -9 -4 1.82 0.89
 10 -9 -3 1.83 0.87
 10 -9 -2 3.42 0.92
 10 -9 -1 1.5 0.9
 11 0 -32 62.24 3.24
 11 0 -31 -0.22 1.37
 11 0 -31 0.4 1.04
 11 0 -30 73.7 4.06
 11 0 -30 79.01 4.33
 11 0 -30 75.75 3.47
 11 0 -29 1.87 1.81
 11 0 -29 -1.31 1.64
 11 0 -29 0.35 1.05
 11 0 -28 216.99 9.62
 11 0 -28 239.63 9.77
 11 0 -28 234.86 8.66
 11 0 -27 0.34 1.23
 11 0 -27 -0.38 1.87
 11 0 -27 -1.13 1.95
 -11 0 26 217.25 15.59
 11 0 -25 1.17 1.29
 11 0 -25 3.24 2.11
 11 0 -25 -0.3 1.57
 11 0 -25 0.61 2
 -11 0 25 0.53 2.26
 11 0 -24 377.75 14.63
 11 0 -24 403.03 14.75
 -11 0 24 352.85 18.31
 11 0 -24 392.56 13.98
 11 0 -24 366.92 13.5
 11 0 -23 -0.27 1.43
 11 0 -23 1.41 1.89
 11 0 -23 1.66 1.59
 -11 0 23 -0.54 2.63
 11 0 -23 -0.2 2.08
 11 0 -22 536.92 19.16
 -11 0 22 558.63 23.76
 11 0 -22 517.21 18.08
 11 0 -22 545.7 18.43
 11 0 -22 523.62 19.11
 11 0 -21 0.76 1.99
 11 0 -21 0.63 1.25
 11 0 -21 -0.56 1.98
 -11 0 21 -1.02 2.55
 11 0 -21 0.14 1.38
 11 0 -20 599.47 20.89
 -11 0 20 621.47 25.2
 11 0 -20 601.25 19.95
 11 0 -20 603.28 20.16
 11 0 -20 573.43 20.88
 11 0 -19 0.35 1.76
 11 0 -19 -0.12 1.22
 11 0 -19 -0.84 1.69
 -11 0 19 -1.39 2.37
 11 0 -19 0.38 1.27
 11 0 -18 470.52 16.03
 -11 0 18 457.56 19.81
 11 0 -18 444.22 15.34
 11 0 -18 434.9 15.15
 11 0 -18 441.69 16.14
 11 0 -17 0.76 1.17
 11 0 -17 1.15 1.62
 -11 0 17 -0.82 2.06
 11 0 -17 0.66 1.49
 11 0 -17 1.11 1.19
 11 0 -17 0.64 1.74
 11 0 -16 806 26.21
 11 0 -16 784.39 25.7
 11 0 -16 773.04 26.55
 11 0 -16 796.9 25.59
 11 0 -16 841.55 26.19
 11 0 -15 -0.35 1.02
 11 0 -15 1.86 1.77
 11 0 -15 -1.13 1.73
 11 0 -15 0.58 1.42
 11 0 -15 1.2 1.35
 11 0 -15 -0.84 1.05
 11 0 -14 75.67 3.97
 11 0 -14 76.37 4.28
 11 0 -14 73.73 3.53
 11 0 -13 0.63 1.93
 11 0 -12 24.47 3.37
 11 0 -11 1.62 1.61
 11 0 -10 168.61 8.52
 11 0 -9 0.96 1.66
 11 0 -9 0.19 1.58
 11 0 -8 103.3 5.5
 11 0 -8 102.67 6.12
 11 0 -8 105.4 6.06
 11 0 -7 0.47 1.35
 11 0 -7 -0.23 1.6
 11 0 -7 -0.47 1.72
 11 0 -6 357.05 13.09
 11 0 -6 358.51 14.28
 11 0 -6 377.93 14.42
 11 0 -5 0.92 1.7
 11 0 -5 -0.23 1.73
 11 0 -5 -0.13 1.05
 11 0 -4 4.71 1.85
 11 0 -4 2.86 1.17
 11 0 -3 0.49 1.71
 11 0 -3 -0.21 1.06
 11 0 -2 2.59 2.1
 11 0 -2 1.02 0.9
 11 0 -1 0.1 0.9
 11 0 0 263.71 12
 11 0 0 264.08 9.54
 11 0 1 -1.23 1.99
 11 0 1 1.65 2.11
 11 0 1 0.75 0.98
 11 0 2 88.78 6.41
 11 0 2 78.32 5.57
 11 0 2 80.89 4.04
 11 0 3 0.73 2.29
 11 0 3 1.41 2.16
 11 0 4 45.75 2.85
 11 0 4 50.24 4.78
 11 0 5 0.11 1.26
 11 0 6 10.25 1.76
 11 0 6 14.44 3.71
 11 0 7 0.27 1.36
 11 0 7 0.53 2.78
 11 0 8 0.14 1.46
 11 0 8 3.99 3.31
 11 0 9 -0.31 1.71
 11 0 9 -1.23 3.24
 11 0 10 1.48 1.72
 11 0 10 1.96 2.94
 -11 0 -11 -0.13 1.38
 11 0 11 1.38 1.88
 11 0 11 2.76 3.77
 -11 0 -12 2.12 1.36
 11 0 12 1.97 1.87
 11 0 12 2.16 3.8
 11 0 13 0.73 2.01
 11 0 13 -0.74 3.62
 11 0 14 0.92 1.89
 11 0 14 3.45 2.06
 11 0 14 -1.49 3.58
 11 0 15 -2 2.05
 11 0 15 -0.18 1.92
 11 0 15 3.69 2.98
 11 0 16 12.85 4.04
 11 0 17 1.82 1.78
 11 0 17 0.67 3.11
 11 0 17 0.93 1.72
 11 0 18 23.51 2.5
 11 0 18 18.38 2.3
 11 0 19 -0.8 1.57
 11 0 19 1.17 1.32
 11 0 20 9.84 1.67
 11 0 20 8.56 1.42
 11 0 21 -0.94 1.12
 11 0 22 3.68 1.03
 11 0 23 0.05 0.56
 11 -1 -32 6.68 1.19
 11 1 -31 9.84 1.79
 11 -1 -31 8.08 1.62
 11 -1 -31 10.63 1.52
 11 -1 -31 9.84 1.19
 11 1 -30 4.04 1.78
 11 -1 -30 6.52 1.68
 11 -1 -30 6.59 1.27
 11 1 -30 5.46 1.55
 11 -1 -30 6.82 1.6
 11 -1 -29 10.16 2.09
 11 1 -29 12.74 2.15
 11 -1 -29 8.48 2.07
 11 1 -29 9.6 2.21
 11 -1 -29 11.41 1.54
 11 -1 -28 9.3 2.25
 11 1 -28 3.25 1.84
 11 -1 -28 6.94 2.03
 11 1 -28 7.43 2.27
 11 -1 -28 7.51 1.54
 11 -1 -27 20.2 2.65
 11 1 -27 19.42 2.82
 11 1 -27 16.73 2.68
 11 -1 -27 20.87 2.81
 11 -1 -27 18.37 2.06
 -11 -1 26 11.42 4.41
 -11 1 26 14.46 4.88
 -11 1 26 19.76 4.28
 11 -1 -25 9.15 2.28
 11 1 -25 12.04 2.58
 -11 1 25 15.32 4.19
 11 1 -25 16.99 2.84
 11 -1 -25 7.19 1.76
 11 -1 -25 12.13 2.42
 11 1 -25 13.38 2.28
 11 -1 -25 11.68 2.01
 11 -1 -24 10.5 1.9
 11 1 -24 4.38 1.8
 11 -1 -24 10.64 1.95
 11 1 -24 10.42 2.61
 11 1 -24 6.65 2.37
 11 -1 -24 10.19 2.3
 -11 1 24 9.62 3.4
 11 -1 -24 12.98 2.48
 11 -1 -23 2.28 1.6
 11 -1 -23 1.21 1.5
 11 1 -23 -0.3 1.46
 11 1 -23 0.44 2.05
 11 1 -23 1.93 2.08
 11 -1 -23 2.66 1.88
 -11 1 23 -0.6 2.89
 11 -1 -23 3.36 2.05
 11 -1 -22 -0.14 1.4
 11 1 -22 -3.37 2.29
 11 -1 -22 1.48 1.91
 11 1 -22 0.44 1.46
 11 -1 -22 2.08 1.56
 -11 1 22 1.78 2.85
 11 -1 -22 3.28 1.99
 11 1 -22 1.52 2.2
 11 -1 -21 34.22 2.74
 11 1 -21 32.19 2.44
 -11 -1 21 32 4.44
 -11 1 21 33.98 5.15
 11 -1 -21 34.17 3.33
 11 1 -21 33.37 3.57
 11 1 -21 29.99 3.38
 11 -1 -21 27.27 2.94
 11 -1 -21 30.22 2.73
 11 1 -21 31.79 2.83
 -11 -1 20 46.33 5.32
 -11 1 20 74.05 7.16
 11 -1 -20 61.32 3.67
 11 1 -20 55.49 3.52
 11 -1 -20 58.76 3.52
 11 1 -20 48.06 3.09
 11 1 -20 62.51 4.39
 11 -1 -20 62.64 4.07
 11 -1 -20 59.16 4.04
 11 1 -20 62.36 4.47
 11 -1 -20 57.92 4.07
 11 -1 -19 11.76 1.8
 11 1 -19 12.42 1.63
 11 -1 -19 17.3 2.36
 11 1 -19 14.42 2.51
 11 -1 -19 17.11 2.27
 -11 1 19 14.7 3.56
 -11 -1 19 10.64 2.98
 11 1 -19 14.09 1.93
 11 -1 -19 11.44 1.85
 11 -1 -19 12.96 2.23
 11 1 -19 14.37 2.73
 11 -1 -18 20.55 2.07
 11 1 -18 21.06 2.12
 11 -1 -18 19.09 2.4
 -11 -1 18 18.98 3.3
 -11 1 18 18.31 3.75
 11 1 -18 23.22 2.74
 11 1 -18 19.11 2.92
 11 -1 -18 24.1 2.47
 11 -1 -18 20.78 2.51
 11 1 -18 16.75 1.73
 11 -1 -18 21.76 2.12
 11 1 -17 3.03 1.1
 11 -1 -17 2.42 1.23
 11 -1 -17 1.01 1.22
 11 1 -17 2.11 1.2
 11 -1 -17 2.06 1.65
 11 1 -17 0.32 1.78
 11 -1 -17 0.4 1.46
 -11 1 17 2.32 2.23
 11 1 -17 1.15 2.02
 11 -1 -17 1.39 1.63
 11 -1 -16 0.31 1.15
 11 -1 -16 0.26 1.35
 11 1 -16 2.68 1.73
 11 -1 -16 2.34 1.37
 11 1 -16 1.03 1
 11 -1 -16 0.93 1.15
 11 1 -16 2.03 1.98
 11 -1 -16 -0.15 1.54
 -11 1 16 1.73 2.21
 11 1 -15 30.24 3.16
 11 -1 -15 35.47 2.92
 11 -1 -15 39.3 2.45
 11 1 -15 36.05 2.37
 11 1 -15 41.2 3.03
 11 -1 -15 37.61 2.66
 -11 1 15 38.99 4.52
 11 -1 -15 36.67 2.73
 11 -1 -15 38.13 2.43
 11 -1 -14 2.33 1.12
 11 1 -14 1.47 1.9
 11 -1 -14 1.3 1.48
 11 -1 -14 2.2 1.01
 11 1 -14 1.4 0.95
 11 1 -14 2.12 1.65
 11 -1 -14 0.54 1.34
 11 1 -13 52.84 3.75
 11 -1 -13 59.84 3.58
 11 1 -13 54.52 2.88
 11 -1 -13 56.57 2.91
 11 -1 -13 54.28 3.14
 11 1 -12 127.82 7.35
 11 1 -12 128.27 7.59
 11 -1 -12 130.16 7.62
 11 1 -11 65.56 4.98
 11 -1 -11 82.25 5.65
 11 1 -11 74.96 5.42
 11 1 -10 33.08 3.22
 11 -1 -10 32.43 3.48
 11 1 -10 25.73 3.26
 11 1 -9 216.07 9.37
 11 -1 -9 214.28 9.84
 11 1 -9 211.82 9.81
 11 -1 -8 13.71 2.44
 11 1 -8 11.51 2.3
 11 1 -8 15.67 2.32
 11 -1 -7 74.79 5.06
 11 1 -7 81.1 5.16
 11 1 -7 64.97 4.28
 11 -1 -7 75.65 5.05
 11 1 -7 75.24 5.12
 11 -1 -6 231.82 10.37
 11 1 -6 234.28 10.36
 11 1 -6 223.38 9.45
 11 -1 -6 256.47 10.64
 11 1 -6 234.82 10.41
 11 1 -5 193.28 8.24
 11 1 -5 192.54 9.11
 11 -1 -5 199.34 9.2
 11 1 -5 201.22 9.26
 11 -1 -5 194 9.1
 11 1 -4 60.57 3.83
 11 -1 -4 61.9 4.62
 11 1 -4 69.31 4.75
 11 1 -3 111.43 5.58
 11 -1 -3 118.12 6.67
 11 1 -3 110.71 6.56
 11 1 -2 44.94 3.26
 11 -1 -2 43.17 4.11
 11 1 -2 44.51 4.1
 11 1 -1 119.08 5.91
 11 -1 -1 120.41 7.48
 11 1 0 134.9 6.5
 11 -1 0 129.68 8
 11 -1 1 359.61 15.86
 11 1 1 378.59 15.73
 11 -1 1 368.95 15.66
 11 -1 2 46.94 5.21
 11 1 2 60.41 5.24
 11 -1 2 62.08 5.29
 11 -1 3 128.43 8.42
 11 1 3 115.87 7.76
 11 -1 3 104.61 7.47
 11 -1 3 116.54 5.21
 11 -1 4 141.86 9.28
 11 -1 4 125.74 5.47
 11 1 4 133.01 5.56
 11 -1 5 100.39 8.08
 11 1 5 110.65 5.06
 11 -1 5 116.15 5.11
 11 1 6 184.56 7.55
 11 -1 6 181.63 7.55
 11 1 6 183.92 11.39
 11 -1 6 193.24 11.59
 11 1 6 195.96 7.47
 11 1 7 89.68 7.78
 11 -1 7 75.7 7.43
 11 -1 7 65.59 7.08
 11 1 7 73.09 4.17
 11 -1 7 79.74 4.3
 11 1 7 76.44 4.08
 11 -1 8 87.76 8.25
 11 1 8 91.4 8.19
 11 -1 8 81 8.06
 11 -1 8 79.24 4.53
 11 1 8 88.6 4.66
 11 1 8 81.64 4.43
 11 -1 9 96.83 8.61
 11 1 9 82.85 8.14
 11 -1 9 73.79 7.7
 11 1 9 83.82 4.68
 11 -1 9 80.8 4.59
 11 1 9 71.24 4.26
 11 -1 10 129.64 6.47
 11 1 10 144.84 6.64
 11 -1 10 148.46 11.26
 11 1 10 137.82 10.89
 11 1 10 136.51 6.34
 11 -1 11 62.26 7.43
 11 1 11 52.93 6.91
 11 1 11 53.47 3.81
 11 -1 11 54.49 3.97
 11 -1 12 239.99 15.28
 11 1 12 211.32 14.75
 11 1 12 229.25 9.67
 11 -1 12 233.54 9.72
 11 -1 13 14.06 2.47
 11 1 13 10.35 2.37
 11 -1 13 7.35 4.46
 11 1 13 14.61 4.43
 11 1 14 78.53 8.64
 11 -1 14 94.42 9.32
 -11 -1 -14 83.77 4.66
 11 -1 14 82.37 4.96
 11 1 14 79.05 4.97
 11 1 15 31.1 5.72
 11 -1 15 41.37 6.61
 -11 -1 -15 41.29 3.2
 11 -1 15 37.53 3.63
 11 1 15 38.92 3.48
 11 -1 15 49.8 3.76
 11 1 16 86.43 8.73
 11 -1 16 59.32 7.46
 11 1 17 33.46 2.94
 11 -1 17 31.96 2.93
 -11 -1 -17 31.82 2.69
 11 -1 17 33.59 3.17
 -11 -1 -18 22.77 2.21
 11 -1 18 18.17 2.5
 11 -1 18 21.83 2.39
 11 1 18 23.54 2.43
 11 -1 19 12.68 2
 -11 -1 -19 10.63 1.64
 11 -1 19 13.44 1.97
 11 1 19 11.64 1.82
 11 -1 20 6.68 1.59
 11 1 20 5.77 1.4
 11 -1 20 7.74 1.44
 11 -1 21 3.04 1.15
 11 1 21 3.97 1.25
 11 -1 21 4.35 1.2
 11 -1 22 2.92 0.8
 11 1 22 2.82 0.91
 11 -1 22 2.14 0.83
 11 -2 -31 10.58 1.33
 11 -2 -31 12.44 1.28
 11 -2 -31 14.35 1.51
 11 -2 -30 12.15 1.75
 11 -2 -30 13.49 1.87
 11 -2 -30 15.04 1.52
 11 -2 -29 12.32 1.52
 11 -2 -29 14.65 1.98
 11 2 -29 11.14 2.1
 11 -2 -29 11.75 2.04
 11 2 -28 19.18 2.72
 11 -2 -28 25.18 2.12
 11 2 -28 20.86 2.52
 11 -2 -28 26.13 2.62
 11 -2 -28 23.41 2.51
 11 -2 -27 24.93 2.79
 11 2 -27 16.92 2.64
 11 -2 -27 19.41 2.52
 11 2 -27 21.7 2.88
 11 -2 -27 20.53 2.13
 11 -2 -26 20.21 2.79
 11 -2 -26 21.45 2.25
 11 -2 -26 18.53 2.56
 11 2 -26 20.35 2.88
 11 2 -26 21.54 2.95
 -11 -2 25 17.61 5.07
 -11 2 25 18.36 4.96
 -11 2 25 23.35 4.88
 11 -2 -24 30.41 3.11
 11 2 -24 41.25 3.8
 -11 2 24 30.58 5.51
 11 2 -24 35.34 3.75
 11 2 -24 31.1 2.82
 11 -2 -24 34.63 2.88
 11 -2 -24 32.55 3.43
 11 -2 -24 28.38 2.73
 11 2 -23 11.16 2.02
 11 -2 -23 14.55 2.17
 -11 2 23 11.82 3.94
 11 2 -23 15.4 3.02
 11 -2 -23 11.44 2.33
 11 -2 -23 12.69 2.48
 11 -2 -23 12.6 2.06
 11 2 -23 14.12 2.96
 11 -2 -22 106.43 5.37
 11 2 -22 108.44 5.39
 11 -2 -22 108.66 5.8
 11 2 -22 109.33 6.46
 -11 2 22 123.66 10.16
 11 -2 -22 105.5 5.96
 11 -2 -22 102.68 5.33
 11 2 -22 110.95 6.74
 11 -2 -22 117.36 6.29
 11 2 -21 43.73 4.49
 11 2 -21 46.41 4.13
 11 -2 -21 42.98 3.4
 -11 2 21 43.88 6.25
 11 -2 -21 36.48 3.58
 11 -2 -21 40.1 3.18
 11 -2 -21 39.35 3.72
 11 2 -21 44.92 3.2
 11 -2 -21 44.51 3.19
 11 2 -20 45.54 4.52
 11 -2 -20 43.11 3.71
 11 -2 -20 39.26 3.26
 11 2 -20 43.16 4.01
 -11 2 20 47.76 6.35
 11 -2 -20 44.58 3.15
 11 -2 -20 44.59 3.18
 11 2 -20 44.32 3.1
 11 -2 -20 42.04 3.71
 11 2 -19 2.98 1.34
 11 -2 -19 2.89 1.36
 11 -2 -19 1.48 1.56
 11 -2 -19 2.4 1.99
 -11 2 19 -0.58 2.36
 11 -2 -19 0.51 1.87
 11 -2 -19 4.56 1.64
 11 2 -19 4.22 2.36
 11 2 -19 2.58 2.88
 -11 2 18 108.44 8.96
 11 -2 -18 104.77 5.11
 11 -2 -18 99.73 5.2
 11 2 -18 107.15 6.03
 11 -2 -18 107.41 5.08
 11 2 -18 108.66 5.11
 11 -2 -18 110.4 5.7
 11 2 -18 125.16 7.08
 11 -2 -18 110.6 5.83
 11 -2 -17 1.08 1.3
 11 2 -17 2.02 3.01
 -11 2 17 1.03 2.68
 11 -2 -17 1.07 1.72
 11 -2 -17 2.1 1.42
 11 2 -17 1.12 1.83
 11 2 -17 3.78 1.22
 11 -2 -17 2.55 1.27
 11 -2 -17 2.35 1.72
 11 -2 -16 163.26 6.96
 -11 2 16 138.12 9.72
 -11 -2 16 156.16 8.54
 11 -2 -16 161.38 7.14
 11 2 -16 152.19 8.1
 11 2 -16 166.59 7.44
 11 -2 -16 150.25 6.48
 11 2 -16 153.9 6.4
 11 -2 -16 155.75 6.43
 11 -2 -16 155.9 6.39
 11 2 -16 155.68 6.34
 11 2 -15 26.25 3.84
 11 2 -15 22.8 2.72
 -11 -2 15 23.33 3.08
 -11 2 15 33.1 4.64
 11 2 -15 23.23 2.23
 11 -2 -15 26.92 2.55
 11 -2 -15 24.27 2.62
 11 2 -15 25.31 3.42
 11 -2 -15 25.85 2.07
 11 2 -15 22.6 1.93
 11 -2 -15 25.79 2.21
 11 2 -14 481.03 19.37
 11 -2 -14 459.74 15.56
 11 2 -14 473.32 15.59
 11 -2 -14 462.85 15.68
 11 -2 -14 440.61 16.29
 11 2 -14 492.02 17.54
 11 2 -14 486.87 16.48
 11 2 -14 468.3 15.81
 -11 2 14 467.43 20.1
 11 -2 -14 465.43 16.02
 11 -2 -13 88.57 3.92
 11 2 -13 84.71 3.9
 -11 2 13 82.92 6.53
 11 2 -13 86.83 4.61
 11 2 -13 102.25 5.69
 11 -2 -13 89.71 4.3
 11 2 -13 87.88 6.23
 11 2 -13 83.2 4.16
 11 -2 -12 666.66 22.12
 11 2 -12 694.09 22.58
 11 2 -12 651.81 25.24
 11 -2 -12 653.45 25.4
 11 2 -12 726.78 23.52
 11 2 -12 684.98 22.11
 11 -2 -11 130.53 5.39
 11 2 -11 126.76 5.78
 11 2 -11 136.32 7.72
 11 -2 -11 139.71 7.8
 11 2 -11 131.94 5.46
 11 2 -11 143.37 6.46
 11 -2 -10 466.34 17.79
 11 2 -10 454.74 17.7
 11 2 -10 428.65 17.31
 11 -2 -9 343.02 13.86
 11 2 -9 324.69 13.64
 11 2 -9 328.14 13.48
 11 -2 -8 708.48 25.03
 11 2 -8 714.21 25.02
 11 2 -8 690.19 24.7
 11 -2 -7 657.36 23.13
 11 2 -7 646.21 23.07
 11 2 -7 626.32 22.69
 11 -2 -6 284.95 12.29
 11 2 -6 302.78 12.44
 11 2 -6 312.1 12.61
 11 -2 -6 308.91 12.61
 11 2 -6 282.73 12.01
 11 -2 -5 1135.8 38.25
 11 2 -5 1117.83 38.16
 11 2 -5 1190.29 38.39
 11 -2 -5 1165.64 38.32
 11 2 -5 1114 37.74
 11 2 -4 201.24 9.42
 11 -2 -4 194.42 9.3
 11 -2 -4 195.09 9.33
 11 2 -4 212.09 9.56
 11 2 -4 199.89 9.09
 11 -2 -3 1382.81 45.97
 11 -2 -3 1383.7 46.03
 11 2 -3 1416.28 46.11
 11 2 -3 1403.68 45.57
 11 2 -2 149.69 7.39
 11 2 -2 144.91 7.8
 11 -2 -2 135.33 7.64
 11 -2 -2 144.85 8.9
 11 2 -1 633.31 22.54
 11 -2 -1 631.5 23.24
 11 2 -1 644.77 23.36
 11 -2 -1 589.16 24.4
 11 -2 0 293.08 14.45
 11 -2 1 647.09 21.33
 11 -2 1 682.67 26.41
 11 -2 2 126.09 5.66
 11 2 2 138.23 8.19
 11 -2 2 132.8 8.11
 11 2 3 917.51 29.55
 11 -2 3 933.45 29.58
 11 -2 3 949.54 30.04
 11 2 4 95.57 4.33
 11 -2 4 87.06 4.23
 11 -2 4 91.38 4.68
 11 -2 5 708.45 23.05
 11 2 5 692.39 23
 11 -2 5 705.06 29.41
 11 2 5 707.14 27.76
 11 -2 5 730.88 28.04
 11 2 6 42.36 2.91
 11 -2 6 40.79 2.95
 11 -2 6 38.85 6.12
 11 2 6 46.73 5.47
 11 -2 6 41.08 5.34
 11 -2 7 738.8 24.62
 11 2 7 737.8 24.57
 11 2 7 792.46 30.67
 11 -2 7 750.81 30.3
 11 -2 7 749.67 31.73
 11 2 8 6.29 3.33
 11 -2 8 11.49 3.67
 11 -2 8 10.25 4.61
 11 2 8 10.65 1.93
 11 -2 8 7.81 1.75
 11 -2 9 358.19 12.93
 11 2 9 338.16 12.78
 11 2 9 355.94 18.41
 11 -2 9 328.68 17.95
 11 -2 9 320.81 18.82
 11 2 10 16.17 4.63
 11 -2 10 15.65 4.44
 11 -2 10 5.19 4.32
 11 2 10 6.8 1.97
 11 -2 10 9.14 2.13
 11 2 11 247.21 9.97
 11 -2 11 240.4 9.98
 11 2 11 269.28 15.75
 11 -2 11 240.66 15.11
 11 -2 11 223.29 15.58
 11 2 12 9.71 4.04
 11 -2 12 16.79 5.2
 11 -2 12 15.17 2.38
 11 2 12 10 2.09
 11 -2 13 131.12 6.48
 11 2 13 132.77 6.45
 11 2 13 129.57 10.92
 11 -2 13 133.41 11.11
 11 -2 13 114.61 11.03
 11 -2 14 4.92 3.8
 11 2 14 13.18 4.21
 11 2 14 8.56 2.05
 11 -2 14 12.66 2.29
 11 2 15 65.22 7.62
 11 -2 15 69.52 7.75
 -11 -2 -16 4.52 1.72
 11 -2 16 0.74 2.05
 11 2 16 1.28 3.13
 11 -2 16 5.16 3.23
 11 2 16 0.31 1.54
 11 -2 16 6.59 1.75
 -11 -2 -17 54.62 3.48
 11 2 17 50.21 3.37
 11 -2 17 51.88 3.44
 11 -2 17 49.82 3.89
 11 2 18 9.9 1.71
 11 -2 18 9.48 1.69
 -11 -2 -18 8.39 1.7
 11 -2 18 11.79 2.15
 11 -2 19 18.69 2.24
 11 2 19 22.5 2.05
 11 -2 19 21.04 2.04
 -11 -2 -19 23.23 2.09
 11 2 20 14.85 1.56
 11 -2 20 15.22 1.59
 -11 -2 -20 11.66 1.38
 11 -2 20 13.31 1.77
 11 -2 21 9.4 1.3
 11 2 21 6.2 1
 11 -2 21 7.59 1.03
 11 -2 22 6.54 0.92
 11 -3 -31 0.87 0.58
 11 -3 -30 2.11 0.9
 11 -3 -30 3.24 0.92
 11 -3 -30 2.12 1.12
 11 -3 -29 0.54 1.1
 11 -3 -29 1.78 1.03
 11 -3 -29 -0.42 1.37
 11 -3 -28 23.73 2.26
 11 -3 -28 23.3 1.98
 11 -3 -28 22.61 2.39
 11 -3 -27 2.27 1.5
 11 -3 -27 3.12 1.31
 11 -3 -27 3.27 1.75
 11 -3 -26 69.75 4.41
 11 -3 -26 58.89 3.88
 11 -3 -26 67.58 3.74
 11 -3 -25 39.68 3.51
 11 -3 -25 34.06 2.75
 11 -3 -25 32.41 3
 11 3 -25 34.14 3.46
 -11 3 24 67.02 7.7
 -11 -3 24 71.49 8.29
 11 3 -23 88.76 4.6
 11 -3 -23 91.33 4.71
 11 3 -23 97.46 6.13
 11 -3 -23 91.25 5.08
 -11 -3 23 84.33 9.13
 -11 3 23 108.76 9.62
 11 -3 -23 87.55 5.31
 11 -3 -23 96.35 4.94
 11 -3 -23 95.31 5.55
 11 3 -23 101.45 6.21
 11 3 -22 135.68 7.5
 11 -3 -22 107.03 5.77
 11 3 -22 123.68 7.04
 11 3 -22 115.98 5.46
 11 -3 -22 119.73 5.57
 11 -3 -22 119.75 6.28
 11 -3 -22 112.51 5.67
 11 -3 -22 118.38 6.52
 -11 3 22 121.88 10.29
 11 3 -21 109.51 7.06
 11 3 -21 98.08 6.34
 11 -3 -21 94.84 5.27
 11 3 -21 89.74 4.78
 11 -3 -21 109.74 5.07
 11 -3 -21 103.82 5.74
 11 -3 -21 103.48 5.25
 11 -3 -21 109.87 6.08
 -11 3 21 99.61 9.35
 11 3 -20 167.04 8.91
 11 -3 -20 143.48 6.64
 11 3 -20 144 7.86
 11 3 -20 142.44 6.24
 11 -3 -20 142.53 6.31
 11 -3 -20 139.08 7.1
 11 -3 -20 140.59 6.52
 11 -3 -20 144.26 7.37
 -11 3 20 148.1 11.18
 11 3 -19 173.31 7.11
 11 -3 -19 174.01 7.18
 11 3 -19 192.99 9.83
 11 3 -19 186.12 8.93
 11 3 -19 167.39 7.19
 11 -3 -19 165.51 7.96
 11 -3 -19 174.54 7.41
 11 -3 -19 171.15 8.2
 -11 3 19 157.96 11.74
 11 -3 -18 113.76 5.19
 11 3 -18 114.83 5.13
 11 3 -18 113.85 7.5
 11 3 -18 112.42 6.61
 11 3 -18 112.26 5.38
 11 -3 -18 105.77 5.91
 11 -3 -18 111.29 5.41
 11 -3 -18 105.03 6.07
 -11 3 18 94.3 8.71
 11 -3 -17 286.65 10.34
 11 3 -17 271.39 10.22
 11 3 -17 300.94 11.99
 11 3 -17 281.59 10.52
 11 -3 -17 295.41 11.17
 11 -3 -17 287.52 10.65
 11 -3 -17 287.23 11.38
 -11 3 17 302.71 15.99
 11 -3 -16 380.53 13.15
 11 -3 -16 385.2 13.49
 11 -3 -16 386.1 13.88
 11 3 -16 380.77 14.58
 11 3 -16 365.28 17.42
 11 3 -16 393.94 13.5
 -11 3 16 388.93 18.58
 11 3 -15 229.47 8.92
 11 3 -15 219.37 10.93
 11 3 -15 234.15 9.85
 11 -3 -15 235.7 8.94
 11 -3 -15 238.91 9.29
 11 3 -15 225.03 12.23
 11 -3 -15 230.92 8.61
 -11 3 15 233.05 13.19
 11 3 -14 348.3 12.06
 11 3 -14 348.49 14.05
 11 3 -14 337.86 12.82
 -11 3 14 312.89 15.91
 11 -3 -14 331.94 11.59
 11 3 -14 326.92 15.3
 11 -3 -14 331.48 11.95
 11 -3 -14 325.07 12.08
 11 -3 -13 507.93 17.29
 -11 3 13 507.53 21.57
 11 3 -13 532.14 19.04
 11 -3 -13 517.94 16.78
 11 3 -13 472.08 20.17
 11 -3 -13 500.93 17.11
 11 3 -13 506 17.19
 11 -3 -12 315.12 11.02
 11 -3 -12 316.38 11.45
 11 3 -12 361.36 13.12
 11 3 -12 324.15 11.52
 -11 3 12 300.16 14.94
 11 -3 -12 326.09 11.15
 11 3 -12 319.11 14.31
 11 -3 -11 601.24 19.8
 11 3 -11 593.66 19.82
 -11 3 11 589.03 23.78
 11 -3 -11 612.46 22.81
 11 3 -11 597.36 22.66
 11 3 -11 597.47 22.87
 11 -3 -11 595.45 19.46
 11 3 -11 636.76 21.13
 11 3 -10 511.66 16.89
 11 -3 -10 508.76 19.43
 11 3 -10 515.4 19.46
 11 3 -10 523.17 17.86
 11 -3 -10 480.31 16.7
 11 3 -10 508.77 19.64
 11 3 -9 347.19 15.5
 11 3 -9 377.61 15.42
 11 -3 -9 394.45 15.56
 11 3 -9 382.89 13.27
 11 -3 -9 405.58 13.19
 11 3 -8 185.34 8.82
 11 -3 -8 185.55 8.86
 11 3 -8 181.3 7.03
 11 3 -7 456.61 17.61
 11 -3 -7 475.87 17.7
 11 3 -7 472.75 15.59
 11 3 -6 309.05 13.03
 11 -3 -6 331.15 13.21
 11 3 -6 332.41 11.27
 11 -3 -5 225.99 9.86
 11 3 -5 237.66 10.02
 11 3 -5 221.59 9.92
 11 3 -5 209.31 7.88
 11 -3 -4 398.42 15.65
 11 3 -4 406.63 15.75
 11 3 -4 423.36 16
 11 -3 -4 404.48 15.77
 11 -3 -3 504.96 19.29
 11 3 -3 520.12 19.42
 11 -3 -3 537.33 19.48
 11 3 -3 526.8 19.49
 11 -3 -2 175.49 6.89
 11 3 -2 185.37 8.95
 11 -3 -2 174.8 8.73
 11 3 -2 184.38 8.92
 11 -3 -2 182.87 8.79
 11 -3 -1 391.83 13.31
 11 -3 -1 382.59 15.45
 11 -3 -1 402.32 15.69
 11 3 -1 362.98 15.43
 11 -3 0 269.06 11.98
 11 3 0 263.06 11.98
 11 -3 0 265.02 14.4
 11 -3 0 257.83 9.61
 11 -3 1 258.81 12.01
 11 3 1 239.28 11.81
 11 -3 1 262.52 14.59
 11 -3 1 256.65 9.55
 11 -3 2 108.9 9.19
 11 -3 2 107.11 4.58
 11 -3 2 111.92 5.2
 11 -3 3 164.91 11.87
 11 -3 3 169.53 6.48
 11 -3 3 163.38 7.07
 11 -3 4 32.45 5.93
 11 -3 4 34.32 2.39
 11 -3 4 36.81 3.07
 11 -3 5 10.34 4.56
 11 -3 5 14.35 2.29
 11 -3 5 14.46 1.68
 11 -3 6 54.79 7.71
 11 -3 6 45.01 2.97
 11 3 6 48.17 5.46
 11 -3 6 44.21 5.39
 11 -3 6 44.96 3.65
 11 -3 7 10.78 4.92
 11 -3 7 13.62 1.87
 11 -3 7 15.69 2.59
 11 3 7 10.26 3.09
 11 -3 7 18.25 3.85
 11 3 8 3.86 2.87
 11 -3 8 2.8 2.58
 -11 3 -8 1.09 1.41
 11 -3 8 4.82 4.25
 11 3 8 1.1 1.39
 11 -3 8 2.92 1.43
 11 -3 8 -1.33 2.25
 11 3 9 4.1 2.93
 11 -3 9 6.55 3.31
 -11 3 -9 5.62 1.53
 11 -3 9 6.65 4.83
 11 -3 9 7.81 1.71
 11 3 9 6.23 1.71
 11 -3 9 2.99 2.18
 11 3 10 -0.61 2.88
 11 -3 10 5.62 3.07
 11 -3 10 -0.62 2.52
 -11 3 -10 -0.39 1.31
 11 -3 10 -0.85 4.65
 11 3 10 0.15 1.46
 11 -3 10 3.85 1.59
 11 3 11 30.92 2.85
 11 3 11 47.2 6.49
 11 -3 11 41.26 6.11
 11 -3 11 38.92 3.12
 11 -3 11 44.48 8.05
 11 -3 11 48.24 4.07
 11 -3 12 0.48 1.41
 11 3 12 1.55 1.55
 11 3 12 0.63 3.11
 11 -3 12 8.48 3.95
 11 -3 12 2.75 2.26
 11 -3 12 2.54 4.47
 11 3 13 24.64 2.54
 11 -3 13 20.37 3.13
 11 -3 13 22.32 2.51
 11 -3 13 20.46 5.84
 11 -3 13 34.31 5.66
 11 -3 14 22.47 5.67
 11 -3 14 17.51 4.47
 11 3 15 -0.13 1.22
 11 -3 15 0.56 1.36
 11 -3 15 3.58 2.1
 11 3 16 13.21 1.84
 11 -3 16 13.35 1.87
 11 -3 16 13.81 2.49
 -11 -3 -17 2.43 1.54
 11 3 17 0.84 1.13
 11 -3 17 1.32 1.1
 11 -3 17 3.23 1.86
 -11 -3 -18 9.75 1.61
 11 3 18 7.96 1.27
 11 -3 18 8.63 1.42
 11 -3 18 10.38 1.94
 -11 -3 -19 0.53 1.11
 11 -3 19 0.28 0.82
 11 -3 19 1.89 1.39
 11 -3 20 3.24 1.28
 -11 -3 -20 1.03 0.91
 11 -3 21 1.26 0.82
 11 -4 -29 1.02 0.92
 11 -4 -29 0.48 0.78
 11 -4 -28 1.33 0.97
 11 -4 -28 2.72 1.29
 11 -4 -27 2.81 1.1
 11 -4 -27 1.19 1.38
 11 -4 -26 10.2 1.56
 11 -4 -26 5.81 1.87
 11 -4 -25 0.68 1.22
 11 -4 -25 -0.47 1.73
 11 -4 -24 2.8 1.56
 11 -4 -24 3.63 1.45
 11 -4 -24 0.17 1.79
 11 -4 -23 0.14 1.35
 11 -4 -23 1.13 1.71
 -11 4 23 1.86 2.92
 11 -4 -23 0.75 1.99
 -11 4 22 30.59 5.09
 11 -4 -21 2.66 1.63
 11 -4 -21 3.28 2.02
 -11 4 21 2.58 2.83
 11 -4 -21 2.71 1.96
 -11 4 20 61.03 7.07
 11 -4 -20 51.78 4.19
 11 -4 -20 52.44 4.06
 11 4 -20 51 3.54
 11 -4 -20 57.47 3.7
 11 4 -19 7.16 1.82
 11 -4 -19 9.63 2.6
 11 -4 -19 8.62 1.92
 -11 4 19 7.59 3.35
 11 -4 -19 5.01 2.22
 11 4 -18 18.18 2.3
 11 -4 -18 18.31 2.9
 -11 4 18 17.92 4.31
 11 -4 -18 14.22 2.12
 11 -4 -18 10.72 2.4
 -11 4 17 -0.6 2.77
 11 4 -17 1.18 1.55
 11 -4 -17 -0.17 1.78
 11 -4 -17 1.46 1.44
 -11 4 16 17.97 4.14
 11 4 -16 15.82 3.57
 11 4 -16 18.42 2.28
 11 -4 -16 17.05 2.52
 11 -4 -16 15.96 2.11
 -11 4 15 1.12 2.45
 11 4 -15 4.45 2.62
 11 4 -15 0.58 1.58
 11 -4 -15 2.5 1.82
 11 -4 -15 0.69 1.43
 -11 4 14 0.54 2.47
 11 4 -14 0.85 1.96
 11 4 -14 1.97 1.49
 11 -4 -14 1.91 1.67
 11 -4 -14 1.07 1.4
 -11 4 13 14.96 3.63
 11 4 -13 8.12 2.78
 11 4 -13 7.67 1.8
 11 -4 -13 9.13 2.01
 11 -4 -13 11.74 1.68
 11 -4 -12 19.92 2.05
 -11 4 12 20.33 3.81
 11 4 -12 14.78 3.08
 11 -4 -12 19.2 2.26
 11 4 -12 18.14 2.11
 -11 4 11 9.54 3.05
 11 4 -11 10.89 2.65
 11 -4 -11 9.7 1.77
 11 4 -11 12.41 1.88
 -11 4 10 105.16 7.91
 11 4 -10 108.96 7.26
 11 4 -10 91.06 4.79
 11 -4 -10 102.02 4.75
 11 4 -9 13.98 1.94
 11 -4 -9 12.91 1.86
 -11 4 9 8.85 2.74
 11 4 -8 44.81 4.58
 11 4 -8 38.62 2.74
 -11 4 8 42.23 4.87
 11 -4 -7 20.56 1.67
 11 4 -7 22.29 3.31
 11 4 -7 16.62 1.89
 11 -4 -6 15.09 1.51
 11 4 -6 12.6 1.67
 11 4 -6 11.74 2.71
 11 -4 -5 12.41 1.44
 11 4 -5 11.21 1.53
 11 -4 -4 21.58 1.82
 11 4 -4 19.71 1.81
 11 4 -4 23.28 3.43
 11 4 -3 4.46 2.2
 11 -4 -3 5.65 1.23
 11 4 -2 -1.52 2.24
 11 -4 -2 1.05 1.13
 11 4 -1 10.21 2.79
 11 -4 -1 7.08 3.72
 11 -4 -1 9.27 1.55
 11 4 0 0.41 2.21
 11 -4 0 1.24 3.15
 11 -4 0 0.36 1.16
 11 4 1 9.07 2.92
 11 -4 1 4.55 3.51
 11 -4 1 9.4 1.72
 11 -4 2 2.75 3.93
 11 -4 2 1.09 1.42
 11 -4 3 3.63 3.77
 11 -4 3 3.65 1.58
 11 -4 4 5.36 4.51
 11 -4 4 4.7 1.83
 11 -4 5 0.17 1.74
 11 -4 5 1.61 4.25
 -11 4 -5 1.21 1.55
 11 -4 6 2.13 1.87
 11 -4 6 5.05 5.02
 -11 4 -6 2.74 1.51
 11 -4 7 5.82 2.17
 11 -4 7 3.49 4.93
 -11 4 -7 2.44 1.51
 11 -4 8 8.61 2.48
 11 -4 8 5.39 4.99
 -11 4 -8 8.61 1.97
 11 -4 9 9.49 2.52
 -11 4 -9 9.21 1.91
 11 -4 9 7.29 4.57
 -11 4 -10 30.02 2.65
 11 -4 10 28.88 3.29
 11 -4 10 29.14 6.63
 -11 4 -11 18.49 2.07
 11 -4 11 13.88 2.79
 11 -4 11 13.4 5.57
 11 -4 12 31.82 6.87
 11 -4 13 12.4 2.51
 11 -4 13 16.2 5.35
 11 -4 14 12.81 2.44
 11 -4 15 11.01 2.3
 11 -4 16 24.17 2.56
 11 -4 17 5.39 1.65
 -11 -4 -17 5.61 1.41
 11 -4 18 7.84 1.52
 -11 -4 -18 3.72 1.23
 11 -4 19 7.65 1.25
 -11 -4 -19 7.24 1.1
 11 -4 20 6 0.88
 11 -5 -27 1.6 1.1
 11 -5 -27 2.12 0.69
 11 -5 -26 -0.06 0.78
 11 -5 -26 1.62 1.31
 11 -5 -25 6.66 1.21
 11 -5 -25 8.41 1.75
 11 -5 -24 1.35 1.12
 11 -5 -24 1.25 1.65
 11 -5 -23 9.5 1.92
 11 -5 -23 9.34 1.55
 11 -5 -23 9.36 2.13
 11 -5 -22 1.02 1.61
 11 -5 -22 0.23 1.24
 11 -5 -22 2.24 1.81
 11 -5 -21 21.33 2.74
 11 -5 -21 23.16 2.87
 11 -5 -21 19.78 2.19
 -11 5 20 3 3.11
 11 -5 -20 1.3 1.36
 -11 5 19 12.27 3.88
 -11 -5 19 15.43 5.69
 -11 -5 18 3.12 4.57
 11 5 -18 3.96 1.85
 -11 5 18 1.87 3
 11 -5 -18 6.67 2.19
 11 -5 -18 8.38 1.85
 11 -5 -18 4.71 2.26
 11 5 -17 34.93 3.16
 -11 5 17 40.24 5.89
 11 -5 -17 39.05 3.44
 11 -5 -17 39.05 2.96
 11 -5 -16 3.25 1.65
 11 5 -16 4.91 1.83
 11 -5 -16 4.36 2.11
 -11 -5 16 1.09 4.67
 -11 5 16 1.89 3.09
 11 5 -16 2.92 2.44
 11 5 -15 20.81 2.61
 11 -5 -15 21.32 2.83
 11 -5 -15 28.13 2.52
 -11 5 15 30.11 5.34
 11 5 -15 14.86 3.68
 11 5 -14 9.99 2.01
 11 -5 -14 11.93 2.34
 -11 5 14 11.81 3.68
 11 -5 -14 11.84 1.96
 11 5 -14 9.39 3.11
 11 5 -13 9.84 1.95
 11 -5 -13 14.16 2.26
 -11 5 13 17.77 4.14
 11 -5 -13 10.78 1.9
 11 5 -13 12.85 3.24
 11 5 -12 21.33 2.61
 11 -5 -12 26.45 2.83
 11 -5 -12 24.94 2.4
 -11 5 12 27.06 4.85
 11 5 -12 27.37 4.31
 11 -5 -11 9.69 1.7
 11 -5 -11 7.94 2.01
 11 5 -11 12.34 3.22
 11 5 -11 8.68 1.95
 11 -5 -10 8.96 1.66
 11 5 -10 5.65 2.57
 11 5 -10 5.95 1.79
 11 -5 -10 7.9 2.03
 11 5 -9 1.82 1.7
 11 5 -9 4.33 2.75
 11 -5 -9 1.71 1.87
 11 5 -8 17.09 2.2
 11 5 -8 24.16 3.88
 11 5 -7 7.35 1.71
 11 5 -7 9.09 2.7
 11 5 -6 5.69 1.62
 11 5 -6 8.28 2.94
 11 5 -5 1.41 1.32
 11 5 -5 1.76 2.41
 11 5 -4 2.01 1.3
 11 5 -4 0.45 2.48
 11 5 -3 18.12 3.71
 11 5 -2 4.17 2.88
 11 5 -1 33.14 4.57
 11 -5 0 24.39 2.2
 11 5 0 29.67 4.64
 -11 5 -1 28.65 2.9
 11 5 1 30.46 4.5
 11 -5 1 30.04 2.44
 11 -5 1 39.14 6.55
 11 5 2 11.96 3.49
 -11 5 -2 15.95 2.34
 11 -5 2 14.58 1.91
 11 -5 2 10.01 4.56
 -11 5 -3 125.84 6.21
 11 5 3 141.69 9.91
 11 -5 3 121.61 5.85
 11 -5 3 131.64 11.74
 11 5 4 20.06 4.48
 -11 5 -4 20.47 2.49
 11 -5 4 23.39 6.58
 11 -5 4 16.27 2.22
 11 -5 5 116.95 5.78
 11 5 5 120.98 9.43
 -11 5 -5 110.9 5.76
 11 -5 5 112.44 11.47
 11 -5 6 51.52 3.73
 -11 5 -6 45.19 3.46
 11 -5 6 57.77 8.63
 11 -5 7 105.27 5.65
 -11 5 -7 102.58 5.39
 11 -5 7 113.88 11.59
 11 -5 8 48.15 3.71
 -11 5 -8 50.49 3.48
 11 -5 8 41.75 7.65
 11 -5 9 87.91 10.35
 11 -5 10 44.77 3.67
 11 -5 10 60.05 8.66
 -11 5 -11 107.92 5.09
 11 -5 11 101.53 5.59
 -11 5 -12 44.43 2.91
 11 -5 12 44.35 3.51
 -11 5 -13 84.7 4.05
 11 -5 13 89.62 4.82
 11 -5 14 51.99 3.45
 11 -5 15 76.03 3.97
 11 -5 16 31.05 2.28
 -11 -5 -16 32.85 2.36
 11 -5 17 59.7 2.97
 -11 -5 -17 71.22 3.26
 -11 -5 -18 19.52 1.44
 11 -6 -25 1.5 0.96
 11 -6 -24 8.51 1.42
 11 -6 -23 5.24 0.82
 11 -6 -23 6.85 1.61
 11 -6 -22 10.64 1.7
 11 -6 -22 9.1 1.13
 11 -6 -22 12.38 1.96
 11 -6 -21 1.9 1.42
 11 -6 -21 -0.22 0.87
 11 -6 -21 2.56 1.7
 11 -6 -20 13.24 2.17
 11 -6 -20 14.19 1.5
 11 -6 -19 2.54 1.84
 11 -6 -19 3.13 1.72
 11 -6 -19 1.75 1.05
 11 -6 -18 22.79 2.76
 11 -6 -18 15.4 2.33
 11 -6 -18 15.71 1.74
 11 6 -18 18.84 2.22
 11 -6 -17 1.65 1.91
 11 6 -17 3.18 1.54
 11 -6 -17 2.56 1.19
 11 -6 -16 20.36 2.03
 11 6 -15 8.29 2.94
 11 -6 -15 8.81 1.62
 11 6 -14 23.73 2.7
 11 6 -14 32.2 4.64
 11 -6 -14 31.25 2.94
 11 6 -13 4.81 1.86
 11 6 -13 7.04 2.85
 11 -6 -13 6.7 1.53
 11 -6 -13 6.78 2.11
 11 -6 -12 15.59 2.45
 11 6 -12 13.44 2.27
 11 6 -12 17.84 3.45
 11 -6 -11 11.21 2.29
 11 6 -11 8.22 1.94
 11 6 -11 14.52 3.27
 11 -6 -10 14.7 2.27
 11 6 -10 12.07 2.13
 11 6 -10 15.44 3.64
 11 -6 -9 2.19 1.88
 11 6 -9 1.96 1.45
 11 6 -9 2.81 2.16
 -11 6 8 14.47 2.14
 11 -6 -8 14.43 2.31
 11 6 -8 10.62 2
 11 6 -8 9.89 3.06
 11 6 -7 9.05 1.86
 -11 6 7 11.18 2.11
 11 6 -7 8.55 2.93
 11 6 -6 12.44 1.9
 -11 6 6 16.3 2.54
 11 6 -6 14.84 3.51
 -11 6 5 16.23 2.67
 11 6 -5 16.89 3.52
 -11 6 4 7.1 2.15
 11 6 -4 4.38 2.49
 -11 6 3 1 1.87
 11 6 -3 1.48 2.48
 -11 6 2 19.04 2.67
 11 6 -2 21.65 4.18
 -11 6 1 24.49 2.94
 11 6 -1 21.98 4.11
 -11 6 0 32.01 3.19
 11 6 0 24.47 4.43
 -11 6 -1 1.1 1.78
 11 6 1 2.12 2.55
 -11 6 -2 17.06 2.52
 11 6 2 16.75 3.78
 -11 6 -3 1.03 1.71
 11 6 3 3.82 2.73
 -11 6 -4 29.63 2.9
 11 6 4 33.56 5.01
 11 6 5 2.77 2.49
 11 6 6 22.93 4.38
 -11 6 -7 4.29 1.56
 11 6 7 4.8 3.1
 -11 6 -8 31.06 2.64
 11 -6 9 1.63 1.44
 -11 6 -9 0.25 1.3
 -11 6 -10 27.13 2.28
 11 -6 10 25.72 2.38
 11 -6 11 -0.1 1.16
 -11 6 -11 0.6 1.12
 -11 6 -12 30.94 2.09
 11 -6 12 24.38 2.05
 11 -6 13 1.44 0.88
 -11 6 -13 2.31 0.95
 -11 6 -14 10.53 0.99
 -11 -6 -15 4.55 1.11
 11 -7 -22 8.07 1.14
 11 -7 -21 25.93 1.92
 11 -7 -20 17.26 1.88
 11 -7 -20 16.88 1.57
 11 -7 -19 38.29 2.64
 11 -7 -19 31.77 2.31
 11 -7 -18 32.24 2.59
 11 -7 -18 29.17 2.43
 11 -7 -17 32.21 2.73
 11 -7 -17 30.23 2.61
 11 -7 -16 18.09 2.24
 11 -7 -16 21.56 2.41
 11 -7 -15 44.05 3.23
 11 -7 -14 27.14 2.73
 11 -7 -13 72.35 4.27
 11 -7 -12 59.81 3.82
 11 -7 -11 60.68 3.86
 11 -7 -10 34.36 2.95
 11 -7 -9 34.85 2.93
 11 -7 -8 25.66 2.68
 11 -7 -7 46.89 3.39
 11 7 -7 39.49 4.88
 -11 7 6 42.03 3.14
 11 7 -6 49.02 5.22
 -11 7 5 35.54 3.04
 11 7 -5 31.84 4.43
 -11 7 4 51.66 3.84
 11 7 -4 54.93 5.61
 -11 7 3 35.04 3.34
 11 7 -3 35.79 4.77
 11 7 -2 21.3 3.72
 -11 7 2 18.77 2.65
 -11 7 1 24.67 2.96
 -11 7 0 1.61 1.87
 -11 7 -1 1.71 1.77
 -11 7 -2 -0.16 1.59
 -11 7 -3 3.03 1.58
 -11 7 -4 8.57 1.75
 -11 7 -5 1.3 1.39
 -11 7 -6 1.31 1.39
 -11 7 -7 0.97 1.25
 -11 7 -8 0.58 1.11
 -11 7 -9 3.73 1.16
 -11 7 -10 0.22 0.9
 -11 7 -11 2.2 0.81
 11 -8 -16 7.16 1.02
 11 -8 -16 9.93 1.19
 11 -8 -15 5.07 1.17
 11 -8 -15 8.65 1.22
 11 -8 -14 22.41 1.87
 11 -8 -14 23.72 1.9
 11 -8 -13 6.83 1.36
 11 -8 -13 8.54 1.37
 11 -8 -12 36.81 2.5
 11 -8 -12 38.04 2.51
 11 -8 -11 19.26 1.9
 11 -8 -11 15.77 1.87
 11 -8 -10 90.24 4.28
 11 -8 -9 16.06 1.96
 11 -8 -8 124.76 5.44
 11 -8 -7 14.95 1.93
 11 -8 -6 115.35 5.18
 11 -8 -5 30.51 2.54
 11 -8 -4 143.18 5.95
 -11 8 4 134.23 5.65
 11 -8 -3 27.7 2.45
 -11 8 3 26.45 2.32
 11 -8 -2 164.56 6.39
 -11 8 2 135.21 6.28
 11 -8 -1 16.64 2.06
 -11 8 1 9.55 1.92
 11 -8 0 154.69 5.98
 -11 8 0 114.55 5.78
 11 -8 1 8.7 1.76
 -11 8 -1 7.03 1.75
 -11 8 -2 137.06 5.92
 -11 8 -3 9.86 1.72
 -11 8 -4 132.33 5.48
 -11 8 -5 9.77 1.42
 -11 8 -6 105.2 4.28
 11 -8 7 5.28 1.02
 -11 8 -7 5.49 0.96
 12 0 -32 3.13 1.24
 12 0 -31 -0.33 1.46
 12 0 -31 -0.38 1.16
 12 0 -30 2.16 0.95
 12 0 -30 1.61 1.59
 12 0 -30 3.42 1.59
 12 0 -29 0.79 1.01
 12 0 -29 0.92 1.66
 12 0 -29 1.09 1.76
 12 0 -28 1.73 1.16
 12 0 -28 1.92 1.81
 12 0 -28 4.4 2.09
 12 0 -27 2.5 2.08
 12 0 -27 1.66 1.53
 -12 0 27 -0.79 3.27
 12 0 -27 -0.68 1.26
 12 0 -27 2.08 2.01
 12 0 -25 1.45 2.11
 12 0 -25 -0.6 1.66
 12 0 -25 0.64 1.34
 12 0 -25 0.2 1.95
 -12 0 25 -0.54 2.41
 12 0 -24 14.32 2.7
 12 0 -24 11.14 2.13
 12 0 -24 8.28 2.52
 12 0 -24 13.06 1.92
 -12 0 24 12.55 3.61
 12 0 -23 2.63 2.01
 12 0 -23 0.26 1.36
 12 0 -23 -1.21 1.56
 12 0 -23 3.28 2.17
 -12 0 23 1.64 2.68
 12 0 -22 19.04 2.9
 12 0 -22 21.86 2.32
 12 0 -22 23.22 2.52
 12 0 -22 23.52 3.03
 -12 0 22 15.56 3.99
 -12 0 21 0.52 2.61
 12 0 -21 -1.01 1.38
 12 0 -21 0.43 1.48
 12 0 -21 -1.17 2.09
 12 0 -21 0.19 1.75
 12 0 -20 83.4 5.09
 -12 0 20 76.44 7.17
 12 0 -20 80.35 4.35
 12 0 -20 90.94 4.39
 12 0 -20 85.05 5.13
 -12 0 19 0.95 2.34
 12 0 -19 0.93 1.24
 12 0 -19 0.54 1.91
 12 0 -19 -0.38 1.35
 12 0 -19 2.18 1.84
 12 0 -18 429.04 15.34
 12 0 -18 422.22 15.58
 -12 0 18 433.71 19.24
 12 0 -18 436.07 14.63
 12 0 -18 415.85 14.69
 12 0 -17 -0.1 1.04
 12 0 -17 -0.22 1.19
 12 0 -17 0.16 1.69
 12 0 -17 0.58 1.59
 12 0 -17 1.06 1.51
 -12 0 17 0.42 2.39
 12 0 -16 750.92 24.05
 12 0 -16 746.45 24.15
 12 0 -16 715.26 23.45
 12 0 -16 706.09 23.57
 -12 0 16 751.44 28.21
 12 0 -16 737.08 24.56
 12 0 -15 0.77 2.02
 12 0 -15 -0.24 1.41
 12 0 -15 1.06 1
 12 0 -15 -0.12 1.32
 12 0 -15 -0.15 1.56
 12 0 -15 0.66 1.03
 12 0 -14 1948.65 57.58
 12 0 -14 1790.04 57.07
 12 0 -14 1834.69 57.95
 12 0 -13 1.73 1
 12 0 -13 3.73 1.74
 12 0 -12 1859.2 60.84
 12 0 -11 -0.57 1.79
 12 0 -10 1926.71 62.29
 12 0 -9 1.42 1.81
 12 0 -9 2.33 2.02
 12 0 -8 2537.44 80.92
 12 0 -8 2648.58 82.16
 12 0 -8 2621.79 82.25
 12 0 -7 0.25 1.76
 12 0 -7 0.83 1.5
 12 0 -7 2.07 2.04
 12 0 -6 4183.52 126.16
 12 0 -6 4053.54 127.84
 12 0 -6 4064.95 127.81
 12 0 -5 0.51 2.07
 12 0 -5 2.46 1.36
 12 0 -5 1.27 1.83
 12 0 -4 4697.34 143.48
 12 0 -4 4731.14 145.83
 12 0 -3 1.53 1.19
 12 0 -3 0.28 2.05
 12 0 -2 4187.47 127.87
 12 0 -2 4223.62 130.85
 12 0 -1 0.88 0.99
 12 0 0 3116.41 95.4
 12 0 1 0.34 2.28
 12 0 1 0.91 1.01
 12 0 2 2007.01 65.16
 12 0 2 1970.29 61.1
 12 0 2 2039.58 63.84
 12 0 2 1936.22 60.69
 12 0 3 -0.25 0.97
 12 0 3 0.9 2.06
 12 0 3 0.42 1.34
 12 0 3 1.02 1.2
 12 0 4 1370.41 43.42
 12 0 4 1359.77 48.39
 12 0 4 1404.79 43.52
 12 0 5 0.25 1.53
 12 0 5 0.12 1.28
 12 0 5 0.48 2.29
 12 0 6 1081.67 35.09
 12 0 6 1151.53 41.2
 12 0 6 1098.39 35.17
 12 0 7 0.29 1.72
 12 0 7 0.99 1.51
 12 0 7 0.56 2.86
 12 0 8 774 25.81
 12 0 8 772.93 31.97
 12 0 8 775.86 25.78
 12 0 9 0.16 1.72
 12 0 9 -0.32 1.74
 12 0 9 0.64 3.51
 12 0 10 471.99 16.33
 12 0 10 447.57 22.59
 12 0 10 424.79 16.07
 12 0 11 -0.18 2.01
 12 0 11 -0.88 1.87
 12 0 11 -2.13 3.88
 12 0 12 469.11 16.89
 12 0 12 473.43 23.69
 12 0 12 449.88 16.67
 12 0 13 0.9 1.91
 12 0 13 -0.18 2.11
 12 0 13 0.74 3.84
 12 0 14 118.24 6.26
 12 0 14 117.61 6.12
 12 0 14 124.72 11.12
 12 0 15 2.85 3.36
 12 0 15 0.35 1.72
 12 0 16 28.75 2.84
 12 0 16 32.55 5.8
 12 0 17 2.93 1.55
 12 0 17 -0.91 1.56
 12 0 18 34.85 2.71
 12 0 18 38.64 3
 12 0 19 -0.95 1.19
 12 0 19 -0.12 1.29
 12 0 20 12.27 1.59
 12 0 21 0.23 0.89
 12 0 22 2.93 0.83
 12 -1 -32 7.57 1.22
 12 -1 -31 33.31 2.47
 12 1 -31 35.35 2.65
 12 -1 -31 29.84 1.9
 12 -1 -31 27.85 2.33
 12 1 -30 7.46 1.93
 12 -1 -30 7.19 1.75
 12 1 -30 4.06 1.61
 12 -1 -30 5.86 1.72
 12 -1 -30 5.55 1.2
 12 1 -29 60.12 4.02
 12 -1 -29 62.21 4.06
 12 -1 -29 64.27 3.36
 12 1 -29 59.51 4.09
 12 -1 -29 63.35 3.97
 12 -1 -28 25.32 2.87
 12 1 -28 24.22 2.86
 12 -1 -28 27.96 2.83
 12 1 -28 27.96 2.98
 12 -1 -28 24.93 2.24
 12 1 -27 85.35 5.33
 12 -1 -27 85.42 5.1
 12 1 -27 87.74 5.34
 12 -1 -27 90.32 5.23
 12 -1 -27 81.24 4.31
 -12 1 26 14.79 4.01
 12 1 -25 75.27 4.27
 12 -1 -25 68.1 4.14
 12 -1 -25 63.6 3.97
 12 1 -25 68.51 4.89
 12 -1 -25 79.69 4.96
 12 -1 -25 70.41 4.6
 12 1 -25 73.89 5.03
 -12 1 25 58.22 7.07
 12 -1 -24 24.22 2.63
 12 1 -24 23.28 2.56
 -12 1 24 26.68 4.81
 12 -1 -24 21.56 2.36
 12 -1 -24 22.56 2.99
 12 1 -24 21.7 3.11
 12 -1 -24 24.3 3
 12 1 -24 24.14 3.28
 12 1 -23 151.21 6.83
 12 -1 -23 145.29 6.8
 12 -1 -23 154.79 7.57
 12 1 -23 163.02 7.89
 12 -1 -23 148.6 6.7
 12 1 -23 167.08 7.87
 12 -1 -23 140.73 7.21
 -12 1 23 150.95 11.03
 12 1 -22 11.37 2.8
 -12 1 22 15.6 4.01
 12 1 -22 10 2.44
 12 -1 -22 11.21 2.34
 12 -1 -22 12.15 2.51
 12 -1 -22 12.67 1.97
 12 1 -22 11.39 2.03
 12 -1 -22 11.91 2.08
 12 -1 -21 86.6 5.26
 12 1 -21 92.97 5.85
 12 -1 -21 93.01 5.25
 -12 -1 21 85.34 7.27
 -12 1 21 98.68 8.53
 12 -1 -21 88.62 4.74
 12 1 -21 95.38 4.84
 12 -1 -21 92.98 5.18
 12 1 -21 89.23 5.59
 12 -1 -21 87.19 4.65
 12 -1 -20 29.46 3.09
 12 1 -20 35.86 3.61
 -12 1 20 28.05 4.89
 -12 -1 20 27.5 4.22
 12 -1 -20 32.9 2.72
 12 1 -20 27.94 2.56
 12 -1 -20 35.92 3.17
 12 -1 -20 31.84 2.66
 12 1 -20 32.13 3.29
 12 -1 -20 31.6 2.94
 12 1 -19 138.05 7.11
 12 -1 -19 140.56 6.61
 12 -1 -19 132.69 5.94
 12 1 -19 136.7 5.94
 -12 1 19 123.89 9.5
 -12 -1 19 119.2 8.53
 12 -1 -19 137.13 6.37
 12 -1 -19 129.43 5.84
 12 1 -19 141.32 6.87
 12 -1 -19 123.72 6.24
 12 1 -18 73.23 4.85
 12 -1 -18 64.47 4.26
 12 -1 -18 71.17 3.83
 12 1 -18 70.16 3.76
 -12 1 18 66.05 6.69
 -12 -1 18 69.32 6.09
 12 -1 -18 65.94 4.04
 12 -1 -18 70.66 3.81
 12 1 -18 71.6 4.49
 12 -1 -18 69.35 4.19
 12 -1 -17 311.51 12.01
 12 1 -17 315.34 12.56
 12 -1 -17 316.66 11.3
 12 1 -17 335.77 12.2
 12 -1 -17 318.04 11.62
 -12 1 17 336.64 15.97
 -12 -1 17 306.8 14.63
 12 1 -17 312.99 11.29
 12 -1 -17 317.31 11.33
 12 -1 -17 299.44 11.6
 -12 1 16 2.22 2.26
 12 -1 -16 0.78 1.34
 12 -1 -16 1.05 1.04
 12 1 -16 1.78 1.11
 12 1 -16 2.25 2.06
 12 -1 -16 1.35 1.55
 12 -1 -16 0.42 1.06
 12 1 -16 4.05 1.7
 12 -1 -16 3.42 1.41
 12 1 -15 165.78 10.11
 12 -1 -15 195.38 10.7
 12 1 -15 170.53 8.02
 12 -1 -15 184.34 7.66
 -12 1 15 193.82 10.68
 12 -1 -15 165.15 7.14
 12 -1 -15 177.5 6.91
 12 -1 -15 176.96 6.92
 12 1 -15 189.21 6.97
 12 1 -15 189.6 7.61
 12 -1 -15 175.17 7.09
 12 -1 -14 14.07 1.6
 12 -1 -14 16.19 1.72
 12 1 -14 16.34 1.65
 12 -1 -14 11.71 1.79
 12 1 -14 17 2.11
 12 1 -14 14.32 2.4
 12 -1 -14 14.53 2.11
 12 -1 -13 312.28 10.64
 12 1 -13 306.87 10.59
 12 1 -13 324.4 11.19
 12 -1 -13 285.33 10.78
 12 1 -13 321.38 11.74
 12 -1 -13 305.31 11.28
 12 -1 -13 303.75 10.7
 12 1 -12 36.61 3.85
 12 -1 -12 37.03 4.11
 12 1 -12 37.33 4.04
 12 1 -11 387.88 15.53
 12 1 -11 405.46 16.15
 12 -1 -11 388.58 16.16
 12 1 -10 220.04 10.04
 12 -1 -10 240.94 10.93
 12 1 -10 227.47 10.66
 12 1 -9 305.69 12.48
 12 -1 -9 313.53 13.29
 12 1 -9 313.98 13.2
 12 1 -8 47.45 4.16
 12 -1 -8 46.15 4.11
 12 1 -8 51.03 4.34
 12 -1 -8 47.87 4.25
 12 1 -8 46.88 3.63
 12 -1 -7 257.78 11.69
 12 1 -7 279.52 11.88
 12 1 -7 264.81 10.83
 12 1 -7 268.65 11.96
 12 -1 -7 273.9 11.95
 12 -1 -6 18.18 3.01
 12 1 -6 19.18 3.02
 12 1 -6 20.65 2.45
 12 -1 -6 13.78 2.55
 12 1 -6 17.16 2.77
 12 1 -5 135.16 7.37
 12 -1 -5 132.87 7.26
 12 1 -5 117.62 6.14
 12 -1 -5 127.51 7.17
 12 1 -5 135.78 7.35
 12 -1 -4 6.2 2.24
 12 1 -4 7.81 2.36
 12 1 -4 9.58 1.8
 12 1 -3 124.16 7.1
 12 1 -3 132.15 6.12
 12 1 -2 11.12 1.92
 12 -1 -2 11.56 2.62
 12 1 -2 11.28 2.75
 12 1 -1 77.58 4.59
 12 -1 -1 72.88 5.86
 12 1 0 10.73 1.95
 12 -1 0 15.12 3.58
 12 1 1 22.1 2.59
 12 -1 1 19.7 4.02
 12 1 1 24.87 3.57
 12 -1 1 19.45 3.4
 12 -1 2 25.76 4.15
 12 -1 2 25.9 2.36
 12 1 2 27.72 2.19
 12 -1 2 28.41 2.15
 12 1 3 86.23 4.25
 12 -1 3 90.77 4.32
 12 -1 3 94.2 4.59
 12 1 4 54.13 5.6
 12 -1 4 44.61 5.2
 12 1 4 52.57 3.05
 12 -1 4 46.87 3.31
 12 1 4 53.04 3.15
 12 -1 4 53.99 3.12
 12 1 5 30.17 4.44
 12 -1 5 34.58 4.77
 12 -1 5 32.1 2.54
 12 1 5 29.58 2.43
 12 1 5 36.16 2.59
 12 -1 5 31.27 2.81
 12 -1 6 66.29 6.96
 12 1 6 73.33 7.08
 12 -1 6 80.34 7.43
 12 1 6 76.22 4.05
 12 1 6 82.37 4.29
 12 -1 6 76.54 4.2
 12 1 7 14.62 4.15
 12 -1 7 11.29 3.9
 12 -1 7 12.51 2.06
 12 1 7 11.19 1.93
 12 -1 7 15.16 4.17
 12 1 7 13.95 1.99
 12 -1 8 53.1 6.51
 12 -1 8 53.02 3.66
 12 1 8 56.46 3.74
 12 1 8 47.03 3.37
 12 1 8 61.57 6.99
 12 -1 8 59.4 6.97
 12 1 9 24.42 5.01
 12 -1 9 19.38 4.35
 12 1 9 20.16 2.42
 12 -1 9 21.37 2.56
 12 1 9 26.11 2.69
 12 1 10 54.16 6.75
 12 -1 10 50.39 6.92
 12 1 10 41.99 3.51
 12 -1 10 45.11 3.47
 12 1 11 64.1 7.83
 12 -1 11 75.84 8.32
 12 -1 11 69.09 4.5
 12 1 11 70.43 4.49
 12 1 12 52.78 3.95
 12 -1 12 52.93 3.99
 12 -1 12 47.39 4.05
 12 1 12 58.51 7.46
 12 -1 12 50.89 7.13
 12 1 13 18.21 4.97
 12 -1 13 15.38 4.68
 12 -1 13 13.65 2.7
 12 1 13 13.71 2.35
 12 -1 13 13.61 2.46
 -12 -1 -13 13 2.05
 12 1 14 19.45 4.83
 12 -1 14 23.89 5.06
 12 -1 14 13.53 2.6
 -12 -1 -14 19.05 2.29
 12 1 14 17.95 2.44
 12 -1 14 21.07 2.61
 12 -1 15 56.66 7.34
 12 1 15 56.49 7.25
 12 -1 16 9.17 2.18
 12 1 16 9.25 3.84
 12 -1 16 5.29 3.44
 12 1 16 6.12 1.8
 12 -1 16 10.3 2.01
 -12 -1 -16 5.43 1.61
 12 1 17 42.18 3.19
 12 -1 17 43.98 3.24
 12 -1 17 41.02 3.28
 -12 -1 -17 40.93 2.85
 12 -1 18 14.02 2.05
 12 1 18 14.49 1.96
 12 -1 18 14.41 1.96
 12 -1 19 35.06 2.63
 12 -1 19 33.8 2.55
 12 1 19 34.57 2.57
 12 -1 20 2.77 1.16
 12 -1 20 0.55 1.03
 12 1 21 28.13 1.84
 12 -1 21 27.42 1.84
 12 -1 22 -0.18 0.57
 12 -2 -31 15.33 1.64
 12 -2 -31 12.97 1.56
 12 -2 -31 16.5 1.35
 12 -2 -30 1.11 1.35
 12 -2 -30 -0.1 1.22
 12 -2 -30 0.38 0.94
 12 -2 -29 34.16 2.92
 12 -2 -29 36.92 2.75
 12 2 -29 29.44 2.93
 12 -2 -29 35.02 2.33
 12 2 -28 1.21 1.78
 12 -2 -28 2.02 1.31
 12 -2 -28 1.56 1.82
 12 -2 -28 0.14 1.53
 12 2 -28 2.96 2.03
 12 -2 -27 24.93 2.64
 12 -2 -27 26.36 2.86
 12 2 -27 25.02 2.99
 12 2 -27 25.6 3.03
 12 -2 -27 21.37 2.19
 12 -2 -26 0.93 1.92
 12 -2 -26 0.26 1.42
 12 2 -26 1.39 2.09
 12 -2 -26 1.98 1.67
 12 2 -26 3.21 2.18
 -12 2 26 3 3.12
 -12 2 25 20.24 4.56
 -12 2 24 27.41 5.39
 12 2 -24 43.76 4.14
 12 2 -24 33.64 3.67
 12 -2 -24 32.45 3.17
 12 -2 -24 31.78 3.47
 12 -2 -24 36.37 2.92
 12 2 -24 36.87 2.96
 12 -2 -24 38.59 3.06
 12 -2 -23 119.2 6.18
 12 2 -23 122.16 6.89
 12 2 -23 119.27 7.04
 12 -2 -23 130.92 6.01
 12 2 -23 124.55 5.92
 12 -2 -23 129.84 6.58
 12 -2 -23 128.3 6.68
 -12 2 23 119.29 10.26
 12 -2 -23 125.64 6
 12 -2 -22 24.83 3
 12 2 -22 27.43 2.53
 12 -2 -22 27.8 2.61
 12 -2 -22 24.55 2.55
 -12 2 22 36.67 5.73
 12 -2 -22 22.97 2.97
 12 2 -22 24 3.39
 12 -2 -22 24.01 2.75
 12 2 -22 26.15 3.72
 12 -2 -21 52.01 4.08
 12 -2 -21 49.35 3.94
 -12 2 21 55.64 6.98
 12 -2 -21 47.91 3.62
 12 2 -21 44.08 4.22
 12 2 -21 50.24 4.69
 12 -2 -21 47.14 3.45
 12 -2 -21 51.85 3.42
 12 2 -21 48.35 3.36
 12 -2 -20 38.29 3.47
 12 -2 -20 35.3 2.91
 12 2 -20 40.75 3
 12 2 -20 44.27 4.51
 -12 2 20 37.03 5.67
 12 2 -20 42.56 4.01
 12 -2 -20 34.84 3.06
 12 -2 -20 38.57 2.93
 12 -2 -20 43.47 3.7
 12 -2 -19 110.08 5.23
 12 2 -19 108.98 6.2
 12 -2 -19 99.36 5.2
 12 2 -19 101.9 6.73
 12 -2 -19 98.86 5.73
 12 -2 -19 106.76 5.07
 12 2 -19 105.64 5.01
 12 -2 -19 104.03 5.7
 -12 2 19 101.79 8.81
 -12 2 18 16.12 4.02
 12 2 -18 22.47 3.57
 12 -2 -18 22.04 2.79
 12 -2 -18 18.04 2.19
 12 2 -18 18.86 2.89
 12 -2 -18 18.95 2.03
 12 2 -18 20.46 2.07
 12 -2 -18 20.08 2.18
 12 -2 -18 19.06 2.57
 12 -2 -17 51.6 3.32
 12 -2 -17 57.17 3.94
 12 2 -17 48.85 4.76
 -12 2 17 61.62 6.61
 12 -2 -17 59.5 3.83
 12 -2 -17 58.69 3.27
 12 2 -17 56.51 3.24
 12 -2 -17 44.2 3.2
 12 2 -17 58.22 4.1
 12 -2 -16 45.52 3.03
 12 -2 -16 48.85 3.45
 12 -2 -16 43.68 3.46
 12 2 -16 44.68 4.37
 12 2 -16 47.02 3.71
 -12 2 16 44.94 5.42
 12 -2 -16 48.86 2.93
 12 2 -16 50.88 3
 12 -2 -15 15.87 1.72
 12 2 -15 15.78 1.7
 12 -2 -15 17.25 2.36
 -12 2 15 18.67 3.69
 12 2 -15 15.28 3.13
 12 2 -15 14.51 2.29
 12 -2 -15 17.96 1.82
 12 2 -15 16.8 3.05
 12 -2 -15 16.99 2.15
 12 -2 -14 122.54 5.5
 12 2 -14 148.28 8.46
 12 -2 -14 133.55 5.46
 12 2 -14 136.37 5.46
 12 2 -14 135.65 6.25
 12 -2 -14 132.8 5.83
 12 2 -14 121.48 8.1
 12 -2 -14 126.44 8.27
 12 -2 -14 129.75 6.16
 12 2 -14 148.35 7.2
 12 2 -14 131.11 5.63
 -12 2 14 134.6 8.87
 12 2 -13 138.53 5.79
 12 2 -13 139.95 8.23
 12 -2 -13 134.78 6.21
 -12 2 13 149.79 9.05
 12 2 -13 138.24 6.21
 12 -2 -13 141.4 5.56
 12 2 -13 131.07 5.46
 12 -2 -13 136.44 5.59
 12 2 -13 157.4 7.09
 12 -2 -13 132.75 5.79
 12 2 -12 96.65 4.35
 12 2 -12 101.96 4.82
 12 -2 -12 94.44 4.39
 12 -2 -12 87.99 4.63
 12 -2 -12 86.49 4.06
 12 -2 -12 90.71 4.07
 12 2 -12 95.2 4.08
 12 2 -12 101.5 5.4
 12 2 -11 15.61 2.18
 12 -2 -11 13.29 2.64
 12 2 -11 22.32 3.22
 12 2 -11 19.89 2.54
 12 -2 -11 14.37 1.72
 12 2 -11 18.43 1.89
 12 -2 -11 16.25 1.63
 12 2 -10 93.17 4.77
 12 -2 -10 90.7 6.18
 12 2 -10 91.78 6.1
 12 2 -9 2.47 1.87
 12 -2 -9 1.11 1.61
 12 2 -9 0.75 1.8
 12 2 -8 115.58 6.68
 12 -2 -8 120.08 6.91
 12 2 -8 121.68 6.95
 12 -2 -7 9.73 2.34
 12 2 -7 7.88 2.17
 12 -2 -7 10.2 2.44
 12 2 -7 8.31 2.34
 12 2 -7 8.25 2.1
 12 -2 -6 252.74 11.23
 12 2 -6 251.54 11.19
 12 2 -6 225.83 10.41
 12 -2 -6 232.99 10.86
 12 2 -6 245.2 11.03
 12 -2 -5 70.28 5.16
 12 2 -5 75.29 5.29
 12 2 -5 71.68 4.87
 12 -2 -5 68.08 5.08
 12 2 -5 71.47 5.18
 12 -2 -4 137.51 7.71
 12 2 -4 148.77 7.93
 12 2 -4 142.71 7.36
 12 2 -4 143.04 7.75
 12 -2 -4 131.66 7.62
 12 -2 -3 72.6 5.45
 12 2 -3 78.13 5.6
 12 -2 -3 85.62 5.72
 12 2 -3 86.6 5.38
 12 2 -2 125.32 6.85
 12 -2 -2 117.86 7.23
 12 2 -2 120.82 7.33
 12 -2 -2 122.16 8.46
 12 -2 -1 31.81 3.82
 12 2 -1 37.44 4.01
 12 2 -1 27 3.1
 12 -2 -1 28.65 2.29
 12 -2 -1 29.75 4.37
 12 -2 0 145.77 8.63
 12 2 0 155.68 8.86
 12 -2 0 152.65 6.26
 12 2 0 160.1 8.16
 12 2 1 1.94 1.03
 12 -2 1 3.3 1.06
 12 -2 1 1.82 1.51
 12 -2 2 203.35 8.04
 12 2 2 207.48 7.66
 12 -2 2 197.56 7.59
 12 2 3 9.08 1.49
 12 -2 3 6.24 1.35
 12 -2 3 5.91 1.88
 12 -2 4 101.41 8.84
 12 2 4 104.11 7.87
 12 -2 4 99.2 7.68
 12 -2 4 101.25 5.12
 12 -2 4 101.9 4.71
 12 2 4 96.28 4.66
 12 -2 5 5.34 3.19
 12 2 5 9.2 3.08
 12 -2 5 3.41 2.62
 12 -2 5 4.56 1.76
 12 2 5 6.44 1.53
 12 -2 5 4.76 1.38
 12 -2 6 110.1 9.67
 12 2 6 121.59 9.07
 12 -2 6 113.72 8.81
 12 -2 6 104.97 5.64
 12 2 6 109.21 5.24
 12 -2 6 109.23 5.25
 12 -2 7 5.31 3.81
 12 2 7 2.26 2.88
 12 -2 7 0.57 2.89
 12 -2 7 2.43 1.95
 12 2 7 6.23 1.73
 12 -2 7 5.97 1.7
 12 -2 8 97.31 9.63
 12 2 8 106.09 9.3
 12 -2 8 89.69 8.74
 12 -2 8 109.53 5.95
 12 -2 8 102.73 5.37
 12 2 8 107.99 5.42
 12 -2 9 5.77 4.53
 12 2 9 3.83 2.87
 12 -2 9 1.28 2.89
 12 -2 9 5.78 2.42
 12 2 9 0.48 1.49
 12 -2 9 3.21 1.64
 12 -2 10 90.28 5.54
 12 2 10 79.36 8.14
 12 -2 10 88.11 8.69
 12 -2 10 69.27 8.61
 12 -2 10 87.72 4.94
 12 2 10 86.18 4.86
 12 -2 11 29.61 3.56
 12 2 11 30.22 5.64
 12 -2 11 34.01 5.94
 12 -2 11 32.68 6.51
 12 2 11 31.19 3.09
 12 -2 11 32.54 3.03
 12 -2 12 50.15 4.29
 12 -2 12 45.79 6.79
 12 2 12 58.46 7.25
 12 -2 12 50.65 7.38
 12 2 12 57.42 3.91
 12 -2 12 53.58 3.85
 12 2 13 56.83 3.96
 12 -2 13 57.05 3.99
 12 2 13 44.34 6.88
 12 -2 13 58.28 7.52
 12 -2 13 59.83 4.53
 12 2 14 33.09 5.75
 12 -2 14 35.6 6.02
 12 -2 14 43.34 3.73
 12 -2 15 56.04 7.07
 12 2 15 63.01 7.12
 12 2 15 62.92 3.91
 12 -2 15 58.39 3.83
 -12 -2 -15 50.39 3.61
 12 -2 16 44.5 3.69
 12 -2 16 45.63 3.31
 12 2 16 52.11 3.39
 -12 -2 -16 47.76 3.3
 12 -2 17 51.2 3.61
 -12 -2 -17 47.74 3.1
 12 -2 17 44.04 3.09
 12 2 17 46.66 3.14
 12 -2 18 20.91 2.08
 12 2 18 26.02 2.19
 12 -2 18 23.58 2.39
 -12 -2 -18 22.09 2
 12 -2 19 47.63 2.71
 12 2 19 49.51 2.76
 12 -2 19 45.91 2.96
 -12 -2 -19 42.09 2.48
 12 -2 20 10.6 1.27
 12 2 20 11.73 1.26
 12 -2 20 13.06 1.54
 12 -2 21 19.13 1.47
 12 -3 -31 4.29 0.78
 12 -3 -30 2.07 0.91
 12 -3 -30 0.31 0.82
 12 -3 -30 -0.6 1.08
 12 -3 -29 25.92 2.1
 12 -3 -29 29.68 2.05
 12 -3 -29 27.29 2.43
 12 -3 -28 2.52 1.69
 12 -3 -28 2.92 1.2
 12 -3 -28 3.52 1.4
 12 -3 -27 45.61 3.12
 12 -3 -27 43.99 2.88
 12 -3 -27 49.48 3.52
 12 -3 -26 8.62 2.15
 12 -3 -26 9.03 1.74
 12 -3 -26 13.96 2.05
 12 -3 -25 60.79 3.69
 12 -3 -25 62.8 3.89
 12 -3 -25 58.11 4.29
 -12 3 24 8.49 3.58
 -12 -3 24 5.51 3.39
 12 -3 -23 53.85 4.26
 12 3 -23 59.95 4.91
 12 -3 -23 52.74 3.58
 -12 3 23 54.18 6.94
 12 -3 -23 54.1 4.06
 12 3 -23 50.35 4.49
 12 3 -23 51.09 3.37
 12 -3 -23 50.93 3.36
 -12 3 22 6.71 3.36
 12 3 -22 4.37 2.51
 12 -3 -22 7.82 2.23
 12 3 -22 6.16 3.05
 12 3 -22 5.25 1.5
 12 -3 -22 5.12 1.56
 12 -3 -22 6.02 1.8
 12 -3 -22 6.16 2.25
 12 -3 -21 97.53 5.52
 12 -3 -21 91.41 4.96
 12 3 -21 90.55 6.53
 -12 3 21 80.84 8.55
 12 3 -21 85.3 4.51
 12 -3 -21 90.58 4.65
 12 -3 -21 103.16 5.8
 12 3 -21 94.17 6.11
 12 3 -20 40.38 4.79
 12 3 -20 28.5 2.42
 12 -3 -20 30.37 2.53
 12 -3 -20 30.92 2.8
 12 3 -20 33.14 3.85
 -12 3 20 29.71 5.67
 12 -3 -20 33.98 3.51
 12 -3 -20 26.04 3.15
 12 -3 -19 121.14 6.33
 12 -3 -19 120.79 5.79
 12 3 -19 126.12 7.99
 -12 3 19 122.62 9.99
 12 -3 -19 120.16 5.53
 12 3 -19 119.4 5.45
 12 -3 -19 114.79 6.38
 12 3 -19 128.2 7.16
 12 -3 -18 52.21 3.21
 12 3 -18 48.26 3.11
 12 3 -18 49.2 5.42
 12 3 -18 47.13 3.29
 12 -3 -18 53.28 3.45
 12 3 -18 49.84 4.43
 -12 3 18 43.43 5.95
 12 -3 -18 53.51 4.05
 12 -3 -18 58.86 4.33
 12 -3 -17 153.42 6.25
 12 3 -17 144.73 6.14
 12 3 -17 125.18 8.38
 12 3 -17 141.29 6.42
 12 -3 -17 142.61 6.4
 12 3 -17 154.57 7.7
 12 -3 -17 150.07 6.95
 12 -3 -17 152.66 7.18
 -12 3 17 151.87 10.8
 12 3 -16 52.74 5.8
 12 -3 -16 60.35 3.31
 12 3 -16 56.67 5.28
 -12 3 16 60.26 6.44
 12 3 -16 63.73 4.61
 12 -3 -16 60.06 4.18
 12 -3 -16 57.42 3.54
 12 3 -16 57.81 3.6
 12 -3 -16 56.9 3.89
 12 -3 -15 84.28 4.07
 12 -3 -15 87.43 4.45
 12 -3 -15 84.74 4.69
 12 3 -15 97.18 6.36
 12 3 -15 84.45 4.45
 12 3 -15 81.64 6.85
 -12 3 15 80.44 7.36
 12 -3 -14 21.26 1.84
 12 3 -14 20.51 3.53
 12 -3 -14 19.66 2.3
 12 -3 -14 20.41 2.19
 -12 3 14 22.24 3.91
 12 3 -14 24.98 3.84
 12 3 -14 16.69 2.13
 12 3 -13 24.94 3.64
 12 3 -13 21.57 2.24
 -12 3 13 21.88 3.92
 12 -3 -13 19.41 2.23
 12 3 -13 22.66 3.32
 12 -3 -13 20.85 1.79
 12 3 -12 41.14 4.43
 -12 3 12 35.42 4.44
 12 3 -12 40.76 2.83
 12 -3 -12 38.79 2.73
 12 3 -12 45.22 3.93
 12 -3 -12 36.47 2.28
 12 -3 -12 37.08 2.39
 12 -3 -11 6.75 1.51
 -12 3 11 8.38 2.67
 12 -3 -11 7.47 1.17
 12 -3 -11 8.79 1.29
 12 3 -11 5.8 1.48
 12 3 -11 6.25 2.29
 12 3 -11 9.34 2.4
 -12 3 10 86.23 6.71
 12 -3 -10 91.61 4
 12 -3 -10 85.32 4.15
 12 3 -10 88.82 6
 12 -3 -10 89.17 5.97
 12 3 -10 87.21 4.3
 12 3 -10 85.23 6.12
 12 -3 -9 12.95 1.45
 12 -3 -9 12.1 1.65
 12 3 -9 12.58 2.62
 12 -3 -9 12.89 2.36
 12 3 -9 11.91 2.31
 12 3 -9 11.47 1.64
 12 -3 -8 199.57 7.48
 12 3 -8 211.73 10.17
 12 -3 -8 203.19 9.73
 12 3 -8 193.24 9.58
 12 3 -8 215.54 7.79
 12 -3 -7 3.46 1.1
 12 -3 -7 5.93 1.81
 12 3 -7 5.66 1.83
 12 3 -7 2.67 2
 12 3 -7 5.52 1.37
 12 3 -6 50.26 4.1
 12 -3 -6 50.97 2.73
 12 -3 -5 10.46 1.47
 12 -3 -5 6.89 1.75
 12 3 -5 6.96 1.86
 12 -3 -5 7.29 1.98
 12 3 -5 8.15 2.17
 12 -3 -4 12.16 1.53
 12 -3 -4 8.68 2.07
 12 3 -4 15.99 2.42
 12 -3 -4 11.13 2.23
 12 3 -4 13.36 2.36
 12 3 -3 25.41 3.14
 12 -3 -3 30.66 3.32
 12 -3 -3 29.54 2.22
 12 -3 -3 24.62 3.18
 12 3 -3 26.33 3.24
 12 -3 -2 1.46 2.58
 12 3 -2 2.83 1.98
 12 -3 -2 1.99 1.53
 12 3 -2 3.72 1.93
 12 -3 -2 2.29 1.69
 12 3 -2 3.47 1.86
 12 -3 -2 2.43 1.18
 12 -3 -1 155.84 10.36
 12 -3 -1 146.71 6.05
 12 3 -1 164.38 8.76
 12 -3 -1 136.35 7.93
 12 3 -1 137.78 7.93
 12 -3 -1 136.24 7.94
 12 3 -1 141.11 8.08
 12 -3 0 12.37 4.06
 12 -3 0 7.73 1.2
 12 -3 0 5.19 2.35
 12 3 0 9.22 2.59
 12 -3 0 11.21 1.75
 12 -3 1 80.76 4.25
 12 -3 1 91.02 8.3
 12 -3 1 79.27 3.7
 12 -3 2 1.5 1.47
 12 -3 2 3.39 1.05
 12 3 2 2.31 2.03
 12 -3 2 1.81 3.08
 12 -3 3 193.3 7.77
 12 -3 3 173.62 6.94
 12 -3 3 200.77 13.07
 12 -3 3 174.01 10.42
 12 3 3 173.46 10.39
 12 -3 4 4.06 4.1
 12 -3 4 5.28 1.38
 12 -3 4 2.03 1.73
 12 -3 5 73.01 8.64
 12 -3 5 78.08 4.67
 12 -3 5 79.99 4.08
 12 -3 6 20.29 5.35
 12 3 6 15.66 1.98
 12 -3 6 17.57 2.01
 12 -3 6 18.45 2.67
 12 -3 7 108.28 10.83
 12 3 7 105.48 5.22
 12 -3 7 108.7 5.3
 12 -3 7 123.07 6.15
 12 -3 8 49.92 6.04
 12 3 8 45.64 6
 -12 3 -8 41.53 3.02
 12 -3 8 38.95 7.36
 12 3 8 41.02 3.07
 12 -3 8 41.21 3.09
 12 -3 8 37.71 3.75
 12 3 9 88.38 8.54
 12 -3 9 99.27 9.01
 -12 3 -9 106.55 5.17
 12 3 9 104.68 5.26
 12 -3 9 104.24 5.29
 12 -3 9 108.75 6.06
 12 -3 9 87.07 10.28
 12 -3 10 2.91 2.48
 12 3 10 2.6 1.61
 12 -3 10 0.16 1.49
 12 3 10 1.25 2.81
 12 -3 10 4.46 3.13
 12 -3 10 -2.5 4.64
 12 -3 11 92.09 4.9
 12 3 11 87.23 4.79
 12 -3 11 84.67 5.46
 12 3 11 93.38 8.68
 12 -3 11 82.19 8.6
 12 -3 11 82.74 9.63
 12 -3 12 13.61 2.06
 12 3 12 15.19 2.12
 12 -3 12 14.43 4.94
 12 -3 12 16.71 2.83
 12 -3 13 75.23 8.9
 12 3 14 15.67 2.02
 12 -3 14 11.49 1.94
 12 3 15 32.72 2.57
 12 -3 15 33.25 2.69
 12 -3 15 36.69 3.36
 12 -3 16 1.56 1.77
 -12 -3 -16 3.7 1.49
 12 -3 16 2.26 1.34
 12 3 16 2.25 1.2
 12 -3 17 38.56 3.02
 12 3 17 35.8 2.33
 12 -3 17 31.21 2.3
 -12 -3 -17 32.44 2.54
 12 -3 18 5.03 1.62
 -12 -3 -18 8.02 1.34
 12 3 18 5.15 1.06
 12 -3 18 6.61 1.1
 12 -3 19 9.25 1.49
 -12 -3 -19 10.25 1.21
 12 -3 19 7.97 0.92
 12 -3 20 0.75 0.89
 12 -4 -29 1.96 1.07
 12 -4 -29 2.83 0.85
 12 -4 -28 -0.41 1.26
 12 -4 -28 1.93 0.89
 12 -4 -27 2.2 1.5
 12 -4 -27 2.09 1.08
 12 -4 -26 8.74 1.9
 12 -4 -26 7 1.46
 12 -4 -25 -0.32 1.69
 12 -4 -25 1.61 1.31
 12 -4 -24 5.72 1.85
 12 -4 -24 10.59 2.13
 12 -4 -24 9.88 1.81
 12 -4 -23 2.24 1.85
 12 -4 -23 0.95 1.39
 12 -4 -23 3.44 1.76
 -12 4 23 2.46 2.63
 -12 4 22 2.52 2.55
 12 -4 -21 13.04 2.49
 12 -4 -21 14.45 2.17
 12 -4 -21 15.94 2.57
 -12 4 21 12.14 3.99
 12 -4 -20 10.8 2.43
 12 -4 -20 9.88 1.97
 -12 4 20 9.56 3.92
 12 -4 -20 9.55 2.42
 12 -4 -19 10.67 2.33
 -12 4 19 11.34 3.67
 12 -4 -19 10.52 1.97
 12 -4 -19 10.01 2.42
 12 4 -19 7.98 1.88
 -12 4 18 22.23 4.57
 12 -4 -18 30.04 2.72
 12 -4 -18 27.78 3.08
 12 -4 -18 31.06 3.31
 12 4 -18 20.25 2.6
 -12 4 17 3.61 3.24
 12 -4 -17 4.57 2.09
 12 -4 -17 4 1.65
 12 4 -17 2.55 1.68
 12 4 -16 7.89 1.9
 12 -4 -16 9.68 2.17
 12 -4 -16 9.39 1.73
 12 4 -16 4.27 2.52
 12 4 -15 4.25 1.77
 -12 4 15 -0.56 2.93
 12 -4 -15 1.42 1.82
 12 -4 -15 1.83 1.48
 12 4 -15 2.28 2.37
 12 4 -14 1.72 1.5
 12 4 -14 1.74 2.01
 12 -4 -14 4.03 1.9
 -12 4 14 -1.63 2.62
 12 -4 -14 5.19 1.61
 12 4 -13 22.51 2.5
 12 -4 -13 26.92 2.36
 12 -4 -13 20.58 2.46
 12 4 -13 21.35 3.63
 -12 4 13 23.15 4.35
 12 -4 -12 1.2 1.56
 -12 4 12 1.53 2.39
 12 4 -12 -0.4 1.89
 12 4 -12 -0.14 1.32
 12 4 -11 55.82 3.56
 12 4 -11 50.61 5.23
 -12 4 11 62.52 6.27
 12 -4 -11 64.48 3.68
 12 -4 -10 10.67 1.85
 -12 4 10 8.59 3.05
 12 4 -10 10.26 2.65
 12 4 -10 7.94 1.6
 -12 4 9 90.89 7.35
 12 -4 -9 92.89 4.38
 12 4 -9 76.98 6.27
 12 4 -9 79.81 4.37
 12 -4 -9 84.87 3.91
 12 4 -8 2.44 1.37
 12 4 -8 3.34 2.28
 -12 4 8 5.86 2.55
 12 -4 -8 2.63 0.99
 12 4 -7 49.18 3.08
 12 4 -7 53.07 5.06
 12 -4 -7 49.34 2.77
 12 4 -6 12.14 1.77
 12 -4 -6 15.4 1.62
 12 4 -6 18.55 3.14
 12 -4 -5 12.9 1.5
 12 4 -5 10.12 2.65
 12 -4 -4 -0.1 1.08
 12 4 -4 0.76 1.83
 12 -4 -3 28.54 2.17
 12 4 -3 22.12 3.52
 12 -4 -2 26.48 2.18
 12 4 -2 26.74 3.98
 12 -4 -1 9.55 1.58
 12 4 -1 6.14 2.55
 12 -4 -1 6.83 3.86
 12 4 0 43.38 4.92
 12 -4 0 44.24 3
 12 4 1 1.78 2.14
 12 -4 1 5.45 3.66
 12 -4 1 6.13 1.56
 12 4 2 3.26 2.42
 12 -4 2 3.58 4.44
 12 -4 2 0.87 1.46
 12 -4 3 3.76 3.9
 12 -4 3 4.35 1.67
 12 -4 4 1.57 4.02
 12 -4 4 5.28 1.87
 -12 4 -5 27.15 2.66
 12 -4 5 22.18 6.1
 12 -4 5 33.88 3.05
 -12 4 -6 2.33 1.72
 12 -4 6 3.41 4.34
 12 -4 6 1.1 1.82
 -12 4 -7 13.74 2.07
 12 -4 7 11.52 2.48
 -12 4 -8 13.06 2.08
 12 -4 8 15.1 5.6
 12 -4 8 12.68 2.63
 -12 4 -9 7.48 1.82
 12 -4 9 7.11 5.31
 12 -4 9 6.85 2.38
 -12 4 -10 14.04 1.96
 12 -4 10 14.86 5.38
 12 -4 10 17.13 2.78
 12 -4 11 17.71 5.7
 12 -4 12 0.8 4.13
 12 -4 13 55.04 4.02
 12 -4 14 7.33 2.13
 12 -4 15 48.06 3.51
 12 -4 16 3.74 1.58
 -12 -4 -16 4.89 1.43
 12 -4 17 25.97 2.21
 -12 -4 -17 27.25 2.13
 12 -4 18 6.65 1.24
 -12 -4 -18 4.43 1.02
 12 -4 19 10.44 1.1
 12 -5 -28 9.17 1.12
 12 -5 -27 2.91 0.74
 12 -5 -27 7.97 1.34
 12 -5 -26 18.09 1.5
 12 -5 -26 18.88 2.05
 12 -5 -25 6.98 1.25
 12 -5 -25 7.42 1.76
 12 -5 -24 25.95 2.05
 12 -5 -24 26.53 2.61
 12 -5 -24 20.39 2.34
 12 -5 -23 21.4 1.97
 12 -5 -23 18.86 2.52
 12 -5 -23 14.43 2.21
 12 -5 -22 45.33 3.61
 12 -5 -22 50.68 3.8
 12 -5 -22 48.3 3.06
 12 -5 -21 24.54 2.27
 12 -5 -21 21.5 2.72
 12 -5 -21 25.85 2.95
 12 -5 -20 84.66 4.38
 -12 5 20 87.82 8.22
 12 -5 -20 71.59 4.76
 -12 -5 19 10.01 4.69
 -12 5 19 37.74 5.38
 12 -5 -18 155.62 6.4
 -12 5 18 157.92 11.14
 12 5 -18 130.35 6.27
 12 -5 -18 139.62 6.78
 12 -5 -18 140.54 7
 12 -5 -17 73.95 4.3
 12 -5 -17 79.76 4.93
 12 5 -17 82.12 4.73
 -12 5 17 71.76 7.75
 12 -5 -16 154.17 6.57
 12 5 -16 140.74 9.84
 -12 5 16 134.78 10.73
 12 5 -16 132.42 6.55
 12 -5 -16 149.07 7
 12 -5 -15 29.67 2.61
 -12 5 15 28.5 5.16
 12 -5 -15 31.02 3.17
 12 5 -15 25.43 4.51
 12 5 -15 26.39 2.84
 12 -5 -14 134.94 6.12
 12 5 -14 128.53 9.39
 -12 5 14 139.49 10.71
 12 5 -14 127.32 6.34
 12 -5 -14 145.05 6.65
 12 -5 -13 53.43 3.44
 12 5 -13 56.86 6.01
 -12 5 13 51.33 6.67
 12 5 -13 49.51 3.66
 12 -5 -13 55.09 3.83
 12 -5 -12 97.37 4.85
 12 5 -12 93.42 7.66
 -12 5 12 92.04 8.57
 12 5 -12 98.23 5.2
 12 -5 -12 96.64 5.18
 12 5 -11 47.33 3.41
 12 5 -11 40.85 5.16
 12 -5 -11 46.9 3.12
 12 -5 -11 43.14 3.33
 12 5 -10 119.3 5.93
 12 5 -10 137.53 9.09
 12 -5 -10 126.4 5.71
 12 -5 -10 129.8 6.06
 12 -5 -9 27.91 2.66
 12 5 -9 23.06 2.46
 12 5 -9 25 3.85
 12 5 -8 69.34 4.02
 12 5 -8 73.03 6.58
 12 5 -7 59.51 3.71
 12 5 -7 70.53 6.27
 12 5 -6 39.4 2.85
 12 5 -6 43.13 5.08
 12 5 -5 28.55 4.42
 12 5 -4 19.37 3.72
 12 5 -3 24.76 4.14
 12 5 -2 15.28 3.51
 12 5 -1 -0.49 2.59
 12 -5 -1 0.7 1.11
 12 5 0 17.04 3.7
 12 -5 0 20.11 2.04
 -12 5 -1 2.62 1.69
 12 -5 1 2.38 1.36
 12 5 1 2.57 2.57
 12 -5 2 3.16 4.11
 -12 5 -2 1.37 1.79
 12 -5 2 1.97 1.38
 12 5 2 3.7 2.89
 12 -5 3 4.1 4.11
 -12 5 -3 1.01 1.77
 12 -5 3 3.59 1.56
 12 5 3 0.54 2.43
 12 -5 4 4.22 4.06
 -12 5 -4 2.81 1.7
 12 -5 4 2.84 1.63
 12 5 4 2.22 2.67
 12 -5 5 5.19 4.33
 -12 5 -5 2.93 1.77
 12 -5 5 3.47 1.74
 12 5 5 2.26 2.83
 12 -5 6 3.52 4.05
 -12 5 -6 5.73 1.92
 12 -5 6 2.75 1.79
 12 5 6 9.08 3.35
 12 -5 7 3.53 4.67
 -12 5 -7 0.78 1.48
 12 5 7 2.82 3.08
 12 -5 7 2.47 1.76
 12 5 8 13.78 3.8
 12 -5 8 6.99 4.94
 12 5 9 1.06 2.54
 12 -5 9 1.7 4
 12 -5 9 1.23 1.79
 12 -5 10 28.42 2.96
 -12 5 -10 29.18 2.54
 12 -5 11 19.98 2.52
 -12 5 -11 17.49 2.01
 12 -5 12 8.45 1.98
 -12 5 -12 3.67 1.23
 12 -5 13 7.03 1.76
 -12 5 -13 4.04 1.1
 12 -5 14 5.63 1.56
 12 -5 15 1.71 1.2
 12 -5 16 4.62 1.13
 -12 -5 -16 6.34 1.27
 -12 -5 -17 0.12 0.73
 12 -6 -25 -0.14 0.9
 12 -6 -24 2.72 1.26
 12 -6 -23 0.1 0.64
 12 -6 -23 0.69 1.08
 12 -6 -23 0.11 1.31
 12 -6 -22 15.64 1.97
 12 -6 -22 18.7 1.47
 12 -6 -21 0.37 0.87
 12 -6 -21 1.09 1.49
 12 -6 -21 2.1 1.62
 12 -6 -20 36.51 3.16
 12 -6 -20 41.29 2.43
 12 -6 -20 39.31 3.16
 12 -6 -19 1.03 1.05
 12 -6 -19 2.55 1.76
 12 -6 -19 2.81 1.85
 12 -6 -18 30.43 2.92
 12 -6 -18 28.99 2.21
 12 -6 -18 30.01 3.08
 12 -6 -17 5.82 2.06
 12 -6 -17 8.28 1.47
 12 -6 -17 5.77 1.95
 12 -6 -16 41.88 2.76
 12 -6 -16 41.74 3.37
 12 6 -16 33.81 3.12
 12 6 -15 29.89 4.83
 12 -6 -15 29.58 2.37
 12 6 -14 49.21 5.71
 12 -6 -13 74.09 4.43
 12 6 -13 69.92 6.8
 12 6 -13 65.64 4.29
 12 -6 -12 53.66 3.74
 12 -6 -12 46.08 3.01
 12 6 -12 56.19 5.92
 12 6 -12 40.02 3.42
 12 6 -11 35.22 4.7
 12 -6 -11 30.76 2.45
 12 -6 -11 36.43 3.17
 12 6 -11 28.58 2.83
 12 -6 -10 104.21 5.33
 12 6 -10 109.4 8.19
 12 6 -10 86.95 5.02
 12 -6 -9 40.18 3.22
 12 6 -9 36.69 4.83
 -12 6 9 32.26 2.8
 12 6 -9 27.51 2.72
 12 -6 -8 106.14 5.35
 12 6 -8 101.94 7.86
 12 6 -8 93.49 4.98
 -12 6 8 92.44 5.23
 12 -6 -7 115.36 5.73
 -12 6 7 109.02 6.01
 12 6 -7 120.12 8.82
 -12 6 6 67.5 4.67
 12 6 -6 68.46 6.59
 -12 6 5 69.63 4.87
 12 6 -5 90.86 7.44
 -12 6 4 93.09 5.68
 12 6 -4 106.5 8.26
 -12 6 3 127.63 6.69
 12 6 -3 116.32 8.88
 -12 6 2 51.8 4.14
 12 6 -2 57.56 6.11
 -12 6 1 79.38 5.09
 12 6 -1 76.36 7.25
 -12 6 0 52.21 4.02
 12 6 0 46.51 5.64
 -12 6 -1 86.34 5.13
 12 6 1 86.63 7.73
 -12 6 -2 22.42 2.71
 12 6 2 27.84 4.58
 12 6 3 83.56 7.59
 12 6 4 2.69 2.8
 12 6 5 39.52 5.48
 -12 6 -6 10.53 1.84
 -12 6 -7 57.72 3.58
 -12 6 -8 2.26 1.43
 12 -6 8 2.7 1.34
 -12 6 -9 30.11 2.43
 12 -6 9 29.42 2.42
 -12 6 -10 1.54 1.22
 12 -6 10 3.18 1.33
 -12 6 -11 25.09 1.94
 12 -6 11 21.5 1.87
 -12 6 -12 -0.07 0.91
 12 -6 12 0.54 0.82
 -12 6 -13 12.78 1.12
 -12 -6 -15 7.62 0.99
 12 -7 -22 7.01 1.03
 12 -7 -21 -0.5 0.74
 12 -7 -21 0.53 0.98
 12 -7 -20 11.37 1.47
 12 -7 -20 10.67 1.58
 12 -7 -19 2.82 1.22
 12 -7 -19 1.56 1.3
 12 -7 -18 4.44 1.45
 12 -7 -18 3.02 1.44
 12 -7 -17 1.42 1.46
 12 -7 -17 -1.14 1.57
 12 -7 -16 5.08 1.7
 12 -7 -16 4.21 1.68
 12 -7 -15 1.59 1.69
 12 -7 -15 1 1.54
 12 -7 -14 3.84 1.71
 12 -7 -13 -0.14 1.62
 12 -7 -12 2.41 1.64
 12 -7 -11 -1.99 1.76
 12 -7 -10 1.14 1.67
 12 -7 -9 4.15 1.71
 12 -7 -8 10.71 2.07
 -12 7 7 4.4 1.57
 12 -7 -7 6.02 1.91
 -12 7 6 8.42 1.92
 12 -7 -6 13.97 2.12
 -12 7 5 12.02 2.21
 12 -7 -5 16.39 2.22
 -12 7 4 5.06 2.09
 -12 7 3 3.73 1.96
 -12 7 2 5.23 2.01
 -12 7 1 3.1 2.06
 -12 7 0 16.06 2.38
 -12 7 -1 5.6 1.91
 -12 7 -2 25.37 2.64
 -12 7 -3 3.85 1.55
 -12 7 -4 31.48 2.62
 -12 7 -5 12.96 1.83
 -12 7 -6 14.68 1.85
 -12 7 -7 4.78 1.32
 -12 7 -8 14.76 1.62
 -12 7 -9 3.22 1.04
 -12 7 -10 19.24 1.42
 -12 7 -11 4.85 0.73
 12 -8 -16 16.46 1.37
 12 -8 -15 9.93 1.28
 12 -8 -14 12.53 1.36
 12 -8 -14 14.36 1.53
 12 -8 -13 16.48 1.71
 12 -8 -13 14.99 1.5
 12 -8 -12 6.7 1.47
 12 -8 -11 12.58 1.77
 12 -8 -10 2.18 1.35
 12 -8 -9 15.26 1.9
 12 -8 -8 0.62 1.4
 12 -8 -7 18.79 2.13
 12 -8 -6 1.89 1.5
 12 -8 -5 21.44 2.23
 -12 8 5 18.8 1.71
 -12 8 4 1.73 1.3
 12 -8 -4 1.47 1.53
 12 -8 -3 26.98 2.34
 -12 8 3 20.54 2.18
 -12 8 2 1.57 1.46
 12 -8 -2 2.6 1.44
 -12 8 1 16.45 2.1
 12 -8 -1 27.4 2.29
 -12 8 0 2.42 1.5
 12 -8 0 5.19 1.56
 12 -8 1 16.6 1.89
 -12 8 -1 22.78 2.22
 12 -8 2 5.72 1.54
 -12 8 -2 3.29 1.37
 12 -8 3 13.27 1.64
 -12 8 -3 15.77 1.76
 12 -8 4 6.17 1.36
 -12 8 -4 5.56 1.21
 12 -8 5 21.39 1.69
 -12 8 -5 23.32 1.73
 12 -8 6 5.09 0.96
 -12 8 -6 7.17 0.98
 13 0 -32 15.14 1.56
 13 0 -32 22.34 1.96
 13 0 -31 0.1 1.34
 13 0 -31 1.67 1.51
 13 0 -30 11.54 2.1
 13 0 -30 14.12 2.13
 13 0 -30 11.44 1.31
 13 0 -29 -2.39 1.94
 13 0 -29 0.47 1.63
 13 0 -29 1.3 0.98
 13 0 -28 10.37 2.33
 13 0 -28 10.19 1.56
 13 0 -28 9.81 2.13
 13 0 -27 0.39 1.96
 13 0 -27 2.27 2.01
 13 0 -27 0.34 1.19
 13 0 -27 0.83 1.52
 13 0 -25 -0.61 1.97
 13 0 -25 0.13 1.34
 13 0 -25 -0.63 1.97
 13 0 -25 0.6 1.47
 -13 0 25 1.09 2.38
 13 0 -24 10.54 2.54
 13 0 -24 6.57 1.86
 13 0 -24 8.01 2.24
 13 0 -24 6.03 1.61
 -13 0 24 8.86 3.03
 -13 0 23 -1.11 2.55
 13 0 -23 -2.93 2.08
 13 0 -23 0.66 1.35
 13 0 -23 -1.06 1.76
 13 0 -23 0.61 2.1
 -13 0 22 9.3 3.14
 13 0 -22 7.58 2.5
 13 0 -22 8.32 1.68
 13 0 -22 8.76 1.98
 13 0 -22 9.26 2.38
 -13 0 21 1.06 2.56
 13 0 -21 -1 2.09
 13 0 -21 0.63 1.3
 13 0 -21 0.14 1.35
 13 0 -21 0.38 1.89
 -13 0 20 0.51 2.46
 13 0 -20 5.95 2.12
 13 0 -20 2.69 1.42
 13 0 -20 4.35 1.57
 13 0 -20 1.97 1.95
 -13 0 19 0.49 2.14
 13 0 -19 -1.29 1.85
 13 0 -19 -0.12 1.14
 13 0 -19 1.03 1.08
 13 0 -19 -0.34 1.74
 13 0 -18 4.7 1.78
 -13 0 18 6.03 2.66
 13 0 -18 7.69 1.75
 13 0 -18 5.6 1.29
 13 0 -18 5.53 1.37
 13 0 -18 4.6 1.92
 13 0 -17 -0.72 1.73
 -13 0 17 -1.75 2.06
 13 0 -17 0.34 1.81
 13 0 -17 0.82 1.2
 13 0 -17 0.68 1.01
 13 0 -17 0.54 1.56
 13 0 -16 7.13 1.75
 13 0 -16 9.25 2.04
 13 0 -16 11.18 1.54
 13 0 -16 13.99 3.24
 13 0 -16 11.16 1.9
 13 0 -16 11.5 1.59
 13 0 -15 -0.84 1.55
 13 0 -15 0.75 1.63
 13 0 -15 -0.36 1.07
 13 0 -15 0.79 2.04
 13 0 -15 0.49 1.42
 13 0 -15 0.39 1
 13 0 -14 3.43 1.57
 13 0 -14 0.73 1.9
 13 0 -14 2.96 1.71
 13 0 -14 3.67 1.14
 13 0 -14 2.74 1.11
 13 0 -14 3.45 1.53
 13 0 -13 0.09 1.02
 13 0 -13 -0.34 0.91
 13 0 -13 -0.78 1.57
 13 0 -12 119.79 4.95
 13 0 -12 127.43 5.14
 13 0 -11 -0.61 1.86
 13 0 -10 118.46 7.12
 13 0 -9 -0.85 1.72
 13 0 -9 -0.29 1.81
 13 0 -9 1.41 1.96
 13 0 -8 5.27 1.84
 13 0 -8 5.74 2.15
 13 0 -8 6.17 2.17
 13 0 -7 1.07 1.38
 13 0 -7 0.28 1.85
 13 0 -7 -3.41 2.03
 13 0 -6 29.13 2.67
 13 0 -6 30.94 3.57
 13 0 -6 28.21 3.53
 13 0 -5 0.45 1.26
 13 0 -5 1.15 1.76
 13 0 -5 1.99 1.72
 13 0 -4 173.85 7.3
 13 0 -4 172.39 9.08
 13 0 -3 1.29 1.23
 13 0 -3 -0.31 1.91
 13 0 -2 186.27 7.46
 13 0 -2 188.38 9.89
 13 0 -1 -0.48 0.96
 13 0 0 145.01 5.78
 13 0 0 147.5 6.12
 13 0 1 -0.47 0.88
 13 0 1 -0.38 1.1
 13 0 2 21.79 2.05
 13 0 2 21.39 1.96
 13 0 3 2.65 2.33
 13 0 3 0.33 1.18
 13 0 3 0.81 1.27
 13 0 4 151.11 6.56
 13 0 4 148.05 9.95
 13 0 4 157.15 6.51
 13 0 5 0.51 3.12
 13 0 5 1.17 1.41
 13 0 5 1.88 1.48
 13 0 6 402.43 14.4
 13 0 6 409.19 14.42
 13 0 6 378.15 19.21
 13 0 7 0.6 2.74
 13 0 7 0.61 1.77
 13 0 7 -0.15 1.41
 13 0 8 167.56 7.49
 13 0 8 168.52 7.52
 13 0 8 160.71 11.76
 13 0 9 0.67 3.49
 13 0 9 -1.36 1.94
 13 0 9 0.84 1.6
 13 0 10 311.24 11.95
 13 0 10 290.12 11.69
 13 0 10 315.45 17.91
 13 0 11 -0.72 3.33
 13 0 11 1.96 1.81
 13 0 11 0.18 1.88
 13 0 12 54.15 4.01
 13 0 12 61.58 7.73
 13 0 12 54.3 4.06
 13 0 13 -2.19 3.73
 13 0 13 -0.18 1.83
 13 0 13 1.44 1.85
 13 0 14 126.14 10.85
 13 0 14 117.99 6.2
 13 0 15 0.16 1.63
 13 0 15 -0.68 2.84
 13 0 16 246.48 9.94
 13 0 16 273.25 10.32
 13 0 17 0.41 1.52
 13 0 17 2.54 1.42
 13 0 18 99.66 4.71
 13 0 18 88.83 4.29
 13 0 19 0.1 1.15
 13 0 20 72.86 3.42
 13 0 21 0.3 0.71
 13 -1 -32 0.88 1.03
 13 -1 -32 2.39 1.03
 13 1 -31 6.44 1.68
 13 -1 -31 5.35 1.48
 13 -1 -31 5.81 1.01
 13 -1 -31 8.15 1.58
 13 1 -30 0.75 1.61
 13 -1 -30 -0.66 1.53
 13 -1 -30 1.91 1
 13 1 -30 4.05 1.76
 13 -1 -30 -1.35 1.54
 13 -1 -29 8.62 2.06
 13 1 -29 9 2.2
 13 -1 -29 7.98 1.42
 13 1 -29 8.77 2.15
 13 -1 -29 7.32 1.85
 13 -1 -28 1.4 1.89
 13 1 -28 -0.17 1.9
 13 -1 -28 2.57 1.68
 13 1 -28 2.11 1.84
 13 -1 -28 0.77 1.21
 13 -1 -27 15.83 2
 13 -1 -27 16.57 2.51
 13 1 -27 19.99 2.91
 13 1 -27 20.75 2.87
 13 -1 -27 26.51 2.98
 13 1 -27 19.51 2.25
 13 -1 -27 19.7 2.29
 -13 1 26 -2.29 2.45
 -13 1 25 19.74 4.5
 13 -1 -25 17.92 2.78
 13 1 -25 17.12 2.24
 13 -1 -25 14.78 2.15
 13 -1 -25 13.07 2.06
 13 -1 -25 19.66 2.81
 13 1 -25 20.36 3.01
 13 1 -25 12.44 2.72
 -13 1 24 0.61 2.88
 13 -1 -24 3.08 2.14
 13 -1 -24 3.61 1.89
 13 1 -24 2.63 2.26
 13 1 -24 7 2.48
 13 -1 -24 3.51 1.68
 13 1 -24 1.82 1.58
 13 -1 -24 3.68 1.55
 13 -1 -23 17.06 2.78
 -13 1 23 15.98 4.21
 13 -1 -23 15.58 2.53
 13 1 -23 19.66 2.94
 13 1 -23 16.66 3.1
 13 -1 -23 17.51 2.34
 13 1 -23 14.35 2.2
 13 -1 -23 14.97 2.13
 13 -1 -22 11.92 2.48
 -13 1 22 9.72 3.55
 -13 -1 22 11.59 3.2
 13 -1 -22 15.72 2.5
 13 1 -22 11.8 2.7
 13 1 -22 12.96 3.06
 13 -1 -22 13.76 2.07
 13 1 -22 14.4 1.98
 13 -1 -22 11 1.92
 13 -1 -21 13.79 2.03
 13 -1 -21 12.14 2.05
[truncated: 353,201 more chars]
