# Supplementary material for: Free‐Standing Supramolecular Pyridine N‐Oxide‐Silver(I) Metallogels
Source: Adv Mater. 2025 Jul 1;37(37):2502818. doi: 10.1002/adma.202502818 (PMC12447065; doi:10.1002/adma.202502818)
Supplement: Supplementary file 2 — Supporting Data [file ADMA-37-2502818-s001.zip › (26Ag)Ben.cif]

data_26Ag_Ben
# start Validation Reply Form
_vrf_PLAT971_26Ag_Ben
;
PROBLEM: Check Calcd Resid. Dens.  1.06Ang From Ag1             5.62 eA-3  
RESPONSE: This is due to absorption artifacts
;
_vrf_PLAT097_26Ag_Ben
;
PROBLEM: Large Reported Max.  (Positive) Residual Density       5.26 eA-3  
RESPONSE: This is due to absorption artifacts
;
# end Validation Reply Form
_audit_creation_date               2024-11-13
_audit_creation_method
;
Olex2 1.5-ac5-024
(compiled 2022.04.12 svn.rca3783a0 for Rigaku Oxford Diffraction, GUI svn.r6498)
;
_shelx_SHELXL_version_number       '2018/3'
_audit_contact_author_address      ?
_audit_contact_author_email        ?
_audit_contact_author_name         ''
_audit_contact_author_phone        ?
_publ_contact_author_id_orcid      ?
_publ_section_references
;
Dolomanov, O.V., Bourhis, L.J., Gildea, R.J, Howard, J.A.K. & Puschmann, H.
 (2009), J. Appl. Cryst. 42, 339-341.

Sheldrick, G.M. (2015). Acta Cryst. A71, 3-8.

Sheldrick, G.M. (2015). Acta Cryst. C71, 3-8.
;
_chemical_name_common              ?
_chemical_name_systematic          ?
_chemical_formula_moiety           'C22 H16 Ag2 F6 N2 O7'
_chemical_formula_sum              'C22 H16 Ag2 F6 N2 O7'
_chemical_formula_weight           750.11
_chemical_melting_point            ?
_chemical_oxdiff_formula           'C512 H16 F3 N2 F3 O6 Ag1'
_chemical_oxdiff_usercomment      
 'colourless very long needles, 2.5 mg, Benzene'
loop_
  _atom_type_symbol
  _atom_type_description
  _atom_type_scat_dispersion_real
  _atom_type_scat_dispersion_imag
  _atom_type_scat_source
 'C' 'C' 0.0181 0.0091 'International Tables Vol C Tables 4.2.6.8 and 6.1.1.4'
 'H' 'H' 0.0000 0.0000 'International Tables Vol C Tables 4.2.6.8 and 6.1.1.4'
 'Ag' 'Ag' 0.1306 4.2820 'International Tables Vol C Tables 4.2.6.8 and 6.1.1.4'
 'F' 'F' 0.0727 0.0534 'International Tables Vol C Tables 4.2.6.8 and 6.1.1.4'
 'N' 'N' 0.0311 0.0180 'International Tables Vol C Tables 4.2.6.8 and 6.1.1.4'
 'O' 'O' 0.0492 0.0322 'International Tables Vol C Tables 4.2.6.8 and 6.1.1.4'

_shelx_space_group_comment
;
The symmetry employed for this shelxl refinement is uniquely defined
by the following loop, which should always be used as a source of
symmetry information in preference to the above space-group names.
They are only intended as comments.
;
_space_group_crystal_system        'triclinic'
_space_group_IT_number             2
_space_group_name_H-M_alt          'P -1'
_space_group_name_Hall             '-P 1'
loop_
  _space_group_symop_operation_xyz
 'x, y, z'
 '-x, -y, -z'

_cell_length_a                     7.3131(2)
_cell_length_b                     13.09650(10)
_cell_length_c                     24.8335(2)
_cell_angle_alpha                  90.3500(10)
_cell_angle_beta                   92.515(2)
_cell_angle_gamma                  97.755(2)
_cell_volume                       2354.26(7)
_cell_formula_units_Z              4
_cell_measurement_reflns_used      19384
_cell_measurement_temperature      120.00(10)
_cell_measurement_theta_max        76.0420
_cell_measurement_theta_min        3.8370
_shelx_estimated_absorpt_T_max     0.600
_shelx_estimated_absorpt_T_min     0.482
_exptl_absorpt_coefficient_mu      14.247
_exptl_absorpt_correction_T_max    0.910
_exptl_absorpt_correction_T_min    0.848
_exptl_absorpt_correction_type     gaussian
_exptl_absorpt_process_details
;
CrysAlisPro 1.171.43.126a (Rigaku Oxford Diffraction, 2024)
Numerical absorption correction based on gaussian integration over
a multifaceted crystal model
Empirical absorption correction using spherical harmonics,
implemented in SCALE3 ABSPACK scaling algorithm.
;
_exptl_absorpt_special_details     ?
_exptl_crystal_colour              colourless
_exptl_crystal_colour_primary      colourless
_exptl_crystal_density_diffrn      2.116
_exptl_crystal_density_meas        ?
_exptl_crystal_density_method      ?
_exptl_crystal_description         needle
_exptl_crystal_F_000               1464
loop_
  _exptl_crystal_face_index_h
  _exptl_crystal_face_index_k
  _exptl_crystal_face_index_l
  _exptl_crystal_face_perp_dist
 4 3 2 0.0246
 0 8 -3 0.0296
 0 0 16 0.0300
 3 -5 -7 0.0284
 3 -6 5 0.0282
 -3 5 9 0.0366
 -5 1 2 0.0199
 -4 -2 -3 0.0142
 0 -8 2 0.0109
 -1 -6 -10 0.0196
 1 0 -16 0.0267
 -2 5 -12 0.0303
 5 -1 -5 0.0270

_exptl_crystal_size_max            0.06
_exptl_crystal_size_mid            0.06
_exptl_crystal_size_min            0.04
loop_
  _exptl_oxdiff_crystal_face_indexfrac_h
  _exptl_oxdiff_crystal_face_indexfrac_k
  _exptl_oxdiff_crystal_face_indexfrac_l
  _exptl_oxdiff_crystal_face_x
  _exptl_oxdiff_crystal_face_y
  _exptl_oxdiff_crystal_face_z
 3.9725 3.3491 2.4475 0.2179 0.9087 -0.3560
 -0.0233 8.3329 -2.6149 0.1735 0.7349 0.6556
 -0.3845 0.0837 16.1077 0.9450 -0.1918 -0.2651
 3.3843 -5.4944 -7.2939 -0.6853 0.1362 -0.7154
 3.4349 -6.0040 4.6787 -0.0099 -0.0012 -0.9999
 -3.1247 4.9784 9.4100 0.7846 -0.1566 0.5999
 -4.7243 1.0081 2.2597 0.2362 -0.6955 0.6786
 -4.3239 -1.7700 -3.1912 -0.1947 -0.8234 0.5331
 -0.1116 -8.3141 2.4233 -0.1821 -0.7535 -0.6318
 -1.2976 -5.5223 -10.4164 -0.8031 -0.5958 -0.0090
 0.5246 0.3878 -16.0643 -0.9260 0.2546 0.2788
 -1.8408 4.7339 -12.1982 -0.4988 0.2134 0.8400
 4.5814 -0.5721 -4.7862 -0.3640 0.7314 -0.5766

_exptl_transmission_factor_max     ?
_exptl_transmission_factor_min     ?
_diffrn_reflns_av_R_equivalents    0.0412
_diffrn_reflns_av_unetI/netI       0.0345
_diffrn_reflns_Laue_measured_fraction_full  0.999
_diffrn_reflns_Laue_measured_fraction_max  0.999
_diffrn_reflns_limit_h_max         8
_diffrn_reflns_limit_h_min         -8
_diffrn_reflns_limit_k_max         15
_diffrn_reflns_limit_k_min         -13
_diffrn_reflns_limit_l_max         29
_diffrn_reflns_limit_l_min         -29
_diffrn_reflns_number              33925
_diffrn_reflns_point_group_measured_fraction_full  0.999
_diffrn_reflns_point_group_measured_fraction_max  0.999
_diffrn_reflns_theta_full          66.744
_diffrn_reflns_theta_max           66.744
_diffrn_reflns_theta_min           3.406
_diffrn_ambient_environment        N~2~
_diffrn_ambient_temperature        120.00(10)
_diffrn_detector                   'Hybrid Pixel Array Detector'
_diffrn_detector_area_resol_mean   10.0000
_diffrn_detector_type              'HyPix-Arc 100'
_diffrn_measured_fraction_theta_full  0.999
_diffrn_measured_fraction_theta_max  0.999
_diffrn_measurement_details
;
List of Runs (angles in degrees, time in seconds):

  # Type    Start    End  Width  t~exp~   \w     \q     \k     \f   Frames
--------------------------------------------------------------------------
  1  \w     42.00  91.00   0.50    1.00    --  102.09-125.00  90.00   98
  2  \w     38.00  65.00   0.50    1.00    --  102.09-125.00  60.00   54
  3  \w     36.00  79.00   0.50    1.00    --  102.09-125.00   0.00   86
  4  \w     49.00  91.00   0.50    1.00    --  102.09 -99.00 -61.00   84
  5  \w     41.00  67.00   0.50    1.00    --  102.09 -99.00-150.00   52
  6  \w     81.00 106.00   0.50    1.00    --  102.09 -99.00-150.00   50
  7  \w     78.00 106.00   0.50    1.00    --  102.09 -99.00 -90.00   56
  8  \w     41.00  89.00   0.50    0.50    --   52.30 -99.00 -61.00   96
  9  \w     25.00 102.00   0.50    0.50    --   52.30-125.00-120.00  154
 10  \w     44.00  69.00   0.50    1.00    --  102.09 -99.00-120.00   50
 11  \w     68.00 106.00   0.50    1.00    --  102.09 -99.00 -30.00   76
 12  \w     50.00  79.00   0.50    1.00    --  102.09 -99.00   0.00   58
 13  \w     50.00 105.00   0.50    1.00    --  102.09 -99.00  30.00  110
 14  \w     35.00 105.00   0.50    1.00    --  102.09 -99.00  90.00  140
 15  \w     40.00  65.00   0.50    1.00    --  102.09 -99.00 150.00   50
 16  \w     68.00  98.00   0.50    1.00    --  102.09 -99.00 150.00   60
 17  \w     36.00 103.00   0.50    1.00    --  102.09 -99.00 120.00  134
 18  \w     79.00 104.00   0.50    1.00    --  102.09 -99.00  60.00   50
 19  \w     37.00 102.00   0.50    1.00    --  102.09 -99.00-180.00  130
 20  \w     77.00 102.00   0.50    1.00    --  102.09 -99.00-120.00   50
 21  \w     52.00  77.00   0.50    1.00    --  102.09 -57.00 -90.00   50
 22  \w    -24.00  26.00   0.50    0.50    --   52.30 -19.00   0.00  100
 23  \w    -11.00  28.00   0.50    0.50    --   52.30 -19.00-150.00   78
 24  \w     26.00  52.00   0.50    1.00    --  102.09 -38.00 -90.00   52
 25  \w     26.00  51.00   0.50    1.00    --  102.09 -38.00 -30.00   50
 26  \w     30.00  55.00   0.50    1.00    --  102.09 -57.00  90.00   50
 27  \w    105.00 131.00   0.50    1.00    --  102.09  99.00  45.00   52
 28  \w    133.00 172.00   0.50    1.00    --  102.09 125.00 -30.00   78
 29  \w    100.00 164.00   0.50    1.00    --  102.09 125.00 -90.00  128
 30  \w     85.00 111.00   0.50    1.00    --  102.09 125.00 -30.00   52
 31  \w    107.00 167.00   0.50    1.00    --  102.09  38.00-120.00  120
 32  \w    137.00 162.00   0.50    1.00    --  102.09  77.00-120.00   50
 33  \w     85.00 173.00   0.50    1.00    --  102.09  57.00 -90.00  176
 34  \w     81.00 118.00   0.50    1.00    --  102.09  77.00-120.00   74
 35  \w     89.00 175.00   0.50    1.00    --  102.09  38.00-150.00  172
 36  \w     99.00 156.00   0.50    1.00    --  102.09  57.00 -30.00  114
 37  \w     30.00 119.00   0.50    0.50    --   52.30  77.00 150.00  178
 38  \w    -54.00 -14.00   0.50    1.00    --  -87.64  57.00 -60.00   80
 39  \w    -42.00 -13.00   0.50    1.00    --  -87.64  57.00-120.00   58
 40  \w     -3.00  22.00   0.50    0.50    --  -51.80  19.00-180.00   50
 41  \w     -2.00  25.00   0.50    0.50    --  -51.80  19.00-150.00   54
 42  \w    -52.00 -19.00   0.50    1.00    --  -87.64  57.00  30.00   66
 43  \w    -87.00   6.00   0.50    0.50    --  -51.80  99.00  45.00  186
 44  \w    -55.00 -26.00   0.50    1.00    --  -87.64  99.00  45.00   58
 45  \w   -161.00 -73.00   0.50    1.00    --  -87.64 -57.00 -30.00  176
 46  \w   -121.00 -96.00   0.50    1.00    --  -87.64 -99.00 -61.00   50
;
_diffrn_measurement_device         'four-circle diffractometer'
_diffrn_measurement_device_type    'XtaLAB Synergy R, HyPix-Arc 100'
_diffrn_measurement_method         '\w scans'
_diffrn_orient_matrix_type        
 'CrysAlisPro convention (1999,Acta A55,543-557)'
_diffrn_orient_matrix_UB_11        -0.0138564000
_diffrn_orient_matrix_UB_12        0.0390269000
_diffrn_orient_matrix_UB_13        0.0581317000
_diffrn_orient_matrix_UB_21        0.1615051000
_diffrn_orient_matrix_UB_22        0.0859771000
_diffrn_orient_matrix_UB_23        -0.0085006000
_diffrn_orient_matrix_UB_31        -0.1378965000
_diffrn_orient_matrix_UB_32        0.0719772000
_diffrn_orient_matrix_UB_33        -0.0201209000
_diffrn_radiation_monochromator    mirror
_diffrn_radiation_probe            x-ray
_diffrn_radiation_type             'Cu K\a'
_diffrn_radiation_wavelength       1.54184
_diffrn_source                     'Rotating-anode X-ray tube'
_diffrn_source_type                'PhotonJet R (Cu) X-ray Source'
_reflns_Friedel_coverage           0.000
_reflns_Friedel_fraction_full      .
_reflns_Friedel_fraction_max       .
_reflns_number_gt                  7625
_reflns_number_total               8344
_reflns_special_details
;
 Reflections were merged by SHELXL according to the crystal
 class for the calculation of statistics and refinement.
 
 _reflns_Friedel_fraction is defined as the number of unique
 Friedel pairs measured divided by the number that would be
 possible theoretically, ignoring centric projections and
 systematic absences.
;
_reflns_threshold_expression       'I > 2\s(I)'
_computing_cell_refinement         'CrysAlisPro 1.171.43.126a (Rigaku OD, 2024)'
_computing_data_collection        
 'CrysAlisPro system (CCD 43.126a 64-bit (release 11-06-2024))'
_computing_data_reduction          'CrysAlisPro 1.171.43.126a (Rigaku OD, 2024)'
_computing_molecular_graphics      'Olex2 1.5-ac5-024 (Dolomanov et al., 2009)'
_computing_publication_material    'Olex2 1.5-ac5-024 (Dolomanov et al., 2009)'
_computing_structure_refinement    'SHELXL 2018/3 (Sheldrick, 2015)'
_computing_structure_solution      'SHELXT 2018/2 (Sheldrick, 2018)'
_refine_diff_density_max           5.256
_refine_diff_density_min           -1.643
_refine_diff_density_rms           0.351
_refine_ls_extinction_coef         .
_refine_ls_extinction_method       none
_refine_ls_goodness_of_fit_ref     1.073
_refine_ls_hydrogen_treatment      constr
_refine_ls_matrix_type             full
_refine_ls_number_parameters       709
_refine_ls_number_reflns           8344
_refine_ls_number_restraints       2
_refine_ls_R_factor_all            0.0735
_refine_ls_R_factor_gt             0.0705
_refine_ls_restrained_S_all        1.073
_refine_ls_shift/su_max            0.001
_refine_ls_shift/su_mean           0.000
_refine_ls_structure_factor_coef   Fsqd
_refine_ls_weighting_details      
 'w=1/[\s^2^(Fo^2^)+(0.1540P)^2^+36.1280P] where P=(Fo^2^+2Fc^2^)/3'
_refine_ls_weighting_scheme        calc
_refine_ls_wR_factor_gt            0.2349
_refine_ls_wR_factor_ref           0.2373
_refine_special_details            ?
_olex2_refinement_description
;
1. Fixed Uiso
 At 1.2 times of:
  All C(H) groups
 At 1.5 times of:
  All O(H,H) groups
2. Restrained distances
 Ag4-H13A \\sim Ag4-H13B
 with sigma of 0.02
 Ag2-H14A \\sim Ag2-H14B
 with sigma of 0.02
3.a Free rotating group:
 O14(H14A,H14B), O13(H13A,H13B)
3.b Aromatic/amide H refined with riding coordinates:
 C1(H1), C2(H2), C3(H3), C6(H6), C7(H7), C8(H8), C9(H9), C10(H10), C11(H11),
 C12(H12), C15(H15), C16(H16), C17(H17), C18(H18), C19(H19), C20(H20), C21(H21),
  C24(H24), C25(H25), C26(H26), C27(H27), C28(H28), C29(H29), C30(H30),
 C32(H32), C33(H33), C34(H34), C35(H35)
;
_atom_sites_solution_hydrogens     mixed
_atom_sites_solution_primary       dual
_atom_sites_solution_secondary     ?
loop_
  _atom_site_label
  _atom_site_type_symbol
  _atom_site_fract_x
  _atom_site_fract_y
  _atom_site_fract_z
  _atom_site_U_iso_or_equiv
  _atom_site_adp_type
  _atom_site_occupancy
  _atom_site_site_symmetry_order
  _atom_site_calc_flag
  _atom_site_refinement_flags_posn
  _atom_site_refinement_flags_adp
  _atom_site_refinement_flags_occupancy
  _atom_site_disorder_assembly
  _atom_site_disorder_group
 Ag1 Ag 0.76366(10) 0.43665(5) 0.09804(3) 0.0261(2) Uani 1 1 d . . . . .
 Ag2 Ag 0.75246(10) 0.50802(5) -0.01370(3) 0.0252(2) Uani 1 1 d D . . . .
 F1 F 0.9880(10) 0.2026(5) -0.0652(2) 0.0378(15) Uani 1 1 d . . . . .
 F2 F 1.0905(9) 0.1737(5) 0.0150(3) 0.0360(14) Uani 1 1 d . . . . .
 F3 F 0.8077(9) 0.1225(5) -0.0093(3) 0.0371(15) Uani 1 1 d . . . . .
 F4 F 0.6312(11) 0.7843(5) 0.1360(3) 0.0437(17) Uani 1 1 d . . . . .
 F5 F 0.3773(9) 0.7383(5) 0.0916(3) 0.0454(17) Uani 1 1 d . . . . .
 F6 F 0.6054(11) 0.8249(5) 0.0539(3) 0.0425(17) Uani 1 1 d . . . . .
 O1 O 0.5182(10) 0.3341(5) 0.1435(3) 0.0248(14) Uani 1 1 d . . . . .
 O2 O 0.9817(10) 0.4710(5) 0.1751(3) 0.0261(15) Uani 1 1 d . . . . .
 O9 O 0.6911(10) 0.5977(5) 0.1074(3) 0.0269(15) Uani 1 1 d . . . . .
 O10 O 0.5917(10) 0.6266(6) 0.0217(3) 0.0285(15) Uani 1 1 d . . . . .
 O11 O 0.9211(11) 0.3774(6) -0.0235(3) 0.0307(16) Uani 1 1 d . . . . .
 O12 O 0.8255(10) 0.2960(5) 0.0522(3) 0.0282(15) Uani 1 1 d . . . . .
 O14 O 0.7561(14) 0.5616(10) -0.1034(3) 0.059(3) Uani 1 1 d G . . . .
 H14A H 0.658435 0.584980 -0.116963 0.088 Uiso 1 1 d DG U . . .
 H14B H 0.783698 0.518832 -0.127696 0.088 Uiso 1 1 d DG U . . .
 N1 N 0.4851(11) 0.2329(6) 0.1335(3) 0.0214(16) Uani 1 1 d . . . . .
 N2 N 1.0137(11) 0.5657(6) 0.1963(3) 0.0218(16) Uani 1 1 d . . . . .
 C1 C 0.4495(13) 0.1971(8) 0.0835(4) 0.024(2) Uani 1 1 d . . . . .
 H1 H 0.447599 0.244206 0.054635 0.029 Uiso 1 1 calc R U . . .
 C2 C 0.4145(14) 0.0905(8) 0.0725(4) 0.026(2) Uani 1 1 d . . . . .
 H2 H 0.392633 0.065705 0.036453 0.031 Uiso 1 1 calc R U . . .
 C3 C 0.4124(14) 0.0240(8) 0.1138(4) 0.027(2) Uani 1 1 d . . . . .
 H3 H 0.384438 -0.047890 0.106589 0.033 Uiso 1 1 calc R U . . .
 C4 C 0.4502(13) 0.0584(7) 0.1668(4) 0.023(2) Uani 1 1 d . . . . .
 C5 C 0.4904(13) 0.1658(7) 0.1771(4) 0.0215(19) Uani 1 1 d . . . . .
 C6 C 0.5358(15) 0.2055(9) 0.2289(4) 0.029(2) Uani 1 1 d . . . . .
 H6 H 0.564685 0.277648 0.235055 0.035 Uiso 1 1 calc R U . . .
 C7 C 0.5376(15) 0.1373(10) 0.2712(4) 0.033(2) Uani 1 1 d . . . . .
 H7 H 0.568772 0.163009 0.306733 0.039 Uiso 1 1 calc R U . . .
 C8 C 0.4944(16) 0.0312(10) 0.2625(5) 0.036(3) Uani 1 1 d . . . . .
 H8 H 0.494534 -0.014140 0.292208 0.044 Uiso 1 1 calc R U . . .
 C9 C 0.4519(15) -0.0085(9) 0.2115(5) 0.032(2) Uani 1 1 d . . . . .
 H9 H 0.423578 -0.080891 0.206173 0.039 Uiso 1 1 calc R U . . .
 C10 C 1.0708(15) 0.6459(8) 0.1654(4) 0.028(2) Uani 1 1 d . . . . .
 H10 H 1.083295 0.635383 0.127930 0.033 Uiso 1 1 calc R U . . .
 C11 C 1.1128(15) 0.7459(8) 0.1879(4) 0.030(2) Uani 1 1 d . . . . .
 H11 H 1.150526 0.802528 0.165391 0.035 Uiso 1 1 calc R U . . .
 C12 C 1.0998(14) 0.7615(7) 0.2411(4) 0.026(2) Uani 1 1 d . . . . .
 H12 H 1.134016 0.828477 0.256309 0.032 Uiso 1 1 calc R U . . .
 C13 C 1.0349(13) 0.6782(7) 0.2744(4) 0.024(2) Uani 1 1 d . . . . .
 C14 C 0.9892(12) 0.5779(7) 0.2509(4) 0.0197(18) Uani 1 1 d . . . . .
 C15 C 0.9188(13) 0.4940(8) 0.2819(4) 0.025(2) Uani 1 1 d . . . . .
 H15 H 0.887759 0.427514 0.265865 0.031 Uiso 1 1 calc R U . . .
 C16 C 0.8953(14) 0.5086(9) 0.3356(4) 0.032(2) Uani 1 1 d . . . . .
 H16 H 0.848130 0.451872 0.356863 0.038 Uiso 1 1 calc R U . . .
 C17 C 0.9401(14) 0.6067(9) 0.3596(5) 0.032(2) Uani 1 1 d . . . . .
 H17 H 0.923090 0.615482 0.397007 0.039 Uiso 1 1 calc R U . . .
 C18 C 1.0079(15) 0.6897(8) 0.3298(4) 0.030(2) Uani 1 1 d . . . . .
 H18 H 1.037030 0.755560 0.346654 0.036 Uiso 1 1 calc R U . . .
 C37 C 0.8889(14) 0.3027(8) 0.0073(4) 0.024(2) Uani 1 1 d . . . . .
 C38 C 0.9434(14) 0.1994(8) -0.0141(4) 0.025(2) Uani 1 1 d . . . . .
 C43 C 0.6200(13) 0.6464(7) 0.0709(4) 0.0218(19) Uani 1 1 d . . . . .
 C44 C 0.5576(14) 0.7490(8) 0.0879(4) 0.024(2) Uani 1 1 d . . . . .
 Ag3 Ag 0.76836(10) 0.93578(5) 0.40099(3) 0.0265(2) Uani 1 1 d . . . . .
 Ag4 Ag 0.76475(10) 1.00185(5) 0.51569(3) 0.0264(2) Uani 1 1 d D . . . .
 F7 F 0.4916(11) 1.2961(5) 0.4578(3) 0.0421(17) Uani 1 1 d . . . . .
 F8 F 0.6548(10) 1.3008(5) 0.3880(3) 0.0414(16) Uani 1 1 d . . . . .
 F9 F 0.3821(8) 1.2194(5) 0.3850(3) 0.0358(14) Uani 1 1 d . . . . .
 F10 F 0.9409(10) 0.6836(5) 0.5682(2) 0.0369(15) Uani 1 1 d . . . . .
 F11 F 1.1031(9) 0.6739(6) 0.4989(3) 0.0429(17) Uani 1 1 d . . . . .
 F12 F 0.8163(9) 0.6113(5) 0.4959(3) 0.0359(14) Uani 1 1 d . . . . .
 O3 O 0.9573(10) 0.9718(5) 0.3222(3) 0.0254(14) Uani 1 1 d . . . . .
 O4 O 0.5065(10) 0.8300(5) 0.3547(3) 0.0255(14) Uani 1 1 d . . . . .
 O5 O 0.6770(10) 1.0948(5) 0.3968(3) 0.0281(15) Uani 1 1 d . . . . .
 O6 O 0.5965(11) 1.1194(6) 0.4824(3) 0.0294(16) Uani 1 1 d . . . . .
 O7 O 0.9123(11) 0.8654(6) 0.5286(3) 0.0317(16) Uani 1 1 d . . . . .
 O8 O 0.8380(11) 0.7955(5) 0.4462(3) 0.0289(16) Uani 1 1 d . . . . .
 O13 O 0.7570(12) 1.0543(8) 0.6066(3) 0.046(2) Uani 1 1 d G . . . .
 H13A H 0.788372 1.013123 0.631692 0.068 Uiso 1 1 d DG U . . .
 H13B H 0.656205 1.074717 0.617498 0.068 Uiso 1 1 d DG U . . .
 N3 N 0.9845(11) 1.0647(6) 0.2998(3) 0.0211(16) Uani 1 1 d . . . . .
 N4 N 0.4721(11) 0.7289(6) 0.3662(3) 0.0228(17) Uani 1 1 d . . . . .
 C19 C 1.0229(14) 1.1500(8) 0.3303(4) 0.025(2) Uani 1 1 d . . . . .
 H19 H 1.024219 1.144846 0.368424 0.030 Uiso 1 1 calc R U . . .
 C20 C 1.0610(14) 1.2463(8) 0.3067(4) 0.027(2) Uani 1 1 d . . . . .
 H20 H 1.088369 1.306082 0.329039 0.033 Uiso 1 1 calc R U . . .
 C21 C 1.0595(15) 1.2560(8) 0.2523(5) 0.030(2) Uani 1 1 d . . . . .
 H21 H 1.089250 1.321820 0.236693 0.036 Uiso 1 1 calc R U . . .
 C22 C 1.0140(12) 1.1686(7) 0.2194(4) 0.0216(19) Uani 1 1 d . . . . .
 C23 C 0.9748(12) 1.0704(8) 0.2438(4) 0.0222(19) Uani 1 1 d . . . . .
 C24 C 0.9218(13) 0.9815(8) 0.2121(4) 0.026(2) Uani 1 1 d . . . . .
 H24 H 0.892148 0.916555 0.228691 0.031 Uiso 1 1 calc R U . . .
 C25 C 0.9130(15) 0.9890(9) 0.1574(5) 0.034(2) Uani 1 1 d . . . . .
 H25 H 0.878734 0.928693 0.135855 0.041 Uiso 1 1 calc R U . . .
 C26 C 0.9542(15) 1.0851(10) 0.1322(4) 0.035(3) Uani 1 1 d . . . . .
 H26 H 0.948259 1.088783 0.094029 0.042 Uiso 1 1 calc R U . . .
 C27 C 1.0024(14) 1.1725(10) 0.1623(4) 0.032(2) Uani 1 1 d . . . . .
 H27 H 1.028479 1.236896 0.144815 0.039 Uiso 1 1 calc R U . . .
 C28 C 0.4347(14) 0.7002(7) 0.4166(4) 0.023(2) Uani 1 1 d . . . . .
 H28 H 0.438154 0.751187 0.444135 0.028 Uiso 1 1 calc R U . . .
 C29 C 0.3910(14) 0.5970(8) 0.4293(4) 0.025(2) Uani 1 1 d . . . . .
 H29 H 0.364006 0.577890 0.465205 0.030 Uiso 1 1 calc R U . . .
 C30 C 0.3868(13) 0.5225(8) 0.3899(4) 0.025(2) Uani 1 1 d . . . . .
 H30 H 0.357667 0.451675 0.398447 0.030 Uiso 1 1 calc R U . . .
 C31 C 0.4261(13) 0.5523(8) 0.3368(4) 0.023(2) Uani 1 1 d . . . . .
 C32 C 0.4261(14) 0.4805(9) 0.2942(4) 0.029(2) Uani 1 1 d . . . . .
 H32 H 0.394469 0.409165 0.300973 0.035 Uiso 1 1 calc R U . . .
 C33 C 0.4703(16) 0.5110(9) 0.2436(4) 0.033(2) Uani 1 1 d . . . . .
 H33 H 0.463773 0.461804 0.215107 0.040 Uiso 1 1 calc R U . . .
 C34 C 0.5264(16) 0.6173(10) 0.2337(4) 0.034(2) Uani 1 1 d . . . . .
 H34 H 0.565642 0.638104 0.199017 0.040 Uiso 1 1 calc R U . . .
 C35 C 0.5247(14) 0.6904(8) 0.2737(4) 0.026(2) Uani 1 1 d . . . . .
 H35 H 0.556257 0.761419 0.266145 0.031 Uiso 1 1 calc R U . . .
 C36 C 0.4765(13) 0.6595(8) 0.3253(4) 0.024(2) Uani 1 1 d . . . . .
 C39 C 0.6119(13) 1.1405(7) 0.4342(4) 0.0208(19) Uani 1 1 d . . . . .
 C40 C 0.5371(13) 1.2404(8) 0.4164(4) 0.024(2) Uani 1 1 d . . . . .
 C41 C 0.8882(13) 0.7954(7) 0.4943(4) 0.0216(19) Uani 1 1 d . . . . .
 C42 C 0.9363(14) 0.6906(8) 0.5148(4) 0.024(2) Uani 1 1 d . . . . .

loop_
  _atom_site_aniso_label
  _atom_site_aniso_U_11
  _atom_site_aniso_U_22
  _atom_site_aniso_U_33
  _atom_site_aniso_U_23
  _atom_site_aniso_U_13
  _atom_site_aniso_U_12
 Ag1 0.0355(4) 0.0165(4) 0.0262(4) -0.0018(3) -0.0002(3) 0.0042(3)
 Ag2 0.0309(4) 0.0190(4) 0.0262(4) -0.0007(3) -0.0001(3) 0.0054(3)
 F1 0.057(4) 0.038(4) 0.024(3) 0.002(3) 0.004(3) 0.026(3)
 F2 0.036(3) 0.041(4) 0.035(3) 0.006(3) -0.002(3) 0.020(3)
 F3 0.044(4) 0.017(3) 0.049(4) -0.007(3) 0.003(3) 0.001(3)
 F4 0.069(5) 0.023(3) 0.039(4) -0.011(3) -0.013(3) 0.011(3)
 F5 0.028(3) 0.038(4) 0.072(5) -0.011(3) 0.010(3) 0.008(3)
 F6 0.064(5) 0.024(3) 0.043(4) 0.008(3) 0.020(3) 0.014(3)
 O1 0.029(4) 0.011(3) 0.034(4) -0.003(3) 0.001(3) 0.006(3)
 O2 0.035(4) 0.017(3) 0.027(4) -0.002(3) 0.001(3) 0.005(3)
 O9 0.036(4) 0.019(3) 0.027(4) 0.001(3) -0.001(3) 0.010(3)
 O10 0.032(4) 0.028(4) 0.027(4) -0.005(3) -0.003(3) 0.011(3)
 O11 0.038(4) 0.024(4) 0.031(4) 0.003(3) 0.005(3) 0.005(3)
 O12 0.038(4) 0.020(3) 0.028(4) 0.000(3) 0.005(3) 0.006(3)
 O14 0.049(6) 0.107(9) 0.029(5) 0.017(5) 0.011(4) 0.041(6)
 N1 0.026(4) 0.014(4) 0.026(4) 0.000(3) 0.001(3) 0.006(3)
 N2 0.020(4) 0.017(4) 0.028(4) 0.000(3) -0.003(3) 0.002(3)
 C1 0.024(5) 0.027(5) 0.020(5) 0.000(4) -0.003(4) 0.001(4)
 C2 0.029(5) 0.023(5) 0.026(5) -0.005(4) -0.002(4) 0.002(4)
 C3 0.025(5) 0.022(5) 0.034(6) -0.002(4) 0.001(4) 0.005(4)
 C4 0.018(4) 0.018(5) 0.034(5) 0.005(4) 0.004(4) 0.007(4)
 C5 0.023(5) 0.020(5) 0.023(5) 0.003(4) 0.005(4) 0.005(4)
 C6 0.033(5) 0.037(6) 0.021(5) -0.003(4) 0.000(4) 0.014(5)
 C7 0.030(5) 0.047(7) 0.024(5) -0.001(5) -0.002(4) 0.014(5)
 C8 0.033(6) 0.048(7) 0.031(6) 0.015(5) 0.006(5) 0.013(5)
 C9 0.027(5) 0.031(6) 0.040(6) 0.010(5) 0.001(4) 0.007(4)
 C10 0.033(5) 0.027(5) 0.023(5) 0.005(4) -0.001(4) 0.004(4)
 C11 0.035(6) 0.018(5) 0.033(6) 0.004(4) -0.005(4) -0.007(4)
 C12 0.029(5) 0.015(5) 0.036(6) -0.001(4) -0.002(4) 0.006(4)
 C13 0.023(5) 0.017(5) 0.034(5) -0.003(4) -0.002(4) 0.009(4)
 C14 0.015(4) 0.019(5) 0.026(5) 0.000(4) 0.002(3) 0.003(3)
 C15 0.024(5) 0.021(5) 0.032(5) -0.002(4) 0.001(4) 0.002(4)
 C16 0.024(5) 0.038(6) 0.034(6) 0.009(5) 0.004(4) 0.002(4)
 C17 0.024(5) 0.042(6) 0.030(6) -0.006(5) 0.003(4) 0.001(4)
 C18 0.033(6) 0.026(5) 0.032(6) -0.008(4) -0.001(4) 0.008(4)
 C37 0.027(5) 0.022(5) 0.024(5) -0.004(4) -0.002(4) 0.008(4)
 C38 0.027(5) 0.023(5) 0.026(5) 0.002(4) 0.001(4) 0.010(4)
 C43 0.022(5) 0.013(4) 0.030(5) 0.001(4) 0.004(4) 0.003(4)
 C44 0.026(5) 0.024(5) 0.024(5) 0.000(4) -0.001(4) 0.005(4)
 Ag3 0.0354(4) 0.0173(4) 0.0274(4) 0.0027(3) 0.0022(3) 0.0052(3)
 Ag4 0.0350(4) 0.0192(4) 0.0263(4) 0.0025(3) 0.0023(3) 0.0077(3)
 F7 0.069(5) 0.031(4) 0.031(3) -0.005(3) -0.004(3) 0.028(3)
 F8 0.044(4) 0.026(3) 0.055(4) 0.017(3) 0.008(3) 0.006(3)
 F9 0.026(3) 0.044(4) 0.038(3) 0.000(3) -0.008(3) 0.010(3)
 F10 0.057(4) 0.033(3) 0.025(3) 0.003(3) -0.001(3) 0.020(3)
 F11 0.029(3) 0.044(4) 0.062(5) 0.013(3) 0.018(3) 0.023(3)
 F12 0.044(4) 0.022(3) 0.041(4) 0.003(3) -0.003(3) 0.003(3)
 O3 0.030(4) 0.017(3) 0.029(4) 0.006(3) 0.000(3) 0.003(3)
 O4 0.031(4) 0.013(3) 0.032(4) 0.003(3) 0.000(3) 0.003(3)
 O5 0.035(4) 0.023(4) 0.027(4) 0.002(3) 0.004(3) 0.007(3)
 O6 0.040(4) 0.025(4) 0.026(4) 0.006(3) 0.008(3) 0.016(3)
 O7 0.039(4) 0.024(4) 0.033(4) -0.002(3) -0.006(3) 0.006(3)
 O8 0.047(4) 0.015(3) 0.026(4) 0.004(3) -0.001(3) 0.008(3)
 O13 0.039(5) 0.075(7) 0.027(4) -0.003(4) -0.003(3) 0.028(4)
 N3 0.020(4) 0.016(4) 0.028(4) 0.002(3) 0.000(3) 0.003(3)
 N4 0.022(4) 0.023(4) 0.023(4) 0.002(3) -0.001(3) 0.003(3)
 C19 0.024(5) 0.027(5) 0.025(5) 0.000(4) 0.000(4) 0.004(4)
 C20 0.031(5) 0.018(5) 0.033(6) -0.003(4) 0.002(4) 0.004(4)
 C21 0.031(5) 0.023(5) 0.038(6) 0.006(4) 0.006(4) 0.010(4)
 C22 0.015(4) 0.022(5) 0.028(5) 0.004(4) 0.002(4) 0.002(4)
 C23 0.015(4) 0.025(5) 0.026(5) 0.003(4) 0.002(4) 0.002(4)
 C24 0.021(5) 0.021(5) 0.036(6) -0.003(4) 0.003(4) 0.000(4)
 C25 0.028(5) 0.038(6) 0.034(6) -0.007(5) 0.002(4) -0.001(5)
 C26 0.029(5) 0.055(7) 0.019(5) 0.002(5) 0.002(4) 0.001(5)
 C27 0.023(5) 0.046(7) 0.029(6) 0.010(5) 0.005(4) 0.009(5)
 C28 0.033(5) 0.015(5) 0.021(5) -0.002(4) -0.001(4) 0.003(4)
 C29 0.025(5) 0.025(5) 0.025(5) 0.003(4) 0.002(4) 0.005(4)
 C30 0.023(5) 0.020(5) 0.031(5) 0.003(4) 0.001(4) 0.003(4)
 C31 0.018(4) 0.025(5) 0.028(5) -0.003(4) -0.003(4) 0.007(4)
 C32 0.028(5) 0.027(5) 0.033(6) -0.005(4) -0.002(4) 0.008(4)
 C33 0.035(6) 0.039(6) 0.027(5) -0.011(5) -0.002(4) 0.011(5)
 C34 0.035(6) 0.046(7) 0.023(5) 0.000(5) 0.001(4) 0.019(5)
 C35 0.024(5) 0.028(5) 0.028(5) 0.004(4) 0.001(4) 0.007(4)
 C36 0.021(5) 0.033(6) 0.020(5) 0.000(4) -0.001(4) 0.009(4)
 C39 0.019(4) 0.014(4) 0.031(5) 0.001(4) 0.001(4) 0.007(3)
 C40 0.023(5) 0.025(5) 0.024(5) 0.000(4) -0.002(4) 0.010(4)
 C41 0.021(5) 0.016(5) 0.029(5) 0.000(4) 0.006(4) 0.004(4)
 C42 0.025(5) 0.024(5) 0.028(5) 0.002(4) 0.003(4) 0.016(4)

_geom_special_details
;
 All esds (except the esd in the dihedral angle between two l.s. planes)
 are estimated using the full covariance matrix.  The cell esds are taken
 into account individually in the estimation of esds in distances, angles
 and torsion angles; correlations between esds in cell parameters are only
 used when they are defined by crystal symmetry.  An approximate (isotropic)
 treatment of cell esds is used for estimating esds involving l.s. planes.
;
loop_
  _geom_bond_atom_site_label_1
  _geom_bond_atom_site_label_2
  _geom_bond_distance
  _geom_bond_site_symmetry_2
  _geom_bond_publ_flag
 Ag1 Ag2 2.9348(10) . ?
 Ag1 O1 2.419(7) . ?
 Ag1 O2 2.436(7) . ?
 Ag1 O9 2.256(7) . ?
 Ag1 O12 2.267(7) . ?
 Ag2 O10 2.266(7) . ?
 Ag2 O11 2.257(7) . ?
 Ag2 O14 2.339(9) . ?
 F1 C38 1.325(12) . ?
 F2 C38 1.350(12) . ?
 F3 C38 1.324(12) . ?
 F4 C44 1.342(12) . ?
 F5 C44 1.314(12) . ?
 F6 C44 1.328(12) . ?
 O1 N1 1.334(10) . ?
 O2 N2 1.332(10) . ?
 O9 C43 1.248(12) . ?
 O10 C43 1.249(12) . ?
 O11 C37 1.248(13) . ?
 O12 C37 1.224(12) . ?
 N1 C1 1.326(13) . ?
 N1 C5 1.402(12) . ?
 N2 C10 1.337(13) . ?
 N2 C14 1.385(13) . ?
 C1 C2 1.408(14) . ?
 C2 C3 1.349(15) . ?
 C3 C4 1.393(15) . ?
 C4 C5 1.416(14) . ?
 C4 C9 1.419(14) . ?
 C5 C6 1.394(14) . ?
 C6 C7 1.383(16) . ?
 C7 C8 1.396(18) . ?
 C8 C9 1.371(17) . ?
 C10 C11 1.411(15) . ?
 C11 C12 1.344(15) . ?
 C12 C13 1.417(14) . ?
 C13 C14 1.426(13) . ?
 C13 C18 1.409(15) . ?
 C14 C15 1.400(14) . ?
 C15 C16 1.367(15) . ?
 C16 C17 1.405(17) . ?
 C17 C18 1.368(16) . ?
 C37 C38 1.558(13) . ?
 C43 C44 1.538(13) . ?
 Ag3 Ag4 2.9742(10) . ?
 Ag3 O3 2.455(7) . ?
 Ag3 O4 2.445(7) . ?
 Ag3 O5 2.272(7) . ?
 Ag3 O8 2.263(7) . ?
 Ag4 O6 2.238(7) . ?
 Ag4 O7 2.227(7) . ?
 Ag4 O13 2.362(8) . ?
 F7 C40 1.336(12) . ?
 F8 C40 1.318(12) . ?
 F9 C40 1.342(12) . ?
 F10 C42 1.329(12) . ?
 F11 C42 1.343(11) . ?
 F12 C42 1.334(13) . ?
 O3 N3 1.336(10) . ?
 O4 N4 1.348(11) . ?
 O5 C39 1.249(12) . ?
 O6 C39 1.236(12) . ?
 O7 C41 1.237(12) . ?
 O8 C41 1.234(12) . ?
 N3 C19 1.337(13) . ?
 N3 C23 1.390(13) . ?
 N4 C28 1.339(13) . ?
 N4 C36 1.363(13) . ?
 C19 C20 1.393(15) . ?
 C20 C21 1.358(16) . ?
 C21 C22 1.396(15) . ?
 C22 C23 1.424(13) . ?
 C22 C27 1.421(15) . ?
 C23 C24 1.402(14) . ?
 C24 C25 1.364(16) . ?
 C25 C26 1.410(17) . ?
 C26 C27 1.360(18) . ?
 C28 C29 1.387(14) . ?
 C29 C30 1.373(15) . ?
 C30 C31 1.409(14) . ?
 C31 C32 1.412(14) . ?
 C31 C36 1.436(15) . ?
 C32 C33 1.359(16) . ?
 C33 C34 1.423(17) . ?
 C34 C35 1.377(16) . ?
 C35 C36 1.392(14) . ?
 C39 C40 1.545(13) . ?
 C41 C42 1.546(13) . ?

loop_
  _geom_angle_atom_site_label_1
  _geom_angle_atom_site_label_2
  _geom_angle_atom_site_label_3
  _geom_angle
  _geom_angle_site_symmetry_1
  _geom_angle_site_symmetry_3
  _geom_angle_publ_flag
 O1 Ag1 Ag2 127.05(17) . . ?
 O1 Ag1 O2 98.0(2) . . ?
 O2 Ag1 Ag2 134.58(17) . . ?
 O9 Ag1 Ag2 77.55(18) . . ?
 O9 Ag1 O1 102.4(2) . . ?
 O9 Ag1 O2 88.6(2) . . ?
 O9 Ag1 O12 155.8(3) . . ?
 O12 Ag1 Ag2 78.27(18) . . ?
 O12 Ag1 O1 91.0(2) . . ?
 O12 Ag1 O2 109.6(2) . . ?
 O10 Ag2 Ag1 82.68(18) . . ?
 O10 Ag2 O14 99.7(3) . . ?
 O11 Ag2 Ag1 80.61(19) . . ?
 O11 Ag2 O10 163.2(3) . . ?
 O11 Ag2 O14 97.0(3) . . ?
 O14 Ag2 Ag1 177.3(2) . . ?
 N1 O1 Ag1 119.0(5) . . ?
 N2 O2 Ag1 119.3(5) . . ?
 C43 O9 Ag1 124.6(6) . . ?
 C43 O10 Ag2 116.8(6) . . ?
 C37 O11 Ag2 116.8(6) . . ?
 C37 O12 Ag1 121.7(6) . . ?
 O1 N1 C5 118.2(8) . . ?
 C1 N1 O1 120.8(8) . . ?
 C1 N1 C5 121.0(8) . . ?
 O2 N2 C10 120.1(8) . . ?
 O2 N2 C14 118.3(7) . . ?
 C10 N2 C14 121.6(8) . . ?
 N1 C1 C2 121.2(9) . . ?
 C3 C2 C1 119.2(10) . . ?
 C2 C3 C4 121.4(10) . . ?
 C3 C4 C5 118.7(9) . . ?
 C3 C4 C9 123.5(10) . . ?
 C5 C4 C9 117.7(10) . . ?
 N1 C5 C4 118.4(9) . . ?
 C6 C5 N1 119.8(9) . . ?
 C6 C5 C4 121.8(9) . . ?
 C7 C6 C5 118.4(11) . . ?
 C6 C7 C8 121.1(10) . . ?
 C9 C8 C7 120.8(10) . . ?
 C8 C9 C4 120.1(11) . . ?
 N2 C10 C11 120.6(9) . . ?
 C12 C11 C10 120.4(9) . . ?
 C11 C12 C13 120.0(9) . . ?
 C12 C13 C14 118.9(9) . . ?
 C18 C13 C12 123.2(9) . . ?
 C18 C13 C14 117.8(9) . . ?
 N2 C14 C13 118.4(8) . . ?
 N2 C14 C15 120.7(8) . . ?
 C15 C14 C13 120.9(9) . . ?
 C16 C15 C14 119.3(9) . . ?
 C15 C16 C17 120.8(10) . . ?
 C18 C17 C16 120.7(10) . . ?
 C17 C18 C13 120.5(10) . . ?
 O11 C37 C38 114.9(8) . . ?
 O12 C37 O11 131.7(9) . . ?
 O12 C37 C38 113.4(8) . . ?
 F1 C38 F2 107.1(8) . . ?
 F1 C38 C37 113.5(8) . . ?
 F2 C38 C37 110.4(8) . . ?
 F3 C38 F1 107.6(8) . . ?
 F3 C38 F2 106.6(8) . . ?
 F3 C38 C37 111.3(8) . . ?
 O9 C43 O10 130.7(9) . . ?
 O9 C43 C44 116.0(9) . . ?
 O10 C43 C44 113.3(8) . . ?
 F4 C44 C43 113.2(8) . . ?
 F5 C44 F4 106.6(9) . . ?
 F5 C44 F6 108.2(8) . . ?
 F5 C44 C43 110.5(8) . . ?
 F6 C44 F4 104.9(8) . . ?
 F6 C44 C43 113.0(8) . . ?
 O3 Ag3 Ag4 139.24(17) . . ?
 O4 Ag3 Ag4 122.76(17) . . ?
 O4 Ag3 O3 97.5(2) . . ?
 O5 Ag3 Ag4 75.85(18) . . ?
 O5 Ag3 O3 91.1(2) . . ?
 O5 Ag3 O4 101.4(2) . . ?
 O8 Ag3 Ag4 77.19(18) . . ?
 O8 Ag3 O3 112.2(3) . . ?
 O8 Ag3 O4 89.8(2) . . ?
 O8 Ag3 O5 152.7(3) . . ?
 O6 Ag4 Ag3 83.85(19) . . ?
 O6 Ag4 O13 95.6(3) . . ?
 O7 Ag4 Ag3 82.21(19) . . ?
 O7 Ag4 O6 165.4(3) . . ?
 O7 Ag4 O13 98.3(3) . . ?
 O13 Ag4 Ag3 179.1(2) . . ?
 N3 O3 Ag3 122.6(5) . . ?
 N4 O4 Ag3 119.1(5) . . ?
 C39 O5 Ag3 126.1(6) . . ?
 C39 O6 Ag4 116.9(6) . . ?
 C41 O7 Ag4 118.1(6) . . ?
 C41 O8 Ag3 124.7(6) . . ?
 O3 N3 C19 120.8(8) . . ?
 O3 N3 C23 118.4(8) . . ?
 C19 N3 C23 120.8(8) . . ?
 O4 N4 C36 118.0(8) . . ?
 C28 N4 O4 119.6(8) . . ?
 C28 N4 C36 122.4(9) . . ?
 N3 C19 C20 120.7(9) . . ?
 C21 C20 C19 120.9(9) . . ?
 C20 C21 C22 119.6(9) . . ?
 C21 C22 C23 119.1(9) . . ?
 C21 C22 C27 123.1(9) . . ?
 C27 C22 C23 117.8(9) . . ?
 N3 C23 C22 118.8(9) . . ?
 N3 C23 C24 120.6(9) . . ?
 C24 C23 C22 120.6(9) . . ?
 C25 C24 C23 119.5(10) . . ?
 C24 C25 C26 120.9(10) . . ?
 C27 C26 C25 120.6(10) . . ?
 C26 C27 C22 120.6(10) . . ?
 N4 C28 C29 121.0(9) . . ?
 C30 C29 C28 120.1(9) . . ?
 C29 C30 C31 119.2(9) . . ?
 C30 C31 C32 122.7(10) . . ?
 C30 C31 C36 119.4(9) . . ?
 C32 C31 C36 117.8(9) . . ?
 C33 C32 C31 121.6(10) . . ?
 C32 C33 C34 119.5(10) . . ?
 C35 C34 C33 120.9(10) . . ?
 C34 C35 C36 119.6(10) . . ?
 N4 C36 C31 117.8(9) . . ?
 N4 C36 C35 121.8(10) . . ?
 C35 C36 C31 120.5(9) . . ?
 O5 C39 C40 113.5(8) . . ?
 O6 C39 O5 131.3(9) . . ?
 O6 C39 C40 115.2(8) . . ?
 F7 C40 F9 105.5(8) . . ?
 F7 C40 C39 112.9(8) . . ?
 F8 C40 F7 107.6(9) . . ?
 F8 C40 F9 106.3(8) . . ?
 F8 C40 C39 112.8(8) . . ?
 F9 C40 C39 111.2(8) . . ?
 O7 C41 C42 114.3(9) . . ?
 O8 C41 O7 131.2(9) . . ?
 O8 C41 C42 114.5(8) . . ?
 F10 C42 F11 106.8(8) . . ?
 F10 C42 F12 106.5(8) . . ?
 F10 C42 C41 113.3(8) . . ?
 F11 C42 C41 110.9(8) . . ?
 F12 C42 F11 106.4(8) . . ?
 F12 C42 C41 112.5(8) . . ?

loop_
  _diffrn_refln_index_h
  _diffrn_refln_index_k
  _diffrn_refln_index_l
  _diffrn_refln_intensity_net
  _diffrn_refln_intensity_u
 0 0 2 2900.6 125.36
 0 0 3 0.54 0.76
 0 0 4 65.56 3.28
 0 0 5 0.37 1.53
 0 0 6 11.31 1.79
 0 0 -7 0.47 1.46
 0 0 7 -0.05 1.75
 0 0 -8 1439.11 61.74
 0 0 8 1395.48 61.62
 0 0 -9 4.81 1.74
 0 0 9 3.43 1.94
 0 0 -10 1891.48 81.29
 0 0 10 1840.69 81.16
 0 0 -11 1.44 1.21
 0 0 -11 0.1 1.8
 0 0 11 0.43 2.52
 0 0 -12 930.95 40.81
 0 0 -12 918.81 41.4
 0 0 12 953.59 41.27
 0 0 13 32.8 3.26
 0 0 -13 30.38 2.89
 0 0 -13 28.57 2.03
 0 0 -14 57.02 3.15
 0 0 -14 58.9 3.47
 0 0 -15 7.75 1.68
 0 0 -15 6.47 1.41
 0 0 15 7.63 2.37
 0 0 -15 5.72 1.34
 0 0 -15 7.05 1.35
 0 0 -16 88.47 5.39
 0 0 -16 81.99 4.38
 0 0 16 90.88 5.24
 0 0 -16 88.2 4.66
 0 0 -16 80.65 4.28
 0 0 -16 81.72 4.32
 0 0 -17 3.7 1.69
 0 0 17 5.61 2.29
 0 0 -17 6.68 2.21
 0 0 -17 5.63 1.4
 0 0 -17 3.07 1.32
 0 0 -18 40.23 2.7
 0 0 -18 44.58 2.79
 0 0 -18 40.85 2.82
 0 0 18 40.83 3.59
 0 0 -18 49 3.28
 0 0 -18 39.9 3.81
 0 0 -19 6.81 1.86
 0 0 19 0.71 2.08
 0 0 -19 5 1.55
 0 0 -19 5.33 1.53
 0 0 -19 4.92 1.51
 0 0 -19 3.32 2.52
 0 0 20 78.01 5.41
 0 0 -20 86.55 5.04
 0 0 -20 85.79 4.66
 0 0 -20 86.17 4.61
 0 0 -21 8.12 1.59
 0 0 -21 5.51 2.07
 0 0 21 6.87 2.48
 0 0 -21 7.94 1.64
 0 0 -22 1.82 1.4
 0 0 22 1.01 2.04
 0 0 -22 2.56 1.4
 0 0 -22 3.66 2.05
 0 0 -22 0.86 2.81
 0 0 -23 1.17 1.97
 0 0 -23 0.28 1.36
 0 0 -23 2.33 2.61
 0 0 23 5.89 2.2
 0 0 -23 3.97 2.75
 0 0 -24 233.34 13.56
 0 0 24 243.19 12.9
 0 0 -24 261.36 12.36
 0 0 25 -0.19 1.9
 0 0 -25 0.68 2.44
 0 0 -25 -0.28 2.43
 0 0 -26 378.31 17.36
 0 0 -27 12.14 1.92
 0 0 -27 13.64 1.75
 0 0 -28 37.58 2.58
 0 0 -28 34.02 2.36
 0 0 -29 2.85 1.24
 0 0 -29 0.73 1.02
 0 0 30 3.98 1.16
 0 0 31 0.03 0.86
 0 -1 31 0.93 0.83
 0 1 -30 2.13 0.85
 0 1 -29 9.04 1.28
 0 1 -29 8.24 1.35
 0 1 -28 7.91 1.54
 0 1 -28 9.97 1.58
 0 1 -27 200.09 9.12
 0 1 -27 182.84 8.79
 0 1 -26 5.29 1.71
 0 1 -26 4.58 1.3
 0 1 -25 284.25 16.06
 0 1 -25 333.25 14.63
 0 -1 25 316.26 15.52
 0 1 -24 39.62 4.1
 0 1 -24 44.36 4.42
 0 1 -24 49.9 3.36
 0 -1 24 43.85 3.87
 0 -1 23 96.24 6.06
 0 1 -23 96.24 5.5
 0 1 -23 82.11 6.54
 0 1 -23 103.55 5.26
 0 1 -23 101.19 6.37
 0 -1 22 3.21 2.36
 0 1 -22 1.43 1.53
 0 1 -22 2.3 2.9
 0 1 -22 0.46 2.62
 0 1 -22 0.13 1.85
 0 -1 21 74.88 5.68
 0 1 -21 95.35 5.23
 0 1 -21 93.77 4.93
 0 1 -21 97.8 6.34
 0 1 -21 84.46 6.33
 0 1 -20 24.96 3.53
 0 1 -20 27.59 2.36
 0 1 -20 24.73 2.61
 0 -1 20 25.7 3.21
 0 1 -20 23.78 2.09
 0 1 -20 26.07 2.29
 0 -1 19 3.75 2.62
 0 1 -19 3.9 1.83
 0 1 -19 4.5 1.39
 0 1 -19 7.26 1.71
 0 1 -19 6.82 2.72
 0 1 -19 5.46 1.62
 0 -1 18 73.65 4.99
 0 1 -18 77.96 4.29
 0 1 -18 74.4 4.03
 0 1 -18 64.66 3.91
 0 1 -18 72.56 4.06
 0 1 -17 44 2.81
 0 1 -17 42.48 2.78
 0 1 -17 50.26 3.16
 0 -1 17 45.7 3.94
 0 1 -17 45 2.81
 0 1 -16 25.73 1.97
 0 1 -16 22.81 1.96
 0 1 -16 24.29 2.78
 0 1 -16 23.06 1.97
 0 -1 16 21.43 3.07
 0 1 -16 26.23 2.2
 0 1 -15 317.96 14.51
 0 1 -15 328.52 14.51
 0 1 -15 302.09 14.6
 0 -1 15 334.14 15.29
 0 1 -15 337.92 14.75
 0 1 -14 51.52 2.92
 0 1 -14 48.66 2.97
 0 1 -14 53.5 3.15
 0 1 -14 48.74 2.9
 0 -1 13 61.78 4.34
 0 1 -13 59.57 3.92
 0 1 -13 54.82 3.13
 0 -1 12 88.81 5.35
 0 1 -12 86.8 4.91
 0 -1 11 821.47 35.72
 0 1 -11 792.17 35.79
 0 -1 10 8.5 2.49
 0 1 -10 10.52 1.9
 0 -1 9 1183.84 52.51
 0 1 -9 1220.65 52.58
 0 -1 8 23.88 2.39
 0 1 -8 27.14 2.16
 0 1 -7 154.38 6.75
 0 -1 7 144.47 6.77
 0 1 -7 138.83 6.16
 0 1 -6 249.55 10.47
 0 -1 6 250.65 10.49
 0 1 -6 221.44 10.06
 0 1 -5 57.48 2.96
 0 -1 5 55.69 3.07
 0 1 -5 53.1 2.59
 0 1 -4 125.24 5.62
 0 1 -4 118.09 5.42
 0 1 -3 597.39 24.35
 0 1 -3 530.41 24.27
 0 1 -2 42.16 2.04
 0 1 -2 36.66 1.94
 0 -1 1 3581.08 158.98
 0 1 -1 3725.23 159.02
 0 1 -1 3802.69 159.02
 0 1 0 0.01 0.4
 0 1 0 0.18 0.3
 0 1 1 5100.17 220.32
 0 1 2 80.11 3.02
 0 1 2 49.25 3.01
 0 1 3 656.59 26.23
 0 1 3 561.65 26.17
 0 1 4 65.32 3.16
 0 1 4 61.44 2.97
 0 1 5 16.75 1.62
 0 1 5 19.65 1.19
 0 1 6 200.01 8.6
 0 1 6 184.5 8.21
 0 1 7 106.06 5.39
 0 1 7 111.39 4.87
 0 1 8 5.28 1.71
 0 1 9 1343.01 58.59
 0 1 10 0.3 1.72
 0 1 11 1652.4 71.03
 0 -1 -11 1602.44 71.18
 0 -1 -11 1624.47 70.66
 0 1 12 3.23 1.91
 0 -1 -12 5.36 1.91
 0 -1 -12 4.16 1.21
 0 -1 -13 25.21 1.86
 0 1 13 25.63 2.67
 0 -1 -13 27.31 2.73
 0 -1 -13 25.85 2.01
 0 -1 -14 74.65 4.14
 0 -1 -14 74.34 3.92
 0 -1 -14 75.1 3.82
 0 -1 -15 489.79 21.34
 0 -1 -15 475.91 21.63
 0 1 15 515.2 22.08
 0 -1 -15 469.02 22.23
 0 -1 -15 469.38 21.33
 0 -1 -16 3.21 1.64
 0 -1 -16 4.65 1.33
 0 -1 -16 5.24 2.13
 0 1 16 5.18 1.96
 0 -1 -16 4.49 1.21
 0 -1 -17 86.44 4.78
 0 -1 -17 90.24 5.74
 0 -1 -17 88.49 4.96
 0 1 17 87.59 5.4
 0 -1 -17 90.1 4.56
 0 -1 -18 46.91 4.08
 0 -1 -18 46.41 3.13
 0 1 18 37.06 3.41
 0 -1 -18 38.24 2.57
 0 -1 -18 38.23 2.85
 0 -1 -19 14.41 2.33
 0 1 19 15.42 2.44
 0 -1 -19 16.29 2.02
 0 -1 -19 15.63 3.06
 0 -1 -19 15.64 1.67
 0 -1 -20 1.89 1.88
 0 1 20 -0.38 2.13
 0 -1 -20 1.57 1.66
 0 -1 -20 -0.48 2.59
 0 -1 -20 -0.42 1.22
 0 1 21 99.12 6.13
 0 -1 -21 99.47 5.67
 0 -1 -21 98.55 5.34
 0 -1 -21 93.3 6.52
 0 -1 -22 25 2.74
 0 1 22 28.24 3.2
 0 -1 -22 22.59 2.28
 0 -1 -23 204.04 9.78
 0 1 23 193.88 10.22
 0 -1 -23 189.25 9.36
 0 -1 -24 122.5 7.68
 0 1 24 123.17 7.06
 0 -1 -24 125.42 6.59
 0 -1 -24 108.16 7.74
 0 1 25 355.77 17.21
 0 -1 -25 325.23 17.9
 0 -1 -26 -0.22 1.71
 0 -1 -27 130.62 6.67
 0 -1 -27 131.46 6.41
 0 -1 -28 2.58 1.5
 0 1 29 1.7 1.32
 0 -1 -29 2.33 1.35
 0 1 30 2.07 1.04
 0 1 31 0.61 0.73
 0 -2 31 0.55 0.78
 0 2 -30 0.93 0.85
 0 2 -30 -0.95 1.01
 0 2 -29 3.97 1.22
 0 2 -29 3.94 0.84
 0 2 -28 21.63 1.78
 0 2 -28 24.75 2.05
 0 2 -28 18.7 1.62
 0 2 -27 45.28 2.97
 0 2 -27 49.96 2.89
 0 2 -26 227.88 10.8
 0 2 -26 229.67 10.68
 0 2 -25 0.32 1.56
 0 2 -25 -0.47 1.4
 0 -2 25 0.76 1.94
 0 -2 24 190.53 10.2
 0 2 -24 180.2 10.79
 0 2 -24 211.54 10.45
 0 2 -23 110 5.97
 0 -2 23 105.22 6.54
 0 2 -23 102.32 7.25
 0 2 -23 114.13 5.87
 0 2 -23 113.92 6.77
 0 2 -22 81.1 4.56
 0 2 -22 80.26 4.7
 0 -2 22 72.89 5.25
 0 2 -22 83.97 4.56
 0 2 -22 84.56 5.57
 0 2 -21 59.43 3.76
 0 2 -21 69.13 4.76
 0 2 -21 59.3 3.85
 0 -2 21 52.89 4.64
 0 2 -21 49.54 5.01
 0 2 -21 64.39 3.79
 0 2 -20 38.7 2.99
 0 2 -20 42.81 3.98
 0 2 -20 42.38 4.35
 0 -2 20 45.16 4.04
 0 2 -20 42.89 3.18
 0 2 -20 43.61 2.9
 0 2 -20 45.02 3.08
 0 2 -19 178.07 9.11
 0 -2 19 186.01 9.99
 0 2 -19 190.51 10.01
 0 2 -19 180.3 10.4
 0 2 -19 191.9 9.03
 0 2 -19 194.45 9.11
 0 2 -18 3.79 1.56
 0 2 -18 2.63 2.3
 0 -2 18 3.1 2.76
 0 2 -18 3.03 1.63
 0 2 -18 -0.24 2.48
 0 2 -18 1.9 1.56
 0 2 -17 210.84 10.51
 0 2 -17 219.8 10.55
 0 -2 17 232.43 11.36
 0 2 -17 212.26 10.32
 0 2 -17 228.79 11.65
 0 2 -17 238.15 11.38
 0 2 -17 238.47 10.55
 0 2 -17 225.46 10.42
 0 2 -16 264.69 12.12
 0 -2 16 261.85 12.89
 0 2 -16 286.83 12.31
 0 2 -16 284.38 13.36
 0 2 -16 248.64 11.99
 0 2 -16 260.86 12.24
 0 2 -16 264.03 12.08
 0 2 -15 10.83 1.61
 0 2 -15 9.8 1.57
 0 2 -15 10.7 1.59
 0 2 -15 10.3 1.57
 0 -2 15 10.97 2.76
 0 2 -14 180.55 8.33
 0 2 -14 172.47 8.27
 0 2 -14 182.79 8.43
 0 2 -13 16.55 1.72
 0 -2 12 259.58 12.6
 0 2 -12 267.38 11.94
 0 -2 11 27.37 3.04
 0 2 -10 1285.29 56.18
 0 -2 10 1412.16 56.9
 0 2 -9 221.94 9.86
 0 -2 9 229.5 10.52
 0 2 -8 392.69 17.46
 0 -2 8 415.19 17.92
 0 2 -7 373.1 16.94
 0 2 -7 389.47 17.36
 0 -2 7 409.29 17.29
 0 2 -6 85.33 4.18
 0 2 -6 87.6 4.53
 0 2 -5 7.42 1.36
 0 2 -5 5.62 1.34
 0 2 -5 5.46 1.65
 0 2 -4 89.68 4.28
 0 2 -4 93.58 4.33
 0 2 -3 625.48 28.7
 0 2 -3 732.66 28.89
 0 -2 3 643.45 28.62
 0 2 -3 694.53 28.89
 0 2 -2 121.03 5.43
 0 2 -2 120.72 5.7
 0 -2 2 118.9 5.34
 0 2 -1 107.26 6.52
 0 2 -1 131.74 6.35
 0 2 0 1675.79 67.31
 0 2 0 1660.87 67.14
 0 2 1 166.14 6.67
 0 2 1 116.42 6.87
 0 2 2 249.05 9.5
 0 2 2 166.85 9.58
 0 2 3 783.82 33.08
 0 2 3 730.14 33.13
 0 2 4 100.08 4.77
 0 2 4 101.76 4.89
 0 2 5 7.2 1.3
 0 2 5 6.95 1.41
 0 2 6 165.23 7.67
 0 2 6 164.98 7.52
 0 2 7 272.43 11.91
 0 2 7 257.91 11.66
 0 2 8 546 23.45
 0 2 8 522.71 23.1
 0 2 9 80.62 4.34
 0 2 9 81.27 3.75
 0 2 10 1556.64 62.47
 0 2 10 1413.97 61.81
 0 -2 -11 52.28 2.9
 0 2 11 55.14 3.33
 0 -2 -12 161.16 7.53
 0 2 12 164.06 7.98
 0 -2 -13 5.42 1.3
 0 -2 -13 4.95 1.6
 0 -2 -14 134.24 6.38
 0 -2 -14 129.68 6.57
 0 -2 -15 3.41 1.71
 0 2 15 4.95 1.87
 0 -2 -15 3.08 2.15
 0 -2 -15 4.52 1.32
 0 -2 -16 174.37 8.15
 0 -2 -16 173.28 9.26
 0 2 16 175.64 8.91
 0 -2 -16 173.33 8.51
 0 -2 -17 72.93 5.03
 0 -2 -17 73.72 4.27
 0 2 17 62.84 4.58
 0 -2 -18 8.16 2.78
 0 -2 -18 5.76 1.93
 0 2 18 6.94 2.28
 0 -2 -18 9.7 1.86
 0 -2 -19 68.06 4.18
 0 -2 -19 70.47 4.43
 0 2 19 75.36 4.97
 0 -2 -19 68.45 5.17
 0 -2 -20 60.98 3.84
 0 -2 -20 58.3 5
 0 2 20 66.61 4.54
 0 -2 -20 56.31 4.01
 0 -2 -21 68.12 4.24
 0 -2 -21 69.25 5.35
 0 2 21 70.45 4.99
 0 -2 -21 70.98 4.53
 0 -2 -22 34.02 2.77
 0 -2 -22 34.19 3.92
 0 2 22 27.81 3.33
 0 -2 -22 30.2 2.98
 0 -2 -23 212.39 10.35
 0 -2 -23 221.26 10.6
 0 2 23 210.41 11.08
 0 -2 -24 52.96 3.64
 0 2 24 47.44 4.02
 0 -2 -25 49.05 3.2
 0 2 25 50.74 3.89
 0 -2 -26 182.72 9.01
 0 -2 -27 10.68 1.89
 0 2 27 10.57 1.74
 0 -2 -28 23.81 2.11
 0 2 28 22.25 2
 0 2 29 0.37 1.28
 0 -2 -29 2.39 1.28
 0 2 30 0.67 0.93
 0 3 -30 1.37 0.93
 0 3 -29 4.02 0.94
 0 3 -29 9.55 1.41
 0 3 -28 37.11 2.4
 0 3 -28 45.13 2.79
 0 3 -27 71.14 3.88
 0 3 -26 6.42 1.53
 0 3 -26 7.38 1.48
 0 3 -25 182.09 8.85
 0 3 -25 187.16 8.91
 0 -3 24 46.55 4.01
 0 3 -23 37.1 2.89
 0 3 -23 32.68 4.03
 0 3 -23 36.09 2.72
 0 -3 23 34.24 3.58
 0 3 -22 61.77 4.7
 0 3 -22 60.32 5.37
 0 3 -22 66.65 4.14
 0 3 -22 68.82 4.1
 0 -3 22 57.61 4.85
 0 3 -22 68.52 4.05
 0 3 -22 70.97 3.96
 0 3 -21 19.23 2.31
 0 3 -21 17.28 2.18
 0 3 -21 15.47 3.47
 0 -3 21 19.5 3.34
 0 3 -21 21.28 2.2
 0 3 -21 21.08 2.95
 0 3 -21 20.27 2.1
 0 -3 20 13.77 3.28
 0 3 -20 12.44 3.15
 0 3 -20 14.8 2
 0 3 -20 18.65 2.85
 0 3 -20 16.36 2.04
 0 3 -20 18.16 2.17
 0 -3 19 -1.51 3.11
 0 3 -19 0.52 2.5
 0 3 -19 3.27 1.67
 0 3 -19 2.21 1.57
 0 3 -19 2.38 1.71
 0 3 -19 3.96 2.29
 0 3 -18 170.37 8.62
 0 3 -18 170.85 8.5
 0 -3 18 171.38 9.44
 0 3 -18 172.66 9.74
 0 3 -18 182.7 9.31
 0 3 -18 177.37 8.47
 0 3 -18 182.64 8.62
 0 3 -17 18.7 2.56
 0 3 -17 13.81 1.91
 0 3 -17 14.45 1.94
 0 3 -17 8.55 2.78
 0 -3 17 13.66 3.21
 0 3 -17 13.23 1.77
 0 3 -17 11.78 1.74
 0 3 -17 10.94 1.69
 0 3 -16 106.74 5.53
 0 -3 16 104.45 6.45
 0 3 -16 111.28 5.62
 0 3 -16 112.62 6.27
 0 3 -16 107.62 5.55
 0 3 -16 109.32 5.68
 0 3 -16 108.77 6.71
 0 3 -16 118.88 5.76
 0 3 -15 20.21 1.99
 0 3 -15 17.69 1.91
 0 3 -15 19.19 1.64
 0 3 -15 20.57 1.86
 0 3 -15 17.55 2.61
 0 3 -15 17.17 1.91
 0 3 -15 19.24 1.82
 0 -3 15 15.54 2.97
 0 -3 14 100.55 6.01
 0 3 -14 102 5.12
 0 3 -14 100.26 4.98
 0 3 -14 104.36 5.23
 0 3 -14 101.96 5.11
 0 3 -13 101.43 4.96
 0 3 -13 95.41 5.47
 0 3 -13 101.02 4.85
 0 3 -13 96.93 4.93
 0 3 -13 97.93 5
 0 3 -13 97.39 5.8
 0 -3 12 342.76 16.64
 0 3 -12 370.21 16.12
 0 3 -12 354.34 16.51
 0 3 -12 365.29 16.87
 0 3 -11 835.23 36.11
 0 3 -11 815.42 35.39
 0 -3 11 833.58 35.92
 0 3 -11 838.88 35.78
 0 3 -11 783.63 35.21
 0 3 -10 85.55 4.98
 0 3 -10 91.25 4.35
 0 3 -10 85.32 4.16
 0 3 -10 79.25 4.63
 0 -3 10 87.84 5.01
 0 3 -9 659.7 29.53
 0 3 -9 686.77 30.1
 0 3 -9 683.08 29.79
 0 -3 9 682.53 29.97
 0 3 -8 517.48 22.63
 0 3 -8 522.1 22.95
 0 3 -8 498.39 22.5
 0 3 -7 189.81 9.05
 0 3 -7 195.36 9.39
 0 3 -7 203.28 9.06
 0 3 -6 604.59 27.36
 0 3 -6 629.89 27.68
 0 3 -6 643.72 27.5
 0 3 -5 325.75 13.82
 0 3 -5 294.22 13.56
 0 3 -5 301.76 13.88
 0 3 -4 438.22 18.84
 0 -3 4 432.71 18.45
 0 3 -4 398.76 18.54
 0 3 -3 805.28 32.38
 0 -3 3 722.02 31.93
 0 3 -3 724.52 32.03
 0 3 -2 1461.74 66.42
 0 3 -2 1592.55 66.21
 0 -3 2 1578.52 66.1
 0 3 -2 1439.83 66.15
 0 3 -1 2650.85 120.03
 0 3 -1 2869.89 120.38
 0 3 -1 2857.72 120.03
 0 3 0 1.4 0.96
 0 3 0 0.18 1.96
 0 3 1 2822.02 121.39
 0 3 1 2765.41 121.76
 0 3 2 1313.7 57.6
 0 3 2 1354.72 57.88
 0 3 3 1010.24 43.54
 0 3 3 985.03 43.74
 0 3 4 485.44 21.31
 0 3 4 482.11 21.49
 0 3 5 352.54 15.46
 0 3 5 339.57 15.55
 0 3 6 592.48 25.6
 0 3 6 567.82 25.56
 0 3 7 185.84 8.42
 0 3 7 172.68 8.27
 0 3 8 626.4 27.06
 0 3 8 600.76 26.84
 0 3 9 353.23 15.56
 0 3 9 336.97 15.22
 0 3 10 165.27 7.67
 0 3 10 153.9 7.17
 0 -3 -11 474.5 20.84
 0 3 11 467.07 21.25
 0 -3 -12 474.05 20.57
 0 3 12 445.78 20.99
 0 -3 -13 77.79 4
 0 -3 -13 75.51 4.22
 0 -3 -14 191.81 8.87
 0 3 14 188.98 9.37
 0 -3 -14 190.11 9.1
 0 3 15 6.1 1.87
 0 -3 -15 8.18 2.42
 0 -3 -15 11.2 1.78
 0 -3 -15 10.09 1.48
 0 -3 -16 48.36 2.91
 0 3 16 40.96 3.42
 0 -3 -16 47.13 3.28
 0 -3 -16 47.48 4
 0 3 17 36.5 3.18
 0 -3 -17 32.32 2.77
 0 -3 -17 32.7 3.64
 0 3 18 116.67 6.59
 0 -3 -18 110.5 6.1
 0 -3 -18 117.22 7.07
 0 -3 -19 19.89 2.42
 0 3 19 16.57 2.59
 0 -3 -19 16.56 3.15
 0 3 20 -0.59 2.08
 0 -3 -20 3.87 2.8
 0 -3 -20 -0.13 2
 0 -3 -20 0.61 1.97
 0 3 21 -0.61 2.03
 0 -3 -21 1.6 2.65
 0 -3 -21 0.62 1.76
 0 -3 -21 -0.13 2.03
 0 -3 -22 99.6 5.86
 0 -3 -22 105.29 5.8
 0 -3 -22 104.28 7
 0 3 22 110.73 6.54
 0 3 23 4.97 2.18
 0 -3 -23 2.64 1.95
 0 -3 -23 -1.9 1.89
 0 -3 -23 2.16 2.63
 0 3 24 67.55 4.63
 0 -3 -25 77.37 4.26
 0 3 25 67.59 4.16
 0 -3 -25 72.78 4.44
 0 -3 -26 23.55 2.11
 0 -3 -26 21.51 2.41
 0 3 26 22.27 2.17
 0 3 27 90.48 4.87
 0 -3 -27 100.34 5.18
 0 3 28 57.82 3.29
 0 -3 -28 60.46 3.57
 0 3 29 45.2 2.69
 0 -3 -29 51.4 2.92
 0 3 30 0.56 0.87
 0 4 -30 89.79 4.35
 0 4 -29 69.48 3.57
 0 4 -29 64.34 3.32
 0 4 -28 90.71 4.49
 0 4 -28 77.91 4.2
 0 4 -27 75.27 4.26
 0 4 -27 72.94 4
 0 4 -26 68.19 3.91
 0 4 -25 12.64 1.65
 0 4 -25 12.9 1.91
 0 -4 24 7.57 2.39
 0 4 -24 6.95 1.59
 0 4 -23 91.05 4.93
 0 -4 23 78.73 5.61
 0 4 -23 84 4.79
 0 4 -22 14.94 2.14
 0 4 -22 14.52 1.93
 0 4 -22 12.16 2.05
 0 -4 22 10.54 3.08
 0 4 -21 34.15 2.78
 0 4 -21 35.18 2.91
 0 4 -20 20.75 3.53
 0 4 -20 15.03 2.2
 0 4 -20 15.73 2.13
 0 -4 20 10.33 3.43
 0 4 -19 39.88 4.14
 0 -4 19 32.12 4.15
 0 4 -19 37.51 2.96
 0 4 -19 39.09 2.83
 0 4 -19 40.07 3.11
 0 4 -19 33.63 3.23
 0 4 -18 -0.54 1.7
 0 4 -18 1.51 1.77
 0 4 -18 2.77 2.56
 0 4 -18 3.35 1.91
 0 4 -18 3.23 1.74
 0 -4 18 0.93 3.32
 0 4 -17 317.13 13.89
 0 4 -17 309.99 13.91
 0 4 -17 297.48 13.67
 0 4 -17 296.69 13.72
 0 4 -17 296.15 13.65
 0 4 -17 292.15 14.93
 0 4 -17 285.67 14.27
 0 -4 17 273.77 14.56
 0 4 -16 1.34 1.47
 0 4 -16 -1.36 1.31
 0 4 -16 0.29 1.59
 0 -4 16 0.82 2.79
 0 4 -16 -2.04 2
 0 4 -16 -0.43 2.29
 0 4 -16 -0.56 1.65
 0 4 -16 0.9 1.5
 0 4 -15 37.47 2.72
 0 4 -15 38.32 2.59
 0 4 -15 35.47 2.72
 0 4 -15 39.78 2.61
 0 4 -15 32.81 3.03
 0 -4 15 38.77 3.76
 0 4 -15 33.95 2.42
 0 4 -15 39.08 2.43
 0 4 -15 41.04 3.68
 0 4 -14 10.72 1.58
 0 4 -14 11.69 1.6
 0 4 -14 10.99 1.73
 0 4 -14 9.37 1.39
 0 -4 14 12.11 2.93
 0 4 -14 12.35 1.63
 0 4 -14 10.64 1.79
 0 4 -14 11.62 1.47
 0 4 -14 11.13 1.55
 0 4 -13 535.89 24
 0 4 -13 549.42 23.95
 0 4 -13 576.32 24.08
 0 4 -13 491.3 24.26
 0 4 -13 539.76 23.92
 0 4 -13 521.29 23.99
 0 4 -13 559.72 23.94
 0 4 -13 547.91 23.89
 0 -4 13 513.46 24.54
 0 4 -12 2.87 1.47
 0 4 -12 0.34 1.04
 0 4 -12 2.17 1.25
 0 4 -12 2.64 2
 0 4 -12 0.69 1.24
 0 4 -12 3.74 1.58
 0 4 -11 251.8 11.19
 0 4 -11 239.24 11.13
 0 4 -11 245.85 11.45
 0 4 -11 243.22 11.93
 0 4 -10 125.65 5.93
 0 4 -10 121.21 5.96
 0 4 -10 125.72 6.69
 0 -4 10 120.82 6.61
 0 4 -10 118.61 6.1
 0 4 -9 503.59 23.68
 0 4 -9 512.32 23.22
 0 4 -9 542.33 23.09
 0 4 -9 518.52 23.26
 0 4 -8 97.15 5.1
 0 4 -8 104.05 4.86
 0 4 -8 91.99 4.98
 0 4 -7 518.71 23.67
 0 4 -7 560.4 23.9
 0 4 -6 59.72 3.37
 0 4 -6 68.53 3.84
 0 4 -5 38.28 2.33
 0 4 -5 37.81 2.97
 0 4 -4 99.77 5.29
 0 4 -4 97.68 4.79
 0 -4 4 99.51 4.59
 0 4 -3 220.5 10.28
 0 -4 3 208.44 9.66
 0 4 -3 230.93 9.83
 0 4 -2 51.36 3.75
 0 -4 2 59.57 2.84
 0 4 -2 51.87 2.99
 0 4 -2 57 3.03
 0 4 -1 365.77 15.66
 0 4 -1 333.43 15.58
 0 4 -1 373.46 16.15
 0 4 0 1610.17 70.71
 0 4 0 1675.61 71.13
 0 4 1 375.12 15.22
 0 4 1 283.34 15.56
 0 4 2 55.47 2.76
 0 4 2 37.92 3.47
 0 4 3 184.01 8.46
 0 4 3 193.71 9
 0 4 4 237.42 10.81
 0 4 4 249.47 11.29
 0 4 5 79.36 4.65
 0 4 5 86.05 4.27
 0 4 6 179.84 8.77
 0 4 6 187.18 8.59
 0 4 7 544.86 24.42
 0 4 7 551.82 24.37
 0 4 8 179.29 8.76
 0 4 8 192.3 8.85
 0 4 9 475.58 22.35
 0 4 9 546.28 22.63
 0 4 10 128.27 6.43
 0 4 10 144.87 6.84
 0 4 11 382.58 16.57
 0 -4 -11 350.2 15.98
 0 -4 -12 72.97 4.12
 0 -4 -12 78.44 3.91
 0 -4 -13 1136.97 50.43
 0 4 13 1129.07 50.81
 0 -4 -13 1170.11 50.24
 0 -4 -14 74.41 4.22
 0 4 14 76.19 4.6
 0 -4 -14 74.79 3.96
 0 -4 -15 131.9 6.82
 0 -4 -15 131.73 6.55
 0 4 15 150.52 7.3
 0 -4 -16 43.51 3.05
 0 4 16 46.31 3.41
 0 -4 -16 36.31 2.57
 0 -4 -17 257.66 13.19
 0 -4 -17 255.96 12.22
 0 4 17 261.99 12.77
 0 -4 -18 14.68 2.31
 0 4 18 21.31 2.58
 0 -4 -18 19.96 3.18
 0 -4 -19 12.51 2.14
 0 -4 -19 12.6 3.22
 0 4 19 12.66 2.35
 0 -4 -20 2.3 1.94
 0 -4 -20 0.63 2.07
 0 -4 -20 -0.54 2.62
 0 4 20 1.36 2.05
 0 -4 -21 7.03 2.15
 0 -4 -21 8.94 2.14
 0 -4 -21 6.83 2.94
 0 4 21 4.68 2.13
 0 -4 -22 5.21 2.01
 0 -4 -22 6.02 2.91
 0 -4 -22 6.91 2.07
 0 4 22 6.4 2.17
 0 4 23 190.55 9.49
 0 -4 -23 173.74 10.08
 0 -4 -23 171.53 8.92
 0 -4 -24 -0.89 1.79
 0 -4 -24 1.03 2.57
 0 4 24 1.01 1.5
 0 4 24 2.43 1.78
 0 -4 -25 8.88 1.88
 0 4 25 9.76 1.82
 0 -4 -25 13.15 2
 0 -4 -26 29.22 2.59
 0 -4 -26 27.24 2.25
 0 4 26 27.49 2.25
 0 4 27 34.56 2.47
 0 -4 -27 38.97 2.72
 0 4 28 41.38 2.55
 0 -4 -28 46.59 2.85
 0 4 29 18.4 1.42
 0 5 -29 50.89 2.88
 0 5 -29 66.02 3.12
 0 5 -28 133.44 6.54
 0 5 -28 145.67 6.72
 0 5 -27 38 2.62
 0 5 -27 45.14 2.92
 0 5 -26 25.86 2.23
 0 5 -26 31.14 2.57
 0 5 -26 27.22 2.05
 0 5 -25 4.08 1.38
 0 5 -25 3.51 1.64
 0 5 -24 34.69 2.63
 0 5 -24 35.68 2.79
 0 -5 23 6.5 2.68
 0 5 -22 44.69 3.31
 0 5 -22 54.06 3.45
 0 -5 22 46.71 4.43
 0 5 -22 50.32 3.52
 0 5 -21 20.87 2.27
 0 -5 21 23.35 3.82
 0 5 -21 22.82 2.51
 0 5 -20 12.4 2.15
 0 5 -20 9.52 2.15
 0 -5 20 10.1 3.44
 0 5 -20 10.51 2.04
 0 5 -19 54.88 3.92
 0 5 -19 67.65 3.99
 0 -5 19 54.61 5.22
 0 5 -19 60.84 3.74
 0 5 -18 87.9 4.93
 0 5 -18 82.99 5.06
 0 -5 18 86.54 6.24
 0 5 -18 95.2 5.13
 0 5 -18 93.22 4.85
 0 -5 17 8.52 3.41
 0 5 -17 12.55 2.01
 0 5 -17 13.76 1.7
 0 5 -17 11.75 2
 0 5 -17 13.11 1.94
 0 5 -17 16.14 2.09
 0 5 -16 71.65 4.24
 0 5 -16 63.72 4.09
 0 -5 16 68.29 5.27
 0 5 -16 75.74 3.94
 0 5 -16 74.99 4.13
 0 5 -16 71.61 4.05
 0 5 -16 67.16 3.93
 0 5 -15 218.76 10.6
 0 5 -15 236.4 10.66
 0 5 -15 223.06 10.55
 0 -5 15 215.53 11.33
 0 5 -15 224.74 10.41
 0 5 -15 214.21 10.46
 0 5 -15 235.09 10.64
 0 5 -15 226.94 10.5
 0 5 -15 223.36 10.46
 0 5 -14 243.6 11.68
 0 5 -14 259.22 11.81
 0 5 -14 244.6 11.64
 0 5 -14 265.77 11.66
 0 5 -14 251.61 11.71
 0 5 -14 252.16 11.64
 0 5 -14 257.04 11.63
 0 5 -14 246.71 11.55
 0 -5 14 240.49 12.4
 0 5 -13 86.94 4.4
 0 5 -13 81.61 4.42
 0 -5 13 86.9 5.4
 0 5 -13 85 4.53
 0 5 -13 90.62 4.49
 0 5 -13 83.71 4.44
 0 5 -13 75.01 4.68
 0 5 -13 80.49 4.46
 0 5 -13 89.42 4.56
 0 5 -12 295.08 13.4
 0 -5 12 299.08 14.06
 0 5 -12 289.77 13.29
 0 5 -12 299.43 13.34
 0 5 -12 283.5 13.6
 0 5 -12 286.3 13.39
 0 5 -12 296.18 13.41
 0 5 -12 303.91 13.4
 0 5 -12 290.87 13.31
 0 5 -11 18.04 2
 0 5 -11 19.31 1.82
 0 5 -11 18.01 1.89
 0 5 -11 18.23 1.73
 0 5 -11 19.41 1.98
 0 5 -11 20.35 1.78
 0 5 -11 18.83 1.74
 0 5 -10 5.6 1.54
 0 5 -10 5 1.28
 0 5 -10 6.45 1.52
 0 5 -10 5.29 1.35
 0 5 -10 5.8 1.6
 0 5 -9 14.62 2.02
 0 5 -9 14.47 2.06
 0 5 -9 16.57 1.82
 0 5 -8 50.28 3.47
 0 5 -8 54.75 3.16
 0 5 -8 51.83 3.1
 0 5 -7 713.64 31.2
 0 5 -7 705.67 30.78
 0 5 -7 687.34 30.8
 0 5 -6 66.64 4.12
 0 5 -6 62.52 3.33
 0 5 -6 62.13 3.57
 0 5 -6 66.39 3.46
 0 5 -5 716.14 30.74
 0 5 -5 646.26 30.19
 0 5 -5 723.73 30.25
 0 5 -4 701.32 28.07
 0 -5 4 605.73 27.29
 0 5 -4 602.86 27.43
 0 5 -4 647.61 27.48
 0 5 -3 1146.42 48.53
 0 -5 3 1064.09 47.85
 0 5 -3 1101.14 47.98
 0 5 -3 1140.17 48.06
 0 5 -2 761.08 34.47
 0 5 -2 807.54 34.95
 0 5 -2 710.03 34.33
 0 -5 2 862.99 34.3
 0 5 -1 6.01 2.48
 0 5 -1 8.48 1.41
 0 5 0 8.37 2.52
 0 5 0 8.49 1.31
 0 5 1 6.09 2.36
 0 5 1 8.06 1.34
 0 5 2 1005.52 41.53
 0 5 2 845.73 41.97
 0 5 3 1043.73 43.8
 0 5 3 928.25 44.21
 0 5 4 704.56 31.44
 0 5 4 747.52 32.01
 0 5 5 1019.53 44.89
 0 5 5 1048.07 45.39
 0 5 6 115.18 5.51
 0 5 6 109.42 6.02
 0 5 7 773.91 33.67
 0 5 7 755.5 34.04
 0 5 8 72.05 4.07
 0 5 8 72.94 4.31
 0 5 9 6.38 1.79
 0 5 9 5.17 1.46
 0 5 10 14.22 1.84
 0 5 11 61.66 3.44
 0 -5 -11 64.64 3.55
 0 5 12 437.41 19.72
 0 -5 -12 434.55 19.69
 0 5 12 463.24 20.29
 0 -5 -12 453.65 19.91
 0 5 13 117 5.95
 0 5 13 127.21 6.51
 0 -5 -13 124.92 6.18
 0 5 14 165.94 8.12
 0 5 14 172.34 8.74
 0 -5 -14 179.36 8.36
 0 5 15 235.36 10.84
 0 5 15 233.03 11.48
 0 -5 -15 232.89 11.06
 0 5 16 70.25 4.15
 0 5 16 74.28 4.63
 0 -5 -16 78.75 4.36
 0 5 17 48.03 3.6
 0 -5 -17 50.01 3.33
 0 -5 -17 44.64 4.33
 0 5 17 43.6 3.11
 0 5 18 15.06 2.41
 0 5 18 12.48 1.91
 0 -5 -18 15.54 3.11
 0 -5 -18 13.64 2.21
 0 5 19 35.44 3.16
 0 -5 -19 25.73 3.6
 0 5 19 32.19 2.74
 0 -5 -19 34.1 2.86
 0 5 20 31.47 3.04
 0 -5 -20 31.28 2.79
 0 5 20 26.9 2.54
 0 -5 -20 28.92 3.78
 0 -5 -21 7.16 1.98
 0 5 21 8.04 1.96
 0 -5 -21 7.66 2.21
 0 -5 -21 3.03 2.72
 0 5 21 7.97 1.9
 0 5 21 5.89 2.09
 0 -5 -22 119.06 7.83
 0 -5 -22 128.14 6.76
 0 -5 -22 123.78 6.75
 0 5 22 145.18 6.97
 0 5 22 127.04 6.6
 0 5 22 119.85 7.09
 0 -5 -23 5.51 2.73
 0 5 23 1.87 1.69
 0 5 23 3.48 1.62
 0 -5 -24 126.45 6.33
 0 -5 -24 117.94 6.22
 0 5 24 114.1 6.04
 0 -5 -25 3.15 1.63
 0 5 25 3.28 1.59
 0 -5 -25 3.5 1.76
 0 -5 -26 6.89 1.55
 0 -5 -26 4.77 1.63
 0 5 26 5.27 1.44
 0 -5 -27 6.29 1.5
 0 5 27 6.36 1.31
 0 5 28 59.31 3.19
 0 -5 -28 67.98 3.48
 0 5 29 59.18 2.89
 0 6 -29 6.2 0.84
 0 6 -29 4.98 0.99
 0 6 -28 37.19 2.31
 0 6 -28 34.32 2.16
 0 6 -27 85.75 4.38
 0 6 -27 78.94 4.23
 0 6 -26 7.3 1.36
 0 6 -26 7.85 1.7
 0 6 -26 5.14 1.52
 0 6 -25 2.19 1.37
 0 6 -25 2.3 1.76
 0 6 -25 3.47 1.54
 0 6 -24 2.75 1.66
 0 6 -24 4.86 1.57
 0 6 -23 143.14 7
 0 6 -23 138.94 6.95
 0 6 -23 126.03 6.78
 0 -6 22 70.76 5.33
 0 6 -21 63.37 4.06
 0 6 -21 62.81 4.25
 0 -6 21 68.03 5.34
 0 6 -21 68.23 4.28
 0 6 -21 79.08 4.38
 0 6 -20 321.66 14.3
 0 6 -20 293.68 14.28
 0 6 -20 307.78 14.11
 0 -6 20 281.68 15.01
 0 -6 19 18.75 3.87
 0 6 -19 20.4 2.47
 0 6 -19 22.09 2.17
 0 6 -19 22.07 2.49
 0 6 -19 21.02 2.26
 0 -6 18 25.45 4.08
 0 6 -18 20.51 2.07
 0 6 -18 18.23 2.29
 0 6 -18 17.25 2.28
 0 6 -18 21.65 2.27
 0 6 -17 29.9 2.77
 0 6 -17 33.52 2.66
 0 6 -17 30.16 2.79
 0 -6 17 30.68 4.15
 0 6 -17 33.45 2.51
 0 6 -17 29.06 2.64
 0 6 -16 37.47 2.79
 0 6 -16 41.98 3.04
 0 6 -16 40.17 3.09
 0 6 -16 39.53 3.1
 0 6 -16 44.22 2.97
 0 -6 16 46.27 4.33
 0 6 -16 39.92 2.92
 0 6 -16 40.29 3.02
 0 6 -16 40.92 2.75
 0 6 -15 0.55 1.43
 0 6 -15 1.74 1.65
 0 6 -15 1.86 1.64
 0 6 -15 0.96 1.53
 0 6 -15 1.53 1.77
 0 -6 15 5.95 3.01
 0 6 -15 0.09 1.42
 0 6 -15 0.72 1.48
 0 6 -15 1.78 1.39
 0 6 -14 279.45 12.32
 0 6 -14 251.23 12.31
 0 6 -14 266.88 12.22
 0 6 -14 286.37 12.47
 0 6 -14 267.11 12.29
 0 6 -14 268.24 12.2
 0 6 -14 249.72 12.28
 0 -6 14 262.46 13.09
 0 6 -14 254.02 12.26
 0 -6 13 204.68 10.91
 0 6 -13 218.56 10.13
 0 6 -13 210.56 10.08
 0 6 -13 216.33 10.14
 0 6 -13 241.39 10.2
 0 6 -13 219.03 10.05
 0 6 -13 196.82 10.09
 0 6 -13 211.64 10.02
 0 6 -12 26.61 2.47
 0 -6 12 28.2 3.24
 0 6 -12 28.46 2.22
 0 6 -12 31.25 2.46
 0 6 -12 28.55 2.19
 0 6 -12 31.41 2.2
 0 6 -12 29.23 2.2
 0 6 -12 30.42 2.32
 0 6 -11 121.11 5.81
 0 6 -11 113.66 5.87
 0 6 -11 120.99 5.65
 0 6 -11 103.82 5.45
 0 6 -11 108.35 5.97
 0 6 -11 115.34 5.71
 0 6 -11 117.46 5.76
 0 6 -11 111.19 5.72
 0 6 -11 123.13 5.71
 0 6 -10 80.35 4.13
 0 6 -10 86.05 4.17
 0 6 -10 73.2 4.14
 0 6 -10 79.83 4.23
 0 6 -10 81.19 4.13
 0 6 -10 81.86 4.61
 0 6 -10 83.98 4.42
 0 6 -10 79.47 4.15
 0 6 -10 71.35 4.26
 0 6 -9 1.08 1.31
 0 6 -9 1.86 1.35
 0 6 -9 2.83 1.79
 0 6 -9 0.12 1.19
 0 6 -9 -0.19 1.13
 0 6 -9 0.06 1.21
 0 6 -9 0.22 1.69
 0 6 -9 0.49 1.23
 0 6 -8 23.9 2.23
 0 6 -8 22.13 1.93
 0 6 -8 21.94 2.59
 0 6 -7 4.29 1.75
 0 6 -7 3.58 2.1
 0 6 -7 4.28 1.18
 0 6 -6 1883.91 80.38
 0 6 -6 1830.2 80.32
 0 6 -6 1816.7 80.9
 0 6 -5 129.69 5.88
 0 6 -5 126.29 6.05
 0 -6 5 121.65 5.7
 0 6 -5 111.94 5.83
 0 6 -5 119.88 6.64
 0 6 -4 1886.1 79.07
 0 6 -4 1801.82 78.93
 0 -6 4 1734.61 78.84
 0 6 -4 1896.75 79.02
 0 6 -4 1829.33 79.64
 0 6 -3 708.76 33.77
 0 -6 3 785.18 33.77
 0 6 -3 749.16 34.48
 0 6 -2 361.96 15.82
 0 6 -2 301.56 15.55
 0 -6 2 378.4 15.51
 0 6 -2 329.76 15.65
 0 6 -2 384.98 16.47
 0 6 -1 505.12 21.26
 0 6 -1 481.46 21.08
 0 6 -1 442.03 21.17
 0 6 -1 490.47 21.9
 0 6 0 272.15 12.22
 0 6 0 258.14 12.28
 0 6 1 477.54 20.69
 0 6 1 461.37 20.75
 0 6 1 454.82 21.37
 0 6 2 457.68 19.61
 0 6 2 425.91 19.67
 0 6 2 439.21 20.34
 0 6 3 1002.59 45.15
 0 6 3 1113.33 45.33
 0 6 3 981.78 45.8
 0 6 4 1482.73 64.86
 0 6 4 1482.27 64.97
 0 6 4 1535.07 65.59
 0 6 5 176.39 8.09
 0 6 5 182.65 8.87
 0 6 5 168.6 8.16
 0 6 6 1703.32 75.01
 0 6 6 1716.13 74.51
 0 6 7 11.3 2.28
 0 6 8 27.79 2.68
 0 6 9 3.52 1.8
 0 6 9 4.19 1.38
 0 6 10 70.43 3.83
 0 6 10 73.39 3.73
 0 6 10 65.3 4.13
 0 6 10 63.12 3.57
 0 6 11 115.4 5.76
 0 -6 -11 114.87 5.74
 0 6 11 117.86 5.89
 0 -6 -12 5.19 1.38
 0 6 12 5.95 1.48
 0 6 12 4.08 1.53
 0 -6 -13 194.15 8.82
 0 6 13 182.53 9.13
 0 6 13 184.17 8.88
 0 6 13 175.01 8.64
 0 -6 -14 374.22 17.29
 0 6 14 381.52 17.72
 0 6 14 404.25 17.52
 0 6 14 370.48 17.15
 0 -6 -15 50.81 3.24
 0 6 15 45.21 3.48
 0 6 15 44.85 3.13
 0 -6 -16 88.87 5.04
 0 6 16 95.47 5.22
 0 6 16 92.85 5.4
 0 6 16 89.09 4.9
 0 6 17 18.82 2.29
 0 6 17 21.3 2.56
 0 -6 -17 21.05 2.24
 0 6 17 16.51 2.11
 0 6 18 47.98 3.3
 0 6 18 50.08 3.47
 0 -6 -18 48.12 4.52
 0 -6 -18 48.34 3.4
 0 -6 -19 17.26 3.33
 0 -6 -19 16.64 2.25
 0 6 19 16.47 2.23
 0 6 19 17.05 2.22
 0 -6 -20 203.49 9.72
 0 6 20 202.3 9.57
 0 6 20 194.55 9.8
 0 -6 -20 184.25 10.83
 0 -6 -21 60.44 4.03
 0 -6 -21 60.37 4.21
 0 -6 -21 61.08 5.22
 0 6 21 63.2 3.89
 0 6 22 78.76 3.97
 0 6 22 78.11 4.62
 0 -6 -22 70.03 5.57
 0 6 23 125.38 6.28
 0 6 23 121.1 5.85
 0 -6 -23 125.37 6.51
 0 -6 -23 122.99 6.41
 0 -6 -24 0.79 1.56
 0 -6 -24 0.91 1.72
 0 6 24 0.15 1.51
 0 -6 -25 17.32 1.89
 0 6 25 16.42 1.76
 0 -6 -25 12.79 1.88
 0 6 26 -1.44 1.2
 0 -6 -26 -0.23 1.35
 0 -6 -26 -0.44 1.36
 0 -6 -27 36.29 2.34
 0 6 27 39.51 2.23
 0 6 28 42.6 2.22
 0 7 -28 2.24 0.92
 0 7 -28 2.02 0.85
 0 7 -27 20.76 1.74
 0 7 -27 27.01 1.87
 0 7 -26 4.08 1.34
 0 7 -26 1.14 1.36
 0 7 -26 1.8 1.15
 0 7 -25 0.56 1.41
 0 7 -25 0.78 1.32
 0 7 -25 0.76 1.53
 0 7 -24 27.74 2.36
 0 7 -24 30.15 2.48
 0 7 -24 32.47 2.58
 0 7 -23 44.69 3.15
 0 7 -23 51.07 3.33
 0 7 -23 44.7 3.19
 0 7 -22 28.46 2.65
 0 7 -22 28.32 2.61
 0 7 -22 29.8 2.48
 0 -7 21 284.06 14.28
 0 -7 20 1.23 3.26
 0 7 -20 1.26 1.88
 0 7 -20 0.11 1.69
 0 7 -20 0.83 1.63
 0 7 -19 480.88 21.52
 0 7 -19 471.74 21.52
 0 7 -19 466.4 21.69
 0 7 -19 498.41 21.65
 0 -7 19 451.55 22.51
 0 7 -18 7.15 1.83
 0 7 -18 7.29 1.65
 0 7 -18 6.38 1.99
 0 -7 18 10.97 3.55
 0 7 -18 3.87 1.83
 0 7 -17 3 1.6
 0 7 -17 1.72 1.65
 0 7 -17 1.72 1.93
 0 -7 17 2.25 3.29
 0 7 -17 1.82 1.75
 0 7 -17 -0.32 1.61
 0 7 -16 41.33 2.96
 0 7 -16 37.2 3.07
 0 7 -16 36.85 2.83
 0 7 -16 39.14 2.9
 0 7 -16 42.85 2.92
 0 7 -16 46.83 3.13
 0 -7 16 37.8 4.3
 0 7 -16 40.8 2.94
 0 7 -16 38.89 3.08
 0 7 -15 107.07 5.74
 0 7 -15 110.6 5.84
 0 7 -15 111.64 5.63
 0 7 -15 102.18 5.69
 0 7 -15 112.78 5.69
 0 7 -15 114.67 5.76
 0 -7 15 102.75 6.82
 0 7 -15 97.13 5.69
 0 7 -15 117.45 5.94
 0 7 -14 203.52 9.4
 0 7 -14 189.91 9.44
 0 7 -14 199.94 9.31
 0 7 -14 187.85 9.31
 0 7 -14 196.36 9.29
 0 7 -14 187.41 9.34
 0 -7 14 194.67 10.29
 0 7 -14 186.84 9.3
 0 7 -14 206.68 9.49
 0 7 -13 69.23 4.18
 0 -7 13 73.48 5.19
 0 7 -13 78.85 4.22
 0 7 -13 75.5 4.06
 0 7 -13 70.36 4.13
 0 7 -13 73.13 4.16
 0 7 -13 76 4.13
 0 7 -13 66.27 4.27
 0 7 -12 241.57 11.48
 0 7 -12 236.09 11.4
 0 -7 12 243.55 12.32
 0 7 -12 241.21 11.38
 0 7 -12 240.69 11.35
 0 7 -12 256.72 11.33
 0 7 -12 238.55 11.31
 0 7 -12 251.43 11.35
 0 7 -11 248.76 12.17
 0 7 -11 268.7 12.04
 0 7 -11 278.4 12.09
 0 7 -11 267.9 12.06
 0 7 -11 263.6 11.98
 0 7 -11 231.55 11.84
 0 7 -11 280.21 12.06
 0 7 -10 18.25 1.88
 0 7 -10 14.9 1.62
 0 7 -10 15.61 1.78
 0 7 -10 16.84 1.75
 0 7 -10 12.89 1.55
 0 7 -10 13.44 2.16
 0 7 -10 13.98 1.67
 0 7 -10 17.2 1.85
 0 7 -9 114.5 6.1
 0 7 -9 116.59 5.87
 0 7 -9 118.36 5.77
 0 7 -9 120.77 5.9
 0 7 -9 120.31 5.79
 0 7 -9 115.82 5.83
 0 7 -9 125.13 5.91
 0 7 -8 34.35 2.71
 0 7 -8 32.07 2.17
 0 7 -8 32.99 2.36
 0 7 -8 30.74 2.24
 0 7 -8 36.34 2.4
 0 7 -8 33.77 2.25
 0 7 -8 37.67 2.4
 0 7 -7 611.3 26.8
 0 7 -7 598.65 26.49
 0 7 -7 628.36 26.63
 0 7 -7 600.65 26.5
 0 7 -7 597.42 26.53
 0 7 -7 582.03 26.57
 0 7 -6 -0.89 1.9
 0 7 -6 0.37 1.28
 0 7 -6 0.27 1.26
 0 7 -5 1039 45.06
 0 7 -5 1018.24 44.78
 0 7 -4 13.07 1.57
 0 7 -4 12.08 2.1
 0 7 -4 7.91 2.4
 0 7 -3 494.58 24.36
 0 7 -3 541.81 24.02
 0 7 -3 576.89 23.69
 0 7 -3 513.61 23.47
 0 7 -2 508.38 23.32
 0 7 -2 565.28 23.61
 0 7 -2 506.25 24.44
 0 -7 2 527.58 23.35
 0 7 -1 122.22 6.54
 0 7 -1 144.61 6.47
 0 7 -1 140.98 7.33
 0 -7 1 126.1 6.37
 0 7 0 1.83 1.37
 0 7 0 2.45 2.43
 0 7 0 1.89 1.52
 0 7 1 163.3 8.55
 0 7 1 156.5 7.7
 0 7 1 165.15 7.65
 0 7 2 533.27 23.6
 0 7 2 495.79 22.59
 0 7 2 472.66 22.72
 0 7 2 537.23 22.46
 0 7 3 883.51 38.06
 0 7 3 831.25 38.95
 0 7 3 872.8 38.22
 0 7 4 11.21 1.23
 0 7 5 1326.9 59.15
 0 7 5 1387.3 59.09
 0 7 6 6.08 1.3
 0 7 6 4.62 1.09
 0 7 7 675.93 29.39
 0 7 7 660.65 29.5
 0 7 7 675.5 29.75
 0 7 8 0.97 1.01
 0 7 8 1.78 1.34
 0 7 8 -0.18 1.34
 0 7 9 20.28 1.59
 0 7 9 20.81 1.95
 0 7 9 20.58 1.89
 0 7 10 9.56 1.61
 0 7 10 11.51 1.31
 0 7 10 10.12 1.7
 0 7 10 7.3 1.46
 0 7 11 53.73 3.28
 0 7 11 56.7 3.06
 0 7 11 55.83 3.43
 0 7 12 321.31 14.51
 0 7 12 315.6 14.79
 0 7 12 320.21 14.35
 0 7 13 354.57 17.14
 0 -7 -13 381.08 17.21
 0 7 13 379.06 17.47
 0 7 13 402.04 17.04
 0 7 14 375.73 17.23
 0 -7 -14 383.53 17.3
 0 7 14 371 17.5
 0 7 14 387.92 17.07
 0 7 15 359.32 17.09
 0 -7 -15 380.73 17.22
 0 7 15 367.62 17.42
 0 7 15 395.43 16.96
 0 -7 -16 -0.42 1.56
 0 7 16 3.82 1.74
 0 7 16 1.3 1.65
 0 7 16 3.63 1.31
 0 7 17 86.65 4.71
 0 -7 -17 86.5 4.82
 0 7 17 90.83 5.04
 0 7 17 82.23 4.42
 0 7 18 -0.28 1.19
 0 7 18 1.48 1.69
 0 -7 -18 -0.56 1.57
 0 7 18 0.55 1.58
 0 -7 -18 -2.13 2.59
 0 -7 -19 302.71 14.22
 0 7 19 304.11 14.11
 0 7 19 299.54 14.46
 0 -7 -19 284.51 15.49
 0 7 19 318.84 13.89
 0 7 20 0.14 1.51
 0 -7 -20 0.27 2.55
 0 -7 -21 176.89 8.49
 0 7 21 169.63 8.03
 0 7 21 181.57 8.72
 0 -7 -21 158.24 9.59
 0 -7 -22 29.37 2.78
 0 -7 -22 31.16 2.54
 0 7 22 32.75 2.09
 0 7 22 36.94 2.54
 0 -7 -23 2.45 1.46
 0 -7 -23 1.45 1.75
 0 7 23 1.93 1.45
 0 7 23 2.08 1.34
 0 7 23 2.65 0.92
 0 -7 -24 37.57 2.72
 0 7 24 34.11 2.4
 0 -7 -24 36.1 2.55
 0 -7 -25 15.45 1.83
 0 7 25 13.33 1.56
 0 -7 -25 15.29 1.59
 0 7 26 1.28 0.95
 0 -7 -26 1.21 1.2
 0 7 27 6.38 0.88
 0 8 -27 3.9 0.89
 0 8 -27 5.05 0.84
 0 8 -26 0.36 0.98
 0 8 -26 1.5 1.09
 0 8 -26 0.87 1
 0 8 -25 1.3 1.21
 0 8 -25 1.26 1.3
 0 8 -25 2.2 1.28
 0 8 -24 0.92 1.4
 0 8 -24 -0.47 1.36
 0 8 -24 -1.08 1.39
 0 8 -23 0.87 1.59
 0 8 -23 3.24 1.56
 0 8 -23 3.34 1.58
 0 8 -22 135.08 6.76
 0 8 -22 131.4 6.74
 0 8 -22 134.5 6.88
 0 8 -21 -0.37 1.55
 0 8 -21 -0.31 1.63
 0 8 -21 0.93 1.79
 0 8 -21 -0.47 1.78
 0 8 -21 1.11 1.4
 0 8 -21 1.65 1.56
 0 -8 20 281.91 13.94
 0 8 -20 274.24 12.89
 0 8 -19 8.7 1.96
 0 8 -19 4.52 1.68
 0 -8 19 9.19 3.2
 0 8 -18 61.27 3.67
 0 8 -18 52.51 3.71
 0 -8 18 61.61 5.11
 0 8 -18 51.91 3.8
 0 8 -18 57.72 3.6
 0 8 -18 61.24 3.79
 0 8 -17 12.47 2.23
 0 8 -17 17.88 2.09
 0 -8 17 17.98 3.57
 0 8 -17 19.47 2.12
 0 8 -17 16.53 2.09
 0 8 -16 164.02 7.9
 0 8 -16 153.57 8.11
 0 8 -16 165.44 8.04
 0 8 -16 158.81 7.97
 0 8 -16 170.18 8.06
 0 8 -16 147.44 7.91
 0 -8 16 164.71 9.14
 0 8 -16 161.96 7.93
 0 8 -16 166.08 8.15
 0 8 -15 37.23 2.67
 0 8 -15 28.26 3
 0 8 -15 35.38 2.75
 0 8 -15 38.48 2.8
 0 8 -15 34.75 2.85
 0 8 -15 30.1 2.65
 0 -8 15 38.05 4.08
 0 8 -15 33.21 2.69
 0 8 -15 35.99 2.9
 0 8 -14 121.36 6.16
 0 8 -14 128.95 6.51
 0 8 -14 118.56 6.27
 0 -8 14 119.11 7.31
 0 8 -14 117.87 6.47
 0 8 -14 115.71 6.25
 0 8 -14 127.81 6.43
 0 8 -14 121.9 6.26
 0 8 -14 120.92 6.24
 0 8 -13 -1.23 2.13
 0 8 -13 0.51 1.58
 0 -8 13 0.61 2.73
 0 8 -13 2.23 1.52
 0 8 -13 -0.68 1.41
 0 8 -13 0.09 1.53
 0 8 -13 0.7 1.4
 0 8 -13 0.55 1.76
 0 -8 12 3.6 2.86
 0 8 -12 1.08 1.76
 0 8 -12 -1 1.7
 0 8 -12 2.29 1.41
 0 8 -12 1.12 1.52
 0 8 -12 1.1 1.54
 0 8 -12 0.92 1.35
 0 8 -12 0.44 2.12
 0 8 -11 12.02 1.62
 0 8 -11 12.16 1.83
 0 8 -11 9.75 1.66
 0 8 -11 13.67 2.35
 0 8 -11 12.46 1.93
 0 8 -11 10.15 1.61
 0 8 -11 10.07 1.74
 0 8 -11 10.58 2.12
 0 8 -10 37.87 3.34
 0 8 -10 37.36 2.7
 0 8 -10 36.25 2.53
 0 8 -10 44.06 2.79
 0 8 -10 40.56 2.64
 0 8 -10 46.1 2.84
 0 8 -10 43.08 2.78
 0 8 -10 33.13 3.13
 0 8 -10 40.29 2.62
 0 8 -9 11.01 1.44
 0 8 -9 7.9 1.56
 0 8 -9 10.54 1.63
 0 8 -9 10.18 1.84
 0 8 -9 8.32 2.12
 0 8 -9 11.89 1.83
 0 8 -9 11.05 1.46
 0 8 -9 11.26 1.63
 0 8 -9 8.47 2.29
 0 8 -8 121.46 5.89
 0 8 -8 124.57 5.8
 0 8 -8 112.54 5.92
 0 8 -8 112.23 5.87
 0 8 -8 116.55 6.8
 0 8 -8 125.08 6.31
 0 8 -8 116.65 5.72
 0 8 -8 116.59 5.81
 0 8 -7 3.13 1.09
 0 8 -7 4.31 1.43
 0 8 -7 5.42 1.98
 0 8 -7 3.16 1.28
 0 8 -7 3.88 1.11
 0 8 -7 2.98 1.36
 0 8 -7 1.09 2.26
 0 8 -7 2.42 1.44
 0 8 -7 4.32 1.51
 0 8 -6 840.3 37.13
 0 8 -6 868.39 36.06
 0 8 -6 773.99 35.96
 0 8 -6 799.77 36
 0 8 -6 833.91 36.01
 0 8 -6 855.49 36.37
 0 8 -6 815.41 36.09
 0 8 -5 0.86 2.05
 0 8 -5 1.11 1.4
 0 8 -5 2.36 1.42
 0 8 -5 1.17 1.3
 0 8 -5 0.82 1.26
 0 8 -5 2.89 2.34
 0 8 -4 1151.56 51.68
 0 8 -4 1149.7 50.67
 0 8 -4 1226.28 50.65
 0 8 -4 1116.44 50.59
 0 8 -4 1137.76 51.01
 0 8 -4 1170.36 50.7
 0 8 -3 11.73 2.86
 0 8 -3 13.95 1.65
 0 8 -3 13.99 1.64
 0 8 -3 16.52 1.68
 0 8 -3 16.59 1.61
 0 8 -2 141 7.13
 0 8 -2 162.46 8.28
 0 8 -2 139.66 7.01
 0 8 -2 146.5 6.96
 0 8 -2 159.39 7.09
 0 8 -1 13.53 1.65
 0 8 -1 16.61 1.58
 0 8 -1 15.35 2.84
 0 8 -1 14.73 1.71
 0 8 0 36.43 2.31
 0 8 0 34.17 2.22
 0 8 0 35.5 2.35
 0 8 0 37.45 3.57
 0 8 1 19.9 2.04
 0 8 1 19.56 1.65
 0 8 1 18.52 2.97
 0 8 1 18.47 1.74
 0 8 2 135.99 6.45
 0 8 2 135.41 6.69
 0 8 2 164.91 7.88
 0 8 2 162.82 6.95
 0 8 2 120.08 6.36
 0 8 3 5.05 1.26
 0 8 3 5.53 2.62
 0 8 3 6.72 1.56
 0 8 3 2.76 1.25
 0 8 3 4.52 1.03
 0 8 3 3.55 1.49
 0 8 4 1161.84 51.92
 0 8 4 1168.7 51.58
 0 8 4 1170.84 51.64
 0 8 4 1228.71 51.51
 0 8 4 1195.4 52.7
 0 8 4 1161.24 51.57
 0 8 5 16.36 2.78
 0 8 5 17.5 1.47
 0 8 5 16.95 1.76
 0 8 5 14.93 1.65
 0 8 5 16 1.85
 0 8 6 1188.61 52.42
 0 8 6 1172.31 52.02
 0 8 6 1211.8 53.13
 0 8 6 1214.27 52.11
 0 8 7 5.97 2.22
 0 8 7 2.6 1.16
 0 8 7 2.54 1.33
 0 8 7 1.91 1.52
 0 8 8 165.43 9.08
 0 8 8 171.47 8.53
 0 8 8 172.15 8.05
 0 8 8 178.96 8.23
 0 8 9 8 1.66
 0 8 9 11.46 1.8
 0 8 9 12 2.32
 0 8 9 8.9 1.35
 0 8 9 8.45 1.72
 0 8 10 4.13 1.55
 0 8 10 4.48 2.04
 0 8 10 4.82 1.27
 0 8 10 4.78 1.58
 0 8 10 5.04 1.66
 0 8 11 35.14 2.7
 0 8 11 31.79 2.42
 0 8 11 28.06 2.14
 0 8 12 5.8 1.72
 0 8 12 4.92 1.27
 0 8 12 7.22 1.65
 0 8 13 6.12 1.8
 0 8 13 5.52 1.74
 0 8 13 4.1 1.24
 0 8 14 241.05 11.74
 0 8 14 234.79 11.42
 0 8 14 256.74 11.3
 0 8 15 18.39 2.24
 0 8 15 18.06 2.11
 0 8 15 15.51 1.74
 0 8 16 75.54 4.34
 0 8 16 73.58 4.56
 0 8 16 79.59 4.12
 0 8 17 42.86 3.09
 0 8 17 43.51 3.37
 0 8 17 52.63 2.92
 0 8 18 48.59 3.47
 0 8 18 52.01 2.89
 0 8 18 43.73 3.08
 0 8 19 2.85 1.7
 0 -8 -19 6.24 2.72
 0 8 20 219.59 10.29
 0 8 20 227.66 10.09
 0 8 20 220.2 10.7
 0 -8 -20 211.8 10.33
 0 -8 -20 207.1 11.62
 0 -8 -21 0.8 1.81
 0 8 21 3.21 1.05
 0 -8 -21 1.39 1.33
 0 8 21 2.23 1.49
 0 -8 -22 79.68 4.5
 0 -8 -22 77.76 4.16
 0 8 22 79.67 4.13
 0 8 22 73.22 3.83
 0 8 23 2.32 1.25
 0 -8 -23 5.21 1.73
 0 8 23 2.67 1.28
 0 8 23 3.62 0.92
 0 8 24 3.77 1.05
 0 -8 -24 3.76 1.55
 0 8 24 4.63 1.22
 0 -8 -25 7.3 1.48
 0 8 25 8.97 1.1
 0 -8 -26 5.78 1.16
 0 8 26 4.08 0.77
 0 9 -26 0.56 0.69
 0 9 -25 1.94 1
 0 9 -25 0.64 0.85
 0 9 -25 0.43 1.05
 0 9 -24 3.87 1.2
 0 9 -24 4.08 1.08
 0 9 -24 5.43 1.35
 0 9 -23 39.59 2.56
 0 9 -23 42.81 2.79
 0 9 -23 40.42 2.63
 0 9 -22 6.01 1.44
 0 9 -22 7.52 1.71
 0 9 -22 5.17 1.52
 0 9 -22 5.36 1.3
 0 9 -21 224.44 10.74
 0 9 -21 258.48 11.1
 0 9 -21 224.34 10.74
 0 9 -21 218.73 10.91
 0 9 -21 235.39 10.83
 0 9 -20 10.03 1.75
 0 9 -20 9.19 1.69
 0 9 -20 10.97 1.77
 0 9 -20 12.11 1.98
 0 9 -20 12.01 1.7
 0 9 -20 12.65 2.07
 0 9 -19 100.5 5.71
 0 9 -19 103.11 5.42
 0 9 -19 100.6 5.54
 0 9 -19 108.3 5.52
 0 9 -19 100.78 5.54
 0 9 -19 120.62 5.91
 0 -9 18 19.34 3.77
 0 9 -17 42.63 2.93
 0 9 -17 37.23 2.97
 0 9 -17 40.93 3.1
 0 -9 17 40.05 4.41
 0 9 -17 40.42 2.81
 0 9 -16 5.57 1.7
 0 -9 16 3.59 3.32
 0 9 -16 5.36 1.7
 0 9 -16 7.56 1.7
 0 9 -16 5.43 1.55
 0 9 -16 5 1.82
 0 9 -16 6.67 1.91
 0 9 -16 5.88 1.97
 0 9 -15 47.04 3.23
 0 9 -15 45.2 3.23
 0 -9 15 47.03 4.59
 0 9 -15 44.14 3.05
 0 9 -15 49.51 3.31
 0 9 -15 49.32 3.5
 0 9 -15 47.56 3.04
 0 9 -15 44.8 3.17
 0 9 -14 29.33 2.29
 0 9 -14 29.8 2.75
 0 9 -14 27.28 2.51
 0 9 -14 28.4 2.93
 0 -9 14 24.31 3.93
 0 9 -14 25.13 2.42
 0 9 -14 29.99 2.67
 0 9 -14 26.94 2.33
 0 9 -14 26.36 2.43
 0 9 -13 38.84 2.98
 0 9 -13 41.69 3.05
 0 9 -13 47.45 3.31
 0 9 -13 38.1 3.37
 0 -9 13 36.9 4.39
 0 9 -13 41.35 2.86
 0 9 -13 39.77 2.74
 0 9 -13 43.05 3.03
 0 9 -12 1.57 2.24
 0 9 -12 2.07 1.82
 0 9 -12 2.83 1.68
 0 -9 12 -0.22 2.97
 0 9 -12 2.18 1.65
 0 9 -12 2.67 1.41
 0 9 -12 1.83 1.69
 0 9 -12 2.28 1.47
 0 9 -12 -0.12 1.76
 0 9 -11 0.74 2.1
 0 9 -11 3.03 1.73
 0 9 -11 3.74 1.32
 0 9 -11 0.77 1.57
 0 9 -11 3.48 1.4
 0 9 -11 3.31 1.61
 0 9 -11 2.64 2.23
 0 9 -11 2.19 1.65
 0 9 -10 13.24 2.59
 0 9 -10 15.57 1.92
 0 9 -10 14.87 1.61
 0 9 -10 14.05 1.9
 0 9 -10 12.93 1.61
 0 9 -10 11.95 1.82
 0 9 -10 15.64 2.51
 0 9 -10 10.5 1.96
 0 9 -9 17.18 2.74
 0 9 -9 18.94 1.92
 0 9 -9 19.18 1.81
 0 9 -9 19.83 2.13
 0 9 -9 21.37 2.07
 0 9 -9 18.23 1.98
 0 9 -9 12.64 2.62
 0 9 -9 17.73 2.15
 0 9 -8 144.77 7.01
 0 9 -8 146.02 7.14
 0 9 -8 132.01 7.42
 0 9 -8 147.45 7.05
 0 9 -8 155.31 7.18
 0 9 -8 159.86 7.3
 0 9 -8 127.26 7.2
 0 9 -8 145.93 8.18
 0 9 -7 208.22 10.66
 0 9 -7 202.72 9.51
 0 9 -7 202.09 9.4
 0 9 -7 202.98 9.49
 0 9 -7 208.58 9.64
 0 9 -7 191 9.34
 0 9 -6 1.95 1.36
 0 9 -6 1.45 1.42
 0 9 -6 2.97 1.54
 0 9 -6 1.69 1.29
 0 9 -6 2.71 1.5
 0 9 -6 3.51 2.59
 0 9 -5 898.21 38.38
 0 9 -5 889.86 38.31
 0 9 -5 888.46 39.56
 0 9 -5 841.81 38.26
 0 9 -5 859.51 38.26
 0 9 -4 31.82 2.32
 0 9 -4 30.76 2.22
 0 9 -4 30.3 2.31
 0 9 -4 31.89 2.37
 0 9 -4 32.32 3.72
 0 9 -3 968.17 44.52
 0 9 -3 954.01 43.32
 0 9 -3 932.95 43.36
 0 9 -3 962.86 43.44
 0 9 -2 105.1 4.71
 0 9 -2 73.92 4.62
 0 9 -2 85.9 4.54
 0 9 -2 78.67 4.63
 0 9 -2 102 6.06
 0 9 -1 38.84 2.54
 0 9 -1 41.42 3.95
 0 9 -1 42.67 2.56
 0 9 -1 36.84 2.63
 0 9 0 1.24 2.59
 0 9 0 1.55 1.26
 0 9 0 1.46 1.46
 0 9 0 2.11 1.46
 0 9 0 0.34 1.26
 0 9 1 35.18 2.39
 0 9 1 37.13 2.55
 0 9 1 33.97 2.73
 0 9 1 34.64 2.42
 0 9 2 103.5 5.09
 0 9 2 101.67 5.23
 0 9 2 111.05 6.66
 0 9 2 112.47 5.35
 0 9 2 102.96 5.7
 0 9 2 104.97 5.24
 0 9 3 650.44 30.5
 0 9 3 711.8 30.36
 0 9 3 766.41 31.04
 0 9 3 628.35 30.58
 0 9 3 796.69 31.93
 0 9 4 10.38 1.59
 0 9 4 10.19 1.28
 0 9 4 9.63 1.42
 0 9 4 11.83 2.9
 0 9 4 11.53 1.85
 0 9 5 1025.43 43.9
 0 9 5 1032.53 43.78
 0 9 5 970.88 43.79
 0 9 5 980.11 45.01
 0 9 5 966.36 44.2
 0 9 6 4.02 1.31
 0 9 6 5.71 1.6
 0 9 6 4.41 1.74
 0 9 6 2.8 2.48
 0 9 7 268.97 11.88
 0 9 7 272.2 12
 0 9 7 240.32 12.11
 0 9 7 253.43 13
 0 9 7 255.23 12.33
 0 9 8 109.48 5.52
 0 9 8 120.39 5.71
 0 9 8 98.81 5.75
 0 9 8 116.4 6.71
 0 9 8 115.35 6.1
 0 9 9 1.15 2.18
 0 9 9 0.14 1.24
 0 9 9 0.57 1.44
 0 9 9 -1.12 1.7
 0 9 9 2.2 1.74
 0 9 10 5.39 2.27
 0 9 10 6.1 1.4
 0 9 10 5.27 1.51
 0 9 10 6.95 1.71
 0 9 10 3.71 1.75
 0 9 11 -0.07 1.32
 0 9 11 0.51 1.56
 0 9 11 2.02 1.74
 0 9 12 0.59 1.29
 0 9 12 0.09 1.6
 0 9 12 2.33 1.7
 0 9 13 25.6 2.05
 0 9 13 23.42 2.26
 0 9 13 24.6 2.52
 0 9 14 81.29 4.33
 0 9 14 80.21 4.5
 0 9 14 82.19 4.82
 0 9 15 63.31 3.54
 0 9 15 60.87 3.72
 0 9 15 67.08 4.21
 0 9 16 7.15 1.38
 0 9 16 11.11 1.78
 0 9 16 9.41 1.89
 0 -9 -17 114.04 7.21
 0 9 17 110.22 6.14
 0 -9 -18 65.32 5.05
 0 9 18 64.82 4.17
 0 9 19 35.5 2.31
 0 9 19 36.28 2.58
 0 9 20 41.44 2.42
 0 9 20 38.9 2.67
 0 9 21 128.35 6.21
 0 -9 -21 146.29 6.88
 0 9 21 131.57 6.4
 0 9 22 0.99 1.34
 0 9 22 0.83 0.85
 0 -9 -22 -0.99 1.73
 0 9 22 0.66 1.2
 0 9 23 7.82 1.18
 0 -9 -23 7.55 1.65
 0 9 23 5.39 1.24
 0 9 24 0.79 0.79
 0 -9 -24 0.77 1.3
 0 9 25 4.04 0.81
 0 -9 -25 4.43 1.14
 0 10 -24 7.68 0.95
 0 10 -24 5.89 1.07
 0 10 -23 32.8 2.05
 0 10 -23 33.33 2.26
 0 10 -22 83.17 4.19
 0 10 -22 87.39 4.42
 0 10 -22 76.96 4.09
 0 10 -21 4.92 1.32
 0 10 -21 5.05 1.6
 0 10 -21 3.94 1.38
 0 10 -20 134.42 6.98
 0 10 -20 136.11 6.77
 0 10 -20 154.03 7.09
 0 10 -20 135.65 6.83
 0 10 -19 62.36 3.99
 0 10 -19 64.63 3.9
 0 10 -19 71.36 4.1
 0 10 -19 67.7 3.78
 0 10 -18 2.24 1.35
 0 10 -18 2.45 1.73
 0 10 -18 3.18 1.6
 0 10 -18 2.41 1.29
 0 10 -18 1.24 1.7
 0 10 -17 76.51 4.37
 0 10 -17 67.16 4.19
 0 10 -17 73.37 4.37
 0 10 -17 67.58 4
 0 10 -17 74.2 3.94
 0 10 -16 23.22 2.27
 0 -10 16 21.89 3.66
 0 -10 15 -3.38 3.27
 0 10 -15 0.49 1.71
 0 10 -15 1.59 1.62
 0 10 -15 0.94 1.67
 0 -10 14 61.75 5.17
 0 10 -14 61.02 3.68
 0 10 -14 76.1 4.3
 0 10 -14 73.07 4.05
 0 10 -14 67.4 4.07
 0 10 -14 64.55 3.86
 0 10 -14 66.27 4.2
 0 10 -13 34.3 2.97
 0 10 -13 33.13 2.71
 0 10 -13 32.71 2.73
 0 10 -13 38.31 2.92
 0 -10 13 34.87 4.15
 0 10 -13 33.29 2.51
 0 10 -12 10.68 2.07
 0 10 -12 8.6 1.8
 0 10 -12 10.29 1.85
 0 10 -12 9.96 1.89
 0 10 -12 9.63 1.57
 0 -10 12 6.62 3.12
 0 10 -11 1.87 1.65
 0 10 -11 3.53 2.13
 0 10 -11 3.73 1.96
 0 10 -11 1.91 1.26
 0 10 -11 4.7 1.61
 0 10 -11 3.2 1.63
 0 10 -11 2.26 1.76
 0 10 -11 1.58 1.77
 0 10 -10 8.76 2.55
 0 10 -10 8.43 1.5
 0 10 -10 9.16 1.91
 0 10 -10 6.9 1.81
 0 10 -10 9.41 1.75
 0 10 -10 9.55 1.78
 0 10 -9 46.44 3.08
 0 10 -9 45.35 3.23
 0 10 -9 41.13 3.19
 0 10 -9 40.6 3.96
 0 10 -9 48.57 3.03
 0 10 -8 69.72 4.13
 0 10 -8 58.58 4.05
 0 10 -8 69.39 5.09
 0 10 -8 66.71 3.84
 0 10 -8 61.92 3.82
 0 10 -8 73.71 3.96
 0 10 -7 297.19 13.5
 0 10 -7 271.2 14.67
 0 10 -7 262.04 13.67
 0 10 -7 305.47 13.75
 0 10 -7 304.84 13.59
 0 10 -7 296.39 13.47
 0 10 -7 310.08 13.61
 0 10 -6 347.8 15.12
 0 10 -6 322.58 15.04
 0 10 -6 330.1 16.37
 0 10 -6 291.79 15.26
 0 10 -6 362.08 15.37
 0 10 -6 329.56 15.02
 0 10 -6 333.4 15.14
 0 10 -6 337.15 15.15
 0 10 -5 1.04 1.46
 0 10 -5 -0.92 2.7
 0 10 -5 0.73 1.54
 0 10 -5 1.42 2
 0 10 -5 1.33 1.3
 0 10 -5 0.34 1.52
 0 10 -5 1.01 1.43
 0 10 -4 668.89 27.28
 0 10 -4 596.81 27.27
 0 10 -4 668.21 28.89
 0 10 -4 618.13 27.25
 0 10 -4 573.55 27.14
 0 10 -4 611.2 27.26
 0 10 -3 529.41 20.2
 0 10 -3 387.26 20.01
 0 10 -3 489.52 21.59
 0 10 -3 431.43 19.99
 0 10 -3 454.78 20.15
 0 10 -2 612.07 23.1
 0 10 -2 441.97 22.93
 0 10 -2 564.79 24.47
 0 10 -2 484.25 22.86
 0 10 -2 538.61 23.08
 0 10 -1 62.4 4.99
 0 10 -1 52.71 3.41
 0 10 -1 58.06 3.53
 0 10 -1 60.72 3.47
 0 10 0 152.05 9.16
 0 10 0 176.56 7.94
 0 10 0 159.83 7.86
 0 10 1 66.93 5.3
 0 10 1 69.99 3.98
 0 10 1 73.06 3.91
 0 10 2 603.93 26.77
 0 10 2 634.15 26.86
 0 10 2 616.96 28.13
 0 10 2 555.35 27.15
 0 10 3 413.11 19.23
 0 10 3 429.71 19.33
 0 10 3 484.51 20.94
 0 10 3 435.07 19.78
 0 10 4 645.03 27.73
 0 10 4 576.88 28.14
 0 10 4 634.16 27.76
 0 10 4 633.01 29.06
 0 10 5 2.35 1.92
 0 10 5 1.78 2.48
 0 10 5 2.28 1.64
 0 10 5 3.16 1.48
 0 10 5 1.99 1.2
 0 10 6 275.61 13.45
 0 10 6 287 12.86
 0 10 6 250.73 13.16
 0 10 6 272.35 14.18
 0 10 7 216.71 11.36
 0 10 7 243.06 12.45
 0 10 7 232.02 11.13
 0 10 7 248.55 11.73
 0 10 7 260.29 11.3
 0 10 7 248.42 11.11
 0 10 8 168.16 9.03
 0 10 8 201.72 10.14
 0 10 8 172.66 8.76
 0 10 8 183.78 9.37
 0 10 8 198.72 8.97
 0 10 8 203.64 8.84
 0 10 9 21.41 2.41
 0 10 9 26.45 2.1
 0 10 9 28.4 2.35
 0 10 9 27.04 3.21
 0 10 9 23.15 2.53
 0 10 10 6.25 1.79
 0 10 10 6.09 1.71
 0 10 10 5.09 2.23
 0 10 10 4.73 1.43
 0 10 10 1.71 1.69
 0 10 11 29.38 2.26
 0 10 11 24.7 2.62
 0 10 11 30.87 2.41
 0 10 12 2.37 1.33
 0 10 12 4.14 1.86
 0 10 12 3.02 1.63
 0 10 13 20.86 1.97
 0 10 13 23.32 2.39
 0 10 13 21.45 2.12
 0 10 14 201.2 9.68
 0 10 14 212.49 10.31
 0 10 14 212.43 9.79
 0 10 15 7.29 1.88
 0 10 16 138.18 7.43
 0 10 16 144.89 6.97
 0 10 17 125.5 6.13
 0 10 17 122.62 6.02
 0 10 18 34.92 2.4
 0 10 18 34.62 2.22
 0 10 19 79.95 4.06
 0 10 19 75.19 3.91
 0 -10 -20 19.39 2.17
 0 10 20 15.48 1.61
 0 10 21 -0.3 1.32
 0 10 21 0.05 1.05
 0 -10 -21 1.16 1.53
 0 10 22 15.93 1.6
 0 10 22 20.72 1.45
 0 -10 -22 20.33 1.9
 0 10 22 17.01 1.39
 0 -10 -23 41.75 2.5
 0 10 23 40 2.16
 0 -10 -24 0.17 0.92
 0 11 -23 25.04 1.61
 0 11 -22 35.62 1.98
 0 11 -22 35.31 2.23
 0 11 -21 9.58 1.22
 0 11 -21 9.44 1.45
 0 11 -21 8.76 1.11
 0 11 -20 2.93 1.22
 0 11 -20 4.82 1.42
 0 11 -20 3.76 1.04
 0 11 -19 15.82 1.86
 0 11 -19 10.94 1.43
 0 11 -19 15.48 1.82
 0 11 -19 15.46 1.74
 0 11 -18 101.14 5.21
 0 11 -18 107.69 5.49
 0 11 -18 110.27 5.54
 0 11 -18 103.29 5.5
 0 11 -17 0.61 1.49
 0 11 -17 0.52 1.15
 0 11 -17 0.1 1.53
 0 11 -17 -0.4 1.47
 0 11 -16 19.12 2.18
 0 11 -16 17.32 2.15
 0 11 -16 18.06 1.77
 0 11 -16 21.07 2.15
 0 11 -16 20.72 2.03
 0 11 -15 45.74 3.11
 0 11 -15 39.73 2.89
 0 11 -15 44.52 3.03
 0 11 -15 46.57 3.15
 0 11 -15 34.4 2.56
 0 11 -14 54.81 3.26
 0 -11 14 60.2 4.82
 0 11 -14 55.75 3.55
 0 -11 13 -2.15 2.85
 0 11 -12 63.45 3.94
 0 11 -12 63.94 3.99
 0 11 -12 59.07 3.67
 0 11 -12 60.76 3.86
 0 -11 12 56.63 5
 0 11 -11 11.06 2.07
 0 11 -11 5.1 1.59
 0 11 -11 7.38 1.72
 0 11 -11 9.03 1.89
 0 11 -11 7.6 1.81
 0 -11 11 4.38 2.96
 0 11 -10 12.97 2.2
 0 11 -10 11.48 1.82
 0 11 -10 8.37 1.89
 0 11 -10 8.53 2.46
 0 11 -10 9.08 1.95
 0 11 -10 12.43 1.79
 0 11 -9 30.4 3.5
 0 11 -9 30.75 2.46
 0 11 -9 29.3 2.73
 0 11 -9 33.02 2.54
 0 11 -8 85.75 6.03
 0 11 -8 93.79 4.94
 0 11 -8 89.1 4.91
 0 11 -8 99.7 5.23
 0 11 -7 289.32 15.45
 0 11 -7 307.07 14.27
 0 11 -7 300.96 14.16
 0 11 -7 317.12 14.3
 0 11 -7 339.31 14.56
 0 11 -6 174.71 7.99
 0 11 -6 157.3 7.97
 0 11 -6 147.78 8.91
 0 11 -6 150.83 7.55
 0 11 -6 160.8 7.66
 0 11 -6 154.83 7.64
 0 11 -6 154.15 7.62
 0 11 -5 102.95 5.42
 0 11 -5 95.65 5.08
 0 11 -5 95.58 5.47
 0 11 -5 101.99 6.53
 0 11 -5 95.49 5.01
 0 11 -5 90.97 5.02
 0 11 -4 66.8 3.69
 0 11 -4 62 3.62
 0 11 -4 65.47 5.15
 0 11 -4 56.66 4.07
 0 11 -4 64.87 3.57
 0 11 -4 60.09 3.68
 0 11 -3 179.46 8.08
 0 11 -3 171.69 9.25
 0 11 -3 168.96 7.55
 0 11 -3 131.17 7.29
 0 11 -3 139.33 7.51
 0 11 -2 245.32 11.36
 0 11 -2 241.85 12.47
 0 11 -2 223.21 10.87
 0 11 -2 259.59 11.1
 0 11 -2 216.74 11.04
 0 11 -1 14.71 2.42
 0 11 -1 16.74 1.99
 0 11 -1 17.41 1.95
 0 11 -1 21.12 3.41
 0 11 0 8.46 2.19
 0 11 0 8 1.76
 0 11 0 8.86 1.67
 0 11 0 9.32 3.05
 0 11 1 17.23 2.44
 0 11 1 14.63 2.01
 0 11 1 13.7 3.21
 0 11 1 16.52 2.01
 0 11 2 265.59 13.26
 0 11 2 249.39 12.1
 0 11 2 252.91 11.81
 0 11 3 197.83 9.92
 0 11 3 213.24 11.14
 0 11 3 202.27 9.57
 0 11 4 38.1 3.05
 0 11 4 35.56 4.1
 0 11 4 29.29 2.45
 0 11 4 26.34 2.82
 0 11 5 162.19 8.95
 0 11 5 141.53 7.84
 0 11 5 169.55 7.64
 0 11 5 146.92 8.07
 0 11 6 94.96 6.38
 0 11 6 95.33 5.43
 0 11 6 106.99 5.17
 0 11 6 85.23 5.48
 0 11 7 264.27 13.53
 0 11 7 278.08 12.34
 0 11 7 248.2 12.84
 0 11 8 185.09 10.15
 0 11 8 199.94 9.11
 0 11 8 179.25 9.57
 0 11 9 35.7 3.47
 0 11 9 31.01 2.26
 0 11 9 38.66 2.64
 0 11 9 32.15 3.05
 0 11 10 6.42 1.87
 0 11 10 6.64 1.73
 0 11 10 6.83 1.67
 0 11 10 8.5 1.35
 0 11 10 5.58 2.02
 0 11 11 12.25 1.53
 0 11 11 12.09 2.13
 0 11 11 13.89 1.8
 0 11 12 35.07 2.93
 0 11 13 16.49 1.6
 0 11 13 16.42 2.21
 0 11 14 16 1.8
 0 11 14 18.91 1.64
 0 11 15 26.34 2.16
 0 11 15 28.82 1.99
 0 11 16 87.3 4.59
 0 11 16 92.35 4.54
 0 11 17 0.48 1.21
 0 11 17 1.24 1.05
 0 11 18 204.84 9.63
 0 11 18 217.36 9.63
 0 -11 -19 1.43 1.48
 0 11 19 1 1.04
 0 11 19 1.73 0.95
 0 11 20 7.02 1.4
 0 -11 -20 8.53 1.55
 0 11 20 8.06 0.98
 0 11 21 0.82 1.09
 0 11 21 0.71 0.66
 0 11 21 0.86 0.81
 0 -11 -21 0.82 1.17
 0 -11 -22 11.39 1.24
 0 12 -21 4.98 0.91
 0 12 -20 4.84 1.04
 0 12 -20 5.08 1.06
 0 12 -19 68.99 3.57
 0 12 -19 65.73 3.54
 0 12 -18 14.06 1.62
 0 12 -18 12.17 1.62
 0 12 -18 15.91 1.61
 0 12 -17 139.09 6.52
 0 12 -17 131.77 6.42
 0 12 -17 122.99 6.43
 0 12 -16 4.87 1.32
 0 12 -16 1.87 1.37
 0 12 -16 1.89 1.41
 0 12 -16 0.97 1.52
 0 12 -15 3.17 1.34
 0 12 -15 1.62 1.4
 0 12 -15 0.92 1.43
 0 12 -15 4.06 1.59
 0 12 -14 3.2 1.38
 0 12 -14 -0.26 1.4
 0 12 -14 0.29 1.46
 0 12 -14 0.91 1.61
 0 12 -13 68.3 3.91
 0 12 -13 62.43 3.78
 0 12 -13 64.58 3.92
 0 12 -13 69.76 4.02
 0 12 -12 20.44 1.96
 0 12 -12 16.67 2.13
 0 12 -12 19.37 2.11
 0 12 -12 21.12 2.32
 0 12 -11 7.12 1.78
 0 12 -11 7.89 1.53
 0 12 -11 10.23 1.82
 0 12 -11 5.49 1.46
 0 12 -10 26.21 2.38
 0 12 -10 29.15 2.21
 0 12 -9 82.43 5.56
 0 12 -9 84.71 4.78
 0 12 -8 23.21 2.46
 0 12 -8 22.57 3.1
 0 12 -8 23.19 2.43
 0 12 -8 27.36 2.52
 0 12 -7 475.54 20.28
 0 12 -7 418.94 19.92
 0 12 -7 501.92 20.39
 0 12 -7 414.53 21.12
 0 12 -7 422.63 20.19
 0 12 -6 20.32 2.51
 0 12 -6 19.22 2.95
 0 12 -6 15.24 1.7
 0 12 -6 18.42 2.39
 0 12 -5 9.48 1.96
 0 12 -5 7.54 2.84
 0 12 -5 6.71 2.05
 0 12 -5 6.1 1.31
 0 12 -5 5.83 1.56
 0 12 -4 61.6 4.99
 0 12 -4 48.96 3.18
 0 12 -4 55.77 3.45
 0 12 -4 58.21 3.78
 0 12 -3 109.12 6.1
 0 12 -3 123.46 6.55
 0 12 -3 86.33 5.99
 0 12 -3 157.18 6.66
 0 12 -3 141.79 7.68
 0 12 -2 34.1 2.71
 0 12 -2 43.22 4.1
 0 12 -2 37.68 2.75
 0 12 -1 23.34 2.12
 0 12 -1 21.31 3.41
 0 12 -1 26.77 2.25
 0 12 0 301.76 13.52
 0 12 0 271.64 14.79
 0 12 0 296.77 13.58
 0 12 1 25.83 2.27
 0 12 1 22.2 3.38
 0 12 1 26.48 2.34
 0 12 2 28.01 2.41
 0 12 2 30.54 3.72
 0 12 2 34.45 2.71
 0 12 3 166.04 8.44
 0 12 3 179.92 8.85
 0 12 3 182.95 9.92
 0 12 3 185.42 8.67
 0 12 4 47.36 3.19
 0 12 4 52.86 4.56
 0 12 4 54.3 3.78
 0 12 4 58.01 3.5
 0 12 5 2.07 2.63
 0 12 5 1.7 1.88
 0 12 5 0.57 1.49
 0 12 6 52.82 4.48
 0 12 6 52.56 3.73
 0 12 6 60.86 3.45
 0 12 7 341.69 16.03
 0 12 7 324.33 14.98
 0 12 7 310.79 15.28
 0 12 8 71.64 4.09
 0 12 8 71.89 4.92
 0 12 8 61.25 4.26
 0 12 9 57.02 3.59
 0 12 9 53.3 4.23
 0 12 9 60.78 3.95
 0 12 10 48.29 3.54
 0 12 10 49.28 3.2
 0 12 10 53.57 3.09
 0 12 11 12.78 1.66
 0 12 12 56.41 3.22
 0 12 13 83.24 4.22
 0 12 13 79.13 4.05
 0 12 14 23.12 1.83
 0 12 14 23.15 1.64
 0 12 15 3.04 1.15
 0 12 15 3.83 0.96
 0 12 16 2.04 1.05
 0 12 16 1.43 0.84
 0 -12 -17 176.19 8.23
 0 12 17 173.22 7.88
 0 -12 -18 -0.43 1.22
 0 12 18 0.7 0.72
 0 12 18 2.15 1.07
 0 12 18 0.62 1.24
 0 -12 -19 120.05 5.54
 0 12 19 117.62 5.35
 0 12 19 105.34 5.51
 0 12 20 14.64 1.05
 0 -12 -20 12.62 1.22
 0 13 -18 162.76 7.49
 0 13 -17 45.2 2.48
 0 13 -17 35.93 2.22
 0 13 -16 39.98 2.54
 0 13 -16 43.94 2.66
 0 13 -16 44.44 2.46
 0 13 -15 25.22 1.96
 0 13 -15 29.47 2.17
 0 13 -15 24.23 1.85
 0 13 -15 28.88 1.87
 0 13 -14 8.83 1.59
 0 13 -14 9.22 1.4
 0 13 -14 6.31 1.18
 0 13 -14 7.34 1.39
 0 13 -13 0.94 1.44
 0 13 -13 2.85 1.33
 0 13 -13 0.36 1.33
 0 13 -13 2.2 1.1
 0 13 -12 26.67 2.36
 0 13 -12 28.18 2.23
 0 13 -12 34.75 2.36
 0 13 -12 29.01 2.06
 0 13 -11 90.16 4.79
 0 13 -11 85.4 4.59
 0 13 -11 84.38 4.64
 0 13 -10 52.01 3.22
 0 13 -10 46.28 3.03
 0 13 -10 48.53 3.15
 0 13 -9 70.11 4.18
 0 13 -9 76.97 4.14
 0 13 -9 66.92 4.09
 0 13 -8 333.21 14.59
 0 13 -8 345.34 14.61
 0 13 -8 301.63 14.22
 0 13 -8 295.98 14.45
 0 13 -7 3.3 1.59
 0 13 -7 4.17 1.79
 0 13 -7 5.03 1.18
 0 13 -7 8.59 1.84
 0 13 -6 63.99 3.71
 0 13 -6 61.93 3.75
 0 13 -6 60.56 3.8
 0 13 -6 55.88 3.25
 0 13 -5 3.28 1.53
 0 13 -5 1.57 1.82
 0 13 -4 36.04 2.8
 0 13 -4 39.09 2.95
 0 13 -4 36.46 3.93
 0 13 -3 119.25 5.83
 0 13 -3 120.64 6.79
 0 13 -2 76.38 4.56
 0 13 -2 70.1 5.35
 0 13 -1 539 23.51
 0 13 -1 515.83 23.69
 0 13 -1 507.53 24.6
 0 13 0 31.43 3.61
 0 13 0 33.39 3.05
 0 13 0 39.26 2.57
 0 13 1 514.07 22.42
 0 13 1 478.59 21.3
 0 13 1 447.54 20.99
 0 13 2 69.37 4.11
 0 13 2 78.3 5.35
 0 13 2 84.5 4.64
 0 13 3 126.99 5.76
 0 13 3 112.29 6.6
 0 13 4 40.99 2.78
 0 13 4 52.91 4.15
 0 13 4 47.67 3.36
 0 13 5 3.09 1.35
 0 13 5 2.45 1.79
 0 13 5 2.88 1.55
 0 13 6 31.01 2.3
 0 13 6 34.45 2.8
 0 13 6 37.09 2.6
 0 13 7 41.13 2.68
 0 13 7 45.05 3.06
 0 13 7 48.98 3.03
 0 13 8 214.27 10.23
 0 13 8 218 10.46
 0 13 8 240.22 10.44
 0 13 9 142.6 6.8
 0 13 9 133.13 6.94
 0 13 9 156.83 7.04
 0 13 10 31.95 2.13
 0 13 10 29.39 2.24
 0 13 10 35.48 2.45
 0 13 11 169.69 8.24
 0 13 11 195.95 8.52
 0 13 12 14.28 1.36
 0 13 12 15.2 1.75
 0 13 13 27.56 2.1
 0 13 14 4.58 1.28
 0 -13 -14 2.98 1.23
 0 13 15 1.4 1.12
 0 -13 -15 0.61 1.04
 0 -13 -16 77.38 4.16
 0 13 16 79.67 4.31
 0 13 17 5.78 1.03
 0 -13 -17 5.42 0.96
 0 13 18 146.4 6.61
 0 14 -16 27.35 1.72
 0 14 -15 6.88 1.14
 0 14 -14 23.22 1.63
 0 14 -14 15.71 1.33
 0 14 -13 26.75 1.74
 0 14 -13 22.22 1.71
 0 14 -12 5.55 1.24
 0 14 -12 4.34 1.24
 0 14 -12 6.47 1.06
 0 14 -11 0.99 1.2
 0 14 -11 0.14 1.27
 0 14 -11 1.33 0.95
 0 14 -10 70.38 3.74
 0 14 -10 72.4 3.8
 0 14 -10 63.56 3.53
 0 14 -9 62.34 3.33
 0 14 -9 51.16 3.04
 0 14 -9 57.79 3.31
 0 14 -8 32.15 2.4
 0 14 -8 28.3 2.05
 0 14 -8 30.88 2.34
 0 14 -8 32.68 2.27
 0 14 -7 109.3 5.28
 0 14 -7 94.7 4.95
 0 14 -7 102.93 5.19
 0 14 -7 99.38 5.18
 0 14 -6 2 1.51
 0 14 -6 2.75 1.05
 0 14 -6 -0.32 1.28
 0 14 -6 0.08 1.51
 0 14 -5 1.18 1.26
 0 14 -5 0.34 1.53
 0 14 -5 2.75 1.57
 0 14 -4 0.62 1.22
 0 14 -4 3.32 1.67
 0 14 -4 1.47 1.54
 0 14 -3 145.21 6.88
 0 14 -3 141.57 7.06
 0 14 -2 186.46 9.09
 0 14 -2 188.23 9.09
 0 14 -2 199.39 9.34
 0 14 -2 213.83 9.4
 0 14 -1 25.51 2.08
 0 14 -1 25.21 1.9
 0 14 -1 23.7 2.39
 0 14 -1 25.43 2.3
 0 14 0 463.67 19.79
 0 14 0 442.89 19.98
 0 14 0 507.03 20.03
 0 14 1 27.65 2.51
 0 14 1 30.81 2.43
 0 14 1 28.37 2.22
 0 14 2 193.65 9.3
 0 14 2 202.96 9.29
 0 14 2 188.01 9.12
 0 14 3 143.4 6.9
 0 14 3 157 6.86
 0 14 3 157.81 7.07
 0 14 4 6.13 1.55
 0 14 4 7.72 1.48
 0 14 4 4.87 1.15
 0 14 4 5.74 1.71
 0 14 5 -0.23 1.35
 0 14 5 1.51 1.4
 0 14 5 -0.05 1
 0 14 5 0.08 1.49
 0 14 6 -0.22 1.28
 0 14 6 1.06 1.31
 0 14 6 0.9 0.98
 0 14 6 1.69 1.43
 0 14 7 114.68 5.38
 0 14 7 97.06 5.31
 0 14 7 108.47 5.32
 0 14 8 83.86 4.25
 0 14 8 76.7 4.22
 0 14 8 87.42 4.28
 0 14 9 52.49 2.92
 0 14 9 47.24 2.81
 0 14 10 152.55 7.13
 0 14 10 151.24 7.08
 0 14 11 0.51 1.19
 0 14 11 1.06 0.93
 0 14 12 32.36 2.11
 0 14 12 33.67 2.1
 0 14 13 0.39 1.02
 0 14 14 2.05 0.92
 0 14 15 59.22 2.92
 0 15 -12 14.8 1.18
 0 15 -11 37.8 2.07
 0 15 -11 40.29 2.24
 0 15 -10 15.41 1.32
 0 15 -10 13.96 1.32
 0 15 -9 81.22 4.02
 0 15 -9 79.38 4.02
 0 15 -8 39.28 2.28
 0 15 -8 33.43 2.18
 0 15 -7 2.23 1.2
 0 15 -7 3.04 1.02
 0 15 -6 33.88 2.13
 0 15 -6 24.87 1.86
 0 15 -5 1.59 1.29
 0 15 -5 2.29 1.19
 0 15 -5 1.11 0.93
 0 15 -4 14.01 1.61
 0 15 -4 13.07 1.51
 0 15 -4 10.32 1.25
 0 15 -3 71.06 4.18
 0 15 -3 85.38 4.19
 0 15 -2 9.12 1.58
 0 15 -2 10.3 1.52
 0 15 -1 516.86 22.08
 0 15 -1 470.53 22.02
 0 15 -1 500.81 21.85
 0 15 0 3.98 1.38
 0 15 0 1.35 1.34
 0 15 0 3.12 1.18
 0 15 1 499.59 21.31
 0 15 1 474.87 21.28
 0 15 1 466.9 21.13
 0 15 2 17.82 1.68
 0 15 2 18.37 1.55
 0 15 3 67.03 3.66
 0 15 3 76.03 3.78
 0 15 3 63.79 3.56
 0 15 4 -0.46 1.18
 0 15 4 0.55 1.15
 0 15 5 1.37 1.07
 0 15 5 1.27 1.14
 0 15 6 9.01 1.29
 0 15 6 8.43 1.29
 0 15 7 14.25 1.33
 0 15 7 13.72 1.36
 0 15 8 8.96 1.14
 0 15 8 11.08 1.24
 0 15 9 152.4 7.45
 0 15 9 181.86 7.55
 0 15 10 3.15 0.93
 0 15 11 140.21 6.38
 0 15 12 7.91 0.89
 0 16 -6 5.55 0.84
 0 16 -5 2.52 0.86
 0 16 -4 17.63 1.42
 0 16 -3 9.45 1.1
 0 16 -2 144.34 6.7
 0 16 -1 5.68 1.03
 0 16 0 525.44 23.07
 0 16 1 3.35 0.98
 0 16 2 136.08 6.29
 0 16 3 6.05 0.95
 0 16 4 12.45 1.08
 -1 16 7 106.63 4.93
 -1 16 6 14.05 1.15
 -1 16 5 3.34 0.9
 -1 16 4 10.76 1.06
 -1 16 4 14.34 1.2
 -1 16 3 44.08 2.5
 -1 16 3 51.03 2.55
 -1 16 2 2.66 0.99
 -1 16 2 2.91 1.01
 -1 16 1 69.01 3.59
 -1 16 1 75.88 3.56
 -1 16 0 17.14 1.46
 -1 16 0 18.19 1.34
 -1 16 -1 56.19 3
 -1 16 -2 10.37 1
 -1 16 -2 11.43 1.27
 -1 16 -3 13.93 1.54
 -1 16 -4 18.56 1.53
 -1 16 -5 31.97 1.99
 -1 16 -6 14.91 1.33
 -1 16 -7 165.77 7.52
 -1 15 12 5.48 0.91
 -1 15 11 30.15 1.84
 -1 15 10 28.62 1.87
 -1 15 9 6.13 1.21
 -1 15 8 97.72 4.78
 -1 15 7 10.88 1.21
 -1 15 7 15.12 1.49
 -1 15 6 31.96 2.13
 -1 15 6 36.86 2.31
 -1 15 5 10.46 1.38
 -1 15 5 15.69 1.6
 -1 15 4 48.24 2.82
 -1 15 4 50 2.89
 -1 15 3 14.64 1.6
 -1 15 3 17.86 1.75
 -1 15 2 143.61 7.13
 -1 15 2 156.85 7.15
 -1 15 1 41.19 2.73
 -1 15 1 48.94 2.82
 -1 15 0 54.13 3.23
 -1 15 0 59.15 3.24
 -1 15 -1 36.39 2.57
 -1 15 -1 40.7 2.52
 -1 15 -2 79.86 4.52
 -1 15 -2 82.04 4.38
 -1 15 -3 6.53 1.59
 -1 15 -3 6.26 1.43
 -1 15 -4 6.42 1.71
 -1 15 -4 8.18 1.41
 -1 15 -5 1.44 1.01
 -1 15 -5 1.25 1.12
 -1 15 -5 2.39 1.43
 -1 15 -5 4.7 1.07
 -1 15 -6 88.23 4.69
 -1 15 -6 95.63 4.72
 -1 15 -7 1.95 0.99
 -1 15 -7 -0.85 1.34
 -1 15 -7 -0.05 0.95
 -1 15 -8 234.12 10.68
 -1 15 -8 222.42 10.58
 -1 15 -9 1.61 1.01
 -1 15 -9 1.68 1.25
 -1 15 -9 0.88 0.79
 -1 15 -10 75.43 4.04
 -1 15 -10 88.84 4.13
 -1 15 -11 10.67 1.23
 -1 15 -11 12.11 1.28
 -1 15 -12 1.88 0.84
 -1 15 -12 1.44 0.89
 -1 15 -13 1.11 0.72
 1 -14 -15 7.96 0.96
 -1 14 15 9.56 1.04
 -1 14 14 2.1 0.99
 -1 14 13 0.37 1
 -1 14 13 -0.19 1.11
 -1 14 12 22.66 1.77
 -1 14 12 26.89 1.87
 -1 14 11 9.74 1.45
 -1 14 10 90.32 4.6
 -1 14 9 52.61 3.21
 -1 14 9 57.58 3.05
 -1 14 8 40.46 2.5
 -1 14 8 31.32 2.21
 -1 14 7 76 4.09
 -1 14 7 74.63 3.98
 -1 14 6 -0.37 1.46
 -1 14 6 2.79 1.29
 -1 14 5 4.2 1.52
 -1 14 5 7.14 1.74
 -1 14 5 3.62 1.35
 -1 14 4 -0.15 1.57
 -1 14 4 0.43 1.57
 -1 14 4 -1.5 1.34
 -1 14 3 68.83 3.92
 -1 14 3 67.49 4
 -1 14 3 71.52 3.94
 -1 14 2 46.19 3.09
 -1 14 2 44.85 3.13
 -1 14 2 47.34 3.03
 -1 14 1 47.86 2.97
 -1 14 1 40.3 3.07
 -1 14 1 47.96 3.04
 -1 14 0 167.44 7.87
 -1 14 0 151.59 7.93
 -1 14 0 171.02 7.97
 -1 14 -1 43.51 2.85
 -1 14 -1 48.61 2.99
 -1 14 -1 43.04 2.94
 -1 14 -2 43.4 2.78
 -1 14 -2 36.23 2.8
 -1 14 -2 43.14 2.77
 -1 14 -2 35.49 2.35
 -1 14 -3 23.93 2.54
 -1 14 -3 20.63 2.58
 -1 14 -4 5.7 1.56
 -1 14 -4 5.58 1.72
 -1 14 -4 6.01 1.75
 -1 14 -4 6.18 1.33
 -1 14 -4 4.07 1.33
 -1 14 -5 35.66 2.36
 -1 14 -5 33.81 2.57
 -1 14 -5 31.98 2.17
 -1 14 -5 27.76 2.41
 -1 14 -5 26.08 2.19
 -1 14 -6 8.65 1.8
 -1 14 -6 5.47 1.43
 -1 14 -6 7.22 1.35
 -1 14 -6 6.23 1.45
 -1 14 -7 186.87 8.85
 -1 14 -7 190.42 8.7
 -1 14 -7 172.41 8.63
 -1 14 -8 -0.95 1.62
 -1 14 -8 0.88 1.31
 -1 14 -8 1.69 1.35
 -1 14 -9 185.52 8.35
 -1 14 -9 168.92 8.2
 -1 14 -9 166.22 8.1
 -1 14 -10 21.8 2.06
 -1 14 -10 19.64 1.88
 -1 14 -10 18.74 1.71
 -1 14 -11 41.21 2.61
 -1 14 -11 40.32 2.55
 -1 14 -11 32.82 2.27
 -1 14 -12 2.12 1.39
 -1 14 -12 3.17 1.33
 -1 14 -12 3.02 0.98
 -1 14 -13 12.38 1.5
 -1 14 -13 11.76 1.51
 -1 14 -14 22.32 1.7
 -1 14 -14 23.1 1.8
 -1 14 -15 8.29 1.04
 -1 14 -15 8.05 1.19
 -1 14 -16 26.39 1.71
 -1 13 18 106.12 4.84
 1 -13 -18 103.96 5
 -1 13 17 2.47 1.12
 -1 13 17 2.01 0.7
 -1 13 17 2.14 0.88
 1 -13 -17 3 1.12
 -1 13 16 87.71 4.17
 -1 13 16 83.28 4.05
 -1 13 16 83.95 4.36
 -1 13 15 55.83 2.97
 -1 13 15 52.01 2.79
 -1 13 15 54.37 3.18
 -1 13 14 43.53 2.66
 -1 13 14 43.53 2.45
 -1 13 14 46.65 2.86
 -1 13 13 0.93 1.3
 -1 13 13 1.01 0.94
 -1 13 13 0.42 1.41
 -1 13 12 3.82 1.12
 -1 13 12 2.28 1.32
 -1 13 12 2.47 1.48
 -1 13 11 86.21 4.25
 -1 13 11 84.62 4.2
 -1 13 11 86.86 4.46
 -1 13 11 80.43 4.21
 -1 13 11 77.77 4.56
 -1 13 10 19.54 1.71
 -1 13 10 17.41 1.62
 -1 13 10 16.12 1.58
 -1 13 10 18.67 1.97
 -1 13 9 131.8 6.29
 -1 13 9 129.46 6.39
 -1 13 9 124.23 6.16
 -1 13 9 128.24 6.2
 -1 13 8 100.01 5.07
 -1 13 8 102.27 5.21
 -1 13 8 94.07 4.92
 -1 13 8 99.66 5
 -1 13 8 99.02 5.21
 -1 13 7 0.5 1.37
 -1 13 7 0.75 1.49
 -1 13 7 1.08 1.24
 -1 13 7 1.83 1.7
 -1 13 6 61.02 3.55
 -1 13 6 51.39 3.56
 -1 13 6 56.14 3.39
 -1 13 5 103.71 6.09
 -1 13 5 108.57 5.32
 -1 13 5 86.91 4.85
 -1 13 5 89.54 4.99
 -1 13 4 23.93 2.45
 -1 13 4 23.76 2.11
 -1 13 4 22.13 3.1
 -1 13 3 19.85 2.32
 -1 13 3 27.27 3.13
 -1 13 2 48.3 4.06
 -1 13 2 41.21 3.26
 -1 13 1 351.69 16.29
 -1 13 1 356.9 17.21
 -1 13 0 41.18 3.16
 -1 13 0 38.78 3.84
 -1 13 -1 350.43 16.3
 -1 13 -1 360.54 17.27
 -1 13 -2 45.13 3.2
 -1 13 -2 33.78 3.73
 -1 13 -3 33.75 2.83
 -1 13 -3 29.98 3.45
 -1 13 -4 11.05 2.66
 -1 13 -4 2.86 1.51
 -1 13 -5 66.82 4.94
 -1 13 -5 65.94 3.98
 -1 13 -5 70.4 4.14
 -1 13 -5 68.44 4.11
 -1 13 -6 235.91 11.41
 -1 13 -6 234.44 11.23
 -1 13 -6 246.56 11.39
 -1 13 -6 251.3 11.31
 -1 13 -7 28.87 2.53
 -1 13 -7 26.05 2.21
 -1 13 -7 25.8 2.4
 -1 13 -7 23.1 2.23
 -1 13 -7 27.49 2.25
 -1 13 -8 245.44 11.26
 -1 13 -8 236.26 10.97
 -1 13 -8 243.12 10.97
 -1 13 -8 240.64 11.18
 -1 13 -8 218.79 11.03
 -1 13 -9 86.31 4.59
 -1 13 -9 78.99 4.25
 -1 13 -9 83.11 4.68
 -1 13 -9 77.66 4.31
 -1 13 -9 80.52 4.53
 -1 13 -10 67.41 3.84
 -1 13 -10 57.08 3.48
 -1 13 -10 69.51 3.97
 -1 13 -10 63.1 3.7
 -1 13 -11 67.33 3.81
 -1 13 -11 67.62 3.74
 -1 13 -11 54.79 3.36
 -1 13 -11 56.47 3.5
 -1 13 -12 72.69 3.91
 -1 13 -12 59.49 3.48
 -1 13 -12 72.27 3.91
 -1 13 -12 60.25 3.54
 -1 13 -12 65.99 3.65
 -1 13 -13 1.17 1.62
 -1 13 -13 1.2 1.18
 -1 13 -13 2 1.19
 -1 13 -13 1.52 1.54
 -1 13 -13 3.02 1.14
 -1 13 -14 85.27 4.41
 -1 13 -14 97.87 4.79
 -1 13 -14 80.27 4.42
 -1 13 -14 88.38 4.65
 -1 13 -14 90.13 4.44
 -1 13 -15 118.76 5.64
 -1 13 -15 123.17 5.81
 -1 13 -15 104.64 5.47
 -1 13 -16 117.34 5.75
 -1 13 -16 122.47 5.92
 -1 13 -17 18.06 1.45
 -1 13 -17 20.11 1.73
 -1 13 -18 116.2 5.35
 -1 13 -18 106.55 5.23
 -1 13 -19 45.12 2.42
 1 -12 -21 46.55 2.49
 1 -12 -20 84.61 4.31
 -1 12 20 87.28 4.05
 1 -12 -19 70.71 3.79
 -1 12 19 71.59 3.46
 -1 12 19 70.38 3.49
 -1 12 19 69.58 3.72
 -1 12 18 6.7 1.09
 -1 12 18 8.57 1.13
 -1 12 17 144.98 6.58
 -1 12 17 138.37 6.53
 -1 12 17 139.77 6.44
 -1 12 17 131.41 6.83
 -1 12 16 32.83 2.2
 -1 12 16 30.24 2.08
 -1 12 16 32.89 2.53
 -1 12 15 46.7 2.79
 -1 12 15 52.69 3.01
 -1 12 14 23.2 2.01
 -1 12 14 21.83 1.77
 -1 12 13 54.08 3.18
 -1 12 13 47.56 2.91
 -1 12 12 77.03 4.1
 -1 12 11 22.65 1.94
 -1 12 10 230.76 10.29
 -1 12 10 203.19 10.65
 -1 12 9 36.48 3.35
 -1 12 9 36.72 2.77
 -1 12 9 39.27 3.02
 -1 12 8 45.41 2.98
 -1 12 8 37.97 2.89
 -1 12 8 35.82 3.44
 -1 12 8 35.14 2.98
 -1 12 7 113.96 5.55
 -1 12 7 114.05 5.65
 -1 12 7 108.68 5.5
 -1 12 7 99.57 6.47
 -1 12 7 106.36 5.73
 -1 12 7 95.58 5.84
 -1 12 6 -0.54 1.56
 -1 12 6 4.52 1.87
 -1 12 6 -0.85 2.33
 -1 12 6 0.81 1.34
 -1 12 6 -0.09 1.8
 -1 12 6 3.24 1.51
 -1 12 5 54.13 3.32
 -1 12 5 61.13 3.66
 -1 12 5 61.05 3.9
 -1 12 5 57.4 4.57
 -1 12 5 54.77 3.44
 -1 12 4 41.96 3.22
 -1 12 4 67.57 3.86
 -1 12 4 44.13 3.33
 -1 12 4 81.56 5.25
 -1 12 4 95.47 4.32
 -1 12 3 16.24 2.94
 -1 12 3 15.52 1.98
 -1 12 3 21.96 2.21
 -1 12 2 219.85 9.93
 -1 12 2 238.23 11.13
 -1 12 1 52.82 3.42
 -1 12 1 54.21 4.55
 -1 12 1 53.8 3.66
 -1 12 1 60.85 3.62
 -1 12 0 533.5 23.49
 -1 12 0 499.97 23.43
 -1 12 0 480.72 24.55
 -1 12 0 575.15 23.7
 -1 12 0 521.83 23.5
 -1 12 -1 64.09 3.83
 -1 12 -1 60.04 3.68
 -1 12 -1 56.59 4.84
 -1 12 -1 67.86 4.05
 -1 12 -1 66.33 3.9
 -1 12 -2 228.83 11.94
 -1 12 -2 264.06 12
 -1 12 -2 259.3 13.18
 -1 12 -2 277.71 12.26
 -1 12 -2 260.45 12.07
 -1 12 -3 8.63 2.11
 -1 12 -3 5.66 1.87
 -1 12 -3 13.68 3.05
 -1 12 -3 12.61 2.18
 -1 12 -3 13.51 1.91
 -1 12 -4 174.72 8.74
 -1 12 -4 178.62 8.84
 -1 12 -4 172.23 9.81
 -1 12 -4 185.88 9.01
 -1 12 -4 180.58 8.81
 -1 12 -4 191.17 9.05
 -1 12 -5 89.69 5.08
 -1 12 -5 92.83 5.16
 -1 12 -5 87.96 6.06
 -1 12 -5 98.96 5.38
 -1 12 -5 97.08 5.2
 -1 12 -5 100.02 5.35
 -1 12 -6 41.98 3.06
 -1 12 -6 46.29 3.14
 -1 12 -6 40.99 4
 -1 12 -6 41.02 3.21
 -1 12 -6 47.98 3.41
 -1 12 -6 51.46 3.24
 -1 12 -7 124.77 6.2
 -1 12 -7 117.2 6.09
 -1 12 -7 122.59 6.31
 -1 12 -7 116.82 6.18
 -1 12 -7 115.83 6.26
 -1 12 -7 120.4 7.17
 -1 12 -7 123.12 6.46
 -1 12 -8 0.58 1.79
 -1 12 -8 0.46 1.67
 -1 12 -8 1.44 1.79
 -1 12 -8 3.16 1.74
 -1 12 -8 5.91 2.41
 -1 12 -9 92.74 4.95
 -1 12 -9 85.46 5.66
 -1 12 -10 149.83 7.44
 -1 12 -10 148.14 8.1
 -1 12 -10 153.12 7.43
 -1 12 -11 92.28 5.05
 -1 12 -11 88.92 4.94
 -1 12 -11 94.23 4.94
 -1 12 -11 92.08 4.93
 1 -12 11 94.07 6.5
 -1 12 -12 30.55 2.55
 -1 12 -12 27.06 2.47
 -1 12 -12 26.36 2.2
 -1 12 -12 21.01 2.32
 -1 12 -12 24.7 2.22
 -1 12 -13 83.86 4.64
 -1 12 -13 82.66 4.56
 -1 12 -13 77.42 4.32
 -1 12 -13 79.24 4.37
 -1 12 -13 78.24 4.36
 -1 12 -13 72.11 4.07
 -1 12 -14 40.03 2.87
 -1 12 -14 37.78 2.88
 -1 12 -14 38.83 2.65
 -1 12 -14 37.28 2.69
 -1 12 -14 38.96 2.67
 -1 12 -14 33.64 2.35
 -1 12 -15 81.55 4.46
 -1 12 -15 81.12 4.27
 -1 12 -15 78.87 4.36
 -1 12 -15 80.07 4.2
 -1 12 -15 75.94 4
 -1 12 -15 66.77 4.19
 -1 12 -16 103.68 5.26
 -1 12 -16 111.58 5.56
 -1 12 -16 111.18 5.51
 -1 12 -16 112.41 5.68
 -1 12 -16 103.48 5.47
 -1 12 -17 183.24 8.5
 -1 12 -17 193.98 8.65
 -1 12 -17 169.84 8.26
 -1 12 -17 177.57 8.44
 -1 12 -18 2.88 1.26
 -1 12 -18 4.21 1.3
 -1 12 -18 4.71 1.45
 -1 12 -18 3.42 0.99
 -1 12 -19 102.9 4.77
 -1 12 -19 96.74 4.69
 -1 12 -19 94.31 4.47
 -1 12 -19 85.62 4.41
 -1 12 -20 33.53 2.14
 -1 12 -21 37 2.17
 1 -11 -23 6.07 0.97
 -1 11 22 71.26 3.36
 1 -11 -22 65.68 3.59
 -1 11 21 48.47 2.4
 1 -11 -21 42.6 2.69
 -1 11 20 28.61 1.81
 -1 11 20 25.9 2.17
 -1 11 19 33.12 2.6
 -1 11 19 39.54 2.23
 -1 11 19 38.28 2.29
 -1 11 19 32.33 2.12
 -1 11 18 59.99 3.86
 -1 11 18 67.19 3.55
 -1 11 18 73.02 3.56
 -1 11 18 60.83 3.4
 -1 11 17 40.79 2.53
 -1 11 17 37.05 2.39
 -1 11 16 37.35 2.42
 -1 11 16 34.89 2.33
 -1 11 15 94.72 4.75
 -1 11 15 86.86 4.59
 -1 11 14 61.57 3.52
 -1 11 13 3.54 1.61
 -1 11 12 100.89 5.9
 -1 11 12 112.18 5.57
 -1 11 12 110.87 5.48
 -1 11 11 147.57 7.94
 -1 11 11 150.54 7.44
 -1 11 11 167.53 7.59
 -1 11 10 39.61 2.61
 -1 11 10 34.69 2.86
 -1 11 10 32.23 2.66
 -1 11 10 32.22 2.42
 -1 11 10 36.09 3.29
 -1 11 9 164.76 9.19
 -1 11 9 166.78 8.7
 -1 11 9 169.07 8.21
 -1 11 9 185.04 8.3
 -1 11 8 66.7 4.69
 -1 11 8 61.28 4.02
 -1 11 8 58.63 3.51
 -1 11 8 61.74 3.58
 -1 11 7 33.7 2.96
 -1 11 7 34.16 3.65
 -1 11 7 40.11 2.64
 -1 11 6 17.36 1.86
 -1 11 6 21.98 3.07
 -1 11 6 15.34 2.2
 -1 11 6 21.52 2.43
 -1 11 5 91.13 4.87
 -1 11 5 80.37 5.22
 -1 11 5 101.41 5.02
 -1 11 5 103.01 5.35
 -1 11 5 90.42 6.22
 -1 11 4 7.2 1.91
 -1 11 4 9.01 2.09
 -1 11 4 10.95 1.99
 -1 11 4 12.21 1.62
 -1 11 4 10.79 1.84
 -1 11 4 13.46 2.92
 -1 11 3 85.81 4.75
 -1 11 3 79.34 4.22
 -1 11 3 65.29 4.07
 -1 11 3 63.57 4.03
 -1 11 3 64.65 4.31
 -1 11 3 135 6.37
 -1 11 3 117.09 5
 -1 11 2 80.48 4.39
 -1 11 2 72.96 4
 -1 11 2 89.72 5.61
 -1 11 2 87.59 4.58
 -1 11 2 70.44 3.96
 -1 11 2 59.95 4.13
 -1 11 2 62.07 3.84
 -1 11 1 476.54 21.55
 -1 11 1 496.03 21.39
 -1 11 1 529.99 21.68
 -1 11 1 484.93 22.79
 -1 11 1 450.08 21.73
 -1 11 1 487.12 21.39
 -1 11 1 441.21 21.46
 -1 11 0 8.53 2.86
 -1 11 0 8.68 1.86
 -1 11 0 6.55 2.15
 -1 11 0 7.45 1.75
 -1 11 0 8.23 1.53
 -1 11 0 9.29 1.51
 -1 11 -1 467.68 20.98
 -1 11 -1 463.2 20.98
 -1 11 -1 420.89 21.09
 -1 11 -1 456.15 22.12
 -1 11 -1 526 21.07
 -1 11 -1 455.38 20.79
 -1 11 -2 87.97 4.89
 -1 11 -2 80.04 4.8
 -1 11 -2 101.83 6.21
 -1 11 -2 89.95 5.13
 -1 11 -2 94.55 5.1
 -1 11 -2 88.54 4.84
 -1 11 -2 82.43 4.56
 -1 11 -3 123.12 6.78
 -1 11 -3 129.58 6.88
 -1 11 -3 147.1 8.1
 -1 11 -3 139.1 7.09
 -1 11 -3 139.45 7.05
 -1 11 -3 140.96 6.88
 -1 11 -4 5.7 2.81
 -1 11 -4 2.17 1.8
 -1 11 -4 3.47 1.74
 -1 11 -4 5.67 1.72
 -1 11 -4 3.55 2.03
 -1 11 -4 1.9 1.99
 -1 11 -4 4.28 1.2
 -1 11 -5 156.75 7.66
 -1 11 -5 154.91 7.65
 -1 11 -5 157.44 7.75
 -1 11 -5 160.69 8.87
 -1 11 -5 158.4 7.88
 -1 11 -5 167.19 7.92
 -1 11 -5 142.61 7.34
 -1 11 -6 140.08 6.96
 -1 11 -6 143.41 7.01
 -1 11 -6 148.08 7.12
 -1 11 -6 124.3 7.06
 -1 11 -6 120.54 7.81
 -1 11 -6 148.06 7.23
 -1 11 -6 136.37 6.7
 -1 11 -7 0.22 2.37
 -1 11 -7 -0.46 1.68
 -1 11 -7 0.8 1.72
 -1 11 -7 1.86 1.83
 -1 11 -7 0.91 1.25
 -1 11 -7 -0.55 1.92
 -1 11 -7 1.27 1.94
 -1 11 -7 2.12 1.36
 -1 11 -8 300.93 13.17
 -1 11 -8 277.3 12.93
 -1 11 -8 283.37 12.91
 -1 11 -8 263.74 12.7
 -1 11 -8 254.5 13.77
 -1 11 -8 269.76 12.85
 -1 11 -8 292.09 13.14
 -1 11 -9 94.41 6.07
 -1 11 -9 99.66 5.26
 -1 11 -9 103.47 5.51
 -1 11 -9 98.02 5.29
 -1 11 -9 91.9 5.05
 -1 11 -9 98.96 5.27
 -1 11 -9 92.6 5.2
 -1 11 -9 101.61 5.44
 -1 11 -10 92.9 4.89
 -1 11 -10 83.03 4.68
 -1 11 -10 79.02 4.56
 -1 11 -10 80.68 4.74
 -1 11 -10 75.64 4.35
 -1 11 -10 79.71 5.27
 -1 11 -10 79.9 4.55
 -1 11 -10 81.45 4.6
 -1 11 -11 91.61 4.99
 -1 11 -11 83.51 4.56
 -1 11 -11 74.88 4.82
 -1 11 -11 84.98 4.97
 -1 11 -11 84.55 4.75
 -1 11 -11 92.37 4.82
 -1 11 -11 79.47 4.58
 -1 11 -11 87.1 4.79
 -1 11 -12 179.69 8.4
 -1 11 -12 172.86 8.57
 -1 11 -12 169.38 8.44
 -1 11 -12 162.18 8.5
 -1 11 -12 163.41 8.22
 1 -11 12 172.33 9.87
 -1 11 -12 174.46 8.47
 -1 11 -12 176.68 8.59
 1 -11 13 16.44 3.66
 1 -11 14 115.79 7.3
 -1 11 -14 113.45 6.02
 -1 11 -14 113.43 5.82
 -1 11 -15 185.15 9.22
 -1 11 -15 189.25 9.18
 -1 11 -15 192.7 9.25
 -1 11 -15 187.31 9.26
 -1 11 -15 199.75 9.39
 -1 11 -15 186.63 9.03
 -1 11 -16 58.61 3.59
 -1 11 -16 47.91 3.46
 -1 11 -16 54.24 3.62
 -1 11 -16 56.86 3.34
 -1 11 -16 60.91 3.62
 -1 11 -16 59.23 3.64
 -1 11 -17 66.62 3.8
 -1 11 -17 58.16 3.67
 -1 11 -17 59.53 3.48
 -1 11 -17 55.3 3.62
 -1 11 -17 63.29 3.73
 -1 11 -18 48.64 3.22
 -1 11 -18 47.28 2.93
 -1 11 -18 47.42 3.1
 -1 11 -18 49.9 3.19
 -1 11 -19 5.93 1.31
 -1 11 -19 5.54 1.6
 -1 11 -19 9.95 1.69
 -1 11 -19 6.97 1.48
 -1 11 -20 25 1.87
 -1 11 -20 25.95 2.11
 -1 11 -20 25.51 2.11
 -1 11 -21 15.85 1.57
 -1 11 -21 16.7 1.43
 -1 11 -21 12.78 1.62
 -1 11 -22 88.48 4.15
 -1 11 -22 82.83 4.15
 -1 11 -23 3.58 1.02
 -1 10 24 25.01 1.55
 1 -10 -24 25.17 1.73
 -1 10 23 149.54 6.74
 1 -10 -23 140.24 6.93
 -1 10 22 0.95 1.17
 -1 10 22 0.95 1.07
 1 -10 -22 -0.08 1.49
 -1 10 22 1.18 0.82
 1 -10 -21 97.19 4.93
 -1 10 21 88.99 4.74
 -1 10 21 88.07 4.39
 -1 10 20 44.35 3.1
 -1 10 20 46.79 2.63
 -1 10 19 37.69 2.89
 -1 10 19 34.83 2.29
 -1 10 18 0.57 1.12
 -1 10 17 33.54 2.28
 1 -10 -16 55.78 4.41
 -1 10 16 52.01 3.57
 -1 10 15 168.42 8.01
 1 -10 -15 162.66 9.32
 -1 10 15 173.06 8.54
 -1 10 14 82.98 4.27
 -1 10 14 75.86 4.76
 -1 10 13 169.48 8.02
 -1 10 13 174.24 8.61
 -1 10 13 165.53 8.03
 -1 10 12 34 2.29
 -1 10 12 27.99 2.73
 -1 10 12 28.75 2.23
 -1 10 11 104.14 5.27
 -1 10 11 109.85 5.85
 -1 10 11 100.55 5.26
 -1 10 10 224.16 10.3
 -1 10 10 226.81 10.3
 -1 10 10 224.91 11.28
 -1 10 10 215.17 10.45
 -1 10 10 213.8 10.78
 -1 10 9 9.5 2.57
 -1 10 9 10.25 1.52
 -1 10 9 12.07 1.62
 -1 10 9 11.26 1.72
 -1 10 9 11.12 1.98
 -1 10 9 11.17 2.06
 -1 10 8 44.65 2.87
 -1 10 8 47.31 2.89
 -1 10 8 53.29 3.07
 -1 10 8 46.5 3.26
 -1 10 8 44.77 3.98
 -1 10 8 46.88 3.29
 -1 10 7 7.35 2.43
 -1 10 7 9.57 1.46
 -1 10 7 7.89 1.5
 -1 10 7 8.77 1.59
 -1 10 7 9.35 1.76
 -1 10 7 8.63 2
 -1 10 6 77.2 4.73
 -1 10 6 78.02 4.34
 -1 10 6 83.9 4.42
 -1 10 6 87.91 4.4
 -1 10 6 89.96 4.31
 -1 10 6 80.58 4.74
 -1 10 6 85.03 5.66
 -1 10 5 10.1 2.31
 -1 10 5 6.86 1.48
 -1 10 5 9.58 2.6
 -1 10 5 7.76 1.58
 -1 10 5 6.19 1.44
 -1 10 5 10.66 1.57
 -1 10 5 6.41 1.53
 -1 10 5 9.16 1.78
 -1 10 4 2.19 1.91
 -1 10 4 1.62 1.36
 -1 10 4 1.05 2.42
 -1 10 4 0.55 1.24
 -1 10 4 2.14 1.3
 -1 10 4 1.32 1.59
 -1 10 4 1.8 1.35
 -1 10 4 3.16 1.35
 -1 10 3 105.39 4.39
 -1 10 3 56.85 4.16
 -1 10 3 58.11 4.06
 -1 10 3 67.76 4.15
 -1 10 3 89.97 4.71
 -1 10 3 95.7 5.73
 -1 10 2 58.56 3.05
 -1 10 2 40.1 2.94
 -1 10 2 34.7 2.8
 -1 10 2 57.94 3.07
 -1 10 2 41.8 3.16
 -1 10 2 47.53 3.35
 -1 10 2 59.1 3.54
 -1 10 2 67.03 4.62
 -1 10 1 233.99 10.48
 -1 10 1 215.82 10.19
 -1 10 1 227.67 10.21
 -1 10 1 206.52 10.32
 -1 10 1 226.26 10.18
 -1 10 1 219.99 11.46
 -1 10 1 209.05 10.52
 -1 10 0 552.13 23.03
 -1 10 0 476.11 22.82
 -1 10 0 546.01 22.83
 -1 10 0 531.28 22.97
 -1 10 0 510.9 22.8
 -1 10 0 511.78 24.1
 -1 10 0 466.08 23.09
 -1 10 -1 242.18 11.07
 -1 10 -1 241.55 10.9
 -1 10 -1 233.15 11.05
 -1 10 -1 243.46 10.91
 -1 10 -1 230.64 12.14
 -1 10 -1 220.2 11.2
 -1 10 -2 75.44 4.09
 -1 10 -2 66.52 4.23
 -1 10 -2 64.36 5.02
 -1 10 -2 64.86 3.75
 -1 10 -2 72.96 3.87
 -1 10 -2 67.07 3.96
 -1 10 -3 171.55 8.18
 -1 10 -3 199.29 8.63
 -1 10 -3 191.26 8.45
 -1 10 -3 162.85 9.38
 -1 10 -3 168.37 8.57
 -1 10 -3 162.53 8.08
 -1 10 -3 169.4 8.18
 -1 10 -3 172.02 8.43
 -1 10 -4 7.16 1.82
 -1 10 -4 4.77 1.66
 -1 10 -4 1.33 1.62
 -1 10 -4 3.95 1.63
 -1 10 -4 3.26 1.14
 -1 10 -4 3.63 2.49
 -1 10 -4 2.22 1.94
 -1 10 -4 2.01 1.34
 -1 10 -5 206.93 9.69
 -1 10 -5 192.23 10.66
 -1 10 -5 187.56 9.8
 -1 10 -5 194.4 9.6
 -1 10 -5 227.98 9.92
 -1 10 -5 216.75 9.78
 -1 10 -5 204.32 9.51
 -1 10 -6 32.22 2.73
 -1 10 -6 41.5 2.84
 -1 10 -6 42.43 3.83
 -1 10 -6 37.86 3.06
 -1 10 -6 36.91 2.59
 -1 10 -6 37.63 2.95
 -1 10 -6 37.93 2.47
 -1 10 -6 32.6 2.73
 -1 10 -7 3.66 1.3
 -1 10 -7 2.66 1.71
 -1 10 -7 3.54 2.37
 -1 10 -7 3.11 1.67
 -1 10 -7 1.45 1.65
 -1 10 -7 0.84 1.82
 -1 10 -7 1.39 1.28
 -1 10 -7 3 1.79
 -1 10 -7 2.82 1.4
 -1 10 -8 32.31 2.54
 -1 10 -8 21.01 3.12
 -1 10 -8 25.66 2.19
 -1 10 -8 27.09 2.35
 -1 10 -8 26.14 2.56
 -1 10 -8 30.67 2.56
 -1 10 -8 28.33 2.2
 -1 10 -8 26.16 2.51
 -1 10 -8 29.17 2.49
 -1 10 -9 66.94 3.83
 -1 10 -9 64.86 3.92
 -1 10 -9 63.33 3.99
 -1 10 -9 55.73 3.59
 -1 10 -9 71.4 3.9
 -1 10 -9 65.49 3.97
 -1 10 -9 60.41 3.62
 -1 10 -9 58.32 3.82
 -1 10 -9 55.1 4.47
 -1 10 -10 222.44 11.89
 -1 10 -10 223.63 11.14
 -1 10 -10 235.87 11.19
 -1 10 -10 254.35 11.37
 -1 10 -10 252.76 11.45
 -1 10 -10 233.63 11.1
 -1 10 -10 237.49 11.37
 -1 10 -10 248.27 11.33
 -1 10 -10 221.26 11.09
 -1 10 -10 252.61 11.34
 -1 10 -11 147.11 7.31
 -1 10 -11 154.65 7.55
 -1 10 -11 161 7.72
 -1 10 -11 145.52 7.58
 -1 10 -11 152.38 7.51
 -1 10 -11 151.74 7.51
 -1 10 -11 143.9 7.33
 -1 10 -11 144.33 7.29
 -1 10 -11 135.64 7.91
 -1 10 -12 20.76 2.33
 -1 10 -12 17.81 2.3
 -1 10 -12 19.98 2.48
 -1 10 -12 23.12 2.57
 1 -10 12 26.8 3.89
 -1 10 -12 22.47 2.13
 -1 10 -12 18.45 2.32
 -1 10 -12 22.88 2.54
 -1 10 -13 411.88 19.7
 -1 10 -13 428.6 19.94
 1 -10 13 456.72 21.16
 -1 10 -13 428.21 19.94
 -1 10 -13 444.17 19.96
 -1 10 -13 452.3 19.84
 -1 10 -13 458.75 20.03
 -1 10 -13 427.58 19.9
 -1 10 -14 58.44 3.76
 -1 10 -14 61.58 3.98
 -1 10 -14 61.82 4.04
 -1 10 -14 64.85 4.03
 1 -10 14 70.74 5.46
 -1 10 -14 67.25 4.11
 -1 10 -14 59.73 3.91
 -1 10 -15 196.69 9.65
 1 -10 15 203.61 10.97
 -1 10 -15 199.4 9.83
 -1 10 -15 200.97 9.88
 -1 10 -15 208.7 9.93
 1 -10 16 73.79 5.65
 -1 10 -17 126.75 6.34
 -1 10 -17 116.47 6.07
 -1 10 -17 112.33 5.96
 -1 10 -17 116.67 6.23
 -1 10 -17 118.45 6.26
 -1 10 -17 124.61 6.36
 -1 10 -17 115.79 6.19
 1 -10 17 119.9 7.39
 -1 10 -18 3.73 1.68
 -1 10 -18 2.41 1.69
 -1 10 -18 0.33 1.67
 -1 10 -18 3.68 1.74
 -1 10 -18 4.12 1.37
 -1 10 -18 3.01 1.46
 -1 10 -19 12.03 1.94
 -1 10 -19 15.72 1.92
 -1 10 -19 17.31 2.13
 -1 10 -19 15.25 1.88
 -1 10 -19 15.35 1.75
 -1 10 -20 83.88 4.48
 -1 10 -20 83.93 4.52
 -1 10 -20 88.16 4.81
 -1 10 -20 89.01 4.6
 -1 10 -20 87.66 4.7
 -1 10 -21 65.54 3.59
 -1 10 -21 66.29 3.77
 -1 10 -21 68.06 3.91
 -1 10 -21 66.76 3.69
 -1 10 -22 6.34 1.32
 -1 10 -22 6.03 1.3
 -1 10 -22 6.26 1.53
 -1 10 -23 106.51 5.39
 -1 10 -23 115.96 5.51
 -1 10 -24 18.99 1.4
 -1 9 26 2.71 0.64
 -1 9 25 31.87 1.85
 1 -9 -25 30.05 2.01
 -1 9 24 116.19 5.53
 1 -9 -24 134.88 6
 -1 9 23 4.45 1.24
 -1 9 23 4.73 0.96
 1 -9 -23 3.93 1.54
 -1 9 22 155.71 7.73
 -1 9 22 160.98 7.43
 1 -9 -22 168.56 7.95
 -1 9 21 17.86 1.55
 -1 9 21 16.79 2.04
 -1 9 21 17.28 1.62
 -1 9 20 29.22 1.98
 -1 9 20 24.55 2.52
 -1 9 20 25.94 1.99
 -1 9 19 71.87 4.09
 -1 9 19 85.3 4.11
 -1 9 18 18 2.2
 -1 9 18 18.94 1.85
 1 -9 -18 18.49 3.01
 -1 9 17 2.37 1.25
 -1 9 17 1.17 1.6
 1 -9 -17 4.35 2.44
 -1 9 16 114.33 5.57
 -1 9 16 114.09 6.06
 -1 9 16 104.56 5.56
 1 -9 -16 113.75 7.05
 -1 9 15 42.89 2.7
 -1 9 15 34.61 3.01
 -1 9 15 41.08 2.72
 1 -9 -15 46.41 4.19
 -1 9 14 561.77 24.51
 -1 9 14 560.48 25.01
 -1 9 14 538.14 24.54
 -1 9 13 10.15 1.53
 -1 9 13 10.59 1.86
 -1 9 13 10.59 1.67
 -1 9 12 289.92 13.35
 -1 9 12 295.58 13.41
 -1 9 12 296.38 13.84
 -1 9 11 145.09 7.07
 -1 9 11 144.73 7.21
 -1 9 11 147.58 7.12
 -1 9 11 156.82 7.57
 -1 9 10 11.87 2.31
 -1 9 10 12.72 1.59
 -1 9 10 11.78 1.87
 -1 9 10 10.47 1.57
 -1 9 10 12.68 1.92
 -1 9 9 60.23 3.46
 -1 9 9 69.06 4.57
 -1 9 9 63.82 3.78
 -1 9 9 63.05 3.51
 -1 9 9 61.97 3.9
 -1 9 8 34.54 2.38
 -1 9 8 35.58 2.79
 -1 9 8 38.91 3.48
 -1 9 8 37.9 2.43
 -1 9 8 38.18 2.81
 -1 9 7 3.14 2.23
 -1 9 7 2.23 1.73
 -1 9 7 3.88 1.23
 -1 9 7 4.28 1.46
 -1 9 7 4.46 1.36
 -1 9 6 2.42 1.29
 -1 9 6 1.63 1.41
 -1 9 6 3.54 2.29
 -1 9 6 2.76 1.36
 -1 9 6 3.71 1.76
 -1 9 6 5.63 1.24
 -1 9 6 5.47 1.27
 -1 9 6 5.73 1.3
 -1 9 5 10.86 1.55
 -1 9 5 10.36 1.62
 -1 9 5 11.07 2.6
 -1 9 5 12 1.51
 -1 9 5 9.43 1.96
 -1 9 5 10.52 1.44
 -1 9 5 12.53 1.45
 -1 9 5 12.6 1.5
 -1 9 4 67.2 4.12
 -1 9 4 77.88 3.96
 -1 9 4 84.55 5.27
 -1 9 4 74.15 3.86
 -1 9 4 62.08 3.8
 -1 9 4 65.17 3.82
 -1 9 4 74.32 3.87
 -1 9 3 -0.06 1.36
 -1 9 3 2.5 1.33
 -1 9 3 5.08 2.54
 -1 9 3 2.26 1.23
 -1 9 3 3.21 1.79
 -1 9 3 1.3 1.16
 -1 9 3 2.8 1.26
 -1 9 3 0.4 1.28
 -1 9 2 417.31 17.75
 -1 9 2 458.24 17.45
 -1 9 2 473.39 17.81
 -1 9 2 424.48 18.55
 -1 9 2 469.4 17.39
 -1 9 2 356.96 17.41
 -1 9 2 331.2 17.3
 -1 9 2 300.8 17.18
 -1 9 1 132.15 6.68
 -1 9 1 138.36 7.04
 -1 9 1 152.14 7.89
 -1 9 1 158.4 6.75
 -1 9 1 143.74 6.72
 -1 9 1 139.61 6.88
 -1 9 1 138.71 6.73
 -1 9 1 125.88 6.93
 -1 9 0 13.92 2.86
 -1 9 0 15.44 1.67
 -1 9 0 13.11 2.16
 -1 9 0 13.36 1.74
 -1 9 0 15.02 1.76
 -1 9 0 15.13 1.91
 -1 9 0 19.96 1.64
 -1 9 0 14.31 1.64
 -1 9 -1 139.54 7.12
 -1 9 -1 135.22 7.82
 -1 9 -1 150.54 6.97
 -1 9 -1 137.93 6.76
 -1 9 -1 131.18 6.78
 -1 9 -1 157.8 6.99
 -1 9 -1 143.98 6.76
 -1 9 -2 546.3 23.81
 -1 9 -2 536.23 23.84
 -1 9 -2 553.33 23.67
 -1 9 -2 522.69 23.93
 -1 9 -2 578.65 24.91
 -1 9 -2 517.82 23.59
 -1 9 -2 522.44 23.63
 -1 9 -3 11.9 1.72
 -1 9 -3 11.34 1.63
 -1 9 -3 7.49 1.96
 -1 9 -3 10.74 1.26
 -1 9 -3 10.05 1.42
 -1 9 -3 9.3 2.57
 -1 9 -3 9.78 1.65
 -1 9 -4 340.64 15.34
 -1 9 -4 385.75 15.7
 -1 9 -4 343.39 15.33
 -1 9 -4 345.71 15.55
 -1 9 -4 338.7 15.35
 -1 9 -4 356.54 15.49
 -1 9 -4 317.93 15.34
 -1 9 -4 339.3 16.47
 -1 9 -4 323.29 15.6
 -1 9 -5 10.43 1.7
 -1 9 -5 9.25 1.91
 -1 9 -5 12.78 1.8
 -1 9 -5 10.96 1.67
 -1 9 -5 10.12 1.69
 -1 9 -5 10.83 1.39
 -1 9 -5 10.16 1.37
 -1 9 -5 10.63 2.67
 -1 9 -6 20.36 2.26
 -1 9 -6 22.24 2.07
 -1 9 -6 20.86 2.02
 -1 9 -6 23.67 2.16
 -1 9 -6 15.85 2.78
 -1 9 -6 24.75 2.19
 -1 9 -6 22.49 1.89
 -1 9 -6 19.8 1.82
 -1 9 -7 20.88 2.29
 -1 9 -7 22.63 3.03
 -1 9 -7 25.36 2.22
 -1 9 -7 26.01 2.37
 -1 9 -7 25.33 2.12
 -1 9 -7 27.71 2.32
 -1 9 -7 25.52 2
 -1 9 -7 24 2.03
 -1 9 -8 43.69 2.85
 -1 9 -8 50.44 3.18
 -1 9 -8 48.78 3.16
 -1 9 -8 55.34 3.36
 -1 9 -8 45.78 3.04
 -1 9 -8 43.5 2.84
 -1 9 -8 45.36 3.83
 -1 9 -8 39.1 3.05
 -1 9 -9 6.57 1.49
 -1 9 -9 8.57 1.56
 -1 9 -9 8.5 1.89
 -1 9 -9 8.24 1.81
 -1 9 -9 10.46 2.29
 -1 9 -9 11.25 1.86
 -1 9 -9 8.49 1.97
 -1 9 -9 10.59 1.81
 -1 9 -10 23.06 2.05
 -1 9 -10 23.34 2.29
 -1 9 -10 25.21 2.51
 -1 9 -10 23.97 2.37
 -1 9 -10 20.94 2.73
 -1 9 -10 20.86 2.23
 -1 9 -10 19.41 2.1
 -1 9 -10 20.95 2.07
 -1 9 -11 70.55 4.29
 -1 9 -11 75.22 4.23
 -1 9 -11 71.82 4.29
 -1 9 -11 75.83 4.12
 -1 9 -11 70.46 4.06
 -1 9 -11 68.37 4.22
 -1 9 -11 68.33 4.61
 -1 9 -11 64.14 3.93
 -1 9 -11 74.86 4.09
 -1 9 -12 426.31 20.14
 -1 9 -12 463.59 20.46
 -1 9 -12 458.43 20.43
 -1 9 -12 466.01 20.38
 -1 9 -12 455.46 20.32
 -1 9 -12 427.29 20.34
 -1 9 -12 451.85 20.2
 -1 9 -12 441.15 20.24
 -1 9 -13 2.48 1.8
 -1 9 -13 1.17 1.72
 -1 9 -13 -0.84 1.48
 -1 9 -13 0.21 2.07
 1 -9 13 2.56 3.12
 -1 9 -13 -0.96 1.3
 -1 9 -13 -1.81 1.96
 -1 9 -13 0.1 1.46
 -1 9 -13 1.8 1.78
 -1 9 -14 607.42 26.54
 1 -9 14 590.75 27.53
 -1 9 -14 637.21 26.66
 -1 9 -14 577.61 26.48
 -1 9 -14 603.76 26.54
 -1 9 -14 570.87 26.36
 -1 9 -14 569.24 26.32
 -1 9 -14 588.34 26.52
 -1 9 -14 578.23 26.15
 -1 9 -15 80.85 4.63
 1 -9 15 78.38 5.82
 -1 9 -15 73.42 4.61
 -1 9 -15 76.38 4.56
 -1 9 -15 75.87 4.55
 -1 9 -15 70.42 4.35
 -1 9 -15 77.22 4.56
 -1 9 -15 76.55 4.36
 -1 9 -15 73.17 4.13
 -1 9 -16 225.88 10.99
 -1 9 -16 220.58 10.82
 -1 9 -16 235.21 11.03
 1 -9 16 240.06 12.16
 -1 9 -16 242.05 11.16
 -1 9 -16 220.57 10.94
 -1 9 -16 225.54 10.86
 -1 9 -16 224.18 10.64
 -1 9 -16 230.44 11.03
 1 -9 17 1.52 3.18
 -1 9 -17 -0.62 1.83
 -1 9 -17 0.98 1.57
 -1 9 -17 0.57 2.03
 -1 9 -17 -0.39 1.79
 -1 9 -17 0.48 1.72
 1 -9 18 26.22 4.02
 -1 9 -19 6.85 1.7
 -1 9 -19 4.35 1.83
 -1 9 -19 9.33 1.69
 -1 9 -19 7 1.82
 -1 9 -19 4.16 1.93
 -1 9 -19 9.1 1.85
 -1 9 -20 49.47 3.29
 -1 9 -20 50.57 3.28
 -1 9 -20 49.64 3.21
 -1 9 -20 54.41 3.52
 -1 9 -20 47.53 3.27
 -1 9 -21 1.87 1.5
 -1 9 -21 2.01 1.51
 -1 9 -21 3.11 1.67
 -1 9 -21 1.29 1.48
 -1 9 -22 139.5 7.15
 -1 9 -22 145.48 7.21
 -1 9 -22 153.13 7.39
 -1 9 -22 158.29 7.29
 -1 9 -23 5.38 1.45
 -1 9 -23 5.49 1.38
 -1 9 -23 2.83 1.45
 -1 9 -23 3.65 1.21
 -1 9 -24 117.02 5.68
 -1 9 -24 118.41 5.71
 -1 9 -24 116.54 5.77
 -1 9 -25 8.51 1.17
 -1 9 -25 13.62 1.29
 -1 9 -26 5.74 0.85
 -1 8 27 5.98 0.77
 1 -8 -26 25.61 1.8
 -1 8 25 83.05 4.1
 1 -8 -25 99.86 4.57
 1 -8 -24 24.19 1.76
 1 -8 -24 23.75 2.09
 -1 8 24 20.12 1.68
 -1 8 24 19.53 1.48
 1 -8 -23 263.67 11.78
 1 -8 -23 268.5 12.05
 -1 8 23 254.16 11.57
 -1 8 23 256.88 11.61
 -1 8 23 246.66 11.79
 -1 8 22 2.79 1.29
 1 -8 -22 1.22 1.29
 -1 8 22 2.46 1.06
 -1 8 22 2.27 1.52
 1 -8 -21 104.87 5.37
 -1 8 21 109.4 5.14
 -1 8 21 101.17 5.56
 -1 8 21 97.42 5.19
 1 -8 -20 2.16 2.47
 -1 8 20 1.21 1.32
 1 -8 -20 1.61 1.37
 -1 8 20 0.51 1.49
 -1 8 19 8.5 1.79
 1 -8 -19 5.22 2.35
 1 -8 -18 3.77 2.5
 -1 8 18 4.39 1.54
 -1 8 18 2.23 1.62
 -1 8 18 2.09 1.28
 1 -8 -17 20.5 3.26
 -1 8 17 17.78 1.97
 -1 8 17 17.26 2.22
 -1 8 17 18.53 1.76
 1 -8 -16 3.44 2.46
 -1 8 16 2.87 1.5
 -1 8 16 5.43 1.42
 -1 8 16 6.56 1.75
 -1 8 15 38.95 2.71
 -1 8 15 37.29 2.95
 -1 8 14 21.69 2.08
 -1 8 14 20.6 2.25
 -1 8 13 678.65 30.25
 -1 8 13 693.4 30.62
 -1 8 12 4.85 1.45
 -1 8 12 3.99 1.61
 -1 8 11 371.31 16.85
 -1 8 11 382.19 17.2
 -1 8 11 383.93 16.78
 -1 8 11 363.9 16.86
 -1 8 10 53.32 3.14
 -1 8 10 58.12 3.51
 -1 8 10 54.24 3.06
 -1 8 10 52.82 3.78
 -1 8 10 54.35 3.24
 -1 8 9 1.89 1.96
 -1 8 9 6.35 1.4
 -1 8 9 6.76 1.49
 -1 8 9 4.8 1.54
 -1 8 9 4.64 1.22
 -1 8 8 4.32 1.13
 -1 8 8 5.93 2.03
 -1 8 8 6.38 1.35
 -1 8 8 7.83 1.49
 -1 8 8 4.51 1.6
 -1 8 8 6.97 1.24
 -1 8 7 58.91 3.51
 -1 8 7 62.39 3.13
 -1 8 7 54.52 3.15
 -1 8 7 61.02 4.15
 -1 8 7 50.94 3.4
 -1 8 7 57.34 3.11
 -1 8 6 17.74 1.55
 -1 8 6 17.98 2.56
 -1 8 6 17.91 1.63
 -1 8 6 18.41 1.89
 -1 8 6 18.5 2.06
 -1 8 6 15.43 1.57
 -1 8 6 16.49 1.54
 -1 8 5 20.08 1.6
 -1 8 5 21.09 2.72
 -1 8 5 18.69 1.68
 -1 8 5 17.78 1.86
 -1 8 5 15.21 1.58
 -1 8 5 15.69 1.62
 -1 8 5 21.89 2.14
 -1 8 4 23.91 1.86
 -1 8 4 31.77 3.15
 -1 8 4 21.92 2.23
 -1 8 4 26.05 1.91
 -1 8 4 26.93 1.92
 -1 8 4 29.68 1.98
 -1 8 4 23.87 1.72
 -1 8 3 194.06 9.95
 -1 8 3 247.71 10.93
 -1 8 3 313.59 9.98
 -1 8 3 322.16 9.91
 -1 8 2 99.38 4.9
 -1 8 2 104.36 5.73
 -1 8 2 69.08 4.41
 -1 8 2 74.16 4.44
 -1 8 2 112.45 4.62
 -1 8 2 107.13 4.51
 -1 8 1 305.26 13.1
 -1 8 1 302.28 13.88
 -1 8 1 295.89 12.86
 -1 8 1 252.03 12.78
 -1 8 1 294.8 12.86
 -1 8 1 283.85 12.74
 -1 8 0 227.18 10.35
 -1 8 0 239.82 11.14
 -1 8 0 222.96 10.05
 -1 8 0 231.08 10.13
 -1 8 0 216.79 10.08
 -1 8 0 208.59 9.98
 -1 8 -1 352.58 14.69
 -1 8 -1 303.28 14.58
 -1 8 -1 311.33 14.78
 -1 8 -1 326.77 15.55
 -1 8 -1 331.11 14.56
 -1 8 -1 323.17 14.62
 -1 8 -1 333.01 14.69
 -1 8 -2 90.9 4.92
 -1 8 -2 100.39 5.02
 -1 8 -2 102.09 6.04
 -1 8 -2 95.73 5.21
 -1 8 -2 98.78 4.9
 -1 8 -2 111.56 5.13
 -1 8 -2 92.95 4.99
 -1 8 -3 412.94 18.7
 -1 8 -3 439.14 18.91
 -1 8 -3 430.45 19.02
 -1 8 -3 429.15 19.7
 -1 8 -3 405.88 18.79
 -1 8 -3 412.53 18.67
 -1 8 -3 433.01 18.71
 -1 8 -4 4.18 1.1
 -1 8 -4 3.74 1.12
 -1 8 -4 1.74 1.59
 -1 8 -4 4.22 1.25
 -1 8 -4 3.77 2.29
 -1 8 -4 4.1 1.59
 -1 8 -4 5.28 1.49
 -1 8 -4 5.7 1.45
 -1 8 -5 159.58 7.57
 -1 8 -5 175.63 7.79
 -1 8 -5 159.48 7.53
 -1 8 -5 157.09 7.46
 -1 8 -5 162.76 7.76
 -1 8 -5 159.2 7.54
 -1 8 -5 159.47 7.62
 -1 8 -5 155.82 7.74
 -1 8 -5 167.3 8.55
 -1 8 -6 83.13 4.56
 -1 8 -6 90.63 4.34
 -1 8 -6 82.73 4.32
 -1 8 -6 93.36 4.6
 -1 8 -6 85.2 4.37
 -1 8 -6 82.48 4.42
 -1 8 -6 78.31 4.54
 -1 8 -6 77.59 5.19
 -1 8 -7 2.99 1.6
 -1 8 -7 2.66 1.62
 -1 8 -7 2.75 2.03
 -1 8 -7 2.7 1.39
 -1 8 -7 2.97 1.24
 -1 8 -7 2.78 1.24
 -1 8 -7 3.12 1.52
 -1 8 -7 2 1.43
 -1 8 -8 3.37 1.67
 -1 8 -8 2.65 1.54
 -1 8 -8 4.29 1.23
 -1 8 -8 4.92 1.28
 -1 8 -8 2.01 1.55
 -1 8 -8 3.36 1.19
 -1 8 -8 6.89 2.05
 -1 8 -8 3.28 1.5
 -1 8 -8 3.04 1.59
 -1 8 -8 4.06 1.51
 -1 8 -9 22.01 1.93
 -1 8 -9 24.5 2.2
 -1 8 -9 21.37 2.26
 -1 8 -9 22.51 1.96
 -1 8 -9 23.84 2.11
 -1 8 -9 17.93 2.59
 -1 8 -9 21.3 1.92
 -1 8 -9 25.84 2.26
 -1 8 -9 22.64 2.12
 -1 8 -9 25.73 2.3
 -1 8 -10 22.73 1.97
 -1 8 -10 22.55 2.22
 -1 8 -10 20.43 2.26
 -1 8 -10 18.75 2.12
 -1 8 -10 17.09 1.88
 -1 8 -10 21.42 1.71
 -1 8 -10 20.03 2.47
 -1 8 -10 20.63 2.08
 -1 8 -10 20.42 2.02
 -1 8 -10 18.94 1.89
 -1 8 -11 458.79 20.46
 -1 8 -11 422.98 20.24
 -1 8 -11 428.54 20.83
 -1 8 -11 485.5 20.55
 -1 8 -11 446.49 20.4
 -1 8 -11 443.69 20.23
 -1 8 -11 481.52 20.64
 -1 8 -11 447.48 20.4
 -1 8 -11 458.99 20.39
 -1 8 -11 486.82 20.58
 -1 8 -11 463.3 20.55
 -1 8 -12 -0.82 1.71
 -1 8 -12 -0.77 1.29
 -1 8 -12 1.59 1.42
 -1 8 -12 2.34 1.52
 -1 8 -12 2.28 1.94
 -1 8 -12 1.33 1.47
 -1 8 -12 1.24 1.81
 -1 8 -12 2.79 1.78
 -1 8 -12 1.16 1.52
 -1 8 -12 1.12 1.62
 -1 8 -13 923.03 39.35
 -1 8 -13 905.62 39.3
 -1 8 -13 865.97 39.36
 -1 8 -13 885.28 39.19
 1 -8 13 895.07 40.29
 -1 8 -13 881.45 39.22
 -1 8 -13 908.71 39.27
 -1 8 -13 867.22 39.25
 -1 8 -13 869.69 39.01
 -1 8 -13 885.54 39.14
 -1 8 -14 17.6 1.91
 -1 8 -14 16.47 2.32
 -1 8 -14 21.43 2.69
 -1 8 -14 16.56 2.26
 -1 8 -14 16.4 2.06
 -1 8 -14 16.52 2.36
 -1 8 -14 16.36 2.09
 -1 8 -14 17.4 2.22
 1 -8 14 18.63 3.67
 1 -8 15 48.3 4.54
 -1 8 -15 43.04 3.18
 -1 8 -15 41.75 3.2
 -1 8 -15 41.89 2.93
 -1 8 -15 46.57 3.18
 -1 8 -15 49.55 3.47
 -1 8 -15 48.59 3.22
 -1 8 -15 42.74 3.26
 -1 8 -16 40.08 3.02
 1 -8 16 48.39 4.57
 -1 8 -16 38.57 3.06
 -1 8 -16 38.55 3.23
 -1 8 -16 43.89 3.05
 -1 8 -16 36.43 3.1
 -1 8 -16 36.03 2.77
 -1 8 -16 41.46 3.28
 -1 8 -16 39.32 3.1
 -1 8 -17 3.15 1.9
 -1 8 -17 0.66 1.93
 -1 8 -17 1.38 1.71
 -1 8 -17 1.26 1.74
 -1 8 -17 -0.12 2.1
 -1 8 -17 -0.12 1.81
 -1 8 -17 1.31 1.71
 1 -8 17 -1.73 3.32
 -1 8 -17 -0.58 1.61
 -1 8 -18 3.68 1.83
 -1 8 -18 3.29 2.01
 -1 8 -18 -0.13 1.71
 -1 8 -18 -0.34 1.68
 -1 8 -18 1.04 1.72
 -1 8 -18 0.7 1.68
 1 -8 18 -0.21 3.26
 -1 8 -18 1.07 1.54
 -1 8 -19 2.51 1.84
 -1 8 -19 2.72 1.74
 1 -8 19 1.47 3.35
 -1 8 -19 2.46 1.86
 -1 8 -20 1.09 1.62
 1 -8 20 5.09 3.37
 -1 8 -21 185.3 8.73
 -1 8 -21 178.1 8.65
 -1 8 -21 185.06 8.85
 -1 8 -21 163.46 8.56
 -1 8 -22 10.03 1.85
 -1 8 -22 12.86 2.01
 -1 8 -22 7.22 1.62
 -1 8 -22 10.28 1.9
 -1 8 -23 312.17 14.1
 -1 8 -23 317.29 14.1
 -1 8 -23 287.74 13.88
 -1 8 -23 316.6 14.15
 -1 8 -24 -0.16 1.4
 -1 8 -24 -0.08 1.45
 -1 8 -24 1.89 1.4
 -1 8 -25 63.03 3.42
 -1 8 -25 59.76 3.45
 -1 8 -26 0.72 0.97
 -1 8 -26 1.92 1.15
 -1 8 -26 0.9 0.99
 -1 8 -27 13.5 1.11
 -1 8 -27 11.87 1.11
 1 -7 -27 0.38 0.82
 1 -7 -26 43.79 2.63
 1 -7 -26 46.62 2.6
 -1 7 26 41.97 2.22
 -1 7 25 3.25 0.87
 1 -7 -25 4 1.48
 -1 7 25 3.46 1.09
 1 -7 -25 2.17 1.31
 -1 7 24 245.45 10.95
 1 -7 -24 248.98 11.28
 -1 7 24 249.94 10.83
 1 -7 -24 242.9 11.17
 -1 7 24 217.08 10.91
 -1 7 23 0.55 0.99
 1 -7 -23 -0.31 1.64
 -1 7 23 2.43 1.37
 1 -7 -23 2.34 1.51
 -1 7 23 1.22 1.34
 -1 7 22 310.57 15.33
 1 -7 -22 334.48 15.45
 -1 7 22 335.47 15.23
 -1 7 22 355.59 15.11
 -1 7 21 4.16 1.8
 1 -7 -21 7.41 2.65
 -1 7 21 2.72 1.64
 -1 7 20 115.96 6.18
 1 -7 -20 116.24 7.28
 1 -7 -20 111.11 6.02
 1 -7 -19 10.06 2.94
 1 -7 -19 10.05 1.86
 -1 7 19 11.42 1.81
 -1 7 19 14.16 1.99
 1 -7 -18 15.56 3.01
 1 -7 -18 11.7 1.9
 -1 7 18 10.89 1.76
 -1 7 18 8.72 1.85
 1 -7 -17 -2.24 2.59
 1 -7 -17 0.11 1.64
 -1 7 17 0.77 1.47
 -1 7 17 1.8 1.64
 1 -7 -16 5.28 2.64
 -1 7 16 5.08 1.67
 1 -7 -16 7.59 1.74
 -1 7 16 8.72 1.64
 1 -7 -15 70.23 4.04
 -1 7 15 73.55 4.24
 -1 7 15 64.66 3.82
 1 -7 -14 450.34 20.26
 -1 7 14 459.63 20.42
 -1 7 14 440.63 20.11
 1 -7 -13 26.44 2.28
 -1 7 13 31.57 2.45
 -1 7 13 30.74 2.25
 1 -7 -12 578.27 25.82
 -1 7 12 588.15 25.99
 -1 7 12 577.86 25.7
 -1 7 11 10.94 1.69
 -1 7 11 12.1 1.59
 -1 7 10 76.99 4.05
 -1 7 10 80.63 4.34
 -1 7 10 78.16 4.09
 -1 7 9 15.47 1.79
 -1 7 9 14.7 1.76
 -1 7 9 16.49 1.58
 -1 7 8 1.43 1.13
 -1 7 8 1.77 1.38
 -1 7 8 2.23 1.22
 -1 7 7 36.5 2.5
 -1 7 6 51.82 3.14
 -1 7 5 173.89 8.66
 -1 7 5 178.01 8.68
 -1 7 5 198.19 8.46
 -1 7 4 194.53 8.99
 -1 7 4 183.84 8.98
 -1 7 4 184.94 9.66
 -1 7 4 199.54 8.76
 -1 7 3 10.53 1.85
 -1 7 3 11.47 2.3
 -1 7 2 459.83 19.7
 -1 7 2 451.73 18.99
 -1 7 1 119.6 5.7
 -1 7 1 115.11 6.37
 -1 7 1 108.84 5.56
 -1 7 0 27.28 2.32
 -1 7 0 32.35 2.17
 -1 7 0 30.29 2.91
 -1 7 -1 101.23 5.05
 -1 7 -1 109.11 5.79
 -1 7 -1 89.53 4.9
 -1 7 -2 418.74 18.2
 -1 7 -2 389.51 18.38
 -1 7 -2 387.08 17.76
 -1 7 -3 25.92 2.33
 -1 7 -3 34.27 2.1
 -1 7 -3 31.27 2.49
 -1 7 -3 28.73 3.04
 -1 7 -4 414.26 18.92
 -1 7 -4 422.12 19.57
 -1 7 -4 421.25 19.14
 -1 7 -4 443.68 18.93
 -1 7 -4 418.65 18.73
 -1 7 -5 173.66 8.82
 -1 7 -5 184.07 8.72
 -1 7 -5 207.42 8.87
 -1 7 -5 189.93 9.12
 -1 7 -5 190.95 8.69
 -1 7 -5 194.34 8.87
 -1 7 -6 261.51 12.43
 -1 7 -6 271.23 12.35
 -1 7 -6 275.58 12.34
 -1 7 -6 292.2 12.47
 -1 7 -6 265.1 12.39
 -1 7 -6 272.52 12.29
 -1 7 -6 279.11 12.5
 -1 7 -6 270.48 12.71
 -1 7 -7 54.55 3.13
 -1 7 -7 48.87 2.84
 -1 7 -7 48.56 3.03
 -1 7 -7 46.45 2.95
 -1 7 -7 50.1 2.86
 -1 7 -7 51.14 3.02
 -1 7 -7 52.35 2.95
 -1 7 -7 52.17 3.33
 -1 7 -7 51.67 3.24
 -1 7 -8 3.56 1.35
 -1 7 -8 3.94 1.37
 -1 7 -8 4.22 1.19
 -1 7 -8 2.13 1.11
 -1 7 -8 3.91 1.83
 -1 7 -8 4.13 1.45
 -1 7 -8 3.77 1.15
 -1 7 -8 2.76 1.54
 -1 7 -8 2.42 1.32
 -1 7 -9 18.47 2.08
 -1 7 -9 21.79 1.86
 -1 7 -9 27.17 2.04
 -1 7 -9 20.21 2.24
 -1 7 -9 19.99 2
 -1 7 -9 22.26 1.79
 -1 7 -9 21.81 1.65
 -1 7 -9 17.6 1.84
 -1 7 -9 22.92 2.05
 -1 7 -9 22.04 1.91
 -1 7 -10 103.62 5.46
 -1 7 -10 116.71 5.55
 -1 7 -10 100.91 5.47
 -1 7 -10 104.27 5.35
 -1 7 -10 103.38 5.27
 -1 7 -10 108.81 5.18
 -1 7 -10 102.54 5.22
 -1 7 -10 104.25 5.43
 -1 7 -10 104.76 5.37
 -1 7 -11 43.58 2.81
 -1 7 -11 42.59 2.88
 -1 7 -11 41.87 3.19
 -1 7 -11 42.24 2.9
 -1 7 -11 46.21 3.07
 -1 7 -11 45.66 2.88
 -1 7 -11 42.83 2.59
 -1 7 -11 44.43 2.91
 -1 7 -11 45.65 3.09
 -1 7 -11 43.81 2.89
 -1 7 -11 42.23 2.64
 -1 7 -12 895.79 39.34
 -1 7 -12 879.87 39.46
 -1 7 -12 915.36 39.46
 -1 7 -12 925.62 39.5
 -1 7 -12 866.77 39.39
 -1 7 -12 879.85 39.82
 -1 7 -12 930.29 39.53
 -1 7 -12 882.5 39.26
 -1 7 -12 871.17 39.41
 -1 7 -12 908.84 39.58
 -1 7 -13 14.13 1.85
 -1 7 -13 16.7 1.74
 -1 7 -13 12.15 1.78
 -1 7 -13 17.15 2
 -1 7 -13 16.68 2.24
 -1 7 -13 14.51 1.89
 -1 7 -13 12.32 1.91
 -1 7 -13 16.51 2.1
 1 -7 13 15.43 3.23
 -1 7 -13 11.23 2.14
 -1 7 -13 11.82 1.95
 -1 7 -14 486.22 21.33
 -1 7 -14 485.87 21.4
 -1 7 -14 452.54 21.35
 -1 7 -14 488.36 21.41
 -1 7 -14 482.53 21.46
 1 -7 14 485.75 22.27
 -1 7 -14 452.68 21.19
 -1 7 -14 452.69 21.69
 -1 7 -14 474.17 21.15
 -1 7 -14 472.77 21.37
 -1 7 -15 56.54 3.7
 -1 7 -15 57.7 3.77
 1 -7 15 50.49 4.91
 -1 7 -15 62.45 3.92
 -1 7 -15 61.15 3.86
 -1 7 -15 61.23 3.74
 -1 7 -15 59.25 3.58
 -1 7 -16 11.55 2.15
 -1 7 -16 13.47 2.25
 -1 7 -16 13.08 1.95
 -1 7 -16 14.08 2.2
 -1 7 -16 12.21 1.92
 1 -7 16 13.91 3.64
 -1 7 -16 12.97 1.87
 -1 7 -17 2.71 1.84
 -1 7 -17 1.52 1.79
 -1 7 -17 3.63 2.16
 -1 7 -17 1.94 1.82
 -1 7 -17 0.12 1.82
 -1 7 -17 0.92 1.69
 1 -7 17 1.04 3.48
 -1 7 -17 2.46 1.59
 -1 7 -18 3.33 1.7
 -1 7 -18 4.8 1.91
 -1 7 -18 6.77 2.02
 -1 7 -18 7.53 1.82
 1 -7 18 7.4 3.7
 -1 7 -18 8.93 2.05
 -1 7 -18 5.61 1.94
 -1 7 -19 7.72 2.02
 -1 7 -19 4.55 1.94
 1 -7 19 4.02 3.5
 -1 7 -19 4.59 1.63
 -1 7 -19 5.54 1.74
 -1 7 -19 4.59 1.94
 -1 7 -19 6.48 1.88
 -1 7 -19 5.56 1.94
 -1 7 -20 41.49 3.22
 1 -7 20 32.75 4.34
 -1 7 -20 44.75 3.3
 -1 7 -20 40.51 3.14
 -1 7 -21 9.56 1.86
 1 -7 21 13.04 3.33
 -1 7 -22 220.98 11.17
 -1 7 -22 253.19 11.46
 -1 7 -22 250.59 11.4
 -1 7 -22 237.05 11.38
 -1 7 -23 -1.24 1.61
 -1 7 -23 0.43 1.81
 -1 7 -23 -0.81 1.66
 -1 7 -24 195.14 9.85
 -1 7 -24 218.34 10
 -1 7 -24 214.4 9.92
 -1 7 -25 18.28 1.87
 -1 7 -25 21.48 2.12
 -1 7 -25 21.1 1.98
 -1 7 -26 10.79 1.68
 -1 7 -26 10.66 1.47
 -1 7 -27 12.75 1.19
 -1 7 -27 11.08 1.45
 -1 7 -27 8.75 1.27
 -1 7 -28 27.73 1.69
 -1 7 -28 32.17 1.84
 1 -6 -28 -0.55 0.92
 -1 6 27 1.77 0.62
 1 -6 -27 0.92 0.98
 1 -6 -27 1.37 1.23
 -1 6 26 10.18 1.27
 1 -6 -26 8.81 1.47
 -1 6 26 8.35 0.98
 1 -6 -26 12.64 1.64
 1 -6 -25 106.31 5.57
 -1 6 25 111.62 5.15
 1 -6 -25 114.6 5.66
 -1 6 25 101.13 5.32
 -1 6 24 2.41 1.38
 -1 6 24 -0.53 1.06
 1 -6 -24 0.79 1.65
 1 -6 -24 -1.12 1.63
 1 -6 -23 354.2 15.45
 1 -6 -23 331.29 15.39
 -1 6 23 310.93 15.07
 -1 6 23 341.55 15.13
 1 -6 -22 13.86 3.08
 -1 6 22 17.12 2
 -1 6 22 16.98 2.22
 -1 6 21 202.58 10.28
 1 -6 -21 204.81 11.5
 -1 6 21 218.25 10.57
 -1 6 21 228.2 10.21
 1 -6 -21 214.89 10.44
 1 -6 -20 27.77 2.62
 -1 6 20 29.48 2.52
 1 -6 -20 32.85 2.74
 1 -6 -20 29.32 3.71
 -1 6 19 92.55 5.05
 1 -6 -19 97.55 5.32
 1 -6 -19 89.33 6.35
 1 -6 -18 74.09 4.42
 -1 6 18 74.24 4.85
 -1 6 18 73.59 4.11
 1 -6 -18 69.02 5.48
 1 -6 -17 2.42 2.39
 -1 6 17 1.44 1.54
 1 -6 -17 2.41 1.67
 -1 6 17 4.76 1.99
 1 -6 -16 141.89 7.13
 -1 6 16 139.95 6.89
 1 -6 -16 138.78 8.16
 -1 6 16 138.44 7.64
 1 -6 -15 288.26 13.87
 -1 6 15 306.44 14.47
 -1 6 15 307.67 13.68
 1 -6 -15 294.66 14.83
 -1 6 14 11.63 1.69
 -1 6 14 9.74 1.99
 1 -6 -14 10.33 1.81
 -1 6 13 1153.99 48.17
 1 -6 -13 1060.09 47.61
 -1 6 13 1073.89 47.44
 1 -6 -12 56.43 3.35
 -1 6 12 56.62 3.25
 1 -6 -11 410.58 18.4
 -1 6 11 408.94 18.26
 -1 6 10 215.69 9.73
 -1 6 10 211.17 10.15
 -1 6 10 210.1 9.69
 -1 6 9 22.99 2.28
 -1 6 9 16.94 1.7
 -1 6 8 7.84 1.39
 -1 6 8 10.13 1.88
 -1 6 7 58.73 3.89
 -1 6 7 55.12 3.31
 -1 6 6 39.81 2.53
 -1 6 6 41.64 3.22
 -1 6 6 39.05 2.45
 -1 6 5 22.7 1.91
 -1 6 5 21.13 1.69
 -1 6 5 23.4 2.57
 -1 6 4 334.86 15.41
 -1 6 4 352.96 16
 -1 6 4 351.14 15.4
 -1 6 3 587.74 28.17
 -1 6 3 620.17 28.69
 -1 6 2 501.59 25.07
 -1 6 2 572.39 25.68
 -1 6 1 521.36 22.77
 -1 6 1 493.09 22.1
 -1 6 0 1553.63 61.94
 -1 6 0 1353.31 61.3
 -1 6 -1 573.66 23.2
 -1 6 -1 540.78 23.45
 -1 6 -2 574.09 22.51
 -1 6 -2 566.27 22.78
 -1 6 -2 463.29 22.07
 -1 6 -2 470.11 22.11
 -1 6 -3 1104.44 46.8
 -1 6 -3 1107.93 47.11
 -1 6 -3 1023.92 46.55
 -1 6 -4 165.12 7.92
 -1 6 -4 160.79 7.68
 -1 6 -4 168.73 8.26
 -1 6 -5 86.78 4.7
 -1 6 -5 82.49 4.4
 -1 6 -5 90.05 5.01
 -1 6 -5 90.42 4.59
 -1 6 -6 50.18 3.27
 -1 6 -6 46.62 2.84
 -1 6 -6 50.75 3.47
 -1 6 -6 47.51 3.11
 -1 6 -7 2 1.58
 -1 6 -7 1.9 1.8
 -1 6 -7 3.34 1.36
 -1 6 -7 2.58 1.59
 -1 6 -8 11.96 1.45
 -1 6 -8 11.66 1.48
 -1 6 -8 11.79 1.81
 -1 6 -8 13.48 1.58
 -1 6 -8 12.45 1.39
 -1 6 -8 12.34 1.72
 -1 6 -8 10.69 1.93
 -1 6 -8 11.4 1.44
 -1 6 -8 12.71 1.97
 -1 6 -9 104.31 5.11
 -1 6 -9 96.32 4.82
 -1 6 -9 100.12 5.48
 -1 6 -9 95.65 5.33
 -1 6 -9 100.12 4.9
 -1 6 -9 108.82 5.13
 -1 6 -9 102.71 4.94
 -1 6 -9 97.18 5.07
 -1 6 -9 94.67 4.97
 -1 6 -9 100.95 5.12
 -1 6 -10 311.49 13.68
 -1 6 -10 299.87 13.59
 -1 6 -10 293.3 13.44
 -1 6 -10 298.19 13.84
 -1 6 -10 291.25 13.39
 -1 6 -10 327.02 13.7
 -1 6 -10 283.54 13.53
 -1 6 -10 295.3 13.61
 -1 6 -10 307.78 13.52
 -1 6 -10 294 13.58
 -1 6 -11 543.86 24.21
 -1 6 -11 529.5 24.23
 -1 6 -11 584.97 24.28
 -1 6 -11 529.5 24.33
 -1 6 -11 547.53 24.25
 -1 6 -11 584.42 24.29
 -1 6 -11 538.44 24.11
 -1 6 -11 535.38 24.06
 -1 6 -11 520.55 24.14
 -1 6 -11 540.51 24.15
 -1 6 -12 98.14 5.15
 -1 6 -12 98.01 5.34
 -1 6 -12 100.4 5.33
 1 -6 12 105.61 6.16
 -1 6 -12 107.79 5.35
 -1 6 -12 104.67 5.25
 -1 6 -12 102.15 5.42
 -1 6 -12 103.45 5.31
 -1 6 -12 102.92 5.24
 -1 6 -12 91.75 5.66
 -1 6 -12 103.38 5.12
 -1 6 -13 1088.91 47.91
 -1 6 -13 1131.46 48.07
 -1 6 -13 1105.51 48.1
 -1 6 -13 1115.56 48.06
 -1 6 -13 1094.35 48.03
 1 -6 13 1093.38 48.76
 -1 6 -13 1114.95 48.1
 -1 6 -13 1058.12 47.91
 -1 6 -13 1078.92 48.52
 -1 6 -13 1079.81 47.9
 -1 6 -13 1086.31 48.16
 -1 6 -14 1.55 1.46
 -1 6 -14 4.31 2.08
 -1 6 -14 2.97 1.66
 -1 6 -14 2.18 1.56
 -1 6 -14 3.11 2.05
 1 -6 14 2.65 2.9
 -1 6 -14 2.96 1.58
 -1 6 -14 3.33 1.64
 -1 6 -14 3.59 1.88
 -1 6 -15 402.92 18.2
 -1 6 -15 398.29 18.26
 1 -6 15 388.95 18.94
 -1 6 -15 406.89 18.15
 -1 6 -15 399.31 18.11
 -1 6 -15 389.09 18.62
 -1 6 -15 394.71 18.16
 -1 6 -15 397.69 17.98
 -1 6 -16 56.33 3.68
 -1 6 -16 54.75 3.75
 1 -6 16 52.67 4.74
 -1 6 -16 52.14 3.49
 -1 6 -16 57.27 3.58
 -1 6 -16 48.87 3.98
 -1 6 -16 53.65 3.54
 -1 6 -16 58.98 3.42
 -1 6 -17 100.34 5.7
 -1 6 -17 106.16 5.9
 1 -6 17 94.9 6.69
 -1 6 -17 104.26 5.59
 -1 6 -17 105.56 5.57
 -1 6 -17 101.57 6.12
 -1 6 -17 108.53 5.72
 -1 6 -17 100.99 5.42
 -1 6 -18 109.92 5.74
 1 -6 18 102.03 7.02
 -1 6 -18 106.81 5.86
 -1 6 -18 103.59 5.8
 -1 6 -18 105.34 6.39
 -1 6 -18 117.93 6.07
 -1 6 -18 112.41 5.95
 -1 6 -18 108.86 5.98
 1 -6 19 62.6 5.5
 -1 6 -19 65.01 4.36
 -1 6 -19 71.07 4.13
 -1 6 -19 65.3 4.1
 -1 6 -19 75.79 4.32
 -1 6 -19 66.66 4.28
 -1 6 -19 68.37 4.25
 -1 6 -20 5.12 1.97
 1 -6 20 5.66 3.5
 -1 6 -20 3.76 1.68
 -1 6 -20 4.91 1.9
 -1 6 -21 162.04 7.95
 -1 6 -21 158.93 7.98
 1 -6 21 143.36 8.85
 1 -6 22 50.82 4.51
 -1 6 -23 272 12.95
 -1 6 -23 295.68 13.16
 -1 6 -23 265.67 12.9
 -1 6 -24 8.35 1.58
 -1 6 -24 6.83 1.82
 -1 6 -24 6.45 1.99
 -1 6 -25 105.04 5.31
 -1 6 -25 94.25 4.97
 -1 6 -25 92.07 5.05
 -1 6 -26 51.29 3.21
 -1 6 -26 46.13 2.93
 -1 6 -27 2.64 1.11
 -1 6 -27 4.37 1.48
 -1 6 -27 0.05 0.99
 -1 6 -28 4.18 1.28
 -1 6 -28 3.89 0.93
 -1 6 -29 0.63 0.84
 1 -5 -29 23.23 1.72
 -1 5 28 1.98 0.88
 1 -5 -28 2.18 1.31
 -1 5 27 6.67 1.19
 1 -5 -27 9.86 1.62
 -1 5 27 9.56 0.9
 1 -5 -26 6.11 1.4
 1 -5 -26 6.52 1.77
 -1 5 26 7.98 0.99
 -1 5 26 6.07 1.4
 -1 5 25 28.97 2.31
 1 -5 -25 30.15 2.42
 1 -5 -25 35.97 2.73
 -1 5 24 148.46 7.27
 1 -5 -24 154.22 7.66
 1 -5 -24 146.1 7.43
 1 -5 -23 35.56 3.93
 -1 5 23 40.46 3.42
 -1 5 22 230.9 11.42
 -1 5 22 228.76 10.55
 1 -5 -22 215.97 10.7
 1 -5 -22 196.15 11.74
 1 -5 -22 230.24 10.87
 1 -5 -21 210.92 11.75
 -1 5 21 212.56 10.37
 -1 5 21 215.71 10.35
 1 -5 -21 218.57 10.63
 -1 5 21 237.86 11.32
 1 -5 -20 52.51 4.74
 1 -5 -20 55.04 3.74
 -1 5 20 50.83 3.41
 -1 5 20 51.89 4.14
 -1 5 19 7.13 2.31
 1 -5 -19 5.15 2.48
 -1 5 19 7.95 1.79
 1 -5 -19 9.32 2.15
 1 -5 -18 23.18 2.52
 1 -5 -18 24.02 3.54
 -1 5 18 25.4 2.94
 1 -5 -17 2.2 1.78
 -1 5 17 1.77 2.06
 1 -5 -17 2.1 2.52
 1 -5 -16 68.74 4.21
 1 -5 -16 71.78 5.09
 -1 5 16 67.55 4.63
 1 -5 -15 155.02 7.65
 1 -5 -15 151.47 8.52
 -1 5 15 152 8.08
 -1 5 14 687.97 30.02
 1 -5 -14 648.52 29.48
 -1 5 13 100.55 5.56
 1 -5 -13 96.67 5.15
 -1 5 12 821.14 34.88
 1 -5 -12 757.21 34.41
 -1 5 11 58.87 3.73
 1 -5 -11 58.66 3.42
 -1 5 11 58.35 3.32
 -1 5 10 93.63 4.78
 -1 5 10 90.52 4.41
 -1 5 9 192.87 9.42
 -1 5 9 203.6 9.32
 -1 5 9 193.83 8.91
 -1 5 8 0.22 1.2
 -1 5 8 -0.19 1.49
 -1 5 8 -0.09 1.51
 -1 5 7 225.99 10.52
 -1 5 7 222.3 10.1
 -1 5 6 159.4 7.55
 -1 5 6 175.08 8.05
 -1 5 5 550.16 25.34
 -1 5 5 581.09 25.8
 -1 5 5 621.09 25.57
 -1 5 4 122.29 5.77
 -1 5 4 123.84 5.82
 -1 5 4 125.85 6.33
 -1 5 4 120.64 5.99
 -1 5 3 77 3.82
 -1 5 3 73.71 4.45
 -1 5 3 83.15 4.11
 -1 5 2 480.64 22.94
 -1 5 2 341.61 22.51
 -1 5 1 492.29 22.3
 -1 5 1 514.91 22.56
 -1 5 1 540.75 22.86
 -1 5 0 17.4 1.39
 -1 5 0 14.2 2.36
 -1 5 0 15.91 1.94
 -1 5 0 16.73 1.84
 -1 5 -1 474.72 22.02
 -1 5 -1 502.19 22.21
 -1 5 -1 508.95 22.36
 -1 5 -2 894.17 36.19
 -1 5 -2 924.93 35.88
 -1 5 -2 907.9 35.96
 1 -5 2 790.36 35.39
 -1 5 -2 766.68 35.64
 -1 5 -3 18.38 1.75
 -1 5 -3 20.41 2.04
 -1 5 -3 18.5 2.37
 -1 5 -4 471.64 20.45
 -1 5 -4 470.39 20.75
 -1 5 -4 439.88 20.53
 -1 5 -5 358.77 15.08
 -1 5 -5 320.56 14.9
 -1 5 -5 345.62 15.38
 -1 5 -5 325.16 15.23
 -1 5 -6 3.14 1.54
 -1 5 -6 2.05 1.26
 -1 5 -6 1.35 1.7
 -1 5 -6 2.42 1.79
 -1 5 -7 103.49 5.48
 -1 5 -7 106.74 5.41
 -1 5 -7 96.27 4.94
 -1 5 -7 109.79 5.09
 -1 5 -8 61.57 3.8
 -1 5 -8 60.41 3.58
 -1 5 -8 60.27 3.15
 -1 5 -8 57.59 3.32
 -1 5 -9 203.58 9.86
 -1 5 -9 217.88 9.63
 -1 5 -9 200.11 9.21
 -1 5 -9 199.09 9.37
 -1 5 -10 178.64 8.57
 -1 5 -10 181.39 8.61
 -1 5 -10 186.05 8.62
 -1 5 -10 189.27 8.66
 -1 5 -10 191.05 8.62
 -1 5 -10 182.89 8.55
 -1 5 -10 189.5 8.52
 -1 5 -10 183.39 8.69
 -1 5 -10 177.27 8.33
 -1 5 -10 191.43 9.11
 -1 5 -11 190.06 9.11
 -1 5 -11 195.36 9.17
 -1 5 -11 190.06 9.17
 -1 5 -11 198.67 9.04
 -1 5 -11 193.29 9.13
 -1 5 -11 195.6 9.06
 -1 5 -11 207.32 9.19
 -1 5 -11 190.23 9.61
 -1 5 -11 197.87 9.15
 -1 5 -11 197.02 9.05
 -1 5 -11 195.45 9.27
 1 -5 12 895.43 38.49
 -1 5 -12 893.3 37.87
 -1 5 -12 851 37.69
 -1 5 -12 885.65 37.81
 -1 5 -12 850.13 37.9
 -1 5 -12 862.21 37.69
 -1 5 -12 862.36 37.8
 -1 5 -12 848.62 37.81
 -1 5 -12 863.04 37.85
 -1 5 -12 820.29 37.66
 -1 5 -13 29.09 2.16
 -1 5 -13 27.34 1.87
 -1 5 -13 29.79 2.26
 -1 5 -13 32.16 2.89
 -1 5 -13 27.09 2.1
 1 -5 13 26.68 3.16
 -1 5 -13 29.22 2.48
 -1 5 -13 27.31 2.28
 -1 5 -13 27.33 2.4
 -1 5 -13 29.1 2.49
 -1 5 -13 28.31 2.2
 -1 5 -14 671.69 29.38
 -1 5 -14 693.69 29.23
 -1 5 -14 651.29 29.36
 1 -5 14 628.46 29.93
 -1 5 -14 686.34 29.34
 -1 5 -14 626.18 28.97
 -1 5 -14 658.59 29.91
 -1 5 -14 680.54 29.32
 -1 5 -14 657.76 29.42
 -1 5 -15 230.15 11.15
 -1 5 -15 244.84 11.07
 1 -5 15 232.61 11.93
 -1 5 -15 247.14 11.27
 -1 5 -15 234.99 11.19
 -1 5 -15 239.41 11.81
 -1 5 -15 232.13 11.11
 -1 5 -15 237.7 11.31
 -1 5 -16 69.9 4.21
 -1 5 -16 68.62 4.26
 -1 5 -16 78.12 4.88
 1 -5 16 69.78 5.28
 -1 5 -16 69 4.4
 -1 5 -16 75.27 4.13
 -1 5 -16 70.88 4.28
 -1 5 -16 73.97 4.11
 -1 5 -17 22.03 2.27
 -1 5 -17 20.43 2.3
 1 -5 17 19.73 3.8
 -1 5 -17 17.97 2.65
 -1 5 -17 20.3 2.4
 -1 5 -17 20.31 2.18
 -1 5 -17 18.84 2.14
 1 -5 18 35.38 4.43
 -1 5 -18 37.76 2.9
 -1 5 -18 37.34 3.15
 -1 5 -18 42.71 3.75
 -1 5 -18 42.89 3.05
 -1 5 -18 35.15 2.85
 -1 5 -18 37.1 3.04
 -1 5 -18 43.74 3.09
 -1 5 -19 76.15 4.52
 -1 5 -19 83.29 4.77
 -1 5 -19 87.72 4.74
 -1 5 -19 83.55 5.44
 -1 5 -19 74.1 4.52
 1 -5 19 70.6 5.84
 -1 5 -19 81.95 4.72
 -1 5 -20 123.64 6.68
 -1 5 -20 135.98 6.85
 -1 5 -20 140.96 7.65
 1 -5 20 116.76 7.73
 -1 5 -20 136.23 6.85
 -1 5 -20 126.71 6.68
 -1 5 -21 260.98 12.97
 1 -5 21 235.19 13
 -1 5 -21 257.74 12.17
 -1 5 -21 262.93 12.2
 1 -5 22 90.07 6.43
 -1 5 -22 99.6 5.52
 -1 5 -22 107.07 5.56
 1 -5 23 3.91 2.7
 -1 5 -23 2.06 1.57
 -1 5 -24 130.23 6.4
 -1 5 -24 116.11 6.24
 -1 5 -24 124.98 6.59
 -1 5 -25 122.02 6.16
 -1 5 -25 112.56 5.76
 -1 5 -25 111.55 5.67
 -1 5 -25 114.78 5.88
 -1 5 -26 2.02 1.72
 -1 5 -26 2.38 1.08
 -1 5 -26 1.99 1.36
 -1 5 -27 28.57 2.37
 -1 5 -27 30.9 2.13
 -1 5 -28 1.75 1
 -1 5 -28 2.53 1.35
 -1 5 -29 7.44 1.18
 1 -4 -30 62.61 3.2
 1 -4 -29 35.48 2.18
 -1 4 29 29.78 1.78
 -1 4 28 7.59 1.21
 1 -4 -28 7.47 1.56
 1 -4 -27 23.79 2.27
 -1 4 27 20.42 1.85
 -1 4 27 24.2 1.51
 -1 4 26 39.19 2.7
 1 -4 -26 46.57 3.11
 1 -4 -26 40.36 2.66
 -1 4 25 64.63 3.83
 1 -4 -25 70.62 4.25
 1 -4 -25 68.74 3.91
 -1 4 24 93.92 4.98
 1 -4 -24 90.53 5.09
 -1 4 24 96.19 5.78
 -1 4 23 124.77 7.35
 1 -4 -23 134.26 6.96
 1 -4 -22 3.37 2.04
 1 -4 -22 6.99 2.92
 -1 4 22 7.38 2.33
 1 -4 -22 4 1.86
 1 -4 -21 172.3 8.92
 1 -4 -21 175.11 9.97
 -1 4 21 180.45 9.56
 1 -4 -20 78.93 4.84
 1 -4 -20 89.94 5.28
 -1 4 20 89.53 4.87
 1 -4 -20 98.19 6.41
 -1 4 20 98.43 5.85
 1 -4 -19 149.22 7.9
 1 -4 -19 159.93 9.23
 -1 4 19 178.25 9.03
 1 -4 -19 172.66 8.36
 1 -4 -18 2.56 1.9
 -1 4 18 1.32 2.18
 1 -4 -18 2.87 2.36
 1 -4 -17 42.19 3.12
 -1 4 17 40.4 3.55
 1 -4 -17 37.62 3.9
 1 -4 -16 159.06 8.03
 -1 4 16 168.18 8.58
 1 -4 -16 155.77 8.86
 1 -4 -15 177.91 8.81
 -1 4 15 194.28 9.37
 1 -4 -15 174.31 9.5
 1 -4 -14 165.07 8.06
 -1 4 14 172.39 8.56
 1 -4 -14 157.76 8.74
 -1 4 13 511.7 22.72
 1 -4 -13 487.74 22.23
 1 -4 -12 121.72 6.05
 -1 4 11 471.17 20.82
 -1 4 10 65.56 3.5
 -1 4 10 67.75 4.03
 -1 4 9 416.93 18.89
 -1 4 9 437.25 19.22
 -1 4 8 299.24 13.85
 -1 4 8 317.62 14.09
 -1 4 7 64.07 3.72
 -1 4 7 70.37 3.9
 -1 4 7 71.29 3.56
 -1 4 6 270.45 12.64
 -1 4 6 288.46 12.69
 -1 4 6 275.35 12.45
 -1 4 5 15.79 1.98
 -1 4 5 16.49 1.79
 -1 4 5 18.87 1.63
 -1 4 4 188.7 8.3
 -1 4 4 167.93 8.48
 -1 4 3 183.91 8.39
 -1 4 3 180.31 8.61
 -1 4 2 68.42 4.28
 -1 4 2 66.56 3.93
 -1 4 1 165.87 6.98
 -1 4 1 145.18 7.4
 -1 4 1 166.75 7.28
 -1 4 0 40.51 2.23
 -1 4 0 45.39 3.04
 -1 4 0 40.01 2.79
 -1 4 0 47.4 2.62
 -1 4 -1 158.65 7.21
 -1 4 -1 155.38 7.72
 -1 4 -1 171.32 7.62
 -1 4 -1 158.52 7.42
 -1 4 -2 65.18 3.18
 -1 4 -2 56.74 3.74
 -1 4 -2 60.81 3.4
 -1 4 -3 260.12 11.64
 -1 4 -3 253.65 11.37
 -1 4 -3 244.41 11.5
 -1 4 -4 90.76 4.67
 -1 4 -4 81.99 4.54
 -1 4 -4 89.24 4.34
 -1 4 -5 10.81 1.86
 -1 4 -5 12.88 1.41
 -1 4 -5 11.01 1.71
 -1 4 -6 288.5 12.9
 -1 4 -6 291.93 13.1
 -1 4 -6 283.82 13.21
 -1 4 -7 115.17 5.61
 -1 4 -7 119.51 6.11
 -1 4 -7 123.05 5.85
 -1 4 -8 143.69 7.57
 -1 4 -8 158.46 7.24
 -1 4 -9 379.13 16.92
 -1 4 -9 367.15 16.47
 -1 4 -9 361.6 16.85
 -1 4 -10 225.12 10.3
 -1 4 -10 231.42 10.85
 -1 4 -10 223.05 10.85
 -1 4 -11 424.71 19.15
 -1 4 -11 413.09 19.18
 -1 4 -11 432.27 19.05
 -1 4 -11 448.39 19.21
 -1 4 -11 432.89 19.05
 -1 4 -11 424.31 19.67
 -1 4 -11 436.37 19.76
 -1 4 -11 429.69 19.06
 -1 4 -12 314.58 14.33
 -1 4 -12 322.84 14.15
 -1 4 -12 301.42 14.26
 -1 4 -12 332.73 14.25
 -1 4 -12 305.92 14.32
 -1 4 -12 317.04 14.34
 -1 4 -12 321.2 14.3
 -1 4 -12 310.11 14.41
 -1 4 -12 312.98 14.89
 -1 4 -13 674.21 31.52
 -1 4 -13 700.82 30.87
 -1 4 -13 709.28 30.84
 -1 4 -13 696.83 30.95
 1 -4 13 679.49 31.43
 -1 4 -13 706.64 30.9
 -1 4 -13 691.29 31.01
 -1 4 -13 718.64 30.95
 -1 4 -14 88.6 4.67
 -1 4 -14 77.05 4.35
 -1 4 -14 84.16 4.35
 -1 4 -14 85.98 4.44
 1 -4 14 88.57 5.27
 -1 4 -14 78.57 4.49
 -1 4 -14 82.18 5.08
 -1 4 -14 82.62 4.55
 -1 4 -15 203.52 9.73
 1 -4 15 193.99 10.31
 -1 4 -15 203.46 10.49
 -1 4 -15 200.24 9.62
 -1 4 -15 210.08 9.59
 -1 4 -15 205.58 9.69
 -1 4 -15 207.75 9.77
 -1 4 -15 203.65 10.39
 -1 4 -15 205.46 9.87
 -1 4 -16 174.46 8.57
 -1 4 -16 176.93 8.65
 -1 4 -16 172.91 9.4
 -1 4 -16 174.04 8.52
 -1 4 -16 182.97 8.51
 1 -4 16 162.57 9.34
 -1 4 -16 185.14 8.66
 -1 4 -16 183.54 9.36
 -1 4 -17 21.17 2.2
 -1 4 -17 22.75 2.29
 -1 4 -17 22.1 2.04
 -1 4 -17 18.75 2.89
 -1 4 -17 15.83 2.91
 -1 4 -17 18.51 2
 -1 4 -17 18.71 2.22
 -1 4 -17 17.88 2.1
 1 -4 17 17.74 3.46
 -1 4 -18 -0.11 1.65
 -1 4 -18 1.15 2.3
 -1 4 -18 4.37 1.64
 -1 4 -18 -1.85 1.89
 -1 4 -18 1.98 2.22
 -1 4 -18 0.48 1.63
 1 -4 18 4.41 3.09
 -1 4 -18 1.62 1.53
 1 -4 19 117.44 7.5
 -1 4 -19 119.02 6.32
 -1 4 -19 127.47 6.53
 -1 4 -19 134.33 6.51
 -1 4 -19 115.56 7.16
 -1 4 -19 114.25 7.38
 -1 4 -19 126.45 6.44
 -1 4 -19 120.56 6.3
 -1 4 -20 42.78 3.99
 -1 4 -20 38.15 2.97
 -1 4 -20 45.17 3.04
 -1 4 -20 31.57 3.79
 1 -4 20 40.06 4.36
 -1 4 -21 141.51 7.2
 -1 4 -21 144.57 7.18
 1 -4 21 124.24 8.07
 -1 4 -21 145.3 8.14
 -1 4 -22 18.69 3.04
 1 -4 22 18.74 3.22
 -1 4 -22 24.09 2.32
 -1 4 -22 23.51 2.28
 1 -4 23 116.99 7.07
 -1 4 -23 120.2 7.12
 -1 4 -24 110.22 5.97
 -1 4 -24 108.39 5.59
 1 -4 24 106.01 6.5
 -1 4 -24 106.07 5.69
 -1 4 -25 4.84 1.59
 -1 4 -25 3.72 1.86
 -1 4 -26 63.09 3.7
 -1 4 -26 70.17 4.03
 -1 4 -27 0.96 1.56
 -1 4 -27 2.03 1.15
 -1 4 -27 0.2 1.16
 -1 4 -28 1.15 1.38
 -1 4 -28 0.1 0.97
 -1 4 -28 0.35 0.96
 -1 4 -29 4.74 1.24
 1 -4 30 37.82 2.1
 1 -3 -30 29.51 1.95
 -1 3 29 50.79 2.88
 1 -3 -29 62.61 3.23
 -1 3 28 23.94 1.92
 1 -3 -28 27.2 2.27
 1 -3 -27 3.73 1.7
 -1 3 27 2.54 1.38
 1 -3 -26 37.79 2.97
 -1 3 26 33.67 2.53
 1 -3 -25 128.3 6.59
 1 -3 -25 120.09 6.16
 -1 3 24 103.97 6.34
 -1 3 23 8.55 2.47
 1 -3 -23 7.88 1.81
 1 -3 -23 7.89 2.25
 -1 3 22 208.37 10.16
 1 -3 -22 199.14 9.44
 -1 3 21 118.41 6.98
 1 -3 -21 115.47 7.28
 1 -3 -21 110.88 6.02
 1 -3 -21 112.44 6.37
 -1 3 20 142.19 7.67
 1 -3 -20 138.78 7.05
 1 -3 -20 124.06 7.83
 1 -3 -20 120.15 6.54
 -1 3 19 101.41 6.15
 1 -3 -19 97.53 5.58
 1 -3 -19 104.2 6.53
 -1 3 19 97.01 5.13
 1 -3 -19 93.23 5.19
 -1 3 18 732.93 30.96
 1 -3 -18 691.32 30.29
 1 -3 -18 686.8 31.22
 1 -3 -18 639.03 29.92
 1 -3 -17 103.51 5.78
 1 -3 -17 104.35 6.48
 -1 3 17 112.2 6.31
 1 -3 -16 358.82 17.06
 1 -3 -16 382.63 17.89
 -1 3 16 385.01 17.57
 1 -3 -15 110.6 5.7
 1 -3 -15 109.02 6.37
 -1 3 15 101.62 5.97
 1 -3 -14 300.87 13.82
 1 -3 -14 284.64 14.41
 -1 3 14 311.68 14.21
 1 -3 -13 28.13 2.29
 1 -3 -12 16.19 2.35
 -1 3 11 639.38 28.55
 -1 3 10 395.93 17.3
 -1 3 10 374.47 16.75
 -1 3 9 499.6 21.8
 -1 3 9 480.55 21.38
 -1 3 8 367.22 16.24
 -1 3 8 362.17 16.17
 -1 3 8 374.15 16.57
 -1 3 7 3.29 1.49
 -1 3 7 5.55 1.1
 -1 3 7 6.35 1.28
 -1 3 6 539.68 24.32
 -1 3 6 548.7 24.42
 -1 3 6 594.83 24.61
 -1 3 5 192.37 8.78
 -1 3 5 206.58 8.99
 -1 3 5 186.85 8.9
 -1 3 4 18.03 1.52
 -1 3 4 16.71 1.61
 -1 3 4 15.19 1.74
 -1 3 3 45.3 2.91
 -1 3 3 51.21 2.69
 -1 3 2 6.85 1.35
 -1 3 2 6.74 1.61
 -1 3 1 736.96 28.53
 -1 3 1 635.8 28.16
 -1 3 1 586.23 28.35
 -1 3 1 680.3 28.46
 -1 3 0 36.05 2.64
 -1 3 0 37.5 1.92
 -1 3 0 42.45 2.34
 -1 3 0 38.24 2.55
 -1 3 -1 547.88 27.22
 -1 3 -1 657.41 26.96
 -1 3 -1 551.98 27.1
 -1 3 -1 706.76 27.31
 -1 3 -2 0.15 1.14
 -1 3 -2 0.32 1.6
 -1 3 -2 0.19 1.54
 -1 3 -3 55.05 2.9
 -1 3 -3 55.78 3.18
 -1 3 -3 55.01 3.19
 -1 3 -4 46.24 2.45
 -1 3 -4 42.83 2.89
 -1 3 -4 42.72 2.71
 -1 3 -5 174.24 7.92
 -1 3 -5 162.62 8.19
 -1 3 -5 184.83 8.1
 -1 3 -6 576.81 25.85
 -1 3 -6 583.19 25.63
 -1 3 -6 576.73 25.94
 -1 3 -6 603.66 25.76
 -1 3 -7 24.99 2.11
 -1 3 -7 23.96 1.59
 -1 3 -7 25.72 2.46
 -1 3 -7 23.07 1.78
 -1 3 -8 510.01 22.93
 -1 3 -8 510.9 22.53
 -1 3 -8 503.11 23
 -1 3 -8 525.83 22.61
 -1 3 -9 311.5 13.9
 -1 3 -9 285.58 13.92
 -1 3 -9 303.88 13.41
 -1 3 -10 622.13 27.84
 1 -3 10 589.13 27.78
 -1 3 -10 641.73 27.84
 -1 3 -10 628.43 27.23
 -1 3 -11 268.31 12.63
 -1 3 -11 259.76 11.77
 -1 3 -11 291.37 12.66
 1 -3 11 267.86 12.58
 -1 3 -12 126.24 6.72
 -1 3 -12 122.93 6.08
 -1 3 -12 124.75 6.65
 -1 3 -12 129.84 6.15
 -1 3 -12 126.16 6.03
 -1 3 -13 14.24 1.63
 -1 3 -13 15.25 1.69
 -1 3 -13 14.32 1.92
 -1 3 -13 13.68 1.53
 -1 3 -13 12.62 1.81
 -1 3 -13 17.49 2.35
 -1 3 -14 415.92 18.14
 -1 3 -14 410.85 18.16
 -1 3 -14 404.01 18.23
 -1 3 -14 415.68 18.92
 1 -3 14 406.68 18.73
 -1 3 -14 401.5 18.11
 -1 3 -14 399.87 18.12
 -1 3 -14 391.15 18.19
 -1 3 -14 403.38 18.32
 -1 3 -14 402.43 18.87
 -1 3 -15 13.11 1.91
 -1 3 -15 15.09 2.57
 -1 3 -15 13.13 1.7
 -1 3 -15 14.38 1.82
 -1 3 -15 14.09 1.58
 -1 3 -15 14.25 1.62
 -1 3 -15 13.3 1.64
 1 -3 15 12.08 2.79
 -1 3 -16 602.63 26.07
 -1 3 -16 585.23 26.13
 -1 3 -16 614.61 26.92
 -1 3 -16 582.2 26
 -1 3 -16 572.62 26.13
 -1 3 -16 587.18 26.99
 -1 3 -16 585.21 26.01
 1 -3 16 577.06 26.68
 -1 3 -16 572.4 26.01
 -1 3 -17 63.9 3.67
 1 -3 17 53.73 4.72
 -1 3 -17 62.71 3.66
 -1 3 -17 54.97 4.59
 -1 3 -17 58.65 4.53
 -1 3 -17 66.96 3.74
 -1 3 -17 65.63 3.76
 -1 3 -17 58.48 3.88
 -1 3 -17 69.75 3.8
 -1 3 -18 735.95 33.05
 1 -3 18 694.19 33.72
 -1 3 -18 718.93 34.18
 -1 3 -18 763.76 33.1
 -1 3 -18 793.1 34.07
 -1 3 -18 750.02 33.03
 -1 3 -18 773.25 33.12
 -1 3 -18 724.57 33.15
 -1 3 -19 21.76 3.31
 -1 3 -19 26.24 2.33
 -1 3 -19 22.79 2.24
 -1 3 -19 27.35 2.29
 -1 3 -19 23.28 3.27
 1 -3 19 21.34 3.56
 -1 3 -19 21.66 2.28
 -1 3 -20 218.03 10.45
 -1 3 -20 212.44 11.41
 -1 3 -20 226.4 10.45
 1 -3 20 212.74 11.28
 -1 3 -20 220.69 10.45
 -1 3 -20 206.89 11.6
 -1 3 -21 64.06 4.03
 -1 3 -21 67.81 5.11
 -1 3 -21 65.87 3.98
 1 -3 21 65.22 5
 -1 3 -21 69.81 4.05
 -1 3 -21 71.59 5.35
 -1 3 -22 171.34 8.38
 -1 3 -22 182.81 9.58
 -1 3 -22 150.2 9.52
 -1 3 -22 174.67 8.37
 1 -3 22 157.5 9.19
 -1 3 -22 174.84 8.42
 -1 3 -23 -0.22 2.38
 -1 3 -23 -0.85 1.5
 -1 3 -23 -2.27 1.71
 1 -3 23 -0.99 2.15
 -1 3 -24 57.24 4.66
 1 -3 24 54.13 4.34
 -1 3 -24 64.27 3.7
 -1 3 -25 107.66 5.5
 -1 3 -25 105.51 5.51
 -1 3 -25 105.01 5.75
 -1 3 -26 49.06 3.02
 -1 3 -26 52.59 3.39
 -1 3 -27 36.78 2.39
 -1 3 -27 42.9 2.82
 -1 3 -28 35.42 2.23
 -1 3 -28 39.3 2.62
 -1 3 -29 8.07 1.16
 -1 3 -29 8.05 1.29
 -1 3 -30 11.3 1.13
 1 -3 30 11.2 1.28
 1 -2 -30 53.46 2.83
 -1 2 30 48.52 2.59
 1 -2 -29 72.89 3.72
 -1 2 29 62.54 3.45
 -1 2 28 2.61 1.28
 1 -2 -28 -1.12 1.48
 1 -2 -27 77.96 4.47
 1 -2 -26 44.22 3.23
 1 -2 -25 13.69 2.25
 1 -2 -25 11.88 3.18
 -1 2 25 14.63 2.44
 1 -2 -24 7.09 2.95
 -1 2 24 0.83 2.11
 -1 2 23 45.9 3.96
 1 -2 -23 47.2 3.61
 1 -2 -22 118.96 6.42
 -1 2 22 142.64 7.58
 1 -2 -22 128.39 6.91
 1 -2 -21 171.79 8.66
 -1 2 21 185.21 9.68
 1 -2 -21 184.96 9.12
 1 -2 -20 39.29 2.97
 1 -2 -20 39.94 2.87
 -1 2 20 35.21 3.65
 1 -2 -20 42.95 4.33
 1 -2 -20 37.77 3.27
 1 -2 -19 774.36 35.48
 -1 2 19 832.77 36.5
 1 -2 -19 821.06 35.87
 1 -2 -19 820.3 36.79
 1 -2 -18 20.69 2.5
 1 -2 -18 20.09 1.73
 -1 2 18 24 2.94
 1 -2 -18 19.06 2.16
 1 -2 -18 19.72 3.18
 1 -2 -17 489.44 22.03
 -1 2 17 535.92 23.06
 1 -2 -17 510.67 22.51
 1 -2 -17 478.63 22.18
 1 -2 -17 505.77 23.3
 1 -2 -16 283.12 12.96
 1 -2 -16 302.24 13.45
 -1 2 16 299.26 13.9
 1 -2 -16 278.9 13.12
 1 -2 -16 289.59 14.18
 -1 2 15 270.73 12.67
 1 -2 -15 270.17 12.28
 1 -2 -15 254.56 11.8
 1 -2 -15 267.26 12.91
 1 -2 -14 185.32 8.69
 -1 2 14 172.68 8.98
 1 -2 -13 108.74 6.14
 1 -2 -12 6.08 2.08
 -1 2 12 6.7 1.85
 1 -2 -11 91.12 5.12
 -1 2 11 92.43 4.95
 -1 2 10 48.59 2.39
 1 -2 -10 49.06 3.32
 -1 2 10 43.2 3.11
 -1 2 9 196.13 8.18
 1 -2 -9 195.94 8.86
 -1 2 9 178.77 8.69
 -1 2 9 170.58 8.13
 -1 2 8 1.1 0.79
 -1 2 8 1.41 0.78
 -1 2 8 0.47 1.5
 -1 2 7 518.15 23.11
 -1 2 7 524.18 23.41
 -1 2 7 545.15 23.15
 -1 2 6 283.38 12.99
 -1 2 6 312.66 13.28
 -1 2 6 298.56 13.04
 -1 2 5 695.6 30.31
 -1 2 5 710.08 30.44
 -1 2 5 685.37 30.26
 -1 2 4 1601.9 69.65
 -1 2 4 1609.42 69.59
 -1 2 4 1605.95 69.71
 -1 2 3 6.85 1.27
 -1 2 3 3.49 1.02
 -1 2 2 1.91 0.95
 -1 2 2 1.07 1.02
 -1 2 2 0.18 1.16
 -1 2 2 2.25 1.5
 -1 2 1 141.11 6.58
 -1 2 1 131.88 6.68
 -1 2 0 1402.96 55.18
 -1 2 0 1255.94 55.25
 -1 2 0 1206.64 55
 -1 2 0 1420.86 55.28
 -1 2 -1 101.71 5.5
 -1 2 -1 148.9 5.61
 -1 2 -1 125.56 5.12
 -1 2 -2 2.56 0.98
 -1 2 -2 4.05 1.43
 -1 2 -2 1.55 1.2
 -1 2 -3 91.66 4.24
 -1 2 -3 92.68 4.35
 -1 2 -3 87.93 4.17
 -1 2 -3 88.98 4.51
 -1 2 -4 1220.22 53.3
 -1 2 -4 1288.46 53.38
 -1 2 -4 1245.8 53.35
 -1 2 -4 1139.11 53.49
 -1 2 -5 616.24 27.86
 -1 2 -5 658.02 27.93
 -1 2 -5 662.62 27.97
 -1 2 -5 664.71 28.01
 -1 2 -5 589.55 28.14
 -1 2 -6 240.57 10.99
 -1 2 -6 256.05 11.05
 -1 2 -6 255.15 11.18
 -1 2 -6 242.76 11.39
 -1 2 -7 650.38 29.08
 -1 2 -7 681.47 29.11
 -1 2 -7 706.9 29.53
 -1 2 -7 653.54 29.32
 -1 2 -8 35.37 2.33
 -1 2 -8 33.54 1.83
 -1 2 -8 34.14 1.85
 1 -2 8 34.47 2.63
 -1 2 -8 34.69 2.78
 -1 2 -9 593.77 23.99
 -1 2 -9 553.05 24.21
 -1 2 -9 524.29 23.74
 1 -2 9 525.74 24.25
 -1 2 -9 537.67 23.76
 -1 2 -9 587.88 24.41
 -1 2 -10 65 3.38
 -1 2 -10 62.29 4.01
 1 -2 10 57.07 3.97
 -1 2 -10 63.29 3.67
 -1 2 -11 76.14 4.61
 1 -2 11 76.1 4.76
 -1 2 -11 81.98 4.43
 1 -2 12 2.51 2.52
 -1 2 -12 -0.76 1.54
 -1 2 -12 0.86 1.97
 -1 2 -13 4.74 1.35
 -1 2 -13 5.64 1.39
 -1 2 -13 6.02 1.85
 -1 2 -14 58.1 3.42
 -1 2 -14 61.2 3.33
 -1 2 -14 57.45 3.26
 -1 2 -14 59.77 3.3
 -1 2 -14 56.65 3.46
 -1 2 -14 59.39 3.35
 1 -2 15 93.19 5.71
 -1 2 -15 95.32 5.02
 -1 2 -15 99.07 5.87
 -1 2 -15 95.38 4.91
 -1 2 -15 96.73 4.97
 -1 2 -15 107.36 5.03
 -1 2 -15 99.37 5.18
 -1 2 -15 92.04 4.9
 -1 2 -16 200.46 9.34
 -1 2 -16 190.53 9.4
 1 -2 16 195.53 10.05
 -1 2 -16 217.98 10.49
 -1 2 -16 201.1 10.26
 -1 2 -16 197.73 9.35
 -1 2 -16 200 9.52
 -1 2 -16 207.53 9.37
 -1 2 -16 189.59 9.28
 -1 2 -17 727.53 32.22
 1 -2 17 683.18 32.73
 -1 2 -17 734.67 33.21
 -1 2 -17 750.38 32.15
 -1 2 -17 728.29 32.27
 -1 2 -17 759.93 33.21
 -1 2 -17 711.53 32.11
 -1 2 -17 718.96 32.09
 -1 2 -18 11.8 1.73
 -1 2 -18 15.77 2.89
 -1 2 -18 12.68 1.77
 -1 2 -18 13.53 2.96
 -1 2 -18 14.39 2.02
 -1 2 -18 15.45 1.7
 1 -2 18 19.17 3.15
 -1 2 -19 881.26 39.21
 -1 2 -19 936.54 40.42
 -1 2 -19 885.99 39.2
 -1 2 -19 889.15 40.51
 -1 2 -19 890.16 39.33
 1 -2 19 865.78 39.93
 -1 2 -20 58.51 3.58
 -1 2 -20 65.48 4.9
 -1 2 -20 56.48 3.51
 -1 2 -20 54.96 4.68
 -1 2 -20 55.96 3.71
 1 -2 20 57.9 4.52
 -1 2 -21 39.51 4.2
 -1 2 -21 45.61 4.26
 1 -2 21 39.76 3.88
 -1 2 -21 39.51 3.03
 -1 2 -21 38.07 2.84
 -1 2 -22 162.2 9.03
 1 -2 22 148.2 8.45
 -1 2 -22 152.17 7.79
 -1 2 -22 156.17 7.63
 -1 2 -22 149.68 9
 -1 2 -23 8.23 2.77
 -1 2 -23 12.79 2.06
 -1 2 -23 11.48 1.7
 -1 2 -23 6.05 2.68
 1 -2 23 11.38 2.44
 1 -2 24 4.21 2.19
 -1 2 -24 5.41 2.57
 -1 2 -25 23.98 2.33
 -1 2 -25 19.26 2.19
 -1 2 -25 18.59 1.88
 -1 2 -26 64.67 3.71
 -1 2 -26 63.25 3.62
 -1 2 -26 53.31 3.29
 -1 2 -27 147.61 7.31
 -1 2 -27 173.06 7.69
 -1 2 -28 5.28 1.42
 -1 2 -29 62.46 3.15
 -1 2 -29 51.15 3.05
 -1 2 -30 2.14 0.88
 1 -2 30 0.91 1.09
 1 -1 -30 15.12 1.4
 -1 1 30 15.06 1.34
 -1 1 29 3.38 1.23
 1 -1 -29 5.16 1.01
 1 -1 -29 6.32 1.45
 1 -1 -28 185.73 8.86
 1 -1 -27 10.52 1.89
 1 -1 -26 174.15 8.63
 -1 1 25 4.53 2.14
 1 -1 -25 5.62 2.76
 -1 1 24 13.65 2.58
 1 -1 -24 15.53 2.34
 1 -1 -24 10.43 3.43
 1 -1 -23 12.25 2.33
 -1 1 23 10.58 2.48
 1 -1 -23 14.56 1.74
 1 -1 -23 9.62 3.07
 1 -1 -22 21.14 2.57
 -1 1 22 21.14 3.08
 1 -1 -22 19.28 2.05
 1 -1 -22 23.67 3.73
 1 -1 -21 37.98 3.14
 -1 1 21 34.09 3.55
 1 -1 -20 214.21 10.79
 1 -1 -20 243 11.3
 -1 1 20 245.84 11.93
 1 -1 -20 215.98 10.91
 1 -1 -20 252.39 10.83
 1 -1 -19 14.88 2.13
 1 -1 -19 13.35 1.75
 -1 1 19 9.78 2.57
 1 -1 -19 16.15 1.73
 1 -1 -19 16.62 2.4
 1 -1 -18 594.26 26.81
 1 -1 -18 622.78 28.02
 -1 1 18 629.58 27.65
 1 -1 -18 645.24 27.16
 1 -1 -18 565.41 26.73
 1 -1 -18 605.46 26.68
 1 -1 -17 2.06 1.62
 -1 1 17 0.32 2.05
 1 -1 -17 -0.66 1.96
 1 -1 -17 1 2.23
 1 -1 -17 -0.14 1.21
 1 -1 -16 275.48 13.28
 1 -1 -16 306.59 14.49
 1 -1 -16 277.13 13.41
 -1 1 16 307.05 14.13
 1 -1 -16 291.8 13.67
 -1 1 16 316.06 13.17
 1 -1 -15 43.87 3
 -1 1 15 45.72 3.3
 1 -1 -15 42.04 2.44
 1 -1 -15 45.09 3.56
 -1 1 15 38.55 2.43
 1 -1 -15 39.19 2.66
 1 -1 -14 50.71 3
 1 -1 -13 242.15 11.79
 -1 1 12 90.29 5.03
 1 -1 -12 90.76 5.25
 -1 1 11 194.63 9.5
 1 -1 -11 204.08 9.72
 -1 1 10 1167.84 51.79
 1 -1 -10 1203.93 52
 -1 1 9 74.58 4.22
 -1 1 9 77.25 3.5
 1 -1 -9 76.08 4.37
 -1 1 8 1239.29 52.14
 -1 1 8 1157.4 51.73
 1 -1 -8 1312.54 52.29
 -1 1 7 75.89 3.98
 1 -1 -7 74.74 4.07
 -1 1 7 80.23 3.58
 -1 1 7 73.59 3.53
 -1 1 6 438.46 19.6
 -1 1 6 464.48 19.38
 -1 1 6 421.49 19.35
 1 -1 -6 465.63 19.74
 -1 1 5 1.77 1.16
 1 -1 -5 1.37 1.35
 -1 1 5 2.87 0.8
 -1 1 4 2.15 1.09
 1 -1 -4 2.81 1.21
 -1 1 4 2.2 0.79
 -1 1 3 47.37 2.47
 1 -1 -3 51.18 2.55
 -1 1 3 47.72 2.42
 -1 1 2 769.8 33.91
 1 -1 -2 746.37 33.82
 -1 1 2 730.39 33.83
 -1 1 1 261.02 10.83
 -1 1 1 246.55 10.76
 -1 1 0 1.74 0.58
 -1 1 0 2.67 1
 -1 1 0 2.24 0.85
 -1 1 -1 254.38 9.98
 -1 1 -1 261.59 10.22
 -1 1 -2 476.44 21.07
 -1 1 -2 495.46 21.24
 -1 1 -3 22.3 1.37
 -1 1 -3 20.35 1.82
 -1 1 -4 0.38 0.76
 -1 1 -4 -0.09 1.53
 -1 1 -5 2.43 0.77
 1 -1 5 3.54 1.39
 -1 1 -6 529.18 22.87
 -1 1 -6 542.7 23.11
 -1 1 -6 508.26 22.86
 1 -1 6 541.06 23.13
 -1 1 -7 72.74 3.55
 -1 1 -7 63.28 3.05
 1 -1 7 65.51 3.59
 -1 1 -8 1294.18 52.74
 1 -1 8 1353.4 52.72
 -1 1 -9 3.98 1.48
 -1 1 -9 2.69 0.54
 -1 1 -9 4.63 1.23
 1 -1 9 5.09 2.06
 1 -1 10 767.49 35.31
 -1 1 -10 810.58 35.1
 -1 1 -10 825.19 35.42
 1 -1 11 461.31 21.3
 -1 1 -11 482.17 20.98
 -1 1 -11 471.46 21.37
 1 -1 12 0.29 2.52
 -1 1 -12 -0.45 1.75
 -1 1 -12 1.44 1.41
 1 -1 13 101.15 5.56
 -1 1 -13 98.87 4.89
 -1 1 -13 92.55 5.38
 -1 1 -13 91.37 4.72
 -1 1 -14 44.33 2.85
 -1 1 -14 53.27 2.99
 -1 1 -14 43.1 2.67
 -1 1 -14 43.86 2.79
 -1 1 -14 48.99 2.75
 1 -1 15 94.37 5.79
 -1 1 -15 99.48 5.27
 -1 1 -15 103.16 5.17
 -1 1 -15 105.67 5.1
 -1 1 -15 106.44 5.08
 -1 1 -15 99.31 5.39
 -1 1 -15 97.72 5.08
 -1 1 -16 286.21 12.97
 -1 1 -16 289.07 13.8
 -1 1 -16 280.42 13.1
 1 -1 16 265.02 13.55
 -1 1 -16 292.12 12.94
 -1 1 -16 281.8 13.01
 -1 1 -16 284.23 12.95
 1 -1 17 6.06 2.42
 -1 1 -17 6.72 1.71
 -1 1 -17 8.46 1.65
 -1 1 -17 10.37 1.42
 -1 1 -17 11.93 2.51
 -1 1 -17 10.33 1.54
 -1 1 -18 474.91 20.57
 -1 1 -18 408.39 20.19
 1 -1 18 405.33 19.94
 -1 1 -18 421.3 19.44
 -1 1 -18 435.17 19.25
 -1 1 -18 428.82 19.35
 -1 1 -19 76.21 5.32
 -1 1 -19 61.67 3.62
 -1 1 -19 59.82 3.76
 -1 1 -19 61.97 3.97
 1 -1 19 62.4 4.57
 -1 1 -20 268.87 13.1
 -1 1 -20 259.71 11.67
 -1 1 -20 236.6 12.96
 -1 1 -20 255.25 11.93
 1 -1 20 220.25 12.31
 -1 1 -21 16.86 2.35
 -1 1 -21 14.35 1.78
 1 -1 21 9.06 2.32
 -1 1 -21 15.27 3.04
 -1 1 -21 16.28 3.27
 -1 1 -22 0.13 1.85
 -1 1 -22 1.71 1.43
 1 -1 22 -0.39 2.1
 -1 1 -22 0.27 2.48
 -1 1 -22 2 2.91
 -1 1 -23 4.61 1.87
 -1 1 -23 3.96 1.38
 -1 1 -23 5.97 2.86
 -1 1 -23 4.28 2.79
 1 -1 23 4.84 2.05
 -1 1 -24 12.26 3.02
 -1 1 -24 8.09 2.71
 1 -1 24 10.08 2.13
 -1 1 -25 22.55 2.44
 -1 1 -25 27.8 2.43
 -1 1 -26 135.88 6.75
 -1 1 -26 132.35 6.81
 -1 1 -27 8.06 1.59
 -1 1 -27 8.51 1.66
 -1 1 -28 191.83 8.96
 -1 1 -29 4.73 1.09
 1 -1 29 3.8 1.43
 -1 1 -30 11.75 1.23
 1 -1 30 10.06 1.34
 1 0 -30 6.42 1.13
 -1 0 30 7.82 1.15
 1 0 -30 7.42 0.95
 1 0 -29 85.42 4.47
 1 0 -29 87.96 4.36
 1 0 -28 3.82 1.47
 1 0 -27 175.16 8.28
 1 0 -27 180.8 8.64
 1 0 -26 8.48 1.85
 1 0 -26 7.82 1.43
 -1 0 25 24.57 3.04
 1 0 -25 28.72 3.89
 1 0 -25 28.99 2.25
 1 0 -24 5.47 3.03
 -1 0 24 8.07 2.42
 1 0 -24 8.93 2.53
 1 0 -24 2.3 1.89
 1 0 -23 35.08 4.43
 -1 0 23 45.24 4.08
 1 0 -23 43.73 3.44
 1 0 -23 49.28 3.11
 1 0 -22 1.84 2.91
 1 0 -22 -0.09 1.52
 1 0 -22 -0.53 1.57
 1 0 -22 -0.4 1.94
 -1 0 22 -1.26 2.2
 1 0 -21 26.75 3.9
 1 0 -21 26.31 2.58
 1 0 -21 26.31 2.78
 -1 0 21 27.95 3.23
 1 0 -21 29.45 2.37
 1 0 -20 36.63 4.19
 -1 0 20 33.82 3.45
 1 0 -20 32.63 2.97
 1 0 -20 31.52 2.79
 1 0 -20 34.75 2.51
 -1 0 19 725.19 31.58
 1 0 -19 714.69 30.95
 1 0 -19 638.63 30.62
 1 0 -19 710.4 30.57
 1 0 -18 21.23 2.38
 1 0 -18 17.99 2.17
 -1 0 18 20.3 2.92
 1 0 -18 22.06 1.93
 1 0 -17 1101.67 49.51
 1 0 -17 1119.71 49.41
 -1 0 17 1176.89 50.28
 1 0 -17 1153.5 49.76
 1 0 -16 26.77 2.05
 1 0 -16 31.62 3.25
 1 0 -16 28.29 2.11
 1 0 -16 28.75 2.33
 1 0 -16 32.84 2.6
 -1 0 16 33.68 3.01
 1 0 -15 209.36 10.72
 1 0 -15 201.47 9.77
 1 0 -15 218.66 10.1
 -1 0 15 221.7 10.53
 1 0 -15 220.66 9.94
 1 0 -14 14.42 1.82
 1 0 -13 21.81 1.94
 -1 0 13 16.94 2.64
 1 0 -13 21.54 2.64
 1 0 -12 228.38 10.75
 -1 0 12 251.43 11.29
 1 0 -12 237.13 11.36
 1 0 -11 95.82 4.74
 -1 0 11 96.38 5.35
 1 0 -11 95.49 5.34
 -1 0 10 27.65 2.68
 1 0 -10 27.62 2.56
 -1 0 9 1079.1 47.42
 1 0 -9 1089.42 47.58
 -1 0 8 19.64 2.12
 1 0 -8 20.57 2.25
 -1 0 7 1460.46 65.33
 1 0 -7 1558.57 65.49
 -1 0 6 711.19 31.92
 1 0 -6 755.54 32.06
 -1 0 5 91.54 4.69
 1 0 -5 102.03 4.8
 -1 0 4 527.53 23.95
 1 0 -4 576.17 24.06
 -1 0 3 485.46 21.17
 1 0 -2 2.45 1
 -1 0 2 2.16 0.9
 -1 0 2 3.05 0.72
 -1 0 1 258.83 10.76
 -1 0 1 228.26 10.77
 1 0 -1 232.02 10.82
 -1 0 1 249.99 10.66
 -1 0 0 36.73 1.81
 -1 0 0 32.22 1.82
 -1 0 -1 248.82 10.1
 1 0 1 227.61 9.89
 1 0 1 220.87 9.91
 1 0 2 1.99 0.59
 1 0 2 1.73 0.45
 1 0 3 422.53 18.42
 1 0 4 708.85 30.84
 1 0 5 93.36 4.51
 1 0 6 590.61 25.88
 1 0 7 1274.63 55.48
 1 0 8 2.04 1.73
 1 0 9 853.67 31.19
 -1 0 -9 686 30.55
 -1 0 -10 38.07 2.3
 1 0 10 33.56 2.96
 -1 0 -11 230.26 10.26
 -1 0 -11 220.35 10.67
 1 0 11 219.23 10.66
 -1 0 -12 32.25 2.26
 -1 0 -12 32.78 2.8
 1 0 12 28.45 3.1
 -1 0 -13 82.69 4.38
 1 0 13 81.96 4.9
 -1 0 -13 82.66 4.88
 -1 0 -14 27.31 2.3
 -1 0 -14 30.25 2.25
 -1 0 -14 25.68 2.16
 -1 0 -15 342.34 15.32
 -1 0 -15 324.6 15.92
 -1 0 -15 338.63 15.1
 -1 0 -15 330.56 15.25
 -1 0 -15 336.6 15.35
 1 0 15 340.85 15.72
 1 0 16 26.98 2.69
 -1 0 -16 19.73 2.06
 -1 0 -16 24.25 2.78
 -1 0 -16 21.24 1.73
 -1 0 -16 18.97 2.03
 -1 0 -16 17.79 2.14
 1 0 17 1024.08 45.15
 -1 0 -17 1023.46 44.72
 -1 0 -17 999.47 45.43
 -1 0 -17 1015.09 44.44
 -1 0 -17 1004.97 44.63
 -1 0 -18 0.1 1.5
 1 0 18 0.16 1.99
 -1 0 -18 1.65 1.21
 -1 0 -18 -0.2 2.3
 -1 0 -18 2 1.73
 -1 0 -19 553.86 26.23
 -1 0 -19 561.72 25.03
 -1 0 -19 572.75 25.28
 1 0 19 540.84 25.79
 -1 0 -19 573.57 25.4
 1 0 20 1.63 1.91
 -1 0 -20 2.28 1.61
 -1 0 -20 0.99 1.91
 -1 0 -20 -1.26 2.77
 -1 0 -20 2.06 2.45
 -1 0 -21 62.66 3.97
 -1 0 -21 70.15 5.55
 -1 0 -21 66.84 4.23
 1 0 21 64.84 4.6
 -1 0 -22 32.42 3.9
 -1 0 -22 26.62 3.73
 -1 0 -22 32.2 2.92
 1 0 22 31.81 3.24
 -1 0 -23 13.85 3.31
 -1 0 -23 10.65 2.11
 1 0 23 4.99 2.14
 -1 0 -23 10.09 2.91
 -1 0 -24 5.31 2.78
 1 0 24 2.82 2.12
 -1 0 -24 1.6 2.46
 -1 0 -25 5.54 1.64
 -1 0 -25 7.15 1.86
 -1 0 -26 30.97 2.6
 -1 0 -26 30.47 2.37
 -1 0 -27 188.31 8.81
 -1 0 -27 177.99 8.59
 -1 0 -28 6.37 1.26
 1 0 29 150.41 7.14
 1 0 30 2.15 1.11
 1 1 -30 17.58 1.37
 1 1 -29 0.18 1.08
 1 1 -29 1.21 0.82
 1 1 -29 0.75 1.15
 1 1 -28 134.54 6.43
 1 1 -28 136.84 6.62
 1 1 -27 6.79 1.6
 1 1 -27 7.51 1.37
 1 1 -26 65.72 3.74
 1 1 -26 65.47 3.99
 1 1 -25 2.02 2.93
 1 1 -25 3.44 1.53
 -1 -1 25 0.79 2.14
 1 1 -25 2.32 1.77
 -1 -1 24 0.82 2.22
 1 1 -24 2.6 1.78
 1 1 -24 0.6 2.87
 1 1 -23 8.96 2.06
 1 1 -23 4.78 1.7
 1 1 -23 10.15 3.18
 -1 -1 23 8.79 2.31
 1 1 -23 9.21 2.51
 1 1 -23 7.17 1.78
 1 1 -22 -0.78 2.04
 -1 -1 22 1.04 2.13
 1 1 -22 -0.7 1.54
 1 1 -22 1.53 3.18
 1 1 -22 1.12 1.71
 1 1 -22 -1.65 2.25
 1 1 -21 52.08 3.71
 -1 -1 21 54.78 4.22
 1 1 -21 43.56 3.36
 1 1 -21 51.5 3.32
 1 1 -21 62.03 5.37
 -1 -1 20 150.71 8.03
 1 1 -20 142.73 7.34
 1 1 -20 141.53 8.73
 1 1 -20 127.39 7.07
 1 1 -20 147.9 7.05
 -1 -1 19 6.48 2.56
 1 1 -19 9.79 1.73
 1 1 -19 9.98 3.01
 1 1 -19 7.5 1.99
 1 1 -19 9.46 2.03
 -1 -1 18 1142.69 48.69
 1 1 -18 1119.37 48.09
 1 1 -18 1091.25 49.32
 1 1 -18 1035.3 47.87
 1 1 -18 1098.4 47.82
 1 1 -17 4.39 2.45
 -1 -1 17 6.59 2.41
 1 1 -17 4.36 1.42
 1 1 -17 2.89 1.42
 1 1 -17 3.94 1.76
 1 1 -17 3.59 1.82
 1 1 -16 955.68 42.17
 -1 -1 16 1011.14 42.98
 1 1 -16 995.44 42.46
 1 1 -16 984.74 43.43
 1 1 -16 920.8 42.22
 1 1 -16 957.87 42.28
 -1 -1 15 1.37 2.33
 1 1 -15 5.07 1.65
 1 1 -15 5.36 1.32
 1 1 -15 5.29 1.63
 1 1 -15 4.01 1.28
 1 1 -14 39.4 2.76
 1 1 -14 44.02 2.61
 1 1 -13 154.02 7.37
 1 1 -12 32.52 2.38
 -1 -1 12 35.02 3.32
 1 1 -11 5.87 1.52
 -1 -1 11 5.12 2.6
 1 1 -10 192.39 8.76
 -1 -1 10 187.97 9.21
 -1 -1 9 223.68 10.43
 -1 -1 8 2025.08 87.99
 -1 -1 7 12.1 1.91
 -1 -1 6 626.4 27.52
 1 1 -6 628.69 27.79
 1 1 -5 0.96 1.71
 -1 -1 5 1.47 1.49
 -1 -1 4 574.28 25.03
 1 1 -4 569.81 25.26
 -1 -1 3 111.51 4.73
 1 1 -3 109.78 5.04
 1 1 -2 401.86 20.04
 -1 -1 2 494.01 19.94
 -1 -1 1 22.93 1.17
 -1 -1 1 26.9 1.65
 1 1 0 0.49 0.75
 -1 -1 0 1.18 0.61
 1 1 1 37.84 1.92
 1 1 2 479.82 21.04
 1 1 2 486.51 21.01
 1 1 3 57.86 2.76
 1 1 4 455.87 19.93
 1 1 5 5.85 1.14
 1 1 6 497.28 21.85
 1 1 7 1.34 1.24
 1 1 8 2010.48 87.28
 1 1 9 87.59 4.52
 1 1 10 366.5 12.8
 -1 -1 -10 382.8 12.56
 1 1 11 22.31 2.2
 -1 -1 -11 23.47 1.93
 1 1 12 9.63 1.86
 -1 -1 -12 7.89 1.54
 1 1 13 66.48 3.84
 -1 -1 -13 60.56 3.58
 -1 -1 -13 56.64 3.54
 -1 -1 -13 68.28 3.55
 -1 -1 -14 2.36 1.49
 -1 -1 -14 5.33 1.53
 -1 -1 -14 3.7 1.52
 -1 -1 -15 61.06 4.35
 -1 -1 -15 64.38 3.64
 1 1 15 57.71 3.97
 -1 -1 -15 63.79 3.8
 -1 -1 -15 65.98 3.75
 -1 -1 -16 641.44 29.88
 -1 -1 -16 675.66 29.15
 1 1 16 648.36 29.55
 -1 -1 -16 657.2 29.24
 -1 -1 -16 647.53 29.18
 -1 -1 -17 6.14 1.68
 -1 -1 -17 6.84 2.3
 -1 -1 -17 4.4 1.68
 -1 -1 -17 3.65 1.83
 1 1 17 3.62 1.91
 -1 -1 -18 809.12 38.36
 -1 -1 -18 876.6 37.57
 1 1 18 823.74 37.95
 -1 -1 -18 853.55 37.6
 -1 -1 -19 21.52 3.09
 -1 -1 -19 22.02 2.49
 1 1 19 25.35 2.78
 -1 -1 -19 24.34 2.44
 -1 -1 -20 182.12 10.25
 1 1 20 188.78 9.87
 -1 -1 -20 191.76 9.51
 -1 -1 -20 195.75 9.39
 -1 -1 -21 77.71 5.64
 -1 -1 -21 79.51 4.73
 -1 -1 -21 84.31 4.85
 1 1 21 74.87 5.17
 -1 -1 -22 1.1 2.89
 -1 -1 -22 -0.75 2.47
 -1 -1 -22 2.48 1.75
 1 1 22 -0.19 1.93
 -1 -1 -22 0.66 1.92
 -1 -1 -23 -1.04 2
 -1 -1 -23 5.17 3.12
 1 1 23 2.27 1.84
 -1 -1 -23 0.51 1.54
 -1 -1 -23 0.92 1.65
 -1 -1 -24 -0.27 2.54
 1 1 24 0.74 1.83
 -1 -1 -24 0.26 2.88
 -1 -1 -25 9.49 2.01
 -1 -1 -26 59.59 3.79
 -1 -1 -27 -0.48 1.54
 1 1 27 1.35 1.7
 1 1 28 98.59 5.07
 1 1 29 7.08 1.45
 1 1 30 22.44 1.66
 1 2 -30 28.62 1.85
 1 2 -29 86.8 4.47
 1 2 -29 103.13 4.76
 1 2 -28 0.82 1.14
 1 2 -28 0.39 1.1
 1 2 -27 119.04 6
 1 2 -27 122.28 6
 1 2 -26 25.4 2.32
 1 2 -26 30.19 2.31
 1 2 -25 71.11 4.13
 -1 -2 25 63.93 4.76
 1 2 -25 71.1 4.1
 -1 -2 24 30.24 3.39
 1 2 -24 34.93 4.02
 1 2 -23 0.92 3.06
 1 2 -23 2.77 1.69
 -1 -2 23 -0.41 2.2
 1 2 -23 -0.8 1.65
 1 2 -23 0.97 1.8
 1 2 -22 4.62 3.08
 -1 -2 22 4.39 2.44
 1 2 -22 3 1.66
 1 2 -22 3.85 1.86
 1 2 -22 6.44 1.81
 1 2 -21 126.65 7.04
 1 2 -21 132.89 8.66
 1 2 -21 141.27 7.05
 1 2 -21 156.8 7.33
 -1 -2 21 147.32 8.08
 1 2 -21 138.87 7.25
 1 2 -20 62.65 4.39
 1 2 -20 58.24 5.29
 1 2 -20 56.72 3.89
 -1 -2 20 62.64 4.79
 1 2 -20 59.94 3.72
 1 2 -20 63.08 3.91
 1 2 -19 192.02 9.5
 1 2 -19 203.05 10.19
 -1 -2 19 200.76 10.38
 1 2 -19 208.07 9.68
 1 2 -19 190.61 9.51
 1 2 -19 196.25 9.46
 1 2 -19 197.36 11.08
 1 2 -18 16.91 2.03
 1 2 -18 15.57 3.31
 -1 -2 18 18.03 3.03
 1 2 -18 12.56 2.18
 1 2 -18 20.86 2.21
 1 2 -18 15.08 1.94
 -1 -2 17 544.69 24
 1 2 -17 540.11 23.37
 1 2 -17 523.96 23.16
 1 2 -17 511.18 24.53
 1 2 -17 503.77 23.22
 1 2 -17 500.16 23.21
 1 2 -16 42.38 2.93
 -1 -2 16 44.12 3.75
 1 2 -16 34.35 3.8
 1 2 -16 37.62 2.6
 1 2 -16 39.39 2.85
 1 2 -16 42.32 2.7
 -1 -2 15 160.93 8.51
 1 2 -15 164.73 7.83
 1 2 -15 164.72 7.67
 1 2 -15 159.96 8.82
 1 2 -15 157.77 7.44
 1 2 -15 153.71 7.65
 1 2 -15 162.9 7.78
 1 2 -14 43.86 2.74
 -1 -2 14 41.49 3.83
 1 2 -14 44.13 2.94
 1 2 -14 43.73 2.7
 1 2 -13 16.35 2.03
 1 2 -13 20.62 1.83
 1 2 -12 115.61 5.91
 -1 -2 12 127.43 6.6
 1 2 -12 120.04 6.69
 1 2 -11 380.95 15.94
 -1 -2 11 375.87 15.61
 1 2 -11 374.93 15.14
 1 2 -10 42.1 3.3
 -1 -2 10 42.41 3.26
 1 2 -10 37.15 2.59
 1 2 -9 1853.23 78.37
 -1 -2 9 1762.28 78.05
 1 2 -9 1783.85 77.76
 -1 -2 8 26.64 2.51
 1 2 -8 30.88 2.78
 -1 -2 7 1449.43 62.09
 1 2 -7 1389.13 62.35
 -1 -2 6 157.89 7.46
 1 2 -6 156.08 7.77
 1 2 -5 0.99 1.96
 1 2 -4 4.3 1.84
 -1 -2 4 7.23 1.35
 1 2 -4 7.41 0.69
 -1 -2 3 151.76 6.95
 -1 -2 2 41.64 2.48
 -1 -2 1 191.6 8.23
 1 2 -1 172.72 8.2
 1 2 0 71.72 3.48
 1 2 1 158.6 7.21
 1 2 2 68.16 3.31
 1 2 3 74.44 3.47
 1 2 3 71.27 3.5
 1 2 4 8.33 1.1
 1 2 4 6.41 1.04
 1 2 5 8.08 1.22
 1 2 6 191.26 8.75
 1 2 7 1140.47 49.7
 1 2 8 13.1 1.56
 1 2 9 1359.03 59.27
 1 2 10 55.59 3.25
 1 2 10 68.5 3.52
 -1 -2 -11 166.98 7.82
 1 2 11 164.88 7.97
 -1 -2 -12 5.47 1.45
 1 2 12 5.18 1.57
 -1 -2 -13 34.41 2.39
 -1 -2 -13 33.44 2.49
 -1 -2 -14 127.33 6.31
 -1 -2 -14 127.09 6.41
 -1 -2 -15 152.8 7.29
 -1 -2 -15 146.66 7.37
 1 2 15 141.43 7.55
 -1 -2 -15 150.42 7.35
 -1 -2 -16 23.1 2.2
 -1 -2 -16 20.69 2.84
 -1 -2 -16 21.33 2.31
 1 2 16 23.48 2.48
 -1 -2 -16 24.61 2.4
 -1 -2 -17 522.81 23.07
 -1 -2 -17 508.13 24
 1 2 17 492.23 23.48
 -1 -2 -17 508.85 23.21
 -1 -2 -17 527.28 23.21
 -1 -2 -18 69.81 4.06
 -1 -2 -18 67.9 5.05
 1 2 18 62.48 4.43
 -1 -2 -18 71.15 4.3
 -1 -2 -18 71.66 4.27
 -1 -2 -19 216.69 11.98
 1 2 19 215.67 11.47
 -1 -2 -19 234.58 11.15
 -1 -2 -19 243.96 11.14
 1 2 20 130.8 7.46
 -1 -2 -20 138.88 7.15
 -1 -2 -20 145.56 7.14
 1 2 21 81.25 5.25
 -1 -2 -21 82.69 4.91
 -1 -2 -21 81.89 4.92
 -1 -2 -21 74.83 5.76
 1 2 22 0.76 1.75
 -1 -2 -22 0.26 1.96
 -1 -2 -22 1 1.95
 -1 -2 -22 2.86 2.51
 -1 -2 -23 -0.24 1.77
 1 2 23 2.25 1.93
 -1 -2 -23 0.13 1.92
 -1 -2 -23 3.11 2.47
 -1 -2 -23 -1.64 3.36
 1 2 24 3.87 1.56
 -1 -2 -24 3.67 2.84
 1 2 24 -0.53 1.94
 -1 -2 -25 45.77 3.33
 -1 -2 -26 13.92 2.04
 1 2 26 13.34 2.02
 -1 -2 -27 108.16 5.83
 1 2 27 116.48 5.74
 1 2 28 2.11 1.43
 1 2 29 51.42 2.91
 1 2 30 31.97 1.96
 1 3 -30 11.27 1.26
 1 3 -29 4.72 1.32
 1 3 -29 4.79 1.01
 1 3 -28 135.03 6.48
 1 3 -27 41.88 2.73
 1 3 -26 110.09 5.64
 1 3 -26 118.12 5.84
 1 3 -25 30.94 2.44
 1 3 -25 32.56 2.57
 -1 -3 24 22.15 2.87
 1 3 -24 20.73 2.15
 1 3 -23 30.46 2.6
 -1 -3 23 28.24 3.36
 1 3 -23 33.59 2.64
 1 3 -23 34.13 2.78
 -1 -3 22 21.03 3.25
 1 3 -22 16.03 3.79
 1 3 -22 20.97 2.3
 1 3 -22 24.19 2.52
 1 3 -22 26.07 2.43
 1 3 -21 104.35 5.63
 -1 -3 21 111.88 6.75
 1 3 -21 107.14 5.72
 1 3 -21 112 5.89
 1 3 -21 98.93 7.15
 1 3 -21 99.96 5.69
 1 3 -20 323.94 14.72
 1 3 -20 302.89 16.27
 1 3 -20 354.75 15
 1 3 -20 298.58 14.79
 1 3 -20 313.24 14.76
 -1 -3 20 324.67 15.69
 1 3 -20 312.09 14.79
 1 3 -19 43.62 3.1
 1 3 -19 39.84 3.24
 1 3 -19 46.97 3.21
 1 3 -19 40.91 4.47
 1 3 -19 44.69 3.14
 -1 -3 19 41.42 4.39
 1 3 -18 365.39 16.47
 -1 -3 18 370.64 17.36
 1 3 -18 353.07 16.36
 1 3 -18 361.34 16.49
 1 3 -18 354.33 16.44
 1 3 -18 345.13 17.79
 1 3 -17 119.54 7.66
 1 3 -17 125.48 6.12
 1 3 -17 126.17 6.35
 1 3 -17 121.44 6.46
 1 3 -17 128.98 6.44
 -1 -3 17 128.83 7.32
 1 3 -17 126.54 6.39
 1 3 -16 339.59 17.2
 1 3 -16 355.12 15.85
 1 3 -16 357.04 16.01
 1 3 -16 347.55 16.08
 1 3 -16 358.61 16.09
 -1 -3 16 342.67 16.82
 1 3 -16 352.83 16.08
 1 3 -15 360.59 18.74
 1 3 -15 396.57 17.62
 1 3 -15 397.93 17.74
 1 3 -15 422.12 17.85
 1 3 -15 386.13 17.8
 -1 -3 15 392.72 18.48
 1 3 -15 384.58 17.82
 1 3 -14 107.92 5.49
 1 3 -14 102 5.69
 1 3 -14 106.37 5.46
 1 3 -14 107.43 5.56
 1 3 -14 109 5.3
 1 3 -14 105.01 6.43
 -1 -3 14 119.94 6.32
 1 3 -14 112.75 5.51
 1 3 -13 88.5 4.83
 1 3 -13 94.9 4.7
 1 3 -13 93.74 4.57
 1 3 -13 89.92 4.94
 1 3 -12 145.27 6.74
 1 3 -12 146.26 6.85
 1 3 -12 137.46 7.67
 1 3 -12 131.51 6.87
 1 3 -11 12.01 1.65
 1 3 -11 14.58 1.7
 1 3 -11 16.81 1.94
 -1 -3 11 19.02 2.74
 1 3 -11 15.35 2.64
 1 3 -10 210.66 10.15
 1 3 -10 208.33 10.78
 1 3 -10 212.86 9.96
 -1 -3 10 232.22 10.49
 1 3 -10 222.15 10
 1 3 -9 33.03 3.2
 1 3 -9 35.84 2.25
 -1 -3 9 39.14 3.09
 1 3 -9 33.4 2.42
 1 3 -8 835.99 37.29
 -1 -3 8 889.7 37.05
 1 3 -8 793.32 36.6
 1 3 -8 873.27 36.71
 1 3 -7 31.2 2.76
 1 3 -7 23.05 1.59
 1 3 -6 593.52 25.85
 1 3 -5 313.04 13.92
 -1 -3 5 337.4 14.23
 1 3 -4 169.63 7.4
 -1 -3 4 169.32 7.78
 -1 -3 3 13.28 1.46
 -1 -3 2 8.09 1.36
 1 3 -1 5.19 1.33
 1 3 0 0.15 1.14
 1 3 1 7.5 1.28
 1 3 2 7.23 1.27
 1 3 3 32.53 1.99
 1 3 4 95.62 4.43
 1 3 4 89.04 4.44
 1 3 5 589.58 26.14
 1 3 5 602.49 26.13
 1 3 6 671.59 29.65
 1 3 6 678.57 29.56
 1 3 7 81.81 4.21
 1 3 8 931.38 40.83
 1 3 9 43.19 2.61
 1 3 9 34.56 2.79
 1 3 10 103.29 5.04
 1 3 10 88.71 4.94
 1 3 11 141.56 6.95
 -1 -3 -12 150.92 7.11
 1 3 12 140.22 7.22
 -1 -3 -13 -0.59 1.47
 -1 -3 -13 0.15 1.32
 -1 -3 -14 271.78 12.32
 1 3 14 258.92 12.47
 -1 -3 -14 261.88 12.18
 -1 -3 -15 153.79 7.68
 -1 -3 -15 152.74 7.54
 1 3 15 156.88 7.9
 -1 -3 -16 563.6 25.31
 -1 -3 -16 563.83 25.14
 1 3 16 560.18 25.6
 -1 -3 -17 38.29 3.15
 -1 -3 -17 36 3.72
 -1 -3 -17 33.01 2.84
 1 3 17 38.96 3.16
 -1 -3 -17 38.45 2.82
 -1 -3 -18 249.56 11.9
 -1 -3 -18 249.46 11.68
 1 3 18 257.81 12.23
 -1 -3 -18 243.8 11.81
 -1 -3 -18 227.62 12.64
 -1 -3 -19 19.71 3.31
 1 3 19 20.99 2.69
 -1 -3 -19 18.74 2.55
 -1 -3 -19 22.31 2.24
 -1 -3 -19 21.93 2.47
 -1 -3 -20 424 18.75
 -1 -3 -20 372.29 19.72
 -1 -3 -20 398.28 18.69
 1 3 20 413.08 19.19
 -1 -3 -21 286.55 13.48
 1 3 21 286.08 13.89
 -1 -3 -21 288.36 13.46
 -1 -3 -21 257.77 14.42
 -1 -3 -22 18.53 3.3
 1 3 22 24.06 2.8
 -1 -3 -22 23.99 2.66
 1 3 22 21.42 2.39
 -1 -3 -22 25.05 2.66
 1 3 23 89.06 5.01
 1 3 23 86.87 5.36
 -1 -3 -23 88.91 5.1
 -1 -3 -23 82.88 6
 1 3 23 82.62 4.85
 -1 -3 -24 16.67 2.21
 -1 -3 -24 12.77 2.77
 -1 -3 -24 17.3 3.5
 -1 -3 -25 7.6 1.83
 -1 -3 -25 7.51 2.02
 1 3 25 8.46 1.94
 -1 -3 -26 71.73 4.26
 1 3 26 71.23 4.09
 -1 -3 -27 17.65 2.05
 1 3 27 15.54 1.87
 1 3 28 87.75 4.47
 1 3 29 55.01 2.97
 1 3 30 13.91 1.16
 -1 -3 -30 12.57 1.07
 1 4 -30 61.55 3.14
 1 4 -29 32.93 2.07
 1 4 -29 25.44 1.77
 1 4 -28 -0.25 1.11
 1 4 -27 47.81 2.98
 1 4 -26 47.26 3.12
 1 4 -25 40.63 2.83
 1 4 -25 35.26 2.51
 1 4 -25 36.25 2.7
 -1 -4 24 2.86 2.12
 1 4 -24 0.48 1.66
 1 4 -24 1.21 1.63
 1 4 -24 1.14 1.36
 -1 -4 23 54.71 4.36
 -1 -4 22 41.89 4.18
 1 4 -22 49.01 3.53
 1 4 -22 52.03 3.36
 1 4 -21 216.56 11.33
 -1 -4 21 245.08 12.3
 1 4 -21 254.65 11.51
 1 4 -21 239.27 11.24
 1 4 -20 175.39 8.76
 1 4 -20 175.42 8.86
 -1 -4 20 184.46 9.9
 1 4 -20 198.83 9.01
 1 4 -20 167.9 8.81
 1 4 -19 159.98 8.06
 -1 -4 19 173.2 9.29
 1 4 -19 164.1 8.21
 1 4 -19 175.55 8.33
 1 4 -19 152.33 8.1
 1 4 -18 14.63 2.08
 -1 -4 18 14.37 3.45
 1 4 -18 12.23 2.25
 1 4 -18 13.04 3.12
 1 4 -18 14.33 2.05
 1 4 -18 14.74 2.23
 1 4 -17 659.08 28.78
 -1 -4 17 661.25 29.51
 1 4 -17 630.79 28.7
 1 4 -17 637.85 28.49
 1 4 -17 653.48 28.65
 1 4 -17 609.61 29.95
 1 4 -16 163.56 7.96
 1 4 -16 160.57 7.7
 -1 -4 16 165.63 8.85
 1 4 -16 159.08 7.96
 1 4 -16 140.98 8.99
 1 4 -16 166.66 7.87
 1 4 -15 245.27 10.74
 -1 -4 15 221.49 11.42
 1 4 -15 233.04 10.52
 1 4 -15 226.81 10.49
 1 4 -15 218.96 10.59
 1 4 -15 215.87 11.73
 1 4 -15 218.73 10.69
 -1 -4 14 75.08 5.1
 1 4 -14 77.63 4.05
 1 4 -14 77.62 4.14
 1 4 -14 71.81 5.15
 1 4 -14 75.12 4.3
 -1 -4 13 184.76 9.28
 1 4 -13 184.5 8.61
 1 4 -13 152.66 9.53
 1 4 -13 187.28 8.72
 1 4 -13 185.05 8.49
 1 4 -12 33.56 2.32
 1 4 -12 33.55 2.24
 1 4 -12 34.32 2.58
 1 4 -11 236.39 11.88
 1 4 -11 278.62 12
 1 4 -11 267.65 12.25
 1 4 -11 282.84 12.11
 1 4 -11 236.35 12.86
 1 4 -11 271.28 11.95
 1 4 -10 337.97 15.64
 1 4 -10 351.62 15.81
 1 4 -10 360.07 16.15
 -1 -4 10 372.86 16.33
 1 4 -9 9.06 2.11
 1 4 -9 9.77 1.17
 -1 -4 9 12.01 2.38
 1 4 -9 11.4 1.85
 1 4 -8 105.43 4.98
 1 4 -8 108.49 5.34
 1 4 -7 4.88 0.84
 1 4 -7 5.78 1.73
 1 4 -6 634.13 28.6
 -1 -4 6 669.69 28.92
 1 4 -6 715.16 28.94
 1 4 -5 442 19.36
 1 4 -5 478.97 19.74
 -1 -4 5 426.18 19.68
 -1 -4 4 541.04 23.82
 -1 -4 3 82.67 4.19
 -1 -4 2 7.25 1.48
 1 4 -2 4.79 1.47
 1 4 -1 30.53 2.18
 1 4 0 128.5 6.09
 1 4 1 26.31 2.01
 1 4 2 4.08 1.27
 1 4 3 9.77 1.37
 1 4 4 491.01 21.66
 1 4 5 512.77 22.6
 1 4 6 593.56 26.04
 1 4 6 587.64 26
 1 4 7 4.1 1.28
 1 4 7 4.03 1.14
 1 4 8 8.6 1.37
 1 4 8 7.26 1.4
 1 4 8 5.18 2.08
 1 4 9 169.99 7.9
 1 4 9 171.69 7.76
 1 4 10 137.88 6.8
 1 4 10 135.09 6.88
 -1 -4 -11 508.87 22.99
 1 4 11 527.91 23.21
 -1 -4 -12 22.97 1.98
 -1 -4 -13 224.28 10.41
 1 4 13 224.61 10.64
 -1 -4 -13 215.32 10.28
 -1 -4 -14 109.54 5.73
 1 4 14 110.88 5.93
 -1 -4 -14 109.31 5.57
 -1 -4 -15 134.86 6.74
 -1 -4 -15 126.51 6.57
 1 4 15 135.69 6.97
 -1 -4 -16 494.33 22.03
 -1 -4 -16 476.98 21.85
 1 4 16 490.63 22.33
 -1 -4 -17 503.65 22.65
 -1 -4 -17 492.79 22.46
 1 4 17 504.19 22.95
 -1 -4 -18 12.91 2.14
 1 4 18 15.98 2.28
 -1 -4 -18 13.46 2.36
 -1 -4 -18 14.86 3.08
 -1 -4 -18 14.78 1.93
 1 4 19 174.97 9
 -1 -4 -19 165.28 8.4
 1 4 19 168.23 8.44
 -1 -4 -19 170.36 8.68
 -1 -4 -19 181.83 8.75
 -1 -4 -19 169.25 9.76
 1 4 19 179.82 8.73
 1 4 20 49.35 3.66
 1 4 20 46.9 3.28
 -1 -4 -20 40.51 3.28
 -1 -4 -20 43.1 3.51
 -1 -4 -20 35.07 4.29
 1 4 20 43.28 3.24
 1 4 21 193.68 10.32
 1 4 21 204.95 9.8
 -1 -4 -21 197.55 9.97
 -1 -4 -21 210.92 10.04
 -1 -4 -21 186.43 11.03
 1 4 21 212.36 10.05
 1 4 22 34.37 3.14
 1 4 22 39.59 3.02
 -1 -4 -22 47.39 3.32
 -1 -4 -22 38.33 4.27
 1 4 22 40.45 3.01
 -1 -4 -22 40.72 3.23
 1 4 23 100.11 5.65
 1 4 23 94.44 5.3
 -1 -4 -23 89.24 6.5
 -1 -4 -24 3.36 1.81
 1 4 24 3.26 1.75
 -1 -4 -24 2.44 1.85
 -1 -4 -25 29.79 2.61
 1 4 25 35.13 2.63
 -1 -4 -25 30.48 2.66
 1 4 26 40.75 2.85
 -1 -4 -26 46.61 3.08
 1 4 27 27.64 2.15
 1 4 28 0.99 1.18
 1 4 29 8.25 1.08
 1 5 -29 12.16 1.31
 1 5 -29 10.78 1.14
 1 5 -28 5.85 1.4
 1 5 -28 5.92 1.2
 1 5 -27 25.01 2.03
 1 5 -26 12.97 1.81
 1 5 -26 14.09 1.49
 1 5 -25 60.7 3.57
 1 5 -25 62.09 3.7
 1 5 -25 58.79 3.47
 1 5 -24 52.45 3.31
 1 5 -24 51.42 3.29
 1 5 -24 52.48 3.52
 -1 -5 23 18.9 2.95
 -1 -5 22 236.64 12.65
 1 5 -22 262.03 11.97
 1 5 -22 246.3 11.75
 1 5 -21 55.08 3.55
 -1 -5 21 50.52 4.54
 1 5 -21 50.55 3.56
 1 5 -21 54.42 3.61
 1 5 -21 48.03 3.58
 1 5 -20 180.63 8.81
 -1 -5 20 182.2 9.83
 1 5 -20 184.3 9
 1 5 -20 171.82 8.9
 1 5 -19 44.54 3.21
 1 5 -19 42.14 3.39
 -1 -5 19 42.28 4.56
 1 5 -19 48.23 3.4
 1 5 -19 46.15 3.28
 -1 -5 18 137.28 8.44
 1 5 -18 138.59 7.23
 1 5 -18 141.42 7.06
 1 5 -18 141.54 7.35
 1 5 -18 151.46 7.41
 1 5 -18 152.32 7.43
 1 5 -17 58.29 3.62
 -1 -5 17 66.01 5.19
 1 5 -17 66.58 3.93
 1 5 -17 62.28 3.69
 1 5 -17 61.68 4.06
 1 5 -17 68.76 4.06
 1 5 -17 70.78 4.06
 1 5 -16 207.36 9.66
 -1 -5 16 202.89 10.7
 1 5 -16 205.41 9.79
 1 5 -16 196.62 9.63
 1 5 -16 199.22 9.91
 1 5 -16 209.67 9.93
 1 5 -16 215.03 9.88
 1 5 -15 151.88 7.32
 -1 -5 15 148.94 8.43
 1 5 -15 151.12 7.43
 1 5 -15 143.24 7.57
 1 5 -15 153.44 7.48
 1 5 -15 154.17 7.34
 1 5 -14 323.88 15.13
 1 5 -14 324.47 14.93
 -1 -5 14 337.36 15.81
 1 5 -14 336.89 15.06
 -1 -5 13 19.35 2.93
 1 5 -13 19.12 1.76
 1 5 -13 17.19 1.9
 1 5 -13 16.05 2.22
 1 5 -12 423.88 19.47
 1 5 -12 445.31 19.39
 1 5 -12 420.24 19.33
 1 5 -12 427.53 19.29
 -1 -5 12 461.69 20.07
 1 5 -11 376.82 16.91
 1 5 -11 358.27 16.57
 1 5 -11 407.52 16.87
 1 5 -11 371.45 16.74
 1 5 -11 366.66 17.24
 1 5 -10 479.04 21.81
 1 5 -10 500.76 22.11
 1 5 -10 512.19 21.99
 1 5 -10 485.19 21.9
 1 5 -10 517.33 22.57
 1 5 -9 33.13 2.3
 1 5 -9 29.19 2.53
 1 5 -9 31.48 2.12
 1 5 -9 32.98 3.01
 1 5 -8 11.96 1.5
 1 5 -8 12.32 2.46
 1 5 -8 10.84 1.92
 1 5 -7 516.88 22.96
 1 5 -7 535.95 23.14
 1 5 -7 502.88 23.7
 -1 -5 6 142.26 7.08
 1 5 -6 154.98 7.18
 1 5 -6 151.58 7
 -1 -5 5 436.28 19.98
 1 5 -5 450.53 19.92
 1 5 -5 466.85 20.07
 -1 -5 4 74.15 4.05
 1 5 -4 78.81 3.96
 1 5 -4 80.39 4.2
 -1 -5 3 64.18 3.65
 1 5 -3 71.63 3.84
 -1 -5 2 133.31 7.01
 1 5 -2 95.57 6.8
 1 5 -1 96.35 5.69
 1 5 -1 131.68 5.68
 1 5 0 0.98 1.5
 1 5 0 1.89 1.33
 1 5 1 135.49 6.33
 1 5 1 126.79 6.27
 1 5 2 256.39 11.29
 1 5 2 237.15 11.11
 1 5 3 63.2 3.51
 1 5 4 104.99 5.11
 1 5 4 100.49 5.03
 1 5 5 262.93 11.89
 1 5 5 260.48 11.77
 1 5 6 16.53 1.69
 1 5 6 21.85 2.86
 1 5 6 18.04 1.73
 1 5 7 145.33 7.68
 1 5 7 145.93 7
 1 5 7 146.17 6.84
 1 5 8 16.99 1.59
 1 5 8 17.51 2.57
 1 5 9 23.34 1.8
 1 5 9 19.56 2.65
 1 5 9 25.8 1.97
 1 5 10 362.46 15.97
 -1 -5 -10 356.21 16.01
 1 5 10 369.42 15.78
 1 5 10 337.68 16.45
 1 5 10 339.08 15.81
 1 5 10 369.01 16.16
 -1 -5 -11 186.32 8.78
 1 5 11 186.88 8.85
 1 5 11 185.52 8.71
 1 5 12 429.72 19.7
 1 5 12 434.57 19.37
 -1 -5 -12 431.5 19.49
 1 5 12 437.96 19.59
 1 5 13 0.59 1.5
 1 5 13 0.47 1.32
 1 5 13 1.02 1.41
 -1 -5 -13 1.37 1.47
 1 5 14 187.89 8.79
 -1 -5 -14 178.4 8.66
 1 5 14 175.08 8.86
 -1 -5 -14 174.36 8.52
 1 5 14 177.1 8.48
 1 5 15 152.03 7.05
 -1 -5 -15 134.96 6.86
 1 5 15 128.08 6.65
 -1 -5 -15 128.05 6.71
 1 5 15 133.31 7.02
 1 5 16 92.9 5.58
 -1 -5 -16 95.48 5.27
 1 5 16 103.22 4.91
 1 5 16 96.73 5.28
 -1 -5 -16 102.86 5.47
 1 5 16 105.03 5.54
 -1 -5 -17 35.63 2.71
 1 5 17 32.57 2.94
 1 5 17 37.49 2.29
 1 5 17 42.11 3.02
 -1 -5 -17 33.99 2.91
 1 5 17 36.71 2.76
 -1 -5 -18 38.1 3
 1 5 18 31.1 2.82
 1 5 18 34.95 2.99
 -1 -5 -18 37.19 2.71
 1 5 18 36.42 3.01
 1 5 19 89.36 5.19
 -1 -5 -19 95.57 5.22
 -1 -5 -19 92.76 5.29
 1 5 19 88.01 5.01
 -1 -5 -19 88.57 6.28
 1 5 19 82.72 5.27
 1 5 20 278.95 13.05
 -1 -5 -20 278.16 12.98
 -1 -5 -20 277.21 13.11
 1 5 20 273.44 12.8
 -1 -5 -20 242.35 14.06
 1 5 20 273.7 13.25
 1 5 21 59.01 3.85
 -1 -5 -21 61.81 3.86
 -1 -5 -21 56.97 3.93
 -1 -5 -21 53.75 4.94
 1 5 21 59.92 3.7
 1 5 21 50.54 3.89
 1 5 22 187.7 8.95
 -1 -5 -22 161.21 9.97
 -1 -5 -23 11.26 2.02
 -1 -5 -23 13.05 2.19
 1 5 23 13.44 1.94
 -1 -5 -24 40.67 3.01
 -1 -5 -24 37.18 2.9
 1 5 24 40.8 2.82
 -1 -5 -25 39.04 2.79
 -1 -5 -25 36.41 2.75
 1 5 25 37 2.62
 1 5 26 9.22 1.61
 1 5 27 6.42 1.33
 1 5 28 5.24 1.08
 1 5 29 34.88 1.87
 1 6 -28 0.81 0.94
 1 6 -28 2.1 1.08
 1 6 -27 0.91 0.88
 1 6 -27 -1.19 1.28
 1 6 -27 -1.3 1.21
 1 6 -26 26.62 1.98
 1 6 -26 27.34 2.16
 1 6 -25 46.08 2.91
 1 6 -25 47.18 3.05
 1 6 -24 25.65 2.28
 1 6 -24 23.06 2.31
 1 6 -24 24.8 2.19
 1 6 -23 196.61 9.51
 1 6 -23 201.5 9.64
 -1 -6 22 48.16 4.16
 1 6 -21 214.19 10.66
 1 6 -21 210.2 10.53
 1 6 -21 231.25 10.65
 -1 -6 21 213.35 11.42
 1 6 -21 228.3 10.52
 1 6 -20 311.44 15.06
 1 6 -20 336.84 15.07
 1 6 -20 321.67 14.92
 -1 -6 20 329.74 16.02
 1 6 -20 315.93 14.99
 1 6 -19 39.4 3.07
 1 6 -19 38.78 3.13
 -1 -6 19 38.04 4.37
 1 6 -19 40.39 3.03
 1 6 -18 8.51 1.81
 1 6 -18 5.35 2.18
 -1 -6 18 5.24 3.53
 1 6 -18 7.5 1.88
 1 6 -18 3.5 1.54
 1 6 -18 5.16 1.87
 1 6 -18 5.78 1.46
 1 6 -17 24.96 2.37
 1 6 -17 29.49 2.51
 1 6 -17 21.25 2.3
 1 6 -17 24.48 2.14
 1 6 -17 23.97 2.18
 1 6 -17 23.42 2.77
 1 6 -16 8.8 1.86
 1 6 -16 9.52 2.31
 1 6 -16 10.81 1.89
 1 6 -16 7.95 1.65
 1 6 -16 9.05 1.85
 -1 -6 16 4.92 3.35
 1 6 -16 10.91 1.68
 -1 -6 15 221.22 11.33
 1 6 -15 212.09 10.62
 1 6 -15 223.42 10.37
 1 6 -15 222.71 10.45
 1 6 -15 220.76 10.48
 -1 -6 14 81.59 5.68
 1 6 -14 83.17 4.93
 1 6 -14 86.67 4.59
 1 6 -14 86.41 4.73
 1 6 -14 87.13 4.72
 -1 -6 13 605.63 28.61
 1 6 -13 608.69 28.02
 1 6 -13 626.59 27.85
 1 6 -13 634.89 27.92
 1 6 -13 650.22 27.94
 -1 -6 12 -0.32 2.42
 1 6 -12 3.43 2.07
 1 6 -12 1.75 1.5
 1 6 -12 2.34 1.44
 1 6 -12 2.54 1.62
 1 6 -12 2.87 1.35
 1 6 -11 845.21 37.49
 1 6 -11 817.06 37.45
 -1 -6 11 911.29 38.33
 1 6 -11 899.52 37.62
 1 6 -11 835.04 37.69
 1 6 -11 857.5 37.55
 1 6 -10 53.96 3.41
 1 6 -10 56.33 3.22
 1 6 -10 60.98 4.22
 1 6 -10 63.23 3.45
 1 6 -10 60.19 3.29
 1 6 -10 61.92 3.74
 1 6 -10 57.75 3.34
 1 6 -9 129.8 6.35
 1 6 -9 132.56 6.24
 1 6 -9 131.56 6.36
 1 6 -9 134.5 7.25
 1 6 -9 127.35 6.28
 1 6 -9 131.46 6.62
 1 6 -9 129.77 6.29
 1 6 -8 37.22 2.42
 1 6 -8 32.77 2.43
 1 6 -8 33.6 2.37
 1 6 -8 35.52 2.78
 1 6 -8 29.19 3.32
 1 6 -8 37.14 2.33
 1 6 -7 0.73 1.41
 1 6 -7 1.5 1.27
 1 6 -7 1.79 1.84
 1 6 -7 1.95 1.45
 1 6 -7 4.01 2.51
 1 6 -6 149.31 6.87
 1 6 -6 149.08 7.99
 -1 -6 6 139.01 7.01
 1 6 -6 148.63 6.97
 1 6 -6 144.12 7.18
 1 6 -5 117.59 6.51
 -1 -6 5 100.81 5.4
 1 6 -5 113.17 5.43
 1 6 -5 110.61 5.61
 1 6 -4 126.62 7.06
 -1 -6 4 114.32 5.98
 1 6 -4 131.79 6.19
 1 6 -4 120.35 5.91
 1 6 -3 157.83 8.94
 -1 -6 3 162.41 7.78
 1 6 -3 158.46 7.63
 1 6 -3 169.7 8
 1 6 -2 4.73 2.77
 1 6 -2 10.08 1.81
 -1 -6 2 4.63 1.7
 1 6 -2 1.46 1.94
 1 6 -1 12.56 3
 1 6 -1 11.93 1.74
 -1 -6 1 9.45 1.75
 1 6 -1 6.03 1.69
 1 6 -1 12.25 1.97
 1 6 0 873.03 38.24
 1 6 0 879.76 38.31
 1 6 0 852.65 38.41
 1 6 0 902.73 39.14
 1 6 1 7.39 2.64
 1 6 1 12.56 1.75
 1 6 1 11 1.64
 1 6 1 13.84 1.91
 1 6 2 18.95 1.93
 1 6 2 18.81 3
 1 6 2 18.5 1.91
 1 6 3 191.22 10.01
 1 6 3 192.9 9.02
 1 6 3 200.12 9.24
 1 6 4 256.05 12.51
 1 6 4 246.92 11.51
 1 6 4 259.37 11.69
 1 6 5 78.91 4.17
 1 6 5 80.94 5.28
 1 6 6 521.44 23.63
 1 6 6 539.42 24.58
 1 6 6 545.71 23.61
 1 6 7 32.69 2.27
 1 6 7 31.86 3.24
 1 6 7 29.07 2.19
 1 6 7 32.25 1.92
 1 6 8 24.83 2.04
 1 6 8 19.8 2.88
 1 6 8 23.46 1.92
 1 6 8 22.15 1.85
 1 6 8 21.01 1.57
 1 6 9 4.45 1.53
 1 6 9 8.69 2.33
 1 6 9 7.17 1.43
 1 6 9 5.35 1.03
 1 6 9 6.48 1.49
 1 6 10 121.96 7.48
 1 6 10 135.82 6.77
 -1 -6 -10 142.23 6.89
 1 6 10 159.73 6.98
 1 6 10 147.28 6.69
 1 6 10 150.99 7.18
 -1 -6 -11 558.02 25.35
 1 6 11 573.88 25.59
 1 6 11 552.41 25.34
 1 6 11 592.87 25.16
 1 6 12 -0.11 1.39
 -1 -6 -12 0.94 1.27
 1 6 12 2.32 1.06
 1 6 12 1.16 1.62
 1 6 13 504.18 23
 1 6 13 505.21 22.71
 -1 -6 -13 512.18 22.84
 1 6 13 512.25 22.51
 1 6 14 113.6 5.29
 1 6 14 118.52 5.94
 1 6 14 104.7 5.57
 -1 -6 -14 96.63 5.52
 -1 -6 -14 108.44 5.66
 1 6 15 279.15 12.19
 -1 -6 -15 258.74 12.45
 1 6 15 280.42 12.81
 1 6 15 250.84 12.41
 -1 -6 -15 271.98 12.59
 1 6 16 2.2 1.78
 1 6 16 2.56 1.11
 1 6 16 3.81 1.73
 -1 -6 -16 3.12 1.71
 -1 -6 -16 2.16 1.48
 1 6 17 21.06 2.43
 -1 -6 -17 20.31 2.25
 1 6 17 22.58 2.36
 1 6 17 18.78 1.65
 1 6 18 0.7 1.64
 1 6 18 1.16 1.05
 -1 -6 -18 0.94 1.73
 1 6 18 1.56 1.83
 1 6 19 0.84 1.75
 1 6 19 1.28 1.84
 -1 -6 -19 -0.48 1.72
 -1 -6 -19 1.44 2.08
 -1 -6 -19 5.01 2.78
 -1 -6 -20 202.81 11.71
 -1 -6 -20 210.63 10.54
 1 6 20 221.22 10.3
 -1 -6 -20 214.77 10.41
 1 6 20 217.3 10.58
 1 6 21 202.45 9.99
 -1 -6 -21 201.45 11.2
 -1 -6 -22 48.11 3.52
 -1 -6 -22 49.83 3.43
 1 6 22 56.98 3.42
 -1 -6 -23 258.17 11.74
 1 6 23 242.82 11.48
 -1 -6 -23 241.48 11.62
 -1 -6 -24 11.3 1.91
 1 6 24 10.15 1.76
 -1 -6 -25 33.24 2.54
 1 6 25 35.61 2.4
 1 6 26 9.76 1.42
 1 6 27 0.99 0.98
 1 6 28 13.24 1.06
 1 7 -28 13.33 1.07
 1 7 -27 2.83 0.82
 1 7 -27 3.73 1.07
 1 7 -27 4.74 1.06
 1 7 -26 2.49 1.09
 1 7 -26 4.53 1.27
 1 7 -26 4.44 1.29
 1 7 -25 3.24 1.27
 1 7 -25 4.91 1.43
 1 7 -25 4.16 1.36
 1 7 -24 160.17 7.71
 1 7 -24 155.36 7.77
 1 7 -24 165.7 7.82
 1 7 -23 4.24 1.68
 1 7 -23 7.46 1.65
 1 7 -23 5.31 1.62
 1 7 -22 283.92 12.64
 1 7 -22 252.25 12.63
 1 7 -22 271.46 12.52
 -1 -7 21 68.61 5.16
 -1 -7 20 76.44 5.51
 1 7 -20 74.34 4.34
 1 7 -20 76.25 4.35
 1 7 -20 67.33 4.44
 1 7 -19 27.82 2.88
 -1 -7 19 24.85 3.83
 1 7 -19 26.17 2.53
 1 7 -19 28.05 2.53
 1 7 -19 25.78 2.25
 1 7 -19 28.42 2.62
 1 7 -18 0.99 1.75
 1 7 -18 -0.11 1.63
 -1 -7 18 1.62 3.4
 1 7 -18 3.73 1.77
 1 7 -18 0.95 1.52
 1 7 -18 3.5 1.39
 1 7 -17 9.84 1.7
 1 7 -17 10.86 2.11
 -1 -7 17 10.03 3.48
 1 7 -17 9.84 1.92
 1 7 -17 11.65 2.04
 1 7 -17 10.67 1.79
 1 7 -17 6.64 2.35
 1 7 -16 115.74 5.97
 1 7 -16 108.76 6.1
 -1 -7 16 100.79 6.86
 1 7 -16 111.65 5.77
 1 7 -16 107.35 5.8
 1 7 -16 105.55 5.68
 1 7 -16 113.34 5.86
 1 7 -15 2 2.21
 -1 -7 15 4.99 3.27
 1 7 -15 3.35 1.63
 1 7 -15 0.1 1.74
 1 7 -15 0.09 1.58
 -1 -7 14 815.64 37.6
 1 7 -14 777.93 36.87
 1 7 -14 822.41 36.74
 1 7 -14 876.49 36.79
 1 7 -14 849.61 36.74
 1 7 -13 2.47 1.45
 1 7 -13 1.9 2.22
 -1 -7 13 -0.54 2.75
 1 7 -13 2.46 1.68
 1 7 -13 3.72 1.57
 1 7 -12 511.72 23.83
 -1 -7 12 527.33 24.43
 1 7 -12 518.83 23.58
 1 7 -12 507.08 23.53
 1 7 -12 547.92 23.68
 1 7 -12 537.28 23.55
 1 7 -12 550.91 23.65
 -1 -7 11 3.26 2.46
 1 7 -11 1.26 2
 1 7 -11 -1.03 2.06
 1 7 -11 2.57 1.25
 1 7 -11 0.97 1.24
 1 7 -11 5.18 1.73
 1 7 -11 1.47 1.54
 1 7 -10 69.2 3.74
 1 7 -10 65.77 3.66
 1 7 -10 61.61 3.55
 1 7 -10 64.91 4.05
 1 7 -10 58.77 4.51
 1 7 -10 59.89 3.5
 1 7 -10 67.13 3.71
 1 7 -9 18.01 1.78
 1 7 -9 15.44 2.37
 1 7 -9 16.06 1.79
 1 7 -9 17.94 1.62
 1 7 -9 14.65 1.79
 1 7 -9 17.23 1.55
 1 7 -9 14.45 1.85
 1 7 -9 11.15 2.68
 1 7 -8 45.28 2.85
 1 7 -8 44.62 2.68
 1 7 -8 42.14 2.83
 1 7 -8 40.72 3.24
 1 7 -8 42.62 3.92
 1 7 -8 46.16 2.8
 1 7 -8 43.17 2.61
 1 7 -8 47.56 2.81
 1 7 -7 35.76 2.98
 1 7 -7 33.57 2.56
 1 7 -7 38.55 2.56
 1 7 -7 37.91 2.5
 1 7 -7 41.17 2.47
 1 7 -7 32.93 2.2
 1 7 -6 7 1.56
 1 7 -6 3.78 1.63
 1 7 -6 5.02 1.32
 1 7 -6 4.82 1.47
 1 7 -6 4.81 1.89
 -1 -7 6 3.3 1.43
 1 7 -5 111.14 5.26
 1 7 -5 105 5.36
 1 7 -5 109.43 5.66
 -1 -7 5 96.32 5.34
 1 7 -5 105.81 5.24
 1 7 -4 635 27.3
 1 7 -4 626.39 27.28
 1 7 -4 594.58 27.33
 1 7 -4 637.96 27.54
 -1 -7 4 577.26 27.44
 1 7 -4 637.6 27.3
 1 7 -3 75.34 3.89
 1 7 -3 72.45 3.88
 1 7 -3 64.51 4.29
 1 7 -3 66.27 3.83
 -1 -7 3 61.98 3.84
 1 7 -3 64.83 3.9
 1 7 -2 910.1 39.75
 1 7 -2 888.55 39.73
 1 7 -2 924.04 39.8
 1 7 -2 935.03 39.96
 -1 -7 2 825.46 39.9
 1 7 -2 948.58 39.71
 1 7 -1 23.65 2.06
 1 7 -1 22.56 2.15
 1 7 -1 23.63 2.37
 -1 -7 1 19.56 2.13
 1 7 -1 21.72 1.91
 1 7 0 17.24 1.86
 1 7 0 14.88 2.15
 -1 -7 0 14.43 1.91
 1 7 0 15.86 1.89
 1 7 0 17.37 1.65
 1 7 1 29.07 2.16
 1 7 1 24.86 2.32
 1 7 1 26.31 2.06
 1 7 2 760.73 32.33
 1 7 2 897.63 32.47
 1 7 3 145.56 6.86
 1 7 3 137.83 6.69
 1 7 4 259.78 12.2
 1 7 4 283.5 12.44
 1 7 4 274.56 12.31
 1 7 4 273.67 12.61
 1 7 5 187.66 8.87
 1 7 5 194.63 9.09
 1 7 5 200.81 9.04
 1 7 5 198.06 9.34
 1 7 6 0.77 0.99
 1 7 6 1.32 1.54
 1 7 6 0.32 1.38
 1 7 6 1.78 1.44
 1 7 7 215.4 9.78
 1 7 7 221.04 10.26
 1 7 7 221.11 9.94
 1 7 7 203.47 9.94
 1 7 8 1.75 1.4
 1 7 8 0.78 1.37
 1 7 8 2.65 1.59
 1 7 8 1.96 1.05
 1 7 8 1.78 2.38
 1 7 9 15.05 1.75
 1 7 9 13.37 2.54
 1 7 9 15.83 1.44
 1 7 9 16.85 1.84
 1 7 9 13.86 1.98
 1 7 10 63.59 3.83
 1 7 10 58.78 3.21
 1 7 10 56.95 4.22
 1 7 10 62.22 3.53
 1 7 11 7.9 1.79
 1 7 11 7.74 1.3
 1 7 11 5.74 1.75
 1 7 12 501.78 23.69
 -1 -7 -12 529.4 23.68
 1 7 12 541.42 23.51
 1 7 12 556.32 24.06
 -1 -7 -13 -1.01 1.36
 1 7 13 0.25 1.66
 1 7 13 0.33 1.11
 1 7 13 2.5 1.57
 1 7 14 553.42 25.48
 1 7 14 590.93 25.33
 1 7 14 577.4 25.89
 -1 -7 -14 562.82 25.57
 1 7 15 49.47 3.37
 1 7 15 50.12 2.94
 1 7 15 55.78 3.64
 -1 -7 -15 47.98 3.26
 1 7 16 75.99 4.61
 1 7 16 82.97 4.27
 1 7 16 84.01 4.95
 -1 -7 -16 86.07 4.67
 1 7 17 67.93 4.26
 1 7 17 78.32 3.97
 -1 -7 -17 80.12 4.4
 1 7 17 70.79 4.54
 -1 -7 -18 16.66 2.03
 1 7 18 18.95 2.35
 1 7 18 18.59 2.25
 1 7 18 15.31 1.55
 1 7 19 2.4 1.7
 -1 -7 -19 6.26 1.77
 -1 -7 -19 4.14 2.79
 -1 -7 -19 4.71 1.95
 1 7 19 5.07 1.68
 -1 -7 -20 73.66 5.85
 1 7 20 87.36 4.9
 1 7 21 45.07 3.15
 -1 -7 -21 49.15 3.53
 -1 -7 -21 51.63 3.25
 1 7 22 274.44 12.78
 -1 -7 -22 281.16 13.04
 1 7 23 1.01 1.44
 -1 -7 -23 1.94 1.75
 1 7 24 177.9 8.65
 -1 -7 -24 197.59 8.93
 1 7 25 3.49 1.24
 -1 -7 -25 2.49 1.4
 1 7 26 14.19 1.32
 1 7 27 1.96 0.79
 1 8 -27 0.39 0.64
 1 8 -26 3.78 0.99
 1 8 -26 4.71 0.96
 1 8 -26 5.96 0.95
 1 8 -25 51.02 2.96
 1 8 -25 54.58 2.94
 1 8 -25 49.24 2.86
 1 8 -24 4.12 1.33
 1 8 -24 1.08 1.4
 1 8 -24 1.05 1.23
 1 8 -23 369.42 16.76
 1 8 -23 365.4 16.81
 1 8 -23 369.56 16.79
 1 8 -23 386.72 16.96
 1 8 -22 0.33 1.52
 1 8 -22 2.93 1.5
 1 8 -22 0.62 1.68
 1 8 -22 1.93 1.63
 1 8 -21 242.57 11.55
 1 8 -21 248.19 11.44
 1 8 -21 239.63 11.38
 1 8 -20 2.43 1.78
 1 8 -20 4.66 1.59
 1 8 -20 3.75 1.43
 1 8 -20 7.14 1.72
 1 8 -20 6.63 2.03
 -1 -8 19 2.71 3.06
 1 8 -19 1.82 2.02
 1 8 -18 1.91 2.2
 1 8 -18 1.6 1.81
 1 8 -18 0.85 1.54
 -1 -8 18 -2.78 3.07
 1 8 -18 2.65 1.51
 1 8 -18 -1.44 1.54
 1 8 -18 1.86 1.66
 1 8 -17 0.86 2.06
 -1 -8 17 4.8 3.14
 1 8 -17 0.42 1.65
 1 8 -17 1.19 1.64
 1 8 -17 1.69 1.6
 1 8 -17 1.36 1.79
 1 8 -17 2.33 1.52
 -1 -8 16 3.21 3.31
 1 8 -16 6.44 1.68
 1 8 -16 5.22 1.71
 1 8 -16 4.22 1.92
 1 8 -16 5.94 1.79
 1 8 -16 4.69 1.78
 1 8 -15 336.46 16.86
 1 8 -15 403.96 16.85
 1 8 -15 371.72 16.68
 1 8 -15 344.08 16.6
 1 8 -15 370.94 16.67
 -1 -8 15 355.96 17.66
 1 8 -14 1.11 1.63
 1 8 -14 1.92 1.68
 1 8 -14 1.18 1.46
 1 8 -14 1.86 2.31
 -1 -8 14 2.75 2.99
 1 8 -13 623.8 29.31
 1 8 -13 682.68 29.12
 1 8 -13 617.01 29.01
 -1 -8 13 675.89 30.04
 1 8 -13 680.69 29.15
 1 8 -12 29.05 2.42
 -1 -8 12 28.79 3.59
 1 8 -12 27.19 2.27
 1 8 -12 29.5 2.34
 1 8 -12 29.65 3
 1 8 -12 30.29 2.61
 1 8 -12 33.21 2.63
 1 8 -11 558.52 25.6
 1 8 -11 594.28 25.37
 -1 -8 11 592.12 26.32
 1 8 -11 519.79 26.12
 1 8 -11 559.82 25.29
 1 8 -11 536.92 25.23
 1 8 -11 608.32 25.47
 1 8 -11 575.32 25.3
 1 8 -10 42.57 2.74
 1 8 -10 35.77 2.53
 1 8 -10 34.83 3.62
 1 8 -10 36.51 2.64
 1 8 -10 34.45 3.08
 1 8 -10 30.6 2.32
 1 8 -9 6.31 1.74
 1 8 -9 8.13 1.48
 1 8 -9 4.32 1.5
 1 8 -9 9.5 2.71
 1 8 -9 6.76 2.42
 1 8 -9 8.1 1.33
 1 8 -8 4.81 2.6
 1 8 -8 1.59 1.54
 1 8 -8 1.45 1.71
 1 8 -8 1.99 1.54
 1 8 -8 1.03 1.3
 1 8 -8 0.11 2.21
 1 8 -8 2.28 1.09
 1 8 -7 17.43 2.1
 1 8 -7 21 3.07
 1 8 -7 14.75 2.62
 1 8 -7 19.3 2.06
 1 8 -7 18.55 1.97
 1 8 -7 19.17 1.82
 1 8 -6 107.38 5.34
 1 8 -6 108.04 5.34
 1 8 -6 105.81 6.67
 1 8 -6 96.35 5.78
 1 8 -6 93.66 5.37
 1 8 -6 112.31 5.28
 1 8 -5 257.57 11.84
 1 8 -5 244.38 13.03
 1 8 -5 263.01 11.81
 1 8 -5 267.82 11.77
 1 8 -5 246.73 12.12
 1 8 -5 250.55 11.92
 1 8 -4 2.31 2.09
 1 8 -4 2.77 1.74
 1 8 -4 0.9 1.56
 1 8 -4 0.63 1.55
 1 8 -4 3.36 2.7
 1 8 -4 3.08 1.19
 1 8 -4 2.81 1.17
 1 8 -3 987.99 47.57
 1 8 -3 1218.12 47.43
 1 8 -3 1140.03 48.76
 1 8 -3 1101.39 47.27
 1 8 -3 988.46 47.29
 1 8 -2 21.35 1.98
 1 8 -2 18.19 2.36
 1 8 -2 17.97 2.23
 1 8 -2 20.98 3.37
 1 8 -2 18.85 1.96
 1 8 -2 22.97 1.94
 1 8 -1 296.42 13.86
 1 8 -1 327.67 15.22
 1 8 -1 296.89 13.75
 1 8 -1 299.73 13.78
 1 8 -1 312.8 13.79
 1 8 0 0.24 1.68
 1 8 0 2.48 1.38
 1 8 0 1.68 1.49
 1 8 0 1.44 1.53
 1 8 0 2.71 2.91
 1 8 0 2.22 1.46
 1 8 1 295.04 13.2
 1 8 1 291.63 13
 1 8 1 278.6 13.04
 1 8 1 281.62 14.3
 1 8 1 272.62 13.39
 1 8 1 293.83 13.08
 1 8 2 15.29 2.05
 1 8 2 12.13 1.66
 1 8 2 10.36 1.85
 1 8 2 13.69 1.99
 1 8 2 15.45 3.02
 1 8 2 10.39 1.68
 1 8 3 606.95 28.2
 1 8 3 584.16 28.44
 1 8 3 573.19 28.41
 1 8 3 530.31 28.67
 1 8 4 9.56 1.81
 1 8 4 8.16 1.36
 1 8 4 6.64 1.66
 1 8 4 9.43 1.77
 1 8 4 6.84 2.92
 1 8 4 6.96 1.51
 1 8 5 66.69 3.77
 1 8 5 60.08 3.39
 1 8 5 56.21 4.77
 1 8 5 69.01 3.95
 1 8 5 61.24 3.37
 1 8 5 65.33 3.63
 1 8 6 5.83 1.56
 1 8 6 3.94 1.22
 1 8 6 2.56 1.69
 1 8 6 4.93 1.72
 1 8 6 5.1 2.63
 1 8 7 99.26 4.99
 1 8 7 94.98 4.82
 1 8 7 95.25 6.06
 1 8 7 90.66 5.04
 1 8 7 110.01 5.51
 1 8 8 0.06 1.2
 1 8 8 -0.49 1.56
 1 8 8 1.4 2.44
 1 8 8 0.08 1.52
 1 8 9 13.13 1.53
 1 8 9 17.66 2.12
 1 8 9 13.47 2.71
 1 8 9 16.54 1.96
 1 8 10 4.86 1.3
 1 8 10 5.17 1.66
 1 8 10 3.21 2.29
 1 8 10 5.48 1.88
 1 8 11 282.7 13.07
 1 8 11 283.27 13.48
 1 8 11 282.82 12.87
 1 8 12 8.41 2.03
 1 8 12 4.49 1.26
 1 8 12 4.16 1.85
 1 8 13 361 16.81
 1 8 13 369.49 17.29
 1 8 13 377.31 16.66
 1 8 14 3.46 1.83
 1 8 14 3.4 1.26
 1 8 14 1.55 1.66
 1 8 15 173.86 8.69
 1 8 15 183.91 9.18
 1 8 15 181.91 8.46
 1 8 16 1.38 1.75
 1 8 16 -0.3 1.65
 1 8 16 0.71 1.17
 1 8 17 0.27 1.7
 1 8 17 0.15 1.73
 1 8 17 0.55 1.12
 1 8 18 3.64 1.76
 1 8 19 3.58 1.08
 1 8 19 3.37 1.69
 -1 -8 -19 4.48 2.68
 1 8 20 6.14 1.73
 -1 -8 -20 5.46 1.9
 1 8 21 203.09 9.72
 -1 -8 -21 215.13 10.07
 1 8 22 8.23 1.53
 -1 -8 -22 8.28 1.87
 1 8 23 266.4 12.27
 -1 -8 -23 276.61 12.51
 1 8 24 9.65 1.32
 -1 -8 -24 8.69 1.56
 1 8 25 80.4 4.05
 -1 -8 -25 89.5 4.28
 1 8 26 1.06 0.72
 1 9 -25 25.84 1.62
 1 9 -25 26.79 1.73
 1 9 -24 179.57 8.51
 1 9 -24 193.74 8.65
 1 9 -23 0.61 1.32
 1 9 -23 0.81 1.15
 1 9 -22 166.67 7.8
 1 9 -22 154.52 7.73
 1 9 -22 186.31 8.12
 1 9 -22 163.04 7.84
 1 9 -21 -0.8 1.4
 1 9 -21 1.72 1.25
 1 9 -21 -0.14 1.2
 1 9 -21 0.59 1.56
 1 9 -21 1.21 1.32
 1 9 -21 1.59 1.61
 1 9 -20 36.34 2.45
 1 9 -20 31.89 2.37
 1 9 -20 32.07 2.69
 1 9 -20 35.7 2.51
 1 9 -20 32.56 2.44
 1 9 -19 1.11 1.37
 1 9 -19 2.03 1.4
 1 9 -19 3.26 1.74
 1 9 -19 0.53 1.47
 1 9 -19 0.52 1.93
 1 9 -19 2.28 1.36
 1 9 -18 9.98 2.15
 1 9 -18 9.96 1.72
 1 9 -18 9.02 1.64
 1 9 -18 7.52 1.7
 -1 -9 18 5.21 2.94
 -1 -9 17 4.82 3.03
 1 9 -17 4.44 2.21
 1 9 -16 4.81 1.56
 1 9 -16 3 2.08
 1 9 -16 3.48 1.8
 -1 -9 16 7.9 3.32
 1 9 -16 4.24 1.7
 1 9 -16 2.14 1.52
 1 9 -16 3.34 1.59
 1 9 -15 17.93 2.78
 1 9 -15 21.44 2.31
 -1 -9 15 15.78 3.49
 1 9 -15 19.95 1.96
 1 9 -15 18.41 2.03
 1 9 -15 19.22 2.19
 1 9 -14 308.83 14.53
 1 9 -14 334.56 14.71
 1 9 -14 311.83 14.57
 -1 -9 14 313.03 15.59
 1 9 -13 -0.09 1.29
 -1 -9 13 2.83 2.96
 1 9 -13 -0.38 1.49
 1 9 -13 1.67 1.69
 1 9 -13 -1.13 1.61
 1 9 -12 546.44 25.25
 1 9 -12 592.46 25.05
 1 9 -12 558.81 24.89
 -1 -9 12 553.45 25.91
 1 9 -12 532.17 24.79
 1 9 -12 560.89 24.88
 1 9 -11 7.9 2.55
 1 9 -11 6.81 1.58
 1 9 -11 6.58 1.82
 1 9 -11 9.35 1.74
 -1 -9 11 6.52 2.99
 1 9 -11 7.45 1.43
 1 9 -11 6.83 2.38
 1 9 -11 8.12 2.03
 1 9 -10 308.01 13.87
 1 9 -10 311.16 13.92
 1 9 -10 324.9 14.08
 1 9 -10 307.66 13.97
 1 9 -10 291.73 14.28
 1 9 -10 285.26 14.96
 1 9 -10 284.1 13.75
 1 9 -9 33.9 3.27
 1 9 -9 37.58 2.89
 1 9 -9 35.98 2.56
 1 9 -9 37.7 2.75
 1 9 -9 38.53 3.85
 1 9 -8 30.43 3.12
 1 9 -8 28.59 2.2
 1 9 -8 30.91 2.46
 1 9 -8 30.34 2.62
 1 9 -8 26.61 3.61
 1 9 -7 10.25 1.51
 1 9 -7 8.01 2.28
 1 9 -7 8.24 1.87
 1 9 -7 9.52 2.9
 1 9 -7 8.08 1.7
 1 9 -6 2.94 1.27
 1 9 -6 0.24 2.48
 1 9 -6 0.16 1.68
 1 9 -6 -0.23 2.75
 1 9 -6 1.46 1.57
 1 9 -5 21.55 2.08
 1 9 -5 19.24 1.97
 1 9 -5 17.36 2.75
 1 9 -5 16.57 3.1
 1 9 -5 18.25 2.23
 1 9 -4 111.59 5.66
 1 9 -4 103.95 7.15
 1 9 -4 115.19 5.85
 1 9 -4 130.65 6.16
 1 9 -4 115.29 6.37
 1 9 -4 117.99 5.86
 1 9 -3 40.31 2.84
 1 9 -3 56.65 3.35
 1 9 -3 41.46 3.09
 1 9 -3 47.94 3.19
 1 9 -3 60.83 4.94
 1 9 -2 478.44 20.26
 1 9 -2 454.37 20.14
 1 9 -2 488.25 21.74
 1 9 -1 189.42 9.4
 1 9 -1 199.79 10.67
 1 9 -1 200.49 9.22
 1 9 -1 194.98 9.26
 1 9 0 5.79 1.99
 1 9 0 8.52 1.72
 1 9 0 3.05 2.93
 1 9 0 6.93 1.6
 1 9 0 5.21 1.54
 -1 -9 -1 187.05 9.62
 1 9 1 197.88 9.44
 1 9 1 197.09 10.72
 1 9 1 199.2 9.26
 1 9 1 178.14 9.62
 1 9 1 199.18 9.17
 1 9 1 207.91 9.29
 -1 -9 -2 397.07 20.13
 1 9 2 395.56 19.79
 1 9 2 510.46 20
 1 9 2 506.71 21.45
 1 9 2 400.38 20.21
 1 9 2 435.79 19.82
 1 9 2 464.54 19.68
 1 9 3 76.77 4.2
 1 9 3 65.4 4.39
 1 9 3 71.77 5.57
 1 9 3 66.37 3.74
 1 9 3 70.53 4
 1 9 3 72.17 4.01
 1 9 4 91.14 6.38
 1 9 4 89.31 5.3
 1 9 4 90.94 4.87
 1 9 4 95.91 4.93
 1 9 4 98.63 5.1
 1 9 5 0.47 1.62
 1 9 5 -1.6 1.91
 1 9 5 -0.46 2.62
 1 9 5 -0.41 1.62
 1 9 6 74.45 4.05
 1 9 6 60.78 5.14
 1 9 6 73.07 4.11
 1 9 6 75.25 4.51
 1 9 7 26.39 2.3
 1 9 7 22.83 2.61
 1 9 7 26.99 2.35
 1 9 7 22.53 3.32
 1 9 8 3.72 1.86
 1 9 8 3.93 2.59
 1 9 8 5.06 1.68
 1 9 9 48.98 3.61
 1 9 9 51.46 3.17
 1 9 9 49.06 2.91
 1 9 10 132.19 6.99
 1 9 10 134.37 6.6
 1 9 10 114.01 7.33
 1 9 10 133.92 6.39
 1 9 11 2.68 1.31
 1 9 11 2.91 1.83
 1 9 11 3.55 1.72
 1 9 12 557.5 24.47
 1 9 12 532.36 25.09
 1 9 12 553.23 24.62
 1 9 13 29.16 2.22
 1 9 13 30.27 2.92
 1 9 13 31.2 2.57
 1 9 14 215.47 9.76
 1 9 14 203.3 10.36
 1 9 14 204.78 9.93
 1 9 15 -0.07 1.24
 1 9 15 1.18 1.78
 1 9 15 1.78 1.72
 1 9 16 24.5 2.51
 1 9 17 15.48 2.11
 -1 -9 -18 1.92 1.87
 1 9 18 4.03 1.62
 -1 -9 -19 7.47 1.86
 1 9 19 8.49 1.63
 -1 -9 -20 59.15 3.73
 1 9 20 59.61 3.41
 -1 -9 -21 6.06 1.67
 1 9 21 4.99 1.4
 -1 -9 -22 188.03 8.7
 1 9 22 179.33 8.44
 -1 -9 -23 9.68 1.48
 1 9 23 8.2 1.24
 -1 -9 -24 140.48 6.37
 1 9 24 130.78 6.15
 1 10 -24 17.72 1.36
 1 10 -23 73.52 3.55
 1 10 -23 62.84 3.31
 1 10 -22 2.97 0.98
 1 10 -22 3.44 1.29
 1 10 -21 43.6 2.59
 1 10 -21 44.01 2.93
 1 10 -21 49.82 2.98
 1 10 -21 44.79 2.63
 1 10 -21 45.52 2.65
 1 10 -20 20.4 1.79
 1 10 -20 25.16 2.19
 1 10 -20 21.05 1.82
 1 10 -20 20.78 2.15
 1 10 -20 21.41 1.78
 1 10 -19 10.63 1.58
 1 10 -19 8.4 1.8
 1 10 -19 10.61 1.49
 1 10 -19 11.28 1.47
 1 10 -18 4.78 1.46
 1 10 -18 6.13 1.79
 1 10 -18 6.56 1.4
 1 10 -18 5.51 1.3
 1 10 -17 15.37 1.95
 1 10 -17 15.26 1.72
 1 10 -17 18.63 2.21
 1 10 -17 19.03 1.97
 1 10 -17 16.79 1.82
 1 10 -16 29.62 2.23
 1 10 -16 34.91 2.62
 -1 -10 15 229.98 12.04
 1 10 -15 237.15 11.4
 1 10 -14 -0.3 1.59
 1 10 -14 1.28 2.38
 -1 -10 14 1.37 3.11
 1 10 -14 2.24 1.75
 -1 -10 13 242.37 11.95
 1 10 -13 239.46 10.96
 1 10 -13 229.66 11.25
 1 10 -13 218.16 10.69
 -1 -10 12 103.86 6.89
 1 10 -12 117.88 5.88
 1 10 -12 115 5.72
 1 10 -12 100.48 5.51
 1 10 -11 182.37 9.11
 -1 -10 11 194.36 10.49
 1 10 -11 208.9 9.44
 1 10 -11 204.65 9.37
 1 10 -11 175.92 10.16
 1 10 -10 79.33 4.43
 1 10 -10 87.92 4.75
 1 10 -10 86.53 4.77
 1 10 -10 89.55 4.74
 -1 -10 10 82.94 5.76
 1 10 -10 78.24 5.64
 1 10 -9 2.65 1.6
 1 10 -9 2.79 1.63
 1 10 -9 4.89 2.62
 1 10 -9 1.41 2.62
 1 10 -9 2.06 1.85
 1 10 -8 19.07 2.21
 1 10 -8 19.11 2.24
 1 10 -8 22.67 3.41
 1 10 -8 21.97 2.26
 1 10 -7 7.55 2.9
 1 10 -7 8.14 1.73
 1 10 -7 6.6 1.91
 1 10 -6 6.94 2.87
 1 10 -6 8.26 1.94
 1 10 -6 6.85 1.84
 1 10 -5 64.08 3.72
 1 10 -5 60.07 3.7
 1 10 -5 59.04 5.11
 1 10 -4 1.51 2.97
 1 10 -4 1.36 1.71
 1 10 -4 -0.17 1.81
 1 10 -3 361.99 16.08
 1 10 -3 326.86 17.46
 1 10 -3 351.37 16.1
 1 10 -3 355.8 15.93
 1 10 -2 340.19 15.94
 1 10 -2 387.89 17.63
 1 10 -2 385.41 15.82
 1 10 -1 66.47 3.92
 1 10 -1 66.57 3.88
 1 10 -1 62.79 5.56
 1 10 0 514.64 22.94
 1 10 0 518.72 22.98
 1 10 0 498.41 24.41
 1 10 1 79.76 4.34
 1 10 1 78.24 4.44
 1 10 1 77.35 5.83
 1 10 2 383.91 16.94
 1 10 2 394.44 18.54
 1 10 2 353.74 16.95
 1 10 3 81.51 6.33
 1 10 3 92.01 5.7
 -1 -10 -3 86.25 5.95
 1 10 4 -0.08 1.67
 -1 -10 -4 0.3 1.94
 1 10 4 1.91 1.89
 1 10 4 0.78 1.68
 1 10 4 1.24 2.71
 1 10 5 54.77 3.33
 1 10 5 53.59 4.76
 1 10 5 55.79 3.39
 1 10 5 46.49 3.71
 1 10 6 21.33 2.21
 1 10 6 18.1 2.49
 1 10 6 20.92 2.17
 1 10 6 16.05 3.11
 1 10 7 1.94 1.67
 1 10 7 1.81 1.88
 1 10 7 2.01 1.71
 1 10 7 2.12 2.7
 1 10 8 57.63 3.5
 1 10 8 58.92 3.52
 1 10 8 56.9 3.94
 1 10 9 6.29 2.53
 1 10 9 6.52 1.94
 1 10 9 6.64 1.79
 1 10 9 6.54 1.82
 1 10 9 9.17 1.84
 1 10 10 133.71 7.21
 1 10 10 139.61 6.7
 1 10 10 120.29 7.54
 1 10 10 136.56 6.82
 1 10 11 94.72 5.05
 1 10 11 95.69 5.56
 1 10 11 98.6 5.22
 1 10 12 80.12 4.35
 1 10 12 84.97 4.46
 1 10 13 304.68 14.62
 1 10 13 309.74 14.16
 1 10 14 3.44 1.84
 1 10 15 139.12 6.88
 1 10 15 150.43 7.55
 1 10 16 22.11 1.98
 1 10 16 18.16 1.86
 1 10 17 20.53 2
 -1 -10 -17 19.27 2.18
 1 10 18 10.74 1.58
 -1 -10 -18 12.89 1.98
 1 10 19 8.04 1.44
 -1 -10 -19 6.69 1.64
 1 10 20 29.65 2.05
 -1 -10 -20 28.21 2.29
 -1 -10 -21 54.86 3.1
 1 10 21 48.38 2.81
 1 10 21 51.82 2.62
 -1 -10 -22 7.85 1.31
 1 10 22 5.75 1.09
 1 10 22 9.07 0.79
 1 10 23 85.75 4.15
 -1 -10 -23 95.38 4.35
 1 11 -22 72.27 3.61
 1 11 -21 47.15 2.72
 1 11 -20 67.16 3.52
 1 11 -20 62.86 3.7
 1 11 -19 11.91 1.61
 1 11 -19 12.02 1.51
 1 11 -19 11.71 1.68
 1 11 -18 22.12 2.11
 1 11 -18 22.72 2.06
 1 11 -18 19.99 1.6
 1 11 -18 20.46 1.92
 1 11 -17 28.09 2.41
 1 11 -17 32.15 2.44
 1 11 -17 27.71 1.94
 1 11 -17 28.2 2.28
 1 11 -16 106.08 5.43
 1 11 -16 105.32 5.51
 1 11 -16 99.45 5.04
 1 11 -15 131.81 6.4
 1 11 -15 125.76 6.22
 1 11 -15 123.34 6.41
 1 11 -15 116.79 5.93
 1 11 -14 306.9 14.45
 1 11 -14 304.42 14.24
 1 11 -14 321.97 14.46
 1 11 -13 11.03 1.66
 -1 -11 12 156.31 8.68
 1 11 -11 126.66 5.9
 -1 -11 11 125.26 7.03
 1 11 -10 94.7 4.92
 1 11 -10 96.02 4.92
 1 11 -10 82.32 4.92
 1 11 -10 78.56 5.75
 -1 -11 10 87.88 5.99
 1 11 -9 149.07 8.08
 1 11 -9 153.23 9.04
 1 11 -9 172.06 8.07
 1 11 -9 170.38 7.99
 1 11 -9 167.05 8.05
 1 11 -8 4.03 2.7
 1 11 -8 2.13 1.59
 1 11 -8 2.03 1.86
 1 11 -8 4.05 1.7
 1 11 -8 2.44 1.59
 1 11 -7 53.79 3.43
 1 11 -7 52.51 3.26
 1 11 -7 51.03 3.31
 1 11 -7 41.52 4.46
 1 11 -6 61.22 3.57
 1 11 -6 50.85 3.36
 1 11 -6 54.4 3.42
 1 11 -6 53.23 4.77
 1 11 -5 137.38 6.79
 1 11 -5 132.8 6.83
 1 11 -5 135.28 8.33
 1 11 -4 275.97 12.61
 1 11 -4 265.59 12.65
 1 11 -4 277.52 14.21
 1 11 -3 12.45 1.96
 1 11 -3 11.14 1.91
 1 11 -3 11.18 3.13
 1 11 -2 22.7 1.86
 1 11 -2 17.08 2.16
 1 11 -2 20.12 2.14
 1 11 -1 199.38 9.43
 1 11 -1 201.84 9.37
 1 11 -1 193.62 10.93
 1 11 -1 198.27 9.51
 1 11 0 37.34 4.33
 1 11 0 46.53 3.1
 1 11 0 51.91 3.01
 1 11 0 42.51 3.05
 1 11 1 176.75 9.75
 1 11 1 159.39 8.18
 1 11 1 176.62 8.29
 1 11 2 4.75 1.93
 1 11 2 1.15 1.73
 1 11 3 -0.16 1.59
 1 11 3 -0.63 1.76
 1 11 4 94.81 5.31
 1 11 4 102.83 5.43
 1 11 5 227.91 11.98
 1 11 5 203.49 11.01
 1 11 5 217.56 10.44
 1 11 5 242.66 10.63
 1 11 6 1.94 2.68
 1 11 6 -0.8 1.67
 1 11 6 0.37 1.77
 1 11 6 1.57 1.9
 1 11 7 52.35 3.9
 -1 -11 -7 46.8 3.88
 1 11 7 47.92 4.52
 1 11 7 57.04 3.45
 1 11 7 53.69 3.28
 1 11 8 1.64 1.65
 1 11 8 1.8 1.84
 1 11 8 3.76 1.94
 1 11 8 4.47 2.47
 1 11 8 2.67 1.61
 1 11 9 190.99 8.67
 1 11 9 166.5 8.64
 1 11 9 177.51 9.61
 1 11 9 175.42 9.1
 1 11 10 32.08 2.53
 1 11 10 25.25 2.34
 1 11 10 27 2.76
 1 11 11 115.25 6.42
 1 11 12 46.88 3.49
 1 11 13 6.84 1.65
 1 11 14 162.17 7.76
 -1 -11 -15 83.94 4.61
 1 11 15 85.43 4.46
 -1 -11 -16 73.97 4.09
 1 11 16 72.22 3.91
 -1 -11 -17 15.63 1.83
 1 11 17 16.37 1.67
 -1 -11 -18 20.3 1.84
 1 11 18 15.64 1.57
 -1 -11 -19 9.71 1.42
 1 11 19 9.9 1.25
 -1 -11 -20 45.86 2.55
 1 11 20 43.79 2.41
 -1 -11 -21 10.96 1.18
 1 11 21 12.05 1.02
 1 12 -20 31.22 1.87
 1 12 -19 26.92 1.74
 1 12 -19 26.81 1.82
 1 12 -19 24.97 1.83
 1 12 -18 -1.1 1.24
 1 12 -18 0.8 1.06
 1 12 -18 -0.36 1.06
 1 12 -17 56.78 3.32
 1 12 -17 58.41 3.29
 1 12 -17 63.17 3.4
 1 12 -16 101.64 5.19
 1 12 -16 94.97 5.19
 1 12 -16 107.71 5.17
 1 12 -15 72.49 3.99
 1 12 -15 71.68 3.89
 1 12 -15 68.8 3.97
 1 12 -14 69.46 3.9
 1 12 -14 64.32 3.67
 1 12 -14 69.13 3.78
 1 12 -14 65.38 3.87
 1 12 -13 48.08 3.12
 1 12 -13 43.74 2.82
 1 12 -13 43.78 2.91
 1 12 -13 41.7 2.76
 1 12 -13 49.83 3.12
 1 12 -12 28.24 2.28
 1 12 -12 28.98 2.27
 1 12 -12 32.64 2.59
 1 12 -11 60.88 3.57
 1 12 -11 57.05 3.55
 1 12 -10 166.49 8.06
 1 12 -10 156.78 8.12
 1 12 -10 163.96 8.1
 1 12 -9 95.87 5.13
 1 12 -9 97.29 5.25
 -1 -12 8 58.36 4.42
 1 12 -8 52.92 3.56
 1 12 -8 50.96 4.36
 1 12 -7 70.59 4.22
 1 12 -7 64.74 5.1
 1 12 -6 31.26 2.8
 1 12 -6 30.4 3.63
 1 12 -5 28.44 2.37
 1 12 -5 21.41 3.47
 1 12 -5 28.34 2.18
 1 12 -5 24.8 2.62
 1 12 -4 8.05 1.83
 1 12 -4 5.38 1.66
 1 12 -4 7.98 1.89
 1 12 -4 13.32 2.33
 1 12 -4 5.99 1.49
 1 12 -4 11.58 3.21
 1 12 -3 19.41 3.38
 1 12 -3 11.63 1.88
 1 12 -3 10.61 1.62
 1 12 -3 15.72 2.44
 1 12 -3 8.63 1.87
 1 12 -2 35.85 3.87
 1 12 -2 25.64 2.61
 1 12 -2 30.61 2.25
 1 12 -2 36.44 3.02
 1 12 -1 3.12 2.09
 1 12 -1 1.52 2.76
 1 12 -1 2.72 1.49
 1 12 -1 -0.51 1.72
 1 12 -1 -0.08 1.17
 1 12 -1 3.26 1.35
 1 12 0 581.87 25.07
 1 12 0 575.62 24.97
 1 12 0 564.79 24.94
 1 12 0 514.23 25.27
 1 12 0 550.81 26.46
 1 12 1 -1.76 2.78
 1 12 1 1.86 1.52
 1 12 1 1.91 2.09
 1 12 1 2.65 1.63
 1 12 1 1.66 1.45
 1 12 2 39.92 4.13
 1 12 2 37.34 3.2
 1 12 2 41.91 2.99
 1 12 2 42.9 2.87
 1 12 3 12.79 1.99
 1 12 3 15.31 3.14
 1 12 3 17.12 2.44
 1 12 4 19.59 2.2
 1 12 4 17.6 3.24
 1 12 4 18.5 2.44
 1 12 5 7.31 2.75
 1 12 5 13.82 2.26
 1 12 6 32.39 3.55
 1 12 6 25.8 2.6
 1 12 7 8.4 2.67
 1 12 7 11.13 2.1
 1 12 8 107.3 5.68
 1 12 9 42.73 2.72
 1 12 9 36.52 2.82
 1 12 10 228.75 10.02
 1 12 10 200.41 9.99
 1 12 11 23.64 2.07
 -1 -12 -12 24.72 2.07
 1 12 12 27.39 2.1
 -1 -12 -13 18.74 1.78
 1 12 13 19.78 1.8
 -1 -12 -14 49.04 2.86
 1 12 14 45.57 2.77
 -1 -12 -15 60.83 3.49
 1 12 15 68.3 3.45
 -1 -12 -16 76.68 3.76
 1 12 16 68.43 3.65
 -1 -12 -17 74.22 3.51
 1 12 17 63.12 3.4
 -1 -12 -18 2.91 0.86
 1 12 18 2.97 0.9
 1 12 19 47.53 2.47
 1 13 -17 8.38 1.1
 1 13 -17 9.19 1.11
 1 13 -17 8.28 0.93
 1 13 -16 86.89 4.28
 1 13 -16 82.63 4.14
 1 13 -16 89.43 4.3
 1 13 -15 47.01 2.66
 1 13 -15 51.15 2.87
 1 13 -15 51.88 2.9
 1 13 -14 18.48 1.73
 1 13 -14 20.25 1.79
 1 13 -13 1.2 1
 1 13 -13 0.73 1.26
 1 13 -13 0.3 1.35
 1 13 -12 11.19 1.36
 1 13 -12 11.88 1.66
 1 13 -12 10.67 1.59
 1 13 -11 103.54 5.16
 1 13 -11 100.42 5.12
 1 13 -11 114.28 5.44
 1 13 -11 98.06 5.3
 1 13 -10 87.79 4.64
 1 13 -10 88.33 4.72
 1 13 -9 91.73 4.59
 1 13 -9 97.42 4.91
 1 13 -9 93.72 4.72
 1 13 -8 124.16 6.58
 1 13 -8 130.97 6.41
 1 13 -8 128.33 6.53
 1 13 -7 0.59 1.46
 1 13 -7 -0.56 1.77
 1 13 -7 -0.35 1.14
 1 13 -6 53.16 3.15
 1 13 -6 46 3.25
 1 13 -6 44.76 2.77
 1 13 -5 62.85 3.49
 1 13 -5 52.36 3.59
 1 13 -5 54.74 3.12
 1 13 -5 54.37 3.15
 1 13 -4 20.13 2.03
 1 13 -4 17.57 2.23
 1 13 -4 19.86 1.73
 1 13 -4 15.9 1.6
 1 13 -3 8.59 1.91
 1 13 -3 8.11 1.36
 1 13 -2 3.42 1.71
 1 13 -2 3.57 1.64
 1 13 -1 402.74 18.12
 1 13 -1 428.64 18.04
 1 13 0 13.77 1.85
 1 13 0 12.16 2.23
 1 13 0 13.72 1.61
 1 13 1 385.54 17.56
 1 13 1 369.86 17.77
 1 13 1 403.65 17.48
 1 13 2 15.95 1.82
 1 13 2 14.68 2.29
 1 13 2 12.76 1.67
 1 13 3 18.43 1.97
 1 13 3 17.04 2.29
 1 13 3 17.73 1.86
 1 13 4 -1.63 1.47
 1 13 4 2.55 1.84
 1 13 4 -1.61 1.36
 1 13 5 1.81 1.4
 1 13 5 1.39 1.44
 1 13 6 27.53 2.12
 1 13 6 23.04 2.35
 1 13 6 26.69 2.17
 1 13 7 8.66 1.56
 1 13 7 8.4 1.71
 1 13 7 10.82 1.63
 1 13 8 110.98 5.33
 1 13 8 101.42 5.43
 1 13 9 119.21 5.41
 1 13 9 98.63 5.4
 1 13 10 32.81 2.08
 1 13 10 23.8 1.96
 1 13 11 95.27 4.7
 1 13 12 4.25 1.15
 1 13 13 1.71 1.04
 1 13 14 4.15 1.19
 1 13 14 4.68 0.99
 1 13 15 33.62 2.03
 1 13 15 31.83 1.84
 1 13 16 86.04 3.7
 1 13 16 69 3.5
 1 13 17 2.63 0.78
 1 14 -15 105.98 4.94
 1 14 -14 30.5 1.94
 1 14 -14 38.84 2.05
 1 14 -13 2.76 0.88
 1 14 -13 2.56 1.04
 1 14 -12 4.52 1.06
 1 14 -12 5.25 1.22
 1 14 -11 17.13 1.3
 1 14 -11 18.5 1.62
 1 14 -10 38.13 2.29
 1 14 -10 37.17 2.35
 1 14 -10 41.65 2.51
 1 14 -9 129.61 6.19
 1 14 -9 127.7 6.23
 1 14 -9 133.7 6.35
 1 14 -8 4.75 1.32
 1 14 -8 5.79 1.29
 1 14 -8 5.25 1.22
 1 14 -8 6.3 1.37
 1 14 -7 183.38 7.99
 1 14 -7 173.33 7.88
 1 14 -7 158.96 7.88
 1 14 -7 158.79 7.62
 1 14 -6 21.19 1.88
 1 14 -6 22.71 1.91
 1 14 -6 17.5 1.95
 1 14 -5 16.18 1.68
 1 14 -5 14.04 1.69
 1 14 -5 12.91 1.84
 1 14 -4 7.17 1.41
 1 14 -4 9.69 1.61
 1 14 -4 8.33 1.72
 1 14 -3 28.46 2.25
 1 14 -3 17.69 2.29
 1 14 -2 74.49 3.97
 1 14 -2 77.29 4.16
 1 14 -2 71.04 4.2
 1 14 -1 51.62 3.06
 1 14 -1 51.94 3.38
 1 14 -1 59.17 3.35
 1 14 0 233.75 10.35
 1 14 0 219.78 10.42
 1 14 0 251.46 10.66
 1 14 0 206.28 10.62
 1 14 1 57.59 3.24
 1 14 1 61.55 3.36
 1 14 1 68.43 3.6
 1 14 1 58.21 3.65
 1 14 2 48.54 2.94
 1 14 2 45.19 3.07
 1 14 2 57.26 3.3
 1 14 2 61.05 3.43
 1 14 3 56.94 3.24
 1 14 3 58.5 3.57
 1 14 3 61.58 3.24
 1 14 4 6.27 1.3
 1 14 4 7.66 1.67
 1 14 4 7.31 1.31
 1 14 5 7.11 1.27
 1 14 5 8.36 1.53
 1 14 5 6.12 1.3
 1 14 6 14.06 1.46
 1 14 6 12.93 1.7
 1 14 6 16.02 1.52
 1 14 7 119.57 5.74
 1 14 7 112.87 5.87
 1 14 7 130.9 5.82
 1 14 8 19.42 1.56
 1 14 8 18.96 1.65
 1 14 9 93.3 4.28
 1 14 9 80.61 4.16
 1 14 10 69.56 3.37
 1 14 10 61.97 3.22
 1 14 11 3.5 0.99
 1 14 11 0.56 0.75
 1 14 12 29.11 1.7
 1 14 12 23.9 1.61
 1 14 13 -0.03 0.81
 1 14 14 6.23 0.82
 1 15 -11 4.42 0.78
 1 15 -10 74.82 3.63
 1 15 -9 39.69 2.24
 1 15 -8 120.57 5.82
 1 15 -8 127.65 5.75
 1 15 -7 0.5 0.94
 1 15 -7 0.34 0.87
 1 15 -6 52.07 3.11
 1 15 -6 71.3 3.2
 1 15 -5 0.55 0.9
 1 15 -5 1.95 1.07
 1 15 -5 0.55 1.01
 1 15 -4 2.76 0.98
 1 15 -4 5.38 1.24
 1 15 -4 4.15 1.17
 1 15 -3 6.05 1.11
 1 15 -3 9.63 1.39
 1 15 -2 58.1 3.32
 1 15 -2 63.02 3.33
 1 15 -1 156.2 6.78
 1 15 -1 129.99 6.74
 1 15 0 17.23 1.54
 1 15 0 11.39 1.56
 1 15 1 137.68 6.31
 1 15 1 125.92 6.27
 1 15 2 57.79 2.87
 1 15 2 61.01 2.93
 1 15 3 20.2 1.41
 1 15 3 19.42 1.7
 1 15 4 14.47 1.41
 1 15 4 12.97 1.17
 1 15 4 13.63 1.41
 1 15 5 -0.71 1.01
 1 15 5 0.26 0.75
 1 15 5 0.75 0.98
 1 15 6 10.48 1.23
 1 15 6 11.94 1.08
 1 15 7 10.84 1.11
 1 15 7 9.94 0.98
 1 15 8 80.35 3.89
 1 15 8 81.81 3.81
 1 15 9 58.57 2.99
 1 15 9 64.51 2.96
 1 16 0 35.45 1.9
 1 16 1 33.15 1.79
 -2 16 7 19.71 1.33
 -2 16 6 1.99 0.85
 -2 16 5 -0.65 0.93
 -2 16 4 0.68 0.99
 -2 16 3 4.69 1.09
 -2 16 2 122.37 6.02
 -2 16 2 148.13 6.22
 -2 16 1 3.47 0.91
 -2 16 1 4.02 1.06
 -2 16 0 228.72 10.93
 -2 16 0 264 10.98
 -2 16 -1 3.24 0.99
 -2 16 -1 5.81 1.09
 -2 16 -2 115.84 5.88
 -2 16 -2 130.46 5.86
 -2 16 -2 130.48 5.92
 -2 16 -3 7.18 1.12
 -2 16 -3 8.87 1.07
 -2 16 -4 13.66 1.33
 -2 16 -4 14.89 1.19
 -2 16 -5 0.21 0.87
 -2 16 -5 0.74 0.76
 -2 16 -6 0.43 0.9
 -2 16 -7 7.4 1
 -2 15 12 2 0.78
 -2 15 11 162.86 7.41
 -2 15 10 5.47 1.13
 -2 15 9 168.21 7.74
 -2 15 8 2.11 0.73
 -2 15 8 3.99 1.25
 -2 15 7 24.89 1.59
 -2 15 7 27.29 1.99
 -2 15 6 0.58 0.87
 -2 15 6 1.25 1.31
 -2 15 5 3.21 0.95
 -2 15 5 4.56 0.95
 -2 15 5 3.15 1.37
 -2 15 4 0.37 0.98
 -2 15 4 -0.85 0.96
 -2 15 4 1.61 1.38
 -2 15 3 41.81 2.46
 -2 15 3 49.84 2.84
 -2 15 2 6.9 1.32
 -2 15 2 6.26 1.16
 -2 15 2 2.92 1.49
 -2 15 1 505.24 22.01
 -2 15 1 465.74 21.87
 -2 15 1 533.07 22.1
 -2 15 0 9.64 1.53
 -2 15 0 12.83 1.36
 -2 15 0 14.9 1.73
 -2 15 -1 555.24 24.28
 -2 15 -1 522.89 24.11
 -2 15 -1 577.86 24.3
 -2 15 -2 3.84 1.44
 -2 15 -2 5.89 1.23
 -2 15 -3 59.39 3.35
 -2 15 -3 51.2 3.01
 -2 15 -3 60.34 3.29
 -2 15 -4 1.75 1.37
 -2 15 -4 -1.68 1.11
 -2 15 -4 -1.75 1.36
 -2 15 -5 1.7 1.12
 -2 15 -5 2.02 1.39
 -2 15 -5 4.17 1.32
 -2 15 -5 1.42 1.3
 -2 15 -6 4.25 1.27
 -2 15 -6 5.6 1.12
 -2 15 -6 7.69 1.49
 -2 15 -7 1.31 1.4
 -2 15 -7 -0.06 1.13
 -2 15 -8 17.68 1.71
 -2 15 -8 13.62 1.34
 -2 15 -8 17.65 1.52
 -2 15 -9 59.44 3.27
 -2 15 -9 63.33 3.33
 -2 15 -10 13.91 1.53
 -2 15 -10 14.03 1.25
 -2 15 -10 14.59 1.24
 -2 15 -11 80.53 4.11
 -2 15 -11 92.76 4.24
 -2 15 -12 -0.04 0.88
 -2 14 15 0.74 0.75
 -2 14 14 3.6 0.94
 -2 14 13 3.07 0.83
 -2 14 13 3.38 1.1
 -2 14 12 69.89 3.61
 -2 14 12 78.66 3.77
 -2 14 11 0.4 0.98
 -2 14 11 -0.22 1.2
 -2 14 10 159.29 7.52
 -2 14 10 167.14 7.66
 -2 14 9 26.79 1.93
 -2 14 9 27.14 2.11
 -2 14 8 127.96 6.24
 -2 14 8 133.9 6.38
 -2 14 7 25.63 2.14
 -2 14 7 25.11 1.95
 -2 14 7 23.15 1.79
 -2 14 6 2.8 1.52
 -2 14 6 2.54 1.3
 -2 14 6 3.87 1.17
 -2 14 5 2.08 1.58
 -2 14 5 3.5 1.35
 -2 14 5 3.49 1.32
 -2 14 4 3.71 1.6
 -2 14 4 3.27 1.36
 -2 14 4 2.75 1.35
 -2 14 3 23.79 2.31
 -2 14 3 22.34 2.07
 -2 14 3 22.39 2.05
 -2 14 2 255.42 12.9
 -2 14 2 281.44 12.97
 -2 14 1 21.52 2.23
 -2 14 1 19.7 2.05
 -2 14 1 19.38 2.02
 -2 14 0 881.18 37.85
 -2 14 0 851 37.75
 -2 14 0 844.5 37.82
 -2 14 -1 15.82 2.07
 -2 14 -1 17.86 1.94
 -2 14 -1 17.91 2.06
 -2 14 -2 335.38 14.4
 -2 14 -2 325.84 14.36
 -2 14 -3 15.68 2.24
 -2 14 -3 15.97 2.08
 -2 14 -3 12.59 1.9
 -2 14 -4 0.08 1.68
 -2 14 -4 -1.19 1.49
 -2 14 -4 -0.28 1.64
 -2 14 -4 0.8 1.14
 -2 14 -5 22.09 2.16
 -2 14 -5 18.06 1.88
 -2 14 -5 19.03 2.17
 -2 14 -5 21.47 1.78
 -2 14 -6 7.45 1.71
 -2 14 -6 8.42 1.55
 -2 14 -6 5.61 1.73
 -2 14 -6 5.67 1.4
 -2 14 -7 42.69 2.94
 -2 14 -7 39.67 2.62
 -2 14 -7 38.18 2.59
 -2 14 -7 39.53 2.65
 -2 14 -8 36.25 2.49
 -2 14 -8 38.31 2.82
 -2 14 -8 36.23 2.51
 -2 14 -8 40.94 2.7
 -2 14 -9 38.66 2.53
 -2 14 -9 40.28 2.8
 -2 14 -9 36.98 2.55
 -2 14 -9 38.05 2.64
 -2 14 -10 61.24 3.62
 -2 14 -10 60.5 3.44
 -2 14 -10 59.59 3.44
 -2 14 -11 0.15 1.48
 -2 14 -11 1.43 1.27
 -2 14 -11 0.32 1.25
 -2 14 -12 22.21 1.97
 -2 14 -12 21.68 1.91
 -2 14 -12 20.69 1.76
 -2 14 -13 2.92 1.34
 -2 14 -13 2.8 1.22
 -2 14 -13 3.12 1.18
 -2 14 -14 23.08 1.87
 -2 14 -14 27.61 1.93
 -2 14 -15 0.1 1.02
 -2 14 -15 -0.68 0.93
 -2 14 -16 40.7 2.27
 2 -13 -19 12.39 1.08
 -2 13 18 53.25 2.65
 -2 13 17 4.87 0.95
 -2 13 17 4 0.81
 -2 13 17 3.95 1
 -2 13 16 42.34 2.32
 -2 13 16 40.6 2.27
 -2 13 16 42.81 2.24
 -2 13 16 37.21 2.44
 -2 13 15 3.38 1.1
 -2 13 15 1.74 1.09
 -2 13 15 2.37 1
 -2 13 15 1.63 1.18
 -2 13 14 1.4 1.15
 -2 13 14 -1.08 1.09
 -2 13 14 2.13 1.06
 -2 13 14 1.43 1.33
 -2 13 13 39.18 2.41
 -2 13 13 40 2.49
 -2 13 13 38.82 2.4
 -2 13 13 36.03 2.56
 -2 13 12 12.85 1.61
 -2 13 12 12.52 1.51
 -2 13 12 12.81 1.53
 -2 13 12 10.72 1.68
 -2 13 11 144.52 6.95
 -2 13 11 145.42 7.01
 -2 13 11 152.42 6.99
 -2 13 11 137.94 7.11
 -2 13 10 7.36 1.64
 -2 13 10 8.37 1.44
 -2 13 10 8.51 1.5
 -2 13 10 8.44 1.62
 -2 13 9 299.23 13.48
 -2 13 9 299.64 13.45
 -2 13 9 306.09 13.48
 -2 13 9 273.02 13.5
 -2 13 8 52.18 3.14
 -2 13 8 48.66 3.16
 -2 13 8 50.37 3.05
 -2 13 8 51.95 3.16
 -2 13 8 46.03 2.91
 -2 13 7 115.11 5.63
 -2 13 7 108.98 5.65
 -2 13 7 104.82 5.47
 -2 13 6 31.43 2.45
 -2 13 6 33.51 2.55
 -2 13 6 29.88 2.31
 -2 13 5 89.89 4.86
 -2 13 5 93 4.91
 -2 13 5 90.86 4.79
 -2 13 4 21.89 2.87
 -2 13 4 22.87 2.08
 -2 13 4 23.15 2.3
 -2 13 3 155.26 8.49
 -2 13 2 329.91 16.04
 -2 13 1 583.1 26.96
 -2 13 0 3.85 2.31
 -2 13 0 2.3 1.85
 -2 13 -1 574.87 26.61
 -2 13 -2 282.35 14.01
 -2 13 -3 128.75 6.77
 -2 13 -3 155.39 7.84
 -2 13 -4 5.6 2.17
 -2 13 -4 1.86 1.73
 -2 13 -4 6.61 1.49
 -2 13 -5 25.86 2.55
 -2 13 -5 21.44 2.35
 -2 13 -5 25.66 2.58
 -2 13 -5 21.98 2.14
 -2 13 -6 13.13 2.1
 -2 13 -6 12.82 1.9
 -2 13 -6 12.02 2.08
 -2 13 -6 9.74 1.75
 -2 13 -7 85.45 4.78
 -2 13 -7 79.17 4.51
 -2 13 -7 86.77 4.65
 -2 13 -7 76.72 4.5
 -2 13 -8 81.04 4.45
 -2 13 -8 72.34 4.17
 -2 13 -8 72.23 4.25
 -2 13 -8 73.63 4.23
 -2 13 -9 122 6.09
 -2 13 -9 108.63 5.75
 -2 13 -9 114.79 6.03
 -2 13 -9 109.16 5.84
 -2 13 -10 18.05 2.19
 -2 13 -10 14.34 1.96
 -2 13 -10 16.06 2.09
 -2 13 -10 15.78 1.98
 -2 13 -11 45.79 3.11
 -2 13 -11 47 3.1
 -2 13 -11 42.85 2.94
 -2 13 -11 47.57 3.27
 -2 13 -12 21.98 2.16
 -2 13 -12 20.72 1.82
 -2 13 -12 19.93 2.11
 -2 13 -12 21.18 2.28
 -2 13 -13 0.08 1.5
 -2 13 -13 1.43 1.55
 -2 13 -13 1.91 1.24
 -2 13 -13 3.01 1.69
 -2 13 -14 8.25 1.56
 -2 13 -14 9.7 1.36
 -2 13 -14 8.6 1.68
 -2 13 -14 7.2 1.7
 -2 13 -15 34.34 2.27
 -2 13 -15 33.96 2.54
 -2 13 -15 38.6 2.55
 -2 13 -16 62.49 3.35
 -2 13 -16 53.66 3.09
 -2 13 -16 58.09 3.24
 -2 13 -17 9.53 1.21
 -2 13 -17 9.21 1.46
 -2 13 -17 12.36 1.35
 -2 13 -18 57.17 3.06
 2 -12 -21 11.79 1.15
 2 -12 -20 0.67 1.08
 -2 12 20 -0.04 0.8
 -2 12 19 100.37 4.57
 -2 12 19 97.06 4.5
 -2 12 18 13.55 1.63
 -2 12 18 16.25 1.45
 -2 12 17 144.13 7.44
 -2 12 17 156.26 7.2
 -2 12 17 164.65 7.33
 -2 12 16 7.92 1.23
 -2 12 16 8 1.68
 -2 12 16 8.62 1.3
 -2 12 16 8.12 1.38
 -2 12 15 29.81 2.11
 -2 12 15 32.26 2.56
 -2 12 15 32.75 2.23
 -2 12 15 38.09 2.33
 -2 12 14 6.39 1.23
 -2 12 14 6.85 1.79
 -2 12 14 6.5 1.45
 -2 12 14 6.39 1.36
 -2 12 13 56.21 3.15
 -2 12 13 57.41 3.63
 -2 12 13 55.88 3.31
 -2 12 13 57.11 3.32
 -2 12 12 75.18 4.12
 -2 12 12 78.89 4.58
 -2 12 12 82.55 4.32
 -2 12 12 83.09 4.35
 -2 12 11 4.71 1.23
 -2 12 11 5.43 1.85
 -2 12 11 3.93 1.54
 -2 12 11 8.72 1.49
 -2 12 10 142.73 7.28
 -2 12 9 131.28 6.93
 -2 12 9 140.01 7.44
 -2 12 8 56.25 3.74
 -2 12 8 64.18 4.32
 -2 12 7 74.02 4.94
 -2 12 7 60.75 4.17
 -2 12 7 68.92 4.13
 -2 12 7 72.58 4.07
 -2 12 6 36.48 2.82
 -2 12 6 32.88 2.68
 -2 12 6 43.17 2.87
 -2 12 6 36.7 2.39
 -2 12 6 36.5 3.47
 -2 12 6 33.26 2.56
 -2 12 6 38.33 2.84
 -2 12 5 7.06 1.89
 -2 12 5 6.11 1.65
 -2 12 5 7.65 1.44
 -2 12 5 6.26 1.59
 -2 12 5 8.76 1.88
 -2 12 5 11.65 2.5
 -2 12 5 3.24 1.59
 -2 12 5 3.18 1.84
 -2 12 4 109.12 5.76
 -2 12 4 100.89 5.62
 -2 12 4 109.28 5.45
 -2 12 4 110.06 5.77
 -2 12 4 111.7 5.73
 -2 12 4 120.27 6.79
 -2 12 4 111.32 5.9
 -2 12 3 265.2 12.88
 -2 12 3 244.17 12.83
 -2 12 3 290.54 12.62
 -2 12 3 251.61 12.76
 -2 12 3 314.45 14.09
 -2 12 3 320.58 13.11
 -2 12 2 579.59 25.38
 -2 12 2 534.97 25.34
 -2 12 2 570.81 25.04
 -2 12 2 543.98 25.29
 -2 12 2 574.78 25.43
 -2 12 2 605.83 26.4
 -2 12 1 313.78 13.74
 -2 12 1 309.67 13.71
 -2 12 1 289.18 13.37
 -2 12 1 297.6 13.66
 -2 12 1 296.08 14.69
 -2 12 1 262.51 13.66
 -2 12 0 261.28 12.47
 -2 12 0 272.21 12.47
 -2 12 0 256.87 12.17
 -2 12 0 282.24 12.56
 -2 12 0 257.85 13.39
 -2 12 -1 276.51 12.7
 -2 12 -1 272.35 12.67
 -2 12 -1 272.52 12.4
 -2 12 -1 289.14 12.76
 -2 12 -1 260.87 13.63
 -2 12 -1 245.34 12.65
 -2 12 -2 458.8 24.12
 -2 12 -2 538.58 23.46
 -2 12 -2 597.86 23.59
 -2 12 -2 519.76 23.21
 -2 12 -2 534.65 23.48
 -2 12 -2 536.06 23.6
 -2 12 -2 462.46 23.18
 -2 12 -3 236.61 11.29
 -2 12 -3 219.27 11.19
 -2 12 -3 240.34 11.44
 -2 12 -3 235.61 11.2
 -2 12 -4 41.98 4.12
 -2 12 -4 42.26 3.32
 -2 12 -4 30.68 2.92
 -2 12 -4 32.78 3.01
 -2 12 -4 36.79 2.83
 -2 12 -5 6.82 1.94
 -2 12 -5 7.93 1.89
 -2 12 -5 5.6 2
 -2 12 -5 8.32 2.15
 -2 12 -5 6.44 2.34
 -2 12 -5 7.33 1.64
 -2 12 -6 11.17 2.19
 -2 12 -6 12.12 2.12
 -2 12 -6 10.57 2.25
 -2 12 -6 11.37 2.53
 -2 12 -6 11.18 1.84
 -2 12 -7 132.62 7.9
 -2 12 -7 145.41 7.27
 -2 12 -7 143.63 7.43
 -2 12 -7 147.43 7.33
 -2 12 -7 146.46 7.32
 -2 12 -8 6.5 2.22
 -2 12 -9 186.54 9.32
 -2 12 -9 173.34 8.53
 -2 12 -10 41.49 2.93
 -2 12 -10 33.5 2.56
 -2 12 -11 12.58 1.95
 -2 12 -11 12.37 2.3
 -2 12 -11 9.28 1.59
 -2 12 -11 7.55 1.89
 -2 12 -11 9.7 1.96
 -2 12 -12 4.28 1.78
 -2 12 -12 4.09 1.29
 -2 12 -12 4.77 2.07
 -2 12 -12 6.57 1.54
 -2 12 -12 6.47 1.35
 -2 12 -12 5.66 1.86
 -2 12 -12 2.87 1.89
 -2 12 -13 58.52 3.7
 -2 12 -13 56.85 3.3
 -2 12 -13 62.2 3.84
 -2 12 -13 54.51 3.42
 -2 12 -13 57.54 3.69
 -2 12 -14 9.83 1.66
 -2 12 -14 15.39 2.13
 -2 12 -14 14.26 1.58
 -2 12 -14 12.51 2.05
 -2 12 -14 17.09 2.06
 -2 12 -15 5.81 1.85
 -2 12 -15 6.24 1.71
 -2 12 -15 4.03 1.71
 -2 12 -15 3.3 1.22
 -2 12 -16 36.2 2.74
 -2 12 -16 37.8 2.8
 -2 12 -16 38.75 2.74
 -2 12 -16 36.43 2.36
 -2 12 -17 69.25 3.96
 -2 12 -17 68.73 3.88
 -2 12 -18 10.08 1.7
 -2 12 -18 9.37 1.55
 -2 12 -18 11.74 1.55
 -2 12 -19 70.4 3.59
 -2 12 -19 70.05 3.64
 -2 12 -19 60.75 3.45
 -2 12 -20 26.57 1.78
 -2 12 -20 25.92 1.81
 -2 11 23 3.26 0.67
 2 -11 -22 19.11 1.56
 -2 11 22 18.59 1.35
 -2 11 21 5.96 0.9
 -2 11 21 3.49 1.09
 2 -11 -21 2.64 1.27
 -2 11 21 5.89 1.07
 -2 11 20 49.53 2.7
 -2 11 20 49.72 2.99
 -2 11 20 52.89 2.84
 -2 11 19 3.63 1.12
 -2 11 19 1.81 1.45
 -2 11 19 2.63 1.22
 -2 11 18 240.11 11.12
 -2 11 18 239.73 11.46
 -2 11 18 270.72 11.29
 -2 11 18 237.01 11.06
 -2 11 17 17.24 1.57
 -2 11 17 15.01 2.05
 -2 11 17 13.78 1.66
 -2 11 17 14.79 1.53
 -2 11 16 92.66 4.79
 -2 11 16 89.36 5.27
 -2 11 16 93.34 4.83
 -2 11 16 107.37 5
 -2 11 15 5.89 1.3
 -2 11 15 6.67 2.05
 -2 11 15 6.81 1.45
 -2 11 15 5.86 1.38
 -2 11 14 7.76 1.4
 -2 11 14 11.78 2.22
 -2 11 14 8.17 1.6
 -2 11 14 9.91 1.58
 -2 11 13 43.47 3.29
 -2 11 12 117.62 6.28
 -2 11 12 114.72 6.14
 -2 11 11 48.19 2.97
 -2 11 11 53.5 3.26
 -2 11 11 49.78 3.19
 -2 11 11 48.75 3.33
 -2 11 10 41.79 2.81
 -2 11 10 41.78 2.79
 -2 11 10 40.2 3.43
 -2 11 10 38.88 2.58
 -2 11 10 36.41 2.85
 -2 11 9 52.25 3.28
 -2 11 9 49.54 3.19
 -2 11 9 41.65 3.65
 -2 11 9 45.49 2.9
 -2 11 8 452.06 19.64
 -2 11 8 445.4 19.72
 -2 11 8 451.62 19.75
 -2 11 8 429.2 19.55
 -2 11 8 441.79 20.58
 -2 11 8 412.56 19.47
 -2 11 7 38.38 2.5
 -2 11 7 34.97 3.36
 -2 11 7 31.59 2.66
 -2 11 7 34.28 2.57
 -2 11 7 31.22 2.33
 -2 11 7 29.88 2.35
 -2 11 7 31.14 2.28
 -2 11 6 311.35 13.14
 -2 11 6 302.83 13.2
 -2 11 6 285.75 13.13
 -2 11 6 258.23 12.91
 -2 11 6 276.94 14.08
 -2 11 6 273.53 12.95
 -2 11 6 285.21 12.87
 -2 11 5 349.39 14.64
 -2 11 5 324.38 14.7
 -2 11 5 319.4 14.62
 -2 11 5 297.88 14.4
 -2 11 5 306.01 14.37
 -2 11 5 299.89 14.43
 -2 11 5 338.58 15.76
 -2 11 5 344.1 14.83
 -2 11 4 32.8 2.72
 -2 11 4 33.8 2.6
 -2 11 4 30.86 3.47
 -2 11 4 30.99 2.65
 -2 11 4 30.31 2.5
 -2 11 4 34.35 2.45
 -2 11 4 37.29 2.75
 -2 11 4 34.93 2.88
 -2 11 4 36.93 2.63
 -2 11 3 96.25 5.34
 -2 11 3 101 5.25
 -2 11 3 108.43 5.35
 -2 11 3 128.02 6.67
 -2 11 3 112.76 5.52
 -2 11 3 91.67 5.18
 -2 11 3 83 4.95
 -2 11 3 93.19 5.3
 -2 11 3 92.94 5.13
 -2 11 2 357.46 15.74
 -2 11 2 337.15 14.71
 -2 11 2 311.13 14.39
 -2 11 2 286.44 14.61
 -2 11 2 324.58 14.32
 -2 11 2 300.75 14.56
 -2 11 2 312.44 14.61
 -2 11 2 310.12 14.48
 -2 11 1 159.48 7.96
 -2 11 1 151.88 8.78
 -2 11 1 150.52 7.84
 -2 11 1 159.31 7.57
 -2 11 1 158.41 7.85
 -2 11 1 165.32 7.85
 -2 11 0 3 1.92
 -2 11 0 3.66 1.34
 -2 11 0 4.68 2.03
 -2 11 0 5 2.6
 -2 11 0 2.39 1.68
 -2 11 0 3.99 1.61
 -2 11 0 2.38 1.62
 -2 11 -1 145.08 7.33
 -2 11 -1 151.18 8.52
 -2 11 -1 153.39 7.65
 -2 11 -1 155.92 7.57
 -2 11 -1 148 7.55
 -2 11 -1 144.67 7.28
 -2 11 -1 160.5 7.62
 -2 11 -2 310.63 14.61
 -2 11 -2 299.09 15.57
 -2 11 -2 324.95 14.84
 -2 11 -2 308.61 14.75
 -2 11 -2 322.66 14.81
 -2 11 -2 321.31 14.51
 -2 11 -2 336.64 14.93
 -2 11 -3 94.01 5.24
 -2 11 -3 85.49 6.14
 -2 11 -3 112.51 5.56
 -2 11 -3 102.63 5.49
 -2 11 -3 84.14 5.24
 -2 11 -3 100.79 5.49
 -2 11 -3 109.94 5.64
 -2 11 -4 10.28 2.32
 -2 11 -4 7.98 1.76
 -2 11 -4 18.58 2.43
 -2 11 -4 13.47 2.83
 -2 11 -4 6.94 2.01
 -2 11 -4 11.65 2.24
 -2 11 -4 13.61 2.12
 -2 11 -5 238.16 12.69
 -2 11 -5 269.89 12.01
 -2 11 -5 253.7 12.02
 -2 11 -5 231.76 11.82
 -2 11 -5 269.69 11.68
 -2 11 -5 224.98 11.74
 -2 11 -5 268.24 12
 -2 11 -6 160.3 8.82
 -2 11 -6 158.54 7.98
 -2 11 -6 163.38 7.74
 -2 11 -6 151.56 7.93
 -2 11 -6 157.18 8.05
 -2 11 -6 163.64 8.1
 -2 11 -7 2.61 2.19
 -2 11 -7 3.6 2.04
 -2 11 -7 3.2 1.45
 -2 11 -7 6.86 1.99
 -2 11 -7 2.74 1.7
 -2 11 -7 4.75 1.44
 -2 11 -7 4.79 2.04
 -2 11 -8 495.95 24.34
 -2 11 -8 546.76 24.57
 -2 11 -8 548.16 25.22
 -2 11 -8 581.58 24.67
 -2 11 -8 570.89 24.53
 -2 11 -8 533.16 24.32
 -2 11 -8 556.65 24.53
 -2 11 -9 8.86 2.25
 -2 11 -9 3.66 2
 -2 11 -9 6.11 1.95
 -2 11 -9 4.07 1.81
 -2 11 -9 4.29 1.61
 -2 11 -9 2.2 1.93
 -2 11 -9 5.64 1.54
 -2 11 -10 36.58 2.68
 -2 11 -10 41.03 3.05
 -2 11 -10 43.07 2.89
 -2 11 -10 31.09 3.13
 -2 11 -10 42.34 3.31
 -2 11 -10 36.27 3.03
 -2 11 -10 34.92 2.61
 -2 11 -10 37.44 3.08
 -2 11 -11 0.96 1.88
 -2 11 -11 2.4 1.47
 -2 11 -11 2.96 1.46
 -2 11 -11 0.12 1.88
 -2 11 -11 4.97 2.12
 -2 11 -11 3.24 1.56
 -2 11 -11 1.86 1.98
 2 -11 12 178.85 10.3
 -2 11 -13 2.13 1.52
 2 -11 13 5.92 3.24
 -2 11 -14 28.66 2.34
 -2 11 -14 30.17 2.77
 -2 11 -14 27.79 2.33
 -2 11 -14 29.2 2.52
 -2 11 -14 31.36 2.78
 -2 11 -14 30.21 2.84
 -2 11 -15 3.79 1.81
 -2 11 -15 3.54 1.59
 -2 11 -15 0.34 1.97
 -2 11 -15 6.59 1.91
 -2 11 -15 4.29 1.52
 -2 11 -16 31.68 2.79
 -2 11 -16 38.81 2.94
 -2 11 -16 33.85 2.67
 -2 11 -16 35.97 2.52
 -2 11 -16 30.52 2.81
 -2 11 -17 2.36 1.4
 -2 11 -17 3.4 1.79
 -2 11 -17 5.13 1.82
 -2 11 -17 6.05 1.62
 -2 11 -18 130.13 6.45
 -2 11 -18 123.8 6.31
 -2 11 -18 124.2 6.15
 -2 11 -18 124.25 6.34
 -2 11 -19 57.4 3.36
 -2 11 -19 51.28 3.04
 -2 11 -19 49.74 3.19
 -2 11 -20 8.26 1.32
 -2 11 -20 10.75 1.58
 -2 11 -20 7.1 1.53
 -2 11 -21 108.22 5.17
 -2 11 -21 98.83 5.02
 -2 11 -21 99.2 4.92
 -2 11 -22 25.88 1.87
 -2 11 -22 24.95 1.66
 -2 10 24 0.76 0.75
 2 -10 -24 -0.08 0.85
 -2 10 23 8.69 0.93
 -2 10 23 10 1.13
 2 -10 -23 9.59 1.34
 -2 10 22 0.7 1.09
 -2 10 22 1.32 0.86
 -2 10 22 1.3 1.12
 2 -10 -22 -1.12 1.36
 -2 10 21 0.06 1.19
 -2 10 21 0.88 1.32
 -2 10 21 0.85 0.94
 -2 10 20 0.52 1.28
 -2 10 20 0.09 1.52
 -2 10 20 1.12 1.07
 -2 10 19 49.15 3.46
 -2 10 19 53.4 3.07
 -2 10 18 6.36 1.47
 -2 10 18 5.37 1.24
 -2 10 18 4.46 1.91
 -2 10 18 6.32 1.28
 -2 10 17 207.36 9.62
 -2 10 17 220.32 9.81
 -2 10 17 201.12 10.1
 -2 10 17 202.07 9.61
 -2 10 16 95.46 4.76
 -2 10 16 85.65 5.32
 -2 10 15 27.17 2.8
 -2 10 15 23.48 2.33
 -2 10 14 63.11 3.47
 -2 10 14 58.93 3.85
 -2 10 13 161.29 8
 -2 10 13 167.29 8.48
 -2 10 13 182.69 8.28
 -2 10 12 71.23 4.11
 -2 10 12 75.06 4.54
 -2 10 11 44.29 2.8
 -2 10 11 42.2 3.14
 -2 10 11 48.73 3.04
 -2 10 10 70.34 3.82
 -2 10 10 72.39 3.9
 -2 10 10 66.57 4.22
 -2 10 10 72.89 4.73
 -2 10 10 75.62 4.1
 -2 10 9 155.76 7.37
 -2 10 9 154.48 7.42
 -2 10 9 148.72 7.77
 -2 10 9 152.73 8.35
 -2 10 9 159.33 7.6
 -2 10 8 268.61 12.62
 -2 10 8 276.95 12.63
 -2 10 8 264.33 12.97
 -2 10 8 291.78 13.74
 -2 10 8 297 12.95
 -2 10 8 273.34 12.78
 -2 10 7 210.25 9.72
 -2 10 7 205.75 9.63
 -2 10 7 198.69 9.68
 -2 10 7 188.44 9.96
 -2 10 7 217.84 10.86
 -2 10 7 218.77 10.02
 -2 10 7 222.97 9.99
 -2 10 7 220.55 9.95
 -2 10 6 528.89 23.21
 -2 10 6 530.8 23.3
 -2 10 6 520.7 23.24
 -2 10 6 478.62 23.55
 -2 10 6 514.16 24.34
 -2 10 6 517.27 23.54
 -2 10 6 532.63 23.44
 -2 10 6 559.17 23.51
 -2 10 5 21.23 2.06
 -2 10 5 20.04 2.18
 -2 10 5 19.49 1.98
 -2 10 5 20.77 1.92
 -2 10 5 17.89 1.76
 -2 10 5 21.6 2.38
 -2 10 5 24 3.05
 -2 10 4 207.13 9.89
 -2 10 4 215.43 10.01
 -2 10 4 206.75 9.88
 -2 10 4 218.22 10.12
 -2 10 4 216.53 10.11
 -2 10 4 224.29 11.16
 -2 10 4 220.89 10.27
 -2 10 3 61.88 3.59
 -2 10 3 55.19 3.98
 -2 10 3 75.07 3.92
 -2 10 3 60.62 3.79
 -2 10 3 68.76 3.69
 -2 10 3 64.96 4.77
 -2 10 3 76.22 4.27
 -2 10 2 97.71 5.86
 -2 10 2 97.03 5.84
 -2 10 2 127.56 5.96
 -2 10 2 122.9 5.73
 -2 10 2 94.06 5.97
 -2 10 2 120.57 5.87
 -2 10 2 121.74 6.89
 -2 10 2 136.74 6.19
 -2 10 1 133.04 6.29
 -2 10 1 120.38 7.15
 -2 10 1 115.02 6.34
 -2 10 1 130.88 6.3
 -2 10 1 123.3 6.19
 -2 10 1 118.82 6.13
 -2 10 1 116.47 6.26
 -2 10 1 121.42 6.01
 -2 10 0 116.18 5.46
 -2 10 0 103.46 5.15
 -2 10 0 96.64 6.19
 -2 10 0 97.62 5.48
 -2 10 0 106.76 5.41
 -2 10 0 93.57 5.18
 -2 10 0 96.58 5.08
 -2 10 0 100.17 5.36
 -2 10 0 96.08 5.19
 -2 10 -1 127.01 5.95
 -2 10 -1 116 5.75
 -2 10 -1 116.33 6.84
 -2 10 -1 109.49 5.99
 -2 10 -1 116.48 5.97
 -2 10 -1 112.16 5.77
 -2 10 -1 107.98 5.64
 -2 10 -1 104.08 5.88
 -2 10 -2 115.3 6.34
 -2 10 -2 126.58 6.27
 -2 10 -2 134.26 7.41
 -2 10 -2 133.24 6.56
 -2 10 -2 123.31 6.51
 -2 10 -2 121.22 6.48
 -2 10 -2 124.8 6.23
 -2 10 -3 53.63 3.76
 -2 10 -3 54.88 4.63
 -2 10 -3 76.02 4.14
 -2 10 -3 67.37 3.71
 -2 10 -3 54.99 3.81
 -2 10 -3 64.47 3.73
 -2 10 -3 56.3 3.92
 -2 10 -4 188.97 8.96
 -2 10 -4 168.7 8.87
 -2 10 -4 171.54 9.61
 -2 10 -4 181.51 8.89
 -2 10 -4 173.26 8.78
 -2 10 -4 160.83 8.58
 -2 10 -4 176.33 8.84
 -2 10 -5 20.79 1.93
 -2 10 -5 18.73 2.08
 -2 10 -5 22.41 2.43
 -2 10 -5 21.08 1.98
 -2 10 -5 20.35 2.42
 -2 10 -5 21.34 2.4
 -2 10 -5 19.18 2.11
 -2 10 -5 27.79 3.23
 -2 10 -5 23 2.38
 -2 10 -6 400.75 18.19
 -2 10 -6 404.1 18.97
 -2 10 -6 390.84 18.13
 -2 10 -6 406.15 18.21
 -2 10 -6 401.11 17.9
 -2 10 -6 394.79 18.16
 -2 10 -6 378.67 18.02
 -2 10 -6 426.46 18.3
 -2 10 -6 392.46 18.01
 -2 10 -7 173.99 8.71
 -2 10 -7 178.42 9.43
 -2 10 -7 180.8 8.66
 -2 10 -7 177.57 8.78
 -2 10 -7 180.98 8.44
 -2 10 -7 182.19 8.69
 -2 10 -7 172.86 8.54
 -2 10 -7 164.75 8.55
 -2 10 -7 184.93 8.85
 -2 10 -8 170.37 8.56
 -2 10 -8 159.12 8.31
 -2 10 -8 172.86 8.4
 -2 10 -8 162.67 8.19
 -2 10 -8 166.2 8.44
 -2 10 -8 168.27 9.03
 -2 10 -8 182.62 8.4
 -2 10 -8 171.42 8.29
 -2 10 -8 170.8 8.15
 -2 10 -8 181.74 8.57
 -2 10 -9 221.3 10.67
 -2 10 -9 232.49 10.84
 -2 10 -9 238.19 10.77
 -2 10 -9 216.47 10.53
 -2 10 -9 233.97 10.83
 -2 10 -9 205.93 11.17
 -2 10 -9 215.38 10.58
 -2 10 -9 226.01 10.79
 -2 10 -10 1.01 1.93
 -2 10 -10 0.69 1.67
 -2 10 -10 1.2 2.04
 -2 10 -10 0.73 1.86
 -2 10 -10 1.33 1.42
 -2 10 -10 1.17 1.88
 -2 10 -10 0.1 1.51
 -2 10 -10 0.69 1.85
 -2 10 -11 34.9 3.13
 -2 10 -11 38.5 3.04
 -2 10 -11 33.99 3.03
 -2 10 -11 36.12 2.74
 -2 10 -11 34.99 2.89
 -2 10 -11 37.73 3.18
 -2 10 -11 36.32 2.89
 -2 10 -11 35.79 2.73
 -2 10 -12 0.56 2.04
 -2 10 -12 -2.33 2.15
 -2 10 -12 -1.02 1.96
 -2 10 -12 1.53 1.45
 -2 10 -12 2.88 1.62
 -2 10 -12 1.62 2.05
 -2 10 -12 -0.85 1.74
 2 -10 12 0.52 3.31
 -2 10 -13 141.86 7.89
 -2 10 -13 156.87 7.92
 -2 10 -13 156.28 7.7
 2 -10 13 171.77 9.32
 -2 10 -13 155.31 7.87
 -2 10 -13 153.04 7.82
 -2 10 -13 150.67 7.93
 -2 10 -13 151.32 7.66
 -2 10 -14 4.94 2.37
 -2 10 -14 2.14 1.92
 -2 10 -14 3.73 1.65
 -2 10 -14 5.77 2.1
 2 -10 14 3.4 3.19
 -2 10 -14 5.67 1.74
 -2 10 -14 6.19 1.88
 -2 10 -14 8.01 2.02
 2 -10 15 6.75 3.32
 -2 10 -16 39.69 3.25
 -2 10 -16 41.4 2.95
 -2 10 -16 47.37 3.35
 2 -10 16 50.22 4.79
 -2 10 -17 201.33 10.05
 -2 10 -17 211.19 10.35
 -2 10 -17 211.01 10.13
 -2 10 -17 219.86 10.37
 -2 10 -17 228.37 10.38
 -2 10 -17 212.65 10.3
 -2 10 -18 6.59 1.87
 -2 10 -18 5.81 1.56
 -2 10 -18 4.32 1.53
 -2 10 -18 6.2 1.94
 -2 10 -18 8.39 1.84
 -2 10 -19 43.54 2.85
 -2 10 -19 39.29 2.84
 -2 10 -19 46.77 3.14
 -2 10 -19 48.3 3.16
 -2 10 -19 41.61 3.05
 -2 10 -20 46.55 2.98
 -2 10 -20 49.22 3.08
 -2 10 -20 52.96 3.29
 -2 10 -20 51.83 3.25
 -2 10 -20 49.53 3.18
 -2 10 -21 6.45 1.54
 -2 10 -21 8.06 1.35
 -2 10 -21 7.75 1.44
 -2 10 -21 8.35 1.64
 -2 10 -22 47.92 2.87
 -2 10 -22 53.6 3.04
 -2 10 -22 51.78 2.98
 -2 10 -23 34.99 2.15
 -2 10 -23 34.78 2.12
 -2 10 -23 39.83 2.27
 -2 10 -23 42.75 2.47
 -2 10 -24 4.75 1.03
 -2 10 -24 3.1 0.89
 -2 9 25 9.53 0.85
 -2 9 25 12.01 1.07
 2 -9 -25 10.11 1.09
 -2 9 24 9.85 0.98
 -2 9 24 9.96 1.19
 2 -9 -24 10.66 1.43
 -2 9 23 1.12 1.12
 -2 9 23 -0.08 0.89
 -2 9 23 1.36 1.14
 2 -9 -23 0.51 1.32
 -2 9 22 11.47 1.29
 -2 9 22 11.33 1.61
 -2 9 21 34.25 2.19
 -2 9 21 34.25 2.61
 -2 9 20 0.62 1.12
 -2 9 20 -0.41 1.67
 -2 9 19 11.61 1.45
 -2 9 19 7.35 2.06
 -2 9 18 113.85 6.03
 -2 9 18 110.39 6.13
 -2 9 17 13.13 1.92
 -2 9 17 16.1 2.42
 -2 9 16 27.93 2.18
 -2 9 16 27.98 2.47
 -2 9 15 555.33 24.51
 -2 9 15 546.16 24.92
 -2 9 14 8.37 1.5
 -2 9 14 7.6 1.68
 -2 9 13 64.75 3.7
 -2 9 13 74.36 4.22
 -2 9 12 67.49 3.67
 -2 9 12 68.62 3.7
 -2 9 12 65.26 4.03
 -2 9 11 32.91 2.24
 -2 9 11 26.21 2.36
 -2 9 11 30.62 2.21
 -2 9 10 16.41 1.71
 -2 9 10 14.18 2.25
 -2 9 10 11.19 1.79
 -2 9 10 12.81 1.56
 -2 9 9 2.67 1.36
 -2 9 9 2.71 1.92
 -2 9 9 3.39 1.34
 -2 9 9 3.2 1.59
 -2 9 9 3.44 1.17
 -2 9 8 26.67 1.95
 -2 9 8 23.59 2.24
 -2 9 8 25.34 2.9
 -2 9 8 24.76 2.19
 -2 9 8 25.71 2.13
 -2 9 8 21.37 1.89
 -2 9 8 23.85 2.02
 -2 9 7 233.78 10.56
 -2 9 7 224.08 10.44
 -2 9 7 213.87 10.76
 -2 9 7 240.04 10.68
 -2 9 7 232.58 11.52
 -2 9 7 231.76 10.77
 -2 9 7 228.09 10.49
 -2 9 6 0.65 1.32
 -2 9 6 0.89 2
 -2 9 6 2.65 1.48
 -2 9 6 4.03 1.43
 -2 9 6 2.98 1.27
 -2 9 6 0.83 1.62
 -2 9 6 -0.06 1.07
 -2 9 5 384.35 17.35
 -2 9 5 377.94 17.26
 -2 9 5 416.55 17.48
 -2 9 5 356.93 17.5
 -2 9 5 399.96 17.61
 -2 9 5 409.72 18.43
 -2 9 5 384.08 17.25
 -2 9 4 110.08 5.56
 -2 9 4 113.2 5.67
 -2 9 4 120.58 5.72
 -2 9 4 124.41 5.79
 -2 9 4 100.39 5.7
 -2 9 4 118.81 6.64
 -2 9 4 115.23 5.9
 -2 9 4 109.83 5.47
 -2 9 3 363.83 16.89
 -2 9 3 333.4 16.05
 -2 9 3 368.74 15.75
 -2 9 3 333.68 15.77
 -2 9 3 343.66 15.89
 -2 9 3 360.93 16.01
 -2 9 3 367.14 16.02
 -2 9 2 140.84 7.46
 -2 9 2 141.31 6.63
 -2 9 2 133.5 6.43
 -2 9 2 134.27 6.49
 -2 9 2 124.28 6.11
 -2 9 2 127.68 6.28
 -2 9 2 115.84 6.28
 -2 9 1 58.04 3.1
 -2 9 1 50.2 3.05
 -2 9 1 53.22 4.22
 -2 9 1 56.55 3.55
 -2 9 1 53.77 3.27
 -2 9 1 56.51 3.26
 -2 9 1 49.41 2.91
 -2 9 1 54 3.24
 -2 9 1 60.08 3.19
 -2 9 0 2.41 1.46
 -2 9 0 3.47 1.63
 -2 9 0 3.88 1.53
 -2 9 0 3.43 1.81
 -2 9 0 2.45 1.12
 -2 9 0 4.6 1.48
 -2 9 0 3.04 1.28
 -2 9 0 2.18 1.28
 -2 9 0 3.64 2.24
 -2 9 0 1.73 1.57
 -2 9 0 1.59 1.35
 -2 9 -1 57.55 3.19
 -2 9 -1 51.76 4.21
 -2 9 -1 53.2 3.45
 -2 9 -1 59.21 3.36
 -2 9 -1 59.62 3.19
 -2 9 -1 54.45 3.43
 -2 9 -1 48.97 3.28
 -2 9 -1 52.63 3.05
 -2 9 -1 55.76 3.34
 -2 9 -1 45.61 3.22
 -2 9 -2 120.93 6.31
 -2 9 -2 116.07 7.14
 -2 9 -2 123.81 6.54
 -2 9 -2 133.96 6.57
 -2 9 -2 133.18 6.3
 -2 9 -2 135.05 6.57
 -2 9 -2 131.13 6.39
 -2 9 -2 121.89 6.13
 -2 9 -2 142.03 6.56
 -2 9 -3 221.84 10.48
 -2 9 -3 210.41 11.14
 -2 9 -3 245.23 10.53
 -2 9 -3 203.96 10.33
 -2 9 -3 305.88 10.54
 -2 9 -3 266.17 10.8
 -2 9 -3 207.48 10.39
 -2 9 -3 171.84 9.91
 -2 9 -3 196.25 10.22
 -2 9 -3 278.38 10.65
 -2 9 -4 63.24 3.66
 -2 9 -4 63.41 3.83
 -2 9 -4 59.16 4.46
 -2 9 -4 76.08 3.67
 -2 9 -4 69.56 3.95
 -2 9 -4 63.3 3.83
 -2 9 -4 58.78 3.54
 -2 9 -4 56.16 3.28
 -2 9 -4 56.79 3.55
 -2 9 -4 70.66 3.89
 -2 9 -5 324.95 14.64
 -2 9 -5 320.62 14.64
 -2 9 -5 322.7 15.45
 -2 9 -5 322.16 14.68
 -2 9 -5 326.48 14.43
 -2 9 -5 319.58 14.75
 -2 9 -5 327.41 15.17
 -2 9 -5 301.9 14.24
 -2 9 -5 346.71 14.76
 -2 9 -5 301.33 14.57
 -2 9 -5 322.83 14.56
 -2 9 -6 2.98 1.41
 -2 9 -6 5.49 1.75
 -2 9 -6 2.3 1.18
 -2 9 -6 2 1.13
 -2 9 -6 4 1.38
 -2 9 -6 2.58 1.89
 -2 9 -6 1.65 1.67
 -2 9 -6 2.45 1.45
 -2 9 -6 5.01 1.57
 -2 9 -6 3.74 1.82
 -2 9 -6 4.43 1.81
 -2 9 -6 4.29 2.22
 -2 9 -7 130.58 6.69
 -2 9 -7 130.33 6.74
 -2 9 -7 131.42 6.4
 -2 9 -7 132.77 6.72
 -2 9 -7 145.46 7.46
 -2 9 -7 133.89 6.65
 -2 9 -7 133.3 6.49
 -2 9 -7 134.24 7.19
 -2 9 -7 122.06 6.14
 -2 9 -7 136.11 6.59
 -2 9 -7 136.99 6.65
 -2 9 -7 128.78 6.76
 -2 9 -8 49.34 3.38
 -2 9 -8 48.84 3
 -2 9 -8 50.54 3.23
 -2 9 -8 50.18 3.3
 -2 9 -8 48.25 3.8
 -2 9 -8 43.32 3.12
 -2 9 -8 52.04 3.3
 -2 9 -8 47.57 3.29
 -2 9 -8 43.44 2.95
 -2 9 -8 50.44 3.19
 -2 9 -8 49.7 3.69
 -2 9 -9 11.83 2.07
 -2 9 -9 11.21 1.78
 -2 9 -9 10.69 1.94
 -2 9 -9 12.92 1.77
 -2 9 -9 10.79 1.76
 -2 9 -9 13.68 2.17
 -2 9 -9 11.2 2.09
 -2 9 -9 11.23 1.6
 -2 9 -9 7.7 1.69
 -2 9 -9 7.18 2.08
 -2 9 -9 9.98 1.76
 -2 9 -9 11.4 2.28
 -2 9 -10 10.36 1.94
 -2 9 -10 12.02 1.99
 -2 9 -10 7.25 1.68
 -2 9 -10 9.41 1.79
 -2 9 -10 8.67 2.19
 -2 9 -10 7.21 2.01
 -2 9 -10 9.66 1.64
 -2 9 -10 8.61 2.11
 -2 9 -10 8.96 2.15
 -2 9 -10 8.68 1.8
 -2 9 -11 102.02 5.91
 -2 9 -11 106.6 5.71
 -2 9 -11 103.58 5.51
 -2 9 -11 101.53 5.6
 -2 9 -11 97.46 5.38
 -2 9 -11 104.66 5.68
 -2 9 -11 100.38 5.52
 -2 9 -11 93.67 5.68
 -2 9 -11 98.47 5.38
 -2 9 -11 103 5.45
 -2 9 -12 63.38 4.31
 -2 9 -12 66.98 4.15
 -2 9 -12 64.44 3.94
 -2 9 -12 65.75 3.93
 -2 9 -12 63.94 4.33
 -2 9 -12 65.85 4.14
 -2 9 -12 68.76 4.32
 -2 9 -12 63.75 4.28
 -2 9 -12 64.75 3.94
 -2 9 -13 5.11 2.23
 -2 9 -13 4.77 1.89
 -2 9 -13 4.67 2.07
 -2 9 -13 3.51 1.92
 2 -9 13 8.04 3.57
 -2 9 -13 4.98 1.76
 -2 9 -13 3.64 1.68
 -2 9 -13 2.45 1.99
 -2 9 -13 4.58 1.79
 -2 9 -14 4.21 2.38
 2 -9 14 10.21 3.66
 -2 9 -14 2.58 1.68
 -2 9 -14 6.9 1.86
 -2 9 -14 5.36 2.05
 -2 9 -14 6.5 2.09
 -2 9 -14 4.64 2.18
 -2 9 -14 6.79 1.78
 -2 9 -14 6.4 1.82
 -2 9 -15 149.88 8.03
 -2 9 -15 164.19 8.23
 -2 9 -15 154.52 8.17
 -2 9 -15 160.36 8.04
 -2 9 -15 164.9 8.32
 -2 9 -15 161.91 8.19
 -2 9 -15 167.09 8.1
 2 -9 15 166.91 9.42
 2 -9 16 0.23 3.29
 -2 9 -16 2.22 1.91
 -2 9 -16 0.39 1.84
 -2 9 -16 0.13 1.86
 -2 9 -16 0.34 1.63
 -2 9 -16 0.84 1.7
 -2 9 -16 1.13 1.6
 -2 9 -16 0.63 1.94
 2 -9 17 6.81 3.42
 -2 9 -18 22.75 2.56
 -2 9 -18 24.4 2.52
 -2 9 -18 23.86 2.36
 2 -9 18 23.48 3.89
 -2 9 -19 27.63 2.51
 -2 9 -19 38.4 2.86
 -2 9 -19 30.72 2.64
 -2 9 -19 29.21 2.53
 -2 9 -19 28.73 2.66
 -2 9 -20 0.88 1.8
 -2 9 -20 2.04 1.79
 -2 9 -20 4.11 1.78
 -2 9 -20 5.94 1.71
 -2 9 -20 4.89 1.66
 -2 9 -21 79.06 4.4
 -2 9 -21 85.41 4.55
 -2 9 -21 82.81 4.47
 -2 9 -21 74.42 4.42
 -2 9 -21 75.98 4.34
 -2 9 -22 36.37 2.55
 -2 9 -22 32.57 2.45
 -2 9 -22 37.1 2.56
 -2 9 -23 28.39 2.12
 -2 9 -23 28.19 2.35
 -2 9 -23 27.86 2.06
 -2 9 -23 27.05 2.13
 -2 9 -24 38.5 2.32
 -2 9 -24 34.53 2.33
 -2 9 -24 37.9 2.48
 -2 9 -25 0.7 0.9
 -2 9 -25 1.35 1.02
 -2 9 -25 1.92 0.95
 -2 8 26 18.88 1.33
 -2 8 26 16.83 1.13
 -2 8 25 0.51 0.75
 2 -8 -25 -0.04 0.86
 2 -8 -25 0.93 1.09
 2 -8 -24 2.07 1.08
 -2 8 24 1.01 1.04
 2 -8 -24 0.85 1.35
 -2 8 24 1.36 0.92
 2 -8 -23 6.03 1.3
 -2 8 23 1.88 1.24
 2 -8 -23 3.66 1.59
 -2 8 23 4.49 1.06
 2 -8 -22 26.08 2.07
 -2 8 22 25.04 1.82
 -2 8 22 22.08 2.18
 2 -8 -21 9.35 1.85
 -2 8 21 8.39 1.85
 -2 8 21 8.79 1.35
 2 -8 -21 10.03 1.58
 2 -8 -20 38.8 2.75
 -2 8 20 39.14 3.03
 -2 8 19 82.51 4.8
 -2 8 19 82.11 4.89
 -2 8 18 4.82 1.5
 -2 8 18 7.03 2.03
 -2 8 17 7.85 1.71
 2 -8 -17 2.33 2.29
 -2 8 17 8.15 2.07
 -2 8 16 310.25 14.51
 2 -8 -16 309.62 15.45
 -2 8 15 6.8 1.68
 2 -8 -15 9 2.41
 -2 8 14 201.96 9.69
 2 -8 -14 195.2 10.52
 -2 8 13 14.01 1.86
 -2 8 12 32.2 2.46
 -2 8 11 2.12 1.31
 -2 8 11 2.47 1.58
 -2 8 10 55.1 3.67
 -2 8 10 48.4 3.2
 -2 8 9 10.62 2.11
 -2 8 9 8.72 1.39
 -2 8 9 11.49 1.58
 -2 8 9 11.58 1.63
 -2 8 8 31.22 2.17
 -2 8 8 31.47 3
 -2 8 8 33.91 2.47
 -2 8 8 31.65 2.32
 -2 8 7 9.13 2.14
 -2 8 7 7.31 1.68
 -2 8 7 9.25 1.43
 -2 8 7 7.41 1.38
 -2 8 6 1086.9 45.72
 -2 8 6 1111.24 46.68
 -2 8 6 1058.91 45.95
 -2 8 6 1022.16 45.96
 -2 8 6 1000.54 45.68
 -2 8 5 -0.4 1.67
 -2 8 5 1.23 1.3
 -2 8 5 1.26 2.06
 -2 8 5 1.02 1.41
 -2 8 5 1.21 1.01
 -2 8 5 1.42 1.4
 -2 8 4 1501.67 64.43
 -2 8 4 1412.04 63.69
 -2 8 4 1382.31 63.45
 -2 8 4 1527.47 63.48
 -2 8 4 1443.11 63.53
 -2 8 4 1440.62 63.44
 -2 8 4 1546.86 63.63
 -2 8 3 31.28 2.36
 -2 8 3 32.85 2.25
 -2 8 3 22.28 2.05
 -2 8 3 29.49 2.17
 -2 8 3 29.85 2.07
 -2 8 3 30.81 3.07
 -2 8 3 30.26 2.26
 -2 8 3 33.2 1.96
 -2 8 3 33.17 2.48
 -2 8 2 270.05 12.37
 -2 8 2 238.71 12.2
 -2 8 2 242.88 12.32
 -2 8 2 286.17 12.16
 -2 8 2 311.12 12.27
 -2 8 2 314.84 13.37
 -2 8 2 289.92 12.55
 -2 8 2 284.25 12.43
 -2 8 2 239.81 12.28
 -2 8 1 33.17 2.37
 -2 8 1 33.08 2.35
 -2 8 1 36.71 2.39
 -2 8 1 31.78 2.27
 -2 8 1 31.58 2.14
 -2 8 1 39.6 3.33
 -2 8 1 36.82 2.66
 -2 8 1 35.13 2.2
 -2 8 1 34.18 2.17
 -2 8 1 33.37 1.97
 -2 8 0 15.95 1.69
 -2 8 0 15.6 1.48
 -2 8 0 15.97 1.53
 -2 8 0 12.58 2.52
 -2 8 0 13.74 1.7
 -2 8 0 11.77 1.22
 -2 8 0 12.71 1.43
 -2 8 0 16.12 1.67
 -2 8 0 15.65 1.64
 -2 8 0 11.5 1.89
 -2 8 0 14.55 1.58
 -2 8 -1 35.01 2.28
 -2 8 -1 34.79 2.47
 -2 8 -1 32.9 2.3
 -2 8 -1 38.94 3.25
 -2 8 -1 35.47 2.61
 -2 8 -1 28.95 2.06
 -2 8 -1 28.99 2.21
 -2 8 -1 38.58 2.28
 -2 8 -1 31.51 2.16
 -2 8 -1 27.27 2.3
 -2 8 -1 32.56 2.37
 -2 8 -1 31.11 2.09
 -2 8 -1 36.37 2.4
 -2 8 -2 271.58 11.77
 -2 8 -2 285.18 12.02
 -2 8 -2 293.47 11.72
 -2 8 -2 257.07 12.57
 -2 8 -2 257.34 11.91
 -2 8 -2 246.99 12.37
 -2 8 -2 242.03 11.62
 -2 8 -2 240.56 11.78
 -2 8 -2 236.79 11.86
 -2 8 -2 230.86 11.77
 -2 8 -2 262.21 11.58
 -2 8 -2 245.23 11.74
 -2 8 -2 278.23 11.92
 -2 8 -3 19.03 1.83
 -2 8 -3 16.47 1.62
 -2 8 -3 15.85 2.23
 -2 8 -3 17.87 2.08
 -2 8 -3 23.94 2.23
 -2 8 -3 20.29 2.18
 -2 8 -3 15.42 2.58
 -2 8 -3 18.29 1.8
 -2 8 -3 17.87 1.88
 -2 8 -3 17.67 1.73
 -2 8 -3 18.14 1.92
 -2 8 -3 17.12 1.69
 -2 8 -4 997.11 40.76
 -2 8 -4 994.01 40.91
 -2 8 -4 941.13 40.63
 -2 8 -4 947.18 41.54
 -2 8 -4 949.93 40.85
 -2 8 -4 904.18 41.23
 -2 8 -4 892.45 40.52
 -2 8 -4 945.32 40.83
 -2 8 -4 868 40.73
 -2 8 -4 887.44 40.49
 -2 8 -4 981.69 40.84
 -2 8 -4 902.11 40.74
 -2 8 -4 941.69 40.81
 -2 8 -5 1.7 1.23
 -2 8 -5 2.24 1.53
 -2 8 -5 2.49 1.62
 -2 8 -5 3.88 1.68
 -2 8 -5 2.85 1.19
 -2 8 -5 4.26 1.39
 -2 8 -5 4.01 1.5
 -2 8 -5 2.33 1.91
 -2 8 -5 2.83 1.49
 -2 8 -5 0.47 1.98
 -2 8 -5 2.92 1.27
 -2 8 -5 2.89 1.63
 -2 8 -6 866.12 37.46
 -2 8 -6 803.79 37.37
 -2 8 -6 844.63 37.25
 -2 8 -6 876.95 37.58
 -2 8 -6 909.64 37.54
 -2 8 -6 876.79 38.14
 -2 8 -6 866.85 37.47
 -2 8 -6 848.19 38.01
 -2 8 -6 858.45 37.48
 -2 8 -6 878.15 37.52
 -2 8 -6 863.12 37.36
 -2 8 -6 844.27 37.44
 -2 8 -6 801.19 37.09
 -2 8 -7 3.12 1.52
 -2 8 -7 3.59 1.56
 -2 8 -7 3.07 1.07
 -2 8 -7 4.54 1.49
 -2 8 -7 2.58 1.16
 -2 8 -7 3.24 1.79
 -2 8 -7 5.17 1.22
 -2 8 -7 3.85 2
 -2 8 -7 2.5 1.69
 -2 8 -7 3.66 1.44
 -2 8 -7 2.44 1.37
 -2 8 -7 3.45 1.62
 -2 8 -7 5.22 1.5
 -2 8 -7 3.38 1.86
 -2 8 -8 6.33 1.66
 -2 8 -8 7.93 1.59
 -2 8 -8 7.36 1.71
 -2 8 -8 6.81 1.49
 -2 8 -8 7.14 1.45
 -2 8 -8 6.73 1.31
 -2 8 -8 8.45 1.92
 -2 8 -8 8.36 1.78
 -2 8 -8 7.32 1.39
 -2 8 -8 10.71 1.65
 -2 8 -8 12.55 2.25
 -2 8 -8 7.17 2.01
 -2 8 -8 5.95 1.43
 -2 8 -9 1.67 1.67
 -2 8 -9 1.31 1.59
 -2 8 -9 0.1 1.67
 -2 8 -9 0.73 1.38
 -2 8 -9 1.47 1.38
 -2 8 -9 0.37 1.46
 -2 8 -9 1.16 1.04
 -2 8 -9 0.89 1.9
 -2 8 -9 1.18 1.66
 -2 8 -9 -0.27 1.66
 -2 8 -9 2.36 1.95
 -2 8 -9 0.06 1.36
 -2 8 -9 0.09 1.18
 -2 8 -10 63.56 3.88
 -2 8 -10 68.98 3.58
 -2 8 -10 72.61 4.15
 -2 8 -10 66.23 3.72
 -2 8 -10 66.96 3.85
 -2 8 -10 63.22 3.9
 -2 8 -10 67.49 4.04
 -2 8 -10 67.38 4.14
 -2 8 -10 69.33 4.07
 -2 8 -10 69.99 4.1
 -2 8 -10 68.41 4.31
 -2 8 -10 70.18 4.62
 -2 8 -11 0.41 1.56
 -2 8 -11 1.68 1.11
 -2 8 -11 1.16 2.03
 -2 8 -11 0.27 1.45
 -2 8 -11 -0.17 1.97
 -2 8 -11 -0.33 1.7
 -2 8 -11 1.41 1.5
 -2 8 -11 1.95 1.65
 -2 8 -11 1.8 1.47
 -2 8 -11 -0.22 1.63
 -2 8 -11 -1.63 1.86
 -2 8 -12 5.04 2.03
 -2 8 -12 4.95 1.82
 -2 8 -12 3.17 2.02
 -2 8 -12 5.08 1.78
 -2 8 -12 4.85 2.13
 -2 8 -12 2.25 1.12
 -2 8 -12 3.89 1.69
 -2 8 -12 4.75 1.6
 -2 8 -12 4.78 1.83
 -2 8 -12 5.5 1.87
 -2 8 -13 1.19 2.01
 -2 8 -13 0.37 1.69
 -2 8 -13 0.22 2.02
 -2 8 -13 1.67 1.5
 -2 8 -13 0.5 1.92
 -2 8 -13 1.21 1.65
 -2 8 -13 0.24 1.83
 -2 8 -13 -0.65 1.74
 -2 8 -13 0.19 1.05
 2 -8 13 1.35 3.12
 -2 8 -13 3.71 2.16
 -2 8 -14 122.43 6.7
 -2 8 -14 119.02 6.46
 -2 8 -14 126.58 6.63
 -2 8 -14 130.79 6.62
 -2 8 -14 124.84 6.6
 -2 8 -14 129.55 6.68
 2 -8 14 117.43 7.66
 -2 8 -14 113.35 6.45
 -2 8 -14 120.79 7.01
 -2 8 -14 131.71 6.56
 -2 8 -15 7.59 1.92
 -2 8 -15 7.1 2.28
 -2 8 -15 4.46 1.83
 -2 8 -15 5.39 1.98
 -2 8 -15 7.02 2.2
 -2 8 -15 4.81 1.96
 -2 8 -15 5.63 1.83
 2 -8 15 4.9 3.25
 -2 8 -15 3.42 2.07
 -2 8 -16 59.48 3.91
 -2 8 -16 59.74 4.08
 -2 8 -16 61.8 4
 -2 8 -16 61.82 4.07
 -2 8 -16 54.56 3.96
 2 -8 16 53.35 5.18
 -2 8 -16 58.7 3.79
 -2 8 -16 60.68 3.89
 -2 8 -16 56.98 4.25
 -2 8 -17 34.6 2.93
 -2 8 -17 40.34 3.08
 -2 8 -17 38.5 3.13
 -2 8 -17 35.86 3.16
 2 -8 17 32.28 4.47
 -2 8 -17 37.02 3.43
 -2 8 -17 40.66 3.1
 -2 8 -18 1.44 1.82
 2 -8 18 -1.08 3.23
 -2 8 -18 1.24 2.1
 -2 8 -18 1.18 1.98
 -2 8 -18 -0.25 1.84
 -2 8 -18 1.85 1.8
 2 -8 19 33.11 4.18
 -2 8 -20 202.1 9.49
 -2 8 -20 191.14 9.36
 -2 8 -20 182.28 9.33
 -2 8 -20 199.47 9.31
 -2 8 -20 182.43 9.31
 -2 8 -21 2.63 1.61
 -2 8 -21 4.18 1.74
 -2 8 -21 1.68 1.75
 -2 8 -21 1.97 1.86
 -2 8 -21 1.4 1.75
 -2 8 -22 127.41 6.48
 -2 8 -22 120.91 6.44
 -2 8 -22 118.32 6.33
 -2 8 -22 139.81 6.48
 -2 8 -23 2.9 1.48
 -2 8 -23 2.69 1.66
 -2 8 -23 4.43 1.41
 -2 8 -24 7.06 1.43
 -2 8 -24 4.85 1.56
 -2 8 -24 7.07 1.59
 -2 8 -24 4.02 1.17
 -2 8 -25 3.22 1.21
 -2 8 -25 2.41 1.31
 -2 8 -25 1.62 1.2
 -2 8 -26 4.01 1.02
 -2 8 -26 4.91 1.15
 -2 8 -26 3.56 1
 -2 7 27 1.1 0.56
 2 -7 -27 -0.04 0.8
 -2 7 27 1.41 0.79
 2 -7 -26 7.21 1.2
 -2 7 26 8.3 0.9
 -2 7 25 19.51 1.45
 2 -7 -25 19 1.72
 2 -7 -25 21.79 1.83
 2 -7 -24 1.3 1.39
 2 -7 -24 1.21 1.39
 -2 7 24 2.47 1.15
 -2 7 24 2.07 1.02
 -2 7 23 5.04 1.38
 2 -7 -23 8.2 1.64
 2 -7 -23 7.87 1.74
 -2 7 22 11.58 1.76
 2 -7 -22 11.03 1.79
 -2 7 21 94.04 5.13
 2 -7 -21 90.82 5.1
 -2 7 21 100.76 5.3
 2 -7 -21 86.38 5.11
 2 -7 -20 5.9 2.39
 -2 7 20 2.99 1.84
 -2 7 20 2.2 1.48
 2 -7 -19 32.36 3.61
 -2 7 19 35.92 3.05
 -2 7 19 38.61 2.99
 2 -7 -19 38.38 2.89
 -2 7 18 0.65 1.62
 2 -7 -18 0.81 1.69
 2 -7 -18 2.4 2.33
 -2 7 17 12.17 1.86
 2 -7 -17 6.17 1.84
 2 -7 -17 5.9 2.46
 -2 7 16 3.68 1.55
 2 -7 -16 3.9 2.29
 2 -7 -16 1 1.61
 2 -7 -15 475.28 21.92
 2 -7 -15 456.23 20.93
 2 -7 -14 43.29 3.74
 2 -7 -14 39.55 2.9
 2 -7 -13 126.9 7.2
 2 -7 -13 125.93 6.4
 -2 7 12 1.12 1.21
 2 -7 -12 1.09 1.4
 2 -7 -12 -0.18 1.74
 -2 7 11 11.65 1.72
 2 -7 -11 15.94 2.24
 -2 7 10 7.39 1.35
 -2 7 10 6.67 1.72
 -2 7 9 74.15 4.37
 -2 7 9 70.04 3.73
 -2 7 9 71.84 3.92
 -2 7 8 44.47 3.33
 -2 7 8 46.33 2.78
 -2 7 8 42.19 2.57
 -2 7 8 44.57 2.78
 -2 7 7 566.55 24.75
 -2 7 7 540.06 24.6
 -2 7 7 568.88 24.56
 -2 7 6 7.43 1.6
 -2 7 6 9.57 1.27
 -2 7 6 7.84 1.36
 -2 7 6 8.54 1.41
 -2 7 5 2420.13 103.3
 -2 7 5 2384.26 103.08
 -2 7 5 2252.07 103.21
 -2 7 5 2432.25 103.1
 -2 7 5 2391.34 103.09
 -2 7 4 57.89 3.29
 -2 7 4 61.82 3.32
 -2 7 4 69.54 3.67
 -2 7 4 65.54 3.28
 -2 7 4 59.11 3.35
 -2 7 4 67.81 3.48
 -2 7 3 776.9 37.67
 -2 7 3 892.86 37.68
 -2 7 3 943.52 37.75
 -2 7 3 985.81 37.76
 -2 7 3 803.75 37.82
 -2 7 3 769.96 37.87
 -2 7 3 859.35 37.85
 -2 7 2 123 5.89
 -2 7 2 129.99 5.91
 -2 7 2 123 5.83
 -2 7 2 113.46 5.99
 -2 7 2 128.44 5.85
 -2 7 2 124.61 5.7
 -2 7 2 115.2 5.8
 -2 7 2 122.75 5.77
 -2 7 2 124.7 5.77
 -2 7 2 114.17 5.76
 -2 7 1 23 1.96
 -2 7 1 29.11 2.01
 -2 7 1 26.99 1.97
 -2 7 1 31.68 2.34
 -2 7 1 25.19 1.83
 -2 7 1 29.63 1.91
 -2 7 1 27.6 1.85
 -2 7 1 23.63 1.94
 -2 7 0 9.16 1.4
 -2 7 0 8.47 1.36
 -2 7 0 6.26 1.07
 -2 7 0 6.32 1.66
 -2 7 0 7.32 1.25
 -2 7 0 7.44 1.41
 -2 7 0 8.65 1.35
 -2 7 0 7.22 1.26
 -2 7 -1 31.06 2.06
 -2 7 -1 32.47 2.23
 -2 7 -1 31.33 2.23
 -2 7 -1 31.53 2.45
 -2 7 -1 32.59 2.11
 -2 7 -1 33.88 2.21
 -2 7 -1 31 2.19
 -2 7 -1 34.42 2.2
 -2 7 -1 33.71 2.06
 -2 7 -2 36.49 2.69
 -2 7 -2 36.53 2.56
 -2 7 -2 82.28 3.39
 -2 7 -2 43.8 2.95
 -2 7 -2 27.53 3.06
 -2 7 -2 50.48 3.09
 -2 7 -2 66.73 2.89
 -2 7 -2 55.66 2.65
 -2 7 -3 616.99 27.63
 -2 7 -3 544.33 27.4
 -2 7 -3 671.76 27.95
 -2 7 -3 737.52 27.68
 -2 7 -3 754.28 27.67
 -2 7 -3 635.6 27.67
 -2 7 -3 576.6 27.59
 -2 7 -3 598.5 27.43
 -2 7 -3 612.96 27.7
 -2 7 -3 622.38 27.7
 -2 7 -4 127.84 5.91
 -2 7 -4 136.54 6.22
 -2 7 -4 120.25 6.05
 -2 7 -4 125.55 5.96
 -2 7 -4 125.37 6.15
 -2 7 -4 124.12 6.09
 -2 7 -4 129.1 6.12
 -2 7 -4 119.95 5.84
 -2 7 -4 121.88 5.84
 -2 7 -4 123.79 6.05
 -2 7 -4 125.47 6.12
 -2 7 -4 120.93 6.04
 -2 7 -5 1929.8 80.99
 -2 7 -5 1817.82 81.06
 -2 7 -5 1873.56 80.97
 -2 7 -5 1894.98 81.21
 -2 7 -5 1924.27 81.14
 -2 7 -5 1825.19 81.09
 -2 7 -5 1986.83 81.2
 -2 7 -5 1813.99 80.87
 -2 7 -5 1788.38 80.89
 -2 7 -5 1834.9 81.15
 -2 7 -5 1890.68 81.16
 -2 7 -5 1890.03 81.15
 -2 7 -6 56.74 3.24
 -2 7 -6 59.43 3.24
 -2 7 -6 54.76 2.88
 -2 7 -6 50.54 3.11
 -2 7 -6 49.24 3.13
 -2 7 -6 50.31 2.91
 -2 7 -6 53.22 3
 -2 7 -6 58.67 3.35
 -2 7 -6 54.76 3.23
 -2 7 -6 54.86 3.13
 -2 7 -6 52.53 3.21
 -2 7 -6 50.05 2.82
 -2 7 -6 51.61 2.98
 -2 7 -7 469.78 20.7
 -2 7 -7 462.86 20.15
 -2 7 -7 463.85 20.14
 -2 7 -7 408.44 19.91
 -2 7 -7 450.06 20.1
 -2 7 -7 461.54 20.02
 -2 7 -7 465.77 19.9
 -2 7 -7 474.04 20.19
 -2 7 -7 446.7 19.88
 -2 7 -7 452.89 20.08
 -2 7 -7 450.75 20.09
 -2 7 -7 476.86 20.16
 -2 7 -7 408.98 19.73
 -2 7 -7 465.17 20.03
 -2 7 -8 27.07 2.92
 -2 7 -8 28.48 1.84
 -2 7 -8 28.88 2.4
 -2 7 -8 30.91 2.36
 -2 7 -8 31.49 2.33
 -2 7 -8 31.2 2.17
 -2 7 -8 31.24 2.29
 -2 7 -8 32.9 2.09
 -2 7 -8 33.51 2.71
 -2 7 -8 31.39 2.25
 -2 7 -8 24.65 1.98
 -2 7 -8 30.77 2.44
 -2 7 -8 31.93 2.39
 -2 7 -8 28.65 2.52
 -2 7 -8 28.26 2.13
 -2 7 -9 37.65 2.63
 -2 7 -9 38.74 2.51
 -2 7 -9 36.03 2.24
 -2 7 -9 37.77 2.73
 -2 7 -9 39.95 2.68
 -2 7 -9 37.64 2.61
 -2 7 -9 36.55 2.57
 -2 7 -9 35.6 2.34
 -2 7 -9 39.14 2.96
 -2 7 -9 38.38 3.28
 -2 7 -9 38.06 2.42
 -2 7 -9 41.98 2.89
 -2 7 -9 35.72 2.77
 -2 7 -9 34.5 2.33
 -2 7 -10 4.28 1.59
 -2 7 -10 3.2 1.33
 -2 7 -10 4.79 1.14
 -2 7 -10 4.38 1.81
 -2 7 -10 5.12 1.34
 -2 7 -10 2.46 2.14
 -2 7 -10 5.48 1.44
 -2 7 -10 3.78 1.11
 -2 7 -10 5.09 1.57
 -2 7 -10 4.65 1.86
 -2 7 -10 3.1 1.5
 -2 7 -10 4.12 1.6
 -2 7 -10 4.15 1.68
 -2 7 -10 2.4 1.11
 -2 7 -11 62.86 3.52
 -2 7 -11 68.28 4.04
 -2 7 -11 72.51 4
 -2 7 -11 56.45 3.86
 -2 7 -11 66.73 3.91
 -2 7 -11 65.09 3.51
 -2 7 -11 69.28 4.02
 -2 7 -11 62.72 3.56
 -2 7 -11 67.28 4.11
 -2 7 -11 65.97 3.9
 -2 7 -11 69.65 3.97
 -2 7 -11 65.48 3.78
 -2 7 -11 68.6 3.7
 -2 7 -11 69.29 3.95
 -2 7 -11 74.04 4.63
 -2 7 -12 10.12 1.81
 -2 7 -12 11.22 2.14
 -2 7 -12 10.19 2.17
 -2 7 -12 14.59 1.97
 -2 7 -12 11.82 1.82
 -2 7 -12 12.42 1.94
 -2 7 -12 9.6 2.12
 -2 7 -12 8.51 1.79
 -2 7 -12 11.95 1.39
 -2 7 -12 10.18 1.52
 2 -7 12 6.56 2.99
 -2 7 -12 14.69 2.48
 2 -7 13 16.17 3.18
 -2 7 -13 19.28 2.35
 -2 7 -13 17.87 2.08
 -2 7 -13 17.24 2.27
 -2 7 -13 18.22 2.22
 -2 7 -13 15.47 2.2
 -2 7 -13 13.51 1.52
 -2 7 -13 17 2.02
 -2 7 -13 19.39 2.11
 -2 7 -13 12.43 1.69
 -2 7 -13 13.71 2.08
 -2 7 -13 13.73 2.58
 -2 7 -14 0.23 1.8
 -2 7 -14 1.51 1.13
 -2 7 -14 1.08 1.57
 -2 7 -14 0.86 2.17
 2 -7 14 1.23 3.08
 -2 7 -14 1.32 1.83
 -2 7 -14 3.2 2.09
 -2 7 -14 2.59 1.3
 -2 7 -14 1.81 1.77
 -2 7 -14 1.85 2
 -2 7 -14 1.8 1.69
 -2 7 -14 3.21 2.34
 -2 7 -15 414.75 18.16
 -2 7 -15 407.22 18.3
 2 -7 15 386.22 19.02
 -2 7 -15 401.63 18.2
 -2 7 -15 403.97 18.13
 -2 7 -15 383.39 17.86
 -2 7 -15 370.27 18.07
 -2 7 -15 373.37 17.64
 -2 7 -15 429.17 18.31
 -2 7 -15 411.31 18.28
 -2 7 -15 399.42 18.84
 -2 7 -16 7.71 2.2
 -2 7 -16 10.22 2.16
 2 -7 16 9.29 3.76
 -2 7 -16 10.14 2.06
 -2 7 -16 9.04 1.53
 -2 7 -16 8.96 2.08
 -2 7 -16 9.03 2.1
 -2 7 -16 10.5 2.57
 -2 7 -16 9.87 2.59
 -2 7 -16 8.43 2.03
 -2 7 -17 3.23 1.45
 -2 7 -17 1.79 2.18
 -2 7 -17 4.47 1.92
 -2 7 -17 3.88 1.95
 -2 7 -17 3.41 2.35
 -2 7 -17 2.45 2.17
 -2 7 -17 6.29 2.06
 2 -7 17 1.71 3.56
 -2 7 -17 2.39 1.8
 -2 7 -18 21.9 2.08
 -2 7 -18 22.85 2.61
 -2 7 -18 21.68 2.47
 2 -7 18 23.75 3.99
 -2 7 -18 23.62 2.58
 -2 7 -18 23.66 2.98
 -2 7 -18 22.73 2.71
 -2 7 -18 28.68 2.61
 -2 7 -19 215.55 11.32
 -2 7 -19 225.71 10.82
 -2 7 -19 230.27 10.85
 2 -7 19 214.77 11.67
 -2 7 -19 218.47 10.71
 -2 7 -19 226.4 10.81
 -2 7 -19 215.8 10.67
 2 -7 20 6.62 3.28
 -2 7 -21 317.28 14.29
 -2 7 -21 292.26 14.16
 -2 7 -21 305.72 14.14
 -2 7 -21 304.29 14.18
 -2 7 -21 296.73 14.07
 -2 7 -22 17 2.25
 -2 7 -22 17.11 2.15
 -2 7 -22 16.01 2.04
 -2 7 -22 11.76 1.99
 -2 7 -23 50.56 3.2
 -2 7 -23 50.4 3.29
 -2 7 -23 51.6 3.5
 -2 7 -24 0.28 1.51
 -2 7 -24 1.13 1.65
 -2 7 -24 0.98 1.45
 -2 7 -25 2.77 1.33
 -2 7 -25 3.94 1.61
 -2 7 -25 2.85 1.32
 -2 7 -26 0.28 1.02
 -2 7 -26 -0.27 1.33
 -2 7 -26 -0.11 1.04
 -2 7 -27 5.1 1.16
 -2 7 -27 3.65 0.88
 -2 6 28 75.66 3.51
 2 -6 -28 70.91 3.65
 2 -6 -27 0.31 1.15
 -2 6 27 0.09 0.68
 2 -6 -26 1.67 1.33
 -2 6 26 2.59 0.87
 2 -6 -25 5.52 1.65
 2 -6 -25 4.38 1.31
 2 -6 -24 1.61 1.66
 2 -6 -24 3.11 1.45
 2 -6 -23 58.28 3.75
 -2 6 23 55.41 3.33
 2 -6 -23 57.13 3.55
 -2 6 22 149.89 7.14
 2 -6 -22 138.05 7.23
 2 -6 -22 140.21 7.35
 -2 6 21 49.63 3.31
 2 -6 -21 47.91 3.46
 -2 6 20 271.54 12.5
 2 -6 -20 260 13.57
 2 -6 -20 260.17 12.5
 2 -6 -20 263.53 12.6
 2 -6 -19 97.29 6.7
 2 -6 -19 111.1 5.91
 2 -6 -18 133.31 7.95
 -2 6 18 140.09 7.01
 2 -6 -18 125.82 6.93
 2 -6 -17 50.14 4.49
 -2 6 17 55.56 3.78
 2 -6 -17 57.74 3.75
 2 -6 -16 250.14 12.56
 2 -6 -16 238.84 11.55
 2 -6 -15 1.48 2.19
 2 -6 -15 -0.22 1.76
 2 -6 -14 97.79 6.04
 2 -6 -14 100.52 5.38
 2 -6 -13 225.82 11.32
 2 -6 -13 222.83 10.6
 -2 6 12 1.21 1.17
 2 -6 -12 -0.28 1.47
 2 -6 -12 0.84 1.78
 -2 6 11 88.42 4.45
 -2 6 10 7.49 1.25
 -2 6 9 108.37 5.69
 -2 6 9 106.39 5.18
 -2 6 8 344.21 15.7
 -2 6 8 344.32 15.25
 -2 6 8 331.75 15.15
 -2 6 8 344.41 15.14
 -2 6 7 453.08 20.48
 -2 6 7 452.11 20
 -2 6 7 446.09 19.89
 -2 6 7 445.07 19.87
 -2 6 7 467.88 20.27
 -2 6 6 554.99 24.45
 -2 6 6 564.24 23.96
 -2 6 6 544.72 23.94
 -2 6 6 509.06 23.81
 -2 6 6 536.07 23.79
 -2 6 6 574.94 24.22
 -2 6 5 27.36 2.6
 -2 6 5 25.73 2.09
 -2 6 5 28.07 1.86
 -2 6 5 28.4 2.24
 -2 6 4 758.69 33.02
 -2 6 4 754.48 32.51
 -2 6 4 709.17 32.38
 -2 6 4 767.91 32.77
 -2 6 3 29.44 2.78
 -2 6 3 25.79 2.13
 -2 6 3 26.07 1.72
 -2 6 3 26.31 2.21
 -2 6 2 491.16 21.31
 -2 6 2 475.36 20.78
 -2 6 2 451.96 20.62
 -2 6 2 477.39 21.07
 -2 6 1 226.81 11.39
 -2 6 1 256.58 11.51
 -2 6 1 259.62 10.98
 -2 6 1 219.82 10.72
 -2 6 1 259.6 11.18
 -2 6 0 0.99 1.49
 -2 6 0 0.91 0.81
 -2 6 0 -1 1.82
 -2 6 0 0.29 1.49
 -2 6 0 0.68 1.91
 -2 6 -1 226.38 9.98
 -2 6 -1 242.8 9.85
 -2 6 -1 237.91 10.22
 -2 6 -1 237.28 9.64
 -2 6 -2 462.82 17.29
 -2 6 -2 312.48 17.3
 -2 6 -2 342.42 16.92
 -2 6 -2 439.87 17.5
 -2 6 -3 13.25 2.21
 -2 6 -3 14.13 1.76
 -2 6 -3 15.82 1.8
 -2 6 -3 15.04 2.33
 -2 6 -4 677.65 29.5
 -2 6 -4 694.65 29.82
 -2 6 -4 657.99 29.29
 -2 6 -4 640.07 29.7
 -2 6 -5 66.91 3.77
 -2 6 -5 74.67 3.9
 -2 6 -5 71.61 3.74
 -2 6 -5 63.62 4.15
 -2 6 -5 68.58 3.72
 -2 6 -5 66.76 4.33
 -2 6 -6 497.56 21.5
 -2 6 -6 503.48 21.89
 -2 6 -6 504.97 21.41
 -2 6 -6 473.81 21.42
 -2 6 -6 494.16 21.49
 -2 6 -6 482.94 21.61
 -2 6 -6 485.11 21.49
 -2 6 -6 485.64 21.46
 -2 6 -6 458.55 21.25
 -2 6 -6 462.26 21.34
 -2 6 -6 488.66 21.49
 -2 6 -7 482.62 20.97
 -2 6 -7 472.88 21.16
 -2 6 -7 449.43 20.9
 -2 6 -7 491.18 21.17
 -2 6 -7 504.81 21.53
 -2 6 -7 473.79 21.02
 -2 6 -7 472 21.13
 -2 6 -7 486.92 21.15
 -2 6 -7 477.58 21.24
 -2 6 -7 487.53 21.18
 -2 6 -7 466.06 21.14
 -2 6 -7 456.37 21.13
 -2 6 -8 149.6 7.31
 -2 6 -8 166.4 7.7
 -2 6 -8 163.34 7.22
 -2 6 -8 151.58 7.15
 -2 6 -8 153.6 7.43
 -2 6 -8 143.67 7.11
 -2 6 -8 152.68 7.38
 -2 6 -8 157.13 7.43
 -2 6 -8 142.67 7.36
 -2 6 -8 152.43 7.34
 -2 6 -8 148.95 7.37
 -2 6 -8 160.87 7.28
 -2 6 -9 84.78 4.5
 -2 6 -9 81.23 4.58
 -2 6 -9 86.09 4.54
 -2 6 -9 91.19 4.58
 -2 6 -9 69.77 4.25
 -2 6 -9 88.87 4.49
 -2 6 -9 89.48 4.74
 -2 6 -9 89.25 4.26
 -2 6 -9 80.94 4.2
 -2 6 -9 85.32 4.58
 -2 6 -9 89.83 4.42
 -2 6 -9 80.8 5.16
 -2 6 -9 87.19 4.22
 -2 6 -9 80.93 4.51
 -2 6 -10 109.66 5.37
 -2 6 -10 120.87 5.73
 -2 6 -10 114.42 5.7
 -2 6 -10 118.39 5.77
 -2 6 -10 110.51 5.56
 -2 6 -10 106.43 5.37
 -2 6 -10 107.92 6.37
 -2 6 -10 101.65 5.45
 -2 6 -10 112.46 5.65
 -2 6 -10 104.76 5.57
 -2 6 -10 108.53 5.32
 -2 6 -10 115.91 5.75
 -2 6 -10 115.7 5.64
 -2 6 -11 95.79 4.92
 -2 6 -11 91.96 4.95
 -2 6 -11 82.34 4.47
 -2 6 -11 83.88 4.67
 -2 6 -11 89.94 4.75
 -2 6 -11 84.91 4.49
 -2 6 -11 92.02 5.52
 -2 6 -11 81.23 4.57
 -2 6 -11 96.13 4.91
 -2 6 -11 85.11 4.4
 -2 6 -11 96.15 4.87
 -2 6 -11 98.85 4.84
 -2 6 -11 96.39 5.02
 -2 6 -12 22.1 2.01
 -2 6 -12 17.45 2.67
 -2 6 -12 20.65 1.95
 -2 6 -12 19.81 1.7
 2 -6 12 22.75 3.08
 -2 6 -12 16.91 1.84
 -2 6 -12 19.9 2.19
 -2 6 -12 20.42 2.2
 -2 6 -12 17.39 1.67
 -2 6 -12 19.43 2.23
 -2 6 -12 19.44 1.82
 -2 6 -12 17.93 2.11
 -2 6 -12 20.85 2.33
 -2 6 -12 22.12 2.11
 -2 6 -13 47.87 2.73
 -2 6 -13 46.6 3.06
 -2 6 -13 43.18 3.29
 -2 6 -13 49.95 3.26
 2 -6 13 43.18 3.96
 -2 6 -13 46.03 3.18
 -2 6 -13 45.77 3.21
 -2 6 -13 41.95 3.26
 -2 6 -13 43.85 2.89
 -2 6 -13 42.94 3.06
 -2 6 -13 44.62 3.08
 -2 6 -13 38.01 3.71
 -2 6 -14 59.7 3.76
 -2 6 -14 55.79 3.32
 -2 6 -14 64.07 3.62
 -2 6 -14 65.06 3.9
 -2 6 -14 60.75 4.06
 2 -6 14 55.79 4.85
 -2 6 -14 62.84 3.94
 -2 6 -14 58.35 3.9
 -2 6 -14 60.41 3.92
 -2 6 -14 66.5 3.84
 -2 6 -14 58.27 4.57
 -2 6 -14 61.21 3.82
 -2 6 -15 14.28 2.06
 -2 6 -15 11.85 1.53
 -2 6 -15 13.69 1.76
 -2 6 -15 13.11 2.1
 -2 6 -15 9.8 2.24
 2 -6 15 12.04 3.31
 -2 6 -15 10.47 2.29
 -2 6 -15 13.78 2.13
 -2 6 -15 11.67 2.68
 -2 6 -15 12.28 1.97
 -2 6 -15 11.5 2.03
 -2 6 -16 137.03 6.94
 2 -6 16 132.98 7.91
 -2 6 -16 141.58 7.13
 -2 6 -16 131.12 6.96
 -2 6 -16 138.35 6.87
 -2 6 -16 128.86 6.65
 -2 6 -16 121.9 6.38
 -2 6 -16 130.39 6.97
 -2 6 -16 141.72 7.12
 -2 6 -16 131.61 7.66
 -2 6 -17 168.47 8.4
 2 -6 17 170.71 9.49
 -2 6 -17 165.98 8.62
 -2 6 -17 183.4 8.52
 -2 6 -17 167.44 8.37
 -2 6 -17 165.78 8.19
 -2 6 -17 154.86 7.9
 -2 6 -17 169.6 8.49
 -2 6 -17 167.71 8.57
 -2 6 -17 175.73 9.25
 -2 6 -18 185.73 9.06
 2 -6 18 168.25 10.04
 -2 6 -18 193.51 9.19
 -2 6 -18 194.04 9.06
 -2 6 -18 184.42 8.85
 -2 6 -18 166.22 8.52
 -2 6 -18 184.58 9.13
 -2 6 -18 178.03 9.18
 -2 6 -18 199.58 9.99
 2 -6 19 84.99 5.93
 -2 6 -19 74.49 4.67
 -2 6 -19 74.04 4.51
 -2 6 -19 75.98 4.26
 -2 6 -19 74.11 4.56
 -2 6 -19 77.75 4.74
 -2 6 -19 70.03 4.47
 -2 6 -19 69.94 5.26
 2 -6 20 197.71 10.85
 -2 6 -20 214.63 10.04
 -2 6 -20 211.87 9.89
 -2 6 -20 210.3 10.02
 -2 6 -20 202.01 10.68
 -2 6 -20 196.22 9.88
 -2 6 -20 196.13 9.84
 -2 6 -20 188.59 9.61
 2 -6 21 -1.02 2.88
 -2 6 -21 2.22 2.36
 -2 6 -22 241.82 11.61
 -2 6 -22 265.25 11.84
 -2 6 -22 234.64 11.75
 -2 6 -22 241.44 11.8
 -2 6 -22 273.52 12.05
 -2 6 -23 7.9 1.48
 -2 6 -23 9.01 2.04
 -2 6 -23 7.95 1.79
 -2 6 -24 2.04 1.17
 -2 6 -24 1.27 1.82
 -2 6 -24 2.66 1.47
 -2 6 -25 1.22 1.4
 -2 6 -25 2.36 1.34
 -2 6 -26 -0.8 1.52
 -2 6 -26 1.12 1.15
 -2 6 -26 -0.99 1.14
 -2 6 -27 4.19 0.96
 -2 6 -27 3.31 1.38
 -2 6 -28 122.76 5.79
 2 -5 -29 139.63 6.46
 -2 5 28 23.52 1.36
 2 -5 -28 24.48 1.86
 -2 5 27 18.18 1.32
 2 -5 -27 20.61 1.92
 2 -5 -26 5.95 1.63
 2 -5 -25 4.19 1.71
 2 -5 -25 3.77 1.31
 2 -5 -24 56.25 3.6
 2 -5 -24 57.31 3.25
 2 -5 -23 4 1.57
 -2 5 23 5.21 1.41
 -2 5 22 226.63 11.39
 -2 5 22 228.11 10.49
 2 -5 -22 213.34 10.66
 -2 5 21 206.63 10.02
 2 -5 -21 208.1 10.28
 -2 5 21 234.87 11.09
 -2 5 21 209.23 10.14
 2 -5 -21 223.51 10.55
 -2 5 20 13.16 1.79
 2 -5 -20 14.29 2.86
 -2 5 20 13.68 2.42
 2 -5 -20 12.14 2.36
 2 -5 -19 30.87 3.64
 -2 5 19 35.18 2.79
 -2 5 19 32.26 2.49
 2 -5 -19 31.56 3
 -2 5 19 40.44 3.37
 2 -5 -18 28.33 3.47
 -2 5 18 29.73 2.67
 -2 5 18 27.28 2.29
 2 -5 -18 28.63 2.82
 -2 5 18 33.5 3.22
 2 -5 -17 42.85 4.05
 -2 5 17 43.53 3.21
 -2 5 17 42 2.74
 2 -5 -17 45.94 3.36
 -2 5 17 39.86 3.59
 2 -5 -16 7.28 2.45
 -2 5 16 8.56 2.12
 2 -5 -16 10.19 2.12
 -2 5 15 392.27 18.54
 2 -5 -15 396.79 18.11
 2 -5 -15 396.25 18.86
 2 -5 -14 174.32 8.53
 -2 5 14 175.8 8.91
 -2 5 14 172.48 8.06
 2 -5 -14 173.88 9.18
 -2 5 13 261.65 12.14
 -2 5 13 247.38 11.3
 2 -5 -13 244.01 12.28
 -2 5 12 497.98 22.28
 -2 5 12 483.76 21.53
 -2 5 11 8.45 1.31
 -2 5 11 8.17 1.75
 -2 5 11 9.51 1.36
 -2 5 10 62.03 3.25
 -2 5 10 55.69 3.47
 2 -5 -10 65.21 3.99
 -2 5 10 59.63 3.17
 -2 5 10 69.45 3.49
 -2 5 9 41.59 2.44
 -2 5 9 42.16 2.79
 2 -5 -9 44.15 3.12
 -2 5 9 47.72 2.71
 -2 5 9 44.33 2.39
 -2 5 8 348.86 15.88
 -2 5 8 349.63 15.75
 -2 5 7 315.17 14.55
 -2 5 7 319.98 14.4
 -2 5 6 26.43 2.36
 -2 5 6 27.67 2
 -2 5 6 29.89 2.19
 -2 5 5 2305.25 100.18
 -2 5 5 2308.27 99.8
 -2 5 5 2288.49 100
 -2 5 4 471.9 21.55
 -2 5 4 488.38 21.17
 -2 5 4 472.85 21.37
 -2 5 3 1819.91 77.27
 -2 5 3 1778.19 77.78
 -2 5 3 1733.18 77.36
 -2 5 3 1784.14 77.59
 -2 5 2 1557.2 71.22
 -2 5 2 1723.54 70.88
 -2 5 2 1733.83 71.32
 -2 5 2 1703.52 70.74
 -2 5 1 1450.47 60.85
 -2 5 1 1513.3 60.45
 -2 5 1 1341.92 60.77
 -2 5 1 1402.68 60.6
 -2 5 1 1313.99 60.25
 -2 5 0 10.33 1.6
 -2 5 0 7.4 0.9
 -2 5 0 6.06 1.48
 -2 5 0 12.28 2
 -2 5 0 6.81 2.05
 -2 5 -1 1402.16 50.75
 -2 5 -1 1437.38 50.29
 -2 5 -1 1339.3 50.65
 -2 5 -1 1487.7 50.55
 -2 5 -2 1674.78 58.34
 -2 5 -2 1550.72 58.05
 -2 5 -2 1168.55 58.05
 -2 5 -2 1166.91 57.7
 -2 5 -3 1501.02 66.14
 -2 5 -3 1513.44 65.9
 -2 5 -3 1526.53 66.12
 -2 5 -3 1508.58 65.71
 -2 5 -4 490.41 23.69
 -2 5 -4 516.27 23.42
 -2 5 -4 537.8 23.69
 -2 5 -4 550.48 23.27
 -2 5 -5 1557.73 72.5
 -2 5 -5 1696.08 72.25
 -2 5 -5 1708.87 72.45
 -2 5 -5 1655.71 72.03
 -2 5 -6 11.23 2.16
 -2 5 -6 12.7 1.83
 -2 5 -6 13.14 1.52
 -2 5 -6 13.12 1.62
 -2 5 -7 33.99 3.16
 -2 5 -7 36.39 2.49
 -2 5 -8 297.36 14.07
 -2 5 -8 329.57 14.28
 -2 5 -8 311.58 14.07
 -2 5 -8 310.97 14.08
 -2 5 -8 316.81 14.14
 -2 5 -8 311.05 14.11
 -2 5 -8 308.24 14.08
 -2 5 -9 0.14 1.04
 -2 5 -9 1.18 1.31
 -2 5 -9 0.87 1.13
 -2 5 -9 1.27 1.51
 -2 5 -9 0.35 1.55
 -2 5 -9 0.14 1.2
 -2 5 -9 2.39 1.26
 -2 5 -9 -0.08 1.28
 -2 5 -9 0.15 1.46
 -2 5 -9 0.87 1.13
 -2 5 -9 1.33 1.45
 -2 5 -10 7.95 1.22
 -2 5 -10 6.94 1.22
 -2 5 -10 9.48 1.63
 -2 5 -10 5.81 1.66
 -2 5 -10 8.3 1.38
 -2 5 -10 7.51 1.48
 -2 5 -10 9.14 1.75
 -2 5 -10 9.61 1.68
 -2 5 -10 10.45 1.63
 -2 5 -10 10.91 1.73
 -2 5 -10 8.99 1.58
 -2 5 -10 5.77 1.37
 -2 5 -10 5.45 1.28
 -2 5 -11 38.04 2.54
 -2 5 -11 28.65 2.41
 -2 5 -11 29.97 2.11
 -2 5 -11 32.4 2.49
 -2 5 -11 30.76 1.97
 -2 5 -11 27.75 2.12
 -2 5 -11 30.92 2.29
 2 -5 11 31.37 3.08
 -2 5 -11 31.98 3.08
 -2 5 -11 30.98 2.59
 -2 5 -11 30.81 2.42
 -2 5 -11 30.56 2.3
 -2 5 -11 30.47 2.35
 -2 5 -11 30.55 2.1
 -2 5 -12 167.08 7.91
 -2 5 -12 170.95 7.95
 -2 5 -12 186.97 8.07
 -2 5 -12 161.86 8.02
 -2 5 -12 185.08 8.81
 -2 5 -12 143.73 7.51
 -2 5 -12 172.37 8.13
 2 -5 12 184.86 8.7
 -2 5 -12 158.18 7.48
 -2 5 -12 166.87 7.9
 -2 5 -12 156.18 7.65
 -2 5 -12 163.23 7.73
 -2 5 -12 166.2 7.94
 -2 5 -13 63.69 3.95
 -2 5 -13 64.14 4
 -2 5 -13 71.6 4.06
 2 -5 13 71.16 4.74
 -2 5 -13 68.39 3.9
 -2 5 -13 70.47 3.86
 -2 5 -13 71.9 4.68
 -2 5 -13 63.88 3.85
 -2 5 -13 60.28 3.6
 -2 5 -13 67.36 3.71
 -2 5 -13 63.96 4.05
 -2 5 -14 69.13 4.96
 -2 5 -14 72.59 4.39
 -2 5 -14 73.71 4.14
 2 -5 14 71.89 5.07
 -2 5 -14 64.23 4.05
 -2 5 -14 69.35 3.84
 -2 5 -14 69.22 4.16
 -2 5 -14 77.82 4.29
 -2 5 -14 73.73 4.33
 -2 5 -14 74.61 4.35
 -2 5 -15 52.07 4.36
 2 -5 15 47.88 4.46
 -2 5 -15 59.25 3.62
 -2 5 -15 52.72 3.76
 -2 5 -15 54.21 3.48
 -2 5 -15 52.7 3.18
 -2 5 -15 56.71 3.56
 -2 5 -15 53.81 3.81
 -2 5 -15 59.07 3.65
 2 -5 16 8.2 3.25
 -2 5 -16 9.94 2.74
 -2 5 -16 9 2.24
 -2 5 -16 10.16 1.88
 -2 5 -16 8.49 1.5
 -2 5 -16 6.91 1.74
 -2 5 -16 10.44 1.96
 -2 5 -16 8.96 2.46
 -2 5 -16 7.12 2.05
 2 -5 17 -1.15 3.34
 -2 5 -17 1.75 2.2
 -2 5 -17 -0.12 1.74
 -2 5 -17 0.22 2.44
 -2 5 -17 0.55 1.53
 -2 5 -17 -0.08 1.43
 -2 5 -17 0.86 2.02
 -2 5 -17 0.12 1.61
 -2 5 -18 125.6 7.22
 -2 5 -18 130.11 6.52
 -2 5 -18 114.19 6.17
 2 -5 18 116.06 7.39
 -2 5 -18 108.73 5.84
 -2 5 -18 119.83 6.28
 -2 5 -18 118.64 6.51
 -2 5 -18 116.73 6.31
 -2 5 -19 56.33 4.82
 2 -5 19 51.43 5.1
 -2 5 -19 59.67 3.94
 -2 5 -19 54.21 4.15
 -2 5 -19 65.38 3.96
 -2 5 -19 61.24 3.53
 -2 5 -19 65.12 3.99
 -2 5 -19 65.49 4.21
 2 -5 20 8.63 3.37
 -2 5 -20 12.05 1.99
 -2 5 -20 10.88 2.6
 -2 5 -20 7.56 1.52
 -2 5 -20 10.84 1.95
 -2 5 -20 7.79 2.23
 -2 5 -20 4.09 1.85
 -2 5 -20 4.1 2.56
 2 -5 21 240.36 13.55
 -2 5 -21 268.19 12.81
 -2 5 -21 272.67 12.81
 -2 5 -21 278.3 12.78
 -2 5 -21 275.33 12.93
 -2 5 -21 283.87 13.77
 -2 5 -22 223.53 11.51
 2 -5 22 214.86 11.33
 -2 5 -23 63.72 4.11
 -2 5 -23 62.95 3.74
 -2 5 -23 61.16 3.79
 -2 5 -24 45.86 3.11
 -2 5 -24 51.06 3.28
 -2 5 -24 50.06 3.49
 -2 5 -24 47.94 3.09
 -2 5 -25 22.38 2.03
 -2 5 -25 29.4 2.2
 -2 5 -25 28.5 2.52
 -2 5 -25 23.46 2.06
 -2 5 -26 14.38 1.58
 -2 5 -26 17.27 1.64
 -2 5 -26 14.55 1.58
 -2 5 -26 16.48 2.04
 -2 5 -27 37.51 2.48
 -2 5 -27 32.81 2.04
 -2 5 -27 31.97 2.04
 -2 5 -28 24.59 1.88
 2 -4 -30 44.42 2.33
 2 -4 -29 34.27 2.22
 2 -4 -28 71.39 3.9
 2 -4 -27 56.46 3.49
 2 -4 -26 3.08 1.78
 -2 4 26 2.65 1.21
 2 -4 -25 7.74 1.99
 -2 4 25 7.03 1.39
 2 -4 -24 11.49 2.25
 -2 4 24 10.9 1.68
 -2 4 23 99.64 5.59
 2 -4 -23 88.27 6.44
 -2 4 22 13.87 2.6
 2 -4 -22 13.03 2.23
 2 -4 -22 12.71 1.88
 2 -4 -22 12.52 2.43
 -2 4 21 219.16 10.9
 2 -4 -21 198.19 10.28
 -2 4 20 32.91 3.32
 -2 4 20 38.38 2.72
 2 -4 -20 33.7 3.01
 2 -4 -20 34.34 3.17
 -2 4 19 98.1 5.77
 2 -4 -19 79.28 4.98
 2 -4 -19 94.17 5.36
 2 -4 -19 88.01 5.99
 -2 4 19 88.42 4.88
 -2 4 18 17.09 2.55
 2 -4 -18 15.65 3.04
 -2 4 18 14.74 2.05
 2 -4 -18 18.39 2.55
 2 -4 -17 109.54 6.9
 -2 4 17 113.5 5.97
 -2 4 17 121.86 6.76
 2 -4 -17 115.49 6.27
 -2 4 16 73.66 3.63
 2 -4 -16 71.83 4.91
 -2 4 16 58.34 3.94
 -2 4 16 70.19 4.61
 2 -4 -16 67.48 4.28
 -2 4 15 14.24 1.46
 2 -4 -15 15.62 2.48
 -2 4 15 16.38 2.24
 -2 4 14 245.52 11.03
 2 -4 -14 257.2 12.15
 -2 4 14 245.96 11.86
 -2 4 14 237.65 11.02
 -2 4 13 282.97 12.92
 -2 4 13 304.94 13.77
 -2 4 13 288.79 12.93
 -2 4 12 176.37 8.19
 -2 4 12 177.05 8.21
 -2 4 12 196.35 9.03
 -2 4 11 392.5 16.49
 -2 4 11 357.35 16.45
 2 -4 -11 380.75 17.12
 -2 4 11 365.35 16.31
 -2 4 11 358.55 16.29
 -2 4 10 2.96 1.09
 2 -4 -10 2.85 1.75
 -2 4 10 2.27 0.92
 -2 4 10 2.95 1.08
 -2 4 9 8.24 1.66
 -2 4 9 8.86 1.27
 2 -4 -9 8.59 1.78
 -2 4 9 9.84 1.39
 -2 4 8 191.87 9.1
 -2 4 8 189.34 9.02
 -2 4 8 197.97 9.33
 2 -4 -8 208.24 9.39
 -2 4 7 371.88 17.39
 -2 4 7 386.74 17.33
 -2 4 7 401.17 17.54
 2 -4 -7 397.64 17.53
 -2 4 6 1307.93 57.16
 2 -4 -6 1358.6 57.27
 -2 4 6 1268.95 57.23
 -2 4 5 61.8 3.42
 -2 4 5 54.86 3.24
 -2 4 4 1733.83 76.65
 -2 4 4 1782.87 76.55
 -2 4 3 1459.44 61.99
 -2 4 3 1389.35 61.82
 -2 4 2 1193.23 50.2
 -2 4 2 1099.14 50.5
 -2 4 1 925.63 38.96
 -2 4 1 858.57 38.44
 -2 4 1 955.23 38.83
 -2 4 1 873.85 38.95
 -2 4 0 230.13 10.73
 -2 4 0 243.9 11.29
 -2 4 0 264.53 11.17
 -2 4 -1 878.23 40.77
 -2 4 -1 975.47 40.83
 -2 4 -1 934.77 40.63
 -2 4 -2 1207.92 46.88
 -2 4 -2 1201.81 46.55
 -2 4 -3 1427.5 64.91
 -2 4 -3 1564.19 64.89
 -2 4 -3 1471.45 64.7
 -2 4 -4 1048.25 48.83
 -2 4 -4 1181.19 48.77
 -2 4 -4 1106.62 48.59
 -2 4 -5 158.81 8.13
 -2 4 -5 166.71 7.82
 -2 4 -5 164.01 7.68
 -2 4 -6 995.17 43.92
 -2 4 -6 1015.25 43.64
 -2 4 -6 980.07 43.53
 -2 4 -7 310.43 14.02
 -2 4 -7 292.66 13.53
 -2 4 -7 297.4 13.45
 -2 4 -8 169.98 8.52
 -2 4 -8 167.9 7.93
 -2 4 -8 168.6 7.88
 -2 4 -9 74.35 4.7
 -2 4 -9 74.41 3.9
 -2 4 -9 79.22 3.99
 -2 4 -10 -0.45 1.4
 -2 4 -10 5.21 1.56
 2 -4 10 -0.23 1.96
 -2 4 -10 1.43 0.97
 -2 4 -10 0.13 1.2
 -2 4 -10 -0.6 1.46
 -2 4 -10 1.17 1.45
 -2 4 -10 1.2 1.27
 -2 4 -10 0.48 1.15
 -2 4 -10 1.5 0.94
 -2 4 -11 117.09 5.68
 -2 4 -11 106.59 5.43
 -2 4 -11 109.21 5.29
 -2 4 -11 106.69 5.53
 -2 4 -11 113.75 5.59
 -2 4 -11 108.06 5.58
 -2 4 -11 114.73 5.41
 -2 4 -11 102.59 5.31
 -2 4 -11 113.62 5.5
 -2 4 -11 109.63 5.54
 -2 4 -12 27.04 2.19
 2 -4 12 28.99 3.07
 -2 4 -12 24.74 2.19
 -2 4 -12 26.98 2.31
 -2 4 -12 28.82 2.24
 -2 4 -12 24.4 2.29
 -2 4 -12 27.29 3.03
 -2 4 -12 27.8 2.15
 -2 4 -12 26.87 2.42
 -2 4 -12 27.03 2.06
 -2 4 -13 398.55 17.56
 -2 4 -13 368.52 17.21
 2 -4 13 363.53 17.84
 -2 4 -13 365 17.36
 -2 4 -13 396.72 18.2
 -2 4 -13 390.69 17.35
 -2 4 -13 415.11 17.52
 -2 4 -13 386.77 17.48
 -2 4 -13 392.48 17.4
 -2 4 -13 379.71 17.41
 2 -4 14 24.79 3.19
 -2 4 -14 27.41 1.99
 -2 4 -14 24.23 2.25
 -2 4 -14 25.74 2.49
 -2 4 -14 16.76 2.8
 -2 4 -14 22.35 2.17
 -2 4 -14 29.38 2.61
 -2 4 -14 23.64 2.24
 -2 4 -15 22.62 1.98
 2 -4 15 26.49 3.45
 -2 4 -15 26.1 2.35
 -2 4 -15 25.87 2.59
 -2 4 -15 24.67 2.76
 -2 4 -15 22.25 3.06
 -2 4 -15 22.73 2.22
 -2 4 -15 22.97 2.2
 -2 4 -16 0.77 1.26
 2 -4 16 -1.67 2.86
 -2 4 -16 0.2 1.54
 -2 4 -16 2.42 2.41
 -2 4 -16 2.14 1.73
 -2 4 -16 2.07 1.99
 -2 4 -16 1.08 1.65
 2 -4 17 149.3 8.57
 -2 4 -17 150.39 7.55
 -2 4 -17 160.24 7.84
 -2 4 -17 160.6 7.99
 -2 4 -17 154.98 8.66
 -2 4 -17 148.7 7.69
 -2 4 -17 163.89 7.85
 -2 4 -18 11.02 2.27
 2 -4 18 7.27 3.36
 -2 4 -18 9.73 1.61
 -2 4 -18 12.94 1.92
 -2 4 -18 11.63 3.03
 -2 4 -18 6.72 1.85
 -2 4 -18 11.81 1.95
 -2 4 -18 11.05 2.45
 -2 4 -19 76.68 4.46
 2 -4 19 83.84 5.9
 -2 4 -19 86.46 4.85
 -2 4 -19 82.85 5.88
 -2 4 -19 84.88 4.93
 -2 4 -19 88.53 4.76
 -2 4 -19 82.97 4.79
 -2 4 -19 80.07 5.13
 -2 4 -20 103.69 6.52
 -2 4 -20 101.95 5.63
 -2 4 -20 97.48 5.37
 -2 4 -20 91.6 5.26
 2 -4 20 85.61 6.13
 -2 4 -20 89.81 4.98
 -2 4 -20 100.28 5.28
 -2 4 -21 210.49 10.43
 -2 4 -21 188.31 9.3
 -2 4 -21 187.98 9.07
 2 -4 21 177.19 9.86
 -2 4 -21 166.35 8.72
 -2 4 -21 198.1 9.1
 -2 4 -22 78.54 5.54
 2 -4 22 61.21 4.91
 -2 4 -22 71.67 4.49
 2 -4 23 72.24 5
 -2 4 -23 71.79 4.13
 -2 4 -24 67.14 4.14
 -2 4 -24 66.33 3.78
 -2 4 -24 61.88 3.84
 -2 4 -25 1.4 1.48
 -2 4 -25 0.63 1.24
 -2 4 -25 2.4 1.76
 -2 4 -26 28.9 2.5
 -2 4 -26 34.52 2.38
 -2 4 -26 29.69 2.11
 -2 4 -27 81.63 4.05
 -2 4 -27 77.99 3.88
 -2 4 -28 64.47 3.33
 -2 4 -28 65.03 3.48
 -2 4 -29 34.1 2.01
 2 -3 -30 4.23 0.99
 2 -3 -29 58.73 2.89
 -2 3 29 45.04 2.29
 2 -3 -28 80.58 4.36
 -2 3 27 49.22 2.8
 2 -3 -27 52.4 3.31
 -2 3 26 22.43 1.9
 2 -3 -26 24.2 2.44
 2 -3 -25 46.49 3.4
 -2 3 24 30.26 3
 2 -3 -24 29.81 4.25
 2 -3 -23 44.43 3.39
 2 -3 -23 49.34 5.06
 2 -3 -23 51.27 3.79
 -2 3 23 54.86 4.07
 2 -3 -22 115.09 6.6
 2 -3 -22 124.95 8.27
 2 -3 -22 136.45 7.09
 -2 3 22 145.12 7.63
 -2 3 21 3.97 2.24
 2 -3 -21 4.58 2.35
 2 -3 -20 40.17 3.26
 2 -3 -20 48.95 3.7
 -2 3 20 47.58 4.05
 2 -3 -19 0.41 2.16
 -2 3 19 0.72 1.38
 -2 3 19 1 1.99
 2 -3 -19 1.12 1.85
 2 -3 -18 138.26 7.06
 2 -3 -18 121.64 7.67
 -2 3 18 126.65 6.49
 2 -3 -18 122.52 6.62
 2 -3 -17 43.85 3.47
 2 -3 -17 43.24 3.16
 2 -3 -17 39.35 4
 -2 3 17 46.41 2.96
 -2 3 17 51.9 3.76
 -2 3 16 5.56 1.19
 -2 3 16 6.91 1.18
 2 -3 -16 6.55 2.34
 -2 3 16 5.43 1.54
 -2 3 16 5.42 2.08
 -2 3 15 48.32 2.63
 -2 3 15 47.22 2.6
 2 -3 -15 43.66 3.69
 -2 3 15 42.86 2.91
 -2 3 15 47.1 3.6
 -2 3 14 312.9 13.94
 -2 3 14 313.36 13.95
 2 -3 -14 311.93 15.02
 -2 3 14 303.41 14.22
 -2 3 14 326.01 14.8
 -2 3 13 72.48 3.6
 -2 3 13 68.53 3.6
 -2 3 13 78.98 4.43
 -2 3 12 391.19 17.36
 2 -3 -12 399.92 18.27
 -2 3 11 88.07 4.4
 -2 3 11 94.68 5.04
 2 -3 -11 93.35 5.26
 -2 3 10 -0.68 1.1
 2 -3 -10 1.58 1.65
 -2 3 10 0.47 0.96
 -2 3 10 1.29 1.46
 -2 3 9 427.42 19.11
 2 -3 -9 444.34 19.58
 -2 3 9 417.44 19.08
 -2 3 9 453.53 19.51
 -2 3 8 410.45 18.01
 2 -3 -8 419.21 18.36
 -2 3 8 380.57 17.95
 -2 3 8 430.14 18.31
 -2 3 7 423.29 19.51
 2 -3 -7 474.57 19.79
 -2 3 7 422.7 19.48
 -2 3 7 461.67 19.73
 -2 3 6 111.15 5.48
 2 -3 -6 123.49 5.64
 -2 3 6 109.53 5.43
 -2 3 6 111.7 5.65
 -2 3 5 271.02 12.44
 2 -3 -5 288.98 12.46
 -2 3 5 265.54 12.37
 -2 3 5 278.29 12.47
 -2 3 4 76.37 4.06
 -2 3 4 77.97 4.17
 2 -3 -4 87.71 4.05
 -2 3 3 326.81 14.35
 2 -3 -3 332.27 14.12
 -2 3 3 294.01 14.22
 -2 3 3 321.02 14.48
 -2 3 2 296.08 12.69
 2 -3 -2 267.78 12.28
 -2 3 2 265.3 12.54
 -2 3 1 409.3 17.96
 -2 3 1 406.12 17.85
 -2 3 1 391.14 18.03
 -2 3 0 14.38 0.82
 -2 3 0 18.41 1.59
 -2 3 0 17.62 1.94
 -2 3 0 15.44 1.87
 -2 3 -1 403.67 18.43
 -2 3 -1 424.09 18.36
 -2 3 -1 412.03 18.52
 -2 3 -2 277.8 13.67
 -2 3 -2 298.29 13.59
 -2 3 -3 455.09 19.36
 -2 3 -3 423.93 19.26
 -2 3 -3 427.75 19.51
 -2 3 -4 63.69 3.42
 -2 3 -4 61.46 3.29
 -2 3 -4 59.54 3.87
 -2 3 -5 230.43 10.37
 -2 3 -5 230.34 10.31
 -2 3 -5 214.78 10.73
 -2 3 -6 292.71 13.06
 -2 3 -6 288.75 13.43
 -2 3 -6 287.69 13
 -2 3 -7 554.05 21.03
 -2 3 -7 547.23 20.97
 -2 3 -7 580.82 21.08
 -2 3 -7 555.95 21.59
 -2 3 -7 528.52 20.95
 -2 3 -8 684.33 30.54
 -2 3 -8 697.65 30.02
 -2 3 -8 689.1 30.03
 -2 3 -8 681.49 30.01
 -2 3 -8 669.05 30.07
 2 -3 9 411.88 18.83
 -2 3 -9 400.46 19.05
 -2 3 -9 424.71 18.43
 -2 3 -9 433.03 18.51
 -2 3 -9 421.66 18.6
 -2 3 -9 397.06 18.39
 -2 3 -10 1.1 1
 -2 3 -10 -0.13 2.01
 -2 3 -10 1.66 0.89
 2 -3 10 0.1 1.91
 -2 3 -10 0.25 1.25
 -2 3 -10 1.08 1.21
 -2 3 -11 54.14 3.33
 2 -3 11 56.22 3.89
 -2 3 -11 59.52 3.37
 -2 3 -11 65.15 3.39
 -2 3 -11 55.48 3.42
 -2 3 -11 65.06 3.56
 -2 3 -11 56.8 3.25
 -2 3 -11 57.96 3.34
 -2 3 -11 64.42 3.53
 -2 3 -11 56.27 3
 -2 3 -12 345.47 15.88
 -2 3 -12 351.95 15.83
 -2 3 -12 340.95 16.14
 -2 3 -12 353.26 15.98
 -2 3 -12 364.39 15.93
 -2 3 -12 359.59 15.86
 -2 3 -12 342.12 15.94
 -2 3 -13 3.8 1.72
 -2 3 -13 1.01 1.27
 -2 3 -13 2.38 1.31
 2 -3 13 1.47 2.2
 -2 3 -13 1.74 1.33
 -2 3 -13 6.08 2.35
 -2 3 -13 1.07 1.4
 -2 3 -13 1.81 1.2
 -2 3 -13 1.81 1.83
 -2 3 -14 174.2 8.46
 -2 3 -14 167.55 8.25
 -2 3 -14 173.08 8.25
 -2 3 -14 170.22 8.4
 -2 3 -14 181.04 9.14
 2 -3 14 164.26 8.74
 -2 3 -14 168.89 8.14
 -2 3 -14 172.85 8.15
 -2 3 -15 25.33 2.21
 -2 3 -15 22.07 3.1
 -2 3 -15 20.51 2.44
 -2 3 -15 19.93 2.13
 2 -3 15 29.5 3.27
 -2 3 -15 23.18 2.02
 -2 3 -15 23.51 2
 -2 3 -16 24.81 2.18
 -2 3 -16 24.43 3.24
 -2 3 -16 20.06 2
 2 -3 16 25.28 3.25
 -2 3 -16 21.35 2.14
 -2 3 -16 22.99 2.16
 -2 3 -16 23.03 2.56
 -2 3 -17 60.53 3.62
 -2 3 -17 56.75 3.94
 -2 3 -17 64.09 4.75
 2 -3 17 52.38 4.51
 -2 3 -17 59.88 3.55
 -2 3 -17 56.48 3.66
 -2 3 -17 56 3.54
 -2 3 -18 237.55 11.33
 -2 3 -18 227.84 11.01
 -2 3 -18 244.39 12.22
 2 -3 18 215.81 11.73
 -2 3 -18 228.81 10.97
 -2 3 -18 236.89 11.07
 -2 3 -18 231.56 10.94
 -2 3 -19 11.3 1.93
 -2 3 -19 10.06 2.17
 -2 3 -19 6.94 1.74
 2 -3 19 7.33 2.98
 -2 3 -19 6.46 1.75
 -2 3 -19 8.15 2.68
 -2 3 -19 9.87 1.77
 -2 3 -20 126.44 6.64
 -2 3 -20 118.91 7.6
 -2 3 -20 121.2 6.37
 2 -3 20 124.94 7.22
 -2 3 -20 120.5 6.38
 -2 3 -20 125.39 6.36
 -2 3 -21 0.49 2.77
 2 -3 21 -0.38 2.46
 -2 3 -21 3.34 1.62
 -2 3 -21 2.73 1.54
 -2 3 -21 2.95 1.97
 -2 3 -21 2.16 1.51
 -2 3 -22 21.84 3.35
 2 -3 22 15.65 2.65
 -2 3 -22 21.49 2.12
 -2 3 -22 17.84 2.41
 -2 3 -23 23.58 3.27
 2 -3 23 11.49 2.43
 -2 3 -24 20.06 2.34
 -2 3 -24 19.37 1.9
 -2 3 -24 17.53 1.76
 -2 3 -25 36.38 2.9
 -2 3 -25 38.49 2.38
 -2 3 -25 38.75 2.52
 -2 3 -26 38.21 2.84
 -2 3 -26 37.44 2.38
 -2 3 -27 81.18 4.45
 -2 3 -27 87.71 4.49
 -2 3 -28 132.16 6.6
 -2 3 -28 146.86 6.66
 2 -3 29 47.44 2.52
 -2 3 -29 41.57 2.48
 -2 3 -29 50.36 2.53
 2 -2 -30 6.87 1.1
 2 -2 -29 49.63 2.94
 2 -2 -28 25.48 2.07
 -2 2 28 18.35 1.57
 2 -2 -27 55.77 3.54
 -2 2 27 54.72 3.11
 2 -2 -26 43.07 3.17
 2 -2 -25 -0.61 1.86
 -2 2 24 60.33 4.41
 2 -2 -24 57.04 3.43
 2 -2 -24 52.24 5.25
 2 -2 -23 72.98 4.58
 2 -2 -23 81.23 4.97
 -2 2 23 89.61 5.51
 2 -2 -23 77.27 6.3
 2 -2 -22 10.83 3.37
 -2 2 22 14.37 2.68
 2 -2 -22 14.71 2.56
 2 -2 -21 44.73 4.79
 -2 2 21 50.82 4.11
 2 -2 -21 53.48 3.79
 2 -2 -21 40.03 3.33
 -2 2 20 9.32 2.45
 2 -2 -20 10.46 2.19
 2 -2 -20 10.9 2.48
 -2 2 19 5.43 2.25
 2 -2 -19 3.24 1.83
 2 -2 -19 6.24 2.21
 2 -2 -18 7.67 2.12
 -2 2 18 8.6 2.29
 -2 2 18 5.98 1.4
 -2 2 18 7.64 1.26
 2 -2 -18 5.54 1.88
 -2 2 17 91.85 5.6
 -2 2 17 95.64 4.78
 -2 2 17 92.67 4.54
 2 -2 -17 84.33 4.95
 -2 2 16 0.16 1.85
 2 -2 -16 -0.25 1.61
 2 -2 -16 3.29 2.12
 -2 2 16 1.35 1.24
 -2 2 16 2.52 1.04
 -2 2 15 41.57 3.19
 2 -2 -15 33.45 2.73
 -2 2 15 38.72 2.21
 2 -2 -15 36.98 3.39
 -2 2 15 36.56 2.49
 -2 2 15 38.34 2.22
 -2 2 14 46.36 2.52
 2 -2 -14 41.24 3.54
 -2 2 14 46.28 2.84
 -2 2 14 46.88 2.52
 -2 2 14 50.54 3.38
 -2 2 13 630.58 28.15
 -2 2 13 642.99 27.95
 2 -2 -12 322.67 14.33
 -2 2 12 292.44 13.59
 -2 2 11 73.48 3.49
 2 -2 -11 68.83 4.33
 -2 2 11 66.03 3.7
 -2 2 11 67.63 4.07
 -2 2 10 762.57 33.11
 2 -2 -10 800.42 33.75
 -2 2 10 740.22 33.23
 -2 2 10 742.51 33.52
 -2 2 9 45.24 2.59
 2 -2 -9 53.59 3.3
 -2 2 9 49.58 2.83
 -2 2 9 47.64 3.04
 -2 2 8 1010.65 44.36
 -2 2 8 1054.22 44.16
 2 -2 -8 1067.31 44.53
 -2 2 8 956.48 44.14
 -2 2 8 1002.24 44.1
 -2 2 7 347.59 15.49
 -2 2 7 328.57 15.25
 2 -2 -7 357.69 15.6
 -2 2 7 350 15.29
 -2 2 6 14.5 1.43
 2 -2 -6 12.91 1.68
 -2 2 6 13.24 1.57
 -2 2 5 1.16 1.11
 2 -2 -5 -0.05 1.21
 -2 2 5 1.17 1.23
 2 -2 -4 6.94 1.23
 -2 2 4 7.31 1.3
 -2 2 4 7.38 1.22
 -2 2 3 110.33 5.42
 -2 2 3 111.77 5.5
 -2 2 2 2041.52 87.31
 -2 2 2 1985.61 87.2
 -2 2 1 4151.52 179.38
 -2 2 1 4274.69 179.47
 2 -2 -1 4090.32 179.19
 -2 2 0 4702.26 188.3
 -2 2 0 3991.08 188.32
 -2 2 -1 4635.94 191.21
 -2 2 -1 4306.41 190.98
 -2 2 -1 4461.18 191.29
 -2 2 -2 1571.31 73.67
 -2 2 -2 1717.91 74.02
 -2 2 -2 1757.46 73.5
 -2 2 -3 13.29 1.06
 -2 2 -3 10.08 1.46
 -2 2 -3 13.98 2
 -2 2 -4 90.8 4.28
 -2 2 -4 97.5 4.71
 -2 2 -4 89.02 3.95
 -2 2 -5 9.58 1.96
 2 -2 5 6.47 0.44
 -2 2 -5 8.8 0.85
 -2 2 -5 6.2 1.23
 -2 2 -5 7.8 0.93
 -2 2 -6 5.23 1.17
 -2 2 -6 6.25 1.03
 -2 2 -6 6.45 1.16
 -2 2 -6 7.08 2.14
 -2 2 -7 216.88 10.79
 -2 2 -7 234.24 10.31
 -2 2 -7 219.64 10.26
 -2 2 -7 230.74 10.33
 -2 2 -7 232.67 10.29
 2 -2 7 228.36 10.47
 -2 2 -8 211.93 10.56
 -2 2 -8 227.54 10.05
 -2 2 -8 203.92 9.92
 -2 2 -8 228.94 10.12
 -2 2 -8 229.05 10
 2 -2 8 222.33 10.25
 -2 2 -9 88.14 5.27
 -2 2 -9 95.01 4.65
 -2 2 -9 90.54 4.43
 -2 2 -9 94.78 4.75
 2 -2 9 90.94 5.02
 -2 2 -10 185.92 9.12
 2 -2 10 180.65 8.79
 -2 2 -10 171.71 8.21
 -2 2 -10 188.63 8.65
 -2 2 -10 190.84 8.48
 -2 2 -11 45.2 2.87
 -2 2 -11 40.54 2.67
 2 -2 11 40.24 3.31
 -2 2 -12 199.99 9.71
 -2 2 -12 213.2 9.87
 -2 2 -12 210.11 10.02
 2 -2 12 208.16 10.08
 -2 2 -12 212.26 9.76
 -2 2 -12 208.18 9.61
 -2 2 -12 212.54 9.71
 -2 2 -12 204.65 9.79
 -2 2 -13 330.89 14.62
 -2 2 -13 321.03 14.91
 -2 2 -13 320.59 14.53
 -2 2 -13 307.01 14.62
 -2 2 -13 324.23 14.5
 -2 2 -13 308.72 14.54
 -2 2 -13 316.23 14.44
 -2 2 -13 339.47 15.33
 -2 2 -14 2.63 1.26
 -2 2 -14 2.62 1.86
 -2 2 -14 1.56 1.26
 -2 2 -14 1.88 2.38
 -2 2 -14 4.2 1.46
 -2 2 -14 4.86 1.56
 -2 2 -14 3.1 1.24
 2 -2 14 4.42 2.24
 -2 2 -15 1.23 1.73
 -2 2 -15 1.48 1.32
 -2 2 -15 1.71 1.85
 -2 2 -15 0.09 1.42
 -2 2 -15 2.03 2.54
 2 -2 15 -0.54 2.35
 -2 2 -15 0.32 1.29
 -2 2 -15 1.75 1.47
 -2 2 -16 78.92 4.53
 -2 2 -16 71.09 4.07
 2 -2 16 70.51 4.78
 -2 2 -16 67.18 4.07
 -2 2 -16 72.5 3.96
 -2 2 -16 71.81 4.14
 -2 2 -16 72.74 5.11
 2 -2 17 138.09 7.71
 -2 2 -17 143.75 7.18
 -2 2 -17 137.52 7.05
 -2 2 -17 150.04 7.21
 -2 2 -17 139.94 7
 -2 2 -17 152.01 8.35
 -2 2 -18 23.72 3.42
 -2 2 -18 22.07 2.35
 -2 2 -18 25.5 2.2
 -2 2 -18 26.04 2.2
 2 -2 18 22.66 3
 -2 2 -18 22.48 2.35
 -2 2 -19 34.19 4.06
 -2 2 -19 33.58 2.62
 -2 2 -19 38.03 2.64
 2 -2 19 33.7 3.53
 -2 2 -19 31.44 2.74
 -2 2 -19 44.12 3.14
 2 -2 20 10.67 2.57
 -2 2 -20 8.48 1.96
 -2 2 -20 11.28 1.72
 -2 2 -20 10.68 2.12
 -2 2 -20 11.83 3.22
 2 -2 21 1.3 2.07
 -2 2 -21 2.4 1.83
 -2 2 -21 3.61 1.43
 -2 2 -21 2.72 1.98
 -2 2 -21 3.02 3.03
 2 -2 22 -0.19 1.98
 -2 2 -22 2.15 1.71
 -2 2 -22 -1.04 1.31
 -2 2 -22 0.25 1.83
 -2 2 -22 4.27 2.91
 2 -2 23 22.13 2.68
 -2 2 -23 19.96 3.42
 -2 2 -24 129.06 6.66
 -2 2 -25 11.81 1.92
 -2 2 -25 8.4 1.44
 -2 2 -26 165.27 7.27
 -2 2 -26 135.52 6.85
 -2 2 -27 39.84 2.64
 -2 2 -28 37.24 2.37
 -2 2 -28 38.08 2.52
 2 -2 28 40.34 2.59
 2 -2 29 59.43 2.94
 -2 2 -29 57.54 2.93
 2 -1 -30 3.06 0.99
 2 -1 -29 13.15 1.51
 -2 1 29 12.16 1.21
 2 -1 -28 11.67 1.69
 2 -1 -27 74.54 3.95
 2 -1 -27 81.76 4.42
 2 -1 -26 1.81 1.21
 2 -1 -26 1.86 1.69
 2 -1 -25 177.7 8.56
 2 -1 -25 163.81 8.14
 2 -1 -24 16.21 3.52
 -2 1 24 23.95 2.95
 2 -1 -23 4.88 2.07
 -2 1 23 2.3 2.18
 2 -1 -23 4.46 3.25
 2 -1 -23 3.13 1.87
 -2 1 22 115.6 6.66
 2 -1 -22 98.81 6
 2 -1 -22 108.25 7.52
 2 -1 -21 18.41 2.5
 2 -1 -21 24.28 2.79
 -2 1 21 19.68 2.85
 2 -1 -21 22.21 3.82
 2 -1 -20 4.63 2.09
 2 -1 -20 5.6 1.39
 2 -1 -20 4.1 2.13
 2 -1 -20 1.5 3.03
 -2 1 20 5.21 2.28
 2 -1 -19 185.5 10.59
 -2 1 19 178.08 9.68
 2 -1 -19 180.68 9.2
 2 -1 -19 159.71 8.91
 -2 1 19 202.49 8.53
 2 -1 -19 177.63 8.63
 -2 1 18 52.97 3.96
 2 -1 -18 50.16 3.68
 2 -1 -18 47.4 3.38
 -2 1 18 49.15 2.76
 2 -1 -18 47.66 2.94
 -2 1 17 51.58 4.06
 2 -1 -17 57.31 3.71
 -2 1 17 61.88 3.13
 2 -1 -17 54.74 3.23
 -2 1 16 83.96 4.31
 -2 1 16 94.65 5.23
 2 -1 -16 78.26 4.64
 -2 1 16 88.65 4.21
 2 -1 -16 80.99 4.33
 -2 1 15 202.97 9.25
 2 -1 -15 197.88 9.23
 -2 1 15 207.47 9.98
 -2 1 15 196.9 9.1
 2 -1 -15 204.01 9.5
 2 -1 -14 1.02 1.63
 2 -1 -14 -0.17 1.04
 -2 1 14 0.13 1.56
 -2 1 14 0.7 0.89
 -2 1 14 1.3 1.12
 2 -1 -13 14.16 1.91
 -2 1 13 16.65 1.31
 -2 1 13 15.55 1.5
 -2 1 12 204.4 9.57
 -2 1 12 220.78 10.07
 -2 1 11 536.65 23.48
 2 -1 -11 585.82 23.84
 -2 1 11 525.44 23.08
 -2 1 11 503.44 22.92
 -2 1 10 15.41 1.88
 2 -1 -10 12.74 2.15
 -2 1 10 12.18 1.46
 -2 1 10 9.54 1.09
 2 -1 -9 1785.62 72.73
 -2 1 9 1631.65 72.2
 -2 1 9 1630.82 72.43
 -2 1 8 244.27 11.16
 -2 1 7 94.23 4.72
 -2 1 6 1.57 1.15
 -2 1 5 93.75 4.55
 -2 1 4 559.8 24.01
 -2 1 4 535.66 23.96
 -2 1 3 122.57 5.76
 -2 1 3 127.98 6.02
 -2 1 3 129.98 5.92
 2 -1 -3 124.45 6.01
 -2 1 2 72.2 3.54
 -2 1 2 66.21 3.36
 2 -1 -2 59.56 3.35
 -2 1 1 1038.03 46.38
 -2 1 1 1050.92 46.5
 -2 1 1 1126.86 46.5
 -2 1 0 6.9 1.1
 -2 1 0 7.65 1.49
 -2 1 0 7.71 1.37
 -2 1 -1 1088.08 49.41
 -2 1 -1 1146.71 49.62
 -2 1 -1 1205.27 49.52
 -2 1 -2 125.99 5.95
 -2 1 -2 128.82 6.03
 -2 1 -2 136.99 6.29
 -2 1 -3 86 3.94
 -2 1 -3 88.38 4.41
 2 -1 3 77.51 3.6
 2 -1 4 645.53 28.44
 -2 1 -4 674.43 29.01
 2 -1 4 684.42 28.66
 2 -1 5 182.76 8
 -2 1 -5 175.89 8.7
 2 -1 5 182.61 8.25
 -2 1 -6 60.02 3.72
 2 -1 6 57.48 3.09
 -2 1 -7 45.41 3.19
 2 -1 7 45.34 2.82
 -2 1 -8 147.09 7.01
 -2 1 -8 148.7 7.53
 2 -1 8 154.23 7.21
 -2 1 -9 1159.56 51.87
 -2 1 -9 1249.13 52.05
 -2 1 -9 1267.15 52.56
 2 -1 9 1148.51 52.15
 -2 1 -10 201.22 9.04
 -2 1 -10 177.38 8.46
 -2 1 -10 196.18 8.79
 -2 1 -10 205.39 9.47
 2 -1 10 184.04 9.03
 -2 1 -11 538.97 24.57
 -2 1 -11 556.77 24
 -2 1 -11 546.8 24.33
 2 -1 11 518.46 24.16
 2 -1 12 49.3 3.59
 -2 1 -12 48.9 3.08
 -2 1 -12 52.62 3.32
 -2 1 -12 57.73 3.57
 -2 1 -12 52.63 3.18
 -2 1 -12 53.99 3.09
 -2 1 -13 0.13 1.02
 -2 1 -13 1.31 1.58
 -2 1 -13 0.75 1.33
 -2 1 -13 -0.16 2.38
 -2 1 -13 0.94 1.41
 -2 1 -13 2.55 1.58
 -2 1 -13 0.07 1.13
 -2 1 -13 -0.52 1.86
 -2 1 -13 0.08 1.33
 -2 1 -14 32.51 2.42
 -2 1 -14 33.91 2.84
 -2 1 -14 34.61 2.59
 -2 1 -14 32.96 3.5
 -2 1 -14 31.66 2.23
 -2 1 -14 32.12 2.42
 -2 1 -14 32.92 2.43
 -2 1 -14 32.51 2.21
 -2 1 -15 392.87 17.57
 -2 1 -15 370.24 16.46
 -2 1 -15 351.35 16.53
 -2 1 -15 366.34 16.38
 -2 1 -15 356.92 16.53
 -2 1 -15 369.72 16.6
 -2 1 -15 353.12 17.11
 2 -1 15 371.88 16.93
 -2 1 -15 356.92 16.57
 -2 1 -16 32.35 2.56
 -2 1 -16 34.2 2.42
 -2 1 -16 34.05 2.37
 -2 1 -16 34.2 2.57
 -2 1 -16 34.02 3.16
 -2 1 -16 34.17 2.65
 2 -1 16 36.65 3.16
 -2 1 -16 36.34 2.64
 -2 1 -16 29.9 3.77
 -2 1 -17 74.07 4.3
 2 -1 17 73.55 4.77
 -2 1 -17 75.32 4.37
 -2 1 -17 71.92 4.1
 -2 1 -17 67.67 4.86
 -2 1 -17 84.9 5.5
 -2 1 -17 76.73 4.06
 -2 1 -18 85.74 5.63
 2 -1 18 86 5.41
 -2 1 -18 86.16 5.05
 -2 1 -18 99.89 6.39
 -2 1 -18 94.92 4.78
 -2 1 -19 102.28 6.41
 -2 1 -19 107.4 5.43
 -2 1 -19 106.2 6.86
 2 -1 19 104.65 6.12
 -2 1 -19 100.19 5.74
 -2 1 -19 111.29 5.8
 2 -1 20 18.28 2.62
 -2 1 -20 18.08 2.28
 -2 1 -20 21.01 2.43
 -2 1 -20 20.03 3.62
 2 -1 21 0.18 1.83
 -2 1 -21 0.26 2.86
 -2 1 -21 -0.13 1.82
 -2 1 -21 2.35 1.77
 -2 1 -22 50.53 4.98
 -2 1 -22 62.69 3.72
 -2 1 -22 57.74 3.74
 2 -1 23 55.72 4.22
 -2 1 -23 67.5 5.28
 -2 1 -24 12.19 3.12
 -2 1 -24 7.71 1.77
 -2 1 -24 10.68 2.02
 -2 1 -25 246.32 11.54
 -2 1 -26 -0.5 1.4
 -2 1 -27 60.71 3.5
 -2 1 -27 69.91 3.71
 -2 1 -28 13.26 1.38
 2 -1 28 16.14 1.79
 -2 1 -28 16.66 1.75
 2 -1 29 4.76 1.26
 -2 1 -29 5.45 1.2
 -2 1 -30 8.01 0.96
 2 0 -30 1.02 0.79
 2 0 -29 0.48 1.05
 2 0 -29 0.32 0.74
 2 0 -28 25.8 1.8
 2 0 -28 25.79 2.11
 2 0 -27 1.38 1.54
 2 0 -27 2.01 1.2
 2 0 -26 189.01 9.11
 2 0 -26 184.42 8.83
 2 0 -25 22.81 2.48
 2 0 -25 25.41 2.25
 -2 0 24 242.03 11.92
 2 0 -24 235.25 12.89
 2 0 -24 226.95 11.03
 2 0 -23 0.53 1.44
 -2 0 23 3.96 2.16
 2 0 -23 0.96 2.93
 2 0 -23 2.78 1.92
 2 0 -23 3.45 1.99
 2 0 -22 3.19 3.26
 -2 0 22 1.67 2.2
 2 0 -22 2.43 2.08
 2 0 -22 1.09 1.39
 2 0 -21 1.91 1.44
 2 0 -21 4.07 2.97
 2 0 -21 0.22 2.05
 2 0 -21 1.89 2.03
 -2 0 21 1.64 2.2
 2 0 -20 266.1 12.51
 -2 0 20 262.68 13.01
 2 0 -20 235.81 12.22
 2 0 -20 282.42 14.12
 2 0 -20 266.07 12.05
 -2 0 19 21.99 2.82
 2 0 -19 20.95 3.75
 2 0 -19 20.13 2.53
 2 0 -19 18.46 2.36
 2 0 -19 19.81 1.99
 2 0 -18 24.97 2.15
 2 0 -18 24.81 3.74
 -2 0 18 28.32 2.97
 2 0 -18 26.92 2.77
 2 0 -18 22.57 2.58
 -2 0 18 29.29 1.87
 2 0 -17 110.83 5.64
 2 0 -17 108.15 5.87
 2 0 -17 111.35 7.3
 -2 0 17 112.79 5.38
 -2 0 17 121.45 6.48
 2 0 -16 161.23 7.83
 2 0 -16 180.27 9.35
 -2 0 16 165.23 7.6
 -2 0 16 174.8 8.59
 2 0 -16 158.24 8.09
 2 0 -15 11.83 1.93
 -2 0 15 12.21 1.19
 2 0 -15 10.46 2.71
 -2 0 15 12.42 2.19
 2 0 -15 12.31 1.59
 -2 0 14 118.59 5.69
 2 0 -14 120.28 7.07
 -2 0 14 120.93 5.61
 -2 0 14 117.61 6.41
 2 0 -14 124.95 6.09
 2 0 -14 118.38 5.83
 -2 0 13 12.38 1.28
 2 0 -13 14.98 1.89
 -2 0 12 120.93 5.72
 2 0 -12 119.62 6.01
 -2 0 12 126.11 6.36
 -2 0 11 16.67 1.45
 2 0 -11 18.21 1.94
 -2 0 11 15.31 2.15
 -2 0 10 2083.59 93.31
 2 0 -10 2240.14 93.46
 -2 0 10 2178.31 93.68
 2 0 -9 236.43 10.74
 -2 0 9 238.16 10.96
 2 0 -8 579.43 25.43
 -2 0 8 579.72 25.59
 2 0 -7 127.67 6.41
 -2 0 7 120.86 5.91
 2 0 -6 46.69 3.24
 -2 0 6 47.28 2.64
 2 0 -5 81.45 4.47
 -2 0 5 80.46 3.95
 2 0 -4 4.85 1.69
 -2 0 4 5.01 0.95
 -2 0 3 33.7 1.79
 2 0 -3 30.98 2.43
 -2 0 3 33.42 2.23
 -2 0 2 3454.59 159.64
 -2 0 2 3754.73 159.84
 -2 0 1 39.02 2.32
 -2 0 1 42.43 2.45
 -2 0 0 168.09 7.58
 -2 0 0 163.52 7.59
 -2 0 -1 41.03 2.49
 -2 0 -1 36.71 2.35
 2 0 2 4037.62 161.4
 -2 0 -2 4420.03 161.74
 2 0 3 7.72 0.8
 2 0 3 6.46 0.74
 -2 0 -3 6.85 1.74
 2 0 4 64.89 3.01
 2 0 4 60.77 3.04
 2 0 5 182.23 8.03
 2 0 5 179.23 8.11
 -2 0 -5 178.88 8.62
 2 0 6 44.05 2.12
 -2 0 -6 41.99 3.06
 2 0 6 35.59 2.31
 -2 0 -7 87.08 4.2
 2 0 7 79.93 4.17
 2 0 8 1019.75 44.51
 2 0 9 139.86 6.75
 -2 0 -10 2199.45 95.12
 2 0 10 2180.06 95.2
 -2 0 -11 37.99 2.54
 2 0 11 37.28 2.86
 -2 0 -12 98.81 5.14
 -2 0 -12 99.74 5.21
 2 0 12 98.58 5.34
 -2 0 -12 109.02 5.24
 -2 0 -13 24.87 2.1
 -2 0 -13 24.73 2.14
 -2 0 -13 27.58 2.3
 -2 0 -13 25.88 2.21
 -2 0 -14 188.17 8.75
 -2 0 -14 179.94 8.77
 -2 0 -14 184.01 8.76
 -2 0 -14 181.03 8.79
 -2 0 -15 23.1 2.72
 -2 0 -15 28.11 2.25
 -2 0 -15 27.55 3.48
 -2 0 -15 26 2.42
 -2 0 -15 28.19 2.42
 2 0 15 27.74 2.59
 -2 0 -15 25.66 2.38
 -2 0 -16 162.8 8.96
 2 0 16 165.39 8.64
 -2 0 -16 167.07 8.39
 -2 0 -16 169.93 8.39
 -2 0 -16 194.31 9.6
 -2 0 -16 173.28 8.38
 -2 0 -16 174.29 8.34
 2 0 17 99.76 5.99
 -2 0 -17 106.58 5.82
 -2 0 -17 111.96 5.82
 -2 0 -17 121.01 7.16
 -2 0 -17 103.47 6.35
 -2 0 -17 113.43 5.81
 -2 0 -18 39.61 3.69
 -2 0 -18 43.86 3.03
 2 0 18 37.68 3.23
 -2 0 -18 42.22 3.15
 -2 0 -18 38.36 3.07
 -2 0 -18 42.63 3.18
 -2 0 -19 28.73 3.41
 -2 0 -19 37.36 4.33
 -2 0 -19 38.59 2.88
 2 0 19 27.99 2.99
 -2 0 -19 35.87 2.98
 -2 0 -19 32 2.69
 -2 0 -20 274.55 13.29
 2 0 20 231.99 12.05
 -2 0 -20 257.21 11.8
 -2 0 -20 251.74 11.58
 -2 0 -21 15.38 2.37
 -2 0 -21 14.14 3.54
 2 0 21 13.97 2.37
 -2 0 -21 11.71 2.72
 -2 0 -21 17.6 2.11
 -2 0 -22 0.64 1.79
 2 0 22 1.25 1.81
 -2 0 -22 1.52 1.64
 -2 0 -22 0.8 2.99
 -2 0 -23 24.07 3.74
 -2 0 -23 23.8 2.62
 2 0 23 23.63 2.71
 -2 0 -24 196.73 9.52
 -2 0 -24 223.91 11.22
 -2 0 -24 193.82 9.74
 -2 0 -25 4.6 1.52
 2 0 26 183.62 8.18
 -2 0 -26 155.91 7.87
 2 0 27 3.67 1.67
 2 0 28 34.12 2.34
 -2 0 -28 29.76 1.94
 -2 0 -29 0.16 1.09
 2 0 29 -0.48 1.19
 -2 0 -30 0.96 0.74
 2 0 30 0.03 0.8
 2 1 -30 1.8 0.9
 2 1 -29 1.03 0.82
 2 1 -29 0.05 0.95
 2 1 -28 5.88 1.16
 2 1 -28 3.65 1.25
 2 1 -27 125.89 6.16
 2 1 -27 124.45 6.27
 2 1 -26 0.96 1.37
 2 1 -26 1.99 1.53
 2 1 -25 278.94 13.34
 2 1 -25 290.48 13.26
 -2 -1 24 31.71 3.35
 2 1 -24 36.52 4.45
 2 1 -24 30.21 2.73
 2 1 -23 42.25 3.3
 -2 -1 23 46.5 3.95
 2 1 -23 49.96 3.06
 2 1 -23 36.99 4.6
 2 1 -23 42.27 3.25
 -2 -1 22 -0.21 2.2
 2 1 -22 0.32 3.18
 2 1 -22 0.66 1.88
 2 1 -22 1.46 1.55
 2 1 -21 25.76 2.83
 -2 -1 21 23.54 3.06
 2 1 -21 31.15 2.43
 2 1 -21 24.91 4.11
 2 1 -21 25.48 2.8
 2 1 -20 17.77 2.47
 -2 -1 20 17.17 2.7
 2 1 -20 15.87 3.62
 2 1 -20 17.41 2.03
 2 1 -20 15.77 2.45
 2 1 -19 128.74 8.1
 2 1 -19 129.93 6.31
 2 1 -19 110.83 6.47
 -2 -1 19 124.84 7.07
 2 1 -19 125.05 6.61
 -2 -1 18 32.08 3.16
 2 1 -18 29.51 2.84
 2 1 -18 27.95 2.85
 2 1 -18 32.64 2.45
 2 1 -17 6.92 2.07
 -2 -1 17 3.96 2.17
 -2 -1 17 4.01 1.02
 2 1 -17 4.6 2.65
 2 1 -17 4.91 1.53
 2 1 -16 2.54 1.91
 2 1 -16 2.32 1.18
 -2 -1 16 2.62 0.92
 2 1 -16 2.13 2.43
 -2 -1 16 1.06 2.05
 2 1 -16 0.96 1.31
 2 1 -15 91.86 4.68
 2 1 -15 91.58 6.11
 2 1 -15 86.32 4.51
 -2 -1 15 92.88 5.31
 2 1 -15 86.49 4.94
 2 1 -14 3.63 1.76
 2 1 -14 3.84 2.35
 -2 -1 14 2.55 2.07
 2 1 -14 6.26 1.4
 2 1 -13 38.98 2.54
 2 1 -13 39.68 2.79
 -2 -1 12 164.15 7.42
 2 1 -12 160.5 7.77
 -2 -1 12 160.88 8.18
 -2 -1 11 876.24 38.12
 2 1 -11 895.79 39.23
 2 1 -11 874.59 38.35
 -2 -1 11 860.42 38.64
 2 1 -10 2.5 1.66
 2 1 -10 3.58 2.12
 -2 -1 10 3.13 2.25
 2 1 -9 1095.35 47.96
 -2 -1 9 1083.2 48.18
 2 1 -9 1143.49 48.72
 2 1 -8 35.24 2.4
 -2 -1 8 40.09 2.7
 2 1 -8 38.6 3.26
 2 1 -7 92.21 4.54
 2 1 -7 97.18 5.23
 -2 -1 7 89.26 4.66
 2 1 -6 115.82 5.99
 -2 -1 6 109.65 5.37
 2 1 -5 66.14 4.16
 -2 -1 5 73.45 3.61
 -2 -1 4 305.42 13
 2 1 -4 298.64 13.54
 -2 -1 4 273.09 13.16
 -2 -1 3 317.2 14.47
 -2 -1 3 327.97 14.24
 -2 -1 2 316.1 13.58
 -2 -1 2 295.21 13.47
 -2 -1 1 9562.02 416.05
 -2 -1 1 9660.26 415.86
 -2 -1 0 30.38 2.32
 -2 -1 0 30.36 1.84
 2 1 1 9999 429.96
 -2 -1 -1 9894.45 430.03
 2 1 2 254.16 10.66
 -2 -1 -2 219.31 10.79
 2 1 3 271.39 12.02
 2 1 3 271.53 11.85
 -2 -1 -3 273.36 12.26
 2 1 4 270.39 11.63
 2 1 4 254.52 11.53
 -2 -1 -4 271.92 11.95
 2 1 5 276.47 12.67
 2 1 5 300.54 12.72
 2 1 6 261.94 11.91
 2 1 6 274.69 11.92
 2 1 7 2.01 0.96
 -2 -1 -7 2.13 1.34
 2 1 7 2.96 0.96
 2 1 8 4.35 1.09
 -2 -1 -8 7.28 1.49
 2 1 9 480.01 21.26
 2 1 10 3.9 1.28
 2 1 11 514.09 24
 -2 -1 -11 540.72 23.99
 -2 -1 -11 560.52 23.98
 -2 -1 -11 543.29 23.96
 2 1 12 83.14 4.48
 -2 -1 -12 82.99 4.48
 -2 -1 -12 83.18 4.42
 -2 -1 -12 83.78 4.46
 -2 -1 -13 4.14 1.31
 -2 -1 -13 4.24 1.46
 -2 -1 -13 6.46 1.61
 -2 -1 -13 5.11 1.54
 -2 -1 -14 70.66 4.05
 -2 -1 -14 75.93 3.85
 -2 -1 -14 64.34 4.03
 -2 -1 -14 68.76 4.04
 -2 -1 -15 190.02 9.07
 2 1 15 178.76 9.21
 -2 -1 -15 193.04 9.15
 -2 -1 -15 196.67 8.92
 -2 -1 -15 188.22 9.11
 -2 -1 -15 172.49 9.58
 -2 -1 -16 17.26 2.22
 -2 -1 -16 21.71 2.28
 2 1 16 11.07 2.03
 -2 -1 -16 24.21 1.99
 -2 -1 -16 15.04 2.24
 -2 -1 -16 20.72 2.57
 -2 -1 -17 39.89 3.01
 2 1 17 36.68 3.11
 -2 -1 -17 41.26 3.14
 -2 -1 -17 49.38 2.92
 -2 -1 -17 38.15 3.04
 -2 -1 -17 41.42 3.64
 -2 -1 -18 0.24 1.76
 -2 -1 -18 1.08 2.3
 -2 -1 -18 1.34 1.52
 -2 -1 -18 1.83 1.91
 2 1 18 -0.16 1.7
 -2 -1 -18 -0.12 1.96
 -2 -1 -18 1.23 3.18
 -2 -1 -19 74.64 3.96
 -2 -1 -19 62.92 5.37
 2 1 19 65.49 4.39
 -2 -1 -19 60.92 4.2
 -2 -1 -19 67.86 4.24
 -2 -1 -19 58.78 4.76
 -2 -1 -19 61.52 4.08
 -2 -1 -20 39.73 2.84
 -2 -1 -20 41.34 4.61
 2 1 20 33.86 3.3
 -2 -1 -20 45.53 3.34
 -2 -1 -20 38.26 3.8
 -2 -1 -20 42.65 3.25
 -2 -1 -21 10.07 2.24
 -2 -1 -21 11.77 2.66
 -2 -1 -21 9.49 2.14
 2 1 21 8 1.99
 -2 -1 -21 11.1 3.4
 -2 -1 -22 39.94 3.24
 -2 -1 -22 35.67 3.67
 2 1 22 35.01 3.12
 2 1 23 55.38 4.13
 -2 -1 -23 75.31 5.47
 -2 -1 -24 2.05 1.91
 2 1 25 411.1 18.61
 2 1 26 1.81 1.73
 2 1 27 192.49 9.07
 -2 -1 -28 11.55 1.24
 2 1 28 9.83 1.62
 -2 -1 -29 2.91 1.07
 2 1 29 2.76 1.17
 -2 -1 -30 0.37 0.67
 2 2 -30 1.48 0.85
 2 2 -29 28.37 1.79
 2 2 -28 63.37 3.41
 2 2 -27 6.52 1.41
 2 2 -27 3.04 1.33
 2 2 -26 222.95 10.17
 2 2 -26 208.39 10.13
 2 2 -25 11.62 1.85
 2 2 -25 10.75 1.73
 2 2 -25 12.12 1.88
 -2 -2 24 256.26 12.59
 2 2 -24 245.4 11.82
 2 2 -23 83.72 6.52
 2 2 -23 91.95 4.79
 2 2 -23 84.32 4.9
 -2 -2 23 76.79 5.5
 2 2 -23 84.26 4.96
 2 2 -23 89.84 5.02
 2 2 -22 2.26 2.04
 -2 -2 22 3.09 2.27
 2 2 -22 3.39 1.88
 2 2 -22 1.28 3.06
 2 2 -22 3.74 1.67
 -2 -2 21 8.14 2.43
 2 2 -21 7.83 1.73
 2 2 -21 10.33 2.11
 2 2 -21 9.54 3.4
 2 2 -20 26.21 2.84
 2 2 -20 20.12 3.97
 -2 -2 20 27.73 3.23
 2 2 -20 27.23 2.36
 2 2 -20 24.74 2.63
 2 2 -19 16.62 2.25
 -2 -2 19 15.47 2.81
 2 2 -19 13.52 1.88
 2 2 -19 10.98 3.34
 2 2 -19 12.88 1.77
 2 2 -19 13.46 2.41
 2 2 -18 6.46 1.98
 2 2 -18 4.49 2.2
 -2 -2 18 5.95 2.38
 2 2 -18 2.08 1.52
 2 2 -18 4.49 1.42
 2 2 -18 2.53 2.78
 2 2 -17 48.84 3.08
 2 2 -17 45.54 3.44
 -2 -2 17 46.37 3.82
 2 2 -17 45.46 2.94
 2 2 -17 56.17 4.76
 2 2 -16 248.11 11.29
 2 2 -16 243.54 12.73
 -2 -2 16 253.77 12.07
 2 2 -16 246.18 11.52
 2 2 -16 230.22 11.22
 2 2 -15 3.02 1.04
 2 2 -15 1.78 1.45
 2 2 -15 1.79 1.22
 -2 -2 15 -0.43 2.32
 2 2 -15 4.82 2.02
 2 2 -15 -0.91 2.73
 2 2 -14 62.03 3.63
 2 2 -14 62.84 3.34
 -2 -2 14 65.26 4.32
 2 2 -14 65.25 3.52
 2 2 -14 61.5 3.89
 2 2 -14 66.41 4.91
 2 2 -13 263.55 12.15
 2 2 -13 273.5 13.33
 2 2 -13 264.15 12.27
 -2 -2 12 156.11 7.78
 2 2 -12 153.77 7.23
 2 2 -12 145.57 7.34
 -2 -2 11 57.45 4.12
 2 2 -11 65.55 4.62
 2 2 -11 61.56 3.63
 -2 -2 10 1348.78 56.95
 2 2 -10 1310.01 57.61
 2 2 -10 1263.51 56.67
 -2 -2 9 50.44 3.59
 2 2 -9 55.95 3.96
 2 2 -9 48.69 3.06
 -2 -2 8 796.22 33.87
 2 2 -8 738.47 33.69
 2 2 -8 799.73 34.49
 -2 -2 7 182.18 8.51
 2 2 -7 182.52 8.37
 2 2 -7 175.54 9.1
 -2 -2 6 5.04 1.6
 2 2 -6 5.29 1.49
 2 2 -6 4.92 2.23
 -2 -2 5 68.39 3.56
 -2 -2 5 67.86 3.75
 -2 -2 4 103.94 4.65
 -2 -2 4 85.54 4.82
 -2 -2 3 262.65 11.53
 -2 -2 3 255.04 11.79
 -2 -2 2 2528.26 117.33
 -2 -2 2 3278.52 117.71
 -2 -2 1 88.36 3.98
 -2 -2 1 89.23 4.53
 2 2 0 6541.77 288.45
 -2 -2 0 6731.11 288.29
 -2 -2 0 6702.85 288.57
 -2 -2 -1 94.18 5.15
 2 2 1 141.98 5.42
 -2 -2 -2 2202.46 105.36
 2 2 2 2702.03 105.41
 2 2 3 252.35 11.29
 2 2 4 192.78 8.74
 2 2 5 26.29 1.53
 2 2 5 22.18 1.67
 2 2 6 59.66 3.04
 -2 -2 -6 59.86 3.22
 2 2 6 59.11 3.1
 2 2 7 92.03 4.44
 -2 -2 -7 91.56 4.54
 2 2 7 90.23 4.45
 2 2 8 510.98 23.15
 -2 -2 -8 533.88 23.14
 2 2 8 529.36 23.12
 2 2 9 3.89 1.16
 2 2 9 5.46 1.19
 2 2 10 740.09 33.36
 2 2 10 774.98 33.3
 -2 -2 -11 208.81 9.58
 2 2 11 193.37 9.54
 -2 -2 -11 211.84 9.6
 -2 -2 -12 322.96 14.3
 2 2 12 297.25 14.29
 -2 -2 -12 319.02 14.32
 -2 -2 -13 403.03 18.57
 -2 -2 -13 415.94 18.63
 -2 -2 -13 417.74 18.66
 -2 -2 -14 4.69 1.78
 -2 -2 -14 3.41 1.72
 2 2 14 3.62 1.54
 -2 -2 -14 5.76 1.69
 2 2 15 22.14 2.28
 -2 -2 -15 23.62 2.4
 -2 -2 -15 24.89 2.4
 -2 -2 -15 20.37 2.4
 -2 -2 -16 171.18 8.46
 -2 -2 -16 161.75 8.38
 2 2 16 166.16 8.57
 -2 -2 -16 180.47 8.48
 -2 -2 -17 32.3 3.47
 2 2 17 27.28 2.68
 -2 -2 -17 32.84 2.82
 -2 -2 -17 32.95 2.96
 2 2 17 38.26 2.68
 -2 -2 -17 37.7 3.08
 2 2 18 3.44 1.52
 -2 -2 -18 1.54 1.85
 -2 -2 -18 2.06 2.3
 -2 -2 -18 3.98 2
 2 2 18 4.23 1.82
 -2 -2 -18 2.47 2.01
 2 2 19 3.08 1.51
 -2 -2 -19 3.04 1.84
 -2 -2 -19 1.03 1.91
 -2 -2 -19 0.96 2.27
 -2 -2 -19 -0.64 2.02
 2 2 19 1.48 1.75
 2 2 20 17.86 2
 -2 -2 -20 15.45 2.17
 -2 -2 -20 14.68 2.89
 -2 -2 -20 24.04 3.8
 -2 -2 -20 18.57 2.51
 -2 -2 -20 15 2.5
 2 2 20 18.1 2.46
 2 2 21 1.69 1.5
 -2 -2 -21 3.63 1.99
 2 2 21 5.49 1.88
 -2 -2 -21 2.91 2.04
 -2 -2 -21 4.04 2.51
 -2 -2 -21 1.08 3.25
 -2 -2 -22 3.26 2.38
 -2 -2 -22 1.18 1.85
 2 2 22 0.33 1.66
 -2 -2 -22 3.2 2.97
 -2 -2 -22 4.05 2.08
 -2 -2 -23 58.95 5.08
 -2 -2 -23 41.43 4.13
 -2 -2 -24 235.61 11.57
 2 2 24 247.4 11.42
 2 2 25 19.35 2.22
 2 2 26 154.18 7.49
 2 2 27 2.55 1.51
 2 2 28 58.51 3.25
 2 2 29 36.78 2.07
 -2 -2 -29 35.92 2
 2 3 -30 7.06 0.98
 2 3 -29 8.18 1.12
 2 3 -28 25.21 1.9
 2 3 -27 73.77 4.01
 2 3 -26 1.41 1.51
 2 3 -25 197.35 8.84
 2 3 -25 190.17 8.65
 2 3 -24 45.01 3.22
 2 3 -24 50.96 3.14
 2 3 -24 43.9 3.05
 2 3 -23 130.98 7.07
 -2 -3 23 149.19 7.84
 2 3 -22 151.81 7.54
 -2 -3 22 144.14 8.14
 2 3 -22 143.66 7.39
 2 3 -22 142.87 7.49
 2 3 -22 145.59 7.32
 -2 -3 21 3.67 2.39
 2 3 -21 3.19 1.71
 2 3 -21 3.74 1.84
 -2 -3 20 26.24 3.36
 2 3 -20 21.8 2.21
 2 3 -20 21.14 2.68
 2 3 -20 22.58 2.35
 2 3 -20 19 2.36
 2 3 -19 94.7 5.66
 2 3 -19 101.07 5.39
 2 3 -19 87.27 6.84
 -2 -3 19 107.27 6.38
 2 3 -19 107.07 5.57
 2 3 -19 95.58 5.31
 2 3 -18 94.1 6.69
 2 3 -18 90.04 5.09
 -2 -3 18 103.83 6.03
 2 3 -18 89.76 4.62
 2 3 -18 82.37 4.87
 2 3 -18 92.3 4.94
 2 3 -18 86.39 5.18
 2 3 -17 103.8 6.96
 -2 -3 17 113.47 6.32
 2 3 -17 98.37 5.5
 2 3 -17 101.16 5.1
 2 3 -17 96.39 5.31
 2 3 -17 105.93 5.37
 2 3 -17 97.68 5.67
 -2 -3 16 20.14 3.04
 2 3 -16 19.87 2.03
 2 3 -16 18.66 1.72
 2 3 -16 15.68 3.32
 2 3 -16 20.35 1.97
 2 3 -16 18.42 2.56
 2 3 -15 108.49 7.23
 -2 -3 15 120.33 6.72
 2 3 -15 113.76 5.7
 2 3 -15 113.49 5.9
 2 3 -15 122.76 5.94
 2 3 -15 119.41 6.15
 -2 -3 14 86.99 5.28
 2 3 -14 82.16 4.28
 2 3 -14 83.06 5.75
 2 3 -14 82.46 4.67
 2 3 -14 83.58 4.5
 -2 -3 13 28.73 3.15
 2 3 -13 29.98 2.3
 2 3 -13 26.39 3.49
 2 3 -13 28.11 2.63
 2 3 -12 232.74 10.28
 2 3 -12 221.69 10.31
 2 3 -12 209.7 11.42
 2 3 -12 217.11 10.42
 2 3 -11 500.55 22.36
 2 3 -11 505.86 22.51
 -2 -3 11 508.65 22.82
 2 3 -11 507.25 22.43
 -2 -3 10 138.7 7.4
 2 3 -10 147.37 8.04
 2 3 -10 145.81 6.91
 2 3 -10 145.98 7.02
 -2 -3 9 952.28 40.92
 2 3 -9 911.65 40.69
 -2 -3 8 383.94 17.5
 2 3 -8 389.36 17.31
 -2 -3 7 486.64 21.42
 2 3 -7 475.15 21.3
 -2 -3 6 37.2 2.52
 2 3 -6 37.25 2.53
 -2 -3 5 3.44 1.47
 -2 -3 5 -1.09 1.46
 2 3 -5 1.1 1.52
 -2 -3 4 18.7 1.96
 2 3 -4 24.46 2.01
 -2 -3 3 493.11 21.87
 -2 -3 2 916.74 40.17
 -2 -3 1 2407.04 104.52
 -2 -3 0 5.56 0.68
 2 3 0 5.24 1.38
 -2 -3 0 3.81 1.82
 2 3 1 2405.05 103.75
 -2 -3 -1 2385.01 103.57
 2 3 2 776.49 34
 2 3 3 395.43 17.57
 2 3 4 122.25 5.84
 2 3 5 55.18 3.01
 2 3 6 92.07 4.39
 -2 -3 -6 86.04 4.35
 2 3 6 84.35 4.2
 2 3 7 836.18 37.3
 2 3 7 865.39 37.27
 -2 -3 -7 852.92 37.24
 2 3 8 382.8 17.58
 2 3 8 399.72 17.59
 -2 -3 -8 399.93 17.54
 2 3 9 1114.68 49.02
 2 3 9 1129.96 49.07
 2 3 10 247.4 11.4
 -2 -3 -10 247.48 11.52
 2 3 10 257.38 11.57
 2 3 10 251.82 11.5
 -2 -3 -11 396.72 17.72
 2 3 11 413.22 17.79
 -2 -3 -11 371.16 17.66
 -2 -3 -12 285.91 13.26
 -2 -3 -12 289.52 13.27
 -2 -3 -13 16.79 2.01
 -2 -3 -13 15.04 2.1
 2 3 13 18.67 1.83
 -2 -3 -14 139.12 7.13
 -2 -3 -14 139.68 7.13
 -2 -3 -14 140.53 7.09
 2 3 14 132.72 7.18
 2 3 14 154.82 7.1
 -2 -3 -15 63.01 3.98
 -2 -3 -15 63.18 4.08
 2 3 15 70.37 4.11
 -2 -3 -15 66.17 4.03
 2 3 15 65.62 3.87
 2 3 16 12.35 1.79
 -2 -3 -16 8.54 1.92
 -2 -3 -16 9.59 1.97
 -2 -3 -16 12.55 2.09
 2 3 16 8.91 1.84
 -2 -3 -17 41.88 3.09
 2 3 17 35.67 3.04
 -2 -3 -17 43.75 3.22
 2 3 17 37.88 2.89
 -2 -3 -17 37.64 3.19
 -2 -3 -18 110.93 7.3
 2 3 18 134.22 6.52
 -2 -3 -18 125.55 6.62
 -2 -3 -18 120.83 6.54
 -2 -3 -18 118 6.49
 2 3 18 117.68 6.7
 2 3 19 2.07 1.64
 -2 -3 -19 0.52 1.93
 -2 -3 -19 4.17 2
 -2 -3 -19 -0.52 2.07
 2 3 19 1.74 1.6
 -2 -3 -19 -0.26 2.41
 2 3 19 1.97 2.12
 -2 -3 -20 33.18 4.16
 -2 -3 -20 33.1 3.03
 2 3 20 25.02 2.77
 -2 -3 -20 34.24 3.07
 2 3 20 34.96 2.74
 2 3 20 33.5 2.86
 -2 -3 -20 26.19 3.62
 2 3 21 9.83 2.24
 -2 -3 -21 10.05 2.26
 2 3 21 12.59 1.92
 -2 -3 -21 11.78 3.32
 -2 -3 -21 9.94 2.27
 -2 -3 -21 5.79 2.7
 -2 -3 -22 158.35 10.12
 2 3 22 185.85 9.14
 -2 -3 -22 182.58 9.31
 -2 -3 -22 181.82 9.32
 2 3 22 196.5 9.24
 -2 -3 -23 43 4.29
 -2 -3 -23 57.27 4.74
 2 3 24 111.17 5.79
 2 3 25 86.96 4.73
 2 3 26 -0.29 1.52
 2 3 27 47.49 2.89
 2 3 28 30.3 2.01
 -2 -3 -28 28.01 1.91
 2 3 29 5.05 1
 2 4 -29 20.56 1.48
 2 4 -29 21.64 1.63
 2 4 -28 34.2 2.2
 2 4 -27 43.18 2.73
 2 4 -26 82.53 4.53
 2 4 -26 85.18 4.42
 2 4 -25 -0.74 1.46
 2 4 -25 1.42 1.58
 2 4 -25 -0.6 1.22
 2 4 -24 135.98 6.75
 2 4 -24 133.83 6.9
 -2 -4 23 78.27 5.12
 2 4 -23 73.32 4.49
 2 4 -22 27.82 2.52
 2 4 -22 28.05 2.62
 -2 -4 22 29.27 3.24
 2 4 -22 23.06 2.7
 2 4 -21 27.19 2.54
 2 4 -21 27.64 2.91
 2 4 -21 29.97 2.58
 2 4 -21 32.29 2.88
 -2 -4 21 35.17 3.52
 -2 -4 20 1.01 2.58
 2 4 -20 2.95 1.75
 2 4 -20 3.43 1.71
 2 4 -19 287.22 14
 2 4 -19 294.7 13.8
 -2 -4 19 321.92 14.79
 2 4 -19 289.77 13.53
 2 4 -19 302.37 13.86
 2 4 -18 36.16 3.27
 2 4 -18 40.06 2.99
 -2 -4 18 37.39 4.12
 2 4 -18 39.61 2.6
 2 4 -18 38.63 2.96
 2 4 -17 4.65 1.63
 -2 -4 17 9.16 3.01
 2 4 -17 7.29 1.85
 2 4 -17 5.15 1.39
 2 4 -17 4.27 2.31
 2 4 -16 4.87 2.31
 2 4 -16 5.28 1.6
 -2 -4 16 6.03 2.96
 2 4 -16 5.7 1.61
 2 4 -16 5.34 1.35
 2 4 -16 4.62 1.74
 2 4 -15 1.44 1.26
 2 4 -15 0.37 1.58
 -2 -4 15 1.13 2.64
 2 4 -15 0.1 2.11
 2 4 -14 1.68 1.2
 2 4 -14 0.61 1.57
 -2 -4 14 4.94 2.79
 2 4 -14 -0.1 1.9
 -2 -4 13 138.58 7.2
 2 4 -13 123.47 6.69
 2 4 -13 132.58 6.46
 2 4 -13 131.88 6.53
 -2 -4 12 28.75 3.01
 2 4 -12 25.09 2.53
 2 4 -12 29.15 2.21
 2 4 -12 28.5 2.27
 2 4 -11 44.48 3.15
 2 4 -11 43.01 2.56
 2 4 -11 46.02 2.85
 2 4 -11 43.17 2.86
 -2 -4 10 133.07 7.01
 2 4 -10 145.59 6.77
 2 4 -10 133.8 6.54
 2 4 -10 132.38 6.58
 -2 -4 9 27.88 2.8
 2 4 -9 31.3 2.49
 2 4 -9 26.5 2.2
 2 4 -9 25.91 2.09
 2 4 -8 302.92 13.82
 -2 -4 8 303.16 14.04
 2 4 -7 514.45 23.28
 -2 -4 7 536.28 23.44
 -2 -4 6 164.05 8.14
 2 4 -6 180.03 8.18
 2 4 -5 7.36 1.85
 -2 -4 5 8.29 1.68
 -2 -4 4 91.12 5.05
 2 4 -4 104.05 4.98
 -2 -4 3 283.2 13.99
 2 4 -3 331.46 13.93
 -2 -4 2 533.44 25.53
 2 4 -2 610.61 25.42
 -2 -4 1 54.94 3.49
 2 4 -1 58.8 3.25
 -2 -4 0 548.67 24.51
 2 4 0 553.19 24.39
 2 4 1 57.51 3.34
 2 4 2 522.1 23.2
 2 4 3 387.92 17.36
 -2 -4 -4 29.68 2.07
 2 4 4 27.29 2.15
 -2 -4 -5 65.33 3.42
 2 4 5 63.04 3.56
 -2 -4 -6 94.47 4.63
 2 4 6 92.24 4.77
 -2 -4 -7 462.87 20.32
 2 4 7 454.79 20.47
 2 4 8 116.44 5.57
 2 4 8 110.24 5.61
 -2 -4 -9 69.87 3.96
 2 4 9 77.54 3.92
 2 4 9 74.16 3.9
 -2 -4 -10 91.33 4.74
 2 4 10 90.17 4.66
 2 4 10 91.71 4.71
 -2 -4 -11 20.76 1.97
 2 4 11 19.09 1.98
 2 4 11 20.12 1.88
 2 4 11 18.34 1.76
 2 4 12 8 1.47
 -2 -4 -12 7.26 1.61
 2 4 12 8.48 1.67
 2 4 13 245.64 11.83
 2 4 13 265.07 11.84
 -2 -4 -13 250.1 11.84
 2 4 13 250.44 11.69
 -2 -4 -13 250.19 11.84
 -2 -4 -14 2.79 1.62
 2 4 14 3.87 1.49
 2 4 14 4.03 1.64
 2 4 14 5.45 1.46
 -2 -4 -14 2.42 1.69
 -2 -4 -14 5.57 1.96
 2 4 15 22.61 2.19
 -2 -4 -15 23.62 2.4
 2 4 15 20.78 2.2
 -2 -4 -15 21.61 2.38
 2 4 15 25.1 2.34
 -2 -4 -15 22.62 2.42
 -2 -4 -16 29.7 2.8
 2 4 16 31.51 2.65
 2 4 16 36.93 2.75
 -2 -4 -16 35.91 2.9
 2 4 16 36.83 2.87
 -2 -4 -16 37.1 3.08
 -2 -4 -17 2.14 1.81
 2 4 17 3.38 1.53
 2 4 17 5.05 1.84
 2 4 17 4.23 1.52
 -2 -4 -17 1.97 1.9
 -2 -4 -17 3.91 2.06
 -2 -4 -18 0.24 1.75
 2 4 18 0.65 1.58
 2 4 18 0.1 1.96
 2 4 18 2.2 1.52
 -2 -4 -18 0.78 1.96
 -2 -4 -18 1.14 1.94
 2 4 19 178.79 9.1
 2 4 19 189.81 8.99
 -2 -4 -19 185.31 9.2
 -2 -4 -19 184.22 9.25
 -2 -4 -19 169.48 10.24
 -2 -4 -20 33.41 2.85
 2 4 20 28.91 2.64
 -2 -4 -20 35.22 4.01
 -2 -4 -20 32.48 2.97
 -2 -4 -20 37.9 3.11
 2 4 20 36.44 2.91
 -2 -4 -21 153.66 9.85
 2 4 21 178.97 8.76
 -2 -4 -21 161.8 8.72
 2 4 21 186.08 8.89
 -2 -4 -21 189.3 9.02
 -2 -4 -21 177 8.92
 -2 -4 -21 210.59 10.44
 -2 -4 -22 19.76 3.16
 -2 -4 -22 25.42 3.68
 -2 -4 -23 214.78 10.4
 2 4 23 217.4 10.29
 2 4 24 64.06 3.86
 2 4 25 15.33 1.89
 2 4 26 66.92 3.69
 2 4 27 27.39 1.99
 2 4 28 57.98 2.89
 -2 -4 -28 52.2 2.73
 2 5 -29 136.89 6.03
 2 5 -29 126.31 5.97
 2 5 -28 25.58 1.76
 2 5 -27 40.29 2.51
 2 5 -26 4.62 1.44
 2 5 -26 7.09 1.46
 2 5 -26 6.38 1.13
 2 5 -25 6.72 1.63
 2 5 -25 8.8 1.45
 2 5 -25 7.59 1.64
 2 5 -24 71.72 4.06
 2 5 -24 66.96 3.94
 2 5 -23 7.57 1.88
 2 5 -23 9.97 1.78
 2 5 -23 8.66 1.99
 2 5 -22 96.85 5.64
 -2 -5 22 112.43 6.33
 -2 -5 21 45.02 3.94
 2 5 -21 46.6 3.14
 2 5 -21 39.39 3.11
 2 5 -21 39.41 3.42
 2 5 -21 46.8 3.26
 2 5 -20 5 1.87
 -2 -5 20 6.39 2.84
 2 5 -20 9.58 1.87
 2 5 -20 9.74 2.17
 2 5 -20 8.68 2.3
 2 5 -19 43.8 2.95
 2 5 -19 49.08 3.4
 -2 -5 19 47.86 4.5
 2 5 -19 51.7 3.39
 2 5 -19 50.23 3.49
 2 5 -18 295.42 14.04
 2 5 -18 310.7 14.3
 -2 -5 18 341.92 15.34
 2 5 -18 307.12 14.52
 2 5 -18 303.29 14.33
 -2 -5 17 8.13 3.09
 2 5 -17 9.82 1.6
 2 5 -17 7.23 1.97
 2 5 -17 13 2.47
 2 5 -17 9.82 1.85
 2 5 -16 8.08 2.39
 2 5 -16 7.46 1.92
 2 5 -16 8.98 1.61
 -2 -5 16 12.85 3.21
 2 5 -15 36.28 2.59
 2 5 -15 40.58 3.26
 -2 -5 15 35.7 3.91
 2 5 -15 38.62 2.96
 2 5 -14 135.16 6.66
 2 5 -14 130.62 7.07
 -2 -5 14 139.09 7.72
 2 5 -14 139.2 6.88
 2 5 -13 66.36 3.96
 2 5 -13 67.27 4.27
 -2 -5 13 71.69 4.83
 2 5 -13 66.02 3.94
 2 5 -12 381.55 17.17
 2 5 -12 384.49 17.28
 2 5 -12 366.78 17.39
 -2 -5 12 396.16 17.85
 2 5 -11 6.74 1.56
 2 5 -11 5.21 2.06
 2 5 -11 7.53 1.68
 2 5 -11 7.98 1.4
 -2 -5 11 6.86 2.44
 2 5 -10 3.39 1.89
 2 5 -10 4.92 1.38
 2 5 -10 6.74 1.65
 2 5 -10 4.53 1.55
 2 5 -9 129.45 6.66
 2 5 -9 143.28 6.95
 2 5 -9 143.32 6.79
 2 5 -8 653.63 29.2
 2 5 -8 649.6 29.23
 2 5 -8 679.72 29.33
 2 5 -8 646.27 29.22
 -2 -5 8 707.03 29.72
 2 5 -8 671.75 29.41
 2 5 -7 191.33 9.41
 2 5 -7 207.19 9.67
 2 5 -7 206.88 9.38
 2 5 -7 203.17 9.45
 2 5 -7 212.26 9.52
 2 5 -6 91.89 4.66
 -2 -5 6 75.03 4.49
 2 5 -6 84.76 4.42
 2 5 -6 83.55 4.33
 -2 -5 5 988.15 46.02
 2 5 -5 1108.31 46
 2 5 -4 11.68 1.95
 -2 -5 4 8.64 1.83
 -2 -5 3 385.13 17.98
 2 5 -3 412.84 18
 -2 -5 2 269.58 12.7
 2 5 -2 278.28 12.53
 -2 -5 1 798.41 36.51
 2 5 -1 849.36 36.31
 -2 -5 0 1.49 1.82
 2 5 0 4.21 1.63
 2 5 0 1.99 1.48
 2 5 1 740.84 33.29
 2 5 1 787.68 33.53
 2 5 2 180.53 8.73
 2 5 2 204.28 9.05
 -2 -5 -3 573.24 24.92
 2 5 3 555.68 25.21
 -2 -5 -4 5.85 1.33
 2 5 4 6.97 1.54
 2 5 5 928.54 41.55
 -2 -5 -5 970.66 41.51
 2 5 6 69.09 3.65
 -2 -5 -6 66.35 3.52
 2 5 7 204.51 9.44
 -2 -5 -8 441.64 19.51
 2 5 8 427.84 19.64
 2 5 8 438.27 19.45
 2 5 9 43.47 2.88
 2 5 9 44.4 2.36
 2 5 9 40.04 2.62
 -2 -5 -9 41.24 2.67
 2 5 9 43.03 2.76
 2 5 10 2.88 1.46
 2 5 10 1.59 2.16
 2 5 10 1.86 1.24
 2 5 10 1.72 1.39
 2 5 10 2.71 0.94
 -2 -5 -10 0.97 1.25
 2 5 11 18.7 1.48
 2 5 11 21.43 2.05
 2 5 11 18.96 2.01
 -2 -5 -11 20.18 1.92
 -2 -5 -12 258.11 12.4
 2 5 12 267.48 12.31
 2 5 12 277.23 12.54
 -2 -5 -13 122.17 6.12
 2 5 13 115.66 6.17
 2 5 13 116.17 6.01
 2 5 14 211.25 10.26
 -2 -5 -14 208.8 10.45
 -2 -5 -14 220.14 10.43
 2 5 14 229.43 10.55
 2 5 15 93.42 5.13
 -2 -5 -15 97 5.32
 -2 -5 -15 85.06 5.12
 -2 -5 -15 97.45 5.21
 2 5 15 90.72 5.2
 2 5 16 6.23 2.03
 -2 -5 -16 5.59 2.08
 -2 -5 -16 5.38 1.77
 -2 -5 -16 5.84 1.84
 2 5 16 7.82 1.82
 2 5 17 8.55 2.05
 -2 -5 -17 8.99 2.28
 -2 -5 -17 11.26 1.99
 -2 -5 -17 14.51 2.17
 2 5 17 9.5 1.94
 2 5 18 300.36 14.59
 -2 -5 -18 320.14 14.92
 2 5 18 322.98 14.88
 -2 -5 -18 322.42 14.82
 -2 -5 -19 4.64 1.83
 2 5 19 2.99 2.03
 2 5 19 2.87 1.68
 -2 -5 -19 4.25 1.82
 -2 -5 -19 3.03 2.57
 -2 -5 -19 2.87 2.09
 -2 -5 -20 3.09 1.96
 2 5 20 2.27 1.71
 -2 -5 -20 -0.26 1.82
 -2 -5 -20 0.23 1.66
 2 5 20 2.34 1.94
 -2 -5 -20 3.01 2.54
 2 5 21 10.37 1.97
 -2 -5 -21 15.48 1.96
 -2 -5 -21 12.77 3.08
 -2 -5 -21 14.54 3.18
 -2 -5 -22 86.64 5.04
 2 5 22 86.57 4.84
 -2 -5 -23 -1.26 1.75
 2 5 23 3.05 1.73
 -2 -5 -24 31.89 2.6
 2 5 24 35.11 2.61
 2 5 25 6.67 1.53
 2 5 26 1.36 1.23
 2 5 27 24.84 1.73
 2 5 28 11.75 1.06
 2 6 -28 63.47 3.13
 2 6 -28 61.87 3.1
 2 6 -27 18.98 1.56
 2 6 -27 18.53 1.53
 2 6 -26 3.15 1.01
 2 6 -26 4.61 1.29
 2 6 -25 2.38 1.33
 2 6 -25 4.05 1.28
 2 6 -25 3.35 1.35
 2 6 -24 0.16 1.46
 2 6 -24 -1.11 1.41
 2 6 -23 114.62 5.85
 2 6 -23 108.57 5.76
 2 6 -22 3.37 1.66
 2 6 -22 6.05 2.03
 2 6 -22 6.02 1.76
 2 6 -22 5.84 1.75
 -2 -6 21 41.83 3.79
 2 6 -21 37.01 3.21
 2 6 -20 9.17 1.87
 2 6 -20 9.4 1.97
 2 6 -20 9.97 1.97
 2 6 -20 8.61 2.33
 -2 -6 20 12.38 2.83
 2 6 -19 22.41 2.35
 2 6 -19 23.78 2.11
 2 6 -19 25.31 2.51
 2 6 -19 22.87 2.45
 2 6 -19 25.35 2.88
 -2 -6 19 25.91 3.57
 2 6 -18 26.12 2.51
 2 6 -18 27.9 2.3
 -2 -6 18 26.76 3.83
 2 6 -18 25.36 2.54
 2 6 -18 25.97 2.54
 2 6 -17 72.8 5.05
 2 6 -17 84.16 4.85
 2 6 -17 86.46 4.6
 -2 -6 17 89.72 6.06
 2 6 -17 88 4.83
 2 6 -17 83.16 4.88
 2 6 -16 209.28 9.88
 2 6 -16 204.6 9.68
 -2 -6 16 208.99 10.85
 2 6 -16 203.24 9.82
 2 6 -16 191.23 10.04
 2 6 -15 29.66 2.69
 -2 -6 15 31.81 3.92
 2 6 -15 31.05 3.11
 2 6 -15 28.93 2.45
 2 6 -15 33.41 2.54
 2 6 -14 209.64 9.97
 -2 -6 14 212.85 10.74
 2 6 -14 195.9 10.13
 2 6 -14 207.99 9.79
 2 6 -13 159.77 7.82
 2 6 -13 158.05 7.78
 2 6 -13 152.8 8.01
 -2 -6 13 164.46 8.66
 2 6 -12 2.2 1.68
 -2 -6 12 5.29 2.66
 2 6 -12 3.85 1.8
 2 6 -12 1.4 2.05
 2 6 -11 58.29 4.43
 2 6 -11 63.01 3.53
 -2 -6 11 59.53 4.2
 2 6 -11 54.01 3.32
 2 6 -11 54.88 3.83
 2 6 -11 54.36 3.52
 2 6 -10 1.04 1.45
 2 6 -10 4.15 2.53
 2 6 -10 2.26 1.65
 -2 -6 10 2.54 2.19
 2 6 -10 0.5 1.97
 2 6 -10 1.85 1.61
 2 6 -9 59.63 3.4
 2 6 -9 57.67 3.46
 -2 -6 9 62.42 4.06
 2 6 -9 51.29 4.52
 2 6 -9 54.43 3.79
 2 6 -9 52.77 3.33
 2 6 -8 23.36 2.16
 2 6 -8 21.61 2.14
 2 6 -8 23.07 2.14
 2 6 -8 24.23 2.09
 2 6 -8 22.37 2.55
 2 6 -7 294.78 13.33
 2 6 -7 260.23 13.06
 2 6 -7 293.68 13.03
 2 6 -7 290.34 13.12
 2 6 -7 309.28 13.21
 2 6 -7 281.8 13.07
 2 6 -6 490.62 21.55
 2 6 -6 461.78 21.35
 2 6 -6 474.21 21.3
 2 6 -6 499.13 21.45
 2 6 -6 478.11 21.39
 2 6 -5 21.35 2.12
 2 6 -5 22.01 2.45
 2 6 -5 22.14 2
 2 6 -5 22.62 2.02
 2 6 -5 24.7 2.2
 2 6 -4 1037.78 46.86
 2 6 -4 1036.01 46.74
 2 6 -4 1071.36 46.71
 2 6 -4 1068.08 46.8
 2 6 -4 1129.81 46.78
 2 6 -3 617.4 28.43
 2 6 -3 679.17 28.31
 2 6 -3 651.73 28.32
 2 6 -3 612.86 28.24
 2 6 -2 259.7 12.23
 2 6 -2 292.56 12.24
 2 6 -2 259.87 12.2
 2 6 -2 256.06 12.3
 2 6 -1 179.57 8.91
 2 6 -1 200.04 8.91
 2 6 -1 198.78 8.92
 2 6 -1 186.9 8.99
 2 6 0 215.26 10.21
 2 6 0 226.62 10.23
 2 6 0 231.6 10.21
 2 6 0 216.3 10.33
 2 6 1 176.23 8.79
 2 6 1 193.94 8.81
 2 6 1 200.58 8.81
 2 6 1 185.32 8.88
 2 6 2 250.81 10.64
 2 6 2 241.41 10.55
 2 6 3 584.11 25.86
 2 6 3 587.73 25.9
 2 6 4 1173.85 50.93
 2 6 4 1149.04 51.21
 2 6 4 1171.3 50.95
 2 6 5 9.65 1.75
 2 6 5 13.25 1.69
 2 6 6 533.14 23.38
 2 6 6 535.44 23.08
 2 6 6 495.15 23.08
 2 6 7 298.1 12.91
 2 6 7 276.1 12.57
 2 6 7 260.49 12.55
 2 6 8 67.89 3.93
 2 6 8 64.37 3.61
 2 6 8 61.35 3.29
 2 6 8 65.86 3.68
 2 6 9 8.6 1.62
 2 6 9 11.39 1.7
 2 6 9 9.59 2.57
 2 6 9 11.2 1.78
 2 6 9 12.11 1.31
 2 6 10 6.22 1.47
 2 6 10 7.1 1.57
 2 6 10 5.41 1.12
 2 6 10 4.95 2.32
 2 6 10 4.78 1.7
 2 6 11 76.6 4.5
 2 6 11 82.48 4.75
 2 6 11 84.6 4.13
 2 6 12 5.35 1.78
 2 6 12 4.78 1.13
 -2 -6 -12 7.17 1.59
 2 6 12 4.2 1.82
 2 6 13 174.14 8.63
 2 6 13 164.54 8.32
 -2 -6 -13 175.88 8.39
 -2 -6 -14 182.16 9.41
 2 6 14 194.5 9.56
 2 6 14 184.78 9.23
 -2 -6 -14 206.29 9.37
 2 6 15 24.21 2.49
 -2 -6 -15 24.05 2.66
 2 6 15 28.31 2.63
 -2 -6 -15 19.26 2.37
 -2 -6 -15 25.47 2.42
 2 6 16 197.4 9.65
 -2 -6 -16 201.66 9.93
 2 6 16 210.46 9.99
 -2 -6 -16 191.16 9.74
 -2 -6 -16 205.26 9.82
 2 6 17 -0.43 1.79
 -2 -6 -17 0.64 2.06
 -2 -6 -17 3.35 1.74
 2 6 17 2.6 1.96
 -2 -6 -18 55.91 3.79
 -2 -6 -18 64.27 4.05
 2 6 18 61.82 3.83
 2 6 18 57.96 3.97
 2 6 19 5.74 1.92
 -2 -6 -19 5.43 2.05
 -2 -6 -19 4.54 1.65
 -2 -6 -19 1.64 2.53
 2 6 19 2.41 1.65
 -2 -6 -20 30.34 2.53
 2 6 20 36.46 2.84
 2 6 21 30.26 2.57
 -2 -6 -21 26.83 2.69
 2 6 22 10.85 1.96
 -2 -6 -22 16.13 2.16
 2 6 23 94.57 5.04
 -2 -6 -23 98.29 5.21
 2 6 24 15.79 1.81
 2 6 25 15.53 1.65
 2 6 26 1.05 1.05
 2 6 27 1.39 0.82
 2 7 -27 5.37 0.85
 2 7 -26 2.26 1
 2 7 -26 3.34 0.97
 2 7 -26 2.78 0.9
 2 7 -25 6.44 1.25
 2 7 -25 5.14 1.22
 2 7 -25 5 1.31
 2 7 -24 6.81 1.41
 2 7 -24 5.84 1.48
 2 7 -24 7.91 1.51
 2 7 -23 12.07 1.74
 2 7 -23 10 1.65
 2 7 -22 37.37 2.85
 2 7 -22 39.98 2.81
 2 7 -22 45.31 2.88
 2 7 -22 37.31 3.02
 2 7 -21 149.56 7.76
 2 7 -21 156.23 7.92
 2 7 -21 157.79 7.73
 2 7 -21 161.48 7.71
 2 7 -20 12.15 2.38
 2 7 -19 10.02 2.47
 -2 -7 19 15.48 3.1
 -2 -7 18 26.73 3.59
 2 7 -18 31.32 2.72
 2 7 -18 28.87 2.69
 2 7 -18 22.5 2.93
 2 7 -18 28.83 2.34
 2 7 -18 28.31 2.53
 -2 -7 17 9.98 3.16
 2 7 -17 7.77 1.88
 2 7 -17 9.14 1.95
 2 7 -17 8.12 1.67
 2 7 -17 8.92 1.59
 2 7 -17 6.97 1.75
 -2 -7 16 0.38 3.15
 2 7 -16 0.32 1.61
 2 7 -16 1.57 1.56
 2 7 -16 0.44 1.75
 2 7 -15 143.61 7.35
 -2 -7 15 155.72 8.34
 2 7 -15 146.1 7.26
 2 7 -15 147.15 7.72
 2 7 -15 139.3 7.24
 2 7 -14 4.21 1.82
 2 7 -14 5.32 1.73
 2 7 -14 5.13 2.44
 -2 -7 14 8.12 3.17
 2 7 -14 4.03 1.45
 2 7 -13 9.49 1.99
 -2 -7 13 4.54 2.97
 2 7 -13 5.12 2.32
 2 7 -13 9.37 2.15
 2 7 -13 8.52 1.65
 2 7 -12 111.42 5.81
 -2 -7 12 113.43 6.56
 2 7 -12 101.02 6.01
 2 7 -12 107.45 5.56
 2 7 -12 110.98 5.7
 2 7 -11 -0.75 1.29
 2 7 -11 -1.06 2.37
 2 7 -11 0.79 1.7
 -2 -7 11 0.16 2.48
 2 7 -11 2.72 1.46
 2 7 -11 0.58 2.24
 2 7 -11 1.99 1.87
 2 7 -10 84.2 4.47
 -2 -7 10 93.14 5.53
 2 7 -10 86.41 4.78
 2 7 -10 85.15 4.75
 2 7 -10 79.23 5.81
 2 7 -10 85.36 5.17
 2 7 -10 88.85 4.66
 2 7 -9 29.79 2.43
 2 7 -9 28.13 2.45
 2 7 -9 33.95 2.53
 -2 -7 9 33.09 3.21
 2 7 -9 28.75 3.65
 2 7 -9 27.47 2.94
 2 7 -9 29.13 2.11
 2 7 -8 16.12 1.96
 2 7 -8 17.58 1.94
 2 7 -8 18.57 3.22
 2 7 -8 16.7 2.21
 2 7 -8 17.82 2.05
 2 7 -8 14.32 2.55
 2 7 -7 118.5 7.62
 2 7 -7 127.26 6.68
 2 7 -7 121.8 6.42
 2 7 -7 133.33 6.36
 2 7 -7 136.29 6.45
 2 7 -7 125.7 6.38
 -2 -7 6 -0.57 1.49
 2 7 -6 2.37 1.37
 2 7 -6 1.5 1.53
 2 7 -6 0.08 1.7
 2 7 -6 0.44 2.72
 2 7 -6 0.83 1.78
 2 7 -6 0.5 2
 2 7 -6 1.26 1.67
 2 7 -5 708.02 31.44
 2 7 -5 692 31.48
 2 7 -5 726.78 31.69
 2 7 -5 748.57 31.43
 -2 -7 5 643.19 31.62
 2 7 -5 661.05 32.6
 2 7 -5 739.84 31.46
 2 7 -5 735.37 31.49
 2 7 -4 204.08 9.69
 2 7 -4 226.57 9.75
 2 7 -4 225.56 9.86
 2 7 -4 209.09 9.97
 2 7 -4 207.15 9.66
 2 7 -4 199.03 9.69
 -2 -7 4 178.28 9.86
 2 7 -3 360.35 14.81
 2 7 -3 296.09 14.59
 2 7 -3 312.77 14.9
 2 7 -3 367.84 14.84
 2 7 -3 332.32 14.66
 2 7 -3 327.71 14.74
 -2 -7 3 267.55 14.88
 2 7 -2 323.65 13
 2 7 -2 272.68 12.95
 2 7 -2 281.86 13.14
 2 7 -2 301.56 13.06
 2 7 -2 264.55 12.95
 2 7 -2 276.38 13.01
 -2 -7 2 254.9 13.27
 2 7 -1 109.87 5.41
 2 7 -1 107.08 5.34
 2 7 -1 102.26 5.5
 2 7 -1 107.49 5.53
 2 7 -1 102.25 5.42
 2 7 -1 108.28 5.38
 -2 -7 1 103.66 5.79
 2 7 0 7.48 1.39
 2 7 0 5.09 1.53
 2 7 0 4.46 1.79
 -2 -7 0 7.96 2
 2 7 0 5.97 1.74
 2 7 0 5.52 1.83
 2 7 0 7.39 1.61
 2 7 1 99.19 5.36
 2 7 1 106.91 5.79
 2 7 1 104.42 5.5
 2 7 1 103.61 5.53
 2 7 1 111.35 5.42
 -2 -7 -1 98.59 5.79
 2 7 1 118.64 5.41
 2 7 1 108.68 5.43
 2 7 2 332.42 13.03
 2 7 2 274.68 12.83
 2 7 2 230.22 12.86
 2 7 2 301.17 12.86
 2 7 2 269.85 13.24
 2 7 3 276.97 13.35
 2 7 3 300.45 13.4
 2 7 3 264.36 13.69
 2 7 4 289.13 13.33
 2 7 4 279.44 13.16
 2 7 4 285.9 14.55
 2 7 4 298.96 13.19
 2 7 4 294.45 13.56
 2 7 5 550.96 25.35
 2 7 5 573.65 25.25
 2 7 5 585.42 26.69
 2 7 5 566.23 25.61
 2 7 5 580.71 25.3
 2 7 6 -0.24 1.6
 2 7 6 0.55 1.48
 2 7 6 2.53 1.73
 2 7 6 0.89 1.45
 2 7 6 3.27 2.81
 2 7 7 168.53 8.13
 2 7 7 163.54 7.94
 2 7 7 168.94 8.42
 2 7 7 185.37 8.16
 2 7 8 22.38 2.19
 2 7 8 26.03 2.04
 2 7 8 28.15 2.51
 2 7 8 27.21 2.35
 2 7 9 17.7 2.1
 2 7 9 17.53 1.8
 2 7 9 18.56 2.19
 2 7 9 18.73 1.97
 2 7 9 14.51 2.99
 2 7 10 98.31 5.28
 2 7 10 79.96 5.86
 2 7 10 87.08 4.66
 2 7 10 87.35 4.74
 2 7 10 99.96 4.97
 2 7 11 4.49 1.77
 2 7 11 6.15 1.84
 2 7 12 77.76 4.44
 2 7 12 76.95 4.72
 2 7 13 9.53 2.04
 2 7 13 5.19 1.77
 -2 -7 -14 25.66 2.69
 2 7 14 28.51 2.5
 2 7 14 28.51 2.73
 -2 -7 -15 308.95 14.2
 2 7 15 312.08 14.42
 2 7 15 289.4 13.97
 -2 -7 -16 9.95 2.1
 2 7 16 9.45 2.18
 2 7 16 9.97 2.04
 -2 -7 -17 36.94 3.08
 -2 -7 -17 33.42 2.79
 2 7 17 36.9 3.01
 2 7 17 34.76 2.82
 -2 -7 -18 0.43 1.54
 2 7 18 0.73 1.7
 -2 -7 -19 21.19 3.46
 2 7 19 29.3 2.66
 -2 -7 -20 92.45 5.07
 2 7 20 87.1 4.84
 -2 -7 -21 144.23 7.21
 2 7 21 141.67 7.03
 -2 -7 -22 137.76 6.71
 2 7 22 128.65 6.49
 -2 -7 -23 0.73 1.51
 2 7 23 -1.14 1.43
 2 7 24 40.93 2.51
 2 7 25 23.42 1.68
 2 7 26 2.13 0.85
 2 8 -26 10.01 0.93
 2 8 -25 0.8 1
 2 8 -25 1.85 0.85
 2 8 -24 6.16 1.28
 2 8 -24 4.8 1.08
 2 8 -24 4.77 1.13
 2 8 -24 4.62 1.25
 2 8 -23 5.22 1.4
 2 8 -23 7.41 1.33
 2 8 -22 81.74 4.29
 2 8 -22 71.34 4.29
 2 8 -22 85.37 4.29
 2 8 -21 14.76 1.84
 2 8 -21 13.19 1.9
 2 8 -21 17.35 1.82
 2 8 -20 301.97 13.3
 2 8 -20 272.19 13.47
 2 8 -20 296.48 13.31
 2 8 -20 276.46 13.37
 2 8 -19 9.91 1.61
 2 8 -19 8.03 1.73
 2 8 -19 6.9 1.56
 2 8 -19 7.92 2.21
 2 8 -19 3.99 1.71
 -2 -8 18 38.83 3.9
 2 8 -18 40.67 3.39
 2 8 -18 38.55 2.71
 -2 -8 17 7.54 3.03
 2 8 -17 2.78 1.81
 2 8 -17 1.89 1.46
 2 8 -17 2.69 2.33
 2 8 -17 2.62 1.72
 2 8 -17 1.36 1.55
 -2 -8 16 127.82 7.78
 2 8 -16 138.76 6.91
 2 8 -16 141.76 7.28
 2 8 -16 133.31 6.87
 2 8 -16 135.81 6.84
 2 8 -16 134.78 6.94
 -2 -8 15 11.33 3.17
 2 8 -15 7.87 1.66
 2 8 -15 11.44 2.02
 2 8 -15 7.99 1.83
 2 8 -14 325.97 14.9
 2 8 -14 344.1 14.92
 -2 -8 14 321.29 15.69
 2 8 -14 300.63 14.68
 2 8 -13 150.97 7.32
 2 8 -13 150.14 7.35
 2 8 -13 145.84 7.34
 -2 -8 13 142.87 8.1
 2 8 -13 138.25 7.09
 2 8 -13 139.63 7.72
 2 8 -12 5.53 2.55
 2 8 -12 5.12 1.39
 -2 -8 12 4.1 2.9
 2 8 -12 6.3 1.82
 2 8 -12 5.24 2.19
 2 8 -11 13.35 2.32
 2 8 -11 14.95 2.52
 -2 -8 11 14.85 2.83
 2 8 -11 10.37 1.83
 2 8 -11 10.27 1.53
 2 8 -11 8.61 2.8
 2 8 -11 13.63 2.05
 2 8 -10 27.44 3.72
 2 8 -10 31.37 3.23
 2 8 -10 31.18 2.63
 -2 -8 10 35.93 3.67
 2 8 -10 36.43 2.86
 2 8 -10 35.32 2.7
 2 8 -9 20.52 2.77
 -2 -8 9 14.65 2.82
 2 8 -9 20.15 3.43
 2 8 -9 15.14 2.04
 2 8 -9 15.56 1.72
 2 8 -9 16.78 2.36
 2 8 -9 19.95 2.07
 2 8 -8 37.06 4.36
 2 8 -8 39.12 2.95
 2 8 -8 39.54 3.42
 2 8 -8 42.11 2.91
 2 8 -8 44.35 3
 2 8 -8 42.71 3.15
 2 8 -7 13.83 1.9
 2 8 -7 11.97 2.13
 2 8 -7 17.01 3.35
 2 8 -7 16.16 2.28
 2 8 -7 12.69 1.97
 2 8 -7 16.78 2.74
 2 8 -6 850.87 41.64
 2 8 -6 908.91 40.6
 2 8 -6 906.6 40.4
 2 8 -6 949.9 40.34
 -2 -8 6 876.31 40.65
 2 8 -6 910.64 40.33
 2 8 -6 952.36 40.31
 2 8 -5 76.42 5.92
 2 8 -5 76.13 4.7
 2 8 -5 71.2 4.3
 2 8 -5 76.33 4.12
 2 8 -5 77.93 4.29
 -2 -8 5 78.48 4.53
 2 8 -5 69.65 4.27
 2 8 -5 68.4 4.19
 2 8 -4 888.92 39.6
 2 8 -4 829.18 38.17
 2 8 -4 909.85 38.06
 2 8 -4 857.12 37.89
 2 8 -4 920.5 37.99
 -2 -8 4 783.75 38.15
 2 8 -4 848.45 37.94
 2 8 -4 856.57 37.91
 -2 -8 3 24.92 2.48
 2 8 -3 25.65 3.73
 2 8 -3 23.63 2.46
 2 8 -3 23.5 2.58
 2 8 -3 25.58 2.37
 2 8 -3 23.25 2.03
 2 8 -3 22.91 2.25
 2 8 -3 22.4 2.39
 2 8 -2 112.89 6.99
 2 8 -2 164.72 8.86
 2 8 -2 165.88 7.17
 2 8 -2 131.59 7.23
 2 8 -2 142.69 6.88
 2 8 -2 168.33 7.03
 -2 -8 2 128.2 7.26
 2 8 -2 117.41 6.99
 -2 -8 1 1.41 1.75
 2 8 -1 0.15 1.24
 2 8 -1 2.35 1.67
 2 8 -1 2.29 1.9
 2 8 -1 3.19 3.19
 2 8 -1 0.63 1.72
 2 8 -1 -0.46 1.56
 2 8 -1 0.9 2.04
 2 8 0 99.42 6.61
 2 8 0 93.13 4.84
 2 8 0 85.96 4.98
 2 8 0 93.48 4.74
 2 8 0 93.83 4.79
 -2 -8 0 85.66 5.22
 2 8 0 93.53 4.86
 2 8 1 -0.07 1.21
 2 8 1 2.46 2.93
 -2 -8 -1 0.28 1.95
 2 8 1 0.64 1.84
 2 8 1 0.46 1.44
 2 8 1 0.61 1.5
 2 8 1 2.96 1.75
 2 8 2 122.95 7.2
 2 8 2 161.02 7.21
 2 8 2 166.37 7.42
 2 8 2 132.9 7.63
 2 8 2 173.06 8.94
 2 8 2 140.79 7.18
 -2 -8 -2 135.52 7.7
 2 8 3 6.18 3.46
 2 8 3 3.74 1.7
 2 8 3 4.11 1.91
 -2 -8 -3 3.9 2.12
 2 8 3 4.35 1.87
 2 8 3 3.18 1.77
 2 8 4 754.2 35.61
 2 8 4 834.07 35.37
 2 8 4 808.8 36.85
 2 8 4 775.84 35.21
 2 8 4 805.07 35.16
 2 8 4 810.23 35.23
 2 8 5 62.13 3.76
 2 8 5 60.54 4.02
 2 8 5 50.9 4.89
 2 8 5 57.12 3.44
 2 8 5 57.71 3.58
 2 8 6 676.29 31.72
 2 8 6 718.35 32.16
 2 8 6 687.84 33.17
 2 8 6 764.65 31.7
 2 8 6 713.81 31.56
 2 8 7 35.61 2.79
 2 8 7 38.4 4.11
 2 8 7 38.11 2.54
 2 8 7 37.25 2.72
 2 8 7 33.54 3.03
 2 8 8 33.65 2.65
 2 8 8 32.33 3.86
 2 8 8 31.79 2.37
 2 8 8 35.15 2.75
 2 8 8 34.76 3.01
 2 8 9 5.85 1.93
 2 8 9 8.59 1.94
 2 8 9 9.85 1.8
 2 8 9 10.81 2.86
 2 8 10 26.24 2.66
 2 8 10 27.1 2.45
 2 8 10 23.83 2.16
 2 8 10 20.48 3.26
 2 8 11 52.93 3.84
 2 8 11 52.77 3.49
 2 8 12 32.73 2.95
 2 8 12 32.91 2.73
 2 8 13 213.42 10.56
 -2 -8 -13 212.8 10.23
 2 8 13 208.89 10.1
 2 8 14 372.51 16.85
 2 8 14 353.33 16.28
 -2 -8 -14 348.11 16.47
 -2 -8 -15 32.04 2.8
 2 8 15 30.82 2.92
 2 8 15 29.13 2.6
 -2 -8 -15 25.39 2.45
 2 8 16 212.13 10.52
 2 8 16 237.67 11.05
 -2 -8 -16 224.61 10.79
 2 8 17 4.38 1.69
 2 8 18 1.12 1.63
 -2 -8 -18 0.44 1.77
 2 8 19 15.03 1.94
 -2 -8 -19 17.02 2.19
 2 8 20 119.75 6.14
 -2 -8 -20 128.9 6.38
 2 8 21 21.28 2.05
 -2 -8 -21 24.44 2.25
 2 8 22 48.57 2.98
 -2 -8 -22 53.8 3.14
 2 8 23 8.25 1.34
 -2 -8 -23 9.8 1.53
 2 8 24 9.52 1.2
 2 8 24 11.26 1.06
 2 8 25 4.16 0.83
 2 9 -24 0.66 0.72
 2 9 -24 0.82 0.95
 2 9 -23 16.13 1.41
 2 9 -23 16.37 1.59
 2 9 -23 14.9 1.34
 2 9 -22 -0.28 1.24
 2 9 -22 0.22 1.02
 2 9 -22 -0.17 1.17
 2 9 -21 132.91 6.22
 2 9 -21 121.36 6.35
 2 9 -21 132.77 6.25
 2 9 -21 124.74 6.4
 2 9 -20 5.02 1.3
 2 9 -20 6.87 1.45
 2 9 -20 4.18 1.9
 2 9 -20 9.4 1.68
 2 9 -19 135.13 7.22
 2 9 -19 145.78 6.91
 2 9 -19 141.56 6.9
 2 9 -19 145.55 6.97
 2 9 -19 140.76 7.14
 2 9 -18 12.19 2.33
 2 9 -18 12.81 1.8
 2 9 -18 16.26 1.83
 2 9 -18 14.07 1.72
 2 9 -18 15.24 2.08
 2 9 -18 11.96 1.62
 2 9 -17 8.1 2.38
 2 9 -17 7.71 1.66
 2 9 -17 8.78 1.7
 2 9 -17 7.73 1.49
 2 9 -17 7.84 1.84
 2 9 -17 7.55 1.57
 2 9 -16 25.78 3.07
 -2 -9 16 31.01 3.67
 2 9 -15 213.2 10.01
 -2 -9 15 201.44 10.77
 2 9 -15 210.38 9.96
 2 9 -15 204.16 10.29
 2 9 -14 42.08 2.98
 -2 -9 14 33.22 3.82
 2 9 -14 34.94 2.52
 2 9 -14 43.9 2.96
 2 9 -14 37.77 3.47
 2 9 -13 13.68 1.93
 2 9 -13 14.62 2.04
 -2 -9 13 12.09 3.13
 2 9 -12 1.84 2.09
 2 9 -12 0.71 1.65
 2 9 -12 1.8 1.77
 -2 -9 12 1.98 2.82
 2 9 -11 85.33 6.38
 2 9 -11 106.08 5.45
 -2 -9 11 94.69 6.3
 2 9 -11 112.04 5.58
 2 9 -10 19.64 2.82
 2 9 -10 20.05 2.13
 -2 -9 10 21.87 3.12
 2 9 -10 16.37 3.13
 2 9 -10 20.93 2.35
 2 9 -9 23.61 2.08
 -2 -9 9 24.94 3.17
 2 9 -9 21.73 2.19
 2 9 -9 24.09 2.6
 2 9 -9 20.12 3.03
 2 9 -9 23.89 3.64
 2 9 -9 20.4 2.31
 -2 -9 8 7.33 2.57
 2 9 -8 2.32 2.83
 2 9 -8 3.43 1.81
 2 9 -8 4.73 1.96
 2 9 -8 5.28 2.47
 2 9 -8 5.43 1.62
 2 9 -7 207.65 9.71
 2 9 -7 194.75 10.12
 2 9 -7 190.28 9.71
 2 9 -7 187.48 11.1
 2 9 -7 209 9.61
 2 9 -7 210.74 9.69
 2 9 -6 79.92 4.46
 2 9 -6 72.7 4.83
 2 9 -6 77.75 4.48
 2 9 -6 73.27 5.9
 2 9 -6 71.82 4.19
 2 9 -6 77.89 4.37
 2 9 -5 687.66 30.62
 2 9 -5 679.48 32.23
 2 9 -5 680.66 30.98
 2 9 -5 682.63 30.74
 2 9 -5 698.32 30.57
 2 9 -5 697.91 30.63
 2 9 -4 0.93 1.76
 2 9 -4 2.14 3.08
 2 9 -4 1.94 1.95
 2 9 -4 1.39 1.83
 2 9 -4 1.99 1.4
 2 9 -4 1.35 2.21
 2 9 -3 122.19 6.74
 2 9 -3 178.61 9.08
 2 9 -3 122.97 7.14
 2 9 -3 124 6.47
 2 9 -3 136.34 7.07
 -2 -9 3 116.9 6.99
 2 9 -3 105.94 6.91
 -2 -9 2 8.22 2.05
 2 9 -2 1.35 3.09
 2 9 -2 5.32 2.07
 2 9 -2 7.11 1.85
 2 9 -2 6.8 1.97
 2 9 -2 6.23 1.7
 2 9 -2 6.32 1.45
 2 9 -1 15.28 2.07
 2 9 -1 13.92 2.28
 2 9 -1 12.9 2.18
 2 9 -1 17.68 2.03
 -2 -9 1 18.36 2.39
 2 9 0 7.02 1.83
 2 9 0 9.2 3.44
 2 9 0 8.08 2.02
 2 9 0 6.63 1.97
 -2 -9 0 7.46 2.09
 2 9 0 6.93 1.79
 2 9 1 13.54 3.55
 -2 -9 -1 13.93 2.37
 2 9 1 15.35 2.31
 2 9 1 16.15 2.06
 2 9 1 14.68 2.02
 2 9 1 16.43 1.94
 2 9 2 1.07 3.09
 -2 -9 -2 1.24 2.1
 2 9 2 4.71 2.04
 2 9 2 0.34 1.85
 2 9 2 2.43 1.58
 2 9 2 2.54 1.8
 2 9 3 174.36 8.88
 2 9 3 207.91 10.8
 -2 -9 -3 185.54 9.52
 2 9 3 220.85 9.19
 2 9 3 169.98 8.95
 2 9 3 163.53 9.28
 2 9 3 186.04 8.81
 2 9 4 5.34 3.3
 2 9 4 1.94 2.08
 -2 -9 -4 3.87 2.3
 2 9 4 3.16 1.93
 2 9 4 2.75 1.85
 2 9 4 3.36 1.54
 2 9 4 3.42 1.83
 2 9 5 701.37 29.14
 2 9 5 658.68 30.67
 2 9 5 626.47 29.58
 2 9 5 646.05 29.16
 2 9 5 652.23 29.11
 -2 -9 -5 642.7 29.71
 2 9 5 643.42 28.93
 2 9 6 42.96 3.68
 2 9 6 42.28 4.62
 2 9 6 44.41 2.98
 2 9 6 50.65 3.37
 2 9 6 52.3 3.37
 2 9 6 51.04 3.34
 2 9 7 298.85 14.27
 2 9 7 268.04 15.01
 2 9 7 285.03 13.51
 2 9 7 294.1 13.79
 2 9 7 319.56 13.8
 2 9 7 308.13 13.77
 2 9 8 11.13 1.94
 2 9 8 13.66 2.11
 2 9 8 9.93 2.24
 2 9 8 9.22 3
 2 9 9 3.48 1.85
 2 9 9 4.79 1.94
 2 9 9 4.64 2.65
 2 9 10 89.23 4.75
 2 9 10 88.3 5.18
 2 9 11 36.68 2.86
 2 9 11 35.31 3.1
 2 9 12 4.1 1.81
 -2 -9 -12 4.88 1.75
 2 9 12 2.76 1.88
 2 9 13 19.46 2.25
 -2 -9 -13 19.83 2.24
 2 9 13 17.7 2.4
 2 9 14 78.57 4.5
 2 9 14 82.25 4.98
 2 9 15 165.63 8.56
 -2 -9 -16 88.76 4.84
 2 9 16 83.45 4.67
 -2 -9 -17 2.39 1.61
 2 9 17 1.52 1.54
 -2 -9 -18 54.1 3.43
 2 9 18 55.13 3.32
 -2 -9 -19 76.46 4.26
 2 9 19 76.45 4.1
 -2 -9 -20 12.15 1.74
 2 9 20 15.18 1.68
 2 9 21 58.73 3.22
 -2 -9 -21 64.58 3.45
 2 9 21 62.64 3.34
 -2 -9 -22 1.97 1.12
 2 9 22 -1.09 1.1
 2 9 23 23.9 1.58
 2 9 24 1.48 0.66
 2 10 -23 3.33 0.88
 2 10 -22 82.02 4.14
 2 10 -21 1.42 1.16
 2 10 -21 -0.42 0.95
 2 10 -21 0.46 1.21
 2 10 -20 89.33 4.55
 2 10 -20 95.41 4.88
 2 10 -20 99.4 4.65
 2 10 -19 11.92 1.69
 2 10 -19 11.59 1.38
 2 10 -19 12.12 1.45
 2 10 -18 10.23 1.77
 2 10 -18 13.28 1.59
 2 10 -18 14.7 1.65
 2 10 -18 14.72 1.6
 2 10 -17 64.3 3.57
 2 10 -17 64.29 3.78
 2 10 -17 57.94 3.98
 2 10 -17 64.02 3.54
 2 10 -17 57.03 3.26
 2 10 -17 58.7 3.42
 2 10 -16 47.06 3.07
 2 10 -16 49.85 3.33
 2 10 -16 44.5 2.95
 2 10 -16 57.67 3.75
 2 10 -16 48.26 3.14
 2 10 -15 34.55 2.41
 2 10 -15 24.88 3.03
 2 10 -15 30.78 2.45
 2 10 -15 31.17 2.52
 2 10 -14 39.62 2.76
 2 10 -14 41.17 3.42
 2 10 -13 4.78 2.43
 2 10 -12 2.13 1.79
 2 10 -12 1.62 1.67
 2 10 -12 3.31 2.32
 2 10 -11 18.7 2.99
 2 10 -11 20.82 2.26
 2 10 -11 19.29 2.03
 2 10 -11 20.71 3.02
 2 10 -11 18.6 2.42
 2 10 -10 72.17 4.03
 2 10 -10 71.58 4.03
 2 10 -10 51.9 4.88
 2 10 -10 58.49 4.49
 2 10 -10 63.66 3.77
 2 10 -9 219.15 10.2
 2 10 -9 229.25 10.35
 2 10 -9 214.33 10.18
 2 10 -8 4.15 1.44
 2 10 -8 3.72 1.97
 2 10 -8 1.29 2.79
 2 10 -8 2.64 1.39
 2 10 -7 27.2 3.9
 2 10 -7 28.09 2.67
 2 10 -7 28.91 2.26
 2 10 -7 27.51 2.61
 2 10 -6 395.76 17.53
 2 10 -6 348.66 18.96
 2 10 -6 379.21 17.65
 2 10 -6 386.39 17.4
 2 10 -6 391.2 17.53
 2 10 -5 1.18 1.94
 2 10 -5 1.1 3
 2 10 -5 -0.32 1.91
 2 10 -5 0.27 1.77
 2 10 -4 353.31 15.78
 2 10 -4 332.14 15.53
 2 10 -4 357.61 17.46
 2 10 -4 326.61 15.46
 2 10 -3 0.18 1.99
 2 10 -3 5.25 2.08
 2 10 -3 1.85 1.82
 2 10 -2 86.82 4.85
 2 10 -2 79.48 4.83
 2 10 -2 88.08 6.54
 2 10 -2 93.87 5.08
 2 10 -1 141.53 7.19
 2 10 -1 145.81 7.35
 2 10 -1 150.8 9.06
 2 10 -1 140.5 7.23
 -2 -10 0 41.28 3.46
 2 10 0 43.96 4.74
 2 10 0 45.58 3.17
 2 10 0 51 3.34
 2 10 0 44.15 3.06
 2 10 0 43.15 3.11
 2 10 1 153.55 7.64
 2 10 1 146.75 9.24
 2 10 1 158.73 7.68
 2 10 1 150.34 7.84
 -2 -10 -1 161.56 8.19
 2 10 1 153.92 7.58
 2 10 2 51.95 4.05
 2 10 2 52.86 4.05
 2 10 2 77.02 5.89
 2 10 2 84.98 4.32
 -2 -10 -2 72.59 4.62
 2 10 2 56.65 3.9
 2 10 3 12.2 3.51
 -2 -10 -3 20.17 2.76
 2 10 3 14.59 2.34
 2 10 3 13.81 2.23
 2 10 3 16.82 2.22
 2 10 3 16.24 1.94
 2 10 4 417.32 18.47
 2 10 4 404.41 20.07
 -2 -10 -4 406.03 19.09
 2 10 4 418.02 18.62
 2 10 4 423.94 18.49
 2 10 4 378.84 18.23
 2 10 5 6.46 3.17
 2 10 5 8.27 2.21
 -2 -10 -5 6.9 2.42
 2 10 5 5.52 1.55
 2 10 5 6.33 2.02
 2 10 5 8.53 2.06
 2 10 5 3.41 1.92
 2 10 6 482.04 21.66
 2 10 6 513.11 21.72
 2 10 6 457.08 23.13
 -2 -10 -6 489.58 22.37
 2 10 6 438.56 22.15
 2 10 7 61.4 3.81
 2 10 7 64.04 3.82
 2 10 7 55.96 4.17
 -2 -10 -7 56.52 4.2
 2 10 7 55.73 4.97
 -2 -10 -8 5.12 2.21
 2 10 8 3.05 1.99
 2 10 8 1.94 1.94
 2 10 8 -1.2 2.54
 2 10 8 1.23 1.84
 2 10 9 147.47 9.12
 2 10 9 163.64 8.02
 2 10 9 178.76 8.11
 2 10 9 158.79 8.6
 2 10 10 1.15 1.62
 2 10 10 2.41 1.74
 2 10 10 1.11 1.98
 2 10 11 4.35 1.66
 2 10 11 1.88 1.79
 2 10 12 6.61 1.93
 -2 -10 -13 14.42 1.91
 2 10 13 13 1.9
 2 10 13 12.31 2.26
 2 10 14 54.16 3.24
 -2 -10 -14 52.75 3.34
 2 10 14 53.02 3.31
 -2 -10 -15 16.97 1.94
 2 10 15 16.43 1.85
 2 10 15 17.38 1.88
 2 10 16 66.74 3.67
 -2 -10 -16 68.67 3.84
 2 10 16 66.73 3.78
 2 10 17 97.36 5.17
 -2 -10 -17 113.08 5.41
 2 10 17 108.51 5.32
 -2 -10 -18 0.14 1.29
 2 10 18 2.94 1.2
 2 10 18 0.31 1.3
 2 10 19 66.85 3.63
 -2 -10 -19 76.92 3.86
 2 10 19 77.97 3.83
 -2 -10 -20 53.54 3.02
 2 10 20 58.8 3.04
 2 10 21 0.27 0.92
 2 10 22 28.29 1.63
 2 11 -21 70.03 3.5
 2 11 -20 7.37 1.25
 2 11 -20 10.46 1.21
 2 11 -19 23.4 1.8
 2 11 -19 17.48 1.37
 2 11 -19 19.1 1.46
 2 11 -19 21.12 1.75
 2 11 -18 85.99 4.34
 2 11 -18 88.05 4.64
 2 11 -18 95.65 4.5
 2 11 -17 6.48 1.33
 2 11 -17 7.53 1.52
 2 11 -17 9.14 1.18
 2 11 -16 53.67 3.09
 2 11 -16 55.02 3.32
 2 11 -16 59.53 3.29
 2 11 -16 64.18 3.54
 2 11 -15 11.32 1.67
 2 11 -15 10.79 1.36
 2 11 -15 11.45 1.6
 2 11 -15 14.22 1.85
 2 11 -14 7.76 1.57
 2 11 -14 6.17 1.23
 2 11 -14 4.68 1.65
 2 11 -13 28.23 2.12
 2 11 -13 33.32 2.44
 2 11 -12 43.59 2.72
 2 11 -12 46.77 2.98
 2 11 -11 9.04 1.43
 2 11 -10 41.19 2.95
 2 11 -10 38 3.85
 2 11 -9 34.06 3.77
 2 11 -8 170.37 8.01
 2 11 -8 166.62 8.02
 2 11 -7 132.6 8.49
 2 11 -7 148.05 7.15
 2 11 -7 144.8 7.18
 2 11 -6 32.68 2.56
 2 11 -6 35.87 4.03
 2 11 -6 33.38 2.66
 2 11 -5 313.47 14.47
 2 11 -5 316.06 14.47
 2 11 -5 313.69 16.05
 2 11 -4 11.28 2.04
 2 11 -4 12.18 3.46
 2 11 -4 10.34 2.02
 2 11 -3 294.88 13.91
 2 11 -3 290.81 14.02
 2 11 -2 141.81 7.24
 2 11 -2 156.16 8.99
 2 11 -2 143.99 7.27
 2 11 -1 409.72 17.8
 2 11 -1 382.2 17.77
 2 11 -1 368.33 19.34
 2 11 0 12.77 2.03
 2 11 0 10.83 3.43
 2 11 0 15.11 2.13
 2 11 1 415.76 18.46
 2 11 1 376.23 19.92
 2 11 1 409.56 18.43
 2 11 2 105.74 5.98
 2 11 2 120.86 7.64
 2 11 2 111.27 6
 2 11 3 293.06 14.12
 2 11 3 312.33 14.16
 2 11 3 318.94 15.76
 2 11 4 44.38 3.19
 -2 -11 -4 43.51 3.6
 2 11 4 47.69 3.24
 2 11 4 40.89 4.63
 2 11 5 276.02 14.8
 2 11 5 300.82 13.44
 -2 -11 -5 291.24 14.07
 2 11 5 283.64 13.37
 2 11 6 72.58 4.17
 -2 -11 -6 75.45 4.83
 2 11 6 69.75 4.08
 2 11 7 126.51 6.19
 -2 -11 -7 115.58 6.7
 2 11 7 106.4 7.27
 -2 -11 -8 193.62 9.52
 2 11 8 167.39 9.82
 2 11 9 46.08 3.55
 -2 -11 -9 49.65 3.81
 2 11 9 43.7 3.12
 2 11 9 46.84 4.02
 2 11 10 47.23 3.56
 2 11 10 42.63 3.05
 2 11 11 11.71 1.81
 2 11 11 10.56 1.71
 2 11 12 82.78 4.35
 2 11 12 76.93 4.2
 2 11 13 25.91 2.16
 2 11 13 23.71 2.02
 2 11 14 3.74 1.47
 -2 -11 -14 2.58 1.25
 2 11 14 3.31 1.32
 2 11 15 49.34 2.84
 -2 -11 -15 42.74 2.73
 2 11 15 47.96 2.7
 -2 -11 -16 59.07 3.31
 2 11 16 65.38 3.41
 -2 -11 -17 32.27 2.11
 2 11 17 36.75 2.23
 -2 -11 -18 91 4.45
 2 11 18 95.2 4.53
 2 11 19 1.31 0.94
 2 11 20 19.32 1.29
 2 12 -19 41.51 2.11
 2 12 -19 36.4 2.14
 2 12 -18 1.48 1.01
 2 12 -18 1.64 0.85
 2 12 -18 1.52 0.73
 2 12 -17 77.94 3.77
 2 12 -17 69.76 3.79
 2 12 -17 73.54 3.69
 2 12 -16 0.06 1.02
 2 12 -16 1.01 1.03
 2 12 -16 0.46 1.18
 2 12 -15 0.72 1.24
 2 12 -15 -0.66 1.19
 2 12 -15 0.19 1.06
 2 12 -15 1.61 1.11
 2 12 -14 -0.81 1.27
 2 12 -14 -0.57 1.24
 2 12 -14 -0.79 1.35
 2 12 -13 46.01 2.99
 2 12 -13 60.5 3.27
 2 12 -12 1.17 1.24
 2 12 -12 0.79 1.47
 2 12 -11 14.76 1.71
 2 12 -10 25.61 2.11
 2 12 -10 23.88 1.91
 2 12 -9 77.87 4.1
 2 12 -9 77.68 4.1
 2 12 -9 63.59 4.12
 2 12 -9 74.16 3.95
 2 12 -8 41.66 2.86
 2 12 -8 48.27 2.89
 2 12 -8 41.26 3.09
 2 12 -8 41.23 2.71
 2 12 -7 110.22 5.64
 2 12 -7 114.72 5.69
 2 12 -7 120.2 5.68
 2 12 -6 67.03 3.72
 2 12 -6 60.19 3.65
 2 12 -6 64.84 3.78
 2 12 -5 29.69 2.28
 2 12 -5 28.73 2.38
 2 12 -5 25.09 2.19
 2 12 -4 89.27 6.31
 2 12 -3 125.48 7.87
 2 12 -2 98.29 6.71
 2 12 -1 125.06 7.83
 2 12 0 46.33 4.42
 2 12 1 147.34 8.73
 2 12 2 88.64 4.72
 2 12 2 106.89 6.55
 2 12 3 84.34 4.89
 2 12 3 109.36 6.54
 2 12 4 140 6.68
 2 12 4 120.19 7.96
 2 12 5 7.47 1.76
 2 12 5 5.73 1.68
 2 12 6 120.19 5.73
 2 12 6 120.77 5.88
 2 12 7 103 4.91
 2 12 7 99.61 5.03
 2 12 8 65.01 3.46
 2 12 8 65.28 3.6
 2 12 9 89.7 4.38
 2 12 9 99.89 4.58
 2 12 10 27.56 2.08
 2 12 10 26.09 2.1
 2 12 11 7.05 1.32
 2 12 11 7.66 1.45
 2 12 12 10.83 1.54
 2 12 13 16.47 1.6
 2 12 14 0.41 1.16
 2 12 15 1.91 1.08
 2 12 16 0.71 0.94
 2 12 17 97 4.57
 2 12 18 1.42 0.68
 2 13 -17 1.12 0.66
 2 13 -16 40.39 2.23
 2 13 -16 44.07 2.29
 2 13 -15 8.86 1.04
 2 13 -15 8.79 1.14
 2 13 -14 10.18 1.27
 2 13 -14 9.9 1.29
 2 13 -13 2.69 0.98
 2 13 -13 1.77 1.16
 2 13 -13 0.96 1.11
 2 13 -12 23.01 1.68
 2 13 -12 21.88 1.85
 2 13 -12 20.77 1.81
 2 13 -11 34.5 2.2
 2 13 -11 35.22 2.41
 2 13 -10 7.65 1.3
 2 13 -10 10.14 1.62
 2 13 -9 43.72 2.71
 2 13 -9 43.83 2.6
 2 13 -8 132.34 6.29
 2 13 -8 121.41 6.42
 2 13 -8 138.56 6.35
 2 13 -7 22.1 1.8
 2 13 -7 17.54 2.04
 2 13 -7 23.69 1.8
 2 13 -6 89.81 4.55
 2 13 -6 87.39 4.51
 2 13 -6 90.2 4.51
 2 13 -6 83.92 4.75
 2 13 -5 6.15 1.42
 2 13 -5 4.13 1.4
 2 13 -5 5.02 1.23
 2 13 -5 1.92 1.73
 2 13 -4 19.49 1.85
 2 13 -4 15.69 1.76
 2 13 -4 15.29 1.6
 2 13 -3 31.42 2.23
 2 13 -3 34.14 2.45
 2 13 -3 39.29 2.84
 2 13 -3 34.03 2.47
 2 13 -2 155.23 7.23
 2 13 -2 137.14 6.91
 2 13 -2 133.28 6.77
 2 13 -2 139.82 7
 2 13 -2 153.31 7.09
 2 13 -1 161.89 7.33
 2 13 -1 148.03 7.19
 2 13 -1 141.78 7.61
 2 13 -1 161.78 7.43
 2 13 0 0.39 1.82
 2 13 0 0.9 0.97
 2 13 0 0.71 1.4
 2 13 0 0.25 1.4
 2 13 1 136.38 6.81
 2 13 1 138.51 7.14
 2 13 1 151.73 6.93
 2 13 2 141.67 6.94
 2 13 2 150.64 7.28
 2 13 2 142.59 7.06
 2 13 3 28.34 2.51
 2 13 3 22.71 2
 2 13 3 26.57 1.87
 2 13 3 24.43 2.13
 2 13 4 10.64 1.99
 2 13 4 16.37 1.8
 2 13 4 20.07 1.59
 2 13 4 13.57 1.63
 2 13 5 9.11 1.51
 2 13 5 11.17 1.39
 2 13 5 10.06 1.34
 2 13 6 57.76 3.14
 2 13 6 66.14 3.4
 2 13 6 64.35 3.23
 2 13 7 47.83 2.81
 2 13 7 49.53 2.67
 2 13 8 80.07 4.04
 2 13 8 82.37 3.95
 2 13 9 111.12 4.9
 2 13 9 88.34 4.81
 2 13 10 6.66 1.27
 2 13 11 60.18 3.17
 2 13 12 27.7 1.84
 2 13 13 1.32 0.92
 2 13 13 0.11 0.89
 2 13 14 0.84 0.8
 2 13 14 1.37 0.81
 2 13 15 0.17 0.66
 2 13 15 -0.03 0.74
 2 14 -13 11.66 1
 2 14 -13 9.83 0.94
 2 14 -12 25.36 1.54
 2 14 -12 20.22 1.49
 2 14 -11 3.13 0.95
 2 14 -11 3.01 0.9
 2 14 -10 83.4 4.12
 2 14 -10 81 4.08
 2 14 -9 69.85 3.64
 2 14 -9 80.61 3.85
 2 14 -9 80.31 3.91
 2 14 -8 26.02 1.72
 2 14 -8 28.5 1.71
 2 14 -7 61.76 3.1
 2 14 -7 66.42 3.35
 2 14 -7 56.67 3.25
 2 14 -7 58.65 3.04
 2 14 -6 7.15 1.13
 2 14 -6 6.85 1.27
 2 14 -6 4.97 1.35
 2 14 -6 4.82 0.93
 2 14 -5 0.63 1.03
 2 14 -5 0.13 1.15
 2 14 -5 1.2 1.34
 2 14 -5 0.8 0.78
 2 14 -4 2.03 1.1
 2 14 -4 2.87 1.2
 2 14 -4 -0.28 1.43
 2 14 -3 22.34 1.84
 2 14 -3 24.64 2.08
 2 14 -2 86.31 4.32
 2 14 -2 78.7 4.39
 2 14 -1 71.07 3.71
 2 14 -1 65.81 3.82
 2 14 0 351.91 14.35
 2 14 0 283.32 14.35
 2 14 1 73.24 3.75
 2 14 1 64.2 3.79
 2 14 2 88.01 4.4
 2 14 2 81.7 4.32
 2 14 2 84.73 4.5
 2 14 3 14.3 1.59
 2 14 3 20.52 1.85
 2 14 4 2.23 1.34
 2 14 4 0.19 1.11
 2 14 4 0.98 0.78
 2 14 5 -0.73 1.19
 2 14 5 1.37 1.06
 2 14 5 1 0.81
 2 14 6 2.79 1.15
 2 14 6 0.94 1.04
 2 14 6 3.5 0.81
 2 14 7 68.98 3.53
 2 14 7 72.57 3.45
 2 14 8 17.59 1.43
 2 14 8 20.39 1.29
 2 14 9 38.41 2.02
 2 14 9 34.84 1.95
 2 14 10 113.04 5.32
 2 14 10 118.15 5.29
 2 14 11 -0.07 0.63
 2 14 11 0.02 0.65
 2 15 -7 0.25 0.64
 2 15 -6 35.85 1.94
 2 15 -5 15.31 1.12
 2 15 -4 -0.19 0.67
 2 15 -4 0.58 0.7
 2 15 -3 6.2 0.85
 2 15 -3 8.21 0.95
 2 15 -2 15.43 1.22
 2 15 -1 264.3 11.78
 2 15 0 8.02 1.06
 2 15 1 231.22 10.36
 2 15 2 17.36 1.38
 2 15 3 16.48 1.29
 2 15 4 20.99 1.4
 2 15 5 10.97 1
 2 15 6 14.4 1.07
 -3 16 4 32.58 1.89
 -3 16 3 27.8 1.76
 -3 16 2 3.63 1.01
 -3 16 1 35.93 2.04
 -3 16 0 13.73 1.21
 -3 16 -1 30.17 1.84
 -3 16 -2 3.11 0.9
 -3 16 -3 0.22 0.9
 -3 16 -4 14.17 1.2
 -3 15 10 2.59 0.87
 -3 15 9 3.38 1.08
 -3 15 9 1.91 0.81
 -3 15 8 93.44 4.48
 -3 15 8 90.78 4.38
 -3 15 7 7.51 1.31
 -3 15 7 8.19 1.1
 -3 15 6 32.36 2.16
 -3 15 6 29.82 1.96
 -3 15 5 19.19 1.79
 -3 15 5 20.8 1.64
 -3 15 4 15.75 1.64
 -3 15 4 13.08 1.41
 -3 15 3 8.17 1.53
 -3 15 3 5.69 1.29
 -3 15 2 101.68 5
 -3 15 2 97.18 4.87
 -3 15 1 1.74 1.47
 -3 15 1 3.45 1.3
 -3 15 1 3.1 1.01
 -3 15 0 34.54 2.28
 -3 15 0 30.61 2.07
 -3 15 -1 3.56 1.48
 -3 15 -1 4.55 1.3
 -3 15 -1 2.54 1.18
 -3 15 -2 36.42 2.85
 -3 15 -2 46.66 2.87
 -3 15 -3 4.77 1.48
 -3 15 -3 4.5 1.29
 -3 15 -3 5.43 1.29
 -3 15 -4 2.33 1.23
 -3 15 -4 0.2 1.25
 -3 15 -4 1.86 1.31
 -3 15 -5 28.08 1.93
 -3 15 -5 28.68 1.99
 -3 15 -5 23.65 2.02
 -3 15 -6 103.57 5.26
 -3 15 -6 106.81 5.15
 -3 15 -6 112.64 5.32
 -3 15 -7 0.28 1.27
 -3 15 -7 -0.51 1.18
 -3 15 -7 1.85 1.18
 -3 15 -8 240.2 10.29
 -3 15 -8 213.03 10.25
 -3 15 -9 0.3 1.06
 -3 15 -9 -0.55 1.02
 -3 15 -10 71.25 3.37
 -3 15 -10 60.82 3.28
 -3 15 -11 0.15 0.86
 -3 14 14 1.99 0.72
 -3 14 13 3.6 0.87
 -3 14 13 4.21 0.97
 -3 14 12 7.55 1.17
 -3 14 12 9.28 1.13
 -3 14 11 -0.44 1.11
 -3 14 11 1.03 1.1
 -3 14 10 26.85 1.98
 -3 14 10 28.62 1.98
 -3 14 9 75.88 4.18
 -3 14 9 86.71 4.22
 -3 14 8 21.86 1.9
 -3 14 8 17.4 1.81
 -3 14 7 56.57 3.26
 -3 14 7 52.62 3.18
 -3 14 6 1.64 1.48
 -3 14 6 2.82 1.47
 -3 14 5 10.97 1.81
 -3 14 5 6.26 1.69
 -3 14 4 0.31 1.56
 -3 14 4 -1.37 1.58
 -3 14 3 87.08 4.47
 -3 14 3 84.92 4.42
 -3 14 2 13.04 2.11
 -3 14 2 10.48 1.89
 -3 14 2 11.55 1.62
 -3 14 1 74.37 4.09
 -3 14 1 70.42 3.97
 -3 14 1 64.26 3.77
 -3 14 0 140.11 6.71
 -3 14 0 141.75 6.65
 -3 14 0 121.47 6.48
 -3 14 -1 68.64 3.86
 -3 14 -1 56.33 3.64
 -3 14 -1 63.45 3.64
 -3 14 -2 20.97 2.31
 -3 14 -2 18.52 2.09
 -3 14 -2 18.72 2.02
 -3 14 -3 19.6 2.43
 -3 14 -3 20.07 2.25
 -3 14 -4 1.24 1.74
 -3 14 -4 3.33 1.56
 -3 14 -4 0.93 1.51
 -3 14 -5 51.98 3.22
 -3 14 -5 49.4 3.14
 -3 14 -5 45.82 3.04
 -3 14 -6 7.85 1.75
 -3 14 -6 9.19 1.33
 -3 14 -6 8.19 1.73
 -3 14 -6 7.35 1.54
 -3 14 -6 5.44 1.74
 -3 14 -7 100.09 5.17
 -3 14 -7 112.2 5.35
 -3 14 -7 93.4 5.03
 -3 14 -7 107.1 5.35
 -3 14 -8 10.68 1.49
 -3 14 -8 13.2 1.86
 -3 14 -8 11.22 1.7
 -3 14 -8 13.06 1.8
 -3 14 -9 154.41 7.29
 -3 14 -9 168.2 7.49
 -3 14 -9 143.11 7.27
 -3 14 -9 154.52 7.44
 -3 14 -10 20.65 2.02
 -3 14 -10 19.81 1.73
 -3 14 -10 20.21 1.91
 -3 14 -11 18.97 1.76
 -3 14 -11 20.21 1.89
 -3 14 -12 1.83 1.37
 -3 14 -12 2.53 1.08
 -3 14 -12 1.62 1.24
 -3 14 -13 -0.78 1.17
 -3 14 -13 0.26 0.93
 -3 14 -13 -0.38 1.16
 -3 14 -14 0.09 0.88
 -3 14 -14 2.25 1.07
 -3 13 17 1.59 0.82
 -3 13 16 104.16 4.94
 -3 13 15 10.64 1.28
 -3 13 15 10.15 1.25
 -3 13 14 3.54 1.21
 -3 13 14 2.49 1.12
 -3 13 14 1.52 0.96
 -3 13 14 3.65 1.16
 -3 13 13 -1.39 1.23
 -3 13 13 -0.52 1.2
 -3 13 13 -0.18 1.15
 -3 13 13 0.42 1.12
 -3 13 12 0.99 1.29
 -3 13 12 1.91 1.22
 -3 13 12 0.23 1.31
 -3 13 12 1.2 1.22
 -3 13 11 41.77 2.66
 -3 13 11 34.77 2.52
 -3 13 11 38.01 2.53
 -3 13 11 42.17 2.57
 -3 13 10 32.68 2.42
 -3 13 10 33.5 2.31
 -3 13 10 30.8 2.36
 -3 13 9 34.22 2.49
 -3 13 9 34.57 2.49
 -3 13 8 91.17 4.68
 -3 13 8 80.8 4.59
 -3 13 7 0.26 1.62
 -3 13 7 -1.23 1.57
 -3 13 6 24.98 2.28
 -3 13 6 23.54 1.82
 -3 13 6 23.86 2.3
 -3 13 5 37.16 2.32
 -3 13 5 42.52 2.8
 -3 13 5 34.21 2.39
 -3 13 5 33.1 2.77
 -3 13 4 26.2 2.03
 -3 13 4 29.77 2.54
 -3 13 4 24.03 2.1
 -3 13 4 32.62 2.68
 -3 13 3 34.43 2.32
 -3 13 3 33.72 2.74
 -3 13 3 33.3 2.49
 -3 13 3 33.14 2.79
 -3 13 2 256.59 11.23
 -3 13 2 227.5 10.77
 -3 13 2 220.72 10.95
 -3 13 2 253.23 11.24
 -3 13 1 114.92 5.5
 -3 13 1 115.39 5.92
 -3 13 1 97.99 5.66
 -3 13 1 119.74 5.98
 -3 13 0 15.06 2.13
 -3 13 0 15.37 2.32
 -3 13 0 14.67 1.96
 -3 13 0 17.32 1.8
 -3 13 -1 116.32 5.99
 -3 13 -1 110.09 5.68
 -3 13 -1 125.45 6.17
 -3 13 -1 112.06 5.95
 -3 13 -2 136.09 7.35
 -3 13 -2 113.37 7.06
 -3 13 -3 21.71 2.45
 -3 13 -3 19.68 2.56
 -3 13 -3 18.9 2.29
 -3 13 -4 23.3 2.09
 -3 13 -4 18.84 2.27
 -3 13 -4 24.58 2.72
 -3 13 -4 25.8 2.48
 -3 13 -5 35.85 2.59
 -3 13 -5 34.09 2.86
 -3 13 -5 39.11 3.1
 -3 13 -5 43.35 3.02
 -3 13 -6 79.2 4.48
 -3 13 -6 81.65 4.65
 -3 13 -6 85.81 4.8
 -3 13 -6 90 4.82
 -3 13 -7 19.29 2.07
 -3 13 -7 24.35 2.46
 -3 13 -7 23.88 2.42
 -3 13 -7 19.63 2.25
 -3 13 -8 327.86 14.66
 -3 13 -8 299.74 14.45
 -3 13 -8 332.64 14.7
 -3 13 -8 309.65 14.48
 -3 13 -9 -0.41 1.79
 -3 13 -9 2.45 1.68
 -3 13 -9 1.39 1.52
 -3 13 -9 0.1 1.69
 -3 13 -10 145.27 7.44
 -3 13 -10 152.24 7.58
 -3 13 -10 148.83 7.36
 -3 13 -10 162.51 7.62
 -3 13 -11 52.96 3.3
 -3 13 -11 53.98 3.39
 -3 13 -11 53.2 3.29
 -3 13 -11 50.28 3.44
 -3 13 -12 5.51 1.6
 -3 13 -12 5.59 1.72
 -3 13 -12 7.31 1.85
 -3 13 -13 1.06 1.44
 -3 13 -13 0.23 1.45
 -3 13 -13 0.83 1.68
 -3 13 -14 12.39 1.71
 -3 13 -14 15.25 1.79
 -3 13 -14 12.68 1.85
 -3 13 -15 31.72 2.28
 -3 13 -15 28.83 1.95
 -3 13 -15 34.84 2.35
 -3 13 -16 108.16 4.92
 -3 13 -16 91.25 4.66
 -3 13 -16 100.71 4.89
 -3 13 -17 12.16 1.33
 -3 13 -17 12.02 1.39
 -3 12 20 56.17 2.7
 -3 12 20 59.67 2.75
 -3 12 19 52.24 2.68
 -3 12 19 48.82 2.67
 -3 12 18 23.69 1.66
 3 -12 -18 16.42 1.83
 -3 12 18 25.37 1.67
 -3 12 18 18.76 1.66
 -3 12 17 59.32 3.08
 -3 12 17 50.74 2.87
 -3 12 17 58.52 3.18
 -3 12 16 25.47 1.98
 -3 12 16 25.6 1.8
 -3 12 16 30.75 2.18
 -3 12 15 81.94 4.08
 -3 12 15 73.47 3.87
 -3 12 15 73.67 3.84
 -3 12 15 80.05 4.2
 -3 12 14 6.82 1.34
 -3 12 14 8.33 1.48
 -3 12 14 7.43 1.24
 -3 12 14 9.58 1.67
 -3 12 13 0.91 1.26
 -3 12 13 1.95 1.42
 -3 12 13 0.92 1.13
 -3 12 13 2.06 1.55
 -3 12 12 33.06 2.47
 -3 12 12 37.36 2.44
 -3 12 12 35.25 2.65
 -3 12 12 32.58 2.21
 -3 12 11 14.25 1.52
 -3 12 11 14.17 1.78
 -3 12 11 12.62 1.82
 -3 12 11 14.29 1.98
 -3 12 11 11.54 1.46
 -3 12 10 150.6 7.13
 -3 12 10 163.47 7.4
 -3 12 10 155.37 7.33
 -3 12 10 144.68 7.42
 -3 12 10 141.43 7.11
 -3 12 9 49.49 3.1
 -3 12 9 59.42 3.48
 -3 12 9 56.17 3.33
 -3 12 9 54.86 3.29
 -3 12 9 55.12 3.43
 -3 12 9 46.77 3
 -3 12 8 23.78 1.97
 -3 12 8 22.61 2.2
 -3 12 7 32.32 3.18
 -3 12 7 36.89 2.69
 -3 12 6 97.25 6.05
 -3 12 6 104.72 5.38
 -3 12 5 8.81 2.28
 -3 12 4 2.1 2.09
 -3 12 4 0.42 1.8
 -3 12 4 0.6 1.86
 -3 12 3 5.18 1.97
 -3 12 3 3.42 1.55
 -3 12 3 6.88 2.22
 -3 12 3 9.46 2.01
 -3 12 2 86.44 4.96
 -3 12 2 90.54 4.49
 -3 12 2 83.09 5.03
 -3 12 1 107.52 5.51
 -3 12 1 93.72 6.02
 -3 12 1 95.4 5.27
 -3 12 1 97.84 5.06
 -3 12 1 100.39 5.44
 -3 12 0 459.72 19.87
 -3 12 0 391.49 20.37
 -3 12 0 444.26 19.72
 -3 12 0 451.48 19.82
 -3 12 0 419.61 19.42
 -3 12 -1 90.14 4.96
 -3 12 -1 60.79 4.97
 -3 12 -1 75.09 4.63
 -3 12 -1 74.3 4.76
 -3 12 -1 89.7 4.37
 -3 12 -2 104.39 5.83
 -3 12 -2 103.53 6.16
 -3 12 -2 89.81 5.41
 -3 12 -2 91.39 5.55
 -3 12 -2 107.41 5.21
 -3 12 -3 51.27 3.66
 -3 12 -3 47.68 3.96
 -3 12 -3 46.94 3.43
 -3 12 -3 53.36 3.54
 -3 12 -3 53.71 3.2
 -3 12 -4 2.4 1.9
 -3 12 -4 -0.53 1.69
 -3 12 -4 -0.34 2.11
 -3 12 -4 2.28 1.99
 -3 12 -4 0.19 2.04
 -3 12 -5 25.31 2.91
 -3 12 -6 207.26 10.58
 -3 12 -7 179.44 9.32
 -3 12 -8 9.35 1.88
 -3 12 -9 248.22 11.31
 -3 12 -9 249.5 11.4
 -3 12 -9 246.91 11.15
 -3 12 -9 212.24 10.98
 -3 12 -9 229.22 11.16
 -3 12 -10 84.23 4.91
 -3 12 -10 89.91 5.11
 -3 12 -10 95.46 5.32
 -3 12 -10 100.88 5.3
 -3 12 -10 95.29 5.12
 -3 12 -11 64.16 3.95
 -3 12 -11 59.17 3.77
 -3 12 -11 65.4 4.07
 -3 12 -11 61.39 3.89
 -3 12 -11 72.22 4.13
 -3 12 -12 36.19 2.85
 -3 12 -12 31.52 2.58
 -3 12 -12 35 2.94
 -3 12 -12 36.3 2.82
 -3 12 -12 31.87 2.91
 -3 12 -13 22.15 2.32
 -3 12 -13 21.85 2.08
 -3 12 -13 16.92 2.33
 -3 12 -13 22.37 2.39
 -3 12 -14 58.02 3.74
 -3 12 -14 57.77 3.54
 -3 12 -14 57.46 3.75
 -3 12 -14 67.34 3.83
 -3 12 -15 87.89 4.73
 -3 12 -15 90.58 4.9
 -3 12 -15 86.13 4.85
 -3 12 -15 93.18 4.93
 -3 12 -16 50.3 3.25
 -3 12 -16 46.22 3.05
 -3 12 -16 55.09 3.27
 -3 12 -17 51.07 2.97
 -3 12 -17 48.05 2.9
 -3 12 -18 4.68 1.42
 -3 12 -18 2.96 1.21
 -3 12 -18 4.13 1.39
 -3 12 -19 48 2.69
 -3 12 -19 51.26 2.83
 -3 11 22 67.55 3.27
 -3 11 21 58.05 3.04
 -3 11 21 67.89 3.17
 -3 11 20 109.99 5.26
 3 -11 -20 104.93 5.46
 -3 11 20 112.85 5.46
 -3 11 20 122.76 5.4
 -3 11 19 62.89 3.31
 -3 11 19 67.41 3.58
 -3 11 19 74.81 3.5
 -3 11 18 111.49 5.4
 -3 11 18 100.16 5.08
 -3 11 18 107.45 5.22
 -3 11 17 3.94 1.65
 -3 11 17 3.32 1.11
 -3 11 17 1.33 1.34
 -3 11 16 131.61 6.49
 -3 11 16 122.46 6.08
 -3 11 16 131.01 6.28
 -3 11 15 108.86 5.79
 -3 11 15 108.62 5.38
 -3 11 15 115.09 5.6
 -3 11 15 108.26 5.38
 -3 11 14 95.61 4.74
 -3 11 14 90.73 4.92
 -3 11 14 87.24 4.74
 -3 11 13 -0.43 1.78
 -3 11 13 1 1.11
 -3 11 13 0.3 1.26
 -3 11 13 1.7 1.35
 -3 11 13 -0.68 1.47
 -3 11 12 58.66 3.74
 -3 11 12 56.15 3.22
 -3 11 12 54.64 3.33
 -3 11 11 161.01 8.09
 -3 11 10 64.05 4.24
 -3 11 10 65.69 4.04
 -3 11 10 59.99 3.49
 -3 11 10 65.72 3.86
 -3 11 9 173.08 8
 -3 11 9 177.6 8.01
 -3 11 9 158.22 7.73
 -3 11 9 144.93 8.46
 -3 11 9 156.9 8.14
 -3 11 9 162.79 7.81
 -3 11 8 10.82 1.52
 -3 11 8 10.45 2.32
 -3 11 8 10.72 1.94
 -3 11 8 10.26 1.89
 -3 11 8 10.75 1.97
 -3 11 8 11.27 1.54
 -3 11 8 11.06 1.75
 -3 11 7 8.57 1.45
 -3 11 7 8 1.93
 -3 11 7 14.24 2.38
 -3 11 7 8.79 1.89
 -3 11 7 7.34 1.87
 -3 11 7 7.72 1.54
 -3 11 7 12.1 1.83
 -3 11 6 16.85 1.67
 -3 11 6 16.02 1.78
 -3 11 6 22.6 2.78
 -3 11 6 16.83 2.08
 -3 11 6 15.22 2.11
 -3 11 6 15.47 2.04
 -3 11 5 56.18 3.21
 -3 11 5 48.76 3.44
 -3 11 5 50.46 3.43
 -3 11 5 54.96 4.15
 -3 11 5 46.61 2.98
 -3 11 5 52.67 3.41
 -3 11 5 58.47 3.67
 -3 11 5 53.14 3.14
 -3 11 4 61.98 4.05
 -3 11 4 53.19 3.79
 -3 11 4 54.79 3.56
 -3 11 4 67.41 3.89
 -3 11 4 65.43 4.12
 -3 11 4 62.65 3.67
 -3 11 3 5.63 1.6
 -3 11 3 5.19 1.96
 -3 11 3 4.9 1.84
 -3 11 3 6.67 1.59
 -3 11 3 7.78 2.08
 -3 11 3 5.55 1.88
 -3 11 3 10.96 2.51
 -3 11 2 39.87 3.27
 -3 11 2 44.33 3.84
 -3 11 2 45.6 3.12
 -3 11 2 47.04 2.9
 -3 11 2 37.56 3.25
 -3 11 1 214.72 10.12
 -3 11 1 187.44 9.88
 -3 11 1 219.14 9.97
 -3 11 1 209.03 9.8
 -3 11 1 211.91 10.17
 -3 11 1 224.06 10.96
 -3 11 0 10.32 1.82
 -3 11 0 10.55 2.22
 -3 11 0 7.57 2.46
 -3 11 0 7.84 1.78
 -3 11 0 9.52 2.04
 -3 11 0 11.17 2.01
 -3 11 -1 227.9 11.91
 -3 11 -1 243.48 11.27
 -3 11 -1 235.28 11.11
 -3 11 -1 234.83 11.23
 -3 11 -1 228.09 10.85
 -3 11 -2 59.9 3.38
 -3 11 -2 50.16 3.65
 -3 11 -2 46.33 4.09
 -3 11 -2 57.21 3.81
 -3 11 -2 50.51 3.56
 -3 11 -2 47.89 3.25
 -3 11 -3 3.04 1.98
 -3 11 -3 -0.11 2.21
 -3 11 -3 3.39 2.11
 -3 11 -3 1.64 1.74
 -3 11 -3 2.8 2.12
 -3 11 -3 -0.1 1.43
 -3 11 -4 250.62 11.05
 -3 11 -4 234.88 11.38
 -3 11 -4 239.56 12.02
 -3 11 -4 240.62 11.46
 -3 11 -4 239.06 11.3
 -3 11 -4 216.83 11.13
 -3 11 -5 97.09 5.74
 -3 11 -5 114.49 5.47
 -3 11 -5 101 6.23
 -3 11 -5 107.7 5.82
 -3 11 -5 100.73 5.73
 -3 11 -5 99.78 5.55
 -3 11 -6 101.03 5.57
 -3 11 -6 94.69 5.12
 -3 11 -6 98.65 6.02
 -3 11 -6 107.83 5.64
 -3 11 -6 99.65 5.53
 -3 11 -6 90.37 5.32
 -3 11 -7 18.34 2.49
 -3 11 -7 18.15 2.45
 -3 11 -7 23.39 2.57
 -3 11 -7 17.58 2.07
 -3 11 -7 15.65 2.06
 -3 11 -7 16.89 2.2
 -3 11 -7 18.75 2.6
 -3 11 -8 59.77 3.52
 -3 11 -8 62.85 3.98
 -3 11 -8 56.63 4.03
 -3 11 -8 58.41 3.94
 -3 11 -8 62.12 3.87
 -3 11 -8 60.61 3.78
 -3 11 -8 57.41 4.18
 -3 11 -9 88.79 5.09
 -3 11 -9 91.72 5.22
 -3 11 -9 82.39 4.97
 -3 11 -9 71.09 5.14
 -3 11 -9 100.7 5.21
 -3 11 -10 148.48 7.79
 3 -11 11 122.71 7.88
 3 -11 12 144.57 8.09
 -3 11 -12 120.24 6.38
 -3 11 -13 3.42 1.94
 -3 11 -13 3.41 2.02
 -3 11 -13 4.3 2.03
 -3 11 -13 1.25 1.42
 -3 11 -13 3.42 1.99
 -3 11 -14 127.3 6.62
 -3 11 -14 137.38 6.96
 -3 11 -14 133.48 6.94
 -3 11 -14 131.44 6.93
 -3 11 -14 135.03 6.9
 -3 11 -15 103.36 5.03
 -3 11 -15 102.37 5.31
 -3 11 -15 82.57 4.83
 -3 11 -15 98.76 5.33
 -3 11 -15 96.86 5.36
 -3 11 -15 91.82 5.23
 -3 11 -16 171.19 8.33
 -3 11 -16 176.48 8.61
 -3 11 -16 168.23 8.57
 -3 11 -16 174.74 8.63
 -3 11 -16 184.69 8.62
 -3 11 -17 30.27 2.27
 -3 11 -17 30.37 2.57
 -3 11 -17 32.06 2.66
 -3 11 -17 30.68 2.63
 -3 11 -18 75.28 4.16
 -3 11 -18 72.56 4.24
 -3 11 -18 72.55 4.16
 -3 11 -19 30.42 2.3
 -3 11 -19 27.56 2.25
 -3 11 -19 26.1 2.27
 -3 11 -20 55.38 3.22
 -3 11 -20 56.97 3.23
 -3 11 -21 43.98 2.5
 -3 11 -21 39.65 2.44
 -3 10 23 79.35 3.46
 -3 10 23 71.75 3.37
 3 -10 -22 1.89 1.06
 -3 10 22 1.92 0.93
 -3 10 22 0.55 0.81
 -3 10 22 1.35 0.96
 -3 10 21 87.66 4.42
 3 -10 -21 85.55 4.48
 -3 10 21 85.63 4.22
 -3 10 21 87.96 4.32
 -3 10 20 35.31 2.44
 3 -10 -20 29.6 2.5
 -3 10 20 36.18 2.27
 -3 10 20 32.95 2.1
 -3 10 19 52.63 3.33
 -3 10 19 54.56 3.11
 -3 10 19 53.25 2.97
 -3 10 18 0.47 1.64
 -3 10 18 2.81 1.35
 -3 10 18 1.97 1.2
 -3 10 17 24.61 2.41
 -3 10 17 21.11 1.98
 -3 10 17 21.66 1.8
 -3 10 16 34.85 3.02
 -3 10 16 38.13 2.45
 -3 10 16 36.98 2.64
 -3 10 15 42.02 2.73
 -3 10 15 44.85 2.73
 -3 10 14 99.28 5.56
 -3 10 13 205.18 9.64
 -3 10 13 185.17 9.06
 -3 10 13 197.32 9.31
 -3 10 12 14.37 1.67
 -3 10 12 8.82 2.09
 -3 10 12 13.03 1.58
 -3 10 12 11.1 1.9
 -3 10 12 11.74 1.7
 -3 10 11 139 6.83
 -3 10 11 133.78 7.25
 -3 10 11 145.98 6.79
 -3 10 11 136.92 6.86
 -3 10 11 139.26 7.03
 -3 10 10 274.96 12.39
 -3 10 10 250.08 13
 -3 10 10 264.47 12.33
 -3 10 10 272.33 12.48
 -3 10 10 282.1 12.62
 -3 10 9 21.51 1.93
 -3 10 9 26.69 2.24
 -3 10 9 25.35 2.82
 -3 10 9 26.87 2.03
 -3 10 9 25.72 2.2
 -3 10 9 25.98 2.31
 -3 10 8 112.22 5.58
 -3 10 8 113.15 5.66
 -3 10 8 99.77 6.24
 -3 10 8 103.76 5.31
 -3 10 8 110.02 5.52
 -3 10 8 100.52 5.77
 -3 10 8 106.46 5.36
 -3 10 7 2.86 1.46
 -3 10 7 1.48 1.63
 -3 10 7 3.52 1.83
 -3 10 7 2.38 2.18
 -3 10 7 1.55 1.23
 -3 10 7 0.98 1.65
 -3 10 7 0.48 1.61
 -3 10 6 59.8 3.78
 -3 10 6 66.88 3.95
 -3 10 6 62.41 4.51
 -3 10 6 64.95 3.61
 -3 10 6 68.78 3.84
 -3 10 6 60.4 3.93
 -3 10 6 64.83 3.5
 -3 10 5 1.34 1.2
 -3 10 5 3.16 1.6
 -3 10 5 3.38 1.34
 -3 10 5 2.95 1.71
 -3 10 5 2.24 1.79
 -3 10 5 1.6 1.67
 -3 10 5 1.06 1.74
 -3 10 5 0.38 2.3
 -3 10 4 358.59 16.23
 -3 10 4 355.69 16.2
 -3 10 4 340.31 15.94
 -3 10 4 395.56 16.19
 -3 10 4 370.43 17.11
 -3 10 4 343.45 16.03
 -3 10 4 346.5 15.88
 -3 10 4 343.74 16.19
 -3 10 3 42.81 3.49
 -3 10 3 28.93 3.15
 -3 10 3 53.73 2.7
 -3 10 3 84.28 4.81
 -3 10 3 62.14 3.39
 -3 10 3 36.31 3.17
 -3 10 3 15.9 3.1
 -3 10 3 56.65 3.09
 -3 10 2 30.21 2.4
 -3 10 2 31.5 2.67
 -3 10 2 30.5 2.78
 -3 10 2 36.95 3.37
 -3 10 2 30.5 2.38
 -3 10 2 22.83 2.26
 -3 10 2 36.3 2.75
 -3 10 2 26.38 2.66
 -3 10 2 36.2 2.39
 -3 10 1 24.31 2.05
 -3 10 1 23.79 3.07
 -3 10 1 24.08 2.22
 -3 10 1 27 2.41
 -3 10 1 25.41 2.55
 -3 10 1 22.27 2.56
 -3 10 1 19.96 2.12
 -3 10 0 455.16 19.57
 -3 10 0 423.15 20.36
 -3 10 0 419.55 19.22
 -3 10 0 440.66 19.64
 -3 10 0 431.82 19.46
 -3 10 0 448.08 19.68
 -3 10 0 416.34 19.33
 -3 10 -1 23.75 2.25
 -3 10 -1 20.14 3.05
 -3 10 -1 23.27 2.56
 -3 10 -1 27.55 2.26
 -3 10 -1 22.31 2.46
 -3 10 -1 24.2 2.04
 -3 10 -1 22.63 2.62
 -3 10 -1 23.23 2.06
 -3 10 -2 26.24 2.48
 -3 10 -2 28.12 3.19
 -3 10 -2 31.87 2.47
 -3 10 -2 25.5 2.87
 -3 10 -2 26.31 2.65
 -3 10 -2 28.46 2.75
 -3 10 -2 27.71 2.34
 -3 10 -2 29.44 2.14
 -3 10 -3 145.28 7.18
 -3 10 -3 153.33 8.41
 -3 10 -3 143.02 7.49
 -3 10 -3 152.98 7.78
 -3 10 -3 155.42 7.4
 -3 10 -3 162.4 7.71
 -3 10 -3 152.15 7.54
 -3 10 -3 164.38 7.77
 -3 10 -4 320.98 14.97
 -3 10 -4 314.84 16.07
 -3 10 -4 320.41 15.55
 -3 10 -4 320.21 15.4
 -3 10 -4 305.14 15.31
 -3 10 -4 320.17 15.45
 -3 10 -5 139.5 6.78
 -3 10 -5 131.97 7.87
 -3 10 -5 144.19 7.05
 -3 10 -5 159.66 7.45
 -3 10 -5 145.88 7.39
 -3 10 -5 145.88 7.28
 -3 10 -5 137.87 7.22
 -3 10 -5 147.34 7.44
 -3 10 -6 91.8 4.8
 -3 10 -6 100.51 6
 -3 10 -6 98.42 5.49
 -3 10 -6 99.66 5.58
 -3 10 -6 99.84 5.11
 -3 10 -6 102.63 5.4
 -3 10 -6 99.84 5.48
 -3 10 -7 180.04 8.76
 -3 10 -7 168.8 8.28
 -3 10 -7 178.43 8.9
 -3 10 -7 181.9 8.57
 -3 10 -7 191.22 8.99
 -3 10 -7 173.95 9.36
 -3 10 -7 189.05 8.99
 -3 10 -7 190.98 9
 -3 10 -8 24.98 2.55
 -3 10 -8 28.94 2.95
 -3 10 -8 25.64 2.32
 -3 10 -8 30.14 3.22
 -3 10 -8 24.67 2.38
 -3 10 -8 26.48 2.87
 -3 10 -8 27.3 2.79
 -3 10 -8 24.07 2.74
 -3 10 -9 62.64 3.98
 -3 10 -9 55.23 4.1
 -3 10 -9 58.2 4.3
 -3 10 -9 56.72 3.73
 -3 10 -9 56.68 3.87
 -3 10 -9 63.92 4.06
 -3 10 -9 56.68 3.48
 -3 10 -9 59.66 3.73
 -3 10 -9 62.67 4.05
 -3 10 -10 110.65 6.01
 -3 10 -10 103.09 5.84
 -3 10 -10 121.08 6.3
 -3 10 -10 102.67 5.92
 -3 10 -10 115.41 6.18
 -3 10 -10 116.81 6.55
 -3 10 -10 112.41 6.15
 -3 10 -10 105.31 6.22
 -3 10 -10 114.3 5.95
 -3 10 -10 124.54 6.16
 -3 10 -10 111.19 5.64
 -3 10 -11 215.28 10.68
 -3 10 -11 228.88 11.05
 -3 10 -11 232.99 10.87
 -3 10 -11 215.34 10.72
 -3 10 -11 205.75 10.73
 -3 10 -11 233.97 10.95
 -3 10 -11 226.81 10.94
 -3 10 -11 233.86 11.42
 3 -10 11 254 12.42
 -3 10 -12 14.4 2.08
 -3 10 -12 14.38 2.4
 -3 10 -12 12.26 1.96
 3 -10 12 15.3 3.67
 -3 10 -12 14.88 2.46
 -3 10 -12 16.96 2.55
 -3 10 -12 13.46 2.27
 -3 10 -12 10.96 2.03
 -3 10 -12 13.43 2.48
 3 -10 13 337.45 16
 -3 10 -13 301.53 15.07
 3 -10 14 82.12 5.76
 -3 10 -14 72.87 4.36
 -3 10 -15 179.3 8.6
 -3 10 -15 157.5 8.49
 -3 10 -15 159.3 8.25
 -3 10 -15 178.2 8.38
 -3 10 -15 175.93 8.61
 -3 10 -16 68.44 4.29
 -3 10 -16 62.93 3.91
 -3 10 -16 64.48 3.9
 -3 10 -16 64.42 4.22
 -3 10 -16 72.71 4.26
 -3 10 -17 11.84 2.15
 -3 10 -17 9.46 1.72
 -3 10 -17 7.76 1.67
 -3 10 -17 7.17 2.12
 -3 10 -18 -1.72 1.8
 -3 10 -18 0.78 1.77
 -3 10 -18 -0.61 1.44
 -3 10 -18 2.4 1.48
 -3 10 -18 -1.19 1.83
 -3 10 -19 64.93 3.72
 -3 10 -19 54.1 3.55
 -3 10 -19 58.95 3.38
 -3 10 -19 53.95 3.31
 -3 10 -19 51.42 3.51
 -3 10 -20 18.84 2.12
 -3 10 -20 14.89 1.91
 -3 10 -20 15.38 1.74
 -3 10 -20 20.4 2.15
 -3 10 -20 18 1.76
 -3 10 -21 92.4 4.71
 -3 10 -21 86.89 4.59
 -3 10 -21 86.87 4.43
 -3 10 -21 86.99 4.45
 -3 10 -22 7.91 1.48
 -3 10 -22 7.76 1.29
 -3 10 -22 7.68 1.17
 -3 10 -23 94.91 4.65
 -3 9 25 14.31 0.98
 -3 9 25 13.16 0.91
 -3 9 24 117.12 5.37
 -3 9 24 113.04 5.28
 3 -9 -23 2.16 1.08
 -3 9 23 0.94 0.93
 -3 9 23 0.81 0.84
 -3 9 23 -0.23 1
 -3 9 22 114.72 5.6
 -3 9 22 113.01 5.41
 3 -9 -22 103 5.64
 -3 9 22 125.69 5.57
 -3 9 21 44.67 2.84
 -3 9 21 40.58 2.52
 3 -9 -21 39.33 2.92
 -3 9 20 35.98 2.73
 -3 9 20 40.38 2.41
 3 -9 -20 36.12 2.86
 -3 9 20 40.62 2.57
 -3 9 19 28.57 2.04
 -3 9 19 32.01 2.24
 -3 9 18 2.92 1.8
 -3 9 18 3.82 1.26
 -3 9 18 1.55 1.47
 -3 9 17 6.7 1.97
 -3 9 16 80.87 4.7
 -3 9 16 90.04 5
 -3 9 15 81.91 4.76
 -3 9 15 73.63 4.42
 -3 9 15 81.33 4.44
 -3 9 14 134.98 6.87
 -3 9 14 155.52 7.2
 -3 9 14 143.19 7.48
 -3 9 13 3.36 1.65
 -3 9 13 2.4 1.41
 -3 9 12 196.21 9.54
 -3 9 12 214.85 9.77
 -3 9 11 55.73 3.85
 -3 9 11 59.87 3.29
 -3 9 11 56.35 3.78
 -3 9 11 55.23 3.36
 -3 9 11 59.5 3.58
 -3 9 10 47.18 2.95
 -3 9 10 50.35 3.15
 -3 9 10 43.83 3.4
 -3 9 10 47.68 2.83
 -3 9 10 43.81 2.78
 -3 9 10 42.75 3.41
 -3 9 9 137.27 6.89
 -3 9 9 154.89 7.09
 -3 9 9 138.02 7.53
 -3 9 9 138.1 6.73
 -3 9 9 144.05 6.78
 -3 9 9 130.8 7.19
 -3 9 8 -0.18 1.55
 -3 9 8 1.13 1.39
 -3 9 8 0.96 1.36
 -3 9 8 0.27 1.11
 -3 9 8 1.33 1.56
 -3 9 8 1.03 1.77
 -3 9 8 3.32 2.03
 -3 9 7 33.01 2.47
 -3 9 7 33.75 2.54
 -3 9 7 28.81 2.22
 -3 9 7 30.83 2.11
 -3 9 7 28.26 2.4
 -3 9 7 21.86 2.54
 -3 9 7 26.86 2.87
 -3 9 6 0.33 1.54
 -3 9 6 1.17 1.62
 -3 9 6 -0.57 1.09
 -3 9 6 0.4 1.63
 -3 9 6 -1.5 1.71
 -3 9 6 -0.52 1.94
 -3 9 6 0.91 1.41
 -3 9 5 56.03 3.37
 -3 9 5 51.48 3.26
 -3 9 5 52.48 3.4
 -3 9 5 48.11 2.93
 -3 9 5 52.08 3.06
 -3 9 5 50.02 3.41
 -3 9 5 62.82 4.2
 -3 9 5 60.77 3.18
 -3 9 5 49.41 3.1
 -3 9 4 89.29 4.82
 -3 9 4 70.41 4.72
 -3 9 4 77.2 4.84
 -3 9 4 85.67 4.43
 -3 9 4 69.77 4.51
 -3 9 4 88.56 4.88
 -3 9 4 89.42 4.75
 -3 9 3 22.52 2.14
 -3 9 3 13.97 1.99
 -3 9 3 18.57 2.08
 -3 9 3 15.12 1.46
 -3 9 3 15.7 2.02
 -3 9 3 24.08 2.9
 -3 9 3 14.64 1.73
 -3 9 3 15.8 1.68
 -3 9 3 16.8 1.79
 -3 9 3 16.98 1.88
 -3 9 2 70.56 3.37
 -3 9 2 73.14 3.25
 -3 9 2 61.65 3.65
 -3 9 2 64.89 3.67
 -3 9 2 33.96 3.58
 -3 9 2 63.81 3.09
 -3 9 2 62.96 4.54
 -3 9 2 57.91 3.49
 -3 9 2 59.88 3.48
 -3 9 1 248.85 11.26
 -3 9 1 243.08 11.25
 -3 9 1 259.57 12.38
 -3 9 1 252.42 11.42
 -3 9 1 271.48 11.71
 -3 9 1 252.32 11.59
 -3 9 1 234.8 11.47
 -3 9 1 226.07 11.1
 -3 9 1 244.58 11.34
 -3 9 1 264.45 11.5
 -3 9 1 247.76 11.4
 -3 9 0 11.33 2.02
 -3 9 0 9.78 1.75
 -3 9 0 16.61 2.07
 -3 9 0 10.54 1.51
 -3 9 0 11.83 1.71
 -3 9 0 11.42 1.72
 -3 9 0 11.26 1.65
 -3 9 0 10.68 1.55
 -3 9 0 9.7 1.62
 -3 9 0 11.41 2.48
 -3 9 -1 258.29 12.5
 -3 9 -1 260.92 11.68
 -3 9 -1 255.34 11.41
 -3 9 -1 241.25 11.57
 -3 9 -1 257.2 11.85
 -3 9 -1 249.86 11.5
 -3 9 -1 256.28 11.59
 -3 9 -1 235.97 11.43
 -3 9 -1 249.69 11.38
 -3 9 -1 253.5 11.5
 -3 9 -1 244.21 11.73
 -3 9 -2 94.21 5.71
 -3 9 -2 90.33 4.82
 -3 9 -2 90.35 5.08
 -3 9 -2 89.16 4.91
 -3 9 -2 91.46 4.75
 -3 9 -2 97.23 4.99
 -3 9 -2 87.43 4.64
 -3 9 -2 91.25 4.72
 -3 9 -2 90.81 4.62
 -3 9 -2 98.8 5.13
 -3 9 -2 92.25 4.75
 -3 9 -3 10.57 2.43
 -3 9 -3 8.06 2.12
 -3 9 -3 7.52 2.2
 -3 9 -3 10.15 1.94
 -3 9 -3 13.34 1.86
 -3 9 -3 10.41 1.74
 -3 9 -3 9.51 1.65
 -3 9 -3 9.72 1.58
 -3 9 -3 12.21 1.58
 -3 9 -3 7.29 1.67
 -3 9 -3 7.79 1.8
 -3 9 -3 6.86 1.45
 -3 9 -4 292.98 13.97
 -3 9 -4 271.21 12.94
 -3 9 -4 295.63 13.31
 -3 9 -4 280.31 13.11
 -3 9 -4 294.74 13.36
 -3 9 -4 313.36 13.09
 -3 9 -4 292.07 13.3
 -3 9 -4 283.63 14.01
 -3 9 -4 274.5 12.86
 -3 9 -4 274.07 13.19
 -3 9 -5 107.64 5.49
 -3 9 -5 100.12 5.08
 -3 9 -5 108.11 6.26
 -3 9 -5 93.9 5.42
 -3 9 -5 95.43 5.18
 -3 9 -5 109.82 5.64
 -3 9 -5 105.58 5.68
 -3 9 -5 106.92 5.3
 -3 9 -5 117.26 5.73
 -3 9 -5 109.99 6.18
 -3 9 -5 102.71 5.52
 -3 9 -6 25.54 2.26
 -3 9 -6 23.25 1.88
 -3 9 -6 23.02 3.01
 -3 9 -6 27.69 2.41
 -3 9 -6 27.96 2.93
 -3 9 -6 30.23 2.73
 -3 9 -6 24.91 2.23
 -3 9 -6 29.53 2.67
 -3 9 -6 28.57 2.47
 -3 9 -6 23.19 2.23
 -3 9 -6 24.69 2.53
 -3 9 -6 21.47 2.01
 -3 9 -7 36.94 3.49
 -3 9 -7 37.89 2.81
 -3 9 -7 36.42 2.91
 -3 9 -7 36.57 2.31
 -3 9 -7 37.24 3.12
 -3 9 -7 36.4 2.62
 -3 9 -7 35.27 3.05
 -3 9 -7 36.65 2.93
 -3 9 -7 34.74 2.79
 -3 9 -7 38.69 2.8
 -3 9 -7 37.97 3.3
 -3 9 -8 12.83 1.42
 -3 9 -8 12.7 1.87
 -3 9 -8 14.73 2.78
 -3 9 -8 12.96 1.82
 -3 9 -8 11.16 2.35
 -3 9 -8 9.03 1.87
 -3 9 -8 15.08 2.33
 -3 9 -8 15.73 2.1
 -3 9 -8 10.04 1.9
 -3 9 -8 14.3 2.29
 -3 9 -8 9.16 2.13
 -3 9 -9 28.12 3.28
 -3 9 -9 26.68 2.78
 -3 9 -9 28.16 2.8
 -3 9 -9 27.5 2.57
 -3 9 -9 33.55 2.95
 -3 9 -9 28.38 2.85
 -3 9 -9 28.23 2.28
 -3 9 -9 27.1 2.54
 -3 9 -9 27.47 2.64
 -3 9 -9 28.22 2.63
 -3 9 -10 72.79 4.89
 -3 9 -10 65.72 4.27
 -3 9 -10 59.12 4.03
 -3 9 -10 67.07 4.24
 -3 9 -10 65.81 4.07
 -3 9 -10 65.5 4.06
 -3 9 -10 72.23 4.3
 -3 9 -10 64.59 3.71
 -3 9 -10 64.69 4.3
 -3 9 -10 64.78 4.23
 -3 9 -11 50.69 3.62
 -3 9 -11 53.35 3.78
 -3 9 -11 48.47 3.58
 -3 9 -11 57.98 3.86
 -3 9 -11 57.56 3.25
 -3 9 -11 54.73 3.91
 -3 9 -11 55.56 3.97
 -3 9 -11 53.77 3.59
 -3 9 -11 57.28 4.39
 3 -9 12 394.29 17.45
 -3 9 -12 323.64 16.01
 -3 9 -12 340.16 16.13
 -3 9 -12 353.18 16
 -3 9 -12 354.81 16.04
 -3 9 -12 349.57 16.16
 -3 9 -12 346.12 16.67
 -3 9 -12 344.36 16.14
 -3 9 -12 329.06 15.94
 -3 9 -13 12.4 2.45
 -3 9 -13 16.95 2.18
 3 -9 13 12.7 3.7
 -3 9 -13 14.79 2.47
 -3 9 -13 14.97 2.47
 -3 9 -13 13.86 2.63
 -3 9 -13 12.78 2.08
 -3 9 -13 13.11 2.25
 -3 9 -13 13.85 2.54
 -3 9 -14 309.1 15.14
 -3 9 -14 300.82 14.59
 -3 9 -14 314.83 14.7
 3 -9 14 319.23 15.66
 -3 9 -14 323.98 14.57
 -3 9 -14 292.09 14.48
 -3 9 -14 310.93 14.7
 -3 9 -14 321.2 14.56
 -3 9 -14 311.29 14.65
 -3 9 -15 92.55 6.17
 -3 9 -15 114.96 6.04
 -3 9 -15 104.7 5.87
 -3 9 -15 108.59 6.05
 -3 9 -15 104.74 5.75
 3 -9 15 122.76 7.24
 -3 9 -15 104.19 5.91
 3 -9 16 92.17 6.38
 -3 9 -17 66.48 4.19
 -3 9 -17 74.66 4.64
 -3 9 -17 67.27 4.43
 -3 9 -17 73.56 4.47
 -3 9 -17 71.71 4.23
 -3 9 -18 9.94 1.96
 -3 9 -18 9.64 2.12
 -3 9 -18 10.34 2.27
 -3 9 -18 8.33 1.81
 -3 9 -19 15.18 2.04
 -3 9 -19 15 2.22
 -3 9 -19 16.23 2.36
 -3 9 -19 16.59 2.29
 -3 9 -19 13.84 1.99
 -3 9 -20 7.07 1.78
 -3 9 -20 8.83 2
 -3 9 -20 8.53 1.87
 -3 9 -20 10.58 2.08
 -3 9 -20 12.32 1.8
 -3 9 -21 36.01 2.57
 -3 9 -21 33.57 2.59
 -3 9 -21 37.07 2.78
 -3 9 -21 37.76 2.68
 -3 9 -22 75.89 4.06
 -3 9 -22 73.28 4.1
 -3 9 -22 77.92 4.11
 -3 9 -22 79 4.29
 -3 9 -23 -0.45 1.13
 -3 9 -23 -0.59 1.14
 -3 9 -23 -1.87 1.37
 -3 9 -23 0.42 1.15
 -3 9 -24 78.94 4.06
 -3 9 -24 88.26 4.16
 -3 8 26 13.78 0.93
 -3 8 25 47.11 2.46
 -3 8 25 50.15 2.54
 -3 8 24 8.42 1.18
 -3 8 24 8.94 1.05
 3 -8 -24 9.2 1.1
 -3 8 23 236.42 10.68
 3 -8 -23 217.36 10.8
 3 -8 -23 220.75 10.76
 -3 8 23 236.65 10.79
 -3 8 22 7.06 1.44
 -3 8 22 9.06 1.52
 3 -8 -22 10.37 1.88
 3 -8 -22 7.37 1.4
 -3 8 22 8.29 1.27
 3 -8 -21 181.11 8.83
 -3 8 21 196.4 8.94
 3 -8 -21 181.94 9
 3 -8 -20 18.81 2.41
 3 -8 -20 20.08 2
 -3 8 20 21.06 2.21
 3 -8 -19 33.45 2.59
 -3 8 19 36.2 2.86
 -3 8 18 22.46 2.23
 -3 8 18 23.51 2.57
 -3 8 17 12.65 1.8
 -3 8 17 15.77 2.29
 -3 8 16 66.33 4.08
 -3 8 16 70.14 4.3
 -3 8 15 569.29 25.62
 -3 8 14 33.72 2.64
 -3 8 13 315.46 13.86
 -3 8 13 317.76 14.1
 -3 8 13 276.61 13.43
 -3 8 12 9.42 1.59
 -3 8 12 9.43 2.19
 -3 8 12 8.86 1.44
 -3 8 11 162.52 7.75
 -3 8 11 164.43 7.98
 -3 8 11 162 8.26
 -3 8 11 169.46 8.32
 -3 8 11 159.43 7.63
 -3 8 10 3.98 2.01
 -3 8 10 2.38 1.55
 -3 8 10 4.6 1.38
 -3 8 9 1.09 1.32
 -3 8 9 0.52 1.56
 -3 8 9 0.99 1.23
 -3 8 9 0.68 1.84
 -3 8 9 0.44 1.73
 -3 8 8 4.38 1.19
 -3 8 8 4.92 1.4
 -3 8 8 2.95 1.54
 -3 8 8 4.99 1.41
 -3 8 8 6.52 1.4
 -3 8 8 4.15 1.85
 -3 8 8 4.36 1.9
 -3 8 7 26.12 2.56
 -3 8 7 25.44 1.95
 -3 8 7 30.47 2.01
 -3 8 7 31.32 2.6
 -3 8 7 27.97 2.12
 -3 8 7 28.3 2.18
 -3 8 7 31.03 2.38
 -3 8 7 27.85 2.81
 -3 8 7 25.02 2.01
 -3 8 6 0.69 1.16
 -3 8 6 -0.41 1.48
 -3 8 6 0.44 1.35
 -3 8 6 0.22 1.07
 -3 8 6 2.19 1.35
 -3 8 6 1.89 1.51
 -3 8 6 0.7 1.71
 -3 8 6 3.12 1.91
 -3 8 6 1.3 1.16
 -3 8 5 0.98 1.25
 -3 8 5 2.65 1
 -3 8 5 0.66 1.42
 -3 8 5 0.17 1.17
 -3 8 5 0.16 1.48
 -3 8 5 3.9 1.73
 -3 8 5 6.77 1.48
 -3 8 5 1.24 1.65
 -3 8 5 4.38 2.09
 -3 8 5 5.78 1.32
 -3 8 4 9.49 1.38
 -3 8 4 9.36 1.38
 -3 8 4 7.94 1.11
 -3 8 4 8.81 1.49
 -3 8 4 9.44 1.6
 -3 8 4 8.1 1.73
 -3 8 4 12.68 1.59
 -3 8 4 10.77 1.91
 -3 8 4 12.38 1.42
 -3 8 4 8.39 1.74
 -3 8 4 7.62 2.22
 -3 8 3 385.88 23.23
 -3 8 3 448.98 22.86
 -3 8 3 589.31 22.76
 -3 8 3 636.57 22.75
 -3 8 3 534.58 22.58
 -3 8 3 417.16 22.71
 -3 8 3 562.33 22.93
 -3 8 3 701.89 22.85
 -3 8 3 662.65 23.59
 -3 8 3 588.72 22.64
 -3 8 3 455.32 22.9
 -3 8 2 23.68 2.09
 -3 8 2 29.68 2.06
 -3 8 2 31.32 2.2
 -3 8 2 29.94 3.2
 -3 8 2 30.64 2.31
 -3 8 2 24.96 2.21
 -3 8 2 27.25 1.8
 -3 8 2 30.27 2.38
 -3 8 2 25.65 2.27
 -3 8 2 31.23 2.71
 -3 8 2 30.78 2.18
 -3 8 2 27.2 2.18
 -3 8 2 31.77 2.32
 -3 8 2 29.62 1.93
 -3 8 2 26.81 2.21
 -3 8 1 112.28 6.81
 -3 8 1 153.29 6.8
 -3 8 1 157.17 7.47
 -3 8 1 152 6.84
 -3 8 1 136.52 6.91
 -3 8 1 152.61 6.99
 -3 8 1 155.86 7.85
 -3 8 1 135.93 6.92
 -3 8 1 157.25 7.1
 -3 8 1 141.33 7.04
 -3 8 1 135.64 6.63
 -3 8 1 140.63 6.89
 -3 8 1 153.48 6.71
 -3 8 1 153.86 6.96
 -3 8 0 66.28 3.74
 -3 8 0 64.25 3.59
 -3 8 0 74.31 4.24
 -3 8 0 69.98 3.61
 -3 8 0 60.55 3.63
 -3 8 0 75.84 3.87
 -3 8 0 75.08 3.99
 -3 8 0 65.31 3.65
 -3 8 0 72.6 4.58
 -3 8 0 73.51 3.8
 -3 8 0 68.63 3.69
 -3 8 0 64.58 3.42
 -3 8 0 66.86 3.77
 -3 8 0 69.2 3.89
 -3 8 0 68.65 3.89
 -3 8 -1 174.36 7.87
 -3 8 -1 155.22 7.82
 -3 8 -1 157.1 7.61
 -3 8 -1 165.23 8.21
 -3 8 -1 149.99 7.7
 -3 8 -1 157.74 7.6
 -3 8 -1 161.91 7.66
 -3 8 -1 167.46 8.61
 -3 8 -1 171.53 7.77
 -3 8 -1 160.21 7.8
 -3 8 -1 170.53 7.81
 -3 8 -1 186.13 8.05
 -3 8 -1 166.66 7.95
 -3 8 -1 167.17 7.74
 -3 8 -2 22.45 2.31
 -3 8 -2 22.81 2.11
 -3 8 -2 24.73 1.95
 -3 8 -2 18.76 2.11
 -3 8 -2 16.52 2.92
 -3 8 -2 18.67 2.09
 -3 8 -2 28.04 2.19
 -3 8 -2 20.58 1.95
 -3 8 -2 25.02 2.19
 -3 8 -2 22.81 2.4
 -3 8 -2 19.55 2.91
 -3 8 -2 24.41 2.08
 -3 8 -2 20.07 2.38
 -3 8 -2 22.96 2.01
 -3 8 -2 26.52 1.84
 -3 8 -3 584.34 27.73
 -3 8 -3 687.28 28.4
 -3 8 -3 622.76 27.66
 -3 8 -3 564.22 27.91
 -3 8 -3 614 27.74
 -3 8 -3 609.39 28.54
 -3 8 -3 588.34 28.58
 -3 8 -3 732.24 27.87
 -3 8 -3 646.79 27.71
 -3 8 -3 612.66 27.94
 -3 8 -3 680.82 27.95
 -3 8 -3 660.02 28.13
 -3 8 -3 615.04 27.93
 -3 8 -3 615.71 27.92
 -3 8 -4 13.88 1.84
 -3 8 -4 16.77 2.18
 -3 8 -4 17.5 1.92
 -3 8 -4 11.58 1.75
 -3 8 -4 13.52 1.91
 -3 8 -4 14.64 1.61
 -3 8 -4 18.16 2.11
 -3 8 -4 14.01 1.79
 -3 8 -4 13.05 1.77
 -3 8 -4 15.61 1.57
 -3 8 -4 12.39 1.82
 -3 8 -4 15.97 1.83
 -3 8 -4 16.65 2.63
 -3 8 -4 15.98 2.39
 -3 8 -4 13.6 2.11
 -3 8 -5 66.78 3.77
 -3 8 -5 67.67 4.01
 -3 8 -5 61.7 3.34
 -3 8 -5 59.8 3.69
 -3 8 -5 61.54 3.67
 -3 8 -5 58.39 3.46
 -3 8 -5 63.25 4.3
 -3 8 -5 62.99 4.36
 -3 8 -5 64.8 3.86
 -3 8 -5 59.24 3.49
 -3 8 -5 65.99 3.71
 -3 8 -5 67.26 3.84
 -3 8 -5 54.67 3.61
 -3 8 -5 64.32 3.71
 -3 8 -5 63.59 3.37
 -3 8 -6 8.17 1.73
 -3 8 -6 9.71 2.02
 -3 8 -6 9.29 1.83
 -3 8 -6 8.09 1.35
 -3 8 -6 10.31 1.78
 -3 8 -6 6.8 1.42
 -3 8 -6 9.34 1.76
 -3 8 -6 5.76 1.47
 -3 8 -6 8.94 1.61
 -3 8 -6 8.11 2.42
 -3 8 -6 8.89 1.38
 -3 8 -6 6.85 1.98
 -3 8 -6 9.44 1.66
 -3 8 -6 7.8 1.92
 -3 8 -6 7.24 2.03
 -3 8 -7 1.59 1.62
 -3 8 -7 2.32 1.82
 -3 8 -7 1.31 1.17
 -3 8 -7 1.54 1.61
 -3 8 -7 2.58 1.46
 -3 8 -7 1.03 1.31
 -3 8 -7 0.8 1.34
 -3 8 -7 0.91 2.08
 -3 8 -7 1.05 1.47
 -3 8 -7 2.01 1.17
 -3 8 -7 1.13 1.53
 -3 8 -7 3 1.73
 -3 8 -7 1.99 1.8
 -3 8 -7 1.78 2
 -3 8 -8 2.15 1.58
 -3 8 -8 2.16 1.9
 -3 8 -8 3.08 1.66
 -3 8 -8 1.87 1.16
 -3 8 -8 2.53 1.3
 -3 8 -8 4.69 1.62
 -3 8 -8 3.17 1.33
 -3 8 -8 3.27 1.95
 -3 8 -8 1.86 1.87
 -3 8 -8 1.18 1.46
 -3 8 -8 2.64 2.3
 -3 8 -8 1.22 1.69
 -3 8 -8 3.26 1.79
 -3 8 -9 36.62 2.93
 -3 8 -9 27.78 1.97
 -3 8 -9 26.93 2.51
 -3 8 -9 26.39 2.18
 -3 8 -9 34.64 2.34
 -3 8 -9 26.85 2.58
 -3 8 -9 31.56 2.65
 -3 8 -9 29.95 2.62
 -3 8 -9 31.17 2.59
 -3 8 -9 37.33 2.95
 -3 8 -9 34.81 3.47
 -3 8 -9 31.36 2.28
 -3 8 -9 30.45 2.78
 -3 8 -9 24.91 2.06
 -3 8 -10 6.04 1.75
 -3 8 -10 6.08 1.43
 -3 8 -10 6.77 2.41
 -3 8 -10 4.4 1.51
 -3 8 -10 5.37 1.9
 -3 8 -10 3.41 2.03
 -3 8 -10 5.03 1.96
 -3 8 -10 4.09 1.68
 -3 8 -10 3.23 2.05
 -3 8 -10 1.73 1.91
 -3 8 -10 6.1 1.87
 -3 8 -10 3.79 1.97
 -3 8 -11 295.72 14.12
 -3 8 -11 288.74 13.94
 -3 8 -11 295.39 13.61
 -3 8 -11 309.69 14.11
 -3 8 -11 292.46 13.52
 -3 8 -11 314.55 14.02
 -3 8 -11 294.42 13.93
 -3 8 -11 287.59 14.73
 -3 8 -11 308.21 14.06
 -3 8 -11 302.33 14.06
 -3 8 -12 6.34 1.99
 -3 8 -12 6.97 1.49
 3 -8 12 6.85 3.33
 -3 8 -12 6.58 1.94
 -3 8 -12 4.35 2.2
 -3 8 -12 9.24 1.55
 -3 8 -12 7.01 1.87
 -3 8 -12 3.29 2.09
 -3 8 -12 2.23 2.16
 -3 8 -12 6.45 2.08
 -3 8 -12 6.97 2.5
 -3 8 -12 5.65 1.57
 -3 8 -13 468.71 21.02
 -3 8 -13 454.97 21.17
 3 -8 13 500.35 22.18
 -3 8 -13 480.07 21.2
 -3 8 -13 440.31 21.06
 -3 8 -13 468.57 21.02
 -3 8 -13 442.52 20.76
 -3 8 -13 460.76 20.63
 -3 8 -13 478.94 21.19
 -3 8 -13 448.21 21.03
 -3 8 -13 464.74 21.81
 -3 8 -14 54.14 3.77
 -3 8 -14 52.92 3.9
 3 -8 14 63.24 5.2
 -3 8 -14 53.24 3.71
 -3 8 -14 53.11 3.86
 -3 8 -14 54.5 3.66
 -3 8 -14 46.06 3.19
 -3 8 -14 53.95 3.17
 -3 8 -14 56.68 3.91
 -3 8 -14 51.38 3.69
 -3 8 -14 54.48 4.39
 -3 8 -15 645 28.77
 3 -8 15 723.6 29.79
 -3 8 -15 624.97 28.72
 -3 8 -15 657.95 28.81
 -3 8 -15 653.73 28.64
 -3 8 -15 603.8 28.36
 -3 8 -15 618.38 28.19
 -3 8 -15 633.93 28.78
 -3 8 -15 648.61 28.7
 -3 8 -15 646.76 29.44
 -3 8 -16 28.44 3.03
 3 -8 16 34.03 4.34
 -3 8 -16 32.38 3
 -3 8 -16 29.29 2.87
 -3 8 -16 31.18 2.82
 -3 8 -16 31.53 2.23
 -3 8 -16 36.24 3.58
 -3 8 -16 30.56 2.75
 -3 8 -16 26.44 3.14
 -3 8 -16 25.8 2.28
 -3 8 -17 38.59 3.71
 3 -8 17 38.13 4.21
 -3 8 -18 3.93 1.14
 -3 8 -18 3.16 1.3
 -3 8 -19 46.51 3.33
 -3 8 -19 49.41 3.34
 -3 8 -19 41.52 3.08
 -3 8 -19 40.84 2.71
 -3 8 -19 45.15 3.47
 -3 8 -20 7.09 2.03
 -3 8 -20 7.08 1.93
 -3 8 -20 7.99 1.81
 -3 8 -20 7.33 1.94
 -3 8 -20 7.81 2.18
 -3 8 -21 45.99 3.28
 -3 8 -21 52.87 3.16
 -3 8 -21 49.27 3.44
 -3 8 -21 42.89 3.19
 -3 8 -22 13.67 1.98
 -3 8 -22 15.06 1.81
 -3 8 -22 14.92 2.06
 -3 8 -22 11.85 1.83
 -3 8 -23 193.63 8.99
 -3 8 -23 180 8.82
 -3 8 -23 194.85 8.87
 -3 8 -23 191.27 9.04
 -3 8 -24 7.55 1.56
 -3 8 -24 9.19 1.47
 -3 8 -24 7.01 1.24
 -3 8 -25 50.28 2.72
 -3 8 -25 49.41 2.83
 -3 7 27 6.09 0.66
 -3 7 26 0.76 0.66
 -3 7 26 1.55 0.77
 3 -7 -26 0.31 0.86
 -3 7 25 16.08 1.33
 -3 7 25 13.09 1.24
 3 -7 -25 15.23 1.54
 3 -7 -24 196.59 9.6
 -3 7 24 197.54 9.4
 3 -7 -23 6.17 1.38
 3 -7 -23 5.85 1.56
 3 -7 -23 6.21 1.77
 -3 7 23 8.35 1.38
 3 -7 -22 326.52 15.33
 3 -7 -22 325.21 15.35
 -3 7 22 350.37 15.25
 3 -7 -21 3.23 1.71
 3 -7 -21 5.19 2.02
 -3 7 21 5.82 1.71
 3 -7 -20 43.08 3.36
 -3 7 20 44.09 3.13
 3 -7 -20 42.12 3.09
 -3 7 19 -0.45 1.74
 -3 7 19 0.61 1.36
 -3 7 18 16.64 2.3
 3 -7 -18 12.56 2.14
 -3 7 18 15.49 1.94
 3 -7 -17 9.89 1.97
 -3 7 17 9.99 1.77
 3 -7 -16 57.01 3.73
 -3 7 15 24.2 2.68
 3 -7 -15 23.76 2.46
 -3 7 14 202.7 10.04
 3 -7 -14 204.81 9.87
 -3 7 13 25.01 2.83
 3 -7 -13 30.28 2.6
 -3 7 13 31.77 2.24
 -3 7 12 477.84 22.12
 -3 7 12 517.13 22.2
 -3 7 12 505.15 22.46
 -3 7 12 504.88 22.66
 -3 7 11 14.54 1.56
 -3 7 11 10.46 2.29
 -3 7 11 16.63 1.96
 -3 7 11 11.72 1.6
 -3 7 11 15.52 1.7
 -3 7 10 106.04 5.17
 -3 7 10 109.25 5.36
 -3 7 10 109.44 5.51
 -3 7 10 107.7 5.33
 -3 7 10 99.1 5.81
 -3 7 10 114.57 5.88
 -3 7 9 38.26 2.31
 -3 7 9 35.56 2.27
 -3 7 9 40.07 2.49
 -3 7 9 36.85 2.52
 -3 7 9 42.79 2.87
 -3 7 9 39.79 2.44
 -3 7 9 41.34 2.52
 -3 7 9 39.21 3.07
 -3 7 9 44.53 3.1
 -3 7 8 146.81 6.94
 -3 7 8 142.85 6.91
 -3 7 8 154.53 7.04
 -3 7 8 154.53 6.99
 -3 7 8 163.71 7.54
 -3 7 8 141.64 7.03
 -3 7 8 138.72 7.43
 -3 7 8 154.94 7.68
 -3 7 7 -0.77 1.57
 -3 7 7 -1.46 1.73
 -3 7 7 -0.32 1.26
 -3 7 7 0.45 1.43
 -3 7 7 0.15 1.36
 -3 7 7 1.02 1.07
 -3 7 7 -0.51 1.27
 -3 7 7 0.06 1.11
 -3 7 7 0.41 1.05
 -3 7 6 36.39 2.27
 -3 7 6 37.86 2.27
 -3 7 6 32.38 2.24
 -3 7 6 36.07 2.74
 -3 7 6 36.09 2.32
 -3 7 6 38.48 2.44
 -3 7 6 43.27 2.56
 -3 7 6 31.38 2.7
 -3 7 6 35.29 3.02
 -3 7 5 1.14 1.52
 -3 7 5 2.19 1.77
 -3 7 5 2.35 1.52
 -3 7 5 0.63 1.3
 -3 7 5 -1.43 1.38
 -3 7 5 0.1 1.09
 -3 7 5 0.83 1.31
 -3 7 5 0.31 1.19
 -3 7 5 0.31 1.04
 -3 7 4 192.09 8.9
 -3 7 4 262.26 9.07
 -3 7 4 257.44 9.06
 -3 7 4 144.15 8.89
 -3 7 4 132.42 8.94
 -3 7 4 180.28 9.07
 -3 7 4 171.09 9.32
 -3 7 4 198.59 8.99
 -3 7 4 167.38 9.13
 -3 7 4 168.75 9.57
 -3 7 3 75.34 3.78
 -3 7 3 73.66 3.86
 -3 7 3 87.76 4.05
 -3 7 3 79.57 3.79
 -3 7 3 70.95 3.95
 -3 7 3 70.09 4.02
 -3 7 3 72.48 3.65
 -3 7 3 76.39 4.35
 -3 7 3 78.4 3.87
 -3 7 3 80.5 4.08
 -3 7 3 70.92 4.06
 -3 7 3 64.61 3.79
 -3 7 3 68.5 4.55
 -3 7 2 615.08 22.83
 -3 7 2 590.38 22.9
 -3 7 2 438.59 22.89
 -3 7 2 599.46 23.06
 -3 7 2 485.11 22.9
 -3 7 2 597.64 22.72
 -3 7 2 610.24 22.77
 -3 7 2 647.84 22.99
 -3 7 2 589.21 23.39
 -3 7 2 585.11 22.86
 -3 7 2 599.57 22.99
 -3 7 2 585.06 23.73
 -3 7 1 24.06 1.81
 -3 7 1 22.92 1.7
 -3 7 1 24.12 1.59
 -3 7 1 20.6 2
 -3 7 1 21.01 2.49
 -3 7 1 20.53 1.87
 -3 7 1 26.57 1.96
 -3 7 1 16.92 1.78
 -3 7 1 15.45 1.88
 -3 7 1 19.9 1.75
 -3 7 1 21.79 2.25
 -3 7 1 22.14 1.97
 -3 7 1 18.72 1.87
 -3 7 1 21.67 1.95
 -3 7 0 1.67 1.24
 -3 7 0 1.84 1.46
 -3 7 0 2.98 1.34
 -3 7 0 1.26 1.9
 -3 7 0 2.02 0.94
 -3 7 0 0.29 1.36
 -3 7 0 1.02 1.16
 -3 7 0 2.11 1.92
 -3 7 0 2.59 1.26
 -3 7 0 0.8 1.09
 -3 7 0 2.38 1.4
 -3 7 0 2 1.11
 -3 7 0 1.27 1.37
 -3 7 0 1.43 1.34
 -3 7 0 0.51 1.32
 -3 7 0 1.85 1.39
 -3 7 -1 25.2 2.02
 -3 7 -1 25.57 1.92
 -3 7 -1 20.12 2.02
 -3 7 -1 22.86 2.11
 -3 7 -1 26.39 2.28
 -3 7 -1 25.74 1.89
 -3 7 -1 23.42 2.04
 -3 7 -1 20.12 2.04
 -3 7 -1 22.2 2.64
 -3 7 -1 26.16 2.69
 -3 7 -1 24.22 1.75
 -3 7 -1 21.98 1.96
 -3 7 -1 20.76 1.72
 -3 7 -1 23.25 1.9
 -3 7 -1 23.68 1.95
 -3 7 -1 24.44 1.58
 -3 7 -1 19.65 2.01
 -3 7 -1 26.14 2.14
 -3 7 -2 535.12 27.73
 -3 7 -2 688.54 27.99
 -3 7 -2 691.01 27.98
 -3 7 -2 682.86 27.81
 -3 7 -2 666.01 27.87
 -3 7 -2 601.63 27.92
 -3 7 -2 729.17 28.27
 -3 7 -2 647.68 27.64
 -3 7 -2 579.79 27.72
 -3 7 -2 655.37 28.57
 -3 7 -2 705.58 27.75
 -3 7 -2 695.85 28.53
 -3 7 -2 553.86 27.58
 -3 7 -2 643.41 27.9
 -3 7 -2 663.44 27.64
 -3 7 -2 558.81 27.47
 -3 7 -2 650.79 27.71
 -3 7 -3 32.2 2.49
 -3 7 -3 52.35 2.85
 -3 7 -3 34.85 2.77
 -3 7 -3 32.18 2.65
 -3 7 -3 33.63 2.54
 -3 7 -3 29.27 2.57
 -3 7 -3 38.2 2.78
 -3 7 -3 45.55 2.49
 -3 7 -3 36.2 2.62
 -3 7 -3 32.16 3.07
 -3 7 -3 35.42 2.59
 -3 7 -3 31.97 2.61
 -3 7 -3 39.82 2.31
 -3 7 -3 35.21 3.27
 -3 7 -4 539.58 23.88
 -3 7 -4 502.16 23.84
 -3 7 -4 528.7 23.77
 -3 7 -4 548.11 23.91
 -3 7 -4 529.43 23.93
 -3 7 -4 555.3 23.88
 -3 7 -4 548.68 23.91
 -3 7 -4 552.55 24.13
 -3 7 -4 507.66 23.57
 -3 7 -4 558.96 23.73
 -3 7 -4 582.43 24.46
 -3 7 -4 524.38 23.57
 -3 7 -4 540.39 23.88
 -3 7 -4 549.11 24.59
 -3 7 -4 564.22 23.7
 -3 7 -4 503.25 23.66
 -3 7 -5 20.65 2.03
 -3 7 -5 16.28 1.8
 -3 7 -5 18.89 2.08
 -3 7 -5 16.14 1.56
 -3 7 -5 17.49 2.66
 -3 7 -5 18.29 1.78
 -3 7 -5 20.18 2.01
 -3 7 -5 16.97 1.74
 -3 7 -5 19.67 2.4
 -3 7 -5 15.98 2.04
 -3 7 -5 19.13 2.02
 -3 7 -5 20.18 2.1
 -3 7 -5 18.97 1.95
 -3 7 -5 17.86 2.07
 -3 7 -5 19.21 1.6
 -3 7 -6 27.98 2.27
 -3 7 -6 23.3 2.28
 -3 7 -6 23.21 1.81
 -3 7 -6 26.39 3.08
 -3 7 -6 26.32 2.21
 -3 7 -6 28.01 2.09
 -3 7 -6 25.41 1.82
 -3 7 -6 21.99 2.16
 -3 7 -6 26.63 2.26
 -3 7 -6 24.26 2
 -3 7 -6 25.12 2.35
 -3 7 -6 25.2 2.24
 -3 7 -6 23.56 2.26
 -3 7 -6 30.55 2.66
 -3 7 -6 29.57 2.41
 -3 7 -7 10.74 1.38
 -3 7 -7 12.87 1.9
 -3 7 -7 14.25 2.72
 -3 7 -7 13.45 1.59
 -3 7 -7 15.05 1.83
 -3 7 -7 11.36 1.58
 -3 7 -7 11.34 1.99
 -3 7 -7 10.95 1.89
 -3 7 -7 14.15 2.16
 -3 7 -7 13.76 2.02
 -3 7 -7 12.62 1.75
 -3 7 -7 13.05 1.97
 -3 7 -7 10.83 1.88
 -3 7 -7 12.53 1.43
 -3 7 -8 0.41 1.65
 -3 7 -8 0.48 1.15
 -3 7 -8 0.2 1.53
 -3 7 -8 3.58 1.76
 -3 7 -8 2.19 1.77
 -3 7 -8 -0.57 1.38
 -3 7 -8 -1.04 1.4
 -3 7 -8 2.06 1.52
 -3 7 -8 -0.19 2.25
 -3 7 -8 -0.54 1.45
 -3 7 -8 -0.09 1.78
 -3 7 -8 0.24 1.05
 -3 7 -8 0.79 1.36
 -3 7 -8 1.01 1.64
 -3 7 -8 0.92 1.05
 -3 7 -8 1.2 1.28
 -3 7 -9 21.44 2.4
 -3 7 -9 21.24 2.5
 -3 7 -9 21.77 2.03
 -3 7 -9 17.24 1.6
 -3 7 -9 19.73 1.85
 -3 7 -9 20.67 2.18
 -3 7 -9 19.93 1.9
 -3 7 -9 21.91 2.23
 -3 7 -9 21.51 2.25
 -3 7 -9 20.83 2.34
 -3 7 -9 24.45 2.34
 -3 7 -9 19.89 1.82
 -3 7 -9 17.93 1.6
 -3 7 -9 22.61 2
 -3 7 -9 24.98 3.14
 -3 7 -9 20.57 2.23
 -3 7 -10 147.16 7.14
 -3 7 -10 152.43 6.92
 -3 7 -10 151.11 7.27
 -3 7 -10 145.2 7.31
 -3 7 -10 124.65 7.16
 -3 7 -10 143.99 7.28
 -3 7 -10 145.08 7.24
 -3 7 -10 150.62 7.23
 -3 7 -10 139.29 6.75
 -3 7 -10 153.4 7.23
 -3 7 -10 131.13 6.59
 -3 7 -10 157.29 8.16
 -3 7 -10 133.04 6.58
 -3 7 -10 144.2 7
 -3 7 -11 12.73 2.2
 -3 7 -11 15.28 2.18
 -3 7 -11 10.95 2.2
 -3 7 -11 11.25 1.72
 3 -7 11 16.19 3.22
 -3 7 -11 12.84 2.14
 -3 7 -11 11.42 2.29
 -3 7 -11 15.1 2.05
 -3 7 -11 12.64 1.63
 -3 7 -11 12.41 1.67
 -3 7 -11 10.48 2.77
 -3 7 -11 14.28 2.21
 -3 7 -12 385.49 17.44
 -3 7 -12 363.12 16.95
 -3 7 -12 363.24 17.24
 -3 7 -12 407.31 18.42
 -3 7 -12 402.22 17.44
 -3 7 -12 381.26 17.54
 -3 7 -12 388.7 17.62
 -3 7 -12 367.78 17.45
 -3 7 -12 374.25 17.1
 -3 7 -12 386.14 17.54
 -3 7 -12 373.46 17.51
 3 -7 12 420 18.48
 -3 7 -13 11.41 2.24
 -3 7 -13 9.85 2.34
 -3 7 -13 10.81 2.12
 -3 7 -13 14.44 2.27
 -3 7 -13 11.68 2.43
 3 -7 13 11.59 3.41
 -3 7 -13 10.37 1.96
 -3 7 -13 10.19 1.7
 -3 7 -13 9.15 1.73
 -3 7 -13 12.45 2.24
 -3 7 -13 12.73 2.9
 -3 7 -14 411.15 18.24
 -3 7 -14 404.25 18.37
 -3 7 -14 409.98 18.4
 -3 7 -14 385.29 18.26
 3 -7 14 429.07 19.28
 -3 7 -14 383.08 17.87
 -3 7 -14 408.37 18.23
 -3 7 -14 382.59 18.02
 -3 7 -14 392.46 18.36
 -3 7 -14 380.14 18.29
 -3 7 -14 410.5 19.16
 -3 7 -15 19.22 2.78
 -3 7 -15 17.92 2.48
 -3 7 -15 18.06 2.45
 -3 7 -15 17.49 2.82
 3 -7 15 15.31 3.73
 -3 7 -15 17.35 2.25
 -3 7 -15 16.22 1.83
 -3 7 -15 16.69 2.03
 -3 7 -15 21.67 2.58
 -3 7 -15 18.87 3.11
 -3 7 -16 93.06 5.57
 -3 7 -16 94.15 5.41
 -3 7 -16 84.69 5.62
 3 -7 16 114.12 6.65
 -3 7 -16 87.2 4.84
 -3 7 -16 100.31 5.37
 -3 7 -16 88.15 5.04
 -3 7 -16 92.93 5.48
 -3 7 -16 96.48 5.43
 -3 7 -16 107.27 6.33
 -3 7 -17 37.73 3.32
 -3 7 -17 37.7 3.19
 3 -7 17 45.92 4.55
 -3 7 -17 37.29 2.6
 -3 7 -17 40.43 3.06
 -3 7 -17 36.2 2.71
 -3 7 -17 44.43 3.32
 -3 7 -17 34.33 3.1
 -3 7 -17 39.29 3.96
 -3 7 -18 1.94 2.24
 -3 7 -18 2.53 1.81
 -3 7 -18 0.91 1.99
 -3 7 -18 0.53 1.89
 -3 7 -18 0.77 1.87
 -3 7 -18 2.39 2.35
 3 -7 18 1.03 3.04
 -3 7 -19 2.11 1.27
 -3 7 -19 3.94 1.46
 3 -7 19 6.4 3.22
 -3 7 -19 4.57 2.3
 -3 7 -20 38.92 2.49
 -3 7 -20 38.68 3.24
 -3 7 -20 41.01 3.16
 -3 7 -20 43.66 3.48
 -3 7 -20 42.46 2.92
 -3 7 -20 39.28 2.73
 -3 7 -21 26.32 2.09
 -3 7 -21 26.07 2.35
 -3 7 -21 22.45 2.59
 -3 7 -21 27.26 2.66
 -3 7 -21 27.96 2.57
 -3 7 -22 336.67 15.35
 -3 7 -22 342.83 15.61
 -3 7 -22 346.74 15.72
 -3 7 -22 340.81 15.72
 -3 7 -22 336.89 15.53
 -3 7 -23 6.26 1.18
 -3 7 -23 9.3 1.88
 -3 7 -23 7.72 1.74
 -3 7 -23 6.95 1.64
 -3 7 -23 4.36 1.48
 -3 7 -24 145.02 6.96
 -3 7 -24 139.35 6.86
 -3 7 -24 138.12 6.72
 -3 7 -25 -1 1.13
 -3 7 -25 0.26 1.01
 -3 7 -25 -0.55 1.44
 -3 7 -26 0.8 1.1
 3 -6 -27 5.38 1.07
 -3 6 27 4.2 0.75
 3 -6 -26 4.82 1.32
 -3 6 26 8.87 1.02
 3 -6 -25 66.04 3.73
 3 -6 -24 11.49 1.88
 3 -6 -23 266.17 13.18
 -3 6 23 305.43 12.99
 3 -6 -23 298.26 13.34
 3 -6 -23 269.38 12.95
 3 -6 -22 4.22 2.07
 3 -6 -22 3.42 1.88
 -3 6 22 3.37 1.47
 3 -6 -21 274.38 13.24
 3 -6 -21 277.19 13.27
 -3 6 21 289.55 13.08
 -3 6 20 49.59 3.29
 3 -6 -20 47.05 3.58
 3 -6 -19 -0.23 2.15
 3 -6 -19 0.26 1.87
 -3 6 19 -1.11 1.7
 3 -6 -18 34.24 3.03
 3 -6 -17 -0.91 1.85
 3 -6 -16 27.39 2.69
 -3 6 16 22.1 2.52
 -3 6 15 79.73 4.67
 3 -6 -15 75.78 4.65
 -3 6 15 79.46 4.15
 -3 6 14 35.57 2.41
 -3 6 14 32.89 2.96
 -3 6 13 446.02 19.74
 -3 6 13 438.13 20.21
 -3 6 12 0.44 1.24
 -3 6 12 1.62 1.91
 -3 6 11 347.75 15.74
 -3 6 11 356.15 15.62
 -3 6 11 321.73 15.12
 -3 6 11 343.29 15.68
 -3 6 11 350.73 15.27
 -3 6 10 0.05 1
 -3 6 10 0.77 1.18
 -3 6 10 0.69 1.23
 -3 6 10 0.58 1.23
 -3 6 10 0.1 1.76
 -3 6 10 1.19 1.39
 -3 6 10 0.67 1.07
 -3 6 10 0.17 1.09
 -3 6 9 4.24 1.05
 -3 6 9 6.72 1.31
 -3 6 9 6.17 1.44
 -3 6 9 4.87 1.31
 -3 6 9 5.54 1.1
 -3 6 9 6.47 1.9
 -3 6 9 4.43 1.5
 -3 6 9 5.58 1.14
 -3 6 9 6.07 1.23
 -3 6 8 3.61 1.04
 -3 6 8 3.8 1.22
 -3 6 8 7.11 1.44
 -3 6 8 2.75 1.15
 -3 6 8 2.72 0.92
 -3 6 8 0.92 1.75
 -3 6 8 4.02 1.54
 -3 6 8 2.37 1.2
 -3 6 8 4.12 1.12
 -3 6 7 1.19 1.03
 -3 6 7 1.3 1.22
 -3 6 7 1.61 1.47
 -3 6 7 0.76 1.13
 -3 6 7 1.37 0.89
 -3 6 7 0.79 1.72
 -3 6 7 2.08 1.07
 -3 6 7 1.52 1.17
 -3 6 6 71.74 3.79
 -3 6 6 70.68 3.81
 -3 6 6 75.49 3.86
 -3 6 6 79.67 4.31
 -3 6 6 82.41 4.12
 -3 6 6 73.81 3.81
 -3 6 6 72.9 3.82
 -3 6 6 73.97 3.7
 -3 6 6 80.33 4.28
 -3 6 6 76.31 3.89
 -3 6 6 86.3 4.03
 -3 6 5 17.15 1.54
 -3 6 5 16.22 1.56
 -3 6 5 19.14 1.74
 -3 6 5 16.15 2.12
 -3 6 5 20.14 1.6
 -3 6 5 21.33 2.03
 -3 6 5 16.6 1.36
 -3 6 5 23.32 2.08
 -3 6 5 15.26 1.72
 -3 6 5 16.08 1.62
 -3 6 4 1.37 1.11
 -3 6 4 4.33 1.56
 -3 6 4 2.33 1.3
 -3 6 4 0.51 1.4
 -3 6 4 1.22 1.03
 -3 6 4 1.81 0.83
 -3 6 4 3.16 1.25
 -3 6 4 1.42 1.17
 -3 6 4 1.69 1.26
 -3 6 4 2.52 1.47
 -3 6 3 315.18 12.56
 -3 6 3 372.57 12.53
 -3 6 3 362.66 12.57
 -3 6 3 239.74 12.49
 -3 6 3 313.42 12.69
 -3 6 3 309.92 12.66
 -3 6 2 8.77 1.49
 -3 6 2 10.47 1.3
 -3 6 2 13.11 1.67
 -3 6 2 9.46 1.15
 -3 6 2 8.42 1.62
 -3 6 2 11.18 1.39
 -3 6 2 8.55 1.38
 -3 6 2 12.25 1.43
 -3 6 2 11.38 1.4
 -3 6 1 210.49 9.33
 -3 6 1 205.57 9.14
 -3 6 1 202.88 9.19
 -3 6 1 200.78 9.24
 -3 6 1 208.24 9.31
 -3 6 1 188.83 9.24
 -3 6 1 194 9.3
 -3 6 0 41.69 2.37
 -3 6 0 35.42 2.17
 -3 6 0 36.9 2.28
 -3 6 0 33.6 2.36
 -3 6 0 34.58 2.44
 -3 6 0 42.21 2.42
 -3 6 0 36.01 2.43
 -3 6 -1 235.17 10.04
 -3 6 -1 195.64 10.06
 -3 6 -1 232.96 10.16
 -3 6 -1 214.53 10.01
 -3 6 -1 238.96 10.07
 -3 6 -1 214.95 9.99
 -3 6 -1 214.26 9.89
 -3 6 -1 217.36 10
 -3 6 -2 2.45 1
 -3 6 -2 4.45 1.09
 -3 6 -2 4.28 1.52
 -3 6 -2 6.55 1.48
 -3 6 -2 2.68 1.37
 -3 6 -2 3.32 1.47
 -3 6 -2 3.96 1.29
 -3 6 -2 5.02 1.34
 -3 6 -2 3.41 1.44
 -3 6 -3 465.73 20.02
 -3 6 -3 448.68 19.88
 -3 6 -3 459.76 19.9
 -3 6 -3 418.18 19.97
 -3 6 -3 441.69 20.11
 -3 6 -3 486.09 20.17
 -3 6 -3 470.92 20.08
 -3 6 -3 439.58 20.06
 -3 6 -3 449.61 20.1
 -3 6 -3 456.85 20.17
 -3 6 -3 429.28 20.18
 -3 6 -4 0.56 1.51
 -3 6 -4 1.04 1.4
 -3 6 -4 2.25 1.46
 -3 6 -4 0.38 1.3
 -3 6 -4 -0.64 1.25
 -3 6 -4 1.06 1.38
 -3 6 -4 1.9 1.01
 -3 6 -4 1.29 1.27
 -3 6 -4 0.31 1.28
 -3 6 -4 -0.07 1.33
 -3 6 -4 -0.99 2.15
 -3 6 -5 370.22 16.31
 -3 6 -5 390.85 16.55
 -3 6 -5 367.67 16.32
 -3 6 -5 360.27 16.14
 -3 6 -5 367.74 16.29
 -3 6 -5 369.77 16.14
 -3 6 -5 358.66 16.35
 -3 6 -5 335.59 15.97
 -3 6 -5 346.28 16.22
 -3 6 -5 355.92 16.29
 -3 6 -5 349.85 16.29
 -3 6 -5 371.87 16.28
 -3 6 -5 351.48 16.03
 -3 6 -5 368.07 16.13
 -3 6 -5 389.08 17.04
 -3 6 -6 60.58 3.56
 -3 6 -6 59.63 3.37
 -3 6 -6 60 3.63
 -3 6 -6 59.43 3.11
 -3 6 -6 57.85 3.37
 -3 6 -6 60.31 3.55
 -3 6 -6 60.49 3.52
 -3 6 -6 61.61 3.53
 -3 6 -6 58.22 3.43
 -3 6 -6 64.57 3.65
 -3 6 -6 60.6 3.59
 -3 6 -6 61.78 3.52
 -3 6 -6 61.35 4.26
 -3 6 -6 55.82 3.26
 -3 6 -6 61.49 3.27
 -3 6 -7 2.05 1.46
 -3 6 -7 1.7 1.57
 -3 6 -7 3.17 1.78
 -3 6 -7 0.98 1.44
 -3 6 -7 1.2 1.54
 -3 6 -7 0.2 1.35
 -3 6 -7 2.77 1.27
 -3 6 -7 2.18 1.44
 -3 6 -7 4.06 1.59
 -3 6 -7 1.78 1.02
 -3 6 -7 2.29 1.33
 -3 6 -7 3.85 1.51
 -3 6 -7 2.83 1.57
 -3 6 -7 4.15 2.37
 -3 6 -7 1.1 1.24
 -3 6 -7 2.46 1.27
 -3 6 -8 18.97 2.13
 -3 6 -8 24.37 2.07
 -3 6 -8 23.73 2.37
 -3 6 -8 20 2.18
 -3 6 -8 21.85 1.81
 -3 6 -8 22.19 2.11
 -3 6 -8 23.64 2
 -3 6 -8 18.8 2.09
 -3 6 -8 21.88 1.95
 -3 6 -8 20.46 1.56
 -3 6 -8 22.56 2.14
 -3 6 -8 22.58 2.13
 -3 6 -8 22.71 2.15
 -3 6 -8 25.38 3.09
 -3 6 -8 25.28 1.87
 -3 6 -9 1.9 1.51
 -3 6 -9 0.58 1.64
 -3 6 -9 0.28 1.9
 -3 6 -9 2.3 1.28
 -3 6 -9 2.3 1.29
 -3 6 -9 0.45 1.47
 -3 6 -9 -0.1 1.64
 -3 6 -9 -0.5 1.52
 -3 6 -9 0.11 1.25
 -3 6 -9 2.18 1.23
 -3 6 -9 2.91 2.44
 -3 6 -9 -0.09 1.68
 -3 6 -9 1.29 1.35
 -3 6 -9 0.59 0.99
 -3 6 -9 1.95 1.37
 -3 6 -10 60.64 3.66
 -3 6 -10 57.68 3.55
 -3 6 -10 66.06 3.82
 -3 6 -10 58.33 3.48
 -3 6 -10 63.77 3.59
 -3 6 -10 57.2 3.12
 -3 6 -10 64.25 4.76
 -3 6 -10 57.27 3.35
 -3 6 -10 61.8 3.8
 -3 6 -10 58.21 3.75
 -3 6 -10 64.23 3.72
 -3 6 -10 61.71 3.78
 -3 6 -10 63.45 3.31
 -3 6 -10 69.87 3.94
 -3 6 -10 62.88 3.8
 -3 6 -11 306.31 13.83
 -3 6 -11 274.09 13.59
 -3 6 -11 303.99 13.69
 3 -6 11 346.47 14.71
 -3 6 -11 292.88 13.61
 -3 6 -11 298.04 13.88
 -3 6 -11 312.07 13.8
 -3 6 -11 304.79 13.81
 -3 6 -11 296.57 13.8
 -3 6 -11 305.26 13.51
 -3 6 -11 283.65 13.27
 -3 6 -11 304.73 13.7
 -3 6 -11 274.1 13.37
 -3 6 -11 295.2 14.6
 -3 6 -12 13.65 2.15
 3 -6 12 15.99 3.09
 -3 6 -12 10.47 1.72
 -3 6 -12 10.41 2.25
 -3 6 -12 8.75 2.07
 -3 6 -12 9.8 1.99
 -3 6 -12 12.59 1.9
 -3 6 -12 13.44 1.69
 -3 6 -12 11.94 2.11
 -3 6 -12 15.73 2.38
 -3 6 -12 14.04 1.58
 -3 6 -12 13.22 1.48
 -3 6 -12 15.74 3.02
 -3 6 -13 503.08 22.24
 3 -6 13 502.13 23.04
 -3 6 -13 476.41 22.16
 -3 6 -13 513.42 22.45
 -3 6 -13 494.34 22.33
 -3 6 -13 486.77 22.38
 -3 6 -13 494.76 22.39
 -3 6 -13 490.76 22.01
 -3 6 -13 514.56 22.26
 -3 6 -13 493.88 22.41
 -3 6 -13 464.92 21.88
 -3 6 -13 515.82 23.32
 -3 6 -14 28.38 2.73
 -3 6 -14 23.71 2.37
 -3 6 -14 25.32 2.22
 -3 6 -14 19.29 2.62
 -3 6 -14 26.75 2.98
 -3 6 -14 28.15 2.71
 -3 6 -14 23.09 2.58
 3 -6 14 23.22 3.65
 -3 6 -14 28.31 2.98
 -3 6 -14 25.63 2.39
 -3 6 -14 23.59 1.95
 -3 6 -14 27.17 3.57
 -3 6 -15 133.81 6.62
 -3 6 -15 134.63 7.05
 -3 6 -15 125.75 7.15
 -3 6 -15 140.27 7.1
 -3 6 -15 134.02 7.04
 3 -6 15 136.06 7.95
 -3 6 -15 127.51 7.05
 -3 6 -15 125.78 6.75
 -3 6 -15 132.46 6.86
 -3 6 -15 137.65 7.96
 -3 6 -16 32.85 2.57
 -3 6 -16 35.71 3.04
 -3 6 -16 36.44 3.57
 -3 6 -16 34.68 2.98
 -3 6 -16 33.54 3.1
 3 -6 16 32.5 4.2
 -3 6 -16 33.12 3.21
 -3 6 -16 34.57 2.77
 -3 6 -16 36.3 2.86
 -3 6 -16 37.35 4.01
 -3 6 -17 12.4 2.08
 -3 6 -17 10.14 1.69
 -3 6 -17 12.25 2.95
 3 -6 17 8.93 3.29
 -3 6 -17 7.13 2.23
 -3 6 -17 12.33 2.22
 -3 6 -17 11.61 2.41
 -3 6 -17 9.44 1.82
 -3 6 -17 10.19 2.27
 -3 6 -18 15.81 2.12
 -3 6 -18 16.68 1.87
 -3 6 -18 9.43 2.88
 3 -6 18 20.76 3.61
 -3 6 -18 14.98 2.44
 -3 6 -18 13.74 2.35
 -3 6 -18 18.04 2.83
 -3 6 -18 14.26 1.96
 -3 6 -18 17.48 2.44
 -3 6 -19 0.45 1.69
 -3 6 -19 -0.13 1.96
 -3 6 -19 0.8 1.91
 3 -6 19 2.01 3.04
 -3 6 -19 -0.23 2.36
 -3 6 -19 -0.54 1.6
 -3 6 -19 1.21 2.27
 3 -6 20 89.03 6.04
 -3 6 -20 92.72 6.09
 -3 6 -21 160.46 8.01
 -3 6 -21 168.69 8.36
 -3 6 -21 165.76 8.26
 -3 6 -21 156.87 7.73
 -3 6 -21 169.98 8.35
 -3 6 -21 170.55 8.12
 -3 6 -22 0.81 1.39
 -3 6 -22 2.54 1.53
 -3 6 -22 -1.11 1.1
 -3 6 -22 0.69 1.92
 -3 6 -22 3.29 1.85
 -3 6 -22 -0.42 1.72
 -3 6 -23 198 9.27
 -3 6 -23 201.88 9.51
 -3 6 -23 186.45 9.37
 -3 6 -23 204.14 9.6
 -3 6 -23 197.76 9.31
 -3 6 -24 2.02 1.16
 -3 6 -24 4.46 1.34
 -3 6 -24 2.81 1.76
 -3 6 -24 1.93 1.47
 -3 6 -25 41.24 2.57
 -3 6 -25 37.61 2.41
 -3 6 -25 40.37 2.4
 -3 6 -25 47.62 2.86
 -3 6 -26 17.06 1.72
 -3 6 -26 13.6 1.25
 -3 6 -27 0.38 1.01
 3 -5 -28 1.61 1.03
 -3 5 28 1.66 0.59
 3 -5 -27 4.91 1.32
 3 -5 -26 40.93 2.78
 3 -5 -25 25.03 2.33
 3 -5 -24 237.73 10.79
 3 -5 -24 213.14 10.58
 3 -5 -23 5.47 1.94
 3 -5 -23 1.68 1.87
 3 -5 -22 284.08 13.81
 3 -5 -22 296.4 14
 -3 5 22 303.89 13.57
 3 -5 -21 31.48 3
 3 -5 -21 26.24 4.02
 -3 5 21 36.34 2.61
 3 -5 -20 139.02 7.49
 -3 5 20 143.7 7.11
 3 -5 -20 137.89 7.3
 3 -5 -19 204.87 10.24
 3 -5 -18 17.58 2.63
 -3 5 18 22.05 2.34
 3 -5 -18 22.89 2.65
 -3 5 17 32.53 2.79
 -3 5 17 38.43 2.39
 3 -5 -17 29.79 3.11
 -3 5 17 33.01 3.15
 -3 5 16 224.2 10.14
 -3 5 16 218.2 10.98
 -3 5 16 213.1 10.5
 -3 5 15 25.42 2.03
 -3 5 15 30.84 2.62
 -3 5 15 27.05 2.71
 -3 5 14 407.88 18.08
 -3 5 14 396.57 18.47
 -3 5 14 423.36 18.9
 -3 5 14 399.95 18.08
 -3 5 13 1.74 1.83
 -3 5 13 2.66 1.13
 -3 5 13 1.89 1.03
 -3 5 13 2.66 1.25
 -3 5 12 624.79 27.2
 -3 5 12 635.4 26.82
 -3 5 12 632.64 26.81
 -3 5 12 565.56 26.69
 -3 5 11 114.63 5.97
 -3 5 11 115.24 5.44
 -3 5 11 116.99 5.55
 -3 5 11 118.94 5.5
 -3 5 11 108.48 5.41
 -3 5 10 208.57 8.94
 -3 5 10 184.39 8.41
 -3 5 10 188.64 8.49
 -3 5 10 173.9 8.32
 -3 5 10 194.16 8.46
 -3 5 10 174.1 8.38
 -3 5 9 45.36 2.6
 -3 5 9 46.12 2.62
 -3 5 9 44.55 2.56
 -3 5 9 43.68 2.46
 -3 5 9 54.07 3.21
 -3 5 9 49 2.55
 -3 5 8 28.07 1.88
 -3 5 8 27.98 1.93
 -3 5 8 28.12 1.85
 -3 5 8 27.03 1.78
 -3 5 8 28.07 1.74
 -3 5 8 29.14 2.35
 -3 5 7 0.71 1.58
 -3 5 7 1.39 1.15
 -3 5 7 0.47 1.55
 -3 5 7 0.4 0.93
 -3 5 7 0.18 1.06
 -3 5 7 0.96 0.91
 -3 5 6 2.6 1.56
 -3 5 6 4.32 1.5
 -3 5 6 2.51 1.48
 -3 5 6 2.76 1.2
 -3 5 6 1.82 0.9
 -3 5 5 440.6 19.62
 -3 5 5 421.71 19.24
 -3 5 5 446.13 19.37
 -3 5 5 425.49 19.18
 -3 5 5 436.49 19.18
 -3 5 4 133.86 7.1
 -3 5 4 129.02 6.77
 -3 5 4 138.33 7.39
 -3 5 3 16.13 1.73
 -3 5 3 13.08 1.89
 -3 5 2 282.4 15.05
 -3 5 2 286.66 15.34
 -3 5 2 326.64 14.87
 -3 5 1 523.91 24.5
 -3 5 1 567.95 24.72
 -3 5 1 507.16 24.72
 -3 5 1 579.21 24.26
 -3 5 0 30.02 2.28
 -3 5 0 24.82 2.44
 -3 5 0 23.59 2.56
 -3 5 0 24.89 1.87
 -3 5 -1 564.19 24.69
 -3 5 -1 583.14 24.89
 -3 5 -1 510.01 24.9
 -3 5 -1 554.04 24.36
 -3 5 -2 548.02 23.1
 -3 5 -2 514.04 23.18
 -3 5 -2 501.72 22.65
 -3 5 -3 6.54 1.74
 -3 5 -3 8.31 1.61
 -3 5 -4 449.08 19.86
 -3 5 -4 419.09 19.35
 -3 5 -4 454.64 19.54
 -3 5 -4 439.59 19.56
 -3 5 -4 440.69 19.42
 -3 5 -5 286.44 12.52
 -3 5 -5 280.75 12.35
 -3 5 -5 264.64 12.29
 -3 5 -5 261.44 12.42
 -3 5 -5 290.93 12.76
 -3 5 -5 279.93 12.51
 -3 5 -5 274.25 12.43
 -3 5 -5 284.42 12.56
 -3 5 -5 280.77 12.5
 -3 5 -5 261.53 12.47
 -3 5 -5 264.64 12.42
 -3 5 -5 261.9 12.34
 -3 5 -6 10.67 1.65
 -3 5 -6 10.53 1.65
 -3 5 -6 11.74 1.44
 -3 5 -6 9.47 1.43
 -3 5 -6 12.93 1.85
 -3 5 -6 12.33 1.63
 -3 5 -6 12.31 1.66
 -3 5 -6 13.21 1.8
 -3 5 -6 13.26 1.56
 -3 5 -6 14.92 1.72
 -3 5 -6 14.02 1.71
 -3 5 -6 12.58 1.78
 -3 5 -6 14.25 1.62
 -3 5 -7 -0.82 1.36
 -3 5 -7 -0.31 1.45
 -3 5 -7 0.42 1.43
 -3 5 -7 -0.16 0.96
 -3 5 -7 1.21 1.25
 -3 5 -7 0.23 1.34
 -3 5 -7 -0.85 1.48
 -3 5 -7 2.45 2.1
 -3 5 -7 1.24 1.2
 -3 5 -7 0.92 1.21
 -3 5 -7 1.32 1.31
 -3 5 -7 1.67 1.33
 -3 5 -7 2.82 1.67
 -3 5 -7 0.66 1.39
 -3 5 -8 2.97 1.49
 -3 5 -8 2.98 1.49
 -3 5 -8 4.74 1.4
 -3 5 -8 5.09 1.34
 -3 5 -8 3.18 1.17
 -3 5 -8 4.04 2.11
 -3 5 -8 3.56 1.27
 -3 5 -8 1.5 1.55
 -3 5 -8 3.02 0.99
 -3 5 -8 2.61 1.36
 -3 5 -8 3.37 1.52
 -3 5 -8 3.95 1.56
 -3 5 -8 4.74 1.72
 -3 5 -9 23.2 1.9
 -3 5 -9 21.75 1.53
 -3 5 -9 20.88 1.97
 -3 5 -9 24.32 2.17
 -3 5 -9 21.84 2.22
 -3 5 -9 18.88 1.68
 -3 5 -9 19.98 2.07
 -3 5 -9 19.43 1.77
 -3 5 -9 23.3 2.03
 -3 5 -9 25.35 3.13
 -3 5 -9 23.78 2.21
 -3 5 -9 20.4 2.11
 -3 5 -9 21.28 2.15
 -3 5 -10 495.37 21.94
 -3 5 -10 444.21 21.35
 -3 5 -10 479.5 21.81
 3 -5 10 564.2 22.56
 -3 5 -10 466.15 21.44
 -3 5 -10 518.1 21.83
 -3 5 -10 518.24 22.78
 -3 5 -10 476.92 21.63
 -3 5 -10 502.29 21.7
 -3 5 -10 504.53 21.85
 -3 5 -10 501.8 21.96
 -3 5 -10 487.74 21.93
 -3 5 -10 514.95 21.99
 -3 5 -10 502.27 21.95
 -3 5 -11 38.03 3.06
 -3 5 -11 37.55 2.77
 3 -5 11 42.78 3.58
 -3 5 -11 42.63 2.89
 -3 5 -11 43.16 2.76
 -3 5 -11 42.95 2.98
 -3 5 -11 36.67 2.9
 -3 5 -11 42.64 2.84
 -3 5 -11 36.95 2.57
 -3 5 -11 41.78 3.9
 -3 5 -11 39.39 2.94
 -3 5 -11 40.69 3.13
 -3 5 -12 924.84 39.4
 -3 5 -12 891.99 39.54
 -3 5 -12 885.63 39.27
 -3 5 -12 858.48 39.39
 3 -5 12 926.23 40.03
 -3 5 -12 840.92 39.17
 -3 5 -12 944.58 40.44
 -3 5 -12 919.94 39.44
 -3 5 -12 880.56 39.53
 -3 5 -12 875.49 39.52
 -3 5 -12 938.79 39.59
 -3 5 -12 899.9 39.52
 -3 5 -13 3.59 2
 -3 5 -13 3.88 1.73
 -3 5 -13 4.42 1.56
 -3 5 -13 3.56 1.55
 -3 5 -13 2.92 1.55
 3 -5 13 4.06 2.69
 -3 5 -13 5.66 2.01
 -3 5 -13 2.83 1.33
 -3 5 -13 4.01 1.88
 -3 5 -13 4.76 2.56
 -3 5 -13 4.36 1.91
 -3 5 -13 4.38 2.18
 -3 5 -14 378.35 17.4
 -3 5 -14 380.38 17.44
 -3 5 -14 359.93 17.13
 -3 5 -14 417.11 18.56
 3 -5 14 376.07 18.12
 -3 5 -14 400.4 17.68
 -3 5 -14 382.2 17.54
 -3 5 -14 360.85 17.23
 -3 5 -14 403.52 17.7
 -3 5 -14 390.04 17.6
 -3 5 -14 391.05 17.59
 -3 5 -15 102.51 5.59
 -3 5 -15 103.09 5.6
 -3 5 -15 102.19 5.29
 -3 5 -15 110.76 6.76
 3 -5 15 107.17 6.56
 -3 5 -15 101.72 5.8
 -3 5 -15 104.91 6.06
 -3 5 -15 104.56 5.42
 -3 5 -15 105.47 5.94
 -3 5 -15 104.83 5.78
 -3 5 -15 107.55 5.79
 -3 5 -16 170.43 8.33
 -3 5 -16 160.51 8.31
 -3 5 -16 176.49 9.55
 -3 5 -16 162.68 8.01
 3 -5 16 177.3 9.28
 -3 5 -16 161.96 8.55
 -3 5 -16 170.32 8.16
 -3 5 -16 171 8.75
 -3 5 -16 174.07 8.6
 -3 5 -16 169.49 8.51
 -3 5 -17 52.24 3.42
 -3 5 -17 43.89 3.41
 -3 5 -17 46.76 4.43
 -3 5 -17 51.64 3.68
 -3 5 -17 48.61 3.2
 -3 5 -17 49.81 3.65
 -3 5 -17 49.21 3.48
 -3 5 -17 51.35 3.99
 3 -5 17 50.5 4.65
 -3 5 -18 8.39 2.98
 -3 5 -18 7.67 2.13
 3 -5 18 5.45 3.04
 -3 5 -18 3.51 1.79
 -3 5 -18 5.16 2.12
 -3 5 -18 4.59 2.59
 -3 5 -18 4.18 1.68
 -3 5 -18 5.07 1.77
 -3 5 -19 38.6 2.83
 -3 5 -19 40 3.33
 3 -5 19 38.62 4.08
 -3 5 -19 40.77 3.07
 -3 5 -19 42.74 3.32
 -3 5 -19 44.76 4.18
 -3 5 -19 41.12 3.04
 -3 5 -19 46.67 3.8
 -3 5 -20 67.22 4.23
 -3 5 -20 62.74 4.92
 -3 5 -20 66.23 3.97
 -3 5 -20 62.78 4.23
 -3 5 -20 58.59 3.8
 3 -5 20 62.61 4.75
 -3 5 -21 14.39 2.24
 -3 5 -21 14.23 1.8
 -3 5 -21 15.33 2.92
 -3 5 -22 205.56 9.74
 -3 5 -22 182.26 9.24
 -3 5 -22 212.79 9.82
 -3 5 -22 206.83 9.71
 -3 5 -22 203.54 9.59
 -3 5 -22 197.34 9.49
 -3 5 -23 7.72 1.81
 -3 5 -23 7.28 1.84
 -3 5 -23 6.08 1.28
 -3 5 -23 6.98 1.56
 -3 5 -23 6.89 1.69
 -3 5 -23 7.03 2.05
 -3 5 -24 96.86 5.15
 -3 5 -24 92.22 4.72
 -3 5 -24 107.03 5.39
 -3 5 -24 97.23 4.97
 -3 5 -24 105.32 5.14
 -3 5 -25 84.23 4.19
 -3 5 -25 63.74 3.67
 -3 5 -25 77.52 3.9
 -3 5 -25 69.68 3.83
 -3 5 -26 14.19 1.45
 -3 5 -26 16.75 1.83
 -3 5 -27 42.68 2.33
 -3 5 -27 44.65 2.56
 3 -4 -29 1.9 0.87
 3 -4 -28 0.66 1.18
 3 -4 -27 3.45 1.49
 3 -4 -26 57.46 3.58
 3 -4 -25 48.66 3.35
 3 -4 -24 7.35 2
 3 -4 -24 3.95 1.96
 3 -4 -23 128.38 6.51
 3 -4 -23 107.78 6.18
 -3 4 22 68.67 4.5
 3 -4 -22 61.03 5.42
 3 -4 -22 62.7 4.2
 3 -4 -21 147.34 7.72
 -3 4 21 154.02 7.94
 -3 4 21 142.68 7.08
 3 -4 -21 143.47 8.86
 3 -4 -21 136.07 7.45
 3 -4 -20 155.68 8.01
 3 -4 -20 144.63 9.18
 -3 4 20 148.79 8.18
 -3 4 19 112.95 6.69
 3 -4 -19 119.33 6.59
 -3 4 18 0.18 1.78
 3 -4 -18 2.7 2.14
 3 -4 -18 -0.87 2.26
 -3 4 18 2.31 1.22
 -3 4 18 2.41 1.7
 -3 4 17 134.63 7.2
 -3 4 17 128.13 6.61
 3 -4 -17 120.47 6.76
 -3 4 17 132.77 6.26
 -3 4 16 101.95 5.2
 -3 4 16 103.86 5.23
 -3 4 16 112.35 6.17
 -3 4 16 110.7 5.62
 -3 4 15 277.18 12.86
 -3 4 15 284.37 12.89
 -3 4 15 294.85 13.76
 -3 4 15 293.02 13.25
 -3 4 14 113.97 5.63
 -3 4 14 121.01 5.66
 -3 4 14 111.95 6.35
 -3 4 14 116.15 6.02
 -3 4 13 384.64 17.41
 -3 4 13 390.75 17.44
 -3 4 13 412.32 18.22
 -3 4 13 391.92 17.79
 -3 4 12 1.41 1.53
 -3 4 12 0.27 1.07
 -3 4 12 0.62 1.51
 -3 4 12 0.57 1.15
 -3 4 11 299.59 13.33
 -3 4 11 269.92 12.65
 -3 4 11 277.65 12.89
 -3 4 11 280.3 12.64
 -3 4 11 299.89 13.04
 -3 4 10 227.19 10.49
 -3 4 10 219.25 10.2
 -3 4 10 228.31 10.55
 -3 4 10 232.4 10.58
 -3 4 9 1.61 1.14
 -3 4 9 2.25 1
 -3 4 9 1.72 1.51
 -3 4 9 1.66 1.37
 -3 4 8 131.31 6.37
 -3 4 8 128.76 6
 -3 4 8 131.36 6.41
 -3 4 8 125.91 6.41
 -3 4 7 3.84 1.37
 -3 4 7 0.7 1.53
 -3 4 7 0.33 1.35
 -3 4 6 270.07 12.02
 -3 4 6 265.35 12.11
 -3 4 6 251.92 12.11
 -3 4 5 24.68 2.09
 -3 4 5 20.89 2.01
 -3 4 5 27.76 2.16
 -3 4 4 189.2 8.91
 -3 4 4 197.41 9.14
 -3 4 4 190.9 9.06
 -3 4 3 102.1 5.05
 -3 4 3 95.87 5.55
 -3 4 3 101.36 5.32
 -3 4 3 107.95 5.32
 -3 4 2 127.91 6.07
 -3 4 2 121.06 6.26
 -3 4 2 129.77 5.81
 -3 4 2 115.24 6.11
 -3 4 2 117.85 5.38
 -3 4 1 77.2 3.86
 -3 4 1 70.16 4.19
 -3 4 1 71.37 4.38
 -3 4 1 79.38 4.15
 -3 4 0 1197.82 49.99
 -3 4 0 1200.76 50.36
 -3 4 0 1034.43 50.38
 -3 4 0 1115.94 50.21
 -3 4 -1 102.13 4.76
 -3 4 -1 94.54 5.07
 -3 4 -1 95.36 5.42
 -3 4 -1 99.66 5.23
 -3 4 -2 80.64 5.51
 -3 4 -2 88.48 5.02
 -3 4 -3 296.4 13.52
 -3 4 -3 293.59 13.88
 -3 4 -3 294.35 13.55
 -3 4 -4 112.52 6.36
 -3 4 -4 117.29 5.92
 -3 4 -4 119.74 5.53
 -3 4 -4 117.7 6
 -3 4 -5 152.79 7.89
 -3 4 -5 156.01 7.05
 -3 4 -5 148.12 7.44
 -3 4 -5 152.61 7.43
 -3 4 -6 236.54 10.63
 -3 4 -6 213.65 10.47
 -3 4 -6 227.28 10.51
 -3 4 -6 229.9 10.48
 -3 4 -6 229.8 10.37
 -3 4 -6 229.93 10.64
 -3 4 -7 44.68 2.88
 -3 4 -7 46.39 2.88
 -3 4 -7 46.01 2.95
 -3 4 -7 44.95 2.81
 -3 4 -7 47.88 2.7
 -3 4 -7 40.25 2.89
 -3 4 -7 43.49 2.79
 -3 4 -7 47.21 2.74
 -3 4 -7 48.96 2.95
 -3 4 -7 45.49 2.91
 -3 4 -7 50.45 2.96
 -3 4 -8 10.48 1.48
 -3 4 -8 10.71 1.54
 -3 4 -8 8.83 1.74
 -3 4 -8 9.36 1.56
 -3 4 -8 9.88 1.48
 -3 4 -8 10.22 1.75
 -3 4 -8 10.24 1.7
 -3 4 -8 10.4 1.62
 -3 4 -8 9.89 1.57
 -3 4 -8 10.51 1.4
 -3 4 -8 12.54 1.71
 -3 4 -8 11.85 1.61
 -3 4 -9 46.81 3.02
 -3 4 -9 43.55 2.96
 -3 4 -9 49.27 2.79
 -3 4 -9 52.06 3.77
 -3 4 -9 47.23 2.84
 -3 4 -9 47.86 2.87
 -3 4 -9 44.48 3.05
 -3 4 -9 44.52 2.79
 -3 4 -9 47.49 3.02
 -3 4 -9 48.88 3.04
 -3 4 -9 45.21 2.94
 3 -4 9 49.94 3.34
 -3 4 -9 39.94 2.88
 -3 4 -9 46 2.88
 -3 4 -10 138.72 7.15
 -3 4 -10 151.51 7.41
 -3 4 -10 147.82 7.39
 -3 4 -10 153.05 7.31
 -3 4 -10 146.29 7.25
 -3 4 -10 155.57 7.41
 -3 4 -10 153.75 7.4
 -3 4 -10 155.72 8.25
 -3 4 -10 152.08 7.23
 -3 4 -10 149.82 7.42
 -3 4 -10 150.86 7.28
 -3 4 -11 470.19 21.28
 -3 4 -11 491 21.46
 -3 4 -11 484.61 21.43
 -3 4 -11 500.18 22.28
 -3 4 -11 466.61 21.31
 3 -4 11 472.81 21.7
 -3 4 -11 476.42 21.2
 -3 4 -11 468.46 21.29
 -3 4 -11 459.83 21.4
 -3 4 -11 480.68 21.44
 -3 4 -11 475.86 21.45
 -3 4 -12 30.01 2.41
 -3 4 -12 32.2 2.77
 -3 4 -12 31.8 2.63
 -3 4 -12 34.24 3.59
 -3 4 -12 33.11 2.5
 -3 4 -12 30.82 2.36
 3 -4 12 34.45 3.21
 -3 4 -12 31.91 2.72
 -3 4 -12 29.21 2.57
 -3 4 -12 31.16 2.7
 -3 4 -12 32.64 2.59
 -3 4 -13 474.34 20.95
 -3 4 -13 478.47 21.97
 -3 4 -13 464.32 20.82
 3 -4 13 419.39 21.32
 -3 4 -13 470.89 21.13
 -3 4 -13 465.08 21.13
 -3 4 -13 452.26 21.05
 -3 4 -13 465.65 21.1
 -3 4 -13 496.23 21.16
 -3 4 -14 18.08 2.29
 -3 4 -14 20.43 2.66
 -3 4 -14 20.49 2.26
 -3 4 -14 19.45 1.95
 -3 4 -14 17.29 1.98
 3 -4 14 18.3 2.95
 -3 4 -14 16.69 2.43
 -3 4 -14 13.61 2.1
 -3 4 -14 14.62 3.1
 -3 4 -15 290.81 13.13
 -3 4 -15 288.01 14.27
 -3 4 -15 273.46 12.99
 3 -4 15 272.33 13.69
 -3 4 -15 279.83 13.39
 -3 4 -15 288.4 13.32
 -3 4 -15 284.67 13.3
 -3 4 -15 275.34 13.22
 -3 4 -16 169.11 8.24
 -3 4 -16 182.55 9.54
 -3 4 -16 156.13 8.1
 3 -4 16 166.8 9.01
 -3 4 -16 165.77 8.6
 -3 4 -16 176.94 8.45
 -3 4 -16 169.22 8.48
 -3 4 -16 160.53 8.33
 -3 4 -17 91.93 5.1
 -3 4 -17 88.86 4.83
 -3 4 -17 93.1 6.4
 3 -4 17 90.92 6
 -3 4 -17 89.65 5.01
 -3 4 -17 93.95 5.35
 -3 4 -17 98.79 5.75
 -3 4 -17 101.11 5.44
 -3 4 -18 14.29 3.18
 -3 4 -18 11.37 2.35
 -3 4 -18 13.63 2.25
 3 -4 18 12.74 3.02
 -3 4 -18 11.49 1.68
 -3 4 -18 9.91 3.01
 -3 4 -18 12.58 1.85
 -3 4 -18 18.73 2.07
 -3 4 -19 87.32 5.27
 -3 4 -19 94.75 6.27
 -3 4 -19 94.44 5.18
 -3 4 -19 88.67 5.33
 3 -4 19 90.31 5.8
 -3 4 -19 88.56 4.92
 -3 4 -19 90.34 4.97
 -3 4 -20 143.61 7.27
 -3 4 -20 145.68 8.38
 3 -4 20 130.76 7.75
 -3 4 -20 134.98 7.26
 -3 4 -20 145.09 7.38
 -3 4 -20 138.3 7.01
 -3 4 -20 132.69 6.92
 -3 4 -20 143.63 7.22
 -3 4 -21 89.97 6.21
 -3 4 -22 17.69 2.26
 -3 4 -22 18.5 2.3
 -3 4 -22 20.99 2.41
 -3 4 -22 24.67 2.09
 -3 4 -22 23.83 2.6
 -3 4 -22 26.03 2.16
 -3 4 -23 84.52 4.62
 -3 4 -23 79.89 4.52
 -3 4 -23 71.45 4.18
 -3 4 -23 84.59 4.76
 -3 4 -23 82.32 4.31
 -3 4 -24 19.76 2.07
 -3 4 -24 13.71 1.52
 -3 4 -24 14.27 1.54
 -3 4 -24 16.14 2.11
 -3 4 -24 12.88 1.77
 -3 4 -25 27.15 1.98
 -3 4 -25 29.66 1.93
 -3 4 -25 28.54 2.43
 -3 4 -26 146.56 6.7
 3 -4 26 133.45 6.4
 -3 4 -26 137.91 6.73
 -3 4 -27 0.43 1.01
 -3 4 -27 0.06 1.17
 -3 4 -28 11.63 1.05
 -3 4 -28 10.61 1.15
 3 -3 -29 28.56 1.91
 3 -3 -28 24.08 2
 3 -3 -27 8.23 1.71
 3 -3 -26 49.7 3.37
 3 -3 -25 42.75 3.22
 3 -3 -24 37.84 3.08
 3 -3 -24 29.92 2.85
 3 -3 -23 7.71 3.04
 -3 3 23 11.64 2.15
 3 -3 -23 5.17 2.12
 3 -3 -22 83.15 4.99
 3 -3 -22 82.87 5.22
 -3 3 22 88.43 5.43
 3 -3 -22 82.68 6.48
 3 -3 -21 67.97 4.63
 3 -3 -21 83.26 5.05
 3 -3 -21 74.5 5.99
 -3 3 21 81.74 5.1
 3 -3 -20 133.41 7.29
 -3 3 20 131.37 7.43
 3 -3 -20 136.24 8.47
 3 -3 -19 76.46 4.78
 3 -3 -19 85.49 5.21
 -3 3 19 79.92 4.4
 3 -3 -19 71.35 6.03
 -3 3 19 85.48 5.31
 -3 3 18 11.48 1.68
 3 -3 -18 9.37 2.87
 3 -3 -18 6.29 2.26
 -3 3 18 9.97 1.42
 -3 3 18 7.45 2.1
 -3 3 18 9.38 1.42
 -3 3 17 7.81 1.63
 -3 3 17 9.18 2.14
 3 -3 -17 6.56 2.07
 -3 3 17 6.89 1.31
 -3 3 17 7.32 1.33
 -3 3 16 33.86 3.03
 -3 3 16 28.76 2.15
 3 -3 -16 34.06 2.91
 -3 3 16 32.88 2.5
 -3 3 16 31.61 2.12
 -3 3 15 401.6 17.77
 -3 3 15 382.73 17.14
 -3 3 15 379.95 16.87
 -3 3 15 365.19 16.82
 -3 3 14 85.39 4.83
 -3 3 14 74.9 4
 -3 3 14 77.7 4.03
 -3 3 14 85.63 4.37
 -3 3 13 12.13 1.36
 -3 3 13 10.75 1.89
 -3 3 13 12.12 1.71
 -3 3 12 825.84 34.89
 -3 3 12 789.12 34.49
 -3 3 12 760.59 34.2
 -3 3 11 320.61 14.72
 -3 3 11 351.39 14.87
 -3 3 11 316.31 14.51
 -3 3 10 127.62 6.42
 -3 3 10 140.41 6.74
 -3 3 10 140.61 6.53
 -3 3 10 129.5 6.19
 -3 3 9 350.53 16.22
 -3 3 9 395.97 16.49
 -3 3 9 364.98 16.23
 -3 3 9 349.42 15.95
 -3 3 8 121.89 5.9
 -3 3 8 122.2 5.89
 -3 3 8 115.75 5.79
 -3 3 8 109.02 5.73
 -3 3 7 63.36 3.51
 -3 3 7 63.36 3.62
 -3 3 7 61.19 3.47
 -3 3 7 63.33 3.53
 -3 3 6 4.35 1.43
 -3 3 6 3.92 1.56
 -3 3 6 3.76 1.42
 -3 3 5 150.76 7.21
 -3 3 5 147.24 7.23
 -3 3 5 151.72 7.09
 3 -3 -4 7.76 1.46
 -3 3 4 8.23 1.49
 -3 3 4 8.63 1.37
 -3 3 4 6.48 1.58
 -3 3 3 15.67 1.62
 3 -3 -3 17.82 1.53
 -3 3 3 11.81 1.79
 -3 3 3 10.64 1.96
 -3 3 2 37.91 2.8
 -3 3 2 40.34 2.92
 -3 3 2 40.96 2.45
 -3 3 1 617.65 17.9
 -3 3 1 628.66 17.42
 -3 3 0 155.79 7.51
 -3 3 0 154.97 7.67
 -3 3 0 155.69 7.17
 -3 3 -1 542.4 26
 -3 3 -1 615.6 25.88
 -3 3 -2 41.99 3.09
 -3 3 -2 29.29 2.44
 -3 3 -3 91.65 4.35
 -3 3 -3 84.06 4.64
 -3 3 -3 88.4 5.09
 -3 3 -4 20.9 1.71
 -3 3 -4 18.74 2.02
 -3 3 -4 21.2 2.02
 -3 3 -4 23.32 2.49
 -3 3 -5 159.3 7.29
 -3 3 -5 145.28 6.98
 -3 3 -5 154.48 7.01
 -3 3 -5 152.94 7.74
 -3 3 -5 147.92 7.31
 -3 3 -6 145.07 6.86
 -3 3 -6 139.19 6.63
 -3 3 -6 142.29 6.64
 -3 3 -6 143.46 7.47
 -3 3 -6 139.63 6.9
 -3 3 -7 29.92 2.43
 -3 3 -7 34.87 2.35
 -3 3 -7 33.93 2.23
 3 -3 7 33.8 2.45
 3 -3 8 256.01 11.62
 -3 3 -8 247.35 11.49
 -3 3 -8 241.98 11.49
 -3 3 -8 245.65 11.46
 -3 3 -8 248.39 11.4
 -3 3 -8 258.38 11.42
 -3 3 -8 243.29 11.49
 -3 3 -8 246.85 11.54
 -3 3 -8 260.51 11.53
 3 -3 9 447.08 20.63
 -3 3 -9 489.54 20.49
 -3 3 -9 455.5 20.56
 -3 3 -9 446.18 20.45
 -3 3 -9 460.78 20.44
 -3 3 -9 464.18 20.61
 -3 3 -9 430.77 20.51
 -3 3 -9 461.65 20.51
 -3 3 -9 473.09 20.56
 3 -3 10 131.77 6.7
 -3 3 -10 140.34 7.35
 -3 3 -10 138.19 6.42
 -3 3 -10 126.92 6.53
 -3 3 -10 125.04 6.33
 -3 3 -10 123.65 6.29
 -3 3 -10 136.25 6.38
 -3 3 -10 134.64 6.51
 -3 3 -10 129.47 6.53
 -3 3 -10 132.46 6.6
 -3 3 -10 125.42 6.46
 -3 3 -11 587.97 26.69
 -3 3 -11 602.69 25.9
 -3 3 -11 573.55 25.98
 -3 3 -11 562.95 25.74
 -3 3 -11 579.62 25.8
 -3 3 -11 589.23 25.97
 -3 3 -11 593.16 25.95
 -3 3 -11 578.93 26
 -3 3 -11 575.62 25.94
 -3 3 -12 467.3 21.84
 -3 3 -12 457.17 21.03
 -3 3 -12 460.39 20.86
 -3 3 -12 474.45 20.94
 -3 3 -12 470.76 20.98
 -3 3 -12 482.7 21.03
 -3 3 -12 459.35 21.06
 -3 3 -12 455.39 20.97
 -3 3 -13 3.92 1.36
 3 -3 13 5.35 2.19
 -3 3 -13 5 1.67
 -3 3 -13 4.19 1.56
 -3 3 -13 4.27 2.06
 -3 3 -13 4.8 2.65
 -3 3 -13 4.58 1.72
 -3 3 -13 5.39 2.16
 -3 3 -13 3.66 1.68
 -3 3 -14 107.48 5.69
 -3 3 -14 107.9 5.89
 3 -3 14 100.05 6.05
 -3 3 -14 110.41 6.74
 -3 3 -14 106.67 5.5
 -3 3 -14 105.52 5.66
 -3 3 -14 106.94 5.74
 -3 3 -15 137.84 7.18
 -3 3 -15 139.95 7.36
 3 -3 15 139.01 7.55
 -3 3 -15 138.37 8.12
 -3 3 -15 145.71 6.99
 -3 3 -15 134.53 7.2
 -3 3 -16 93.38 5.16
 -3 3 -16 88.84 5.14
 -3 3 -16 97 5.57
 3 -3 16 79.09 5.51
 -3 3 -16 91.91 6.19
 -3 3 -16 89.93 4.88
 -3 3 -17 2.6 1.8
 -3 3 -17 2.53 1.94
 -3 3 -17 2.01 1.45
 3 -3 17 2.27 2.26
 -3 3 -17 2.15 2.95
 -3 3 -17 4.74 2.93
 -3 3 -18 58.48 4.72
 3 -3 18 49.95 4.08
 -3 3 -18 51.45 3.61
 -3 3 -18 52.84 3.36
 -3 3 -18 58.34 3.78
 -3 3 -18 50.67 3.75
 -3 3 -19 16.46 3.2
 -3 3 -19 13.39 2.23
 -3 3 -19 15.29 2.19
 -3 3 -19 11.72 1.82
 -3 3 -19 12.14 2.35
 3 -3 19 9.86 2.47
 -3 3 -20 158.89 8.04
 -3 3 -20 152.39 7.97
 -3 3 -20 158.71 7.72
 -3 3 -20 147.64 7.89
 -3 3 -20 173.96 9.39
 -3 3 -21 48.88 3.24
 -3 3 -21 58.03 4.75
 -3 3 -21 47.69 3.58
 -3 3 -22 30.59 2.37
 -3 3 -22 38.01 4.12
 -3 3 -22 34.36 2.7
 -3 3 -23 11.83 1.99
 -3 3 -23 10.52 2
 -3 3 -23 9.31 1.44
 -3 3 -23 9.34 1.68
 -3 3 -24 16.12 2.09
 -3 3 -24 13.32 2.02
 -3 3 -24 15.65 1.75
 -3 3 -25 32.74 2.49
 -3 3 -25 30.1 2.1
 -3 3 -25 28.31 2.45
 -3 3 -26 15.72 1.75
 3 -3 26 15.08 1.58
 -3 3 -26 11.83 1.63
 -3 3 -27 28.52 2.03
 3 -3 27 25.41 1.76
 -3 3 -27 26.77 1.92
 -3 3 -28 7.23 1.07
 3 -2 -29 73.26 3.75
 3 -2 -28 -2.15 1.37
 3 -2 -27 64.64 3.33
 3 -2 -27 64.93 3.81
 3 -2 -26 38.6 2.51
 3 -2 -26 46.68 3.1
 3 -2 -25 84.97 4.74
 3 -2 -25 80.3 4.32
 3 -2 -25 75.78 4.53
 3 -2 -24 73.71 4.48
 3 -2 -24 66.65 4.27
 3 -2 -23 50.93 3.74
 -3 2 23 65.09 4.28
 3 -2 -23 55.13 5.27
 3 -2 -22 4.86 2.32
 3 -2 -22 -1.87 3.06
 3 -2 -22 2.31 2.15
 -3 2 22 1.53 1.82
 3 -2 -21 194.53 11.08
 -3 2 21 209.33 10.12
 3 -2 -21 170.83 9.37
 3 -2 -21 199.37 9.74
 3 -2 -20 96.53 5.97
 -3 2 20 112.55 6.29
 3 -2 -20 94.98 7.13
 -3 2 19 211.31 9.85
 3 -2 -19 205.35 10.39
 -3 2 19 234.59 11.08
 3 -2 -19 212.12 11.93
 -3 2 18 0.66 1.33
 3 -2 -18 -0.44 2.15
 -3 2 18 1.16 1.18
 -3 2 18 -1.09 1.88
 3 -2 -18 -1.42 2.98
 -3 2 17 343.88 15.54
 -3 2 17 343.9 15.58
 -3 2 17 354.39 15.79
 3 -2 -17 358.63 17.51
 3 -2 -17 341.86 16.06
 -3 2 17 359.52 16.62
 -3 2 16 83.39 4.29
 -3 2 16 84.79 4.31
 -3 2 16 86.29 4.58
 3 -2 -16 82.48 5.95
 3 -2 -16 84.9 4.94
 -3 2 16 98.41 5.3
 -3 2 15 211.79 10.02
 -3 2 15 230.92 10.9
 -3 2 15 215.89 10.06
 3 -2 -15 236.96 10.57
 -3 2 15 220.22 10.29
 3 -2 -15 236.27 11.7
 3 -2 -14 8.96 2.03
 3 -2 -14 14.08 2.79
 -3 2 14 11.62 1.31
 -3 2 14 12.34 2.01
 -3 2 14 10.32 1.58
 -3 2 13 150.61 7.37
 3 -2 -13 161.93 7.78
 -3 2 13 165.8 7.64
 -3 2 13 170.33 8.14
 -3 2 12 55.37 2.95
 -3 2 12 58.7 3.31
 -3 2 11 100.3 5.36
 -3 2 11 124.23 5.55
 -3 2 10 258.62 12.25
 -3 2 10 252.1 11.91
 -3 2 10 275.74 11.98
 -3 2 9 458.17 19.29
 -3 2 9 402.89 19.03
 -3 2 9 430 19.05
 -3 2 8 25.38 2.06
 3 -2 -8 25.5 2.68
 -3 2 8 25.48 2.06
 -3 2 7 331.08 15.24
 3 -2 -7 344.19 15.76
 -3 2 7 351.12 15.39
 -3 2 6 559.54 24.84
 3 -2 -6 562.51 25.23
 -3 2 6 569.4 24.91
 -3 2 5 13.8 1.64
 3 -2 -5 18.05 1.99
 -3 2 4 138.07 6.3
 -3 2 4 130.1 6.53
 3 -2 -4 131.6 6.54
 3 -2 -3 5.84 1.45
 -3 2 3 8.22 1.75
 -3 2 3 8.03 1.25
 -3 2 3 5.94 1.64
 -3 2 2 33.76 2.6
 -3 2 2 35.13 2.16
 -3 2 1 181.07 9.37
 -3 2 1 214.17 9.05
 -3 2 1 189.56 9.38
 -3 2 0 35.26 2.61
 -3 2 0 31.14 2.49
 -3 2 -1 248.1 11.48
 -3 2 -1 235.72 11.04
 -3 2 -1 262.1 11.32
 -3 2 -2 64.56 3.75
 -3 2 -2 56.06 3.07
 -3 2 -2 56.95 3.45
 -3 2 -3 -0.63 1.46
 -3 2 -3 0.55 1.05
 -3 2 -3 0.87 1.83
 -3 2 -3 1 1.61
 -3 2 -4 70.07 3.01
 -3 2 -4 74.3 3.77
 -3 2 -4 66.15 2.8
 -3 2 -5 134.22 6.41
 -3 2 -5 144.12 6.51
 -3 2 -5 144.22 6.56
 3 -2 5 146.46 6.53
 -3 2 -5 130.17 6.21
 -3 2 -6 395.36 18.5
 -3 2 -6 449.71 18.64
 -3 2 -6 450.24 18.62
 -3 2 -6 453.8 19.27
 3 -2 6 419.83 18.62
 -3 2 -6 395.76 18.41
 -3 2 -7 561.19 26.78
 -3 2 -7 653.61 26.94
 -3 2 -7 658.86 26.97
 -3 2 -7 675.69 27.62
 -3 2 -7 583.57 26.8
 3 -2 7 611.45 26.95
 -3 2 -8 43.91 2.59
 -3 2 -8 48.05 2.89
 -3 2 -8 53.2 2.9
 3 -2 8 45.92 3.02
 -3 2 -8 46.14 2.63
 -3 2 -8 49.24 2.84
 -3 2 -9 573.56 26.42
 -3 2 -9 598.69 26.55
 -3 2 -9 593.93 26.49
 -3 2 -9 607.7 26.53
 3 -2 9 579.41 26.5
 -3 2 -9 597.55 26.43
 -3 2 -9 617.73 26.61
 -3 2 -9 624.35 26.49
 -3 2 -10 136.39 6.58
 -3 2 -10 133.85 7.28
 -3 2 -10 127.18 6.68
 -3 2 -10 129.3 6.38
 3 -2 10 130.6 6.7
 -3 2 -10 131.32 6.39
 -3 2 -10 141.69 6.7
 -3 2 -10 134.54 6.57
 -3 2 -10 136.91 6.61
 -3 2 -11 266.55 11.81
 -3 2 -11 257.32 12.52
 -3 2 -11 256.09 11.8
 3 -2 11 246.75 11.9
 -3 2 -11 259.01 11.66
 -3 2 -11 249.09 11.91
 -3 2 -11 246.37 11.86
 -3 2 -12 19.2 2.36
 -3 2 -12 22.25 2.82
 -3 2 -12 15.92 2
 -3 2 -12 19.97 1.73
 -3 2 -12 15.94 2.15
 -3 2 -12 16.77 2.05
 -3 2 -13 112.81 5.82
 -3 2 -13 108.83 6.02
 3 -2 13 109.73 6.03
 -3 2 -13 108.13 6.71
 -3 2 -13 116.67 5.6
 -3 2 -13 104.59 5.88
 -3 2 -13 112.15 5.8
 -3 2 -14 82.74 4.65
 -3 2 -14 87.25 5.02
 3 -2 14 82.54 4.94
 -3 2 -14 86.2 5.83
 -3 2 -14 83.21 4.47
 -3 2 -14 76.75 4.77
 -3 2 -14 93.48 4.84
 -3 2 -15 167.58 8.81
 -3 2 -15 171.83 8.89
 -3 2 -15 193.42 8.96
 3 -2 15 182.68 9.08
 -3 2 -15 184.59 8.64
 -3 2 -15 179.97 9.15
 -3 2 -15 181.73 8.89
 -3 2 -15 181.55 9.78
 -3 2 -16 204.04 10.52
 -3 2 -16 206.94 9.55
 3 -2 16 178.29 9.67
 -3 2 -16 200.6 9.54
 -3 2 -16 179.63 9.49
 -3 2 -16 197.58 9.24
 -3 2 -17 464.43 21.55
 3 -2 17 421.63 20.59
 -3 2 -17 440.29 20.1
 -3 2 -17 460.35 20.39
 -3 2 -17 437.32 20.39
 -3 2 -17 465.45 20.44
 -3 2 -18 2.23 2.72
 -3 2 -18 1.69 1.43
 -3 2 -18 -1.6 1.93
 -3 2 -18 1.07 1.74
 -3 2 -18 1.62 1.84
 -3 2 -19 194.61 10.13
 -3 2 -19 169.57 8.43
 -3 2 -19 172.16 8.69
 -3 2 -19 172.9 8.8
 -3 2 -19 182.01 8.81
 -3 2 -20 35.18 4.21
 -3 2 -20 30.41 2.71
 -3 2 -20 36.43 2.98
 -3 2 -21 110.58 7.26
 -3 2 -21 104.77 5.85
 -3 2 -22 7.09 2.85
 -3 2 -23 0.76 1.75
 -3 2 -23 0.62 1.41
 -3 2 -24 66.7 4.02
 -3 2 -24 75.5 4.24
 -3 2 -24 67.42 3.87
 -3 2 -25 19.19 2.04
 -3 2 -25 20.89 2.21
 -3 2 -25 19.19 1.89
 3 -2 25 25.92 2.13
 -3 2 -26 104.96 5.53
 -3 2 -26 124.41 5.74
 -3 2 -26 103.17 5.38
 3 -2 26 118.77 5.54
 -3 2 -27 21.61 1.75
 -3 2 -27 22.76 1.57
 -3 2 -27 26.17 1.98
 3 -2 27 24.23 1.76
 -3 2 -28 19.3 1.56
 -3 2 -29 27.69 1.61
 3 -1 -29 4.08 1.13
 3 -1 -28 90.82 4.54
 3 -1 -28 85.3 4.2
 3 -1 -27 17.74 1.6
 3 -1 -27 20.53 2.03
 3 -1 -26 42.31 2.66
 3 -1 -26 38.74 2.97
 3 -1 -25 40.29 3.04
 3 -1 -25 45.26 3.22
 3 -1 -24 25.28 2.68
 3 -1 -24 33.06 2.86
 3 -1 -23 0.22 2.05
 3 -1 -23 0.31 2.86
 -3 1 23 2.83 1.8
 3 -1 -22 48.92 3.55
 3 -1 -22 50.15 3.79
 3 -1 -22 42.69 4.9
 -3 1 22 52.69 4.08
 -3 1 21 18.02 2.73
 3 -1 -21 21.79 3.96
 3 -1 -21 17.09 2.59
 3 -1 -20 380.51 19.57
 -3 1 20 389.75 18.6
 3 -1 -20 381.87 18.21
 -3 1 20 395.37 17.45
 3 -1 -19 6.9 3.33
 3 -1 -19 4.62 2.3
 -3 1 19 8.18 1.33
 -3 1 19 6.32 2.26
 3 -1 -18 779.3 36.12
 -3 1 18 817.21 35.2
 -3 1 18 781.62 34.12
 3 -1 -18 741.41 34.58
 -3 1 17 34.59 2.37
 -3 1 17 33.01 3.13
 3 -1 -17 38.09 4.17
 -3 1 17 35.32 2.22
 3 -1 -17 36.72 3.1
 3 -1 -16 598.36 26.12
 -3 1 16 608.83 25.8
 3 -1 -16 604.28 27.48
 -3 1 16 597.52 26.57
 -3 1 16 565.39 25.62
 3 -1 -16 554.8 25.76
 -3 1 15 33.19 2.87
 -3 1 15 39.4 2.46
 3 -1 -15 37.98 4.1
 -3 1 15 38.1 2.26
 3 -1 -15 37.04 2.99
 3 -1 -15 34.38 2.39
 3 -1 -14 18.75 2.33
 -3 1 14 18.65 2.14
 -3 1 14 22.83 1.83
 3 -1 -14 22.18 3.29
 -3 1 14 19.45 1.6
 3 -1 -14 20.68 1.73
 -3 1 13 13.09 1.53
 3 -1 -13 12.48 2.82
 3 -1 -13 13.21 2.11
 -3 1 13 10.97 1.91
 3 -1 -13 13.12 1.47
 -3 1 12 10.17 1.46
 3 -1 -12 8.64 1.81
 3 -1 -11 6.71 1.76
 -3 1 11 6.59 1.39
 -3 1 11 6.02 1.48
 3 -1 -10 63.67 3.6
 -3 1 10 57.54 3.55
 -3 1 10 62.44 3.38
 3 -1 -10 61.63 4.37
 3 -1 -9 117.21 5.65
 -3 1 9 114.46 5.55
 3 -1 -9 122.61 6.52
 -3 1 9 108.87 5.7
 -3 1 8 500.12 22.37
 3 -1 -8 523.12 23.14
 -3 1 8 506.86 22.52
 -3 1 7 29.56 2.04
 3 -1 -7 29.65 2.86
 -3 1 7 29.74 2.07
 -3 1 6 259.74 11.7
 3 -1 -6 261.12 12.23
 -3 1 6 258.15 11.72
 -3 1 5 256.5 11.47
 3 -1 -5 261.53 11.94
 -3 1 5 250.51 11.42
 -3 1 4 37.92 2.23
 3 -1 -4 32.42 2.7
 -3 1 3 83.78 4.36
 -3 1 2 148.11 7.08
 -3 1 1 261.15 11.9
 -3 1 1 257.47 11.77
 -3 1 0 7.17 1.57
 -3 1 0 5.06 1.37
 -3 1 -1 368.76 15.75
 -3 1 -1 333.85 15.49
 -3 1 -2 114.94 4.75
 -3 1 -2 130.35 4.31
 -3 1 -3 3.82 1.87
 3 -1 3 5.62 0.75
 -3 1 -3 5.97 1.59
 -3 1 -3 3.76 1.42
 -3 1 -4 74.74 3.73
 3 -1 4 66.09 3.34
 -3 1 -4 72.32 3.73
 -3 1 -5 406.51 17.53
 3 -1 5 387.87 17.3
 -3 1 -5 428.65 18.04
 -3 1 -5 376.44 17.53
 -3 1 -6 326.86 13.9
 3 -1 6 304.53 13.72
 -3 1 -6 339.18 14.45
 -3 1 -6 284.81 13.88
 3 -1 7 45.08 2.77
 -3 1 -7 50.58 3.55
 -3 1 -7 50.32 2.99
 3 -1 8 727.46 32.59
 -3 1 -8 726.83 32.66
 -3 1 -8 763.32 32.65
 -3 1 -8 772.95 33.29
 3 -1 9 73.3 3.85
 -3 1 -9 67.77 3.83
 -3 1 -9 69.21 3.98
 -3 1 -9 66.71 3.96
 -3 1 -10 325.42 14.92
 -3 1 -10 353.18 14.9
 -3 1 -10 323.01 14.77
 -3 1 -10 325.04 14.91
 -3 1 -10 311.02 14.91
 3 -1 10 318.67 14.79
 -3 1 -10 327.63 14.79
 -3 1 -11 12.74 1.38
 -3 1 -11 11.04 1.6
 -3 1 -11 11.21 1.75
 -3 1 -11 11.31 1.92
 -3 1 -11 12.76 1.74
 -3 1 -11 14.77 2.26
 -3 1 -11 10.3 2.49
 -3 1 -11 10.49 1.76
 3 -1 11 12.4 1.77
 -3 1 -12 96.67 5.69
 -3 1 -12 107.15 5.61
 -3 1 -12 113.08 5.62
 -3 1 -12 112.25 6.5
 -3 1 -12 106.97 5.3
 -3 1 -12 110.5 5.74
 -3 1 -12 110.47 5.59
 -3 1 -12 109.49 5.87
 -3 1 -13 79.97 4.36
 -3 1 -13 73.06 4.27
 -3 1 -13 83.93 5.36
 -3 1 -13 70.09 3.95
 -3 1 -13 76.03 4.39
 -3 1 -13 80.01 4.34
 -3 1 -14 6.52 1.63
 -3 1 -14 10.04 1.91
 -3 1 -14 7.54 1.87
 -3 1 -14 7.93 2.77
 -3 1 -14 8.6 1.38
 -3 1 -14 6.29 1.63
 -3 1 -15 61.17 4.03
 -3 1 -15 71.95 4.04
 -3 1 -15 66.23 3.67
 -3 1 -15 71.68 5.29
 -3 1 -15 69.02 4
 -3 1 -15 58.51 4.05
 -3 1 -16 426.12 19.86
 -3 1 -16 393.19 18.64
 -3 1 -16 400.41 18.73
 -3 1 -16 413.51 18.65
 -3 1 -16 418.71 18.66
 -3 1 -17 40.51 3.01
 -3 1 -17 40.96 3.19
 -3 1 -17 34.77 2.8
 -3 1 -17 37.79 3.11
 -3 1 -17 34.28 3.99
 -3 1 -18 793.89 35.6
 -3 1 -18 840.66 36.88
 -3 1 -18 790.22 35.54
 -3 1 -19 9.99 3.25
 -3 1 -19 7.61 1.86
 -3 1 -20 281.03 14.45
 -3 1 -20 277.09 13.13
 -3 1 -21 102.99 6.61
 -3 1 -21 85.78 5.05
 -3 1 -22 32.26 4.06
 -3 1 -23 3.37 1.65
 -3 1 -24 3.1 1.5
 3 -1 24 4.26 1.75
 -3 1 -25 49.84 3.19
 -3 1 -25 43.3 2.7
 -3 1 -25 43.82 2.91
 3 -1 25 52.86 3.14
 -3 1 -25 48.16 2.92
 -3 1 -26 34.91 2.43
 -3 1 -26 42.03 2.75
 3 -1 26 44.25 2.61
 -3 1 -26 33.94 2.37
 -3 1 -27 27.89 1.91
 3 -1 27 33.78 2.08
 -3 1 -27 28.21 2.17
 3 -1 28 68.47 3.29
 -3 1 -28 76.87 3.48
 -3 1 -29 2.36 0.75
 3 0 -29 81.18 3.98
 3 0 -28 4.75 1.34
 3 0 -28 6.59 1.08
 3 0 -27 145.16 7.17
 3 0 -27 149.06 7.01
 3 0 -26 2.86 1.44
 3 0 -26 4.3 1.65
 3 0 -25 36.17 2.65
 3 0 -25 35.93 2.88
 3 0 -25 32.79 2.77
 3 0 -24 1.85 1.89
 3 0 -24 4.96 1.94
 -3 0 23 7.37 2.17
 3 0 -23 6.3 2.18
 3 0 -23 9.37 3.39
[truncated: 379,389 more chars]
