# Supplementary material for: Free‐Standing Supramolecular Pyridine N‐Oxide‐Silver(I) Metallogels
Source: Adv Mater. 2025 Jul 1;37(37):2502818. doi: 10.1002/adma.202502818 (PMC12447065; doi:10.1002/adma.202502818)
Supplement: Supplementary file 2 — Supporting Data [file ADMA-37-2502818-s001.zip › (26Ag)EtOAc.cif]

data_26Ag_EtOAc
_audit_creation_date               2024-11-13
_audit_creation_method
;
Olex2 1.5-ac5-024
(compiled 2022.04.12 svn.rca3783a0 for Rigaku Oxford Diffraction, GUI svn.r6498)
;
_shelx_SHELXL_version_number       '2018/3'
_audit_contact_author_address      ?
_audit_contact_author_email        ?
_audit_contact_author_name         ''
_audit_contact_author_phone        ?
_publ_contact_author_id_orcid      ?
_publ_section_references
;
Dolomanov, O.V., Bourhis, L.J., Gildea, R.J, Howard, J.A.K. & Puschmann, H.
 (2009), J. Appl. Cryst. 42, 339-341.

Sheldrick, G.M. (2015). Acta Cryst. A71, 3-8.

Sheldrick, G.M. (2015). Acta Cryst. C71, 3-8.
;
_chemical_name_common              ?
_chemical_name_systematic          ?
_chemical_formula_moiety           '2(C22 H16 Ag2 F6 N2 O7)'
_chemical_formula_sum              'C44 H32 Ag4 F12 N4 O14'
_chemical_formula_weight           1500.21
_chemical_melting_point            ?
_chemical_oxdiff_formula           'C26 H17 N6 F3 Ag1 O2'
_chemical_oxdiff_usercomment       'Colourless needles, 5mg, EtOAc'
loop_
  _atom_type_symbol
  _atom_type_description
  _atom_type_scat_dispersion_real
  _atom_type_scat_dispersion_imag
  _atom_type_scat_source
 'C' 'C' 0.0181 0.0091 'International Tables Vol C Tables 4.2.6.8 and 6.1.1.4'
 'H' 'H' 0.0000 0.0000 'International Tables Vol C Tables 4.2.6.8 and 6.1.1.4'
 'Ag' 'Ag' 0.1306 4.2820 'International Tables Vol C Tables 4.2.6.8 and 6.1.1.4'
 'F' 'F' 0.0727 0.0534 'International Tables Vol C Tables 4.2.6.8 and 6.1.1.4'
 'N' 'N' 0.0311 0.0180 'International Tables Vol C Tables 4.2.6.8 and 6.1.1.4'
 'O' 'O' 0.0492 0.0322 'International Tables Vol C Tables 4.2.6.8 and 6.1.1.4'

_shelx_space_group_comment
;
The symmetry employed for this shelxl refinement is uniquely defined
by the following loop, which should always be used as a source of
symmetry information in preference to the above space-group names.
They are only intended as comments.
;
_space_group_crystal_system        'triclinic'
_space_group_IT_number             2
_space_group_name_H-M_alt          'P -1'
_space_group_name_Hall             '-P 1'
loop_
  _space_group_symop_operation_xyz
 'x, y, z'
 '-x, -y, -z'

_cell_length_a                     7.2193(3)
_cell_length_b                     13.1832(4)
_cell_length_c                     13.6420(5)
_cell_angle_alpha                  113.370(3)
_cell_angle_beta                   97.620(4)
_cell_angle_gamma                  92.990(3)
_cell_volume                       1173.46(8)
_cell_formula_units_Z              1
_cell_measurement_reflns_used      7720
_cell_measurement_temperature      120
_cell_measurement_theta_max        75.6980
_cell_measurement_theta_min        3.5000
_shelx_estimated_absorpt_T_max     0.763
_shelx_estimated_absorpt_T_min     0.258
_exptl_absorpt_coefficient_mu      14.291
_exptl_absorpt_correction_T_max    0.990
_exptl_absorpt_correction_T_min    0.527
_exptl_absorpt_correction_type     gaussian
_exptl_absorpt_process_details
;
CrysAlisPro 1.171.42.90a (Rigaku Oxford Diffraction, 2023)
Numerical absorption correction based on gaussian integration over
a multifaceted crystal model
Empirical absorption correction using spherical harmonics,
implemented in SCALE3 ABSPACK scaling algorithm.
;
_exptl_absorpt_special_details     ?
_exptl_crystal_colour              colourless
_exptl_crystal_colour_primary      colourless
_exptl_crystal_density_diffrn      2.123
_exptl_crystal_density_meas        ?
_exptl_crystal_density_method      ?
_exptl_crystal_description         plate
_exptl_crystal_F_000               732
loop_
  _exptl_crystal_face_index_h
  _exptl_crystal_face_index_k
  _exptl_crystal_face_index_l
  _exptl_crystal_face_perp_dist
 0 -5 -5 0.0205
 -1 5 5 0.0145
 4 0 3 0.0408
 -4 0 -4 0.0599
 0 -8 5 0.0153
 -1 8 -2 0.0365
 -2 -3 8 0.0261
 3 1 -7 0.0424
 0 0 -8 0.0147
 0 0 8 0.0077
 0 1 7 0.0059
 0 5 -8 0.0300

_exptl_crystal_size_max            0.13
_exptl_crystal_size_mid            0.06
_exptl_crystal_size_min            0.02
loop_
  _exptl_oxdiff_crystal_face_indexfrac_h
  _exptl_oxdiff_crystal_face_indexfrac_k
  _exptl_oxdiff_crystal_face_indexfrac_l
  _exptl_oxdiff_crystal_face_x
  _exptl_oxdiff_crystal_face_y
  _exptl_oxdiff_crystal_face_z
 0.0788 -4.6845 -4.7672 -0.1202 -0.5045 0.8550
 -0.7073 5.0035 4.5394 0.0907 0.3819 -0.9197
 3.8824 -0.0622 3.3772 0.2333 0.9710 0.0521
 -3.6738 -0.4133 -3.6833 -0.2333 -0.9717 0.0368
 -0.0938 -8.4523 4.6798 -0.8432 0.2020 0.4981
 -0.8341 8.4128 -2.2232 0.6354 -0.1518 -0.7571
 -2.4607 -3.0815 8.0756 -0.8408 0.2025 -0.5020
 2.7415 0.5347 -7.4770 0.6547 -0.1580 0.7392
 0.2481 -0.4120 -7.8943 0.3529 -0.6515 0.6716
 -0.1385 0.1594 7.9831 -0.3645 0.6727 -0.6439
 -0.1678 1.1912 7.4828 -0.2688 0.6471 -0.7134
 -0.4984 5.4141 -8.3009 0.7245 -0.6877 0.0464

_exptl_transmission_factor_max     ?
_exptl_transmission_factor_min     ?
_diffrn_reflns_av_R_equivalents    0.0498
_diffrn_reflns_av_unetI/netI       0.0476
_diffrn_reflns_Laue_measured_fraction_full  0.998
_diffrn_reflns_Laue_measured_fraction_max  0.998
_diffrn_reflns_limit_h_max         8
_diffrn_reflns_limit_h_min         -8
_diffrn_reflns_limit_k_max         15
_diffrn_reflns_limit_k_min         -15
_diffrn_reflns_limit_l_max         14
_diffrn_reflns_limit_l_min         -16
_diffrn_reflns_number              13739
_diffrn_reflns_point_group_measured_fraction_full  0.998
_diffrn_reflns_point_group_measured_fraction_max  0.998
_diffrn_reflns_theta_full          66.741
_diffrn_reflns_theta_max           66.741
_diffrn_reflns_theta_min           3.580
_diffrn_ambient_environment        N~2~
_diffrn_ambient_temperature        120
_diffrn_detector                   'Hybrid Pixel Array Detector'
_diffrn_detector_area_resol_mean   10.0000
_diffrn_detector_type              'HyPix-Arc 100'
_diffrn_measured_fraction_theta_full  0.998
_diffrn_measured_fraction_theta_max  0.998
_diffrn_measurement_details
;
List of Runs (angles in degrees, time in seconds):

  # Type    Start    End  Width  t~exp~   \w     \q     \k     \f   Frames
--------------------------------------------------------------------------
  1  \w    -10.00  63.00   0.50    2.00    --   52.70 -70.00  52.00  146
  2  \w     65.00 117.00   0.50    2.00    --   52.70  70.00-175.00  104
  3  \w     91.00 145.00   0.50    7.00    --  101.85  70.00-175.00  108
  4  \w     88.00 114.00   0.50    7.00    --  101.85 -70.00  52.00   52
  5  \w     39.00  71.00   0.50    7.00    --  101.85 -70.00  52.00   64
  6  \w     54.00  79.00   0.50    2.00    --   52.57  70.00-175.00   50
  7  \w     74.00 123.00   0.50    2.00    --   52.70  37.00 150.00   98
  8  \w     43.00  94.00   0.50    2.00    --   52.70  57.00 -30.00  102
  9  \w     50.00  97.00   0.50    2.00    --   52.70-125.00-180.00   94
 10  \w    -15.00  38.00   0.50    2.00    --   52.70 -37.00 -30.00  106
 11  \w     76.00 102.00   0.50    2.00    --   52.70  37.00 -60.00   52
 12  \w     63.00  88.00   0.50    2.00    --   52.70-125.00 -90.00   50
 13  \w     65.00 121.00   0.50    2.00    --   52.70  57.00  90.00  112
 14  \w     39.00 107.00   0.50    2.00    --   52.70  77.00-120.00  136
 15  \w     66.00  92.00   0.50    2.00    --   52.70-125.00  30.00   52
 16  \w     51.00  84.00   0.50    7.00    --  101.85 -99.00-120.00   66
 17  \w    115.00 141.00   0.50    7.00    --  101.85 125.00  30.00   52
 18  \w     77.00 105.00   0.50    7.00    --  101.85 -99.00 -90.00   56
 19  \w     45.00  71.00   0.50    7.00    --  101.85 -99.00  60.00   52
 20  \w     46.00  89.00   0.50    7.00    --  101.85-125.00 -30.00   86
 21  \w     98.00 174.00   0.50    7.00    --  101.85  37.00-120.00  152
 22  \w     40.00  89.00   0.50    7.00    --  101.85-125.00  30.00   98
 23  \w     45.00  91.00   0.50    7.00    --  101.85 -99.00-180.00   92
 24  \w     47.00  73.00   0.50    7.00    --  101.85 -99.00 120.00   52
 25  \w     51.00  94.00   0.50    7.00    --  101.85 -57.00-150.00   86
 26  \w     80.00 106.00   0.50    7.00    --  101.85 -99.00 120.00   52
 27  \w     74.00  99.00   0.50    7.00    --  101.85 -77.00 120.00   50
 28  \w     93.00 129.00   0.50    7.00    --  101.85  57.00-180.00   72
 29  \w    134.00 160.00   0.50    7.00    --  101.85  57.00-180.00   52
 30  \w     44.00  70.00   0.50    7.00    --  101.85 -77.00 120.00   52
 31  \w     43.00 106.00   0.50    7.00    --  101.85 -99.00  30.00  126
 32  \w    110.00 149.00   0.50    7.00    --  101.85 125.00  60.00   78
 33  \w     72.00 102.00   0.50    7.00    --  101.85 -99.00  90.00   60
 34  \w     93.00 120.00   0.50    7.00    --  101.85 -19.00   0.00   54
 35  \w     60.00 106.00   0.50    7.00    --  101.85 -99.00-150.00   92
 36  \w     52.00  79.00   0.50    7.00    --  101.85 -99.00 -30.00   54
 37  \w     74.00  99.00   0.50    7.00    --  101.85 -99.00  60.00   50
 38  \w     96.00 170.00   0.50    7.00    --  101.85  57.00 150.00  148
 39  \w     86.00 118.00   0.50    7.00    --  101.85  19.00  90.00   64
 40  \w    147.00 172.00   0.50    7.00    --  101.85  19.00  90.00   50
 41  \w    130.00 156.00   0.50    7.00    --  101.85 125.00-150.00   52
 42  \w    142.00 168.00   0.50    7.00    --  101.85  37.00 120.00   52
 43  \w     53.00 112.00   0.50    7.00    --  107.75-126.00  19.15  118
;
_diffrn_measurement_device         'four-circle diffractometer'
_diffrn_measurement_device_type    'SuperNova, Dualflex, HyPix-Arc 100'
_diffrn_measurement_method         '\w scans'
_diffrn_orient_matrix_type        
 'CrysAlisPro convention (1999,Acta A55,543-557)'
_diffrn_orient_matrix_UB_11        0.1007287000
_diffrn_orient_matrix_UB_12        0.0735243000
_diffrn_orient_matrix_UB_13        -0.0453742000
_diffrn_orient_matrix_UB_21        0.1749084000
_diffrn_orient_matrix_UB_22        0.0222544000
_diffrn_orient_matrix_UB_23        0.0868590000
_diffrn_orient_matrix_UB_31        0.0789671000
_diffrn_orient_matrix_UB_32        -0.1025789000
_diffrn_orient_matrix_UB_33        -0.0772403000
_diffrn_radiation_monochromator    mirror
_diffrn_radiation_probe            x-ray
_diffrn_radiation_type             'Cu K\a'
_diffrn_radiation_wavelength       1.54184
_diffrn_source                     'micro-focus sealed X-ray tube'
_diffrn_source_type                'SuperNova (Cu) X-ray Source'
_reflns_Friedel_coverage           0.000
_reflns_Friedel_fraction_full      .
_reflns_Friedel_fraction_max       .
_reflns_number_gt                  3592
_reflns_number_total               4173
_reflns_special_details
;
 Reflections were merged by SHELXL according to the crystal
 class for the calculation of statistics and refinement.
 
 _reflns_Friedel_fraction is defined as the number of unique
 Friedel pairs measured divided by the number that would be
 possible theoretically, ignoring centric projections and
 systematic absences.
;
_reflns_threshold_expression       'I > 2\s(I)'
_computing_cell_refinement         'CrysAlisPro 1.171.42.90a (Rigaku OD, 2023)'
_computing_data_collection         'CrysAlisPro 1.171.42.90a (Rigaku OD, 2023)'
_computing_data_reduction          'CrysAlisPro 1.171.42.90a (Rigaku OD, 2023)'
_computing_molecular_graphics      'Olex2 1.5-ac5-024 (Dolomanov et al., 2009)'
_computing_publication_material    'Olex2 1.5-ac5-024 (Dolomanov et al., 2009)'
_computing_structure_refinement    'SHELXL 2018/3 (Sheldrick, 2015)'
_computing_structure_solution      'SHELXT 2018/2 (Sheldrick, 2018)'
_refine_diff_density_max           0.643
_refine_diff_density_min           -1.331
_refine_diff_density_rms           0.126
_refine_ls_extinction_coef         .
_refine_ls_extinction_method       none
_refine_ls_goodness_of_fit_ref     1.006
_refine_ls_hydrogen_treatment      constr
_refine_ls_matrix_type             full
_refine_ls_number_parameters       355
_refine_ls_number_reflns           4173
_refine_ls_number_restraints       1
_refine_ls_R_factor_all            0.0403
_refine_ls_R_factor_gt             0.0343
_refine_ls_restrained_S_all        1.006
_refine_ls_shift/su_max            0.001
_refine_ls_shift/su_mean           0.000
_refine_ls_structure_factor_coef   Fsqd
_refine_ls_weighting_details      
 'w=1/[\s^2^(Fo^2^)+(0.0580P)^2^] where P=(Fo^2^+2Fc^2^)/3'
_refine_ls_weighting_scheme        calc
_refine_ls_wR_factor_gt            0.0865
_refine_ls_wR_factor_ref           0.0895
_refine_special_details            ?
_olex2_refinement_description
;
1. Fixed Uiso
 At 1.2 times of:
  All C(H) groups
 At 1.5 times of:
  All O(H,H) groups
2. Restrained distances
 Ag2-H7A \\sim Ag2-H7B
 with sigma of 0.02
3.a Free rotating group:
 O7(H7A,H7B)
3.b Aromatic/amide H refined with riding coordinates:
 C1(H1), C2(H2), C3(H3), C5(H5), C6(H6), C7(H7), C8(H8), C10(H10), C11(H11),
 C12(H12), C14(H14), C15(H15), C16(H16), C17(H17)
;
_atom_sites_solution_hydrogens     mixed
_atom_sites_solution_primary       dual
_atom_sites_solution_secondary     ?
loop_
  _atom_site_label
  _atom_site_type_symbol
  _atom_site_fract_x
  _atom_site_fract_y
  _atom_site_fract_z
  _atom_site_U_iso_or_equiv
  _atom_site_adp_type
  _atom_site_occupancy
  _atom_site_site_symmetry_order
  _atom_site_calc_flag
  _atom_site_refinement_flags_posn
  _atom_site_refinement_flags_adp
  _atom_site_refinement_flags_occupancy
  _atom_site_disorder_assembly
  _atom_site_disorder_group
 Ag1 Ag 0.25608(4) 0.80531(2) 0.50079(2) 0.03135(11) Uani 1 1 d . . . . .
 Ag2 Ag 0.26218(4) 1.03089(2) 0.50386(2) 0.03010(11) Uani 1 1 d D . . . .
 F1 F 0.7645(3) 1.0268(2) 0.81873(19) 0.0438(6) Uani 1 1 d . . . . .
 F2 F 0.5100(4) 1.03585(19) 0.88431(17) 0.0386(6) Uani 1 1 d . . . . .
 F3 F 0.6231(4) 1.17373(19) 0.8576(2) 0.0447(6) Uani 1 1 d . . . . .
 F4 F -0.1732(4) 0.87702(19) 0.16851(19) 0.0426(6) Uani 1 1 d . . . . .
 F5 F -0.0205(3) 0.7349(2) 0.12415(17) 0.0383(6) Uani 1 1 d . . . . .
 F6 F -0.2636(3) 0.7364(2) 0.19841(19) 0.0389(6) Uani 1 1 d . . . . .
 O1 O 0.0468(4) 0.7168(2) 0.5756(2) 0.0322(6) Uani 1 1 d . . . . .
 O2 O 0.4215(4) 0.6432(2) 0.4212(2) 0.0312(6) Uani 1 1 d . . . . .
 O3 O 0.4128(4) 0.9136(2) 0.6693(2) 0.0331(6) Uani 1 1 d . . . . .
 O4 O 0.4871(4) 1.0719(2) 0.6485(2) 0.0340(6) Uani 1 1 d . . . . .
 O5 O 0.0867(4) 0.7763(2) 0.3379(2) 0.0313(6) Uani 1 1 d . . . . .
 O6 O 0.0233(4) 0.9504(2) 0.3648(2) 0.0359(7) Uani 1 1 d . . . . .
 O7 O 0.2573(4) 1.2098(2) 0.5079(3) 0.0441(8) Uani 1 1 d G . . . .
 H7A H 0.166064 1.236680 0.482639 0.066 Uiso 1 1 d DG U . . .
 H7B H 0.351603 1.260042 0.526990 0.066 Uiso 1 1 d DG U . . .
 N1 N 0.0677(5) 0.7486(3) 0.6825(2) 0.0265(7) Uani 1 1 d . . . . .
 N2 N 0.3994(5) 0.5863(3) 0.3141(3) 0.0292(7) Uani 1 1 d . . . . .
 C1 C 0.0668(6) 0.8544(3) 0.7483(3) 0.0291(8) Uani 1 1 d . . . . .
 H1 H 0.055377 0.908352 0.718604 0.035 Uiso 1 1 calc R U . . .
 C2 C 0.0820(6) 0.8883(3) 0.8598(3) 0.0319(9) Uani 1 1 d . . . . .
 H2 H 0.085130 0.964863 0.905398 0.038 Uiso 1 1 calc R U . . .
 C3 C 0.0923(6) 0.8119(3) 0.9036(3) 0.0295(8) Uani 1 1 d . . . . .
 H3 H 0.098571 0.834618 0.979433 0.035 Uiso 1 1 calc R U . . .
 C4 C 0.0938(5) 0.6976(3) 0.8352(3) 0.0268(8) Uani 1 1 d . . . . .
 C5 C 0.1008(6) 0.6127(3) 0.8738(3) 0.0321(9) Uani 1 1 d . . . . .
 H5 H 0.103614 0.630845 0.948718 0.038 Uiso 1 1 calc R U . . .
 C6 C 0.1034(6) 0.5049(3) 0.8041(4) 0.0344(9) Uani 1 1 d . . . . .
 H6 H 0.106893 0.448389 0.830741 0.041 Uiso 1 1 calc R U . . .
 C7 C 0.1011(6) 0.4768(3) 0.6936(4) 0.0355(10) Uani 1 1 d . . . . .
 H7 H 0.104931 0.401422 0.646460 0.043 Uiso 1 1 calc R U . . .
 C8 C 0.0935(6) 0.5558(3) 0.6522(3) 0.0303(8) Uani 1 1 d . . . . .
 H8 H 0.093237 0.535896 0.577184 0.036 Uiso 1 1 calc R U . . .
 C9 C 0.0860(5) 0.6674(3) 0.7228(3) 0.0256(8) Uani 1 1 d . . . . .
 C10 C 0.3890(6) 0.6369(3) 0.2470(3) 0.0304(8) Uani 1 1 d . . . . .
 H10 H 0.394106 0.715675 0.276172 0.036 Uiso 1 1 calc R U . . .
 C11 C 0.3709(6) 0.5786(3) 0.1358(3) 0.0315(9) Uani 1 1 d . . . . .
 H11 H 0.360203 0.617310 0.089958 0.038 Uiso 1 1 calc R U . . .
 C12 C 0.3685(6) 0.4657(3) 0.0920(3) 0.0320(9) Uani 1 1 d . . . . .
 H12 H 0.356756 0.425272 0.015870 0.038 Uiso 1 1 calc R U . . .
 C13 C 0.3839(5) 0.4096(3) 0.1626(3) 0.0281(8) Uani 1 1 d . . . . .
 C14 C 0.3929(6) 0.2925(4) 0.1240(4) 0.0379(10) Uani 1 1 d . . . . .
 H14 H 0.388640 0.249264 0.048862 0.046 Uiso 1 1 calc R U . . .
 C15 C 0.4075(6) 0.2426(3) 0.1949(4) 0.0378(10) Uani 1 1 d . . . . .
 H15 H 0.416509 0.164936 0.168942 0.045 Uiso 1 1 calc R U . . .
 C16 C 0.4095(6) 0.3054(4) 0.3070(4) 0.0377(10) Uani 1 1 d . . . . .
 H16 H 0.416105 0.269307 0.355201 0.045 Uiso 1 1 calc R U . . .
 C17 C 0.4018(6) 0.4175(3) 0.3459(3) 0.0314(9) Uani 1 1 d . . . . .
 H17 H 0.401453 0.459345 0.420855 0.038 Uiso 1 1 calc R U . . .
 C18 C 0.3946(5) 0.4701(3) 0.2749(3) 0.0274(8) Uani 1 1 d . . . . .
 C19 C 0.4845(5) 1.0106(3) 0.6986(3) 0.0261(8) Uani 1 1 d . . . . .
 C20 C 0.5955(6) 1.0633(3) 0.8162(3) 0.0292(8) Uani 1 1 d . . . . .
 C21 C 0.0135(5) 0.8476(3) 0.3136(3) 0.0271(8) Uani 1 1 d . . . . .
 C22 C -0.1122(5) 0.8003(3) 0.2004(3) 0.0283(8) Uani 1 1 d . . . . .

loop_
  _atom_site_aniso_label
  _atom_site_aniso_U_11
  _atom_site_aniso_U_22
  _atom_site_aniso_U_33
  _atom_site_aniso_U_23
  _atom_site_aniso_U_13
  _atom_site_aniso_U_12
 Ag1 0.0413(2) 0.02682(17) 0.02276(16) 0.00795(12) 0.00399(12) -0.00174(12)
 Ag2 0.03700(18) 0.02600(16) 0.02358(16) 0.00744(12) 0.00314(12) -0.00145(12)
 F1 0.0317(13) 0.0528(15) 0.0405(13) 0.0138(11) 0.0002(11) 0.0087(11)
 F2 0.0471(15) 0.0388(13) 0.0263(11) 0.0109(10) 0.0054(10) -0.0048(11)
 F3 0.0581(16) 0.0253(12) 0.0397(13) 0.0091(10) -0.0108(12) -0.0078(11)
 F4 0.0517(16) 0.0313(12) 0.0386(13) 0.0145(10) -0.0106(11) -0.0031(11)
 F5 0.0420(14) 0.0414(13) 0.0245(10) 0.0049(10) 0.0089(10) 0.0064(11)
 F6 0.0312(13) 0.0388(13) 0.0406(12) 0.0125(10) 0.0026(10) -0.0097(10)
 O1 0.0395(16) 0.0345(14) 0.0212(12) 0.0112(11) 0.0041(11) -0.0034(12)
 O2 0.0364(15) 0.0274(13) 0.0224(12) 0.0035(10) 0.0032(11) -0.0015(11)
 O3 0.0405(16) 0.0261(14) 0.0300(13) 0.0105(11) 0.0024(12) -0.0018(12)
 O4 0.0393(16) 0.0311(14) 0.0304(13) 0.0149(12) -0.0012(12) -0.0074(12)
 O5 0.0395(16) 0.0238(13) 0.0275(13) 0.0087(11) 0.0025(12) 0.0002(11)
 O6 0.0422(17) 0.0262(14) 0.0302(14) 0.0039(11) 0.0009(12) 0.0010(12)
 O7 0.0317(16) 0.0344(16) 0.070(2) 0.0304(15) -0.0035(16) -0.0067(12)
 N1 0.0255(16) 0.0280(16) 0.0228(15) 0.0082(13) 0.0025(13) -0.0030(12)
 N2 0.0294(17) 0.0253(16) 0.0306(16) 0.0089(13) 0.0074(14) -0.0026(13)
 C1 0.032(2) 0.0234(18) 0.032(2) 0.0119(16) 0.0072(16) -0.0021(15)
 C2 0.032(2) 0.028(2) 0.030(2) 0.0067(16) 0.0061(17) -0.0033(16)
 C3 0.031(2) 0.032(2) 0.0230(17) 0.0092(15) 0.0034(16) 0.0002(16)
 C4 0.0239(19) 0.0283(19) 0.0269(18) 0.0112(15) 0.0027(15) -0.0037(15)
 C5 0.032(2) 0.035(2) 0.034(2) 0.0186(17) 0.0057(17) 0.0036(17)
 C6 0.033(2) 0.029(2) 0.050(2) 0.0224(18) 0.0118(19) 0.0047(17)
 C7 0.032(2) 0.026(2) 0.041(2) 0.0071(17) 0.0046(18) 0.0014(16)
 C8 0.030(2) 0.028(2) 0.0298(19) 0.0102(16) 0.0044(16) -0.0020(15)
 C9 0.0252(19) 0.0249(18) 0.0256(18) 0.0103(15) 0.0029(15) -0.0033(14)
 C10 0.029(2) 0.031(2) 0.032(2) 0.0127(16) 0.0085(17) -0.0001(16)
 C11 0.033(2) 0.032(2) 0.032(2) 0.0148(17) 0.0068(17) -0.0014(16)
 C12 0.032(2) 0.034(2) 0.0259(18) 0.0079(16) 0.0064(16) -0.0031(16)
 C13 0.027(2) 0.0235(18) 0.0319(19) 0.0091(15) 0.0061(16) -0.0039(14)
 C14 0.036(2) 0.029(2) 0.039(2) 0.0046(18) 0.0064(19) -0.0032(17)
 C15 0.035(2) 0.028(2) 0.050(3) 0.0169(19) 0.009(2) -0.0021(17)
 C16 0.032(2) 0.034(2) 0.051(3) 0.024(2) 0.003(2) 0.0013(17)
 C17 0.027(2) 0.037(2) 0.0329(19) 0.0187(17) 0.0026(16) -0.0007(16)
 C18 0.0221(19) 0.0264(18) 0.0311(19) 0.0098(15) 0.0050(15) -0.0055(14)
 C19 0.0245(19) 0.0261(19) 0.0269(18) 0.0093(15) 0.0071(15) 0.0002(15)
 C20 0.032(2) 0.0262(19) 0.0288(19) 0.0105(16) 0.0052(16) 0.0017(16)
 C21 0.028(2) 0.0253(19) 0.0232(17) 0.0040(15) 0.0085(15) -0.0023(15)
 C22 0.028(2) 0.0278(19) 0.0267(18) 0.0096(15) 0.0023(16) -0.0003(15)

_geom_special_details
;
 All esds (except the esd in the dihedral angle between two l.s. planes)
 are estimated using the full covariance matrix.  The cell esds are taken
 into account individually in the estimation of esds in distances, angles
 and torsion angles; correlations between esds in cell parameters are only
 used when they are defined by crystal symmetry.  An approximate (isotropic)
 treatment of cell esds is used for estimating esds involving l.s. planes.
;
loop_
  _geom_bond_atom_site_label_1
  _geom_bond_atom_site_label_2
  _geom_bond_distance
  _geom_bond_site_symmetry_2
  _geom_bond_publ_flag
 Ag1 Ag2 2.9555(4) . ?
 Ag1 O1 2.419(3) . ?
 Ag1 O2 2.437(3) . ?
 Ag1 O3 2.267(3) . ?
 Ag1 O5 2.267(3) . ?
 Ag2 O4 2.244(3) . ?
 Ag2 O6 2.246(3) . ?
 Ag2 O7 2.339(3) . ?
 F1 C20 1.336(5) . ?
 F2 C20 1.331(5) . ?
 F3 C20 1.328(5) . ?
 F4 C22 1.323(5) . ?
 F5 C22 1.340(4) . ?
 F6 C22 1.335(5) . ?
 O1 N1 1.333(4) . ?
 O2 N2 1.335(4) . ?
 O3 C19 1.238(5) . ?
 O4 C19 1.249(5) . ?
 O5 C21 1.234(5) . ?
 O6 C21 1.248(5) . ?
 N1 C1 1.327(5) . ?
 N1 C9 1.388(5) . ?
 N2 C10 1.326(5) . ?
 N2 C18 1.404(5) . ?
 C1 C2 1.391(6) . ?
 C2 C3 1.360(6) . ?
 C3 C4 1.425(5) . ?
 C4 C5 1.414(6) . ?
 C4 C9 1.415(5) . ?
 C5 C6 1.364(6) . ?
 C6 C7 1.400(6) . ?
 C7 C8 1.368(6) . ?
 C8 C9 1.412(5) . ?
 C10 C11 1.387(6) . ?
 C11 C12 1.364(6) . ?
 C12 C13 1.426(6) . ?
 C13 C14 1.428(6) . ?
 C13 C18 1.408(5) . ?
 C14 C15 1.367(7) . ?
 C15 C16 1.419(6) . ?
 C16 C17 1.364(6) . ?
 C17 C18 1.396(6) . ?
 C19 C20 1.554(5) . ?
 C21 C22 1.551(5) . ?

loop_
  _geom_angle_atom_site_label_1
  _geom_angle_atom_site_label_2
  _geom_angle_atom_site_label_3
  _geom_angle
  _geom_angle_site_symmetry_1
  _geom_angle_site_symmetry_3
  _geom_angle_publ_flag
 O1 Ag1 Ag2 128.36(7) . . ?
 O1 Ag1 O2 95.16(9) . . ?
 O2 Ag1 Ag2 136.37(7) . . ?
 O3 Ag1 Ag2 77.43(7) . . ?
 O3 Ag1 O1 90.57(9) . . ?
 O3 Ag1 O2 108.97(10) . . ?
 O5 Ag1 Ag2 76.59(7) . . ?
 O5 Ag1 O1 102.98(10) . . ?
 O5 Ag1 O2 92.24(9) . . ?
 O5 Ag1 O3 153.81(10) . . ?
 O4 Ag2 Ag1 82.64(7) . . ?
 O4 Ag2 O6 165.65(11) . . ?
 O4 Ag2 O7 98.03(11) . . ?
 O6 Ag2 Ag1 83.40(8) . . ?
 O6 Ag2 O7 95.82(11) . . ?
 O7 Ag2 Ag1 178.14(8) . . ?
 N1 O1 Ag1 119.6(2) . . ?
 N2 O2 Ag1 121.0(2) . . ?
 C19 O3 Ag1 124.9(3) . . ?
 C19 O4 Ag2 117.5(3) . . ?
 C21 O5 Ag1 125.9(2) . . ?
 C21 O6 Ag2 116.9(3) . . ?
 O1 N1 C9 118.1(3) . . ?
 C1 N1 O1 120.9(3) . . ?
 C1 N1 C9 121.0(3) . . ?
 O2 N2 C18 117.2(3) . . ?
 C10 N2 O2 121.8(3) . . ?
 C10 N2 C18 121.0(3) . . ?
 N1 C1 C2 121.6(4) . . ?
 C3 C2 C1 120.1(4) . . ?
 C2 C3 C4 119.7(4) . . ?
 C5 C4 C3 123.3(4) . . ?
 C5 C4 C9 118.4(3) . . ?
 C9 C4 C3 118.3(4) . . ?
 C6 C5 C4 120.4(4) . . ?
 C5 C6 C7 120.6(4) . . ?
 C8 C7 C6 121.3(4) . . ?
 C7 C8 C9 118.9(4) . . ?
 N1 C9 C4 119.2(3) . . ?
 N1 C9 C8 120.4(3) . . ?
 C8 C9 C4 120.4(4) . . ?
 N2 C10 C11 122.1(4) . . ?
 C12 C11 C10 120.2(4) . . ?
 C11 C12 C13 118.7(3) . . ?
 C12 C13 C14 122.3(4) . . ?
 C18 C13 C12 120.0(3) . . ?
 C18 C13 C14 117.7(4) . . ?
 C15 C14 C13 120.1(4) . . ?
 C14 C15 C16 120.7(4) . . ?
 C17 C16 C15 120.3(4) . . ?
 C16 C17 C18 119.5(4) . . ?
 N2 C18 C13 117.8(4) . . ?
 C17 C18 N2 120.5(3) . . ?
 C17 C18 C13 121.6(4) . . ?
 O3 C19 O4 130.8(4) . . ?
 O3 C19 C20 114.5(3) . . ?
 O4 C19 C20 114.7(3) . . ?
 F1 C20 C19 110.0(3) . . ?
 F2 C20 F1 106.5(3) . . ?
 F2 C20 C19 112.4(3) . . ?
 F3 C20 F1 107.4(3) . . ?
 F3 C20 F2 106.7(3) . . ?
 F3 C20 C19 113.6(3) . . ?
 O5 C21 O6 131.0(4) . . ?
 O5 C21 C22 114.0(3) . . ?
 O6 C21 C22 115.0(4) . . ?
 F4 C22 F5 107.1(3) . . ?
 F4 C22 F6 107.1(3) . . ?
 F4 C22 C21 114.3(3) . . ?
 F5 C22 C21 111.1(3) . . ?
 F6 C22 F5 106.0(3) . . ?
 F6 C22 C21 110.7(3) . . ?

loop_
  _diffrn_refln_index_h
  _diffrn_refln_index_k
  _diffrn_refln_index_l
  _diffrn_refln_intensity_net
  _diffrn_refln_intensity_u
 0 0 1 2308.9 121.2
 0 0 2 119.68 7.42
 0 0 -2 117.99 7.82
 0 0 3 4595.11 251.06
 0 0 -3 5010.03 251.39
 0 0 -3 4783.24 250.88
 0 0 4 300.71 17.6
 0 0 5 3430.04 191.14
 0 0 -5 3792.79 190.98
 0 0 6 4194.62 228.92
 0 0 -6 4455.24 228.61
 0 0 7 919.55 52.49
 0 0 -7 952.18 50.85
 0 0 7 1037.66 53.7
 0 0 -7 918.42 52.01
 0 0 -8 860.58 44.36
 0 0 -8 802.39 43.95
 0 0 8 813.19 46.11
 0 0 -8 789.07 45.69
 0 0 8 906.93 47.82
 0 0 -8 806.22 44.02
 0 0 -8 809.26 43.9
 0 0 -8 816.42 44.06
 0 0 -9 660.2 35.02
 0 0 9 645.05 38.67
 0 0 9 626.09 38.54
 0 0 -9 614.04 34.4
 0 0 -9 630.4 34.64
 0 0 -10 893.23 49.48
 0 0 10 956.33 54.15
 0 0 10 853.96 53.47
 0 0 -10 898.22 48.78
 0 0 -10 921.98 49.15
 0 0 -11 697.39 41.16
 0 0 11 856.59 47.34
 0 0 11 679.97 45.79
 0 0 -11 740.04 40.79
 0 0 -11 765.11 40.47
 0 0 -12 602.43 33.33
 0 0 -12 610.11 33.44
 0 0 12 645.57 40.08
 0 0 -12 574.26 33.99
 0 0 -13 741.59 37.96
 0 0 -13 699.26 37.99
 0 0 -13 623.74 38.51
 0 0 -14 268.13 15.7
 0 0 -14 283.49 15.6
 0 0 -15 165.97 10.2
 0 0 -15 192.59 10.13
 0 1 -15 92.02 6.03
 0 1 -15 98.95 5.88
 0 1 -14 127.86 8.61
 0 1 -14 147.15 8.6
 0 1 -13 165.68 9.98
 0 1 -13 155.05 10.03
 0 1 -13 145.8 10.78
 0 -1 13 136.98 15.99
 0 1 -12 236.78 13.91
 0 1 -12 197.35 14.47
 0 1 -12 239.43 14.1
 0 -1 12 249.8 20.33
 0 1 -11 292.7 16.96
 0 -1 11 254.28 21.52
 0 1 -11 279.11 16.91
 0 1 -11 289.43 16.46
 0 1 -11 272.94 17.39
 0 -1 11 311.59 22.84
 0 1 -10 306.05 17.79
 0 -1 10 367.77 23.36
 0 1 -10 303.54 17.41
 0 1 -10 292.25 17.79
 0 -1 10 310.81 22.32
 0 1 -10 309.02 18.23
 0 -1 9 617.41 34.42
 0 1 -9 528.34 29.61
 0 1 -9 518.96 29.86
 0 -1 9 570.41 33.94
 0 1 -9 572.29 30.3
 0 -1 8 800.43 43.67
 0 -1 8 889.95 45.55
 0 1 -8 725.65 41.44
 0 1 -8 756.38 41.68
 0 1 -8 836.72 42.07
 0 -1 7 1345.69 73.6
 0 -1 7 1315.46 72.54
 0 1 -7 1343.93 71.06
 0 -1 6 1332.23 71.96
 0 1 -6 1313.43 70.46
 0 -1 6 1311.97 71.15
 0 1 -5 400.39 23.97
 0 -1 5 419.24 24.39
 0 1 -5 428.35 23.06
 0 -1 5 409.04 23.67
 0 1 -4 1359.14 71.33
 0 1 -4 1440.44 72.52
 0 -1 4 1271.53 71.76
 0 1 -3 1834.34 95.24
 0 -1 3 1742.37 95.99
 0 -1 3 1823.59 95.61
 0 -1 2 990.89 53.29
 0 1 -2 920.5 53.67
 0 -1 2 1051.69 53.03
 0 1 -1 1430.24 75.34
 0 1 0 1972.6 105.34
 0 -1 0 2064.97 105.48
 0 -1 -1 1031.54 54.64
 0 -1 -2 1441.14 76.65
 0 1 3 1201.43 63.32
 0 -1 -4 190.64 11.31
 0 1 4 197.31 12.56
 0 1 5 1155.84 63.06
 0 -1 -6 1731.83 90.99
 0 1 6 1640.74 91.1
 0 -1 -7 794.42 40.08
 0 1 7 701.68 41.87
 0 -1 -7 751.16 39.86
 0 -1 -7 686.67 39.63
 0 -1 -7 744.44 39.72
 0 -1 -7 761.98 41.89
 0 1 8 414.63 26.55
 0 -1 -8 432.08 23.41
 0 -1 -8 407.22 22.95
 0 -1 -8 416.17 23.16
 0 -1 -8 392.4 23
 0 -1 -8 423.34 23.13
 0 1 9 311.1 23.04
 0 -1 -9 344.09 19.07
 0 -1 -9 316.16 19.18
 0 -1 -9 350.52 19.66
 0 -1 -9 325.36 19.39
 0 -1 -9 342.19 19.2
 0 1 10 283.75 22.72
 0 1 10 329.05 23.67
 0 -1 -10 332.61 18.45
 0 -1 -10 321.31 19.14
 0 -1 -10 328.87 18.63
 0 -1 -10 302.15 18.34
 0 -1 -11 159.7 9.85
 0 -1 -11 143.59 9.51
 0 -1 -11 135.72 10.3
 0 1 11 150.59 15.37
 0 -1 -11 155.31 9.77
 0 1 11 113.47 13.78
 0 1 12 191.84 17.8
 0 -1 -13 157.54 11.11
 0 -1 -13 195.74 10.55
 0 -1 -13 179.86 10.52
 0 -1 -13 151.24 10.19
 0 -1 -14 45.61 3.31
 0 -1 -14 36.79 3.21
 0 -1 -14 39.25 3.34
 0 2 -16 3 1.17
 0 2 -15 20.85 2.51
 0 2 -15 23.96 2.32
 0 2 -14 2.27 2.04
 0 2 -14 2.79 1.94
 0 2 -14 1.44 1.96
 0 -2 13 7.3 8.02
 0 -2 12 8.8 8.01
 0 2 -12 5.27 3.68
 0 2 -12 5.19 2.54
 0 2 -12 8.53 3.59
 0 2 -11 19.97 4.04
 0 2 -11 18.16 3.09
 0 -2 11 22.81 8.8
 0 2 -11 16.82 3.91
 0 2 -11 19.64 2.65
 0 2 -10 53.26 5.19
 0 2 -10 47.89 4.92
 0 -2 10 41.61 7.92
 0 2 -10 49.77 4.01
 0 2 -9 58.46 4.34
 0 -2 9 57.78 4.79
 0 2 -9 57.16 5.14
 0 -2 9 78.82 9.65
 0 -2 9 67.7 8.58
 0 2 -9 67.47 5.37
 0 2 -8 7.48 2.58
 0 2 -8 5.96 2.71
 0 -2 8 6.7 3.36
 0 -2 8 4.44 5.61
 0 -2 7 262.38 17.01
 0 -2 7 281.5 18.73
 0 -2 7 284.92 18.58
 0 -2 6 18.79 4.02
 0 -2 6 14.23 5.09
 0 -2 6 25.08 5.59
 0 2 -6 19.81 5.58
 0 -2 5 206.59 12.29
 0 2 -5 229.48 13.68
 0 -2 5 207.54 13.19
 0 -2 5 224.89 13.52
 0 2 -5 231.05 13.38
 0 -2 4 0.15 3.56
 0 -2 4 1.99 2.35
 0 -2 4 4.21 3.34
 0 2 -4 -1.19 5.43
 0 2 -4 1.63 4.34
 0 2 -3 46.81 5.69
 0 -2 2 115.68 6.91
 0 2 -2 85.06 7.17
 0 2 -1 287.84 15.84
 0 2 0 1.71 2.56
 0 -2 -1 293.01 16.39
 0 -2 -1 286.1 16.25
 0 -2 -2 15.93 3.22
 0 -2 -3 188.82 12.48
 0 2 4 33.2 3
 0 2 4 29.88 2.76
 0 2 5 367.03 22.76
 0 -2 -6 27.99 3
 0 2 6 33.89 5.21
 0 -2 -6 37.69 3.68
 0 -2 -6 30.75 3
 0 -2 -6 30.28 3.22
 0 -2 -7 3.25 2.78
 0 -2 -7 4.46 2.15
 0 -2 -7 4.49 1.97
 0 -2 -7 8.02 2.38
 0 -2 -7 3.81 1.83
 0 -2 -8 6.64 3.34
 0 -2 -8 9.72 3.39
 0 -2 -8 10.29 2.37
 0 -2 -8 12.57 2.93
 0 2 8 17.79 4.77
 0 -2 -8 11.75 2.48
 0 -2 -8 13.43 2.75
 0 -2 -8 10.9 2.41
 0 -2 -9 6.22 4.01
 0 -2 -9 3.52 2.29
 0 -2 -9 2.79 2.82
 0 2 9 1.94 4.66
 0 -2 -9 1.9 2.2
 0 -2 -9 2.47 2.58
 0 2 10 43.56 9.05
 0 -2 -10 24.01 6.24
 0 -2 -10 25.55 3.36
 0 -2 -10 25.12 4.19
 0 -2 -10 25.43 3.54
 0 2 10 32.36 7.02
 0 -2 -10 27.89 3.62
 0 -2 -11 21.11 3.43
 0 -2 -11 22.87 3.23
 0 2 11 14.9 7.46
 0 -2 -11 19.25 4.18
 0 -2 -12 3.05 3.2
 0 -2 -12 8.54 2.37
 0 -2 -12 9.32 2.52
 0 -2 -13 -0.46 1.69
 0 -2 -13 0.79 1.91
 0 -2 -13 -1.57 1.68
 0 -2 -13 1 2.62
 0 -2 -13 0.82 1.56
 0 -2 -14 1.65 1.25
 0 -2 -14 0.26 1
 0 3 -16 32.35 2.59
 0 3 -15 -1.21 1.75
 0 3 -15 2.79 1.61
 0 3 -15 1.35 1.48
 0 3 -14 7.38 2.3
 0 3 -14 10.55 2.25
 0 -3 13 14.46 8.11
 0 3 -12 1.91 3.67
 0 -3 12 7.49 8.28
 0 3 -12 1 3.23
 0 3 -12 -0.47 2.33
 0 3 -11 4.64 3.47
 0 -3 11 12.43 8.45
 0 3 -11 0.75 3.14
 0 -3 10 17.2 8.04
 0 3 -10 16.85 3.64
 0 -3 10 17.21 3.22
 0 3 -10 17.06 3.6
 0 -3 9 47.71 7.62
 0 -3 9 40.74 8.18
 0 -3 9 38.17 3.9
 0 3 -9 37.8 4.23
 0 3 -9 31.87 3.91
 0 3 -8 27.95 3.51
 0 3 -8 28.16 3.67
 0 -3 8 32.17 7.7
 0 3 -7 12.34 5.42
 0 -3 7 7.8 6.27
 0 -3 7 6.29 5.51
 0 -3 6 51.06 7.17
 0 3 -6 58.45 7.15
 0 3 -6 33.04 4.49
 0 -3 6 55.34 6.65
 0 3 -5 28.4 5.2
 0 -3 5 33.07 5.12
 0 3 -5 26.62 6.28
 0 -3 5 33.34 5.58
 0 3 -4 2.87 4.24
 0 -3 4 0.29 4.12
 0 3 -4 3.91 5.12
 0 3 -3 1.11 4.3
 0 -3 3 2.51 4.18
 0 3 -2 55.66 5.5
 0 3 -2 57.7 7.91
 0 3 0 0.86 2.83
 0 -3 -1 13.27 2.98
 0 -3 -1 17.01 3
 0 -3 -2 32.65 4.12
 0 -3 -2 32.98 4
 0 -3 -3 39.98 5.15
 0 -3 -3 39.13 4.85
 0 -3 -4 91.14 7.77
 0 -3 -5 40.42 3.59
 0 -3 -5 43.13 4.01
 0 -3 -5 38.61 5.16
 0 3 5 26.47 5.95
 0 -3 -5 37.39 4.45
 0 -3 -5 37.41 3.38
 0 -3 -5 38.53 3.88
 0 -3 -6 72.44 5.44
 0 -3 -6 62.19 4.84
 0 -3 -6 66.68 5.21
 0 -3 -6 63.75 4.97
 0 -3 -7 71.02 5.38
 0 -3 -7 79.05 5.83
 0 -3 -7 73.02 5.43
 0 -3 -7 75.33 8.07
 0 3 7 71.19 8.29
 0 -3 -7 70.97 5.35
 0 -3 -7 70.47 5.79
 0 -3 -8 1.97 2.67
 0 -3 -8 3.2 2.57
 0 -3 -8 6.84 2.41
 0 3 8 0.43 3.73
 0 -3 -8 0.4 2.04
 0 -3 -8 2.6 2.21
 0 -3 -8 1.76 3.4
 0 -3 -8 1.3 3.37
 0 3 9 -1.46 4.66
 0 -3 -9 1.99 2.81
 0 -3 -9 7.72 2.59
 0 -3 -9 -0.17 2.66
 0 -3 -9 1.33 2.97
 0 -3 -9 5.86 2.29
 0 -3 -9 2.86 3.85
 0 -3 -9 0.43 2.41
 0 -3 -10 12.69 3.5
 0 -3 -10 9.59 2.77
 0 -3 -10 5.01 2.89
 0 -3 -10 10.16 2.45
 0 -3 -10 13.64 2.93
 0 -3 -10 12.06 5.44
 0 3 10 8.67 6.87
 0 -3 -11 8.72 2.63
 0 -3 -11 9.03 2.34
 0 -3 -11 9.84 3.4
 0 3 11 10.63 7.14
 0 -3 -12 17.63 2.41
 0 -3 -12 16.49 2.51
 0 -3 -12 13.71 3.4
 0 -3 -12 15.7 2.59
 0 -3 -13 0.29 1.53
 0 -3 -13 1.29 1.73
 0 -3 -13 -0.79 2.27
 0 -3 -13 1.81 1.28
 0 -3 -14 1.1 0.87
 0 4 -16 159.23 9.15
 0 4 -15 86 6.02
 0 4 -15 91.57 5.68
 0 4 -14 107.19 8.07
 0 4 -14 120.74 8.11
 0 4 -14 134.33 7.95
 0 4 -13 323.33 19.12
 0 -4 13 359.35 25.59
 0 -4 12 8.07 3.06
 0 4 -12 7.62 3.91
 0 -4 12 14.79 9.07
 0 4 -11 167.1 10.99
 0 -4 11 164.44 10.71
 0 4 -11 151.86 11.07
 0 4 -10 1141.97 64.83
 0 -4 10 1191.98 64.95
 0 4 -10 1245.85 65.43
 0 4 -10 1234.39 68.51
 0 4 -9 271.6 16.03
 0 -4 9 273.1 16.09
 0 4 -9 287.82 16.53
 0 -4 9 303.8 21.66
 0 4 -9 245.32 18.96
 0 4 -8 448.67 24.7
 0 -4 8 487.36 29.22
 0 4 -8 431.3 24.92
 0 -4 7 444.25 25.76
 0 4 -7 368.48 24.74
 0 4 -6 127.16 10.87
 0 -4 6 120.99 10.36
 0 4 -5 701.55 38.39
 0 -4 5 687.33 37.34
 0 4 -5 617.36 37.2
 0 4 -4 877.77 48.92
 0 -4 4 931.1 47.94
 0 4 -4 816.31 47.75
 0 4 -3 1196.3 65.52
 0 4 -3 1193.48 64.14
 0 4 -2 383.5 22.56
 0 4 -1 691.77 37.72
 0 4 0 1148.99 63.13
 0 4 0 1166.53 62.49
 0 -4 -1 396.9 22.86
 0 -4 -2 437.96 24.04
 0 -4 -2 386.69 24.04
 0 -4 -3 229.61 14.76
 0 -4 -3 221.16 15.2
 0 -4 -4 183.8 10.6
 0 -4 -4 164.63 10.58
 0 -4 -4 175.13 12.68
 0 -4 -4 189.56 11.12
 0 -4 -4 180.06 10.76
 0 -4 -5 260.37 14.34
 0 -4 -5 241.44 14.08
 0 4 5 190.55 17.18
 0 -4 -5 245.09 13.81
 0 -4 -5 231.79 13.91
 0 -4 -5 222.65 13.71
 0 -4 -5 233.97 13.63
 0 -4 -5 231.16 14.06
 0 4 6 527.91 32.97
 0 -4 -6 523.66 28.99
 0 -4 -6 523.32 29.05
 0 -4 -6 536.34 29.11
 0 -4 -6 533.54 29.34
 0 -4 -6 516.11 28.88
 0 -4 -6 521.7 29.41
 0 4 7 463.25 30.14
 0 -4 -7 455.4 26.11
 0 -4 -7 423.64 29.66
 0 -4 -7 480.95 26.23
 0 -4 -7 488.28 26.57
 0 -4 -7 465.17 26.13
 0 -4 -7 475.47 26.28
 0 4 8 1.43 4.69
 0 -4 -8 8.45 2.93
 0 -4 -8 4.93 2.78
 0 -4 -8 1.42 2.38
 0 -4 -8 7.15 2.51
 0 -4 -8 3.48 2.2
 0 -4 -8 3.37 3.67
 0 -4 -8 3.66 3.47
 0 -4 -9 19.03 3.69
 0 -4 -9 16.91 2.79
 0 -4 -9 5.12 3.58
 0 -4 -9 12.91 4.2
 0 -4 -9 15.6 2.9
 0 -4 -9 14.33 3.28
 0 -4 -9 17.01 3.12
 0 4 10 95.38 11.73
 0 -4 -11 22.65 2.81
 0 -4 -11 22.47 3.59
 0 -4 -11 15.65 2.4
 0 -4 -11 19.2 2.75
 0 -4 -12 61.99 4.28
 0 -4 -12 46.22 4.73
 0 -4 -13 31.46 2.49
 0 5 -16 191.04 10.78
 0 5 -16 190.03 10.95
 0 5 -15 173.7 9.94
 0 5 -15 152.17 9.98
 0 5 -14 406.5 21.51
 0 5 -14 347.38 21.53
 0 5 -13 248.58 15.01
 0 -5 13 269.5 21.64
 0 5 -12 326.76 18.99
 0 -5 12 334.43 25.1
 0 -5 12 300.61 18.63
 0 5 -11 1135.81 62.97
 0 -5 11 1158.04 63.05
 0 5 -11 1144.85 67.03
 0 5 -10 871.49 47.39
 0 5 -10 827.24 47.25
 0 -5 10 949.55 53.39
 0 5 -10 902.15 51.42
 0 -5 10 895.96 47.51
 0 5 -9 999.31 55.45
 0 -5 9 1132.75 60.67
 0 5 -9 1058.56 58.99
 0 -5 9 1028.29 55.57
 0 5 -8 1705.07 90.63
 0 5 -8 1621.37 93.44
 0 -5 8 1945.16 94.67
 0 -5 8 1670.93 90.71
 0 5 -7 1120.51 59.92
 0 5 -6 1466.74 83.09
 0 -5 6 1558.36 82.55
 0 -5 5 1291.59 69.94
 0 5 -5 1267.58 70.84
 0 5 -4 1076.86 60.08
 0 5 -3 1744.73 94.08
 0 5 0 1375.49 72.9
 0 -5 0 1359.21 73.86
 0 -5 -1 730.1 40.74
 0 -5 -2 1864.1 100.52
 0 -5 -3 1023.35 57.19
 0 -5 -3 1048.73 57
 0 -5 -3 986.89 56.82
 0 -5 -3 1094.19 56.9
 0 -5 -3 1044.58 58.98
 0 -5 -3 962.99 59.39
 0 -5 -4 757.79 40.54
 0 -5 -4 757.8 40.52
 0 -5 -4 731.84 40.53
 0 -5 -4 722.14 40.72
 0 -5 -4 762.41 40.96
 0 -5 -4 764.09 40.76
 0 -5 -5 975.87 54.26
 0 -5 -5 1003.09 54.22
 0 -5 -5 1037.11 54.26
 0 5 5 844.68 58.96
 0 -5 -5 1013.49 54.13
 0 -5 -5 1032.07 54.57
 0 -5 -5 1091.83 54.68
 0 -5 -5 949.41 54.49
 0 5 6 658.77 38.37
 0 -5 -6 568.26 32.99
 0 -5 -6 619.54 33.56
 0 -5 -6 613.52 33.18
 0 -5 -6 578.59 37.27
 0 -5 -6 602.19 33.14
 0 -5 -6 580.97 33.57
 0 -5 -6 621.57 33.33
 0 5 7 576.58 37.2
 0 -5 -7 585.2 33.03
 0 -5 -7 565.21 32.66
 0 -5 -7 604.85 32.74
 0 -5 -7 605.74 32.88
 0 -5 -7 596.03 32.71
 0 -5 -7 633.83 33.23
 0 -5 -7 513.48 36.44
 0 -5 -8 268.61 16.04
 0 -5 -8 201.79 18.8
 0 -5 -8 264.25 15.66
 0 5 8 252.21 19.6
 0 -5 -8 268.68 16.18
 0 -5 -8 270.46 16.17
 0 -5 -8 279.52 15.95
 0 -5 -8 275.21 15.74
 0 -5 -9 88.84 9.69
 0 -5 -10 166.76 11.08
 0 -5 -10 155.93 10.5
 0 -5 -10 160.07 9.95
 0 -5 -11 55.97 5.24
 0 -5 -11 71.69 4.87
 0 -5 -12 111.34 7.75
 0 -5 -12 125.29 7.68
 0 -5 -12 137.68 7.52
 0 6 -16 80.41 5.29
 0 6 -16 75.21 4.87
 0 6 -15 194.91 12.04
 0 6 -15 200.24 11.65
 0 6 -14 174.88 11.64
 0 6 -14 185.91 11.21
 0 6 -13 82.17 6.25
 0 -6 13 98.49 13.27
 0 6 -12 65.84 6.27
 0 -6 12 62.52 6.08
 0 -6 12 68.27 12.02
 0 6 -12 59.5 9.92
 0 6 -11 72.1 6.26
 0 -6 11 80.28 6.78
 0 6 -11 86.75 6.92
 0 6 -11 83.46 10.82
 0 -6 11 68.23 12.17
 0 -6 10 351.83 20.8
 0 6 -10 352.42 20.77
 0 6 -10 370.79 25.04
 0 -6 10 389.01 26.45
 0 -6 9 713.87 39.23
 0 6 -9 686.04 39.13
 0 6 -9 691.77 42.71
 0 -6 8 504.73 26.96
 0 6 -8 442.34 26.69
 0 6 -8 467.04 29.98
 0 -6 8 543.68 30.59
 0 -6 7 45.12 4.5
 0 6 -7 49.91 4.71
 0 6 -7 38.18 7.79
 0 -6 6 13.54 3.13
 0 -6 6 21.51 6.27
 0 6 -5 374.52 24.46
 0 6 -4 1277.13 70.64
 0 6 -3 1113.28 61.15
 0 -6 0 94.74 7.73
 0 -6 -1 18.93 3.39
 0 -6 -1 28.45 3.52
 0 -6 -1 15.91 3.78
 0 -6 -1 18.16 2.87
 0 -6 -2 116.65 7.89
 0 -6 -2 105.47 7.19
 0 -6 -2 106.24 7.13
 0 -6 -2 127.76 8.08
 0 -6 -3 205.02 15.7
 0 -6 -3 214.49 12.86
 0 -6 -3 200.83 13.01
 0 -6 -3 226.94 12.89
 0 -6 -3 225.83 13.12
 0 6 3 180.25 15.95
 0 -6 -3 212.39 13.25
 0 -6 -3 229.09 13.65
 0 -6 -4 417.38 23.56
 0 -6 -4 433.37 23.86
 0 -6 -4 387.34 23.41
 0 -6 -4 416.35 23.48
 0 -6 -4 455.62 24.17
 0 -6 -4 425.56 23.88
 0 -6 -5 224.19 13.1
 0 -6 -5 205.16 12.69
 0 -6 -5 191.69 12.11
 0 -6 -5 190.68 12.11
 0 -6 -5 188.67 12.5
 0 6 5 211.63 17.48
 0 -6 -5 204.02 12.21
 0 -6 -5 206.29 12.64
 0 -6 -5 185.62 12.6
 0 -6 -6 7.32 3.74
 0 -6 -6 5.47 2.53
 0 -6 -6 8.34 4.38
 0 -6 -6 10.75 3.04
 0 6 6 6.53 5.62
 0 -6 -6 6.65 2.45
 0 -6 -6 7.46 2.6
 0 -6 -7 29.83 3.61
 0 -6 -7 40.8 6.9
 0 -6 -7 44.05 4.92
 0 6 7 32.62 7.06
 0 -6 -7 32.99 4.23
 0 -6 -7 36.16 3.85
 0 -6 -7 33.99 4.19
 0 -6 -8 55.01 7.67
 0 -6 -8 55.61 4.68
 0 6 8 41.64 7.45
 0 -6 -8 58.43 5.75
 0 -6 -8 53.97 5.12
 0 -6 -8 52.11 5.04
 0 -6 -9 114.03 8.04
 0 -6 -9 99.37 7.51
 0 -6 -9 110.72 7.09
 0 -6 -9 94.97 7.46
 0 -6 -10 73.54 6.19
 0 -6 -10 91.52 5.84
 0 -6 -11 33.97 3.47
 0 -6 -11 38.88 3.06
 0 7 -16 1.26 2.17
 0 7 -15 11.32 3.25
 0 7 -15 3.62 1.65
 0 7 -14 0.31 3.46
 0 7 -14 3.11 1.97
 0 -7 13 88.62 13.63
 0 7 -13 79.33 11.05
 0 -7 12 1.32 3.21
 0 -7 12 -2.07 9.69
 0 7 -12 -1.69 7.26
 0 7 -12 5.47 2.73
 0 -7 11 5.62 3.37
 0 7 -11 1.4 2.98
 0 7 -11 3.46 3.69
 0 -7 11 -5.33 9.42
 0 7 -11 14.17 7.92
 0 7 -10 80.89 7.09
 0 -7 10 88.44 12.36
 0 7 -10 105.82 11.65
 0 -7 10 79.49 6.83
 0 7 -9 5.98 3.55
 0 -7 9 -0.49 7.45
 0 7 -9 -0.46 6.26
 0 -7 9 1.16 3.04
 0 -7 8 49.5 4.83
 0 7 -8 39.71 4.77
 0 -7 8 51.82 8.73
 0 7 -8 45.87 8.36
 0 -7 8 48.52 4.9
 0 -7 7 210.49 13.52
 0 7 -7 236.37 13.28
 0 7 -7 250.77 17.62
 0 -7 7 207.07 13.44
 0 -7 6 15.81 3.6
 0 -7 6 14.08 3.06
 0 -7 5 237.94 14.56
 0 -7 5 239.36 13.86
 0 -7 4 133.21 9.54
 0 7 -3 -1.43 5.29
 0 -7 2 171.62 11.27
 0 7 -1 175.06 12.79
 0 -7 1 187.83 12.32
 0 -7 1 203.73 11.76
 0 -7 1 174.92 13.2
 0 -7 0 29.71 4.68
 0 -7 0 37.07 4.23
 0 -7 0 36.49 3.72
 0 -7 0 41.63 4.44
 0 -7 -1 443.36 23.29
 0 -7 -1 388.74 22.11
 0 -7 -1 441.08 22.66
 0 -7 -1 405.21 22.68
 0 -7 -2 130.96 8.09
 0 -7 -2 113.6 8.04
 0 -7 -2 119.96 7.61
 0 -7 -2 121.08 8.31
 0 -7 -2 123.75 8.7
 0 -7 -2 111.92 10.21
 0 -7 -2 144.74 9.15
 0 -7 -3 27.19 3.68
 0 -7 -3 31.75 3.28
 0 -7 -3 33.83 4.23
 0 -7 -3 31.37 4.5
 0 -7 -3 29.62 5.72
 0 -7 -3 33.84 3.75
 0 -7 -4 149.06 9.91
 0 -7 -4 163.79 10.6
 0 -7 -4 155.51 10.2
 0 -7 -4 173.32 10.96
 0 -7 -4 148.63 10.47
 0 -7 -5 3.31 3.7
 0 -7 -5 2.55 2.86
 0 7 5 7.22 5.94
 0 -7 -5 -0.85 3.34
 0 -7 -5 1.4 2.41
 0 -7 -5 1.15 3.2
 0 -7 -5 7.07 4.43
 0 -7 -6 24.5 6.09
 0 7 6 35.35 7.52
 0 -7 -6 27.27 3.98
 0 -7 -6 30.91 3.66
 0 -7 -6 31.74 4.83
 0 -7 -7 249.98 14.44
 0 -7 -7 205.91 17.78
 0 -7 -7 231.95 13.83
 0 -7 -7 238.49 14.31
 0 7 7 210.34 18.44
 0 -7 -7 225.25 14.29
 0 -7 -8 29.74 3.8
 0 -7 -8 32.99 3.38
 0 -7 -8 31 4.64
 0 -7 -8 29.98 3.79
 0 -7 -9 40.62 4.79
 0 -7 -9 36.24 3.84
 0 -7 -9 36.49 3.34
 0 -7 -9 28.33 3.64
 0 -7 -10 16.3 2.09
 0 -7 -10 10.99 2.29
 0 -7 -11 6.64 1.45
 0 8 -16 16.26 2.83
 0 8 -15 63.66 5.57
 0 8 -14 73.04 6.41
 0 8 -13 95.72 12.12
 0 8 -12 51.39 5.46
 0 -8 12 61.76 5.97
 0 8 -12 70.96 10.85
 0 -8 11 9.04 3.64
 0 8 -11 4.21 3.28
 0 8 -11 1.67 7.27
 0 8 -10 15.79 7.69
 0 -8 10 19.17 4.13
 0 8 -9 134.31 13.13
 0 -8 9 117.81 8.92
 0 -8 8 243.73 14.94
 0 -8 8 231.08 14.77
 0 8 -8 216.44 18.48
 0 8 -7 275.03 20.58
 0 -8 7 291.08 16.56
 0 -8 7 259.45 16.53
 0 8 -6 124.38 13.14
 0 -8 6 146.44 10.1
 0 -8 6 151.87 9.5
 0 -8 5 617.8 35.59
 0 -8 5 646.72 34.64
 0 -8 4 184.33 12.92
 0 -8 4 208.78 11.67
 0 -8 4 187.72 12.36
 0 -8 3 117.23 9.31
 0 -8 3 145.64 8.58
 0 -8 3 121.7 9.71
 0 -8 3 135.41 8.39
 0 -8 2 854.76 48.59
 0 -8 2 881.99 47.79
 0 -8 2 931.08 49.04
 0 -8 1 155.8 10.78
 0 -8 1 182.7 11.3
 0 -8 1 156.37 10.19
 0 -8 0 314.06 16.77
 0 -8 0 262.41 16.13
 0 -8 0 255.59 18.31
 0 -8 0 269.83 16.76
 0 -8 0 327.09 17.65
 0 -8 0 280.75 16.68
 0 -8 -1 570.93 30.77
 0 -8 -1 493.26 33.11
 0 -8 -1 515.24 30.99
 0 -8 -1 628.26 32.01
 0 -8 -1 579.39 31.34
 0 -8 -2 114.6 11.23
 0 8 2 120.66 13.15
 0 -8 -2 138.1 9.17
 0 -8 -2 132.83 9.52
 0 -8 -2 137.05 8.83
 0 -8 -3 92.16 7.24
 0 -8 -3 98.32 7.62
 0 -8 -3 97.32 7.97
 0 -8 -3 95.46 6.68
 0 -8 -4 31.83 3.76
 0 -8 -4 33.49 4.39
 0 -8 -4 33.07 4.92
 0 -8 -4 37.54 4.88
 0 -8 -4 38.39 5.54
 0 -8 -4 31.05 4.49
 0 -8 -5 113.96 8.83
 0 -8 -5 106.22 11.95
 0 -8 -5 119.38 8.51
 0 -8 -5 112.8 7.93
 0 8 5 134.76 14.2
 0 -8 -5 114 8.67
 0 8 6 274.05 21.05
 0 -8 -6 227.48 19.59
 0 -8 -6 275.72 16
 0 -8 -6 257.22 15.91
 0 -8 -7 176.27 11.5
 0 -8 -7 187.1 11.65
 0 -8 -7 183.12 11.02
 0 -8 -7 178.65 11.34
 0 -8 -8 136.4 9.52
 0 -8 -8 154.41 9.74
 0 -8 -8 157.03 9.15
 0 -8 -8 150.42 9.46
 0 -8 -9 62.73 4.87
 0 -8 -9 78.26 5.86
 0 -8 -10 48.99 3.54
 0 9 -16 9.25 2.45
 0 9 -15 0.84 2.96
 0 9 -14 3.9 3.48
 0 9 -14 0.59 2.18
 0 9 -13 6.35 2.83
 0 9 -13 17.62 7.94
 0 9 -12 21.38 3.92
 0 9 -12 23.41 8.37
 0 -9 12 18.51 4.14
 0 9 -11 -1.69 7.66
 0 9 -11 -1.59 3.3
 0 -9 11 -2.15 3.48
 0 -9 10 4.78 3.74
 0 9 -10 -2.21 7.75
 0 -9 9 6.94 3.71
 0 -9 9 4.33 3.4
 0 9 -9 5.99 7.49
 0 -9 8 11.4 3.68
 0 9 -8 7.76 6.54
 0 -9 8 5.57 3.55
 0 9 -8 8.65 7.8
 0 -9 7 18.11 3.5
 0 -9 7 20.87 4.29
 0 9 -7 16.74 7.89
 0 -9 6 35.97 4.01
 0 -9 6 43.38 5.29
 0 9 -6 33.61 8.35
 0 -9 5 8.52 2.46
 0 -9 5 7.06 2.49
 0 -9 5 6.67 4.15
 0 -9 4 84.23 7.73
 0 -9 4 72.46 6.79
 0 -9 4 89.68 6.24
 0 9 -4 88.68 8.87
 0 -9 3 2.15 3.91
 0 -9 3 3.9 3.32
 0 -9 3 5.84 2.55
 0 -9 3 2.42 3.08
 0 -9 2 4.69 3.79
 0 -9 2 8.38 3.49
 0 -9 2 5.55 2.61
 0 -9 2 6.65 3.78
 0 -9 1 93.36 7.6
 0 -9 1 90.63 6.6
 0 -9 1 78.11 7
 0 -9 1 78.87 6.53
 0 -9 1 72.42 7.83
 0 -9 0 63.22 5.83
 0 -9 0 66.21 5.15
 0 -9 0 63.49 5.98
 0 -9 0 65.94 7.38
 0 9 1 35.23 8.51
 0 -9 -1 23.64 3.81
 0 -9 -1 28.62 3.36
 0 -9 -1 19.4 4.29
 0 -9 -1 29.71 4.3
 0 -9 -1 18.08 4.79
 0 9 2 3.15 6.36
 0 -9 -2 0.53 3.5
 0 -9 -2 2.42 3.89
 0 -9 -2 1.25 2.62
 0 -9 -2 3.92 4.11
 0 -9 -3 98.28 7.76
 0 -9 -3 85.71 7.91
 0 -9 -3 95.51 7.4
 0 -9 -4 -0.61 4.13
 0 -9 -4 0.48 3.8
 0 -9 -4 0.75 2.75
 0 9 4 2.97 6.34
 0 -9 -4 0.19 3.03
 0 -9 -4 0.18 3.67
 0 9 5 -1.98 5.58
 0 -9 -5 1.72 3.97
 0 -9 -6 17.75 3.74
 0 -9 -6 13.16 2.6
 0 -9 -6 15.4 2.99
 0 -9 -6 19.18 2.85
 0 -9 -7 9.07 2.52
 0 -9 -7 8.62 3.07
 0 -9 -7 8.14 2.23
 0 -9 -8 8.68 2.2
 0 -9 -8 10.84 2.97
 0 -9 -8 7.86 1.94
 0 -9 -9 1.37 1.3
 0 10 -16 35.41 3.38
 0 10 -15 45.23 4.48
 0 10 -14 78.83 6.38
 0 10 -14 79.39 5.93
 0 10 -13 93.43 7.26
 0 10 -13 92.5 7.14
 0 10 -12 90.32 11.44
 0 10 -11 152.2 15.1
 0 -10 11 151.15 10.87
 0 10 -11 156.33 10.76
 0 10 -10 120.82 13.23
 0 -10 10 103.59 8.53
 0 10 -9 67.97 10.5
 0 10 -9 54.47 9.6
 0 -10 9 61.96 6.14
 0 -10 9 46.05 5.8
 0 10 -8 80.23 11.41
 0 -10 8 66.87 6.19
 0 -10 8 74.53 7.01
 0 10 -8 70.79 10.83
 0 -10 8 89.51 6.94
 0 10 -7 101.27 12.39
 0 -10 7 81.2 6.86
 0 -10 7 94.96 8.02
 0 10 -7 96.33 12.14
 0 -10 7 99.89 7.21
 0 10 -6 375.54 25.26
 0 -10 6 392.52 22.46
 0 -10 6 351.29 21.1
 0 10 -5 171.52 14.42
 0 -10 5 181.98 11.36
 0 -10 5 182.65 12.84
 0 -10 4 67.01 7.17
 0 -10 4 64.79 5.43
 0 -10 4 65.38 7.43
 0 -10 4 60.42 5.76
 0 -10 3 316.63 17.94
 0 -10 3 286.29 16.44
 0 -10 3 277.75 18.95
 0 -10 3 244.04 16.52
 0 -10 2 118.93 8.9
 0 -10 2 114.99 10.03
 0 -10 2 113.21 8.03
 0 -10 2 99.23 8.02
 0 10 -1 72.26 10.88
 0 -10 1 60.26 5.88
 0 -10 1 52.93 4.65
 0 -10 1 50.1 5.57
 0 -10 1 60.87 7.2
 0 10 0 32.62 8.54
 0 -10 0 36.58 4.7
 0 -10 0 39.88 3.92
 0 -10 0 38.14 4.97
 0 -10 0 38.14 4.9
 0 -10 0 33.21 5.88
 0 10 1 31.58 8.39
 0 -10 -1 33.51 4.84
 0 -10 -1 38.76 5.05
 0 -10 -1 30.19 3.72
 0 -10 -1 26.14 5.7
 0 -10 -2 53.77 5.28
 0 -10 -2 64.46 6.31
 0 -10 -2 65.89 6.18
 0 -10 -3 46.87 5.18
 0 -10 -3 34.22 6.79
 0 -10 -3 33.8 4.32
 0 -10 -3 35.13 4.77
 0 -10 -3 27.1 4.13
 0 -10 -4 35.33 6.49
 0 10 4 35.68 8.13
 0 -10 -5 34.1 4.22
 0 -10 -5 33.74 3.92
 0 -10 -6 21.97 3.36
 0 -10 -6 23.94 3.17
 0 -10 -7 2.87 2.39
 0 -10 -7 3.25 1.85
 0 -10 -8 1.55 1.16
 0 11 -16 0.17 1.61
 0 11 -15 0.99 1.62
 0 11 -15 2.88 2.4
 0 11 -14 17.61 3.01
 0 11 -14 26.37 3.51
 0 11 -13 51.18 4.85
 0 11 -13 43.11 4.74
 0 11 -12 5.94 3.37
 0 11 -12 10.27 3.3
 0 11 -11 31.1 8.28
 0 11 -10 38.78 4.95
 0 11 -10 54.62 10.18
 0 11 -9 1.37 6.24
 0 11 -9 4.24 7.68
 0 -11 8 28.04 4.77
 0 11 -8 8.48 6.74
 0 11 -8 20.6 3.57
 0 -11 8 14.47 3.51
 0 11 -8 15.76 7.78
 0 -11 7 18.77 3.5
 0 11 -7 29.28 8.86
 0 -11 7 24.4 4.92
 0 11 -7 29.45 8.05
 0 -11 6 63.24 5.63
 0 11 -6 54.54 11.15
 0 -11 6 77.06 7.45
 0 11 -6 64.3 9.4
 0 -11 5 26.78 3.66
 0 -11 5 25.44 5.66
 0 11 -5 28.7 10.08
 0 -11 5 23.51 5.01
 0 -11 4 0.83 3.15
 0 -11 4 2.32 4.56
 0 11 -4 6.07 8.07
 0 -11 4 -1.01 3.37
 0 -11 4 0.15 2.6
 0 -11 3 14.44 4.01
 0 -11 3 10.99 3.76
 0 -11 3 11.42 3.25
 0 -11 3 13.59 4.46
 0 11 -3 15.42 7.96
 0 -11 2 52.74 4.77
 0 -11 2 56.44 7.06
 0 -11 2 54.05 5.6
 0 -11 2 63.52 6.21
 0 11 -2 52.78 10.62
 0 -11 1 0.42 2.14
 0 11 -1 -2.15 7.58
 0 -11 1 2.31 3.14
 0 -11 1 -2.04 3.36
 0 -11 1 3.24 3.3
 0 -11 1 0.44 3.2
 0 -11 0 0.73 2.31
 0 11 0 -1.47 5.15
 0 11 0 -2.81 6.83
 0 -11 0 3.73 3.84
 0 -11 0 1.17 4.04
 0 -11 0 0.91 3.51
 0 -11 0 1.52 3.4
 0 -11 -1 5.83 3.74
 0 -11 -1 1.18 3.67
 0 11 1 3.51 4.99
 0 11 1 1.35 6.7
 0 -11 -1 0.56 3.68
 0 -11 -1 5.54 2.53
 0 11 2 -0.79 6.4
 0 -11 -2 5.4 4.02
 0 -11 -3 20.89 4.04
 0 -11 -3 20.07 3.28
 0 -11 -3 19.93 3.91
 0 -11 -3 20.27 3.5
 0 -11 -4 0.45 2.98
 0 -11 -4 0.95 2.24
 0 -11 -5 0.09 2.46
 0 -11 -5 -0.22 1.96
 0 -11 -6 2.03 2.11
 0 -11 -6 0.62 1.43
 0 -11 -6 2.22 1.73
 0 12 -15 103.68 6.09
 0 12 -15 87.41 5.82
 0 12 -14 36.15 3.67
 0 12 -14 31.49 3.42
 0 12 -13 96.78 7.12
 0 12 -13 106.58 7.24
 0 12 -12 83 6.83
 0 12 -12 97.31 7
 0 12 -11 23.36 4.05
 0 12 -11 29.88 4.24
 0 12 -10 82.49 6.24
 0 12 -10 121.27 12.75
 0 12 -9 158.88 15.89
 0 12 -9 179.01 11.17
 0 12 -9 125.98 15.05
 0 12 -9 136.84 15.28
 0 12 -8 350.72 26.04
 0 -12 8 386.67 20.56
 0 12 -8 422.5 25.23
 0 12 -8 337.97 19.9
 0 -12 7 195.97 13.63
 0 12 -7 211.87 20.24
 0 -12 7 247.12 15.09
 0 12 -7 274.96 18.42
 0 -12 6 37.4 4.36
 0 -12 6 35.76 5.79
 0 -12 6 40.1 6.04
 0 12 -6 33.73 9.94
 0 -12 5 79.14 8.5
 0 -12 5 94.71 6.71
 0 12 -5 67.16 6.4
 0 12 -5 85.94 13.52
 0 -12 5 93.22 8.58
 0 -12 4 41.06 4.71
 0 -12 4 42.09 5.17
 0 12 -4 42.62 10.53
 0 -12 4 51.36 6.36
 0 -12 4 45.77 6.07
 0 12 -3 401.74 30.64
 0 -12 3 422.16 24.28
 0 -12 3 380.45 25.72
 0 -12 3 403.26 23.02
 0 -12 3 412.31 23.52
 0 12 -2 547.5 38.77
 0 -12 2 579.19 32.78
 0 -12 2 575.27 32.35
 0 -12 2 604.1 32.41
 0 -12 2 562.57 31.9
 0 12 -1 69.17 11.21
 0 -12 1 104.97 7.5
 0 12 -1 88.78 11.9
 0 -12 1 78.3 9.98
 0 -12 1 88.12 6.59
 0 12 0 131.37 14.7
 0 12 0 142.19 15.27
 0 -12 0 143.59 13.19
 0 -12 -1 179.06 11.74
 0 -12 -1 195.68 12.35
 0 -12 -1 194.74 11.89
 0 -12 -2 83.94 6.48
 0 -12 -2 68.05 5.83
 0 -12 -2 75.91 6.07
 0 -12 -2 68.88 5.63
 0 -12 -3 138.52 8.8
 0 -12 -3 142.4 8.82
 0 -12 -3 128.5 8.65
 0 -12 -4 156.03 9.34
 0 -12 -4 153.06 9.41
 0 -12 -5 92.97 5.54
 0 -12 -5 80.47 5.61
 0 13 -14 133.5 8.5
 0 13 -14 162.89 8.85
 0 13 -13 208.15 12.38
 0 13 -13 221.18 12.68
 0 13 -12 66.11 5.27
 0 13 -12 72.67 5.59
 0 13 -11 142.19 9.48
 0 13 -10 318.21 18.79
 0 13 -9 229.32 14.35
 0 13 -8 299.78 16.77
 0 -13 8 242.03 16.04
 0 13 -8 281.6 22.58
 0 13 -8 301.85 23.09
 0 -13 7 251.66 15.36
 0 13 -7 271.55 22.45
 0 13 -7 230.32 21.89
 0 13 -6 192.41 19.27
 0 13 -5 160.72 17.98
 0 13 -4 240.93 21.04
 0 13 -4 191.73 19.84
 0 -13 3 508.4 27.93
 0 13 -3 517.21 35.03
 0 13 -3 421.56 33.78
 0 -13 2 402.27 22.59
 0 -13 2 397.55 22.93
 0 -13 1 266.25 15.83
 0 -13 1 277.82 15.95
 0 -13 1 272.38 16.35
 0 -13 0 313.61 19.05
 0 -13 0 346.13 19.71
 0 -13 0 362.22 19.45
 0 -13 -1 129.87 8.73
 0 -13 -1 124.43 8.28
 0 -13 -1 134.47 8.62
 0 -13 -1 142.49 8.99
 0 -13 -2 205.98 11.57
 0 -13 -2 179.75 11.3
 0 -13 -2 199.41 11.53
 0 -13 -3 317.95 18.33
 0 -13 -3 348.17 18.35
 0 -13 -4 87.42 5.31
 0 14 -14 14.16 1.81
 0 14 -13 10.66 2.09
 0 14 -12 12.78 2.45
 0 14 -12 8.04 1.98
 0 14 -11 47.09 4.32
 0 14 -10 61.25 5.21
 0 14 -9 52.11 4.94
 0 14 -8 81.96 5.85
 0 -14 8 58.54 5.42
 0 14 -7 59.95 4.87
 0 -14 7 52.81 4.98
 0 -14 6 43.77 4.57
 0 -14 6 45.52 4.15
 0 -14 5 63.23 5.41
 0 -14 5 65.38 5.06
 0 -14 4 67.4 5.7
 0 -14 4 71.91 5.31
 0 -14 3 121.8 8.42
 0 -14 3 129.02 8.14
 0 -14 2 59.75 5.21
 0 -14 2 64.76 4.91
 0 -14 1 55.81 4.99
 0 -14 1 58.11 5.2
 0 -14 1 69.9 4.93
 0 -14 0 55.72 3.59
 0 -14 0 61.91 4.11
 0 -14 0 55.38 4.33
 0 -14 -1 7.41 2.2
 0 -14 -1 4.36 1.43
 0 -14 -2 64.71 4.27
 0 15 -12 4.02 1.65
 0 15 -12 3.48 1.28
 0 15 -11 0.74 1.77
 0 15 -11 1.86 1.56
 0 15 -10 -0.92 2.02
 0 15 -9 1.87 2.01
 0 15 -8 -0.17 1.76
 0 -15 8 -0.52 1.62
 0 -15 7 3.3 2.55
 0 -15 7 3.58 1.76
 0 -15 6 1.83 2.51
 0 -15 6 2.36 1.73
 0 -15 5 1.11 2.3
 0 15 -5 -0.73 1.72
 0 -15 5 1.56 1.64
 0 -15 4 3.74 2.42
 0 15 -4 2.01 1.49
 0 -15 4 4.87 1.77
 0 -15 3 -0.71 2.24
 0 -15 3 4.09 1.73
 0 -15 2 1.48 1.55
 0 -15 2 -0.99 2.32
 0 -15 1 -0.12 1.34
 0 -15 1 3.06 1.99
 0 -15 0 1.64 1.4
 0 16 -10 0.91 1.33
 0 -16 10 0.05 0.95
 0 16 -9 4.77 1.73
 0 -16 9 4.33 1.3
 0 16 -8 1.14 1.6
 0 -16 8 2.11 1.2
 0 16 -7 4.91 1.61
 0 -16 7 6.51 1.42
 0 16 -6 1.52 1.36
 0 -16 6 4.37 1.28
 0 -16 5 32.23 2.3
 0 -16 5 13.18 2.48
 0 -16 4 0.25 1.07
 0 -16 4 1.92 1.74
 1 -16 3 0.49 1.13
 1 -16 4 2.58 1.73
 1 -16 4 7.53 1.51
 1 -16 5 -0.73 1.78
 1 -16 5 1.31 1.31
 1 -16 6 2.43 1.88
 -1 16 -6 0.78 1.3
 1 -16 6 2.03 1.38
 1 -16 7 1.8 1.84
 1 -16 7 5.36 1.46
 1 -16 8 3.26 1.42
 1 -16 9 3.42 1.35
 -1 16 -10 4.86 1.41
 1 -16 10 1.86 1.19
 1 -15 0 35.35 2.82
 1 -15 0 36.82 2.79
 1 -15 1 15.01 2.28
 1 -15 1 14.28 2.17
 1 -15 1 11.64 2.3
 1 -15 2 33.68 3.41
 1 -15 2 42.47 3.36
 1 -15 2 31.07 3.42
 1 -15 3 74.39 4.59
 1 -15 3 70.14 4.71
 1 -15 4 7.32 1.93
 1 -15 4 3.99 2.46
 1 -15 5 53.97 4.07
 1 -15 5 45.89 4.38
 1 -15 6 47.98 3.69
 1 -15 6 34.25 3.97
 -1 15 -7 23.2 2.79
 1 -15 7 23.39 3.4
 -1 15 -8 108.01 6.8
 1 -15 8 132.91 7.05
 1 -15 9 14.33 2.52
 -1 15 -9 28.57 3.06
 -1 15 -10 46.84 4.01
 -1 15 -11 52.88 4.1
 -1 15 -12 11.83 1.83
 1 -14 -2 89.27 5.55
 1 -14 -1 100.66 6.53
 1 -14 -1 98.94 6.4
 1 -14 0 60.09 4.84
 1 -14 0 61.35 5.1
 1 -14 0 65.48 5.01
 1 -14 1 132.55 8.79
 1 -14 1 145.3 8.62
 1 -14 1 121.18 8.52
 1 -14 2 276.4 14.82
 1 -14 2 226.3 14.73
 1 -14 2 256.87 14.99
 1 -14 3 190.95 10.57
 1 -14 3 153.84 10.62
 1 -14 3 162.97 10.68
 1 -14 4 153.99 10.19
 1 -14 4 137.51 10.14
 1 -14 5 198.7 14.12
 1 -14 5 225.17 12.98
 -1 14 -6 97.59 7.43
 1 -14 6 112.22 9.14
 1 -14 7 170.51 11.01
 -1 14 -7 152.75 10.83
 1 -14 8 157.22 10.71
 -1 14 -8 184.17 11.13
 1 -14 9 66.83 5.77
 -1 14 -9 92.96 6.49
 -1 14 -10 126.33 8.53
 -1 14 -11 144.84 9.27
 -1 14 -12 130.42 8.2
 -1 14 -13 115.76 7.12
 1 -13 -4 12.71 1.95
 1 -13 -3 20.04 2.35
 1 -13 -3 21.87 2.83
 1 -13 -2 47.56 4.18
 1 -13 -2 48.57 4.29
 1 -13 -2 41.45 3.7
 1 -13 -1 46.85 4.36
 1 -13 -1 47.74 4.74
 1 -13 -1 45.62 4.75
 1 -13 -1 43.91 3.88
 1 -13 0 23.94 4.17
 1 -13 0 31.8 4.21
 1 -13 0 26.05 4.14
 1 -13 0 33.04 3.62
 1 -13 1 123.37 8.7
 1 -13 1 115.34 8.48
 1 -13 1 126.81 8.21
 1 -13 2 63.39 5.71
 1 -13 2 53.67 5.71
 1 -13 2 69.15 5.24
 1 -13 2 63.02 5.98
 -1 13 -3 37.39 9.41
 1 -13 3 30 4.44
 -1 13 -4 162.65 18.22
 1 -13 4 154.31 11.28
 -1 13 -5 86.02 13.92
 1 -13 5 126.99 10.97
 -1 13 -6 19.18 8.5
 1 -13 6 12.46 4.55
 -1 13 -7 67.91 11.6
 1 -13 7 62.09 7.91
 1 -13 8 83.06 7.34
 1 -13 8 125.22 8.64
 1 -13 9 13.33 3.23
 -1 13 -10 72.67 5.7
 1 -13 10 45.95 4.7
 -1 13 -11 54.76 4.9
 -1 13 -11 68.57 5.56
 -1 13 -12 36.63 3.81
 -1 13 -12 47.33 4.3
 -1 13 -13 83.05 5.82
 -1 13 -13 90.92 6.06
 -1 13 -14 32.19 2.93
 1 -12 -5 3.39 2.01
 1 -12 -4 3.68 2.01
 1 -12 -4 2.6 2.42
 1 -12 -3 2.86 2.07
 1 -12 -3 3.37 2.46
 1 -12 -3 0.65 2.88
 1 -12 -2 22.57 3.47
 1 -12 -2 16.88 3.67
 1 -12 -2 25.84 4.4
 1 -12 -2 13.69 2.86
 1 -12 -2 21.23 3.93
 1 -12 -1 0.73 2.37
 1 -12 -1 0.15 3.57
 1 -12 -1 0.4 2.17
 1 -12 -1 0.67 3.24
 1 -12 -1 2.75 3.46
 1 -12 0 32.18 6.09
 1 -12 0 25.69 6.4
 -1 12 0 25.19 8.38
 1 -12 1 21.55 4.15
 -1 12 -1 16.76 7.37
 1 -12 1 27.38 4.37
 1 -12 1 27.5 5.46
 1 -12 1 24.54 3.3
 1 -12 1 20.09 5.85
 1 -12 2 29.87 5.62
 1 -12 2 36.89 4.44
 -1 12 -2 18.51 8.07
 1 -12 2 26.87 4.71
 1 -12 2 20.73 4.22
 1 -12 2 19.07 3.14
 1 -12 3 0.47 3.49
 1 -12 3 3.33 4.01
 1 -12 3 3.88 2.43
 1 -12 3 2.59 2.92
 1 -12 3 0.35 3.17
 1 -12 4 150.73 9.85
 1 -12 4 131.33 9.78
 1 -12 4 148.65 12.73
 1 -12 4 145.75 11.27
 1 -12 5 0.16 2.79
 1 -12 5 5.86 4.02
 1 -12 5 0.17 3.26
 1 -12 5 2.76 4.82
 1 -12 6 60.86 7.04
 1 -12 6 55.72 7.69
 1 -12 6 47.7 5.05
 1 -12 7 9.34 4.42
 -1 12 -7 18.1 7.09
 1 -12 7 9.72 3.42
 -1 12 -8 -3.6 7.7
 1 -12 8 -1.35 3.77
 -1 12 -8 -0.55 7.58
 1 -12 8 -0.35 2.94
 -1 12 -9 14.14 7.46
 -1 12 -9 26.01 8.77
 -1 12 -10 79.93 10.69
 1 -12 10 37.68 4.57
 -1 12 -11 3.94 3.03
 -1 12 -12 0.24 2.91
 -1 12 -12 2.29 2.79
 -1 12 -13 6.28 2.77
 -1 12 -13 0.62 2.38
 -1 12 -14 2.26 2.16
 -1 12 -14 -0.26 1.81
 -1 12 -15 2.42 1.64
 1 -11 -7 2.79 1.94
 1 -11 -6 1.13 2.21
 1 -11 -6 -1.05 1.56
 1 -11 -5 1.12 2.64
 1 -11 -5 -0.9 1.9
 1 -11 -5 1.58 2.14
 1 -11 -4 1.64 2.97
 1 -11 -4 1.47 2.65
 1 -11 -4 0.14 2.27
 1 -11 -3 19.33 3.52
 1 -11 -3 12.17 2.95
 1 -11 -3 28.8 4.83
 1 -11 -3 27.24 4.2
 1 -11 -3 19.87 3.97
 1 -11 -2 2.2 3.59
 -1 11 1 7.61 6.35
 1 -11 -1 2.28 2.39
 1 -11 -1 1.57 2.31
 1 -11 -1 0.97 3.65
 1 -11 -1 3.39 3.39
 1 -11 -1 1.57 4.34
 1 -11 -1 1.16 4.25
 1 -11 0 2.85 3.14
 -1 11 0 -1.4 6.49
 1 -11 0 1.91 2.39
 1 -11 0 0.49 3.75
 1 -11 0 2.02 2.28
 1 -11 0 0.6 4.2
 1 -11 0 0.96 3.61
 1 -11 1 -0.96 3.69
 1 -11 1 -0.41 3.61
 1 -11 1 0.18 3.55
 1 -11 1 5.03 3.31
 1 -11 1 0.5 3.69
 1 -11 1 0.6 4.41
 1 -11 1 1.53 2.22
 1 -11 2 25.28 3.26
 1 -11 2 24.54 4.22
 1 -11 2 25.26 4.88
 1 -11 2 23.55 5.19
 1 -11 2 25.01 3.94
 1 -11 2 17.11 4.45
 1 -11 3 3.47 4.37
 1 -11 3 3.77 4.13
 1 -11 3 2.2 2.94
 1 -11 3 5.08 3.69
 1 -11 4 2.69 4.49
 1 -11 4 3.84 4.17
 1 -11 4 5.59 2.89
 1 -11 4 4.22 3.69
 1 -11 5 113.84 9.69
 -1 11 -5 112.77 11.22
 1 -11 5 111.51 7.94
 1 -11 5 97.18 8.39
 1 -11 6 15.38 5.07
 -1 11 -6 10.84 6.69
 1 -11 6 10.89 3.17
 1 -11 7 3.82 4.18
 -1 11 -7 6.53 8.03
 1 -11 7 7.21 3.18
 1 -11 7 5.48 2.84
 -1 11 -8 5.25 7.43
 1 -11 8 2.26 3.78
 1 -11 8 2.36 3.16
 -1 11 -9 6.99 7.74
 1 -11 9 7.22 4
 1 -11 9 8.41 3.75
 -1 11 -10 85.56 10.91
 1 -11 10 60.42 6.42
 -1 11 -11 6.99 7.15
 1 -11 12 1.2 3.19
 -1 11 -12 0.87 2.97
 -1 11 -13 2.79 2.61
 -1 11 -14 0.2 2.09
 -1 11 -14 1.34 2.67
 -1 11 -15 8.3 2.41
 1 -10 -8 45.98 3.94
 1 -10 -8 41.55 3.27
 1 -10 -7 56.29 4.71
 1 -10 -7 60.21 4.45
 1 -10 -6 123.25 7.96
 1 -10 -6 112.85 8.15
 1 -10 -5 54.6 5.24
 1 -10 -5 57.35 5.21
 1 -10 -4 103.28 11.05
 -1 10 4 93.27 13.01
 1 -10 -3 496.48 27.84
 1 -10 -3 473.51 27.57
 1 -10 -3 403.92 31.27
 1 -10 -3 536.54 28.32
 1 -10 -3 503.49 27.91
 1 -10 -3 470.89 27.58
 1 -10 -2 275.51 16.52
 1 -10 -2 295.19 16.25
 1 -10 -2 247.88 19.46
 1 -10 -2 266.28 15.74
 1 -10 -2 246.42 15.63
 -1 10 2 228.89 21.04
 1 -10 -2 198.23 18.82
 1 -10 -1 166.8 15.68
 1 -10 -1 183.49 12.95
 1 -10 -1 200.16 12.83
 1 -10 -1 201.83 15.63
 1 -10 -1 196.22 11.86
 1 -10 -1 170.2 12.2
 1 -10 -1 193.69 12.01
 1 -10 0 251.66 14.74
 1 -10 0 249.32 16.06
 1 -10 0 227.91 15.36
 1 -10 0 285.68 15.66
 1 -10 0 236.43 18.07
 1 -10 0 245.82 15.61
 1 -10 0 212.14 18.85
 1 -10 1 163.57 13.64
 1 -10 1 162.89 11.61
 1 -10 1 176.11 12.21
 1 -10 1 127.34 13.98
 1 -10 1 208.52 11.56
 1 -10 1 161.69 10.53
 1 -10 2 762.31 42.81
 1 -10 2 825.06 42.19
 1 -10 2 742.18 43.12
 1 -10 2 775.06 45.27
 1 -10 2 655.2 45.43
 1 -10 3 1103.56 55.47
 1 -10 3 1067.83 55.3
 1 -10 3 1017.01 58.73
 1 -10 3 1020.33 56.49
 1 -10 4 398.5 22.94
 -1 10 -4 441.67 26.2
 1 -10 4 347.8 23.81
 1 -10 4 452.74 23.31
 1 -10 4 384.44 24.4
 1 -10 5 43.89 4.45
 -1 10 -5 47.79 8.11
 1 -10 5 40.89 4.89
 1 -10 5 52.55 6.4
 1 -10 6 46.19 4.88
 1 -10 6 66.21 6.77
 -1 10 -6 63.63 9.91
 1 -10 6 63.2 5.24
 1 -10 7 383.78 23.12
 -1 10 -7 399.84 27.55
 1 -10 7 383.39 22.35
 1 -10 8 273.91 17.67
 -1 10 -8 325.31 22.76
 1 -10 8 280.7 17.37
 1 -10 9 322.56 20.17
 1 -10 9 323.17 20.1
 1 -10 10 207.08 13.8
 -1 10 -10 221.83 18.24
 1 -10 11 47.66 5.64
 -1 10 -11 68.36 10.3
 -1 10 -12 203.39 16.86
 -1 10 -12 174.73 11.95
 1 -10 13 199.93 12.36
 -1 10 -13 182.63 11.91
 -1 10 -14 88.2 6.17
 -1 10 -15 131.21 8.41
 -1 10 -16 45.99 3.54
 1 -9 -9 245.3 13.77
 1 -9 -8 216.07 12.36
 1 -9 -8 202.04 12.32
 1 -9 -7 305.3 17.47
 1 -9 -7 288.47 17.05
 1 -9 -6 539.92 29.55
 1 -9 -6 509.79 29.07
 1 -9 -5 449.53 27.04
 1 -9 -5 496.76 27.53
 1 -9 -5 427.44 31.47
 -1 9 5 562.37 34.91
 1 -9 -5 509.76 27.98
 1 -9 -4 452.96 25.51
 1 -9 -4 414.7 25.23
 1 -9 -4 455.59 25.65
 1 -9 -4 517.77 26.24
 1 -9 -4 399.09 29.53
 1 -9 -4 464.97 25.86
 1 -9 -4 432.52 25.11
 1 -9 -4 417.17 24.98
 1 -9 -3 602.02 34.66
 1 -9 -3 667.18 35.48
 1 -9 -3 663.55 34.97
 1 -9 -3 669.61 35.04
 1 -9 -3 528.75 38.53
 1 -9 -3 634.43 34.82
 1 -9 -3 577.18 34.42
 1 -9 -3 599.92 39.14
 1 -9 -2 596.32 36.79
 1 -9 -2 582.93 32.75
 1 -9 -2 564.91 32.67
 1 -9 -2 651.09 33.56
 1 -9 -2 563.79 32.48
 1 -9 -2 627.94 33.77
 1 -9 -2 599.6 32.65
 1 -9 -2 474.6 36.2
 1 -9 -1 633.44 35.01
 1 -9 -1 673.98 35.61
 1 -9 -1 673.14 35.86
 1 -9 -1 620.52 38.65
 1 -9 -1 625.54 36.17
 1 -9 -1 552.99 39.05
 1 -9 -1 620.67 35.49
 1 -9 0 873.62 56.46
 1 -9 0 923.85 52.66
 1 -9 0 941.14 55.6
 1 -9 0 1032.96 52.56
 1 -9 0 945.24 51.99
 1 -9 0 1027.4 53.47
 1 -9 1 593.41 35.99
 1 -9 1 609.63 34.13
 1 -9 1 494.24 36.47
 1 -9 1 625.42 33.14
 1 -9 2 804.62 41.09
 1 -9 2 699.17 43.55
 1 -9 2 730.84 42.07
 1 -9 2 652.56 44.09
 1 -9 2 760.81 40.84
 1 -9 3 1292.37 66.36
 1 -9 3 1294.04 66.14
 1 -9 4 760.47 40.01
 1 -9 4 693.21 41.04
 -1 9 -5 1156.61 61.19
 1 -9 5 1044.35 56.77
 1 -9 5 1088.02 56.79
 1 -9 5 1000.68 57.49
 -1 9 -6 1127.08 63.26
 1 -9 6 1187.2 58.69
 1 -9 6 1008.26 58.19
 1 -9 7 768.17 43.21
 -1 9 -7 877.03 47.94
 1 -9 7 760.11 42.79
 1 -9 8 791.32 43.95
 1 -9 8 754 43.7
 1 -9 9 523.87 31.12
 -1 9 -9 511.09 30.73
 1 -9 9 598.78 31.4
 -1 9 -9 644.56 36.39
 1 -9 10 474.56 27.9
 -1 9 -10 520.48 32.9
 1 -9 11 482.78 27.9
 -1 9 -11 492.93 32.78
 -1 9 -12 429.15 29.97
 1 -9 13 290.11 16.27
 -1 9 -13 242.06 15.41
 -1 9 -14 222.54 13.65
 1 -9 14 278.03 14.86
 -1 9 -15 123.22 8.05
 -1 9 -15 204.64 9.56
 -1 9 -16 73.56 5.08
 1 -8 -10 33.65 3.04
 1 -8 -9 39.43 4.63
 1 -8 -9 35.51 3.76
 1 -8 -8 162.53 10.06
 1 -8 -8 137.81 9.99
 1 -8 -8 160.76 9.55
 1 -8 -7 198.77 12.43
 1 -8 -7 192.15 12.59
 1 -8 -7 203.5 12.13
 1 -8 -6 505.87 27.95
 1 -8 -6 496.08 28.02
 -1 8 6 509.84 33.82
 1 -8 -6 507.54 28.43
 1 -8 -6 440.23 32.36
 1 -8 -5 231.33 14.86
 1 -8 -5 258.06 15.18
 1 -8 -5 243.76 15.29
 1 -8 -5 270.47 15.75
 1 -8 -5 273.67 15.96
 1 -8 -5 222.77 19.13
 1 -8 -5 276.34 15.64
 1 -8 -5 241.55 15.79
 1 -8 -4 148.94 10.5
 1 -8 -4 172.24 10.97
 1 -8 -4 172.65 10.79
 1 -8 -4 163.01 11.08
 1 -8 -4 147.58 10.1
 1 -8 -4 142.32 13.78
 1 -8 -4 144.43 10.12
 1 -8 -4 159.08 10.54
 1 -8 -3 258.59 20.78
 1 -8 -3 296.38 17.53
 1 -8 -3 330.05 18.54
 1 -8 -3 299.22 17.46
 1 -8 -3 306.87 18.08
 1 -8 -3 289.11 17.05
 1 -8 -3 302.19 17.55
 1 -8 -3 249.7 20.73
 1 -8 -3 278.87 17.17
 1 -8 -2 112.09 12.11
 1 -8 -2 153.03 10.32
 1 -8 -2 148.28 9.18
 1 -8 -2 132.1 9.38
 1 -8 -2 158.49 10.11
 1 -8 -2 144.89 12.69
 1 -8 -2 158.61 9.57
 1 -8 -2 143.33 9.44
 1 -8 -2 151.82 10.45
 1 -8 -1 803.57 42.61
 1 -8 -1 814.95 45.12
 1 -8 -1 661.55 41.27
 1 -8 -1 877.55 42.38
 1 -8 -1 821.82 41.75
 1 -8 -1 764.83 41.33
 1 -8 -1 747.84 41.74
 1 -8 -1 727.69 41.26
 1 -8 0 773.55 39.35
 1 -8 0 737.17 40.23
 1 -8 0 755.24 39.97
 1 -8 0 668.31 39.03
 1 -8 0 669.07 38.85
 1 -8 0 692.44 41.95
 1 -8 0 767.4 39.51
 1 -8 1 152.68 9.53
 1 -8 1 150.73 9.51
 1 -8 1 145.33 10.51
 1 -8 1 146.53 10.15
 1 -8 1 149.47 11.8
 1 -8 1 150.73 9.62
 1 -8 2 768.56 41.94
 1 -8 2 756.71 41.92
 1 -8 2 837.43 42.81
 1 -8 2 754.55 43.19
 1 -8 3 504.37 26.82
 1 -8 3 536.46 27.51
 1 -8 4 266.74 14.4
 1 -8 4 253.11 14.4
 1 -8 5 1120.5 53.58
 1 -8 5 909.88 53.88
 -1 8 -5 940.6 57.19
 1 -8 5 968.07 53.23
 1 -8 6 546.52 30.56
 -1 8 -6 563.45 34.73
 1 -8 7 204.06 13.74
 -1 8 -7 230.26 13.37
 1 -8 8 479.83 28.06
 1 -8 8 502.92 28.04
 -1 8 -8 480.09 27.59
 -1 8 -8 553.43 32.46
 1 -8 9 248.95 15.21
 -1 8 -9 231.4 14.91
 -1 8 -9 277.52 19.89
 1 -8 10 308.41 18.69
 -1 8 -10 313.82 18.6
 -1 8 -10 303.86 23.01
 1 -8 11 373.08 22.81
 -1 8 -11 425.47 28.31
 -1 8 -11 395 22.75
 1 -8 12 137.86 9.7
 -1 8 -12 141.81 9.6
 -1 8 -12 115.69 9.07
 -1 8 -12 145.73 14.76
 1 -8 13 168.17 11.43
 1 -8 14 92.23 7.16
 -1 8 -15 85.35 6.24
 -1 8 -15 80.29 5.37
 -1 8 -16 121.11 7.5
 1 -7 -11 1.78 1.51
 1 -7 -10 2.03 1.92
 1 -7 -10 3.44 1.74
 1 -7 -10 0.64 2.09
 1 -7 -9 -0.52 2.46
 1 -7 -9 -1.27 1.93
 1 -7 -9 4.29 3.85
 1 -7 -8 5.77 2.34
 1 -7 -8 12.35 3.88
 1 -7 -8 4.22 2.58
 1 -7 -8 7.01 3.03
 1 -7 -7 -0.14 2.32
 1 -7 -7 2.3 3.53
 -1 7 7 5.76 4.38
 1 -7 -7 2.31 4.34
 1 -7 -7 -0.73 2.81
 1 -7 -7 3.88 2.42
 1 -7 -6 16.09 4.22
 1 -7 -6 16.69 3.16
 1 -7 -6 17.53 3.28
 1 -7 -6 14.98 4.02
 -1 7 6 16.8 7
 1 -7 -6 21.18 5.93
 1 -7 -6 18.16 3.27
 1 -7 -6 16.16 3.45
 1 -7 -6 14.49 4.56
 1 -7 -5 22.77 3.65
 1 -7 -5 26.83 3.66
 1 -7 -5 30.36 4.54
 1 -7 -5 34.64 4.01
 1 -7 -5 27.18 3.5
 1 -7 -5 25.31 4.5
 1 -7 -5 25.15 4.31
 1 -7 -5 26.79 4.71
 1 -7 -5 13.42 5.16
 1 -7 -4 105.33 11.2
 1 -7 -4 119.93 8.46
 1 -7 -4 133.33 8.7
 1 -7 -4 110.15 11.73
 1 -7 -4 113.55 7.94
 1 -7 -4 143.1 9.42
 1 -7 -4 111.43 8.25
 1 -7 -4 110.85 8.01
 1 -7 -4 112.64 8.8
 1 -7 -4 109.78 8.29
 1 -7 -3 4.54 2.45
 1 -7 -3 -0.51 3.43
 1 -7 -3 -0.84 2.74
 1 -7 -3 2.75 3.71
 1 -7 -3 1.15 2.05
 1 -7 -3 -0.67 2.25
 1 -7 -3 1.67 2.25
 1 -7 -3 1.06 2.27
 1 -7 -3 2.46 2.54
 1 -7 -3 1.91 4.12
 1 -7 -2 2.47 2.05
 1 -7 -2 1.98 3.69
 1 -7 -2 4.1 1.87
 1 -7 -2 2.49 2.21
 1 -7 -2 4.45 2.44
 1 -7 -2 5.63 2.56
 1 -7 -2 3.59 2.42
 1 -7 -2 2.37 2.99
 1 -7 -1 198.57 11.68
 1 -7 -1 210.96 14.61
 1 -7 -1 221.83 12.96
 1 -7 -1 212.11 11.99
 1 -7 -1 180.17 11.73
 1 -7 -1 216.68 12.55
 1 -7 -1 218.12 12.3
 1 -7 -1 178.48 11.33
 1 -7 -1 186.64 11.61
 1 -7 0 9.48 2.52
 1 -7 0 5.7 2.96
 1 -7 0 12.3 3.1
 1 -7 0 9.06 2.65
 1 -7 0 6.91 2.39
 1 -7 1 105.35 7.43
 1 -7 1 112.47 7.54
 1 -7 1 128.69 8.35
 -1 7 -1 112.32 9.09
 1 -7 1 140.36 8.84
 -1 7 -2 335.42 23.05
 1 -7 2 368.92 21.11
 -1 7 -3 81.05 8.84
 -1 7 -3 56.14 5.52
 -1 7 -4 12.03 7.12
 -1 7 -4 4.29 3.92
 -1 7 -5 111.07 9.34
 -1 7 -6 13.24 2.9
 -1 7 -6 15.01 7.26
 -1 7 -6 9.28 4.47
 -1 7 -7 9.25 3.13
 -1 7 -7 12.25 6.83
 1 -7 8 31.49 4.3
 -1 7 -8 38.2 4.37
 1 -7 8 28.7 7.37
 -1 7 -8 36.4 7.89
 -1 7 -9 19.26 3.84
 1 -7 9 31.77 8.27
 -1 7 -9 21.05 7.62
 1 -7 9 20.31 3.79
 -1 7 -10 2.48 3.41
 -1 7 -10 8.58 7.19
 1 -7 10 -1.16 8.26
 1 -7 10 3.56 3.17
 -1 7 -11 129.85 9.3
 -1 7 -11 145.06 14.42
 1 -7 11 111.36 14.77
 1 -7 11 127.69 9.39
 -1 7 -12 124.15 9.35
 1 -7 12 116.37 14.75
 -1 7 -12 130.13 13.96
 1 -7 12 135.13 9.51
 1 -7 13 -1.74 8.32
 -1 7 -13 -3.46 7.5
 -1 7 -14 0.69 1.77
 1 -7 14 1.56 2.74
 -1 7 -15 6.3 2.74
 -1 7 -15 1.06 1.55
 -1 7 -16 -0.19 1
 -1 7 -16 1.22 1.98
 1 -6 -12 -0.31 1.41
 1 -6 -11 7.64 1.95
 1 -6 -11 7.54 2.36
 1 -6 -11 5.65 2.19
 1 -6 -10 -0.74 2.01
 1 -6 -10 -2.53 4.85
 1 -6 -10 1.49 2.54
 1 -6 -9 1.35 3.81
 1 -6 -9 3.07 2.67
 1 -6 -9 2.48 2.26
 1 -6 -9 -1.35 2.89
 1 -6 -8 1.31 3.7
 1 -6 -8 0.17 2.55
 1 -6 -8 1.66 3.4
 1 -6 -8 0.92 2.83
 1 -6 -8 2.06 2.33
 1 -6 -7 14.14 2.92
 1 -6 -7 10.65 2.54
 -1 6 7 13.44 5.55
 1 -6 -7 14.73 3.02
 1 -6 -7 13.57 3.96
 1 -6 -7 9.62 4.4
 1 -6 -7 14.66 3.48
 1 -6 -7 14.32 3.04
 1 -6 -6 136.54 12.46
 -1 6 6 143.74 14.56
 1 -6 -6 160.96 10.18
 1 -6 -6 138.33 9.53
 1 -6 -6 144.52 9.73
 1 -6 -6 167.22 10.28
 1 -6 -6 154.58 9.79
 1 -6 -6 135.79 10.32
 1 -6 -6 155.56 10.12
 1 -6 -6 148.7 10.31
 1 -6 -6 132.01 13.14
 1 -6 -6 143.45 9.72
 1 -6 -5 -2.02 2.78
 1 -6 -5 1.89 2.09
 1 -6 -5 1.33 3.94
 1 -6 -5 2.09 2.47
 1 -6 -5 -0.5 3.64
 1 -6 -5 3.84 3.53
 1 -6 -5 0.2 3.07
 1 -6 -5 1.41 2.84
 1 -6 -5 0.14 2.36
 1 -6 -5 -1.52 3.1
 1 -6 -5 4.41 3.4
 1 -6 -4 5.8 2.86
 1 -6 -4 4.36 3.4
 1 -6 -4 3.17 2.48
 1 -6 -4 6.29 2.59
 1 -6 -4 1.36 3.37
 1 -6 -4 2.98 2.74
 1 -6 -4 4.44 3.32
 1 -6 -4 3.32 2.22
 1 -6 -4 2.44 2.13
 1 -6 -4 5.02 1.95
 1 -6 -4 1.89 2.29
 1 -6 -4 0.42 4.27
 1 -6 -4 0.94 4.32
 1 -6 -3 5.81 3.06
 1 -6 -3 3.76 4.09
 1 -6 -3 4.51 2.16
 1 -6 -3 4.04 1.98
 1 -6 -3 5.05 2.88
 1 -6 -3 3.91 1.79
 1 -6 -3 4.78 2.2
 1 -6 -3 6.22 3.57
 1 -6 -3 2.94 2.11
 1 -6 -3 2.73 2.28
 1 -6 -2 57.16 4.69
 1 -6 -2 55.22 5.16
 1 -6 -2 41.53 3.68
 1 -6 -2 53.21 4.36
 1 -6 -2 53.14 4.05
 1 -6 -1 114.2 7.48
 1 -6 -1 129.52 8.63
 1 -6 -1 124.85 7.94
 1 -6 -1 129.42 10.15
 1 -6 0 48.67 5.88
 -1 6 -1 11.06 2.42
 -1 6 -2 79.86 6.21
 -1 6 -3 59.16 6.24
 1 -6 3 67.2 5.45
 -1 6 -4 358.09 21.66
 -1 6 -5 39.07 6.23
 -1 6 -6 55.96 7.15
 1 -6 6 59.79 5.33
 -1 6 -7 243.22 17.18
 -1 6 -7 222.51 13.06
 1 -6 7 207.55 13.65
 1 -6 8 1.17 5.98
 -1 6 -8 9.01 6.39
 -1 6 -8 5.96 3
 1 -6 8 6.01 3.22
 1 -6 9 -0.97 7.03
 -1 6 -9 8.53 7.01
 -1 6 -9 2.37 3.02
 1 -6 9 1.46 2.84
 -1 6 -10 2.5 3.22
 -1 6 -10 3.1 7.33
 1 -6 10 17.17 8.66
 1 -6 10 2.41 3.3
 -1 6 -11 83.44 7.23
 1 -6 11 88.98 12.83
 -1 6 -11 83.09 11.38
 1 -6 11 96.92 7.51
 -1 6 -12 -0.88 3.62
 1 -6 12 1.32 3.28
 1 -6 12 -0.61 8.81
 -1 6 -12 1.55 6.71
 1 -6 13 9.14 8.42
 1 -6 14 4.52 2.55
 -1 6 -14 3.38 1.99
 -1 6 -15 0.66 1.66
 -1 6 -15 -0.59 2.49
 -1 6 -16 21.39 2.06
 1 -5 -12 58.17 4.91
 1 -5 -12 69.17 5.03
 1 -5 -11 143.94 8.27
 1 -5 -11 119.3 7.89
 1 -5 -11 124.86 8.64
 1 -5 -10 131.82 8.42
 1 -5 -10 120.49 8.2
 1 -5 -10 138.96 9.74
 1 -5 -10 129.59 9.13
 -1 5 9 37.24 8.17
 1 -5 -9 37.47 5.1
 1 -5 -9 31.29 3.73
 1 -5 -9 31.25 3.54
 1 -5 -9 36.9 3.83
 1 -5 -9 36.35 4.41
 1 -5 -9 33.11 4.42
 1 -5 -8 394.07 22.11
 1 -5 -8 395.18 22.01
 1 -5 -8 369.43 21.95
 1 -5 -8 346.61 26.16
 1 -5 -8 375.61 21.91
 1 -5 -8 394.3 22.28
 1 -5 -8 401.5 22.47
 1 -5 -8 390.37 22.58
 1 -5 -7 450.61 25.02
 1 -5 -7 397.76 28.72
 1 -5 -7 435.55 24.53
 1 -5 -7 463.52 25.01
 1 -5 -7 438.78 24.84
 1 -5 -7 438.77 24.86
 1 -5 -7 413.68 24.69
 1 -5 -7 454.37 25
 1 -5 -7 395.4 27.65
 -1 5 7 460.27 29.15
 1 -5 -7 457.85 25.28
 1 -5 -6 111.13 8.3
 1 -5 -6 118.35 7.8
 1 -5 -6 106.47 10.62
 1 -5 -6 122.5 10.88
 -1 5 6 110.09 11.66
 1 -5 -6 118.31 8.19
 1 -5 -6 110.72 7.58
 1 -5 -6 121.9 7.98
 1 -5 -6 117.04 7.91
 1 -5 -6 106.82 7.82
 1 -5 -6 100.78 7.91
 1 -5 -6 113.12 8.27
 1 -5 -6 109.11 7.98
 1 -5 -5 530.45 30.37
 1 -5 -5 523.57 29.93
 1 -5 -5 659.24 31.18
 1 -5 -5 553.39 30.18
 1 -5 -5 505.34 30.04
 1 -5 -5 514.01 33.26
 1 -5 -5 516.33 30.13
 1 -5 -5 508.27 33.29
 1 -5 -5 575.12 30.33
 1 -5 -5 561.15 30.23
 1 -5 -5 540.25 30.44
 1 -5 -5 553.59 30.25
 1 -5 -4 276.69 15.8
 1 -5 -4 259.99 15.62
 1 -5 -4 270.57 15.63
 1 -5 -4 296.23 15.85
 1 -5 -4 281.44 15.55
 1 -5 -4 283.81 15.93
 1 -5 -4 262.49 18.9
 1 -5 -4 328.6 16.89
 1 -5 -4 269.72 15.62
 1 -5 -4 288.38 16.24
 1 -5 -4 258.16 15.67
 1 -5 -4 244.76 18.31
 1 -5 -4 238.47 15.7
 1 -5 -4 260.32 15.74
 1 -5 -4 258.9 18.71
 1 -5 -3 196.11 11.34
 1 -5 -3 183.93 11.19
 1 -5 -3 218.76 12.45
 1 -5 -3 188.31 11.22
 1 -5 -2 727.09 41.92
 1 -5 -2 746.04 41.94
 1 -5 -1 5.97 3.39
 1 -5 -1 7.77 3.49
 -1 5 1 5.33 3.02
 1 -5 1 2100.64 99.36
 -1 5 -1 1720.11 92.58
 1 -5 2 253.57 20.56
 -1 5 -2 274.7 15.55
 -1 5 -3 99.91 7.61
 1 -5 3 110 6.96
 -1 5 -4 1118.36 65.01
 1 -5 4 1289.92 65.2
 -1 5 -5 178.4 14.1
 1 -5 5 244.97 14.59
 -1 5 -6 33.05 6.35
 1 -5 6 34.83 6.41
 1 -5 7 674.9 37.17
 1 -5 8 133.81 9.32
 -1 5 -8 135.32 12.82
 1 -5 8 145.92 13.04
 -1 5 -8 145.54 12.01
 -1 5 -9 106.71 8.5
 1 -5 9 132.48 8.91
 1 -5 9 100.74 12.96
 -1 5 -9 133.5 12.93
 -1 5 -9 145.37 8.62
 1 -5 10 152.88 10.95
 -1 5 -10 172.93 10.91
 1 -5 10 198.66 17.29
 -1 5 -10 188.62 15.67
 1 -5 11 6.01 8.39
 -1 5 -11 5.42 6.77
 -1 5 -11 3.12 3.63
 1 -5 11 4.68 3.33
 1 -5 12 32.72 9.67
 -1 5 -12 25.05 4.73
 1 -5 12 25.62 4.08
 1 -5 13 86.48 11.87
 -1 5 -14 55.92 4.68
 -1 5 -15 11.92 2.29
 -1 5 -15 13.8 2.7
 -1 5 -15 17.81 2.01
 -1 5 -16 1.45 1.16
 1 -4 -13 187.32 10.37
 1 -4 -13 154.17 9.96
 1 -4 -12 249.35 14.25
 1 -4 -12 266.08 14.12
 1 -4 -12 233.96 14.44
 1 -4 -12 227.62 13.82
 1 -4 -11 515.18 26.22
 1 -4 -11 426.68 25.89
 1 -4 -11 480.77 26.76
 1 -4 -10 256.94 15.38
 -1 4 10 284.12 20.9
 1 -4 -9 112.89 8.2
 1 -4 -9 97.06 7.15
 1 -4 -9 96.33 7.12
 1 -4 -9 101.92 7.86
 1 -4 -9 94.07 7.15
 1 -4 -9 112.94 7.98
 1 -4 -8 575.07 31.06
 1 -4 -8 504.63 33.57
 1 -4 -8 529.18 30.6
 1 -4 -8 558.02 30.83
 1 -4 -8 566.32 30.68
 1 -4 -8 565.85 31.14
 1 -4 -8 546.82 30.33
 1 -4 -8 502.59 34.44
 1 -4 -8 565.46 30.73
 1 -4 -7 829.45 44.56
 1 -4 -7 774.6 48.06
 1 -4 -7 778.92 44.11
 1 -4 -7 816.89 44.44
 1 -4 -7 828.01 44.49
 1 -4 -7 888.95 44.85
 1 -4 -7 796.28 44.38
 1 -4 -7 804.73 44.47
 -1 4 7 825.16 48.01
 1 -4 -7 785.4 47.51
 1 -4 -7 844.23 44.57
 1 -4 -6 868.58 44.92
 1 -4 -6 827.32 45.2
 1 -4 -6 788.6 48.07
 -1 4 6 668.94 48.22
 1 -4 -6 802.34 47.97
 1 -4 -6 829.86 44.71
 1 -4 -6 886.7 44.97
 1 -4 -6 843.47 44.98
 1 -4 -6 875.98 45.11
 1 -4 -6 863.07 44.93
 1 -4 -6 837.22 45
 1 -4 -6 729.92 44.67
 1 -4 -6 828.23 45.09
 1 -4 -6 828.71 44.99
 1 -4 -5 1364.81 74.81
 1 -4 -5 1276.46 74.92
 1 -4 -5 1456.98 75.02
 1 -4 -5 1402.65 75.02
 1 -4 -5 1310.7 74.84
 1 -4 -5 1421.8 75.23
 1 -4 -5 1487.97 75.09
 1 -4 -5 1425.86 75.03
 1 -4 -5 1377.29 75.12
 1 -4 -5 1339.84 77.79
 1 -4 -5 1713.23 75.88
 1 -4 -4 820.73 44.08
 1 -4 -4 835.09 44.16
 1 -4 -4 823.96 44.17
 1 -4 -4 790.6 46.83
 1 -4 -4 841.98 44.2
 1 -4 -4 877.15 44.28
 1 -4 -4 742.71 44.15
 1 -4 -3 559.08 33.34
 1 -4 -3 592.83 33.6
 1 -4 -2 2216.88 118.74
 1 -4 -2 2221.61 118.8
 1 -4 -1 2955.76 152.43
 1 -4 -1 2829.7 150.22
 1 -4 -1 2761.2 149.99
 1 -4 0 2038.22 104.97
 1 -4 0 1859.56 101.83
 1 -4 1 1743.05 96.35
 1 -4 2 1073.39 61.98
 -1 4 -2 1049.05 57.76
 1 -4 2 1124.71 57.95
 1 -4 3 885.59 49.46
 1 -4 3 976.19 53.3
 -1 4 -3 895.38 49.45
 1 -4 3 931.5 48.66
 1 -4 4 162.59 10.93
 1 -4 4 152.93 13.5
 -1 4 -4 166.82 11.09
 1 -4 5 606.17 32.56
 1 -4 5 578.99 33.03
 -1 4 -5 521.07 32.75
 1 -4 6 1443.07 74.92
 1 -4 6 1432.32 75.65
 -1 4 -6 1227.83 74.97
 1 -4 7 655.02 38.77
 1 -4 8 552.28 32.15
 -1 4 -8 565.21 32.07
 -1 4 -8 614.87 35.75
 1 -4 8 629.31 36.44
 -1 4 -8 650.98 35.73
 1 -4 8 626.1 36.88
 1 -4 9 404.19 24.35
 -1 4 -9 439.41 24.51
 1 -4 9 469.71 29.65
 -1 4 -9 455.52 28.22
 1 -4 9 448.96 29.43
 -1 4 -10 323.72 18.66
 -1 4 -10 313.33 18.41
 -1 4 -10 320.31 22.12
 1 -4 10 358.88 24.49
 1 -4 10 293.71 18.4
 1 -4 11 587.98 33.07
 -1 4 -11 623.81 33.2
 -1 4 -11 542.6 33.07
 1 -4 12 338.15 20.32
 -1 4 -12 383.21 20.97
 -1 4 -12 329.27 20.6
 1 -4 12 383.32 26.81
 1 -4 13 179.69 17.25
 -1 4 -14 149.58 9.13
 -1 4 -14 143.61 9.31
 -1 4 -15 58.06 4.12
 -1 4 -15 57.67 4.39
 -1 4 -16 50.98 3.55
 1 -3 -14 203.67 11.25
 1 -3 -13 18.59 2.29
 1 -3 -13 19.57 2.72
 1 -3 -13 23.76 2.58
 1 -3 -12 153.96 9.92
 1 -3 -12 175.58 10.09
 1 -3 -12 158.27 10.25
 1 -3 -12 157.21 10.71
 -1 3 11 154.29 15.59
 1 -3 -10 23.87 3.35
 -1 3 10 16.3 8.06
 1 -3 -10 24.51 4.21
 1 -3 -10 25.99 3.38
 1 -3 -10 23.8 5.84
 1 -3 -10 17.66 3.15
 1 -3 -9 685.87 42.97
 -1 3 9 746.08 45.02
 1 -3 -9 750.04 40.36
 1 -3 -9 767.98 40.41
 1 -3 -9 745.36 39.85
 1 -3 -9 727.52 39.98
 1 -3 -9 694.4 39.46
 1 -3 -9 730.79 39.83
 1 -3 -9 710.47 39.8
 1 -3 -8 501.21 27.29
 1 -3 -8 414.15 30.02
 1 -3 -8 508.16 26.96
 1 -3 -8 494.59 27.31
 1 -3 -8 487.35 27
 1 -3 -8 502.13 27.08
 1 -3 -8 446.11 29.75
 1 -3 -8 453.01 26.62
 1 -3 -8 481.81 27
 1 -3 -8 484.54 26.99
 1 -3 -7 66.59 5.35
 1 -3 -7 52.81 7.09
 1 -3 -7 61.75 5.05
 1 -3 -7 64.14 5.34
 1 -3 -7 69.12 5.2
 1 -3 -7 65.75 5.3
 1 -3 -7 68.13 5.63
 -1 3 7 58.23 7.04
 1 -3 -7 75.08 5.4
 1 -3 -7 72.84 5.44
 1 -3 -6 565.58 30.68
 1 -3 -6 555.29 30.92
 1 -3 -6 494.76 33.02
 1 -3 -6 576.76 30.93
 1 -3 -6 557.58 30.85
 1 -3 -6 539.74 30.77
 1 -3 -6 557.47 30.81
 1 -3 -6 563.71 30.59
 1 -3 -6 579.72 30.68
 1 -3 -6 576.05 30.8
 1 -3 -6 575.61 30.72
 -1 3 6 498.58 33.5
 1 -3 -5 225.17 14.28
 1 -3 -5 245.46 14.3
 1 -3 -5 271.42 14.35
 1 -3 -5 231.51 16.4
 1 -3 -5 253.37 14.41
 1 -3 -5 261.52 14.35
 1 -3 -5 239.47 14.39
 1 -3 -4 187.56 13.63
 1 -3 -4 191.58 13.18
 1 -3 -3 627.18 34.92
 1 -3 -3 598.59 35.45
 1 -3 -2 799.5 43.14
 1 -3 -2 756.19 43.05
 1 -3 -2 796.54 44.33
 1 -3 -1 802.62 45.14
 1 -3 -1 819.9 45.27
 1 -3 -1 911.09 47.23
 1 -3 0 35.34 6.24
 1 -3 1 680.13 36.73
 1 -3 2 2607.03 154.51
 1 -3 2 3011.44 151.85
 -1 3 -2 2805.16 152.21
 1 -3 3 173.18 13.01
 -1 3 -3 162.61 10.46
 1 -3 3 159.64 10.86
 1 -3 4 654.31 35.37
 1 -3 4 550.23 37.02
 1 -3 4 688.51 36
 -1 3 -4 636.85 35.76
 1 -3 5 545.51 31.82
 1 -3 5 582.2 31.84
 1 -3 5 582.11 32.34
 -1 3 -5 512.37 32.1
 1 -3 6 47.72 6.5
 1 -3 6 38.56 6.34
 -1 3 -6 31.23 7
 1 -3 6 31.74 6.43
 1 -3 7 371.68 23.88
 1 -3 8 337.92 22.09
 1 -3 8 290.92 17.75
 -1 3 -8 319.97 17.91
 -1 3 -8 321.41 21.3
 1 -3 8 333.81 22.08
 1 -3 9 160.37 10.67
 1 -3 9 172.2 15.03
 -1 3 -9 172.58 10.87
 1 -3 10 104.95 12.85
 -1 3 -10 114.68 8.23
 1 -3 10 123.08 12.8
 -1 3 -10 114.41 8.31
 -1 3 -11 13.48 3.55
 1 -3 11 13.5 8.16
 -1 3 -11 10.66 3.79
 1 -3 11 4.46 6.4
 1 -3 11 7.78 3
 -1 3 -12 128.83 9.17
 -1 3 -12 115.86 9.12
 1 -3 12 148.85 15.27
 -1 3 -13 111.76 7.97
 1 -3 13 98.55 13.03
 -1 3 -13 96.13 7.97
 -1 3 -14 31.53 3.13
 -1 3 -14 28.75 3.26
 -1 3 -15 57.35 4.09
 -1 3 -15 58.81 4.33
 -1 3 -16 3.26 1.06
 1 -2 -14 0.5 1.31
 1 -2 -14 0.34 1.28
 1 -2 -13 12.95 2.33
 1 -2 -13 13.69 3.35
 1 -2 -13 16.56 2.46
 1 -2 -13 15.51 2.79
 1 -2 -13 15.64 2.34
 1 -2 -12 1.33 3.19
 1 -2 -12 1.23 2.08
 1 -2 -12 -2.18 2.26
 1 -2 -12 0.57 2.53
 1 -2 -12 2.91 2.19
 1 -2 -11 9 2.61
 1 -2 -11 -0.62 3.24
 1 -2 -11 1.8 2.32
 -1 2 11 11.49 7.73
 1 -2 -11 2.12 2.5
 1 -2 -10 14.61 6.22
 -1 2 10 19.19 7.68
 1 -2 -10 10.25 4.51
 1 -2 -10 19.63 3.12
 1 -2 -10 22.87 4.12
 1 -2 -10 13.25 2.9
 1 -2 -10 22.42 3.29
 1 -2 -10 17.45 3.12
 1 -2 -9 137.46 9.46
 1 -2 -9 142.13 9.75
 1 -2 -9 154.12 9.79
 -1 2 9 152.15 14.17
 1 -2 -9 153.18 10.38
 1 -2 -9 156.05 10.29
 1 -2 -9 150.36 9.77
 1 -2 -9 159.59 9.75
 1 -2 -9 167 10.31
 1 -2 -8 0.38 2.2
 1 -2 -8 0.59 2.02
 1 -2 -8 2.58 2.4
 1 -2 -8 -1.55 3.33
 1 -2 -8 1.32 1.99
 1 -2 -8 1.43 2.3
 1 -2 -8 0.5 2.08
 1 -2 -8 0.33 2.13
 1 -2 -8 1.91 2.87
 1 -2 -7 34.61 3.42
 1 -2 -7 28.19 3.43
 1 -2 -7 31.96 3.42
 1 -2 -7 29.76 3.4
 1 -2 -7 32.76 3.3
 1 -2 -7 32.91 3.36
 -1 2 7 29.22 4.59
 -1 2 7 30.02 4.91
 1 -2 -7 29.08 3.77
 1 -2 -7 34.3 4.86
 1 -2 -6 3.31 2.01
 1 -2 -6 2.36 1.86
 -1 2 6 1.84 3.38
 1 -2 -6 2.57 1.96
 1 -2 -6 1.13 2.64
 1 -2 -6 0.36 2.18
 1 -2 -6 5.86 2.62
 1 -2 -6 2.83 2.16
 1 -2 -6 -0.1 1.95
 1 -2 -5 527.53 30.66
 1 -2 -4 18.25 4.15
 1 -2 -4 19.77 2.91
 1 -2 -4 18.96 3.69
 1 -2 -3 24.03 2.71
 1 -2 -3 18.78 3.51
 1 -2 -3 29.87 3.97
 1 -2 -3 23.48 4.33
 1 -2 -2 32.64 2.42
 1 -2 -2 27.45 3.31
 1 -2 -2 32.84 4.51
 1 -2 -1 251.58 15.79
 1 -2 0 1117.15 64.01
 1 -2 0 1293.64 64.07
 1 -2 1 132.56 8.96
 1 -2 1 168.22 8.85
 1 -2 2 13.24 4.3
 1 -2 2 10.75 2.77
 -1 2 -2 14.27 3.26
 1 -2 3 12.12 3.26
 1 -2 3 14.23 3.43
 1 -2 3 13.11 4.42
 -1 2 -3 14.98 3.69
 1 -2 4 266.19 15.25
 1 -2 4 233.45 15.72
 -1 2 -4 255.15 15.37
 1 -2 4 226.49 15.25
 1 -2 5 381.18 22.5
 -1 2 -5 371.83 22.9
 1 -2 5 370.16 22.73
 1 -2 6 256.44 16.86
 -1 2 -6 237.33 17.44
 1 -2 6 268.11 17.31
 -1 2 -7 11.86 6.13
 1 -2 7 3.27 4.36
 1 -2 8 99.99 9.73
 1 -2 8 95.15 9.44
 -1 2 -8 80.47 6.04
 1 -2 8 83.62 6.05
 -1 2 -9 75.7 5.89
 1 -2 9 78.45 8.48
 1 -2 9 65.24 9.25
 1 -2 9 78.55 9.7
 1 -2 10 33.01 6.15
 1 -2 10 40.87 8.61
 -1 2 -10 44.96 4.78
 1 -2 10 37.58 8
 -1 2 -10 38.55 4.44
 -1 2 -11 48.17 5.35
 1 -2 11 43.71 9.49
 -1 2 -11 52.43 5.49
 1 -2 11 59.82 9.95
 -1 2 -11 56.88 4.55
 -1 2 -12 76.75 7.29
 -1 2 -12 89.94 6.76
 -1 2 -12 89.87 7.24
 1 -2 12 101 13.02
 -1 2 -12 97.72 6.39
 -1 2 -13 31.04 3.57
 -1 2 -13 35.78 4.62
 -1 2 -13 29.1 4.16
 -1 2 -14 8.9 2.11
 -1 2 -14 6.63 2.09
 -1 2 -15 25.04 2.24
 -1 2 -15 16.68 2.25
 1 -1 -15 -0.1 0.98
 1 -1 -14 30.34 2.8
 1 -1 -14 27.49 2.61
 1 -1 -14 25.69 2.82
 1 -1 -13 22.98 2.98
 1 -1 -13 23.79 3
 1 -1 -13 23.49 3.07
 1 -1 -13 18.42 3.1
 1 -1 -13 18.55 3.84
 -1 1 12 33.7 10.01
 1 -1 -12 24.36 3.44
 1 -1 -11 226.3 13.86
 1 -1 -11 214.1 13.74
 1 -1 -11 233.62 13.78
 1 -1 -11 217.02 14.55
 -1 1 10 66.61 10.25
 1 -1 -10 56.92 5.02
 1 -1 -10 54.74 5.15
 1 -1 -10 65.39 5.97
 1 -1 -10 55.37 4.94
 1 -1 -10 59.39 4.97
 1 -1 -9 13.38 2.52
 -1 1 9 15.49 6.71
 1 -1 -9 16.29 4.77
 1 -1 -9 12.37 2.56
 -1 1 9 7.41 4.81
 1 -1 -9 12.39 3.1
 1 -1 -9 11.52 2.55
 1 -1 -9 10.98 2.7
 1 -1 -8 277.6 15.93
 1 -1 -8 266.43 15.57
 1 -1 -8 282.1 15.84
 1 -1 -8 269.58 15.81
 1 -1 -8 273.4 15.64
 1 -1 -8 255.77 15.64
 1 -1 -8 282.68 15.98
 1 -1 -7 211.58 11.9
 1 -1 -7 209.63 12.05
 -1 1 7 183.41 12.97
 1 -1 -7 204.51 11.97
 -1 1 7 227.42 14.16
 1 -1 -7 189.82 13.73
 1 -1 -7 192.79 11.79
 1 -1 -7 199.56 11.95
 1 -1 -7 203.82 12.01
 -1 1 6 18.79 3.59
 1 -1 -6 21.33 3.7
 -1 1 5 106.51 8.57
 1 -1 -5 142.5 9.3
 1 -1 -4 59.34 4.9
 1 -1 -4 58.75 5.48
 1 -1 -3 6.36 2.59
 1 -1 -3 5.71 2.41
 1 -1 -3 3.65 2.39
 1 -1 -3 3.28 2.62
 1 -1 -2 240.41 12.95
 1 -1 -2 196.14 11.92
 1 -1 -1 242.04 14.04
 1 -1 -1 236.97 13.24
 1 -1 -1 226.72 12.97
 1 -1 0 552.15 26.89
 1 -1 0 475.92 26.42
 1 -1 1 1030.33 55.62
 1 -1 2 632.83 34.92
 1 -1 3 439.26 24.38
 1 -1 3 420.82 24.21
 1 -1 4 123.69 8.62
 1 -1 4 102.44 7.74
 -1 1 -4 110.71 8.62
 -1 1 -5 1543.21 90.59
 1 -1 5 1803.81 90.6
 -1 1 -6 1106.56 60.57
 1 -1 6 1057.76 59.63
 1 -1 7 15.66 4.61
 -1 1 -7 22.28 2.76
 -1 1 -8 150.28 9.47
 1 -1 8 151.26 12.71
 1 -1 8 149.36 9.26
 1 -1 9 140.84 12.74
 1 -1 9 134.98 12.79
 1 -1 9 130.7 11.72
 -1 1 -9 145.71 9.35
 -1 1 -10 116.87 7.58
 1 -1 10 116.3 12.67
 1 -1 10 126.83 12.59
 -1 1 -10 108.07 8.15
 -1 1 -10 112.52 8.1
 1 -1 10 92.36 10.13
 -1 1 -11 121.29 9.64
 1 -1 11 171.5 15.1
 -1 1 -11 152.91 9.05
 -1 1 -11 132.86 9.45
 1 -1 11 112.41 13.61
 -1 1 -11 138.73 9.26
 1 -1 12 212.43 18.43
 -1 1 -12 195.97 12.22
 1 -1 12 177.91 17.51
 -1 1 -13 223.78 13.25
 -1 1 -13 196.7 13.74
 -1 1 -13 236.55 13.24
 -1 1 -14 63.71 4.93
 -1 1 -14 71.71 4.92
 -1 1 -15 111.97 6.99
 -1 1 -15 120.3 6.88
 1 0 -15 6.97 1.38
 1 0 -15 5.54 1.53
 1 0 -14 12.06 2.24
 1 0 -14 12.89 2.35
 1 0 -14 10.68 2.09
 1 0 -13 4.78 2.39
 1 0 -13 6.51 3.68
 1 0 -13 1.17 2.51
 1 0 -13 5.28 2.23
 1 0 -13 4.59 2.25
 1 0 -12 2.39 2.37
 1 0 -12 8.31 2.77
 1 0 -12 3.57 2.82
 -1 0 12 11.63 8.61
 1 0 -12 8.95 4
 1 0 -12 11.14 2.67
 1 0 -11 17.7 3.11
 1 0 -11 18.22 3.13
 1 0 -11 19.2 3.05
 -1 0 11 26.03 9.48
 1 0 -11 17.87 4.1
 1 0 -10 4.31 2.16
 1 0 -10 4.57 2.27
 -1 0 10 7.85 7.14
 1 0 -10 4.49 3.16
 1 0 -10 5.8 2.64
 1 0 -9 2.61 1.85
 1 0 -9 1.5 2.32
 1 0 -9 3.2 2.57
 -1 0 9 1.74 5.78
 1 0 -9 0.64 1.96
 -1 0 9 4.25 4.23
 1 0 -9 3.32 5.18
 1 0 -8 26.94 2.93
 1 0 -8 21.8 2.92
 -1 0 8 17.14 5.93
 1 0 -8 22.67 4.21
 1 0 -8 23.57 2.68
 1 0 -8 20.46 3.12
 1 0 -7 33.62 3.39
 1 0 -7 28.4 2.94
 1 0 -7 32.91 3.92
 -1 0 7 25.8 3.55
 -1 0 6 0.87 3.86
 -1 0 6 -0.92 2.36
 1 0 -5 1.63 2.37
 1 0 -5 -0.07 1.56
 -1 0 5 1.52 3.29
 -1 0 5 1.4 2.21
 1 0 -5 -0.79 4.77
 1 0 -4 9.09 2.24
 1 0 -4 7.29 2.6
 -1 0 4 7.62 1.99
 -1 0 4 6.94 3.11
 1 0 -3 31.39 3.33
 -1 0 3 26.91 3.09
 1 0 -3 28.09 3.44
 1 0 -2 2.34 2.05
 1 0 -2 1.59 2.12
 1 0 -1 5.78 2.22
 1 0 -1 3.71 1.35
 -1 0 1 5.35 2.23
 1 0 -1 4.21 1.25
 1 0 0 5.72 1.64
 1 0 0 4 2.27
 1 0 0 4.8 1.62
 1 0 1 2.42 2.44
 -1 0 -2 44.1 4.31
 -1 0 -3 5.16 3.83
 1 0 3 4.45 2.32
 1 0 3 3.08 3.62
 -1 0 -4 72.56 7.38
 1 0 4 81.4 5.49
 1 0 4 75.98 7.01
 -1 0 -5 117.19 10.41
 1 0 5 127.93 9.61
 -1 0 -6 2.03 4.76
 1 0 6 4.92 3.66
 -1 0 -7 57.8 5.34
 -1 0 -7 58.34 4.66
 -1 0 -8 70.16 5.43
 1 0 8 65.4 7.64
 -1 0 -8 64.51 5.92
 -1 0 -9 9.58 2.82
 1 0 9 11.11 5.54
 1 0 9 12.35 4.88
 -1 0 -10 40.79 4.02
 -1 0 -10 41.81 4.69
 1 0 10 44.56 8.23
 -1 0 -10 42.49 4.65
 1 0 10 31.41 6.41
 -1 0 -10 37.99 4.04
 1 0 10 58.29 9.73
 1 0 11 58.13 9.96
 -1 0 -11 58.1 5.21
 1 0 11 47.58 9.3
 -1 0 -11 62.92 6.07
 -1 0 -11 66.89 5.13
 1 0 12 18.8 7.67
 -1 0 -12 27.27 3.24
 1 0 12 30.95 8.71
 -1 0 -13 19.87 3.77
 -1 0 -13 22.34 2.88
 -1 0 -13 19.66 2.79
 -1 0 -14 19.97 2.36
 -1 0 -14 18.16 2.34
 -1 0 -15 13.18 1.47
 1 1 -16 17.8 1.76
 1 1 -15 80.2 5.22
 1 1 -15 76.42 5.27
 1 1 -15 81.11 5.05
 1 1 -14 101.64 6.91
 1 1 -14 110.41 6.77
 1 1 -14 93.27 6.85
 1 1 -13 66.27 5.19
 -1 -1 13 60.42 11.29
 1 1 -12 365.43 20.39
 1 1 -12 368.03 20.17
 -1 -1 12 370.55 27.22
 1 1 -12 332.2 19.94
 1 1 -12 328.37 20.92
 1 1 -11 251.66 15.4
 1 1 -11 258.84 15.21
 -1 -1 11 264.33 21.32
 1 1 -11 266.46 15.32
 1 1 -11 247.88 16
 1 1 -10 31.2 3.71
 1 1 -10 37.62 4.01
 1 1 -10 39.36 4.55
 1 1 -10 40.42 3.76
 -1 -1 9 376.46 23.2
 1 1 -9 333.05 18.46
 1 1 -9 309.47 18.1
 1 1 -9 352.18 19.01
 1 1 -9 311.12 18.53
 -1 -1 9 303.13 21.66
 1 1 -8 637.35 35.15
 -1 -1 8 670.45 38.83
 1 1 -8 605.06 34.97
 1 1 -8 713.39 35.59
 -1 -1 7 85.03 6.26
 -1 -1 7 83.23 9.4
 1 1 -7 82.93 8.29
 1 1 -7 100.93 6.42
 -1 -1 7 75.45 8.3
 -1 -1 6 42.01 6.85
 -1 -1 6 36.04 5.59
 -1 -1 6 39 3.66
 -1 -1 5 162.48 11.22
 -1 -1 5 157.47 10.75
 -1 -1 5 152.25 8.95
 -1 -1 4 6.62 3.34
 -1 -1 4 3.61 1.14
 1 1 -4 3.54 2.12
 1 1 -4 6.43 5.32
 1 1 -3 20.43 3.03
 -1 -1 3 23.85 4.19
 1 1 -3 32.03 5.43
 1 1 -2 407.05 22.85
 1 1 -1 484.23 26.36
 1 1 -1 486.59 26.12
 1 1 0 519.07 27.43
 1 1 0 482.97 27.93
 1 1 0 522.35 28.31
 1 1 1 379.04 21.46
 -1 -1 -2 212.94 12.66
 1 1 2 218.15 12.89
 1 1 3 24.61 4.35
 -1 -1 -3 25.06 4.34
 1 1 3 19.24 2.88
 1 1 4 457.47 25.44
 1 1 4 463.57 23.47
 -1 -1 -5 395.83 24.79
 1 1 5 425.96 24.87
 1 1 6 -1.51 4.08
 -1 -1 -7 0.2 1.9
 1 1 7 4.89 3.69
 -1 -1 -7 3.01 2.52
 -1 -1 -8 21.73 3.86
 1 1 8 27.15 5.51
 -1 -1 -8 20.48 2.73
 -1 -1 -8 21.84 3.35
 1 1 9 32.06 6.81
 -1 -1 -9 25.69 5.63
 -1 -1 -9 27.7 3.47
 -1 -1 -9 34.06 3.63
 1 1 9 40.39 6.41
 -1 -1 -9 28.99 3.36
 -1 -1 -9 34.88 4.17
 -1 -1 -10 5.24 2.49
 -1 -1 -10 1.82 2.25
 1 1 10 -1.59 6.47
 1 1 10 2.65 4.37
 1 1 10 2.86 5.44
 -1 -1 -10 3.88 3.09
 -1 -1 -11 17.88 3.03
 -1 -1 -11 13.49 3.81
 -1 -1 -11 16.55 2.89
 1 1 11 22.58 6.68
 1 1 11 24.04 8.34
 -1 -1 -12 45.17 5.1
 -1 -1 -12 43.91 4.01
 -1 -1 -12 40.42 4.15
 -1 -1 -12 50.98 4.38
 -1 -1 -13 2.4 1.7
 -1 -1 -13 1.92 1.81
 -1 -1 -13 3.11 2.74
 -1 -1 -14 5.51 1.28
 -1 -1 -14 6.29 1.53
 -1 -1 -14 5.05 1.42
 1 2 -16 8.28 1.51
 1 2 -16 5.22 1.31
 1 2 -15 11.23 2.06
 1 2 -15 11.61 2.24
 1 2 -15 12.95 1.83
 1 2 -14 39.24 3.85
 1 2 -14 39.68 3.92
 1 2 -14 38.23 3.52
 -1 -2 13 18.42 8.62
 1 2 -12 42.93 5.56
 1 2 -12 52.28 4.79
 1 2 -12 54.29 4.59
 -1 -2 12 53.35 11.18
 1 2 -12 51.04 4.8
 1 2 -11 4.25 3.38
 1 2 -11 2.4 2.35
 1 2 -11 2.09 2.14
 1 2 -11 1.11 3.02
 1 2 -10 11.43 3.39
 -1 -2 10 11.07 7.3
 1 2 -10 5.76 3.35
 1 2 -10 9.4 2.29
 1 2 -9 101.8 7.42
 -1 -2 9 119.3 11.86
 1 2 -9 96.91 7.14
 1 2 -9 97.85 6.62
 1 2 -8 43.17 4.3
 -1 -2 8 36.98 7.79
 1 2 -8 38.76 6.46
 1 2 -8 43.55 4.45
 1 2 -7 305.88 19.75
 -1 -2 7 313.98 20.86
 1 2 -6 124.55 10.22
 -1 -2 6 113.89 10.27
 -1 -2 5 19.29 4.99
 1 2 -5 19.73 6.03
 1 2 -5 15.61 2.75
 -1 -2 4 11.24 4.61
 1 2 -4 13.61 6.39
 1 2 -4 10 2.85
 1 2 -3 56.89 5.52
 1 2 -3 45.85 5.06
 1 2 -2 1328.8 73.9
 1 2 -2 1418.71 73.96
 1 2 -1 2.85 2.45
 1 2 0 361.66 20.08
 1 2 0 366.19 20.19
 1 2 0 336.37 18.35
 -1 -2 0 320.88 18.03
 1 2 1 43.46 4.93
 1 2 1 45.53 5.31
 -1 -2 -1 43.95 3.75
 -1 -2 -2 317.56 17.71
 -1 -2 -2 328.76 18.23
 1 2 2 315.05 18.64
 -1 -2 -3 14.48 4.15
 1 2 3 15.82 4.27
 -1 -2 -3 15.28 2.64
 1 2 3 18.03 2.98
 1 2 4 149.22 9.37
 1 2 4 154.32 11.39
 -1 -2 -4 145.68 9.64
 -1 -2 -4 147.58 10.6
 1 2 5 41.69 5.84
 -1 -2 -6 16.01 3
 -1 -2 -7 25.05 2.82
 1 2 7 21.86 5.19
 -1 -2 -7 20.65 2.93
 -1 -2 -7 21.47 3.37
 1 2 8 16.14 5.15
 -1 -2 -8 12.01 2.41
 -1 -2 -8 17.52 3.16
 -1 -2 -8 13.65 3.46
 -1 -2 -8 15.17 4
 -1 -2 -8 11.25 2.56
 -1 -2 -8 12.9 2.72
 -1 -2 -9 18.59 3.12
 -1 -2 -9 26.14 3.29
 1 2 9 12.71 5.36
 -1 -2 -9 17.34 4.79
 -1 -2 -9 18.82 2.99
 1 2 9 22.13 6.58
 -1 -2 -9 21.55 3.69
 1 2 10 18.2 5.63
 -1 -2 -10 12.66 3.48
 -1 -2 -10 18.23 3.07
 -1 -2 -10 15.73 2.94
 1 2 10 19.42 6.06
 1 2 10 11.76 6.72
 1 2 11 7.93 5.58
 1 2 11 9.68 6.46
 -1 -2 -12 20.61 2.85
 -1 -2 -12 20.88 2.76
 -1 -2 -12 17.53 3.71
 -1 -2 -13 3.62 1.52
 -1 -2 -13 3.51 1.66
 -1 -2 -13 2.83 1.61
 -1 -2 -13 1.19 1.27
 -1 -2 -13 0.76 2.52
 -1 -2 -14 1.79 1.03
 1 3 -16 31.72 2.8
 1 3 -16 32.1 2.79
 1 3 -15 42.08 3.68
 1 3 -15 46.64 3.95
 1 3 -14 101.64 6.66
 1 3 -14 105.14 7
 1 3 -14 97.76 7.03
 -1 -3 13 26.05 9.63
 1 3 -13 36.32 3.98
 1 3 -12 187.4 11.39
 -1 -3 12 200.21 17.9
 1 3 -12 166.48 11.5
 1 3 -12 186.2 11
 1 3 -12 148.09 14.63
 1 3 -11 299.53 18.29
 1 3 -11 297.38 17.2
 -1 -3 11 336.27 24.19
 1 3 -11 301.78 17.53
 -1 -3 10 96.65 6.99
 1 3 -10 103.66 6.9
 -1 -3 10 107.22 12.68
 1 3 -10 102.11 7.57
 1 3 -10 104.63 7.9
 -1 -3 9 178.69 11.7
 1 3 -9 196.56 12.14
 -1 -3 9 226.61 17.54
 1 3 -9 217.94 12.64
 1 3 -8 305.73 16.62
 -1 -3 8 261.71 20.23
 1 3 -8 264.55 16.46
 -1 -3 7 252.86 17.2
 1 3 -7 227.06 16.41
 -1 -3 6 461.17 24.55
 1 3 -6 427.31 24.86
 1 3 -5 424.18 26.7
 1 3 -5 457.23 26.86
 1 3 -5 463.89 28.26
 -1 -3 4 1074.46 53.69
 1 3 -4 1001.71 54.41
 1 3 -4 884.87 53.61
 1 3 -3 125.13 9.66
 1 3 -3 124.52 9.96
 1 3 -2 43.81 5.41
 1 3 -1 2403.65 140.11
 1 3 -1 2718.03 138.44
 1 3 0 1021.5 54.02
 1 3 0 1000.86 51.7
 -1 -3 0 926.7 51.74
 1 3 1 188.44 12.24
 -1 -3 -1 174.14 9.83
 -1 -3 -1 152.54 10.38
 1 3 2 1128.24 60.73
 -1 -3 -2 1094.25 59.6
 1 3 2 1135.29 60.85
 -1 -3 -3 167.77 10.4
 1 3 3 139.45 12.55
 -1 -3 -3 167.21 10.49
 1 3 3 165.31 11.07
 1 3 4 282.26 17.42
 1 3 4 317.65 20.04
 -1 -3 -5 841.73 46.43
 -1 -3 -5 889.78 46.44
 -1 -3 -6 338.78 19.45
 1 3 6 326.36 22.97
 -1 -3 -6 358.06 19.5
 -1 -3 -7 319.52 18.63
 -1 -3 -7 316.6 18.43
 -1 -3 -7 334.1 18.47
 1 3 7 320.77 22.31
 -1 -3 -7 319.36 18.4
 -1 -3 -8 111.89 8
 -1 -3 -8 114 7.7
 -1 -3 -8 119.89 8.37
 -1 -3 -8 115.77 7.81
 -1 -3 -8 103.73 7.75
 -1 -3 -8 94.23 10.15
 -1 -3 -9 125.93 9.08
 1 3 9 136.87 12.43
 1 3 9 107.75 12.43
 -1 -3 -9 130.06 8.68
 -1 -3 -9 139.25 8.82
 -1 -3 -9 108.12 8.52
 -1 -3 -9 142.64 8.75
 -1 -3 -9 138.38 9.31
 -1 -3 -10 297.52 16.74
 -1 -3 -10 276.2 17.18
 1 3 10 251.36 20.96
 -1 -3 -11 89.27 7.67
 -1 -3 -11 111.58 7.25
 -1 -3 -11 116.65 7.38
 -1 -3 -11 101.57 7.12
 -1 -3 -12 218.69 13.97
 -1 -3 -12 230.38 13.33
 -1 -3 -12 241.03 13.39
 -1 -3 -13 62.93 5.09
 -1 -3 -13 69.45 4.41
 1 4 -16 176.15 10.32
 1 4 -15 165.72 9.96
 1 4 -14 257.55 14.72
 1 4 -14 246.64 14.67
 1 4 -14 241.18 14.86
 1 4 -13 234.32 14.92
 -1 -4 13 257.32 20.91
 1 4 -13 258.02 14.65
 1 4 -13 207.12 18.34
 1 4 -12 36.49 3.89
 -1 -4 12 43.2 10.33
 1 4 -12 36.49 4.77
 -1 -4 11 298.29 18.18
 1 4 -11 314.51 17.98
 -1 -4 10 1010.09 54.53
 1 4 -10 908.39 51.97
 -1 -4 10 854.72 48.36
 1 4 -10 908.95 48.71
 -1 -4 9 673.06 38.78
 1 4 -9 611.04 36.91
 1 4 -9 594.76 33.66
 -1 -4 9 603.61 33.83
 1 4 -9 648.61 34.19
 -1 -4 8 1176.53 62.18
 1 4 -8 1023.58 58.11
 -1 -4 8 1139.88 58.45
 1 4 -8 1091.39 58.61
 -1 -4 7 854.65 49.67
 1 4 -7 900.98 50.18
 1 4 -6 711.58 43.4
 1 4 -6 848.77 45.14
 -1 -4 6 824.09 43.87
 1 4 -6 762.83 43.5
 1 4 -5 1967.24 119.27
 1 4 -5 2192.72 118.78
 -1 -4 4 2274.95 118.95
 1 4 -4 2179.99 119.52
 1 4 -4 2214.73 119.62
 1 4 -3 1813.97 99.69
 1 4 -3 1947.93 101.29
 1 4 -2 1357.16 75.01
 1 4 -1 1334.82 68.28
 -1 -4 1 1156.35 64.94
 1 4 -1 1265.27 65.16
 1 4 0 873.3 47.75
 1 4 0 872.45 44.82
 -1 -4 0 778.36 45.2
 1 4 1 411.6 23.7
 -1 -4 -1 365.76 21.95
 1 4 2 1591.68 86.02
 1 4 2 1572.5 85.84
 1 4 3 1586.15 84.34
 1 4 3 1516.81 84.17
 1 4 4 969 56.71
 -1 -4 -4 1009.89 55.08
 -1 -4 -4 1116.03 55.58
 -1 -4 -4 1021.45 55.34
 -1 -4 -5 1458.46 73.54
 -1 -4 -5 1337.11 73.74
 -1 -4 -5 1311.12 73.44
 1 4 5 1522.92 78.58
 -1 -4 -6 739.48 38.23
 -1 -4 -6 631.61 37.97
 -1 -4 -6 726.37 38.26
 1 4 6 765.68 43.22
 -1 -4 -7 523.57 27.66
 -1 -4 -7 465.58 27.78
 -1 -4 -7 474.29 27.55
 1 4 7 543.35 32.86
 -1 -4 -7 507.52 27.63
 -1 -4 -8 968.32 53.1
 -1 -4 -8 1013.85 53.18
 -1 -4 -8 1046.24 53.36
 -1 -4 -8 929.32 53.31
 -1 -4 -8 993.35 53.78
 -1 -4 -8 980.51 53.14
 1 4 8 993.52 58.09
 -1 -4 -8 922.36 56.81
 -1 -4 -9 573.98 31.71
 1 4 9 618.02 36.44
 -1 -4 -9 574.48 31.69
 -1 -4 -9 619.09 31.97
 -1 -4 -9 503.39 31.74
 1 4 9 461.66 35.62
 -1 -4 -9 610.62 32.4
 -1 -4 -9 604.17 31.84
 -1 -4 -10 291.35 15.78
 -1 -4 -10 292.7 15.97
 -1 -4 -10 304.62 15.95
 -1 -4 -10 282.46 16.39
 -1 -4 -11 427.35 22.47
 -1 -4 -11 407.2 22.38
 -1 -4 -11 365.48 22.85
 -1 -4 -12 221.02 13.76
 -1 -4 -12 242.31 13.21
 1 5 -16 55.36 4.28
 1 5 -15 34.35 3.17
 1 5 -15 31.72 3.9
 1 5 -15 35.58 3.6
 1 5 -14 82.52 6.01
 1 5 -14 82.29 6.36
 1 5 -14 84.89 6.87
 1 5 -13 102.81 8.08
 1 5 -13 105.07 7.26
 -1 -5 13 121.41 14.16
 1 5 -13 97.21 11.32
 1 5 -12 113.71 7.78
 -1 -5 12 137.88 15.37
 1 5 -11 143.29 9.53
 1 5 -11 173.58 14.57
 -1 -5 11 173.58 16.82
 -1 -5 11 163.79 10.38
 -1 -5 10 161.64 15.47
 1 5 -10 170.37 14.08
 -1 -5 10 152.15 9.87
 1 5 -10 137.68 9.59
 -1 -5 9 168.96 14.9
 1 5 -9 150.6 13.78
 -1 -5 9 168.06 10.45
 1 5 -9 154.29 10.17
 1 5 -8 268.6 18.17
 -1 -5 8 340.84 18.37
 -1 -5 8 315.03 21.3
 1 5 -8 333.94 21.75
 1 5 -8 321.61 18
 1 5 -7 418.88 26.05
 -1 -5 7 418.98 24.07
 1 5 -7 449.27 26.23
 1 5 -6 116.62 10.2
 -1 -5 6 129.54 10.62
 1 5 -6 107.06 11.4
 1 5 -5 30.34 6.11
 1 5 -5 23.75 7.96
 1 5 -4 1181.67 63.47
 1 5 -4 1087.03 62.14
 1 5 -3 1334.87 72.35
 1 5 -2 507.71 29.37
 1 5 -2 524.83 29.06
 -1 -5 1 653.33 38.12
 1 5 -1 727.06 37.92
 1 5 -1 746.5 41.9
 -1 -5 0 1421.1 77.8
 1 5 0 1524.91 80.47
 -1 -5 -1 156.61 11
 1 5 1 175.41 13
 1 5 2 399.88 26.9
 -1 -5 -2 447.6 24.55
 -1 -5 -2 455.19 24.6
 1 5 2 432.83 27.16
 -1 -5 -3 1213.78 63.74
 -1 -5 -3 1211.26 63.64
 1 5 3 1142.88 66.06
 -1 -5 -3 1176.74 63.37
 1 5 3 1122.33 66.04
 -1 -5 -3 1197.84 63.28
 -1 -5 -4 331.82 19.08
 1 5 4 380.28 24.83
 -1 -5 -4 327.17 19.01
 -1 -5 -4 327.07 19.39
 -1 -5 -4 375.26 19.8
 -1 -5 -5 676.01 38.21
 -1 -5 -5 642.07 37.81
 -1 -5 -5 738.63 38.09
 -1 -5 -5 693.48 38.42
 -1 -5 -5 719.5 38.01
 -1 -5 -6 189.2 11.7
 -1 -5 -6 191.14 12.05
 -1 -5 -6 185.07 11.63
 -1 -5 -6 194.03 11.72
 -1 -5 -7 9.03 2.66
 1 5 7 13.57 6.04
 -1 -5 -7 12.8 3.15
 -1 -5 -7 13.51 3.64
 -1 -5 -7 12.75 2.5
 -1 -5 -7 9.83 2.54
 -1 -5 -7 7.58 4.28
 -1 -5 -8 282.89 16.49
 1 5 8 284.48 20.95
 -1 -5 -8 221.29 19.39
 -1 -5 -8 280.4 16.46
 -1 -5 -8 263.62 16.56
 -1 -5 -8 297.28 16.98
 -1 -5 -8 286.9 16.28
 -1 -5 -8 283.41 16.37
 -1 -5 -9 308.17 18.81
 -1 -5 -9 317.72 18.45
 -1 -5 -9 335.34 18.73
 -1 -5 -9 332.02 18.59
 -1 -5 -10 156.95 10.8
 -1 -5 -10 177.83 10.32
 -1 -5 -11 170.3 11.68
 -1 -5 -11 212.46 11.3
 -1 -5 -12 30.54 3.09
 -1 -5 -12 38.69 2.87
 -1 -5 -12 37.82 2.64
 1 6 -17 -0.58 1.19
 1 6 -16 1.19 2.07
 1 6 -15 15.69 2.94
 1 6 -15 18.12 3.5
 1 6 -14 9.16 3.83
 1 6 -14 9.52 2.13
 1 6 -13 -0.34 3.51
 -1 -6 13 7.88 8.59
 1 6 -12 7.11 2.07
 -1 -6 12 8.21 9.4
 1 6 -12 5.92 6.92
 1 6 -11 147.34 13.85
 -1 -6 11 128.49 9.48
 1 6 -11 133.15 9.31
 1 6 -10 40.78 8.25
 -1 -6 10 47.37 10.15
 -1 -6 10 46.68 5.13
 1 6 -10 45.46 4.71
 -1 -6 9 14.8 7.42
 1 6 -9 12.64 6.85
 -1 -6 9 14.56 3.61
 1 6 -9 16.01 3.34
 -1 -6 8 81.62 9.56
 1 6 -8 65.44 9.4
 -1 -6 8 60.34 5.9
 -1 -6 7 114.63 8.09
 -1 -6 7 140.96 11.16
 1 6 -7 120.44 12.11
 1 6 -7 112.36 10.37
 -1 -6 6 76.44 5.68
 1 6 -6 60.56 8.14
 1 6 -5 30.74 7.63
 1 6 -5 24.15 6.49
 1 6 -4 1.86 5.4
 1 6 -4 1.79 6.2
 1 6 -3 81.77 7.99
 1 6 -2 26.63 3.82
 1 6 -1 303.2 16.52
 -1 -6 1 262.31 17.17
 1 6 -1 309.11 21.27
 -1 -6 0 123.59 9.11
 1 6 0 130.1 11.94
 -1 -6 -1 1.98 2.92
 -1 -6 -1 2.84 1.64
 -1 -6 -1 2.06 2.81
 -1 -6 -1 3.28 2.6
 1 6 1 5.88 5.07
 -1 -6 -2 510.73 28.49
 1 6 2 502.26 32.37
 -1 -6 -2 489.98 28.49
 -1 -6 -2 555.68 29.07
 -1 -6 -2 563.61 29.06
 -1 -6 -3 -0.96 2.27
 -1 -6 -3 -1.21 1.97
 -1 -6 -3 -0.86 1.94
 -1 -6 -3 1.62 2.88
 -1 -6 -3 2.18 3.46
 -1 -6 -4 23.72 3.1
 -1 -6 -4 16.87 3.32
 -1 -6 -4 21.12 2.92
 1 6 4 25.49 7.06
 -1 -6 -4 24.66 4
 -1 -6 -5 24.41 3.24
 -1 -6 -5 19.44 3.71
 -1 -6 -5 20.72 4.32
 -1 -6 -5 23.69 3.08
 1 6 5 15.49 6.36
 -1 -6 -6 68.35 6.02
 -1 -6 -6 70.71 5.66
 -1 -6 -6 71.42 5.54
 -1 -6 -6 73.67 5.68
 -1 -6 -6 79.6 6.5
 1 6 6 79.29 10.16
 1 6 7 9.81 5.49
 -1 -6 -7 2.31 2.61
 -1 -6 -7 4.76 3.55
 -1 -6 -7 2.8 1.97
 -1 -6 -7 4.92 2.36
 -1 -6 -7 6.15 3.82
 -1 -6 -7 6.42 2.42
 -1 -6 -8 37.28 4.53
 -1 -6 -8 34.27 6.14
 1 6 8 39.57 7.12
 -1 -6 -9 4.59 3.66
 -1 -6 -9 5.25 2.55
 -1 -6 -9 4.89 2.46
 -1 -6 -9 8.62 2.12
 -1 -6 -10 8.47 2.43
 -1 -6 -10 11.16 1.98
 -1 -6 -11 5.61 1.88
 -1 -6 -11 4.57 1.26
 1 7 -17 -1.16 1.24
 1 7 -16 0.29 1.83
 1 7 -16 -1.29 2.42
 1 7 -15 -0.68 2.34
 1 7 -15 3 3.11
 1 7 -14 22.23 4.19
 1 7 -13 10.58 3.94
 1 7 -12 43.63 4.75
 -1 -7 12 64.18 12.15
 1 7 -12 45.49 9.5
 -1 -7 11 69.04 6.55
 1 7 -11 77.16 6.52
 -1 -7 11 81.61 13.31
 1 7 -11 87.03 11.31
 -1 -7 10 37.79 4.7
 1 7 -10 35.24 4.44
 1 7 -10 37.06 8.84
 -1 -7 10 53.9 10.34
 1 7 -9 8.34 3.01
 1 7 -9 7.48 6.84
 -1 -7 9 9.65 3.51
 1 7 -8 48.66 7.35
 -1 -7 8 45.97 5.26
 -1 -7 7 18.86 3.43
 -1 -7 7 13.6 3.42
 -1 -7 6 76.31 5.51
 -1 -7 6 58.82 5.67
 1 7 -6 61.4 9.82
 -1 -7 5 190.63 10.97
 -1 -7 5 167.95 11.63
 1 7 -4 46.23 7.08
 -1 -7 4 56.62 5.78
 -1 -7 3 25.99 4.76
 1 7 -3 22.96 4.17
 -1 -7 2 27.85 3.88
 -1 -7 2 36.88 4.55
 1 7 -2 26.79 3.65
 -1 -7 2 31.45 3.23
 -1 -7 1 72.94 5.31
 -1 -7 1 65.96 5.77
 -1 -7 1 59.46 5.93
 -1 -7 1 72.27 5.57
 -1 -7 0 19.27 3.54
 -1 -7 0 20.24 3.15
 -1 -7 0 21.05 3.46
 -1 -7 0 16.17 3.52
 -1 -7 0 20.25 2.39
 -1 -7 -1 4.63 2.07
 -1 -7 -1 4.7 1.8
 -1 -7 -1 6.78 2.93
 -1 -7 -1 6.07 2.9
 1 7 1 7.55 5.83
 -1 -7 -2 159.56 10.45
 -1 -7 -2 165.89 10.42
 1 7 2 164.69 13.96
 -1 -7 -2 144.01 9.71
 1 7 2 173.29 14.27
 -1 -7 -2 162.04 9.81
 -1 -7 -3 67.03 5.72
 -1 -7 -3 77.03 5.62
 -1 -7 -4 19.26 2.96
 -1 -7 -4 20.95 2.98
 -1 -7 -4 20.87 4.26
 -1 -7 -4 17.34 3.54
 1 7 5 280.48 21.19
 -1 -7 -5 253.43 14.77
 -1 -7 -5 240.23 14.77
 -1 -7 -5 250.27 15.44
 -1 -7 -6 1.54 2.58
 1 7 6 3.72 5.48
 -1 -7 -6 1.11 3.47
 -1 -7 -6 1.63 3.51
 -1 -7 -6 0.76 2.13
 -1 -7 -6 0.82 2.28
 -1 -7 -7 3.87 3.45
 1 7 7 8.85 4.97
 -1 -7 -8 1.66 3.14
 -1 -7 -8 6.01 2.47
 -1 -7 -8 4.19 1.98
 -1 -7 -8 3.57 2.25
 -1 -7 -9 1.12 2
 -1 -7 -9 2.36 1.63
 -1 -7 -9 4.39 2.25
 -1 -7 -10 15.29 1.74
 -1 -7 -10 11.46 2.17
 1 8 -17 22.7 2.17
 1 8 -16 39.2 3.66
 1 8 -16 28.03 3.06
 1 8 -15 179.78 11.39
 1 8 -14 242.89 14.93
 1 8 -13 261.58 20.51
 1 8 -12 219.87 13.9
 1 8 -12 216.77 18.8
 1 8 -12 219.42 13.87
 1 8 -11 124.02 13.31
 1 8 -11 116.05 8.74
 1 8 -10 217.96 18.9
 1 8 -10 222.36 14.15
 -1 -8 10 229.77 14.52
 1 8 -9 264.77 20.47
 1 8 -9 262.23 15.53
 -1 -8 9 234.19 15.67
 1 8 -8 427.43 31.37
 1 8 -8 452.4 31.88
 1 8 -8 532.06 33.31
 -1 -8 8 514.66 28.02
 -1 -8 7 714.66 34.7
 1 8 -7 558.38 38.82
 -1 -8 7 541.9 34.38
 1 8 -7 696.36 39.75
 1 8 -6 235.76 18.87
 -1 -8 6 254.13 15.47
 1 8 -6 252.8 19.74
 -1 -8 5 493.12 26.88
 1 8 -5 482.46 32.14
 -1 -8 5 464.29 25.55
 1 8 -5 452.88 25.37
 1 8 -5 449.08 28.89
 -1 -8 4 583.25 31.39
 -1 -8 4 566.39 32.74
 1 8 -4 533.4 37.83
 1 8 -4 580.84 33.55
 -1 -8 3 274.88 15.77
 1 8 -3 255.82 22.32
 -1 -8 3 288.03 17.23
 -1 -8 3 269.13 17.36
 1 8 -2 911.22 53.65
 -1 -8 2 950.16 48.15
 -1 -8 2 895 47.17
 -1 -8 2 835.54 47.26
 -1 -8 2 805.71 48.53
 1 8 -1 723.65 43.27
 -1 -8 1 737.2 38.23
 -1 -8 1 648.16 37.68
 -1 -8 0 140.73 8.99
 -1 -8 0 147.39 9.71
 -1 -8 0 148.13 9.59
 -1 -8 0 154.68 9.82
 1 8 0 137.42 13.61
 -1 -8 -1 545.15 37.12
 -1 -8 -1 608.78 34.39
 1 8 1 599.48 39.77
 -1 -8 -1 655.81 34.98
 -1 -8 -1 680.67 35.18
 1 8 1 693.99 40.41
 1 8 2 325.83 22.58
 1 8 2 309.09 22.33
 -1 -8 -2 267.66 16.9
 -1 -8 -2 290.03 17.07
 -1 -8 -2 309.59 17.71
 -1 -8 -2 309.5 17.81
 -1 -8 -3 175.32 10.8
 -1 -8 -3 176.67 11.62
 -1 -8 -3 153.64 10.89
 -1 -8 -4 493.18 27.37
 -1 -8 -4 433.28 27.55
 -1 -8 -4 524.91 28.01
 -1 -8 -5 33.95 4.24
 1 8 5 35.99 7.93
 -1 -8 -5 41.42 5.29
 -1 -8 -6 73.44 9.11
 1 8 6 83.27 10.17
 -1 -8 -7 234.11 13.92
 -1 -8 -7 223.37 13.99
 -1 -8 -7 242 14.15
 -1 -8 -7 238.93 13.54
 -1 -8 -8 67.23 5.28
 -1 -8 -8 66.91 5.19
 -1 -8 -8 78.14 5.41
 -1 -8 -8 68.45 4.71
 -1 -8 -9 116.14 7.18
 1 9 -16 244.21 11.79
 1 9 -16 167.65 11.1
 1 9 -15 245.68 14.65
 1 9 -14 397.78 23.44
 1 9 -14 442.8 23.91
 1 9 -13 343.39 19.36
 1 9 -13 279.6 22.99
 1 9 -12 341.52 20.8
 1 9 -12 366.29 21.05
 1 9 -12 371.27 25.93
 1 9 -11 627.41 36.04
 1 9 -11 641.53 41.22
 1 9 -11 669.1 36.32
 1 9 -10 597.02 37.13
 1 9 -10 545.35 31.45
 1 9 -9 518.49 34.13
 1 9 -9 495.09 28.53
 1 9 -8 931.09 54.59
 1 9 -8 840.06 54.06
 1 9 -8 901.19 48.85
 1 9 -8 788.01 53.81
 1 9 -8 941.24 49.48
 1 9 -7 660.02 40.59
 -1 -9 7 629.47 35.21
 1 9 -7 607.84 39.48
 1 9 -7 620.71 34.28
 1 9 -6 530.27 30.32
 -1 -9 6 595.74 31.82
 1 9 -6 558.62 37.05
 -1 -9 6 553.75 30.59
 1 9 -6 591 35.05
 -1 -9 5 1672.29 85.14
 1 9 -5 1672.87 91.79
 1 9 -5 1457.13 85.95
 -1 -9 5 1572.39 83.65
 1 9 -5 1525.28 86.84
 -1 -9 4 851.18 49.86
 1 9 -4 809.32 56
 -1 -9 4 868.3 50.71
 1 9 -4 903.28 49.1
 -1 -9 4 952.74 48.67
 -1 -9 3 917.24 45.9
 1 9 -3 849.94 52.37
 -1 -9 3 796.02 44.72
 -1 -9 3 766.32 46.16
 1 9 -3 771.99 44.27
 -1 -9 3 873.99 44.55
 -1 -9 2 1238.43 75.57
 -1 -9 2 1385.61 74.15
 -1 -9 2 1498.76 74.91
 1 9 -2 1417.8 80.89
 -1 -9 1 803.32 43.25
 -1 -9 1 805.72 43.17
 1 9 -1 790.73 49.21
 -1 -9 1 827.24 43.66
 -1 -9 1 750.17 42.68
 -1 -9 0 843.88 45.46
 -1 -9 0 900.06 45.7
 -1 -9 0 799.22 44.93
 1 9 0 782.54 50.87
 1 9 0 774.22 50.84
 -1 -9 -1 736.73 41.72
 -1 -9 -1 813.1 42.55
 -1 -9 -1 782.85 42.23
 1 9 1 733.76 47.47
 1 9 1 750.05 47.87
 -1 -9 -2 516.75 27.73
 -1 -9 -2 468.48 26.96
 1 9 2 490.62 33
 -1 -9 -3 625.5 32.13
 1 9 3 666.17 39.62
 -1 -9 -4 462.83 26.07
 -1 -9 -4 429.89 25.78
 -1 -9 -5 328.06 18.32
 -1 -9 -5 292.59 18.15
 -1 -9 -5 274.13 22
 -1 -9 -6 318.48 17.38
 -1 -9 -6 296.84 17.35
 -1 -9 -6 285.92 17.39
 -1 -9 -7 275.31 15.37
 -1 -9 -7 264 15.46
 -1 -9 -7 274.84 15.64
 -1 -9 -8 102.7 6.73
 -1 -9 -8 120.37 6.96
 1 10 -16 68.72 4.26
 1 10 -16 36.72 3.47
 1 10 -15 83.28 5.78
 1 10 -15 89.2 6.3
 1 10 -14 73.14 5.9
 1 10 -14 80.72 6.25
 1 10 -13 30 4.14
 1 10 -13 34.77 4.39
 1 10 -12 263.29 21.88
 1 10 -12 348.26 23.42
 1 10 -11 538.9 31.05
 1 10 -11 585.5 36.64
 1 10 -11 551.9 31.17
 1 10 -10 91.98 7.75
 1 10 -10 82.23 12.43
 1 10 -10 100.28 7.65
 1 10 -9 311.66 17.95
 1 10 -9 300.62 23.59
 1 10 -9 304.86 17.56
 1 10 -9 249.01 22.03
 1 10 -9 228.25 21.66
 1 10 -8 274.5 22.96
 1 10 -8 304.43 18.54
 1 10 -8 255.01 22.43
 1 10 -8 318.97 17.65
 1 10 -8 256.09 21.09
 1 10 -8 336.45 24.12
 1 10 -7 204.93 18.28
 1 10 -7 205.61 12.93
 1 10 -7 154.9 17.41
 1 10 -7 190.7 11.59
 1 10 -7 165.27 14.56
 1 10 -7 194.02 16.85
 1 10 -6 983.92 59.06
 1 10 -6 1134.69 66.72
 -1 -10 6 1201.54 59.95
 -1 -10 6 1082.32 58.44
 1 10 -6 1104.08 62.64
 -1 -10 5 713.36 41
 1 10 -5 711.19 47.94
 1 10 -5 706.07 40
 -1 -10 5 744.49 39.64
 -1 -10 4 76.42 7.55
 1 10 -4 58.36 11.74
 -1 -10 4 72.79 5.78
 1 10 -4 69.78 5.75
 -1 -10 3 57.18 5.9
 -1 -10 3 65.08 6.68
 1 10 -3 74.37 11.92
 -1 -10 2 335.74 18.93
 -1 -10 2 320.13 18.63
 -1 -10 2 303.33 18.17
 1 10 -2 334.44 25.72
 1 10 -1 427 30.17
 1 10 -1 406.27 29.96
 -1 -10 1 435.69 23.99
 -1 -10 1 421.69 24.01
 -1 -10 1 401.75 23.41
 -1 -10 0 302.19 18.13
 1 10 0 289.31 23.87
 -1 -10 0 322.86 18.71
 -1 -10 0 338.63 19.02
 1 10 0 302.32 24.25
 1 10 1 443.77 30.24
 -1 -10 -1 441.06 24.28
 1 10 1 374.47 29.26
 -1 -10 -1 399.85 23.48
 -1 -10 -2 214.02 12.79
 1 10 2 224.78 19.91
 1 10 3 149.01 15.5
 -1 -10 -4 285.7 17.59
 -1 -10 -4 312.02 17.64
 -1 -10 -5 194.02 12.19
 -1 -10 -5 202.72 12.08
 -1 -10 -5 206.78 12.14
 -1 -10 -6 85.62 5.93
 -1 -10 -6 82.66 5.7
 -1 -10 -6 86.99 5.89
 -1 -10 -7 82.91 5.43
 -1 -10 -7 95.67 5.73
 1 11 -16 0.42 1.39
 1 11 -15 -0.65 1.71
 1 11 -15 -0.09 2.32
 1 11 -14 2.57 2.45
 1 11 -14 0.99 2.72
 1 11 -13 3.32 2.66
 1 11 -13 0.13 3.16
 1 11 -12 25.92 3.98
 1 11 -12 29.7 4.46
 1 11 -11 3.47 5.11
 1 11 -10 0.62 7.6
 1 11 -10 -0.16 3.38
 1 11 -10 -1.85 3.24
 1 11 -10 -5.22 4.99
 1 11 -9 32.11 7.74
 1 11 -9 45.65 4.66
 1 11 -9 42.83 5.08
 1 11 -9 37.33 9.6
 1 11 -9 35.7 8.22
 1 11 -9 26.52 6.71
 1 11 -8 1.32 3.83
 1 11 -8 0.62 3.46
 1 11 -8 5.24 5.51
 1 11 -8 2.86 6.66
 1 11 -8 8.65 7.57
 1 11 -7 19.48 7.36
 1 11 -7 10.53 3.85
 1 11 -7 7.73 7.28
 1 11 -6 12.58 7.83
 -1 -11 6 31.07 3.98
 1 11 -6 29.1 9.73
 1 11 -6 34.72 4.53
 1 11 -5 34.61 10.59
 1 11 -5 51.31 11.68
 1 11 -5 56.26 5.15
 1 11 -4 80.11 13.14
 1 11 -4 60.67 12.25
 -1 -11 3 0.48 3.75
 -1 -11 3 0.9 2.8
 1 11 -3 2.44 7.84
 1 11 -3 -0.85 5.81
 -1 -11 2 54.04 5.6
 -1 -11 2 47.12 4.98
 -1 -11 2 40.49 4.14
 1 11 -2 59.67 10.36
 1 11 -2 56.87 9.76
 -1 -11 1 1.2 3.18
 -1 -11 1 1.08 2.09
 1 11 -1 -3.55 6.11
 1 11 -1 -0.74 5.02
 -1 -11 0 52.64 5.49
 1 11 0 44.38 9
 -1 -11 0 46.36 4.43
 1 11 0 40.27 8.51
 1 11 1 53.48 10.27
 -1 -11 -2 0.3 2.58
 -1 -11 -2 0.42 3.32
 -1 -11 -2 0.53 3.69
 1 11 2 0.71 5.65
 -1 -11 -3 21.27 3.78
 -1 -11 -3 21.53 3.32
 -1 -11 -4 1.71 1.7
 -1 -11 -4 0.48 2.65
 -1 -11 -4 -0.6 2.02
 -1 -11 -5 1.82 2.15
 -1 -11 -5 -0.14 1.4
 -1 -11 -5 1.31 1.7
 -1 -11 -6 2.37 1.38
 1 12 -15 1.93 1.68
 1 12 -14 1.14 2.31
 1 12 -14 0.84 2.12
 1 12 -13 -0.55 2.71
 1 12 -13 0.52 2.37
 1 12 -12 6.87 2.49
 1 12 -12 17.9 3.22
 1 12 -12 16.65 3.59
 1 12 -11 5.11 2.82
 1 12 -11 2.01 3.15
 1 12 -10 24.75 3.9
 1 12 -9 -2.81 5.28
 1 12 -9 5.41 6.25
 1 12 -8 36.37 9.1
 1 12 -8 30.98 7.87
 1 12 -8 33.75 4.73
 1 12 -7 33.79 9.42
 1 12 -7 15.07 3.8
 1 12 -7 19.28 7.34
 -1 -12 6 101.48 7.46
 1 12 -6 92.29 7.39
 1 12 -6 94.32 13.74
 -1 -12 5 101.5 7.06
 1 12 -5 82.97 6.5
 1 12 -5 71.6 12.66
 1 12 -5 84.08 14.07
 1 12 -4 29.97 9.54
 1 12 -4 34 9
 -1 -12 4 19.24 3.68
 -1 -12 4 25.56 3.24
 1 12 -3 0.78 6.91
 1 12 -3 1.61 5.51
 -1 -12 3 3.1 2.96
 -1 -12 3 4.44 2.15
 1 12 -2 8.83 5.32
 -1 -12 2 11.21 3.46
 1 12 -2 12.8 7.11
 1 12 -1 0.69 5.15
 -1 -12 0 3.03 2.39
 -1 -12 0 1.6 3.34
 -1 -12 -1 25.56 3.39
 -1 -12 -2 22.95 3.64
 -1 -12 -2 20.89 3.05
 -1 -12 -2 20.44 2.9
 -1 -12 -3 17.11 2.91
 -1 -12 -3 11.93 2.43
 -1 -12 -4 17.67 2.44
 -1 -12 -4 15.62 2.28
 -1 -12 -5 6.64 1.42
 1 13 -14 51.66 4.03
 1 13 -13 36.83 3.64
 1 13 -12 55.06 4.52
 1 13 -12 40.12 3.98
 1 13 -11 60.49 5.1
 1 13 -11 51.73 4.83
 1 13 -10 90.17 6.96
 1 13 -9 31.93 4.3
 1 13 -8 34.21 4.4
 1 13 -7 99.12 7.53
 1 13 -7 105.74 13.51
 1 13 -7 119.79 14.74
 1 13 -6 59.46 10.74
 -1 -13 6 46.76 4.65
 1 13 -6 46.88 9.41
 -1 -13 5 12.82 3.51
 1 13 -5 1.66 8.68
 -1 -13 5 11.98 2.48
 1 13 -5 14.58 7.22
 -1 -13 4 35.81 4.47
 1 13 -4 49.27 10.1
 -1 -13 4 42.24 3.81
 1 13 -4 44.75 9.18
 1 13 -3 20.56 3.27
 -1 -13 3 26.32 3.73
 -1 -13 3 25.05 3.01
 1 13 -2 3.91 2.2
 -1 -13 2 4.71 3.02
 -1 -13 2 5.16 2.15
 -1 -13 1 54.34 5.13
 -1 -13 1 58.18 4.72
 -1 -13 0 43.79 4.03
 1 13 0 39.22 4.32
 -1 -13 0 48.29 4.07
 -1 -13 -1 20.23 2.53
 -1 -13 -1 17.48 2.61
 -1 -13 -1 20.41 3.32
 -1 -13 -2 34.69 3.44
 -1 -13 -2 35.23 3.17
 -1 -13 -3 11.19 1.73
 -1 -13 -3 10.81 1.9
 1 14 -14 68.76 4.47
 1 14 -13 49.66 3.84
 1 14 -12 61.32 4.61
 1 14 -12 65 4.89
 1 14 -11 126.18 8.22
 1 14 -11 127.2 8.25
 1 14 -10 136.67 9.03
 1 14 -10 137.45 8.97
 1 14 -9 177.92 11.09
 1 14 -8 127.15 8.39
 -1 -14 7 80.02 5.4
 1 14 -7 68.29 5.34
 -1 -14 6 101.72 7.78
 -1 -14 6 126.1 7.44
 -1 -14 5 167.69 10.57
 1 14 -5 151.8 10.48
 -1 -14 5 178.98 10.11
 -1 -14 4 131.5 8.17
 -1 -14 4 139.37 7.68
 -1 -14 3 95.94 6
 -1 -14 3 95.12 5.49
 -1 -14 2 150.73 9.18
 -1 -14 2 153.99 9.29
 -1 -14 1 155.15 8.99
 -1 -14 1 143.21 8.41
 -1 -14 1 165.47 8.57
 -1 -14 0 80.72 5.06
 -1 -14 0 69.73 5.32
 -1 -14 -1 83.78 5.11
 -1 -14 -1 79.5 5.22
 1 15 -12 18.63 2.11
 1 15 -12 12.04 1.72
 1 15 -11 7.95 1.93
 -1 -15 11 2.1 1.3
 1 15 -11 7.66 1.81
 1 15 -10 37.01 3.21
 1 15 -10 40.36 3.04
 -1 -15 9 23.85 2.63
 1 15 -9 31.85 3.55
 1 15 -9 34.53 2.98
 -1 -15 8 15.88 1.99
 1 15 -8 12.38 2.86
 1 15 -8 14.68 1.93
 1 15 -7 33.37 3.73
 -1 -15 7 37.75 3
 1 15 -6 31.64 3.56
 -1 -15 6 44.25 3.18
 1 15 -5 71.66 5.62
 -1 -15 5 97.6 5.5
 1 15 -4 19.58 2.41
 -1 -15 4 43.09 2.73
 -1 -15 3 19.99 1.99
 1 15 -3 12.99 2.47
 1 15 -2 28.71 2.93
 -1 -15 2 47.38 3.51
 -1 -15 1 5.04 1.69
 1 16 -10 0.77 1.15
 1 16 -9 -0.07 1.49
 1 16 -9 0.3 1.39
 1 16 -8 2.32 1.81
 1 16 -8 3.23 1.5
 1 16 -7 2.31 1.99
 1 16 -7 7.68 1.57
 1 16 -6 4.06 1.99
 1 16 -5 3.8 1.73
 -1 -16 4 4.5 1.53
 2 -16 3 3.43 1.46
 2 -16 3 10.42 1.36
 2 -16 4 -0.36 1.53
 2 -16 4 -0.22 1.11
 2 -16 5 1.7 1.65
 2 -16 5 2.9 1.23
 2 -16 6 20.19 3.19
 2 -16 6 60.26 3.25
 2 -16 7 1.91 1.81
 2 -16 7 10.11 1.51
 2 -16 8 3.08 1.19
 2 -15 0 3.31 1.25
 2 -15 1 2.68 1.82
 2 -15 1 1.34 1.55
 2 -15 2 0.65 1.67
 2 -15 2 0.71 2.05
 2 -15 2 2.48 1.74
 2 -15 3 9.4 1.93
 2 -15 3 6.86 2.35
 2 -15 3 5.91 2.42
 2 -15 4 1.45 1.69
 2 -15 4 0.69 2.22
 2 -15 4 -0.39 2.26
 2 -15 5 0.94 1.69
 2 -15 5 -1.4 2.33
 -2 15 -6 -2 1.57
 2 -15 6 1.19 1.6
 -2 15 -7 -2.33 1.9
 2 -15 7 0.59 1.57
 -2 15 -8 1.8 2.12
 2 -15 8 3.3 1.7
 -2 15 -9 2.34 2.11
 2 -15 9 4.45 1.73
 -2 15 -10 4.73 1.95
 -2 15 -11 0.4 1.46
 2 -15 11 0.51 1.19
 2 -14 -2 44.53 3.18
 2 -14 -1 41.95 3.86
 2 -14 -1 51.3 3.97
 2 -14 -1 51.82 3.74
 2 -14 0 31.18 3.83
 2 -14 0 32.02 3.75
 2 -14 0 39.62 3.56
 2 -14 0 36.95 3.37
 2 -14 1 95.73 6.16
 2 -14 1 103.71 6.41
 2 -14 1 85.07 6.5
 2 -14 2 39.37 3.8
 2 -14 2 27.1 3.98
 2 -14 2 31.43 3.96
 2 -14 2 42.19 3.65
 2 -14 2 32.11 4.11
 2 -14 3 20.68 3.76
 2 -14 3 24.13 2.85
 2 -14 3 21.61 3.32
 2 -14 4 24.75 2.92
 2 -14 4 21.4 4.41
 2 -14 4 15.33 3.66
 2 -14 5 10.78 2.99
 2 -14 5 14.01 2.49
 2 -14 5 7.31 4.33
 2 -14 5 14.64 3.55
 2 -14 6 45.64 5.95
 2 -14 6 42.62 4.63
 2 -14 6 48.67 4.23
 2 -14 7 52.12 5.16
 2 -14 7 65 6.38
 2 -14 8 23.4 3.53
 2 -14 8 26.68 4.39
 2 -14 9 13.99 2.92
 -2 14 -10 9.44 2.78
 2 -14 10 5.04 2.25
 -2 14 -11 12.62 2.54
 2 -14 11 9.56 1.8
 -2 14 -12 58.42 4.28
 -2 14 -13 8.56 1.59
 2 -13 -4 96.42 5.85
 2 -13 -3 63.88 4.61
 2 -13 -2 147.35 8.5
 2 -13 -2 135.48 8.63
 2 -13 -2 124.26 8.61
 2 -13 -1 226.78 12.74
 2 -13 -1 217.69 12.92
 2 -13 -1 201.94 13.06
 2 -13 -1 206.77 12.95
 2 -13 0 215.14 13.15
 2 -13 0 210.39 13.01
 2 -13 0 222.59 12.77
 2 -13 0 180.61 12.73
 2 -13 0 229.73 12.89
 2 -13 1 290.05 17.09
 2 -13 1 273.14 17.19
 2 -13 1 297.55 16.84
 2 -13 1 251.92 17.07
 2 -13 1 320.4 16.91
 2 -13 2 166.94 11.48
 2 -13 2 145.69 11.57
 2 -13 3 158.61 10.72
 2 -13 3 149.07 11.41
 2 -13 3 143.53 10.67
 2 -13 4 164.02 12.49
 2 -13 4 203.09 15.83
 2 -13 4 205.53 13.91
 2 -13 4 194.25 12.53
 2 -13 4 224.3 12.28
 2 -13 5 222.7 13.99
 2 -13 5 203.62 15.35
 2 -13 6 426.49 25.33
 2 -13 6 445.36 29.03
 2 -13 6 474.48 26.87
 2 -13 7 219.22 14.38
 2 -13 7 254.77 15.63
 2 -13 8 114.03 8.88
 2 -13 8 143.62 9.71
 2 -13 9 104.26 8.12
 2 -13 9 116.31 8.49
 2 -13 10 36.18 4.23
 -2 13 -11 133.81 8.29
 -2 13 -11 122.34 7.59
 -2 13 -12 148.98 8.98
 -2 13 -12 132.61 8.4
 -2 13 -13 47.99 3.83
 -2 13 -13 48.6 3.6
 2 -12 -5 42.99 3.61
 2 -12 -4 99.73 6.69
 2 -12 -3 83.27 5.89
 2 -12 -3 81.43 5.86
 2 -12 -3 91.66 6.55
 2 -12 -3 72.86 5.79
 2 -12 -2 71.71 6.03
 2 -12 -2 84.55 6.48
 2 -12 -2 86.44 7.04
 2 -12 -2 93.59 6.68
 2 -12 -2 82.97 6.42
 2 -12 -1 143.04 9.84
 2 -12 -1 139.89 10.19
 2 -12 -1 150.18 9.6
 2 -12 -1 149.43 9.85
 2 -12 0 250.85 14.26
 2 -12 0 230.91 17.89
 2 -12 0 205.99 14.25
 2 -12 1 117.57 11.51
 2 -12 2 30.26 5.99
 2 -12 2 32.26 4.27
 2 -12 2 29.44 3.59
 2 -12 2 20.18 4.66
 2 -12 2 19.8 4.55
 2 -12 3 177.63 12.61
 2 -12 3 169.6 11.51
 2 -12 3 191.12 11.08
 2 -12 3 195.24 15.05
 2 -12 4 201.79 15.3
 2 -12 4 173.71 11.43
 2 -12 4 166.09 12.87
 2 -12 4 159.89 12.25
 2 -12 5 318.07 21.63
 2 -12 5 294.3 18.81
 2 -12 5 287.51 17.13
 2 -12 5 244.62 17.56
 2 -12 5 293.64 17.18
 2 -12 6 309.91 18.03
 2 -12 6 339.8 19.65
 2 -12 7 19.28 3.96
 -2 12 -7 25.64 7.88
 2 -12 7 25.41 5.31
 -2 12 -8 67.14 10.76
 2 -12 9 79.45 7.33
 2 -12 9 92.46 7.69
 2 -12 10 33.51 4.41
 2 -12 10 32.83 4.65
 2 -12 11 87.88 6.56
 2 -12 11 59 5.64
 -2 12 -12 89.36 6.57
 2 -12 12 80.44 6.59
 -2 12 -13 45.93 4.17
 -2 12 -13 52.41 4.26
 -2 12 -14 18.34 2.35
 -2 12 -14 9.58 1.84
 2 -11 -7 3.64 2.31
 2 -11 -6 -0.29 2.38
 2 -11 -6 0.54 1.7
 2 -11 -5 1.14 2.72
 2 -11 -4 12.53 3.38
 2 -11 -4 10.1 3
 2 -11 -4 6.6 3.69
 2 -11 -4 7.47 2.82
 2 -11 -4 8.33 2.52
 2 -11 -3 7.11 3.47
 2 -11 -3 4.85 2.38
 2 -11 -3 3.34 3.71
 2 -11 -3 8.06 3.21
 2 -11 -3 2.84 2.66
 2 -11 -2 -3.8 4.72
 2 -11 -2 -0.58 4.45
 2 -11 -1 -0.24 3.26
 2 -11 -1 0.16 3.67
 2 -11 -1 7.59 4.18
 2 -11 -1 8.03 4.9
 2 -11 -1 3.72 2.43
 2 -11 -1 5.81 4.44
 2 -11 0 11.8 4.87
 2 -11 0 11.33 5.02
 2 -11 0 17.2 4.1
 2 -11 0 18.44 4.33
 2 -11 0 22.27 4
 2 -11 0 17.19 4.39
 2 -11 0 19.76 3.09
 2 -11 1 1.08 3.73
 2 -11 1 0.51 4.13
 2 -11 1 4.47 3.4
 2 -11 1 -0.73 3.06
 2 -11 1 0.28 2.17
 2 -11 2 5.68 4.08
 2 -11 2 3.61 3.72
 2 -11 2 3.54 4.28
 2 -11 2 4.65 2.42
 2 -11 2 5.27 3.16
 2 -11 3 130.19 10.97
 2 -11 3 139.51 9.83
 2 -11 3 150.83 10.11
 2 -11 4 4.19 4.11
 2 -11 4 3.93 3.96
 2 -11 4 2.69 3.07
 2 -11 4 2.31 2.7
 2 -11 5 21.01 4.21
 2 -11 5 18.67 3.55
 -2 11 -5 20.18 7
 2 -11 6 23.97 5.47
 -2 11 -6 19.03 7.53
 2 -11 6 14.03 3.22
 2 -11 7 6.12 4.4
 2 -11 7 4.12 2.99
 -2 11 -7 -5.67 7.84
 2 -11 7 0.98 2.66
 -2 11 -8 31.29 9.32
 2 -11 8 37.51 5.38
 2 -11 8 25.44 4.4
 -2 11 -9 25.49 8.51
 2 -11 9 18.75 4.44
 2 -11 9 26.95 4.54
 -2 11 -10 12.02 7.45
 2 -11 11 4.44 3.3
 2 -11 12 0.62 2.86
 -2 11 -13 7.23 2.66
 2 -11 13 11.86 3.06
 -2 11 -14 12.34 2.61
 -2 11 -14 6.64 1.86
 -2 11 -15 15.28 2.2
 2 -10 -8 19.65 2.25
 2 -10 -7 12.31 2.36
 2 -10 -7 11.64 3.06
 2 -10 -6 41.97 4.43
 2 -10 -6 45.37 4.18
 2 -10 -5 95.95 7.47
 2 -10 -5 97.75 6.99
 2 -10 -5 83.23 6.81
 2 -10 -5 86.89 6.73
 2 -10 -4 6.72 4.41
 2 -10 -4 8.11 2.93
 2 -10 -4 7.52 3.32
 2 -10 -3 16.51 4.49
 2 -10 -3 11.51 3.51
 2 -10 -3 14.27 5.69
 2 -10 -3 9.36 3.1
 2 -10 -3 16.88 4.15
 2 -10 -3 15.9 4.15
 2 -10 -3 10.28 2.91
 2 -10 -3 5.87 4.41
 2 -10 -2 85.36 11.1
 2 -10 -2 120.18 11.66
 2 -10 -2 102.36 8.63
 2 -10 -2 115.61 8.74
 2 -10 -2 99.66 7.77
 2 -10 -2 105.92 8.24
 2 -10 -2 99.51 7.56
 2 -10 -2 105.23 7.57
 2 -10 -1 83.23 10.73
 2 -10 -1 98.6 7.6
 2 -10 -1 91.32 8.33
 2 -10 -1 87.96 7.76
 2 -10 -1 100.57 7.05
 2 -10 -1 111.89 10.97
 2 -10 -1 101.14 7.31
 2 -10 0 242.76 15
 2 -10 0 208.37 14.87
 2 -10 0 242.17 14.22
 2 -10 0 237.43 17.68
 2 -10 0 224.35 13.52
 2 -10 1 243.6 17.07
 2 -10 1 289.32 16.55
 2 -10 1 260.59 17.36
 2 -10 1 287.64 16.49
 2 -10 1 273.06 19.51
 2 -10 1 222.86 19.76
 2 -10 1 270.46 15.8
 2 -10 2 6.17 4.17
 2 -10 2 6.74 3
 2 -10 2 7.71 3.84
 2 -10 2 9.58 3.24
 2 -10 2 2.83 3.98
 2 -10 3 58.48 5.57
 2 -10 3 63.56 5.34
 2 -10 3 52.2 6.65
 2 -10 3 50.82 7.54
 2 -10 4 193.56 11.97
 2 -10 4 173.12 13.26
 -2 10 -4 205.92 15.78
 2 -10 5 40.27 4.4
 2 -10 5 31.25 5.08
 2 -10 6 205.37 13.48
 2 -10 6 226.83 13.54
 -2 10 -6 245.09 19.33
 2 -10 7 230.1 15.13
 2 -10 7 259.12 15.6
 2 -10 8 149.11 10.99
 2 -10 8 135.9 10.31
 2 -10 9 128.91 9.81
 2 -10 9 123.5 9.71
 -2 10 -10 115.66 13.07
 2 -10 10 108.77 8.61
 -2 10 -11 180.84 16.47
 2 -10 12 122.92 8.95
 -2 10 -13 57.64 5.18
 2 -10 13 75.33 5.86
 2 -10 14 40.82 4.14
 -2 10 -15 46.87 3.87
 2 -9 -9 6.93 1.97
 2 -9 -8 -0.25 3.14
 2 -9 -8 -0.99 2.2
 2 -9 -7 1.93 3.12
 2 -9 -7 1.87 2.48
 2 -9 -6 22.71 4.08
 2 -9 -6 22.13 3.4
 2 -9 -6 23.05 3.79
 2 -9 -6 30.24 3.76
 2 -9 -5 5.25 4.03
 -2 9 5 -4.63 6.11
 2 -9 -5 1.34 2.86
 2 -9 -4 21.17 4.74
 2 -9 -4 18.19 4.05
 2 -9 -4 16.68 4.1
 2 -9 -4 20.51 4.32
 2 -9 -4 12.98 5.34
 2 -9 -4 17.49 3.72
 2 -9 -4 19.45 3.4
 2 -9 -4 19.96 3.96
 2 -9 -3 23.11 3.96
 2 -9 -3 29.53 4.97
 2 -9 -3 33.8 3.97
 2 -9 -3 23.42 3.98
 2 -9 -3 29.69 4.86
 2 -9 -3 20.98 4.64
 2 -9 -3 23.07 6.23
 2 -9 -3 27.6 3.81
 2 -9 -3 22.94 6.74
 2 -9 -3 26.95 4.26
 2 -9 -3 24.17 3.66
 2 -9 -2 1.9 2.36
 2 -9 -2 3.78 4.62
 2 -9 -2 7.35 3.37
 2 -9 -2 6.15 3.23
 2 -9 -2 1.8 3.47
 2 -9 -2 0.96 3.76
 2 -9 -2 1.09 3.07
 2 -9 -2 1.88 2.31
 2 -9 -2 3.57 4.48
 2 -9 -1 7.34 3.57
 2 -9 -1 8.48 2.66
 2 -9 -1 11.2 2.51
 2 -9 -1 9.54 3.36
 2 -9 -1 10.9 3.65
 2 -9 -1 8.91 3.8
 2 -9 -1 9.93 3.19
 2 -9 -1 10.21 4.88
 2 -9 -1 8.45 4.62
 2 -9 0 49.74 7.23
 2 -9 0 56.38 6
 2 -9 0 42.12 5.84
 2 -9 0 58.44 5.58
 2 -9 0 56.01 4.67
 2 -9 0 44.7 8.11
 2 -9 0 58.07 5.28
 2 -9 0 71.78 5.65
 2 -9 1 2.05 3.37
 2 -9 1 2.4 3.08
 2 -9 1 1.12 2.84
 2 -9 1 -0.88 3.41
 2 -9 1 0.47 2.55
 2 -9 1 1.97 3.78
 2 -9 1 0.44 3.7
 2 -9 2 4.56 2.58
 2 -9 2 6.83 3.37
 2 -9 2 5.97 3.78
 2 -9 2 6.21 3.21
 2 -9 2 5.28 3.4
 2 -9 3 20.25 4.37
 2 -9 3 19.66 3.22
 2 -9 3 20.91 3.74
 2 -9 3 15.14 2.98
 2 -9 4 21.28 3.63
 -2 9 -4 27.91 7.86
 2 -9 4 23.28 4.57
 2 -9 4 18.39 3
 2 -9 4 21.37 3.28
 2 -9 5 53.38 4.62
 2 -9 5 41.28 5.43
 -2 9 -5 42.57 9.64
 2 -9 6 13.02 3.36
 -2 9 -6 9.67 8.08
 -2 9 -7 83.08 6.48
 -2 9 -7 128.33 13.06
 2 -9 8 22.13 4.34
 -2 9 -8 16.76 3.83
 -2 9 -8 26.17 8.64
 -2 9 -9 -1.12 3.44
 2 -9 9 1.38 3.54
 -2 9 -9 -1.14 7.37
 2 -9 9 -1.59 3.72
 -2 9 -10 142.73 10.25
 2 -9 10 144.55 10.46
 -2 9 -11 10.24 3.9
 -2 9 -11 14.55 8
 2 -9 11 7.63 3.52
 -2 9 -12 3.93 3.44
 -2 9 -12 8.25 7.38
 2 -9 12 1.62 3.3
 2 -9 13 27.89 4.14
 2 -9 14 3.7 2.72
 -2 9 -15 3.95 1.27
 -2 9 -15 7.43 2.44
 2 -8 -10 53.83 4.16
 2 -8 -9 38.5 4.84
 2 -8 -9 37.86 3.95
 2 -8 -8 82.28 5.66
 2 -8 -8 76.52 6.22
 2 -8 -8 80.75 6.39
 2 -8 -7 35.67 4.72
 2 -8 -7 42.84 4.76
 2 -8 -6 9.87 3.11
 2 -8 -6 12.24 3.4
 -2 8 6 12.73 5.88
 2 -8 -6 15.81 3.25
 2 -8 -6 9.75 4.15
 2 -8 -6 11.98 3.83
 2 -8 -5 422.31 22.8
 2 -8 -5 403.65 22.74
 2 -8 -5 367.51 22.59
 2 -8 -5 398.51 23.68
 2 -8 -5 392.91 22.83
 2 -8 -5 395.61 23.19
 2 -8 -5 325.57 26.57
 2 -8 -5 395.78 22.81
 2 -8 -5 384.62 22.95
 2 -8 -4 330.95 19.09
 2 -8 -4 303.6 19.02
 2 -8 -4 338.69 19.14
 2 -8 -4 314.91 24.04
 2 -8 -4 322.36 18.89
 2 -8 -4 314.53 19.02
 2 -8 -4 352.62 20.27
 2 -8 -4 322.16 18.96
 2 -8 -4 273.6 22.54
 2 -8 -4 335.67 19.62
 2 -8 -4 305.47 18.96
 2 -8 -4 314.78 18.43
 2 -8 -3 67.59 6.54
 2 -8 -3 66.92 6.86
 2 -8 -3 63.71 9.25
 2 -8 -3 69.78 6
 2 -8 -3 65.84 5.62
 2 -8 -3 69.61 5.62
 2 -8 -3 63.79 8.95
 2 -8 -3 63.79 5.61
 2 -8 -3 70 6.4
 2 -8 -3 69.75 6.03
 2 -8 -2 234.21 14.93
 2 -8 -2 232.56 13.44
 2 -8 -2 236.56 17.5
 2 -8 -2 235.08 13.72
 2 -8 -2 202.39 13.57
 2 -8 -2 237.58 14.23
 2 -8 -2 190.87 17.41
 2 -8 -2 223.47 13.59
 2 -8 -2 212.56 13.73
 2 -8 -1 79.87 6.33
 2 -8 -1 72.01 6.97
 2 -8 -1 70.7 5.39
 2 -8 -1 74.04 8.46
 2 -8 -1 72.79 5.77
 2 -8 -1 76.18 6.06
 2 -8 -1 74.04 6.46
 2 -8 -1 75.01 9.23
 2 -8 -1 69.46 5.76
 2 -8 -1 79.05 6.03
 2 -8 0 39.8 3.82
 2 -8 0 46.66 6.47
 2 -8 0 49.69 4.67
 2 -8 0 47.56 5.47
 2 -8 0 47.63 4.64
 2 -8 0 47.7 4.62
 2 -8 0 48.02 5.21
 2 -8 0 45.17 4.27
 2 -8 0 44.66 6.93
 2 -8 1 82.85 6.35
 2 -8 1 90.5 6.5
 2 -8 1 85.66 7.2
 2 -8 1 93.53 6.48
 2 -8 1 82.91 8.66
 2 -8 1 78.86 8.63
 2 -8 2 128.25 8.36
 2 -8 2 141.95 10.47
 2 -8 2 120.62 8.19
 2 -8 2 111.06 7.93
 2 -8 2 134.79 8.97
 2 -8 3 159.91 12.8
 2 -8 3 177.14 10.93
 2 -8 3 167.96 10.58
 2 -8 3 197 11.51
 2 -8 4 17.03 4.56
 2 -8 4 19.55 3.18
 2 -8 4 16.37 2.71
 2 -8 5 251.26 14.14
 2 -8 5 219.17 13.43
 -2 8 -6 170.32 13.55
 -2 8 -7 3.43 4.82
 -2 8 -7 1.11 2.8
 -2 8 -7 8.39 7.71
 -2 8 -8 151.4 12.95
 -2 8 -8 181.02 15.77
 -2 8 -8 146.48 10.04
 -2 8 -9 86.8 11.96
 -2 8 -9 83.34 6.92
 -2 8 -10 66.99 11.08
 -2 8 -10 50.82 5.62
 -2 8 -11 182.53 12.45
 -2 8 -11 204.51 17.83
 2 -8 11 201.89 12.82
 -2 8 -12 10.03 7.52
 -2 8 -13 1.68 3.46
 2 -8 13 1.64 3.16
 2 -8 14 5.79 2.66
 -2 8 -15 1.84 1.34
 2 -7 -11 25.02 2.79
 2 -7 -10 12.43 2.81
 2 -7 -10 13.88 2.04
 2 -7 -9 52.62 5.45
 2 -7 -9 58.58 5.96
 2 -7 -9 70.63 4.84
 2 -7 -8 22.93 3.36
 2 -7 -8 22.52 4.32
 2 -7 -8 23.4 2.98
 2 -7 -7 9.64 2.97
 2 -7 -7 4.24 2.72
 2 -7 -7 1.93 3.03
 2 -7 -7 2.31 2.35
 2 -7 -7 5.38 3.67
 2 -7 -6 114.45 8.75
 2 -7 -6 105.2 7.89
 2 -7 -6 111.47 8.07
 2 -7 -6 105.74 8.14
 2 -7 -6 98.82 7.63
 -2 7 6 74.41 11.87
 2 -7 -6 109.27 8.47
 2 -7 -6 95.61 11.36
 2 -7 -6 120.39 8.32
 2 -7 -6 108.88 8.32
 2 -7 -5 6.7 3.27
 2 -7 -5 7.39 3.28
 2 -7 -5 8.69 2.78
 2 -7 -5 4.15 2.83
 2 -7 -5 10.52 3.94
 2 -7 -5 7.98 3.5
 2 -7 -5 10.88 4.12
 2 -7 -5 7.53 3.48
 2 -7 -5 8.43 4.82
 2 -7 -5 10.38 2.94
 2 -7 -5 9.77 3.12
 2 -7 -4 14.09 2.99
 2 -7 -4 5.32 4.31
 2 -7 -4 12.85 2.84
 2 -7 -4 8.04 3.36
 2 -7 -4 9.9 3.97
 2 -7 -4 9.51 5.77
 2 -7 -4 11.31 3.95
 2 -7 -4 12.3 4.03
 2 -7 -4 18.71 3.29
 2 -7 -4 12.85 2.7
 2 -7 -4 11.05 2.88
 2 -7 -4 17.53 3.57
 2 -7 -4 10.52 2.8
 2 -7 -3 171.33 11.49
 2 -7 -3 180.13 11.19
 2 -7 -3 190.66 11.12
 2 -7 -3 191.07 11.77
 2 -7 -3 194.32 11.84
 2 -7 -3 180.83 11.28
 2 -7 -3 183.92 15.11
 2 -7 -3 184.45 12.67
 2 -7 -3 177.17 11.36
 2 -7 -3 171.46 11.28
 2 -7 -3 144.24 14.38
 2 -7 -3 202.62 11.65
 2 -7 -2 99.44 7.08
 2 -7 -2 93.99 6.7
 2 -7 -2 93.53 10.21
 2 -7 -2 112.39 7.65
 2 -7 -2 98.73 7.33
 2 -7 -2 97.26 6.74
 2 -7 -2 103.96 10.08
 2 -7 -2 100.88 7.22
 2 -7 -2 102.11 7.01
 2 -7 -2 96.63 7.02
 2 -7 -2 120.24 8.48
 2 -7 -1 52.59 4.88
 2 -7 -1 53.97 5.44
 2 -7 -1 60.33 5.24
 2 -7 -1 54.92 4.21
 2 -7 -1 56.1 4.74
 2 -7 -1 47.41 4.33
 2 -7 -1 38.61 6.77
 2 -7 -1 52.62 4.55
 2 -7 -1 64.93 7.21
 2 -7 -1 50.48 4.72
 2 -7 0 16.78 2.98
 2 -7 0 12.92 2.63
 2 -7 0 11.55 4.05
 2 -7 0 13.73 3.28
 2 -7 0 10.69 2.79
 2 -7 0 12.54 2.51
 2 -7 0 17.34 3.67
 2 -7 1 13.88 2.64
 2 -7 1 18.93 2.96
 2 -7 1 19.54 3.41
 2 -7 1 19.39 2.86
 2 -7 1 15.7 3.69
 2 -7 1 13.99 2.69
 2 -7 2 56.39 4.59
 2 -7 2 58.28 6.32
 -2 7 -2 49.89 5.37
 2 -7 2 56.01 5.8
 2 -7 2 64.79 4.85
 2 -7 2 65.49 5.29
 2 -7 3 58.11 6.54
 2 -7 3 59.95 4.81
 2 -7 3 62.87 5.05
 -2 7 -3 52.63 5.87
 2 -7 4 159.06 9.54
 2 -7 4 136.82 9.18
 2 -7 4 163.3 11.1
 -2 7 -4 121.5 10.64
 2 -7 5 331.3 21.43
 2 -7 5 367.94 20.57
 -2 7 -6 0.38 4.88
 2 -7 6 3.15 2.76
 -2 7 -7 39.08 7.47
 2 -7 7 47.63 5.44
 -2 7 -7 41.04 4.44
 -2 7 -8 44.86 9.49
 -2 7 -8 47.64 7.83
 2 -7 8 45.01 5.6
 -2 7 -8 45.54 4.7
 -2 7 -9 40.14 9.42
 -2 7 -9 25.96 6.77
 2 -7 9 41.71 5.17
 -2 7 -9 36.07 4.45
 -2 7 -10 13.68 8.66
 -2 7 -10 9.56 3.66
 2 -7 11 324.21 19.2
 -2 7 -11 335.04 24.2
 -2 7 -11 304.76 18.8
 -2 7 -12 11.22 7.24
 -2 7 -13 15.27 4.03
 2 -7 13 8.63 3.21
 2 -7 14 1.58 2.48
 -2 7 -15 3.9 1.61
 -2 7 -15 1.53 2.39
 2 -6 -12 19.06 2.23
 2 -6 -11 26.62 3.43
 2 -6 -11 27.31 2.52
 2 -6 -10 8.99 2.01
 2 -6 -10 11.02 3.3
 2 -6 -10 11.4 2.38
 2 -6 -10 15.14 2.57
 2 -6 -9 44.89 4.09
 2 -6 -9 52.15 5.63
 2 -6 -9 44.78 4.35
 2 -6 -8 92.78 7
 2 -6 -8 96.24 7.69
 2 -6 -8 103.37 7.25
 2 -6 -8 99.89 7.86
 2 -6 -8 94.75 7.13
 2 -6 -7 224.46 13.92
 2 -6 -7 229.58 13.96
 2 -6 -7 223.18 14.01
 2 -6 -7 212.5 13.79
 2 -6 -7 227.87 17.47
 2 -6 -7 228.48 14.37
 2 -6 -7 232.78 14.32
 2 -6 -6 301.82 18.17
 2 -6 -6 280.07 21.61
 2 -6 -6 318.78 21.96
 2 -6 -6 311.09 18.16
 2 -6 -6 312.15 17.73
 2 -6 -6 294.24 17.88
 2 -6 -6 293.79 17.81
 2 -6 -6 308.41 17.98
 2 -6 -6 307.56 17.88
 2 -6 -6 264.32 17.56
 2 -6 -6 312.54 18.55
 2 -6 -5 79.34 6.79
 2 -6 -5 73.85 6.2
 2 -6 -5 69.23 6.08
 2 -6 -5 80.16 6.1
 2 -6 -5 78.09 5.94
 2 -6 -5 74.89 6.48
 2 -6 -5 68.8 5.95
 2 -6 -5 85.28 7.07
 2 -6 -5 59.64 8.35
 2 -6 -5 71 9.11
 2 -6 -5 67.2 6.14
 2 -6 -5 68.38 5.89
 2 -6 -5 76.55 5.56
 2 -6 -4 54.27 4.74
 2 -6 -4 60.64 7.89
 2 -6 -4 64.12 8.26
 2 -6 -4 60.62 5.21
 2 -6 -4 57.53 5.25
 2 -6 -4 53.69 4.86
 2 -6 -4 61.1 4.9
 2 -6 -4 64.51 4.83
 2 -6 -4 56.58 5.4
 2 -6 -4 46.86 4.83
 2 -6 -4 57.64 6.1
 2 -6 -4 57.4 4.96
 2 -6 -4 59.62 8.33
 2 -6 -3 196.93 12.8
 2 -6 -3 247.08 16.84
 2 -6 -3 212.88 12.92
 2 -6 -3 192.68 16
 2 -6 -3 216.52 12.96
 2 -6 -3 215.76 13.19
 2 -6 -3 223.89 13.01
 2 -6 -3 213.02 12.71
 2 -6 -3 211.64 12.63
 2 -6 -3 212.25 12.62
 2 -6 -3 197.3 12.98
 2 -6 -3 235.16 13.33
 2 -6 -3 250.65 14.44
 2 -6 -3 226.48 16.44
 2 -6 -3 217.17 12.91
 2 -6 -2 485.5 27.18
 2 -6 -2 551.28 30.73
 2 -6 -2 464.66 30.88
 2 -6 -2 501.25 27.37
 2 -6 -2 459.52 26.85
 2 -6 -2 466.86 26.9
 2 -6 -2 566.59 30.93
 2 -6 -2 504.85 27.26
 2 -6 -2 500.29 26.92
 2 -6 -2 508.62 28.26
 2 -6 -2 510.48 27.17
 2 -6 -2 491.32 27.25
 2 -6 -1 591.32 31.26
 2 -6 -1 608.56 32.43
 2 -6 -1 562.64 31.29
 2 -6 -1 595.22 31.25
 2 -6 -1 531.15 30.83
 2 -6 -1 569.29 31.3
 2 -6 0 177.31 10.51
 2 -6 0 158.75 16.28
 2 -6 0 183.31 10.73
 2 -6 0 193.48 13.48
 2 -6 0 165.88 10.57
 2 -6 1 155.89 10.86
 -2 6 -1 142.84 9.64
 2 -6 1 143.5 15.24
 2 -6 2 371.71 21.2
 -2 6 -2 344.47 20.56
 2 -6 2 338.23 26.98
 -2 6 -3 71.36 6.47
 2 -6 3 90.76 12.51
 2 -6 4 36.5 3.88
 2 -6 4 35.49 9.54
 -2 6 -4 31.76 5.02
 -2 6 -5 921.84 53.61
 2 -6 5 935.57 52.69
 2 -6 5 992.75 51.95
 2 -6 6 1226.43 62.76
 2 -6 6 1084.33 61.83
 2 -6 7 476.35 25.94
 -2 6 -7 386.54 28.51
 2 -6 8 339.71 21.01
 -2 6 -8 395.1 25.12
 -2 6 -9 172.37 15.86
 -2 6 -9 167.69 14.68
 2 -6 9 154.73 11.06
 2 -6 10 142.29 10.38
 -2 6 -10 160.51 15.61
 -2 6 -10 144.48 9.88
 2 -6 11 185.43 13.37
 -2 6 -11 233.35 18.33
 -2 6 -11 218.77 13.3
 -2 6 -12 200.66 12.27
 2 -6 12 166.47 11.99
 -2 6 -13 175.51 10.69
 2 -6 13 133.84 9.99
 -2 6 -14 94.76 6.5
 2 -6 14 58.6 5.22
 -2 6 -15 64.48 4.42
 -2 6 -15 70.59 5.12
 2 -5 -12 140.42 8.62
 2 -5 -12 137.03 7.97
 2 -5 -11 163.67 10.5
 2 -5 -11 187.51 11.27
 2 -5 -11 154.99 10.88
 2 -5 -11 190.01 10.79
 2 -5 -11 191.19 10.65
 2 -5 -10 215.06 13.27
 2 -5 -10 180.24 11.87
 2 -5 -10 211.44 12.13
 2 -5 -10 204.96 12.69
 2 -5 -10 182.55 12.46
 2 -5 -10 203.66 12.11
 2 -5 -9 438.52 23.96
 2 -5 -9 421.04 23.82
 2 -5 -9 435.53 24.28
 2 -5 -9 379.91 23.68
 -2 5 9 459.46 28.68
 2 -5 -9 433.01 27.67
 2 -5 -8 246.89 15.32
 2 -5 -8 252.74 15.19
 2 -5 -8 250.88 18.89
 2 -5 -8 253.38 15.3
 2 -5 -8 239.73 15.13
 2 -5 -8 260.89 15.58
 2 -5 -8 253.12 15.03
 2 -5 -8 270.01 15.92
 -2 5 8 231.87 18.77
 2 -5 -7 283.71 16.21
 2 -5 -7 254.93 16.22
 2 -5 -7 281.42 16.42
 2 -5 -7 271.42 16.31
 2 -5 -7 285.38 16.65
 2 -5 -7 279.34 20.26
 2 -5 -7 257.78 16.09
 2 -5 -7 269.35 16.55
 2 -5 -7 274.71 16.44
 2 -5 -6 798.9 44.58
 2 -5 -6 756.18 48.17
 2 -5 -6 843.26 48.84
 2 -5 -6 818.35 44.62
 2 -5 -6 836.57 44.33
 2 -5 -6 864.48 44.36
 2 -5 -6 755.95 44.33
 2 -5 -6 719.19 44.18
 2 -5 -6 873.23 45.21
 2 -5 -6 873.19 44.56
 2 -5 -6 810.07 44.53
 2 -5 -5 331.35 19.21
 2 -5 -5 325.24 19.72
 2 -5 -5 339.61 19.87
 2 -5 -5 326.88 19.71
 2 -5 -5 381.8 20.84
 2 -5 -5 341.89 19.59
 2 -5 -5 331.22 23.59
 2 -5 -5 305.45 22.66
 2 -5 -5 350.36 19.59
 2 -5 -5 380.11 19.71
 2 -5 -5 350.31 19.68
 2 -5 -5 342.89 24.17
 2 -5 -5 313.48 19.53
 2 -5 -5 339.7 19.56
 2 -5 -4 404.7 26.73
 2 -5 -4 383.56 26.33
 2 -5 -4 409.81 22.91
 2 -5 -4 413.73 23.05
 2 -5 -4 427.24 23.24
 2 -5 -4 408.17 23.14
 2 -5 -4 395.34 23
 2 -5 -4 396.24 22.86
 2 -5 -4 490.47 24.61
 2 -5 -4 399.37 22.91
 2 -5 -4 417.53 26.66
 2 -5 -4 412.54 23.06
 2 -5 -3 1170.9 60.66
 2 -5 -3 1170.56 60.56
 2 -5 -3 1083.17 60.31
 2 -5 -3 1081.05 60.25
 2 -5 -3 1260.73 60.83
 2 -5 -3 1054.98 60.46
 2 -5 -3 1084.63 64.01
 2 -5 -3 1159.91 60.59
 2 -5 -3 1167.26 63.96
 2 -5 -3 1143.94 60.32
 2 -5 -3 1103.31 60.44
 2 -5 -3 1153.93 63.7
 2 -5 -3 1192.84 65.95
 2 -5 -2 977.51 53.42
 2 -5 -2 977.1 48.11
 2 -5 -2 848.4 47.56
 2 -5 -2 866.8 47.71
 2 -5 -1 2093.72 114.8
 2 -5 -1 2287.6 114.43
 2 -5 -1 2116.27 117.26
 2 -5 -1 1994.31 113.79
 2 -5 0 2874.83 155.95
 2 -5 0 3045.27 160.08
 2 -5 1 1754.32 94.14
 2 -5 1 1756.43 99.2
 -2 5 -2 1767.63 94.05
 2 -5 2 1732.85 99.58
 -2 5 -3 1479.59 79.96
 2 -5 3 1508.32 85.23
 -2 5 -4 1335.47 71.47
 2 -5 4 1255.97 75.64
 -2 5 -5 1048.73 55.59
 2 -5 5 939.87 58.73
 2 -5 5 978.83 53.45
 2 -5 6 865.81 55.12
 2 -5 6 929.28 49.83
 -2 5 -7 1219.26 81.76
 2 -5 7 1576.81 79.01
 -2 5 -8 1077.95 59.73
 2 -5 8 992.38 55.05
 -2 5 -9 525.7 31.15
 2 -5 9 433.33 26.1
 -2 5 -9 495.77 31.38
 2 -5 9 432.32 30.11
 2 -5 10 264.34 16.85
 -2 5 -10 291.26 21.42
 2 -5 10 287.16 21.7
 2 -5 11 365.92 23.34
 -2 5 -11 433.9 23.33
 -2 5 -11 392.88 27.28
 2 -5 11 406.96 28.37
 -2 5 -12 823.16 39.74
 2 -5 12 628.03 39.15
 -2 5 -13 563.8 27.15
 2 -5 13 414.2 26.21
 -2 5 -14 444.46 24.29
 -2 5 -14 422.24 24.56
 -2 5 -15 228.02 13.14
 -2 5 -15 252.73 13.64
 2 -4 -13 6.98 1.36
 2 -4 -13 6.47 1.27
 2 -4 -13 6.41 2.13
 2 -4 -12 16.94 2.36
 2 -4 -12 10.04 2.94
 2 -4 -12 13.54 2.24
 2 -4 -12 12.49 2.45
 2 -4 -11 58.4 5.51
 2 -4 -11 58.98 5.47
 2 -4 -11 55 4.71
 2 -4 -11 56.4 4.68
 2 -4 -11 56.86 4.83
 2 -4 -10 98.01 7.32
 2 -4 -10 105.48 10.55
 -2 4 10 118.78 12.46
 -2 4 9 589.73 36.62
 2 -4 -9 558.09 35.92
 2 -4 -9 569.72 32.31
 2 -4 -9 580.24 32.06
 2 -4 -9 597.79 31.85
 2 -4 -9 573.75 31.89
 2 -4 -9 572.53 32.31
 2 -4 -9 552.48 31.92
 2 -4 -8 121.81 11.63
 2 -4 -8 117.8 8.31
 2 -4 -8 117.37 8.07
 2 -4 -8 114.48 8.69
 2 -4 -8 107.11 8.09
 -2 4 8 116.47 11.77
 2 -4 -8 118.64 8.35
 2 -4 -8 115.45 8.36
 2 -4 -8 128.83 8.8
 2 -4 -8 116.66 8.2
 2 -4 -7 23.09 5.83
 2 -4 -7 24.43 3.69
 2 -4 -7 22.07 3.23
 2 -4 -7 22.69 3.58
 2 -4 -7 20.42 3.35
 2 -4 -7 21.38 3.4
 2 -4 -7 22.11 4.14
 2 -4 -7 25.48 3.63
 2 -4 -7 23.73 3.51
 2 -4 -6 328.63 18.86
 2 -4 -6 277.57 21.35
 2 -4 -6 330.58 22.4
 2 -4 -6 327.49 18.82
 2 -4 -6 333.32 18.45
 2 -4 -6 319.25 18.79
 2 -4 -6 335.42 18.64
 2 -4 -6 351.62 18.6
 2 -4 -6 314.17 18.66
 2 -4 -6 287.19 18.46
 2 -4 -6 306.06 18.66
 2 -4 -6 339.38 18.71
 2 -4 -6 312.39 18.15
 2 -4 -5 52.26 4.31
 2 -4 -5 52.19 4.86
 2 -4 -5 53.42 7.1
 2 -4 -5 49.79 4.75
 2 -4 -5 56.9 4.43
 2 -4 -5 51.43 4.48
 2 -4 -5 52.12 4.73
 2 -4 -5 59.26 4.61
 2 -4 -5 45.27 7.19
 2 -4 -5 54.64 4.99
 2 -4 -5 55.62 4.55
 2 -4 -5 47.51 6.64
 2 -4 -5 49.59 4.69
 2 -4 -5 62.5 5.5
 2 -4 -5 50.83 4.47
 2 -4 -4 708.27 37.32
 2 -4 -4 686.78 37.1
 2 -4 -4 735.78 37.36
 2 -4 -4 673.36 37.21
 2 -4 -4 664.16 37.26
 2 -4 -4 679.85 37.12
 2 -4 -4 705.28 37.16
 2 -4 -4 680.11 37.28
 2 -4 -4 655.45 37.15
 2 -4 -3 1280.14 75.65
 2 -4 -3 1354.01 75.41
 2 -4 -3 1416.72 76.94
 2 -4 -3 1425.43 75.3
 2 -4 -2 231.83 16.19
 2 -4 -2 249.96 15.8
 2 -4 -2 220.2 17.32
 2 -4 -2 237.46 15.5
 2 -4 -1 908.12 49.09
 2 -4 -1 832.8 48.6
 2 -4 -1 856.82 51.21
 2 -4 -1 912.71 48.88
 2 -4 0 596.01 35.16
 2 -4 0 552.47 31.72
 2 -4 0 558.46 31.84
 2 -4 1 355.25 24.44
 2 -4 2 559.76 35.24
 -2 4 -3 640.04 32.53
 2 -4 3 664.75 36.52
 2 -4 4 973.85 47.28
 -2 4 -4 901.37 46.69
 2 -4 4 892.24 49.88
 2 -4 5 741.72 39.6
 -2 4 -5 678.06 38.97
 2 -4 6 670.45 35.71
 2 -4 6 573.39 40.25
 2 -4 7 685.17 36.96
 2 -4 7 735.25 41.44
 2 -4 8 324.54 21.25
 2 -4 8 288.5 16.78
 2 -4 8 341.71 22.21
 -2 4 -8 329.49 21.84
 -2 4 -9 101.71 12.23
 2 -4 9 115.21 12.63
 2 -4 9 101.94 7.52
 -2 4 -9 88.77 7.12
 2 -4 9 96.43 12.01
 -2 4 -9 123.45 11.96
 -2 4 -10 234.93 18.19
 2 -4 10 264.82 19.82
 2 -4 10 246.77 20.22
 2 -4 10 242.89 14.59
 -2 4 -10 206.51 13.94
 2 -4 11 387.83 23.62
 2 -4 11 427.15 28.8
 -2 4 -11 356.12 23.16
 -2 4 -12 151.13 10.03
 2 -4 12 108.9 13.57
 -2 4 -13 103.54 7.87
 -2 4 -14 171.4 10.42
 -2 4 -14 165.52 10.7
 -2 4 -15 51.02 3.7
 -2 4 -15 54.47 4.04
 2 -3 -14 2.36 1.03
 2 -3 -13 9.35 2.04
 2 -3 -13 1.53 1.67
 2 -3 -13 6.17 1.77
 2 -3 -13 7.44 2.47
 2 -3 -12 10.82 3.19
 2 -3 -12 12.04 2.53
 2 -3 -12 12.43 2.56
 2 -3 -12 12.95 2.43
 2 -3 -12 10.86 2.4
 2 -3 -12 5.35 3.13
 2 -3 -11 2.99 3.22
 2 -3 -11 1.41 2.65
 2 -3 -11 1.83 2.42
 2 -3 -10 -1.77 2.67
 2 -3 -10 3.6 6.31
 2 -3 -10 1.53 2.31
 2 -3 -10 2.45 4.15
 2 -3 -10 1.22 2.62
 2 -3 -10 -0.19 3.14
 -2 3 10 2.2 7.36
 2 -3 -10 1.21 2.29
 2 -3 -10 0.31 2.24
 2 -3 -9 2.58 4.89
 2 -3 -9 4.57 2.53
 2 -3 -9 0.97 4.51
 2 -3 -9 3.39 2.7
 2 -3 -9 1.95 2.94
 -2 3 9 0.49 7.05
 2 -3 -9 5.49 2.78
 2 -3 -9 3.56 2.44
 2 -3 -8 57.75 7.51
 2 -3 -8 49.03 4.85
 2 -3 -8 52.15 4.87
 2 -3 -8 48.34 4.63
 2 -3 -8 54.65 5.58
 2 -3 -8 41.43 4.59
 2 -3 -8 54.02 5.01
 -2 3 8 47.31 8.17
 2 -3 -8 51.91 5.11
 2 -3 -7 47.68 4.46
 2 -3 -7 49.07 4.62
 2 -3 -7 45.36 4.41
 2 -3 -7 50.11 4.81
 2 -3 -7 48.12 4.64
 2 -3 -7 45.46 4.42
 2 -3 -7 44.64 4
 2 -3 -7 42.81 4.48
 2 -3 -6 50.77 4.73
 2 -3 -6 56.87 4.58
 2 -3 -6 45.46 6.43
 2 -3 -6 53.64 4.78
 2 -3 -6 61.72 4.8
 2 -3 -6 48.96 4.74
 2 -3 -6 49.74 4.61
 2 -3 -6 56.49 4.83
 2 -3 -6 49.97 4.24
 2 -3 -6 59.36 4.77
 2 -3 -5 36.07 3.71
 2 -3 -5 33.46 3.63
 2 -3 -5 39.78 3.61
 2 -3 -5 32.07 3.6
 2 -3 -5 38.17 3.59
 2 -3 -5 33.16 3.43
 2 -3 -5 36 3.41
 2 -3 -4 54.94 6.28
 2 -3 -4 59.61 7.14
 2 -3 -4 55.24 6.57
 2 -3 -3 3.62 3.11
 2 -3 -3 6.38 4.43
 2 -3 -3 5.13 3.24
 2 -3 -2 1.27 3.1
 2 -3 -2 -2.25 2.9
 2 -3 -2 2.33 4
 2 -3 -2 -0.24 2.76
 2 -3 -1 20.5 3.58
 2 -3 -1 21.64 3.69
 2 -3 -1 20.89 3.48
 2 -3 -1 19.71 5.44
 2 -3 0 363.09 21.27
 2 -3 0 378.13 23.8
 2 -3 1 368.79 24.01
 2 -3 2 9.52 5.42
 2 -3 2 8.4 2.41
 2 -3 3 29.67 4.42
 -2 3 -3 25.36 4.43
 2 -3 3 24.12 5.93
 2 -3 3 16.59 3.84
 2 -3 4 35.1 5.38
 -2 3 -4 28.72 5.02
 2 -3 4 32.14 5.42
 2 -3 4 26.8 6.13
 2 -3 5 0.3 4.45
 2 -3 5 3.1 4.6
 2 -3 5 4.54 5.08
 -2 3 -5 1.08 4.54
 2 -3 6 27.75 6.66
 2 -3 6 38.53 3.8
 2 -3 7 26.2 6.31
 -2 3 -7 25.52 7.02
 2 -3 7 30.45 3.56
 2 -3 7 32.65 6.88
 2 -3 8 4.89 2.63
 2 -3 8 12.46 6.53
 2 -3 8 12.87 5.6
 -2 3 -8 9.44 6.27
 2 -3 8 8.42 5.73
 -2 3 -8 8.26 2.49
 -2 3 -9 61.49 5.46
 -2 3 -9 69.61 9.65
 2 -3 9 62.04 9.62
 2 -3 9 64.29 5.63
 2 -3 9 89.47 10.49
 2 -3 10 9.51 7.52
 2 -3 10 21.68 7.34
 2 -3 10 11.02 3.15
 -2 3 -10 8.23 3.02
 -2 3 -11 32.44 4.48
 2 -3 11 35.66 8.87
 -2 3 -11 20.48 3.79
 2 -3 11 23.26 7.97
 2 -3 12 2.17 7.34
 -2 3 -13 8.02 2.34
 -2 3 -13 13 3.52
 -2 3 -14 25.05 2.97
 -2 3 -15 2.43 1.37
 -2 3 -15 2.43 1.45
 2 -2 -14 2.59 1.46
 2 -2 -14 1.86 1.38
 2 -2 -13 8.25 2.24
 2 -2 -13 9.18 2.31
 2 -2 -13 7.39 2.82
 2 -2 -13 8.14 2.21
 2 -2 -12 7.59 2.42
 2 -2 -12 9.58 2.51
 2 -2 -12 14.53 3.37
 2 -2 -12 4.04 3.35
 2 -2 -12 8.04 2.54
 2 -2 -11 52.53 4.72
 2 -2 -11 47.16 4.43
 2 -2 -11 47.96 4.43
 2 -2 -11 51.12 7.44
 -2 2 11 54.06 10.35
 2 -2 -11 46.36 5.36
 2 -2 -11 39.41 4.75
 2 -2 -11 44.9 4.64
 2 -2 -10 3.24 2.71
 -2 2 10 2.74 7.41
 2 -2 -10 1.2 2.37
 2 -2 -10 2.86 3.26
 2 -2 -10 1.8 2.64
 2 -2 -10 0.69 2.3
 2 -2 -9 4.12 2.45
 2 -2 -9 2.54 2.66
 -2 2 9 1.43 6.58
 2 -2 -9 0.45 2.19
 2 -2 -9 3.11 2.87
 2 -2 -9 0.13 2.53
 2 -2 -9 -0.57 5.19
 2 -2 -8 3.11 2.37
 2 -2 -8 1.41 2.46
 -2 2 8 1.59 5.79
 2 -2 -8 1.52 2.59
 2 -2 -8 1.25 2.42
 2 -2 -8 1.23 3.58
 2 -2 -8 2.49 2.35
 2 -2 -7 30.5 3.57
 2 -2 -7 29.43 3.86
 2 -2 -7 35.96 3.82
 2 -2 -7 26.36 3.51
 2 -2 -7 28.16 3.09
 2 -2 -7 35.2 3.82
 2 -2 -7 26.77 3.56
 2 -2 -7 27.07 3.54
 2 -2 -6 91.86 6.32
 2 -2 -6 85.67 6.13
 2 -2 -6 92.25 6.36
 2 -2 -6 93.76 6.45
 2 -2 -6 91.88 6.3
 2 -2 -6 90.78 6.38
 2 -2 -6 103.22 6.48
 2 -2 -5 1.92 2.67
 2 -2 -5 1.59 3.06
 2 -2 -4 30.42 3.9
 2 -2 -4 26.03 4.76
 2 -2 -4 22.51 4.43
 2 -2 -4 30.05 4.92
 2 -2 -3 17.44 2.98
 2 -2 -3 14.85 3.41
 2 -2 -3 16.92 3.67
 2 -2 -3 12.73 4.56
 2 -2 -2 164.22 11.66
 2 -2 -2 148.8 9.45
 2 -2 -2 141.37 9.93
 2 -2 -1 97.47 8.45
 2 -2 -1 90.82 6.2
 2 -2 0 91.2 8.44
 2 -2 0 94.95 6.5
 2 -2 0 83.35 5.51
 2 -2 1 -1.87 4.61
 2 -2 2 23.93 3.1
 2 -2 2 22.28 3.85
 2 -2 2 30.14 5.71
 2 -2 3 16.9 4.12
 -2 2 -3 19.56 3.99
 2 -2 3 19.51 5.04
 2 -2 4 105.46 9
 -2 2 -4 111.59 8.5
 2 -2 4 96.68 9.18
 2 -2 5 33.11 6.03
 2 -2 5 36.14 6.17
 -2 2 -5 30.75 5.56
 2 -2 6 127.28 7.91
 2 -2 6 103.41 10.62
 2 -2 7 2.74 2.27
 -2 2 -7 4.9 2.01
 -2 2 -7 5.83 5.99
 2 -2 7 2.89 4.71
 2 -2 7 6.73 5.12
 2 -2 8 4.28 4.66
 2 -2 8 4.65 2.38
 -2 2 -8 1.44 2
 2 -2 8 -1.54 6.13
 -2 2 -8 2.34 5.45
 2 -2 8 -0.47 5
 2 -2 9 -2.29 4.9
 2 -2 9 1.12 2.39
 -2 2 -9 2.16 2.38
 2 -2 9 2.26 6.2
 -2 2 -9 1.86 5.4
 2 -2 9 1.63 5.41
 -2 2 -10 18.51 3.56
 2 -2 10 14.85 3.3
 2 -2 10 24.32 7.28
 2 -2 10 30.38 7.82
 2 -2 10 17.66 5.79
 -2 2 -11 17.05 3.89
 2 -2 11 15.03 7.42
 -2 2 -11 10.62 3.41
 2 -2 11 17.55 7.14
 -2 2 -12 11.39 3.39
 2 -2 12 12.03 7.66
 -2 2 -12 17.3 2.57
 -2 2 -13 7.5 1.9
 -2 2 -13 9.16 3.07
 -2 2 -13 6.4 2.18
 -2 2 -13 5.56 2.71
 -2 2 -14 -0.61 1.66
 -2 2 -14 1.34 1.7
 -2 2 -15 0.65 1.12
 -2 2 -15 1.79 1.14
 2 -1 -15 70.9 4.08
 2 -1 -15 54.85 3.69
 2 -1 -14 123.58 7.52
 2 -1 -14 135.06 7.36
 2 -1 -14 133.19 7.24
 2 -1 -13 153.74 9.23
 2 -1 -13 144.97 9.45
 2 -1 -13 124.13 9.4
 2 -1 -13 159.41 9.52
 2 -1 -13 153.73 9.17
 2 -1 -12 262.17 15.11
 2 -1 -12 219.99 15.25
 -2 1 12 275.31 21.98
 2 -1 -12 260.8 18.97
 2 -1 -12 277.57 15.45
 2 -1 -11 154.96 9.94
 2 -1 -11 139.43 10.28
 -2 1 11 163.26 16.15
 2 -1 -11 168.81 10.26
 2 -1 -11 157.15 10.99
 2 -1 -11 163.56 10.2
 2 -1 -11 152.95 10.26
 2 -1 -10 135.55 9.03
 -2 1 10 137.42 14.22
 2 -1 -10 143.85 9.31
 2 -1 -10 143.3 9.89
 2 -1 -10 144.22 9.28
 2 -1 -10 132.89 9.37
 2 -1 -9 589.77 31.65
 2 -1 -9 614.54 32.07
 2 -1 -9 563.17 31.44
 2 -1 -9 552.57 31.43
 2 -1 -9 530.83 31.82
 -2 1 9 591.92 35.93
 2 -1 -8 346.12 19.5
 2 -1 -8 367.23 19.8
 2 -1 -8 337.36 19.36
 2 -1 -8 330.01 19.27
 2 -1 -8 313.44 19.39
 -2 1 8 369.14 23.11
 2 -1 -7 304.6 19.02
 2 -1 -7 333.39 18.95
 2 -1 -7 342.65 19.06
 2 -1 -7 322.52 19.16
 2 -1 -6 1104.1 58.74
 2 -1 -6 1127.83 58.64
 2 -1 -6 967.41 60.29
 2 -1 -6 1060.08 58.4
 2 -1 -6 1181.85 58.93
 2 -1 -5 292.06 17.01
 2 -1 -5 276.06 16.69
 2 -1 -4 196.58 12.78
 2 -1 -4 179.59 11.93
 2 -1 -4 180.11 12.39
 2 -1 -3 1860.91 93.22
 2 -1 -3 1669.66 91.64
 2 -1 -3 1695.86 91.92
 2 -1 -2 2566.22 118.37
 2 -1 -2 2267.33 116.33
 2 -1 -2 2346.74 116.37
 2 -1 -1 2496.71 129.07
 2 -1 -1 2417.93 127.16
 2 -1 -1 2359.51 126.95
 2 -1 0 1955.02 100.01
 2 -1 0 1857.89 99.46
 2 -1 0 1812.78 101.7
 2 -1 1 320.55 18.25
 2 -1 1 299.59 19.9
 2 -1 2 134.15 9.6
 2 -1 2 159.88 11.28
 2 -1 3 764.39 41.23
 -2 1 -3 706.65 40.44
 2 -1 3 744.11 41.61
 2 -1 4 2598.29 142.93
 -2 1 -4 2631.75 142.12
 2 -1 4 2793.52 142.98
 2 -1 5 1010.37 56.59
 2 -1 5 1004.06 55.95
 -2 1 -5 999.12 55.97
 2 -1 6 376.42 21.05
 -2 1 -7 469.92 31.21
 2 -1 7 512.21 30.89
 -2 1 -7 494.39 27.34
 2 -1 7 500.73 27.49
 -2 1 -8 92.79 10.14
 2 -1 8 100.18 10.31
 -2 1 -8 86.4 6.34
 2 -1 8 103.03 9.89
 2 -1 8 81.9 6.34
 2 -1 9 278.63 21.67
 2 -1 9 339.68 23.28
 2 -1 9 351.69 22.77
 -2 1 -9 310.93 18.33
 2 -1 9 311.92 18.35
 2 -1 10 497.19 30.09
 2 -1 10 418.41 28.97
 -2 1 -10 431.04 25.08
 2 -1 10 431.6 30.27
 2 -1 11 138.04 14.34
 -2 1 -11 136.85 8.55
 -2 1 -11 118.97 9.2
 2 -1 11 136.01 14.02
 -2 1 -11 128.62 8.96
 -2 1 -12 226.32 12.85
 -2 1 -12 203.48 13.16
 -2 1 -12 250.24 13.35
 -2 1 -12 187.2 13.47
 -2 1 -13 175.61 9.87
 -2 1 -13 160.77 9.41
 -2 1 -14 63.73 4.32
 -2 1 -14 53.44 4.18
 2 0 -15 196.19 11.52
 2 0 -15 203.64 11.34
 2 0 -14 255.48 15.98
 2 0 -14 288.12 15.64
 2 0 -14 294.29 15.97
 2 0 -14 270.44 15.57
 2 0 -13 300.57 17.14
 2 0 -13 318.41 16.93
 2 0 -13 320.56 17.07
 2 0 -12 603.09 33.13
 2 0 -12 594.15 33.88
 2 0 -12 590.13 33.03
 2 0 -12 613.14 33.38
 -2 0 12 571.79 39.02
 2 0 -11 430.46 24.99
 -2 0 11 492.67 30.74
 2 0 -11 386.31 24.2
 2 0 -11 450.95 24.37
 2 0 -11 421.78 24.23
 2 0 -11 441.11 24.06
 2 0 -10 1011.76 53.06
 -2 0 10 988.62 57.55
 2 0 -10 894.85 52.33
 2 0 -10 988.3 52.25
 2 0 -10 957.21 52.41
 2 0 -10 1003.57 52.47
 2 0 -9 1915.07 98.08
 2 0 -9 1856.85 97.58
 2 0 -9 1799.56 97.41
 2 0 -9 1779.87 97.44
 -2 0 9 1895.66 102
 2 0 -8 1458.38 80.96
 2 0 -8 1691.37 81.64
 2 0 -8 1551.01 81.14
 2 0 -8 1495.83 81.01
 2 0 -8 1441.05 80.9
 -2 0 8 1655.78 85.09
 2 0 -7 1929.31 103.79
 2 0 -7 2107.68 101.47
 2 0 -7 1732.57 100.87
 2 0 -7 1912.41 101.06
 2 0 -7 1936.63 100.87
 2 0 -6 748.33 42.83
 2 0 -5 1284.27 69.45
 2 0 -5 1284.11 69.09
 -2 0 5 1236.69 68.98
 2 0 -4 3404.19 172.75
 2 0 -4 3384.02 173.39
 -2 0 4 3084.19 172.04
 -2 0 3 3960.07 217.76
 2 0 -3 4339.53 218.25
 2 0 -3 4203.08 218.37
 -2 0 2 7143.93 387.42
 2 0 -2 7535.79 387.52
 2 0 -2 7608.18 388.08
 2 0 -1 132.46 7.82
 2 0 -1 134.85 8.31
 2 0 0 210.11 12.27
 2 0 0 197.16 13.68
 2 0 0 201.3 12.32
 2 0 1 9999 524.24
 2 0 2 1401.95 77.26
 2 0 2 1472.44 78.09
 2 0 3 5033.98 272.92
 2 0 3 5346.89 272.92
 -2 0 -3 5126.75 271.87
 2 0 4 4776.18 255.09
 2 0 4 4880.56 254.31
 -2 0 -4 4770.79 254.02
 2 0 5 410.28 24.61
 2 0 5 388.7 23.17
 -2 0 -5 370.82 24.07
 2 0 6 2303.52 129.81
 2 0 6 2433.14 126.95
 -2 0 -7 1538.36 82.12
 2 0 7 1485.12 81.69
 2 0 7 1444.39 78.23
 -2 0 -8 332.61 19.03
 2 0 8 332.77 22.49
 2 0 8 323.06 18.9
 -2 0 -9 1139.87 60.87
 2 0 9 1074.74 64.63
 2 0 9 1137.28 65.79
 2 0 10 667.18 37.68
 -2 0 -10 557.08 32.45
 2 0 10 631.54 38.23
 2 0 10 539.36 36.31
 2 0 11 292.31 21.27
 2 0 11 276.19 21.45
 2 0 11 231.27 19.37
 -2 0 -12 345.77 18.94
 -2 0 -12 350.32 18.69
 -2 0 -13 219.21 11.83
 -2 0 -13 204.35 11.95
 -2 0 -13 211.34 12.03
 -2 0 -13 172.7 12.26
 -2 0 -14 165 10.16
 -2 0 -14 195.93 10.3
 2 1 -16 59.66 3.9
 2 1 -15 132.68 7.86
 2 1 -15 121.33 7.94
 2 1 -14 185.64 10.71
 2 1 -14 171.44 10.44
 2 1 -14 179.75 10.97
 2 1 -14 177.13 10.77
 2 1 -13 214.4 12.65
 2 1 -13 209.16 12.93
 2 1 -13 224.76 12.99
 -2 -1 13 188.57 18.72
 -2 -1 12 249.69 20.73
 2 1 -12 268.08 15.07
 2 1 -12 255.1 14.91
 2 1 -12 258.87 14.6
 2 1 -12 218.26 14.68
 -2 -1 11 307.95 22.18
 2 1 -11 286.3 15.87
 2 1 -11 266.34 15.6
 2 1 -11 275.37 16.51
 2 1 -11 264.01 15.35
 2 1 -11 229.74 15.44
 -2 -1 10 422.55 27.51
 2 1 -10 387.88 21.74
 2 1 -10 416.94 22.49
 2 1 -10 344.13 21.49
 2 1 -10 383.53 21.6
 2 1 -10 378.32 21.39
 2 1 -9 481.03 26.27
 -2 -1 9 526.58 31.49
 2 1 -9 538.64 27.26
 2 1 -9 462.61 26.39
 2 1 -9 455.04 29.45
 2 1 -9 430.59 26.27
 2 1 -9 481.38 26.39
 2 1 -8 323.33 19.37
 -2 -1 8 361.79 23.87
 2 1 -8 327.73 22.37
 2 1 -8 356.32 19.56
 2 1 -8 325.24 19.5
 2 1 -8 368.37 19.74
 2 1 -8 365.62 20.16
 2 1 -7 893.95 46.94
 2 1 -7 791.37 49.41
 2 1 -6 714.29 42.02
 2 1 -6 732.68 40.91
 -2 -1 5 208.72 14.58
 2 1 -5 239.39 15.39
 2 1 -4 1593.51 85.02
 2 1 -4 1561.28 84.76
 -2 -1 3 2339.25 125.6
 2 1 -3 2490.53 126.69
 2 1 -3 2326.74 125.97
 2 1 -2 2658.08 141.3
 2 1 -2 2667.34 142.29
 2 1 -2 2676.07 140.3
 2 1 -1 4614.29 245.81
 2 1 -1 4581.15 247.12
 2 1 -1 4751 245.36
 2 1 0 243.98 14.65
 2 1 0 232.93 15.96
 2 1 0 259.6 14.87
 2 1 1 26.4 4.52
 2 1 1 24.87 4.68
 2 1 2 739.37 39.35
 2 1 2 701.12 39.63
 -2 -1 -2 673.38 38.18
 2 1 3 2419.68 133.66
 2 1 3 2777.05 134.74
 -2 -1 -3 2432.85 132.95
 2 1 4 1429.61 78.63
 2 1 4 1519.85 79.77
 -2 -1 -4 1422.3 78.6
 -2 -1 -5 162.67 12.9
 2 1 6 480.69 28.68
 2 1 6 450.53 25.38
 -2 -1 -7 115.5 10.78
 2 1 7 123.55 11.08
 2 1 7 114.73 7.78
 2 1 8 222.23 17.18
 2 1 8 213.48 13.28
 -2 -1 -8 228.97 13.66
 2 1 9 709.63 44.2
 2 1 9 709.99 45.01
 -2 -1 -9 734.33 40.21
 -2 -1 -9 731.62 39.85
 -2 -1 -10 232.49 13.78
 2 1 10 195.69 17.64
 2 1 10 214.07 18.96
 -2 -1 -10 253.23 14.12
 -2 -1 -10 215.1 14.28
 2 1 10 240.19 18.95
 2 1 11 234.85 20.25
 -2 -1 -11 275.16 15.29
 -2 -1 -11 235.17 15.6
 2 1 11 249.31 20.14
 -2 -1 -11 260.04 14.97
 -2 -1 -12 213.06 12.03
 -2 -1 -12 211.6 12.18
 -2 -1 -12 178.73 12.54
 -2 -1 -12 204.72 12.13
 -2 -1 -13 76.65 4.82
 -2 -1 -13 62.55 5.29
 -2 -1 -13 61.92 4.6
 -2 -1 -14 54.96 3.56
 2 2 -16 0.62 1.18
 2 2 -16 2.15 1.33
 2 2 -15 1.04 1.74
 2 2 -15 2.87 1.82
 2 2 -15 1.23 1.92
 2 2 -14 0.67 1.82
 2 2 -14 -0.39 2.32
 2 2 -14 -1.17 2.17
 -2 -2 13 8.63 8.6
 2 2 -12 55.15 4.9
 2 2 -12 61.24 5.42
 2 2 -12 58.43 4.57
 -2 -2 12 71.62 11.06
 2 2 -11 4.53 3.94
 2 2 -11 -1.05 3.06
 2 2 -11 3.67 2.99
 2 2 -11 1.26 2.76
 -2 -2 11 8.03 8.45
 2 2 -11 1.33 1.9
 2 2 -11 1.08 2.08
 2 2 -10 9.83 4.16
 2 2 -10 3.25 2.6
 2 2 -10 3.54 2.96
 -2 -2 10 1.09 7.43
 2 2 -10 0.38 3.16
 2 2 -10 2.74 1.95
 2 2 -10 -0.38 1.98
 2 2 -9 16.21 4.97
 2 2 -9 13.76 2.9
 2 2 -9 17.18 3.56
 2 2 -9 17.13 3.65
 -2 -2 9 20.97 8.33
 2 2 -9 15.77 2.56
 2 2 -9 17.03 2.59
 2 2 -8 97.42 7.35
 2 2 -8 117.57 7.93
 2 2 -8 111.62 7.2
 2 2 -8 117.86 8.07
 2 2 -8 113.91 10.77
 -2 -2 8 101.18 11.39
 2 2 -8 121.3 7.4
 2 2 -7 90.19 5.97
 2 2 -7 59.76 5.98
 2 2 -6 201.85 13.29
 2 2 -6 207.75 15.2
 -2 -2 6 207.4 14.44
 2 2 -5 39.42 4.76
 2 2 -5 36.74 5.63
 -2 -2 5 35.56 5.93
 2 2 -4 40.24 5.07
 2 2 -4 36.02 4.95
 2 2 -3 202.39 11.27
 2 2 -3 203.78 13.09
 2 2 -3 221.01 14.1
 2 2 -2 223.75 12.75
 2 2 -2 214.18 13.63
 2 2 -2 218.6 14.82
 2 2 -1 133.13 9
 2 2 -1 126.86 8.64
 2 2 -1 118.35 10.25
 2 2 0 109.28 8.89
 2 2 0 107.53 7.72
 2 2 0 124.41 9.74
 2 2 1 54.15 5.9
 2 2 1 38.9 5.79
 2 2 2 68.99 6.68
 -2 -2 -2 66.81 5.73
 2 2 2 72.91 7.27
 2 2 3 129.53 9.55
 2 2 3 129.64 10.46
 -2 -2 -3 118.3 9.03
 -2 -2 -4 206.04 14.27
 2 2 5 23.12 3.08
 -2 -2 -5 28.41 5.88
 2 2 5 26.15 5.2
 -2 -2 -5 22.94 3.38
 2 2 6 15.25 5
 2 2 6 21.58 2.91
 2 2 7 23.26 3.05
 2 2 7 19.67 5.78
 -2 -2 -7 20.44 2.96
 -2 -2 -8 -0.13 1.96
 2 2 8 4.71 4.95
 -2 -2 -9 14.04 2.87
 -2 -2 -9 14.34 3.46
 -2 -2 -9 17.13 2.84
 2 2 9 16.1 5.89
 2 2 10 0.99 4.56
 2 2 10 4.6 6.23
 2 2 10 3.46 5.37
 -2 -2 -11 -0.17 2.77
 -2 -2 -11 -1.69 1.89
 -2 -2 -11 2.05 2.01
 -2 -2 -11 0.34 1.89
 -2 -2 -12 -1.36 2.55
 -2 -2 -12 -1.16 1.51
 -2 -2 -12 1.3 1.79
 -2 -2 -12 -0.26 1.68
 -2 -2 -13 0.16 1.06
 -2 -2 -13 2.23 1.96
 -2 -2 -13 0.24 1.25
 2 3 -16 -0.69 1.57
 2 3 -16 -1.12 1.38
 2 3 -15 1.12 2.01
 2 3 -15 -0.21 1.98
 2 3 -14 20.31 2.8
 2 3 -14 28.12 3.35
 -2 -3 13 -8.76 8.22
 2 3 -12 22.32 3.09
 2 3 -12 28.67 6.24
 -2 -3 12 26.22 9.54
 2 3 -12 29.48 4.25
 2 3 -12 26.82 3.94
 2 3 -11 3.53 4.17
 -2 -3 11 2.93 8.3
 2 3 -11 8.37 2.23
 2 3 -11 3.03 3.28
 -2 -3 10 48.24 10.15
 2 3 -10 35.5 6.73
 2 3 -10 41.06 4.64
 2 3 -10 38.15 3.66
 2 3 -9 3.52 3.17
 -2 -3 9 5.88 7.19
 2 3 -9 3.33 2.17
 2 3 -9 5.52 4.47
 2 3 -9 3.87 1.94
 2 3 -9 4.7 2.9
 -2 -3 8 328.78 20.78
 2 3 -8 274.33 16.28
 2 3 -8 288.96 16.88
 2 3 -7 4.35 3.35
 -2 -3 6 100.13 8.99
 2 3 -6 73.17 10.37
 2 3 -6 93.73 7.95
 2 3 -5 160.85 12.11
 -2 -3 5 151.85 11.93
 2 3 -5 171.26 11.83
 2 3 -4 21.91 4.8
 2 3 -4 16.69 4.12
 2 3 -3 107.21 8.46
 2 3 -3 112.19 9.73
 2 3 -3 117.49 7.54
 2 3 -2 1545.87 83.51
 2 3 -2 1441.88 85.27
 2 3 -2 1639.45 83.81
 2 3 -1 21.38 5.4
 2 3 -1 31.7 5.39
 2 3 -1 19.77 3.5
 2 3 0 1.58 4.02
 2 3 0 0.97 2.33
 2 3 0 1.67 4.35
 2 3 1 19.48 4.88
 -2 -3 -1 16.87 3.1
 2 3 1 19.75 4.79
 2 3 2 3.87 3.88
 -2 -3 -2 1.98 3.05
 2 3 2 0.28 3.23
 -2 -3 -3 17.67 4.36
 2 3 3 23.1 4.3
 2 3 4 2.37 2.69
 2 3 4 3.89 4.21
 2 3 5 0.27 2.05
 2 3 5 1.31 4.43
 -2 -3 -5 1.24 2.53
 2 3 6 -0.98 4.51
 2 3 6 2.07 2.12
 -2 -3 -6 0.44 1.67
 -2 -3 -7 8.41 2.68
 2 3 7 7.48 5.24
 2 3 7 7.76 2.37
 -2 -3 -7 10.01 2.33
 -2 -3 -8 147.99 9.02
 -2 -3 -8 140.73 9.09
 -2 -3 -8 119.88 8.86
 2 3 8 152.54 13.85
 -2 -3 -9 68.39 5.61
 2 3 9 69.68 9.23
 -2 -3 -9 69.29 6.18
 -2 -3 -9 73.88 5.57
 -2 -3 -10 18.12 2.68
 -2 -3 -10 19.4 2.87
 -2 -3 -10 12.55 3.31
 -2 -3 -10 19.53 2.93
 -2 -3 -11 -0.1 1.64
 -2 -3 -11 5.08 1.93
 -2 -3 -11 3.16 2.77
 -2 -3 -11 1.26 1.91
 -2 -3 -12 1.34 1.21
 -2 -3 -12 2.7 1.45
 -2 -3 -12 4.87 2.4
 2 4 -16 17.11 2.31
 2 4 -16 14.43 2.06
 2 4 -16 17.84 2.2
 2 4 -15 76.06 5.48
 2 4 -14 39.47 4.52
 2 4 -14 44.95 4.2
 2 4 -14 35.09 3.43
 2 4 -13 277.7 15.71
 -2 -4 13 256.21 21.58
 2 4 -13 213.45 18.92
 2 4 -12 526.97 29.83
 2 4 -12 533.94 34.81
 -2 -4 12 571.65 36.84
 2 4 -12 563.14 30.61
 2 4 -11 5.2 1.99
 -2 -4 11 13.47 8.85
 2 4 -11 4.79 3.51
 2 4 -11 2.14 4.74
 2 4 -10 122.87 8.21
 2 4 -10 133.76 12.38
 -2 -4 10 141.5 14.45
 2 4 -10 142.08 9.34
 2 4 -10 128.92 8.68
 2 4 -9 173.91 10.42
 -2 -4 9 173.23 15.5
 2 4 -9 189.12 11.48
 2 4 -9 163.05 10.72
 -2 -4 8 7.62 6.56
 2 4 -8 15.92 7.25
 2 4 -8 20 4.15
 2 4 -8 11.94 2.72
 2 4 -7 1460.79 75.51
 2 4 -7 1444.05 78.02
 2 4 -7 1350.93 75.8
 2 4 -6 367.71 23.11
 -2 -4 6 378.16 23.08
 2 4 -6 359.27 24.9
 2 4 -5 132.98 11.66
 2 4 -5 127.77 10.36
 2 4 -5 108.62 9.79
 2 4 -4 1501.15 77.89
 2 4 -4 1342.85 76.21
 2 4 -3 94.54 9.88
 2 4 -3 83.97 9
 2 4 -3 81.78 7.21
 2 4 -2 205.5 14.05
 2 4 -2 208.18 13.89
 2 4 -2 216.63 10.72
 2 4 -1 797.81 43.83
 2 4 -1 698.25 40.26
 2 4 -1 787.99 43.71
 2 4 0 194.87 15.12
 2 4 0 224.81 15.52
 2 4 1 286.28 18.77
 2 4 1 260.29 18.19
 -2 -4 -2 316.24 18.01
 2 4 2 315.66 20.67
 2 4 3 189.01 14.97
 2 4 3 194.66 14.24
 2 4 4 120.44 11.49
 -2 -4 -5 25.21 3.55
 2 4 5 17.96 3.19
 2 4 5 26.6 6.31
 2 4 6 24.07 3.4
 -2 -4 -6 25.65 3.11
 -2 -4 -6 33.48 3.81
 2 4 6 38.72 7.16
 2 4 7 145.75 13.51
 -2 -4 -7 119.59 8.93
 -2 -4 -7 133.69 8.83
 -2 -4 -7 139.01 8.62
 -2 -4 -8 107.63 7.22
 -2 -4 -8 87.17 7
 -2 -4 -8 100.32 6.85
 2 4 8 116.68 11.68
 -2 -4 -8 93.14 7.62
 -2 -4 -9 19.91 2.71
 2 4 9 16.21 6.35
 2 4 9 22.11 6.13
 -2 -4 -10 12.98 2.22
 -2 -4 -10 20.5 2.76
 -2 -4 -10 13.27 3.27
 -2 -4 -10 15.9 2.61
 -2 -4 -11 14.99 3.02
 -2 -4 -11 14.01 2.09
 -2 -4 -12 16.27 2.5
 -2 -4 -12 21.79 1.88
 2 5 -17 88.01 5.33
 2 5 -16 256.91 13.42
 2 5 -16 232.73 13.53
 2 5 -16 220.54 13.24
 2 5 -15 206.46 12.3
 2 5 -14 244.63 14.82
 2 5 -14 252.76 15.19
 -2 -5 13 390.83 29.31
 2 5 -13 414.22 27.74
 2 5 -13 397.63 23.17
 -2 -5 12 335.33 25.28
 2 5 -12 299.17 22.84
 2 5 -12 316.12 18.84
 2 5 -11 528.38 29.95
 2 5 -11 485.52 34.12
 2 5 -11 539.32 30.21
 2 5 -10 739.63 42.31
 2 5 -10 753.41 46.9
 2 5 -10 793.41 42.69
 2 5 -9 239.59 14.52
 2 5 -9 231.57 18.41
 2 5 -9 215.18 13.79
 2 5 -8 452.84 27.51
 -2 -5 8 573.49 31.26
 2 5 -8 555.38 32.32
 2 5 -8 430.09 26.76
 2 5 -8 563.19 27.37
 2 5 -7 1342.18 71.05
 2 5 -7 1269.27 73.7
 -2 -5 7 1366.22 73.63
 2 5 -7 1095.59 74.44
 2 5 -7 1384.13 70.91
 2 5 -6 872.62 46.64
 2 5 -6 751.16 49.31
 2 5 -6 904.32 46.98
 2 5 -5 2107.1 122.01
 2 5 -5 2192.82 123.2
 2 5 -5 2379.88 123.19
 2 5 -5 2477.39 123.98
 2 5 -4 2233.57 127.65
 2 5 -4 2417.94 130.12
 2 5 -4 2668.52 130.63
 2 5 -3 639.81 35.78
 2 5 -3 609.28 38.61
 2 5 -3 621.25 38.75
 2 5 -2 1625.92 77.36
 2 5 -2 1606.6 81.61
 2 5 -2 1636.34 81.8
 2 5 -1 976.78 54.16
 2 5 -1 1062.32 58.23
 2 5 -1 1007.5 57.94
 2 5 0 578.44 35.12
 2 5 0 566.47 35.02
 -2 -5 -1 791.97 43.39
 2 5 1 849.9 47.21
 2 5 2 605.32 36.04
 2 5 2 589.5 36.43
 -2 -5 -2 590.65 32.63
 2 5 3 1056.67 54.44
 -2 -5 -3 881.36 48.83
 2 5 4 407.67 27.75
 -2 -5 -5 244.08 14.38
 2 5 5 230.09 14.83
 2 5 5 262.69 19.68
 -2 -5 -6 334.94 19.03
 -2 -5 -6 323.03 19.03
 -2 -5 -6 331.87 19.01
 2 5 6 366.59 24.94
 -2 -5 -7 64.08 5.12
 -2 -5 -7 52.85 5.43
 -2 -5 -7 68.78 5.29
 2 5 7 68.56 9.47
 2 5 8 331.07 23.74
 -2 -5 -9 383.91 19.86
 -2 -5 -9 386.33 19.72
 -2 -5 -9 373.61 20.42
 -2 -5 -10 101.53 6.37
 -2 -5 -10 94.23 7.04
 -2 -5 -11 94.81 5.77
 -2 -5 -11 97.11 6.45
 2 6 -17 34.27 2.69
 2 6 -16 41.84 3.41
 2 6 -16 59.72 3.98
 2 6 -15 36.11 3.76
 2 6 -15 31.29 4.11
 2 6 -14 105.98 8
 2 6 -13 224.16 13.85
 2 6 -13 196.94 17.53
 2 6 -12 345.45 20.93
 2 6 -12 370.32 21.28
 2 6 -12 341.74 25.56
 2 6 -11 276.95 17.22
 -2 -6 11 302.14 24.04
 2 6 -11 298.18 17.66
 2 6 -11 290.71 21.9
 2 6 -10 109.79 8.01
 -2 -6 10 135.04 14.26
 2 6 -10 110.61 8.61
 2 6 -10 100.83 11.91
 2 6 -9 106.68 7.58
 2 6 -9 95.46 8.2
 2 6 -9 118.74 12.73
 2 6 -8 318.58 17.87
 2 6 -8 281.32 18.25
 2 6 -8 316.38 23.14
 2 6 -7 521.64 28.3
 2 6 -7 518.27 28.21
 2 6 -6 280.24 17.03
 2 6 -6 284.7 16.44
 2 6 -6 314.08 21.39
 2 6 -5 168.14 11.03
 2 6 -4 85.85 7.99
 -2 -6 3 187.82 11.58
 2 6 -3 228.51 13.78
 2 6 -2 97.94 7.56
 2 6 -1 33.64 3.91
 -2 -6 0 631.11 35.94
 2 6 0 688.53 35.95
 -2 -6 -1 681.33 37.96
 2 6 1 702.21 42.66
 2 6 1 660.3 42.75
 -2 -6 -1 705.47 38.57
 2 6 1 752.25 38.42
 -2 -6 -2 248.77 14.83
 2 6 2 280.41 19.92
 2 6 2 266.55 19.27
 -2 -6 -2 262.3 15.48
 -2 -6 -3 134.62 9.35
 -2 -6 -3 148.74 9.09
 -2 -6 -4 45.4 4.95
 -2 -6 -4 42.16 3.98
 -2 -6 -5 91.45 6.63
 2 6 5 86.83 7.07
 2 6 5 100.71 11.78
 -2 -6 -5 99.74 6.67
 -2 -6 -5 94.3 7.17
 -2 -6 -6 62.57 5
 -2 -6 -6 60.92 5.14
 -2 -6 -6 58.08 5.65
 2 6 6 80.27 10.2
 -2 -6 -6 63.91 5.39
 2 6 7 26.41 6.82
 -2 -6 -7 14.99 4.57
 -2 -6 -8 64.78 5.07
 -2 -6 -8 59.29 5.23
 -2 -6 -8 64.59 4.81
 -2 -6 -8 65.19 5.65
 -2 -6 -9 25.7 3.24
 -2 -6 -9 23.3 2.49
 -2 -6 -10 7.32 2.19
 -2 -6 -10 7.31 1.45
 2 7 -17 1.51 1.2
 2 7 -16 2.36 2.01
 2 7 -15 32.72 4.22
 2 7 -15 35.22 3.8
 2 7 -14 4.59 3.55
 2 7 -13 1.15 4.93
 2 7 -12 78.74 6.97
 2 7 -12 74.05 10.12
 2 7 -12 77.08 6.55
 2 7 -11 3.11 5.45
 2 7 -11 3 3.01
 2 7 -11 2.75 4.09
 2 7 -10 1.28 5.68
 2 7 -10 6.78 3.03
 2 7 -10 4.94 4.21
 2 7 -9 196.79 16.88
 2 7 -9 136.83 10.92
 2 7 -9 120.12 14.72
 2 7 -9 180.94 10.71
 2 7 -8 116.73 8.25
 2 7 -8 101.44 13.77
 2 7 -8 101.65 12.06
 2 7 -8 118.41 8.67
 2 7 -8 105.64 11.28
 2 7 -7 56.43 7.96
 2 7 -7 52.61 5.32
 2 7 -7 54 5.1
 2 7 -7 58.87 10.85
 2 7 -7 44.89 7.49
 2 7 -7 43.97 8.28
 2 7 -6 18.22 5.68
 2 7 -6 7.21 3.46
 2 7 -6 11.05 2.83
 2 7 -6 22.94 7.44
 2 7 -6 13.86 4.53
 2 7 -6 21.79 7.2
 2 7 -5 20.02 3.2
 2 7 -5 22.23 7.44
 2 7 -5 26.22 6.75
 2 7 -5 18.23 3.78
 2 7 -4 76.62 7.55
 2 7 -4 75.72 5.79
 2 7 -4 75.81 11.29
 2 7 -4 69.12 10.3
 2 7 -3 93.35 12.2
 2 7 -3 99.77 6.71
 2 7 -3 111.27 8.54
 2 7 -3 94.27 12.81
 -2 -7 2 261.69 15.65
 2 7 -2 287.02 21.94
 2 7 -1 559.5 33.83
 -2 -7 1 523.55 28.08
 2 7 -1 572.97 34.08
 -2 -7 1 484.86 27.42
 -2 -7 0 82.59 6.74
 2 7 0 109.88 6.77
 -2 -7 0 90.96 6.04
 2 7 0 90.51 10.38
 2 7 0 90.09 11.03
 2 7 1 8.86 4.57
 2 7 1 2.84 5.38
 -2 -7 -1 5.25 1.94
 -2 -7 -1 5.39 3.02
 2 7 1 2.65 2.03
 2 7 2 74.08 10.01
 -2 -7 -2 72.19 5.36
 2 7 2 93.17 10.02
 -2 -7 -2 77.49 6.51
 -2 -7 -2 66.28 5.52
 -2 -7 -3 1.86 2.45
 -2 -7 -3 2.83 2.17
 2 7 3 3.26 5.52
 2 7 4 251 19.99
 -2 -7 -4 226.99 13.37
 -2 -7 -4 213.86 13.83
 -2 -7 -5 526.96 30.15
 -2 -7 -5 550.38 30.38
 2 7 6 1.2 5.27
 -2 -7 -7 5.78 2.66
 -2 -7 -7 5.56 2.51
 -2 -7 -7 6.92 2.23
 -2 -7 -8 29.89 3.57
 -2 -7 -8 27.45 2.62
 -2 -7 -8 27.06 3.18
 -2 -7 -9 10.07 2.29
 -2 -7 -10 51.17 3.66
 2 8 -17 9.78 1.47
 2 8 -16 56.7 4.33
 2 8 -15 19.84 3.65
 2 8 -14 20.08 3.13
 2 8 -14 20.2 4.11
 2 8 -13 29.5 6.55
 2 8 -12 194.85 12.43
 2 8 -12 169.87 16.14
 2 8 -12 193.37 12.59
 2 8 -11 421.78 24.92
 2 8 -11 412.83 30.1
 2 8 -11 451.91 25.29
 2 8 -10 111.47 7.61
 2 8 -10 78.75 6.97
 2 8 -10 94.35 12.5
 2 8 -10 97.67 8.07
 2 8 -9 163.95 11.7
 2 8 -9 136.15 15.63
 2 8 -8 112.3 15.16
 2 8 -8 143.78 13.97
 2 8 -8 123.03 13.19
 2 8 -8 152.87 9.86
 2 8 -8 141.66 10.04
 2 8 -7 29.22 4.59
 2 8 -7 34.64 6.46
 2 8 -7 31.51 7.67
 2 8 -7 30.23 6.96
 2 8 -7 29.09 3.92
 2 8 -6 260.49 21.1
 2 8 -6 260.48 14.98
 2 8 -6 235.83 17.77
 2 8 -6 248.43 16.06
 2 8 -6 293.15 21.68
 2 8 -5 302.5 22.82
 2 8 -5 261.55 17.81
 2 8 -5 304.41 22.85
 2 8 -5 266.34 16.01
 2 8 -5 256.23 15.26
 2 8 -4 207.05 20.06
 2 8 -4 223.59 20.28
 -2 -8 4 214.46 12.98
 2 8 -4 216.11 12.96
 2 8 -3 346.55 25.53
 2 8 -3 329.12 24.95
 -2 -8 3 299.96 17.03
 2 8 -3 280.11 16.73
 2 8 -2 464.3 30.18
 2 8 -2 427.61 29.61
 -2 -8 2 390.29 22.69
 -2 -8 1 330.69 19.07
 2 8 -1 345.38 24.65
 2 8 -1 352.82 24.68
 -2 -8 1 323.95 18.42
 2 8 0 247.91 18.61
 -2 -8 0 207.25 13.32
 2 8 0 244.22 13.38
 -2 -8 0 208.58 12.62
 2 8 1 414.23 26.47
 -2 -8 -1 342.56 20.32
 2 8 1 389.5 26.03
 -2 -8 -1 330.63 19.61
 -2 -8 -2 215.26 13.89
 2 8 2 252.77 19.44
 -2 -8 -3 213.92 13.81
 -2 -8 -3 232.58 13.66
 -2 -8 -4 374.26 22.07
 -2 -8 -4 377.04 21.69
 2 8 5 156.41 14.81
 -2 -8 -6 62.54 5.2
 -2 -8 -6 74.35 5.61
 -2 -8 -7 104.65 7.33
 -2 -8 -7 110.41 7.27
 -2 -8 -8 75.86 5.19
 -2 -8 -8 69.87 4.92
 -2 -8 -9 33.63 2.76
 2 9 -17 3.05 1.01
 2 9 -16 1.32 1.84
 2 9 -15 20.4 2.64
 2 9 -15 20.73 3.44
 2 9 -14 7.77 2.63
 2 9 -14 1.62 3.16
 2 9 -13 3.95 2.98
 2 9 -13 3.41 3.43
 2 9 -12 0.6 4.96
 2 9 -11 6.98 3.3
 2 9 -11 7.81 4.27
 2 9 -11 3.28 5.84
 2 9 -10 5.85 4.24
 2 9 -10 6.11 6.33
 2 9 -10 9.68 3.3
 2 9 -10 8.07 2.92
 2 9 -9 1.87 5.18
 2 9 -9 11.48 5.82
 2 9 -9 -0.96 3.1
 2 9 -9 1.39 4.08
 2 9 -8 22.31 5.94
 2 9 -8 21.11 3.93
 2 9 -8 21.16 6.28
 2 9 -8 26.04 4.44
 2 9 -7 -4.09 7.17
 2 9 -7 3.47 3.98
 2 9 -7 -2.01 3.1
 2 9 -7 3.54 5.14
 2 9 -7 0.21 3.75
 2 9 -6 81.35 12.04
 2 9 -6 91.39 8.67
 2 9 -6 77.5 6.09
 2 9 -6 87.61 12.09
 2 9 -6 83.61 7.07
 2 9 -5 33.94 4
 2 9 -5 46.94 11.13
 2 9 -5 28.47 4.93
 2 9 -5 34.09 9.2
 2 9 -4 26.49 3.41
 2 9 -4 40.94 9.88
 -2 -9 4 25.87 3.81
 2 9 -4 21.95 9.77
 2 9 -3 19.48 7.55
 -2 -9 3 18.58 3.41
 2 9 -3 26.16 9.67
 -2 -9 2 6.21 3.21
 2 9 -2 3 5.58
 -2 -9 2 6.08 2.01
 2 9 -2 10.84 7.39
 2 9 -1 1.62 2.18
 -2 -9 1 0.92 3.15
 2 9 -1 0.67 6.65
 2 9 -1 8.37 5.69
 -2 -9 1 0.77 1.78
 -2 -9 0 3.84 2.04
 2 9 0 0.69 5.3
 2 9 0 2.64 6
 2 9 0 5.56 2.52
 -2 -9 0 2.12 3.15
 -2 -9 -1 36.56 3.9
 2 9 1 36.56 7.58
 2 9 1 40.46 8.5
 -2 -9 -1 34.3 4.74
 2 9 2 5.63 6.5
 -2 -9 -2 2.2 2.42
 -2 -9 -3 3.09 3.61
 2 9 3 2.07 6.19
 -2 -9 -4 133.23 9.22
 2 9 4 163.62 14.75
 -2 -9 -5 18.32 3.06
 -2 -9 -5 20.3 3.29
 -2 -9 -6 15.01 2.57
 -2 -9 -6 13.41 2.5
 -2 -9 -6 15.82 2.6
 -2 -9 -7 61.26 4.4
 -2 -9 -7 58.37 4.31
 -2 -9 -8 4.52 1.23
 2 10 -16 35.24 3.04
 2 10 -15 55.19 4.35
 2 10 -14 46.65 4.41
 2 10 -14 43.35 4.58
 2 10 -13 104.56 7.75
 2 10 -13 109.57 7.99
 2 10 -12 21.41 5.91
 2 10 -12 12.45 4.13
 2 10 -11 12.29 3.42
 2 10 -11 3.58 2.69
 2 10 -11 6.23 5.42
 2 10 -11 3.44 3.92
 2 10 -10 122.56 9.71
 2 10 -10 153.42 10.36
 2 10 -10 129.19 13.9
 2 10 -9 140.91 13.31
 2 10 -9 129.4 9.27
 2 10 -9 114.12 13.53
 2 10 -9 142.65 9.86
 2 10 -8 130.8 12.34
 2 10 -8 146.65 10.31
 2 10 -8 133.73 9.28
 2 10 -8 147.25 14.9
 2 10 -7 68.85 10.31
 2 10 -7 57.79 7.25
 2 10 -7 57 10.46
 2 10 -7 52.43 4.87
 2 10 -7 48.18 5.8
 2 10 -6 1.24 2.96
 2 10 -6 2.64 6.32
 2 10 -6 5.93 8.18
 2 10 -5 135.06 8.93
 2 10 -5 128.42 16.87
 2 10 -5 131.37 16.6
 -2 -10 5 124.1 9.09
 2 10 -4 25.42 3.36
 2 10 -4 30.84 10.52
 2 10 -4 30.97 9.37
 -2 -10 4 26.48 4.08
 2 10 -3 43.19 10.3
 -2 -10 3 31.16 4.24
 -2 -10 3 32.44 3.33
 2 10 -3 29.25 8.52
 -2 -10 2 173.43 10.71
 -2 -10 2 168.73 11.39
 2 10 -2 185.05 11.58
 2 10 -2 185.58 17.56
 2 10 -2 201.98 18.21
 -2 -10 1 30.54 4.32
 2 10 -1 30.15 3.88
 -2 -10 1 34.18 3.39
 2 10 -1 38.25 8.2
 -2 -10 0 15.89 2.95
 -2 -10 0 20.79 3.97
 2 10 0 23.56 7.34
 2 10 0 17.4 6.26
 2 10 1 16.32 6.56
 2 10 1 20.83 6.56
 -2 -10 -1 14.12 2.94
 2 10 2 25.43 7.26
 -2 -10 -2 16.78 3.09
 2 10 3 17.13 2.96
 -2 -10 -3 25.21 3.92
 -2 -10 -4 5.8 2.39
 -2 -10 -4 9.24 2.83
 -2 -10 -5 6.97 2.23
 -2 -10 -5 6.16 2.07
 -2 -10 -5 5.32 2.06
 -2 -10 -6 1.72 1.51
 -2 -10 -6 0.97 1.42
 2 11 -16 3.97 1.42
 2 11 -15 -0.32 1.77
 2 11 -14 0.59 2.26
 2 11 -13 7.88 2.78
 2 11 -13 9.76 3.31
 2 11 -12 3.78 2.84
 2 11 -12 2.3 2.27
 2 11 -12 2.07 3.3
 2 11 -11 7.76 5.28
 2 11 -11 2.93 2.48
 2 11 -11 5.38 3.56
 2 11 -10 17.97 5.82
 2 11 -9 2.23 3.31
 2 11 -9 0.47 3.96
 2 11 -9 5.05 2.92
 2 11 -9 2.91 5.53
 2 11 -8 8.5 5.88
 2 11 -8 6.48 3.73
 2 11 -7 236.4 21.79
 2 11 -7 248.34 15.61
 2 11 -6 10.46 7.63
 2 11 -6 1.83 8.21
 2 11 -6 9.11 3.14
 2 11 -5 36.34 10.05
 2 11 -5 46.61 11.74
 2 11 -5 49.08 4.58
 2 11 -4 65.06 11.48
 -2 -11 4 71.18 5.99
 2 11 -4 69.98 12.43
 -2 -11 4 59.78 4.9
 2 11 -3 27.75 3.86
 -2 -11 3 23.99 4
 -2 -11 3 28.19 3.11
 2 11 -2 16.9 3.29
 -2 -11 2 23.61 3.78
 -2 -11 2 19.92 2.82
 2 11 -2 26.19 7.65
 2 11 -2 16.28 6.85
 2 11 -1 18.95 6.66
 -2 -11 1 18.16 2.93
 2 11 -1 23.05 6.5
 -2 -11 1 18.46 3.59
 -2 -11 0 2.89 2.4
 2 11 0 0.63 4.68
 2 11 0 -4.18 5.19
 -2 -11 -1 0.98 2.15
 2 11 1 -0.82 2.73
 -2 -11 -2 4.97 3.14
 -2 -11 -3 7.11 2.46
 -2 -11 -3 5.1 2.69
 -2 -11 -4 0.1 1.72
 -2 -11 -4 -1.37 1.99
 -2 -11 -4 0.6 1.63
 -2 -11 -5 -0.57 1.22
 -2 -11 -5 1.02 1.36
 2 12 -15 41.78 3.29
 2 12 -14 57.85 4.55
 2 12 -13 27.72 3.34
 2 12 -12 132.58 8.47
 2 12 -12 114.64 8.16
 2 12 -11 123.11 8.03
 2 12 -11 95.61 7.51
 2 12 -10 132.42 9.33
 2 12 -10 130.2 9.14
 2 12 -9 181.89 16.92
 2 12 -8 31.39 7.85
 2 12 -7 160.75 17.08
 2 12 -6 408.54 31.79
 2 12 -5 265.96 16.38
 2 12 -5 250.59 23.29
 2 12 -4 184.54 18.8
 2 12 -3 91.43 11.84
 -2 -12 3 79.22 5.64
 2 12 -3 71.5 10.52
 -2 -12 2 140.45 8.74
 2 12 -2 146.39 14.06
 -2 -12 2 151.2 9.42
 2 12 -2 123.67 9.15
 2 12 -2 137.12 14.52
 -2 -12 1 115.47 7.61
 -2 -12 0 76.1 5.57
 2 12 0 85.44 6.55
 -2 -12 -1 171.81 10.65
 -2 -12 -2 129.18 8.14
 -2 -12 -2 131.51 8.38
 -2 -12 -3 71.68 4.87
 -2 -12 -3 71.69 4.91
 -2 -12 -4 88.02 5.47
 2 13 -14 43.17 3.42
 2 13 -13 130.93 6.89
 2 13 -13 82.92 6.18
 2 13 -12 231.44 12.81
 2 13 -12 198.16 12.53
 2 13 -11 156.21 9.42
 2 13 -11 130.14 9.1
 2 13 -10 306.42 14.67
 2 13 -10 290.73 14.52
 2 13 -9 342.63 19.64
 2 13 -9 320.12 19.24
 2 13 -8 79.53 6.59
 2 13 -8 64.95 5.81
 2 13 -7 198.64 12.98
 2 13 -7 194.55 11.95
 -2 -13 6 365.69 21.41
 2 13 -6 446.65 22.99
 -2 -13 5 282.57 16.04
 2 13 -5 288.75 17.06
 -2 -13 4 401.6 21.82
 2 13 -4 383.87 22.55
 -2 -13 3 284.96 15.86
 2 13 -3 274.22 16.42
 2 13 -2 121.96 8.23
 -2 -13 2 106.31 6.95
 2 13 -1 147.56 9.63
 -2 -13 0 327.69 14.96
 -2 -13 0 280.18 14.63
 -2 -13 -1 281.47 16.68
 -2 -13 -1 331.19 17.03
 -2 -13 -2 136.98 8.06
 2 14 -13 36.31 3.01
 2 14 -12 39.92 3.34
 2 14 -12 32.04 3.05
 2 14 -11 38.83 3.79
 2 14 -11 37.66 3.58
 2 14 -10 42.88 4.03
 2 14 -10 30.38 3.79
 2 14 -9 26.82 3.18
 2 14 -9 27.79 3.42
 2 14 -9 21.65 3.41
 2 14 -8 6.79 2.73
 2 14 -8 11.35 2.23
 -2 -14 8 3.77 1.52
 -2 -14 7 45.64 3.65
 2 14 -7 64.76 5.15
 -2 -14 6 71.16 4.75
 2 14 -6 78.47 5.88
 -2 -14 5 77.78 4.86
 2 14 -5 70.71 5.6
 2 14 -4 97.8 7.02
 2 14 -4 131.33 8.12
 2 14 -3 43.91 3.98
 2 14 -3 27.38 2.78
 2 14 -2 36.34 3.93
 -2 -14 2 60.23 4.03
 -2 -14 1 83.19 5.01
 -2 -14 1 62.62 5.03
 -2 -14 0 125.11 6.08
 -2 -14 0 79.49 5.8
 2 15 -11 0.64 1.28
 2 15 -10 2.11 1.61
 2 15 -10 2.77 1.7
 2 15 -9 -0.1 1.88
 2 15 -9 -0.32 1.79
 2 15 -8 -0.84 2.22
 2 15 -8 4.61 2.06
 2 15 -7 4.95 2.57
 2 15 -7 4.04 1.93
 2 15 -6 0.5 2.36
 2 15 -6 1.48 1.61
 2 15 -5 0.22 2.09
 2 15 -5 2.03 1.19
 2 15 -4 1.76 1.81
 2 15 -3 -0.92 1.4
 -2 -15 3 1.88 1.76
 2 16 -7 4.67 1.52
 3 -15 1 52.93 4.12
 3 -15 1 73.01 4.13
 3 -15 2 29.46 3.34
 3 -15 2 35.26 3.41
 3 -15 3 17.33 2.87
 3 -15 3 19.77 2.7
 3 -15 4 32.42 3.96
 3 -15 4 31.5 3.46
 3 -15 4 29.54 3.39
 3 -15 5 19.91 3.7
 3 -15 5 17.1 2.89
 3 -15 6 63.87 4.13
 3 -15 6 46.24 5.22
 3 -15 7 13.33 2.5
 3 -15 7 10.84 1.75
 3 -15 7 9.84 3.05
 -3 15 -7 5.45 2.04
 -3 15 -8 18.99 2.51
 3 -15 8 14.74 1.99
 3 -15 8 15.54 2.63
 -3 15 -9 34.79 2.75
 3 -15 9 31.66 2.65
 -3 15 -10 2.11 1.46
 3 -14 -1 96.94 6.04
 3 -14 0 97.15 6.89
 3 -14 0 99.26 6.71
 3 -14 0 113.22 6.74
 3 -14 1 94.12 7.11
 3 -14 1 99.3 7.37
 3 -14 1 105.54 7.22
 3 -14 2 100.91 8.03
 3 -14 2 111.99 7.76
 3 -14 2 98.8 7.97
 3 -14 3 88.45 5.62
 3 -14 3 70.99 6.5
 3 -14 3 71.19 6.12
 3 -14 4 112.78 8.05
 3 -14 4 94.36 8.69
 3 -14 4 110.25 8.33
 3 -14 5 177.81 11.67
 3 -14 5 174.85 12.7
 3 -14 5 160.37 11.74
 3 -14 6 144.66 9.75
 3 -14 6 144.87 10.71
 3 -14 6 124.69 9.62
 3 -14 7 142.06 9.12
 3 -14 7 159.27 8.49
 3 -14 7 158.77 9.97
 3 -14 8 155.48 9.69
 3 -14 8 154.06 10.3
 3 -14 9 96.18 6.69
 3 -14 9 89.34 6.6
 3 -14 10 54.23 4.42
 -3 14 -11 111.28 7.02
 -3 14 -12 57.5 3.87
 3 -13 -3 25.58 2.51
 3 -13 -2 24.48 3.37
 3 -13 -2 16.67 2.62
 3 -13 -2 18.81 2.54
 3 -13 -2 27.44 2.87
 3 -13 -1 44.58 4.11
 3 -13 -1 41.82 4.62
 3 -13 -1 40.68 4.06
 3 -13 -1 44.55 3.7
 3 -13 0 41.47 3.86
 3 -13 0 34.91 4.04
 3 -13 0 35.19 3.97
 3 -13 0 26.85 4.35
 3 -13 1 53.11 6
 3 -13 1 71.67 5.14
 3 -13 1 55.23 5.74
 3 -13 1 59.26 5.8
 3 -13 2 142.5 10.61
 3 -13 2 166.54 10.27
 3 -13 2 130.1 10.76
 3 -13 2 172.09 9.77
 3 -13 2 139.44 10.23
 3 -13 3 39.88 4.47
 3 -13 3 35.88 5.47
 3 -13 3 42.84 3.82
 3 -13 3 32.96 5.22
 3 -13 4 27.01 3.88
 3 -13 4 21.98 5.28
 3 -13 4 31.71 3.21
 3 -13 4 22.28 4.47
 3 -13 5 127.41 8.7
 3 -13 5 119.52 10.08
 3 -13 5 141.48 8.13
 3 -13 6 86.75 7
 3 -13 6 87.53 8.44
 3 -13 7 65.82 6.08
 3 -13 7 74.28 7.06
 3 -13 8 108.91 8.45
 3 -13 8 126.88 9.04
 3 -13 9 55.22 5.65
 3 -13 9 63.84 5.56
 3 -13 10 41.88 4.46
 -3 13 -11 68.95 4.73
 3 -13 11 71.59 5.2
 -3 13 -12 21.42 2.69
 3 -12 -5 -0.26 2.15
 3 -12 -4 11.14 2.51
 3 -12 -3 2.78 2.51
 3 -12 -3 3.04 2.35
 3 -12 -3 0.36 3
 3 -12 -3 4.88 2.33
 3 -12 -2 2 2.7
 3 -12 -2 1.67 3.28
 3 -12 -2 0.35 2.44
 3 -12 -2 1.62 2.47
 3 -12 -1 11.36 3.81
 3 -12 -1 15.6 3.08
 3 -12 -1 9.54 3.01
 3 -12 -1 14.45 3.98
 3 -12 -1 9.81 2.79
 3 -12 0 0.91 3.28
 3 -12 0 4.46 2.39
 3 -12 0 1.96 3.26
 3 -12 0 1.65 3.53
 3 -12 1 13.62 4.06
 3 -12 1 14.58 3.62
 3 -12 1 16.99 4.23
 3 -12 1 22.84 5.07
 3 -12 1 23 3.08
 3 -12 2 57.98 7.76
 3 -12 3 18.09 5.33
 3 -12 4 -3.13 4.3
 3 -12 5 23.43 5.91
 3 -12 6 4.63 4.29
 3 -12 7 7.78 3.12
 3 -12 7 5.43 4.41
 3 -12 8 5.78 3.85
 3 -12 8 6.28 2.71
 3 -12 8 3.06 2.92
 3 -12 9 6.18 3.26
 3 -12 9 0.64 3.14
 3 -12 10 5.55 2.73
 3 -12 10 9.62 3.31
 3 -12 11 7.45 3.02
 3 -12 12 2.7 2.38
 3 -12 12 1.67 1.85
 -3 12 -12 4.64 2.32
 -3 12 -13 5.68 1.7
 3 -11 -6 2.32 2.79
 3 -11 -5 20.36 3.23
 3 -11 -4 10.6 3.06
 3 -11 -4 12.91 3.46
 3 -11 -3 4.8 3.3
 3 -11 -3 4.99 3.1
 3 -11 -3 1.63 2.54
 3 -11 -3 7.03 3.54
 3 -11 -3 -0.87 2.76
 3 -11 -2 14.9 3.38
 3 -11 -2 11.44 3.64
 3 -11 -2 9.86 3.22
 3 -11 -2 13.77 4.24
 3 -11 -2 14.46 3.09
 3 -11 -1 6.76 4.38
 3 -11 0 21.76 5.37
 3 -11 0 14.82 3.47
 3 -11 0 10.12 4.09
 3 -11 0 13.81 2.86
 3 -11 0 9.93 4.05
 3 -11 1 103.55 10.7
 3 -11 1 84.81 8.45
 3 -11 1 97.1 6.99
 3 -11 1 104.71 7.94
 3 -11 1 97.87 7.59
 3 -11 2 56.8 8.1
 3 -11 2 49.56 6.54
 3 -11 2 52.94 5.51
 3 -11 2 56.29 5.64
 3 -11 2 56.77 4.85
 3 -11 3 14.41 3.46
 3 -11 3 10.78 3.8
 3 -11 3 13.31 4.74
 3 -11 3 15.67 5.12
 3 -11 4 4.68 4.16
 3 -11 4 9.96 3.35
 3 -11 4 12.58 5.04
 3 -11 5 33.44 5.34
 3 -11 5 34.92 4.41
 -3 11 -5 37.15 8.6
 3 -11 6 42.19 5.08
 -3 11 -6 59.45 10
 3 -11 7 79.07 6.81
 3 -11 7 78.79 6.92
 -3 11 -8 43.61 9.66
 -3 11 -9 5.47 7.21
 3 -11 9 3.19 3.44
 3 -11 9 2.08 3.35
 3 -11 10 7.54 3.45
 3 -11 11 6.31 3.12
 3 -11 12 8.4 2.86
 3 -11 13 0.56 1.46
 -3 11 -13 -1.34 1.82
 3 -11 13 0.51 2.17
 -3 11 -14 4.19 1.86
 3 -10 -7 55.4 4.87
 3 -10 -7 47.11 4.01
 3 -10 -6 98.93 7.19
 3 -10 -6 118.72 7.52
 3 -10 -5 222.73 14.08
 3 -10 -5 233.2 14
 3 -10 -5 237.59 13.89
 3 -10 -4 41.07 5.11
 3 -10 -4 32.55 4.9
 3 -10 -4 43.04 4.65
 3 -10 -4 38.57 4.4
 3 -10 -3 57.04 8.23
 3 -10 -2 288.38 17.2
 3 -10 -2 280.61 17.91
 3 -10 -2 290.19 17.92
 3 -10 -2 282.42 18.65
 3 -10 -2 292.69 17.27
 3 -10 -2 297.79 21.52
 3 -10 -2 302.15 17.58
 3 -10 -1 87.62 7.5
 3 -10 -1 78.49 8.12
 3 -10 -1 87.79 7.01
 3 -10 -1 83.98 6.99
 3 -10 -1 95.91 7.96
 3 -10 -1 104.49 6.9
 3 -10 -1 85.19 9.99
 3 -10 0 269.31 15.97
 3 -10 0 218.74 16.54
 3 -10 0 291.23 16.12
 3 -10 0 225.87 15.27
 3 -10 0 248.54 16.45
 3 -10 0 257.16 15.08
 3 -10 0 271.24 19.4
 3 -10 1 485.08 25.99
 3 -10 1 396.56 26.81
 3 -10 1 474.02 25.98
 3 -10 1 429.02 25.64
 3 -10 1 393.42 26.4
 3 -10 1 451.68 29.42
 3 -10 1 476.04 25.28
 3 -10 2 13.43 3.38
 3 -10 2 17.03 4.33
 3 -10 2 12.83 4.29
 3 -10 2 14.93 4.49
 3 -10 2 15.89 3.69
 3 -10 2 8.3 4.67
 3 -10 3 103.62 9.39
 3 -10 3 107.25 7.86
 3 -10 3 98.1 7.6
 3 -10 3 121.18 11.65
 3 -10 3 99.44 8.41
 3 -10 4 545.91 34.85
 -3 10 -4 668.15 38.63
 3 -10 4 598.66 33.68
 3 -10 4 602.33 33.34
 3 -10 4 587.82 33.01
 3 -10 5 288.46 17.96
 3 -10 5 299.44 19.68
 3 -10 5 318.54 18.46
 3 -10 6 120.64 9.03
 3 -10 6 132.73 9.39
 -3 10 -7 243.42 18.86
 3 -10 7 169.21 12.04
 -3 10 -8 211.93 17.3
 3 -10 8 143.6 10.85
 -3 10 -9 118.68 12.85
 3 -10 9 90.07 7.91
 -3 10 -10 136.17 9.7
 -3 10 -10 167.34 15.11
 3 -10 11 128.79 9.22
 3 -10 12 35.36 4.32
 3 -10 13 37 4.01
 3 -10 14 56.81 4.42
 3 -9 -9 84.35 5.38
 3 -9 -8 261.74 14.93
 3 -9 -7 210.34 12.87
 3 -9 -7 219.86 12.65
 3 -9 -7 213.37 13.01
 3 -9 -6 206.46 13.4
 3 -9 -6 210.68 13.53
 3 -9 -6 232.65 13.36
 3 -9 -6 226.14 13.43
 3 -9 -5 314.5 17.61
 3 -9 -5 291.7 18.34
 3 -9 -5 307.67 17.71
 3 -9 -5 278.09 17.88
 3 -9 -5 267.01 17.01
 3 -9 -5 319.77 17.85
 3 -9 -5 312.05 17.96
 3 -9 -4 402.3 21.26
 3 -9 -4 351.58 21.56
 3 -9 -4 343.5 21.52
 3 -9 -4 340.58 21.32
 3 -9 -4 357.43 22.36
 3 -9 -4 374.11 21.44
 3 -9 -4 362.8 21.75
 3 -9 -4 367.74 21.5
 3 -9 -4 379.09 21.04
 3 -9 -3 490.28 27.93
 3 -9 -3 496.37 32.79
 3 -9 -3 456.74 28.35
 3 -9 -3 519.21 27.91
 3 -9 -3 460.79 29.27
 3 -9 -3 504.87 27.99
 3 -9 -3 472.74 28.4
 3 -9 -3 532.63 28.38
 3 -9 -3 497.5 28.21
 3 -9 -2 575.81 35.99
 3 -9 -2 615.09 34.42
 3 -9 -2 617.2 35.28
 3 -9 -2 610.33 34.79
 3 -9 -2 659.71 39.35
 3 -9 -2 643.64 34.5
 3 -9 -2 612.76 34.55
 3 -9 -2 651.96 34.87
 3 -9 -1 472.65 30.72
 3 -9 -1 535.51 30.38
 3 -9 -1 494.65 29.15
 3 -9 -1 519.24 29.75
 3 -9 -1 580.37 30.1
 3 -9 -1 549.56 33.71
 3 -9 -1 527.98 29.13
 3 -9 -1 492.38 29.31
 3 -9 -1 567.91 29.64
 3 -9 0 870.3 46.32
 3 -9 0 809.38 46.92
 3 -9 0 872.56 46.26
 3 -9 0 868.4 45.57
 3 -9 0 811.4 45.9
 3 -9 0 756.74 47.15
 3 -9 0 875.53 49.99
 3 -9 1 1004.77 53.15
 3 -9 1 908.46 54.43
 3 -9 1 944.18 53.57
 3 -9 1 1033.13 53.71
 3 -9 1 975.87 53.59
 3 -9 1 1023.42 53.82
 3 -9 1 997.97 57.38
 3 -9 2 314.73 21.89
 3 -9 2 314.25 18.52
 3 -9 2 320.74 18.39
 3 -9 2 287.02 18.09
 3 -9 2 319.52 19.22
 3 -9 2 321.39 21.02
 3 -9 3 513.05 29.04
 3 -9 3 480.55 28.65
 3 -9 3 501.36 31.87
 3 -9 3 528.76 29.58
 3 -9 3 551.11 28.97
 3 -9 4 570.57 33.24
 3 -9 4 667.6 36.96
 3 -9 4 618.06 33.9
 3 -9 5 296.51 18.18
 3 -9 5 314.4 17.96
 3 -9 6 643.42 35.59
 -3 9 -7 498.66 33.19
 -3 9 -7 585.99 36.55
 -3 9 -8 323.57 20.83
 -3 9 -8 247.4 16.47
 -3 9 -9 335.54 20.75
 -3 9 -9 480.99 28.38
 3 -9 10 361.1 22.65
 -3 9 -10 489.57 29.17
 3 -9 11 390.87 24.03
 -3 9 -11 421.91 23.91
 3 -9 12 260.2 15.91
 -3 9 -12 264.89 15.79
 3 -9 13 170.07 10.81
 3 -9 14 117.78 7.58
 -3 9 -15 92.09 5.73
 3 -8 -10 104.73 6.58
 3 -8 -9 113.52 7.88
 3 -8 -9 126.17 7.44
 3 -8 -8 148.05 9.85
 3 -8 -8 144.28 10.11
 3 -8 -8 162.12 9.5
 3 -8 -7 118.05 8.45
 3 -8 -7 121.39 8.1
 3 -8 -7 113.35 8.51
 3 -8 -6 99.48 7.52
 3 -8 -5 233.88 14.99
 3 -8 -5 268.03 14.88
 3 -8 -5 229.99 14.31
 3 -8 -5 245.95 14.92
 3 -8 -5 237.28 14.96
 3 -8 -5 230.57 15.22
 3 -8 -5 211.9 15.49
 3 -8 -5 243.39 15.23
 3 -8 -5 250.94 15.05
 3 -8 -4 272.21 17.64
 3 -8 -4 272.24 21.26
 3 -8 -4 287.3 16.23
 3 -8 -4 262.05 16.57
 3 -8 -4 264.58 16.04
 3 -8 -4 267.77 16.29
 3 -8 -4 279.8 16.57
 3 -8 -4 283.52 16.89
 3 -8 -4 262.28 16.39
 3 -8 -4 233.39 16.58
 3 -8 -3 310.3 21.04
 3 -8 -3 332.48 24.18
 3 -8 -3 329.61 20.16
 3 -8 -3 337.2 19.58
 3 -8 -3 334.66 19.72
 3 -8 -3 357.03 20.02
 3 -8 -3 346.72 19.67
 3 -8 -3 337.56 19.98
 3 -8 -3 348.74 20.17
 3 -8 -3 320.57 19.72
 3 -8 -2 380.71 21.37
 3 -8 -2 371.93 22.65
 3 -8 -2 365.56 20.71
 3 -8 -2 368.32 24.95
 3 -8 -2 349.29 20.8
 3 -8 -2 372.29 21.7
 3 -8 -2 356.67 21.19
 3 -8 -2 348.93 21.17
 3 -8 -2 343.52 20.83
 3 -8 -2 386.41 21.12
 3 -8 -1 312.85 21.04
 3 -8 -1 310.76 17.71
 3 -8 -1 289.11 18.89
 3 -8 -1 279.88 17.2
 3 -8 -1 287.75 16.89
 3 -8 -1 272.08 17.04
 3 -8 -1 317.17 18.35
 3 -8 -1 318.67 17.74
 3 -8 -1 289.55 17.19
 3 -8 0 427.53 23
 3 -8 0 393.74 22.8
 3 -8 0 399.96 25.96
 3 -8 0 404.69 22.82
 3 -8 0 381.05 24.39
 3 -8 0 363.68 22.53
 3 -8 0 395.12 22.51
 3 -8 0 407.85 22.23
 3 -8 0 395.63 23.58
 3 -8 1 274.44 16.99
 3 -8 1 268.08 16.04
 3 -8 1 268.02 16.12
 3 -8 1 278.64 16.27
 3 -8 1 259.48 18.91
 3 -8 1 267.37 18.09
 3 -8 2 238.42 17.98
 3 -8 2 284.03 16.71
 3 -8 2 277.58 15.81
 3 -8 2 256.06 15.74
 3 -8 3 560.59 34.22
 3 -8 3 534.86 31.36
 3 -8 3 598.71 32.17
 3 -8 3 587.14 31.5
 3 -8 4 407.59 25.15
 3 -8 4 372.61 22.28
 -3 8 -4 406.54 24.87
 3 -8 4 385.11 22.66
 3 -8 4 411.57 22.4
 3 -8 5 312.81 17.64
 -3 8 -5 286.18 19.7
 3 -8 5 259.06 16.65
 3 -8 5 299.89 19.2
 -3 8 -6 391.58 24.16
 -3 8 -6 404.25 28.22
 3 -8 6 534.06 26.25
 3 -8 6 490.42 27.27
 3 -8 7 153.27 11.1
 -3 8 -7 139.11 9.41
 -3 8 -7 137.12 13.85
 3 -8 8 143.03 10.82
 -3 8 -8 127.48 9.32
 -3 8 -9 443.05 29.99
 3 -8 9 442.54 24.81
 -3 8 -9 375.67 23.15
 -3 8 -9 415.67 27.96
 -3 8 -10 221.25 18.66
 -3 8 -10 180.27 12
 -3 8 -11 232.55 19.65
 3 -8 12 129.99 9.1
 -3 8 -12 126.2 9.05
 3 -8 13 41.9 4.51
 -3 8 -13 46.88 4.93
 3 -8 14 83.75 5.88
 -3 8 -15 33.09 2.66
 -3 8 -15 41.73 3.09
 3 -7 -11 0.99 1.84
 3 -7 -10 2.77 1.78
 3 -7 -10 3.11 2.65
 3 -7 -9 31.14 3.37
 3 -7 -9 27.69 3.9
 3 -7 -8 31.56 3.66
 3 -7 -8 26.95 4.83
 3 -7 -8 19.41 3.78
 3 -7 -7 86.08 6.8
 3 -7 -6 1.74 3.37
 3 -7 -6 -0.18 3.15
 3 -7 -6 -0.26 2.33
 3 -7 -6 -1.38 3.91
 3 -7 -6 6.6 3.74
 3 -7 -6 2.09 3.07
 3 -7 -6 4.26 2.58
 3 -7 -5 21.07 3.9
 3 -7 -5 16.06 4.29
 3 -7 -5 22.68 4.17
 3 -7 -5 21.56 4.21
 3 -7 -5 23.36 3.48
 3 -7 -5 23.09 3.97
 3 -7 -5 19.83 3.87
 3 -7 -5 18.27 4.16
 3 -7 -5 25.66 4.84
 3 -7 -4 9.24 3.1
 3 -7 -4 7.83 3.52
 3 -7 -4 4.52 3.8
 3 -7 -4 4.06 2.82
 3 -7 -4 3.15 2.92
 3 -7 -4 7.67 4.91
 3 -7 -4 11.24 3.59
 3 -7 -4 6.23 3.09
 3 -7 -4 3.06 3.64
 3 -7 -3 6.91 3
 3 -7 -3 10.12 3.36
 3 -7 -3 4.63 2.5
 3 -7 -3 10.69 4.83
 3 -7 -3 9.17 3.99
 3 -7 -3 4.8 3.27
 3 -7 -3 10.76 2.83
 3 -7 -3 9.9 3.13
 3 -7 -3 8.75 3.1
 3 -7 -3 5.54 3.02
 3 -7 -3 7.99 3.52
 3 -7 -2 86.9 6.44
 3 -7 -2 84.5 6.23
 3 -7 -2 75.13 5.69
 3 -7 -2 80.91 8.93
 3 -7 -2 78.08 6.03
 3 -7 -2 75.97 6.4
 3 -7 -2 87.42 6.81
 3 -7 -2 64.29 6.19
 3 -7 -2 87.34 6.32
 3 -7 -2 87 7.45
 3 -7 -2 71.32 6
 3 -7 -1 9.99 3.04
 3 -7 -1 12.42 3.3
 3 -7 -1 12.39 2.71
 3 -7 -1 7.55 2.94
 3 -7 -1 9.01 2.78
 3 -7 -1 5.55 2.09
 3 -7 -1 8.67 3.38
 3 -7 -1 3.32 3.64
 3 -7 -1 8.61 6.7
 3 -7 0 41.61 4.28
 3 -7 0 42.88 5.94
 3 -7 0 36.91 3.85
 3 -7 0 42.6 4.18
 3 -7 0 33.25 3.37
 3 -7 0 37.58 4.31
 3 -7 0 39.31 9.49
 3 -7 0 40.29 5.38
 3 -7 1 0.99 7.53
 3 -7 1 9.61 3.93
 3 -7 1 2.27 3.42
 3 -7 1 5.82 2.52
 3 -7 1 9.23 2.85
 3 -7 1 6.45 2.59
 -3 7 -1 11.68 3.53
 3 -7 2 83.07 6.06
 3 -7 2 78.9 5.79
 3 -7 2 66.81 7.49
 3 -7 3 110.89 7.66
 3 -7 3 95.98 15.46
 3 -7 3 112.12 7.74
 3 -7 3 96.55 7.09
 3 -7 3 109.23 9.39
 3 -7 4 76 6.16
 3 -7 4 72.18 13.06
 3 -7 4 72.82 5.73
 3 -7 4 73.19 7.49
 3 -7 4 70.47 5.52
 -3 7 -4 65.58 7.47
 3 -7 5 46.74 4.36
 3 -7 5 48.65 6.14
 3 -7 5 51.32 5.31
 3 -7 5 50.62 11.26
 -3 7 -5 54.54 7.31
 3 -7 6 7.01 3.63
 -3 7 -6 10.76 5.88
 3 -7 6 9.48 3.91
 3 -7 7 4.64 3.32
 -3 7 -7 3.78 6.58
 3 -7 7 6.03 3.75
 -3 7 -8 44.33 9.01
 3 -7 8 59.1 6.46
 -3 7 -9 79.41 12.26
 3 -7 9 60.9 6.86
 -3 7 -9 76.31 10.46
 -3 7 -10 10.96 6.77
 3 -7 10 4.98 3.57
 -3 7 -10 4.23 3.45
 -3 7 -10 8.18 8.14
 -3 7 -11 22.13 8.2
 3 -7 12 0.17 3.05
 -3 7 -12 -1.37 3.5
 3 -7 13 0.94 2.58
 -3 7 -13 1.76 3.15
 3 -7 14 8.16 2.24
 -3 7 -15 2.89 1.24
 3 -6 -11 3.36 1.6
 3 -6 -11 1.44 2.67
 3 -6 -10 -0.2 2.02
 3 -6 -10 1.86 2.98
 3 -6 -9 0.79 3.03
 3 -6 -9 2.89 2.02
 3 -6 -9 3.88 5.13
 3 -6 -9 -1.16 2.55
 3 -6 -8 5.02 4.9
 3 -6 -8 1.85 2.66
 3 -6 -7 38.3 4.7
 3 -6 -7 38.95 4.54
 3 -6 -7 37.01 5.1
 3 -6 -7 31.19 4.45
 3 -6 -7 35.85 4.39
 3 -6 -7 37.02 4.87
 3 -6 -7 33.32 7.21
 3 -6 -6 1.18 4.05
 3 -6 -6 1.52 2.42
 3 -6 -6 2.68 3.23
 3 -6 -6 1.29 3.17
 3 -6 -6 4.97 2.98
 3 -6 -6 -1.3 2.65
 3 -6 -6 3.64 3.15
 3 -6 -6 -1.57 3.68
 3 -6 -6 1.78 5.35
 3 -6 -6 1.68 3
 3 -6 -6 -0.2 3.46
 3 -6 -6 -0.74 3.14
 3 -6 -5 81.07 6.28
 3 -6 -5 76.06 6.63
 3 -6 -5 77.54 6.82
 3 -6 -5 66.72 9.98
 3 -6 -5 84.83 6.56
 3 -6 -5 78.75 6.62
 3 -6 -5 81.69 6.48
 3 -6 -5 81.14 7.53
 3 -6 -5 84.47 7.1
 3 -6 -5 78.68 7.16
 3 -6 -5 72.71 6.65
 3 -6 -5 78.45 10.2
 3 -6 -5 80.37 6.79
 3 -6 -5 91.67 6.85
 3 -6 -4 38.84 7.53
 3 -6 -4 29.06 3.63
 3 -6 -4 36.86 4.03
 3 -6 -4 30.52 4.3
 3 -6 -4 30.85 6.82
 3 -6 -4 26.16 4.03
 3 -6 -4 34.46 4.1
 3 -6 -4 35.74 4.26
 3 -6 -4 34.26 4.79
 3 -6 -4 33.05 4.2
 3 -6 -3 17.07 3.33
 3 -6 -3 22.23 5.8
 3 -6 -3 18.45 3.71
 3 -6 -3 13.97 3.23
 3 -6 -3 15.91 7.16
 3 -6 -3 14.69 2.69
 3 -6 -3 21.85 3.51
 3 -6 -3 20.22 4.93
 3 -6 -3 12.7 3.26
 3 -6 -3 13.37 3.28
 3 -6 -3 16.36 3.35
 3 -6 -3 17.08 3.06
 3 -6 -3 14.77 2.98
 3 -6 -2 70.07 5.55
 3 -6 -2 58.85 7.72
 3 -6 -2 71.28 5.29
 3 -6 -2 64.29 6.22
 3 -6 -2 71.07 5.66
 3 -6 -2 60.22 5.31
 3 -6 -2 69.75 5.16
 3 -6 -2 62.58 4.81
 3 -6 -2 60.11 5.1
 3 -6 -2 60.81 7.31
 3 -6 -2 69.86 5.59
 3 -6 -2 42.99 9.47
 3 -6 -2 54.47 5.37
 3 -6 -2 59.72 5.08
 3 -6 -1 32.38 3.83
 3 -6 -1 35.02 3.27
 3 -6 -1 36.28 3.64
 3 -6 -1 42.64 5.76
 3 -6 -1 41.46 4.05
 3 -6 -1 44.03 4.38
 3 -6 -1 43.8 5.01
 3 -6 -1 34.35 3.63
 3 -6 -1 38.55 4.05
 3 -6 -1 34.84 8.68
 3 -6 0 69.66 7.35
 3 -6 0 76.06 5.78
 3 -6 0 71.32 5.44
 3 -6 0 69.38 6
 3 -6 0 75.55 5.34
 3 -6 0 86.95 12.38
 3 -6 0 70.8 6.84
 3 -6 1 7.89 7.31
 3 -6 1 10.48 3.8
 3 -6 1 13.91 2.58
 3 -6 1 10.75 2.66
 3 -6 2 44.97 4.14
 3 -6 2 36.66 10.13
 3 -6 2 42.28 3.8
 -3 6 -2 38.97 5.42
 3 -6 2 30.33 5.18
 3 -6 2 38.98 3.97
 3 -6 3 129.65 8.46
 3 -6 3 140.38 16.58
 3 -6 3 148.69 10.85
 3 -6 3 131.79 8.81
 3 -6 3 143.93 8.99
 3 -6 4 1.89 2.05
 3 -6 4 4.57 3.5
 3 -6 4 6.52 2.52
 3 -6 4 7.98 7.64
 -3 6 -4 5.06 4.11
 3 -6 4 5.3 2.54
 3 -6 5 49.44 10.42
 -3 6 -5 77.29 8.21
 3 -6 5 58.68 5.88
 3 -6 5 68.41 6.61
 3 -6 6 93.06 13.78
 3 -6 6 103.09 8.26
 -3 6 -6 125.44 11.56
 3 -6 6 111.87 8.89
 3 -6 7 1.53 3.47
 -3 6 -7 1.61 6.72
 3 -6 7 1.31 3.09
 3 -6 8 13.32 3.91
 -3 6 -8 2.5 7.18
 3 -6 9 97.09 8.26
 -3 6 -9 121.43 13.5
 -3 6 -10 14.91 6.97
 -3 6 -10 20.17 8.29
 3 -6 10 13.36 3.98
 3 -6 11 15.31 4.07
 -3 6 -11 18.3 4.09
 -3 6 -12 78.81 6.37
 3 -6 12 58.26 5.85
 -3 6 -13 12.98 3.65
 3 -6 13 6.69 2.79
 -3 6 -14 1.41 2.73
 -3 6 -14 3.68 1.89
 3 -6 14 -0.97 1.99
 -3 6 -15 8.87 1.54
 3 -5 -12 48.56 3.47
 3 -5 -12 46.28 4.17
 3 -5 -11 21.16 2.67
 3 -5 -11 25.59 2.94
 3 -5 -11 25.11 3.87
 3 -5 -10 99.9 7.29
 3 -5 -10 116.81 7.54
 3 -5 -10 109.55 8.05
 3 -5 -9 106.87 10.52
 3 -5 -9 90.54 7.01
 3 -5 -8 31.78 4.21
 3 -5 -8 30.47 5.33
 3 -5 -8 31.01 3.98
 3 -5 -8 29.35 4.56
 3 -5 -8 29.71 3.96
 3 -5 -8 23.8 6.4
 3 -5 -8 28.65 4.08
 3 -5 -7 306.21 19.14
 3 -5 -7 338.24 19.56
 3 -5 -7 305.23 18.53
 3 -5 -7 322.44 19.3
 3 -5 -7 323.87 19
 3 -5 -7 333.76 19.07
 3 -5 -7 327.52 19.32
 3 -5 -7 357.43 24
 3 -5 -6 152.28 11.04
 3 -5 -6 166.65 11.31
 3 -5 -6 166.21 11.04
 3 -5 -6 166.76 10.73
 3 -5 -6 180.33 15.47
 3 -5 -6 161.51 10.46
 3 -5 -6 171.19 11.07
 3 -5 -6 150.9 11.46
 3 -5 -6 169.34 10.97
 3 -5 -6 177.2 11.14
 3 -5 -5 73.46 5.87
 3 -5 -5 67.19 5.75
 3 -5 -5 75.03 5.83
 3 -5 -5 72.27 9.2
 3 -5 -5 73.31 5.78
 3 -5 -5 67.42 5.74
 3 -5 -5 66.94 9.45
 3 -5 -5 60.1 5.75
 3 -5 -5 69.56 6.09
 3 -5 -5 71.88 6.07
 3 -5 -5 73.77 6.1
 3 -5 -4 200.53 12.91
 3 -5 -4 213.34 12.72
 3 -5 -4 201.13 12.96
 3 -5 -4 196.12 12.71
 3 -5 -4 219.61 13.02
 3 -5 -4 213.79 13.01
 3 -5 -4 223.75 16.37
 3 -5 -4 221.58 12.75
 3 -5 -4 202.49 12.52
 3 -5 -4 217.24 12.99
 3 -5 -4 206.04 16.81
 3 -5 -4 217.13 13.24
 3 -5 -4 227.95 13.54
 3 -5 -3 69.56 8.18
 3 -5 -3 87.77 10.96
 3 -5 -3 75.45 6.47
 3 -5 -3 69.22 5.69
 3 -5 -3 79.33 5.85
 3 -5 -3 71.38 5.54
 3 -5 -3 68.89 5.26
 3 -5 -3 72.75 5.59
 3 -5 -3 69.57 7.71
 3 -5 -3 70.56 5.2
 3 -5 -3 74.25 5.46
 3 -5 -3 69.22 5.7
 3 -5 -3 77.15 5.51
 3 -5 -3 53.6 5.61
 3 -5 -3 78.77 5.84
 3 -5 -2 492.94 26.27
 3 -5 -2 439.4 25.87
 3 -5 -2 461.12 25.74
 3 -5 -2 454.53 28.57
 3 -5 -2 483.4 26.32
 3 -5 -2 465.79 25.95
 3 -5 -2 513.76 26.68
 3 -5 -2 493.37 26.28
 3 -5 -2 428.83 26.15
 3 -5 -2 496.51 26.07
 3 -5 -2 477.1 29.08
 3 -5 -2 472.64 27.21
 3 -5 -1 478.87 26.04
 3 -5 -1 479.9 27.17
 3 -5 -1 513.7 26.59
 3 -5 -1 421.9 25.58
 3 -5 -1 488.9 25.99
 3 -5 0 74.12 5.36
 3 -5 0 72.89 6.66
 3 -5 0 74.8 6
 3 -5 1 229.78 12.81
 3 -5 1 200.85 14.27
 3 -5 2 91.67 7.88
 3 -5 3 12.39 2.69
 3 -5 3 17.71 3.86
 3 -5 4 39.44 4.12
 3 -5 4 36.21 4.85
 3 -5 5 343.08 21.16
 -3 5 -5 391.32 23.69
 3 -5 5 379.91 22.08
 3 -5 6 97.6 13.51
 3 -5 6 126.76 8.96
 -3 5 -6 145.75 12.35
 3 -5 6 119.9 12.1
 3 -5 6 124.06 9.46
 3 -5 7 82.77 11.22
 -3 5 -7 96.82 11.51
 3 -5 7 90.03 12.25
 3 -5 7 96.53 7.58
 3 -5 8 34.47 4.74
 -3 5 -8 29.88 8.99
 3 -5 8 44.18 9.06
 3 -5 9 28.44 4.5
 -3 5 -9 40.94 9.29
 -3 5 -10 131.12 14.23
 -3 5 -10 128.27 13.62
 3 -5 10 127.44 9.6
 -3 5 -11 151.49 9.71
 3 -5 11 115.27 9.71
 3 -5 12 1.57 2.88
 -3 5 -12 -3.13 3.78
 3 -5 12 -0.53 2.87
 3 -5 13 17.16 3.11
 -3 5 -13 23.49 4.01
 -3 5 -14 2.68 1.85
 -3 5 -14 3.77 2.76
 -3 5 -15 -0.41 1.07
 3 -4 -13 108.05 6.36
 3 -4 -12 154.21 9.39
 3 -4 -12 162.69 9.44
 3 -4 -12 146.27 9.83
 3 -4 -11 209.25 13.17
 3 -4 -11 232.04 13.23
 3 -4 -11 225.47 13.8
 3 -4 -11 221.78 13.25
 3 -4 -10 497.39 28.06
 3 -4 -10 502.45 27.96
 3 -4 -10 505.72 32.19
 3 -4 -9 573.92 33.86
 3 -4 -9 611.12 38.08
 3 -4 -9 611.62 33.59
 3 -4 -9 594.83 34.05
 3 -4 -9 611.3 33.8
 3 -4 -9 626.74 33.55
 3 -4 -9 599.41 33.67
 3 -4 -8 332.08 20.08
 3 -4 -8 344.75 24.17
 3 -4 -8 347.54 19.83
 3 -4 -8 334.64 19.89
 3 -4 -8 354.53 20.08
 3 -4 -8 318 19.28
 3 -4 -8 344.73 19.69
 3 -4 -8 333.37 19.84
 3 -4 -7 310.35 18.17
 3 -4 -7 291.86 17.87
 3 -4 -7 301.88 17.53
 3 -4 -7 261.07 17.55
 3 -4 -7 317 22.23
 3 -4 -7 299.11 17.29
 3 -4 -7 300.61 17.93
 3 -4 -7 310.29 17.67
 3 -4 -6 266.51 15.63
 3 -4 -6 250.32 15.07
 3 -4 -6 263.05 19.62
 3 -4 -6 245.6 15.29
 3 -4 -6 260.64 15.49
 3 -4 -6 255.05 15.14
 3 -4 -6 263.77 15.48
 3 -4 -6 249.9 15.62
 3 -4 -5 492.03 28.39
 3 -4 -5 510.62 32.21
 3 -4 -5 521.3 28.36
 3 -4 -5 475.44 27.88
 3 -4 -5 510.78 28.52
 3 -4 -5 529.98 28.49
 3 -4 -5 533.28 28.3
 3 -4 -5 514.6 28.33
 3 -4 -5 476.97 28.2
 3 -4 -5 501.77 32.64
 3 -4 -5 545.57 28.73
 3 -4 -4 871.61 49.74
 3 -4 -4 885.3 45.83
 3 -4 -4 815.78 48.73
 3 -4 -4 889.09 45.81
 3 -4 -4 975.72 46.27
 3 -4 -4 797.51 45.98
 3 -4 -4 906.94 46.05
 3 -4 -4 831.52 45.49
 3 -4 -4 783.67 45.5
 3 -4 -4 813.27 45.63
 3 -4 -4 800.95 45.76
 3 -4 -4 870.76 45.64
 3 -4 -4 817.09 45.29
 3 -4 -4 846.29 45.87
 3 -4 -3 356.54 19.48
 3 -4 -3 363.52 19.97
 3 -4 -3 304.53 24.07
 3 -4 -3 371.08 19.74
 3 -4 -3 297.71 19.71
 3 -4 -3 352.24 19.72
 3 -4 -3 356.62 19.58
 3 -4 -3 326.97 19.74
 3 -4 -3 367.13 19.69
 3 -4 -2 314.88 18.99
 3 -4 -2 350.33 19.11
 3 -4 -2 337.16 19.31
 3 -4 -2 354.15 19.41
 3 -4 -2 364.01 19.74
 3 -4 -2 350.13 24.49
 3 -4 -2 358.76 21.51
 3 -4 -1 700.72 41.11
 3 -4 -1 747.81 45.2
 3 -4 -1 743.9 41.22
 3 -4 0 768.09 48.94
 3 -4 0 813.41 44.85
 3 -4 1 1091.81 64.68
 3 -4 2 474.09 32.33
 3 -4 3 790.33 45.95
 -3 4 -3 878.33 46.66
 3 -4 3 818.2 50.66
 3 -4 4 1195.59 62.31
 3 -4 4 1143.91 66.03
 3 -4 4 1078.1 60.01
 -3 4 -5 208.02 14.57
 3 -4 5 195.3 12.17
 3 -4 5 184.55 12.56
 3 -4 6 585.56 37.17
 -3 4 -6 628.89 36.72
 3 -4 6 611.16 33.53
 3 -4 6 583.96 33.93
 3 -4 7 509.72 33.3
 -3 4 -7 499.54 32.65
 3 -4 7 504.62 28.62
 -3 4 -8 56.1 10.4
 3 -4 8 85.33 11.09
 3 -4 8 77.22 6.42
 3 -4 9 190.97 17.34
 -3 4 -9 208.24 17.49
 3 -4 9 173.27 12
 -3 4 -10 121.98 12.72
 3 -4 10 85.52 12.4
 3 -4 10 99.3 8.14
 3 -4 12 136.03 11.25
 -3 4 -12 203.67 10.65
 -3 4 -12 206.72 11.74
 3 -4 12 152.98 11.08
 -3 4 -13 123.7 7.39
 3 -4 13 79.69 6.3
 -3 4 -14 51.07 4.54
 -3 4 -14 48.73 4.04
 -3 4 -15 22.93 2.06
 3 -3 -13 61.47 5.26
 3 -3 -13 69.37 4.96
 3 -3 -13 78.75 4.97
 3 -3 -12 70.93 5.32
 3 -3 -12 70.74 5.39
 3 -3 -12 61.85 5.93
 3 -3 -12 75.06 5.41
 3 -3 -11 196.47 13.27
 3 -3 -11 207.09 12.73
 3 -3 -11 212.59 12.96
 3 -3 -11 228.96 12.97
 3 -3 -10 92.48 6.87
 3 -3 -10 78.73 7.2
 3 -3 -10 90 9.96
 3 -3 -10 88.03 6.59
 3 -3 -10 91.46 6.84
 3 -3 -10 91.93 6.81
 3 -3 -9 62.62 5.51
 3 -3 -9 63.88 5.45
 3 -3 -9 58.67 5.99
 3 -3 -9 52.66 7.72
 3 -3 -9 63.29 5.67
 3 -3 -9 58.64 5.63
 3 -3 -9 59.99 8.36
 3 -3 -8 408.92 23.69
 3 -3 -8 427.11 24.23
 3 -3 -8 413.13 24.05
 3 -3 -8 425.58 24.44
 3 -3 -8 408.63 23.89
 3 -3 -8 426.37 24.1
 3 -3 -8 428.47 24.4
 3 -3 -8 459.62 28.54
 3 -3 -7 77.11 6.59
 3 -3 -7 73.42 6.13
 3 -3 -7 67.22 6.01
 3 -3 -7 67.97 6.06
 3 -3 -7 70.49 5.54
 3 -3 -7 72.68 5.89
 3 -3 -7 63.74 5.89
 3 -3 -6 83.07 7.33
 3 -3 -6 87.42 7.01
 3 -3 -6 102.94 7.06
 3 -3 -6 90.37 6.65
 3 -3 -6 87.96 6.61
 3 -3 -6 92.04 6.88
 3 -3 -6 92.39 6.86
 3 -3 -6 106.47 6.97
 3 -3 -5 976.21 54.65
 3 -3 -5 960.12 57.98
 3 -3 -5 1142.06 55.28
 3 -3 -5 1071.83 54.88
 3 -3 -5 1059.5 54.5
 3 -3 -5 1056.45 54.68
 3 -3 -5 985.15 54.23
 3 -3 -5 1063.16 54.84
 3 -3 -5 885.48 54.29
 3 -3 -5 1021.08 54.67
 3 -3 -4 170.74 10.04
 3 -3 -4 157.11 9.85
 3 -3 -4 159.97 13.95
 3 -3 -4 139.76 9.83
 3 -3 -4 165.1 9.63
 3 -3 -4 163.54 9.57
 3 -3 -4 156.97 9.85
 3 -3 -4 152.4 9.45
 3 -3 -4 162.84 10.01
 3 -3 -3 220.89 17.11
 3 -3 -3 226.46 12.59
 3 -3 -3 203.82 12.81
 3 -3 -3 226.79 14.84
 3 -3 -3 214.6 15.1
 3 -3 -2 714.07 43.55
 3 -3 -2 742.05 40.62
 3 -3 -2 698.06 40.67
 3 -3 -1 97.62 10.7
 3 -3 -1 87.82 7.42
 3 -3 -1 93.22 7.77
 3 -3 0 525.22 35.21
 3 -3 0 566.37 31.52
 3 -3 1 222.29 18.3
 3 -3 2 20.33 6.62
 3 -3 2 14.61 3.71
 3 -3 3 338.36 24.95
 -3 3 -3 358.32 22.09
 3 -3 3 368.58 21.83
 -3 3 -4 137.93 9
 3 -3 4 143.48 11.59
 3 -3 4 147.99 9.28
 3 -3 4 148.47 13.74
 -3 3 -5 203.58 13.78
 3 -3 5 244.32 17.57
 3 -3 5 233.44 18.56
 3 -3 5 256.91 14.17
 -3 3 -5 253.52 16.54
 3 -3 6 233.45 19.67
 3 -3 6 261.06 20.81
 3 -3 6 283.67 16.42
 3 -3 6 302.02 20.37
 -3 3 -6 286.62 19.6
 3 -3 7 71.06 10.07
 3 -3 7 87.42 6.66
 -3 3 -7 68.35 10.05
 3 -3 7 97.14 10.3
 3 -3 8 138.41 9.61
 -3 3 -8 123.95 14.39
 3 -3 8 151.26 14.17
 3 -3 9 85.27 7.1
 -3 3 -9 93.21 11.83
 3 -3 9 89.27 11.46
 3 -3 10 138.31 9.8
 3 -3 10 131.01 14.66
 3 -3 11 92.57 12.62
 -3 3 -12 4.39 1.92
 -3 3 -12 4.76 3.23
 3 -3 12 3.18 2.47
 -3 3 -13 33.93 4.12
 -3 3 -13 34.08 3.49
 -3 3 -13 33.17 2.86
 -3 3 -14 17.03 2.32
 -3 3 -14 21.71 2.39
 3 -2 -14 30.68 2.63
 3 -2 -14 28.7 2.69
 3 -2 -13 0.93 1.98
 3 -2 -13 1.43 2.03
 3 -2 -13 2.37 2.9
 3 -2 -13 -0.67 1.97
 3 -2 -12 1.52 2.16
 3 -2 -12 2.71 3.28
 3 -2 -12 5.59 2.61
 3 -2 -12 5.06 2.58
 3 -2 -12 5.97 2.21
 3 -2 -11 0.15 2.62
 3 -2 -11 -1.51 4.14
 3 -2 -10 4.6 2.61
 3 -2 -10 2.54 2.43
 3 -2 -10 -2.58 4.41
 3 -2 -10 0.17 3.21
 3 -2 -10 -0.32 2.86
 3 -2 -10 1.9 2.68
 3 -2 -9 53.37 5.15
 3 -2 -9 56.6 5.44
 -3 2 9 61.34 9.5
 3 -2 -9 61.58 5.02
 3 -2 -9 54.86 5.66
 3 -2 -9 57.39 5.31
 3 -2 -9 61.74 5.83
 3 -2 -9 60.13 5.24
 3 -2 -8 12.24 2.88
 3 -2 -8 17.67 3.38
 3 -2 -8 18.43 3.32
 3 -2 -8 19.73 3.95
 3 -2 -8 14.95 3.29
 3 -2 -8 15.65 3.44
 3 -2 -8 19.37 5.25
 3 -2 -8 18.65 3.69
 3 -2 -7 157.42 9.83
 3 -2 -7 151.62 9.84
 3 -2 -7 158.08 10.44
 3 -2 -7 146.85 9.95
 3 -2 -7 142.06 9.8
 3 -2 -7 138.27 9.96
 3 -2 -7 160.23 10.36
 3 -2 -7 154.63 9.64
 3 -2 -6 61.07 4.87
 3 -2 -6 55.84 4.95
 3 -2 -6 60.64 5.3
 3 -2 -6 61.19 5.61
 3 -2 -6 61.17 5.13
 3 -2 -6 59.29 5.12
 3 -2 -6 61.4 5.04
 3 -2 -5 156.15 9.62
 3 -2 -5 162.05 9.65
 3 -2 -5 151.55 9.37
 3 -2 -5 184.49 10.24
 3 -2 -5 168.89 11.57
 3 -2 -5 141.48 9.75
 3 -2 -5 149.12 9.76
 3 -2 -5 147.61 13.12
 3 -2 -4 391.95 19.56
 3 -2 -4 346.68 21.5
 3 -2 -4 349.47 21.1
 3 -2 -4 357.49 23.31
 3 -2 -4 348.52 19.23
 -3 2 3 4.13 3.09
 3 -2 -3 9.25 5.26
 3 -2 -3 4.07 2.88
 3 -2 -3 11.13 3.39
 3 -2 -2 30.66 4.16
 3 -2 -2 28.09 6.49
 3 -2 -1 574.87 31.19
 3 -2 -1 542.05 31.15
 3 -2 -1 525.06 34.35
 3 -2 0 79.82 6.05
 3 -2 0 70.49 5.09
 3 -2 0 68.06 9.41
 3 -2 1 3.83 5.91
 3 -2 2 310.64 19.06
 3 -2 2 291.9 21.57
 3 -2 3 161.51 12.23
 3 -2 3 158.35 13.85
 -3 2 -3 163.57 11.8
 -3 2 -4 117.81 7.72
 3 -2 4 115.91 11.57
 3 -2 4 122.31 7.95
 -3 2 -5 23.64 3.71
 3 -2 5 30 3.51
 3 -2 5 24.79 6.48
 3 -2 5 23.91 6.01
 -3 2 -5 24.37 5.35
 -3 2 -6 38.18 7.04
 3 -2 6 38.27 7.33
 -3 2 -6 37.27 4.64
 3 -2 6 37.08 4.04
 3 -2 6 38.31 6.83
 -3 2 -7 3.53 6.26
 3 -2 7 5.65 2.62
 3 -2 7 4.53 5.31
 -3 2 -7 9.03 2.16
 3 -2 7 13.06 5.91
 -3 2 -8 -0.57 6.67
 3 -2 8 2.75 2.59
 3 -2 8 1.57 5.45
 -3 2 -8 1.13 2.07
 3 -2 8 4.34 5.61
 3 -2 9 102.24 7.37
 3 -2 9 96.5 10.97
 -3 2 -9 98.64 11.45
 3 -2 9 109.45 12.06
 -3 2 -9 75.35 6.51
 3 -2 10 47.29 4.87
 3 -2 10 54.17 9.5
 -3 2 -10 33.94 4.32
 3 -2 11 7.69 2.76
 3 -2 11 9.56 7.05
 -3 2 -11 1.8 2.63
 -3 2 -12 52.15 4.83
 -3 2 -12 40.69 4.05
 -3 2 -12 50.6 3.92
 -3 2 -12 38.78 4.16
 -3 2 -13 32.96 3.1
 -3 2 -13 25.95 3.61
 -3 2 -13 29.57 2.73
 -3 2 -14 10.36 1.76
 -3 2 -14 8.83 1.61
 3 -1 -15 16.43 1.78
 3 -1 -15 22.88 1.81
 3 -1 -14 30.1 2.83
 3 -1 -14 30.41 3.05
 3 -1 -14 28.8 2.94
 3 -1 -13 52.39 4.37
 3 -1 -13 51.33 4.5
 3 -1 -13 58.5 4.57
 3 -1 -12 2.03 2.09
 3 -1 -12 2.91 2.62
 3 -1 -12 2.49 3.37
 3 -1 -12 0.75 2.3
 3 -1 -11 7.48 2.63
 3 -1 -11 3.79 2.64
 -3 1 11 10.02 6.86
 3 -1 -11 5.63 2.33
 3 -1 -11 5.64 3.31
 3 -1 -11 5.23 2.92
 3 -1 -10 99.34 7.36
 -3 1 10 105.46 12.25
 3 -1 -10 92.53 7.25
 3 -1 -10 89.43 6.89
 3 -1 -10 103.83 7.03
 3 -1 -10 98.54 7.23
 3 -1 -10 94.83 7.54
 3 -1 -9 88.13 7.07
 -3 1 9 87.99 11.38
 3 -1 -9 81.88 6.64
 3 -1 -9 87.17 6.47
 3 -1 -9 78.27 6.3
 3 -1 -9 82.39 6.46
 3 -1 -9 89.53 7.19
 3 -1 -9 88.26 6.61
 -3 1 8 152.6 13.53
 3 -1 -8 114.97 8.79
 3 -1 -8 151.35 9.59
 3 -1 -8 117.93 8.71
 3 -1 -8 126.55 8.9
 3 -1 -8 135.26 8.82
 3 -1 -8 158.37 9.82
 3 -1 -7 360.64 23.29
 3 -1 -7 427.45 23.18
 3 -1 -7 386.4 23.03
 3 -1 -7 413.06 23.57
 3 -1 -7 437.04 23.12
 3 -1 -7 423.68 23.04
 3 -1 -6 148.43 9.29
 3 -1 -6 148.07 9.22
 3 -1 -6 144.1 9.59
 3 -1 -6 139.58 9.76
 3 -1 -6 172.95 9.98
 3 -1 -6 168.22 10.03
 3 -1 -6 152.61 9.35
 3 -1 -5 127.76 8.61
 3 -1 -5 146.11 10.69
 3 -1 -5 138.23 8.41
 3 -1 -5 141.37 11.86
 3 -1 -5 160.45 8.88
 3 -1 -4 551.88 30.11
 3 -1 -4 485.75 29.84
 3 -1 -4 513.38 31.85
 3 -1 -3 174.96 11.25
 3 -1 -3 164.35 11.5
 3 -1 -3 169.07 13.67
 3 -1 -2 917.73 49.93
 3 -1 -2 917.06 50.61
 3 -1 -2 936.09 53.38
 3 -1 -1 828.58 44.6
 3 -1 -1 797.71 48.24
 3 -1 0 226.77 13.4
 3 -1 0 231.42 14.32
 3 -1 0 209.41 17.04
 3 -1 1 193.8 12.65
 3 -1 1 171.79 14.9
 3 -1 2 530.73 30.6
 3 -1 2 517.31 32.67
 3 -1 3 355.57 23.7
 -3 1 -3 375.22 21.98
 3 -1 3 334.63 22.36
 3 -1 4 614.42 38.98
 -3 1 -4 647.42 35.16
 3 -1 4 660.78 35.41
 3 -1 5 111.31 7.46
 3 -1 5 100.55 10.35
 3 -1 5 102.06 10.74
 -3 1 -5 114.03 7.6
 -3 1 -5 97.64 9.57
 3 -1 6 284.37 20.61
 -3 1 -6 309.67 20.47
 3 -1 6 308.65 16.96
 -3 1 -6 259.66 17.02
 3 -1 7 363.43 20.74
 -3 1 -7 292.6 24.19
 -3 1 -7 366.82 20.33
 3 -1 7 373.67 24.88
 3 -1 8 310.2 22.61
 3 -1 8 325.64 18.44
 -3 1 -8 314.11 22.62
 3 -1 8 305.03 22.68
 -3 1 -8 291.44 17.88
 3 -1 8 332.89 21.72
 3 -1 9 409.09 27.89
 3 -1 9 410.77 23.51
 3 -1 9 422.28 28.64
 -3 1 -9 436.35 27.64
 -3 1 -9 378.52 23.1
 3 -1 9 451.11 27.62
 3 -1 10 160.64 14.92
 3 -1 10 175.77 15.11
 3 -1 10 155.82 10.67
 -3 1 -10 148.41 10.42
 3 -1 10 194.56 16.63
 -3 1 -11 229.23 12.83
 -3 1 -11 174.28 12.98
 -3 1 -11 228.92 12.97
 -3 1 -11 226.03 13.22
 3 -1 11 176.49 18.24
 -3 1 -12 79.93 5.19
 -3 1 -12 75.59 5.34
 -3 1 -12 69.36 5.59
 -3 1 -13 33.43 3.06
 -3 1 -13 38.66 2.96
 -3 1 -13 36.75 3.25
 -3 1 -14 78.03 4.24
 -3 1 -14 54.12 3.95
 3 0 -15 3.52 1.47
 3 0 -15 3.72 1.37
 3 0 -15 3.99 1.44
 3 0 -14 1.03 2
 3 0 -14 2.75 2.02
 3 0 -14 1.18 2.01
 3 0 -13 1.81 1.8
 3 0 -13 2.1 3.24
 3 0 -13 4.53 2.53
 3 0 -13 0.24 2.36
 3 0 -13 0.41 2.1
 3 0 -12 1.88 2.66
 -3 0 12 -3.51 7.69
 3 0 -12 -3.98 2.26
 3 0 -11 6.67 2.37
 3 0 -11 9.08 3.06
 3 0 -11 8.96 3.45
 3 0 -11 6.9 2.37
 3 0 -11 11.82 3.14
 -3 0 11 13.09 7.39
 3 0 -10 -1.18 2.28
 3 0 -10 -0.32 3.31
 3 0 -10 0.13 2.18
 3 0 -10 -0.29 2.75
 -3 0 10 -2.62 7.14
 3 0 -9 -1.79 2.43
 3 0 -9 -1.78 3.55
 3 0 -9 0.14 2.49
 3 0 -9 0.69 2.69
 -3 0 9 4.56 7.33
 3 0 -8 13.08 3.05
 3 0 -8 20.46 3.03
 3 0 -8 15.44 4.68
 3 0 -8 16.09 3.76
 3 0 -8 12.55 2.86
 -3 0 8 12.99 7.53
 3 0 -7 5.32 2.57
 3 0 -7 2.27 1.99
 3 0 -7 0.39 3.64
 3 0 -7 0.63 2.01
 3 0 -7 1.05 1.98
 3 0 -7 1.13 2.9
 3 0 -6 2.32 2.5
 3 0 -6 4.68 2.34
 3 0 -6 6.65 2.66
 3 0 -5 44.7 6.5
 3 0 -5 47.18 6.14
 3 0 -4 0.38 4.08
 -3 0 4 0.62 4.13
 3 0 -4 1.68 3.02
 3 0 -3 17.52 3.69
 3 0 -3 13.4 5.24
 3 0 -2 32.54 3.21
 3 0 -2 30.74 4.41
 3 0 -2 31.65 6.29
 3 0 -1 39.32 3.2
 3 0 -1 40.94 4.87
 3 0 -1 38.86 4.65
 3 0 0 265.34 19.01
 3 0 0 246.6 15.41
 3 0 0 250.71 14.15
 3 0 1 86.64 10.06
 3 0 1 108.18 8.29
 3 0 2 98.73 10.37
 3 0 2 126.47 9.86
 3 0 3 68.63 8.14
 3 0 3 71.09 8.2
 -3 0 -3 77.32 7.24
 3 0 4 98.6 9.43
 3 0 4 79.42 6.14
 -3 0 -4 92.58 6.15
 3 0 5 125.26 8.08
 3 0 5 125.22 11.43
 -3 0 -5 111.34 10.46
 -3 0 -5 115.95 8.14
 3 0 6 19.06 2.94
 3 0 6 13.86 5.93
 -3 0 -6 18.92 6.12
 -3 0 -6 16.16 3.92
 3 0 7 24.04 3.46
 -3 0 -7 22.07 6.88
 3 0 7 30.61 6.86
 3 0 8 104.3 7.73
 -3 0 -8 105.3 7.59
 -3 0 -8 109.21 11.16
 3 0 8 108.67 11.38
 3 0 9 42.79 4.85
 3 0 9 52.99 9.07
 3 0 9 39.01 7.7
 -3 0 -9 45.08 4.6
 3 0 9 47.62 8.21
 3 0 10 30.43 7.59
 3 0 10 33.06 8.05
 3 0 10 15.04 6.53
 -3 0 -11 71.47 5.82
 -3 0 -11 75.01 5.56
 -3 0 -11 60.22 5.88
 -3 0 -11 76.75 5.44
 -3 0 -12 39.95 3.49
 -3 0 -12 48.26 3.62
 -3 0 -13 13.08 1.8
 -3 0 -13 15.7 2.06
 3 1 -16 22.4 1.85
 3 1 -15 66.76 4.77
 3 1 -15 73.58 4.67
 3 1 -15 64.01 4.76
 3 1 -14 54.72 4.71
 3 1 -14 50.22 4.47
 3 1 -14 53.8 4.39
 3 1 -13 46.39 4.54
 3 1 -13 55.99 4.8
 -3 -1 12 10.08 6.94
 3 1 -12 6.87 2.94
 3 1 -12 3.45 2.89
 -3 -1 11 36.06 9.11
 3 1 -11 30.13 4.45
 3 1 -11 33.7 3.69
 3 1 -11 33.67 3.49
 3 1 -11 37.95 4.48
 -3 -1 10 222.04 18.46
 3 1 -10 193.91 13.2
 3 1 -10 220.28 13.03
 3 1 -10 216.15 16.05
 3 1 -10 210.68 13.13
 3 1 -10 218.61 12.79
 3 1 -9 57.89 5.09
 -3 -1 9 49.28 10.17
 3 1 -9 68.5 5.97
 3 1 -9 72.85 5.47
 3 1 -9 62.71 5.84
 3 1 -9 73.62 8.32
 3 1 -9 70.23 5.56
 3 1 -8 160.95 9.69
 3 1 -8 153.11 9.71
 3 1 -8 163.87 10.52
 -3 -1 8 164.96 14.23
 3 1 -8 154.18 13.42
 3 1 -8 167.9 10.05
 3 1 -8 139.77 10.16
 3 1 -7 194.33 11.27
 3 1 -7 167.4 11.42
 3 1 -7 153.04 13.98
 3 1 -7 185.95 10.69
 3 1 -7 175.19 10.89
 3 1 -6 6.15 4
 3 1 -6 9.79 2.57
 3 1 -6 17.96 3.26
 3 1 -6 12.91 3.54
 -3 -1 6 14.14 5.3
 3 1 -5 209.53 13.58
 -3 -1 5 159.41 12.44
 3 1 -4 178.16 12.38
 3 1 -3 256.01 18.22
 3 1 -3 280.94 17
 3 1 -2 257.34 15.18
 3 1 -2 250.46 17.93
 3 1 -2 260.43 16.16
 3 1 -1 129.77 9.17
 3 1 -1 130.46 11.58
 3 1 -1 139.61 9.84
 3 1 0 5.44 4.39
 3 1 0 9.35 3.37
 3 1 0 6.5 0.98
 3 1 1 24.52 5.47
 3 1 1 29 5.03
 3 1 2 22.66 5.49
 -3 -1 -3 114.09 6.97
 3 1 3 91.15 10.1
 -3 -1 -3 100.57 8.66
 3 1 3 108.28 7.22
 3 1 4 1.17 2.12
 3 1 4 3.89 3.63
 3 1 4 -3.74 4.44
 -3 -1 -4 0.82 2.39
 -3 -1 -5 32.71 3.98
 3 1 5 25.75 3.42
 -3 -1 -5 20.09 5.31
 3 1 5 33.73 6.15
 -3 -1 -6 60.58 6.1
 3 1 6 85.55 9.58
 -3 -1 -6 52.8 8.02
 3 1 6 77.42 5.82
 3 1 7 9.3 5.9
 3 1 7 8.29 2.61
 -3 -1 -7 8.08 5.47
 3 1 8 17.68 6.37
 -3 -1 -8 19.09 3.36
 3 1 8 19.97 3.3
 -3 -1 -9 21.47 2.98
 3 1 9 13.51 3.1
 3 1 9 14.6 6.47
 -3 -1 -9 21.94 3.63
 3 1 9 15.14 6.42
 3 1 10 8.8 5.92
 -3 -1 -10 5.46 2.21
 3 1 10 -2.61 5.78
 -3 -1 -10 2.88 2.81
 -3 -1 -11 4.49 1.87
 -3 -1 -11 -0.99 2.61
 -3 -1 -11 0.97 1.92
 -3 -1 -12 0.62 1.42
 -3 -1 -12 1.27 1.66
 -3 -1 -12 -0.41 1.58
 -3 -1 -12 0.31 2.05
 -3 -1 -13 2.57 1.17
 3 2 -16 33.71 2.62
 3 2 -16 37.97 2.78
 3 2 -15 8.07 2.11
 3 2 -15 10.38 2.05
 3 2 -15 10.92 2.3
 3 2 -14 13.69 2.73
 3 2 -14 10.13 2.43
 3 2 -14 13.08 2.91
 3 2 -13 56.71 5.1
 3 2 -13 68.51 5.55
 3 2 -12 4.38 3
 3 2 -12 0.12 1.8
 -3 -2 11 38.07 9.81
 3 2 -11 34.52 4.98
 3 2 -11 50.04 4.96
 3 2 -11 36.88 6.34
 3 2 -11 42.48 3.96
 3 2 -10 66.93 6.38
 3 2 -10 79.94 6.49
 -3 -2 10 83.64 11.58
 3 2 -10 71.25 5.63
 3 2 -10 81.03 9.14
 3 2 -9 21 2.99
 3 2 -9 20.22 2.93
 3 2 -9 22.4 4.28
 3 2 -9 16.38 5.33
 3 2 -9 19.42 4
 -3 -2 9 19.38 8.59
 3 2 -8 1.5 4.62
 3 2 -8 1.76 3.3
 3 2 -8 5.21 2.05
 3 2 -8 4.35 2.35
 3 2 -8 2.07 3.68
 3 2 -7 180.42 11.2
 3 2 -7 161.34 10.44
 3 2 -7 171.63 10.49
 3 2 -7 151.15 13.98
 3 2 -6 26.11 3.6
 3 2 -6 24.88 3.88
 3 2 -6 27.63 3.57
 3 2 -5 24.13 5.04
 3 2 -5 38.33 5.55
 3 2 -4 4.07 3.92
 3 2 -4 2.09 3.1
 3 2 -3 155.15 11.41
 3 2 -3 174.06 13.32
 3 2 -2 12.69 2.97
 3 2 -2 11.67 3.59
 3 2 -2 13.75 4.9
 3 2 -1 4.97 3.21
 3 2 -1 4.28 3.22
 3 2 -1 2.08 4.66
 3 2 0 103.94 10.12
 3 2 0 98.83 8.53
 3 2 1 33.6 5.84
 3 2 1 30.79 5.79
 3 2 2 17.39 5.47
 3 2 2 14.22 4.35
 -3 -2 -2 16.03 3.89
 -3 -2 -3 7.18 3.55
 -3 -2 -3 10.07 2.54
 3 2 3 11.42 4.74
 -3 -2 -4 5.44 2.67
 3 2 4 6.17 3.69
 3 2 4 1.88 2.34
 3 2 4 8.68 4.67
 3 2 5 13.37 2.88
 -3 -2 -5 12.38 3.34
 -3 -2 -5 13.92 5.26
 3 2 5 16.38 5.3
 -3 -2 -6 35.26 4.9
 3 2 6 42.13 4.36
 3 2 7 2 2.39
 3 2 7 1.1 5.07
 -3 -2 -8 2.37 1.98
 3 2 8 0.58 5.28
 3 2 8 -0.65 2.44
 -3 -2 -8 -1.21 2.64
 3 2 9 26.84 6.81
 3 2 9 10.1 6.03
 -3 -2 -10 1.18 1.99
 -3 -2 -10 1.92 1.83
 -3 -2 -10 1.36 2.58
 -3 -2 -11 9.44 1.89
 -3 -2 -11 10.14 2.1
 -3 -2 -11 10.66 2.16
 -3 -2 -11 7.65 2.65
 -3 -2 -12 0.58 0.99
 -3 -2 -12 0.89 1.76
 -3 -2 -12 1.69 1.35
 -3 -2 -12 1.07 1.4
 3 3 -16 53.63 3.89
 3 3 -16 66.47 4.03
 3 3 -16 59.61 4.12
 3 3 -15 33.45 3.29
 3 3 -15 39.12 3.52
 3 3 -15 39.91 3.69
 3 3 -14 54.27 4.75
 3 3 -14 65.62 5.13
 3 3 -14 66.03 5.44
 -3 -3 13 90.71 12.13
 3 3 -12 101.61 7.53
 3 3 -12 84.62 9.84
 -3 -3 12 88.72 12.73
 3 3 -11 147.07 10.34
 3 3 -11 155.95 13.53
 -3 -3 11 160.39 16.34
 -3 -3 10 129.85 15.42
 3 3 -10 160.48 10.33
 3 3 -10 168.64 10.99
 3 3 -10 168.29 14.53
 -3 -3 9 178.44 15.64
 3 3 -9 167.45 10.68
 3 3 -9 165.89 11.39
 3 3 -9 178.12 15.16
 -3 -3 8 210.79 16.28
 3 3 -8 217.74 12.41
 3 3 -8 186.78 16.51
 3 3 -8 177.72 12.75
 3 3 -7 437.92 27.98
 3 3 -7 432.92 23.93
 3 3 -7 391.09 23.11
 3 3 -7 437.06 23.64
 3 3 -6 305.54 21.79
 3 3 -6 340.96 19.4
 3 3 -6 345.27 19.3
 3 3 -5 254.53 17.36
 3 3 -5 248.85 14.37
 3 3 -5 230.53 13.96
 3 3 -4 320.91 21.45
 3 3 -4 308.88 19.82
 3 3 -3 525.41 32.47
 3 3 -3 507.26 30.02
 3 3 -2 593.92 40.2
 3 3 -2 670.67 37.03
 3 3 -2 694.7 37.88
 3 3 -1 202.77 16.16
 3 3 -1 196.61 13.51
 3 3 -1 193.14 13.07
 3 3 0 451.96 29.81
 3 3 0 483.16 28.73
 -3 -3 -1 686.72 38.01
 3 3 1 679.48 40.8
 3 3 1 679.51 40.71
 -3 -3 -2 212.93 13.89
 3 3 2 234.15 16.43
 -3 -3 -3 471.11 26.41
 3 3 3 525.38 30.81
 -3 -3 -4 279.48 16.64
 3 3 4 294.78 17.23
 3 3 4 300.78 20.88
 3 3 5 164.86 10.29
 3 3 5 179.85 14.23
 3 3 6 195.99 12.55
 3 3 6 202.48 16.79
 3 3 7 165.45 10.92
 3 3 7 177.79 15.54
 3 3 8 387.52 26.57
 -3 -3 -8 365.68 21.71
 -3 -3 -9 129.54 8.68
 -3 -3 -9 115.59 8
 -3 -3 -10 81.56 5.46
 -3 -3 -10 63.76 5.75
 -3 -3 -10 73.91 5.35
 -3 -3 -11 131.55 7.62
 -3 -3 -11 108.8 7.9
 -3 -3 -11 129.99 7.67
 -3 -3 -12 22.68 1.89
 3 4 -16 135.64 6.81
 3 4 -16 121.15 6.9
 3 4 -15 161.4 9.09
 3 4 -15 131.97 8.72
 3 4 -15 147.98 9.27
 3 4 -14 146.27 9.61
 3 4 -14 170.3 10.18
 -3 -4 13 534.72 34.55
 3 4 -13 480.99 32.02
 -3 -4 12 463.62 32.03
 3 4 -12 420.57 29.4
 3 4 -12 452.34 25.64
 -3 -4 11 157.18 16.98
 3 4 -11 171.88 11.46
 3 4 -11 193.97 15.43
 3 4 -11 164.53 10.94
 -3 -4 10 575.9 38.87
 3 4 -10 620.14 33.77
 3 4 -10 631.01 38.47
 3 4 -10 579.27 33.2
 -3 -4 9 531.3 32.92
 3 4 -9 487.59 28.49
 3 4 -9 533.75 33.56
 3 4 -9 487.6 27.89
 -3 -4 8 359.62 24.16
 3 4 -8 387.95 20.66
 3 4 -8 341.1 21.07
 3 4 -7 1084.2 55.12
 3 4 -7 917.41 54.43
 3 4 -7 1066.31 55
 3 4 -7 1107.44 59.78
 3 4 -6 499.5 26.52
 3 4 -6 449.42 26.37
 3 4 -6 520.14 26.67
 3 4 -6 426.38 26.6
 3 4 -6 512.63 30.05
 3 4 -5 567.63 31.66
 3 4 -5 570.34 31.79
 3 4 -5 604.63 31.92
 3 4 -5 561.38 31.33
 3 4 -4 1421.23 80.91
 3 4 -4 1403.02 79.12
 3 4 -4 1473.47 83.42
 3 4 -4 1574.42 78.91
 3 4 -3 1500.12 83.26
 3 4 -3 1447.75 79.89
 3 4 -2 1372.42 87.19
 3 4 -2 1621.11 84.27
 3 4 -2 1560.6 83.98
 3 4 -1 1196.35 61.54
 3 4 -1 1102.79 63.72
 3 4 -1 1082.9 62.32
 3 4 0 1609.05 83.76
 3 4 0 1455.11 86.82
 3 4 1 1378.16 73.64
 3 4 2 824.58 43.31
 3 4 2 843.74 47.84
 3 4 2 765.06 43.41
 3 4 3 1178.77 63.2
 3 4 3 1210.02 67.42
 3 4 3 1230.33 67.86
 -3 -4 -3 1162.46 62.96
 3 4 4 594.05 35.52
 3 4 4 575.18 31.22
 -3 -4 -4 529.1 30.42
 3 4 5 253.68 15.92
 3 4 5 280.76 20.4
 3 4 6 618.71 35.03
 3 4 6 664.83 40.39
 3 4 7 401.84 23.07
 3 4 7 394.94 28.08
 3 4 8 384.88 27.35
 -3 -4 -8 398.55 22.32
 -3 -4 -9 609.22 33.9
 -3 -4 -9 610.18 33.42
 -3 -4 -9 614.12 33.37
 -3 -4 -10 211.93 13.52
 -3 -4 -10 234.1 13.18
 -3 -4 -10 236.61 13.08
 -3 -4 -11 133.51 7.38
 -3 -4 -11 118.73 7.85
 3 5 -17 12.1 1.36
 3 5 -16 33.99 2.94
 3 5 -16 31.98 3.1
 3 5 -15 32.03 3.38
 3 5 -15 22.34 2.51
 3 5 -14 73.86 5.63
 3 5 -14 56.28 4.66
 3 5 -13 14.48 5.24
 3 5 -12 120.24 8.17
 3 5 -12 105.34 11.5
 3 5 -12 101.26 8.36
 3 5 -11 387.93 23.37
 3 5 -11 385.85 28.05
 3 5 -11 439.83 23.97
 3 5 -10 294.53 18.02
 3 5 -10 313.34 23.34
 3 5 -10 317.41 18.87
 3 5 -9 183.22 11.16
 3 5 -9 153.19 15.75
 3 5 -9 153.8 11.73
 3 5 -8 139.05 9.48
 3 5 -8 142.71 9.82
 3 5 -8 131.15 14.19
 3 5 -7 470.06 27.63
 3 5 -7 494.2 27.65
 3 5 -7 534.62 32.03
 3 5 -7 529.46 27.99
 3 5 -7 470.8 27.94
 3 5 -7 529.95 32.39
 3 5 -6 797.73 41.06
 3 5 -6 805.33 40.94
 3 5 -6 743.12 44.95
 3 5 -6 745.61 40.56
 3 5 -6 638.22 40.87
 3 5 -6 755.02 43.94
 3 5 -5 528.81 27.35
 3 5 -5 463.27 31.09
 3 5 -5 480.68 27.04
 3 5 -5 430.51 28.9
 3 5 -5 468.89 26.45
 3 5 -4 617.68 35.15
 3 5 -4 643.41 34.65
 3 5 -3 280.31 15.47
 3 5 -3 232.89 16.62
 3 5 -3 247.61 14.66
 3 5 -2 223.11 12.88
 3 5 -2 199.14 14.03
 3 5 -2 198.35 15.33
 3 5 -1 316.54 18.31
 3 5 -1 335.71 23.66
 3 5 0 338.59 18.91
 3 5 0 341.79 23.05
 3 5 0 328.63 23.44
 3 5 0 318.39 19.19
 3 5 1 1287.35 66
 3 5 1 1347.64 70.86
 3 5 1 1151.54 66.09
 3 5 1 1191.36 70.5
 3 5 2 702.34 42.25
 3 5 2 701.63 42.27
 3 5 2 681.4 37.82
 3 5 3 332.32 23.01
 3 5 3 301.65 22.05
 3 5 4 147.27 13.7
 3 5 4 133.8 9.66
 3 5 5 110.17 12.22
 3 5 5 105.61 8.03
 3 5 6 857.24 51
 -3 -5 -6 805.24 44.95
 3 5 6 846.84 45.54
 3 5 7 487.59 30.26
 -3 -5 -7 416.6 24.16
 -3 -5 -8 102.79 6.87
 -3 -5 -8 108.61 7.81
 -3 -5 -8 105.7 7.11
 -3 -5 -9 142.91 8.65
 -3 -5 -9 148.59 9.46
 -3 -5 -9 147.13 8.96
 -3 -5 -10 27.76 3
 -3 -5 -10 26.18 2.19
 3 6 -17 -0.23 0.84
 3 6 -16 1.12 1.71
 3 6 -16 0.16 1.79
 3 6 -15 -1.36 2.42
 3 6 -14 4.13 2.91
 3 6 -13 5.35 4.53
 3 6 -13 1.05 2.57
 3 6 -12 10.53 5.22
 3 6 -12 6.71 3.16
 3 6 -12 5.2 3.81
 3 6 -11 1.9 5.6
 3 6 -11 4.04 3.03
 3 6 -11 2.15 4.21
 3 6 -10 90.3 11.96
 3 6 -10 90.8 7.18
 3 6 -10 93.78 8.34
 3 6 -9 23.3 3.9
 3 6 -9 19.41 5.28
 3 6 -9 23.01 3.29
 3 6 -9 8.52 6.98
 3 6 -8 58.89 9.3
 3 6 -8 48.67 5.08
 3 6 -8 65.8 5.64
 3 6 -8 54.12 5.95
 3 6 -8 56.53 8.12
 3 6 -8 50.82 4.88
 3 6 -7 64.11 8.75
 3 6 -7 64.89 5.94
 3 6 -7 68.07 6.31
 3 6 -7 70.09 6.02
 3 6 -7 62.73 8.58
 3 6 -7 80.68 6.07
 3 6 -6 115.64 11.8
 3 6 -6 97.65 7.99
 3 6 -6 99.76 7.34
 3 6 -6 101.92 9.91
 3 6 -6 114.96 7.95
 3 6 -5 257.35 18.78
 3 6 -5 312.49 17.07
 3 6 -5 328.81 22.57
 3 6 -5 256.12 17.09
 3 6 -4 97.87 9.03
 3 6 -4 97.81 7.04
 3 6 -4 108.15 12.46
 3 6 -4 106.26 7.92
 3 6 -3 124.25 8.06
 3 6 -3 105.43 13.38
 3 6 -3 132.02 8.77
 3 6 -2 18.31 3.12
 3 6 -2 21.06 2.74
 3 6 -2 15.61 7.1
 3 6 -1 244.44 19.44
 3 6 -1 232.45 13.98
 3 6 -1 227.65 18.23
 3 6 0 15.33 5.37
 3 6 0 17.67 2.91
 3 6 0 20.92 6.23
 3 6 1 -0.16 2.76
 3 6 1 -2.31 4.9
 3 6 1 1.08 5.17
 3 6 1 0.41 2
 3 6 2 113.96 11.59
 3 6 2 100.65 7.58
 3 6 2 113.57 11.76
 3 6 3 0.59 5.05
 3 6 4 4.45 2.85
 -3 -6 -4 3.08 2.14
 3 6 4 0.61 5.71
 3 6 5 85.86 10.38
 -3 -6 -5 71.39 5.51
 3 6 5 65.5 6.02
 3 6 6 26.67 7.01
 3 6 6 18.8 3.15
 -3 -6 -7 0.12 2.03
 -3 -6 -7 -0.59 2
 -3 -6 -8 39.77 3.3
 -3 -6 -8 37.05 3.8
 -3 -6 -9 3.55 2
 -3 -6 -10 7.57 1.46
 3 7 -17 -0.48 0.88
 3 7 -16 4.23 1.79
 3 7 -16 4.39 1.86
 3 7 -15 8.76 2.59
 3 7 -14 4.78 2.36
 3 7 -13 63.94 6.05
 3 7 -13 63.17 5.56
 3 7 -13 54.62 8.45
 3 7 -12 3.3 3.79
 3 7 -12 1.59 2.87
 3 7 -12 4.2 5.12
 3 7 -11 103.99 8.41
 3 7 -11 86.77 7.3
 3 7 -11 97.01 11.81
 3 7 -10 9.73 3.43
 3 7 -10 5.05 4.88
 3 7 -10 2.15 6.34
 3 7 -10 7.32 2.77
 3 7 -9 21.46 3.99
 3 7 -9 19.77 3.38
 3 7 -9 19.04 7.57
 3 7 -9 20.36 4.96
 3 7 -8 15.45 4.15
 3 7 -8 9.72 3.12
 3 7 -8 12.79 3.92
 3 7 -8 11.51 3.1
 3 7 -8 10.35 5.54
 3 7 -8 13.81 5.96
 3 7 -7 21.59 3.72
 3 7 -7 16.71 4.32
 3 7 -7 23.36 3.7
 3 7 -7 15.92 5.46
 3 7 -7 20.26 6.2
 3 7 -6 27.91 4.49
 3 7 -6 28.23 4.21
 3 7 -6 23.4 5.34
 3 7 -6 34.2 7.2
 3 7 -5 20.74 3.54
 3 7 -5 9.2 3.53
 3 7 -5 18.3 4.55
 3 7 -5 17.91 7.05
 3 7 -4 36.74 3.8
 3 7 -4 32.13 4.57
 3 7 -4 30.32 5.26
 3 7 -4 30.06 8.61
 3 7 -3 56.83 4.74
 3 7 -3 58.55 10.75
 3 7 -3 65.08 5.49
 3 7 -3 51.99 6.28
 3 7 -2 255.21 20.34
 3 7 -2 257 15.45
 3 7 -2 256.73 21.47
 3 7 -1 -2.94 5.43
 3 7 -1 3.41 5.08
 3 7 -1 0.62 2.27
 3 7 0 6.98 5.35
 3 7 0 14.61 2.79
 3 7 0 19.42 6.16
 3 7 1 10.28 5.47
 3 7 1 12.66 3.23
 3 7 1 5.25 5.54
 3 7 2 1.87 4.84
 3 7 2 3.61 5.05
 3 7 2 1.56 2.62
 -3 -7 -3 9.26 2.34
 3 7 3 9.95 6.18
 3 7 4 42.9 4.78
 3 7 4 47.14 8.12
 -3 -7 -4 41.04 3.98
 3 7 5 -0.33 2.34
 3 7 5 3.04 5.1
 -3 -7 -6 16.22 2.88
 -3 -7 -6 11.93 2.44
 -3 -7 -7 0.77 1.77
 -3 -7 -7 2.43 1.82
 -3 -7 -7 3.02 2.37
 -3 -7 -8 39.58 3.62
 -3 -7 -9 2.52 1.28
 3 8 -16 61.1 4.35
 3 8 -15 52.33 4.48
 3 8 -14 95.58 6.87
 3 8 -13 89.48 7.19
 3 8 -13 86.88 6.89
 3 8 -12 265.97 20.82
 3 8 -11 298.14 17.62
 3 8 -11 286.44 22.84
 3 8 -11 279.83 18.11
 3 8 -10 235.39 14.76
 3 8 -10 263.27 15.18
 3 8 -10 218.98 15.39
 3 8 -10 212.35 19.62
 3 8 -9 262.82 20.5
 3 8 -9 225.99 15.16
 3 8 -9 266.92 15.86
 3 8 -9 249.54 15.68
 3 8 -9 246.72 20.55
 3 8 -8 219.19 15.24
 3 8 -8 251.48 20.52
 3 8 -8 281.49 15.64
 3 8 -8 256.5 15.84
 3 8 -8 228.16 14.95
 3 8 -8 243.68 19.1
 3 8 -7 458.44 24.74
 3 8 -7 389.07 26.91
 3 8 -7 478.91 30.78
 3 8 -7 373.93 24.5
 3 8 -6 264.14 17.81
 3 8 -6 255.21 19.2
 3 8 -6 315.07 23.91
 3 8 -6 312.45 17.61
 3 8 -5 115.52 9.11
 3 8 -5 103.93 9.74
 3 8 -5 124.46 14.79
 3 8 -5 109.52 7.91
 3 8 -4 254.75 17.49
 3 8 -4 209.87 22.42
 3 8 -4 243.73 15.02
 3 8 -3 355.42 27.36
 -3 -8 3 296.86 18.7
 3 8 -3 332.76 18.99
 3 8 -3 318.55 18.2
 3 8 -2 257.82 15.76
 3 8 -2 259.08 20.83
 3 8 -2 275.11 22.58
 3 8 -1 353.53 21.01
 3 8 -1 384.36 26.42
 3 8 -1 373.75 27.19
 3 8 0 191.51 12.08
 3 8 0 174.72 16.75
 3 8 0 197.22 12.59
 3 8 0 179.31 16.32
 3 8 1 120.48 8.72
 3 8 1 120.46 12.91
 3 8 1 99.25 12.09
 3 8 2 207.64 17.89
 3 8 3 164.04 15.26
 3 8 4 292.51 18
 -3 -8 -4 294.65 17.13
 3 8 5 238.5 14.14
 -3 -8 -5 237.43 13.75
 -3 -8 -5 232.87 14.28
 -3 -8 -6 10.68 2.29
 -3 -8 -7 53.97 4.07
 -3 -8 -7 72.36 4.75
 -3 -8 -8 56.7 3.93
 3 9 -16 124.78 7.47
 3 9 -15 171.29 10.43
 3 9 -15 188.16 10.82
 3 9 -14 281.82 16.46
 3 9 -13 302.9 17.88
 3 9 -12 348.85 20.75
 3 9 -12 332.48 24.91
 3 9 -12 353.08 20.51
 3 9 -11 395.34 25.11
 3 9 -11 479.7 25.14
 3 9 -11 393.96 29.81
 3 9 -10 483.07 28.24
 3 9 -10 536.42 28.43
 3 9 -10 472.07 27.95
 3 9 -10 447.55 32.9
 3 9 -9 508.48 34.79
 3 9 -9 489.91 28.86
 3 9 -9 565.2 29.41
 3 9 -9 470.33 28.67
 3 9 -9 493.66 33.16
 3 9 -8 806.82 48.43
 3 9 -8 661.09 41.8
 3 9 -8 844.13 42.24
 3 9 -8 727.3 45.05
 3 9 -7 1128.07 63.14
 3 9 -7 945.12 55.29
 3 9 -7 1115.55 56.04
 3 9 -7 918.57 57.55
 3 9 -6 298.33 16.76
 3 9 -6 264.31 18.82
 3 9 -5 360.23 21.93
 3 9 -5 433.79 23.59
 3 9 -5 387.02 31.12
 3 9 -4 844.33 47.7
 3 9 -4 855.8 58.08
 3 9 -4 958.03 48.89
 3 9 -3 489.58 33.16
 3 9 -3 399.49 23.88
 3 9 -2 814.56 50.43
 3 9 -2 809.7 48.58
 3 9 -2 756.68 42.73
 3 9 -1 748.34 48.58
 3 9 -1 775.87 47.8
 3 9 -1 768.06 42.34
 3 9 0 318.21 24.2
 3 9 0 313.8 25.04
 3 9 0 341.12 20.04
 3 9 1 421.55 32.52
 3 9 1 530.33 28.82
 3 9 1 501.9 34.34
 3 9 2 396.67 27.84
 3 9 3 329.13 19.38
 -3 -9 -3 326.14 18.57
 3 9 4 311 17.96
 -3 -9 -5 231.99 13.59
 -3 -9 -6 172.37 9.94
 -3 -9 -6 161.42 9.63
 -3 -9 -7 162.16 9.23
 3 10 -16 12.73 1.75
 3 10 -16 11.7 1.49
 3 10 -15 102.84 6.58
 3 10 -14 188.06 11.47
 3 10 -13 106.17 7.6
 3 10 -12 75.14 6.25
 3 10 -11 168.12 10.73
 3 10 -11 135.57 14.3
 3 10 -10 134.32 13.6
 3 10 -10 153.81 10.53
 3 10 -9 119.09 8.64
 3 10 -9 101.43 11.09
 3 10 -9 119.97 9.01
 3 10 -9 109.51 12.96
 3 10 -9 104.57 8.62
 3 10 -8 531.59 27.5
 3 10 -8 449.4 29.4
 3 10 -8 396.8 26.76
 3 10 -8 530.45 33.98
 3 10 -7 165.64 11.68
 3 10 -7 186.19 17.74
 3 10 -7 136.68 12.31
 3 10 -7 158.51 10.89
 3 10 -6 82.71 7.93
 3 10 -6 84.99 13.23
 3 10 -6 88.85 6.91
 3 10 -5 623.5 35.65
 3 10 -5 537.45 44.36
 3 10 -4 456.42 26.52
 3 10 -4 462.79 35.32
 3 10 -3 213.87 13.76
 3 10 -3 236.86 21.03
 3 10 -2 371.19 29.16
 3 10 -2 396.07 23.06
 3 10 -2 418.43 28.56
 3 10 -1 262.73 16.68
 3 10 -1 274.44 22.17
 3 10 -1 276.7 16.36
 3 10 -1 255.79 20.78
 3 10 0 100.27 11.28
 3 10 0 109.17 12.52
 3 10 1 185.62 16.6
 3 10 1 210.16 13
 -3 -10 -2 143.79 9.19
 3 10 3 43.8 4.34
 -3 -10 -3 53.38 4.1
 -3 -10 -4 70.84 5.22
 -3 -10 -5 119.02 7.13
 -3 -10 -5 115.24 7.24
 3 11 -15 4.76 1.78
 3 11 -15 2.59 1.52
 3 11 -14 5.27 2.12
 3 11 -13 17.51 2.99
 3 11 -12 8.17 2.83
 3 11 -12 3.71 2.24
 3 11 -11 2.31 2.86
 3 11 -11 -0.49 2.28
 3 11 -10 5.86 2.8
 3 11 -10 2.63 3.26
 3 11 -10 9.01 2.97
 3 11 -9 2.14 4.94
 3 11 -9 2.84 3.4
 3 11 -8 137.26 15.02
 3 11 -8 139.18 10.34
 3 11 -7 28.43 3.87
 3 11 -7 23.02 4.74
 3 11 -7 31.88 8.66
 3 11 -6 11.82 2.93
 3 11 -6 22.03 8.58
 3 11 -6 12.28 3.99
 3 11 -5 27.02 9.55
 3 11 -5 24.36 4.12
 3 11 -4 54.22 10.36
 3 11 -4 55.6 5.44
 3 11 -3 81.8 11.81
 3 11 -2 177.63 16.35
 3 11 -2 158.52 10.63
 3 11 -1 22.37 3.88
 3 11 0 5.67 2.86
 -3 -11 -1 -1.67 2.95
 3 11 2 3.54 1.96
 -3 -11 -2 -2.15 2.22
 -3 -11 -3 14.01 2.28
 -3 -11 -4 2.3 1.32
 -3 -11 -4 2.99 1.38
 3 12 -15 1.42 1.19
 3 12 -14 0.77 1.67
 3 12 -13 -0.5 2.08
 3 12 -12 6.31 2.54
 3 12 -12 4.55 2.05
 3 12 -11 2.72 2.68
 3 12 -11 2.27 2.23
 3 12 -10 0.5 2.29
 3 12 -10 0.49 2.89
 3 12 -10 0.77 2.5
 3 12 -9 3.09 2.76
 3 12 -9 2.04 2.98
 3 12 -9 -0.71 2.82
 3 12 -8 4.15 3.15
 3 12 -8 -0.62 2.73
 3 12 -8 -0.2 3.19
 3 12 -7 79.45 7.26
 3 12 -7 79.71 7.72
 3 12 -7 84.8 6.29
 3 12 -6 -2.04 4.07
 3 12 -6 -2.78 6.96
 3 12 -6 -1.05 2.85
 3 12 -5 0.5 3.78
 3 12 -5 0.37 2.7
 3 12 -4 115 8.59
 3 12 -4 92.7 7.34
 3 12 -3 1.53 3.09
 3 12 -3 3.9 2.27
 3 12 -2 4.51 2.87
 3 12 -2 1.91 2.08
 3 12 -1 26.25 3.62
 -3 -12 0 1.38 2.57
 3 12 0 1.15 1.89
 3 12 1 4.81 2.06
 -3 -12 -1 17.35 2.52
 -3 -12 -2 26.92 2.71
 -3 -12 -3 0.05 1
 3 13 -14 7.2 1.38
 3 13 -13 8.51 1.88
 3 13 -12 15.27 2.54
 3 13 -12 15.27 2.22
 3 13 -11 12.37 2.69
 3 13 -11 12.64 2.46
 3 13 -10 36.95 3.84
 3 13 -10 30.95 3.76
 3 13 -10 31.23 3.62
 3 13 -9 42.65 4.47
 3 13 -9 32.92 4.03
 3 13 -9 46.38 4.5
 3 13 -8 10.25 3.18
 3 13 -8 9.21 2.38
 3 13 -8 11.34 3.35
 3 13 -7 14.9 3.92
 3 13 -7 14.52 3.28
 3 13 -6 17.09 4.16
 3 13 -6 17.82 3.22
 3 13 -5 44.23 4.99
 3 13 -5 33.69 3.85
 3 13 -4 48.46 4.86
 3 13 -4 32.51 3.64
 3 13 -3 47.28 4.13
 3 13 -3 22.46 2.95
 3 13 -2 11.71 2.51
 3 13 -1 0.08 1.73
 -3 -13 1 -0.81 2.14
 3 13 0 -0.54 1.33
 -3 -13 0 2.59 1.61
 -3 -13 -1 0.11 1.13
 3 14 -12 53.78 3.63
 3 14 -12 50.73 3.72
 3 14 -11 76.28 4.95
 3 14 -11 64.99 4.75
 3 14 -10 43.27 3.87
 3 14 -10 45.56 3.8
 3 14 -9 43.85 4
 3 14 -9 45.6 3.93
 3 14 -9 32.97 3.07
 3 14 -8 119.44 7.54
 3 14 -8 91.91 7.17
 3 14 -7 91.82 6.79
 3 14 -7 81.66 6.2
 3 14 -6 54.36 4.99
 3 14 -6 48.19 4.17
 3 14 -5 137.85 7.97
 3 14 -5 98.12 6.97
 3 14 -4 114.13 6.07
 3 14 -4 65.37 4.95
 3 14 -3 36.88 3.26
 -3 -14 2 44.57 3.33
 3 15 -10 8.19 1.49
 3 15 -9 4.08 1.63
 3 15 -9 9.71 1.79
 3 15 -8 5.18 1.93
 3 15 -8 10.7 1.75
 3 15 -7 9.57 2.08
 3 15 -7 9.93 1.65
 3 15 -6 14.16 2.23
 3 15 -5 15.48 1.99
 4 -15 4 1.61 1.77
 4 -15 4 0.23 1.42
 4 -15 5 -0.09 1.97
 4 -15 6 5.33 2.13
 4 -14 0 13.77 2.24
 4 -14 1 4.01 1.85
 4 -14 1 3.15 2.17
 4 -14 1 2.71 1.79
 4 -14 1 4.06 1.38
 4 -14 2 8.83 2.61
 4 -14 2 7.4 2.19
 4 -14 2 7.86 2.61
 4 -14 2 12.12 1.79
 4 -14 3 32.17 4.09
 4 -14 3 32.28 3.87
 4 -14 3 37.2 2.99
 4 -14 4 37.33 4.38
 4 -14 4 40.03 3.92
 4 -14 4 42.87 5.08
 4 -14 4 53.59 3.52
 4 -14 5 19.12 2.88
 4 -14 5 14.43 4.05
 4 -14 5 25.6 2.33
 4 -14 5 15.24 3.35
 4 -14 6 6.09 2.43
 4 -14 6 1.89 2.59
 4 -14 6 4.98 3.42
 4 -14 6 4.84 1.51
 4 -14 7 3.13 2.23
 4 -14 7 3.64 2.2
 4 -14 7 1 2.85
 4 -14 8 3.62 2.28
 4 -14 8 4.27 2.23
 4 -14 9 7.34 2.12
 -4 14 -10 12.31 1.91
 4 -13 -2 55.53 4.41
 4 -13 -1 92.52 6.16
 4 -13 -1 106.76 6.86
 4 -13 0 82.14 6.1
 4 -13 0 97.33 6.84
 4 -13 0 77.47 6.25
 4 -13 0 89.33 7
 4 -13 0 108.47 6.23
 4 -13 1 37.68 4.42
 4 -13 1 43.73 3.57
 4 -13 1 33.49 4.38
 4 -13 1 29.12 4.42
 4 -13 2 106.54 7.81
 4 -13 2 111.88 8.87
 4 -13 2 109.25 8.25
 4 -13 2 106.89 8.64
 4 -13 3 144.69 9.9
 4 -13 3 123.2 10.6
 4 -13 3 145.33 11.03
 4 -13 4 99.89 7.46
 4 -13 4 90.22 8.07
 4 -13 4 101.93 8.92
 4 -13 4 123.26 6.98
 4 -13 5 83.9 6.88
 4 -13 5 76.13 6.98
 4 -13 5 92.32 8.45
 4 -13 6 69.43 5.94
 4 -13 6 84.31 7.39
 4 -13 6 77.87 5.09
 4 -13 6 60.43 5.87
 4 -13 7 53.06 4.95
 4 -13 7 58.68 5.75
 4 -13 7 45.74 3.89
 4 -13 7 43.08 4.64
 4 -13 8 57.98 5.2
 4 -13 8 45.9 4.94
 4 -13 9 116.07 7.42
 4 -13 9 109.86 7.89
 4 -13 10 92.77 6.45
 4 -13 11 22.07 2.4
 -4 13 -11 28.23 2.73
 4 -12 -3 67.44 5.2
 4 -12 -2 52.73 4.72
 4 -12 -2 66.29 5.6
 4 -12 -2 60.05 5.79
 4 -12 -1 41.9 4.5
 4 -12 -1 44.41 5.04
 4 -12 -1 47.59 5.04
 4 -12 -1 36.58 4
 4 -12 0 46.62 5.4
 4 -12 0 50.6 5.17
 4 -12 0 34.75 4.83
 4 -12 0 46.35 4.27
 4 -12 1 93.22 6.97
 4 -12 1 84.01 7.94
 4 -12 1 86.7 7.72
 4 -12 1 103.49 6.68
 4 -12 2 108.76 8.31
 4 -12 2 106.07 9.58
 4 -12 3 53.66 5.34
 4 -12 3 68.62 4.76
 4 -12 3 59.12 5.63
 4 -12 4 47.13 5.05
 4 -12 4 61.05 4.38
 4 -12 4 56.27 5.3
 4 -12 5 52.73 5.51
 4 -12 5 57.22 6.17
 4 -12 5 67.65 4.73
 4 -12 5 55.99 5.59
 4 -12 6 59.5 5.73
 4 -12 7 59.7 6.16
 4 -12 7 43.26 5.05
 4 -12 8 30.59 4.53
 4 -12 8 27.04 3.76
 4 -12 9 49.98 4.34
 4 -12 9 52.29 4.96
 4 -12 9 57.75 5.02
 4 -12 10 45.03 4.27
 4 -12 11 14.83 2.62
 -4 12 -12 11.65 1.86
 4 -11 -4 10.21 2.86
 4 -11 -3 1.5 2.91
 4 -11 -3 -1.85 3.14
 4 -11 -2 13.26 2.84
 4 -11 -2 17.32 3.83
 4 -11 -2 8.23 2.78
 4 -11 -2 7.74 3.44
 4 -11 -1 9.19 2.77
 4 -11 -1 4.86 3.56
 4 -11 -1 8.77 3.58
 4 -11 -1 5.95 3.59
 4 -11 0 8.21 4.27
 4 -11 0 2.05 2.36
 4 -11 0 3.27 3.59
 4 -11 0 2.1 2.63
 4 -11 0 4.08 3.79
 4 -11 1 27.85 5.87
 4 -11 1 18.34 2.99
 4 -11 2 28.18 6.25
 4 -11 3 0.54 4.21
 4 -11 4 34.53 6.56
 4 -11 5 6.28 4.12
 -4 11 -5 6.87 6.97
 4 -11 6 87.06 10.14
 -4 11 -6 91.42 13.02
 4 -11 7 12.07 3.73
 4 -11 8 2.64 3.13
 4 -11 8 9.46 3.83
 4 -11 8 6.28 3.13
 4 -11 9 13.07 3.54
 4 -11 9 10.2 3.27
 4 -11 9 6.09 2.75
 4 -11 10 22.54 3.72
 4 -11 11 17.74 3.18
 4 -11 12 10.72 2.34
 -4 11 -12 4.33 1.96
 4 -11 13 11.85 1.84
 4 -10 -5 10.06 3.39
 4 -10 -5 11.07 3.01
 4 -10 -4 74.29 5.62
 4 -10 -4 65.55 5.96
 4 -10 -4 63.42 6.32
 4 -10 -3 64.74 6.91
 4 -10 -3 74.78 6.23
 4 -10 -3 68.57 6.43
 4 -10 -3 73.28 6.64
 4 -10 -3 86.06 6.29
 4 -10 -2 129.07 8.89
 4 -10 -2 123.66 12.33
 4 -10 -1 74.05 7.48
 4 -10 -1 92.35 9.94
 4 -10 -1 87.8 7.16
 4 -10 -1 70.4 7.98
 4 -10 -1 82.61 7.26
 4 -10 0 1.62 4.15
 4 -10 0 3.63 3.86
 4 -10 0 2.3 3.77
 4 -10 0 3.36 2.79
 4 -10 0 5.48 3.25
 4 -10 0 4.33 4.23
 4 -10 0 4.34 2.29
 4 -10 1 206.66 15.85
 4 -10 1 151.09 11.29
 4 -10 1 198.65 12.06
 4 -10 1 157.21 12.47
 4 -10 1 174.83 11.83
 4 -10 1 194.38 11.09
 4 -10 1 159.71 13.16
 4 -10 2 282.21 17.49
 4 -10 2 234.39 17.05
 4 -10 2 302.83 18.36
 4 -10 2 302.76 17.4
 4 -10 2 284.04 19.26
 4 -10 2 298.37 17.43
 4 -10 2 345.7 22.14
 4 -10 3 36.13 4.71
 4 -10 3 46.33 7.55
 4 -10 3 44.94 5.28
 4 -10 3 41.2 5.02
 4 -10 4 304.54 19.17
 4 -10 4 313.16 18.88
 4 -10 4 323.92 19.25
 4 -10 4 366.61 23.94
 -4 10 -4 316.78 25.26
 4 -10 5 140.43 10.01
 4 -10 5 153.19 11.93
 4 -10 5 143.26 10.4
 -4 10 -5 168.39 17.45
 -4 10 -6 21.01 9.77
 4 -10 6 15.3 3.57
 -4 10 -7 146.23 15.88
 -4 10 -8 85.89 12.46
 4 -10 9 92.39 7.54
 4 -10 10 98.59 7.43
 -4 10 -10 96.85 6.83
 4 -10 10 85.05 6.67
 4 -10 11 43.46 4.52
 4 -10 12 70.2 5.47
 4 -10 13 62.63 4.62
 4 -9 -7 7.42 2.83
 4 -9 -6 2.48 2.77
 4 -9 -6 7.15 2.74
 4 -9 -6 0.38 2.12
 4 -9 -6 1.37 3.4
 4 -9 -6 6.78 3.76
 4 -9 -5 11.41 4.21
 4 -9 -5 5.39 3.16
 4 -9 -5 3.88 3.27
 4 -9 -5 5.79 2.84
 4 -9 -5 4.96 2.67
 4 -9 -5 6.17 3.41
 4 -9 -5 6.45 3.13
 4 -9 -4 -0.77 3.68
 4 -9 -4 2.78 3.42
 4 -9 -4 2.76 3.08
 4 -9 -4 -2.2 2.89
 4 -9 -4 -3.32 2.93
 4 -9 -4 4.56 3.46
 4 -9 -3 40.94 4.98
 4 -9 -3 43.65 5.14
 4 -9 -3 40.02 7.37
 4 -9 -3 42.86 6
 4 -9 -3 33.32 4.9
 4 -9 -2 117.35 9.83
 4 -9 -2 125.17 9.5
 4 -9 -2 132.26 9.08
 4 -9 -2 124.19 10.6
 4 -9 -2 139.65 12.77
 4 -9 -2 134.83 9.45
 4 -9 -2 148.52 9.72
 4 -9 -1 20.93 3.23
 4 -9 -1 20.71 5.54
 4 -9 -1 21.46 4.66
 4 -9 -1 26.84 4.53
 4 -9 -1 20.21 3.99
 4 -9 -1 21.85 4.99
 4 -9 -1 19.77 3.55
 4 -9 0 1.14 2.71
 4 -9 0 2.92 3.82
 4 -9 0 5.42 4.25
 4 -9 0 2.52 3.47
 4 -9 0 1.58 4.06
 4 -9 0 0.56 3.47
 4 -9 0 1.47 2.24
 4 -9 0 5.57 3.29
 4 -9 1 54.92 5.52
 4 -9 1 54.17 5.44
 4 -9 1 40.82 7
 4 -9 1 54.51 7.78
 4 -9 1 46.33 6.12
 4 -9 1 51.23 5.41
 4 -9 2 2.12 3.33
 4 -9 2 3.5 3.14
 4 -9 2 4.75 4.84
 4 -9 2 0.54 4.27
 4 -9 2 -1.48 3.61
 4 -9 2 -1.36 3.28
 4 -9 3 117.08 11.39
 4 -9 3 106.05 8.08
 4 -9 3 108.32 8.11
 4 -9 3 109.43 8.65
 4 -9 3 123.58 11.83
 4 -9 4 65.55 6.19
 4 -9 4 75.97 6.29
 4 -9 4 70.52 8.78
 4 -9 5 14.8 3.23
 4 -9 5 13.19 3.69
 4 -9 5 21.31 5.24
 -4 9 -6 8.4 6.41
 4 -9 6 15.33 3.67
 -4 9 -7 8.08 5.81
 4 -9 7 7 3.4
 -4 9 -8 28.42 7.37
 -4 9 -8 21.45 9.54
 -4 9 -9 10.51 5.66
 -4 9 -9 4.25 7.92
 -4 9 -9 1.66 3.25
 -4 9 -10 19.62 3.73
 4 -9 11 66.16 6.04
 -4 9 -11 80.09 6.07
 4 -9 12 9.84 2.82
 -4 9 -12 9.86 2.99
 4 -9 13 9.88 2.32
 4 -8 -8 28.99 3.22
 4 -8 -8 32.73 3.97
 4 -8 -7 69.82 5.2
 4 -8 -7 76.16 6.3
 4 -8 -7 68.12 5.53
 4 -8 -7 74.14 6.71
 4 -8 -6 4.77 3.3
 4 -8 -6 12.83 4.12
 4 -8 -6 7.76 2.58
 4 -8 -6 7.14 3.92
 4 -8 -6 5.36 2.93
 4 -8 -6 5.92 2.87
 4 -8 -5 -1.24 3.33
 4 -8 -4 69.5 7.49
 4 -8 -4 74.68 6.78
 4 -8 -4 77.84 6.42
 4 -8 -4 76.65 6.46
 4 -8 -4 80.63 6.79
 4 -8 -4 78.32 7.47
 4 -8 -4 59.54 9.34
 4 -8 -3 14.01 3.88
 4 -8 -3 9.51 3.25
 4 -8 -3 10.54 5.06
 4 -8 -3 15.7 4.69
 4 -8 -3 18.61 3.92
 4 -8 -3 13.57 3.84
 4 -8 -3 9.2 4.41
 4 -8 -2 37.33 4.16
 4 -8 -2 39.95 5.61
 4 -8 -2 36.79 5.15
 4 -8 -2 32.61 5.08
 4 -8 -2 38.69 4.67
 4 -8 -2 38.54 4.63
 4 -8 -2 40.59 6.81
 4 -8 -1 192.92 14.37
 4 -8 -1 259.36 17.12
 4 -8 -1 278.37 15.54
 4 -8 -1 259.92 15.27
 4 -8 -1 244.55 14.8
 4 -8 -1 266 18.77
 4 -8 -1 252.99 16.07
 4 -8 -1 256.98 15.43
 4 -8 0 31.22 6.2
 4 -8 0 24.37 3.92
 4 -8 0 18.32 3.75
 4 -8 0 26.02 4.68
 4 -8 0 19.57 4.06
 4 -8 0 21.55 10.2
 4 -8 0 21.25 5.07
 4 -8 1 67.65 14.48
 4 -8 1 55.69 5.71
 4 -8 1 62.74 5.55
 4 -8 1 60.56 8.18
 4 -8 1 58.97 7.62
 4 -8 1 63.12 5.81
 4 -8 1 53.87 6.42
 4 -8 2 190.76 13.59
 4 -8 2 196.87 15.76
 4 -8 2 218.78 12.89
 4 -8 2 243.34 17.32
 4 -8 2 161.52 22.73
 4 -8 2 199.19 12.99
 4 -8 3 9.71 3.2
 4 -8 3 8.53 4.98
 4 -8 3 12.9 3.69
 4 -8 3 12.89 3.38
 -4 8 -3 2.9 4.63
 4 -8 3 9.95 11.39
 4 -8 4 26.01 11.44
 4 -8 4 27.82 6.15
 4 -8 4 23.16 3.94
 4 -8 4 18.45 3.56
 4 -8 4 22.49 4.01
 -4 8 -4 27.08 6.31
 4 -8 5 50.09 5.82
 4 -8 5 27 11.4
 -4 8 -5 47.1 8.08
 4 -8 5 38.96 6.63
 4 -8 6 4.45 4.14
 -4 8 -6 3.2 6.01
 4 -8 6 3.21 3.98
 4 -8 7 4.48 4.08
 -4 8 -7 0.6 6.23
 4 -8 7 9.28 4.03
 -4 8 -8 31.94 8.14
 -4 8 -8 27.94 4.31
 4 -8 8 39.64 5.88
 -4 8 -9 26.42 7.64
 4 -8 9 20.39 4.9
 -4 8 -9 37.36 10.18
 -4 8 -10 0.98 3.12
 -4 8 -11 5.73 3.13
 4 -8 12 35.33 4.09
 -4 8 -12 38.2 4.31
 4 -8 13 2.08 2.12
 -4 8 -13 2.46 2.52
 -4 8 -14 4.07 1.18
 4 -7 -10 10.03 1.87
 4 -7 -9 1.47 1.93
 4 -7 -9 1.54 2.95
 4 -7 -8 44.15 4.16
 4 -7 -8 36.74 4.83
 4 -7 -7 8.62 3.98
 4 -7 -7 8.11 4.51
 4 -7 -7 4.72 2.42
 4 -7 -6 24.56 4.14
 4 -7 -5 94.01 8.8
 4 -7 -5 119.72 8.02
 4 -7 -5 103.77 7.73
 4 -7 -5 104.54 8.31
 4 -7 -5 111.09 8.22
 4 -7 -5 90.25 8.03
 4 -7 -5 100.52 8.83
 4 -7 -4 -0.58 4.19
 4 -7 -4 2.18 3.11
 4 -7 -4 0.53 3.35
 4 -7 -4 -0.17 2.74
 4 -7 -4 3.04 3.97
 4 -7 -4 4.32 3.37
 4 -7 -4 6.92 4.57
 4 -7 -3 1.54 3.74
 4 -7 -3 0.19 3.37
 4 -7 -3 0.8 2.86
 4 -7 -3 3.13 4.33
 4 -7 -3 -0.6 3.48
 4 -7 -3 2.95 2.94
 4 -7 -2 45.66 4.93
 4 -7 -2 44.25 4.68
 4 -7 -2 52.17 7.26
 4 -7 -2 46.69 5.23
 4 -7 -2 52.45 6.28
 4 -7 -2 46.55 5.26
 4 -7 -2 43.01 10.31
 4 -7 -2 48.71 5.36
 4 -7 -2 48.3 5.31
 4 -7 -1 25.29 3.94
 4 -7 -1 16.09 8.96
 4 -7 -1 24.67 3.58
 4 -7 -1 31 4.5
 4 -7 -1 29.54 4.19
 4 -7 -1 29.91 4.15
 4 -7 -1 30.75 5.21
 4 -7 -1 31.74 5.77
 4 -7 0 1.15 8.91
 4 -7 0 -0.27 2.76
 4 -7 0 -4.06 4.17
 4 -7 0 0.35 3.85
 4 -7 0 0.5 2.97
 4 -7 0 6.76 3.31
 4 -7 0 0.77 2.72
 4 -7 1 48.41 5.09
 -4 7 -1 44.63 6.64
 4 -7 1 58.04 13.69
 4 -7 1 48.79 4.71
 4 -7 1 53.25 7.07
 4 -7 1 63.23 7.6
 4 -7 1 54.44 5.51
 4 -7 2 79.81 5.98
 -4 7 -2 74.08 8.19
 4 -7 2 81.78 15.37
 4 -7 2 87.35 8.95
 4 -7 2 70.22 6.22
 4 -7 3 2.34 2.52
 -4 7 -3 0.36 4.37
 4 -7 3 -2.58 9.39
 4 -7 3 1.17 4.16
 4 -7 3 -0.18 2.67
 4 -7 4 -0.5 2.47
 -4 7 -4 -0.39 4.46
 4 -7 4 8.64 9.08
 4 -7 4 3.7 4.13
 4 -7 4 1.62 2.69
 4 -7 4 1.21 3.06
 4 -7 5 -3.5 9.62
 4 -7 5 4.54 4.22
 -4 7 -5 4.96 5.21
 4 -7 5 5.31 3.68
 4 -7 6 -1.12 7.82
 4 -7 6 1.03 3.78
 4 -7 6 1.33 3.82
 -4 7 -6 0.53 6.13
 4 -7 7 20.44 4.78
 4 -7 7 21.75 4.68
 -4 7 -7 18.32 7.67
 -4 7 -8 95.16 12.89
 4 -7 8 109.14 9.18
 -4 7 -9 45.95 9.59
 4 -7 9 43.26 5.66
 -4 7 -10 61.97 10.13
 -4 7 -10 95.59 12.28
 -4 7 -11 14.21 3.66
 4 -7 12 3.61 2.78
 -4 7 -12 4.83 3.17
 4 -7 13 1.52 2.1
 -4 7 -13 7.41 2.78
 -4 7 -14 11.02 1.58
 4 -6 -11 28.8 2.57
 4 -6 -10 26.51 4.11
 4 -6 -10 28.67 2.99
 4 -6 -9 67.1 6.15
 4 -6 -9 67.36 5.29
 4 -6 -8 15.67 2.84
 4 -6 -8 16.9 4.16
 4 -6 -7 15.54 4.64
 4 -6 -7 15.22 3.55
 4 -6 -7 19.86 6.16
 4 -6 -6 164.36 10.95
 4 -6 -6 163.83 11.46
 4 -6 -6 175.04 15.77
 4 -6 -6 175.34 10.95
 4 -6 -6 150.5 11.82
 4 -6 -6 159.39 11.29
 4 -6 -6 185.59 12.28
 4 -6 -5 136.91 9.99
 4 -6 -5 157.66 10.66
 4 -6 -5 169.64 10.58
 4 -6 -5 168.83 11.75
 4 -6 -5 149.87 14.64
 4 -6 -5 147.33 11.55
 4 -6 -4 105.55 11.3
 4 -6 -4 130.84 9.24
 4 -6 -4 108.71 8.09
 4 -6 -4 109.4 8.38
 4 -6 -4 120.29 8.34
 4 -6 -4 96.1 8.24
 4 -6 -4 117.36 12.31
 4 -6 -3 103.09 9.24
 4 -6 -3 121.22 8.67
 4 -6 -3 127.59 11.36
 4 -6 -3 114.53 8.54
 4 -6 -3 111.35 7.95
 4 -6 -3 116.36 8.52
 4 -6 -3 116.04 15.24
 4 -6 -3 100.44 7.98
 4 -6 -3 119.4 11.68
 4 -6 -3 124.12 8.54
 4 -6 -2 117.67 8.39
 4 -6 -2 116.73 10.92
 4 -6 -2 132.88 15.68
 4 -6 -2 113.46 8.48
 4 -6 -2 122.54 8.14
 4 -6 -2 123.8 9.03
 4 -6 -2 127.37 8.81
 4 -6 -2 123.61 8.65
 4 -6 -2 128.02 10.08
 4 -6 -1 367.29 21.26
 4 -6 -1 380.16 30.29
 4 -6 -1 356.34 20.77
 4 -6 -1 382.84 21.97
 4 -6 -1 342.79 20.88
 4 -6 -1 403.22 21.36
 4 -6 -1 377.22 24.19
 4 -6 -1 368.69 23.01
 4 -6 0 437.06 24.91
 4 -6 0 411.5 25.43
 4 -6 0 456.48 24.69
 4 -6 0 423.81 24.39
 4 -6 0 474.87 35.07
 4 -6 0 470.18 28.02
 4 -6 0 448.35 26.97
 4 -6 1 180.89 14
 4 -6 1 181.93 12.3
 4 -6 1 170.49 20.44
 4 -6 1 186.76 14.53
 4 -6 1 196.9 11.57
 -4 6 -2 132.1 10.63
 4 -6 2 119.27 8.39
 4 -6 2 122.66 17.36
 4 -6 2 100.97 7.88
 4 -6 2 128.42 10.56
 4 -6 2 111.6 7.57
 -4 6 -3 470.06 28.01
 4 -6 3 406.76 25.14
 4 -6 3 471.23 27.83
 4 -6 3 448.47 25.49
 4 -6 3 457.85 24.86
 4 -6 3 523.08 37.55
 4 -6 4 283.52 17.58
 4 -6 4 222.76 23.62
 4 -6 4 263.78 15.75
 -4 6 -4 280.61 18.44
 4 -6 4 233.68 14.55
 4 -6 5 76.82 13.14
 4 -6 5 80.83 8.03
 4 -6 5 73.09 7.02
 -4 6 -5 86.49 9.69
 4 -6 6 307.72 29.59
 4 -6 6 398.9 23.64
 4 -6 6 352.15 22.56
 -4 6 -6 431.42 26.65
 4 -6 7 105.57 9.29
 4 -6 7 118.64 9.19
 -4 6 -7 130.33 13.63
 4 -6 8 58.16 6.44
 -4 6 -8 42.05 10.49
 4 -6 9 200.44 13.97
 -4 6 -9 237.96 19.76
 -4 6 -10 103.69 13.49
 -4 6 -10 112.4 12.61
 4 -6 11 214.96 13.88
 -4 6 -11 212.6 13.34
 4 -6 12 170.89 11.6
 -4 6 -12 210.18 11.98
 4 -6 13 29.6 3.41
 -4 6 -13 45.69 4.18
 -4 6 -14 8.36 1.49
 4 -5 -12 117.88 6.91
 4 -5 -11 81.45 6.63
 4 -5 -11 92.97 5.98
 4 -5 -10 262.88 15.6
 4 -5 -10 254.67 15.02
 4 -5 -9 288.62 15.9
 4 -5 -9 250.55 15.54
 4 -5 -9 270.09 16.46
 4 -5 -8 263.75 16.23
 4 -5 -8 280.1 20.53
 4 -5 -7 317.98 19
 4 -5 -7 332.07 19.56
 4 -5 -7 342.26 20.22
 4 -5 -7 358.7 19.49
 4 -5 -7 329.94 24.09
 4 -5 -7 309.59 19.51
 4 -5 -7 302.28 19.17
 4 -5 -6 436.36 23.63
 4 -5 -6 383.04 22.83
 4 -5 -6 403.44 23.5
 4 -5 -6 422.5 23.22
 4 -5 -6 373.63 23.33
 4 -5 -6 398.35 24.29
 4 -5 -6 372.66 24.05
 4 -5 -6 417.02 23.45
 4 -5 -6 423.27 28.62
 4 -5 -5 779.35 42.04
 4 -5 -5 734.51 42.1
 4 -5 -5 758.79 42
 4 -5 -5 707.09 46.33
 4 -5 -5 714.55 41.29
 4 -5 -5 794.55 42.11
 4 -5 -5 755.1 47.1
 4 -5 -5 858.34 42.96
 4 -5 -4 629.78 36.27
 4 -5 -4 656.07 35.41
 4 -5 -4 666.68 39.79
 4 -5 -4 539.98 42.11
 4 -5 -4 586.71 34.73
 4 -5 -4 663.44 34.98
 4 -5 -4 613.86 38.62
 4 -5 -4 697.01 35.49
 4 -5 -4 643.66 34.85
 4 -5 -4 599.6 35.02
 4 -5 -4 597.48 35.04
 4 -5 -3 791.24 44.04
 4 -5 -3 800.6 43.1
 4 -5 -3 788.76 46.22
 4 -5 -3 774.72 50.55
 4 -5 -3 776.59 42.48
 4 -5 -3 795.12 42.35
 4 -5 -3 777.62 45.81
 4 -5 -3 769.01 42.27
 4 -5 -3 785.98 42.86
 4 -5 -3 779.23 42.53
 4 -5 -3 734.47 42.52
 4 -5 -2 650.59 37.48
 4 -5 -2 636.48 35.61
 4 -5 -2 621.51 35.61
 4 -5 -2 699.46 36.27
 4 -5 -2 644.79 43.9
 4 -5 -2 672.3 39.09
 4 -5 -2 681.37 36.72
 4 -5 -2 699.03 39.18
 4 -5 -2 669.83 36.13
 4 -5 -2 635.07 35.84
 4 -5 -1 123.78 7.83
 4 -5 -1 110.76 7.43
 4 -5 -1 115.27 8.01
 4 -5 -1 114.54 14.67
 4 -5 -1 117.37 10.02
 4 -5 -1 104.96 7.75
 4 -5 -1 107.67 8.47
 4 -5 0 740.61 41.4
 4 -5 0 781.08 41.66
 4 -5 0 772.96 42.55
 4 -5 0 781.66 51.24
 4 -5 0 820.87 44.77
 4 -5 1 1015.71 69.35
 4 -5 1 1130.51 60.03
 4 -5 1 1092.49 59.78
 4 -5 1 1161.88 60.73
 -4 5 -2 380.04 23.92
 4 -5 2 459.04 24.41
 4 -5 2 455.9 33.99
 4 -5 2 451.07 23.94
 4 -5 2 449.67 24.63
 -4 5 -3 1193.94 72.16
 4 -5 3 1526.3 83.43
 4 -5 3 1416.72 72.8
 4 -5 3 1375.02 71.94
 4 -5 3 1366.93 72.43
 -4 5 -3 1594.52 75.98
 4 -5 4 1371.36 77.99
 4 -5 4 1542.09 79.5
 -4 5 -4 1506.07 80.79
 4 -5 4 1439.89 86.9
 4 -5 5 767.04 44.38
 4 -5 5 790.95 45.37
 -4 5 -5 886.47 47.73
 4 -5 5 821.15 52.98
 4 -5 6 709.06 40
 4 -5 6 695.45 40.68
 4 -5 6 645.62 47.6
 -4 5 -6 800.37 44.22
 4 -5 7 294.58 19.16
 -4 5 -7 377.46 24.84
 4 -5 8 411.45 23.66
 -4 5 -8 349.2 28.54
 4 -5 9 797.43 45.95
 -4 5 -9 928.53 52.72
 -4 5 -10 663.04 41.31
 -4 5 -10 620.81 40.78
 4 -5 11 219.8 14.78
 -4 5 -11 249.23 14.53
 4 -5 12 113.69 8.59
 -4 5 -12 158.15 9.22
 4 -5 13 66.54 5.18
 -4 5 -13 97.22 6.11
 -4 5 -14 77.43 4.85
 4 -4 -13 109.72 6.32
 4 -4 -12 42.25 3.53
 4 -4 -11 62.49 6.13
 4 -4 -11 82.1 5.56
 4 -4 -10 99.75 7.09
 4 -4 -10 103.74 7.19
 4 -4 -10 92.19 7.77
 4 -4 -9 14.67 5.45
 4 -4 -9 10.83 3.18
 4 -4 -8 232.66 14.75
 4 -4 -8 226.73 15.26
 4 -4 -8 243.09 14.6
 4 -4 -8 243.23 15.02
 4 -4 -8 231.61 14.32
 4 -4 -8 248.3 19.13
 4 -4 -7 227.33 14.25
 4 -4 -7 233.94 14.53
 4 -4 -7 217.32 18.39
 4 -4 -7 221.31 15.04
 4 -4 -7 242.94 14.3
 4 -4 -7 226.36 13.87
 4 -4 -7 205.61 13.97
 4 -4 -7 224.74 14.33
 4 -4 -6 198.26 12.12
 4 -4 -6 185.76 11.76
 4 -4 -6 177.92 16.4
 4 -4 -6 184.86 12.99
 4 -4 -6 172.69 11.87
 4 -4 -6 178.78 11.71
 4 -4 -6 179.09 11.98
 4 -4 -6 181.72 12.03
 4 -4 -5 423.36 23.11
 4 -4 -5 387.1 22.69
 4 -4 -5 404.05 23.16
 4 -4 -5 425.15 23.84
 4 -4 -5 400.79 23.18
 4 -4 -5 387.62 27.6
 4 -4 -5 389.4 23.31
 4 -4 -5 401.3 23.11
 4 -4 -4 218.52 16.38
 4 -4 -4 158.58 17.52
 4 -4 -4 201.66 12.73
 4 -4 -4 195.6 13.52
 4 -4 -4 200.55 12.28
 4 -4 -4 209.42 12.49
 4 -4 -4 209.53 15.72
 4 -4 -4 204.03 12.34
 4 -4 -4 202.01 12.88
 4 -4 -4 218.25 12.92
 4 -4 -4 197.2 12.6
 4 -4 -4 193.09 12.29
 4 -4 -3 549.62 31.8
 4 -4 -3 578.1 31.65
 4 -4 -3 597.61 34.89
 4 -4 -3 592.8 32.03
 4 -4 -3 591.17 31.99
 4 -4 -3 596.61 32.2
 4 -4 -3 568.97 31.61
 4 -4 -3 514.83 38.03
 4 -4 -3 579.43 35.13
 4 -4 -3 581.61 32.46
 4 -4 -2 260.45 17.27
 4 -4 -2 241.5 14.97
 4 -4 -2 259.73 15.05
 4 -4 -2 270.4 15.69
 4 -4 -2 253.83 14.63
 4 -4 -2 258.05 17.44
 4 -4 -2 240.36 14.54
 4 -4 -2 255.2 21.57
 4 -4 -2 265.33 15.12
 4 -4 -1 95.47 7.42
 4 -4 -1 99.37 12.97
 4 -4 -1 93.54 6.58
 4 -4 0 1028.15 55.99
 4 -4 0 1036.05 55.1
 4 -4 0 977.49 63.19
 4 -4 1 454.77 24.48
 4 -4 1 403.56 23.71
 4 -4 1 431.09 23.54
 4 -4 1 430 32.15
 -4 4 -2 346.25 19.67
 4 -4 2 347.69 19.52
 4 -4 2 352.45 20.11
 4 -4 2 374.97 28.33
 4 -4 2 358.52 20.23
 4 -4 3 826.26 45.81
 4 -4 3 842.64 46.23
 4 -4 3 878.09 54.18
 -4 4 -3 927.05 49.14
 -4 4 -3 843.49 45.71
 4 -4 4 84.73 7.21
 -4 4 -4 89.68 6.93
 4 -4 4 90.65 12.66
 -4 4 -4 115.86 10.21
 4 -4 5 168.95 10.2
 -4 4 -5 118.81 9.49
 4 -4 5 149.09 16.14
 4 -4 5 142.99 13.11
 -4 4 -5 164.51 13.1
 4 -4 5 128.83 10.24
 4 -4 6 475.37 35.65
 4 -4 6 543.65 29.12
 4 -4 6 449.09 29.27
 4 -4 6 524.7 33.48
 -4 4 -6 560.28 33.2
 4 -4 7 172.69 11.53
 4 -4 7 142.95 15.27
 -4 4 -7 178.23 16.29
 4 -4 8 318.84 18.86
 4 -4 8 310.63 23.95
 -4 4 -8 260.94 23.62
 4 -4 9 307.4 19.3
 4 -4 9 313.48 24.49
 -4 4 -9 359.57 25.72
 -4 4 -10 84.82 11.6
 4 -4 11 139.47 9.87
 4 -4 12 144.51 10.73
 4 -4 12 145.92 10.49
 -4 4 -12 203.2 11.14
 -4 4 -12 193.57 10.16
 -4 4 -13 80.76 5.51
 -4 4 -13 64.02 4.84
 -4 4 -14 35.49 2.77
 -4 4 -14 45.68 2.87
 4 -3 -13 2.49 1.57
 4 -3 -12 10.04 2.19
 4 -3 -12 10.81 2.45
 4 -3 -12 9.14 2.41
 4 -3 -11 3.58 3.78
 4 -3 -11 2.04 2.46
 4 -3 -11 2.7 2.43
 4 -3 -11 4.98 2.35
 4 -3 -10 10.1 4.58
 4 -3 -10 5.49 2.46
 4 -3 -10 7.99 2.85
 4 -3 -9 37.84 4.61
 4 -3 -9 39.63 4.47
 4 -3 -9 42.68 5.67
 4 -3 -9 38.65 4.26
 4 -3 -9 43.55 4.85
 4 -3 -9 42.41 7.41
 4 -3 -8 113.92 8.48
 4 -3 -8 114.5 8
 4 -3 -8 105.93 9.28
 4 -3 -8 102.22 8.5
 4 -3 -8 116.14 8.25
 4 -3 -8 129.83 12.39
 4 -3 -7 9.87 3.57
 4 -3 -7 11.41 3.45
 4 -3 -7 6.41 2.78
 4 -3 -7 8.11 5.57
 4 -3 -7 11.2 3.61
 4 -3 -7 16.3 5.97
 4 -3 -7 9.8 4.97
 4 -3 -7 10.48 3.1
 4 -3 -6 65.98 6.01
 4 -3 -6 58.09 6.55
 4 -3 -6 73.74 5.89
 4 -3 -6 67.14 5.94
 4 -3 -6 67.85 5.77
 4 -3 -6 72.34 7.25
 4 -3 -6 50.72 8.34
 4 -3 -6 74.01 6.16
 4 -3 -5 28.33 3.74
 4 -3 -5 20.14 4.5
 4 -3 -5 27.97 3.95
 4 -3 -5 26.72 3.79
 4 -3 -5 22.14 4.3
 4 -3 -5 30.58 3.39
 4 -3 -5 23.13 3.76
 4 -3 -5 21.77 6.1
 4 -3 -5 21.13 3.65
 4 -3 -4 22.92 6.84
 4 -3 -4 29.08 3.88
 4 -3 -4 27.72 3.9
 4 -3 -4 30.51 5.25
 4 -3 -4 29.17 3.26
 4 -3 -4 28 3.37
 4 -3 -4 23.78 4.05
 4 -3 -4 34.01 3.69
 4 -3 -4 18.62 5.53
 4 -3 -3 -0.7 3.25
 4 -3 -3 0.2 1.99
 4 -3 -3 -3.35 5.62
 4 -3 -3 0.13 2.54
 4 -3 -3 -0.1 2.22
 4 -3 -3 5.04 3.21
 4 -3 -3 -2.58 2.54
 4 -3 -2 107.1 8.6
 4 -3 -2 103.12 7.22
 4 -3 -2 90.88 6.35
 4 -3 -2 94.31 12.13
 4 -3 -2 102.11 6.87
 4 -3 -1 10.29 3.18
 4 -3 -1 9.45 6.65
 4 -3 -1 13.22 2.52
 4 -3 -1 13.89 3.82
 4 -3 0 302.87 17.2
 4 -3 0 324.03 19.31
 4 -3 0 283.43 23.96
 4 -3 1 -1.14 2.17
 4 -3 1 -3.05 6.9
 -4 3 -2 40.36 3.67
 4 -3 2 34.02 8.67
 4 -3 2 33.29 3.85
 -4 3 -3 14.79 2.92
 -4 3 -3 7.12 4.64
 4 -3 3 4.32 6.48
 4 -3 3 9.98 2.91
 -4 3 -4 97.11 7.49
 4 -3 4 109.41 10.25
 -4 3 -4 113.95 10.35
 4 -3 4 106.08 13.01
 4 -3 4 110.36 7.73
 4 -3 5 -1.46 5.8
 -4 3 -5 4.29 5.52
 -4 3 -5 2 3.31
 4 -3 5 2.35 5.13
 4 -3 5 1.07 2.57
 4 -3 6 -2.24 5.99
 -4 3 -6 1.43 3.86
 4 -3 6 4.46 2.75
 -4 3 -6 6.14 6.41
 4 -3 6 2.12 5.52
 4 -3 7 0.98 2.85
 -4 3 -7 1.85 7.4
 4 -3 7 0.57 5.57
 4 -3 8 1.23 2.91
 -4 3 -8 5.65 8.08
 4 -3 8 3.02 6.13
 4 -3 9 14.74 3.66
 -4 3 -9 21.01 8.46
 4 -3 9 15.51 6.79
 4 -3 10 54.89 9.46
 4 -3 11 2.34 2.64
 4 -3 12 -0.18 2.07
 4 -3 12 2.73 2.07
 -4 3 -12 1.64 2.84
 -4 3 -12 0.72 1.62
 -4 3 -13 6.18 2.43
 -4 3 -13 4.1 1.51
 4 -2 -14 3.89 1.3
 4 -2 -13 -0.4 1.98
 4 -2 -13 1.19 1.73
 4 -2 -13 0.72 1.93
 4 -2 -12 8.97 2.46
 4 -2 -12 8.69 2.58
 4 -2 -12 6.53 2.47
 4 -2 -12 5.97 3.62
 4 -2 -11 6.68 2.79
 4 -2 -11 2.42 2.37
 4 -2 -11 5.94 3.9
 4 -2 -10 21.88 4.79
 4 -2 -10 28.72 6.16
 4 -2 -10 17.69 3.61
 4 -2 -10 21.11 3.54
 4 -2 -10 23.55 3.74
 4 -2 -9 14.77 4.84
 4 -2 -9 15.59 5.58
 4 -2 -9 15.02 3.7
 4 -2 -9 13.52 3.49
 4 -2 -9 14.78 3.48
 4 -2 -9 16.18 3.16
 4 -2 -8 0.54 3.11
 4 -2 -8 -1.26 4.65
 4 -2 -8 1.86 3.16
 4 -2 -8 1.56 2.96
 4 -2 -8 -1.66 2.7
 4 -2 -7 25.59 4.09
 4 -2 -7 15.75 3.43
 4 -2 -7 23.82 3.91
 4 -2 -7 36.12 5.85
 4 -2 -7 31.41 4.11
 4 -2 -7 23.32 3.49
 4 -2 -6 5.71 3.16
 4 -2 -6 6.37 3.97
 4 -2 -6 8.16 2.8
 4 -2 -6 4.94 3.01
 4 -2 -6 8.96 2.63
 4 -2 -5 -1.72 2.89
 4 -2 -5 -0.64 2.38
 4 -2 -5 0.58 3.42
 4 -2 -5 0.69 2.54
 4 -2 -5 2.27 2.07
 4 -2 -5 -1.1 3.34
 4 -2 -5 0.62 4.84
 4 -2 -4 7.82 2.29
 4 -2 -4 6.52 3.23
 4 -2 -4 4.89 5.05
 4 -2 -4 9.13 2.17
 4 -2 -4 7.51 2.76
 4 -2 -4 5.07 2.48
 4 -2 -4 6.66 2.34
 4 -2 -3 14.17 3.64
 4 -2 -3 18.19 3.72
 4 -2 -3 14.11 2.52
 4 -2 -3 22.16 6.34
 4 -2 -3 12.43 2.78
 4 -2 -3 16.11 2.98
 4 -2 -2 52.01 4.76
 4 -2 -2 50.74 5.83
 4 -2 -2 54.87 5.43
 4 -2 -2 57.69 4.49
 4 -2 -1 13.43 3.04
 4 -2 -1 13.24 3.26
 4 -2 -1 15.52 3.64
 4 -2 0 -1.24 2.9
 4 -2 0 0.98 2.54
 4 -2 1 34.39 3.79
 4 -2 1 28.64 4.27
 4 -2 1 35.24 3.6
 -4 2 -2 81.31 5.69
 4 -2 2 75.22 6
 4 -2 3 9.65 6.13
 4 -2 3 6.36 2.6
 4 -2 3 0.39 4.53
 -4 2 -3 3.57 4.56
 -4 2 -3 10.4 2.84
 4 -2 4 20.8 5.85
 4 -2 4 23.47 6.91
 4 -2 4 17.89 3.28
 4 -2 4 24.23 6.38
 -4 2 -4 26.17 5.88
 -4 2 -4 22.06 3.57
 4 -2 5 33.51 6.92
 4 -2 5 35.33 7.79
 4 -2 5 30.66 7.91
 -4 2 -5 37.23 4.74
 -4 2 -5 32.34 6.65
 4 -2 5 32.34 4.2
 -4 2 -6 44.36 8.39
 4 -2 6 29.52 8.36
 -4 2 -6 28.3 5.03
 4 -2 6 37.32 7.27
 4 -2 6 42.97 4.5
 -4 2 -7 2.52 7.6
 4 -2 7 0.55 5.65
 4 -2 7 -1.71 2.74
 4 -2 7 1.83 6.46
 -4 2 -8 11.7 7.98
 4 -2 8 16.13 3.73
 4 -2 8 11.07 6.67
 -4 2 -9 2.39 6.52
 4 -2 9 2.77 3.06
 4 -2 9 0.61 5.82
 4 -2 10 2.76 2.88
 4 -2 10 9.07 5.88
 4 -2 11 0.9 2.34
 -4 2 -12 -0.56 1.57
 -4 2 -12 1.05 2.76
 -4 2 -12 -1.37 1.56
 -4 2 -13 3.93 1.94
 -4 2 -13 3.2 1.21
 4 -1 -14 71.28 4.7
 4 -1 -14 63.74 4.47
 4 -1 -13 129.09 8.43
 4 -1 -13 140.7 8.61
 4 -1 -13 132.31 8.51
 4 -1 -12 91.63 6.7
 4 -1 -12 91.2 6.73
 4 -1 -12 91.34 6.66
 4 -1 -11 90.22 6.8
 4 -1 -11 94.17 10.35
 4 -1 -11 102.29 7.24
 4 -1 -10 284.08 16.77
 4 -1 -10 306.38 17.34
 4 -1 -10 287.48 16.94
 4 -1 -10 271.14 16.69
 4 -1 -10 261.37 17.22
 4 -1 -9 179.35 12.18
 4 -1 -9 189.48 12.26
 4 -1 -9 210.3 12.99
 4 -1 -9 209.35 12.64
 4 -1 -9 194.18 13.23
 4 -1 -8 237.42 14.53
 4 -1 -8 257.6 15.21
 4 -1 -8 214.17 15.35
 4 -1 -8 255.71 14.92
 4 -1 -8 224.35 14.56
 4 -1 -7 179.65 14.47
 4 -1 -7 180.21 11.46
 4 -1 -7 187.44 11.89
 4 -1 -7 196.37 12.72
 4 -1 -7 205.01 12.15
 4 -1 -7 178.22 12.04
 4 -1 -6 217.19 17.03
 4 -1 -6 241.26 14.42
 4 -1 -6 264.78 15.09
 4 -1 -6 246.74 14.42
 4 -1 -6 243.39 14.62
 4 -1 -6 229.15 14.49
 4 -1 -5 913.39 49.86
 4 -1 -5 1003.77 53.17
 4 -1 -5 873.75 49.52
 4 -1 -5 882.91 49.95
 4 -1 -5 1014.95 50.12
 4 -1 -5 946.7 49.79
 4 -1 -5 939.11 49.75
 4 -1 -5 822.21 54.51
 4 -1 -4 564.29 34.04
 4 -1 -4 592.14 31.81
 4 -1 -4 561.98 31.55
 4 -1 -4 574.66 31.46
 4 -1 -4 571.19 31.78
 4 -1 -4 582.57 31.7
 4 -1 -4 600.23 31.54
 4 -1 -4 563.83 31.85
 4 -1 -3 324.61 18.36
 4 -1 -3 308.43 18.12
 4 -1 -3 322.25 18.21
 4 -1 -2 203.43 11.46
 4 -1 -2 195.58 12.71
 4 -1 -2 202.31 11.97
 4 -1 -2 166.47 11.53
 4 -1 -1 34.82 4.23
 4 -1 -1 33.77 4.01
 4 -1 -1 29.71 3.69
 4 -1 0 960.44 53.39
 4 -1 0 1006.69 53.06
 4 -1 1 1455.27 77.61
 4 -1 1 1487.82 77.17
 4 -1 1 1402.66 77.28
 4 -1 2 497.74 29.04
 -4 1 -2 549.45 29.03
 4 -1 2 542.96 29.5
 4 -1 2 532.54 29.53
 4 -1 3 433.37 27.14
 4 -1 3 417.12 23.67
 -4 1 -3 426.79 23.32
 4 -1 3 393.17 23.51
 -4 1 -3 447.31 26.54
 -4 1 -4 115.05 7.82
 4 -1 4 109.14 7.71
 4 -1 4 103.69 11.75
 4 -1 4 92.63 11.32
 -4 1 -4 123.39 10.85
 -4 1 -5 145.58 9.83
 4 -1 5 142.26 9.63
 4 -1 5 116.23 13.34
 -4 1 -5 152.44 13.13
 4 -1 5 162.52 14.58
 4 -1 6 280.86 21.65
 -4 1 -6 315.76 21.7
 4 -1 6 291.68 16.88
 -4 1 -6 251.14 16.99
 4 -1 7 352.29 25.77
 4 -1 7 375.28 21.11
 4 -1 7 386.2 25.83
 4 -1 8 248.14 20.85
 4 -1 8 269.09 16.56
 4 -1 8 263.09 20.89
 -4 1 -8 299 22.29
 4 -1 9 85.64 7.23
 -4 1 -9 91.4 10.91
 4 -1 9 108.41 12.19
 4 -1 10 125.7 8.99
 -4 1 -11 90.89 6.09
 -4 1 -11 101.24 6.28
 -4 1 -11 93.93 6.62
 -4 1 -12 17.65 2.2
 -4 1 -12 22.65 2.36
 -4 1 -12 14.52 2.84
 -4 1 -13 40.05 2.91
 4 0 -15 201.93 11.25
 4 0 -14 292.79 16.43
 4 0 -14 284.24 16.47
 4 0 -14 303.8 16.61
 4 0 -13 293.56 17.14
 4 0 -13 295.84 17.18
 4 0 -13 307.3 17.31
 4 0 -12 172.75 11
 4 0 -12 192.22 11.4
 4 0 -12 175.65 11.28
 4 0 -11 458.77 25.35
 4 0 -11 443.43 25.2
 4 0 -11 430.28 25.33
 4 0 -10 529.35 28.56
 4 0 -10 492.15 28.26
 4 0 -10 537.3 28.88
 4 0 -10 460.25 28.58
 4 0 -9 425.54 23.57
 4 0 -9 395.16 23.9
 4 0 -9 377.53 23.68
 4 0 -9 423.57 23.31
 4 0 -8 622.62 34.44
 4 0 -8 633.27 37.92
 4 0 -8 606.54 33.86
 4 0 -8 539.55 34.51
 4 0 -8 630.19 34.19
 4 0 -8 685.48 34.8
 4 0 -7 1049.05 54.04
 4 0 -7 1038.61 54.27
 4 0 -7 997.31 53.8
 4 0 -7 1018.86 53.98
 4 0 -7 937.19 57.54
 4 0 -7 907.03 53.96
 4 0 -6 1179.27 64.51
 4 0 -6 1241.15 64.66
 4 0 -6 1209.55 64.31
 4 0 -6 1136.77 69.35
 4 0 -6 1228.05 68.15
 4 0 -6 1268.11 64.65
 4 0 -6 1130.67 64.43
 4 0 -5 1033.61 54.79
 4 0 -5 990.75 55.01
 4 0 -5 946.52 59.48
 4 0 -5 973.13 54.75
 4 0 -5 996.5 54.57
 4 0 -5 1038.87 54.57
 4 0 -5 1057.17 58
 4 0 -5 1094.18 54.91
 4 0 -4 1744.34 89.43
 4 0 -4 1657.33 89.77
 4 0 -4 1718.92 89.71
 4 0 -4 1656.01 92.12
 4 0 -4 1597.93 89.34
 4 0 -4 1768.96 89.98
 4 0 -3 1204.37 64.63
 4 0 -3 1212.25 64.76
 4 0 -3 1211.69 64.82
 4 0 -2 1467.65 79.68
 4 0 -2 1476.09 79.98
 4 0 -2 1576.39 80.26
 4 0 -1 3217.89 170.33
 4 0 -1 3262.76 169.67
 4 0 -1 3009.38 170.16
 4 0 -1 3374.83 170.01
 4 0 0 422.55 27.02
 4 0 0 471.15 25.45
 4 0 0 462.66 25.87
 4 0 1 596.19 33.67
 4 0 1 634.72 34.15
 4 0 1 631.45 34.07
 4 0 2 2082.95 107.76
 4 0 2 1994.16 104.52
 4 0 2 1946.77 104.11
 4 0 2 1927.61 104.47
 4 0 3 865.05 48.28
 -4 0 -3 953.85 51.37
 -4 0 -3 959.54 48.2
 4 0 3 889.56 48.46
 4 0 3 795.42 53.18
 4 0 3 873.87 48.01
 4 0 3 845.44 52.11
 4 0 4 739.63 40.92
 4 0 4 738.51 46.19
 4 0 4 727.23 45.51
 -4 0 -4 792.56 44.05
 4 0 4 705.59 40.69
 -4 0 -4 792.62 40.83
 -4 0 -5 506.17 31.2
 -4 0 -5 488.75 27.73
 4 0 5 474.45 32.31
 4 0 5 487.74 27.64
 -4 0 -6 333.32 23.96
 4 0 6 349.08 19.88
 -4 0 -6 319.02 20.05
 4 0 6 335.66 24.42
 -4 0 -7 718.95 48.33
 -4 0 -7 779.72 43.4
 4 0 7 847.54 49.14
 4 0 7 837.21 44.13
 4 0 8 627.94 36.55
 -4 0 -8 580.78 34.9
 -4 0 -8 487.67 29.82
 4 0 8 505.33 35.1
 4 0 8 593.5 30.73
 4 0 9 388.34 25.48
 4 0 9 448.4 26.66
 4 0 10 376.09 21.55
 -4 0 -10 315.98 20.9
 -4 0 -11 155.99 10.56
 -4 0 -11 166.92 10.31
 -4 0 -12 156.08 7.23
 -4 0 -12 134.95 7.21
 4 1 -15 111.22 6.63
 4 1 -15 104.71 6.47
 4 1 -14 139.01 8.43
 4 1 -14 135.03 8.27
 4 1 -14 121.38 8.06
 4 1 -13 189.22 11.02
 4 1 -13 171.69 10.79
 4 1 -13 160.53 10.58
 4 1 -12 176.78 11.09
 4 1 -12 176.18 11.21
 4 1 -12 162.73 10.79
 4 1 -12 177.38 11.05
 4 1 -11 349.61 19.79
 4 1 -11 341.32 19.65
 4 1 -11 314.3 19.46
 4 1 -10 294.16 17.56
 4 1 -10 273.61 17.12
 4 1 -10 284.6 20.35
 4 1 -10 303.38 17.39
 4 1 -9 328.9 18.55
 4 1 -9 365.67 22.89
 4 1 -9 319.36 18.29
 4 1 -9 280.83 18.95
 4 1 -9 308.68 18.93
 4 1 -8 421.19 24.28
 4 1 -8 393.99 28.26
 4 1 -8 432.75 24.26
 4 1 -8 393.6 24.63
 4 1 -8 477.12 24.68
 4 1 -7 217.7 12.69
 4 1 -7 199.46 12.27
 4 1 -7 185.5 16.13
 4 1 -7 199.78 12.6
 4 1 -6 867.45 48.86
 4 1 -6 841.9 44.58
 4 1 -6 829.11 44.97
 4 1 -6 828.93 44.86
 4 1 -6 785.96 44.56
 4 1 -6 871.59 45.31
 4 1 -6 775.89 49.58
 4 1 -5 973.2 49.95
 4 1 -5 912.04 50.3
 4 1 -5 980.21 53.51
 4 1 -5 847.16 54.91
 4 1 -5 896.78 50.18
 4 1 -5 948.68 50.68
 4 1 -4 290.84 15.75
 4 1 -4 252.38 15.46
 4 1 -4 245.75 17.58
 4 1 -3 395.55 21.76
 4 1 -3 371.24 21.39
 4 1 -2 22.14 3.53
 4 1 -2 24.07 3.04
 4 1 -1 616.37 35.86
 4 1 -1 645.54 34.12
 4 1 -1 610.09 34.71
 4 1 0 3252.5 168.72
 4 1 0 3232.45 169.21
 4 1 0 3134.57 168.84
 4 1 0 3107.24 170.94
 4 1 0 3250.17 169.32
 4 1 1 675.44 35.72
 4 1 1 620.59 35.24
 4 1 1 660.25 35.7
 -4 -1 -2 628.51 34.27
 4 1 2 487.31 36.18
 4 1 2 579.35 31.73
 4 1 2 557.94 31.55
 4 1 2 576.8 31.33
 4 1 2 585.12 35.37
 4 1 3 188.68 16.21
 4 1 3 180.48 16.44
 -4 -1 -3 211.65 14.79
 4 1 3 193.08 12.33
 4 1 3 196.18 12.22
 4 1 3 197 11.95
 -4 -1 -3 215.88 12.19
 4 1 4 125.47 8.84
 4 1 4 141.07 9.18
 -4 -1 -4 133.84 11.55
 -4 -1 -4 137.03 9.1
 4 1 4 131.43 13.25
 4 1 4 145.3 13.68
 -4 -1 -5 595.05 38
 4 1 5 593.63 39.34
 -4 -1 -5 648.32 35.02
 4 1 5 627.74 34.96
 -4 -1 -6 289.28 24.52
 4 1 6 429.98 22.01
 -4 -1 -6 341.49 21.88
 4 1 6 393.81 26.45
 4 1 7 207.08 18.89
 4 1 7 254.98 15.18
 4 1 8 123.52 8.54
 -4 -1 -8 108.73 8.02
 4 1 8 109.94 12.6
 4 1 8 107.81 12.86
 4 1 9 123 8.27
 -4 -1 -9 122.4 7.58
 -4 -1 -10 68.49 5.03
 4 1 10 64.59 5.55
 -4 -1 -10 62.37 5.39
 -4 -1 -11 25.93 2.52
 -4 -1 -11 22.86 2.44
 -4 -1 -12 101.57 5.29
 -4 -1 -12 73.62 5.13
 4 2 -15 5.57 1.41
 4 2 -15 6.42 1.93
 4 2 -15 6.45 1.91
 4 2 -14 -1.99 1.71
 4 2 -14 -0.46 2.26
 4 2 -14 -0.53 2.27
 4 2 -13 4.42 2.68
 4 2 -13 2.96 2.83
 4 2 -13 3.67 2.03
 4 2 -13 1.21 2
 4 2 -12 18.71 3.45
 4 2 -11 3.79 3.19
 4 2 -11 1.14 2.75
 4 2 -11 3.74 2.56
 4 2 -11 -0.46 4.08
 4 2 -10 -0.47 2.96
 4 2 -10 3.16 2.48
 4 2 -10 2.77 2.75
 4 2 -10 -0.51 4.5
 4 2 -9 18.81 3.61
 4 2 -9 12.26 5.78
 4 2 -9 21.4 3.39
 4 2 -9 18.86 3.51
 4 2 -8 62.61 9.48
 4 2 -8 74.85 6.13
 4 2 -8 77.3 5.86
 4 2 -8 75.45 6.12
 4 2 -7 2.28 2.89
 4 2 -7 -3.71 4.75
 4 2 -7 -2.31 4.53
 4 2 -7 2.28 1.87
 4 2 -6 -1.1 1.61
 4 2 -6 -1.32 3.02
 4 2 -6 -0.44 4.29
 4 2 -6 1.75 4.93
 4 2 -6 1.27 2.16
 4 2 -5 0.38 3.52
 4 2 -5 2.94 2.93
 4 2 -5 -0.26 2.36
 4 2 -5 -0.71 2.25
 4 2 -4 74.43 5.78
 4 2 -4 70.22 7.48
 4 2 -4 80.73 5.86
 4 2 -4 63.19 5.8
 4 2 -3 2.04 2.48
 4 2 -3 -1.61 5.18
 4 2 -3 -2.27 3.83
 4 2 -3 1.15 2.28
 4 2 -3 2.24 2.59
 4 2 -2 70.3 5.81
 4 2 -2 71.65 5.29
 4 2 -2 71.86 6.03
 4 2 -1 20.26 4.15
 4 2 -1 22.69 3.16
 4 2 -1 13.85 7.02
 4 2 -1 20.28 2.76
 4 2 -1 17.47 3.65
 4 2 0 17.71 5.97
 4 2 0 22.68 3.65
 4 2 0 27.15 2.94
 4 2 1 12.18 2.91
 4 2 1 8.22 4.76
 4 2 1 13.19 2.7
 4 2 2 46.29 8.27
 4 2 2 56.4 4.6
 4 2 2 57.76 8.43
 4 2 2 53.35 4.8
 -4 -2 -2 59.97 6.81
 4 2 2 56.18 5
 4 2 3 7.68 5.62
 4 2 3 10.5 2.85
 4 2 3 6.24 2.37
 4 2 3 7.33 2.52
 4 2 3 10.79 5.35
 -4 -2 -3 5.31 4.07
 -4 -2 -3 8.6 2.98
 -4 -2 -4 4.74 4.39
 -4 -2 -4 5.9 3.25
 4 2 4 3.4 5.61
 4 2 4 2.87 2.53
 -4 -2 -5 2.96 3.82
 4 2 5 6.33 6.06
 4 2 5 4.72 2.8
 4 2 6 5.25 5.52
 4 2 6 1.9 2.6
 -4 -2 -6 -1.18 4.48
 4 2 7 -2.36 5.72
 4 2 7 -0.37 2.58
 4 2 8 8.26 6.01
 4 2 8 9.73 5.83
 -4 -2 -9 0.94 1.99
 -4 -2 -9 1.03 2.14
 4 2 9 2.37 2.27
 -4 -2 -10 1.22 1.74
 -4 -2 -10 0.71 2.07
 -4 -2 -11 0.65 1.26
 -4 -2 -11 -0.13 1.37
 4 3 -16 0.64 1.04
 4 3 -15 1.75 1.21
 4 3 -15 6.32 2.02
 4 3 -15 3.84 1.95
 4 3 -14 10.92 2.15
 4 3 -14 12.82 2.16
 4 3 -14 13.83 2.83
 4 3 -14 17.32 2.97
 4 3 -13 3.65 2.06
 4 3 -13 8.62 2.88
 4 3 -13 9.36 3.09
 4 3 -12 88.8 9.6
 4 3 -11 150.97 13.46
 4 3 -11 154.19 10.17
 4 3 -11 148.99 9.86
 4 3 -11 143.47 9.94
 4 3 -10 6.17 2.87
 4 3 -10 6.64 2.93
 4 3 -10 6.96 3.06
 4 3 -10 13.11 5.51
 4 3 -9 -0.49 2.69
 4 3 -9 1.85 4.95
 4 3 -9 -0.74 2.3
 4 3 -8 21.28 3.78
 4 3 -8 14.91 2.48
 4 3 -8 10 6.08
 4 3 -7 2.39 2.1
 4 3 -7 3.55 2.3
 4 3 -7 6.9 3.18
 4 3 -7 4.29 4.93
 4 3 -6 1.96 2.28
 4 3 -6 0.96 2.21
 4 3 -6 6.66 4.59
 4 3 -6 -2.48 3.15
 4 3 -5 153.89 12.23
 4 3 -5 152.82 13.58
 4 3 -5 146.84 9.64
 4 3 -5 151.4 10.06
 4 3 -5 143.54 9.91
 4 3 -4 180.54 14.15
 4 3 -4 208.47 16.7
 4 3 -4 196.9 12.18
 4 3 -4 171.08 12.22
 4 3 -4 212.02 12.12
 4 3 -3 138.73 11.5
 4 3 -3 151.36 9.28
 4 3 -3 138.04 14
 4 3 -3 136.47 9.79
 4 3 -3 150.68 9.96
 4 3 -2 3.24 5.28
 4 3 -2 2.65 3.54
 4 3 -2 2.29 2.19
 4 3 -2 0.15 2.38
 4 3 -2 0.18 2.96
 4 3 -1 89.07 11.06
 4 3 -1 85.9 6.81
 4 3 -1 81.08 5.82
 4 3 -1 80.03 6.15
 4 3 0 8.34 2.44
 4 3 0 6.27 5.06
 4 3 0 10.92 2.32
 4 3 0 9.39 4.73
 4 3 0 11.54 3.07
 4 3 1 307.02 22.67
 4 3 1 344.44 23.69
 4 3 1 329.44 19.05
 4 3 2 214.7 13.24
 4 3 2 219.31 12.99
 4 3 2 216.78 17.67
 4 3 3 14.81 2.96
 4 3 3 14.85 6.31
 -4 -3 -3 10.89 3.17
 4 3 3 13.5 3.31
 4 3 3 16.56 5.53
 4 3 4 116.15 12.09
 4 3 4 107.18 8.07
 -4 -3 -4 100.78 7.9
 -4 -3 -5 2.88 3.73
 4 3 5 5.89 5.72
 4 3 5 6.69 3
 4 3 6 9.64 2.95
 4 3 6 11.92 6.15
 4 3 7 10.58 6.24
 4 3 8 1.93 2.18
 -4 -3 -8 1.55 2.33
 -4 -3 -9 10.45 2.55
 -4 -3 -9 15.43 2.32
 -4 -3 -9 14.66 2.45
 -4 -3 -10 24.37 2.35
 -4 -3 -10 19.88 2.17
 4 4 -16 43.51 3.02
 4 4 -16 38.41 3.01
 4 4 -15 27.41 2.94
 4 4 -15 23.11 2.92
 4 4 -14 79.27 5.89
 4 4 -14 110.24 6.91
 4 4 -14 86.58 6.23
 4 4 -14 114.01 6.96
 4 4 -13 13.87 2.4
 4 4 -13 15.14 3.48
 4 4 -12 33.91 6.25
 4 4 -11 273.79 16.58
 4 4 -11 271.83 20.78
 4 4 -11 277.95 16.68
 4 4 -10 29.02 7.46
 4 4 -10 39.01 4.53
 4 4 -9 83.63 11.67
 4 4 -9 104.1 7.71
 4 4 -8 218.55 18.08
 4 4 -8 197.17 12.98
 4 4 -8 202.79 12.54
 4 4 -7 101.88 10.76
 4 4 -7 101.97 7.79
 4 4 -7 92.74 7.02
 4 4 -7 100.17 10.81
 4 4 -7 88.5 6.95
 4 4 -6 182.45 11.25
 4 4 -6 158.47 10.78
 4 4 -6 158.33 14.6
 4 4 -6 179.84 14.08
 4 4 -6 171.24 11.48
 4 4 -5 16.81 3.5
 4 4 -5 15.99 3.25
 4 4 -5 15.26 5.64
 4 4 -5 9.77 4.22
 4 4 -5 12.69 3.48
 4 4 -4 87.84 7.15
 4 4 -4 79.06 8.3
 4 4 -4 81.36 6.44
 4 4 -4 92.59 6.98
 4 4 -4 97 11.25
 4 4 -3 358.19 19.81
 4 4 -3 322.9 25.04
 4 4 -3 306.77 19.67
 4 4 -3 342.14 21.74
 4 4 -3 325.59 18.87
 4 4 -2 9.61 2.76
 4 4 -2 10.19 4.02
 4 4 -2 8.73 2.51
 4 4 -2 10.16 6.63
 4 4 -2 5.49 3.63
 4 4 -1 398.7 23.31
 4 4 -1 424.73 26.49
 4 4 -1 423.91 29.8
 4 4 -1 453.18 24.48
 4 4 -1 420.58 23.86
 4 4 0 278.92 20.46
 4 4 0 278.96 21.74
 4 4 0 290.92 17.01
 4 4 0 276.07 16.58
 4 4 1 30.2 3.86
 4 4 1 26.44 6.61
 4 4 1 37.41 7.6
 4 4 2 124.08 12.49
 4 4 2 125.88 8.89
 4 4 2 134.15 8.59
 -4 -4 -2 125.88 8.62
 4 4 2 144.74 13.74
 4 4 3 142.06 9.65
 4 4 3 152.44 14.22
 4 4 3 147.58 10.3
 -4 -4 -3 147.55 9.71
 4 4 4 2.97 5.73
 4 4 4 3.48 2.87
 -4 -4 -4 1.74 3.34
 4 4 5 177.55 15.65
 4 4 5 165.32 11.38
 4 4 6 19.12 6.5
 4 4 6 12.56 3.25
 4 4 7 36.03 4.09
 -4 -4 -8 21.6 3.06
 4 4 8 16.25 2.77
 -4 -4 -8 17.37 2.39
 -4 -4 -8 18.96 2.63
 -4 -4 -9 19.35 2.14
 -4 -4 -9 16.65 2.65
 -4 -4 -10 2.39 1.41
 -4 -4 -10 6.73 1.43
 4 5 -16 98.84 5.74
 4 5 -16 87.78 5.71
 4 5 -15 206.14 9.8
 4 5 -15 183.01 9.73
 4 5 -14 256.36 14.84
 4 5 -14 243.06 14.69
 4 5 -13 244.84 15.25
 4 5 -13 279.94 15.75
 4 5 -12 140.1 13.11
 4 5 -11 266.76 20.78
 4 5 -11 261.02 16.01
 4 5 -10 480.55 33.51
 4 5 -10 490.59 27.89
 4 5 -9 473.6 36.53
 4 5 -9 529.26 30.92
 4 5 -8 604.51 32.58
 4 5 -8 562.44 31.94
 4 5 -8 503.79 36.58
 4 5 -8 590.15 37.72
 4 5 -7 311.82 20.42
 4 5 -7 361.77 20.23
 4 5 -7 349.8 25.03
 4 5 -7 344.38 20.03
 4 5 -7 344.3 24.01
 4 5 -6 242.99 15.23
 4 5 -6 259.83 15.25
 4 5 -6 233.45 14.78
 4 5 -6 246.61 19.55
 4 5 -6 211.09 17.15
 4 5 -5 270.93 16.3
 4 5 -5 267.14 16.78
 4 5 -5 279.61 16.57
 4 5 -5 282.03 21.83
 4 5 -5 236.23 18.39
 4 5 -4 731.11 41.25
 4 5 -4 775.31 42.26
 4 5 -4 822.06 42.38
 4 5 -4 768.46 48.53
 4 5 -4 682.15 43.76
 4 5 -3 397.27 21.97
 4 5 -3 438.89 23.06
 4 5 -3 335.52 22.87
 4 5 -3 332.65 28.34
 4 5 -3 396.57 24.83
 4 5 -2 322.75 19.42
 4 5 -2 346.93 25.83
 4 5 -2 324.81 18.73
 4 5 -2 300.77 17.99
 4 5 -1 1402.74 80.98
 4 5 -1 1427.03 74.7
 4 5 -1 1361.2 74.12
 4 5 -1 1437.01 77.98
 4 5 -1 1353.9 73.47
 4 5 0 346.86 19.59
 4 5 0 333.17 24.84
 4 5 0 336.48 19.85
 4 5 0 294.85 23.46
 4 5 1 270.56 21.8
 4 5 1 288.53 17.34
 4 5 1 311.02 22.55
 -4 -5 -2 497.12 27.78
 4 5 2 500.6 33.46
 4 5 2 491.23 28.21
 4 5 2 535.09 33.68
 4 5 3 43.86 8.29
 -4 -5 -3 46.22 4.86
 4 5 3 56.34 5.65
 4 5 4 189.16 12.42
 4 5 4 173.2 16.13
 4 5 5 298.71 18.04
 4 5 5 294.11 22.4
 4 5 6 184.93 12.13
 4 5 6 183.71 16.43
 -4 -5 -6 198.42 11.77
 4 5 7 112.23 8.05
 -4 -5 -7 124.71 7.83
 -4 -5 -7 121.41 8.23
 -4 -5 -8 14.12 2.18
 -4 -5 -8 12.16 2.5
 -4 -5 -9 39.64 2.94
 -4 -5 -9 32.78 3.06
 4 6 -16 60.07 3.82
 4 6 -16 48.85 3.66
 4 6 -15 61.3 4.59
 4 6 -15 52.87 4.36
 4 6 -14 34.46 3.96
 4 6 -13 37.36 4.4
 4 6 -13 32.17 3.96
 4 6 -12 34.51 7.12
 4 6 -11 131.15 13.76
 4 6 -11 124.09 9.03
 4 6 -10 174.54 17.67
 4 6 -10 203.53 12.94
 4 6 -9 117.74 8.52
 4 6 -9 130.09 9.33
 4 6 -9 109.68 13.56
 4 6 -8 87.91 7.02
 4 6 -8 90.8 10.96
 4 6 -8 92.13 7.17
 4 6 -8 89.05 7.87
 4 6 -8 88.04 10.81
 4 6 -7 183.53 11.45
 4 6 -7 155.29 15.35
 4 6 -7 164.51 11.11
 4 6 -7 149.42 11.53
 4 6 -7 169.63 14.48
 4 6 -6 378.15 21.35
 4 6 -6 345.58 20.88
 4 6 -6 346.31 26.25
 4 6 -6 356.99 21.07
 4 6 -6 307.63 23.04
 4 6 -5 333.16 22.31
 4 6 -5 420.65 22.65
 4 6 -5 422.68 29.14
 4 6 -5 371.04 21.69
 4 6 -5 350.8 24.23
 4 6 -4 77.94 12.52
 4 6 -4 94.77 7.74
 4 6 -4 89.69 7.99
 4 6 -4 89.59 6.74
 4 6 -4 84.89 8.96
 4 6 -3 25.1 9.22
 4 6 -3 46.21 4.8
 4 6 -3 35.65 5.68
 4 6 -3 29.84 5.5
 4 6 -3 33.91 3.86
 4 6 -2 260.18 15.94
 4 6 -2 266.95 22.64
 4 6 -2 244.9 15.03
 4 6 -2 232.86 14.31
 4 6 -1 69.62 9.58
 4 6 -1 76.92 6.33
 4 6 -1 81.98 7.06
 4 6 -1 99.97 11.95
 4 6 0 8.84 3.36
 4 6 0 9.21 2.71
 4 6 0 11.07 5.67
 4 6 0 8.81 5.88
 4 6 1 148.16 14.81
 4 6 1 147.01 10.26
 -4 -6 -1 151.02 9.62
 4 6 1 166.54 14.99
 4 6 2 45.85 8.08
 4 6 2 63.42 9.41
 4 6 2 50.55 5.05
 4 6 3 6.58 5.24
 4 6 3 2.79 3
 4 6 4 38.4 4.69
 -4 -6 -4 31.05 3.57
 4 6 4 37.15 7.48
 4 6 5 76.93 6.29
 -4 -6 -5 74.09 5.64
 4 6 5 88.83 10.47
 4 6 6 77.93 5.9
 -4 -6 -6 88.66 5.61
 -4 -6 -7 86.26 6.05
 4 6 7 74.16 5.54
 -4 -6 -7 94.05 5.71
 -4 -6 -8 13.45 1.82
 -4 -6 -8 10.8 2.04
 4 7 -16 0.75 1.3
 4 7 -16 0.18 1.08
 4 7 -15 9.87 2.29
 4 7 -15 7.95 2
 4 7 -14 36.8 3.92
 4 7 -14 32.24 3.49
 4 7 -13 5.91 2.71
 4 7 -12 58.54 5.51
 4 7 -12 61.18 8.68
 4 7 -11 88.82 7.37
 4 7 -11 97.63 11.88
 4 7 -10 7.17 3.48
 4 7 -10 2.54 2.55
 4 7 -10 6.7 6.19
 4 7 -9 28.25 4.63
 4 7 -9 22.38 3.67
 4 7 -9 20.85 6.98
 4 7 -8 42.61 7.92
 4 7 -8 56.3 9.43
 4 7 -8 49.08 6.26
 4 7 -8 56.5 5.45
 4 7 -8 52.34 5.4
 4 7 -7 83.28 7.58
 4 7 -7 65.98 8.62
 4 7 -7 88.78 7.24
 4 7 -7 72 6.84
 4 7 -7 84.1 11.21
 4 7 -6 157.3 10.55
 4 7 -6 127.99 12.06
 4 7 -6 138.38 10.82
 4 7 -6 150.72 10.83
 4 7 -6 169.26 16.35
 4 7 -5 105.49 7.88
 4 7 -5 102.28 10.19
 4 7 -5 107.82 8.97
 4 7 -5 114.59 9.27
 4 7 -5 111.59 14.44
 4 7 -4 115.4 8.37
 4 7 -4 144.31 9.89
 4 7 -4 122.91 11.17
 4 7 -4 124.16 10.2
 4 7 -4 110.74 15.79
 4 7 -3 96.78 8.41
 4 7 -3 79.23 6.82
 4 7 -3 77.61 6.14
 4 7 -3 87.96 13.7
 4 7 -2 33.94 9.33
 4 7 -2 31.57 4.17
 4 7 -2 39.89 5.31
 4 7 -1 12.35 6.44
 4 7 -1 8.98 3.56
 4 7 -1 8.45 6.45
 4 7 -1 9.21 2.9
 4 7 0 53.98 9.33
 4 7 0 61.29 5.26
 4 7 0 48.81 8.86
 4 7 0 50.48 5.42
 4 7 1 118.53 12.94
 4 7 1 126.34 13.55
 4 7 1 126.92 9.09
 4 7 2 264.86 20.58
 4 7 3 110.96 12.06
 4 7 4 13.16 3
 -4 -7 -4 10.18 2.16
 4 7 5 37.22 3.8
 -4 -7 -5 33.8 3.22
 -4 -7 -5 31.89 3.62
 4 7 6 134.77 7.13
 -4 -7 -6 123.62 6.81
 -4 -7 -7 17.48 2.38
 4 8 -16 8.17 1.53
 4 8 -15 60.29 4.21
 4 8 -15 54.07 4.19
 4 8 -14 28.08 3.32
 4 8 -14 33.61 3.68
 4 8 -13 109.45 7.73
 4 8 -12 48.9 4.99
 4 8 -11 26.7 6.83
 4 8 -10 199.25 12.82
 4 8 -10 185.47 12.33
 4 8 -10 183.64 17.22
 4 8 -9 178.57 12.39
 4 8 -9 181.15 17.05
 4 8 -9 177.3 11.76
 4 8 -9 172.65 11.76
 4 8 -9 169.35 15.74
 4 8 -8 206.38 19.01
 4 8 -8 236.67 13.95
 4 8 -8 230 14.06
 4 8 -8 207.72 16.68
 4 8 -7 324.53 20.22
 4 8 -7 315.93 20.14
 4 8 -7 352.01 26.73
 4 8 -7 369.99 20.8
 4 8 -7 299.37 22.3
 4 8 -6 235.18 14.48
 4 8 -6 260.4 15.62
 4 8 -6 277.92 22.84
 4 8 -6 194.91 15.13
 4 8 -6 208.4 16.67
 4 8 -5 253.98 16.18
 4 8 -5 276.23 17.95
 4 8 -5 282.91 25.1
 4 8 -5 311.04 18.04
 4 8 -5 261.67 19.07
 4 8 -4 229.32 14.23
 4 8 -4 206.16 12.92
 4 8 -4 206.23 15.06
 4 8 -4 186.69 21.28
 4 8 -3 225.98 14.53
 4 8 -3 237.46 21.85
 4 8 -3 183.17 12.97
 4 8 -2 319.73 19.41
 4 8 -2 330.55 25.95
 4 8 -2 303.93 18.72
 4 8 -1 126.31 9.45
 4 8 -1 117.54 13.92
 4 8 -1 116.45 13.43
 4 8 -1 133.32 9.12
 4 8 0 100.47 11.94
 4 8 0 108.18 7.99
 4 8 0 99.26 11.76
 4 8 0 95.9 7.4
 4 8 1 335.45 25
 4 8 1 337.2 25.83
 4 8 1 361.08 20.81
 4 8 2 180.6 15.77
 4 8 3 146.68 10.11
 4 8 4 250.78 14.96
 4 8 5 92.31 5.99
 -4 -8 -5 81.58 5.73
 -4 -8 -6 76.81 5.28
 -4 -8 -7 97.68 5.82
 4 9 -15 4.59 1.8
 4 9 -15 1.88 1.15
 4 9 -15 2.64 1.47
 4 9 -14 7.29 2.37
 4 9 -14 5.57 2.23
 4 9 -13 80.66 6.14
 4 9 -12 13.85 3.22
 4 9 -11 29.12 4.23
 4 9 -11 28.41 3.67
 4 9 -10 2.91 4.93
 4 9 -9 3.32 2.94
 4 9 -9 7.15 5.62
 4 9 -9 6.43 3.18
 4 9 -9 7.13 4.13
 4 9 -9 6.26 5.01
 4 9 -8 32.93 4.89
 4 9 -8 30.23 7.89
 4 9 -8 30.76 4.67
 4 9 -8 30.46 5.32
 4 9 -8 28.51 5.89
 4 9 -7 46.28 6.04
 4 9 -7 62.01 10.41
 4 9 -7 57.04 6.09
 4 9 -7 49.97 5.54
 4 9 -7 39.97 6.52
 4 9 -6 3.51 3.86
 4 9 -6 -0.98 6.88
 4 9 -6 6.51 4.34
 4 9 -6 2.04 2.96
 4 9 -6 2.5 3.47
 4 9 -5 4.36 3.67
 4 9 -5 3.9 2.61
 4 9 -5 8.88 5.04
 4 9 -5 14.4 8.7
 4 9 -4 6.99 4.64
 4 9 -4 -1.1 7.4
 4 9 -4 0.88 2.94
 4 9 -3 35.72 5.34
 4 9 -3 30.98 4.17
 4 9 -3 29.24 8.49
 4 9 -2 96.75 8.07
 4 9 -2 89.17 12.08
 4 9 -2 102.62 7.64
 4 9 -1 43.62 8.24
 4 9 -1 42.65 5.02
 4 9 -1 39.64 4.45
 4 9 0 71.16 10.08
 4 9 0 66.09 9.42
 4 9 1 57.9 5.28
 4 9 2 35.67 4.38
 4 9 3 11.21 2.73
 4 9 4 5.35 1.86
 -4 -9 -4 6.52 1.93
 -4 -9 -5 20.65 2.22
 -4 -9 -5 8.78 1.53
 4 10 -15 9.61 1.65
 4 10 -14 6.37 2.04
 4 10 -14 4.6 1.92
 4 10 -14 2.55 1.1
 4 10 -13 15.31 2.8
 4 10 -12 79.39 6.13
 4 10 -12 94.15 6.68
 4 10 -11 11.86 3.46
 4 10 -11 23.2 3.25
 4 10 -10 18.79 3.34
 4 10 -10 18.13 4.04
 4 10 -10 18.89 3.44
 4 10 -9 58.2 9.43
 4 10 -9 53.29 5.51
 4 10 -8 2 3.5
 4 10 -8 2.32 5.34
 4 10 -7 24.14 4.87
 4 10 -7 36.95 8.93
 4 10 -6 26.53 5.47
 4 10 -6 24.67 4.81
 4 10 -6 31.23 9.75
 4 10 -5 7.03 4.8
 4 10 -5 5.95 3.37
 4 10 -5 7.77 7.16
 4 10 -4 127.92 10.17
 4 10 -4 137.98 16.38
 4 10 -4 117.42 8.96
 4 10 -3 16.83 6.86
 4 10 -2 3.21 2.42
 4 10 -2 6.62 5.15
 4 10 -1 14.61 3.35
 4 10 0 3.25 2.47
 4 10 1 26.02 3.94
 4 10 2 9.77 2.67
 -4 -10 -3 3.42 1.8
 4 10 3 0.92 1.5
 -4 -10 -4 2.38 1.43
 -4 -10 -4 3.17 1.16
 4 11 -14 1.26 1.47
 4 11 -14 5.08 1.7
 4 11 -13 2.75 1.96
 4 11 -12 0.59 2.34
 4 11 -12 0.84 1.79
 4 11 -11 8.08 2.84
 4 11 -11 8.52 2.38
 4 11 -10 -2.52 3.09
 4 11 -10 -0.29 2.43
 4 11 -10 -0.16 2.39
 4 11 -9 14.57 3.59
 4 11 -9 11.24 3.16
 4 11 -9 11.82 3.18
 4 11 -8 42.8 4.75
 4 11 -8 42.61 5.17
 4 11 -8 50.05 5.39
 4 11 -7 44.11 4.47
 4 11 -7 40.79 5.56
 4 11 -6 61.06 5.15
 4 11 -6 77.88 6.68
 4 11 -6 69.48 7.13
 4 11 -5 8.46 3.01
 4 11 -5 9.04 4.24
 4 11 -4 3.57 2.51
 4 11 -4 2.24 3.46
 4 11 -3 93.21 7.23
 4 11 -3 82.4 6.48
 4 11 -2 41.21 4.37
 4 11 -2 35.17 3.75
 4 11 -1 5.46 2.55
 4 11 0 2.54 2.01
 4 11 1 4.18 2.09
 -4 -11 -2 3.66 1.59
 4 11 2 2.28 1.45
 -4 -11 -3 1.59 1.09
 4 12 -13 46.18 3.56
 4 12 -12 68.24 4.98
 4 12 -12 77.15 5.31
 4 12 -11 52.95 4.32
 4 12 -11 48.43 4.51
 4 12 -10 37.44 3.68
 4 12 -10 39.5 3.83
 4 12 -9 150.36 9.69
 4 12 -9 156.63 9.41
 4 12 -8 73.07 5.76
 4 12 -8 76.13 6.66
 4 12 -7 44.62 3.92
 4 12 -7 50.83 5.28
 4 12 -7 56.49 5.61
 4 12 -6 219.16 12.99
 4 12 -6 184.99 13.29
 4 12 -5 150.63 9.76
 4 12 -5 117.57 8.61
 4 12 -4 139.76 9.29
 4 12 -4 126.62 8.56
 4 12 -3 176.65 11.14
 4 12 -2 109.88 7.38
 4 12 -1 129.37 8
 4 12 0 103.02 6.63
 -4 -12 -1 78.85 5
 4 13 -12 111.94 6.76
 4 13 -11 90.36 6.15
 4 13 -11 104.15 6.28
 4 13 -10 60.6 4.73
 4 13 -10 66.2 4.85
 4 13 -9 172.62 9.66
 4 13 -9 174.61 9.44
 4 13 -8 258.04 17.05
 4 13 -8 336.93 17.35
 4 13 -7 207.92 12.99
 4 13 -7 224.45 13.36
 4 13 -6 233.62 13.81
 4 13 -6 235.51 14.31
 4 13 -5 135.69 9.14
 4 13 -5 180.37 10.02
 4 13 -4 102.91 6.96
 4 13 -3 308.19 17.26
 4 13 -2 127.71 7.92
 -4 -13 1 96.52 5.85
 4 14 -9 58.47 4.31
 4 14 -9 65.91 4.5
 4 14 -8 87.49 5.81
 4 14 -8 85.25 5.7
 4 14 -7 44.96 3.85
 4 14 -7 43.63 3.45
 4 14 -6 43.76 3.65
 4 14 -5 20.46 2.31
 4 14 -4 5.3 1.45
 5 -14 2 37.22 3.08
 5 -14 3 43.57 3.77
 5 -14 3 52.26 3.95
 5 -14 4 45.59 3.99
 5 -14 4 51.42 4.38
 5 -14 5 53.64 4.62
 5 -14 5 66.73 4.43
 5 -14 6 30.42 2.9
 5 -14 6 41.73 3.51
 5 -14 7 19.55 2.11
 5 -13 -1 26.05 2.58
 5 -13 0 31.57 3.23
 5 -13 1 12.39 2.64
 5 -13 1 19.02 2.88
 5 -13 1 16.31 2.15
 5 -13 1 16.82 3.06
 5 -13 2 26.16 3.72
 5 -13 2 25.54 3.62
 5 -13 2 21.85 3.25
 5 -13 3 70.26 5.06
 5 -13 3 65.39 5.92
 5 -13 3 82.32 6.47
 5 -13 4 43.14 3.84
 5 -13 4 47.21 4.4
 5 -13 4 42.68 5.28
 5 -13 5 31.84 3.36
 5 -13 5 32.18 4.66
 5 -13 6 36.43 3.75
 5 -13 6 44.93 4.71
 5 -13 7 28.62 3.28
 5 -13 7 28.45 3.59
 5 -13 8 18.57 2.69
 5 -13 9 24.64 2.57
 5 -12 -3 -0.05 1.64
 5 -12 -2 1.26 2.11
 5 -12 -2 1.2 2.14
 5 -12 -1 0.79 2.04
 5 -12 -1 0.11 2.63
 5 -12 -1 3.3 2.37
 5 -12 0 9.91 2.95
 5 -12 0 8.55 3.06
 5 -12 0 8.88 2.15
 5 -12 0 7.37 3
 5 -12 1 2.5 3.23
 5 -12 1 1.96 2.99
 5 -12 1 1.2 2.11
 5 -12 2 2.61 3.22
 5 -12 2 2.82 2.14
 5 -12 3 16.13 3.92
 5 -12 3 15.38 3.21
 5 -12 3 12.23 2.7
 5 -12 4 2.89 3.22
 5 -12 4 5.66 2.75
 5 -12 4 1.35 2.38
 5 -12 5 27.67 3.85
 5 -12 5 28.09 3.8
 5 -12 5 22.06 3.5
 5 -12 6 25.71 3.69
 5 -12 6 23.6 3.51
 5 -12 7 -1.99 2.58
 5 -12 7 2.95 2.61
 5 -12 7 1.42 2.99
 5 -12 8 14.74 2.69
 5 -12 8 17.7 2.89
 5 -12 10 1.14 1.69
 5 -11 -4 0.66 2.02
 5 -11 -3 -0.71 2.26
 5 -11 -3 2.67 2.62
 5 -11 -2 5.73 2.97
 5 -11 -2 10.98 3.12
 5 -11 -1 53.32 5.33
 5 -11 -1 44.54 5.48
 5 -11 0 4.82 3.22
 5 -11 0 -0.92 2.37
 5 -11 0 0.2 3.36
 5 -11 1 6.11 3.71
 5 -11 1 3.87 3.6
 5 -11 1 6.22 2.58
 5 -11 1 3.7 2.8
 5 -11 2 3.72 3.95
 5 -11 2 0.61 3.19
 5 -11 2 -0.41 2.5
 5 -11 2 0.65 2.74
 5 -11 3 -0.15 2.74
 5 -11 3 0.59 3.85
 5 -11 3 -3.27 2.89
 5 -11 4 76.45 6.07
 5 -11 4 50.13 5.25
 5 -11 4 67.58 5.86
 5 -11 4 56.37 6.91
 5 -11 5 16.51 3.63
 5 -11 5 16.04 3.56
 5 -11 5 12.26 3.7
 5 -11 6 19.67 3.83
 5 -11 6 19.39 3.58
 5 -11 7 3.49 2.93
 5 -11 8 10.36 3
 5 -11 8 5.76 2.64
 5 -11 8 10.65 3.33
 5 -11 9 6.32 2.52
 5 -11 9 5.39 2.31
 5 -11 10 4.34 1.97
 5 -11 11 -0.25 1.41
 5 -10 -5 53.25 4.15
 5 -10 -4 97.34 6.27
 5 -10 -4 88.58 6.74
 5 -10 -4 85.07 6.47
 5 -10 -4 70.83 6.11
 5 -10 -3 49.64 4.92
 5 -10 -3 48.12 5.46
 5 -10 -3 53.56 5.19
 5 -10 -3 46.54 4.91
 5 -10 -2 94.18 8.01
 5 -10 -2 112.79 7.92
 5 -10 -2 98.19 8.6
 5 -10 -1 130.79 9.09
 5 -10 -1 112.45 9.96
 5 -10 -1 127.63 9.2
 5 -10 -1 130.84 9.78
 5 -10 0 28.67 4.09
 5 -10 0 18.35 3.37
 5 -10 0 30.4 5.38
 5 -10 0 26.34 4.78
 5 -10 1 164.2 11.66
 5 -10 1 189.43 14.59
 5 -10 1 176.73 10.8
 5 -10 1 166.84 10.85
 5 -10 2 221.39 15.47
 5 -10 2 148.88 10.67
 5 -10 3 2.01 3.05
 5 -10 3 2.02 4.04
 5 -10 4 63.74 5.87
 5 -10 4 58.33 5.58
 5 -10 4 65.72 8.27
 5 -10 5 217.3 13.73
 5 -10 5 215.79 13.92
 5 -10 6 38.69 4.76
 5 -10 7 72.3 6.13
 5 -10 8 50.17 5.08
 5 -10 9 16.9 3.38
 5 -10 9 13.93 3.2
 5 -10 10 52.85 4.53
 5 -10 10 48.05 4
 5 -10 11 53.1 4.28
 5 -10 12 21.77 2.24
 5 -9 -6 157.98 9.45
 5 -9 -5 138.31 8.15
 5 -9 -5 120.38 8.62
 5 -9 -5 104.52 7.89
 5 -9 -5 125.92 8.46
 5 -9 -4 163.97 11.83
 5 -9 -4 149.99 10.82
 5 -9 -4 172.76 11.32
 5 -9 -3 277.27 16.94
 5 -9 -3 272.63 16.43
 5 -9 -3 256.29 17.59
 5 -9 -2 250.1 15.6
 5 -9 -2 269.04 20.38
 5 -9 -1 162.29 14.47
 5 -9 0 133.77 9.6
 5 -9 0 140.66 11.84
 5 -9 0 120.64 10.41
 5 -9 0 133.05 9.64
 5 -9 0 136.83 9.86
 5 -9 0 162.91 13.61
 5 -9 1 352.33 19.27
 5 -9 1 359.22 22.69
 5 -9 1 343.67 19.53
 5 -9 1 405.85 24.32
 5 -9 1 335.57 19.57
 5 -9 1 327.92 20.38
 5 -9 2 443.21 26.54
 5 -9 2 444.16 25.85
 5 -9 2 450.52 29.27
 5 -9 2 533.53 30.7
 5 -9 2 408.97 25.84
 5 -9 2 467.89 25.62
 5 -9 3 377.42 24.03
 5 -9 3 414.26 23.88
 5 -9 3 463.9 27.86
 5 -9 3 437.92 27.95
 5 -9 4 504.11 27.26
 5 -9 4 498.76 31.17
 -5 9 -5 131.87 13.08
 5 -9 5 121.16 12.08
 -5 9 -6 88.8 11.18
 5 -9 7 316.13 19.07
 5 -9 8 194.88 12.45
 -5 9 -9 147.09 9.31
 -5 9 -10 116.07 7.39
 5 -9 10 106.52 7.76
 5 -9 11 38.75 3.76
 -5 9 -11 45.15 3.45
 5 -9 12 56.86 4.25
 5 -8 -7 61.9 4.88
 5 -8 -7 80.52 5.42
 5 -8 -6 68.19 5.45
 5 -8 -6 63.43 4.97
 5 -8 -6 51.01 5.08
 5 -8 -6 57.34 5.28
 5 -8 -5 167.72 11
 5 -8 -5 180.9 10.87
 5 -8 -5 176.19 10.53
 5 -8 -5 153.11 11.19
 5 -8 -4 153.21 12.15
 5 -8 -4 161.22 11.47
 5 -8 -4 181.28 11.2
 5 -8 -3 194.81 12.03
 5 -8 -3 158.64 15.64
 5 -8 -2 183.37 11.96
 5 -8 -2 165.14 11.42
 5 -8 -2 192.45 13.6
 5 -8 -2 165.93 12.36
 5 -8 -2 179.4 15.61
 5 -8 -1 98.6 7.83
 5 -8 -1 98.42 7.83
 5 -8 -1 94.81 8.63
 5 -8 -1 100.99 7.59
 5 -8 -1 86.56 9.13
 5 -8 -1 76.34 15.01
 5 -8 -1 96.03 10.77
 5 -8 0 171.26 11.67
 5 -8 0 186.89 11.52
 5 -8 0 152.97 12.4
 5 -8 0 165.66 11.55
 5 -8 0 181.5 14.01
 5 -8 0 148.98 21.43
 5 -8 0 189.03 15.34
 5 -8 1 242.05 14.91
 5 -8 1 219.89 14.77
 5 -8 1 228.49 14.4
 5 -8 1 233.04 15.72
 5 -8 1 243.07 17.87
 5 -8 1 279.35 28.72
 5 -8 1 261.12 18.62
 5 -8 2 280.24 19.14
 5 -8 2 242.41 14.71
 -5 8 -2 243.21 17.97
 5 -8 2 233.87 15.63
 5 -8 2 232 18.27
 5 -8 2 236.93 15.13
 5 -8 2 226.44 27.77
 5 -8 3 266.91 18.84
 5 -8 3 235.1 14.53
 -5 8 -3 235.07 17.98
 5 -8 3 219.12 15.05
 5 -8 3 291.16 19.08
 5 -8 3 228.74 28.11
 5 -8 3 244.49 15.13
 -5 8 -4 141.99 13.01
 5 -8 4 122.25 9.35
 5 -8 4 153.66 13.01
 5 -8 4 162 12.87
 5 -8 4 115.98 19.5
 5 -8 5 80.71 7.71
 5 -8 5 71.44 15.56
 5 -8 5 94.34 9.41
 -5 8 -5 89.24 10.83
 5 -8 6 99.04 9.48
 -5 8 -6 140.51 13.51
 5 -8 6 125.5 10.62
 -5 8 -7 190.71 17.58
 5 -8 8 155.93 10.7
 -5 8 -8 123.38 8.86
 -5 8 -9 82.71 6.31
 -5 8 -10 78.1 5.96
 5 -8 11 23.78 3.41
 -5 8 -11 26.75 3.2
 5 -8 12 68.21 5.28
 -5 8 -12 81.61 5.23
 5 -7 -9 -0.07 1.71
 5 -7 -8 1.51 1.84
 5 -7 -8 -0.9 2.14
 5 -7 -7 3.57 2.31
 5 -7 -7 3.56 2.81
 5 -7 -7 4.4 2.21
 5 -7 -6 110.18 8.57
 5 -7 -6 132.08 8.26
 5 -7 -6 104.92 8.67
 5 -7 -5 51.8 5.44
 5 -7 -4 0.75 3.34
 5 -7 -4 1 3.13
 5 -7 -3 3.92 3.82
 5 -7 -3 9.62 3.19
 5 -7 -3 5.35 2.86
 5 -7 -3 16.28 4.02
 5 -7 -3 7.26 4.87
 5 -7 -3 21.82 8.92
 5 -7 -2 1.05 4.15
 5 -7 -2 1.45 3.29
 5 -7 -2 2.7 3.42
 5 -7 -2 2.27 3.33
 5 -7 -2 3.5 3.97
 5 -7 -2 -1.31 2.79
 5 -7 -2 5.84 8.18
 5 -7 -2 2.07 2.87
 5 -7 -1 33.79 4.46
 5 -7 -1 31.26 4.69
 5 -7 -1 30.12 5.98
 5 -7 -1 37.79 12.11
 5 -7 -1 29.19 4.98
 5 -7 -1 39.98 6.64
 5 -7 -1 40.28 4.63
 5 -7 0 23.78 4.14
 5 -7 0 21.23 3.66
 5 -7 0 20.44 4.34
 5 -7 0 12.35 10.49
 -5 7 0 21.42 6.01
 5 -7 0 15.34 5.08
 5 -7 0 21.73 5.58
 5 -7 1 -1.51 3.37
 5 -7 1 0.95 3.31
 5 -7 1 3.93 2.79
 5 -7 1 6.64 4.91
 -5 7 -1 -0.83 4.95
 5 -7 1 7.4 10.88
 5 -7 1 0.98 4.09
 5 -7 2 16.44 5.66
 5 -7 2 15.88 3.23
 -5 7 -2 8.5 5.32
 5 -7 2 22.56 5.3
 5 -7 3 -2.94 10.42
 5 -7 3 0.44 4.49
 5 -7 3 2.48 2.76
 5 -7 3 1.38 3
 -5 7 -3 4.89 4.97
 5 -7 3 2.43 3.97
 5 -7 4 -0.41 4.63
 5 -7 4 -2.73 10.17
 -5 7 -4 -0.48 5.15
 5 -7 4 0.22 3.3
 5 -7 5 21.71 5.39
 5 -7 5 25.24 10.17
 -5 7 -5 30.82 6.92
 5 -7 5 19.52 4.69
 5 -7 6 0.69 3.6
 5 -7 6 1.89 3.86
 -5 7 -6 7.16 6.62
 5 -7 6 2.34 8.58
 5 -7 7 10.94 4.14
 -5 7 -7 9.81 7.32
 -5 7 -8 20.44 8.59
 5 -7 9 -2.39 3.36
 5 -7 10 25.2 4.08
 -5 7 -10 20.68 3.62
 -5 7 -11 5.4 2.79
 5 -7 12 3.32 2.03
 -5 7 -12 0.4 2.17
 -5 7 -13 0.66 0.83
 5 -6 -10 2.49 1.62
 5 -6 -9 6.72 2.18
 5 -6 -9 1.51 1.8
 5 -6 -8 5.76 2.6
 5 -6 -8 6.31 2.34
 5 -6 -7 3.67 4.72
 5 -6 -7 1.94 2.63
 5 -6 -7 1.22 2.42
 5 -6 -6 17.84 3.77
 5 -6 -5 3.42 5.58
 5 -6 -5 1.67 2.84
 5 -6 -5 0.18 3
 5 -6 -5 1.08 3
 5 -6 -4 0.44 2.83
 5 -6 -4 -1.13 2.58
 5 -6 -4 0.57 4.46
 5 -6 -4 1.13 2.91
 5 -6 -4 3.12 3.37
 5 -6 -3 15.44 3.71
 5 -6 -3 7.7 8.31
 5 -6 -3 19.89 3.99
 5 -6 -3 13.55 3.22
 5 -6 -3 13.11 3.23
 5 -6 -3 8.98 5.19
 5 -6 -3 16.87 4.51
 5 -6 -3 14.9 3.91
 5 -6 -2 0.18 3.1
 5 -6 -2 4.59 8.14
 5 -6 -2 3.84 3.32
 5 -6 -2 1.5 2.71
 5 -6 -2 1.46 3.7
 5 -6 -2 6.23 4.13
 5 -6 -2 0.54 2.68
 5 -6 -2 1.64 3.21
 5 -6 -1 4.49 3.28
 5 -6 -1 3.65 9.26
 5 -6 -1 4.97 3.59
 5 -6 -1 6.55 2.95
 5 -6 -1 8.09 4.56
 5 -6 -1 4.23 2.75
 5 -6 -1 3.72 3.73
 5 -6 0 30.14 11.31
 5 -6 0 31.73 3.96
 5 -6 0 30.45 4.82
 5 -6 0 28.08 4.45
 5 -6 0 26.14 5.98
 5 -6 0 41.81 6.2
 5 -6 1 14.57 3.04
 5 -6 1 16.04 3.72
 5 -6 1 12.97 5.42
 -5 6 -1 10.91 5.43
 5 -6 1 19.59 4.69
 5 -6 2 8.26 2.99
 5 -6 2 1.26 4.5
 5 -6 2 8.31 9.32
 5 -6 2 7.18 2.96
 5 -6 2 5.74 2.57
 -5 6 -2 8.46 5.54
 5 -6 2 4.45 3.94
 5 -6 3 0.87 2.6
 5 -6 3 1.4 2.38
 5 -6 3 -1 2.96
 5 -6 3 2.64 9.93
 -5 6 -3 3.69 5.55
 5 -6 3 4.79 4.46
 5 -6 4 -0.46 3.31
 5 -6 4 -7.49 10.1
 -5 6 -4 0.98 5.71
 5 -6 4 3 4.21
 5 -6 5 -0.25 3.43
 5 -6 5 3.56 7.77
 -5 6 -5 2.69 6.05
 5 -6 5 0.35 3.92
 5 -6 6 22.77 4.71
 5 -6 6 31.31 10.4
 5 -6 6 18.17 4.75
 -5 6 -6 25.89 7.9
 -5 6 -7 28.72 9.27
 5 -6 7 20.37 4.54
 -5 6 -8 -4.87 8.32
 5 -6 9 39.3 5.03
 5 -6 10 52.48 5.63
 -5 6 -10 59.26 5.4
 5 -6 11 2.54 2.55
 -5 6 -11 -1.76 2.9
 5 -6 12 0.83 1.86
 -5 6 -12 2.33 2.43
 5 -5 -11 28.08 2.59
 5 -5 -10 13.41 2.04
 5 -5 -10 9.64 2.3
 5 -5 -9 78.39 5.79
 5 -5 -9 73.66 5.51
 5 -5 -8 14.09 3.13
 5 -5 -8 21.61 3.16
 5 -5 -8 18.52 5.03
 5 -5 -7 15.9 6.1
 5 -5 -7 14.32 3.75
 5 -5 -6 136.93 9.08
 5 -5 -6 127.88 13.24
 5 -5 -6 120.55 8.68
 5 -5 -6 117.1 8.88
 5 -5 -6 104.78 8.71
 5 -5 -6 115.08 10.51
 5 -5 -5 15.81 3.72
 5 -5 -5 16.58 3.69
 5 -5 -5 18.29 3.98
 5 -5 -5 20.28 6.55
 5 -5 -5 13.73 3.78
 5 -5 -5 14.42 5.76
 5 -5 -4 40.25 6.02
 5 -5 -4 51.51 5.49
 5 -5 -4 50.75 5.57
 5 -5 -4 40.52 5.05
 5 -5 -4 60.33 4.99
 5 -5 -4 47.26 7.86
 5 -5 -4 56.89 8.33
 5 -5 -4 39.8 10.67
 5 -5 -3 75.05 6.26
 5 -5 -3 85.17 9.29
 5 -5 -3 80.5 13.25
 5 -5 -3 79.68 6.67
 5 -5 -3 83.27 7.25
 5 -5 -3 87.82 7.09
 5 -5 -3 70.55 7.84
 5 -5 -3 83.11 6.17
 5 -5 -2 13.05 4.31
 5 -5 -2 17.55 3.96
 5 -5 -2 10.88 3.25
 5 -5 -2 15.07 2.95
 5 -5 -2 12.84 8.59
 5 -5 -2 9.81 4.41
 5 -5 -2 12.1 3.49
 5 -5 -1 109.21 16.76
 5 -5 -1 114.32 9.4
 5 -5 -1 123.83 8.59
 5 -5 -1 129.93 9.04
 5 -5 -1 126.82 8.22
 5 -5 0 20.59 10.36
 5 -5 0 27.99 4.62
 5 -5 0 29.72 3.58
 5 -5 1 -3.75 9.62
 5 -5 1 5.9 2.42
 5 -5 1 4.45 3.25
 5 -5 2 22.35 3.73
 -5 5 -2 28.07 6.91
 5 -5 2 22.23 3.81
 -5 5 -2 18.94 3.99
 5 -5 2 31.47 3.42
 5 -5 3 101.94 7.68
 -5 5 -3 138.11 11.82
 5 -5 3 110.67 8.22
 -5 5 -3 84.99 7.89
 5 -5 3 141.63 18.21
 5 -5 3 118.94 10.25
 -5 5 -4 119.55 11.62
 5 -5 4 83.71 8.02
 5 -5 4 115.01 16.18
 5 -5 4 108.31 9.64
 -5 5 -5 4.27 6.2
 5 -5 5 2.94 3.81
 5 -5 5 -2.18 7.14
 5 -5 5 7.54 4
 -5 5 -6 -0.6 6.68
 5 -5 6 2.45 3.68
 5 -5 6 2.11 7.4
 5 -5 6 0.94 3.65
 -5 5 -7 -0.67 8.15
 5 -5 7 9.02 3.76
 -5 5 -8 19.91 9.01
 5 -5 9 18.99 4.08
 5 -5 10 1.47 2.89
 -5 5 -11 11.56 3.17
 5 -5 11 8.35 2.91
 5 -5 12 0.74 1.82
 -5 5 -12 1.55 2.3
 5 -4 -12 81.22 5.09
 5 -4 -11 101.87 6.61
 5 -4 -10 27.1 3.16
 5 -4 -10 35.15 3.56
 5 -4 -9 108.26 7.53
 5 -4 -9 98.27 7.27
 5 -4 -9 114.18 7.76
 5 -4 -8 471.18 30.45
 5 -4 -8 440 25.63
 5 -4 -7 211.15 13.73
 5 -4 -7 194.74 13.58
 5 -4 -7 197.67 14.83
 5 -4 -7 238.37 13.85
 5 -4 -7 250.51 19.11
 5 -4 -7 214.92 13.41
 5 -4 -6 243.16 14.75
 5 -4 -6 214.53 14.69
 5 -4 -6 261.01 16.37
 5 -4 -6 226.85 14.64
 5 -4 -6 213.82 19.19
 5 -4 -6 238.35 14.66
 5 -4 -5 227.79 15.25
 5 -4 -5 266.17 15.06
 5 -4 -5 235.33 15.14
 5 -4 -5 245.63 15.09
 5 -4 -5 252.13 19.73
 5 -4 -5 265.1 16.06
 5 -4 -5 224.96 15.39
 5 -4 -4 150.96 10.41
 5 -4 -4 135.19 10.16
 5 -4 -4 137.03 9.35
 5 -4 -4 120.28 16.04
 5 -4 -4 151.76 9.62
 5 -4 -4 160.62 13.44
 5 -4 -4 143.49 9.78
 5 -4 -3 488.36 27.33
 5 -4 -3 509.78 26.96
 5 -4 -3 480.63 26.07
 5 -4 -3 451.49 34.98
 5 -4 -3 485.63 26.08
 5 -4 -3 460.03 26.49
 5 -4 -3 411.77 26.13
 5 -4 -3 451.54 29.47
 5 -4 -2 422.84 23.97
 5 -4 -2 431.88 25.38
 5 -4 -2 392.41 32.84
 5 -4 -2 445.63 24.57
 5 -4 -2 432.75 24.62
 5 -4 -1 121.99 16.74
 5 -4 -1 130.03 10.2
 5 -4 -1 149.21 8.89
 5 -4 -1 137.8 9.14
 5 -4 0 55.91 12.75
 5 -4 0 61.34 6.03
 5 -4 0 60.91 5.01
 5 -4 1 95.65 7.56
 5 -4 1 118.57 7.48
 5 -4 1 125.03 16.74
 -5 4 -1 113.05 7.62
 5 -4 1 113.31 8.43
 5 -4 2 243.21 14.97
 5 -4 2 239.39 14.88
 5 -4 2 235.1 14.09
 5 -4 2 239.39 23.73
 -5 4 -2 285.79 19.3
 -5 4 -2 247.68 14.61
 -5 4 -3 88.95 6.95
 5 -4 3 74.4 13.29
 5 -4 3 77.64 7.06
 5 -4 3 82.4 6.45
 5 -4 4 373.82 30.92
 5 -4 4 351.48 22.53
 -5 4 -4 372.21 22.24
 5 -4 5 209.24 21.2
 5 -4 5 227.02 15.15
 5 -4 5 216.04 14.33
 -5 4 -5 194.18 13.9
 -5 4 -5 255.27 18.67
 5 -4 6 6.11 3.45
 5 -4 6 4.68 3.53
 5 -4 6 8.83 7.78
 -5 4 -6 7.82 6.88
 5 -4 7 153.07 11.38
 -5 4 -7 203.1 17.61
 5 -4 8 125.91 9.48
 -5 4 -8 112.11 14.86
 5 -4 9 115.41 8.74
 5 -4 10 175.91 11.7
 -5 4 -11 9.08 3.12
 5 -4 11 5.51 2.63
 -5 4 -12 0.32 2.31
 -5 4 -12 1.52 1.21
 5 -3 -13 46.93 3.13
 5 -3 -12 79.42 5.33
 5 -3 -11 81.16 5.86
 5 -3 -11 90.36 6.01
 5 -3 -11 78.66 5.58
 5 -3 -10 57.21 4.88
 5 -3 -10 48.88 4.54
 5 -3 -10 56.87 4.86
 5 -3 -9 28.71 3.84
 5 -3 -9 36.17 4.47
 5 -3 -9 39.87 7.18
 5 -3 -9 37.54 4.29
 5 -3 -8 60.61 5.79
 5 -3 -8 59.81 5.83
 5 -3 -8 67.53 5.63
 5 -3 -8 76.88 6.29
 5 -3 -8 60.81 7.74
 5 -3 -8 61.86 9.31
 5 -3 -7 124.42 9.67
 5 -3 -7 122.9 11.36
 5 -3 -7 139.7 9.58
 5 -3 -7 147.59 9.92
 5 -3 -7 143.16 9.91
 5 -3 -7 150.48 14.54
 5 -3 -6 134.62 10.84
 5 -3 -6 122.91 9.47
 5 -3 -6 132.88 9.47
 5 -3 -6 129.02 9.43
 5 -3 -6 144.57 9.48
 5 -3 -6 116.47 13.37
 5 -3 -5 68.58 11.33
 5 -3 -5 67.03 9.25
 5 -3 -5 67.41 6.48
 5 -3 -5 78.91 6.2
 5 -3 -5 59.09 6.26
 5 -3 -5 83.57 6.03
 5 -3 -5 65.66 6.18
 5 -3 -4 51.18 7.21
 5 -3 -4 46.55 4.46
 5 -3 -4 47.63 5.2
 5 -3 -4 44.78 4.2
 5 -3 -4 35.51 9.36
 5 -3 -4 42.16 4.67
 5 -3 -3 44.15 6.44
 5 -3 -3 48.1 4.3
 5 -3 -3 54.02 10.41
 5 -3 -3 53.16 5.01
 5 -3 -3 49.02 4.3
 5 -3 -3 53.7 5.1
 5 -3 -2 246.35 23.42
 5 -3 -2 251.45 17.66
 5 -3 -2 264.51 15.02
 5 -3 -2 263.51 15.52
 5 -3 -1 128.38 16.81
 -5 3 1 136.17 8.55
 5 -3 -1 134.34 8.78
 5 -3 0 60.86 11.95
 -5 3 0 65.49 5.13
 5 -3 0 65.52 5.1
 -5 3 -1 398.33 22.43
 5 -3 1 402.57 32.31
 5 -3 1 370.98 22.7
 5 -3 1 421.88 22.33
 -5 3 -2 91.71 6.54
 5 -3 2 96.07 13.76
 5 -3 2 76.55 6.78
 -5 3 -3 26.22 6.59
 -5 3 -3 17.15 3.59
 5 -3 3 14.84 7.75
 5 -3 3 9.38 3.52
 -5 3 -4 268.54 18.62
 -5 3 -4 219.61 14.34
 5 -3 4 219.48 21.4
 5 -3 4 226.19 14.61
 -5 3 -5 41.14 8.06
 -5 3 -5 29.16 5.17
 5 -3 5 33.51 4.59
 5 -3 6 8.28 3.46
 -5 3 -6 17.12 7.59
 5 -3 7 86.68 7.28
 -5 3 -7 88.75 12.52
 5 -3 7 74.61 10.84
 5 -3 8 13.31 6.33
 -5 3 -8 15.2 8.43
 5 -3 9 9.61 3.3
 5 -3 10 23.43 3.8
 5 -3 11 30.44 3.79
 -5 3 -11 49.13 4.26
 -5 3 -12 12.15 1.6
 -5 3 -12 19.71 2.5
 5 -2 -13 2.91 1.5
 5 -2 -12 5.98 1.69
 5 -2 -12 6.01 2.1
 5 -2 -12 5.34 2.27
 5 -2 -11 34.28 3.83
 5 -2 -11 39.45 3.9
 5 -2 -11 33.7 3.6
 5 -2 -10 22.66 3.38
 5 -2 -10 28.55 3.71
 5 -2 -9 2.79 4.64
 5 -2 -9 1.91 3.09
 5 -2 -8 11.99 3.34
 5 -2 -8 18.18 3.9
 5 -2 -8 24.29 6.27
 5 -2 -8 19.97 3.94
 5 -2 -8 21.75 3.99
 5 -2 -8 16.85 3.4
 5 -2 -7 8.43 3.18
 5 -2 -7 11.64 3.85
 5 -2 -7 7.7 3.04
 5 -2 -7 8.16 5.51
 5 -2 -7 7.32 3.38
 5 -2 -6 12.55 3.72
 5 -2 -6 15.21 3.31
 5 -2 -6 15.39 3.74
 5 -2 -6 5.33 5.36
 5 -2 -5 30.6 6.51
 5 -2 -5 25.87 7.94
 5 -2 -5 28.43 3.87
 5 -2 -5 30.96 4.04
 5 -2 -5 27.62 4.31
 5 -2 -5 27.61 3.52
 5 -2 -4 57.2 5.72
 5 -2 -4 67.55 5.23
 5 -2 -4 67.39 11.2
 5 -2 -4 62.53 5.5
 5 -2 -4 62.3 7.68
 5 -2 -4 64.66 5
 5 -2 -3 54.84 4.4
 5 -2 -3 62.29 6.76
 5 -2 -3 48.61 4.87
 5 -2 -2 16.73 2.95
 5 -2 -2 17.31 3.76
 5 -2 -2 17.69 4.04
 5 -2 -1 29.9 4.34
 5 -2 -1 32.45 3.4
 5 -2 -1 38.1 10.32
 5 -2 0 59.35 5.19
 5 -2 0 48.14 11.07
 5 -2 0 73.69 5.08
 5 -2 1 7.33 7.42
 -5 2 -1 6.72 2.68
 5 -2 1 4.32 2.59
 -5 2 -2 123.23 7.98
 5 -2 2 102.37 8.11
 5 -2 2 114.86 14.52
 -5 2 -3 58.64 5.53
 5 -2 3 51.45 5.53
 5 -2 3 65.5 11.18
 -5 2 -4 12.16 3.97
 -5 2 -4 6.29 5.68
 5 -2 4 4.32 3.09
 5 -2 4 6.86 6.88
 -5 2 -5 122.17 9.38
 -5 2 -5 140.95 13.26
 5 -2 5 109.28 8.72
 5 -2 5 120.88 14.97
 5 -2 6 49.98 5.35
 -5 2 -6 41.68 6.28
 -5 2 -6 48.89 9.61
 5 -2 6 57.2 8.75
 5 -2 7 3.93 3.01
 -5 2 -7 11.96 7.85
 5 -2 7 -2.81 5.2
 5 -2 8 59.66 9.84
 -5 2 -8 118.67 13.23
 5 -2 9 13.88 3.45
 5 -2 10 5.64 2.74
 5 -2 11 34.85 3.56
 -5 2 -11 44.86 3.95
 -5 2 -11 29.26 2.85
 -5 2 -11 56.15 3.35
 5 -2 11 24.48 2.87
 -5 2 -12 3.37 1.62
 5 -1 -14 12.22 1.5
 5 -1 -13 44.58 3.83
 5 -1 -13 49.15 3.82
 5 -1 -12 91.92 6.29
 5 -1 -12 98.25 6.64
 5 -1 -12 95.5 6.57
 5 -1 -11 67.05 5.34
 5 -1 -11 60.52 5.33
 5 -1 -11 71.69 5.53
 5 -1 -11 66.68 5.46
 5 -1 -10 69.55 9.03
 5 -1 -10 83.1 6.49
 5 -1 -9 57.22 6.11
 5 -1 -9 69.79 5.92
 5 -1 -9 71.3 6.07
 5 -1 -9 75.99 9.55
 5 -1 -9 71.91 6.2
 5 -1 -8 48.7 5.18
 5 -1 -8 43.32 4.77
 5 -1 -8 43.82 4.98
 5 -1 -8 33.81 4.51
 5 -1 -8 45.09 5.14
 5 -1 -7 11.36 3.63
 5 -1 -7 13.77 3.16
 5 -1 -7 13.24 3.85
 5 -1 -7 12.06 3.53
 5 -1 -6 100 13.01
 5 -1 -6 110.91 8.11
 5 -1 -6 111.34 7.87
 5 -1 -5 234.27 13.95
 5 -1 -5 208.35 19.97
 5 -1 -5 236.17 14.79
 5 -1 -5 250.39 14.26
 5 -1 -5 269.86 18.21
 5 -1 -5 222.38 14.12
 5 -1 -4 200.72 12.61
 5 -1 -4 200.82 19.13
 5 -1 -4 206.94 12.1
 5 -1 -4 207.5 14.95
 5 -1 -4 197.98 12.43
 5 -1 -3 139.71 11.03
 5 -1 -3 142.68 9.68
 5 -1 -3 147.37 16.24
 5 -1 -3 145.91 10.07
 5 -1 -3 138.66 9.27
 5 -1 -2 48.29 5.15
 5 -1 -2 46.87 9.7
 5 -1 -2 49.18 4.32
 5 -1 -2 52.55 5.53
 5 -1 -1 583.44 31.59
 5 -1 -1 495.35 38.82
 5 -1 -1 566.53 30.68
 5 -1 -1 539.34 31.92
 5 -1 0 450.14 25.95
 5 -1 0 460.92 26.07
 5 -1 0 455.09 34.39
 5 -1 0 472.77 26.84
 5 -1 1 137.65 9.12
 5 -1 1 132.85 15.76
 5 -1 1 133.93 9.91
 5 -1 1 129.66 9.23
 5 -1 2 597.27 34.65
 5 -1 2 546.5 40.95
 -5 1 -2 648.71 37.93
 -5 1 -2 644.63 34.24
 -5 1 -3 60.9 5.48
 5 -1 3 50.19 5.21
 5 -1 3 52.32 9.83
 5 -1 3 57.94 9.19
 -5 1 -3 64.43 8.46
 -5 1 -4 120.5 8.51
 5 -1 4 104.06 8.21
 5 -1 4 102.89 13.58
 -5 1 -4 122.67 11.97
 5 -1 4 98.66 12.68
 5 -1 5 404.81 24.52
 -5 1 -5 437.92 24.89
 5 -1 5 384.89 28.09
 -5 1 -5 489.21 29.8
 5 -1 5 424.94 30.72
 -5 1 -6 33.41 9.07
 5 -1 6 26.56 4.07
 -5 1 -6 29.61 5.47
 5 -1 6 14.42 6.14
 5 -1 6 29.51 8.54
 5 -1 7 122.1 8.5
 -5 1 -7 97.46 13.22
 5 -1 7 82.85 11.16
 -5 1 -8 294.64 20.61
 5 -1 8 196.94 18.62
 5 -1 9 77.49 6.53
 -5 1 -10 48.67 3.82
 5 -1 10 50.17 4.72
 -5 1 -11 102.75 6.66
 5 -1 11 75.11 6.35
 5 0 -14 2.71 1.53
 5 0 -14 3.36 1.46
 5 0 -13 4.95 2.26
 5 0 -13 7.08 1.74
 5 0 -13 7.42 2.19
 5 0 -12 1.65 2.48
 5 0 -12 -0.22 2.07
 5 0 -12 1.66 2.25
 5 0 -11 2.1 2.37
 5 0 -11 0.56 2.39
 5 0 -11 1.08 2.61
 5 0 -10 44.59 4.77
 5 0 -9 0.41 3.11
 5 0 -9 -1.26 3.13
 5 0 -9 2.94 2.44
 5 0 -9 -2.24 2.94
 5 0 -9 -1.46 2.6
 5 0 -8 27.18 3.78
 5 0 -8 21.63 3.47
 5 0 -8 17.46 3.86
 5 0 -8 22.44 4.04
 5 0 -8 19.79 5.9
 5 0 -7 111 7.77
 5 0 -7 110.64 11.87
 5 0 -7 106.66 8.2
 5 0 -7 116.7 8.3
 5 0 -7 109.6 8.18
 5 0 -6 3.06 3.21
 5 0 -6 -0.26 2.38
 5 0 -6 -0.3 3.02
 5 0 -6 1.6 4.59
 5 0 -6 9.66 5.71
 5 0 -6 3.2 2.44
 5 0 -5 38.91 4.29
 5 0 -5 38.43 3.88
 5 0 -5 29.04 4.47
 5 0 -5 35.1 6.75
 5 0 -5 34.59 8.04
 5 0 -5 33.52 3.96
 5 0 -4 93.33 7.28
 5 0 -4 84.83 12.07
 5 0 -4 96.68 7.17
 5 0 -4 91.84 6.28
 5 0 -4 87.77 7.14
 5 0 -3 14.52 3.54
 5 0 -3 14.14 7.21
 5 0 -3 17.4 3.7
 5 0 -3 17.64 3.32
 5 0 -2 103.29 8.32
 5 0 -2 116.89 14.48
 5 0 -2 108.19 8.07
 5 0 -2 107.38 7.58
 5 0 -1 6.41 3.46
 5 0 -1 8.1 7.28
 5 0 -1 3.8 2.37
 5 0 -1 3.91 1.89
 5 0 -1 4.3 3.03
 5 0 0 24.83 4.25
 5 0 0 23.85 3.56
 5 0 0 15.02 3.27
 5 0 0 17.14 7.64
 5 0 1 155.05 13.11
 5 0 1 140.24 15.97
 5 0 1 128.47 10.44
 5 0 1 163.98 10.47
 5 0 1 162.04 10
 5 0 2 54.59 5.01
 5 0 2 42 5.33
 5 0 2 53.75 8.44
 5 0 2 57.02 5.36
 -5 0 -2 67.87 8.17
 5 0 2 48.21 9.45
 -5 0 -2 58.05 5.22
 5 0 3 60.33 9.83
 5 0 3 61.34 5.61
 -5 0 -3 68.14 8.55
 -5 0 -3 66.41 5.65
 5 0 3 52.36 9.69
 5 0 3 49.23 5.51
 5 0 4 53.5 10.4
 -5 0 -4 66.57 6.13
 5 0 4 56.57 5.6
 -5 0 -4 67.26 9.02
 5 0 4 60.58 10.29
 -5 0 -5 107.72 8.76
 5 0 5 99.63 8.09
 -5 0 -5 113.29 12.14
 5 0 5 125.59 14.22
 -5 0 -6 97.62 9.04
 5 0 6 123.36 8.7
 -5 0 -6 114.09 12.99
 5 0 6 108.79 11.88
 5 0 6 117.27 13.55
 5 0 7 61 9.1
 5 0 7 55 9.89
 -5 0 -7 66.74 10.03
 5 0 8 57.67 5.66
 5 0 9 37.1 4.15
 -5 0 -10 34.23 2.89
 5 0 10 16.44 2.96
 -5 0 -11 14.72 1.85
 -5 0 -11 21.78 1.98
 5 1 -14 4.22 1.74
 5 1 -14 7.67 2.03
 5 1 -13 29.65 3.21
 5 1 -13 25.97 2.92
 5 1 -13 28.19 3.4
 5 1 -12 124.67 8.06
 5 1 -12 112.83 7.82
 5 1 -12 115.91 8.02
 5 1 -12 126.76 8.18
 5 1 -11 10.23 2.97
 5 1 -11 7.68 2.65
 5 1 -11 7.06 2.82
 5 1 -10 6.45 3.98
 5 1 -10 5.93 3.09
 5 1 -10 6.06 2.97
 5 1 -10 2.2 2.87
 5 1 -9 92.75 7.06
 5 1 -9 76.01 6.88
 5 1 -9 94.84 7.15
 5 1 -9 89.59 10.36
 5 1 -9 84.9 6.73
 5 1 -8 40.94 4.71
 5 1 -8 38.9 4.65
 5 1 -8 31.7 4.6
 5 1 -8 44.92 4.31
 5 1 -8 35.16 7.33
 5 1 -7 0.61 2.74
 5 1 -7 7.76 5.68
 5 1 -7 -0.73 5.82
 5 1 -7 2.77 3.2
 5 1 -7 4.05 3.13
 5 1 -6 243.35 18.69
 5 1 -6 241.09 14.12
 5 1 -6 237.49 14.67
 5 1 -6 209.29 19.82
 5 1 -6 217.14 14.13
 5 1 -6 226.28 13.89
 5 1 -5 3.75 5.71
 5 1 -5 6.12 4.75
 5 1 -5 2.78 3.25
 5 1 -5 3.88 2.49
 5 1 -5 3.4 2.89
 5 1 -5 1.51 2.6
 5 1 -4 0.86 3.84
 5 1 -4 5.77 2.88
 5 1 -4 4.63 2.88
 5 1 -4 4.92 3.09
 5 1 -4 8.07 6.08
 5 1 -3 6.82 2.82
 5 1 -3 6.18 7.15
 5 1 -3 10.66 3.57
 5 1 -3 6.04 3.46
 5 1 -2 9.07 2.64
 5 1 -2 5.6 3.47
 5 1 -2 7.28 2.76
 5 1 -2 10.79 3.45
 5 1 -2 8.39 6.71
 5 1 -1 36.06 4.42
 5 1 -1 38.32 5.03
 5 1 -1 35.95 4.35
 5 1 -1 30.14 9.46
 5 1 0 14.75 3.76
 5 1 0 12.62 7.23
 5 1 0 15.22 4.99
 5 1 0 16.91 3.25
 5 1 0 14.43 3.32
 5 1 1 37.59 8.94
 5 1 1 47.79 5.03
 5 1 1 46.73 5.23
 5 1 1 46.61 4.63
 5 1 1 48.36 7.54
 5 1 2 2.3 5.7
 -5 -1 -2 4.02 4.71
 -5 -1 -2 0.71 2.93
 5 1 2 -0.18 2.54
 5 1 2 -0.52 2.88
 5 1 2 1.15 2.72
 5 1 2 -0.55 5.5
 5 1 3 -0.77 5.12
 5 1 3 1.93 6.36
 5 1 3 -0.35 2.72
 -5 -1 -3 1.08 3.3
 5 1 3 0.56 2.69
 5 1 3 0.58 2.72
 -5 -1 -3 -0.42 4.76
 5 1 4 5.77 2.97
 5 1 4 3.43 7.35
 -5 -1 -4 9.26 5.77
 -5 -1 -4 11.71 3.97
 5 1 5 18.38 3.61
 5 1 5 10 7.43
 -5 -1 -5 24.46 7.19
 -5 -1 -5 21.97 4.79
 -5 -1 -6 0.21 4.34
 5 1 6 4.37 6.14
 5 1 6 0.6 2.85
 5 1 7 8.07 6.04
 5 1 7 7.69 5.31
 5 1 8 5.05 2.7
 5 1 9 0.13 2.15
 -5 -1 -10 2.95 1.49
 -5 -1 -10 2.16 1.92
 5 1 10 0.49 1.48
 5 2 -15 2.85 1.11
 5 2 -15 6.55 1.36
 5 2 -14 16.81 2.28
 5 2 -14 17.26 2.46
 5 2 -14 11.55 1.77
 5 2 -13 3.37 2.15
 5 2 -13 6.19 2.46
 5 2 -13 2.68 2.11
 5 2 -12 50.44 4.81
 5 2 -12 57.07 4.92
 5 2 -12 48.62 4.58
 5 2 -11 5.64 2.52
 5 2 -10 10.3 3.07
 5 2 -10 14.37 3.17
 5 2 -10 16.88 3.5
 5 2 -10 20.49 5.55
 5 2 -10 17.13 3.43
 5 2 -9 19.13 3.26
 5 2 -9 22.76 3.76
 5 2 -9 18.05 3.76
 5 2 -9 22.33 4
 5 2 -9 32.58 7.02
 5 2 -8 0.74 2.99
 5 2 -8 -0.65 5.32
 5 2 -8 4.74 3.1
 5 2 -8 0.16 3.23
 5 2 -7 57.01 9.02
 5 2 -7 45.79 5.1
 5 2 -7 52.51 5.57
 5 2 -7 51.21 5.08
 5 2 -7 45.44 9.05
 5 2 -7 46.7 4.69
 5 2 -6 34.91 6.98
 5 2 -6 34.96 4.07
 5 2 -6 27.61 4.46
 5 2 -6 29.09 3.93
 5 2 -6 25.57 3.77
 5 2 -6 17.52 7.45
 5 2 -5 2.43 5.88
 5 2 -5 7.68 3.49
 5 2 -5 1.04 3.17
 5 2 -5 4.23 2.8
 5 2 -5 5.16 4.18
 5 2 -4 -7.98 7.44
 5 2 -4 3.28 2.99
 5 2 -4 0.37 3.3
 5 2 -4 3.04 3.08
 5 2 -4 0.44 3.72
 5 2 -3 -0.62 3.2
 5 2 -3 -1.46 2.53
 5 2 -3 3.22 3.37
 5 2 -3 1.93 6.94
 5 2 -2 39.8 10.26
 5 2 -2 43.82 5.39
 5 2 -2 30.19 4.73
 5 2 -2 60.47 5.45
 5 2 -2 52.22 4.57
 5 2 -1 31.87 3.67
 5 2 -1 22.45 4.27
 5 2 -1 37.42 4.91
 5 2 -1 37.19 4.24
 5 2 -1 29.08 8.83
 5 2 0 11.94 6.98
 5 2 0 11.99 3.26
 5 2 0 9.43 3.54
 5 2 0 12.55 3.16
 5 2 0 7.22 4.53
 5 2 1 15.37 6.18
 5 2 1 14.29 6.83
 -5 -2 -1 16.82 5.16
 5 2 1 19 3.62
 5 2 1 16.05 3.22
 5 2 1 17.13 3.32
 -5 -2 -2 18.67 3.48
 5 2 2 2.41 6.19
 5 2 2 -0.77 5.24
 5 2 2 11.69 3.21
 5 2 2 10.43 2.89
 -5 -2 -2 11.33 5.08
 5 2 2 12.89 3.27
 5 2 3 2.54 2.72
 5 2 3 4.64 5.81
 -5 -2 -3 1.71 3.21
 5 2 3 -1.05 2.73
 5 2 3 0.14 2.64
 -5 -2 -3 -4.39 5.02
 5 2 3 -2.03 6.66
 -5 -2 -4 18.03 4.13
 5 2 4 17.5 3.57
 5 2 4 19.56 7.73
 -5 -2 -5 6.04 4.2
 5 2 5 1.28 6.04
 5 2 5 2.63 2.77
 5 2 6 4.75 5.99
 5 2 7 8.96 2.88
 -5 -2 -7 6.18 2.22
 5 2 8 2.64 2.34
 -5 -2 -8 2.2 1.87
 5 2 9 2.2 1.77
 -5 -2 -9 0.67 1.61
 -5 -2 -10 15.52 1.76
 5 3 -15 61.78 3.59
 5 3 -15 38.67 3.17
 5 3 -14 36.78 3.38
 5 3 -14 42.94 3.59
 5 3 -13 67.25 5.04
 5 3 -13 54.95 4.82
 5 3 -13 56.52 4.66
 5 3 -12 53.95 4.84
 5 3 -12 47.6 4.52
 5 3 -11 93.71 7.04
 5 3 -11 95.1 10.43
 5 3 -10 99.98 7.79
 5 3 -10 125.05 12.27
 5 3 -10 106.8 7.9
 5 3 -10 107.47 7.81
 5 3 -9 200.86 13.93
 5 3 -9 251.8 14.5
 5 3 -9 236.12 14.1
 5 3 -9 222.6 19.04
 5 3 -8 186.49 11.91
 5 3 -8 210.79 17.78
 5 3 -8 196.82 12.48
 5 3 -8 166.36 11.47
 5 3 -7 13.03 4.07
 5 3 -7 9.86 3.15
 5 3 -7 8.39 3.29
 5 3 -7 8.28 3.21
 5 3 -7 19.83 7.19
 5 3 -7 11.42 5.74
 5 3 -6 268.74 19.4
 5 3 -6 251.39 15.92
 5 3 -6 250.9 15.42
 5 3 -6 240.51 21.78
 5 3 -6 243.99 14.87
 5 3 -5 421.07 23.52
 5 3 -5 359.64 30.54
 5 3 -5 402.05 26.47
 5 3 -5 388.76 23.28
 5 3 -4 100.52 10.18
 5 3 -4 104.95 8.25
 5 3 -4 101.7 7.65
 5 3 -3 185.38 13.02
 5 3 -3 198.19 12.11
 5 3 -2 282.94 17.8
 5 3 -2 279.94 16.55
 5 3 -1 200.29 12.33
 5 3 -1 183.43 11.82
 5 3 -1 196.74 13
 5 3 0 60.62 8.56
 5 3 0 69.28 5.67
 5 3 0 60.41 10.95
 5 3 0 49.87 5.85
 5 3 0 74.86 6.29
 5 3 1 282.32 22.18
 5 3 1 305.19 17.54
 5 3 1 282.4 24.2
 5 3 1 294.66 17.93
 5 3 1 292.23 17.83
 -5 -3 -2 271.15 15.7
 5 3 2 221.06 20.71
 5 3 2 270.76 15.69
 5 3 2 270.77 22.63
 5 3 2 250.31 16.02
 5 3 2 254.42 16.14
 5 3 3 32.56 4.55
 5 3 3 46.6 9.02
 5 3 3 28.63 8.55
 5 3 3 43.77 4.67
 -5 -3 -3 30.81 4.48
 -5 -3 -4 259.02 16.39
 5 3 4 275.86 21.84
 5 3 4 271.93 16.64
 5 3 5 257.64 21.1
 5 3 5 273.16 16.71
 5 3 6 69.42 6.04
 -5 -3 -7 64.94 5.36
 5 3 7 87.6 6.18
 -5 -3 -8 52.55 4.55
 5 3 8 68.98 5.2
 -5 -3 -9 55.53 3.89
 5 4 -15 127.8 6.19
 5 4 -15 80.47 5.64
 5 4 -14 74.65 5.59
 5 4 -14 76.04 5.49
 5 4 -13 116 7.67
 5 4 -13 122.81 7.97
 5 4 -12 401.33 24.01
 5 4 -12 457.72 24.26
 5 4 -12 432.58 24.29
 5 4 -11 338.74 24.05
 5 4 -10 220.71 15.08
 5 4 -10 263.81 15.5
 5 4 -10 266.94 20.57
 5 4 -10 266.63 15.27
 5 4 -9 505.16 26.99
 5 4 -9 453.64 26.29
 5 4 -8 280.02 24.17
 5 4 -8 299.76 18.07
 5 4 -8 317.82 23.44
 5 4 -8 277.38 17.24
 5 4 -7 562.91 32.94
 5 4 -7 451.97 27.84
 5 4 -7 491.6 27.44
 5 4 -7 450.61 34.6
 5 4 -7 471.54 27.07
 5 4 -6 931.67 56.08
 5 4 -6 980.35 52.45
 5 4 -6 939.26 52.81
 5 4 -5 425.28 28.67
 5 4 -5 424.31 26.12
 5 4 -5 462.56 25.92
 5 4 -5 452.56 25.72
 5 4 -4 369.1 24.1
 5 4 -4 345.02 20.57
 5 4 -4 392.5 21.68
 5 4 -4 322.64 21.29
 5 4 -3 373.85 21.37
 5 4 -3 329.4 28.69
 5 4 -3 350.54 22.42
 5 4 -3 400.19 22.48
 5 4 -2 390.76 22.59
 5 4 -2 357.72 21.09
 5 4 -1 694.54 36.7
 5 4 -1 619.14 35.33
 5 4 0 700.88 39.65
 5 4 0 751 44.44
 5 4 0 731.4 40.24
 5 4 1 612.78 42.52
 5 4 1 688.02 37.57
 5 4 1 614.55 44.88
 5 4 1 701.96 38.21
 5 4 1 685.97 37.93
 -5 -4 -2 309.09 18.25
 5 4 2 264.96 23.61
 5 4 2 314.12 18.28
 5 4 2 296.77 25.28
 5 4 2 317.99 18.85
 5 4 2 323.18 19.08
 5 4 3 241.07 14.89
 5 4 3 235.29 19.8
 -5 -4 -3 218.69 14.13
 5 4 4 674.77 43.08
 -5 -4 -4 616.68 37.58
 5 4 5 471.01 26.16
 5 4 5 403.55 30.37
 5 4 6 324.83 19.05
 -5 -4 -7 441.66 22.41
 5 4 7 423.64 22.75
 -5 -4 -8 39 3.51
 5 4 8 47.72 3.79
 -5 -4 -9 59.41 3.75
 5 5 -15 36.51 2.6
 5 5 -15 16.11 1.89
 5 5 -14 91.01 6.33
 5 5 -14 83.3 5.95
 5 5 -13 153.29 9.61
 5 5 -13 135.81 9.22
 5 5 -12 14.86 3.04
 5 5 -12 9.96 2.63
 5 5 -12 11.95 2.95
 5 5 -11 107.03 7.55
 5 5 -11 107.69 11.65
 5 5 -11 96.73 7.62
 5 5 -10 176.53 11.21
 5 5 -10 154.5 16.02
 5 5 -10 174.71 11.61
 5 5 -9 61.77 5.67
 5 5 -9 72.43 6.55
 5 5 -8 281.43 17.2
 5 5 -8 256.64 16.07
 5 5 -8 263.23 21.24
 5 5 -8 243.29 23.09
 5 5 -8 272.15 16.47
 5 5 -7 151.33 10.91
 5 5 -7 162.71 11.79
 5 5 -7 162.92 14.64
 5 5 -7 174.96 11.46
 5 5 -6 192.85 12.78
 5 5 -6 188.14 12.98
 5 5 -6 176.46 15.24
 5 5 -6 207 13.27
 5 5 -5 439.75 32.78
 5 5 -5 485.01 26.4
 5 5 -5 450.23 25.64
 5 5 -5 430.66 28.75
 5 5 -5 405.53 26.24
 5 5 -4 295.11 26.12
 5 5 -4 314.2 19.62
 5 5 -4 305.53 18.42
 5 5 -4 323.32 21.98
 5 5 -4 320.48 19.57
 5 5 -3 316.55 18.84
 5 5 -3 293.56 19.2
 5 5 -3 307.65 17.8
 5 5 -2 353.75 28.08
 5 5 -2 355.63 21.06
 5 5 -2 327.42 19.52
 5 5 -1 648.98 42.74
 5 5 -1 617.47 35.43
 5 5 0 281.49 16.82
 5 5 0 286.48 17.26
 5 5 0 248.92 21.4
 5 5 1 52.91 10.15
 5 5 1 41.52 5.01
 -5 -5 -1 41.57 4.49
 5 5 1 41.77 4.51
 5 5 1 37.88 4.82
 5 5 1 36.95 8.64
 -5 -5 -2 203.16 12.94
 5 5 2 221.17 13.86
 5 5 2 196.93 18.78
 5 5 2 218.47 13.55
 5 5 2 184.1 19.21
 5 5 3 211.87 19.44
 5 5 3 260.54 15.77
 5 5 4 195.99 18.14
 5 5 4 242.6 14.67
 5 5 5 180.84 11.6
 5 5 6 71.27 5.41
 -5 -5 -6 61.85 5.1
 -5 -5 -6 73.65 4.98
 5 5 7 135.09 8.23
 -5 -5 -7 152.49 8.1
 -5 -5 -8 85.73 5.15
 5 6 -15 2.01 1.55
 5 6 -15 0.8 1.19
 5 6 -14 4.65 1.68
 5 6 -14 2.03 1.5
 5 6 -14 3.36 2.09
 5 6 -13 1.14 2.1
 5 6 -13 2.11 1.83
 5 6 -13 0.11 2.27
 5 6 -12 12.26 2.98
 5 6 -12 14.08 2.54
 5 6 -12 10.95 2.89
 5 6 -11 2.19 2.69
 5 6 -11 2.66 2.83
 5 6 -11 3.6 5.17
 5 6 -10 3.52 5.59
 5 6 -9 16.67 4.24
 5 6 -9 11.14 6.39
 5 6 -8 10.25 5.43
 5 6 -8 8.48 3.15
 5 6 -8 11.22 3.4
 5 6 -8 7.06 4.19
 5 6 -7 35.95 8.2
 5 6 -7 52.3 6.15
 5 6 -7 43.39 5.42
 5 6 -7 39.13 4.98
 5 6 -7 46.63 7.55
 5 6 -6 7.66 3.62
 5 6 -6 1.97 4.21
 5 6 -6 6.25 3.56
 5 6 -6 2.46 5.97
 5 6 -6 3.35 3.8
 5 6 -5 0.88 2.94
 5 6 -5 6.27 4.46
 5 6 -5 0.92 6.55
 5 6 -5 4.78 4.18
 5 6 -5 0.55 3.87
 5 6 -4 47.22 11.36
 5 6 -4 58.63 5.38
 5 6 -4 56.82 6.87
 5 6 -4 69.44 6.68
 5 6 -3 42.71 6.16
 5 6 -3 41.73 5.15
 5 6 -3 43.24 4.4
 5 6 -2 -0.2 2.6
 5 6 -2 -1.25 3.64
 5 6 -2 0.92 6.28
 5 6 -1 28.19 4.61
 5 6 -1 33.21 8.51
 5 6 0 69.97 6.12
 5 6 0 74.36 6.45
 5 6 1 2.44 3.04
 5 6 1 6.8 5.87
 -5 -6 -1 2.63 2.69
 5 6 1 0.87 2.51
 5 6 1 4.74 5.93
 5 6 1 1.69 2.88
 5 6 2 4.99 6.02
 5 6 3 14.1 3.43
 5 6 4 5.66 2.67
 -5 -6 -4 3.76 1.75
 5 6 5 83.98 6.08
 -5 -6 -5 75.97 5.24
 5 6 6 12.41 2.31
 -5 -6 -6 14.95 1.86
 -5 -6 -6 14.69 2.18
 -5 -6 -7 6.07 1.14
 5 7 -15 0.2 1.34
 5 7 -15 0.66 1.14
 5 7 -14 -1.66 1.69
 5 7 -14 2.19 1.85
 5 7 -14 0.83 1.08
 5 7 -13 1.84 2.22
 5 7 -13 2.14 2.18
 5 7 -12 68.85 5.53
 5 7 -12 60.37 5.13
 5 7 -11 62.65 5.42
 5 7 -11 46.21 4.74
 5 7 -10 11.62 6.16
 5 7 -9 27.22 7.1
 5 7 -9 25.42 4.94
 5 7 -8 5.32 3.12
 5 7 -8 3.22 2.94
 5 7 -8 6.54 4.93
 5 7 -8 1.25 4.09
 5 7 -7 11.8 3.58
 5 7 -7 7.93 6.49
 5 7 -7 6.69 3.53
 5 7 -7 13.43 4.76
 5 7 -7 7.08 3.92
 5 7 -6 48.1 5.7
 5 7 -6 41 9.55
 5 7 -6 42.44 5.98
 5 7 -6 47.22 7.05
 5 7 -6 41.87 5.13
 5 7 -5 -0.56 3.81
 5 7 -5 -0.17 2.76
 5 7 -5 0.55 4.05
 5 7 -5 1.01 6.71
 5 7 -4 1.72 3.23
 5 7 -4 0.75 2.52
 5 7 -4 0.9 4.49
 5 7 -4 2.21 8.03
 5 7 -3 5.02 4.07
 5 7 -3 -2.13 2.9
 5 7 -3 -4.1 8.6
 5 7 -2 4.08 3.67
 5 7 -2 10.87 3.14
 5 7 -2 -0.89 6.53
 5 7 -1 4.66 6.34
 5 7 -1 2.1 3.08
 5 7 0 9.17 3.17
 5 7 1 28.36 7.4
 5 7 1 32.46 4.24
 5 7 2 16.33 3.52
 5 7 3 0.84 2.49
 5 7 4 53.45 4.48
 -5 -7 -4 41.08 3.66
 5 7 5 4.08 1.79
 -5 -7 -5 1.33 1.17
 -5 -7 -6 7.42 1.43
 5 8 -14 61.99 4.41
 5 8 -14 67.31 4.64
 5 8 -13 34.21 3.39
 5 8 -13 39.11 3.71
 5 8 -12 10.8 2.59
 5 8 -12 16.44 3.01
 5 8 -11 124.25 8.66
 5 8 -11 151.71 9.49
 5 8 -10 208.3 13.57
 5 8 -9 134.85 9.31
 5 8 -9 121.1 12.51
 5 8 -8 48.34 8.99
 5 8 -8 46.11 7.02
 5 8 -7 49.19 5.63
 5 8 -7 49.39 5.95
 5 8 -7 45.17 9.28
 5 8 -7 44.47 5.3
 5 8 -7 36.07 6.5
 5 8 -6 244.97 22.3
 5 8 -6 255.59 15.41
 5 8 -6 225.42 14.02
 5 8 -6 209.27 16.63
 5 8 -6 200.94 15.13
 5 8 -5 321.32 18.57
 5 8 -5 235.63 24.82
 5 8 -5 290.48 18.53
 5 8 -5 266.05 16.56
 5 8 -4 203.02 13.39
 5 8 -4 222.27 22.15
 5 8 -4 231.84 14.79
 5 8 -4 184.34 12.16
 5 8 -3 236.47 21.28
 5 8 -3 211.18 13.91
 5 8 -3 183.84 12.8
 5 8 -2 33.29 8.67
 5 8 -1 34.29 7.68
 5 8 0 121.95 8.75
 5 8 1 127.36 8.85
 5 8 1 134.68 9.39
 5 8 2 109.11 7.97
 5 8 3 27.04 3.38
 5 8 4 8.81 2.09
 -5 -8 -5 60.23 4.02
 5 9 -14 104.32 6.53
 5 9 -14 127.95 7.01
 5 9 -13 111.3 7.33
 5 9 -13 143.48 8.03
 5 9 -12 98.81 6.89
 5 9 -12 127.81 7.69
 5 9 -11 220.73 14.2
 5 9 -11 308.82 15.41
 5 9 -10 267.39 16.19
 5 9 -10 274.24 15.73
 5 9 -10 243.7 15.66
 5 9 -9 230.91 12.72
 5 9 -9 201.41 12.71
 5 9 -8 221.54 15.2
 5 9 -8 254.71 15.29
 5 9 -8 251.9 15.7
 5 9 -7 262.07 15.84
 5 9 -7 252.95 22.55
 5 9 -6 419.74 24.33
 5 9 -6 523.92 35.14
 5 9 -5 312.53 17.79
 5 9 -5 262.36 26.17
 5 9 -4 408.22 32.32
 5 9 -3 281.78 23.84
 5 9 -3 301.92 18.03
 5 9 -3 278.06 17.22
 5 9 -2 128.87 9.23
 5 9 -1 294.37 17.27
 5 9 -1 284.98 16.75
 5 9 0 284.02 16.17
 5 9 0 247.75 15.55
 5 9 1 250.71 15.18
 5 9 2 305.94 17.65
 5 9 3 147.7 7.35
 -5 -9 -3 95.69 6.6
 -5 -9 -4 90.7 5.52
 5 10 -14 46.06 3.28
 5 10 -13 75.76 5.15
 5 10 -12 55.54 3.86
 5 10 -12 63.12 4.44
 5 10 -11 108.2 7.6
 5 10 -10 154.98 9.65
 5 10 -10 153.6 9.49
 5 10 -10 127.43 9.62
 5 10 -9 144.32 9.48
 5 10 -9 151.9 9.32
 5 10 -8 183.11 11.31
 5 10 -8 168.01 10.77
 5 10 -7 77.46 7.75
 5 10 -7 90.04 6.71
 5 10 -6 53.6 5.63
 5 10 -6 53.65 5.99
 5 10 -6 42.01 4.05
 5 10 -5 123.97 9.96
 5 10 -5 127.98 9.11
 5 10 -4 199.43 12.01
 5 10 -4 151.35 10.79
 5 10 -3 168.36 11.17
 5 10 -2 114.86 7.8
 5 10 -2 104.39 7.25
 5 10 -1 114.21 8.2
 5 10 -1 120.04 7.96
 5 10 0 114.24 7.61
 5 10 0 106.7 7.1
 5 10 1 113.39 7.39
 5 10 2 148.02 7.17
 -5 -10 -2 95.37 6.6
 5 11 -13 1.47 1.22
 5 11 -12 3.58 1.78
 5 11 -12 3.9 1.46
 5 11 -11 7.62 2.31
 5 11 -10 1.4 2.39
 5 11 -10 1.94 1.94
 5 11 -9 2.34 2.35
 5 11 -9 2.4 2.25
 5 11 -9 -3.91 2.39
 5 11 -8 25.14 3.69
 5 11 -8 15.99 2.73
 5 11 -8 25.48 3.58
 5 11 -7 1.48 2.83
 5 11 -7 1.43 3.01
 5 11 -7 1.99 1.75
 5 11 -6 62.78 6.39
 5 11 -6 69.4 5.82
 5 11 -5 34.17 4.61
 5 11 -4 0.63 2.67
 5 11 -3 42.71 4.05
 5 11 -3 36.15 3.47
 5 11 -2 3.2 2.15
 5 11 -2 4.4 2.16
 5 11 -1 13 2.05
 5 11 -1 9 2.17
 5 11 0 2.61 1.62
 5 12 -11 5.31 1.66
 5 12 -11 4.87 1.57
 5 12 -10 1.13 1.48
 5 12 -10 1.61 1.57
 5 12 -9 4.8 1.85
 5 12 -9 -0.48 1.43
 5 12 -8 2.37 2.22
 5 12 -7 7.31 2.71
 5 12 -6 48.49 4.75
 5 12 -5 3.57 2.42
 5 12 -4 5.15 1.64
 5 12 -4 3.78 2.05
 5 12 -3 17.61 2.22
 5 12 -3 9.44 2.1
 5 12 -2 16.08 2.09
 5 12 -1 30.17 2.39
 5 13 -9 4.45 1.66
 5 13 -8 11.05 2
 5 13 -7 4.29 1.83
 5 13 -7 5.15 1.75
 5 13 -6 1.48 1.47
 5 13 -6 4.05 1.38
 5 13 -5 0.14 1.23
 5 13 -5 1.8 1.37
 5 13 -4 -0.45 0.98
 6 -13 3 14.97 2.13
 6 -13 4 18.83 2.53
 6 -13 4 13.18 2.24
 6 -12 -1 18.68 2.28
 6 -12 0 9.39 2.09
 6 -12 0 10.1 2.23
 6 -12 1 19.04 2.73
 6 -12 1 19.89 3.05
 6 -12 1 18.82 2.83
 6 -12 2 30.86 3.8
 6 -12 2 31 3.9
 6 -12 3 16.29 2.06
 6 -12 3 23.49 3.26
 6 -12 4 11.64 2.25
 6 -12 4 6.25 1.77
 6 -12 4 11.41 2.51
 6 -12 4 6.18 3.24
 6 -12 5 6.31 1.94
 6 -12 5 11.68 2.42
 6 -12 5 15.86 3.25
 6 -12 6 16.62 2.38
 6 -12 6 17.02 2.52
 6 -12 6 17.71 2.92
 6 -12 7 15.5 2.23
 6 -12 7 15.05 2.11
 6 -11 -3 -0.15 1.45
 6 -11 -2 0.66 1.76
 6 -11 -2 1.99 1.98
 6 -11 -1 6.42 2.46
 6 -11 -1 4.5 2.38
 6 -11 -1 3.42 2.15
 6 -11 0 -2.2 2.92
 6 -11 1 14.13 3.63
 6 -11 1 13.67 2.77
 6 -11 2 48.57 5.61
 6 -11 2 54.62 4.4
 6 -11 3 1.56 1.98
 6 -11 3 -0.42 3.63
 6 -11 3 3.04 2.38
 6 -11 4 2.28 2.13
 6 -11 4 2.51 2.91
 6 -11 4 2.74 2.41
 6 -11 5 2.11 2.24
 6 -11 5 6.07 2.35
 6 -11 5 3.26 2.46
 6 -11 6 1.85 2.32
 6 -11 6 3.36 2.43
 6 -11 7 27.02 3.25
 6 -11 7 19.98 2.99
 6 -11 8 8.65 1.93
 6 -11 9 2.83 1.53
 6 -10 -4 15.28 2.43
 6 -10 -3 29.44 3.38
 6 -10 -3 26.98 3.43
 6 -10 -3 18.08 2.93
 6 -10 -2 21.72 3.54
 6 -10 -2 17.96 3.43
 6 -10 -2 21.63 3.41
 6 -10 -2 15.91 3.19
 6 -10 -1 36.25 4.88
 6 -10 -1 44.12 4.57
 6 -10 -1 31.68 4.5
 6 -10 0 70.04 5.5
 6 -10 0 66.39 6.6
 6 -10 0 58.19 6.07
 6 -10 1 9.59 2.89
 6 -10 1 8.66 3.31
 6 -10 1 9.98 4.16
 6 -10 2 119.08 9.46
 6 -10 2 117.21 7.6
 6 -10 2 109.15 7.79
 6 -10 2 126.89 7.81
 6 -10 3 85.96 6.54
 6 -10 3 98.73 6.84
 6 -10 3 91.13 8.37
 6 -10 3 83.36 6.33
 6 -10 4 13.2 3.25
 6 -10 4 12.18 3.36
 6 -10 4 9.05 3.89
 6 -10 5 127.32 8.91
 6 -10 5 137.48 8.87
 6 -10 5 115.86 9.28
 6 -10 6 49.12 4.95
 6 -10 6 44.28 4.59
 6 -10 7 33.68 4.12
 6 -10 7 38.61 3.6
 6 -10 8 99.26 6.38
 6 -10 8 77.75 5.84
 6 -10 9 33.57 2.9
 6 -10 9 29.91 2.92
 6 -9 -5 23.65 2.83
 6 -9 -5 20.71 2.77
 6 -9 -5 26.05 2.86
 6 -9 -4 -0.79 2.23
 6 -9 -4 -0.43 2.45
 6 -9 -4 2.37 2.52
 6 -9 -3 4.35 2.78
 6 -9 -3 4.99 2.72
 6 -9 -3 4.87 2.89
 6 -9 -3 3.98 2.92
 6 -9 -2 6.27 3.21
 6 -9 -2 10.13 3.34
 6 -9 -2 11.75 3.73
 6 -9 -1 16.58 3.28
 6 -9 -1 19.92 3.74
 6 -9 -1 19.32 4.1
 6 -9 0 26.59 5
 6 -9 0 22.72 3.65
 6 -9 0 20.32 3.9
 6 -9 0 20.57 3.74
 6 -9 0 23.48 4.5
 6 -9 1 62.79 8.1
 6 -9 1 82.35 6.34
 6 -9 1 66.01 5.84
 6 -9 1 68.05 5.81
 6 -9 1 63.72 6.47
 6 -9 2 7.19 2.86
 6 -9 2 11.63 3.22
 6 -9 2 9.56 3.23
 6 -9 2 18.71 5.44
 6 -9 2 12.98 3.35
 6 -9 3 3.2 2.9
 6 -9 3 8.4 5.02
 6 -9 3 2.03 2.53
 6 -9 3 3.36 3.12
 6 -9 4 28.98 4.29
 6 -9 4 37.04 6.38
 6 -9 5 9.63 3.41
 6 -9 5 7.09 3.95
 6 -9 6 17.26 3.71
 6 -9 7 56.02 5.12
 6 -9 8 38.24 3.73
 6 -9 9 12.36 2.44
 6 -9 10 4.32 1.67
 6 -8 -7 12.82 1.86
 6 -8 -6 11.37 2.36
 6 -8 -6 7.85 2.04
 6 -8 -6 12.68 2.35
 6 -8 -5 8.86 2.57
 6 -8 -5 7.39 2.54
 6 -8 -5 10.49 2.65
 6 -8 -4 5.26 2.83
 6 -8 -4 3.46 3.04
 6 -8 -4 8.13 2.99
 6 -8 -3 8.7 3.22
 6 -8 -3 10.33 3.34
 6 -8 -3 14.06 4.13
 6 -8 -2 6.76 3.58
 6 -8 -2 0.3 2.8
 6 -8 -2 7.1 3.56
 6 -8 -2 5.36 3.37
 6 -8 -1 0.71 3.19
 6 -8 -1 1.63 2.73
 6 -8 -1 2.47 3.74
 6 -8 -1 -0.68 3.6
 6 -8 -1 7.68 3.16
 6 -8 0 1.63 2.8
 6 -8 0 -0.25 3.62
 6 -8 0 2.42 2.82
 6 -8 0 -2.62 8.82
 6 -8 0 1.94 4.1
 6 -8 1 -1.52 2.66
 6 -8 1 8.68 9.6
 6 -8 1 0.93 3.22
 6 -8 2 9.03 3.09
 6 -8 2 11.5 3.42
 6 -8 3 24.34 11.24
 6 -8 3 7.47 2.86
 6 -8 4 -1.13 4.09
 6 -8 4 0.18 3.36
 6 -8 5 37.3 5.97
 6 -8 5 41.43 5.03
 6 -8 6 28.87 5.02
 6 -8 8 6.8 2.79
 -6 8 -8 3.44 2.27
 6 -8 9 1 1.82
 -6 8 -9 3.03 2.02
 6 -8 10 2.52 1.88
 6 -7 -8 1.43 1.41
 6 -7 -7 3.78 1.96
 6 -7 -7 1.45 1.91
 6 -7 -6 6.97 2.46
 6 -7 -6 3.48 2.51
 6 -7 -6 5.48 2.51
 6 -7 -5 16.42 3.28
 6 -7 -5 14.31 3.35
 6 -7 -5 16.83 3.81
 6 -7 -4 58.1 5.41
 6 -7 -4 46.31 5.4
 6 -7 -3 3.56 2.65
 6 -7 -3 0.9 3.3
 6 -7 -3 1.79 3.19
 6 -7 -2 -1.14 9.37
 -6 7 1 5.61 4.9
 6 -7 -1 8.97 9.32
 6 -7 0 1.43 10
 -6 7 0 5.2 5.28
 6 -7 0 5.07 4.7
 6 -7 0 6.44 3.64
 6 -7 0 3.55 3.45
 6 -7 0 7.03 3.3
 6 -7 1 1.53 2.77
 6 -7 1 3.19 4.95
 -6 7 -1 -0.44 4.85
 6 -7 1 1.12 3.26
 6 -7 1 6.13 11.13
 6 -7 2 15.08 5.78
 6 -7 2 10.76 10.65
 6 -7 2 13.12 3.75
 -6 7 -2 6.33 5.52
 -6 7 -3 2.37 5.51
 6 -7 3 1.43 9.99
 -6 7 -4 4.08 5.61
 6 -7 4 6.4 8.13
 6 -7 5 7.17 3.68
 6 -7 5 15.99 9.42
 -6 7 -5 16.51 6.8
 6 -7 5 6 4.14
 6 -7 6 3.18 3.5
 6 -7 6 3.53 3.57
 6 -7 7 2.15 3.46
 -6 7 -8 1.83 2.59
 6 -7 8 1.28 3.06
 -6 7 -9 5.12 2.4
 -6 7 -10 5.94 2.11
 6 -7 11 0.06 1.42
 6 -6 -9 30.23 2.58
 6 -6 -8 90.08 6.48
 6 -6 -8 97 6.46
 6 -6 -7 17.47 3.04
 6 -6 -7 22 3.27
 6 -6 -7 14.62 2.77
 6 -6 -6 23.06 3.76
 6 -6 -6 27.08 3.66
 6 -6 -6 22.01 3.85
 6 -6 -6 17.78 3.63
 6 -6 -5 68.52 6.12
 6 -6 -5 71.12 6.08
 6 -6 -4 28.44 4.89
 6 -6 -3 134.49 17.8
 6 -6 -2 60.61 13.17
 6 -6 -2 63.39 5.86
 6 -6 -2 53.97 5.5
 6 -6 -2 67.8 6.23
 6 -6 -2 72.61 7.8
 6 -6 -2 69.57 6.7
 6 -6 -1 12.44 4.06
 6 -6 -1 12.17 3.45
 6 -6 -1 17.79 3.31
 6 -6 -1 13.51 3.88
 6 -6 -1 6.68 9.14
 6 -6 -1 15.16 5.03
 6 -6 0 119.84 9.96
 6 -6 0 134.37 12.31
 -6 6 0 145.72 12.8
 6 -6 0 125.41 8.72
 6 -6 0 122.32 20.08
 6 -6 0 137.34 9.62
 6 -6 1 111.42 8.12
 6 -6 1 142.39 12.42
 -6 6 -1 135.83 12.52
 6 -6 1 113.91 20.03
 6 -6 1 117.71 9.11
 6 -6 2 115.35 10.79
 -6 6 -2 98.12 10.71
 6 -6 2 115.13 18.92
 6 -6 2 83.27 7.29
 -6 6 -3 171.02 13.82
 6 -6 3 145.17 12.06
 6 -6 3 137.86 20.26
 -6 6 -4 221.46 16.99
 6 -6 4 211.29 14.7
 6 -6 4 179.6 22.63
 -6 6 -5 38.72 8.23
 6 -6 5 36.38 10.77
 -6 6 -6 24.68 8.41
 6 -6 6 23 4.53
 6 -6 6 20.29 4.6
 6 -6 7 113.77 9.08
 6 -6 8 92.27 7.45
 -6 6 -9 130.07 8.44
 6 -6 9 133.21 9.11
 -6 6 -10 58.46 4.53
 -6 6 -11 3.07 1.75
 6 -6 11 1.39 1.46
 6 -5 -10 46.81 3.19
 6 -5 -10 38.48 3
 6 -5 -9 139.6 8.32
 6 -5 -9 131.04 8.24
 6 -5 -8 117.94 7.42
 6 -5 -8 103.24 7.44
 6 -5 -8 101.94 7.13
 6 -5 -7 194.1 11.85
 6 -5 -7 186.48 11.91
 6 -5 -6 275.74 17.23
 6 -5 -6 291.25 17.07
 6 -5 -5 110.62 7.95
 6 -5 -4 205.28 13.01
 6 -5 -4 197 14.35
 6 -5 -4 188.5 13.04
 6 -5 -4 197.2 12.7
 6 -5 -4 201.29 12.15
 6 -5 -3 485.69 26.11
 6 -5 -3 411.26 35.77
 6 -5 -3 462.64 27.89
 6 -5 -3 451.65 26.6
 6 -5 -3 421.78 25.72
 6 -5 -3 446.52 25.16
 6 -5 -2 463.16 26.49
 6 -5 -2 476.37 27.96
 6 -5 -2 448.6 36.79
 6 -5 -2 382.15 25.03
 6 -5 -2 462.16 25.66
 6 -5 -2 468.86 25.4
 6 -5 -1 505.55 30.38
 6 -5 -1 477.92 26.99
 6 -5 -1 495.12 27.68
 6 -5 -1 442.73 28.2
 6 -5 -1 506.17 40.41
 6 -5 0 313.28 18.39
 6 -5 0 324.02 19.77
 6 -5 0 305.58 31.26
 6 -5 0 319.32 21.98
 6 -5 1 393.21 34.21
 6 -5 1 324.19 19.03
 6 -5 1 326.92 20.13
 -6 5 -1 369.47 24.21
 6 -5 1 320.66 22.8
 -6 5 -2 387.61 24.49
 6 -5 2 361.79 22.9
 6 -5 2 348.99 32.3
 6 -5 2 303.75 19.61
 6 -5 3 165.79 13.35
 6 -5 3 152.42 11.32
 6 -5 3 143.35 20.24
 6 -5 4 214.8 15.13
 6 -5 4 164.64 13.27
 6 -5 4 198.69 22.65
 6 -5 5 222.03 25.4
 -6 5 -5 292.08 21.46
 -6 5 -6 406.33 26.13
 6 -5 6 310.14 21.03
 6 -5 7 390.53 23.14
 6 -5 8 134.87 9.61
 6 -5 9 106.4 7.88
 -6 5 -10 266.31 14.58
 6 -5 10 237.51 14.92
 -6 5 -11 109.68 6.76
 6 -4 -11 17.3 1.82
 6 -4 -10 94.84 5.95
 6 -4 -10 88.19 5.92
 6 -4 -9 79.04 5.49
 6 -4 -9 73.98 5.39
 6 -4 -9 64.87 5.27
 6 -4 -8 18.98 3.11
 6 -4 -8 23.45 3.42
 6 -4 -7 282.14 15.94
 6 -4 -7 256.68 15.86
 6 -4 -7 249.03 16.05
 6 -4 -6 217.21 13.19
 6 -4 -6 186.77 17.31
 6 -4 -5 36.84 4.02
 6 -4 -5 32.37 5.23
 6 -4 -5 25.6 4.29
 6 -4 -5 33.15 4.73
 6 -4 -4 130.26 9.4
 6 -4 -4 132.69 10.78
 6 -4 -4 112.88 9.42
 6 -4 -4 124.2 8.94
 6 -4 -4 97.37 15.46
 6 -4 -4 134.61 8.46
 6 -4 -3 108.4 7.97
 6 -4 -3 92.44 8.31
 6 -4 -3 106.12 7.84
 6 -4 -3 79.94 14.61
 6 -4 -2 146.35 9.93
 6 -4 -2 154.6 11.3
 6 -4 -2 149.34 10.38
 6 -4 -2 141.67 18.73
 6 -4 -1 339.39 19.18
 6 -4 -1 311.63 20.42
 6 -4 -1 340.3 31.51
 6 -4 0 242.35 14.57
 6 -4 0 253.22 16.08
 6 -4 0 222.03 25.75
 6 -4 1 170.43 21.57
 -6 4 -1 173.46 15.55
 -6 4 -1 169.77 11.14
 6 -4 1 165.58 11.54
 6 -4 2 97.71 16.06
 -6 4 -2 98.23 11.21
 6 -4 2 76 6.81
 -6 4 -2 95.38 7.13
 6 -4 2 67.94 6.51
 6 -4 3 171.63 12.53
 -6 4 -3 183.27 12.28
 6 -4 3 179.09 21.2
 6 -4 4 251.94 17.16
 6 -4 4 228.82 15.91
 -6 4 -4 240.37 15.61
 6 -4 4 250.46 24.67
 6 -4 5 56.83 6.56
 6 -4 5 79.22 13.87
 -6 4 -5 80.57 10.72
 -6 4 -6 286.02 22.54
 6 -4 7 196.35 12.88
 6 -4 8 18.24 3.72
 6 -4 9 127.68 8.94
 6 -4 10 61.93 5.44
 -6 4 -10 81.15 5.43
 -6 4 -11 4.46 1.7
 6 -3 -11 1.3 1.46
 6 -3 -11 -1.03 1.47
 6 -3 -10 2.19 2.04
 6 -3 -10 3.65 2.02
 6 -3 -9 74.27 5.81
 6 -3 -9 79.48 5.88
 6 -3 -9 70.46 5.65
 6 -3 -8 4.69 3.27
 6 -3 -8 11.69 3
 6 -3 -8 9.12 3.13
 6 -3 -8 8.52 3
 6 -3 -7 1.18 5.13
 6 -3 -6 1.9 3.23
 6 -3 -6 -0.21 2.67
 6 -3 -6 -0.48 3.32
 6 -3 -6 1.18 2.68
 6 -3 -6 -2.3 4.74
 6 -3 -5 6.49 4.76
 6 -3 -5 5.8 6.6
 6 -3 -5 10.4 3.62
 6 -3 -5 7.96 3.17
 6 -3 -5 4.51 2.89
 6 -3 -5 3.49 2.54
 6 -3 -5 6.62 3.07
 6 -3 -4 0.77 3.16
 6 -3 -4 -2.01 7.32
 6 -3 -4 3.25 3.16
 6 -3 -4 2.55 3.6
 6 -3 -4 2.28 2.9
 6 -3 -3 8.81 3.19
 6 -3 -3 12.93 8.73
 6 -3 -3 8.19 3.33
 6 -3 -2 8.23 9.71
 6 -3 -2 13.8 3
 6 -3 -1 23.48 3.2
 6 -3 -1 16.38 9.95
 -6 3 1 18.81 3.37
 6 -3 0 13.89 2.66
 -6 3 0 15 3.25
 6 -3 0 8.98 9.24
 6 -3 1 -2.44 8.11
 6 -3 1 -1.43 2.79
 -6 3 -1 -0.14 2.95
 6 -3 1 -0.89 2.57
 6 -3 2 -2.27 7.94
 -6 3 -2 4.42 3.54
 6 -3 2 1.94 2.36
 -6 3 -2 6.89 5.76
 6 -3 2 1.26 3.3
 6 -3 3 16.01 8.58
 -6 3 -3 35.81 7.53
 -6 3 -3 28.68 4.58
 6 -3 3 25.72 4.43
 6 -3 4 7.26 7.3
 -6 3 -4 16.66 6.5
 -6 3 -4 14.58 4.56
 6 -3 4 13.18 3.89
 6 -3 5 8.94 8.62
 -6 3 -5 26.69 7.72
 6 -3 5 22.8 4.28
 -6 3 -6 52.51 9.44
 6 -3 7 1.52 2.97
 6 -3 8 0.69 2.69
 6 -3 9 1.17 2.48
 -6 3 -10 2.5 2.13
 6 -3 10 -0.42 2.1
 -6 3 -11 7.82 1.64
 6 -2 -12 1.88 1.15
 6 -2 -12 2.36 1.25
 6 -2 -11 2.93 1.85
 6 -2 -11 1.3 1.82
 6 -2 -10 9.46 2.48
 6 -2 -10 9.87 2.63
 6 -2 -10 7.78 2.46
 6 -2 -9 0.75 2.18
 6 -2 -9 2.59 2.5
 6 -2 -9 -1.61 2.81
 6 -2 -9 -1.78 2.68
 6 -2 -8 2.44 2.72
 6 -2 -8 2.36 3.18
 6 -2 -8 3.31 2.71
 6 -2 -7 3.04 4.92
 6 -2 -7 -0.18 3.18
 6 -2 -7 0.16 2.69
 6 -2 -6 34.46 3.91
 6 -2 -6 33.4 4.36
 6 -2 -6 29.12 4.63
 6 -2 -6 37.93 6.98
 6 -2 -6 31.25 4.55
 6 -2 -5 1 3.34
 6 -2 -5 -4.59 2.91
 6 -2 -5 3.77 6.76
 6 -2 -5 2.34 4
 6 -2 -4 11.08 3.19
 6 -2 -4 10.91 7.72
 6 -2 -4 12 3.51
 6 -2 -3 28.27 4.09
 6 -2 -3 22.43 10.04
 6 -2 -3 25.43 3.81
 6 -2 -2 30.91 3.63
 6 -2 -2 5.86 8.83
 6 -2 -1 37.54 3.79
 6 -2 -1 35.6 11.43
 -6 2 1 35.62 4.16
 -6 2 0 1.74 2.82
 6 -2 0 2.43 9.14
 6 -2 1 28.16 4.38
 6 -2 1 32.63 10.16
 -6 2 -1 37.54 4.26
 6 -2 2 12.92 3.74
 6 -2 2 13.67 8.39
 -6 2 -2 19.8 4.07
 6 -2 3 -0.22 3.04
 -6 2 -3 -2.03 5.68
 6 -2 3 8.02 6.74
 -6 2 -3 2.32 3.7
 6 -2 4 4.55 3.19
 -6 2 -4 5.22 6.08
 6 -2 4 0.98 6.79
 -6 2 -4 4.2 4.2
 -6 2 -5 13.42 6.43
 -6 2 -5 5.91 4.38
 6 -2 5 1.24 3.02
 -6 2 -6 2.96 6.64
 6 -2 7 -0.92 2.72
 6 -2 8 0.49 2.61
 6 -2 9 9.17 2.78
 6 -2 10 0.35 1.73
 -6 2 -10 1.95 2
 6 -1 -12 81.48 5.3
 6 -1 -12 83.62 5.45
 6 -1 -12 87.67 5.56
 6 -1 -11 94.51 6.24
 6 -1 -11 90.15 6.41
 6 -1 -11 95.81 6.4
 6 -1 -10 73.35 5.79
 6 -1 -10 71.52 5.85
 6 -1 -10 87.31 6.07
 6 -1 -9 109.52 7.81
 6 -1 -9 114.01 7.93
 6 -1 -9 91.37 7.76
 6 -1 -9 121.52 7.89
 6 -1 -8 50.46 8.62
 6 -1 -7 165.91 16.03
 6 -1 -7 183.67 12.11
 6 -1 -7 184.3 11.91
 6 -1 -6 159.7 10.77
 6 -1 -6 160.54 14.02
 6 -1 -6 154.98 9.96
 6 -1 -5 16.76 7.35
 6 -1 -5 14.68 3.86
 6 -1 -4 175.82 20.48
 6 -1 -4 232.37 14.06
 6 -1 -3 266.89 27.28
 6 -1 -3 321.07 19.18
 6 -1 -3 315.34 18.37
 6 -1 -2 152.1 11.14
 6 -1 -2 166.26 10.11
 6 -1 -1 202.59 22.84
 -6 1 0 65.66 5.66
 6 -1 0 52.53 12.85
 6 -1 0 63.45 5.79
 -6 1 -1 106.07 11.07
 -6 1 -1 96.15 7.06
 6 -1 1 84.15 14.11
 6 -1 1 74.25 7.16
 -6 1 -2 159.75 13.8
 -6 1 -2 169.77 10.37
 6 -1 2 122.01 16.51
 6 -1 2 124.94 10.22
 -6 1 -3 157.92 14.22
 -6 1 -3 184.22 11.41
 6 -1 3 155.87 11.16
 -6 1 -4 267.04 19.46
 -6 1 -4 273.28 15.97
 6 -1 4 229.41 15.4
 -6 1 -5 110.91 12.23
 6 -1 6 46.87 5.04
 6 -1 7 73.07 6.4
 6 -1 8 42.59 4.6
 6 -1 9 29.64 3.54
 -6 1 -10 29.58 2.21
 -6 1 -10 20.85 2.51
 6 0 -13 127.17 7.22
 6 0 -12 246.71 13.7
 6 0 -12 230.45 13.46
 6 0 -12 246.02 13.83
 6 0 -11 240.86 13.98
 6 0 -11 228.74 13.81
 6 0 -11 252 14.19
 6 0 -10 359.34 18.71
 6 0 -10 331.07 18.56
 6 0 -10 326.12 18.7
 6 0 -9 230.72 15.52
 6 0 -9 259.48 15.43
 6 0 -9 268.52 15.44
 6 0 -8 154.97 14.68
 6 0 -7 463.8 31.36
 6 0 -7 463.71 26.9
 6 0 -7 466.92 26.5
 6 0 -6 490.16 26.99
 6 0 -6 476.91 26.3
 6 0 -5 217.25 13.52
 6 0 -5 207.99 13.11
 6 0 -4 516.77 28.17
 6 0 -4 502.7 28.49
 6 0 -3 428.44 23.48
 6 0 -3 383.3 33.25
 6 0 -3 410.56 24.79
 6 0 -3 395.43 24.28
 6 0 -2 90.44 6.7
 6 0 -2 90.82 15.56
 6 0 -2 110.24 8.4
 6 0 -2 98.51 8.73
 6 0 -1 1017.57 57.94
 6 0 -1 1011.39 68.08
 6 0 -1 1073.29 57.23
 6 0 0 1268.94 64.81
 6 0 0 1216.22 63.74
 6 0 0 1065.73 63.7
 6 0 0 1227.96 74.99
 -6 0 -1 162.65 10.77
 -6 0 -1 173.61 14.41
 6 0 1 154.49 11.19
 6 0 1 165.5 18.5
 -6 0 -2 286.18 16.45
 -6 0 -2 261.02 19.48
 6 0 2 262.97 16.69
 -6 0 -3 486.87 25.81
 -6 0 -3 448.03 29.09
 6 0 3 427.3 25.71
 -6 0 -4 349.9 20.68
 6 0 4 340.35 20.42
 -6 0 -4 324.15 23.76
 -6 0 -5 375.47 26.36
 6 0 6 347.71 20.59
 6 0 7 147.84 9.96
 6 0 8 70.58 5.82
 6 0 9 91.01 6.3
 6 1 -13 63.53 4
 6 1 -13 62.7 3.99
 6 1 -12 90.14 6.19
 6 1 -12 101.67 6.52
 6 1 -12 106.29 6.72
 6 1 -11 85.86 6.32
 6 1 -11 95.65 6.59
 6 1 -11 97.57 6.78
 6 1 -10 131.76 8.85
 6 1 -10 120.28 9.02
 6 1 -10 136.55 9.15
 6 1 -10 146.16 9.02
 6 1 -9 114.69 12.18
 6 1 -9 122.66 8.58
 6 1 -8 236.59 18.96
 6 1 -7 272.86 16.33
 6 1 -7 288.91 17.2
 6 1 -7 286.45 16.49
 6 1 -6 38.58 4.42
 6 1 -6 29.99 4.86
 6 1 -5 332.76 19.87
 6 1 -5 334.79 19.53
 6 1 -5 280.39 26.66
 6 1 -5 314.92 19.73
 6 1 -4 418.99 24.96
 6 1 -4 446.12 25.3
 6 1 -4 422.96 24.35
 6 1 -4 385.02 33.11
 6 1 -3 369.5 22.3
 6 1 -3 395.34 22.9
 6 1 -3 365.22 21.14
 6 1 -3 328.28 31
 6 1 -2 515.21 42.82
 6 1 -2 619.88 33.31
 6 1 -2 553.03 33.72
 6 1 -1 5.32 3.06
 6 1 -1 10.24 9.29
 6 1 -1 8.59 3.67
 6 1 -1 2.1 4.18
 6 1 0 36.18 4.75
 6 1 0 31.33 5.1
 6 1 0 44.58 11.04
 6 1 0 29.19 4.6
 6 1 1 288.62 18.02
 -6 -1 -1 318.15 17.68
 -6 -1 -1 319.91 21.12
 6 1 1 290.53 18.23
 6 1 1 245.54 24.7
 6 1 1 273.94 17.5
 -6 -1 -2 217.92 12.7
 -6 -1 -2 189.18 15.46
 6 1 2 177.66 12.56
 6 1 2 154.16 18.97
 -6 -1 -3 342.01 18.75
 -6 -1 -3 305.51 21.73
 6 1 3 299.02 18.54
 -6 -1 -4 48.69 8.38
 -6 -1 -5 52.52 6.09
 6 1 5 58.59 5.54
 6 1 6 235.1 14.59
 6 1 7 79.19 6.38
 6 1 8 62.29 5.1
 -6 -1 -9 97.64 5.86
 6 2 -13 0.35 1.2
 6 2 -13 1.71 1.65
 6 2 -13 2.35 1.7
 6 2 -12 -0.52 1.68
 6 2 -12 1.77 2.14
 6 2 -12 2.51 2.09
 6 2 -11 3.46 2.16
 6 2 -11 6.29 2.67
 6 2 -11 6.77 2.6
 6 2 -10 6.37 2.8
 6 2 -10 6.96 2.82
 6 2 -9 2.98 3
 6 2 -8 1.52 3.3
 6 2 -7 3.65 3.7
 6 2 -7 0.38 2.87
 6 2 -7 7.02 6.45
 6 2 -7 0.96 2.85
 6 2 -6 1.35 3.74
 6 2 -6 0.2 3.04
 6 2 -6 7.34 7.2
 6 2 -6 -1.8 3.03
 6 2 -5 5.81 3.56
 6 2 -5 4.79 3.4
 6 2 -5 3.99 6.89
 6 2 -5 2.45 3.48
 6 2 -4 10.33 3.48
 6 2 -4 12.78 4.2
 6 2 -4 3.31 8.41
 6 2 -4 15.85 4.43
 6 2 -3 2.39 4.07
 6 2 -3 2.39 7.83
 6 2 -3 3.82 4.15
 6 2 -3 -2.03 2.37
 6 2 -2 19.64 4.39
 6 2 -2 19.88 5.03
 6 2 -2 13.3 8.92
 6 2 -2 12.72 3.24
 6 2 -1 9.37 3.45
 6 2 -1 8.8 4.33
 6 2 -1 6.64 7.55
 6 2 -1 4.62 3.3
 6 2 0 63.38 6.06
 6 2 0 73.12 6.9
 6 2 0 66.94 6.53
 -6 -2 0 72.68 8.8
 6 2 0 56.91 11.73
 6 2 1 -0.93 5.99
 6 2 1 2.53 3.01
 -6 -2 -1 -0.48 3.23
 6 2 1 -1.71 3.01
 6 2 1 2.53 3.31
 -6 -2 -1 -1.25 5.01
 6 2 2 9.53 6.45
 -6 -2 -2 0.98 3.26
 6 2 2 2.68 6.41
 6 2 2 1.63 2.73
 6 2 2 -0.2 3.04
 6 2 3 -2.81 6.91
 -6 -2 -3 0.17 3.44
 6 2 3 -1.77 2.82
 6 2 4 17.4 7.22
 -6 -2 -5 -1.18 3.66
 6 2 5 -0.89 2.46
 6 2 6 7.7 2.8
 6 2 7 3.64 2.3
 -6 -2 -8 0.57 1.32
 6 2 8 -0.84 1.74
 6 3 -13 1.64 1.71
 6 3 -13 1.46 1.83
 6 3 -13 -1.37 1.11
 6 3 -12 13.51 2.54
 6 3 -12 14.72 2.79
 6 3 -12 11.41 2.02
 6 3 -11 1.98 2.36
 6 3 -11 1.23 2.53
 6 3 -10 1.61 2.53
 6 3 -10 2.21 2.6
 6 3 -9 7.01 6.02
 6 3 -9 1.74 2.95
 6 3 -8 138.35 9.97
 6 3 -8 123.56 13.8
 6 3 -7 32.82 4.28
 6 3 -7 20.01 4.7
 6 3 -7 37.15 4.48
 6 3 -7 21.35 8.31
 6 3 -6 11.74 3.78
 6 3 -6 8.13 3.99
 6 3 -6 11.33 3.62
 6 3 -6 20.02 7.51
 6 3 -5 18.08 4.38
 6 3 -5 19.18 4.23
 6 3 -5 23.19 4.4
 6 3 -5 29.6 9.62
 6 3 -4 0.24 4.18
 6 3 -4 4.29 3.04
 6 3 -4 1.28 3.85
 6 3 -4 -9.42 9.52
 6 3 -3 16.85 4.52
 6 3 -3 13.88 4.69
 6 3 -3 11.78 3.26
 6 3 -3 7.53 8.58
 6 3 -2 18.8 4.07
 6 3 -2 29.19 5.5
 6 3 -2 10.88 8.85
 6 3 -2 18.24 4.12
 6 3 -1 62.28 6.29
 6 3 -1 51.56 5.56
 6 3 -1 61.55 6.65
 6 3 -1 49.75 11.94
 6 3 0 15.04 3.55
 6 3 0 20.38 4.01
 6 3 0 23.25 4.37
 6 3 0 28.09 8.61
 6 3 1 2.15 2.97
 6 3 1 -2.47 3.36
 6 3 1 3.62 6.34
 -6 -3 -1 3.24 3.23
 6 3 1 1.05 2.83
 -6 -3 -2 14.36 3.6
 6 3 2 6.65 3.48
 6 3 2 11.24 3.36
 6 3 2 21.32 7.3
 6 3 2 9.19 6.57
 6 3 3 2.71 6.66
 6 3 4 22.43 3.6
 -6 -3 -4 11.53 3.91
 6 3 5 103.41 7.76
 6 3 6 22.2 3.27
 -6 -3 -7 36.21 2.9
 6 3 7 29.56 3.29
 -6 -3 -8 16.16 1.6
 6 4 -14 4.09 1.36
 6 4 -13 15.22 2.25
 6 4 -13 16.42 2.49
 6 4 -12 1.3 2.07
 6 4 -12 3.04 2.28
 6 4 -11 45.56 4.17
 6 4 -11 44.29 4.33
 6 4 -10 177.01 11.12
 6 4 -10 180.16 11.54
 6 4 -9 3.39 5.68
 6 4 -8 -1.52 3.79
 6 4 -8 0.68 5.82
 6 4 -8 -0.86 5.76
 6 4 -7 41.11 9.46
 6 4 -7 45.17 5.91
 6 4 -7 41.01 5.09
 6 4 -7 49.81 5.23
 6 4 -6 16.08 7.72
 6 4 -6 23.01 4.63
 6 4 -6 20.18 4.18
 6 4 -6 24.06 4.58
 6 4 -5 49.81 11.98
 6 4 -5 60.82 5.96
 6 4 -5 54.81 6.4
 6 4 -5 66.77 6.77
 6 4 -4 142.98 18.94
 6 4 -4 148.34 10.73
 6 4 -4 125.75 9.36
 6 4 -4 138.96 10.72
 6 4 -3 20.87 10.69
 6 4 -3 22.31 5.32
 6 4 -3 27.55 4.82
 6 4 -3 19.41 3.51
 6 4 -3 9.86 3.7
 6 4 -2 7.14 9.05
 6 4 -2 1.1 4.27
 6 4 -2 -0.96 3.25
 6 4 -2 7.66 3.63
 6 4 -1 -3.13 7.76
 6 4 -1 1.44 3.14
 6 4 -1 -1.69 3.52
 6 4 -1 5.76 3.29
 6 4 0 17.74 7.8
 6 4 0 11.22 3.72
 6 4 0 11.63 3.32
 -6 -4 0 22.07 3.68
 6 4 0 14.27 3.6
 6 4 1 17.27 6.44
 -6 -4 -1 7.47 3.21
 6 4 1 6.95 3.15
 6 4 2 1.24 2.93
 6 4 2 5.89 6.48
 -6 -4 -3 53.35 5.5
 6 4 3 65.03 5.75
 -6 -4 -4 0.84 3.26
 6 4 4 2.97 2.47
 6 4 5 8.61 2.61
 -6 -4 -6 72.65 4.77
 6 4 6 71.73 5.46
 -6 -4 -7 2.65 1.04
 6 5 -14 26.58 2.45
 6 5 -13 120.28 7.4
 6 5 -13 132.09 7.94
 6 5 -12 198.25 11.47
 6 5 -12 194.77 11.77
 6 5 -11 75.34 5.6
 6 5 -11 76.29 5.95
 6 5 -10 86.6 6.34
 6 5 -10 84.24 6.81
 6 5 -9 64.36 9.68
 6 5 -9 62.22 5.92
 6 5 -9 49.32 4.98
 6 5 -8 166.96 17.71
 6 5 -8 176.31 16.44
 6 5 -7 365.71 21
 6 5 -7 343.71 21.31
 6 5 -7 353.21 20.98
 6 5 -6 132.11 10
 6 5 -6 122.81 9.42
 6 5 -6 116.65 16.41
 6 5 -6 132.09 9.71
 6 5 -5 155.23 12.04
 6 5 -5 165.54 11.21
 6 5 -5 179.44 20.98
 6 5 -5 186.66 12.52
 6 5 -4 214.37 13.52
 6 5 -4 192.88 13.71
 6 5 -4 178.26 12.03
 6 5 -4 171.57 21.7
 6 5 -3 120.24 9.34
 6 5 -3 90.45 16.34
 6 5 -3 101.1 8.01
 6 5 -2 89.33 8.35
 6 5 -2 87.21 14.64
 6 5 -2 89.68 7.39
 6 5 -2 94.39 8.11
 6 5 -1 136.41 10.44
 6 5 -1 118.37 16.28
 6 5 -1 153.59 10.52
 6 5 -1 145.37 9.88
 6 5 0 79.25 12.31
 -6 -5 -1 33.45 3.99
 6 5 1 32.44 3.83
 6 5 2 180.51 12.14
 -6 -5 -2 189.51 11.97
 6 5 2 211.6 12.6
 -6 -5 -3 101.51 8.03
 6 5 3 134.48 8.55
 6 5 4 17.65 3.1
 -6 -5 -4 14.15 2
 6 5 5 61.11 4.53
 -6 -5 -5 54.35 3.57
 6 5 6 10.42 1.91
 6 6 -14 27.45 2.53
 6 6 -13 63.8 4.35
 6 6 -13 48.73 3.61
 6 6 -12 44.18 3.94
 6 6 -12 40.18 3.46
 6 6 -11 15.21 2.59
 6 6 -11 13.78 3.06
 6 6 -10 23.94 3.36
 6 6 -10 24.83 3.91
 6 6 -9 44.59 4.63
 6 6 -9 44.52 4.81
 6 6 -9 47.42 5.44
 6 6 -8 41.71 4.7
 6 6 -8 37.38 5.41
 6 6 -8 43.65 4.78
 6 6 -7 29.05 8.34
 6 6 -6 13.32 7.9
 6 6 -5 36.58 11.03
 6 6 -5 36.67 5.86
 6 6 -4 73.36 8.22
 6 6 -4 100.91 8.06
 6 6 -4 75.6 15.94
 6 6 -3 46.22 11.9
 6 6 -2 94.58 14.92
 6 6 -1 102.02 7.63
 6 6 -1 90.83 13.14
 6 6 0 -0.72 2.75
 6 6 0 4.19 2.93
 6 6 0 3.36 2.64
 -6 -6 0 2.95 2.64
 -6 -6 -1 1.72 2.66
 6 6 1 0.63 2.55
 6 6 1 1.24 2.49
 6 6 2 56.26 5.05
 -6 -6 -2 45.98 4.7
 6 6 3 41.45 4.16
 6 6 4 14.66 2.59
 6 6 5 5.98 1.69
 6 7 -13 8.26 1.77
 6 7 -12 3.98 2.07
 6 7 -11 37.06 4
 6 7 -10 49.16 5.24
 6 7 -10 57.52 4.84
 6 7 -9 20.66 4.24
 6 7 -9 21.92 3.69
 6 7 -9 30.12 3.82
 6 7 -8 16.07 4.18
 6 7 -8 23.27 4.01
 6 7 -8 22.79 3.83
 6 7 -7 2.2 3.08
 6 7 -7 -0.18 3.18
 6 7 -6 27.33 10.07
 6 7 -6 33.47 4.26
 6 7 -6 45.37 5.44
 6 7 -5 90.93 6.14
 6 7 -5 80.71 14.87
 6 7 -4 20.83 4.35
 6 7 -4 31.64 11.23
 6 7 -3 38.98 10.92
 6 7 -3 53.3 5.42
 6 7 -3 52.97 5.97
 6 7 -2 71.16 6.55
 6 7 -2 69.38 6.41
 6 7 -2 71.41 5.96
 6 7 -1 45.54 4.97
 6 7 -1 44.86 4.84
 -6 -7 1 49.68 4.45
 6 7 -1 40.87 4.37
 6 7 0 66.5 5.61
 6 7 0 67.43 5.71
 -6 -7 0 59.76 5.06
 6 7 0 62.41 5.08
 6 7 1 28.78 3.37
 -6 -7 -1 23.7 3.36
 6 7 1 27.95 3.66
 6 7 2 10.91 2.66
 6 7 3 74.95 5.52
 6 7 4 25.51 2.67
 6 8 -13 23.19 2.31
 6 8 -12 72.17 5.2
 6 8 -11 30.46 3.01
 6 8 -11 24.18 3.36
 6 8 -10 48.62 4.35
 6 8 -10 46.49 4.92
 6 8 -9 175.54 10.34
 6 8 -9 169.74 10.34
 6 8 -8 62.76 5.58
 6 8 -8 66.05 5.91
 6 8 -8 51.26 5.64
 6 8 -7 43.13 4.69
 6 8 -7 56.46 5.37
 6 8 -6 153.02 10.38
 6 8 -6 197.9 12.08
 6 8 -5 63.68 4.88
 6 8 -5 38.93 5.56
 6 8 -4 110.04 8.55
 6 8 -4 94.94 7.26
 6 8 -3 218.62 13.42
 6 8 -3 198.76 13.02
 6 8 -3 189.54 12.41
 6 8 -2 109.6 7.69
 6 8 -2 92.84 7.5
 -6 -8 2 101.03 6.78
 6 8 -2 100.28 7.16
 6 8 -1 203.34 12.04
 6 8 -1 204.63 12.17
 -6 -8 1 184.47 11.25
 6 8 -1 182.55 11.43
 6 8 0 165.37 10.43
 6 8 0 173.86 10.72
 6 8 1 58.09 4.76
 6 8 2 85.76 5.92
 6 8 3 25.05 2.41
 6 9 -12 15.88 2.16
 6 9 -11 22.35 3.17
 6 9 -11 32.11 2.85
 6 9 -10 19.68 3.3
 6 9 -10 24.39 2.89
 6 9 -10 28.94 3.16
 6 9 -9 28.1 4.03
 6 9 -9 38.68 3.93
 6 9 -9 39.16 4.1
 6 9 -8 2.73 2.5
 6 9 -8 -0.15 2.57
 6 9 -8 1.25 2.96
 6 9 -7 14.1 2.76
 6 9 -7 25.2 3.85
 6 9 -6 22.92 2.77
 6 9 -6 27.99 4.42
 6 9 -6 29.18 4.47
 6 9 -5 4.64 3.05
 6 9 -5 3.52 2.94
 6 9 -5 5.06 3.78
 6 9 -4 42.9 5.02
 6 9 -4 52.01 4.7
 -6 -9 3 23.62 2.82
 6 9 -3 24.39 3.19
 6 9 -3 28.28 3.87
 6 9 -3 26.43 3.62
 6 9 -2 4.24 2.07
 6 9 -2 3.48 2.38
 6 9 -2 3.24 2.23
 6 9 -1 20.64 2.83
 6 9 -1 20.46 2.89
 6 9 0 15.99 2.45
 6 9 1 9.75 1.86
 6 10 -12 5.44 1.33
 6 10 -11 8.72 1.85
 6 10 -11 9.03 1.69
 6 10 -10 -0.61 1.93
 6 10 -10 0.97 1.48
 6 10 -10 0.64 1.83
 6 10 -9 3.02 1.93
 6 10 -9 4.39 2.05
 6 10 -9 2.11 2.26
 6 10 -8 8.02 1.99
 6 10 -8 12.81 2.72
 6 10 -8 8.1 2.91
 6 10 -7 13.57 3.15
 6 10 -7 6.87 3.19
 6 10 -6 44.17 4.69
 6 10 -6 54 4.37
 -6 -10 5 1.77 1.61
 6 10 -5 1.3 2.87
 6 10 -5 1.33 2.3
 6 10 -5 0.14 2.23
 6 10 -4 16.39 3.04
 6 10 -4 16.61 2.48
 6 10 -4 8.39 2.66
 6 10 -3 6.92 2.25
 6 10 -3 7.79 1.85
 6 10 -3 5.04 2.13
 6 10 -2 3.85 1.74
 6 10 -2 0.93 1.67
 6 10 -1 2.95 1.46
 6 10 0 6.42 1.33
 6 11 -10 0.56 1.28
 6 11 -9 0.55 1.41
 6 11 -9 1.08 1.77
 6 11 -8 31.06 3.01
 6 11 -8 25.91 3.06
 6 11 -7 0.34 2.19
 6 11 -7 2.02 2.19
 6 11 -6 9.1 2.57
 6 11 -6 9.17 2.11
 6 11 -5 5.08 2.18
 6 11 -5 4.91 1.7
 6 11 -5 0.98 1.78
 6 11 -4 31.59 2.84
 6 11 -4 16.77 2.5
 6 11 -3 2.05 1.43
 7 -11 1 4.01 1.74
 7 -11 4 2.31 1.91
 7 -11 4 2.38 1.45
 7 -10 -2 17.69 2.24
 7 -10 -1 12.02 2.35
 7 -10 0 19.73 3.12
 7 -10 1 21.13 3.67
 7 -10 1 19.39 2.45
 7 -10 2 58.2 5.57
 7 -10 2 57.91 4.43
 7 -10 3 65.25 5.64
 7 -10 3 63.58 4.85
 7 -10 4 5.62 2.04
 7 -10 4 6.36 2.25
 7 -10 5 4.41 1.95
 7 -10 6 15.19 2.27
 7 -9 -4 35.48 3.05
 7 -9 -3 41.54 4.04
 7 -9 -3 50.24 4.06
 7 -9 -2 76.19 5.98
 7 -9 -2 67.89 5.06
 7 -9 -2 85.88 5.96
 7 -9 -1 96.89 7.6
 7 -9 -1 101.84 7.31
 7 -9 0 107.56 7.32
 7 -9 0 124.97 8.84
 7 -9 0 110.34 7.96
 7 -9 1 70.49 5.92
 7 -9 1 74.1 5.63
 7 -9 2 40.68 3.99
 7 -9 2 36.39 3.66
 7 -9 3 36.3 3.95
 7 -9 3 32.34 3.69
 7 -9 4 113.48 6.34
 7 -9 4 95.72 6.12
 7 -9 5 126.95 7.47
 7 -9 5 109.64 7.41
 7 -9 6 63.11 4.65
 7 -9 6 53.46 4.8
 7 -9 7 63.02 4.68
 7 -8 -5 29.95 2.85
 7 -8 -5 28.49 2.8
 7 -8 -4 51.55 4.12
 7 -8 -4 40.51 4.17
 7 -8 -4 41.97 4.03
 7 -8 -3 18.59 3.18
 7 -8 -3 23.46 3.58
 7 -8 -3 21.07 3.35
 7 -8 -2 72.37 6.23
 7 -8 -2 73.81 5.81
 7 -8 -2 76.01 6.61
 7 -8 -1 83.05 7.27
 7 -8 -1 109.69 8.51
 7 -8 -1 109.72 6.82
 7 -8 -1 82.47 6.4
 7 -8 0 71.45 5.51
 7 -8 0 70.62 5.62
 7 -8 0 81.86 7.98
 7 -8 0 79.04 6.08
 7 -8 0 77.72 6.46
 7 -8 1 97.68 7.31
 7 -8 1 120.14 10.18
 7 -8 1 113.19 7.67
 7 -8 1 102.2 7.7
 7 -8 2 34.8 3.87
 7 -8 2 36.9 6.04
 7 -8 2 36.32 4.13
 7 -8 2 26.64 3.43
 7 -8 3 36.65 4.15
 7 -8 3 27.89 3.81
 7 -8 3 38.39 5.69
 7 -8 4 71.78 7.5
 7 -8 4 88.07 6.53
 7 -8 5 68.84 5.78
 7 -8 6 62.76 5.22
 7 -8 7 37.3 3.46
 7 -8 8 14.7 2.06
 7 -8 8 10.86 1.8
 7 -7 -7 0.62 1.15
 7 -7 -6 3.32 1.84
 7 -7 -6 6.07 1.75
 7 -7 -5 21.49 2.98
 7 -7 -5 19.87 3.03
 7 -7 -5 22.85 3.05
 7 -7 -4 0.72 2.41
 7 -7 -4 -1.43 2.98
 7 -7 -4 0.29 2.46
 7 -7 -3 4.3 2.82
 7 -7 -3 1.44 2.65
 7 -7 -3 0.21 2.65
 7 -7 -2 14.1 2.77
 7 -7 -2 14.57 3.66
 7 -7 -2 19.69 4.07
 7 -7 -2 17.16 3.09
 7 -7 -1 1.73 2.38
 7 -7 -1 3.1 2.34
 7 -7 -1 -0.21 3.13
 7 -7 -1 3.07 3.74
 7 -7 -1 2.41 2.92
 7 -7 0 10.72 2.7
 7 -7 0 13.48 3.06
 7 -7 0 15.76 3.71
 7 -7 0 13.02 4.72
 7 -7 0 14.51 3.45
 7 -7 1 23.97 3.65
 7 -7 1 29.2 5.98
 7 -7 1 33.34 4.11
 7 -7 1 29.37 4.08
 7 -7 2 -3.96 4.45
 7 -7 2 1.49 2.17
 7 -7 2 0.61 2.98
 7 -7 3 10.42 4.18
 7 -7 3 7.95 3.23
 7 -7 4 2.93 3.38
 7 -7 4 3.65 3.2
 7 -7 5 1.31 2.73
 7 -7 5 3.12 3.25
 7 -7 6 12.28 3.24
 7 -7 7 -0.53 2.3
 7 -7 8 1.43 1.52
 7 -6 -8 0.59 1.08
 7 -6 -7 2.86 1.67
 7 -6 -7 2.14 1.68
 7 -6 -6 2.65 2.09
 7 -6 -6 -0.36 1.96
 7 -6 -5 9.06 3.14
 7 -6 -5 11.56 2.93
 7 -6 -5 11.36 2.86
 7 -6 -4 3.91 2.97
 7 -6 -4 3.84 2.93
 7 -6 -3 1.33 2.76
 7 -6 -3 0.79 3.04
 7 -6 -3 1.72 2.76
 7 -6 -2 6.75 3.16
 7 -6 -2 -0.93 2.64
 7 -6 -2 0.8 2.87
 7 -6 -2 0.62 3.43
 7 -6 -1 12.8 3
 7 -6 -1 18 3.78
 7 -6 -1 10.69 2.81
 7 -6 -1 11.8 3.49
 7 -6 -1 17.08 4.9
 7 -6 0 4.96 2.97
 7 -6 0 5.39 3
 7 -6 0 5.62 2.37
 7 -6 0 9.28 3.38
 7 -6 0 2.76 4.71
 7 -6 1 11.03 3.41
 7 -6 1 6.45 4.75
 7 -6 2 12 3.48
 7 -6 2 6.85 2.68
 7 -6 3 5.84 4.13
 7 -6 4 1.66 3.41
 7 -6 4 1.38 2.73
 7 -6 5 8.03 3.31
 7 -6 5 9.66 3.42
 7 -6 6 -0.16 2.09
 7 -6 6 4.08 2.94
 7 -6 7 4.15 2.45
 -7 6 -7 3.56 1.97
 7 -5 -8 20.76 2.47
 7 -5 -8 24.99 2.51
 7 -5 -7 -0.12 2.03
 7 -5 -7 2.29 2.09
 7 -5 -6 1.23 2.45
 7 -5 -6 -0.79 2.5
 7 -5 -5 24.48 3.66
 7 -5 -5 22.74 3.91
 7 -5 -5 25.75 3.86
 7 -5 -4 10.12 3.14
 7 -5 -4 8.04 3.4
 7 -5 -4 8.82 3.15
 7 -5 -3 35.55 4.98
 7 -5 -3 43.74 5.87
 7 -5 -3 38.58 4.67
 7 -5 -3 43.91 4.58
 7 -5 -2 0.34 3.75
 7 -5 -2 0.23 3.15
 7 -5 -2 0.67 2.42
 7 -5 -2 0.17 3.05
 7 -5 -1 6.59 4.44
 7 -5 -1 4.42 3.45
 7 -5 -1 5.13 2.93
 7 -5 -1 4.03 3.21
 7 -5 -1 4.96 2.36
 7 -5 0 37.35 6.99
 7 -5 0 29.85 4.54
 7 -5 0 35.16 4.65
 7 -5 1 14.67 5.45
 7 -5 1 12.77 3.04
 7 -5 2 6.26 4.32
 7 -5 3 1.61 3.73
 7 -5 3 5.01 3.06
 7 -5 4 0.84 3.36
 7 -5 4 2.35 3.15
 7 -5 5 -0.47 2.89
 7 -5 5 5.55 3.31
 7 -5 6 0.17 2.82
 7 -5 7 7.11 2.67
 -7 5 -8 0.19 1.82
 7 -5 8 1.68 1.96
 7 -4 -9 20.96 2.27
 7 -4 -8 16.34 2.53
 7 -4 -8 18.18 2.66
 7 -4 -7 56.95 5.24
 7 -4 -7 69.76 5.25
 7 -4 -6 22.77 3.51
 7 -4 -6 27.04 3.88
 7 -4 -5 116.1 8.12
 7 -4 -5 101.74 8.19
 7 -4 -5 104.01 8.95
 7 -4 -4 78.54 6.66
 7 -4 -4 88.44 6.88
 7 -4 -4 79.51 7.95
 7 -4 -4 92.05 7.38
 7 -4 -3 9.97 3.26
 7 -4 -3 5.8 3.8
 7 -4 -3 7.79 2.92
 7 -4 -3 9.72 3.47
 7 -4 -2 90.03 6.85
 7 -4 -2 96.36 7.5
 7 -4 -2 97.06 9.72
 7 -4 -2 97.77 17.14
 7 -4 -2 90.92 8.32
 7 -4 -1 80.63 6.1
 7 -4 -1 99.39 17.37
 -7 4 0 79.32 9.78
 7 -4 0 67.09 6.47
 7 -4 0 56.76 14.84
 -7 4 -1 114.27 11.31
 7 -4 1 83.89 7.11
 7 -4 1 87.55 16.66
 -7 4 -2 123.02 12.1
 7 -4 2 95.78 9.71
 7 -4 3 12.16 4.29
 7 -4 3 10.4 3.58
 7 -4 4 0.28 3.2
 7 -4 4 4.34 3.48
 7 -4 5 59.6 6.19
 7 -4 5 52.53 5.83
 7 -4 6 44.79 4.87
 7 -4 7 10.09 2.84
 7 -4 8 18.42 2.77
 7 -3 -10 51.04 3.61
 7 -3 -9 72.24 5.42
 7 -3 -9 85.51 5.5
 7 -3 -8 19.04 2.93
 7 -3 -8 20.95 2.99
 7 -3 -7 7.14 2.84
 7 -3 -7 13.01 2.96
 7 -3 -6 31.47 4.21
 7 -3 -6 25.7 3.93
 7 -3 -5 77.72 6.49
 7 -3 -5 70.63 6.48
 7 -3 -5 67.83 7.12
 7 -3 -4 26.01 4.08
 7 -3 -4 34.75 4.77
 7 -3 -4 40.18 4.47
 7 -3 -3 19.92 3.36
 7 -3 -3 21.37 3.83
 7 -3 -2 26.57 11.78
 7 -3 -1 10.89 10.91
 7 -3 0 2.7 9.08
 -7 3 0 4.7 5.55
 7 -3 1 52.94 5.23
 -7 3 -1 69.16 9.33
 7 -3 2 28.88 4.5
 7 -3 2 48.35 11.43
 -7 3 -2 33.24 4.84
 -7 3 -2 46.65 7.97
 7 -3 3 6.87 3.68
 -7 3 -3 6.98 3.77
 7 -3 3 3.17 3.4
 7 -3 4 17.36 4.22
 7 -3 4 15.09 3.82
 7 -3 5 21.33 4.06
 7 -3 5 28.7 4.11
 7 -3 6 15.64 3.25
 7 -3 7 16.19 3.05
 7 -3 8 30.92 3.26
 7 -2 -10 7.25 1.85
 7 -2 -9 1.87 1.9
 7 -2 -9 2.39 2.04
 7 -2 -8 0.15 2.27
 7 -2 -8 3.77 2.48
 7 -2 -7 15.63 3.41
 7 -2 -7 24.15 3.68
 7 -2 -6 14.53 3.4
 7 -2 -6 8.42 3.45
 7 -2 -6 15 3.57
 7 -2 -5 7.49 3.27
 7 -2 -5 5.86 3.2
 7 -2 -4 11.44 7.58
 7 -2 -3 -5.85 8.51
 7 -2 -2 9.05 9.74
 7 -2 -1 36.36 12.13
 7 -2 0 7.67 9.74
 -7 2 0 10.47 6.42
 7 -2 1 10.38 3.02
 7 -2 1 14.95 9.84
 -7 2 -1 16.75 6.49
 7 -2 2 14.78 3.95
 7 -2 2 29.06 9.32
 -7 2 -2 27.48 4.56
 -7 2 -2 40.8 7.63
 7 -2 3 11.36 3.66
 -7 2 -3 12.18 4.2
 7 -2 4 1.51 2.89
 7 -2 4 2.13 3.06
 7 -2 5 12.79 3.26
 7 -2 6 35.43 4.17
 7 -2 7 2.43 2.19
 7 -2 8 6.12 2.12
 7 -1 -11 31.62 2.73
 7 -1 -10 28.36 3.03
 7 -1 -9 46.03 4.38
 7 -1 -9 47.64 4.29
 7 -1 -8 93.54 7.27
 7 -1 -8 99.38 7.16
 7 -1 -7 106.9 8.09
 7 -1 -7 104.33 7.93
 7 -1 -6 29.33 4.4
 7 -1 -6 32.34 4.47
 7 -1 -5 45.21 11.59
 7 -1 -5 80.03 6.58
 7 -1 -4 60.22 12.81
 7 -1 -3 50.74 12.55
 7 -1 -2 77.55 15.07
 7 -1 -1 29.07 11.58
 7 -1 0 74.73 15.03
 -7 1 0 123.51 12.04
 7 -1 1 78.25 7.12
 7 -1 1 92.44 15.54
 7 -1 2 96.87 8.81
 7 -1 2 99.59 15.49
 -7 1 -2 144.27 12.34
 -7 1 -2 133.37 8.99
 -7 1 -3 113.45 8.75
 7 -1 3 106.37 8.58
 -7 1 -4 40.25 5.3
 7 -1 4 30.32 4.59
 7 -1 4 33.89 4.38
 7 -1 5 149.96 10.09
 7 -1 6 126.25 8.62
 7 -1 7 23.69 3.14
 7 -1 8 47.73 3.95
 7 0 -11 2.77 1.64
 7 0 -10 16.87 2.64
 7 0 -10 13.79 2.37
 7 0 -9 14.87 2.98
 7 0 -9 14.1 2.93
 7 0 -8 0.89 2.68
 7 0 -8 1.42 2.62
 7 0 -7 34.02 4.51
 7 0 -6 57.75 5.71
 7 0 -5 2.96 7.09
 7 0 -4 53.35 12.4
 7 0 -3 24.93 10.54
 7 0 -2 43.22 12.91
 7 0 -1 119.13 18.21
 -7 0 0 16.63 5.86
 7 0 0 7.9 8.71
 7 0 1 13.13 8.56
 7 0 1 19.83 4.22
 7 0 2 51.87 6
 -7 0 -2 73.67 6.34
 7 0 3 31.85 4.42
 -7 0 -3 35.57 5.07
 7 0 4 60.04 5.32
 -7 0 -4 46.14 5.8
 7 0 5 13.45 3.03
 7 0 6 14.48 2.91
 7 0 7 37.37 3.59
 7 1 -12 12.12 1.65
 7 1 -11 4.82 1.85
 7 1 -10 1.59 2.08
 7 1 -10 2.08 1.95
 7 1 -9 23.62 3.24
 7 1 -9 18.85 3.28
 7 1 -8 46.62 4.89
 7 1 -7 8.87 3.24
 7 1 -6 1.78 3.06
 7 1 -5 12.22 7.94
 7 1 -5 13.24 3.23
 7 1 -4 5.75 8.26
 7 1 -3 17.65 9.53
 7 1 -2 5.17 9.17
 -7 -1 1 19.51 6.08
 7 1 -1 16.72 9.42
 7 1 0 3.17 7.1
 -7 -1 0 -2.64 5.23
 7 1 0 4.25 3.1
 7 1 1 2.89 3.06
 -7 -1 -1 -1.74 3.5
 7 1 2 5.32 2.96
 -7 -1 -2 9.52 3.76
 7 1 3 1.2 2.64
 -7 -1 -3 0.5 3.64
 7 1 4 -1.97 2.49
 -7 -1 -4 2.15 3.58
 7 1 5 3.71 2.33
 7 1 6 2.96 1.94
 7 1 7 3.29 1.49
 7 2 -12 0.76 1.35
 7 2 -11 1.76 1.8
 7 2 -10 1.64 2
 7 2 -10 2.2 2.12
 7 2 -9 3.34 2.57
 7 2 -8 1.89 2.84
 7 2 -7 0.52 3.07
 7 2 -6 13.93 3.55
 7 2 -6 14.29 3.27
 7 2 -5 3.86 2.56
 7 2 -5 3.14 7.52
 7 2 -4 15.32 9.09
 7 2 -3 61.19 14
 7 2 -2 4.99 9.06
 7 2 -1 8.9 3.06
 -7 -2 1 13.83 5.15
 -7 -2 0 4.36 3.3
 7 2 0 7.46 3.32
 -7 -2 -1 14.13 3.63
 7 2 1 12.03 3.41
 -7 -2 -2 13.79 3.86
 7 2 2 11.17 3.01
 -7 -2 -3 7.77 3.53
 7 2 3 0.78 2.47
 7 2 4 4.75 2.52
 7 2 5 -0.58 2.03
 7 2 6 0.71 1.66
 7 3 -12 68.33 4.6
 7 3 -11 18.43 2.47
 7 3 -11 29.17 2.88
 7 3 -10 14.65 2.85
 7 3 -10 20.53 2.89
 7 3 -9 25.75 3.54
 7 3 -8 137.76 9.61
 7 3 -8 145.48 9.31
 7 3 -7 98.01 7.82
 7 3 -7 112.18 7.79
 7 3 -6 25.23 4.19
 7 3 -6 20.45 3.5
 7 3 -5 123.62 17.94
 7 3 -5 144.97 10.26
 7 3 -5 126.87 9.94
 7 3 -4 55.84 13.11
 7 3 -3 51.29 12.12
 7 3 -2 167.59 21.07
 7 3 -2 167.45 12.67
 7 3 -2 170.12 11.56
 -7 -3 1 98.71 7.03
 7 3 -1 82.53 6.97
 7 3 -1 89.61 7.46
 7 3 -1 82.77 7.92
 -7 -3 0 34.45 4.35
 7 3 0 37.64 4.64
 -7 -3 -1 60.16 5.64
 7 3 1 60.67 5.67
 -7 -3 -2 98.41 7.44
 7 3 2 96.83 7.33
 -7 -3 -3 40.33 4.77
 7 3 3 45.89 4.4
 7 3 4 28.05 3.36
 7 3 5 47.17 3.74
 -7 -3 -5 36.49 2.83
 7 4 -12 53.18 3.79
 7 4 -11 161.44 8.52
 7 4 -11 115.5 8.26
 7 4 -10 84.91 6.08
 7 4 -9 164.73 10.47
 7 4 -8 239.86 13.7
 7 4 -8 210.27 13.77
 7 4 -7 139.01 9.98
 7 4 -7 147.53 9.84
 7 4 -7 148.91 9.85
 7 4 -6 230.24 13.84
 7 4 -6 199.97 12.83
 7 4 -6 215.76 13.79
 7 4 -5 202.63 14.28
 7 4 -5 240.43 14.76
 7 4 -4 219.35 14.16
 7 4 -4 201.24 14.43
 7 4 -3 367.81 21.88
 7 4 -3 366.34 22.74
 7 4 -2 266.99 16.26
 7 4 -2 307.42 17.56
 -7 -4 2 276.61 15.86
 7 4 -1 123.18 9.07
 7 4 -1 128.78 9.9
 7 4 -1 148.81 9.81
 -7 -4 1 138.82 9.07
 7 4 0 147.1 9.73
 7 4 0 127 9.56
 -7 -4 0 136.14 9.12
 7 4 1 191.34 11.66
 -7 -4 -1 172.57 11.29
 7 4 2 229.3 13.7
 -7 -4 -2 222.73 13.62
 7 4 3 171.33 10.6
 -7 -4 -4 63.66 4.34
 7 4 4 103.06 5.58
 7 4 5 84.25 5.53
 7 5 -12 83.71 5.33
 7 5 -11 23.34 2.57
 7 5 -11 17.03 2.39
 7 5 -10 85.56 6.06
 7 5 -9 99.67 7.21
 7 5 -9 104.86 6.95
 7 5 -8 91.53 7.48
 7 5 -8 126.62 7.74
 7 5 -7 167.83 11.4
 7 5 -7 178.68 11.88
 7 5 -6 29.27 4.43
 7 5 -6 24.18 4.36
 7 5 -5 33.18 5.18
 7 5 -5 37.01 5.2
 7 5 -4 126.38 11.04
 7 5 -4 173.62 10.96
 7 5 -3 110.05 8.16
 7 5 -3 119.28 9.45
 7 5 -3 109.83 8.37
 7 5 -2 127.52 9.06
 7 5 -2 127.63 9.49
 -7 -5 2 120.53 8.2
 7 5 -2 115.64 8.49
 7 5 -1 141.99 9.31
 7 5 -1 128.99 9.32
 -7 -5 1 136.14 8.68
 7 5 -1 120.66 8.67
 7 5 0 157.4 10.25
 -7 -5 0 155.71 9.9
 7 5 1 106.23 7.55
 -7 -5 -1 112.57 7.56
 7 5 2 86.19 5.94
 -7 -5 -2 73.18 5.87
 7 5 3 129.29 8.13
 7 5 4 69.97 4.77
 7 6 -12 3.76 1.27
 7 6 -11 9.74 1.97
 7 6 -10 -1.02 1.98
 7 6 -9 4.88 2.25
 7 6 -9 4.64 2.4
 7 6 -8 5.67 2.53
 7 6 -8 6.18 2.65
 7 6 -8 2.36 2.44
 7 6 -7 3.38 2.8
 7 6 -7 0.1 2.01
 7 6 -7 5.45 3.14
 7 6 -6 23.81 4.25
 7 6 -6 26.74 4.45
 7 6 -5 16.3 4.18
 7 6 -5 22.9 4.32
 7 6 -4 0.71 3.9
 7 6 -4 -1.01 3.1
 -7 -6 3 6.43 2.57
 7 6 -3 5.97 2.75
 7 6 -3 1.05 3.45
 7 6 -3 5.83 2.96
 7 6 -2 58.73 5.25
 7 6 -2 56.46 5.55
 -7 -6 2 52.52 4.55
 7 6 -2 53.87 4.78
 7 6 -1 -2.01 2.37
 7 6 -1 -0.14 2.37
 -7 -6 1 -0.91 2.39
 7 6 -1 2.98 2.19
 7 6 0 -0.98 2.17
 -7 -6 0 -0.1 2.42
 7 6 1 53.61 4.27
 -7 -6 -1 47.31 4.23
 7 6 2 13.58 2.09
 7 6 3 6.57 1.38
 7 7 -11 2.66 1.4
 7 7 -10 4 1.66
 7 7 -10 2.52 1.79
 7 7 -9 4.12 2.1
 7 7 -9 3.98 2.08
 7 7 -8 11.67 2.61
 7 7 -8 16.77 2.88
 7 7 -7 1.93 2.62
 7 7 -7 2.48 3.1
 7 7 -6 0.71 2.99
 7 7 -6 4.37 3.4
 7 7 -5 19.78 4.53
 7 7 -5 37.86 4.36
 7 7 -4 6.18 3.64
 7 7 -4 3.61 2.32
 7 7 -4 1.34 2.63
 -7 -7 3 3.73 2.15
 7 7 -3 2.88 2.44
 7 7 -3 2.31 2.88
 7 7 -3 2.45 2.33
 7 7 -2 1.43 2.25
 7 7 -2 1.32 2.45
 -7 -7 2 2.86 2.15
 7 7 -2 1.48 2.01
 7 7 -1 5.52 2.13
 -7 -7 1 6.25 2.2
 7 7 -1 1.54 2.03
 7 7 0 0.19 1.6
 -7 -7 0 -0.07 1.89
 7 7 1 -0.22 1.38
 7 8 -10 16.98 1.95
 7 8 -9 29.96 2.98
 7 8 -8 77.27 5.64
 7 8 -8 79.09 5.72
 7 8 -7 76.53 6.02
 7 8 -7 75.36 5.95
 7 8 -6 17.65 3.48
 7 8 -6 19.57 3.53
 -7 -8 5 18.62 2.49
 7 8 -5 16.79 3.86
 7 8 -5 18.06 3.11
 -7 -8 4 11.93 2.1
 7 8 -4 10.07 3.09
 7 8 -4 2.73 2.23
 7 8 -4 10.7 2.46
 -7 -8 3 25.84 2.65
 7 8 -3 27.1 3.35
 7 8 -3 26.9 2.77
 7 8 -3 27.15 3.24
 -7 -8 2 75.52 4.88
 7 8 -2 66.49 5.27
 7 8 -2 84.1 5.49
 7 8 -1 44.34 3.54
 7 8 0 37.76 2.87
 7 9 -9 63.77 4.32
 7 9 -8 126.62 7.97
 7 9 -8 135.72 8.07
 7 9 -7 110.83 7.79
 7 9 -7 142.06 8.14
 -7 -9 6 71.37 4.88
 7 9 -6 85.68 5.63
 7 9 -6 79.92 5.91
 -7 -9 5 92.12 5.87
 7 9 -5 107.67 6.43
 7 9 -5 103.76 7.04
 7 9 -4 58.77 4.21
 7 9 -4 70.95 4.9
 7 9 -3 71.72 4.84
 8 -8 -1 3.83 1.85
 8 -8 0 1.77 2.14
 8 -8 1 3.26 2.29
 8 -8 2 -1.74 2.06
 8 -8 3 5.77 1.94
 8 -7 -3 1.23 1.72
 8 -7 -3 1.53 1.72
 8 -7 -2 1.54 1.85
 8 -7 -2 4.19 2.25
 8 -7 -1 1.43 1.91
 8 -7 -1 1.07 2.4
 8 -7 0 -0.18 2.06
 8 -7 0 1.9 2.93
 8 -7 0 -0.89 1.61
 8 -7 1 -0.44 2.86
 8 -7 1 0.37 2.07
 8 -7 1 0.86 1.57
 8 -7 2 1.57 2.71
 8 -7 2 2.16 2.19
 8 -7 2 0.37 1.68
 8 -7 3 4.45 2.25
 8 -7 3 1.42 1.83
 8 -7 3 0.47 2.07
 8 -7 4 4.74 1.84
 8 -7 4 0.94 2.08
 8 -7 5 3.12 1.58
 8 -6 -5 17.81 2.19
 8 -6 -4 23.91 2.68
 8 -6 -4 28.38 3.14
 8 -6 -4 26.84 3.01
 8 -6 -3 16.96 2.83
 8 -6 -3 11.44 2.74
 8 -6 -3 14.9 2.36
 8 -6 -2 44.36 4.43
 8 -6 -2 37.4 3.31
 8 -6 -1 8.76 2.48
 8 -6 -1 6.93 2.6
 8 -6 0 14.53 2.71
 8 -6 0 19.22 4.38
 8 -6 0 9.81 2.44
 8 -6 1 57.77 6.37
 8 -6 1 56.2 4.32
 8 -6 2 27.19 4.37
 8 -6 2 26.36 3.25
 8 -6 3 15.05 3.09
 8 -6 3 10.65 2.81
 8 -6 3 6.04 2.27
 8 -6 4 16.33 2.69
 8 -6 4 13.18 2.66
 8 -6 5 25.66 3.17
 8 -6 5 42.83 3.37
 8 -5 -6 70.71 5.11
 8 -5 -6 77.35 4.87
 8 -5 -5 78.74 5.79
 8 -5 -5 82.57 5.49
 8 -5 -4 63.69 5.3
 8 -5 -4 59.18 4.64
 8 -5 -3 89.04 7.05
 8 -5 -3 71.08 5.24
 8 -5 -2 43.65 3.66
 8 -5 -2 52.36 4.41
 8 -5 -1 90.87 8.13
 8 -5 -1 67.23 5.45
 8 -5 0 152.12 9.96
 8 -5 0 154.21 10.15
 8 -5 1 129.69 9.2
 8 -5 1 97.46 6.25
 8 -5 2 83.15 6.32
 8 -5 2 90.73 7.84
 8 -5 3 200.6 12.43
 8 -5 3 208.5 13.23
 8 -5 4 78.44 5.67
 8 -5 4 60.88 5.43
 8 -5 5 36.49 3.7
 8 -4 -7 7.56 1.74
 8 -4 -7 10.13 1.7
 8 -4 -6 51.02 4.02
 8 -4 -5 53.02 4.37
 8 -4 -5 58.57 4.69
 8 -4 -5 48.29 4.72
 8 -4 -4 81.57 5.99
 8 -4 -4 89.85 6.7
 8 -4 -4 93.49 7.33
 8 -4 -3 120.01 8.08
 8 -4 -3 150.84 10.45
 8 -4 -3 150.89 9.48
 8 -4 -2 28.71 4.01
 8 -4 -2 20.88 3.27
 8 -4 -1 30.58 5.7
 8 -4 -1 23.72 3.72
 8 -4 -1 27.51 3.46
 8 -4 0 62.14 5.49
 8 -4 0 72.93 5.69
 8 -4 1 36.49 5.57
 8 -4 1 27.17 3.7
 8 -4 2 60.72 6.16
 8 -4 2 51.69 4.92
 8 -4 3 88.48 7.43
 8 -4 3 94.73 6.92
 8 -4 4 42.87 4.07
 8 -4 4 32.76 3.68
 8 -4 5 25.98 2.92
 8 -4 6 13.18 2.04
 8 -3 -8 20.1 1.98
 8 -3 -7 5.51 1.83
 8 -3 -6 -0.68 1.84
 8 -3 -6 0.36 2.03
 8 -3 -5 3.17 2.24
 8 -3 -5 4.29 2.42
 8 -3 -5 2.34 2.41
 8 -3 -4 15.18 2.47
 8 -3 -4 10.23 3.05
 8 -3 -4 13.37 3.54
 8 -3 -3 13.12 2.18
 8 -3 -3 16.99 4.08
 8 -3 -3 15.48 3.47
 8 -3 -2 3.68 3.96
 8 -3 -2 3.61 2.92
 8 -3 -2 -0.66 2.36
 8 -3 -1 1.97 3.92
 8 -3 -1 4.06 2.58
 8 -3 -1 3.87 2.49
 8 -3 0 0.32 3.84
 8 -3 0 2.68 2.07
 8 -3 0 -1.6 2.57
 8 -3 1 0.26 2.69
 8 -3 1 3.28 3.32
 8 -3 2 13.86 3.93
 8 -3 3 10.37 2.53
 8 -3 3 9.54 2.86
 8 -3 4 0.66 2.24
 8 -3 5 0.44 1.78
 8 -2 -8 1.7 1.49
 8 -2 -7 1.81 1.84
 8 -2 -7 -0.68 1.87
 8 -2 -6 2.12 2.17
 8 -2 -6 4.43 2.2
 8 -2 -6 2.89 2.35
 8 -2 -5 9.52 2.45
 8 -2 -5 8.96 2.74
 8 -2 -5 6.56 3.03
 8 -2 -4 1.29 1.95
 8 -2 -4 9.26 3
 8 -2 -4 5.63 3.12
 8 -2 -3 0.96 2.75
 8 -2 -2 2.62 2.84
 8 -2 -1 2.04 2.56
 8 -2 -1 2.89 2.49
 -8 2 1 6.6 3.37
 8 -2 0 1.08 1.95
 8 -2 0 3.19 2.65
 -8 2 0 7.12 3.26
 8 -2 1 13.93 4.12
 -8 2 -1 16.49 3.67
 8 -2 2 6.84 3.29
 8 -2 3 -1.89 2.38
 8 -2 3 0.17 2.19
 8 -2 4 -2.07 2.23
 8 -2 5 1.25 1.63
 8 -1 -9 16.22 1.86
 8 -1 -8 20.89 2.71
 8 -1 -8 24.3 2.62
 8 -1 -7 38.64 3.9
 8 -1 -7 39.84 3.75
 8 -1 -6 62.98 5.02
 8 -1 -6 62.57 5.41
 8 -1 -6 55.33 5.59
 8 -1 -5 37.66 3.64
 8 -1 -5 33.85 4.44
 8 -1 -4 11.76 3.39
 8 -1 -3 46.26 5.45
 -8 1 3 56.27 4.95
 8 -1 -2 36.65 4.71
 -8 1 2 40.36 4.46
 8 -1 -1 18.45 3.33
 8 -1 -1 14.98 2.92
 -8 1 1 23.81 3.85
 8 -1 0 46.86 4.65
 -8 1 0 79.53 5.72
 -8 1 -1 24.68 3.9
 8 -1 2 12.31 3.23
 8 -1 2 15.21 2.98
 8 -1 3 25.71 3.46
 8 -1 3 29.55 3.68
 8 -1 4 11 2.4
 8 -1 5 22.15 2.49
 8 0 -9 71.7 5.01
 8 0 -9 76.33 4.9
 8 0 -8 137.83 8.54
 8 0 -8 130.56 8.28
 8 0 -7 83.26 5.94
 8 0 -7 66.81 6.4
 8 0 -6 109.29 8.26
 8 0 -6 120.87 7.74
 8 0 -5 184.1 11.58
 -8 0 5 200.1 10.45
 -8 0 4 121.16 8.23
 8 0 -4 126.74 9.22
 -8 0 3 266.7 14.67
 8 0 -3 211.57 15.24
 -8 0 2 79.45 5.97
 8 0 -2 64.57 6.29
 -8 0 1 14.52 3.39
 8 0 -1 9.53 2.75
 -8 0 0 250.25 11.88
 8 0 0 148.8 10.86
 -8 0 -1 180.49 10.09
 8 0 1 130.01 9.58
 8 0 2 61.1 6.01
 -8 0 -2 77.2 5.9
 8 0 2 70.43 5.78
 8 0 3 85.2 6.19
 8 0 4 22.66 2.79
 8 1 -9 29.18 2.84
 8 1 -9 28.19 2.72
 8 1 -8 25.95 3.19
 8 1 -8 27.61 3.03
 8 1 -7 98.09 7.13
 8 1 -7 98.62 6.69
 8 1 -6 57.98 4.78
 -8 -1 6 69.7 4.92
 8 1 -6 67.4 5.76
 -8 -1 5 24.37 3.5
 -8 -1 4 87.17 6.55
 -8 -1 3 13.09 3.23
 -8 -1 2 144.07 9.31
 -8 -1 1 343.41 17.25
 8 1 -1 253.93 16.98
 -8 -1 0 18.26 3.43
 8 1 1 15.32 3.08
 -8 -1 -1 23.16 3.6
 8 1 2 52.61 4.55
 -8 -1 -2 58.11 4.84
 8 1 3 24.2 3.01
 8 1 4 36.49 3.22
 8 2 -9 -0.17 1.52
 8 2 -9 0.89 1.5
 8 2 -8 1.6 1.93
 8 2 -8 -0.16 1.85
 -8 -2 7 1.58 1.92
 8 2 -7 -1.18 2.04
 -8 -2 6 13.91 2.96
 -8 -2 5 5.21 2.9
 -8 -2 4 2.39 2.7
 -8 -2 3 1.89 2.7
 -8 -2 2 30.72 3.69
 8 2 -1 4.27 1.96
 -8 -2 1 2.62 2.69
 8 2 0 15.72 2.84
 -8 -2 0 24.01 3.37
 8 2 1 0.35 2.22
 -8 -2 -1 -0.11 2.63
 8 2 2 1.38 1.94
 8 2 3 8.02 1.88
 8 3 -9 2.66 1.6
 -8 -3 8 0.29 1.69
 8 3 -8 2.02 1.88
 8 3 -8 -0.34 1.63
 -8 -3 7 3.34 2.35
 -8 -3 6 0.43 2.61
 -8 -3 5 10.65 2.94
 -8 -3 4 24.17 3.27
 -8 -3 3 11.37 2.82
 -8 -3 2 34.91 3.68
 -8 -3 1 16.49 2.96
 8 3 0 -0.33 2.16
 -8 -3 0 0.77 2.4
 8 3 1 7.4 2.2
 -8 -3 -1 10.07 2.51
 8 3 2 16.9 2.26
 8 4 -9 5.89 1.58
 -8 -4 8 8.71 2.22
 -8 -4 7 5.84 2.57
 -8 -4 6 2.23 2.63
 -8 -4 5 0.1 2.38
 -8 -4 4 -1.77 2.3
 -8 -4 3 15.79 2.73
 -8 -4 2 4.77 2.28
 8 4 -1 3.91 1.96
 -8 -4 1 13.32 2.5
 8 4 0 7.48 2.05
 -8 -4 0 12.96 2.43
 8 4 1 0.7 1.43
 8 5 -9 29.65 2.77
 -8 -5 8 9.8 2.2
 -8 -5 7 23.56 3.15
 -8 -5 6 49.28 4.19
 -8 -5 5 23.94 2.95
 -8 -5 4 49.58 4.02
 -8 -5 3 44.22 3.65
 -8 -5 2 18.74 2.51
 -8 -5 1 27.82 2.86
 -8 -5 0 17 2.21
 -8 -6 8 9.33 1.97
 -8 -6 7 7.78 2.12
 -8 -6 6 8.7 2.04
 -8 -6 5 2.99 1.77
 -8 -6 4 12 2.01
 -8 -6 3 5.36 1.73
 -8 -6 2 1.08 1.53
 -8 -7 6 4.96 1.42
 -8 -7 5 4.54 1.41
 9 -3 -2 6.08 2.27
 9 -3 -1 8.38 2.56
 9 -2 -3 1.56 1.85
 9 -2 -2 3.99 2.2
 9 -2 -1 5.17 2.45
 9 -1 -3 21.2 3.4
 9 -1 -2 41 4.76
 9 -1 -1 25.22 3.69
 9 0 -4 4.5 2.01
 9 0 -3 6.94 2.64
 9 0 -2 -0.63 2.12
 9 0 -1 11.09 2.58
 9 1 -4 0.63 1.71
 9 1 -3 -0.14 2.03
 9 1 -2 0.13 1.9

_iucr_refine_instructions_details
;
TITL ogh-qno-agtfa-etoac_gau_a.res in P-1
    ogh-qno-agtfa-etoac_gau.res
    created by SHELXL-2018/3 at 19:55:10 on 13-Nov-2024
REM Old TITL OGH-QNO-AgTFA-EtOAc_gau in P-1
REM SHELXT solution in P-1: R1 0.095, Rweak 0.005, Alpha 0.060
REM <I/s> 0.000 for 0 systematic absences, Orientation as input
REM Formula found by SHELXT: C23 N O7 F6 Ag2
CELL 1.54184 7.2193 13.1832 13.642 113.37 97.62 92.99
ZERR 1 0.0003 0.0004 0.0005 0.003 0.004 0.003
LATT 1
SFAC C H Ag F N O
UNIT 44 32 4 12 4 14
SADI Ag2 H7a Ag2 H7b

L.S. 4 0 0
PLAN  5
SIZE 0.02 0.06 0.13
TEMP -153.15
BOND
list 4
fmap 2 53
acta
OMIT -2 133.5
REM <olex2.extras>
REM <HklSrc "%.\\OGH-QNO-AgTFA-EtOAc_gau.hkl">
REM </olex2.extras>

WGHT    0.058000
FVAR       0.34205
AG1   3    0.256080    0.805306    0.500790    11.00000    0.04133    0.02682 =
         0.02276    0.00795    0.00399   -0.00174
AG2   3    0.262180    1.030889    0.503863    11.00000    0.03700    0.02600 =
         0.02358    0.00744    0.00314   -0.00145
F1    4    0.764548    1.026776    0.818725    11.00000    0.03171    0.05277 =
         0.04050    0.01381    0.00020    0.00871
F2    4    0.510037    1.035851    0.884312    11.00000    0.04708    0.03880 =
         0.02633    0.01087    0.00539   -0.00480
F3    4    0.623118    1.173726    0.857596    11.00000    0.05811    0.02531 =
         0.03965    0.00910   -0.01081   -0.00781
F4    4   -0.173182    0.877025    0.168512    11.00000    0.05170    0.03134 =
         0.03864    0.01451   -0.01055   -0.00313
F5    4   -0.020475    0.734881    0.124150    11.00000    0.04197    0.04144 =
         0.02452    0.00492    0.00891    0.00637
F6    4   -0.263573    0.736406    0.198410    11.00000    0.03122    0.03885 =
         0.04055    0.01254    0.00257   -0.00970
O1    6    0.046845    0.716850    0.575563    11.00000    0.03946    0.03445 =
         0.02121    0.01115    0.00413   -0.00341
O2    6    0.421483    0.643192    0.421249    11.00000    0.03637    0.02736 =
         0.02241    0.00353    0.00315   -0.00146
O3    6    0.412760    0.913621    0.669309    11.00000    0.04049    0.02613 =
         0.03003    0.01048    0.00242   -0.00175
O4    6    0.487117    1.071869    0.648494    11.00000    0.03928    0.03108 =
         0.03039    0.01488   -0.00118   -0.00737
O5    6    0.086693    0.776288    0.337855    11.00000    0.03953    0.02385 =
         0.02755    0.00869    0.00250    0.00024
O6    6    0.023280    0.950431    0.364777    11.00000    0.04217    0.02618 =
         0.03024    0.00390    0.00094    0.00104
AFIX   6
O7    6    0.257305    1.209792    0.507901    11.00000    0.03167    0.03441 =
         0.07007    0.03044   -0.00354   -0.00666
H7A   2    0.166064    1.236680    0.482639    11.00000   -1.50000
H7B   2    0.351603    1.260042    0.526990    11.00000   -1.50000
AFIX   0
N1    5    0.067740    0.748605    0.682514    11.00000    0.02553    0.02800 =
         0.02276    0.00820    0.00245   -0.00295
N2    5    0.399446    0.586289    0.314073    11.00000    0.02940    0.02533 =
         0.03056    0.00889    0.00741   -0.00261
C1    1    0.066752    0.854421    0.748321    11.00000    0.03212    0.02343 =
         0.03214    0.01194    0.00720   -0.00214
AFIX  43
H1    2    0.055377    0.908352    0.718604    11.00000   -1.20000
AFIX   0
C2    1    0.081976    0.888274    0.859802    11.00000    0.03159    0.02848 =
         0.03002    0.00669    0.00607   -0.00330
AFIX  43
H2    2    0.085130    0.964863    0.905398    11.00000   -1.20000
AFIX   0
C3    1    0.092349    0.811885    0.903594    11.00000    0.03080    0.03212 =
         0.02300    0.00922    0.00336    0.00023
AFIX  43
H3    2    0.098571    0.834618    0.979433    11.00000   -1.20000
AFIX   0
C4    1    0.093837    0.697587    0.835157    11.00000    0.02393    0.02825 =
         0.02686    0.01118    0.00268   -0.00368
C5    1    0.100784    0.612687    0.873786    11.00000    0.03213    0.03483 =
         0.03368    0.01856    0.00569    0.00356
AFIX  43
H5    2    0.103614    0.630845    0.948718    11.00000   -1.20000
AFIX   0
C6    1    0.103442    0.504903    0.804080    11.00000    0.03290    0.02852 =
         0.04956    0.02237    0.01185    0.00466
AFIX  43
H6    2    0.106893    0.448389    0.830741    11.00000   -1.20000
AFIX   0
C7    1    0.101131    0.476807    0.693603    11.00000    0.03236    0.02577 =
         0.04128    0.00713    0.00461    0.00143
AFIX  43
H7    2    0.104931    0.401422    0.646460    11.00000   -1.20000
AFIX   0
C8    1    0.093505    0.555807    0.652200    11.00000    0.03046    0.02832 =
         0.02981    0.01018    0.00441   -0.00203
AFIX  43
H8    2    0.093237    0.535896    0.577184    11.00000   -1.20000
AFIX   0
C9    1    0.086039    0.667435    0.722795    11.00000    0.02520    0.02488 =
         0.02556    0.01032    0.00288   -0.00325
C10   1    0.389019    0.636900    0.247040    11.00000    0.02915    0.03066 =
         0.03182    0.01267    0.00847   -0.00006
AFIX  43
H10   2    0.394106    0.715675    0.276172    11.00000   -1.20000
AFIX   0
C11   1    0.370930    0.578560    0.135787    11.00000    0.03256    0.03201 =
         0.03163    0.01483    0.00685   -0.00138
AFIX  43
H11   2    0.360203    0.617310    0.089958    11.00000   -1.20000
AFIX   0
C12   1    0.368497    0.465732    0.091988    11.00000    0.03154    0.03412 =
         0.02587    0.00788    0.00640   -0.00309
AFIX  43
H12   2    0.356756    0.425272    0.015870    11.00000   -1.20000
AFIX   0
C13   1    0.383912    0.409627    0.162614    11.00000    0.02651    0.02348 =
         0.03187    0.00912    0.00605   -0.00391
C14   1    0.392871    0.292505    0.123982    11.00000    0.03617    0.02851 =
         0.03947    0.00460    0.00642   -0.00317
AFIX  43
H14   2    0.388640    0.249264    0.048862    11.00000   -1.20000
AFIX   0
C15   1    0.407523    0.242569    0.194948    11.00000    0.03542    0.02840 =
         0.05027    0.01695    0.00899   -0.00211
AFIX  43
H15   2    0.416509    0.164936    0.168942    11.00000   -1.20000
AFIX   0
C16   1    0.409462    0.305405    0.307041    11.00000    0.03216    0.03448 =
         0.05139    0.02392    0.00344    0.00128
AFIX  43
H16   2    0.416105    0.269307    0.355201    11.00000   -1.20000
AFIX   0
C17   1    0.401825    0.417461    0.345942    11.00000    0.02676    0.03746 =
         0.03293    0.01870    0.00257   -0.00072
AFIX  43
H17   2    0.401453    0.459345    0.420855    11.00000   -1.20000
AFIX   0
C18   1    0.394561    0.470145    0.274901    11.00000    0.02205    0.02642 =
         0.03112    0.00976    0.00500   -0.00551
C19   1    0.484534    1.010618    0.698627    11.00000    0.02449    0.02610 =
         0.02687    0.00930    0.00707    0.00023
C20   1    0.595528    1.063320    0.816177    11.00000    0.03163    0.02621 =
         0.02882    0.01049    0.00521    0.00169
C21   1    0.013545    0.847560    0.313629    11.00000    0.02790    0.02534 =
         0.02318    0.00401    0.00850   -0.00234
C22   1   -0.112233    0.800317    0.200388    11.00000    0.02774    0.02783 =
         0.02667    0.00956    0.00227   -0.00028
HKLF 4


REM  ogh-qno-agtfa-etoac_gau_a.res in P-1
REM wR2 = 0.0895, GooF = S = 1.006, Restrained GooF = 1.006 for all data
REM R1 = 0.0343 for 3592 Fo > 4sig(Fo) and 0.0403 for all 4173 data
REM 355 parameters refined using 1 restraints

END  
     
WGHT      0.0580      0.0000 

REM Highest difference peak  0.643,  deepest hole -1.331,  1-sigma level  0.126
Q1    1   0.2189  0.8174  0.5836  11.00000  0.05    0.64
Q2    1   0.3432  0.7361  0.4224  11.00000  0.05    0.51
Q3    1   0.2659  1.0448  0.5991  11.00000  0.05    0.46
Q4    1   0.4391  0.9176  0.7809  11.00000  0.05    0.45
Q5    1   0.2927  1.0210  0.4190  11.00000  0.05    0.44

  REM The information below was added by Olex2.
  REM
  REM R1 = 0.0343 for 3592 Fo > 4sig(Fo) and 0.0403 for all 14742 data
  REM 355 parameters refined using n/a restraints
  REM Highest difference peak 0.64, deepest hole -1.33
  REM Mean Shift 0, Max Shift 0.001.

  REM +++ Tabular Listing of Refinement Information +++
  REM R1_all = 0.0403
  REM R1_gt = 0.0343
  REM wR_ref = 0.0895
  REM GOOF = 1.006
  REM Shift_max = 0.001
  REM Shift_mean = 0
  REM Reflections_all = 14742
  REM Reflections_gt = 3592
  REM Parameters = 355
  REM Hole = -1.33
  REM Peak = 0.64
  REM Flack = n/a

  
;
_olex2_submission_special_instructions  'No special instructions were received'
_oxdiff_exptl_absorpt_empirical_details
;
Empirical correction (ABSPACK) includes:
- Absorption correction using spherical harmonics
- Frame scaling
;
_oxdiff_exptl_absorpt_empirical_full_max  2.028
_oxdiff_exptl_absorpt_empirical_full_min  0.682
