# Supplementary material for: Free‐Standing Supramolecular Pyridine N‐Oxide‐Silver(I) Metallogels
Source: Adv Mater. 2025 Jul 1;37(37):2502818. doi: 10.1002/adma.202502818 (PMC12447065; doi:10.1002/adma.202502818)
Supplement: Supplementary file 2 — Supporting Data [file ADMA-37-2502818-s001.zip › (26Ag)Tol.cif]

data_26Ag_Tol
# start Validation Reply Form
_vrf_PLAT097_26Ag_Tol
;
PROBLEM: Large Reported Max.  (Positive) Residual Density       5.61 eA-3  
RESPONSE: This is due to absorption artifacts
;
# end Validation Reply Form

_audit_creation_date               2024-11-13
_audit_creation_method
;
Olex2 1.5-ac5-024
(compiled 2022.04.12 svn.rca3783a0 for Rigaku Oxford Diffraction, GUI svn.r6498)
;
_shelx_SHELXL_version_number       '2018/3'
_audit_contact_author_address      ?
_audit_contact_author_email        ?
_audit_contact_author_name         ''
_audit_contact_author_phone        ?
_publ_contact_author_id_orcid      ?
_publ_section_references
;
Dolomanov, O.V., Bourhis, L.J., Gildea, R.J, Howard, J.A.K. & Puschmann, H.
 (2009), J. Appl. Cryst. 42, 339-341.

Sheldrick, G.M. (2015). Acta Cryst. C71, 3-8.
;
_chemical_name_common              ?
_chemical_name_systematic          ?
_chemical_formula_moiety           '4(C22 H16 Ag2 F6 N2 O7)'
_chemical_formula_sum              'C88 H64 Ag8 F24 N8 O28'
_chemical_formula_weight           3000.43
_chemical_melting_point            ?
_chemical_oxdiff_formula           'C20 H20 N4 O4 Ag1 F3'
_chemical_oxdiff_usercomment      
 'colourless very long needles, 2.5 mg, Toluene'
loop_
  _atom_type_symbol
  _atom_type_description
  _atom_type_scat_dispersion_real
  _atom_type_scat_dispersion_imag
  _atom_type_scat_source
 'C' 'C' 0.0181 0.0091 'International Tables Vol C Tables 4.2.6.8 and 6.1.1.4'
 'H' 'H' 0.0000 0.0000 'International Tables Vol C Tables 4.2.6.8 and 6.1.1.4'
 'Ag' 'Ag' 0.1306 4.2820 'International Tables Vol C Tables 4.2.6.8 and 6.1.1.4'
 'F' 'F' 0.0727 0.0534 'International Tables Vol C Tables 4.2.6.8 and 6.1.1.4'
 'N' 'N' 0.0311 0.0180 'International Tables Vol C Tables 4.2.6.8 and 6.1.1.4'
 'O' 'O' 0.0492 0.0322 'International Tables Vol C Tables 4.2.6.8 and 6.1.1.4'

_shelx_space_group_comment
;
The symmetry employed for this shelxl refinement is uniquely defined
by the following loop, which should always be used as a source of
symmetry information in preference to the above space-group names.
They are only intended as comments.
;
_space_group_crystal_system        'triclinic'
_space_group_IT_number             2
_space_group_name_H-M_alt          'P -1'
_space_group_name_Hall             '-P 1'
loop_
  _space_group_symop_operation_xyz
 'x, y, z'
 '-x, -y, -z'

_cell_length_a                     7.31356(16)
_cell_length_b                     13.10310(18)
_cell_length_c                     24.8199(2)
_cell_angle_alpha                  90.3518(9)
_cell_angle_beta                   92.6220(12)
_cell_angle_gamma                  97.7676(15)
_cell_volume                       2354.02(7)
_cell_formula_units_Z              1
_cell_measurement_reflns_used      1895
_cell_measurement_temperature      120.00(10)
_cell_measurement_theta_max        78.9280
_cell_measurement_theta_min        8.3190
_shelx_estimated_absorpt_T_max     0.360
_shelx_estimated_absorpt_T_min     0.330
_exptl_absorpt_coefficient_mu      14.248
_exptl_absorpt_correction_T_max    1.000
_exptl_absorpt_correction_T_min    0.814
_exptl_absorpt_correction_type     gaussian
_exptl_absorpt_process_details
;
CrysAlisPro 1.171.43.126a (Rigaku Oxford Diffraction, 2024)
Numerical absorption correction based on gaussian integration over
a multifaceted crystal model
Empirical absorption correction using spherical harmonics,
implemented in SCALE3 ABSPACK scaling algorithm.
;
_exptl_absorpt_special_details     ?
_exptl_crystal_colour              colourless
_exptl_crystal_colour_primary      colourless
_exptl_crystal_density_diffrn      2.117
_exptl_crystal_density_meas        ?
_exptl_crystal_density_method      ?
_exptl_crystal_description         block
_exptl_crystal_F_000               1464
loop_
  _exptl_crystal_face_index_h
  _exptl_crystal_face_index_k
  _exptl_crystal_face_index_l
  _exptl_crystal_face_perp_dist
 2 5 9 0.0097
 -2 -5 -8 0.0127
 3 1 -13 0.0507
 -3 -2 12 0.0444
 -2 -1 -14 0.0138
 5 -3 -4 0.0694
 -4 3 6 0.0581
 -2 -7 5 0.0128
 2 7 -5 0.0214
 1 6 -12 0.0164
 -1 -6 12 0.0145
 3 -6 5 0.0582

_exptl_crystal_size_max            0.1
_exptl_crystal_size_mid            0.1
_exptl_crystal_size_min            0.09
loop_
  _exptl_oxdiff_crystal_face_indexfrac_h
  _exptl_oxdiff_crystal_face_indexfrac_k
  _exptl_oxdiff_crystal_face_indexfrac_l
  _exptl_oxdiff_crystal_face_x
  _exptl_oxdiff_crystal_face_y
  _exptl_oxdiff_crystal_face_z
 2.2640 5.1110 8.6680 0.0340 -0.7128 -0.7006
 -2.3912 -5.1691 -8.0394 -0.0354 0.7452 0.6658
 2.7810 1.4660 -12.7991 0.0303 -0.7167 0.6967
 -2.9844 -1.9600 11.8507 -0.0334 0.7819 -0.6225
 -2.0330 -1.3288 -13.8482 -0.3908 0.3181 0.8638
 4.5327 -2.6054 -3.9521 0.7290 -0.6006 0.3284
 -4.3385 2.8273 5.8688 -0.6892 0.5684 -0.4493
 -1.9606 -6.8600 4.5233 0.3653 0.9308 -0.0093
 1.9606 6.8600 -4.5233 -0.3653 -0.9308 0.0093
 0.5013 5.6916 -11.7209 -0.5828 -0.6584 0.4762
 -0.5017 -5.6730 11.7548 0.5819 0.6573 -0.4789
 3.1978 -6.2593 5.1235 0.9976 0.0098 -0.0682

_exptl_transmission_factor_max     ?
_exptl_transmission_factor_min     ?
_diffrn_reflns_av_R_equivalents    0.0456
_diffrn_reflns_av_unetI/netI       0.0410
_diffrn_reflns_Laue_measured_fraction_full  0.999
_diffrn_reflns_Laue_measured_fraction_max  0.999
_diffrn_reflns_limit_h_max         8
_diffrn_reflns_limit_h_min         -8
_diffrn_reflns_limit_k_max         15
_diffrn_reflns_limit_k_min         -15
_diffrn_reflns_limit_l_max         22
_diffrn_reflns_limit_l_min         -29
_diffrn_reflns_number              33874
_diffrn_reflns_point_group_measured_fraction_full  0.999
_diffrn_reflns_point_group_measured_fraction_max  0.999
_diffrn_reflns_theta_full          66.742
_diffrn_reflns_theta_max           66.742
_diffrn_reflns_theta_min           3.404
_diffrn_ambient_environment        N~2~
_diffrn_ambient_temperature        120.00(10)
_diffrn_detector                   'Hybrid Pixel Array Detector'
_diffrn_detector_area_resol_mean   10.0000
_diffrn_detector_type              'HyPix-Arc 100'
_diffrn_measured_fraction_theta_full  0.999
_diffrn_measured_fraction_theta_max  0.999
_diffrn_measurement_details
;
List of Runs (angles in degrees, time in seconds):

  # Type    Start    End  Width  t~exp~   \w     \q     \k     \f   Frames
--------------------------------------------------------------------------
  1  \w     34.00  82.00   0.50    0.20    --  107.82-125.00 -60.00   96
  2  \w     86.00 111.00   0.50    0.20    --  107.82-125.00 -60.00   50
  3  \w     84.00 111.00   0.50    0.20    --  107.82-125.00  30.00   54
  4  \w     55.00  81.00   0.50    0.20    --  107.82-125.00 120.00   52
  5  \w     82.00 107.00   0.50    0.20    --  107.82-125.00 150.00   50
  6  \w     37.00  63.00   0.50    0.20    --  107.82 -95.00 120.00   52
  7  \w     60.00 105.00   0.50    0.20    --  107.82 -95.00  60.00   90
  8  \w     81.00 106.00   0.50    0.20    --  107.82 -95.00   0.00   50
  9  \w     37.00  87.00   0.50    0.20    --  107.82 -95.00 -30.00  100
 10  \w     37.00 105.00   0.50    0.20    --  107.82 -95.00 -60.00  136
 11  \w     57.00  83.00   0.50    0.20    --  107.82 -95.00-120.00   52
 12  \w     53.00 103.00   0.50    0.20    --  107.82 -95.00-180.00  100
 13  \w     49.00 106.00   0.50    0.20    --  107.82 -95.00-150.00  114
 14  \w     70.00 104.00   0.50    0.20    --  107.82 -95.00 -90.00   68
 15  \w     37.00  68.00   0.50    0.20    --  107.82 -95.00   0.00   62
 16  \w     81.00 106.00   0.50    0.20    --  107.82 -95.00 120.00   50
 17  \w     57.00 103.00   0.50    0.20    --  107.82 -95.00 150.00   92
 18  \w    111.00 137.00   0.50    0.20    --  107.82 -77.00   0.00   52
 19  \w     30.00  55.00   0.50    0.20    --  107.82 -45.00-150.00   50
 20  \w     39.00  78.00   0.50    0.20    --  107.82 -77.00   0.00   78
 21  \w     42.00  86.00   0.50    0.20    --  107.82 -61.00  30.00   88
 22  \w     30.00  62.00   0.50    0.20    --  107.82 -45.00  90.00   64
 23  \w     32.00  61.00   0.50    0.20    --  107.82 -45.00 120.00   58
 24  \w     29.00  59.00   0.50    0.20    --  107.82 -45.00   0.00   60
 25  \w     33.00  60.00   0.50    0.20    --  107.82 -45.00-180.00   54
 26  \w    -31.00  29.00   0.50    0.10    --   48.61 -24.00 -53.00  120
 27  \w    117.00 143.00   0.50    0.20    --  107.82  24.00 111.00   52
 28  \w    109.00 174.00   0.50    0.20    --  107.82  61.00  60.00  130
 29  \w    106.00 131.00   0.50    0.20    --  107.82  30.00  30.00   50
 30  \w    140.00 173.00   0.50    0.20    --  107.82  30.00  30.00   66
 31  \w    111.00 170.00   0.50    0.20    --  107.82  61.00   0.00  118
 32  \w    124.00 167.00   0.50    0.20    --  107.82  30.00 -30.00   86
 33  \w    114.00 176.00   0.50    0.20    --  107.82  45.00 -60.00  124
 34  \w     95.00 128.00   0.50    0.20    --  107.82  30.00-150.00   66
 35  \w    151.00 176.00   0.50    0.20    --  107.82  30.00-150.00   50
 36  \w      8.00 130.00   0.50    0.10    --   48.61  24.00 111.00  244
 37  \w    -10.00  15.00   0.50    0.10    --  -48.11  24.00 111.00   50
 38  \w    -36.00  -9.00   0.50    0.20    --  -88.32  45.00 120.00   54
 39  \w    -63.00 -19.00   0.50    0.20    --  -88.32  77.00 -60.00   88
 40  \w    -37.00  -9.00   0.50    0.20    --  -88.32  45.00 -60.00   56
 41  \w    -54.00  28.00   0.50    0.10    --  -48.11  57.00-180.00  164
 42  \w    -37.00 -10.00   0.50    0.20    --  -88.32  45.00 -90.00   54
 43  \w    -35.00 -10.00   0.50    0.20    --  -88.32  45.00-120.00   50
 44  \w    -37.00 -11.00   0.50    0.20    --  -88.32  45.00-150.00   52
 45  \w    -56.00 -18.00   0.50    0.20    --  -88.32  61.00-180.00   76
 46  \w   -106.00 -64.00   0.50    0.20    --  -88.32  77.00-180.00   84
 47  \w   -106.00 -27.00   0.50    0.20    --  -88.32 125.00 -60.00  158
 48  \w   -102.00 -59.00   0.50    0.20    --  -88.32 125.00-180.00   86
 49  \w   -157.00 -51.00   0.50    0.20    --  -88.32 -24.00 -53.00  212
 50  \w   -108.00 -82.00   0.50    0.10    --  -48.11 -24.00 -53.00   52
 51  \w    -79.00 -53.00   0.50    0.10    --  -48.11 -24.00 -53.00   52
 52  \w   -157.00-100.00   0.50    0.20    --  -88.32 -95.00 -60.00  114
 53  \w   -156.00 -74.00   0.50    0.20    --  -88.32-125.00 -90.00  164
;
_diffrn_measurement_device         'four-circle diffractometer'
_diffrn_measurement_device_type    'XtaLAB Synergy R, HyPix-Arc 100'
_diffrn_measurement_method         '\w scans'
_diffrn_orient_matrix_type        
 'CrysAlisPro convention (1999,Acta A55,543-557)'
_diffrn_orient_matrix_UB_11        0.1298666000
_diffrn_orient_matrix_UB_12        -0.0793089000
_diffrn_orient_matrix_UB_13        0.0167686000
_diffrn_orient_matrix_UB_21        -0.1703037000
_diffrn_orient_matrix_UB_22        -0.0805797000
_diffrn_orient_matrix_UB_23        0.0097651000
_diffrn_orient_matrix_UB_31        -0.0002334000
_diffrn_orient_matrix_UB_32        -0.0373200000
_diffrn_orient_matrix_UB_33        -0.0587580000
_diffrn_radiation_monochromator    mirror
_diffrn_radiation_probe            x-ray
_diffrn_radiation_type             'Cu K\a'
_diffrn_radiation_wavelength       1.54184
_diffrn_source                     'Rotating-anode X-ray tube'
_diffrn_source_type                'PhotonJet R (Cu) X-ray Source'
_reflns_Friedel_coverage           0.000
_reflns_Friedel_fraction_full      .
_reflns_Friedel_fraction_max       .
_reflns_number_gt                  7512
_reflns_number_total               8345
_reflns_special_details
;
 Reflections were merged by SHELXL according to the crystal
 class for the calculation of statistics and refinement.
 
 _reflns_Friedel_fraction is defined as the number of unique
 Friedel pairs measured divided by the number that would be
 possible theoretically, ignoring centric projections and
 systematic absences. Completness statistics refer to single and
 composite reflections containing twin component 1 only.
;
_reflns_threshold_expression       'I > 2\s(I)'
_computing_cell_refinement         'CrysAlisPro 1.171.43.126a (Rigaku OD, 2024)'
_computing_data_collection        
 'CrysAlisPro system (CCD 43.126a 64-bit (release 11-06-2024))'
_computing_data_reduction          'CrysAlisPro 1.171.43.126a (Rigaku OD, 2024)'
_computing_molecular_graphics      'Olex2 1.5-ac5-024 (Dolomanov et al., 2009)'
_computing_publication_material    'Olex2 1.5-ac5-024 (Dolomanov et al., 2009)'
_computing_structure_refinement    'SHELXL 2018/3 (Sheldrick, 2015)'
_computing_structure_solution      'SHELXT 2018/2 (Sheldrick, 2018)'
_refine_diff_density_max           5.608
_refine_diff_density_min           -1.592
_refine_diff_density_rms           0.383
_refine_ls_extinction_coef         .
_refine_ls_extinction_method       none
_refine_ls_goodness_of_fit_ref     1.077
_refine_ls_hydrogen_treatment      mixed
_refine_ls_matrix_type             full
_refine_ls_number_parameters       713
_refine_ls_number_reflns           8345
_refine_ls_number_restraints       5
_refine_ls_R_factor_all            0.0729
_refine_ls_R_factor_gt             0.0692
_refine_ls_restrained_S_all        1.076
_refine_ls_shift/su_max            0.001
_refine_ls_shift/su_mean           0.000
_refine_ls_structure_factor_coef   Fsqd
_refine_ls_weighting_details      
 'w=1/[\s^2^(Fo^2^)+(0.1679P)^2^+27.1266P] where P=(Fo^2^+2Fc^2^)/3'
_refine_ls_weighting_scheme        calc
_refine_ls_wR_factor_gt            0.2358
_refine_ls_wR_factor_ref           0.2392
_refine_special_details
;
 Refined as a 2-component twin.
;
_olex2_refinement_description
;
1. Twinned data refinement
 Scales: 0.9888(15)
 0.0112(15)
2. Fixed Uiso
 At 1.2 times of:
  All C(H) groups
 At 1.5 times of:
  All O(H,H) groups
3. Restrained distances
 O14-H14A = O14-H14B
 0.87 with sigma of 0.02
 H14A-H14B
 1.38 with sigma of 0.04
 Ag2-H14A \\sim Ag2-H14B
 with sigma of 0.02
 Ag4-H9A \\sim Ag4-H9B
 with sigma of 0.02
4.a Free rotating group:
 O9(H9A,H9B)
4.b Aromatic/amide H refined with riding coordinates:
 C19(H19), C20(H20), C21(H21), C23(H23), C24(H24), C25(H25), C26(H26),
 C28(H28), C29(H29), C30(H30), C32(H32), C33(H33), C34(H34), C35(H35), C1(H1),
 C2(H2), C3(H3), C5(H5), C6(H6), C7(H7), C8(H8), C10(H10), C11(H11), C12(H12),
 C14(H14), C15(H15), C16(H16), C17(H17)
;
_atom_sites_solution_hydrogens     mixed
_atom_sites_solution_primary       ?
_atom_sites_solution_secondary     ?
loop_
  _atom_site_label
  _atom_site_type_symbol
  _atom_site_fract_x
  _atom_site_fract_y
  _atom_site_fract_z
  _atom_site_U_iso_or_equiv
  _atom_site_adp_type
  _atom_site_occupancy
  _atom_site_site_symmetry_order
  _atom_site_calc_flag
  _atom_site_refinement_flags_posn
  _atom_site_refinement_flags_adp
  _atom_site_refinement_flags_occupancy
  _atom_site_disorder_assembly
  _atom_site_disorder_group
 Ag1 Ag 0.23167(10) 0.06424(5) 0.59911(3) 0.0231(2) Uani 1 1 d . . . . .
 Ag2 Ag 0.23498(10) -0.00173(5) 0.48427(3) 0.0233(2) Uani 1 1 d D . . . .
 F7 F -0.1034(9) 0.3258(5) 0.5006(3) 0.0382(15) Uani 1 1 d . . . . .
 F8 F 0.0595(9) 0.3163(5) 0.4315(2) 0.0324(14) Uani 1 1 d . . . . .
 F9 F 0.1827(9) 0.3889(5) 0.5043(2) 0.0325(14) Uani 1 1 d . . . . .
 F10 F 0.5098(10) -0.2956(5) 0.5422(2) 0.0364(15) Uani 1 1 d . . . . .
 F11 F 0.3447(9) -0.3005(5) 0.6115(3) 0.0353(14) Uani 1 1 d . . . . .
 F12 F 0.6186(8) -0.2186(5) 0.6152(2) 0.0320(13) Uani 1 1 d . . . . .
 O3 O 0.0430(9) 0.0284(5) 0.6780(3) 0.0233(14) Uani 1 1 d . . . . .
 O4 O 0.4938(9) 0.1703(5) 0.6454(3) 0.0229(14) Uani 1 1 d . . . . .
 O10 O 0.1625(11) 0.2046(5) 0.5537(3) 0.0260(15) Uani 1 1 d . . . . .
 O11 O 0.0870(10) 0.1345(6) 0.4712(3) 0.0287(16) Uani 1 1 d . . . . .
 O12 O 0.3223(10) -0.0950(5) 0.6030(3) 0.0247(14) Uani 1 1 d . . . . .
 O13 O 0.4037(10) -0.1189(5) 0.5176(3) 0.0263(15) Uani 1 1 d . . . . .
 O14 O 0.2433(12) -0.0548(8) 0.3931(3) 0.042(2) Uani 1 1 d D . . . .
 H14A H 0.210(19) -0.015(9) 0.368(2) 0.064 Uiso 1 1 d D U . . .
 H14B H 0.342(12) -0.078(11) 0.382(3) 0.064 Uiso 1 1 d D U . . .
 N3 N 0.0155(11) -0.0648(6) 0.7004(3) 0.0188(15) Uani 1 1 d . . . . .
 N4 N 0.5275(10) 0.2708(6) 0.6337(3) 0.0193(16) Uani 1 1 d . . . . .
 C19 C 0.5661(13) 0.2994(7) 0.5834(4) 0.0207(19) Uani 1 1 d . . . . .
 H19 H 0.563488 0.248166 0.555994 0.025 Uiso 1 1 calc R U . . .
 C20 C 0.6098(13) 0.4021(8) 0.5703(4) 0.024(2) Uani 1 1 d . . . . .
 H20 H 0.636406 0.420963 0.534339 0.028 Uiso 1 1 calc R U . . .
 C21 C 0.6144(13) 0.4768(7) 0.6097(4) 0.0223(19) Uani 1 1 d . . . . .
 H21 H 0.644198 0.547426 0.601062 0.027 Uiso 1 1 calc R U . . .
 C22 C 0.5749(13) 0.4480(7) 0.6630(4) 0.0210(19) Uani 1 1 d . . . . .
 C23 C 0.5752(13) 0.5204(8) 0.7053(4) 0.024(2) Uani 1 1 d . . . . .
 H23 H 0.606632 0.591723 0.698408 0.029 Uiso 1 1 calc R U . . .
 C24 C 0.5310(15) 0.4894(9) 0.7561(4) 0.030(2) Uani 1 1 d . . . . .
 H24 H 0.538140 0.538617 0.784648 0.036 Uiso 1 1 calc R U . . .
 C25 C 0.4745(16) 0.3839(9) 0.7661(4) 0.031(2) Uani 1 1 d . . . . .
 H25 H 0.434786 0.363263 0.800825 0.037 Uiso 1 1 calc R U . . .
 C26 C 0.4765(13) 0.3110(8) 0.7263(4) 0.024(2) Uani 1 1 d . . . . .
 H26 H 0.445345 0.239985 0.733919 0.028 Uiso 1 1 calc R U . . .
 C27 C 0.5248(13) 0.3419(8) 0.6743(4) 0.0206(19) Uani 1 1 d . . . . .
 C28 C -0.0209(12) -0.1505(8) 0.6700(4) 0.0211(19) Uani 1 1 d . . . . .
 H28 H -0.020127 -0.145593 0.631842 0.025 Uiso 1 1 calc R U . . .
 C29 C -0.0597(14) -0.2461(7) 0.6935(4) 0.024(2) Uani 1 1 d . . . . .
 H29 H -0.088205 -0.305865 0.671195 0.029 Uiso 1 1 calc R U . . .
 C30 C -0.0576(14) -0.2553(8) 0.7479(4) 0.025(2) Uani 1 1 d . . . . .
 H30 H -0.086169 -0.321244 0.763479 0.030 Uiso 1 1 calc R U . . .
 C31 C -0.0134(12) -0.1682(7) 0.7810(4) 0.0194(18) Uani 1 1 d . . . . .
 C32 C -0.0017(14) -0.1717(9) 0.8380(4) 0.028(2) Uani 1 1 d . . . . .
 H32 H -0.026812 -0.235991 0.855541 0.034 Uiso 1 1 calc R U . . .
 C33 C 0.0455(14) -0.0836(10) 0.8680(4) 0.032(2) Uani 1 1 d . . . . .
 H33 H 0.051135 -0.087057 0.906227 0.038 Uiso 1 1 calc R U . . .
 C34 C 0.0858(14) 0.0120(9) 0.8430(4) 0.029(2) Uani 1 1 d . . . . .
 H34 H 0.118602 0.072455 0.864490 0.035 Uiso 1 1 calc R U . . .
 C35 C 0.0785(13) 0.0193(7) 0.7879(4) 0.0223(19) Uani 1 1 d . . . . .
 H35 H 0.108397 0.084027 0.771122 0.027 Uiso 1 1 calc R U . . .
 C36 C 0.0262(13) -0.0705(8) 0.7565(4) 0.0202(19) Uani 1 1 d . . . . .
 C41 C 0.1116(13) 0.2047(7) 0.5054(4) 0.0193(19) Uani 1 1 d . . . . .
 C42 C 0.0637(13) 0.3090(7) 0.4851(4) 0.0213(19) Uani 1 1 d . . . . .
 C43 C 0.3878(12) -0.1399(7) 0.5659(4) 0.0184(18) Uani 1 1 d . . . . .
 C44 C 0.4641(13) -0.2400(8) 0.5836(4) 0.0209(19) Uani 1 1 d . . . . .
 Ag3 Ag 0.23654(10) 0.56328(5) 0.90193(3) 0.0230(2) Uani 1 1 d . . . . .
 Ag4 Ag 0.24807(10) 0.49177(5) 1.01364(3) 0.0225(2) Uani 1 1 d D . . . .
 F1 F -0.0899(9) 0.8260(5) 0.9848(2) 0.0320(13) Uani 1 1 d . . . . .
 F2 F 0.1931(9) 0.8769(4) 1.0097(3) 0.0325(13) Uani 1 1 d . . . . .
 F3 F 0.0110(9) 0.7967(5) 1.0651(2) 0.0336(14) Uani 1 1 d . . . . .
 F4 F 0.3933(10) 0.1746(5) 0.9459(3) 0.0367(15) Uani 1 1 d . . . . .
 F5 F 0.3699(10) 0.2165(5) 0.8633(2) 0.0367(15) Uani 1 1 d . . . . .
 F6 F 0.6227(9) 0.2610(5) 0.9090(3) 0.0406(16) Uani 1 1 d . . . . .
 O1 O 0.4819(9) 0.6663(5) 0.8564(3) 0.0218(14) Uani 1 1 d . . . . .
 O2 O 0.0161(10) 0.5288(5) 0.8246(3) 0.0231(14) Uani 1 1 d . . . . .
 O5 O 0.1750(10) 0.7033(5) 0.9477(3) 0.0256(15) Uani 1 1 d . . . . .
 O6 O 0.0787(10) 0.6222(5) 1.0233(3) 0.0267(15) Uani 1 1 d . . . . .
 O7 O 0.4079(10) 0.3730(5) 0.9781(3) 0.0263(15) Uani 1 1 d . . . . .
 O8 O 0.3089(10) 0.4021(5) 0.8927(3) 0.0234(14) Uani 1 1 d . . . . .
 O9 O 0.2452(13) 0.4382(10) 1.1033(3) 0.055(3) Uani 1 1 d G . . . .
 H9A H 0.344931 0.418036 1.117582 0.083 Uiso 1 1 d DG U . . .
 H9B H 0.210689 0.478933 1.127496 0.083 Uiso 1 1 d DG U . . .
 N1 N 0.5143(11) 0.7672(6) 0.8667(3) 0.0187(15) Uani 1 1 d . . . . .
 N2 N -0.0157(10) 0.4341(6) 0.8038(3) 0.0177(15) Uani 1 1 d . . . . .
 C1 C 0.5501(13) 0.8031(8) 0.9168(4) 0.0210(19) Uani 1 1 d . . . . .
 H1 H 0.552002 0.756046 0.945761 0.025 Uiso 1 1 calc R U . . .
 C2 C 0.5849(13) 0.9088(7) 0.9277(4) 0.0216(19) Uani 1 1 d . . . . .
 H2 H 0.606677 0.933301 0.963814 0.026 Uiso 1 1 calc R U . . .
 C3 C 0.5876(13) 0.9765(8) 0.8863(4) 0.023(2) Uani 1 1 d . . . . .
 H3 H 0.615252 1.048363 0.893567 0.028 Uiso 1 1 calc R U . . .
 C4 C 0.5499(12) 0.9413(7) 0.8329(4) 0.0179(18) Uani 1 1 d . . . . .
 C5 C 0.5464(14) 1.0087(8) 0.7885(4) 0.027(2) Uani 1 1 d . . . . .
 H5 H 0.572131 1.081178 0.793841 0.032 Uiso 1 1 calc R U . . .
 C6 C 0.5049(15) 0.9673(10) 0.7372(4) 0.033(2) Uani 1 1 d . . . . .
 H6 H 0.506033 1.012011 0.707164 0.040 Uiso 1 1 calc R U . . .
 C7 C 0.4621(15) 0.8626(9) 0.7288(4) 0.029(2) Uani 1 1 d . . . . .
 H7 H 0.431070 0.836776 0.693270 0.035 Uiso 1 1 calc R U . . .
 C8 C 0.4631(14) 0.7945(9) 0.7709(4) 0.026(2) Uani 1 1 d . . . . .
 H8 H 0.433373 0.722388 0.764698 0.031 Uiso 1 1 calc R U . . .
 C9 C 0.5092(12) 0.8342(7) 0.8230(4) 0.0183(18) Uani 1 1 d . . . . .
 C10 C -0.0715(14) 0.3543(8) 0.8347(4) 0.024(2) Uani 1 1 d . . . . .
 H10 H -0.081988 0.364790 0.872284 0.028 Uiso 1 1 calc R U . . .
 C11 C -0.1150(14) 0.2545(8) 0.8123(4) 0.026(2) Uani 1 1 d . . . . .
 H11 H -0.154463 0.198194 0.834844 0.031 Uiso 1 1 calc R U . . .
 C12 C -0.1010(14) 0.2382(8) 0.7587(4) 0.024(2) Uani 1 1 d . . . . .
 H12 H -0.134933 0.171287 0.743469 0.029 Uiso 1 1 calc R U . . .
 C13 C -0.0353(13) 0.3217(7) 0.7254(4) 0.0194(18) Uani 1 1 d . . . . .
 C14 C -0.0083(15) 0.3101(8) 0.6702(4) 0.027(2) Uani 1 1 d . . . . .
 H14 H -0.038176 0.244222 0.653393 0.032 Uiso 1 1 calc R U . . .
 C15 C 0.0607(14) 0.3930(9) 0.6404(4) 0.028(2) Uani 1 1 d . . . . .
 H15 H 0.078058 0.384090 0.603043 0.034 Uiso 1 1 calc R U . . .
 C16 C 0.1059(13) 0.4907(9) 0.6645(4) 0.028(2) Uani 1 1 d . . . . .
 H16 H 0.153686 0.547268 0.643185 0.033 Uiso 1 1 calc R U . . .
 C17 C 0.0822(13) 0.5057(7) 0.7181(4) 0.0224(19) Uani 1 1 d . . . . .
 H17 H 0.114056 0.572026 0.734276 0.027 Uiso 1 1 calc R U . . .
 C18 C 0.0100(12) 0.4215(7) 0.7491(4) 0.0179(18) Uani 1 1 d . . . . .
 C37 C 0.1118(13) 0.6974(7) 0.9928(4) 0.0200(19) Uani 1 1 d . . . . .
 C38 C 0.0563(14) 0.8000(8) 1.0140(4) 0.023(2) Uani 1 1 d . . . . .
 C39 C 0.3792(12) 0.3531(7) 0.9289(4) 0.0183(18) Uani 1 1 d . . . . .
 C40 C 0.4415(13) 0.2508(7) 0.9117(4) 0.0205(19) Uani 1 1 d . . . . .

loop_
  _atom_site_aniso_label
  _atom_site_aniso_U_11
  _atom_site_aniso_U_22
  _atom_site_aniso_U_33
  _atom_site_aniso_U_23
  _atom_site_aniso_U_13
  _atom_site_aniso_U_12
 Ag1 0.0316(4) 0.0143(4) 0.0233(4) 0.0019(3) 0.0024(3) 0.0025(3)
 Ag2 0.0319(4) 0.0158(4) 0.0230(4) 0.0017(3) 0.0027(3) 0.0053(3)
 F7 0.025(3) 0.039(4) 0.056(4) 0.011(3) 0.014(3) 0.019(3)
 F8 0.048(4) 0.028(3) 0.023(3) 0.003(2) 0.001(3) 0.016(3)
 F9 0.039(3) 0.021(3) 0.037(3) 0.002(2) -0.003(3) 0.001(3)
 F10 0.059(4) 0.026(3) 0.028(3) -0.005(2) -0.002(3) 0.022(3)
 F11 0.037(3) 0.023(3) 0.047(4) 0.014(3) 0.010(3) 0.003(3)
 F12 0.022(3) 0.042(4) 0.032(3) 0.000(3) -0.006(2) 0.006(3)
 O3 0.030(4) 0.014(3) 0.026(3) 0.005(3) 0.002(3) 0.001(3)
 O4 0.028(4) 0.012(3) 0.029(4) 0.004(3) 0.001(3) 0.003(3)
 O10 0.043(4) 0.013(3) 0.023(4) 0.002(3) 0.001(3) 0.007(3)
 O11 0.036(4) 0.022(4) 0.029(4) -0.003(3) -0.005(3) 0.007(3)
 O12 0.031(4) 0.020(3) 0.023(3) 0.000(3) 0.001(3) 0.003(3)
 O13 0.041(4) 0.018(3) 0.022(3) 0.004(3) 0.006(3) 0.011(3)
 O14 0.037(4) 0.072(6) 0.023(4) -0.007(4) -0.006(3) 0.027(4)
 N3 0.020(4) 0.015(4) 0.021(4) 0.001(3) 0.000(3) 0.001(3)
 N4 0.018(4) 0.018(4) 0.021(4) 0.001(3) 0.000(3) 0.002(3)
 C19 0.027(5) 0.015(4) 0.021(5) -0.003(3) 0.002(4) 0.001(4)
 C20 0.022(5) 0.026(5) 0.022(5) 0.003(4) 0.003(4) 0.000(4)
 C21 0.021(5) 0.018(5) 0.028(5) 0.003(4) 0.003(4) 0.001(4)
 C22 0.018(4) 0.018(5) 0.028(5) 0.001(4) 0.002(4) 0.004(4)
 C23 0.024(5) 0.021(5) 0.028(5) -0.004(4) -0.002(4) 0.004(4)
 C24 0.032(6) 0.032(6) 0.026(5) -0.010(4) -0.004(4) 0.011(4)
 C25 0.035(6) 0.042(6) 0.019(5) 0.003(4) 0.003(4) 0.018(5)
 C26 0.017(4) 0.027(5) 0.026(5) 0.001(4) 0.001(4) 0.001(4)
 C27 0.019(4) 0.025(5) 0.019(4) 0.000(4) 0.001(3) 0.007(4)
 C28 0.016(4) 0.025(5) 0.020(4) 0.000(4) -0.001(3) -0.001(4)
 C29 0.025(5) 0.016(5) 0.031(5) -0.002(4) 0.002(4) 0.001(4)
 C30 0.026(5) 0.015(5) 0.033(5) 0.004(4) 0.004(4) 0.005(4)
 C31 0.015(4) 0.018(5) 0.026(5) 0.003(4) 0.001(3) 0.003(3)
 C32 0.021(5) 0.039(6) 0.023(5) 0.009(4) 0.003(4) 0.000(4)
 C33 0.025(5) 0.049(7) 0.019(5) -0.001(4) 0.003(4) -0.003(5)
 C34 0.024(5) 0.033(6) 0.029(5) -0.009(4) 0.004(4) -0.004(4)
 C35 0.019(4) 0.018(5) 0.029(5) -0.003(4) 0.002(4) -0.002(4)
 C36 0.017(4) 0.022(5) 0.021(5) 0.002(4) 0.004(3) 0.003(4)
 C41 0.019(4) 0.013(4) 0.026(5) -0.001(4) 0.003(4) 0.001(3)
 C42 0.022(5) 0.020(5) 0.025(5) 0.000(4) 0.004(4) 0.011(4)
 C43 0.018(4) 0.014(4) 0.023(5) 0.001(3) -0.001(3) 0.004(3)
 C44 0.017(4) 0.022(5) 0.025(5) -0.001(4) -0.001(3) 0.008(4)
 Ag3 0.0322(4) 0.0139(4) 0.0226(4) -0.0018(3) 0.0004(3) 0.0019(3)
 Ag4 0.0284(4) 0.0164(4) 0.0227(4) -0.0005(3) 0.0010(3) 0.0034(3)
 F1 0.032(3) 0.036(3) 0.032(3) 0.006(3) 0.000(2) 0.016(3)
 F2 0.039(3) 0.016(3) 0.041(3) -0.005(2) 0.002(3) -0.001(2)
 F3 0.051(4) 0.033(3) 0.022(3) 0.001(2) 0.006(3) 0.022(3)
 F4 0.055(4) 0.021(3) 0.037(3) 0.009(3) 0.019(3) 0.011(3)
 F5 0.060(4) 0.018(3) 0.031(3) -0.009(2) -0.008(3) 0.006(3)
 F6 0.028(3) 0.035(4) 0.061(4) -0.008(3) 0.011(3) 0.008(3)
 O1 0.023(3) 0.011(3) 0.032(4) -0.003(3) 0.002(3) 0.004(3)
 O2 0.032(4) 0.011(3) 0.027(3) -0.002(3) 0.002(3) 0.005(3)
 O5 0.036(4) 0.017(3) 0.024(4) -0.004(3) 0.005(3) 0.004(3)
 O6 0.031(4) 0.021(4) 0.028(4) 0.003(3) 0.004(3) 0.003(3)
 O7 0.029(4) 0.024(4) 0.026(4) -0.005(3) -0.003(3) 0.007(3)
 O8 0.031(4) 0.016(3) 0.024(3) 0.002(3) -0.001(3) 0.006(3)
 O9 0.045(5) 0.104(9) 0.026(4) 0.014(5) 0.011(4) 0.040(5)
 N1 0.022(4) 0.011(4) 0.024(4) 0.001(3) 0.003(3) 0.004(3)
 N2 0.016(4) 0.011(4) 0.025(4) -0.002(3) -0.003(3) 0.000(3)
 C1 0.025(5) 0.022(5) 0.016(4) 0.000(4) 0.000(3) 0.004(4)
 C2 0.024(5) 0.018(5) 0.023(5) -0.005(4) -0.003(4) 0.003(4)
 C3 0.022(5) 0.019(5) 0.028(5) 0.000(4) -0.004(4) 0.003(4)
 C4 0.014(4) 0.012(4) 0.028(5) 0.004(3) 0.000(3) 0.002(3)
 C5 0.022(5) 0.025(5) 0.033(5) 0.007(4) 0.003(4) 0.003(4)
 C6 0.026(5) 0.049(7) 0.026(5) 0.016(5) 0.005(4) 0.010(5)
 C7 0.029(5) 0.039(6) 0.021(5) 0.000(4) 0.001(4) 0.010(5)
 C8 0.028(5) 0.031(6) 0.021(5) -0.006(4) 0.002(4) 0.010(4)
 C9 0.017(4) 0.016(5) 0.021(5) 0.002(3) 0.001(3) 0.001(3)
 C10 0.027(5) 0.024(5) 0.021(5) 0.003(4) 0.002(4) 0.005(4)
 C11 0.030(5) 0.015(5) 0.030(5) 0.006(4) -0.003(4) -0.008(4)
 C12 0.023(5) 0.016(5) 0.034(5) -0.001(4) -0.002(4) 0.001(4)
 C13 0.022(4) 0.011(4) 0.026(5) -0.002(3) -0.002(4) 0.005(3)
 C14 0.031(5) 0.020(5) 0.028(5) -0.005(4) 0.001(4) 0.002(4)
 C15 0.022(5) 0.037(6) 0.023(5) -0.006(4) 0.004(4) -0.003(4)
 C16 0.019(5) 0.032(6) 0.031(5) 0.007(4) 0.005(4) -0.001(4)
 C17 0.023(5) 0.016(5) 0.026(5) -0.001(4) 0.000(4) -0.002(4)
 C18 0.013(4) 0.020(5) 0.021(4) 0.000(3) -0.001(3) 0.003(3)
 C37 0.018(4) 0.019(5) 0.023(5) -0.003(4) -0.003(4) 0.003(4)
 C38 0.024(5) 0.025(5) 0.022(5) 0.001(4) 0.001(4) 0.007(4)
 C39 0.018(4) 0.011(4) 0.025(5) -0.003(3) 0.004(3) -0.003(3)
 C40 0.019(4) 0.020(5) 0.023(5) 0.001(4) 0.002(3) 0.002(4)

_geom_special_details
;
 All esds (except the esd in the dihedral angle between two l.s. planes)
 are estimated using the full covariance matrix.  The cell esds are taken
 into account individually in the estimation of esds in distances, angles
 and torsion angles; correlations between esds in cell parameters are only
 used when they are defined by crystal symmetry.  An approximate (isotropic)
 treatment of cell esds is used for estimating esds involving l.s. planes.
;
loop_
  _geom_bond_atom_site_label_1
  _geom_bond_atom_site_label_2
  _geom_bond_distance
  _geom_bond_site_symmetry_2
  _geom_bond_publ_flag
 Ag1 Ag2 2.9754(9) . ?
 Ag1 O3 2.459(7) . ?
 Ag1 O4 2.446(7) . ?
 Ag1 O10 2.266(7) . ?
 Ag1 O12 2.274(7) . ?
 Ag2 O11 2.227(7) . ?
 Ag2 O13 2.236(7) . ?
 Ag2 O14 2.370(8) . ?
 F7 C42 1.343(11) . ?
 F8 C42 1.335(11) . ?
 F9 C42 1.337(12) . ?
 F10 C44 1.337(11) . ?
 F11 C44 1.320(12) . ?
 F12 C44 1.342(11) . ?
 O3 N3 1.339(10) . ?
 O4 N4 1.343(10) . ?
 O10 C41 1.239(12) . ?
 O11 C41 1.237(12) . ?
 O12 C43 1.239(12) . ?
 O13 C43 1.238(12) . ?
 O14 H14A 0.87(2) . ?
 O14 H14B 0.87(2) . ?
 N3 C28 1.339(13) . ?
 N3 C36 1.393(12) . ?
 N4 C19 1.339(12) . ?
 N4 C27 1.371(12) . ?
 C19 H19 0.9500 . ?
 C19 C20 1.385(14) . ?
 C20 H20 0.9500 . ?
 C20 C21 1.374(14) . ?
 C21 H21 0.9500 . ?
 C21 C22 1.409(14) . ?
 C22 C23 1.411(14) . ?
 C22 C27 1.422(14) . ?
 C23 H23 0.9500 . ?
 C23 C24 1.366(15) . ?
 C24 H24 0.9500 . ?
 C24 C25 1.416(17) . ?
 C25 H25 0.9500 . ?
 C25 C26 1.372(15) . ?
 C26 H26 0.9500 . ?
 C26 C27 1.400(14) . ?
 C28 H28 0.9500 . ?
 C28 C29 1.385(14) . ?
 C29 H29 0.9500 . ?
 C29 C30 1.356(15) . ?
 C30 H30 0.9500 . ?
 C30 C31 1.396(14) . ?
 C31 C32 1.415(14) . ?
 C31 C36 1.420(13) . ?
 C32 H32 0.9500 . ?
 C32 C33 1.366(17) . ?
 C33 H33 0.9500 . ?
 C33 C34 1.403(17) . ?
 C34 H34 0.9500 . ?
 C34 C35 1.371(15) . ?
 C35 H35 0.9500 . ?
 C35 C36 1.406(14) . ?
 C41 C42 1.538(13) . ?
 C43 C44 1.552(13) . ?
 Ag3 Ag4 2.9332(9) . ?
 Ag3 O1 2.422(7) . ?
 Ag3 O2 2.449(7) . ?
 Ag3 O5 2.259(7) . ?
 Ag3 O8 2.258(7) . ?
 Ag4 O6 2.260(7) . ?
 Ag4 O7 2.267(7) . ?
 Ag4 O9 2.338(8) . ?
 F1 C38 1.347(12) . ?
 F2 C38 1.329(12) . ?
 F3 C38 1.326(11) . ?
 F4 C40 1.335(12) . ?
 F5 C40 1.338(11) . ?
 F6 C40 1.319(11) . ?
 O1 N1 1.332(10) . ?
 O2 N2 1.328(10) . ?
 O5 C37 1.229(12) . ?
 O6 C37 1.250(12) . ?
 O7 C39 1.248(12) . ?
 O8 C39 1.241(12) . ?
 O9 H9A 0.8699 . ?
 O9 H9B 0.8694 . ?
 N1 C1 1.331(12) . ?
 N1 C9 1.401(12) . ?
 N2 C10 1.330(13) . ?
 N2 C18 1.392(12) . ?
 C1 H1 0.9500 . ?
 C1 C2 1.396(14) . ?
 C2 H2 0.9500 . ?
 C2 C3 1.362(14) . ?
 C3 H3 0.9500 . ?
 C3 C4 1.403(14) . ?
 C4 C5 1.419(14) . ?
 C4 C9 1.411(13) . ?
 C5 H5 0.9500 . ?
 C5 C6 1.386(16) . ?
 C6 H6 0.9500 . ?
 C6 C7 1.378(17) . ?
 C7 H7 0.9500 . ?
 C7 C8 1.378(15) . ?
 C8 H8 0.9500 . ?
 C8 C9 1.402(14) . ?
 C10 H10 0.9500 . ?
 C10 C11 1.409(14) . ?
 C11 H11 0.9500 . ?
 C11 C12 1.357(15) . ?
 C12 H12 0.9500 . ?
 C12 C13 1.419(14) . ?
 C13 C14 1.404(14) . ?
 C13 C18 1.421(13) . ?
 C14 H14 0.9500 . ?
 C14 C15 1.371(15) . ?
 C15 H15 0.9500 . ?
 C15 C16 1.401(16) . ?
 C16 H16 0.9500 . ?
 C16 C17 1.368(14) . ?
 C17 H17 0.9500 . ?
 C17 C18 1.406(13) . ?
 C37 C38 1.551(13) . ?
 C39 C40 1.537(13) . ?

loop_
  _geom_angle_atom_site_label_1
  _geom_angle_atom_site_label_2
  _geom_angle_atom_site_label_3
  _geom_angle
  _geom_angle_site_symmetry_1
  _geom_angle_site_symmetry_3
  _geom_angle_publ_flag
 O3 Ag1 Ag2 139.35(16) . . ?
 O4 Ag1 Ag2 122.69(16) . . ?
 O4 Ag1 O3 97.4(2) . . ?
 O10 Ag1 Ag2 77.11(17) . . ?
 O10 Ag1 O3 112.3(2) . . ?
 O10 Ag1 O4 89.7(2) . . ?
 O10 Ag1 O12 152.5(2) . . ?
 O12 Ag1 Ag2 75.63(17) . . ?
 O12 Ag1 O3 91.2(2) . . ?
 O12 Ag1 O4 101.7(2) . . ?
 O11 Ag2 Ag1 82.27(18) . . ?
 O11 Ag2 O13 165.4(3) . . ?
 O11 Ag2 O14 98.5(3) . . ?
 O13 Ag2 Ag1 83.82(17) . . ?
 O13 Ag2 O14 95.4(3) . . ?
 O14 Ag2 Ag1 179.0(2) . . ?
 N3 O3 Ag1 122.5(5) . . ?
 N4 O4 Ag1 118.9(5) . . ?
 C41 O10 Ag1 124.8(6) . . ?
 C41 O11 Ag2 118.2(6) . . ?
 C43 O12 Ag1 126.1(6) . . ?
 C43 O13 Ag2 116.7(6) . . ?
 Ag2 O14 H14A 120(6) . . ?
 Ag2 O14 H14B 119(6) . . ?
 H14A O14 H14B 106(5) . . ?
 O3 N3 C36 118.2(7) . . ?
 C28 N3 O3 121.2(8) . . ?
 C28 N3 C36 120.6(8) . . ?
 O4 N4 C27 118.7(7) . . ?
 C19 N4 O4 119.7(8) . . ?
 C19 N4 C27 121.6(8) . . ?
 N4 C19 H19 119.3 . . ?
 N4 C19 C20 121.4(9) . . ?
 C20 C19 H19 119.3 . . ?
 C19 C20 H20 120.1 . . ?
 C21 C20 C19 119.7(9) . . ?
 C21 C20 H20 120.1 . . ?
 C20 C21 H21 120.2 . . ?
 C20 C21 C22 119.7(9) . . ?
 C22 C21 H21 120.2 . . ?
 C21 C22 C23 122.8(9) . . ?
 C21 C22 C27 118.9(9) . . ?
 C23 C22 C27 118.3(9) . . ?
 C22 C23 H23 119.5 . . ?
 C24 C23 C22 120.9(10) . . ?
 C24 C23 H23 119.5 . . ?
 C23 C24 H24 120.0 . . ?
 C23 C24 C25 119.9(9) . . ?
 C25 C24 H24 120.0 . . ?
 C24 C25 H25 119.7 . . ?
 C26 C25 C24 120.7(10) . . ?
 C26 C25 H25 119.7 . . ?
 C25 C26 H26 120.2 . . ?
 C25 C26 C27 119.6(10) . . ?
 C27 C26 H26 120.2 . . ?
 N4 C27 C22 118.7(8) . . ?
 N4 C27 C26 120.9(9) . . ?
 C26 C27 C22 120.4(9) . . ?
 N3 C28 H28 119.6 . . ?
 N3 C28 C29 120.8(9) . . ?
 C29 C28 H28 119.6 . . ?
 C28 C29 H29 119.6 . . ?
 C30 C29 C28 120.7(9) . . ?
 C30 C29 H29 119.6 . . ?
 C29 C30 H30 119.9 . . ?
 C29 C30 C31 120.1(9) . . ?
 C31 C30 H30 119.9 . . ?
 C30 C31 C32 123.6(9) . . ?
 C30 C31 C36 118.7(9) . . ?
 C32 C31 C36 117.8(9) . . ?
 C31 C32 H32 119.7 . . ?
 C33 C32 C31 120.6(10) . . ?
 C33 C32 H32 119.7 . . ?
 C32 C33 H33 119.6 . . ?
 C32 C33 C34 120.8(9) . . ?
 C34 C33 H33 119.6 . . ?
 C33 C34 H34 119.6 . . ?
 C35 C34 C33 120.9(9) . . ?
 C35 C34 H34 119.6 . . ?
 C34 C35 H35 120.5 . . ?
 C34 C35 C36 119.0(9) . . ?
 C36 C35 H35 120.5 . . ?
 N3 C36 C31 118.9(8) . . ?
 N3 C36 C35 120.0(8) . . ?
 C35 C36 C31 121.0(9) . . ?
 O10 C41 C42 114.4(8) . . ?
 O11 C41 O10 131.0(9) . . ?
 O11 C41 C42 114.5(8) . . ?
 F7 C42 C41 111.1(8) . . ?
 F8 C42 F7 106.5(8) . . ?
 F8 C42 F9 106.4(8) . . ?
 F8 C42 C41 113.3(7) . . ?
 F9 C42 F7 106.0(8) . . ?
 F9 C42 C41 112.9(8) . . ?
 O12 C43 C44 113.6(8) . . ?
 O13 C43 O12 131.5(9) . . ?
 O13 C43 C44 114.9(8) . . ?
 F10 C44 F12 105.8(7) . . ?
 F10 C44 C43 113.1(8) . . ?
 F11 C44 F10 107.5(8) . . ?
 F11 C44 F12 106.9(8) . . ?
 F11 C44 C43 112.0(8) . . ?
 F12 C44 C43 111.1(8) . . ?
 O1 Ag3 Ag4 127.10(16) . . ?
 O1 Ag3 O2 98.2(2) . . ?
 O2 Ag3 Ag4 134.39(16) . . ?
 O5 Ag3 Ag4 78.30(18) . . ?
 O5 Ag3 O1 90.9(2) . . ?
 O5 Ag3 O2 109.5(2) . . ?
 O8 Ag3 Ag4 77.40(17) . . ?
 O8 Ag3 O1 102.6(2) . . ?
 O8 Ag3 O2 88.8(2) . . ?
 O8 Ag3 O5 155.7(2) . . ?
 O6 Ag4 Ag3 80.53(18) . . ?
 O6 Ag4 O7 163.1(3) . . ?
 O6 Ag4 O9 97.1(3) . . ?
 O7 Ag4 Ag3 82.67(18) . . ?
 O7 Ag4 O9 99.7(3) . . ?
 O9 Ag4 Ag3 177.4(2) . . ?
 N1 O1 Ag3 118.9(5) . . ?
 N2 O2 Ag3 118.8(5) . . ?
 C37 O5 Ag3 122.3(6) . . ?
 C37 O6 Ag4 116.8(6) . . ?
 C39 O7 Ag4 116.8(6) . . ?
 C39 O8 Ag3 125.0(6) . . ?
 Ag4 O9 H9A 118.1 . . ?
 Ag4 O9 H9B 118.4 . . ?
 H9A O9 H9B 104.6 . . ?
 O1 N1 C9 118.0(8) . . ?
 C1 N1 O1 120.9(8) . . ?
 C1 N1 C9 121.1(8) . . ?
 O2 N2 C10 120.5(8) . . ?
 O2 N2 C18 118.0(7) . . ?
 C10 N2 C18 121.5(8) . . ?
 N1 C1 H1 119.5 . . ?
 N1 C1 C2 121.1(9) . . ?
 C2 C1 H1 119.5 . . ?
 C1 C2 H2 120.1 . . ?
 C3 C2 C1 119.7(9) . . ?
 C3 C2 H2 120.1 . . ?
 C2 C3 H3 119.7 . . ?
 C2 C3 C4 120.6(9) . . ?
 C4 C3 H3 119.7 . . ?
 C3 C4 C5 122.8(9) . . ?
 C3 C4 C9 118.7(8) . . ?
 C9 C4 C5 118.4(9) . . ?
 C4 C5 H5 120.5 . . ?
 C6 C5 C4 119.0(10) . . ?
 C6 C5 H5 120.5 . . ?
 C5 C6 H6 119.4 . . ?
 C7 C6 C5 121.3(10) . . ?
 C7 C6 H6 119.4 . . ?
 C6 C7 H7 119.2 . . ?
 C6 C7 C8 121.5(10) . . ?
 C8 C7 H7 119.2 . . ?
 C7 C8 H8 120.9 . . ?
 C7 C8 C9 118.3(10) . . ?
 C9 C8 H8 120.9 . . ?
 N1 C9 C4 118.7(8) . . ?
 N1 C9 C8 119.9(9) . . ?
 C8 C9 C4 121.4(9) . . ?
 N2 C10 H10 119.6 . . ?
 N2 C10 C11 120.7(9) . . ?
 C11 C10 H10 119.6 . . ?
 C10 C11 H11 119.8 . . ?
 C12 C11 C10 120.4(9) . . ?
 C12 C11 H11 119.8 . . ?
 C11 C12 H12 120.1 . . ?
 C11 C12 C13 119.7(9) . . ?
 C13 C12 H12 120.1 . . ?
 C12 C13 C18 118.9(9) . . ?
 C14 C13 C12 123.0(9) . . ?
 C14 C13 C18 118.1(8) . . ?
 C13 C14 H14 119.8 . . ?
 C15 C14 C13 120.5(9) . . ?
 C15 C14 H14 119.8 . . ?
 C14 C15 H15 119.7 . . ?
 C14 C15 C16 120.7(9) . . ?
 C16 C15 H15 119.7 . . ?
 C15 C16 H16 119.5 . . ?
 C17 C16 C15 120.9(9) . . ?
 C17 C16 H16 119.5 . . ?
 C16 C17 H17 120.5 . . ?
 C16 C17 C18 119.0(9) . . ?
 C18 C17 H17 120.5 . . ?
 N2 C18 C13 118.7(8) . . ?
 N2 C18 C17 120.5(8) . . ?
 C17 C18 C13 120.8(8) . . ?
 O5 C37 O6 130.9(9) . . ?
 O5 C37 C38 114.0(8) . . ?
 O6 C37 C38 115.1(8) . . ?
 F1 C38 C37 110.7(8) . . ?
 F2 C38 F1 106.8(8) . . ?
 F2 C38 C37 111.0(8) . . ?
 F3 C38 F1 107.0(8) . . ?
 F3 C38 F2 107.4(8) . . ?
 F3 C38 C37 113.6(8) . . ?
 O7 C39 C40 113.4(8) . . ?
 O8 C39 O7 130.4(9) . . ?
 O8 C39 C40 116.1(8) . . ?
 F4 C40 F5 105.6(8) . . ?
 F4 C40 C39 112.7(8) . . ?
 F5 C40 C39 113.3(8) . . ?
 F6 C40 F4 107.4(8) . . ?
 F6 C40 F5 106.8(8) . . ?
 F6 C40 C39 110.6(8) . . ?

loop_
  _diffrn_refln_index_h
  _diffrn_refln_index_k
  _diffrn_refln_index_l
  _diffrn_refln_intensity_net
  _diffrn_refln_intensity_u
 0 0 -2 1522.65 72.92
 0 0 -3 0.43 0.54
 0 0 -4 55.23 3.03
 0 0 -5 1.46 0.85
 0 0 -6 10.52 1.28
 0 0 -7 0.07 1.02
 0 0 -8 1264.75 61.14
 0 0 -9 5.96 1.3
 0 0 -10 1516.08 73.36
 0 0 -11 0.25 1.19
 0 0 -12 787.36 37.87
 0 0 -12 716.64 38.12
 0 0 -12 813.16 37.97
 0 0 -13 30.79 2.53
 0 0 -13 32.53 2.71
 0 0 -13 30.07 2.53
 0 0 -14 49.81 3.77
 0 0 -14 55.05 3.64
 0 0 -14 52.58 3.7
 0 0 -15 6.81 1.57
 0 0 -15 7.36 1.69
 0 0 -16 71.59 4.72
 0 0 -16 73.4 4.97
 0 0 -16 72.91 5
 0 0 -16 81.51 4.87
 0 0 -16 68.71 4.83
 0 0 -17 4.66 1.29
 0 0 -17 3.91 1.58
 0 0 -17 5.35 1.61
 0 0 -17 5.72 1.67
 0 0 -17 4.72 1.55
 0 0 -17 3.85 1.76
 0 0 -17 5.2 1.72
 0 0 -17 5.17 1.84
 0 0 -17 6.22 1.72
 0 0 -18 33.34 3.24
 0 0 -18 38.33 3
 0 0 -18 34.76 3.28
 0 0 -18 37.13 3.33
 0 0 -18 40.52 3.62
 0 0 -18 44.37 3.76
 0 0 -18 35.31 3.25
 0 0 -18 36.89 3.4
 0 0 -18 38.05 3.44
 0 0 -19 4.55 1.44
 0 0 -19 3.7 1.65
 0 0 -19 6.02 1.77
 0 0 -19 3.02 1.65
 0 0 -19 3.88 1.57
 0 0 -19 4.03 1.93
 0 0 -19 5.41 1.96
 0 0 -19 2.29 1.68
 0 0 -19 5.9 2.05
 0 0 -20 82.07 5.53
 0 0 -20 77.02 5.48
 0 0 -20 81.12 5.15
 0 0 -20 73.7 5.44
 0 0 -20 77.98 5.81
 0 0 -20 79.62 5.87
 0 0 -20 87.13 5.87
 0 0 -20 79.71 5.55
 0 0 -20 79.78 5.62
 0 0 -20 75.47 5.57
 0 0 -21 5.45 1.64
 0 0 -21 4.74 1.83
 0 0 -21 6.66 1.98
 0 0 -21 7.68 2.11
 0 0 -21 8.01 2.08
 0 0 -21 8.72 2.28
 0 0 -21 7.22 2.18
 0 0 -21 8.75 2.27
 0 0 -21 7.67 2.09
 0 0 -21 5.31 1.63
 0 0 -22 2.73 1.56
 0 0 -22 1.62 1.9
 0 0 -22 1.54 1.83
 0 0 -22 2.84 1.79
 0 0 -22 2.22 1.82
 0 0 -22 1.39 2.13
 0 0 -22 0.55 1.97
 0 0 -22 1.48 1.84
 0 0 -22 1.88 1.5
 0 0 -22 1.34 2.24
 0 0 -23 3.66 2.19
 0 0 -23 6.07 2.32
 0 0 -23 1.92 1.83
 0 0 -23 2.97 1.8
 0 0 -23 3.47 1.95
 0 0 -23 3.41 1.59
 0 0 -23 3.77 1.85
 0 0 -24 273.52 14.48
 0 0 -24 264.4 14.84
 0 0 -24 261.35 14.89
 0 0 -24 278.49 14.93
 0 0 -24 250.45 14.57
 0 0 -24 258.85 14.13
 0 0 -24 268.81 14.11
 0 0 -25 0.68 1.24
 0 0 -25 1.25 1.71
 0 0 -25 -1.05 2.12
 0 0 -25 -0.27 2.08
 0 0 -25 -1.05 2.43
 0 0 -25 0.47 1.87
 0 0 -25 0.35 1.36
 0 0 -26 396.54 20.8
 0 0 -26 383.64 20.06
 0 0 -26 398.98 20.06
 0 0 -27 8.46 1.53
 0 0 -27 14.34 2.12
 0 0 -27 13.21 2.38
 0 0 -27 10.51 2.29
 0 0 -27 9.6 2.42
 0 0 -27 10.02 1.65
 0 0 -27 13.05 2.26
 0 0 -28 30.47 2.74
 0 0 -28 33.32 3.25
 0 0 -28 35.75 3.24
 0 0 -28 29.94 2.49
 0 0 -28 28.67 2.87
 0 0 -28 28.99 2.45
 0 0 -29 1.53 0.93
 0 0 -29 4.64 1.71
 0 0 -29 1.35 1.24
 0 0 -29 1.7 1.4
 0 0 -29 0.69 1.53
 0 0 -30 4.47 1.14
 0 0 -30 4.11 1.28
 0 0 -31 -0.38 0.86
 0 1 -31 0.98 0.73
 0 1 -31 1.11 0.89
 0 1 -30 2.18 1.09
 0 1 -30 1.13 1.17
 0 1 -29 7.79 1.24
 0 1 -29 10.56 1.99
 0 1 -29 9.75 1.64
 0 1 -29 11.5 2.03
 0 1 -29 9.59 1.76
 0 1 -28 11.86 1.51
 0 1 -28 13.3 1.91
 0 1 -28 16.98 2.36
 0 1 -28 7.04 2.05
 0 1 -28 10.63 2.06
 0 1 -28 9.73 1.58
 0 1 -27 194.31 10.71
 0 1 -27 210.71 11.27
 0 1 -27 196.22 11.1
 0 1 -27 186.94 10.43
 0 1 -27 189.34 10.85
 0 1 -27 189.96 10.35
 0 1 -27 197.94 11.14
 0 1 -26 5.99 1.47
 0 1 -26 4.21 2.39
 0 1 -26 5.86 1.56
 0 1 -25 360.68 19.05
 0 1 -25 375.72 19.19
 0 1 -25 359.49 19.07
 0 1 -25 358.51 18.65
 0 1 -25 331.71 18.25
 0 1 -25 349.74 18.78
 0 1 -24 35.9 3.99
 0 1 -24 44.54 4.06
 0 1 -24 34.66 3.58
 0 1 -24 37.89 3.97
 0 1 -24 36.43 3.31
 0 1 -24 41.64 3.81
 0 1 -23 92.93 6.15
 0 1 -23 90.55 6.58
 0 1 -23 86.5 6.47
 0 1 -23 93.97 6.35
 0 1 -23 89.15 5.83
 0 1 -23 87.94 5.7
 0 1 -22 0.18 1.29
 0 1 -22 1.12 1.73
 0 1 -22 1.14 1.59
 0 1 -22 -0.28 2.07
 0 1 -22 0.27 2.06
 0 1 -22 -0.25 1.85
 0 1 -22 1.07 2.21
 0 1 -21 76.14 5.73
 0 1 -21 92.55 5.5
 0 1 -21 82.91 5.71
 0 1 -21 82.24 5.81
 0 1 -21 74.45 5.98
 0 1 -21 87.85 6.16
 0 1 -21 84.02 6.03
 0 1 -21 87.23 5.86
 0 1 -21 83.48 5.95
 0 1 -20 21.42 2.27
 0 1 -20 19.53 2.62
 0 1 -20 23.54 2.87
 0 1 -20 22.16 2.67
 0 1 -20 24.17 2.7
 0 1 -20 18.19 2.74
 0 1 -20 21.05 3
 0 1 -20 21.23 2.92
 0 1 -20 21.93 2.9
 0 1 -19 4.05 1.65
 0 1 -19 4.32 1.32
 0 1 -19 3.18 1.72
 0 1 -19 2.76 1.72
 0 1 -19 4.9 1.74
 0 1 -19 5.62 1.95
 0 1 -19 4.04 1.88
 0 1 -19 3.05 1.86
 0 1 -19 4.33 2.04
 0 1 -18 60.46 4.58
 0 1 -18 65.68 4.53
 0 1 -18 70.81 4.31
 0 1 -18 58.68 4.41
 0 1 -18 66.32 4.61
 0 1 -18 62.74 4.8
 0 1 -18 58.35 4.64
 0 1 -18 57.87 4.55
 0 1 -18 70.15 4.87
 0 1 -18 61.48 4.48
 0 1 -17 37.72 3.17
 0 1 -17 38.2 3.15
 0 1 -17 36.73 3.24
 0 1 -17 38.76 3.37
 0 1 -17 37.95 2.89
 0 1 -17 30.98 3.04
 0 1 -17 39.31 3.41
 0 1 -17 38.38 3.3
 0 1 -16 30.45 2.86
 0 1 -16 28.13 2.77
 0 1 -16 25.58 2.54
 0 1 -16 25.47 2.25
 0 1 -15 299.72 15.34
 0 1 -15 295.93 15.12
 0 1 -14 43.93 2.9
 0 1 -14 38.82 3.01
 0 1 -14 40.93 3.24
 0 1 -13 57.27 3.54
 0 1 -13 58.19 3.87
 0 1 -13 57.43 3.63
 0 1 -13 56.62 4
 0 1 -13 60.52 3.83
 0 1 -12 78.45 4.61
 0 1 -12 73.24 4.81
 0 1 -12 75.94 4.54
 0 1 -11 688.12 32.21
 0 1 -11 618.34 32.39
 0 1 -10 6.65 1.44
 0 1 -9 1071.18 52.07
 0 1 -8 24.26 2.08
 0 1 -7 137.56 6.75
 0 1 -7 122.12 6.11
 0 1 -6 213.08 9.74
 0 1 -6 181.83 9.27
 0 1 -5 49.64 2.77
 0 1 -5 40.21 2.35
 0 1 -4 88.46 4.53
 0 -1 3 425.76 21.17
 0 1 -3 445.87 21.13
 0 -1 2 27.65 1.82
 0 1 -2 27.92 1.67
 0 1 -1 2110.94 94.64
 0 -1 1 1933.07 94.66
 0 -1 1 1915.54 94.53
 0 -1 0 0.27 0.77
 0 -1 0 0.3 0.35
 0 1 0 -0.1 0.46
 0 -1 -1 1903.33 89.79
 0 1 1 1957.68 89.75
 0 -1 -1 1807.58 89.64
 0 1 2 35.79 2.1
 0 -1 -2 35.09 2.2
 0 -1 -2 41.83 2.24
 0 -1 -3 443.09 22.07
 0 1 3 439.4 22.05
 0 -1 -3 498.15 22.2
 0 1 4 50.58 2.79
 0 -1 -4 52.36 2.99
 0 1 5 12.81 1.04
 0 -1 -5 14.29 1.43
 0 1 6 152.05 7.63
 0 -1 -6 162.52 8.06
 0 1 7 86.86 4.39
 0 -1 -7 104.86 5.11
 0 -1 -8 5.38 1.32
 0 -1 -9 1100.43 53.46
 0 -1 -10 0.84 1.2
 0 -1 -11 1418.79 68.56
 0 -1 -11 1449.31 68.92
 0 -1 -11 1396.22 68.61
 0 -1 -12 5.09 1.46
 0 -1 -12 5.11 1.3
 0 -1 -12 3.43 1.35
 0 -1 -12 5.93 1.47
 0 -1 -13 18.71 2.25
 0 -1 -13 21.33 2.2
 0 -1 -13 23.17 2.31
 0 -1 -14 58.75 4.12
 0 -1 -14 66.3 4.09
 0 -1 -14 59.18 4.28
 0 -1 -15 438.39 22.21
 0 -1 -15 436.71 22.09
 0 -1 -16 5 1.59
 0 -1 -16 4.89 1.13
 0 -1 -16 2.45 1.5
 0 -1 -16 4.05 1.56
 0 -1 -16 3.54 1.39
 0 -1 -16 2.11 1.65
 0 -1 -16 4.35 1.52
 0 -1 -17 66.29 4.79
 0 -1 -17 71.93 4.84
 0 -1 -17 67.32 4.81
 0 -1 -17 68.62 4.41
 0 -1 -17 67.15 4.71
 0 -1 -17 72.17 4.96
 0 -1 -17 65.54 4.76
 0 -1 -17 65.93 4.92
 0 -1 -17 73.99 4.68
 0 -1 -18 35.47 3.27
 0 -1 -18 30.2 3.19
 0 -1 -18 32.67 2.86
 0 -1 -18 32.6 3.21
 0 -1 -18 38.03 3.26
 0 -1 -18 34.01 2.93
 0 -1 -18 40.8 3.48
 0 -1 -18 34.66 2.75
 0 -1 -18 32 2.85
 0 -1 -18 36.48 3.24
 0 -1 -18 36.23 3.03
 0 -1 -18 32.94 3.37
 0 -1 -19 17.68 2.74
 0 -1 -19 13.03 2.35
 0 -1 -19 15.25 2.06
 0 -1 -19 18.39 2.47
 0 -1 -19 17.27 2.59
 0 -1 -19 13.7 1.79
 0 -1 -19 13.13 1.98
 0 -1 -19 16.72 2.52
 0 -1 -19 17.45 2.41
 0 -1 -19 17.74 2.45
 0 -1 -19 14.78 2.01
 0 -1 -19 17.89 2.25
 0 -1 -20 -0.74 1.83
 0 -1 -20 1.04 1.6
 0 -1 -20 -0.34 1.32
 0 -1 -20 -0.69 1.68
 0 -1 -20 -0.45 1.78
 0 -1 -20 1.89 1.33
 0 -1 -20 -0.45 1.75
 0 -1 -20 1.41 1.75
 0 -1 -20 1.01 1.62
 0 -1 -20 0.51 1.83
 0 -1 -21 86.12 6.17
 0 -1 -21 89.09 6.22
 0 -1 -21 88.22 6.01
 0 -1 -21 82.19 6.21
 0 -1 -21 83.35 5.64
 0 -1 -21 84.39 6.08
 0 -1 -21 103.71 6.4
 0 -1 -21 88.29 6.36
 0 -1 -21 93.42 6.46
 0 -1 -21 97.92 6.09
 0 -1 -22 30.8 3.49
 0 -1 -22 24.95 3.28
 0 -1 -22 23.42 2.59
 0 -1 -22 27.74 3.08
 0 -1 -22 24.95 3.14
 0 -1 -22 24.92 2.41
 0 -1 -22 24.44 2.89
 0 -1 -22 29.58 3.22
 0 -1 -22 23.39 3.05
 0 -1 -23 192.93 11.36
 0 -1 -23 193.29 10.89
 0 -1 -23 184.5 11.51
 0 -1 -23 208.11 11.77
 0 -1 -23 191.68 11.35
 0 -1 -23 208.1 10.98
 0 -1 -23 193.45 11.43
 0 -1 -23 192.84 11.63
 0 -1 -23 204.54 11.23
 0 -1 -23 203.03 11.51
 0 -1 -24 110.28 7.2
 0 -1 -24 125.33 8.14
 0 -1 -24 126.17 8.08
 0 -1 -24 115.4 7.71
 0 -1 -24 128.98 7.4
 0 -1 -24 119.32 7.78
 0 -1 -24 125.43 7.86
 0 -1 -24 134.87 7.69
 0 -1 -24 129.02 8.2
 0 -1 -25 386.47 20.33
 0 -1 -25 385.84 20.35
 0 -1 -25 383.6 20.26
 0 -1 -25 379.34 20.06
 0 -1 -25 381.14 19.55
 0 -1 -25 359.8 19.9
 0 -1 -25 384.63 19.78
 0 -1 -26 -0.78 1.29
 0 -1 -26 -0.74 1.6
 0 -1 -26 -0.5 2.14
 0 -1 -26 1.12 1.22
 0 -1 -27 133.37 8.05
 0 -1 -27 137.96 8.13
 0 -1 -27 126 7.7
 0 -1 -27 130.6 7.57
 0 -1 -27 123.48 7.33
 0 -1 -27 135.76 8.15
 0 -1 -28 3.36 1.86
 0 -1 -28 1.33 1.66
 0 -1 -28 0.8 1.5
 0 -1 -28 2.64 1.38
 0 -1 -28 1.71 1.08
 0 -1 -28 4.23 1.88
 0 -1 -29 1.98 1.36
 0 -1 -29 1.11 1.03
 0 -1 -29 1.66 0.96
 0 -1 -29 2.37 1.55
 0 -1 -30 2.17 0.95
 0 -1 -30 1.01 1.12
 0 2 -31 -0.33 0.78
 0 2 -31 0.22 0.74
 0 2 -30 0.2 1.05
 0 2 -30 0.32 1.13
 0 2 -29 3.08 1.39
 0 2 -29 3.03 1.49
 0 2 -29 5.75 1.2
 0 2 -29 2.66 1.56
 0 2 -28 24.64 2.71
 0 2 -28 24.69 2.18
 0 2 -28 20.75 2.45
 0 2 -28 21.72 2.37
 0 2 -28 18.43 2.54
 0 2 -28 18.49 1.84
 0 2 -27 54.84 4.25
 0 2 -27 45.75 3.6
 0 2 -27 55.47 4.15
 0 2 -27 46.44 3.43
 0 2 -27 55.55 4.38
 0 2 -27 53.6 3.97
 0 2 -26 221.91 12.11
 0 2 -26 219.98 11.94
 0 2 -26 242.9 12.87
 0 2 -25 0.23 1.73
 0 2 -25 1.04 2.13
 0 2 -25 -0.86 1.78
 0 2 -25 1.33 1.96
 0 2 -25 0.76 1.95
 0 2 -24 220.96 12.29
 0 2 -24 211.56 12.04
 0 2 -24 210.83 11.58
 0 2 -24 215.44 12.27
 0 2 -24 209.95 12.29
 0 2 -24 204.94 11.86
 0 2 -24 204.4 11.4
 0 2 -23 104.45 7.03
 0 2 -23 99.51 6.79
 0 2 -23 108.09 7.18
 0 2 -23 97.98 6.86
 0 2 -23 95.56 6.6
 0 2 -23 100.5 6.22
 0 2 -22 85.98 5.8
 0 2 -22 77.64 5.78
 0 2 -22 84.27 5.95
 0 2 -22 72.93 5.48
 0 2 -22 68.77 4.94
 0 2 -21 51.49 4.67
 0 2 -21 58.8 4.7
 0 2 -21 57.07 4.9
 0 2 -21 59.57 4.83
 0 2 -21 63.22 4.22
 0 2 -21 57.68 4.56
 0 2 -20 37.85 3.5
 0 2 -20 37.95 3.12
 0 2 -20 39.83 3.91
 0 2 -20 31.55 3.52
 0 2 -20 38.29 3.77
 0 2 -20 38.9 3.84
 0 2 -20 42.47 3.22
 0 2 -20 45.77 3.72
 0 2 -19 175.85 9.45
 0 2 -19 166.37 9.89
 0 2 -19 164.69 9.65
 0 2 -19 171.22 10.11
 0 2 -19 169.26 10
 0 2 -19 180.01 10.2
 0 2 -19 168.38 9.41
 0 2 -18 2.15 1.09
 0 2 -18 0.67 1.48
 0 2 -18 2.84 1.05
 0 2 -18 0.91 1.22
 0 2 -18 1.07 1.37
 0 2 -18 2.67 1.72
 0 2 -18 2.37 1.66
 0 2 -18 1.98 1.25
 0 2 -18 2.24 1.59
 0 2 -17 203.38 11.19
 0 2 -17 208 11.14
 0 2 -17 201.97 10.61
 0 2 -17 197.81 11.23
 0 2 -17 190.1 11.24
 0 2 -17 198.68 10.91
 0 2 -17 198.13 10.7
 0 2 -17 201.99 10.98
 0 2 -17 213.55 10.87
 0 2 -16 242.8 12.33
 0 2 -16 247.44 12.22
 0 2 -16 222.27 12.57
 0 2 -16 220.19 12.59
 0 2 -16 231.24 12.71
 0 2 -15 11.94 1.62
 0 2 -15 8.62 1.53
 0 2 -15 9.4 1.69
 0 2 -14 175.22 9.35
 0 2 -14 165.92 9.28
 0 2 -14 167.28 9.73
 0 2 -14 185.05 9.3
 0 2 -13 16.4 1.74
 0 2 -13 16.07 1.84
 0 2 -13 15.22 2.02
 0 2 -12 240.2 12.03
 0 2 -12 229.04 11.92
 0 2 -12 232.15 12.01
 0 2 -12 207.3 12.38
 0 2 -12 255.76 12.23
 0 2 -11 21.96 2.38
 0 2 -11 24.61 2.05
 0 2 -11 25.91 2.25
 0 2 -10 1217.22 56.49
 0 2 -10 1144.96 55.54
 0 2 -9 184.27 9.74
 0 2 -9 180.05 9.1
 0 2 -8 378.32 17.21
 0 2 -8 320.13 16.63
 0 2 -7 296.78 14.75
 0 2 -6 69.62 3.97
 0 2 -5 3.95 1.15
 0 -2 4 66.69 3.98
 0 2 -4 64.6 3.79
 0 2 -3 550.33 27.16
 0 -2 3 565.83 27.3
 0 2 -2 95.4 5.08
 0 -2 2 90.59 5.25
 0 -2 1 90.16 5.32
 0 2 -1 98.2 5.15
 0 -2 0 1200.49 58.36
 0 2 0 1215.64 58.28
 0 -2 -1 86.39 5.24
 0 2 1 101.08 5.15
 0 2 2 142.39 7.05
 0 -2 -2 125.1 7.12
 0 -2 -3 544.39 27.95
 0 2 3 600.25 27.95
 0 2 4 72.2 4.27
 0 -2 -4 81.36 4.49
 0 -2 -5 6.03 1.43
 0 2 5 5.47 1.24
 0 2 6 137.92 7.52
 0 -2 -6 154.95 7.83
 0 2 7 216.78 11.15
 0 -2 -7 228.27 11.53
 0 2 8 456.37 22.4
 0 -2 -8 460.87 22.86
 0 2 9 66.45 3.62
 0 -2 -9 66.75 4.34
 0 -2 -10 1264.31 61.59
 0 -2 -11 49.18 3.67
 0 -2 -11 52.56 3.36
 0 -2 -11 47 3.18
 0 -2 -11 47.15 3.26
 0 -2 -12 112.42 7.07
 0 -2 -12 121.87 6.82
 0 -2 -12 119.67 6.73
 0 -2 -12 125.73 6.72
 0 -2 -13 5.28 1.47
 0 -2 -13 4.55 1.43
 0 -2 -13 3.93 1.4
 0 -2 -14 125.39 6.93
 0 -2 -14 119.25 6.78
 0 -2 -14 117.94 7.34
 0 -2 -14 121.67 7.09
 0 -2 -15 3.31 1.69
 0 -2 -15 4.74 1.58
 0 -2 -15 3.34 1.2
 0 -2 -16 147.25 8.86
 0 -2 -16 146.71 8.59
 0 -2 -16 164.52 8.81
 0 -2 -16 143.22 8.71
 0 -2 -16 156.68 9
 0 -2 -16 165.77 9.04
 0 -2 -16 164.91 8.58
 0 -2 -16 158.64 8.98
 0 -2 -17 61.86 4.57
 0 -2 -17 62.43 4.26
 0 -2 -17 68.27 4.49
 0 -2 -17 59.87 4.06
 0 -2 -17 61.45 4.08
 0 -2 -17 62.19 4.43
 0 -2 -17 64.11 4.6
 0 -2 -17 64.39 4.65
 0 -2 -17 57.52 4.57
 0 -2 -17 60.77 4.12
 0 -2 -18 9.38 1.8
 0 -2 -18 5.9 1.71
 0 -2 -18 8.13 1.56
 0 -2 -18 8.68 2.01
 0 -2 -18 7.85 2.01
 0 -2 -18 5.46 1.82
 0 -2 -18 6.3 2.06
 0 -2 -18 7.81 1.52
 0 -2 -18 8.11 1.53
 0 -2 -18 8.17 1.98
 0 -2 -18 7.32 1.96
 0 -2 -19 68.97 4.89
 0 -2 -19 68.71 4.93
 0 -2 -19 66.23 4.5
 0 -2 -19 59.25 4.14
 0 -2 -19 67.69 4.69
 0 -2 -19 54.27 4.14
 0 -2 -19 61.78 4.21
 0 -2 -19 62.34 4.67
 0 -2 -19 64.33 4.86
 0 -2 -19 57.02 4.79
 0 -2 -19 66.81 5
 0 -2 -19 66.22 4.6
 0 -2 -19 58.94 4.25
 0 -2 -20 56.79 4.51
 0 -2 -20 54.67 4.53
 0 -2 -20 51.68 3.76
 0 -2 -20 56.44 4.15
 0 -2 -20 57.41 4.34
 0 -2 -20 53.47 4.24
 0 -2 -20 57.61 3.93
 0 -2 -20 47.56 4.2
 0 -2 -20 53.38 3.91
 0 -2 -20 51.87 3.95
 0 -2 -20 58.64 4.58
 0 -2 -20 39.19 4.25
 0 -2 -20 58.75 4.63
 0 -2 -20 52.77 3.88
 0 -2 -20 54.89 4.12
 0 -2 -21 62.09 4.94
 0 -2 -21 63.31 4.96
 0 -2 -21 70.48 4.77
 0 -2 -21 58.88 4.23
 0 -2 -21 68.01 4.91
 0 -2 -21 64.42 4.36
 0 -2 -21 64.2 4.86
 0 -2 -21 65.27 4.44
 0 -2 -21 63.33 4.48
 0 -2 -21 69.58 5.13
 0 -2 -21 57.83 4.97
 0 -2 -21 65.99 5.19
 0 -2 -21 59.81 4.56
 0 -2 -22 30.03 2.66
 0 -2 -22 27.26 2.94
 0 -2 -22 27.98 3.15
 0 -2 -22 30.51 2.82
 0 -2 -22 28.73 3.3
 0 -2 -22 28.91 2.86
 0 -2 -22 29.26 3.45
 0 -2 -22 39.18 3.76
 0 -2 -22 28.43 2.87
 0 -2 -22 31.38 3.32
 0 -2 -22 23.63 3.28
 0 -2 -23 213.22 12.24
 0 -2 -23 215.91 12.04
 0 -2 -23 220.77 12.46
 0 -2 -23 226.04 12.79
 0 -2 -23 228.16 12.92
 0 -2 -23 245.47 13.04
 0 -2 -23 214.25 12.08
 0 -2 -23 230.59 12.73
 0 -2 -23 213.41 12.61
 0 -2 -23 235.02 12.82
 0 -2 -24 50.08 4
 0 -2 -24 45.32 3.63
 0 -2 -24 50.84 4.22
 0 -2 -24 52.35 3.88
 0 -2 -24 53.82 4.38
 0 -2 -24 48.91 4.41
 0 -2 -24 50.56 4.49
 0 -2 -24 49.99 4.58
 0 -2 -24 49.07 4.33
 0 -2 -24 46.32 4.23
 0 -2 -25 48.42 4.57
 0 -2 -25 54.58 4.45
 0 -2 -26 172.12 9.88
 0 -2 -26 175.57 10.13
 0 -2 -26 176.13 10.39
 0 -2 -26 190.02 10.59
 0 -2 -26 186.72 9.89
 0 -2 -26 175.35 10.52
 0 -2 -27 6.82 1.64
 0 -2 -27 4.27 1.69
 0 -2 -27 7.5 2
 0 -2 -27 7.33 1.98
 0 -2 -27 9.77 1.6
 0 -2 -27 9.13 2.28
 0 -2 -28 18.68 2.25
 0 -2 -28 21.67 2.06
 0 -2 -28 22.58 2.16
 0 -2 -28 23.01 2.56
 0 -2 -28 24.98 2.62
 0 -2 -29 0.28 0.97
 0 -2 -29 2.69 1.5
 0 -2 -29 0.46 1.2
 0 -2 -30 0.92 0.87
 0 3 -30 -0.19 1.04
 0 3 -30 -0.19 0.97
 0 3 -29 4.98 1.43
 0 3 -29 5.62 1.18
 0 3 -29 4.8 1.49
 0 3 -28 42.84 3.33
 0 3 -28 37.12 2.67
 0 3 -28 42.58 3.52
 0 3 -28 46.49 3.41
 0 3 -28 39.98 2.98
 0 3 -27 74.25 4.68
 0 3 -27 67.84 4.65
 0 3 -27 61.05 4.26
 0 3 -27 71.46 4.85
 0 3 -27 62.24 4.03
 0 3 -27 55.64 4.73
 0 3 -26 5.82 1.88
 0 3 -26 5.36 1.57
 0 3 -26 7.1 2.25
 0 3 -26 6.64 1.86
 0 3 -26 9.5 2.15
 0 3 -25 186.13 10.95
 0 3 -24 48.77 4.16
 0 3 -24 52.56 4.26
 0 3 -24 53.1 4.41
 0 3 -24 44.28 4.36
 0 3 -24 51.48 3.71
 0 3 -24 40.69 4.25
 0 3 -23 36.92 3.67
 0 3 -23 35.39 3.61
 0 3 -23 36.36 3.74
 0 3 -23 38.15 3.14
 0 3 -23 28.73 3.62
 0 3 -22 56.78 4.25
 0 3 -22 62.96 5.16
 0 3 -22 62.67 4.98
 0 3 -22 67.61 4.38
 0 3 -22 55.39 4.67
 0 3 -22 62.21 4.92
 0 3 -21 18.8 2.24
 0 3 -21 19.44 2.19
 0 3 -21 16.27 2.62
 0 3 -21 18.43 2.83
 0 3 -21 19.52 2.88
 0 3 -21 15.67 2.5
 0 3 -21 20.23 2.77
 0 3 -20 12.88 2
 0 3 -20 14.5 1.9
 0 3 -20 13.27 1.79
 0 3 -20 17.15 2.76
 0 3 -20 15.15 2.53
 0 3 -20 12.95 2.44
 0 3 -20 13.17 2.39
 0 3 -20 12.69 2.01
 0 3 -19 1.76 1.36
 0 3 -19 3.67 1.81
 0 3 -19 2.82 1.12
 0 3 -19 0.15 1.22
 0 3 -19 3.51 1.56
 0 3 -19 2.96 1.8
 0 3 -19 2.42 1.8
 0 3 -18 161.61 9.42
 0 3 -18 161.64 9
 0 3 -18 163.56 9.52
 0 3 -18 168.28 9.71
 0 3 -18 164.11 9.18
 0 3 -18 164 8.94
 0 3 -17 13.17 2.03
 0 3 -17 8.91 1.49
 0 3 -17 10.48 2.15
 0 3 -17 13.63 2.2
 0 3 -17 12.38 1.78
 0 3 -17 10.86 1.55
 0 3 -16 95.6 5.83
 0 3 -16 104.49 6.34
 0 3 -16 107.19 6.43
 0 3 -16 98.55 6.44
 0 3 -16 105.56 6.12
 0 3 -16 101.05 5.89
 0 3 -16 105.45 6.22
 0 3 -15 16.26 2.23
 0 3 -15 18.43 1.95
 0 3 -15 14.61 1.94
 0 3 -14 85.47 5.28
 0 3 -14 90.99 5.94
 0 3 -14 92.25 5.43
 0 3 -13 78.44 5.51
 0 3 -13 90.13 5.18
 0 3 -12 311.35 16.78
 0 3 -12 324.15 16.25
 0 3 -11 749.56 37.04
 0 3 -11 768.83 37.65
 0 3 -10 72.29 4.41
 0 3 -10 72.19 4.94
 0 3 -10 82.04 4.53
 0 3 -10 71.28 4.31
 0 3 -9 571.2 28.63
 0 3 -9 599.98 29.13
 0 3 -8 411.58 20.57
 0 3 -7 158.52 8.51
 0 3 -6 571.76 28.22
 0 3 -5 264.94 13.56
 0 3 -4 313.66 16.99
 0 -3 4 371.25 17.3
 0 3 -3 659.85 35.04
 0 -3 3 802 35.4
 0 -3 2 1096.99 56.23
 0 3 -2 1213.45 56.16
 0 3 -1 1785.77 92.72
 0 -3 1 2160.9 93.27
 0 3 0 -0.31 1.49
 0 -3 0 2.2 2.06
 0 -3 -1 2081.74 87.69
 0 3 1 1631.45 87.32
 0 3 2 1048.98 49.63
 0 -3 -2 990.09 49.67
 0 -3 -3 725.15 36.46
 0 3 3 760.76 36.43
 0 -3 -4 343.24 18.15
 0 3 4 376.23 18.15
 0 3 5 295.03 15.04
 0 3 6 464.71 23.17
 0 3 7 164.97 8.87
 0 3 8 525.61 26.05
 0 3 9 294.74 14.96
 0 -3 -10 141.65 7.5
 0 -3 -10 138.19 7.6
 0 -3 -10 137.31 7.46
 0 3 10 134.3 7.36
 0 -3 -10 142.2 7.48
 0 -3 -11 397.05 19.27
 0 -3 -11 372.6 19.06
 0 -3 -11 375.81 19.11
 0 -3 -12 408.05 19.96
 0 -3 -12 385.79 19.76
 0 -3 -12 389.43 19.77
 0 -3 -13 64.17 4.37
 0 -3 -13 62.45 4.17
 0 -3 -13 67.46 4.27
 0 -3 -14 169.45 9.09
 0 -3 -14 156.97 8.82
 0 -3 -14 157.16 8.86
 0 -3 -15 8.99 1.88
 0 -3 -15 8.69 1.88
 0 -3 -15 8.51 1.95
 0 -3 -16 38.47 3.04
 0 -3 -16 46.39 3.56
 0 -3 -16 38.06 3.35
 0 -3 -16 32.24 3.03
 0 -3 -16 43.32 3.59
 0 -3 -16 41.23 3.16
 0 -3 -16 36.91 3.04
 0 -3 -16 42.41 3.01
 0 -3 -16 43.51 3.12
 0 -3 -16 41.03 3.23
 0 -3 -16 41.65 3
 0 -3 -16 38.17 3.38
 0 -3 -16 43.57 3.36
 0 -3 -16 37.83 3.31
 0 -3 -17 24.01 2.9
 0 -3 -17 25.58 2.68
 0 -3 -17 29.9 2.55
 0 -3 -17 28.64 2.61
 0 -3 -17 30.74 2.73
 0 -3 -17 24.6 2.73
 0 -3 -17 31.46 2.61
 0 -3 -17 31.64 3.06
 0 -3 -17 32.51 3.09
 0 -3 -17 23.59 2.53
 0 -3 -17 27.05 2.4
 0 -3 -17 27.25 2.61
 0 -3 -17 32.61 2.92
 0 -3 -17 34.9 3.26
 0 -3 -18 106.35 6.72
 0 -3 -18 107.6 6.27
 0 -3 -18 109.52 6.74
 0 -3 -18 101.83 6.29
 0 -3 -18 112.05 6.81
 0 -3 -18 97.8 6.68
 0 -3 -18 101.73 6.15
 0 -3 -18 95.74 6.06
 0 -3 -18 99.96 6.43
 0 -3 -18 103.63 6.48
 0 -3 -18 93.69 6.37
 0 -3 -18 108.04 6.35
 0 -3 -18 99.84 6.04
 0 -3 -18 104 6.31
 0 -3 -19 14.47 2.49
 0 -3 -19 14.05 2.03
 0 -3 -19 13.03 1.82
 0 -3 -19 13.33 2.07
 0 -3 -19 11.69 2.31
 0 -3 -19 14.57 2.67
 0 -3 -19 12.5 1.79
 0 -3 -19 12.65 2.18
 0 -3 -19 15 2.28
 0 -3 -19 15.1 2.01
 0 -3 -19 12.15 1.91
 0 -3 -19 12.84 2.35
 0 -3 -19 12.73 2.37
 0 -3 -19 13.76 2.45
 0 -3 -20 -0.53 1.44
 0 -3 -20 0.24 1.96
 0 -3 -20 0.32 1.28
 0 -3 -20 -0.19 1.36
 0 -3 -20 2.36 1.81
 0 -3 -20 0.51 1.89
 0 -3 -20 -0.17 1.26
 0 -3 -20 0.86 1.64
 0 -3 -20 0.21 1.69
 0 -3 -20 -0.24 2
 0 -3 -20 0.5 1.79
 0 -3 -20 0.5 1.84
 0 -3 -20 0.43 1.53
 0 -3 -20 1.12 1.38
 0 -3 -20 1.86 1.3
 0 -3 -21 -0.76 2
 0 -3 -21 0.52 1.77
 0 -3 -21 2.21 1.73
 0 -3 -21 0.27 2
 0 -3 -21 -1.76 1.7
 0 -3 -21 2.41 1.42
 0 -3 -21 -0.51 2
 0 -3 -21 1.3 1.28
 0 -3 -21 -0.58 1.45
 0 -3 -21 -0.22 1.45
 0 -3 -21 -0.34 1.26
 0 -3 -21 0.37 1.33
 0 -3 -21 0.25 1.97
 0 -3 -22 116.5 7.22
 0 -3 -22 114.97 6.66
 0 -3 -22 108.96 6.48
 0 -3 -22 99.85 6.34
 0 -3 -22 100.72 6.76
 0 -3 -22 103.84 7.04
 0 -3 -22 101.05 6.58
 0 -3 -22 104.72 6.35
 0 -3 -22 110.75 7.23
 0 -3 -22 102.94 7.07
 0 -3 -22 106.03 6.79
 0 -3 -23 3.89 1.99
 0 -3 -23 -0.25 2.07
 0 -3 -23 2.56 1.84
 0 -3 -23 0.27 1.92
 0 -3 -23 3.65 1.65
 0 -3 -23 1.41 1.16
 0 -3 -23 1.38 2.13
 0 -3 -23 0.65 1.65
 0 -3 -23 2.05 1.48
 0 -3 -23 1.25 1.89
 0 -3 -23 1.25 1.5
 0 -3 -24 71.56 5.25
 0 -3 -24 60.07 4.95
 0 -3 -24 60.36 5.17
 0 -3 -24 63.85 4.54
 0 -3 -24 68.77 4.62
 0 -3 -24 67.41 5.04
 0 -3 -24 66.11 4.82
 0 -3 -24 69.72 5.11
 0 -3 -24 63.66 5.03
 0 -3 -24 56.62 4.49
 0 -3 -25 67.56 5.3
 0 -3 -26 20.09 2.49
 0 -3 -26 24.63 2.78
 0 -3 -26 23.08 2.84
 0 -3 -26 21.84 2.75
 0 -3 -26 22.89 2.68
 0 -3 -26 20.18 2.27
 0 -3 -26 23.98 2.35
 0 -3 -27 84.61 5.88
 0 -3 -27 93.54 5.92
 0 -3 -27 89.29 5.61
 0 -3 -27 91.18 5.44
 0 -3 -27 99.88 5.61
 0 -3 -28 63.32 4.25
 0 -3 -28 59.93 4.09
 0 -3 -28 55.57 3.84
 0 -3 -29 46.77 3.04
 0 4 -30 92.48 5.09
 0 4 -30 96.89 5.22
 0 4 -29 79.24 4.54
 0 4 -29 75.17 4.4
 0 4 -29 74.46 4.28
 0 4 -29 63.22 4.6
 0 4 -28 85.26 5.31
 0 4 -28 83.91 5.23
 0 4 -28 89.15 5.16
 0 4 -28 89.88 5.62
 0 4 -27 71.03 5.13
 0 4 -27 75.41 4.68
 0 4 -27 73.82 4.83
 0 4 -27 78.54 4.93
 0 4 -27 69.01 4.3
 0 4 -26 65.66 5.02
 0 4 -26 64.86 4.51
 0 4 -26 66.86 4.71
 0 4 -26 68.12 4.72
 0 4 -26 71.06 4.94
 0 4 -25 12.74 2.35
 0 4 -25 12.07 1.7
 0 4 -25 11.09 2.43
 0 4 -24 4.73 1.92
 0 4 -24 5.6 2.06
 0 4 -24 5.45 2
 0 4 -24 4.95 2.34
 0 4 -23 76.19 5.01
 0 4 -23 80.76 5.45
 0 4 -23 76.07 5.51
 0 4 -23 65.22 4.76
 0 4 -23 77.71 5.72
 0 4 -23 77.6 5.47
 0 4 -22 15.15 2.58
 0 4 -22 9.39 1.77
 0 4 -22 14.1 2.3
 0 4 -22 10.75 1.96
 0 4 -22 12.21 2.74
 0 4 -22 14.39 2.53
 0 4 -22 15.69 2.8
 0 4 -21 22.26 2.69
 0 4 -21 30.36 3.18
 0 4 -21 27.57 3.08
 0 4 -21 29.39 2.64
 0 4 -21 32.78 3.53
 0 4 -21 26.53 3.17
 0 4 -21 27.94 2.54
 0 4 -20 10.4 1.91
 0 4 -20 9.04 2.43
 0 4 -20 8.66 2.16
 0 4 -20 10.11 1.66
 0 4 -20 15.42 2.4
 0 4 -20 10.49 2.01
 0 4 -20 13.37 1.83
 0 4 -19 30.2 2.68
 0 4 -19 34.27 3.53
 0 4 -19 34.17 3.3
 0 4 -19 31.89 3.18
 0 4 -19 30.89 2.76
 0 4 -19 32.91 3.08
 0 4 -18 0.9 1.1
 0 4 -18 0.92 1.29
 0 4 -18 0.4 1.47
 0 4 -18 -0.45 1.1
 0 4 -18 0.63 1.54
 0 4 -18 0.7 1.61
 0 4 -17 288.16 15.35
 0 4 -17 284.68 14.99
 0 4 -17 318.93 15.47
 0 4 -17 270.57 14.89
 0 4 -17 298.28 15.28
 0 4 -17 297.16 15.6
 0 4 -17 279.93 15.37
 0 4 -16 0.57 1.14
 0 4 -16 -0.35 1.36
 0 4 -16 0.66 1.3
 0 4 -16 0.35 1.34
 0 4 -16 0.13 1.01
 0 4 -16 -0.81 1.48
 0 4 -16 -0.18 1.34
 0 4 -15 27.15 2.66
 0 4 -15 30.33 2.41
 0 4 -15 31.46 2.72
 0 4 -15 28.03 2.69
 0 4 -15 29.1 2.81
 0 4 -15 25.78 2.44
 0 4 -15 34.44 2.87
 0 4 -14 14.72 1.99
 0 4 -13 503.97 24
 0 4 -13 439.57 24.52
 0 4 -12 2.25 1.45
 0 4 -12 0.53 1.28
 0 4 -11 211.42 12.1
 0 4 -11 222.69 11.48
 0 4 -10 100.97 5.89
 0 4 -10 105.32 6.13
 0 4 -9 452.06 22.4
 0 4 -9 448.57 22.76
 0 4 -8 77.56 4.62
 0 4 -8 80.83 5.08
 0 4 -7 494.73 24.87
 0 4 -6 52.04 3.78
 0 4 -5 34.98 2.98
 0 4 -4 81.84 5.21
 0 4 -3 197.4 10.44
 0 -4 3 187.56 10.67
 0 4 -2 43.61 3.5
 0 -4 2 48.68 3.99
 0 4 -1 215.41 13.09
 0 -4 1 310.27 13.71
 0 -4 0 1411.97 74.22
 0 4 0 1647.61 74.25
 0 -4 -1 247.54 13.65
 0 4 1 255.21 13.44
 0 -4 -2 36.01 3.35
 0 4 2 27.15 2.86
 0 4 3 155.05 8.7
 0 -4 -3 155.39 8.87
 0 4 4 220.03 11.79
 0 4 5 73.53 4.84
 0 4 6 154.14 8.71
 0 4 7 433.76 22.02
 0 4 8 160.91 8.69
 0 -4 -8 155.85 8.22
 0 -4 -8 146.25 8.3
 0 -4 -9 392.36 20.37
 0 -4 -9 424.99 20.6
 0 -4 -9 435.74 20.38
 0 -4 -9 396.85 20.39
 0 -4 -9 411.75 20.43
 0 4 9 386.22 20.69
 0 -4 -10 114.77 6.37
 0 -4 -10 105.13 6.46
 0 -4 -10 112.36 6.35
 0 -4 -10 112.32 6.29
 0 -4 -10 113.03 6.38
 0 4 10 113.04 6.52
 0 -4 -11 328.58 17
 0 -4 -11 347.64 16.96
 0 -4 -11 342.5 17.02
 0 -4 -11 330.53 17.16
 0 -4 -11 321.45 16.95
 0 -4 -12 66.07 4.49
 0 -4 -12 58.67 4.19
 0 -4 -12 66.85 4.18
 0 -4 -12 65.06 4.23
 0 -4 -13 950.99 47.37
 0 -4 -13 958.04 47.18
 0 -4 -13 964.27 47.21
 0 -4 -13 976.48 47.18
 0 -4 -14 64.52 4.49
 0 -4 -14 69.16 4.39
 0 -4 -14 63.68 4.45
 0 -4 -14 66.03 4.45
 0 -4 -14 63.99 4.18
 0 -4 -14 69.08 4.71
 0 -4 -15 107.82 6.29
 0 -4 -15 119.79 6.64
 0 -4 -15 103.59 5.95
 0 -4 -15 110.52 6.34
 0 -4 -15 115.19 5.95
 0 -4 -15 116.02 6.22
 0 -4 -15 120.52 6.39
 0 -4 -15 121.04 6.35
 0 -4 -15 106.75 6.18
 0 -4 -15 116.75 6.07
 0 -4 -15 116.38 6.36
 0 -4 -16 38.72 2.81
 0 -4 -16 37.38 2.85
 0 -4 -16 44.05 3.56
 0 -4 -16 36.84 3.05
 0 -4 -16 41.68 3.45
 0 -4 -16 40.83 2.9
 0 -4 -16 38.72 3.05
 0 -4 -16 36.22 2.73
 0 -4 -16 41.92 3.04
 0 -4 -16 40.38 3.03
 0 -4 -16 39.43 3.19
 0 -4 -16 36.58 3.13
 0 -4 -16 37.84 3.21
 0 -4 -16 41.12 3.3
 0 -4 -16 43.76 3.57
 0 -4 -17 207.62 11.87
 0 -4 -17 212.69 11.83
 0 -4 -17 237.76 12.63
 0 -4 -17 226.22 12.19
 0 -4 -17 225.35 12.48
 0 -4 -17 226.21 12.01
 0 -4 -17 223.72 12.13
 0 -4 -17 234.28 12.04
 0 -4 -17 214.53 12.04
 0 -4 -17 216.97 11.83
 0 -4 -17 219.96 12.25
 0 -4 -17 245.49 12.35
 0 -4 -17 229.76 12.55
 0 -4 -17 224.48 12.37
 0 -4 -18 13.75 1.93
 0 -4 -18 12.63 1.79
 0 -4 -18 15.03 2.28
 0 -4 -18 14.86 2.51
 0 -4 -18 14.48 2.22
 0 -4 -18 11.27 1.92
 0 -4 -18 10.64 2.21
 0 -4 -18 12.61 1.97
 0 -4 -18 15.93 2.61
 0 -4 -18 12.58 1.85
 0 -4 -18 13.88 2.04
 0 -4 -18 17.98 2.56
 0 -4 -18 16.43 2.18
 0 -4 -18 14.12 2.08
 0 -4 -19 8.66 1.6
 0 -4 -19 9.45 1.67
 0 -4 -19 7.67 1.99
 0 -4 -19 8.89 2.13
 0 -4 -19 12.43 2.48
 0 -4 -19 9.78 1.89
 0 -4 -19 12.08 1.86
 0 -4 -19 8.57 1.83
 0 -4 -19 8.23 2.24
 0 -4 -19 9.07 2.23
 0 -4 -19 9.57 2.26
 0 -4 -19 11.48 1.82
 0 -4 -19 11.91 1.98
 0 -4 -19 7.71 2
 0 -4 -20 3.64 1.62
 0 -4 -20 1.06 1.55
 0 -4 -20 1.59 2.06
 0 -4 -20 2.14 1.8
 0 -4 -20 1.64 1.39
 0 -4 -20 2.32 1.43
 0 -4 -20 0.99 2.03
 0 -4 -20 0.73 1.4
 0 -4 -20 1.2 1.6
 0 -4 -20 0.78 1.86
 0 -4 -20 3.01 1.99
 0 -4 -20 -1.39 1.55
 0 -4 -20 0.36 1.42
 0 -4 -20 2.28 1.68
 0 -4 -21 8.41 1.94
 0 -4 -21 7.24 1.7
 0 -4 -21 9.89 1.72
 0 -4 -21 6.31 2.27
 0 -4 -21 10.5 1.89
 0 -4 -21 6.11 2.12
 0 -4 -21 5.86 2.33
 0 -4 -21 7.92 2.39
 0 -4 -21 9.4 2.12
 0 -4 -21 9.97 1.88
 0 -4 -22 3.99 2.01
 0 -4 -22 6.4 2.29
 0 -4 -22 4.56 1.82
 0 -4 -22 4.42 2.35
 0 -4 -22 3.05 1.38
 0 -4 -22 4.37 1.39
 0 -4 -22 3.89 1.77
 0 -4 -22 3.38 1.66
 0 -4 -22 5.04 2.25
 0 -4 -22 4.51 1.55
 0 -4 -22 5.63 1.78
 0 -4 -22 1.83 1.71
 0 -4 -23 169.32 10.51
 0 -4 -23 195.78 10.69
 0 -4 -23 189.08 10.26
 0 -4 -23 168.01 9.81
 0 -4 -23 172.28 10.32
 0 -4 -23 170.79 10.45
 0 -4 -23 171.97 9.78
 0 -4 -23 171.68 10.05
 0 -4 -23 192.16 10.33
 0 -4 -23 186.01 10.59
 0 -4 -23 177.29 10
 0 -4 -24 0.7 1.9
 0 -4 -24 1.24 1.43
 0 -4 -24 1.68 1.86
 0 -4 -25 5.87 1.62
 0 -4 -25 6.24 1.44
 0 -4 -25 6.11 1.63
 0 -4 -25 7.84 1.99
 0 -4 -25 7.95 1.87
 0 -4 -25 5.51 1.7
 0 -4 -25 7.92 2.14
 0 -4 -26 22.35 2.37
 0 -4 -26 23.2 2.17
 0 -4 -26 21.54 2.31
 0 -4 -26 23.82 2.36
 0 -4 -26 26.48 2.91
 0 -4 -26 27.71 2.84
 0 -4 -26 20 2.61
 0 -4 -26 29.33 2.74
 0 -4 -27 41.12 3.19
 0 -4 -27 39.7 3.27
 0 -4 -27 39.08 3.27
 0 -4 -27 38.85 2.92
 0 -4 -28 43.88 3.02
 0 -4 -28 38.11 3.07
 0 5 -29 60.07 3.42
 0 5 -29 67.66 3.71
 0 5 -28 128.7 7.18
 0 5 -28 135.17 7.17
 0 5 -28 134.31 7.34
 0 5 -28 127.71 7.55
 0 5 -27 34.48 2.86
 0 5 -27 40.11 2.95
 0 5 -27 32.5 3.27
 0 5 -27 42 3.15
 0 5 -26 25.16 2.94
 0 5 -26 24.31 2.21
 0 5 -26 24.53 2.53
 0 5 -26 28.98 2.73
 0 5 -25 2.09 1.5
 0 5 -25 2.1 1.93
 0 5 -25 3.83 1.34
 0 5 -25 2.82 1.17
 0 5 -25 5.51 1.8
 0 5 -24 30.7 3.36
 0 5 -24 26.77 2.46
 0 5 -23 4.49 1.41
 0 5 -23 6.49 1.74
 0 5 -23 7.5 1.91
 0 5 -23 8.65 2.07
 0 5 -23 11.29 2.2
 0 5 -23 3.69 2.16
 0 5 -22 41.09 3.34
 0 5 -22 47.01 3.93
 0 5 -22 43.79 3.4
 0 5 -22 47.67 3.81
 0 5 -22 49.37 3.99
 0 5 -22 42.92 3.8
 0 5 -21 17.17 2.05
 0 5 -21 13.45 2.29
 0 5 -21 17.57 2.56
 0 5 -21 18.49 2.62
 0 5 -21 21.8 2.25
 0 5 -21 16.9 2.43
 0 5 -20 9.89 2.02
 0 5 -20 10.26 2.02
 0 5 -20 10.83 1.77
 0 5 -20 10.98 2.11
 0 5 -20 9.75 1.7
 0 5 -20 13.78 2.17
 0 5 -19 56.7 4.04
 0 5 -19 57.57 4.12
 0 5 -19 61.53 4.54
 0 5 -19 59.68 4.4
 0 5 -19 57.71 4.38
 0 5 -18 81.99 5.05
 0 5 -18 77.24 5.32
 0 5 -18 80.84 5.15
 0 5 -18 77.65 5.42
 0 5 -18 77.89 5.33
 0 5 -17 8.5 1.88
 0 5 -17 11.15 2.02
 0 5 -17 8.34 1.48
 0 5 -17 7.2 1.59
 0 5 -17 9.13 1.88
 0 5 -17 11.58 2.25
 0 5 -17 10.57 1.86
 0 5 -16 59.24 4.18
 0 5 -16 70.07 4.76
 0 5 -16 68.89 4.66
 0 5 -16 63.57 4.42
 0 5 -16 65.51 4.51
 0 5 -16 63.67 4.56
 0 5 -16 75.61 5
 0 5 -15 206.07 11.18
 0 5 -15 191.12 10.94
 0 5 -15 214.48 11.35
 0 5 -15 200.65 10.93
 0 5 -15 194.09 10.88
 0 5 -15 210.53 10.78
 0 5 -14 220.71 11.44
 0 5 -14 208.1 11.76
 0 5 -14 215.52 11.63
 0 5 -14 227.65 12.02
 0 5 -13 74.07 4.87
 0 5 -12 278.21 14.54
 0 5 -11 14.84 1.97
 0 5 -10 5.61 1.39
 0 5 -10 3.16 1.52
 0 5 -9 15.2 1.81
 0 5 -9 16.17 2.28
 0 5 -8 50.24 3.41
 0 5 -8 49.74 3.95
 0 5 -7 630.17 29.83
 0 5 -7 564.16 30.43
 0 5 -6 57.55 4.34
 0 5 -5 586.43 29.56
 0 5 -4 533.33 27.04
 0 5 -3 933.34 46.1
 0 5 -2 557.54 28.15
 0 5 -1 3.83 1.96
 0 5 0 8.06 2.18
 0 5 1 2.22 2.05
 0 5 2 551.73 27.9
 0 5 3 809.36 40.24
 0 5 4 642.2 32.28
 0 5 5 941.19 46.6
 0 -5 -6 105.82 6.05
 0 5 6 111.94 6.74
 0 -5 -6 104.58 5.98
 0 -5 -6 100.23 6
 0 -5 -7 637.31 31.94
 0 -5 -7 675.21 31.94
 0 -5 -7 636.24 31.87
 0 5 7 642.01 32.6
 0 -5 -7 646.59 32.01
 0 -5 -8 68.27 4.26
 0 -5 -8 63.7 4.22
 0 -5 -8 65.72 4.24
 0 5 8 59.59 4.67
 0 5 9 4.55 1.56
 0 -5 -9 3.46 1.55
 0 -5 -9 4.42 1.53
 0 -5 -9 3.94 1.73
 0 -5 -9 4.98 1.34
 0 5 10 10.7 1.92
 0 -5 -10 13.06 2
 0 -5 -10 11.96 1.65
 0 -5 -10 12.79 1.86
 0 -5 -10 13.4 1.87
 0 -5 -11 45.04 3.5
 0 -5 -11 53.22 3.76
 0 -5 -11 48.13 3.68
 0 -5 -11 55.82 3.56
 0 -5 -12 390.78 19.61
 0 -5 -12 370.48 19.53
 0 -5 -12 387.99 19.44
 0 -5 -12 382.76 19.59
 0 -5 -12 384.68 19.81
 0 -5 -13 74.93 5.93
 0 -5 -13 99.39 5.78
 0 -5 -13 89.33 5.79
 0 -5 -13 106.32 6.11
 0 -5 -13 102.77 5.92
 0 -5 -13 97.22 5.95
 0 -5 -13 103.35 6.01
 0 -5 -13 96.4 5.88
 0 -5 -13 98.93 6.25
 0 -5 -13 100.09 5.74
 0 -5 -14 139.08 8.67
 0 -5 -14 132.02 8.33
 0 -5 -14 140.29 8.13
 0 -5 -14 142.31 8.35
 0 -5 -14 138.28 8.41
 0 -5 -14 149.85 8.44
 0 -5 -14 141.87 8.46
 0 -5 -14 146.44 8.39
 0 -5 -14 151 8.22
 0 -5 -14 157.19 8.35
 0 -5 -15 202.9 11.48
 0 -5 -15 189.74 11.15
 0 -5 -15 199.65 11.47
 0 -5 -15 200.22 10.85
 0 -5 -15 192.8 11.06
 0 -5 -15 216.94 11.29
 0 -5 -15 203 11.07
 0 -5 -15 204.13 11.19
 0 -5 -15 204.52 11.25
 0 -5 -15 195.68 11.21
 0 -5 -15 204.96 11.14
 0 -5 -15 212.36 11.01
 0 -5 -15 215.47 11.08
 0 -5 -16 70.95 5.24
 0 -5 -16 73.11 5.03
 0 -5 -16 63.29 5.16
 0 -5 -16 71.69 4.59
 0 -5 -16 65.68 4.79
 0 -5 -16 66.29 4.84
 0 -5 -16 72.39 4.87
 0 -5 -16 62.07 4.76
 0 -5 -16 68.59 4.88
 0 -5 -16 64.38 4.88
 0 -5 -16 75.81 4.93
 0 -5 -16 73.06 4.68
 0 -5 -16 75.29 5.08
 0 -5 -16 79.11 4.82
 0 -5 -17 48.78 3.45
 0 -5 -17 47.55 3.92
 0 -5 -17 43.06 3.55
 0 -5 -17 43.93 3.49
 0 -5 -17 37.37 3.77
 0 -5 -17 38.03 3.42
 0 -5 -17 40.38 3.13
 0 -5 -17 46.55 3.78
 0 -5 -17 43.19 3.34
 0 -5 -17 40.11 3.39
 0 -5 -17 42.41 3.55
 0 -5 -18 11.68 2.39
 0 -5 -18 8.07 1.9
 0 -5 -18 8.85 1.83
 0 -5 -18 10.88 1.97
 0 -5 -18 9.75 1.6
 0 -5 -18 7.67 1.87
 0 -5 -18 8.63 2.16
 0 -5 -18 6.55 1.72
 0 -5 -18 9.1 2.07
 0 -5 -18 12.41 2.15
 0 -5 -19 29.5 2.88
 0 -5 -19 27.41 3.37
 0 -5 -19 30.04 3.38
 0 -5 -19 24.84 2.92
 0 -5 -19 33.58 3.2
 0 -5 -19 28.62 2.67
 0 -5 -19 33.16 3.14
 0 -5 -19 32.33 3.09
 0 -5 -19 27.86 3.23
 0 -5 -19 27.36 2.82
 0 -5 -19 29.74 3.24
 0 -5 -20 31.07 3.15
 0 -5 -20 34.36 3.05
 0 -5 -20 30.47 3.4
 0 -5 -20 31.2 3.3
 0 -5 -20 28.54 2.86
 0 -5 -20 30.15 3.45
 0 -5 -20 23.95 3.21
 0 -5 -20 32.31 2.81
 0 -5 -21 5.57 2.15
 0 -5 -21 6.49 2.16
 0 -5 -21 6.07 1.77
 0 -5 -21 4.78 1.43
 0 -5 -21 7.65 1.77
 0 -5 -21 8.69 2.12
 0 -5 -21 7.16 2.06
 0 -5 -21 7 1.81
 0 -5 -21 4.23 2.21
 0 -5 -21 3.17 1.86
 0 -5 -22 134.71 7.91
 0 -5 -22 125.03 7.59
 0 -5 -22 131.71 8.05
 0 -5 -22 135.77 7.55
 0 -5 -22 128.14 7.72
 0 -5 -22 133.65 8.24
 0 -5 -22 115.87 7.83
 0 -5 -22 129.93 8.21
 0 -5 -22 138.55 8.39
 0 -5 -23 2.59 1.7
 0 -5 -23 4.47 1.91
 0 -5 -23 3.07 1.47
 0 -5 -23 2.58 1.68
 0 -5 -23 4.08 2.01
 0 -5 -23 1.2 1.96
 0 -5 -24 111.04 6.33
 0 -5 -24 107.66 6.71
 0 -5 -24 98.77 6.54
 0 -5 -24 109.6 6.87
 0 -5 -25 2.82 1.77
 0 -5 -25 3.49 1.55
 0 -5 -25 4.34 1.5
 0 -5 -25 3.14 1.55
 0 -5 -25 2.14 1.58
 0 -5 -25 4.15 1.89
 0 -5 -26 3.78 1.49
 0 -5 -26 5.99 1.37
 0 -5 -26 5.12 1.39
 0 -5 -26 5.71 1.7
 0 -5 -26 5.71 1.87
 0 -5 -27 4.93 1.55
 0 -5 -27 4.18 1.29
 0 6 -29 5.51 0.89
 0 6 -29 3.73 0.79
 0 6 -28 32.75 2.4
 0 6 -28 30.78 2.34
 0 6 -27 79.01 4.63
 0 6 -27 77.94 4.59
 0 6 -27 70.2 4.31
 0 6 -27 73.69 4.93
 0 6 -26 5.15 1.88
 0 6 -26 5.15 1.28
 0 6 -26 5.82 1.29
 0 6 -26 6.43 1.57
 0 6 -25 2.59 1.89
 0 6 -25 0.14 1.32
 0 6 -25 -0.14 1.24
 0 6 -25 4.53 1.65
 0 6 -24 1.14 1.01
 0 6 -24 1.42 2
 0 6 -24 0.16 1.38
 0 6 -24 2.61 1.57
 0 6 -24 2.66 1.4
 0 6 -23 123.13 8.11
 0 6 -23 129.84 7.25
 0 6 -22 75.66 5.15
 0 6 -22 71.94 5.19
 0 6 -22 80.02 5.43
 0 6 -22 72.39 4.81
 0 6 -22 78.71 4.98
 0 6 -22 78.63 5.32
 0 6 -22 78.89 5.35
 0 6 -21 61.27 4.51
 0 6 -21 56.16 4.54
 0 6 -21 65.35 4.29
 0 6 -21 61.26 4.34
 0 6 -21 66.92 4.8
 0 6 -21 61.16 4.61
 0 6 -21 64.24 4.69
 0 6 -20 296.27 15.27
 0 6 -20 276.75 14.96
 0 6 -20 287.27 14.91
 0 6 -20 260.9 14.67
 0 6 -20 295.59 15.2
 0 6 -19 18.21 2.52
 0 6 -19 18.97 2.35
 0 6 -19 23.52 2.48
 0 6 -19 19.76 2.2
 0 6 -19 22.43 2.59
 0 6 -18 14.27 2.24
 0 6 -18 16.75 2.18
 0 6 -18 14.39 2.19
 0 6 -18 17.71 2.01
 0 6 -18 17.33 2.3
 0 6 -17 26.12 2.94
 0 6 -17 27.76 3.03
 0 6 -17 27.13 2.62
 0 6 -17 23.78 2.42
 0 6 -17 33.29 2.86
 0 6 -17 30.41 2.86
 0 6 -16 40.01 3.45
 0 6 -16 32.53 3.12
 0 6 -16 38.39 3
 0 6 -16 39.63 3.52
 0 6 -15 2.27 1.36
 0 6 -15 0.4 1.58
 0 6 -15 0.85 1.08
 0 6 -14 245.58 13.4
 0 6 -14 267.49 13.63
 0 -6 14 245.1 13.13
 0 6 -13 191.85 10.33
 0 6 -13 179.41 10.35
 0 6 -13 177.39 11.37
 0 -6 13 192.26 10.08
 0 6 -12 24.71 3.38
 0 6 -12 20.21 2.44
 0 6 -12 26.33 2.49
 0 6 -11 106.78 6.41
 0 6 -10 75.37 4.84
 0 6 -9 0.5 1.61
 0 6 -9 1.39 1.28
 0 6 -8 20.85 2.83
 0 6 -8 20.93 2.13
 0 6 -7 4.14 1.28
 0 6 -7 3.67 1.9
 0 6 -6 1466.49 78.64
 0 6 -6 1682.9 77.81
 0 6 -5 95.7 6.51
 0 6 -4 1713.34 83.76
 0 6 -3 625.47 31.79
 0 6 -2 218.07 12.29
 0 6 -1 433.1 22.56
 0 -6 0 233.61 12.59
 0 6 0 255.72 13.48
 0 -6 -1 434.23 20.76
 0 6 1 372.19 21.3
 0 -6 -2 294.02 17.25
 0 6 2 274.69 17.9
 0 -6 -2 377.11 17.53
 0 -6 -2 409.45 17.69
 0 -6 -2 352.24 17.28
 0 -6 -3 852.24 42.04
 0 6 3 869.88 42.89
 0 -6 -3 900.83 42.15
 0 -6 -3 808.37 41.83
 0 -6 -3 875.21 42.04
 0 6 4 1302.93 62.51
 0 -6 -4 1223.86 61.4
 0 -6 -4 1257.94 61.6
 0 -6 -4 1301.05 61.53
 0 6 5 144.68 8.91
 0 -6 -5 140.16 8.15
 0 -6 -5 142.82 8.03
 0 -6 -5 154.36 8.17
 0 6 6 1614.29 76.27
 0 -6 -6 1478.64 75.14
 0 -6 -6 1584.58 75.33
 0 -6 -6 1570.17 75.26
 0 -6 -7 6.26 1.69
 0 -6 -7 7.16 1.28
 0 -6 -7 5.76 1.76
 0 6 7 7.5 2.07
 0 -6 -7 7.04 1.83
 0 -6 -8 21.65 2.42
 0 -6 -8 17.48 1.83
 0 -6 -8 18.45 2.28
 0 6 8 19.7 2.77
 0 -6 -8 18.51 2.29
 0 -6 -9 3.09 1.59
 0 -6 -9 2.95 1.18
 0 -6 -9 4.16 1.76
 0 6 9 1.23 1.62
 0 -6 -9 3.44 1.6
 0 -6 -10 58.61 3.81
 0 -6 -10 56.52 4.1
 0 -6 -10 60.62 4.14
 0 -6 -10 54.31 4.08
 0 -6 -11 107.2 6.12
 0 -6 -11 103.16 6.03
 0 -6 -11 104.1 6.31
 0 -6 -11 103.11 6.31
 0 -6 -11 100.71 5.99
 0 -6 -11 102.07 6.13
 0 -6 -11 99.48 6.3
 0 -6 -11 106.21 6.24
 0 -6 -11 98.8 6.11
 0 -6 -12 3.3 1.73
 0 -6 -12 4 1.25
 0 -6 -12 5.64 1.48
 0 -6 -12 5.5 1.84
 0 -6 -12 6.19 1.49
 0 -6 -12 4.36 1.43
 0 -6 -12 4.71 1.51
 0 -6 -12 3.47 1.83
 0 -6 -12 3.89 1.48
 0 -6 -12 3.85 1.31
 0 -6 -13 152.94 9.04
 0 -6 -13 195.47 9.85
 0 -6 -13 150.03 9.03
 0 -6 -13 168.47 9.19
 0 -6 -13 164.77 9.04
 0 -6 -13 167.93 9.22
 0 -6 -13 160.86 9.02
 0 -6 -13 177.22 9.34
 0 -6 -13 162.62 9.17
 0 -6 -13 152.76 8.9
 0 -6 -13 155.75 8.85
 0 -6 -13 152.99 8.87
 0 -6 -14 352.28 17.8
 0 -6 -14 351.35 17.97
 0 -6 -14 367.7 17.91
 0 -6 -14 362.22 17.75
 0 -6 -14 350.99 18.05
 0 -6 -14 359.98 18.08
 0 -6 -14 367.36 18.21
 0 -6 -14 355.36 18.1
 0 -6 -14 323.69 17.85
 0 -6 -14 352.05 17.84
 0 -6 -15 43.99 3.23
 0 -6 -15 46.53 3.42
 0 -6 -15 40.96 3.23
 0 -6 -15 50.04 3.23
 0 -6 -15 41.89 3.57
 0 -6 -15 41.64 3.47
 0 -6 -15 45.27 3.47
 0 -6 -15 44.28 3.47
 0 -6 -15 39.81 3.22
 0 -6 -15 48.79 3.35
 0 -6 -16 83.03 5.57
 0 -6 -16 91.44 5.33
 0 -6 -16 81.4 5.37
 0 -6 -16 82.64 5.25
 0 -6 -16 84.49 5.55
 0 -6 -16 92.03 5.58
 0 -6 -16 77.99 5.47
 0 -6 -16 87.43 5.51
 0 -6 -16 80.36 5.26
 0 -6 -16 84.86 5.13
 0 -6 -16 75.25 5.32
 0 -6 -17 12.57 2.07
 0 -6 -17 13.62 2.42
 0 -6 -17 15.25 2.24
 0 -6 -17 21.11 2.54
 0 -6 -17 17.32 2.12
 0 -6 -17 13.03 2.33
 0 -6 -17 18.3 2.4
 0 -6 -17 10.46 2.34
 0 -6 -17 15.26 2.5
 0 -6 -17 16.94 2.19
 0 -6 -17 18.36 2.81
 0 -6 -17 23.22 2.97
 0 -6 -18 37.12 3.14
 0 -6 -18 46.52 3.65
 0 -6 -18 44.23 3.5
 0 -6 -18 40.38 3.75
 0 -6 -18 36.47 3.45
 0 -6 -18 40.34 3.38
 0 -6 -18 39.44 3.94
 0 -6 -18 40.15 3.34
 0 -6 -18 38.15 3.65
 0 -6 -19 19.81 2.42
 0 -6 -19 14.34 2.4
 0 -6 -19 15.25 2.61
 0 -6 -19 19.29 2.96
 0 -6 -19 17.34 2.65
 0 -6 -19 19.79 2.46
 0 -6 -19 21.91 2.23
 0 -6 -20 193.26 10.65
 0 -6 -20 185.29 11.16
 0 -6 -20 215.36 11.04
 0 -6 -20 190.42 10.81
 0 -6 -20 189.91 11.03
 0 -6 -20 191.71 11.28
 0 -6 -20 193.12 11.5
 0 -6 -20 193.11 11.07
 0 -6 -20 197.33 10.9
 0 -6 -20 197.37 11.32
 0 -6 -21 71.74 5.42
 0 -6 -21 76.41 5.59
 0 -6 -21 69.09 4.89
 0 -6 -21 80.53 5.14
 0 -6 -21 73.22 5.36
 0 -6 -21 70.46 4.72
 0 -6 -21 68.45 5.1
 0 -6 -21 73.13 5.44
 0 -6 -22 87.26 5.33
 0 -6 -22 72.57 5.01
 0 -6 -22 77.79 5.55
 0 -6 -22 70.22 5.34
 0 -6 -22 74.19 5.73
 0 -6 -22 77.99 5.58
 0 -6 -23 121.11 6.93
 0 -6 -23 113.2 7.24
 0 -6 -24 -0.18 1.32
 0 -6 -24 -0.38 1.56
 0 -6 -24 0.2 1.59
 0 -6 -24 0.22 1.66
 0 -6 -24 -0.4 1.61
 0 -6 -25 12.43 1.87
 0 -6 -25 17.46 2.17
 0 -6 -25 13.02 2.16
 0 -6 -25 13.69 2.2
 0 -6 -26 -1.48 1.33
 0 -6 -26 0.32 1.46
 0 -6 -26 0.49 1.48
 0 -6 -27 40.28 3.03
 0 7 -28 1.76 0.7
 0 7 -28 0.62 0.73
 0 7 -27 23.7 1.96
 0 7 -27 22.99 2.03
 0 7 -26 2.83 1.12
 0 7 -26 1.61 1.16
 0 7 -26 0.82 1.53
 0 7 -25 0.26 1.17
 0 7 -25 0.77 1.65
 0 7 -25 -0.28 1.33
 0 7 -24 20.31 1.98
 0 7 -24 25.18 2.48
 0 7 -24 27.26 2.58
 0 7 -24 23.3 2.93
 0 7 -23 39.53 3.33
 0 7 -23 42.91 3.92
 0 7 -23 38.8 3.35
 0 7 -22 27.12 2.88
 0 7 -21 273.09 15.13
 0 7 -21 287.14 15.19
 0 7 -21 269.79 14.61
 0 7 -21 308.47 14.97
 0 7 -21 276.32 15.07
 0 7 -20 -1.11 1.71
 0 7 -20 1.53 1.16
 0 7 -20 -0.18 1.33
 0 7 -20 1.69 1.63
 0 7 -20 -0.41 1.59
 0 7 -19 495.24 23.67
 0 7 -19 447.53 23.86
 0 7 -19 447.18 23.29
 0 7 -18 5.49 1.67
 0 7 -18 5.51 1.37
 0 7 -17 0.96 1.53
 0 7 -17 1.58 1.76
 0 7 -17 1.56 1.13
 0 7 -16 35.26 3.43
 0 7 -16 33.7 2.99
 0 7 -16 35.92 3
 0 7 -16 39.27 3.61
 0 7 -16 39.44 3.37
 0 -7 15 94.68 6.07
 0 7 -15 96.1 5.97
 0 7 -15 107.82 6.61
 0 7 -15 103.03 6.33
 0 7 -14 182.51 10.52
 0 -7 14 189.21 10.21
 0 7 -14 184.27 10.41
 0 7 -13 58.83 4.42
 0 7 -13 56.26 5.43
 0 -7 13 57.71 4.1
 0 7 -13 59.59 4.32
 0 -7 12 231.16 11.97
 0 7 -12 219.27 12.2
 0 7 -12 221.53 12.2
 0 7 -12 221.73 12.18
 0 -7 11 247.14 13.08
 0 7 -11 255.03 13.44
 0 7 -11 263.39 13.41
 0 7 -11 234.36 13.32
 0 -7 10 18.11 2.07
 0 7 -10 13.61 2.63
 0 7 -10 15.16 2.11
 0 7 -10 13.93 2.09
 0 7 -10 15.71 2.28
 0 7 -9 103.4 7.34
 0 7 -9 106.84 6.45
 0 7 -9 110.53 6.52
 0 7 -8 30.31 3.53
 0 7 -8 28.99 2.62
 0 7 -7 562.31 29.72
 0 7 -7 578.49 28.54
 0 7 -6 -0.88 1.92
 0 7 -6 -0.79 1.18
 0 -7 6 0.64 1.22
 0 -7 5 862.82 42.24
 0 7 -5 843.45 43.67
 0 7 -5 879.63 42.4
 0 -7 4 11.75 1.7
 0 7 -4 12.94 1.63
 0 -7 3 426.34 21.3
 0 -7 2 426.2 21.34
 0 -7 1 132.24 7.64
 0 -7 1 125.75 7.17
 0 -7 0 0.64 1.81
 0 -7 0 2.42 1.47
 0 -7 -1 156.71 8.9
 0 -7 -1 158.45 8.59
 0 -7 -2 406.62 20.05
 0 -7 -2 376.24 20.56
 0 -7 -3 716.16 36.02
 0 -7 -3 750.69 36.34
 0 -7 -4 10.96 2.01
 0 -7 -4 10.45 2.18
 0 -7 -4 10.38 2.13
 0 -7 -5 1272.28 60.96
 0 -7 -5 1229.82 61.15
 0 -7 -5 1233.64 61.04
 0 7 5 1278.14 62.24
 0 7 6 0.3 1.97
 0 -7 -6 4.24 1.86
 0 -7 -6 5.55 1.81
 0 -7 -6 4.21 1.12
 0 -7 -6 5.21 1.75
 0 7 7 583.22 30.37
 0 -7 -7 581.38 29.37
 0 -7 -7 587.33 29.22
 0 -7 -7 566.4 28.83
 0 -7 -7 621.31 29.39
 0 7 8 2.4 1.93
 0 -7 -8 1.41 1.53
 0 -7 -8 -1.64 1.67
 0 -7 -8 -0.17 1.59
 0 -7 -8 0.12 1.06
 0 -7 -9 15.31 1.96
 0 -7 -9 16.57 1.82
 0 7 9 18.3 2.86
 0 -7 -9 17.74 2.1
 0 -7 -9 17.65 2.35
 0 -7 -9 20.02 2.54
 0 -7 -9 11.73 2.25
 0 -7 -9 16.73 2.05
 0 -7 -9 14.63 1.9
 0 -7 -10 7.67 2.13
 0 -7 -10 7.34 2.09
 0 -7 -10 10.53 1.74
 0 7 10 10.01 2.24
 0 -7 -10 8.31 2.09
 0 -7 -10 6.93 1.63
 0 -7 -10 10.13 1.72
 0 -7 -10 8.05 1.74
 0 -7 -10 9.37 1.54
 0 -7 -10 8.15 1.67
 0 -7 -11 49.4 3.96
 0 -7 -11 43.57 3.73
 0 -7 -11 50.71 4.06
 0 -7 -11 47.77 3.5
 0 -7 -11 48.24 3.63
 0 -7 -11 51.62 4.01
 0 -7 -11 41.11 3.53
 0 -7 -11 53.92 3.66
 0 -7 -11 52.21 3.75
 0 -7 -11 50.35 3.66
 0 -7 -12 270.72 14.59
 0 -7 -12 269.7 14.58
 0 -7 -12 275.06 14.46
 0 -7 -12 280.93 14.24
 0 -7 -12 272.94 14.57
 0 -7 -12 279.88 14.59
 0 -7 -12 279.09 14.41
 0 -7 -12 225.09 14.57
 0 -7 -12 290.73 14.31
 0 -7 -12 265.54 14.25
 0 -7 -13 325.51 14.15
 0 -7 -13 336.25 14.12
 0 -7 -13 341.33 13.82
 0 -7 -13 322.39 14.18
 0 -7 -13 339.55 14.26
 0 -7 -13 337.67 14.01
 0 -7 -13 360.24 13.93
 0 -7 -13 348.5 13.94
 0 -7 -14 314.23 16.7
 0 -7 -14 324.49 16.51
 0 -7 -14 331.15 16.67
 0 -7 -14 352.62 16.5
 0 -7 -14 335.15 16.81
 0 -7 -14 326.12 16.72
 0 -7 -14 364.33 16.51
 0 -7 -14 328.78 16.42
 0 -7 -15 348.66 15.81
 0 -7 -15 358.05 15.68
 0 -7 -15 347.3 16.05
 0 -7 -15 361.91 16.24
 0 -7 -15 336.24 16.02
 0 -7 -15 337.01 15.62
 0 -7 -15 341.8 16
 0 -7 -15 358.17 16.07
 0 -7 -15 345.99 15.95
 0 -7 -16 0.34 1.32
 0 -7 -16 1.96 1.91
 0 -7 -16 -0.23 1.76
 0 -7 -16 0.44 1.7
 0 -7 -16 -0.91 1.46
 0 -7 -16 0.44 1.65
 0 -7 -16 0.4 1.4
 0 -7 -16 -0.89 1.76
 0 -7 -16 1.33 1.61
 0 -7 -17 82.09 4.81
 0 -7 -17 84.21 4.6
 0 -7 -17 84.31 5.14
 0 -7 -17 71.85 4.9
 0 -7 -17 84.61 5.04
 0 -7 -17 77.24 4.95
 0 -7 -17 80.51 5.05
 0 -7 -17 76.88 4.64
 0 -7 -18 1.16 1.76
 0 -7 -18 2.49 2.08
 0 -7 -18 -1.09 1.96
 0 -7 -18 0.45 1.66
 0 -7 -18 -0.67 1.7
 0 -7 -18 0.19 1.46
 0 -7 -19 293.3 15.96
 0 -7 -19 289.72 15.74
 0 -7 -19 282.17 15.82
 0 -7 -19 298.05 15.54
 0 -7 -19 314.56 16.32
 0 -7 -19 291.68 15.91
 0 -7 -19 278.53 15.75
 0 -7 -19 298.13 15.59
 0 -7 -20 1.15 1.79
 0 -7 -20 -0.93 1.42
 0 -7 -20 -0.21 1.81
 0 -7 -20 0.23 1.86
 0 -7 -20 -1.61 2.13
 0 -7 -20 1.96 1.67
 0 -7 -20 0.47 1.8
 0 -7 -20 1.66 1.47
 0 -7 -21 171.25 10.04
 0 -7 -21 178.65 9.74
 0 -7 -21 162.77 9.8
 0 -7 -21 178.49 9.74
 0 -7 -21 167.29 10.04
 0 -7 -21 173.42 10.37
 0 -7 -21 178.61 10.13
 0 -7 -22 34.09 2.97
 0 -7 -23 3.11 1.59
 0 -7 -23 2.23 1.88
 0 -7 -23 1.54 1.53
 0 -7 -23 2.5 1.64
 0 -7 -24 33.61 3.28
 0 -7 -24 40.85 3.29
 0 -7 -24 33.04 3.1
 0 -7 -24 41.48 3.31
 0 -7 -25 15.8 2.08
 0 -7 -25 17.4 2.22
 0 -7 -25 15.2 1.96
 0 -7 -26 -0.27 1.21
 0 -7 -27 5.23 1.14
 0 8 -27 5.95 1.01
 0 8 -26 0.75 0.8
 0 8 -25 -0.23 1.18
 0 8 -25 0.8 1.41
 0 8 -25 -0.3 1
 0 8 -24 -0.55 1.22
 0 8 -24 0.1 0.9
 0 8 -24 0.56 1.61
 0 8 -24 -0.86 1.09
 0 8 -23 2.12 1.26
 0 8 -23 4.41 1.92
 0 8 -23 2.05 1.42
 0 8 -22 132.46 7.22
 0 8 -22 125.92 7.27
 0 8 -22 122.3 7.39
 0 8 -22 116.45 7.43
 0 8 -21 -0.17 1.43
 0 8 -21 -0.2 1.59
 0 8 -20 256.52 14.9
 0 8 -20 293.42 14.72
 0 8 -20 278.87 14.91
 0 8 -19 4.75 1.84
 0 8 -19 7.54 2.2
 0 8 -19 6.63 1.73
 0 8 -19 5.39 1.6
 0 8 -19 5.14 1.29
 0 8 -18 58.94 4.02
 0 8 -18 57.72 4.67
 0 8 -18 60.08 4.41
 0 8 -17 13.75 2.24
 0 8 -17 15.53 1.92
 0 8 -17 14.79 2.01
 0 8 -16 136.33 8.32
 0 -8 16 145.98 8.46
 0 8 -16 161.99 9.05
 0 8 -16 129.04 8.73
 0 8 -16 159.4 8.75
 0 8 -16 151.57 8.3
 0 8 -15 28.68 3.13
 0 8 -15 30.11 3.04
 0 -8 15 32.9 2.95
 0 8 -15 29.97 2.67
 0 -8 14 108.22 6.68
 0 8 -14 111.88 7.01
 0 8 -14 107.19 6.82
 0 8 -13 -0.4 1.66
 0 8 -13 -0.43 2.25
 0 8 -13 1.06 1.66
 0 -8 13 0.68 1.45
 0 8 -12 1.39 1.57
 0 8 -12 2.25 1.9
 0 -8 12 2.32 1.58
 0 8 -12 2.43 1.71
 0 8 -11 7.98 2.45
 0 8 -11 11.1 2.12
 0 8 -11 10.71 2.03
 0 -8 11 8.56 1.77
 0 8 -11 8.51 1.93
 0 8 -10 31 3.9
 0 8 -10 38.85 3.5
 0 8 -10 41.21 3.38
 0 -8 10 38.24 3.11
 0 8 -10 35.32 3.25
 0 8 -9 9.2 2.44
 0 8 -9 9.69 2.05
 0 8 -9 10.81 1.93
 0 -8 9 11.24 1.86
 0 8 -9 6.63 1.69
 0 8 -8 98.29 7.38
 0 8 -8 104.82 6.57
 0 8 -8 103.53 6.42
 0 -8 8 105.34 6.21
 0 8 -8 101.36 6.27
 0 8 -7 4.2 2.09
 0 8 -7 4.04 1.8
 0 8 -7 2.11 1.35
 0 -8 7 3.85 1.46
 0 8 -7 2.83 1.43
 0 8 -6 689.16 36.58
 0 8 -6 708.09 35.31
 0 8 -6 712.89 35.24
 0 8 -6 712.57 35.06
 0 -8 6 708.92 34.97
 0 -8 5 1.21 1.34
 0 8 -5 1.03 2.21
 0 8 -5 0.71 1.22
 0 8 -5 1.38 1.75
 0 -8 5 0.51 1.31
 0 8 -4 1109.68 49.36
 0 -8 4 939.14 49.16
 0 8 -4 968.77 50.85
 0 8 -3 12.24 1.63
 0 -8 3 10.74 2.32
 0 -8 3 11.44 1.9
 0 -8 2 130.73 7.65
 0 -8 2 127.36 6.81
 0 8 -2 143.11 8.57
 0 -8 1 15.34 2.1
 0 8 -1 16.16 3.05
 0 -8 1 13.4 2.58
 0 8 0 36.14 4.04
 0 -8 0 30.02 3.16
 0 -8 0 33.09 2.86
 0 -8 -1 18.71 2.33
 0 -8 -1 17.77 2.64
 0 8 1 18.35 3.16
 0 8 2 144.38 9.31
 0 -8 -2 136.32 7.78
 0 -8 -2 123.14 8.16
 0 -8 -3 0.19 1.91
 0 8 3 1.73 2.15
 0 -8 -3 1.57 1.6
 0 8 4 1181.28 57.58
 0 -8 -4 1122.57 56.25
 0 -8 -4 1145.87 56
 0 -8 -5 13.79 2.27
 0 -8 -5 14.37 2.32
 0 8 5 10.23 2.74
 0 -8 -6 1103.03 54.55
 0 -8 -6 1135.89 54.34
 0 -8 -6 1111.45 54.63
 0 -8 -6 1110.68 54.41
 0 8 6 1060.19 55.79
 0 -8 -7 3.19 1.26
 0 -8 -7 0.83 1.35
 0 -8 -7 2.69 2.02
 0 -8 -7 3.19 2.04
 0 -8 -7 4.99 1.63
 0 8 7 3.9 2.12
 0 -8 -7 0.99 1.8
 0 -8 -8 150.49 8.9
 0 -8 -8 145 8.71
 0 -8 -8 156.73 8.57
 0 -8 -8 151.89 8.91
 0 -8 -8 138.26 8.34
 0 -8 -8 161.09 8.68
 0 8 8 160.57 9.98
 0 -8 -9 8.82 2.19
 0 -8 -9 12.21 1.98
 0 -8 -9 8.12 1.77
 0 -8 -9 11.4 2.29
 0 -8 -9 12.22 1.92
 0 -8 -9 8.04 2.11
 0 8 9 10.3 2.39
 0 -8 -9 8 1.57
 0 -8 -10 7.43 1.72
 0 -8 -10 6.14 1.62
 0 -8 -10 5.82 1.71
 0 -8 -10 4.82 2.08
 0 8 10 4.29 2.09
 0 -8 -10 6.41 2.18
 0 -8 -10 5.42 1.92
 0 -8 -11 32.14 2.88
 0 -8 -11 32.54 3.32
 0 -8 -11 28.52 2.9
 0 -8 -11 28.12 2.82
 0 -8 -11 23.64 2.88
 0 -8 -11 24.1 3.04
 0 -8 -12 5.07 2.16
 0 -8 -12 4.58 1.67
 0 -8 -12 5.41 1.82
 0 -8 -12 1.82 1.47
 0 -8 -12 6.86 2.14
 0 -8 -12 3.25 2.02
 0 -8 -12 3.72 2.12
 0 -8 -13 4.15 1.39
 0 -8 -13 2.99 1.63
 0 -8 -13 2.13 1.64
 0 -8 -13 2.05 1.97
 0 -8 -13 6.69 1.99
 0 -8 -13 5.18 1.72
 0 -8 -13 1.55 1.87
 0 -8 -13 4.54 2.05
 0 -8 -14 208.55 10.84
 0 -8 -14 223.54 11.51
 0 -8 -14 217.51 11.24
 0 -8 -14 233.67 11.26
 0 -8 -14 218.93 11.1
 0 -8 -14 217.38 11.41
 0 -8 -14 231.56 11.53
 0 -8 -15 14.22 1.98
 0 -8 -15 13.75 2.25
 0 -8 -15 16.6 2.42
 0 -8 -15 18 2.62
 0 -8 -15 16.31 2.55
 0 -8 -15 15.86 2.7
 0 -8 -15 13.65 2.47
 0 -8 -15 12.07 2.13
 0 -8 -16 66.65 5.3
 0 -8 -16 72.26 5.54
 0 -8 -16 80.5 5.74
 0 -8 -16 74.62 5.37
 0 -8 -17 39.77 3.54
 0 -8 -17 45.54 3.5
 0 -8 -17 51.62 3.94
 0 -8 -17 38.79 3.61
 0 -8 -18 48.93 4.03
 0 -8 -18 45.04 4.04
 0 -8 -18 47.59 4.13
 0 -8 -18 43.53 3.54
 0 -8 -18 44.05 3.86
 0 -8 -18 61.44 4.69
 0 -8 -18 43.08 3.89
 0 -8 -18 45.05 4.31
 0 -8 -18 44.43 4.02
 0 -8 -18 47.95 3.77
 0 -8 -19 4.36 1.5
 0 -8 -19 1.07 1.61
 0 -8 -19 4.55 1.83
 0 -8 -19 5.03 2.07
 0 -8 -19 3.52 1.76
 0 -8 -19 3 1.94
 0 -8 -19 3.96 1.83
 0 -8 -20 216.09 11.96
 0 -8 -20 228.27 11.48
 0 -8 -20 189.75 11.58
 0 -8 -21 0.97 1.57
 0 -8 -21 4.44 1.64
 0 -8 -22 68.62 4.9
 0 -8 -22 73.32 5.29
 0 -8 -22 74.02 4.96
 0 -8 -22 79.99 5.17
 0 -8 -23 4.66 1.8
 0 -8 -23 1.9 1.4
 0 -8 -23 2.69 1.47
 0 -8 -23 2.03 1.55
 0 -8 -24 5.13 1.69
 0 -8 -24 6.4 1.45
 0 -8 -24 3.64 1.5
 0 -8 -25 9.71 1.61
 0 -8 -25 7.55 1.55
 0 -8 -26 4.29 1.07
 0 9 -26 0.61 0.75
 0 9 -25 0.7 0.89
 0 9 -24 4.93 0.96
 0 9 -24 4.2 1.54
 0 9 -24 2.8 1.18
 0 9 -24 4.42 0.98
 0 9 -23 39.19 2.75
 0 9 -23 45.88 3.15
 0 9 -23 33.94 3.27
 0 9 -23 39.04 2.76
 0 9 -22 4.87 1.34
 0 9 -22 4.45 1.49
 0 9 -22 2.11 1.14
 0 9 -22 5.34 1.6
 0 9 -21 237.92 12.02
 0 9 -21 224.08 12.29
 0 9 -21 228.49 12.19
 0 9 -21 214.88 11.83
 0 9 -20 10.41 1.85
 0 9 -20 10.23 1.7
 0 9 -20 14.13 2.19
 0 9 -19 99.89 6.49
 0 9 -18 20.41 2.54
 0 9 -18 20.52 2.53
 0 9 -18 21.45 2.71
 0 9 -17 34.32 3.05
 0 -9 17 43.97 3.31
 0 9 -17 34.42 3.51
 0 9 -17 38.06 3.39
 0 9 -16 2.6 1.76
 0 9 -16 4.87 1.35
 0 9 -16 2.24 1.51
 0 -9 16 3.46 1.55
 0 9 -16 3.18 1.73
 0 -9 15 42 3.61
 0 9 -15 44.53 3.38
 0 9 -15 49.14 3.89
 0 -9 14 22.2 2.59
 0 9 -14 27.59 2.93
 0 9 -14 21.6 2.74
 0 -9 13 41.75 3.49
 0 9 -13 33.04 3.51
 0 9 -13 40.1 3.56
 0 9 -12 1.03 1.63
 0 9 -12 1.71 1.64
 0 -9 12 0.18 1.58
 0 9 -11 2.26 1.54
 0 9 -11 1.23 1.59
 0 9 -11 2.4 1.91
 0 -9 11 3.36 1.72
 0 9 -11 1.16 2.42
 0 9 -10 11.44 2
 0 9 -10 13.61 2.37
 0 9 -10 11.35 2.1
 0 -9 10 7.81 1.97
 0 9 -10 12.25 2.75
 0 9 -9 20.99 2.43
 0 9 -9 17.61 3.17
 0 9 -9 15.32 2.62
 0 9 -9 16.74 2.38
 0 -9 9 15.8 2.24
 0 9 -8 132.72 7.85
 0 9 -8 139.31 7.78
 0 9 -8 115.29 8.91
 0 9 -8 130.66 7.96
 0 -9 8 126.94 7.59
 0 9 -7 177.68 10.19
 0 9 -7 192.34 10.13
 0 9 -7 166.86 10.3
 0 -9 7 189.21 10.09
 0 9 -7 178.38 11.63
 0 9 -6 0.5 1.24
 0 9 -6 1.99 2.2
 0 9 -6 2.61 1.57
 0 9 -6 1.6 1.74
 0 -9 6 2.06 1.48
 0 9 -5 756.44 38.73
 0 9 -5 776.46 38.46
 0 9 -5 809.55 38.74
 0 9 -5 838.2 40.55
 0 -9 5 777.24 38.98
 0 -9 5 750.29 38.41
 0 9 -4 25.27 2.4
 0 9 -4 19.27 2.46
 0 9 -4 25.6 2.9
 0 9 -4 26.82 3.8
 0 -9 4 25.15 2.54
 0 -9 4 30.68 3.32
 0 -9 4 24.47 2.49
 0 9 -3 950.76 42.4
 0 9 -3 935.03 44.08
 0 -9 3 898.65 42.76
 0 -9 3 851.87 41.93
 0 -9 3 856.39 41.92
 0 9 -2 77.91 4.95
 0 9 -2 78.11 6.38
 0 9 -2 45.11 4.23
 0 -9 2 81.11 5.62
 0 -9 2 59.83 4.56
 0 -9 2 91.85 4.77
 0 9 -1 34.29 3.1
 0 9 -1 36.13 4.29
 0 9 -1 33.06 2.92
 0 -9 1 37.93 3.7
 0 -9 1 36.25 3.09
 0 -9 1 27.86 2.64
 0 -9 0 1.12 1.27
 0 -9 0 1.31 2.04
 0 9 0 -0.17 1.48
 0 -9 0 -0.49 1.55
 0 9 0 -1.18 2.52
 0 -9 -1 33.55 3.43
 0 9 1 26.67 2.75
 0 -9 -1 26.37 2.89
 0 9 1 35.66 4.39
 0 -9 -2 99.23 6.11
 0 -9 -2 98.56 6.38
 0 9 2 89.4 5.83
 0 -9 -2 86.23 5.58
 0 9 2 98.21 7.52
 0 -9 -3 612.6 28.46
 0 -9 -3 638.81 28
 0 9 3 492 27.35
 0 -9 -3 516.45 27.33
 0 9 3 544.19 29.39
 0 -9 -4 8.45 1.71
 0 -9 -4 11.17 2.48
 0 9 4 11.08 1.86
 0 9 4 8.91 2.83
 0 -9 -4 11.58 2.3
 0 -9 -5 885.22 46.09
 0 -9 -5 930.78 45.96
 0 9 5 944.76 47.74
 0 -9 -5 956.46 45.83
 0 -9 -6 3.31 2.07
 0 -9 -6 4.1 1.92
 0 9 6 5.29 2.6
 0 -9 -6 3.55 1.54
 0 -9 -7 249.1 13.95
 0 -9 -7 276.83 14.08
 0 -9 -7 272.96 14.32
 0 9 7 262.25 15.64
 0 -9 -7 249.24 14.06
 0 -9 -8 106.37 6.48
 0 -9 -8 107.69 6.45
 0 -9 -8 98.95 6.6
 0 9 8 92.89 7.51
 0 -9 -8 94.24 6.48
 0 -9 -9 1.41 1.69
 0 -9 -9 -0.19 1.6
 0 -9 -9 0.23 1.87
 0 9 9 -0.38 1.84
 0 -9 -9 1.7 2.05
 0 -9 -10 1.67 1.63
 0 -9 -10 2.66 1.77
 0 -9 -10 2.96 1.9
 0 9 10 3.68 2.08
 0 -9 -10 7.22 2.18
 0 -9 -11 0.19 1.7
 0 -9 -11 0.43 1.62
 0 -9 -11 -0.23 1.88
 0 -9 -11 -0.45 2.14
 0 -9 -12 0.26 2.06
 0 -9 -12 1.81 2
 0 -9 -12 0.96 1.63
 0 -9 -12 -0.89 1.74
 0 -9 -12 1.84 1.84
 0 -9 -13 23 3.08
 0 -9 -13 21.54 2.66
 0 -9 -13 24.52 3.01
 0 -9 -13 25.48 3.08
 0 -9 -14 74.2 4.56
 0 -9 -14 64.68 4.37
 0 -9 -14 79.78 5.03
 0 -9 -15 55.94 4.19
 0 -9 -15 69.03 4.89
 0 -9 -15 53.86 4.44
 0 -9 -15 57.08 4.2
 0 -9 -16 7.76 1.87
 0 -9 -16 4.48 2.26
 0 -9 -16 6.77 2.14
 0 -9 -16 10.02 2.18
 0 -9 -16 6.43 2.02
 0 -9 -17 102.67 6.26
 0 -9 -17 103.9 6.31
 0 -9 -17 94.42 6.17
 0 -9 -17 103.72 6
 0 -9 -17 103.42 6.02
 0 -9 -17 106.29 6.27
 0 -9 -18 80.56 5.05
 0 -9 -18 70.25 4.5
 0 -9 -19 40.45 3.33
 0 -9 -19 38.09 3.32
 0 -9 -20 37.43 3.27
 0 -9 -20 40.58 3.58
 0 -9 -20 45.62 3.91
 0 -9 -20 45.75 3.46
 0 -9 -21 125.79 7.62
 0 -9 -21 141.64 8.18
 0 -9 -21 133.52 7.65
 0 -9 -21 139.1 7.94
 0 -9 -22 -0.55 1.54
 0 -9 -22 1.08 1.21
 0 -9 -22 -0.8 1.49
 0 -9 -23 3.61 1.58
 0 -9 -23 5.69 1.28
 0 -9 -23 5.68 1.51
 0 -9 -24 1.39 1.25
 0 -9 -24 2.3 1.24
 0 -9 -25 4.09 1
 0 10 -25 4.77 0.79
 0 10 -24 8.77 1.23
 0 10 -23 31.53 2.31
 0 10 -23 26.49 2.47
 0 10 -23 25.6 2
 0 10 -22 82.44 5
 0 10 -21 4.89 1.51
 0 10 -21 2.67 1.42
 0 10 -21 2.91 1.24
 0 10 -20 142.01 7.91
 0 10 -20 143.68 8.09
 0 10 -20 139.82 8.19
 0 10 -19 59.18 4.26
 0 10 -19 68.66 4.65
 0 10 -19 65.28 4.44
 0 10 -18 4.51 1.31
 0 10 -18 5.18 1.88
 0 10 -17 63.73 4.8
 0 10 -16 21.13 2.41
 0 10 -16 16.79 2.19
 0 10 -16 16.84 2.3
 0 10 -16 16.77 2.6
 0 -10 15 2.76 1.54
 0 10 -15 0.53 1.47
 0 10 -15 0.96 1.71
 0 10 -15 0.93 1.73
 0 -10 14 61.75 4.52
 0 10 -14 63.74 4.61
 0 -10 13 28.52 3.01
 0 10 -13 30.78 3.14
 0 10 -12 8.34 2.85
 0 10 -12 6.39 1.97
 0 -10 12 7.76 1.97
 0 10 -11 1.67 1.5
 0 10 -11 1.04 1.72
 0 -10 11 3.14 1.7
 0 10 -10 3.8 2.45
 0 -10 10 5.52 1.86
 0 10 -10 4.27 1.59
 0 10 -10 9.47 2.03
 0 10 -10 9.04 2.3
 0 10 -9 45.22 3.64
 0 10 -9 49.24 5.02
 0 -10 9 33.34 3.31
 0 10 -9 39.11 3.83
 0 10 -9 42.92 3.5
 0 10 -8 56.05 4.22
 0 10 -8 62.13 4.41
 0 -10 8 52.49 4.19
 0 10 -8 47.78 5.3
 0 -10 8 59.93 4.83
 0 10 -8 59.85 4.66
 0 10 -7 268.06 14.38
 0 10 -7 275.09 14.56
 0 -10 7 273.47 14.38
 0 10 -7 248.03 16.04
 0 -10 7 279.06 15.06
 0 10 -7 266.72 14.7
 0 10 -6 287.67 15.83
 0 -10 6 302.3 15.89
 0 10 -6 320.41 16.14
 0 10 -6 314.64 17.98
 0 -10 6 300.92 16.53
 0 10 -6 300.35 16.21
 0 -10 5 0.77 2.22
 0 10 -5 2.11 1.52
 0 10 -5 0.42 1.87
 0 -10 5 -0.68 1.64
 0 10 -5 0.44 2.44
 0 -10 4 541.64 27.19
 0 10 -4 539.66 27.29
 0 -10 4 517.44 27.77
 0 10 -4 569.69 27.6
 0 10 -4 517.28 29.14
 0 -10 3 360.53 18.09
 0 10 -3 316.06 18.01
 0 -10 3 403.56 19.08
 0 -10 3 307.61 17.9
 0 10 -3 410.51 18.64
 0 10 -3 351.59 20.12
 0 -10 2 516.26 21.3
 0 10 -2 374.26 21.16
 0 -10 2 374.81 20.98
 0 -10 2 472.53 22.21
 0 10 -2 350.93 20.93
 0 10 -2 484.95 23.63
 0 10 -1 57.39 4.18
 0 -10 1 42.38 3.78
 0 -10 1 49.77 4.61
 0 10 -1 54.18 3.88
 0 10 -1 44.36 5.21
 0 10 0 129.39 8.18
 0 -10 0 148.24 8.87
 0 -10 0 154.58 8.32
 0 10 0 132.26 7.99
 0 10 0 150.9 10.15
 0 -10 -1 62.32 5.09
 0 -10 -1 61.69 4.57
 0 10 1 61.38 4.51
 0 10 1 64.85 6.12
 0 -10 -2 535.01 27.1
 0 -10 -2 576.55 27.69
 0 10 2 490.88 26.82
 0 -10 -2 526.45 26.77
 0 10 2 592.33 29.29
 0 -10 -3 383.79 19.69
 0 10 3 333.53 18.83
 0 -10 -3 354.61 18.83
 0 10 3 349.99 20.86
 0 10 4 564.07 30.91
 0 -10 -4 601.69 29.13
 0 -10 -4 608.95 29.5
 0 10 4 549.25 28.77
 0 -10 -4 557.51 28.81
 0 -10 -5 1.87 1.4
 0 10 5 0.45 2.47
 0 -10 -5 0.48 2.14
 0 -10 -5 1.87 2.01
 0 -10 -6 292.48 14.45
 0 -10 -6 247.33 14.08
 0 10 6 284.92 16.25
 0 -10 -6 262.54 14.53
 0 -10 -6 250.1 14.28
 0 -10 -7 244.21 12.79
 0 -10 -7 221.21 12.6
 0 10 7 210.55 14.19
 0 -10 -7 240.78 13.01
 0 -10 -7 230.31 12.82
 0 -10 -8 184.69 10.04
 0 -10 -8 168.05 9.86
 0 10 8 159.03 11.2
 0 -10 -8 171.84 10.11
 0 -10 -8 171.15 10
 0 -10 -9 20.88 2.76
 0 -10 -9 23.85 2.72
 0 10 9 26.12 3.75
 0 -10 -9 24.58 3.09
 0 -10 -9 19.66 2.86
 0 -10 -10 4.12 2.08
 0 -10 -10 1.19 1.99
 0 -10 -10 6.08 1.98
 0 -10 -10 5.91 1.88
 0 -10 -11 24.57 2.76
 0 -10 -11 24.39 2.76
 0 -10 -12 4.07 1.92
 0 -10 -12 1.99 1.81
 0 -10 -12 8.36 2.43
 0 -10 -13 22.51 2.94
 0 -10 -13 24.03 3.07
 0 -10 -13 23.89 2.78
 0 -10 -13 27.29 3.3
 0 -10 -14 236.12 10.11
 0 -10 -14 206.69 9.67
 0 -10 -14 209.58 9.59
 0 -10 -14 209.51 9.58
 0 -10 -15 1.25 1.85
 0 -10 -15 5.91 2.13
 0 -10 -15 8.04 2.1
 0 -10 -15 9.59 2.19
 0 -10 -15 5.87 1.76
 0 -10 -15 9.67 2.02
 0 -10 -16 146.88 6.25
 0 -10 -16 136.27 5.96
 0 -10 -16 153.91 6.27
 0 -10 -17 135.32 8.09
 0 -10 -18 36.08 3.35
 0 -10 -18 38.45 3.29
 0 -10 -18 38.76 3.31
 0 -10 -18 33.75 3.5
 0 -10 -19 75.59 4.7
 0 -10 -19 78.22 5.33
 0 -10 -19 71.81 4.66
 0 -10 -19 80.53 5.03
 0 -10 -19 70 5.02
 0 -10 -20 15.39 2.05
 0 -10 -20 13.15 2.2
 0 -10 -21 0.14 1.33
 0 -10 -21 0.17 1.51
 0 -10 -22 18.05 1.95
 0 -10 -22 19.72 2.21
 0 -10 -23 38.39 2.74
 0 -10 -23 37.92 2.79
 0 -10 -24 0.32 0.83
 0 11 -22 40.22 2.65
 0 11 -22 38.42 2.5
 0 11 -21 9.84 1.4
 0 -11 21 9.54 1.79
 0 11 -21 10.39 1.5
 0 -11 20 4.75 1.72
 0 11 -20 4.26 1.32
 0 11 -20 2.6 1.19
 0 11 -20 2.53 1.24
 0 -11 19 16.23 2.32
 0 11 -19 15.48 1.89
 0 11 -19 13.66 1.73
 0 11 -19 13.82 2
 0 11 -18 92.5 6.1
 0 -11 18 94.8 6.26
 0 11 -18 100.77 5.98
 0 11 -18 100.53 5.65
 0 11 -18 102.71 5.89
 0 11 -17 0.63 1.31
 0 11 -17 -0.45 1.26
 0 11 -17 2.29 1.59
 0 11 -17 0.9 1.19
 0 -11 17 0.41 1.79
 0 11 -16 12.14 2.24
 0 -11 16 18.06 2.77
 0 11 -16 18.11 2.06
 0 11 -16 13.67 2.01
 0 -11 15 39.6 3.84
 0 11 -15 37.41 3.48
 0 11 -14 61.65 4.13
 0 11 -14 53.62 3.97
 0 11 -14 51.42 3.97
 0 -11 14 49.24 4.38
 0 11 -14 47.78 4.22
 0 11 -13 0.56 1.54
 0 -11 13 -1.25 2.18
 0 11 -13 1.22 1.45
 0 11 -12 40.3 3.57
 0 -11 12 51.58 4.44
 0 11 -11 6.23 1.93
 0 -11 11 6.56 2.43
 0 -11 11 9.45 2.02
 0 -11 10 10.1 2.06
 0 11 -10 7.67 1.79
 0 11 -10 8.66 1.81
 0 -11 10 8.53 2.46
 0 11 -10 12.34 2.75
 0 11 -9 28.73 4.09
 0 11 -9 25.41 3.15
 0 11 -9 24.34 2.66
 0 -11 9 27.3 2.93
 0 11 -8 84.65 6.07
 0 11 -8 98.75 5.88
 0 -11 8 88.63 5.79
 0 11 -7 250.1 16.69
 0 11 -7 301.14 15.43
 0 11 -7 283.68 15.05
 0 -11 7 280.46 15
 0 11 -6 146.88 8.61
 0 11 -6 139.46 10.34
 0 11 -6 151.21 8.94
 0 -11 6 151.99 9.34
 0 -11 6 147.06 8.59
 0 11 -5 85.32 6.06
 0 -11 5 91.85 6.51
 0 11 -5 97.04 7.74
 0 11 -5 84.37 5.7
 0 11 -4 56.84 4.57
 0 -11 4 59.31 4.97
 0 11 -4 55.55 5.89
 0 11 -4 59.82 4.31
 0 -11 3 137.26 8.45
 0 11 -3 125.26 9.41
 0 11 -2 198.24 11.41
 0 11 -2 206.37 11.21
 0 -11 2 207.26 12.13
 0 11 -2 200.64 13.31
 0 -11 1 15.55 3.09
 0 11 -1 14.15 2.38
 0 11 -1 14.34 1.97
 0 -11 1 14.81 2.4
 0 11 -1 18.21 3.48
 0 -11 0 3.4 2.62
 0 11 0 6.43 2.04
 0 -11 0 9.93 2.05
 0 11 0 6.25 2.8
 0 -11 -1 10.37 2.78
 0 11 1 11.22 2.18
 0 -11 -1 13.35 2.4
 0 11 1 17.38 3.55
 0 -11 -2 213.91 13.55
 0 11 2 235.97 13.03
 0 -11 -2 254.15 13.34
 0 11 2 272.66 15.54
 0 -11 -3 198.78 10.79
 0 -11 -3 194.89 11.11
 0 -11 -3 195.57 10.84
 0 11 3 221.23 13.08
 0 -11 -4 25.6 3.29
 0 -11 -4 31.31 3.42
 0 -11 -4 25.61 3.16
 0 11 4 24.71 4.2
 0 -11 -4 26.81 2.73
 0 -11 -5 178.14 9.59
 0 -11 -5 163.02 9.76
 0 -11 -5 152.03 9.42
 0 11 5 145.44 10.89
 0 -11 -5 161.81 9.25
 0 -11 -6 108.66 6.52
 0 -11 -6 95.41 6.48
 0 -11 -6 89.85 6.09
 0 11 6 105.18 8.13
 0 -11 -6 85.43 6.26
 0 -11 -7 251.26 13.98
 0 11 7 252.84 15.78
 0 -11 -7 271.38 14.18
 0 -11 -8 183.99 10.6
 0 11 8 182.39 12.14
 0 -11 -8 191.41 10.71
 0 -11 -9 32.58 3.11
 0 11 9 24.36 3.67
 0 -11 -9 24.84 3.02
 0 -11 -10 10.62 2.25
 0 -11 -10 8.52 1.78
 0 -11 -10 8.63 2.16
 0 -11 -10 7.12 1.94
 0 -11 -11 15.38 2.35
 0 -11 -11 10.38 1.95
 0 -11 -11 8 2.32
 0 -11 -11 12.46 2.49
 0 -11 -11 15.36 2.33
 0 -11 -12 36.04 3.48
 0 -11 -12 29.75 3.08
 0 -11 -12 36.31 3.57
 0 -11 -12 40.04 3.49
 0 -11 -13 18.32 2.38
 0 -11 -13 17.67 2.23
 0 -11 -13 16.56 2.47
 0 -11 -13 17.22 2.35
 0 -11 -14 18.24 2.53
 0 -11 -15 19.94 2.47
 0 -11 -15 23.29 2.75
 0 -11 -16 91.04 4.89
 0 -11 -16 89.35 4.8
 0 -11 -16 89.17 4.63
 0 -11 -16 99.62 4.88
 0 -11 -17 0.16 1.25
 0 -11 -17 -0.17 1.45
 0 -11 -17 1.44 1.7
 0 -11 -17 0.77 1.52
 0 -11 -18 209.08 11.22
 0 -11 -18 203.77 11.19
 0 -11 -18 215.3 11.55
 0 -11 -19 1.36 1.23
 0 -11 -19 1.17 1.47
 0 -11 -20 6.07 1.39
 0 -11 -20 6.26 1.61
 0 -11 -21 0.1 1.06
 0 -11 -21 1.94 1.23
 0 -11 -22 7.82 1.28
 0 12 -21 5.1 0.92
 0 12 -21 5.15 0.84
 0 12 -20 6.21 1.12
 0 12 -19 72.85 4.05
 0 12 -19 69.03 4.04
 0 -12 19 61.85 4.31
 0 12 -19 63.61 4.19
 0 12 -18 14.36 1.83
 0 12 -18 16.4 1.69
 0 -12 18 14.26 2.04
 0 12 -18 12.73 1.4
 0 12 -18 15.07 1.66
 0 12 -17 123.58 7.22
 0 12 -17 122.51 6.81
 0 12 -17 128.8 6.97
 0 12 -17 127.19 6.99
 0 -12 17 124.16 7.4
 0 12 -16 3.09 1.22
 0 12 -16 1.98 1.14
 0 -12 16 3.32 1.78
 0 12 -16 1.53 1.14
 0 12 -16 1.66 1.51
 0 12 -15 2.23 1.29
 0 12 -15 1.97 1.25
 0 -12 15 2.98 1.83
 0 12 -15 0.41 1.23
 0 12 -15 4.25 1.54
 0 12 -14 -1.04 1.34
 0 12 -14 0.87 1.3
 0 12 -14 0.56 1.12
 0 12 -14 0.75 1.45
 0 -12 14 0.63 1.88
 0 12 -13 57.07 4.06
 0 12 -13 62.14 4.43
 0 12 -13 55.33 3.94
 0 -12 13 63.28 4.72
 0 -12 12 17.71 2.69
 0 12 -12 14.32 2.29
 0 -12 11 11.58 2.63
 0 -12 10 30.83 3.44
 0 12 -10 23.01 2.52
 0 -12 9 89.4 6.19
 0 12 -9 80.57 5.37
 0 -12 8 15.55 2.8
 0 12 -8 15.1 2.08
 0 12 -7 436.23 21.75
 0 12 -7 390.62 23.52
 0 -12 7 430.46 22.43
 0 12 -6 19.64 2.77
 0 12 -6 17.48 2.27
 0 12 -6 16.12 3.37
 0 -12 6 22.77 3.21
 0 -12 5 6.39 2.34
 0 12 -5 9.39 2.76
 0 12 -5 7.43 2.2
 0 12 -5 5.61 1.54
 0 -12 5 6.16 1.8
 0 -12 4 52.85 4.01
 0 12 -4 47.77 3.7
 0 -12 4 45.58 4.38
 0 12 -4 53.72 4.2
 0 12 -4 42.27 5.25
 0 12 -3 98.19 8.11
 0 -12 3 107.78 6.33
 0 12 -3 108.64 6.5
 0 12 -2 25.41 2.57
 0 12 -2 23.37 3
 0 12 -2 28.93 4.29
 0 -12 2 34.79 3.27
 0 12 -1 17.92 2.66
 0 12 -1 24.81 3.95
 0 -12 1 23.99 2.81
 0 12 0 258.51 14.57
 0 12 0 284.23 16.81
 0 -12 0 285.16 14.78
 0 12 1 22.31 2.67
 0 12 1 19.58 3.79
 0 -12 -1 25.97 2.93
 0 12 2 30.04 2.88
 0 12 2 28.3 4.3
 0 -12 -2 23.88 3.02
 0 -12 -3 167.83 9.57
 0 -12 -3 150.62 9.72
 0 12 3 151.18 9.14
 0 12 3 155.72 11.18
 0 -12 -3 184.24 9.69
 0 -12 -4 50.16 4.14
 0 -12 -4 49.99 4.34
 0 -12 -4 47.13 4.01
 0 12 4 38.66 5.22
 0 12 5 -0.95 2.45
 0 -12 -5 3.68 1.46
 0 -12 -5 1.66 1.81
 0 -12 -5 1.45 1.87
 0 -12 -5 2.13 1.43
 0 -12 -5 2.08 1.83
 0 12 6 59.44 5.75
 0 -12 -6 58.61 4.51
 0 -12 -6 57.21 4.45
 0 -12 -6 50.1 4.42
 0 -12 -6 55.07 4.16
 0 -12 -7 354.1 18.03
 0 -12 -7 346.58 18
 0 -12 -7 338.66 18.15
 0 -12 -7 326.92 17.76
 0 -12 -8 72.46 5.1
 0 -12 -8 75.66 5.28
 0 -12 -8 67.27 4.99
 0 -12 -8 66.75 4.85
 0 -12 -9 47.86 4.17
 0 -12 -9 52.88 4.42
 0 -12 -9 58.58 4.45
 0 -12 -10 47.56 3.63
 0 -12 -10 49.58 3.77
 0 -12 -10 51.02 3.89
 0 -12 -11 13.27 2.32
 0 -12 -12 56.26 4.3
 0 -12 -13 82.72 5.17
 0 -12 -13 81.22 5.24
 0 -12 -13 90.3 5.6
 0 -12 -13 86.08 5.31
 0 -12 -13 76.77 4.91
 0 -12 -14 24.77 2.35
 0 -12 -14 19.66 2.42
 0 -12 -14 19.39 2.25
 0 -12 -14 16.78 1.84
 0 -12 -15 0.52 1.49
 0 -12 -15 2.78 1.52
 0 -12 -15 4.84 1.51
 0 -12 -15 4.61 1.25
 0 -12 -16 1.06 1.52
 0 -12 -16 0.16 1.32
 0 -12 -16 2.45 1.47
 0 -12 -16 -0.71 1.33
 0 -12 -16 0.75 1.05
 0 -12 -17 181.59 9.82
 0 -12 -17 196.93 10.15
 0 -12 -17 176.38 9.65
 0 -12 -18 -0.84 1.37
 0 -12 -18 0.6 0.95
 0 -12 -19 120.35 6.61
 0 -12 -19 114.64 6.29
 0 -12 -20 15.51 1.61
 0 -12 -21 0.59 0.68
 0 13 -19 -0.05 0.63
 0 13 -18 186.03 9.02
 0 13 -18 169.14 8.92
 0 13 -17 50 2.9
 0 13 -17 41.93 2.66
 0 13 -17 42.56 2.74
 0 -13 17 46.35 3.22
 0 13 -16 45.42 2.95
 0 13 -16 49.8 3.3
 0 13 -16 47.72 2.93
 0 13 -16 44.83 2.88
 0 -13 16 39.35 3.25
 0 13 -15 31 2.22
 0 13 -15 26.18 2.36
 0 13 -15 27.1 2.14
 0 13 -15 21.97 1.94
 0 -13 15 26.56 2.56
 0 13 -14 4.28 1.37
 0 -13 14 7.22 1.79
 0 13 -14 4.45 1.31
 0 13 -14 7.08 1.32
 0 13 -14 6.62 1.16
 0 13 -13 0.45 1.24
 0 13 -13 -0.12 1.15
 0 13 -13 -0.31 0.9
 0 -13 13 0.71 1.57
 0 13 -13 0.49 1.17
 0 13 -12 27.49 2.67
 0 -13 12 31.92 3.09
 0 13 -12 30.84 2.51
 0 13 -12 28.86 2.57
 0 13 -12 29.69 2.3
 0 13 -11 84.54 4.96
 0 -13 11 80.39 5.5
 0 13 -11 75.87 5.11
 0 13 -11 78.58 5.04
 0 13 -10 38.29 3.27
 0 13 -10 40.43 3.05
 0 -13 10 40.56 3.79
 0 13 -9 72.05 4.76
 0 13 -9 68.84 4.5
 0 -13 9 70.15 5.16
 0 13 -8 326.92 16.36
 0 -13 8 303.01 16.95
 0 -13 7 4.59 2.15
 0 -13 6 70.75 5.23
 0 -13 5 2.85 2.19
 0 -13 4 31.39 3.47
 0 -13 3 102.54 6.05
 0 -13 3 81.17 6.34
 0 -13 2 68.37 4.86
 0 -13 2 72.17 5.53
 0 -13 1 524.28 26.44
 0 -13 1 519.39 26.89
 0 -13 0 41.31 3.6
 0 -13 0 43.31 4.06
 0 -13 -1 525.51 26.44
 0 -13 -1 514.93 26.79
 0 -13 -2 88.47 6.18
 0 -13 -2 88.11 5.84
 0 -13 -2 88.27 5.67
 0 -13 -3 105.64 6.86
 0 -13 -3 105.44 6.6
 0 -13 -3 98.7 6.39
 0 -13 -4 40.78 3.79
 0 -13 -4 42.75 3.66
 0 -13 -4 41.68 3.55
 0 -13 -5 2.56 1.95
 0 -13 -5 -0.36 1.68
 0 -13 -6 34.18 3.41
 0 -13 -7 44.21 3.6
 0 -13 -7 32.53 2.92
 0 -13 -8 224.78 12.38
 0 -13 -8 184.19 11.89
 0 -13 -9 151.95 7.43
 0 -13 -9 136.14 7.05
 0 -13 -9 149.97 7.33
 0 -13 -10 32.62 3.03
 0 -13 -10 27.69 2.73
 0 -13 -10 29.47 2.88
 0 -13 -11 183.69 8.43
 0 -13 -11 195.9 8.81
 0 -13 -11 162.25 8.16
 0 -13 -11 171.84 8.28
 0 -13 -12 12.78 1.96
 0 -13 -12 14.43 2.28
 0 -13 -12 11.5 1.89
 0 -13 -13 25.83 2.38
 0 -13 -13 25.22 2.15
 0 -13 -14 3.32 1.44
 0 -13 -14 1.51 1.22
 0 -13 -14 4.61 1.31
 0 -13 -15 -0.37 1.21
 0 -13 -15 0.99 1.42
 0 -13 -16 85.8 5.08
 0 -13 -16 91.35 5.3
 0 -13 -17 5.68 1
 0 -13 -17 6.81 1.32
 0 -13 -18 147.26 7.77
 0 14 -16 29.2 1.85
 0 -14 15 5.23 0.95
 0 14 -15 7.1 0.96
 0 14 -15 6.04 0.86
 0 14 -14 20.32 1.73
 0 14 -14 22.98 1.68
 0 14 -13 32.1 2.1
 0 -14 13 27.94 2.46
 0 14 -13 26.22 2.11
 0 14 -12 4.42 1.01
 0 -14 12 5.39 1.48
 0 14 -12 5.22 1.19
 0 14 -12 5.23 1.17
 0 14 -11 0.98 0.86
 0 -14 11 1.75 1.49
 0 14 -11 0.83 1.08
 0 14 -11 0.23 1.01
 0 14 -10 67.01 4.16
 0 -14 10 64.85 4.48
 0 14 -10 64.1 4.14
 0 14 -10 68.72 3.98
 0 14 -9 49.33 3.38
 0 -14 9 54.05 3.8
 0 14 -9 47.31 3.34
 0 14 -9 46.85 3.13
 0 14 -8 27.36 2.4
 0 -14 8 33.31 2.92
 0 14 -8 25.93 2.32
 0 14 -8 24.72 2.09
 0 14 -7 106.15 5.98
 0 14 -7 103.02 5.71
 0 -14 7 103.26 6.36
 0 14 -7 96.44 5.88
 0 14 -6 1.67 1.27
 0 14 -6 0.65 0.97
 0 -14 6 1.84 1.8
 0 14 -6 0.4 0.96
 0 -14 5 -0.57 1.79
 0 -14 5 0.24 1.11
 0 14 -5 1.49 0.87
 0 -14 4 1.15 1.65
 0 -14 4 0.4 1.24
 0 -14 3 103.4 6.41
 0 -14 3 95 5.87
 0 -14 2 160.63 9.58
 0 -14 2 169.75 9.18
 0 -14 1 19.28 2.79
 0 -14 1 20.38 2.34
 0 -14 0 472.33 23.63
 0 -14 0 452.55 23.26
 0 -14 -1 26.16 2.37
 0 -14 -1 29.89 2.73
 0 -14 -2 175.47 9.33
 0 -14 -2 157.51 9.8
 0 -14 -2 184.24 9.68
 0 -14 -3 148.23 8.05
 0 -14 -3 140.93 8.52
 0 -14 -3 152.22 8.46
 0 -14 -4 3.91 1.26
 0 -14 -4 1.92 1.61
 0 -14 -4 3.9 1.58
 0 -14 -5 1.25 1.23
 0 -14 -5 -0.84 1.43
 0 -14 -5 0.92 1.52
 0 -14 -6 2.27 1.39
 0 -14 -6 1.94 1.47
 0 -14 -6 0.9 1.44
 0 -14 -7 100.56 6.09
 0 -14 -7 104.2 6.06
 0 -14 -7 96.11 5.95
 0 -14 -8 74.9 3.94
 0 -14 -8 78.51 4.02
 0 -14 -9 43.76 3.47
 0 -14 -9 52.24 3.56
 0 -14 -9 55.91 3.87
 0 -14 -10 129.72 7.84
 0 -14 -10 149.43 8.17
 0 -14 -10 154.65 7.96
 0 -14 -11 0.14 1.31
 0 -14 -11 1.14 1.05
 0 -14 -12 32.75 2.65
 0 -14 -12 32.92 2.48
 0 -14 -13 0.22 1.18
 0 -14 -13 -1.04 1.25
 0 -14 -14 3.55 1.09
 0 -14 -14 2.84 1.16
 0 -14 -15 51.16 3.08
 0 -14 -15 54.86 3.27
 0 -14 -16 13.97 1.25
 0 15 -13 0.46 0.53
 0 15 -12 11.95 1.14
 0 -15 12 13.07 1.21
 0 15 -11 41.49 2.53
 0 -15 11 40 2.56
 0 15 -10 15.62 1.35
 0 -15 10 11.95 1.4
 0 15 -10 12.15 1.02
 0 15 -9 80.28 4.23
 0 -15 9 81.3 4.31
 0 15 -9 67.26 3.89
 0 15 -8 37.82 2.43
 0 -15 8 38.73 2.71
 0 -15 8 38.32 2.56
 0 15 -8 30.33 2.04
 0 -15 7 2.02 1.2
 0 -15 7 1.79 1.13
 0 15 -7 4.24 1.08
 0 -15 6 29.07 2.43
 0 -15 6 29.55 2.26
 0 15 -6 23.31 2.02
 0 -15 5 0.9 1.27
 0 15 -5 1.96 0.96
 0 -15 5 0.48 1.16
 0 -15 4 15.04 1.88
 0 15 -4 12.57 1.42
 0 -15 4 12.34 1.56
 0 -15 4 10.96 1.39
 0 15 -3 66.73 3.96
 0 -15 3 74.23 4.12
 0 -15 3 64.55 3.94
 0 15 -2 11.02 1.32
 0 -15 2 8.31 1.48
 0 -15 2 7.63 1.38
 0 -15 1 467.69 22.89
 0 15 -1 440.21 22.37
 0 -15 1 463.17 22.51
 0 -15 1 455.32 22.58
 0 -15 0 -0.54 1.63
 0 15 0 2.23 0.91
 0 -15 0 2.97 1.31
 0 -15 0 3.5 1.2
 0 -15 -1 433.93 22.74
 0 -15 -1 469.93 23.01
 0 -15 -1 468.47 22.57
 0 -15 -2 12.88 1.77
 0 -15 -2 12.04 1.9
 0 -15 -2 12.76 1.41
 0 -15 -3 69.11 4.25
 0 -15 -3 63.93 4.29
 0 -15 -4 0.67 1.23
 0 -15 -4 -0.36 1.19
 0 -15 -5 1.1 1.21
 0 -15 -5 1.37 1.11
 0 -15 -6 10.42 1.54
 0 -15 -6 6.99 1.6
 0 -15 -6 9.85 1.45
 0 -15 -7 11.9 1.63
 0 -15 -7 13.63 1.55
 0 -15 -7 14.25 1.9
 0 -15 -8 13.91 1.81
 0 -15 -9 181.38 9.52
 0 -15 -10 2.5 1.05
 0 -15 -11 135.69 7.02
 0 -15 -11 129.26 7
 0 -15 -12 8.32 1.01
 0 -15 -12 8.04 1.03
 0 -16 7 11.55 1.03
 0 16 -6 5.09 0.68
 0 -16 6 4.93 0.81
 0 16 -5 2.6 0.59
 0 -16 5 1.58 0.73
 0 16 -4 17.84 1.31
 0 -16 4 22.7 1.52
 0 -16 3 10.89 1.09
 0 16 -2 139.92 7.51
 0 -16 2 160.19 7.57
 0 -16 1 5.87 0.95
 0 -16 1 5.12 0.81
 0 -16 0 535.69 26.17
 0 -16 -1 4.5 1.03
 0 -16 -2 142.36 7.45
 0 -16 -3 7.6 1.14
 0 -16 -4 18.02 1.57
 0 -16 -5 0.55 0.78
 0 -16 -6 -0.32 0.66
 1 -16 -7 115.16 6.08
 1 -16 -6 14.47 1.38
 1 -16 -6 12.1 1.28
 1 -16 -5 3.39 1.02
 1 -16 -5 3.52 1.01
 1 -16 -4 15.77 1.46
 1 -16 -3 46.97 2.9
 1 -16 -2 8.39 1.24
 1 -16 -1 62.22 3.61
 1 -16 0 15.48 1.44
 1 -16 1 58.49 3.41
 -1 16 -1 60.37 3.27
 1 -16 2 10.61 1.02
 1 -16 2 7.13 0.99
 -1 16 -2 8.89 0.97
 -1 16 -3 23.79 1.81
 1 -16 3 30.26 1.89
 -1 16 -4 19.44 1.55
 1 -16 4 21.72 1.57
 -1 16 -5 28.7 1.9
 1 -16 5 29.08 1.91
 -1 16 -6 17.55 1.36
 1 -16 6 16.17 1.37
 -1 16 -7 152.32 7.81
 1 -16 7 157.77 7.82
 -1 16 -8 0.39 0.56
 1 -16 8 0.94 0.64
 1 -15 -13 5.04 0.83
 1 -15 -12 3.81 1.04
 1 -15 -12 4.98 0.85
 1 -15 -11 28.89 2.14
 1 -15 -10 25.25 2.02
 1 -15 -10 24.78 2.12
 1 -15 -9 6.27 1.26
 1 -15 -9 5.2 1.28
 1 -15 -9 6.86 1.45
 1 -15 -8 109.13 5.54
 1 -15 -8 82.18 5.28
 1 -15 -7 11.45 1.64
 1 -15 -7 11.33 1.59
 -1 15 6 36.72 2.72
 1 -15 -6 36.34 2.79
 1 -15 -6 34.6 2.8
 1 -15 -5 10.04 1.65
 1 -15 -5 11.87 1.7
 1 -15 -4 40.79 3.13
 1 -15 -4 48.18 3.36
 1 -15 -3 16.49 1.97
 1 -15 -3 15.1 1.98
 1 -15 -2 134.96 7.58
 1 -15 -2 140.79 7.85
 1 -15 -1 42.01 3.02
 1 -15 -1 37.67 2.62
 1 -15 -1 37.93 3.2
 1 -15 0 47.33 3.32
 1 -15 0 47.59 3.09
 1 -15 0 46.72 3.61
 1 -15 1 34.6 2.76
 1 -15 1 41.36 3.27
 1 -15 2 100.72 5.43
 1 -15 2 78.05 5.74
 -1 15 -3 5.14 0.97
 1 -15 3 7.96 1.41
 -1 15 -4 4.9 0.95
 1 -15 4 6.92 1.7
 -1 15 -5 2.96 0.86
 1 -15 5 4.03 1.1
 1 -15 5 2.43 1.45
 1 -15 6 99.58 5.58
 -1 15 -6 86.48 4.94
 1 -15 7 0.26 1.28
 -1 15 -7 0.66 1.02
 -1 15 -7 0.23 0.76
 1 -15 8 258.76 12.75
 -1 15 -8 238.95 12.4
 -1 15 -8 240.17 12.24
 1 -15 9 1.63 1.18
 -1 15 -9 0.68 0.97
 -1 15 -9 1.61 0.75
 -1 15 -10 79.01 4.6
 -1 15 -10 85.45 4.5
 -1 15 -11 11.24 1.23
 -1 15 -11 11.93 1.09
 -1 15 -12 0.11 0.75
 -1 15 -12 0.72 0.58
 -1 15 -13 0.44 0.53
 -1 15 -13 0.26 0.48
 1 -14 -16 0.5 0.77
 1 -14 -15 7.69 1.22
 1 -14 -14 0.98 1.07
 1 -14 -14 3.28 0.98
 1 -14 -13 0.98 1.11
 1 -14 -13 0.53 1.05
 1 -14 -12 20.75 2.04
 1 -14 -12 28.55 2.31
 1 -14 -12 22.12 2.04
 1 -14 -12 26.91 2.37
 1 -14 -11 9.98 1.6
 1 -14 -11 8.42 1.63
 1 -14 -11 8.61 1.74
 1 -14 -11 8.82 1.38
 1 -14 -10 84.37 5.11
 1 -14 -10 88.9 5.26
 1 -14 -10 78.72 4.94
 -1 14 9 56.02 3.51
 1 -14 -9 58.35 3.97
 1 -14 -9 51.9 3.81
 1 -14 -9 53.62 3.62
 1 -14 -8 34.72 2.95
 1 -14 -8 31.33 2.81
 1 -14 -8 27.98 2.43
 1 -14 -7 78.49 4.99
 1 -14 -7 75.72 4.79
 1 -14 -7 66.16 4.41
 1 -14 -6 1.07 1.74
 1 -14 -6 1.24 1.46
 1 -14 -6 1.36 1.01
 1 -14 -5 2.41 1.69
 1 -14 -5 3.02 1.57
 1 -14 -4 -0.77 1.75
 1 -14 -4 -0.97 1.51
 1 -14 -3 61.54 3.94
 1 -14 -3 56.63 4.52
 1 -14 -3 68.75 4.44
 1 -14 -2 41.41 3.86
 1 -14 -2 42.98 3.46
 1 -14 -1 45.41 3.93
 -1 14 1 42.25 3.36
 1 -14 -1 45.3 3.52
 1 -14 0 148.12 9.11
 -1 14 0 158 8.7
 1 -14 0 155.69 8.73
 1 -14 1 40.94 3.8
 -1 14 -1 40.23 3.26
 1 -14 1 35.9 3.19
 -1 14 -2 28.27 2.7
 1 -14 2 31.89 3.65
 -1 14 -2 41.81 3.25
 1 -14 2 39.79 3.17
 1 -14 3 21 3.16
 1 -14 3 27.11 2.72
 1 -14 4 2.68 2.01
 -1 14 -4 1.95 1.22
 1 -14 4 2.42 1.43
 -1 14 -5 27.5 2.38
 1 -14 5 28.74 3.16
 1 -14 5 29.13 2.55
 1 -14 6 5.34 1.97
 -1 14 -6 5.57 1.32
 1 -14 6 7.78 1.49
 1 -14 7 199.53 10.81
 -1 14 -7 187.75 10.18
 1 -14 8 0.92 1.7
 -1 14 -8 1.24 1.14
 -1 14 -9 172.4 9.07
 -1 14 -9 162.37 9.04
 1 -14 9 176.15 9.58
 -1 14 -10 17.36 1.85
 -1 14 -10 22.57 1.98
 1 -14 10 21.11 2.42
 -1 14 -11 38.17 2.71
 1 -14 11 40.05 3.14
 -1 14 -11 34.16 2.61
 -1 14 -11 34.16 2.68
 -1 14 -12 2.22 0.98
 1 -14 12 4.3 1.51
 -1 14 -12 3.05 0.98
 -1 14 -12 1.3 1.06
 -1 14 -13 8.68 1.05
 1 -14 13 10.16 1.65
 -1 14 -13 9.32 1.27
 -1 14 -13 12.88 1.39
 -1 14 -14 23.11 1.72
 -1 14 -14 17.88 1.41
 -1 14 -14 19.49 1.63
 1 -14 14 19.06 1.99
 -1 14 -15 9.37 0.99
 -1 14 -15 7.34 1.08
 -1 14 -16 25.04 1.72
 -1 14 -17 99.3 5.11
 1 -13 -18 89.29 5.17
 1 -13 -18 121.65 5.6
 1 -13 -17 0.78 0.76
 1 -13 -17 1.74 1.07
 1 -13 -16 78.99 4.66
 1 -13 -16 91.86 5.16
 1 -13 -15 48.05 3.27
 1 -13 -15 53.24 3.56
 1 -13 -15 50.15 3.58
 1 -13 -14 47.41 3.31
 1 -13 -14 41.3 3.2
 1 -13 -14 45.69 3.32
 1 -13 -14 37.14 2.83
 1 -13 -14 44.29 3.01
 1 -13 -13 -0.74 1.33
 1 -13 -13 1.6 1.49
 1 -13 -13 -1.24 1.58
 1 -13 -13 1.42 0.95
 1 -13 -13 -0.25 1.3
 1 -13 -12 3.12 1.4
 1 -13 -12 2.33 1.56
 1 -13 -12 3.41 1.55
 1 -13 -11 84.84 5.38
 1 -13 -11 87.22 5.57
 1 -13 -11 82.94 5.36
 1 -13 -10 16.76 2.13
 1 -13 -10 16.77 2.44
 1 -13 -10 16.15 2.21
 1 -13 -9 117.48 7.22
 1 -13 -9 128.43 7.6
 1 -13 -9 127.96 7.42
 1 -13 -8 91.05 5.85
 1 -13 -8 81.24 5.4
 1 -13 -7 -0.21 1.77
 1 -13 -6 58.87 4.41
 1 -13 -6 52.93 4.41
 1 -13 -5 87.73 5.88
 1 -13 -5 87.79 6.09
 1 -13 -4 27.77 2.96
 1 -13 -4 23.28 3.13
 -1 13 3 8.84 1.93
 1 -13 -3 2.14 2.54
 1 -13 -2 47.86 3.91
 -1 13 2 45.48 3.76
 1 -13 -2 47.43 4.27
 -1 13 1 332.66 17.77
 1 -13 -1 352.77 18.41
 -1 13 0 47.28 3.89
 1 -13 0 48.77 4.46
 1 -13 1 357.03 18.34
 -1 13 -1 334.22 17.77
 -1 13 -1 332.19 17.51
 1 -13 2 23.74 3.67
 -1 13 -2 24.14 2.83
 1 -13 3 33.83 3.8
 -1 13 -3 32.99 3.3
 -1 13 -3 34.51 3.01
 -1 13 -4 4.57 1.59
 1 -13 4 3.27 2.31
 1 -13 5 81.35 5.69
 -1 13 -5 71.84 5.18
 -1 13 -5 66.68 4.82
 -1 13 -6 232.3 13.22
 1 -13 6 256.01 13.69
 -1 13 -7 22.42 2.4
 1 -13 7 25.57 3.24
 -1 13 -8 219.06 12.11
 1 -13 8 235.72 12.78
 -1 13 -9 69.98 4.83
 1 -13 9 77.6 5.49
 -1 13 -10 63.57 4.19
 -1 13 -10 56.11 4.14
 -1 13 -10 54.24 3.8
 -1 13 -11 66.72 4.09
 1 -13 11 60.62 4.51
 -1 13 -11 61.85 4.1
 -1 13 -12 70.63 4.38
 1 -13 12 74.23 4.96
 -1 13 -12 66.69 4.45
 -1 13 -12 59.12 4.08
 -1 13 -13 1.07 1.22
 -1 13 -13 0.23 0.96
 -1 13 -13 -1.14 1.39
 1 -13 13 0.92 1.69
 -1 13 -13 0.9 1.19
 -1 13 -14 89.44 5.24
 -1 13 -14 83.87 5.09
 -1 13 -14 86 5.18
 1 -13 14 88.47 5.66
 -1 13 -14 94.6 5.43
 -1 13 -15 124.11 6.55
 -1 13 -15 111.52 6.41
 -1 13 -15 112.93 6.39
 1 -13 15 118.19 6.89
 -1 13 -15 121.28 6.7
 -1 13 -16 124.8 6.35
 1 -13 16 117.64 6.65
 -1 13 -16 104.74 6.11
 -1 13 -16 111.23 6.43
 -1 13 -16 117.41 6.25
 -1 13 -17 17.54 1.6
 1 -13 17 18.43 1.99
 -1 13 -17 20.36 1.72
 -1 13 -18 116.19 6.27
 -1 13 -18 122.27 6.29
 -1 13 -19 46.2 2.67
 -1 13 -19 45.8 2.69
 1 -12 -21 48.03 2.84
 1 -12 -20 88.82 4.95
 1 -12 -20 89.22 5.03
 1 -12 -19 69.93 4.14
 1 -12 -19 66.22 4.24
 1 -12 -18 5.65 1.29
 1 -12 -18 6.28 1.52
 1 -12 -17 137.92 7.73
 1 -12 -17 131.81 7.45
 1 -12 -17 132.07 7.59
 1 -12 -16 30.7 2.78
 1 -12 -16 28.62 2.53
 1 -12 -16 25.38 2.52
 1 -12 -16 27.79 2.71
 1 -12 -15 45.24 3.59
 1 -12 -15 46.47 3.37
 1 -12 -15 38.8 3.12
 1 -12 -15 44.33 3.43
 1 -12 -15 42.23 3.44
 1 -12 -14 17.66 2.4
 1 -12 -14 21.27 2.29
 1 -12 -14 21.02 2.22
 1 -12 -14 21.77 2.45
 1 -12 -14 18.03 2.45
 1 -12 -13 46.4 3.83
 1 -12 -13 43.89 3.43
 1 -12 -13 42.75 3.44
 1 -12 -13 43.09 3.64
 1 -12 -12 75.59 5.33
 1 -12 -11 19.78 2.83
 1 -12 -10 215.83 11.63
 1 -12 -10 206.19 11.77
 1 -12 -10 203.4 11.56
 1 -12 -9 38.19 3.47
 1 -12 -9 33.78 3.53
 1 -12 -9 32.67 3.16
 1 -12 -8 41.25 3.72
 1 -12 -8 43.13 3.98
 1 -12 -8 41.45 3.58
 1 -12 -7 102.26 6.54
 1 -12 -7 94.95 6.66
 -1 12 7 83.38 7.84
 1 -12 -7 105.79 6.36
 1 -12 -6 1.45 1.85
 1 -12 -6 1.23 1.98
 -1 12 6 -1.45 2.8
 1 -12 -6 1.54 1.5
 1 -12 -5 54.17 4.58
 1 -12 -5 50.68 3.96
 -1 12 5 44.97 5.44
 -1 12 4 31.22 3.3
 1 -12 -4 44.61 3.5
 -1 12 4 39.38 5.16
 -1 12 3 18.19 2.45
 1 -12 -3 12.41 1.98
 -1 12 3 20.52 3.78
 -1 12 2 137.52 8.96
 -1 12 2 231.03 12.35
 -1 12 1 57.62 4.21
 -1 12 1 51.86 5.72
 -1 12 0 460.55 23.01
 -1 12 0 415.93 22.66
 -1 12 0 496.69 25.41
 -1 12 -1 50.93 4.33
 -1 12 -1 58.33 4.26
 -1 12 -1 56.86 5.9
 -1 12 -2 226.51 12.2
 -1 12 -2 205.48 11.92
 -1 12 -2 222.39 14.12
 -1 12 -3 8.32 2.91
 1 -12 3 15.88 2.25
 -1 12 -3 9.5 2.16
 -1 12 -3 10.84 2.39
 -1 12 -4 169.98 9.56
 -1 12 -4 166.59 11.44
 1 -12 4 154.95 9.27
 -1 12 -4 172.17 9.81
 1 -12 5 77.93 5.37
 -1 12 -5 81.2 7.17
 -1 12 -5 80.95 5.54
 1 -12 5 89.49 6.23
 -1 12 -5 76.48 5.68
 1 -12 6 36.95 3.41
 -1 12 -6 35.38 3.31
 -1 12 -6 38.39 4.72
 -1 12 -6 46.8 3.76
 1 -12 6 44.66 4.22
 -1 12 -6 41.73 3.84
 1 -12 7 94.57 6.4
 -1 12 -7 105.23 6.58
 -1 12 -7 121.17 6.84
 1 -12 7 121.78 7.38
 -1 12 -7 99.26 6.79
 -1 12 -7 82.06 7.89
 1 -12 8 0.35 1.69
 -1 12 -8 2.87 1.72
 -1 12 -8 1.56 2.17
 1 -12 8 0.27 2.15
 -1 12 -8 0.8 1.42
 1 -12 9 78.89 5.34
 -1 12 -9 74.43 5.37
 -1 12 -9 71.81 5.61
 1 -12 9 89.83 6.23
 -1 12 -9 92.45 5.61
 1 -12 10 143.81 8.62
 -1 12 -10 144.18 8.76
 -1 12 -10 159.51 9.11
 -1 12 -10 155.08 8.89
 1 -12 10 159.05 9.43
 -1 12 -11 89.48 5.79
 -1 12 -11 87.5 5.71
 1 -12 11 81.83 5.55
 1 -12 11 93.87 6.38
 1 -12 12 28.09 3.28
 -1 12 -12 19.78 2.51
 -1 12 -13 73.38 5.12
 1 -12 13 78.85 5.58
 -1 12 -14 41.67 3.18
 -1 12 -14 34.69 3.18
 1 -12 14 34.93 3.6
 -1 12 -15 73.81 4.71
 -1 12 -15 69.81 4.9
 -1 12 -15 73.46 4.74
 1 -12 15 82.13 5.39
 -1 12 -15 70.29 4.59
 -1 12 -16 107.57 6.2
 -1 12 -16 112.64 6.66
 -1 12 -16 118.54 6.47
 -1 12 -16 104.94 6.34
 1 -12 16 109.77 6.85
 -1 12 -17 167.37 9.38
 -1 12 -17 191.13 9.96
 -1 12 -17 176.47 9.68
 -1 12 -17 193.63 9.72
 1 -12 17 189.79 10.12
 -1 12 -18 3.6 1.33
 -1 12 -18 5.48 1.36
 -1 12 -18 4.37 1.25
 1 -12 18 4.92 1.65
 -1 12 -19 96.89 5.4
 1 -12 19 92.24 5.73
 -1 12 -19 100.21 5.51
 -1 12 -20 33.24 2.28
 -1 12 -20 34.65 2.43
 -1 12 -21 40.79 2.56
 1 -11 -23 7.04 1
 1 -11 -22 72.04 3.9
 1 -11 -22 58.1 3.73
 1 -11 -21 47.02 3.19
 1 -11 -21 44.37 3.13
 1 -11 -20 26.15 2.05
 1 -11 -20 28.06 2.54
 1 -11 -20 29.24 2.51
 1 -11 -19 35.52 2.61
 1 -11 -19 32.6 3
 1 -11 -19 37.43 2.99
 1 -11 -19 36.34 2.98
 1 -11 -18 66.89 4.67
 1 -11 -18 65.97 4.55
 1 -11 -18 65.88 4.52
 1 -11 -17 35.86 3.36
 1 -11 -17 36.34 3.28
 1 -11 -17 30.83 3.03
 1 -11 -17 37.1 3
 1 -11 -17 35.05 3.17
 1 -11 -16 39.06 3.41
 1 -11 -16 35.25 3.16
 1 -11 -16 33.84 3.24
 1 -11 -16 33.16 3.08
 1 -11 -15 91.67 6.3
 1 -11 -15 81.58 5.85
 1 -11 -15 91.14 6.31
 1 -11 -14 47.3 4.15
 1 -11 -14 58.42 4.34
 1 -11 -13 2.37 1.59
 1 -11 -13 3.23 1.79
 1 -11 -13 4.71 1.92
 1 -11 -12 98.69 7.03
 1 -11 -12 110.17 7
 1 -11 -12 106.1 7.25
 1 -11 -11 153.37 7.78
 1 -11 -11 149.91 8.01
 1 -11 -11 163.23 7.76
 1 -11 -10 33.68 3.52
 1 -11 -10 31.07 3.26
 1 -11 -10 34.29 3.31
 1 -11 -9 170.09 10.06
 -1 11 9 166.53 11.56
 1 -11 -9 186.73 10.21
 1 -11 -8 58.79 4.47
 1 -11 -8 61.86 4.67
 -1 11 8 52.68 5.84
 1 -11 -7 36.94 3.31
 -1 11 7 33.82 4.64
 1 -11 -7 30.9 3.55
 1 -11 -6 17.48 2.46
 -1 11 6 8.73 3.39
 1 -11 -6 12.89 2.59
 1 -11 -6 16.87 2.28
 1 -11 -5 81.13 5.32
 1 -11 -5 86.64 5.49
 -1 11 5 73.51 5.27
 1 -11 -5 76.39 5.83
 -1 11 5 72.8 7.06
 1 -11 -4 10.31 1.84
 1 -11 -4 6.23 1.86
 -1 11 4 9.61 2
 1 -11 -4 7.2 2.3
 -1 11 4 10.29 3.1
 1 -11 -3 75.41 4.8
 1 -11 -3 75.69 5.04
 1 -11 -3 54.38 5.55
 -1 11 3 49.46 4.61
 -1 11 3 89.89 7.11
 1 -11 -2 75.06 4.81
 -1 11 2 63.26 5.08
 1 -11 -2 60.83 5.53
 -1 11 2 80.71 7.18
 -1 11 1 422.1 22.68
 1 -11 -1 437.83 23.24
 -1 11 1 494.86 25.16
 1 -11 0 2.39 2.8
 -1 11 0 1.44 2.36
 1 -11 0 7.2 1.73
 -1 11 0 9.51 2.22
 1 -11 1 396.58 20.85
 -1 11 -1 408.49 21.2
 1 -11 1 438.14 21.94
 -1 11 -1 422.71 23.29
 -1 11 -1 397.09 21.27
 1 -11 2 78.47 5.03
 -1 11 -2 71.57 5.24
 1 -11 2 65.96 5.81
 -1 11 -2 77.55 6.91
 -1 11 -2 74.91 5.42
 1 -11 3 130.3 7.11
 -1 11 -3 114.05 7.21
 -1 11 -3 102.73 7.22
 1 -11 3 126.49 8.02
 -1 11 -3 93.21 8.53
 1 -11 4 -0.28 2.19
 -1 11 -4 3.34 2.82
 1 -11 4 5.94 1.88
 -1 11 -4 0.91 1.96
 -1 11 -4 2.57 1.92
 1 -11 5 126.93 7.62
 -1 11 -5 133 7.97
 1 -11 5 139.01 8.55
 -1 11 -5 119.89 9.42
 -1 11 -5 121.44 8.03
 1 -11 6 110.64 7.02
 -1 11 -6 114.3 7.35
 -1 11 -6 115.27 7.44
 1 -11 6 120.21 7.89
 -1 11 -6 128.41 9.22
 1 -11 7 -0.28 2.19
 -1 11 -7 -0.47 2.8
 1 -11 7 -1.09 1.74
 -1 11 -7 -0.67 1.85
 -1 11 -7 1.17 2.1
 -1 11 -8 256.37 15.93
 1 -11 8 259.29 13.95
 -1 11 -8 254.15 14.34
 -1 11 -8 268.48 14.31
 -1 11 -9 86.49 7.45
 1 -11 9 99.25 5.91
 -1 11 -9 73.65 5.97
 -1 11 -9 89.87 6.05
 -1 11 -10 62.5 6.23
 -1 11 -10 81.18 5.62
 1 -11 10 73.35 5.11
 -1 11 -10 73.83 5.27
 -1 11 -11 81.33 5.6
 1 -11 11 79.09 5.36
 -1 11 -11 75.42 7.27
 -1 11 -11 75.5 5.68
 1 -11 11 81.15 6.12
 -1 11 -11 81.28 5.55
 -1 11 -12 156.93 9.27
 1 -11 12 160.1 9.09
 -1 11 -12 161.33 9.47
 1 -11 12 172.58 9.79
 -1 11 -12 144.85 9.21
 -1 11 -13 9.63 2.05
 -1 11 -13 12.17 2.17
 1 -11 13 13.52 2.9
 1 -11 13 7.82 1.92
 1 -11 14 117.97 7.35
 1 -11 14 108.28 6.7
 -1 11 -14 110.25 7.02
 -1 11 -14 105.71 6.8
 1 -11 15 175.02 10.38
 -1 11 -15 177.24 10.14
 1 -11 16 54.41 3.73
 -1 11 -16 41.81 3.41
 1 -11 16 50.37 4.27
 -1 11 -16 51.06 3.99
 1 -11 17 53.35 3.83
 -1 11 -17 54.08 4.16
 -1 11 -17 56.34 3.94
 1 -11 17 61.37 4.53
 -1 11 -17 53.83 3.66
 -1 11 -18 49.29 3.38
 -1 11 -18 45.54 3.62
 1 -11 18 41.5 3.74
 -1 11 -18 42.24 3.4
 -1 11 -19 6.97 1.54
 -1 11 -19 6.53 1.48
 -1 11 -19 6.49 1.68
 1 -11 19 5.33 1.83
 -1 11 -19 5.42 1.4
 -1 11 -20 24.28 2.05
 -1 11 -20 22.56 2.19
 1 -11 20 20.63 2.45
 -1 11 -21 15.89 1.55
 -1 11 -21 15.97 1.76
 1 -11 21 15.67 2.02
 -1 11 -22 91.61 5.15
 -1 11 -23 2.94 0.77
 1 -10 -24 25.64 2.01
 1 -10 -23 127.96 7.39
 1 -10 -23 154.33 7.66
 1 -10 -22 1.87 1.26
 1 -10 -22 -0.13 1.16
 1 -10 -22 1.41 1.05
 1 -10 -21 103.33 6
 1 -10 -21 96.38 5.7
 1 -10 -21 93.88 5.94
 1 -10 -20 49.4 3.72
 1 -10 -20 43.57 3.42
 1 -10 -20 49.8 3.71
 1 -10 -20 48.46 3.8
 1 -10 -19 35.87 3.25
 1 -10 -19 38.71 3.33
 1 -10 -19 38.66 3.47
 1 -10 -19 35.34 3.04
 1 -10 -18 2.92 1.75
 1 -10 -18 0.17 1.3
 1 -10 -17 34.12 3.38
 1 -10 -16 47.12 3.8
 1 -10 -16 50.56 4.2
 1 -10 -16 50.43 4.09
 1 -10 -15 151.63 9.32
 1 -10 -15 175.5 9.56
 1 -10 -15 159.46 9.48
 1 -10 -15 155.26 9.1
 1 -10 -15 153.3 9.38
 1 -10 -14 52.72 4.74
 1 -10 -14 67.25 4.99
 1 -10 -14 72.13 5.25
 1 -10 -14 71.32 4.75
 1 -10 -14 68.74 4.74
 1 -10 -13 162.58 10.89
 1 -10 -13 165.17 11.14
 1 -10 -12 35.91 3.2
 1 -10 -12 27.91 2.89
 1 -10 -11 107.66 6.84
 1 -10 -11 95.39 6.82
 1 -10 -11 109.75 7.18
 1 -10 -11 122 7.17
 1 -10 -10 205.78 12
 1 -10 -10 227.29 11.94
 1 -10 -10 223.88 12.05
 1 -10 -10 203.34 11.64
 -1 10 10 197.56 13.12
 1 -10 -10 221.19 12.22
 1 -10 -9 9.77 2.37
 1 -10 -9 10.05 1.95
 -1 10 9 11.11 3
 1 -10 -9 10.51 2.12
 1 -10 -8 43.86 3.46
 1 -10 -8 47.71 3.82
 -1 10 8 41.49 5
 1 -10 -8 42.57 4.02
 1 -10 -7 10.47 2.44
 1 -10 -7 7.44 2.13
 1 -10 -7 6.41 1.49
 1 -10 -7 8.32 1.82
 -1 10 7 2.25 2.53
 1 -10 -6 71.93 5.24
 1 -10 -6 86.43 5.36
 1 -10 -6 74.39 4.92
 -1 10 6 79.41 6.96
 1 -10 -6 79.07 5.73
 1 -10 -5 3.56 1.84
 1 -10 -5 7.42 1.75
 1 -10 -5 1.7 2.15
 -1 10 5 1.81 2.8
 1 -10 -4 1.61 1.49
 1 -10 -4 -0.72 1.69
 1 -10 -4 2.91 1.97
 1 -10 -3 68.23 5.21
 1 -10 -3 63.2 5.86
 1 -10 -3 73.19 5.01
 1 -10 -2 43.81 3.41
 1 -10 -2 29.67 2.93
 -1 10 2 36.51 4.77
 1 -10 -2 47.6 4.66
 1 -10 -1 202.57 10.86
 1 -10 -1 185.61 10.76
 1 -10 -1 196.8 11.66
 1 -10 0 441.53 23.25
 -1 10 0 496.1 25.7
 1 -10 0 482.23 24.2
 1 -10 1 194.43 10.93
 -1 10 -1 227.62 13.29
 1 -10 1 204.88 11.85
 -1 10 -2 65.77 6.02
 1 -10 2 57.33 4.95
 1 -10 2 55.15 4.07
 -1 10 -2 55.81 4.53
 -1 10 -3 130.48 10
 1 -10 3 139.79 9.04
 -1 10 -3 139.26 8.58
 1 -10 3 155.48 8.29
 1 -10 4 5.13 2.56
 -1 10 -4 4.54 1.79
 -1 10 -4 4.08 1.99
 1 -10 4 3.27 1.6
 -1 10 -4 3.53 2.64
 1 -10 5 175.71 10.16
 -1 10 -5 200.25 12.35
 1 -10 5 182.4 10.91
 -1 10 -5 188.02 10.69
 -1 10 -5 189.25 10.59
 -1 10 -6 23.97 4.06
 1 -10 6 31.59 3.59
 1 -10 6 31.3 2.89
 -1 10 -6 21.92 3.08
 -1 10 -6 28.35 3.1
 -1 10 -7 1.33 2.48
 1 -10 7 1.31 2.34
 1 -10 7 2.08 1.59
 -1 10 -7 1.56 1.84
 -1 10 -7 1.14 2.03
 -1 10 -8 21.24 3.82
 1 -10 8 24.26 3.42
 1 -10 8 23.89 2.73
 -1 10 -8 26.39 3.07
 -1 10 -8 25.34 3.17
 -1 10 -9 51.14 4.52
 1 -10 9 56.96 4.19
 -1 10 -9 57.93 5.68
 -1 10 -9 55.51 4.51
 -1 10 -10 206.46 12.03
 -1 10 -10 196.88 13.22
 -1 10 -10 221.53 12.06
 1 -10 10 214.94 11.66
 1 -10 11 123.75 7.64
 -1 10 -11 108.96 9.65
 -1 10 -11 119.32 7.83
 -1 10 -11 143.78 8.13
 -1 10 -11 140.94 8.23
 1 -10 12 19.01 2.49
 -1 10 -12 20.39 3.96
 -1 10 -12 15.05 2.61
 -1 10 -12 17.93 2.64
 1 -10 13 395.93 20.61
 -1 10 -13 349.46 22.61
 -1 10 -13 432.56 20.98
 -1 10 -13 396.26 20.88
 1 -10 14 58.14 4.33
 -1 10 -14 52.24 5.85
 -1 10 -14 59.98 4.66
 -1 10 -14 56.67 4.45
 1 -10 15 172.26 10.08
 -1 10 -15 184.57 10.48
 -1 10 -15 187.54 10.34
 1 -10 16 56.28 4.24
 -1 10 -16 56.14 4.53
 -1 10 -16 61.86 4.43
 -1 10 -17 119.16 7.46
 -1 10 -18 2.7 1.69
 1 -10 18 3.86 1.54
 -1 10 -19 13.28 1.91
 1 -10 19 15.6 1.83
 -1 10 -19 15.94 2.35
 -1 10 -19 14.9 2.14
 -1 10 -20 79.18 4.84
 -1 10 -20 69.14 5.03
 -1 10 -20 80.96 5.12
 -1 10 -20 88.26 4.99
 -1 10 -20 78.47 5.3
 -1 10 -21 67.1 4.08
 -1 10 -21 66.19 4.31
 -1 10 -21 61.57 3.99
 -1 10 -22 4.87 1.04
 -1 10 -22 6.6 1.34
 -1 10 -22 5.03 1.14
 -1 10 -22 5.14 1.48
 -1 10 -23 116.56 6.08
 1 -10 23 114.35 6.3
 -1 10 -23 100.46 5.71
 -1 10 -24 16.22 1.48
 1 -9 -25 31.92 2.35
 1 -9 -24 119.31 6.94
 1 -9 -24 139.8 7.23
 1 -9 -23 6.56 1.56
 1 -9 -23 4.86 1.47
 1 -9 -23 3.08 1.48
 1 -9 -22 173.36 9.84
 1 -9 -22 176.48 9.9
 1 -9 -22 182.89 9.81
 1 -9 -21 20.45 2.13
 1 -9 -21 18.95 2.47
 1 -9 -21 20.34 2.52
 1 -9 -21 19.82 2.38
 1 -9 -21 19.39 2.33
 1 -9 -20 26.06 2.91
 1 -9 -20 25.66 2.46
 1 -9 -20 26.19 2.9
 1 -9 -20 24.02 2.68
 1 -9 -20 29.17 2.71
 1 -9 -20 20.58 2.57
 1 -9 -20 28.11 2.55
 1 -9 -19 82.27 5.3
 1 -9 -18 17 2.3
 1 -9 -18 14.8 2.32
 1 -9 -18 15 2.6
 1 -9 -18 12.65 2.62
 1 -9 -18 13.69 2.06
 1 -9 -18 15.5 2.37
 1 -9 -17 3.4 1.72
 1 -9 -17 4.94 1.86
 1 -9 -17 1.39 2.04
 1 -9 -17 3.76 1.68
 1 -9 -17 1.63 1.39
 1 -9 -16 107.99 7.11
 1 -9 -16 101.7 6.9
 1 -9 -16 108.74 7.27
 1 -9 -16 108.31 6.91
 1 -9 -16 107.44 7.26
 1 -9 -15 35.78 3.45
 1 -9 -15 35.09 3.49
 1 -9 -15 37.97 3.77
 1 -9 -14 518.32 26.89
 1 -9 -14 507.97 26.73
 1 -9 -14 517.52 26.41
 1 -9 -14 532.27 26.48
 1 -9 -14 533.17 26.53
 1 -9 -14 517.91 26.54
 1 -9 -13 7.74 1.91
 1 -9 -13 5.86 1.82
 1 -9 -13 7.12 1.91
 1 -9 -13 -0.47 1.83
 1 -9 -13 8.03 2.12
 1 -9 -13 6.99 1.73
 1 -9 -13 5.74 2.14
 1 -9 -13 10.27 2.01
 1 -9 -12 256.62 14.82
 1 -9 -12 286.11 14.91
 1 -9 -12 255.68 14.76
 1 -9 -12 282.51 14.87
 1 -9 -12 266.73 14.75
 1 -9 -12 265.88 15.06
 1 -9 -12 279.18 15.26
 1 -9 -11 136 7.54
 1 -9 -11 148.48 7.63
 1 -9 -11 129.6 7.36
 1 -9 -11 136.51 7.5
 1 -9 -11 152.76 7.91
 1 -9 -11 137.99 7.62
 1 -9 -11 137.31 7.96
 1 -9 -10 10.5 1.83
 1 -9 -10 8.45 1.79
 1 -9 -10 13.69 2.16
 1 -9 -10 11.17 2.4
 -1 9 10 10.19 2.59
 1 -9 -10 10.26 1.94
 1 -9 -10 9.98 1.8
 1 -9 -9 57.77 4.4
 1 -9 -9 56.05 4.58
 1 -9 -9 57.58 4.16
 1 -9 -9 51.44 4.04
 -1 9 9 58.73 5.53
 1 -9 -9 62.34 4.2
 1 -9 -9 64.77 4.26
 1 -9 -8 32.41 3.09
 1 -9 -8 35.18 3.28
 1 -9 -8 32.58 2.87
 1 -9 -8 31.07 2.84
 1 -9 -8 30.16 2.73
 1 -9 -8 33.41 3.41
 -1 9 8 30.02 4.14
 1 -9 -8 30.67 2.75
 1 -9 -7 3.26 1.21
 1 -9 -7 3.08 1.48
 1 -9 -7 2.02 1.22
 1 -9 -7 2.6 1.87
 1 -9 -7 0.32 1.3
 1 -9 -7 2.93 2.12
 -1 9 7 0.4 2.54
 1 -9 -7 2.94 1.42
 1 -9 -6 4.89 1.55
 1 -9 -6 3.25 1.26
 1 -9 -6 0.89 1.97
 1 -9 -6 2.25 1.24
 -1 9 6 2.02 2.31
 1 -9 -6 3.92 1.92
 1 -9 -6 2.2 1.21
 -1 9 5 10.84 2.93
 1 -9 -5 8.54 1.98
 1 -9 -5 11.74 2.37
 1 -9 -5 8.61 1.46
 1 -9 -4 65.97 4.83
 1 -9 -4 60.42 4.09
 -1 9 4 44.56 5.13
 1 -9 -4 46.82 3.53
 1 -9 -3 -0.88 2.23
 1 -9 -3 1.27 1.16
 -1 9 3 -1.97 2.37
 1 -9 -3 0.94 1.58
 1 -9 -2 326.94 17.31
 1 -9 -2 313.3 18.33
 1 -9 -1 121.18 7.18
 1 -9 -1 125.09 7.91
 1 -9 -1 127.61 7.12
 -1 9 1 137.43 9.07
 1 -9 0 8.73 2.45
 1 -9 0 10.5 1.71
 -1 9 0 15.73 3.04
 1 -9 0 10.93 1.79
 -1 9 -1 145.17 9.63
 1 -9 1 143.4 7.85
 1 -9 1 132.62 8.47
 -1 9 -2 493.03 24.23
 -1 9 -2 493.99 26.14
 1 -9 2 467.46 24.19
 1 -9 2 486.27 25.05
 1 -9 3 5.98 1.56
 -1 9 -3 9.63 2.84
 -1 9 -3 9.86 1.66
 1 -9 3 8.28 2.38
 -1 9 -4 314.38 15.82
 1 -9 4 295.64 16.38
 -1 9 -4 275.63 17.37
 1 -9 4 312.62 15.78
 1 -9 5 12.07 2.6
 -1 9 -5 10.97 2.87
 1 -9 5 11.63 1.92
 -1 9 -5 9.37 1.9
 -1 9 -5 12.53 1.78
 1 -9 6 18.51 2.21
 -1 9 -6 20.18 3.25
 -1 9 -6 15.29 2.12
 -1 9 -6 18.67 2.65
 -1 9 -6 16.83 2.45
 1 -9 7 18.56 2.23
 -1 9 -7 14.78 3.01
 -1 9 -7 19.56 2.72
 -1 9 -7 25.4 2.84
 -1 9 -7 21.02 2.35
 1 -9 8 39.33 3.29
 -1 9 -8 30.12 4.2
 -1 9 -8 39.7 3.67
 -1 9 -8 42.36 3.76
 -1 9 -8 45.34 3.47
 -1 9 -9 6.83 2.03
 -1 9 -9 7.44 2.13
 -1 9 -9 10.05 2.71
 1 -9 9 8.33 1.84
 -1 9 -10 21.04 2.74
 -1 9 -10 20.64 2.76
 -1 9 -10 19.57 3.34
 1 -9 10 21.4 2.52
 1 -9 11 53.74 4.33
 -1 9 -11 69.86 5
 -1 9 -11 67.02 4.88
 -1 9 -12 422.67 21.57
 1 -9 12 422.74 21.2
 -1 9 -12 405.89 21.43
 -1 9 -12 413.94 21.5
 -1 9 -12 367.9 23.27
 1 -9 13 0.91 1.66
 -1 9 -13 2.28 1.82
 -1 9 -13 -0.5 2.41
 -1 9 -13 0.66 1.81
 -1 9 -13 0.89 1.72
 -1 9 -14 539.64 27.39
 1 -9 14 534.85 27.1
 -1 9 -14 507.03 27.35
 -1 9 -14 528.67 29.47
 -1 9 -14 561.19 27.44
 -1 9 -15 65.58 6.36
 1 -9 15 66.32 4.81
 -1 9 -15 71.84 5.01
 1 -9 16 218.52 11.79
 -1 9 -16 207.68 11.88
 -1 9 -16 216.18 12.16
 -1 9 -17 2.55 1.74
 -1 9 -17 2.16 1.57
 1 -9 17 1.92 1.47
 -1 9 -18 16.27 2.54
 -1 9 -18 21.01 2.44
 1 -9 18 16.85 2.28
 -1 9 -19 5.2 1.83
 -1 9 -20 43.38 3.35
 -1 9 -20 40.56 3.57
 -1 9 -20 47.49 3.82
 -1 9 -21 -1.18 1.6
 -1 9 -21 2.34 1.27
 -1 9 -21 0.15 1.25
 -1 9 -22 134.58 7.85
 -1 9 -22 145.1 7.75
 -1 9 -22 139.59 8.24
 -1 9 -22 145.87 8.04
 -1 9 -23 3.19 1.24
 -1 9 -23 5.52 1.61
 -1 9 -23 5.35 1.42
 -1 9 -24 115.58 6.28
 -1 9 -24 112.7 6.34
 -1 9 -24 113.89 6.58
 -1 9 -25 8.55 1.22
 -1 9 -25 9.8 1.13
 -1 9 -26 5.16 0.81
 1 -8 -26 28.42 2.21
 1 -8 -25 93.62 5.6
 1 -8 -25 95.8 5.6
 1 -8 -24 22.12 2.29
 1 -8 -24 17.4 2.12
 1 -8 -24 21.32 2.29
 1 -8 -23 278.41 14.62
 1 -8 -23 275.57 14.33
 1 -8 -23 271.68 14.6
 1 -8 -23 278.92 14.64
 1 -8 -22 2.13 1.56
 1 -8 -22 1.74 1.39
 1 -8 -22 4.68 1.54
 1 -8 -22 -0.2 1.57
 1 -8 -22 1.09 1.43
 1 -8 -22 0.79 1.63
 1 -8 -21 106.31 6.56
 1 -8 -21 110.09 6.46
 1 -8 -21 100.06 6.78
 1 -8 -21 101.05 6.5
 1 -8 -20 1.27 1.61
 1 -8 -20 1.32 1.67
 1 -8 -20 0.18 1.49
 1 -8 -20 1.04 1.6
 1 -8 -19 6.57 2.09
 1 -8 -19 6.79 1.9
 1 -8 -19 6.62 1.68
 1 -8 -19 4.04 1.58
 1 -8 -19 6.86 2.1
 1 -8 -19 4.55 1.66
 1 -8 -18 -0.71 2.2
 1 -8 -18 0.92 1.72
 1 -8 -18 1.59 1.62
 1 -8 -18 2.03 1.62
 1 -8 -18 1.05 1.77
 1 -8 -18 0.84 1.63
 1 -8 -18 2.71 1.72
 1 -8 -18 1.06 1.62
 1 -8 -17 13.82 2.1
 1 -8 -17 19.55 2.52
 1 -8 -17 16.39 2.4
 1 -8 -17 17.25 2.55
 1 -8 -17 15.25 2.24
 1 -8 -16 4.8 1.73
 1 -8 -16 4.63 1.93
 1 -8 -16 6.41 1.92
 1 -8 -16 5.58 1.77
 1 -8 -16 6.78 1.99
 1 -8 -16 3.89 1.62
 1 -8 -15 34.59 3.21
 1 -8 -15 32.6 3.04
 1 -8 -15 31.18 3.33
 1 -8 -15 41.12 3.66
 1 -8 -15 31.46 3.26
 1 -8 -15 39.31 3.43
 1 -8 -15 37.2 3.29
 1 -8 -15 41.16 3.75
 1 -8 -15 30.54 3.08
 1 -8 -14 25.98 2.67
 1 -8 -14 22.26 2.69
 1 -8 -14 22.38 2.79
 1 -8 -14 16.58 2.67
 1 -8 -14 20.73 2.57
 1 -8 -14 22.22 2.57
 1 -8 -14 16.5 2.34
 1 -8 -14 19.92 2.79
 1 -8 -14 19.91 2.48
 1 -8 -13 685.29 33.13
 1 -8 -13 614.31 32.72
 1 -8 -13 641.26 32.73
 1 -8 -13 668.75 32.76
 1 -8 -13 775.56 33.5
 1 -8 -13 650.57 32.9
 1 -8 -13 629.67 32.83
 1 -8 -13 622.46 33.09
 1 -8 -13 645.27 32.8
 1 -8 -12 2.25 1.51
 1 -8 -12 0.69 1.43
 1 -8 -12 3.39 1.64
 1 -8 -12 2 1.57
 1 -8 -12 0.89 2.12
 1 -8 -12 0.73 1.44
 1 -8 -12 1.62 1.62
 1 -8 -12 2.2 1.42
 1 -8 -12 1.05 1.35
 1 -8 -11 330.41 17.93
 1 -8 -11 334.8 18.27
 1 -8 -11 339.49 17.91
 1 -8 -11 336.2 17.9
 1 -8 -11 349.13 18.01
 1 -8 -11 348.52 18.16
 1 -8 -11 397.4 18.51
 1 -8 -10 53.34 4.17
 1 -8 -10 53.44 3.6
 1 -8 -10 49.77 3.54
 -1 8 10 47.94 4.59
 1 -8 -10 58.02 3.91
 1 -8 -10 51.82 3.59
 1 -8 -10 47.4 3.58
 1 -8 -9 4.3 1.46
 1 -8 -9 4.67 1.59
 1 -8 -9 4 1.81
 1 -8 -9 4.58 1.96
 -1 8 9 3.45 2.04
 1 -8 -9 4.67 1.54
 1 -8 -9 2.99 1.32
 1 -8 -9 6.76 1.63
 1 -8 -8 3.27 1.88
 1 -8 -8 4.9 1.56
 1 -8 -8 6.43 1.86
 1 -8 -8 5.51 1.41
 1 -8 -8 6.82 1.61
 1 -8 -8 4.35 1.26
 -1 8 8 8.03 2.49
 -1 8 7 50 5.04
 1 -8 -7 57.22 4.02
 1 -8 -7 59.5 3.9
 1 -8 -7 54.48 3.79
 1 -8 -7 52.54 4.36
 1 -8 -7 60.63 4.19
 1 -8 -7 53.84 3.76
 1 -8 -6 12.24 1.81
 1 -8 -6 12.47 2.33
 1 -8 -6 11.83 1.86
 1 -8 -6 15.14 2.1
 -1 8 6 12.85 2.77
 1 -8 -5 10.73 2.27
 1 -8 -5 12.27 1.91
 1 -8 -5 15.31 2.22
 -1 8 5 12.7 2.85
 1 -8 -4 27.44 2.93
 -1 8 4 23.02 3.31
 1 -8 -4 19.94 2.28
 1 -8 -4 22.71 2.42
 1 -8 -3 192.48 10.72
 -1 8 3 194.31 11.37
 1 -8 -3 190.38 9.55
 1 -8 -2 92.37 5.95
 -1 8 2 99.58 6.87
 1 -8 -2 87.08 5.18
 -1 8 1 280.86 15.58
 1 -8 -1 265.95 13.77
 1 -8 -1 259.61 14.34
 1 -8 0 211.65 11.23
 1 -8 0 206.89 11.76
 -1 8 0 241.22 13.04
 1 -8 1 266.85 14.9
 1 -8 1 276.31 14.32
 1 -8 2 84.54 5.96
 -1 8 -2 93.59 6.82
 1 -8 3 360.61 20
 -1 8 -3 401.7 19.46
 -1 8 -3 380.16 20.96
 -1 8 -4 2.53 1.28
 -1 8 -4 0.66 2.22
 -1 8 -5 130.37 9.15
 1 -8 5 127.91 7.74
 1 -8 6 68.75 4.51
 -1 8 -6 72.76 4.71
 -1 8 -6 77.57 6.07
 -1 8 -6 70.49 4.61
 -1 8 -7 3.11 2.23
 1 -8 7 3.17 1.37
 -1 8 -7 1.41 1.67
 -1 8 -7 0.57 1.53
 -1 8 -7 0.16 1.32
 -1 8 -8 3.51 2.05
 1 -8 8 3.15 1.47
 -1 8 -8 5.74 1.67
 -1 8 -8 4.73 1.8
 -1 8 -8 1.55 1.72
 -1 8 -8 1.81 1.37
 1 -8 9 19.3 2.28
 -1 8 -9 17.71 3.1
 -1 8 -9 24.61 2.51
 -1 8 -9 21.66 2.73
 -1 8 -9 18.14 2.54
 -1 8 -9 21.82 2.43
 1 -8 10 16.65 2.14
 -1 8 -10 15.26 2.9
 -1 8 -10 18.06 2.34
 -1 8 -10 16.64 2.42
 -1 8 -10 17.68 2.51
 -1 8 -11 411.28 21.27
 -1 8 -11 394.39 21.28
 1 -8 11 418.71 20.91
 1 -8 12 1.82 1.4
 -1 8 -12 4.11 2.46
 -1 8 -12 0.21 1.74
 -1 8 -12 1.5 1.71
 -1 8 -13 831.81 41.11
 1 -8 13 871.46 40.8
 -1 8 -13 778.31 40.98
 -1 8 -13 831.39 41.01
 -1 8 -13 761.88 42.79
 1 -8 14 16.1 2.22
 -1 8 -14 20.25 3.69
 -1 8 -14 13.34 2.28
 -1 8 -14 15.35 2.48
 -1 8 -14 11.68 2.19
 1 -8 15 48.22 3.65
 -1 8 -15 43.24 3.8
 -1 8 -15 36.19 4.7
 -1 8 -15 40.93 3.79
 1 -8 16 31.85 3.16
 -1 8 -16 39.86 3.58
 -1 8 -16 36.21 3.34
 -1 8 -17 1.8 1.55
 1 -8 17 2.48 1.52
 -1 8 -18 0.47 1.67
 -1 8 -18 0.57 1.54
 1 -8 18 1.37 1.45
 -1 8 -19 2.52 1.43
 -1 8 -19 0.23 1.74
 -1 8 -20 0.5 1.29
 -1 8 -20 -0.62 1.52
 -1 8 -20 -0.22 1.74
 -1 8 -21 169.6 9.27
 -1 8 -21 166.35 9.7
 -1 8 -22 7.75 1.43
 -1 8 -22 9.71 1.9
 -1 8 -22 12.28 1.95
 -1 8 -23 303.29 15.58
 -1 8 -23 301.38 15.57
 -1 8 -23 299.72 15.22
 -1 8 -23 289.63 15.81
 -1 8 -24 1.33 1.48
 -1 8 -24 0.95 1.26
 -1 8 -24 0.13 1.16
 -1 8 -25 59.46 3.71
 -1 8 -25 57.21 3.59
 -1 8 -25 50.56 3.78
 -1 8 -26 0.89 0.8
 -1 8 -26 1.16 0.87
 -1 8 -27 10.95 1.1
 -1 8 -27 14.55 1.22
 1 -7 -26 47.13 3.28
 1 -7 -25 5.98 1.43
 1 -7 -25 4.63 1.48
 1 -7 -25 3.41 1.54
 1 -7 -24 254.14 14.03
 1 -7 -24 279.27 13.97
 1 -7 -24 247.06 13.97
 1 -7 -24 281.22 13.85
 1 -7 -24 259.3 14.14
 1 -7 -23 -1.73 1.46
 1 -7 -23 -0.2 1.52
 1 -7 -23 -0.69 1.42
 1 -7 -23 -0.21 1.63
 1 -7 -23 -0.2 1.59
 1 -7 -23 -0.32 1.43
 1 -7 -22 365.79 19
 1 -7 -21 5.16 1.71
 1 -7 -21 5.59 2.03
 1 -7 -21 2.67 1.88
 1 -7 -21 2.63 1.6
 1 -7 -21 6.17 1.89
 1 -7 -21 3.43 1.44
 1 -7 -21 2.64 1.61
 1 -7 -20 128.11 7.17
 1 -7 -20 104.45 7.19
 1 -7 -20 124.91 7.65
 1 -7 -20 106.63 7.54
 1 -7 -20 113.59 7.41
 1 -7 -20 114.52 7.24
 1 -7 -20 133.78 7.34
 1 -7 -20 117.04 7.33
 1 -7 -19 10.38 2.11
 1 -7 -19 11.2 1.92
 1 -7 -19 11.81 2.47
 1 -7 -19 5.46 2.02
 1 -7 -19 13.7 2.07
 1 -7 -19 10.94 2
 1 -7 -19 10.52 2.19
 1 -7 -19 12.42 2.51
 1 -7 -19 9.55 2.07
 1 -7 -18 12.67 2.33
 1 -7 -18 12.24 2.02
 1 -7 -18 10.48 1.94
 1 -7 -18 7.44 1.92
 1 -7 -18 11.97 2.41
 1 -7 -18 9.66 2.1
 1 -7 -18 13.11 2.19
 1 -7 -17 1.35 1.6
 1 -7 -17 -0.42 1.71
 1 -7 -17 -0.55 1.36
 1 -7 -17 0.44 1.66
 1 -7 -17 0.21 1.55
 1 -7 -17 0.18 1.34
 1 -7 -17 4.22 2.08
 1 -7 -17 -0.22 1.56
 1 -7 -16 12.02 2.23
 1 -7 -16 2.12 1.48
 1 -7 -16 4.83 1.9
 1 -7 -16 6.97 1.67
 1 -7 -16 6.17 1.85
 1 -7 -16 3.02 1.66
 1 -7 -16 5.13 1.6
 1 -7 -16 3.88 1.73
 1 -7 -16 7.04 1.97
 1 -7 -16 4.97 1.82
 1 -7 -16 3.44 2.09
 1 -7 -15 61.62 4.6
 1 -7 -15 68.98 4.79
 1 -7 -15 68.76 4.46
 1 -7 -15 58.48 4.51
 1 -7 -15 49.62 4.67
 1 -7 -15 63.32 4.64
 1 -7 -15 61.8 4.38
 1 -7 -15 63.94 4.6
 1 -7 -15 64.84 4.6
 1 -7 -15 55.91 4.72
 1 -7 -15 67.09 4.57
 1 -7 -14 396.68 20.42
 1 -7 -14 386.52 20.47
 1 -7 -14 423.75 20.3
 1 -7 -14 376.53 20.36
 1 -7 -14 409.27 20.77
 1 -7 -14 379.14 20.37
 1 -7 -14 400.76 20.25
 1 -7 -14 398.81 20.41
 1 -7 -14 398.17 20.45
 1 -7 -14 369.13 20.53
 1 -7 -14 400.76 20.34
 1 -7 -13 32.8 3.21
 1 -7 -13 28.1 2.78
 1 -7 -13 35.97 2.93
 1 -7 -13 31.97 2.71
 1 -7 -13 28.98 2.91
 1 -7 -13 30.23 2.97
 1 -7 -13 30.65 2.98
 1 -7 -13 29.95 2.82
 1 -7 -13 32.06 2.75
 1 -7 -12 502.67 27.3
 1 -7 -12 526.77 27.22
 1 -7 -12 530.18 27.39
 1 -7 -12 540.16 27.28
 1 -7 -12 526.97 27.44
 1 -7 -12 580.13 27.34
 1 -7 -12 520.11 27.44
 1 -7 -12 526.05 27.28
 1 -7 -12 498.31 27.54
 1 -7 -12 541.91 27.51
 1 -7 -11 9.19 1.78
 1 -7 -11 7.63 1.64
 1 -7 -11 8.29 1.56
 1 -7 -11 9.92 1.73
 1 -7 -11 7.86 1.59
 1 -7 -11 8.16 2.01
 1 -7 -11 9.53 2.05
 1 -7 -11 8.76 1.82
 1 -7 -11 8.78 1.74
 1 -7 -10 72.9 4.7
 1 -7 -10 64.74 4.85
 1 -7 -10 69.4 4.51
 1 -7 -10 68.53 4.49
 1 -7 -10 70.9 4.83
 1 -7 -10 67.02 4.66
 1 -7 -10 70.31 4.5
 1 -7 -10 65.83 4.46
 -1 7 10 73.63 5.52
 1 -7 -9 16.38 2.26
 1 -7 -9 14.08 2.05
 1 -7 -9 14 2.25
 1 -7 -9 14.92 1.86
 1 -7 -9 16.05 1.9
 1 -7 -9 14.78 1.81
 -1 7 9 14.97 2.59
 1 -7 -9 12.43 2.19
 1 -7 -8 1.96 1.57
 1 -7 -8 1.61 1.69
 -1 7 8 2.36 1.87
 1 -7 -8 0.62 1.34
 1 -7 -8 2.59 1.57
 1 -7 -7 31.75 2.76
 1 -7 -7 28.85 3.04
 -1 7 7 32.32 3.7
 1 -7 -7 35.17 2.94
 1 -7 -6 42.77 3.34
 1 -7 -6 47.66 3.65
 -1 7 6 39.52 4.17
 1 -7 -6 46.91 3.4
 1 -7 -5 159.06 8.79
 1 -7 -5 161.55 8.7
 1 -7 -5 155.34 9.02
 1 -7 -4 149.59 8.77
 1 -7 -4 169.24 8.82
 1 -7 -4 169.33 9.22
 1 -7 -3 10.93 1.86
 1 -7 -3 8.21 1.63
 1 -7 -3 13.26 2.39
 1 -7 -2 377.9 17.79
 1 -7 -2 304.95 18.46
 1 -7 -1 106.73 6.48
 1 -7 -1 106.83 6.02
 1 -7 0 25.43 2.79
 1 -7 0 29.66 2.32
 1 -7 1 88.92 5.67
 1 -7 2 378.94 19.59
 -1 7 -3 29.66 2.35
 -1 7 -4 411.89 20.62
 -1 7 -5 174.25 11.18
 -1 7 -5 198.15 10.14
 -1 7 -6 211.2 13.48
 -1 7 -6 253.26 12.53
 -1 7 -7 45.07 4.23
 -1 7 -7 46.34 3.35
 -1 7 -8 1.9 1.27
 -1 7 -8 3.86 2
 -1 7 -9 21.88 2.3
 -1 7 -9 17.8 2.86
 -1 7 -9 19.61 2.27
 -1 7 -9 16.58 2.34
 -1 7 -10 93.29 5.7
 -1 7 -10 90.77 6.55
 -1 7 -10 90.78 5.73
 -1 7 -10 85.87 5.77
 -1 7 -10 89.93 5.83
 -1 7 -11 38.13 4.51
 -1 7 -11 37.47 3.19
 -1 7 -11 33.51 3.27
 -1 7 -11 39.64 3.36
 1 -7 11 38.45 3.03
 -1 7 -11 33.93 3.27
 -1 7 -12 875.61 41.36
 -1 7 -12 839.49 43.08
 -1 7 -12 846.47 41.4
 -1 7 -12 772.41 41.18
 1 -7 12 839.29 40.98
 -1 7 -13 14.66 2.32
 -1 7 -13 14.46 2.19
 1 -7 13 12.4 1.95
 -1 7 -13 16.73 2.43
 -1 7 -13 14.32 3.17
 -1 7 -14 407.58 23.97
 -1 7 -14 422.5 22.39
 -1 7 -14 432.64 22.25
 -1 7 -14 465.29 22.48
 1 -7 14 431.18 22.05
 1 -7 15 47.82 3.87
 -1 7 -15 57.81 4.23
 -1 7 -15 51.57 4.25
 -1 7 -16 9.83 1.99
 1 -7 16 11.87 1.99
 -1 7 -16 11.56 2.16
 -1 7 -16 8.3 2.88
 -1 7 -17 0.58 1.45
 1 -7 17 0.85 1.44
 -1 7 -17 2.73 1.82
 -1 7 -18 5.25 1.66
 -1 7 -19 2.98 1.71
 -1 7 -19 3.23 1.54
 -1 7 -20 32.82 3.29
 -1 7 -20 38.3 3.46
 -1 7 -20 34.21 2.95
 -1 7 -21 7.81 1.86
 -1 7 -21 6.94 2.03
 -1 7 -21 10.72 1.73
 -1 7 -22 216.3 11.33
 -1 7 -22 205.68 11.99
 -1 7 -23 -0.51 1.41
 -1 7 -23 -0.99 1.04
 -1 7 -23 -0.37 1.55
 -1 7 -23 -0.43 1.75
 -1 7 -24 193.24 10.36
 -1 7 -24 187.42 10.51
 -1 7 -24 189.53 10.17
 -1 7 -24 195.53 10.75
 -1 7 -25 16.59 2.09
 -1 7 -25 18.26 2.3
 -1 7 -25 18.76 1.94
 -1 7 -25 16.63 1.7
 -1 7 -26 6.52 1.44
 -1 7 -26 9.98 1.67
 -1 7 -26 7.04 1.16
 -1 7 -27 11.73 1.51
 -1 7 -27 12.12 1.32
 -1 7 -28 30.96 2.11
 1 -6 -27 1.31 1.04
 1 -6 -26 8.7 1.59
 1 -6 -26 9.86 1.94
 1 -6 -25 101.97 6.56
 1 -6 -25 123.21 6.98
 1 -6 -25 114.86 6.44
 1 -6 -25 106 6.59
 1 -6 -24 3.24 1.73
 1 -6 -24 0.59 1.44
 1 -6 -24 -0.61 1.64
 1 -6 -24 1.23 1.25
 1 -6 -24 1.91 1.56
 1 -6 -24 2.17 1.2
 1 -6 -24 1.06 1.69
 1 -6 -23 355.54 18.57
 1 -6 -22 18.51 2.58
 1 -6 -22 17.41 2.29
 1 -6 -22 13.77 2.43
 1 -6 -22 19.27 2.66
 1 -6 -22 16.91 2.61
 1 -6 -22 18.25 2.2
 1 -6 -22 18.17 2.33
 1 -6 -22 12.75 2.47
 1 -6 -21 206.15 11.31
 1 -6 -21 216.91 11.54
 1 -6 -21 218.5 11.9
 1 -6 -21 205.28 11.3
 1 -6 -21 194.04 11.37
 1 -6 -21 196.74 11.68
 1 -6 -21 203.46 11.62
 1 -6 -21 211.91 11.22
 1 -6 -21 195.58 11.07
 1 -6 -21 196.39 11.32
 1 -6 -20 31.92 3.12
 1 -6 -20 33.76 3.12
 1 -6 -20 36.87 3.68
 1 -6 -20 28.56 3.11
 1 -6 -20 29.68 3.43
 1 -6 -20 33.84 3.4
 1 -6 -20 32.89 2.98
 1 -6 -20 32.29 2.93
 1 -6 -20 29.96 3.1
 1 -6 -19 80.43 5.63
 1 -6 -19 83.75 5.95
 1 -6 -19 88.25 5.55
 1 -6 -19 79.86 5.63
 1 -6 -19 80.75 5.95
 1 -6 -19 79.25 5.75
 1 -6 -19 80.09 5.33
 1 -6 -19 87.24 5.51
 1 -6 -19 84.61 5.55
 1 -6 -18 65.64 4.61
 1 -6 -18 63.44 4.72
 1 -6 -18 65.69 4.54
 1 -6 -18 63.36 4.66
 1 -6 -18 66.73 4.87
 1 -6 -18 60.77 4.88
 1 -6 -18 54.8 4.54
 1 -6 -18 67.47 4.52
 1 -6 -18 60.73 4.35
 1 -6 -17 2.28 1.64
 1 -6 -17 2.64 1.29
 1 -6 -17 1.58 1.43
 1 -6 -17 0.21 1.55
 1 -6 -17 1.57 1.35
 1 -6 -17 1.67 1.64
 1 -6 -17 2.66 1.71
 1 -6 -17 1.34 1.73
 1 -6 -17 1.01 1.64
 1 -6 -17 2.78 1.6
 1 -6 -16 128.08 7.36
 1 -6 -16 129.55 7.43
 1 -6 -16 124.23 7.09
 1 -6 -16 127.45 7.51
 1 -6 -16 138.28 7.47
 1 -6 -16 132.22 7.27
 1 -6 -16 138.38 7.58
 1 -6 -16 122.04 7.24
 1 -6 -16 130.11 7.44
 1 -6 -16 114.1 6.94
 1 -6 -16 138.4 7.24
 1 -6 -15 256.34 13.53
 1 -6 -15 251.41 13.55
 1 -6 -15 252.75 13.29
 1 -6 -15 218.94 13.08
 1 -6 -15 254.93 13.34
 1 -6 -15 237.28 13.32
 1 -6 -15 246.53 13.58
 1 -6 -15 247.61 13.6
 1 -6 -15 242.89 13.4
 1 -6 -15 253.16 13.56
 1 -6 -15 254.82 13.5
 1 -6 -14 13.28 1.82
 1 -6 -14 11.98 1.7
 1 -6 -14 11.56 1.92
 1 -6 -14 10.62 1.93
 1 -6 -14 15.45 1.88
 1 -6 -14 11.26 2.09
 1 -6 -14 10.89 2.06
 1 -6 -14 11.66 2.24
 1 -6 -14 12.1 1.92
 1 -6 -14 11.61 1.84
 1 -6 -13 934.41 45.89
 1 -6 -13 959.05 45.98
 1 -6 -13 955.93 45.7
 1 -6 -13 905.23 46.01
 1 -6 -13 959.39 45.9
 1 -6 -13 936.71 45.77
 1 -6 -13 988.56 46.21
 1 -6 -13 894.84 45.83
 1 -6 -13 975.09 46.02
 1 -6 -13 921.59 45.72
 1 -6 -13 861.85 45.55
 1 -6 -12 44.68 3.47
 1 -6 -12 45.97 3.59
 1 -6 -12 43.56 3.3
 1 -6 -12 46.69 3.62
 1 -6 -12 43.15 3.66
 1 -6 -12 45.2 3.41
 1 -6 -12 50.63 3.72
 1 -6 -12 42.25 3.39
 1 -6 -12 47.61 3.46
 1 -6 -11 375.67 18.46
 1 -6 -11 363.06 18.47
 1 -6 -11 355.07 18.63
 1 -6 -11 356.66 18.48
 1 -6 -11 365.14 18.6
 1 -6 -11 360.61 18.42
 1 -6 -11 359.69 18.67
 1 -6 -10 168.02 9.33
 1 -6 -10 158.03 9.24
 1 -6 -10 175.77 9.29
 1 -6 -9 12.95 1.99
 1 -6 -9 14.26 2.11
 1 -6 -9 13.7 1.96
 -1 6 9 8.24 2.21
 1 -6 -9 15.91 2.06
 1 -6 -8 6.68 1.73
 1 -6 -8 5.46 1.73
 1 -6 -8 6.34 1.74
 1 -6 -8 7.54 1.69
 -1 6 8 6.06 1.89
 1 -6 -7 60.34 4.03
 1 -6 -7 64.77 4.18
 1 -6 -7 51.35 4.01
 -1 6 7 60.9 4.7
 1 -6 -7 60.38 4.03
 1 -6 -6 28.92 2.51
 1 -6 -6 31.25 2.83
 1 -6 -6 29.18 2.63
 -1 6 6 26.05 3.17
 1 -6 -6 33.34 2.76
 1 -6 -5 16.93 2.09
 1 -6 -5 17.94 2.04
 -1 6 5 16.44 2.63
 1 -6 -5 20.83 2.32
 1 -6 -4 316.33 16.85
 -1 6 4 316.25 17.52
 1 -6 -4 344.72 16.62
 1 -6 -3 482.09 26.85
 -1 6 3 478.1 27.42
 1 -6 -2 601.2 26.07
 1 -6 -2 513.39 25.83
 1 -6 -1 471.72 22.32
 1 -6 -1 433.56 22.25
 -1 6 1 412.1 22.79
 1 -6 0 1284.52 62.74
 1 -6 0 1278.11 62.81
 -1 6 0 1321.98 63.45
 1 -6 1 463.32 23.39
 -1 6 -1 490.42 24.15
 1 -6 1 457.29 23.47
 -1 6 -2 411.78 22.91
 1 -6 2 470.91 22.53
 -1 6 -3 973.04 47.21
 1 -6 3 934.85 46.57
 -1 6 -4 135.83 8.35
 -1 6 -5 71.63 4.35
 -1 6 -5 73.86 5.32
 -1 6 -6 46.62 3.14
 -1 6 -6 41.63 3.92
 -1 6 -7 0.48 1.77
 -1 6 -7 3.13 1.26
 -1 6 -8 8.3 2.1
 -1 6 -8 9.51 1.62
 -1 6 -9 89.43 6.11
 -1 6 -9 84.59 5.26
 -1 6 -10 253.2 13.3
 -1 6 -11 455.28 24.21
 -1 6 -11 483.93 24.23
 -1 6 -11 528.01 25.92
 -1 6 -12 82.6 5.46
 -1 6 -12 78.85 5.36
 -1 6 -12 83.89 5.45
 -1 6 -12 95.91 6.83
 -1 6 -12 87.37 5.46
 -1 6 -13 974.17 47.48
 -1 6 -13 947.5 47.32
 -1 6 -13 1001.44 48.97
 -1 6 -13 923.46 47.14
 -1 6 -13 982.23 47.34
 -1 6 -14 1.93 2.23
 -1 6 -14 2.63 1.61
 -1 6 -14 2.1 1.55
 -1 6 -14 3.94 1.55
 -1 6 -15 375.35 18.66
 -1 6 -15 335.17 20.03
 1 -6 15 347.93 18.36
 -1 6 -15 368.46 18.78
 -1 6 -16 49.3 4.01
 -1 6 -16 44.47 3.64
 -1 6 -16 51.9 3.84
 -1 6 -16 48.56 5.08
 1 -6 16 48.98 3.67
 -1 6 -17 102.63 6.49
 -1 6 -17 98.26 6.26
 -1 6 -17 97.82 6.15
 -1 6 -18 94.69 6.36
 -1 6 -18 96.9 6.2
 -1 6 -18 98.6 6.05
 -1 6 -19 56.56 4.33
 -1 6 -19 58.28 4.13
 -1 6 -20 2.02 1.8
 -1 6 -20 3.12 1.35
 -1 6 -20 5.53 1.75
 -1 6 -20 3.64 1.66
 -1 6 -21 136.33 7.91
 -1 6 -21 144.7 8.36
 -1 6 -22 49.46 3.91
 -1 6 -22 46.22 3.87
 -1 6 -22 51.12 4.29
 -1 6 -23 262.14 14.45
 -1 6 -24 9 1.74
 -1 6 -24 4.84 1.48
 -1 6 -24 6.07 1.9
 -1 6 -24 5.94 1.84
 -1 6 -24 6.32 1.55
 -1 6 -25 93.96 5.92
 -1 6 -25 82.99 5.31
 -1 6 -25 93.82 5.54
 -1 6 -25 90.4 5.78
 -1 6 -26 47.06 3.44
 -1 6 -26 40.81 3.46
 -1 6 -26 45.49 3.18
 -1 6 -27 0.75 1.21
 -1 6 -27 1.08 0.91
 -1 6 -27 0.86 0.92
 -1 6 -27 -0.56 1.4
 -1 6 -28 3.31 0.77
 -1 6 -28 3.61 0.84
 -1 6 -28 4.27 1.21
 -1 6 -29 1.24 0.75
 1 -5 -26 9.25 1.6
 1 -5 -26 8.62 1.44
 1 -5 -26 6.48 1.86
 1 -5 -26 10.32 1.46
 1 -5 -26 9.67 1.51
 1 -5 -25 31.6 3.12
 1 -5 -25 28.28 2.7
 1 -5 -25 32.31 3
 1 -5 -25 29.4 2.61
 1 -5 -25 30.45 2.82
 1 -5 -25 25.19 2.51
 1 -5 -25 31.98 2.63
 1 -5 -25 27.17 2.6
 1 -5 -25 29.15 2.82
 1 -5 -24 156.36 9.1
 1 -5 -24 144.55 9.06
 1 -5 -24 159.16 8.87
 1 -5 -24 157.26 8.81
 1 -5 -24 166.64 9.22
 1 -5 -23 34.98 3.55
 1 -5 -23 37.92 3.24
 1 -5 -23 38.5 3.42
 1 -5 -23 31.16 2.99
 1 -5 -23 38.88 3.42
 1 -5 -23 32.48 3.59
 1 -5 -23 35 3.05
 1 -5 -23 31.6 3.02
 1 -5 -22 219.71 11.74
 1 -5 -22 237.35 12.39
 1 -5 -22 207.28 11.62
 1 -5 -22 214.03 11.68
 1 -5 -22 221.82 12.01
 1 -5 -22 206.21 11.53
 1 -5 -22 199.44 11.55
 1 -5 -22 204.18 12.06
 1 -5 -22 206.66 11.99
 1 -5 -22 213.48 11.75
 1 -5 -21 206.39 11.85
 1 -5 -21 211.65 11.38
 1 -5 -21 208.98 11.34
 1 -5 -21 214 11.42
 1 -5 -21 195.19 11.39
 1 -5 -21 199.27 11.22
 1 -5 -21 214.8 11.36
 1 -5 -21 193.98 11.63
 1 -5 -21 205.04 11.82
 1 -5 -21 193.85 11.52
 1 -5 -20 45.74 3.63
 1 -5 -20 54.14 4.34
 1 -5 -20 45.31 3.65
 1 -5 -20 43.52 3.42
 1 -5 -20 37.67 3.44
 1 -5 -20 42.39 3.48
 1 -5 -20 41.26 3.53
 1 -5 -20 38.2 3.46
 1 -5 -20 36.3 3.62
 1 -5 -20 38.45 3.6
 1 -5 -20 38.11 3.82
 1 -5 -20 37.83 3.81
 1 -5 -19 5.65 1.76
 1 -5 -19 9.56 2.38
 1 -5 -19 5.14 1.69
 1 -5 -19 8.11 1.82
 1 -5 -19 5.15 1.63
 1 -5 -19 5.89 1.57
 1 -5 -19 4.56 1.59
 1 -5 -19 8.2 2.07
 1 -5 -19 8.39 2.41
 1 -5 -19 6.46 1.7
 1 -5 -19 5.72 1.82
 1 -5 -19 5.35 2.03
 1 -5 -19 7.65 2.2
 1 -5 -18 26.53 2.74
 1 -5 -18 29.59 2.83
 1 -5 -18 26.8 2.69
 1 -5 -18 25.1 2.59
 1 -5 -18 23.74 2.6
 1 -5 -18 29.63 2.94
 1 -5 -18 26.35 2.99
 1 -5 -18 22.29 3.03
 1 -5 -18 27.28 3.01
 1 -5 -18 23.62 2.92
 1 -5 -18 24.94 2.68
 1 -5 -17 1.99 1.32
 1 -5 -17 0.17 1.45
 1 -5 -17 2.28 1.47
 1 -5 -17 1.17 1.45
 1 -5 -17 1.52 1.29
 1 -5 -17 0.5 1.27
 1 -5 -17 -0.52 1.31
 1 -5 -17 1.18 1.95
 1 -5 -17 0.61 1.54
 1 -5 -17 0.19 1.41
 1 -5 -17 3.38 1.8
 1 -5 -17 0.87 1.55
 1 -5 -16 58.71 4.08
 1 -5 -16 49.73 4.11
 1 -5 -16 56.22 4.08
 1 -5 -16 52.34 3.99
 1 -5 -16 49.5 4.08
 1 -5 -16 52.89 3.81
 1 -5 -16 55.59 4.45
 1 -5 -16 55.97 3.88
 1 -5 -16 53.97 3.96
 1 -5 -16 59.53 4.26
 1 -5 -16 54.29 3.98
 1 -5 -16 53.4 3.8
 1 -5 -16 45.5 3.7
 1 -5 -15 135.96 8
 1 -5 -15 140.86 8.17
 1 -5 -15 135.41 8.02
 1 -5 -15 139.58 8.04
 1 -5 -15 134.02 8.11
 1 -5 -15 133.84 7.79
 1 -5 -15 129.91 8.23
 1 -5 -15 145.55 7.98
 1 -5 -15 131.85 7.81
 1 -5 -15 138.95 8.2
 1 -5 -15 133.32 7.93
 1 -5 -15 130.16 7.81
 1 -5 -15 142.68 7.91
 1 -5 -14 563.07 28.37
 1 -5 -14 556.54 28.48
 1 -5 -14 565.41 28.42
 1 -5 -14 622.97 28.55
 1 -5 -14 595.86 28.78
 1 -5 -14 579.99 28.58
 1 -5 -14 560.94 28.35
 1 -5 -14 547.53 28.2
 1 -5 -14 534.17 28.2
 1 -5 -14 571.3 28.22
 1 -5 -14 573.37 28.31
 1 -5 -14 556.06 28.66
 1 -5 -13 105.42 5.83
 1 -5 -13 98.62 5.95
 1 -5 -13 87.67 5.7
 1 -5 -13 102.85 5.99
 1 -5 -13 87.1 5.68
 1 -5 -13 89.04 5.96
 1 -5 -13 98.11 5.7
 1 -5 -13 95.49 5.57
 1 -5 -13 91.9 5.58
 1 -5 -12 668.8 32.3
 1 -5 -12 616.13 32.06
 1 -5 -12 626.05 32.09
 1 -5 -12 672.03 32.02
 1 -5 -11 40.46 3.36
 1 -5 -11 40.24 3.22
 1 -5 -11 44.97 3.37
 1 -5 -11 45.87 3.39
 1 -5 -10 75.16 4.75
 -1 5 10 75.73 5.19
 1 -5 -10 77.13 4.84
 1 -5 -10 76.07 4.84
 1 -5 -9 161.28 8.8
 1 -5 -9 166.06 8.91
 -1 5 9 154.26 9.29
 1 -5 -9 166.07 8.91
 1 -5 -8 1.26 1.58
 1 -5 -8 1.6 1.48
 -1 5 8 -0.39 1.53
 1 -5 -8 -0.56 1.46
 1 -5 -8 1.55 1.46
 1 -5 -7 183.85 10.18
 1 -5 -7 211.94 10.36
 1 -5 -7 187.26 10.08
 -1 5 7 190.36 10.76
 1 -5 -6 145.98 8.12
 -1 5 6 154.15 8.73
 1 -5 -6 147.27 8.14
 1 -5 -6 152.36 8.02
 1 -5 -5 491.16 24.81
 -1 5 5 515.2 25.44
 1 -5 -4 89.65 5.28
 1 -5 -3 68 4.21
 1 -5 -2 403.93 20.21
 1 -5 -1 437.36 21.81
 1 -5 0 14.97 1.81
 1 -5 1 428.57 21.39
 1 -5 2 678.78 33.36
 1 -5 3 15.68 1.9
 1 -5 4 396.78 19.93
 1 -5 5 285.75 14.68
 -1 5 -5 286.88 15.17
 -1 5 -6 0.74 1.67
 1 -5 6 1.75 1.28
 -1 5 -7 77.73 5.46
 -1 5 -7 87.2 4.91
 -1 5 -8 56.62 4.25
 -1 5 -8 56.59 3.69
 -1 5 -9 176.7 10.41
 -1 5 -9 189.48 9.85
 -1 5 -10 158.98 9.18
 -1 5 -10 157.55 8.65
 -1 5 -11 183.18 9.91
 -1 5 -12 744.92 38.32
 -1 5 -12 786.76 39.63
 -1 5 -12 806 38.39
 -1 5 -13 27.6 2.77
 -1 5 -13 25.7 2.6
 -1 5 -13 25.54 3.53
 -1 5 -14 574.13 30.08
 -1 5 -14 620.33 31.51
 -1 5 -14 590.99 30.27
 -1 5 -14 601.22 29.96
 -1 5 -14 627.11 30.14
 -1 5 -15 210.23 11.45
 -1 5 -15 201.85 11.2
 -1 5 -15 194.43 12.45
 -1 5 -15 212.85 11.59
 -1 5 -15 208.81 11.14
 -1 5 -15 206.18 11.35
 -1 5 -16 67.35 4.53
 -1 5 -16 60.47 4.58
 -1 5 -16 63.61 5.64
 -1 5 -16 62.63 4.78
 -1 5 -16 55.91 4.17
 -1 5 -16 66.23 4.6
 -1 5 -17 18.9 2.43
 -1 5 -17 17.99 2.64
 -1 5 -17 18.78 2.5
 -1 5 -17 17.15 2.26
 -1 5 -17 16.17 2.03
 -1 5 -18 29.84 3.05
 -1 5 -18 31.67 3.14
 -1 5 -18 27.78 2.74
 -1 5 -18 34.77 3.15
 -1 5 -18 36.25 3.43
 -1 5 -19 84.46 5.52
 -1 5 -19 74.31 5.11
 -1 5 -19 68.52 5.02
 -1 5 -19 63.93 4.9
 -1 5 -19 73.62 5.09
 -1 5 -19 66.15 4.55
 -1 5 -20 114.64 7.27
 -1 5 -20 119.53 7.54
 -1 5 -20 119.75 7.31
 -1 5 -20 110.13 6.69
 -1 5 -21 241.11 13.37
 -1 5 -21 217.96 13.48
 -1 5 -21 243.65 13.41
 -1 5 -21 271.22 13.82
 -1 5 -22 87.24 6.27
 -1 5 -22 100.93 6.69
 -1 5 -22 99.69 6.16
 -1 5 -22 98.66 6.39
 -1 5 -23 0.22 1.8
 -1 5 -23 1.26 1.69
 -1 5 -23 -0.25 1.83
 -1 5 -24 107.24 6.87
 -1 5 -24 101.33 6.57
 -1 5 -24 104.22 6.25
 -1 5 -25 112.42 6.92
 -1 5 -25 121.53 7.08
 -1 5 -25 110.42 7.13
 -1 5 -25 111.86 6.88
 -1 5 -26 1.75 1.41
 -1 5 -26 -0.38 1.63
 -1 5 -26 1.02 1.53
 -1 5 -26 0.27 1.11
 -1 5 -26 0.63 1.34
 -1 5 -27 29.66 2.66
 -1 5 -27 28.97 2.7
 -1 5 -27 25.12 2.17
 -1 5 -27 25.04 2.37
 -1 5 -28 1.42 1.23
 -1 5 -28 0.97 0.86
 -1 5 -28 1.55 1.05
 -1 5 -29 9.59 1.35
 -1 5 -29 7.45 1.06
 1 -4 -28 7.04 1.22
 1 -4 -27 25.1 2.37
 1 -4 -27 24.48 2.09
 1 -4 -27 24.42 2.24
 1 -4 -26 38.2 3.11
 1 -4 -26 42.26 3.08
 1 -4 -26 40.56 3.39
 1 -4 -26 36.67 3.33
 1 -4 -26 43.78 3.7
 1 -4 -26 44.9 3.34
 1 -4 -26 40.27 3.3
 1 -4 -26 42.58 3.25
 1 -4 -26 44.71 3.11
 1 -4 -25 65.18 4.89
 1 -4 -25 67.05 4.79
 1 -4 -25 70.58 5.03
 1 -4 -25 71.37 5.09
 1 -4 -25 76.11 4.75
 1 -4 -25 80.28 5.08
 1 -4 -25 77.85 5.14
 1 -4 -25 74.71 4.72
 1 -4 -25 70.63 4.83
 1 -4 -24 99.12 6.72
 1 -4 -24 99.75 6.29
 1 -4 -24 101.01 6.78
 1 -4 -24 103.8 6.58
 1 -4 -23 125.65 7.93
 1 -4 -23 117.38 7.69
 1 -4 -23 124.01 7.73
 1 -4 -23 127.93 7.53
 1 -4 -23 124.46 7.35
 1 -4 -23 121.38 7.42
 1 -4 -23 116.32 7.53
 1 -4 -23 135.2 7.74
 1 -4 -23 125.28 7.37
 1 -4 -23 114.25 7.67
 1 -4 -23 126.04 7.82
 1 -4 -23 123.04 7.95
 1 -4 -23 134.57 7.55
 1 -4 -23 113.01 7.96
 1 -4 -22 4.7 2.2
 1 -4 -22 4.11 1.99
 1 -4 -22 3.22 1.61
 1 -4 -22 5.25 1.57
 1 -4 -22 6.97 1.75
 1 -4 -22 5.21 1.64
 1 -4 -22 3.12 1.76
 1 -4 -22 2.56 1.62
 1 -4 -22 2.39 1.81
 1 -4 -22 2.2 1.64
 1 -4 -22 3.44 1.71
 1 -4 -22 4.6 2.14
 1 -4 -22 2.28 1.98
 1 -4 -22 5.02 1.95
 1 -4 -21 155.68 9.42
 1 -4 -21 160.82 9.32
 1 -4 -21 166.48 9.5
 1 -4 -21 172.28 9.69
 1 -4 -21 169.28 9.46
 1 -4 -21 154.37 9.68
 1 -4 -21 163.67 9.79
 1 -4 -21 178.16 10.09
 1 -4 -21 169.75 9.49
 1 -4 -21 162.95 9.8
 1 -4 -21 166.73 9.93
 1 -4 -20 83.03 5.92
 1 -4 -20 84.26 6.09
 1 -4 -20 86.6 5.98
 1 -4 -20 91.18 5.78
 1 -4 -20 85.04 5.55
 1 -4 -20 92.77 5.79
 1 -4 -20 87.18 5.6
 1 -4 -20 83.11 5.73
 1 -4 -20 83.02 5.95
 1 -4 -20 81.91 5.97
 1 -4 -20 83.79 6.06
 1 -4 -20 88.4 5.62
 1 -4 -20 89.87 6.3
 1 -4 -19 144.79 8.94
 1 -4 -19 143.18 8.83
 1 -4 -19 145.73 8.43
 1 -4 -19 138.71 8.55
 1 -4 -19 156.8 8.55
 1 -4 -19 145.52 8.81
 1 -4 -19 147.17 8.4
 1 -4 -19 141.97 8.55
 1 -4 -19 149.98 8.59
 1 -4 -19 140.18 8.72
 1 -4 -19 164.45 9.19
 1 -4 -19 150.49 8.97
 1 -4 -19 139.61 8.37
 1 -4 -18 0.38 1.5
 1 -4 -18 0.69 1.32
 1 -4 -18 1.42 1.83
 1 -4 -18 0.42 1.82
 1 -4 -18 0.54 1.45
 1 -4 -18 2.31 1.32
 1 -4 -18 2.79 1.44
 1 -4 -18 1.2 1.3
 1 -4 -18 1.81 1.37
 1 -4 -18 1.28 1.43
 1 -4 -18 3.51 1.77
 1 -4 -18 1.79 1.8
 1 -4 -18 0.83 1.33
 1 -4 -17 31.92 3.11
 1 -4 -17 37.08 3.4
 1 -4 -17 34.76 2.96
 1 -4 -17 31.98 3.02
 1 -4 -17 32.24 2.89
 1 -4 -17 31.17 3.13
 1 -4 -17 36.02 2.94
 1 -4 -17 32.5 3.01
 1 -4 -17 36.23 3.04
 1 -4 -17 32.4 2.96
 1 -4 -17 37.06 3.09
 1 -4 -17 34.72 3.15
 1 -4 -17 32.11 3.33
 1 -4 -17 33.15 2.83
 1 -4 -16 128.34 7.95
 1 -4 -16 134.34 8.05
 1 -4 -16 139.8 7.7
 1 -4 -16 139.01 7.7
 1 -4 -16 127.74 7.74
 1 -4 -16 150.38 8.07
 1 -4 -16 135.33 7.72
 1 -4 -16 132.97 7.65
 1 -4 -16 142.27 7.8
 1 -4 -16 139.79 7.83
 1 -4 -16 131.96 7.76
 1 -4 -16 134.77 7.9
 1 -4 -16 134.13 7.8
 1 -4 -16 118.96 7.96
 1 -4 -16 131.8 7.59
 1 -4 -15 151.76 8.31
 1 -4 -15 165.81 8.52
 1 -4 -15 156.74 8.83
 1 -4 -15 143.08 8.61
 1 -4 -15 146.13 8.28
 1 -4 -15 147.79 8.4
 1 -4 -15 150.15 8.43
 1 -4 -15 152.52 8.7
 1 -4 -15 140.59 8.32
 1 -4 -15 153.95 8.49
 1 -4 -15 155.79 8.62
 1 -4 -15 153.81 8.34
 1 -4 -15 138.86 8.35
 1 -4 -15 154.84 8.36
 1 -4 -14 151.26 8.23
 1 -4 -14 149 8.32
 1 -4 -14 151.62 8.1
 1 -4 -14 141.3 8.42
 1 -4 -14 154.46 8.57
 1 -4 -14 145.29 8.26
 1 -4 -14 156.01 8.29
 1 -4 -14 149.15 8.59
 1 -4 -13 415.08 20.07
 1 -4 -13 397.8 20.52
 1 -4 -13 386.91 20.35
 1 -4 -13 412.4 20.48
 1 -4 -13 391.21 20.21
 1 -4 -12 93.36 5.27
 1 -4 -12 98.31 5.8
 1 -4 -12 86.11 5.46
 1 -4 -12 106.94 5.72
 1 -4 -12 88.11 5.67
 1 -4 -11 373.55 18.5
 1 -4 -11 365.73 18.68
 1 -4 -11 370.49 18.6
 1 -4 -11 358.42 18.66
 1 -4 -10 49.95 3.49
 1 -4 -10 49.95 3.41
 -1 4 10 49.24 3.56
 1 -4 -10 47.79 3.46
 1 -4 -9 325.09 16.55
 -1 4 9 324.8 16.78
 1 -4 -9 332.84 16.52
 1 -4 -9 317.75 16.43
 1 -4 -8 208.44 11.54
 -1 4 8 246.62 12.17
 1 -4 -8 237.86 11.76
 1 -4 -7 54.17 3.42
 1 -4 -6 217.98 11.15
 1 -4 -5 15.08 1.65
 1 -4 -4 142.76 7.56
 1 -4 -3 139.2 7.39
 1 -4 -2 59.14 3.62
 1 -4 -1 128.03 6.84
 1 -4 0 40.66 2.75
 1 -4 1 147.14 7.75
 1 -4 2 54.91 3.43
 1 -4 3 215.87 11.05
 1 -4 4 73.25 4.3
 1 -4 5 10 1.45
 1 -4 6 251.23 12.8
 1 -4 7 93.24 5.32
 -1 4 -8 126.84 7.58
 1 -4 8 129.57 7.2
 -1 4 -8 140.58 7.23
 -1 4 -9 290.78 16.39
 -1 4 -9 332.2 17.16
 -1 4 -9 334.56 16.15
 -1 4 -10 195.33 11.02
 -1 4 -10 214.32 10.83
 -1 4 -10 207.19 11.83
 -1 4 -11 378.57 20.29
 -1 4 -11 358.88 19.21
 -1 4 -11 409.16 19.33
 -1 4 -12 279.28 14.45
 -1 4 -13 676.21 33.49
 -1 4 -14 80.04 5.99
 -1 4 -14 78.43 5.15
 -1 4 -14 75.08 4.96
 -1 4 -15 177.8 9.93
 -1 4 -15 171.57 9.77
 -1 4 -15 186 9.87
 -1 4 -15 165.53 9.47
 -1 4 -15 181.34 10.94
 -1 4 -15 186.28 10.09
 -1 4 -16 164.38 9.21
 -1 4 -16 148.97 8.93
 -1 4 -16 154.02 8.44
 -1 4 -16 156.13 8.65
 -1 4 -16 163.38 10.12
 -1 4 -16 158.69 8.96
 -1 4 -16 163.85 9.26
 -1 4 -17 17.06 2.48
 -1 4 -17 15.68 1.89
 -1 4 -17 16.19 2.86
 -1 4 -17 18.63 2.33
 -1 4 -17 16.02 2.34
 -1 4 -17 15.08 2.24
 -1 4 -18 0.24 1.68
 -1 4 -18 3.96 1.53
 -1 4 -18 1.13 1.09
 -1 4 -18 1.83 1.78
 -1 4 -18 -0.42 1.53
 -1 4 -18 1.17 1.57
 -1 4 -19 114.66 7.05
 -1 4 -19 103.43 6.79
 -1 4 -19 110.4 7.03
 -1 4 -19 114.41 7.22
 -1 4 -19 106.76 6.74
 -1 4 -20 33.33 3.44
 -1 4 -20 37.42 3.6
 -1 4 -20 39.91 3.85
 -1 4 -21 133.56 8.26
 -1 4 -21 143.93 8.55
 -1 4 -21 122.7 8.17
 -1 4 -22 21.97 2.4
 -1 4 -22 20.22 2.78
 -1 4 -22 18.07 2.85
 -1 4 -22 22.11 3.05
 -1 4 -22 21.56 2.8
 -1 4 -23 113.9 7.21
 -1 4 -23 117.28 7.33
 -1 4 -23 107.52 7.33
 -1 4 -23 111.05 7.3
 -1 4 -23 109.14 7.16
 -1 4 -24 100.48 6.66
 -1 4 -24 105.36 6.89
 -1 4 -25 2.41 1.85
 -1 4 -25 4.42 1.86
 -1 4 -25 3.86 1.96
 -1 4 -25 2.03 1.67
 -1 4 -26 64.24 4.62
 -1 4 -26 68.8 4.73
 -1 4 -26 62.38 4.71
 -1 4 -26 61.15 4.53
 -1 4 -26 67.22 4.28
 -1 4 -27 -0.18 1.54
 -1 4 -27 0.82 1.44
 -1 4 -27 0.35 1.07
 -1 4 -27 0.63 1.39
 -1 4 -27 3.17 1.62
 -1 4 -28 0.66 1.32
 -1 4 -28 0.09 0.79
 -1 4 -28 0.39 1.26
 -1 4 -28 0.9 1.4
 -1 4 -29 5.72 1.32
 -1 4 -29 4.7 1.17
 -1 4 -30 47.08 2.83
 -1 4 -30 45.08 2.77
 1 -3 -29 65.11 3.9
 1 -3 -28 31.76 2.68
 1 -3 -28 27.83 2.49
 1 -3 -28 35.17 2.67
 1 -3 -27 2.35 1.33
 1 -3 -27 2.83 1.12
 1 -3 -27 3.8 1.7
 1 -3 -27 3.03 1.61
 1 -3 -27 2.63 1.39
 1 -3 -26 35.5 2.87
 1 -3 -26 37.18 3.13
 1 -3 -26 34.62 3.36
 1 -3 -26 40.27 3.48
 1 -3 -26 40.33 3.31
 1 -3 -26 30.09 2.68
 1 -3 -26 37.79 3.08
 1 -3 -26 30.79 3.3
 1 -3 -25 124.1 7.91
 1 -3 -25 120.16 7.05
 1 -3 -24 96.5 6.41
 1 -3 -24 95.66 6.11
 1 -3 -24 93.36 5.71
 1 -3 -24 89.28 6.05
 1 -3 -24 85.83 6.19
 1 -3 -24 87.4 5.8
 1 -3 -24 81.8 5.82
 1 -3 -24 85.08 5.61
 1 -3 -24 93.87 6.31
 1 -3 -24 93.87 6.31
 1 -3 -24 92.14 6.51
 1 -3 -23 12.4 2.57
 1 -3 -23 7.27 2.15
 1 -3 -23 10.61 2.21
 1 -3 -23 6.8 1.8
 1 -3 -23 8.71 1.79
 1 -3 -23 10.12 1.77
 1 -3 -23 9.07 1.77
 1 -3 -23 6.49 1.77
 1 -3 -23 8.03 2.3
 1 -3 -23 8.83 1.99
 1 -3 -23 6.96 1.69
 1 -3 -23 8.4 2.17
 1 -3 -23 6.08 2.09
 1 -3 -23 6.38 1.84
 1 -3 -23 10.17 2.43
 1 -3 -22 159.81 9.34
 1 -3 -22 166.2 9.52
 1 -3 -22 170.46 9.81
 1 -3 -22 154.23 9.37
 1 -3 -22 170.27 9.67
 1 -3 -22 162.46 9.47
 1 -3 -22 176.13 10.12
 1 -3 -22 163.96 9.63
 1 -3 -22 173.42 9.45
 1 -3 -22 169.57 10
 1 -3 -22 160.74 9.92
 1 -3 -22 150.36 9.64
 1 -3 -22 195.17 10.25
 1 -3 -21 102.83 6.83
 1 -3 -21 93.17 6.49
 1 -3 -21 111.24 6.82
 1 -3 -21 98.69 6.24
 1 -3 -21 100.23 6.61
 1 -3 -21 107.16 6.45
 1 -3 -21 92.92 6.22
 1 -3 -21 104.26 6.38
 1 -3 -21 98.15 6.76
 1 -3 -21 102.39 6.28
 1 -3 -21 94.3 6.42
 1 -3 -21 101.89 6.83
 1 -3 -21 94.77 6.66
 1 -3 -21 106.19 7.01
 1 -3 -20 119.98 7.48
 1 -3 -20 108.25 7.18
 1 -3 -20 121.04 7.33
 1 -3 -20 113.2 6.99
 1 -3 -20 117.63 6.93
 1 -3 -20 113.96 7.18
 1 -3 -20 108.48 6.89
 1 -3 -20 110.31 6.87
 1 -3 -20 121.24 7.51
 1 -3 -20 112.55 7.08
 1 -3 -20 114.14 6.89
 1 -3 -20 103.09 7.28
 1 -3 -20 122.36 7.49
 1 -3 -20 118.91 7.6
 1 -3 -19 93.85 6.4
 1 -3 -19 98.32 6.4
 1 -3 -19 99.35 6.43
 1 -3 -19 101.66 6.09
 1 -3 -19 104.52 6.22
 1 -3 -19 96.23 6.33
 1 -3 -19 98.34 6.09
 1 -3 -19 102.25 6.55
 1 -3 -19 88.13 5.93
 1 -3 -19 95.78 6.2
 1 -3 -19 94.13 6.41
 1 -3 -19 91.45 6.4
 1 -3 -19 101.09 6.66
 1 -3 -18 631.37 31.08
 1 -3 -18 600.7 30.77
 1 -3 -18 615.3 30.98
 1 -3 -18 647.13 30.76
 1 -3 -18 626.08 30.81
 1 -3 -18 607.19 31.21
 1 -3 -18 612.35 30.91
 1 -3 -18 609.62 31.13
 1 -3 -18 574.36 30.94
 1 -3 -18 623.19 31.16
 1 -3 -17 83.53 5.92
 1 -3 -17 104.29 6.27
 1 -3 -17 91.24 5.9
 1 -3 -17 95.37 6.11
 1 -3 -17 94.73 5.82
 1 -3 -17 88.96 5.68
 1 -3 -17 97.04 6.05
 1 -3 -17 96.08 5.83
 1 -3 -17 102.34 6.34
 1 -3 -17 95.93 5.8
 1 -3 -17 96.82 6.12
 1 -3 -17 92.35 5.83
 1 -3 -16 302.58 16.3
 1 -3 -16 305.94 16.25
 1 -3 -16 309.86 16.12
 1 -3 -16 302.94 16.26
 1 -3 -16 302.87 16.15
 1 -3 -16 317.07 16
 1 -3 -16 295.65 15.99
 1 -3 -16 324.57 16.47
 1 -3 -16 298.52 16.27
 1 -3 -16 302.12 16.07
 1 -3 -16 304.34 15.94
 1 -3 -16 339.75 16.1
 1 -3 -16 324.74 16.09
 1 -3 -15 101.81 5.9
 1 -3 -15 90.85 5.82
 1 -3 -15 100.16 6.25
 1 -3 -15 101.57 5.93
 1 -3 -15 101.84 5.89
 1 -3 -15 103.81 6.22
 1 -3 -15 107.97 5.97
 1 -3 -15 101.2 6.25
 1 -3 -14 260.52 12.96
 1 -3 -14 268.79 13.16
 1 -3 -14 237.46 12.88
 1 -3 -14 252.08 13.22
 1 -3 -14 229.48 13.14
 1 -3 -13 18.33 1.99
 1 -3 -13 24.82 2.29
 1 -3 -13 25.18 2.34
 1 -3 -13 19.33 2.25
 1 -3 -13 22.66 2.08
 1 -3 -12 7.49 1.68
 1 -3 -12 9.1 1.76
 1 -3 -12 10.55 1.76
 1 -3 -12 11.07 1.46
 1 -3 -11 542.36 26.78
 1 -3 -11 549.12 26.89
 1 -3 -11 533.86 26.91
 1 -3 -10 286.58 14.7
 -1 3 10 283.81 14.67
 1 -3 -10 286.46 14.8
 1 -3 -10 298.26 14.67
 1 -3 -9 352.37 18.18
 -1 3 9 401.81 18.64
 1 -3 -8 265.65 13.25
 1 -3 -7 3.02 0.91
 1 -3 -6 436.14 21.37
 1 -3 -5 158.81 8.13
 1 -3 -4 13.69 1.38
 1 -3 -3 45.57 2.77
 1 -3 -2 6.23 1.08
 1 -3 -1 527.79 25.72
 1 -3 0 36.72 2.37
 1 -3 1 520.84 25.38
 1 -3 2 -0.06 0.95
 1 -3 3 48.38 2.92
 1 -3 4 41.14 2.59
 1 -3 5 158.4 8.14
 1 -3 6 502.86 24.6
 1 -3 7 19.99 1.65
 -1 3 -8 482.23 22.64
 1 -3 8 425.68 21.59
 1 -3 9 239.26 12.41
 -1 3 -9 226.11 12.67
 -1 3 -9 271.46 13.55
 -1 3 -9 270.44 12.69
 -1 3 -10 516.63 26.89
 -1 3 -10 558.91 27.79
 -1 3 -10 532.98 26.88
 -1 3 -10 569.87 26.9
 -1 3 -10 550.88 26.59
 -1 3 -11 258.01 14.07
 -1 3 -11 254.11 13.11
 -1 3 -12 139.64 8.22
 -1 3 -12 123.86 7.13
 -1 3 -13 10.87 1.62
 -1 3 -14 419.01 21.17
 -1 3 -15 8.32 2.13
 -1 3 -15 11.59 1.83
 -1 3 -15 11.82 1.84
 -1 3 -15 11.33 1.93
 -1 3 -15 12.5 2.07
 -1 3 -16 532.1 27.05
 -1 3 -16 557.55 26.78
 -1 3 -16 473.74 27.59
 -1 3 -16 528.1 26.76
 -1 3 -16 543.72 27.07
 -1 3 -16 541.13 26.99
 -1 3 -17 61.92 4.41
 -1 3 -17 51.9 3.91
 -1 3 -17 47.82 4.66
 -1 3 -17 56.65 4.04
 -1 3 -17 54.28 3.6
 -1 3 -17 52.87 4.28
 -1 3 -17 58.4 4.31
 -1 3 -18 709.59 33.55
 -1 3 -18 706.69 33.17
 -1 3 -18 708.37 33.49
 -1 3 -18 672.26 33.46
 -1 3 -18 624.57 32.63
 -1 3 -18 637.13 32.98
 -1 3 -18 622.84 33
 -1 3 -19 21.13 2.33
 -1 3 -19 20.54 2.81
 -1 3 -19 18.73 1.99
 -1 3 -19 20.52 2.72
 -1 3 -19 18.07 2.65
 -1 3 -19 17.68 2.72
 -1 3 -19 24.14 2.95
 -1 3 -20 200.72 10.95
 -1 3 -20 210.19 11.72
 -1 3 -20 200.43 11.72
 -1 3 -20 202.14 11.86
 -1 3 -20 210.74 11.86
 -1 3 -21 59.59 4.06
 -1 3 -21 66.1 4.92
 -1 3 -21 56.4 4.79
 -1 3 -21 64.57 5.06
 -1 3 -21 55.81 4.76
 -1 3 -22 151.93 9.38
 -1 3 -22 158.42 9.58
 -1 3 -22 158.88 9.65
 -1 3 -22 166.99 9.84
 -1 3 -23 -1.13 1.9
 -1 3 -23 0.24 1.84
 -1 3 -23 -0.26 1.92
 -1 3 -23 -0.54 1.96
 -1 3 -23 1.27 1.81
 -1 3 -24 51.21 4.22
 -1 3 -24 55.26 4.45
 -1 3 -24 56.2 4.6
 -1 3 -24 45.89 4.25
 -1 3 -24 54.1 4.68
 -1 3 -25 102.14 6.27
 -1 3 -25 109.68 6.98
 -1 3 -26 42.71 3.69
 -1 3 -26 51.95 4.01
 -1 3 -26 41.92 3.32
 -1 3 -26 57.47 4.29
 -1 3 -26 48.03 4
 -1 3 -26 46.5 4
 -1 3 -27 40.13 3.23
 -1 3 -27 32.2 2.66
 -1 3 -27 39.19 3.26
 -1 3 -27 35.91 3.28
 -1 3 -27 36.3 3.35
 -1 3 -28 42.91 3.22
 -1 3 -28 42.64 3.3
 -1 3 -28 42.17 3.36
 -1 3 -28 38.2 3.31
 -1 3 -29 7.17 1.54
 -1 3 -29 9.64 1.52
 -1 3 -30 14.22 1.53
 -1 3 -30 13.28 1.45
 1 -2 -30 56.7 3.42
 1 -2 -29 75.67 4.74
 1 -2 -29 79.73 4.91
 1 -2 -29 85.49 4.79
 1 -2 -28 -0.55 1.35
 1 -2 -28 0.13 1.26
 1 -2 -28 0.15 1.39
 1 -2 -27 87.79 5.64
 1 -2 -27 81.75 5.37
 1 -2 -27 74.61 5.18
 1 -2 -27 78.77 4.86
 1 -2 -27 85.85 5.17
 1 -2 -27 76.82 5.63
 1 -2 -26 48.65 4.02
 1 -2 -26 51.34 4.2
 1 -2 -26 42.1 3.36
 1 -2 -26 47.11 3.77
 1 -2 -26 46.36 4.22
 1 -2 -26 47.62 3.91
 1 -2 -26 51.21 3.94
 1 -2 -26 42.36 3.51
 1 -2 -25 8.61 2.41
 1 -2 -25 11.54 2.03
 1 -2 -24 3.69 1.73
 1 -2 -24 3.93 2
 1 -2 -24 1.81 1.8
 1 -2 -24 1.82 1.88
 1 -2 -24 2.86 1.87
 1 -2 -24 1.5 1.47
 1 -2 -24 2.99 1.79
 1 -2 -24 5.22 1.5
 1 -2 -24 2.3 1.3
 1 -2 -24 1.9 2.03
 1 -2 -24 3.76 1.95
 1 -2 -23 50.82 4.05
 1 -2 -23 38.78 3.99
 1 -2 -23 37.59 3.35
 1 -2 -23 40.92 3.96
 1 -2 -23 38.89 3.54
 1 -2 -23 47.13 4.14
 1 -2 -23 39.43 3.97
 1 -2 -23 39.81 3.72
 1 -2 -23 48.45 3.59
 1 -2 -23 47.49 3.67
 1 -2 -23 44.73 4.04
 1 -2 -23 43.46 4.17
 1 -2 -23 43.73 3.75
 1 -2 -22 122.37 7.38
 1 -2 -22 124.07 7.18
 1 -2 -22 122.19 7.71
 1 -2 -22 115.77 7.75
 1 -2 -22 122.25 7.84
 1 -2 -22 123.21 7.78
 1 -2 -22 125.33 7.57
 1 -2 -22 125.84 7.24
 1 -2 -22 114.6 7.12
 1 -2 -22 109.24 7.42
 1 -2 -22 119.14 7.8
 1 -2 -21 170.96 10.12
 1 -2 -21 176.22 10.36
 1 -2 -21 173.37 10.17
 1 -2 -21 184.53 10.04
 1 -2 -21 176.57 10.26
 1 -2 -21 171.05 9.74
 1 -2 -21 174.11 10.42
 1 -2 -21 176 10.4
 1 -2 -21 179.87 10.4
 1 -2 -21 187.72 10.2
 1 -2 -21 165.9 9.74
 1 -2 -21 170.87 10.41
 1 -2 -20 34.62 3.65
 1 -2 -20 39.39 3.63
 1 -2 -20 38 3.57
 1 -2 -20 36.83 3.3
 1 -2 -20 37.18 3.14
 1 -2 -20 37.71 3.8
 1 -2 -20 35.1 3.61
 1 -2 -20 35.7 3.61
 1 -2 -20 42.71 3.36
 1 -2 -20 38.23 3.46
 1 -2 -20 36.64 3.12
 1 -2 -20 34.83 3.59
 1 -2 -20 34.62 3.36
 1 -2 -19 705.24 36
 1 -2 -19 751.61 36.23
 1 -2 -19 723.05 36.1
 1 -2 -19 721.35 35.82
 1 -2 -19 734.2 36.14
 1 -2 -19 712.47 35.65
 1 -2 -19 724.68 36.27
 1 -2 -19 697.22 36.16
 1 -2 -19 727.99 36.22
 1 -2 -19 721.44 35.77
 1 -2 -19 691.18 35.92
 1 -2 -19 718.82 35.71
 1 -2 -19 726.86 36.32
 1 -2 -18 16.88 2.3
 1 -2 -18 15.3 2.37
 1 -2 -18 15.91 2.57
 1 -2 -18 13.97 2.32
 1 -2 -18 12.56 1.89
 1 -2 -18 14.71 2.44
 1 -2 -18 19.7 2.54
 1 -2 -18 14.53 1.91
 1 -2 -18 14.09 2.13
 1 -2 -18 14.52 2.32
 1 -2 -18 14.6 1.86
 1 -2 -18 12.83 1.85
 1 -2 -17 447.97 23.11
 1 -2 -17 454.89 23.24
 1 -2 -17 477.56 23.14
 1 -2 -17 446.53 23.16
 1 -2 -17 438.74 22.9
 1 -2 -17 463.35 22.84
 1 -2 -17 460.04 23.19
 1 -2 -17 459.62 23.35
 1 -2 -17 421.61 22.82
 1 -2 -17 448.87 23.32
 1 -2 -17 449.84 22.86
 1 -2 -17 493.75 23.1
 1 -2 -17 446 22.83
 1 -2 -16 243.82 13.85
 1 -2 -16 266.32 14.01
 1 -2 -16 244.14 13.74
 1 -2 -16 275.18 13.74
 1 -2 -16 279.04 14.08
 1 -2 -16 294.53 13.98
 1 -2 -16 250.76 13.66
 1 -2 -16 255.84 14.02
 1 -2 -16 285.57 14.25
 1 -2 -16 260.09 14.11
 1 -2 -15 235.88 12.51
 1 -2 -15 231.53 12.73
 1 -2 -15 246.44 12.7
 1 -2 -14 160.76 8.47
 1 -2 -14 149.64 8.58
 1 -2 -14 151.16 8.59
 1 -2 -13 93.65 5.4
 1 -2 -13 93.1 5.52
 1 -2 -13 89.12 5.53
 1 -2 -12 6.87 1.64
 1 -2 -12 7.23 1.5
 1 -2 -12 7.01 1.49
 1 -2 -12 8.21 1.5
 1 -2 -11 68.75 4.49
 1 -2 -11 76.11 4.49
 1 -2 -11 74.55 4.37
 -1 2 10 31.32 2.23
 -1 2 10 39.15 2.17
 1 -2 -10 36.01 2.79
 1 -2 -9 125.08 6.91
 -1 2 9 155.14 7.08
 1 -2 -8 1.31 0.66
 -1 2 8 0.99 0.71
 1 -2 -7 404.89 19.72
 1 -2 -6 237.69 11.74
 1 -2 -5 550.86 26.69
 1 -2 -4 1337.08 64.23
 1 -2 -3 2.98 0.75
 1 -2 -2 1.47 0.76
 1 -2 -1 117.46 5.98
 1 -2 0 1125.98 54.13
 1 -2 1 76.36 4.06
 1 -2 2 3.2 0.78
 1 -2 3 85.72 4.48
 1 -2 4 1080.89 52
 1 -2 5 531.88 25.62
 -1 2 -5 519.21 26.2
 1 -2 6 215.92 10.83
 -1 2 -6 226.1 11.57
 1 -2 7 603.46 28.83
 -1 2 -7 570.13 29.54
 1 -2 8 29.98 1.92
 -1 2 -8 31.88 2.96
 -1 2 -8 30.5 1.95
 1 -2 9 465.51 24.06
 -1 2 -9 544.8 25.21
 -1 2 -9 518.33 24.11
 -1 2 -10 48.18 3.87
 -1 2 -10 48.43 2.93
 -1 2 -11 66.54 3.93
 -1 2 -11 57.91 4.57
 -1 2 -12 0.65 1.15
 -1 2 -12 1.29 1.6
 -1 2 -13 4.41 1.91
 -1 2 -13 3.29 1.23
 -1 2 -14 52.92 3.53
 -1 2 -14 49.24 3.5
 -1 2 -15 81.41 5.33
 -1 2 -15 100.31 5.52
 -1 2 -16 168.31 10.64
 -1 2 -16 191.68 9.84
 -1 2 -16 169.77 10.07
 -1 2 -16 169.61 10
 -1 2 -16 179.75 9.85
 -1 2 -16 188.9 9.81
 -1 2 -16 179.22 10.12
 -1 2 -17 644.58 32.8
 -1 2 -17 650.44 32.74
 -1 2 -17 665.74 32.86
 -1 2 -17 710.97 32.81
 -1 2 -17 640.49 33.47
 -1 2 -17 655.01 32.44
 -1 2 -17 618.82 32.42
 -1 2 -17 626.73 32.36
 -1 2 -17 661.83 32.15
 -1 2 -18 10.42 2.11
 -1 2 -18 10.81 1.59
 -1 2 -18 10.41 2.15
 -1 2 -18 8.52 1.76
 -1 2 -18 12.92 2.3
 -1 2 -18 11.21 2.32
 -1 2 -18 11.59 1.8
 -1 2 -18 9.15 1.83
 -1 2 -19 837.22 39.97
 -1 2 -19 763.5 39.2
 -1 2 -19 789.07 39.61
 -1 2 -19 841.5 40.03
 -1 2 -19 792.75 40.09
 -1 2 -19 786.25 40.01
 -1 2 -20 53.93 4.55
 -1 2 -20 61 4.78
 -1 2 -20 63.74 4.83
 -1 2 -20 57.63 4.7
 -1 2 -20 55.87 4.76
 -1 2 -20 59.84 4.05
 -1 2 -20 57.99 4.34
 -1 2 -21 36.31 3.58
 -1 2 -21 32.53 3.6
 -1 2 -21 28.72 3.48
 -1 2 -21 37.73 3.62
 -1 2 -21 30.68 3.07
 -1 2 -21 29.52 2.7
 -1 2 -22 154.04 9.23
 -1 2 -22 143.5 8.77
 -1 2 -22 143.36 8.9
 -1 2 -22 155.85 9.36
 -1 2 -22 154.74 9.41
 -1 2 -23 6.63 2.2
 -1 2 -23 8.27 2.47
 -1 2 -23 8.87 2.23
 -1 2 -23 12.38 2.39
 -1 2 -23 9.35 2.25
 -1 2 -24 8.1 2.35
 -1 2 -24 6.99 2.27
 -1 2 -24 5.61 1.96
 -1 2 -24 5.1 1.59
 -1 2 -24 6.74 2.06
 -1 2 -24 7.63 2.26
 -1 2 -25 14.8 2.63
 -1 2 -26 65.06 4.71
 -1 2 -26 65.64 4.78
 -1 2 -26 56.39 4.27
 -1 2 -26 56.34 4.42
 -1 2 -26 49.24 3.76
 -1 2 -26 60.96 4.63
 -1 2 -27 173.63 9.72
 -1 2 -27 176.33 9.78
 -1 2 -27 177.06 9.4
 -1 2 -27 169.82 9.49
 -1 2 -27 154.48 8.84
 -1 2 -27 158.94 9.54
 -1 2 -28 4.2 1.7
 -1 2 -28 4.24 1.52
 -1 2 -28 3.19 1.6
 -1 2 -28 4.54 1.73
 -1 2 -29 61.09 4.06
 -1 2 -29 54.38 3.87
 -1 2 -29 56.12 3.69
 -1 2 -29 54.69 3.78
 -1 2 -30 0.98 0.87
 -1 2 -30 2.46 1.13
 1 -1 -31 17.9 1.4
 1 -1 -30 15.72 1.58
 1 -1 -30 13.63 1.48
 1 -1 -29 4.3 1.32
 1 -1 -29 4.78 1.25
 1 -1 -29 4.23 1.38
 1 -1 -28 197.82 10.87
 1 -1 -28 207.17 10.77
 1 -1 -28 206.44 11.03
 1 -1 -28 194.31 11.23
 1 -1 -27 12.17 2.45
 1 -1 -27 10.59 1.77
 1 -1 -27 9.12 2.28
 1 -1 -27 8.76 1.57
 1 -1 -27 12.33 2.05
 1 -1 -27 15.59 1.96
 1 -1 -27 13.52 2.18
 1 -1 -26 181.79 10.49
 1 -1 -26 170.65 9.7
 1 -1 -26 184.63 10.01
 1 -1 -26 181.3 10.58
 1 -1 -25 1.63 1.45
 1 -1 -25 3.35 2.05
 1 -1 -25 1.55 2.09
 1 -1 -25 1.05 2.03
 1 -1 -25 2.84 1.57
 1 -1 -25 2.29 2.02
 1 -1 -25 1.05 1.72
 1 -1 -24 12.31 2.3
 1 -1 -24 12.49 2.61
 1 -1 -24 11.3 2.6
 1 -1 -24 17.41 2.82
 1 -1 -24 13.23 2.46
 1 -1 -24 13.71 2.15
 1 -1 -24 11.87 1.96
 1 -1 -24 11.71 2.26
 1 -1 -23 11.76 2.42
 1 -1 -23 9.92 1.82
 1 -1 -23 11.59 2.26
 1 -1 -23 12.61 2.61
 1 -1 -23 15.57 2.81
 1 -1 -23 12.75 2.56
 1 -1 -23 12.88 2.36
 1 -1 -23 8.1 2.23
 1 -1 -23 12.38 2.13
 1 -1 -22 15.79 2.24
 1 -1 -22 17.14 2.68
 1 -1 -22 17.68 2.33
 1 -1 -22 15.6 2.48
 1 -1 -22 18.93 2.2
 1 -1 -22 17.85 2.76
 1 -1 -22 19.93 2.51
 1 -1 -22 11.91 2.54
 1 -1 -22 12.62 2.65
 1 -1 -22 16.94 2.58
 1 -1 -21 35.1 3.46
 1 -1 -21 36.73 3.8
 1 -1 -21 35.25 3.5
 1 -1 -21 37.52 3.08
 1 -1 -21 35.75 3.28
 1 -1 -21 38.47 3.66
 1 -1 -21 32.28 3.58
 1 -1 -21 33.4 3.74
 1 -1 -21 34.9 3.31
 1 -1 -21 40.12 3.69
 1 -1 -21 32.74 3.38
 1 -1 -21 35.52 3.21
 1 -1 -20 219.02 11.95
 1 -1 -20 212.01 11.7
 1 -1 -20 222.29 12.05
 1 -1 -20 212.6 11.45
 1 -1 -20 212.31 11.94
 1 -1 -20 209.38 11.57
 1 -1 -20 224.03 11.92
 1 -1 -20 206.75 12.12
 1 -1 -20 204.5 12.08
 1 -1 -20 198.43 11.7
 1 -1 -20 212.51 12.02
 1 -1 -20 216.32 12.2
 1 -1 -19 13.35 2.35
 1 -1 -19 13.96 2.11
 1 -1 -19 9.45 1.94
 1 -1 -19 15.53 2.38
 1 -1 -19 13.36 2.15
 1 -1 -19 13.62 1.98
 1 -1 -19 9.93 1.62
 1 -1 -19 10.02 1.69
 1 -1 -19 12.47 2.39
 1 -1 -19 14.84 2.37
 1 -1 -19 14.6 2.28
 1 -1 -19 10.41 2.25
 1 -1 -19 7.45 2.11
 1 -1 -18 553.56 28.81
 1 -1 -18 566.3 29.09
 1 -1 -18 574.23 29.1
 1 -1 -18 596.29 28.9
 1 -1 -18 592.59 28.89
 1 -1 -18 562.17 28.93
 1 -1 -18 573.26 28.68
 1 -1 -18 549.07 28.44
 1 -1 -18 604.82 29.17
 1 -1 -18 575.71 28.94
 1 -1 -18 548.57 28.52
 1 -1 -18 579.08 28.98
 1 -1 -18 563.92 28.78
 1 -1 -18 584.38 28.52
 1 -1 -17 0.37 1.39
 1 -1 -17 -0.51 1.42
 1 -1 -17 0.15 1.33
 1 -1 -17 1.3 1.37
 1 -1 -17 0.28 1.32
 1 -1 -17 2.15 1.72
 1 -1 -17 0.17 1.53
 1 -1 -17 -0.4 1.12
 1 -1 -17 0.14 1
 1 -1 -17 3.86 1.72
 1 -1 -17 0.4 1.53
 1 -1 -17 1.87 1.43
 1 -1 -17 3.29 1.44
 1 -1 -16 259.86 13.93
 1 -1 -16 276.53 13.89
 1 -1 -16 254.94 13.9
 1 -1 -16 268.31 14.02
 1 -1 -16 263.63 13.61
 1 -1 -16 257.91 13.85
 1 -1 -16 275.22 13.9
 1 -1 -16 243.13 13.96
 1 -1 -15 36.33 2.96
 1 -1 -15 36.59 3.02
 1 -1 -15 37.08 3.16
 1 -1 -14 51 3.45
 1 -1 -14 46.86 3.37
 1 -1 -14 42.17 3.39
 1 -1 -13 206.51 10.78
 1 -1 -13 194.81 10.74
 1 -1 -13 213.58 10.92
 1 -1 -12 70.92 4.23
 1 -1 -12 65.63 4.21
 1 -1 -12 65.27 4.19
 1 -1 -11 164.08 8.44
 1 -1 -11 152.33 8.38
 1 -1 -10 683.07 32.79
 -1 1 9 64.85 3.28
 1 -1 -9 59.05 3.17
 1 -1 -8 941.32 45.22
 -1 1 7 59.54 3.21
 1 -1 -7 59.12 3.12
 -1 1 6 374.32 17.69
 1 -1 -6 354.77 17.57
 -1 1 5 3.38 0.77
 1 -1 -5 2.59 0.57
 -1 1 4 1.69 0.75
 1 -1 -4 1.37 0.56
 -1 1 3 47.02 2.67
 1 -1 -2 637.93 30.83
 1 -1 -1 194.51 9.66
 1 -1 0 2.73 0.72
 1 -1 1 136.94 6.93
 -1 1 -2 418.31 20.56
 -1 1 -3 16.89 1.3
 -1 1 -3 20.31 1.78
 -1 1 -4 0.8 1.22
 -1 1 -4 -0.37 0.69
 1 -1 4 0.89 0.58
 -1 1 -5 1.4 1.43
 -1 1 -5 2.61 0.72
 1 -1 5 2.43 0.62
 -1 1 -6 452.18 22.3
 -1 1 -6 442.46 21.67
 1 -1 6 448.24 21.6
 1 -1 7 62.87 3.33
 -1 1 -7 67.5 4.24
 -1 1 -8 1015.32 54
 -1 1 -8 1149.3 53.28
 1 -1 8 1097.93 53.2
 -1 1 -9 1.95 0.55
 1 -1 9 2.04 0.5
 -1 1 -10 748.78 37.16
 -1 1 -11 444.65 21.55
 -1 1 -11 411.2 22.09
 -1 1 -12 1.38 1.07
 -1 1 -12 0.4 1.63
 -1 1 -12 2.67 1.13
 -1 1 -13 83.7 4.97
 -1 1 -13 89.11 5.03
 -1 1 -13 82.54 5.79
 -1 1 -14 44.32 3.12
 -1 1 -14 39.55 2.99
 -1 1 -15 89.31 5.57
 -1 1 -15 84.54 5.37
 -1 1 -15 90.08 5.28
 -1 1 -16 253.9 13.17
 -1 1 -16 242.6 12.96
 -1 1 -16 245.01 13.97
 -1 1 -16 245.15 13.23
 -1 1 -16 242.28 13.36
 -1 1 -16 262.69 13.35
 -1 1 -17 5.27 1.41
 -1 1 -17 4.96 1.68
 -1 1 -17 7.14 1.72
 -1 1 -17 5.2 1.84
 -1 1 -17 8.81 2.08
 -1 1 -17 5.49 1.88
 -1 1 -17 7.81 1.65
 -1 1 -17 9.56 2.04
 -1 1 -17 7.5 1.71
 -1 1 -17 7.79 1.44
 -1 1 -18 412.7 20.29
 -1 1 -18 368.07 19.89
 -1 1 -18 388.75 20.33
 -1 1 -18 377.86 19.99
 -1 1 -18 391.09 20.17
 -1 1 -18 379.41 19.62
 -1 1 -18 414.43 20.48
 -1 1 -19 51.5 4.44
 -1 1 -19 61.34 4.52
 -1 1 -19 61.25 4.79
 -1 1 -19 58.8 4.37
 -1 1 -19 59.64 4.03
 -1 1 -19 53.83 4.62
 -1 1 -20 239.36 12.69
 -1 1 -20 221.84 12.63
 -1 1 -20 231.9 12.81
 -1 1 -20 220.17 11.91
 -1 1 -20 220.82 12.32
 -1 1 -20 210.1 12.32
 -1 1 -20 221.34 12.56
 -1 1 -21 9.06 2.4
 -1 1 -21 13.18 2.46
 -1 1 -21 12.78 2.65
 -1 1 -21 12.01 2.51
 -1 1 -21 8.18 2
 -1 1 -21 9.33 2.4
 -1 1 -21 16.57 2.4
 -1 1 -22 -0.75 1.95
 -1 1 -22 2.6 1.74
 -1 1 -22 -1.32 1.62
 -1 1 -22 0.27 2.07
 -1 1 -22 0.56 2.04
 -1 1 -23 4.3 1.32
 -1 1 -23 3.66 2.03
 -1 1 -23 1.37 1.32
 -1 1 -23 3.22 1.94
 -1 1 -23 4.53 1.77
 -1 1 -23 3.95 1.81
 -1 1 -23 2.81 2.17
 -1 1 -23 2.19 2
 -1 1 -24 9.21 1.54
 -1 1 -24 6.43 2.28
 -1 1 -24 11.6 2.36
 -1 1 -24 5.77 1.56
 -1 1 -24 12.14 2.5
 -1 1 -24 12.58 2.47
 -1 1 -24 8.53 1.96
 -1 1 -24 13.46 2.25
 -1 1 -25 24.9 3.14
 -1 1 -26 131.82 7.97
 -1 1 -26 116.11 6.97
 -1 1 -26 134.88 7.6
 -1 1 -26 136.29 8.16
 -1 1 -26 137.9 8.07
 -1 1 -26 119.91 7.06
 -1 1 -26 124.17 7.73
 -1 1 -27 4.36 1.55
 -1 1 -27 8.87 1.99
 -1 1 -27 9.11 2.17
 -1 1 -27 9.57 2.2
 -1 1 -27 6.01 2.04
 -1 1 -28 193.49 10.78
 -1 1 -28 205.67 11.07
 -1 1 -28 225.77 11.36
 -1 1 -28 203.35 11.31
 -1 1 -28 193.2 11.12
 -1 1 -29 4.47 1.26
 -1 1 -29 4.66 1.42
 -1 1 -29 5.04 1.74
 -1 1 -29 4.61 1.52
 -1 1 -30 15.08 1.77
 -1 1 -30 10.18 1.23
 -1 1 -30 11.76 1.54
 -1 1 -31 3.36 0.79
 1 0 -31 -0.48 0.74
 1 0 -30 8.5 1.38
 1 0 -30 9.46 1.53
 1 0 -30 9.69 1.25
 1 0 -29 90.92 5.45
 1 0 -29 99.73 5.66
 1 0 -29 85.67 5.73
 1 0 -29 89.18 5.27
 1 0 -28 2.49 1.52
 1 0 -28 3.2 1.19
 1 0 -28 3.24 1.64
 1 0 -28 3.18 1.35
 1 0 -28 1.2 1.8
 1 0 -27 195.68 11.1
 1 0 -27 203.87 10.57
 1 0 -27 175.7 10.21
 1 0 -27 195.72 10.73
 1 0 -27 194.47 10.57
 1 0 -27 195.27 10.85
 1 0 -27 207.09 11.19
 1 0 -26 5.11 1.5
 1 0 -26 4.2 2.37
 1 0 -25 30.02 3.17
 1 0 -25 31.18 3.54
 1 0 -25 30.46 3.23
 1 0 -25 25.45 2.93
 1 0 -25 32.74 3.61
 1 0 -25 28.97 3.41
 1 0 -24 7.46 1.87
 1 0 -24 5.09 1.7
 1 0 -24 2.49 1.82
 1 0 -24 4.6 2.26
 1 0 -24 4.64 1.68
 1 0 -24 3.92 2.22
 1 0 -24 9.51 2.44
 1 0 -24 5.73 2.15
 1 0 -23 46.34 3.73
 1 0 -23 41.92 3.74
 1 0 -23 41.96 3.94
 1 0 -23 49.44 4.24
 1 0 -23 40.21 3.64
 1 0 -23 47.6 4.3
 1 0 -23 44 4.27
 1 0 -22 0.38 1.4
 1 0 -22 1.1 1.56
 1 0 -22 -0.64 1.18
 1 0 -22 1.15 1.81
 1 0 -22 -0.25 2.11
 1 0 -22 -0.61 1.66
 1 0 -22 1.09 2.01
 1 0 -22 -0.81 1.94
 1 0 -21 19.34 2.36
 1 0 -21 21.09 2.66
 1 0 -21 21.09 2.23
 1 0 -21 21.92 2.68
 1 0 -21 19.95 3.05
 1 0 -21 22.36 2.83
 1 0 -21 23.09 3.08
 1 0 -21 20.31 2.91
 1 0 -21 26.77 2.69
 1 0 -21 18.53 2.76
 1 0 -20 31.32 3.37
 1 0 -20 32.71 2.73
 1 0 -20 30.16 3
 1 0 -20 34.13 2.94
 1 0 -20 29.98 3.11
 1 0 -20 29.32 3.01
 1 0 -20 31.2 3.49
 1 0 -20 34.56 3.22
 1 0 -20 27.45 3.09
 1 0 -20 30.16 3.21
 1 0 -20 29.94 3.55
 1 0 -20 30.72 3.31
 1 0 -19 639.63 32.37
 1 0 -19 643.82 32.57
 1 0 -19 631.82 32.6
 1 0 -19 614.3 31.98
 1 0 -19 655.9 32.23
 1 0 -19 615.26 32.43
 1 0 -19 678.78 32.5
 1 0 -19 679.57 32.62
 1 0 -19 663.91 32.82
 1 0 -19 648.15 32.78
 1 0 -19 658.84 32.78
 1 0 -18 21.64 2.45
 1 0 -18 16.82 2.14
 1 0 -18 17.57 2.39
 1 0 -18 19.76 2.16
 1 0 -18 18.43 2.33
 1 0 -18 16.78 1.92
 1 0 -18 16.98 2.43
 1 0 -18 21.57 2.71
 1 0 -18 18.27 2.67
 1 0 -18 18.93 2.32
 1 0 -18 24.09 2.55
 1 0 -18 17.58 2.39
 1 0 -17 1042.44 51.65
 1 0 -17 1036.39 51.68
 1 0 -17 1061.57 51.25
 1 0 -17 1132.07 51.75
 1 0 -17 1016.91 51.79
 1 0 -17 1007.95 51.79
 1 0 -17 1082.63 51.39
 1 0 -17 988.59 51.52
 1 0 -17 1083.4 51.61
 1 0 -17 1039.44 51.66
 1 0 -17 1065.16 51.83
 1 0 -16 20.77 2.38
 1 0 -16 25.83 2.71
 1 0 -16 24.08 2.23
 1 0 -16 27.61 2.67
 1 0 -16 21.89 2.36
 1 0 -16 29.21 2.83
 1 0 -16 23.42 2.64
 1 0 -16 30.26 2.67
 1 0 -16 24.57 2.57
 1 0 -15 198.43 10.45
 1 0 -15 199.73 10.37
 1 0 -15 186.64 9.98
 1 0 -15 187.17 10.51
 1 0 -14 13.2 1.44
 1 0 -14 12.9 1.7
 1 0 -14 15.54 1.96
 1 0 -13 16 1.88
 1 0 -13 14.3 1.58
 1 0 -13 13.94 1.82
 1 0 -12 209.81 10.7
 1 0 -12 201.72 10.79
 1 0 -11 71.83 4.05
 1 0 -11 58.85 3.46
 1 0 -10 23.23 1.6
 1 0 -9 802.61 38.78
 1 0 -9 805.79 38.61
 1 0 -8 15.71 1.1
 1 0 -7 1129.59 56.02
 -1 0 7 1203.49 56.22
 1 0 -7 1220.3 56.2
 -1 0 6 577.64 28.02
 1 0 -6 580.61 28
 -1 0 5 83.12 4.32
 1 0 -5 81.6 4.32
 -1 0 4 463.75 21.58
 1 0 -4 425.36 21.57
 -1 0 3 410.55 19.68
 1 0 -3 398.82 19.7
 -1 0 2 3.24 0.47
 -1 0 2 4.15 0.8
 1 0 -2 3.95 0.77
 1 0 -1 227.62 11.41
 -1 0 1 231.93 11.25
 1 0 0 33.39 2.09
 -1 0 0 37.56 2.1
 1 0 1 204.22 10.97
 -1 0 -1 242.14 11.05
 -1 0 -2 2.04 1.02
 -1 0 -2 1.87 0.72
 1 0 2 2.29 0.77
 -1 0 -3 370.17 18.93
 -1 0 -3 384.49 18.7
 1 0 3 392.44 18.72
 -1 0 -4 622.5 30.27
 -1 0 -4 628.36 29.95
 1 0 4 609.36 29.94
 -1 0 -5 91.75 5.04
 -1 0 -5 86.59 4.55
 1 0 5 86.18 4.53
 -1 0 -6 480.43 24.59
 -1 0 -6 497.94 24.08
 1 0 6 500.93 24.06
 1 0 7 1116.78 53.55
 -1 0 -7 1104.8 54.2
 -1 0 -8 1.72 1.47
 -1 0 -9 742.22 33.6
 1 0 9 667.76 32.42
 -1 0 -10 33.49 2.97
 -1 0 -11 187.3 10.3
 -1 0 -11 200.32 11.01
 -1 0 -11 210.68 10.4
 -1 0 -12 17.75 2.39
 -1 0 -12 17.46 1.86
 -1 0 -12 22.4 2.07
 -1 0 -12 20.4 2.07
 -1 0 -13 72.53 5.29
 -1 0 -13 74.72 4.58
 -1 0 -13 70.76 4.57
 -1 0 -13 74.06 4.56
 -1 0 -13 75.23 4.4
 -1 0 -14 29.36 2.54
 -1 0 -14 27.95 2.55
 -1 0 -14 23.52 2.13
 -1 0 -14 23.31 2.31
 -1 0 -15 304.04 15.71
 -1 0 -15 301.89 15.8
 -1 0 -15 314.13 15.55
 -1 0 -15 292.04 15.67
 -1 0 -16 13.1 2.11
 -1 0 -16 15.01 2.1
 -1 0 -16 19.1 2.31
 -1 0 -16 18.87 2.6
 -1 0 -16 16.35 2.33
 -1 0 -16 17.06 2.03
 -1 0 -16 15.78 1.82
 -1 0 -17 937.79 44.92
 -1 0 -17 883.62 44.7
 -1 0 -17 841.9 44.65
 -1 0 -17 933.45 45.15
 -1 0 -17 910.74 44.7
 -1 0 -17 869.36 44.52
 -1 0 -17 921.03 45.71
 -1 0 -17 914.66 44.91
 -1 0 -17 934.13 44.45
 -1 0 -17 964.28 45.1
 -1 0 -18 1.25 1.8
 -1 0 -18 1.63 1.65
 -1 0 -18 -0.43 1.2
 -1 0 -18 -1.16 1.71
 -1 0 -18 -0.54 1.62
 -1 0 -18 1.93 1.22
 -1 0 -18 1.55 1.76
 -1 0 -18 -0.19 1.4
 -1 0 -19 498.36 26.38
 -1 0 -19 498.99 26.16
 -1 0 -19 498.78 26.42
 -1 0 -19 537.53 26.53
 -1 0 -19 531.46 26.73
 -1 0 -19 524.52 26.63
 -1 0 -19 530.81 26.42
 -1 0 -20 -0.6 1.44
 -1 0 -20 -0.47 1.2
 -1 0 -20 0.46 1.74
 -1 0 -20 0.24 1.83
 -1 0 -20 0.26 1.96
 -1 0 -20 1.09 1.7
 -1 0 -20 0.75 1.92
 -1 0 -21 51.94 3.84
 -1 0 -21 49.38 4.1
 -1 0 -21 55.7 4.55
 -1 0 -21 53.11 3.83
 -1 0 -21 51.25 4.69
 -1 0 -21 59.2 4.72
 -1 0 -21 49.01 4.31
 -1 0 -21 64.15 4.76
 -1 0 -22 27.58 3.05
 -1 0 -22 31.53 2.81
 -1 0 -22 26.38 3.28
 -1 0 -22 33.23 3.75
 -1 0 -22 32.8 3.79
 -1 0 -22 37.51 3.49
 -1 0 -22 32.44 3.7
 -1 0 -22 34.42 2.86
 -1 0 -23 10.4 1.76
 -1 0 -23 8.53 1.97
 -1 0 -23 11.65 1.73
 -1 0 -23 8.76 2.3
 -1 0 -23 11.3 2.37
 -1 0 -23 9.72 2.16
 -1 0 -23 6.44 2.2
 -1 0 -23 7.48 2.5
 -1 0 -23 9.1 2.54
 -1 0 -24 4.95 1.35
 -1 0 -24 3.84 1.75
 -1 0 -24 3.32 1.88
 -1 0 -24 7.77 2.38
 -1 0 -24 2.24 2.19
 -1 0 -24 2.17 1.95
 -1 0 -24 2.93 1.9
 -1 0 -25 6.46 2.29
 -1 0 -25 8.79 2.43
 -1 0 -25 4.82 2.46
 -1 0 -26 26.74 2.8
 -1 0 -26 28.87 2.47
 -1 0 -26 24.15 3.22
 -1 0 -26 34.95 3.48
 -1 0 -26 35.35 3.23
 -1 0 -26 32.88 3.43
 -1 0 -27 182.26 10
 -1 0 -27 172.66 9.63
 -1 0 -27 194.86 10.55
 -1 0 -27 186.97 10.57
 -1 0 -27 188.87 10.68
 -1 0 -27 188.42 10.29
 -1 0 -28 6.63 2.05
 -1 0 -28 4.64 1.77
 -1 0 -28 4.88 1.64
 -1 0 -28 5.09 1.85
 -1 0 -28 6.61 1.49
 -1 0 -29 156.65 8.21
 -1 0 -29 136.32 7.63
 -1 0 -29 142.56 7.92
 -1 0 -30 3.31 1.27
 -1 0 -30 2.03 1.07
 1 1 -31 -0.14 0.88
 1 1 -30 21.88 2.05
 1 1 -30 21.92 1.98
 1 1 -30 19.02 1.67
 1 1 -29 2.36 1.33
 1 1 -29 0.85 1.04
 1 1 -29 0.17 1.51
 1 1 -29 1.7 1.5
 1 1 -29 0.92 1.15
 1 1 -28 144.97 8.78
 1 1 -28 148.23 8.22
 1 1 -28 155.83 8.61
 1 1 -28 146.7 8.29
 1 1 -28 154.99 8.51
 1 1 -27 7.61 1.9
 1 1 -27 3.58 1.31
 1 1 -27 5.76 2.06
 1 1 -27 4.63 1.41
 1 1 -27 1.57 2.04
 1 1 -27 6.32 1.64
 1 1 -27 6.63 1.97
 1 1 -26 71.01 5.41
 1 1 -25 4.57 2.05
 1 1 -25 2.18 1.46
 1 1 -25 1.3 2.02
 1 1 -25 3.38 2.2
 1 1 -25 -0.23 2.22
 1 1 -25 1.94 1.57
 1 1 -24 3.87 2.05
 1 1 -24 4.16 1.61
 1 1 -24 1.08 2.07
 1 1 -24 1.65 1.98
 1 1 -24 -0.81 2.02
 1 1 -24 -0.24 2.17
 1 1 -24 1.42 1.58
 1 1 -23 11.39 2.33
 1 1 -23 7.08 1.89
 1 1 -23 6.01 2.25
 1 1 -23 9.42 2.6
 1 1 -23 7.35 2.45
 1 1 -23 7.44 2.25
 1 1 -23 8.24 2
 1 1 -22 0.27 2.07
 1 1 -22 -0.27 2.01
 1 1 -22 0.95 1.43
 1 1 -22 0.4 1.39
 1 1 -22 0.49 1.93
 1 1 -22 2.25 1.63
 1 1 -22 1.86 2.07
 1 1 -21 52.32 4.1
 1 1 -21 47.77 3.82
 1 1 -21 46.88 3.64
 1 1 -21 40.75 4.17
 1 1 -21 47.49 4.26
 1 1 -21 42.41 4.16
 1 1 -21 43.43 4.08
 1 1 -20 140.63 7.88
 1 1 -20 128.91 7.6
 1 1 -20 119.06 7.64
 1 1 -20 141.56 8.08
 1 1 -20 124.35 8.15
 1 1 -20 119.79 8.07
 1 1 -20 139.95 8.34
 1 1 -20 123.09 7.34
 1 1 -20 136.57 8.13
 1 1 -19 7.81 2
 1 1 -19 5.22 1.59
 1 1 -19 7.4 2.2
 1 1 -19 6.15 1.84
 1 1 -19 5.13 1.27
 1 1 -19 5.27 1.41
 1 1 -19 2.83 1.75
 1 1 -19 8.78 2.15
 1 1 -19 5.69 1.56
 1 1 -19 6.06 1.63
 1 1 -18 990.2 49.37
 1 1 -18 1039.12 49.61
 1 1 -18 1027.97 49.82
 1 1 -18 1003.94 49.78
 1 1 -18 1007.75 49.61
 1 1 -18 1003.79 49.2
 1 1 -18 973.64 49.69
 1 1 -18 1021.82 49.4
 1 1 -18 987.55 49.37
 1 1 -18 981.76 49.21
 1 1 -18 1120.5 49.8
 1 1 -18 998.97 49.65
 1 1 -18 960.63 49.03
 1 1 -17 5.29 1.77
 1 1 -17 4.68 1.73
 1 1 -17 3.37 1.22
 1 1 -17 1.49 1.47
 1 1 -17 2.83 1.5
 1 1 -17 4.2 1.26
 1 1 -17 3.09 1.24
 1 1 -17 2.39 1.27
 1 1 -17 4.8 1.75
 1 1 -17 4.32 1.52
 1 1 -17 3.52 1.05
 1 1 -17 3.01 1.51
 1 1 -16 869.11 43.18
 1 1 -16 896.09 42.95
 1 1 -16 841.48 42.89
 1 1 -16 926.12 43.12
 1 1 -16 853.66 43.17
 1 1 -16 938.54 43.38
 1 1 -16 840.16 43.22
 1 1 -16 861.81 43.37
 1 1 -16 871.88 43.4
 1 1 -15 4.5 1.18
 1 1 -15 2.84 1.22
 1 1 -15 3.92 1.62
 1 1 -14 40.17 2.77
 1 1 -14 39.38 3.2
 1 1 -14 44.57 3
 1 1 -14 47.74 3.16
 1 1 -13 131.71 7.21
 1 1 -13 130.57 7.39
 1 1 -13 132.57 7.15
 1 1 -13 131.69 7.21
 1 1 -12 30.12 2.41
 1 1 -12 29.93 2.59
 1 1 -12 30.42 2.32
 1 1 -11 4.08 0.8
 1 1 -11 3.84 1.41
 -1 -1 10 130.75 7.27
 1 1 -10 149.62 7.25
 1 1 -10 142.54 7.05
 1 1 -9 179.05 9.02
 1 1 -9 181.08 8.99
 1 1 -8 1667.15 80.28
 1 1 -8 1679.64 80.35
 1 1 -7 8.89 0.91
 1 1 -7 9.31 1.09
 1 1 -6 496.14 24.15
 1 1 -6 505.65 24.37
 1 1 -5 1.25 0.93
 1 1 -4 468.23 22.89
 1 1 -3 90.19 4.88
 1 1 -2 313.85 15.55
 -1 -1 1 23.52 1.71
 1 1 -1 21.54 1.88
 -1 -1 0 1.63 0.94
 1 1 0 1.46 0.96
 -1 -1 -1 40.76 2.49
 1 1 1 35.43 2.45
 -1 -1 -2 503.19 22.9
 1 1 2 437.46 22.74
 -1 -1 -3 43.78 3.12
 1 1 3 54.67 3.03
 -1 -1 -4 404.76 20.06
 1 1 4 403.83 19.83
 -1 -1 -5 4.26 1.42
 1 1 5 5 1.04
 -1 -1 -6 442.44 22.16
 1 1 6 445.98 21.74
 -1 -1 -7 2.84 1.44
 1 1 7 0.65 0.7
 -1 -1 -8 1801.82 78.92
 1 1 8 1573.99 78.07
 -1 -1 -9 70.6 4.4
 1 1 9 69.14 3.41
 -1 -1 -10 329.21 12.68
 -1 -1 -10 208 11.14
 -1 -1 -11 20.03 1.97
 -1 -1 -11 19.88 2.46
 -1 -1 -11 21.01 2.04
 -1 -1 -12 4.06 1.72
 -1 -1 -12 7.29 1.47
 -1 -1 -12 5.11 1.35
 -1 -1 -12 5.98 1.46
 -1 -1 -13 46.36 4.06
 -1 -1 -13 51.04 3.54
 -1 -1 -13 53.29 3.57
 -1 -1 -13 51.52 3.53
 -1 -1 -14 4.43 1.45
 -1 -1 -14 3.24 1.36
 -1 -1 -14 2.21 1.32
 -1 -1 -15 59.69 4.98
 -1 -1 -15 69.98 4.37
 -1 -1 -15 62.88 4.41
 -1 -1 -15 60.31 4.25
 -1 -1 -16 595.23 29.11
 -1 -1 -16 574.58 30.01
 -1 -1 -16 558.11 29.04
 -1 -1 -16 584.9 29.32
 -1 -1 -16 561.6 29.22
 -1 -1 -16 557.44 29.17
 -1 -1 -16 639.84 29.34
 -1 -1 -17 6.01 1.21
 -1 -1 -17 7.36 1.91
 -1 -1 -17 5.6 1.56
 -1 -1 -17 6.42 1.76
 -1 -1 -17 6.47 2.01
 -1 -1 -17 6.8 1.72
 -1 -1 -17 10.09 2.3
 -1 -1 -17 6.51 1.54
 -1 -1 -17 5.95 1.86
 -1 -1 -18 761.62 37.2
 -1 -1 -18 749.76 37.74
 -1 -1 -18 760.74 37.93
 -1 -1 -18 793.77 38.11
 -1 -1 -18 774.11 37.86
 -1 -1 -18 719.67 37.5
 -1 -1 -18 741.03 37.59
 -1 -1 -18 709.53 37.43
 -1 -1 -18 825.65 37.97
 -1 -1 -19 22.83 2.82
 -1 -1 -19 23.48 2.69
 -1 -1 -19 17.05 2.76
 -1 -1 -19 17.88 2.06
 -1 -1 -19 17.54 2.61
 -1 -1 -19 17.2 2.25
 -1 -1 -19 19.49 2.42
 -1 -1 -19 17.65 2.69
 -1 -1 -19 19.32 2.32
 -1 -1 -19 18.24 1.98
 -1 -1 -19 17.06 2.56
 -1 -1 -20 170.19 9.8
 -1 -1 -20 170.23 10
 -1 -1 -20 178.34 10.12
 -1 -1 -20 157.8 9.72
 -1 -1 -20 168.94 9.22
 -1 -1 -20 160.59 9.41
 -1 -1 -20 162.73 9.4
 -1 -1 -20 178.38 9.95
 -1 -1 -20 163.2 9.67
 -1 -1 -20 153.85 9.05
 -1 -1 -21 83.13 5.89
 -1 -1 -21 74.83 5.48
 -1 -1 -21 82.85 5.94
 -1 -1 -21 77.28 5
 -1 -1 -21 66.45 5
 -1 -1 -21 73.82 5.43
 -1 -1 -21 77.33 5.23
 -1 -1 -21 75.82 5.64
 -1 -1 -22 3.88 1.83
 -1 -1 -22 4.35 2.15
 -1 -1 -22 1.2 1.15
 -1 -1 -22 1.94 2.2
 -1 -1 -22 2.4 1.58
 -1 -1 -22 4.5 1.95
 -1 -1 -23 1.08 1.91
 -1 -1 -23 0.48 1.73
 -1 -1 -23 -0.51 1.27
 -1 -1 -23 -0.26 1.83
 -1 -1 -23 0.28 2.01
 -1 -1 -23 -0.86 2.13
 -1 -1 -23 -0.4 1.46
 -1 -1 -23 0.7 1.77
 -1 -1 -24 0.91 1.71
 -1 -1 -24 0.21 1.59
 -1 -1 -24 1.31 1.23
 -1 -1 -24 2.67 1.63
 -1 -1 -24 1.34 1.89
 -1 -1 -24 0.56 2.23
 -1 -1 -24 1.04 1.88
 -1 -1 -24 -0.94 1.79
 -1 -1 -24 -0.26 1.86
 -1 -1 -25 9.67 2.32
 -1 -1 -26 59.14 4.47
 -1 -1 -26 58.03 4.65
 -1 -1 -26 62.16 4.84
 -1 -1 -26 56.28 3.86
 -1 -1 -26 55.15 4.65
 -1 -1 -26 60.12 4.43
 -1 -1 -26 58.35 4.1
 -1 -1 -27 -1.46 1.81
 -1 -1 -27 0.22 1.78
 -1 -1 -27 0.12 0.96
 -1 -1 -27 0.69 1.48
 -1 -1 -27 3.73 1.82
 -1 -1 -27 1.51 1.28
 -1 -1 -28 87.95 5.44
 -1 -1 -28 99.84 5.8
 -1 -1 -28 96.24 6.09
 -1 -1 -28 103.93 6.27
 -1 -1 -29 4.52 1.3
 -1 -1 -29 5.25 1.58
 -1 -1 -29 5.32 1.69
 -1 -1 -30 16.69 1.68
 -1 -1 -30 21.95 1.95
 1 2 -31 0.07 0.75
 1 2 -30 28.77 2.05
 1 2 -30 33.9 2.42
 1 2 -29 90.25 6.02
 1 2 -29 103.09 5.76
 1 2 -29 106.51 5.95
 1 2 -29 105.08 5.89
 1 2 -29 95.15 5.56
 1 2 -28 2.62 1.58
 1 2 -28 1.35 1.15
 1 2 -28 1.38 1.27
 1 2 -28 -0.16 1.51
 1 2 -28 -1.92 1.73
 1 2 -27 124.44 7.68
 1 2 -27 127.78 7.39
 1 2 -27 121.51 7.14
 1 2 -27 115.41 6.78
 1 2 -27 124.95 7.35
 1 2 -26 26.05 2.9
 1 2 -26 24.01 2.52
 1 2 -26 24.89 2.7
 1 2 -26 23.65 2.92
 1 2 -26 25.25 3.27
 1 2 -25 70.65 5.44
 1 2 -25 68.4 5.05
 1 2 -24 28.92 3.47
 1 2 -24 31.17 2.97
 1 2 -24 30.28 3.01
 1 2 -24 28.14 3.44
 1 2 -24 31.27 3.57
 1 2 -24 32.33 3.35
 1 2 -23 1.11 2.18
 1 2 -23 1.34 2.07
 1 2 -23 2.46 1.53
 1 2 -23 -2.17 2.2
 1 2 -23 0.81 2.08
 1 2 -23 -0.46 1.87
 1 2 -22 7.97 2.18
 1 2 -22 6.06 1.62
 1 2 -22 4.32 1.56
 1 2 -22 4.64 1.97
 1 2 -22 5.05 2.17
 1 2 -22 5.79 2.39
 1 2 -21 127.25 8.35
 1 2 -21 137.41 8.55
 1 2 -21 136.01 7.83
 1 2 -21 132.35 7.77
 1 2 -21 134.32 8.26
 1 2 -21 132.84 8.23
 1 2 -21 125.77 8.37
 1 2 -20 50.01 4.63
 1 2 -20 55.7 4.67
 1 2 -20 59.43 4.13
 1 2 -20 57.6 4.12
 1 2 -20 59.84 4.61
 1 2 -20 56.97 4.47
 1 2 -20 57.53 4.75
 1 2 -19 185.11 9.94
 1 2 -19 181.72 10.57
 1 2 -19 165.24 10.32
 1 2 -19 182.8 9.91
 1 2 -19 171.54 9.61
 1 2 -19 179.16 10.2
 1 2 -19 184.17 10.32
 1 2 -18 13.92 1.99
 1 2 -18 14.41 2.24
 1 2 -18 14.26 1.95
 1 2 -18 13.96 2.02
 1 2 -18 14.49 1.67
 1 2 -18 15.8 2.11
 1 2 -18 14.74 2.4
 1 2 -18 15.16 2.38
 1 2 -18 18.14 2.45
 1 2 -17 465.51 24.13
 1 2 -17 482.02 24.21
 1 2 -17 497.16 23.74
 1 2 -17 458.31 23.42
 1 2 -17 438.18 23.86
 1 2 -17 468.77 23.59
 1 2 -17 522.44 24.23
 1 2 -17 479.52 23.69
 1 2 -17 437.12 23.66
 1 2 -17 486.96 23.78
 1 2 -17 459.52 24
 1 2 -16 36.7 2.9
 1 2 -16 40.74 2.88
 1 2 -16 42.13 3.06
 1 2 -16 34.8 3.1
 1 2 -16 32.84 2.7
 1 2 -16 34.25 2.78
 1 2 -16 37.92 3.27
 1 2 -16 38.12 3.19
 1 2 -16 36.9 3.26
 1 2 -16 35.96 3.26
 1 2 -16 36.49 2.92
 1 2 -15 155.13 8.38
 1 2 -15 150.98 8.1
 1 2 -15 133.7 7.87
 1 2 -15 148.53 8
 1 2 -14 34.24 2.82
 1 2 -14 39.56 2.83
 1 2 -14 37.23 2.96
 1 2 -14 41.68 3.17
 1 2 -13 13.81 1.77
 1 2 -13 16.47 1.72
 1 2 -13 18.16 1.99
 1 2 -13 14.38 1.76
 1 2 -12 117.39 6.61
 1 2 -12 120.48 6.51
 1 2 -12 124.87 6.72
 1 2 -12 114.5 6.71
 1 2 -11 311.44 15.63
 1 2 -11 309.69 15.54
 1 2 -11 301.7 15.38
 1 2 -10 32.81 2.63
 -1 -2 10 33.91 2.69
 1 2 -10 33.63 2.25
 1 2 -10 35.76 2.42
 -1 -2 9 1461.93 72.42
 1 2 -9 1476.66 72.11
 1 2 -9 1538.94 72.14
 1 2 -8 24.63 1.99
 1 2 -7 1127.45 54.6
 1 2 -6 116.79 6.36
 1 2 -5 0.46 1.19
 1 2 -4 5.8 1.36
 1 2 -3 155.82 8.24
 1 2 -2 19.28 1.98
 1 2 -1 168.32 8.86
 1 2 0 69.96 4.2
 1 2 1 130.36 7.79
 -1 -2 -1 169.41 8
 1 2 2 63.96 3.98
 -1 -2 -2 64.51 4.06
 1 2 3 59.92 3.7
 -1 -2 -3 56.01 3.78
 1 2 4 6.16 1.36
 -1 -2 -4 6.57 1.65
 1 2 5 10.86 1.53
 -1 -2 -5 6.16 1.71
 1 2 6 180.32 8.8
 -1 -2 -6 149.05 8.99
 1 2 7 828.04 41.77
 -1 -2 -7 916.46 42.31
 -1 -2 -8 6.65 1.79
 1 2 8 6.57 1.16
 -1 -2 -8 10.59 1.91
 -1 -2 -9 990.37 50.88
 1 2 9 1065.86 50.68
 -1 -2 -9 1108.72 51.52
 -1 -2 -10 65.55 3.69
 -1 -2 -10 59.13 4.25
 -1 -2 -11 152.72 7.86
 -1 -2 -11 139.61 7.95
 -1 -2 -11 144.24 8.62
 -1 -2 -11 147.48 7.97
 -1 -2 -11 146.01 7.89
 -1 -2 -12 3.09 1.66
 -1 -2 -12 3.99 1.34
 -1 -2 -12 3.25 1.46
 -1 -2 -12 3.76 1.32
 -1 -2 -13 31.61 2.59
 -1 -2 -13 24.52 2.35
 -1 -2 -13 24.9 2.41
 -1 -2 -14 111.89 7
 -1 -2 -14 133.52 7.11
 -1 -2 -14 118.57 6.9
 -1 -2 -15 131.16 7.7
 -1 -2 -15 122.61 8.4
 -1 -2 -15 135.87 7.68
 -1 -2 -15 139.19 7.89
 -1 -2 -15 137.98 7.88
 -1 -2 -15 134.72 7.87
 -1 -2 -15 132.34 7.85
 -1 -2 -16 18.37 2.4
 -1 -2 -16 20.82 2.62
 -1 -2 -16 18.12 2.27
 -1 -2 -16 21.44 3.07
 -1 -2 -16 17 1.9
 -1 -2 -16 22.04 2.55
 -1 -2 -16 21.16 2.1
 -1 -2 -16 17.87 2.43
 -1 -2 -16 20.22 2.28
 -1 -2 -16 19.04 2.29
 -1 -2 -17 433.11 22.83
 -1 -2 -17 485.35 22.99
 -1 -2 -17 448.85 23.07
 -1 -2 -17 456.68 22.56
 -1 -2 -17 447.34 22.87
 -1 -2 -17 457.15 23.19
 -1 -2 -17 434.8 23.07
 -1 -2 -17 420.02 23.8
 -1 -2 -17 413.45 22.73
 -1 -2 -17 424.42 22.57
 -1 -2 -17 488.94 23.18
 -1 -2 -17 465.86 22.88
 -1 -2 -18 58.05 4.54
 -1 -2 -18 65.22 4.92
 -1 -2 -18 71.98 4.72
 -1 -2 -18 66.31 4.99
 -1 -2 -18 67.85 4.95
 -1 -2 -18 66.21 4.31
 -1 -2 -18 56.99 4.49
 -1 -2 -18 62.51 4.64
 -1 -2 -18 61.68 4.36
 -1 -2 -18 65.73 4.85
 -1 -2 -19 187.51 11.65
 -1 -2 -19 232.44 12.28
 -1 -2 -19 215.27 12.03
 -1 -2 -19 222.4 11.44
 -1 -2 -19 209.65 11.71
 -1 -2 -19 206.16 11.48
 -1 -2 -19 208.42 12.07
 -1 -2 -19 209.78 11.95
 -1 -2 -20 133.04 7.92
 -1 -2 -20 133.42 8.25
 -1 -2 -20 122.36 7.41
 -1 -2 -20 136.74 8.11
 -1 -2 -20 119.57 7.68
 -1 -2 -20 118.46 7.46
 -1 -2 -20 125.4 8.03
 -1 -2 -20 127.54 8.19
 -1 -2 -20 140.36 8.26
 -1 -2 -21 67.66 5.09
 -1 -2 -21 64.51 5.43
 -1 -2 -21 81.08 5.57
 -1 -2 -21 71.85 4.78
 -1 -2 -21 76.04 5.13
 -1 -2 -21 67.66 4.86
 -1 -2 -21 70.33 5.5
 -1 -2 -21 70.4 5.41
 -1 -2 -21 69.57 5.43
 -1 -2 -22 1.63 2.04
 -1 -2 -22 0.53 1.2
 -1 -2 -22 1.24 1.49
 -1 -2 -22 0.38 1.41
 -1 -2 -22 0.25 1.85
 -1 -2 -22 1.65 1.9
 -1 -2 -22 1.13 1.61
 -1 -2 -23 3.55 2.01
 -1 -2 -23 -0.25 1.87
 -1 -2 -23 0.27 2.07
 -1 -2 -23 0.54 1.89
 -1 -2 -23 2.77 1.39
 -1 -2 -23 2.58 1.52
 -1 -2 -23 2.89 1.76
 -1 -2 -23 0.37 1.53
 -1 -2 -23 0.89 1.66
 -1 -2 -24 1.26 1.71
 -1 -2 -24 5.42 2.17
 -1 -2 -24 2.33 1.94
 -1 -2 -24 2.76 2.14
 -1 -2 -24 0.52 1.36
 -1 -2 -24 -0.21 1.65
 -1 -2 -24 1.32 1.97
 -1 -2 -24 2.16 1.9
 -1 -2 -24 1.33 1.33
 -1 -2 -25 47.37 4.23
 -1 -2 -25 45.23 3.46
 -1 -2 -26 18.52 2.62
 -1 -2 -26 17.65 2.55
 -1 -2 -26 14.05 2.16
 -1 -2 -26 16.27 1.96
 -1 -2 -26 13.55 1.78
 -1 -2 -26 15.26 2.36
 -1 -2 -27 107.32 6.12
 -1 -2 -27 109.22 6.92
 -1 -2 -27 113.08 6.82
 -1 -2 -27 105.74 6.42
 -1 -2 -28 2.61 1.54
 -1 -2 -28 1.25 1.66
 -1 -2 -28 0.89 1.27
 -1 -2 -29 51.38 3.44
 -1 -2 -29 49.07 3.54
 -1 -2 -29 45.67 3.1
 -1 -2 -30 38.14 2.63
 1 3 -30 14.4 1.45
 1 3 -30 10.59 1.26
 1 3 -29 3.17 1.3
 1 3 -29 5.68 1.11
 1 3 -29 3.5 1.45
 1 3 -29 5.07 1.27
 1 3 -29 4.9 1.38
 1 3 -28 139.89 7.78
 1 3 -28 142.16 8.35
 1 3 -28 144.33 8.09
 1 3 -28 143.05 7.97
 1 3 -28 151.29 8.15
 1 3 -27 37.21 3.58
 1 3 -27 41.09 3.21
 1 3 -27 38.77 3.34
 1 3 -27 40.68 3.32
 1 3 -26 127.5 7.21
 1 3 -26 123.92 7.47
 1 3 -26 117.65 7.73
 1 3 -26 120.17 7.3
 1 3 -26 128.21 7.56
 1 3 -25 34.21 3.71
 1 3 -24 28.45 3.33
 1 3 -24 26.91 3.31
 1 3 -24 29.16 3.15
 1 3 -24 25.98 2.7
 1 3 -24 20.52 2.93
 1 3 -23 25.26 3.22
 1 3 -23 29.63 2.76
 1 3 -23 34.47 3.24
 1 3 -23 22.46 2.63
 1 3 -23 29.73 3.19
 1 3 -23 21.1 3.19
 1 3 -22 19.06 2.79
 1 3 -22 19.76 2.43
 1 3 -22 20.95 2.83
 1 3 -22 20.16 2.95
 1 3 -22 20.38 2.38
 1 3 -21 94.25 6.73
 1 3 -21 112.43 6.37
 1 3 -21 102.7 6.28
 1 3 -21 91.96 6.67
 1 3 -21 94.57 6.51
 1 3 -21 91.2 6.49
 1 3 -20 297.95 15.47
 1 3 -20 289.47 15.5
 1 3 -20 273.9 15.12
 1 3 -20 294.04 15.78
 1 3 -20 304.49 15.82
 1 3 -20 307.43 16.19
 1 3 -20 294.92 15.97
 1 3 -19 42.33 3.53
 1 3 -19 46.06 3.45
 1 3 -19 46.5 3.86
 1 3 -19 46.98 4.13
 1 3 -19 39.49 3.84
 1 3 -19 41.09 3.66
 1 3 -19 36.53 3.43
 1 3 -19 46.03 3.41
 1 3 -18 354.49 17.37
 1 3 -18 333.05 17.36
 1 3 -18 339.77 17.7
 1 3 -18 337.3 17.86
 1 3 -18 333.98 17.91
 1 3 -18 334.66 17.51
 1 3 -18 310.09 17.56
 1 3 -18 352.33 17.58
 1 3 -18 327.36 17.36
 1 3 -17 124.86 6.8
 1 3 -17 109.74 6.99
 1 3 -17 114.8 6.78
 1 3 -17 119.64 7.01
 1 3 -17 116.39 6.77
 1 3 -17 122.4 7
 1 3 -17 108.64 7.11
 1 3 -17 118.33 7.36
 1 3 -17 109.3 7.02
 1 3 -16 316.12 16.8
 1 3 -16 298.27 16.84
 1 3 -16 347.33 16.93
 1 3 -16 313.75 16.64
 1 3 -16 313.71 16.42
 1 3 -16 323.36 16.7
 1 3 -16 339.62 16.67
 1 3 -16 311.59 16.55
 1 3 -16 318.48 16.42
 1 3 -15 374.96 18.3
 1 3 -15 373.51 18.62
 1 3 -15 349.37 18.38
 1 3 -15 374.48 18.31
 1 3 -15 363.1 18.46
 1 3 -15 342.73 18.58
 1 3 -15 347.52 18.69
 1 3 -15 350.06 18.45
 1 3 -14 97.17 5.59
 1 3 -14 103.75 6.02
 1 3 -14 91.45 5.77
 1 3 -13 88.55 5.18
 1 3 -13 91.75 5.49
 1 3 -13 88.3 5.49
 1 3 -13 94.05 5.49
 1 3 -12 135.69 6.84
 1 3 -12 115.65 7.02
 1 3 -12 123.37 7.12
 1 3 -12 125.15 7.13
 1 3 -11 10.5 1.5
 1 3 -11 11.62 1.65
 1 3 -11 12.06 1.77
 1 3 -10 205.93 10.4
 -1 -3 10 189.23 10.62
 1 3 -10 206.25 10.33
 1 3 -10 194.89 10.26
 1 3 -10 181.34 10.22
 -1 -3 9 31.02 3.09
 1 3 -9 26.68 2.38
 1 3 -9 30.36 2.38
 1 3 -8 711.09 34.51
 -1 -3 8 686.55 34.85
 1 3 -7 23.45 2.22
 -1 -3 7 19.72 2.87
 1 3 -6 582.73 28.91
 1 3 -5 305.19 15.64
 1 3 -4 147.99 8.18
 1 3 -3 11.08 1.91
 1 3 -2 6.55 1.74
 1 3 -1 7.17 1.74
 1 3 0 2.02 1.64
 1 3 1 5.36 1.77
 1 3 2 6.59 1.82
 1 3 3 28.24 2.66
 1 3 4 84.19 4.93
 -1 -3 -4 69.13 4.84
 1 3 5 529.01 25.64
 -1 -3 -5 495.52 25.71
 -1 -3 -6 563.86 26.7
 1 3 6 529.76 26.4
 -1 -3 -6 498.03 26.55
 -1 -3 -7 70.8 4.65
 1 3 7 67.39 4.3
 -1 -3 -7 60.94 4.63
 -1 -3 -8 737.86 37.79
 1 3 8 777.81 37.59
 -1 -3 -8 778.33 38.08
 1 3 9 40.53 2.88
 -1 -3 -9 32.69 3.16
 -1 -3 -9 38.54 2.94
 -1 -3 -9 34.04 3.34
 -1 -3 -9 40.79 2.9
 -1 -3 -10 76.89 4.78
 -1 -3 -10 78 4.79
 -1 -3 -10 81.15 5.25
 1 3 10 79.96 4.88
 -1 -3 -10 93.31 5.05
 -1 -3 -10 98.45 6
 -1 -3 -10 92.3 5.14
 -1 -3 -10 82.82 5.02
 -1 -3 -11 117.9 6.53
 -1 -3 -11 114.57 6.3
 -1 -3 -11 106.81 6.33
 -1 -3 -11 113.61 6.29
 -1 -3 -11 116.32 6.57
 -1 -3 -11 103.82 7.13
 -1 -3 -12 129.28 7.29
 -1 -3 -12 137.77 7.27
 -1 -3 -12 125.53 7.27
 -1 -3 -12 133.76 7.53
 -1 -3 -12 130.5 7.42
 -1 -3 -13 1.2 1.31
 -1 -3 -13 1.39 1.25
 -1 -3 -13 0.47 1.49
 -1 -3 -13 0.13 1.35
 -1 -3 -14 251.61 13.27
 -1 -3 -14 241.12 12.95
 -1 -3 -14 247.23 13.18
 -1 -3 -14 254.75 13.35
 -1 -3 -14 241.06 14.07
 -1 -3 -15 138.9 8.7
 -1 -3 -15 138.82 8.53
 -1 -3 -15 148.88 8.51
 -1 -3 -15 141.22 8.58
 -1 -3 -15 160.19 8.52
 -1 -3 -15 132.22 8.56
 -1 -3 -15 134.32 8.17
 -1 -3 -15 145.02 8.74
 -1 -3 -15 142.06 8.69
 -1 -3 -16 501.34 25.14
 -1 -3 -16 547.07 25.82
 -1 -3 -16 515.04 25.62
 -1 -3 -16 523.64 25.61
 -1 -3 -16 531.6 25.24
 -1 -3 -16 498.25 25.42
 -1 -3 -16 532.13 25.75
 -1 -3 -16 545.97 25.31
 -1 -3 -16 541.34 25.5
 -1 -3 -16 514.11 25.8
 -1 -3 -16 528.85 25.79
 -1 -3 -17 27.42 3.1
 -1 -3 -17 27.87 3.13
 -1 -3 -17 28.79 3.06
 -1 -3 -17 29.29 2.65
 -1 -3 -17 26.71 2.93
 -1 -3 -17 25.27 2.52
 -1 -3 -17 34.41 2.96
 -1 -3 -17 28.7 2.98
 -1 -3 -17 23.33 2.45
 -1 -3 -17 32.7 3.25
 -1 -3 -17 33.27 3.02
 -1 -3 -18 197.61 11.34
 -1 -3 -18 225.76 11.78
 -1 -3 -18 205.22 11.37
 -1 -3 -18 204.29 11.67
 -1 -3 -18 228.43 12.22
 -1 -3 -18 222.77 12.17
 -1 -3 -18 216.21 12.02
 -1 -3 -18 225.22 11.55
 -1 -3 -18 197.23 11.72
 -1 -3 -18 214.24 12.16
 -1 -3 -18 226.34 12.14
 -1 -3 -18 206.33 11.82
 -1 -3 -19 21 2.95
 -1 -3 -19 19.2 2.63
 -1 -3 -19 18.13 2.19
 -1 -3 -19 20.86 2.81
 -1 -3 -19 21.66 2.5
 -1 -3 -19 21.98 2.78
 -1 -3 -19 22.47 2.99
 -1 -3 -19 14.59 2.08
 -1 -3 -19 17.66 2.81
 -1 -3 -19 21.66 2.66
 -1 -3 -20 355.1 19.56
 -1 -3 -20 387.34 19.62
 -1 -3 -20 345.73 18.72
 -1 -3 -20 363.37 19.1
 -1 -3 -20 354.94 19.43
 -1 -3 -20 376.94 19.52
 -1 -3 -20 369.69 18.88
 -1 -3 -20 365.08 19.29
 -1 -3 -20 373.55 19.26
 -1 -3 -21 273.54 15.11
 -1 -3 -21 267.24 15.44
 -1 -3 -21 287.34 15.54
 -1 -3 -21 281.94 14.88
 -1 -3 -21 291.32 15.62
 -1 -3 -21 288.17 15.71
 -1 -3 -21 280.96 15.23
 -1 -3 -22 27.97 2.93
 -1 -3 -22 26.39 3.15
 -1 -3 -22 24.4 2.52
 -1 -3 -22 24.69 2.8
 -1 -3 -22 17.35 2.76
 -1 -3 -22 21.16 2.94
 -1 -3 -22 22.18 3.21
 -1 -3 -22 21.8 3.13
 -1 -3 -22 22.19 3.12
 -1 -3 -23 75.8 5.8
 -1 -3 -23 73.73 5.75
 -1 -3 -23 87.64 5.91
 -1 -3 -23 74.66 5.24
 -1 -3 -23 78.14 5.66
 -1 -3 -23 75.54 5.03
 -1 -3 -23 70.41 5.38
 -1 -3 -23 80.89 5.37
 -1 -3 -24 16.09 2.58
 -1 -3 -24 12.49 2.59
 -1 -3 -24 16.57 2.4
 -1 -3 -25 10.15 2.24
 -1 -3 -25 7.81 2.03
 -1 -3 -25 9.43 2.34
 -1 -3 -25 4.57 1.69
 -1 -3 -26 78.74 5.27
 -1 -3 -26 76.78 5.33
 -1 -3 -26 75.57 5.18
 -1 -3 -26 75.43 5.38
 -1 -3 -26 66.21 4.68
 -1 -3 -27 14.5 2.09
 -1 -3 -27 15.27 2.31
 -1 -3 -27 13.56 2.23
 -1 -3 -27 12.78 1.73
 -1 -3 -28 90.83 5.44
 -1 -3 -28 88.98 5.61
 -1 -3 -28 88 5.08
 -1 -3 -29 63.9 4.05
 -1 -3 -29 62.33 3.91
 1 4 -30 66.58 3.84
 1 4 -30 68.93 3.82
 1 4 -29 27.39 2.22
 1 4 -29 25.79 1.87
 1 4 -29 29.77 2.23
 1 4 -28 0.67 0.89
 1 4 -28 -0.9 1.33
 1 4 -28 -1.12 1.17
 1 4 -28 0.24 1.23
 1 4 -28 -0.85 1.58
 1 4 -27 39.94 3.82
 1 4 -27 52.95 3.68
 1 4 -27 50.16 3.58
 1 4 -27 49.86 3.68
 1 4 -26 43.55 3.37
 1 4 -26 44.34 4.03
 1 4 -26 45.07 3.59
 1 4 -26 50.99 3.74
 1 4 -26 53.09 3.8
 1 4 -25 37.74 3.13
 1 4 -25 36.61 3.38
 1 4 -25 42.62 3.54
 1 4 -25 38.41 3.89
 1 4 -24 -1.03 2.12
 1 4 -23 42.88 4.28
 1 4 -23 46.03 4
 1 4 -23 44.94 3.69
 1 4 -23 45.51 3.72
 1 4 -23 53.14 4.17
 1 4 -23 57.94 4.43
 1 4 -22 38 4.04
 1 4 -22 46.6 3.87
 1 4 -22 40.83 3.44
 1 4 -22 40.01 3.23
 1 4 -22 48.34 4.14
 1 4 -22 45.32 3.66
 1 4 -22 41.22 3.78
 1 4 -21 205.62 11.86
 1 4 -21 224.46 11.7
 1 4 -21 198.83 11.37
 1 4 -21 221.7 12.21
 1 4 -21 218.52 11.83
 1 4 -21 211.22 11.99
 1 4 -20 180.2 10.42
 1 4 -20 171.75 10.57
 1 4 -20 181.09 10.14
 1 4 -20 195.57 10.18
 1 4 -20 175.94 10.49
 1 4 -20 185.91 10.37
 1 4 -19 152.08 8.89
 1 4 -19 145.07 8.43
 1 4 -19 145.11 8.56
 1 4 -19 148.27 8.62
 1 4 -19 151.95 8.34
 1 4 -19 128.74 8.45
 1 4 -19 140.65 8.31
 1 4 -19 151.53 8.7
 1 4 -18 11.2 2.01
 1 4 -18 13.29 2.02
 1 4 -18 12.52 2.12
 1 4 -18 13.34 1.84
 1 4 -18 11.62 2.24
 1 4 -18 12.86 2.15
 1 4 -18 13.31 1.89
 1 4 -18 11.85 2.21
 1 4 -17 574.81 30.38
 1 4 -17 606.68 30.19
 1 4 -17 619.05 30.08
 1 4 -17 632.22 30.4
 1 4 -17 578.65 30.21
 1 4 -17 598.2 30.27
 1 4 -17 602.74 30.32
 1 4 -17 602.65 30.06
 1 4 -16 139.55 8.01
 1 4 -16 141.25 7.85
 1 4 -16 127.06 8.02
 1 4 -16 138.8 8.09
 1 4 -16 149.13 8.31
 1 4 -16 139.93 7.9
 1 4 -15 188.9 10.7
 1 4 -15 188.69 10.9
 1 4 -15 216.26 10.7
 1 4 -15 198.93 10.9
 1 4 -15 198.13 10.65
 1 4 -14 73.64 4.82
 1 4 -14 72.41 4.77
 1 4 -14 70.35 4.54
 1 4 -13 164.8 9
 1 4 -13 161.12 9.05
 1 4 -13 160.38 9.02
 1 4 -12 24.91 2.44
 1 4 -12 31.44 2.7
 1 4 -12 27.1 2.57
 1 4 -11 248.48 12.53
 1 4 -11 244.62 12.43
 1 4 -11 224.33 12.53
 1 4 -11 233.24 12.76
 -1 -4 10 353.52 17.79
 1 4 -10 317.18 17.24
 1 4 -10 336.79 16.93
 1 4 -10 336.78 17.03
 -1 -4 9 14.24 2.67
 1 4 -9 6.98 1.62
 1 4 -9 9.37 1.46
 1 4 -9 14.95 1.82
 -1 -4 8 98.39 6.59
 1 4 -8 100.07 6.11
 1 4 -8 96.65 5.63
 1 4 -7 5.73 1.77
 -1 -4 7 6.06 2.57
 1 4 -6 602.43 30.26
 -1 -4 6 606.21 30.64
 1 4 -5 389.18 20.64
 -1 -4 5 424.97 21.16
 1 4 -4 524.9 26.06
 -1 -4 4 505.77 26.34
 1 4 -3 87.87 5.44
 -1 -4 3 76.04 5.77
 1 4 -2 3.77 1.91
 -1 -4 2 5.96 2.73
 1 4 -1 29 2.97
 -1 -4 1 32.79 3.72
 1 4 0 112.11 6.69
 -1 -4 0 108.71 7.1
 1 4 1 13.79 2.71
 -1 -4 -1 20.67 3.19
 -1 -4 -2 2.15 2.67
 1 4 2 4.71 2.03
 -1 -4 -3 8.48 2.76
 1 4 3 9.55 2.12
 1 4 4 415.64 20.76
 -1 -4 -4 390.41 20.95
 1 4 5 410.22 20.59
 -1 -4 -5 388.29 20.75
 1 4 6 504.94 24.26
 -1 -4 -6 444.87 24.28
 -1 -4 -7 2.25 1.31
 1 4 7 3.7 1.68
 -1 -4 -7 4.54 1.54
 -1 -4 -8 6.29 2.26
 1 4 8 4.16 1.67
 -1 -4 -8 5.59 1.78
 -1 -4 -8 4.38 1.32
 -1 -4 -8 5.59 1.49
 -1 -4 -8 6.24 1.75
 -1 -4 -9 134.05 7.81
 -1 -4 -9 125.57 8.26
 1 4 9 137.55 7.99
 -1 -4 -9 144.54 7.88
 -1 -4 -9 143.24 7.72
 -1 -4 -9 140.17 7.73
 -1 -4 -9 145.07 7.58
 -1 -4 -10 108.25 6.57
 -1 -4 -10 104.07 6.68
 1 4 10 130.01 6.93
 -1 -4 -10 110.81 6.72
 -1 -4 -10 116.49 6.46
 -1 -4 -10 119.05 6.38
 -1 -4 -10 120.19 6.66
 -1 -4 -11 456.93 22.53
 -1 -4 -11 451.26 22.75
 -1 -4 -11 463.64 22.93
 -1 -4 -11 465.24 22.57
 -1 -4 -11 434.61 22.74
 -1 -4 -11 437.71 22.65
 -1 -4 -12 16.32 2.16
 -1 -4 -12 17.8 2.36
 -1 -4 -12 19.79 2.02
 -1 -4 -12 17.04 2.16
 -1 -4 -12 19.54 2.03
 -1 -4 -12 16.26 2.21
 -1 -4 -13 201.4 10.7
 -1 -4 -13 201.2 10.41
 -1 -4 -13 186.24 10.5
 -1 -4 -13 185.44 10.48
 -1 -4 -13 191.48 10.44
 -1 -4 -13 203.5 10.87
 -1 -4 -14 101.66 6.18
 -1 -4 -14 115.46 6.6
 -1 -4 -14 103.14 6.55
 -1 -4 -14 96.52 6.35
 -1 -4 -14 111.71 6.23
 -1 -4 -14 102.21 6.32
 -1 -4 -14 106.1 6.49
 -1 -4 -14 109.14 6.47
 -1 -4 -14 113.93 6.17
 -1 -4 -14 109.83 6.19
 -1 -4 -15 124.88 7.51
 -1 -4 -15 113.31 7.28
 -1 -4 -15 121.58 7.33
 -1 -4 -15 111.47 7.37
 -1 -4 -15 119.05 7.27
 -1 -4 -15 120.39 7.01
 -1 -4 -15 118.42 7.2
 -1 -4 -15 116.05 7.25
 -1 -4 -15 118.2 7.3
 -1 -4 -15 121.66 6.95
 -1 -4 -15 116.8 6.94
 -1 -4 -15 105.24 6.82
 -1 -4 -16 488.72 22.09
 -1 -4 -16 461.75 21.87
 -1 -4 -16 452.92 21.76
 -1 -4 -16 464.77 21.92
 -1 -4 -16 469.07 21.77
 -1 -4 -16 487.39 21.54
 -1 -4 -16 457.34 21.64
 -1 -4 -16 460.76 21.78
 -1 -4 -16 457.8 21.8
 -1 -4 -16 480.2 21.42
 -1 -4 -16 450.53 21.38
 -1 -4 -16 457.72 21.34
 -1 -4 -17 468.16 23.36
 -1 -4 -17 431.47 23.14
 -1 -4 -17 407.48 22.88
 -1 -4 -17 413.92 22.92
 -1 -4 -17 476.01 22.86
 -1 -4 -17 442.64 23.05
 -1 -4 -17 451.04 23.22
 -1 -4 -17 454.63 23.12
 -1 -4 -17 440.2 22.61
 -1 -4 -17 402.74 22.59
 -1 -4 -17 446 22.62
 -1 -4 -18 15 2.05
 -1 -4 -18 8.73 2.13
 -1 -4 -18 16.8 2.44
 -1 -4 -18 13.48 2.64
 -1 -4 -18 15.05 2.22
 -1 -4 -18 13.41 2.28
 -1 -4 -18 14.19 2.01
 -1 -4 -18 12.98 1.93
 -1 -4 -18 11.55 2.28
 -1 -4 -18 15.04 2.44
 -1 -4 -18 11.36 2.37
 -1 -4 -18 11.72 2.67
 -1 -4 -18 13.6 2.6
 -1 -4 -19 161.12 9.72
 -1 -4 -19 144.86 9.21
 -1 -4 -19 149.64 9.41
 -1 -4 -19 171.73 9.62
 -1 -4 -19 168.11 9.08
 -1 -4 -19 150.26 9.31
 -1 -4 -19 156 9.64
 -1 -4 -19 153.86 9.05
 -1 -4 -19 157.81 8.91
 -1 -4 -19 168.48 9.24
 -1 -4 -19 159.41 9.45
 -1 -4 -20 34.98 3.69
 -1 -4 -20 42.44 3.94
 -1 -4 -20 41.14 3.37
 -1 -4 -20 46.01 3.89
 -1 -4 -20 37.1 3.33
 -1 -4 -20 38.13 3.21
 -1 -4 -20 45.78 4.21
 -1 -4 -20 37.12 3.72
 -1 -4 -21 169.69 10.44
 -1 -4 -21 181.35 10.58
 -1 -4 -21 188.83 10.12
 -1 -4 -21 175.8 10.41
 -1 -4 -21 177.9 10.7
 -1 -4 -21 179.03 10.82
 -1 -4 -21 179.5 10.13
 -1 -4 -22 30.46 3.41
 -1 -4 -22 36.49 3.68
 -1 -4 -22 35.74 3.11
 -1 -4 -22 33.95 3.11
 -1 -4 -22 33.34 3.42
 -1 -4 -22 41.46 3.91
 -1 -4 -22 33.55 3.64
 -1 -4 -22 31.35 3.28
 -1 -4 -23 84.42 5.96
 -1 -4 -23 87.63 5.9
 -1 -4 -23 90.71 6.42
 -1 -4 -23 92.24 6.29
 -1 -4 -23 91.66 6.12
 -1 -4 -24 1.82 1.53
 -1 -4 -24 3.89 1.74
 -1 -4 -25 30.51 2.72
 -1 -4 -25 28.65 3.29
 -1 -4 -25 31.61 3.1
 -1 -4 -25 36.67 3.47
 -1 -4 -25 37.64 3.47
 -1 -4 -26 42.42 3.34
 -1 -4 -26 39.55 3.55
 -1 -4 -26 42.99 3.6
 -1 -4 -26 38.48 3.57
 -1 -4 -27 26.42 2.49
 -1 -4 -27 30.38 2.79
 -1 -4 -27 27.92 2.77
 -1 -4 -27 25.31 2.74
 -1 -4 -28 3.88 1.14
 -1 -4 -28 0.4 1.25
 -1 -4 -29 7.77 1.25
 1 5 -29 13.1 1.33
 1 5 -29 11.86 1.4
 1 5 -28 6.35 1
 1 5 -28 5.69 1.56
 1 5 -28 5.78 1.29
 1 5 -28 5.85 1.32
 1 5 -27 23.08 2.56
 1 5 -27 23.04 2.15
 1 5 -27 24.55 2.37
 1 5 -27 24.69 2.32
 1 5 -26 13.5 1.72
 1 5 -26 13.49 1.85
 1 5 -26 13.5 1.95
 1 5 -26 10.15 2.17
 1 5 -26 14.84 2
 1 5 -25 61.6 4.19
 1 5 -25 59.57 4.07
 1 5 -25 59.56 4.09
 1 5 -25 55.74 4.67
 1 5 -25 63.02 4.35
 1 5 -24 47.34 3.65
 1 5 -24 46.52 4.25
 1 5 -24 43.53 3.65
 1 5 -23 18.09 2.9
 1 5 -23 23.14 2.67
 1 5 -23 19.19 2.43
 1 5 -23 20.84 2.34
 1 5 -22 226.03 12.52
 1 5 -22 237.3 13.02
 1 5 -22 241.47 12.91
 1 5 -22 238.86 12.94
 1 5 -22 239.05 12.72
 1 5 -21 42.81 3.8
 1 5 -21 42.91 3.68
 1 5 -21 49.47 3.77
 1 5 -21 50.56 4.1
 1 5 -21 49.06 3.98
 1 5 -21 53.29 3.76
 1 5 -20 163.28 9.89
 1 5 -20 172.59 10.08
 1 5 -20 163.43 9.76
 1 5 -20 186.07 10.33
 1 5 -20 191.73 9.91
 1 5 -20 175.63 10.07
 1 5 -19 42.83 3.74
 1 5 -19 41.09 3.44
 1 5 -19 41.45 3.7
 1 5 -19 41.34 3.73
 1 5 -19 37.15 3.44
 1 5 -19 41.08 3.38
 1 5 -19 37.72 3.55
 1 5 -19 45 3.47
 1 5 -18 130.72 7.86
 1 5 -18 118.25 7.59
 1 5 -18 117.05 7.8
 1 5 -18 134.04 7.97
 1 5 -18 131.57 7.83
 1 5 -18 148.41 7.75
 1 5 -18 124.48 7.77
 1 5 -18 134.62 7.65
 1 5 -17 55.13 4.24
 1 5 -17 61.08 4.54
 1 5 -17 64.13 4.35
 1 5 -17 58.12 4.18
 1 5 -17 51.01 4.26
 1 5 -17 63.54 4.51
 1 5 -17 67.57 4.62
 1 5 -16 178.1 9.93
 1 5 -16 182.49 9.98
 1 5 -16 186.56 9.75
 1 5 -16 164.05 10.1
 1 5 -16 183.4 10.19
 1 5 -16 185.63 9.98
 1 5 -16 176.72 10.17
 1 5 -15 127.97 7.48
 1 5 -15 131.22 7.64
 1 5 -15 153.77 8.13
 1 5 -15 132.87 7.62
 1 5 -15 137.7 7.92
 1 5 -15 129.98 7.72
 1 5 -14 287.03 14.76
 1 5 -14 289.4 15.11
 1 5 -14 269.84 14.63
 1 5 -14 285.22 14.99
 1 5 -14 296.42 14.9
 1 5 -13 15.46 1.86
 1 5 -13 10.19 1.96
 1 5 -12 403.04 20.58
 1 5 -12 422.79 20.48
 1 5 -12 381.33 20.55
 1 5 -11 344.34 17.86
 1 5 -11 351.83 17.72
 1 5 -10 450.17 23.79
 1 5 -10 473.67 23.15
 1 5 -10 461.44 23.31
 1 5 -9 25.27 2.9
 -1 -5 9 26.17 3.51
 1 5 -9 31.07 2.63
 1 5 -9 31.35 2.42
 1 5 -8 8.38 1.94
 -1 -5 8 8.86 2.58
 1 5 -8 10.17 1.41
 1 5 -8 10.29 1.64
 -1 -5 7 433.07 23.66
 1 5 -7 468.01 23.35
 1 5 -7 449.64 22.46
 -1 -5 6 143.65 9.1
 1 5 -6 142.68 8.51
 1 5 -6 142.15 7.71
 -1 -5 5 400.65 21.27
 1 5 -5 399.13 20.81
 -1 -5 4 66.51 5.73
 1 5 -4 82.46 5.44
 -1 -5 3 52.18 5.12
 1 5 -3 59.65 4.51
 1 5 -2 90.13 6.52
 -1 -5 2 139.91 8.13
 1 5 -1 109.86 6.8
 -1 -5 1 99.99 7.36
 1 5 0 -0.41 1.81
 -1 -5 0 0.97 2.61
 1 5 1 133.85 7.92
 -1 -5 -1 120.16 8.18
 1 5 2 218.75 12.38
 -1 -5 -2 229.36 12.99
 -1 -5 -3 62.91 3.93
 1 5 3 56.52 4.56
 -1 -5 -3 58.58 5.16
 -1 -5 -3 57.09 4.09
 -1 -5 -4 96.41 5.27
 -1 -5 -4 83.35 5.19
 -1 -5 -4 75.99 6.12
 1 5 4 99.95 6.1
 -1 -5 -4 78.34 5.3
 -1 -5 -5 238.86 11.83
 1 5 5 244.83 12.73
 -1 -5 -5 219.54 12.82
 -1 -5 -5 221.36 11.82
 -1 -5 -5 209.99 11.92
 -1 -5 -6 15.7 1.9
 -1 -5 -6 12.15 1.93
 -1 -5 -6 15.88 1.92
 -1 -5 -6 12.64 2.19
 -1 -5 -6 11.04 2.7
 1 5 6 16.92 2.46
 -1 -5 -7 114.13 6.98
 1 5 7 130.37 7.59
 -1 -5 -7 101.09 7.61
 -1 -5 -7 126.23 6.91
 -1 -5 -7 112.38 6.64
 -1 -5 -7 127.77 6.86
 -1 -5 -8 17.31 1.94
 -1 -5 -8 20.74 2.24
 -1 -5 -8 14.83 2
 -1 -5 -8 10.11 2.67
 1 5 8 22.68 2.67
 -1 -5 -8 12.17 2.22
 -1 -5 -9 21.75 2.32
 -1 -5 -9 22.94 1.92
 -1 -5 -9 22.24 2.72
 -1 -5 -9 20.3 2.13
 1 5 9 20.49 2.57
 -1 -5 -9 20.17 2.37
 -1 -5 -10 325.16 15.99
 -1 -5 -10 312.04 16.12
 -1 -5 -10 304.82 16.27
 -1 -5 -10 323.2 15.8
 -1 -5 -10 286.63 16.05
 -1 -5 -11 156.56 8.37
 -1 -5 -11 153.94 8.15
 -1 -5 -11 137.49 8.41
 -1 -5 -11 160.24 8.54
 -1 -5 -11 140.68 8.59
 -1 -5 -12 365.79 19.19
 -1 -5 -12 379.86 18.9
 -1 -5 -12 393.57 19.34
 -1 -5 -12 370.17 19.2
 -1 -5 -12 357.32 19.01
 -1 -5 -12 364.5 19.29
 -1 -5 -12 386.15 19.04
 -1 -5 -13 1.25 1.16
 -1 -5 -13 1.62 1.76
 -1 -5 -13 -0.95 1.49
 -1 -5 -13 -0.71 1.36
 -1 -5 -13 2.23 1.72
 -1 -5 -13 0.95 1.5
 -1 -5 -13 0.62 1.5
 -1 -5 -13 1.8 1.26
 -1 -5 -13 2.2 1.29
 -1 -5 -13 0.35 1.43
 -1 -5 -14 177.49 9.77
 -1 -5 -14 163.89 9.39
 -1 -5 -14 170.21 9.26
 -1 -5 -14 168.72 9.46
 -1 -5 -14 157.21 9.69
 -1 -5 -14 154.87 9.6
 -1 -5 -14 158.84 9.58
 -1 -5 -14 168.12 9.83
 -1 -5 -14 182.22 9.57
 -1 -5 -14 149.41 9.63
 -1 -5 -14 173.82 9.42
 -1 -5 -15 128 7.6
 -1 -5 -15 124.48 7.25
 -1 -5 -15 126.31 7.76
 -1 -5 -15 132.54 7.93
 -1 -5 -15 125.48 7.81
 -1 -5 -15 143.98 8.27
 -1 -5 -15 121.13 7.86
 -1 -5 -15 134.35 7.59
 -1 -5 -15 133.41 7.5
 -1 -5 -15 114.05 7.73
 -1 -5 -15 135.93 7.88
 -1 -5 -15 133.69 7.56
 -1 -5 -16 93.73 5.52
 -1 -5 -16 92.65 6.23
 -1 -5 -16 92.3 6.3
 -1 -5 -16 84.94 6.04
 -1 -5 -16 81.55 5.88
 -1 -5 -16 91.01 6.11
 -1 -5 -16 89.84 5.69
 -1 -5 -16 82.14 5.91
 -1 -5 -16 82.28 5.61
 -1 -5 -16 88.34 5.71
 -1 -5 -16 84.82 6.03
 -1 -5 -17 35.03 3.52
 -1 -5 -17 30.98 3.54
 -1 -5 -17 31.25 3.39
 -1 -5 -17 30.91 3.22
 -1 -5 -17 32.27 3.4
 -1 -5 -17 33.66 3.44
 -1 -5 -17 34.42 3.07
 -1 -5 -17 35.95 3.07
 -1 -5 -17 33.22 3.31
 -1 -5 -17 39.72 3.22
 -1 -5 -17 32.02 3.44
 -1 -5 -18 29.54 2.92
 -1 -5 -18 27.15 3.2
 -1 -5 -18 29.09 3.19
 -1 -5 -18 30.88 3.3
 -1 -5 -18 29.62 3.28
 -1 -5 -18 27.3 2.81
 -1 -5 -18 23.42 2.68
 -1 -5 -18 27.83 3.16
 -1 -5 -18 21.54 3.04
 -1 -5 -18 25.07 3.4
 -1 -5 -19 86.57 6.05
 -1 -5 -19 70.48 5.4
 -1 -5 -19 84.82 5.69
 -1 -5 -19 79.59 5.62
 -1 -5 -19 91.29 5.34
 -1 -5 -19 73.63 5.41
 -1 -5 -19 81.2 5.16
 -1 -5 -19 76.66 5.55
 -1 -5 -19 82.47 5.26
 -1 -5 -20 255.26 14.04
 -1 -5 -20 255.45 14.08
 -1 -5 -20 241.99 13.87
 -1 -5 -20 252.25 13.49
 -1 -5 -20 263.81 14.45
 -1 -5 -21 55.09 4.36
 -1 -5 -21 55.63 4.41
 -1 -5 -21 46.81 4.05
 -1 -5 -21 46.29 4.11
 -1 -5 -21 45.52 4.33
 -1 -5 -21 52.42 4.6
 -1 -5 -22 175.84 10.29
 -1 -5 -22 183.46 10.42
 -1 -5 -22 170.75 10.16
 -1 -5 -22 178.87 10.67
 -1 -5 -22 176.34 10.52
 -1 -5 -22 180.64 10.31
 -1 -5 -23 10.95 2.22
 -1 -5 -24 36.43 3.22
 -1 -5 -24 34.91 3.27
 -1 -5 -24 41.62 3.66
 -1 -5 -24 37.91 3.66
 -1 -5 -24 39.98 3.34
 -1 -5 -25 37.84 3.33
 -1 -5 -25 35.63 3
 -1 -5 -25 35.26 3.47
 -1 -5 -25 35.29 3.35
 -1 -5 -26 7.11 1.44
 -1 -5 -26 6.04 1.69
 -1 -5 -26 9.74 1.94
 -1 -5 -26 7.75 1.91
 -1 -5 -27 5.62 1.46
 -1 -5 -27 6.81 1.69
 -1 -5 -27 3.87 1.52
 -1 -5 -28 4.36 1.14
 1 6 -29 2.15 0.74
 1 6 -28 2.65 1.04
 1 6 -28 1.82 0.88
 1 6 -27 0.91 1.07
 1 6 -27 -0.12 1.13
 1 6 -27 3.14 1.53
 1 6 -26 29.57 2.87
 1 6 -26 26.34 2.45
 1 6 -26 23.82 2.09
 1 6 -26 22.96 2.23
 1 6 -26 23.44 2.01
 1 6 -25 44.37 3.36
 1 6 -25 45.19 3.17
 1 6 -25 46.32 3.95
 1 6 -25 41.91 3.31
 1 6 -25 44.05 3.18
 1 6 -24 22.45 2.13
 1 6 -24 25.5 2.54
 1 6 -24 22.86 2.46
 1 6 -24 21.25 2.88
 1 6 -24 24.67 2.34
 1 6 -23 177.28 10.49
 1 6 -23 176.7 9.65
 1 6 -22 45.51 3.38
 1 6 -22 42.26 3.31
 1 6 -22 38.6 3.4
 1 6 -22 42.9 3.64
 1 6 -22 39.04 3.5
 1 6 -21 220.97 11.92
 1 6 -21 230.43 11.99
 1 6 -21 223.27 12.15
 1 6 -21 229.88 12.28
 1 6 -21 196.33 12
 1 6 -20 320.47 16.52
 1 6 -20 313.19 16.44
 1 6 -20 323.22 16.69
 1 6 -20 327.75 16.82
 1 6 -20 287.15 16.6
 1 6 -19 37.36 3.23
 1 6 -19 32.58 3.35
 1 6 -19 41.93 3.28
 1 6 -19 31.84 3.23
 1 6 -18 3.32 1.6
 1 6 -18 2.13 1.76
 1 6 -18 2.39 1.58
 1 6 -18 5.55 1.54
 1 6 -18 5.17 1.76
 1 6 -18 3.9 1.74
 1 6 -17 17.99 2.56
 1 6 -17 17.87 2.08
 1 6 -17 17.89 2.32
 1 6 -17 23.31 2.67
 1 6 -17 20.44 2.44
 1 6 -17 15.98 2.2
 1 6 -16 7.45 1.61
 1 6 -16 9.1 1.74
 1 6 -16 9.63 1.94
 1 6 -16 10.38 1.92
 1 6 -16 8.53 2.09
 1 6 -15 189.66 10.48
 1 6 -15 197.86 10.69
 1 6 -15 195.71 11.01
 1 6 -14 72.74 4.9
 1 6 -14 80.11 5.15
 1 6 -14 84.34 5.48
 1 6 -13 563.12 28.25
 1 6 -13 563.22 28.5
 1 6 -12 0.47 1.32
 1 6 -12 1.83 1.56
 1 6 -11 740.29 36.37
 1 6 -11 729.69 36.56
 1 6 -10 55.7 4.04
 1 6 -9 120.19 6.95
 1 6 -8 23.72 2.39
 1 6 -7 0.75 1.26
 1 6 -6 125.05 6.95
 1 6 -5 107.28 6.07
 1 6 -4 121.11 6.25
 -1 -6 4 107.74 6.44
 -1 -6 3 136.99 8.04
 -1 -6 3 166.87 9.69
 -1 -6 2 8.04 2.06
 -1 -6 2 12.85 3.41
 -1 -6 1 10.52 2.1
 -1 -6 1 11.24 2.09
 -1 -6 1 12.72 3.3
 -1 -6 0 809.02 39.49
 -1 -6 0 753.57 40.57
 -1 -6 0 780.78 39.27
 -1 -6 0 845.28 39.47
 -1 -6 -1 8.48 1.86
 -1 -6 -1 9.76 2.21
 -1 -6 -1 14.29 2.1
 -1 -6 -1 12.35 3.26
 -1 -6 -1 10.26 2.08
 -1 -6 -2 16.13 2.23
 -1 -6 -2 16.47 2.42
 -1 -6 -2 19.7 3.37
 -1 -6 -2 17.8 2.17
 -1 -6 -2 18.41 2.2
 -1 -6 -3 195.34 10.56
 -1 -6 -3 220.19 11.97
 -1 -6 -3 190.17 10.47
 -1 -6 -3 182.04 10.38
 -1 -6 -3 195.09 10.35
 -1 -6 -4 221.85 12.4
 -1 -6 -4 214.72 13.47
 -1 -6 -4 246.9 12.32
 -1 -6 -4 237.94 12.3
 -1 -6 -4 233.97 12.3
 -1 -6 -5 66.01 4.79
 -1 -6 -5 72.08 4.55
 -1 -6 -5 72.55 4.59
 -1 -6 -5 65.48 4.55
 -1 -6 -6 483.54 24.78
 -1 -6 -6 515.64 24.68
 -1 -6 -6 479.79 24.59
 -1 -6 -6 481.99 24.52
 -1 -6 -7 30.08 2.89
 -1 -6 -7 31.34 3.17
 -1 -6 -7 28.22 2.76
 -1 -6 -7 30.69 2.73
 -1 -6 -8 20.21 2.59
 -1 -6 -8 16.96 2.62
 -1 -6 -8 22.43 2.53
 -1 -6 -8 23.55 2.41
 -1 -6 -9 4.25 1.84
 -1 -6 -9 3.55 1.55
 -1 -6 -9 4.68 2.04
 -1 -6 -9 3.24 1.71
 -1 -6 -10 137.49 7.33
 -1 -6 -10 123.66 7.48
 -1 -6 -10 116.23 7.21
 -1 -6 -10 118.47 7.38
 -1 -6 -10 130.67 7.39
 -1 -6 -10 118.55 7.64
 -1 -6 -10 131.24 6.94
 -1 -6 -11 508.58 24.56
 -1 -6 -11 484.94 24.95
 -1 -6 -11 502.44 24.88
 -1 -6 -11 482.01 25.02
 -1 -6 -11 532.8 24.91
 -1 -6 -11 498.66 25.23
 -1 -6 -11 458.34 24.95
 -1 -6 -11 470.14 24.72
 -1 -6 -12 1.11 1.47
 -1 -6 -12 1.12 1.81
 -1 -6 -12 0.66 1.08
 -1 -6 -12 0.64 1.32
 -1 -6 -12 0.68 1.46
 -1 -6 -12 0.75 1.75
 -1 -6 -12 2.47 1.55
 -1 -6 -12 1.33 1.47
 -1 -6 -13 452.82 23.69
 -1 -6 -13 456.66 23.71
 -1 -6 -13 471.61 23.25
 -1 -6 -13 438.84 23.58
 -1 -6 -13 461.78 23.59
 -1 -6 -13 398.17 23.24
 -1 -6 -13 480.31 23.52
 -1 -6 -13 453.86 23.68
 -1 -6 -13 492.76 23.95
 -1 -6 -13 458.01 23.5
 -1 -6 -14 92.46 6.72
 -1 -6 -14 98.13 6.42
 -1 -6 -14 115.91 6.3
 -1 -6 -14 99.32 5.93
 -1 -6 -14 94.91 6.43
 -1 -6 -14 103.97 6.46
 -1 -6 -14 101.71 6.56
 -1 -6 -14 94.23 6.29
 -1 -6 -14 99.73 6.32
 -1 -6 -14 102.27 6.2
 -1 -6 -14 84.33 5.96
 -1 -6 -15 226.47 13.04
 -1 -6 -15 221.15 13.13
 -1 -6 -15 224.52 13.2
 -1 -6 -15 238.68 13.15
 -1 -6 -15 265.76 13.04
 -1 -6 -15 259.73 12.83
 -1 -6 -15 249.63 13.29
 -1 -6 -15 201.39 13.3
 -1 -6 -15 242.06 13.23
 -1 -6 -15 248.26 13.04
 -1 -6 -16 2.17 1.68
 -1 -6 -16 7.05 2.48
 -1 -6 -16 3.47 1.75
 -1 -6 -16 2.06 1.94
 -1 -6 -16 2.78 1.73
 -1 -6 -16 2.42 1.67
 -1 -6 -16 4.92 1.9
 -1 -6 -16 1.7 1.42
 -1 -6 -16 1.45 1.5
 -1 -6 -16 3.22 1.98
 -1 -6 -16 1.35 2.12
 -1 -6 -17 16.8 3.03
 -1 -6 -17 19.99 2.67
 -1 -6 -17 15.57 2.12
 -1 -6 -17 16.32 2.6
 -1 -6 -17 15.07 2.09
 -1 -6 -17 16.49 3.01
 -1 -6 -17 12.61 2.38
 -1 -6 -17 12.83 2.36
 -1 -6 -17 15.52 2.62
 -1 -6 -17 12.09 2.57
 -1 -6 -18 5.16 2.42
 -1 -6 -18 -1.69 2.15
 -1 -6 -18 -0.27 2.04
 -1 -6 -18 1.09 1.35
 -1 -6 -18 0.72 1.81
 -1 -6 -18 0.23 1.59
 -1 -6 -18 -0.71 2.05
 -1 -6 -18 -0.37 1.46
 -1 -6 -18 0.96 1.85
 -1 -6 -19 1.39 1.75
 -1 -6 -19 2.59 1.82
 -1 -6 -19 -0.28 2.11
 -1 -6 -19 1.2 1.95
 -1 -6 -20 198.46 11.8
 -1 -6 -20 195.78 11.42
 -1 -6 -20 227.98 11.75
 -1 -6 -20 197.88 11.51
 -1 -6 -20 193.39 11.45
 -1 -6 -21 184.92 10.85
 -1 -6 -21 192.05 10.89
 -1 -6 -21 182.38 10.87
 -1 -6 -21 182.05 10.98
 -1 -6 -21 214.33 11.5
 -1 -6 -22 39.26 3.57
 -1 -6 -23 238.24 12.88
 -1 -6 -23 247.85 13.29
 -1 -6 -23 234.69 13.02
 -1 -6 -23 226.36 12.73
 -1 -6 -24 13.05 2.1
 -1 -6 -24 11.95 2.35
 -1 -6 -24 13.79 2.25
 -1 -6 -24 13.42 2.08
 -1 -6 -25 42.59 3.43
 -1 -6 -25 44.89 3.36
 -1 -6 -26 9.65 1.56
 -1 -6 -26 9.71 1.89
 -1 -6 -26 12.01 1.87
 -1 -6 -27 -1.24 1.29
 1 7 -28 15.43 1.35
 1 7 -27 4.12 0.8
 1 7 -27 2.71 1.04
 1 7 -26 5.13 1.1
 1 7 -26 2.84 1.55
 1 7 -26 3.15 1.23
 1 7 -25 4.95 1.3
 1 7 -25 4.72 1.11
 1 7 -25 4.09 1.7
 1 7 -24 152.36 8.3
 1 7 -24 161.06 8.67
 1 7 -24 148.22 8.39
 1 7 -24 149.24 9.04
 1 7 -24 155.88 8.35
 1 7 -23 6.16 1.39
 1 7 -23 2.11 1.3
 1 7 -23 7.31 1.44
 1 7 -23 3.45 1.5
 1 7 -22 256.55 13.8
 1 7 -22 270.79 13.8
 1 7 -22 265.75 13.75
 1 7 -22 250.22 13.93
 1 7 -21 66.2 4.39
 1 7 -21 58.88 4.54
 1 7 -21 57.45 4.24
 1 7 -21 65 4.61
 1 7 -20 69.67 5.07
 1 7 -20 74.37 5.13
 1 7 -20 71.3 4.91
 1 7 -20 73.12 4.84
 1 7 -20 67.9 4.83
 1 7 -19 28.14 2.79
 1 7 -19 30.12 2.86
 1 7 -19 25.1 2.93
 1 7 -19 25.39 3.01
 1 7 -19 24.68 2.87
 1 7 -19 27.61 2.76
 1 7 -18 0.61 1.2
 1 7 -18 2.65 1.65
 1 7 -18 0.65 1.79
 1 7 -18 1.28 1.38
 1 7 -18 1.98 1.43
 1 7 -17 9.05 1.79
 1 7 -17 6.34 1.6
 1 7 -17 7.61 1.87
 1 7 -17 9.91 2.17
 1 7 -17 10.02 1.75
 1 7 -17 10.65 2.3
 1 7 -16 96.36 6.07
 1 7 -16 92.77 6.25
 1 7 -16 100.87 6.5
 1 7 -16 96.76 5.96
 1 7 -16 87.68 5.87
 1 7 -16 104.01 6.21
 1 7 -15 1 1.43
 1 7 -15 2.01 1.66
 1 7 -15 3.16 1.89
 1 7 -15 1.12 1.54
 -1 -7 14 762.92 37.69
 1 7 -14 735.54 37.71
 1 7 -14 771.75 38.21
 1 7 -14 781.82 37.91
 1 7 -13 1.47 1.71
 -1 -7 13 0.77 1.31
 1 7 -13 0.53 1.42
 1 7 -12 505.87 25.16
 -1 -7 12 480.3 24.67
 1 7 -12 491.6 24.89
 -1 -7 11 1.76 1.33
 1 7 -11 0.67 1.44
 1 7 -11 0.96 1.66
 1 7 -11 0.62 1.78
 -1 -7 10 58.34 3.86
 1 7 -10 54.37 3.95
 1 7 -10 50.24 4.02
 1 7 -10 53.55 4.84
 -1 -7 9 19.08 2.09
 1 7 -9 17.01 2.05
 1 7 -9 13.87 2.63
 1 7 -8 41.41 3.44
 1 7 -8 39.69 3.18
 1 7 -8 46.02 4.26
 1 7 -7 27.62 3.53
 1 7 -7 28.46 2.56
 1 7 -6 3.43 2
 1 7 -6 4.41 1.4
 -1 -7 5 104.76 7.81
 1 7 -5 90.83 6.94
 1 7 -5 102.95 5.86
 -1 -7 4 564.68 31.02
 1 7 -4 527.6 30.38
 1 7 -4 637.81 29.17
 -1 -7 4 569.56 29.43
 -1 -7 3 57.91 4.14
 1 7 -3 51.92 3.5
 1 7 -2 775.07 42.19
 -1 -7 2 771.12 41.24
 -1 -7 2 800.08 41.08
 1 7 -2 891.23 40.84
 -1 -7 2 828.65 41.3
 -1 -7 1 17.59 2.54
 1 7 -1 20.2 3.18
 -1 -7 1 15.46 3.62
 -1 -7 1 21.67 2.6
 -1 -7 1 21.02 2.49
 -1 -7 0 13.75 2.29
 -1 -7 0 11.54 3.36
 1 7 0 19.37 2.92
 -1 -7 0 15.1 2.42
 -1 -7 0 13.36 2.24
 -1 -7 -1 24.93 2.63
 -1 -7 -1 17.86 2.41
 -1 -7 -1 20.28 3.78
 1 7 1 13.94 2.92
 -1 -7 -1 23.38 2.75
 -1 -7 -2 577.56 29.23
 -1 -7 -2 708.77 29.32
 1 7 2 559.72 30.05
 -1 -7 -2 683.51 30.9
 -1 -7 -2 658.34 29.31
 -1 -7 -3 133.86 7.6
 -1 -7 -3 130.37 7.8
 -1 -7 -3 130.11 9.12
 1 7 3 113.03 8.42
 -1 -7 -3 125.06 7.52
 -1 -7 -3 142.11 7.66
 -1 -7 -4 259.48 13.3
 -1 -7 -4 241.59 13.44
 1 7 4 218.06 14.26
 -1 -7 -4 244.81 13.26
 -1 -7 -4 249.19 13.28
 -1 -7 -5 199.8 10.55
 -1 -7 -5 189.4 10.74
 -1 -7 -5 185.34 11.93
 1 7 5 198.15 11.73
 -1 -7 -5 188.77 10.44
 -1 -7 -5 184.5 10.47
 -1 -7 -6 0.82 1.59
 -1 -7 -6 0.84 1.76
 -1 -7 -6 3.16 1.82
 1 7 6 0.32 1.86
 -1 -7 -6 0.98 2.02
 -1 -7 -7 205.42 11.42
 -1 -7 -7 188.51 11.11
 -1 -7 -7 209.86 11.09
 -1 -7 -7 204.84 11.18
 1 7 7 198.14 12.12
 -1 -7 -7 208.21 10.97
 -1 -7 -8 0.62 1.42
 -1 -7 -8 1.5 1.31
 -1 -7 -8 2.52 1.94
 -1 -7 -8 0.34 1.47
 -1 -7 -8 0.53 1.78
 1 7 8 -0.32 1.9
 -1 -7 -8 0.21 2.02
 -1 -7 -9 15.43 2.08
 -1 -7 -9 13.7 2.04
 -1 -7 -9 15.44 2.43
 -1 -7 -9 12.53 2.09
 -1 -7 -9 16.2 2.46
 1 7 9 9.9 2.4
 -1 -7 -9 12.75 2.58
 -1 -7 -10 56.47 4.07
 -1 -7 -10 50.22 3.91
 -1 -7 -10 52.9 4.19
 -1 -7 -10 52.32 3.88
 -1 -7 -10 47.65 4.06
 -1 -7 -11 7.57 1.82
 -1 -7 -11 3.37 1.96
 -1 -7 -11 7.26 1.65
 -1 -7 -11 5.61 1.73
 -1 -7 -11 6.61 2.22
 -1 -7 -12 481.33 24.19
 -1 -7 -12 470.37 24.12
 -1 -7 -12 507.14 24.5
 -1 -7 -12 479.44 24.37
 -1 -7 -12 456.76 24.36
 -1 -7 -12 449.72 24.32
 -1 -7 -12 479.53 24.16
 -1 -7 -13 -0.19 1.74
 -1 -7 -13 0.22 1.65
 -1 -7 -13 1.77 1.63
 -1 -7 -13 1.48 1.54
 -1 -7 -13 1.48 1.67
 -1 -7 -13 0.69 1.93
 -1 -7 -13 0.21 1.94
 -1 -7 -13 2.99 2.11
 -1 -7 -13 -0.57 1.47
 -1 -7 -13 0.53 2.13
 -1 -7 -14 552.64 26.54
 -1 -7 -14 504.6 26.65
 -1 -7 -14 484.16 26.24
 -1 -7 -14 586.11 27.03
 -1 -7 -14 478.96 26.52
 -1 -7 -14 512.18 26.61
 -1 -7 -14 485.98 26.58
 -1 -7 -14 496.79 26.41
 -1 -7 -14 467.71 26.5
 -1 -7 -15 55.06 3.91
 -1 -7 -15 52.54 4.1
 -1 -7 -15 51.36 4.19
 -1 -7 -15 55.21 4.08
 -1 -7 -15 45.44 3.76
 -1 -7 -15 51.26 3.95
 -1 -7 -15 42.9 3.63
 -1 -7 -16 70.37 5.25
 -1 -7 -16 78.34 5.52
 -1 -7 -16 71.12 5.34
 -1 -7 -16 66.57 5.15
 -1 -7 -16 82.89 5.78
 -1 -7 -16 71.41 5.4
 -1 -7 -16 74.99 5.5
 -1 -7 -17 72.06 5.19
 -1 -7 -17 64.22 4.65
 -1 -7 -17 70.6 4.93
 -1 -7 -17 70.44 4.85
 -1 -7 -17 73.18 5.02
 -1 -7 -17 78.95 4.88
 -1 -7 -18 14.8 2.68
 -1 -7 -18 13.99 2.35
 -1 -7 -18 18.32 2.83
 -1 -7 -18 18.45 2.67
 -1 -7 -18 17.72 2.71
 -1 -7 -18 15.82 2.36
 -1 -7 -19 4.13 1.96
 -1 -7 -19 0.54 2.1
 -1 -7 -19 3.76 1.98
 -1 -7 -19 5.14 1.93
 -1 -7 -19 3.69 1.75
 -1 -7 -20 79.69 5.89
 -1 -7 -20 76.42 5.51
 -1 -7 -20 79.02 5.44
 -1 -7 -20 76.02 5.47
 -1 -7 -21 38.91 3.6
 -1 -7 -22 316.94 15.64
 -1 -7 -22 268.79 15.13
 -1 -7 -22 273.14 15.01
 -1 -7 -22 283.88 15.14
 -1 -7 -23 0.93 1.55
 -1 -7 -23 0.86 1.77
 -1 -7 -23 2.13 1.59
 -1 -7 -23 1.63 1.57
 -1 -7 -24 183.18 10.45
 -1 -7 -24 193.6 10.65
 -1 -7 -24 216.23 11.01
 -1 -7 -25 3.19 1.38
 -1 -7 -25 3.52 1.61
 -1 -7 -26 14.9 1.77
 -1 -7 -26 18.47 1.97
 1 8 -27 -0.51 0.78
 1 8 -26 6.89 1.22
 1 8 -25 46.98 2.88
 1 8 -25 44.83 3.49
 1 8 -24 2.76 1.29
 1 8 -24 2.26 1.06
 1 8 -24 3.24 1.7
 1 8 -24 3.03 1
 1 8 -23 338.59 17.67
 1 8 -23 390.18 18.07
 1 8 -23 333.19 17.58
 1 8 -22 2.56 1.43
 1 8 -22 1.06 1.06
 1 8 -22 0.14 1.3
 1 8 -22 0.85 1.46
 1 8 -21 209.62 12.2
 1 8 -21 238.36 12.01
 1 8 -20 4.77 1.7
 1 8 -19 1.51 1.24
 1 8 -19 -0.18 1.39
 1 8 -19 -0.2 1.67
 1 8 -19 1.1 1.66
 1 8 -18 1.75 1.37
 1 8 -18 -0.46 1.25
 1 8 -18 -0.19 1.49
 1 8 -18 1.26 1.73
 1 8 -18 -0.23 1.63
 1 8 -18 -0.23 1.73
 1 8 -17 0.9 1.38
 1 8 -17 1.48 1.39
 1 8 -17 1.34 1.62
 1 8 -17 0.84 1.72
 1 8 -17 5.23 2.12
 1 8 -16 5.79 1.77
 1 8 -16 5.16 1.62
 1 8 -16 3.76 1.71
 1 8 -16 4.58 1.51
 1 8 -15 303.16 17.42
 1 8 -15 328.77 17.08
 1 8 -15 338.49 17.26
 1 8 -15 335.63 17.36
 1 8 -14 2.99 1.8
 1 8 -14 0.8 1.65
 1 8 -14 3.45 1.71
 1 8 -14 3.4 1.71
 1 8 -13 567.46 29.98
 1 8 -13 600.01 29.79
 1 8 -13 556.23 29.62
 -1 -8 13 635.45 29.71
 -1 -8 12 26.74 2.74
 1 8 -12 31.52 2.96
 1 8 -12 28.86 3.08
 -1 -8 11 525.55 26.07
 1 8 -11 500.28 26.32
 1 8 -11 517.64 26.15
 1 8 -11 520.85 27.49
 -1 -8 10 32.92 2.95
 1 8 -10 30.91 3.15
 1 8 -10 35.01 3
 1 8 -10 31.41 3.86
 -1 -8 9 5.02 1.65
 1 8 -9 5.87 1.77
 1 8 -9 4.42 1.51
 1 8 -9 2.19 1.92
 1 8 -8 1.15 1.23
 1 8 -8 1.14 1.7
 -1 -8 8 1.38 1.42
 1 8 -8 -0.37 2.07
 1 8 -7 15.6 1.99
 1 8 -7 15.1 2.27
 1 8 -7 16.08 2.98
 -1 -8 7 15.85 2.05
 -1 -8 6 92.22 5.73
 -1 -8 6 93.12 5.83
 1 8 -6 97.89 5.82
 1 8 -6 91.86 7.1
 1 8 -6 97.32 6.03
 -1 -8 5 217.29 12.37
 -1 -8 5 237.79 12.53
 1 8 -5 239.29 12.44
 1 8 -5 262.15 12.84
 1 8 -5 218.66 13.88
 1 8 -4 1.35 1.63
 1 8 -4 2.16 2.26
 -1 -8 4 1.89 1.67
 -1 -8 4 1.81 1.36
 -1 -8 3 971.64 44.63
 -1 -8 3 882.94 44.83
 1 8 -3 872.25 44.5
 1 8 -3 878.75 46
 -1 -8 2 15.96 2.55
 1 8 -2 14.56 2.17
 1 8 -2 19.77 3.25
 -1 -8 2 14.07 2.24
 1 8 -1 284.4 16.61
 -1 -8 1 306.07 15.6
 -1 -8 1 291.95 15.5
 -1 -8 1 280.99 15.23
 1 8 0 2.53 2.2
 -1 -8 0 4.01 1.85
 -1 -8 0 -0.56 2.09
 -1 -8 0 1.18 1.9
 1 8 1 276.31 16.16
 -1 -8 -1 284.35 15.05
 -1 -8 -1 273.12 14.72
 -1 -8 -1 263.39 14.86
 -1 -8 -1 295.59 14.68
 -1 -8 -2 5.88 1.84
 1 8 2 12.11 3.13
 -1 -8 -2 12.84 2.38
 -1 -8 -2 5.99 2.17
 -1 -8 -2 12.44 2.34
 1 8 3 489.11 29.56
 -1 -8 -3 477.95 28.42
 -1 -8 -3 592.62 29.07
 -1 -8 -3 554.07 28.26
 -1 -8 -4 8.04 1.97
 -1 -8 -4 8.46 2.25
 -1 -8 -4 8.34 1.89
 1 8 4 7.07 2.57
 -1 -8 -4 5.64 2.1
 -1 -8 -4 6.19 2.39
 -1 -8 -5 47 4.15
 -1 -8 -5 57.92 4.13
 -1 -8 -5 52.26 4.22
 -1 -8 -5 55.87 4.04
 1 8 5 49.59 5.11
 -1 -8 -5 53.4 3.9
 -1 -8 -5 54.61 4.57
 -1 -8 -6 7.9 1.99
 -1 -8 -6 3.36 1.51
 -1 -8 -6 6.31 2.09
 -1 -8 -6 6.12 2.21
 -1 -8 -6 2.21 1.36
 1 8 6 4.48 2.37
 -1 -8 -6 4.51 2.23
 1 8 7 82.54 6.76
 -1 -8 -7 81.82 5.52
 -1 -8 -7 91.4 5.64
 -1 -8 -7 90.21 5.76
 -1 -8 -7 88.52 5.85
 -1 -8 -7 80.21 5.18
 -1 -8 -7 95.1 5.89
 -1 -8 -8 -0.2 1.84
 1 8 8 -0.73 1.88
 -1 -8 -8 1.49 1.46
 -1 -8 -8 2.22 2.06
 -1 -8 -8 0.76 1.59
 -1 -8 -8 1.23 1.53
 -1 -8 -8 0.91 1.28
 -1 -8 -9 12.88 2.61
 -1 -8 -9 14.2 2.23
 -1 -8 -9 14.33 2.32
 -1 -8 -9 13.79 2.58
 -1 -8 -9 16.38 2.28
 1 8 9 15.89 2.87
 -1 -8 -10 4.27 2.21
 -1 -8 -10 3.67 1.69
 1 8 10 6.77 2.21
 -1 -8 -10 3.49 1.81
 -1 -8 -10 3.39 2.06
 -1 -8 -10 3.13 1.74
 -1 -8 -11 229.25 13.19
 -1 -8 -11 246.93 13.29
 -1 -8 -11 223.85 13.05
 -1 -8 -11 233.93 12.96
 -1 -8 -11 250.31 13.11
 -1 -8 -11 250.52 13.17
 -1 -8 -12 2.21 1.77
 -1 -8 -12 3.75 1.71
 -1 -8 -12 5.79 2.26
 -1 -8 -12 5.48 2.02
 -1 -8 -12 7.21 1.99
 -1 -8 -12 4.34 1.8
 -1 -8 -12 8.29 2.42
 -1 -8 -13 340.67 17.74
 -1 -8 -13 371.04 18.31
 -1 -8 -13 305.64 17.76
 -1 -8 -13 314.82 17.87
 -1 -8 -13 311.73 17.7
 -1 -8 -13 317.92 17.6
 -1 -8 -13 300.8 17.78
 -1 -8 -13 318.12 17.8
 -1 -8 -14 1.85 1.75
 -1 -8 -14 2.16 1.57
 -1 -8 -14 -0.38 1.61
 -1 -8 -14 0.92 1.68
 -1 -8 -14 1.61 1.97
 -1 -8 -14 2.85 2.35
 -1 -8 -14 3.24 2.2
 -1 -8 -14 3 1.96
 -1 -8 -14 2.51 2.12
 -1 -8 -15 147.74 9.74
 -1 -8 -15 159.04 9.68
 -1 -8 -15 155.1 9.9
 -1 -8 -15 169.47 10.18
 -1 -8 -15 158.91 9.96
 -1 -8 -16 0.22 1.51
 -1 -8 -16 3.75 2.38
 -1 -8 -16 -1.01 1.54
 -1 -8 -16 -1.89 1.74
 -1 -8 -16 -0.47 1.82
 -1 -8 -16 -0.5 1.91
 -1 -8 -17 -0.74 1.87
 -1 -8 -17 1.43 2.24
 -1 -8 -17 -0.8 1.52
 -1 -8 -17 1.07 1.58
 -1 -8 -17 2.68 2.12
 -1 -8 -17 -0.46 1.95
 -1 -8 -17 0.47 1.77
 -1 -8 -18 4.01 1.96
 -1 -8 -18 1.98 1.45
 -1 -8 -18 4.95 2.08
 -1 -8 -18 1.97 2.18
 -1 -8 -18 3.3 1.53
 -1 -8 -18 3.43 2.09
 -1 -8 -18 4.35 1.93
 -1 -8 -19 4.73 2.02
 -1 -8 -19 4.35 1.99
 -1 -8 -19 1.37 2.01
 -1 -8 -19 3.75 1.81
 -1 -8 -20 2.61 1.97
 -1 -8 -20 4.45 1.78
 -1 -8 -21 203.17 11.32
 -1 -8 -21 212.73 11.7
 -1 -8 -21 203.1 11.33
 -1 -8 -21 189.86 11.17
 -1 -8 -21 225.23 11.5
 -1 -8 -22 5.35 1.69
 -1 -8 -22 5.62 1.61
 -1 -8 -22 5.78 2
 -1 -8 -22 7.71 1.81
 -1 -8 -23 273.46 14.42
 -1 -8 -23 273.66 14.15
 -1 -8 -23 264.28 14.14
 -1 -8 -24 9.57 1.6
 -1 -8 -24 9.42 1.94
 -1 -8 -25 90.03 5.37
 -1 -8 -25 90.23 5.16
 -1 -8 -26 0.35 0.9
 1 9 -26 1.36 0.59
 1 9 -25 25.45 1.92
 1 9 -24 168.75 9.41
 1 9 -24 174.61 8.93
 1 9 -23 1.87 1.09
 1 9 -23 0.88 1.2
 1 9 -23 -1.35 1.53
 1 9 -22 156.61 8.68
 1 9 -22 154.09 8.47
 1 9 -22 161.47 8.9
 1 9 -22 175.62 8.96
 1 9 -21 2.72 1.53
 1 9 -21 0.36 1.04
 1 9 -21 2.9 1.46
 1 9 -21 1.12 1.28
 1 9 -20 28.56 2.59
 1 9 -20 42.1 3.02
 1 9 -20 26.77 2.96
 1 9 -20 38.48 3.12
 1 9 -19 0.9 1.16
 1 9 -19 -1.03 1.73
 1 9 -19 1.57 1.16
 1 9 -18 7.34 1.84
 1 9 -18 5.9 2.01
 1 9 -18 8.3 1.84
 1 9 -17 0.55 1.38
 1 9 -17 1.93 1.38
 1 9 -17 1.69 1.39
 1 9 -17 2.05 1.67
 1 9 -17 1.78 1.53
 1 9 -16 2.99 1.56
 1 9 -16 1.54 1.39
 1 9 -16 3.88 1.57
 1 9 -16 1.16 1.81
 1 9 -16 3.2 1.7
 1 9 -15 18.05 2.39
 1 9 -15 15.39 2.36
 1 9 -15 22.54 2.78
 1 9 -15 16.13 2.29
 1 9 -14 323.97 16.33
 1 9 -14 313.03 16.33
 1 9 -14 289.33 16.17
 1 9 -13 0.57 1.51
 1 9 -13 0.58 1.53
 1 9 -13 1.14 1.72
 1 9 -13 -0.75 1.58
 1 9 -12 526.66 27.43
 1 9 -12 518.92 27.13
 1 9 -12 565.11 27.25
 1 9 -11 6.52 1.72
 1 9 -11 4.31 1.74
 1 9 -11 7.36 2.3
 1 9 -11 5.81 1.76
 1 9 -10 274.4 14.93
 1 9 -10 258.42 16.1
 1 9 -10 290.51 14.81
 1 9 -9 32.94 3.12
 1 9 -9 29.21 4.01
 1 9 -9 32.4 2.99
 1 9 -8 27.85 3.9
 1 9 -8 27.94 2.67
 -1 -9 8 27.34 2.78
 1 9 -8 28.55 2.87
 1 9 -7 9.69 1.79
 1 9 -7 9.88 2.7
 -1 -9 7 5.31 1.96
 1 9 -7 8.71 1.85
 1 9 -6 1.19 1.73
 1 9 -6 0.49 1.26
 -1 -9 6 0.68 1.99
 1 9 -6 1.64 2.06
 -1 -9 6 2.26 1.63
 1 9 -6 0.53 1.43
 1 9 -5 16.46 3.03
 -1 -9 5 20.04 2.26
 1 9 -5 14.95 2.01
 1 9 -5 19.52 2.57
 -1 -9 5 16.81 2.74
 -1 -9 5 16.06 2.34
 1 9 -4 101.82 7.88
 -1 -9 4 104.01 6.3
 1 9 -4 98.48 6.47
 -1 -9 4 105.5 6.75
 -1 -9 4 108.7 6.47
 1 9 -4 99.41 6.15
 1 9 -3 37.72 4.48
 -1 -9 3 24.83 2.74
 1 9 -3 39.97 3.21
 -1 -9 3 34.04 3.22
 -1 -9 3 22.29 3.17
 1 9 -3 26 2.51
 -1 -9 2 380.6 20.88
 -1 -9 2 394.21 21.3
 1 9 -2 437.55 20.96
 -1 -9 2 395.76 20.7
 1 9 -2 437.28 22.83
 -1 -9 1 175.45 10.1
 -1 -9 1 179.46 9.86
 1 9 -1 171.2 9.69
 -1 -9 1 173.64 9.63
 1 9 -1 151.05 11.06
 1 9 0 5.16 1.59
 -1 -9 0 5.72 2.06
 1 9 0 9.12 2.82
 -1 -9 0 6.73 1.77
 -1 -9 0 0.21 2.39
 1 9 1 177.15 12.12
 -1 -9 -1 195.75 10.62
 1 9 1 189.95 10.51
 -1 -9 -1 199.57 10.83
 -1 -9 -1 186.88 11
 1 9 2 446.39 23.08
 -1 -9 -2 363.73 21.31
 -1 -9 -2 483.33 21.6
 1 9 2 355.48 20.77
 -1 -9 -2 458.02 21.22
 -1 -9 -3 65.05 4.49
 1 9 3 61.4 6.05
 -1 -9 -3 75.03 5.08
 -1 -9 -3 67.92 4.89
 1 9 3 62.36 4.45
 -1 -9 -3 66.38 4.74
 1 9 4 90.83 7.34
 -1 -9 -4 91.55 6
 -1 -9 -4 95.96 6.1
 -1 -9 -4 83.31 5.54
 -1 -9 -4 81.95 5.64
 -1 -9 -5 0.54 1.35
 -1 -9 -5 -2.05 1.86
 -1 -9 -5 0.84 2
 -1 -9 -5 -1.26 1.77
 1 9 5 0.42 2.12
 -1 -9 -6 61.63 4.47
 1 9 6 70.93 6.18
 -1 -9 -6 76.34 4.99
 -1 -9 -6 69.76 4.95
 -1 -9 -6 69.79 5.09
 -1 -9 -6 68.89 4.77
 -1 -9 -7 21.61 2.55
 -1 -9 -7 18.23 2.82
 -1 -9 -7 22.25 2.4
 -1 -9 -7 27.13 2.87
 1 9 7 23.14 3.51
 -1 -9 -7 20.67 2.34
 -1 -9 -7 21.53 2.77
 -1 -9 -8 6.72 1.95
 -1 -9 -8 2.04 1.47
 -1 -9 -8 7.97 2.28
 -1 -9 -8 5.1 1.57
 -1 -9 -8 1.96 1.72
 1 9 8 4.43 2.2
 -1 -9 -8 4.42 1.54
 -1 -9 -8 4.43 2.11
 1 9 9 48.09 4.91
 -1 -9 -9 39.92 3.96
 -1 -9 -9 45.87 3.75
 -1 -9 -9 48.79 4.24
 -1 -9 -9 48.43 3.9
 -1 -9 -9 48.52 3.91
 -1 -9 -9 45.12 3.95
 -1 -9 -10 126.56 7.87
 -1 -9 -10 116.57 7.46
 -1 -9 -10 121.22 7.58
 -1 -9 -10 123.15 7.59
 -1 -9 -10 126.69 7.72
 -1 -9 -10 127.25 7.88
 -1 -9 -11 3.15 1.84
 -1 -9 -11 1.62 1.44
 -1 -9 -11 -0.64 1.65
 -1 -9 -11 1.62 2.09
 -1 -9 -11 1.82 1.8
 -1 -9 -11 1.57 1.77
 -1 -9 -11 1.63 2.17
 -1 -9 -12 558.31 26.61
 -1 -9 -12 508.04 26.65
 -1 -9 -12 502.02 26.66
 -1 -9 -12 493.96 26.37
 -1 -9 -12 523.77 26.66
 -1 -9 -12 483.99 26.34
 -1 -9 -12 573.55 26.72
 -1 -9 -13 26.17 2.97
 -1 -9 -13 28.91 3.48
 -1 -9 -13 25.71 2.89
 -1 -9 -13 34.09 3.05
 -1 -9 -13 27.18 2.77
 -1 -9 -14 214.61 12.19
 -1 -9 -14 201.15 11.87
 -1 -9 -14 196.2 11.77
 -1 -9 -14 188.4 11.54
 -1 -9 -15 0.23 1.64
 -1 -9 -15 1.38 2.09
 -1 -9 -15 0.46 1.76
 -1 -9 -15 -1.25 2.07
 -1 -9 -15 -0.41 1.77
 -1 -9 -16 16.32 2.67
 -1 -9 -16 20.02 2.57
 -1 -9 -16 22.72 2.6
 -1 -9 -16 25.28 3.02
 -1 -9 -17 9.77 2.14
 -1 -9 -17 15.4 2.61
 -1 -9 -17 14.37 2.52
 -1 -9 -17 8.01 2.06
 -1 -9 -18 7.81 2.47
 -1 -9 -18 5.99 2.16
 -1 -9 -19 9.31 2.03
 -1 -9 -19 8.03 2.13
 -1 -9 -19 7.7 1.74
 -1 -9 -19 10.3 1.99
 -1 -9 -20 47.36 3.96
 -1 -9 -20 61.32 4.5
 -1 -9 -20 56.35 3.99
 -1 -9 -20 54.47 4.05
 -1 -9 -21 8.29 1.65
 -1 -9 -21 6.1 1.54
 -1 -9 -21 9.41 2.02
 -1 -9 -21 8.03 1.74
 -1 -9 -22 197.82 10.42
 -1 -9 -22 178.99 9.96
 -1 -9 -22 188.73 10.12
 -1 -9 -23 8.34 1.37
 -1 -9 -23 7.56 1.59
 -1 -9 -24 142.88 7.31
 -1 -9 -24 125.75 6.96
 -1 -9 -25 48.22 2.98
 1 10 -24 14.02 1.2
 1 10 -24 17.33 1.37
 1 10 -23 68.22 3.92
 1 10 -22 3.8 1.26
 -1 -10 22 4.06 1.49
 1 10 -22 4.67 1.16
 1 10 -22 3.38 1.22
 1 10 -21 44.46 3.27
 1 10 -21 40.07 2.79
 1 10 -21 49.54 3.2
 1 10 -21 44.35 3.22
 1 10 -20 20.53 2.17
 1 10 -20 16.53 2.18
 1 10 -20 17.05 1.81
 1 10 -19 9.7 1.71
 1 10 -19 10.49 1.67
 1 10 -19 9.28 1.44
 1 10 -19 11.58 1.96
 1 10 -18 3.77 1.24
 1 10 -18 4.18 1.59
 1 10 -18 9.5 1.68
 1 10 -18 4.92 1.7
 1 10 -18 7.72 1.43
 1 10 -17 16.33 1.94
 1 10 -17 16.37 2.49
 1 10 -16 34.95 2.94
 1 10 -16 28.15 3.1
 1 10 -16 27.47 2.84
 1 10 -15 234.78 12.46
 1 10 -15 227.45 12.38
 1 10 -15 233.22 12.74
 1 10 -15 225.53 12.47
 1 10 -14 -0.22 1.62
 1 10 -14 2.32 1.69
 1 10 -14 3.33 1.51
 1 10 -14 3.43 1.53
 1 10 -13 210.49 11.86
 1 10 -13 220.82 11.66
 1 10 -13 211.77 11.6
 1 10 -13 203.54 11.57
 1 10 -12 107 6.38
 1 10 -12 105.21 6.34
 1 10 -12 91.49 6.3
 1 10 -11 197.06 10.85
 1 10 -11 196.62 10.88
 1 10 -10 81.55 5.16
 1 10 -10 76.56 6.54
 1 10 -10 68.75 4.91
 1 10 -10 77.61 5.3
 1 10 -9 2.24 1.57
 1 10 -9 1.8 1.47
 1 10 -9 4.31 2.43
 -1 -10 9 1.76 2.12
 1 10 -9 2.51 1.38
 1 10 -8 12.66 2.14
 1 10 -8 19.77 3.52
 1 10 -8 15.76 2.18
 -1 -10 8 17.57 2.93
 1 10 -8 13.83 1.91
 1 10 -7 2.23 2.43
 1 10 -7 7.29 1.72
 1 10 -7 1.34 1.45
 -1 -10 7 2.75 2.11
 1 10 -6 5.37 2.49
 1 10 -6 8.93 1.71
 -1 -10 6 7.42 1.94
 -1 -10 6 7.23 2.5
 1 10 -6 6.68 1.71
 1 10 -5 54.86 4
 1 10 -5 56.37 5.62
 -1 -10 5 50.77 4.43
 -1 -10 5 47.77 4.02
 1 10 -5 47.92 3.75
 -1 -10 5 60.76 4.12
 -1 -10 4 1.16 1.77
 -1 -10 4 2.7 2
 -1 -10 4 0.18 1.53
 1 10 -4 0.45 2.3
 1 10 -4 -0.2 1.69
 1 10 -4 1.11 1.24
 -1 -10 3 332.57 17.68
 -1 -10 3 327.28 18.03
 -1 -10 3 354.7 17.68
 1 10 -3 330.47 19.46
 1 10 -3 332.35 17.7
 -1 -10 2 314.25 17.02
 -1 -10 2 302.28 16.66
 -1 -10 2 307.03 16.47
 1 10 -2 319.47 18.48
 1 10 -2 324.55 16.61
 -1 -10 1 59.35 5.04
 -1 -10 1 58.97 4.64
 -1 -10 1 63.83 4.55
 1 10 -1 62.14 6.05
 1 10 -1 58.16 4.46
 -1 -10 0 481.98 25.55
 -1 -10 0 485.98 25.35
 -1 -10 0 508.68 25.28
 1 10 0 498.21 27.21
 1 10 0 502.9 25.24
 -1 -10 -1 65.14 5.46
 -1 -10 -1 78.64 5.42
 -1 -10 -1 76.64 5.29
 1 10 1 80.8 6.96
 1 10 1 79.81 5.21
 -1 -10 -2 386.04 18.49
 -1 -10 -2 304.36 18.48
 -1 -10 -2 390 18.69
 1 10 2 299.65 19.8
 -1 -10 -3 104.95 6.63
 1 10 3 94.77 8.02
 -1 -10 -4 0.89 1.94
 -1 -10 -4 0.2 1.85
 1 10 4 1.39 2.35
 -1 -10 -4 -0.23 1.92
 -1 -10 -4 2.22 1.36
 -1 -10 -5 47.81 3.83
 1 10 5 43.54 5.16
 -1 -10 -5 48.25 4.05
 -1 -10 -5 47.01 3.74
 -1 -10 -5 52.89 4.24
 -1 -10 -5 48.52 4.24
 -1 -10 -6 18.57 2.71
 -1 -10 -6 22.38 3.05
 -1 -10 -6 19.97 2.72
 1 10 6 23.11 3.76
 -1 -10 -6 14.61 2.22
 -1 -10 -6 15.99 2.36
 -1 -10 -7 0.22 1.69
 -1 -10 -7 -1.16 2.13
 -1 -10 -7 -0.62 1.94
 1 10 7 0.44 2.12
 -1 -10 -7 3.07 1.59
 -1 -10 -7 0.21 1.45
 -1 -10 -8 49.24 4.07
 1 10 8 54.66 5.48
 -1 -10 -8 50.84 4.41
 -1 -10 -8 51.07 4.22
 -1 -10 -8 47.57 4
 -1 -10 -8 46.82 3.62
 -1 -10 -9 4.83 2.2
 -1 -10 -9 6.59 1.69
 -1 -10 -9 7.42 2.02
 -1 -10 -9 0.7 2.18
 -1 -10 -9 4.58 1.84
 1 10 9 6.9 2.46
 -1 -10 -10 120.71 7.53
 -1 -10 -10 130.05 7.77
 -1 -10 -10 125.09 7.77
 -1 -10 -11 88.07 6.03
 -1 -10 -11 95.22 6.28
 -1 -10 -11 98.83 6.31
 -1 -10 -12 73.23 5.68
 -1 -10 -12 91.33 6.21
 -1 -10 -12 83.17 5.75
 -1 -10 -12 80.75 5.53
 -1 -10 -12 80.74 5.55
 -1 -10 -12 71.63 5.44
 -1 -10 -13 367.38 17
 -1 -10 -13 312.15 16.44
 -1 -10 -13 293.32 16.15
 -1 -10 -13 328.98 16.31
 -1 -10 -13 324.78 16.34
 -1 -10 -14 5.35 1.78
 -1 -10 -14 3.97 1.94
 -1 -10 -14 3.17 2.07
 -1 -10 -14 2.17 2.23
 -1 -10 -14 1.16 1.68
 -1 -10 -15 166.26 9.73
 -1 -10 -15 149.83 9.17
 -1 -10 -15 137.69 9.17
 -1 -10 -16 27.53 3.12
 -1 -10 -16 19.06 2.42
 -1 -10 -17 17.18 2.33
 -1 -10 -17 15.52 2.4
 -1 -10 -17 19.25 2.65
 -1 -10 -17 20.85 2.24
 -1 -10 -18 13.25 2.06
 -1 -10 -18 15.32 2.24
 -1 -10 -18 12.55 2.19
 -1 -10 -18 14.69 1.93
 -1 -10 -19 7.23 1.64
 -1 -10 -19 6.04 1.77
 -1 -10 -19 7.13 1.49
 -1 -10 -19 8.63 1.96
 -1 -10 -20 30.48 2.62
 -1 -10 -20 25.51 2.49
 -1 -10 -20 28.4 2.8
 -1 -10 -20 26.61 2.29
 -1 -10 -21 59.05 3.87
 -1 -10 -21 47.72 3.25
 -1 -10 -22 8 1.54
 -1 -10 -23 96.02 5.43
 1 11 -22 68.12 3.83
 1 11 -21 42.27 2.76
 1 11 -20 70.64 4.17
 -1 -11 20 70.12 4.5
 1 11 -20 63.25 4.27
 1 11 -20 69.64 4.23
 1 11 -19 10.48 1.58
 1 11 -19 12.99 1.85
 1 11 -19 12.63 1.62
 -1 -11 19 11.21 1.97
 1 11 -19 11.64 1.35
 1 11 -18 21.42 2.14
 1 11 -18 16.55 2.18
 1 11 -18 23.16 2.1
 1 11 -18 18.38 1.8
 -1 -11 18 26.89 2.67
 1 11 -18 20.8 1.92
 1 11 -17 27.57 2.43
 1 11 -17 25.46 2.71
 1 11 -17 22.13 2.1
 1 11 -17 32.46 2.47
 -1 -11 17 25.56 2.85
 1 11 -17 21.93 2.2
 1 11 -16 107.48 6.07
 1 11 -16 105.7 6.48
 1 11 -16 96.71 5.88
 -1 -11 16 93.53 6.41
 1 11 -16 107 6.09
 1 11 -16 100.52 6.08
 1 11 -15 110.97 6.53
 1 11 -15 111.31 6.65
 -1 -11 15 109.53 7.08
 1 11 -15 118.84 6.71
 -1 -11 14 271.97 15.52
 1 11 -14 303.97 15.41
 1 11 -13 10.81 1.84
 -1 -11 13 11.38 2.52
 1 11 -13 10.03 1.97
 1 11 -13 8.97 1.92
 1 11 -12 133.48 7.87
 1 11 -12 138.55 7.94
 -1 -11 12 139.06 8.58
 1 11 -12 128.61 8
 1 11 -12 155.68 8.32
 1 11 -11 115.75 6.79
 1 11 -11 108.93 6.93
 1 11 -11 124.13 6.94
 -1 -11 11 115.04 7.49
 1 11 -11 108.28 6.96
 1 11 -10 76.71 5.05
 1 11 -10 73.6 6.47
 -1 -11 10 86.76 5.97
 1 11 -10 82.04 5.16
 1 11 -10 74.9 5.27
 1 11 -10 84.25 5.42
 -1 -11 9 153.93 9.52
 1 11 -9 160.25 10.72
 1 11 -9 151.76 8.99
 1 11 -9 161.6 8.88
 1 11 -8 0.89 2.1
 1 11 -8 4.54 1.59
 1 11 -7 42.62 4.99
 1 11 -7 42.11 3.35
 1 11 -6 56.81 5.74
 1 11 -6 50.8 3.78
 1 11 -5 123.67 9.43
 -1 -11 5 133.3 7.73
 1 11 -5 128.47 7.44
 -1 -11 4 278.03 15.39
 -1 -11 4 274.63 14.93
 -1 -11 4 286.58 14.9
 1 11 -4 274.34 16.96
 -1 -11 3 13.51 2.3
 -1 -11 3 12.11 2.56
 -1 -11 3 11.69 2.13
 1 11 -3 9.5 2.92
 -1 -11 2 15.11 2.6
 -1 -11 2 19.52 2.88
 1 11 -2 19.1 3.61
 -1 -11 2 18.32 2.49
 -1 -11 1 169.44 10.91
 -1 -11 1 200.67 10.86
 1 11 -1 174.07 12.3
 -1 -11 1 198.62 10.69
 -1 -11 0 40.52 3.97
 -1 -11 0 35.2 3.74
 1 11 0 38.03 4.85
 -1 -11 0 48.82 3.82
 -1 -11 -1 171.71 10.13
 -1 -11 -1 163.8 10.36
 -1 -11 -1 176.75 10.06
 1 11 1 191.17 12.08
 -1 -11 -2 7.58 2.6
 -1 -11 -2 6.23 2.25
 -1 -11 -2 10.8 2.43
 1 11 2 8.7 2.91
 -1 -11 -3 2.94 2.26
 -1 -11 -3 1.88 2.03
 -1 -11 -3 0.24 1.98
 1 11 3 1.93 2.63
 1 11 4 103.71 8.13
 -1 -11 -4 86.85 5.92
 -1 -11 -4 100.72 6.42
 1 11 5 248.01 14.65
 -1 -11 -5 210.37 12.12
 -1 -11 -5 229.1 12.34
 -1 -11 -5 233.92 12.63
 1 11 6 -0.92 2.42
 -1 -11 -6 0.63 1.6
 -1 -11 -6 2.37 1.56
 -1 -11 -6 0.43 1.96
 1 11 7 46.53 5.16
 -1 -11 -7 48.49 3.72
 -1 -11 -7 47.46 4.11
 -1 -11 -7 54.51 4.08
 1 11 8 2.13 2.08
 -1 -11 -8 1.24 1.56
 -1 -11 -8 1.39 2.32
 -1 -11 -8 3.79 2.13
 -1 -11 -8 2.58 1.72
 1 11 9 177.55 11.4
 -1 -11 -9 181.47 10.1
 -1 -11 -9 167.47 9.99
 -1 -11 -9 188.09 10.35
 -1 -11 -9 162.67 10.01
 -1 -11 -10 25.18 2.91
 -1 -11 -10 22.66 2.75
 -1 -11 -10 25.08 3.17
 -1 -11 -10 29.07 3.1
 -1 -11 -11 130.11 7.58
 -1 -11 -11 144.38 8.18
 -1 -11 -11 109.67 7.47
 -1 -11 -11 127.78 7.8
 -1 -11 -11 115.55 7.5
 -1 -11 -12 40.32 3.88
 -1 -11 -12 50.24 3.95
 -1 -11 -12 48.27 4.4
 -1 -11 -12 42.87 3.94
 -1 -11 -13 10.03 2.41
 -1 -11 -13 4.83 1.77
 -1 -11 -14 144.21 8.5
 -1 -11 -14 155.96 8.59
 -1 -11 -15 81.75 5.77
 -1 -11 -15 76.64 5.32
 -1 -11 -15 80.19 5.7
 -1 -11 -15 81.8 5.38
 -1 -11 -16 80.39 5.5
 -1 -11 -16 78.48 5.43
 -1 -11 -16 76.17 5.12
 -1 -11 -17 15.03 2.26
 -1 -11 -17 13.84 2.08
 -1 -11 -17 12.79 1.86
 -1 -11 -18 20.26 2.47
 -1 -11 -18 18.45 2.32
 -1 -11 -18 16.91 2.15
 -1 -11 -18 18.8 2.03
 -1 -11 -19 8.83 1.81
 -1 -11 -19 12.62 1.71
 -1 -11 -20 47.25 3.38
 -1 -11 -21 15.67 1.65
 -1 -11 -22 40.79 2.61
 1 12 -21 26.15 1.7
 1 12 -20 32.62 2.15
 1 12 -19 28.49 2.09
 1 12 -18 0.36 0.92
 1 12 -18 0.25 1.15
 1 12 -18 -0.36 0.94
 -1 -12 18 0.26 1.24
 1 12 -18 1.18 0.84
 1 12 -17 66.57 3.71
 1 12 -17 56.64 3.61
 1 12 -17 59.72 3.59
 1 12 -17 60.74 3.98
 -1 -12 17 57.76 3.99
 -1 -12 17 50.34 3.37
 1 12 -16 100.35 5.69
 1 12 -16 100.37 6.07
 1 12 -16 93.76 5.48
 1 12 -16 98.93 5.68
 1 12 -16 105.24 5.74
 -1 -12 16 106.35 6.17
 1 12 -15 70.4 4.22
 1 12 -15 61.54 4.47
 1 12 -15 61.02 3.96
 1 12 -15 66.51 4.11
 1 12 -15 65.5 4.13
 -1 -12 15 69.82 4.67
 1 12 -14 65.91 4.07
 1 12 -14 59.68 4.27
 1 12 -14 53.64 3.72
 1 12 -14 59.63 3.87
 -1 -12 14 63.16 4.44
 1 12 -14 56.36 3.81
 1 12 -13 43.07 3.15
 -1 -12 13 46.65 3.78
 1 12 -13 44.49 3.31
 1 12 -13 38.65 3.03
 1 12 -12 26.78 2.43
 1 12 -12 29.72 2.42
 1 12 -12 28.03 2.68
 -1 -12 12 29.57 3.13
 1 12 -11 59.56 4.15
 -1 -12 11 57.14 4.59
 1 12 -10 161.41 9.2
 -1 -12 10 170.11 9.75
 1 12 -9 93.81 5.92
 -1 -12 9 95.41 6.4
 1 12 -9 97.26 5.92
 1 12 -8 52.33 3.71
 -1 -12 8 59.15 4.6
 1 12 -8 51.85 4
 -1 -12 7 76.22 5.59
 1 12 -7 75.87 4.78
 -1 -12 6 32.36 3.39
 1 12 -6 28.4 2.52
 -1 -12 5 23.38 3.15
 -1 -12 4 7.25 2.21
 1 12 -4 10.08 2.95
 -1 -12 4 8.59 1.84
 -1 -12 3 11.59 2.51
 1 12 -3 9.27 2.9
 -1 -12 3 8.58 2
 -1 -12 3 14.59 2.14
 -1 -12 2 28.79 3.45
 -1 -12 2 30.86 3.21
 1 12 -2 30.37 4.2
 -1 -12 2 23.98 2.83
 -1 -12 1 0.24 2.03
 1 12 -1 1.89 2.34
 -1 -12 1 4.18 1.89
 -1 -12 1 3.12 1.75
 -1 -12 0 565.96 29
 -1 -12 0 602.48 29.33
 1 12 0 549.86 30.85
 -1 -12 0 564.59 28.94
 -1 -12 -1 1.16 2.19
 1 12 1 1.42 2.19
 -1 -12 -1 1.04 1.88
 -1 -12 -1 2.21 1.85
 -1 -12 -2 38.74 3.68
 -1 -12 -2 40.26 3.83
 1 12 2 37.22 4.76
 -1 -12 -2 40.94 3.83
 -1 -12 -2 42.34 3.49
 -1 -12 -3 11.47 2.37
 -1 -12 -3 11.38 2.27
 1 12 3 15.92 3.34
 -1 -12 -3 16.37 2.31
 -1 -12 -3 15.6 2.65
 -1 -12 -4 17.28 2.37
 -1 -12 -4 18.85 2.7
 -1 -12 -4 22.08 2.68
 -1 -12 -4 22.19 2.89
 -1 -12 -5 6.92 1.8
 -1 -12 -5 5.74 2.11
 -1 -12 -5 10.2 2.14
 -1 -12 -6 23.45 2.62
 -1 -12 -6 24.76 2.95
 -1 -12 -6 33.9 3.18
 -1 -12 -6 26.92 3.14
 -1 -12 -7 12.45 2.3
 -1 -12 -7 9.02 1.88
 -1 -12 -7 9.83 2.38
 -1 -12 -8 117.94 7.39
 -1 -12 -8 114.53 7.22
 -1 -12 -8 129.74 7.64
 -1 -12 -9 41.15 3.54
 -1 -12 -9 43.46 3.83
 -1 -12 -10 251.54 13.01
 -1 -12 -10 230.08 13.12
 -1 -12 -11 24.34 2.49
 -1 -12 -11 17.37 2.49
 -1 -12 -12 27.36 2.64
 -1 -12 -12 24.21 2.95
 -1 -12 -12 28 3.01
 -1 -12 -13 14.32 2.42
 -1 -12 -13 20.15 2.22
 -1 -12 -14 40.27 3.64
 -1 -12 -14 44.29 3.79
 -1 -12 -15 62.68 4.54
 -1 -12 -15 68.31 4.56
 -1 -12 -15 62.9 4.42
 -1 -12 -16 71.53 4.97
 -1 -12 -16 70.27 4.91
 -1 -12 -17 73.6 4.56
 -1 -12 -17 78.23 4.47
 -1 -12 -18 2.8 1.31
 -1 -12 -18 2.11 1.1
 -1 -12 -19 48.96 3.2
 -1 -12 -20 57.21 3.35
 1 13 -18 136.42 7
 1 13 -17 9.26 1.02
 1 13 -17 10.55 1.17
 1 13 -16 99.57 4.76
 1 13 -16 93.99 5.02
 1 13 -15 50.75 3.48
 1 13 -15 54.53 3.29
 -1 -13 15 49.84 3.18
 -1 -13 15 49.34 3.5
 1 13 -15 53.78 3.19
 1 13 -14 22.27 1.79
 1 13 -14 21.31 1.91
 -1 -13 14 18.04 1.92
 1 13 -14 20.46 2.05
 -1 -13 14 20.19 2.17
 1 13 -13 2.66 0.96
 -1 -13 13 2.99 1.46
 1 13 -13 2.2 1.16
 1 13 -13 0.85 1.25
 1 13 -13 1.82 0.88
 1 13 -12 11.51 1.64
 1 13 -12 10.51 1.79
 1 13 -12 11.36 1.41
 -1 -13 12 12.54 1.96
 1 13 -11 97.76 5.67
 -1 -13 11 105.51 6.3
 1 13 -11 102.64 5.94
 1 13 -10 83.92 4.92
 -1 -13 10 83.06 5.52
 1 13 -10 86.05 5.17
 1 13 -9 84.63 5.11
 -1 -13 9 99.03 5.95
 1 13 -9 91.94 5.29
 1 13 -9 85.88 5.41
 1 13 -8 116.64 6.62
 -1 -13 8 131.68 7.45
 1 13 -8 117.74 6.91
 -1 -13 7 -0.6 1.81
 1 13 -7 -1.73 1.45
 -1 -13 6 51.26 4.13
 -1 -13 5 53.54 4.3
 -1 -13 4 18.63 2.65
 -1 -13 4 16.52 2.14
 -1 -13 3 8.09 2.16
 -1 -13 2 6.85 1.87
 -1 -13 2 1.65 1.93
 -1 -13 1 427.14 21.36
 -1 -13 1 406.07 21.62
 -1 -13 0 12.34 2.08
 -1 -13 0 9.72 2.33
 -1 -13 -1 394.89 19.97
 -1 -13 -1 378.05 20.17
 -1 -13 -2 12.37 2.09
 -1 -13 -2 8.78 2.11
 -1 -13 -3 19.98 2.47
 -1 -13 -3 16.19 2.4
 -1 -13 -4 -1.09 1.7
 -1 -13 -4 3.42 1.5
 -1 -13 -4 0.93 1.5
 -1 -13 -5 4.55 1.85
 -1 -13 -5 5.41 1.51
 -1 -13 -5 1.97 1.51
 -1 -13 -6 25.89 2.3
 -1 -13 -6 29.23 2.87
 -1 -13 -6 25.83 2.65
 -1 -13 -6 25.76 2.8
 -1 -13 -7 13.81 2.26
 -1 -13 -7 10.81 2.05
 -1 -13 -7 10.29 1.89
 -1 -13 -8 106.85 6.47
 -1 -13 -8 119.31 6.99
 -1 -13 -8 103.51 6.55
 -1 -13 -9 112.35 6.35
 -1 -13 -9 100.21 6.37
 -1 -13 -9 122.44 6.87
 -1 -13 -9 91.94 6.55
 -1 -13 -10 29.77 3.25
 -1 -13 -10 30.22 2.87
 -1 -13 -11 113.2 6.9
 -1 -13 -11 114.48 6.89
 -1 -13 -12 9.6 1.86
 -1 -13 -12 3.52 1.71
 -1 -13 -13 2.42 1.51
 -1 -13 -13 -0.29 1.31
 -1 -13 -13 -0.44 1.43
 -1 -13 -14 2.99 1.44
 -1 -13 -14 3.37 1.48
 -1 -13 -15 32.32 2.59
 -1 -13 -15 26.08 2.53
 -1 -13 -16 81.51 4.81
 -1 -13 -16 88.53 4.91
 -1 -13 -17 1.91 0.88
 1 14 -15 120.5 5.7
 1 14 -15 101.96 5.59
 1 14 -14 37.16 2.23
 -1 -14 14 31.51 2.19
 1 14 -13 2.58 0.92
 1 14 -13 3.08 0.76
 -1 -14 13 1.99 0.92
 1 14 -12 4.76 0.76
 -1 -14 12 3.73 1.16
 1 14 -12 4.44 1.04
 1 14 -11 17.08 1.71
 1 14 -11 16.86 1.36
 -1 -14 11 19.04 1.92
 -1 -14 11 17.65 1.82
 1 14 -11 15.78 1.65
 1 14 -10 39.12 2.76
 1 14 -10 34.1 2.29
 -1 -14 10 39.56 2.91
 -1 -14 10 39.34 2.8
 1 14 -10 37.65 2.67
 1 14 -9 123.93 6.79
 1 14 -9 125.49 6.69
 1 14 -9 115.03 6.32
 -1 -14 9 128.52 6.77
 -1 -14 9 121.65 6.94
 -1 -14 8 5.42 1.47
 1 14 -8 4.72 1.08
 1 14 -8 3.45 1.22
 1 14 -8 3.51 1.18
 -1 -14 8 4.63 1.49
 -1 -14 7 177.82 8.69
 1 14 -7 150.34 8.39
 1 14 -7 152.31 8.46
 -1 -14 7 160.28 8.79
 -1 -14 6 22.4 2.26
 1 14 -6 19.2 1.97
 -1 -14 6 21.49 2.33
 -1 -14 5 13.68 1.94
 1 14 -5 13.56 1.63
 -1 -14 5 12.49 1.95
 -1 -14 4 5.04 1.57
 -1 -14 4 4.03 1.53
 1 14 -4 8.02 1.36
 -1 -14 3 21.29 2.02
 -1 -14 3 22.78 2.24
 1 14 -3 16.24 1.76
 -1 -14 2 65.86 4.28
 -1 -14 2 71.34 4.34
 -1 -14 2 64.63 4.57
 1 14 -2 64.74 4.06
 -1 -14 1 49.89 3.51
 -1 -14 1 53.54 3.55
 1 14 -1 51.57 3.25
 -1 -14 0 212.31 10.99
 -1 -14 0 220.9 10.9
 1 14 0 187.02 10.53
 -1 -14 0 214.68 11.16
 -1 -14 -1 56.93 3.8
 -1 -14 -1 51.8 3.95
 -1 -14 -1 58.68 3.73
 -1 -14 -1 53.62 3.88
 -1 -14 -2 58.43 3.97
 -1 -14 -2 50.96 3.96
 -1 -14 -2 62.18 3.78
 -1 -14 -2 50.3 3.85
 -1 -14 -3 61.57 3.93
 -1 -14 -3 58.42 3.95
 -1 -14 -3 54.41 3.64
 -1 -14 -3 52.87 3.9
 -1 -14 -4 7.72 1.58
 -1 -14 -4 9.77 1.75
 -1 -14 -4 6.48 1.34
 -1 -14 -4 3.82 1.39
 -1 -14 -5 6.68 1.63
 -1 -14 -5 6.71 1.77
 -1 -14 -5 9.04 1.32
 -1 -14 -5 7.92 1.51
 -1 -14 -6 13.52 1.94
 -1 -14 -6 15.16 2.15
 -1 -14 -7 127.4 8.37
 -1 -14 -7 182 8.71
 -1 -14 -8 4.96 1.64
 -1 -14 -8 27.61 2.43
 -1 -14 -9 97.59 6.51
 -1 -14 -9 133.37 6.73
 -1 -14 -10 74.98 3.81
 -1 -14 -10 34.42 3.18
 -1 -14 -11 1.9 1.29
 -1 -14 -11 0.44 1.06
 -1 -14 -12 25.36 2.03
 -1 -14 -12 26.3 1.86
 -1 -14 -13 2.14 0.89
 -1 -14 -13 0.93 0.9
 -1 -14 -13 -0.09 1.01
 -1 -14 -14 6.48 0.96
 -1 -14 -14 6.51 1.04
 -1 -15 11 4.48 0.78
 1 15 -11 3.82 0.74
 -1 -15 10 71.9 4.14
 1 15 -10 80.95 4.14
 -1 -15 9 44.43 2.72
 1 15 -9 43.36 2.62
 -1 -15 8 140 7.2
 1 15 -8 135.3 7.1
 -1 -15 7 0.23 1.02
 1 15 -7 0.33 0.78
 -1 -15 6 73.35 4.02
 1 15 -6 68.17 3.83
 1 15 -6 64.9 3.75
 1 15 -5 -0.21 0.86
 -1 -15 5 0.49 1.03
 1 15 -5 1.03 0.77
 1 15 -4 1.18 1.01
 -1 -15 4 2.52 1.13
 1 15 -4 3.85 0.86
 1 15 -3 10.6 1.17
 -1 -15 3 8.67 1.19
 1 15 -2 53.42 2.96
 -1 -15 2 58.79 3.28
 1 15 -1 125.97 6.65
 -1 -15 1 123.61 6.99
 -1 -15 1 143.22 6.97
 -1 -15 0 13.3 1.59
 -1 -15 0 12.11 1.43
 -1 -15 -1 136.44 7.05
 -1 -15 -1 121.68 6.72
 -1 -15 -2 56.4 3.65
 -1 -15 -2 56.61 3.36
 -1 -15 -3 23.53 1.9
 -1 -15 -3 22.03 1.49
 -1 -15 -4 3.5 1.1
 -1 -15 -4 11.32 1.58
 -1 -15 -5 0.55 0.93
 -1 -15 -5 0.21 1.09
 -1 -15 -6 14 2.01
 -1 -15 -6 57.95 2.56
 -1 -15 -7 -0.08 0.83
 -1 -15 -7 9.7 1.29
 -1 -15 -8 85.63 4.63
 -1 -15 -8 75.54 4.4
 -1 -15 -9 59.86 3.53
 -1 -15 -9 58 3.34
 -1 -15 -10 12.36 1.29
 1 16 0 38.12 2.22
 1 16 1 31.95 1.93
 1 16 2 11.44 0.99
 2 -16 -7 16.72 1.33
 2 -16 -6 1.7 0.75
 2 -16 -5 0.79 0.82
 2 -16 -4 4.65 1.04
 2 -16 -3 6.67 1.11
 2 -16 -2 147.23 7.66
 2 -16 -1 3.37 0.94
 -2 16 0 214.73 10.97
 2 -16 0 231.27 11.17
 -2 16 -1 3.97 0.8
 2 -16 1 2.44 0.89
 -2 16 -2 137.35 7.24
 2 -16 2 146.25 7.3
 -2 16 -3 10.65 1.12
 2 -16 3 9.35 1.03
 2 -16 4 12.01 1.07
 -2 16 -4 13.62 1.23
 2 -16 5 -0.65 0.66
 -2 16 -5 -0.06 0.77
 2 -16 6 0.72 0.63
 -2 16 -6 0.16 0.64
 -2 16 -7 6.07 0.81
 2 -15 -12 0.13 0.67
 2 -15 -11 143.14 7.21
 2 -15 -11 137.3 7.22
 2 -15 -10 5.25 1.07
 2 -15 -10 2.18 0.81
 2 -15 -10 3.7 1
 2 -15 -9 146.02 7.22
 2 -15 -9 127.1 6.96
 2 -15 -8 1.61 1.08
 2 -15 -8 0.86 1.04
 2 -15 -8 0.07 0.85
 2 -15 -7 24.14 2.1
 2 -15 -7 23.23 2.12
 2 -15 -7 20.4 1.65
 2 -15 -6 -0.22 1.23
 2 -15 -6 -0.98 1.21
 -2 15 6 1.11 1.08
 2 -15 -5 3.18 1.41
 2 -15 -5 2.7 1.36
 -2 15 5 3.08 1.2
 2 -15 -4 -0.47 1.3
 -2 15 4 2.21 1.21
 2 -15 -4 0.8 1.31
 2 -15 -3 53.99 3.64
 -2 15 3 66.85 3.83
 2 -15 -2 4.31 1.43
 -2 15 2 6.52 1.41
 2 -15 -2 3.55 1.63
 2 -15 -1 514.93 25.97
 -2 15 1 543.72 26.02
 2 -15 -1 510.33 26.2
 2 -15 0 7.11 1.86
 2 -15 0 11.75 1.71
 -2 15 0 11.33 1.28
 -2 15 0 11.44 1.57
 2 -15 1 533.17 25.46
 -2 15 -1 468.94 25.17
 -2 15 -1 530.05 25.45
 2 -15 1 546.95 25.75
 2 -15 2 8.98 1.53
 -2 15 -2 6.44 1.19
 -2 15 -2 4.98 1.26
 2 -15 3 62.57 3.83
 -2 15 -3 50.71 3.56
 -2 15 -3 63.77 3.82
 2 -15 3 65.81 4.2
 2 -15 4 -1.25 1.46
 -2 15 -4 -0.1 0.89
 2 -15 4 0.39 1.04
 -2 15 -4 1.51 0.95
 2 -15 5 1.89 1.27
 2 -15 5 2.23 1.05
 -2 15 -5 2.82 1
 -2 15 -5 2.54 1.01
 2 -15 6 3.72 1.01
 2 -15 6 6.19 1.5
 -2 15 -6 5.7 1.04
 -2 15 -6 5.75 1.14
 -2 15 -7 1.14 0.89
 2 -15 7 -0.49 1.14
 -2 15 -8 17.4 1.6
 2 -15 8 20.42 1.96
 -2 15 -9 66.6 3.85
 -2 15 -10 11.7 1.25
 -2 15 -10 12.5 1.29
 -2 15 -11 81.56 4.47
 -2 15 -11 83.23 4.48
 -2 15 -12 0.27 0.58
 -2 15 -12 -0.2 0.61
 -2 15 -13 0.26 0.48
 2 -14 -15 0.86 0.7
 2 -14 -14 3.53 1.1
 2 -14 -14 3.61 1.02
 2 -14 -13 2.22 1.07
 2 -14 -13 5 1.22
 2 -14 -12 72.1 4.22
 2 -14 -12 65.51 4.17
 2 -14 -12 63.18 4.01
 2 -14 -12 73.09 4.3
 2 -14 -11 -1.98 1.24
 2 -14 -11 0.64 1.1
 2 -14 -11 -0.39 1.18
 2 -14 -10 153.8 8.43
 2 -14 -10 153.02 8.45
 2 -14 -10 160.69 8.59
 2 -14 -9 28.81 2.46
 2 -14 -9 27.09 2.56
 2 -14 -9 19.32 2.13
 -2 14 9 22.67 2.03
 2 -14 -8 122.08 7.04
 2 -14 -8 127.52 7.21
 2 -14 -8 107.84 6.77
 -2 14 8 133.35 6.88
 2 -14 -7 23.06 2.44
 2 -14 -7 25.19 2.53
 2 -14 -7 19.71 2.08
 -2 14 7 27.06 2.42
 2 -14 -6 0.17 1.57
 2 -14 -6 3.2 1.13
 -2 14 6 3.43 1.33
 2 -14 -6 2.12 1.65
 2 -14 -5 5.91 1.71
 2 -14 -5 1.52 1.04
 2 -14 -5 2.87 1.65
 2 -14 -4 2.86 1.64
 -2 14 4 3.73 1.42
 2 -14 -4 3.89 1.81
 2 -14 -3 26.02 2.62
 -2 14 3 21.45 2.45
 2 -14 -3 22.07 2.81
 2 -14 -2 336.92 14.98
 -2 14 2 306.71 14.85
 2 -14 -2 304.85 15.25
 2 -14 -1 17.38 2.71
 -2 14 1 11.6 1.79
 -2 14 1 18.98 2.26
 -2 14 0 762.88 37.83
 2 -14 0 823 38.21
 -2 14 0 728.19 37.6
 2 -14 1 11.05 2.5
 -2 14 -1 17.64 2.31
 -2 14 -1 18.3 2.1
 -2 14 -2 329.33 16.26
 2 -14 2 303.84 16.45
 -2 14 -2 296.05 16
 2 -14 3 13.54 2.57
 -2 14 -3 15.36 2.08
 -2 14 -3 17.64 2.26
 2 -14 4 0.2 1.75
 -2 14 -4 -0.34 1.59
 -2 14 -4 0.15 1.25
 2 -14 5 17.33 2.55
 -2 14 -5 19.93 2.12
 -2 14 -5 16.14 2.29
 2 -14 6 5.96 1.45
 -2 14 -6 5.28 1.35
 -2 14 -6 6.29 1.5
 -2 14 -6 8.72 1.88
 2 -14 6 3.94 1.77
 2 -14 7 39.07 3.37
 2 -14 7 38.72 2.81
 -2 14 -7 36.52 3.2
 -2 14 -7 37.13 2.94
 -2 14 -7 35.74 2.78
 -2 14 -8 36.1 2.94
 -2 14 -8 38.63 3.2
 2 -14 8 40 3.33
 2 -14 9 35.23 3.13
 -2 14 -9 41.78 2.98
 2 -14 10 61.07 4.09
 -2 14 -10 53.07 3.69
 2 -14 11 1.14 1.41
 -2 14 -11 0.31 0.75
 -2 14 -11 -0.22 1.2
 2 -14 12 16.83 1.96
 -2 14 -12 16.66 1.47
 -2 14 -12 17.37 1.73
 -2 14 -13 1.92 0.77
 -2 14 -13 1.35 0.98
 -2 14 -13 0.32 0.91
 -2 14 -14 23.11 1.69
 -2 14 -14 21.06 1.58
 -2 14 -14 23.57 1.78
 -2 14 -15 0.59 0.72
 -2 14 -15 -0.87 0.64
 -2 14 -16 43.43 2.52
 2 -13 -18 50.3 2.93
 2 -13 -17 3.3 0.98
 2 -13 -17 4.36 1.18
 2 -13 -17 2.9 0.86
 2 -13 -16 38.49 2.76
 2 -13 -16 36.41 2.57
 2 -13 -16 39.26 2.85
 2 -13 -15 0.88 1.22
 2 -13 -15 1.5 0.97
 2 -13 -15 2.04 1.23
 2 -13 -14 -0.14 1.37
 2 -13 -14 0.22 0.96
 2 -13 -14 -0.14 1.23
 2 -13 -13 39.93 3.08
 2 -13 -13 32.66 2.61
 2 -13 -13 39.94 3.05
 2 -13 -13 32.49 2.83
 2 -13 -13 35.94 2.73
 2 -13 -12 8.27 1.76
 2 -13 -12 11.93 1.82
 2 -13 -12 14.44 2.09
 2 -13 -11 136.16 7.92
 2 -13 -11 144.18 8.08
 2 -13 -11 135.57 7.83
 2 -13 -10 8.18 1.84
 -2 13 10 7.92 1.38
 2 -13 -10 6.31 1.73
 2 -13 -10 8.57 1.91
 2 -13 -9 303.27 15.26
 -2 13 9 286.96 14.91
 2 -13 -9 278.57 15.14
 2 -13 -9 288.81 15.37
 2 -13 -8 42.12 3.52
 2 -13 -8 52.15 4.01
 2 -13 -7 101.85 6.55
 2 -13 -6 27.02 3.04
 2 -13 -5 87.94 6.03
 2 -13 -4 23.69 3
 2 -13 -3 112.16 7.4
 -2 13 2 272 15.04
 2 -13 -2 294.69 15.51
 -2 13 1 484.16 26.68
 -2 13 1 536.21 26.91
 -2 13 0 0.75 1.47
 -2 13 0 1.63 1.78
 2 -13 0 -1.2 2.54
 -2 13 -1 524.62 28.05
 -2 13 -1 584.71 28.32
 2 -13 1 567.55 28.56
 -2 13 -2 251.19 14.41
 -2 13 -2 286.15 14.64
 2 -13 2 270.88 14.88
 -2 13 -3 127.19 8.06
 -2 13 -3 145.66 8.41
 2 -13 3 139.58 8.58
 2 -13 4 5.42 1.8
 -2 13 -4 5.16 1.84
 2 -13 4 1.46 2.24
 -2 13 -5 27 3.21
 2 -13 5 25.03 3.14
 2 -13 6 5.91 2.08
 2 -13 7 74.4 5.43
 2 -13 8 77.51 5.21
 -2 13 -8 61.53 4.29
 -2 13 -9 112.4 6.61
 -2 13 -9 107.73 6.38
 -2 13 -9 120.22 6.82
 2 -13 9 94.9 6.24
 2 -13 9 101 6.79
 -2 13 -10 15.01 1.94
 -2 13 -10 18.31 2.23
 -2 13 -10 18.34 2.41
 2 -13 10 13.44 2.04
 2 -13 10 20.62 2.66
 -2 13 -11 41.16 3.29
 2 -13 11 41.8 3.26
 -2 13 -11 45.19 3.41
 2 -13 11 45.88 3.76
 -2 13 -12 20.53 2.12
 -2 13 -12 18.05 2.14
 2 -13 12 14.66 1.96
 2 -13 12 21.6 2.51
 -2 13 -13 1.88 1.3
 2 -13 13 2.78 1.32
 2 -13 13 1.36 1.62
 -2 13 -14 10.65 1.58
 2 -13 14 9.15 1.81
 -2 13 -15 31.35 2.41
 -2 13 -15 36.18 2.52
 -2 13 -15 29.35 2.26
 2 -13 15 32.96 2.76
 2 -13 16 56.59 3.74
 -2 13 -16 56.88 3.75
 -2 13 -16 57.49 3.5
 -2 13 -16 54.52 3.48
 -2 13 -17 10.17 1.23
 -2 13 -17 7.55 1.17
 -2 13 -18 62.39 3.33
 -2 13 -18 54.79 3.36
 2 -12 -21 9.25 1.05
 2 -12 -20 0.59 0.84
 2 -12 -19 96.41 5.41
 2 -12 -19 91.88 5.34
 2 -12 -18 12.42 1.62
 2 -12 -18 13.61 1.79
 2 -12 -18 13.06 1.69
 2 -12 -17 143.2 8.54
 2 -12 -17 163 8.6
 2 -12 -17 165.43 8.72
 2 -12 -16 7.84 1.75
 2 -12 -16 7.53 1.7
 2 -12 -15 33.95 3.06
 2 -12 -15 37.81 3.17
 2 -12 -14 4.5 1.4
 2 -12 -14 4.65 1.66
 2 -12 -14 8.16 1.61
 2 -12 -14 6.42 1.78
 2 -12 -13 55.1 3.9
 2 -12 -13 53.98 4.15
 2 -12 -13 57.99 4.32
 2 -12 -12 80.62 5.26
 2 -12 -12 80.47 5.46
 2 -12 -11 5.41 2.05
 2 -12 -10 151.09 8.56
 2 -12 -10 159.95 8.61
 -2 12 10 128.49 7.96
 2 -12 -10 149.89 8.69
 2 -12 -9 125.21 7.67
 2 -12 -9 129.12 7.81
 2 -12 -9 121.54 7.58
 2 -12 -8 55.35 4.57
 2 -12 -8 59.45 4.39
 2 -12 -7 70.92 5.22
 2 -12 -7 64.71 4.73
 2 -12 -6 31.14 3.44
 2 -12 -6 31.95 3.07
 -2 12 6 33.72 4.53
 2 -12 -5 6.09 1.74
 2 -12 -5 4.41 2.11
 -2 12 5 6.26 1.98
 -2 12 5 4.59 2.65
 2 -12 -4 95.66 6.11
 2 -12 -4 96.5 6.64
 -2 12 4 100.93 6.38
 -2 12 4 88.92 8.04
 2 -12 -3 255.46 13.33
 2 -12 -3 248.61 13.94
 -2 12 3 229.2 13.49
 -2 12 3 266.68 15.92
 2 -12 -2 548.17 26.49
 -2 12 2 538.09 29.13
 2 -12 -2 495.14 27.09
 -2 12 2 508.85 26.74
 -2 12 1 275.49 16.39
 -2 12 1 252.73 14.15
 -2 12 0 248.01 14.55
 -2 12 0 238.09 12.45
 2 -12 1 233.9 12.89
 -2 12 -1 240.93 15.37
 -2 12 -1 256.59 13.52
 -2 12 -2 469.63 25.47
 2 -12 2 545.31 25.18
 -2 12 -2 457.81 27.29
 -2 12 -2 510.51 25.65
 2 -12 2 460.94 25.82
 -2 12 -3 221.46 12.78
 2 -12 3 258.71 12.52
 -2 12 -3 179.68 14.05
 -2 12 -3 294.76 13.42
 2 -12 3 181.18 12.81
 -2 12 -4 34.51 3.73
 -2 12 -4 40.86 5.48
 -2 12 -4 53.91 4.47
 2 -12 4 27.97 3.93
 2 -12 4 61.49 3.97
 -2 12 -5 6.32 2.76
 -2 12 -5 3.42 1.8
 -2 12 -5 8.2 2.38
 2 -12 5 4.02 2.32
 2 -12 5 7.4 1.85
 -2 12 -6 11.97 3.38
 2 -12 6 8.47 1.98
 2 -12 6 9.07 2.59
 -2 12 -6 9.59 2.54
 -2 12 -6 7.98 2.16
 2 -12 7 121.34 7.52
 -2 12 -7 135.24 7.69
 -2 12 -7 124.73 7.91
 2 -12 7 135.07 8.3
 -2 12 -7 123.3 8
 -2 12 -8 8.41 1.85
 2 -12 8 6.73 1.88
 -2 12 -8 5.77 2.07
 -2 12 -8 7.55 2.4
 2 -12 8 10.11 2.56
 2 -12 9 174.47 10.11
 -2 12 -9 177.22 10.22
 -2 12 -9 182.98 10.52
 -2 12 -9 186.95 10.65
 2 -12 9 198.84 10.9
 -2 12 -10 34.68 3.47
 2 -12 10 32.07 3.08
 -2 12 -10 33.2 3.26
 2 -12 10 38.43 3.68
 -2 12 -10 31.15 2.67
 -2 12 -10 28.2 2.95
 -2 12 -11 7.17 1.7
 2 -12 11 9.02 2.35
 -2 12 -12 4.99 1.69
 2 -12 12 8.19 2.23
 2 -12 13 47.28 3.66
 -2 12 -13 48.14 3.82
 -2 12 -13 50.3 3.85
 2 -12 13 60.15 4.43
 2 -12 14 12.4 1.92
 -2 12 -14 15.04 2.14
 -2 12 -14 14.57 2.09
 2 -12 14 11.53 2.33
 2 -12 15 3.2 1.4
 -2 12 -15 5.09 1.59
 -2 12 -15 4.84 1.44
 2 -12 15 4.5 1.89
 -2 12 -16 35.22 2.73
 2 -12 16 39.7 2.79
 2 -12 16 33.81 3.06
 -2 12 -17 59.3 4.15
 -2 12 -17 61.32 3.88
 2 -12 17 64.91 4.28
 2 -12 17 59.66 3.85
 2 -12 18 9.94 1.73
 -2 12 -18 8.63 1.52
 -2 12 -18 8.69 1.31
 -2 12 -18 8.77 1.43
 -2 12 -19 67.97 3.92
 -2 12 -19 69 4.1
 -2 12 -20 23.81 1.87
 -2 12 -20 24.71 1.69
 -2 12 -21 12.84 1.16
 2 -11 -23 3.63 0.78
 2 -11 -22 15.66 1.58
 2 -11 -21 5.81 1.33
 2 -11 -21 3.85 0.99
 2 -11 -20 48.76 3.5
 2 -11 -20 52.09 3.5
 2 -11 -20 49.49 3.27
 2 -11 -19 0.81 1.14
 2 -11 -19 1.93 1.34
 2 -11 -19 2.8 1.16
 2 -11 -19 1.31 1.43
 2 -11 -18 249.49 13.02
 2 -11 -18 242.27 13.06
 2 -11 -18 244.17 12.84
 2 -11 -17 13.96 2.08
 2 -11 -17 12.26 1.8
 2 -11 -17 14.88 2.25
 2 -11 -17 14.68 2.14
 2 -11 -16 95.49 5.76
 2 -11 -16 89.86 5.96
 2 -11 -16 91.44 5.97
 2 -11 -15 5.21 2.02
 2 -11 -14 9.01 2.2
 2 -11 -14 11.24 2.22
 2 -11 -13 57.2 4.38
 2 -11 -13 53.2 4.33
 2 -11 -12 120.66 7.67
 2 -11 -12 129.1 7.48
 2 -11 -12 116.97 7.32
 2 -11 -12 125.09 7.68
 2 -11 -11 38.97 3.84
 2 -11 -11 47.63 3.81
 2 -11 -11 44.02 3.84
 2 -11 -11 40.63 3.44
 2 -11 -10 37.13 3.62
 2 -11 -10 45.14 3.78
 2 -11 -10 33.93 3.17
 2 -11 -9 45.48 3.47
 2 -11 -9 42.13 3.77
 -2 11 9 37.83 4.76
 2 -11 -8 378.92 20.3
 -2 11 8 412.53 22.85
 2 -11 -8 416.62 20.78
 -2 11 7 31.26 4.45
 2 -11 -7 28.22 3.07
 2 -11 -7 28.67 2.67
 -2 11 6 245.38 16.26
 2 -11 -6 261.26 14.68
 2 -11 -6 280.12 14.44
 2 -11 -5 305.45 16.22
 -2 11 5 279.38 17.83
 -2 11 4 30.3 4.53
 2 -11 -4 31.17 3.55
 2 -11 -3 92.5 6.52
 2 -11 -3 83.62 5.51
 2 -11 -2 255.39 14.7
 2 -11 -2 248.62 13.5
 -2 11 2 295.69 16.63
 2 -11 -1 145.39 9.01
 2 -11 -1 137.56 8.1
 -2 11 1 162.87 10.75
 2 -11 0 1.77 1.35
 -2 11 0 6.4 2.97
 2 -11 0 -0.52 2.66
 2 -11 1 123.94 8.3
 2 -11 1 125.25 7.43
 -2 11 -1 143.5 9.91
 2 -11 2 287.78 16.06
 2 -11 2 288.96 15.1
 -2 11 -2 280.26 17.37
 2 -11 3 78.11 6.49
 2 -11 3 102.7 5.99
 -2 11 -3 91.59 8.02
 2 -11 4 13.07 2.32
 -2 11 -4 9.24 3.33
 2 -11 4 6.25 2.57
 -2 11 -5 199.52 13.84
 2 -11 5 240.26 12.81
 2 -11 5 224.63 11.97
 -2 11 -5 207.5 12.54
 -2 11 -5 213.82 12.41
 -2 11 -6 136.39 8.16
 2 -11 6 158.99 9.08
 2 -11 6 137.14 8.09
 -2 11 -6 140.6 8.73
 -2 11 -6 142.29 8.67
 -2 11 -7 1.91 2.64
 2 -11 7 2.86 1.81
 -2 11 -7 1.94 2.02
 -2 11 -7 3.41 2.23
 -2 11 -8 469.21 25.02
 2 -11 8 479.35 24.51
 -2 11 -8 498.11 25.11
 -2 11 -8 484.37 26.77
 -2 11 -9 4.8 2.27
 -2 11 -9 2.4 1.9
 2 -11 9 5.8 1.84
 -2 11 -9 3.21 2.57
 -2 11 -9 1.11 3.13
 -2 11 -10 33.16 4.4
 2 -11 10 33.03 3.16
 2 -11 10 40.88 3.91
 -2 11 -10 36.79 3.65
 -2 11 -10 29.92 3.4
 -2 11 -10 24.16 4.58
 -2 11 -10 29.63 3.14
 2 -11 11 1.08 1.67
 2 -11 11 2.1 2.13
 -2 11 -11 1.14 1.82
 -2 11 -11 1.14 1.93
 -2 11 -11 0.43 1.51
 -2 11 -11 -1.08 3.01
 2 -11 12 138.36 8.64
 2 -11 12 147.58 9.28
 -2 11 -12 159.13 9.1
 -2 11 -12 155.58 8.98
 -2 11 -12 159 9.14
 2 -11 13 -0.52 1.77
 2 -11 13 1.23 2.03
 -2 11 -13 1.89 1.62
 -2 11 -13 2.3 1.76
 -2 11 -13 2.48 1.8
 -2 11 -14 26.37 2.95
 2 -11 14 34.23 3.58
 -2 11 -15 2.2 1.53
 2 -11 15 3.14 2.15
 -2 11 -16 33.95 2.98
 2 -11 16 36.61 3.01
 -2 11 -16 34.25 3.21
 2 -11 16 33.52 3.41
 2 -11 17 2.75 1.36
 -2 11 -17 3.08 1.35
 2 -11 17 2.93 1.87
 -2 11 -18 117.69 6.69
 -2 11 -18 112.55 6.99
 2 -11 18 126.02 6.73
 2 -11 18 112.32 7.09
 -2 11 -19 47.94 3.23
 2 -11 19 48.8 3.71
 2 -11 19 49 3.24
 -2 11 -19 46.23 3.53
 2 -11 20 5.51 1.56
 -2 11 -20 6.82 1.42
 -2 11 -20 9.18 1.21
 -2 11 -20 8.58 1.5
 -2 11 -20 8.26 1.21
 -2 11 -21 95.17 5.16
 -2 11 -21 106 5.49
 -2 11 -21 91.52 5.16
 -2 11 -22 24.63 1.87
 -2 11 -23 23.17 1.59
 2 -10 -24 1.54 0.86
 2 -10 -23 5.55 1.17
 2 -10 -23 6.77 1.3
 2 -10 -22 0.59 1.16
 2 -10 -22 1.44 1.32
 2 -10 -21 -0.14 1.43
 2 -10 -21 -0.46 1.35
 2 -10 -21 -0.54 1.23
 2 -10 -20 -0.16 1.31
 2 -10 -20 1.09 1.36
 2 -10 -20 0.3 1.38
 2 -10 -19 54.33 3.93
 2 -10 -19 53.51 3.72
 2 -10 -19 48.08 3.84
 2 -10 -19 53.98 4.01
 2 -10 -18 4.15 1.4
 2 -10 -18 4.63 1.52
 2 -10 -18 3.85 1.58
 2 -10 -18 4.63 1.63
 2 -10 -18 5.45 1.74
 2 -10 -17 192.69 10.96
 2 -10 -17 214.49 11.42
 2 -10 -16 83.39 5.7
 2 -10 -16 75.3 5.53
 2 -10 -16 78.09 5.29
 2 -10 -16 82.26 5.36
 2 -10 -16 84.84 5.34
 2 -10 -15 21.16 2.51
 2 -10 -15 25.42 3.03
 2 -10 -15 27.81 3
 2 -10 -15 24.93 2.73
 2 -10 -15 23.95 2.72
 2 -10 -15 24.18 2.63
 2 -10 -14 61.68 4.35
 2 -10 -14 62.33 4.74
 2 -10 -14 58.68 4.25
 2 -10 -14 54.25 4.58
 2 -10 -14 59.52 4.46
 2 -10 -14 57.34 4.32
 2 -10 -13 154.45 9.02
 2 -10 -13 156.27 9
 2 -10 -13 158 9.31
 2 -10 -13 163.08 9.42
 2 -10 -13 159.15 9.13
 2 -10 -13 158.52 9.11
 2 -10 -13 150.58 8.92
 2 -10 -12 68.49 4.82
 2 -10 -12 77.23 5.33
 2 -10 -12 73.68 5.04
 2 -10 -12 65.13 4.8
 2 -10 -12 75.92 5.09
 2 -10 -11 40.2 3.34
 2 -10 -11 41.02 3.47
 2 -10 -11 38.14 3.32
 2 -10 -11 43.33 3.76
 2 -10 -10 63.85 4.52
 -2 10 10 74.86 6.23
 2 -10 -10 66.18 4.5
 2 -10 -10 57.36 4.93
 2 -10 -10 57.41 4.57
 2 -10 -10 62.07 4.36
 2 -10 -10 68.06 4.91
 2 -10 -9 140.79 7.92
 -2 10 9 116.38 9.34
 2 -10 -9 128.87 7.77
 2 -10 -9 152.39 8.48
 2 -10 -9 126.36 8.01
 2 -10 -9 125.57 7.68
 2 -10 -9 148.79 8.31
 2 -10 -8 247.8 13.54
 2 -10 -8 264.15 13.29
 2 -10 -8 236.19 13.11
 -2 10 8 239.66 15.29
 2 -10 -8 252.07 13.81
 2 -10 -8 247.31 13.29
 -2 10 7 169.47 11.83
 2 -10 -7 174.59 10.34
 2 -10 -7 166.58 10.02
 2 -10 -7 188.37 9.87
 -2 10 6 510.57 26.44
 2 -10 -6 472.21 24.17
 2 -10 -6 492.35 24.43
 2 -10 -6 443.43 23.69
 2 -10 -5 17.39 2.39
 2 -10 -5 13.36 2.68
 -2 10 5 12.66 3.31
 2 -10 -5 15.23 1.9
 -2 10 4 212.04 13.18
 2 -10 -4 207.36 11.47
 2 -10 -4 185.08 11.07
 2 -10 -3 50.97 4.61
 -2 10 3 53.37 5.64
 2 -10 -3 54.8 3.74
 2 -10 -3 48.34 4.27
 2 -10 -2 86.05 6.87
 -2 10 2 108.85 8.23
 2 -10 -2 106.01 5.95
 2 -10 -2 88.3 6.4
 2 -10 -1 98.75 6.91
 -2 10 1 108.81 8.34
 2 -10 -1 110.15 6.23
 2 -10 -1 98.26 6.56
 -2 10 0 88.84 7.17
 2 -10 0 90.9 6.08
 2 -10 0 75.24 5.08
 2 -10 1 93.46 6.83
 2 -10 1 101.22 6.03
 -2 10 -1 97.49 7.91
 -2 10 -1 99.59 6.04
 2 -10 2 97.56 7.23
 2 -10 2 113.81 6.53
 -2 10 -2 113.55 8.64
 -2 10 -2 106.36 6.5
 2 -10 3 49.48 4.84
 2 -10 3 66.57 4.26
 -2 10 -3 43.46 5.63
 -2 10 -3 60.65 4.3
 -2 10 -4 149.88 11.07
 2 -10 4 180.74 9.3
 2 -10 4 159.9 9.91
 -2 10 -4 147.02 9.13
 -2 10 -4 172.8 9.35
 2 -10 5 18.65 2.97
 -2 10 -5 23.52 3.83
 2 -10 5 15.47 2.25
 -2 10 -5 16.36 2.37
 -2 10 -5 17.61 2.26
 -2 10 -6 360.5 20.62
 2 -10 6 389.17 19.33
 2 -10 6 341.36 18.4
 -2 10 -6 367.84 18.63
 -2 10 -6 344.01 18.58
 -2 10 -7 154.92 10.85
 2 -10 7 161.47 9.62
 2 -10 7 157.74 8.93
 -2 10 -7 157.37 9.45
 -2 10 -7 162.59 9.11
 -2 10 -7 144.84 8.96
 -2 10 -8 155.61 9.34
 -2 10 -8 134.56 10.34
 2 -10 8 149.31 9.45
 2 -10 8 143.3 8.68
 -2 10 -8 166.54 9.46
 -2 10 -8 163.41 9.06
 -2 10 -8 150.77 8.92
 -2 10 -9 195.07 11
 -2 10 -9 191.53 13.41
 -2 10 -9 154.95 12.16
 2 -10 9 203.77 10.88
 2 -10 9 200.42 11.56
 -2 10 -9 205.73 11.41
 -2 10 -9 199.64 11.34
 -2 10 -10 1.95 1.6
 -2 10 -10 -0.54 2.8
 -2 10 -10 0.44 2.4
 2 -10 10 1.81 1.77
 -2 10 -10 -0.25 1.91
 -2 10 -10 -0.72 2.16
 2 -10 10 1.06 2.26
 2 -10 11 25.67 2.95
 -2 10 -11 36.06 3.57
 -2 10 -11 33.15 4.94
 -2 10 -11 30.29 3.41
 2 -10 12 0.74 1.75
 -2 10 -12 0.47 1.78
 -2 10 -12 0.92 1.95
 -2 10 -12 0.54 2.97
 -2 10 -13 127.55 10.01
 2 -10 13 127.28 7.86
 -2 10 -13 132.53 8.15
 -2 10 -13 132.42 8.11
 -2 10 -13 138.87 8.23
 2 -10 14 2 1.74
 -2 10 -14 2.93 1.82
 -2 10 -14 3.72 1.81
 2 -10 15 4.45 1.72
 -2 10 -15 4.68 1.86
 -2 10 -15 4.92 1.84
 -2 10 -15 2.9 1.72
 -2 10 -16 41.79 3.66
 -2 10 -16 36.83 3.4
 -2 10 -17 190.95 10.85
 2 -10 18 6.54 1.57
 -2 10 -18 4.48 1.76
 -2 10 -18 2.8 1.31
 2 -10 19 39.12 3.09
 -2 10 -19 40.12 3.03
 -2 10 -19 40.25 3.41
 -2 10 -20 43.04 3.55
 -2 10 -20 44.24 3.48
 -2 10 -20 50.67 3.28
 2 -10 20 49.58 3.32
 2 -10 20 52.04 3.87
 2 -10 21 8.19 1.85
 -2 10 -21 6.79 1.45
 -2 10 -21 6.84 1.42
 -2 10 -21 6.94 1.13
 -2 10 -21 5.2 1.32
 -2 10 -22 46.1 3.11
 -2 10 -22 42.2 2.97
 -2 10 -23 35.49 2.48
 -2 10 -23 33.49 2.32
 -2 10 -24 4.32 0.83
 2 -9 -25 13.22 1.44
 2 -9 -25 12.53 1.42
 2 -9 -24 6.88 1.4
 2 -9 -24 13.09 1.61
 2 -9 -23 0.69 1.09
 2 -9 -23 -0.56 1.36
 2 -9 -23 0.71 1.33
 2 -9 -22 8.88 1.61
 2 -9 -22 10.86 1.64
 2 -9 -22 8.72 1.75
 2 -9 -22 10.58 1.94
 2 -9 -22 9.48 1.6
 2 -9 -21 35.04 3
 2 -9 -21 37.56 3.05
 2 -9 -21 35.3 3.22
 2 -9 -21 40.31 3.12
 2 -9 -21 36.84 3.11
 2 -9 -20 2.11 1.45
 2 -9 -20 -0.98 1.77
 2 -9 -20 0.68 1.39
 2 -9 -20 -0.18 1.34
 2 -9 -20 -0.18 1.43
 2 -9 -19 9.72 1.89
 2 -9 -19 11.97 2.14
 2 -9 -18 108.13 6.8
 2 -9 -18 110.08 6.82
 2 -9 -18 111.88 6.76
 2 -9 -18 109.77 6.98
 2 -9 -17 12 2.52
 2 -9 -17 11.81 2.15
 2 -9 -17 14.1 2.29
 2 -9 -17 15.57 2.23
 2 -9 -17 13.15 2.16
 2 -9 -16 21.54 2.68
 2 -9 -16 24.23 3.01
 2 -9 -16 27.06 2.91
 2 -9 -16 27.81 2.94
 2 -9 -16 27.46 2.82
 2 -9 -16 27.06 3.04
 2 -9 -15 533.24 27.18
 2 -9 -15 533.73 27.29
 2 -9 -15 542.03 27.12
 2 -9 -15 529.06 27.42
 2 -9 -14 11.53 2.3
 2 -9 -14 10.18 2.29
 2 -9 -14 9.35 2
 2 -9 -14 9.45 1.85
 2 -9 -13 59.12 4.48
 2 -9 -13 68.38 4.89
 2 -9 -13 59.62 4.85
 2 -9 -13 64.56 4.74
 2 -9 -13 68.6 4.67
 2 -9 -13 63.44 4.57
 2 -9 -13 63.18 4.84
 2 -9 -12 63.66 4.28
 2 -9 -12 52.06 4.51
 2 -9 -12 55.17 4.37
 2 -9 -12 57.47 4.35
 2 -9 -12 53.29 4.18
 2 -9 -12 64.39 4.67
 2 -9 -11 26.73 2.72
 2 -9 -11 26.57 3.13
 2 -9 -11 25.13 2.86
 2 -9 -11 23.45 2.58
 2 -9 -11 26.66 2.74
 2 -9 -11 25.74 3.05
 2 -9 -10 14.53 2.36
 -2 9 10 10.77 2.64
 2 -9 -10 11.93 2.37
 2 -9 -10 13.45 2.06
 2 -9 -10 13.5 1.98
 2 -9 -10 12.88 1.87
 2 -9 -9 2.36 1.86
 -2 9 9 2.47 2.31
 2 -9 -9 4.75 2.15
 2 -9 -9 3.01 1.57
 2 -9 -9 2.65 1.32
 2 -9 -9 4.76 1.44
 2 -9 -8 20.42 2.73
 2 -9 -8 20.78 2.83
 -2 9 8 22.22 3.68
 2 -9 -8 17.68 2.11
 2 -9 -8 21.27 2.2
 2 -9 -8 18.24 2.24
 2 -9 -7 219.55 11.38
 2 -9 -7 192.84 11.25
 2 -9 -7 191.92 10.69
 2 -9 -7 190.41 10.62
 2 -9 -7 206.56 10.81
 -2 9 7 191.95 12.58
 2 -9 -6 0.64 1.7
 2 -9 -6 -0.22 1.91
 -2 9 6 3.35 2.34
 2 -9 -6 1.19 1.21
 2 -9 -6 0.61 1.13
 2 -9 -5 341.7 18.38
 2 -9 -5 334.36 18.27
 -2 9 5 375.41 20.11
 2 -9 -5 349.54 17.81
 2 -9 -5 351.33 17.84
 -2 9 4 96.69 7.9
 2 -9 -4 100.75 6.52
 2 -9 -4 107.27 6.77
 2 -9 -4 100.83 6
 2 -9 -3 292.91 16.1
 2 -9 -3 308.07 16.26
 2 -9 -3 292 15.43
 -2 9 3 312.03 17.62
 2 -9 -3 306.67 15.41
 2 -9 -2 100.06 7.05
 2 -9 -2 103.23 6.1
 -2 9 1 44.68 5.03
 2 -9 -1 51.56 3.51
 2 -9 -1 50.86 4.4
 -2 9 0 5.49 2.34
 2 -9 0 2.13 1.24
 2 -9 0 0.87 2.03
 -2 9 0 2.53 1.35
 2 -9 1 37.64 3.93
 2 -9 1 45.89 3.2
 -2 9 -1 38.68 3.19
 2 -9 2 99.57 7.12
 2 -9 2 115.53 6.48
 -2 9 -2 104.33 6.5
 -2 9 -3 207.28 13.6
 2 -9 3 173.21 11.72
 2 -9 3 275.28 11.51
 -2 9 -3 164.04 10.98
 -2 9 -3 244.41 11.55
 -2 9 -4 46.98 5.16
 2 -9 4 47.91 4.3
 2 -9 4 53.8 3.79
 -2 9 -4 48.91 3.69
 -2 9 -4 48.58 3.75
 -2 9 -5 303.58 16.81
 2 -9 5 268.89 14.62
 2 -9 5 282.01 15.31
 -2 9 -5 287.7 14.83
 -2 9 -5 279.75 14.85
 2 -9 6 2.83 2.21
 -2 9 -6 3.66 2.16
 2 -9 6 3.66 1.57
 -2 9 -6 3.03 1.64
 -2 9 -6 2.48 1.45
 -2 9 -7 101.12 8.1
 -2 9 -7 104.1 6.63
 2 -9 7 105.13 6.48
 -2 9 -7 105.85 6.71
 2 -9 8 39.84 3.38
 -2 9 -8 43.29 3.76
 -2 9 -8 43.29 3.94
 -2 9 -8 43.64 3.56
 -2 9 -8 46.43 4.94
 -2 9 -9 11.78 2.3
 -2 9 -9 13.77 2.56
 -2 9 -9 11.67 2.47
 -2 9 -9 9.01 1.97
 2 -9 9 12.01 1.98
 -2 9 -9 10.4 2.61
 -2 9 -10 7.4 2.11
 -2 9 -10 5.06 2.09
 -2 9 -10 8.76 2.35
 -2 9 -10 6.12 2.94
 -2 9 -10 9.15 2.01
 2 -9 10 7.9 1.82
 -2 9 -10 12.01 2.74
 -2 9 -11 103.04 6.37
 -2 9 -11 99.14 6.41
 -2 9 -11 107.38 6.74
 -2 9 -11 91.14 6.45
 -2 9 -11 93.9 8.15
 2 -9 11 86.19 5.98
 -2 9 -12 56.19 4.43
 -2 9 -12 54.06 4.53
 -2 9 -12 56.14 4.56
 2 -9 12 53.84 4.18
 -2 9 -12 58.09 6.15
 -2 9 -13 4.7 2.08
 -2 9 -13 4.01 2.01
 2 -9 13 3.29 1.72
 -2 9 -13 3.87 1.83
 -2 9 -13 7.86 2.93
 -2 9 -14 4.92 1.93
 -2 9 -14 5.44 2.01
 -2 9 -14 7.8 3.01
 2 -9 14 4.43 1.79
 -2 9 -15 163.58 9.16
 -2 9 -15 150.17 8.99
 2 -9 15 151.88 8.84
 -2 9 -15 153.45 10.98
 -2 9 -15 147.72 9.14
 -2 9 -16 -0.41 1.55
 -2 9 -16 0.93 1.74
 2 -9 16 0.54 1.55
 -2 9 -17 8 1.83
 -2 9 -17 10.7 2.04
 2 -9 17 8.62 1.95
 -2 9 -18 22.94 2.9
 -2 9 -19 27.84 2.67
 -2 9 -19 26.21 2.92
 -2 9 -20 2.7 1.13
 2 -9 20 3.11 1.33
 -2 9 -20 1.92 1.63
 -2 9 -21 66.9 4.77
 -2 9 -21 76.82 4.46
 -2 9 -21 71.75 4.8
 -2 9 -22 31.33 2.72
 -2 9 -22 32.76 2.71
 -2 9 -22 30.81 2.68
 -2 9 -23 22.41 2.13
 -2 9 -23 26.51 2.29
 -2 9 -24 33.63 2.43
 -2 9 -24 34.95 2.52
 -2 9 -25 0.72 0.8
 -2 9 -25 1.59 0.7
 2 -8 -26 19 1.7
 2 -8 -26 20.71 1.87
 2 -8 -25 -0.94 1.11
 2 -8 -25 -0.13 1.31
 2 -8 -24 3.64 1.24
 2 -8 -24 0.73 1.34
 2 -8 -24 3.26 1.29
 2 -8 -24 1.7 1.42
 2 -8 -23 5.48 1.47
 2 -8 -23 1.2 1.45
 2 -8 -23 3.17 1.38
 2 -8 -23 1.06 1.56
 2 -8 -22 21.06 2.28
 2 -8 -22 19.51 2.32
 2 -8 -22 20.51 2.54
 2 -8 -22 23.71 2.51
 2 -8 -21 12.38 2.4
 2 -8 -21 10.81 2.09
 2 -8 -21 9.46 1.85
 2 -8 -20 41.61 3.63
 2 -8 -19 63.04 5.05
 2 -8 -19 73.02 4.97
 2 -8 -19 73.85 5.21
 2 -8 -19 73.77 5.01
 2 -8 -19 72.74 5.16
 2 -8 -19 77.91 5.18
 2 -8 -18 1.09 1.77
 2 -8 -18 0.87 1.87
 2 -8 -18 4.51 1.66
 2 -8 -18 3.51 1.76
 2 -8 -18 1.38 1.65
 2 -8 -18 2.71 1.56
 2 -8 -18 3.85 1.73
 2 -8 -17 10.06 2.41
 2 -8 -17 10.73 2.19
 2 -8 -17 11.23 2.04
 2 -8 -17 11.08 2.13
 2 -8 -17 8.29 2.11
 2 -8 -17 5.68 1.99
 2 -8 -17 12.76 2.09
 2 -8 -16 283.24 15.65
 2 -8 -16 304.11 15.86
 2 -8 -16 297.77 15.93
 2 -8 -16 318.55 16.1
 2 -8 -16 283.96 15.69
 2 -8 -15 8.1 2.24
 2 -8 -15 5.1 1.92
 2 -8 -15 8.1 1.82
 2 -8 -15 8.47 1.93
 2 -8 -15 9.26 1.92
 2 -8 -15 6.07 1.82
 2 -8 -15 9.79 2.04
 2 -8 -14 177.95 10.87
 2 -8 -14 183.11 10.58
 2 -8 -14 184.6 10.9
 2 -8 -14 199.84 10.86
 2 -8 -14 187.25 10.67
 2 -8 -14 207.14 11.04
 2 -8 -14 197.54 10.68
 2 -8 -13 11.37 2.38
 2 -8 -13 12.93 2.1
 2 -8 -13 14.31 2.12
 2 -8 -13 9.54 1.91
 2 -8 -13 11.42 1.98
 2 -8 -13 12.92 2.31
 2 -8 -13 15 2.33
 2 -8 -12 25.97 3.06
 2 -8 -12 28.58 2.82
 2 -8 -12 29.6 3.31
 2 -8 -12 31.3 3
 2 -8 -12 34.6 2.98
 2 -8 -12 31.52 2.88
 2 -8 -12 36.77 3.32
 2 -8 -11 2.36 1.87
 2 -8 -11 1.69 1.23
 2 -8 -11 3.48 1.45
 2 -8 -11 2.84 1.83
 2 -8 -11 3.44 1.39
 2 -8 -11 5.1 1.61
 2 -8 -10 36.36 3.27
 2 -8 -10 42.05 3.75
 2 -8 -10 46.28 3.43
 2 -8 -10 45.52 3.51
 2 -8 -10 43.7 3.35
 -2 8 10 39.43 4.31
 2 -8 -10 43.73 3.8
 2 -8 -9 9.26 1.69
 2 -8 -9 9.41 1.72
 2 -8 -9 13.55 2.25
 2 -8 -9 11.96 1.67
 2 -8 -9 9.92 1.65
 -2 8 9 13.8 2.68
 2 -8 -9 12.33 2.28
 2 -8 -8 31.43 2.66
 2 -8 -8 28.86 3.06
 2 -8 -8 23.1 2.38
 2 -8 -8 27.44 2.59
 2 -8 -8 29.83 3.08
 -2 8 8 31.86 3.82
 2 -8 -8 25.74 2.37
 2 -8 -7 5.47 1.4
 2 -8 -7 5.8 1.24
 2 -8 -7 7.64 2.1
 2 -8 -7 5.34 1.93
 2 -8 -7 7.5 1.61
 -2 8 7 7.67 2.49
 2 -8 -6 911.6 45.96
 2 -8 -6 984.21 46.6
 2 -8 -6 973.93 46.12
 -2 8 6 916.9 47.78
 2 -8 -6 908.71 46.45
 -2 8 5 1.42 2.12
 2 -8 -5 5.4 1.96
 2 -8 -5 0.99 1.76
 2 -8 -4 1269.78 60.49
 -2 8 4 1260.51 61.75
 2 -8 -4 1182.5 60.43
 -2 8 3 30.03 3.88
 2 -8 -3 24.53 3
 2 -8 -3 28.34 2.98
 -2 8 2 246.38 14.4
 2 -8 -2 270.58 13.55
 2 -8 -1 33.66 3.29
 2 -8 -1 32.63 3.19
 -2 8 1 36.64 4.06
 -2 8 0 13.57 2.75
 2 -8 0 8.34 2.13
 2 -8 0 12.37 2.17
 -2 8 -1 32.06 3.66
 2 -8 1 24.22 3.04
 2 -8 1 23.37 2.8
 2 -8 2 200.56 11.49
 2 -8 2 191.8 11.27
 -2 8 -2 215.54 12.6
 -2 8 -3 10.36 2.8
 2 -8 3 11.89 2.34
 2 -8 3 11.83 2.31
 -2 8 -4 742.81 41.22
 -2 8 -4 838.06 39.9
 2 -8 4 805.19 40.24
 -2 8 -4 810.65 39.78
 -2 8 -5 2.26 1.34
 -2 8 -5 2.76 2.06
 -2 8 -5 2.55 1.66
 -2 8 -6 753.55 38.36
 -2 8 -6 711.87 36.79
 -2 8 -6 776.14 36.81
 -2 8 -6 735.67 36.56
 -2 8 -7 2 1.33
 -2 8 -7 2.74 1.38
 -2 8 -7 2.51 2.03
 -2 8 -7 2.78 1.74
 -2 8 -7 2.83 1.48
 -2 8 -8 7.23 1.57
 -2 8 -8 6.29 1.55
 -2 8 -8 3.64 2.21
 -2 8 -8 4.89 1.75
 -2 8 -8 6.66 1.62
 -2 8 -9 -0.88 1.78
 -2 8 -9 1.68 1.34
 -2 8 -9 0.92 1.41
 -2 8 -9 0.38 1.72
 -2 8 -9 -0.37 1.95
 -2 8 -10 62.08 6.02
 -2 8 -10 58.61 4.36
 -2 8 -10 50.7 4.18
 -2 8 -10 61.07 4.54
 -2 8 -10 62.74 4.68
 -2 8 -10 63.39 5.54
 -2 8 -11 0.81 1.88
 -2 8 -11 0.2 1.5
 -2 8 -11 -1.43 2.72
 -2 8 -11 1.14 1.82
 -2 8 -11 1.29 1.78
 -2 8 -11 -0.21 1.49
 -2 8 -12 4.19 1.93
 -2 8 -12 5.37 2.7
 -2 8 -12 5.49 1.89
 -2 8 -12 6.03 1.97
 -2 8 -12 3.22 1.87
 -2 8 -12 3.94 1.69
 -2 8 -13 0.85 1.74
 -2 8 -13 2.97 1.77
 -2 8 -13 1.32 1.72
 -2 8 -13 -0.5 2.46
 -2 8 -13 1.29 1.96
 -2 8 -14 93.49 6.93
 -2 8 -14 118.02 9.05
 -2 8 -14 123.71 7.18
 2 -8 14 117.49 6.88
 -2 8 -14 109.45 7.11
 -2 8 -15 3.94 1.9
 -2 8 -15 5.02 2.74
 -2 8 -15 5.21 1.84
 2 -8 15 3.63 1.84
 -2 8 -16 52 5.67
 2 -8 16 45.21 3.93
 -2 8 -16 56.04 4.15
 -2 8 -17 26.98 3.21
 -2 8 -17 35.1 4.62
 2 -8 17 39.38 3.36
 -2 8 -17 36.97 3.26
 2 -8 18 0.7 1.51
 -2 8 -18 -0.47 1.63
 -2 8 -18 0.91 1.42
 -2 8 -18 1.62 1.75
 -2 8 -19 26.55 2.63
 -2 8 -19 32.98 3.25
 -2 8 -20 173.38 9.36
 -2 8 -20 165.99 9.81
 -2 8 -21 1.38 1.1
 -2 8 -21 2.11 1.6
 -2 8 -21 1.88 1.48
 -2 8 -22 112.73 6.81
 -2 8 -23 1.03 1.22
 -2 8 -23 3.23 1.52
 -2 8 -23 3.02 1.32
 -2 8 -24 3.84 1.39
 -2 8 -24 3.13 1.17
 -2 8 -25 1.52 1.15
 -2 8 -25 2.78 0.94
 -2 8 -26 6.13 1.09
 2 -7 -26 8.82 1.74
 2 -7 -26 8.13 1.35
 2 -7 -26 8.23 1.34
 2 -7 -25 22.57 2.59
 2 -7 -25 25.59 2.35
 2 -7 -25 21.89 2.17
 2 -7 -25 22.08 2.21
 2 -7 -24 0.48 1.38
 2 -7 -24 2.28 1.37
 2 -7 -24 1.01 1.5
 2 -7 -24 2.23 1.68
 2 -7 -23 7.58 1.66
 2 -7 -23 6.15 1.79
 2 -7 -23 7.55 1.8
 2 -7 -23 8.16 1.78
 2 -7 -23 3.73 1.87
 2 -7 -22 12.72 2.16
 2 -7 -22 7.14 1.63
 2 -7 -21 96.01 6.06
 2 -7 -21 92.86 5.89
 2 -7 -21 88.53 6.24
 2 -7 -21 85.98 6.05
 2 -7 -21 92.82 5.86
 2 -7 -20 2.88 1.55
 2 -7 -20 1.31 1.48
 2 -7 -20 1.07 1.39
 2 -7 -20 2.12 1.6
 2 -7 -20 -0.42 1.56
 2 -7 -20 0.88 1.91
 2 -7 -19 39.33 3.34
 2 -7 -19 26.53 3.07
 2 -7 -19 31.93 3.04
 2 -7 -19 27.1 3
 2 -7 -19 29.22 3.14
 2 -7 -19 34.12 2.98
 2 -7 -19 29.24 3.11
 2 -7 -19 32.76 3.2
 2 -7 -19 37.57 3.5
 2 -7 -18 0.96 1.61
 2 -7 -18 1.1 1.72
 2 -7 -18 0.21 1.49
 2 -7 -18 0.23 1.56
 2 -7 -18 -0.18 1.44
 2 -7 -18 1.31 1.53
 2 -7 -18 1.7 1.72
 2 -7 -18 -0.79 1.84
 2 -7 -17 8.76 2
 2 -7 -17 7.35 1.81
 2 -7 -17 11.8 2.43
 2 -7 -17 5.89 1.9
 2 -7 -17 8.86 1.91
 2 -7 -17 6.52 1.64
 2 -7 -17 7.38 2.04
 2 -7 -17 6.27 1.73
 2 -7 -17 7.16 2.04
 2 -7 -16 2.22 1.6
 2 -7 -16 -0.57 1.58
 2 -7 -16 0.9 1.95
 2 -7 -16 0.86 1.59
 2 -7 -16 1.58 1.43
 2 -7 -16 2.23 1.44
 2 -7 -16 0.85 1.62
 2 -7 -16 0.19 1.48
 2 -7 -16 0.23 1.79
 2 -7 -15 415.56 21.44
 2 -7 -15 401.65 21.19
 2 -7 -15 436.09 21.41
 2 -7 -15 407.74 21.51
 2 -7 -15 408.51 21.23
 2 -7 -15 388.31 21.2
 2 -7 -15 422.99 21.14
 2 -7 -15 392.48 21.51
 2 -7 -15 457.72 21.64
 2 -7 -14 37.44 3.25
 2 -7 -14 35.95 3.47
 2 -7 -14 38.76 3.45
 2 -7 -14 35.12 3.55
 2 -7 -14 39.06 3.09
 2 -7 -14 38.8 3.3
 2 -7 -14 36.56 3.36
 2 -7 -14 37.52 3.16
 2 -7 -13 118.47 6.88
 2 -7 -13 106.33 7.01
 2 -7 -13 129.16 7.24
 2 -7 -13 113.95 6.64
 2 -7 -13 110.75 6.9
 2 -7 -13 108.47 6.7
 2 -7 -13 109.44 7.15
 2 -7 -13 110.34 6.73
 2 -7 -12 1.39 1.88
 2 -7 -12 0.72 1.04
 2 -7 -12 -0.43 1.77
 2 -7 -12 1.43 1.29
 2 -7 -12 0.17 1.18
 2 -7 -12 0.89 1.38
 2 -7 -12 0.81 1.31
 2 -7 -11 13.83 2.25
 2 -7 -11 13.92 2.45
 2 -7 -11 9.71 1.52
 2 -7 -11 11.62 1.82
 2 -7 -11 10.56 1.76
 2 -7 -11 17.15 2.03
 2 -7 -11 12.71 1.97
 -2 7 10 5.52 2.07
 2 -7 -10 3.9 1.17
 2 -7 -10 3.9 1.74
 2 -7 -10 3.05 1.42
 2 -7 -10 3.6 1.4
 2 -7 -10 5.54 1.33
 2 -7 -10 1.72 1.15
 2 -7 -10 4.93 1.89
 2 -7 -9 58.42 3.99
 2 -7 -9 62.19 4.14
 2 -7 -9 50.13 3.79
 2 -7 -9 62.77 3.94
 2 -7 -9 64.09 4.65
 2 -7 -9 59.44 4.33
 -2 7 9 58.41 5.05
 2 -7 -8 33.65 3.31
 2 -7 -8 35.95 2.88
 -2 7 8 39.05 3.99
 2 -7 -8 34.2 3.18
 2 -7 -7 498.42 24.02
 2 -7 -7 421.56 23.71
 -2 7 7 486.12 24.89
 2 -7 -7 475.91 23.76
 2 -7 -6 6.19 2.03
 2 -7 -6 6.75 1.89
 -2 7 6 6.03 2.25
 2 -7 -6 5.98 1.57
 2 -7 -5 1970.99 95.91
 2 -7 -5 2003.8 95.93
 2 -7 -5 1956.49 95.74
 2 -7 -4 47.48 3.82
 2 -7 -4 52.09 3.95
 2 -7 -3 715.31 34.97
 2 -7 -3 686.75 34.96
 2 -7 -2 92.19 6.1
 2 -7 -2 107.42 6.26
 2 -7 -1 28.05 2.71
 2 -7 -1 21.9 2.76
 2 -7 0 6.45 1.6
 2 -7 0 6.92 1.93
 2 -7 1 28.53 2.73
 2 -7 1 27.47 2.8
 2 -7 2 59.3 4.03
 2 -7 2 34.87 4.1
 2 -7 3 463.17 24.24
 2 -7 3 491.33 24.31
 2 -7 4 108.81 6.71
 2 -7 5 1658.56 80.64
 -2 7 -5 1703.39 81.55
 -2 7 -5 1633.04 80.14
 2 -7 6 44.88 3.72
 -2 7 -6 46.94 4.39
 -2 7 -6 46.5 3.39
 2 -7 7 466.04 21.83
 -2 7 -7 396.19 21.12
 -2 7 -7 401.51 22.27
 -2 7 -8 23.15 2.44
 -2 7 -8 23.83 3.21
 -2 7 -8 27.78 2.7
 -2 7 -8 25.94 2.56
 -2 7 -9 30.95 2.91
 -2 7 -9 37.35 4.35
 -2 7 -9 34.19 2.92
 -2 7 -9 36.4 3.85
 -2 7 -9 28.53 2.99
 -2 7 -9 33.58 2.93
 -2 7 -10 2.45 1.69
 -2 7 -10 2.46 1.48
 -2 7 -10 -0.32 1.79
 -2 7 -10 2.57 1.48
 -2 7 -10 2.02 1.72
 -2 7 -10 2.89 2.46
 -2 7 -10 2.11 1.53
 -2 7 -11 62.74 4.64
 -2 7 -11 67.54 4.64
 -2 7 -11 61.34 4.45
 -2 7 -11 60.95 4.7
 -2 7 -11 68.5 4.92
 -2 7 -11 63.63 6
 -2 7 -12 9.59 2.03
 -2 7 -12 9.73 2.04
 -2 7 -12 11.75 2.09
 -2 7 -12 8.53 2.08
 -2 7 -12 11.36 2.1
 -2 7 -12 8.45 3.12
 -2 7 -13 15.02 2.41
 -2 7 -13 8.96 2.1
 -2 7 -13 14.2 2.17
 -2 7 -13 16.18 2.54
 -2 7 -13 13.77 2.24
 -2 7 -13 14.22 3.46
 -2 7 -14 0.47 1.66
 -2 7 -14 1.25 1.61
 -2 7 -14 0.21 1.92
 -2 7 -14 -0.43 1.81
 -2 7 -14 2.35 2.29
 -2 7 -15 369.51 19.26
 -2 7 -15 372.47 19.11
 -2 7 -15 314.54 20.55
 -2 7 -15 365.96 18.93
 -2 7 -16 11.12 2.4
 -2 7 -16 9.39 2.14
 -2 7 -16 4.8 2.58
 -2 7 -16 8.87 1.96
 -2 7 -17 2.27 1.61
 2 -7 17 4.28 1.69
 -2 7 -17 4.26 2.42
 -2 7 -18 19.54 2.33
 2 -7 18 20.32 2.42
 -2 7 -18 18 3.51
 -2 7 -18 21.31 2.48
 -2 7 -19 197.64 10.61
 -2 7 -19 200.14 11.16
 -2 7 -19 184.22 10.75
 -2 7 -20 1.32 1.52
 -2 7 -20 2.78 1.43
 -2 7 -21 268.54 14.61
 -2 7 -21 273.68 14.64
 -2 7 -22 16.21 2.36
 -2 7 -22 15.63 2.21
 -2 7 -22 17.73 2.14
 -2 7 -23 50.57 3.51
 -2 7 -23 43.36 3.35
 -2 7 -23 42.64 3.55
 -2 7 -24 0.76 1.1
 -2 7 -24 1.13 1.44
 -2 7 -24 -0.12 1.08
 -2 7 -24 1.66 1.29
 -2 7 -25 1.79 1
 -2 7 -25 1.64 0.94
 -2 7 -25 3.87 1.45
 -2 7 -26 0.23 1.18
 -2 7 -26 -0.69 0.72
 -2 7 -27 5.99 1.11
 2 -6 -27 0.81 0.94
 2 -6 -27 1.04 1.27
 2 -6 -26 2.69 1.39
 2 -6 -26 0.93 1.11
 2 -6 -26 1.46 1.12
 2 -6 -26 2.23 1.58
 2 -6 -26 1.14 1.13
 2 -6 -25 4.29 1.6
 2 -6 -25 5.56 1.48
 2 -6 -25 5.7 1.48
 2 -6 -25 6.71 1.86
 2 -6 -25 4.75 1.39
 2 -6 -24 3.15 1.65
 2 -6 -24 1.01 1.42
 2 -6 -24 1.43 1.36
 2 -6 -24 1.28 1.52
 2 -6 -24 2.81 1.33
 2 -6 -24 0.42 1.75
 2 -6 -24 3.1 1.4
 2 -6 -23 57.98 4.45
 2 -6 -22 144.24 8.4
 2 -6 -22 148.36 8.96
 2 -6 -22 142.38 8.35
 2 -6 -22 143.56 8.68
 2 -6 -22 146.34 8.55
 2 -6 -22 143.34 8.44
 2 -6 -21 61.59 4.39
 2 -6 -21 53.9 4.21
 2 -6 -21 60.18 4.86
 2 -6 -21 63.66 4.37
 2 -6 -21 59.12 4.65
 2 -6 -21 54.88 4.37
 2 -6 -21 53.98 4.33
 2 -6 -20 269.51 13.81
 2 -6 -20 255.82 13.84
 2 -6 -20 255.45 13.83
 2 -6 -20 261.36 13.92
 2 -6 -20 243.21 14.05
 2 -6 -20 272.23 14.25
 2 -6 -20 258.53 14
 2 -6 -20 241.94 13.81
 2 -6 -19 98.06 6.11
 2 -6 -19 91.09 6.03
 2 -6 -19 94.26 6.12
 2 -6 -19 86.38 6.15
 2 -6 -19 92.96 6.27
 2 -6 -19 100.71 6.26
 2 -6 -19 90.41 6.08
 2 -6 -19 96.43 6.01
 2 -6 -18 127.22 7.33
 2 -6 -18 118.04 7.36
 2 -6 -18 121.2 7.34
 2 -6 -18 123.93 7.43
 2 -6 -18 122.35 7.56
 2 -6 -18 117.41 7.51
 2 -6 -18 118.22 7.56
 2 -6 -18 121.4 7.7
 2 -6 -18 117.65 7.44
 2 -6 -18 129.38 7.57
 2 -6 -17 42.89 3.67
 2 -6 -17 41.45 3.75
 2 -6 -17 42.79 3.74
 2 -6 -17 45.23 3.66
 2 -6 -17 45.62 3.62
 2 -6 -17 48.46 3.82
 2 -6 -17 44.88 3.7
 2 -6 -17 43.53 3.76
 2 -6 -17 41.28 3.93
 2 -6 -17 45.93 3.92
 2 -6 -17 44.55 3.46
 2 -6 -16 225.95 12.23
 2 -6 -16 228.42 12.31
 2 -6 -16 220.62 12.14
 2 -6 -16 216.41 12.03
 2 -6 -16 230.08 12.33
 2 -6 -16 219.56 12.1
 2 -6 -16 221.03 12.26
 2 -6 -16 227.63 12.53
 2 -6 -16 219.34 11.96
 2 -6 -16 218.63 12.34
 2 -6 -15 1.58 1.41
 2 -6 -15 -0.19 1.5
 2 -6 -15 1.37 1.49
 2 -6 -15 0.58 1.42
 2 -6 -15 2.64 1.89
 2 -6 -15 -0.19 1.48
 2 -6 -15 -1.79 1.82
 2 -6 -15 -0.69 1.49
 2 -6 -15 1.1 1.5
 2 -6 -15 0.62 1.11
 2 -6 -14 87.54 5.61
 2 -6 -14 84.76 5.56
 2 -6 -14 84.31 5.58
 2 -6 -14 90.5 5.6
 2 -6 -14 91.19 5.8
 2 -6 -14 93.51 5.92
 2 -6 -14 84.57 6
 2 -6 -14 88.69 5.43
 2 -6 -14 86.57 5.7
 2 -6 -14 91.13 5.55
 2 -6 -13 188.16 10.32
 2 -6 -13 200.54 10.54
 2 -6 -13 191.38 10.82
 2 -6 -13 195.95 10.41
 2 -6 -13 173.44 10.27
 2 -6 -13 183.88 10.38
 2 -6 -13 184.13 10.3
 2 -6 -13 201.31 10.66
 2 -6 -13 193.14 10.21
 2 -6 -12 0.13 1.1
 2 -6 -12 0.61 1.3
 2 -6 -12 -0.98 1.59
 2 -6 -12 -0.15 1.13
 2 -6 -12 3.07 1.83
 2 -6 -12 1.94 1.62
 2 -6 -12 0.72 1.22
 2 -6 -12 1.81 1.29
 2 -6 -11 71.01 4.59
 2 -6 -11 70.82 4.85
 2 -6 -11 77.88 5.19
 2 -6 -11 73.09 4.66
 2 -6 -11 77 4.84
 2 -6 -11 72.84 4.7
 2 -6 -11 72.03 4.61
 2 -6 -10 4.84 1.76
 2 -6 -10 5.8 1.92
 2 -6 -10 7.19 1.57
 2 -6 -10 5.04 1.37
 2 -6 -9 97.6 6
 2 -6 -9 86.76 5.68
 2 -6 -8 287.25 15.43
 2 -6 -8 292.47 15.13
 2 -6 -7 377.24 19.21
 2 -6 -7 366.08 18.9
 2 -6 -6 473.77 23.49
 2 -6 -6 451.44 23.16
 2 -6 -5 25.16 2.47
 2 -6 -4 606.4 30.14
 2 -6 -3 26.28 2.6
 2 -6 -2 332.36 17.19
 2 -6 -1 197.91 10.64
 2 -6 0 -0.4 1.65
 2 -6 1 185.85 10.06
 2 -6 2 277.84 14.58
 -2 6 -3 12.21 1.52
 -2 6 -4 586.05 28.89
 -2 6 -5 58.14 3.77
 -2 6 -6 417.54 20.96
 -2 6 -7 421.16 21.19
 -2 6 -8 124.83 7.17
 -2 6 -9 61.95 5.69
 -2 6 -9 71.17 4.58
 -2 6 -10 100.89 6.17
 -2 6 -10 96.31 6.11
 -2 6 -10 106.27 6.34
 -2 6 -10 102.39 7.57
 -2 6 -10 103.61 6.29
 -2 6 -11 81.46 5.24
 -2 6 -11 87.5 5.35
 -2 6 -11 72.91 5.29
 -2 6 -11 79.71 5.41
 -2 6 -11 83.86 6.66
 -2 6 -11 86.34 5.45
 -2 6 -12 16.82 2.4
 -2 6 -12 19.66 2.49
 -2 6 -12 15.08 2.32
 -2 6 -12 16.73 2.33
 -2 6 -12 21.21 3.38
 -2 6 -12 19.39 2.44
 -2 6 -13 46.79 3.59
 -2 6 -13 38.64 3.46
 -2 6 -13 38.6 3.39
 -2 6 -13 37.87 3.47
 -2 6 -13 37.57 3.54
 -2 6 -13 39.2 4.55
 -2 6 -14 55.54 4.41
 -2 6 -14 66.44 4.65
 -2 6 -14 54.46 4.19
 -2 6 -14 61.59 4.58
 -2 6 -14 59.2 5.78
 -2 6 -15 15.33 2.51
 -2 6 -15 11.96 2.32
 -2 6 -15 11.82 2.03
 -2 6 -15 11.34 2.15
 -2 6 -15 14.22 3.32
 -2 6 -16 115.91 7.56
 -2 6 -16 113.95 7.02
 -2 6 -16 122.18 7.43
 -2 6 -16 120.89 8.93
 -2 6 -17 167.78 9.47
 -2 6 -17 147.67 10.55
 -2 6 -17 158.29 9.15
 -2 6 -17 140.5 8.56
 -2 6 -18 171.65 9.61
 -2 6 -18 176.61 10.05
 -2 6 -18 164.26 9.13
 -2 6 -18 148.4 9.48
 -2 6 -18 153.5 11.05
 -2 6 -20 184.36 10.54
 -2 6 -20 178.35 10.56
 -2 6 -20 186.38 10.63
 -2 6 -20 189.99 10.69
 -2 6 -21 1.1 1.68
 -2 6 -21 1.03 1.53
 -2 6 -21 0.43 1.41
 -2 6 -22 211.75 12.13
 -2 6 -22 233.69 12.37
 -2 6 -23 7.01 1.87
 -2 6 -23 6.83 1.65
 -2 6 -23 7.26 1.78
 -2 6 -24 0.35 1.47
 -2 6 -24 -0.37 1.54
 -2 6 -24 1.47 1.18
 -2 6 -24 0.65 1.33
 -2 6 -25 1.8 1.3
 -2 6 -25 1.13 1.48
 -2 6 -25 2.24 1.3
 -2 6 -26 1.23 1.33
 -2 6 -26 -0.11 1.12
 -2 6 -27 4.51 1.27
 -2 6 -27 3.59 0.98
 -2 6 -28 132.26 7.01
 2 -5 -28 21.18 1.7
 2 -5 -27 22.13 1.93
 2 -5 -27 21.08 2.28
 2 -5 -27 17.98 1.86
 2 -5 -26 6.19 1.56
 2 -5 -26 4.98 1.85
 2 -5 -26 8.86 1.48
 2 -5 -26 8.71 1.82
 2 -5 -26 4.8 1.39
 2 -5 -25 4.65 1.54
 2 -5 -25 6.73 1.99
 2 -5 -25 5.66 1.61
 2 -5 -25 6.34 1.55
 2 -5 -25 5.88 1.85
 2 -5 -25 6.42 1.52
 2 -5 -25 5.76 1.52
 2 -5 -24 54.35 4.01
 2 -5 -24 55.64 4.13
 2 -5 -24 54.11 3.97
 2 -5 -24 66.07 4.48
 2 -5 -24 52.48 4.03
 2 -5 -24 50.91 4.08
 2 -5 -23 3.14 1.97
 2 -5 -23 1.97 1.46
 2 -5 -23 1.31 1.9
 2 -5 -23 1.45 1.53
 2 -5 -22 232.73 13.08
 2 -5 -22 255.87 13.68
 2 -5 -22 229.27 12.95
 2 -5 -22 231.21 13.03
 2 -5 -22 247.42 13.39
 2 -5 -22 246.41 13.17
 2 -5 -22 236.61 13.13
 2 -5 -22 252.34 13.09
 2 -5 -21 217.17 12
 2 -5 -21 200.81 11.73
 2 -5 -21 215.68 12.42
 2 -5 -21 215.56 11.9
 2 -5 -21 220.73 12.26
 2 -5 -21 227.78 12.06
 2 -5 -21 202.95 11.79
 2 -5 -21 229.79 12.08
 2 -5 -20 18.98 2.7
 2 -5 -20 15.54 2.41
 2 -5 -20 23.06 2.6
 2 -5 -20 19.65 2.47
 2 -5 -20 17.13 2.25
 2 -5 -20 21.36 2.61
 2 -5 -20 15.1 2.25
 2 -5 -19 29.2 3.36
 2 -5 -19 37.1 3.21
 2 -5 -19 31.4 3.34
 2 -5 -19 26.2 2.96
 2 -5 -19 34.53 3.21
 2 -5 -19 29.74 2.94
 2 -5 -19 35.02 3.26
 2 -5 -19 31.22 3.13
 2 -5 -19 32.1 2.92
 2 -5 -18 24.86 3.01
 2 -5 -18 27 2.94
 2 -5 -18 22.42 2.59
 2 -5 -18 21.75 2.59
 2 -5 -18 26.19 2.73
 2 -5 -18 25.2 2.76
 2 -5 -18 23.04 2.76
 2 -5 -18 25.68 2.8
 2 -5 -18 25.67 2.72
 2 -5 -18 22.51 2.51
 2 -5 -17 32.71 3.15
 2 -5 -17 36.48 3.34
 2 -5 -17 34.57 3.52
 2 -5 -17 31.54 3.42
 2 -5 -17 38.85 3.36
 2 -5 -17 33.25 3.15
 2 -5 -17 40.27 3.18
 2 -5 -17 41.32 3.37
 2 -5 -17 41.9 3.33
 2 -5 -17 40.42 3.27
 2 -5 -17 33.49 3.24
 2 -5 -17 31.14 3.09
 2 -5 -16 5.21 1.74
 2 -5 -16 4.82 1.77
 2 -5 -16 6.58 1.71
 2 -5 -16 6.57 1.62
 2 -5 -16 7.17 1.87
 2 -5 -16 8.08 1.69
 2 -5 -16 7.4 1.66
 2 -5 -16 5.62 1.47
 2 -5 -16 8.13 1.7
 2 -5 -16 4.53 1.6
 2 -5 -16 4.95 1.85
 2 -5 -16 9.21 2.21
 2 -5 -16 9.02 2.08
 2 -5 -15 355.26 18.23
 2 -5 -15 355.05 18.26
 2 -5 -15 341.61 18.21
 2 -5 -15 343.85 18.5
 2 -5 -15 337.51 18.37
 2 -5 -15 384.17 18.32
 2 -5 -15 354.09 18.04
 2 -5 -15 344.35 18.12
 2 -5 -15 349.25 18.13
 2 -5 -15 338.78 18.03
 2 -5 -15 371.21 18.24
 2 -5 -15 335.67 17.89
 2 -5 -14 148.49 8.13
 2 -5 -14 147.46 8.2
 2 -5 -14 135.67 8.06
 2 -5 -14 136.08 8.22
 2 -5 -14 136.88 7.91
 2 -5 -14 134.75 8.01
 2 -5 -14 136.83 7.86
 2 -5 -14 133.37 7.94
 2 -5 -14 146.45 8.13
 2 -5 -14 151.3 8.52
 2 -5 -14 131.35 7.74
 2 -5 -14 146.51 8.03
 2 -5 -13 223.7 11.24
 2 -5 -13 225.65 11.41
 2 -5 -13 202.93 11.08
 2 -5 -13 218.15 11.3
 2 -5 -13 193.68 10.94
 2 -5 -13 216.08 11.31
 2 -5 -13 205.31 11.11
 2 -5 -13 205.67 11.57
 2 -5 -13 191.53 11.32
 2 -5 -12 404.4 20.44
 2 -5 -12 399.59 20.96
 2 -5 -12 398.26 20.64
 2 -5 -12 389.13 20.42
 2 -5 -12 424.5 20.54
 2 -5 -12 417.67 20.64
 2 -5 -11 8.12 1.98
 2 -5 -11 7.99 1.67
 2 -5 -10 49.75 3.66
 2 -5 -10 55.02 4.15
 2 -5 -10 49.32 3.36
 -2 5 10 56.81 3.28
 2 -5 -10 49.27 3.54
 2 -5 -9 33.7 2.91
 2 -5 -9 34.96 2.76
 2 -5 -8 298.69 15.29
 2 -5 -8 292.69 14.85
 2 -5 -8 279.92 14.85
 2 -5 -7 274.69 14.02
 2 -5 -7 264.23 13.59
 2 -5 -7 256.28 13.63
 2 -5 -6 25.52 2.7
 2 -5 -6 23.01 2.17
 2 -5 -6 22.45 2.25
 2 -5 -5 1899.77 92.81
 2 -5 -5 1943.13 92.76
 2 -5 -4 377.2 19
 2 -5 -3 1467.02 71.04
 2 -5 -2 1549.6 74.99
 2 -5 -1 1244.79 60.41
 2 -5 0 6.64 1.42
 2 -5 1 1266.1 61.44
 2 -5 2 1430.38 69.33
 2 -5 3 1309.18 63.53
 2 -5 4 468.9 23.43
 2 -5 5 1431.59 68.93
 -2 5 -5 1412.36 68.69
 2 -5 6 12.76 1.7
 -2 5 -6 11.29 1.63
 2 -5 7 30.49 2.6
 -2 5 -7 30.22 2.53
 2 -5 8 285.86 14.76
 -2 5 -8 283.93 14.63
 2 -5 9 0.15 1.1
 -2 5 -9 -0.27 1.29
 -2 5 -9 0.31 2.07
 -2 5 -10 7.48 1.59
 -2 5 -10 10.01 2.51
 -2 5 -10 6.76 1.37
 -2 5 -11 31.01 3.72
 -2 5 -11 31.93 2.79
 -2 5 -12 141.95 8.45
 -2 5 -12 140.03 8.52
 -2 5 -12 162.98 10
 -2 5 -12 157.92 8.55
 -2 5 -12 147.59 8.51
 -2 5 -13 58.04 4.24
 -2 5 -13 64.49 5.6
 -2 5 -13 59.1 4.4
 -2 5 -13 65.01 4.38
 -2 5 -13 56.54 4.12
 -2 5 -13 52.33 4.26
 -2 5 -14 56.41 4.21
 -2 5 -14 65.12 4.41
 -2 5 -14 61.9 5.65
 -2 5 -14 60.29 4.6
 -2 5 -14 58.68 4.4
 -2 5 -14 58.18 4.35
 -2 5 -14 58.98 4.21
 -2 5 -15 39.68 3.49
 -2 5 -15 41.01 3.42
 -2 5 -15 43.82 4.92
 -2 5 -15 44.72 3.7
 -2 5 -15 41.35 3.84
 -2 5 -15 49.37 3.8
 -2 5 -15 43.24 3.66
 -2 5 -15 42.93 3.38
 -2 5 -16 7.66 1.96
 -2 5 -16 5.48 2.54
 -2 5 -16 8.08 1.65
 -2 5 -16 4.99 1.72
 -2 5 -16 7.64 2.19
 -2 5 -16 9.22 1.58
 -2 5 -16 10.77 2.09
 -2 5 -17 0.75 1.9
 -2 5 -17 -1.27 1.77
 -2 5 -17 2.59 1.47
 -2 5 -17 -0.86 2.25
 -2 5 -17 0.22 1.56
 -2 5 -17 -0.43 1.63
 -2 5 -18 114.22 7.16
 -2 5 -18 94.75 6.55
 -2 5 -18 102.3 6.68
 -2 5 -18 106.51 6.64
 -2 5 -18 95.45 7.86
 -2 5 -19 50.82 4.29
 -2 5 -19 49.78 4.55
 -2 5 -19 54.39 4.25
 -2 5 -19 54.04 4.38
 -2 5 -19 48.93 5.19
 -2 5 -19 53.34 4.31
 -2 5 -20 10.12 2.51
 -2 5 -20 3.03 1.85
 -2 5 -20 7.41 1.91
 -2 5 -21 265.98 13.93
 -2 5 -21 258.53 13.94
 -2 5 -21 252.51 13.76
 -2 5 -21 246.37 13.84
 -2 5 -21 234.15 13.64
 -2 5 -21 252.41 13.72
 -2 5 -22 211.66 12.06
 -2 5 -22 223.43 12.19
 -2 5 -22 204.04 11.93
 -2 5 -22 223.48 12.16
 -2 5 -22 217.99 11.94
 -2 5 -23 57.23 4.41
 -2 5 -24 40.8 3.62
 -2 5 -24 41.39 3.58
 -2 5 -24 47.26 3.73
 -2 5 -24 41.78 3.51
 -2 5 -25 24.42 2.52
 -2 5 -25 25.01 2.56
 -2 5 -25 20.27 2.6
 -2 5 -25 25.87 2.47
 -2 5 -26 14.87 1.91
 -2 5 -26 14.83 1.83
 -2 5 -26 13.96 1.92
 -2 5 -26 14.98 2.1
 -2 5 -27 34.33 2.66
 -2 5 -27 32.92 2.75
 -2 5 -28 25.52 2.03
 -2 5 -28 25.78 2.1
 -2 5 -29 113.67 5.97
 2 -4 -28 64.66 4.09
 2 -4 -28 79.45 4.44
 2 -4 -28 74.82 4.25
 2 -4 -27 54.99 3.72
 2 -4 -27 58.9 4.13
 2 -4 -27 65.99 4.02
 2 -4 -27 57.68 3.9
 2 -4 -27 56.14 3.78
 2 -4 -26 2.39 1.4
 2 -4 -26 3.39 1.77
 2 -4 -26 3.15 1.53
 2 -4 -26 2.71 1.29
 2 -4 -26 3.74 1.42
 2 -4 -26 1.92 1.67
 2 -4 -25 5.55 1.95
 2 -4 -25 7.96 1.79
 2 -4 -25 4.11 1.72
 2 -4 -25 7.44 1.66
 2 -4 -25 9.89 1.76
 2 -4 -25 6.58 1.51
 2 -4 -25 6.07 1.96
 2 -4 -24 8.85 1.81
 2 -4 -24 8.09 2.14
 2 -4 -23 86.32 6.02
 2 -4 -23 100.32 6.08
 2 -4 -23 80.84 5.89
 2 -4 -23 89.45 5.76
 2 -4 -23 85.18 6.17
 2 -4 -23 91.33 5.75
 2 -4 -23 93.82 5.82
 2 -4 -23 80.01 5.69
 2 -4 -22 7.43 2.36
 2 -4 -22 9.38 2.27
 2 -4 -22 15.84 2.5
 2 -4 -22 14.17 2.38
 2 -4 -22 11.39 2.04
 2 -4 -22 12.9 2.08
 2 -4 -22 10.43 2.48
 2 -4 -22 13.91 2.16
 2 -4 -22 12.5 2.14
 2 -4 -22 13.69 2.26
 2 -4 -21 181.04 11
 2 -4 -21 206.64 11.05
 2 -4 -21 194.32 10.78
 2 -4 -21 193.88 11.3
 2 -4 -21 195.46 10.77
 2 -4 -21 186.16 10.79
 2 -4 -21 197.79 11.01
 2 -4 -21 186.17 10.73
 2 -4 -20 30.68 3.14
 2 -4 -20 32.47 3.12
 2 -4 -20 37.31 3.46
 2 -4 -20 31.64 3.27
 2 -4 -20 39.81 3.29
 2 -4 -20 35.31 3.49
 2 -4 -20 28.31 3.31
 2 -4 -20 30.24 3.26
 2 -4 -20 35.92 3.12
 2 -4 -20 34.15 3.63
 2 -4 -19 78.63 5.38
 2 -4 -19 87.85 5.7
 2 -4 -19 84.63 5.48
 2 -4 -19 86.86 5.57
 2 -4 -19 70.58 5.46
 2 -4 -19 80.79 5.57
 2 -4 -19 75.31 5.44
 2 -4 -19 83.82 5.4
 2 -4 -19 79.07 5.71
 2 -4 -19 83.29 5.81
 2 -4 -19 80 5.32
 2 -4 -19 86.46 5.97
 2 -4 -18 14.04 2.01
 2 -4 -18 16.24 2.52
 2 -4 -18 13.07 2.58
 2 -4 -18 17.61 2.41
 2 -4 -18 17.27 2.31
 2 -4 -18 16.43 2.14
 2 -4 -18 14.49 2.33
 2 -4 -18 17.86 2.39
 2 -4 -18 13.74 2.2
 2 -4 -18 15.36 2.17
 2 -4 -18 16.8 2.21
 2 -4 -18 17.55 2.23
 2 -4 -18 15.66 2.45
 2 -4 -17 97.6 6.32
 2 -4 -17 92.1 6.18
 2 -4 -17 90.98 6.06
 2 -4 -17 96.29 6.21
 2 -4 -17 100.62 6.07
 2 -4 -17 102.29 6.03
 2 -4 -17 94.69 6.38
 2 -4 -17 95.98 6.11
 2 -4 -17 100.57 6.03
 2 -4 -17 98.84 6.22
 2 -4 -17 93.16 6.08
 2 -4 -17 97.45 6.44
 2 -4 -16 61.93 4.42
 2 -4 -16 58.44 4.28
 2 -4 -16 58.94 4.21
 2 -4 -16 59.46 4.1
 2 -4 -16 58.86 4.26
 2 -4 -16 53.9 4.04
 2 -4 -16 67.88 4.41
 2 -4 -16 59.16 4.14
 2 -4 -16 57.38 4.18
 2 -4 -16 60.11 4.5
 2 -4 -16 58.3 4.07
 2 -4 -16 56.92 4.16
 2 -4 -16 51.27 4.31
 2 -4 -15 10.88 1.96
 2 -4 -15 11.22 1.84
 2 -4 -15 13.2 2.02
 2 -4 -15 8.91 1.65
 2 -4 -15 12.31 2.2
 2 -4 -15 13.28 2.19
 2 -4 -15 13.68 1.85
 2 -4 -15 11.87 1.71
 2 -4 -15 11.17 1.83
 2 -4 -15 12.55 1.77
 2 -4 -15 14.1 1.97
 2 -4 -15 12.14 2.07
 2 -4 -15 11.88 1.89
 2 -4 -15 12.19 1.91
 2 -4 -14 211.56 11.16
 2 -4 -14 208.6 11.23
 2 -4 -14 198.06 10.87
 2 -4 -14 206.42 11.12
 2 -4 -14 210.93 11.05
 2 -4 -14 202.36 10.94
 2 -4 -14 205.92 10.98
 2 -4 -14 201.51 11.14
 2 -4 -14 198.98 11.08
 2 -4 -14 201.24 11.33
 2 -4 -14 208.84 11.07
 2 -4 -13 248.99 12.83
 2 -4 -13 241.92 12.71
 2 -4 -13 248.71 12.71
 2 -4 -13 221.73 13.02
 2 -4 -13 233.92 12.87
 2 -4 -13 243.23 12.63
 2 -4 -13 252.87 12.78
 2 -4 -12 149.46 8.56
 2 -4 -12 154.36 8.25
 2 -4 -12 143.12 8.13
 2 -4 -12 148.71 8.34
 2 -4 -11 310.81 16.4
 2 -4 -11 342.69 16.11
 2 -4 -11 307.39 15.99
 2 -4 -11 296.66 16.08
 2 -4 -10 3.22 1.29
 2 -4 -10 3.52 1.36
 -2 4 10 2.15 1.15
 2 -4 -10 2.51 1.3
 2 -4 -10 3.88 1.86
 2 -4 -10 3.06 1.03
 2 -4 -9 9.41 1.6
 -2 4 9 8.39 1.53
 2 -4 -9 7.38 1.27
 2 -4 -9 8.14 1.57
 2 -4 -9 6.87 2.03
 2 -4 -8 158.59 8.54
 2 -4 -8 164.35 8.57
 2 -4 -8 159.5 9.02
 2 -4 -7 306.34 15.99
 2 -4 -7 310.36 15.58
 2 -4 -6 1085.41 53.26
 2 -4 -6 1096.3 52.96
 2 -4 -5 44.87 2.99
 2 -4 -4 1470.36 71.01
 2 -4 -3 1179.22 57.1
 2 -4 -2 976.45 47.42
 2 -4 -1 791.04 38.55
 2 -4 0 221.23 11.32
 2 -4 1 819.09 39.89
 2 -4 2 890.01 43.31
 2 -4 3 1330 64.33
 2 -4 4 977.42 47.5
 2 -4 5 140.68 7.58
 2 -4 6 865.72 42.48
 -2 4 -6 893.34 43.51
 -2 4 -6 867.17 42.4
 2 -4 7 270.47 13.99
 -2 4 -7 271.17 15.05
 -2 4 -7 278.57 13.98
 -2 4 -8 158.75 8.46
 2 -4 8 154.47 8.44
 -2 4 -8 166.42 9.64
 -2 4 -8 154.03 8.55
 2 -4 9 73.7 4.54
 -2 4 -9 76.87 4.66
 -2 4 -9 74.52 4.65
 2 -4 10 -0.48 0.96
 -2 4 -10 0.13 0.83
 -2 4 -10 0.92 1.24
 -2 4 -11 101.17 7.25
 -2 4 -11 106.32 6.2
 -2 4 -12 20.04 3.12
 -2 4 -12 27.08 2.55
 -2 4 -13 367.62 18.68
 -2 4 -13 354.4 18.59
 -2 4 -13 367.49 20.05
 -2 4 -13 360.27 18.82
 -2 4 -14 18.54 2.46
 -2 4 -14 17.58 2.35
 -2 4 -14 18.35 2.17
 -2 4 -14 14.68 2.15
 -2 4 -14 17.65 3.16
 -2 4 -14 15.39 2.2
 -2 4 -15 21.19 2.48
 -2 4 -15 22.63 3.51
 -2 4 -15 23.28 2.75
 -2 4 -15 21.62 2.41
 -2 4 -15 21.24 2.44
 -2 4 -15 23.06 2.71
 -2 4 -15 22.11 2.46
 -2 4 -15 17.31 2.34
 -2 4 -16 0.78 2.19
 -2 4 -16 0.46 1.88
 -2 4 -16 0.59 1.43
 -2 4 -16 1.4 1.47
 -2 4 -16 -0.2 1.78
 -2 4 -16 0.98 1.55
 -2 4 -16 0.52 1.54
 -2 4 -17 152.26 8.57
 -2 4 -17 126.91 9.57
 -2 4 -17 132.67 8.45
 -2 4 -17 142.29 8.53
 -2 4 -17 158.04 8.95
 -2 4 -18 9.53 1.97
 -2 4 -18 10.73 2.65
 -2 4 -18 8.63 1.88
 -2 4 -18 8.15 2
 -2 4 -18 8.6 1.99
 -2 4 -18 10.08 2.35
 -2 4 -19 62.2 4.85
 -2 4 -19 64.99 5.01
 -2 4 -19 69 5.03
 -2 4 -19 68.74 6.05
 -2 4 -19 65.9 5.06
 -2 4 -19 69.57 5.11
 -2 4 -19 75.3 5.43
 -2 4 -20 78.19 5.87
 -2 4 -20 90.24 6.11
 -2 4 -20 92.94 6.31
 -2 4 -21 165.43 10.35
 -2 4 -21 181.6 10.2
 -2 4 -21 174.89 10.23
 -2 4 -21 180.73 10.35
 -2 4 -21 161.43 9.9
 -2 4 -21 170.54 10.02
 -2 4 -21 185.62 10.38
 -2 4 -22 62.81 4.89
 -2 4 -22 64.83 4.95
 -2 4 -22 66.17 5.05
 -2 4 -22 62.13 4.65
 -2 4 -22 68.62 5.07
 -2 4 -23 72.5 5.31
 -2 4 -23 79.61 5.51
 -2 4 -24 58.03 4.55
 -2 4 -24 58.48 4.47
 -2 4 -24 58.7 4.44
 -2 4 -25 0.78 1.58
 -2 4 -25 1.86 1.65
 -2 4 -25 1.11 1.49
 -2 4 -25 3.42 1.61
 -2 4 -26 26.64 2.73
 -2 4 -26 27.87 2.74
 -2 4 -26 30.13 2.74
 -2 4 -26 27.34 2.7
 -2 4 -27 77.93 4.81
 -2 4 -27 79.34 4.77
 -2 4 -27 66.55 4.57
 -2 4 -27 76.05 4.73
 -2 4 -28 67.25 4.23
 -2 4 -28 71.02 4.33
 -2 4 -28 68.85 4.2
 -2 4 -29 37.61 2.42
 -2 4 -29 33.51 2.38
 2 -3 -29 59.17 3.57
 2 -3 -29 54.72 3.33
 2 -3 -28 83.8 5.01
 2 -3 -28 84.63 5.07
 2 -3 -28 82.39 4.85
 2 -3 -27 49.01 3.44
 2 -3 -27 49.77 3.62
 2 -3 -27 52.16 3.84
 2 -3 -27 56.82 3.82
 2 -3 -27 52.93 3.6
 2 -3 -26 20.21 2.21
 2 -3 -26 20.05 2.5
 2 -3 -26 20.73 2.25
 2 -3 -26 21.86 2.58
 2 -3 -26 25.28 2.45
 2 -3 -26 24.59 2.62
 2 -3 -25 46.13 4.01
 2 -3 -25 53.79 4.4
 2 -3 -25 48.78 4.08
 2 -3 -25 55.42 3.86
 2 -3 -25 50.28 4.05
 2 -3 -25 43.87 3.61
 2 -3 -25 51.23 3.67
 2 -3 -24 29.94 3.49
 2 -3 -24 40.07 3.61
 2 -3 -24 35.42 3.43
 2 -3 -24 37.59 3.23
 2 -3 -24 38.04 3.6
 2 -3 -24 36.32 3.56
 2 -3 -24 34.3 3.16
 2 -3 -23 55.53 4.06
 2 -3 -23 50.43 4.35
 2 -3 -23 49.26 4.23
 2 -3 -23 49.98 3.95
 2 -3 -23 48.34 4.41
 2 -3 -23 51.84 4.26
 2 -3 -23 47.21 3.86
 2 -3 -23 47.03 4.15
 2 -3 -23 51.68 4.21
 2 -3 -23 53.3 4.39
 2 -3 -23 49.59 3.9
 2 -3 -22 135.29 8.04
 2 -3 -22 134.96 8.55
 2 -3 -22 130.94 8.25
 2 -3 -22 144.03 8.16
 2 -3 -22 130.3 8.53
 2 -3 -22 131.42 7.98
 2 -3 -22 152.87 8.56
 2 -3 -22 136.23 8.21
 2 -3 -22 127.14 7.96
 2 -3 -22 143.13 8.57
 2 -3 -22 126.39 8.29
 2 -3 -22 144.01 8.44
 2 -3 -21 2.68 1.82
 2 -3 -21 5.03 1.7
 2 -3 -21 2.35 1.44
 2 -3 -21 1.71 1.64
 2 -3 -21 2.1 1.63
 2 -3 -21 2.56 1.91
 2 -3 -21 1.75 1.87
 2 -3 -21 2.25 1.94
 2 -3 -21 3.06 1.74
 2 -3 -20 38.01 3.69
 2 -3 -20 38.52 3.63
 2 -3 -20 41.12 3.43
 2 -3 -20 34.74 3.32
 2 -3 -20 37.51 3.6
 2 -3 -20 41.02 3.4
 2 -3 -20 34.92 3.55
 2 -3 -20 41.16 3.38
 2 -3 -20 37.49 3.77
 2 -3 -20 38.47 3.62
 2 -3 -20 37.66 3.33
 2 -3 -20 34.14 3.71
 2 -3 -19 1.17 1.68
 2 -3 -19 -0.22 1.57
 2 -3 -19 0.96 1.82
 2 -3 -19 -0.45 1.89
 2 -3 -19 1.61 1.47
 2 -3 -19 2.98 1.45
 2 -3 -19 0.4 1.67
 2 -3 -19 -0.22 1.61
 2 -3 -19 1.15 1.43
 2 -3 -19 0.56 1.28
 2 -3 -19 0.42 1.64
 2 -3 -19 0.7 1.84
 2 -3 -18 109.02 7.22
 2 -3 -18 115.09 6.91
 2 -3 -18 120.72 7.33
 2 -3 -18 121.21 7.01
 2 -3 -18 121.29 7.09
 2 -3 -18 120.19 7.25
 2 -3 -18 116.85 6.92
 2 -3 -18 116 7.36
 2 -3 -18 108.91 6.95
 2 -3 -18 118.5 7.24
 2 -3 -18 109.52 6.92
 2 -3 -18 116.18 7.26
 2 -3 -18 108.27 7.09
 2 -3 -17 35.2 3.31
 2 -3 -17 35.86 3.02
 2 -3 -17 41.21 3.52
 2 -3 -17 34.34 3.06
 2 -3 -17 39.39 3.24
 2 -3 -17 30.91 3.17
 2 -3 -17 43.67 3.28
 2 -3 -17 34 3.34
 2 -3 -17 40.66 3.22
 2 -3 -17 37.2 3.35
 2 -3 -17 40.58 3.44
 2 -3 -17 33.05 3.04
 2 -3 -17 36.91 3.25
 2 -3 -16 4.2 1.65
 2 -3 -16 8 1.53
 2 -3 -16 4.68 1.91
 2 -3 -16 4.06 1.7
 2 -3 -16 3.87 1.38
 2 -3 -16 5.02 1.4
 2 -3 -16 4.12 1.43
 2 -3 -16 5.69 1.61
 2 -3 -16 6.24 1.61
 2 -3 -16 4.61 1.66
 2 -3 -16 3.7 1.31
 2 -3 -16 5.96 1.75
 2 -3 -16 7.85 1.64
 2 -3 -15 33.81 3.15
 2 -3 -15 44.35 3.3
 2 -3 -15 41.6 3.19
 2 -3 -15 34.77 3.14
 2 -3 -15 39.18 2.97
 2 -3 -15 38.53 3.1
 2 -3 -15 37.26 3
 2 -3 -15 37.01 2.91
 2 -3 -15 42.11 3.41
 2 -3 -15 39.67 3.46
 2 -3 -15 35.81 2.99
 2 -3 -15 38.95 3.26
 2 -3 -14 258.27 14.01
 2 -3 -14 287.1 13.99
 2 -3 -14 258.34 14.18
 2 -3 -14 284 14.06
 2 -3 -14 278.94 14.18
 2 -3 -14 274.51 14.37
 2 -3 -14 248.51 14.04
 2 -3 -13 68.06 4.47
 2 -3 -13 56.99 4.15
 2 -3 -13 55.49 4.01
 2 -3 -13 67.87 4.18
 2 -3 -12 341.91 17.59
 2 -3 -12 325.76 17.33
 2 -3 -12 332.05 17.34
 2 -3 -12 361.95 17.32
 2 -3 -11 66.32 4.12
 2 -3 -11 75.23 4.82
 2 -3 -11 75.7 4.49
 2 -3 -11 78.62 4.49
 2 -3 -11 70.57 4.55
 -2 3 10 -0.94 0.95
 2 -3 -10 0.5 1.15
 2 -3 -10 0.17 0.76
 2 -3 -10 -0.12 1.19
 2 -3 -10 0.54 1.26
 2 -3 -10 1.01 1.6
 2 -3 -9 353.5 18.74
 2 -3 -9 358.5 18.29
 2 -3 -9 368.1 18.38
 -2 3 9 398.03 18.64
 2 -3 -8 327.91 16.51
 2 -3 -8 318.55 16.96
 -2 3 8 348.02 16.83
 -2 3 7 401.01 18.93
 2 -3 -7 358.8 18.57
 -2 3 6 103.46 5.61
 2 -3 -6 91.14 5.24
 2 -3 -5 227.25 11.5
 2 -3 -4 66.76 3.86
 2 -3 -3 253.8 12.75
 2 -3 -2 240.61 12.11
 2 -3 -1 377.7 18.65
 2 -3 0 15.71 1.55
 2 -3 1 396.06 19.53
 2 -3 2 217.91 11.06
 2 -3 3 393.28 19.42
 -2 3 -4 53.84 4.14
 2 -3 4 54.37 3.29
 -2 3 -5 202.89 11.06
 2 -3 5 199.23 10.25
 -2 3 -6 273.84 14.34
 -2 3 -6 293.65 15.16
 2 -3 6 284.72 14.19
 -2 3 -7 514.91 25.15
 -2 3 -7 498.49 25.97
 2 -3 7 505.95 24.98
 -2 3 -8 628.81 31.34
 -2 3 -8 610.39 30.28
 -2 3 -8 603.8 30.3
 2 -3 8 627.66 30.2
 -2 3 -9 378.91 19.2
 -2 3 -9 380.53 20.28
 -2 3 -9 401.34 19.31
 2 -3 9 376.79 19.1
 -2 3 -10 1.37 0.82
 -2 3 -10 3 1.26
 2 -3 10 3.14 0.95
 -2 3 -11 52.13 3.58
 -2 3 -12 357.88 17.99
 -2 3 -12 340.85 19.08
 -2 3 -13 0.91 1.26
 -2 3 -13 1.2 1.43
 -2 3 -13 3.12 2.12
 -2 3 -14 151.29 8.89
 -2 3 -14 151.97 8.81
 -2 3 -14 159.1 8.71
 -2 3 -14 158.17 9.92
 -2 3 -14 148.52 8.68
 -2 3 -15 17.61 2.5
 -2 3 -15 16.47 2.37
 -2 3 -15 18.39 2.3
 -2 3 -15 23.16 3.36
 -2 3 -15 18.79 2.29
 -2 3 -16 18.9 2.58
 -2 3 -16 17.76 2.46
 -2 3 -16 21.32 3.3
 -2 3 -16 21.34 2.44
 -2 3 -17 59.39 4.29
 -2 3 -17 52.79 4.39
 -2 3 -17 50.27 5.09
 -2 3 -17 53.33 4.33
 -2 3 -17 53.64 4.12
 -2 3 -18 216.17 11.6
 -2 3 -18 207.36 12.8
 -2 3 -18 205.76 11.7
 -2 3 -18 200.97 11.71
 -2 3 -18 197.68 11.71
 -2 3 -18 202.53 11.42
 -2 3 -18 209 11.61
 -2 3 -19 5.39 1.74
 -2 3 -19 7.35 1.97
 -2 3 -19 8.44 1.99
 -2 3 -19 8.46 2.41
 -2 3 -19 9.33 2.23
 -2 3 -19 8.72 2.25
 -2 3 -19 8.76 2.19
 -2 3 -20 105.84 7.17
 -2 3 -20 116.39 7.14
 -2 3 -20 105.02 7.11
 -2 3 -20 114.92 7.26
 -2 3 -20 106.91 6.79
 -2 3 -20 100.23 6.89
 -2 3 -21 0.51 1.86
 -2 3 -21 2.28 1.87
 -2 3 -21 0.77 1.95
 -2 3 -22 14.63 2.6
 -2 3 -22 15.7 2.73
 -2 3 -22 14.09 2.67
 -2 3 -22 18.29 2.62
 -2 3 -23 14.16 2.7
 -2 3 -23 19.83 2.63
 -2 3 -23 14.51 2.46
 -2 3 -23 19.11 2.78
 -2 3 -23 14.96 2.57
 -2 3 -24 16.19 2.41
 -2 3 -25 34.31 3.36
 -2 3 -25 34.69 3.23
 -2 3 -25 42.55 3.48
 -2 3 -25 38.54 3.54
 -2 3 -25 33.56 3.39
 -2 3 -26 42.19 3.48
 -2 3 -26 35.18 3.12
 -2 3 -26 36.58 3.24
 -2 3 -26 41.81 3.53
 -2 3 -26 35.38 3.35
 -2 3 -27 79.25 5.11
 -2 3 -27 81.63 4.96
 -2 3 -27 80.22 5.01
 -2 3 -27 71.56 5.04
 -2 3 -28 142.67 7.94
 -2 3 -28 146.77 7.97
 -2 3 -28 140.08 7.76
 -2 3 -29 46.76 3.06
 -2 3 -29 46.6 3.05
 -2 3 -29 44.1 2.86
 -2 3 -30 17.95 1.44
 2 -2 -30 5.72 0.99
 2 -2 -29 58.68 3.67
 2 -2 -29 62.29 3.61
 2 -2 -28 23.1 2.26
 2 -2 -28 18.76 1.93
 2 -2 -28 23.97 2.22
 2 -2 -27 58.65 4.19
 2 -2 -27 60.49 4
 2 -2 -27 59.97 4.3
 2 -2 -27 63.77 4.14
 2 -2 -27 53.31 3.78
 2 -2 -27 62.31 4.54
 2 -2 -26 51.26 3.91
 2 -2 -26 44.91 3.69
 2 -2 -26 43.94 3.42
 2 -2 -26 44.08 3.34
 2 -2 -26 42.06 3.54
 2 -2 -26 47.37 3.56
 2 -2 -26 41.9 3.88
 2 -2 -25 0.97 1.9
 2 -2 -25 2.8 1.7
 2 -2 -25 -1.63 1.51
 2 -2 -24 56.08 4.48
 2 -2 -24 54.24 4.25
 2 -2 -24 52.51 4.69
 2 -2 -24 53.64 4.15
 2 -2 -24 66.11 4.81
 2 -2 -24 60.23 4.36
 2 -2 -24 57.13 4.47
 2 -2 -24 62.36 4.36
 2 -2 -24 51.76 4.46
 2 -2 -24 65.46 4.92
 2 -2 -23 79.11 5.66
 2 -2 -23 85.89 5.75
 2 -2 -23 85.59 5.46
 2 -2 -23 68.98 5.77
 2 -2 -23 86 5.74
 2 -2 -23 87.23 6
 2 -2 -23 78.12 5.78
 2 -2 -23 82.61 5.58
 2 -2 -23 82.15 5.85
 2 -2 -23 79.89 5.31
 2 -2 -23 73.54 5.19
 2 -2 -22 14.86 2.05
 2 -2 -22 14.37 2.25
 2 -2 -22 15.78 2.38
 2 -2 -22 12.58 2.45
 2 -2 -22 12.4 2.51
 2 -2 -22 15.18 2.54
 2 -2 -22 14.53 2.6
 2 -2 -22 15.22 2.5
 2 -2 -21 68.16 4.6
 2 -2 -21 65.96 4.92
 2 -2 -21 61.08 4.73
 2 -2 -21 58.11 4.34
 2 -2 -21 50.77 4.7
 2 -2 -21 65.65 4.71
 2 -2 -21 63.13 4.49
 2 -2 -21 67.52 4.96
 2 -2 -21 58.32 4.72
 2 -2 -21 59.11 4.93
 2 -2 -21 58.83 4.8
 2 -2 -20 9.96 2.34
 2 -2 -20 10.42 2.17
 2 -2 -20 10.45 1.9
 2 -2 -20 9.11 1.76
 2 -2 -20 13.53 2.23
 2 -2 -20 13.68 2.4
 2 -2 -20 11.87 2.02
 2 -2 -20 7.84 1.84
 2 -2 -20 11.04 2.3
 2 -2 -20 8.82 2.18
 2 -2 -20 8.34 2.1
 2 -2 -19 2.35 1.87
 2 -2 -19 2.99 1.95
 2 -2 -19 1.9 1.51
 2 -2 -19 2.8 1.38
 2 -2 -19 4.7 1.77
 2 -2 -19 2.44 1.76
 2 -2 -19 3.88 1.54
 2 -2 -19 2.04 1.49
 2 -2 -19 2.39 1.28
 2 -2 -19 4.66 1.82
 2 -2 -19 2.64 1.76
 2 -2 -19 3.4 1.75
 2 -2 -18 6.7 1.95
 2 -2 -18 8.75 1.65
 2 -2 -18 3.08 1.8
 2 -2 -18 3.49 1.75
 2 -2 -18 8.63 1.72
 2 -2 -18 7.98 1.57
 2 -2 -18 6.85 1.75
 2 -2 -18 6.08 1.78
 2 -2 -18 9.43 1.95
 2 -2 -18 6.4 1.47
 2 -2 -18 4.4 1.75
 2 -2 -18 7.02 2.03
 2 -2 -18 5.11 1.95
 2 -2 -17 85.24 5.54
 2 -2 -17 77.37 5.05
 2 -2 -17 84.38 5.46
 2 -2 -17 77.51 5.07
 2 -2 -17 77.36 5.07
 2 -2 -17 78.79 5.3
 2 -2 -17 85.78 5.5
 2 -2 -17 79.53 5.49
 2 -2 -17 80.77 5.3
 2 -2 -17 77.84 5.34
 2 -2 -17 81.75 5.1
 2 -2 -17 82.33 5.56
 2 -2 -17 74.46 5.37
 2 -2 -16 1.49 1.41
 2 -2 -16 2.68 1.3
 2 -2 -16 2.79 1.68
 2 -2 -16 1.45 1.57
 2 -2 -16 2.97 1.41
 2 -2 -16 1.31 1.15
 2 -2 -16 2.24 1.42
 2 -2 -16 2.2 1.43
 2 -2 -16 2.1 1.48
 2 -2 -16 1.61 1.24
 2 -2 -16 0.7 1.57
 2 -2 -16 1.17 1.37
 2 -2 -16 1.46 1.46
 2 -2 -15 35.04 2.96
 2 -2 -15 31.34 3.03
 2 -2 -15 34.32 2.65
 2 -2 -15 31.3 2.97
 2 -2 -15 34.29 2.98
 2 -2 -15 33.68 2.78
 2 -2 -15 32.59 2.67
 2 -2 -15 31.27 2.97
 2 -2 -15 31.3 2.59
 2 -2 -15 34.48 2.94
 2 -2 -15 33.79 3.02
 2 -2 -14 43.27 3.33
 2 -2 -14 38.18 3.21
 2 -2 -14 43.98 3.38
 2 -2 -13 565.19 27.95
 2 -2 -13 550.26 27.84
 2 -2 -13 562.6 27.97
 2 -2 -12 259.87 13.78
 2 -2 -12 275.91 13.76
 2 -2 -12 259.74 13.86
 2 -2 -11 61.65 4.07
 2 -2 -11 59.04 4.17
 2 -2 -11 55.2 3.85
 2 -2 -11 69.74 3.88
 2 -2 -10 645.45 32.3
 2 -2 -10 653.66 32.36
 2 -2 -10 647.05 31.87
 2 -2 -10 675.17 32.07
 2 -2 -9 36.47 2.44
 -2 2 9 41.84 2.74
 2 -2 -9 37.67 3.02
 2 -2 -8 840.38 42.23
 -2 2 8 924.56 42.55
 2 -2 -7 283.95 14.56
 -2 2 7 308.63 14.87
 2 -2 -6 13.13 1.32
 -2 2 6 15.37 1.61
 2 -2 -5 0.9 0.81
 -2 2 5 0.38 1.09
 2 -2 -4 5.49 1
 -2 2 4 6.55 1.37
 2 -2 -3 106.12 5.68
 -2 2 3 110.32 5.99
 2 -2 -2 1805.79 84.44
 -2 2 2 1691.93 84.59
 -2 2 1 4097.12 196.53
 -2 2 0 3969.7 192.77
 -2 2 0 4060.8 192.68
 -2 2 -1 4139.7 183.43
 -2 2 -1 3595.92 183.11
 -2 2 -2 1344.46 68.94
 -2 2 -2 1307.54 68.68
 2 -2 3 8.37 1.16
 -2 2 -3 8.16 1.39
 -2 2 -4 83.09 5.25
 2 -2 4 81.08 4.52
 -2 2 -4 87.06 4.81
 -2 2 -5 8.55 1.89
 2 -2 5 7.77 1.07
 -2 2 -5 7.04 1.26
 -2 2 -6 5.49 1.84
 2 -2 6 5.75 0.98
 -2 2 -6 5.82 1.14
 -2 2 -7 206.49 11.26
 2 -2 7 198.02 10.26
 -2 2 -7 206.72 10.46
 -2 2 -8 198 10.94
 -2 2 -8 194.4 10.03
 2 -2 8 194.63 9.83
 -2 2 -8 186.79 9.95
 -2 2 -9 77.16 5.69
 -2 2 -9 82.45 4.82
 2 -2 9 82.52 4.55
 -2 2 -10 154.86 8.14
 -2 2 -10 155.12 9.22
 -2 2 -10 156.9 8.32
 -2 2 -10 157.04 8.31
 2 -2 10 148.9 7.97
 -2 2 -11 40.54 2.98
 -2 2 -12 188.06 10.1
 -2 2 -13 308.79 15.38
 -2 2 -13 272.07 16.33
 -2 2 -14 3.06 1.39
 -2 2 -14 2.58 1.44
 -2 2 -14 1.33 1.32
 -2 2 -14 2.18 2.04
 -2 2 -15 0.99 1.98
 -2 2 -15 -0.33 1.4
 -2 2 -15 -0.79 1.67
 -2 2 -15 0.97 1.51
 -2 2 -15 0.33 1.3
 -2 2 -15 1.31 1.38
 -2 2 -15 -0.2 1.45
 -2 2 -16 62.51 4.56
 -2 2 -16 71.82 4.82
 -2 2 -16 71.02 5.01
 -2 2 -16 68.43 4.89
 -2 2 -16 70.62 5.79
 -2 2 -16 66.32 4.63
 -2 2 -16 67.62 4.65
 -2 2 -16 62.61 4.86
 -2 2 -17 136.87 7.79
 -2 2 -17 122.22 7.76
 -2 2 -17 131.66 7.68
 -2 2 -17 127.36 7.95
 -2 2 -17 129.51 7.94
 -2 2 -17 128.61 7.97
 -2 2 -17 122.28 8.82
 -2 2 -18 20.87 2.7
 -2 2 -18 25.93 3.03
 -2 2 -18 22.63 2.52
 -2 2 -18 17.2 2.5
 -2 2 -18 18.33 2.53
 -2 2 -18 20.24 3.32
 -2 2 -19 32.24 3.5
 -2 2 -19 33.29 3.48
 -2 2 -19 34.55 3.34
 -2 2 -19 29.39 3.05
 -2 2 -19 37.8 3.42
 -2 2 -19 32.58 4.08
 -2 2 -20 11 2.23
 -2 2 -20 7.4 2.17
 -2 2 -20 10.15 2.13
 -2 2 -20 8.09 2.33
 -2 2 -21 2.97 1.79
 -2 2 -21 1.6 1.92
 -2 2 -21 1.87 1.89
 -2 2 -22 -0.53 1.96
 -2 2 -22 1.07 1.85
 -2 2 -22 1.69 1.73
 -2 2 -22 2 2.01
 -2 2 -22 1.67 1.84
 -2 2 -23 16.58 2.52
 -2 2 -23 19.55 2.79
 -2 2 -23 18.26 2.46
 -2 2 -23 19.26 2.88
 -2 2 -23 21.06 3
 -2 2 -24 122.79 7.85
 -2 2 -24 127.39 7.8
 -2 2 -25 8.04 2.07
 -2 2 -25 9 2.14
 -2 2 -25 7.77 2.17
 -2 2 -25 7.99 2.04
 -2 2 -25 12.17 2.03
 -2 2 -26 162.48 9.55
 -2 2 -26 170.9 9.67
 -2 2 -26 163.5 9.45
 -2 2 -26 166.07 9.2
 -2 2 -26 161.8 9.34
 -2 2 -27 40.56 3.49
 -2 2 -27 47.96 3.65
 -2 2 -27 48.31 3.57
 -2 2 -27 38.73 3.09
 -2 2 -27 35.7 3.17
 -2 2 -28 38.1 3.09
 -2 2 -28 37.52 2.79
 -2 2 -28 39.33 3.13
 -2 2 -29 60.96 3.76
 -2 2 -29 55.22 3.42
 -2 2 -29 58.43 3.78
 -2 2 -30 6.45 1.03
 2 -1 -30 2.66 1.09
 2 -1 -30 5.36 1.02
 2 -1 -29 12.84 1.48
 2 -1 -29 16.92 1.88
 2 -1 -29 14.16 1.67
 2 -1 -28 13.07 1.95
 2 -1 -28 12.79 1.68
 2 -1 -28 10.06 1.75
 2 -1 -28 11.27 1.99
 2 -1 -27 83.79 5.48
 2 -1 -27 82.4 5.21
 2 -1 -27 90.81 5.69
 2 -1 -27 87.36 5.38
 2 -1 -27 83.61 5.74
 2 -1 -26 0.77 1.64
 2 -1 -26 -0.32 1.52
 2 -1 -26 0.54 1.42
 2 -1 -26 -1.24 1.86
 2 -1 -26 1.8 1.91
 2 -1 -26 -0.5 1.4
 2 -1 -26 0.14 1.25
 2 -1 -25 166 9.68
 2 -1 -25 155.33 9.14
 2 -1 -24 30.18 3.36
 2 -1 -24 20.77 3.01
 2 -1 -24 18.79 2.59
 2 -1 -24 27.19 2.85
 2 -1 -24 26.66 3.1
 2 -1 -24 25.92 2.55
 2 -1 -24 23.11 2.68
 2 -1 -24 21.04 2.83
 2 -1 -23 1.16 1.8
 2 -1 -23 1.97 1.41
 2 -1 -23 2.57 1.73
 2 -1 -23 3.68 2
 2 -1 -23 2.13 1.62
 2 -1 -23 1.23 2.07
 2 -1 -23 2.16 1.61
 2 -1 -23 1.99 1.68
 2 -1 -23 2.98 2.16
 2 -1 -22 101.72 6.61
 2 -1 -22 113.64 6.98
 2 -1 -22 92.18 6.24
 2 -1 -22 92.94 6.61
 2 -1 -22 94.84 6.55
 2 -1 -22 110.41 6.55
 2 -1 -22 111.02 7.15
 2 -1 -22 104.69 6.99
 2 -1 -21 20.19 2.78
 2 -1 -21 28.52 2.94
 2 -1 -21 22.34 2.97
 2 -1 -21 23.92 2.87
 2 -1 -21 22.33 3
 2 -1 -21 21 2.42
 2 -1 -21 24.7 2.46
 2 -1 -21 22.89 2.78
 2 -1 -21 26.43 2.7
 2 -1 -21 18.95 2.67
 2 -1 -21 26.1 3.24
 2 -1 -21 18.82 2.87
 2 -1 -20 6.89 1.97
 2 -1 -20 2.44 1.47
 2 -1 -20 4.09 1.41
 2 -1 -20 3.2 1.83
 2 -1 -20 4.01 1.78
 2 -1 -20 3.68 1.68
 2 -1 -20 4.45 1.91
 2 -1 -20 4 1.83
 2 -1 -20 2.57 2.07
 2 -1 -20 2.7 1.81
 2 -1 -20 4.84 1.85
 2 -1 -20 4.05 1.67
 2 -1 -19 182.98 10.19
 2 -1 -19 172.58 9.71
 2 -1 -19 183 10.09
 2 -1 -19 185.88 9.82
 2 -1 -19 162.4 9.92
 2 -1 -19 182.87 10.29
 2 -1 -19 162.6 10.13
 2 -1 -19 184.57 10.21
 2 -1 -19 188.05 10.46
 2 -1 -19 157.42 10.11
 2 -1 -19 176.47 9.84
 2 -1 -18 38.91 3.49
 2 -1 -18 37.35 3.08
 2 -1 -18 42.53 3.54
 2 -1 -18 41.63 3.65
 2 -1 -18 41.3 3.22
 2 -1 -18 42.46 3.5
 2 -1 -18 42 3.7
 2 -1 -18 38.24 3.48
 2 -1 -18 39.52 3.61
 2 -1 -18 44.15 3.83
 2 -1 -18 40.56 3.26
 2 -1 -17 47.23 3.75
 2 -1 -17 46.75 3.37
 2 -1 -17 46.94 3.74
 2 -1 -17 44.93 3.78
 2 -1 -17 47.51 3.59
 2 -1 -17 44.33 3.4
 2 -1 -17 47.47 3.85
 2 -1 -17 47.7 3.77
 2 -1 -17 45.02 3.91
 2 -1 -17 39.99 3.67
 2 -1 -17 42.53 3.33
 2 -1 -16 73.17 4.59
 2 -1 -16 73.38 4.91
 2 -1 -16 66.28 4.43
 2 -1 -16 71.47 4.9
 2 -1 -16 71.44 4.88
 2 -1 -16 76.26 4.75
 2 -1 -16 73.32 4.54
 2 -1 -16 69.83 4.92
 2 -1 -16 67.56 4.97
 2 -1 -16 76.55 4.86
 2 -1 -16 69.56 4.78
 2 -1 -16 68.34 4.86
 2 -1 -15 171.42 9.77
 2 -1 -15 177.64 9.73
 2 -1 -15 185.45 9.89
 2 -1 -15 181.09 9.4
 2 -1 -15 188 9.53
 2 -1 -15 165.9 9.7
 2 -1 -15 168.72 9.55
 2 -1 -15 180.4 9.76
 2 -1 -15 183.82 9.85
 2 -1 -15 163.29 9.37
 2 -1 -15 173.1 9.91
 2 -1 -14 0.16 1.42
 2 -1 -14 2.14 1.02
 2 -1 -14 0.3 1.42
 2 -1 -14 0.44 1.32
 2 -1 -13 13.82 1.64
 2 -1 -13 13.82 1.97
 2 -1 -13 13.85 2
 2 -1 -13 14.45 1.91
 2 -1 -12 195.71 10.06
 2 -1 -12 180.77 10.16
 2 -1 -12 187.2 9.88
 2 -1 -12 191.92 10.12
 2 -1 -11 432.98 21.95
 2 -1 -11 452.11 22.21
 2 -1 -11 440.5 22.08
 2 -1 -10 5.68 1.45
 -2 1 10 6.97 1.21
 2 -1 -10 7.77 0.95
 2 -1 -10 9.29 1.57
 2 -1 -9 1378.31 67.26
 -2 1 9 1427.29 67.54
 2 -1 -8 203.55 10.38
 -2 1 8 212.91 10.69
 -2 1 7 90.34 5.1
 2 -1 -6 0.34 0.94
 2 -1 -5 88.72 4.39
 -2 1 5 90.35 4.41
 -2 1 4 438.62 21.44
 2 -1 -4 429.47 21.82
 -2 1 4 463.61 21.84
 -2 1 3 105.21 5.64
 2 -1 -3 111.56 5.93
 -2 1 3 112.04 5.94
 2 -1 -2 73.89 3.74
 -2 1 2 68.14 3.65
 2 -1 -1 1009.93 43.57
 -2 1 1 1030.4 43.56
 -2 1 0 6.72 1.32
 2 -1 0 5.92 1.29
 -2 1 0 7.08 1.29
 -2 1 -1 1022.07 49.99
 2 -1 1 1062.68 49.91
 -2 1 -1 1005.94 49.84
 -2 1 -2 110.87 6.03
 2 -1 2 105.42 5.78
 -2 1 -2 101.53 5.71
 -2 1 -3 74.75 5.01
 2 -1 3 84.06 4.75
 -2 1 -3 90.87 4.78
 -2 1 -4 623.72 30.03
 2 -1 4 613.72 29.64
 -2 1 -4 586.23 29.59
 2 -1 5 156.46 8.63
 -2 1 -5 185.62 9.3
 -2 1 -6 55.68 3.84
 2 -1 6 53.5 3.2
 -2 1 -6 44.26 3.1
 -2 1 -7 38.9 2.65
 -2 1 -7 36.2 3.24
 2 -1 8 126.06 6.59
 -2 1 -8 126.58 6.84
 -2 1 -8 129.89 7.67
 2 -1 9 1065.98 51.96
 -2 1 -9 1102.33 52.2
 -2 1 -9 1072.51 52.27
 -2 1 -9 1060.95 53.07
 -2 1 -10 167.35 8.78
 -2 1 -10 178.67 9.98
 -2 1 -10 165.62 8.95
 -2 1 -11 458.99 23.35
 -2 1 -11 484.35 23.48
 -2 1 -12 47.03 3.23
 -2 1 -12 44.43 3.27
 -2 1 -13 0.14 1.29
 -2 1 -13 -1.4 1.89
 -2 1 -13 -0.53 1.16
 -2 1 -14 33.39 3.6
 -2 1 -14 29.46 2.67
 -2 1 -14 32.11 2.92
 -2 1 -14 28.89 2.65
 -2 1 -14 34.05 2.96
 -2 1 -15 353.74 19.17
 -2 1 -15 324.88 18.06
 -2 1 -15 368.84 18
 -2 1 -15 344.84 17.88
 -2 1 -15 361.15 18.1
 -2 1 -15 332.45 18.12
 -2 1 -16 30.5 2.77
 -2 1 -16 27.16 2.92
 -2 1 -16 29.3 3.69
 -2 1 -16 25.55 2.98
 -2 1 -16 28.47 2.98
 -2 1 -16 33.67 2.97
 -2 1 -16 30.95 2.78
 -2 1 -16 23.85 2.92
 -2 1 -17 67.78 4.77
 -2 1 -17 61.16 4.57
 -2 1 -17 75.3 4.95
 -2 1 -17 62.28 5.66
 -2 1 -17 67.12 4.99
 -2 1 -17 70.53 4.99
 -2 1 -17 66.05 4.87
 -2 1 -18 82.54 5.44
 -2 1 -18 78.83 5.5
 -2 1 -18 77.14 5.48
 -2 1 -18 76.84 5.38
 -2 1 -18 90.22 5.82
 -2 1 -18 67.46 5.11
 -2 1 -18 74.01 6.32
 -2 1 -19 109.76 6.56
 -2 1 -19 90.36 7.36
 -2 1 -19 89.18 6.32
 -2 1 -19 91.88 6.57
 -2 1 -19 104.31 6.9
 -2 1 -19 97.25 6.24
 -2 1 -19 97.65 6.46
 -2 1 -20 18.37 2.62
 -2 1 -20 13.07 2.4
 -2 1 -20 18.33 2.8
 -2 1 -20 13.3 2.12
 -2 1 -20 18.87 2.82
 -2 1 -20 10.33 2.92
 -2 1 -20 19.54 2.69
 -2 1 -21 -0.83 2.04
 -2 1 -21 1.87 1.55
 -2 1 -21 -0.82 1.6
 -2 1 -21 0.23 1.77
 -2 1 -22 50.24 4.25
 -2 1 -22 58.52 4.83
 -2 1 -22 53.21 4.79
 -2 1 -22 48.32 4.11
 -2 1 -22 53.17 4.18
 -2 1 -22 56.49 4.6
 -2 1 -22 57.23 4.52
 -2 1 -23 53.33 4.75
 -2 1 -23 50.55 4.67
 -2 1 -23 53.83 4.15
 -2 1 -23 56.72 4.56
 -2 1 -23 56.86 4.24
 -2 1 -23 52.23 4.41
 -2 1 -24 6.37 2.14
 -2 1 -24 8.8 2.16
 -2 1 -24 4.14 2.2
 -2 1 -24 9.42 2.26
 -2 1 -25 230.9 12.7
 -2 1 -25 246.27 13.13
 -2 1 -26 -1.25 1.76
 -2 1 -26 0.22 1.75
 -2 1 -26 1.09 1.87
 -2 1 -26 1.07 1.3
 -2 1 -26 -0.95 1.78
 -2 1 -26 1.36 1.61
 -2 1 -27 63.29 4.22
 -2 1 -27 64.01 4.51
 -2 1 -27 67.31 4.8
 -2 1 -27 75.08 4.97
 -2 1 -27 66.78 4.6
 -2 1 -28 11.95 1.99
 -2 1 -28 17.81 2.24
 -2 1 -28 14.68 1.97
 -2 1 -28 13.9 1.54
 -2 1 -29 4.13 1.26
 -2 1 -29 4.76 1.39
 -2 1 -30 9.35 1.2
 -2 1 -30 11.42 1.37
 2 0 -30 0.73 0.91
 2 0 -30 0.64 0.96
 2 0 -29 1 1.25
 2 0 -29 2.03 1.15
 2 0 -29 -0.12 1.28
 2 0 -29 -0.45 0.96
 2 0 -28 30.76 2.59
 2 0 -28 30.58 2.8
 2 0 -28 30.19 2.46
 2 0 -28 27.33 2.86
 2 0 -27 0.15 1.29
 2 0 -27 0.2 1.79
 2 0 -27 0.19 1.64
 2 0 -27 1.28 1.38
 2 0 -27 -0.35 1.56
 2 0 -27 -1.82 1.41
 2 0 -26 207.76 11.38
 2 0 -26 197.43 11
 2 0 -26 206.55 11.61
 2 0 -26 202.59 11.22
 2 0 -26 210.02 11.51
 2 0 -25 23.07 2.99
 2 0 -25 19.6 2.18
 2 0 -24 278.13 14.66
 2 0 -24 271.71 14.37
 2 0 -24 282.44 15.03
 2 0 -24 268.91 14.82
 2 0 -24 243.3 13.99
 2 0 -24 265.88 14.42
 2 0 -24 277 14.77
 2 0 -23 3.72 1.98
 2 0 -23 3.46 1.43
 2 0 -23 0.59 1.63
 2 0 -23 1.1 2.02
 2 0 -23 3.2 1.64
 2 0 -23 0.74 2.05
 2 0 -23 3.4 1.92
 2 0 -23 3.65 1.7
 2 0 -22 1.93 1.4
 2 0 -22 2.89 1.55
 2 0 -22 0.78 1.55
 2 0 -22 2.2 2.05
 2 0 -22 0.47 1.93
 2 0 -22 2.79 1.86
 2 0 -22 0.25 2.18
 2 0 -21 1.05 1.67
 2 0 -21 0.97 1.93
 2 0 -21 3.22 1.93
 2 0 -21 2.44 1.46
 2 0 -21 2.96 2.16
 2 0 -21 3.39 1.95
 2 0 -21 2.24 1.72
 2 0 -21 2.55 2.02
 2 0 -21 0.62 1.46
 2 0 -21 1.72 1.58
 2 0 -21 1.19 1.71
 2 0 -20 272.18 13.82
 2 0 -20 249.19 14.03
 2 0 -20 247.1 13.48
 2 0 -20 267.17 13.87
 2 0 -20 244.57 13.92
 2 0 -20 236.4 13.67
 2 0 -20 265.12 13.68
 2 0 -20 270.42 14.33
 2 0 -20 254.39 14.17
 2 0 -20 252.28 14.01
 2 0 -20 236.17 13.99
 2 0 -19 12.5 2.37
 2 0 -19 17.85 2.46
 2 0 -19 15.65 2.5
 2 0 -19 16.04 2.07
 2 0 -19 16.67 2.13
 2 0 -19 18.53 2.37
 2 0 -19 20.76 2.83
 2 0 -19 16.01 2.6
 2 0 -19 18.38 2.53
 2 0 -19 13.19 2.4
 2 0 -19 15.89 2.3
 2 0 -18 23.22 2.62
 2 0 -18 24.19 2.97
 2 0 -18 26.17 2.42
 2 0 -18 27.28 2.89
 2 0 -18 21.69 2.51
 2 0 -18 22.12 2.18
 2 0 -18 22.88 2.26
 2 0 -18 24.18 2.55
 2 0 -18 23.89 2.42
 2 0 -18 20.93 2.81
 2 0 -18 24.48 2.9
 2 0 -18 24.07 2.71
 2 0 -18 22.04 2.82
 2 0 -17 92.14 6.14
 2 0 -17 99.28 5.99
 2 0 -17 91.51 6.16
 2 0 -17 100.57 5.83
 2 0 -17 92.5 5.62
 2 0 -17 90.88 5.66
 2 0 -17 97.81 5.83
 2 0 -17 97.04 6.34
 2 0 -17 96.37 6.23
 2 0 -17 100.55 6.28
 2 0 -17 103.33 6.29
 2 0 -16 150.61 8.07
 2 0 -16 140 8.38
 2 0 -16 148.89 8.33
 2 0 -16 144.67 7.99
 2 0 -16 137.75 7.85
 2 0 -16 145.27 8.16
 2 0 -16 141.19 7.99
 2 0 -16 136.07 8.27
 2 0 -16 140.86 8.37
 2 0 -16 156.08 8.02
 2 0 -16 135.72 8.41
 2 0 -16 140.39 8.37
 2 0 -15 6.77 1.56
 2 0 -15 7.41 1.68
 2 0 -15 11.62 1.91
 2 0 -15 8.91 1.47
 2 0 -15 9.54 1.87
 2 0 -15 11.36 1.67
 2 0 -15 11.91 1.97
 2 0 -15 9.83 1.71
 2 0 -14 106.27 6.11
 2 0 -14 103.88 6.3
 2 0 -14 103.93 5.99
 2 0 -14 99.8 5.78
 2 0 -13 11.2 1.88
 2 0 -13 12.6 1.64
 2 0 -13 8.88 1.65
 2 0 -12 109.33 6.11
 2 0 -12 105.99 6.33
 2 0 -12 106.13 6.08
 2 0 -11 9.11 1.64
 2 0 -11 11.93 1.93
 2 0 -11 13 1.64
 2 0 -10 1836.37 88.33
 2 0 -10 1830.41 88.64
 2 0 -9 193.61 9.99
 2 0 -9 193.77 10.27
 2 0 -8 446.32 22.31
 -2 0 8 456.16 22.34
 2 0 -7 97.85 5.55
 -2 0 7 101.79 5.58
 2 0 -6 42.71 2.82
 -2 0 6 40.41 2.78
 2 0 -5 57.07 3.69
 -2 0 5 63.28 3.71
 2 0 -4 3.71 1.22
 -2 0 4 3.85 0.68
 -2 0 4 4.35 1.19
 2 0 -3 29.6 2.35
 -2 0 3 31.99 1.97
 -2 0 3 29.79 2.38
 -2 0 2 3048.42 154.79
 -2 0 2 3028.8 155.04
 2 0 -1 40.49 2.72
 -2 0 1 34.54 2.44
 -2 0 1 37.66 2.61
 2 0 0 173.45 9
 -2 0 0 171 8.92
 -2 0 0 173.15 8.95
 2 0 1 38.81 2.79
 -2 0 -1 42.48 2.88
 -2 0 -1 41.61 2.78
 2 0 2 4322.82 207.03
 -2 0 -2 3999.71 207.04
 -2 0 -2 4640.82 207.07
 2 0 3 6.39 1.28
 -2 0 -3 7.27 1.64
 -2 0 -3 6.29 1.35
 2 0 4 60.77 3.85
 -2 0 -4 65.68 4.23
 -2 0 -4 66.19 3.89
 2 0 5 147.22 8
 -2 0 -5 161.83 8.48
 -2 0 -5 149.13 7.98
 2 0 6 37 2.61
 -2 0 -6 41.36 3.28
 -2 0 -6 36.05 2.61
 2 0 7 69.61 4.03
 -2 0 -7 65.34 4.63
 -2 0 -7 66.2 4.03
 2 0 8 931.59 47.2
 -2 0 -8 1073.94 48.11
 2 0 9 121.57 6.61
 -2 0 -9 122.12 6.7
 -2 0 -9 127.68 7.6
 -2 0 -10 2029.86 95.82
 -2 0 -10 1942.88 95.87
 -2 0 -10 1983.62 96.69
 -2 0 -11 28.17 2.42
 -2 0 -11 25.29 2.46
 -2 0 -11 31.58 2.4
 -2 0 -12 96.14 5.39
 -2 0 -12 79.95 5.13
 -2 0 -12 82.76 5.08
 -2 0 -13 26.01 2.29
 -2 0 -13 19.34 2.33
 -2 0 -13 17.42 2.75
 -2 0 -13 20.87 2.14
 -2 0 -14 183.31 9.47
 -2 0 -14 175.26 9.61
 -2 0 -14 173.08 9.44
 -2 0 -14 158.14 9.55
 -2 0 -14 165.56 10.43
 -2 0 -15 25.01 2.6
 -2 0 -15 20.92 2.4
 -2 0 -15 23.6 2.64
 -2 0 -15 24.72 2.52
 -2 0 -15 20.97 2.3
 -2 0 -15 23.34 3.27
 -2 0 -15 20.15 2.49
 -2 0 -15 23.6 2.58
 -2 0 -16 140.94 8.85
 -2 0 -16 151.8 9.04
 -2 0 -16 142.69 8.9
 -2 0 -16 178.04 9.01
 -2 0 -16 171.4 10.17
 -2 0 -16 147.24 8.91
 -2 0 -16 155.51 8.96
 -2 0 -17 97.78 6.25
 -2 0 -17 95.71 6.38
 -2 0 -17 99.97 6.22
 -2 0 -17 99.21 7.32
 -2 0 -17 92.74 6.24
 -2 0 -17 91.1 6.21
 -2 0 -18 36.68 3.44
 -2 0 -18 36.16 3.73
 -2 0 -18 37.88 3.4
 -2 0 -18 32 3.26
 -2 0 -18 38.72 3.46
 -2 0 -18 33.5 4.2
 -2 0 -19 26.47 2.92
 -2 0 -19 26.38 3.03
 -2 0 -19 27.21 3.3
 -2 0 -19 25 2.98
 -2 0 -19 23.71 3.68
 -2 0 -19 24.52 3.02
 -2 0 -20 202.19 13.46
 -2 0 -20 220.15 12.38
 -2 0 -20 224.75 12.09
 -2 0 -20 217.31 12.36
 -2 0 -20 215 12.68
 -2 0 -20 236.87 12.57
 -2 0 -20 222.74 12.84
 -2 0 -21 18.2 2.29
 -2 0 -21 14.04 2.81
 -2 0 -21 13.41 2.38
 -2 0 -21 14.47 2.6
 -2 0 -21 15.73 2.82
 -2 0 -22 0.28 2.16
 -2 0 -22 0.58 1.42
 -2 0 -22 2.89 1.57
 -2 0 -22 1.11 2.15
 -2 0 -22 0.24 1.72
 -2 0 -22 1.22 1.75
 -2 0 -23 22.26 3.16
 -2 0 -23 21.15 2.66
 -2 0 -23 22.24 2.51
 -2 0 -23 23.79 2.95
 -2 0 -23 24.66 3.01
 -2 0 -24 192.46 10.92
 -2 0 -24 180.74 10.85
 -2 0 -24 191.39 11.24
 -2 0 -24 194.75 11.24
 -2 0 -25 2.23 1.73
 -2 0 -25 4.83 1.61
 -2 0 -25 2.78 1.82
 -2 0 -25 3.83 1.46
 -2 0 -25 1.24 1.65
 -2 0 -26 160.34 9.36
 -2 0 -26 165.38 9.49
 -2 0 -26 166.2 9.13
 -2 0 -26 156.66 8.98
 -2 0 -26 143.22 8.98
 -2 0 -26 157.3 8.66
 -2 0 -27 3.05 1.18
 -2 0 -27 5.46 1.66
 -2 0 -27 4.23 1.85
 -2 0 -27 5.55 1.96
 -2 0 -28 28.97 2.63
 -2 0 -28 32.95 2.99
 -2 0 -28 38.29 3.11
 -2 0 -29 -0.3 1.1
 -2 0 -29 -0.51 1.29
 -2 0 -29 0.39 1.34
 -2 0 -30 -0.06 0.69
 -2 0 -30 0.09 0.97
 2 1 -30 0.62 0.83
 2 1 -30 0.45 0.94
 2 1 -29 0.62 1.09
 2 1 -29 1.82 1.25
 2 1 -29 0.36 1.24
 2 1 -29 0.69 0.91
 2 1 -28 6.16 1.72
 2 1 -28 7.57 1.73
 2 1 -28 3.66 1.26
 2 1 -28 5.44 1.51
 2 1 -28 4.9 1.42
 2 1 -27 130.25 7.45
 2 1 -27 138.06 7.6
 2 1 -27 118.84 7.07
 2 1 -27 113.13 7.49
 2 1 -27 128.83 7.32
 2 1 -26 0.22 1.78
 2 1 -26 2.12 1.73
 2 1 -26 0.67 1.39
 2 1 -26 -0.61 1.78
 2 1 -26 0.54 1.46
 2 1 -25 258.49 14.31
 2 1 -24 30.85 3.14
 2 1 -24 29.16 3.37
 2 1 -24 28.04 3.39
 2 1 -24 35.55 3.36
 2 1 -24 28.16 2.9
 2 1 -23 46.04 4.1
 2 1 -23 46.41 3.97
 2 1 -23 43.43 3.49
 2 1 -23 46.53 4.43
 2 1 -23 46.89 4.11
 2 1 -23 50.61 3.86
 2 1 -23 49.8 4.38
 2 1 -22 1.1 2.03
 2 1 -22 0.78 1.62
 2 1 -22 0.24 1.97
 2 1 -22 -0.21 1.64
 2 1 -22 0.7 1.9
 2 1 -22 0.51 1.24
 2 1 -21 27.06 3.24
 2 1 -21 28.41 2.81
 2 1 -21 24.83 2.94
 2 1 -21 29.11 2.68
 2 1 -21 25.68 3.22
 2 1 -21 27.76 3.43
 2 1 -21 21.56 2.68
 2 1 -21 28.44 3.07
 2 1 -20 12.24 1.87
 2 1 -20 8.84 2.31
 2 1 -20 15.84 2.17
 2 1 -20 12.34 2.4
 2 1 -20 13.82 2.7
 2 1 -20 15.25 2.57
 2 1 -20 15.1 2.49
 2 1 -20 15.89 1.94
 2 1 -20 15.63 2.2
 2 1 -19 133.67 7.47
 2 1 -19 115.7 7.75
 2 1 -19 118.48 7.32
 2 1 -19 128.36 7.43
 2 1 -19 124.4 7.73
 2 1 -19 120.43 7.22
 2 1 -19 120.15 7.96
 2 1 -19 122.52 7.9
 2 1 -19 125.51 7.73
 2 1 -19 131.75 7.24
 2 1 -19 123.73 7.82
 2 1 -18 31.04 2.82
 2 1 -18 29.98 3.1
 2 1 -18 30.53 3.26
 2 1 -18 32.73 3.26
 2 1 -18 29.25 3.12
 2 1 -18 24.9 2.6
 2 1 -18 27.08 3.08
 2 1 -18 27.36 2.55
 2 1 -18 32.57 2.85
 2 1 -18 30.64 2.65
 2 1 -18 27.04 3.01
 2 1 -17 4.83 1.35
 2 1 -17 3.31 1.74
 2 1 -17 4.12 1.88
 2 1 -17 4 1.44
 2 1 -17 2.02 1.4
 2 1 -17 0.59 1.57
 2 1 -17 2.32 1.19
 2 1 -17 3.35 1.27
 2 1 -17 3.71 1.55
 2 1 -17 2.51 1.42
 2 1 -17 3.48 1.67
 2 1 -17 2.14 1.24
 2 1 -16 1.44 1.58
 2 1 -16 2.02 1.58
 2 1 -16 1.36 1.28
 2 1 -16 3.08 1.46
 2 1 -16 2.44 1.2
 2 1 -16 1.74 1.62
 2 1 -16 5.08 1.57
 2 1 -16 1.85 1.1
 2 1 -16 1.53 1.15
 2 1 -16 2.91 1.61
 2 1 -16 2.13 1.25
 2 1 -15 77.65 4.96
 2 1 -15 77.07 4.68
 2 1 -15 79.91 5.12
 2 1 -15 78.18 4.79
 2 1 -15 73.84 5.06
 2 1 -15 72.58 4.97
 2 1 -15 66.64 4.49
 2 1 -15 68.9 4.73
 2 1 -15 70 4.59
 2 1 -14 2.52 1.15
 2 1 -14 3.54 1.66
 2 1 -14 3.29 1.35
 2 1 -14 3.17 1.26
 2 1 -13 33.98 3.07
 2 1 -13 34.95 2.9
 2 1 -13 38.46 2.7
 2 1 -12 131.58 7.8
 2 1 -12 138.66 7.98
 2 1 -12 151.79 7.65
 2 1 -11 714.5 36.2
 2 1 -11 704.56 36.05
 2 1 -11 729.99 35.83
 2 1 -11 776 35.87
 2 1 -10 1.67 0.95
 2 1 -10 2.42 1.47
 2 1 -9 968.61 45.96
 2 1 -9 915.55 46.03
 2 1 -8 32.69 2.51
 2 1 -7 85.33 4.99
 2 1 -6 96.93 5.57
 2 1 -5 61.84 3.91
 -2 -1 4 267.92 13.41
 2 1 -4 258.8 13.51
 -2 -1 3 253.86 13.56
 2 1 -3 285.72 13.77
 -2 -1 2 335.72 15.3
 2 1 -2 295.09 15.32
 -2 -1 2 284.04 15.03
 -2 -1 1 8805.94 456.39
 2 1 -1 9875.67 456.6
 -2 -1 1 9999 456.39
 -2 -1 0 32.25 2.52
 2 1 0 36.23 2.74
 -2 -1 0 33.26 2.51
 -2 -1 -1 9488.33 445.17
 2 1 1 8992.28 445.23
 -2 -1 -1 9408.88 445.24
 -2 -1 -2 290.01 13.62
 2 1 2 244.46 13.51
 -2 -1 -2 263.54 13.6
 -2 -1 -3 255.86 12.77
 2 1 3 239.95 12.77
 -2 -1 -3 250.46 12.87
 2 1 4 229.1 11.94
 -2 -1 -4 233.39 12.15
 2 1 5 301.56 14.85
 -2 -1 -5 278.64 15.1
 2 1 6 240.65 12.45
 -2 -1 -6 244.07 12.87
 2 1 7 3.67 1.23
 -2 -1 -7 4.27 1.8
 -2 -1 -8 4.46 1.3
 2 1 8 4.91 1.19
 -2 -1 -8 5 1.8
 -2 -1 -9 420.26 21.47
 2 1 9 440.86 21.42
 -2 -1 -9 428.69 22.26
 -2 -1 -10 2.81 1.3
 -2 -1 -10 2.78 1.36
 -2 -1 -10 1.76 1.68
 -2 -1 -11 521.07 24.64
 -2 -1 -11 466.19 24.66
 -2 -1 -12 82.97 4.83
 -2 -1 -12 69.22 4.77
 -2 -1 -13 1.69 1.72
 -2 -1 -13 3.6 1.51
 -2 -1 -13 2.46 1.48
 -2 -1 -14 60.97 4.43
 -2 -1 -14 57.81 5.18
 -2 -1 -14 64.71 4.56
 -2 -1 -14 65 4.39
 -2 -1 -14 67.27 4.6
 -2 -1 -14 65.68 4.55
 -2 -1 -15 200.86 10.04
 -2 -1 -15 180.76 10.05
 -2 -1 -15 172.4 9.95
 -2 -1 -15 175.14 11.04
 -2 -1 -15 182.85 9.93
 -2 -1 -15 178.34 10.12
 -2 -1 -15 170.77 10.02
 -2 -1 -15 161.1 9.87
 -2 -1 -16 15.64 2.35
 -2 -1 -16 17.7 2.38
 -2 -1 -16 15.48 2.78
 -2 -1 -16 14.39 1.72
 -2 -1 -16 21.13 2.43
 -2 -1 -16 15.79 2.38
 -2 -1 -16 18.52 2.51
 -2 -1 -16 16.66 2.27
 -2 -1 -16 13.59 2.12
 -2 -1 -17 37.83 3.57
 -2 -1 -17 35.32 3.5
 -2 -1 -17 40.5 3.52
 -2 -1 -17 34.75 4.17
 -2 -1 -17 37.93 2.97
 -2 -1 -17 39.86 3.77
 -2 -1 -17 44.31 3.79
 -2 -1 -17 38.93 3.37
 -2 -1 -17 47.85 3.75
 -2 -1 -18 0.5 1.88
 -2 -1 -18 -0.66 1.8
 -2 -1 -18 1.18 2
 -2 -1 -18 0.44 1.09
 -2 -1 -18 -0.22 1.68
 -2 -1 -18 0.33 1.28
 -2 -1 -18 0.59 1.41
 -2 -1 -18 -1.72 1.97
 -2 -1 -19 55.67 4.15
 -2 -1 -19 59.48 4.69
 -2 -1 -19 55.46 5.47
 -2 -1 -19 61.59 4.66
 -2 -1 -19 66.88 5.03
 -2 -1 -19 61.31 4.08
 -2 -1 -19 58.01 4.56
 -2 -1 -20 34.24 2.91
 -2 -1 -20 35.75 3.56
 -2 -1 -20 27.75 3.93
 -2 -1 -20 37.29 3.91
 -2 -1 -20 38.18 3.16
 -2 -1 -20 36.15 3.9
 -2 -1 -20 37.29 3.62
 -2 -1 -21 7.89 2.4
 -2 -1 -21 7.93 1.74
 -2 -1 -21 8.06 2.43
 -2 -1 -21 11.42 2.22
 -2 -1 -21 8.79 2.16
 -2 -1 -22 40.86 3.73
 -2 -1 -22 44.75 3.93
 -2 -1 -22 42.36 4.24
 -2 -1 -22 39.27 4.09
 -2 -1 -22 38.98 3.3
 -2 -1 -22 40.29 3.93
 -2 -1 -23 66.18 4.91
 -2 -1 -23 64.99 4.45
 -2 -1 -23 67.3 5.08
 -2 -1 -23 65.8 5.27
 -2 -1 -23 62.23 4.84
 -2 -1 -23 60.35 5.18
 -2 -1 -24 0.92 1.77
 -2 -1 -24 1.32 1.87
 -2 -1 -25 347.76 18.9
 -2 -1 -25 370.69 19.4
 -2 -1 -25 380.4 19.36
 -2 -1 -25 353.54 18.43
 -2 -1 -25 356.7 18.87
 -2 -1 -25 378.45 18.98
 -2 -1 -26 1.72 1.76
 -2 -1 -26 0.23 1.8
 -2 -1 -26 1.55 1.5
 -2 -1 -26 0.17 1.51
 -2 -1 -26 1.2 1.46
 -2 -1 -27 176.96 9.95
 -2 -1 -27 171.62 10.02
 -2 -1 -27 179.17 9.63
 -2 -1 -28 13.53 1.93
 -2 -1 -28 12.58 2.06
 -2 -1 -28 8.31 1.58
 -2 -1 -29 3.21 1.3
 -2 -1 -29 2.42 1.41
 -2 -1 -29 2.37 0.91
 -2 -1 -30 0.55 0.78
 2 2 -30 0.48 0.88
 2 2 -30 0.21 0.78
 2 2 -29 32.73 2.45
 2 2 -29 26.7 2.08
 2 2 -29 30.96 2.3
 2 2 -29 29.07 2.34
 2 2 -28 53.89 4.16
 2 2 -28 65.53 4.17
 2 2 -28 58.75 3.84
 2 2 -28 67.04 4.11
 2 2 -27 3.09 1.55
 2 2 -27 4.94 1.56
 2 2 -27 3.57 1.65
 2 2 -27 1.35 1.63
 2 2 -26 239.88 12.61
 2 2 -26 238.33 12.54
 2 2 -26 226.04 12.37
 2 2 -26 209.32 12.61
 2 2 -26 234.47 12.33
 2 2 -25 11.05 2.35
 2 2 -24 252.23 13.4
 2 2 -24 220.27 13.7
 2 2 -24 251.15 13.73
 2 2 -24 252.99 13.51
 2 2 -24 264.15 13.72
 2 2 -23 88.52 5.72
 2 2 -23 84.56 5.93
 2 2 -23 80.5 6.09
 2 2 -23 90.73 6.09
 2 2 -23 89.01 5.9
 2 2 -22 3.09 1.33
 2 2 -22 4.46 1.77
 2 2 -22 2.71 2.27
 2 2 -22 1.3 1.79
 2 2 -22 4.12 2.01
 2 2 -22 1.89 1.83
 2 2 -22 2.54 1.83
 2 2 -21 5.91 1.53
 2 2 -21 8.43 2.24
 2 2 -21 12.02 2.35
 2 2 -21 7.83 1.63
 2 2 -21 6.13 1.73
 2 2 -21 8.29 2.4
 2 2 -20 25.51 3.17
 2 2 -20 22.29 2.56
 2 2 -20 24.31 2.44
 2 2 -20 22.75 2.87
 2 2 -20 27.81 2.99
 2 2 -20 20.61 2.86
 2 2 -20 24.04 3.1
 2 2 -20 23.08 2.4
 2 2 -20 25.44 2.63
 2 2 -19 13.21 1.79
 2 2 -19 11.55 1.94
 2 2 -19 11.96 1.86
 2 2 -19 11.35 1.79
 2 2 -19 15.73 2.72
 2 2 -19 11.59 2.17
 2 2 -19 8.85 2.12
 2 2 -19 11.54 1.84
 2 2 -19 12.13 2.39
 2 2 -19 13.33 2.05
 2 2 -19 13.02 2.45
 2 2 -18 2.61 2.01
 2 2 -18 4.88 1.58
 2 2 -18 4.22 1.9
 2 2 -18 2.96 1.29
 2 2 -18 3.96 1.43
 2 2 -18 4.78 1.81
 2 2 -18 4.14 1.69
 2 2 -18 3.38 1.31
 2 2 -18 5.98 1.58
 2 2 -18 1.96 1.44
 2 2 -17 36.12 3.37
 2 2 -17 41.42 3.57
 2 2 -17 41.51 3.58
 2 2 -17 41.39 3.38
 2 2 -17 40.87 3.28
 2 2 -17 45.98 3.43
 2 2 -17 48.17 3.33
 2 2 -17 46.03 3.94
 2 2 -17 45.49 3.6
 2 2 -17 50.25 3.92
 2 2 -16 227.61 12.07
 2 2 -16 221.5 12.18
 2 2 -16 232.93 12.16
 2 2 -16 234.52 11.83
 2 2 -16 206.57 11.95
 2 2 -16 223.32 11.88
 2 2 -16 226.64 12.37
 2 2 -16 204.73 12.03
 2 2 -16 227.66 11.94
 2 2 -16 238.2 12.54
 2 2 -15 2.06 1.3
 2 2 -15 0.92 1.26
 2 2 -15 0.92 1.26
 2 2 -15 0.17 1.41
 2 2 -15 2.03 1.71
 2 2 -15 0.98 1.58
 2 2 -15 1.64 1.18
 2 2 -15 1.52 1.37
 2 2 -15 0.85 1.05
 2 2 -14 53.91 3.92
 2 2 -14 57.66 4.21
 2 2 -14 61.36 4.29
 2 2 -14 54.89 3.75
 2 2 -14 53.18 3.6
 2 2 -14 60.31 3.76
 2 2 -13 218.69 12.41
 2 2 -13 233.09 12.41
 2 2 -13 242.86 12.01
 2 2 -12 130.52 7.7
 2 2 -12 134 7.64
 2 2 -12 137.89 7.22
 2 2 -11 48.6 3.27
 2 2 -11 46.89 3.44
 2 2 -11 48.89 3.54
 2 2 -10 1160.88 55.38
 2 2 -10 1128.45 55.37
 2 2 -10 1121.66 55.35
 2 2 -9 48.9 3.41
 2 2 -9 47.94 3.38
 2 2 -8 697.8 34.44
 2 2 -7 161.24 8.84
 2 2 -6 1.76 1.34
 2 2 -5 66.13 4.33
 2 2 -4 85.89 5.26
 2 2 -3 232.57 12.22
 2 2 -2 2388.55 115.19
 2 2 -1 86.7 5.3
 -2 -2 1 84.23 5.06
 2 2 0 6645.05 314.62
 -2 -2 0 6492.47 314.47
 2 2 1 73.91 4.99
 -2 -2 -1 85.98 5.05
 2 2 2 2102.69 116.32
 -2 -2 -2 2836.38 116.68
 2 2 3 221.16 11.95
 -2 -2 -3 231.92 11.99
 2 2 4 187.28 9.84
 -2 -2 -4 173.67 9.82
 2 2 5 17.73 2.13
 -2 -2 -5 21.62 2.4
 2 2 6 51.54 3.64
 -2 -2 -6 49.82 3.92
 2 2 7 85.12 5.01
 -2 -2 -7 75.88 4.72
 -2 -2 -7 79.25 5.4
 2 2 8 490.69 22.8
 -2 -2 -8 456.26 22.57
 2 2 9 3 1.15
 -2 -2 -9 3.86 1.36
 -2 -2 -9 4.14 1.88
 -2 -2 -9 3.25 1.46
 -2 -2 -10 610.47 31.94
 -2 -2 -10 682.35 31.95
 -2 -2 -11 181 9.82
 -2 -2 -11 164.17 9.43
 -2 -2 -12 277.52 15.48
 -2 -2 -12 283.78 14.56
 -2 -2 -12 308.09 14.56
 -2 -2 -12 254.68 14.06
 -2 -2 -13 374.2 18.18
 -2 -2 -13 339.64 19.16
 -2 -2 -13 336.38 18.15
 -2 -2 -14 5.56 1.7
 -2 -2 -14 4.54 1.6
 -2 -2 -14 3.87 1.56
 -2 -2 -14 4.63 1.66
 -2 -2 -14 3.09 1.66
 -2 -2 -14 3.61 1.71
 -2 -2 -14 3.23 2.13
 -2 -2 -14 2.46 1.49
 -2 -2 -15 21.52 2.47
 -2 -2 -15 20.24 2.55
 -2 -2 -15 21.78 2.63
 -2 -2 -15 19.26 2.47
 -2 -2 -15 23.02 2.5
 -2 -2 -15 20.67 1.94
 -2 -2 -15 21.37 2.39
 -2 -2 -15 17.77 3.07
 -2 -2 -15 20.17 2.6
 -2 -2 -15 19.03 2.49
 -2 -2 -16 146.61 9.23
 -2 -2 -16 150.65 9.32
 -2 -2 -16 156.42 9.23
 -2 -2 -16 142.59 9.12
 -2 -2 -16 171.9 9.4
 -2 -2 -16 148.54 8.65
 -2 -2 -16 159.14 9.18
 -2 -2 -16 149.22 9.08
 -2 -2 -16 154.4 10.3
 -2 -2 -16 162.08 9.19
 -2 -2 -17 27.56 3.31
 -2 -2 -17 32.33 3.26
 -2 -2 -17 32.28 3.14
 -2 -2 -17 31.07 4.09
 -2 -2 -17 36.84 3.3
 -2 -2 -17 24.48 2.91
 -2 -2 -17 30.83 3.14
 -2 -2 -17 30.15 3.14
 -2 -2 -17 27.43 2.52
 -2 -2 -18 2.27 1.75
 -2 -2 -18 0.91 1.75
 -2 -2 -18 0.25 1.86
 -2 -2 -18 1.74 1.97
 -2 -2 -18 2.7 1.82
 -2 -2 -18 2.05 2.09
 -2 -2 -18 2.66 1.22
 -2 -2 -18 0.63 1.59
 -2 -2 -19 1.43 1.93
 -2 -2 -19 -0.23 1.65
 -2 -2 -19 -0.23 1.73
 -2 -2 -19 0.42 2.26
 -2 -2 -19 2.82 1.75
 -2 -2 -19 1.6 2
 -2 -2 -19 0.97 1.11
 -2 -2 -20 16.1 2.38
 -2 -2 -20 12.09 2.41
 -2 -2 -20 14.89 2.78
 -2 -2 -20 14.64 2.79
 -2 -2 -20 17.24 2
 -2 -2 -21 1.97 1.63
 -2 -2 -21 1.31 1.14
 -2 -2 -21 0.28 2.09
 -2 -2 -21 1.66 2.01
 -2 -2 -22 1.69 1.92
 -2 -2 -22 2.24 1.96
 -2 -2 -22 1.93 1.63
 -2 -2 -22 1.67 2.31
 -2 -2 -22 1.72 1.88
 -2 -2 -22 1.64 1.91
 -2 -2 -23 56.68 4.44
 -2 -2 -23 43.7 3.97
 -2 -2 -23 55.13 4.7
 -2 -2 -23 59.79 4.78
 -2 -2 -23 48.85 4.27
 -2 -2 -24 233.37 12.9
 -2 -2 -25 22.11 2.64
 -2 -2 -25 21 2.36
 -2 -2 -25 26.43 3.02
 -2 -2 -25 22.49 2.64
 -2 -2 -25 14.27 2.55
 -2 -2 -25 18.85 2.87
 -2 -2 -26 148.52 8.41
 -2 -2 -26 138.95 8.27
 -2 -2 -26 135.36 8.11
 -2 -2 -26 154.61 8.67
 -2 -2 -26 156.57 8.84
 -2 -2 -27 1.88 1.59
 -2 -2 -27 -0.75 1.66
 -2 -2 -27 1.48 1.33
 -2 -2 -27 1.47 1.3
 -2 -2 -28 56.06 3.69
 -2 -2 -28 52.44 3.87
 -2 -2 -28 47.63 3.22
 -2 -2 -29 36.76 2.67
 -2 -2 -29 37.87 2.82
 2 3 -30 7.45 0.97
 2 3 -30 7.37 0.87
 2 3 -29 8.07 1.38
 2 3 -29 8.86 1.08
 2 3 -29 9.02 1.36
 2 3 -29 8.83 1.23
 2 3 -28 19.8 2.27
 2 3 -28 19.14 2.11
 2 3 -28 26.31 2.24
 2 3 -28 21.12 1.88
 2 3 -27 80.5 5.03
 2 3 -27 78.36 4.98
 2 3 -27 80.45 4.98
 2 3 -27 72.58 5.18
 2 3 -27 78.64 4.86
 2 3 -26 1.66 1.7
 2 3 -26 4.1 1.73
 2 3 -26 3.17 1.53
 2 3 -26 -0.17 1.47
 2 3 -26 4.96 1.53
 2 3 -25 181.86 11.19
 2 3 -25 199.47 11.01
 2 3 -25 209.32 10.91
 2 3 -25 196.63 11
 2 3 -25 199 10.94
 2 3 -24 34.85 3.59
 2 3 -23 150.28 8.91
 2 3 -23 144.8 8.71
 2 3 -23 147.47 9.15
 2 3 -23 139.5 8.27
 2 3 -23 161.97 9.01
 2 3 -23 157.03 8.72
 2 3 -22 137.77 8.4
 2 3 -22 140.4 8.4
 2 3 -22 140.87 8.69
 2 3 -22 134.56 7.87
 2 3 -22 138.02 8.19
 2 3 -21 1.99 1.59
 2 3 -21 0.2 1.56
 2 3 -21 1.51 1.3
 2 3 -21 1.79 1.73
 2 3 -21 4.12 1.39
 2 3 -21 0.77 1.46
 2 3 -20 23.09 2.54
 2 3 -20 14.8 2.33
 2 3 -20 17.77 2.11
 2 3 -20 20 2.34
 2 3 -20 22.65 2.86
 2 3 -20 18.29 2.43
 2 3 -20 22.53 2.68
 2 3 -19 98.58 6.03
 2 3 -19 106.84 6.58
 2 3 -19 101.16 6.38
 2 3 -19 90.34 6.24
 2 3 -19 90.49 6.03
 2 3 -19 100.67 6.23
 2 3 -19 101.79 6.5
 2 3 -19 103.65 6.66
 2 3 -19 109.97 6.96
 2 3 -18 86.41 5.82
 2 3 -18 88.16 5.75
 2 3 -18 83.02 5.67
 2 3 -18 95.03 5.61
 2 3 -18 85.23 5.76
 2 3 -18 84.93 6.14
 2 3 -18 85.92 5.58
 2 3 -18 90.27 6.04
 2 3 -17 100.14 6.21
 2 3 -17 88.63 6.05
 2 3 -17 106.06 6.44
 2 3 -17 96.58 6.21
 2 3 -17 92.58 6.4
 2 3 -17 97.74 6.18
 2 3 -17 97.16 5.99
 2 3 -16 17.19 2.05
 2 3 -16 17.12 2.21
 2 3 -16 17.82 2.42
 2 3 -16 11.01 2.23
 2 3 -16 14.64 1.75
 2 3 -16 18.18 2.26
 2 3 -16 20.71 2.64
 2 3 -16 16.87 2.2
 2 3 -16 17.18 2.23
 2 3 -16 13.56 2
 2 3 -15 109.19 6.6
 2 3 -15 97.13 5.83
 2 3 -15 111.94 6.21
 2 3 -15 105.12 6.31
 2 3 -15 107.56 6.52
 2 3 -15 102.48 6.4
 2 3 -15 96.71 6.13
 2 3 -15 106.07 6.33
 2 3 -15 96.5 6.27
 2 3 -15 101.26 6.11
 2 3 -14 68.26 4.81
 2 3 -14 78.6 5.17
 2 3 -14 71.7 4.68
 2 3 -14 77.4 5.07
 2 3 -14 83.11 5.16
 2 3 -14 76.24 4.73
 2 3 -14 75.01 4.84
 2 3 -13 28.39 2.65
 2 3 -13 22.67 2.55
 2 3 -12 203.6 11
 2 3 -12 201.85 10.95
 2 3 -11 427.77 22.31
 2 3 -11 457.88 22.34
 2 3 -11 442.65 22.4
 2 3 -10 124.38 7.24
 2 3 -10 123.41 7.12
 2 3 -10 134.29 7.43
 2 3 -9 810.36 39.62
 2 3 -9 804.21 39.67
 2 3 -9 811.12 39.99
 2 3 -8 336.98 17.04
 2 3 -8 337.98 17.49
 2 3 -7 398.87 20.42
 2 3 -6 31.53 2.91
 2 3 -5 1.66 1.56
 2 3 -4 18.18 2.34
 2 3 -3 460.72 23.35
 2 3 -2 792.74 39.26
 2 3 -1 2305.41 111.55
 2 3 0 5.43 1.91
 2 3 1 2322.32 112.34
 -2 -3 -2 886.59 38.77
 2 3 2 694.05 38.48
 -2 -3 -3 372.64 19.67
 2 3 3 394.94 19.77
 -2 -3 -4 103.26 6.48
 2 3 4 106.56 6.51
 -2 -3 -5 50.92 4.01
 2 3 5 45.74 3.73
 2 3 6 93.72 5.71
 -2 -3 -6 91.41 5.96
 -2 -3 -6 83.83 5.16
 -2 -3 -7 707.15 37.22
 -2 -3 -7 720.21 38
 2 3 8 370.35 17.43
 -2 -3 -8 323.55 16.95
 -2 -3 -8 330.14 16.84
 -2 -3 -8 308.7 17.66
 2 3 9 1019.83 46.7
 -2 -3 -9 954.87 46.38
 -2 -3 -9 895.02 46.16
 -2 -3 -10 201.08 10.77
 -2 -3 -10 221.3 11.15
 -2 -3 -10 205.23 11.24
 -2 -3 -10 191.98 11.81
 -2 -3 -10 232.48 11.37
 -2 -3 -11 300.46 17.69
 -2 -3 -11 334.42 16.84
 -2 -3 -11 319.54 16.59
 -2 -3 -11 334.01 16.43
 -2 -3 -11 313.02 16.83
 -2 -3 -11 339.34 16.92
 -2 -3 -12 261.75 13.1
 -2 -3 -12 224 12.9
 -2 -3 -12 240.49 13.98
 -2 -3 -12 240.52 12.73
 -2 -3 -12 256.64 13.12
 -2 -3 -13 14.83 2.15
 -2 -3 -13 13.22 2.12
 -2 -3 -13 15.25 2.21
 -2 -3 -13 13.92 2.2
 -2 -3 -13 12.45 2.7
 -2 -3 -13 15.26 2.29
 -2 -3 -13 11.75 2.02
 -2 -3 -13 12.79 1.93
 -2 -3 -13 17.34 2.15
 -2 -3 -13 15.43 2.04
 -2 -3 -14 131.35 7.57
 -2 -3 -14 126.12 7.54
 -2 -3 -14 142.17 7.61
 -2 -3 -14 126.35 7.55
 -2 -3 -14 131.17 8.71
 -2 -3 -14 124.26 7.02
 -2 -3 -14 130.37 7.53
 -2 -3 -14 139.6 7.77
 -2 -3 -14 136.09 7.68
 -2 -3 -15 57.69 4.68
 -2 -3 -15 57.53 4.54
 -2 -3 -15 56.26 4.34
 -2 -3 -15 53.4 5.29
 -2 -3 -15 60.59 4.59
 -2 -3 -15 56.55 4.51
 -2 -3 -15 54.92 4.44
 -2 -3 -15 59.88 4.48
 -2 -3 -15 54.66 4.37
 -2 -3 -15 60.12 4.04
 -2 -3 -16 9.24 2.26
 -2 -3 -16 10.53 2.17
 -2 -3 -16 8.25 2.11
 -2 -3 -16 7.75 2.22
 -2 -3 -16 9.35 2.07
 -2 -3 -16 7.9 2.7
 -2 -3 -16 12.5 2.17
 -2 -3 -16 8.93 1.59
 -2 -3 -16 7.69 2.02
 -2 -3 -17 38.92 3.54
 -2 -3 -17 32.52 3.37
 -2 -3 -17 25.61 3.12
 -2 -3 -17 32.04 2.86
 -2 -3 -17 32.15 3.55
 -2 -3 -17 31.33 3.45
 -2 -3 -17 31.11 3.38
 -2 -3 -18 101.4 7.13
 -2 -3 -18 104.03 7.27
 -2 -3 -18 103.98 7.34
 -2 -3 -18 118.41 7.53
 -2 -3 -18 113.8 7.19
 -2 -3 -18 116.02 6.98
 -2 -3 -18 122.61 6.79
 -2 -3 -19 -1.73 1.82
 -2 -3 -19 1.2 1.77
 -2 -3 -19 -1.86 2.5
 -2 -3 -19 2.18 2.11
 -2 -3 -19 1.94 1.97
 -2 -3 -19 1.82 1.65
 -2 -3 -19 -0.2 1.6
 -2 -3 -19 0.51 1.15
 -2 -3 -20 25.62 3.36
 -2 -3 -20 23.58 3.04
 -2 -3 -20 26.63 2.89
 -2 -3 -20 31.94 3.43
 -2 -3 -20 29.86 3.13
 -2 -3 -21 7.05 1.79
 -2 -3 -21 10.81 2.37
 -2 -3 -21 5.06 2.13
 -2 -3 -21 8.95 2.51
 -2 -3 -22 188.6 11.01
 -2 -3 -22 182.63 10.82
 -2 -3 -22 189.46 11
 -2 -3 -22 198.62 11.24
 -2 -3 -22 177.43 10.41
 -2 -3 -23 44.15 4.22
 -2 -3 -23 53.38 4.31
 -2 -3 -23 53.15 4.59
 -2 -3 -23 53.1 4.36
 -2 -3 -24 107.58 6.89
 -2 -3 -24 102.35 6.36
 -2 -3 -24 102.59 6.7
 -2 -3 -24 109.5 6.87
 -2 -3 -25 82.29 5.58
 -2 -3 -25 72.7 4.82
 -2 -3 -25 86.36 5.74
 -2 -3 -25 79.04 5.38
 -2 -3 -25 69.17 5.08
 -2 -3 -25 76.99 5.29
 -2 -3 -26 1.06 1.48
 -2 -3 -26 1.83 1.77
 -2 -3 -26 0.46 1.42
 -2 -3 -26 -0.73 1.26
 -2 -3 -26 -0.52 1.51
 -2 -3 -27 47.9 3.48
 -2 -3 -27 44.43 3.48
 -2 -3 -27 49.11 3.74
 -2 -3 -28 26.73 2.36
 -2 -3 -28 30.1 2.6
 -2 -3 -29 5.77 1
 -2 -3 -29 5.56 1.25
 2 4 -29 21 1.67
 2 4 -29 20.92 1.58
 2 4 -29 18.52 1.75
 2 4 -28 39.47 2.9
 2 4 -28 41.32 2.84
 2 4 -27 45.51 3.29
 2 4 -27 52.15 3.43
 2 4 -27 44.71 3.21
 2 4 -26 74.4 5.38
 2 4 -26 85.96 5.24
 2 4 -26 87.65 5.16
 2 4 -26 79.42 5.13
 2 4 -26 81.08 5.17
 2 4 -25 1.61 1.42
 2 4 -25 -0.17 1.44
 2 4 -25 2.19 1.48
 2 4 -25 0.52 1.38
 2 4 -25 -0.22 1.73
 2 4 -24 126.45 8.02
 2 4 -24 143.65 7.82
 2 4 -24 121.56 7.22
 2 4 -23 79.53 5.92
 2 4 -23 79.59 5.4
 2 4 -23 87.33 5.64
 2 4 -22 21.96 2.68
 2 4 -22 17.46 2.56
 2 4 -22 21.02 3
 2 4 -22 22.99 2.68
 2 4 -22 27.05 2.72
 2 4 -22 21.52 2.41
 2 4 -21 29.44 3.06
 2 4 -21 34.28 3.05
 2 4 -21 25.06 2.98
 2 4 -21 30.15 3.07
 2 4 -21 23.8 2.62
 2 4 -21 31.11 3.07
 2 4 -20 0.57 1.57
 2 4 -20 -0.42 1.63
 2 4 -20 1.86 1.6
 2 4 -20 1.43 1.41
 2 4 -20 1.06 1.72
 2 4 -19 300.03 15.24
 2 4 -19 281.61 15.2
 2 4 -19 286.73 15.06
 2 4 -19 279.5 15.14
 2 4 -19 278.09 14.95
 2 4 -19 269.85 15.18
 2 4 -18 30.94 3.22
 2 4 -18 37.26 3.42
 2 4 -18 33.57 3.24
 2 4 -18 40.7 3.6
 2 4 -18 34.85 3.23
 2 4 -18 33.24 3.15
 2 4 -18 39.17 3.28
 2 4 -17 3.76 1.45
 2 4 -17 2.9 1.63
 2 4 -17 4.77 1.3
 2 4 -17 5.37 1.92
 2 4 -17 5.41 1.67
 2 4 -17 3.55 1.65
 2 4 -17 7.4 1.83
 2 4 -17 4.71 1.58
 2 4 -16 5.24 1.61
 2 4 -16 1.61 1.69
 2 4 -16 3.18 1.3
 2 4 -16 3.85 1.74
 2 4 -16 2.9 1.75
 2 4 -16 1.59 1.46
 2 4 -16 4.14 1.69
 2 4 -16 2.95 1.51
 2 4 -16 2.67 1.51
 2 4 -15 2.18 1.35
 2 4 -15 1.55 1.58
 2 4 -15 2.98 1.38
 2 4 -15 2.66 1.72
 2 4 -15 3.35 1.8
 2 4 -15 3.92 1.62
 2 4 -15 1.18 1.13
 2 4 -15 3.7 1.35
 2 4 -15 3.18 1.51
 2 4 -14 0.94 1.54
 2 4 -14 2.48 1.63
 2 4 -14 1.51 1.33
 2 4 -14 -0.31 1.2
 2 4 -14 1.02 1.14
 2 4 -14 0.59 1.14
 2 4 -14 0.15 1.22
 2 4 -13 117.89 6.44
 2 4 -13 104.94 6.73
 2 4 -13 112.44 6.66
 2 4 -13 108.46 6.28
 2 4 -13 105.26 6.49
 2 4 -12 21.41 2.23
 2 4 -12 26.12 2.63
 2 4 -12 25.01 2.47
 2 4 -12 22.68 2.21
 2 4 -11 45.24 3.51
 2 4 -11 36.86 3.22
 2 4 -11 39.19 3.1
 -2 -4 10 105.46 7.76
 2 4 -10 126.46 6.97
 2 4 -10 120.59 6.73
 2 4 -10 121.19 7.24
 -2 -4 10 111.79 6.63
 2 4 -9 20.97 2.11
 2 4 -9 21.71 2.33
 2 4 -9 24.63 2.67
 -2 -4 9 22.11 3.27
 -2 -4 9 20.83 2.18
 2 4 -8 256.51 13.53
 2 4 -8 255.35 13.34
 2 4 -8 278.8 14.21
 -2 -4 8 259.93 13.44
 2 4 -7 466.91 23.18
 2 4 -7 473.29 23.02
 -2 -4 7 438.56 23.09
 2 4 -7 487.57 23.91
 -2 -4 6 156.2 8.3
 2 4 -6 147.5 8.92
 -2 -4 5 9.69 1.72
 2 4 -5 10.74 2.2
 -2 -4 4 92.66 5.39
 2 4 -4 89.85 6.02
 2 4 -3 253.82 13.76
 2 4 -2 390.95 20.45
 2 4 -1 54.57 4.32
 2 4 0 542.68 27.55
 2 4 1 51.58 4.2
 2 4 2 504.32 25.82
 -2 -4 -3 352.38 18.71
 2 4 3 380.97 19.56
 -2 -4 -3 390.49 18.76
 -2 -4 -4 22.02 2.15
 -2 -4 -4 20.23 2.22
 -2 -4 -4 23.61 2.35
 2 4 4 27.25 2.98
 -2 -4 -5 54.95 3.72
 2 4 5 65.65 4.59
 -2 -4 -5 55.58 3.75
 -2 -4 -5 54.35 3.86
 -2 -4 -6 83.24 4.85
 -2 -4 -6 70.55 4.7
 -2 -4 -6 73.14 4.84
 -2 -4 -7 418.94 21.3
 -2 -4 -7 413.48 21.38
 -2 -4 -7 405.47 21.3
 -2 -4 -8 86.3 5.3
 -2 -4 -8 89.7 5.45
 -2 -4 -8 83.54 5.03
 -2 -4 -8 79.27 6.31
 -2 -4 -8 95.98 5.49
 -2 -4 -9 67.99 4.24
 2 4 9 58.6 4.43
 -2 -4 -9 51.35 3.78
 -2 -4 -9 60.74 4.03
 -2 -4 -9 54.92 4.94
 -2 -4 -9 55.52 4.9
 -2 -4 -9 62.01 3.71
 -2 -4 -9 58.86 4.12
 -2 -4 -10 85.71 5.16
 -2 -4 -10 78.85 5.01
 -2 -4 -10 80.25 4.64
 -2 -4 -10 71.87 4.87
 -2 -4 -10 73.84 5.68
 -2 -4 -10 75.65 5.9
 -2 -4 -10 69.57 5.14
 -2 -4 -11 13.22 2.19
 -2 -4 -11 15.47 1.75
 -2 -4 -11 15.84 2.37
 -2 -4 -11 16.45 2.22
 -2 -4 -12 4.62 1.49
 -2 -4 -12 4.68 1.72
 -2 -4 -12 5.69 1.84
 -2 -4 -12 4.59 1.97
 -2 -4 -12 6.63 1.38
 -2 -4 -12 7.66 1.87
 -2 -4 -12 8.02 1.83
 -2 -4 -12 7.4 1.83
 -2 -4 -13 224.97 11.6
 -2 -4 -13 225.66 11.83
 -2 -4 -13 255.87 12.17
 -2 -4 -13 258.34 12.24
 -2 -4 -13 231.61 11.97
 -2 -4 -13 239.74 11.87
 -2 -4 -13 217.34 11.78
 -2 -4 -13 224.47 11.83
 -2 -4 -14 3.15 1.73
 -2 -4 -14 -0.22 2.06
 -2 -4 -14 3.88 1.92
 -2 -4 -14 3.4 1.75
 -2 -4 -14 3.48 1.62
 -2 -4 -14 3.64 1.75
 -2 -4 -14 0.22 1.8
 -2 -4 -14 4.87 1.76
 -2 -4 -15 17.8 2.4
 -2 -4 -15 23.81 2.89
 -2 -4 -15 15.45 2.42
 -2 -4 -15 20.22 2.54
 -2 -4 -15 18.97 2.58
 -2 -4 -15 19.04 2.6
 -2 -4 -16 33.57 3.12
 -2 -4 -16 29.65 3.24
 -2 -4 -16 29.38 3.05
 -2 -4 -16 32.15 3.07
 -2 -4 -16 30.5 3.18
 -2 -4 -16 30.08 3.1
 -2 -4 -17 3.19 1.84
 -2 -4 -17 3.6 2.07
 -2 -4 -17 1.29 2.09
 -2 -4 -17 3.4 2
 -2 -4 -17 4.87 2.05
 -2 -4 -17 3.62 1.98
 -2 -4 -17 3.71 1.96
 -2 -4 -18 -0.53 2.02
 -2 -4 -18 1.34 1.96
 -2 -4 -18 0.74 1.86
 -2 -4 -18 0.47 1.71
 -2 -4 -18 2.17 2.05
 -2 -4 -19 143.44 9.12
 -2 -4 -19 160.01 9.22
 -2 -4 -19 164.07 9.58
 -2 -4 -19 140.23 9.33
 -2 -4 -20 38.12 3.92
 -2 -4 -20 31.77 3.51
 -2 -4 -20 35.13 3.58
 -2 -4 -20 30.51 3.37
 -2 -4 -20 35.27 3.66
 -2 -4 -21 183.88 10.29
 -2 -4 -21 163.01 9.97
 -2 -4 -21 155.49 10.22
 -2 -4 -21 167.92 10.12
 -2 -4 -21 183.33 10.09
 -2 -4 -22 24.47 3.05
 -2 -4 -22 27.27 3.34
 -2 -4 -22 22.29 3.09
 -2 -4 -22 25.22 3.07
 -2 -4 -23 201.89 11.41
 -2 -4 -24 55.98 4.51
 -2 -4 -24 61.09 4.53
 -2 -4 -24 64.37 4.85
 -2 -4 -24 64.52 4.71
 -2 -4 -25 14.91 2.19
 -2 -4 -25 13.3 2.04
 -2 -4 -25 11.88 2.32
 -2 -4 -25 13.35 2.22
 -2 -4 -26 66.71 4.76
 -2 -4 -26 62.54 4.41
 -2 -4 -26 74.16 4.9
 -2 -4 -26 71.62 4.7
 -2 -4 -27 27.33 2.32
 -2 -4 -27 28.2 2.6
 -2 -4 -27 28.57 2.51
 -2 -4 -28 55.61 3.41
 -2 -4 -28 61.77 3.75
 2 5 -29 152.62 7.83
 2 5 -28 30.55 2.22
 2 5 -28 27.19 1.98
 2 5 -27 39.96 2.92
 2 5 -27 40.49 2.8
 2 5 -27 36.33 3.11
 2 5 -27 37.97 2.72
 2 5 -26 4.33 1.43
 2 5 -26 5.99 1.37
 2 5 -26 5.14 1.72
 2 5 -26 4.66 1.31
 2 5 -25 9.54 1.76
 2 5 -25 9.7 1.78
 2 5 -25 7.86 1.3
 2 5 -25 6.75 1.56
 2 5 -25 4.24 1.81
 2 5 -24 72.97 4.84
 2 5 -24 59.58 5.02
 2 5 -24 80.24 4.84
 2 5 -24 71.26 4.74
 2 5 -24 68.83 4.6
 2 5 -24 68.98 4.46
 2 5 -23 4.55 1.97
 2 5 -23 4.58 1.57
 2 5 -22 106.29 6.49
 2 5 -22 106.11 6.68
 2 5 -22 97.35 6.9
 2 5 -22 104.42 6.54
 2 5 -22 103.57 6.33
 2 5 -21 44.72 3.58
 2 5 -21 47.09 3.67
 2 5 -21 40.17 3.58
 2 5 -21 49.02 4
 2 5 -21 46.95 3.87
 2 5 -21 44.12 3.71
 2 5 -20 5.53 1.73
 2 5 -20 5.14 1.77
 2 5 -20 5.64 1.58
 2 5 -20 5.17 1.91
 2 5 -20 7.65 1.81
 2 5 -20 5.01 1.65
 2 5 -19 43.88 3.86
 2 5 -19 43.16 3.61
 2 5 -19 43.8 3.56
 2 5 -19 44.33 3.69
 2 5 -18 305.82 15.43
 2 5 -18 271.27 14.97
 2 5 -18 280.12 15.64
 2 5 -18 298.02 15.36
 2 5 -18 287.9 15.56
 2 5 -18 296.04 15.4
 2 5 -18 294.33 15.43
 2 5 -17 6.84 1.78
 2 5 -17 8.17 1.56
 2 5 -17 9.19 2.16
 2 5 -17 13.06 2.21
 2 5 -17 8.82 1.71
 2 5 -17 10.65 1.86
 2 5 -17 7.74 1.87
 2 5 -16 8.89 1.86
 2 5 -16 8.98 1.93
 2 5 -16 12.11 2.15
 2 5 -16 7.85 1.72
 2 5 -16 7.01 2.01
 2 5 -16 9.11 1.66
 2 5 -16 7.52 1.79
 2 5 -15 40.49 3.33
 2 5 -15 35.47 3.11
 2 5 -15 34.29 3.32
 2 5 -15 33.38 3.25
 2 5 -15 30.43 2.74
 2 5 -15 31.53 2.79
 2 5 -15 32.46 2.94
 2 5 -14 126.47 7.23
 2 5 -14 119.33 6.91
 2 5 -14 105.96 6.61
 2 5 -14 128.36 7.25
 2 5 -14 121.41 7.41
 2 5 -14 125.23 7.05
 2 5 -13 57.29 3.99
 2 5 -13 55.67 3.77
 2 5 -13 56.22 4.16
 2 5 -13 60.91 4.2
 2 5 -13 67.38 4.5
 2 5 -13 57.11 3.99
 2 5 -12 340.04 17.66
 2 5 -12 340.57 17.82
 2 5 -12 346.84 18.05
 2 5 -12 357.81 17.82
 2 5 -12 346.24 17.72
 2 5 -11 4.51 1.41
 2 5 -11 5.1 1.5
 2 5 -11 4.73 1.4
 2 5 -11 7.33 1.9
 2 5 -11 4.38 1.35
 2 5 -10 5.61 1.35
 2 5 -10 7.22 1.74
 2 5 -9 127.21 7.47
 2 5 -9 132.46 7.24
 2 5 -8 599.14 29.76
 2 5 -8 597.6 29.49
 -2 -5 7 175.06 9.43
 2 5 -7 171.82 9.37
 2 5 -7 170.48 9.06
 -2 -5 6 78.03 4.98
 -2 -5 6 76.38 4.84
 2 5 -6 79.62 4.82
 -2 -5 5 1029.59 48.91
 2 5 -5 975.09 48.72
 -2 -5 4 9.46 1.91
 -2 -5 3 350.95 17.89
 -2 -5 2 246.66 12.98
 -2 -5 1 698.81 34.47
 -2 -5 0 1.02 1.56
 -2 -5 0 6.15 1.66
 -2 -5 -1 723.19 36.64
 -2 -5 -1 763.42 36.53
 -2 -5 -2 208.16 11.71
 -2 -5 -2 213.75 11.44
 -2 -5 -2 233.09 11.7
 -2 -5 -3 525 26.65
 -2 -5 -3 536.91 26.61
 -2 -5 -3 545.2 26.73
 -2 -5 -4 5.98 1.7
 -2 -5 -4 4 1.65
 -2 -5 -4 3.09 1.76
 -2 -5 -5 780.92 40.44
 -2 -5 -5 858.51 40.58
 -2 -5 -5 837.96 40.48
 -2 -5 -6 53.84 4.01
 -2 -5 -6 63.68 4.15
 -2 -5 -6 59.24 3.71
 -2 -5 -6 57.23 4
 -2 -5 -7 181.29 9.25
 -2 -5 -7 166.18 9.58
 -2 -5 -7 157.72 9.41
 -2 -5 -7 180.62 9.91
 -2 -5 -7 185.11 9.57
 -2 -5 -8 371.78 18.95
 -2 -5 -8 349.77 18.24
 -2 -5 -8 364.4 18.68
 -2 -5 -8 375.35 18.64
 -2 -5 -9 32.73 3.37
 -2 -5 -9 34.65 3.06
 -2 -5 -9 31.02 2.58
 -2 -5 -9 35.53 3.05
 -2 -5 -10 3.03 1.82
 -2 -5 -10 1.99 1.88
 -2 -5 -10 0.12 1.06
 -2 -5 -10 1.93 1.42
 -2 -5 -10 1.7 1.63
 -2 -5 -10 1.03 1.41
 -2 -5 -10 0.19 1.67
 -2 -5 -10 1.95 1.41
 -2 -5 -11 16.79 2.2
 -2 -5 -11 19.21 2.3
 -2 -5 -11 11.01 1.71
 -2 -5 -11 10.6 2.42
 -2 -5 -11 11.86 2.32
 -2 -5 -11 16.79 2.23
 -2 -5 -11 16.59 2.45
 -2 -5 -12 227.45 12.53
 -2 -5 -12 232.44 12.55
 -2 -5 -12 235.16 12.66
 -2 -5 -12 232.48 12.08
 -2 -5 -12 205.07 12.52
 -2 -5 -12 238.6 12.42
 -2 -5 -12 226.99 12.4
 -2 -5 -13 86.86 5.74
 -2 -5 -13 84.87 5.83
 -2 -5 -13 97.18 5.93
 -2 -5 -13 98.67 6.11
 -2 -5 -13 94.02 5.51
 -2 -5 -13 86.24 5.93
 -2 -5 -13 91.07 5.71
 -2 -5 -13 102.44 6.11
 -2 -5 -14 183.84 10.41
 -2 -5 -14 182.36 10.25
 -2 -5 -14 172.72 10.28
 -2 -5 -14 187.35 10.42
 -2 -5 -14 211.85 10.84
 -2 -5 -14 197.96 10.61
 -2 -5 -14 207.61 10.74
 -2 -5 -14 170.57 10.13
 -2 -5 -15 81.18 5.33
 -2 -5 -15 72.26 5.45
 -2 -5 -15 84.87 5.52
 -2 -5 -15 84.48 5.7
 -2 -5 -15 97.67 5.89
 -2 -5 -15 80.78 5.51
 -2 -5 -16 7.94 2.21
 -2 -5 -16 4.07 2.15
 -2 -5 -16 5.41 2.08
 -2 -5 -16 3.24 1.96
 -2 -5 -16 4.39 1.95
 -2 -5 -16 9.01 2.48
 -2 -5 -16 4.58 1.81
 -2 -5 -17 12.6 2.62
 -2 -5 -17 8.2 2.48
 -2 -5 -17 8.04 2.25
 -2 -5 -17 6.7 2.08
 -2 -5 -17 9.29 2.51
 -2 -5 -17 8.74 2.26
 -2 -5 -18 268.03 15.88
 -2 -5 -18 273.63 15.84
 -2 -5 -18 313.82 16.42
 -2 -5 -18 318.49 16.39
 -2 -5 -18 302.96 16.21
 -2 -5 -19 3.57 2.29
 -2 -5 -19 -0.27 2.46
 -2 -5 -19 4.24 1.95
 -2 -5 -19 2.45 2.03
 -2 -5 -19 3.8 1.91
 -2 -5 -19 4.75 1.9
 -2 -5 -20 -0.52 2
 -2 -5 -20 1.91 2.03
 -2 -5 -20 -0.97 1.85
 -2 -5 -20 -0.96 1.9
 -2 -5 -20 -1.62 1.72
 -2 -5 -20 1.63 1.66
 -2 -5 -21 13.3 2.57
 -2 -5 -21 11.84 2.28
 -2 -5 -21 9.29 2.23
 -2 -5 -21 10.23 2.24
 -2 -5 -21 13.12 2.21
 -2 -5 -22 84.74 5.88
 -2 -5 -23 0.47 1.85
 -2 -5 -23 2.61 1.83
 -2 -5 -23 0.75 1.4
 -2 -5 -23 1.39 1.78
 -2 -5 -24 33.9 3.26
 -2 -5 -24 28.69 3.01
 -2 -5 -24 30.83 2.79
 -2 -5 -24 24.68 2.8
 -2 -5 -25 5.09 1.73
 -2 -5 -25 4.85 1.81
 -2 -5 -25 5.86 1.37
 -2 -5 -25 3.24 1.59
 -2 -5 -26 -0.47 1.49
 -2 -5 -26 0.57 1.32
 -2 -5 -26 0.52 0.99
 -2 -5 -26 -1.65 1.54
 -2 -5 -27 25.45 2.2
 -2 -5 -27 22.83 2.1
 -2 -5 -28 10.11 1.14
 2 6 -28 73.51 4.1
 2 6 -27 17.22 1.58
 2 6 -27 16.92 1.37
 2 6 -27 20.2 1.76
 2 6 -26 4.93 1.53
 2 6 -26 4.37 1.03
 2 6 -26 3.41 1.18
 2 6 -26 4.17 1.29
 2 6 -25 1.27 1.51
 2 6 -25 3.28 1.11
 2 6 -25 2.6 1.06
 2 6 -25 1.92 1.2
 2 6 -25 3.48 1.42
 2 6 -24 -1.43 1.69
 2 6 -24 1.28 1.23
 2 6 -24 0.88 1.28
 2 6 -24 -0.13 1.12
 2 6 -23 113.9 6.45
 2 6 -23 106.78 6.28
 2 6 -23 91.18 6.72
 2 6 -23 109.28 6.31
 2 6 -22 2.73 1.35
 2 6 -21 39.82 3.66
 2 6 -21 41.62 3.48
 2 6 -21 41.85 3.5
 2 6 -21 46.56 3.8
 2 6 -20 5.52 1.79
 2 6 -20 8.84 2.09
 2 6 -20 9.58 2.12
 2 6 -20 9.29 1.88
 2 6 -20 9.81 1.91
 2 6 -19 24.77 2.63
 2 6 -19 21.97 2.51
 2 6 -19 16.8 2.33
 2 6 -19 21.66 2.74
 2 6 -18 26.19 2.44
 2 6 -18 24.38 2.73
 2 6 -18 21.63 2.68
 2 6 -18 23.16 2.86
 2 6 -17 91.46 5.67
 2 6 -17 85.71 5.76
 2 6 -17 80.8 5.29
 2 6 -17 78.64 5.79
 2 6 -17 80.64 5.48
 2 6 -16 192.97 10.51
 2 6 -16 166.83 10.6
 2 6 -16 202.8 10.49
 2 6 -16 178.93 10.51
 2 6 -16 184.8 10.21
 2 6 -15 30.68 3.33
 2 6 -15 28.05 2.72
 2 6 -15 28.37 2.84
 2 6 -15 31.39 3.04
 2 6 -14 195.84 10.57
 2 6 -14 185.81 10.54
 2 6 -14 189.28 10.34
 2 6 -14 166.68 9.74
 2 6 -14 176.63 10
 2 6 -14 193.77 10.2
 2 6 -13 142.29 8.37
 2 6 -13 141.82 8.03
 2 6 -13 139.81 8.18
 2 6 -13 130.26 7.74
 2 6 -13 133.63 7.94
 2 6 -13 153.76 8.12
 2 6 -12 2.71 1.76
 2 6 -12 0.92 1.24
 2 6 -12 2.42 1.48
 2 6 -12 2.67 1.33
 2 6 -12 1.08 1.31
 2 6 -12 2.35 1.36
 2 6 -11 48.36 3.43
 2 6 -11 46.88 3.79
 2 6 -11 47.06 4.25
 2 6 -11 41.64 3.49
 2 6 -11 43.62 3.52
 2 6 -11 49.18 3.5
 2 6 -11 48.85 3.5
 2 6 -10 3.11 1.69
 2 6 -10 2.24 1.17
 2 6 -10 1.47 1.68
 -2 -6 10 1.52 2.78
 2 6 -10 1.85 1.28
 2 6 -10 1.41 1.34
 2 6 -10 2.4 1.16
 2 6 -10 1.46 1.29
 2 6 -9 53.81 3.81
 2 6 -9 57.39 3.77
 2 6 -9 54.25 3.64
 2 6 -9 57.85 4.06
 2 6 -9 51.77 3.82
 -2 -6 9 61.64 5.71
 2 6 -9 58.42 4.85
 2 6 -8 22.14 2.27
 2 6 -8 16.22 2.04
 2 6 -8 17.58 2.79
 -2 -6 8 19.84 3.62
 2 6 -7 258.08 13.56
 -2 -6 7 263.3 15.42
 2 6 -7 256.08 14.69
 2 6 -6 444.52 21.39
 -2 -6 6 391.73 21.37
 2 6 -6 434.29 22.63
 -2 -6 6 442.02 23.32
 2 6 -5 21.31 2.14
 -2 -6 5 19.63 2.41
 -2 -6 5 19.41 3.71
 2 6 -5 19.86 3.01
 -2 -6 4 964.56 45.32
 2 6 -4 915.96 44.95
 -2 -6 4 917.59 46.89
 2 6 -4 855.2 46.17
 -2 -6 3 505.64 25.65
 -2 -6 3 486.02 25.32
 2 6 -3 488.51 24.95
 2 6 -3 472.49 26.24
 -2 -6 2 235.82 11.76
 -2 -6 2 239.55 11.91
 2 6 -2 223.59 11.29
 -2 -6 2 225.75 13.38
 -2 -6 2 193 11.44
 2 6 -2 181 12.27
 -2 -6 1 155.07 8.96
 -2 -6 1 159.53 10.54
 2 6 -1 167.51 8.62
 -2 -6 1 168 9.15
 -2 -6 1 149.34 8.8
 2 6 -1 168.86 10.13
 2 6 0 212.47 12.09
 -2 -6 0 185.33 10.89
 2 6 0 211.24 10.55
 -2 -6 0 187.91 11.05
 -2 -6 0 189.31 12.41
 -2 -6 0 216.31 10.94
 -2 -6 0 210.84 10.88
 2 6 1 174.3 10.44
 -2 -6 -1 169.37 9.39
 -2 -6 -1 156.08 10.82
 -2 -6 -1 162.74 9.58
 -2 -6 -1 185.82 9.41
 -2 -6 -1 174.32 9.4
 -2 -6 -1 160.73 9.23
 2 6 2 181.92 12.13
 -2 -6 -2 219.81 11.48
 -2 -6 -2 252.54 13.44
 -2 -6 -2 246.65 11.85
 -2 -6 -2 242.98 11.46
 -2 -6 -2 161.21 11.01
 -2 -6 -2 227.57 11.56
 2 6 3 504.94 28
 -2 -6 -3 518.37 27.13
 -2 -6 -3 506.09 26.73
 -2 -6 -3 546.49 27.11
 -2 -6 -3 640.01 27.51
 -2 -6 -3 647.43 29.23
 -2 -6 -3 507.68 26.9
 -2 -6 -4 1163.26 54.56
 -2 -6 -4 1082.95 54.77
 -2 -6 -4 1029.98 54.94
 -2 -6 -4 1138.96 56.5
 2 6 4 1199.48 56.16
 -2 -6 -4 1132.88 54.73
 -2 -6 -5 11.68 2.28
 -2 -6 -5 9.55 1.92
 -2 -6 -5 6.59 2.78
 2 6 5 10.41 2.6
 -2 -6 -5 9.25 2.36
 -2 -6 -5 8.05 1.58
 -2 -6 -6 488.55 24.27
 -2 -6 -6 459.25 24.26
 -2 -6 -6 487.71 24
 -2 -6 -6 450.16 25.77
 2 6 6 547.07 25.74
 -2 -6 -6 461.46 24.57
 -2 -6 -7 273.66 14.08
 -2 -6 -7 263.91 13.72
 -2 -6 -7 254.86 14.07
 -2 -6 -7 245.03 15.35
 2 6 7 284.24 15.23
 -2 -6 -7 267.85 13.9
 -2 -6 -7 259.81 14.37
 -2 -6 -8 57.12 4.3
 -2 -6 -8 65.61 4.32
 -2 -6 -8 59.19 4.43
 -2 -6 -8 53.68 3.82
 -2 -6 -8 47.02 5.4
 2 6 8 64.72 5.1
 -2 -6 -8 58.31 4.09
 -2 -6 -8 55.66 4.66
 -2 -6 -8 61.26 4.23
 -2 -6 -9 14.45 2.27
 -2 -6 -9 7.95 1.98
 -2 -6 -9 10.28 1.92
 -2 -6 -9 8.67 1.53
 -2 -6 -9 12.85 3.03
 2 6 9 12.18 2.44
 -2 -6 -9 8.1 1.88
 -2 -6 -9 7.44 2.44
 -2 -6 -9 9.09 1.84
 -2 -6 -10 3.82 1.82
 -2 -6 -10 5.3 1.82
 -2 -6 -10 6.35 1.67
 -2 -6 -10 5.4 1.54
 -2 -6 -10 4.49 2.16
 -2 -6 -10 4.78 1.61
 -2 -6 -10 3.61 2.4
 -2 -6 -10 4.16 1.55
 -2 -6 -10 6.04 2.04
 -2 -6 -11 76.98 5.12
 -2 -6 -11 79.13 5.28
 -2 -6 -11 61.64 4.89
 -2 -6 -11 76.04 5.15
 -2 -6 -11 74.65 4.74
 -2 -6 -11 69.51 5.42
 -2 -6 -11 69.41 5.1
 -2 -6 -12 2.51 1.67
 -2 -6 -12 5.46 2.15
 -2 -6 -12 3.03 2.01
 -2 -6 -12 5.58 2.02
 -2 -6 -12 2.33 1.44
 -2 -6 -12 3.47 2.15
 -2 -6 -12 3.08 1.4
 -2 -6 -13 146.69 8.66
 -2 -6 -13 143.71 8.62
 -2 -6 -13 157.96 8.88
 -2 -6 -13 135.2 8.5
 -2 -6 -13 136.88 8.33
 -2 -6 -13 146.86 8.2
 -2 -6 -13 135.72 8.7
 -2 -6 -14 192.7 10.42
 -2 -6 -14 199.89 10.72
 -2 -6 -14 187.71 10.23
 -2 -6 -14 165.15 9.94
 -2 -6 -14 167.42 9.48
 -2 -6 -14 160.76 9.97
 -2 -6 -14 155.27 9.75
 -2 -6 -14 168.96 9.75
 -2 -6 -14 165.52 9.95
 -2 -6 -14 160.13 10.03
 -2 -6 -15 18.07 3.06
 -2 -6 -15 22.84 2.96
 -2 -6 -15 30.54 3.59
 -2 -6 -15 17.66 2.55
 -2 -6 -15 18.04 2.67
 -2 -6 -15 19.25 2.91
 -2 -6 -15 24.78 3.05
 -2 -6 -15 18.81 2.9
 -2 -6 -16 182.59 11.01
 -2 -6 -16 194.38 11.2
 -2 -6 -16 188.69 11.28
 -2 -6 -16 196.75 11.49
 -2 -6 -16 215.5 11.46
 -2 -6 -16 179.79 11.15
 -2 -6 -17 1.3 1.93
 -2 -6 -17 2.4 2.03
 -2 -6 -17 1.8 2.25
 -2 -6 -17 4.79 2.2
 -2 -6 -18 59.31 4.4
 -2 -6 -18 55.93 4.5
 -2 -6 -18 56.53 4.59
 -2 -6 -18 51.55 4.36
 -2 -6 -18 43.84 3.91
 -2 -6 -18 55.08 4.45
 -2 -6 -19 3.59 1.65
 -2 -6 -19 -0.51 2.07
 -2 -6 -19 2.67 2.16
 -2 -6 -19 0.49 1.98
 -2 -6 -19 2.38 2.03
 -2 -6 -19 3.97 1.91
 -2 -6 -20 30.78 3.49
 -2 -6 -20 26.72 3.16
 -2 -6 -20 36.56 3.43
 -2 -6 -20 26.9 3.3
 -2 -6 -21 26.02 3.21
 -2 -6 -21 28.37 2.8
 -2 -6 -22 8.53 1.73
 -2 -6 -22 13.37 2.14
 -2 -6 -22 14.22 2.48
 -2 -6 -22 11.19 2.24
 -2 -6 -22 9.57 2.25
 -2 -6 -23 81.62 5.4
 -2 -6 -23 97.47 6.12
 -2 -6 -23 95.28 6
 -2 -6 -23 91.93 5.86
 -2 -6 -24 14.6 2.33
 -2 -6 -24 18.38 2.32
 -2 -6 -24 14.59 2.08
 -2 -6 -25 14.56 1.57
 -2 -6 -25 13.91 1.92
 -2 -6 -25 16.57 2.1
 -2 -6 -25 14.02 2.15
 -2 -6 -25 18.43 1.93
 -2 -6 -26 0.7 1.13
 -2 -6 -26 0.9 1.26
 -2 -6 -26 0.77 1.02
 -2 -6 -27 1.27 0.91
 2 7 -27 7.54 1.05
 2 7 -26 3.72 1.11
 2 7 -26 1.75 0.83
 2 7 -25 6.13 1.62
 2 7 -25 4.11 1
 2 7 -25 5.38 1.32
 2 7 -25 5.78 1.23
 2 7 -24 8.96 1.88
 2 7 -24 7.96 1.35
 2 7 -24 6.55 1.51
 2 7 -24 8.78 1.5
 2 7 -23 9.63 1.57
 2 7 -23 6.27 1.92
 2 7 -23 8.76 1.61
 2 7 -22 38.37 3.23
 2 7 -22 42.37 3.52
 2 7 -22 47.47 3.4
 2 7 -21 172.18 9.93
 2 7 -20 10.75 1.93
 2 7 -20 9.04 1.89
 2 7 -20 11.04 2.25
 2 7 -20 10.52 2.11
 2 7 -20 10.45 1.88
 2 7 -19 15.75 2.19
 2 7 -19 12.4 2.1
 2 7 -19 11.79 2.26
 2 7 -19 11.72 2.21
 2 7 -19 15.37 2.14
 2 7 -19 12.73 1.75
 2 7 -18 27.9 2.83
 2 7 -18 22.85 2.97
 2 7 -18 28.39 2.83
 2 7 -18 25.26 2.54
 2 7 -18 27.65 3.04
 2 7 -17 6.07 1.78
 2 7 -17 7.21 1.63
 2 7 -17 9.15 2.11
 2 7 -17 7.15 1.86
 2 7 -16 0.17 1.41
 2 7 -16 1.26 1.68
 2 7 -16 1.31 1.52
 2 7 -15 136.56 8.09
 2 7 -15 138.84 7.92
 2 7 -15 131.69 7.82
 2 7 -15 126.54 8.22
 2 7 -14 3.77 2.04
 2 7 -14 4.18 1.7
 2 7 -14 6.61 1.76
 2 7 -14 4.83 1.3
 2 7 -14 5.2 1.65
 2 7 -13 4.82 2.21
 2 7 -13 7.96 1.77
 2 7 -13 6.79 1.74
 2 7 -13 6.23 1.6
 2 7 -13 9.95 1.91
 2 7 -12 106.51 6.3
 2 7 -12 94.99 6.21
 2 7 -12 95.11 6.1
 2 7 -12 105.1 6.53
 2 7 -12 110.14 6.46
 2 7 -11 -0.87 1.42
 2 7 -11 1.67 1.84
 2 7 -11 0.16 1.22
 2 7 -11 1.17 1.48
 2 7 -11 1.74 1.59
 2 7 -11 1.9 1.37
 2 7 -10 81.97 5.27
 2 7 -10 71.69 4.96
 2 7 -10 81.39 4.98
 2 7 -10 76.42 5.02
 2 7 -10 70.3 6.02
 2 7 -9 28.6 2.73
 2 7 -9 26.99 2.63
 2 7 -9 26.62 2.55
 2 7 -9 29.14 2.64
 2 7 -9 33.8 3.76
 -2 -7 9 24.32 4.14
 2 7 -8 18.38 2.21
 2 7 -8 13.13 2.03
 2 7 -8 13.82 2.77
 -2 -7 8 13.01 3.49
 2 7 -8 16.7 2
 2 7 -8 18.69 1.95
 2 7 -7 109.88 6.29
 2 7 -7 113.9 6.54
 2 7 -7 105.3 6.35
 -2 -7 7 113.04 8.64
 2 7 -7 104.23 7.7
 2 7 -6 1.79 1.28
 -2 -7 6 1.55 1.65
 -2 -7 6 1.28 3.15
 2 7 -6 2.4 2.13
 2 7 -5 679.3 33.26
 -2 -7 5 679.51 33.6
 2 7 -5 675.01 34.88
 -2 -7 5 628.87 35.3
 -2 -7 4 196.8 10.68
 2 7 -4 195.76 10.25
 2 7 -4 169.57 11.53
 -2 -7 4 191.52 12.48
 -2 -7 3 256.62 14.59
 -2 -7 3 283.25 14.9
 2 7 -3 285.43 14.39
 2 7 -3 253.93 15.74
 -2 -7 2 213.2 12.87
 -2 -7 2 244.03 13.11
 2 7 -2 247.61 12.56
 2 7 -2 245.5 14.29
 -2 -7 2 279.18 15.24
 -2 -7 1 96.74 6.28
 -2 -7 1 93.84 6.41
 -2 -7 1 116.65 6.7
 2 7 -1 108.92 7.57
 -2 -7 1 106.13 8.21
 -2 -7 0 2.02 1.81
 -2 -7 0 4.6 2.12
 -2 -7 0 6.04 2.05
 -2 -7 0 9.38 3.36
 2 7 0 3.75 2.36
 -2 -7 -1 103.25 6.85
 -2 -7 -1 115.41 6.62
 -2 -7 -1 113.51 6.78
 2 7 1 106.63 7.76
 -2 -7 -1 99 8.22
 -2 -7 -2 255.6 13.84
 -2 -7 -2 224.81 13.55
 -2 -7 -2 293.67 14.21
 2 7 2 246.12 14.99
 -2 -7 -2 281.5 16.02
 -2 -7 -2 290.38 14.28
 -2 -7 -3 352.65 14.95
 2 7 3 239.49 15.23
 -2 -7 -3 380.08 17.14
 -2 -7 -3 246.68 14.08
 -2 -7 -3 238.05 13.87
 -2 -7 -3 288.09 14.42
 -2 -7 -3 240.17 13.85
 -2 -7 -4 263.27 14.43
 2 7 4 298.79 15.72
 -2 -7 -4 263.5 15.94
 -2 -7 -4 270.01 13.96
 -2 -7 -4 286.73 14.18
 -2 -7 -4 232.27 13.59
 -2 -7 -4 260.3 14.15
 -2 -7 -4 275.17 13.9
 -2 -7 -5 539.89 26.64
 -2 -7 -5 535.28 26.28
 -2 -7 -5 547.37 26.55
 -2 -7 -5 524.37 26.42
 2 7 5 564.86 28.14
 -2 -7 -5 552.46 28.58
 -2 -7 -5 504.4 26.35
 -2 -7 -5 537.29 26.93
 -2 -7 -5 479.98 26.06
 -2 -7 -6 -0.19 2.03
 -2 -7 -6 0.6 1.37
 -2 -7 -6 0.55 1.73
 -2 -7 -6 -0.17 1.31
 -2 -7 -6 0.33 1.23
 -2 -7 -6 0.85 2.94
 2 7 6 0.71 2.1
 -2 -7 -6 1.16 1.67
 -2 -7 -6 1.35 2.28
 -2 -7 -6 0.67 1.4
 -2 -7 -7 150.38 9.02
 -2 -7 -7 158.58 8.61
 -2 -7 -7 156.84 8.98
 -2 -7 -7 149.75 8.8
 -2 -7 -7 150.58 8.78
 -2 -7 -7 137.93 10.36
 2 7 7 179.02 10.45
 -2 -7 -7 146.37 8.77
 -2 -7 -7 151.31 9.27
 -2 -7 -7 160.73 8.56
 -2 -7 -8 24.4 3.02
 -2 -7 -8 25.5 2.49
 -2 -7 -8 27.73 2.95
 -2 -7 -8 27.53 2.76
 -2 -7 -8 30.13 2.84
 2 7 8 33.53 3.79
 -2 -7 -8 25.31 4.21
 -2 -7 -8 25.75 2.77
 -2 -7 -8 31.22 3.61
 -2 -7 -8 22.6 2.44
 -2 -7 -9 17.14 2.67
 -2 -7 -9 19.04 2.23
 -2 -7 -9 18.44 2.57
 -2 -7 -9 18 2.45
 -2 -7 -9 18.24 2.36
 2 7 9 18.34 2.9
 -2 -7 -9 13.81 3.41
 -2 -7 -9 17.47 2.17
 -2 -7 -9 16.8 2.32
 -2 -7 -9 16.34 2.91
 -2 -7 -10 91.1 6.26
 -2 -7 -10 85.09 5.78
 -2 -7 -10 92.39 5.47
 -2 -7 -10 79 5.78
 -2 -7 -10 95.21 6.11
 -2 -7 -10 84.12 5.72
 -2 -7 -10 80.28 5.59
 -2 -7 -10 79.41 5.67
 -2 -7 -11 4.79 2.38
 -2 -7 -11 3.9 2.1
 -2 -7 -11 4.93 2.06
 -2 -7 -11 2.45 1.38
 -2 -7 -11 3.2 1.77
 -2 -7 -11 10.17 2.37
 -2 -7 -11 3.79 1.73
 -2 -7 -11 4.02 1.78
 -2 -7 -12 79.69 5.67
 -2 -7 -12 68.11 5.24
 -2 -7 -12 69.93 5.29
 -2 -7 -12 80.5 5.59
 -2 -7 -12 66.07 4.71
 -2 -7 -12 71.23 5.2
 -2 -7 -13 6.07 2.39
 -2 -7 -13 6.35 2.02
 -2 -7 -13 5.52 2.11
 -2 -7 -13 5.99 1.6
 -2 -7 -13 5.01 2
 -2 -7 -13 10.06 2.3
 -2 -7 -13 9.18 2.25
 -2 -7 -14 21.39 2.92
 -2 -7 -14 25.58 3.12
 -2 -7 -14 21.45 3
 -2 -7 -14 27.38 3.17
 -2 -7 -14 30.73 3.27
 -2 -7 -14 19.6 2.99
 -2 -7 -14 22 2.48
 -2 -7 -15 301.22 14.08
 -2 -7 -15 296.86 14.1
 -2 -7 -15 303.73 14.19
 -2 -7 -15 266.42 13.72
 -2 -7 -16 13.04 2.34
 -2 -7 -16 9.54 2.3
 -2 -7 -16 10.97 2.39
 -2 -7 -16 8.78 2.29
 -2 -7 -17 37.37 3.42
 -2 -7 -17 27.77 3.17
 -2 -7 -17 33 3.5
 -2 -7 -17 30.59 3.4
 -2 -7 -17 27.24 3.36
 -2 -7 -18 0.92 1.76
 -2 -7 -18 2.23 2.06
 -2 -7 -18 -1.63 2.12
 -2 -7 -18 -0.24 1.75
 -2 -7 -18 -1.04 2.04
 -2 -7 -19 29.36 3.01
 -2 -7 -19 27.13 3.09
 -2 -7 -19 23.47 2.87
 -2 -7 -19 25.97 3.18
 -2 -7 -19 25.65 3.07
 -2 -7 -20 86.1 4.67
 -2 -7 -20 87.61 4.66
 -2 -7 -21 140.2 8.25
 -2 -7 -21 126.78 8.1
 -2 -7 -21 151.55 8.58
 -2 -7 -22 132.78 7.79
 -2 -7 -22 123.41 7.86
 -2 -7 -22 131.51 7.66
 -2 -7 -22 134.64 7.75
 -2 -7 -23 1.09 1.63
 -2 -7 -23 0.98 1.47
 -2 -7 -23 1.96 1.53
 -2 -7 -24 45.23 3.42
 -2 -7 -24 44.45 3.28
 -2 -7 -24 39 3.09
 -2 -7 -25 24.67 2.14
 -2 -7 -25 19.85 1.7
 -2 -7 -25 19.26 1.88
 -2 -7 -26 3.76 1.09
 -2 -7 -26 3.9 0.98
 2 8 -26 11.16 1.08
 2 8 -25 1.91 0.78
 2 8 -25 1.88 0.79
 2 8 -25 3.1 0.97
 2 8 -24 6.59 1.21
 2 8 -24 6.3 1.54
 2 8 -24 5.53 1.21
 2 8 -24 3.91 1.08
 2 8 -23 3.69 1.16
 2 8 -23 6.36 1.73
 2 8 -23 6.02 1.37
 2 8 -22 86.51 5.2
 2 8 -22 84.28 5.17
 2 8 -21 16.38 2
 2 8 -21 15.63 2.25
 2 8 -21 16.49 2.1
 2 8 -20 302.66 15.45
 2 8 -20 307.33 15.41
 2 8 -20 277.59 15.51
 2 8 -20 276.6 15.63
 2 8 -20 300.28 15.07
 2 8 -19 7.89 1.9
 2 8 -19 8.28 2.03
 2 8 -18 42.69 3.3
 2 8 -18 35.86 3.03
 2 8 -18 32.21 3.37
 2 8 -18 38.4 3.33
 2 8 -18 38.6 3.46
 2 8 -17 3.99 1.52
 2 8 -17 3.46 1.77
 2 8 -17 2.12 1.85
 2 8 -17 4 1.59
 2 8 -17 3.76 1.45
 2 8 -16 121.03 7.27
 2 8 -16 126.64 7.38
 2 8 -16 122.18 7.52
 2 8 -16 115.29 7.7
 2 8 -15 7.89 1.8
 2 8 -15 7.29 1.84
 2 8 -15 5.49 1.86
 2 8 -14 316.45 16.57
 2 8 -14 303.48 16.38
 2 8 -14 318.78 16.48
 2 8 -13 128.05 7.65
 2 8 -13 135.95 7.5
 2 8 -13 132.23 7.62
 2 8 -13 123.62 7.63
 2 8 -13 116.08 7.87
 2 8 -12 2.46 1.54
 2 8 -12 2.18 1.68
 2 8 -12 4.35 1.57
 2 8 -12 0.7 1.88
 2 8 -12 2.35 1.34
 2 8 -11 11.99 1.84
 2 8 -11 10.41 2.07
 2 8 -11 8.18 2.38
 2 8 -11 13.85 2.13
 2 8 -11 8.96 1.8
 2 8 -10 30.92 3.95
 2 8 -10 25.98 2.88
 2 8 -10 30.24 2.74
 2 8 -10 34.32 2.9
 2 8 -9 11.99 2.1
 2 8 -9 13.79 1.86
 2 8 -9 16.06 2.22
 2 8 -9 19.13 2.11
 2 8 -9 13.97 2.9
 2 8 -8 37.81 3.01
 2 8 -8 35.07 3.13
 2 8 -8 35.95 4.28
 2 8 -8 38.34 3.11
 2 8 -8 35.22 3.12
 2 8 -7 13.95 2.06
 2 8 -7 13.79 1.81
 2 8 -7 12.3 2.07
 2 8 -7 12.54 1.81
 -2 -8 7 11.12 3.95
 2 8 -7 10.93 2.78
 2 8 -6 881.01 43.97
 -2 -8 6 843.21 44.55
 2 8 -6 841.55 41.87
 2 8 -6 894.53 42.06
 -2 -8 6 873.93 42.38
 2 8 -6 808.55 41.76
 2 8 -5 66.11 4.4
 -2 -8 5 66.95 4.97
 2 8 -5 73.13 4.69
 -2 -8 5 73.65 5.16
 2 8 -5 68.47 6.08
 -2 -8 5 87.88 7.48
 -2 -8 4 707.84 38.96
 -2 -8 4 815.93 39.13
 2 8 -4 738.47 40.51
 -2 -8 4 798.61 41.41
 2 8 -4 864.5 38.86
 -2 -8 4 801.83 39.28
 -2 -8 4 761.3 38.81
 -2 -8 3 27.22 3.07
 -2 -8 3 33.15 3.08
 -2 -8 3 27.12 4.76
 2 8 -3 22.17 3.62
 -2 -8 3 29.1 3.21
 -2 -8 3 26.77 2.7
 -2 -8 2 111.04 7.34
 -2 -8 2 102.67 7.52
 2 8 -2 106.98 8.35
 -2 -8 2 155.66 10.01
 -2 -8 2 144.44 7.82
 -2 -8 2 118.93 7.11
 -2 -8 1 1.72 2.01
 -2 -8 1 -0.73 1.98
 -2 -8 1 2.78 3.14
 2 8 -1 -0.78 2.47
 -2 -8 1 1.71 2.03
 -2 -8 1 0.82 1.44
 -2 -8 0 88.06 5.57
 -2 -8 0 83.59 5.62
 2 8 0 83.9 6.8
 -2 -8 0 87.04 7.51
 -2 -8 0 78.09 5.71
 -2 -8 0 78.93 5.28
 -2 -8 -1 -0.2 2.03
 -2 -8 -1 -1.78 2.01
 -2 -8 -1 1.39 2.85
 2 8 1 1.58 2.25
 -2 -8 -1 0.89 2.03
 -2 -8 -1 1.19 1.47
 -2 -8 -2 108.13 6.9
 2 8 2 125 8.63
 -2 -8 -2 152.53 9.87
 -2 -8 -2 149.32 7.71
 -2 -8 -2 117.14 7.06
 2 8 2 88.95 6.38
 -2 -8 -2 162.56 8
 -2 -8 -3 17.2 2.93
 -2 -8 -3 13.38 2.63
 -2 -8 -3 0.35 1.82
 -2 -8 -3 4.35 1.54
 -2 -8 -3 4.05 1.88
 -2 -8 -3 18.78 4.4
 2 8 3 7.23 2.78
 -2 -8 -3 7.01 1.88
 -2 -8 -4 737.26 36.73
 -2 -8 -4 698.4 36.82
 -2 -8 -4 705.5 36.58
 -2 -8 -4 747.81 37.01
 -2 -8 -4 750.21 36.72
 -2 -8 -4 761.05 37.33
 2 8 4 724.4 38.46
 -2 -8 -4 718.02 36.5
 -2 -8 -5 43.25 3.79
 -2 -8 -5 47.84 4.09
 -2 -8 -5 52.41 3.87
 -2 -8 -5 44.45 4.12
 -2 -8 -5 50.65 3.79
 -2 -8 -5 38.33 4.24
 2 8 5 51.64 5.17
 -2 -8 -5 46.92 3.63
 -2 -8 -6 670.51 33.53
 -2 -8 -6 674.6 33.76
 -2 -8 -6 682.56 33.38
 -2 -8 -6 635.03 33.97
 -2 -8 -6 663.96 33.67
 -2 -8 -6 674.99 33.58
 -2 -8 -6 650.79 33.19
 -2 -8 -6 644.57 35.64
 2 8 6 761.35 35.62
 -2 -8 -7 31.33 3.16
 -2 -8 -7 34.19 2.98
 -2 -8 -7 33.12 3.84
 -2 -8 -7 32.02 3.51
 -2 -8 -7 33.44 3.12
 -2 -8 -7 34.01 3.39
 -2 -8 -7 32.19 2.96
 -2 -8 -7 27.13 2.75
 2 8 7 32.05 3.99
 -2 -8 -8 24.01 2.94
 -2 -8 -8 28.45 2.82
 -2 -8 -8 29.93 3.61
 -2 -8 -8 31.43 3.33
 -2 -8 -8 29.56 3.01
 -2 -8 -8 35.41 3.47
 -2 -8 -8 31.68 2.99
 -2 -8 -8 28 2.69
 2 8 8 41.16 4.22
 -2 -8 -9 5.94 1.99
 -2 -8 -9 5.67 1.66
 -2 -8 -9 12.02 2.91
 -2 -8 -9 6.98 2.5
 -2 -8 -9 7.65 1.95
 -2 -8 -9 10.48 2.42
 -2 -8 -9 7.67 1.82
 -2 -8 -9 4.87 1.58
 2 8 9 8.23 2.37
 -2 -8 -10 32.57 3.32
 -2 -8 -10 21.52 2.81
 -2 -8 -10 33.25 3.48
 -2 -8 -10 24.34 3.54
 -2 -8 -10 24.34 2.59
 -2 -8 -10 27.83 3.23
 -2 -8 -10 26.43 2.59
 -2 -8 -10 27.28 2.91
 -2 -8 -11 45.82 3.7
 -2 -8 -11 53.26 4.68
 -2 -8 -11 55.56 4.2
 -2 -8 -11 43.03 3.99
 -2 -8 -11 53.23 4.38
 -2 -8 -11 57.57 4.6
 -2 -8 -11 44.15 4.15
 -2 -8 -12 27 3.3
 -2 -8 -12 28.87 2.8
 -2 -8 -12 25.21 3.22
 -2 -8 -12 25.87 3.05
 -2 -8 -12 36.8 3.69
 -2 -8 -13 195.8 11.52
 -2 -8 -13 214.12 11.96
 -2 -8 -13 204.3 11.71
 -2 -8 -14 344.99 18.34
 -2 -8 -14 333.58 18.55
 -2 -8 -14 351.58 18.46
 -2 -8 -14 348.86 18.97
 -2 -8 -15 23.89 3.15
 -2 -8 -15 23.05 2.93
 -2 -8 -15 21.33 2.94
 -2 -8 -15 23.64 2.92
 -2 -8 -15 31.65 3.51
 -2 -8 -16 222.72 11.42
 -2 -8 -16 218.85 11.62
 -2 -8 -16 194.82 11.29
 -2 -8 -16 217.47 11.6
 -2 -8 -16 198.64 11.25
 -2 -8 -17 6.52 2.29
 -2 -8 -17 1.42 2.45
 -2 -8 -17 6.17 1.97
 -2 -8 -17 6.03 1.96
 -2 -8 -17 3.71 1.93
 -2 -8 -17 5.59 2.12
 -2 -8 -18 40.85 3.66
 -2 -8 -18 0.43 1.97
 -2 -8 -19 18.19 2.59
 -2 -8 -19 21.05 2.8
 -2 -8 -19 17.6 2.38
 -2 -8 -19 17.08 2.59
 -2 -8 -19 16.48 2.41
 -2 -8 -20 125.84 7.59
 -2 -8 -20 121.72 7.56
 -2 -8 -20 130.64 7.76
 -2 -8 -21 23.26 2.56
 -2 -8 -21 24.11 2.58
 -2 -8 -21 25.2 2.63
 -2 -8 -21 21.96 2.69
 -2 -8 -22 54.56 3.89
 -2 -8 -22 51.09 3.66
 -2 -8 -22 49.02 3.53
 -2 -8 -22 47.47 3.62
 -2 -8 -23 11.7 1.71
 -2 -8 -23 8.74 1.73
 -2 -8 -24 10.89 1.47
 -2 -8 -24 10.17 1.61
 -2 -8 -25 5 1
 -2 -8 -25 5.41 1.12
 2 9 -24 0.84 0.66
 2 9 -24 -0.41 0.7
 2 9 -24 0.61 0.75
 2 9 -23 16.91 1.49
 2 9 -23 14.75 1.55
 2 9 -23 13.95 1.56
 2 9 -23 15.51 1.92
 2 9 -22 -0.11 1.08
 2 9 -22 -0.21 0.94
 2 9 -21 140.78 7.62
 2 9 -21 132.32 7.47
 2 9 -20 6.21 1.64
 2 9 -20 5.33 1.44
 2 9 -20 5.13 1.52
 2 9 -20 3.72 1.4
 2 9 -19 125.53 8.14
 2 9 -19 127.49 8.22
 2 9 -19 147.7 8.19
 2 9 -19 153.63 8.07
 2 9 -19 147.66 7.82
 2 9 -18 14.04 1.85
 2 9 -18 17 2.47
 2 9 -17 7.19 2.01
 2 9 -16 26.41 3
 2 9 -16 22.84 2.63
 2 9 -16 22.89 2.62
 2 9 -16 22.89 2.54
 2 9 -16 21.1 2.46
 2 9 -15 227.04 11.36
 2 9 -15 222.04 11.36
 2 9 -15 201.43 11.38
 2 9 -14 41.36 3.2
 2 9 -14 34.8 3.25
 2 9 -14 38.35 3.31
 2 9 -13 10.42 2.01
 2 9 -13 6.08 1.66
 2 9 -13 13.12 1.94
 2 9 -13 9.53 2.09
 2 9 -12 0.93 1.44
 2 9 -12 -0.19 1.65
 2 9 -12 2.56 1.47
 2 9 -12 0.17 1.29
 2 9 -11 96.22 6.08
 2 9 -11 88.61 6.29
 2 9 -11 91.86 7.38
 2 9 -11 97.8 6.17
 2 9 -11 111.62 6.26
 -2 -9 11 89.37 6.1
 2 9 -11 99.18 6.01
 2 9 -10 18.31 2.6
 2 9 -10 15.68 2.28
 2 9 -10 18.9 2.29
 2 9 -10 19.07 2.22
 2 9 -10 17.49 3.09
 -2 -9 10 17.86 2.45
 2 9 -9 19.36 2.42
 2 9 -9 21 2.31
 2 9 -9 20.02 2.24
 -2 -9 9 17.99 2.52
 2 9 -9 21.7 3.48
 2 9 -8 3.82 2.23
 -2 -9 8 4.26 1.98
 2 9 -8 4.2 1.41
 2 9 -8 3.94 1.39
 -2 -9 8 5.06 1.9
 2 9 -8 4.67 1.78
 2 9 -7 187.45 10.15
 2 9 -7 174 10.31
 -2 -9 7 192.84 10.8
 -2 -9 7 197.63 10.64
 2 9 -7 184.4 12.09
 2 9 -6 71.22 4.51
 2 9 -6 71.51 4.86
 2 9 -6 65.36 6.15
 -2 -9 6 67.52 5.1
 -2 -9 6 67.72 5.01
 2 9 -5 605.43 31.89
 -2 -9 5 660.34 32.4
 -2 -9 5 654.76 32.32
 2 9 -5 662.49 34.13
 -2 -9 4 2.26 1.6
 2 9 -4 2.16 2.56
 -2 -9 4 3.86 1.89
 -2 -9 4 2.06 2.03
 2 9 -3 129.51 9.07
 -2 -9 3 126.2 7.69
 -2 -9 3 109.8 7.15
 -2 -9 2 7.23 1.86
 -2 -9 2 10.38 3.78
 2 9 -2 10.04 2.96
 -2 -9 2 7.96 2.26
 -2 -9 2 6.65 2.09
 -2 -9 2 6.97 2.12
 -2 -9 1 20.41 2.52
 -2 -9 1 9.84 3.79
 2 9 -1 20.14 3.64
 -2 -9 1 19.28 2.88
 -2 -9 1 16.49 2.74
 -2 -9 1 12.05 2.42
 -2 -9 0 9.66 2.17
 -2 -9 0 8.03 2.01
 -2 -9 0 10.88 3.93
 2 9 0 5.28 2.59
 -2 -9 0 7.5 2.45
 -2 -9 0 7.58 2.23
 2 9 0 5.54 1.57
 -2 -9 -1 11.48 2.21
 -2 -9 -1 13.08 2.22
 -2 -9 -1 9.86 3.7
 2 9 1 14.16 3.28
 -2 -9 -1 15.01 2.85
 -2 -9 -1 16.45 2.68
 2 9 1 9.6 1.65
 -2 -9 -2 6.52 2.6
 -2 -9 -2 1.92 1.81
 -2 -9 -2 2.22 2.24
 -2 -9 -2 1.56 1.8
 2 9 2 0.89 2.44
 -2 -9 -3 179.86 10.34
 -2 -9 -3 219.24 11.23
 -2 -9 -3 171.48 10.21
 -2 -9 -3 182.94 10.75
 2 9 3 178.68 12.05
 -2 -9 -3 175.94 10.14
 -2 -9 -4 4.74 1.79
 -2 -9 -4 2.35 2.37
 -2 -9 -4 0.4 1.91
 -2 -9 -4 2.95 2.29
 2 9 4 1.34 2.69
 -2 -9 -4 2.64 1.7
 -2 -9 -5 638.2 32.61
 -2 -9 -5 674.19 33.32
 -2 -9 -5 591.07 32.23
 2 9 5 716.86 34.83
 -2 -9 -5 673.21 32.91
 -2 -9 -5 666.83 32.54
 -2 -9 -6 37.08 3.69
 -2 -9 -6 50.87 4.55
 -2 -9 -6 39.81 3.43
 2 9 6 49.05 5.25
 -2 -9 -6 39.83 3.48
 -2 -9 -6 44.76 4.08
 -2 -9 -7 312.39 15.75
 -2 -9 -7 282.68 15.09
 -2 -9 -7 282.71 15.36
 -2 -9 -7 310.4 16.11
 2 9 7 314.44 17.17
 -2 -9 -7 284.23 15.52
 -2 -9 -7 255.74 14.85
 -2 -9 -8 11.54 2.64
 -2 -9 -8 8.79 2.32
 -2 -9 -8 9.85 1.92
 2 9 8 11.17 2.85
 -2 -9 -8 10.65 1.88
 -2 -9 -8 10.27 2.5
 -2 -9 -9 4.15 2.04
 -2 -9 -9 5.84 2.29
 -2 -9 -9 7.09 2.33
 -2 -9 -9 3.69 1.61
 -2 -9 -9 4.18 1.66
 -2 -9 -9 5.59 1.59
 -2 -9 -9 6.11 2.18
 2 9 9 4.72 2.18
 -2 -9 -10 83.55 5.89
 -2 -9 -10 83.84 5.77
 -2 -9 -10 85.91 6.1
 -2 -9 -10 87.55 5.68
 -2 -9 -10 97.96 6.5
 -2 -9 -10 89.06 6.22
 -2 -9 -11 32 3.74
 -2 -9 -11 31.83 3.2
 -2 -9 -12 3.43 1.73
 -2 -9 -12 2.78 1.66
 -2 -9 -12 2.07 2.42
 -2 -9 -13 16.9 2.91
 -2 -9 -13 16.98 2.48
 -2 -9 -13 20.45 2.64
 -2 -9 -13 21.91 3.01
 -2 -9 -13 14.71 2.66
 -2 -9 -13 9.68 2.78
 -2 -9 -14 76.02 5.53
 -2 -9 -14 79.91 5.2
 -2 -9 -14 68.91 5.09
 -2 -9 -14 84.6 5.52
 -2 -9 -14 81.96 5.47
 -2 -9 -14 69.14 5.23
 -2 -9 -15 163.62 9.94
 -2 -9 -15 171.74 9.9
 -2 -9 -15 154.5 9.54
 -2 -9 -15 168.51 9.68
 -2 -9 -15 154.95 9.71
 -2 -9 -16 25.14 3.81
 -2 -9 -16 79.15 4.67
 -2 -9 -17 3.65 2.01
 -2 -9 -17 1.12 1.45
 -2 -9 -18 53.84 4.15
 -2 -9 -18 59.86 4.35
 -2 -9 -18 50.5 4.18
 -2 -9 -18 47.25 3.82
 -2 -9 -19 79.74 5.62
 -2 -9 -19 77.62 5.66
 -2 -9 -19 76.68 5.6
 -2 -9 -20 15.93 2.21
 -2 -9 -20 10.7 1.8
 -2 -9 -20 13.77 2.09
 -2 -9 -21 63.81 4.21
 -2 -9 -21 68.65 4.48
 -2 -9 -21 64.26 4.21
 -2 -9 -22 0.21 1.02
 -2 -9 -22 0.13 1.26
 -2 -9 -23 26.65 2.12
 -2 -9 -23 18.88 1.76
 -2 -9 -24 1.69 0.75
 2 10 -23 3.71 0.79
 2 10 -22 75.87 4.16
 2 10 -22 74.34 4.15
 2 10 -22 75.64 4.31
 2 10 -21 -0.09 0.84
 2 10 -21 -0.7 1.06
 2 10 -20 102.84 5.84
 2 10 -20 112.66 5.79
 2 10 -20 89.82 5.87
 -2 -10 20 99.56 6.04
 2 10 -19 11.34 1.74
 2 10 -19 9.71 1.51
 2 10 -19 11.71 1.82
 2 10 -19 11.68 1.49
 -2 -10 19 10.68 1.98
 -2 -10 18 15.01 2.27
 2 10 -18 11.77 2.06
 2 10 -18 13.98 2.07
 2 10 -18 13.85 1.83
 2 10 -18 17.13 1.84
 2 10 -18 14.31 2
 2 10 -17 58.74 4.21
 2 10 -17 69.6 4.21
 2 10 -17 61.94 4.15
 2 10 -17 69.19 4.56
 2 10 -17 56.32 4.01
 -2 -10 17 56.07 4.44
 -2 -10 16 50.26 3.96
 2 10 -16 51.03 3.62
 2 10 -16 44.32 3.49
 2 10 -16 43.98 3.77
 2 10 -16 47.2 3.61
 -2 -10 15 32.44 3.28
 2 10 -15 31.14 3.13
 2 10 -14 36.27 3.21
 2 10 -14 39.03 3.33
 2 10 -14 42.82 3.25
 -2 -10 14 39.67 3.68
 2 10 -14 41.32 3.63
 2 10 -13 4.82 1.58
 2 10 -13 1.39 1.59
 2 10 -13 4.18 1.45
 -2 -10 13 5.54 2.07
 2 10 -13 4.09 1.78
 2 10 -12 0.16 1.43
 2 10 -12 -0.52 1.26
 2 10 -12 0.71 1.72
 2 10 -12 1.29 1.28
 -2 -10 12 0.91 1.82
 2 10 -12 -0.87 1.76
 2 10 -11 14.64 2.12
 2 10 -11 15.82 2.05
 2 10 -11 19.09 2.14
 -2 -10 11 15.19 2.47
 2 10 -11 11.7 2.19
 2 10 -11 14.53 2.25
 2 10 -10 64.67 4.51
 2 10 -10 69.77 4.78
 2 10 -10 61.02 4.69
 2 10 -10 70.37 4.53
 2 10 -10 67.67 4.92
 2 10 -10 60.94 5.83
 -2 -10 10 73.86 5.18
 2 10 -9 211.2 11.05
 2 10 -9 197.43 12.91
 2 10 -9 205.15 11.27
 2 10 -9 198.87 11.04
 2 10 -8 1.07 1.19
 2 10 -8 1.09 1.57
 2 10 -8 0.44 2.03
 2 10 -7 30.44 4.21
 -2 -10 7 34.21 3.44
 -2 -10 7 36.51 3.3
 2 10 -7 26.09 2.52
 2 10 -7 29.27 2.94
 2 10 -7 26.38 2.94
 -2 -10 6 400.16 19.91
 -2 -10 6 399.25 19.73
 2 10 -6 340.73 21.12
 2 10 -6 352.55 19.31
 -2 -10 5 2.29 1.82
 2 10 -5 0.53 1.5
 -2 -10 5 -0.85 1.86
 2 10 -5 2.29 2.58
 -2 -10 4 302.08 16.17
 -2 -10 4 314.44 16.27
 2 10 -4 296.65 15.77
 -2 -10 4 288.88 15.83
 2 10 -4 312.66 17.96
 2 10 -3 0.93 2.23
 -2 -10 3 -0.22 1.94
 2 10 -3 1.02 1.46
 -2 -10 3 0.88 1.98
 -2 -10 3 1.88 1.59
 -2 -10 2 80.46 5.87
 -2 -10 2 80.19 5.74
 2 10 -2 77.06 7.06
 2 10 -2 80.65 5.27
 -2 -10 2 87.12 5.62
 -2 -10 1 130.89 8.33
 -2 -10 1 143.05 8.59
 2 10 -1 139.34 7.88
 -2 -10 1 128.33 8.11
 2 10 -1 154.82 10.3
 2 10 0 36.75 4.69
 -2 -10 0 33.87 3.55
 -2 -10 0 26.67 3.21
 2 10 0 31.82 2.81
 -2 -10 0 39.07 3.36
 -2 -10 -1 144.43 8.54
 -2 -10 -1 138.43 8.57
 -2 -10 -1 161.09 8.96
 -2 -10 -1 145.48 8.42
 2 10 1 150.38 10.34
 2 10 1 132.82 7.99
 2 10 2 52.61 5.63
 -2 -10 -2 63.56 4.3
 -2 -10 -2 35.33 3.93
 -2 -10 -2 57.94 4.92
 -2 -10 -2 44.11 4
 -2 -10 -3 16.56 2.61
 -2 -10 -3 13.5 2.7
 2 10 3 16.03 3.55
 -2 -10 -3 12.92 2.2
 -2 -10 -3 10.71 2.22
 2 10 4 357.79 22
 -2 -10 -4 389.88 20.05
 -2 -10 -4 402.88 20.26
 -2 -10 -4 394.44 20.64
 -2 -10 -4 385.39 20.34
 -2 -10 -5 3.19 2.07
 -2 -10 -5 8.14 2.6
 2 10 5 2.78 2.4
 -2 -10 -5 5.91 1.9
 -2 -10 -5 7.01 1.79
 2 10 6 512.19 25.47
 -2 -10 -6 420.48 22.81
 -2 -10 -6 444.58 23.28
 -2 -10 -6 467.12 23.11
 -2 -10 -7 62.72 4.65
 2 10 7 46.97 5.34
 -2 -10 -7 50.45 3.96
 -2 -10 -8 3 1.98
 2 10 8 0.42 2.04
 -2 -10 -8 1.41 1.58
 -2 -10 -9 140.08 8.57
 -2 -10 -9 158.74 9.18
 -2 -10 -9 178.01 9.68
 -2 -10 -9 154.04 9.34
 2 10 9 154.48 10.34
 -2 -10 -10 1.01 2.14
 -2 -10 -10 1.87 2.04
 -2 -10 -11 1.76 2.11
 -2 -10 -11 2.74 2.12
 -2 -10 -11 4.36 1.59
 -2 -10 -11 1.26 1.71
 -2 -10 -12 4.68 2.25
 -2 -10 -12 4.86 1.68
 -2 -10 -12 3.11 2.04
 -2 -10 -12 1.89 1.54
 -2 -10 -13 8.15 2.43
 -2 -10 -13 3.03 2.33
 -2 -10 -14 39.16 4.22
 -2 -10 -14 55.41 3.92
 -2 -10 -15 15.35 2.46
 -2 -10 -15 14.69 1.99
 -2 -10 -15 16.68 2.39
 -2 -10 -16 62.13 4.52
 -2 -10 -16 56.75 4.39
 -2 -10 -16 57.45 4.02
 -2 -10 -17 102.94 6.08
 -2 -10 -17 109.85 6.12
 -2 -10 -17 98.42 5.59
 -2 -10 -18 2.17 1.55
 -2 -10 -18 2.9 1.6
 -2 -10 -19 81.62 4.08
 -2 -10 -19 76.45 4.05
 -2 -10 -19 74.06 3.67
 -2 -10 -20 51.31 3.55
 -2 -10 -20 52.2 3.41
 -2 -10 -20 57.18 3.73
 -2 -10 -21 -0.23 0.81
 -2 -10 -21 0.55 1.06
 -2 -10 -22 29.94 2.17
 2 11 -21 73.37 4.07
 2 11 -20 10.25 1.1
 2 11 -20 10.3 1.28
 2 11 -19 17.77 1.9
 2 11 -19 20.56 1.69
 2 11 -19 19.52 1.85
 2 11 -18 98.96 5.97
 2 11 -18 104.67 5.66
 2 11 -18 108.28 5.84
 2 11 -18 95.74 5.64
 2 11 -17 8.9 1.45
 -2 -11 17 9.42 1.73
 2 11 -17 5.24 1.55
 2 11 -17 7.25 1.33
 2 11 -17 8.29 1.48
 2 11 -16 66.25 4.42
 2 11 -16 63.82 4.14
 2 11 -16 64.85 4.1
 -2 -11 16 63.72 4.46
 2 11 -16 65.76 4.16
 2 11 -15 12.49 1.61
 2 11 -15 13.59 2.04
 2 11 -15 10.27 1.7
 -2 -11 15 7.24 1.52
 2 11 -15 10.91 1.59
 -2 -11 15 11.99 2.06
 2 11 -15 12.88 1.71
 2 11 -14 3.03 1.39
 2 11 -14 4.26 1.68
 2 11 -14 4.29 1.33
 2 11 -14 6.33 1.39
 -2 -11 14 5.67 1.53
 -2 -11 14 7.11 1.91
 2 11 -13 28.89 2.45
 -2 -11 13 25.93 2.87
 2 11 -13 26.6 2.8
 2 11 -13 25.7 2.41
 -2 -11 12 37.71 3.59
 2 11 -12 41.47 3.1
 2 11 -12 43.7 3.46
 2 11 -12 38.18 3.04
 2 11 -11 13.42 2.06
 2 11 -11 12.72 2.04
 -2 -11 11 12.4 2.31
 2 11 -10 38.58 3.17
 2 11 -10 31.25 3.12
 -2 -11 10 35.28 3.49
 2 11 -10 42.38 3.39
 2 11 -10 38.64 2.93
 2 11 -9 27.79 2.77
 2 11 -9 29.7 2.87
 -2 -11 9 28.21 3.18
 2 11 -9 23.64 2.73
 2 11 -9 31.85 2.56
 2 11 -8 155.27 9.16
 -2 -11 8 169.74 9.65
 -2 -11 8 157.4 9.26
 2 11 -8 174.7 9.4
 2 11 -8 159.44 8.85
 2 11 -7 123.25 7.69
 2 11 -7 133.26 7.84
 2 11 -7 127.65 9.55
 -2 -11 7 139.66 8.22
 -2 -11 7 138.6 7.98
 2 11 -6 32.54 3.06
 2 11 -6 32.72 3.02
 -2 -11 6 30.33 3.34
 -2 -11 6 37.27 3.39
 2 11 -6 38.39 4.57
 -2 -11 5 303.6 16.59
 -2 -11 5 331.88 16.86
 2 11 -5 306.91 16.32
 2 11 -5 311.11 18.42
 -2 -11 4 5.32 2.19
 2 11 -4 14.3 2.04
 -2 -11 4 12.92 2.53
 2 11 -4 11.54 2.99
 2 11 -3 294.78 14.02
 -2 -11 3 251 13.99
 2 11 -3 247.49 15.9
 -2 -11 3 243.12 14.17
 2 11 -2 132.34 7.7
 -2 -11 2 136.12 8.01
 2 11 -2 126.81 9.75
 2 11 -1 358.88 18.88
 -2 -11 1 377.43 19.29
 2 11 -1 336.58 21.03
 -2 -11 1 388.47 19.25
 2 11 0 13.6 1.9
 2 11 0 18.08 3.78
 -2 -11 0 11.7 2.31
 -2 -11 0 11.5 2.42
 2 11 1 439.88 23.47
 -2 -11 -1 395.35 21.21
 -2 -11 -1 413.12 21.09
 -2 -11 -2 118.04 6.57
 -2 -11 -2 102.93 6.62
 2 11 2 117.06 8.72
 -2 -11 -3 311.48 15.35
 -2 -11 -3 265.94 15.41
 -2 -11 -3 251.7 15.22
 2 11 3 288.4 17.34
 -2 -11 -4 37.63 3.45
 -2 -11 -4 42.85 3.87
 -2 -11 -4 49.57 4.22
 -2 -11 -4 40.91 3.58
 2 11 4 48.92 5.25
 -2 -11 -5 267.99 13.92
 -2 -11 -5 261.65 14.26
 -2 -11 -5 268.95 14.43
 -2 -11 -5 271.54 14.07
 -2 -11 -6 63.37 4.57
 -2 -11 -6 66.99 4.53
 -2 -11 -6 68.9 4.95
 2 11 6 61.35 6
 -2 -11 -6 63.89 5.06
 -2 -11 -7 116.75 7.32
 -2 -11 -7 130.71 7.68
 -2 -11 -7 117.47 7.61
 -2 -11 -7 115.96 6.98
 -2 -11 -7 109.02 6.82
 -2 -11 -8 201.81 11.14
 -2 -11 -8 173 10.17
 -2 -11 -8 186.2 10.75
 -2 -11 -8 211.01 11.06
 -2 -11 -9 43.53 4.18
 -2 -11 -9 49.34 4.19
 -2 -11 -10 61.2 4.77
 -2 -11 -10 56.23 4.51
 -2 -11 -11 6.59 2.13
 -2 -11 -12 93.51 6.12
 -2 -11 -13 28.81 2.89
 -2 -11 -13 25.26 2.94
 -2 -11 -14 6.59 1.7
 -2 -11 -14 5.01 2.08
 -2 -11 -14 3.92 1.82
 -2 -11 -15 49.82 3.36
 -2 -11 -15 52.57 3.63
 -2 -11 -16 62.95 4.32
 -2 -11 -16 63.51 4.7
 -2 -11 -16 63.64 4.43
 -2 -11 -17 29.64 2.43
 -2 -11 -17 28.38 2.46
 -2 -11 -18 97.45 5.8
 -2 -11 -18 109.35 6.22
 -2 -11 -18 96.86 5.8
 -2 -11 -19 2.61 1.12
 -2 -11 -19 2.8 1.12
 -2 -11 -20 25.59 1.92
 2 12 -19 45.29 2.71
 2 12 -18 1.38 0.84
 2 12 -18 1.52 0.64
 2 12 -17 83.99 4.45
 2 12 -17 68.88 4.26
 2 12 -17 83.59 4.4
 2 12 -17 73.37 4.58
 2 12 -16 0.63 0.94
 2 12 -16 2.16 1
 2 12 -16 1.14 0.86
 2 12 -16 1.92 1.2
 2 12 -15 0.31 1.03
 2 12 -15 0.2 0.97
 2 12 -15 0.57 1.19
 -2 -12 15 -0.49 1.15
 2 12 -15 -1.72 1.12
 2 12 -14 -0.34 1.09
 2 12 -14 -1.71 1.2
 -2 -12 14 -1.7 1.4
 2 12 -13 49.4 3.43
 2 12 -13 49.77 3.25
 2 12 -13 51.57 3.57
 -2 -12 13 48.95 3.44
 2 12 -12 0.66 1.25
 2 12 -12 -0.32 1.06
 2 12 -12 1.17 1.18
 2 12 -12 0.2 0.91
 -2 -12 12 1.02 1.39
 -2 -12 11 16.07 2.17
 2 12 -11 13.24 1.97
 2 12 -11 15.73 1.71
 2 12 -11 17.11 1.97
 2 12 -11 18.67 1.86
 -2 -12 11 17.65 2.18
 -2 -12 10 23.87 2.64
 2 12 -10 22.4 2.34
 2 12 -10 23.97 2.05
 2 12 -10 22.77 2.29
 2 12 -10 22.58 2.23
 -2 -12 10 25.19 2.53
 -2 -12 9 71.03 4.99
 -2 -12 9 78.04 4.92
 2 12 -9 74.98 4.73
 2 12 -9 69.39 4.69
 2 12 -8 41.51 3.34
 -2 -12 8 50.16 3.8
 -2 -12 7 106.55 6.39
 -2 -12 7 102.63 6.57
 -2 -12 6 72.2 4.78
 -2 -12 6 65.39 4.89
 2 12 -5 24.67 2.51
 -2 -12 5 24.63 2.84
 -2 -12 5 27.32 2.83
 -2 -12 5 27.62 2.83
 -2 -12 4 92.72 5.75
 -2 -12 4 86.54 5.75
 -2 -12 4 83.22 5.77
 2 12 -4 87.03 5.42
 -2 -12 3 129.06 7.13
 -2 -12 3 101.95 6.93
 -2 -12 3 116.8 7.14
 2 12 -3 110.93 6.65
 -2 -12 2 105.16 6.57
 2 12 -2 103.37 6
 -2 -12 2 98.35 6.23
 -2 -12 2 121.24 6.45
 -2 -12 1 149.44 8.52
 -2 -12 1 132.41 8.27
 2 12 -1 148.12 7.9
 -2 -12 1 149.04 8.22
 -2 -12 1 123.2 8.06
 -2 -12 0 46.03 3.85
 -2 -12 0 50.33 3.99
 -2 -12 0 43.37 3.99
 -2 -12 -1 132.3 7.88
 -2 -12 -1 137.3 8.06
 -2 -12 -1 139.75 8.28
 -2 -12 -1 130.23 8
 -2 -12 -2 113.97 6.35
 -2 -12 -2 105.92 6.5
 -2 -12 -2 115.24 6.91
 -2 -12 -3 100.62 6.61
 -2 -12 -3 111.3 6.93
 -2 -12 -3 123.25 7.23
 -2 -12 -4 141.53 8.31
 -2 -12 -4 138.71 8.46
 -2 -12 -5 9.98 2.44
 -2 -12 -6 126.73 7.78
 -2 -12 -7 91.31 5.67
 -2 -12 -7 103.04 6.39
 -2 -12 -8 63.45 4.72
 -2 -12 -9 99.92 6.28
 -2 -12 -9 94.41 6.32
 -2 -12 -10 31.06 3.11
 -2 -12 -10 31.43 3.2
 -2 -12 -11 10.43 2.24
 -2 -12 -11 20.37 2.6
 -2 -12 -12 10.72 1.97
 -2 -12 -12 11.73 1.81
 -2 -12 -13 18.91 2.51
 -2 -12 -13 16.72 2.2
 -2 -12 -14 0.91 1.43
 -2 -12 -14 1.77 1.3
 -2 -12 -14 -0.18 1.63
 -2 -12 -15 4.45 1.49
 -2 -12 -15 1.84 1.2
 -2 -12 -15 0.64 1.48
 -2 -12 -16 -0.7 1.18
 -2 -12 -16 0.43 1.37
 -2 -12 -16 -0.53 0.99
 -2 -12 -17 109.98 5.5
 -2 -12 -17 98.55 5.37
 -2 -12 -18 1.51 0.8
 -2 -12 -18 2.45 0.79
 2 13 -16 49.97 2.85
 2 13 -15 7.74 0.98
 2 13 -15 8.14 1.1
 2 13 -15 8.83 0.94
 2 13 -14 6.73 1
 2 13 -14 9.18 1.08
 2 13 -14 8.43 1.39
 2 13 -14 10.1 1.22
 -2 -13 14 5 1.07
 2 13 -13 2.15 0.86
 2 13 -13 0.45 0.8
 2 13 -13 3.69 1.21
 -2 -13 13 1.86 1.02
 2 13 -13 1.58 1.02
 -2 -13 12 16.58 1.72
 2 13 -12 14.91 1.5
 2 13 -12 20.05 1.78
 -2 -13 11 29.84 2.47
 2 13 -11 34.33 2.51
 2 13 -11 30.08 2.22
 2 13 -10 6.98 1.14
 -2 -13 10 8.94 1.61
 2 13 -10 9.82 1.5
 2 13 -10 9.2 1.3
 -2 -13 9 45.91 3.16
 2 13 -9 44.13 3
 2 13 -9 41.52 2.9
 2 13 -9 36.68 2.66
 -2 -13 8 153.68 8.25
 2 13 -8 151.31 8.12
 2 13 -8 142.7 8.06
 -2 -13 7 24.25 2.41
 2 13 -7 22.41 2.19
 2 13 -7 20.42 2.12
 -2 -13 6 96.42 5.59
 2 13 -6 91.32 5.48
 2 13 -6 86.02 5.32
 -2 -13 5 2.55 1.56
 2 13 -5 3.27 1.22
 -2 -13 5 2.83 1.34
 -2 -13 4 18.95 2.23
 2 13 -4 12.37 1.69
 -2 -13 4 15.47 2
 -2 -13 3 37.86 3.08
 -2 -13 3 34.45 2.99
 2 13 -3 34.23 2.7
 -2 -13 2 140.87 8.19
 2 13 -2 149.59 7.96
 -2 -13 2 148.14 8.42
 2 13 -1 141.49 7.82
 -2 -13 1 140.96 8.23
 -2 -13 1 153.68 8.37
 -2 -13 1 146.72 8.16
 -2 -13 0 1.49 1.58
 -2 -13 0 4.27 1.62
 -2 -13 0 1.84 1.63
 -2 -13 -1 155.1 8.8
 -2 -13 -1 149.64 8.81
 -2 -13 -1 157.23 8.55
 -2 -13 -2 165.45 9.22
 -2 -13 -2 161.5 9.17
 -2 -13 -2 157.54 8.83
 -2 -13 -3 30.72 3.02
 -2 -13 -3 30.84 3.02
 -2 -13 -3 31.28 2.73
 -2 -13 -4 15.87 2.37
 -2 -13 -4 16.77 2.29
 -2 -13 -4 15.15 1.89
 -2 -13 -5 6.66 1.99
 -2 -13 -5 7.17 1.89
 -2 -13 -5 8.57 1.54
 -2 -13 -6 64.46 4.5
 -2 -13 -6 60.46 4.4
 -2 -13 -7 52.48 3.99
 -2 -13 -7 52.4 3.9
 -2 -13 -8 73.54 5.05
 -2 -13 -8 79.56 4.99
 -2 -13 -9 50.37 4.79
 -2 -13 -9 115.43 5.42
 -2 -13 -10 10.3 1.97
 -2 -13 -10 7.36 1.76
 -2 -13 -11 60.98 3.62
 -2 -13 -11 59.16 3.83
 -2 -13 -12 28.85 2.29
 -2 -13 -12 25.28 2.58
 -2 -13 -12 31.61 2.62
 -2 -13 -13 -0.19 0.89
 -2 -13 -13 2.53 1.37
 -2 -13 -13 0.23 1.23
 -2 -13 -14 0.39 0.82
 -2 -13 -14 0.99 1.06
 -2 -13 -15 0.4 0.9
 -2 -13 -15 8.28 1.33
 2 14 -13 13.87 1.16
 -2 -14 12 18.11 1.45
 2 14 -12 18.71 1.35
 -2 -14 11 2.85 0.96
 2 14 -11 2.54 0.84
 2 14 -11 3.03 0.69
 2 14 -10 87.16 4.71
 -2 -14 10 83.04 4.7
 2 14 -9 82.32 4.59
 -2 -14 9 82.19 4.68
 2 14 -8 30.48 2.16
 2 14 -8 28.58 2.01
 -2 -14 8 26.05 2.22
 2 14 -7 68.09 3.91
 2 14 -7 67.01 3.9
 -2 -14 7 65.27 4.07
 -2 -14 6 7.25 1.48
 2 14 -6 7.73 1.16
 2 14 -6 8.09 1.26
 -2 -14 5 0.21 1.23
 2 14 -5 0.08 0.97
 2 14 -5 0.2 1.01
 -2 -14 4 0.95 1.31
 2 14 -4 -0.73 0.89
 2 14 -4 -0.52 1.12
 -2 -14 3 23.14 2.18
 2 14 -3 24.06 1.87
 2 14 -2 84.73 4.51
 -2 -14 2 70.93 4.69
 -2 -14 2 83.83 4.81
 -2 -14 1 61.3 3.9
 -2 -14 1 51.11 3.71
 -2 -14 0 326.64 16.49
 -2 -14 0 323.59 16.5
 -2 -14 0 327.35 16.43
 -2 -14 -1 72.41 4.66
 -2 -14 -1 84.87 4.78
 -2 -14 -1 75.21 4.56
 -2 -14 -2 81.7 5.16
 -2 -14 -2 82.68 5.12
 -2 -14 -2 93.19 5.04
 -2 -14 -3 23.8 2.22
 -2 -14 -3 22.25 2.24
 -2 -14 -3 22.7 2.04
 -2 -14 -4 -0.13 1.29
 -2 -14 -4 1.86 1.25
 -2 -14 -5 1.37 1.19
 -2 -14 -5 -0.46 1.19
 -2 -14 -6 2.07 1.25
 -2 -14 -6 1.89 0.89
 -2 -14 -7 75.66 4.44
 -2 -14 -7 66.13 4.03
 -2 -14 -7 73.78 4.58
 -2 -14 -8 17.73 1.95
 -2 -14 -8 17.57 1.58
 -2 -14 -9 34.28 2.66
 -2 -14 -9 27.21 2.23
 -2 -14 -10 128.95 5.99
 -2 -14 -10 86.04 5.84
 -2 -14 -11 -0.41 0.95
 -2 -14 -11 1.81 1.07
 -2 -14 -12 20.04 1.87
 -2 -14 -12 29.55 1.92
 -2 -14 -13 13.66 1.27
 -2 -15 8 47.74 2.7
 -2 -15 7 0.98 0.74
 -2 -15 6 47.88 2.84
 2 15 -5 19.13 1.4
 -2 -15 5 21.43 1.64
 2 15 -4 0.34 0.71
 -2 -15 4 0.56 0.85
 2 15 -3 8.46 1.09
 -2 -15 3 9.41 1.19
 2 15 -2 13.4 1.37
 -2 -15 2 13.73 1.35
 2 15 -1 262.46 13.3
 -2 -15 1 270.3 13.26
 2 15 0 6.29 1.05
 2 15 1 248.67 12.46
 2 15 2 20.36 1.6
 -2 -15 -3 5.87 1.19
 2 15 3 17.8 1.33
 -2 -15 -4 -0.08 0.89
 2 15 4 18.95 1.2
 -2 -15 -5 18.76 1.52
 2 15 5 11.84 1.16
 -2 -15 -6 44.57 2.03
 2 15 6 15.53 1.43
 -2 -15 -7 0.49 0.68
 3 -16 -5 4.2 0.86
 3 -16 -4 37.8 2.32
 3 -16 -3 27.7 1.89
 3 -16 -2 4.85 0.95
 3 -16 -1 29.85 1.98
 3 -16 0 13.47 1.27
 3 -16 1 23.36 1.67
 3 -16 2 2.87 0.73
 3 -15 -10 2.7 0.73
 3 -15 -9 2.09 0.88
 3 -15 -9 3.13 0.8
 3 -15 -8 87.72 4.54
 3 -15 -8 72.7 4.27
 3 -15 -7 8.9 1.35
 3 -15 -7 5.25 0.92
 3 -15 -6 39.33 2.49
 3 -15 -6 23.44 1.86
 -3 15 5 24.94 1.99
 3 -15 -5 23.11 2.08
 3 -15 -5 17.08 1.8
 3 -15 -5 16.81 1.45
 3 -15 -4 15.7 1.81
 -3 15 4 17.49 1.66
 3 -15 -4 16.45 1.76
 -3 15 4 19.35 1.85
 -3 15 3 6.47 1.07
 -3 15 3 6.87 1.31
 3 -15 -3 10.96 1.55
 3 -15 -3 5.3 1.3
 -3 15 3 10.26 1.48
 -3 15 2 83.58 5.14
 3 -15 -2 103.29 5.5
 -3 15 2 89.49 5.35
 3 -15 -2 93.01 5.44
 -3 15 2 107.73 5.53
 -3 15 1 3.12 0.97
 -3 15 1 4.76 1.34
 3 -15 -1 2.06 1.2
 3 -15 -1 0.11 1.34
 -3 15 1 5.44 1.26
 -3 15 0 25.2 2.09
 3 -15 0 29.62 2.38
 -3 15 0 27.85 2.38
 3 -15 0 25.92 2.34
 -3 15 0 33.45 2.4
 -3 15 -1 2.93 1.08
 -3 15 -1 3.8 1.42
 3 -15 1 5.04 1.27
 3 -15 1 2.28 1.25
 -3 15 -1 3.91 1.14
 -3 15 -2 60.48 3.92
 3 -15 2 63.01 4
 -3 15 -2 74 4.27
 -3 15 -2 73.01 4.01
 -3 15 -3 6.96 1.26
 -3 15 -3 9.81 1.64
 -3 15 -3 7.7 1.24
 3 -15 3 5.14 1.29
 3 -15 3 6.64 1.36
 3 -15 4 4.03 1.22
 -3 15 -4 4.88 1.14
 -3 15 -4 2.69 1.04
 -3 15 -5 31.44 2.51
 3 -15 5 27.45 2.13
 -3 15 -5 27.83 2.19
 3 -15 6 88.09 5.07
 -3 15 -6 102.76 5.3
 -3 15 -7 -0.5 0.89
 3 -15 7 0.93 0.7
 -3 15 -8 224.89 11.37
 -3 15 -9 0.42 0.79
 -3 15 -10 62.93 3.54
 -3 15 -11 -0.15 0.55
 3 -14 -15 53.79 3.12
 3 -14 -14 -0.08 0.87
 3 -14 -13 2.45 1.01
 3 -14 -12 9.21 1.35
 3 -14 -11 0.17 0.99
 3 -14 -11 0.22 1.06
 3 -14 -11 0.85 1.01
 3 -14 -10 24.39 2.16
 3 -14 -10 26.06 2.25
 3 -14 -10 25.04 2.23
 3 -14 -9 73.25 4.61
 -3 14 9 75.92 4.44
 3 -14 -9 80.69 4.74
 3 -14 -9 74.8 4.6
 3 -14 -8 14.02 1.74
 3 -14 -8 20.01 2.08
 -3 14 8 15.72 1.79
 3 -14 -8 17.89 1.98
 -3 14 7 46.6 3.31
 3 -14 -7 53.98 3.55
 3 -14 -7 43.38 3.36
 3 -14 -7 42.79 3.17
 3 -14 -6 2.09 1.12
 3 -14 -6 1.8 1.39
 -3 14 6 2.72 1.35
 3 -14 -6 1.17 1.43
 -3 14 6 1.48 1.28
 -3 14 6 -0.12 1
 3 -14 -5 9.75 1.5
 -3 14 5 12.14 1.88
 3 -14 -5 6.7 1.64
 -3 14 5 7.15 1.6
 -3 14 5 8.02 1.45
 3 -14 -4 0.6 0.99
 -3 14 4 1.18 1.43
 -3 14 4 0.4 1.18
 -3 14 4 1.65 1.41
 3 -14 -4 0.16 1.38
 -3 14 3 68.33 4.71
 -3 14 3 89.76 5.09
 3 -14 -3 76.4 5.01
 -3 14 3 83.44 5.07
 3 -14 -3 70.94 4.56
 -3 14 2 18.2 2.16
 3 -14 -2 7.41 1.98
 -3 14 2 9.13 1.73
 -3 14 2 16.76 2.19
 -3 14 1 61.26 4.29
 -3 14 1 71.43 4.51
 3 -14 -1 65.14 4.54
 -3 14 1 62.47 4.47
 -3 14 0 120.74 7.06
 -3 14 0 129.64 7.1
 3 -14 0 114.06 7.15
 -3 14 0 120.56 7.16
 -3 14 -1 54.33 3.97
 3 -14 1 53.73 4.1
 -3 14 -1 57.79 4.15
 -3 14 -1 55.84 3.85
 -3 14 -2 21.2 2.18
 3 -14 2 14.5 2.19
 -3 14 -2 20.32 2.39
 -3 14 -2 14 2.05
 -3 14 -3 29.7 3.14
 3 -14 3 22.23 2.89
 -3 14 -4 0.51 1.16
 3 -14 4 -0.48 1.46
 -3 14 -4 0.65 1.59
 -3 14 -4 0.31 1.39
 -3 14 -5 47.7 3.52
 3 -14 5 42.67 3.49
 -3 14 -5 54.34 3.78
 -3 14 -5 44.73 3.24
 -3 14 -6 7.73 1.35
 3 -14 6 6.63 1.59
 -3 14 -6 8.32 1.83
 -3 14 -6 5.34 1.54
 -3 14 -7 97.11 5.77
 -3 14 -7 91.89 5.45
 -3 14 -7 99.3 5.9
 3 -14 7 99.27 5.83
 -3 14 -8 10.13 1.81
 -3 14 -8 12.21 1.72
 3 -14 8 9.27 1.64
 -3 14 -9 169.02 9.02
 -3 14 -9 166.56 9.11
 3 -14 9 168.31 9.08
 -3 14 -10 15.91 1.83
 -3 14 -10 17.6 1.85
 3 -14 10 18.73 1.89
 -3 14 -11 17.19 1.81
 -3 14 -11 17.63 1.72
 -3 14 -12 2.19 0.96
 -3 14 -12 2.58 0.76
 -3 14 -13 0.17 0.67
 -3 14 -13 0.17 0.61
 -3 14 -13 -0.45 0.77
 -3 14 -14 -0.36 0.67
 -3 14 -15 57.98 3.14
 3 -13 -17 1.01 0.91
 3 -13 -17 -0.4 0.77
 3 -13 -16 87.65 4.97
 3 -13 -16 83.55 4.76
 3 -13 -15 9.07 1.51
 3 -13 -15 5.79 1.17
 3 -13 -14 2.16 1.25
 3 -13 -14 4.08 1.24
 3 -13 -13 -0.14 1.28
 3 -13 -13 -0.26 1.25
 3 -13 -12 -0.73 1.26
 3 -13 -12 1.1 1.14
 3 -13 -12 0.69 1.31
 3 -13 -11 35.71 2.97
 3 -13 -11 34.81 2.93
 3 -13 -11 33.16 2.74
 -3 13 10 25.37 2.18
 3 -13 -10 26.98 2.58
 3 -13 -10 24.94 2.53
 3 -13 -10 22.08 2.44
 -3 13 9 31.37 2.66
 3 -13 -9 32.58 2.88
 3 -13 -9 34.1 3.01
 3 -13 -9 32.64 2.88
 3 -13 -8 78.74 5.3
 3 -13 -8 79.08 5.14
 -3 13 8 81.82 5.12
 3 -13 -7 -0.49 1.5
 3 -13 -7 -0.18 1.59
 -3 13 7 -1.12 1.4
 3 -13 -6 18.32 2.28
 -3 13 6 21.15 2.51
 3 -13 -6 19.97 2.44
 -3 13 6 25.84 2.76
 -3 13 5 33.59 3.19
 3 -13 -5 41.32 3.44
 -3 13 5 39.86 3.34
 3 -13 -4 26.84 2.98
 3 -13 -4 25.65 2.62
 3 -13 -3 26.81 3.13
 -3 13 3 34.74 3.09
 3 -13 -2 212.04 12.65
 -3 13 2 252.54 12.7
 3 -13 -1 110.68 7.36
 -3 13 1 122.6 7.12
 -3 13 0 15.48 2.16
 3 -13 0 6.55 2.31
 3 -13 1 102.13 6.82
 -3 13 -1 111.03 6.58
 3 -13 2 112.82 8.23
 -3 13 -2 156.68 8.1
 -3 13 -3 18.11 2.25
 3 -13 3 16.22 2.63
 -3 13 -4 21.08 2.34
 3 -13 4 19.63 2.64
 -3 13 -5 27.94 2.7
 3 -13 5 35.5 2.9
 3 -13 5 31.65 3.26
 -3 13 -6 77.73 4.85
 -3 13 -6 80.84 5.33
 3 -13 6 71.43 4.81
 3 -13 6 75.31 5.28
 -3 13 -6 76.54 5.36
 3 -13 7 17.47 2.57
 -3 13 -7 17.1 2.36
 -3 13 -7 12.96 1.84
 3 -13 7 13.96 1.94
 3 -13 8 273.18 14.85
 -3 13 -8 305.49 15.3
 -3 13 -8 296.87 15.34
 3 -13 8 315.22 15.39
 -3 13 -8 267.79 14.73
 3 -13 9 -0.35 1.75
 -3 13 -9 2.99 1.69
 -3 13 -9 3.61 1.63
 3 -13 9 -0.13 1.34
 -3 13 -10 143.36 8.36
 3 -13 10 130.71 7.98
 -3 13 -10 149.3 8.31
 3 -13 11 49.21 3.69
 -3 13 -11 51.55 3.69
 3 -13 11 48.76 3.46
 -3 13 -11 49.16 3.62
 3 -13 12 6.53 1.54
 -3 13 -12 3.73 1.36
 3 -13 12 3.48 1.35
 -3 13 -13 0.87 1.21
 3 -13 13 2.04 1.26
 3 -13 13 1.91 1.29
 -3 13 -13 0.71 1.16
 -3 13 -14 10.01 1.63
 -3 13 -14 13.66 1.55
 3 -13 14 11.19 1.53
 -3 13 -15 24.98 2.31
 -3 13 -15 28.65 2.14
 3 -13 15 30.34 2.19
 -3 13 -16 95.27 5.04
 -3 13 -16 87.46 4.94
 -3 13 -17 12.91 1.19
 -3 13 -17 11.18 1.04
 3 -12 -20 57.67 3.36
 3 -12 -19 45.24 2.99
 3 -12 -19 46.06 2.95
 3 -12 -18 21.29 1.77
 3 -12 -18 25.49 2.14
 3 -12 -18 24.66 2.09
 3 -12 -17 52.32 3.38
 3 -12 -17 56.89 3.71
 3 -12 -16 19.96 1.95
 3 -12 -16 25.29 2.37
 3 -12 -15 76.37 4.91
 3 -12 -15 71.83 4.66
 3 -12 -14 6.16 1.79
 3 -12 -14 6.21 1.57
 3 -12 -13 -0.66 1.58
 3 -12 -13 1.77 1.23
 3 -12 -13 -0.18 1.49
 3 -12 -12 27.58 2.61
 3 -12 -12 27.68 2.94
 3 -12 -12 34.01 2.81
 3 -12 -12 34.98 3.08
 3 -12 -11 10.9 1.75
 3 -12 -11 16.43 2.21
 3 -12 -11 13.25 2.08
 -3 12 10 138.03 7.99
 3 -12 -10 153.9 8.55
 -3 12 9 51.42 3.8
 3 -12 -9 50.33 4.11
 -3 12 8 25.35 2.59
 3 -12 -8 24.9 2.71
 3 -12 -8 21.01 2.74
 -3 12 7 26.64 2.95
 3 -12 -7 32.15 3.15
 3 -12 -7 35.34 3.34
 -3 12 6 95.13 5.96
 3 -12 -6 84.02 5.78
 3 -12 -6 87.95 6.04
 3 -12 -5 5.11 1.95
 -3 12 5 3.38 1.95
 3 -12 -4 1.36 1.8
 -3 12 4 -0.4 1.61
 3 -12 -3 5.97 2.3
 -3 12 3 30.97 4.53
 3 -12 -2 80.52 6.1
 -3 12 2 96.56 7.95
 -3 12 1 92.13 7.88
 3 -12 -1 86.7 6.19
 3 -12 -1 90.27 5.5
 -3 12 0 380.94 22.14
 3 -12 0 413.26 20.27
 3 -12 0 363.62 19.39
 -3 12 -1 84.27 7.27
 3 -12 1 77.16 4.8
 -3 12 -2 87.43 7.66
 3 -12 2 90.32 6.33
 3 -12 2 88.91 5.6
 -3 12 -3 44.73 3.65
 3 -12 3 43.06 3.52
 3 -12 3 50.54 4.24
 3 -12 4 1.14 1.44
 3 -12 4 -0.96 2.14
 -3 12 -4 2.27 1.52
 3 -12 5 18.89 2.3
 -3 12 -5 14.98 2.65
 -3 12 -5 14.82 2.84
 -3 12 -5 19.31 2.33
 3 -12 5 18.43 2.86
 3 -12 6 207.03 11.51
 -3 12 -6 199.07 11.53
 3 -12 6 193.12 10.86
 -3 12 -6 190.8 10.81
 -3 12 -6 212.76 11.53
 3 -12 7 186.52 10.15
 -3 12 -7 167.09 10.02
 3 -12 7 170.29 9.47
 -3 12 -7 160.03 9.35
 -3 12 -7 171.16 10
 3 -12 8 12.05 2.02
 -3 12 -8 11.55 1.77
 3 -12 8 11.29 2.27
 -3 12 -8 9.83 2.28
 -3 12 -8 8.03 2.48
 3 -12 9 243.9 12.4
 -3 12 -9 204.99 11.55
 3 -12 10 79.12 5.49
 -3 12 -11 56.21 4.29
 3 -12 11 49.12 3.87
 -3 12 -11 58.87 4.31
 3 -12 11 59.53 4.41
 -3 12 -12 28.41 2.85
 3 -12 12 29.55 2.73
 -3 12 -12 31.3 2.94
 3 -12 12 29.55 3.02
 -3 12 -13 17.87 2.21
 -3 12 -13 19.42 2.26
 3 -12 13 16.82 2.33
 3 -12 13 18.14 2.1
 -3 12 -14 59.81 4.24
 3 -12 14 55.58 3.83
 3 -12 14 57.14 4.11
 -3 12 -14 55.03 3.92
 -3 12 -15 80.1 5.14
 3 -12 15 76.11 4.79
 3 -12 15 84.71 5.1
 -3 12 -15 75.69 4.77
 -3 12 -16 46.8 3.47
 3 -12 16 48.14 3.19
 3 -12 16 42.53 3.28
 -3 12 -16 48.12 3.13
 3 -12 17 42.61 2.91
 -3 12 -17 43.45 3.22
 -3 12 -17 44.25 2.82
 -3 12 -18 2.54 0.78
 3 -12 18 4.03 1
 -3 12 -19 42.44 2.7
 -3 12 -20 82.98 4.46
 3 -11 -22 70.56 4.01
 3 -11 -21 56.21 3.51
 3 -11 -21 63.05 3.69
 3 -11 -20 108.97 6.19
 3 -11 -20 119.56 6.25
 3 -11 -20 105.96 6.27
 3 -11 -19 62.05 4.1
 3 -11 -19 67.25 4.17
 3 -11 -18 103.9 6.23
 3 -11 -18 111.04 6.37
 3 -11 -17 1.3 1.44
 3 -11 -17 2.59 1.28
 3 -11 -16 118.39 7.06
 3 -11 -16 115.57 6.83
 3 -11 -15 99.84 6.32
 3 -11 -15 110.42 6.39
 3 -11 -15 104.01 6.44
 3 -11 -15 103.51 6.53
 3 -11 -14 89.44 5.62
 3 -11 -14 95.72 5.77
 3 -11 -14 78.07 5.25
 3 -11 -13 -1.17 1.69
 3 -11 -13 0.94 1.55
 3 -11 -12 59.26 4.15
 3 -11 -12 56.94 4.34
 3 -11 -12 50.51 4.18
 3 -11 -12 52.84 4.16
 3 -11 -11 146.92 8.65
 3 -11 -11 171.24 9.14
 3 -11 -11 156.53 8.98
 3 -11 -11 134.63 8.73
 -3 11 10 58.09 4.12
 3 -11 -10 62.23 4.31
 3 -11 -10 61.68 4.63
 3 -11 -10 57.97 4.54
 3 -11 -10 57.43 4.5
 -3 11 9 163.51 8.71
 3 -11 -9 167.7 9.12
 -3 11 9 141.82 10.49
 3 -11 -9 151.33 8.62
 3 -11 -9 146.61 8.97
 -3 11 8 9.9 1.97
 3 -11 -8 11.98 2.25
 3 -11 -8 14.05 2.41
 -3 11 8 9.57 3.04
 3 -11 -8 5.58 1.61
 -3 11 8 9.96 2.7
 3 -11 -7 7.61 2.06
 -3 11 7 5.01 1.75
 3 -11 -7 6.63 1.51
 3 -11 -7 4.52 1.95
 -3 11 7 9.36 3.18
 -3 11 6 13.19 3.65
 3 -11 -6 11.57 1.79
 3 -11 -5 43.37 3.33
 -3 11 5 45.57 5.64
 -3 11 4 68.12 7.33
 -3 11 3 4.72 2.9
 -3 11 2 43.62 5.6
 -3 11 1 189.73 13.11
 3 -11 -1 207.58 11.5
 3 -11 -1 192.65 10.67
 3 -11 0 7.35 2.61
 3 -11 0 6.32 1.73
 -3 11 0 7.64 3.02
 3 -11 0 7.43 2.24
 -3 11 -1 207.13 11.28
 3 -11 1 204.8 11.17
 -3 11 -1 205.77 13.56
 -3 11 -2 52.65 3.98
 3 -11 2 48.83 3.85
 -3 11 -2 54.75 5.88
 -3 11 -3 1.29 1.69
 3 -11 3 1.33 1.69
 -3 11 -3 2.5 2.62
 -3 11 -4 226.24 12.13
 3 -11 4 215.41 11.93
 -3 11 -4 223.11 14.29
 3 -11 5 90.67 5.66
 -3 11 -5 82.48 7.47
 -3 11 -5 87.98 5.77
 -3 11 -5 76.42 7.52
 3 -11 6 86.03 5.56
 -3 11 -6 85.63 7.4
 -3 11 -6 72.82 7.39
 -3 11 -6 89.24 5.74
 -3 11 -7 14.23 2.66
 -3 11 -7 15.63 2.72
 -3 11 -7 19.31 3.55
 3 -11 7 14.76 2.13
 3 -11 7 15.07 2.77
 -3 11 -7 16.05 3.88
 -3 11 -7 14.43 2.42
 -3 11 -7 13.95 1.99
 -3 11 -8 52.1 4.16
 -3 11 -8 47.19 4.44
 -3 11 -8 54.98 4.11
 -3 11 -8 50.75 5.92
 -3 11 -8 51.74 3.79
 -3 11 -8 47.49 4.65
 3 -11 8 52.68 3.99
 3 -11 8 59.76 4.71
 -3 11 -8 51.71 4.59
 -3 11 -8 48.64 5.47
 -3 11 -9 66.09 5.49
 3 -11 9 77.55 5.59
 -3 11 -9 68.84 4.75
 -3 11 -9 80.4 5.37
 -3 11 -9 73.65 5.52
 3 -11 9 74.18 5.04
 -3 11 -9 80.76 7.32
 -3 11 -9 78.98 5.21
 -3 11 -10 144.94 8.83
 3 -11 10 144.56 8.73
 -3 11 -10 129.23 7.96
 -3 11 -10 149.91 8.85
 3 -11 10 144.72 8.31
 -3 11 -10 155.92 8.56
 -3 11 -11 96.41 6.5
 3 -11 11 96.03 6.13
 -3 11 -11 95.55 6.53
 3 -11 11 107.37 6.75
 -3 11 -12 112.47 7.01
 3 -11 12 105.21 6.61
 3 -11 12 110.48 7.05
 3 -11 13 3.18 1.87
 -3 11 -14 132.43 7.37
 3 -11 14 106.24 7.05
 -3 11 -14 122.71 7.26
 3 -11 14 131.03 7.56
 3 -11 15 82.49 5.4
 -3 11 -15 96.11 5.92
 -3 11 -15 83.98 5.44
 3 -11 15 89.94 5.77
 3 -11 16 171.79 9.1
 -3 11 -16 155.54 9.38
 -3 11 -16 164.34 9.04
 3 -11 16 167.9 9.33
 3 -11 17 29.85 2.48
 -3 11 -17 28.2 2.76
 -3 11 -17 23.23 2.23
 3 -11 17 27.74 2.66
 3 -11 18 62.03 3.96
 -3 11 -18 63.52 3.8
 -3 11 -18 60.03 4.22
 3 -11 19 26.63 2.15
 -3 11 -19 27.26 1.95
 -3 11 -19 26.71 2.4
 3 -11 20 49.98 3.05
 -3 11 -20 54.27 3.35
 -3 11 -21 37.92 2.42
 -3 11 -21 41.04 2.57
 3 -10 -23 80.26 4.54
 3 -10 -23 78.3 4.54
 3 -10 -22 -0.11 1.14
 3 -10 -22 1.37 1.23
 3 -10 -21 85.79 5.14
 3 -10 -21 85.66 4.96
 3 -10 -21 80.21 4.9
 3 -10 -20 39.29 3.07
 3 -10 -20 32.73 2.74
 3 -10 -20 36.54 2.79
 3 -10 -20 32.24 2.74
 3 -10 -19 46.5 3.69
 3 -10 -19 50.2 3.65
 3 -10 -19 46.38 3.54
 3 -10 -19 52.98 3.58
 3 -10 -18 2.47 1.27
 3 -10 -18 0.95 1.37
 3 -10 -18 3.32 1.56
 3 -10 -18 2.1 1.47
 3 -10 -17 20.03 2.25
 3 -10 -17 19.13 2.24
 3 -10 -17 14.44 2.2
 3 -10 -17 23.2 2.6
 3 -10 -17 19.97 2.4
 3 -10 -16 32.78 3.13
 3 -10 -16 33.43 3.19
 3 -10 -15 44.63 3.84
 3 -10 -15 43.93 3.75
 3 -10 -15 47.68 3.7
 3 -10 -15 39.6 3.62
 3 -10 -14 95.78 6.34
 3 -10 -14 99.73 6.36
 3 -10 -14 98.31 6.32
 3 -10 -14 94.28 5.92
 3 -10 -14 88.42 5.92
 3 -10 -14 99.78 6.27
 3 -10 -13 204.49 10.88
 3 -10 -13 186.54 10.69
 3 -10 -13 199.44 10.83
 3 -10 -13 171.73 10.2
 3 -10 -13 177.42 10.29
 3 -10 -13 193 10.57
 3 -10 -12 11.93 2.24
 3 -10 -12 12.14 2.14
 3 -10 -12 14.8 2.01
 3 -10 -12 11.79 1.9
 3 -10 -12 13.73 2.38
 3 -10 -12 15.12 2.51
 3 -10 -11 124.13 7.44
 3 -10 -11 128.49 8.01
 3 -10 -11 128.89 7.68
 3 -10 -11 126.57 7.86
 3 -10 -11 129.05 7.45
 3 -10 -10 254.69 12.99
 3 -10 -10 238.29 12.94
 3 -10 -10 245.25 13.18
 -3 10 10 244.17 15.14
 -3 10 10 226.07 14.07
 3 -10 -9 20.34 2.27
 3 -10 -9 22.07 2.28
 3 -10 -9 25.86 2.64
 -3 10 9 20.05 3.74
 -3 10 9 22.36 3.29
 -3 10 8 102.86 6.45
 -3 10 8 102.76 7.76
 -3 10 8 104.15 8.47
 3 -10 -8 118.01 7.18
 3 -10 -8 97.11 6.64
 3 -10 -8 100.87 6.37
 3 -10 -7 2.79 1.99
 -3 10 7 -0.5 2.93
 3 -10 -7 0.18 1.33
 -3 10 7 0.19 1.74
 3 -10 -7 1.13 1.78
 3 -10 -6 49.6 3.9
 3 -10 -6 62.29 4.89
 -3 10 6 56.51 6.11
 3 -10 -6 55.91 4.48
 3 -10 -5 3.99 1.49
 3 -10 -5 5.92 2.31
 3 -10 -5 0.91 1.89
 -3 10 5 -0.5 3.33
 3 -10 -4 320.03 16.56
 3 -10 -4 292.74 16.97
 3 -10 -4 323.39 17.37
 3 -10 -3 20.05 2.56
 3 -10 -3 16.24 3.35
 -3 10 2 28.18 4.3
 3 -10 -2 28.54 2.53
 3 -10 -2 20.96 3.17
 3 -10 -2 25.52 3.31
 3 -10 -1 21.92 2.26
 -3 10 1 24.99 3.96
 3 -10 -1 16.33 2.96
 3 -10 0 395.43 19.75
 -3 10 0 349.63 19.03
 3 -10 0 369.14 18.94
 -3 10 0 400.08 21.54
 -3 10 -1 18.59 2.4
 3 -10 1 22.39 3.1
 3 -10 1 18.37 2.19
 -3 10 -1 23.67 3.87
 -3 10 -2 28.68 2.87
 -3 10 -2 22.65 4.15
 3 -10 2 32.38 2.77
 3 -10 2 19.97 3.25
 3 -10 3 142.5 8.43
 -3 10 -3 131.17 7.83
 3 -10 3 128.66 7.6
 -3 10 -3 126.09 9.64
 3 -10 4 288.63 17.58
 -3 10 -4 349.47 17.49
 3 -10 4 384.72 17.34
 -3 10 -4 257.56 18.89
 -3 10 -5 112.91 7.27
 3 -10 5 111.01 6.95
 -3 10 -5 111.2 8.93
 -3 10 -6 73.32 6.99
 3 -10 6 87.79 6.07
 -3 10 -6 77.88 7.75
 3 -10 6 80.92 5.35
 -3 10 -6 89.11 5.73
 -3 10 -7 156.18 11.13
 -3 10 -7 177.22 9.51
 -3 10 -7 162.72 11.67
 3 -10 7 172.63 9.95
 -3 10 -7 155.53 9.07
 3 -10 7 159.68 9.19
 -3 10 -7 159.05 9.5
 -3 10 -8 22.31 3.09
 3 -10 8 21.65 3.12
 -3 10 -8 24.64 3.18
 -3 10 -8 16.34 2.18
 -3 10 -8 18.73 3.57
 3 -10 8 19.56 2.46
 -3 10 -8 21.61 2.95
 -3 10 -8 19.54 2.48
 -3 10 -8 22.46 4.25
 -3 10 -9 49.52 5.91
 -3 10 -9 54.88 5.56
 3 -10 9 46.92 3.88
 -3 10 -9 49.66 4.6
 -3 10 -9 50.82 4.5
 -3 10 -9 54 4.39
 3 -10 10 91.56 6.18
 -3 10 -10 99.1 6.85
 -3 10 -10 90.51 8.23
 -3 10 -10 112.63 6.75
 -3 10 -10 112.83 7.02
 -3 10 -10 85.78 7.68
 3 -10 11 206.74 11.8
 -3 10 -11 201.19 11.74
 -3 10 -11 218.94 11.71
 -3 10 -11 215.26 11.88
 -3 10 -11 194.75 13.79
 -3 10 -11 213.37 11.6
 3 -10 11 186.41 11.21
 3 -10 12 11.51 2.51
 -3 10 -12 11.73 2.41
 -3 10 -12 10.32 2.44
 -3 10 -12 16.81 2.68
 -3 10 -12 14.4 2.27
 -3 10 -12 12.85 3.48
 3 -10 12 15.78 2.26
 -3 10 -13 316.17 16.31
 3 -10 13 297.76 15.97
 -3 10 -13 300.24 16.31
 3 -10 13 302.01 16.42
 3 -10 14 70.04 4.77
 -3 10 -14 72.35 4.96
 3 -10 14 60.4 4.99
 3 -10 15 142.04 8.55
 -3 10 -16 60.82 4.7
 3 -10 16 59.77 4.58
 -3 10 -16 62.66 4.33
 -3 10 -17 8.12 2.02
 3 -10 17 3.73 1.55
 3 -10 17 6 1.9
 -3 10 -17 5.72 1.42
 -3 10 -18 0.75 1.45
 3 -10 18 0.14 1.3
 3 -10 18 1.53 1.54
 -3 10 -18 1.61 1.04
 3 -10 19 48.34 3.36
 -3 10 -19 45.94 3.66
 -3 10 -19 48.38 3.13
 -3 10 -20 16.02 1.94
 3 -10 20 12.04 1.55
 -3 10 -21 75.87 4.95
 3 -10 21 88.38 4.64
 -3 10 -22 7.76 1.18
 -3 10 -22 7.27 1.22
 -3 10 -23 85.33 4.53
 -3 10 -23 83.57 4.56
 3 -9 -25 12.01 1.2
 3 -9 -25 15.17 1.39
 3 -9 -24 117.82 6.46
 3 -9 -24 120.05 6.57
 3 -9 -23 0.1 1.07
 3 -9 -23 -0.12 1.14
 3 -9 -23 0.38 1.21
 3 -9 -23 -1.54 1.16
 3 -9 -22 124.08 6.8
 3 -9 -22 120.29 7.02
 3 -9 -22 116.14 6.8
 3 -9 -21 50.43 3.67
 3 -9 -21 43.51 3.35
 3 -9 -21 37.61 3.14
 3 -9 -21 44.58 3.31
 3 -9 -21 44.44 3.28
 3 -9 -20 38.88 3.31
 3 -9 -20 39.33 3.22
 3 -9 -20 41.29 3.28
 3 -9 -20 40.3 3.19
 3 -9 -19 25.86 2.64
 3 -9 -19 23.56 2.49
 3 -9 -19 23.04 2.53
 3 -9 -19 25.39 2.7
 3 -9 -18 3.03 1.67
 3 -9 -17 4.71 1.71
 3 -9 -17 6.69 1.96
 3 -9 -17 4.95 1.68
 3 -9 -17 6.69 1.69
 3 -9 -17 8.14 2.05
 3 -9 -16 78.51 5.36
 3 -9 -16 79.64 5.34
 3 -9 -16 77.94 5.43
 3 -9 -16 69.59 4.94
 3 -9 -16 73.94 5.25
 3 -9 -16 69.48 5.02
 3 -9 -15 74.6 5.24
 3 -9 -15 68.95 5.08
 3 -9 -15 71.83 5.21
 3 -9 -15 71.67 4.86
 3 -9 -15 74.27 5.14
 3 -9 -15 62.92 4.79
 3 -9 -14 146.46 8.45
 3 -9 -14 134.57 8.24
 3 -9 -14 138.84 8.44
 3 -9 -14 132.38 7.93
 3 -9 -14 141.86 8.23
 3 -9 -14 124.5 7.9
 3 -9 -13 1.78 1.36
 3 -9 -13 2.07 1.53
 3 -9 -13 3.2 1.92
 3 -9 -13 3.76 1.71
 3 -9 -12 184.33 10.42
 3 -9 -12 187.69 10.51
 3 -9 -12 198.76 10.79
 3 -9 -11 58.98 4.4
 3 -9 -11 46.7 3.96
 3 -9 -11 55.29 3.92
 3 -9 -11 51 4.56
 3 -9 -11 49.13 3.81
 3 -9 -10 38.97 3.68
 -3 9 10 44.3 3.32
 -3 9 10 37.61 3.99
 3 -9 -10 37.85 3.21
 3 -9 -10 46.42 3.6
 3 -9 -10 35.96 3.13
 -3 9 10 34.54 4.45
 3 -9 -10 42.45 3.95
 3 -9 -9 126.69 7.9
 -3 9 9 138.7 8.94
 -3 9 9 133.05 7.63
 3 -9 -9 141.45 7.89
 3 -9 -9 127.83 8.31
 -3 9 9 147.77 9.85
 3 -9 -9 131.47 7.51
 3 -9 -9 115.79 7.41
 3 -9 -8 1.83 1.36
 3 -9 -8 -0.62 1.19
 3 -9 -8 1.08 1.19
 -3 9 8 0.51 1.41
 3 -9 -8 0.26 2.01
 3 -9 -8 -0.43 1.68
 -3 9 8 2.29 2.55
 -3 9 7 32.75 4.36
 3 -9 -7 26.54 3.42
 3 -9 -7 28.89 2.77
 3 -9 -7 30.97 3.16
 3 -9 -7 25.99 2.43
 3 -9 -6 2.08 2.1
 -3 9 6 0.92 2.52
 3 -9 -6 -0.42 1.76
 -3 9 5 45.35 5.26
 3 -9 -5 47.28 4.23
 3 -9 -5 42.51 3.72
 3 -9 -5 36.1 3.83
 3 -9 -4 69.26 5.07
 3 -9 -4 89.61 5.8
 -3 9 4 76.12 7.09
 3 -9 -3 16.8 2.48
 -3 9 3 19.3 3.71
 3 -9 -3 11.9 2.39
 -3 9 2 74.82 6.57
 3 -9 -2 67.16 4.88
 3 -9 -2 54.5 3.69
 -3 9 1 201.03 11.57
 3 -9 -1 220.68 12.16
 3 -9 -1 212.42 11.36
 3 -9 -1 216.9 12.35
 -3 9 0 7.69 1.74
 3 -9 0 3.01 2.1
 3 -9 0 9.04 2.13
 3 -9 0 9.5 1.56
 -3 9 0 5.93 2.65
 -3 9 -1 203.74 11.41
 3 -9 1 213.75 11.88
 -3 9 -1 234.02 13.61
 3 -9 1 205.81 12.17
 3 -9 1 208.99 11.2
 -3 9 -2 75.24 5.11
 3 -9 2 88.1 5.67
 -3 9 -2 67.4 6.36
 3 -9 2 73.12 4.82
 3 -9 2 83.2 5.81
 -3 9 -3 10.5 2.06
 3 -9 3 4.01 2.03
 3 -9 3 10.11 2.25
 -3 9 -3 5.91 2.77
 -3 9 -4 238.58 13.84
 -3 9 -4 247.05 15.48
 3 -9 4 280.64 14.74
 3 -9 4 273.44 14.28
 -3 9 -5 89.9 5.65
 3 -9 5 104.88 6.52
 -3 9 -5 97.57 5.94
 -3 9 -5 84.96 5.99
 -3 9 -5 85.92 7.31
 -3 9 -6 21.32 2.57
 -3 9 -6 24.92 4.31
 -3 9 -6 23.88 2.45
 -3 9 -6 27.27 3.93
 -3 9 -6 21.88 2.87
 3 -9 6 25.46 3.04
 -3 9 -7 35.04 4.66
 -3 9 -7 35.04 3.22
 3 -9 7 35.9 3.63
 -3 9 -7 31.61 2.77
 -3 9 -7 33.29 3.4
 -3 9 -7 32.81 4.26
 -3 9 -7 33.17 2.97
 3 -9 8 11.93 2.33
 -3 9 -8 8.15 1.64
 -3 9 -8 7.77 2.96
 -3 9 -8 8.51 1.94
 -3 9 -8 8.91 1.87
 -3 9 -8 10.33 2.28
 -3 9 -8 10.52 2.24
 -3 9 -8 11.43 2.87
 -3 9 -8 8.85 1.79
 3 -9 9 24.01 3.12
 -3 9 -9 20.81 2.26
 -3 9 -9 20.71 2.64
 -3 9 -9 17.38 3.97
 -3 9 -9 26.2 3.19
 -3 9 -9 19.15 2.52
 -3 9 -9 26.93 2.77
 -3 9 -9 26.73 3.85
 -3 9 -9 22.14 3
 -3 9 -10 55.54 4.39
 -3 9 -10 49.82 3.77
 -3 9 -10 62.87 4.95
 -3 9 -10 56.32 5.69
 -3 9 -10 59.46 4.79
 -3 9 -10 58.9 4.65
 3 -9 10 61.34 4.73
 -3 9 -10 58.02 6.2
 -3 9 -10 53.12 4.32
 -3 9 -11 50.3 4.01
 -3 9 -11 41.26 5.37
 -3 9 -11 39.77 4.14
 -3 9 -11 58.01 4.38
 -3 9 -11 53.34 4.46
 3 -9 11 41.52 4.12
 -3 9 -11 44.83 3.88
 -3 9 -12 348.49 17.44
 -3 9 -12 352.24 17.53
 -3 9 -12 288.66 17.11
 -3 9 -12 298.04 19.31
 -3 9 -13 12.93 2.64
 3 -9 13 11.45 2.14
 -3 9 -13 10.48 2.45
 -3 9 -13 15.65 2.47
 -3 9 -13 13.3 3.68
 -3 9 -14 288.98 17.77
 -3 9 -14 304.81 15.74
 -3 9 -14 291.82 15.76
 3 -9 14 278.16 15.32
 -3 9 -15 106.34 6.68
 3 -9 15 103.69 6.52
 -3 9 -16 67.68 4.86
 -3 9 -16 68.32 5.29
 3 -9 16 77.74 4.95
 -3 9 -17 65.66 4.88
 -3 9 -18 7.07 1.47
 -3 9 -18 10.17 2.15
 3 -9 18 7.82 1.7
 3 -9 19 13.62 2.2
 3 -9 19 15.91 2.02
 -3 9 -19 14.27 2.26
 -3 9 -19 13.88 1.62
 -3 9 -20 6.7 1.74
 -3 9 -20 5.79 1.66
 3 -9 20 9.41 1.63
 -3 9 -21 29.69 2.72
 3 -9 21 33.47 2.48
 -3 9 -22 66.72 4.22
 -3 9 -22 63.55 4.06
 -3 9 -23 1.28 0.88
 -3 9 -23 0.1 1.05
 -3 9 -24 78.49 4.44
 3 -8 -26 18 1.6
 3 -8 -25 49.79 3.17
 3 -8 -25 50.48 3.38
 3 -8 -25 48.79 3.15
 3 -8 -24 10.85 1.81
 3 -8 -24 10.01 1.57
 3 -8 -24 9.9 1.47
 3 -8 -24 7.65 1.48
 3 -8 -23 240.67 13.43
 3 -8 -23 273.88 13.77
 3 -8 -23 258.83 13.42
 3 -8 -23 264.15 13.55
 3 -8 -22 6.59 1.67
 3 -8 -22 6.81 1.68
 3 -8 -22 8.3 1.82
 3 -8 -22 9.27 1.99
 3 -8 -21 201.44 11.16
 3 -8 -21 201.51 10.97
 3 -8 -21 203.81 11.09
 3 -8 -21 220.12 11.06
 3 -8 -21 188.66 10.84
 3 -8 -21 199.86 11.31
 3 -8 -20 17.31 2.2
 3 -8 -20 18.41 2.5
 3 -8 -19 29.2 3.2
 3 -8 -18 19.33 2.52
 3 -8 -18 20.11 2.52
 3 -8 -18 21.41 2.66
 3 -8 -18 22.2 2.78
 3 -8 -18 19.95 2.49
 3 -8 -18 15.67 2.46
 3 -8 -17 12.81 2.14
 3 -8 -17 9.96 2.03
 3 -8 -17 12.96 2.16
 3 -8 -17 11.77 2.09
 3 -8 -17 10.1 2.31
 3 -8 -17 11.27 2.18
 3 -8 -16 66.7 4.98
 3 -8 -16 67.82 4.83
 3 -8 -16 64.21 4.77
 3 -8 -16 59.05 4.49
 3 -8 -16 60.5 4.49
 3 -8 -16 57.6 4.54
 3 -8 -16 61.28 4.77
 3 -8 -15 519.55 27.01
 3 -8 -15 490.94 26.84
 3 -8 -15 581.95 27.42
 3 -8 -15 530.09 26.97
 3 -8 -15 557.1 27.29
 3 -8 -14 25.27 3.17
 3 -8 -14 29.52 3.23
 3 -8 -14 33.42 3.25
 3 -8 -14 29.16 2.91
 3 -8 -14 24.62 2.83
 3 -8 -14 29.64 3.09
 3 -8 -14 28.61 2.88
 3 -8 -13 293.43 15.02
 3 -8 -13 282.92 15.18
 3 -8 -13 274.84 15.13
 3 -8 -13 280.27 15.55
 3 -8 -13 270.99 14.85
 3 -8 -13 286.37 14.98
 3 -8 -12 3.95 1.86
 3 -8 -12 4.93 2.24
 3 -8 -12 5.31 1.65
 3 -8 -12 9.12 1.76
 3 -8 -12 8.94 2.01
 3 -8 -12 12.86 1.9
 3 -8 -11 141.56 8.36
 3 -8 -11 152.62 8.62
 3 -8 -11 162.67 8.66
 3 -8 -11 139.19 8.2
 3 -8 -11 133.65 8.21
 3 -8 -11 147.36 9.1
 -3 8 10 4.62 1.78
 3 -8 -10 1.04 2.03
 3 -8 -10 2.85 1.45
 3 -8 -10 1.94 1.28
 -3 8 10 1.58 2.15
 -3 8 10 4.92 1.43
 3 -8 -10 3.04 1.57
 3 -8 -10 1.55 1.44
 3 -8 -10 -0.2 1.81
 -3 8 9 -0.63 1.73
 3 -8 -9 1.77 1.68
 3 -8 -9 0.76 1.18
 3 -8 -9 -0.77 1.18
 3 -8 -9 1.04 1.96
 -3 8 9 0.46 1.25
 -3 8 9 1.21 2
 3 -8 -9 -0.67 1.3
 3 -8 -8 4.63 1.8
 3 -8 -8 2.46 1.27
 3 -8 -8 1.89 1.25
 3 -8 -8 1.8 2.09
 3 -8 -8 3.63 1.48
 -3 8 8 1.7 1.3
 -3 8 8 5.29 2.5
 3 -8 -8 2.93 1.39
 3 -8 -7 25.75 2.66
 3 -8 -7 24.91 3.22
 3 -8 -7 23.91 2.22
 3 -8 -7 22.38 2.73
 3 -8 -7 25.03 2.32
 -3 8 7 27.26 3.78
 3 -8 -6 1.49 2.17
 3 -8 -6 0.13 1.04
 3 -8 -6 0.47 1.57
 3 -8 -6 0.75 1.6
 3 -8 -5 1.69 1.96
 3 -8 -5 -0.23 1.49
 3 -8 -5 1.49 1.76
 3 -8 -4 8.34 2.04
 3 -8 -4 7.23 1.84
 3 -8 -3 444.51 19.52
 3 -8 -3 307.81 18.82
 3 -8 -2 20.64 2.71
 3 -8 -2 24.86 2.79
 -3 8 2 21.64 2.31
 3 -8 -1 114.34 7.33
 3 -8 -1 123.45 7.51
 -3 8 1 118.48 6.97
 3 -8 0 65.41 4.5
 3 -8 0 62.97 4.57
 -3 8 0 49.98 3.93
 3 -8 1 149.19 8.63
 3 -8 1 164.52 9
 -3 8 -1 135.33 8.28
 -3 8 -2 22.62 2.63
 3 -8 2 24.64 2.88
 3 -8 3 560.86 28.29
 3 -8 3 538.97 27.8
 -3 8 -3 579.83 27.74
 -3 8 -3 530.3 27.31
 -3 8 -4 10.03 1.72
 3 -8 4 16.1 2.32
 -3 8 -4 9.19 1.74
 -3 8 -4 11.18 2.02
 3 -8 4 13.82 2.27
 -3 8 -5 51.75 3.71
 3 -8 5 50.62 4.27
 -3 8 -5 51.78 3.84
 -3 8 -5 48.95 3.99
 3 -8 5 55.94 4.25
 -3 8 -6 9.97 2.68
 -3 8 -6 10.35 1.86
 3 -8 6 6.98 1.99
 -3 8 -6 4.79 1.56
 -3 8 -6 7.35 1.71
 -3 8 -6 4.49 2.73
 -3 8 -6 6.61 1.96
 3 -8 6 8.73 2.05
 -3 8 -7 2.72 2.27
 -3 8 -7 1.84 1.5
 -3 8 -7 2.08 1.23
 3 -8 7 0.76 1.67
 -3 8 -7 -0.72 1.43
 -3 8 -7 1.38 2.6
 -3 8 -7 1.46 1.41
 -3 8 -7 1.61 1.87
 3 -8 7 -2.11 1.9
 3 -8 8 2.35 1.76
 -3 8 -8 3.42 1.7
 -3 8 -8 1.91 1.48
 -3 8 -8 3.33 2.65
 -3 8 -8 2.62 1.18
 3 -8 8 2.34 1.63
 -3 8 -8 2.75 2.14
 -3 8 -8 1.58 1.54
 -3 8 -8 1.45 1.8
 -3 8 -8 3.81 1.54
 -3 8 -9 31.43 3
 -3 8 -9 21.46 3.87
 -3 8 -9 26.85 2.81
 -3 8 -9 29.32 2.9
 -3 8 -9 33.78 4.08
 -3 8 -9 26.72 3.1
 -3 8 -9 27.5 2.45
 -3 8 -9 26.56 3.13
 -3 8 -10 3.51 1.22
 -3 8 -10 3.1 1.94
 -3 8 -10 2.99 2.72
 -3 8 -10 5.18 1.74
 -3 8 -10 2.95 1.6
 -3 8 -10 3.85 1.64
 -3 8 -10 2.39 2.01
 -3 8 -10 5.26 2.2
 -3 8 -10 3.32 1.59
 -3 8 -11 283.55 15.16
 -3 8 -11 265.94 15.23
 -3 8 -11 271.43 17.18
 -3 8 -11 299.41 15.35
 -3 8 -11 285.62 15.4
 -3 8 -11 289.24 15.54
 -3 8 -12 6.21 1.94
 -3 8 -12 3.9 1.85
 -3 8 -12 6.87 1.97
 -3 8 -12 4.13 2.92
 -3 8 -12 7.49 2.35
 -3 8 -12 6.42 2.05
 -3 8 -12 0.67 2.25
 -3 8 -13 436.59 22.8
 -3 8 -13 421.56 22.68
 -3 8 -13 456.5 22.79
 -3 8 -13 431.83 24.85
 -3 8 -13 432.51 22.71
 -3 8 -14 42.28 4
 -3 8 -14 46.87 4.11
 -3 8 -14 49.46 4.04
 -3 8 -14 46.28 5.51
 -3 8 -15 589.23 30.57
 -3 8 -15 574.62 32.53
 -3 8 -15 624.46 30.54
 -3 8 -15 594.39 30.27
 -3 8 -16 24.81 2.65
 -3 8 -16 21.89 2.94
 -3 8 -16 24.08 4.08
 -3 8 -16 26.55 3.18
 3 -8 17 27.75 2.78
 -3 8 -17 30.85 3.23
 -3 8 -17 20.76 2.4
 -3 8 -18 5.93 1.87
 -3 8 -19 38.7 3.58
 3 -8 19 40.62 3.27
 -3 8 -20 5.56 1.75
 -3 8 -20 8.17 2.01
 3 -8 20 4.15 1.5
 -3 8 -21 39.41 3.5
 3 -8 21 48.58 3.27
 -3 8 -22 11.76 1.85
 -3 8 -23 177.84 9.37
 -3 8 -24 6.98 1.4
 -3 8 -25 50.04 3.16
 3 -7 -27 7.11 1.06
 3 -7 -26 0.88 0.92
 3 -7 -26 -0.56 1.12
 3 -7 -25 15.49 1.98
 3 -7 -25 18.13 1.83
 3 -7 -25 12.39 1.63
 3 -7 -25 17.04 1.89
 3 -7 -24 210.08 11.38
 3 -7 -24 210.29 11.42
 3 -7 -24 226.7 11.71
 3 -7 -24 215.31 11.33
 3 -7 -24 209.74 11.34
 3 -7 -24 217.46 11.5
 3 -7 -23 7.13 2.03
 3 -7 -23 8.48 1.71
 3 -7 -23 6.78 1.67
 3 -7 -23 6.11 1.64
 3 -7 -23 7.11 1.81
 3 -7 -22 336.04 18.14
 3 -7 -22 346.66 18.3
 3 -7 -22 361.18 18.12
 3 -7 -22 358.44 18.15
 3 -7 -22 350.03 18.49
 3 -7 -21 -1.05 1.96
 3 -7 -20 38.39 3.46
 3 -7 -20 32.98 3.26
 3 -7 -20 36.91 3.64
 3 -7 -20 41.68 3.37
 3 -7 -20 41.3 3.47
 3 -7 -19 -1.8 1.62
 3 -7 -19 1.99 1.32
 3 -7 -19 1.18 1.83
 3 -7 -19 1.07 1.63
 3 -7 -19 -0.19 1.53
 3 -7 -19 0.38 1.53
 3 -7 -19 1.86 1.56
 3 -7 -18 10.93 2.09
 3 -7 -18 10.86 1.79
 3 -7 -18 9.14 2.29
 3 -7 -18 12.04 2.06
 3 -7 -18 12.52 2.13
 3 -7 -18 14.18 2.31
 3 -7 -18 10.09 2.09
 3 -7 -17 6.24 1.85
 3 -7 -17 6.47 1.48
 3 -7 -17 8.11 1.9
 3 -7 -17 4.56 1.75
 3 -7 -17 7.23 1.92
 3 -7 -17 6.21 1.78
 3 -7 -16 49.36 4.09
 3 -7 -16 48.52 3.93
 3 -7 -16 43.41 3.54
 3 -7 -16 54.03 4.22
 3 -7 -16 52.56 3.95
 3 -7 -16 55.39 4.1
 3 -7 -15 22.29 2.5
 3 -7 -15 20.84 2.62
 3 -7 -15 22.26 2.24
 3 -7 -15 24.2 2.77
 3 -7 -15 23 2.74
 3 -7 -15 21.78 2.52
 3 -7 -15 18.82 2.63
 3 -7 -15 19.41 2.99
 3 -7 -14 184.06 10.69
 3 -7 -14 171.86 10.04
 3 -7 -14 194.85 10.29
 3 -7 -14 188.22 10.3
 3 -7 -14 175.05 9.95
 3 -7 -14 166.44 9.7
 3 -7 -14 178.43 10
 3 -7 -13 25.16 3.36
 3 -7 -13 25.62 2.67
 3 -7 -13 28.39 2.91
 3 -7 -13 29.44 2.97
 3 -7 -13 25 2.58
 3 -7 -13 24.49 2.34
 3 -7 -13 25.46 2.66
 3 -7 -12 478.63 23.99
 3 -7 -12 452.64 23.68
 3 -7 -12 454.03 24.49
 3 -7 -12 457.43 23.78
 3 -7 -12 500.76 24.11
 3 -7 -12 474.56 23.81
 3 -7 -11 10.18 2.08
 3 -7 -11 12.65 2.03
 3 -7 -11 15.63 2.71
 3 -7 -11 10.79 1.73
 3 -7 -11 10 1.71
 3 -7 -11 14.68 2.15
 3 -7 -11 10.04 1.8
 3 -7 -10 102.55 6
 3 -7 -10 105.99 6.25
 3 -7 -10 94.13 6.66
 -3 7 10 101.93 7.34
 3 -7 -10 108.35 5.99
 -3 7 10 97.49 5.8
 -3 7 10 88.08 6.63
 3 -7 -10 85.94 6.22
 3 -7 -10 93.77 5.84
 3 -7 -9 29.84 3.03
 3 -7 -9 41.56 3.84
 3 -7 -9 29.67 3.07
 3 -7 -9 36.14 2.79
 -3 7 9 35 2.76
 -3 7 9 34.03 3.55
 3 -7 -9 30.25 2.68
 3 -7 -9 38.31 2.96
 3 -7 -8 146.26 8.17
 3 -7 -8 146.05 8.8
 3 -7 -8 136.38 8.36
 3 -7 -8 140.64 7.83
 -3 7 8 141.76 7.9
 -3 7 8 164.51 9.16
 3 -7 -8 143.15 7.96
 3 -7 -8 128.9 7.74
 3 -7 -7 0.25 1
 3 -7 -7 -0.25 0.98
 -3 7 7 -0.68 1.42
 3 -7 -7 -0.83 1.54
 3 -7 -7 -0.17 1.52
 3 -7 -7 1.14 1.17
 3 -7 -7 0.72 1.99
 3 -7 -6 29.81 3.03
 3 -7 -6 30.85 2.8
 3 -7 -6 31.73 2.63
 3 -7 -6 32.04 3.57
 3 -7 -5 0.8 1.43
 3 -7 -5 -0.2 1.4
 3 -7 -4 132.06 8.39
 3 -7 -4 184.87 9.14
 3 -7 -3 65.7 4.56
 3 -7 -3 70.19 4.84
 3 -7 -2 325.95 20.96
 3 -7 -2 577.07 21.87
 3 -7 -1 15.62 2.23
 3 -7 -1 19.51 2.3
 3 -7 0 0.16 1.68
 3 -7 0 2.33 1.39
 3 -7 1 19.66 2.38
 3 -7 1 19.07 2.38
 3 -7 2 552.57 29.77
 3 -7 2 661.77 30.29
 3 -7 3 23.38 2.73
 -3 7 -3 25.56 2.39
 3 -7 4 463.99 24.59
 -3 7 -4 440.06 24.26
 3 -7 4 480.88 24.39
 -3 7 -4 536.05 24.29
 3 -7 5 15.53 2.37
 -3 7 -5 17.06 2.02
 -3 7 -5 17.6 2.41
 3 -7 5 16.63 2.31
 3 -7 6 25.6 2.71
 3 -7 6 21.59 2.66
 -3 7 -6 22.84 2.67
 -3 7 -6 23.16 2.19
 -3 7 -6 22.77 2.4
 -3 7 -6 28.29 4.01
 -3 7 -6 23.84 2.47
 -3 7 -7 9.05 1.98
 -3 7 -7 8.39 1.49
 -3 7 -7 9 1.75
 -3 7 -7 8.83 1.79
 -3 7 -7 5.84 1.96
 -3 7 -7 11.16 3.07
 -3 7 -7 11.07 1.85
 3 -7 7 12.33 2.12
 -3 7 -8 0.59 1.95
 -3 7 -8 -0.74 1.21
 -3 7 -8 0.54 1.31
 -3 7 -8 0.86 1.55
 -3 7 -8 -0.35 1.36
 -3 7 -8 -0.43 2.68
 -3 7 -8 -0.76 1.59
 3 -7 8 0.23 1.51
 -3 7 -9 19.96 1.97
 -3 7 -9 19.91 2.58
 -3 7 -9 18.59 2.4
 -3 7 -9 14.97 2.24
 -3 7 -9 14.61 3.43
 -3 7 -9 18.57 2.33
 3 -7 9 19.23 2.45
 -3 7 -9 15.84 2.47
 -3 7 -10 127.79 8.09
 -3 7 -10 135.89 7.23
 3 -7 10 128.25 8.02
 -3 7 -10 124.62 8.75
 -3 7 -10 123.21 7.8
 -3 7 -10 137.67 7.82
 -3 7 -10 133.59 9.61
 -3 7 -10 124.57 7.71
 -3 7 -10 125.19 7.93
 -3 7 -11 8.42 2.33
 -3 7 -11 10.98 2.14
 -3 7 -11 10.27 2.01
 -3 7 -11 13.46 2.13
 -3 7 -11 16.98 3.53
 -3 7 -11 9.36 2.2
 -3 7 -12 340.01 18.49
 -3 7 -12 364.09 18.41
 -3 7 -12 368.52 20.63
 -3 7 -12 349 18.4
 -3 7 -12 336.57 18.48
 -3 7 -12 345.68 18.47
 -3 7 -13 12.13 2.51
 -3 7 -13 9.02 2.13
 -3 7 -13 9.8 2.19
 -3 7 -13 9.4 3.27
 -3 7 -13 7.96 2.05
 -3 7 -13 9.17 2.18
 -3 7 -14 359.15 19.66
 -3 7 -14 409.14 19.62
 -3 7 -14 343.77 21.28
 -3 7 -14 362.26 19.34
 -3 7 -14 364.27 19.59
 -3 7 -15 15.17 2.75
 -3 7 -15 20.08 2.91
 -3 7 -15 20.37 2.73
 -3 7 -15 14.4 2.18
 -3 7 -15 14.63 3.59
 -3 7 -16 82.14 5.57
 -3 7 -16 96.83 6.18
 -3 7 -16 78.69 7.37
 -3 7 -16 92.01 6.33
 -3 7 -17 29.03 3.2
 -3 7 -17 30.44 4.27
 -3 7 -17 37.32 3.75
 -3 7 -18 -0.95 1.62
 -3 7 -18 -0.52 1.98
 3 -7 19 4.38 1.66
 -3 7 -19 5.68 1.96
 3 -7 20 36.17 2.97
 -3 7 -20 30.8 3.31
 -3 7 -20 34.21 3.32
 -3 7 -21 19.74 2.58
 -3 7 -21 22.97 2.66
 -3 7 -21 24.29 2.51
 -3 7 -22 312.69 16.44
 -3 7 -22 315.5 16.25
 -3 7 -23 5.34 1.35
 -3 7 -23 6.68 1.39
 -3 7 -24 127.14 7.2
 -3 7 -24 125 6.9
 -3 7 -25 1.23 1.16
 -3 7 -25 -0.86 0.87
 -3 7 -26 0.08 0.88
 3 -6 -27 3.98 1.04
 3 -6 -27 6.27 1.26
 3 -6 -26 7.05 1.6
 3 -6 -26 6.53 1.29
 3 -6 -26 8.13 1.47
 3 -6 -26 5.98 1.26
 3 -6 -25 70.91 4.47
 3 -6 -25 69.57 4.59
 3 -6 -25 61.05 4.21
 3 -6 -25 60.75 4.14
 3 -6 -25 70.99 4.27
 3 -6 -25 64.18 4.24
 3 -6 -24 15.05 1.77
 3 -6 -24 12.07 2.18
 3 -6 -24 10.48 1.84
 3 -6 -24 10.2 1.77
 3 -6 -24 11.67 2.04
 3 -6 -24 11.58 1.88
[truncated: 400,736 more chars]
