# Supplementary material for: Free‐Standing Supramolecular Pyridine N‐Oxide‐Silver(I) Metallogels
Source: Adv Mater. 2025 Jul 1;37(37):2502818. doi: 10.1002/adma.202502818 (PMC12447065; doi:10.1002/adma.202502818)
Supplement: Supplementary file 2 — Supporting Data [file ADMA-37-2502818-s001.zip › 25_H2O.cif]

data_25_H2O
_audit_creation_date               2024-11-17
_audit_creation_method
;
Olex2 1.5-ac5-024
(compiled 2022.04.12 svn.rca3783a0 for Rigaku Oxford Diffraction, GUI svn.r6498)
;
_shelx_SHELXL_version_number       '2018/3'
_audit_contact_author_address      ?
_audit_contact_author_email        ?
_audit_contact_author_name         ''
_audit_contact_author_phone        ?
_publ_contact_author_id_orcid      ?
_publ_section_references
;
Dolomanov, O.V., Bourhis, L.J., Gildea, R.J, Howard, J.A.K. & Puschmann, H.
 (2009), J. Appl. Cryst. 42, 339-341.

Sheldrick, G.M. (2015). Acta Cryst. C71, 3-8.
;
_chemical_name_common              ?
_chemical_name_systematic          ?
_chemical_formula_moiety           'C7 H9 N3 O3, H2 O'
_chemical_formula_sum              'C7 H11 N3 O4'
_chemical_formula_weight           201.19
_chemical_absolute_configuration   .
_chemical_melting_point            ?
_chemical_oxdiff_formula           'C20 H20 N4 O4 ag1 F3'
_chemical_oxdiff_usercomment       'Yellow blocks, 2.5 mg, water'
loop_
  _atom_type_symbol
  _atom_type_description
  _atom_type_scat_dispersion_real
  _atom_type_scat_dispersion_imag
  _atom_type_scat_source
 'C' 'C' 0.0181 0.0091 'International Tables Vol C Tables 4.2.6.8 and 6.1.1.4'
 'H' 'H' 0.0000 0.0000 'International Tables Vol C Tables 4.2.6.8 and 6.1.1.4'
 'N' 'N' 0.0311 0.0180 'International Tables Vol C Tables 4.2.6.8 and 6.1.1.4'
 'O' 'O' 0.0492 0.0322 'International Tables Vol C Tables 4.2.6.8 and 6.1.1.4'

_shelx_space_group_comment
;
The symmetry employed for this shelxl refinement is uniquely defined
by the following loop, which should always be used as a source of
symmetry information in preference to the above space-group names.
They are only intended as comments.
;
_space_group_crystal_system        'monoclinic'
_space_group_IT_number             4
_space_group_name_H-M_alt          'P 1 21 1'
_space_group_name_Hall             'P 2yb'
loop_
  _space_group_symop_operation_xyz
 'x, y, z'
 '-x, y+1/2, -z'

_cell_length_a                     8.7124(6)
_cell_length_b                     4.6053(2)
_cell_length_c                     11.8742(7)
_cell_angle_alpha                  90
_cell_angle_beta                   106.306(7)
_cell_angle_gamma                  90
_cell_volume                       457.27(5)
_cell_formula_units_Z              2
_cell_measurement_reflns_used      2639
_cell_measurement_temperature      120.00(10)
_cell_measurement_theta_max        77.0490
_cell_measurement_theta_min        5.3140
_shelx_estimated_absorpt_T_max     0.970
_shelx_estimated_absorpt_T_min     0.774
_exptl_absorpt_coefficient_mu      1.037
_exptl_absorpt_correction_T_max    1.000
_exptl_absorpt_correction_T_min    0.315
_exptl_absorpt_correction_type     gaussian
_exptl_absorpt_process_details
;
CrysAlisPro 1.171.43.126a (Rigaku Oxford Diffraction, 2024)
Numerical absorption correction based on gaussian integration over
a multifaceted crystal model
Empirical absorption correction using spherical harmonics,
implemented in SCALE3 ABSPACK scaling algorithm.
;
_exptl_absorpt_special_details     ?
_exptl_crystal_colour              yellow
_exptl_crystal_colour_primary      yellow
_exptl_crystal_density_diffrn      1.461
_exptl_crystal_density_meas        ?
_exptl_crystal_density_method      ?
_exptl_crystal_description         needle
_exptl_crystal_F_000               212
loop_
  _exptl_crystal_face_index_h
  _exptl_crystal_face_index_k
  _exptl_crystal_face_index_l
  _exptl_crystal_face_perp_dist
 5 0 2 0.0089
 -5 0 -2 0.0154
 -1 -3 3 0.0990
 1 3 -3 0.1302
 -5 0 4 0.0149
 5 0 -4 0.0172
 -5 0 4 0.0107

_exptl_crystal_size_max            0.26
_exptl_crystal_size_mid            0.06
_exptl_crystal_size_min            0.03
loop_
  _exptl_oxdiff_crystal_face_indexfrac_h
  _exptl_oxdiff_crystal_face_indexfrac_k
  _exptl_oxdiff_crystal_face_indexfrac_l
  _exptl_oxdiff_crystal_face_x
  _exptl_oxdiff_crystal_face_y
  _exptl_oxdiff_crystal_face_z
 4.6931 0.0607 2.3252 0.2226 0.9288 -0.2962
 -4.7398 -0.1932 -2.1888 -0.2191 -0.9140 0.3415
 -1.2272 -2.7733 2.7257 0.0595 0.2610 0.9635
 1.0822 2.7726 -2.7990 -0.0664 -0.2899 -0.9547
 -5.4570 0.1346 3.9891 -0.8302 -0.3783 0.4095
 5.4601 0.0185 -4.0035 0.8101 0.3690 -0.4557
 -5.4537 -0.1252 4.0073 -0.7948 -0.3619 0.4871

_exptl_transmission_factor_max     ?
_exptl_transmission_factor_min     ?
_diffrn_reflns_av_R_equivalents    0.0857
_diffrn_reflns_av_unetI/netI       0.0709
_diffrn_reflns_Laue_measured_fraction_full  0.999
_diffrn_reflns_Laue_measured_fraction_max  0.999
_diffrn_reflns_limit_h_max         10
_diffrn_reflns_limit_h_min         -10
_diffrn_reflns_limit_k_max         4
_diffrn_reflns_limit_k_min         -5
_diffrn_reflns_limit_l_max         14
_diffrn_reflns_limit_l_min         -14
_diffrn_reflns_number              5143
_diffrn_reflns_point_group_measured_fraction_full  0.776
_diffrn_reflns_point_group_measured_fraction_max  0.776
_diffrn_reflns_theta_full          66.717
_diffrn_reflns_theta_max           66.717
_diffrn_reflns_theta_min           3.879
_diffrn_ambient_environment        N~2~
_diffrn_ambient_temperature        120.00(10)
_diffrn_detector                   'Hybrid Pixel Array Detector'
_diffrn_detector_area_resol_mean   10.0000
_diffrn_detector_type              'HyPix-Arc 100'
_diffrn_measured_fraction_theta_full  0.999
_diffrn_measured_fraction_theta_max  0.999
_diffrn_measurement_details
;
List of Runs (angles in degrees, time in seconds):

  # Type    Start    End  Width  t~exp~   \w     \q     \k     \f   Frames
--------------------------------------------------------------------------
  1  \w    104.00 134.00   0.50    0.40    --  107.82 -77.00  60.00   60
  2  \w     59.00  96.00   0.50    0.40    --  107.82 -77.00  60.00   74
  3  \w     46.00  71.00   0.50    0.40    --  107.82 -61.00  60.00   50
  4  \w     45.00  85.00   0.50    0.40    --  107.82 -61.00   0.00   80
  5  \w     38.00  82.00   0.50    0.40    --  107.82 -61.00 -60.00   88
  6  \w     33.00  59.00   0.50    0.40    --  107.82 -45.00-150.00   52
  7  \w     29.00  55.00   0.50    0.40    --  107.82 -45.00  30.00   52
  8  \w     30.00  61.00   0.50    0.40    --  107.82 -45.00 120.00   62
  9  \w     81.00 106.00   0.50    0.40    --  107.82 -95.00 150.00   50
 10  \w     73.00  99.00   0.50    0.40    --  107.82-161.00 112.00   52
 11  \w     36.00 110.00   0.50    0.40    --  107.82-125.00 150.00  148
 12  \w     59.00  84.00   0.50    0.10    --   48.36-161.00 112.00   50
 13  \w     46.00  77.00   0.50    0.40    --  107.82 -95.00 -60.00   62
 14  \w     81.00 106.00   0.50    0.40    --  107.82 -95.00 -60.00   50
 15  \w     56.00 105.00   0.50    0.40    --  107.82 -95.00 -90.00   98
 16  \w     64.00 108.00   0.50    0.40    --  107.82-118.00 -96.00   88
 17  \w     34.00  59.00   0.50    0.10    --   48.36-118.00 -96.00   50
 18  \w     84.00 147.00   0.50    0.40    --  107.82  30.00 -60.00  126
 19  \w    107.00 174.00   0.50    0.40    --  107.82  45.00-150.00  134
 20  \w     81.00 127.00   0.50    0.40    --  107.82 125.00 -60.00   92
 21  \w    105.00 173.00   0.50    0.40    --  107.82 125.00-150.00  136
 22  \w    121.00 147.00   0.50    0.40    --  107.82 125.00 -30.00   52
 23  \w    131.00 162.00   0.50    0.40    --  107.82 125.00 -60.00   62
 24  \w     88.00 117.00   0.50    0.40    --  107.82 125.00 -30.00   58
 25  \w     94.00 120.00   0.50    0.40    --  107.82 118.00  -9.00   52
 26  \w     63.00 102.00   0.50    0.10    --   48.36 161.00 141.00   78
 27  \w    122.00 171.00   0.50    0.40    --  107.82  45.00 120.00   98
 28  \w      3.00  31.00   0.50    0.10    --  -48.11  19.00-180.00   56
 29  \w     -1.00  30.00   0.50    0.10    --  -48.11  19.00-120.00   62
 30  \w     -3.00  22.00   0.50    0.10    --  -48.11  19.00 -60.00   50
 31  \w     -1.00  24.00   0.50    0.10    --  -48.11  19.00 -30.00   50
 32  \w    -78.00 -53.00   0.50    0.10    --  -48.11 118.00  -9.00   50
 33  \w    -86.00 -61.00   0.50    0.40    --  -88.32 118.00  -9.00   50
 34  \w   -112.00 -86.00   0.50    0.40    --  -88.32 125.00 -30.00   52
 35  \w   -104.00 -79.00   0.50    0.10    --  -48.11 161.00 141.00   50
 36  \w   -113.00 -87.00   0.50    0.40    --  -88.32 161.00 141.00   52
 37  \w    -57.00 -20.00   0.50    0.40    --  -88.32  61.00  90.00   74
 38  \w    -55.00 -15.00   0.50    0.40    --  -88.32  61.00 -30.00   80
 39  \w    -35.00  -9.00   0.50    0.40    --  -88.32  45.00 -90.00   52
 40  \w    -36.00  -9.00   0.50    0.40    --  -88.32  45.00-120.00   54
 41  \w    -51.00 -16.00   0.50    0.40    --  -88.32  61.00-150.00   70
 42  \w    -37.00 -11.00   0.50    0.40    --  -88.32  45.00-180.00   52
 43  \w    -37.00 -12.00   0.50    0.40    --  -88.32  45.00 -30.00   50
 44  \w    -34.00  -9.00   0.50    0.40    --  -88.32  45.00   0.00   50
 45  \w    -35.00 -10.00   0.50    0.40    --  -88.32  45.00  30.00   50
 46  \w    -36.00 -10.00   0.50    0.40    --  -88.32  45.00 150.00   52
 47  \w    -37.00 -12.00   0.50    0.40    --  -88.32  45.00 120.00   50
 48  \w   -128.00 -77.00   0.50    0.40    --  -88.32 -77.00 -60.00  102
 49  \w   -130.00 -96.00   0.50    0.40    --  -88.32-118.00 -96.00   68
 50  \w   -121.00 -75.00   0.50    0.10    --  -48.11-125.00 -30.00   92
 51  \w    -94.00 -50.00   0.50    0.10    --  -48.11-161.00 112.00   88
;
_diffrn_measurement_device         'four-circle diffractometer'
_diffrn_measurement_device_type    'XtaLAB Synergy R, HyPix-Arc 100'
_diffrn_measurement_method         '\w scans'
_diffrn_orient_matrix_type        
 'CrysAlisPro convention (1999,Acta A55,543-557)'
_diffrn_orient_matrix_UB_11        0.0894052000
_diffrn_orient_matrix_UB_12        -0.1406909000
_diffrn_orient_matrix_UB_13        -0.0810623000
_diffrn_orient_matrix_UB_21        0.1458470000
_diffrn_orient_matrix_UB_22        -0.0539757000
_diffrn_orient_matrix_UB_23        0.1065005000
_diffrn_orient_matrix_UB_31        -0.0686053000
_diffrn_orient_matrix_UB_32        -0.2985157000
_diffrn_orient_matrix_UB_33        0.0188722000
_diffrn_radiation_monochromator    mirror
_diffrn_radiation_probe            x-ray
_diffrn_radiation_type             'Cu K\a'
_diffrn_radiation_wavelength       1.54184
_diffrn_source                     'Rotating-anode X-ray tube'
_diffrn_source_type                'PhotonJet R (Cu) X-ray Source'
_reflns_Friedel_coverage           0.368
_reflns_Friedel_fraction_full      0.483
_reflns_Friedel_fraction_max       0.483
_reflns_number_gt                  1155
_reflns_number_total               1265
_reflns_special_details
;
 Reflections were merged by SHELXL according to the crystal
 class for the calculation of statistics and refinement.
 
 _reflns_Friedel_fraction is defined as the number of unique
 Friedel pairs measured divided by the number that would be
 possible theoretically, ignoring centric projections and
 systematic absences.
;
_reflns_threshold_expression       'I > 2\s(I)'
_computing_cell_refinement         'CrysAlisPro 1.171.43.126a (Rigaku OD, 2024)'
_computing_data_collection        
 'CrysAlisPro system (CCD 43.126a 64-bit (release 11-06-2024))'
_computing_data_reduction          'CrysAlisPro 1.171.43.126a (Rigaku OD, 2024)'
_computing_molecular_graphics      'Olex2 1.5-ac5-024 (Dolomanov et al., 2009)'
_computing_publication_material    'Olex2 1.5-ac5-024 (Dolomanov et al., 2009)'
_computing_structure_refinement    'SHELXL 2018/3 (Sheldrick, 2015)'
_computing_structure_solution      'SHELXT 2018/2 (Sheldrick, 2018)'
_refine_diff_density_max           0.330
_refine_diff_density_min           -0.291
_refine_diff_density_rms           0.077
_refine_ls_abs_structure_details
;
 Classical Flack method preferred over Parsons because s.u. lower.
;
_refine_ls_abs_structure_Flack     0.2(5)
_refine_ls_extinction_coef         .
_refine_ls_extinction_method       none
_refine_ls_goodness_of_fit_ref     1.040
_refine_ls_hydrogen_treatment      constr
_refine_ls_matrix_type             full
_refine_ls_number_parameters       132
_refine_ls_number_reflns           1265
_refine_ls_number_restraints       1
_refine_ls_R_factor_all            0.0589
_refine_ls_R_factor_gt             0.0550
_refine_ls_restrained_S_all        1.040
_refine_ls_shift/su_max            0.000
_refine_ls_shift/su_mean           0.000
_refine_ls_structure_factor_coef   Fsqd
_refine_ls_weighting_details      
 'w=1/[\s^2^(Fo^2^)+(0.0980P)^2^] where P=(Fo^2^+2Fc^2^)/3'
_refine_ls_weighting_scheme        calc
_refine_ls_wR_factor_gt            0.1353
_refine_ls_wR_factor_ref           0.1388
_refine_special_details            ?
_olex2_refinement_description
;
1. Fixed Uiso
 At 1.2 times of:
  All C(H) groups, All N(H) groups
 At 1.5 times of:
  All C(H,H,H) groups, All O(H,H) groups
2.a Free rotating group:
 O4(H4A,H4B)
2.b Aromatic/amide H refined with riding coordinates:
 N3(H3), C4(H4), C1(H1)
2.c Idealised Me refined as rotating group:
 C7(H7A,H7B,H7C), C6(H6A,H6B,H6C)
;
_atom_sites_solution_hydrogens     mixed
_atom_sites_solution_primary       dual
_atom_sites_solution_secondary     ?
loop_
  _atom_site_label
  _atom_site_type_symbol
  _atom_site_fract_x
  _atom_site_fract_y
  _atom_site_fract_z
  _atom_site_U_iso_or_equiv
  _atom_site_adp_type
  _atom_site_occupancy
  _atom_site_site_symmetry_order
  _atom_site_calc_flag
  _atom_site_refinement_flags_posn
  _atom_site_refinement_flags_adp
  _atom_site_refinement_flags_occupancy
  _atom_site_disorder_assembly
  _atom_site_disorder_group
 O1 O 0.6364(3) 0.2490(5) 0.53383(19) 0.0259(6) Uani 1 1 d . . . . .
 O4 O 0.9116(3) 0.0606(7) 0.4834(2) 0.0342(7) Uani 1 1 d G . . . .
 H4A H 0.977347 -0.072853 0.520219 0.051 Uiso 1 1 d G U . . .
 H4B H 0.823647 0.052166 0.504298 0.051 Uiso 1 1 d G U . . .
 O2 O 0.8671(3) 0.9387(8) 1.0018(2) 0.0433(8) Uani 1 1 d . . . . .
 N1 N 0.6628(3) 0.3925(7) 0.6336(2) 0.0234(7) Uani 1 1 d . . . . .
 N3 N 0.4483(3) 0.1391(7) 0.6628(2) 0.0255(7) Uani 1 1 d . . . . .
 H3 H 0.444784 0.046650 0.597302 0.031 Uiso 1 1 calc R U . . .
 N2 N 0.7394(4) 0.8254(8) 0.9547(2) 0.0298(7) Uani 1 1 d . . . . .
 O3 O 0.6258(4) 0.8315(9) 0.9957(2) 0.0542(10) Uani 1 1 d . . . . .
 C2 C 0.8193(4) 0.7387(8) 0.7709(3) 0.0256(8) Uani 1 1 d . . . . .
 C4 C 0.5924(4) 0.4852(8) 0.8093(3) 0.0256(8) Uani 1 1 d . . . . .
 H4 H 0.526118 0.454547 0.859509 0.031 Uiso 1 1 calc R U . . .
 C5 C 0.5618(4) 0.3338(8) 0.7033(3) 0.0243(8) Uani 1 1 d . . . . .
 C1 C 0.7813(4) 0.5874(9) 0.6665(3) 0.0255(8) Uani 1 1 d . . . . .
 H1 H 0.843633 0.623955 0.614004 0.031 Uiso 1 1 calc R U . . .
 C3 C 0.7166(4) 0.6767(8) 0.8413(3) 0.0252(8) Uani 1 1 d . . . . .
 C7 C 0.9583(4) 0.9447(10) 0.7967(3) 0.0317(9) Uani 1 1 d . . . . .
 H7A H 1.048209 0.860553 0.856868 0.048 Uiso 1 1 calc R U . . .
 H7B H 0.927147 1.129118 0.825112 0.048 Uiso 1 1 calc R U . . .
 H7C H 0.990154 0.978853 0.724960 0.048 Uiso 1 1 calc R U . . .
 C6 C 0.3288(4) 0.0733(10) 0.7237(3) 0.0311(8) Uani 1 1 d . . . . .
 H6A H 0.263831 -0.091990 0.685580 0.047 Uiso 1 1 calc R U . . .
 H6B H 0.259781 0.242811 0.720731 0.047 Uiso 1 1 calc R U . . .
 H6C H 0.382316 0.024710 0.805662 0.047 Uiso 1 1 calc R U . . .

loop_
  _atom_site_aniso_label
  _atom_site_aniso_U_11
  _atom_site_aniso_U_22
  _atom_site_aniso_U_33
  _atom_site_aniso_U_23
  _atom_site_aniso_U_13
  _atom_site_aniso_U_12
 O1 0.0312(12) 0.0280(15) 0.0220(11) -0.0023(10) 0.0131(9) -0.0011(10)
 O4 0.0336(13) 0.0293(15) 0.0465(15) 0.0000(13) 0.0221(11) 0.0059(12)
 O2 0.0480(16) 0.0453(19) 0.0351(14) -0.0113(14) 0.0094(12) -0.0089(16)
 N1 0.0277(14) 0.0242(17) 0.0215(13) 0.0019(12) 0.0121(10) 0.0012(13)
 N3 0.0284(14) 0.0288(18) 0.0229(13) -0.0010(13) 0.0133(11) -0.0022(13)
 N2 0.0413(17) 0.0260(16) 0.0247(14) -0.0002(13) 0.0136(12) -0.0004(14)
 O3 0.0583(19) 0.075(3) 0.0406(15) -0.0243(18) 0.0321(14) -0.017(2)
 C2 0.0300(17) 0.0236(19) 0.0248(16) 0.0073(15) 0.0104(13) 0.0052(15)
 C4 0.0328(17) 0.0243(19) 0.0233(15) 0.0048(14) 0.0139(13) 0.0047(14)
 C5 0.0273(17) 0.0248(18) 0.0237(16) 0.0028(14) 0.0116(13) 0.0015(15)
 C1 0.0248(15) 0.0271(19) 0.0281(16) 0.0063(16) 0.0130(12) 0.0039(15)
 C3 0.0317(17) 0.0244(19) 0.0209(16) 0.0020(14) 0.0096(13) 0.0072(15)
 C7 0.0327(18) 0.033(2) 0.0303(18) 0.0017(16) 0.0094(14) 0.0004(17)
 C6 0.0298(16) 0.037(2) 0.0314(17) -0.0022(18) 0.0162(14) -0.0073(17)

_geom_special_details
;
 All esds (except the esd in the dihedral angle between two l.s. planes)
 are estimated using the full covariance matrix.  The cell esds are taken
 into account individually in the estimation of esds in distances, angles
 and torsion angles; correlations between esds in cell parameters are only
 used when they are defined by crystal symmetry.  An approximate (isotropic)
 treatment of cell esds is used for estimating esds involving l.s. planes.
;
loop_
  _geom_bond_atom_site_label_1
  _geom_bond_atom_site_label_2
  _geom_bond_distance
  _geom_bond_site_symmetry_2
  _geom_bond_publ_flag
 O1 N1 1.319(4) . ?
 O2 N2 1.214(4) . ?
 N1 C5 1.393(4) . ?
 N1 C1 1.341(5) . ?
 N3 C5 1.321(5) . ?
 N3 C6 1.456(4) . ?
 N2 O3 1.219(4) . ?
 N2 C3 1.474(5) . ?
 C2 C1 1.378(5) . ?
 C2 C3 1.415(4) . ?
 C2 C7 1.500(5) . ?
 C4 C5 1.398(5) . ?
 C4 C3 1.364(5) . ?

loop_
  _geom_angle_atom_site_label_1
  _geom_angle_atom_site_label_2
  _geom_angle_atom_site_label_3
  _geom_angle
  _geom_angle_site_symmetry_1
  _geom_angle_site_symmetry_3
  _geom_angle_publ_flag
 O1 N1 C5 117.1(3) . . ?
 O1 N1 C1 121.5(3) . . ?
 C1 N1 C5 121.3(3) . . ?
 C5 N3 C6 121.8(3) . . ?
 O2 N2 O3 123.2(3) . . ?
 O2 N2 C3 119.4(3) . . ?
 O3 N2 C3 117.4(3) . . ?
 C1 C2 C3 113.4(3) . . ?
 C1 C2 C7 118.7(3) . . ?
 C3 C2 C7 127.9(3) . . ?
 C3 C4 C5 120.6(3) . . ?
 N1 C5 C4 116.4(3) . . ?
 N3 C5 N1 116.7(3) . . ?
 N3 C5 C4 126.9(3) . . ?
 N1 C1 C2 124.8(3) . . ?
 C2 C3 N2 120.1(3) . . ?
 C4 C3 N2 116.6(3) . . ?
 C4 C3 C2 123.3(3) . . ?

loop_
  _diffrn_refln_index_h
  _diffrn_refln_index_k
  _diffrn_refln_index_l
  _diffrn_refln_intensity_net
  _diffrn_refln_intensity_u
 0 0 1 14.71 2.81
 0 0 2 23.45 5.37
 0 0 3 637.3 53.01
 0 0 4 2990.93 242.46
 0 0 5 246.92 23.95
 0 0 6 3127.35 251.72
 0 0 6 3126.69 251.74
 0 0 7 17.01 2.73
 0 0 7 14.27 5.35
 0 0 7 17.3 3.05
 0 0 -7 17.51 3
 0 0 8 34.62 7.22
 0 0 8 41.93 6
 0 0 -8 42.99 10.13
 0 0 8 31.53 3.89
 0 0 8 28.75 4.17
 0 0 9 44.12 6.75
 0 0 9 40.37 4.63
 0 0 9 41.46 5.23
 0 0 -9 52.76 12.34
 0 0 9 46.01 9.23
 0 0 -10 16.79 10.32
 0 0 10 11.07 4.83
 0 0 -11 75.79 16.57
 0 0 11 76.72 8.01
 0 0 11 86.42 9.76
 0 0 12 1.43 2.59
 0 0 13 7.16 2.41
 0 0 -13 3.1 5.03
 0 0 13 6.63 3.67
 0 0 -14 4.83 3.64
 0 -1 0 -3.13 4
 0 -1 -1 23.66 5.06
 0 -1 -1 28.13 5.82
 0 -1 1 20.36 4.68
 0 -1 1 24.9 5.79
 0 -1 1 22.76 5.29
 0 1 -1 27.53 3.87
 0 -1 2 2042.84 185.72
 0 -1 -2 2630.64 186.61
 0 -1 2 2612.35 186.97
 0 -1 -2 2369.06 186.07
 0 -1 2 2341.43 186.17
 0 1 -2 2161.62 185.55
 0 -1 3 163.95 16.08
 0 -1 3 197.88 17.46
 0 1 -3 163.35 16.04
 0 -1 -3 200.61 16.69
 0 -1 4 268.08 21.1
 0 -1 4 236.03 23.03
 0 -1 -4 249.94 21.29
 0 1 -4 232.4 22.32
 0 1 4 206.15 23.05
 0 -1 5 302.5 25.76
 0 1 5 348.49 29.77
 0 -1 5 355.97 29.46
 0 1 -5 310.51 28.59
 0 -1 6 424.18 36.66
 0 -1 6 453.51 36.83
 0 -1 -6 497.26 37.24
 0 1 -6 432.08 40.52
 0 1 -7 22.96 7.12
 0 1 7 23.41 3.44
 0 -1 7 24.03 3.11
 0 1 7 27.66 5.21
 0 -1 7 25.46 3.78
 0 -1 7 23.92 6.96
 0 -1 -7 25.83 4.05
 0 -1 8 109.47 10.03
 0 -1 8 129.92 15.5
 0 1 8 120.18 11.89
 0 -1 -8 109.96 10.9
 0 -1 8 115.74 13.21
 0 1 -8 91.81 15.22
 0 -1 8 130.54 11.81
 0 -1 9 16.52 3.48
 0 -1 -9 9.93 3.9
 0 -1 9 15 4.64
 0 1 9 11.73 2.79
 0 -1 9 12.66 6.94
 0 -1 -9 16.52 9.93
 0 1 9 14.88 4.93
 0 -1 9 13.59 7.97
 0 1 -9 18.24 9.32
 0 -1 10 174.78 17.18
 0 -1 10 123.92 18.62
 0 -1 10 165.86 15.64
 0 1 10 165.15 15.84
 0 -1 -10 150.65 23.4
 0 -1 -11 43.62 8.61
 0 -1 11 45.06 5.48
 0 1 11 41.69 6.8
 0 -1 -11 43.04 6.27
 0 -1 11 45.85 6.84
 0 -1 -12 34.76 6.17
 0 -1 12 41.04 4.92
 0 -1 12 46.6 8.24
 0 -1 12 43.57 5.89
 0 -1 -12 36.83 7.77
 0 1 12 32.16 6.1
 0 1 12 37.55 4.62
 0 1 13 7.56 3.66
 0 -1 -13 9.71 3.59
 0 -1 13 11.93 2.59
 0 -1 -13 8.96 5.29
 0 -1 -14 7.16 3.33
 0 1 -14 3.22 3.05
 0 -2 0 61.83 10.31
 0 -2 0 71.49 9.64
 0 -2 -1 1286.35 102.74
 0 -2 1 1120.62 102.22
 0 -2 -1 1304.68 103.58
 0 -2 1 1283.16 103.29
 0 -2 -2 422.2 35.5
 0 -2 -2 379.65 31.49
 0 -2 2 380.56 34.57
 0 -2 3 557.84 44.49
 0 -2 3 574.19 48.63
 0 -2 3 501.18 47.15
 0 -2 -3 545.94 48.15
 0 -2 3 572.59 44.5
 0 -2 -3 510.77 44.48
 0 2 4 114.96 16.01
 0 -2 -4 137.13 15.92
 0 -2 4 163.82 15.44
 0 -2 -4 146.85 13.05
 0 -2 -4 138.44 16.52
 0 -2 4 160.26 12.94
 0 -2 -5 632.13 54.02
 0 -2 5 685 54
 0 -2 5 691.21 58.97
 0 -2 6 63.91 10.41
 0 2 6 60.83 12.28
 0 -2 -6 69.5 9.58
 0 -2 6 64.5 6.66
 0 -2 -6 62.47 7.23
 0 -2 6 70.63 9.2
 0 -2 6 86.57 9.59
 0 -2 6 64.25 11.37
 0 2 7 47.15 6.44
 0 -2 7 40.21 5.31
 0 -2 7 50.33 8.34
 0 -2 7 69.39 11.4
 0 -2 -7 60.89 9.47
 0 -2 -7 41.16 5.94
 0 -2 7 47.92 8.18
 0 -2 8 28.97 7.4
 0 -2 8 25.5 4.1
 0 -2 -8 25.7 8.43
 0 -2 -8 20.11 4.6
 0 -2 8 25.67 9.3
 0 -2 8 27.58 9.59
 0 -2 -8 18.45 10.88
 0 2 8 23.5 5.27
 0 -2 9 8.75 6.73
 0 2 9 9.33 4.64
 0 -2 9 12.14 9.35
 0 -2 9 6.29 8.42
 0 -2 -9 -1.57 10.33
 0 -2 9 8.67 6.65
 0 -2 -9 19.44 8.59
 0 -2 9 3.44 7.1
 0 -2 -10 217.62 17.11
 0 2 10 132.65 15.5
 0 -2 10 229.13 19.57
 0 -2 10 204.58 16.28
 0 -2 -10 273.47 19.44
 0 -2 10 185.39 19.13
 0 2 10 198.94 17.5
 0 -2 11 75.61 11.12
 0 -2 11 80.19 11.01
 0 2 11 67.35 8.63
 0 -2 -11 71.85 8.52
 0 -2 11 66.16 7.27
 0 -2 -11 95.57 10.59
 0 -2 12 124.83 11.7
 0 -2 -12 131.88 13.09
 0 -2 -12 124.12 12.54
 0 -2 12 133.67 13.8
 0 -2 -13 144.78 12.14
 0 -2 13 121.47 12.01
 0 -3 0 1.89 4.27
 0 -3 0 0.72 2.13
 0 -3 0 -2.45 3.27
 0 -3 0 -0.92 7.11
 0 -3 0 -2 3.46
 0 -3 0 -0.92 4.6
 0 -3 1 72.4 8.22
 0 -3 -1 77.38 8.33
 0 -3 -1 99.43 10.66
 0 -3 -1 99.41 9.33
 0 -3 1 76.74 12.75
 0 -3 -1 70.66 8.57
 0 -3 1 75.86 8.45
 0 -3 -1 80.55 7.55
 0 -3 -1 72.03 8.06
 0 -3 1 80.94 7.38
 0 -3 1 88.56 9.04
 0 -3 -1 76.51 13.24
 0 -3 2 20.01 8.81
 0 -3 -2 10.59 4.75
 0 -3 -2 10.2 3.59
 0 -3 2 10.64 3.76
 0 -3 2 13.16 2.66
 0 -3 2 3.89 6.85
 0 -3 -2 7.14 2.63
 0 -3 -2 8.22 7.47
 0 -3 -2 6.07 4.95
 0 -3 2 18.7 7.09
 0 -3 -2 14.6 3.17
 0 -3 -2 9.8 3.27
 0 -3 2 19.92 8.34
 0 -3 2 3.17 7.78
 0 -3 -2 13.56 8
 0 -3 2 16.05 4.62
 0 -3 -2 10.25 3.11
 0 -3 2 12.77 7.27
 0 -3 2 12.96 7.02
 0 -3 -2 5.6 7.39
 0 -3 2 6.46 3.52
 0 -3 3 133.41 11.41
 0 -3 -3 154.6 13.61
 0 -3 -3 125.22 12.23
 0 -3 -3 125.42 12.38
 0 -3 -3 145.89 17.15
 0 -3 3 124.23 15.56
 0 -3 3 120.28 12.36
 0 -3 -3 116.62 11.8
 0 -3 -3 144.16 13.1
 0 -3 3 167.01 15.47
 0 -3 -3 142.73 14.33
 0 -3 3 159.07 13.56
 0 -3 3 119.49 12.41
 0 -3 3 121.61 12.28
 0 -3 -3 129.19 11.87
 0 -3 3 115.7 13.47
 0 -3 3 145.75 14.11
 0 -3 3 117.9 15.51
 0 -3 -4 96.18 10.18
 0 -3 -4 87.84 12.77
 0 -3 4 66.52 10.78
 0 -3 -4 66.17 7.53
 0 -3 -4 65.17 8.06
 0 -3 4 69.05 9.55
 0 -3 -4 72.34 8.03
 0 -3 -4 64.43 7.6
 0 -3 4 83.35 7.34
 0 -3 4 78.23 11.74
 0 -3 4 72.73 10.38
 0 -3 4 69.27 6.82
 0 -3 -4 72.07 7.54
 0 -3 4 68.69 7.99
 0 -3 4 76.69 9.46
 0 -3 -4 66.89 8.58
 0 -3 4 57.91 10.9
 0 -3 5 64.52 10
 0 -3 -5 53.24 7.52
 0 -3 5 76.31 7.15
 0 -3 5 58.4 9.4
 0 -3 5 69.73 6.45
 0 -3 -5 62.38 7.29
 0 -3 5 64.12 11.83
 0 -3 5 52.85 10.8
 0 -3 -5 93.57 11.25
 0 -3 -5 54.73 7.02
 0 -3 -6 121.08 13.86
 0 -3 -6 144.21 14.23
 0 -3 6 194.32 14.43
 0 -3 6 141.87 16.35
 0 -3 6 172.55 18.13
 0 -3 6 173.8 17.48
 0 -3 6 137.97 13.23
 0 -3 6 161.91 16.05
 0 -3 7 227.2 24.69
 0 -3 7 253.07 26.22
 0 -3 7 271.2 27.02
 0 -3 8 121.5 10.48
 0 -3 8 95.68 11.63
 0 -3 8 91.63 8.62
 0 -3 8 76.44 13.1
 0 -3 -8 84.13 9.81
 0 -3 8 93.17 13.51
 0 -3 -8 83.31 10.3
 0 -3 8 62.49 11.52
 0 -3 -9 9.25 4.23
 0 -3 9 3.29 3.73
 0 -3 9 10.62 8.36
 0 -3 -9 5.33 3.85
 0 -3 9 12.79 9.6
 0 -3 -10 16.69 4.86
 0 -3 10 11.59 8.4
 0 -3 10 9.7 5.89
 0 -3 -10 14.34 4.6
 0 -3 10 6.4 5.67
 0 -3 10 12.04 7.72
 0 -3 -10 12.16 6.65
 0 -3 11 32.11 7.41
 0 -3 11 28.72 7.23
 0 -3 -11 25.22 4.51
 0 -3 -11 14.45 4.46
 0 -3 11 11.03 5.01
 0 -3 11 22.97 4.74
 0 -3 -11 21.29 5.66
 0 -3 -11 27.38 6.3
 0 -3 12 29.1 5.31
 0 -4 0 16.42 8.78
 0 -4 0 27.81 7.48
 0 -4 0 16.48 4.93
 0 -4 0 27.4 5.45
 0 -4 0 20.6 6.03
 0 -4 0 21.09 8.13
 0 -4 0 27.24 10.07
 0 -4 1 47.67 7.67
 0 -4 1 44.12 9.38
 0 -4 1 45.96 8.99
 0 -4 1 50.67 11.18
 0 -4 1 42.72 11.2
 0 -4 -1 49.71 7.72
 0 -4 1 52.04 9.12
 0 -4 1 50.95 6.9
 0 -4 -1 49.63 7.09
 0 -4 1 36.58 10.23
 0 -4 -1 59.53 12.48
 0 -4 -1 60.43 7.17
 0 -4 1 52.47 7.1
 0 -4 -1 50.91 10.17
 0 -4 -1 50.42 9.52
 0 -4 -2 64.05 10.47
 0 -4 -2 40.54 6.69
 0 -4 2 36.25 10.43
 0 -4 -2 50.17 12.56
 0 -4 -2 58.69 8.07
 0 -4 2 48.8 9
 0 -4 2 58.39 11.95
 0 -4 2 51.01 9.34
 0 -4 2 43.44 10.87
 0 -4 2 52.12 6.9
 0 -4 -2 51.65 7.18
 0 -4 2 50.29 7.43
 0 -4 -3 529.17 38.48
 0 -4 -3 472.99 37.71
 0 -4 3 380.66 41.59
 0 -4 3 375.67 39.75
 0 -4 3 491.1 37.37
 0 -4 -3 396.39 36.98
 0 -4 3 395.83 37.06
 0 -4 -3 390.94 42.72
 0 -4 3 452.61 38.86
 0 -4 3 438.33 37.8
 0 -4 4 171.21 18.28
 0 -4 4 180.36 16.84
 0 -4 -4 210.08 17.58
 0 -4 4 154.45 13.95
 0 -4 4 152.51 19.1
 0 -4 -4 156.83 15.1
 0 -4 -4 154 15.05
 0 -4 4 150.37 14.68
 0 -4 -4 173.45 21.29
 0 -4 4 159.83 18.7
 0 -4 5 238.53 21.54
 0 -4 -5 190.22 18.47
 0 -4 -5 190.48 18.39
 0 -4 5 205.81 22.14
 0 -4 5 225.17 20.08
 0 -4 5 212.27 17.64
 0 -4 5 168.28 20.8
 0 -4 -5 270.23 21.05
 0 -4 6 30.54 9.15
 0 -4 -6 52.32 9.67
 0 -4 -6 24.76 5.42
 0 -4 6 36.13 10.71
 0 -4 6 42.59 8.18
 0 -4 7 9.53 6.69
 0 -4 -7 1.11 8.28
 0 -4 7 2.96 6.54
 0 -4 -7 5.81 3.91
 0 -4 7 15.47 9.17
 0 -4 7 9.32 7.79
 0 -4 8 4.96 7.23
 0 -4 8 1.44 7.98
 0 -4 -8 6.97 3.76
 0 -4 8 9.33 5.77
 0 -4 8 6.06 5.99
 0 -4 -8 -2.13 7.25
 0 -4 -9 21.59 4.4
 0 -4 9 11.28 5.68
 0 -4 -9 32.79 6.8
 0 -4 9 48.27 7.79
 0 -4 9 24.41 7
 0 -4 9 33.06 5.63
 0 -4 10 9.58 3.42
 0 -4 10 10.6 3.96
 0 -4 -10 19.81 4.6
 0 -4 10 14.83 5.45
 0 -5 0 3.2 5.83
 0 -5 0 5.63 6.3
 0 -5 0 0.4 3.67
 0 -5 -1 33.49 5.22
 0 -5 1 30.84 4.96
 0 -5 1 21.12 7.73
 0 -5 -1 29.55 6.65
 0 -5 2 47.01 6.43
 0 -5 -2 55.59 7.9
 0 -5 2 46.15 9.07
 0 -5 -2 68.78 9.79
 0 -5 2 61.01 6.93
 0 -5 -2 61.86 6.9
 0 -5 3 44.54 9.14
 0 -5 -3 92.31 10.29
 0 -5 3 69.65 8.27
 0 -5 -3 70.73 6.95
 0 -5 3 28.97 7.47
 0 -5 -3 49.74 7.48
 0 -5 3 63.41 6.69
 0 -5 4 13.54 5.79
 0 -5 4 27.39 6.7
 0 -5 4 48.86 9.33
 0 -5 -4 16.89 5.21
 0 -5 -4 45.18 8.47
 0 -5 4 33.87 6.35
 0 -5 5 17.51 9.19
 0 -5 -5 29.01 7.59
 0 -5 -5 5.68 3.87
 0 -5 5 11.48 5.27
 0 -5 5 9.46 4.94
 0 -5 6 46.26 8.72
 0 -5 -6 42.82 7.28
 0 -5 6 18.64 5.06
 0 -5 6 11.89 4.88
 0 -5 7 6.36 3.7
 0 -5 7 8.72 3.64
 0 -5 -7 6.52 4.34
 1 0 -14 31.36 5.29
 1 0 -13 4.1 5.29
 -1 0 13 2.78 2.44
 -1 0 12 1.04 2.78
 -1 0 11 95.83 9.62
 1 0 -11 75.99 16.23
 -1 0 11 107.52 11
 -1 0 10 39.68 5.33
 -1 0 10 37.41 6.53
 -1 0 9 104.47 9.86
 -1 0 9 105.74 11.06
 -1 0 8 8.3 2.91
 -1 0 8 7.25 4.79
 -1 0 8 13.74 4.25
 -1 0 7 126.08 15.46
 -1 0 7 87.97 11.19
 -1 0 6 187.63 19.25
 -1 0 6 212.33 17.36
 -1 0 6 214.03 21.92
 -1 0 5 -0.43 8.21
 -1 0 5 5.25 3.42
 -1 0 4 89.12 11.01
 -1 0 4 94.63 8.55
 -1 0 4 77.75 7.13
 -1 0 3 291.5 25.65
 -1 0 3 350.69 26.25
 -1 0 2 1315.77 96.59
 -1 0 2 1118.63 96.09
 -1 0 1 6191.16 498.79
 -1 0 0 1359.21 110.38
 -1 0 -1 1473.13 127.74
 -1 0 -1 1771.01 128.35
 -1 0 -2 133.59 10.51
 -1 0 -2 83.42 8.34
 -1 0 -3 2354.96 168.55
 -1 0 -3 2029.23 166.07
 -1 0 -4 719 61.21
 -1 0 -5 89.99 12.3
 -1 0 -6 658.63 60.27
 1 0 6 690.47 55.34
 1 0 6 672.01 55.46
 -1 0 -7 585.14 54.41
 1 0 7 567.18 48.01
 1 0 7 648.83 49.24
 1 0 7 584.33 48.11
 1 0 8 177.57 20.1
 1 0 8 190.72 16.89
 1 0 8 171.95 15.29
 -1 0 -8 170.95 22.79
 1 0 9 49.25 7.22
 -1 0 -9 53.64 13.69
 1 0 9 44.71 9.86
 1 0 9 40.06 4.89
 1 0 10 14.78 7.09
 1 0 10 11.39 5
 -1 0 -10 6.54 10.67
 1 0 11 43.11 7.27
 1 0 11 44.72 5.32
 1 0 12 46.86 5.21
 1 0 12 48.69 6.9
 1 0 13 3.11 3.36
 -1 0 -13 6.38 4.6
 1 1 -14 1.4 3.38
 1 -1 -14 13.87 4.01
 1 -1 -13 115.74 11.03
 -1 1 13 96.33 9.27
 -1 -1 13 101.2 9.34
 1 -1 -13 104.07 10.34
 -1 -1 12 114.27 11.1
 1 -1 -12 121.39 11.77
 -1 -1 12 130.95 12.18
 -1 -1 11 178.84 16.34
 -1 -1 11 199.42 17.47
 -1 1 11 188.81 17.6
 1 -1 -11 163.96 24.66
 1 -1 -11 178.24 18.1
 1 -1 -10 82.41 9.22
 -1 -1 10 82.56 12.01
 -1 -1 10 102.26 10.31
 -1 -1 10 82.61 8.93
 -1 1 10 111.47 10.84
 -1 -1 10 101 12.12
 -1 -1 10 95.1 13.1
 -1 -1 9 195.35 17.08
 -1 -1 9 202.13 19.26
 -1 1 9 186.32 16.91
 -1 -1 9 200.65 18.04
 -1 1 9 205.44 18.36
 1 -1 -9 192.27 17.41
 -1 -1 9 200.45 21.47
 -1 -1 8 208.05 18.86
 1 1 -8 195.7 23.85
 -1 -1 8 247.65 19.94
 -1 -1 8 197.86 19.81
 -1 -1 8 229.39 20.84
 -1 -1 8 213.47 22.86
 -1 1 8 240.42 20.02
 -1 1 8 273.41 26.51
 -1 -1 7 49.93 8.87
 -1 1 7 67.01 12.38
 -1 -1 7 49.75 5.46
 1 -1 -6 321.61 25.1
 -1 -1 6 281.23 25.01
 -1 -1 6 321.06 28.57
 1 -1 -5 689.53 54.81
 1 -1 -5 752.4 56.65
 -1 -1 5 727.22 57.87
 -1 -1 5 625.37 54.72
 1 -1 -5 709.16 56.03
 1 -1 -4 3114.76 244.99
 -1 -1 4 2892.25 245.88
 -1 -1 3 1071.55 85.79
 1 -1 -3 1050.94 86.23
 -1 -1 3 1061.07 85.87
 -1 -1 3 995.19 86.77
 1 -1 -2 1679.06 139.55
 -1 -1 2 2007.55 139.63
 -1 -1 2 1433.9 139.43
 -1 -1 2 1878.91 139.38
 -1 1 2 1502.42 140.92
 -1 -1 1 441.84 33.87
 -1 -1 1 355.26 33.92
 -1 1 1 293.32 35.06
 -1 -1 1 461.68 33.83
 -1 -1 0 1907.37 145.29
 -1 -1 0 1710.19 144.71
 -1 -1 0 1677.82 145.53
 1 -1 0 1602.69 145.2
 -1 -1 0 2164.53 145.52
 -1 1 -1 9999 796.75
 -1 -1 -1 9787.87 795.94
 1 -1 1 9751.88 796.44
 1 -1 1 9545.57 796.07
 -1 -1 -1 9964.04 796.3
 -1 -1 -1 8343.11 795.79
 -1 -1 -2 5943.64 517.78
 1 -1 2 6267.93 518.7
 1 -1 2 6490.47 517.94
 1 1 2 6357.76 517.53
 -1 -1 -2 7041.81 517.77
 1 -1 3 628.92 54.74
 1 1 3 692.85 53.99
 1 -1 3 608.89 53.32
 -1 1 -3 670.08 54.68
 -1 1 -4 363.95 31.67
 1 -1 4 307.98 29.32
 1 -1 4 338.16 28.45
 -1 -1 -4 367.9 28.75
 1 -1 4 351.63 31.76
 1 -1 4 379.54 29.86
 1 -1 5 341.56 30.53
 1 -1 5 382.66 30.71
 -1 -1 -5 413.06 30.98
 -1 1 -5 366.9 34.43
 -1 -1 -6 119.77 17.09
 1 -1 6 152.94 16.48
 1 -1 6 134.08 11.86
 -1 -1 -6 140.89 12.2
 1 -1 6 131.17 11.74
 1 -1 7 319.24 22.37
 1 -1 7 233.93 20.76
 -1 -1 -7 218.03 26.61
 -1 -1 -7 229.36 20.22
 -1 1 -7 204.19 25.2
 1 -1 7 217.63 19.7
 1 -1 7 307.5 23.11
 1 -1 7 215.27 19.75
 1 1 7 231.87 20.95
 1 -1 7 261.67 25.48
 -1 1 -8 159.14 22.42
 1 -1 8 172.72 15.77
 -1 -1 -8 174.45 16.28
 -1 -1 -8 181.85 23.88
 1 -1 8 180.44 16.89
 1 1 8 181.01 17.18
 1 -1 8 224.23 22.64
 1 -1 8 191.46 15.8
 1 -1 9 48.22 6.98
 1 -1 9 41.9 10.38
 -1 -1 -9 50.08 6.55
 1 1 9 37.31 4.92
 -1 -1 -9 59.55 14.62
 1 -1 9 42.53 5.33
 1 -1 9 47.27 9.53
 1 1 9 33.1 8.34
 1 -1 9 43.12 4.98
 1 1 9 46.41 7.17
 1 -1 10 40.69 6.41
 -1 -1 -10 31.06 13.3
 -1 -1 -10 32.81 5.79
 1 -1 10 39.77 9.86
 1 1 10 32.98 4.27
 1 -1 10 31.16 4.69
 1 1 10 33.19 6.65
 1 -1 11 9.41 3.08
 -1 -1 -11 7.43 4.87
 1 -1 12 43.62 8.22
 -1 -1 -12 29.08 5.59
 -1 -1 -12 32.51 6.98
 1 -1 12 25.63 5.07
 1 1 12 32.85 5.54
 1 -1 13 8.09 2.22
 1 1 13 10.94 3.5
 -1 -1 -13 17.51 4.72
 1 -1 13 18.83 5.09
 1 -2 -13 132.58 8.43
 1 -2 -13 117.99 8.29
 -1 -2 13 116.76 7.73
 1 -2 -12 145.19 13.14
 -1 -2 12 128.21 13.12
 1 -2 -12 113.38 12.1
 1 -2 -11 59.25 7.13
 -1 -2 11 59.79 6.49
 -1 -2 11 56.87 6.31
 -1 -2 10 96.53 13.5
 1 -2 -10 138.36 13.25
 -1 -2 10 92.46 12.03
 -1 2 10 102.38 11.32
 1 -2 -10 93.79 19.22
 -1 -2 10 119.45 13.96
 1 -2 -10 111.25 11.04
 -1 -2 10 104.86 10.37
 -1 -2 9 112 12.3
 1 -2 -9 121.97 11.83
 -1 -2 9 115.24 11.1
 -1 -2 9 134.27 14.53
 -1 2 9 108.88 11.96
 1 -2 -9 147.85 13.85
 -1 -2 9 90.26 12.67
 -1 -2 9 130.13 14.53
 -1 2 8 29.26 12.09
 -1 -2 8 19.78 9.25
 -1 -2 8 25.56 6.88
 -1 -2 8 27.49 4.26
 -1 -2 8 22.53 6.87
 -1 2 8 17.9 4.91
 1 -2 -8 25.53 4.93
 -1 -2 8 22.37 8.26
 1 -2 -8 29.75 7.77
 -1 2 7 -0.51 3.92
 -1 -2 7 0.65 2.63
 1 -2 -7 8.13 6.59
 -1 -2 7 3.36 6.19
 -1 -2 7 9.38 8.25
 1 -2 -7 4.89 3.32
 -1 2 7 0.86 10.48
 -1 -2 6 547.95 46.95
 -1 -2 6 493.62 46.05
 1 -2 -6 555.02 46.45
 -1 2 6 478.9 50.18
 -1 -2 6 681.11 48.47
 -1 -2 6 567.14 45.48
 1 -2 -6 551.61 45.52
 -1 -2 6 578.38 47.59
 -1 -2 5 915.98 77.34
 -1 -2 5 965.73 77.36
 1 -2 -5 941.95 77.62
 -1 -2 5 906.63 79.35
 1 -2 -5 1051.53 82.05
 -1 -2 5 1009.86 77.6
 -1 -2 4 579.5 49.04
 -1 -2 4 606.44 46.92
 1 -2 -4 626.87 51.36
 1 -2 -4 569.92 50.16
 1 -2 -4 576.41 47.01
 -1 -2 4 616.77 46.89
 1 -2 -4 518.53 46.82
 -1 -2 4 556.48 46.78
 1 -2 -3 48.75 5.19
 -1 -2 3 41.39 7.63
 -1 -2 3 54.29 5.46
 1 -2 -3 50.03 8.9
 1 -2 -3 66.76 10.64
 1 -2 -2 791.2 67.33
 1 -2 -2 893.23 70.76
 -1 -2 2 815.67 67.5
 -1 -2 2 1007.15 70.26
 1 -2 -2 871.18 67.61
 1 -2 -1 605.66 52.17
 1 -2 -1 585.65 49.29
 -1 -2 1 620.29 49.29
 -1 2 1 619.18 52.28
 1 -2 -1 599.46 49.11
 -1 -2 1 660.89 51.89
 1 -2 0 571.6 49.56
 1 -2 0 563.02 46.82
 -1 -2 0 638.07 49.63
 1 -2 0 552.78 46.63
 -1 -2 0 606.81 46.82
 1 -2 1 6.72 2.33
 1 -2 1 7.28 2.15
 -1 -2 -1 -0.88 5.99
 1 -2 1 3.71 5.63
 -1 -2 -1 5.22 3.25
 -1 -2 -1 6.87 2.49
 1 -2 1 5.14 2.13
 -1 -2 -2 691.89 55.79
 -1 -2 -2 563.19 57.29
 1 -2 2 743.77 59.63
 -1 -2 -2 623.96 55.61
 1 -2 2 713.77 55.72
 1 -2 2 791.09 59.68
 -1 -2 -2 758.71 58.66
 1 -2 2 742.71 55.77
 1 -2 2 629.21 58.18
 1 -2 3 13.95 5.87
 -1 -2 -3 21.13 3.42
 -1 -2 -3 27.87 6.94
 1 -2 3 18.44 2.86
 -1 -2 -3 14.86 6
 1 -2 3 24.97 3.36
 -1 -2 -3 25.64 3.87
 1 -2 3 15.99 6.45
 1 -2 4 390.76 32.09
 -1 -2 -4 317.11 29.23
 -1 -2 -4 325.82 26.76
 1 -2 4 289.96 29.44
 1 -2 4 322.93 26.45
 -1 -2 -4 308.06 26.5
 1 -2 5 126.39 12.34
 -1 -2 -5 142.9 12.89
 -1 -2 -5 136.6 17.58
 1 -2 5 160.83 18.19
 1 -2 5 159.81 15.08
 1 -2 5 164.79 14.31
 1 -2 5 177.05 16.51
 1 -2 5 127.71 14.17
 1 -2 6 73.96 11.25
 -1 -2 -6 60.41 12.51
 1 -2 6 73.69 9.99
 1 -2 6 81.17 12.97
 1 2 6 60.42 7.45
 1 -2 6 68.63 9.52
 1 -2 6 59.03 6.55
 -1 -2 -6 99.89 12.95
 1 -2 6 74.4 9.23
 -1 -2 -6 62.72 7.26
 1 -2 7 34.95 8.39
 1 2 7 34.08 6.42
 -1 -2 -7 44.13 12.22
 -1 -2 -7 50.36 6.2
 -1 -2 -7 67.27 11.83
 1 -2 7 59.43 11.89
 1 -2 7 41.36 8.55
 1 -2 7 44.57 5.31
 1 -2 8 31.13 9.66
 -1 -2 -8 32.7 6.01
 1 -2 8 36.42 8.28
 1 -2 8 28.67 4.57
 -1 -2 -8 47.75 10.26
 1 2 8 32.48 6.21
 -1 -2 -8 41.88 12.65
 -1 -2 -8 30.05 5.61
 1 -2 9 126.16 13.55
 -1 -2 -9 122.32 12.82
 -1 -2 -9 107.03 19.98
 1 -2 9 122.46 11.62
 -1 -2 -9 165.2 15.2
 1 -2 9 131.94 18.52
 1 -2 9 139.86 15.57
 1 2 9 103.55 12.81
 1 -2 10 -2.92 9.73
 -1 -2 -10 -4.09 4.6
 -1 -2 -10 4.33 4.44
 1 -2 10 0.88 2.8
 1 2 10 5.38 2.36
 -1 -2 -11 76.89 8.8
 1 2 11 57.01 7.4
 1 -2 11 54.02 6.14
 1 -2 11 72.66 10.38
 -1 -2 -11 67.02 7.51
 1 -2 11 50.99 9.58
 -1 -2 -11 51.62 7.97
 1 2 12 40.76 6.01
 1 -2 12 49.39 5.18
 1 -2 12 52.87 8.21
 -1 -2 -12 54.49 6.71
 -1 -3 12 5.51 4.85
 1 -3 -12 -1.19 3.84
 1 -3 -11 17.2 4.74
 -1 3 11 23.92 4.57
 -1 -3 11 19.62 5.65
 1 -3 -11 19.83 4.53
 1 -3 -11 30.47 6.21
 1 -3 -11 27.43 5.85
 -1 -3 11 27.26 7.08
 1 -3 -10 49.94 8.44
 -1 -3 10 25.6 7.27
 1 -3 -10 32.96 5.4
 1 -3 -10 34.84 5.91
 1 -3 -10 44.05 7.86
 -1 -3 10 43.45 9
 -1 -3 10 35.04 8.99
 -1 -3 10 40.23 6.54
 -1 -3 9 28.14 8.03
 -1 -3 9 38.12 7.59
 1 -3 -9 48.69 6.26
 -1 -3 9 40.98 9.71
 1 -3 -9 57.24 9.73
 -1 -3 9 29.2 10.04
 1 -3 -8 73.98 8.22
 -1 -3 8 76.01 11.41
 1 -3 -8 86.9 11.44
 -1 -3 8 65.46 9.64
 -1 -3 8 68.38 11.6
 -1 -3 8 44.51 9.91
 1 -3 -7 88.24 11.28
 -1 -3 7 88.41 12.06
 1 -3 -7 71.1 8.67
 -1 -3 7 79.85 12.61
 -1 -3 7 66.98 10.29
 -1 -3 6 31.89 10.57
 -1 -3 6 20.88 7.87
 1 -3 -6 29.18 4.8
 1 -3 -6 29.72 8.03
 -1 -3 6 29.15 8.32
 1 -3 -6 20.99 4.76
 -1 -3 5 9.71 4.05
 -1 -3 5 9.45 3.84
 1 -3 -5 16.64 4.08
 -1 -3 5 11.29 7.38
 -1 -3 5 9.48 6.91
 -1 -3 5 14.53 5.78
 -1 -3 5 13.27 2.68
 1 -3 -5 18.52 3.7
 -1 -3 5 21.57 6.91
 1 -3 -5 18.31 5.61
 -1 -3 5 14.27 9.35
 -1 -3 5 12.34 3.5
 1 -3 -5 22 7.18
 1 -3 -5 12.1 7.86
 1 -3 -5 24.39 8.49
 -1 -3 4 26.65 4.25
 -1 -3 4 31.85 4.85
 -1 -3 4 35.19 8.05
 1 -3 -4 38.46 6.34
 1 -3 -4 30.98 10.16
 -1 -3 4 27.62 4.86
 -1 -3 4 26.42 3.39
 -1 -3 4 24.68 5.92
 1 -3 -4 20.27 4.29
 1 -3 -4 38.28 7.54
 -1 -3 4 25.29 7.22
 -1 -3 4 23.55 9.52
 -1 -3 4 23.77 7.76
 1 -3 -4 17.8 4.84
 1 -3 -4 26.69 8.19
 -1 -3 4 27.95 7.74
 1 -3 -4 25.35 4.45
 1 -3 -3 130.58 12.83
 -1 -3 3 113.15 11.69
 -1 -3 3 121.72 11.8
 1 -3 -3 123.26 13.36
 1 -3 -3 121.08 17.47
 1 -3 -3 108.57 11.41
 -1 -3 3 113.8 14.89
 -1 -3 3 127.61 11.86
 -1 -3 3 130.65 11.34
 -1 -3 3 134.35 13.35
 -1 -3 3 136.62 13.06
 1 -3 -3 130.94 11.2
 -1 -3 3 92.88 13.7
 -1 -3 3 132.35 14.65
 -1 -3 3 121.42 10.58
 1 -3 -3 105.04 11.42
 1 -3 -2 205.95 18.99
 1 -3 -2 225.18 20.29
 1 -3 -2 245.54 25.55
 1 -3 -2 240.1 24.05
 -1 -3 2 220.78 20.06
 -1 -3 2 233.36 18.86
 -1 -3 2 221.03 19.21
 -1 -3 2 196.6 19.07
 1 -3 -2 222.25 18.55
 -1 -3 2 211.06 18.07
 -1 -3 2 213.56 20.82
 -1 -3 2 226.54 22.83
 -1 -3 2 203.47 19.07
 1 -3 -1 367.66 32.07
 -1 -3 1 293.23 27.07
 1 -3 -1 302.95 26.66
 1 -3 -1 320.06 26.48
 -1 -3 1 337.49 27.81
 -1 -3 1 293.5 27.01
 1 -3 -1 340.41 33.05
 1 -3 -1 324.93 26.33
 1 -3 -1 297.15 27.08
 -1 -3 1 302.7 27.18
 -1 -3 1 332.34 26.97
 1 -3 -1 377.06 28.26
 -1 -3 1 316.23 26.2
 -1 -3 1 335.81 28.66
 -1 -3 1 318.84 27.26
 -1 -3 1 313.35 30.61
 1 -3 0 33.09 7.8
 -1 -3 0 34.39 8.87
 -1 -3 0 24.3 5.61
 -1 -3 0 28.34 4.82
 -1 -3 0 24.34 4.56
 1 -3 0 27.67 7.31
 -1 -3 0 29.09 5.62
 1 -3 0 24.84 3.86
 1 -3 0 17.62 8.91
 1 -3 0 31.33 3.65
 1 -3 0 20.18 7.86
 -1 -3 0 28.13 4.66
 1 -3 0 22.64 4.6
 -1 -3 -1 172.58 15
 -1 -3 -1 145.33 18.13
 1 -3 1 153.73 19.57
 1 -3 1 143.61 14.46
 1 -3 1 182.23 15.53
 -1 -3 -1 168.09 14.75
 -1 -3 -1 147.23 14.5
 -1 -3 -1 158.82 14.46
 1 -3 1 121.97 17.8
 1 -3 1 165.83 15.94
 -1 -3 -1 189.65 16.03
 1 -3 1 173.85 13.75
 -1 -3 -1 144.56 13.99
 -1 -3 -1 143.66 14.38
 -1 -3 -2 19.35 4.53
 -1 -3 -2 25.35 5.69
 1 -3 2 27.6 3.65
 -1 -3 -2 26.08 4.67
 1 -3 2 35.12 9.25
 1 -3 2 23.74 7.06
 -1 -3 -2 29.26 5.75
 1 -3 2 31.98 9.28
 -1 -3 -2 28.93 9
 -1 -3 -2 24.73 3.81
 -1 -3 -2 22.99 4.08
 -1 -3 -2 25.32 8.16
 -1 -3 -2 23.08 4.19
 1 -3 2 32.51 7.64
 1 -3 2 18.83 7.35
 1 -3 3 45.76 10.22
 -1 -3 -3 45.19 6.71
 1 -3 3 49.1 6.67
 -1 -3 -3 56.53 10.78
 -1 -3 -3 38.33 5.86
 -1 -3 -3 47.76 6.07
 1 -3 3 49.16 6.86
 1 -3 3 47.09 10.67
 -1 -3 -3 37.76 5.53
 -1 -3 -3 40.13 6.48
 1 -3 3 52.57 8.97
 1 -3 3 33.72 9.57
 -1 -3 -3 40.49 5.32
 -1 -3 -3 46.05 5.63
 1 -3 3 49.68 5.08
 1 -3 3 47.15 7.98
 1 -3 4 114.38 15.28
 -1 -3 -4 127.05 11.81
 1 -3 4 152.42 15.53
 -1 -3 -4 116.33 16.27
 -1 -3 -4 119.17 12.09
 1 -3 4 133.11 14
 -1 -3 -4 116.66 11.78
 -1 -3 -4 125.27 11.94
 1 -3 4 144.91 11.86
 1 -3 4 120.79 15.66
 1 -3 4 136.29 11.34
 -1 -3 -4 124.73 12.32
 1 -3 4 120.56 12.2
 1 -3 4 120.18 13.11
 -1 -3 -4 109.98 11.94
 1 -3 4 118.8 13.94
 -1 -3 -5 163.5 15.64
 1 -3 5 164.44 17.95
 1 -3 5 179.87 18.81
 1 -3 5 165.05 19.14
 1 -3 5 216.35 15.96
 -1 -3 -5 161.51 15.82
 -1 -3 -5 158.28 15.63
 -1 -3 -5 172.31 16.09
 1 -3 5 177.67 15.1
 1 -3 5 151.5 16.85
 1 -3 5 173.32 17.46
 1 -3 6 244.28 21.1
 1 -3 6 262.27 23.3
 -1 -3 -6 219.74 21.54
 -1 -3 -6 231.18 22.1
 -1 -3 -6 310.22 23.7
 1 -3 6 245.31 25.21
 1 -3 6 208.51 23.86
 1 -3 6 328.04 22.34
 1 -3 6 257.86 24.58
 -1 -3 -6 207.6 21.57
 -1 -3 -7 130.78 13.03
 1 -3 7 128.93 15.16
 1 -3 7 103.97 13.63
 1 -3 7 105.96 12.62
 -1 -3 -7 79.94 10.32
 1 -3 7 125.41 15.26
 1 -3 8 45.67 5.09
 1 -3 8 46.19 5.68
 -1 -3 -8 29.11 6.09
 -1 -3 -8 30.08 6.47
 1 -3 8 32.67 8.47
 1 -3 8 31.65 10.92
 -1 -3 -8 36.94 8.52
 1 -3 9 3.17 6.02
 1 -3 9 2.39 2.63
 -1 -3 -9 0.75 6.07
 -1 -3 -9 -0.98 4.48
 1 -3 9 5 6.79
 1 -3 9 0.37 3.07
 -1 -3 -9 5.42 4.4
 -1 -3 -10 8.18 4.38
 1 -3 10 11.28 5.52
 1 -3 10 10.02 7.41
 -1 -3 -10 4.01 4.98
 -1 -3 -10 11.47 4.1
 1 -3 10 14.3 2.87
 1 -3 10 7.87 5.28
 1 -3 10 7.22 8.15
 1 -3 11 12.38 4.09
 1 -3 11 12.92 6.53
 -1 -3 -11 25.63 5.77
 -1 -3 -11 18.59 3.97
 -1 -3 -11 10.5 3.52
 1 -3 11 16.85 6.11
 -1 -4 10 -3.06 3.43
 -1 -4 10 3.19 4.09
 1 -4 -10 0.22 4.14
 -1 -4 10 4.43 5.32
 -1 -4 9 15.82 6.94
 -1 -4 9 9.69 5.24
 1 -4 -9 15.22 5.84
 -1 -4 9 14.07 4.86
 1 -4 -9 9.59 3.62
 -1 -4 8 4.63 7.06
 -1 -4 8 3.18 6.02
 1 -4 -8 9.98 6.71
 -1 -4 8 9.35 5.68
 1 -4 -8 5.6 3.27
 -1 -4 8 4.59 7.97
 1 -4 -8 6.17 3.8
 1 -4 -7 9.19 3.6
 1 -4 -7 5.47 3.86
 -1 -4 7 13.59 7.68
 -1 -4 6 33.27 8.04
 1 -4 -6 32.95 8.87
 -1 -4 6 27.08 7.83
 -1 -4 6 31.71 9.09
 1 -4 -6 36.43 5.17
 -1 -4 6 38.43 10.43
 -1 -4 5 32.57 5.86
 1 -4 -5 54.47 7.32
 1 -4 -5 39.52 5.58
 -1 -4 5 46.84 9.31
 -1 -4 5 44.9 9
 1 -4 -5 36.96 6.05
 -1 -4 5 28.58 8.33
 -1 -4 5 49.85 8.64
 -1 -4 5 64.55 11.34
 -1 -4 5 39.66 5.54
 1 -4 -5 38.67 9.41
 1 -4 -4 122.69 11.44
 1 -4 -4 101.6 16.78
 1 -4 -4 121.48 13.4
 -1 -4 4 107.04 13.72
 -1 -4 4 111.55 10.81
 -1 -4 4 101.39 12.72
 1 -4 -4 119.82 12.06
 -1 -4 4 118.21 12.18
 -1 -4 4 108.4 14.67
 1 -4 -4 78.63 11.64
 -1 -4 4 97.16 10.56
 1 -4 -3 43.15 6.28
 -1 -4 3 44.07 6.5
 -1 -4 3 39.71 9.58
 -1 -4 3 47.67 9.05
 1 -4 -3 25.68 8.07
 -1 -4 3 41.96 10.38
 1 -4 -3 60.42 9.93
 1 -4 -3 44.39 11.75
 1 -4 -3 61.33 8.11
 -1 -4 3 51.6 8.81
 -1 -4 3 52.25 11.54
 1 -4 -2 1.22 8.08
 1 -4 -2 5.58 5.74
 1 -4 -2 5.5 8.83
 1 -4 -2 -1.05 3.38
 1 -4 -2 1.36 3.97
 -1 -4 2 4.09 4.12
 -1 -4 2 11.21 7.54
 -1 -4 2 1.91 7.79
 1 -4 -2 -0.21 6.97
 -1 -4 2 2.96 7.78
 -1 -4 2 3.1 7.22
 -1 -4 2 -0.23 4.18
 -1 -4 2 0.71 9.23
 -1 -4 1 165.58 16
 -1 -4 1 132.56 14.41
 -1 -4 1 147.58 15.75
 1 -4 -1 145.81 15.14
 -1 -4 1 143.31 15.85
 -1 -4 1 143.46 14.42
 1 -4 -1 171.31 15.52
 1 -4 -1 152.76 20.55
 -1 -4 1 143.61 17.19
 -1 -4 1 164.49 20.36
 -1 -4 1 161.42 14.79
 1 -4 -1 163.33 16.37
 -1 -4 0 33.39 8.62
 -1 -4 0 17.87 9.23
 -1 -4 0 14.69 7.36
 1 -4 0 31.45 7.86
 1 -4 0 25.95 10.34
 1 -4 0 28.77 6.65
 -1 -4 0 24.92 5.25
 -1 -4 0 33.47 5.6
 1 -4 0 27.36 8.5
 -1 -4 0 24.29 9.99
 -1 -4 0 25.81 5.61
 -1 -4 -1 24.68 9.44
 1 -4 1 9.45 8.51
 1 -4 1 22.69 6.37
 -1 -4 -1 28.84 10.48
 -1 -4 -1 37.37 8.95
 1 -4 1 27.53 7.7
 1 -4 1 28.12 8.03
 -1 -4 -1 26.87 5.35
 1 -4 1 23.26 3.87
 1 -4 1 12.93 9.86
 -1 -4 -1 27.19 5.52
 1 -4 2 102.03 15.96
 -1 -4 -2 94.97 10.9
 1 -4 2 104.9 12.06
 -1 -4 -2 120.88 17.25
 1 -4 2 103.4 11.57
 1 -4 2 122.57 12.84
 -1 -4 -2 95 11.18
 1 -4 2 84.25 15.11
 1 -4 3 233.55 31.34
 1 -4 3 331.74 28.61
 -1 -4 -3 309.71 27.62
 -1 -4 -3 416.46 29.79
 1 -4 3 258.6 28.7
 1 -4 3 296.87 31.31
 -1 -4 -3 327.52 27.58
 1 -4 3 357.7 29.82
 1 -4 3 312.15 27.78
 1 -4 4 280.65 25.07
 -1 -4 -4 264.68 23.71
 1 -4 4 239.63 28.09
 1 -4 4 277.35 23.56
 -1 -4 -4 258.2 23.83
 1 -4 4 269.94 27.55
 1 -4 4 238.68 25.56
 1 -4 4 280.79 22.97
 1 -4 4 316.46 26.77
 1 -4 4 248.32 23.77
 -1 -4 -4 259.77 23.81
 -1 -4 -4 363.16 26.72
 -1 -4 -5 102.07 10.4
 1 -4 5 106.86 12.58
 1 -4 5 87.73 12.52
 -1 -4 -5 140.7 15.13
 1 -4 5 97.05 14.11
 -1 -4 -5 91.59 10.61
 -1 -4 -5 85.45 10.39
 1 -4 5 110.62 9.55
 1 -4 5 131.27 15.1
 -1 -4 -6 17.28 3.9
 1 -4 6 12.69 3.04
 -1 -4 -6 17.28 4.42
 1 -4 7 101.26 8.91
 1 -4 7 78.51 12.45
 1 -4 7 139.12 14.65
 -1 -4 -7 139.74 14.4
 -1 -4 -7 80.62 10.02
 1 -4 7 95.48 11.47
 1 -4 8 55.13 9.23
 -1 -4 -8 81.15 9.81
 -1 -4 -8 41.76 6.12
 1 -4 8 32.21 7.48
 1 -4 8 55.68 7.84
 1 -4 8 78.12 11.04
 -1 -4 -9 13.8 5.87
 1 -4 9 5.71 5.87
 1 -4 9 5.18 4.5
 1 -4 9 16.38 6.94
 1 -4 9 7.73 4.63
 -1 -4 -10 103.43 9.55
 -1 -5 7 37.13 5.54
 1 -5 -7 42.2 6.04
 -1 -5 6 37.16 7.17
 1 -5 -6 30.51 6.1
 -1 -5 6 17.78 5.07
 -1 -5 5 6.29 4.87
 -1 -5 5 13.94 5.26
 1 -5 -5 14.12 6.03
 -1 -5 5 17.54 7.31
 1 -5 -4 91.08 10.19
 1 -5 -4 77.01 8.36
 -1 -5 4 99.5 11.24
 -1 -5 3 154.67 14.49
 -1 -5 3 139.17 11.76
 1 -5 -3 103 11.66
 1 -5 -3 133.05 13.15
 1 -5 -3 136.3 11.93
 1 -5 -2 106.53 16.79
 1 -5 -2 153.78 13.93
 1 -5 -2 157.76 15.1
 -1 -5 2 151.99 13.65
 -1 -5 2 156.19 16.02
 -1 -5 1 36.48 7.02
 -1 -5 1 28.17 5.24
 1 -5 -1 21.25 8.73
 1 -5 -1 32.35 5.22
 1 -5 0 8.99 4.02
 -1 -5 0 17.19 6.56
 1 -5 0 14.06 7.86
 1 -5 1 13.46 4.17
 -1 -5 -1 20.47 6.4
 -1 -5 -1 0.6 6.66
 1 -5 1 2.03 7.64
 1 -5 2 20.73 6.26
 1 -5 2 24.72 8.07
 -1 -5 -2 17.52 6.48
 -1 -5 -2 21.36 7.49
 1 -5 2 12.74 4
 -1 -5 -3 63.89 7.58
 1 -5 3 25.78 8.31
 1 -5 3 72.68 10.58
 -1 -5 -3 58.75 8.66
 1 -5 3 94.93 9.13
 1 -5 3 79.75 7.38
 -1 -5 -3 115.13 11.05
 1 -5 4 36.61 7.34
 -1 -5 -4 89.02 10.26
 1 -5 4 59.07 8.95
 -1 -5 -4 28.94 6.76
 -1 -5 -4 40.03 5.72
 1 -5 4 73.42 7.82
 -1 -5 -5 20.7 5.64
 -1 -5 -5 76.19 8.73
 1 -5 5 59.81 7.23
 1 -5 5 33.41 6.55
 1 -5 6 -2.78 4.64
 -1 -5 -6 11.89 5.24
 1 -5 6 6.2 4.97
 2 0 -14 4.55 4
 -2 0 14 6.13 2.13
 2 0 -13 12.06 5.35
 -2 0 13 15 3.16
 -2 0 12 3.44 3.3
 -2 0 12 2.44 4.28
 2 0 -12 -2.73 5.84
 2 0 -11 82.66 16.59
 -2 0 11 109.34 11.32
 -2 0 10 1150.28 96.79
 -2 0 10 1149.83 97.37
 -2 0 10 1329.94 98.07
 -2 0 9 56.01 7.23
 -2 0 9 45.69 5.66
 -2 0 9 48.03 6.7
 -2 0 8 9.3 9.24
 -2 0 8 3.39 3.88
 -2 0 8 4.33 4.8
 -2 0 7 676.2 60.84
 -2 0 7 694.32 56.35
 -2 0 6 386 31.34
 -2 0 6 391.1 35.71
 -2 0 6 366.04 32.86
 -2 0 5 141.47 13.13
 -2 0 5 158.96 13.88
 -2 0 4 625.79 51.44
 -2 0 4 619.78 51.25
 -2 0 3 4579.29 369.35
 -2 0 2 52.46 7.11
 -2 0 2 40.18 9.89
 -2 0 1 390.33 33.14
 -2 0 0 261.96 24.24
 -2 0 0 313.31 25.66
 -2 0 -1 437.1 36.28
 -2 0 -1 397.31 34.53
 -2 0 -2 80.19 10.47
 -2 0 -2 81.15 8.51
 -2 0 -3 122.43 12.86
 -2 0 -3 94.01 9.37
 -2 0 -4 168.44 18.43
 2 0 5 0.53 1.98
 -2 0 -5 0.88 2.49
 2 0 6 20.11 3.14
 -2 0 -6 20 8.49
 -2 0 -6 19.71 3.53
 -2 0 -7 150.39 21.06
 -2 0 -7 171.94 15.25
 2 0 7 188.22 16
 2 0 7 160.1 14.29
 2 0 7 156.45 14.09
 2 0 8 21.37 5.84
 2 0 8 31.98 3.99
 2 0 8 23.14 3.87
 2 0 8 16.34 7.66
 -2 0 -8 31.96 5.51
 2 0 9 148.15 19.15
 -2 0 -9 139.23 14.37
 2 0 9 155.14 15.23
 2 0 9 156.69 13.13
 2 0 9 134.55 12.96
 2 0 10 0.64 2.63
 2 0 10 1.43 2.35
 2 0 10 -0.38 5.04
 2 0 11 113.66 12.65
 2 0 11 118.48 10.58
 2 0 11 114.42 10.34
 2 0 12 5.7 3.8
 2 0 13 4.6 2.66
 -2 0 -13 6.59 3.73
 -2 -1 14 15.28 2.42
 2 -1 -14 22.05 4.33
 -2 1 14 7.91 3.42
 2 1 -14 3.34 3.3
 2 -1 -13 96.81 8.74
 -2 -1 13 83.58 6.96
 -2 -1 12 242.84 21.75
 -2 1 12 264.62 21.69
 -2 1 11 239.43 23.77
 2 -1 -11 264.67 24.41
 -2 1 11 300.12 24.38
 -2 -1 11 279.65 23.3
 -2 1 11 286.79 23.12
 -2 -1 11 252.55 23.07
 2 -1 -10 37.39 7.65
 -2 1 10 34.98 6.85
 2 -1 -10 37.12 5.58
 -2 -1 10 44.21 5.43
 -2 -1 10 42.38 6.39
 -2 1 10 41.76 6.49
 -2 1 10 35.41 5.13
 -2 -1 9 49.3 6.81
 2 -1 -9 51.35 7.98
 -2 -1 9 48.84 5.84
 -2 -1 9 56.57 9.47
 -2 -1 9 47.3 7.91
 -2 1 9 37.76 6.59
 2 -1 -8 178.83 18.26
 -2 -1 8 230.53 18.82
 -2 -1 8 188.61 18.37
 -2 -1 8 189.09 20.73
 -2 -1 8 189.95 17.27
 -2 -1 8 208.2 19.44
 -2 -1 8 176.43 18.93
 -2 -1 8 248.45 18.58
 -2 1 8 198.32 23.64
 -2 1 8 207.36 18.37
 2 -1 -7 71.62 6.55
 -2 -1 7 55.98 6.31
 -2 1 7 64.89 13.15
 -2 -1 6 91.84 9.2
 2 -1 -6 121.21 9.53
 -2 -1 6 102 9.22
 -2 -1 6 95.69 11.84
 -2 -1 5 930.2 72.12
 2 -1 -5 975.54 71.71
 -2 -1 5 1127.72 71.51
 -2 -1 4 789 69.14
 -2 -1 4 743.48 69.32
 -2 -1 4 967.3 69.32
 -2 1 3 185.96 20.19
 -2 -1 3 160.73 15.19
 -2 -1 3 149.93 15.74
 -2 -1 2 52.91 8.02
 -2 1 2 54.66 11.37
 -2 -1 2 58.25 6.74
 -2 -1 1 671.26 56.44
 -2 -1 1 572.87 55.96
 2 -1 -1 744 55.4
 -2 -1 0 4671.02 342.24
 2 -1 0 3959.73 341.51
 -2 -1 0 4183.01 342.11
 -2 -1 -1 2153.87 183.13
 -2 -1 -1 2366.32 182.98
 -2 1 -1 2352.82 184.08
 2 -1 1 2159 182.72
 -2 -1 -2 279.93 26.37
 -2 1 -2 308.74 27.6
 2 -1 2 266.37 25.94
 -2 -1 -2 301.82 25.88
 -2 -1 -3 66.15 10.95
 -2 -1 -3 98.11 10.23
 -2 -1 -3 88.7 8.17
 2 -1 3 99.97 8.21
 2 -1 3 82.45 11.12
 -2 -1 -3 75.52 7.86
 -2 -1 -3 100.12 9.94
 2 -1 3 82.54 7.55
 -2 -1 -4 194.07 17.2
 -2 -1 -4 151.94 19.91
 2 -1 4 173.61 15.87
 -2 -1 -4 180.77 16.25
 -2 -1 -4 201 16.45
 2 -1 5 171.53 15.64
 -2 -1 -5 189.83 16.16
 -2 -1 -5 144.89 20.28
 2 -1 5 176.93 20.33
 -2 -1 -5 174.83 16.25
 -2 -1 -6 567.4 55.28
 2 1 6 553.68 49.93
 -2 -1 -6 592.97 49.57
 2 -1 6 657.48 55.21
 2 -1 6 697.55 49.48
 2 -1 6 698.61 51.08
 2 -1 6 519.06 48.83
 2 -1 6 683.6 51.55
 2 -1 7 272.78 24.26
 2 1 7 254.22 24.43
 2 -1 7 333.32 25.75
 2 -1 7 309.07 30.3
 2 -1 7 317.06 26.3
 2 -1 7 287.98 23.39
 2 -1 7 257.64 23.05
 -2 -1 -7 217.76 30.04
 -2 -1 -7 259.55 23.81
 -2 -1 -8 42.46 13.84
 2 -1 8 56.68 5.73
 -2 -1 -8 50.2 6.67
 2 1 8 37.44 5.37
 2 -1 8 35.72 10.83
 2 1 8 51.08 7.39
 2 -1 8 42.01 5.41
 2 -1 8 63.88 7.52
 2 -1 9 18.62 5.58
 -2 -1 -9 24.23 12.28
 2 -1 9 20.62 8.92
 2 1 9 20.39 6.01
 -2 1 -9 12.42 11.34
 2 -1 10 140.9 12.55
 2 1 10 153.37 14.97
 2 -1 10 144.56 12.79
 2 1 10 130.25 12.5
 -2 -1 -10 148.18 14.52
 2 -1 10 142.25 14.43
 2 1 11 40.32 4.59
 -2 -1 -11 43.38 8.08
 2 1 11 46.12 7.2
 2 -1 11 35.95 6.36
 -2 -1 -11 62.75 7.32
 2 -1 12 5.55 3.31
 2 -1 12 13.69 6.57
 2 1 12 11.39 4.06
 -2 -1 -12 14.25 5.19
 -2 -1 -12 9.75 3.73
 2 -1 12 8.07 2.44
 -2 1 -13 4.34 3.28
 2 1 13 10.2 2.81
 2 -2 -14 4.99 2.6
 -2 -2 13 31.33 5.31
 2 -2 -13 24.63 4.51
 2 -2 -12 43.05 7.16
 -2 -2 12 35.93 4.64
 2 -2 -12 40.57 5.14
 -2 -2 12 29.21 7.07
 -2 2 12 33.6 5.62
 2 -2 -11 7.53 6.45
 -2 -2 11 4.29 2.93
 2 -2 -11 6.76 3.79
 -2 -2 10 37.92 5.31
 2 -2 -10 34.86 7.82
 2 -2 -10 33.03 5.68
 -2 -2 10 32.89 7.55
 -2 -2 10 28.33 8.92
 -2 -2 10 39.61 9.52
 2 -2 -9 9.97 6.75
 -2 2 9 20.08 13.14
 -2 -2 9 0.65 8.61
 -2 2 9 8.51 4.47
 -2 -2 9 12.85 3.89
 -2 -2 9 6.76 6.11
 -2 -2 9 8.71 7.85
 -2 -2 8 45.83 10.07
 -2 2 8 45.11 6.77
 -2 -2 8 34.25 7.79
 -2 -2 8 44.9 9.4
 -2 -2 8 59.57 6.35
 -2 -2 8 56.85 6.96
 -2 2 8 36.42 13.54
 2 -2 -8 46.04 8.47
 -2 -2 8 40.29 7.55
 2 -2 -8 43.02 5.98
 -2 -2 7 115.96 13.22
 -2 -2 7 112.26 11.49
 -2 2 7 95.52 11.36
 -2 2 7 116.84 17.75
 -2 -2 7 123.68 13.81
 -2 -2 7 95.56 11.68
 2 -2 -7 122.77 10.8
 -2 -2 7 142.13 11.24
 -2 -2 7 88.49 12
 -2 -2 7 114.4 10.53
 2 -2 -7 116.22 12.48
 -2 -2 6 278.96 23.07
 -2 -2 6 224.79 23.78
 -2 -2 6 332.13 23.74
 2 -2 -6 290.59 23.41
 -2 -2 6 209.18 23.95
 2 -2 -6 250.29 24.17
 -2 -2 6 252.77 24.96
 -2 -2 6 321.89 23.48
 -2 -2 6 257.44 24.89
 -2 -2 5 329.86 27.1
 -2 -2 5 295.89 27.04
 -2 -2 5 331.42 27.16
 -2 -2 5 386.57 27.42
 2 -2 -5 309.5 27.13
 -2 -2 4 514.84 41.73
 -2 -2 4 542.8 41.87
 -2 -2 4 518.6 41.85
 -2 -2 4 516.59 41.76
 2 -2 -4 505.37 41.9
 -2 -2 4 471.92 41.8
 -2 -2 3 342.49 28.65
 -2 -2 3 347.36 31.23
 2 -2 -3 341.38 28.69
 -2 -2 3 352.8 28.72
 -2 -2 3 369.77 31.62
 2 -2 -2 51.67 4.82
 -2 -2 2 43.23 8.47
 -2 -2 2 52.59 5.43
 -2 -2 2 45.07 8.18
 -2 -2 2 45.04 5.14
 -2 2 2 35.92 10.99
 2 -2 -2 46.06 9.23
 2 -2 -2 48.45 5.13
 2 -2 -1 470.07 38.38
 -2 -2 1 431.65 38.53
 2 -2 -1 484.85 38.62
 -2 -2 1 515.2 41.52
 -2 -2 1 493.66 38.74
 -2 -2 1 505.32 41.49
 -2 2 1 470.82 43.83
 2 -2 -1 461.91 41.9
 2 -2 0 366.02 31.47
 -2 -2 0 410.59 34.48
 -2 -2 0 368.3 31.65
 -2 -2 0 407.45 31.88
 -2 -2 0 443.42 34.91
 2 -2 0 398.75 31.72
 2 -2 0 380.4 35
 -2 -2 -1 640.75 53.37
 -2 -2 -1 683.58 56.08
 2 -2 1 651.02 53.38
 -2 -2 -1 712.89 56.45
 -2 -2 -1 667.53 53.57
 2 -2 1 708.06 57.04
 -2 -2 -1 641.65 53.61
 2 -2 1 654.75 53.42
 -2 -2 -2 1255.19 99.98
 -2 -2 -2 1455.77 102.92
 -2 -2 -2 1211.52 100.14
 2 -2 2 1222.55 99.99
 -2 -2 -2 1079.69 102.48
 -2 -2 -2 1228.96 100.4
 2 -2 2 1193.7 99.99
 -2 -2 -2 1353.52 100.42
 -2 -2 -2 1218.54 100.14
 -2 -2 -3 552.82 46.64
 -2 -2 -3 564.82 46.87
 -2 -2 -3 497.61 50.2
 2 -2 3 591.95 46.79
 2 -2 3 624.7 51.83
 -2 -2 -3 561.69 46.96
 -2 -2 -3 607.91 47.28
 2 -2 3 575.76 46.67
 2 -2 4 378.22 28.4
 2 -2 4 374.36 34.24
 -2 -2 -4 306.17 28.36
 -2 -2 -4 295.58 32.57
 2 -2 4 345.01 28.16
 2 -2 4 319.35 29.74
 -2 -2 -4 336.6 28.68
 2 2 5 56.21 7.04
 2 -2 5 75.68 6.65
 -2 -2 -5 50.55 11.75
 -2 -2 -5 55.65 6.74
 2 -2 5 61.52 10.75
 2 -2 5 56.71 6.2
 2 -2 5 62.97 11.85
 2 -2 5 56.68 8.61
 2 -2 5 59.79 9.5
 -2 -2 -5 63.48 7.1
 2 2 6 125.29 14.51
 -2 -2 -6 126.36 19.67
 2 -2 6 180.86 18.19
 -2 -2 -6 156.81 16.21
 2 -2 6 152.72 16.79
 2 -2 6 172.03 14.09
 2 -2 6 161.91 16.24
 2 -2 6 204.67 21.94
 -2 -2 -6 147.49 14.6
 -2 -2 -7 172.34 16.18
 -2 -2 -7 177.15 17.5
 -2 -2 -7 148.29 22.72
 2 -2 7 181.27 18.75
 2 2 7 136.78 16.04
 2 -2 7 200.67 23.59
 2 -2 7 205.3 18.22
 2 -2 7 169.7 17.26
 -2 -2 -8 7.97 10.8
 -2 -2 -8 20.47 7.67
 2 2 8 10.67 4.82
 2 -2 8 23.11 10.02
 2 -2 8 21.02 7.9
 2 -2 8 11.68 7.41
 2 2 9 11.53 5.47
 -2 -2 -9 18.68 7.18
 2 -2 9 12.66 3.47
 -2 -2 -9 18.47 5.78
 2 -2 9 15.01 7.76
 -2 -2 -9 14.62 5.11
 2 2 10 34.44 6.28
 2 -2 10 36.11 4.59
 2 -2 10 39.9 9.03
 2 -2 10 54.61 7.64
 2 -2 10 27.75 10.06
 -2 -2 -10 43.25 7.36
 -2 -2 -10 41.89 6.9
 2 2 10 30.01 4.3
 -2 -2 -10 28.95 5.81
 2 2 11 14.5 4.44
 2 -2 11 22.28 5.3
 2 -2 11 17.03 3.14
 2 -2 11 24.41 8.07
 -2 -2 -11 27 5.24
 -2 -2 -11 26.22 5.43
 2 -2 11 15.17 6.58
 -2 -2 -11 19.92 4.27
 2 -2 12 51.98 7.33
 2 -3 -12 15.31 4.54
 -2 -3 12 15.84 4.83
 2 -3 -12 12.78 3.4
 2 -3 -11 5.75 4.73
 -2 3 11 12.16 4.21
 2 -3 -11 14.67 5.63
 -2 -3 11 8.63 5.51
 2 -3 -11 6.57 3.3
 -2 -3 11 -1.87 6.59
 2 -3 -11 6.89 3.75
 2 -3 -10 70.5 9
 2 -3 -10 84.15 9.74
 -2 -3 10 72.93 9.47
 -2 -3 10 60.36 8.2
 2 -3 -10 74.68 8.08
 -2 -3 10 66.53 10.22
 2 -3 -9 50.18 8.26
 2 -3 -9 47.43 6.28
 -2 -3 9 40.62 7.3
 2 -3 -9 38.06 8.29
 -2 -3 9 49.37 9.87
 -2 -3 9 25.88 7.84
 -2 -3 9 40.47 9.7
 -2 -3 8 12.26 6.82
 2 -3 -8 6.65 7.35
 2 -3 -8 2.3 7.07
 2 -3 -8 2.25 3.69
 -2 -3 8 5.4 6.42
 -2 -3 8 0.38 8.43
 -2 -3 8 7.58 9.03
 -2 -3 7 45.94 9.76
 -2 -3 7 51.94 8.38
 2 -3 -7 38.03 8.85
 -2 -3 7 32.21 8.19
 2 -3 -7 43.67 8.57
 -2 -3 7 36.63 6.68
 -2 -3 7 33.89 10.36
 2 -3 -7 48.22 6.11
 -2 -3 6 -2.47 4.4
 -2 -3 6 2.53 7.79
 2 -3 -6 -2.66 7.53
 -2 -3 6 -0.53 7.08
 -2 -3 6 6.82 4.88
 -2 -3 6 6.75 6.4
 2 -3 -6 5.1 3.94
 -2 -3 6 0.37 9.13
 2 -3 -6 5.94 6.88
 -2 -3 5 81.45 9.1
 -2 -3 5 75.66 8.38
 -2 -3 5 83.2 10.99
 2 -3 -5 106.8 10.95
 -2 -3 5 92.13 10.81
 -2 -3 5 82.21 8.65
 -2 -3 5 91.17 9.98
 -2 -3 5 80.77 9.65
 -2 -3 5 66.98 10.46
 2 -3 -5 88.15 8.83
 -2 -3 5 99.27 11.8
 2 -3 -5 94.29 15.72
 -2 -3 5 90.31 12.76
 2 -3 -5 95.51 11.46
 -2 -3 4 67.79 7.44
 -2 -3 4 70.54 8.02
 -2 -3 4 72.69 10.34
 2 -3 -4 75.45 13.04
 2 -3 -4 71.62 9.64
 -2 -3 4 73.27 9.87
 2 -3 -4 79.74 7.8
 -2 -3 4 68.05 9.86
 -2 -3 4 69.63 8.56
 -2 -3 4 85.76 9.65
 -2 -3 4 65.36 7.55
 2 -3 -4 74.67 14.05
 2 -3 -4 70.04 10.21
 -2 -3 4 73.66 7.95
 -2 -3 4 79.67 11.78
 2 -3 -4 62.33 7.31
 -2 -3 3 529.71 42.74
 -2 -3 3 460.93 46.16
 -2 -3 3 510.33 43.21
 2 -3 -3 430.52 42.76
 -2 -3 3 571.26 43.37
 2 -3 -3 630.16 51.19
 2 -3 -3 585.83 48.76
 2 -3 -3 543.36 43.02
 -2 -3 3 546.97 43.68
 2 -3 -3 482.99 42.71
 -2 -3 3 504.64 43.36
 -2 -3 3 556.26 44.61
 2 -3 -3 530.66 43.79
 2 -3 -2 186.56 16.3
 -2 -3 2 188.47 16.85
 -2 -3 2 201.02 21.13
 -2 -3 2 188.78 17.37
 -2 -3 2 204.97 17.46
 2 -3 -2 206.01 22.32
 -2 -3 2 186.6 17.27
 2 -3 -2 192.34 17.58
 -2 -3 2 194.26 18.15
 2 -3 -2 212.94 24.31
 2 -3 -2 187.69 16.84
 2 -3 -2 210.2 18.69
 -2 -3 2 186.25 19.27
 2 -3 -1 375.55 31.52
 2 -3 -1 427.05 33.28
 -2 -3 1 408.31 36.53
 -2 -3 1 403.09 32.41
 -2 -3 1 344.41 32.28
 -2 -3 1 369.22 32.42
 2 -3 -1 375.12 36.93
 2 -3 -1 387.74 38.82
 2 -3 -1 375.11 31.91
 2 -3 -1 399.89 32.41
 -2 -3 1 369.21 33.68
 -2 -3 1 381.62 32.83
 -2 -3 1 385.51 32.08
 2 -3 0 99.84 14.6
 2 -3 0 89.61 11.76
 -2 -3 0 96.79 9.69
 -2 -3 0 114.52 10.4
 -2 -3 0 98.54 13.75
 -2 -3 0 87.95 9.86
 -2 -3 0 104.65 12.2
 2 -3 0 85.6 9.18
 -2 -3 0 91.28 9.9
 -2 -3 0 99.38 12.87
 2 -3 0 97.09 10.83
 2 -3 0 90.92 15.37
 2 -3 0 109.33 8.97
 -2 -3 0 92.03 11.13
 -2 -3 -1 511.42 36.37
 -2 -3 -1 425.42 35.29
 -2 -3 -1 471.41 40.15
 -2 -3 -1 510.52 37.19
 -2 -3 -1 357.7 35.33
 2 -3 1 403.46 34.99
 -2 -3 -1 404.31 35.55
 2 -3 1 421.56 40.12
 -2 -3 -1 434.83 35.55
 2 -3 1 365.48 35.41
 2 -3 1 444.06 36.13
 2 -3 1 465.03 42.08
 2 -3 1 353.97 35.89
 2 -3 1 466.8 34.79
 -2 -3 -1 407.77 36.71
 -2 -3 -1 409.46 35.21
 -2 -3 -2 106.38 11.26
 -2 -3 -2 142.21 14.64
 -2 -3 -2 113.61 11.43
 2 -3 2 104.77 16.19
 2 -3 2 131.46 13.33
 2 -3 2 107.11 10.82
 -2 -3 -2 108.86 11.52
 2 -3 2 125.67 16.09
 -2 -3 -2 124.78 11.9
 2 -3 2 138.73 10.77
 2 -3 2 121.4 17.1
 2 -3 2 143.11 14.43
 2 -3 2 102.23 12.21
 -2 -3 -2 108.75 11.27
 2 -3 3 191.35 14.8
 -2 -3 -3 168.62 15.24
 -2 -3 -3 143.76 15.14
 -2 -3 -3 143.31 15.22
 2 -3 3 162.35 16.57
 -2 -3 -3 177.91 15.61
 -2 -3 -3 184.67 15.86
 2 -3 3 154.9 19.31
 2 -3 3 184.03 17.01
 -2 -3 -3 149.93 15.3
 2 -3 3 211.03 18.56
 2 -3 3 147.72 20.11
 2 -3 4 810.14 60.94
 2 -3 4 737.27 61.94
 2 -3 4 701.08 64.38
 -2 -3 -4 734.38 61.31
 2 -3 4 710.75 63.22
 2 -3 4 824.89 62.98
 -2 -3 -4 746.62 61.3
 2 -3 4 820.41 60.75
 2 -3 4 676.31 62.32
 -2 -3 -4 658.67 61.24
 -2 -3 -4 660.32 61.18
 2 -3 5 1047.23 72.72
 2 -3 5 876.64 76.01
 -2 -3 -5 836.67 72.79
 2 -3 5 898.35 74.32
 2 -3 5 1019.74 74.99
 -2 -3 -5 758.4 73
 2 -3 5 910.88 72.48
 2 -3 5 867.39 73.65
 2 -3 5 804.88 74.86
 -2 -3 -5 793.06 72.99
 -2 -3 -5 914.12 72.94
 2 -3 6 117.77 15.64
 2 -3 6 105.18 12.5
 2 -3 6 108.68 14.44
 -2 -3 -6 84.04 9.53
 2 -3 6 84.89 12.87
 -2 -3 -6 87.98 10.43
 2 -3 6 96.94 11.84
 2 -3 7 10.06 4.22
 2 -3 7 4.08 7.02
 -2 -3 -7 5.3 5.45
 -2 -3 -7 5.98 4.78
 2 -3 7 5.88 7.97
 2 -3 7 7.51 3.28
 2 -3 7 5.06 12.02
 -2 -3 -7 5.28 4.4
 2 -3 8 43.95 5.11
 2 -3 8 32.59 4.68
 -2 -3 -8 31.3 6.33
 -2 -3 -8 26.28 6.06
 -2 -3 -8 37.03 6.27
 2 -3 9 10.59 5.97
 2 -3 9 7.32 7.83
 2 -3 9 11.27 6.77
 -2 -3 -9 12.09 4.9
 2 -3 9 14.11 2.89
 2 -3 9 27.47 9.73
 2 -3 9 6.51 2.85
 -2 -3 -9 9.46 4.38
 2 -3 10 42.05 3.98
 2 -3 10 47.64 7.77
 -2 -3 -10 44.76 5.59
 2 -3 10 51.85 6.67
 -2 -3 -10 49.72 6.13
 2 -3 10 59.8 8.64
 2 -3 11 131.48 11.16
 -2 -3 -11 99.12 10.71
 2 -4 -10 9.23 3.91
 -2 -4 10 13.2 4.66
 -2 -4 10 7.82 5.34
 2 -4 -9 5.74 5.32
 -2 -4 9 5.64 4.5
 -2 -4 9 7.31 5.19
 -2 -4 9 11.29 6.63
 2 -4 -9 10.52 3.13
 2 -4 -8 68.77 7.45
 2 -4 -8 66.64 8.97
 -2 -4 8 63.21 8.97
 -2 -4 8 88.59 10.46
 -2 -4 8 60.25 8.42
 -2 -4 7 83.05 10.82
 2 -4 -7 65.07 7.68
 -2 -4 6 65.21 9.93
 2 -4 -6 63.91 10.14
 -2 -4 6 76.41 9.88
 2 -4 -6 68.69 7.71
 -2 -4 6 76.29 11.88
 -2 -4 5 40.52 6.13
 2 -4 -5 56.4 7.69
 2 -4 -5 33.71 5.37
 2 -4 -5 33.42 8.92
 -2 -4 5 41.1 8.34
 2 -4 -5 43.79 5.74
 -2 -4 5 46.6 10.75
 -2 -4 5 40.06 8.47
 2 -4 -4 -2.35 8.22
 2 -4 -4 -0.32 5.91
 -2 -4 4 3.8 6.24
 -2 -4 4 3.16 3.89
 -2 -4 4 4.15 9.39
 -2 -4 4 3.31 3.74
 -2 -4 4 9.34 4.51
 -2 -4 4 4.31 6.78
 2 -4 -4 16.23 10.06
 -2 -4 4 0.57 6.95
 2 -4 -4 6.85 3.78
 -2 -4 3 35.04 6.21
 2 -4 -3 42.01 9.31
 2 -4 -3 55.07 8.12
 -2 -4 3 30.96 7.89
 -2 -4 3 32.89 5.98
 2 -4 -3 48.64 13.31
 2 -4 -3 40.79 7.3
 -2 -4 3 51.45 8.57
 -2 -4 3 36.89 10.76
 -2 -4 3 41.03 8.82
 2 -4 -2 8.61 7.94
 -2 -4 2 7.72 4.23
 -2 -4 2 7.88 4.5
 -2 -4 2 10.4 7.34
 2 -4 -2 1.9 6.33
 -2 -4 2 11.7 8.18
 2 -4 -2 12.73 10.4
 2 -4 -2 10 5.88
 -2 -4 2 14.06 9.73
 2 -4 -1 2.35 7.93
 2 -4 -1 19.92 6.58
 -2 -4 1 9.61 4.53
 -2 -4 1 5.44 9.62
 -2 -4 1 6.27 4.35
 2 -4 -1 5.65 9.65
 2 -4 -1 13.05 6.7
 -2 -4 0 12.57 4.52
 2 -4 0 4.39 6.05
 -2 -4 0 12.1 4.73
 2 -4 0 12.46 9.24
 2 -4 0 5.46 6.48
 -2 -4 0 4.9 9.51
 2 -4 0 4.91 7.65
 -2 -4 -1 40.49 8.78
 -2 -4 -1 25.08 5.46
 -2 -4 -1 18.81 4.82
 2 -4 1 22.08 6.32
 2 -4 1 25.5 7.85
 2 -4 1 38.7 11.48
 2 -4 1 16.38 10.63
 -2 -4 -1 30.43 6.56
 -2 -4 -2 2.57 3.83
 2 -4 2 1.57 6.09
 -2 -4 -2 5.9 8.86
 2 -4 2 -0.92 5.45
 -2 -4 -2 3.66 4.5
 2 -4 2 -4.22 8.32
 -2 -4 -2 2.84 4.3
 2 -4 2 -1.56 9.69
 -2 -4 -2 1.04 5.81
 2 -4 2 0.3 7.6
 2 -4 3 19.79 10.32
 2 -4 3 32.08 4.78
 -2 -4 -3 42.76 7.17
 2 -4 3 43.43 7.05
 -2 -4 -3 48.23 10.93
 2 -4 3 35.4 9.05
 2 -4 3 32.97 9.81
 -2 -4 -3 30.17 5.93
 2 -4 3 37.43 8.67
 -2 -4 -4 46.42 6.94
 2 -4 4 49.27 6.67
 -2 -4 -4 52.47 7.14
 2 -4 4 55.89 6.35
 -2 -4 -4 41.97 6.65
 2 -4 4 66.52 11.94
 -2 -4 -4 58.93 8.09
 2 -4 4 52.8 10.19
 2 -4 4 56.68 9.77
 2 -4 5 9.74 3.81
 -2 -4 -5 3.39 3.87
 2 -4 6 35.43 4.83
 -2 -4 -6 45.19 11.58
 2 -4 6 30.17 8.71
 -2 -4 -6 20.7 4.35
 -2 -4 -6 19.71 5.56
 2 -4 6 25.75 8.23
 2 -4 6 22.59 7.41
 2 -4 6 28.01 14.63
 -2 -4 -6 18.94 4.77
 2 -4 7 103.01 7.79
 2 -4 7 56.81 11
 -2 -4 -7 64.33 8.21
 2 -4 7 84.22 10.35
 -2 -4 -7 46.05 7.99
 2 -4 7 129.72 14.25
 -2 -4 -7 112.48 11.93
 -2 -4 -8 30.11 6.99
 2 -4 8 25.05 7.46
 2 -4 8 25.3 6.03
 2 -4 8 20.45 7.91
 2 -4 8 34.99 6.36
 -2 -4 -8 26.62 4.37
 2 -4 9 37.59 6.48
 2 -4 9 52.88 5.57
 2 -4 9 56.42 6.15
 -2 -4 -9 54.34 5.97
 -2 -5 7 40.59 5.54
 -2 -5 7 54.6 6.64
 -2 -5 6 42.18 6.96
 2 -5 -6 28.59 5.77
 -2 -5 5 53.41 7.8
 2 -5 -5 34.02 9.18
 2 -5 -5 28.99 6.44
 2 -5 -4 11 3.72
 2 -5 -4 17.63 9.15
 -2 -5 4 8.06 7.23
 -2 -5 4 8.49 4.32
 2 -5 -4 12.87 5.55
 -2 -5 3 7.48 4
 2 -5 -3 9.48 3.69
 2 -5 -3 10 9.8
 -2 -5 3 11.62 7.26
 2 -5 -2 35.34 5.73
 -2 -5 2 46.79 7.32
 -2 -5 2 38.18 5.61
 2 -5 -2 45.84 11.44
 2 -5 -2 43.39 6.63
 2 -5 -1 30.38 6
 -2 -5 1 34.63 7.13
 2 -5 -1 17.11 9.54
 2 -5 -1 27.8 5.13
 -2 -5 1 23.76 5.01
 2 -5 0 48.11 6.29
 -2 -5 0 43.57 6.21
 2 -5 0 53.06 7.08
 2 -5 0 47.93 10.56
 -2 -5 0 57.42 8.34
 -2 -5 0 39.49 6.14
 2 -5 1 72.69 8.13
 -2 -5 -1 83.83 8.43
 -2 -5 -1 79.3 10.12
 -2 -5 -1 66.73 7.95
 2 -5 1 68.2 11.65
 2 -5 2 5.03 3.58
 -2 -5 -2 5.23 3.77
 2 -5 2 -6.27 7.58
 -2 -5 -2 1.93 6.88
 -2 -5 -2 6.18 3.96
 -2 -5 -3 28.45 4.8
 -2 -5 -3 31.48 4.9
 2 -5 3 32.39 7.96
 -2 -5 -3 29.81 7.48
 2 -5 4 22.98 6.76
 -2 -5 -4 23.49 7.09
 2 -5 5 29.02 6.69
 -2 -5 -5 29.79 6.07
 2 -5 6 5.93 3.62
 3 0 -14 22.54 4.19
 -3 0 14 20.52 3.07
 3 0 -13 39.83 6.95
 -3 0 13 62.73 6.15
 -3 0 12 18.68 4.07
 -3 0 11 1026.56 76.86
 3 0 -11 848.3 76.47
 -3 0 10 121.21 12.33
 -3 0 10 124.05 12.3
 -3 0 10 110.51 11.05
 -3 0 9 1059.13 87.46
 -3 0 9 920 81.34
 -3 0 9 989.22 80.57
 -3 0 9 1061.73 81.8
 -3 0 8 51.18 6.52
 -3 0 8 47.34 12.8
 -3 0 8 32.71 6.24
 -3 0 8 37.47 4.55
 -3 0 7 23.23 9.77
 -3 0 7 19.11 3
 -3 0 6 13.45 3.99
 -3 0 6 15.3 2.66
 -3 0 5 220.86 18.07
 -3 0 5 191.18 19.03
 -3 0 4 369.18 32.02
 -3 0 3 3145.15 198.43
 -3 0 3 2176.51 193.38
 -3 0 2 250.4 23.28
 -3 0 2 196 19.16
 -3 0 1 52.64 7.41
 -3 0 0 758.24 55.8
 -3 0 0 583.08 52.99
 -3 0 -1 37.72 9.15
 -3 0 -1 43.29 6.47
 -3 0 -2 1.71 4.18
 -3 0 -2 -4.09 6.89
 -3 0 -3 2.35 3.52
 3 0 3 5.5 2.03
 3 0 4 146.09 14.7
 3 0 4 177.44 14.55
 -3 0 -4 192.74 15.53
 -3 0 -4 197.5 15.25
 3 0 5 14.76 2.88
 -3 0 -5 16.58 4.1
 3 0 5 17.91 2.46
 -3 0 -5 16.35 3.49
 3 0 6 19.73 5.07
 -3 0 -6 23.6 4.46
 3 0 6 12.87 2.92
 3 0 6 14.95 2.75
 3 0 7 25.27 5.75
 -3 0 -7 19.86 4.93
 3 0 7 25.83 3.81
 3 0 8 -1.16 6.95
 3 0 8 -0.77 4.93
 -3 0 -8 3.78 12.27
 3 0 8 -1.43 2.57
 -3 0 -8 0.31 4.09
 3 0 9 -0.39 4.83
 -3 0 -9 -3.98 12.28
 3 0 9 -0.7 2.53
 3 0 9 8.49 7.87
 3 0 10 8.85 2.61
 3 0 11 3.46 4.15
 3 0 11 1.73 1.88
 -3 0 -12 63.48 8.88
 3 0 12 114.03 9.28
 -3 1 14 68.81 6.23
 3 -1 -14 81.41 7.16
 -3 1 14 52.18 6.71
 -3 -1 14 80.67 7.64
 -3 -1 14 62.4 6.23
 3 -1 -13 37.55 6.17
 -3 -1 13 30.55 4.28
 -3 1 13 41.92 4.52
 -3 1 12 87.05 7.89
 -3 -1 12 66.43 7.55
 -3 -1 11 108.6 11.01
 3 -1 -11 120.6 12.42
 -3 1 11 118.64 11.03
 -3 1 11 117.29 12.12
 -3 1 10 16.81 13.81
 3 -1 -10 9.9 6.22
 -3 -1 10 7.99 3.78
 -3 -1 10 12.97 6.01
 -3 1 10 5.14 5.12
 -3 -1 10 9.94 6.76
 3 -1 -9 614.72 58.96
 -3 -1 9 756.56 59.52
 -3 1 9 772.74 66.13
 -3 1 9 774.13 59.65
 -3 -1 9 765.67 59.66
 -3 -1 9 688.25 58.38
 -3 1 8 115.56 17.12
 3 -1 -8 78.33 10.39
 -3 -1 8 102.24 10.8
 3 -1 -8 89.74 8.83
 -3 -1 8 87.86 8.96
 -3 -1 8 104.03 11.14
 -3 -1 8 97.66 8.91
 -3 1 8 102.16 10.28
 3 -1 -7 3.1 3.06
 -3 -1 7 8.28 9.74
 -3 -1 7 5.41 5.37
 -3 1 7 3.57 2.15
 -3 1 7 6.12 4.12
 -3 -1 7 8.2 5.66
 -3 -1 7 8.23 2.59
 -3 -1 7 4.8 6.89
 -3 -1 6 572.82 42.69
 -3 1 6 474.13 42.49
 -3 -1 6 562.43 46.06
 -3 -1 5 1481.31 118.3
 -3 -1 5 1484.8 117.9
 -3 -1 5 1411.65 115.25
 -3 1 5 1414.04 115.6
 -3 -1 4 584.21 52.06
 -3 -1 4 519.64 50.95
 -3 -1 4 585.33 49.47
 -3 -1 4 551.61 49.13
 -3 1 3 743.53 66.56
 -3 1 2 544.15 45.42
 -3 -1 2 433.95 42
 -3 -1 2 485.14 41.18
 3 -1 -1 612.11 50.07
 -3 -1 1 735.25 51.78
 3 -1 0 896.97 74.47
 -3 -1 -1 43.55 8.45
 -3 1 -1 21.32 8.95
 -3 -1 -1 21.77 8.29
 3 -1 1 36.23 7.21
 -3 -1 -1 37.58 4.56
 -3 -1 -2 881.97 71.07
 -3 -1 -2 781.27 71.99
 -3 1 -2 781.52 72.63
 3 -1 2 809.63 71.77
 3 -1 2 853.56 67.96
 -3 -1 -2 833.26 68.34
 -3 -1 -2 833.64 68.2
 -3 -1 -3 482.54 41.02
 3 -1 3 473.46 37.97
 -3 -1 -3 467.15 38.46
 -3 -1 -3 436.69 38.16
 -3 -1 -4 224.51 20.1
 -3 1 -4 192.79 25.57
 3 -1 4 231.61 19.53
 3 -1 4 274.09 26.41
 -3 -1 -4 233.57 19.96
 -3 1 -5 103.35 17.23
 3 -1 5 114.17 12.74
 3 -1 5 108.75 16.57
 3 -1 5 113.49 9.92
 3 -1 5 97.41 9.53
 -3 -1 -5 103.71 12.94
 -3 -1 -5 109.35 10.92
 3 -1 5 126.61 12.22
 -3 -1 -5 105.6 10.49
 3 -1 6 15.62 4.71
 3 -1 6 19.32 9.12
 -3 1 -6 11.45 9.49
 3 -1 6 25.01 7
 3 -1 6 16.39 3.28
 -3 -1 -6 14.09 9.99
 3 -1 6 16.68 3.06
 3 1 6 9.78 4.67
 -3 -1 -6 15.9 4.69
 3 -1 6 19.15 6.27
 -3 -1 -6 14.32 4.16
 3 1 7 21.44 5.85
 3 -1 7 25.43 5.67
 -3 1 -7 21.41 11.96
 3 -1 7 18.26 3.53
 3 -1 7 23.34 7.75
 3 1 7 20.17 3.7
 3 -1 7 29.99 7.05
 -3 -1 -7 21.29 5.8
 3 -1 7 28.08 4.01
 3 -1 7 11.95 9.21
 -3 -1 -7 18.52 4.87
 3 -1 8 367.47 32.9
 3 1 8 375.36 33.1
 -3 1 -8 297.04 41.41
 3 -1 9 2.84 4.8
 3 1 9 11.82 5.21
 3 -1 9 7.65 2.72
 3 1 9 11 2.96
 -3 -1 -9 6.54 4.27
 -3 -1 -9 15.26 5.39
 -3 -1 -10 48.62 8.95
 3 1 10 76.67 6.95
 -3 -1 -10 69.95 8.82
 3 -1 10 66.68 8.74
 3 -1 10 69.65 6.82
 3 1 10 56.9 9.05
 3 -1 10 78.76 9.41
 3 -1 11 8.65 3.93
 3 1 11 16.25 4.72
 -3 -1 -11 12.31 5.2
 3 -1 11 9.84 2.64
 3 1 11 12.79 2.33
 3 -1 12 70.68 8.27
 3 1 12 62.69 7.02
 3 -2 -14 8.28 2.71
 3 -2 -13 71.9 7.19
 -3 -2 13 50.39 6.98
 -3 -2 12 4.11 2.57
 -3 2 12 3.92 4.08
 3 -2 -12 -0.44 5.22
 3 -2 -12 1.67 3.11
 -3 -2 11 55.04 6.34
 3 -2 -11 59.9 6.97
 -3 -2 10 24.56 7.42
 -3 2 10 23.36 13.09
 3 -2 -10 37.38 7.43
 -3 -2 10 32.15 5
 -3 -2 10 24.77 8.22
 -3 2 9 140.48 20.74
 3 -2 -9 119.52 13.06
 -3 -2 9 115.02 13.12
 -3 -2 9 144.55 13.31
 3 -2 -9 117.76 11.39
 -3 -2 9 117.64 11.6
 -3 -2 9 106.93 13.68
 -3 2 8 49.62 14.72
 3 -2 -8 41.02 8.03
 -3 -2 8 44.42 8.11
 -3 -2 8 34.21 9.49
 -3 -2 8 47.63 6.49
 -3 -2 8 47.8 5.88
 -3 -2 8 59.13 8.95
 3 -2 -8 49.05 6.08
 -3 -2 8 40.69 9.58
 3 -2 -7 118.42 13.18
 3 -2 -7 138.85 12.05
 -3 -2 7 102.98 13.14
 -3 -2 7 176.54 15.35
 -3 -2 7 132.15 14.54
 -3 -2 7 106.78 12.59
 -3 -2 7 123.35 11.92
 -3 -2 7 110.88 14.4
 -3 -2 7 146.25 11.88
 -3 -2 6 13.18 7.5
 -3 -2 6 13.13 6
 3 -2 -6 11.97 5.86
 -3 -2 6 19.69 5.3
 3 -2 -6 15.15 6.73
 3 -2 -6 15.75 7.21
 -3 -2 6 13 5.88
 -3 -2 6 22.36 8.58
 -3 -2 6 13.91 3.48
 -3 -2 6 15.53 3.41
 -3 -2 6 28.76 7.74
 -3 -2 5 67.76 6.87
 3 -2 -5 66.37 6.78
 -3 -2 5 76.57 10.8
 3 -2 -5 71.43 8.86
 3 -2 -5 73.32 11.68
 -3 -2 5 71 8.8
 -3 -2 5 89.53 9.64
 -3 -2 5 72 7.46
 -3 -2 5 78.59 6.97
 -3 -2 5 56.28 6.59
 -3 -2 4 158.58 14.48
 3 -2 -4 194.35 19.53
 3 -2 -4 166.34 14.48
 -3 -2 4 190.75 14.64
 -3 -2 4 151.99 14.2
 -3 -2 4 189.49 18.66
 3 -2 -3 61.45 6.21
 -3 -2 3 67.24 6.8
 -3 -2 3 77.2 7.15
 3 -2 -3 77.97 11.48
 3 -2 -3 78.81 6.89
 -3 -2 3 67.16 6.34
 3 -2 -2 358.11 28.74
 -3 -2 2 361.83 29.1
 -3 -2 2 368.93 29.11
 -3 2 2 371.92 36.43
 3 -2 -2 391.52 33.87
 -3 -2 2 325.02 28.69
 -3 -2 1 202.38 18.28
 3 -2 -1 215.97 17.96
 3 -2 -1 232.89 23.21
 -3 2 1 220.11 25.92
 -3 -2 1 231.39 18.68
 3 -2 0 206.03 18.02
 -3 -2 0 218.87 18.37
 3 -2 0 231.83 22.89
 3 -2 0 209.67 21.23
 -3 -2 0 235.85 18.73
 -3 -2 -1 954.03 77.68
 -3 -2 -1 1125.89 81.42
 3 -2 1 1041.91 82.01
 3 -2 1 923.46 81.44
 3 -2 1 866.22 77.53
 -3 -2 -1 990.75 78.12
 3 -2 1 1014.11 77.76
 -3 -2 -1 956.91 78.05
 -3 -2 -2 2593.52 170.43
 -3 -2 -2 1915.3 166.37
 -3 -2 -2 2123.68 166.48
 3 -2 2 2181.03 170.53
 3 -2 2 2290.89 171.95
 3 -2 2 2067.57 166.49
 3 -2 2 2026.54 166.4
 -3 -2 -2 2116.3 167.03
 -3 -2 -2 2012.31 166.88
 -3 -2 -3 192.72 17.53
 -3 -2 -3 232.89 21.21
 3 -2 3 209.52 21.29
 3 -2 3 218.08 21.68
 -3 -2 -3 175.21 19.63
 -3 -2 -3 202.35 18.35
 3 -2 3 267.46 25.49
 3 -2 3 209.89 19.7
 3 -2 3 217.71 17.59
 3 -2 3 214.59 17.56
 -3 -2 -3 193.24 18.14
 3 -2 4 85.9 15.87
 3 -2 4 114.32 9.12
 3 -2 4 79.92 7.91
 3 -2 4 70.42 11.91
 -3 -2 -4 86.23 12.3
 -3 -2 -4 72.37 9.05
 3 -2 4 91.2 10.68
 -3 -2 -4 72.7 8.77
 3 2 5 197.57 21.93
 3 -2 5 360.1 33.18
 -3 -2 -5 226.96 28.44
 3 -2 5 254.28 24.7
 3 -2 5 244.98 24.16
 3 -2 5 378.23 22.9
 3 -2 5 229.81 20.97
 -3 -2 -5 231.64 22.23
 3 -2 5 272.25 23.72
 -3 -2 -5 237.2 21.99
 3 2 6 584.41 55.39
 -3 -2 -6 546.12 62.56
 3 -2 6 822.87 58.88
 3 -2 6 958.38 68.53
 3 -2 6 635.68 57.42
 3 -2 6 853.46 55.52
 3 -2 6 605.7 54.26
 -3 -2 -6 625.54 55.61
 3 -2 6 659.61 56.72
 -3 -2 -6 651.59 55.38
 -3 -2 -7 336.67 46.47
 3 -2 7 485.52 41.29
 3 -2 7 587.1 49.51
 3 -2 7 499.28 40.52
 3 2 7 415.9 39.06
 3 -2 8 96.67 12.78
 3 2 8 80.48 10.22
 3 -2 8 76.39 8.17
 3 -2 8 94.39 11.89
 -3 -2 -8 83.43 10.19
 -3 -2 -8 83.09 9.73
 3 2 9 33.41 6.9
 3 2 9 40.22 5.04
 3 -2 9 42.61 4.98
 -3 -2 -9 49 7.35
 -3 -2 -9 42.99 6.56
 3 -2 10 24.49 8.65
 3 2 10 10.54 4.51
 3 -2 10 10.41 6.61
 3 -2 10 16.11 6.26
 3 -2 10 9.32 2.71
 3 2 10 8.07 2.48
 -3 -2 -10 15.43 5
 -3 -2 -10 18.81 4.21
 3 -2 11 1.15 6.25
 3 2 11 0.63 2.93
 3 -2 11 2.87 3.82
 3 -2 11 1 1.79
 -3 3 12 29.26 4.54
 -3 -3 12 28.72 4.96
 3 -3 -12 31.64 4.53
 3 -3 -11 15.81 5.31
 -3 -3 11 11.36 6.01
 -3 3 11 8.6 4.2
 3 -3 -11 15.85 3.77
 -3 -3 11 13.68 5.75
 3 -3 -10 40.06 7.6
 -3 -3 10 39.64 7.59
 3 -3 -10 45.16 5.82
 -3 -3 10 35.09 8.23
 3 -3 -9 13.86 6.83
 -3 -3 9 18.14 6.77
 3 -3 -9 20.6 4.68
 -3 -3 9 15 8.41
 3 -3 -8 28.11 7.7
 3 -3 -8 40.25 8.06
 -3 -3 8 38.69 7.16
 -3 -3 8 30.13 9.73
 3 -3 -8 44.55 5.8
 -3 -3 8 44.81 7.42
 -3 -3 8 28.49 7.55
 -3 -3 8 47.29 9.79
 3 -3 -7 28.18 7.79
 -3 -3 7 27.03 9.85
 3 -3 -7 25.52 7.37
 -3 -3 7 30.55 7.2
 -3 -3 7 27.25 7.04
 -3 -3 7 39.05 9.46
 -3 -3 7 24.82 7.29
 -3 -3 6 0.96 6.77
 3 -3 -6 1.53 7.67
 3 -3 -6 6.34 4.04
 -3 -3 6 12.79 5.36
 -3 -3 6 2.63 3.86
 3 -3 -6 2.45 6.4
 3 -3 -6 13.98 8.02
 -3 -3 6 6.15 6.44
 -3 -3 6 2.55 8.9
 3 -3 -6 8.44 9.19
 -3 -3 6 10.71 6.68
 -3 -3 6 0.36 9.69
 -3 -3 5 28.56 7.35
 -3 -3 5 26.16 5.29
 3 -3 -5 16.03 7.91
 -3 -3 5 23 4.9
 3 -3 -5 23.02 7.05
 3 -3 -5 20.84 9.18
 -3 -3 5 26.26 7.15
 3 -3 -5 24.32 4.25
 3 -3 -5 29.14 11.23
 3 -3 -5 30.72 5.06
 -3 -3 5 26.98 7.35
 -3 -3 5 28.24 9.81
 -3 -3 5 27.28 8.52
 -3 -3 4 215.25 19.23
 -3 -3 4 209.56 19.8
 -3 -3 4 242.94 19.85
 3 -3 -4 235.17 25.64
 -3 -3 4 233.57 22.1
 -3 -3 4 260.44 20.28
 -3 -3 4 237.13 21.04
 -3 -3 4 174.15 20.24
 -3 -3 4 191.96 20.33
 3 -3 -4 217.56 19.3
 3 -3 -4 300.6 28.97
 3 -3 -4 217.04 20.73
 -3 -3 3 133.68 12.63
 -3 -3 3 136.12 12.63
 -3 -3 3 147.99 13.4
 3 -3 -3 134.5 12.61
 -3 -3 3 157.25 13.34
 3 -3 -3 111.69 14.49
 3 -3 -3 155.28 19.11
 -3 -3 3 122.65 13.85
 -3 -3 3 143.26 14.23
 -3 -3 3 142.27 14.32
 -3 -3 3 116.73 15.64
 3 -3 -2 96.2 8.41
 -3 -3 2 92.26 9.05
 3 -3 -2 69.67 11.43
 -3 -3 2 81 9.15
 -3 -3 2 85.08 9.06
 -3 -3 2 96.73 9.86
 -3 -3 2 91.18 9.7
 3 -3 -2 116.7 15.81
 3 -3 -2 91.76 9.91
 3 -3 -2 85.43 8.89
 -3 -3 2 93 12.82
 -3 -3 2 90.04 10.97
 -3 -3 2 104.17 9.92
 -3 -3 1 191.51 17.05
 -3 -3 1 177.86 17.05
 -3 -3 1 191.61 17.62
 -3 -3 1 231.67 20.09
 -3 -3 1 211.71 17.8
 -3 -3 1 198.31 17.69
 3 -3 -1 217.47 23.37
 3 -3 -1 165.47 17.41
 3 -3 -1 187.17 16.99
 -3 -3 1 195.6 19.79
 3 -3 -1 204.37 16.53
 3 -3 -1 185.46 18.69
 3 -3 0 53.12 5.45
 -3 -3 0 50.08 6.17
 -3 -3 0 44.06 6.25
 -3 -3 0 49.02 6.88
 -3 -3 0 64.91 10
 -3 -3 0 50.47 6.25
 -3 -3 0 52.03 6.9
 3 -3 0 60.39 11.44
 3 -3 0 52.04 5.99
 -3 -3 0 51.81 10.65
 -3 -3 0 62.2 7.84
 3 -3 0 43.1 7.75
 3 -3 0 38.46 9.02
 3 -3 1 59.57 5.61
 -3 -3 -1 38.24 6.03
 3 -3 1 49.6 5.95
 -3 -3 -1 63.88 8.16
 -3 -3 -1 51.98 6.79
 -3 -3 -1 46.94 6.32
 -3 -3 -1 69.64 11.19
 -3 -3 -1 45.85 10.72
 3 -3 1 61.64 12.03
 -3 -3 -1 50.27 6.89
 3 -3 1 58.43 9.32
 3 -3 1 36.91 7.7
 3 -3 2 61.22 6.24
 -3 -3 -2 55.04 7.2
 3 -3 2 45.86 12.05
 3 -3 2 61.73 6.49
 -3 -3 -2 60.57 7.5
 3 -3 2 67.02 12.23
 -3 -3 -2 67.61 8.83
 3 -3 2 63.53 10.15
 3 -3 2 84.5 14.76
 3 -3 2 46.34 8.47
 -3 -3 -2 51.37 7.05
 3 -3 3 134.54 11.19
 -3 -3 -3 104.33 11.59
 -3 -3 -3 132.37 12.2
 -3 -3 -3 130.79 12.35
 3 -3 3 107.8 15.87
 3 -3 3 88.79 15.86
 -3 -3 -3 173.09 13.95
 3 -3 3 114.44 11.19
 3 -3 3 136.02 14.37
 -3 -3 -3 106.57 11.95
 3 -3 3 112.28 13.58
 3 -3 3 129.76 18.39
 -3 -3 -3 108.15 12.01
 3 -3 4 44.44 5.39
 3 -3 4 61.44 14.55
 3 -3 4 41.86 11.07
 -3 -3 -4 49.65 6.65
 3 -3 4 46.5 10.5
 -3 -3 -4 33.51 6.42
 3 -3 4 41.29 8.41
 -3 -3 -4 39.04 6.38
 3 -3 5 483.55 47.1
 -3 -3 -5 519.32 44.37
 3 -3 5 496.91 45.87
 3 -3 5 540.66 45.55
 3 -3 5 467.97 46.39
 3 -3 6 5.96 15.35
 3 -3 6 -1.96 2.9
 3 -3 6 3.17 7.88
 -3 -3 -6 5.3 3.75
 3 -3 6 1.22 6.85
 3 -3 6 -3.28 9.18
 3 -3 6 1.26 2.7
 -3 -3 -6 2.05 4.35
 3 -3 6 -2.02 5.63
 -3 -3 -6 2.73 6.8
 -3 -3 -6 2.27 4.32
 3 -3 7 62.01 5.99
 -3 -3 -7 49.14 7.8
 3 -3 7 56.52 6.05
 -3 -3 -7 41.75 7.27
 3 -3 8 57.64 11.34
 -3 -3 -8 37.25 6.52
 -3 -3 -8 46.43 6.9
 3 -3 8 37.82 4.79
 3 -3 8 52.89 9.22
 3 -3 8 43.39 4.72
 -3 -3 -8 39.02 6.26
 -3 -3 -9 16.54 4.13
 3 -3 9 9.54 6.88
 3 -3 9 15.63 2.48
 -3 -3 -9 10.41 3.83
 3 3 9 9.55 2.51
 3 -3 9 14.73 6.31
 3 -3 9 8.92 8.03
 3 -3 10 28.94 5.89
 -3 -3 -10 34.17 6
 3 -3 10 36.09 5.15
 3 -3 10 19.7 6.22
 -3 4 10 -0.13 3.02
 -3 -4 10 -1.44 4.63
 3 -4 -9 3.29 4.36
 -3 -4 9 13.7 6.36
 -3 -4 9 7.01 5.18
 3 -4 -9 7.85 3.01
 -3 -4 8 223.55 17.53
 3 -4 -8 198.72 15.75
 -3 -4 8 185.96 16.75
 -3 -4 8 174.26 16.02
 -3 -4 7 74.06 9.39
 -3 -4 7 100.56 11.56
 -3 -4 7 74.46 9.85
 3 -4 -7 90.04 8.39
 3 -4 -6 86.18 9.37
 3 -4 -6 98.75 9.39
 3 -4 -5 83.66 11.77
 3 -4 -5 128.11 11.77
 -3 -4 5 108.81 10.67
 -3 -4 5 94.86 10.48
 -3 -4 5 85.4 11.47
 -3 -4 5 95.24 11.77
 3 -4 -5 98.69 10.05
 3 -4 -5 101.89 10.08
 -3 -4 5 109.46 13.62
 3 -4 -4 95.06 10.59
 -3 -4 4 88.09 9.34
 -3 -4 4 79.09 8.76
 -3 -4 4 91.27 10.05
 -3 -4 4 62.37 10.05
 -3 -4 4 73.12 10.47
 3 -4 -4 78.04 8.25
 -3 -4 4 82.77 12.8
 3 -4 -3 7.25 7.52
 -3 -4 3 5.54 4.59
 3 -4 -3 6.03 6.46
 -3 -4 3 5.84 4.62
 -3 -4 3 6.62 8.22
 -3 -4 3 3.83 4.22
 -3 -4 3 2.24 7.33
 3 -4 -3 11.71 10.42
 3 -4 -3 8.17 3.73
 -3 -4 3 3.02 9.57
 3 -4 -2 19.24 8.12
 -3 -4 2 22.85 5.63
 3 -4 -2 45.12 7.81
 -3 -4 2 32.72 6.1
 -3 -4 2 46.5 9.62
 -3 -4 2 30.26 5.82
 -3 -4 2 37.6 9.15
 3 -4 -2 19.47 11.64
 3 -4 -2 25.67 4.87
 -3 -4 2 15.38 9.95
 -3 -4 1 28.05 5.59
 -3 -4 1 24.98 5.48
 -3 -4 1 13.04 9.98
 -3 -4 1 20.47 5.46
 3 -4 -1 4.5 11.25
 -3 -4 1 27.27 10.45
 3 -4 0 -3.37 2.84
 -3 -4 0 1.61 4.79
 3 -4 0 -3.21 6.3
 -3 -4 0 1 4.51
 -3 -4 0 1.72 4.6
 -3 -4 0 3.24 6.13
 3 -4 0 -4.41 10
 3 -4 1 115.58 11.04
 3 -4 1 149.76 13.53
 -3 -4 -1 104.81 11.86
 -3 -4 -1 112.07 12.43
 3 -4 1 125.12 19.76
 -3 -4 -1 122.98 12.71
 3 -4 1 101.6 16.76
 -3 -4 -1 145.16 13.55
 3 -4 2 43.57 5.46
 -3 -4 -2 36.32 6.67
 3 -4 2 56.43 7.94
 -3 -4 -2 48.69 6.72
 -3 -4 -2 51.04 7.18
 3 -4 2 20.39 10.48
 -3 -4 -2 46.36 8.78
 3 -4 2 49.51 10.22
 3 -4 3 106.37 10.95
 -3 -4 -3 79.43 9.87
 -3 -4 -3 83.41 10.01
 -3 -4 -3 105.19 10.87
 3 -4 3 80.86 14.33
 -3 -4 -3 131.76 12.8
 3 -4 3 115.98 13.37
 3 -4 3 96.14 13.19
 3 -4 3 117.53 9.52
 -3 -4 -3 72.79 9.71
 3 -4 4 53.78 5.73
 -3 -4 -4 34.85 6.09
 3 -4 5 46.73 5.18
 -3 -4 -5 49.89 8.36
 -3 -4 -5 56.55 8.95
 -3 -4 -5 37.1 5.97
 3 -4 5 44.91 9.5
 3 -4 5 32.8 8.48
 3 -4 5 61.69 10.69
 -3 -4 -5 27.22 5.67
 3 -4 6 15.07 3.05
 -3 -4 -6 9.91 6.89
 -3 -4 -6 12.91 3.53
 3 -4 6 12.93 6.32
 -3 -4 -6 17.69 5.45
 3 -4 6 21.46 8.69
 3 -4 6 18.92 7.59
 -3 -4 -6 12.71 4.1
 3 -4 7 93.99 8.16
 3 -4 7 89.55 11.36
 3 -4 7 126.61 10.95
 -3 -4 -7 119.32 10.28
 -3 -4 -7 68.57 8.89
 -3 -4 -7 80.47 9.07
 -3 -4 -8 7.63 4.17
 3 -4 8 5.47 5.13
 3 -4 8 3.2 3.68
 3 -4 8 10.06 4.47
 -3 -5 7 37.3 5.57
 -3 -5 6 48.99 7.01
 3 -5 -6 44.89 10.28
 -3 -5 5 26.68 6.76
 3 -5 -5 33.44 12.47
 3 -5 -4 11.71 3.6
 3 -5 -4 -1.95 10.91
 -3 -5 4 14.56 6.58
 3 -5 -3 20.55 5.25
 -3 -5 3 24.68 5.06
 3 -5 -3 16.59 4.23
 3 -5 -3 17.98 9.97
 -3 -5 2 34.8 5.92
 3 -5 -2 34.3 5.48
 3 -5 -2 40.97 6.41
 -3 -5 2 39.61 6.69
 3 -5 -2 31.29 10.56
 3 -5 -1 177.76 16.06
 -3 -5 1 145.01 15.12
 3 -5 -1 163.51 15.51
 -3 -5 1 188.97 15.88
 3 -5 -1 150.56 18.86
 -3 -5 1 191.78 16.06
 -3 -5 0 24.47 5.3
 3 -5 0 40.17 5.76
 -3 -5 0 39.01 6.02
 -3 -5 0 29.55 7.69
 3 -5 0 36.67 6.34
 3 -5 0 21.52 8.48
 3 -5 1 5.31 4.85
 3 -5 1 4.81 3.71
 -3 -5 -1 10.35 4.49
 -3 -5 -1 7.31 7.81
 -3 -5 -1 0.14 4.09
 3 -5 1 8.8 7.04
 -3 -5 -2 14.11 4.37
 3 -5 2 14.46 3.77
 -3 -5 -2 16.42 4.72
 3 -5 2 5.25 6.68
 -3 -5 -2 27.74 8.99
 -3 -5 -3 23.68 4.26
 3 -5 3 15.24 6.31
 -3 -5 -3 7.55 7.86
 -3 -5 -4 6.39 5.19
 3 -5 5 6.98 3.51
 -4 0 14 11.17 2.33
 -4 0 14 15.39 4.15
 -4 0 13 119.97 11.25
 -4 0 13 128.05 12.4
 -4 0 13 127.34 11.83
 -4 0 12 10.47 3.53
 -4 0 11 893.04 72.32
 -4 0 11 868.67 73
 -4 0 10 283.02 29.95
 -4 0 10 241.17 22.41
 -4 0 9 17.74 11.63
 -4 0 9 9 5.36
 -4 0 9 14.47 3.11
 -4 0 9 8.11 4.12
 -4 0 8 872.16 63.66
 -4 0 8 889.3 70.33
 -4 0 8 697.19 63.34
 -4 0 8 782.73 64.36
 -4 0 7 32.11 11.28
 -4 0 7 34.22 6.1
 -4 0 7 35.77 4.36
 -4 0 6 3.53 4.18
 -4 0 6 5.31 2.4
 -4 0 6 1.31 3.07
 -4 0 5 2007.05 157.38
 -4 0 5 1813.81 158.76
 -4 0 4 2163.68 173.83
 -4 0 4 1959.83 175.24
 -4 0 3 904.77 71.76
 -4 0 3 791.97 66.85
 -4 0 3 786.19 65.26
 -4 0 2 1730.94 145.65
 -4 0 2 1586.09 141.88
 -4 0 2 1797.35 140.44
 -4 0 1 -0.38 4.55
 -4 0 0 796.36 66.65
 4 0 1 140.87 12.5
 -4 0 -1 186.24 19.6
 -4 0 -1 195.65 15.6
 -4 0 -2 620.9 45.6
 4 0 2 511.43 43.12
 -4 0 -3 240.56 27.45
 -4 0 -3 241.47 22.27
 4 0 3 224.35 20.2
 -4 0 -3 276.03 20.83
 -4 0 -4 289.76 31.89
 -4 0 -4 329.66 24.83
 4 0 4 249.65 23.66
 -4 0 -4 309.48 24.26
 -4 0 -5 4.41 9.51
 4 0 5 13.54 2.82
 -4 0 -5 23.48 4.5
 -4 0 -5 14.55 9.01
 -4 0 -6 267.92 34.93
 4 0 6 286.76 24.84
 -4 0 -6 315.14 26.13
 4 0 7 44.74 7.76
 -4 0 -7 35.93 15.61
 4 0 7 39.17 10.62
 4 0 7 47.83 5.41
 4 0 8 60.35 9.49
 4 0 8 60.8 12.9
 4 0 8 80.97 7.44
 -4 0 -8 49.11 17.15
 4 0 9 88.03 8.44
 4 0 10 44.63 7.24
 4 0 10 57.82 5.29
 4 0 10 43.6 5.22
 4 0 11 37.88 5.52
 4 -1 -14 10.05 3.16
 -4 1 14 9.8 2.97
 -4 -1 14 14.46 3.9
 4 -1 -13 11.28 4.36
 -4 1 13 9.3 4.27
 -4 -1 13 0.45 4.91
 -4 1 13 7.94 3.78
 -4 1 13 7.48 2.7
 -4 -1 13 3.65 2.34
 -4 1 12 12.32 3.33
 4 -1 -12 4.69 5.06
 -4 1 12 7.45 4.97
 -4 -1 12 6.31 2.72
 -4 1 12 12.86 5.03
 -4 -1 12 3.91 3.24
 -4 1 11 135.46 14.8
 4 -1 -11 154.93 14.88
 -4 -1 11 156.86 13.95
 -4 -1 11 161.68 15.32
 -4 1 10 368.53 34.75
 4 -1 -10 290.13 26.03
 -4 1 10 278.08 26.05
 -4 -1 10 306.42 26.59
 -4 1 9 574.18 51.62
 4 -1 -9 493.21 43.88
 -4 1 9 490.15 44.05
 -4 -1 9 515.41 44.39
 -4 -1 9 559.84 43.42
 -4 -1 9 526.55 43.31
 -4 1 8 92.04 16.88
 -4 -1 8 119.99 16.82
 -4 -1 8 106.79 11.28
 4 -1 -8 79.18 10.27
 -4 -1 8 93.48 10.68
 -4 1 8 87.64 8.67
 -4 -1 8 98.55 8.98
 -4 -1 7 418.27 36.63
 4 -1 -7 362.68 31.72
 -4 -1 7 448.13 32.49
 -4 -1 7 359.57 32.02
 -4 1 7 342.4 30.84
 -4 -1 7 373.09 31.03
 -4 1 7 383.6 31.16
 -4 -1 6 21.15 7.56
 -4 -1 6 28.33 3.89
 -4 -1 6 33.27 6.73
 -4 -1 6 24.28 5.85
 -4 1 6 34.56 4.55
 -4 -1 5 117.23 15.6
 -4 1 5 136.65 12.52
 -4 -1 5 143.16 12.18
 -4 -1 5 138.9 12.62
 -4 1 4 183.35 16.67
 -4 -1 4 190.39 16.69
 -4 -1 4 198.03 16.3
 -4 -1 3 500.34 41.88
 -4 1 3 515.82 42
 -4 -1 2 57.46 11.08
 -4 1 2 47.51 12.68
 -4 -1 2 26.04 9.59
 -4 1 2 35.11 4.55
 -4 -1 2 28.49 4.78
 4 -1 -1 250.56 23.08
 -4 -1 1 253.88 26.7
 -4 1 1 241.19 21.97
 -4 -1 1 255.69 22.12
 4 -1 0 530.69 44.41
 4 -1 0 507.69 47.12
 4 -1 0 552.09 44.37
 -4 -1 0 579.64 45.03
 -4 -1 -1 638.08 63.63
 4 -1 1 785.1 63.72
 4 -1 1 688 59.12
 4 -1 1 745.37 59.04
 -4 -1 -1 774.38 59.69
 -4 1 -2 15.92 9.18
 4 -1 2 20.88 3
 4 -1 2 19.77 2.75
 -4 -1 -2 21.45 4.35
 -4 -1 -2 24.15 4.14
 -4 -1 -3 69.27 13.51
 -4 1 -3 61.63 13.28
 4 -1 3 69.87 11.93
 4 -1 3 62.07 6.28
 4 -1 3 60.47 6.12
 -4 -1 -3 69.62 7.55
 -4 -1 -3 74.45 7.25
 -4 -1 -4 3.83 9.08
 -4 1 -4 10.13 9.2
 4 -1 4 -1.05 6.01
 4 -1 4 1.12 2.06
 -4 -1 -4 1.86 3.8
 -4 -1 -4 -0.18 9.17
 4 -1 4 -1.68 5.31
 -4 -1 -4 1.34 3.19
 -4 -1 -5 4.47 9.3
 -4 1 -5 -2.94 10.14
 4 -1 5 9.43 7.76
 4 -1 5 11.17 6.61
 4 -1 5 5.23 2.34
 -4 -1 -5 3.25 10.06
 -4 -1 -5 3.95 4.28
 4 -1 5 0.45 5.47
 -4 -1 -5 2.27 3.74
 4 1 6 200.44 17.94
 4 -1 6 185.98 17.59
 -4 -1 -6 150.04 25.75
 -4 1 -6 163.28 26.19
 4 -1 6 199.48 19.26
 4 -1 6 216.46 24.41
 4 1 6 152.58 15.81
 4 -1 6 187.96 15.98
 -4 -1 -6 171.74 19.2
 4 -1 6 198.04 18.92
 -4 -1 -6 188.41 17.39
 -4 -1 -6 193.31 16.96
 4 -1 7 473.74 38.37
 -4 -1 -7 302.02 46.23
 -4 1 -7 313.16 46.2
 4 1 7 422.59 38.3
 4 -1 7 518.45 46.09
 4 -1 7 478.06 39.44
 4 -1 8 134.5 13.87
 4 1 8 130.65 14.16
 4 -1 8 147.08 11.98
 4 -1 8 122.75 11.75
 -4 -1 -8 138.49 13.79
 4 1 8 120.42 11.83
 -4 -1 -8 122.99 12.85
 4 -1 9 19.6 5.73
 4 -1 9 27.18 3.77
 4 -1 9 27.47 3.88
 4 1 9 26.75 3.78
 4 -1 10 2.37 3.67
 4 1 10 4.05 4.33
 4 1 10 2.32 1.99
 4 -1 10 0.47 2.19
 4 -1 10 1.95 5.61
 4 1 11 4.51 3.21
 4 -1 11 2.7 5.89
 -4 -2 13 45.31 5.37
 4 -2 -13 67.22 6.44
 -4 -2 13 60.81 6.5
 -4 2 13 56.41 6.07
 4 -2 -12 49.22 6.29
 4 -2 -12 68.13 7.48
 -4 -2 12 69.53 7.82
 -4 2 12 50.99 7.08
 -4 -2 11 19.37 5.25
 4 -2 -11 22.14 4.49
 4 -2 -10 77.11 10.05
 -4 -2 10 83.98 10.91
 -4 -2 10 80.35 10.41
 -4 -2 10 90.76 10.54
 -4 2 9 45.99 15.23
 4 -2 -9 51.43 8.58
 -4 -2 9 55.57 8.79
 -4 -2 9 72.61 9.36
 -4 -2 9 49.26 9.06
 4 -2 -8 176.16 18.24
 -4 -2 8 179.29 18.46
 -4 -2 8 193.78 18.78
 -4 -2 8 214.44 19.29
 4 -2 -8 193.86 17.16
 -4 -2 8 165.36 18.82
 -4 -2 8 217.39 17.5
 4 -2 -7 217.38 21.63
 -4 -2 7 256.67 22.05
 -4 -2 7 228.04 21.92
 -4 -2 7 274.35 22.63
 -4 -2 7 192.81 20.83
 4 -2 -7 251.98 20.81
 -4 -2 7 196.94 22.02
 -4 -2 7 327.08 21.43
 -4 -2 7 221.47 20.82
 -4 -2 6 78.86 8.49
 -4 -2 6 93.49 13.03
 -4 -2 6 84.46 9.07
 4 -2 -6 77.29 10.27
 -4 -2 6 98.29 10.67
 4 -2 -6 94.05 13.88
 -4 -2 6 78.26 9.72
 -4 -2 6 100 10.78
 -4 -2 6 74.3 11.39
 4 -2 -6 84.71 8.44
 -4 -2 6 84.64 8.38
 -4 -2 6 77.87 10.39
 -4 -2 6 127.17 9.77
 -4 -2 6 84.74 9.07
 -4 -2 5 11.51 3.43
 -4 -2 5 20.89 7.91
 -4 -2 5 21.07 5.34
 -4 -2 5 14.72 5.7
 -4 -2 5 14.42 5.8
 4 -2 -5 18.79 6.24
 4 -2 -5 19.07 8.21
 -4 -2 5 17.4 5.85
 -4 -2 5 12.55 3.93
 4 -2 -5 13.38 3.2
 -4 -2 5 14.65 6.04
 -4 -2 5 13.71 2.93
 -4 -2 5 14.85 8.03
 -4 -2 4 2.73 3
 -4 -2 4 -0.84 8.05
 -4 -2 4 5.37 4.46
 -4 -2 4 2.02 2.22
 -4 -2 4 11.61 8.74
 -4 -2 4 2.45 4.78
 -4 2 4 5.75 10.54
 4 -2 -4 5.02 5.41
 4 -2 -4 3.65 8.07
 -4 -2 4 1.66 3.66
 -4 -2 4 5.63 5.56
 -4 -2 4 4.14 5.78
 -4 -2 4 2.65 7.96
 4 -2 -3 286.47 25.28
 -4 -2 3 336.38 26.07
 -4 -2 3 378.93 33.65
 -4 2 3 322.19 35.02
 -4 -2 3 280.34 26.62
 -4 -2 3 308.51 25.56
 -4 -2 3 326.36 26.66
 4 -2 -2 39.07 4.04
 -4 -2 2 52.1 11.24
 -4 -2 2 37.79 5.46
 -4 -2 2 29.74 10.78
 -4 2 2 38.52 13.03
 -4 -2 2 40.62 4.25
 4 -2 -1 150.58 12.49
 -4 -2 1 141.87 13.16
 -4 -2 1 156.53 20.16
 -4 2 1 119.95 20.41
 -4 -2 1 136.64 13.19
 4 -2 0 122.44 10.52
 -4 -2 0 121.98 11.29
 -4 -2 0 157.37 19.19
 -4 -2 0 138.79 14.17
 -4 -2 0 128.15 14.07
 -4 -2 0 102.61 11.16
 -4 -2 0 123.68 11.49
 -4 -2 -1 168.54 13.42
 -4 -2 -1 232.03 20.27
 -4 -2 -1 147.11 13.3
 -4 -2 -1 184.71 16.83
 4 -2 1 182.38 19.84
 4 -2 1 132.84 15.42
 -4 -2 -1 110.71 13.1
 -4 -2 -1 153.68 13.64
 -4 -2 -2 4.66 3.2
 -4 -2 -2 7.41 7.27
 -4 -2 -2 8.26 4.25
 -4 -2 -2 14.48 10.32
 4 -2 2 10.6 7.27
 4 -2 2 2.04 6.79
 4 -2 2 4.69 2.56
 4 -2 2 7.16 2.3
 4 -2 2 14.77 8.84
 -4 -2 -2 4.16 9.99
 -4 -2 -2 2.74 3.6
 4 -2 2 10.46 6.07
 -4 -2 -2 3.66 3.52
 -4 -2 -3 192.49 18.1
 -4 -2 -3 253.57 22.97
 4 -2 3 197.94 21.95
 4 -2 3 238.68 23.76
 4 -2 3 283.59 27.8
 4 -2 3 237.02 18.23
 -4 -2 -3 192.06 20.85
 4 -2 3 199.98 17.92
 -4 -2 -3 206.68 19.08
 4 -2 3 205.52 20.75
 -4 -2 -3 207.35 18.87
 4 2 4 22.4 5.4
 -4 -2 -4 11.99 11.14
 4 -2 4 23.82 8.78
 4 -2 4 13.54 10.05
 4 -2 4 26.85 3.95
 -4 -2 -4 20.81 5.33
 4 -2 4 20.88 3.49
 4 -2 4 26.31 7.19
 -4 -2 -4 18.31 4.61
 4 2 5 179.78 18.74
 4 -2 5 213.77 21.31
 4 -2 5 202.17 21.18
 4 -2 5 236.39 27.63
 4 -2 5 216.33 17.7
 4 -2 5 187.78 17.25
 -4 -2 -5 204.86 18.88
 4 -2 5 195.45 20.22
 -4 -2 -5 206.45 18.63
 4 2 6 292.16 28.41
 4 -2 6 337.4 30.73
 4 -2 6 389.97 37.13
 4 -2 6 318.77 29.77
 4 2 7 21.97 6.33
 4 -2 7 18.94 8.55
 4 -2 7 25.64 3.9
 -4 -2 -7 32.41 6.67
 4 -2 7 21.14 7.22
 -4 -2 -7 30.12 5.93
 4 2 8 5.42 4.64
 4 2 8 3.91 2.66
 4 -2 8 1.37 2.5
 -4 -2 -8 11.63 5.22
 -4 -2 -8 5.22 4.34
 4 -2 9 164.53 14.24
 4 2 9 133.02 12
 4 -2 9 134.72 11.95
 4 -2 9 172.93 15.84
 4 -2 9 95.64 14.04
 -4 -2 -9 150.7 13.1
 4 2 9 119.71 13.31
 4 2 10 29.81 5.05
 -4 -2 -10 27.48 4.36
 4 2 10 36.11 3.79
 4 -2 10 33.12 3.78
 -4 -3 12 50.47 5.39
 -4 3 12 65.53 6.3
 4 -3 -11 20.2 3.64
 -4 3 11 5.62 4.07
 -4 -3 11 15.26 5.2
 4 -3 -10 6.47 5.45
 -4 -3 10 10.36 4.81
 -4 -3 10 13.43 6.12
 4 -3 -10 9.76 3.74
 -4 -3 10 13.1 6.53
 4 -3 -9 32.55 4.88
 4 -3 -8 30.25 7.4
 -4 -3 8 45.78 8.95
 -4 -3 8 26.99 6.61
 -4 -3 8 24.21 7.53
 4 -3 -8 35.18 5.34
 -4 -3 8 30.62 8.99
 4 -3 -7 109.88 13.03
 -4 -3 7 130.68 13.41
 -4 -3 7 155.71 16.08
 -4 -3 7 104.18 12.31
 -4 -3 7 111.27 14.34
 -4 -3 6 461.25 37.55
 4 -3 -6 480.37 43.67
 -4 -3 6 437.98 38.07
 -4 -3 6 608.05 40.47
 -4 -3 6 440.27 37.46
 4 -3 -6 408.2 36.75
 4 -3 -6 604.61 48.07
 4 -3 -6 534.3 37.28
 -4 -3 6 438.09 38.58
 4 -3 -6 296.68 37.08
 -4 -3 5 322.45 27.41
 -4 -3 5 352.29 27.93
 -4 -3 5 318.78 28.09
 4 -3 -5 388.1 35.22
 -4 -3 5 332.2 28.66
 -4 -3 5 403.38 29.97
 4 -3 -5 256.18 28.02
 -4 -3 5 297.54 28.12
 4 -3 -5 304.62 27.35
 -4 -3 5 343.3 29.6
 -4 -3 4 81.59 8.2
 4 -3 -4 32.38 9.85
 -4 -3 4 64.65 8.49
 -4 -3 4 70.91 8.67
 -4 -3 4 89.21 8.59
 4 -3 -4 77.15 14.33
 -4 -3 4 80.31 10.24
 -4 -3 4 76.13 10.12
 4 -3 -4 80.97 8.03
 -4 -3 4 65.33 9.76
 -4 -3 4 69.99 12.09
 -4 -3 3 132.7 12.35
 -4 -3 3 123.93 12.31
 -4 -3 3 124.22 12.91
 -4 -3 3 150.38 12.95
 4 -3 -3 123.54 18.77
 -4 -3 3 149.4 13.96
 -4 -3 3 140.13 12.54
 4 -3 -3 126.39 12.12
 -4 -3 3 129.55 15.52
 4 -3 -2 71.39 7.18
 -4 -3 2 88.53 8.5
 -4 -3 2 70.76 8.36
 -4 -3 2 76.15 9.22
 -4 -3 2 88.29 9.04
 4 -3 -2 94.25 15.21
 -4 -3 2 78.59 8.95
 4 -3 -2 78.69 8.25
 -4 -3 2 66.33 12.29
 4 -3 -2 73.24 10.96
 4 -3 -2 57.49 10.28
 4 -3 -1 1.37 2.36
 -4 -3 1 -0.22 3.88
 -4 -3 1 -0.18 4.34
 -4 -3 1 1.68 4.24
 -4 -3 1 3.68 8.35
 4 -3 -1 -1.21 8.7
 -4 -3 1 5.75 4.47
 -4 -3 1 0.93 5.36
 4 -3 -1 -1.14 3.33
 -4 -3 1 7.9 9.4
 4 -3 -1 -2 5.83
 4 -3 0 8.81 2.67
 4 -3 0 10.45 3.44
 -4 -3 0 9.24 4.23
 -4 -3 0 7.08 4.67
 -4 -3 0 7.1 9.25
 -4 -3 0 7.07 4.8
 4 -3 0 -1.2 8.81
 -4 -3 0 12.31 5.02
 -4 -3 0 2.57 5.89
 4 -3 0 1.51 6.22
 4 -3 1 164.62 14.75
 -4 -3 -1 169.13 15.64
 -4 -3 -1 145.61 15.47
 -4 -3 -1 221.77 20.45
 -4 -3 -1 189.84 16.66
 -4 -3 -1 191.4 17.01
 4 -3 1 142.53 21.47
 -4 -3 -1 212.25 17.12
 4 -3 1 168.98 15.51
 4 -3 1 194.03 18.03
 4 -3 1 157.11 17.89
 -4 -3 -1 152.96 15.7
 4 -3 2 136.97 12.92
 4 -3 2 186.18 17.34
 -4 -3 -2 111.96 13.68
 -4 -3 -2 156.23 14.61
 -4 -3 -2 186.95 15.6
 4 -3 2 172.05 20.54
 4 -3 2 128.94 16.01
 -4 -3 -2 214.14 16.51
 4 -3 2 151.7 13.66
 4 -3 2 179.85 23.26
 4 -3 2 136.84 18.52
 -4 -3 -2 136.51 14.07
 -4 -3 -3 531.53 45.03
 4 -3 3 522.04 48.36
 -4 -3 -3 655.21 46.32
 4 -3 3 502.94 44.31
 4 -3 3 637.42 47.3
 4 -3 3 569.4 52.74
 4 -3 3 562.48 47.13
 -4 -3 -3 454.42 44.87
 4 -3 4 290.52 26.14
 4 -3 4 316.24 30.73
 -4 -3 -4 373.91 28.29
 4 -3 4 412.89 31.2
 4 -3 4 290.7 29.18
 -4 -3 -4 293.54 27.45
 4 -3 5 30.67 10.79
 4 -3 5 18.06 3.22
 -4 -3 -5 20.82 5.2
 4 -3 5 22.55 8.79
 4 -3 5 14.31 7.83
 4 -3 5 18.81 10.7
 4 -3 5 13.58 6.59
 -4 -3 -5 13.54 4.92
 4 -3 6 7.56 2.62
 -4 -3 -6 7.61 4.1
 -4 -3 -6 8.79 4.49
 4 -3 7 -1.74 8.59
 4 -3 7 3.37 2.18
 4 -3 7 8.76 6.64
 -4 -3 -7 7.32 5.35
 4 -3 7 8.19 7.79
 -4 -3 -7 9.46 4.27
 4 -3 8 13.75 7
 4 -3 8 2.06 1.87
 -4 -3 -8 8.49 4.13
 4 3 8 -0.73 2.03
 4 -3 8 5.41 6.32
 -4 -3 -8 1.09 3.62
 4 -3 9 35.16 6.27
 -4 -3 -9 31.55 5.73
 -4 -3 -9 21.8 3.86
 4 -3 9 48.97 5.75
 4 -3 9 44.57 6.22
 -4 4 10 1.28 2.7
 -4 -4 10 5.89 3.8
 4 -4 -9 20.16 3.56
 -4 -4 9 15.19 5.77
 -4 -4 8 98.45 8.77
 4 -4 -8 80.2 7.11
 -4 -4 8 75.15 9.23
 -4 -4 7 55.58 8.06
 4 -4 -7 48.59 5.84
 4 -4 -7 48.92 6.01
 -4 -4 7 66.24 9.44
 4 -4 -6 161.78 13.23
 -4 -4 6 137.66 12.26
 -4 -4 6 132.56 13.4
 4 -4 -6 141.49 11.84
 -4 -4 5 80.18 9.46
 4 -4 -5 77.02 8.37
 -4 -4 4 12.86 5.71
 -4 -4 4 23.56 5.5
 -4 -4 4 21.25 8.6
 4 -4 -4 13.77 4.27
 -4 -4 4 14.7 9.31
 4 -4 -4 6.86 6.94
 -4 -4 3 161.02 16.45
 -4 -4 3 207.61 17.77
 -4 -4 3 190.52 19.66
 -4 -4 3 192.44 17.04
 -4 -4 3 173.74 17.32
 -4 -4 3 170.88 19.14
 4 -4 -3 175.52 16.19
 4 -4 -2 60.36 6.95
 -4 -4 2 53.07 7.56
 -4 -4 2 60.74 8.53
 -4 -4 2 63.6 11.6
 -4 -4 2 61.87 8.12
 4 -4 -2 49.25 6.92
 -4 -4 2 60.93 11.76
 -4 -4 1 44.7 6.89
 -4 -4 1 37.28 12.14
 -4 -4 1 57.27 8.28
 4 -4 -1 44.83 6.32
 -4 -4 1 53.31 7.66
 -4 -4 1 52.57 7.73
 4 -4 -1 47.33 6.23
 4 -4 0 32.38 4.28
 -4 -4 0 31.21 6.17
 -4 -4 0 44.84 7.22
 -4 -4 0 43.06 7.3
 -4 -4 0 24.49 7.02
 4 -4 0 24.23 10.92
 4 -4 1 267.44 23.24
 4 -4 1 349.28 26.11
 -4 -4 -1 226.17 23.89
 -4 -4 -1 303.57 25.22
 -4 -4 -1 344.24 26.18
 4 -4 1 204.98 27.75
 -4 -4 -1 297.82 25.2
 4 -4 2 -0.14 2.47
 -4 -4 -2 -1.59 5.26
 4 -4 3 66.86 6.61
 4 -4 3 65.97 8.49
 -4 -4 -3 59.45 7.66
 -4 -4 -3 83.27 9.21
 4 -4 3 71.32 12.44
 4 -4 3 69 11.66
 4 -4 3 56.28 10.78
 4 -4 3 71.22 9.82
 4 -4 4 24.66 3.47
 -4 -4 -4 33.24 5.69
 4 -4 4 17.65 7.85
 -4 -4 -4 31.64 7.02
 4 -4 4 22.3 7.74
 4 -4 4 36.81 10.65
 4 -4 5 0.69 1.95
 4 -4 5 0.41 6
 -4 -4 -5 6.52 3.46
 4 -4 5 1.27 5.63
 -4 -4 -5 2.19 4.99
 4 -4 5 4.2 7.79
 4 -4 6 41.56 4.11
 -4 -4 -6 35.43 4.58
 4 -4 6 48.51 7.44
 -4 -4 -6 44.18 5.85
 4 -4 7 8.45 5.27
 4 -4 7 6.46 3.63
 4 -4 7 12.8 4.23
 4 -5 -6 8.37 5.73
 4 -5 -5 5.37 5.8
 4 -5 -4 12.99 4.4
 4 -5 -4 10.11 6.83
 4 -5 -3 30.59 6.06
 4 -5 -3 24.37 5.14
 4 -5 -3 23.39 7.76
 4 -5 -2 25.68 6.19
 4 -5 -2 12.53 4.96
 -4 -5 2 12.56 4.55
 4 -5 -2 17.48 7.04
 4 -5 -1 1.1 5.85
 4 -5 -1 0.72 4.89
 -4 -5 1 0.41 3.55
 -4 -5 1 3.37 4.69
 4 -5 -1 5.75 6.42
 4 -5 0 17.68 5.66
 4 -5 0 11.85 4.7
 -4 -5 0 23.79 4.82
 -4 -5 0 14.76 5.4
 4 -5 0 5.65 5.97
 4 -5 1 15.28 4.36
 -4 -5 -1 16.29 4.41
 4 -5 1 5.3 5.65
 -4 -5 -1 14.94 5.43
 -4 -5 -2 29.53 4.24
 4 -5 2 23.1 5.91
 -4 -5 -2 18.52 5.27
 -4 -5 -3 3.99 2.21
 4 -5 3 -0.63 4.01
 -4 -5 -3 -0.53 3.93
 -5 0 14 33.01 4.79
 -5 0 13 30.53 5.59
 -5 0 13 30.95 5.11
 -5 0 13 31.73 4.17
 -5 0 12 3.46 2.94
 -5 0 12 6.92 4.85
 -5 0 11 7.9 6.12
 -5 0 11 4.91 5.15
 -5 0 11 9.01 3.54
 -5 0 10 63.75 9.28
 -5 0 10 60.82 8.28
 -5 0 10 66.22 7.83
 -5 0 9 5.3 4.87
 -5 0 9 1.06 11.73
 -5 0 9 3.05 6.18
 -5 0 9 -0.85 5.08
 -5 0 9 0.89 2.67
 -5 0 8 192 17.41
 -5 0 8 219.83 24.62
 -5 0 8 197.8 18.98
 -5 0 8 201.39 17.75
 -5 0 8 183.75 18.21
 -5 0 8 209.75 17.36
 -5 0 7 5.79 3.56
 -5 0 7 4.62 5.92
 -5 0 7 -1.17 4.07
 -5 0 7 -0.25 4.64
 -5 0 7 1.94 2.51
 -5 0 6 0.57 6.01
 -5 0 6 0.19 3.26
 -5 0 6 3.02 4.39
 -5 0 6 3.54 3.88
 -5 0 6 -3.59 4.67
 -5 0 6 -0.65 3.28
 -5 0 5 351.35 31.85
 -5 0 5 355.58 29.99
 -5 0 4 156.59 17.48
 -5 0 4 203.03 24.54
 -5 0 4 182.64 15.75
 -5 0 3 124.67 19.85
 -5 0 3 145.71 15.16
 -5 0 3 144.7 13.19
 -5 0 2 93.65 11.2
 -5 0 2 90.19 9.05
 -5 0 1 72.97 9.16
 -5 0 1 52.85 6.63
 -5 0 0 5.88 4.81
 5 0 0 10.27 1.84
 -5 0 -1 25.21 5.82
 5 0 1 11.96 2.17
 5 0 2 749.88 63.71
 -5 0 -2 997.91 67.35
 -5 0 -3 137.13 21.32
 5 0 3 144.63 12.86
 5 0 3 167.54 15.61
 -5 0 -4 14.94 10.46
 5 0 4 12.41 2.77
 -5 0 -5 -3.38 11.79
 5 0 5 2.41 2.39
 -5 0 -5 0.81 10.18
 5 0 6 5.19 4.86
 -5 0 -6 1.83 11.13
 -5 0 -6 -0.42 10.25
 5 0 7 52.03 8.21
 -5 0 -7 60.97 16.25
 5 0 7 40.93 11.26
 5 0 7 49.09 5.54
 5 0 8 319.59 26.85
 5 0 9 286.13 24.26
 5 0 9 301.77 26.13
 5 0 10 6.45 3.72
 5 0 10 0.19 1.66
 -5 -1 14 73 7.59
 -5 1 14 78.72 7.13
 -5 -1 13 53.71 6.88
 -5 1 13 37.89 6.01
 -5 -1 13 57.18 5.98
 -5 1 13 49.23 6.07
 -5 1 13 52.31 5.38
 -5 1 12 81.19 9.27
 -5 -1 12 90.01 9.85
 -5 1 12 89.16 9.27
 -5 1 12 84.05 8.24
 -5 -1 12 91.45 8.35
 -5 -1 12 72.8 8.2
 -5 -1 11 2.11 3.88
 -5 1 11 6.07 5.19
 -5 -1 11 7.32 5.83
 -5 -1 11 1.68 5.22
 -5 1 11 5.49 4.85
 -5 -1 11 3.21 3.24
 -5 1 10 639.94 52.88
 -5 1 10 551.2 44.94
 -5 -1 10 575.25 45.53
 -5 -1 10 430.78 43.58
 -5 -1 10 559.52 45.02
 -5 1 10 570.52 44.86
 -5 -1 10 575.78 44.09
 -5 1 9 528.59 50.76
 -5 1 9 484.38 43.85
 -5 -1 9 538.1 44.58
 -5 1 9 493.83 43.03
 -5 -1 9 548.73 43.04
 -5 -1 9 497.74 43.88
 -5 1 9 506.63 43.75
 -5 -1 9 542.08 43.07
 -5 1 8 39.27 6.98
 -5 -1 8 32.33 7.41
 -5 1 8 34.91 6.13
 -5 -1 8 34.52 5.12
 -5 -1 8 34.56 6.78
 -5 1 8 28.16 6.15
 -5 1 8 29.23 4.24
 -5 -1 8 28.42 4.4
 -5 1 7 188.29 17.49
 -5 -1 7 193.02 17.98
 -5 1 7 198.71 16.46
 -5 -1 7 171.38 17.14
 -5 1 7 173 16.99
 -5 -1 7 176 15.99
 -5 -1 6 174.29 19.89
 -5 1 6 142.93 14.94
 -5 -1 6 168.78 15.71
 -5 -1 6 154.47 13.62
 -5 1 6 159.91 14.07
 -5 1 6 106.94 15.79
 -5 -1 6 152.67 14.83
 -5 1 6 156.31 14.66
 -5 1 6 163.38 14.17
 -5 -1 5 31.67 9.82
 -5 1 5 26.23 12.85
 -5 -1 5 29.15 7.14
 -5 1 5 12.17 6.35
 -5 -1 5 26.83 5.29
 -5 1 5 23.81 5.35
 -5 -1 5 25.92 5.69
 -5 1 5 25.16 5.35
 -5 -1 5 31.06 3.98
 -5 1 5 22.3 4.37
 -5 -1 5 32.29 4.61
 -5 1 4 507.69 48.57
 -5 -1 4 465.37 39.39
 -5 1 4 420.69 41.9
 -5 -1 4 590.55 44.14
 -5 -1 4 457.48 39.11
 -5 1 3 638.4 61.46
 -5 -1 3 832.45 57.74
 -5 -1 3 602.82 52.98
 -5 1 3 637.58 53.12
 -5 -1 3 657.34 53.35
 -5 -1 2 136.04 18.51
 -5 1 2 143.83 20.19
 -5 -1 2 186.38 16.64
 -5 1 2 128.28 12.13
 -5 -1 2 120.41 12.45
 -5 -1 1 179.07 24.03
 -5 1 1 212.93 19.09
 -5 -1 1 212.95 19.16
 5 -1 0 93.63 8.22
 -5 1 0 84.79 12.69
 -5 -1 -1 281.73 25.43
 -5 -1 -1 230.2 21.7
 -5 1 -1 188.52 21.7
 5 -1 1 220.54 18.23
 5 -1 1 208.98 18.13
 5 -1 1 230.26 21.16
 -5 -1 -2 15.76 8
 -5 1 -2 6.12 5.92
 5 -1 2 15.5 6.28
 5 -1 2 17.6 2.66
 5 -1 2 14.83 2.7
 5 -1 2 10.47 6.3
 5 1 3 67.19 7.67
 5 -1 3 93.71 7.93
 5 -1 3 87.46 7.73
 5 -1 3 96.18 11.4
 5 -1 3 79.55 12.57
 -5 -1 -3 93.49 9.09
 -5 -1 -4 44.45 13.7
 5 -1 4 59.01 11.12
 5 1 4 46.66 5.63
 5 -1 4 55.56 5.74
 5 -1 4 54.22 5.55
 -5 -1 -4 64.6 11.92
 5 -1 4 51.07 9.17
 -5 -1 -4 63.75 7.14
 -5 -1 -5 -3.33 11.74
 -5 1 -5 10 12.58
 5 -1 5 -1.16 7.14
 5 1 5 3.57 2.61
 5 -1 5 2.03 2.53
 5 -1 5 5 2.46
 -5 -1 -5 4.96 11.09
 5 -1 5 4.05 6.18
 -5 -1 -5 3.37 4.02
 5 1 6 166.35 16.68
 5 -1 6 173.68 16.53
 -5 -1 -6 90.82 23.12
 -5 1 -6 106.61 23.25
 5 -1 6 196.34 22.52
 -5 -1 -6 170.07 18.61
 5 -1 6 179.44 17.79
 5 1 7 284.97 23.3
 5 -1 7 252.2 22.84
 5 1 7 238.11 20.87
 5 -1 7 245.27 20.83
 5 -1 7 225.72 20.68
 5 -1 7 270.98 23.96
 5 -1 8 38.7 6.94
 5 1 8 46.63 7.56
 5 1 8 34.41 4.55
 5 -1 8 42.55 4.67
 5 -1 8 38.6 4.59
 5 -1 9 3.88 3.92
 5 1 9 4.92 4.36
 5 1 9 3.35 2.06
 5 -1 9 1.71 1.98
 5 -1 9 0.61 6.19
 5 1 10 22.11 4.59
 5 -1 10 26.26 4.93
 -5 2 13 34.63 4.36
 -5 -2 13 31.19 4.55
 -5 -2 13 31.17 3.84
 5 -2 -12 13.31 4.18
 -5 -2 12 12.8 4.68
 -5 -2 12 14.62 3.81
 5 -2 -12 11.58 3.12
 -5 2 12 11.31 4.04
 -5 2 12 9.62 2.73
 -5 -2 12 9.64 3.24
 5 -2 -11 31.66 5.68
 -5 -2 11 27.84 6.2
 -5 -2 11 31.29 5.91
 -5 2 11 27.37 5.57
 5 -2 -10 156.63 13.82
 -5 -2 10 144.34 14.34
 -5 -2 10 139.27 14.02
 -5 2 10 113.31 13.41
 -5 2 9 104.5 20.82
 5 -2 -9 152.16 14.37
 -5 -2 9 152.91 14.85
 -5 -2 9 140.34 14.48
 5 -2 -9 130.47 12.82
 -5 2 9 124.37 13.82
 -5 -2 9 157.2 13.18
 -5 -2 8 610.73 45.32
 5 -2 -8 483.91 44.28
 -5 -2 8 539.37 44.85
 -5 -2 8 501.02 44.64
 -5 -2 8 517.77 43.98
 5 -2 -7 240.29 23.4
 -5 -2 7 301.58 24.43
 -5 -2 7 249.87 23.82
 -5 -2 7 241.1 23.53
 -5 -2 7 265.22 23.24
 -5 -2 7 267.71 22.44
 -5 -2 6 20.35 4.39
 -5 -2 6 26.99 9.73
 5 -2 -6 18.78 6.38
 5 -2 -6 14.17 9.16
 -5 -2 6 10.71 6.78
 -5 -2 6 17.8 5.74
 -5 -2 6 16.94 7.4
 -5 -2 6 22.16 5.55
 5 -2 -6 22.41 3.94
 -5 -2 6 8.34 7.65
 -5 -2 6 22.38 3.92
 -5 -2 5 192.71 16.29
 -5 -2 5 268.5 25.3
 -5 -2 5 237.88 26.08
 -5 -2 5 211.57 18.12
 -5 -2 5 209.8 18.04
 -5 -2 5 150.75 17.1
 5 -2 -5 241.39 24.23
 -5 -2 5 148.95 16.89
 -5 -2 5 146.76 17.67
 -5 -2 5 174.07 15.85
 -5 -2 4 1359.91 82.99
 -5 -2 4 1151.04 83.37
 -5 2 4 971.32 82.67
 -5 -2 4 799.16 71.76
 -5 -2 4 751.93 71.63
 -5 -2 4 1077.46 73.24
 -5 -2 4 738.47 71.83
 -5 -2 4 925.23 71.04
 -5 -2 3 385.39 32.64
 -5 -2 3 386.06 35.47
 -5 2 3 176.28 27.82
 -5 -2 3 220.29 20.16
 -5 -2 3 243.27 20.68
 -5 -2 3 177.55 20.84
 -5 -2 3 237.09 19.22
 -5 -2 3 201.6 19.21
 5 -2 -2 147.17 13.25
 -5 -2 2 171.25 14.94
 -5 2 2 125.73 22.47
 -5 -2 2 165.05 15.01
 -5 -2 2 172.21 15.08
 -5 -2 2 157.72 16.51
 5 -2 -2 139.29 16.6
 5 -2 -1 237.54 20.29
 -5 -2 1 251.14 21.65
 -5 -2 1 259.03 23.81
 -5 2 1 209.28 29.65
 -5 -2 1 242.99 21.77
 5 -2 -1 241.74 23.61
 -5 -2 1 270.36 21.76
 -5 -2 1 214.92 21.23
 5 -2 0 55.67 5.75
 -5 -2 0 75.29 15.61
 -5 -2 0 71.98 11.35
 -5 -2 0 68.85 7.39
 -5 -2 0 73.35 12.34
 -5 -2 0 51.64 7.03
 5 -2 0 76.94 10.12
 5 -2 1 5.24 2.07
 -5 -2 -1 7.51 3.85
 -5 -2 -1 5.52 9.63
 -5 -2 -1 16.57 10.99
 -5 -2 -1 15.8 11.04
 5 -2 1 14.41 10.03
 -5 -2 -1 5.81 10.81
 5 -2 1 2.62 6.11
 -5 -2 -1 4.27 3.39
 -5 -2 -2 42.79 5.6
 -5 -2 -2 51.99 10.9
 5 -2 2 63.5 12.33
 5 -2 2 47.55 5.48
 -5 -2 -2 43.28 12.36
 5 -2 2 30.36 8.38
 -5 -2 -2 32.27 5.47
 -5 -2 -2 35.12 5.78
 5 -2 3 79.86 12.71
 5 -2 3 78.12 7.4
 -5 -2 -3 71.36 13.83
 5 -2 3 81.87 11.09
 -5 -2 -3 66.83 8.71
 -5 -2 -4 5.7 11.93
 5 2 4 8.19 4.98
 5 -2 4 9.12 6.95
 5 -2 4 4.86 2.74
 5 -2 4 8.98 6.44
 -5 -2 -4 11.45 4.98
 5 2 5 29 6.82
 5 -2 5 58.98 11.52
 5 -2 5 34.97 9.42
 5 -2 5 39.41 4.88
 5 -2 5 46.65 8.81
 -5 -2 -5 52.7 6.85
 5 2 6 7.64 5.44
 5 -2 6 10.57 7.11
 5 2 6 3.9 2.61
 5 -2 6 10.12 2.78
 5 -2 6 4.64 6.27
 -5 -2 -6 4.6 4.6
 5 2 7 8.14 4.86
 5 -2 7 7.59 6.46
 5 2 7 4.65 2.58
 5 -2 7 4.52 2.41
 5 -2 7 -2.69 8
 5 -2 7 7.23 5.69
 5 2 8 1.28 4.02
 5 2 8 1.72 2.06
 5 -2 8 8.63 6.53
 5 -2 9 7.37 1.79
 5 -2 9 8.72 6.04
 5 2 9 5.82 3.21
 5 2 9 6.6 1.97
 -5 -2 -9 12.73 3.72
 5 -2 9 17.55 5.41
 -5 -3 12 31.55 4.06
 -5 3 12 49.79 4.66
 5 -3 -11 9.98 2.76
 -5 3 11 6.36 3.42
 -5 -3 11 8.17 2.83
 -5 -3 10 1.1 4.56
 -5 3 10 4.03 4.07
 -5 -3 9 27.15 6.44
 5 -3 -9 26.74 4.34
 -5 -3 9 25.75 7.24
 -5 -3 8 22.05 6.64
 -5 -3 8 20.56 7.34
 5 -3 -8 16.19 4.26
 -5 -3 7 284.39 24.72
 -5 -3 7 250.97 24.31
 5 -3 -7 277 23.11
 -5 -3 7 246.26 24.48
 -5 -3 6 79.34 9.35
 -5 -3 6 100.73 10.33
 -5 -3 6 102.48 11.83
 5 -3 -6 96.98 16.52
 -5 -3 6 102.91 11.16
 5 -3 -6 79.9 9.19
 -5 -3 6 98.55 12.73
 -5 -3 5 300.57 25.5
 -5 -3 5 318.17 25.99
 5 -3 -5 361.2 33.91
 -5 -3 5 242.51 25.2
 -5 -3 5 241.77 26.03
 -5 -3 4 380.04 30.44
 -5 -3 4 354.78 30.34
 -5 -3 4 371.19 31.29
 -5 -3 4 358.9 30.26
 5 -3 -4 383.62 38.85
 -5 -3 4 304.31 30.64
 5 -3 -4 359.06 30.18
 -5 -3 4 293.36 31.42
 -5 -3 3 12.97 5.57
 -5 -3 3 22.02 11.97
 -5 -3 3 20.5 6.5
 -5 -3 3 16.31 6.58
 -5 -3 3 19.71 9.65
 5 -3 -3 13.28 11.6
 -5 -3 3 13.37 5.16
 -5 -3 3 18.86 6.56
 5 -3 -3 18.03 4.65
 -5 -3 3 4.03 9.33
 5 -3 -3 8.27 7.36
 5 -3 -2 45.3 5.79
 -5 -3 2 90.03 9.36
 -5 -3 2 86.73 17.35
 -5 -3 2 59.29 8.49
 -5 -3 2 79.05 10.6
 -5 -3 2 68.6 11.93
 -5 -3 2 76.6 8.75
 5 -3 -2 61.92 15.08
 5 -3 -2 57.44 7.55
 -5 -3 2 59.92 11.63
 -5 -3 2 68.89 7.96
 5 -3 -2 61.16 10.67
 5 -3 -1 15.31 2.92
 -5 -3 1 24.12 6.28
 -5 -3 1 18.66 6.33
 -5 -3 1 20.47 10.43
 -5 -3 1 21.72 5.98
 -5 -3 1 18.87 7.11
 5 -3 -1 31.64 12.77
 -5 -3 1 23.1 6.94
 5 -3 -1 20.78 5.13
 5 -3 -1 13.78 7.13
 5 -3 0 28.85 4
 -5 -3 0 40.09 6.57
 -5 -3 0 32.66 7.09
 -5 -3 0 46.59 12.56
 -5 -3 0 38.17 7.26
 5 -3 0 62.98 14.79
 5 -3 0 42.82 6.25
 -5 -3 0 36.36 7.04
 5 -3 0 18.27 7.78
 -5 -3 -1 52.55 7.44
 5 -3 1 54.59 13.47
 -5 -3 -1 38.08 7.74
 5 -3 1 42.78 11.65
 5 -3 1 36.36 8.81
 5 -3 2 307.77 28.56
 -5 -3 -2 315.56 29.43
 -5 -3 -2 368.91 30.32
 5 -3 2 292.35 32.96
 -5 -3 -2 487.41 32.4
 5 -3 2 364.97 36.89
 5 -3 2 509.92 33.9
 -5 -3 -2 383.41 30.34
 5 -3 2 341.9 29.44
 5 -3 2 316.74 31.9
 5 -3 3 43.46 5.07
 -5 -3 -3 69.72 8.3
 5 -3 3 43.43 10.51
 -5 -3 -3 57.27 8.17
 5 -3 3 67.89 13.22
 5 -3 3 30.32 8.58
 5 -3 4 40.28 4.78
 -5 -3 -4 50.56 7.26
 -5 -3 -4 53.94 7.72
 5 -3 4 40.7 9.89
 5 -3 4 51.98 11.8
 5 -3 4 42.74 8.76
 5 -3 5 3.55 2.17
 -5 -3 -5 9.52 4.21
 5 -3 5 3.82 6.89
 5 -3 5 7.96 8.37
 5 -3 5 -0.94 5.77
 5 -3 6 5.38 2.09
 -5 -3 -6 8.25 3.53
 5 -3 6 -0.46 6.51
 -5 -3 -6 10.97 5.11
 5 3 6 4.17 2.33
 5 -3 6 5.88 7.45
 5 -3 6 2.41 5.23
 5 -3 7 33.25 3.63
 -5 -3 -7 42.97 5.52
 5 3 7 30.46 3.84
 5 -3 7 39 7.21
 5 -3 8 14.58 4.99
 -5 -3 -8 13.65 3.33
 5 -3 8 13.81 4.74
 -5 -4 10 0.83 1.8
 -5 4 10 1.48 1.87
 -5 -4 9 16.25 2.77
 -5 -4 9 13.25 5.39
 -5 4 9 12.75 3.33
 -5 -4 9 12.63 4.62
 -5 -4 8 2.32 5.74
 5 -4 -8 9.19 3.01
 -5 4 8 0.27 3.32
 -5 -4 8 2.31 5.55
 -5 -4 7 65.07 9.81
 5 -4 -7 69.26 7
 5 -4 -7 72.08 7.37
 -5 -4 7 52.27 9.13
 5 -4 -6 47.18 6.66
 -5 -4 6 36.9 5.4
 -5 -4 6 33.77 8.63
 5 -4 -6 31 4.91
 -5 -4 6 17.95 7.98
 5 -4 -5 72.3 8.92
 -5 -4 5 71.19 7.84
 -5 -4 5 44.03 9.78
 5 -4 -5 48.03 6.42
 -5 -4 5 39.66 9.66
 -5 -4 4 49.42 7.95
 -5 -4 4 58.65 10.07
 5 -4 -4 43.18 6.23
 -5 -4 3 81.47 9.08
 5 -4 -3 78 9.03
 5 -4 -3 81.53 8.71
 -5 -4 2 90.01 10.4
 5 -4 -2 88.19 10.17
 -5 -4 1 67.31 9.14
 5 -4 -1 80.86 9.18
 -5 -4 0 30.73 5.97
 5 -4 1 0.73 2.01
 5 -4 1 -3.85 6.2
 -5 -4 -1 -0.29 4.28
 -5 -4 -1 4.58 5.8
 -5 -4 -1 1.89 4.93
 5 -4 1 -1.72 8.1
 5 -4 1 -2.56 6
 5 -4 2 22.25 3.18
 5 -4 2 31.33 6.11
 -5 -4 -2 27.6 5.02
 -5 -4 -2 43.27 6.68
 5 -4 2 27.84 8.42
 -5 -4 -2 23.36 5.85
 5 -4 2 25.78 7.66
 5 -4 2 12.79 6.18
 5 -4 3 63.23 6.35
 -5 -4 -3 94.39 8.72
 5 -4 3 64.7 10.07
 5 -4 3 53.57 9.87
 5 -4 3 65.52 9.02
 -5 -4 -3 84.9 8.26
 5 -4 4 171.23 15.96
 5 -4 4 193.88 18.48
 -5 -4 -4 238.9 17.38
 5 -4 4 201.6 17.2
 -5 -4 -4 207.83 17.04
 5 -4 4 181.08 18.52
 -5 -4 -5 130.2 11.38
 5 -4 5 111.65 12.85
 5 -4 5 124.19 11.76
 -5 -4 -5 135.03 11.6
 5 -4 6 39.87 6.7
 -5 -4 -6 57.16 5.34
 5 -5 -5 -2.07 3.96
 5 -5 -4 5.7 2.96
 5 -5 -4 0.99 4.57
 5 -5 -3 2.83 3.89
 5 -5 -3 -0.53 4.86
 5 -5 -2 19.53 4.56
 5 -5 -2 12.28 5.28
 -5 -5 1 40.79 4.72
 5 -5 -1 39.53 6.81
 5 -5 0 8.44 3.02
 -5 -5 0 11.36 2.51
 5 -5 0 6.94 4.31
 -5 -5 0 3.42 3.06
 -5 -5 -1 3.23 2.02
 5 -5 1 3.35 3.21
 -5 -5 -1 2.8 2.87
 -6 0 14 7.07 2.88
 -6 0 14 10.84 2.36
 -6 0 13 162.31 15.07
 -6 0 13 167.73 14.86
 -6 0 13 170.14 14.38
 -6 0 12 4.04 4.76
 -6 0 12 0.64 4.07
 -6 0 12 2.41 2.69
 -6 0 11 136.78 12.42
 -6 0 10 3.78 5.45
 -6 0 10 0.98 5.84
 -6 0 10 0.28 4.9
 -6 0 10 -2.13 2.66
 -6 0 9 131.7 18.11
 -6 0 9 102.09 12.59
 -6 0 9 117.95 11.2
 -6 0 9 116.99 11.9
 -6 0 9 104.17 11.29
 -6 0 8 72.18 14.22
 -6 0 8 61.12 6.85
 -6 0 8 47.51 8.81
 -6 0 8 57.64 7.71
 -6 0 8 42.07 7.31
 -6 0 8 54.17 6.13
 -6 0 7 263.93 22.83
 -6 0 7 209.32 21.01
 -6 0 7 213.42 21.22
 -6 0 7 242.94 21.78
 -6 0 7 271.07 21.35
 -6 0 7 256.05 21.04
 -6 0 7 281.81 24.36
 -6 0 7 263.07 21.77
 -6 0 6 73.71 8.66
 -6 0 6 81.08 10.65
 -6 0 6 76.49 8.65
 -6 0 6 108.77 11.59
 -6 0 6 78.47 9.27
 -6 0 6 92.31 9.36
 -6 0 6 91.72 8.97
 -6 0 5 134.09 13.83
 -6 0 5 123.96 12.12
 -6 0 5 123.8 12.23
 -6 0 5 137.4 14.78
 -6 0 5 138.39 12.59
 -6 0 5 131.33 12.76
 -6 0 5 132.47 12.38
 -6 0 4 35.9 12.61
 -6 0 4 33.54 6.37
 -6 0 4 33.49 7.06
 -6 0 4 31.97 6.84
 -6 0 4 23.12 5.18
 -6 0 4 27.83 4.79
 -6 0 4 31.68 5.6
 -6 0 4 31.04 4.78
 -6 0 3 60.74 14.77
 -6 0 3 46.6 6.7
 -6 0 3 57.96 9.05
 -6 0 3 55.59 6.5
 -6 0 3 57.19 7.17
 -6 0 3 60.25 6.87
 -6 0 2 378.91 40.09
 -6 0 2 340.17 30.55
 -6 0 2 360.59 30.73
 -6 0 2 400.17 33.9
 -6 0 2 387.4 31.06
 -6 0 1 80.83 17.43
 -6 0 1 107.68 10.4
 -6 0 1 109.9 10.24
 -6 0 1 116.81 13.16
 -6 0 1 95.25 10.35
 -6 0 0 32 5.64
 -6 0 0 43.69 7.73
 6 0 0 22.56 7.17
 -6 0 -1 189.69 15.68
 -6 0 -1 203.21 18.88
 6 0 1 157.95 14.48
 6 0 1 184.79 17.74
 -6 0 -2 50.73 6.55
 6 0 2 35.65 4.34
 -6 0 -2 57.74 9.13
 6 0 2 42.68 7.9
 6 0 3 22.25 3.26
 6 0 4 7.08 2.42
 -6 0 -4 9.14 10.53
 6 0 5 -7.32 7.13
 6 0 5 4.26 2.37
 -6 0 -5 1.74 10.96
 6 0 6 131.77 13.12
 6 0 6 104.05 10.05
 6 0 7 14.47 5.49
 6 0 7 13.08 2.77
 6 0 8 431.69 35.45
 6 0 8 403.05 33.8
 6 0 9 2.81 3.28
 -6 -1 14 40.6 4.54
 -6 1 13 2.86 3.02
 -6 -1 13 7.04 3.98
 -6 -1 13 12.59 2.63
 -6 -1 13 14.07 3.26
 -6 1 13 7.65 3.39
 -6 1 13 8.29 2.41
 -6 1 12 13.14 4.62
 -6 -1 12 5.59 4.05
 -6 -1 12 14.13 5.17
 -6 -1 12 18.01 4.39
 -6 1 12 11.16 4.23
 -6 1 12 15.53 3.16
 -6 -1 12 17.36 3.16
 -6 1 11 21.85 5.68
 -6 -1 11 27.99 4.22
 -6 -1 10 58.33 7.25
 -6 1 10 58.29 8.38
 -6 -1 10 64.27 9.08
 -6 1 10 66.92 8.07
 -6 -1 10 60.33 8.29
 -6 -1 10 59.39 6.79
 -6 -1 10 59.85 6.65
 -6 -1 9 198.22 17.95
 -6 1 9 192.21 25.7
 -6 1 9 220.15 19.3
 -6 -1 9 199.09 19.78
 -6 1 9 201.72 18.07
 -6 -1 9 195.08 18.22
 -6 -1 9 180.28 18.87
 -6 1 9 220.91 18.9
 -6 -1 9 210.15 17.83
 -6 1 9 208.33 17.71
 -6 1 8 20.56 6.82
 -6 -1 8 30.07 7.59
 -6 1 8 29.76 4.89
 -6 -1 8 34.95 5.24
 -6 -1 8 30.59 6.57
 -6 1 8 28.69 6.11
 -6 1 8 23.9 4.24
 -6 -1 8 25.16 5.17
 -6 -1 8 28.71 4.36
 -6 -1 7 122.65 16.83
 -6 -1 7 104.48 10.46
 -6 1 7 114.07 12.1
 -6 -1 7 115.87 12.72
 -6 1 7 96.89 10.21
 -6 1 7 106.18 10.63
 -6 1 7 80.98 12.24
 -6 -1 7 103 11.61
 -6 1 7 127.03 11.48
 -6 -1 7 113.42 10.28
 -6 1 7 107.4 10.84
 -6 -1 6 132.86 18.29
 -6 -1 6 124.98 11.95
 -6 1 6 132.34 13.42
 -6 -1 6 138.62 14.03
 -6 1 6 105.75 14.54
 -6 -1 6 121.2 12.84
 -6 1 6 128.93 12.68
 -6 -1 6 126.47 11.7
 -6 1 6 126.2 12.18
 -6 -1 6 129.42 12.35
 -6 -1 5 118.88 16.68
 -6 -1 5 111.96 10.81
 -6 1 5 130.9 21.44
 -6 1 5 113.29 12.19
 -6 -1 5 120.22 12.81
 -6 1 5 98.67 13.42
 -6 -1 5 100.9 11.65
 -6 1 5 110.5 11.34
 -6 -1 5 117.25 10.51
 -6 1 5 105.54 10.9
 -6 -1 5 118.08 11.13
 -6 -1 4 63.58 7.22
 -6 1 4 57.12 15.98
 -6 -1 4 72.01 9.28
 -6 1 4 61.05 10.04
 -6 -1 4 51.64 6.92
 -6 -1 3 440.06 42.85
 -6 1 3 431.08 50.25
 -6 -1 3 496.12 49.07
 -6 -1 3 457.55 41.67
 -6 -1 3 591.07 45.89
 -6 -1 3 501.59 41.65
 -6 1 3 406.03 44.17
 -6 -1 3 561.23 41.24
 -6 1 3 496.56 41.74
 -6 -1 3 507.1 41.89
 -6 -1 2 183.07 20.77
 -6 1 2 189.28 27.62
 -6 1 2 176.95 21.77
 -6 -1 2 234.68 18.85
 -6 1 2 209.88 19.11
 -6 -1 2 214.48 19.28
 -6 -1 1 68.54 11.35
 -6 1 1 48.18 15.56
 -6 -1 1 64.07 7.13
 -6 1 1 59.46 10.24
 -6 1 1 62.97 7.43
 -6 -1 1 72.64 7.77
 -6 -1 0 36.58 9.93
 -6 -1 0 31.62 10.84
 -6 1 0 38.04 8.58
 -6 -1 0 34.65 4.89
 -6 1 0 32.34 5.1
 -6 -1 0 27.55 5.29
 6 -1 0 38.21 8.18
 -6 -1 -1 30.78 10.38
 -6 1 -1 45.31 8.34
 6 -1 1 34.65 4.03
 6 -1 1 39.72 8.2
 -6 -1 -2 73.38 13.48
 -6 1 -2 53.8 9.34
 6 1 2 45.92 5.03
 6 -1 2 45.28 5.02
 6 -1 2 67.35 9.74
 6 -1 3 85.72 14.29
 6 1 3 95.97 9.54
 6 -1 3 107.98 9.61
 6 -1 3 135.04 13.84
 -6 -1 -3 130.3 14.68
 6 -1 4 22.95 8.53
 -6 -1 -4 35.86 11.4
 6 -1 4 21.72 7.56
 6 1 5 5.34 2.59
 6 -1 5 8.55 2.53
 -6 -1 -5 8.8 11.45
 6 -1 5 9.99 6.43
 6 1 6 63.36 6.55
 6 -1 6 65.68 6.56
 6 1 7 21.21 5.75
 6 -1 7 17.85 5.42
 6 1 7 20.37 3.18
 6 -1 7 21.04 3.11
 6 -1 8 3.59 3.77
 6 1 8 6.19 4.3
 6 1 8 2.03 1.88
 6 1 9 28.85 4.57
 6 -1 9 30.53 5.24
 -6 2 13 5.95 2.44
 -6 -2 13 5.48 2.07
 -6 -2 12 26.47 4.97
 -6 -2 12 32.97 4.63
 6 -2 -12 24.83 3.72
 -6 2 12 35.5 4.62
 -6 2 12 28.99 3.67
 -6 -2 12 38.02 4.42
 -6 -2 11 40.51 6.05
 -6 -2 11 25.03 4.5
 -6 -2 11 31.15 5.34
 -6 2 11 27.84 5.12
 -6 -2 10 45.72 7.18
 -6 2 10 35.67 4.94
 -6 -2 10 39.68 6.45
 -6 -2 9 187.08 15.69
 -6 -2 9 129.44 13.7
 -6 2 9 142.33 13.86
 -6 -2 9 155.9 15.09
 6 -2 -9 171.3 13.71
 -6 2 9 140.83 14.61
 -6 -2 8 226.42 20.77
 -6 -2 8 195.02 20.11
 -6 -2 8 222.43 19.83
 6 -2 -8 237.3 19.25
 -6 2 8 198.85 19.81
 -6 -2 8 224.03 19.24
 -6 -2 7 346.07 28.71
 -6 -2 7 339.3 29.44
 6 -2 -7 393.48 35.6
 -6 -2 7 319.11 28.99
 -6 -2 7 360.58 28.97
 -6 2 7 275.84 28.41
 -6 -2 6 224.88 18.2
 -6 -2 6 270.22 26.29
 -6 -2 6 197.64 19.24
 6 -2 -6 319.6 28.21
 -6 -2 6 177.61 18.72
 -6 2 6 109.14 19.79
 -6 -2 6 201.79 18.68
 -6 2 6 177.49 18.34
 -6 -2 6 233.84 17.94
 -6 -2 5 171.84 21.52
 -6 -2 5 163.38 21.85
 -6 -2 5 109.85 11.5
 -6 -2 5 106.48 11.87
 -6 2 5 76.72 13.91
 -6 -2 5 94.94 12.96
 -6 -2 5 117.21 10.61
 -6 -2 4 610.54 50.1
 -6 2 4 527.14 49.13
 -6 -2 4 357.91 35.31
 -6 -2 4 446.71 36.71
 -6 -2 4 431.44 36.43
 -6 -2 4 404.53 36.84
 -6 -2 4 534.87 35.95
 -6 2 4 370.83 35.71
 -6 -2 3 142.72 22.77
 -6 -2 3 153.54 17.07
 -6 2 3 133 23.45
 -6 -2 3 131.53 13.95
 -6 -2 3 133.72 13.66
 -6 -2 2 352.2 31.71
 -6 -2 2 314.43 32.18
 -6 -2 2 239.91 23.88
 -6 2 2 199.7 30.41
 -6 -2 2 226.29 21.1
 -6 -2 2 248.79 21.5
 6 -2 -2 198.93 22.99
 -6 -2 1 478.28 39.07
 -6 -2 1 415 40
 -6 -2 1 380.81 32.2
 -6 2 1 264.02 37.65
 -6 -2 1 352.82 29.35
 6 -2 -1 285.32 31.19
 -6 -2 1 322.34 29.18
 -6 -2 0 29.7 12.4
 -6 -2 0 44.16 13.94
 -6 -2 0 22.28 12.33
 -6 2 0 22.09 13.5
 -6 -2 0 30.63 11.71
 6 -2 0 33.26 8.28
 -6 -2 0 17.41 4.69
 6 -2 1 13.14 2.42
 -6 -2 -1 8.84 4.04
 -6 -2 -1 20.69 10.76
 6 -2 1 3.76 8.78
 -6 2 -1 -4.47 7.89
 -6 -2 -1 15.16 11.53
 6 -2 1 13.51 7.42
 -6 -2 -1 12.54 4.16
 -6 -2 -2 46.46 11.4
 6 -2 2 56.9 12.52
 -6 2 -2 30.61 8.91
 -6 -2 -2 41.45 12.63
 6 -2 2 52.3 9.45
 6 -2 3 129 10.67
 6 2 3 107 10.87
 -6 -2 -3 160.09 16.72
 6 -2 3 160.41 15.47
 -6 -2 -3 106.35 11.93
 6 -2 4 35.68 3.9
 6 2 4 33.63 6.59
 6 2 4 29.77 4.11
 6 -2 4 38.25 9.47
 -6 -2 -4 24.74 12.21
 6 -2 4 36.07 8.05
 -6 -2 -4 28.93 5.46
 6 2 5 5.28 2.46
 6 -2 6 24 3.14
 6 2 6 19.53 5.56
 -6 -2 -6 26.82 4.62
 6 -2 6 28.08 7.06
 6 2 6 24.34 3.52
 6 -2 6 31.57 6.74
 6 -2 7 16.23 2.44
 6 -2 7 8.9 6.62
 6 2 7 16.45 4.44
 6 2 7 15.75 2.74
 6 -2 7 17.27 6.46
 6 -2 8 6.34 4.9
 6 2 8 8.05 2.78
 6 -2 8 16.35 5.08
 -6 -3 11 9.9 2.88
 -6 3 11 13.14 3.1
 -6 -3 10 15.82 3.4
 -6 -3 10 21.94 4.27
 -6 3 10 13.51 3.76
 -6 -3 9 46.88 6.4
 6 -3 -9 46.42 5
 -6 3 9 40.63 5.8
 -6 -3 9 32.34 4.99
 -6 -3 8 51.16 7.71
 6 -3 -8 63.98 6.5
 -6 3 8 49.53 7
 -6 -3 7 163.55 15.28
 6 -3 -7 141.77 14.41
 6 -3 -7 191.04 14.85
 -6 -3 6 370.59 29.58
 -6 -3 6 378.05 30.35
 -6 -3 6 302.64 29.96
 6 -3 -6 368.17 29.46
 -6 -3 6 285.67 30.28
 -6 -3 5 21.12 5.44
 -6 -3 5 24.68 5.95
 -6 -3 5 11.92 5.85
 6 -3 -5 18.91 4.51
 -6 -3 5 2.77 8.67
 6 -3 -5 5.05 6.89
 -6 -3 4 8.8 5.68
 -6 -3 4 6.7 6.06
 -6 -3 4 4.55 8.9
 6 -3 -4 5.02 11.27
 -6 -3 4 5.01 5.56
 6 -3 -4 6.75 4.46
 6 -3 -4 3.19 6.94
 -6 -3 3 215.08 18.98
 -6 -3 3 270.6 29.83
 -6 -3 3 171.87 20.64
 -6 -3 3 213.21 19.81
 -6 -3 3 197.88 18.31
 6 -3 -3 246.59 31.52
 6 -3 -3 224.01 19.04
 6 -3 -3 117.81 19.18
 -6 -3 2 20.11 6.15
 -6 -3 2 17.05 12
 -6 -3 2 24.02 10.6
 -6 -3 2 20.26 6.51
 6 -3 -2 4.3 17.07
 -6 -3 2 32.3 6.48
 6 -3 -2 25.51 6.48
 6 -3 -2 22.43 7.65
 6 -3 -1 26.62 3.67
 -6 -3 1 42.39 6.43
 -6 -3 1 39.43 12.37
 -6 3 1 42.94 14.93
 -6 -3 1 43.27 7.36
 6 -3 -1 64.09 17.16
 -6 -3 1 37.16 7.2
 -6 -3 1 33.16 5.94
 6 -3 -1 42.74 6.44
 6 -3 -1 28.91 8.41
 6 -3 0 75.19 7.49
 -6 -3 0 91.54 9.43
 -6 -3 0 102.26 10.38
 -6 -3 0 93.18 9.48
 6 -3 0 91.97 9.36
 6 -3 0 67.48 13.53
 6 -3 0 68.08 11.28
 6 -3 1 142.11 13.39
 -6 -3 -1 169.89 14.77
 -6 -3 -1 179.15 15.68
 -6 -3 -1 165.66 15.01
 6 -3 1 167.71 14.62
 6 -3 1 145.55 17.1
 6 -3 2 21.62 3.1
 -6 -3 -2 34.92 6.09
 6 -3 2 22.69 4.12
 6 -3 2 25.03 7.71
 6 -3 3 10.68 2.33
 6 3 3 9.58 2.41
 6 -3 3 14.46 7.4
 6 -3 4 7.63 2.09
 -6 -3 -4 6.66 3.86
 6 -3 4 -0.49 6.18
 -6 -3 -4 9.17 4.83
 6 3 4 6.11 2.2
 6 -3 4 16.41 6.83
 6 -3 4 16.66 6.09
 6 -3 5 16.76 2.47
 -6 -3 -5 26.45 4.27
 6 -3 5 15.69 6.18
 -6 -3 -5 27.13 4.93
 6 3 5 12.75 2.56
 6 -3 5 17.1 6.43
 6 -3 5 15.98 5.49
 -6 -3 -6 -0.31 2.13
 -6 -3 -6 6.21 3.72
 6 -3 6 6.09 5.07
 -6 -3 -7 5.28 2.73
 6 -3 7 4.07 3.57
 -6 -4 9 12.35 3.93
 -6 -4 8 2.6 4.89
 -6 -4 7 22.47 6.62
 6 -4 -7 28.39 3.81
 6 -4 -6 63.22 7.19
 -6 -4 6 56.69 6.22
 -6 -4 6 41.3 8.58
 6 -4 -6 48.14 5.75
 -6 -4 5 11.96 4.16
 -6 -4 5 13.3 7.48
 6 -4 -5 13.42 3.46
 -6 -4 4 18.74 8.63
 -6 -4 4 26.08 5.45
 6 -4 -4 18.72 4.18
 -6 -4 3 -1.29 9.15
 -6 -4 3 8.58 4.54
 -6 -4 3 3.01 3.43
 6 -4 -3 0.49 3.65
 6 -4 -3 1.86 3.66
 -6 -4 2 76.31 8.57
 -6 -4 2 64.57 7.84
 6 -4 -2 72.67 7.96
 6 -4 -2 58.07 10.94
 -6 -4 1 1.1 4.18
 -6 -4 1 5.54 3.92
 6 -4 -1 4.13 3.27
 6 -4 -1 -2.36 6.74
 -6 -4 0 31.3 5.29
 -6 -4 0 28.9 5.16
 6 -4 0 21.38 7.28
 6 -4 1 17.62 5.01
 -6 -4 -1 11.74 3.63
 -6 -4 -1 14.91 4.14
 6 -4 1 0.35 6.09
 -6 -4 -1 14.04 4.05
 6 -4 1 12.64 4.95
 6 -4 2 33.66 4.66
 -6 -4 -2 29.95 3.98
 -6 -4 -2 40.41 4.89
 6 -4 2 22.1 6.08
 -6 -4 -2 24.27 4.64
 6 -4 2 19.57 6.27
 6 -4 2 28.24 5.32
 -6 -4 -3 22.36 3.72
 -6 -4 -3 18.48 3.86
 6 -4 3 17.6 5.39
 -6 -4 -4 116.67 9.21
 6 -4 4 84.58 10.33
 -6 -4 -4 94.9 9.11
 -7 0 13 20.62 3.95
 -7 0 12 29.21 5.21
 -7 0 12 32.63 4.9
 -7 0 12 25.98 3.67
 -7 0 11 8.56 5.09
 -7 0 11 3.31 4.23
 -7 0 11 -1.21 2.58
 -7 0 11 2.54 2.19
 -7 0 10 2.26 2.47
 -7 0 9 16.22 6.68
 -7 0 9 26.91 5.9
 -7 0 9 27.45 5.99
 -7 0 9 25.05 3.88
 -7 0 8 317.77 27.41
 -7 0 8 298.56 26.23
 -7 0 8 312.82 25.97
 -7 0 8 284.24 26.57
 -7 0 7 3.04 5.99
 -7 0 7 1.05 6.51
 -7 0 7 6.37 3.96
 -7 0 7 -1.33 5.78
 -7 0 7 -0.55 5.23
 -7 0 7 0.19 2.82
 -7 0 7 2.7 3.74
 -7 0 6 -0.35 6.39
 -7 0 6 5.97 4.72
 -7 0 6 1.02 3.67
 -7 0 6 6.89 5.11
 -7 0 6 -0.68 5.16
 -7 0 6 2.47 5.85
 -7 0 6 2.66 3.73
 -7 0 5 17.64 5.31
 -7 0 5 25.96 4.96
 -7 0 5 28.27 7.02
 -7 0 5 31.14 6.26
 -7 0 5 19.77 5.58
 -7 0 5 24.92 4.64
 -7 0 4 255.35 30.76
 -7 0 4 203.38 20.59
 -7 0 4 231.38 20.92
 -7 0 4 270.01 20.72
 -7 0 4 264.23 24.38
 -7 0 4 231.26 20.91
 -7 0 3 11.5 11.32
 -7 0 3 8.79 4.81
 -7 0 3 -0.25 3.83
 -7 0 3 4.23 5.33
 -7 0 3 4.4 3.84
 -7 0 2 108.2 21.13
 -7 0 2 132.75 13
 -7 0 2 146.54 13.04
 -7 0 2 150.72 16.3
 -7 0 2 124.79 13.03
 -7 0 1 173.22 30.36
 -7 0 1 261.82 23.3
 -7 0 1 292.76 23.49
 -7 0 1 346.3 27.97
 7 0 -1 243.19 25.44
 -7 0 1 253.85 23.44
 -7 0 0 8.52 10.65
 -7 0 0 2.07 5.26
 -7 0 0 8.92 6.03
 -7 0 0 5.46 3.95
 7 0 0 16.49 6.76
 -7 0 -1 209.59 15.61
 7 0 1 148.52 17.23
 -7 0 -1 204.54 19.39
 -7 0 -1 118.34 15.06
 7 0 3 35.98 4.15
 7 0 4 10.45 2.54
 -7 0 -4 30.52 10.9
 7 0 5 12.22 2.6
 -7 0 -5 1.97 10.15
 7 0 6 5.85 4.72
 7 0 6 4.42 2.04
 7 0 7 109.01 10.4
 7 0 7 105.74 8.42
 7 0 8 3.58 3.03
 -7 -1 13 18.71 3.07
 -7 1 13 16.89 3.13
 -7 -1 12 9.64 4.19
 -7 -1 12 12.75 3.65
 -7 -1 12 9.77 3.38
 -7 1 12 14.85 3.68
 -7 1 12 14.67 2.7
 -7 -1 11 6.1 4.43
 -7 -1 11 8.34 4.96
 -7 -1 11 8.47 4.07
 -7 1 11 12.74 4.25
 -7 1 10 50.54 7.1
 -7 -1 10 42.72 5.64
 -7 1 10 46.3 5.7
 -7 -1 10 49.78 5.4
 -7 1 10 45.89 5.12
 -7 -1 10 50.78 5.48
 -7 1 9 30.37 6.36
 -7 -1 9 33.6 7.33
 -7 1 9 28.57 4.77
 -7 -1 9 28.58 4.87
 -7 -1 9 33.2 6.05
 -7 1 9 19.8 5.61
 -7 -1 9 26.53 4.04
 -7 1 9 30.98 4.03
 -7 -1 9 26.76 4.2
 -7 1 8 11.71 5.73
 -7 -1 8 7.69 6.6
 -7 1 8 6.41 3.64
 -7 -1 8 3.36 3.34
 -7 1 8 5.18 4.83
 -7 1 8 5.79 2.69
 -7 -1 8 7.1 2.97
 -7 -1 8 1.92 5.49
 -7 -1 7 91.4 15.23
 -7 -1 7 102.41 11.26
 -7 1 7 80.59 8.73
 -7 1 7 88.18 9.03
 -7 1 7 70.48 10.91
 -7 -1 7 77.96 8.99
 -7 1 7 89.99 9.58
 -7 -1 7 88.7 9.56
 -7 -1 6 31.22 10.62
 -7 -1 6 27.07 7.71
 -7 1 6 25.14 5.2
 -7 1 6 33.37 5.15
 -7 1 6 20.09 6.42
 -7 -1 6 27.87 6.62
 -7 1 6 28.71 5.8
 -7 -1 6 27.99 4.32
 -7 1 6 30.05 5.01
 -7 -1 6 22.94 4.9
 -7 -1 5 161.66 20.74
 -7 -1 5 140.27 16.94
 -7 1 5 149.8 14.93
 -7 -1 5 157.18 15.55
 -7 1 5 148.29 17.84
 -7 -1 5 185.55 15.42
 -7 -1 5 170.16 14.53
 -7 1 5 150.88 15
 -7 -1 5 176.87 15.26
 -7 -1 4 269.36 30.56
 -7 -1 4 225.05 25.87
 -7 1 4 293.74 35.55
 -7 1 4 271.31 24.56
 -7 -1 4 287.19 25
 -7 1 4 294.47 28.14
 -7 -1 4 348.2 24.71
 -7 1 4 248.56 24.46
 -7 -1 4 297.31 24.71
 -7 -1 3 645.94 60.18
 -7 -1 3 483.95 54.19
 -7 1 3 612.9 63.87
 -7 1 3 674.16 53.42
 -7 1 3 560.89 56.39
 -7 -1 3 535.03 53.07
 -7 -1 3 800.3 53
 -7 -1 3 674.62 53.43
 -7 -1 2 191.76 23.08
 -7 -1 2 147.55 19.2
 -7 1 2 138.18 25.56
 -7 1 2 192.33 16.49
 -7 1 2 187.15 20.13
 -7 -1 2 171.18 16.26
 7 -1 -2 185.96 19.45
 -7 -1 2 178 16.35
 -7 1 2 183.01 16.52
 -7 -1 2 185.17 16.8
 -7 -1 1 58.06 12.42
 -7 1 1 38.54 15.42
 -7 1 1 54.18 6.45
 -7 1 1 43.8 9.5
 -7 -1 1 39.81 5.97
 -7 1 1 48 6.55
 -7 -1 1 45.53 6.58
 7 -1 -1 51.54 9.75
 -7 -1 0 105.51 16.03
 -7 1 0 54.06 17.11
 -7 1 0 75.45 12.14
 -7 1 0 71.61 8.5
 -7 -1 0 71.62 8.73
 7 -1 0 85.16 11.64
 -7 -1 -1 76.7 14.21
 -7 1 -1 61.43 8.08
 -7 1 -1 62.35 10.64
 7 -1 1 72.9 10.48
 -7 1 -2 206.14 17.86
 -7 -1 -2 185.09 20.26
 7 -1 2 180.59 20.3
 7 -1 3 15.51 2.67
 -7 -1 -3 15.43 11.31
 7 -1 3 23.11 7.09
 -7 -1 -3 8.71 4.56
 7 1 4 18.8 2.83
 7 -1 4 15.31 2.79
 -7 -1 -4 25.98 11.52
 -7 -1 -4 20.21 4.87
 7 1 5 6.3 5.01
 7 -1 5 6.36 4.88
 7 1 5 4.55 2.07
 -7 -1 -5 5.76 10.82
 7 -1 5 6.26 5.48
 -7 -1 -5 4.38 3.84
 7 1 6 6.89 4.45
 7 -1 6 7.91 4.27
 7 1 6 4.73 1.96
 -7 1 -6 4.7 3.19
 -7 -1 -6 5.25 3.63
 7 -1 7 5.14 3.32
 7 1 7 4.52 3.93
 7 1 7 11.39 1.96
 -7 1 -7 2.77 2.8
 -7 -1 -7 7.5 3.23
 7 -1 8 86.93 7.64
 7 1 8 61.85 7.21
 -7 -2 12 11.25 2.94
 -7 -2 12 13.85 2.93
 -7 2 12 9.38 2.85
 -7 -2 11 84.35 7.84
 -7 2 11 79.07 7.55
 -7 -2 11 60.55 7.34
 -7 2 10 5.28 2.69
 -7 -2 10 7.13 4.26
 -7 2 10 6.9 3.88
 -7 -2 10 8.37 4.02
 -7 -2 9 103.94 10.25
 -7 2 9 97.77 10.01
 -7 -2 9 118.26 11.18
 -7 2 9 108.55 10.69
 7 -2 -8 51.75 5.73
 -7 -2 8 43.91 5.42
 -7 -2 7 59.31 6.9
 -7 -2 7 60.47 7.41
 -7 -2 7 54.57 7.48
 -7 -2 7 55.94 8.26
 -7 -2 7 62.11 7.49
 7 -2 -7 59.17 6.73
 -7 2 7 57.09 7.53
 -7 -2 7 66.64 6.65
 -7 -2 6 2.1 3.69
 -7 -2 6 4.37 8.55
 -7 -2 6 5.93 4.98
 7 -2 -6 1.25 9.54
 -7 -2 6 -0.91 4.94
 -7 2 6 -2.09 4.8
 -7 -2 6 0.27 3.74
 7 -2 -6 -1.74 3.36
 -7 -2 6 -0.18 3.03
 -7 -2 5 325.94 24.97
 -7 -2 5 441.82 35.75
 -7 -2 5 359.26 34.97
 -7 -2 5 304.76 27.66
 7 -2 -5 434.06 35.95
 -7 -2 5 283.21 25.49
 -7 2 5 197.33 27.49
 -7 -2 5 257.99 25.03
 -7 -2 5 304.65 24.39
 -7 2 5 272.54 24.68
 -7 -2 5 258.27 24.49
 -7 -2 4 297.37 26.66
 -7 -2 4 206.89 25.47
 -7 -2 4 206.85 19.7
 -7 2 4 222.22 28.55
 -7 -2 4 186.34 17.05
 -7 2 4 118.7 19.04
 -7 -2 4 165.21 16.38
 7 -2 -4 163.39 18.94
 -7 -2 3 49.29 12.99
 -7 -2 3 72.11 14.98
 -7 -2 3 56.81 11.03
 -7 2 3 73.72 17.53
 -7 -2 3 46.06 7.22
 -7 2 3 30.91 9.21
 -7 -2 3 44.41 6.43
 7 -2 -3 36.47 9.11
 -7 -2 2 127.65 18.1
 -7 -2 2 112.83 18.23
 -7 -2 2 55.78 13.84
 -7 2 2 52.65 16.86
 -7 -2 2 96.26 9.43
 -7 2 2 72.91 12.66
 7 -2 -2 72.9 11.98
 -7 -2 1 77.98 15.92
 -7 -2 1 61.74 14.23
 -7 -2 1 51.81 13.42
 -7 2 1 54.82 16.11
 -7 2 1 40.25 10.24
 -7 -2 1 42.57 11.45
 7 -2 -1 62.91 10.08
 -7 -2 0 13.84 4.34
 -7 -2 0 28.39 11.25
 -7 2 0 9.48 12.49
 7 -2 0 2.44 9.34
 -7 2 0 14.29 7.42
 -7 -2 0 13.27 10.8
 7 -2 0 3.53 6.83
 -7 -2 0 8.94 4.04
 -7 -2 -1 87.19 8.5
 -7 2 -1 52.88 17.26
 7 -2 1 90.27 8.27
 -7 -2 -1 58.68 13.08
 7 -2 1 92.01 11.77
 -7 -2 -1 56.5 8.47
 7 -2 2 83.32 7.54
 -7 -2 -2 76.59 13.41
 7 -2 2 86.77 11.42
 -7 -2 -2 50.82 7.86
 7 2 3 56 8
 7 -2 3 62.48 10.44
 7 2 4 35.75 5.86
 7 -2 4 24.03 7.29
 7 2 4 27.16 3.49
 7 -2 4 33.91 7.38
 7 2 5 14.81 4.51
 7 2 5 18.78 2.66
 7 -2 5 21.8 6.68
 7 -2 5 17.47 5.56
 7 2 6 -0.16 3
 -7 -2 -6 1.71 2.27
 7 -2 6 -3.78 5.21
 -7 -2 -7 8.32 3
 7 -2 7 10.16 3.91
 -7 -3 10 22.05 5.03
 -7 -3 10 16.9 3.49
 -7 3 10 16.4 2.98
 -7 -3 9 4.61 5.49
 -7 3 9 5.48 2.37
 7 -3 -9 9.47 2.38
 -7 -3 9 3.44 3.46
 -7 3 9 3.82 2.96
 -7 -3 8 168.94 15.51
 -7 -3 8 227.54 18.05
 -7 3 8 161.26 15.56
 -7 -3 8 193.36 16.42
 7 -3 -8 213.8 15.62
 -7 3 8 155.2 15.61
 -7 -3 7 119.11 11.82
 -7 -3 7 148.75 12.55
 -7 -3 7 144.52 14.74
 -7 -3 7 129.37 12.8
 7 -3 -7 119.62 11.73
 7 -3 -7 144.62 12
 -7 -3 6 125.41 11.75
 -7 -3 6 130.37 14.85
 -7 -3 6 152.84 12.65
 7 -3 -6 136.18 11.75
 7 -3 -6 118.09 13.33
 -7 -3 6 101.57 11.41
 -7 -3 5 39.57 5.54
 7 -3 -5 34.39 5.15
 7 -3 -5 26.38 6.99
 -7 -3 4 4.18 3.9
 7 -3 -4 -0.7 3.29
 -7 -3 3 37.76 5.77
 7 -3 -3 37.81 5.53
 -7 -3 2 47.99 6.31
 7 -3 -2 45.52 5.99
 -7 -3 1 26 4.82
 7 -3 -1 22.99 4.33
 -7 -3 0 85.26 9.18
 -7 -3 0 97.12 9.92
 -7 -3 0 89.35 9.76
 -7 -3 0 94.05 9.19
 7 -3 0 92.49 9.02
 7 -3 0 77.39 11.21
 -7 -3 -1 30.28 5.2
 -7 -3 -1 29.06 5.52
 -7 -3 -1 37.32 5.32
 7 -3 1 29.81 4.26
 7 -3 1 27.66 7.06
 -7 -3 -2 0.37 3.09
 -7 -3 -2 -1.47 3.7
 -7 -3 -2 3.48 4.07
 7 -3 2 -0.8 5
 -7 -3 -3 40.25 5.43
 -7 -3 -3 44.4 5.54
 7 -3 3 30.16 7.16
 7 -3 3 31.04 6.49
 -7 -3 -4 6.76 2.98
 7 -3 4 7.48 4.74
 -7 -3 -4 4.67 3.57
 7 -3 4 6.97 4.44
 7 -3 4 5.57 4.17
 -7 -3 -5 37.06 4.33
 7 -3 5 28.02 4.63
 -7 4 7 -0.38 1.66
 7 -4 -7 4.58 3.62
 7 -4 -6 142.87 11.21
 -7 -4 6 127.14 10.81
 -7 -4 6 112.87 12.63
 7 -4 -5 68.27 6.62
 -7 -4 5 52.84 5.78
 -7 -4 5 50.73 8.62
 7 -4 -5 52.3 5.3
 -7 -4 4 10.45 3.3
 7 -4 -4 10.81 5.19
 7 -4 -4 7.37 2.72
 -7 -4 3 14.24 3.37
 7 -4 -3 5.09 5.18
 7 -4 -3 10.2 2.73
 -7 -4 2 12.2 3.31
 -7 -4 2 9.42 2.93
 7 -4 -2 4.77 4.56
 7 -4 -1 36.07 5.31
 -7 -4 1 27.95 4.5
 -7 -4 1 35.47 4.34
 7 -4 0 44.85 5.15
 -7 -4 0 38.29 4.58
 -7 -4 0 34.91 4.63
 7 -4 0 34.36 6.25
 -7 -4 -1 12.11 2.73
 -7 4 -1 4.03 2.33
 7 -4 1 13.38 4.33
 -7 -4 -2 8.17 2.21
 7 -4 2 2.41 3.15
 -8 0 13 33.04 3.53
 -8 0 12 4.83 2.68
 -8 0 11 57.23 5.59
 -8 0 10 9.65 2.77
 -8 0 10 10.48 4.48
 -8 0 10 8.17 2.39
 -8 0 9 1.6 4.37
 -8 0 9 0.15 2.27
 -8 0 8 91.4 8.74
 -8 0 7 171.66 15.95
 -8 0 7 173.4 16.22
 -8 0 7 172.6 15.23
 -8 0 6 25.35 5.45
 -8 0 6 42.11 7.85
 -8 0 6 38.35 5.4
 -8 0 5 174.44 16.99
 -8 0 5 192.33 17.34
 -8 0 5 189.3 20.44
 -8 0 5 195.47 17.11
 -8 0 4 -2.75 5.14
 -8 0 4 1.35 4.03
 -8 0 4 -3.08 5.92
 -8 0 3 26.89 6.01
 -8 0 3 30.2 5.53
 -8 0 3 45.75 8.78
 -8 0 2 815.94 98.63
 -8 0 2 1128.11 90.05
 -8 0 2 1347.52 95.27
 8 0 -2 1013.32 92.15
 -8 0 1 185.58 30.54
 -8 0 1 275.18 22.15
 8 0 -1 231.89 24.13
 -8 0 1 218.31 21.96
 -8 0 0 6.84 10.63
 -8 0 0 24.43 7.88
 -8 0 0 16.35 4.66
 -8 0 -1 3.06 3.82
 -8 0 -2 43.83 6.22
 -8 0 -3 25.02 10.32
 -8 0 -3 16.95 4.46
 -8 0 -4 53.85 10.57
 -8 0 -4 43.58 6.11
 8 0 5 0.79 3.85
 -8 0 -5 1.36 3.08
 8 0 6 -0.19 3.2
 -8 -1 12 79.02 7.83
 -8 1 12 88.5 7.81
 -8 -1 11 5.91 3.26
 -8 1 11 4.73 3.25
 -8 -1 10 27.93 4.89
 -8 -1 10 22.87 3.84
 -8 -1 10 18.46 4.7
 -8 1 10 32.2 4.83
 -8 1 10 29.81 3.42
 -8 -1 10 30.38 3.64
 -8 1 9 20.41 3.84
 -8 -1 9 15.87 4.73
 -8 -1 9 18.55 3.64
 -8 1 9 17.2 4.64
 -8 -1 9 13.08 4.87
 -8 1 9 19.14 3.03
 -8 -1 9 14.84 3.11
 -8 1 8 44.64 5.99
 -8 -1 8 37.36 4.52
 -8 1 8 31.23 4.35
 -8 1 7 18.41 4.93
 -8 1 7 25.35 4.72
 -8 -1 7 22.12 5.6
 -8 -1 7 17.57 4.33
 -8 1 7 27.95 3.78
 -8 -1 7 28.59 3.86
 -8 1 7 20.56 4.36
 -8 -1 7 34.86 6.13
 -8 1 6 1.21 4.36
 -8 1 6 1.69 3.75
 -8 -1 6 -0.53 4.53
 -8 -1 6 3.9 3.44
 -8 -1 6 6.86 5.48
 -8 -1 6 4.77 2.67
 -8 1 6 2.16 3.26
 -8 -1 5 83.79 14.2
 -8 1 5 62.98 8.28
 -8 1 5 79.31 8.46
 -8 -1 5 93.76 8.82
 -8 1 5 77.38 11.15
 -8 -1 5 61.01 8.15
 -8 -1 5 81.17 7.66
 -8 1 5 76.68 8.33
 -8 -1 5 72.89 8.29
 -8 -1 4 151.41 20.36
 -8 1 4 172.73 24.57
 -8 1 4 140.13 13.85
 -8 1 4 154.65 13.97
 -8 1 4 140.48 17.07
 -8 -1 4 133.45 13.76
 -8 -1 4 161.34 13.29
 -8 1 4 133.2 13.72
 -8 -1 4 153.12 13.89
 -8 -1 3 240.25 27.01
 -8 1 3 165.76 27.97
 -8 1 3 229.62 19.65
 -8 1 3 233.37 19.75
 -8 1 3 208.42 23.03
 -8 -1 3 211.3 19.55
 8 -1 -3 192.72 22.23
 -8 -1 3 223.31 19.53
 -8 -1 2 85.53 15.82
 -8 1 2 63.53 17.22
 -8 1 2 82.19 9.08
 -8 1 2 82.84 8.66
 -8 1 2 87.49 12.18
 -8 -1 2 83.02 8.6
 -8 -1 2 67.21 8.34
 8 -1 -2 73.96 11.81
 -8 -1 1 19.46 10.09
 -8 1 1 7.33 12.22
 -8 1 1 14.38 5.38
 -8 1 1 4.6 6.3
 -8 -1 1 7.91 3.42
 8 -1 -1 9.25 6.91
 -8 1 1 12.14 4.12
 -8 -1 1 6.8 4.06
 -8 1 0 71.82 8.06
 -8 -1 0 45.13 6.77
 8 -1 0 72.33 10.56
 -8 1 0 61.97 7.31
 -8 -1 0 57.86 7.44
 -8 -1 -1 14.41 10.56
 8 -1 1 13.46 6.61
 -8 1 -1 1.74 3.51
 -8 -1 -1 5.73 3.96
 -8 1 -2 11.65 3.92
 -8 -1 -2 8.61 4.03
 -8 -1 -3 166.3 15.14
 8 -1 3 154.34 13.99
 -8 1 -3 102.1 11.41
 -8 -1 -3 109.5 11.81
 8 1 4 80.5 8.22
 8 -1 4 67.33 7.92
 -8 -1 -4 77.95 11.31
 8 -1 4 71.13 8.32
 -8 1 -4 47.28 6.59
 -8 -1 -4 51.61 7
 8 1 5 5.32 3.91
 8 -1 5 5.63 3.62
 -8 1 -5 1.54 2.64
 -8 -1 -5 3.23 2.87
 8 -1 6 0.8 2.34
 8 1 6 -0.47 2.89
 -8 -2 11 8.99 2.73
 -8 -2 11 12.77 2.96
 -8 2 11 15.87 2.61
 -8 -2 10 22.47 5.5
 -8 2 10 42.82 4.45
 -8 -2 10 49.46 5.22
 -8 2 10 46.85 4.8
 -8 -2 10 33.56 4.88
 8 -2 -10 31.23 5.52
 -8 -2 9 10.11 4.3
 -8 -2 9 9.67 5.34
 -8 2 9 12.76 3.04
 -8 -2 9 12.77 4.02
 -8 2 9 11.69 3.61
 8 -2 -9 11.89 4.95
 -8 -2 8 18.2 4.83
 -8 -2 8 11.42 3.19
 -8 -2 8 16.9 6.18
 -8 2 8 8.03 3.1
 -8 -2 8 6.71 4.09
 8 -2 -8 9.31 2.72
 -8 -2 7 30.32 4.43
 -8 -2 7 46.58 5.94
 -8 -2 7 25.41 7.94
 -8 -2 7 24.41 4.72
 -8 2 7 21.56 4.53
 -8 2 7 28.23 4.59
 -8 -2 7 33.73 5.61
 -8 -2 7 33.29 4.92
 8 -2 -7 30.47 4.1
 -8 2 7 27.18 3.69
 -8 -2 7 30.96 3.93
 8 -2 -7 25.56 6.86
 -8 -2 6 83.89 8.34
 -8 -2 6 65.42 10.99
 -8 -2 6 72.99 9.28
 8 -2 -6 84.73 8.13
 -8 -2 6 85.91 8.91
 -8 -2 6 82.7 7.78
 -8 -2 5 103.2 9.14
 -8 2 5 77.69 8.65
 -8 -2 4 104.67 9.24
 -8 -2 4 103.77 9.67
 -8 2 4 75.94 8.82
 8 -2 -4 67.56 11.56
 -8 -2 3 9.25 3.84
 -8 -2 3 15.29 4.26
 -8 2 3 13.46 3.58
 8 -2 -3 10.71 6.78
 -8 -2 2 117.34 11.01
 8 -2 -2 103.64 13.61
 -8 -2 1 23.48 4.56
 8 -2 -1 26.7 4.06
 -8 -2 0 42.93 5.79
 -8 2 0 44.53 6.56
 8 -2 0 51.55 5.58
 -8 -2 0 40.08 10.82
 -8 -2 -1 41.25 5.6
 -8 2 -1 36.77 5.76
 -8 -2 -1 32.68 10.57
 8 -2 1 29.27 7.7
 8 2 2 17.83 4.75
 8 -2 2 18.67 6.41
 -8 -2 -2 30.15 9.95
 8 -2 2 28.49 6.69
 8 2 3 36.05 5.92
 8 -2 3 50.14 7.02
 8 -2 3 59.07 7.6
 8 2 4 13.83 3.54
 -8 -2 -4 19.01 3.6
 -8 -2 -4 18.97 3.98
 8 -2 4 22.87 5.24
 8 -2 4 23.91 5.01
 -8 -2 -5 5.05 2.76
 8 -2 5 2.39 3.69
 -8 -3 9 22.09 5.18
 -8 3 9 32.27 3.36
 -8 -3 8 60.9 8.37
 -8 3 8 73.63 6.68
 -8 -3 7 71.41 6.48
 -8 -3 7 65.45 8.88
 -8 3 7 50.53 6.01
 -8 3 7 55.26 6.24
 8 -3 -7 76.87 6.2
 -8 -3 6 15.36 7.18
 -8 -3 6 10.15 3.18
 -8 3 6 4.57 2.96
 -8 3 6 11.11 2.89
 8 -3 -6 5.74 2.38
 8 -3 -6 9.95 2.85
 8 -3 -6 8.17 4.28
 -8 -3 5 19.35 3.82
 -8 -3 5 29.54 8.66
 -8 -3 5 25.48 4.32
 -8 3 5 22.23 3.74
 8 -3 -5 21.97 3.48
 8 -3 -5 19.87 5.13
 -8 -3 4 -0.62 3.16
 -8 -3 4 4.75 8.51
 -8 -3 4 0.67 3.43
 -8 3 4 2.98 2.87
 8 -3 -4 5.72 2.44
 8 -3 -4 6.62 4.66
 -8 -3 3 13.21 3.54
 -8 -3 3 12.69 3.81
 -8 -3 3 7.92 3.08
 -8 3 3 4.98 2.96
 8 -3 -3 9.97 2.84
 8 -3 -3 6.94 4.64
 -8 -3 2 76.97 6.63
 -8 -3 2 62.52 6.86
 -8 -3 2 59.78 6.52
 8 -3 -2 60.06 6.13
 8 -3 -2 62.19 8.27
 -8 -3 1 49.74 6.01
 -8 -3 1 70.69 6.78
 -8 -3 1 51.55 6.33
 8 -3 -1 51.8 5.75
 8 -3 -1 57.2 7.87
 -8 -3 0 3.06 3.09
 -8 -3 0 9.05 3.31
 -8 3 0 11.55 3.6
 8 -3 0 7.52 2.41
 8 -3 0 11.2 4.87
 -8 -3 -1 24.1 3.49
 -8 -3 -1 19.58 3.82
 -8 3 -1 15.76 3.6
 8 -3 1 21.71 5.81
 8 -3 1 16.78 5.01
 -8 -3 -2 8.37 2.84
 8 -3 2 3.99 4.12
 8 -3 2 7.57 3.66
 -8 -3 -3 9.29 2.44
 8 -3 3 5.72 3.08
 8 -4 -3 0.32 2.08
 -8 -4 3 1.86 1.63
 -8 4 3 -0.58 1.72
 8 -4 -2 4.73 2.56
 -9 0 11 88.53 8.03
 -9 0 10 58 6.04
 -9 0 10 50.65 5.57
 -9 0 10 62.94 5.48
 -9 0 9 73.98 7.78
 -9 0 9 70.56 7.41
 -9 0 9 84.85 7.23
 -9 0 8 -0.67 3.43
 -9 0 8 1.35 2.68
 -9 0 8 2.73 1.99
 -9 0 7 14.94 2.86
 -9 0 6 4.57 2.35
 -9 0 6 -1.05 3.05
 -9 0 5 19.11 3.86
 -9 0 4 50.22 6.13
 -9 0 3 568.02 47.26
 -9 0 2 29.39 4.7
 -9 0 2 34 4.87
 9 0 -2 32.13 7.57
 -9 0 1 117.49 11.45
 -9 0 0 21.87 4.51
 -9 0 -1 44.83 5.98
 -9 0 -2 6.06 8.51
 -9 0 -2 0.4 2.99
 -9 0 -3 49.47 8.55
 -9 0 -3 31.04 4.69
 9 0 4 4.28 3.27
 -9 -1 11 45.6 4.04
 9 -1 -11 21.03 4.58
 -9 -1 10 45.43 4.86
 -9 1 10 38.58 4.23
 -9 -1 9 12.53 3.53
 -9 -1 9 14.98 3.02
 -9 1 9 16.1 2.36
 -9 -1 9 16.31 2.55
 -9 -1 8 93.21 7.97
 -9 1 8 85.54 8.52
 -9 -1 8 81.6 8.68
 -9 -1 8 76.41 8.22
 9 -1 -8 85.46 7.83
 -9 1 8 87.88 7.85
 -9 -1 8 88.36 7.96
 -9 1 7 50.5 5.79
 -9 -1 7 42.63 5.86
 -9 -1 7 36.24 5.43
 -9 1 7 49.38 4.99
 -9 -1 7 49.98 4.98
 -9 1 6 56.74 6.59
 -9 1 6 50.68 6.44
 -9 -1 6 49.2 6.26
 -9 -1 6 60.76 5.68
 -9 1 6 53.38 6.14
 9 -1 -6 51.65 8.86
 -9 1 5 48.4 6.44
 -9 1 5 49.53 6.21
 -9 -1 5 41.68 5.91
 -9 -1 5 54.03 5.26
 -9 1 5 47.76 5.86
 9 -1 -5 43.68 8.62
 -9 1 4 31.74 5.15
 -9 -1 4 28.15 4.76
 -9 -1 4 33.54 3.97
 -9 1 4 28.75 4.56
 -9 -1 4 34.3 4.77
 9 -1 -4 25.78 7.47
 -9 1 3 61.48 6.27
 -9 -1 3 38.45 5.67
 -9 -1 3 49.95 5.59
 -9 1 3 35.23 5.51
 9 -1 -3 41.8 8.66
 -9 1 2 48.89 6.5
 -9 -1 2 47.89 5.61
 -9 -1 2 46.92 5.46
 -9 1 2 33.83 5.33
 9 -1 -2 34.2 8.22
 -9 1 1 319.53 24.29
 9 -1 -1 212.84 25.49
 -9 -1 0 27.94 9.42
 9 -1 0 20.43 6.11
 -9 -1 -1 42.14 9.56
 9 -1 1 34.81 6.43
 -9 1 -1 34.34 4.82
 -9 -1 -1 28.69 4.93
 -9 -1 -2 3.06 8.23
 -9 1 -2 0.11 7.17
 9 -1 2 2.58 4.01
 -9 1 -2 3.03 2.68
 -9 -1 -2 2.35 2.98
 9 1 3 30 4.77
 9 -1 3 23.8 4.45
 -9 -1 -3 30.13 8.08
 9 1 4 1.36 2.4
 9 -1 4 1.19 2.19
 -9 2 9 26.57 3.28
 -9 -2 9 27.11 3.61
 9 -2 -9 20.55 4.08
 -9 2 8 33.4 3.95
 -9 -2 8 28.39 4.26
 9 -2 -8 28.59 5.24
 -9 -2 7 24.42 3.46
 -9 -2 7 23.33 3.64
 -9 2 7 23.55 3.8
 -9 2 7 26.58 3.75
 9 -2 -7 25.97 3.08
 9 -2 -7 23.48 3.19
 -9 2 7 22 2.82
 9 -2 -7 23.21 5.38
 -9 -2 6 6.16 2.79
 -9 -2 6 10.13 3.25
 -9 2 6 11.4 3.46
 -9 2 6 14.82 3.2
 9 -2 -6 9.41 2.34
 -9 2 6 8.55 2.09
 9 -2 -6 7.58 5.02
 -9 -2 5 4.9 2.75
 -9 -2 5 2.65 3.09
 -9 2 5 5.01 3.54
 -9 2 5 1.31 2.89
 9 -2 -5 4.61 2.23
 -9 2 5 3.8 2.15
 9 -2 -5 1.87 4.94
 -9 -2 4 12.69 3.23
 -9 2 4 11.09 3.84
 -9 2 4 7.04 3.18
 9 -2 -4 9.78 2.63
 -9 2 4 9.81 2.73
 9 -2 -4 9.01 5.49
 -9 -2 3 17.24 3.43
 -9 2 3 15.81 4.2
 -9 2 3 13.84 3.35
 9 -2 -3 12.07 2.85
 -9 2 3 10.05 2.88
 9 -2 -3 14.19 5.89
 -9 -2 2 3.97 2.99
 -9 -2 2 0.22 3.32
 -9 2 2 5.42 3.89
 9 -2 -2 2.81 2.17
 -9 2 2 4.06 2.46
 9 -2 -2 3.1 4.84
 -9 -2 1 3.26 2.89
 -9 -2 1 6.54 3.29
 -9 2 1 0.39 3.87
 9 -2 -1 1.56 2.16
 -9 -2 1 -5.63 7.72
 -9 2 1 3.24 2.47
 9 -2 -1 5.09 4.97
 -9 -2 0 31.31 4.05
 -9 2 0 26.39 4.27
 -9 -2 0 17.2 7.93
 9 -2 0 24.23 5.92
 -9 2 0 14.7 3.4
 -9 -2 -1 1.38 2.24
 9 -2 1 2.22 3.9
 -9 -2 -2 4.29 2.48
 9 -2 2 3.79 3.37
 -9 -2 -3 15.21 2.56
 -9 3 7 21.68 2.6
 -9 3 6 8.36 2.21
 -9 3 6 10.31 2.13
 -9 -3 5 1.72 2.14
 -9 3 5 1.93 2.29
 -9 3 5 0.25 1.75
 9 -3 -5 2.09 2.69
 -9 -3 4 108.88 8.49
 -9 3 4 90.46 8.07
 -9 3 4 78.71 7.86
 9 -3 -4 87.79 8.84
 -9 -3 3 39.44 4.5
 -9 3 3 38.06 4.29
 9 -3 -3 30.23 5
 -9 -3 2 2.3 2.13
 -9 3 2 1.12 2.52
 9 -3 -2 2.81 2.97
 -9 -3 1 3.09 1.98
 -9 -3 1 1.85 1.75
 -9 3 1 -2.39 2.3
 9 -3 -1 0.84 2.99
 9 -3 -1 -0.85 2.71
 -9 -3 0 24.39 3.28
 9 -3 0 38.32 4.24
 -10 0 9 46.92 4.45
 10 0 -9 39.62 5.47
 -10 0 8 16.95 2.71
 -10 0 8 17.66 2.3
 10 0 -8 15.13 4.26
 -10 0 7 1.5 2.18
 -10 0 7 4.01 1.69
 10 0 -7 -0.26 3.87
 -10 0 6 7.29 2.55
 -10 0 6 4.4 1.81
 10 0 -6 5.62 4.26
 -10 0 5 45.8 5.27
 -10 0 5 51.45 4.87
 -10 0 5 49.04 5.31
 10 0 -5 40.34 6.74
 -10 0 4 12.3 2.91
 -10 0 4 10.59 2.26
 -10 0 4 11.66 2.92
 10 0 -4 6.87 4.45
 -10 0 3 67.47 6.01
 -10 0 3 55.45 5.66
 -10 0 3 59.22 6.18
 -10 0 2 18.11 3.23
 -10 0 1 4.06 2.43
 -10 0 0 28.03 7.31
 -10 0 -1 13.78 6.24
 10 0 2 8.46 2.67
 -10 1 9 4.15 1.41
 10 -1 -9 5.82 2.73
 -10 1 8 27.09 3.02
 -10 -1 8 20.41 3.06
 10 -1 -8 25.93 4.47
 -10 -1 7 92.35 8.44
 -10 1 7 88.01 8.32
 10 -1 -7 86.5 9.74
 -10 1 7 95.45 8.05
 -10 -1 6 27.21 3.35
 -10 -1 6 24.34 3.57
 -10 1 6 25.39 2.98
 10 -1 -6 23.68 5.28
 -10 -1 5 34.15 3.7
 -10 -1 5 28.55 3.82
 -10 1 5 24.05 3.17
 -10 1 5 25.52 3.62
 10 -1 -5 25.14 5.43
 -10 -1 4 11.56 2.94
 -10 1 4 15.25 2.66
 -10 -1 4 8.01 6.23
 -10 1 4 11.64 2.71
 10 -1 -4 8.48 4.54
 -10 1 3 22.18 3.02
 -10 1 3 19.51 3.28
 10 -1 -3 23.57 5.3
 10 -1 -2 65.55 8.32
 -10 1 2 53.93 6.89
 -10 -1 1 138.88 12.81
 10 -1 -1 129.72 12.32
 -10 1 1 117.32 11.21
 -10 -1 0 38.62 3.95
 -10 -1 0 26.62 7.09
 -10 1 0 32.38 6.67
 10 -1 0 30.12 4.57
 10 1 1 2.07 2.22
 10 -1 1 1.21 2.04
 -10 -1 -1 5.46 5.55
 10 -2 -7 10.54 2.77
 -10 -2 6 43.69 4.13
 10 -2 -6 30.14 4.84
 -10 -2 5 11.41 2.42
 10 -2 -5 7.24 3.35
 -10 -2 4 14.01 2.69
 10 -2 -4 10.9 3.67
 -10 -2 3 5.44 2.27
 10 -2 -3 5.03 3.25
 -10 -2 2 28.36 3.34
 10 -2 -2 17.53 3.97
 10 -2 -1 19.44 3.48

_iucr_refine_instructions_details
;
TITL ogh-4no2-5mepyno-agtfa-h2o_gau_a.res in P2(1)
    ogh-4no2-5mepyno-agtfa-h2o_gau.res
    created by SHELXL-2018/3 at 15:13:01 on 17-Nov-2024
REM Old TITL OGH-4NO2-5MePyNO-AgTFA-H2O_gau in P2(1)/m
REM SHELXT solution in P2(1): R1 0.128, Rweak 0.051, Alpha 0.007
REM <I/s> 0.247 for 3 systematic absences, Orientation as input
REM Flack x = -0.051 ( 0.472 ) from 304 Parsons' quotients
REM Formula found by SHELXT: C9 N3 O2
CELL 1.54184 8.7124 4.6053 11.8742 90 106.306 90
ZERR 2 0.0006 0.0002 0.0007 0 0.007 0
LATT -1
SYMM -X,0.5+Y,-Z
SFAC C H N O
UNIT 14 22 6 8

L.S. 4
PLAN  5
SIZE 0.03 0.06 0.26
TEMP -153
BOND
list 4
fmap 2
acta
OMIT -2 133.5
REM <olex2.extras>
REM <HklSrc "%.\\OGH-4NO2-5MePyNO-AgTFA-H2O_gau.hkl">
REM </olex2.extras>

WGHT    0.098000
FVAR       1.40418
O1    4    0.636380    0.248967    0.533827    11.00000    0.03125    0.02800 =
         0.02200   -0.00231    0.01306   -0.00110
AFIX   6
O4    4    0.911599    0.060621    0.483371    11.00000    0.03356    0.02925 =
         0.04653    0.00005    0.02211    0.00588
H4A   2    0.977347   -0.072853    0.520219    11.00000   -1.50000
H4B   2    0.823647    0.052166    0.504298    11.00000   -1.50000
AFIX   0

O2    4    0.867146    0.938732    1.001770    11.00000    0.04802    0.04529 =
         0.03514   -0.01127    0.00939   -0.00886
N1    3    0.662795    0.392462    0.633632    11.00000    0.02772    0.02425 =
         0.02153    0.00188    0.01210    0.00116
N3    3    0.448263    0.139108    0.662830    11.00000    0.02842    0.02885 =
         0.02286   -0.00103    0.01332   -0.00219
AFIX  43
H3    2    0.444784    0.046650    0.597302    11.00000   -1.20000
AFIX   0
N2    3    0.739353    0.825391    0.954742    11.00000    0.04130    0.02598 =
         0.02469   -0.00022    0.01357   -0.00035
O3    4    0.625846    0.831492    0.995747    11.00000    0.05832    0.07491 =
         0.04055   -0.02431    0.03214   -0.01665
C2    1    0.819320    0.738651    0.770853    11.00000    0.03003    0.02357 =
         0.02479    0.00734    0.01041    0.00515
C4    1    0.592380    0.485238    0.809270    11.00000    0.03279    0.02427 =
         0.02329    0.00484    0.01388    0.00467
AFIX  43
H4    2    0.526118    0.454547    0.859509    11.00000   -1.20000
AFIX   0
C5    1    0.561781    0.333822    0.703263    11.00000    0.02726    0.02480 =
         0.02372    0.00280    0.01164    0.00152
C1    1    0.781279    0.587390    0.666516    11.00000    0.02477    0.02714 =
         0.02808    0.00625    0.01301    0.00390
AFIX  43
H1    2    0.843633    0.623955    0.614004    11.00000   -1.20000
AFIX   0
C3    1    0.716554    0.676738    0.841264    11.00000    0.03170    0.02444 =
         0.02094    0.00204    0.00965    0.00721
C7    1    0.958252    0.944653    0.796688    11.00000    0.03269    0.03253 =
         0.03029    0.00170    0.00938    0.00040
AFIX 137
H7A   2    1.048209    0.860553    0.856868    11.00000   -1.50000
H7B   2    0.927147    1.129118    0.825112    11.00000   -1.50000
H7C   2    0.990154    0.978853    0.724960    11.00000   -1.50000
AFIX   0
C6    1    0.328783    0.073280    0.723673    11.00000    0.02979    0.03675 =
         0.03141   -0.00217    0.01620   -0.00731
AFIX 137
H6A   2    0.263831   -0.091990    0.685580    11.00000   -1.50000
H6B   2    0.259781    0.242811    0.720731    11.00000   -1.50000
H6C   2    0.382316    0.024710    0.805662    11.00000   -1.50000
AFIX   0
HKLF 4


REM  ogh-4no2-5mepyno-agtfa-h2o_gau_a.res in P2(1)
REM wR2 = 0.1388, GooF = S = 1.040, Restrained GooF = 1.040 for all data
REM R1 = 0.0550 for 1155 Fo > 4sig(Fo) and 0.0589 for all 1265 data
REM 132 parameters refined using 1 restraints

END  
     
WGHT      0.0980      0.0000 

REM Highest difference peak  0.330,  deepest hole -0.291,  1-sigma level  0.077
Q1    1   0.9786  0.2203  0.5031  11.00000  0.05    0.33
Q2    1   0.5243  0.1014  0.4895  11.00000  0.05    0.27
Q3    1   0.7940  1.0831  0.9624  11.00000  0.05    0.26
Q4    1   0.6978  0.6595  1.0372  11.00000  0.05    0.25
Q5    1   0.6165  0.3763  0.8053  11.00000  0.05    0.25

  REM The information below was added by Olex2.
  REM
  REM R1 = 0.0550 for 1155 Fo > 4sig(Fo) and 0.0589 for all 5522 data
  REM 132 parameters refined using n/a restraints
  REM Highest difference peak 0.33, deepest hole -0.29
  REM Mean Shift 0, Max Shift 0.000.

  REM +++ Tabular Listing of Refinement Information +++
  REM R1_all = 0.0589
  REM R1_gt = 0.0550
  REM wR_ref = 0.1388
  REM GOOF = 1.040
  REM Shift_max = 0.000
  REM Shift_mean = 0
  REM Reflections_all = 5522
  REM Reflections_gt = 1155
  REM Parameters = 132
  REM Hole = -0.29
  REM Peak = 0.33
  REM Flack = 0.2(5)

  
;
_olex2_submission_special_instructions  'No special instructions were received'
_oxdiff_exptl_absorpt_empirical_details
;
Empirical correction (ABSPACK) includes:
- Absorption correction using spherical harmonics
- Frame scaling
;
_oxdiff_exptl_absorpt_empirical_full_max  2.803
_oxdiff_exptl_absorpt_empirical_full_min  0.366
