# Supplementary material for: Free‐Standing Supramolecular Pyridine N‐Oxide‐Silver(I) Metallogels
Source: Adv Mater. 2025 Jul 1;37(37):2502818. doi: 10.1002/adma.202502818 (PMC12447065; doi:10.1002/adma.202502818)
Supplement: Supplementary file 2 — Supporting Data [file ADMA-37-2502818-s001.zip › (1Ag)Ben.cif]

data_1Ag_Ben
_audit_creation_date               2024-11-10
_audit_creation_method
;
Olex2 1.5-ac5-024
(compiled 2022.04.12 svn.rca3783a0 for Rigaku Oxford Diffraction, GUI svn.r6498)
;
_shelx_SHELXL_version_number       '2018/3'
_audit_contact_author_address      ?
_audit_contact_author_email        ?
_audit_contact_author_name         ''
_audit_contact_author_phone        ?
_publ_contact_author_id_orcid      ?
_publ_section_references
;
Dolomanov, O.V., Bourhis, L.J., Gildea, R.J, Howard, J.A.K. & Puschmann, H.
 (2009), J. Appl. Cryst. 42, 339-341.

Sheldrick, G.M. (2015). Acta Cryst. A71, 3-8.

Sheldrick, G.M. (2015). Acta Cryst. C71, 3-8.
;
_chemical_name_common              ?
_chemical_name_systematic          ?
_chemical_formula_moiety           'C4 H4 Ag2 F6 O6, 2(C5 H5 N O)'
_chemical_formula_sum              'C14 H14 Ag2 F6 N2 O8'
_chemical_formula_weight           668.01
_chemical_melting_point            ?
_chemical_oxdiff_formula           'C15 H12 N2 O2 Ag1 F3'
_chemical_oxdiff_usercomment       'crystallized from gel sample, benzene'
loop_
  _atom_type_symbol
  _atom_type_description
  _atom_type_scat_dispersion_real
  _atom_type_scat_dispersion_imag
  _atom_type_scat_source
 'C' 'C' 0.0181 0.0091 'International Tables Vol C Tables 4.2.6.8 and 6.1.1.4'
 'H' 'H' 0.0000 0.0000 'International Tables Vol C Tables 4.2.6.8 and 6.1.1.4'
 'Ag' 'Ag' 0.1306 4.2820 'International Tables Vol C Tables 4.2.6.8 and 6.1.1.4'
 'F' 'F' 0.0727 0.0534 'International Tables Vol C Tables 4.2.6.8 and 6.1.1.4'
 'N' 'N' 0.0311 0.0180 'International Tables Vol C Tables 4.2.6.8 and 6.1.1.4'
 'O' 'O' 0.0492 0.0322 'International Tables Vol C Tables 4.2.6.8 and 6.1.1.4'

_shelx_space_group_comment
;
The symmetry employed for this shelxl refinement is uniquely defined
by the following loop, which should always be used as a source of
symmetry information in preference to the above space-group names.
They are only intended as comments.
;
_space_group_crystal_system        'monoclinic'
_space_group_IT_number             14
_space_group_name_H-M_alt          'P 1 21/c 1'
_space_group_name_Hall             '-P 2ybc'
loop_
  _space_group_symop_operation_xyz
 'x, y, z'
 '-x, y+1/2, -z+1/2'
 '-x, -y, -z'
 'x, -y-1/2, z-1/2'

_cell_length_a                     5.86810(10)
_cell_length_b                     22.8751(3)
_cell_length_c                     7.48600(10)
_cell_angle_alpha                  90
_cell_angle_beta                   106.1800(10)
_cell_angle_gamma                  90
_cell_volume                       965.07(2)
_cell_formula_units_Z              2
_cell_measurement_reflns_used      8809
_cell_measurement_temperature      120.01(10)
_cell_measurement_theta_max        76.9340
_cell_measurement_theta_min        6.4530
_shelx_estimated_absorpt_T_max     0.479
_shelx_estimated_absorpt_T_min     0.196
_exptl_absorpt_coefficient_mu      17.291
_exptl_absorpt_correction_T_max    0.855
_exptl_absorpt_correction_T_min    0.425
_exptl_absorpt_correction_type     gaussian
_exptl_absorpt_process_details
;
CrysAlisPro 1.171.43.126a (Rigaku Oxford Diffraction, 2024)
Numerical absorption correction based on gaussian integration over
a multifaceted crystal model
Empirical absorption correction using spherical harmonics,
implemented in SCALE3 ABSPACK scaling algorithm.
;
_exptl_absorpt_special_details     ?
_exptl_crystal_colour              colourless
_exptl_crystal_colour_primary      colourless
_exptl_crystal_density_diffrn      2.299
_exptl_crystal_density_meas        ?
_exptl_crystal_density_method      ?
_exptl_crystal_description         block
_exptl_crystal_F_000               648
loop_
  _exptl_crystal_face_index_h
  _exptl_crystal_face_index_k
  _exptl_crystal_face_index_l
  _exptl_crystal_face_perp_dist
 -3 8 3 0.0514
 3 -8 -3 0.0545
 1 -4 4 0.0582
 -1 3 -4 0.0453
 0 -15 0 0.0191
 0 15 0 0.0265
 3 2 1 0.0659
 0 -15 0 0.0225
 3 7 -3 0.0518
 -3 -6 3 0.0593
 1 -11 3 0.0457
 0 -14 -2 0.0257
 3 2 2 0.0604
 0 -15 0 0.0157
 -3 -1 -1 0.0749

_exptl_crystal_size_max            0.14
_exptl_crystal_size_mid            0.12
_exptl_crystal_size_min            0.05
loop_
  _exptl_oxdiff_crystal_face_indexfrac_h
  _exptl_oxdiff_crystal_face_indexfrac_k
  _exptl_oxdiff_crystal_face_indexfrac_l
  _exptl_oxdiff_crystal_face_x
  _exptl_oxdiff_crystal_face_y
  _exptl_oxdiff_crystal_face_z
 -2.7679 8.0018 2.9720 -0.1732 -0.7334 -0.6574
 2.6069 -7.5684 -3.3590 0.1888 0.7981 0.5722
 1.4074 -3.7738 3.6712 -0.1504 -0.6209 0.7693
 -1.2881 3.4288 -3.7999 0.1579 0.6526 -0.7411
 -0.4653 -14.7341 0.1073 0.8986 0.0104 0.4387
 0.0735 14.8321 -0.2102 -0.8421 -0.0101 -0.5393
 3.3739 2.3759 0.8365 -0.6669 -0.0044 0.7451
 0.1717 -14.7933 0.2731 0.8011 0.0099 0.5985
 2.9700 7.1480 -2.9255 -0.7168 0.6792 0.1576
 -3.0827 -5.9907 3.0895 0.6608 -0.7203 -0.2108
 0.9593 -11.0228 2.5565 0.3739 -0.4028 0.8354
 0.2447 -13.5192 -1.9911 0.8151 0.4425 0.3739
 2.5945 2.4831 2.4050 -0.6254 -0.3432 0.7008
 -0.0206 -14.7916 -0.3911 0.8577 0.1277 0.4980
 -3.2477 -0.6753 -1.2767 0.5708 0.0887 -0.8163

_exptl_transmission_factor_max     ?
_exptl_transmission_factor_min     ?
_diffrn_reflns_av_R_equivalents    0.0459
_diffrn_reflns_av_unetI/netI       0.0241
_diffrn_reflns_Laue_measured_fraction_full  1.000
_diffrn_reflns_Laue_measured_fraction_max  1.000
_diffrn_reflns_limit_h_max         6
_diffrn_reflns_limit_h_min         -6
_diffrn_reflns_limit_k_max         27
_diffrn_reflns_limit_k_min         -27
_diffrn_reflns_limit_l_max         8
_diffrn_reflns_limit_l_min         -8
_diffrn_reflns_number              11487
_diffrn_reflns_point_group_measured_fraction_full  1.000
_diffrn_reflns_point_group_measured_fraction_max  1.000
_diffrn_reflns_theta_full          66.748
_diffrn_reflns_theta_max           66.748
_diffrn_reflns_theta_min           3.865
_diffrn_ambient_environment        N~2~
_diffrn_ambient_temperature        120.01(10)
_diffrn_detector                   'Hybrid Pixel Array Detector'
_diffrn_detector_area_resol_mean   10.0000
_diffrn_detector_type              'HyPix-Arc 100'
_diffrn_measured_fraction_theta_full  1.000
_diffrn_measured_fraction_theta_max  1.000
_diffrn_measurement_details
;
List of Runs (angles in degrees, time in seconds):

  # Type    Start    End  Width  t~exp~   \w     \q     \k     \f   Frames
--------------------------------------------------------------------------
  1  \w     -3.00  32.00   0.50    0.05    --  -48.11  19.00 -60.00   70
  2  \w      2.00  28.00   0.50    0.05    --  -48.11  19.00 -30.00   52
  3  \w     -3.00  26.00   0.50    0.05    --  -48.11  19.00 -90.00   58
  4  \w     -3.00  22.00   0.50    0.05    --  -48.11  19.00-180.00   50
  5  \w    -47.00   4.00   0.50    0.05    --  -48.11  78.00-113.00  102
  6  \w     36.00  62.00   0.50    0.05    --  107.82-125.00 -60.00   52
  7  \w     86.00 111.00   0.50    0.05    --  107.82-125.00 -60.00   50
  8  \w     40.00 103.00   0.50    0.05    --  107.82 -95.00-120.00  126
  9  \w     61.00  97.00   0.50    0.05    --  107.82 -95.00-180.00   72
 10  \w     38.00 105.00   0.50    0.05    --  107.82 -95.00 -60.00  134
 11  \w     38.00 100.00   0.50    0.05    --  107.82 -95.00 -30.00  124
 12  \w     77.00 106.00   0.50    0.05    --  107.82 -95.00   0.00   58
 13  \w     37.00 100.00   0.50    0.05    --  107.82 -95.00  60.00  126
 14  \w     56.00 104.00   0.50    0.05    --  107.82 -95.00  90.00   96
 15  \w     73.00 104.00   0.50    0.05    --  107.82 -95.00 120.00   62
 16  \w     40.00  67.00   0.50    0.05    --  107.82 -78.00 121.00   54
 17  \w     37.00  62.00   0.50    0.05    --  107.82 -61.00 120.00   50
 18  \w     32.00  81.00   0.50    0.05    --  107.82 -61.00 150.00   98
 19  \w     29.00  55.00   0.50    0.05    --  107.82 -45.00 150.00   52
 20  \w     29.00  54.00   0.50    0.05    --  107.82 -45.00 120.00   50
 21  \w     34.00  77.00   0.50    0.05    --  107.82 -61.00 -30.00   86
 22  \w     29.00  54.00   0.50    0.05    --  107.82 -45.00-150.00   50
 23  \w    -19.00  76.00   0.50    0.05    --   48.61 -78.00 121.00  190
 24  \w     91.00 131.00   0.50    0.05    --  107.82  45.00  90.00   80
 25  \w    141.00 166.00   0.50    0.05    --  107.82 125.00 150.00   50
 26  \w     83.00 109.00   0.50    0.05    --  107.82 125.00 150.00   52
 27  \w    148.00 174.00   0.50    0.05    --  107.82  45.00  90.00   52
 28  \w    139.00 174.00   0.50    0.05    --  107.82  30.00 120.00   70
 29  \w     89.00 115.00   0.50    0.05    --  107.82  30.00 120.00   52
 30  \w     89.00 173.00   0.50    0.05    --  107.82  30.00  30.00  168
 31  \w    114.00 165.00   0.50    0.05    --  107.82  45.00 -30.00  102
 32  \w    107.00 168.00   0.50    0.05    --  107.82  78.00-113.00  122
 33  \w   -108.00 -66.00   0.50    0.05    --  -88.32 -30.00-180.00   84
 34  \w   -152.00-126.00   0.50    0.05    --  -88.32 -30.00-180.00   52
 35  \w   -119.00 -93.00   0.50    0.05    --  -88.32 -78.00 121.00   52
 36  \w   -153.00-128.00   0.50    0.05    --  -88.32 -78.00 121.00   50
 37  \w    -62.00 -19.00   0.50    0.05    --  -88.32 125.00   0.00   86
 38  \w   -111.00 -83.00   0.50    0.05    --  -88.32 125.00   0.00   56
 39  \w    -67.00 -26.00   0.50    0.05    --  -88.32  78.00-113.00   82
 40  \w    -37.00 -11.00   0.50    0.05    --  -88.32  45.00-150.00   52
 41  \w   -118.00 -78.00   0.50    0.05    --  -88.32  78.00-113.00   80
 42  \w    -36.00 -11.00   0.50    0.05    --  -88.32  45.00   0.00   50
 43  \w    -59.00 -13.00   0.50    0.05    --  -88.32  61.00  30.00   92
 44  \w    -37.00 -12.00   0.50    0.05    --  -88.32  45.00 150.00   50
 45  \w   -158.00-117.00   0.50    0.05    --  -88.32-125.00 -30.00   82
 46  \w   -111.00 -75.00   0.50    0.05    --  -48.11-125.00-120.00   72
 47  \w   -158.00 -74.00   0.50    0.05    --  -88.32-125.00-180.00  168
;
_diffrn_measurement_device         'four-circle diffractometer'
_diffrn_measurement_device_type    'XtaLAB Synergy R, HyPix-Arc 100'
_diffrn_measurement_method         '\w scans'
_diffrn_orient_matrix_type        
 'CrysAlisPro convention (1999,Acta A55,543-557)'
_diffrn_orient_matrix_UB_11        -0.1471648000
_diffrn_orient_matrix_UB_12        -0.0566505000
_diffrn_orient_matrix_UB_13        -0.0427928000
_diffrn_orient_matrix_UB_21        0.0487568000
_diffrn_orient_matrix_UB_22        -0.0036388000
_diffrn_orient_matrix_UB_23        -0.1915555000
_diffrn_orient_matrix_UB_31        0.2250593000
_diffrn_orient_matrix_UB_32        -0.0362548000
_diffrn_orient_matrix_UB_33        0.0860156000
_diffrn_radiation_monochromator    mirror
_diffrn_radiation_probe            x-ray
_diffrn_radiation_type             'Cu K\a'
_diffrn_radiation_wavelength       1.54184
_diffrn_source                     'Rotating-anode X-ray tube'
_diffrn_source_type                'PhotonJet R (Cu) X-ray Source'
_reflns_Friedel_coverage           0.000
_reflns_Friedel_fraction_full      .
_reflns_Friedel_fraction_max       .
_reflns_number_gt                  1666
_reflns_number_total               1699
_reflns_special_details
;
 Reflections were merged by SHELXL according to the crystal
 class for the calculation of statistics and refinement.
 
 _reflns_Friedel_fraction is defined as the number of unique
 Friedel pairs measured divided by the number that would be
 possible theoretically, ignoring centric projections and
 systematic absences.
;
_reflns_threshold_expression       'I > 2\s(I)'
_computing_cell_refinement         'CrysAlisPro 1.171.43.126a (Rigaku OD, 2024)'
_computing_data_collection        
 'CrysAlisPro system (CCD 43.126a 64-bit (release 11-06-2024))'
_computing_data_reduction          'CrysAlisPro 1.171.43.126a (Rigaku OD, 2024)'
_computing_molecular_graphics      'Olex2 1.5-ac5-024 (Dolomanov et al., 2009)'
_computing_publication_material    'Olex2 1.5-ac5-024 (Dolomanov et al., 2009)'
_computing_structure_refinement    'SHELXL 2018/3 (Sheldrick, 2015)'
_computing_structure_solution      'SHELXT 2018/2 (Sheldrick, 2018)'
_refine_diff_density_max           0.690
_refine_diff_density_min           -0.715
_refine_diff_density_rms           0.119
_refine_ls_extinction_coef         .
_refine_ls_extinction_method       none
_refine_ls_goodness_of_fit_ref     1.110
_refine_ls_hydrogen_treatment      constr
_refine_ls_matrix_type             full
_refine_ls_number_parameters       146
_refine_ls_number_reflns           1699
_refine_ls_number_restraints       0
_refine_ls_R_factor_all            0.0233
_refine_ls_R_factor_gt             0.0229
_refine_ls_restrained_S_all        1.110
_refine_ls_shift/su_max            0.002
_refine_ls_shift/su_mean           0.000
_refine_ls_structure_factor_coef   Fsqd
_refine_ls_weighting_details      
 'w=1/[\s^2^(Fo^2^)+(0.0365P)^2^+0.7577P] where P=(Fo^2^+2Fc^2^)/3'
_refine_ls_weighting_scheme        calc
_refine_ls_wR_factor_gt            0.0604
_refine_ls_wR_factor_ref           0.0607
_refine_special_details            ?
_olex2_refinement_description
;
1. Fixed Uiso
 At 1.2 times of:
  All C(H) groups
 At 1.5 times of:
  All O(H,H) groups
2.a Rotating group:
 O4(H4A,H4B)
2.b Aromatic/amide H refined with riding coordinates:
 C1(H1), C2(H2), C3(H3), C4(H4), C5(H5)
;
_atom_sites_solution_hydrogens     mixed
_atom_sites_solution_primary       dual
_atom_sites_solution_secondary     ?
loop_
  _atom_site_label
  _atom_site_type_symbol
  _atom_site_fract_x
  _atom_site_fract_y
  _atom_site_fract_z
  _atom_site_U_iso_or_equiv
  _atom_site_adp_type
  _atom_site_occupancy
  _atom_site_site_symmetry_order
  _atom_site_calc_flag
  _atom_site_refinement_flags_posn
  _atom_site_refinement_flags_adp
  _atom_site_refinement_flags_occupancy
  _atom_site_disorder_assembly
  _atom_site_disorder_group
 Ag1 Ag 0.34108(3) 0.51467(2) 0.61401(3) 0.01694(11) Uani 1 1 d . . . . .
 F1 F 1.1502(3) 0.64485(8) 0.7387(3) 0.0276(4) Uani 1 1 d . . . . .
 F2 F 0.8928(3) 0.66919(9) 0.8786(3) 0.0370(5) Uani 1 1 d . . . . .
 F3 F 0.8531(3) 0.69733(8) 0.5985(3) 0.0341(5) Uani 1 1 d . . . . .
 O2 O 0.8566(3) 0.56699(8) 0.5328(3) 0.0191(4) Uani 1 1 d . . . . .
 O3 O 0.5829(3) 0.59345(8) 0.6794(3) 0.0226(4) Uani 1 1 d . . . . .
 O4 O 0.2056(4) 0.48734(8) 0.8785(3) 0.0196(5) Uani 1 1 d . . . . .
 H4A H 0.051347 0.484641 0.844695 0.029 Uiso 1 1 d R U . . .
 H4B H 0.236125 0.515478 0.960266 0.029 Uiso 1 1 d R U . . .
 C6 C 0.7698(5) 0.59730(11) 0.6349(4) 0.0138(5) Uani 1 1 d . . . . .
 C7 C 0.9192(5) 0.65208(12) 0.7151(4) 0.0163(5) Uani 1 1 d . . . . .
 O1 O 0.7284(3) 0.45448(8) 0.7821(3) 0.0185(4) Uani 1 1 d . . . . .
 N1 N 0.6881(4) 0.39696(9) 0.7793(3) 0.0140(4) Uani 1 1 d . . . . .
 C1 C 0.8117(5) 0.36161(12) 0.6965(4) 0.0163(5) Uani 1 1 d . . . . .
 H1 H 0.927246 0.377621 0.643396 0.020 Uiso 1 1 calc R U . . .
 C2 C 0.7705(5) 0.30225(12) 0.6887(4) 0.0180(5) Uani 1 1 d . . . . .
 H2 H 0.858287 0.277394 0.630602 0.022 Uiso 1 1 calc R U . . .
 C3 C 0.6020(5) 0.27871(12) 0.7653(4) 0.0189(5) Uani 1 1 d . . . . .
 H3 H 0.572788 0.237821 0.761003 0.023 Uiso 1 1 calc R U . . .
 C4 C 0.4769(5) 0.31632(12) 0.8483(4) 0.0184(6) Uani 1 1 d . . . . .
 H4 H 0.359353 0.301195 0.900981 0.022 Uiso 1 1 calc R U . . .
 C5 C 0.5219(4) 0.37550(12) 0.8550(4) 0.0165(5) Uani 1 1 d . . . . .
 H5 H 0.436309 0.401103 0.912688 0.020 Uiso 1 1 calc R U . . .

loop_
  _atom_site_aniso_label
  _atom_site_aniso_U_11
  _atom_site_aniso_U_22
  _atom_site_aniso_U_33
  _atom_site_aniso_U_23
  _atom_site_aniso_U_13
  _atom_site_aniso_U_12
 Ag1 0.01583(16) 0.01620(15) 0.02065(15) -0.00269(6) 0.00818(10) -0.00484(6)
 F1 0.0109(7) 0.0292(9) 0.0414(10) -0.0114(8) 0.0051(7) -0.0055(6)
 F2 0.0364(10) 0.0516(12) 0.0292(10) -0.0242(9) 0.0194(8) -0.0207(9)
 F3 0.0353(11) 0.0158(9) 0.0425(11) 0.0051(7) -0.0033(9) -0.0057(7)
 O2 0.0193(10) 0.0189(9) 0.0215(10) -0.0063(8) 0.0094(8) -0.0068(7)
 O3 0.0151(10) 0.0203(10) 0.0350(11) -0.0046(8) 0.0115(8) -0.0046(8)
 O4 0.0151(10) 0.0247(12) 0.0228(11) -0.0049(7) 0.0115(8) -0.0033(7)
 C6 0.0113(12) 0.0136(12) 0.0152(12) 0.0020(10) 0.0013(10) -0.0015(9)
 C7 0.0137(12) 0.0188(13) 0.0164(13) -0.0035(10) 0.0039(10) -0.0007(10)
 O1 0.0168(9) 0.0121(9) 0.0264(10) -0.0017(7) 0.0055(8) -0.0038(7)
 N1 0.0123(10) 0.0128(10) 0.0150(10) -0.0003(8) 0.0004(8) -0.0001(8)
 C1 0.0148(12) 0.0195(13) 0.0151(13) 0.0007(10) 0.0046(10) 0.0023(10)
 C2 0.0175(13) 0.0184(13) 0.0182(13) -0.0029(11) 0.0052(10) 0.0033(10)
 C3 0.0216(14) 0.0162(12) 0.0171(12) 0.0008(10) 0.0026(10) 0.0012(10)
 C4 0.0156(13) 0.0202(13) 0.0204(13) 0.0047(11) 0.0068(10) -0.0008(10)
 C5 0.0121(12) 0.0192(13) 0.0193(13) -0.0003(10) 0.0062(10) 0.0036(10)

_geom_special_details
;
 All esds (except the esd in the dihedral angle between two l.s. planes)
 are estimated using the full covariance matrix.  The cell esds are taken
 into account individually in the estimation of esds in distances, angles
 and torsion angles; correlations between esds in cell parameters are only
 used when they are defined by crystal symmetry.  An approximate (isotropic)
 treatment of cell esds is used for estimating esds involving l.s. planes.
;
loop_
  _geom_bond_atom_site_label_1
  _geom_bond_atom_site_label_2
  _geom_bond_distance
  _geom_bond_site_symmetry_2
  _geom_bond_publ_flag
 Ag1 Ag1 2.9354(4) 3_666 ?
 Ag1 O2 2.3089(18) 3_666 ?
 Ag1 O3 2.2615(19) . ?
 Ag1 O4 2.413(2) . ?
 F1 C7 1.328(3) . ?
 F2 C7 1.335(3) . ?
 F3 C7 1.340(3) . ?
 O2 C6 1.242(3) . ?
 O3 C6 1.234(3) . ?
 C6 C7 1.551(4) . ?
 O1 N1 1.336(3) . ?
 N1 C1 1.347(4) . ?
 N1 C5 1.350(4) . ?
 C1 C2 1.378(4) . ?
 C2 C3 1.383(4) . ?
 C3 C4 1.386(4) . ?
 C4 C5 1.377(4) . ?

loop_
  _geom_angle_atom_site_label_1
  _geom_angle_atom_site_label_2
  _geom_angle_atom_site_label_3
  _geom_angle
  _geom_angle_site_symmetry_1
  _geom_angle_site_symmetry_3
  _geom_angle_publ_flag
 O2 Ag1 Ag1 81.64(5) 3_666 3_666 ?
 O2 Ag1 O4 86.81(7) 3_666 . ?
 O3 Ag1 Ag1 81.13(5) . 3_666 ?
 O3 Ag1 O2 161.68(7) . 3_666 ?
 O3 Ag1 O4 111.06(7) . . ?
 O4 Ag1 Ag1 145.69(5) . 3_666 ?
 C6 O2 Ag1 120.46(17) . 3_666 ?
 C6 O3 Ag1 123.34(17) . . ?
 O2 C6 C7 113.8(2) . . ?
 O3 C6 O2 132.4(2) . . ?
 O3 C6 C7 113.7(2) . . ?
 F1 C7 F2 106.8(2) . . ?
 F1 C7 F3 106.4(2) . . ?
 F1 C7 C6 113.4(2) . . ?
 F2 C7 F3 106.5(2) . . ?
 F2 C7 C6 113.2(2) . . ?
 F3 C7 C6 110.0(2) . . ?
 O1 N1 C1 118.9(2) . . ?
 O1 N1 C5 119.8(2) . . ?
 C1 N1 C5 121.3(2) . . ?
 N1 C1 C2 120.1(3) . . ?
 C1 C2 C3 120.2(3) . . ?
 C2 C3 C4 118.3(3) . . ?
 C5 C4 C3 120.4(3) . . ?
 N1 C5 C4 119.7(2) . . ?

loop_
  _diffrn_refln_index_h
  _diffrn_refln_index_k
  _diffrn_refln_index_l
  _diffrn_refln_intensity_net
  _diffrn_refln_intensity_u
 0 0 1 1.33 0.96
 0 0 2 2442.48 88.12
 0 0 3 1.01 1.51
 0 0 4 2804.89 108.88
 0 0 5 1.71 1.43
 0 0 5 1.93 3.96
 0 0 5 -1.19 2.68
 0 0 5 2.03 2.36
 0 0 6 196.52 18.99
 0 0 6 238.48 17.63
 0 0 6 217.32 18.68
 0 0 7 1.79 4.27
 0 0 7 1.71 1.5
 0 0 7 -0.32 1.46
 0 0 8 733.78 29.58
 0 0 8 750.63 30.35
 0 0 9 -0.13 0.99
 0 0 -9 -0.93 1.13
 0 1 1 4129.17 146.11
 0 -1 1 4163.33 146.06
 0 1 2 1116.08 41.51
 0 -1 2 1102.67 41.58
 0 -1 3 638.5 26.74
 0 1 3 642.62 26.55
 0 -1 4 8.78 2.69
 0 1 4 8.03 4.07
 0 -1 4 4.93 4.01
 0 -1 5 1014.08 43.22
 0 1 5 1003.29 44.2
 0 -1 5 816.66 46.82
 0 1 5 817.62 46.75
 0 1 5 1028.2 38.5
 0 -1 5 1036.51 38.4
 0 -1 6 0.92 4.02
 0 1 6 1.86 4.66
 0 -1 6 1.82 1.52
 0 1 6 1.63 1.36
 0 -1 6 2.16 1.62
 0 -1 6 0.78 2.83
 0 1 6 6.03 3.79
 0 1 6 2.17 4.9
 0 -1 6 1.09 5.19
 0 1 7 59.51 9.11
 0 -1 7 54.15 9.22
 0 -1 7 66.95 5.84
 0 1 7 75.19 6.06
 0 1 7 60.09 5.37
 0 1 8 11.08 4.4
 0 -1 8 12.68 4.51
 0 -1 8 11.6 2.49
 0 1 8 10.32 2.55
 0 -1 8 12.92 2.86
 0 1 8 12.94 2.9
 0 -1 -9 228.88 10.29
 0 1 -9 216.41 10.18
 0 -2 0 4753.53 166.79
 0 -2 1 217.33 9.46
 0 2 -1 246.17 8.81
 0 2 1 219.42 9.4
 0 -2 2 527.06 20.42
 0 2 2 500.65 20.31
 0 -2 2 491.03 20.48
 0 -2 3 632.13 26.76
 0 2 3 638.68 26.32
 0 -2 4 1989.79 74.14
 0 -2 4 1916.03 77.54
 0 2 4 1880.2 77.51
 0 -2 5 0.77 2.35
 0 2 5 1.77 2.96
 0 -2 5 3.73 2.55
 0 2 5 2.46 1.35
 0 -2 5 2.56 1.46
 0 2 5 0.91 4.69
 0 -2 5 4.57 4.59
 0 -2 6 120.08 7.89
 0 2 6 132.81 8.15
 0 -2 6 104.01 13.36
 0 2 6 88.1 12.34
 0 2 6 109.16 11.31
 0 -2 6 119.78 12.01
 0 2 6 107.31 12.39
 0 -2 6 119.78 12.8
 0 2 7 90.05 6.68
 0 -2 7 93.04 7.17
 0 2 7 98.22 7.2
 0 -2 7 92.83 10.92
 0 2 7 80.16 10.5
 0 -2 7 90.33 7.43
 0 -2 8 503.78 21.46
 0 2 8 506.52 21.4
 0 -2 8 455.63 25.02
 0 2 8 412.29 24.63
 0 -2 8 498.53 21.75
 0 2 8 522.24 22.48
 0 2 8 439.96 25.4
 0 -2 8 480.17 25.91
 0 2 9 10.05 1.67
 0 -2 -9 7.14 1.42
 0 2 -9 6.96 1.32
 0 -3 0 1.45 0.94
 0 3 -1 2558.39 88.77
 0 3 1 2434.48 89.72
 0 -3 2 2451.43 87.29
 0 3 2 2378.11 87.15
 0 -3 3 416.71 19.53
 0 3 3 444.52 19.3
 0 3 4 81.89 7.37
 0 -3 4 77.51 7.37
 0 3 4 64.09 7.88
 0 -3 4 73.65 8.23
 0 -3 5 2095.43 77.34
 0 -3 5 2050.7 82.02
 0 3 5 2095.3 82.59
 0 -3 5 2296.33 77.52
 0 -3 5 2047.66 86.74
 0 3 5 1888.84 85.81
 0 -3 5 2064.68 76.58
 0 3 5 2174.12 76.93
 0 -3 5 1792.67 79.65
 0 -3 6 3.29 4.34
 0 3 6 11.23 5.77
 0 3 6 10.01 2.46
 0 -3 6 10.14 2.5
 0 3 6 11.59 3.9
 0 -3 6 6.33 3.79
 0 -3 6 7.85 4.45
 0 3 6 7.01 5.16
 0 -3 7 317.57 16.04
 0 3 7 342.97 16.06
 0 -3 7 313.97 20.91
 0 -3 7 312.88 16.28
 0 3 7 312.31 15.31
 0 3 8 6.98 3.66
 0 -3 8 -0.56 3.03
 0 3 8 4.23 2.34
 0 -3 8 3.65 1.85
 0 3 8 3.89 3.56
 0 -3 8 2.1 2.88
 0 3 8 5.13 1.89
 0 -3 -9 194.94 8.85
 0 3 -9 194.01 8.71
 0 -4 0 1294.25 46.87
 0 -4 1 66.53 3.58
 0 4 1 65.5 3.97
 0 -4 2 1122.85 42.55
 0 4 2 1128.67 42.65
 0 4 3 372.29 17.73
 0 -4 3 378.2 17.9
 0 4 4 2710.61 95.41
 0 -4 4 2329.61 94.76
 0 -4 5 129.58 8.05
 0 4 5 125.56 7.6
 0 -4 5 117.01 7.22
 0 4 5 112.17 12.07
 0 -4 5 123.11 12.41
 0 -4 5 113.53 9.69
 0 -4 5 126.55 7.82
 0 -4 5 121.77 10.58
 0 4 5 121.42 10.51
 0 4 6 252.68 20.04
 0 -4 6 249.23 19.92
 0 4 6 255.86 19.12
 0 -4 6 251.23 18.81
 0 4 6 315.27 19.52
 0 -4 6 241.88 18.5
 0 -4 6 293.88 14.69
 0 4 6 290.49 14.05
 0 4 7 11.57 4.57
 0 -4 7 5.03 3.71
 0 -4 7 8.27 2.47
 0 4 7 10.06 2.46
 0 -4 7 9.22 2.6
 0 4 7 8.58 2.39
 0 4 8 473.37 21.1
 0 -4 8 440.9 19.87
 0 4 8 435.76 23.32
 0 -4 8 437.03 23.13
 0 4 8 446.7 19.7
 0 4 9 8.48 1.55
 0 -5 0 0.12 1.3
 0 5 1 1087.5 40.51
 0 -5 1 1105.66 40.23
 0 5 2 2291.7 82.72
 0 -5 2 2236.2 82.7
 0 -5 3 345.16 17.83
 0 5 3 389.67 18.17
 0 -5 3 406.43 18.18
 0 -5 3 360.46 19.02
 0 5 4 81.2 8.59
 0 5 4 78.86 7.38
 0 -5 4 72.47 7.71
 0 -5 5 1240.04 47.59
 0 -5 5 1253.18 47.17
 0 -5 5 1149.99 50.76
 0 5 5 1254.53 46.75
 0 5 5 1240.87 51.93
 0 -5 5 1070.71 51.04
 0 -5 5 1203.54 54.55
 0 5 5 1193.22 54.22
 0 -5 6 145.35 9.33
 0 5 6 144.42 13.89
 0 -5 6 132.49 13.13
 0 5 6 129.98 12.64
 0 -5 6 129.78 12.14
 0 -5 6 102.5 11.45
 0 5 6 131.3 12.01
 0 -5 6 131.74 8.93
 0 5 6 137.15 8.54
 0 -5 6 130.89 10.61
 0 -5 7 9.9 3.62
 0 5 7 2.13 3.4
 0 5 7 3.44 1.76
 0 -5 7 3.51 2
 0 -5 7 5.6 2.11
 0 5 8 56.78 6.75
 0 -5 8 57.85 6.54
 0 5 8 60.8 5.02
 0 5 8 69.06 6.1
 0 -5 8 58.95 5.02
 0 -6 0 6444.55 227.44
 0 -6 1 6.85 1.71
 0 6 1 7.95 1.51
 0 6 1 8.43 1.69
 0 -6 2 6.25 2.08
 0 6 -2 4.72 1.19
 0 6 2 2.39 1.57
 0 -6 3 2472.77 94.03
 0 -6 3 2379.92 92.86
 0 6 3 2502.64 92.63
 0 -6 3 2472.58 92.8
 0 -6 3 2628.7 92.57
 0 -6 4 2953.26 113.18
 0 6 4 2975.31 114.2
 0 -6 4 3170.61 114.88
 0 6 4 3187.35 113.02
 0 -6 4 2758.51 112.55
 0 6 5 133.94 11.51
 0 -6 5 128.33 11.13
 0 6 5 139.25 11.27
 0 -6 5 104.54 10.44
 0 -6 5 121.45 10.67
 0 6 5 131.42 8.09
 0 -6 5 119.73 8.05
 0 -6 5 138.18 8.48
 0 -6 5 118.22 11.68
 0 6 5 132.27 12.25
 0 -6 6 233.7 16.56
 0 6 6 244.91 17.29
 0 6 6 239.49 18.14
 0 -6 6 250.74 13.65
 0 -6 6 252.56 18.29
 0 6 6 237.02 17.08
 0 -6 6 246.98 15.83
 0 -6 6 248.21 13.61
 0 6 6 236.57 12.81
 0 6 7 144.02 8.89
 0 -6 7 156.2 9.75
 0 -6 7 133.85 11.56
 0 6 7 128.71 11.57
 0 -6 -8 423.71 19.33
 0 6 8 430.01 18.65
 0 6 8 426.22 18.27
 0 6 8 427.56 21.12
 0 -6 8 407.8 20.75
 0 6 8 477.25 20.46
 0 -6 8 387.01 18.24
 0 -7 0 -0.16 1.46
 0 -7 1 135.87 6.95
 0 -7 1 120.92 5.76
 0 7 1 116.42 5.49
 0 7 1 130.45 6.8
 0 7 2 1063.36 42.57
 0 7 2 1160.26 43.1
 0 -7 2 1102.57 43.64
 0 7 -2 1130.38 40.93
 0 7 3 595.99 27.71
 0 -7 3 646.68 28.19
 0 7 3 619.07 27.52
 0 -7 3 671.23 29.16
 0 -7 3 668.03 28
 0 -7 4 308.66 17.64
 0 -7 4 264.28 17.09
 0 7 4 320.55 17.23
 0 7 4 303.41 17.72
 0 -7 4 316.7 18.14
 0 -7 5 266.62 13.83
 0 7 5 275.46 18.17
 0 -7 5 300.07 18.74
 0 7 5 254.48 16.97
 0 -7 5 276.36 17.07
 0 -7 5 254.76 16.86
 0 7 5 283.48 13.81
 0 7 5 294.83 17.71
 0 -7 5 250.79 17.16
 0 -7 5 259 13.79
 0 -7 6 288.87 14.89
 0 7 6 265.82 18.84
 0 -7 6 279.49 18.95
 0 7 6 274.07 18.11
 0 -7 6 280.15 17.89
 0 7 6 285.94 14.36
 0 7 6 276.05 18.77
 0 -7 6 275.91 17.42
 0 -7 6 254.68 14.55
 0 7 7 11.56 2.61
 0 7 7 7.49 3.3
 0 -7 7 5.41 3.1
 0 7 8 125.32 8.17
 0 7 8 109.89 8.22
 0 -7 8 104.8 7.94
 0 7 8 108.32 6.88
 0 -7 -8 105.91 7.3
 0 7 8 98.72 6.5
 0 -7 8 132.93 8.87
 0 -8 0 1759.14 64.47
 0 -8 -1 1211.64 41.97
 0 -8 1 1223.83 42.38
 0 8 1 1065.08 39.68
 0 -8 1 1104.15 39.93
 0 -8 2 101.21 7.71
 0 -8 2 89.41 6.82
 0 8 2 111.18 7
 0 8 -2 97.13 5.29
 0 8 2 101.42 6.24
 0 -8 2 103.78 6.48
 0 -8 3 267.96 14.99
 0 -8 3 268.51 14.16
 0 8 3 240.9 13.62
 0 -8 3 261.25 14.69
 0 -8 3 235.71 14.02
 0 8 4 1071.96 39.83
 0 8 4 1082.13 43.74
 0 8 4 1104.37 44.05
 0 -8 4 1049.66 43.84
 0 -8 4 974.48 39.83
 0 -8 4 1009.89 43.76
 0 8 5 11.5 3.58
 0 -8 5 5.11 3.37
 0 -8 5 1.74 3.06
 0 8 5 0.54 2.68
 0 -8 5 5.72 2.92
 0 -8 5 9.69 2.43
 0 -8 5 6.81 3.33
 0 8 5 13.08 3.81
 0 -8 5 5.44 2.17
 0 8 5 6.97 2.12
 0 8 6 124.29 11.7
 0 8 6 141.14 9.05
 0 -8 6 128.8 8.96
 0 -8 6 156.74 12.66
 0 8 6 130.48 11.99
 0 -8 7 571.94 26.85
 0 8 7 550.2 27.49
 0 -8 7 580.56 27.44
 0 8 8 322.88 14.98
 0 -8 -8 315.34 15.59
 0 8 8 346.99 15.31
 0 -8 8 349.81 17.1
 0 -9 0 7.32 1.99
 0 -9 -1 1150.73 21.09
 0 -9 1 1122.83 21.89
 0 -9 2 975.97 42.57
 0 -9 2 1055.49 42.12
 0 -9 2 1151.39 42.83
 0 -9 2 1053.96 40.01
 0 9 2 1051.63 39.77
 0 9 2 1115.43 41.75
 0 9 -2 1022.93 39.2
 0 -9 3 927.97 41.97
 0 -9 3 951.44 42.14
 0 -9 3 990.85 40.68
 0 9 3 1002.66 40.52
 0 -9 3 991.8 42.02
 0 -9 4 20.2 4.25
 0 -9 4 25.28 4
 0 9 4 26.18 4.21
 0 9 4 21.35 4.18
 0 -9 4 18.01 4.43
 0 9 4 19.38 3.01
 0 -9 4 22.16 4.3
 0 9 4 21.51 4.09
 0 -9 5 896.29 38.93
 0 9 5 921.69 39.5
 0 -9 5 918.52 40.57
 0 -9 5 883.47 40.37
 0 -9 5 846.88 36.04
 0 9 5 867.14 40.09
 0 -9 5 756.43 39.71
 0 9 5 995.69 41.81
 0 9 5 944.15 36.45
 0 -9 6 446.68 25.52
 0 -9 6 498.54 22.86
 0 9 6 518.38 22.87
 0 9 6 537.5 27.88
 0 -9 7 123.59 9.57
 0 9 7 103.45 8.91
 0 9 7 114.32 9.19
 0 -9 -7 115.73 8.51
 0 9 8 136.97 7.42
 0 9 -8 108.73 6.43
 0 9 8 142.31 7.48
 0 9 8 159.29 8.63
 0 -9 -8 131.95 7.82
 0 -9 8 131.32 8.59
 0 -10 0 3201.67 115.59
 0 -10 1 28.56 4.2
 0 -10 -1 36.19 3.57
 0 -10 1 35.45 3.73
 0 -10 2 103.46 7.71
 0 -10 -2 111.93 6.86
 0 -10 2 99.77 7.87
 0 10 -2 96.73 5.64
 0 -10 2 89.95 5.56
 0 -10 -2 107.11 6.32
 0 -10 2 102.21 7.85
 0 -10 3 737.15 32.25
 0 -10 3 736.4 32.26
 0 10 3 800.06 32.41
 0 -10 4 2229.03 87.8
 0 -10 4 2141.64 83.53
 0 -10 4 2506.66 86.94
 0 10 4 2439.1 88.91
 0 -10 4 1935 87.94
 0 10 4 2429.54 84.55
 0 10 5 136.75 8.98
 0 10 5 149.4 12.02
 0 -10 5 125.01 9.28
 0 -10 5 117.84 8.26
 0 -10 5 124.3 10.9
 0 10 6 6.41 2.32
 0 -10 6 4.66 2.07
 0 -10 6 4.53 3.52
 0 10 7 419.97 19.22
 0 -10 -7 408.17 19.98
 0 -10 7 407.89 20.32
 0 -10 7 424.98 21.17
 0 -10 7 456.15 22.32
 0 -10 8 203.12 10.8
 0 10 8 211.65 10.19
 0 10 8 194.2 9.45
 0 -11 0 0.23 1.52
 0 -11 1 562.47 23.7
 0 -11 1 576.08 23.69
 0 -11 -1 552.25 23.18
 0 -11 1 518.15 24.61
 0 -11 -2 4405.18 156.17
 0 -11 2 4178.11 158.86
 0 -11 2 4685.57 158.5
 0 -11 2 4126.76 158.83
 0 -11 -3 282.43 13.75
 0 -11 3 261.69 15.2
 0 -11 3 261.57 15.6
 0 -11 3 243.72 16.24
 0 -11 -3 290.83 13.64
 0 -11 4 169.98 11.9
 0 11 4 177.79 10.39
 0 -11 4 167.45 10.95
 0 11 4 204.11 13.33
 0 -11 4 155.71 11.88
 0 11 5 282.74 14.81
 0 -11 5 282.93 17.25
 0 -11 5 260.02 15.18
 0 11 6 1492.23 57.84
 0 -11 -6 1480.08 58.67
 0 -11 6 1491.47 61.07
 0 -11 -7 24.58 3.67
 0 11 7 21.1 3.2
 0 -11 7 22.85 3.88
 0 -11 7 20.23 3.46
 0 -11 7 21.68 4.21
 0 11 8 160.18 7.72
 0 -11 8 176.55 9.37
 0 11 8 161.9 8.38
 0 11 8 162.33 8.18
 0 -12 0 594.37 24.44
 0 -12 -1 587.82 23.95
 0 -12 1 602.79 25.28
 0 -12 -1 558.58 24.19
 0 -12 1 556.85 26.01
 0 -12 1 578.6 24.56
 0 -12 2 176.44 11.59
 0 -12 2 164.99 10.33
 0 -12 -2 164.54 9.51
 0 -12 -2 164.37 9.22
 0 -12 2 157.46 10.93
 0 12 3 1881.9 67.99
 0 -12 3 1716.58 70.93
 0 -12 3 1800.89 68.23
 0 -12 3 1862.99 70.13
 0 -12 3 1713.24 70.39
 0 -12 3 1715.05 71.66
 0 -12 3 1819.05 69.49
 0 -12 -3 1780.76 67.06
 0 -12 -3 1721.8 67.12
 0 -12 4 715.02 32.08
 0 -12 -4 671.77 29.18
 0 -12 4 740.79 32.21
 0 12 4 699.06 29.67
 0 -12 4 645.89 29.97
 0 -12 -4 663.09 29.35
 0 12 5 453.24 21.3
 0 -12 5 462.42 23.79
 0 -12 -5 431.46 21.24
 0 -12 5 419.81 21.49
 0 -12 -5 453.7 21
 0 -12 -6 3.52 2.36
 0 12 6 2.78 2.13
 0 -12 6 9.28 3.69
 0 -12 6 4.6 3.17
 0 12 7 538.6 23.63
 0 -12 7 567.41 24.65
 0 -12 7 587.46 25.58
 0 -12 -7 519.55 24.09
 0 -12 7 586.45 26.2
 0 -12 8 152.62 8.05
 0 12 8 142.41 7.08
 0 12 8 137.04 7.01
 0 -13 0 0.48 1.26
 0 -13 0 0.54 1.55
 0 -13 1 240.18 12.79
 0 -13 -1 225.66 11.94
 0 -13 1 236.2 12.36
 0 -13 1 196.5 13.12
 0 -13 1 227.42 11.89
 0 -13 -1 222.51 11.88
 0 -13 1 231.04 11.53
 0 -13 -1 225.19 11.59
 0 -13 2 3012.47 105.51
 0 -13 -2 2803.95 103.93
 0 -13 2 2870.62 106.76
 0 -13 -2 2845.54 104.34
 0 -13 2 2660.25 106.77
 0 -13 3 188.86 13.37
 0 13 3 192.99 11.33
 0 -13 -3 190.46 11.01
 0 -13 3 183.01 12.08
 0 -13 -3 190.03 10.9
 0 -13 3 191.08 11.52
 0 -13 -3 190.78 11.18
 0 -13 3 190.88 12.24
 0 -13 3 184.71 13.15
 0 -13 3 167.65 13.51
 0 -13 3 192.24 12.74
 0 -13 4 4.88 2.45
 0 -13 -4 4.58 2.19
 0 -13 4 7.51 3.06
 0 -13 -4 5.63 2.53
 0 13 4 4.76 2.38
 0 -13 4 4.17 2.36
 0 -13 4 1.49 2.67
 0 -13 5 9.41 3.33
 0 -13 5 7.72 2.76
 0 -13 -5 7.59 2.46
 0 13 5 6.08 2.48
 0 -13 6 727.57 33.22
 0 -13 -6 702.24 31.02
 0 -13 6 735.79 32.76
 0 13 6 703.16 30.55
 0 -13 -7 4.21 1.8
 0 -13 7 4.91 1.96
 0 -13 7 5.96 2.43
 0 13 7 6.71 2.05
 0 -13 7 7.96 2.53
 0 -13 8 111.88 6.29
 0 13 8 114.72 5.66
 0 -14 0 399.81 17.58
 0 -14 0 343.83 18.91
 0 -14 0 385.98 17.93
 0 -14 1 2403.68 94.16
 0 -14 1 2527.42 92.5
 0 -14 -1 2586.35 92.26
 0 -14 1 2471.44 92.78
 0 -14 1 2650.73 91.59
 0 -14 -1 2581.14 92.12
 0 -14 -1 2375.59 91.48
 0 -14 1 2317.89 91.51
 0 14 2 6.42 2.35
 0 -14 -2 7.8 2.2
 0 -14 2 7.79 3.21
 0 -14 2 6.48 2.28
 0 -14 2 5.76 2.8
 0 -14 2 10.61 3.15
 0 -14 2 6.83 2.38
 0 -14 -2 7.29 2.17
 0 -14 -2 5.33 2.09
 0 -14 2 4.94 2.37
 0 14 3 689.66 29.98
 0 -14 -3 689.9 29.52
 0 -14 3 741.07 31.45
 0 -14 -3 677.04 29.34
 0 -14 3 696.46 30.15
 0 -14 -3 698.48 29.58
 0 -14 3 646.3 32.29
 0 -14 3 617.91 33.19
 0 -14 3 703.61 32.29
 0 -14 3 707.74 31.02
 0 -14 -4 4.64 1.96
 0 -14 4 10.62 3.08
 0 -14 4 7.42 3.08
 0 -14 4 1.97 2.54
 0 -14 4 5.06 2.61
 0 14 4 5.8 2.62
 0 -14 -4 4.42 2.15
 0 -14 5 478.51 22.41
 0 -14 -5 440.79 21.3
 0 14 5 482.85 22.49
 0 -14 5 465.23 24.25
 0 -14 -6 34.21 4.51
 0 -14 6 34.57 5.21
 0 -14 -7 346.76 16.87
 0 -14 7 331 15.84
 0 14 7 335.28 15.42
 0 -14 7 355.13 16.59
 0 -14 7 341.85 16.94
 0 -15 0 5.04 2.04
 0 -15 0 -0.3 1.79
 0 -15 0 1.03 1.41
 0 -15 0 1.92 1.54
 0 -15 0 -0.44 2.3
 0 -15 1 360.18 16.43
 0 -15 -1 343.95 16.43
 0 -15 -1 326.75 15.87
 0 -15 1 322.21 16.49
 0 -15 -1 331.12 16.47
 0 -15 1 312.06 15.75
 0 -15 -1 333.45 16.15
 0 -15 1 352.32 17.23
 0 -15 1 305.31 17.93
 0 -15 -2 2255.15 82.79
 0 -15 2 2363.26 85.68
 0 15 2 2230.95 83.13
 0 -15 2 2186.71 82.44
 0 -15 -2 2286.64 83.75
 0 -15 2 2240.27 83.16
 0 -15 -2 2177.66 82.66
 0 -15 2 2151.91 85.82
 0 -15 2 2097.14 86.63
 0 -15 2 2228.79 85.08
 0 -15 2 2217.09 83.61
 0 -15 -2 2220.98 82.98
 0 -15 2 2171.31 83.45
 0 -15 -2 2105.35 83.41
 0 15 3 31.16 4.23
 0 -15 -3 21.54 3.61
 0 -15 -3 21.58 3.57
 0 -15 3 23.87 3.81
 0 -15 3 19.12 3.83
 0 -15 3 24.45 4.58
 0 -15 3 29 5.79
 0 -15 3 28.14 5.26
 0 -15 3 23.93 4.1
 0 -15 -3 20.37 3.54
 0 -15 4 78.46 7.91
 0 -15 -4 80.88 7.1
 0 -15 4 89.43 7.45
 0 -15 -4 73.29 6.66
 0 -15 4 80.88 8.28
 0 -15 4 84.05 8.1
 0 15 4 83.81 7.36
 0 -15 5 4.35 2.81
 0 -15 -5 5.44 2.49
 0 -15 5 4.12 2.77
 0 15 5 1.93 2.32
 0 -15 5 6.24 2.58
 0 -15 -5 4.2 2.1
 0 -15 6 705.47 30.86
 0 -15 -6 600.56 28.57
 0 -15 6 709.56 30.42
 0 15 6 684.18 28.81
 0 -15 6 719.8 30.36
 0 -15 -7 26.13 3.62
 0 -15 7 27.79 3.15
 0 -15 7 30.7 3.51
 0 -15 7 31.66 3.79
 0 15 7 22.12 2.77
 0 -16 0 4.24 1.64
 0 -16 0 3.79 1.79
 0 -16 0 5.96 1.96
 0 -16 0 3.54 2.03
 0 -16 0 8.11 2.41
 0 -16 0 4.7 2.53
 0 -16 1 1465.25 56.92
 0 -16 -1 1593.32 57.72
 0 -16 -1 1539.83 56.91
 0 -16 1 1487.7 57.69
 0 -16 1 1448.02 57.39
 0 -16 1 1410.72 56.48
 0 -16 -1 1557.23 57.86
 0 -16 1 1362.74 57.68
 0 -16 1 1472.36 60.09
 0 16 2 215.56 12.44
 0 -16 2 209.04 11.84
 0 -16 -2 219.98 12.85
 0 -16 2 213.17 12.43
 0 -16 -2 202.83 11.85
 0 -16 2 209.86 14.33
 0 -16 2 194.17 14.3
 0 -16 -2 202.25 12.02
 0 -16 2 206.41 12.57
 0 -16 2 233.34 12.92
 0 -16 -2 224.19 12.59
 0 -16 -2 205.72 12.71
 0 -16 3 623.04 27.95
 0 -16 -3 640.36 28.15
 0 16 3 603.04 27.09
 0 -16 -3 589.74 26.53
 0 -16 3 547.96 30.09
 0 -16 3 552.61 29.07
 0 -16 3 630.01 29.27
 0 -16 -3 573.57 26.4
 0 -16 3 582.8 26.84
 0 -16 -3 582.24 26.32
 0 -16 3 610.13 27.87
 0 16 4 119.07 9.15
 0 -16 4 132.79 10.4
 0 -16 4 121.74 9.91
 0 -16 -4 122.51 9
 0 -16 -4 125.26 8.7
 0 -16 4 119.8 9.08
 0 -16 5 10.58 3.18
 0 -16 5 10.01 3.29
 0 -16 -5 7.39 2.16
 0 -16 5 9.58 2.48
 0 16 5 8.16 2.56
 0 -16 -5 8.97 2.74
 0 -16 6 27.58 4.39
 0 16 6 37.76 4.26
 0 -16 -6 39.5 5.06
 0 -16 6 40.34 4.82
 0 -16 6 44.22 5.25
 0 -16 7 671.83 24.56
 0 -16 -7 653.6 24.91
 0 -16 7 624.5 24.57
 0 16 7 615.5 23.44
 0 -16 7 601.86 23.79
 0 -17 0 1.08 1.37
 0 -17 0 0.5 2.39
 0 -17 0 0.28 1.29
 0 -17 0 -0.35 1.4
 0 -17 1 127.57 10.21
 0 -17 1 108.38 8.27
 0 -17 -1 115.28 8.36
 0 -17 -1 119.15 8.55
 0 -17 1 119.65 8.81
 0 -17 1 107.8 7.9
 0 -17 -1 104.08 7.66
 0 -17 -2 2132.64 80.21
 0 -17 -2 2142.74 79.93
 0 -17 2 2151.68 81.25
 0 -17 -2 2059.09 81.07
 0 -17 -2 2137.12 80.63
 0 -17 2 2116.82 80.88
 0 -17 2 1985.81 80.01
 0 -17 2 2085.3 84.14
 0 -17 2 2127.23 83.4
 0 17 2 2159.89 80.63
 0 -17 2 2116.03 79.66
 0 -17 -2 2244.39 81.16
 0 17 3 336.06 17.62
 0 -17 3 317.68 17.8
 0 -17 3 328.13 19.71
 0 -17 3 328.75 20.43
 0 -17 -3 344.63 18.15
 0 -17 -3 331.2 17.12
 0 -17 3 324.13 17.73
 0 -17 3 338.59 17.45
 0 -17 -3 335.47 16.97
 0 -17 -3 335.35 17.11
 0 -17 -4 556.15 27.02
 0 -17 4 621.95 28.85
 0 -17 4 616.16 27.6
 0 -17 -4 608.59 26.95
 0 -17 5 10.65 3.17
 0 17 5 11.13 2.69
 0 -17 5 8.45 2.91
 0 -17 -5 7.15 2.88
 0 17 6 1315.37 51.39
 0 -17 -6 1317.66 52.9
 0 -17 6 1299.97 52.66
 0 -17 6 1401.64 52.84
 0 -17 6 1427.59 52.97
 0 -17 7 1.34 1.07
 0 -17 7 3.16 1.26
 0 17 7 1.03 0.93
 0 -18 0 66.53 7.61
 0 -18 0 78.4 6.8
 0 -18 -1 345.59 18.66
 0 -18 1 336.8 17.73
 0 -18 -1 361.98 18.24
 0 -18 -1 370.51 17.45
 0 -18 1 340.65 17.37
 0 -18 -1 364.53 17.9
 0 -18 1 370 20.41
 0 -18 -1 367.41 20.53
 0 -18 2 5.52 3.31
 0 -18 2 0.6 2.45
 0 -18 2 -1.09 1.79
 0 -18 -2 3.87 1.94
 0 -18 2 0.81 1.66
 0 -18 2 0.42 1.91
 0 -18 -2 -0.35 2.01
 0 -18 2 1.99 1.74
 0 18 2 3.37 2.21
 0 -18 -2 0.4 1.8
 0 -18 -2 2.62 2.39
 0 -18 -3 650.71 28.98
 0 -18 3 658.71 30.05
 0 -18 -3 673.82 29.46
 0 -18 3 659.08 30.18
 0 -18 -3 719.22 30.79
 0 18 3 685.13 29.81
 0 -18 3 627.56 32.48
 0 -18 3 679.17 30.8
 0 -18 4 19.9 3.78
 0 18 4 19 3.4
 0 -18 -4 17.22 3.16
 0 -18 -4 16.72 3.76
 0 -18 4 14.58 3.41
 0 -18 4 16.46 3.87
 0 -18 5 11.18 3.13
 0 -18 5 10.61 2.88
 0 -18 -5 11.61 2.29
 0 -18 -5 8.96 2.88
 0 -18 6 3.37 1.93
 0 -18 6 1.12 1.68
 0 18 6 2.37 1.62
 0 -18 6 2.26 1.96
 0 -18 -6 2.7 1.97
 0 18 7 282.79 11.44
 0 -19 0 3.3 2.76
 0 -19 -1 19.96 3.65
 0 -19 1 19.61 3.36
 0 -19 -1 29.48 3.82
 0 -19 -1 25.43 4.45
 0 -19 -1 22.5 4.85
 0 -19 1 25.59 4.92
 0 -19 -2 1127.18 43.05
 0 -19 -2 1033.23 41.82
 0 -19 -2 974.31 42.83
 0 -19 -2 1083.24 42.88
 0 -19 2 1026.62 42.56
 0 -19 2 974.82 41.67
 0 -19 2 983.34 41.24
 0 19 2 1041.48 42.3
 0 -19 2 1057.26 45.17
 0 -19 2 1059.7 45.63
 0 -19 2 988.26 42.6
 0 -19 3 1.35 2.1
 0 -19 3 3.36 2.11
 0 19 3 4.13 2.37
 0 -19 -3 3.39 1.8
 0 -19 -3 4.18 1.99
 0 19 4 106.64 8.04
 0 -19 -4 116.97 8.9
 0 -19 4 100.72 8.24
 0 -19 4 122.22 8.91
 0 -19 4 106.82 8.76
 0 -19 -4 96.48 7.32
 0 -19 5 7.71 2.56
 0 -19 5 5.79 2.32
 0 19 5 8.94 2.31
 0 -19 -5 6.13 2.64
 0 -19 5 7.59 2.71
 0 -19 6 395.51 18.13
 0 -19 -6 446.13 18.93
 0 -19 6 448.62 18.73
 0 -19 6 432.09 18.64
 0 19 6 395.85 17.45
 0 -20 0 20.2 4.58
 0 -20 -1 491.71 23.43
 0 -20 1 415.7 21.5
 0 20 1 455.65 21.52
 0 -20 1 465.91 24.48
 0 -20 -1 460.59 24.71
 0 -20 -1 520.38 23.07
 0 -20 2 174.56 11.51
 0 -20 -2 184.2 11
 0 20 2 167.35 10.91
 0 -20 -2 188.65 11.66
 0 -20 -2 176.74 11.78
 0 -20 3 837.6 36.3
 0 -20 -3 860.53 36.09
 0 -20 3 845.57 35.44
 0 20 3 861.3 35.34
 0 -20 3 803.42 35.6
 0 -20 -3 808.66 34.71
 0 -20 3 880.17 38.53
 0 -20 4 116.58 8.7
 0 -20 4 128.81 8.96
 0 -20 -4 134.96 9.28
 0 -20 5 129.51 8.61
 0 20 5 119.73 7.53
 0 -20 5 119.78 8.03
 0 -20 -5 135.25 8.62
 0 -20 5 122.75 8.3
 0 20 6 1.35 1
 0 -20 6 2.54 1.47
 0 -20 6 1.46 1.09
 0 -21 0 0.91 2.22
 0 -21 -1 28.24 4.5
 0 -21 1 27.87 4.02
 0 21 1 27.46 3.87
 0 -21 -2 1417.03 58.15
 0 21 2 1421.42 56.94
 0 -21 -2 1469 60.53
 0 -21 2 1480.56 60.09
 0 -21 2 1603.8 60.98
 0 -21 2 1453.58 57.75
 0 -21 3 23 4.42
 0 -21 3 23.92 3.66
 0 -21 3 23.13 3.97
 0 -21 -3 27.5 3.96
 0 21 3 21.03 3.5
 0 21 4 83.52 6.3
 0 -21 4 83.12 7.18
 0 -21 4 81.66 6.65
 0 -21 4 98.9 7.21
 0 -21 -4 88.2 6.92
 0 21 5 40.44 3.66
 0 -21 5 42 4.45
 0 -21 5 39.82 3.83
 0 -21 -5 43 4.18
 0 -21 5 40.87 4.11
 0 21 6 320.65 13.26
 0 -21 6 362.65 14.35
 0 -22 0 102.28 8.61
 0 -22 0 108.88 9.54
 0 -22 -1 586.16 27.92
 0 -22 1 679.36 30
 0 -22 1 628.12 29.36
 0 -22 -1 638.24 29.82
 0 22 1 565.91 26.15
 0 -22 -2 174.86 11.84
 0 22 2 193.86 11.24
 0 -22 2 203.41 13.38
 0 -22 -2 209.63 13.81
 0 -22 2 215 13.58
 0 -22 2 192.63 11.75
 0 -22 3 533 25.13
 0 -22 -3 507.25 25.23
 0 -22 -3 504.08 22.94
 0 -22 4 150.62 9.62
 0 -22 -4 167.55 10.96
 0 22 4 171.91 9.05
 0 -22 -4 156.8 9.36
 0 -22 4 164.11 9.46
 0 -22 4 140.8 8.78
 0 -22 4 156.39 9.24
 0 -22 -5 49.91 4.99
 0 22 5 59.76 3.96
 0 -22 5 52.57 4.47
 0 -22 5 53.24 3.9
 0 -22 5 57.38 4.43
 0 -23 0 3.04 2.66
 0 23 0 1.42 1.39
 0 -23 0 -0.42 2.26
 0 -23 -1 439.48 23
 0 -23 1 444.8 22.72
 0 -23 1 451.22 22.62
 0 -23 1 437.19 21.75
 0 -23 -1 438.91 21.63
 0 -23 2 1160.29 46.85
 0 -23 2 1178.87 47.23
 0 -23 -2 1174.03 47.61
 0 -23 -2 1075.37 45.2
 0 -23 2 1082.9 44.67
 0 -23 -3 124.73 9.38
 0 -23 3 111.04 8.2
 0 -23 3 112.03 7.88
 0 23 3 114.92 7.26
 0 -23 4 5.8 1.83
 0 23 4 4.95 1.51
 0 -23 -4 5.93 2.52
 0 -23 4 7.79 2.1
 0 -23 -4 5.72 1.73
 0 -23 5 98.18 5.73
 0 23 5 89.48 4.8
 0 24 0 635.72 27.93
 0 -24 0 742.45 31.7
 0 -24 0 722.51 31.01
 0 24 1 122.42 7.88
 0 -24 1 138.08 9.86
 0 -24 1 152.89 10.44
 0 -24 -1 136.15 10.21
 0 -24 -1 117.12 8.93
 0 24 2 -0.23 1.48
 0 -24 2 2.49 1.61
 0 -24 -2 2.99 2.39
 0 -24 2 -0.38 1.84
 0 -24 2 3.63 2.3
 0 -24 -2 0.94 1.75
 0 -24 2 0.35 1.69
 0 -24 3 310.32 14.94
 0 24 3 298.6 13.95
 0 -24 -3 331.88 16.65
 0 -24 3 324.56 15.49
 0 -24 4 101.28 6.33
 0 24 4 101.93 5.53
 0 -24 4 93.49 5.85
 0 -24 -4 109.34 7.35
 0 -24 5 173.24 7.85
 0 -25 0 2.06 2.03
 0 25 0 1.3 1.28
 0 -25 0 0.8 2.15
 0 -25 1 182.5 9.03
 0 -25 1 223.08 12.68
 0 -25 -1 231.79 12.95
 0 25 -1 199 10.14
 0 25 1 201.3 10.27
 0 -25 1 205.51 11.82
 0 -25 -1 212.27 11.77
 0 25 2 419.47 17.81
 0 -25 -2 430.35 20.38
 0 -25 2 407.77 18.08
 0 -25 2 456.52 19.84
 0 -25 -2 401.13 18.65
 0 -25 3 55.75 4.38
 0 -25 3 59.14 4.95
 0 -25 -3 66.18 5.6
 0 25 3 54.96 3.89
 0 -25 4 3.93 1.29
 0 25 4 3.76 0.86
 0 -26 0 481.12 21.38
 0 26 0 452.27 19.4
 0 -26 -1 142.83 8.99
 0 -26 1 143.56 8.99
 0 -26 1 127.37 8.32
 0 -26 -1 131.55 8.16
 0 26 -1 115.82 6.71
 0 26 1 126.43 6.88
 0 -26 -2 9.9 2.55
 0 -26 2 10 2.39
 0 -26 -2 7.7 1.85
 0 26 -2 6.91 1.39
 0 26 2 9.83 1.59
 0 -26 3 181.99 8.76
 0 -26 3 161.01 7.8
 0 26 3 166.48 7.46
 0 -27 0 -0.23 1.34
 0 -27 0 0.68 0.64
 0 27 0 -0.24 0.86
 0 -27 0 0.53 1.5
 0 27 1 232.91 10.73
 0 27 -1 245.12 10.66
 0 -27 -1 298.49 13.46
 0 -27 -1 277.7 12.39
 0 -27 1 295.03 12.94
 0 27 2 290.42 11.93
 0 -27 2 322.13 13.75
 0 -27 3 162.95 7.47
 0 -28 0 507.33 20.53
 0 -28 -1 17.25 1.94
 0 -28 1 17.51 2.18
 0 -28 -1 15.89 1.42
 0 -28 2 22.31 2.21
 -1 0 9 1.73 1.08
 1 0 -9 0.39 1.37
 -1 0 8 842.64 33.68
 -1 0 8 762.85 39.14
 -1 0 7 2.39 5.25
 -1 0 7 3.29 2
 -1 0 7 9.26 2.62
 -1 0 7 2.5 3.55
 -1 0 7 8.85 2.55
 -1 0 6 551.88 34.13
 -1 0 6 611.29 30.73
 -1 0 6 635.79 26.36
 -1 0 6 605.5 25.84
 -1 0 6 624.85 26.75
 -1 0 5 1.26 0.92
 -1 0 5 2 2.45
 -1 0 5 -0.84 4.32
 -1 0 5 1.54 1.44
 -1 0 4 1219.91 53.23
 -1 0 3 1.3 2.02
 -1 0 2 1514.61 55.47
 1 0 -1 2.32 0.93
 1 0 0 981.94 35.61
 1 0 1 1.27 1.6
 1 0 1 0.41 1.32
 1 0 1 -1.03 2.13
 1 0 2 403.09 17.1
 1 0 2 342.77 18.78
 1 0 3 1.75 2.13
 1 0 3 -0.52 3.36
 1 0 3 1.19 3.68
 1 0 4 253.42 19.41
 1 0 4 290.85 18.97
 1 0 4 299.08 17.04
 1 0 5 0.95 3.76
 1 0 5 -0.68 2.97
 1 0 5 1.35 1.46
 1 0 5 1.68 4.78
 1 0 6 596.06 25.68
 1 0 6 399.38 29.39
 1 0 6 544.29 22.9
 1 0 6 426.68 27.9
 1 0 6 581.21 24.19
 1 0 7 4.8 4.02
 1 0 7 0.61 1.46
 1 0 8 26.1 3.1
 1 0 8 31.52 5.09
 1 0 8 38.83 4.12
 1 -1 -9 40.47 3.77
 1 1 -9 43.41 3.86
 -1 -1 9 45.87 3.43
 -1 1 9 51.31 3.71
 -1 -1 8 1.44 1.65
 -1 1 8 3.8 1.9
 -1 1 8 2.9 3.73
 -1 -1 8 2.13 4.12
 -1 -1 7 1472.32 57.87
 -1 1 7 1512.93 57.89
 -1 1 7 1421.68 64.28
 -1 -1 7 1359.71 64.7
 -1 1 7 1508.03 57.04
 -1 -1 7 1547.2 57.8
 -1 1 7 1573.66 57.7
 -1 -1 7 1324.26 68.27
 -1 1 7 1283.71 68.14
 -1 -1 6 96.04 7.04
 -1 -1 6 85.77 6.36
 -1 1 6 85.02 6.42
 -1 -1 6 80.54 11.22
 -1 1 6 83.77 8.91
 -1 -1 6 92.46 9.58
 -1 -1 6 92.8 7.05
 -1 1 6 98.4 7.26
 -1 -1 6 93.99 6.77
 -1 1 6 96.34 6.78
 -1 -1 5 76.48 5.22
 -1 -1 5 62.8 7.18
 -1 1 5 63.48 9.34
 -1 -1 5 72.18 9.82
 -1 1 5 64.56 6.85
 -1 -1 5 59.99 6.91
 -1 1 5 64.26 5.2
 -1 -1 5 61.6 5.09
 -1 -1 5 56.88 4.62
 -1 1 5 60.97 4.74
 -1 1 4 55.73 8.01
 -1 -1 4 57.38 7.89
 -1 -1 4 56.75 7.17
 -1 -1 3 5994.37 213.21
 -1 1 3 5973.57 213.45
 -1 1 2 80.79 4.77
 -1 -1 2 72.7 4.91
 1 1 -1 179.5 7.2
 -1 1 1 159.79 7.09
 1 -1 0 99.82 5.02
 1 1 0 99.28 5.03
 1 -1 1 1045.09 38.8
 1 1 1 1033.75 39.31
 1 -1 1 1083.55 38.85
 1 1 1 1115.95 39
 1 -1 1 963.7 39.95
 1 1 1 1011.69 39.94
 1 1 2 2332.7 82.12
 1 -1 2 2294.21 81.76
 1 1 2 2211.42 84.25
 1 -1 3 832.26 32.85
 1 1 3 813 32.7
 1 -1 3 733.09 34.45
 1 1 3 722.41 34.26
 1 -1 3 673.19 34.79
 1 1 3 745.85 35.4
 1 1 4 496.12 28.93
 1 -1 4 475.2 28.9
 1 -1 4 581.12 23.06
 1 1 4 546.58 26.38
 1 -1 4 521.34 26.1
 1 -1 4 502.93 28.04
 1 1 4 521.4 28.35
 1 1 5 1897.59 63.42
 1 -1 5 2025.9 64.52
 1 1 5 1684.35 60.81
 1 -1 5 1693.24 60.62
 1 1 5 1306.63 69.02
 1 -1 5 1268.3 68.77
 1 -1 5 1373.7 66.25
 1 1 5 1523.6 67.23
 1 1 5 1376.61 68.26
 1 -1 5 1339.38 67.94
 1 -1 6 12.61 2.72
 1 1 6 6.32 3.79
 1 -1 6 10.75 4.31
 1 1 6 9.3 2.21
 1 -1 6 9.71 2.24
 1 -1 6 13.54 2.74
 1 -1 6 7.82 4.56
 1 1 6 5.83 4.41
 1 -1 6 17.28 3.73
 1 -1 7 406.62 18.6
 1 1 7 395.53 18.28
 1 1 7 344.79 23.25
 1 -1 7 379.33 24.13
 1 -1 8 10.42 3.28
 1 1 8 8.68 3.15
 1 -1 8 10.34 2.07
 1 1 8 11.13 2.14
 1 -1 8 12.07 2.58
 1 1 8 13.96 2.7
 -1 2 9 14.48 2.07
 -1 -2 9 10.99 1.66
 1 -2 -9 12.01 2.11
 1 2 -9 12.22 2.14
 -1 2 8 735.63 29.67
 -1 -2 8 723.64 29.53
 -1 -2 8 673.22 34.68
 -1 2 8 647.44 34.58
 -1 2 7 28.45 7.78
 -1 -2 7 35.58 8.53
 -1 -2 7 35.7 4.49
 -1 2 7 37.64 4.38
 -1 2 7 32.14 4.41
 -1 -2 7 24.29 6.06
 -1 2 7 39.62 6.81
 -1 -2 7 35.32 4.57
 -1 2 7 34.5 4.24
 -1 2 6 139.18 14.91
 -1 -2 6 139.12 14.43
 -1 2 6 179.91 10.37
 -1 -2 6 160.92 10.14
 -1 -2 6 175.08 10.22
 -1 -2 6 155.19 13.15
 -1 -2 6 176.1 10.08
 -1 -2 6 157.84 9.5
 -1 2 6 167.14 9.55
 -1 -2 5 249.31 18.43
 -1 2 5 222.87 17.93
 -1 -2 5 246.42 15.9
 -1 2 5 274.81 15.46
 -1 -2 5 239.92 12.47
 -1 -2 5 271.37 12.49
 -1 -2 5 246.17 16.02
 -1 -2 5 232.07 11.83
 -1 2 5 246.36 11.92
 -1 -2 4 1420.26 60.73
 -1 2 4 1366.37 60.7
 -1 -2 3 45.61 4.5
 -1 2 3 47.68 4.54
 -1 -2 2 2889.14 106.64
 -1 2 2 3032.34 106.4
 -1 2 1 1050.86 37.23
 1 2 -1 1010.99 37.55
 1 -2 0 1888.02 67.7
 1 2 0 1917.09 67.76
 1 -2 1 515.17 22.21
 1 2 1 528.72 22.04
 1 -2 1 534.34 20.83
 1 2 1 547.09 21.88
 1 2 1 561.5 21.32
 1 -2 1 564.9 21.13
 1 2 2 2627.77 96.91
 1 -2 2 2352.65 96.71
 1 2 2 2698.09 94.98
 1 -2 2 2630.87 94.36
 1 2 3 35.2 5.76
 1 -2 3 36.88 5.99
 1 -2 3 28.68 5.4
 1 2 3 22.44 4.99
 1 -2 3 31.68 3.62
 1 -2 3 25.85 4.02
 1 2 3 28.11 4.18
 1 2 4 541.14 26.61
 1 -2 4 480.73 29.01
 1 2 4 514.69 29.04
 1 2 4 510.47 27.97
 1 -2 4 498.68 27.88
 1 -2 5 20.92 2.69
 1 2 5 19.09 2.66
 1 2 5 18.26 5.61
 1 -2 5 18.89 5.69
 1 2 5 21.55 3.79
 1 -2 5 18.95 3.61
 1 2 5 16.73 4.51
 1 -2 5 15.98 4.77
 1 -2 5 17.24 3.06
 1 2 5 15.17 5.31
 1 -2 5 9.95 4.59
 1 2 6 764.52 31.68
 1 -2 6 838.07 34.15
 1 -2 6 696.57 39.93
 1 2 6 690.81 39.64
 1 2 6 676.42 37.73
 1 -2 6 857.11 33.35
 1 -2 6 809.21 32.72
 1 2 7 0.76 3.53
 1 -2 7 -0.75 3.39
 1 2 7 1.45 1.39
 1 2 8 20.45 3.25
 1 -2 8 20.6 3.05
 1 -2 8 26.07 4.46
 1 2 8 20.47 4.07
 -1 -2 -8 18.17 2.84
 1 2 8 25.66 3
 -1 3 9 135.14 7.02
 1 -3 -9 118.02 6.79
 1 3 -9 117.5 6.65
 -1 -3 8 2.42 1.67
 -1 -3 8 0.62 3.14
 -1 3 8 2.65 3.7
 -1 3 8 3.68 1.67
 -1 3 7 810.66 46.3
 -1 -3 7 884.81 47
 -1 -3 7 934.35 37.8
 -1 3 7 1006.72 37.65
 -1 -3 7 881.03 44.51
 -1 3 7 839.37 44.9
 -1 3 7 930.05 37.73
 -1 3 7 861.93 42.91
 -1 -3 7 768.83 43.28
 -1 -3 7 918.56 38
 -1 3 7 945.02 37.05
 -1 3 6 335.26 16.07
 -1 -3 6 341.48 21.3
 -1 3 6 329.29 20.99
 -1 -3 6 361.64 16.89
 -1 -3 6 340.51 16.68
 -1 3 6 353.39 16.92
 -1 -3 6 314.37 16.67
 -1 -3 5 139.25 12.71
 -1 3 5 137.05 13.08
 -1 -3 5 134.65 11.67
 -1 -3 5 136.76 11.3
 -1 3 5 142.04 10.45
 -1 -3 5 147.15 8.34
 -1 3 5 134.66 7.88
 -1 -3 5 138.48 7.98
 -1 -3 5 124.53 8.18
 -1 3 4 106.28 10.55
 -1 -3 4 102.46 9.93
 -1 -3 4 124.6 10.2
 -1 3 3 9999 298.87
 -1 -3 3 9129.8 299.16
 -1 -3 2 45.23 2.24
 -1 3 2 50.99 3.76
 1 3 -2 49.19 3.32
 1 3 -1 750.97 27.65
 1 -3 -1 726.04 27.52
 -1 3 1 753.32 27.36
 1 3 0 252.86 9.98
 1 -3 0 242.49 9.85
 1 -3 1 9322.66 317.53
 1 3 1 9535.28 317.77
 1 3 1 8473.27 318.34
 1 -3 1 8416.53 318.61
 1 -3 1 9095.1 316.98
 1 3 2 975.56 39.5
 1 -3 2 962.24 39.98
 1 -3 2 1040.42 37.28
 1 3 2 963.41 38.26
 1 -3 2 919.9 37.44
 1 -3 3 564.34 27.13
 1 3 3 690.08 28.33
 1 -3 3 682.09 27.24
 1 -3 3 581.15 28.78
 1 3 3 614.63 29
 1 -3 3 605.61 30.11
 1 3 3 674.16 30.31
 1 -3 3 643.07 26.67
 1 -3 4 4.7 2.36
 1 3 4 10.4 4.25
 1 -3 4 4.89 3.49
 1 -3 4 3.13 1.43
 1 3 4 3.7 1.45
 1 3 4 4.82 3.55
 1 -3 4 7.89 3.69
 1 3 4 13.16 3.38
 1 3 5 1476.85 65.37
 1 3 5 1790.46 61.94
 1 -3 5 1403.68 67.36
 1 3 5 1286.48 66.43
 1 -3 5 1587.14 60.92
 1 -3 5 1667.18 59.89
 1 -3 5 1771.11 62.12
 1 3 5 1549.16 59.13
 1 -3 5 1507.1 58.67
 1 -3 5 1364.04 65.82
 1 3 5 1388.31 66.17
 1 -3 5 1584.88 61.4
 1 -3 5 1688.15 60.42
 1 3 6 9.01 2.31
 1 -3 6 9.21 2.57
 1 -3 6 10.61 5.05
 1 -3 6 13.52 3.34
 1 3 6 13.26 5.32
 1 -3 6 9.02 2.55
 1 3 7 428.23 18.84
 1 3 7 362.13 23.25
 1 -3 7 386.83 23.59
 1 -3 8 37.61 4.17
 -1 -3 -8 33.21 3.8
 1 -3 8 41.79 5.12
 1 3 8 34.55 4.87
 1 3 8 34.53 3.43
 1 3 8 39.85 4.25
 1 4 -9 41.13 3.32
 1 -4 -9 46.91 3.59
 -1 4 8 478.18 20.69
 -1 -4 8 473.75 20.36
 -1 4 8 413.94 24.32
 -1 -4 8 446.06 24.3
 -1 4 7 49 5.04
 -1 4 7 54.22 5.52
 -1 4 7 55.88 8.91
 -1 -4 7 54.92 8.46
 -1 -4 7 50.48 5.49
 -1 4 7 55.23 9.38
 -1 -4 7 58.06 5.33
 -1 -4 7 43.41 8.44
 -1 -4 7 46.99 5.22
 -1 4 7 50.73 5.1
 -1 -4 7 32.05 7
 -1 4 7 42.03 6.89
 -1 -4 7 48.65 7.54
 -1 4 6 62.1 8.14
 -1 -4 6 45.43 7.36
 -1 4 6 60.56 5.27
 -1 -4 6 52.85 7.46
 -1 4 6 71.79 6.02
 -1 -4 6 57.08 5.68
 -1 -4 6 66.53 5.79
 -1 -4 5 1523.26 58.14
 -1 4 5 1409.48 64.87
 -1 -4 5 1532.02 64.94
 -1 4 5 1668.24 61.73
 -1 -4 5 1464.11 63.58
 -1 -4 5 1554.32 58.42
 -1 4 5 1510.56 57.39
 -1 -4 5 1521.09 63.82
 -1 -4 5 1565.87 58.15
 -1 -4 4 361.1 20.12
 -1 4 4 330.45 19.97
 -1 -4 4 371.14 20.07
 -1 -4 3 318.4 15.75
 -1 4 3 326.49 14.84
 1 -4 -3 308.21 12.35
 -1 4 2 3204.87 108.57
 1 4 -2 3120.26 108.04
 1 -4 -2 2981.98 107.22
 -1 -4 2 2941.47 106.98
 -1 4 1 1826.23 62.99
 1 4 -1 1745.67 63.19
 1 -4 -1 1718.91 63.17
 1 -4 0 1729.43 62.48
 1 4 0 1784.94 62.64
 1 -4 1 1420.39 49.68
 1 4 1 1490.42 50.03
 1 -4 1 1326.36 50.74
 1 4 1 1304.31 50.35
 1 -4 1 1319.56 48.67
 1 -4 2 1668.21 64.06
 1 4 2 1691.97 63.65
 1 4 2 1706.51 63.03
 1 -4 2 1831.52 61.74
 1 -4 3 84.6 6.64
 1 -4 3 79.63 6.84
 1 -4 3 114.37 7.85
 1 -4 3 101.02 8.43
 1 -4 3 98.91 6.65
 1 4 3 76.94 7.48
 1 4 3 93.74 8.61
 1 -4 3 91.88 8.59
 1 4 4 61.43 7.97
 1 -4 4 52.03 7.59
 1 -4 4 65.6 5.36
 1 -4 4 69.92 6.71
 1 4 4 79.36 7.81
 1 -4 4 55.05 7.31
 1 4 4 61.01 7.47
 1 -4 4 64.64 5.14
 1 4 4 71.23 5.3
 1 -4 5 219.59 11.63
 1 4 5 236.67 13
 1 4 5 176.29 14.98
 1 -4 5 191.5 15.41
 1 4 5 193.88 15.13
 1 -4 5 216.44 13.33
 1 4 5 218.36 11.27
 1 -4 5 235.1 12.25
 1 -4 5 213.94 12.36
 1 4 5 205.65 16.53
 1 -4 5 217.95 16.85
 1 4 6 1020.82 39.85
 1 -4 6 1011.72 40.64
 1 -4 6 1060.99 41.5
 1 -4 6 1011.79 41.77
 1 -4 6 906.59 46.8
 1 4 6 912.8 46.8
 1 4 7 144.42 12.47
 1 -4 7 133.53 11.97
 1 4 7 142.38 8.54
 1 4 7 157.08 9.16
 1 -4 8 5.52 2.19
 -1 -4 -8 5.93 1.97
 1 4 8 9.3 2.45
 1 4 8 7.29 1.86
 1 -4 8 7.01 2.44
 1 4 8 4.32 2.03
 -1 -5 9 31.72 3.44
 1 5 -9 28.69 2.42
 1 -5 -9 25.8 2.5
 -1 5 9 33.66 3.04
 -1 -5 8 2.17 1.43
 -1 5 8 0.27 1.58
 -1 5 8 1.25 1.76
 -1 5 8 0.56 2.93
 -1 -5 8 3.6 2.93
 -1 5 7 881.54 42.06
 -1 -5 7 859.26 41.02
 -1 -5 7 848.25 34.87
 -1 -5 7 792.66 42.39
 -1 5 7 847.46 43.49
 -1 5 7 851.38 34.67
 -1 5 7 816.38 35.2
 -1 5 7 842.98 40.49
 -1 -5 7 783.85 40.6
 -1 5 7 919.8 35.32
 -1 -5 6 96.3 7.68
 -1 5 6 95.24 7.35
 -1 -5 6 87.82 9.54
 -1 5 6 98.15 9.84
 -1 -5 6 89.82 10.22
 -1 5 6 106.52 7.21
 -1 -5 6 100.73 7.54
 -1 5 6 95.3 12.21
 -1 5 5 11.23 4.58
 -1 -5 5 14.25 4.46
 -1 -5 5 10.61 4.21
 -1 -5 5 14.59 2.6
 -1 -5 5 16.91 2.97
 -1 -5 5 14.6 4.7
 -1 -5 5 11.56 2.43
 -1 5 5 17.15 2.62
 -1 -5 4 665.48 29.98
 -1 5 4 645.58 28.23
 -1 -5 4 646.06 30.6
 -1 5 4 633.79 31
 -1 -5 4 672.53 31.25
 -1 -5 3 2780.2 95.91
 -1 -5 3 2516.43 97
 -1 5 3 2806.69 95.59
 1 -5 -3 2465.8 93.09
 -1 -5 3 2657.74 97.74
 1 5 -2 8.46 1.6
 -1 5 2 5.67 1.55
 -1 -5 2 5.56 1.24
 1 -5 -2 6.3 1.45
 1 5 -1 337.34 12.53
 1 -5 -1 302.88 12.33
 1 -5 -1 306.95 12.86
 1 -5 0 460.66 17.4
 1 5 0 468.82 17.53
 1 -5 1 4598.71 158.43
 1 -5 1 4467.86 159.11
 1 5 1 4617.57 159.59
 1 5 1 4278.14 159.75
 1 -5 1 4435.91 160.2
 1 -5 2 10.54 1.95
 1 -5 2 8.98 2
 1 5 2 10.78 2.65
 1 -5 2 12.78 2.95
 1 5 2 10.22 2.63
 1 -5 3 638.6 27.07
 1 -5 3 628.87 29.33
 1 5 3 639 29.11
 1 -5 3 630.7 27.92
 1 -5 3 722.66 27.02
 1 -5 3 610.2 28.35
 1 5 3 682.57 28.7
 1 5 4 342.46 19.76
 1 -5 4 333.35 15.66
 1 -5 4 354.6 21.07
 1 5 4 363.69 20.76
 1 -5 4 350.7 16.73
 1 5 4 338.58 19.73
 1 -5 4 359.82 20.14
 1 -5 4 329.93 18.37
 1 -5 4 383.41 17.27
 1 5 4 403.83 16.86
 1 -5 4 365.08 16.46
 1 5 4 347.92 15.81
 1 5 5 1121.95 53.25
 1 -5 5 1171.9 53.45
 1 5 5 1251.32 47.95
 1 -5 5 1232.37 48.21
 1 5 5 1379.76 50.44
 1 -5 5 1273.51 49.63
 1 -5 5 1215.86 54.96
 1 5 5 1152.99 54.46
 1 5 5 1210.98 54.02
 1 -5 5 1180.44 50.84
 1 -5 5 1339.14 49.36
 1 -5 6 45.27 5.26
 1 -5 6 40.38 4.53
 1 5 6 43.01 4.45
 1 5 6 53.49 8.12
 1 -5 6 44.22 5.36
 1 -5 6 41.01 6.98
 1 5 7 183.73 11.47
 1 -5 7 137.23 9.71
 1 -5 7 170.87 12.74
 1 5 7 148.25 12.32
 1 -5 7 145.03 9.39
 1 5 7 157.27 8.89
 1 5 7 149.17 9.1
 1 5 8 264.11 12.76
 1 5 8 240.02 11.5
 1 -5 8 245.27 12.47
 -1 -5 -8 222.55 11.95
 -1 6 9 96.34 5.59
 -1 -6 9 92.32 5.99
 -1 6 8 188.65 10.23
 -1 6 8 198.12 13.13
 -1 -6 8 190.45 12.47
 -1 -6 8 175.42 9.6
 -1 6 8 189.45 10.12
 -1 6 7 4.87 2.02
 -1 6 7 1.44 3.71
 -1 -6 7 5.33 3.35
 -1 6 7 3.94 1.88
 -1 6 7 2.52 1.7
 -1 -6 7 3.33 1.88
 -1 -6 6 647.69 35.27
 -1 -6 6 646.22 27.27
 -1 6 6 619.96 35.04
 -1 -6 6 657.93 28.76
 -1 -6 6 638.58 28.34
 -1 -6 6 621.02 32.17
 -1 6 6 672.11 27.5
 -1 -6 6 595.7 33.25
 -1 6 6 666.97 32.63
 -1 -6 5 700.4 29.55
 -1 6 5 711.43 34.62
 -1 -6 5 706.5 33.85
 -1 -6 5 678.55 29.28
 -1 -6 5 711.65 35.02
 -1 6 5 694.92 32.79
 -1 -6 5 670.07 29.1
 -1 6 5 711.36 28.56
 -1 -6 5 740.23 34.38
 -1 -6 4 1433.9 59.43
 -1 -6 4 1500.4 59.63
 -1 6 4 1431.09 59.8
 -1 -6 4 1549.12 60.64
 -1 -6 3 189 11.98
 1 -6 -3 167.61 8.95
 -1 -6 3 189.17 10.88
 -1 6 3 223.83 10.66
 -1 -6 3 208.43 12.24
 -1 -6 2 476.44 18.68
 1 -6 -2 461.04 18.95
 1 6 -2 469.47 19.02
 1 -6 -1 1024.67 32.85
 1 6 -1 960.6 31.46
 -1 6 1 946.68 31.96
 1 -6 0 15.45 1.45
 1 6 0 14.09 1.46
 1 -6 1 71.42 4.19
 1 6 1 83.69 4.6
 1 -6 1 70.74 4.85
 1 6 1 77.04 4.72
 1 -6 1 71.84 3.63
 1 -6 2 4187.31 141.98
 1 6 2 4122.04 141.38
 1 -6 2 3730.16 142.18
 1 -6 2 4152.78 140.18
 1 6 2 4196.48 142.35
 1 -6 3 589.63 28.16
 1 -6 3 589.38 26.72
 1 6 3 631.45 27.96
 1 -6 3 627.97 27.96
 1 6 4 57.51 6.66
 1 -6 4 37.92 5.73
 1 6 4 50.81 4.3
 1 -6 4 46.82 4.74
 1 -6 4 62.88 7.34
 1 6 4 52.78 6.8
 1 6 4 59.53 4.98
 1 6 4 50.72 4.89
 1 -6 4 51.18 4.29
 1 -6 4 50.18 4.68
 1 6 4 39.59 5.92
 1 -6 4 50.23 6.29
 1 -6 4 51.67 4.98
 1 -6 5 161.41 9.77
 1 6 5 181.37 10.99
 1 6 5 155.81 12.76
 1 -6 5 152.01 12.54
 1 -6 5 160.43 10.29
 1 -6 5 166.39 10.66
 1 -6 5 157.22 13.23
 1 6 5 149.02 12.94
 1 -6 5 174.9 12.29
 1 6 5 165.77 9.58
 1 6 5 174.3 13.57
 1 -6 6 614.34 31.84
 1 6 6 642.5 32.59
 1 -6 6 628.69 32.67
 1 6 6 620.59 32.66
 1 -6 6 644.54 28.34
 1 -6 6 682.66 29.49
 1 6 6 669.36 27.67
 1 6 6 685.88 33.8
 1 -6 6 657.34 29.28
 1 -6 6 658.19 33.35
 1 -6 7 286.43 17.08
 1 6 7 262.89 16.7
 1 6 7 272.87 13.48
 1 -6 7 250.6 14.31
 1 6 7 309.77 16.24
 1 -6 7 306.24 16.97
 1 6 7 275.08 13.81
 1 6 8 25.94 2.84
 1 -6 8 30.94 3.47
 1 6 8 25.34 3.26
 -1 -6 -8 21.78 2.96
 -1 -7 9 11.76 1.96
 -1 7 9 13.4 1.89
 -1 7 8 35.24 3.67
 -1 -7 8 25.08 4.15
 -1 7 8 30.82 4.66
 -1 7 8 32.67 3.58
 -1 7 7 863.51 33.34
 -1 -7 7 777.76 36.1
 -1 7 7 790.49 32.76
 -1 -7 7 802.82 37.35
 -1 7 7 759.34 37.4
 -1 7 7 751.96 33.2
 -1 -7 6 381.88 22.14
 -1 7 6 389.2 18.03
 -1 7 6 376.57 23.92
 -1 -7 6 375.13 23.75
 -1 -7 6 333.08 22.93
 -1 7 6 366.75 21.9
 -1 7 5 325.53 14.84
 -1 -7 5 269.26 17.76
 -1 7 5 305.66 18.83
 -1 -7 5 283.63 15.25
 -1 7 5 312.57 18.46
 -1 -7 5 291.86 19.88
 -1 -7 5 295.12 15.35
 -1 -7 5 317.29 15.88
 -1 -7 5 346.53 19.77
 -1 -7 4 133.25 9.71
 -1 7 4 132.43 9.62
 -1 -7 4 113.86 9.95
 -1 -7 4 127.09 9.77
 -1 7 4 110.82 9.57
 -1 -7 4 131.35 10.53
 1 -7 -3 1460.41 57.57
 -1 -7 3 1556.57 60.23
 -1 -7 3 1486.27 61.27
 1 7 -3 1684.25 58.1
 -1 -7 3 1617.59 61.69
 -1 7 2 158.81 8.32
 1 7 -2 142.09 7.84
 -1 -7 2 155.83 7.77
 1 -7 -2 146.72 8.05
 1 7 -1 724.4 25.61
 1 -7 -1 693.11 25.55
 -1 7 1 698.03 26.27
 1 -7 -1 653.2 27.22
 1 -7 0 652.68 24.53
 1 7 0 696.13 24.69
 1 7 1 7501.7 265.6
 1 -7 1 7687.14 265.95
 1 -7 1 7454.6 265.21
 1 -7 1 7831.96 265.31
 1 -7 1 7384.94 264.42
 1 -7 2 258.37 12.64
 1 -7 2 220.39 13.28
 1 -7 2 270.04 12.65
 1 7 2 229.63 11.94
 1 -7 2 225.09 10.49
 1 -7 2 236.15 11.36
 1 -7 2 279.33 12.58
 1 7 3 549.25 25.27
 1 -7 3 560.98 25.35
 1 -7 3 540.08 26.49
 1 7 3 662.05 27.17
 1 -7 3 498.58 24.37
 1 -7 3 645.12 25.32
 1 -7 4 586.29 25.55
 1 -7 4 599.11 28.8
 1 7 4 597.64 28.47
 1 -7 4 546.32 24.29
 1 -7 4 628.6 26.04
 1 7 4 624.54 25.53
 1 7 4 656.93 25.96
 1 7 4 584.99 24.63
 1 -7 4 521.77 27.72
 1 7 4 593.81 28.89
 1 -7 4 613.45 25.64
 1 7 4 544.2 27.54
 1 -7 4 553.41 27.5
 1 7 5 828.49 33.52
 1 -7 5 830.73 34.96
 1 -7 5 816.66 38.47
 1 7 5 832.62 38.43
 1 -7 5 812.55 34.77
 1 -7 5 759.85 33.43
 1 7 5 744.08 37.12
 1 -7 5 789.44 37.27
 1 -7 5 792.77 37.1
 1 -7 6 130.12 10.41
 1 -7 6 113.56 8.42
 1 -7 6 113.72 8.85
 1 -7 6 122.1 11.16
 1 7 6 118.82 11.09
 1 7 6 120.07 8.04
 1 -7 6 107.99 10.32
 1 7 6 133.25 11.39
 1 -7 6 129.22 9.47
 1 7 7 205.9 11.27
 1 7 7 219.41 14.16
 1 -7 7 217.01 14.05
 1 7 7 238.71 13.65
 -1 -7 -7 221.96 13.05
 1 -7 7 255.67 14.68
 1 7 8 88.3 5.79
 1 7 8 78.41 5.18
 1 -7 8 86.45 5.92
 -1 8 9 274.09 11.56
 -1 -8 9 268.59 11.84
 -1 8 8 301.6 13.18
 -1 8 8 273.22 14.53
 -1 8 8 268.92 12.6
 1 -8 -8 234.62 12.42
 1 8 -8 245.19 12.37
 -1 8 7 24.89 3.63
 -1 8 7 20.38 3.46
 -1 -8 7 22.37 4.67
 -1 8 7 27.63 5.12
 -1 -8 7 23.37 4.95
 -1 -8 6 100.38 9.86
 -1 -8 6 94.87 10.83
 -1 8 6 82.6 9.11
 -1 8 6 99.42 7.27
 -1 8 6 97.24 10.6
 -1 -8 6 87.78 10.02
 -1 -8 5 915.13 40.51
 -1 8 5 886.03 39.43
 -1 -8 5 808.96 41.45
 -1 8 5 902.4 35.34
 -1 -8 5 834.45 38.68
 -1 8 5 860.43 39.44
 -1 -8 4 1450.06 58.73
 -1 -8 4 1334.37 59.68
 -1 8 4 1553.75 58.75
 -1 8 4 1449.7 58.43
 -1 -8 4 1452.4 58.16
 -1 -8 4 1514.74 59.89
 1 -8 -3 99.94 6.4
 -1 -8 3 86.25 7.69
 -1 -8 3 98.32 8.39
 -1 -8 3 100.23 8.14
 -1 8 3 115.69 7.74
 1 8 -3 95.17 6.22
 -1 -8 2 525.18 24.09
 -1 8 2 594.29 23.25
 1 8 -2 508.26 22.48
 1 -8 -2 552.37 23.09
 -1 -8 2 609.63 22.83
 1 8 -1 2501.57 84.73
 1 -8 -1 2208.59 84.61
 1 -8 -1 2286.39 87.12
 -1 8 1 2508.37 85.79
 -1 -8 1 2656.25 86.86
 1 -8 0 1192.58 44.28
 1 8 0 1295.16 44.39
 1 -8 1 1789.42 61.77
 1 -8 1 1595.29 60.51
 1 -8 1 1788.99 61.86
 1 8 1 1741.67 61.64
 1 -8 2 2209.1 81.04
 1 -8 2 2123.66 80.77
 1 -8 2 2098.61 81.74
 1 -8 2 2388.41 80.51
 1 -8 2 2288.06 79.98
 1 8 2 2153.22 79.48
 1 -8 2 1992.9 78.72
 1 -8 3 1819.83 74.94
 1 -8 3 2092.95 73.68
 1 -8 3 1923.07 73.21
 1 8 3 1889.27 73.11
 1 -8 4 67.04 5.27
 1 -8 4 60.09 6.67
 1 8 4 58.53 6.48
 1 8 4 72.34 5.81
 1 8 4 67.6 5.73
 1 8 4 69.95 5.55
 1 -8 4 75.85 6.27
 1 -8 4 61.55 5.63
 1 8 4 56.31 6.61
 1 -8 4 63.82 6.95
 1 -8 4 65.01 7.35
 1 -8 4 82.9 6.52
 1 -8 5 401.99 21.95
 1 8 5 399.06 22.11
 1 8 5 458.91 20.25
 1 -8 5 403.5 22.62
 1 8 5 418.37 19.24
 1 -8 5 376.22 19.02
 1 -8 5 415.16 20.25
 1 -8 5 414.77 22.82
 1 8 5 394.46 22.55
 1 -8 5 434.16 20.87
 1 -8 6 374.98 20.43
 1 -8 6 341.16 18.4
 1 8 6 364.36 17.51
 1 -8 6 355.43 20.55
 1 8 6 381.37 21.07
 1 -8 6 387.52 19.6
 1 -8 7 247.41 14.56
 1 8 7 233.94 14.32
 1 -8 7 255.84 15.1
 1 8 7 249.88 12.55
 -1 -8 -7 247.14 14.02
 1 8 8 8.24 1.78
 1 -8 8 9.83 2.04
 1 8 8 9.74 1.81
 1 9 -8 72.58 5
 1 -9 -8 90.72 6.76
 -1 9 8 80.81 5.67
 -1 -9 7 376.15 19.87
 -1 9 7 339.98 19.23
 -1 -9 7 319.58 18.56
 -1 9 7 348.19 16.84
 -1 9 6 673.05 27.64
 -1 -9 6 563.04 32.91
 -1 9 6 637.29 31.82
 -1 -9 6 637.55 32.57
 -1 9 6 632.01 32.2
 -1 -9 6 617.66 30.58
 -1 9 5 11.88 4.01
 -1 -9 5 10.29 4.18
 -1 9 5 7.25 3.08
 -1 -9 5 11.05 4.1
 -1 9 5 11.78 2.53
 -1 -9 4 120.7 9.17
 -1 9 4 116.57 9.12
 -1 9 4 130.85 9.66
 -1 -9 4 117.77 10.83
 -1 -9 4 137.03 10.82
 -1 -9 4 120.2 10.13
 -1 9 4 126.54 7.66
 1 9 -3 1870.2 68.98
 -1 -9 3 1768.17 72.02
 1 -9 -3 1929.45 69.35
 -1 -9 3 1900.77 72.57
 -1 -9 3 1904.78 71.08
 -1 -9 3 1736.02 72.09
 -1 -9 2 485.86 19.35
 -1 9 2 532.6 18.5
 -1 -9 2 548.47 18.35
 1 -9 -2 480.82 18.36
 -1 -9 2 454.81 19.71
 -1 -9 2 440.37 19.71
 1 -9 -1 31.43 3.53
 -1 -9 1 23.68 2.79
 1 -9 -1 25.88 1.66
 1 9 -1 24.47 1.62
 1 9 0 3780.7 131.82
 1 -9 0 3720.42 131.74
 1 -9 1 1443.03 55.65
 1 -9 1 1491.98 53.57
 1 -9 1 1335.16 55.81
 -1 -9 -1 1492.85 54.47
 1 -9 2 359.9 17.94
 1 -9 2 335.92 15.41
 1 9 2 345.98 15.38
 1 -9 2 323.78 16.94
 1 -9 2 309.26 16.7
 -1 -9 -2 367.02 15.92
 1 -9 3 602.4 28.25
 1 -9 3 642.9 26.95
 1 9 3 600.93 26.08
 1 -9 3 573.93 25.92
 1 -9 4 1372.14 55.35
 1 9 4 1486.03 54.23
 1 -9 4 1436.89 56.81
 1 -9 4 1344.04 54.49
 1 9 4 1375.41 56.53
 1 -9 4 1312.77 53.54
 1 -9 4 1385.79 57.97
 1 -9 4 1327.78 55.88
 1 9 4 1367.59 56.03
 1 -9 5 269.28 16.29
 1 9 5 267.71 16.38
 1 -9 5 280.2 16.54
 1 9 5 266.26 16.45
 1 -9 5 242.68 14.29
 1 -9 5 213.8 13.19
 1 -9 5 272.07 17.03
 1 9 5 245.77 15.69
 1 -9 5 268.89 15.24
 1 9 5 274.25 13.89
 1 -9 6 13.49 3.73
 1 -9 6 13.47 3.08
 1 -9 6 17.74 4.4
 1 9 6 17.12 3.01
 1 -9 6 12.77 3.24
 1 9 6 12.88 3.73
 1 -9 6 9.71 3.49
 -1 -9 -6 12.95 3.56
 1 -9 7 121.92 9.32
 1 9 7 135 8.79
 -1 -9 -7 111.71 8.4
 1 9 7 120.55 7.49
 1 9 7 119.63 8.56
 1 9 8 269.91 11.92
 1 -9 8 285.9 12.55
 -1 -10 8 150.59 9.56
 1 -10 -8 146.26 9.04
 -1 10 8 144.97 8.13
 1 -10 -7 34.4 4.18
 -1 -10 7 34.56 5.33
 -1 -10 7 25.9 3.95
 -1 10 7 25.3 3.78
 -1 10 6 41.71 4.64
 -1 -10 6 31.54 6.33
 -1 10 6 44.89 6.47
 -1 -10 5 1239.99 53.19
 -1 10 5 1284.31 52.97
 -1 10 5 1303.1 49.12
 -1 -10 4 268.63 16.64
 -1 10 4 280 16.04
 -1 -10 4 246.58 17.54
 -1 -10 4 275.69 17.15
 -1 10 4 299.09 13.99
 1 -10 -3 240.56 12.4
 -1 -10 3 251.51 13.97
 -1 -10 3 236.81 14.88
 -1 -10 3 238.65 14.76
 -1 -10 3 239.92 15.55
 -1 -10 3 241.13 14.49
 1 -10 -2 339.13 15.85
 -1 -10 2 325.64 16.81
 -1 -10 2 306.97 16.76
 -1 10 2 342.25 15.57
 -1 -10 2 320.92 17.04
 -1 -10 1 3222.4 115.33
 1 -10 -1 3122.49 116.2
 -1 -10 1 3069.23 116.85
 1 -10 -1 3365.5 116.48
 1 -10 0 1712.47 67.41
 1 -10 0 1870.43 66.86
 -1 -10 0 1747.35 66
 -1 -10 -1 432.87 18.79
 1 -10 1 413.41 20.33
 1 -10 1 420.47 17.85
 1 -10 1 436.38 19.69
 1 -10 2 34.69 4.83
 -1 -10 -2 38.49 4.07
 1 -10 2 39.41 5.07
 1 -10 2 35.09 4.73
 1 -10 3 1858.73 70.81
 1 -10 3 1947.55 72.25
 -1 -10 -3 1880.5 71.15
 1 10 3 1830.85 70.43
 1 -10 3 1857.27 73.67
 1 10 3 1945.91 69.59
 1 -10 3 1829.27 71.81
 -1 -10 -4 2.71 2.44
 1 -10 4 3.81 3.38
 1 -10 4 2.52 1.84
 1 10 4 2.79 1.93
 1 -10 4 4.24 2.18
 1 10 4 1.86 1.77
 1 -10 4 3.1 1.85
 1 -10 5 168.46 13.02
 1 10 5 181.37 10.82
 1 -10 5 146.58 10.52
 1 -10 5 170.55 11.91
 1 10 6 144 8.87
 1 -10 6 118.31 9.76
 -1 -10 -6 131.67 9.84
 1 -10 6 122.99 10.31
 1 -10 6 119.84 10.43
 -1 -10 -7 212.73 12.23
 1 10 7 216.18 11.83
 1 -10 7 225.62 13.03
 1 10 7 210.87 10.97
 1 -10 7 219.33 12.33
 1 -10 8 0.72 0.96
 1 10 8 1.34 0.81
 -1 11 8 54.9 4.24
 -1 -11 8 53.27 4.4
 -1 -11 8 49.52 4.85
 1 -11 -8 54.07 4.78
 -1 11 7 155.2 10.08
 -1 -11 7 188.02 11.04
 -1 -11 7 174.53 11.76
 -1 11 6 219.13 12.55
 -1 -11 6 199.07 15.79
 -1 11 6 222.71 15.25
 1 -11 -6 216.66 12.41
 -1 -11 6 219.8 15.01
 -1 11 5 1.35 1.52
 -1 -11 5 -0.8 3.16
 -1 11 5 1.14 1.97
 -1 -11 5 2.8 3.01
 -1 -11 4 472.07 24.29
 -1 11 4 491.73 21.31
 1 -11 -4 412.01 21.03
 -1 11 4 507.24 23.91
 -1 -11 4 408.59 25.14
 -1 -11 4 450.73 25.02
 1 -11 -4 540.2 22.12
 -1 -11 3 993.65 46.63
 1 -11 -3 1132.8 42.6
 -1 -11 3 1021.38 47.02
 -1 -11 3 1149.06 46.27
 -1 -11 3 1204.01 46.82
 -1 11 3 1171.56 45.25
 1 -11 -2 904.71 36.47
 -1 -11 2 842.18 37.31
 -1 -11 2 844.69 37.17
 -1 -11 2 954.82 37.73
 -1 -11 2 918.28 35.53
 1 -11 -2 900.04 35.99
 -1 11 2 906.02 35.54
 1 -11 -1 17.61 2.99
 -1 -11 1 13.89 2.33
 1 -11 -1 13.08 2.61
 -1 -11 1 7.97 2.74
 -1 -11 0 1917.25 75.88
 1 -11 0 2242.96 77.28
 1 -11 0 1974.31 77.82
 -1 -11 0 2009.84 76.35
 1 -11 0 2200.24 76.76
 1 -11 1 919.31 36.65
 -1 -11 -1 939.49 36.26
 1 -11 1 851.24 37.53
 1 -11 1 900.79 38.06
 1 -11 2 365.91 17.98
 -1 -11 -2 357.32 16.61
 1 -11 2 326.08 18.18
 1 -11 2 320.12 18
 1 -11 3 5.35 2.5
 1 11 3 9.2 1.99
 1 -11 3 7.03 3.35
 1 -11 3 13.95 3.16
 1 -11 3 8.91 2.78
 1 11 3 7.09 2.24
 -1 -11 -3 11.78 2.85
 1 11 3 8.09 2.1
 1 11 4 356.28 17.11
 1 -11 4 342.31 19.86
 1 -11 4 351.5 19.01
 1 -11 4 362.01 19.98
 -1 -11 -4 352.21 18.28
 1 11 4 361.57 17.58
 1 -11 5 104.04 9.75
 1 -11 5 102.4 9.09
 1 11 5 105.11 8
 1 -11 5 107.65 9.28
 1 -11 6 0.53 2.45
 -1 -11 -6 6.45 2.99
 1 -11 6 4.5 2.64
 1 11 6 6.35 2.26
 1 11 7 62.18 4.95
 1 -11 7 63.93 5.77
 -1 -11 -7 59.01 5.46
 1 11 7 55.16 4.59
 1 -11 7 54.3 5.65
 -1 -12 8 35.1 3.27
 -1 12 8 37.26 3.25
 -1 -12 8 40.28 4.05
 -1 -12 7 29.19 4.45
 -1 -12 7 18.93 3.37
 -1 -12 7 27.13 4.43
 1 -12 -7 22.94 4.05
 -1 12 7 22.75 3.47
 -1 12 7 25.76 3.47
 -1 12 6 136.82 9.46
 -1 -12 6 144.43 11.48
 -1 -12 6 148.08 10.62
 -1 12 5 782.3 35.3
 -1 -12 5 725.02 37.39
 -1 12 5 763.03 32.09
 -1 -12 5 706.66 34.46
 1 -12 -4 290.85 14.47
 1 -12 -4 252.79 13.09
 -1 12 4 300.67 14.45
 -1 -12 4 280.4 16.41
 -1 -12 4 247.18 17.13
 1 -12 -4 215.89 13.57
 -1 12 4 295.72 16.3
 -1 -12 4 231.56 17.33
 -1 -12 3 5.79 2.91
 1 -12 -3 13.35 2.75
 -1 -12 3 7.2 2.49
 1 -12 -3 13.04 2.54
 -1 -12 3 11.2 3.42
 -1 12 3 9.54 2.57
 1 12 -3 14.27 2.66
 -1 -12 3 7.3 3.02
 -1 -12 3 10.12 3.51
 -1 -12 2 362.06 18.71
 -1 -12 2 331 18.47
 1 -12 -2 357.63 17.72
 1 -12 -1 3594.31 125.29
 -1 -12 1 3313.78 126.88
 1 -12 -1 3568.45 126.26
 -1 -12 1 3331.11 125.82
 1 -12 0 74.75 6.09
 -1 -12 0 73.78 6.02
 1 -12 0 75.78 5.56
 1 -12 0 74.25 6.84
 1 -12 1 90.02 6.84
 -1 -12 -1 96.69 6.96
 1 -12 1 86.55 8.01
 1 -12 2 364.14 20.73
 1 -12 2 355.5 20.56
 1 12 2 433.4 19.27
 -1 -12 -2 420.13 19.23
 1 -12 2 412.76 20.65
 1 -12 2 414.92 20.21
 1 -12 2 434.65 20.51
 1 12 3 593.84 26.55
 -1 -12 -3 591.06 26.77
 1 -12 3 574.11 25.73
 1 12 3 620.09 25.32
 1 -12 3 579.45 28.14
 1 -12 3 600.34 28.37
 1 -12 3 599.84 27.39
 1 -12 3 589.09 28.21
 1 12 3 667.92 25.75
 1 -12 4 8.5 3.46
 1 12 4 7.53 2.19
 -1 -12 -4 10.53 3.11
 1 12 4 8.26 2.72
 1 -12 4 8.05 2.99
 1 -12 4 12.5 3.73
 1 -12 5 562.58 27.11
 1 12 5 548.08 25.15
 1 -12 5 592.74 28.61
 1 -12 5 531.76 27.08
 1 -12 6 199.64 12.66
 1 -12 6 178.22 11.44
 -1 -12 -6 178.74 11.75
 1 -12 6 162.19 11.61
 1 -12 7 355.9 16.67
 -1 -12 -7 327.95 15.93
 1 12 7 319.07 14.78
 -1 -13 8 47.69 3.6
 -1 13 8 54.86 3.69
 -1 -13 8 49.33 4.11
 -1 13 7 252.47 13.62
 -1 13 7 280.24 13.69
 -1 -13 7 284.88 15.13
 1 -13 -7 271.84 15.03
 -1 -13 7 276.3 13.8
 -1 -13 7 273.92 15.14
 -1 13 6 801.36 32.94
 -1 -13 6 771.15 33.99
 -1 -13 6 737.29 34.98
 -1 -13 5 49.1 7.46
 -1 13 5 55.18 5.78
 -1 -13 5 51.35 6.77
 -1 -13 5 50.05 6.12
 1 -13 -4 416.79 18.72
 -1 -13 4 356.19 19.42
 -1 -13 4 404.64 23.28
 -1 13 4 423.26 19.14
 -1 -13 4 357.56 22.07
 1 -13 -4 330.02 18.37
 -1 -13 4 361.9 20.46
 -1 -13 3 455.43 22.25
 1 -13 -3 514.68 21.73
 -1 -13 3 504.26 23.81
 1 -13 -3 434.49 22.03
 -1 -13 3 433.52 24
 -1 13 3 489.05 21.74
 -1 -13 3 414.18 24.66
 -1 -13 3 505.03 22.32
 -1 -13 3 400.59 24.27
 -1 -13 3 457.15 23.79
 1 -13 -3 508.41 21.87
 1 -13 -2 3036.83 110.23
 -1 -13 2 3067.49 109.79
 -1 -13 2 2877.53 112.05
 1 -13 -2 2924.52 110.67
 -1 -13 2 3023.4 111.66
 -1 -13 2 3021.04 112.01
 -1 -13 1 125.84 8.07
 1 -13 -1 138.28 8.9
 -1 -13 1 137.41 9.82
 1 -13 -1 135.78 8.83
 -1 -13 1 129.65 8.54
 -1 -13 0 414.65 19.32
 -1 -13 0 438.2 19.18
 1 -13 0 386.48 18.38
 1 -13 0 415.19 20.81
 1 -13 0 445.17 19.81
 -1 -13 -1 1688.56 62.77
 1 -13 1 1702.76 62.85
 -1 -13 -1 1705.67 62.9
 1 -13 1 1601.92 64.88
 1 -13 1 1460.38 64.36
 -1 -13 -2 165.49 10.21
 1 -13 2 150.28 10.47
 1 -13 2 148.33 10.41
 1 -13 2 169.21 10.75
 1 13 2 144.85 8.62
 1 -13 2 153.45 11.63
 1 -13 2 143.36 11.39
 1 -13 2 168.79 11.64
 1 13 2 157.47 9.96
 1 -13 3 29.79 3.79
 1 13 3 29.02 4.14
 1 -13 3 31.32 5
 1 -13 3 30.5 4.4
 -1 -13 -3 30.9 4.32
 1 13 3 23.35 3.18
 1 -13 3 24.85 4.55
 1 -13 3 25.99 4.51
 1 -13 4 807.67 36.1
 -1 -13 -4 725.42 33.36
 1 -13 4 776.77 36.2
 1 13 4 833.77 34.42
 1 -13 4 818.63 36.64
 -1 -13 -4 780.2 34.72
 1 -13 4 867.1 36.38
 -1 -13 -5 318.44 16.82
 1 -13 5 346.64 18.65
 1 -13 5 352.11 19.21
 -1 -13 -5 324.78 18.05
 1 -13 5 320.6 18.82
 1 -13 5 348.51 19.6
 1 13 5 313.93 16.89
 1 -13 6 3.01 2.36
 1 -13 6 3.28 2.11
 1 -13 6 2.78 2.49
 1 -13 6 5.11 2.27
 1 13 6 0.92 1.47
 -1 -13 -6 4.75 2.57
 1 -13 7 10.87 2.45
 -1 -13 -7 9.05 2.33
 1 13 7 8.91 1.87
 -1 -14 8 15.72 1.99
 -1 14 8 15.8 1.71
 -1 -14 7 19.37 3.35
 -1 -14 7 17.03 3.18
 -1 14 7 15.35 2.59
 -1 14 7 15.47 2.64
 -1 -14 7 16.81 2.62
 1 -14 -7 18 3.34
 1 -14 -6 105.26 8.99
 -1 14 6 101.97 7.69
 -1 -14 6 95.28 8.59
 -1 -14 6 92.1 7.96
 -1 -14 6 109.86 8.89
 -1 -14 5 2349.02 94.85
 -1 -14 5 2474.2 95.48
 -1 14 5 2662.89 94.33
 1 -14 -4 204.82 13.53
 -1 -14 4 241.75 14.38
 -1 -14 4 264.93 17.71
 -1 14 4 264.04 14.06
 -1 -14 4 233.14 14.35
 1 -14 -4 266.97 13.75
 -1 -14 4 257.56 14.97
 -1 -14 4 231.74 16.84
 -1 -14 4 241.67 15.36
 -1 -14 3 90.33 9.26
 -1 -14 3 79.69 7.25
 -1 14 3 91.11 7.14
 -1 -14 3 85.85 7.98
 1 -14 -3 87.41 7.78
 1 -14 -3 84.65 6.7
 -1 -14 3 85.61 7.48
 1 -14 -3 80.91 6.82
 1 -14 -3 75.51 7.17
 -1 -14 3 84.61 8.44
 -1 -14 3 77.13 8.87
 -1 -14 3 86.57 8.63
 -1 -14 2 14.31 3.24
 1 -14 -2 13.31 3.33
 1 -14 -2 12.56 3.07
 1 -14 -2 14.56 2.65
 -1 -14 2 12.79 2.85
 -1 -14 2 18.44 3.4
 -1 -14 2 15.67 3.82
 1 -14 -2 13.01 2.92
 -1 -14 2 14.47 2.67
 -1 -14 2 14.91 3.5
 1 -14 -1 4089.61 140.5
 -1 -14 1 3718.86 141.38
 -1 -14 1 3804.93 139.5
 -1 -14 1 3661.32 139.73
 1 -14 -1 3869.74 141.3
 -1 -14 1 3934.42 139.42
 1 -14 0 51.04 5.06
 1 -14 0 47.92 5.78
 1 -14 0 37.64 4.04
 -1 -14 0 41.17 4.49
 -1 -14 -1 275.69 14.34
 1 -14 1 286.84 16.59
 1 -14 1 264.83 16.09
 1 -14 1 276.48 15.06
 1 -14 1 275.74 15.03
 -1 -14 -1 282.43 14.77
 -1 -14 -1 285.09 14.78
 1 -14 1 284.6 16.14
 1 -14 1 280.55 14.47
 1 14 2 69.76 6.46
 1 -14 2 50.77 6.8
 1 -14 2 63.04 7.6
 1 -14 2 73.32 5.43
 1 -14 2 70.74 6.73
 1 -14 2 64.25 6.54
 1 14 2 66.3 5.19
 -1 -14 -2 65.46 6.17
 1 -14 2 66.24 6.29
 1 -14 2 56.46 6.13
 -1 -14 -2 78.07 6.51
 1 -14 2 66.84 7.29
 1 14 3 1688.99 65.67
 1 -14 3 1634.12 67.72
 -1 -14 -3 1622.96 65.58
 1 -14 3 1660.92 67.03
 1 -14 3 1761.83 65.98
 1 -14 3 1675.29 66.75
 1 -14 3 1720.3 66.81
 -1 -14 -3 1590.45 64.98
 1 14 3 1763.33 63.66
 1 -14 4 28.68 5.2
 1 -14 4 39.29 5.49
 1 -14 4 28.52 5.35
 1 -14 4 32.29 5.18
 -1 -14 -4 30.26 4.75
 1 14 4 28.04 4.48
 -1 -14 -4 28.28 4.11
 1 -14 5 432.48 22.29
 -1 -14 -5 392.72 20.55
 1 14 5 400.82 19.73
 -1 -14 -5 379.27 19.17
 1 -14 5 448.7 21.9
 1 -14 5 401.28 20.83
 1 -14 5 376.04 21.23
 -1 -14 -6 177.46 11.39
 1 -14 6 192.37 11.79
 1 14 6 178.02 10.4
 1 -14 6 189.83 11.16
 1 -14 6 176.34 11.29
 1 -14 6 201.61 12.44
 -1 -14 -7 202.36 10.43
 1 14 7 191.58 9.37
 1 -14 7 204.39 10.54
 -1 -15 7 76.18 5.35
 -1 -15 7 85.11 6.52
 1 -15 -7 79.83 6.5
 -1 15 7 71.57 5.39
 -1 -15 7 76.43 6.13
 -1 15 7 85.71 5.62
 -1 -15 6 582.02 27.5
 1 -15 -6 595.77 27.7
 -1 -15 5 12.8 3.79
 -1 -15 5 16.64 3.85
 -1 15 5 15.19 3.23
 -1 -15 5 12.67 3.4
 1 -15 -5 7.16 3.3
 -1 -15 4 330.21 18.48
 1 -15 -4 356.47 17.42
 1 -15 -4 315.96 17.99
 -1 -15 4 323.97 21.02
 -1 -15 4 351.03 19.53
 -1 -15 4 342.39 18.42
 1 -15 -4 364.33 19.45
 -1 -15 4 376.79 21.76
 -1 -15 4 339.12 18.23
 -1 15 4 390.8 18.55
 1 -15 -3 16.49 2.99
 -1 -15 3 8.38 3.01
 -1 -15 3 11.91 3.09
 1 -15 -3 14.38 3.04
 1 -15 -3 12.42 3.47
 -1 -15 3 5.03 3.19
 -1 -15 3 21.16 4.4
 -1 -15 3 16.51 4.26
 -1 -15 3 10.97 3.35
 1 -15 -3 12.22 3.43
 -1 15 3 13.62 3.12
 -1 -15 2 633.78 28.72
 1 -15 -2 696.67 28.34
 1 -15 -2 697.57 28.98
 -1 -15 2 693.15 28.47
 1 -15 -2 709.7 29.72
 -1 -15 2 672.02 29.46
 -1 -15 2 642.02 30.71
 -1 -15 2 688.83 30.63
 1 -15 -2 656.73 30.06
 -1 15 2 685.2 28.66
 -1 -15 2 620.85 28.76
 1 15 -2 569.37 27.46
 1 -15 -1 448.63 20.76
 1 -15 -1 393.65 19.82
 1 -15 -1 444.24 21.63
 -1 -15 1 433.47 21.7
 -1 -15 1 427.25 19.99
 -1 -15 1 460.61 20.26
 -1 -15 1 406.72 20.09
 -1 -15 1 440.87 19.84
 1 -15 -1 414.85 20.62
 -1 -15 0 1223.26 48.15
 -1 -15 0 1184.33 47.14
 -1 -15 0 1320.44 48.52
 1 -15 0 1283.05 48.69
 1 -15 0 1183.68 48.77
 -1 -15 0 1216.05 49.73
 1 -15 0 1131.01 49.91
 1 -15 0 1201.06 48.45
 -1 -15 -1 24.1 3.93
 1 15 1 22.46 3.11
 1 -15 1 24.27 4.52
 1 -15 1 24.92 3.84
 -1 -15 -1 32.14 4.06
 1 -15 1 33.23 4.51
 1 -15 1 27.82 3.94
 1 -15 1 27.42 4.02
 1 -15 1 38.37 5.52
 -1 -15 -1 30.16 4.15
 1 -15 2 141.31 9.42
 1 -15 2 125.87 10.57
 -1 -15 -2 121.51 9.03
 1 15 2 131.2 9.19
 1 -15 2 128.24 9.73
 1 -15 2 113 7.53
 1 -15 2 124.14 9.53
 1 -15 2 127.35 9.3
 1 -15 2 139.8 9.58
 -1 -15 -2 122.08 8.97
 1 15 2 130.73 7.91
 1 -15 2 109.03 10.17
 1 -15 2 119.23 10.57
 1 -15 3 0.5 2.51
 1 -15 3 -0.47 2.41
 -1 -15 -3 0.43 2.24
 1 -15 3 1.7 2.56
 1 15 3 0.27 1.38
 1 -15 3 1.82 2.4
 -1 -15 -3 1.19 1.75
 1 15 3 -1.22 2.31
 1 -15 4 1291.04 51.88
 1 -15 4 1217.08 51.73
 1 15 4 1248.13 49.6
 -1 -15 -4 1131.63 48.46
 -1 -15 -4 1172.29 48.91
 1 -15 4 1295.84 51.03
 1 -15 5 40.37 5.44
 -1 -15 -5 34.14 4.8
 1 15 5 28.4 4.24
 -1 -15 -5 29.86 4.08
 1 -15 5 36.08 5.46
 1 -15 5 27.71 4.52
 1 -15 5 36.11 5.28
 1 -15 6 1.82 1.37
 1 -15 6 0.35 1.98
 1 15 6 1.85 1.54
 -1 -15 -6 0.67 1.76
 1 -15 6 0.38 1.87
 1 -15 6 1.82 1.79
 1 -15 7 80.67 5.37
 1 15 7 75.54 4.52
 1 -16 -7 134.12 8.42
 -1 -16 7 121.42 7.64
 -1 -16 7 138.78 8.26
 -1 -16 7 137.44 8.26
 -1 16 7 133.44 7.23
 -1 -16 6 73.16 6.91
 -1 -16 6 72.42 6.26
 1 -16 -6 74.56 7.16
 -1 -16 6 72.59 6.54
 -1 16 6 74.08 6.02
 -1 -16 5 888.2 39.49
 1 -16 -5 919.54 39.81
 -1 -16 5 890.84 38.56
 -1 -16 5 868.19 38.41
 -1 16 5 951.17 37.95
 1 -16 -4 22.94 3.66
 -1 -16 4 30.94 4.93
 -1 -16 4 22.58 3.95
 -1 -16 4 20.6 5.02
 -1 -16 4 25.72 4.82
 -1 -16 4 37.69 5.99
 1 -16 -4 29.05 4.9
 1 -16 -4 25.37 4.32
 -1 16 4 26.78 4.04
 -1 -16 4 26.45 4.36
 1 -16 -3 90.84 8.36
 -1 -16 3 93.99 8.46
 -1 -16 3 96.86 8.03
 -1 16 3 99.78 7.78
 1 -16 -3 98.82 8.41
 -1 -16 3 93.31 9.58
 -1 -16 3 95.59 9.03
 -1 -16 3 85.03 9.46
 -1 -16 3 78.02 7.49
 1 -16 -3 89.77 7.1
 1 -16 -2 10.29 3.25
 -1 -16 2 3.85 2.12
 -1 -16 2 4.29 2.67
 1 16 -2 11.5 2.48
 -1 16 2 5.4 2.13
 -1 -16 2 2.64 1.85
 1 -16 -2 1.6 1.54
 -1 -16 2 1.93 2.12
 1 -16 -2 3.68 2.42
 -1 -16 2 6.5 3.2
 1 -16 -1 2406.61 87.71
 -1 -16 1 2467 87.03
 1 -16 -1 2218.36 86.65
 1 -16 -1 2296.27 87.67
 -1 -16 1 2255.67 84.98
 -1 -16 1 2363.43 88.25
 1 -16 -1 2286.21 89.22
 -1 -16 1 2234.38 88.83
 1 -16 -1 2349.2 88.59
 -1 -16 1 2307.02 87.08
 -1 -16 0 1.38 2.09
 1 -16 0 4.97 3.23
 1 -16 0 5.96 2.42
 1 -16 0 0.4 1.76
 1 -16 0 1.81 1.78
 -1 -16 0 4.5 2.18
 -1 -16 0 2.32 1.53
 -1 -16 0 1.4 1.92
 1 -16 1 131.57 8.71
 -1 -16 -1 142.22 9.06
 -1 -16 -1 134.57 9.18
 1 -16 1 121.18 10.15
 1 -16 1 126.9 10.49
 1 -16 1 128.32 9.42
 1 -16 1 130.48 10.23
 1 16 1 116.88 7.63
 -1 -16 -1 127.18 9.23
 1 -16 1 117.23 8.98
 1 16 2 3.62 1.66
 1 -16 2 5.54 2.33
 1 16 2 3.49 2.33
 1 -16 2 4.32 2.44
 1 -16 2 4.66 1.64
 -1 -16 -2 8.72 2.76
 -1 -16 -2 4.02 2.21
 1 -16 2 5.75 2.89
 1 -16 2 2.31 2.84
 1 -16 2 4.31 2.44
 -1 -16 -2 6.56 2.63
 1 -16 2 4.35 2.62
 1 -16 2 10.02 3.04
 1 16 3 2030.08 77.36
 -1 -16 -3 1963.12 76.87
 1 -16 3 2003.86 78.64
 -1 -16 -3 1976.92 77.57
 1 -16 3 1990.78 77.88
 1 -16 3 2049.82 80.12
 -1 -16 -3 1865.7 76.67
 1 -16 3 2039.64 78.43
 1 16 3 2125.51 75
 -1 -16 -4 92.73 7.67
 1 -16 4 88.68 8.24
 -1 -16 -4 90.44 8.09
 1 -16 4 86.14 8.54
 1 16 4 102.28 8.17
 -1 -16 -4 95.04 7.65
 1 -16 4 93.58 8.48
 1 -16 4 88.46 8.78
 -1 -16 -5 26.7 4.3
 1 -16 5 24.04 4.23
 1 16 6 25.84 3.23
 -1 -16 -6 32.85 4.02
 -1 -16 -6 25.69 3.78
 -1 -16 -6 29.07 2.76
 1 -16 6 21.87 3.21
 1 -16 6 29.78 4.2
 1 -16 6 32.98 4.09
 1 -16 7 145.89 7.26
 1 16 7 135.73 6.41
 1 -17 -7 16 2.55
 -1 17 7 16.87 2.02
 -1 -17 7 16.88 2.27
 -1 -17 7 14.51 2.43
 -1 -17 7 18.05 2.65
 -1 -17 6 359.99 17.41
 -1 17 6 370.15 17.12
 -1 -17 6 358.86 17.77
 -1 -17 6 377.13 18.67
 1 -17 -5 22.67 4.51
 -1 -17 5 13.72 3.12
 -1 -17 5 21.63 3.8
 -1 -17 5 23.71 4.39
 -1 17 5 22.85 3.58
 -1 -17 4 1049.47 43.65
 1 -17 -4 1003.83 44.09
 -1 -17 4 1053.74 44.33
 -1 17 4 1156.54 43.98
 1 -17 -3 -0.49 2.39
 -1 -17 3 9.97 3.35
 -1 -17 3 8.31 3.29
 -1 -17 3 5.53 2.91
 1 -17 -3 3.06 2.12
 -1 -17 3 5.46 2.77
 -1 -17 3 6.52 2.72
 1 -17 -3 9.82 3.04
 -1 -17 3 3.14 2.51
 -1 17 3 8.54 2.61
 -1 -17 2 577.54 26.4
 -1 17 2 617.25 26.09
 -1 -17 2 570.76 28
 -1 -17 2 568.53 27.7
 -1 -17 2 575.93 26.36
 1 -17 -2 552.43 27.46
 -1 -17 2 570.41 26.25
 1 -17 -2 589.26 27.03
 -1 -17 1 13.35 3.08
 1 -17 -1 16.45 3.27
 -1 -17 1 17.1 4.02
 1 -17 -1 14.09 3.76
 -1 -17 1 14.87 3.55
 1 -17 -1 12.14 3.26
 1 -17 -1 13.07 3.39
 1 -17 -1 16.19 3.14
 -1 -17 0 737.46 30.51
 -1 -17 0 749.9 31.65
 1 -17 0 766.2 34.06
 -1 -17 0 698.6 32.94
 1 -17 0 725.42 31.66
 1 -17 0 727.35 32.69
 1 -17 0 799.87 32.1
 1 -17 0 753.14 32.42
 -1 -17 0 713.2 31.25
 1 17 0 669.55 29.33
 -1 -17 -1 3.55 1.99
 1 -17 1 6 3.23
 1 -17 1 6.16 2.7
 1 -17 1 4.79 2.19
 1 -17 1 4.93 2.26
 1 -17 1 3.95 2.11
 1 17 1 5.07 1.58
 -1 -17 -1 4.84 2.05
 1 17 2 170.74 9.5
 1 -17 2 153.23 10.71
 1 17 2 152.38 10.6
 -1 -17 -2 197.82 11.82
 1 -17 2 168.82 12.86
 1 -17 2 164.84 12.49
 -1 -17 -2 167.41 11.28
 -1 -17 -2 160.55 10.76
 1 -17 2 162.42 9.37
 1 -17 2 158.27 11.37
 1 -17 2 169 11.53
 1 -17 2 182.97 12.87
 -1 -17 -3 2.05 2.01
 1 17 3 2.05 2.24
 -1 -17 -3 3.17 2.08
 1 -17 3 0.94 2.46
 1 -17 3 1.49 2.31
 1 17 3 0.76 1.34
 1 -17 3 -1.11 2.85
 1 -17 4 1008.01 42.83
 1 -17 4 1023.13 43.59
 -1 -17 -4 970.81 42.29
 1 -17 4 1051.17 42.96
 1 17 4 1004.52 41.86
 1 -17 4 1038.61 44.05
 -1 -17 -4 1007.55 41.48
 1 -17 5 40.09 5.38
 1 -17 5 41.69 5.22
 1 -17 5 40.49 5.11
 1 17 5 39.68 4.53
 -1 -17 -5 41.57 4.25
 -1 -17 -5 43.57 5.03
 1 -17 5 39.77 4.96
 1 -17 6 91.9 6.77
 -1 -17 -6 88.63 6.37
 1 17 6 87.86 5.82
 -1 -17 -6 86.61 6.19
 1 -17 6 82.78 6.04
 1 -17 6 94.69 6.6
 -1 18 7 106.65 5.36
 -1 -18 7 120.45 6.51
 -1 -18 6 50.28 4.71
 1 -18 -6 62.12 5.89
 -1 18 6 52.86 4.54
 -1 -18 6 60.05 5.67
 -1 -18 6 64.22 5.78
 -1 -18 5 629.79 29.98
 1 -18 -5 731.68 31.12
 -1 -18 4 210.85 12.72
 -1 -18 4 179.56 12.57
 -1 18 4 214.93 12.21
 1 -18 -4 225.57 13.73
 1 -18 -4 186.6 12.36
 -1 -18 4 204.57 14.65
 -1 -18 4 185.17 11.62
 1 -18 -3 333.71 18.76
 -1 -18 3 330.04 18.08
 -1 -18 3 342.13 17.86
 -1 18 3 358.27 17.7
 1 -18 -3 348.05 18.82
 -1 -18 3 344.34 20.25
 -1 -18 3 337.42 18.02
 -1 -18 3 361.75 21.11
 -1 -18 3 342.78 19.67
 -1 -18 2 165.47 12.06
 1 -18 -2 150.55 11.5
 -1 -18 2 154.13 11.52
 -1 -18 2 159.21 10.53
 -1 -18 2 160.78 10.79
 -1 18 2 172.8 10.49
 1 -18 -2 167.04 11.37
 1 -18 -1 2346.13 82.88
 -1 -18 1 2153.02 81.75
 1 -18 -1 2119.29 82.68
 1 -18 -1 2142.58 84.65
 -1 -18 1 2171.81 83.99
 -1 -18 1 2229.47 83.36
 1 -18 -1 2159.03 83.57
 -1 18 1 2128.88 80.74
 -1 -18 1 2085.99 81.66
 1 -18 -1 2077.03 81.56
 1 -18 0 13.44 3.47
 1 -18 0 10.07 2.75
 -1 -18 0 14.97 3.94
 1 -18 0 9.78 3.65
 -1 -18 0 8.53 2.37
 -1 -18 0 11.28 2.91
 1 -18 0 17.17 3.44
 1 -18 0 9.59 3.12
 1 18 0 10.82 2.19
 -1 -18 0 8.53 2.61
 -1 -18 -1 295.16 15.45
 1 -18 1 252.17 15.75
 1 -18 1 269.63 16.8
 -1 -18 -1 242.32 15.86
 1 -18 1 240.34 14.53
 1 -18 1 246.79 14.97
 1 18 1 260.14 12.8
 -1 -18 -1 254.79 13.96
 1 -18 2 2.51 1.33
 -1 -18 -2 3.04 2.21
 -1 -18 -2 3.36 2.11
 1 -18 2 3.87 2.51
 1 -18 2 5.84 3.33
 1 18 2 2.97 1.47
 1 -18 2 1.34 2.4
 1 -18 2 5.17 2.47
 -1 -18 -2 3.88 2.32
 1 18 2 3.95 2.46
 1 -18 2 4.6 2.45
 -1 -18 -3 1389.98 56.72
 -1 -18 -3 1419.35 56.6
 -1 -18 -3 1330.86 56.88
 1 -18 3 1450.17 59.08
 1 18 3 1471.05 57.15
 1 -18 3 1495.18 58.45
 -1 -18 -3 1478.28 56.73
 1 -18 3 1442.79 57.9
 1 18 4 6.49 2.6
 -1 -18 -4 3.88 2.09
 -1 -18 -4 6.45 2.73
 1 -18 4 2.79 2.4
 1 -18 4 7.79 2.89
 1 -18 4 9.26 2.92
 1 -18 4 4.32 2.37
 -1 -18 -4 4.08 2.08
 1 -18 5 466.63 21.2
 1 -18 5 439.26 21.48
 1 18 5 452.29 20.29
 -1 -18 -5 430 20.74
 -1 -18 -5 439.58 19.61
 1 -18 5 466.95 21.24
 -1 -18 -5 458.56 20.97
 1 18 6 5.62 1.44
 1 -18 6 5.95 1.8
 1 -18 6 2.62 1.62
 1 -18 6 4.7 1.56
 -1 -19 7 4.24 1.21
 -1 19 6 639.54 26.1
 1 -19 -6 712.88 28.41
 -1 -19 6 658.96 27.86
 -1 -19 6 677.94 27.76
 -1 -19 5 0.37 2.14
 1 -19 -5 1.2 2.06
 -1 19 5 0.81 1.47
 -1 -19 5 1.95 2.13
 -1 -19 4 698.35 31.71
 1 -19 -4 652.45 31.11
 -1 -19 4 683.59 30.26
 1 -19 -4 799.52 32.99
 -1 19 4 788.21 30.95
 -1 -19 4 713.41 34.11
 -1 19 3 2.07 1.97
 -1 -19 3 3.78 2.2
 1 -19 -3 3.85 2.84
 -1 -19 2 1048.16 43.83
 1 -19 -2 1047.68 45.51
 1 -19 -2 1067.86 46.82
 -1 -19 2 1169.69 46.72
 -1 -19 2 1053.47 43.86
 -1 19 2 1114.38 43.49
 -1 -19 2 970.46 45
 1 -19 -2 1134.82 45.23
 -1 -19 1 149.11 11.49
 1 -19 -1 167.28 12.4
 1 -19 -1 165.68 10.82
 -1 -19 1 152.87 11.02
 1 -19 -1 155.27 11.13
 1 -19 -1 139.66 10.93
 -1 19 1 149.87 9.52
 -1 -19 1 147.98 10.23
 -1 -19 1 150.71 10.15
 -1 -19 0 611.64 25.78
 1 -19 0 576.1 27.52
 1 19 0 560.94 24.59
 1 -19 0 611.61 28.28
 1 -19 0 631.07 29.66
 -1 -19 0 618.34 29.2
 1 -19 0 572.39 26.91
 -1 -19 0 594.69 27.08
 -1 -19 -1 111.36 8.2
 -1 -19 -1 116.25 8.86
 1 -19 1 107.05 9.14
 1 -19 1 107.61 9.02
 1 19 1 112.62 7.12
 -1 -19 -1 128.05 9.25
 1 -19 1 114.09 10.11
 -1 -19 -1 106.3 9.87
 1 -19 1 105.82 8.73
 -1 -19 -2 202.47 12.56
 1 -19 2 196.07 12.61
 1 19 2 193.22 12.09
 1 -19 2 206.11 13.13
 -1 -19 -2 207.21 12.09
 1 -19 2 175.53 10
 1 -19 3 9.11 2.89
 -1 -19 -3 5.77 2.53
 1 -19 3 4.36 2.39
 1 19 3 4.55 2.44
 -1 -19 -3 7.27 2.74
 1 -19 3 8.84 3.28
 1 -19 3 8.92 3.02
 -1 -19 -4 1087.59 44.69
 1 -19 4 1189.06 45.58
 -1 -19 -4 1085.83 45.15
 1 -19 5 4.44 1.87
 1 19 5 3.63 1.62
 -1 -19 -5 4 1.45
 1 -19 5 3.28 1.69
 1 -19 5 4.24 2.08
 -1 -19 -5 6.33 2.05
 1 -19 6 39.55 3.3
 1 -19 6 38.52 3.47
 1 19 6 38.3 2.99
 1 -20 -6 35.55 3.72
 -1 -20 6 28.55 3.32
 -1 -20 6 33.01 3.5
 -1 20 6 31.18 2.63
 1 -20 -5 1324.89 49.61
 -1 20 5 1143.7 46.77
 -1 -20 5 1285 48.82
 -1 -20 5 1266.45 49.07
 -1 -20 4 37.3 5.7
 1 -20 -4 35.71 5.05
 -1 -20 4 46.37 5.17
 -1 -20 3 15.74 3.17
 1 -20 -3 2.65 2.13
 1 -20 -3 10.64 3.26
 -1 20 3 7.99 2.32
 -1 -20 3 6.48 3.11
 -1 -20 3 9.47 2.92
 -1 -20 3 8.17 2.54
 -1 -20 2 355 18.02
 -1 20 2 355.75 17.53
 -1 -20 2 377.77 18.47
 1 -20 -2 339.91 19.31
 1 20 -1 1130.72 46.28
 1 -20 -1 1272.94 49.99
 -1 -20 1 1264.87 49.07
 -1 20 1 1224.42 47.65
 1 -20 -1 1241.93 50.8
 1 -20 0 98.03 8.88
 -1 -20 0 101.62 8.64
 1 -20 0 101.32 8.63
 -1 -20 0 108.38 8.52
 1 20 0 100.89 6.79
 1 -20 0 99.97 8.23
 -1 -20 0 111.99 7.58
 1 -20 1 168.74 11.75
 -1 -20 -1 183.25 11.76
 -1 -20 -1 182.28 10.97
 1 20 1 181.46 11.25
 1 -20 1 170.14 11.53
 -1 -20 -1 171.8 11.39
 1 -20 1 181.88 12.21
 1 -20 2 157.78 10.92
 1 -20 2 157.31 10.9
 1 -20 2 145.98 10.74
 -1 -20 -2 140.11 10.25
 -1 -20 -2 162.25 10.11
 1 -20 2 134.7 8.16
 1 20 2 159.43 10.35
 1 -20 2 156.2 9.95
 -1 -20 -2 140.64 11.4
 1 -20 2 159.27 11.99
 1 -20 3 1098.22 42.39
 1 -20 3 963.29 41.82
 -1 -20 -3 1061.1 41.76
 1 -20 3 1011.54 43.04
 1 20 3 1016.46 41.93
 1 -20 3 1029.81 43.03
 1 20 4 2.04 1.86
 -1 -20 -4 1.38 1.54
 1 -20 4 1.66 2.12
 -1 -20 -4 0.3 1.55
 1 -20 4 0.74 1.9
 1 -20 4 -0.76 1.81
 -1 -20 -5 262.08 11.76
 -1 -20 -5 254.59 12.27
 1 -20 5 247.97 12.92
 1 20 5 236.4 11.91
 1 -20 5 248.45 12.77
 1 -20 5 274.62 13.03
 1 20 6 150 6.85
 1 -20 6 163.97 7.52
 1 -21 -6 206.43 9.15
 -1 21 6 206.94 8.83
 -1 -21 5 5.01 2.11
 1 -21 -5 2.72 1.76
 -1 21 5 2.48 1.32
 -1 -21 5 1.13 1.63
 -1 -21 4 179.94 10.6
 -1 21 4 170.16 9.57
 -1 -21 4 158.07 10.5
 -1 -21 4 168.96 9.62
 1 -21 -4 195.73 11.56
 1 -21 -3 160.46 10.58
 1 -21 -3 133.06 10.14
 -1 -21 3 145.53 11.47
 1 -21 -3 161.18 11.89
 -1 -21 3 142.82 9.4
 -1 -21 3 141.69 9.66
 1 -21 -2 108.51 8.7
 1 -21 -2 111.57 9.29
 -1 -21 2 101.48 7.97
 -1 21 2 110.44 7.64
 -1 -21 2 94.84 8.83
 1 -21 -2 124.2 10.41
 -1 -21 2 122.96 10.44
 1 -21 -1 90.24 7.54
 1 -21 -1 80.45 8.43
 -1 -21 1 76.76 7.95
 1 -21 -1 74.2 7.67
 1 21 -1 70.95 5.47
 -1 -21 1 95.81 8.04
 1 -21 0 468.76 24.07
 1 -21 0 475.84 23.69
 1 -21 0 473.53 23.08
 -1 -21 0 492.97 23.44
 -1 -21 0 524.67 24.31
 -1 -21 0 521.32 25.54
 1 -21 0 496.35 25.45
 -1 -21 -1 363.68 18.67
 1 -21 1 359.43 19.31
 1 -21 1 361.65 19.13
 -1 -21 -1 362.97 18.9
 -1 -21 -1 371.39 17.85
 1 -21 1 370.19 18.87
 1 21 1 351.97 18.01
 1 -21 1 424.88 21.35
 -1 -21 -1 343.46 20.04
 -1 -21 -2 75.11 7.92
 1 -21 2 78.97 8
 1 21 2 69.32 6.33
 -1 -21 -2 73.73 6.27
 1 -21 2 73.86 7.07
 1 -21 2 71.6 6.93
 1 -21 2 75.6 7.03
 -1 -21 -3 18.9 4.26
 1 -21 3 13.28 2.88
 1 -21 3 19 3.29
 1 21 4 589.2 25.45
 1 -21 4 603.92 26.68
 -1 -21 -4 628.87 25.46
 1 -21 4 655.34 26.5
 1 -21 4 581.44 26.46
 1 -21 5 113.67 7.03
 1 -21 5 117.21 7.06
 1 21 5 112.88 6.33
 -1 -22 6 48.58 3.34
 1 -22 -5 676.14 28.25
 -1 -22 5 637.33 26.62
 -1 -22 5 689.51 26.58
 -1 22 5 613.32 24.99
 1 -22 -5 717.45 27.39
 -1 22 4 64.67 4.82
 1 -22 -4 78.22 6.3
 1 -22 -4 70.98 6.92
 -1 -22 4 59.95 5.48
 -1 -22 3 3.48 2.51
 1 -22 -3 3.97 2.84
 -1 22 3 7.59 1.81
 1 -22 -3 6.22 2.13
 -1 -22 3 6.1 2.18
 1 -22 -2 71.87 7.21
 1 -22 -2 86.38 7.31
 -1 -22 2 83.58 8.43
 1 -22 -2 83.7 8.24
 -1 -22 2 83.83 7.94
 -1 -22 1 765.37 34.17
 -1 -22 1 804.36 35.35
 1 -22 -1 845.78 36.39
 1 -22 -1 747.18 34.57
 -1 -22 0 6.17 2.44
 1 -22 0 3.28 2.09
 -1 -22 0 4.55 2.99
 1 -22 0 11.56 3.46
 1 -22 0 4.98 2.68
 -1 -22 0 4.5 2.81
 1 -22 1 35.47 5.45
 -1 -22 -1 28.5 5.02
 -1 -22 -1 34.06 4.5
 1 22 1 31.45 4.07
 1 -22 1 27.1 4.2
 1 -22 1 30.95 4.55
 -1 -22 -1 33.22 4.58
 1 -22 1 41.52 5.27
 -1 -22 -1 30.28 3.83
 1 -22 2 177.54 12.32
 -1 -22 -2 178.25 12.34
 -1 -22 -3 721.09 30.58
 -1 -22 -3 695.17 27.83
 1 22 3 650.94 27.67
 1 -22 3 669.97 28.98
 1 -22 3 621.22 27.95
 1 -22 3 638.12 28.58
 1 -22 4 8.66 2
 -1 -22 -4 7.82 2.4
 1 -22 4 3.97 1.85
 1 -22 4 5.06 2.03
 1 22 4 6.57 1.71
 1 -22 5 24.44 2.63
 1 -22 5 19.15 2.24
 1 22 5 18.86 1.97
 -1 23 5 6.35 1.02
 -1 -23 5 9.82 1.67
 -1 -23 5 8.36 1.75
 1 23 -5 7.05 1.07
 -1 -23 4 117.25 7.52
 1 -23 -4 146.23 8.39
 1 -23 -4 148.21 9.48
 -1 23 4 111.55 6.39
 1 -23 -3 113.47 8.04
 -1 -23 3 98.22 7
 1 -23 -3 125.3 8.16
 1 23 -3 95.48 5.9
 -1 23 3 95.08 6.23
 -1 -23 3 121.44 9.15
 1 -23 -3 133.65 9.59
 -1 -23 2 237.46 14.93
 -1 -23 2 245.77 14.48
 1 -23 -2 256.78 15.24
 1 -23 -2 236.68 13.19
 1 -23 -1 95.5 8.63
 -1 -23 1 83.87 8
 -1 -23 0 641.05 29.71
 1 -23 0 674.02 30.29
 1 -23 0 608.83 28.86
 1 -23 1 187.9 12.6
 -1 -23 -1 207.26 12.93
 1 -23 1 179.85 11.25
 -1 -23 -1 170.55 10.95
 1 -23 2 262.02 14.3
 -1 -23 -2 277.46 15.58
 1 -23 2 249.97 14.09
 1 23 2 254.05 13.3
 1 -23 2 284.61 14.45
 -1 -23 -3 21.23 3.84
 1 23 3 18.3 2.76
 1 -23 3 21.93 3.26
 1 -23 3 18.68 3.25
 1 -23 3 24.5 3.26
 -1 -23 -4 107.26 7.17
 1 -23 4 89.95 6.02
 1 23 4 99.97 5.78
 1 -23 4 94.01 6.43
 1 23 5 102.18 4.85
 1 -23 5 110.05 5.48
 1 -24 -5 429.65 16.3
 -1 -24 5 405.21 16.4
 -1 -24 4 182.06 9.07
 -1 -24 4 153.34 8.11
 1 -24 -4 176.26 8.78
 1 -24 -4 187.41 10.14
 1 -24 -3 20.07 2.97
 -1 -24 3 17.08 2.51
 -1 -24 3 19.14 3.39
 1 -24 -3 19.98 3.73
 1 -24 -3 18.94 3.01
 -1 -24 2 78.11 7.39
 -1 -24 2 89.86 7.42
 1 -24 -2 97.97 8.08
 1 -24 -2 74.12 6.81
 -1 -24 1 862.98 35.68
 1 -24 -1 832.96 35.91
 1 -24 -1 765.48 32.86
 1 -24 -1 960.92 37.64
 -1 -24 1 929.96 36.86
 -1 -24 1 875.36 37.24
 1 24 0 38.3 4.1
 -1 -24 0 43.57 5.37
 1 -24 0 41.65 5.37
 1 -24 0 41.85 5.05
 -1 -24 0 42.15 4.93
 -1 -24 -1 43.6 4.56
 1 -24 1 39.31 4.76
 1 -24 1 35.48 4.33
 1 24 1 42 4.25
 -1 -24 -1 48.96 5.6
 1 -24 1 45.5 5.37
 1 -24 1 40.74 3.4
 1 -24 2 147.63 9.34
 1 -24 2 146.47 9.2
 1 -24 2 144.42 8.96
 1 24 2 143.45 8.46
 -1 -24 -2 171.96 10.55
 1 24 3 370.45 15.88
 1 -24 3 381.53 17.02
 1 -24 3 340.96 16.13
 1 -24 3 357.69 16.17
 -1 -24 -3 403.36 17.93
 1 -24 4 22.67 2.25
 1 -24 4 28.44 2.87
 1 24 4 24.74 2.23
 1 -25 -4 86.56 4.84
 -1 -25 4 96.37 5.52
 -1 -25 4 80.34 4.56
 1 -25 -3 433.74 18.87
 -1 -25 3 413.33 17.84
 1 -25 -2 393.24 18.91
 -1 -25 2 407.42 19.1
 1 -25 -2 358.35 16.16
 -1 -25 2 389.22 18.07
 1 -25 -2 380.74 17.98
 1 -25 -1 9.33 1.72
 -1 -25 1 10.86 2.91
 -1 -25 1 11.79 2.82
 1 -25 -1 12.26 3.05
 -1 -25 1 10.6 2.49
 1 -25 -1 8.37 2.6
 1 25 0 261.61 12.86
 1 -25 0 251.14 14.05
 -1 -25 0 272.62 13.88
 1 -25 0 251.59 11.94
 1 -25 0 296.87 15.29
 -1 -25 0 290.89 14.91
 -1 -25 -1 381.82 17.82
 1 -25 1 378.99 17.91
 1 -25 1 347.8 15.99
 1 25 1 330.08 15.56
 1 -25 1 327.32 14.31
 -1 -25 -1 346.94 16.07
 1 -25 1 377.08 17.35
 -1 -25 -2 127.63 8.31
 1 -25 2 110.2 7.12
 1 -25 2 114.37 7.49
 1 25 2 115.39 6.74
 1 -25 3 50.92 3.75
 1 25 3 58.63 3.92
 1 25 4 101.55 4.89
 1 -25 4 118.65 5.58
 -1 -26 4 150.22 6.55
 1 -26 -4 136.66 5.76
 1 -26 -3 9.25 1.49
 -1 -26 3 12.34 2.13
 -1 -26 2 237.93 11.65
 1 -26 -2 243.54 11.95
 1 26 -2 189.27 9.51
 -1 -26 2 203.7 10.71
 1 -26 -2 213.5 10.73
 1 -26 -2 177.95 9.01
 1 26 -1 508.8 21.99
 -1 -26 1 513.84 23.14
 1 -26 -1 529.38 23.49
 -1 -26 1 595.76 24.52
 1 -26 -1 592.41 24.55
 -1 -26 1 575.6 23.95
 -1 -26 0 152.74 9.67
 -1 -26 0 155.24 9.56
 1 -26 0 150.27 7.59
 1 26 0 153.08 8.29
 1 -26 0 158.61 9.61
 -1 -26 0 174.18 9.29
 -1 -26 -1 4.95 1.91
 -1 -26 -1 5.89 1.5
 1 -26 1 4.45 1.84
 1 26 1 3.47 1.37
 1 -26 1 2.52 1.27
 1 -26 2 209.9 10.09
 1 -26 2 195.15 9.45
 1 26 2 190.53 9.1
 1 26 3 96.05 4.71
 1 -26 3 88.11 5
 1 -27 -3 385.73 13.63
 -1 -27 3 394.85 14.72
 1 27 -2 90.87 4.99
 -1 -27 2 99.94 5.94
 1 -27 -2 95.06 5.7
 1 -27 -1 2.61 1.01
 1 27 -1 2.75 1.11
 1 -27 -1 2.18 1.7
 1 -27 -1 2.16 1.41
 -1 -27 1 5.38 1.61
 1 -27 0 129.14 6.26
 -1 -27 0 138.75 7.48
 1 -27 0 142.71 8.06
 1 -27 0 152.4 8.55
 1 27 0 133.84 6.91
 1 27 1 323.13 13.66
 1 -27 1 344.96 14.96
 1 27 2 18.53 1.69
 1 -27 2 13.55 1.81
 -1 -28 2 136.92 6.48
 1 -28 -2 127.73 5.67
 1 28 -1 96.61 4.94
 -1 -28 1 110.34 5.72
 1 -28 -1 115.66 6.05
 1 -28 -1 103.16 4.79
 1 -28 0 134.64 6.86
 1 28 0 118.59 5.74
 1 -28 1 82.24 4.59
 1 28 1 66.86 3.61
 -2 0 9 0.89 0.85
 2 0 -9 0.22 1.34
 -2 0 9 1.11 2.15
 -2 0 8 57.51 5.45
 -2 0 8 51.81 5.1
 -2 0 7 3.04 4.45
 -2 0 7 2.04 2.79
 -2 0 7 1.92 2.02
 -2 0 7 4.59 2.14
 -2 0 6 1284.99 48.71
 -2 0 6 1178.72 59.5
 -2 0 6 1254.84 49.84
 -2 0 6 1246.39 54.07
 -2 0 5 3.71 2.66
 2 0 -5 0.62 1.64
 -2 0 5 -1.38 3.92
 -2 0 5 5.45 5.54
 -2 0 5 1.31 1.27
 -2 0 5 0.28 1.4
 2 0 -4 6.56 1.85
 -2 0 3 1.73 1.61
 2 0 -2 4550.46 160.71
 -2 0 2 4457 160.37
 2 0 -1 0.97 1.87
 2 0 -1 1.13 1.1
 2 0 0 3134.57 108.5
 2 0 0 2928.8 109.62
 2 0 1 0.32 2.5
 2 0 1 -0.21 1.85
 2 0 2 3690.03 138.35
 2 0 2 3759.4 138.34
 2 0 3 0.67 3.11
 2 0 3 3.92 3.92
 2 0 4 616.35 24.22
 2 0 4 544.91 23.78
 2 0 4 432.5 29.07
 2 0 4 563.22 25.01
 2 0 4 476.44 29.69
 2 0 5 -0.38 1.81
 2 0 5 2.82 1.73
 2 0 5 0.93 3.37
 2 0 5 2.87 3.92
 2 0 5 0.44 1.65
 2 0 6 94.63 8.53
 2 0 6 98.07 7.23
 2 0 6 101.17 11.58
 2 0 6 119.18 8.27
 2 0 7 2.84 1.73
 2 0 7 3.99 3.48
 2 0 7 2.19 1.62
 2 0 7 3.58 2.45
 -2 0 -7 1.02 1.9
 -2 1 9 69.26 6.6
 -2 -1 9 77.54 6.68
 2 1 -9 80.86 5.4
 2 -1 -9 79.25 5.33
 -2 1 9 69.49 4.3
 -2 1 8 106.2 11.36
 -2 -1 8 118.05 11.67
 -2 -1 8 113.34 8.05
 -2 1 8 116.37 8.02
 -2 -1 8 122.44 8.02
 -2 1 8 103.68 7.57
 -2 1 7 211.59 19.34
 -2 -1 7 241.04 20.02
 -2 -1 7 259.52 14.46
 -2 1 7 280.59 14.74
 -2 -1 7 284.77 18.3
 -2 1 7 273.8 17.63
 -2 -1 7 260.75 14.49
 -2 1 7 234.47 13.97
 -2 -1 6 13.15 2.93
 -2 -1 6 14.57 3.33
 -2 1 6 15.2 3.25
 -2 -1 6 11.39 5.69
 -2 1 6 15.87 7.07
 -2 1 6 8.96 2.51
 -2 -1 6 11.32 4.46
 -2 1 6 10.84 4.04
 -2 -1 5 1608.55 68.26
 -2 -1 5 1637.97 71.15
 -2 1 5 1463.65 69.99
 -2 -1 5 1589.3 60.36
 -2 1 5 1594 60.21
 -2 1 5 1597.53 61.39
 -2 -1 5 1618.32 61.42
 -2 -1 5 1626.09 65.95
 -2 1 5 1684.46 65.39
 2 -1 -5 1690.76 62.17
 2 1 -5 1659.98 61.89
 2 1 -4 628.32 26.11
 2 -1 -4 626.12 26.12
 -2 1 3 3166.71 113.95
 -2 -1 3 2992.39 114.32
 2 -1 -3 3248.4 113.5
 -2 1 2 226.54 10.44
 2 -1 -2 235.89 11.25
 2 1 -2 213.88 10.96
 2 -1 -1 2742.95 106.33
 2 1 -1 2888.24 106.34
 2 -1 0 680.21 27.15
 2 1 0 677.84 27.11
 2 -1 0 712.44 25.72
 2 -1 1 44.05 5.09
 2 1 1 40.35 4.81
 2 -1 1 47.93 4.18
 2 1 1 47.11 4.24
 2 -1 2 13.83 4.17
 2 1 2 16.64 3.98
 2 -1 2 22.65 2.84
 2 -1 2 22.04 2.91
 2 1 2 14.11 3.99
 2 -1 2 17.9 4.61
 2 -1 3 2877.4 121.24
 2 1 3 2984.84 121.33
 2 -1 3 2718.51 120.96
 2 1 3 3135.92 122.08
 2 1 4 1.98 1.36
 2 -1 4 10.23 2.36
 2 1 4 0.83 3.63
 2 -1 4 0.36 1.51
 2 1 4 1.09 1.78
 2 -1 4 0.85 4.05
 2 -1 4 5.38 1.99
 2 1 4 1.76 1.67
 2 1 4 3.21 3.74
 2 -1 4 2.48 4.43
 2 -1 5 12.22 2.81
 2 1 5 8.11 4.86
 2 -1 5 7.34 5.15
 2 -1 5 11.09 2.64
 2 1 5 10.14 2.76
 2 -1 5 26.74 4.15
 2 -1 5 11.34 5.5
 2 1 5 19.53 6.22
 2 -1 5 9.91 2.75
 2 1 5 15.45 3.45
 2 -1 6 101.19 7.67
 2 1 6 91.48 7.26
 2 -1 6 84.01 7.84
 2 1 6 83.31 7.98
 2 -1 6 86.73 10.69
 2 1 6 85.06 10.48
 2 -1 6 84.37 6.61
 2 1 6 106.18 7.21
 2 -1 7 676.24 28.51
 2 1 7 713.3 28.76
 2 -1 7 716 30.39
 2 1 7 727.75 30.74
 2 -1 7 706.9 29.39
 2 1 7 743.38 29.48
 -2 -1 -7 654.26 29.88
 2 -1 7 723.1 33.63
 2 1 7 700.88 33.35
 2 2 -9 36.96 3.54
 2 -2 -9 43.38 3.89
 -2 2 9 33.89 3.02
 -2 2 9 41.33 4.92
 -2 -2 8 36.99 4.32
 -2 2 8 30.17 3.93
 -2 2 8 28.72 6.09
 -2 -2 8 32.84 6.04
 2 -2 -8 29.56 4.8
 2 2 -8 37.44 5.14
 -2 -2 8 29.8 3.45
 -2 2 8 27.99 3.74
 -2 -2 8 31.32 3.84
 -2 2 7 64.1 6.17
 -2 -2 7 70.11 6.46
 -2 -2 7 61.96 6.14
 -2 2 7 67.16 8.67
 -2 -2 7 76.73 9.17
 -2 -2 7 69.4 10.18
 -2 2 7 58.13 9.99
 -2 2 7 61.02 5.53
 -2 2 6 1995.25 76.07
 -2 -2 6 2023.49 76.2
 -2 -2 6 2012.22 75.7
 -2 -2 6 2013.6 81.76
 -2 2 6 2047.13 79.92
 -2 2 6 1870.69 85.83
 -2 -2 6 1970.41 85.81
 -2 -2 6 2013.59 76.23
 -2 2 6 2007.06 74.72
 -2 2 5 20.61 4.14
 -2 -2 5 14.69 4.24
 -2 2 5 22.07 6.68
 -2 -2 5 10.07 4.93
 2 2 -5 22.4 3.43
 -2 -2 5 20.31 5.59
 -2 -2 5 18.75 3.07
 -2 2 5 30.29 3.12
 -2 -2 4 38.41 4.89
 2 -2 -4 43.63 4.24
 -2 -2 3 15.7 3.08
 2 -2 -3 16.61 2.52
 2 2 -2 4189.35 144.95
 -2 2 2 4157.05 143.99
 2 2 -2 4176.14 144.32
 2 2 -1 218.68 10.13
 2 -2 -1 224.14 10.13
 2 2 -1 226.01 9.89
 -2 2 1 207.47 8.96
 2 2 0 2340.14 86.41
 2 -2 0 2437.23 86.27
 2 -2 1 10.92 0.89
 2 -2 1 16.68 3.44
 2 2 1 10.65 3.09
 2 -2 1 11.44 2.27
 2 2 1 11.6 2.43
 2 2 2 2724.05 106.51
 2 -2 2 2593.83 106.58
 2 -2 2 3078.75 103.76
 2 -2 2 3100.86 103.67
 2 -2 2 2499.95 106.55
 2 2 2 2729.24 106.63
 2 2 3 710.44 34.7
 2 -2 3 671.99 34.65
 2 -2 3 643.88 34.53
 2 2 3 704.74 34.76
 2 2 4 871.73 35.64
 2 -2 4 955.88 36.26
 2 2 4 926.34 36.51
 2 2 4 806.5 42
 2 -2 4 779.93 42.13
 2 -2 4 739.52 41.91
 2 2 4 774.3 42.23
 2 -2 4 878 37.1
 2 2 4 949.32 37.78
 2 -2 4 898.22 37.04
 2 2 4 857.37 34.47
 2 2 4 1017.75 36.5
 2 -2 4 953.26 36.58
 2 -2 5 244.92 19.74
 2 2 5 265.29 20.02
 2 -2 5 254.87 15.37
 2 2 5 305.71 16.47
 2 -2 5 262.7 19.98
 2 2 5 257.81 19.68
 2 -2 5 295.01 14.28
 2 2 5 270.13 13.19
 2 -2 5 283.96 15.3
 2 -2 5 263.21 14.57
 2 2 5 289.44 15.33
 2 -2 5 319.11 15.52
 2 -2 6 403.5 18.59
 2 -2 6 388.45 20.35
 2 2 6 412.14 20.86
 2 2 6 425.48 19.53
 2 -2 6 397.65 19.44
 2 -2 6 387.88 24.19
 2 2 7 3.55 1.97
 2 -2 7 1.77 1.75
 2 -2 7 1.21 1.47
 2 2 7 2.18 1.62
 2 2 7 4.02 2.27
 2 -2 7 2.37 1.93
 -2 -2 -7 2.41 2
 2 -2 7 2.66 3.14
 2 2 7 5.9 3.11
 -2 3 9 181.47 8.73
 2 -3 -9 185.87 9.31
 2 3 -9 175.18 9.07
 -2 3 8 101.48 11.02
 -2 -3 8 122.37 11.32
 2 3 -8 122.31 8.94
 2 -3 -8 117.77 9.07
 -2 3 8 121.51 8.21
 -2 3 8 118.86 8
 -2 -3 7 613.46 34.33
 -2 3 7 543.75 33.96
 -2 3 7 637.01 27.88
 -2 -3 7 637.4 28.09
 -2 3 7 638.73 26.7
 -2 -3 7 646.23 28.07
 -2 3 7 590.61 32.15
 -2 -3 7 584.47 32.38
 -2 -3 6 2.23 3.26
 -2 3 6 3.91 2.67
 -2 -3 6 -0.73 3.68
 -2 -3 6 4.6 4.51
 -2 3 6 3.95 5.08
 -2 -3 6 3.44 2.17
 -2 3 6 -0.36 2.38
 -2 -3 6 -0.73 1.7
 -2 -3 6 2.59 2.14
 -2 3 6 0.54 1.98
 -2 -3 5 445.05 20.46
 -2 -3 5 500.83 26.64
 -2 3 5 468.22 27.81
 -2 -3 5 426.29 26.31
 -2 -3 5 440.16 20.58
 -2 3 5 482.22 23.05
 -2 -3 5 459.5 24.73
 -2 3 5 443.87 19.33
 2 3 -5 459.03 20.79
 -2 -3 5 462.75 20.39
 2 -3 -4 63.38 5.37
 -2 -3 4 70.94 6.82
 2 -3 -3 1135.89 41.61
 -2 3 3 1093.84 42.17
 -2 -3 3 990.67 42.95
 2 3 -2 14.88 2.36
 2 3 -2 13.28 2.52
 2 -3 -2 14.06 2.45
 2 -3 -1 681.56 26.77
 2 3 -1 694.65 26.88
 -2 3 1 698.89 25.3
 2 -3 0 173.07 8.43
 2 3 0 167.78 8.52
 2 3 1 553.38 24.82
 2 -3 1 569.34 25.34
 2 3 1 587.89 23.84
 2 -3 1 600.13 23.56
 2 3 2 671.6 29.69
 2 -3 2 611.81 29.61
 2 -3 2 671.43 27.3
 2 -3 2 670.84 27.16
 2 -3 3 185.93 14.13
 2 3 3 208.53 14.46
 2 -3 3 227.01 11.94
 2 3 3 181.59 13.61
 2 -3 3 188.63 14.21
 2 3 4 83.47 9.69
 2 -3 4 91.27 10.34
 2 -3 4 77.65 7.07
 2 3 4 87.73 5.73
 2 -3 4 93.36 6.94
 2 -3 4 85.28 6.65
 2 -3 4 92.99 6.59
 2 3 4 80.45 6.59
 2 3 4 85.09 6.38
 2 -3 4 72.03 9.44
 2 3 4 96.43 10.48
 2 -3 4 86.5 7.17
 2 -3 5 50.78 4.84
 2 -3 5 51.64 6.01
 2 3 5 58.02 6.45
 2 -3 5 42.89 7.75
 2 3 5 48.02 7.89
 2 3 5 60.3 5.91
 2 -3 5 56.32 5.68
 2 3 5 45 8.04
 2 -3 5 63.19 8.99
 2 3 5 49.75 4.39
 2 -3 5 57.5 5.86
 2 -3 6 9.44 2.56
 2 -3 6 6.68 3.74
 2 3 6 4.47 3.47
 2 -3 6 5.74 2
 2 -3 6 2.15 2.27
 2 3 6 5.18 2.64
 2 3 7 388.54 18.99
 2 -3 7 392.64 20.83
 2 3 7 374.07 20.59
 -2 -3 -7 365.36 18.41
 2 -3 7 362.23 16.98
 2 3 7 393.07 17.29
 2 3 7 405.69 17.8
 2 -3 7 382.47 18.02
 2 4 -9 68.44 4.56
 2 -4 -9 65.42 4.58
 -2 4 9 69.54 4.51
 -2 4 8 11.73 4.69
 -2 -4 8 6.58 3.66
 2 -4 -8 6.82 2.76
 2 4 -8 4.95 2.49
 -2 4 8 3.92 1.97
 -2 4 8 6.85 2.2
 -2 4 7 73.53 8.93
 -2 -4 7 89.64 10.08
 -2 4 7 76.18 6.86
 -2 4 7 79.45 6.31
 -2 -4 7 78.87 7.08
 -2 -4 7 75.55 6.96
 -2 4 6 1627.83 65.01
 -2 -4 6 1553.38 68.29
 -2 -4 6 1679.39 70.43
 -2 4 6 1579.68 70.73
 -2 4 6 1622.48 60.64
 -2 -4 6 1566.06 62.02
 -2 4 6 1560.37 61.91
 -2 -4 6 1573.31 62.08
 -2 -4 6 1666.92 68.48
 -2 -4 5 72.39 8.48
 -2 4 5 72.88 7.12
 -2 4 5 82.02 10.29
 -2 -4 5 74.36 9.41
 -2 4 5 78.9 5.48
 -2 -4 5 69.36 6.12
 -2 -4 5 72.57 6.06
 -2 -4 5 69.99 8.92
 2 4 -5 77.41 6.21
 2 -4 -4 323.53 15.35
 -2 -4 4 293.97 16.95
 -2 -4 3 254.05 13.41
 2 -4 -3 287.03 12.99
 -2 -4 3 243.06 14.25
 -2 4 3 274.18 13.25
 2 4 -2 5513.25 196.4
 -2 4 2 5585.34 195.92
 2 4 -2 5609.75 196.34
 2 -4 -2 5410.49 196.06
 2 4 -1 693.79 27.17
 2 -4 -1 718.84 27.12
 2 4 0 1320.24 50.41
 2 -4 0 1408.61 50.35
 2 4 1 211.96 10.29
 2 -4 1 200.84 9.88
 2 -4 1 199.4 11.38
 2 4 1 205.19 11.02
 2 -4 1 191.21 10.27
 2 -4 2 2539.43 91.6
 2 -4 2 2398.24 93.75
 2 4 2 2394.83 93.14
 2 -4 2 2568.21 91.78
 2 -4 3 83.11 8.92
 2 4 3 98.79 9.34
 2 -4 3 99.55 9.59
 2 4 3 109.01 9.53
 2 -4 3 95.66 7.06
 2 4 3 99.93 6.02
 2 -4 3 106.2 6.8
 2 -4 3 96.32 6.51
 2 -4 3 109.16 8.05
 2 -4 3 109.96 8
 2 4 3 100.62 6.46
 2 -4 4 1263.5 50.13
 2 -4 4 1223.61 47.16
 2 4 4 1251.17 48.07
 2 -4 4 1206.64 47.75
 2 4 4 1331.48 48.88
 2 -4 4 1127.48 53.96
 2 4 4 1130.98 53.6
 2 -4 4 1150.05 48.94
 2 4 4 1217.03 46.74
 2 -4 4 1289.16 48.6
 2 -4 4 1324.43 48.83
 2 4 4 1181.39 53.68
 2 -4 4 1208.02 54.24
 2 4 5 163.52 13.99
 2 -4 5 156.38 13.86
 2 -4 5 166.35 10.8
 2 -4 5 139.61 10.68
 2 -4 5 156.51 14.17
 2 4 5 152.66 14.06
 2 4 5 173.68 11.84
 2 -4 5 167.53 10.61
 2 4 5 154.26 8.97
 2 -4 5 160.7 9.59
 2 4 5 173.39 10.9
 2 -4 6 549.43 26.59
 2 4 6 649.56 28.14
 2 4 6 555.58 30.04
 2 -4 6 590.2 30.45
 2 -4 6 532.9 24.72
 2 -4 6 614.16 26.63
 2 4 7 11.57 2.9
 -2 -4 -7 7.73 2.63
 2 -4 7 10.78 3.25
 2 4 7 7.39 3.26
 2 4 7 7.8 2.1
 2 -4 7 10.39 2.48
 2 4 7 10.44 2.2
 -2 5 9 58.24 4.02
 2 5 -9 54.18 3.73
 2 -5 -9 48.29 3.69
 -2 5 8 159.83 12.59
 -2 -5 8 146.53 11.72
 -2 5 8 152.19 9.45
 -2 5 8 154.47 9.42
 2 -5 -8 150.39 9.87
 2 5 -8 155.62 9.8
 -2 5 7 862.2 35.48
 -2 -5 7 834.96 35.66
 -2 -5 7 763 40.3
 -2 5 7 802.99 39.36
 -2 5 7 874.04 34.44
 -2 -5 7 822.63 35.81
 -2 -5 6 38.38 7.01
 -2 5 6 32.67 3.8
 -2 -5 6 29.76 6.5
 -2 -5 6 32 7.05
 -2 5 6 35.03 7.7
 -2 -5 6 29.72 4.39
 -2 -5 6 28.39 4.22
 -2 -5 5 822.89 37.96
 -2 5 5 779.53 30.66
 2 5 -5 790.54 32.12
 -2 -5 5 755.06 37.43
 -2 5 5 763.63 38.34
 -2 -5 5 754.78 37.38
 -2 5 5 778.72 33.87
 -2 -5 5 728.03 31.84
 -2 -5 5 743.46 31.83
 -2 -5 4 20.49 4.28
 -2 5 4 22.67 3.43
 -2 5 3 740.11 30.32
 2 5 -3 754.62 30.48
 2 -5 -3 801.62 30.64
 -2 -5 3 710.25 30.73
 2 5 -3 833.07 30.91
 -2 -5 3 706.54 31.43
 2 5 -2 915.13 37.24
 -2 5 2 1004.63 36.56
 2 -5 -2 949.1 36.71
 2 5 -2 1001.17 36.95
 -2 5 1 4647.01 163.55
 2 5 -1 4673.24 165.2
 2 -5 -1 4674.29 165.05
 2 5 0 1768.7 63.78
 2 -5 0 1727.66 63.5
 -2 -5 -1 1225.22 46.21
 2 -5 1 1198.34 45.71
 2 5 1 1232.91 46.19
 2 -5 1 1174.76 46.81
 2 -5 1 1228.67 47.66
 2 5 1 1255.98 47.19
 2 -5 1 1250.31 48.35
 2 -5 2 373.14 17.59
 2 -5 2 354.97 18.35
 2 5 2 328.36 17.53
 2 -5 2 378.18 17.21
 2 -5 3 2338.36 92.91
 2 -5 3 2147.56 88.69
 2 5 3 2306.82 92.3
 2 -5 3 2326.65 90.71
 2 -5 3 2604.91 89.68
 2 5 3 2424.35 87.33
 2 -5 3 2450.94 90.38
 2 5 3 2404.82 92.33
 2 -5 3 2235.05 92.46
 2 -5 3 2482.09 88.25
 2 -5 3 2400.38 88.4
 2 5 3 2500.74 88.42
 2 5 3 2445.89 88.12
 2 5 4 63 5.65
 2 5 4 81.97 6.49
 2 -5 4 63.84 5.48
 2 -5 4 72.62 7.2
 2 -5 4 70.29 6.2
 2 -5 4 72.96 6.13
 2 -5 4 68.2 8.51
 2 5 4 75.76 8.59
 2 -5 4 76.59 8.91
 2 5 4 82.64 9.14
 2 -5 4 69.15 6.54
 2 -5 4 66.33 5.24
 2 5 4 68.68 5.19
 2 5 5 119.66 7.74
 2 -5 5 118.43 8.12
 2 5 5 153.03 9.8
 2 -5 5 136.88 11.31
 2 -5 5 121.31 9.12
 2 -5 5 114.77 8.86
 2 -5 5 132.37 12.24
 2 -5 5 117.06 9.39
 2 -5 5 115.79 11.61
 2 5 5 125.43 11.97
 2 5 5 134.82 10.25
 2 -5 5 129.5 10.25
 2 -5 6 74.8 8.71
 2 5 6 93.61 9.48
 2 -5 6 71.97 6.97
 -2 -5 -6 79.26 7.59
 2 5 7 322.93 14.67
 -2 -5 -7 288.29 15.51
 2 5 7 311.24 16.9
 2 -5 7 309.71 16.7
 2 5 7 310.96 15.81
 2 -5 7 306.4 15.29
 2 5 7 319.02 14.87
 2 -6 -9 91.83 5.1
 2 6 -9 92.03 5.04
 2 6 -8 39.58 4.34
 2 -6 -8 30.92 4.02
 -2 6 8 38.05 4.25
 -2 6 8 31.79 5.38
 -2 6 8 34.33 4.03
 -2 -6 8 44.16 5.92
 -2 6 7 77.87 6.98
 -2 -6 7 78.57 8.52
 -2 6 7 86.91 6.56
 -2 6 6 1073.92 41.65
 -2 6 6 989.54 46.38
 -2 -6 6 930.55 48.56
 -2 -6 6 1059.66 48.52
 -2 6 6 966.22 48.33
 -2 -6 6 1124.34 48.53
 -2 -6 6 1091.67 43.43
 -2 -6 6 1066.96 43.28
 -2 6 5 353.25 22.82
 -2 -6 5 378.89 22.54
 -2 -6 5 359.45 18.34
 -2 -6 5 388.99 22.33
 -2 6 5 407.12 20
 -2 6 5 388.29 17.3
 -2 -6 5 373.73 18.41
 -2 -6 5 442.81 23.9
 -2 -6 4 186.08 13.2
 -2 -6 4 200.52 11.84
 -2 -6 4 179.04 13.04
 -2 6 4 187.85 11.07
 -2 6 3 778.93 30.49
 2 -6 -3 803.4 30.47
 2 6 -3 801.16 30.67
 -2 -6 3 725.82 31.59
 -2 -6 2 2390.54 92.02
 2 6 -2 2688.41 90.29
 2 -6 -2 2557.99 90.1
 -2 6 2 2581.38 89.6
 2 6 -2 2525 91.21
 2 -6 -1 1384.84 50.57
 2 6 -1 1377.18 50.71
 2 6 0 497.82 19.25
 2 -6 0 454.34 18.85
 2 -6 1 1138.69 44.18
 2 6 1 1215.95 44.78
 2 -6 1 1204.66 45.93
 -2 -6 -1 1163.73 45.05
 2 -6 1 1201.58 47.04
 2 -6 2 1546.23 59.02
 -2 -6 -2 1527.02 58.12
 2 6 2 1522.26 59.27
 2 -6 2 1553.59 59.86
 2 -6 2 1515.75 59.61
 2 6 3 5.26 2.78
 2 -6 3 7.33 2.22
 2 -6 3 2.01 2.35
 2 -6 3 11.9 3.63
 2 -6 3 7.86 2.05
 2 -6 3 3.13 1.48
 2 -6 3 10.04 3.15
 2 6 3 9.51 2
 2 -6 3 6.55 2
 2 6 3 8.26 2.12
 2 6 3 7.31 2.06
 2 -6 3 6.73 1.73
 2 -6 3 6.06 3.12
 2 6 3 3.73 2.41
 2 -6 3 10.91 3.41
 2 -6 4 362.04 17.17
 2 -6 4 332.08 16.89
 2 -6 4 322.84 18.61
 2 -6 4 308.72 17.08
 2 -6 4 335.4 20.22
 2 6 4 341.75 20.25
 2 -6 4 309.41 15.38
 2 -6 4 371.98 19.92
 2 6 4 329.14 19.79
 2 -6 4 332.25 19.94
 2 6 4 345.12 16.67
 2 -6 4 325.27 15.94
 2 6 4 358.79 17.16
 2 6 4 338.58 15.65
 2 -6 5 301.36 18
 2 -6 5 278.57 15.21
 2 -6 5 259.73 13.94
 2 -6 5 301.23 15.83
 2 6 5 266.06 13.56
 2 6 5 288.96 15.28
 2 -6 5 252.4 15.3
 2 -6 5 251.66 17.71
 2 6 5 266.6 18.25
 2 6 5 291.78 16.57
 -2 -6 -6 285.2 16.2
 2 6 6 271.35 17.32
 2 -6 6 277.52 17.44
 2 -6 7 7.62 2.24
 2 -6 7 4.93 2.02
 2 6 7 5.84 1.88
 2 6 7 5.27 1.97
 2 6 7 5.4 2.28
 2 -6 7 7.41 2.43
 -2 -6 -7 6.66 2.39
 2 6 7 5.95 1.75
 -2 -7 9 24.89 2.83
 -2 7 9 32.56 2.81
 -2 7 8 316.77 15.4
 2 7 -8 305.26 14.83
 2 -7 -8 303.13 15.04
 -2 -7 8 295.23 16.83
 -2 7 8 324.23 17.83
 -2 7 8 336.08 15.62
 -2 7 7 434.49 20.47
 -2 -7 7 422.95 22.82
 2 -7 -7 367.35 19.9
 2 7 -7 389.62 19.97
 -2 7 7 462.89 19.76
 2 -7 -7 414.67 21.93
 -2 7 6 0.63 2.38
 -2 -7 6 3.53 4.11
 -2 -7 6 5.54 3.31
 -2 7 6 0.75 3.93
 -2 -7 6 0.82 2.06
 -2 -7 6 0.41 2.02
 -2 7 6 0.6 1.39
 -2 -7 6 1.37 3.53
 -2 7 5 735.77 29
 -2 -7 5 653.7 34.42
 -2 -7 5 693.22 30.35
 -2 -7 5 733.26 34.56
 -2 7 5 727.59 35.29
 -2 -7 5 672.77 30.12
 -2 -7 5 719.47 35.16
 -2 -7 4 1999.58 75.75
 -2 -7 4 1874.86 73.49
 -2 -7 4 1843.65 78.04
 -2 7 4 2169.53 74.61
 -2 -7 4 2059.39 78.16
 -2 -7 4 1869.16 73.2
 2 -7 -3 98.3 7.72
 -2 7 3 107.21 6.67
 2 -7 -3 111.13 6.67
 2 7 -3 120.12 6.92
 -2 -7 3 104.09 8.04
 -2 -7 3 88.83 7.89
 2 -7 -2 85.49 6.77
 -2 -7 2 91.51 7.13
 2 7 -2 77.71 5.99
 2 -7 -2 79.98 5
 2 7 -2 87.54 5.25
 2 7 -1 1454.25 53.58
 2 -7 -1 1490.86 53.53
 2 -7 -1 1607.98 55.71
 2 -7 0 2351.94 95.27
 2 7 0 2702.98 93.42
 2 -7 0 2636.43 93.18
 -2 -7 0 2572.1 94.95
 2 -7 0 2433.62 94.6
 2 -7 0 2860.86 96.23
 2 -7 1 316.86 16.37
 -2 -7 -1 340.63 15.68
 2 7 1 351.43 15.04
 2 -7 1 328.19 14.52
 2 -7 2 582.82 25.97
 -2 -7 -2 612.23 25.31
 2 7 2 569.59 25.56
 2 -7 2 615.17 26.36
 2 -7 2 557.33 26.45
 2 -7 3 800.26 31.16
 2 -7 3 764.66 31.39
 2 -7 3 738.23 32.87
 2 -7 3 660.56 31.22
 2 -7 3 724.09 33.58
 2 7 3 747.34 33.57
 2 -7 3 779.06 34.01
 2 -7 3 790.01 31.33
 2 7 3 768.08 30.97
 2 7 3 791.86 30.94
 2 -7 3 720.51 29.9
 2 -7 3 729.14 33.76
 -2 -7 -3 798.28 32.52
 2 -7 3 745.37 33.57
 2 7 3 769.64 33.51
 2 7 3 740.5 30.11
 2 7 3 750.71 30.05
 2 7 4 543.93 23.51
 2 -7 4 488.13 26.68
 2 -7 4 569.8 25
 2 -7 4 579.01 27.93
 2 -7 4 501.18 25.1
 2 -7 4 537.09 27.77
 2 7 4 532.29 27.67
 2 -7 4 614.63 28.54
 2 7 4 541.02 27.5
 2 -7 4 552.36 23.55
 2 -7 4 545.55 25.02
 2 7 4 573.12 24.74
 2 7 4 575.01 24.89
 2 7 5 42.6 4.91
 2 -7 5 38.52 5.92
 2 -7 5 33.26 5.77
 2 7 5 33.97 5.86
 2 -7 5 28.36 4.58
 2 7 5 39.84 5.29
 2 -7 5 41.57 4.38
 2 7 5 35.46 4.04
 2 -7 5 26.43 4.3
 2 -7 6 189.24 13.05
 2 7 6 188.62 13.04
 2 7 6 171.88 9.86
 -2 -7 -6 191.05 12.42
 2 7 6 209.43 12.6
 2 -7 7 289.04 14.15
 2 7 7 293.43 13.47
 -2 -7 -7 266.16 14.19
 2 7 7 283.14 14.48
 2 7 7 282.64 13.73
 2 -7 7 267.08 13.89
 2 7 7 295.98 13.72
 -2 -8 9 156.44 7.88
 -2 8 9 168.69 7.87
 -2 8 8 0.56 1.38
 2 8 -8 0.66 1.43
 2 -8 -8 0.45 1.39
 -2 8 8 0.28 1.53
 -2 8 8 0.39 1.81
 -2 8 7 36.55 4.63
 2 -8 -7 33.91 4.52
 2 8 -7 37.84 4.44
 2 -8 -7 30.3 5.11
 -2 -8 7 32.11 5.61
 -2 8 7 39.28 4.31
 -2 -8 6 1050.75 49.82
 -2 8 6 1155.26 51.1
 -2 8 6 1133.48 50.03
 -2 -8 6 1075.86 53.49
 -2 -8 6 1180.21 51.37
 -2 8 6 1243.12 45.92
 -2 8 5 85.31 6.35
 -2 8 5 87.16 8.31
 -2 -8 5 106.7 10.69
 -2 -8 5 81.91 9.37
 -2 8 5 87.26 9.37
 -2 -8 5 105.08 9.65
 -2 -8 5 90.21 7.45
 -2 -8 5 83.6 7.14
 -2 -8 4 405.79 21.04
 -2 -8 4 402.12 19.18
 -2 -8 4 357.16 22.28
 -2 -8 4 435.94 22.93
 2 -8 -4 350.2 18.27
 -2 -8 4 405.79 18.92
 2 -8 -3 799.88 31.03
 -2 -8 3 717.68 31.3
 -2 -8 3 736.56 31.26
 2 8 -3 708.22 29.23
 2 8 -3 751.88 28.09
 2 8 -2 2287.22 80.71
 2 -8 -2 2245.45 80.55
 -2 -8 2 2087.34 83.88
 -2 -8 2 2284.25 81.17
 2 -8 -2 2175.39 83.64
 2 8 -2 2202.65 82.12
 2 8 -1 214.02 9.46
 2 -8 -1 199.95 9.22
 2 8 -1 202.23 11.22
 2 -8 -1 224.13 11.3
 2 -8 -1 190.01 11.56
 2 8 0 229.27 10.66
 2 -8 0 246.12 10.66
 -2 -8 0 235.63 12.34
 2 -8 0 236.88 12.43
 2 -8 0 232.34 12.95
 2 8 1 459.72 19.28
 2 -8 1 443.94 18.7
 2 -8 1 433.38 21
 -2 -8 -1 454.29 20.14
 2 -8 1 457.07 20.29
 2 -8 2 1206.63 48.42
 2 -8 2 1074.02 48.89
 -2 -8 -2 1231.34 47.44
 2 -8 2 1242.69 47.86
 2 8 2 1251.59 47.56
 2 -8 3 117.78 8.95
 -2 -8 -3 103.97 8
 2 -8 3 91.57 8.63
 2 8 3 108.38 6.72
 2 -8 3 102.24 7.16
 2 -8 3 92.33 7.35
 2 -8 3 102.12 7.03
 2 8 3 95.82 6.67
 2 -8 3 104.65 9.03
 2 -8 3 107.33 8.6
 2 8 3 98.88 8.31
 2 -8 3 83.65 6.09
 2 -8 3 90.5 8.97
 2 8 3 109.09 7.22
 2 -8 3 80.94 5.96
 2 8 3 108.58 7.16
 2 8 3 104.72 8.34
 2 -8 3 95.48 8.15
 2 8 4 153.34 9.34
 2 -8 4 144.3 12.04
 -2 -8 -4 169.8 11.43
 2 8 4 168.32 10.23
 2 8 4 170.68 10.27
 2 -8 4 169.61 12.26
 2 8 4 167.42 12.05
 2 -8 4 150.44 10.5
 2 -8 4 152.98 11.98
 2 8 4 150.41 11.73
 2 -8 4 158.36 11.79
 2 -8 4 167.31 10.53
 2 -8 4 167.33 12.31
 2 -8 4 162.67 10.83
 2 -8 4 136 8.94
 2 -8 5 164.45 11.35
 2 -8 5 139.13 9.48
 2 8 5 175.77 10.6
 2 -8 5 160.82 12.36
 2 8 5 156.83 9.57
 -2 -8 -5 189.18 12.45
 2 8 5 161.92 12.31
 2 -8 5 163.97 12.41
 2 8 5 180.1 11.65
 2 -8 5 148.72 12.19
 2 8 5 155.07 12.27
 2 -8 5 163.4 12.47
 2 8 6 288.78 14.6
 2 -8 6 307.51 17.4
 2 8 6 307.34 17.36
 2 8 6 344.73 16.96
 2 -8 6 322.26 17.18
 2 -8 6 322.82 17.79
 -2 -8 -6 320.11 17.32
 2 8 7 9.61 2.13
 2 -8 7 10.32 2.32
 -2 -8 -7 11.48 2.7
 2 -8 7 13.4 2.48
 2 8 7 14.31 2.32
 -2 9 9 27.64 2.35
 -2 9 8 256.96 14.1
 2 9 -8 257.34 12.34
 -2 9 8 281.04 13.73
 2 -9 -7 254.42 15.59
 -2 -9 7 290.34 16.9
 -2 9 7 258.93 14.54
 -2 -9 6 18.89 5.71
 -2 9 6 20.24 4.48
 2 -9 -6 17.95 3.41
 2 9 -6 18.17 3.43
 -2 9 6 25.62 3.56
 2 -9 -6 14.46 3.25
 2 9 -6 20.54 4.04
 -2 9 5 375.8 19.96
 -2 -9 5 333.07 21.91
 2 -9 -5 331.85 16.77
 -2 9 5 430.91 17.38
 -2 -9 5 389.69 20.74
 -2 9 5 359.48 20.37
 2 9 -5 371.83 18.34
 -2 -9 5 408.64 22.16
 -2 9 4 1383.3 51.3
 -2 -9 4 1221.76 54.69
 -2 9 4 1380.24 52.58
 -2 -9 4 1265.87 51.69
 -2 -9 4 1298.39 52.57
 2 -9 -4 1107.88 47.71
 2 9 -4 1222.85 48.41
 -2 -9 4 1396.95 54.45
 -2 9 3 207.79 11.38
 2 9 -3 208.6 11.65
 -2 -9 3 196.92 13.05
 -2 -9 3 220.72 13.57
 -2 -9 3 201.52 13.13
 2 -9 -3 201.31 12.25
 -2 -9 2 318.71 14.46
 2 -9 -2 355.61 15.88
 2 9 -2 325.45 13.65
 2 -9 -2 321.76 13.62
 2 9 -2 309.36 15.09
 -2 -9 2 305.82 16.7
 2 -9 -2 341.39 16.7
 2 -9 -1 238.83 13.26
 2 9 -1 222.55 12.39
 2 9 -1 239 10.38
 2 -9 -1 233.44 10.32
 2 -9 -1 256.74 12.85
 2 -9 0 632.55 28.62
 -2 -9 0 673.11 28.24
 2 -9 0 765.99 29.42
 2 -9 0 697.01 29.39
 2 -9 0 672.15 25.76
 2 9 0 666.89 25.82
 2 -9 0 640.69 28.05
 2 -9 1 3.97 1.56
 2 9 1 3.64 1.42
 2 -9 1 4.94 2.29
 2 -9 1 6.3 2.79
 -2 -9 -1 3.55 1.95
 2 9 2 494.32 21.66
 2 -9 2 480.29 21.75
 -2 -9 -2 490.93 22.15
 2 -9 2 508.48 23.33
 2 -9 2 427.23 23.3
 2 9 2 488.19 20.54
 2 -9 2 469.89 21.85
 -2 -9 -3 861.83 36.59
 2 -9 3 854.46 38
 2 9 3 895.29 34.6
 2 -9 3 842.48 35.36
 2 -9 3 800.44 35.97
 2 -9 3 880.28 34.78
 2 9 3 896.02 35.05
 2 -9 3 917.42 38.73
 2 -9 3 764.13 38.27
 2 9 3 896.28 35.01
 2 9 3 894.49 35.27
 2 -9 3 846.41 36.65
 2 9 3 858.72 36.62
 2 -9 3 855.78 36.92
 2 9 3 877.85 36.96
 2 -9 3 827.59 37.43
 2 9 4 740.95 31.07
 2 -9 4 751.35 33.13
 2 9 4 807.86 31.79
 2 9 4 777.85 32
 2 -9 4 766.77 34.52
 2 9 4 761.49 33.86
 2 -9 4 738.09 33.67
 2 -9 4 703.62 34.33
 2 -9 4 737.13 32.16
 -2 -9 -4 755.01 33.53
 2 -9 4 741.63 33.93
 2 9 4 703.76 33.55
 2 -9 4 650.97 34.41
 2 9 5 20.55 3.13
 -2 -9 -5 26.19 4.72
 2 -9 5 15.31 3.82
 2 9 5 16.21 4.14
 2 -9 5 18.62 3.96
 2 9 5 22.23 3.48
 2 -9 5 22.35 5.19
 2 -9 5 22.04 4.36
 2 -9 5 21.29 4.53
 2 9 6 134.72 9.02
 -2 -9 -6 143.58 10.17
 2 -9 6 128.17 9.96
 2 -9 6 135.76 9.98
 2 9 6 139.75 8.21
 2 9 6 131.67 9.63
 2 9 7 216.56 10.29
 2 -9 7 181.03 10.16
 2 9 7 209.7 10.19
 2 -9 7 207.12 10.57
 -2 -9 -7 183 10.6
 -2 -10 8 5.93 2.28
 -2 -10 8 8.82 2.25
 -2 10 8 7 2.01
 -2 -10 7 346.1 19.11
 2 -10 -7 335.67 18.43
 -2 -10 6 784.59 43.18
 -2 10 6 839.23 39.78
 -2 -10 5 654.79 32.99
 -2 10 5 713.23 28.77
 -2 -10 5 608.83 34.21
 -2 10 5 664.89 31.43
 -2 10 4 49.18 5.52
 -2 -10 4 42.96 6.83
 2 -10 -4 41.05 5.44
 -2 -10 4 34.61 6.11
 -2 10 4 45.09 4.32
 -2 -10 4 41.01 6.2
 -2 -10 3 1345.4 53.26
 -2 -10 3 1213.63 52.45
 2 -10 -3 1317.39 51.3
 2 10 -3 1241.39 50.01
 -2 -10 2 1865.19 69.82
 2 10 -2 1749.01 68.47
 -2 -10 2 1745.63 70.72
 2 -10 -2 1868.55 70.43
 2 -10 -2 1952.25 69.44
 -2 -10 2 1853.01 68.04
 2 -10 -1 195.33 11.84
 2 -10 -1 198.54 11.33
 2 10 -1 193.32 11.07
 2 -10 0 291.06 15.08
 2 -10 0 257.87 15.5
 2 -10 0 312.73 16.24
 -2 -10 0 301.15 15.19
 -2 -10 -1 964.37 37.46
 2 -10 1 835.87 37.83
 2 -10 1 922.16 38.14
 2 10 2 815.34 31.9
 2 -10 2 750.22 33.47
 2 -10 2 802.62 32.06
 2 -10 2 736.88 34.2
 2 10 2 821.44 32.5
 2 -10 2 740.88 31.12
 2 -10 2 861.17 35.73
 2 -10 2 717.58 34.83
 2 10 2 869.67 32.73
 -2 -10 -2 802.11 33.62
 2 -10 2 757.83 34.37
 2 10 3 67.67 5.41
 2 -10 3 46.99 5.6
 2 -10 3 57.93 6.53
 2 10 3 59.07 5.43
 2 -10 3 60.46 5.02
 2 -10 3 54.36 6.69
 2 10 3 56.05 5.05
 2 10 3 61.15 5.51
 2 -10 3 58.91 7.59
 -2 -10 -3 60.82 6.38
 2 -10 3 62.58 6.99
 2 -10 3 61.97 5.63
 2 -10 3 64.87 6.19
 2 -10 4 549.37 28.18
 -2 -10 -4 661.58 28.7
 2 10 4 561.63 25.58
 2 10 4 623.73 26.35
 2 10 4 609.15 25.73
 2 -10 4 540.53 29.28
 2 -10 4 580.74 28.86
 2 -10 4 564.43 26.32
 2 -10 4 567.57 27.6
 2 -10 5 846.25 36.98
 2 -10 5 736.28 37.37
 -2 -10 -5 877.02 37.19
 2 -10 5 875.6 38
 2 10 5 811.31 34.09
 -2 -10 -6 283.65 15.53
 2 -10 6 275.64 15.39
 2 -10 6 258.8 15.14
 2 10 6 258.84 13.02
 2 10 7 3.15 1.35
 2 -10 7 3.56 1.54
 2 10 7 5.73 1.48
 2 -10 7 2.65 1.32
 -2 -11 8 683.04 26.95
 -2 -11 8 653.16 27.39
 -2 11 8 642.47 26.75
 -2 11 7 313.61 14.94
 -2 11 7 278.36 15.47
 -2 -11 7 291.59 16.74
 2 -11 -7 293.27 16.33
 -2 -11 7 282.75 15.84
 -2 -11 6 8.48 4.17
 -2 11 6 5.02 2.75
 -2 11 6 7.08 2.41
 -2 -11 6 8.78 3.47
 2 -11 -6 9.35 3.38
 -2 11 5 214.98 11.71
 -2 -11 5 196.57 14.63
 2 -11 -5 199.91 13.51
 -2 -11 5 179.64 15.55
 -2 11 5 179.32 12.85
 -2 -11 4 1537.37 65.49
 -2 -11 4 1725.61 66.61
 2 -11 -4 1643.74 63.8
 -2 11 4 1626.78 62.78
 2 -11 -3 240.87 12.49
 2 -11 -3 244.96 13.73
 2 -11 -3 204.91 12.7
 -2 -11 3 201.05 14.06
 2 11 -3 203.72 12.3
 -2 -11 3 211.28 14.4
 -2 -11 2 592.92 27.65
 -2 -11 2 611.88 27.06
 2 -11 -2 645.56 26.5
 2 11 -2 555.78 25.08
 2 -11 -2 643.69 27.48
 -2 -11 2 609.47 27.75
 2 -11 -1 1079.27 40.33
 2 11 -1 910.27 39.13
 2 -11 -1 991.68 40.75
 2 -11 -1 919.28 40.25
 -2 -11 1 1028.64 40.24
 2 -11 0 1720.52 69.77
 2 -11 0 1669.51 71.07
 2 -11 0 2066.67 71.44
 2 -11 0 1967.94 71.78
 -2 -11 0 1873.39 70.31
 -2 -11 -1 191.74 11.3
 2 -11 1 171.58 11.78
 2 -11 1 189.53 12.01
 -2 -11 -2 248.56 13.92
 2 11 2 242.22 12.44
 2 -11 2 242.91 14.16
 2 11 2 225.28 11.61
 2 11 2 237.04 13.03
 2 -11 2 245.88 12.06
 2 -11 2 255.9 15.06
 2 11 2 245.43 12.64
 2 -11 2 232.97 12.45
 2 -11 2 203.61 13.87
 2 -11 2 221.07 14.65
 2 -11 2 253.66 14.77
 2 11 3 556.6 23.36
 2 -11 3 527.19 25.46
 2 -11 3 490.46 26.71
 2 -11 3 502.61 25.77
 2 -11 3 517.52 22.52
 2 -11 3 526.21 26.42
 2 11 3 567.09 23.21
 2 11 3 551.03 23.72
 2 -11 3 514.21 23.87
 2 -11 3 510.41 25.95
 2 11 3 507.23 23.81
 -2 -11 -3 544.5 25.57
 -2 -11 -4 532.94 26.05
 2 -11 4 516.83 25.9
 2 11 4 521.8 23.95
 2 -11 4 544.01 26.56
 2 11 4 545.3 24.02
 2 -11 4 522.59 26.66
 2 -11 4 490.36 26.83
 2 -11 5 0.56 3.04
 2 -11 5 0.51 2.16
 2 -11 5 -0.53 2.64
 2 11 5 0.33 1.85
 -2 -11 -5 0.98 2.29
 2 -11 6 483.21 22.97
 2 -11 6 492.06 22.82
 -2 -11 -6 475.6 22.62
 2 11 6 453.61 20.31
 2 -11 7 287.28 13.26
 2 11 7 300.68 13.04
 2 -11 7 284.2 13.47
 2 11 7 322.63 13.28
 -2 -12 8 32.45 3.36
 -2 12 8 29.01 3.16
 -2 -12 8 29.15 3.13
 -2 12 7 208.8 12.48
 -2 12 7 218.78 11.69
 -2 -12 7 237.28 13.27
 -2 -12 7 223.7 13.55
 2 -12 -7 207.8 13.03
 -2 12 6 173.85 10.49
 2 -12 -6 154.79 11.7
 -2 -12 6 163.11 12.5
 -2 -12 5 586.24 29.56
 -2 12 5 646.33 26.18
 2 -12 -5 583.43 28.13
 -2 12 5 549.27 27.51
 -2 -12 4 19.79 4.88
 -2 -12 4 17.65 5.16
 -2 -12 4 17.2 4.63
 2 -12 -4 19.84 3.96
 2 -12 -3 1517.18 61.55
 2 -12 -3 1539.38 62.74
 2 -12 -3 1633.7 63.01
 2 -12 -3 1715.31 61.87
 -2 -12 3 1664.22 65.32
 2 12 -3 1500.07 61.64
 -2 -12 3 1558.19 64.6
 -2 -12 3 1674.92 63.55
 2 -12 -2 324.5 17.62
 -2 -12 2 311.35 17.33
 -2 -12 2 345.02 15.8
 2 -12 -2 357.99 16.97
 -2 -12 2 324.29 17.94
 -2 -12 2 318.26 18.13
 2 -12 -2 329.26 17.48
 2 -12 -2 336.24 17.74
 2 12 -1 235.34 13.34
 2 -12 -1 258.87 14.76
 -2 -12 1 255.65 14.43
 2 -12 -1 299.63 15.26
 2 -12 -1 283.26 14.68
 -2 -12 1 244.84 14.27
 -2 -12 1 254.05 13.09
 2 -12 0 0.45 2.38
 -2 -12 0 0.35 2.09
 2 -12 0 3.75 2.5
 2 -12 0 0.98 1.9
 2 -12 0 1.14 2.2
 2 12 1 1534.04 56.29
 2 -12 1 1463.96 58.32
 2 -12 1 1421.12 58.05
 2 -12 1 1502.64 55.94
 2 -12 1 1273.27 58.41
 2 -12 1 1467.62 58.61
 2 -12 1 1504.93 58.91
 -2 -12 -1 1465.3 57.63
 2 -12 1 1572.26 59.18
 2 -12 2 9.8 3.05
 2 -12 2 14.13 3.91
 2 -12 2 15.49 2.66
 2 12 2 9.87 2.5
 2 -12 2 9.91 2.24
 2 -12 2 10.25 2.87
 2 -12 2 6.91 2.93
 2 -12 2 12.93 3.47
 2 12 2 14.9 2.91
 -2 -12 -2 9.47 2.99
 -2 -12 -3 8.82 3.1
 2 12 3 7.72 2.2
 2 -12 3 5.09 2.85
 2 -12 3 4.5 2.27
 2 -12 3 3.54 2.1
 2 12 3 6.11 2.07
 2 -12 3 2.23 2.94
 2 12 3 3.68 2.18
 2 -12 3 5.18 3.12
 2 -12 3 4.15 2.68
 2 12 4 269.49 15.05
 2 -12 4 261.62 16.75
 2 -12 4 290.35 17.21
 2 -12 4 301.7 17.78
 2 12 4 301.33 15.08
 2 -12 5 1240.34 51.09
 2 -12 5 1189.03 50.51
 2 -12 5 1238.88 50.79
 -2 -12 -5 1233.39 50.52
 2 12 5 1169.34 47.65
 2 -12 6 77.32 6.94
 -2 -12 -6 74.7 5.31
 2 -12 6 82.48 6.89
 -2 -12 -6 80.35 7.03
 2 12 6 78.15 5.62
 2 12 7 11.78 1.72
 2 12 7 11.89 1.63
 2 -12 7 11.32 1.79
 -2 13 8 597.65 24.4
 -2 -13 8 598.13 24.27
 -2 -13 7 86.99 7.1
 -2 -13 7 83.29 7.36
 -2 -13 7 75.12 6.55
 -2 13 7 78.77 6.8
 2 -13 -7 90.13 7.35
 -2 13 7 93.59 6.26
 2 -13 -6 1.45 2.38
 -2 13 6 5.97 2.09
 -2 -13 6 1.81 2.68
 -2 -13 6 1.05 2.95
 -2 -13 5 52.81 7.77
 -2 13 5 53.04 5.41
 -2 -13 4 1480.62 65.72
 -2 -13 4 1655.33 65.56
 2 -13 -4 1656.27 63.8
 2 -13 -4 1578.09 63.27
 -2 -13 4 1512.02 67.27
 -2 -13 3 234.19 13.65
 2 -13 -3 213.99 12.92
 2 -13 -3 209.06 13.75
 -2 -13 3 248.31 14.6
 -2 -13 3 226.37 14.98
 -2 -13 3 230.61 15.32
 2 -13 -3 238.55 14.04
 2 13 -3 205.85 12.68
 2 -13 -3 231.32 12.94
 2 -13 -2 766.04 32.16
 -2 -13 2 689.18 30.8
 2 -13 -2 681.19 30.98
 2 -13 -2 680.23 32.26
 2 -13 -2 697.28 32.09
 -2 -13 2 796.98 33.39
 -2 -13 2 712.84 32.33
 -2 -13 2 728.19 32.18
 2 -13 -2 746.7 31.24
 -2 -13 2 716.29 29.7
 -2 -13 1 33.52 4.85
 2 13 -1 36.89 4.32
 -2 -13 1 36.1 4.72
 2 -13 -1 44.16 5.37
 2 -13 -1 38.13 5.54
 -2 -13 1 36.91 4.12
 2 -13 -1 32.44 4.52
 2 -13 -1 40.96 5.24
 -2 -13 1 38.8 4.93
 2 -13 -1 41.26 5.23
 -2 -13 0 1890.86 73.3
 -2 -13 0 1904.31 73.33
 2 -13 0 1824.26 74.61
 2 13 0 1869.32 71.44
 2 -13 0 1981.06 72.13
 2 -13 0 1895.27 74.13
 -2 -13 0 1915.74 72.57
 2 -13 0 1951.72 75.01
 2 -13 0 1962.08 74.24
 2 -13 0 1950.53 74.15
 2 -13 0 1817.84 72.51
 2 -13 0 1874.7 73.83
 2 -13 0 2108.4 75.01
 -2 -13 -1 34.49 4.68
 2 13 1 45.65 4.51
 2 -13 1 31.31 3.9
 -2 -13 -1 31.42 3.96
 2 -13 1 31.01 4.7
 2 -13 1 35.77 3.98
 2 -13 1 30.78 5.26
 2 13 1 37.93 3.78
 2 -13 1 38.03 5.25
 2 -13 1 29.43 4.8
 2 -13 1 34.63 5
 2 -13 1 33.82 3.66
 2 -13 1 30.63 4.86
 2 -13 1 37.42 5.03
 2 -13 2 516.58 22.43
 2 -13 2 543.03 25.65
 2 -13 2 530.05 25.56
 2 -13 2 465.24 24.51
 2 -13 2 487.97 22.64
 2 13 2 535.57 22.84
 -2 -13 -2 489.21 24.34
 2 -13 2 506.16 25.1
 2 13 2 519.13 23.9
 2 -13 2 499 25.38
 2 13 3 60.46 6.23
 2 -13 3 62.01 6.8
 2 -13 3 59.9 7
 2 13 3 71.21 5.79
 2 -13 3 51.26 6.63
 2 -13 3 63.25 7.45
 -2 -13 -3 50.77 6.37
 2 13 3 62.2 5.6
 2 -13 3 52.84 6.62
 2 -13 4 787.75 35.43
 2 -13 4 785.22 36.22
 2 -13 4 774.32 35.82
 2 13 4 796.05 32.72
 2 13 4 790.15 33.71
 -2 -13 -4 771.23 35.37
 2 -13 4 772.29 36.1
 2 -13 5 12.11 3.67
 2 -13 5 14.37 3.38
 -2 -13 -5 15.88 3.76
 2 13 6 417.71 18.93
 2 -13 6 474.11 21.26
 2 -13 6 489 21.11
 -2 -13 -6 442.87 18.56
 -2 -13 -6 436.48 20.85
 2 13 7 5.32 1.04
 -2 14 8 1.14 1
 -2 -14 8 0.97 1.23
 -2 -14 7 240.58 13.42
 -2 14 7 247.23 11.76
 -2 -14 7 228.87 12.73
 -2 -14 7 224 12.37
 2 -14 -7 260.82 13.62
 -2 14 7 249.65 13.19
 -2 -14 6 17.38 3.69
 2 -14 -6 24.96 4.38
 -2 -14 6 30.94 4.88
 -2 -14 5 493.59 28.14
 -2 -14 5 458.02 24.32
 -2 14 5 553.34 23.73
 -2 -14 4 41.4 6.8
 -2 -14 4 30.64 6.16
 -2 -14 4 50.65 6.96
 2 -14 -4 42.84 5.84
 2 -14 -4 38.49 5.72
 -2 -14 4 38.01 5.53
 -2 -14 3 554.1 25.95
 2 -14 -3 556.5 25.46
 -2 -14 3 603.88 27.62
 -2 -14 3 532.46 28.12
 -2 -14 3 586.26 28.08
 -2 -14 3 563.37 28.05
 2 14 -3 498.63 24.91
 2 -14 -3 524.3 26.77
 2 -14 -3 563.51 26.46
 -2 -14 2 702.27 30.85
 -2 -14 2 640.18 29.78
 2 -14 -2 722.7 30.57
 -2 -14 2 678.25 29.35
 2 -14 -2 662.29 29.65
 2 -14 -2 654.65 31.13
 2 14 -2 573.51 28.97
 -2 -14 2 662.73 30.73
 2 -14 -2 704.88 29.76
 -2 -14 2 705.85 28.36
 -2 -14 2 660.87 30.76
 2 -14 -2 626.08 30.28
 2 -14 -1 76.67 7.35
 2 14 -1 93.81 7.06
 -2 -14 1 85.08 7.44
 -2 -14 1 96.37 7.01
 2 -14 -1 99.47 8.07
 2 -14 -1 93.05 8.53
 -2 -14 1 88.07 6.83
 2 -14 -1 87.87 7.55
 2 -14 -1 79.43 7.7
 2 -14 -1 81.87 7.92
 -2 -14 1 88.4 7.81
 2 14 0 33.75 3.99
 2 -14 0 33.31 4.12
 2 -14 0 29.61 4.69
 -2 -14 0 33.43 4.27
 2 -14 0 40.61 5.33
 2 -14 0 32.32 5.1
 -2 -14 0 41.46 4.73
 2 -14 0 32.41 4.4
 2 -14 0 34.68 4.96
 2 -14 0 31.52 4.8
 -2 -14 0 34.15 4.72
 2 -14 0 35.42 5.38
 2 -14 0 39.35 5.06
 2 -14 1 800.54 35.97
 2 -14 1 723.68 35.78
 -2 -14 -1 802.91 34.6
 2 14 1 818.36 32.87
 -2 -14 -1 802.88 33.33
 2 -14 1 763.12 32.53
 2 -14 1 790.15 32.78
 2 -14 1 800.94 35.28
 2 -14 1 780.63 34.43
 2 -14 1 772.4 34.98
 2 -14 1 861.07 36.02
 2 -14 1 814.99 35.31
 2 14 2 234.38 13.83
 2 -14 2 247.08 14.96
 2 -14 2 245.71 12.7
 2 14 2 229.92 12.63
 2 -14 2 224.17 15.18
 2 -14 2 240.33 14.95
 2 -14 2 229.75 14.66
 2 -14 2 243.29 14.92
 2 -14 2 218.38 14.34
 -2 -14 -2 229 14.35
 -2 -14 -3 52.48 6.49
 2 -14 3 59.23 6.81
 2 14 3 56.41 5.21
 2 -14 3 75.48 7.42
 2 -14 3 56.38 7.1
 2 14 3 68.42 5.75
 2 -14 3 53.19 6.93
 2 -14 3 53.03 6.54
 2 14 3 66.16 6.55
 2 14 4 62.76 5.43
 -2 -14 -4 69.69 7.43
 2 -14 4 55.78 6.87
 2 -14 4 57.63 6.68
 2 14 4 62.17 6.18
 2 -14 4 77.73 7.97
 -2 -14 -4 45.43 5.65
 2 -14 4 55.13 7.15
 2 -14 5 381.91 21.1
 2 -14 5 423.64 21.22
 -2 -14 -5 437.74 21.37
 2 -14 5 428.75 20.41
 2 14 5 404.41 19.24
 -2 -14 -5 396.26 19.27
 2 -14 5 419.52 21.32
 2 14 6 81.19 5.33
 2 -14 6 91.91 6.41
 -2 -14 -6 84.06 6.53
 2 -14 6 78.76 6.29
 2 -14 6 67.88 5.94
 -2 -14 -6 74.19 4.76
 -2 -15 8 299.56 12.52
 -2 -15 7 14.74 3.04
 -2 -15 7 11.33 2.47
 -2 15 7 13.72 2.59
 2 -15 -7 13.11 2.69
 -2 15 7 12.35 1.98
 -2 15 6 69.54 5.67
 2 -15 -6 64.77 6.65
 -2 -15 6 68.8 7.05
 -2 -15 6 68.19 6.21
 -2 -15 5 84.81 7.98
 2 -15 -5 83.33 8.1
 -2 -15 5 80.16 8.4
 -2 -15 5 87.44 8.04
 -2 -15 5 109.41 10.79
 -2 -15 4 1818.56 71.46
 -2 -15 4 1719.01 72.48
 -2 -15 4 1751.43 73.47
 2 -15 -4 1809.48 70.11
 -2 -15 4 1770.56 69.42
 -2 -15 4 1692.76 69.24
 2 -15 -4 1751.41 70.34
 -2 -15 3 4.27 3.16
 2 -15 -3 2.81 2.52
 2 -15 -3 3.78 2.72
 -2 -15 3 11.54 3.41
 -2 -15 3 3.13 3.15
 2 15 -3 5.8 2.29
 -2 -15 3 1.71 2.59
 -2 -15 3 8.76 2.72
 -2 -15 3 4.68 2.47
 2 -15 -2 217.16 13.44
 -2 -15 2 192.32 12.73
 -2 -15 2 216.57 13.89
 -2 -15 2 217.06 12.7
 2 -15 -2 191.75 12.57
 2 -15 -2 207.72 14.07
 2 -15 -2 209.61 13.69
 -2 -15 2 215.81 11.84
 2 15 -2 184.05 12.19
 -2 -15 2 228.66 14.01
 -2 -15 2 229.8 13.86
 2 -15 -1 287.06 16.09
 -2 -15 1 316 15.66
 -2 -15 1 282.32 15.81
 -2 -15 1 286.97 14.19
 2 -15 -1 306.31 16.72
 2 -15 -1 281.05 17.22
 2 -15 -1 308.78 17.42
 -2 -15 1 310.45 16.81
 2 -15 -1 271.71 16.5
 2 -15 -1 323.45 17.06
 2 15 0 1209.67 48.5
 2 -15 0 1231.37 48.9
 2 -15 0 1176.43 50.98
 -2 -15 0 1255.3 49.89
 -2 -15 0 1317.38 50.21
 2 -15 0 1328.41 52.65
 2 -15 0 1222.42 52.12
 -2 -15 0 1250.36 51.04
 2 -15 0 1265.98 51.61
 2 -15 0 1285.4 51.32
 2 -15 0 1247.51 51.21
 -2 -15 -1 65.9 6.94
 2 -15 1 64.25 7.67
 2 15 1 74.07 6.02
 2 -15 1 60.13 7.25
 2 -15 1 68.42 5.76
 2 -15 1 72.88 6.02
 2 -15 1 73.53 7.26
 2 -15 1 70.49 6.74
 -2 -15 -1 69.71 6.67
 2 -15 1 67.72 7.08
 2 -15 1 80 7.79
 2 -15 1 72.77 7.38
 2 15 2 865.86 35.6
 2 -15 2 881.9 38.21
 2 15 2 831.67 37.19
 2 -15 2 889.5 38.34
 2 -15 2 872.84 35.57
 2 -15 2 863.47 38.49
 2 -15 2 842.59 38.34
 2 -15 2 844.2 39.35
 2 -15 2 889.55 38.53
 2 -15 2 935.61 38.67
 -2 -15 -2 887.02 38.26
 2 -15 3 107.86 10.22
 2 -15 3 125.37 10.19
 2 -15 3 130.78 10.44
 2 15 3 112.78 7.69
 2 15 3 135.69 9.68
 2 15 3 117.48 8.09
 -2 -15 -3 118.23 9.23
 2 -15 3 126.5 10.29
 2 -15 4 467.76 23.92
 2 15 4 468.67 20.6
 2 15 4 439.78 21.95
 2 -15 4 450.8 24.25
 2 -15 4 466.42 23.31
 2 -15 4 504.77 24.28
 -2 -15 -4 484.79 23.94
 -2 -15 -5 36.92 4.09
 2 -15 5 34.52 4.47
 2 -15 5 40.17 4.94
 -2 -15 -5 44.38 5.4
 2 -15 5 36.72 5.09
 2 -15 5 27.01 4.42
 2 -15 5 39.47 5.11
 2 15 5 31.64 4
 2 -15 6 584.04 24.23
 2 -15 6 620.65 24.93
 2 15 6 587.75 23.57
 2 -15 6 643.03 25.41
 -2 -15 -6 570.51 22.9
 -2 -15 -6 638.41 25.56
 -2 -16 7 375.5 16.5
 -2 16 7 319.96 14.15
 -2 -16 7 363.56 15.79
 2 -16 -7 363.84 16.52
 -2 16 7 352.86 15.97
 -2 -16 6 15.2 3.64
 2 -16 -6 26.21 4.16
 -2 -16 6 22.72 3.78
 -2 -16 6 18.94 3.26
 -2 -16 5 1002.32 41.73
 2 -16 -5 949.76 41
 -2 -16 5 948.6 40.37
 -2 -16 5 904.91 39.75
 -2 -16 4 58.94 8.04
 -2 -16 4 52.09 6.39
 -2 -16 4 63.97 6.75
 2 -16 -4 64.99 7.24
 2 -16 -3 863.92 38.35
 -2 -16 3 911.73 38.33
 -2 -16 3 820.06 38.99
 2 -16 -3 896.51 37.55
 2 16 -3 751.26 34.98
 -2 -16 3 902.41 38.11
 -2 -16 3 799.06 38.11
 -2 -16 3 806.3 36.53
 -2 -16 3 847.61 36.46
 -2 -16 2 178.9 12.02
 2 -16 -2 144.32 11.2
 -2 -16 2 165.1 11.13
 -2 -16 2 158.37 11.7
 -2 -16 2 152.26 10.31
 2 -16 -2 147.65 10.57
 2 -16 -2 179.05 11.65
 2 16 -2 125.5 9.9
 -2 -16 2 154.63 10.98
 2 -16 -2 146.93 11.88
 -2 -16 2 154.14 9.69
 2 -16 -2 153.37 11.59
 2 -16 -1 594.23 27.86
 2 -16 -1 584.95 28.48
 2 -16 -1 563.74 26.89
 -2 -16 1 592.62 27.42
 2 -16 -1 531.08 27.5
 -2 -16 1 570.24 26.38
 2 -16 -1 600.49 27.35
 -2 -16 1 566.29 25.72
 -2 -16 0 3.75 2.06
 -2 -16 0 1.64 1.57
 2 -16 0 3.26 2.28
 2 -16 0 1.94 2.25
 2 -16 0 2.61 2.49
 2 -16 0 0.62 1.6
 2 16 0 2.36 1.69
 2 -16 0 0.89 1.96
 -2 -16 0 1.96 1.92
 -2 -16 0 2.28 2.29
 2 -16 0 2.67 2.62
 -2 -16 -1 2126.49 81.84
 2 -16 1 2097.35 80.99
 2 16 1 2120.9 79.06
 2 -16 1 2068.88 81.75
 2 -16 1 2117.95 83.59
 2 -16 1 2078.59 79.07
 2 -16 1 2022.81 81.88
 -2 -16 -1 2110.36 80.96
 2 -16 1 2151.81 82.05
 2 -16 1 2105.76 83.01
 2 -16 1 2258.49 82.94
 -2 -16 -2 102.36 9.1
 2 -16 2 107.88 9.09
 2 16 2 113.72 7.73
 2 -16 2 106.88 9
 2 16 2 115.65 8.91
 2 -16 2 98.45 9.11
 2 -16 2 116.51 7.72
 2 -16 2 94.96 9
 -2 -16 -2 111.43 8.88
 2 -16 2 106.4 8.97
 2 -16 2 107.8 9.27
 2 -16 2 85.84 9.1
 2 16 3 99.06 8.11
 2 -16 3 83.25 8.36
 2 -16 3 81.94 8.63
 2 -16 3 93.32 8.55
 2 16 3 89.26 6.71
 -2 -16 -3 95.19 8.06
 2 -16 3 90.36 8.4
 2 -16 3 90.41 8.36
 -2 -16 -3 92.59 8.54
 2 -16 3 92.09 8.09
 2 -16 4 0.48 2.37
 2 -16 4 0.43 1.97
 2 -16 4 0.52 2.54
 2 -16 4 2.68 2.25
 -2 -16 -4 0.47 2.18
 2 16 4 2.89 2.02
 2 -16 5 516.38 23.56
 2 -16 5 535.83 24.4
 -2 -16 -5 570.76 24.8
 2 -16 5 535.24 24.68
 -2 -16 -5 527.19 22.66
 2 16 5 494.53 22.47
 2 -16 5 527.07 23.44
 2 -16 6 4.49 1.73
 2 16 6 2.92 1.13
 -2 -17 7 17.39 2.58
 -2 17 7 14.62 2.28
 2 -17 -7 14.58 2.51
 2 -17 -6 39.91 3.88
 -2 -17 6 49.2 5.48
 -2 -17 6 40.54 4.67
 2 -17 -6 42.14 4.99
 -2 -17 6 40.83 4.11
 -2 -17 5 0.46 2.48
 -2 -17 5 0.41 2.13
 2 -17 -5 2.75 2.61
 2 -17 -4 2598.9 96.66
 -2 -17 4 2460.77 95.45
 -2 -17 4 2518.48 98.73
 -2 -17 4 2566.48 99.52
 -2 -17 4 2414.61 95.24
 -2 -17 4 2580.78 96.73
 2 -17 -3 2.8 3.19
 2 -17 -3 1.95 2.39
 -2 -17 3 2.53 2.69
 2 17 -3 1.49 1.47
 -2 -17 3 3.47 2.84
 -2 -17 3 3.4 2.91
 -2 -17 3 4.27 2.35
 -2 -17 3 1.83 2.36
 -2 -17 2 49.64 5.6
 -2 -17 2 51.64 5.22
 -2 -17 2 51.19 6.51
 2 17 -2 43.21 5.29
 2 -17 -2 44.5 6.53
 -2 -17 2 53.31 6.43
 2 -17 -2 49.4 6.43
 -2 -17 2 53.62 6.08
 2 -17 -2 55.52 6.14
 -2 -17 1 12.27 3.2
 2 -17 -1 12.1 3.44
 -2 -17 1 10.9 3.59
 2 -17 -1 14.64 3.61
 -2 -17 1 13.03 3
 2 -17 -1 9.6 3.43
 2 -17 -1 10.02 3.37
 2 -17 -1 12.64 3.79
 -2 -17 0 1167.98 48.48
 -2 -17 0 1214.78 47.75
 2 -17 0 1313.44 51.77
 -2 -17 0 1199.64 49.98
 2 -17 0 1190.29 50.36
 -2 -17 0 1249.37 49.2
 2 17 0 1202.67 47.2
 2 -17 0 1198.8 49.94
 2 -17 0 1150.9 47.2
 2 -17 0 1252.41 51.18
 2 -17 1 44.25 5.84
 2 -17 1 37.94 5.47
 2 -17 1 40.94 4.46
 -2 -17 -1 40.49 5.64
 2 -17 1 42.6 6.2
 -2 -17 -1 48.12 5.69
 2 -17 1 45.71 5.43
 2 -17 1 46.13 6.22
 2 17 1 37.83 4.3
 2 -17 1 39.92 5.68
 2 -17 1 43.49 5.67
 2 17 2 658.96 29.75
 2 -17 2 644.58 30.87
 2 -17 2 669.59 27.94
 2 -17 2 650.76 30.62
 -2 -17 -2 616.49 29.67
 2 -17 2 652.52 30.3
 2 -17 2 657.09 30.61
 2 17 2 703.68 28.17
 2 -17 2 670.64 32.17
 2 17 3 7.19 2.09
 2 -17 3 6.56 2.76
 2 -17 3 5.78 2.72
 2 -17 3 4.2 2.35
 2 -17 3 6.58 2.97
 2 -17 3 6.06 2.83
 -2 -17 -3 3.86 2.32
 2 -17 3 4.08 2.25
 2 17 3 4.37 2.31
 -2 -17 -3 6.33 2.37
 -2 -17 -4 414.94 21.42
 2 -17 4 430.15 21.3
 2 -17 4 424.79 20.82
 -2 -17 -5 2.67 1.56
 -2 -17 -5 2 1.58
 2 -17 5 1.38 1.65
 2 -17 5 3.68 2.11
 2 17 5 1.6 1.55
 -2 -17 -5 1.98 1.88
 2 -17 5 1.94 1.77
 2 -17 5 4.62 1.74
 2 -17 6 249.07 10.86
 2 17 6 216.03 9.37
 -2 -18 7 93.93 5.63
 -2 18 7 82.27 5.06
 2 -18 -6 43.66 3.83
 -2 -18 6 44.03 4.45
 -2 -18 6 44.09 4.93
 2 -18 -6 51.1 5.17
 -2 -18 5 243.97 14.4
 2 -18 -5 254.68 14.62
 -2 -18 5 225.7 13.04
 -2 -18 4 3.21 2.62
 -2 -18 4 5.75 2.51
 -2 -18 4 3.74 2.28
 2 -18 -4 6.23 3.07
 -2 -18 4 1.83 2.83
 -2 -18 3 456.01 22.75
 -2 -18 3 466.64 23.15
 2 -18 -3 496.37 24.9
 -2 -18 2 52.5 6.22
 2 -18 -2 36.77 5.74
 -2 -18 2 51.72 5.17
 -2 -18 2 58.32 6.78
 2 -18 -2 55.62 6.28
 2 18 -2 41.17 5.28
 2 -18 -2 48.5 6.57
 -2 -18 2 53.99 6.22
 2 -18 -2 57.51 6.11
 -2 -18 1 114.94 8.8
 2 -18 -1 99.54 9.22
 -2 -18 1 100.35 7.95
 2 18 -1 85.02 6.72
 2 -18 -1 120.84 9.34
 2 -18 -1 98.59 8.59
 2 -18 -1 90.98 9.19
 -2 -18 1 118.09 9.41
 2 -18 -1 85.75 8.74
 -2 -18 1 101.57 9.1
 -2 -18 0 39.52 4.94
 -2 -18 0 39.6 4.34
 -2 -18 0 31.78 4.53
 2 -18 0 33.85 5.6
 -2 -18 0 34.91 5.26
 2 18 0 43.11 4.42
 2 -18 0 37.54 4.16
 2 -18 0 29.7 4.82
 2 -18 0 34.76 5.34
 2 -18 0 36.41 5.61
 2 18 1 1998.33 76.3
 2 18 1 2018.23 78.07
 2 -18 1 1988.23 79.74
 2 -18 1 2103.23 76.56
 -2 -18 -1 1981.17 77.47
 -2 -18 -1 2072.99 78.75
 2 -18 1 2066.99 79.08
 2 -18 1 1988.87 79.19
 2 -18 1 2066.54 81.06
 -2 -18 -1 2030.94 79.93
 2 -18 1 2143.16 80.2
 2 18 2 31.41 3.75
 2 18 2 35.84 4.81
 2 -18 2 45.02 5.37
 -2 -18 -2 31.01 4.4
 2 -18 2 35.13 3.86
 -2 -18 -2 32.97 4.68
 2 -18 2 23.59 4.77
 2 -18 2 53.34 5.86
 -2 -18 -2 27.83 4.76
 2 -18 2 25.37 4.43
 2 -18 2 29.87 4.9
 2 -18 2 34.44 5.36
 2 -18 2 34.84 4.84
 2 18 3 83.3 7.2
 2 -18 3 79.17 7.89
 2 -18 3 74.89 7.43
 2 -18 3 86.33 8.33
 2 -18 3 91.72 7.93
 2 -18 3 79.06 6.97
 -2 -18 -3 78.07 6.91
 2 -18 3 81.37 7.34
 2 18 3 83.02 5.99
 -2 -18 -3 84.53 7.89
 2 -18 4 44.87 5.1
 2 -18 4 53.71 5.91
 -2 -18 -4 44.11 5.37
 2 -18 4 47.95 5.33
 2 18 4 39.68 4.52
 2 -18 4 41.96 4.77
 -2 -18 -4 45.75 4.72
 2 -18 4 44.3 5.25
 -2 -18 -5 339.98 16.35
 2 18 5 351.37 15.07
 2 -18 5 340.39 16.47
 -2 -18 -5 334.29 14.88
 2 -18 5 336.08 15.62
 -2 -19 7 11.23 1.58
 -2 -19 6 0.26 1.32
 2 -19 -6 -0.57 1.64
 -2 -19 6 -0.53 1.58
 2 -19 -6 1.3 1.16
 -2 -19 5 4.81 2.28
 -2 -19 5 5.2 2.06
 -2 -19 5 1.1 2.16
 2 -19 -5 2.35 2.36
 -2 -19 4 749.37 33.92
 -2 -19 4 773.02 33.52
 -2 -19 4 824.97 36.55
 2 -19 -4 865.54 35.34
 -2 -19 4 740.3 33.24
 -2 -19 3 48.57 5.42
 2 -19 -3 39.04 5.34
 2 -19 -3 26.73 5.03
 -2 -19 3 36.9 5.96
 2 -19 -3 39.03 5.84
 -2 -19 3 33.26 5.67
 -2 -19 3 33.52 4.8
 -2 -19 2 248.83 13.72
 2 -19 -2 264.87 14.83
 2 19 -2 228.55 13.99
 2 -19 -2 276.21 16.65
 -2 -19 2 254.87 14.79
 2 19 -1 171.26 10.15
 2 -19 -1 192.5 10.82
 2 -19 -1 169.11 11.75
 -2 -19 1 169.48 11.46
 2 -19 -1 176.1 13.01
 -2 -19 1 189.98 11.57
 2 -19 -1 182.3 12.78
 2 -19 0 2035.01 78.92
 2 19 0 2021.91 74.95
 2 -19 0 1996.73 77.88
 2 -19 0 2060.4 78.77
 -2 -19 0 2061.61 77.31
 -2 -19 0 2000.74 75.39
 2 -19 0 1910.59 74.86
 2 19 1 1.53 1.93
 -2 -19 -1 1.28 1.87
 2 19 1 3.3 1.65
 2 -19 1 2.42 2.6
 2 -19 1 1 2.4
 2 -19 1 3.73 2.85
 -2 -19 -1 2.8 1.76
 2 -19 1 0.85 1.71
 2 -19 2 190.78 11.66
 2 19 2 178.84 9.95
 2 -19 2 182.46 11.81
 2 19 2 192.76 11.67
 2 -19 2 176.14 12.33
 2 -19 2 177.51 11.6
 2 -19 2 169.53 11.43
 2 -19 2 172.31 11.96
 -2 -19 -2 181.16 12.59
 2 -19 2 170.82 9.69
 -2 -19 -2 171.78 10.94
 2 -19 3 78.09 6.96
 -2 -19 -3 69.62 6.96
 2 -19 4 336.07 17.29
 2 19 4 358.11 16.65
 2 -19 4 377.42 18.35
 -2 -19 -4 346.5 17.8
 -2 -19 -4 367.26 16.69
 -2 -19 -5 5.79 1.38
 2 -19 5 5.01 1.59
 2 -19 5 6.31 2.14
 2 19 5 3.51 1.37
 2 -20 -6 39.97 3.94
 -2 -20 6 39.13 3.71
 -2 -20 6 36.97 3.64
 2 -20 -6 36.42 2.89
 -2 -20 5 217.61 11.8
 2 -20 -5 236.98 12.71
 -2 -20 5 195.38 10.68
 -2 -20 5 197.44 11.52
 2 -20 -5 207.07 12.55
 2 -20 -4 2.09 2.05
 -2 -20 4 1.03 2.46
 2 -20 -4 0.48 2.4
 -2 -20 4 1.79 1.84
 2 -20 -3 449.99 24.08
 2 -20 -3 546.43 24.52
 -2 -20 3 494.61 25.53
 2 -20 -3 463.5 24.43
 -2 -20 3 480.87 22.85
 -2 -20 2 142.86 10.9
 -2 -20 2 169.73 11.14
 2 -20 -2 141.46 10.91
 2 -20 -2 147.41 10.48
 -2 -20 2 123.9 9.39
 2 20 -2 118.07 9.08
 2 -20 -2 129.68 10.73
 2 -20 -2 117.5 9.13
 2 -20 -1 233.34 15.3
 -2 -20 1 268.24 15.21
 -2 -20 1 235.19 14.99
 -2 -20 1 233.67 13.89
 -2 -20 1 273.18 14.37
 2 -20 -1 245.64 14.52
 2 -20 -1 252.72 15.5
 2 20 -1 229.24 12.43
 2 -20 -1 235.99 15.42
 2 -20 -1 238.36 12.83
 -2 -20 0 45.49 4.59
 2 -20 0 57.81 6.57
 2 -20 0 44.82 6.08
 2 -20 0 52.16 4.76
 2 -20 0 44.68 5.73
 -2 -20 0 51.96 6.18
 2 -20 0 52.31 6.49
 2 20 0 48.67 4.62
 -2 -20 0 53.8 5.73
 2 20 1 918.05 38.2
 2 20 1 874.35 36.03
 2 -20 1 913.98 39.5
 -2 -20 -1 921.29 38.68
 2 -20 1 1032.01 39.17
 2 -20 1 876.21 36.24
 -2 -20 -1 892.08 37.29
 2 -20 1 895.06 39.63
 2 -20 1 888.03 39.1
 2 -20 1 976.17 40.74
 -2 -20 -1 944.56 39.89
 2 -20 2 25.77 3.79
 2 20 2 27.7 4.09
 -2 -20 -2 27.37 3.76
 -2 -20 -2 24.55 4.31
 2 -20 2 24.56 4.63
 2 -20 2 19.39 3.91
 2 -20 3 65.21 6.3
 2 20 3 62.56 5.61
 -2 -20 -3 60.62 5.39
 2 -20 3 68.31 6.64
 -2 -20 -3 63.6 6.64
 -2 -20 -4 23.23 3.01
 2 -20 4 27.85 3.65
 2 -20 4 29.6 3.94
 2 20 4 24.54 3.07
 -2 -20 -5 205.83 8.82
 2 -20 5 215.21 10.08
 2 20 5 191.9 8.72
 2 -20 5 187.89 9.15
 -2 -21 6 10.59 1.74
 2 -21 -6 12.94 1.45
 -2 -21 5 9.45 2.13
 -2 -21 5 10.77 2.25
 -2 -21 5 8.98 1.81
 2 -21 -5 5.17 1.58
 2 -21 -5 10.47 2.52
 2 -21 -5 10.05 2.6
 -2 -21 4 811.49 34.65
 -2 -21 4 895.94 37.82
 2 -21 -4 863.74 37
 -2 -21 4 806.76 34.68
 -2 -21 3 15.91 4.29
 2 -21 -3 23.5 4.58
 2 -21 -3 19.56 3.85
 2 -21 -2 212.06 12.75
 -2 -21 2 195.35 12.43
 2 -21 -2 196.54 13.2
 -2 -21 2 186.65 12.82
 2 -21 -2 196.15 13.05
 2 -21 -2 174.86 10.53
 2 21 -2 183.98 10.3
 -2 -21 2 183.59 11.57
 2 -21 -1 207.21 13.53
 -2 -21 1 198.94 12.91
 -2 -21 1 207.84 12.39
 -2 -21 1 198.43 13.23
 2 -21 -1 209.37 13.59
 2 -21 -1 200.26 12.37
 2 21 -1 199.64 10.82
 2 -21 -1 199.36 10.98
 -2 -21 0 1322.08 49.58
 2 -21 0 1213.02 49.13
 -2 -21 0 1300.5 52.26
 2 -21 0 1324.63 53.23
 2 -21 0 1218.24 48.88
 -2 -21 0 1407.05 53.28
 2 -21 0 1278.89 51.82
 2 -21 0 1309.47 52.84
 2 21 0 1270.21 48.96
 2 -21 0 1289.35 52.65
 2 -21 1 19.49 3.39
 2 -21 1 11.15 3.22
 -2 -21 -1 16.04 3.52
 2 -21 1 16.77 3.71
 2 21 1 10.55 2.78
 -2 -21 -1 12.41 2.57
 2 -21 1 17.84 2.66
 2 21 1 11.57 2.13
 2 -21 1 9.54 3.15
 2 -21 1 13.03 3.29
 2 -21 2 454.76 21.19
 -2 -21 -2 500.84 22.76
 2 -21 2 424.59 18.68
 2 21 2 444.61 18.83
 2 -21 3 64.82 5.97
 2 21 3 64.6 5.36
 -2 -21 -3 66.16 6.17
 2 -21 3 55.82 5.96
 -2 -21 -3 71.26 5.45
 2 21 4 362.6 16.32
 2 -21 4 402.52 17.53
 -2 -21 -4 406.75 16.63
 2 -21 4 378.69 17.72
 2 -21 5 1.93 1.06
 -2 22 6 50.71 3.17
 2 -22 -5 316.98 13.92
 2 -22 -5 303.38 12.88
 -2 -22 5 335.21 14.38
 -2 -22 4 17.21 3.52
 2 -22 -4 14.67 3.25
 -2 -22 4 13.08 2.5
 -2 -22 4 14.21 2.35
 2 -22 -4 14.01 2.44
 2 -22 -4 12.08 2.88
 2 -22 -3 607.39 26.57
 2 -22 -3 638.42 28.99
 -2 -22 3 617.88 27.35
 2 -22 -3 719.57 29.25
 -2 -22 3 694.69 30.54
 2 -22 -3 643.74 29.4
 2 -22 -2 439.04 21.88
 -2 -22 2 421.35 20.81
 -2 -22 2 419.39 22.48
 -2 -22 2 423.3 21.67
 2 -22 -1 504.25 23.99
 -2 -22 1 476.26 22.92
 2 -22 -1 426.98 22.99
 -2 -22 1 505.06 23.87
 -2 -22 0 47.1 5.42
 2 -22 0 41.11 5.55
 -2 -22 0 42.31 5.38
 2 -22 1 619.24 25.44
 2 22 1 545.65 23.1
 -2 -22 -1 610.55 26.7
 2 -22 1 635.04 27.56
 2 -22 1 546.4 25.88
 2 -22 1 541.49 23.4
 2 -22 2 96.58 7.25
 2 -22 2 107.51 8.02
 2 22 2 100.66 5.93
 2 22 2 114.32 7.41
 -2 -22 -2 112.55 8.26
 2 -22 2 117.62 8.61
 2 -22 2 94.19 5.81
 -2 -22 -2 116.71 7.23
 2 -22 3 8.33 2.43
 2 -22 3 8.21 2.27
 2 22 3 8.08 1.87
 -2 -22 -3 9.33 2.03
 2 22 3 3.9 1.98
 -2 -22 -4 132.82 6.78
 2 -22 4 141.41 7.83
 2 22 4 129.49 6.63
 2 -22 4 128.32 7.39
 2 -23 -5 15.16 1.93
 -2 -23 5 18.37 1.94
 2 23 -5 17.95 1.78
 2 -23 -4 430.89 19.18
 2 -23 -4 510.22 21.5
 2 23 -4 439.31 18.73
 2 -23 -4 543.08 21.36
 2 -23 -3 81.57 6.6
 -2 -23 3 91.24 7.71
 2 -23 -3 81.03 6.98
 2 -23 -3 70.11 5.32
 2 23 -3 74.42 5.05
 2 -23 -3 70.93 6.46
 2 -23 -2 67.29 6.55
 -2 -23 2 60.47 6.75
 2 -23 -2 68.13 6.46
 2 23 -2 63.57 4.7
 2 -23 -2 58.07 4.87
 -2 -23 1 423.41 20.01
 2 -23 -1 418.66 20.14
 -2 -23 1 406.09 19.2
 2 23 -1 370.61 16.59
 2 -23 -1 374.54 19.42
 2 -23 -1 357.58 16.86
 2 -23 -1 396.27 18.45
 2 23 0 360.34 17.48
 2 -23 0 379.84 19.07
 -2 -23 0 400.65 18.97
 2 -23 0 423.19 19.8
 2 -23 0 395.85 19.27
 -2 -23 0 370.17 17.7
 2 -23 0 359.2 16.43
 -2 -23 0 396.81 19.31
 2 -23 0 378.97 18.39
 2 23 0 352.08 15.99
 2 23 1 31.88 3.74
 2 -23 1 27.06 4.18
 -2 -23 -1 29.28 4.08
 -2 -23 -1 30.99 4.26
 2 -23 1 33.73 4.25
 2 -23 1 31.98 4.24
 -2 -23 -1 33.6 3.45
 2 -23 1 25.68 2.87
 2 23 1 26.6 2.67
 -2 -23 -2 211.71 10.27
 2 -23 2 207.28 11.63
 2 -23 2 188.53 10.47
 2 -23 2 193.87 11.22
 2 23 2 191 8.84
 2 23 2 197.73 10.43
 -2 -23 -2 202.49 11.28
 2 -23 3 200.22 10.83
 2 -23 3 201.41 10.73
 -2 -23 -3 214.57 9.89
 2 23 3 197.5 9.75
 2 23 4 239.8 9.97
 2 -23 4 234 10.74
 2 -23 4 254.73 10.84
 2 -24 -5 157.57 6.99
 -2 -24 5 167.94 7.51
 2 24 -4 15.09 1.71
 2 -24 -4 13.06 1.97
 2 -24 -4 11.51 1.54
 2 -24 -3 183.89 9.46
 2 -24 -3 200.44 11.19
 -2 -24 3 202.63 11.77
 2 24 -3 191.05 9.01
 2 24 -2 336.66 14.96
 2 -24 -2 381.89 18.09
 -2 -24 2 410.27 19.27
 2 -24 -2 365.51 15.73
 2 -24 -2 358.32 17.7
 2 -24 -2 338.79 15.59
 -2 -24 1 29.16 4.02
 -2 -24 1 29.92 3.76
 2 -24 -1 28.62 4.15
 2 -24 -1 33.98 4.34
 -2 -24 1 29.12 4.43
 2 24 -1 25.44 2.63
 2 -24 -1 22.73 2.64
 2 -24 -1 25.78 2.83
 2 -24 -1 25.11 3.29
 -2 -24 0 116.94 8.11
 -2 -24 0 109.17 7.2
 2 -24 0 113.26 8.07
 2 -24 0 113.68 8.27
 2 24 0 108.61 5.94
 2 -24 0 98.2 7.23
 2 24 0 110.09 7.18
 2 -24 0 107.68 6.34
 2 -24 0 122.01 7.46
 2 -24 1 207.16 11.42
 2 -24 1 214.62 11.52
 2 -24 1 215.37 11.82
 2 -24 1 226.41 9.81
 2 24 1 187.67 9.07
 -2 -24 -1 213.21 11.56
 2 24 1 215.3 10.83
 2 -24 2 190.04 10.25
 2 24 2 179.2 9.34
 2 -24 2 192.56 10.43
 2 24 3 2.27 1.07
 2 -24 3 2.81 1.43
 2 -24 3 4.45 1.5
 -2 -25 4 376.07 15.34
 2 -25 -4 373.84 14.61
 2 -25 -4 350.1 13.95
 2 25 -3 110.62 5.54
 2 -25 -3 111.14 5.87
 2 -25 -3 115.39 6.17
 -2 -25 3 130.23 8.02
 2 -25 -2 63.29 4.29
 2 -25 -2 58.29 4.14
 -2 -25 2 64.13 5.12
 2 -25 -2 65.5 5.48
 2 25 -2 56.68 3.72
 2 -25 -2 64.84 5.44
 -2 -25 2 74.43 6.28
 2 25 -1 128.97 7.6
 2 -25 -1 129.41 6.76
 2 -25 -1 141.43 8.77
 -2 -25 1 130.59 7.95
 2 25 -1 129.34 6.44
 -2 -25 1 137.41 9.32
 2 -25 -1 153.9 9.06
 2 -25 -1 131.02 7.05
 2 -25 0 267.9 12.65
 2 -25 0 263.14 11.51
 -2 -25 0 250.95 12.07
 2 -25 0 276.7 13.57
 2 25 0 241.41 10.72
 2 25 0 260.99 12.35
 2 -25 1 1.62 1.44
 2 -25 1 1.24 0.78
 2 25 1 1.45 1.28
 2 -25 1 4.24 1.71
 2 25 2 97.33 5.42
 2 -25 2 87.23 5.88
 2 -25 2 102.36 6.12
 2 25 3 269.33 11.17
 2 -25 3 300.34 12.05
 -2 -26 3 247.44 10.97
 2 -26 -3 235.5 10.06
 2 -26 -3 239.03 9.93
 -2 -26 2 211.34 10.77
 -2 -26 2 216.3 9.83
 2 -26 -2 209.5 8.76
 2 26 -2 188.17 9.07
 2 -26 -2 197 8.51
 2 26 -1 97.93 5.82
 -2 -26 1 91.78 5.83
 2 -26 -1 103.67 6.72
 2 -26 -1 98.42 5.65
 2 -26 -1 93.84 5.24
 -2 -26 1 110.11 7.31
 2 26 0 123.61 6.73
 2 -26 0 115.9 7.29
 2 -26 0 121.98 6.51
 2 -26 0 127.53 6.08
 -2 -26 0 125.09 7.99
 2 -26 1 97.7 5.82
 2 -26 1 99.45 5.75
 2 26 1 101.44 5.52
 2 -26 2 146.45 6.86
 2 26 2 132.64 6.32
 2 27 -2 20.16 2.03
 2 -27 -2 24.28 1.92
 -2 -27 2 25.38 2.32
 2 27 -1 399.24 16.09
 2 -27 -1 392.77 15.57
 2 -27 -1 425.78 17.08
 2 -27 0 237.28 9.92
 2 -27 0 271.41 11.48
 2 27 0 250.01 10.65
 2 -27 0 257.11 10.81
 2 27 1 27.86 2.14
 2 -27 1 30.49 2.43
 3 0 -9 0.39 1.37
 3 0 -8 412.8 19.92
 -3 0 8 362.75 18.3
 -3 0 8 376.91 18.39
 -3 0 7 5.84 2.46
 3 0 -7 -1.14 3.25
 -3 0 7 -0.97 4.76
 -3 0 7 0.79 1.85
 -3 0 6 1377.2 68.91
 -3 0 6 1555.54 64.79
 3 0 -6 1599.87 64.37
 -3 0 6 1460.44 60.22
 -3 0 5 4.56 2.65
 3 0 -5 1.61 3.11
 3 0 -5 -0.39 1.99
 -3 0 5 -0.33 2.02
 3 0 -5 2.74 3.56
 -3 0 4 902.05 36.61
 3 0 -4 840.73 37.16
 3 0 -4 963.8 38.05
 -3 0 4 810.94 34.49
 3 0 -4 880.64 35.96
 3 0 -3 -1.33 1.94
 3 0 -3 0.67 1.99
 -3 0 2 376.53 16.26
 3 0 -2 326.17 16.77
 3 0 -1 1.19 1.06
 3 0 -1 1.52 1.87
 3 0 -1 -0.32 2.09
 3 0 -1 2.17 2.26
 3 0 0 270.23 15.9
 3 0 0 321.51 14.75
 3 0 0 319.08 13.1
 3 0 0 308.58 13.65
 3 0 0 275.25 15.47
 3 0 1 0.24 1.67
 3 0 1 0.49 2.44
 3 0 1 -0.28 1.4
 3 0 1 0.33 2.02
 3 0 2 35.87 3.58
 3 0 2 41.7 5.8
 3 0 2 40.22 4.52
 3 0 2 38.52 4.14
 3 0 2 50.52 4.99
 3 0 2 29.14 5.81
 3 0 2 36.64 4.24
 3 0 2 41.93 4.1
 3 0 3 -0.79 4.75
 3 0 3 -0.38 2.07
 3 0 3 0.45 1.9
 3 0 3 0.82 2.86
 3 0 3 2.24 1.54
 3 0 3 2.47 1.41
 3 0 4 829.03 35.78
 3 0 4 706.88 39.82
 3 0 4 706.37 39.43
 3 0 4 842.57 33.18
 3 0 4 745.39 32.53
 3 0 5 3.21 1.63
 3 0 5 1.01 2.65
 3 0 5 2.07 2.07
 3 0 5 -0.83 3.87
 3 0 5 1.47 1.97
 3 0 5 0.75 1.88
 3 0 6 3 3.22
 3 0 6 2.28 1.6
 3 0 6 4.24 1.45
 3 0 7 1.41 1.25
 3 -1 -9 468.1 19.59
 3 1 -9 469.96 19.56
 -3 -1 8 104.38 7.96
 -3 1 8 109.91 8.03
 3 -1 -8 117.55 8.96
 3 1 -8 124.67 9.22
 -3 1 8 115.42 8.16
 -3 -1 8 113.35 8.14
 3 1 -7 196.56 13.54
 3 -1 -7 182.95 13.36
 -3 -1 7 181.55 11.48
 -3 1 7 159.73 10.88
 -3 -1 7 166.05 15.96
 -3 1 7 171.78 16.44
 -3 1 7 165.7 11.29
 -3 -1 7 169.41 11.38
 -3 -1 6 27.75 4.3
 -3 1 6 36.34 4.67
 -3 -1 6 36.21 5.05
 3 -1 -6 38.78 6.24
 3 1 -6 41.24 6.53
 3 1 -6 31.56 4.55
 -3 -1 6 32.23 8.14
 -3 1 6 33.36 8.65
 -3 1 6 41.82 6.31
 -3 -1 6 36.29 6.34
 3 -1 -6 42.83 6.61
 3 1 -6 38.23 6.21
 -3 -1 6 38.12 7.39
 -3 -1 5 2490.6 96.32
 -3 1 5 2504.99 96.35
 3 -1 -5 2598.11 97.45
 3 1 -5 2590.97 97.5
 3 1 -5 2936.81 101.12
 3 -1 -5 2825.38 100.89
 -3 -1 5 2465.86 100.62
 -3 1 5 2525.75 99.88
 3 1 -5 2609.22 99.69
 3 -1 -5 2655.35 99.94
 3 1 -4 95.02 8.23
 3 -1 -4 94.8 8.3
 -3 -1 4 116.45 8.58
 -3 1 4 91.24 6.7
 -3 -1 4 103.88 7.03
 3 1 -4 117.98 9.03
 3 -1 -4 133.46 9.49
 3 -1 -4 102.03 7.62
 3 1 -4 102.76 7.77
 3 -1 -3 1430.45 61.37
 3 1 -3 1446.8 61.29
 3 1 -3 1717.2 62.25
 3 -1 -3 1732.75 62.38
 -3 1 3 1706.95 61
 -3 -1 3 1572.82 61.63
 3 -1 -3 1679.55 61.2
 -3 1 2 44.76 3.82
 3 -1 -2 38.22 4.5
 3 1 -2 40.7 4.5
 3 1 -1 2160.02 70.01
 3 -1 -1 1682.96 71.36
 3 1 -1 1710.88 71.31
 3 1 -1 1764.25 71.24
 3 -1 -1 1935.15 71.89
 3 1 -1 2062.54 71.39
 3 -1 0 289.32 16.5
 3 1 0 270.5 16.01
 3 1 0 338.33 15.38
 3 -1 0 312.74 14.63
 3 -1 0 320.66 14.12
 3 -1 0 290 16.08
 3 1 0 322.39 13.62
 3 -1 1 880.43 43.07
 3 1 1 924.85 43.24
 3 -1 1 1089.91 40.66
 3 1 1 1068.86 41.3
 3 -1 1 1048.51 41.53
 3 1 1 1074.59 41.81
 3 -1 1 1055.51 40.46
 -3 -1 -2 0.71 1.86
 3 -1 2 1.14 1.62
 3 1 2 1.1 1.68
 3 1 2 0.82 1.08
 3 -1 2 0.65 1.07
 3 1 2 0.46 1.04
 3 1 2 1.87 1.44
 3 -1 2 2.53 3.11
 3 1 2 8.59 4.26
 3 -1 2 2.76 1.61
 3 1 2 10.14 2.38
 3 -1 2 0.99 1.73
 3 1 2 2.7 1.89
 3 -1 2 1.69 1.42
 3 1 2 0.42 2.33
 3 -1 2 0.81 2.03
 3 1 3 512.7 23.01
 3 -1 3 527.5 23.37
 3 -1 3 445.19 27.28
 3 1 3 444.76 26.98
 3 -1 3 492.28 23.65
 3 1 3 481.88 23.83
 3 -1 3 396.27 26.73
 3 1 3 393.11 26.72
 3 -1 3 495.57 21.49
 3 1 3 499.15 21.17
 3 -1 3 487.51 21.31
 3 -1 3 471.3 20.69
 3 1 3 473.25 21.51
 -3 -1 -3 569.06 24.55
 3 -1 4 1.72 1.64
 3 1 4 2.02 1.77
 3 1 4 -1.81 4.1
 3 -1 4 2.78 3.67
 3 -1 4 4.58 2
 3 1 4 2.73 1.76
 -3 -1 -4 2.56 2.69
 3 -1 4 5.52 2.28
 3 -1 4 2.99 2.57
 3 1 4 2.59 2.48
 3 -1 4 0.89 4.46
 3 1 4 3.46 4.24
 3 -1 5 996.11 52.03
 3 1 5 1063.27 52.38
 3 -1 5 1210.74 47.07
 3 1 5 1213.33 46.96
 -3 -1 -5 1236.84 49.25
 3 -1 5 1173.92 48.78
 3 1 5 1194.09 49.18
 3 -1 5 1085.04 44.89
 3 1 5 1152.24 46.54
 3 -1 5 1117.7 46.17
 3 -1 5 1201.74 47.18
 3 1 5 1262.99 47.36
 3 1 6 -1.17 3.02
 3 -1 6 0.59 2.9
 3 -1 6 0.88 1.08
 3 1 6 1.13 1.13
 3 -1 6 1.32 1.58
 3 1 6 -0.32 1.45
 3 -1 7 215.83 10.67
 3 1 7 220.01 10.7
 3 -2 -9 25.14 2.95
 3 2 -9 24.83 2.84
 -3 -2 8 442.18 21.17
 -3 2 8 461.3 21.29
 3 -2 -8 468.92 22.2
 3 2 -8 480.21 22.13
 -3 2 8 464.13 21.26
 -3 -2 8 440.93 21.11
 3 -2 -7 20.56 4.6
 3 2 -7 37.11 5.7
 -3 -2 7 25.37 4.09
 -3 2 7 28.24 4.15
 -3 -2 7 23.32 6.43
 -3 2 7 24.86 6.93
 -3 -2 7 19.39 3.77
 -3 2 7 26.68 4.26
 -3 2 6 922.2 39.64
 -3 -2 6 922.55 39.69
 -3 -2 6 937.61 40.27
 3 2 -6 902.43 39.95
 -3 -2 6 935.85 45.77
 -3 2 6 938.04 42.58
 -3 -2 6 895.44 44.31
 -3 -2 6 927.44 47.57
 -3 2 6 884.79 47.86
 3 -2 -6 1066.62 43.97
 3 2 -6 1161.15 44.72
 3 -2 -6 1016.42 43.04
 3 2 -6 1027.19 43.01
 3 2 -5 47.23 6.37
 3 -2 -5 36.31 6.06
 3 2 -5 37.47 5.77
 3 -2 -5 34.8 5.58
 -3 -2 5 37.87 4.85
 -3 -2 5 39.55 4.66
 -3 2 5 42.95 4.73
 3 2 -5 42.43 4.99
 3 -2 -5 31.24 4.49
 -3 2 5 36.42 5.38
 -3 -2 5 36.86 6.14
 -3 -2 4 1479.89 58.67
 3 -2 -4 1561.7 59.27
 -3 -2 4 1563.73 60.85
 -3 2 4 1513.09 60.24
 3 -2 -4 1618.28 60.77
 3 2 -4 1702.15 61.08
 -3 -2 4 1443.12 57.87
 3 -2 -4 1520.87 60.33
 3 2 -4 1483.23 60.13
 3 2 -3 170.13 10.34
 3 -2 -3 171.53 10.29
 3 2 -3 143.77 9.64
 3 -2 -3 154.35 10.04
 3 -2 -3 175.78 9.79
 3 2 -2 10.02 2.66
 3 -2 -2 7.34 2.5
 3 2 -1 33.66 4.04
 3 -2 -1 27.48 4.05
 3 2 -1 30.02 4.11
 3 -2 -1 29.38 4.17
 3 2 -1 33.98 3.3
 3 -2 0 4089.02 140.45
 3 2 0 3707.85 142.77
 3 -2 0 3473.62 142.77
 3 -2 0 4213.87 141.02
 3 2 0 4014.8 141.91
 3 -2 0 3504.1 142.58
 3 2 0 4008.81 139.87
 -3 -2 -1 22.18 3.53
 3 2 1 17.95 4.01
 3 -2 1 19.83 3.19
 3 -2 1 19.16 4.43
 3 -2 1 28.25 3.23
 3 2 1 25.59 3.82
 3 -2 1 13.12 2.99
 3 2 2 40.12 5.61
 3 -2 2 47.66 5.9
 3 -2 2 51.89 5.16
 3 -2 2 43.72 6.49
 3 2 2 53.2 7
 -3 -2 -2 48.21 5.23
 3 -2 2 50.15 5.19
 3 -2 2 43.9 4.54
 3 2 2 42.9 4.5
 3 2 2 46.33 4.57
 3 2 2 59.54 5.56
 3 2 2 38.56 3.43
 3 2 2 46.55 4.21
 3 2 2 45.08 3.92
 3 -2 2 45.23 3.96
 3 -2 2 43.03 4.15
 3 2 2 43.77 4.42
 3 -2 3 105.76 8.27
 3 -2 3 109.74 8.47
 3 2 3 119.57 8.4
 3 -2 3 86.33 10.61
 3 2 3 88.27 10.74
 3 -2 3 97.16 8.49
 3 2 3 109.37 9.02
 3 -2 3 113.17 7.47
 3 -2 3 115.89 7.92
 3 2 3 98.4 10.68
 3 -2 3 98.42 10.96
 -3 -2 -3 121.9 9.21
 3 2 3 102.27 7.05
 3 2 3 95.73 7.16
 3 -2 3 102.65 6.71
 3 -2 3 112.77 7.36
 3 2 4 1740.16 66.19
 3 -2 4 1699.65 65.48
 3 2 4 1707.01 65.29
 3 2 4 1616.26 73.48
 3 -2 4 1620.33 67.85
 3 2 4 1863.23 69.52
 3 -2 4 1597.21 73.66
 3 -2 4 1552.14 72.78
 3 2 4 1594.52 72.72
 -3 -2 -4 1839.32 69.22
 3 -2 4 1645.95 64.23
 3 -2 4 1814.68 66.32
 3 -2 4 1825.09 66.8
 3 2 4 1784.28 66.03
 -3 -2 -5 307.19 17.78
 3 -2 5 337.98 16.71
 3 -2 5 280.24 20.33
 3 2 5 290.08 20.35
 3 -2 5 289.72 14.68
 3 2 5 340.38 16.77
 3 -2 5 335.82 16.99
 3 2 5 317.89 18.15
 3 2 5 291.99 16.01
 -3 -2 -6 2.57 2.14
 3 -2 6 2.16 1.19
 3 2 6 3.18 1.5
 3 2 6 1.12 2.62
 3 -2 6 3.38 3.03
 3 2 6 3.17 2
 3 -2 6 2.68 1.8
 3 2 7 15.28 2.28
 3 -2 7 12.73 2.16
 3 3 -9 702.42 26.79
 3 -3 -9 670.03 26.83
 -3 3 8 191.8 11.42
 3 -3 -8 193.38 11.99
 3 3 -8 203.48 12
 -3 3 8 207.04 11.75
 -3 -3 8 203.64 11.73
 -3 -3 7 37.2 7.51
 -3 3 7 30.46 7.33
 -3 -3 7 34.61 4.71
 -3 3 7 32.9 4.5
 3 -3 -7 33.76 5.25
 3 3 -7 34.33 5.37
 -3 -3 7 36.57 4.93
 -3 3 6 77.31 6.95
 -3 -3 6 67.92 6.57
 -3 -3 6 76.07 7.11
 -3 3 6 69.99 10.99
 -3 -3 6 76.83 10.6
 3 3 -6 70.91 6.81
 3 3 -6 77.92 8.17
 3 -3 -6 76.8 8.11
 -3 3 6 68.06 7.52
 -3 -3 6 76.05 9.33
 3 3 -6 80.3 8.38
 3 -3 -6 76.03 8.41
 -3 -3 6 67.43 9.68
 -3 3 5 1582.14 64.38
 -3 -3 5 1510.86 62.13
 3 3 -5 1687.14 64.93
 3 -3 -5 1619.68 64.8
 -3 -3 5 1509.9 62.79
 3 3 -5 1851.9 65.86
 3 -3 -5 1869.86 66.05
 3 -3 -5 1582.86 63.27
 3 3 -5 1574.02 63.23
 -3 -3 4 170.46 10.63
 -3 -3 4 179.3 10.29
 3 3 -4 218.28 12.31
 3 -3 -4 187.99 11.77
 3 -3 -4 193.66 11.22
 -3 3 4 205.57 11.98
 -3 -3 4 175.98 12.22
 3 -3 -4 188.29 11.69
 3 3 -4 174.03 11.36
 3 3 -3 798.14 30.89
 3 -3 -3 821.24 30.89
 3 -3 -3 781.56 30.24
 3 -3 -3 642.64 29.17
 3 -3 -3 685.79 30.54
 3 3 -3 666.13 30.21
 3 -3 -2 5.39 1.85
 3 3 -2 3.87 2.11
 3 -3 -2 6.68 2.32
 -3 -3 2 11.82 2.37
 3 -3 -1 3269.84 118.89
 3 -3 -1 3549.39 116.75
 3 -3 -1 2838.3 118.05
 3 3 -1 3021.54 117.89
 3 3 -1 3300.52 117.02
 3 3 -1 3322.51 118.51
 3 3 0 115.05 8.26
 3 -3 0 112.17 8.85
 -3 -3 0 124.64 8.11
 3 -3 0 125.93 9.27
 3 3 1 1023.38 40.7
 3 -3 1 1027.06 40.33
 -3 -3 -1 970.08 40.38
 3 -3 1 962.54 42.62
 3 3 1 950.82 42.01
 3 -3 1 1063.86 39.18
 3 -3 1 1010.97 40.11
 3 -3 2 434.29 18.97
 3 3 2 390.47 21.25
 3 -3 2 422.22 20.83
 3 -3 2 377.75 18.28
 -3 -3 -2 420.41 20.33
 3 -3 2 421.33 19.36
 3 -3 2 422.93 19.93
 3 3 2 412.75 18.96
 3 3 2 407.46 18.84
 3 3 2 448.37 20.5
 3 3 2 427.98 19.42
 3 -3 2 426.22 18.01
 3 3 2 414.36 18.49
 3 -3 2 417.88 20.1
 3 3 2 421.96 17.59
 3 -3 2 403.69 22.93
 3 3 2 430.41 22.83
 3 -3 3 814.05 40.73
 3 3 3 864 40.51
 3 -3 3 802.66 41.03
 3 -3 3 773.8 36.3
 3 3 3 826.58 40.9
 3 3 3 878.94 37.43
 3 3 3 835.66 34.44
 3 -3 3 831.94 34.26
 3 3 3 853.28 35.01
 -3 -3 -3 912.51 37.58
 3 3 3 907.17 35.78
 3 -3 3 882.25 36.34
 3 -3 3 882.11 36.57
 3 -3 3 897.91 35.65
 3 -3 3 851.5 34.71
 3 -3 4 129.67 8.53
 3 3 4 126.17 8.96
 3 3 4 123.96 8.45
 -3 -3 -4 142.01 10.87
 3 3 4 131.87 12.65
 3 -3 4 97.96 11.5
 3 -3 4 123.94 7.71
 3 -3 4 124.73 9.11
 3 -3 4 134.54 9.01
 3 3 4 127.25 8.56
 3 -3 4 115.71 12.42
 3 -3 4 113.97 9.63
 3 3 4 101.61 11.66
 3 3 4 124.81 10.37
 3 -3 5 701.29 30.26
 3 3 5 686.76 30.14
 3 3 5 682.28 35.04
 3 -3 5 718.23 35.71
 3 3 5 751.3 32.82
 -3 -3 -5 711.4 32.26
 3 -3 5 747.29 31.11
 3 -3 5 630.74 28.28
 3 -3 6 14.2 3.92
 3 3 6 10.05 3.49
 -3 -3 -6 9.28 2.87
 3 -3 6 8.43 1.92
 3 3 6 7.09 1.75
 3 3 6 11.89 2.59
 3 -3 6 10.64 2.65
 3 3 7 55.98 4.28
 3 -3 7 52.5 4.15
 3 -4 -9 17.26 2.23
 3 4 -9 17.93 2.14
 -3 4 8 328.28 16.59
 -3 4 8 342.26 16.62
 3 -4 -8 328.73 16.77
 3 4 -8 336.91 16.58
 -3 4 7 150.5 10.44
 -3 -4 7 160.36 11.14
 3 -4 -7 161.39 11.55
 3 4 -7 166.79 11.59
 -3 -4 7 163.25 14.46
 -3 4 7 160.72 14.83
 -3 -4 7 169.22 11.07
 -3 -4 7 163.03 12.89
 -3 4 6 168.63 10.97
 -3 -4 6 157.24 10.81
 3 -4 -6 188.68 12.95
 3 4 -6 187.61 13.18
 -3 -4 6 186.44 15.29
 -3 -4 6 158.7 11.17
 3 -4 -6 173.18 12.34
 3 4 -6 154.34 11.6
 -3 -4 6 190.09 16.1
 -3 4 6 190.68 16.87
 -3 4 6 162.74 11.94
 -3 -4 6 156 14.22
 3 4 -6 148.48 10.72
 -3 -4 5 183.11 11.74
 3 -4 -5 191.03 12.59
 3 4 -5 188.43 12.36
 -3 -4 5 189.98 11.39
 3 -4 -5 191.14 12.65
 3 4 -5 209.55 12.93
 -3 -4 5 186.49 13.92
 -3 4 5 195.7 12.51
 3 4 -5 180.32 11.88
 3 -4 -4 1522.28 68.3
 -3 -4 4 1800.09 68.39
 3 -4 -4 1913.42 68.96
 -3 -4 4 1689.22 70.94
 -3 4 4 1858.35 69.18
 -3 -4 4 1706.11 67.42
 3 4 -4 2065.44 69.8
 3 -4 -4 2016.37 69.59
 3 -4 -4 1701.75 68.65
 3 4 -4 1819.99 69.05
 3 4 -3 704.53 28.59
 3 -4 -3 724.39 28.64
 3 -4 -3 703.78 28.4
 3 -4 -3 686.75 29.14
 3 4 -3 663.28 28.42
 -3 4 3 691.22 28.12
 -3 -4 3 707.98 29.13
 3 4 -2 54.53 5.05
 3 -4 -2 59.63 5.5
 3 -4 -2 63.4 5.02
 3 -4 -2 59.27 5.13
 -3 -4 2 58.89 5.42
 3 -4 -1 214.88 12.4
 3 4 -1 195.48 11.8
 3 4 -1 226.73 11.65
 3 4 -1 225.02 12.78
 3 -4 -1 247.91 13.16
 3 -4 -1 252.11 11.28
 3 4 0 3674.64 130.9
 3 -4 0 3508.29 131.33
 -3 -4 0 3512.22 129.86
 3 -4 1 101.58 8.81
 3 4 1 91.74 8.08
 3 -4 1 93.41 7.04
 3 4 1 108.16 7.67
 3 -4 1 102.11 7.47
 3 -4 2 90.44 6.36
 3 -4 2 77.77 7.03
 -3 -4 -2 85.93 7.33
 3 4 2 86.03 6.85
 3 4 2 97.14 5.87
 3 4 2 76.93 6.04
 3 -4 2 85.34 5.74
 3 -4 2 97.94 9.24
 3 4 2 89 8.64
 3 -4 2 79.82 6.26
 3 -4 2 91.89 7.16
 3 -4 2 80.16 6.57
 3 4 2 81.68 7.18
 3 4 2 86.95 6.3
 3 4 2 98.06 8.1
 3 -4 2 91.31 7.43
 3 -4 3 138.27 12.74
 3 4 3 150.88 12.67
 -3 -4 -3 184 11.82
 3 4 3 166.68 11.38
 3 4 3 145.76 9.29
 3 4 3 161.96 9.97
 3 -4 3 159.15 9.22
 3 -4 3 170.46 10.87
 3 4 3 159.04 9.93
 3 -4 3 152.39 10.35
 3 -4 3 154.39 9.95
 3 -4 3 175.67 9.95
 3 -4 4 703.11 32.06
 3 -4 4 775.82 31.93
 3 4 4 769.5 31.4
 3 4 4 731.72 36.65
 3 -4 4 720.44 36.9
 -3 -4 -4 776.03 34.3
 3 4 4 757.84 31.95
 3 -4 4 699.84 30.67
 3 4 4 747.04 31.28
 3 4 4 708.1 33.74
 -3 -4 -5 -1.5 2.75
 3 4 5 2.22 2.07
 3 -4 5 0.69 2.91
 3 4 5 1.35 3.06
 3 4 5 -0.5 2.24
 3 -4 5 4.92 2.38
 3 -4 5 1.83 2.09
 3 4 6 75.34 6.19
 3 -4 6 75.04 6.42
 -3 -4 -6 68.29 6.46
 3 4 6 67.61 5.2
 3 -4 6 64.25 7.06
 3 4 6 81.47 7.87
 3 4 7 318.15 13.53
 3 -4 7 288.69 13.35
 -3 -5 9 324.89 14.13
 -3 5 9 344.09 14.27
 3 5 -9 329.3 13.53
 3 -5 -9 320.81 13.58
 -3 5 8 131.46 8.58
 3 5 -8 115.42 8.05
 3 -5 -8 132.83 8.62
 -3 5 8 129.61 8.65
 -3 -5 7 310.58 16.85
 -3 -5 7 319.39 20.22
 -3 5 7 286.87 20.33
 -3 -5 7 281.85 18.22
 3 -5 -7 279.45 16.47
 3 5 -7 312.3 16.83
 -3 5 7 310.93 16.37
 -3 -5 7 315.76 16.74
 -3 5 6 199.82 13.68
 -3 -5 6 187.87 16.39
 -3 -5 6 198.13 16.65
 -3 5 6 228.78 18.13
 -3 -5 6 219.64 13.54
 3 -5 -6 207.7 13.98
 -3 5 6 212.17 12.83
 3 5 -6 221.51 14.32
 -3 -5 6 219.19 13.19
 -3 -5 6 214.22 16.6
 3 -5 -6 210 13.61
 3 5 -6 228.13 13.92
 3 -5 -5 1253.74 51.29
 3 5 -5 1290.24 51.56
 3 5 -5 1421.74 52.44
 3 -5 -5 1258.65 51.76
 -3 -5 5 1267.99 50.46
 -3 -5 5 1223.2 50.84
 -3 -5 5 1208.57 55.09
 -3 -5 5 1279.26 54.89
 -3 5 5 1235.59 51.25
 3 -5 -4 105.47 8.91
 -3 -5 4 117.85 8.42
 3 -5 -4 128.55 8.78
 -3 -5 4 110.97 7.85
 3 5 -4 138.56 9.04
 3 -5 -4 120.08 8.5
 3 -5 -4 116.99 8.36
 3 5 -4 125.01 8.66
 -3 5 4 120.35 8.41
 -3 -5 4 120.12 10.34
 3 5 -3 936.45 37.89
 3 -5 -3 956.14 38.71
 3 5 -3 958.78 38.42
 3 -5 -3 973.9 37.86
 3 5 -3 1014.17 38.11
 3 -5 -3 1038.42 38.33
 -3 -5 3 947.53 39.12
 3 -5 -2 527.98 23.52
 3 5 -2 571.1 24.38
 3 5 -2 546.74 23.18
 3 5 -2 523.49 23.34
 -3 -5 2 542.13 24.15
 3 -5 -2 482.94 23.27
 3 -5 -2 579.85 23.04
 3 -5 -1 2138.61 74.82
 3 -5 -1 2064.6 77.35
 3 5 -1 1969.49 75.82
 3 -5 -1 1949.48 76.32
 3 5 -1 2026.96 77.09
 3 5 0 42.93 5.18
 -3 -5 0 42.88 4.88
 3 -5 0 47.62 5.65
 -3 -5 -1 1306.37 50.38
 3 -5 1 1276.52 50.2
 3 -5 1 1235.89 51.49
 3 5 1 1287.15 50.97
 3 5 1 1325.22 49.79
 3 -5 1 1198.39 48.87
 3 5 2 370.28 16.39
 3 -5 2 395.1 17.89
 3 -5 2 372.85 16.99
 3 5 2 376.73 20.14
 3 -5 2 378.94 20.85
 3 5 2 383.55 18.32
 3 -5 2 349.59 19.68
 3 -5 2 351.73 16.97
 3 -5 2 369.01 17.85
 3 5 2 357.25 19.62
 3 -5 2 353.06 18.82
 3 5 2 421.59 19.31
 3 -5 2 366.19 18.06
 3 5 2 378.87 17.07
 3 -5 2 374.95 19.04
 -3 -5 -2 394.88 19.26
 3 5 2 376.1 17.32
 3 -5 2 371.83 16.37
 3 -5 3 571.44 27.35
 3 -5 3 510.43 23.8
 3 -5 3 517.12 23.16
 -3 -5 -3 533.89 25.49
 3 5 3 515.34 27.03
 3 -5 3 533.14 27.83
 3 5 3 524.98 23.21
 3 5 3 560.79 23.83
 3 -5 3 480.23 22.25
 3 -5 3 527.28 24.45
 3 -5 3 530.55 24.25
 3 -5 4 17.31 3.3
 3 -5 4 19.99 3.77
 3 5 4 22.17 3.77
 3 -5 4 18.68 3.15
 3 5 4 21.12 3.49
 3 5 4 21.2 4.31
 3 -5 5 321.5 17.2
 -3 -5 -5 319.49 17.99
 3 -5 5 307.74 19.27
 3 5 5 301.67 19.03
 3 5 5 313.01 16.37
 3 -5 5 308.03 16.17
 3 5 6 185.74 10.58
 3 -5 6 182.05 11.07
 3 5 6 172.19 9.52
 -3 -5 -6 172.53 11.02
 3 -5 6 181.33 11.97
 3 5 6 182.17 12.04
 3 -5 7 8.15 1.64
 3 5 7 12.62 1.88
 -3 6 9 0.74 1.03
 -3 -6 9 1.56 1
 3 -6 -8 227.94 12.34
 3 6 -8 242.58 12.41
 -3 6 8 242.98 13.21
 -3 6 8 268.46 13.37
 -3 -6 7 350.03 20.53
 -3 -6 7 370.71 19.07
 -3 -6 7 343.2 21.28
 -3 6 7 372.79 22.83
 3 -6 -7 355.77 18.42
 3 6 -7 359.9 18.32
 -3 6 7 358.51 18.41
 -3 6 6 201.19 12.51
 3 -6 -6 179.02 12.77
 3 6 -6 217.72 13.27
 3 -6 -6 204.58 12.92
 3 6 -6 208.5 13
 -3 -6 6 200.3 12.69
 -3 -6 6 221.36 13.47
 -3 -6 6 183.02 16.36
 -3 -6 5 128.45 12.03
 3 -6 -5 100.12 9.64
 3 6 -5 126.16 9.18
 3 -6 -5 108.21 8.67
 -3 -6 5 129.49 9.51
 -3 6 5 123.43 9.22
 -3 -6 5 121.95 11.46
 3 6 -5 141.59 9.65
 3 -6 -5 119.6 9.21
 -3 -6 5 111.32 8.61
 -3 -6 4 1213.26 53.31
 -3 -6 4 1274.06 49.64
 3 -6 -4 1034.69 50.03
 3 -6 -4 1222.03 47.18
 3 -6 -4 1178.31 48.49
 3 6 -4 1269.19 49.06
 -3 -6 4 1237.23 48.67
 3 6 -4 1433.18 49.8
 3 -6 -4 1414.61 49.6
 3 -6 -4 1180.84 47.61
 3 -6 -3 355.74 17.38
 3 6 -3 358.6 16.91
 3 -6 -3 375.61 17.13
 -3 -6 3 325.44 17.91
 3 6 -3 354.95 16.56
 3 -6 -3 358.38 16.41
 3 6 -3 372.58 17.54
 3 -6 -2 1980.1 69.39
 3 -6 -2 1926.83 67.75
 3 -6 -2 1807.12 68.11
 3 6 -2 1811 69.21
 3 6 -2 1869.87 67.68
 3 6 -2 1794.41 68.42
 -3 -6 2 1714 69.24
 3 -6 -1 405.05 18.64
 3 6 -1 396.98 18.02
 3 6 -1 380.56 19.25
 3 -6 -1 398.8 19.4
 3 -6 -1 383.82 17.06
 3 6 0 676.25 27.91
 3 -6 0 675.26 27.51
 3 -6 0 737.87 30.77
 -3 -6 0 673.16 29.22
 3 6 0 605.25 29.89
 3 6 1 232.61 12.41
 3 -6 1 206.38 11.75
 3 -6 1 249.63 14.21
 3 6 1 229.66 13.31
 3 -6 1 244.49 13.46
 -3 -6 -1 226.47 13.16
 3 6 1 230.74 12.41
 3 6 2 11.63 2.08
 3 -6 2 10 2.46
 3 -6 2 12.03 2.31
 3 6 2 15.17 3.1
 3 -6 2 12.82 1.98
 -3 -6 -2 10.68 2.95
 3 6 2 9.62 3.04
 3 -6 2 10.73 2.79
 3 -6 2 10.55 3.67
 3 6 2 10.1 2.72
 3 6 2 11.24 2.21
 3 6 2 12.04 2.52
 3 -6 2 12.03 2.83
 3 -6 2 10.27 2.33
 3 -6 2 12.12 3.28
 3 -6 2 9.54 3.37
 3 6 2 7.44 2.96
 3 -6 2 9.68 2.41
 3 -6 3 48.31 5.43
 3 -6 3 52.71 5.58
 3 6 3 57.82 7.07
 3 -6 3 50.2 6.86
 3 -6 3 59.07 7.01
 -3 -6 -3 56.82 6.4
 3 6 3 55.6 5.51
 3 6 3 50.78 5.07
 3 -6 3 48.15 4.5
 3 -6 3 42.18 5.06
 3 -6 3 51.9 5.14
 3 6 4 707.31 29.9
 3 -6 4 621.74 28.42
 3 6 4 698.89 30.11
 3 -6 4 739.71 33.58
 3 -6 4 698.13 30.86
 3 -6 4 680.68 29.96
 -3 -6 -5 13.78 4.03
 3 -6 5 10.88 3.24
 3 -6 5 20.51 4.27
 3 6 5 15.32 4.3
 -3 -6 -6 8.1 2.61
 3 -6 6 10.78 2.9
 3 6 6 10.19 2.41
 3 6 6 7.73 2.8
 3 -6 6 11.08 2.86
 3 6 6 7.54 1.93
 3 -6 7 141.51 7.64
 -3 7 8 29.85 3.82
 -3 -7 8 27.64 4.29
 3 -7 -8 23.96 3.14
 3 7 -8 25.93 3.18
 -3 7 8 34.37 4.18
 -3 7 7 104.82 8.3
 -3 -7 7 112.88 10.27
 -3 7 7 92.09 10.1
 -3 -7 7 122.69 10.3
 -3 7 6 444.1 24.99
 -3 -7 6 440.65 28.3
 3 -7 -6 467.99 22.86
 3 7 -6 500.56 23.16
 -3 -7 6 499.17 24.14
 -3 -7 6 486.64 23.62
 3 7 -6 527.17 24.01
 3 -7 -6 478.95 23.54
 3 -7 -5 997.38 42.24
 3 7 -5 1141.5 42.92
 3 7 -5 1014.4 42.05
 3 -7 -5 985.62 41.71
 3 -7 -5 947.91 44.22
 -3 -7 5 1008.98 47.27
 -3 -7 5 1041.72 43.11
 -3 -7 5 1100.45 47.76
 -3 -7 5 1033.94 42.42
 -3 -7 4 35.18 4.78
 3 -7 -4 31.15 5.18
 -3 -7 4 41.04 4.62
 3 -7 -4 29.98 3.68
 -3 -7 4 38.61 5.02
 3 -7 -4 37.84 3.89
 3 7 -4 37.71 4.34
 3 -7 -4 38.28 4.45
 3 -7 -4 36.26 4.15
 3 7 -4 41.23 4.5
 -3 -7 4 38.44 6.4
 3 7 -3 469.88 19.65
 3 -7 -3 421.53 19.27
 -3 -7 3 433.83 20.62
 3 7 -3 453.9 21.07
 -3 -7 3 441.9 22.09
 -3 -7 3 430.74 21
 3 -7 -3 382.58 21.13
 3 7 -2 565.54 23.91
 3 -7 -2 586.62 23.94
 3 7 -2 591.27 24.4
 3 7 -2 566.47 25.78
 3 -7 -2 590.13 24.8
 3 -7 -2 611.87 26.06
 -3 -7 2 558.67 26.43
 3 -7 -2 508.49 25.62
 3 7 -2 572.74 25.53
 3 -7 -1 2344.19 84.68
 3 7 -1 2380.43 84.2
 3 7 -1 2217.94 86.14
 3 -7 -1 2418.67 86.48
 -3 -7 0 150.89 10.06
 3 -7 0 153.63 10.8
 3 7 0 156.43 8.87
 3 -7 0 144.64 8.47
 3 -7 1 1649.25 63.68
 3 -7 1 1642.65 63.12
 3 -7 1 1681.17 62.24
 -3 -7 -1 1715 65.23
 3 -7 1 1581.81 65.3
 3 -7 1 1578.64 62.09
 3 -7 1 1851.72 66.17
 3 7 1 1757.18 65.32
 3 7 1 1710.49 62.82
 3 7 1 1739.16 63.99
 3 7 1 1721.17 63.81
 3 -7 1 1576.12 63.09
 3 7 1 1748.5 64
 -3 -7 -2 730.56 32.12
 3 7 2 751.04 29.47
 3 -7 2 730 31
 3 -7 2 743.13 29.75
 3 -7 2 736 30.46
 3 -7 2 731.07 30.64
 3 -7 2 700.62 29.88
 3 -7 2 747.58 33.63
 3 -7 2 696.95 32.47
 3 7 2 740.19 30.41
 3 -7 2 661.06 28.36
 3 -7 2 717.29 32.77
 3 7 2 736.92 32.38
 3 -7 2 707.57 31.86
 3 7 2 755.15 31.32
 3 -7 3 364.66 20.47
 3 7 3 360.6 20.07
 3 7 3 360.75 16.95
 3 -7 3 336.88 18.22
 3 -7 3 358.05 17.59
 -3 -7 -3 355.35 19.58
 3 -7 3 367.5 18.04
 3 -7 3 354.49 17.77
 3 7 3 375.62 17.8
 3 7 3 389.35 18.11
 3 -7 3 340.49 16.39
 3 -7 3 333.64 19.78
 3 -7 3 362.44 20.62
 3 -7 4 32.95 4.63
 3 -7 4 35.87 5.62
 3 7 4 51.51 5.31
 3 7 4 36.68 4.77
 3 -7 4 38.35 5.09
 -3 -7 -5 745.86 33.92
 3 -7 5 783.18 34.78
 3 7 5 728.79 34.19
 -3 -7 -6 233.22 13.49
 3 7 6 267.25 13.44
 3 -7 6 254.68 13.86
 3 7 6 248.47 13.64
 3 -7 6 266.39 13.91
 -3 -8 8 179.85 10.77
 -3 8 8 219.88 11.61
 -3 8 8 179.22 11.47
 3 8 -8 202.31 9.79
 3 -8 -8 173.28 9.42
 -3 8 8 212.21 11.21
 -3 -8 7 351.45 19.56
 -3 -8 7 348.12 19.68
 -3 8 7 326.41 19.71
 3 -8 -6 147.71 10
 3 8 -6 157.61 10.25
 3 -8 -6 136.74 9.86
 3 8 -6 183.17 10.95
 -3 8 6 162.53 12.24
 -3 -8 6 168.25 15.26
 3 8 -5 234.42 12.68
 3 -8 -5 218.14 12.36
 3 8 -5 212.43 12.23
 3 -8 -5 202.56 11.86
 3 -8 -5 184.38 13.76
 -3 -8 5 195.77 15.52
 -3 -8 5 191.47 12.51
 -3 -8 5 215.75 13.48
 -3 -8 5 203.58 16.28
 -3 -8 4 889.24 37.46
 3 -8 -4 926.16 35.54
 3 -8 -4 835.92 35.05
 -3 -8 4 897.36 38.12
 3 8 -4 942.76 35.83
 3 -8 -4 868.03 35.4
 3 -8 -4 819.32 35.02
 3 8 -4 893.86 35.65
 -3 -8 4 874.68 41.67
 3 -8 -4 784.55 38.06
 -3 -8 4 872.87 36.47
 3 -8 -3 1528.92 61
 -3 -8 3 1635.92 63.9
 3 8 -3 1635.85 63.11
 3 -8 -3 1722.44 61.54
 -3 -8 3 1596.18 64.68
 3 -8 -3 1443.37 63.6
 3 8 -3 1671.92 60.92
 3 -8 -3 1632.89 60.7
 3 8 -2 827.35 33.31
 3 -8 -2 838.48 33.31
 3 -8 -2 679.39 35.26
 3 -8 -2 872.5 35.78
 -3 -8 2 803.3 36.36
 3 -8 -2 991.69 34.91
 3 8 -2 832.48 35.56
 3 8 -2 903.23 34.05
 3 8 -2 806.91 35.35
 3 8 -1 427.59 18.44
 3 -8 -1 417.39 18.78
 3 8 -1 391.27 20.36
 3 -8 -1 422.45 20.49
 3 -8 -1 352.44 19.83
 3 8 0 1686.61 61.9
 3 -8 0 1580 61.44
 -3 -8 0 1644.69 64.18
 3 -8 0 1736.82 65.56
 -3 -8 -1 903.63 37.91
 3 8 1 935.43 36.65
 3 8 1 982.08 36.18
 3 -8 1 874.64 35.11
 3 -8 1 885.72 37.07
 3 -8 1 800.49 37.96
 3 -8 1 828.18 36.19
 3 -8 1 878.99 36.01
 3 -8 1 873.22 35.22
 3 -8 1 844.74 38.12
 3 -8 1 911.7 39.12
 3 8 1 943.03 36.83
 3 8 1 927.25 36.43
 3 -8 1 873.74 35.88
 3 -8 1 955.89 38.29
 3 8 1 1009.97 38.13
 3 -8 2 2.29 2.03
 3 -8 2 1.5 2.51
 3 -8 2 7.64 2.88
 3 8 2 4.71 2.26
 3 -8 2 3.07 1.85
 3 8 2 3.07 1.59
 3 -8 2 6.26 3.03
 3 -8 2 8.59 3.14
 -3 -8 -2 6.67 2.93
 3 8 2 1.88 1.48
 3 8 2 3.64 2
 3 -8 2 5.02 1.79
 3 -8 2 12.06 2.8
 3 -8 2 4.85 1.92
 3 -8 3 457.24 24.12
 3 -8 3 451.68 23.53
 3 8 3 453.46 23.31
 3 -8 3 410.94 23.36
 3 -8 3 456.25 21.31
 3 -8 3 465.03 21.22
 3 8 3 475.42 21.54
 3 -8 3 396.89 19.42
 3 8 3 460.46 21.37
 3 8 3 484.68 20.72
 3 -8 3 465.94 22.71
 3 -8 3 458.68 21.32
 -3 -8 -3 468.34 23.46
 3 8 4 735.08 34.34
 3 -8 4 739.03 34.4
 3 8 4 759.82 32.17
 3 8 4 767.65 32.2
 3 -8 4 706.94 31.93
 3 -8 4 771.46 35.14
 -3 -8 -4 764.62 34.5
 3 -8 4 715.64 33.44
 3 -8 5 86.3 7.92
 3 8 5 83.88 7.83
 3 -8 5 82.16 7.69
 -3 -8 -5 93.16 8.37
 -3 -8 -6 8.6 2.61
 3 8 6 8.09 2.41
 3 8 6 13.1 2.58
 3 -8 6 8.65 2.6
 -3 -9 8 100.33 7.15
 -3 9 8 104.91 7.43
 3 9 -8 92.68 5.68
 -3 9 8 120.18 7.62
 -3 -9 8 108.82 7.44
 -3 -9 7 18.87 4.09
 3 -9 -7 17.79 2.92
 3 9 -7 18.48 2.99
 3 -9 -6 484.62 22.75
 3 9 -6 537.98 23.32
 3 -9 -6 516.57 26.13
 -3 -9 6 511.02 26.81
 -3 9 6 535.49 27.4
 3 -9 -6 485.27 22.99
 -3 -9 6 578.57 28.54
 -3 9 6 492.86 25.64
 -3 -9 6 473.14 29.5
 3 -9 -5 645.4 28.16
 3 9 -5 660.84 28.38
 3 -9 -5 641.89 31.53
 -3 -9 5 679.94 32.81
 -3 9 5 710.36 33.26
 -3 -9 5 679.1 34.32
 3 9 -5 699.92 28.58
 3 -9 -5 619.52 28.24
 -3 -9 5 615.2 34.17
 -3 -9 4 462.7 25.4
 3 9 -4 486.89 20.87
 3 -9 -4 453.58 20.61
 -3 -9 4 432.71 26.4
 -3 -9 4 447.24 23.68
 3 -9 -4 427.88 20.26
 3 9 -4 484.7 20.89
 3 -9 -4 515.54 21.87
 3 -9 -4 430.43 23.52
 3 -9 -3 2.91 2.72
 3 9 -3 7.05 2.46
 3 9 -3 3.64 1.63
 3 -9 -3 8.21 1.99
 3 -9 -3 4.28 1.93
 3 -9 -3 8.18 2.45
 -3 -9 3 2.66 2.92
 -3 -9 3 6.36 2.84
 3 -9 -3 3.22 2.21
 3 -9 -2 1720.26 64.05
 3 -9 -2 2010.92 64.5
 3 9 -2 1869.98 63.67
 3 9 -2 1694.18 65.49
 3 -9 -2 1752.76 65.85
 3 -9 -2 1496.71 64.66
 3 -9 -2 1438.57 65.56
 3 -9 -2 1573.21 65.67
 -3 -9 2 1655.48 66.64
 3 9 -2 1576.38 65.43
 3 -9 -2 1608.25 64.87
 3 9 -2 1663.1 62.7
 3 -9 -2 1683.4 62.64
 3 -9 -1 829.11 32.64
 3 -9 -1 844.64 35.11
 3 -9 -1 729.96 34.45
 3 -9 -1 749.28 33.76
 3 -9 -1 881.4 32.78
 3 9 -1 871.1 32.36
 3 -9 -1 755.44 31.2
 3 9 -1 739.71 34.44
 3 -9 -1 704.05 34.5
 -3 -9 0 243.06 13.78
 3 9 0 252.21 12.61
 3 -9 0 247.26 12.73
 3 9 0 263.7 12.7
 3 -9 0 219.96 12.11
 3 -9 0 230.65 11.45
 3 -9 0 210.4 13.55
 3 -9 0 250.64 14.63
 3 9 0 217.91 11.37
 3 -9 0 201.98 11.03
 3 -9 0 217.98 14
 3 -9 0 215.91 14
 3 9 1 720.16 28.87
 3 -9 1 686.14 27.87
 3 -9 1 695.78 30.36
 -3 -9 -1 674.81 30.49
 3 -9 1 611.11 30.97
 3 -9 1 696.88 29.01
 3 -9 1 670.97 29.03
 3 -9 1 687.27 28.17
 3 -9 1 678.83 31.58
 3 9 1 717.27 29.06
 3 9 1 749.64 29.5
 3 -9 1 710.07 31.98
 3 9 1 661.59 28.63
 3 -9 1 648.14 28.42
 3 -9 2 1173.05 46.91
 -3 -9 -2 1162.32 49.44
 3 9 2 1270.15 47.14
 3 -9 2 1173.48 46.77
 3 -9 2 1196.77 48.95
 3 9 2 1238.04 48.2
 3 -9 2 1091.04 50.15
 3 -9 2 1177.65 50.49
 3 -9 2 1205.34 50.62
 3 -9 2 1147.85 47.15
 3 -9 2 1212.36 47.23
 3 -9 2 1221 49.22
 3 9 2 1306.39 49.31
 3 9 2 1208.16 47.22
 3 9 3 435.43 19.66
 3 -9 3 402.81 19.65
 3 -9 3 432.36 19.77
 3 -9 3 369.89 22.12
 3 -9 3 447.09 23.16
 3 -9 3 424.87 21.93
 3 9 3 430.53 21.97
 3 -9 3 398.83 19.92
 3 -9 3 423.28 21.71
 -3 -9 -3 398.21 21.88
 3 -9 3 388.18 21.92
 3 9 3 439.03 20.18
 3 9 3 431.45 20.27
 3 -9 4 12.28 3.49
 3 9 4 15.61 3.82
 3 9 4 14.34 2.84
 3 9 4 20.8 3.62
 3 -9 4 15.93 4.03
 3 -9 4 16.14 3.87
 3 -9 4 11.43 2.85
 -3 -9 -4 27 4.92
 3 -9 5 208.98 13.12
 3 -9 5 223.88 13.7
 3 9 5 229.01 13.15
 3 9 5 189.55 11.18
 -3 -9 -5 205.86 13.3
 -3 -9 -6 153.53 8.19
 3 -9 6 175.95 10.49
 -3 -9 -6 173.25 10.27
 -3 10 8 94.7 6.7
 -3 -10 8 96.18 6.71
 -3 -10 8 84.17 5.9
 -3 10 7 364.45 18.17
 -3 -10 7 346.85 18.91
 3 -10 -7 336.08 17.32
 -3 -10 6 101.81 11.89
 -3 -10 6 130.33 11.69
 3 -10 -6 125.88 10.44
 3 -10 -5 356.37 17.5
 -3 -10 5 333.01 22.65
 3 -10 -5 364.96 20.51
 -3 -10 5 352.68 22.06
 3 -10 -4 145.18 8.94
 3 -10 -4 185.68 11.74
 3 -10 -4 147.35 11.54
 3 -10 -4 168.79 10.46
 -3 -10 4 171.13 12.57
 -3 -10 4 141.19 12.51
 -3 -10 4 132.8 13.33
 3 -10 -3 1617.63 58.48
 3 -10 -3 1625.72 57.33
 3 -10 -3 1403.82 58.75
 3 10 -3 1392.43 57.89
 -3 -10 3 1351.15 59.17
 3 -10 -3 1367.78 55.93
 -3 -10 3 1389.75 59.66
 3 10 -2 4 2.34
 3 -10 -2 9.33 3.27
 3 10 -2 18.8 3.75
 3 -10 -2 8.72 3.25
 3 -10 -2 8.85 3.48
 -3 -10 2 26.35 4.86
 3 -10 -2 8.68 2.74
 3 -10 -2 16.66 3.1
 3 -10 -2 4.59 2.84
 3 -10 -1 665.48 34.03
 3 -10 -1 801.87 32.35
 3 -10 -1 788.79 33.49
 -3 -10 1 744.94 32.92
 3 -10 -1 804.51 31.42
 3 -10 -1 758.28 33.89
 3 -10 -1 817.07 34.82
 3 -10 -1 734.49 34.14
 3 -10 -1 867.51 35.04
 3 10 -1 760.29 34.21
 3 10 0 892.39 34.86
 3 -10 0 799.71 36.77
 3 -10 0 824.52 34.48
 3 -10 0 851.23 33.68
 3 -10 0 885.1 37.36
 3 -10 0 839.32 37.2
 3 10 0 799.55 33.41
 3 -10 0 833.76 36
 -3 -10 0 848.39 36.13
 3 -10 0 836.69 36.95
 3 10 1 642.48 26.85
 3 -10 1 625.55 25.92
 3 -10 1 586.82 28.32
 -3 -10 -1 612.08 28.6
 3 10 1 655.31 27.08
 3 -10 1 641.48 26.95
 3 -10 1 621.26 27.01
 3 10 1 640.81 26.9
 3 -10 1 634.68 26.45
 3 -10 1 640.8 30.17
 3 -10 1 598.6 26.18
 3 -10 1 627.68 29.72
 3 -10 1 577.21 29.48
 3 10 1 634.12 27
 3 -10 2 105.7 7.24
 3 -10 2 101.23 7.36
 3 -10 2 96.76 8.58
 3 10 2 110.59 7.74
 3 10 2 107.04 7.48
 -3 -10 -2 104.9 9.02
 3 -10 2 92.7 9.2
 3 -10 2 95.17 9.49
 3 10 2 91.47 7.53
 3 -10 2 103.95 9.3
 3 10 2 101.85 7.34
 3 -10 2 104.1 7.55
 3 -10 2 97.44 7.28
 3 10 3 1328.86 49.93
 3 -10 3 1229.53 49.41
 3 10 3 1324.89 50.67
 3 10 3 1310.97 50.08
 3 -10 3 1168.08 53.13
 3 -10 3 1244.55 50.24
 3 -10 3 1292.68 53.54
 -3 -10 -3 1241.28 52.78
 3 -10 3 1209.47 53.08
 3 -10 3 1252.9 52.61
 3 -10 4 32.05 5.13
 3 -10 4 35.54 5.54
 3 -10 4 40.22 4.88
 3 10 4 38.88 4.75
 3 10 4 31.83 4.05
 -3 -10 -4 36.35 5.56
 3 -10 5 100.3 8.33
 -3 -10 -5 108.63 8.85
 3 10 5 101.41 6.88
 3 -10 5 104.69 8.79
 3 10 6 33.56 3.71
 3 -10 6 35.46 4.15
 -3 -10 -6 33.05 3.9
 -3 -10 -6 30.81 2.71
 -3 11 8 354.72 16.15
 -3 -11 8 328.18 15.54
 -3 11 8 344.04 15.8
 -3 11 7 6.86 2.51
 -3 -11 7 2.58 2.41
 3 -11 -6 173.8 12.6
 -3 -11 6 179.18 13.7
 3 -11 -6 193.76 12.2
 3 -11 -5 290.12 16.02
 3 -11 -5 253.06 16.37
 3 -11 -5 275.93 14.66
 3 -11 -4 337.64 17.12
 -3 -11 4 292.49 18.71
 3 -11 -4 334.35 17.76
 -3 -11 4 314.75 20.09
 -3 -11 4 285.44 20.71
 3 -11 -4 308.25 18.23
 3 -11 -3 199.34 12.6
 3 -11 -3 185.55 12.58
 3 -11 -3 179.95 12.68
 -3 -11 3 184.94 13.55
 3 -11 -3 209.29 12.16
 3 -11 -3 172.47 10.97
 3 11 -3 168.44 11.9
 3 11 -2 853.33 37
 3 -11 -2 936.48 36.83
 -3 -11 2 870.6 38.77
 3 -11 -2 856.99 37.83
 -3 -11 2 887.92 36.37
 3 11 -2 790.01 37.62
 3 -11 -2 860.61 38.61
 3 -11 -2 878.39 38.58
 3 -11 -2 929.72 38.28
 3 -11 -2 877.3 37.92
 3 -11 -1 348.72 19.87
 3 -11 -1 324.03 18.06
 3 -11 -1 367.75 18.07
 3 -11 -1 348.58 19.53
 -3 -11 1 374.23 18.81
 3 -11 -1 395.77 17.42
 3 -11 -1 362.98 19.69
 3 -11 -1 375.43 20.01
 3 11 -1 339.92 19.12
 3 -11 -1 374.9 19.49
 3 -11 -1 425.71 20.5
 -3 -11 0 137.87 10.21
 3 -11 0 121.44 9.78
 3 11 0 134.26 8.21
 3 11 0 149.76 9.39
 3 -11 0 144.1 9.09
 3 -11 0 145.88 9.29
 -3 -11 0 118.11 8.66
 3 -11 0 147.45 8.81
 3 -11 0 126.45 10.37
 3 -11 0 162.04 11.63
 3 -11 0 133.39 10.77
 3 -11 0 148.36 11.07
 3 -11 0 145.89 10.21
 -3 -11 -1 405.01 21.02
 3 11 1 431.66 19.66
 3 -11 1 425.96 19.17
 3 -11 1 411.95 19.64
 3 11 1 409.46 18.8
 3 -11 1 378.36 18.07
 3 11 1 412.91 19.65
 3 -11 1 414.51 18.96
 3 11 1 435.68 19.55
 3 -11 1 435.27 22.88
 3 -11 1 380.13 20.83
 3 -11 1 389.45 18.24
 3 -11 1 396.96 21.62
 3 -11 1 412.9 22.17
 3 11 2 924.81 36.31
 3 -11 2 837.51 35.72
 3 11 2 880.94 36.13
 -3 -11 -2 850.76 38.29
 3 -11 2 968.3 40.78
 3 -11 2 882.53 39.29
 3 -11 2 863.34 39.63
 3 11 2 919.23 35.85
 3 -11 2 856.22 35.74
 3 -11 2 863.82 38.65
 3 -11 2 830.77 35.01
 3 -11 2 854.14 35.36
 3 -11 3 317.34 15.93
 3 11 3 332.65 16.93
 3 11 3 332.37 16.4
 3 11 3 321.21 16.31
 3 11 3 361.58 17.04
 3 -11 3 318.33 19.35
 3 -11 3 318.54 16.87
 3 -11 3 354.75 19.66
 3 -11 3 323.47 18.95
 3 11 4 4.47 2.23
 3 11 4 2.72 1.59
 -3 -11 -4 1.56 2.35
 3 -11 4 2.55 2.09
 3 -11 4 0.53 2.25
 3 -11 5 86.75 7.87
 3 -11 5 76.34 7.01
 -3 -11 -5 87.08 7.8
 3 11 5 83.39 5.73
 3 -11 6 143.68 8.35
 3 -11 6 147.46 8.47
 -3 12 8 20.3 2.69
 -3 -12 8 19.4 2.62
 -3 12 8 17.64 2.78
 -3 -12 7 632.2 28.68
 -3 12 7 662.79 28.55
 -3 -12 7 628.04 28.22
 -3 -12 6 205 14.2
 3 -12 -6 191.73 13.13
 -3 -12 5 93.01 10.77
 3 -12 -5 91.7 7.63
 3 -12 -4 184.91 11.67
 -3 -12 4 131.11 13.53
 -3 -12 4 147.1 12.43
 3 -12 -4 154.65 11.91
 -3 -12 4 157.72 13.31
 3 -12 -4 174.23 11.77
 -3 -12 3 1086.84 45.1
 3 -12 -3 1007.05 44.12
 -3 -12 3 1023.9 47.33
 3 -12 -3 1092.21 46.7
 -3 -12 3 1166.38 48.47
 3 -12 -3 1184.88 46.27
 3 -12 -3 1216.38 45.81
 3 -12 -3 1082.52 46.6
 3 12 -3 1007.33 45.56
 3 -12 -2 90.5 8.53
 3 -12 -2 108.13 8.17
 -3 -12 2 86.13 8.45
 3 12 -2 75.63 7.06
 -3 -12 2 89.15 7.23
 3 12 -2 75.97 7.78
 3 -12 -2 87.58 8.74
 3 -12 -2 82.25 8.26
 3 -12 -2 94.75 8.4
 3 -12 -2 90.19 8.34
 3 -12 -1 589.46 28.02
 3 12 -1 596.25 28.71
 3 -12 -1 664.16 28.09
 3 -12 -1 610.35 29.88
 -3 -12 1 619.26 28.25
 3 -12 -1 663.88 27.18
 3 -12 -1 628.61 29.78
 3 -12 -1 615.3 29.85
 3 -12 -1 633.06 29.65
 3 -12 -1 579.94 29.03
 3 -12 -1 693.22 30.18
 3 12 0 384.71 18.09
 3 -12 0 375.7 20.62
 3 12 0 358.05 20.85
 -3 -12 0 408.14 20.67
 3 12 0 402.7 19.22
 -3 -12 0 391.39 18.99
 3 -12 0 387.02 19.12
 3 -12 0 411.75 18.66
 3 -12 0 398.82 18.59
 3 -12 0 417.54 21.47
 3 -12 0 425.79 22.09
 3 -12 0 378.46 21.06
 3 -12 0 374.82 20.95
 3 -12 0 400.61 20.89
 3 12 1 934.36 37.94
 3 -12 1 865 36.79
 3 -12 1 968.11 38.44
 3 12 1 957.21 38.63
 3 -12 1 902.51 40.37
 3 -12 1 882.14 36.68
 3 -12 1 962.41 37.62
 3 12 1 944.99 37.61
 3 -12 1 1008.16 42.15
 3 12 1 945.78 37.01
 3 -12 1 877.47 36.28
 3 -12 1 911.91 40.58
 -3 -12 -1 869.59 39.48
 3 -12 1 936.05 41.15
 3 12 2 43.94 4.55
 3 12 2 43.24 5.12
 3 12 2 46.81 5.13
 3 -12 2 49.23 6.84
 -3 -12 -2 39.01 5.73
 3 -12 2 58.29 4.88
 3 -12 2 45.46 6.25
 3 -12 2 42.66 4.76
 3 -12 2 49.98 6.89
 3 -12 2 41.82 6.05
 3 12 3 604.27 25.66
 3 12 3 553.21 24.52
 3 12 3 558.98 25.2
 3 -12 3 528.67 25.22
 3 -12 3 563.48 28
 3 12 3 581.6 25.38
 3 -12 3 578.73 28.61
 3 -12 3 548.21 28.02
 3 12 4 378.56 18.08
 3 -12 4 366.36 20.61
 -3 -12 -4 376.44 20.6
 3 -12 5 71.41 6.41
 3 -12 5 65.4 6.61
 -3 -12 -5 72.52 6.81
 3 -12 6 9.79 2.03
 3 -12 6 12.44 2.25
 3 12 6 15.36 2.35
 -3 -13 8 183.13 8.98
 -3 13 8 189.59 9.51
 -3 13 8 189.47 9.23
 -3 -13 7 6.38 2.42
 -3 -13 7 2.77 2.06
 -3 13 7 4.14 2.34
 -3 -13 7 7.81 2.97
 3 -13 -6 532.87 25.78
 -3 -13 6 532.69 26.61
 -3 -13 5 372.72 21.47
 3 -13 -5 357.24 19.78
 3 -13 -5 366.93 18.98
 -3 -13 5 294.28 21.69
 -3 -13 5 318.11 18.63
 3 -13 -5 370.49 18.39
 -3 -13 4 302.96 20.08
 -3 -13 4 356.67 21.35
 3 -13 -4 342.11 19.4
 3 -13 -4 362.64 18.65
 -3 -13 4 343.56 18.63
 -3 -13 4 311.11 21.87
 3 -13 -4 341.56 18.63
 -3 -13 3 1.81 2.97
 3 -13 -3 3.97 3.58
 -3 -13 3 6.15 2.6
 3 -13 -3 6.55 2.55
 3 -13 -3 2.18 2.66
 3 -13 -3 3.11 2.48
 3 -13 -3 10.54 3.41
 3 13 -3 14.16 3.52
 -3 -13 3 -1.23 3.03
 3 -13 -2 1393.54 54.24
 -3 -13 2 1318.99 54.14
 3 13 -2 1160.48 52.78
 3 -13 -2 1389.84 52.63
 3 13 -2 1254.46 51.42
 3 -13 -2 1322.8 53.6
 3 -13 -2 1284.18 54.08
 3 -13 -2 1247.75 54.02
 -3 -13 2 1226.95 52.5
 -3 -13 2 1254.18 53.85
 3 -13 -2 1365.85 53.7
 -3 -13 2 1295.06 51.35
 3 -13 -1 12.04 3.07
 3 -13 -1 14.48 3.74
 3 -13 -1 13.81 3.88
 3 13 -1 12.64 3.16
 3 13 -1 9.89 2.69
 3 -13 -1 7.51 2.99
 3 -13 -1 9.47 3.48
 3 -13 -1 13.33 2.88
 -3 -13 1 12.36 2.99
 3 -13 0 15.65 4.08
 3 13 0 16.41 3.1
 3 -13 0 14.26 3.61
 3 -13 0 10.17 2.41
 3 -13 0 19.9 3.22
 -3 -13 0 13.22 2.91
 3 -13 0 14.01 4.19
 3 -13 0 16.62 4.18
 3 13 0 9.75 2.25
 3 -13 0 11.27 2.92
 3 -13 0 9.41 3.12
 3 13 0 15.08 3.77
 3 13 1 340.88 18.36
 3 -13 1 345.64 16.79
 3 -13 1 361.11 18.12
 3 -13 1 380.14 17.91
 3 13 1 353.29 17.28
 3 -13 1 380.29 21.2
 3 -13 1 343.03 16.81
 3 -13 1 382.89 20.66
 3 -13 1 353 20.28
 -3 -13 -1 360.74 19.59
 3 -13 1 381.15 20.78
 3 13 1 383.54 18.19
 3 13 2 1507.39 58.1
 3 -13 2 1349.92 60.46
 3 13 2 1467.47 56.12
 3 -13 2 1537.24 61.51
 3 -13 2 1476.85 60.27
 3 -13 2 1385.79 56.58
 -3 -13 -2 1474.72 59.97
 3 -13 2 1471.99 60.85
 3 -13 2 1488.3 60.89
 3 13 2 1523.99 57.5
 3 13 3 244.11 12.95
 3 13 3 261.78 13.89
 3 -13 3 279.45 16.84
 -3 -13 -3 259.07 16.12
 3 -13 3 243.15 16.27
 3 13 3 241.96 13.91
 3 -13 3 249.14 15.95
 3 13 3 291.75 14.46
 3 -13 3 242.69 16.21
 3 13 4 42.4 4.5
 -3 -13 -4 52.87 6.43
 3 -13 4 38.92 5.41
 3 -13 5 47.96 5.04
 3 -13 5 53.73 5.89
 -3 -13 -5 60.4 5.88
 3 -13 5 46.44 5.32
 3 -13 6 304.66 13.57
 3 13 6 322.48 13.58
 3 -13 6 305.01 13.48
 -3 14 8 10.02 1.71
 -3 14 8 13.08 1.71
 -3 -14 8 11.97 1.63
 -3 14 7 1028.74 39.51
 -3 -14 7 948.01 38.2
 -3 -14 7 962.42 39.35
 -3 -14 7 954.07 38.85
 3 -14 -6 5.16 2.32
 -3 -14 6 5.74 3.11
 -3 -14 5 10.09 4.09
 3 -14 -5 4.05 2.79
 3 -14 -5 6.55 2.47
 -3 -14 5 7.57 2.8
 -3 -14 5 8.36 3.94
 -3 -14 4 546.35 31.78
 -3 -14 4 575.56 28.03
 3 -14 -3 1763.01 63.64
 -3 -14 3 1593.54 65.6
 3 -14 -3 1674.08 64.06
 3 -14 -3 1695.78 64.66
 -3 -14 3 1613.52 63.08
 3 -14 -3 1527.82 62.36
 3 -14 -3 1546.77 65.32
 3 14 -3 1426.7 62.75
 -3 -14 3 1585.79 65.64
 -3 -14 3 1463.83 65.36
 3 -14 -2 156.41 11.41
 -3 -14 2 147.61 11.38
 3 14 -2 126.63 10.36
 3 -14 -2 135.76 9.9
 -3 -14 2 141.36 9.65
 3 -14 -2 122.5 10.5
 3 -14 -2 141.33 11.82
 3 14 -2 138.48 9.57
 3 -14 -2 148.43 11.87
 -3 -14 2 128.92 10.24
 3 -14 -2 144.74 10.8
 -3 -14 2 115.57 10.35
 3 14 -1 312.47 16.3
 3 -14 -1 352.34 17.73
 3 -14 -1 336.34 19.73
 -3 -14 1 295.48 17.03
 3 -14 -1 321.83 16.69
 3 -14 -1 335.91 19.11
 3 -14 -1 355.61 19.05
 -3 -14 1 335.51 17.05
 3 14 -1 318.26 17.61
 3 -14 -1 325.61 19.07
 3 -14 0 8.75 3.39
 3 14 0 3.84 2
 3 14 0 4.59 2.8
 3 -14 0 6.65 2.09
 3 -14 0 9.44 2.55
 -3 -14 0 8.45 2.74
 3 -14 0 8.74 3.34
 3 -14 0 6.81 3.84
 3 -14 0 4.22 2.53
 3 -14 0 7.97 3.1
 3 14 0 3.3 1.43
 3 -14 0 13.04 2.98
 3 14 1 903.95 36.37
 3 -14 1 889.84 36.47
 3 14 1 845.51 36.77
 3 -14 1 895.54 39.79
 3 -14 1 892.37 36.19
 3 -14 1 762.78 34.56
 3 -14 1 880.47 39.04
 3 -14 1 908.59 39.94
 3 14 1 872.5 35.33
 3 -14 1 841.55 39
 3 -14 1 897.19 39.33
 -3 -14 -1 900.93 38.67
 3 14 2 0.8 1.37
 3 -14 2 4.15 3.05
 3 14 2 0.35 1.94
 3 -14 2 1.15 2.88
 3 14 2 0.41 2.09
 3 -14 2 2.33 3
 3 -14 2 -0.54 2.44
 3 -14 3 897.93 40.25
 3 -14 3 916.19 40.71
 3 -14 3 936.66 40.92
 3 -14 3 885.82 40.81
 3 14 3 859.65 37.82
 -3 -14 -3 920.28 40.62
 3 14 3 991.27 38.05
 3 -14 3 891.63 41.38
 3 14 3 966.76 37.65
 3 -14 4 148.33 10.24
 -3 -14 -4 176.07 11.58
 3 14 4 158.05 8.99
 3 14 4 124.43 8.49
 3 -14 4 141.42 10.99
 3 -14 4 148.4 10.94
 3 -14 4 152.97 10.62
 3 -14 5 210.01 11.63
 3 -14 5 201.25 11.02
 -3 -14 -5 192.53 10.12
 -3 -14 -5 197.84 11.58
 3 14 5 185.93 11.7
 3 -14 5 190.12 11.63
 3 14 6 1.59 0.82
 -3 15 7 16.79 2.93
 -3 -15 7 15.07 2.78
 -3 -15 7 15.21 2.46
 -3 -15 7 18.33 2.98
 3 -15 -6 504.52 22.28
 3 -15 -6 576.68 25.04
 -3 -15 6 540.41 24.34
 -3 -15 6 496.06 24.01
 -3 -15 6 520.11 25.12
 3 -15 -5 66.86 6.16
 -3 -15 5 63.06 7.35
 3 -15 -5 64.51 6.88
 -3 -15 5 50.97 6.22
 -3 -15 5 57.69 6.5
 3 -15 -4 227.24 13.18
 -3 -15 4 197.06 15.92
 -3 -15 4 202.35 13.18
 -3 -15 4 181.37 13.12
 3 -15 -3 105.61 8.37
 3 -15 -3 82.36 8.27
 -3 -15 3 73.34 7.96
 -3 -15 3 86.07 9.09
 -3 -15 3 84.09 7.73
 -3 -15 3 84.02 9.06
 3 15 -3 75.05 7.51
 3 -15 -3 87.07 9.16
 3 -15 -3 87.28 8.04
 -3 -15 3 68.46 8.08
 3 -15 -3 83.68 7.63
 3 15 -2 1614.38 69.08
 3 -15 -2 1836.32 68.56
 -3 -15 2 1705.12 68.99
 -3 -15 2 1747.86 67.52
 3 -15 -2 1825.22 70.39
 3 -15 -2 1809.93 71.28
 3 -15 -2 1877.46 70.58
 -3 -15 2 1744.45 70.55
 3 -15 -2 1827.77 72.03
 3 -15 -2 1772.65 69.73
 -3 -15 2 1568.03 69.25
 3 -15 -1 28.09 5.36
 3 -15 -1 26.74 3.93
 -3 -15 1 21.92 4.06
 -3 -15 1 22.79 3.67
 3 -15 -1 29.34 4.89
 3 15 -1 22.92 3.52
 3 -15 -1 16.5 3.49
 3 15 -1 23.39 4.06
 3 -15 -1 23.06 4.84
 3 -15 -1 22.5 4.84
 3 -15 0 134.03 10.89
 3 15 0 144.74 11.01
 3 -15 0 159.77 12.41
 3 15 0 153.95 9.83
 -3 -15 0 140.55 9.77
 3 -15 0 150.35 9.98
 3 -15 0 140.27 8.79
 3 -15 0 146.32 9.89
 3 -15 0 172.67 12.55
 3 -15 0 157.54 11.73
 -3 -15 0 136.85 10.03
 3 15 0 141.43 8.68
 3 -15 0 149.71 11.73
 3 15 1 32.24 4.16
 3 -15 1 37.57 4.62
 3 15 1 29.11 4.5
 3 15 1 38.7 4.15
 3 -15 1 32.41 5.35
 3 -15 1 37.28 5.89
 3 -15 1 30.55 5.35
 3 -15 1 29.73 5.25
 3 -15 1 30.94 5.47
 3 -15 1 41.06 4.71
 -3 -15 -1 34.8 5.4
 3 -15 2 1045.25 45.28
 -3 -15 -2 1039.69 44.91
 3 -15 2 1042.61 45.26
 3 15 2 1067.35 42.02
 3 15 2 1000.05 42.71
 3 -15 2 991.09 45.4
 3 -15 2 1006.17 44.6
 3 -15 2 1102.35 45.8
 3 15 3 29.96 3.84
 3 -15 3 32.83 5.23
 3 -15 3 25.5 4.72
 3 -15 3 23.72 4.6
 -3 -15 -3 43.95 5.85
 3 15 3 34.47 4.12
 3 -15 3 25.8 4.8
 3 -15 3 38.9 5.45
 3 15 3 27.72 4.14
 3 -15 4 13.97 3.55
 3 -15 4 17.29 3.34
 3 -15 4 16.65 3.45
 -3 -15 -4 19.33 4.04
 3 15 4 20.16 2.87
 3 -15 4 15.48 3.49
 3 -15 5 0.59 1.58
 -3 -15 -5 -0.29 1.55
 3 -15 5 0.8 1.46
 -3 -15 -5 1.14 1.2
 3 15 5 1.89 1.9
 3 -15 5 3.75 1.67
 -3 -16 7 612.51 25.2
 -3 -16 7 645.51 26.66
 -3 16 7 715.18 26.94
 -3 -16 7 653.51 26.2
 3 -16 -6 3.19 2.23
 -3 -16 6 1.89 2.39
 3 -16 -6 1.58 1.34
 -3 -16 6 1 1.9
 -3 -16 6 2.59 1.74
 -3 -16 5 120.47 9.98
 3 -16 -5 129.88 9.93
 -3 -16 4 86.24 8.99
 -3 -16 4 79.23 9.29
 -3 -16 4 69.22 7.32
 3 -16 -4 64.47 7.21
 3 -16 -4 72.42 6.78
 -3 -16 4 76.11 8.12
 -3 -16 4 69.29 7.03
 3 -16 -3 473.66 23.27
 3 16 -3 433.64 23.09
 3 -16 -3 506.05 23.5
 -3 -16 3 493.79 23.4
 3 -16 -3 525.61 26.55
 -3 -16 3 463.99 24
 -3 -16 2 9.96 2.84
 -3 -16 2 15.86 3.89
 3 -16 -2 15.8 4.39
 3 -16 -2 13.19 3.01
 3 16 -2 14.37 3.51
 3 -16 -2 15.53 3.75
 -3 -16 2 15.65 4.14
 3 -16 -2 16.21 3.61
 3 -16 -2 12.07 4.49
 3 -16 -1 1136.87 43.83
 3 -16 -1 1084.18 47.76
 3 16 -1 1020.07 43.03
 3 -16 -1 1170.28 44.5
 3 16 -1 1057.13 44.37
 3 -16 -1 1092.88 46.64
 -3 -16 1 1069.03 44.53
 -3 -16 1 1026.02 43.84
 3 -16 -1 1056.48 46.76
 3 16 0 96.89 7.43
 3 -16 0 108.26 7.94
 3 -16 0 100.92 9.49
 -3 -16 0 91.66 7.69
 3 -16 0 89.01 7.37
 3 -16 0 106.86 9.86
 3 -16 0 85.83 8.58
 3 -16 0 110.6 9.86
 -3 -16 0 91.9 7.87
 3 16 0 87.48 8.27
 3 16 1 521.9 25.22
 3 -16 1 533.48 24.25
 3 -16 1 560.23 24.68
 3 -16 1 585.62 27.95
 3 -16 1 546.14 27.47
 -3 -16 -1 536.43 25.67
 3 -16 1 554.39 27.41
 3 16 1 555.68 24.62
 3 -16 1 533.07 27.18
 3 -16 2 6.2 3.03
 3 -16 2 5.32 3.09
 3 -16 2 5.69 3
 3 16 2 5.04 2.45
 -3 -16 -2 4.62 3.14
 3 16 2 8.26 2.42
 3 16 2 6.12 1.94
 3 -16 2 5.84 3.14
 3 -16 2 2.58 2.54
 -3 -16 -2 2.18 2.09
 -3 -16 -3 779.34 35.24
 3 -16 3 786.88 34.59
 3 -16 4 11.59 2.93
 3 -16 4 14.74 3.42
 3 16 4 12.77 2.31
 3 -16 4 10.5 2.81
 3 -16 4 15.91 3.28
 -3 -16 -4 12.76 2.58
 -3 -16 -4 15.27 3.36
 3 -16 5 256.48 12.05
 3 -16 5 249.61 12.5
 3 -16 5 243.86 11.99
 -3 -16 -5 256.72 11.33
 -3 -17 7 5.68 1.56
 -3 17 7 6.13 1.63
 -3 -17 6 453.07 21.05
 3 -17 -6 464.98 20.95
 -3 -17 6 445.33 20.12
 -3 -17 6 471.42 20.54
 3 -17 -6 435.78 18.96
 3 -17 -5 0.42 1.94
 3 -17 -5 1.85 1.82
 -3 -17 5 -0.43 2.63
 -3 -17 4 181.79 12.45
 3 -17 -4 166.17 11.89
 3 -17 -4 186.21 11.29
 -3 -17 4 171.42 11.85
 -3 -17 4 173.18 11.49
 -3 -17 4 176.95 13.26
 3 -17 -3 122.89 9.19
 -3 -17 3 113.98 10.45
 -3 -17 3 138.24 10.28
 3 -17 -3 122.92 9.38
 -3 -17 3 128.37 10.08
 3 17 -3 117.87 9.3
 3 -17 -3 125.92 10.23
 3 -17 -3 129.31 11.19
 -3 -17 3 135.68 11.49
 -3 -17 3 124.09 9.29
 3 17 -2 920.34 41.97
 3 -17 -2 1023.69 43.08
 3 -17 -2 1036.94 45.1
 -3 -17 2 986.82 41.97
 3 -17 -2 1001.25 41.01
 3 -17 -1 34.26 5.8
 3 -17 -1 35.16 5.69
 3 -17 -1 28.37 4.13
 -3 -17 1 37.41 4.74
 3 -17 -1 39.2 6.3
 3 17 -1 35.56 4.27
 3 -17 -1 30.96 4.2
 -3 -17 1 32.21 4.68
 3 -17 0 78.57 6.47
 -3 -17 0 72.72 6.24
 3 -17 0 85.69 8.58
 3 17 0 81.83 6.53
 3 -17 0 66.88 6.21
 3 -17 0 60.47 7.33
 3 -17 0 72.69 8.02
 -3 -17 0 68.25 6.63
 -3 -17 0 71.92 6.86
 3 17 1 14.11 3.33
 3 -17 1 12.68 3.55
 3 -17 1 11.67 4.13
 3 -17 1 8.36 2.35
 3 17 1 11.55 3.59
 3 -17 1 18.91 4.18
 3 -17 1 14.53 3.71
 3 -17 1 12.21 3.42
 -3 -17 -1 10.23 2.87
 3 17 1 9.56 2.43
 3 -17 2 512.46 26.43
 3 -17 2 563.03 26.16
 3 -17 2 553.58 26.42
 3 17 2 523.02 22.7
 3 17 2 553.01 23.57
 3 -17 2 551.96 26.3
 3 17 2 511.14 24.22
 3 -17 2 498.08 25.74
 3 -17 3 61.05 6.72
 3 -17 3 62.36 6.4
 3 -17 3 51.42 6.01
 3 17 3 57.22 4.6
 3 -17 3 50.89 5.89
 3 17 3 54.53 5.23
 3 17 3 63.05 5.1
 -3 -17 -3 61.8 6.69
 -3 -17 -4 3.82 2.32
 3 -17 4 3.42 1.9
 3 -17 4 4.38 2.02
 3 -17 4 6.76 2.37
 3 17 4 3.32 1.99
 3 17 4 5.01 1.56
 3 -17 4 3.49 2.3
 -3 -17 -4 2 1.48
 -3 -17 -5 1.16 0.86
 3 -17 5 0.67 1.17
 3 -17 5 0.65 0.78
 -3 -18 7 606.58 24.65
 -3 18 7 693.4 25.03
 -3 -18 6 26.78 3.22
 3 -18 -6 33.03 3.8
 -3 -18 6 28.42 3.42
 -3 -18 6 30.31 3.74
 3 -18 -6 27.17 2.8
 -3 -18 5 244.66 13.49
 3 -18 -5 262.03 14.37
 -3 -18 5 238.23 13.37
 -3 -18 5 238.18 13.9
 3 -18 -5 257.51 12.91
 3 -18 -4 66.58 6.93
 -3 -18 4 75.9 7.85
 -3 -18 4 71.32 7
 -3 -18 4 67.83 6.69
 -3 -18 3 930.82 40.09
 -3 -18 3 916.46 42.14
 3 -18 -3 905.66 39.14
 -3 -18 3 905.06 39.76
 3 -18 -3 947.87 38.98
 3 -18 -3 996.57 42.73
 3 -18 -3 1026.03 41.42
 -3 -18 3 960.57 42.12
 -3 -18 2 15.11 3.67
 3 -18 -2 17.98 4.9
 3 18 -2 13.22 2.81
 3 18 -2 9.18 2.93
 3 -18 -2 17.21 4.03
 3 -18 -2 15.88 3.13
 -3 -18 2 14.25 3.69
 3 -18 -2 17.29 3.83
 -3 -18 1 1081.03 43.63
 3 -18 -1 1058.6 42.37
 3 -18 -1 1091.49 46.57
 3 18 -1 1044.46 42.13
 -3 -18 1 1106.79 45.92
 3 18 -1 952.64 44.18
 3 -18 -1 1109.6 45.5
 3 -18 -1 1069.71 45.96
 3 -18 -1 1028.59 42.57
 -3 -18 1 1042.57 43.09
 3 -18 0 45.97 4.93
 -3 -18 0 37.76 4.45
 3 -18 0 51.33 6.63
 3 -18 0 50.51 6.54
 -3 -18 0 53.93 5.69
 3 18 0 52.88 5.89
 3 18 0 47.98 4.85
 3 -18 0 44.65 4.86
 3 -18 0 49.34 6.41
 3 -18 1 1059.93 41.84
 -3 -18 -1 962.19 42.05
 3 -18 1 1113.17 45.29
 3 18 1 1035.4 44.27
 3 18 1 1036.05 42.98
 3 -18 1 1058.31 45.23
 3 -18 1 1024.3 44.42
 3 -18 1 1160.69 45.24
 3 18 1 1071.94 41.86
 3 -18 2 154.63 10.52
 3 18 2 129.75 10.3
 3 -18 3 348.26 17.8
 3 -18 3 340.25 17.36
 3 -18 3 348.86 17.39
 3 -18 3 336.15 16.39
 3 18 3 350.94 18.13
 3 18 3 337.52 14.65
 3 -18 3 328.12 17.92
 -3 -18 -3 336.99 16.36
 3 18 3 311.23 15.56
 3 -18 4 6.29 1.91
 3 18 4 6.2 2.32
 3 -18 4 8.4 2.31
 3 -18 4 5.03 1.91
 -3 -18 -4 7.31 1.9
 3 18 4 6.47 1.43
 -3 -19 6 561 22.73
 3 -19 -6 563.85 22.08
 3 -19 -6 626.24 24.14
 -3 -19 6 547.51 23.09
 -3 -19 6 572.34 23.65
 -3 -19 5 17.03 2.94
 3 -19 -5 23.66 3.61
 3 -19 -5 18.84 2.79
 -3 -19 5 15.1 2.96
 3 -19 -4 165.3 11.13
 -3 -19 4 155.97 10.49
 -3 -19 4 184.03 12.39
 3 -19 -4 167.05 9.1
 3 -19 -3 89.29 8.61
 -3 -19 3 74.38 7.92
 3 -19 -3 78.73 6.54
 -3 -19 3 68.48 7.67
 -3 -19 3 75.25 7.13
 3 -19 -3 91 7.97
 3 -19 -2 1534.47 59.71
 3 19 -2 1502.02 59.5
 3 -19 -2 1561.93 60.36
 3 -19 -2 1631.18 62.7
 3 -19 -2 1599.97 64.24
 -3 -19 2 1627.83 63.9
 -3 -19 2 1566.41 61.54
 3 -19 -1 33.72 4.05
 -3 -19 1 29.18 4.47
 3 -19 -1 37.27 5.61
 3 19 -1 25.71 3.52
 3 -19 -1 29.21 4.9
 3 -19 -1 36.12 5.95
 3 -19 -1 30.2 3.98
 -3 -19 1 33.73 5.17
 3 -19 0 222.37 14.32
 3 19 0 197.74 12.18
 3 19 0 210.11 12.86
 3 -19 0 220.83 13.98
 3 -19 0 215.38 14.26
 -3 -19 0 217.78 11.73
 3 -19 0 220.28 11.82
 3 19 0 220.65 11.78
 3 -19 0 227.18 12
 3 -19 1 78.7 7.3
 3 19 1 82 7.39
 3 -19 1 73.58 5.8
 3 -19 1 76.88 7.7
 3 19 1 75.14 5.82
 3 -19 1 71.71 7.25
 3 19 2 386.41 18.47
 3 -19 2 413.95 20.23
 3 -19 2 437.11 19.91
 3 19 2 398.65 17.64
 3 19 2 369.52 16.72
 3 19 2 409.79 20.27
 -3 -19 -2 386.29 18.48
 3 -19 2 407.26 20.48
 3 -19 3 30.34 4.13
 3 -19 3 37.11 3.85
 3 -19 3 32.71 4.36
 3 -19 3 38.04 4.23
 -3 -19 -3 37.48 3.91
 3 19 3 37.75 3.7
 3 19 3 35.68 4.49
 3 19 4 49.15 4.48
 -3 -19 -4 51.46 3.85
 3 19 4 47.03 3.15
 3 -19 4 50.04 4.42
 3 -19 4 43.57 3.77
 -3 -20 6 8.95 1.55
 -3 -20 6 9.82 1.5
 3 -20 -6 8.91 1.26
 -3 -20 5 63.44 5.22
 -3 -20 5 62.48 4.72
 3 -20 -5 53.66 4.38
 -3 -20 5 61.29 4.93
 -3 -20 4 119.33 8.23
 -3 -20 4 119.9 9.31
 3 -20 -4 111.34 6.74
 3 -20 -4 112.61 7.58
 -3 -20 3 867.17 38.16
 3 -20 -3 805.54 34.94
 3 -20 -2 11.26 2.52
 3 -20 -2 11.25 3.7
 -3 -20 2 10.5 3.31
 3 -20 -2 11.34 2.49
 -3 -20 2 12.26 2.93
 3 20 -2 7.86 2.25
 3 -20 -1 271.42 16.61
 -3 -20 1 291.15 15.27
 -3 -20 1 295.09 16.9
 3 -20 -1 300.42 17.1
 3 -20 -1 292.54 16.27
 3 -20 -1 289.67 14.2
 3 20 -1 271.28 13.83
 3 -20 -1 270.45 14.13
 3 -20 0 56.14 6.69
 3 -20 0 56.2 4.93
 3 -20 1 447.09 21.46
 3 20 1 447.53 20.75
 3 20 1 451.34 21.64
 -3 -20 -1 439.23 20.19
 3 -20 1 508.39 22.4
 3 20 2 -0.72 2.28
 3 20 2 0.4 1.02
 3 -20 2 0.31 1.5
 3 20 2 -0.26 1.5
 3 -20 2 0.39 2.22
 3 -20 2 1.09 2.06
 -3 -20 -2 -0.78 1.74
 3 -20 3 316.02 15.17
 3 -20 3 283.92 13.85
 3 20 3 294.69 13.67
 3 20 3 348.71 15.88
 -3 -20 -3 332.92 14.51
 3 -20 3 329.56 15.86
 -3 -20 -4 17.28 1.91
 3 -20 4 12.72 1.76
 3 -20 4 16.88 2.43
 3 21 -6 380.64 14.53
 -3 21 6 365.23 15.07
 3 -21 -5 70.9 4.62
 -3 -21 5 72.56 4.91
 -3 -21 5 60.42 4.16
 -3 -21 4 180.33 9.99
 3 -21 -4 180.49 9.53
 3 21 -4 169.62 9.13
 -3 -21 4 191.12 11.51
 3 -21 -4 195.33 11.11
 3 -21 -4 163.44 8.49
 -3 -21 3 124.89 9.62
 3 21 -3 119.55 7.38
 3 -21 -3 123.4 7.77
 3 -21 -3 120.07 7.2
 -3 -21 3 118.45 8.26
 3 -21 -2 482.76 22.36
 -3 -21 2 528.68 24.96
 3 21 -2 454.32 20.93
 3 -21 -2 494.61 21.55
 -3 -21 2 543.83 24.81
 3 -21 -1 14.87 2.55
 -3 -21 1 9.57 3.27
 3 -21 0 8.88 2.67
 3 21 0 4.99 1.69
 3 -21 0 3.59 2.49
 3 -21 0 6.2 1.74
 3 21 0 6.37 2.14
 -3 -21 0 9.68 1.9
 3 -21 0 9.07 1.98
 -3 -21 0 12.34 3.36
 3 -21 0 9.53 3.23
 3 -21 0 9.83 3.06
 3 21 1 310.18 14.91
 3 21 1 297.13 13.82
 3 21 1 325.69 15.68
 3 -21 1 287.78 15.09
 3 -21 1 333.9 16.07
 3 -21 1 299.65 13.89
 -3 -21 -1 299.02 14.3
 3 -21 1 306.3 16.11
 3 -21 1 325.56 16.88
 3 21 2 623.04 25.49
 3 -21 2 597.88 24.82
 3 -21 2 591.4 25.57
 3 -21 2 584.21 25.99
 -3 -21 -2 583.98 24.01
 3 21 2 560.74 23.87
 3 21 2 566.77 23.11
 3 21 3 88.59 5.22
 3 -21 3 97.77 6.68
 -3 -21 -3 93.16 5.67
 3 -21 3 99.9 6.44
 3 -21 4 18.14 2.1
 -3 -21 -4 20.16 1.7
 3 22 -5 83.17 4.57
 3 -22 -5 80.23 4.56
 -3 -22 5 77.18 4.69
 3 -22 -4 265.07 11.97
 -3 -22 4 260.37 12.36
 3 22 -4 260.21 11.69
 3 -22 -4 244.01 10.96
 3 -22 -3 505.2 21.22
 -3 -22 3 524.57 22.71
 3 -22 -3 509.39 21.86
 3 22 -3 516.44 21.59
 -3 -22 2 2.47 2.07
 -3 -22 2 2.63 2.15
 3 -22 -2 0.78 2.11
 3 -22 -2 0.42 1.09
 -3 -22 2 0.88 1.71
 3 -22 -2 -0.28 1.71
 3 -22 -2 0.46 1.35
 3 22 -2 1.05 1.24
 3 22 -1 146.82 8.03
 3 -22 -1 152.79 8.24
 3 -22 -1 141.46 9.8
 3 22 -1 130.04 8.43
 3 -22 -1 127.24 7.74
 3 -22 -1 145.5 9.53
 -3 -22 1 165.15 10.66
 3 22 0 146.51 8.16
 3 -22 0 150.77 8.07
 3 -22 0 174.06 10.97
 3 -22 0 180.44 10.31
 3 22 0 147.02 8.95
 -3 -22 0 192.32 11.3
 -3 -22 0 146 7.95
 3 -22 0 158.1 8.42
 3 -22 0 158.65 10.11
 3 -22 0 154.6 9.99
 -3 -22 -1 193.1 9.59
 3 -22 1 203.52 10.81
 3 22 1 177.89 9.86
 3 22 1 188.79 9.21
 3 -22 1 201.38 11.81
 -3 -22 -1 204.34 11.85
 3 -22 1 182.19 11.03
 -3 -22 -2 10.12 2.3
 3 22 2 7.77 1.34
 3 -22 2 9.18 2.59
 3 -22 2 8.1 2.34
 3 22 2 5.26 1.55
 3 -22 2 8.03 1.95
 -3 -22 -2 7.94 1.73
 3 -22 3 290.44 12.84
 3 22 3 246.34 10.87
 -3 -22 -3 291.74 11.67
 3 -22 3 274.08 12.26
 3 -23 -5 176.43 7.57
 3 23 -5 176.35 7.52
 3 -23 -4 83.41 4.45
 3 -23 -4 83.28 5.06
 3 23 -4 92.66 5.04
 3 -23 -3 50.01 4.02
 3 23 -3 50.21 3.83
 -3 -23 3 59.65 5.54
 3 -23 -3 52.97 3.76
 3 -23 -2 415.86 17.6
 3 23 -2 419.08 17.6
 3 -23 -2 426.15 17.94
 3 -23 -2 412.46 18.34
 -3 -23 2 443.91 20.8
 3 -23 -1 52.91 5.26
 3 23 -1 55.73 3.98
 3 -23 -1 39.6 3.6
 3 -23 -1 48.96 3.86
 3 -23 -1 44.25 4.44
 3 -23 -1 56.32 5.05
 -3 -23 1 51.85 5.47
 3 23 -1 49.9 4.34
 3 -23 0 26.55 3.51
 3 -23 0 32.06 3.71
 3 23 0 30.81 3.36
 3 -23 0 29.41 2.89
 -3 -23 0 33.76 4.21
 3 -23 0 38.28 4.18
 3 23 0 30.79 2.81
 3 -23 1 27.88 3.17
 3 23 1 23.55 2.74
 3 23 1 27.25 2.46
 3 -23 1 28.68 3.66
 -3 -23 -1 35.08 4.07
 3 -23 1 28.58 3.91
 3 23 2 432.96 18.33
 3 -23 2 452.41 19.02
 3 -23 2 487.4 19.93
 -3 -23 -2 485.37 18.58
 3 -23 2 499.07 20.36
 3 -23 3 11.64 1.78
 3 -23 3 12.18 1.61
 3 -24 -4 267.62 11.18
 3 24 -4 269.12 10.91
 3 -24 -3 580.23 22.72
 -3 -24 3 647.97 25.49
 3 24 -3 586.77 22.89
 3 -24 -3 598.96 23.28
 -3 -24 2 3.49 1.45
 3 24 -2 3.24 1.3
 3 -24 -2 3.11 1.1
 3 -24 -2 2.72 1.28
 3 -24 -2 2 1.13
 3 24 -2 3.25 1.06
 -3 -24 2 3.72 1.77
 3 24 -1 94.59 5.86
 3 -24 -1 89.64 5.15
 3 -24 -1 109 6.67
 -3 -24 1 111.62 7.34
 3 -24 -1 90.25 5.32
 3 24 -1 82.95 5.05
 3 -24 -1 92.96 6.09
 -3 -24 1 103.4 7.54
 3 -24 0 161.89 8.73
 3 -24 0 161.49 8.98
 3 -24 0 161.35 8.64
 3 24 0 147.93 7.31
 3 24 0 159.34 8.18
 3 -24 0 158.23 7.65
 -3 -24 0 174.37 9.69
 3 24 1 329.74 13.42
 3 24 1 329 14.15
 3 -24 1 363.89 15.09
 3 -24 1 360.55 15.46
 3 -24 2 10.19 1.52
 3 -24 2 9.91 1.8
 3 24 2 10.11 1.22
 3 25 -3 19.72 1.68
 3 -25 -3 19.34 1.89
 3 -25 -3 19.53 1.67
 3 25 -3 20 1.99
 -3 -25 3 20.38 2.16
 -3 -25 2 232.14 10.12
 3 -25 -2 206.28 9.55
 3 -25 -2 227.45 9.72
 3 25 -2 219.9 9.46
 3 -25 -2 233.96 9.75
 3 25 -2 250.52 10.38
 3 -25 -1 159.03 7.88
 3 25 -1 149.07 6.9
 3 -25 -1 159.29 7.26
 3 25 -1 155.82 7.66
 3 -25 0 23.7 2.52
 3 25 0 21.2 1.76
 3 25 0 22.08 2.25
 3 25 1 155.27 7.35
 3 -25 1 180.57 8.18
 3 -25 1 181.62 8.32
 3 26 -2 36.91 2.64
 3 -26 -2 42.98 2.49
 3 26 -1 112.26 5.48
 3 -26 -1 111 5.4
 3 26 0 230.93 10
 3 -26 0 280.35 10.72
 4 0 -9 0.14 0.94
 -4 0 8 745.12 32.21
 -4 0 8 733.35 35.52
 -4 0 8 774.35 31.97
 4 0 -8 833.01 33.02
 -4 0 7 6.01 4.61
 -4 0 6 65.44 6.94
 -4 0 6 77.74 8.58
 4 0 -6 60.88 6.81
 -4 0 6 76.2 9.65
 -4 0 6 59.68 6.19
 4 0 -6 65.49 7.91
 4 0 -6 72.66 8.02
 4 0 -5 -0.56 2.67
 -4 0 5 3 2.72
 -4 0 5 5.54 2.33
 4 0 -5 -0.46 2.09
 4 0 -5 6.26 3.47
 -4 0 5 1.31 1.98
 -4 0 4 570.43 27.31
 -4 0 4 621.49 26.7
 4 0 -4 661.83 29.65
 4 0 -4 594.66 27.93
 4 0 -4 658.53 29.66
 4 0 -3 -0.46 2.51
 4 0 -3 0.92 2.76
 4 0 -3 0.45 2.66
 -4 0 3 0.33 1.55
 4 0 -3 0.38 1.94
 4 0 -2 2494.89 89.84
 4 0 -2 2342.16 89.38
 4 0 -2 2947.94 94.67
 4 0 -2 2912.17 94.56
 4 0 -2 2084.99 92.53
 4 0 -2 2206.18 93.27
 4 0 -1 1.09 2.74
 4 0 -1 4.51 2.71
 4 0 -1 2.72 2.09
 4 0 -1 2.05 2.86
 4 0 -1 0.5 1.29
 4 0 -1 0.97 1.24
 4 0 0 1279.49 60.27
 4 0 0 1575.98 59.36
 4 0 0 1554.61 57.52
 4 0 0 1456.2 57.11
 4 0 0 1427.97 57.37
 4 0 0 1609.66 60.84
 4 0 0 1690.06 60.98
 4 0 0 1588.56 59.14
 4 0 0 1504.56 57.68
 4 0 1 1.8 1.41
 4 0 1 1.73 1.23
 4 0 1 1.51 1.59
 4 0 1 1.34 1.32
 4 0 1 1.29 1.87
 4 0 1 0.49 2.65
 4 0 1 -0.38 1.66
 4 0 1 -0.39 1.76
 4 0 1 2.71 1.99
 4 0 1 1.44 2.63
 4 0 2 2514.85 93.47
 4 0 2 2516.64 94.53
 4 0 2 2704.85 95.59
 4 0 2 2379.6 92.01
 4 0 2 2449.04 93
 4 0 2 2394.97 101.12
 4 0 3 3.08 1.81
 4 0 3 1.83 1.66
 4 0 3 3.54 1.58
 4 0 3 2.97 1.77
 4 0 3 6.89 2.59
 4 0 4 99.86 11.41
 4 0 4 98.03 7.4
 4 0 4 105.42 7.98
 4 0 5 -1.74 3.66
 4 0 5 0.32 1.51
 4 0 5 -0.27 1.57
 4 0 6 765.59 30.44
 4 -1 -9 223.42 10.02
 4 1 -9 218.01 10
 -4 -1 8 12.85 2.78
 -4 1 8 13.4 2.78
 4 1 -8 10.5 2.87
 4 -1 -8 10.66 2.98
 -4 -1 8 13.15 4.27
 -4 1 8 9.68 4.12
 -4 -1 8 15.51 3.18
 -4 1 8 12.29 3
 -4 -1 7 357.09 23.45
 -4 1 7 373.76 24.16
 -4 1 6 110.12 8.99
 -4 -1 6 98.42 8.61
 -4 1 6 97.96 9.58
 -4 -1 6 104.37 10.63
 4 1 -6 94.53 8.58
 -4 -1 6 98.6 8.22
 -4 1 6 93.75 7.96
 4 1 -6 136.63 11.01
 4 -1 -6 133.68 10.97
 4 -1 -6 117.31 10.39
 4 1 -6 129.18 10.56
 -4 -1 6 89.62 10.85
 -4 -1 5 8.6 2.44
 -4 1 5 8.09 2.59
 4 -1 -5 9.65 3.03
 -4 1 5 11.27 3.45
 -4 -1 5 5.12 2.9
 4 1 -5 11.6 3.79
 4 -1 -5 8.42 3.32
 4 1 -5 5.59 2.8
 -4 -1 5 3.97 2.52
 -4 1 5 2.17 1.92
 4 -1 -5 6.57 3.46
 4 1 -5 2.17 2.86
 4 1 -4 54.63 6.68
 4 -1 -4 52.42 6.54
 -4 -1 4 48.18 4.89
 -4 1 4 46.76 4.81
 -4 1 4 49.19 5.99
 4 -1 -4 40.92 5.27
 4 1 -4 50.7 5.84
 -4 -1 4 43.11 5.26
 -4 1 4 47.96 5.38
 4 -1 -4 50.75 6.37
 4 1 -4 54.44 6.44
 4 -1 -3 2821.76 105.4
 4 -1 -3 2567.82 108.85
 4 1 -3 2514.89 108.45
 4 -1 -3 3235.31 110.38
 4 1 -3 3274.44 110.58
 -4 1 3 2914.67 107.52
 -4 -1 3 2937.96 107.7
 4 1 -3 3060.38 109.87
 4 -1 -3 3110.4 109.97
 4 -1 -3 2987.08 108.35
 4 1 -2 64.12 6.81
 4 -1 -2 54.77 6.61
 4 -1 -2 64.18 4.96
 4 1 -2 54.74 4.75
 4 1 -2 56.53 4.7
 4 -1 -2 78.08 7.17
 4 1 -2 81.44 7.31
 4 1 -2 58.04 6.77
 4 -1 -2 66.42 7.24
 4 -1 -2 69.84 6.03
 4 1 -2 86.56 7.62
 4 -1 -2 79.19 7.42
 4 1 -1 256.47 14.29
 4 -1 -1 255.91 14.35
 4 -1 -1 213.13 11.84
 4 -1 -1 208.86 11.38
 4 1 -1 210.94 11.05
 4 -1 -1 213.08 11.19
 4 1 -1 212.59 11.06
 4 -1 -1 198.83 13.83
 4 1 -1 192.91 13.69
 4 -1 -1 240.94 13.26
 4 1 -1 234.73 13.24
 4 1 -1 174.71 13.26
 4 -1 -1 187.16 13.99
 4 -1 -1 254.32 12.27
 4 -1 0 0.8 1.53
 4 1 0 3.2 2.7
 4 -1 0 2.7 2.57
 4 -1 0 2.83 1.68
 4 1 0 1.57 1.38
 4 -1 0 1.6 1.38
 4 1 0 1.84 1.5
 4 1 0 1.33 1.4
 4 -1 0 0.88 1.57
 4 -1 0 2.16 2.37
 4 1 0 3.06 2.35
 4 1 0 10.15 2.8
 4 -1 0 5.1 2.01
 4 1 0 5.51 2.4
 4 -1 0 1.69 2.97
 4 1 1 2118.87 76.59
 4 -1 1 2023.31 75.35
 4 1 1 2109.04 77.8
 4 -1 1 2026.09 75.53
 4 1 1 2047.67 75.72
 4 1 1 2051.23 76.27
 4 -1 1 2142.94 77.85
 4 1 1 1922.77 74.35
 4 -1 1 1836.35 73.94
 4 -1 1 1935.44 74.86
 4 1 1 2114.54 78.07
 4 -1 1 2115.33 77.94
 4 -1 1 1946.9 73.32
 4 1 1 2010.99 73.89
 4 1 1 1991.66 74.76
 4 -1 1 1887.53 72.48
 4 -1 1 1942.88 73.93
 4 -1 1 1852.06 73.62
 4 1 2 23.49 3.99
 4 -1 2 28.66 3.31
 4 1 2 28.83 3.55
 4 -1 2 27.4 3.67
 4 1 2 29.81 3.82
 4 -1 2 29 3.97
 4 1 2 36.75 5.8
 4 -1 2 32.55 5.37
 4 1 2 24.26 4.03
 4 -1 2 27.49 4.61
 4 -1 2 27.96 6.39
 4 1 2 28.71 6.44
 4 1 2 27.56 4.27
 4 -1 2 33.98 4.87
 4 -1 3 124.71 8.85
 4 -1 3 124.97 8.66
 4 1 3 122.25 8.58
 4 1 3 127.88 8.9
 4 -1 3 131.57 9.78
 4 1 3 130.1 9.55
 4 1 3 128.66 8.7
 4 1 3 117.34 7.92
 4 -1 3 110.99 8.12
 4 -1 4 39.56 4.83
 4 1 4 45.33 5.06
 4 -1 4 46.01 5.01
 4 -1 4 43.92 7.58
 4 1 4 46.84 7.71
 4 -1 4 41.01 4.5
 4 1 4 42.59 4.72
 4 -1 5 564.2 27.94
 4 1 5 543.42 27.5
 4 -1 5 514.74 23.88
 4 1 5 541.92 23.98
 4 -1 5 545.12 23.41
 4 1 5 537.39 23.15
 4 1 6 20.48 2.79
 4 -1 6 22.51 2.9
 4 -2 -9 3.65 1.15
 4 2 -9 0.76 1.03
 -4 2 8 524.61 23.79
 -4 2 8 514.16 23.29
 -4 -2 8 517.57 26.39
 -4 2 8 519.96 26.84
 4 -2 -8 543.95 23.91
 4 2 -8 581.95 24.15
 -4 -2 7 51.41 7.99
 -4 2 7 59.65 8.88
 -4 2 6 387.86 22.18
 -4 -2 6 426.41 25.09
 -4 -2 6 399.75 25.05
 -4 2 6 415.55 21.62
 -4 -2 6 436.07 22.15
 -4 -2 6 417.93 21.11
 4 2 -6 502.87 24.18
 4 -2 -6 474.55 24
 -4 2 6 438.55 21.17
 4 -2 -6 451.75 23.35
 4 2 -6 486.32 23.7
 4 2 -6 398.45 21.61
 -4 -2 5 245.63 15.19
 4 2 -5 291.17 16.79
 4 -2 -5 286.95 16.86
 -4 -2 5 240.16 14.31
 -4 2 5 262.47 14.5
 4 2 -5 262.58 15.63
 4 -2 -5 257.62 15.47
 4 -2 -5 286.71 16.81
 4 2 -5 297.93 16.99
 -4 -2 5 246.48 17.46
 -4 -2 4 1063.76 44.24
 4 -2 -4 1055.1 44.42
 4 2 -4 988.35 44.28
 -4 2 4 1066.39 42.8
 4 2 -4 1175.14 45.98
 4 -2 -4 1145.98 45.76
 -4 -2 4 1059.97 43.04
 4 -2 -4 1086.91 45.47
 4 2 -4 1158.57 45.98
 -4 -2 4 1009.74 45.02
 4 -2 -3 9.73 3.2
 4 2 -3 9.91 3.29
 4 -2 -3 9.27 3.19
 4 2 -3 6.94 2.95
 4 2 -3 10.37 3.4
 4 -2 -3 10.78 3.33
 4 -2 -3 10.34 2.83
 -4 -2 3 10.61 2.65
 4 -2 -3 9.01 1.97
 4 2 -2 759.56 36.09
 4 -2 -2 717.25 36.19
 4 -2 -2 956.92 35.6
 4 2 -2 656.77 35.68
 4 -2 -2 817.58 37.36
 4 -2 -2 892.34 35.13
 4 2 -2 998.58 37.71
 4 -2 -2 997.65 37.59
 4 -2 -2 818.04 33.45
 4 2 -2 785.8 33.08
 4 2 -2 823.23 33.18
 4 -2 -2 1036.19 37.66
 4 2 -2 1030.77 37.85
 4 2 -1 1213 45.69
 4 2 -1 1352.4 49.17
 4 -2 -1 1353.9 49.15
 4 -2 -1 1088.79 48.81
 4 2 -1 1134.05 48.63
 4 -2 -1 1178.39 45.87
 4 2 -1 1057.39 44.51
 4 2 -1 1149.51 45.01
 4 -2 -1 1157.63 45.19
 4 -2 -1 1344.18 48.02
 4 2 -1 1325.38 48.15
 4 -2 -1 1219.9 46.41
 4 -2 -1 1129.14 45.32
 4 -2 -1 1256.15 46.08
 4 2 -1 928.31 47.35
 4 -2 -1 1098.03 49.7
 4 2 0 430.36 20.54
 4 -2 0 405.8 20.05
 4 -2 0 368.83 17.83
 4 -2 0 330.8 20.74
 4 2 0 402.11 20.02
 4 -2 0 390.7 18.31
 4 -2 0 395.62 19.65
 4 2 0 403.76 19.34
 4 -2 0 385.02 17.18
 4 2 0 355.41 17.27
 4 2 0 370.84 17.3
 4 -2 0 384.91 17.6
 4 -2 0 372.61 18.03
 4 -2 0 375.62 17.95
 4 -2 0 328.61 19.77
 4 2 0 430.81 20.24
 4 -2 1 149.73 8.95
 4 2 1 154.86 10.98
 4 -2 1 154.67 9.67
 4 -2 1 156.37 10.03
 4 2 1 175.25 11.85
 4 -2 1 154.27 11.16
 4 -2 1 151.06 9.36
 4 2 1 158.66 10.98
 4 -2 1 169.73 11.61
 4 -2 1 162.62 10.24
 4 2 1 152.27 10.04
 4 2 1 147.42 9.45
 4 2 1 177.71 11.86
 4 2 1 175.74 9.71
 4 -2 1 156.24 8.89
 4 2 1 148.69 9.9
 4 -2 1 155.6 10.3
 4 -2 2 1598.35 60.88
 4 -2 2 1409.11 58.55
 4 -2 2 1555.31 59.77
 4 2 2 1558.19 60.49
 4 2 2 1618.92 60
 4 2 2 1543.51 62.53
 4 -2 2 1554.03 67.85
 4 2 2 1574.78 67.43
 4 2 2 1734.77 65.73
 4 -2 2 1661.82 65.1
 4 2 2 1646.39 61.8
 4 -2 2 1666.3 62.97
 4 -2 2 1630.4 62.16
 4 -2 3 10.82 2.44
 4 2 3 6.01 1.97
 4 2 3 6.67 2.23
 4 -2 3 9.28 2.58
 4 2 3 13.09 2.82
 4 -2 3 10.4 2.75
 4 -2 3 7.21 2.68
 4 2 3 9.85 2.95
 4 -2 4 154.74 14.17
 4 2 4 177.04 14.56
 4 -2 4 174.67 11.17
 4 2 4 166.46 10.7
 4 2 4 180.26 10.83
 4 -2 5 92.96 9.13
 4 2 5 106.64 9.71
 4 -2 5 91.75 7.27
 4 2 5 98.97 7.37
 4 -2 5 107.61 7.25
 4 2 5 95.96 6.68
 4 -2 6 203.62 10.37
 4 2 6 205 10.36
 4 3 -9 185.38 8.3
 -4 -3 8 32.13 5.2
 -4 3 8 40.14 6.09
 -4 3 8 41.57 4.65
 -4 3 8 40.41 4.4
 4 -3 -8 39.67 4.52
 4 3 -8 38.1 4.36
 -4 -3 7 860.29 41.75
 -4 3 7 867.65 42.93
 -4 -3 7 870.6 39.4
 -4 -3 6 18.39 4
 -4 -3 6 13.75 4.64
 -4 -3 6 24.94 6.18
 4 3 -6 16.63 3.67
 4 3 -6 19.68 4.45
 4 -3 -6 29.85 5.07
 -4 -3 6 22.26 3.92
 -4 3 6 15.07 3.3
 4 3 -6 33.38 5.22
 4 -3 -6 15.36 4.14
 4 3 -5 246.86 15.97
 4 -3 -5 282.15 16.32
 -4 3 5 280.09 15.18
 -4 -3 5 273.48 15.39
 4 3 -5 325.97 17.58
 4 -3 -5 298.71 17.11
 -4 -3 5 272.8 16.29
 4 -3 -5 288.11 16.93
 4 3 -5 309.91 17.4
 4 -3 -4 4.19 2.25
 4 -3 -4 1.79 2.45
 4 3 -4 0.45 2.44
 -4 -3 4 0.53 1.92
 4 3 -4 2.27 2.44
 4 -3 -4 1.37 2.5
 -4 -3 4 3.4 1.87
 -4 3 4 0.64 1.37
 -4 -3 4 1.25 1.84
 4 -3 -3 1860.91 65.26
 4 3 -3 1810.81 65.33
 -4 -3 3 1543.61 64.9
 4 -3 -3 1506.65 60.93
 4 -3 -3 1474.46 64.43
 4 3 -3 1520.11 64.02
 4 3 -3 1846.96 65.14
 4 -3 -3 1682.62 64.53
 -4 -3 3 1609.27 63.45
 4 -3 -3 1740.63 63.83
 4 -3 -2 2.74 2.41
 4 3 -2 6.64 2.88
 4 3 -2 2.52 2.88
 4 -3 -2 0.41 2.2
 4 -3 -2 4.98 2.42
 4 3 -2 4.82 2.72
 4 -3 -2 7.46 2.59
 4 -3 -2 4.42 1.73
 4 3 -2 4.11 1.54
 4 3 -2 7.84 3
 4 -3 -2 4.02 2.64
 4 -3 -2 4.87 2.05
 4 3 -1 26.48 4.55
 4 -3 -1 25.14 4.76
 4 3 -1 26.08 4.46
 4 -3 -1 30.45 3.86
 4 -3 -1 19.41 4.64
 4 -3 -1 27.11 3.46
 4 -3 -1 23.3 3.49
 4 -3 -1 24.68 3.22
 4 3 -1 20.25 2.87
 4 3 -1 29.25 3.19
 4 -3 -1 23.33 3.38
 4 -3 -1 27.39 3.96
 4 3 -1 29.38 4.13
 4 3 -1 26.96 3.42
 4 3 -1 31.54 4.76
 4 -3 -1 30.54 4.48
 4 -3 -1 16.77 3.63
 4 -3 0 454.84 20.32
 4 -3 0 473.96 21.05
 4 3 0 441.19 19.67
 4 3 0 456.86 21.86
 4 -3 0 475.9 22.3
 4 -3 0 425.87 20.29
 4 3 0 467.55 22.33
 4 -3 0 458.71 21.03
 4 -3 0 475.4 20.83
 4 3 0 461.08 22.72
 4 -3 0 452.39 22.13
 4 3 0 479.71 22.94
 4 -3 0 418.52 23.3
 4 -3 0 399.04 23.94
 4 -3 0 436.76 18.86
 4 -3 1 1484.1 61.04
 4 3 1 1583.24 64.21
 4 3 1 1787.66 65.16
 4 -3 1 1688.01 64.2
 4 3 1 1567.83 59.53
 4 -3 1 1606.29 62.89
 4 -3 1 1603.58 61.58
 4 -3 1 1643.3 62.72
 4 -3 1 1568.22 61.34
 4 3 1 1718.96 62.89
 4 -3 1 1530.02 60.11
 4 -3 1 1776.72 64.35
 4 3 1 1670.33 64.06
 4 3 1 1567.26 61.23
 4 -3 1 1632.31 62.07
 4 3 1 1591.28 61.98
 4 3 1 1708.89 64.76
 4 3 2 24.12 5.22
 4 -3 2 15.34 4.22
 4 -3 2 24.5 3.31
 4 3 2 24.58 3.74
 4 3 2 21.25 3.3
 4 -3 2 17.57 5.21
 4 3 2 28.73 6.24
 4 -3 2 19.75 3.57
 4 3 2 13.59 3.65
 4 -3 2 18.37 4.17
 4 3 2 20.07 3.65
 4 -3 2 25.58 4.23
 4 -3 3 23.07 3.67
 4 -3 3 29.74 4.43
 4 -3 3 14.48 3.97
 4 3 3 24.1 3.83
 4 3 3 29.06 3.98
 4 -3 3 28.21 3.65
 4 3 3 25.87 3.63
 4 -3 4 76.62 9.25
 4 3 4 59.06 7.89
 4 -3 5 376.9 19.72
 4 3 5 352.27 19.18
 4 -3 5 324.47 16.69
 4 3 5 320.17 16.26
 4 3 5 324.44 15.98
 4 -3 5 335.08 15.94
 4 3 6 1.22 1.24
 4 -3 6 0.42 1.29
 -4 4 8 643.2 27.63
 4 -4 -8 648.76 27.45
 4 4 -8 684.37 27.47
 -4 4 8 651.19 28.09
 -4 -4 7 6.2 3.39
 -4 -4 7 4.16 3.65
 -4 4 7 7.03 4.45
 -4 -4 6 462.94 23
 4 4 -6 548.93 24.92
 4 -4 -6 466.88 24.13
 -4 4 6 473.77 22.74
 4 4 -6 426.09 23.21
 -4 -4 6 408.13 26.14
 4 -4 -6 510.82 24.35
 4 4 -6 552.48 24.65
 -4 -4 6 434.9 26.93
 -4 -4 6 489.35 24.03
 -4 -4 5 16.56 4.28
 4 4 -5 15.16 3.95
 4 -4 -5 17.35 3.88
 4 4 -5 14.25 3.61
 4 -4 -5 9.79 3.35
 4 4 -5 19.27 4.18
 -4 -4 5 13.3 3.37
 -4 -4 5 18.83 3.55
 -4 4 5 9.38 2.61
 4 -4 -4 1969.6 78.49
 4 -4 -4 2039.41 78.73
 4 4 -4 2149.93 79.5
 -4 -4 4 1922.1 80.81
 -4 4 4 2080.97 77.29
 4 4 -4 2122.19 79.17
 4 -4 -4 2045.38 78.94
 -4 -4 4 2066.25 77.66
 -4 -4 4 2014.95 78.97
 4 4 -3 57.62 5.97
 4 -4 -3 58.45 5.99
 -4 -4 3 40.06 5
 4 -4 -3 51.18 5.84
 4 4 -3 53.39 6.06
 4 -4 -3 45.25 5.79
 4 4 -3 42.3 5.41
 -4 -4 3 49.27 6.35
 4 -4 -3 42.21 4.12
 4 -4 -3 44.35 5.07
 4 -4 -3 42.22 5.66
 4 -4 -3 42.98 4.81
 4 -4 -2 546.93 24.88
 4 -4 -2 616.93 26.16
 4 4 -2 639.26 26.6
 4 4 -2 531.81 25.74
 4 -4 -2 533.4 26.39
 4 4 -2 565.15 25.27
 4 -4 -2 508.79 23.58
 4 -4 -2 517.08 27.08
 4 -4 -2 594.42 25.2
 4 4 -2 649.76 27.03
 4 -4 -2 588.34 26.16
 4 -4 -1 153.33 9.72
 4 4 -1 162.4 10.14
 4 4 -1 149.3 10.93
 4 -4 -1 150.8 9.59
 4 4 -1 139.68 8.15
 4 -4 -1 136.96 8.69
 4 4 -1 162.24 9.71
 4 -4 -1 142.01 9.42
 4 -4 -1 159.13 9.16
 4 -4 -1 134.96 11.64
 4 -4 -1 148.91 9.42
 4 4 -1 171.85 10.99
 4 -4 -1 169.97 10.69
 4 -4 -1 133.92 10.8
 4 4 -1 155.66 10.86
 4 -4 -1 135.84 10.61
 4 -4 0 498.84 22.84
 4 -4 0 503.52 22.67
 4 -4 0 483.03 21.72
 4 -4 0 498 23.19
 4 4 0 538.17 23.85
 4 4 0 490.65 21.08
 4 4 0 515.59 23.37
 4 -4 0 463.43 21.46
 4 4 0 452.25 20.04
 4 -4 0 485.8 22.18
 4 -4 0 467.29 22
 4 -4 0 499.06 25.64
 4 -4 0 483.18 26.08
 4 -4 0 471.51 20.1
 4 4 0 508.53 24.84
 4 4 0 530.97 24
 4 -4 0 535.5 23.72
 4 4 1 105.69 6.49
 4 -4 1 98.68 7.49
 4 -4 1 97.58 7.54
 4 -4 1 110.37 8.3
 4 -4 1 96.21 6.48
 4 4 1 113.37 8.52
 4 4 1 109.82 8.77
 4 4 1 121.69 9.45
 4 -4 1 98.55 7.39
 4 -4 1 114.97 8.87
 4 4 1 98.54 7.21
 4 4 1 113.09 7.74
 4 -4 1 98.68 7.38
 4 -4 1 93.22 7.99
 4 4 1 112.74 9.19
 4 -4 1 106.55 8.72
 4 4 1 109.66 9.74
 4 4 2 1204.1 50.79
 4 4 2 1065.11 47.61
 4 -4 2 1192.39 51.23
 4 -4 2 1042.24 45.05
 4 -4 2 1095.64 44.19
 4 -4 2 1126.18 48.18
 4 -4 2 1163.42 46.33
 4 -4 2 1136.64 46.67
 4 4 2 1108.52 44.69
 4 -4 2 1076.16 43.4
 4 4 2 1125.58 44.42
 4 4 2 1196.91 45.39
 4 4 3 77.54 6.49
 4 4 3 66.59 6.43
 4 -4 3 74.18 5.91
 4 -4 3 83.12 9.72
 4 4 3 72.56 7.6
 4 4 3 83.23 9.6
 4 -4 3 80.85 7.64
 4 -4 3 72.23 6.83
 4 -4 3 75.96 6.54
 4 -4 4 189.44 14.55
 4 4 4 185.82 14.28
 4 4 5 39.26 4.42
 4 -4 5 31.94 4.32
 4 4 5 38.57 4.13
 4 4 6 433.38 17.71
 4 -4 6 389.6 17.58
 -4 5 8 102.89 7.17
 4 -5 -8 88.84 7.1
 -4 5 8 92.06 7.19
 4 5 -8 96.93 6.51
 4 -5 -8 104.96 6.8
 -4 -5 7 963.64 40.5
 -4 -5 7 842.83 40.87
 -4 5 7 859.43 42.17
 4 -5 -7 869.62 37.39
 4 5 -7 935.3 37.65
 -4 5 6 383.64 19.78
 4 5 -6 423.42 20.83
 4 -5 -6 407.26 20.8
 4 -5 -6 396.43 20.39
 4 5 -6 406.37 20.6
 4 5 -6 369.46 20.5
 -4 -5 6 384.4 24.61
 -4 -5 6 380.82 23.6
 -4 -5 6 379.12 24.01
 -4 5 6 408.27 25.64
 -4 -5 6 399.45 21.12
 -4 -5 6 428.58 20.66
 4 -5 -5 765.29 33.9
 4 5 -5 799.08 34.33
 -4 5 5 766.81 33.13
 4 5 -5 796.48 34.3
 4 -5 -5 813.46 34.52
 -4 -5 5 781.62 33.76
 -4 -5 5 746.56 34.71
 -4 -5 5 790.01 37.61
 4 5 -5 699.8 34.36
 -4 -5 4 8.36 3.62
 4 -5 -4 12.94 3.43
 4 5 -4 8.37 3.27
 4 5 -4 16.81 3.67
 4 -5 -4 13.03 3.33
 -4 -5 4 15.01 3.58
 4 -5 -4 10.83 2.28
 -4 -5 4 11.06 2.68
 4 -5 -4 6.43 2.69
 4 -5 -3 1042.2 44.56
 4 -5 -3 1242.84 46.3
 4 5 -3 1354.05 47.33
 4 -5 -3 1130.61 46.6
 4 5 -3 1137.71 45.81
 -4 -5 3 1016.16 47.91
 4 5 -3 1180.49 45.87
 4 -5 -3 1129.54 45.48
 4 -5 -3 995.38 43.18
 4 -5 -3 1090.22 47.06
 4 -5 -3 1144.92 45.46
 -4 -5 3 1101.01 45.9
 4 5 -2 167.62 10.54
 4 -5 -2 146.28 9.9
 4 -5 -2 134.46 10.39
 4 5 -2 144.86 9.96
 4 5 -2 142.09 9.77
 4 -5 -2 159.37 9.9
 4 5 -2 153.96 10.04
 4 -5 -2 146.62 8.78
 4 -5 -2 134.1 9.23
 4 -5 -2 149.13 11.22
 4 -5 -2 130.26 8.99
 4 5 -1 23.9 2.89
 4 -5 -1 26.16 4.54
 4 5 -1 21.89 4.04
 4 5 -1 34.81 5.29
 4 -5 -1 22.87 3.86
 4 -5 -1 30.2 3.56
 4 -5 -1 28.14 4.14
 4 -5 -1 15.2 3.07
 4 -5 -1 24.3 3.91
 4 -5 -1 27.75 3.42
 4 -5 -1 25.48 5.11
 4 5 -1 34.35 4.75
 4 -5 -1 24.29 3.53
 4 5 -1 27.28 4.05
 4 -5 -1 20.87 4.19
 4 5 -1 24.09 3.67
 4 5 0 1085.9 41.85
 4 -5 0 1059.97 44.63
 4 -5 0 1110.19 43.49
 4 -5 0 1119.38 44.42
 4 5 0 1150.29 45.31
 4 -5 0 1129.33 44.77
 4 -5 0 1101.48 43.88
 4 -5 0 1061.08 44
 4 -5 0 1032.33 47.96
 4 5 0 1075.93 46.83
 4 -5 0 1074.19 42.67
 4 -5 0 1164.19 44.76
 4 5 0 1042.13 42.14
 4 5 0 1166.12 45.24
 4 5 0 1115.21 44.81
 4 -5 0 1101.55 47.62
 4 5 0 1053.22 43.58
 4 5 1 1283.03 48.58
 4 -5 1 1209.02 50.29
 4 -5 1 1329.35 51.46
 4 -5 1 1211.87 50.18
 4 -5 1 1211.41 51.67
 4 5 1 1236.44 53.95
 4 -5 1 1274.72 50.13
 4 5 1 1248.22 49.45
 4 5 1 1362.33 52.28
 4 5 1 1226.83 49.58
 4 -5 1 1358.06 51.97
 4 5 1 1439.23 52.91
 4 -5 1 1278.68 49.74
 4 -5 1 1198.76 48.21
 4 5 1 1351.03 51.82
 4 5 1 1366.02 53.1
 4 -5 1 1353.51 51.96
 4 -5 2 331.08 17.63
 4 -5 2 341.8 17.82
 4 5 2 305.89 15.79
 4 -5 2 296.22 16.77
 4 -5 2 323.72 16.1
 4 -5 2 323.48 16.8
 4 -5 2 284.87 14.89
 4 5 2 341.22 16.56
 4 5 2 364.68 17.23
 4 5 2 356.98 20.2
 4 -5 2 311.51 20.38
 4 5 2 379.4 21.03
 4 -5 3 6.42 2.78
 4 5 3 4.61 2.07
 4 -5 3 7.02 2.03
 4 5 3 5.51 1.97
 4 5 3 5.11 2.92
 4 -5 3 5.54 3.4
 4 5 3 3.3 3.32
 4 -5 3 5.61 2.22
 4 -5 3 4.81 2.26
 4 5 4 180.19 10.84
 4 -5 4 198.71 14.19
 4 5 4 189.75 13.74
 4 5 5 402.12 18.02
 4 5 5 401.48 18.5
 4 -5 5 363.3 18.59
 4 5 6 16.7 2.38
 4 -5 6 15.32 2.29
 -4 6 8 643.22 26.7
 4 -6 -8 605.16 25.1
 4 6 -8 613.25 24.99
 -4 6 8 620.97 26.13
 4 -6 -8 605.41 26.29
 -4 -6 7 92.73 8.88
 4 -6 -7 98.87 7.45
 4 6 -7 97.73 7.47
 -4 6 7 87.77 7.43
 -4 6 7 91.85 8.04
 -4 -6 7 98.78 9.46
 -4 6 7 96.21 10.12
 4 6 -6 258.05 15.23
 -4 -6 6 228.38 18.23
 -4 -6 6 237.25 17.48
 -4 6 6 256.64 14.49
 -4 -6 6 236.44 17.39
 -4 6 6 231.39 18
 4 -6 -6 250.94 14.29
 4 6 -6 253.49 14.4
 -4 -6 6 257.3 15.61
 -4 6 5 333.25 17.61
 4 6 -5 361.01 18.22
 4 -6 -5 342.02 18.03
 -4 -6 5 341.02 19.03
 -4 -6 5 311.52 21.1
 -4 -6 5 339.29 17.99
 4 -6 -5 328.54 17.67
 4 6 -5 349.09 18.11
 4 6 -4 1568.05 59.36
 4 -6 -4 1482.28 58.85
 -4 -6 4 1517.71 63.85
 -4 -6 4 1502.9 58.99
 4 -6 -4 1346.07 56.65
 -4 -6 4 1568.52 60.79
 4 -6 -4 1511.8 58.93
 4 6 -4 1659.45 59.83
 4 -6 -3 168.94 11.17
 4 -6 -3 202.24 12.74
 4 6 -3 192.81 12
 4 -6 -3 193.32 13.18
 4 6 -3 207.65 12.02
 4 -6 -3 192.94 11.78
 4 -6 -3 165.62 10.35
 4 -6 -3 212.42 12.4
 4 6 -3 235.85 13.08
 -4 -6 3 183.75 12.77
 4 -6 -2 1025.89 40.65
 4 6 -2 1100.32 41.37
 4 6 -2 977.56 39.53
 4 6 -2 1058.3 41.79
 4 -6 -2 1068.69 41.5
 4 -6 -2 986.55 40
 4 -6 -2 965.87 38.39
 4 -6 -2 1011.35 43.76
 -4 -6 2 955.4 42.56
 4 -6 -2 1029.95 42.33
 4 6 -2 1037.22 41.65
 4 6 -2 965.76 41.63
 4 -6 -2 982.8 40.95
 4 -6 -1 769.03 30.29
 4 6 -1 785.35 30.77
 4 6 -1 692.86 29.02
 4 -6 -1 721.85 34.08
 4 -6 -1 736.3 30.07
 4 -6 -1 767.07 31.46
 4 -6 -1 646.69 30.93
 4 -6 -1 691.97 30.58
 4 -6 -1 652.34 30.76
 4 6 -1 667.01 30.95
 4 6 -1 668.96 32.91
 4 -6 -1 693.04 30.3
 4 6 -1 757.65 30.97
 4 -6 -1 679.01 32.98
 4 -6 -1 698.11 32.24
 4 6 -1 762.71 31.89
 4 6 -1 732.94 31.11
 4 -6 -1 747.79 30.96
 4 -6 0 658.69 32.14
 4 6 0 764.13 32.36
 4 -6 0 681.26 29.92
 4 6 0 798.79 32.39
 4 -6 0 785.66 32.02
 4 6 0 703.78 29.84
 4 6 0 722.28 34.71
 4 6 0 760.2 30.04
 4 -6 0 753.34 31.38
 4 -6 0 798.78 32.61
 4 -6 0 746.67 34.03
 4 6 0 795.55 33.7
 4 -6 0 710.06 31.47
 4 -6 0 715.77 32.08
 4 6 0 775.99 32.42
 4 -6 0 776.78 32.13
 4 6 0 719.57 31.95
 4 6 0 759.86 32.28
 4 -6 0 732.13 35.51
 4 -6 0 770.12 35.35
 -4 -6 -1 6.75 3.08
 4 -6 1 0.27 1.41
 4 -6 1 4.65 2.25
 4 -6 1 2.03 2.36
 4 -6 1 1.44 2.35
 4 -6 1 4.52 2.02
 4 -6 1 0.35 1.74
 4 -6 1 3.87 3.24
 4 6 1 12.14 3.9
 4 6 1 2.95 2.36
 4 -6 1 3.14 2.24
 4 6 1 3.84 2.39
 4 6 1 2.06 2.35
 4 6 1 0.75 1.34
 4 6 1 3.04 2.43
 4 -6 1 2.01 2.07
 4 6 2 625.83 25.45
 4 6 2 587.65 30.75
 4 -6 2 580.92 28.87
 4 -6 2 546.97 26.48
 4 -6 2 574.51 27.51
 4 -6 2 595.24 26.07
 4 -6 2 637.67 27.81
 4 -6 2 652.92 28.16
 4 6 2 597.55 25.58
 4 6 2 634.38 26.9
 4 6 2 617.92 27.09
 4 -6 2 561.41 24.77
 4 -6 3 385.36 20.37
 4 -6 3 401.96 19.32
 4 -6 3 409.37 20.12
 4 6 3 415.57 19.53
 4 6 3 399.45 19.75
 4 -6 3 358.81 17.69
 4 -6 3 434.87 23.65
 4 6 3 413.52 22.83
 4 6 3 372.44 22.08
 4 -6 4 107.13 9.72
 4 6 4 107.86 9.63
 4 6 5 4.06 1.94
 4 -6 5 7.19 2.5
 4 6 5 9.36 2.49
 4 6 6 557.41 21.9
 4 -6 6 536.4 21.91
 -4 7 8 72.34 5.87
 4 -7 -8 61.86 4.5
 4 7 -8 57.77 4.37
 -4 7 8 58.41 5.13
 4 -7 -8 63.71 5.37
 -4 -7 7 367.26 19.71
 4 -7 -7 344.61 16.87
 4 7 -7 371.37 17.18
 -4 7 7 366.19 18.01
 -4 -7 7 325.15 19.44
 -4 7 7 331.44 20.27
 4 -7 -7 353.23 18.48
 -4 -7 6 363.49 22.24
 -4 -7 6 346.44 21.59
 -4 7 6 352.7 22.47
 4 -7 -6 349.48 18.02
 4 7 -6 406.29 18.81
 -4 7 6 397.69 19.36
 4 7 -6 323.07 18.87
 -4 -7 5 29.56 6.11
 4 -7 -5 30.79 4.14
 4 7 -5 33.52 4.71
 4 7 -5 23.25 4.09
 4 -7 -5 28.08 4.13
 4 -7 -4 170.26 12.39
 4 -7 -4 168.02 10.72
 4 7 -4 176.81 11.04
 4 -7 -4 156.39 9.72
 -4 -7 4 163.36 13.94
 4 7 -4 172.55 10.94
 4 -7 -4 162.1 10.53
 4 -7 -3 1491.4 61.79
 4 7 -3 1677.72 62.18
 4 -7 -3 1518.11 61.56
 -4 -7 3 1532.86 64.49
 4 -7 -3 1555.45 64.36
 4 -7 -3 1523.25 60.87
 4 -7 -3 1595.25 61.95
 4 -7 -3 1625.87 63.23
 4 7 -3 1655.3 62.62
 4 -7 -2 566.27 24.1
 4 7 -2 571.83 24.49
 4 7 -2 525.86 23.79
 4 -7 -2 583.25 27.77
 4 -7 -2 519.74 24.01
 4 -7 -2 538.45 22.56
 4 -7 -2 509.27 24.64
 4 7 -2 565.01 24.91
 4 -7 -2 564.5 24.8
 4 -7 -2 575.61 25.82
 4 7 -2 564 25.2
 4 7 -2 518.72 25.68
 -4 -7 2 555.03 27.07
 4 7 -1 63.01 5.83
 4 -7 -1 56.95 5.55
 4 7 -1 65.66 6.38
 4 -7 -1 61.89 6.66
 4 -7 -1 70.62 5.69
 4 7 -1 68.79 5.93
 4 7 -1 62.79 5.32
 4 -7 -1 69.38 7.89
 4 -7 -1 56.02 6.99
 4 -7 -1 78.56 6.92
 4 -7 -1 61.92 5.65
 4 -7 -1 68.87 5.12
 4 -7 -1 61.98 6.1
 4 -7 -1 66.36 6.83
 4 -7 -1 56.29 6.7
 4 7 -1 60.15 7.49
 4 7 -1 61.85 6.56
 4 7 -1 70.74 6.25
 4 -7 -1 59.61 5.73
 4 -7 0 336.62 18.06
 4 7 0 335.22 17.43
 4 7 0 272.69 18.31
 4 -7 0 297.33 15.68
 4 7 0 339.11 16.44
 4 7 0 299.61 14.43
 4 7 0 307.72 16.28
 4 -7 0 263.56 16.65
 4 7 0 309.99 14.92
 4 -7 0 314.4 15.93
 4 -7 0 348.68 17.21
 4 -7 0 257.52 16.71
 4 7 0 322.06 16.36
 4 -7 0 307.07 16
 4 -7 0 319.11 19.52
 4 -7 0 315.09 16.39
 4 -7 0 291.97 16.66
 4 7 0 330.23 16.83
 4 -7 0 317.19 19.08
 4 7 0 280.21 16.5
 4 7 1 390.31 17.52
 4 -7 1 348.83 19.02
 4 -7 1 380.94 17.52
 4 7 1 413.18 19.83
 4 -7 1 396.49 19.1
 4 -7 1 375.95 22
 4 7 1 326.04 21.6
 4 -7 1 348.61 18.38
 4 -7 1 362.04 19.25
 4 -7 1 386.64 18.79
 4 -7 1 379.07 19.44
 -4 -7 -1 411.48 21.89
 4 -7 1 350.53 20.19
 4 7 1 390.34 19.55
 4 7 1 387.73 20.11
 4 -7 1 341.68 19.15
 4 7 2 45.59 7.09
 4 -7 2 56.61 5.41
 4 -7 2 55.57 6.3
 -4 -7 -2 67.32 7.66
 4 7 2 55.2 5.02
 4 -7 2 56.64 6.26
 4 -7 2 56.21 5.81
 4 -7 2 50.56 6.71
 4 -7 2 52.86 5.69
 4 7 2 49.07 5.44
 4 7 2 57.27 5.8
 4 7 3 2.33 2
 4 -7 3 1.28 1.25
 4 7 3 4.06 2.02
 4 -7 3 5.7 2.36
 4 7 3 1.99 2.91
 4 -7 3 -0.36 1.61
 4 -7 3 4.78 2.72
 -4 -7 -3 1.17 2.64
 4 -7 4 397.03 19.44
 -4 -7 -4 427.97 21.92
 4 -7 4 417.41 21.12
 4 7 4 416.05 19.72
 4 -7 5 365.63 18.3
 4 7 5 390.92 17.34
 4 8 -8 329.65 13.95
 -4 8 8 340.06 16.04
 -4 8 8 328.06 15.49
 -4 -8 8 312.21 15.21
 4 -8 -7 194.02 12.08
 -4 8 7 165.51 12.68
 -4 -8 7 209.08 13.17
 -4 8 7 210.21 12.16
 4 -8 -7 184.23 10.45
 4 8 -7 194.35 10.59
 4 -8 -6 124.01 10.02
 4 8 -6 111.49 9.26
 -4 -8 6 130.59 12.01
 4 -8 -6 102.78 8.08
 4 8 -6 119.46 8.52
 -4 8 6 137.61 9.63
 -4 -8 6 121.8 10.87
 -4 8 6 129.7 11.85
 4 -8 -5 731.23 32.01
 4 8 -5 799.97 32.63
 -4 -8 5 732.84 37.99
 4 8 -5 780.27 32.39
 4 -8 -5 715.22 32.04
 -4 -8 4 293.85 20.8
 4 -8 -4 250.04 16.92
 4 -8 -4 288.87 15.62
 4 8 -4 314.95 16.05
 4 -8 -4 298.18 15.28
 4 -8 -4 310.55 18.13
 4 -8 -4 279.35 15.77
 4 -8 -4 331.73 16.35
 4 8 -4 347.03 16.66
 4 8 -3 52.39 6.35
 4 -8 -3 45.08 5.3
 4 -8 -3 49.38 6.33
 4 -8 -3 66.99 5.84
 4 8 -3 59.94 5.68
 4 8 -3 62.89 5.75
 4 -8 -3 51.84 5.24
 4 -8 -3 56.58 5.44
 4 -8 -3 66.85 7.39
 -4 -8 3 55.83 7.1
 4 8 -2 893.11 37.69
 4 -8 -2 981.59 41.77
 4 8 -2 925.97 38.08
 4 -8 -2 908.86 37.92
 4 -8 -2 937.14 38.23
 4 -8 -2 891.78 36.26
 4 8 -2 871.58 39.9
 -4 -8 2 926.86 41.45
 4 -8 -2 1019.01 39.63
 4 8 -2 1023.75 39.07
 4 -8 -2 881.96 38.73
 4 -8 -2 914.9 37.15
 4 8 -2 975.67 37.78
 4 8 -1 1328.27 51.57
 4 -8 -1 1294.4 51.3
 4 8 -1 1268.41 55.53
 4 -8 -1 1342.99 53.2
 4 8 -1 1410.08 52.9
 4 8 -1 1380.96 51.61
 4 -8 -1 1348.23 52.14
 4 -8 -1 1406.53 53.53
 4 -8 -1 1322.93 55.87
 4 -8 -1 1344.88 50.43
 4 -8 -1 1276.24 52.7
 4 -8 -1 1249.08 53.46
 4 -8 -1 1315.49 55.38
 4 -8 -1 1233.77 53.98
 4 8 -1 1208.46 53.56
 4 8 -1 1331.22 51.77
 4 -8 -1 1310.43 51.65
 4 8 0 340.94 17.01
 4 -8 0 316.48 16.98
 4 8 0 279.57 18.5
 4 8 0 302.06 15.3
 4 -8 0 276.68 14.94
 4 8 0 310.65 15.8
 4 -8 0 253.96 16.49
 4 -8 0 285.54 13.78
 4 8 0 304.51 14.86
 4 -8 0 286.16 15.43
 4 -8 0 313.79 16.47
 4 -8 0 267.44 17.06
 4 8 0 290.56 15.27
 4 -8 0 259.28 14.74
 4 -8 0 281.7 18.28
 4 -8 0 283.5 15.84
 4 -8 0 288.26 16.73
 4 8 0 291.06 15.78
 4 -8 0 317.33 18.73
 4 8 0 270.89 16.57
 4 -8 1 114.62 10.25
 4 8 1 141.57 9.86
 4 -8 1 115.33 8.71
 4 -8 1 114.77 9.37
 4 -8 1 112.6 7.79
 4 8 1 133.7 8.36
 -4 -8 -1 134.58 11.13
 4 -8 1 129.01 11.49
 4 -8 1 127.34 9.23
 4 -8 1 136.22 9.66
 4 8 1 110.02 11.43
 4 -8 1 119.53 9.08
 4 -8 1 122.46 9.9
 4 8 1 130.47 9.45
 4 8 1 132.14 9.5
 4 -8 1 121.99 9.1
 4 -8 1 112.54 10.54
 4 8 1 126.95 10.11
 4 -8 2 100.72 7.54
 4 -8 2 91.79 8.61
 4 -8 2 102.66 8.09
 4 -8 2 106.4 8.49
 4 -8 2 107.21 8.13
 4 8 2 104.8 7.44
 4 8 2 103.14 8.1
 4 8 2 100.02 8
 4 8 3 126.7 8.98
 4 8 3 115.76 8.62
 4 -8 3 127.72 8.82
 4 8 3 93.95 10.29
 -4 -8 -3 122.02 10.53
 4 -8 3 109.95 8.31
 4 -8 3 121.48 9.81
 4 8 4 24.16 3.62
 4 -8 4 31.39 3.88
 4 -8 4 25.36 4.34
 4 8 4 20.04 4.16
 -4 -8 -4 20.12 4.22
 4 8 5 145.98 8.62
 4 -8 5 123.99 8.75
 4 -8 5 130.93 9.15
 -4 9 8 63.44 5.33
 -4 9 8 62.26 5.07
 -4 -9 8 61.37 4.92
 -4 -9 7 511.16 24.8
 -4 9 7 473.53 24.22
 4 -9 -7 533.74 24.13
 4 -9 -7 494.59 21.79
 4 9 -7 557.7 22.26
 -4 9 7 545.12 24.12
 -4 -9 6 690.91 33.63
 -4 9 6 736.81 31.03
 -4 -9 6 643.15 31.94
 -4 9 6 647.08 32.37
 4 9 -6 609.44 30
 4 -9 -6 742.19 31.83
 4 -9 -5 181 11.09
 4 -9 -5 181.68 13
 4 -9 -5 192.18 11.33
 4 9 -5 210.43 11.7
 4 -9 -4 475.45 24.15
 -4 -9 4 423.49 26.85
 4 -9 -4 450.61 21.78
 4 9 -4 452.04 21.02
 4 -9 -4 429.89 20.78
 4 -9 -4 486.17 21.54
 4 -9 -4 474.29 21.47
 4 9 -4 512.35 22.1
 -4 -9 3 785.43 36.69
 4 -9 -3 811.97 35.83
 4 -9 -3 737.7 33.18
 4 9 -3 718.09 34.53
 4 -9 -3 629.82 34.12
 4 -9 -3 823.46 33.1
 4 9 -3 750.09 32.07
 4 -9 -3 763.14 32.12
 4 -9 -3 774.78 31.71
 4 9 -3 840.72 32.47
 4 9 -2 596.02 27.59
 4 9 -2 623.24 27.56
 4 -9 -2 599.71 27.18
 4 -9 -2 665.15 28.41
 4 -9 -2 610.07 28.81
 4 -9 -2 616.59 26.41
 4 -9 -2 625.28 26.64
 4 9 -2 662.23 27.11
 4 9 -2 605.4 30.12
 4 -9 -2 696.49 29.08
 4 9 -2 768.39 29.14
 -4 -9 2 618.67 31.19
 4 -9 -2 679.28 31.5
 4 9 -1 28.22 3.64
 4 -9 -1 29.65 3.75
 4 9 -1 26.81 3.72
 4 -9 -1 33.23 5.36
 4 9 -1 27.73 4.03
 4 -9 -1 41.07 5.18
 4 -9 -1 28.59 3.76
 4 -9 -1 27.51 3.5
 4 -9 -1 27.78 5.4
 4 -9 -1 30.98 5.29
 4 9 -1 30.82 4.29
 4 -9 -1 35.22 4.78
 4 9 -1 29.52 5.53
 4 -9 -1 29.51 5.1
 4 -9 -1 31.22 4.77
 4 -9 -1 26.13 4.02
 4 9 -1 30.9 5.23
 4 -9 0 84.33 7.55
 4 9 0 73.48 6.99
 4 -9 0 66.1 7.74
 4 9 0 80.28 6.42
 4 -9 0 78.6 6.37
 4 9 0 82.29 6.81
 4 9 0 52.52 7.98
 4 -9 0 66.92 5.33
 4 9 0 86.02 6.61
 4 -9 0 72.43 6.72
 4 -9 0 78.72 7.19
 4 9 0 75.22 6.37
 4 -9 0 71.53 6.2
 4 9 0 53.75 6.97
 4 -9 0 76.09 8.28
 4 9 0 74.61 6.78
 4 -9 0 89.6 9.07
 4 -9 0 88.97 7.7
 4 -9 0 84.12 8.23
 4 -9 0 72.1 8.52
 4 -9 1 808.79 41.8
 4 -9 1 937.41 39.4
 4 9 1 1016.93 40.45
 4 -9 1 944.78 41.46
 4 -9 1 969.86 38.54
 4 9 1 1032.25 39.34
 4 9 1 905.48 39.86
 4 -9 1 894.63 39.7
 4 -9 1 1051.67 40.98
 4 -9 1 1019.12 40.67
 4 -9 1 928.12 40.41
 4 -9 1 997.77 42.38
 4 9 1 1018.83 40.73
 4 -9 1 991.32 43.71
 4 9 1 992.18 41.09
 -4 -9 -1 988.11 43.04
 4 -9 1 996.81 43.98
 4 9 1 806.63 43.72
 4 -9 2 9.62 3.18
 4 -9 2 12.75 3.51
 4 -9 2 10.07 2.57
 4 9 2 6.18 2.63
 4 9 2 9.01 2.75
 4 -9 2 11.65 2.81
 4 -9 2 7.63 3.64
 4 -9 2 7.09 2.75
 4 -9 2 12.76 2.92
 4 9 2 8.37 2.42
 4 -9 3 5.26 2.11
 -4 -9 -3 7.15 3.52
 4 -9 3 6.09 2.73
 4 -9 3 2.81 1.9
 4 9 3 2.86 3.24
 4 9 3 5.24 2.4
 4 9 3 4.3 2.19
 4 9 4 408.82 18.07
 -4 -9 -4 390.25 19.93
 4 -9 4 391.38 20.5
 4 -9 4 386.91 19.83
 4 -9 4 373.84 17.89
 4 -9 5 438.97 21.06
 4 -9 5 437.54 21.01
 -4 -10 8 191.5 9.75
 -4 10 8 189.68 9.95
 -4 -10 8 177.37 9.33
 -4 10 8 215.4 10.61
 -4 -10 7 97.69 8.12
 -4 10 7 100.58 7.68
 -4 -10 7 94.19 7.46
 4 -10 -7 90.83 7.36
 4 -10 -6 51.92 6.15
 4 10 -6 30.8 4.66
 -4 -10 6 41.44 6.41
 -4 -10 5 855.11 41.78
 4 -10 -5 872.53 36.02
 -4 -10 5 782.74 42.35
 4 -10 -4 230.92 14.85
 4 -10 -4 211.58 12.94
 4 -10 -4 239.39 13.2
 4 -10 -4 178.16 13.96
 -4 -10 4 210.37 17.5
 4 -10 -3 4.58 1.77
 4 10 -3 3.3 2.64
 4 -10 -3 3.94 3.21
 4 -10 -3 4.79 3.35
 4 -10 -3 2.18 2.15
 4 -10 -3 8.4 2.88
 4 -10 -3 6.04 2.15
 -4 -10 3 5.28 3.48
 4 -10 -2 584.79 24.34
 4 -10 -2 570.48 26.7
 4 -10 -2 557.87 27.8
 -4 -10 2 549.46 28.63
 4 10 -2 559.19 25.16
 4 -10 -2 581.16 28.71
 4 -10 -2 596.22 26.09
 4 10 -2 508.68 27.26
 4 -10 -2 533.88 24.23
 4 10 -1 651.59 32.29
 4 10 -1 676.29 28.93
 4 -10 -1 718.97 30.25
 4 -10 -1 698.16 29.69
 4 -10 -1 661.29 32.34
 4 -10 -1 676.27 27.99
 4 -10 -1 720.01 30.99
 4 -10 -1 679.73 31.79
 4 -10 -1 621.05 27.67
 4 -10 -1 669.88 32.11
 4 -10 -1 629.84 31.75
 4 -10 0 107.05 10.33
 4 -10 0 145.85 8.27
 4 10 0 135.33 9.15
 4 10 0 144.95 9.4
 4 -10 0 130.11 11.34
 4 -10 0 130.31 9.59
 4 -10 0 135.01 9.82
 4 -10 0 140.79 11.76
 4 -10 0 139.92 10.44
 4 -10 0 156.94 11.93
 4 10 0 143.71 9.59
 4 -10 0 105.38 8.17
 4 10 0 131.63 12.11
 4 10 0 125.09 11.08
 -4 -10 -1 30.43 5.22
 4 -10 1 28.2 4.8
 4 -10 1 25.38 3.49
 4 -10 1 24.67 4.11
 4 -10 1 34.8 4.71
 4 -10 1 31.17 5.72
 4 -10 1 26.18 5.42
 4 10 1 24.37 6.1
 4 10 1 28.34 4.24
 4 -10 1 26.99 4.39
 4 10 1 34.44 4.49
 4 -10 1 19.64 3.48
 4 10 1 27.78 3.93
 4 -10 1 33.19 5.84
 4 -10 1 25.37 5.34
 4 -10 2 636.73 31.24
 4 -10 2 676.19 28.87
 4 -10 2 681.5 32.6
 4 10 2 548.96 33.05
 4 -10 2 572.76 31.7
 4 -10 2 682.93 29.38
 4 -10 2 694.55 28.88
 4 10 2 674.85 28.86
 -4 -10 -2 698.96 32.59
 4 10 2 687.51 29.69
 4 10 2 705.72 29.47
 4 -10 2 678.31 29.43
 4 -10 2 649.79 32.52
 4 -10 3 435.83 23.36
 4 -10 3 444.26 21.21
 4 -10 3 442.2 24.1
 4 10 3 489.11 22
 4 10 3 488.44 21.54
 -4 -10 -3 476.41 24.12
 4 10 3 387.02 24.63
 4 -10 4 149.03 10.76
 4 10 4 149.64 8.74
 4 -10 4 133.9 10.13
 -4 -10 -4 154.51 10.62
 4 10 4 126.35 10.5
 4 -10 5 53.51 5
 4 -10 5 55.31 5.09
 4 10 5 58.64 4.84
 -4 -11 8 27.72 2.81
 -4 -11 8 21.59 2.42
 -4 11 8 24.86 2.92
 -4 -11 7 133.48 9.17
 -4 11 7 157.28 9.9
 4 -11 -7 148.65 9.35
 -4 -11 7 142.49 9.74
 4 11 -6 807.25 36.41
 4 -11 -6 902.3 37.84
 -4 -11 6 934.52 39.97
 4 -11 -5 85.4 8.57
 4 -11 -5 97.61 7.4
 4 -11 -5 96.79 9.02
 -4 -11 5 82.11 9.62
 4 -11 -4 471.99 22.07
 -4 -11 4 444.68 22.39
 4 -11 -4 425.19 21.51
 -4 -11 4 383.94 26.36
 4 11 -3 187.49 13.77
 4 -11 -3 180.17 13.94
 4 -11 -3 220.31 14.72
 4 -11 -3 203.15 11.1
 4 -11 -3 205.42 13.1
 4 -11 -3 215.19 13.12
 -4 -11 3 197.48 15.04
 -4 -11 2 393.63 20.83
 4 -11 -2 392.06 18.59
 4 11 -2 372.03 21.64
 -4 -11 2 387.49 22.63
 4 -11 -2 446.42 20.87
 4 -11 -2 409.75 21.24
 4 -11 -2 386.96 22.09
 4 11 -2 372.98 19.11
 4 -11 -2 412.19 22.4
 4 11 -1 1.48 2.07
 4 -11 -1 2.11 2.17
 4 -11 -1 -0.6 3.07
 4 -11 -1 2.03 2.08
 4 -11 -1 1.22 2.1
 4 11 -1 3.07 2.52
 4 -11 -1 0.64 1.57
 4 -11 -1 3.02 2.89
 4 11 -1 0.31 1.59
 4 11 -1 5.43 3.44
 4 -11 -1 1.74 2.63
 4 -11 -1 1.23 3.15
 4 -11 0 1124.05 52.26
 4 -11 0 1063.79 53.49
 4 11 0 1391.91 51.54
 4 -11 0 1350.38 53.75
 4 -11 0 1347.98 55.48
 4 11 0 1366.04 51.33
 4 -11 0 1334.99 52.08
 4 -11 0 1411.93 52.2
 4 -11 0 1411.28 50.99
 4 -11 0 1309.04 55.23
 4 11 0 1285.92 50.54
 4 11 0 974.15 52.85
 4 11 0 1280.96 55.69
 4 -11 0 1266.87 54.83
 4 -11 1 374.57 21.58
 4 11 1 372.92 18.68
 4 -11 1 402.09 19.45
 4 -11 1 411.64 18.98
 4 -11 1 342.01 21.02
 4 11 1 385.07 18.55
 4 -11 1 352.57 20.22
 4 -11 1 343.83 17.27
 4 -11 1 387.71 20.15
 4 -11 1 341.78 21.05
 4 -11 1 339.83 17.48
 4 11 1 364.21 18.23
 -4 -11 -2 378.54 21.17
 4 -11 2 384.71 21.03
 4 -11 2 381.43 18.28
 4 -11 2 331.61 20.96
 4 11 2 407.22 19.12
 4 11 2 374.88 18.34
 4 -11 2 377.85 21.39
 4 11 2 336.76 22.2
 4 -11 2 385.74 18.7
 4 -11 2 359.36 20.65
 4 -11 2 382.66 18.3
 4 -11 2 342.76 17.5
 4 11 2 395.45 18.74
 4 -11 2 378.68 21.54
 -4 -11 -3 11.14 3.49
 4 -11 3 16.18 3.79
 4 11 3 8.53 4.03
 4 -11 4 482.02 23.33
 4 11 4 480.81 20.55
 4 -11 4 486.77 23.43
 -4 -11 -4 514.99 23.33
 4 11 4 451.79 23.55
 4 -11 5 121.1 7.7
 4 -11 5 126.02 7.87
 4 11 5 141.86 7.59
 -4 -12 8 36.49 2.9
 -4 12 8 31.05 2.95
 -4 -12 7 149.14 9.18
 -4 -12 7 148.49 9.55
 -4 12 7 165.39 9.72
 4 -12 -7 128.32 8.48
 -4 -12 6 189.02 11.97
 -4 12 6 213.6 12.64
 4 12 -6 158.5 10.78
 4 -12 -6 199.56 12.34
 -4 -12 6 191.84 13.24
 -4 -12 5 1187.25 50.58
 4 -12 -5 1039.11 47.6
 4 -12 -5 1171.09 45.71
 -4 -12 5 1105.5 47.06
 4 -12 -5 1156.82 48.11
 -4 -12 4 225.38 13.85
 4 -12 -4 182.24 14.08
 4 -12 -4 222.08 14.73
 4 -12 -4 217.77 13.28
 4 -12 -4 236.63 13.81
 -4 -12 4 204.39 15.74
 -4 -12 4 191.91 16.98
 4 -12 -3 27.02 4.72
 -4 -12 3 21.77 4.97
 4 -12 -3 29.13 5.1
 4 -12 -3 36.43 5.21
 4 -12 -3 21.12 4.93
 4 -12 -3 24.09 3.44
 4 12 -3 18.51 4.34
 4 -12 -2 419.66 19.19
 4 -12 -2 400.98 21.35
 4 -12 -2 394.56 22.34
 4 12 -2 353.42 21.52
 -4 -12 2 360.75 22.04
 -4 -12 2 397.35 20.89
 4 -12 -2 401.07 20.57
 4 -12 -2 415.38 22.7
 4 12 -2 389.01 19.3
 4 12 -1 1281.05 49.65
 4 -12 -1 1277.19 49.91
 4 -12 -1 1271.81 50.7
 4 12 -1 1041.12 51.84
 -4 -12 1 1256.88 49.83
 4 -12 -1 1282.63 49.08
 4 -12 -1 1250.14 52.16
 4 -12 -1 1203.87 53.15
 4 12 -1 1186.06 47.96
 4 12 -1 1204.72 52.35
 4 -12 -1 1293.7 53.33
 4 -12 -1 1220.55 53.22
 4 -12 0 303.61 20.56
 4 -12 0 357.18 20.01
 4 12 0 378.65 18.1
 4 -12 0 405 19.91
 4 -12 0 421.81 19.44
 4 -12 0 387.68 21.9
 4 -12 0 388.5 18.7
 4 -12 0 420.61 22.57
 4 12 0 317.5 20.95
 4 -12 0 401.35 21.37
 4 -12 0 368.34 21.96
 4 12 0 368.54 18.4
 4 12 0 405.99 19.23
 4 12 0 349.85 21.64
 4 12 1 22.15 3.63
 4 -12 1 11.78 2.57
 4 -12 1 11.83 3.73
 4 -12 1 14.22 3.28
 4 12 1 8.16 2.62
 4 -12 1 16.12 4.37
 4 -12 1 15.16 2.81
 4 -12 1 13.56 3.93
 4 -12 1 21.23 3.34
 4 -12 1 19.87 4.79
 4 -12 1 13.49 4.59
 4 -12 2 114.44 10.3
 4 -12 2 119.36 7.98
 4 -12 2 104.82 7.39
 4 -12 2 100.57 9.49
 4 -12 2 129.12 9.43
 4 -12 2 115.06 10.25
 4 12 2 96.78 10.46
 -4 -12 -2 108.23 9.8
 4 12 2 128.67 8.65
 4 -12 2 103.71 10.27
 4 12 2 130.12 8.7
 4 12 2 115.45 7.92
 4 -12 2 97.63 9.62
 4 -12 2 104.06 7.79
 -4 -12 -3 897.94 38.28
 4 -12 3 857.06 37.61
 4 -12 3 833.4 35.2
 4 12 3 904.76 34.95
 4 -12 3 838.2 38.22
 4 12 3 822.49 39.29
 4 12 4 25.07 4.25
 4 -12 4 22.9 3.94
 4 -12 4 27.87 4.15
 4 12 4 17.8 2.46
 4 -12 5 16.76 2.48
 4 12 5 16.13 2.11
 -4 -12 -5 14.81 1.77
 4 -12 5 14.93 2.3
 -4 -13 7 30.88 3.61
 -4 -13 7 33.34 3.95
 -4 13 7 32.38 3.86
 -4 -13 7 35.1 3.91
 -4 -13 6 405.21 19.96
 -4 -13 6 427.61 21.6
 -4 13 6 484.09 21.49
 4 13 -6 353.3 18.5
 4 -13 -6 420.26 20.22
 4 -13 -5 8.03 3.02
 -4 -13 5 5.48 4.01
 4 -13 -5 6.84 3.4
 4 -13 -4 538.61 25.07
 4 -13 -4 518.06 26.39
 4 -13 -4 500.93 24.29
 -4 -13 4 504.44 24.73
 4 -13 -4 534.97 26.44
 -4 -13 4 473.2 29.4
 -4 -13 4 499.95 27.47
 -4 -13 3 66.41 7.39
 4 13 -3 47.19 6.48
 4 -13 -3 61.72 5.69
 4 -13 -3 58.38 6.75
 4 -13 -3 65.28 7.04
 4 -13 -2 89.5 7.17
 4 13 -2 69.87 8.21
 4 13 -2 94.47 7.5
 4 -13 -2 94.88 8.39
 -4 -13 2 93.38 9.46
 4 -13 -2 87.94 8.66
 4 -13 -2 73.86 8.73
 -4 -13 2 82.65 7.93
 4 13 -1 16.82 3.34
 4 -13 -1 18.97 3.9
 4 -13 -1 12.24 4.21
 4 -13 -1 15.52 4.4
 4 -13 -1 17.15 3.41
 4 13 -1 16.98 4.28
 4 -13 -1 12.56 3.04
 -4 -13 1 15.04 3.45
 4 -13 -1 16.22 4.54
 4 13 -1 7.8 3.49
 4 13 -1 13.32 2.57
 4 -13 -1 13.81 4.44
 4 13 -1 14.13 3.07
 4 -13 0 1638.79 62.25
 4 -13 0 1627.44 60.87
 4 -13 0 1784.26 65.42
 4 -13 0 1654.73 66.08
 4 13 0 1563.92 59.73
 4 -13 0 1424.44 59.18
 4 13 0 1570.65 60.44
 4 -13 0 1733.34 61.47
 4 -13 0 1599.32 65.05
 4 13 0 1581.17 61.05
 4 13 0 1307.28 63.63
 4 -13 0 1456.44 62.29
 4 -13 0 1533.9 64.19
 4 -13 1 81.5 6.31
 4 -13 1 96.57 9.38
 4 -13 1 85.53 6.53
 4 -13 1 84.43 6.76
 4 -13 1 87.33 7.61
 4 -13 1 87.33 8.5
 4 -13 1 79.41 9.02
 4 13 1 97.12 7.48
 4 13 1 100.81 9.93
 4 -13 1 103.46 9.29
 4 -13 1 80.69 9.15
 4 -13 1 81.95 8.64
 4 13 1 89.89 7.18
 4 13 1 87.89 6.76
 4 13 2 335.76 16.4
 4 -13 2 306.31 18.48
 4 13 2 336.61 16.37
 4 13 2 338.12 15.8
 4 13 2 340.39 20.19
 4 -13 2 296 18.18
 -4 -13 -2 348.85 18.93
 4 -13 2 279.31 18.48
 4 -13 2 283.25 15.44
 4 -13 2 325.64 18.64
 4 -13 3 0.96 2.28
 4 13 3 0.55 2.76
 -4 -13 -3 -0.45 2.02
 4 -13 3 -0.47 2.24
 4 13 3 -0.58 1.64
 4 13 3 0.24 1.37
 4 -13 3 1.69 1.96
 4 -13 4 379.94 17.83
 4 -13 4 386.26 18.17
 4 13 4 342.64 14.71
 4 13 4 334.42 17.77
 4 -13 5 10.32 1.72
 4 13 5 11.63 1.61
 4 -13 5 12.27 1.8
 -4 -14 7 133.38 7.87
 -4 -14 7 141.96 7.95
 -4 -14 7 130.28 8.06
 -4 14 7 150.37 8.43
 -4 14 6 11.77 3.07
 -4 -14 6 10.36 2.61
 -4 -14 6 9.3 2.9
 4 -14 -6 6.23 2.41
 -4 -14 6 6.98 2.93
 4 -14 -5 722.86 32.31
 4 -14 -5 715.69 30.47
 4 -14 -5 688.61 31.88
 -4 -14 5 704.43 33.29
 4 -14 -4 42.64 5.41
 4 -14 -4 64.83 6.66
 4 -14 -4 60.56 7.11
 -4 -14 4 67.79 8.18
 4 -14 -4 58.98 6.95
 -4 -14 4 55.04 6.12
 -4 -14 4 59.7 6.98
 4 -14 -3 5.01 2.86
 4 -14 -3 6.06 2.8
 4 14 -3 7.13 2.83
 -4 -14 3 1.2 2.96
 -4 -14 3 1.93 2.74
 4 -14 -3 4.72 2
 -4 -14 3 4.12 2.93
 4 -14 -3 0.56 3.09
 4 14 -2 56.89 7.16
 4 -14 -2 75.23 8.18
 4 -14 -2 79.95 8.84
 4 -14 -2 74.77 6.61
 4 -14 -2 83.69 7.8
 -4 -14 2 68.9 7.15
 4 14 -2 69.02 6.32
 -4 -14 1 833.24 35.74
 4 -14 -1 877.69 35.79
 4 -14 -1 881.34 39.23
 4 -14 -1 897.64 40.03
 -4 -14 1 816.03 35.59
 4 14 -1 835.99 35.44
 4 -14 -1 893.58 39.73
 4 14 -1 738.25 37.99
 4 -14 -1 867.61 35.35
 4 -14 -1 899.55 37.2
 4 14 -1 791.87 34.27
 4 14 0 374 18.42
 4 -14 0 373.62 20.95
 4 -14 0 362.13 18.9
 4 -14 0 355.34 17.63
 4 -14 0 366.47 21.34
 4 -14 0 397.81 18.74
 4 14 0 360.94 20.91
 4 -14 0 348.58 20.99
 4 -14 0 330.15 19.02
 4 -14 0 399.12 21.62
 4 -14 0 413.51 22.5
 4 14 0 358.75 17.59
 4 14 0 336.42 20.84
 4 14 1 95.8 7.58
 4 -14 1 109.79 9.54
 4 -14 1 114.98 10.43
 4 -14 1 106.25 10.13
 4 -14 1 87.65 8.89
 4 14 1 114.81 7.41
 4 14 1 96.94 9.69
 4 14 1 95.17 7.39
 4 -14 1 94.66 8.81
 4 -14 1 100.21 7.08
 4 -14 1 106.2 8.14
 4 -14 1 98.78 9.56
 4 14 2 1.76 3.09
 4 -14 2 7.16 3.31
 4 -14 3 662.51 29.19
 4 14 3 642.46 30.38
 4 -14 3 633.42 28.3
 4 14 3 641.82 26.13
 4 14 3 699.52 27.38
 4 -14 3 627.25 29.64
 4 -14 3 671.49 29.88
 4 -14 4 9.21 2.43
 4 14 4 10.49 2.7
 4 -14 4 10.66 2.5
 -4 -15 7 51.73 3.98
 -4 -15 7 52.4 3.95
 -4 15 7 60.55 4.42
 -4 15 6 414.28 18.68
 -4 -15 6 349.34 17.71
 -4 -15 6 372.01 17.53
 -4 -15 6 358.33 18.21
 4 -15 -5 137.07 9.73
 -4 -15 5 134.72 10.47
 4 -15 -5 140.84 10.13
 4 -15 -5 140.27 8.98
 -4 -15 5 115.63 9.39
 -4 -15 5 119.96 8.97
 -4 -15 4 1130.18 48.89
 4 -15 -4 1199.59 47.27
 4 -15 -4 1186.66 48.7
 -4 -15 4 1067.17 47.68
 4 -15 -4 1155.54 48.22
 4 -15 -3 32.78 4.92
 4 -15 -3 28.7 4.8
 4 15 -3 25.93 4.64
 -4 -15 3 26.05 5.19
 -4 -15 3 31.51 5.52
 4 -15 -3 25.27 4.76
 -4 -15 3 34.55 5.25
 4 -15 -3 38.12 4.4
 4 15 -3 29.58 3.89
 4 -15 -2 1534.4 57.65
 4 -15 -2 1530.71 60.88
 4 15 -2 1388.53 56.78
 4 -15 -2 1520.62 58.95
 -4 -15 2 1502.55 61.09
 4 -15 -2 1558.68 60.86
 4 -15 -2 1516.4 61.39
 -4 -15 2 1378.61 58.22
 4 15 -2 1330.38 59.54
 4 15 -1 40.3 4.72
 4 -15 -1 39.06 5.16
 4 -15 -1 43.69 4.73
 4 15 -1 40.55 4.29
 -4 -15 1 36.12 4.78
 4 -15 -1 56.24 5.61
 -4 -15 1 39.2 4.84
 4 15 -1 37.55 5.41
 -4 -15 1 42.05 6.08
 4 15 -1 36.99 5.75
 4 -15 -1 53.38 7.11
 4 -15 -1 38.76 6.21
 4 -15 -1 42.23 6.8
 4 15 0 467.97 21.44
 4 15 0 427.43 20.31
 4 -15 0 478.64 22.15
 4 -15 0 432.73 20.39
 4 15 0 440.38 23.44
 4 -15 0 501.27 22
 4 -15 0 481.25 24.83
 4 -15 0 465.64 24.89
 4 -15 0 476.23 24.71
 -4 -15 0 440.48 21.99
 4 15 0 423.31 24.02
 4 -15 0 447.06 24.32
 4 -15 1 310.57 17.81
 4 -15 1 343.73 18.95
 4 -15 1 357.16 19.13
 4 -15 1 329.72 19.23
 4 15 1 318.88 18.79
 4 15 1 301.96 14.92
 4 -15 1 306.24 15.98
 4 -15 1 313.06 18.31
 4 15 1 331.78 16.25
 4 -15 1 294.64 18.38
 4 15 2 169.66 9.79
 4 15 2 178.8 9.28
 4 -15 2 158.81 11.78
 4 15 2 172.68 12.44
 4 -15 2 173.01 11.23
 4 -15 2 174.86 12.03
 4 -15 2 181.07 12.05
 4 -15 2 144.82 11.22
 4 15 3 5.51 2.51
 4 15 3 6.32 1.72
 4 -15 3 2.74 1.95
 4 -15 3 3.83 2.02
 4 -15 3 6.07 2.43
 4 -15 3 5.83 2.44
 4 -15 4 422.75 18.67
 4 -15 4 431.03 18.82
 -4 -15 -4 418.63 17.82
 -4 16 7 126.67 6.48
 -4 -16 7 109.17 5.84
 -4 16 7 119.85 6.31
 -4 -16 6 12.36 2.39
 -4 -16 6 13.01 2.67
 -4 16 6 10.31 2.49
 4 -16 -6 11.44 1.83
 -4 -16 6 10.04 2.72
 -4 -16 5 726.43 30.4
 4 -16 -5 724.59 29.92
 -4 -16 5 712.17 31.68
 -4 -16 5 689.03 31.04
 4 -16 -5 731.29 31.47
 -4 -16 4 30.1 4.86
 -4 -16 4 29.26 4.03
 4 -16 -4 26.52 4.43
 4 -16 -4 22.3 3.68
 4 -16 -3 74.61 6.1
 4 -16 -3 63.02 6.73
 -4 -16 3 71.47 7.52
 4 16 -3 67.16 5.84
 4 -16 -3 67.55 6.73
 -4 -16 3 69.29 7.86
 -4 -16 3 65.22 7.04
 -4 -16 3 78.57 8.06
 4 -16 -3 73.64 7.51
 4 -16 -2 93.57 9.05
 -4 -16 2 110.06 9.93
 4 16 -2 98.21 7.46
 4 -16 -2 114.74 8.71
 -4 -16 2 102.18 8.41
 4 -16 -2 111.5 8.04
 4 16 -2 101.97 7
 4 -16 -1 1431.08 52.72
 4 16 -1 1349.4 53.92
 4 -16 -1 1379.6 56.31
 -4 -16 1 1413.64 55.97
 4 -16 -1 1437.45 56.4
 4 -16 -1 1364.7 56.21
 -4 -16 1 1274.58 52.3
 4 16 -1 1241.86 50.68
 4 -16 -1 1351.53 53.11
 4 -16 -1 1247.24 51.11
 4 16 -1 1307.85 51.93
 4 -16 0 1.01 1.7
 4 -16 0 -0.53 2.27
 4 -16 0 2.89 1.5
 4 -16 0 5.47 3.39
 4 16 0 2.59 1.94
 4 16 0 4.36 2.49
 4 16 0 0.82 1.37
 4 -16 0 0.57 2.99
 4 -16 0 0.55 2.69
 4 -16 0 1.79 1.66
 4 16 1 6.46 1.68
 4 -16 1 1.75 1.73
 4 16 1 2.49 2.44
 4 -16 1 4.07 2.96
 4 -16 2 43.93 5.39
 4 -16 2 37.39 5.27
 4 -16 2 41.77 5.37
 4 -16 2 48.74 5.17
 4 -16 2 52.34 5.9
 4 -16 2 44.56 5.35
 4 16 2 47.48 4.49
 4 16 2 42.22 4.1
 4 16 2 47.33 5.83
 4 -16 3 492.74 22.17
 4 16 3 485.2 22.49
 4 16 3 499.52 19.87
 4 -16 3 463.95 21.9
 4 -16 3 460.69 20.83
 4 -16 3 468.66 21.49
 -4 -16 -4 16.75 2.1
 -4 -17 6 536.54 23.25
 -4 -17 6 597.14 23.26
 4 -17 -6 492.01 21.15
 -4 -17 6 587.7 22.75
 -4 17 6 652.91 23.86
 -4 -17 5 36.46 4.56
 4 -17 -5 30.93 3.63
 -4 -17 5 36.38 3.98
 -4 -17 5 30.83 4.17
 4 17 -4 316.03 15.74
 4 -17 -4 376.91 17.46
 -4 -17 4 342.12 18
 -4 -17 4 350.88 18.63
 4 -17 -4 339.83 17.68
 -4 -17 4 352.94 18.04
 -4 -17 3 16.8 4.2
 -4 -17 3 13.8 3.68
 4 -17 -3 22.52 4.29
 4 -17 -2 1257.5 52.56
 4 17 -2 1206.9 49.51
 4 -17 -2 1296.23 51.04
 4 -17 -2 1335.84 50.22
 -4 -17 2 1294.55 53.57
 -4 -17 2 1280.63 51.16
 4 -17 -1 42.12 4.89
 4 17 -1 38.94 4.42
 4 -17 -1 55.04 7.32
 4 -17 -1 48.29 6.47
 4 -17 -1 49.38 6.69
 -4 -17 1 47.65 6.29
 4 -17 -1 45.85 4.87
 4 -17 0 534.93 26.03
 4 17 0 523.66 25.17
 4 17 1 0.44 2.31
 4 -17 1 0.45 1.86
 4 17 1 -0.8 1.38
 4 -17 1 -0.45 2.17
 4 -17 1 2.17 2.33
 4 -17 1 3.74 2.35
 4 -17 1 -0.24 1.29
 4 -17 2 139.87 9.6
 4 17 2 127.61 7.49
 4 -17 2 130.61 9.38
 4 -17 2 133.37 8.69
 4 -17 2 142.02 9.56
 4 -17 2 133.53 9.41
 4 17 2 137.36 9.7
 4 17 2 131.63 7.82
 4 -17 3 31.84 3.87
 4 17 3 34.29 4.18
 4 17 3 27.35 2.62
 4 -17 3 29.64 3.69
 -4 -17 -3 32.31 3.36
 -4 -17 -4 603.57 22.88
 -4 18 6 1.94 1.21
 -4 -18 6 3.52 1.56
 4 18 -6 2.93 1.01
 4 -18 -5 684.57 27.08
 -4 -18 5 674.17 28.1
 4 18 -5 629.24 26.38
 -4 -18 5 720.26 28.31
 4 18 -4 2.76 1.52
 4 -18 -4 4.32 1.74
 -4 -18 4 4.3 2.15
 4 -18 -4 5.11 1.48
 -4 -18 4 5.5 2.59
 -4 -18 3 263.24 14.32
 4 -18 -3 258.12 13.76
 4 18 -3 234.04 12.64
 4 -18 -3 283.65 13.08
 -4 -18 3 249 15.15
 4 -18 -3 236.58 13.91
 -4 -18 3 273.38 16.11
 4 -18 -2 37.98 3.94
 -4 -18 2 36.79 5.41
 -4 -18 2 40.82 5.78
 4 18 -1 708.48 31.41
 -4 -18 1 823.97 32.69
 4 -18 -1 763.92 30.87
 -4 -18 1 876.79 35.68
 4 18 0 3.45 2.14
 -4 -18 0 4.21 2.67
 4 18 0 1.86 1.37
 4 -18 0 -0.45 2.24
 4 -18 0 3.25 2.55
 4 -18 0 0.82 1.28
 4 -18 0 1.31 2.44
 4 -18 0 1.39 2.79
 -4 -18 -1 6.25 1.82
 4 18 1 7.61 2.62
 4 -18 1 4.49 2.42
 4 -18 1 7.89 2.68
 4 -18 1 11.48 3.15
 4 -18 1 7.55 2.69
 4 18 1 8 1.79
 4 18 1 4.44 1.44
 4 -18 2 29 3.91
 4 -18 2 27.99 4.11
 4 -18 2 32.03 3.62
 4 -18 2 30.36 4.1
 4 18 2 27.9 2.79
 -4 -18 -2 32.73 3.49
 4 18 2 29.19 4.15
 4 18 2 31.77 3.15
 4 -18 3 727.02 30.14
 -4 -18 -3 794.86 29.72
 4 19 -6 290.34 11.84
 -4 19 6 287.45 12.4
 4 19 -5 26.75 2.61
 4 -19 -5 27.06 2.84
 -4 -19 5 26.56 3.23
 4 -19 -4 112.88 7.13
 4 -19 -4 104.51 5.9
 -4 -19 4 105.06 7.45
 4 19 -4 110.55 6.61
 4 -19 -3 15.86 2.43
 4 19 -3 15.59 2.5
 4 -19 -3 21.9 3.4
 4 -19 -3 19.81 3.15
 -4 -19 3 23.38 3.93
 4 -19 -3 16.4 2.44
 -4 -19 3 22.23 3.47
 -4 -19 2 321.86 16.05
 4 -19 -2 306.18 15.43
 4 -19 -2 320.38 14.5
 4 19 -2 311.79 14.95
 4 -19 -2 330.95 16.98
 -4 -19 2 304.61 17.31
 -4 -19 2 357.54 18.23
 4 -19 -2 316.89 14.99
 4 19 -1 33.81 3.74
 4 -19 -1 32.52 3.84
 4 19 -1 26.51 3.28
 4 -19 -1 37.08 4.74
 4 -19 -1 32.9 4.97
 4 -19 -1 28.29 3.43
 -4 -19 1 34.4 4.95
 4 -19 0 463.42 21.62
 4 19 0 460.64 20.75
 4 -19 0 423.61 21.66
 4 -19 0 509.34 22.11
 4 -19 0 457.85 21.88
 4 19 0 435.07 19.09
 4 -19 0 431.78 19.08
 4 19 0 398.34 18.84
 -4 -19 0 451.74 21.99
 -4 -19 -1 129.22 7.52
 4 19 1 119.84 6.89
 4 19 1 128.56 7.34
 4 -19 1 118.34 8.61
 4 -19 1 132.28 8.74
 4 -19 1 144.99 9.42
 4 19 1 136.69 8.85
 4 -19 1 132.29 9.28
 4 -19 2 97.81 6.84
 -4 -19 -2 91.77 5.68
 4 -19 2 83.27 5.67
 4 -19 2 88.05 6.38
 4 19 2 79.67 4.75
 4 19 2 88.48 6.45
 4 -19 3 0.63 1.23
 -4 -19 -3 0.63 1.02
 4 20 -5 436.29 17.22
 4 -20 -5 422.91 17.28
 -4 -20 5 439.1 18.02
 4 -20 -4 47.33 3.98
 4 -20 -4 39.6 2.96
 4 20 -4 43.57 3.6
 -4 -20 3 87.6 6.49
 4 -20 -3 79.46 5.2
 4 -20 -3 85.78 6.03
 4 20 -3 80.77 5.57
 4 -20 -3 85.44 6.15
 -4 -20 3 99.07 7.4
 4 -20 -3 92.62 5.58
 4 20 -2 6.19 1.84
 4 -20 -2 9.41 1.7
 4 20 -2 11.31 2.16
 4 -20 -2 11.51 2.7
 4 -20 -2 12.1 2.36
 -4 -20 2 13.85 3.34
 -4 -20 2 8.66 2.88
 -4 -20 2 16.36 2.83
 4 -20 -2 11.99 2.16
 4 -20 -1 638.78 27.4
 4 -20 -1 628.23 27.26
 4 20 -1 610.35 25.14
 4 -20 -1 626.96 25.48
 4 20 -1 563.86 24.95
 -4 -20 1 675.92 28.58
 4 -20 -1 640.78 25.39
 4 20 0 15.94 2.32
 4 -20 0 18.17 3.3
 4 -20 0 17 3.43
 -4 -20 0 15.88 3.35
 4 20 0 17.62 2.41
 4 -20 0 18.84 2.4
 4 -20 0 16.73 3.15
 4 20 1 41.42 3.41
 -4 -20 -1 40.5 3.39
 4 20 1 35.38 2.89
 4 -20 1 39.86 4.08
 4 -20 1 37.7 4.44
 4 20 1 36.58 3.93
 4 -20 1 51.03 4.62
 -4 -20 -1 35.63 4.43
 4 -20 1 38.2 4.59
 4 20 2 4.39 0.9
 -4 -20 -2 5 1.32
 4 -20 2 4.92 1.32
 4 -20 2 5.52 1.66
 4 -20 2 5.44 1.98
 -4 -20 -2 6.56 1.94
 4 -21 -5 44.06 2.79
 -4 -21 5 49.91 3.28
 4 21 -5 42.91 2.79
 4 -21 -4 241.31 10.33
 4 21 -4 243.2 10.03
 -4 -21 4 246.34 10.91
 4 -21 -3 14.35 2.24
 4 -21 -3 16.23 2.35
 4 -21 -3 16.74 1.96
 -4 -21 3 15.36 2.56
 4 21 -3 18.55 2.31
 -4 -21 3 10.63 2.46
 4 21 -2 548.4 24.03
 4 -21 -2 627.81 24.8
 -4 -21 2 680.73 27.63
 4 -21 -2 618.17 24.27
 -4 -21 2 641.27 26.85
 4 21 -2 583.95 24.25
 4 -21 -2 637.73 25.79
 4 -21 -1 11.82 2.64
 4 -21 -1 9.88 2.45
 4 -21 -1 12.78 2.03
 -4 -21 1 13.13 3.04
 4 -21 -1 10.76 1.92
 4 21 -1 12.7 2.04
 4 21 -1 9.31 1.8
 -4 -21 1 14.22 2.83
 4 -21 0 465.69 20.43
 4 -21 0 473.85 20.91
 4 -21 0 500 20.79
 4 21 0 443.9 18.67
 4 21 0 432.52 18.05
 -4 -21 0 514.44 21.8
 4 -21 1 97.9 6.28
 -4 -21 -1 99.92 6.86
 4 21 1 82.34 4.47
 4 -21 1 97.32 6.08
 4 -21 1 90.49 6.3
 4 21 1 98.83 5.25
 -4 -21 -2 273.62 11.18
 4 -22 -4 221.78 8.99
 4 22 -4 231.06 8.85
 4 -22 -3 35.19 3
 4 22 -3 23.29 2.37
 4 22 -3 28.27 2.56
 4 -22 -3 30.22 2.38
 4 -22 -2 30.79 3.44
 4 22 -2 22.2 2.27
 4 -22 -2 26.3 2.66
 4 -22 -2 20.55 2.26
 4 22 -2 24.97 2.46
 4 -22 -2 23.2 2.78
 4 -22 -1 637.87 24.68
 -4 -22 1 615.83 25.42
 -4 -22 1 648.93 26.03
 4 -22 -1 658.66 25.12
 4 -22 -1 565.55 23.03
 4 22 -1 599.51 23.15
 4 22 -1 527.87 22.8
 4 -22 0 86.95 5.64
 4 22 0 76.21 4.42
 4 -22 0 80.23 5.4
 -4 -22 0 88.29 6.25
 4 -22 1 14.38 2.03
 4 22 1 13.77 1.55
 4 23 -4 191.97 7.78
 4 -23 -4 188.72 7.89
 4 23 -3 175.81 7.79
 4 -23 -3 176.99 7.97
 4 -23 -2 175.66 8.18
 4 -23 -2 185.24 8.61
 4 23 -2 166.41 7.86
 4 23 -1 11.46 1.47
 4 -23 -1 11.93 1.42
 4 -23 -1 12.83 1.96
 4 23 0 331 13.13
 4 -23 0 332.72 14.13
 4 24 -2 216.47 8.8
 4 24 -1 207.9 8.65
 4 -24 -1 223.87 9.39
 4 -24 0 104.54 5.18
 5 0 -8 34.22 3.82
 -5 0 7 2.31 2.31
 -5 0 7 2.21 1.83
 -5 0 7 3.39 4.01
 5 0 -7 1.28 2.64
 -5 0 6 1207.23 54.07
 5 0 -5 0.97 2.25
 5 0 -5 3.14 3.89
 5 0 -5 0.6 2.7
 -5 0 5 3.43 2.79
 5 0 -4 89.66 9.02
 5 0 -4 72.45 8.34
 5 0 -3 0.27 1.26
 5 0 -3 -0.58 2
 5 0 -3 0.52 3.04
 5 0 -3 0.59 2.99
 5 0 -3 0.44 1.95
 5 0 -3 1.38 2.94
 5 0 -3 2.98 3.26
 5 0 -2 2019.66 69.12
 5 0 -2 2001.25 70.72
 5 0 -2 1847.87 66.61
 5 0 -2 1274.2 68.3
 5 0 -2 1515.83 68.64
 5 0 -2 1684.24 64.42
 5 0 -2 1661.83 64.5
 5 0 -1 1.78 1.7
 5 0 -1 4.92 2.22
 5 0 -1 2.28 2.08
 5 0 -1 -0.67 3.22
 5 0 -1 -0.59 2.76
 5 0 -1 1.82 2.29
 5 0 -1 1.13 3.02
 5 0 0 132.41 10.26
 5 0 0 159.09 12.13
 5 0 0 133.38 9.32
 5 0 0 145.27 11.8
 5 0 0 134.09 8.5
 5 0 0 140.6 9.26
 5 0 0 122.1 12.22
 5 0 1 -0.6 1.52
 5 0 1 1.25 3.06
 5 0 1 2.4 4.3
 5 0 1 3.12 2.53
 5 0 1 2.83 2.59
 5 0 1 -0.45 2.42
 5 0 2 892.33 37.87
 5 0 2 946.18 38.6
 5 0 2 1025.34 40.4
 5 0 3 0.28 1.52
 5 0 3 1.91 1.48
 5 0 3 0.35 1.53
 5 0 4 42.26 4.11
 5 0 4 33.33 3.96
 5 1 -8 19.98 2.83
 5 -1 -8 23.8 3.04
 -5 -1 7 673.51 34.28
 -5 1 7 626.9 34.16
 -5 1 7 683.44 29.65
 5 -1 -7 632.15 31.6
 -5 -1 7 642.99 30.43
 -5 1 7 706.36 30.94
 5 -1 -7 841.51 32.49
 5 1 -7 869.37 32.75
 -5 1 6 43.95 7.29
 -5 -1 6 43.39 7.31
 5 1 -6 48.38 6.01
 -5 -1 5 1048.11 46.31
 -5 1 5 1093.39 46.53
 5 -1 -5 1384.29 50.63
 5 1 -5 1405.08 50.86
 5 -1 -5 924.69 47.63
 5 -1 -5 960.3 45.54
 5 1 -5 992.3 45.89
 5 1 -5 1256.19 49.09
 5 -1 -5 1165.73 48.6
 5 -1 -4 30.7 3.82
 5 -1 -4 55.29 7.01
 5 1 -4 47.26 6.57
 -5 -1 4 35.48 5.18
 5 1 -4 37.33 5.87
 5 -1 -4 38.51 5.96
 5 -1 -3 679.12 28.78
 5 -1 -3 680.68 29.42
 5 -1 -3 690.07 33.51
 5 1 -3 681.48 33.12
 5 1 -3 802.56 34.62
 5 -1 -3 809.64 34.87
 5 -1 -3 835.53 33.82
 5 1 -3 830.79 33.89
 5 1 -3 480.88 31.9
 5 -1 -3 595.14 33.51
 5 -1 -3 717.26 31.46
 5 1 -3 720.72 31.71
 5 1 -2 80.91 6.48
 5 -1 -2 81.7 6.59
 5 -1 -2 79.57 6.65
 5 1 -2 86.73 6.51
 5 -1 -2 99.05 9.78
 5 1 -2 93.32 9.46
 5 1 -2 101.79 9.55
 5 -1 -2 102.85 9.5
 5 1 -2 57.33 8.17
 5 -1 -2 88.68 7.43
 5 -1 -2 69.2 9.09
 5 1 -2 88.47 7.58
 5 -1 -2 104.11 8.91
 5 1 -2 107.51 9.13
 5 1 -1 1291.53 58.15
 5 -1 -1 1185.16 57.64
 5 -1 -1 1356.59 53.54
 5 1 -1 1259.09 52.9
 5 -1 -1 1414.28 54.01
 5 -1 -1 1363.49 53.49
 5 1 -1 1400.03 54.64
 5 1 -1 1539.1 58.69
 5 -1 -1 1483.94 58.46
 5 -1 -1 1077.52 57.42
 5 -1 -1 1551.16 58.36
 5 1 -1 1632.99 58.71
 5 -1 -1 1414.91 55.42
 5 1 -1 1446.76 56.42
 5 1 0 29.91 5.44
 5 -1 0 28.63 5.26
 5 -1 0 24.04 4.13
 5 1 0 26.6 4.69
 5 1 0 39.53 5.89
 5 -1 0 29.17 5.43
 5 1 0 18.15 3.23
 5 -1 0 24.35 4.01
 5 -1 0 21.65 5.68
 5 1 0 25.2 5.97
 5 -1 0 22.97 3.08
 5 1 0 27.52 3.6
 5 1 0 28.06 3.92
 5 -1 0 17.66 3.13
 5 1 1 529.02 25.34
 5 1 1 579.48 26.36
 5 -1 1 592.8 27.11
 5 -1 1 587.54 26.67
 5 -1 1 562.44 25.84
 5 1 1 618.54 27.81
 5 1 1 618.76 30.07
 5 -1 1 602.06 29.54
 5 1 1 505.38 23.24
 5 -1 1 540.36 23.93
 5 1 1 550.09 24.48
 5 -1 1 538.87 30.56
 5 1 1 525.47 30.05
 5 -1 2 12.15 3.39
 5 1 2 14.18 3.29
 5 -1 2 10.11 2.38
 5 1 2 12.45 2.7
 5 -1 2 11.23 2.79
 5 -1 3 215.02 11.99
 5 1 3 242 12.75
 5 -1 3 234.53 13.33
 5 1 3 247.69 13.34
 5 -1 3 243.8 13.07
 5 1 4 9.61 1.97
 5 -1 4 9.18 2.13
 5 1 4 10.04 2.22
 5 -1 4 6.04 2.16
 5 1 4 9.79 2.42
 5 -2 -8 141.59 8.16
 5 2 -8 155.85 8.29
 5 -2 -7 32.6 4.8
 5 2 -7 27.03 4.58
 -5 -2 7 21.67 5.23
 -5 2 7 18.78 5.37
 -5 2 7 20.51 3.74
 5 -2 -7 18.21 4.08
 -5 -2 7 21.43 4.34
 -5 2 7 25.59 3.56
 5 -2 -6 1538.73 62.6
 5 2 -6 1472.47 60.23
 -5 2 6 1571.64 59.21
 -5 -2 6 1570.24 59.32
 5 2 -5 36.06 5.77
 5 -2 -5 37.24 5.83
 5 2 -5 27.91 4.92
 5 -2 -5 45.08 6.63
 5 2 -5 46.81 6.75
 5 -2 -5 32.62 5.83
 5 -2 -5 37.07 5.38
 -5 -2 5 27.52 4.88
 -5 2 5 36.47 5.37
 5 2 -4 247.09 15.73
 5 -2 -4 237.4 15.5
 5 -2 -4 259.71 15.69
 5 2 -4 252.97 15.73
 5 -2 -4 201.41 12.16
 -5 -2 4 226.64 14.5
 5 -2 -3 234.3 12.87
 5 -2 -3 213.43 12.09
 5 -2 -3 281.24 15.8
 5 2 -3 265.91 15.69
 5 -2 -3 228.67 15.67
 5 2 -3 242.2 15.56
 5 2 -3 263.47 16.42
 5 -2 -3 273.91 16.36
 5 -2 -3 224.87 13.92
 5 2 -3 166.77 14.46
 5 -2 -3 241.83 16.94
 5 2 -3 232.36 14.28
 5 -2 -2 1153.79 47.47
 5 2 -2 1157.44 46.94
 5 -2 -2 1201.77 48.24
 5 -2 -2 1327.02 51.03
 5 2 -2 1376.63 51.45
 5 -2 -2 1003.05 52.51
 5 2 -2 1212.46 49.48
 5 -2 -2 1259.45 49.15
 5 -2 -2 1103.98 51.59
 5 2 -2 1189.39 51.81
 5 2 -2 1366.41 52.72
 5 -2 -2 1371.89 52.66
 5 2 -1 29.13 5.26
 5 -2 -1 28.21 4.97
 5 2 -1 21.31 3.34
 5 -2 -1 21.21 3.75
 5 2 -1 19.64 4.13
 5 2 -1 29.71 4.98
 5 -2 -1 22.49 4.93
 5 -2 -1 19.68 3.71
 5 -2 -1 17.95 5.11
 5 -2 -1 15.38 4.92
 5 2 -1 16.25 4.71
 5 -2 -1 20.45 3.41
 5 2 0 65.36 7.77
 5 -2 0 60.76 7.33
 5 -2 0 66.71 6.15
 5 -2 0 52.63 5.96
 5 2 0 72.59 8.09
 5 -2 0 61.07 7.37
 5 -2 0 60.5 6.25
 5 2 0 55.35 5.59
 5 2 0 58.88 6.14
 5 2 0 79.4 7.74
 5 -2 0 59.09 4.97
 5 2 0 71.21 5.87
 5 2 0 63.86 6.35
 5 2 1 10.36 2.45
 5 -2 1 9.52 2.2
 5 2 1 7.75 2.08
 5 2 1 8.26 2.46
 5 2 1 7.98 2.69
 5 -2 1 15.94 3.46
 5 2 1 9.42 2.94
 5 2 1 8.23 3.21
 5 -2 1 8.22 2.92
 5 -2 1 13.91 5.03
 5 2 1 20.56 5.53
 5 2 1 8.48 3.65
 5 -2 1 10 4.04
 5 -2 2 1033.69 41.5
 5 2 2 941.54 40.05
 5 -2 2 980.68 40.42
 5 2 2 1088.88 41.97
 5 -2 2 1161.45 44.23
 5 2 2 1088.93 42.51
 5 2 3 32.47 4.23
 5 -2 3 35.7 4.22
 5 2 3 37.9 4.43
 5 -2 3 37.48 4.61
 5 -2 3 35.5 3.76
 5 2 3 35.82 4.18
 5 -2 4 78.99 5.8
 5 -2 4 88.54 7.7
 5 2 4 89.59 7.7
 5 2 4 69.34 5.33
 5 2 4 70.09 5.71
 5 2 4 84.72 5.82
 5 -2 4 69.06 5.89
 5 -3 -8 126.7 7.27
 5 3 -8 131.54 7.24
 -5 -3 7 311.24 18.05
 5 -3 -7 414.11 18.6
 5 3 -7 411.8 18.46
 -5 3 7 348.51 17.85
 -5 -3 7 335.3 19.83
 -5 3 7 319.21 20.31
 -5 3 7 306.81 16.32
 5 -3 -7 301.41 17.84
 5 -3 -6 54.25 7.12
 5 3 -6 57.87 6.52
 -5 -3 6 47.93 7.42
 -5 3 6 62.18 6.03
 5 -3 -5 1110.77 43.85
 5 3 -5 1170.02 44.38
 -5 -3 5 923.58 41.67
 -5 3 5 1003.96 41.94
 5 -3 -5 849.7 42.71
 5 3 -5 835.87 40.97
 5 -3 -4 183.03 12.97
 5 3 -4 191.64 13.21
 5 3 -4 194.71 13.34
 5 -3 -4 175.75 12.92
 5 3 -3 472.69 23.2
 5 -3 -3 445 22.86
 5 -3 -3 446.68 21.73
 5 3 -3 448.09 22.26
 5 -3 -3 421.27 20.97
 5 -3 -3 367.75 23.19
 5 3 -3 386.12 21.09
 5 -3 -3 437.78 20.24
 5 -3 -3 377 18.82
 5 -3 -3 383.62 22.41
 5 3 -3 409.82 22.24
 5 3 -2 54.41 6.91
 5 -3 -2 69.41 7.4
 5 -3 -2 55.26 6.17
 5 3 -2 58.18 6.54
 5 -3 -2 46.26 6.87
 5 3 -2 50.9 6.74
 5 -3 -2 48.46 5.01
 5 -3 -2 51.27 5.52
 5 -3 -2 39.1 7.01
 5 -3 -2 51.35 5.51
 5 3 -1 1536.01 56.14
 5 -3 -1 1426.86 55.4
 5 -3 -1 1279.21 56.09
 5 3 -1 1287.99 55.32
 5 -3 -1 1239.16 51.35
 5 -3 -1 1340.99 52.43
 5 3 -1 1434.52 55.14
 5 -3 -1 1404.35 54.86
 5 3 -1 1254.14 50.5
 5 -3 -1 1260.5 51.87
 5 3 -1 1390.58 54.41
 5 -3 -1 1010.29 55.6
 5 3 0 223.97 14.6
 5 -3 0 210.83 13.99
 5 3 0 210.66 14.18
 5 -3 0 215.82 13.97
 5 3 0 189.16 11.36
 5 -3 0 184.45 11.81
 5 3 0 198.21 11.98
 5 3 0 195.64 13.47
 5 3 0 200.7 12.64
 5 -3 0 190.66 10.32
 5 -3 0 178.61 11.52
 5 -3 0 206.25 12.71
 5 3 1 22.51 4.68
 5 3 1 18.81 3.37
 5 -3 1 15.71 3.91
 5 -3 1 18.44 5.35
 5 3 1 17.93 5.07
 5 -3 1 18.66 4.07
 5 3 1 23.52 3.7
 5 3 1 19.76 4
 5 3 1 20.04 3.08
 5 -3 1 16.01 2.58
 5 3 1 30.38 5.63
 5 -3 2 5.16 2.16
 5 3 2 4.53 2.03
 5 -3 2 4.06 2.8
 5 3 2 4.72 2.07
 5 -3 3 1271.83 52.7
 5 3 3 1328.99 49.62
 5 -3 3 1132.4 47.66
 5 3 3 1306.45 49.85
 5 -3 3 1301.19 49.52
 5 3 3 1415.62 50.21
 5 -3 3 1178.01 49.86
 5 3 4 87.52 6.11
 5 3 4 99.94 6.19
 5 -3 4 84.08 6.05
 5 -3 4 110.59 8.29
 5 3 4 95.56 7.77
 5 3 4 80.62 6.21
 5 -3 4 75.61 6.25
 5 -4 -8 112.39 6.27
 5 4 -8 109.44 6.14
 -5 4 8 108.64 7.19
 -5 -4 7 35.35 5.06
 -5 -4 7 30.61 5.27
 -5 4 7 29.46 5.75
 5 4 -7 31.48 4.29
 5 -4 -7 34.99 4.55
 -5 4 7 36.56 4.2
 -5 4 7 30.4 4.59
 5 -4 -7 34.69 5.04
 -5 -4 6 775.09 38.1
 5 -4 -6 779.53 36.86
 5 4 -6 719.56 34.94
 -5 4 6 867.1 34.74
 -5 4 6 911.9 36.72
 -5 4 5 116.13 9.4
 5 -4 -5 107.64 9.08
 5 4 -5 102.27 9.15
 5 -4 -5 87.64 9.25
 5 4 -5 78.66 8.14
 5 -4 -4 32.57 4.97
 5 4 -4 39.17 5.51
 5 4 -4 25.99 4.9
 5 -4 -4 31.12 5.19
 5 4 -3 727.28 32.09
 5 -4 -3 709.35 31.83
 5 -4 -3 711.25 30.69
 5 4 -3 722.24 31.2
 5 -4 -3 666.46 29.57
 5 -4 -3 630.83 28.29
 5 -4 -3 647.7 30.05
 5 -4 -3 614.16 32.94
 5 -4 -3 629.63 31.79
 5 4 -3 688.74 31.64
 5 4 -2 1455.09 56.07
 5 -4 -2 1404.68 55.3
 5 -4 -2 1286.93 52
 5 -4 -2 1314.36 53.15
 5 -4 -2 1383.78 53.93
 5 4 -2 1502.06 54.8
 5 -4 -2 1240.92 55.62
 5 4 -2 1304.58 55.03
 5 -4 -2 1287.66 52.72
 5 -4 -2 1165.34 57.05
 5 4 -1 458.96 22.3
 5 -4 -1 419.74 21.56
 5 4 -1 391.99 18.54
 5 -4 -1 375.37 19.26
 5 4 -1 429.29 21.67
 5 4 -1 446.12 22.38
 5 -4 -1 400.48 21.47
 5 -4 -1 360.13 23.67
 5 -4 -1 374.2 22.57
 5 4 -1 405.45 22.24
 5 -4 -1 439.59 20.04
 5 -4 -1 420.35 20.62
 5 4 0 2.67 2.94
 5 -4 0 6.13 3.18
 5 4 0 6.56 2.83
 5 4 0 4.08 1.91
 5 4 0 4.6 2.87
 5 -4 0 4.45 2.98
 5 -4 0 8.84 2.37
 5 -4 0 8.6 3.31
 5 4 0 9.52 3.11
 5 4 0 9.29 2.37
 5 -4 0 5.59 2.59
 5 -4 0 10.17 2.96
 5 -4 1 13.85 3.45
 5 -4 1 9.4 3.7
 5 4 1 6.74 2.07
 5 -4 1 9.03 2
 5 4 1 9.2 2.82
 5 4 1 11.08 3.24
 5 -4 1 17.38 2.93
 5 4 1 13.93 4.29
 5 -4 1 12.14 3.81
 5 4 1 16.54 4.26
 5 4 1 8.59 2.37
 5 -4 1 13.11 3.71
 5 -4 1 9.69 4.44
 5 4 1 4.48 3.86
 5 -4 2 529.92 24.5
 5 4 2 566.43 25.37
 5 -4 2 575.27 26.7
 5 -4 2 587.27 26.83
 5 4 3 14.31 3.06
 5 -4 3 6.37 1.68
 5 -4 3 13.01 3.76
 5 -4 3 6.89 2.37
 5 4 3 14.07 2.85
 5 -4 3 11.14 2.9
 5 4 3 10.6 2.54
 5 4 4 167.02 9.45
 5 -4 4 155.45 9.56
 5 -4 4 178.91 10.84
 5 4 4 181.8 10.92
 5 4 4 164.75 9.26
 5 -4 4 168.68 9.24
 5 4 4 169.75 8.73
 -5 -5 8 116.64 6.69
 -5 5 8 122.29 7.02
 5 -5 -8 121.41 6.21
 5 5 -8 116.15 6.11
 -5 5 8 126.06 7.7
 5 -5 -7 389.58 20.74
 -5 -5 7 377.58 21.4
 -5 5 7 401.91 22.58
 -5 5 7 459.62 21.24
 -5 5 7 435.8 19.89
 5 -5 -7 480.36 20.24
 5 5 -7 464.34 19.94
 -5 -5 7 401.29 21
 -5 5 6 15.63 3.3
 5 -5 -6 13.05 3.33
 5 5 -6 17.16 3.73
 -5 -5 6 15.31 4.61
 -5 5 6 6.59 2.91
 5 5 -6 19.59 3.83
 5 -5 -6 12.06 3.8
 5 5 -5 138.74 11.21
 5 -5 -5 148.09 12.23
 -5 5 5 141.85 11.11
 5 -5 -5 182.8 11.81
 5 5 -5 179.02 11.74
 5 -5 -4 1172.7 45.58
 5 5 -4 1261.65 46.41
 5 5 -4 1223.1 46.67
 5 -5 -4 1080.22 45.72
 5 -5 -4 990.14 42.32
 5 -5 -4 993.97 47.33
 5 5 -4 968.81 45.71
 5 -5 -3 125.52 9.44
 5 -5 -3 114.65 8.39
 5 -5 -3 126.99 9.41
 5 5 -3 133.19 9.76
 5 5 -3 144.07 10.74
 5 -5 -3 156.16 10.96
 5 -5 -2 51.95 6.57
 5 5 -2 43.6 5.79
 5 -5 -2 52.94 5.68
 5 5 -2 53.7 6.04
 5 5 -2 50.53 6.05
 5 -5 -2 41.43 5.55
 5 -5 -2 43.36 4.87
 5 -5 -2 44.25 5.48
 5 -5 -2 42.65 6.92
 5 -5 -2 36.73 5.35
 5 5 -2 50.52 6.31
 5 -5 -1 742.19 32.23
 5 -5 -1 810.71 33.72
 5 -5 -1 707.8 31.31
 5 5 -1 802.95 34.34
 5 -5 -1 750.32 33.48
 5 5 -1 781.42 34.04
 5 -5 -1 707.13 37.13
 5 5 -1 774.36 34.38
 5 -5 -1 740.88 33.78
 5 -5 -1 719.32 35.12
 5 5 -1 772.22 34.85
 5 -5 0 22.86 3.78
 5 5 0 25.18 4.57
 5 -5 0 35.24 5.1
 5 -5 0 19.39 3.26
 5 5 0 26.05 4.59
 5 -5 0 41.21 5.37
 5 5 0 24.15 3.47
 5 5 0 31.9 4.96
 5 -5 0 28.25 5.39
 5 5 0 27.82 4.49
 5 5 0 20.49 3.2
 5 -5 0 21.84 4.35
 5 -5 1 22.74 4.36
 5 5 1 24.98 5.1
 5 -5 1 31.55 5.98
 5 5 1 31.73 5.77
 5 5 1 32.18 4.38
 5 5 1 27.01 3.76
 5 5 1 26.4 4.42
 5 -5 1 26.29 5.41
 5 5 1 27.81 5.26
 5 -5 1 28.3 5.08
 5 -5 1 22.55 3.35
 5 5 1 22.41 3.36
 5 -5 1 28.66 4.59
 5 5 1 36.75 5.49
 5 -5 2 88.39 7.83
 5 -5 2 102.76 9.82
 5 5 2 85.93 8.88
 5 5 2 77.82 7.95
 5 -5 3 590.53 27.85
 5 5 3 584.84 25.22
 5 5 3 558.2 24.76
 5 -5 3 546.95 24.43
 5 -5 3 501.86 25.04
 5 5 3 585.78 24.8
 5 -5 3 602.1 27.69
 5 5 3 601.4 27.53
 5 -5 4 117.66 8.08
 5 5 4 139.68 8.58
 5 -5 4 111.12 7.81
 5 -5 4 131.67 7.43
 5 5 4 113.78 6.37
 5 5 4 119.96 7.38
 5 5 4 122.04 7.47
 5 -5 4 113.51 7.69
 -5 6 8 15.78 2.64
 -5 -6 8 18.77 2.27
 5 6 -8 14.55 1.61
 -5 6 8 16.78 2.31
 -5 -6 7 63.5 6.85
 -5 6 7 71.04 7.66
 -5 6 7 77.29 6.23
 5 -6 -7 77.67 5.82
 5 6 -7 81.06 5.89
 5 -6 -7 68.05 6.59
 -5 -6 7 81.05 7.24
 -5 -6 6 442.89 25.7
 -5 6 6 477.47 27.34
 -5 6 6 575.8 25.65
 5 -6 -6 456.12 24.63
 5 6 -6 440.73 23.74
 -5 6 6 546.13 23.8
 5 -6 -6 551.71 23.79
 5 6 -6 583.8 24.13
 -5 -6 6 431.6 25.82
 -5 6 5 154 11.29
 5 -6 -5 132.48 11.39
 5 6 -5 125.58 10.72
 5 -6 -5 155.94 10.38
 5 6 -5 151.91 10.35
 5 6 -4 8.07 2.83
 5 -6 -4 7.16 2.87
 5 -6 -4 4.35 2.38
 5 6 -4 7.77 2.99
 5 -6 -4 6.27 1.87
 5 -6 -4 6.87 3.76
 5 -6 -3 232.18 13.6
 5 -6 -3 199.66 12.04
 5 6 -3 209.34 13.41
 5 -6 -3 197.87 13.07
 5 -6 -3 211.01 12.56
 5 6 -3 234.33 13.26
 5 6 -2 1045.61 42.63
 5 -6 -2 975.02 41.92
 5 -6 -2 1012.93 42.15
 5 -6 -2 1006.75 40.9
 5 -6 -2 966.18 40.89
 5 6 -2 1085.74 41.89
 5 -6 -2 946.86 41.8
 5 6 -2 994.68 41.88
 5 -6 -2 936.98 41.35
 5 -6 -1 5.54 2.52
 5 6 -1 7.24 3.07
 5 6 -1 7.86 2.84
 5 -6 -1 5.35 2.82
 5 -6 -1 6.64 2.71
 5 -6 -1 5.38 2.5
 5 6 -1 4.63 2.79
 5 -6 -1 8.51 2.96
 5 -6 0 149.11 10.45
 5 6 0 174.94 11.61
 5 -6 0 148.19 10.32
 5 -6 0 156.57 11.12
 5 -6 0 159.36 12.69
 5 -6 0 156.01 9.22
 5 6 0 148.28 10.88
 5 -6 0 144.7 10.63
 5 6 0 154.14 11.2
 5 6 0 144.29 10.85
 5 -6 0 144.47 10.81
 5 -6 1 186.62 11.99
 5 -6 1 179.41 10.75
 5 6 1 196.33 12.74
 5 6 1 200.5 12.18
 5 6 1 192.84 11.48
 5 6 1 202.24 13.84
 5 -6 1 186.14 13.67
 5 -6 1 201.78 15.01
 5 6 1 171.95 13.71
 5 -6 1 185.57 12.66
 5 -6 1 203.73 12.86
 5 6 1 215.2 13.42
 5 -6 2 610 29.32
 5 6 2 622.97 30.99
 5 -6 2 746.11 32.38
 5 6 2 697.77 31.52
 5 6 3 5.66 2.16
 5 6 3 5.63 1.98
 5 -6 3 5.11 3.07
 5 6 3 5.85 2.68
 5 -6 3 3.88 2.77
 5 -6 3 5.09 2.05
 5 6 3 7.52 2.27
 5 6 3 5.87 1.87
 5 -6 3 7.03 2.41
 5 -6 4 125.44 8.24
 5 6 4 135.07 7.78
 5 -6 4 130.46 8.09
 5 6 4 133.26 7.62
 -5 7 8 207.53 10.37
 -5 7 7 462.45 20.17
 -5 7 7 482.2 21.41
 5 -7 -7 418.78 18.47
 5 7 -7 463.2 18.74
 5 -7 -7 421.93 20.64
 -5 7 7 374.15 20.84
 -5 -7 7 423.04 20.78
 -5 7 6 38.26 4.73
 5 -7 -6 35.67 4.23
 5 7 -6 33.43 4.16
 5 -7 -6 30.38 4.94
 5 7 -6 35.53 5.05
 -5 7 6 48.28 5.87
 -5 -7 6 26 5.77
 -5 -7 6 36.52 5.86
 -5 7 6 24.58 5.31
 5 -7 -5 110.32 8.25
 5 7 -5 120.75 8.6
 5 -7 -5 120.4 10.42
 5 7 -5 94.97 9.18
 5 -7 -4 341.98 16.92
 5 7 -4 348.8 17.24
 5 7 -4 330.09 17.6
 5 -7 -4 313.77 17.32
 5 -7 -4 304.81 15.91
 5 -7 -4 325.29 19.71
 5 -7 -3 317.77 16.11
 5 7 -3 305.04 16.93
 5 -7 -3 282.66 16.41
 5 -7 -3 294.66 15.68
 5 7 -3 327.61 16.33
 5 7 -2 15.77 3.28
 5 -7 -2 10.46 3.06
 5 -7 -2 5.46 3.01
 5 -7 -2 10.54 2.72
 5 7 -2 8.71 2.79
 5 -7 -2 3.27 2.72
 5 -7 -2 4.98 2.16
 5 7 -1 913.64 38.7
 5 -7 -1 915.3 38.03
 5 -7 -1 975.38 39.54
 5 7 -1 922.3 38.2
 5 -7 -1 906.24 38.01
 5 7 -1 953.18 38.91
 5 7 -1 885.68 38.3
 5 -7 -1 778.86 37.42
 5 -7 -1 928.86 39.04
 5 -7 -1 873.84 35.49
 5 -7 0 167.3 9.61
 5 7 0 170.03 11.27
 5 -7 0 148.44 10.59
 5 7 0 157.44 11.19
 5 -7 0 167.67 13.2
 5 7 0 166.88 11.36
 5 -7 0 131.73 10.45
 5 -7 0 166.86 12.08
 5 7 0 160.76 11.63
 5 -7 0 156.23 10.91
 5 7 0 161.06 11.32
 5 -7 0 158.12 10.8
 5 -7 0 169.99 11.62
 5 -7 0 149.85 11.11
 5 7 0 147.35 12.88
 5 7 1 237.73 14.57
 5 -7 1 249.01 16.78
 5 7 1 229.4 16.62
 5 -7 1 234.76 12.82
 5 -7 1 243.26 15.51
 5 7 1 244.81 15.2
 5 -7 1 238.41 14.15
 5 -7 1 249.4 14.81
 5 -7 1 240.49 14.13
 5 7 1 239.89 14.01
 5 7 1 254.35 13.78
 5 -7 2 130.93 11.12
 5 -7 2 117.23 9.22
 5 7 2 108.45 10.11
 5 -7 2 136.43 10.39
 5 7 2 135.48 10.11
 5 -7 3 524.11 23.03
 5 -7 3 534.79 25.75
 5 -7 3 588.5 25.03
 5 7 3 566.08 24.76
 5 7 3 543.71 23.42
 5 -7 3 485.68 23.93
 5 7 3 527.64 22.78
 5 7 3 551.33 23.71
 5 7 3 507.63 22.91
 5 7 4 175.56 9.19
 5 -7 4 160.39 9.54
 5 -7 4 184.61 10.08
 5 7 4 195.76 9.32
 -5 -8 8 92.89 5.29
 -5 -8 7 23.46 3.18
 5 -8 -7 21.43 2.43
 5 8 -7 18.24 2.32
 -5 -8 7 29.82 4
 5 -8 -7 25.13 3.68
 -5 8 7 28.73 3.61
 -5 8 7 26.69 3.98
 -5 8 6 373.96 17.54
 -5 -8 6 317.74 19.29
 5 -8 -6 312.83 17.86
 5 8 -6 295.25 17.09
 5 -8 -6 312.91 15.3
 5 8 -6 344.99 15.79
 -5 8 6 395.53 19.32
 -5 8 6 283.5 18.25
 5 -8 -5 55.09 6.95
 5 8 -5 44.22 6.1
 -5 -8 5 33.68 6.62
 5 -8 -4 89.59 7.26
 5 -8 -4 97.02 7.38
 5 8 -4 109.01 7.8
 5 -8 -4 114.71 10.43
 5 -8 -3 493.49 27
 5 -8 -3 537.36 23.98
 5 -8 -3 498.89 22.85
 5 8 -3 536.07 23.37
 5 8 -3 511.09 23.98
 5 -8 -3 483.42 23.62
 5 -8 -2 832.11 35.02
 5 8 -2 760.57 32.96
 5 -8 -2 839.89 34.84
 5 -8 -2 789.12 33.28
 5 8 -2 783.08 32.75
 5 -8 -2 743.53 32.41
 5 8 -1 22.34 3.74
 5 -8 -1 20.81 3.81
 5 -8 -1 19.8 3.49
 5 8 -1 23.82 3.97
 5 8 -1 24.04 3.94
 5 8 -1 24.18 4.1
 5 -8 -1 19.76 4.17
 5 -8 -1 19.18 3.85
 5 -8 -1 30.22 4.87
 5 8 -1 19.79 3.95
 5 8 0 2.64 1.56
 5 -8 0 1.4 1.3
 5 -8 0 1.91 3.27
 5 -8 0 -0.51 2.03
 5 8 0 1.3 2.47
 5 -8 0 0.96 2.41
 5 8 0 -1.35 2.47
 5 8 0 2.87 3.52
 5 -8 0 1.39 2.68
 5 8 0 2.46 2.15
 5 -8 0 -1.6 2.48
 5 -8 0 -0.45 2.28
 5 -8 0 2.53 2.26
 5 8 0 0.43 2.09
 5 -8 1 851.85 35.88
 5 8 1 847.21 36.25
 5 -8 1 786.72 33.88
 5 -8 1 840.88 35.41
 5 -8 1 939.4 37.17
 5 -8 1 701.92 36.26
 5 8 1 702.72 38.28
 5 8 1 796.29 33.22
 5 -8 1 849.32 39.04
 5 -8 1 869.54 37
 5 8 1 897.65 36.92
 5 8 1 876.38 35.86
 5 8 1 902.37 35.67
 5 8 2 377.95 23.39
 5 8 2 470.05 21.42
 5 8 2 484.4 21.87
 5 -8 2 509.19 22.55
 5 -8 2 475.84 21.48
 5 -8 2 412.03 21.9
 5 -8 2 430.39 20.57
 5 -8 2 479.35 22.67
 5 8 2 475.59 22.55
 5 -8 2 480.58 24.47
 5 -8 3 8.85 2.89
 5 8 3 7.63 2.38
 5 -8 3 6.41 2
 5 8 3 7.1 1.79
 5 8 3 5.69 2.05
 5 -8 3 6.28 2.49
 5 8 3 3.33 1.79
 5 8 3 5.88 1.95
 5 -8 4 78.56 5.69
 5 -8 4 86.85 6
 5 -9 -7 104.58 7.42
 -5 9 7 132.5 8.27
 -5 -9 7 106.78 7.49
 5 9 -7 85.07 5.09
 -5 9 7 116.87 7.33
 -5 -9 7 105.04 6.62
 -5 -9 6 73.2 6.48
 -5 9 6 95.23 7.38
 -5 -9 6 85.75 8.48
 5 -9 -6 94.24 8.09
 5 9 -6 71.47 6.87
 5 -9 -6 83.98 5.63
 5 9 -6 75.54 5.61
 -5 9 6 67.53 7.13
 -5 9 6 103.84 8.42
 -5 -9 5 508.27 28
 5 -9 -5 542.17 23.2
 5 9 -5 563.44 23.56
 5 -9 -5 572.11 27.32
 5 9 -5 479.55 26.09
 5 -9 -4 287.26 14.65
 5 -9 -4 266.03 17.02
 5 -9 -4 235.17 13.14
 5 9 -4 281.19 14
 5 -9 -3 462.23 23.27
 5 9 -3 510.01 23.3
 5 -9 -3 506.28 23.34
 5 -9 -3 532.4 27.77
 -5 -9 3 548.01 25.96
 5 -9 -3 537.45 25.77
 5 -9 -3 516.11 22.91
 5 9 -3 538.36 23.27
 5 -9 -3 576.42 24.98
 5 -9 -2 65.21 8.39
 5 -9 -2 65.86 7.1
 5 -9 -2 52.83 6.42
 5 -9 -2 71.75 6.94
 5 9 -2 64.43 6.4
 5 -9 -2 66.05 7.06
 5 -9 -2 66.45 6.61
 5 -9 -2 54.33 5.69
 5 9 -2 61.88 5.83
 5 -9 -2 61.57 5.75
 5 9 -1 379.89 17.82
 5 -9 -1 345.8 18.24
 5 -9 -1 404.69 19.95
 5 -9 -1 393.12 20.28
 5 -9 -1 393.26 20.76
 5 -9 -1 390.6 22.82
 5 -9 -1 414.09 20.08
 5 9 -1 421.9 19.89
 5 -9 -1 318.97 19.8
 5 9 -1 381.2 18.51
 5 -9 -1 363.21 18.37
 5 9 -1 393.47 19.19
 5 9 -1 318.61 20.11
 5 9 -1 403.31 19.69
 5 -9 0 926.29 39.47
 5 -9 0 1032.18 40.5
 5 -9 0 936.85 42.39
 5 -9 0 911.31 38.62
 5 9 0 965.57 39.32
 5 -9 0 980.04 40.56
 5 -9 0 725.98 39.41
 5 9 0 814.89 42.56
 5 -9 0 969.91 39.82
 5 9 0 1039.08 39.99
 5 9 0 911.2 37.1
 5 -9 0 896.71 36.98
 5 9 0 1016.21 39.88
 5 -9 1 69.26 8.01
 5 -9 1 58.29 7.18
 5 9 1 80.93 6.9
 5 9 1 82.98 7
 5 9 1 73.72 6.89
 5 9 1 64.38 8.51
 5 -9 1 68.84 6.24
 5 -9 1 85.2 7.39
 5 -9 1 69.48 6.76
 5 9 1 76.93 6.93
 5 -9 1 70.22 6.83
 5 9 2 97.81 9.89
 5 9 2 120.59 8.37
 5 9 2 116.25 8.3
 5 9 2 130.79 8.83
 5 -9 2 123.7 10.18
 5 -9 2 106.04 8.69
 5 -9 2 120.3 7.97
 5 -9 2 128.15 8.74
 5 -9 2 122.11 8.15
 5 -9 3 447.73 21.29
 5 -9 3 399.9 20.07
 5 9 3 439.85 19.36
 5 9 3 466.33 19.66
 5 -9 3 429.19 19.08
 5 -9 4 167.25 8.85
 5 -9 4 153.5 8.32
 5 9 4 178.75 8.06
 -5 10 7 166.74 9.2
 -5 10 7 175.84 9.91
 -5 -10 7 155.33 8.47
 -5 10 6 326.15 15.71
 -5 10 6 352.78 17.2
 5 10 -6 249.86 14.98
 5 -10 -6 274.34 15.83
 -5 -10 6 279.04 14.59
 -5 -10 6 300.37 17.04
 -5 -10 5 268.34 17.72
 5 -10 -5 290.59 16.91
 5 10 -5 247.38 15.94
 5 -10 -4 2.2 1.93
 5 -10 -4 2.92 2.72
 5 -10 -3 391.1 20.94
 5 -10 -3 363.12 21.93
 -5 -10 3 379.03 20.47
 5 -10 -3 421.18 20.22
 5 -10 -2 750.19 32.23
 5 10 -2 802.03 32.73
 5 -10 -2 865.8 36.27
 5 -10 -2 860.43 35.18
 5 -10 -2 855.91 34.84
 5 -10 -2 838.32 37.91
 5 10 -1 269.52 14.44
 5 10 -1 244.26 13.08
 5 -10 -1 279.49 16.3
 5 -10 -1 273.14 15.18
 5 -10 -1 257.14 14.76
 5 -10 -1 244.22 13.25
 5 10 -1 251.18 13.8
 5 -10 0 22.13 2.99
 5 -10 0 19.52 4.6
 5 -10 0 19.45 4.5
 5 10 0 25.74 3.63
 5 10 0 16.98 3.27
 5 -10 0 18.05 3.34
 5 10 0 21.16 5.19
 5 -10 0 26.44 4.68
 5 -10 0 21.38 3.94
 5 -10 0 21.56 4.11
 5 10 0 24.71 3.99
 5 10 1 748.35 36.14
 5 -10 1 805.39 32.73
 5 -10 2 315.58 17.38
 5 10 2 388.91 17.32
 5 10 2 358.67 16.8
 5 10 2 280.34 18.78
 5 -10 2 343.08 18.82
 5 -10 2 338.49 16.17
 5 -10 2 351.94 16.22
 5 10 3 36.18 3.77
 5 10 3 40.41 3.76
 5 -10 3 35.55 4.55
 5 -10 3 34.38 4.13
 5 -10 4 1.95 1.17
 5 -11 -7 68.66 4.45
 -5 -11 7 70.13 4.66
 -5 -11 7 74.03 5.4
 -5 11 7 74.09 5.15
 5 11 -6 -0.33 1.74
 -5 11 6 3.35 2.52
 -5 -11 6 2.11 2.45
 -5 11 6 1.61 1.9
 5 -11 -6 3.38 2.06
 -5 -11 6 1.83 1.7
 5 -11 -5 256.93 15.44
 5 11 -5 213.47 14.58
 5 -11 -5 267.14 13.01
 -5 -11 5 233.93 15.96
 -5 -11 4 715.62 35.72
 5 -11 -4 773.32 35.15
 5 -11 -3 405.64 22.87
 -5 -11 3 405.3 21.09
 5 -11 -3 402.04 21.67
 5 -11 -3 424.83 21.04
 5 -11 -3 438.31 21.1
 5 11 -3 393.57 19.17
 5 11 -2 0.64 1.8
 5 -11 -2 4.7 2.53
 5 11 -2 5.19 2.17
 5 -11 -2 1.65 2.84
 5 -11 -2 4.34 2.98
 5 -11 -2 4.45 2.39
 5 -11 -2 0.62 3.59
 5 -11 -1 27.13 5.24
 5 11 -1 36.1 4.63
 5 -11 -1 38.94 5.02
 5 -11 -1 43.69 5.5
 5 11 -1 38.19 4.37
 5 -11 -1 41.25 6.18
 5 11 -1 38.39 4.45
 5 -11 0 551.65 26.83
 5 11 0 545.04 23.96
 5 11 0 554.86 28.95
 5 -11 0 584.69 25.55
 5 -11 0 590.97 26.06
 5 11 0 564.56 25.09
 5 -11 0 527.82 24.05
 5 11 0 559.81 24.6
 5 -11 1 21.86 4.48
 5 -11 1 24.67 3.97
 5 -11 1 24.84 3.78
 5 11 1 22.77 5.2
 5 -11 1 18.28 3.07
 5 -11 1 22.34 3.06
 5 11 1 20.58 3.05
 5 -11 1 23.89 3.92
 5 11 2 205.02 14.39
 5 11 2 246.91 12.52
 5 11 2 240.07 12.12
 5 -11 2 222.48 11.43
 5 -11 2 250.64 14.35
 5 -11 2 223.91 11.72
 5 -11 2 210.85 12.65
 5 -11 3 136.61 8.96
 5 11 3 154.75 7.88
 5 11 3 142.64 8.04
 5 -11 3 134.71 8.42
 -5 -12 7 368.91 15.01
 -5 12 7 372.38 14.85
 -5 12 7 351.3 14.32
 -5 -12 6 250.56 14.19
 -5 -12 6 240.67 12.11
 -5 -12 6 236.6 13.38
 5 12 -6 216.52 12.61
 5 -12 -6 250.63 13.72
 -5 -12 5 388.08 19.86
 5 -12 -5 434.98 18.31
 -5 -12 5 398.83 21.55
 5 12 -5 343.61 19.68
 5 -12 -5 422.76 20.76
 5 12 -5 356.6 16.85
 -5 -12 4 3.66 2.56
 5 -12 -4 3.7 3.07
 -5 -12 4 0.6 3.4
 5 12 -4 -0.28 1.69
 5 -12 -3 616.27 30.11
 5 -12 -3 631.86 27.96
 5 -12 -3 648.47 28.65
 5 -12 -3 657.86 29.83
 5 12 -2 436.13 20.69
 -5 -12 2 499.73 25.75
 5 12 -2 433.46 20.37
 5 -12 -2 492.95 24.5
 5 -12 -2 525.21 23.53
 5 -12 -2 512.11 22.66
 5 -12 -2 487.57 24.9
 -5 -12 1 622.2 29.39
 5 -12 -1 575.96 25.67
 5 -12 -1 602.03 26.72
 5 -12 -1 615.79 28.53
 5 12 -1 554.14 24.54
 5 12 -1 555.13 24.33
 5 12 -1 535.01 24.63
 5 -12 0 -1.11 2.93
 -5 -12 0 0.58 2.75
 5 12 0 -1.22 3.4
 5 -12 1 317.25 15.92
 5 -12 1 287.22 14.5
 5 -12 1 318.87 17.78
 5 -12 1 307.06 14.72
 5 -12 1 320.25 15.42
 5 12 1 335.89 15.91
 5 12 1 331.2 15.47
 5 12 1 312.87 18.84
 5 -12 1 302.53 16.55
 5 -12 1 279.2 17.45
 5 12 1 314.72 15.09
 5 12 2 332.68 15.43
 5 12 2 332.34 15.01
 5 -12 2 278.11 15.43
 5 12 2 327.5 18.06
 5 -12 2 341.71 17.28
 5 -12 3 13.5 2.26
 5 -12 3 16.61 2.77
 5 12 3 12.75 1.81
 -5 -13 7 141 7.07
 -5 -13 6 7.25 2.43
 -5 13 6 6.76 1.88
 -5 -13 6 8.43 1.71
 -5 -13 6 8.59 2.27
 5 13 -6 4.02 1.68
 5 -13 -6 5.33 2.03
 -5 13 6 7.46 2.07
 -5 -13 5 6.41 2.68
 5 13 -5 4.82 1.53
 5 -13 -5 4.48 1.81
 5 13 -5 3.68 2.46
 5 -13 -5 4.09 2.2
 -5 -13 5 2.76 2.9
 5 13 -4 1199.93 50.01
 5 -13 -4 1443.97 52.8
 5 -13 -4 1372.02 54.47
 -5 -13 4 1376.07 53.28
 -5 -13 4 1279.97 54.74
 5 13 -3 11.63 2.3
 5 -13 -3 13.56 3.96
 -5 -13 3 6.6 3.63
 -5 -13 3 8.67 2.47
 5 -13 -2 31.3 5.34
 5 -13 -2 19.89 4.38
 -5 -13 2 25.07 4.89
 5 -13 -1 127.88 11.1
 -5 -13 1 183.62 12.92
 5 -13 0 1287.53 50.58
 5 13 0 1207.17 46.61
 5 -13 0 1153.99 45.86
 5 -13 0 1197.83 46.96
 5 13 0 1292.89 51.47
 -5 -13 0 1346.04 51.48
 5 -13 1 46.47 4.31
 5 -13 1 47.55 4.01
 5 -13 1 37.46 5.49
 5 13 1 43.93 6.13
 5 -13 1 39.72 4.92
 5 13 1 37.46 4.03
 5 -13 1 42.61 4.47
 5 13 1 41.93 4.39
 5 13 1 35.46 3.92
 5 -13 1 41.88 5.48
 5 13 2 26.6 3.21
 5 13 2 29.72 3.06
 5 -13 2 22.65 3.2
 5 13 2 28.35 4.44
 5 -13 2 21.79 3.77
 5 13 3 104.86 5.34
 -5 14 6 16.36 2.26
 -5 14 6 21.03 2.48
 -5 -14 6 20.25 2.81
 -5 -14 6 19.17 3.09
 5 14 -5 337.63 15.39
 5 -14 -5 368.15 16.57
 -5 -14 5 378.11 18.72
 -5 -14 5 401.88 18.22
 5 14 -5 347.05 17.86
 5 -14 -5 376.37 18.35
 5 14 -4 1.19 1.3
 5 -14 -4 -0.9 2.43
 -5 -14 4 -0.37 1.91
 5 -14 -4 0.69 2.15
 -5 -14 4 1.89 2.65
 5 -14 -3 732.09 33.3
 -5 -14 3 726.79 31.1
 5 -14 -3 737.73 30.57
 5 -14 -3 852.23 32.71
 5 14 -3 719.65 29.72
 5 -14 -3 777.96 33.19
 5 14 -2 92.29 6.81
 -5 -14 2 88.27 8.9
 5 -14 -2 94.35 8.75
 5 -14 -1 218.57 15.04
 5 14 -1 254.91 13.06
 5 14 -1 263.13 13.14
 5 -14 -1 245.8 12.39
 5 -14 -1 257.68 13.4
 -5 -14 1 284.37 16.53
 -5 -14 0 83.26 7.94
 5 -14 0 71.82 7.48
 5 14 0 80.88 6.03
 5 -14 0 68.69 5.2
 5 -14 0 78.4 5.91
 5 -14 0 67.93 6.14
 5 14 0 71.27 5.56
 5 14 0 75.39 5.81
 5 -14 0 64.25 7.08
 5 -14 1 981.73 39.21
 5 -14 1 871.83 39.71
 5 14 1 1000.05 37.65
 5 14 1 951.52 36.89
 5 -14 1 955.28 36.75
 5 -14 1 867.63 36.03
 -5 -14 -1 1078.2 40.96
 5 -14 1 942.29 37.28
 5 14 1 1032.84 41.17
 5 14 1 949.54 37.11
 5 14 2 4.5 1.55
 5 14 2 4.2 1.26
 5 14 2 3.16 2.01
 -5 -14 -3 37.75 3.02
 -5 -15 6 53.22 4.11
 5 -15 -6 48.1 3.63
 5 15 -5 20.53 2.38
 5 -15 -5 23.67 2.82
 -5 -15 5 24.57 3.69
 5 15 -5 25.28 3.49
 5 -15 -5 19.98 3.34
 -5 -15 5 22.29 3.37
 -5 -15 4 866.67 34.73
 5 15 -4 783.56 32.46
 5 -15 -4 836.65 35.7
 -5 -15 4 794.48 35.22
 5 -15 -4 851.69 33.61
 5 -15 -4 888.66 34.56
 5 -15 -3 3.08 1.87
 5 15 -3 1.86 1.36
 5 15 -3 3.16 1.62
 5 -15 -3 3.79 2.17
 5 -15 -3 3.6 2.16
 -5 -15 3 4.45 2.29
 5 -15 -2 17.2 3.78
 -5 -15 2 25.26 4.59
 5 -15 -2 28.96 4.21
 5 -15 -2 18.17 2.94
 5 15 -2 16.8 2.64
 5 -15 -2 26.5 4.69
 5 15 -2 16.9 2.75
 5 -15 -1 37.27 5.29
 5 15 -1 26.99 3.3
 5 15 -1 24.67 3.27
 5 -15 -1 20.58 2.63
 5 -15 -1 28.92 4.56
 5 -15 -1 22.97 3.31
 5 -15 -1 31.9 4.08
 -5 -15 1 27.43 4.66
 -5 -15 0 1415.12 53.27
 5 15 0 1292.03 48.98
 5 15 0 1286.28 49.35
 5 -15 0 1260.08 49
 5 -15 0 1404.5 53.06
 5 -15 0 1348.81 50.33
 -5 -15 -1 2.59 2.4
 5 15 1 2.12 1.3
 5 15 1 0.64 1.39
 5 15 1 4.07 1.64
 5 15 1 3.05 2.29
 5 -15 1 3.36 1.99
 5 -15 1 3.36 2.28
 5 15 2 2.97 0.99
 5 15 2 3.38 1.3
 5 -16 -6 1.92 0.89
 -5 -16 6 2.43 1.14
 5 16 -5 311.9 13.58
 5 -16 -5 332.41 14.51
 5 -16 -5 340.65 14.45
 5 16 -5 330.69 13.56
 5 16 -5 309.89 15.17
 5 16 -4 2.35 1.21
 5 -16 -4 0.88 1.41
 -5 -16 4 2.21 1.97
 5 -16 -4 1.06 1.59
 5 16 -4 2.39 1.27
 -5 -16 3 372.25 16.65
 5 16 -3 326.78 15.11
 5 -16 -3 381.24 17.27
 5 -16 -3 327.99 15.74
 5 16 -3 329.33 15.37
 5 -16 -3 356.35 17.69
 5 -16 -2 3.61 2.11
 5 16 -2 -0.21 1.2
 5 16 -2 4.77 1.67
 5 -16 -2 3.83 1.62
 5 -16 -2 1.27 2.33
 5 -16 -2 2.87 1.75
 -5 -16 2 3.18 2.34
 5 -16 -1 22.69 4.01
 5 16 -1 29.73 3.29
 5 16 -1 30.39 3.26
 5 -16 -1 30.28 3.32
 -5 -16 1 41.54 5.24
 5 -16 -1 31.1 4.83
 5 -16 -1 27.42 3.63
 -5 -16 0 0.39 2.05
 5 -16 0 1.88 2.33
 5 16 0 0.18 1.05
 5 -16 0 -0.9 1.08
 5 -16 0 -0.38 2.02
 5 -16 0 1.19 1.38
 5 16 0 0.41 1.38
 -5 -16 -1 684.46 27.32
 -5 -16 -1 763.77 29.99
 5 16 1 717.7 27.3
 5 -16 1 724.78 28.66
 5 16 1 678.91 27.24
 5 16 1 650.15 26.48
 -5 -16 -2 1.31 1.02
 5 16 2 1.88 0.88
 5 -17 -5 4.19 1.29
 5 -17 -5 2.73 1.14
 5 17 -5 4.93 0.97
 -5 -17 4 634.64 24.09
 5 17 -4 533.57 21.95
 5 17 -4 554.89 22.39
 5 -17 -4 566.68 22.94
 5 -17 -4 600.1 23.69
 5 -17 -3 16.52 2.46
 5 17 -3 21.25 2.37
 -5 -17 3 14.35 2.65
 5 17 -3 15.77 2.26
 5 -17 -3 14.93 2.96
 5 -17 -2 89.81 7.36
 5 -17 -2 101.27 6.94
 5 -17 -2 86.81 5.91
 5 17 -2 92.97 5.76
 5 17 -2 94.23 6.02
 5 -17 -2 112.52 8.11
 -5 -17 2 103.48 8.2
 5 -17 -1 55.17 5.57
 5 -17 -1 44.42 5.06
 5 -17 -1 34.65 3.35
 5 -17 -1 45.95 4.3
 5 17 -1 41.78 3.57
 5 17 -1 39.35 3.31
 5 17 -1 39.28 3.6
 -5 -17 1 45.88 5.15
 -5 -17 0 489.13 21.64
 5 -17 0 468.39 21.1
 5 -17 0 436.17 18.93
 5 17 0 433.48 18.23
 5 -17 0 508.03 21.37
 5 17 0 455.03 18.89
 5 -17 1 6.12 1.73
 5 17 1 8.28 1.53
 5 17 1 4.07 0.94
 5 17 2 83.89 4.32
 -5 -18 5 499 17.03
 5 -18 -5 360.16 16
 -5 -18 4 18.42 2.4
 5 -18 -4 18.82 2.34
 5 -18 -4 14.32 2
 5 18 -4 14.81 1.8
 5 18 -3 362.63 15.08
 5 -18 -3 382.29 16.29
 5 -18 -3 359.89 15.17
 5 -18 -3 356.01 16.79
 -5 -18 3 375.14 15.84
 5 18 -3 336.24 14.43
 -5 -18 2 16.47 3.38
 5 -18 -2 18.85 3.19
 5 -18 -2 18.15 2.58
 5 -18 -2 20.32 3.11
 5 18 -2 16.62 2
 5 -18 -2 18.25 2.22
 5 18 -2 20.13 2.39
 5 -18 -1 87.57 6.63
 5 18 -1 75.03 4.9
 5 -18 -1 80.32 6.3
 5 18 -1 74.86 4.52
 -5 -18 1 91.84 7.04
 5 -18 -1 79.25 5.36
 5 -18 0 3.03 1.66
 5 18 0 1.3 0.74
 5 18 0 1.3 0.99
 5 -18 0 1.05 1.55
 5 -18 0 1.57 1.02
 5 18 0 1.46 0.99
 -5 -18 0 4.63 1.93
 5 18 1 444.15 17.4
 5 -19 -4 858.63 30.34
 5 19 -4 786.23 29.47
 -5 -19 4 850.32 30.43
 5 -19 -3 8.6 1.44
 5 -19 -3 9.09 1.74
 5 19 -3 9.33 1.48
 5 19 -2 3.13 1.1
 5 19 -2 1 0.74
 5 -19 -2 0.94 1.53
 5 -19 -2 1.6 1.14
 5 -19 -2 2.41 1.55
 5 -19 -1 2.63 1.51
 5 -19 -1 0.72 1.54
 5 -19 -1 5.36 1.36
 5 19 -1 2.53 1.05
 5 19 -1 2.41 0.77
 5 19 0 367.65 14.97
 5 19 0 359.49 14.87
 5 -20 -4 39.75 2.66
 5 -20 -3 376.55 15.1
 5 20 -3 363.86 14.48
 5 -20 -2 57.6 3.81
 5 20 -2 57.14 3.49
 5 20 -1 59.61 3.44
 5 -20 -1 52.22 3.42
 5 20 -1 57.7 3.48
 5 20 0 26.09 1.95
 5 20 0 20.28 1.68
 5 -21 -3 4.52 0.93
 5 -21 -2 7.13 1.1
 5 21 -2 6.94 1
 5 21 -1 29.16 1.98
 6 0 -7 1.18 1.33
 -6 0 6 276.41 17.83
 6 0 -6 247.45 16.17
 6 0 -5 0.41 1.95
 6 0 -4 296.59 16.21
 6 0 -3 0.59 2.5
 6 0 -3 1.92 2.02
 6 0 -2 93.61 8.76
 6 0 -2 79.51 8.75
 6 0 -1 -0.23 1.5
 6 0 -1 0.84 1.51
 6 0 -1 -1.89 3.59
 6 0 0 773.14 32.19
 6 0 0 876.34 38.95
 6 0 0 871.32 34.89
 6 0 0 806.64 33.76
 6 0 1 -0.21 1.04
 6 0 1 0.27 1.31
 6 0 1 0.58 3.02
 6 0 1 0.31 1.83
 6 0 2 35.12 5.16
 6 0 2 25.17 2.66
 6 0 2 29.78 3.34
 6 0 3 0.15 0.97
 6 1 -7 18.9 2.53
 6 -1 -7 16.93 2.45
 -6 1 6 48.68 6.85
 -6 -1 6 48.59 6.66
 6 -1 -6 42.04 5.83
 6 1 -6 58.97 5.5
 6 -1 -5 761.63 40.5
 6 1 -5 834.24 38.56
 6 -1 -5 1107.48 40.29
 6 1 -5 1061.75 39.95
 6 -1 -4 32.15 6.06
 6 1 -4 48.67 5.48
 6 -1 -3 1.77 2.83
 6 1 -3 3.43 3.14
 6 1 -3 4.73 2.17
 6 -1 -2 14.19 4.38
 6 1 -2 13.72 4.29
 6 1 -2 28.78 4.99
 6 -1 -2 23.94 4.72
 6 1 -1 969.33 39.71
 6 -1 -1 974.59 44.49
 6 1 -1 1047.97 44.86
 6 -1 0 11.87 4.41
 6 1 0 11.55 4.29
 6 1 0 15.51 3.44
 6 1 0 16.19 3.08
 6 -1 0 11.17 3.02
 6 -1 0 9.98 1.97
 6 1 0 14.35 2.41
 6 -1 0 14.29 3.02
 6 -1 1 148.39 8.69
 6 1 1 142.78 8.72
 6 -1 1 163.23 12.21
 6 1 1 158.12 11.82
 6 -1 1 118.76 7.39
 6 1 1 141.4 8.17
 6 -1 1 162.69 9.74
 6 1 1 150.35 9
 6 -1 2 47.7 5.61
 6 1 2 47.64 5.63
 6 -1 2 28.72 3.37
 6 1 2 34.72 3.62
 6 -1 2 28.57 2.76
 6 1 2 31.52 3.09
 6 -1 3 243.93 11.1
 6 1 3 252.89 11.14
 6 -2 -7 7.27 1.83
 6 2 -7 8.22 1.69
 -6 -2 6 226.81 15.92
 6 -2 -6 208.89 15.02
 6 -2 -6 324.82 14.86
 6 2 -6 338.28 14.97
 6 2 -5 3.63 2.12
 6 -2 -5 4.71 3.36
 6 -2 -5 4.14 2.48
 6 2 -5 1.13 2.06
 6 2 -4 512.31 22.84
 6 -2 -4 379.41 23.96
 6 -2 -3 22.03 4.79
 6 2 -3 28.26 5.09
 6 -2 -3 20.1 5.36
 6 2 -3 25.56 4.09
 6 -2 -2 108.51 10.17
 6 2 -2 117.13 10.28
 6 -2 -1 19.57 4.8
 6 2 -1 27.65 5.42
 6 2 -1 21.19 3.21
 6 2 0 754.17 32.19
 6 2 0 873.75 35
 6 -2 0 751.38 32.81
 6 -2 0 851.08 34.34
 6 -2 0 826.07 36.99
 6 2 0 797.15 36.43
 6 -2 0 744.31 31.4
 6 2 0 745.17 31.44
 6 -2 1 2.04 1.82
 6 2 1 3.61 1.7
 6 -2 1 1.57 1.09
 6 2 1 2.42 1.35
 6 -2 1 3.29 1.44
 6 2 1 3.59 1.58
 6 -2 1 2.72 2.73
 6 2 1 1.57 2.81
 6 2 2 0.39 1.15
 6 -2 2 -0.41 2.08
 6 2 2 5.24 2.61
 6 -2 2 3.35 1.51
 6 2 2 1.19 1.48
 6 2 3 3.49 1.15
 6 -2 3 4.72 1.3
 6 -3 -7 2.39 1.24
 6 3 -7 3.13 1.29
 -6 -3 6 51.53 6.87
 -6 3 6 55.53 7.48
 6 -3 -6 58.52 6.54
 6 -3 -6 66.08 5.46
 6 3 -6 64.76 5.42
 -6 -3 6 44.65 6.22
 6 -3 -5 500.99 27.98
 6 3 -5 516.88 26.07
 6 -3 -5 623.67 26.23
 6 3 -5 662.89 26.61
 6 -3 -4 51.89 7.31
 6 3 -4 49.61 5.93
 6 -3 -4 52.38 4.92
 6 -3 -4 60.08 6.01
 6 3 -4 67.66 6.46
 6 3 -3 211.6 12.92
 6 -3 -3 237.55 15.01
 6 -3 -2 7.17 3.59
 6 -3 -2 15.06 4.18
 6 3 -2 10.62 3.79
 6 -3 -1 1295.36 53.12
 6 3 -1 1301.48 52.42
 6 3 -1 1232.62 48.28
 6 -3 -1 1186.45 48.51
 6 3 -1 1223.98 47.54
 6 3 0 41.43 4.34
 6 -3 0 45.19 5.51
 6 -3 0 46.44 5.12
 6 3 0 53.45 5.88
 6 3 0 41.33 4.27
 6 -3 0 42.47 6.33
 6 3 0 41.51 6.22
 6 -3 0 39.6 4.06
 6 -3 1 91.24 7.1
 6 3 1 82.76 5.74
 6 -3 1 67.79 5.54
 6 3 1 75.75 5.77
 6 3 1 79.41 7.82
 6 -3 1 82.39 8.18
 6 -3 2 85.41 5.95
 6 3 2 106.94 6.68
 6 -3 2 112.13 8.34
 6 3 2 126.25 8.65
 6 3 2 81.16 5.79
 6 -3 3 254.11 11.13
 6 -4 -7 82.81 4.94
 6 4 -7 91.31 5.09
 6 -4 -6 168.33 11.86
 -6 -4 6 166.6 12.22
 6 -4 -6 186.82 10.11
 6 4 -6 206.18 10.35
 -6 -4 6 181.35 12.63
 -6 4 6 176.02 13.35
 6 4 -5 12.79 3.22
 6 -4 -5 13.33 4.15
 6 -4 -5 8.77 2.02
 6 -4 -5 8.85 2.57
 6 4 -5 11.1 2.83
 6 4 -4 1286.2 48.81
 6 -4 -4 1259.68 48.77
 6 -4 -4 1024.39 50.69
 6 4 -4 1079.3 48.45
 6 -4 -4 1160.46 46.54
 6 -4 -4 1250.58 48.07
 6 4 -4 1285.32 48.38
 6 -4 -3 185.11 10.7
 6 -4 -3 200.76 10.78
 6 4 -3 195.19 12.33
 6 -4 -3 165.19 13.82
 6 -4 -2 386.02 20.7
 6 4 -2 391.92 20.17
 6 -4 -2 350.32 16.91
 6 -4 -1 1.63 2.73
 6 4 -1 -0.5 2.6
 6 -4 -1 2.65 1.74
 6 4 -1 2.65 1.64
 6 -4 -1 2.59 1.42
 6 4 -1 2.26 2.19
 6 -4 0 605.05 27.62
 6 4 0 573.48 26.79
 6 4 0 608.11 24.96
 6 4 0 457.84 22.24
 6 -4 0 598.08 25.18
 6 -4 0 586 25.65
 6 4 0 590.14 26.05
 6 4 0 498.18 22.11
 6 4 0 554.74 23.63
 6 -4 0 519.75 22.75
 6 -4 1 78.89 6.5
 6 -4 1 62.58 5.04
 6 -4 1 87.28 7.79
 6 4 1 75.43 7.18
 6 4 1 52.76 4.22
 6 4 1 70.46 5.49
 6 4 2 2.3 1.36
 6 -4 2 1.86 1.22
 6 4 2 6.2 1.85
 6 -4 2 4.01 2.29
 6 4 2 2.28 1.99
 6 -4 3 35.61 2.84
 6 5 -7 19.05 1.92
 6 -5 -7 17.08 1.99
 6 5 -7 20 1.93
 6 -5 -6 34.39 4.92
 -6 -5 6 26.79 4.9
 6 -5 -6 31.8 3.4
 6 5 -6 39.11 3.69
 -6 -5 6 31 4.86
 -6 5 6 30.36 5.52
 6 5 -5 798.12 37.81
 6 -5 -5 905.46 40.41
 6 -5 -5 877.1 35.58
 6 -5 -5 950.38 36.69
 6 5 -5 1002.93 37
 6 -5 -4 19.84 3.34
 6 5 -4 14.66 3.16
 6 5 -4 19.33 3.97
 6 -5 -4 22.19 4.88
 6 5 -4 20.7 3.76
 6 -5 -4 22.2 3.7
 6 -5 -4 22.73 3.5
 6 5 -3 41.98 5.38
 6 -5 -3 38.3 6.53
 6 5 -3 40.94 5.12
 6 -5 -3 43.05 4.11
 6 -5 -3 41.85 4.41
 6 -5 -3 34.58 4.48
 6 -5 -2 67.47 7.41
 6 5 -2 82.51 7.56
 6 -5 -2 64.2 8.12
 6 -5 -2 64.4 5.35
 6 -5 -1 782.85 34.76
 6 5 -1 856.09 34.74
 6 5 -1 880.02 34.16
 6 -5 -1 799.78 33.47
 6 -5 -1 676.8 30.56
 6 5 -1 814.41 32.14
 6 5 -1 794.44 33.04
 6 -5 -1 688.08 30.1
 6 -5 0 5.14 2.42
 6 -5 0 4.02 1.56
 6 -5 0 1.54 2.03
 6 5 0 3.25 2.44
 6 -5 0 4.23 2.96
 6 5 0 3.94 2.72
 6 5 0 2.41 1.78
 6 5 0 2.72 1.32
 6 5 0 2.47 2.05
 6 -5 1 232.65 12.11
 6 -5 1 281.89 14.03
 6 5 1 227.91 11.65
 6 5 1 256.98 12.98
 6 -5 1 289.2 15.17
 6 5 1 287.94 14.94
 6 5 2 113.2 6.79
 6 -5 2 101.06 6.33
 6 5 2 111.65 6.82
 6 6 -6 185.96 9.22
 -6 -6 6 173.49 11.23
 -6 6 6 163.35 11.6
 -6 -6 6 163.46 11.4
 6 -6 -6 187.53 9.16
 6 6 -6 189.95 9.2
 6 -6 -6 182.48 11.6
 6 6 -6 172.65 10.51
 6 -6 -5 6.21 1.94
 6 6 -5 9.84 2.26
 6 -6 -5 5.97 2.06
 6 -6 -5 12.98 3.96
 -6 -6 5 11.42 4.07
 6 6 -5 8.83 2.29
 6 -6 -5 4.76 2.14
 6 6 -5 5.77 2.65
 6 6 -4 576.75 28.6
 6 -6 -4 627.1 30.7
 6 -6 -4 607.33 25.73
 6 -6 -4 672.53 27.58
 6 6 -4 666.38 27.42
 6 -6 -4 618.08 27.22
 6 6 -3 152.11 11.32
 6 -6 -3 163.43 13.05
 6 -6 -3 161.75 9.94
 6 -6 -3 182.68 11.02
 6 6 -3 172.46 10.71
 6 -6 -3 180.59 10.92
 6 -6 -2 25.01 4.52
 6 6 -2 32.65 4.86
 6 6 -2 29.26 4.24
 6 -6 -2 26.21 4.02
 6 -6 -2 31.58 4.21
 6 6 -2 31.89 4.4
 6 -6 -1 222.19 13.64
 6 6 -1 225.46 13.26
 6 6 -1 214.35 11.98
 6 6 -1 209.9 12.49
 6 6 -1 233.56 12.96
 6 -6 -1 210.56 12.46
 6 6 -1 222.58 12.92
 6 -6 -1 200.8 12.53
 6 -6 -1 181.48 10.23
 6 -6 -1 219.79 12.42
 6 -6 -1 215.57 12.68
 6 -6 0 760.81 31.42
 6 -6 0 772.81 31.37
 6 -6 0 772.53 32.4
 6 6 0 784.94 32.02
 6 -6 0 646.69 28.63
 6 6 0 691.45 29.08
 6 6 0 725.45 30.3
 6 6 0 722.66 30.91
 6 -6 1 502.94 21.08
 6 -6 1 484.09 21.75
 6 6 1 518.26 21.81
 6 6 1 423.02 19.03
 6 6 1 451.41 20.27
 6 -6 1 418.97 19.25
 6 6 2 29.12 3.1
 6 -6 2 26.33 2.82
 6 6 2 30.76 3.11
 -6 -7 6 320.99 17.47
 6 -7 -6 308.75 13.8
 6 7 -6 331.43 16.21
 6 -7 -6 359.45 17.32
 6 7 -6 362.02 14.33
 6 7 -6 343.53 14.27
 6 -7 -6 313.75 14.33
 -6 -7 6 351.87 15.76
 -6 -7 5 726.26 36.15
 6 -7 -5 817.1 35.94
 6 7 -5 704.7 34.19
 6 7 -5 806.2 32.28
 6 -7 -5 769.88 32.27
 -6 -7 5 903.83 34.17
 6 7 -5 847.39 32.26
 6 -7 -5 870.81 33.01
 6 7 -4 145.46 11.09
 6 -7 -4 162.31 12.18
 6 -7 -4 167.43 9.28
 6 -7 -4 169.95 10.34
 6 7 -4 164.41 9.67
 6 -7 -4 164.87 9.78
 6 -7 -3 34.83 5.9
 6 7 -3 47.51 5.7
 6 -7 -3 37.78 4.4
 6 -7 -3 42.89 5.21
 6 7 -3 40.84 4.41
 6 -7 -3 39.08 4.5
 6 7 -3 42.51 4.8
 6 7 -2 504.13 23.8
 6 -7 -2 524.74 23.78
 6 -7 -2 561.27 24.7
 6 -7 -2 526.67 24.85
 6 7 -2 567.95 24.76
 6 7 -2 527.95 23.58
 6 -7 -2 462.39 23.06
 6 7 -2 551.72 24.36
 6 7 -1 497.3 22.12
 6 7 -1 499.17 22.68
 6 -7 -1 475.86 22.44
 6 7 -1 481.12 22.62
 6 -7 -1 481.08 23.2
 6 7 -1 514.01 23.07
 6 -7 -1 444.81 22.12
 6 -7 -1 492.09 22.93
 6 7 0 87.77 6.14
 6 7 0 86.72 6.61
 6 -7 0 88.33 7.22
 6 7 0 86.21 7.05
 6 -7 0 94.68 7.36
 6 -7 0 80.35 6.67
 6 -7 0 70.38 5.36
 6 7 0 89.27 7
 6 -7 1 90.94 5.98
 6 -7 1 112.53 7.16
 6 7 1 93.31 6.07
 6 7 1 100.07 6.8
 6 7 1 90.34 6.81
 6 7 2 325.2 14.66
 6 7 2 359.39 14.56
 6 -7 2 315.23 14.13
 6 -8 -6 139.78 6.91
 6 8 -6 124.64 6.42
 -6 -8 5 14.46 4.22
 6 -8 -5 18.66 3
 6 8 -5 14.53 3.35
 -6 -8 5 17.03 3.05
 6 -8 -5 15.41 2.39
 6 8 -5 14.82 2.33
 6 -8 -5 14.05 3.6
 6 8 -4 334.64 15.42
 6 -8 -4 304.02 15.23
 6 -8 -4 343.82 15.63
 6 -8 -4 371.32 17.15
 6 8 -4 300.43 17.66
 6 -8 -4 330.9 18.62
 6 8 -3 324.08 15.64
 6 -8 -3 310.12 15.56
 6 8 -3 335.41 16.26
 6 -8 -3 330.31 16.21
 6 -8 -3 373.75 17.53
 6 -8 -3 337.58 19.3
 6 8 -3 283.32 17.32
 6 -8 -2 8.68 2.86
 6 -8 -2 12.23 2.94
 6 8 -2 10.58 2.74
 6 8 -2 9.54 2.46
 6 -8 -2 8.2 2.32
 6 8 -2 11.08 2.68
 6 8 -1 138.73 8.86
 6 8 -1 137.64 9.19
 6 8 -1 142.94 9.31
 6 -8 -1 121.03 8.65
 6 8 -1 153.9 9.51
 6 -8 -1 135.02 9.3
 6 -8 -1 145.96 9.69
 6 -8 0 463.4 21.05
 6 -8 0 541.96 23.69
 6 -8 0 524 22.78
 6 8 0 507.97 22.08
 6 8 0 548.11 22.96
 6 8 0 568.08 23.33
 6 -8 1 256.7 12.45
 6 -8 1 287.36 13.4
 6 8 1 274.9 12.91
 6 8 1 285.05 13.54
 6 8 1 290.79 13.56
 6 -8 2 17.21 2.04
 6 8 2 18.23 2.41
 6 8 2 17.08 1.98
 6 -9 -6 360.15 15.17
 -6 -9 6 390.62 16.09
 -6 -9 5 481.87 24.12
 6 9 -5 457.13 23.02
 6 -9 -5 490.88 23.64
 6 9 -5 478.42 20.07
 6 -9 -5 564.05 22.3
 -6 -9 5 567.11 22.17
 6 -9 -4 96.33 6.42
 6 -9 -4 107.45 7.56
 6 9 -4 86.1 5.69
 6 -9 -4 84.15 5.77
 -6 -9 4 64.21 7.92
 6 9 -4 82.75 7.78
 6 -9 -4 85.37 8.12
 6 9 -3 2.36 1.86
 6 -9 -3 6.5 2.69
 6 -9 -3 1.52 2.36
 6 9 -3 3.74 2.62
 6 9 -3 3.38 1.72
 6 9 -3 3.54 1.62
 6 -9 -3 1.71 1.42
 6 -9 -3 2.89 1.96
 6 9 -2 350.27 16.44
 6 -9 -2 318.67 16.28
 6 9 -2 382.99 17.49
 6 9 -2 370.2 17.51
 6 -9 -2 387.97 18.2
 6 -9 -2 378.98 18.29
 6 -9 -1 258.9 14.1
 6 -9 -1 269.09 14.33
 6 -9 -1 256.14 13.4
 6 9 -1 263.12 13.67
 6 9 -1 253.07 13.34
 6 9 -1 273.4 13.67
 6 9 -1 255.59 13.62
 6 9 0 12.49 2.44
 6 9 0 11.44 2.35
 6 -9 0 10.46 2.43
 6 -9 0 8.87 2.67
 6 9 0 16.59 2.66
 6 -9 1 15.51 2.44
 6 -9 1 14.09 1.94
 6 9 1 15.19 2.42
 6 9 1 16.4 2.38
 6 9 2 301.26 12.9
 6 -10 -6 149.13 7.03
 6 10 -6 145.72 6.78
 -6 -10 5 1.47 1.58
 -6 -10 5 3.03 2.66
 6 10 -5 0.34 1.73
 6 -10 -5 2.45 2.03
 6 -10 -5 4.71 1.81
 6 10 -4 196.69 12.94
 6 -10 -4 217.73 13.41
 6 -10 -4 241.69 11.59
 6 -10 -4 228.68 12.15
 -6 -10 4 179.16 13.13
 6 10 -4 207.83 10.72
 6 10 -3 707.88 28.66
 6 10 -3 738.95 29.1
 6 -10 -3 684.94 31.77
 6 10 -3 593.52 30.75
 -6 -10 3 533.24 30.58
 6 -10 -3 793.82 30.21
 6 -10 -3 813.24 30.69
 6 -10 -2 80.61 6.68
 6 -10 -2 71.37 6.28
 6 10 -2 65.95 5.52
 6 10 -2 76.18 6
 6 -10 -1 117.39 7.6
 6 10 -1 116.61 7.76
 6 -10 -1 123.79 8.57
 6 -10 -1 128.5 8.48
 6 10 -1 114.51 7.88
 6 10 -1 136.96 8.09
 6 10 0 211.24 10.94
 6 10 0 224.12 11.31
 6 -10 0 205.56 10.78
 6 -10 0 231.65 11.8
 6 10 1 438.74 18.77
 6 10 1 482.19 19.21
 6 -10 1 441.17 18.59
 6 10 2 6.23 1.23
 -6 -11 5 295.5 12.8
 6 11 -5 266.63 12.08
 -6 -11 5 242.4 14.46
 6 -11 -5 284.61 14.63
 6 11 -5 276.66 14.36
 6 11 -4 33.53 3.43
 6 -11 -4 37.91 3.85
 6 -11 -4 38.76 4.17
 6 11 -4 32.47 3.2
 6 11 -4 31.43 4.64
 6 -11 -4 36.88 4.82
 -6 -11 4 24.66 4.57
 6 11 -3 9.16 2.17
 6 -11 -3 10.43 2.78
 6 11 -3 9.63 2.05
 6 -11 -3 9.91 2.54
 6 11 -3 11.04 3.19
 6 11 -2 694.6 28.73
 6 11 -2 645.13 28.12
 6 -11 -2 741.99 30.18
 6 -11 -2 755.39 29.77
 6 -11 -1 190.79 10.94
 6 -11 -1 184.46 10.38
 6 -11 -1 165.78 9.43
 6 11 -1 199.38 10.15
 6 11 -1 188.55 10.2
 6 -11 0 8.94 2.15
 6 11 0 4.99 1.61
 6 11 0 6.38 1.76
 6 -11 0 6.32 1.61
 6 -11 1 1.89 0.99
 6 11 1 1.08 0.89
 6 11 1 1.44 1.11
 6 11 1 1.8 1.25
 6 12 -5 21.21 1.99
 6 12 -5 21.2 2.31
 6 12 -4 60.44 4.43
 6 -12 -4 73.68 5.11
 6 -12 -4 70.86 5.2
 6 12 -4 58.36 4.07
 -6 -12 4 45.37 5.5
 6 12 -4 49.84 5.45
 6 -12 -3 820.57 31.29
 6 -12 -3 821.95 30.84
 6 12 -3 775.07 29.77
 6 -12 -2 47.18 4.01
 6 12 -2 49.33 4.08
 6 12 -2 46.36 4.23
 6 -12 -2 52.48 5.17
 6 -12 -2 57.17 4.87
 6 -12 -1 48.85 3.94
 6 -12 -1 55.25 4.68
 6 12 -1 51.53 4.43
 6 12 -1 51.76 4.32
 6 -12 -1 65.03 5.41
 6 12 0 46.02 3.83
 6 12 0 51.45 4
 6 -12 0 44.22 3.87
 6 -12 0 47.77 3.56
 6 12 1 146.44 7.04
 6 12 1 156.81 7.05
 6 -13 -5 141.64 7.14
 6 13 -5 140.7 6.67
 6 13 -4 155.81 7.55
 6 -13 -4 187.27 8.93
 6 -13 -4 180.09 8.96
 6 13 -4 150.2 9.77
 6 13 -4 166.57 8.23
 6 13 -3 8.64 1.9
 6 13 -3 6.39 2.54
 6 13 -3 11.91 1.75
 6 -13 -3 9.48 2.15
 6 -13 -3 8.2 2.32
 6 -13 -2 514.65 21
 6 -13 -2 480.71 19.96
 6 13 -2 482.89 19.65
 6 -13 -2 431 18.84
 6 13 -2 454.29 18.91
 6 13 -1 68.48 4.73
 6 -13 -1 69.66 5.32
 6 13 -1 68.1 4.89
 6 -13 -1 67.5 4.35
 6 -13 -1 71.08 4.98
 6 -13 0 7.49 1.55
 6 13 0 5.85 1.38
 6 13 0 8.07 1.6
 6 -13 0 5.3 1.2
 6 13 1 54.86 3.37
 6 13 1 50.6 3.17
 6 -14 -5 3.18 0.96
 6 -14 -4 14.18 2.02
 6 -14 -4 17.38 2.14
 6 14 -4 13.35 1.78
 6 -14 -3 545.15 20.33
 6 -14 -3 501.35 19.48
 6 14 -3 482.02 18.95
 6 -14 -2 40.54 3.92
 6 -14 -2 39.04 3.51
 6 14 -2 38.58 3.3
 6 14 -2 44.17 3.49
 6 -14 -1 69.74 5
 6 14 -1 69.94 4.45
 6 14 -1 71.18 4.54
 6 -14 -1 65.79 4.46
 6 14 0 70.37 4.38
 6 14 0 77.72 4.34
 6 -14 0 78.16 4.29
 6 -15 -4 143.14 6.91
 6 -15 -4 153.53 7.04
 6 15 -4 141.37 6.55
 6 -15 -3 37.84 3.34
 6 -15 -3 32.62 2.86
 6 15 -3 36 2.79
 6 -15 -2 471.98 18.55
 6 -15 -2 441.66 17.76
 6 15 -2 446.9 17.53
 6 15 -2 412.4 17.52
 6 -15 -1 39.72 3.13
 6 15 -1 36.12 2.84
 6 15 -1 33.79 2.64
 6 -15 -1 33.23 2.62
 6 15 0 13.23 1.5
 6 15 0 11.35 1.28
 6 -16 -3 743.91 27.18
 6 16 -3 708.61 26.89
 6 16 -3 679.86 26.71
 6 16 -2 8.15 1.17
 6 -16 -2 6.69 1.19
 6 -16 -2 8.34 1.58
 6 16 -1 72.3 3.82
 6 16 -1 60.66 3.41
 6 17 -2 725.5 26.8
 6 -17 -2 733.54 27.07
 7 0 -5 0.13 0.84
 7 0 -5 0.6 1.33
 7 0 -4 1018.71 39.94
 7 0 -4 1036.83 40.56
 7 0 -3 1.72 1.31
 7 0 -3 0.91 1.27
 7 0 -3 -0.29 1.95
 7 0 -2 154.57 8.1
 7 0 -1 1.3 0.94
 7 0 -1 0.93 0.97
 7 0 0 261.43 11.28
 7 1 -5 53.96 4.23
 7 -1 -5 54.34 4.32
 7 1 -5 49.84 3.67
 7 -1 -4 1.5 1.31
 7 1 -4 1.87 1.55
 7 1 -4 3.77 1.15
 7 1 -4 2.28 1.93
 7 -1 -4 4.97 2.22
 7 1 -3 887.61 32.18
 7 -1 -3 841.68 32.11
 7 1 -3 692.76 29.3
 7 -1 -3 787.11 30.37
 7 -1 -3 745.06 29.98
 7 1 -3 763.09 30.73
 7 1 -2 1.7 0.96
 7 1 -2 1.63 1.66
 7 1 -2 1.54 1.13
 7 -1 -2 1.81 1.4
 7 -1 -1 7.33 1.4
 7 1 -1 5.97 1.42
 7 -1 -1 8.53 1.75
 7 1 -1 5.05 1.26
 7 -1 0 21.67 2.12
 7 1 0 23.27 2.29
 7 2 -5 2.51 1.23
 7 2 -5 2.91 1.44
 7 -2 -5 0.36 1.16
 7 2 -4 912.28 34.42
 7 -2 -4 871.78 34.42
 7 2 -4 820.75 33.74
 7 -2 -3 3.21 1.12
 7 -2 -3 2.44 1.24
 7 2 -3 4.38 1.95
 7 2 -3 2.53 1.13
 7 2 -3 2.13 1.89
 7 -2 -3 3.56 1.95
 7 -2 -3 2.64 1.79
 7 -2 -2 184.71 9.53
 7 2 -2 206.08 10.18
 7 2 -1 4.62 1.33
 7 -2 -1 3.55 1.45
 7 2 0 289.53 11.92
 7 -2 0 286.52 11.81
 7 3 -5 142.19 7.23
 7 -3 -5 145.01 7.42
 7 3 -5 139.82 7.26
 7 3 -4 7.21 1.94
 7 3 -4 7.83 2.11
 7 -3 -4 4.91 1.93
 7 -3 -3 569.78 23.42
 7 3 -3 681.78 25.71
 7 -3 -3 650.97 25.7
 7 -3 -3 597.88 25.06
 7 3 -3 600.74 25.2
 7 -3 -2 3.56 1.36
 7 3 -2 3.89 1.71
 7 -3 -2 4.47 1.81
 7 3 -1 15.82 2.1
 7 -3 -1 20.34 2.59
 7 3 0 145.02 7.39
 7 -3 0 154.22 7.42
 7 -4 -5 135.15 6.87
 7 4 -5 141.02 7.02
 7 4 -4 578.89 22.85
 7 -4 -4 595.39 23.06
 7 4 -4 596.92 23.16
 7 4 -3 2.12 1.22
 7 -4 -3 3.25 1.2
 7 4 -3 0.23 1.35
 7 4 -3 4.94 1.78
 7 -4 -3 2.7 1.56
 7 -4 -3 3.19 1.6
 7 -4 -2 122.56 7.48
 7 4 -2 119.22 7.56
 7 -4 -2 138 7.21
 7 4 -1 181.17 9.27
 7 -4 -1 210.18 9.93
 7 4 0 355.27 14.65
 7 -4 0 356.94 14.72
 7 5 -5 19.88 2.08
 7 5 -4 35.62 2.98
 7 5 -4 36.26 3.11
 7 -5 -4 31.91 3.11
 7 5 -4 40.37 3.46
 7 5 -3 405.28 17.68
 7 -5 -3 427.31 17.62
 7 -5 -3 447.38 18.63
 7 5 -3 450.29 18.62
 7 -5 -2 173.92 8.43
 7 -5 -2 167.1 8.74
 7 5 -2 164.7 8.76
 7 5 -1 8.56 1.4
 7 5 -1 8.7 1.7
 7 -5 -1 12.73 2.02
 7 5 0 3.13 1.03
 7 -5 0 3.58 1.13
 7 6 -4 468.69 18.82
 7 -6 -4 442.93 18.61
 7 -6 -3 15.14 2.11
 7 6 -3 9.96 1.54
 7 6 -3 14.56 2.03
 7 6 -3 15.13 2.25
 7 -6 -3 14.33 2.28
 7 6 -2 44.38 3.41
 7 -6 -2 53.68 4.19
 7 -6 -2 53.05 4.15
 7 6 -1 190.47 9
 7 -6 -1 228.31 9.93
 7 7 -4 59.13 3.87
 7 -7 -4 62.19 4.13
 7 7 -4 65.47 4.1
 7 7 -3 325.65 13.97
 7 -7 -3 336.81 14.32
 7 7 -3 341.56 14.31
 7 -7 -3 370.86 14.3
 7 7 -2 236.59 11.21
 7 -7 -2 269.89 11.96
 7 7 -1 46.84 3.25
 7 -7 -1 56.42 3.68
 7 -8 -4 339.22 13.75
 7 8 -4 334.53 13.61
 7 -8 -3 7.49 1.41
 7 8 -3 6.82 1.41
 7 -8 -3 5.7 1.37
 7 8 -3 3.83 0.99
 7 8 -3 3.98 1.16
 7 -8 -2 75.2 4.48
 7 -8 -2 76.83 4.83
 7 8 -2 69.2 4.18
 7 -8 -1 258.91 10.88
 7 9 -3 138.27 6.78
 7 -9 -3 143.79 6.8
 7 -9 -3 152.14 7.06
 7 -9 -2 290.9 11.65
 7 -9 -2 249.98 11

_iucr_refine_instructions_details
;
TITL ogh-pyno-agtfa_ben_gau_a.res in P2(1)/c
    ogh-pyno-agtfa_ben_gau.res
    created by SHELXL-2018/3 at 15:56:55 on 10-Nov-2024
REM Old TITL OGH-PyNO-AgTFA_Ben_gau in P2(1)/c
REM SHELXT solution in P2(1)/c: R1 0.071, Rweak 0.012, Alpha 0.039
REM <I/s> 1.165 for 66 systematic absences, Orientation as input
REM Formula found by SHELXT: C7 N2 O3 F3 Ag
CELL 1.54184 5.8681 22.8751 7.486 90 106.18 90
ZERR 2 0.0001 0.0003 0.0001 0 0.001 0
LATT 1
SYMM -X,0.5+Y,0.5-Z
SFAC C H Ag F N O
UNIT 28 28 4 12 4 16

L.S. 4
PLAN  5
SIZE 0.05 0.12 0.14
TEMP -153
BOND
list 4
fmap 2
acta
OMIT -2 133.5
REM <olex2.extras>
REM <HklSrc "%.\\OGH-PyNO-AgTFA_Ben_gau.hkl">
REM </olex2.extras>

WGHT    0.036500    0.757700
FVAR       0.46012
AG1   3    0.341082    0.514666    0.614008    11.00000    0.01583    0.01620 =
         0.02065   -0.00269    0.00818   -0.00484
F1    4    1.150235    0.644852    0.738689    11.00000    0.01095    0.02925 =
         0.04140   -0.01139    0.00507   -0.00552
F2    4    0.892847    0.669190    0.878607    11.00000    0.03643    0.05160 =
         0.02921   -0.02421    0.01937   -0.02072
F3    4    0.853056    0.697333    0.598496    11.00000    0.03531    0.01577 =
         0.04254    0.00507   -0.00328   -0.00571
O2    6    0.856554    0.566992    0.532776    11.00000    0.01926    0.01893 =
         0.02150   -0.00629    0.00938   -0.00682
O3    6    0.582940    0.593448    0.679354    11.00000    0.01514    0.02028 =
         0.03499   -0.00461    0.01148   -0.00461
O4    6    0.205648    0.487339    0.878533    11.00000    0.01508    0.02471 =
         0.02281   -0.00495    0.01151   -0.00325
AFIX   7
H4A   2    0.051347    0.484641    0.844695    11.00000   -1.50000
H4B   2    0.236125    0.515478    0.960266    11.00000   -1.50000
AFIX   0
C6    1    0.769754    0.597295    0.634945    11.00000    0.01133    0.01358 =
         0.01518    0.00196    0.00131   -0.00154
C7    1    0.919212    0.652079    0.715054    11.00000    0.01366    0.01879 =
         0.01641   -0.00351    0.00390   -0.00068

O1    6    0.728393    0.454482    0.782144    11.00000    0.01679    0.01206 =
         0.02640   -0.00167    0.00553   -0.00378
N1    5    0.688139    0.396964    0.779277    11.00000    0.01228    0.01280 =
         0.01498   -0.00035    0.00043   -0.00009
C1    1    0.811656    0.361607    0.696492    11.00000    0.01476    0.01946 =
         0.01506    0.00073    0.00459    0.00229
AFIX  43
H1    2    0.927246    0.377621    0.643396    11.00000   -1.20000
AFIX   0
C2    1    0.770548    0.302246    0.688733    11.00000    0.01751    0.01842 =
         0.01818   -0.00293    0.00523    0.00328
AFIX  43
H2    2    0.858287    0.277394    0.630602    11.00000   -1.20000
AFIX   0
C3    1    0.602039    0.278715    0.765255    11.00000    0.02162    0.01618 =
         0.01710    0.00078    0.00264    0.00117
AFIX  43
H3    2    0.572788    0.237821    0.761003    11.00000   -1.20000
AFIX   0
C4    1    0.476903    0.316322    0.848323    11.00000    0.01558    0.02022 =
         0.02045    0.00468    0.00684   -0.00080
AFIX  43
H4    2    0.359353    0.301195    0.900981    11.00000   -1.20000
AFIX   0
C5    1    0.521901    0.375501    0.855015    11.00000    0.01213    0.01918 =
         0.01932   -0.00029    0.00624    0.00364
AFIX  43
H5    2    0.436309    0.401103    0.912688    11.00000   -1.20000
AFIX   0
HKLF 4


REM  ogh-pyno-agtfa_ben_gau_a.res in P2(1)/c
REM wR2 = 0.0607, GooF = S = 1.110, Restrained GooF = 1.110 for all data
REM R1 = 0.0229 for 1666 Fo > 4sig(Fo) and 0.0233 for all 1699 data
REM 146 parameters refined using 0 restraints

END  
     
WGHT      0.0365      0.7577 

REM Highest difference peak  0.690,  deepest hole -0.715,  1-sigma level  0.119
Q1    1   0.1919  0.5112  0.5155  11.00000  0.05    0.69
Q2    1   0.4956  0.5063  0.7115  11.00000  0.05    0.57
Q3    1   0.8024  0.5301  0.4855  11.00000  0.05    0.54
Q4    1   0.4870  0.5681  0.6776  11.00000  0.05    0.42
Q5    1   0.2264  0.5711  0.5566  11.00000  0.05    0.40

  REM The information below was added by Olex2.
  REM
  REM R1 = 0.0229 for 1666 Fo > 4sig(Fo) and 0.0233 for all 12640 data
  REM 146 parameters refined using n/a restraints
  REM Highest difference peak 0.69, deepest hole -0.72
  REM Mean Shift 0, Max Shift -0.002.

  REM +++ Tabular Listing of Refinement Information +++
  REM R1_all = 0.0233
  REM R1_gt = 0.0229
  REM wR_ref = 0.0607
  REM GOOF = 1.110
  REM Shift_max = -0.002
  REM Shift_mean = 0
  REM Reflections_all = 12640
  REM Reflections_gt = 1666
  REM Parameters = 146
  REM Hole = -0.72
  REM Peak = 0.69
  REM Flack = n/a

  
;
_olex2_submission_special_instructions  'No special instructions were received'
_oxdiff_exptl_absorpt_empirical_details
;
Empirical correction (ABSPACK) includes:
- Absorption correction using spherical harmonics
- Frame scaling
;
_oxdiff_exptl_absorpt_empirical_full_max  1.905
_oxdiff_exptl_absorpt_empirical_full_min  0.546
