# Supplementary material for: Free‐Standing Supramolecular Pyridine N‐Oxide‐Silver(I) Metallogels
Source: Adv Mater. 2025 Jul 1;37(37):2502818. doi: 10.1002/adma.202502818 (PMC12447065; doi:10.1002/adma.202502818)
Supplement: Supplementary file 2 — Supporting Data [file ADMA-37-2502818-s001.zip › (1Ag)H2O.cif]

data_1Ag_H2O
_audit_creation_date               2024-11-10
_audit_creation_method
;
Olex2 1.5-ac5-024
(compiled 2022.04.12 svn.rca3783a0 for Rigaku Oxford Diffraction, GUI svn.r6498)
;
_shelx_SHELXL_version_number       '2018/3'
_audit_contact_author_address      ?
_audit_contact_author_email        ?
_audit_contact_author_name         ''
_audit_contact_author_phone        ?
_publ_contact_author_id_orcid      ?
_publ_section_references
;
Dolomanov, O.V., Bourhis, L.J., Gildea, R.J, Howard, J.A.K. & Puschmann, H.
 (2009), J. Appl. Cryst. 42, 339-341.

Sheldrick, G.M. (2015). Acta Cryst. C71, 3-8.
;
_chemical_name_common              ?
_chemical_name_systematic          ?
_chemical_formula_moiety           'C4 H4 Ag2 F6 O6, 2(C5 H5 N O)'
_chemical_formula_sum              'C14 H14 Ag2 F6 N2 O8'
_chemical_formula_weight           668.01
_chemical_melting_point            ?
_chemical_oxdiff_formula           'C10 H10 N1 O1 F3 Ag1'
_chemical_oxdiff_usercomment       '2.5mg, H2O'
loop_
  _atom_type_symbol
  _atom_type_description
  _atom_type_scat_dispersion_real
  _atom_type_scat_dispersion_imag
  _atom_type_scat_source
 'C' 'C' 0.0181 0.0091 'International Tables Vol C Tables 4.2.6.8 and 6.1.1.4'
 'H' 'H' 0.0000 0.0000 'International Tables Vol C Tables 4.2.6.8 and 6.1.1.4'
 'Ag' 'Ag' 0.1306 4.2820 'International Tables Vol C Tables 4.2.6.8 and 6.1.1.4'
 'F' 'F' 0.0727 0.0534 'International Tables Vol C Tables 4.2.6.8 and 6.1.1.4'
 'N' 'N' 0.0311 0.0180 'International Tables Vol C Tables 4.2.6.8 and 6.1.1.4'
 'O' 'O' 0.0492 0.0322 'International Tables Vol C Tables 4.2.6.8 and 6.1.1.4'

_shelx_space_group_comment
;
The symmetry employed for this shelxl refinement is uniquely defined
by the following loop, which should always be used as a source of
symmetry information in preference to the above space-group names.
They are only intended as comments.
;
_space_group_crystal_system        'monoclinic'
_space_group_IT_number             14
_space_group_name_H-M_alt          'P 1 21/c 1'
_space_group_name_Hall             '-P 2ybc'
loop_
  _space_group_symop_operation_xyz
 'x, y, z'
 '-x, y+1/2, -z+1/2'
 '-x, -y, -z'
 'x, -y-1/2, z-1/2'

_cell_length_a                     5.87720(10)
_cell_length_b                     22.9278(5)
_cell_length_c                     7.5145(2)
_cell_angle_alpha                  90
_cell_angle_beta                   106.028(3)
_cell_angle_gamma                  90
_cell_volume                       973.23(4)
_cell_formula_units_Z              2
_cell_measurement_reflns_used      4944
_cell_measurement_temperature      150.00(10)
_cell_measurement_theta_max        76.7070
_cell_measurement_theta_min        3.8560
_shelx_estimated_absorpt_T_max     0.547
_shelx_estimated_absorpt_T_min     0.341
_exptl_absorpt_coefficient_mu      17.146
_exptl_absorpt_correction_T_max    0.754
_exptl_absorpt_correction_T_min    0.551
_exptl_absorpt_correction_type     gaussian
_exptl_absorpt_process_details
;
CrysAlisPro 1.171.43.126a (Rigaku Oxford Diffraction, 2024)
Numerical absorption correction based on gaussian integration over
a multifaceted crystal model
Empirical absorption correction using spherical harmonics,
implemented in SCALE3 ABSPACK scaling algorithm.
;
_exptl_absorpt_special_details     ?
_exptl_crystal_colour              colourless
_exptl_crystal_colour_primary      colourless
_exptl_crystal_density_diffrn      2.280
_exptl_crystal_density_meas        ?
_exptl_crystal_density_method      ?
_exptl_crystal_description         block
_exptl_crystal_F_000               648
loop_
  _exptl_crystal_face_index_h
  _exptl_crystal_face_index_k
  _exptl_crystal_face_index_l
  _exptl_crystal_face_perp_dist
 0 -6 -4 0.0256
 -1 2 5 0.0157
 2 13 1 0.0232
 0 8 -4 0.0260
 -3 -8 0 0.0272
 -1 6 -4 0.0218
 2 0 3 0.0290
 1 11 -3 0.0346
 0 -13 2 0.0123
 4 -1 0 0.0352
 -4 2 0 0.0257
 -1 12 -2 0.0205
 0 -15 -1 0.0133
 3 -10 0 0.0224

_exptl_crystal_size_max            0.08
_exptl_crystal_size_mid            0.05
_exptl_crystal_size_min            0.04
loop_
  _exptl_oxdiff_crystal_face_indexfrac_h
  _exptl_oxdiff_crystal_face_indexfrac_k
  _exptl_oxdiff_crystal_face_indexfrac_l
  _exptl_oxdiff_crystal_face_x
  _exptl_oxdiff_crystal_face_y
  _exptl_oxdiff_crystal_face_z
 0.0755 -6.0850 -4.3025 -0.2320 -0.9724 -0.0241
 -0.8129 1.7300 4.8340 0.2145 0.9030 0.3722
 1.7146 12.8127 0.5117 0.1370 0.5643 -0.8141
 -0.0254 7.5844 -4.0265 -0.5849 -0.4365 -0.6836
 -2.9308 -8.2290 -0.4768 -0.5509 -0.4061 0.7291
 -0.6884 5.5221 -4.0290 -0.6943 -0.5170 -0.5006
 2.0420 0.2011 3.2389 0.8031 0.5958 -0.0094
 1.4692 10.7200 -3.2261 -0.2236 -0.1694 -0.9598
 0.0070 -12.7544 2.4175 0.5617 -0.0310 0.8267
 3.7057 -1.2557 -0.2676 0.9162 -0.0561 -0.3968
 -3.6876 1.5636 0.2068 -0.9255 0.0566 0.3745
 -0.7466 12.2778 -2.2262 -0.7126 0.0405 -0.7004
 0.0647 -14.5084 -1.0640 0.2910 -0.7047 0.6471
 2.8456 -9.7412 -0.4229 0.9104 -0.3948 0.1235

_exptl_transmission_factor_max     ?
_exptl_transmission_factor_min     ?
_diffrn_reflns_av_R_equivalents    0.0241
_diffrn_reflns_av_unetI/netI       0.0207
_diffrn_reflns_Laue_measured_fraction_full  1.000
_diffrn_reflns_Laue_measured_fraction_max  1.000
_diffrn_reflns_limit_h_max         6
_diffrn_reflns_limit_h_min         -6
_diffrn_reflns_limit_k_max         24
_diffrn_reflns_limit_k_min         -27
_diffrn_reflns_limit_l_max         8
_diffrn_reflns_limit_l_min         -8
_diffrn_reflns_number              6852
_diffrn_reflns_point_group_measured_fraction_full  1.000
_diffrn_reflns_point_group_measured_fraction_max  1.000
_diffrn_reflns_theta_full          66.736
_diffrn_reflns_theta_max           66.736
_diffrn_reflns_theta_min           3.856
_diffrn_ambient_environment        N~2~
_diffrn_ambient_temperature        150.00(10)
_diffrn_detector                   'Hybrid Pixel Array Detector'
_diffrn_detector_area_resol_mean   10.0000
_diffrn_detector_type              'HyPix-Arc 100'
_diffrn_measured_fraction_theta_full  1.000
_diffrn_measured_fraction_theta_max  1.000
_diffrn_measurement_details
;
List of Runs (angles in degrees, time in seconds):

  # Type    Start    End  Width  t~exp~   \w     \q     \k     \f   Frames
--------------------------------------------------------------------------
  1  \w    -49.00 -11.00   0.50    1.00    --  -88.32  54.00-162.00   76
  2  \w    -36.00 -10.00   0.50    1.00    --  -88.32  45.00 -30.00   52
  3  \w    -37.00  -9.00   0.50    1.00    --  -88.32  45.00   0.00   56
  4  \w    -37.00 -12.00   0.50    1.00    --  -88.32  45.00 -60.00   50
  5  \w    -36.00 -11.00   0.50    1.00    --  -88.32  45.00 -90.00   50
  6  \w    -36.00 -10.00   0.50    1.00    --  -88.32  45.00  30.00   52
  7  \w    -41.00 -13.00   0.50    1.00    --  -88.32  61.00 120.00   56
  8  \w    -36.00 -11.00   0.50    1.00    --  -88.32  45.00 150.00   50
  9  \w    -34.00  -9.00   0.50    1.00    --  -88.32  45.00 120.00   50
 10  \w   -101.00 -76.00   0.50    0.50    --  -48.11 -54.00  54.00   50
 11  \w   -142.00-117.00   0.50    1.00    --  -88.32-125.00  30.00   50
 12  \w   -115.00 -90.00   0.50    1.00    --  -88.32-125.00  30.00   50
 13  \w   -110.00 -75.00   0.50    0.50    --  -48.11-125.00-180.00   70
 14  \w   -155.00-124.00   0.50    1.00    --  -88.32 -54.00  54.00   62
 15  \w   -120.00 -94.00   0.50    1.00    --  -88.32 -54.00  54.00   52
 16  \w     92.00 176.00   0.50    1.00    --  107.82  77.00 150.00  168
 17  \w     86.00 124.00   0.50    1.00    --  107.82  30.00 -60.00   76
 18  \w    132.00 174.00   0.50    1.00    --  107.82  30.00 -60.00   84
 19  \w     95.00 158.00   0.50    1.00    --  107.82  54.00-162.00  126
 20  \w     35.00  86.00   0.50    0.50    --   48.61  54.00-162.00  102
 21  \w     99.00 125.00   0.50    0.50    --   48.61  54.00-162.00   52
 22  \w     29.00  55.00   0.50    1.00    --  107.82 -45.00 -90.00   52
 23  \w     77.00 102.00   0.50    1.00    --  107.82 -77.00-180.00   50
 24  \w     47.00  86.00   0.50    1.00    --  107.82 -61.00 -60.00   78
 25  \w      1.00  68.00   0.50    0.50    --   48.61 -54.00  54.00  134
 26  \w     38.00  63.00   0.50    1.00    --  107.82 -61.00 120.00   50
 27  \w     31.00  56.00   0.50    1.00    --  107.82 -45.00  90.00   50
 28  \w     32.00  75.00   0.50    1.00    --  107.82 -54.00  54.00   86
 29  \w     32.00  81.00   0.50    1.00    --  107.82 -61.00  30.00   98
 30  \w     41.00  75.00   0.50    1.00    --  107.82 -95.00 -30.00   68
 31  \w     67.00  99.00   0.50    1.00    --  107.82 -95.00  60.00   64
 32  \w    -34.00  -9.00   0.50    0.50    --  -48.11  54.00-162.00   50
;
_diffrn_measurement_device         'four-circle diffractometer'
_diffrn_measurement_device_type    'XtaLAB Synergy R, HyPix-Arc 100'
_diffrn_measurement_method         '\w scans'
_diffrn_orient_matrix_type        
 'CrysAlisPro convention (1999,Acta A55,543-557)'
_diffrn_orient_matrix_UB_11        0.2453077000
_diffrn_orient_matrix_UB_12        -0.0259208000
_diffrn_orient_matrix_UB_13        0.0948949000
_diffrn_orient_matrix_UB_21        0.0096616000
_diffrn_orient_matrix_UB_22        0.0357309000
_diffrn_orient_matrix_UB_23        0.1756471000
_diffrn_orient_matrix_UB_31        -0.1188091000
_diffrn_orient_matrix_UB_32        -0.0506441000
_diffrn_orient_matrix_UB_33        0.0751339000
_diffrn_radiation_monochromator    mirror
_diffrn_radiation_probe            x-ray
_diffrn_radiation_type             'Cu K\a'
_diffrn_radiation_wavelength       1.54184
_diffrn_source                     'Rotating-anode X-ray tube'
_diffrn_source_type                'PhotonJet R (Cu) X-ray Source'
_reflns_Friedel_coverage           0.000
_reflns_Friedel_fraction_full      .
_reflns_Friedel_fraction_max       .
_reflns_number_gt                  1631
_reflns_number_total               1716
_reflns_special_details
;
 Reflections were merged by SHELXL according to the crystal
 class for the calculation of statistics and refinement.
 
 _reflns_Friedel_fraction is defined as the number of unique
 Friedel pairs measured divided by the number that would be
 possible theoretically, ignoring centric projections and
 systematic absences.
;
_reflns_threshold_expression       'I > 2\s(I)'
_computing_cell_refinement         'CrysAlisPro 1.171.43.126a (Rigaku OD, 2024)'
_computing_data_collection        
 'CrysAlisPro system (CCD 43.126a 64-bit (release 11-06-2024))'
_computing_data_reduction          'CrysAlisPro 1.171.43.126a (Rigaku OD, 2024)'
_computing_molecular_graphics      'Olex2 1.5-ac5-024 (Dolomanov et al., 2009)'
_computing_publication_material    'Olex2 1.5-ac5-024 (Dolomanov et al., 2009)'
_computing_structure_refinement    'SHELXL 2018/3 (Sheldrick, 2015)'
_computing_structure_solution      'SHELXT 2018/2 (Sheldrick, 2018)'
_refine_diff_density_max           0.536
_refine_diff_density_min           -0.663
_refine_diff_density_rms           0.093
_refine_ls_extinction_coef         .
_refine_ls_extinction_method       none
_refine_ls_goodness_of_fit_ref     1.081
_refine_ls_hydrogen_treatment      constr
_refine_ls_matrix_type             full
_refine_ls_number_parameters       146
_refine_ls_number_reflns           1716
_refine_ls_number_restraints       0
_refine_ls_R_factor_all            0.0220
_refine_ls_R_factor_gt             0.0207
_refine_ls_restrained_S_all        1.081
_refine_ls_shift/su_max            0.000
_refine_ls_shift/su_mean           0.000
_refine_ls_structure_factor_coef   Fsqd
_refine_ls_weighting_details      
 'w=1/[\s^2^(Fo^2^)+(0.0324P)^2^+0.4734P] where P=(Fo^2^+2Fc^2^)/3'
_refine_ls_weighting_scheme        calc
_refine_ls_wR_factor_gt            0.0528
_refine_ls_wR_factor_ref           0.0534
_refine_special_details            ?
_olex2_refinement_description
;
1. Fixed Uiso
 At 1.2 times of:
  All C(H) groups
 At 1.5 times of:
  All O(H,H) groups
2.a Rotating group:
 O4(H4A,H4B)
2.b Aromatic/amide H refined with riding coordinates:
 C1(H1), C2(H2), C3(H3), C4(H4), C5(H5)
;
_atom_sites_solution_hydrogens     mixed
_atom_sites_solution_primary       dual
_atom_sites_solution_secondary     ?
loop_
  _atom_site_label
  _atom_site_type_symbol
  _atom_site_fract_x
  _atom_site_fract_y
  _atom_site_fract_z
  _atom_site_U_iso_or_equiv
  _atom_site_adp_type
  _atom_site_occupancy
  _atom_site_site_symmetry_order
  _atom_site_calc_flag
  _atom_site_refinement_flags_posn
  _atom_site_refinement_flags_adp
  _atom_site_refinement_flags_occupancy
  _atom_site_disorder_assembly
  _atom_site_disorder_group
 Ag1 Ag 0.65868(3) 0.48561(2) 0.38581(2) 0.02617(9) Uani 1 1 d . . . . .
 F1 F -0.1457(3) 0.35507(8) 0.2634(3) 0.0402(4) Uani 1 1 d . . . . .
 F2 F 0.1498(3) 0.30302(8) 0.4022(3) 0.0486(5) Uani 1 1 d . . . . .
 F3 F 0.1098(3) 0.33118(10) 0.1236(2) 0.0540(5) Uani 1 1 d . . . . .
 O2 O 0.1468(3) 0.43288(8) 0.4685(2) 0.0291(4) Uani 1 1 d . . . . .
 O3 O 0.4184(3) 0.40707(8) 0.3214(3) 0.0326(4) Uani 1 1 d . . . . .
 O4 O 0.7960(4) 0.51237(8) 0.1224(3) 0.0292(4) Uani 1 1 d . . . . .
 H4A H 0.949882 0.515997 0.156861 0.044 Uiso 1 1 d R U . . .
 H4B H 0.769645 0.483749 0.042719 0.044 Uiso 1 1 d R U . . .
 C6 C 0.2325(4) 0.40253(10) 0.3658(3) 0.0216(5) Uani 1 1 d . . . . .
 C7 C 0.0849(4) 0.34810(11) 0.2866(3) 0.0239(5) Uani 1 1 d . . . . .
 O1 O 0.2719(3) 0.54551(7) 0.2167(2) 0.0273(4) Uani 1 1 d . . . . .
 N1 N 0.3103(3) 0.60261(9) 0.2191(3) 0.0210(4) Uani 1 1 d . . . . .
 C1 C 0.4766(4) 0.62433(11) 0.1431(3) 0.0248(5) Uani 1 1 d . . . . .
 H1 H 0.562713 0.598878 0.085822 0.030 Uiso 1 1 calc R U . . .
 C2 C 0.5201(4) 0.68330(12) 0.1491(4) 0.0266(5) Uani 1 1 d . . . . .
 H2 H 0.636877 0.698488 0.096041 0.032 Uiso 1 1 calc R U . . .
 C3 C 0.3953(5) 0.72064(12) 0.2318(3) 0.0282(5) Uani 1 1 d . . . . .
 H3 H 0.424297 0.761452 0.235855 0.034 Uiso 1 1 calc R U . . .
 C4 C 0.2271(5) 0.69718(11) 0.3086(3) 0.0269(5) Uani 1 1 d . . . . .
 H4 H 0.138823 0.722017 0.365908 0.032 Uiso 1 1 calc R U . . .
 C5 C 0.1873(4) 0.63798(11) 0.3020(3) 0.0242(5) Uani 1 1 d . . . . .
 H5 H 0.072877 0.621992 0.356094 0.029 Uiso 1 1 calc R U . . .

loop_
  _atom_site_aniso_label
  _atom_site_aniso_U_11
  _atom_site_aniso_U_22
  _atom_site_aniso_U_33
  _atom_site_aniso_U_23
  _atom_site_aniso_U_13
  _atom_site_aniso_U_12
 Ag1 0.02721(14) 0.02377(13) 0.03076(13) -0.00388(7) 0.01342(9) -0.00684(6)
 F1 0.0208(7) 0.0405(9) 0.0572(10) -0.0146(8) 0.0076(7) -0.0071(7)
 F2 0.0530(11) 0.0231(9) 0.0582(12) 0.0065(7) -0.0038(9) -0.0072(7)
 F3 0.0546(11) 0.0748(14) 0.0412(10) -0.0341(10) 0.0277(9) -0.0293(10)
 O2 0.0322(10) 0.0281(9) 0.0312(9) -0.0082(8) 0.0156(8) -0.0088(8)
 O3 0.0251(9) 0.0293(10) 0.0474(11) -0.0071(9) 0.0166(8) -0.0067(8)
 O4 0.0255(9) 0.0354(12) 0.0305(10) -0.0069(7) 0.0142(8) -0.0039(7)
 C6 0.0212(12) 0.0196(11) 0.0231(12) 0.0023(10) 0.0049(9) -0.0011(10)
 C7 0.0219(12) 0.0269(13) 0.0234(12) -0.0034(10) 0.0071(9) -0.0012(10)
 O1 0.0258(9) 0.0194(8) 0.0372(10) -0.0029(7) 0.0096(7) -0.0029(7)
 N1 0.0199(9) 0.0185(10) 0.0230(10) -0.0011(8) 0.0032(8) -0.0006(8)
 C1 0.0211(12) 0.0278(13) 0.0276(12) -0.0017(10) 0.0102(9) 0.0030(10)
 C2 0.0235(12) 0.0289(13) 0.0282(13) 0.0048(10) 0.0084(10) -0.0014(10)
 C3 0.0328(14) 0.0246(13) 0.0253(12) 0.0014(10) 0.0048(10) 0.0031(11)
 C4 0.0314(13) 0.0250(12) 0.0252(12) -0.0021(10) 0.0094(10) 0.0064(11)
 C5 0.0236(12) 0.0287(13) 0.0214(12) 0.0016(10) 0.0084(9) 0.0035(10)

_geom_special_details
;
 All esds (except the esd in the dihedral angle between two l.s. planes)
 are estimated using the full covariance matrix.  The cell esds are taken
 into account individually in the estimation of esds in distances, angles
 and torsion angles; correlations between esds in cell parameters are only
 used when they are defined by crystal symmetry.  An approximate (isotropic)
 treatment of cell esds is used for estimating esds involving l.s. planes.
;
loop_
  _geom_bond_atom_site_label_1
  _geom_bond_atom_site_label_2
  _geom_bond_distance
  _geom_bond_site_symmetry_2
  _geom_bond_publ_flag
 Ag1 Ag1 2.9372(3) 3_666 ?
 Ag1 O2 2.3037(17) 3_666 ?
 Ag1 O3 2.2571(18) . ?
 Ag1 O4 2.4144(19) . ?
 F1 C7 1.327(3) . ?
 F2 C7 1.336(3) . ?
 F3 C7 1.330(3) . ?
 O2 C6 1.245(3) . ?
 O3 C6 1.231(3) . ?
 C6 C7 1.542(3) . ?
 O1 N1 1.328(3) . ?
 N1 C1 1.355(3) . ?
 N1 C5 1.348(3) . ?
 C1 C2 1.374(4) . ?
 C2 C3 1.382(4) . ?
 C3 C4 1.384(4) . ?
 C4 C5 1.376(4) . ?

loop_
  _geom_angle_atom_site_label_1
  _geom_angle_atom_site_label_2
  _geom_angle_atom_site_label_3
  _geom_angle
  _geom_angle_site_symmetry_1
  _geom_angle_site_symmetry_3
  _geom_angle_publ_flag
 O2 Ag1 Ag1 81.49(4) 3_666 3_666 ?
 O2 Ag1 O4 87.09(6) 3_666 . ?
 O3 Ag1 Ag1 81.02(5) . 3_666 ?
 O3 Ag1 O2 161.48(7) . 3_666 ?
 O3 Ag1 O4 110.97(7) . . ?
 O4 Ag1 Ag1 146.31(5) . 3_666 ?
 C6 O2 Ag1 121.03(15) . 3_666 ?
 C6 O3 Ag1 123.97(17) . . ?
 O2 C6 C7 114.2(2) . . ?
 O3 C6 O2 131.5(2) . . ?
 O3 C6 C7 114.2(2) . . ?
 F1 C7 F2 106.0(2) . . ?
 F1 C7 F3 106.4(2) . . ?
 F1 C7 C6 113.5(2) . . ?
 F2 C7 C6 110.22(19) . . ?
 F3 C7 F2 106.8(2) . . ?
 F3 C7 C6 113.4(2) . . ?
 O1 N1 C1 119.8(2) . . ?
 O1 N1 C5 119.2(2) . . ?
 C5 N1 C1 121.0(2) . . ?
 N1 C1 C2 119.8(2) . . ?
 C1 C2 C3 120.5(2) . . ?
 C2 C3 C4 118.4(2) . . ?
 C5 C4 C3 120.2(2) . . ?
 N1 C5 C4 120.2(2) . . ?

loop_
  _diffrn_refln_index_h
  _diffrn_refln_index_k
  _diffrn_refln_index_l
  _diffrn_refln_intensity_net
  _diffrn_refln_intensity_u
 0 0 1 1.12 1.41
 0 0 2 2077.04 56.57
 0 0 3 2.51 2.88
 0 0 4 3053.07 81.26
 0 0 4 2994.03 81.14
 0 0 5 2.98 2.51
 0 0 5 3.16 1.56
 0 0 5 0.86 2.05
 0 0 6 168.24 7.15
 0 0 -6 147.52 8.83
 0 0 -7 -1.33 3.24
 0 0 7 -1.58 2.57
 0 0 7 1.6 2.61
 0 0 7 0.69 3.51
 0 0 8 410.93 13.26
 0 0 -8 460.5 13.85
 0 0 9 1.97 1.23
 0 -1 1 3457.93 93.37
 0 1 1 3572.11 93.42
 0 -1 2 991.86 28.38
 0 1 2 1023.27 28.5
 0 -1 3 554.13 17.16
 0 1 3 530.47 17.09
 0 1 4 6.31 1.86
 0 1 4 4.38 1.91
 0 -1 4 7.06 1.9
 0 1 5 858.69 24.99
 0 -1 5 870.02 24.18
 0 1 5 821.8 24.67
 0 -1 5 856.96 24.92
 0 -1 6 1.28 2.77
 0 1 -6 0.33 3.42
 0 -1 6 -0.61 1.72
 0 1 6 0.32 2.83
 0 -1 -6 0.97 3.29
 0 -1 7 47.36 5.2
 0 1 7 36.83 3.43
 0 1 7 39.31 5.12
 0 1 7 43.51 3.87
 0 1 -7 41.7 4.95
 0 -1 -7 35.17 4.68
 0 -1 7 36.17 3.81
 0 -1 7 44.65 3.92
 0 -1 -8 9.09 2.53
 0 1 8 4.8 1.9
 0 1 -8 9.86 2.56
 0 -1 8 8.49 2.17
 0 -1 9 130.32 4.44
 0 1 9 129.56 4.42
 0 -2 0 4825.82 127.49
 0 2 1 178.87 5.68
 0 -2 1 171.14 5.63
 0 2 2 435.45 13.8
 0 -2 2 466.36 13.78
 0 -2 3 515.63 16.4
 0 2 3 518.76 16.6
 0 -2 4 1960.38 51.68
 0 2 4 1859.79 51.37
 0 2 4 1872.28 51.56
 0 2 5 0.69 2.42
 0 -2 5 0.39 1.64
 0 2 5 0.24 1.99
 0 -2 5 2.78 2.4
 0 -2 6 96 5.26
 0 2 -6 93.31 6.95
 0 -2 6 95.02 4.41
 0 2 6 90.55 5.31
 0 -2 -6 91.64 6.74
 0 -2 7 56.56 3.97
 0 -2 7 47.52 4.19
 0 2 7 47.55 3.71
 0 -2 8 285.49 9.85
 0 2 -8 328.41 10.24
 0 -2 -8 314.02 10.13
 0 2 8 269.91 9.35
 0 2 9 5.89 1.25
 0 -2 9 5.65 1.23
 0 -3 0 3.33 1.19
 0 -3 1 2123.76 57.27
 0 3 1 2162.07 57.31
 0 -3 2 2037.91 55.76
 0 3 2 2068.11 55.94
 0 -3 3 364.58 12.35
 0 3 3 370.49 12.59
 0 -3 -4 65.23 2.97
 0 3 4 64.4 3.19
 0 3 4 66.31 3.46
 0 3 5 1747.51 49.68
 0 3 5 1838.78 50.09
 0 -3 5 1825.6 49.46
 0 -3 5 1811.12 49.9
 0 -3 6 7.05 2.88
 0 3 -6 6.21 3.63
 0 -3 -6 11.91 3.66
 0 3 6 9.14 3.05
 0 -3 6 10.88 2.15
 0 -3 7 235.44 8.96
 0 3 7 240.09 8.73
 0 3 7 242.46 9.1
 0 -3 -8 0.47 2.05
 0 -3 8 3.2 2.22
 0 3 -8 1.35 2.12
 0 -3 9 118.8 4.01
 0 3 9 119.77 4.01
 0 -4 0 1135.72 30.79
 0 -4 -1 52.63 2.61
 0 4 1 52.03 2.53
 0 -4 1 52.06 2.45
 0 -4 2 973.63 26.91
 0 4 2 938.49 27.02
 0 -4 -3 317.68 9.6
 0 -4 -4 2036.49 56.1
 0 4 4 2120.29 56.42
 0 4 4 2085.77 56.15
 0 -4 5 76.19 3.97
 0 4 5 75.66 3.91
 0 -4 5 79.7 4.36
 0 4 5 78.18 4.5
 0 4 5 89.91 4.32
 0 4 -6 203.46 10.31
 0 4 6 206.93 7.96
 0 4 6 207.67 10.78
 0 -4 6 221.35 8.3
 0 -4 6 212.4 7.77
 0 -4 6 220.01 10.68
 0 4 6 208.15 8.39
 0 -4 -6 207.77 10.12
 0 -4 7 5.04 2.54
 0 4 7 2.98 2.51
 0 4 -8 281.51 9.27
 0 -4 -8 284.16 9.17
 0 -5 0 -0.11 1.68
 0 -5 -1 1024.99 28.14
 0 -5 2 1811.73 50.67
 0 -5 -2 1901.75 50.37
 0 5 2 1871.35 50.89
 0 -5 -3 316.86 9.82
 0 -5 -4 54.3 3.04
 0 5 4 54.26 3.13
 0 5 4 52.97 2.9
 0 5 5 927.93 27.71
 0 -5 5 985.28 27.83
 0 5 5 1027.5 28.11
 0 -5 5 949.41 27.58
 0 -5 6 106.24 7.12
 0 5 6 92.65 5.06
 0 5 6 106.26 7.3
 0 -5 6 89.47 4.54
 0 -5 -6 102.27 6.77
 0 5 -6 89.47 6.58
 0 -5 6 88.05 4.96
 0 -5 7 2.07 2.31
 0 5 7 3.88 2.34
 0 5 -8 36.69 2.88
 0 -5 8 28.63 2.96
 0 -5 -8 38.4 2.83
 0 -6 0 5777.21 153.35
 0 -6 -1 5.62 1.95
 0 -6 -2 2.68 1.85
 0 -6 -3 1995.47 53.21
 0 -6 -3 1950.88 53.72
 0 6 4 2592.63 68.99
 0 6 4 2523.9 68.66
 0 6 -5 89.5 5.99
 0 -6 5 91.24 4.58
 0 6 5 89.95 4.65
 0 -6 -5 89.63 4.2
 0 -6 5 91.68 4.73
 0 -6 5 94.75 4.55
 0 6 5 90.1 4.49
 0 -6 -5 96.72 5.88
 0 6 6 181.54 9.28
 0 -6 6 164.12 8.83
 0 -6 6 145.64 6.26
 0 6 6 165.51 6.74
 0 6 -6 141.4 8.38
 0 -6 6 151.73 6.55
 0 -6 -6 156.43 8.35
 0 6 6 153.47 6.55
 0 -6 7 94 4.41
 0 -6 7 90.89 4.72
 0 6 7 95.46 4.82
 0 -6 8 227.44 8.23
 0 6 -8 234.32 8.04
 0 -6 -8 242.65 7.99
 0 -7 0 1.04 1.94
 0 -7 -1 120.13 4.98
 0 7 -1 125.86 3.96
 0 -7 -1 121.72 3.88
 0 -7 -2 935.07 26.36
 0 -7 -3 556.22 16.19
 0 -7 -3 578.24 16.81
 0 7 4 237.41 8.02
 0 7 -5 206.03 9.38
 0 -7 5 203.5 7.53
 0 -7 5 208.02 7.67
 0 -7 5 201.92 7.76
 0 -7 -5 210.3 7.44
 0 7 5 206.6 7.64
 0 7 5 199.85 7.58
 0 -7 -5 200.51 9.11
 0 7 6 186.13 7.29
 0 7 6 184.98 9.39
 0 7 -6 166.95 8.95
 0 -7 6 195.82 9.44
 0 -7 6 175.07 7.1
 0 -7 6 189.48 7.3
 0 -7 -6 189.44 9.12
 0 7 6 189.03 7.39
 0 -7 -7 8.23 2.43
 0 -7 7 8.92 2.14
 0 7 -7 7.29 2.55
 0 7 -8 66.09 3.36
 0 -7 8 67.56 3.77
 0 -8 0 1512 41.48
 0 -8 1 1014.04 26.7
 0 -8 -1 1071.11 28.12
 0 8 -1 977.59 26.71
 0 8 1 1000.5 26.69
 0 -8 -1 973.75 26.71
 0 -8 -2 75.7 3.95
 0 -8 -3 195.26 6.65
 0 -8 -3 199.33 7.21
 0 -8 4 937.4 26.21
 0 8 -4 865.19 27.47
 0 -8 4 927.07 26.1
 0 -8 -4 923.41 27.42
 0 8 5 4.13 2.07
 0 8 -5 0.5 2.6
 0 -8 5 4.26 2.23
 0 -8 -5 3.17 2.45
 0 -8 5 4.09 2.37
 0 8 5 3.66 2.18
 0 8 5 6.65 3.03
 0 -8 5 3.28 2.68
 0 -8 5 0.11 1.85
 0 -8 -5 4 1.92
 0 8 6 90.1 6.32
 0 8 -6 88.09 6.12
 0 -8 6 98.41 4.83
 0 -8 6 98.99 4.7
 0 -8 6 90.36 6.23
 0 8 6 99.9 4.95
 0 -8 -6 92.52 6.24
 0 8 -7 335.27 11.28
 0 -8 -7 347.9 11.24
 0 8 -8 178.13 6.14
 0 -8 8 190.58 6.78
 0 -9 0 2.06 2.09
 0 -9 1 662.76 18.05
 0 -9 -1 865.85 20.39
 0 -9 -2 903.57 24.43
 0 -9 -2 871.2 25.23
 0 9 -2 874.27 24.48
 0 -9 -2 852.37 24.5
 0 -9 -3 802.97 23.69
 0 9 -3 808.34 23.73
 0 -9 -3 799.63 23.01
 0 -9 -3 846.88 23.73
 0 -9 4 12.04 2.29
 0 -9 4 14.08 2.28
 0 -9 -4 13.22 2.6
 0 9 -4 14.74 2.6
 0 -9 4 13.19 2.38
 0 -9 5 706.62 21.09
 0 -9 5 760.74 21.54
 0 -9 -5 705.72 21.45
 0 9 5 683.18 21.28
 0 -9 5 735.99 21.73
 0 9 5 750.8 21.33
 0 -9 5 778.42 23.69
 0 -9 -5 700.02 23.12
 0 9 5 798.32 24.02
 0 9 -5 692.21 23.13
 0 9 6 320.3 12.79
 0 9 -6 297.75 12.51
 0 -9 -6 339.23 12.79
 0 9 6 321.94 10.85
 0 -9 6 344 11.09
 0 -9 6 338.44 10.8
 0 -9 6 294.65 12.42
 0 9 -7 90.45 4.42
 0 9 7 91.69 4.74
 0 -9 8 74.35 3.62
 0 9 8 64.63 2.9
 0 -10 0 2520.77 68.48
 0 -10 -1 36.91 2.54
 0 -10 -1 30.98 2.96
 0 -10 -2 74.68 3.61
 0 -10 2 72.42 3.52
 0 -10 -2 74.03 3.09
 0 -10 -2 76.31 4.19
 0 -10 -3 612.52 17.87
 0 -10 4 1773.39 49.68
 0 -10 4 1809.53 50.02
 0 -10 4 1857.09 49.94
 0 -10 5 79.55 4.49
 0 -10 -5 83.8 4.59
 0 -10 5 84.22 5.38
 0 -10 5 85.86 4.83
 0 -10 -6 3.28 1.91
 0 -10 6 3.44 2.17
 0 -10 7 267.3 9.46
 0 -10 7 285.25 8.91
 0 -10 8 113.94 4.62
 0 -11 0 0.29 1.74
 0 -11 1 522.89 14.82
 0 -11 -1 504.21 14.98
 0 -11 1 505.61 14.83
 0 -11 -1 503.96 15.89
 0 -11 -1 509.94 14.9
 0 -11 -2 3522.38 95.09
 0 -11 2 3570.88 95
 0 -11 -3 242.41 8.1
 0 -11 3 230.22 8.1
 0 -11 4 123.53 5.3
 0 -11 4 120.24 5.45
 0 -11 4 133.37 5.79
 0 -11 4 124.45 5.43
 0 -11 5 223.7 8.12
 0 -11 -5 210.12 8.22
 0 -11 5 217.08 8.4
 0 -11 -6 987.32 29.04
 0 -11 6 1055.71 29.27
 0 11 7 16.23 2.56
 0 -11 7 17.07 2.68
 0 -11 8 81.93 3.55
 0 -12 0 491.22 14.43
 0 -12 -1 464.27 13.85
 0 -12 1 462.82 13.65
 0 -12 1 454.37 13.66
 0 -12 -1 464.58 13.7
 0 -12 -2 124.56 5.14
 0 -12 2 125.08 5.04
 0 -12 2 129.86 4.98
 0 -12 3 1385.07 38.94
 0 -12 3 1512.75 38.84
 0 -12 -3 1376.11 39.62
 0 -12 3 1308.68 38.25
 0 -12 -3 1445.18 38.79
 0 -12 3 1361.42 38.67
 0 -12 4 546.53 16.69
 0 -12 4 550.8 17.08
 0 -12 4 542.14 16.89
 0 -12 4 593.5 17.35
 0 -12 5 304.67 10.32
 0 -12 -5 314.11 10.69
 0 -12 5 294.72 10.67
 0 -12 6 1.98 2.1
 0 -12 -6 1.02 1.9
 0 -12 7 307.28 10.39
 0 12 7 318.89 10.48
 0 -12 8 86.24 3.45
 0 -13 0 0.43 1.78
 0 -13 -1 196.96 7
 0 -13 -1 188.06 7.72
 0 -13 1 194.59 6.8
 0 -13 2 2223.47 61.41
 0 -13 2 2255.41 61.33
 0 -13 -2 2290.01 61.6
 0 -13 -2 2313.51 62.75
 0 -13 3 169.6 6.8
 0 -13 3 175.83 6.62
 0 -13 3 176.76 6.25
 0 -13 -3 170.49 7.29
 0 -13 3 163.66 6.53
 0 -13 -3 165.41 6.52
 0 -13 -3 177.79 6.49
 0 -13 4 2.47 2.43
 0 -13 4 5.42 2.16
 0 -13 4 2.38 1.92
 0 -13 4 3.94 2.28
 0 -13 5 3.83 2.66
 0 -13 5 4.14 2.15
 0 -13 -6 480.73 15.19
 0 -13 6 506.3 15.2
 0 -13 7 9.46 2.02
 0 13 7 8.33 2.19
 0 -13 8 55.84 2.38
 0 -14 0 315.28 10.32
 0 -14 0 329.55 10.27
 0 -14 1 1936.81 52.71
 0 -14 -1 1929.02 52.86
 0 -14 -2 5.84 1.95
 0 -14 2 3.96 2.11
 0 -14 -2 4.35 2.03
 0 -14 2 7.6 2.04
 0 -14 2 5.31 1.97
 0 -14 2 4.15 1.8
 0 -14 3 525.84 15.77
 0 -14 -3 550.74 16.39
 0 -14 3 512.78 16.54
 0 -14 3 536.15 16.3
 0 -14 -3 552.11 16.23
 0 -14 3 525.04 16.2
 0 -14 4 2.54 2.51
 0 -14 4 3.41 1.98
 0 -14 -4 6.24 2.49
 0 -14 4 2.72 2.11
 0 -14 5 330.18 11.29
 0 -14 5 318.21 10.72
 0 -14 -6 17.86 2.35
 0 -14 7 195.78 6.91
 0 -14 -7 208.91 7.18
 0 14 7 203.77 7.2
 0 -15 0 1.42 1.8
 0 -15 0 0.86 1.94
 0 -15 0 0.92 1.78
 0 -15 -1 295.92 9.4
 0 -15 1 283.34 9.21
 0 -15 1 260.94 9.03
 0 -15 -1 286.89 9.43
 0 -15 1 267.99 9.16
 0 -15 1 273.8 8.94
 0 -15 -2 1811.58 48.01
 0 -15 2 1695.55 47.7
 0 -15 -2 1696.55 48.02
 0 -15 2 1663.03 47.71
 0 -15 -3 28.72 2.84
 0 -15 3 33.58 3.2
 0 -15 3 23.41 2.23
 0 -15 3 27.8 2.9
 0 -15 -3 27.31 2.8
 0 -15 3 26.51 2.75
 0 -15 4 37.72 3.12
 0 -15 4 36.33 3.54
 0 -15 -4 45.89 3.62
 0 -15 4 44.87 3.79
 0 -15 4 37.56 2.89
 0 -15 5 -0.46 2.47
 0 -15 -5 1.04 2.24
 0 -15 5 1.41 1.94
 0 -15 -6 421.49 12.77
 0 -15 6 389.94 12.69
 0 15 7 16.55 2.13
 0 -15 7 12.53 1.82
 0 -15 -7 18.66 2.09
 0 -16 0 8.88 2.07
 0 -16 0 8.82 2.1
 0 -16 0 6.24 1.93
 0 -16 1 1264.58 34.69
 0 -16 1 1227.21 34.86
 0 -16 1 1281.67 34.87
 0 -16 -1 1256.32 35.04
 0 -16 -1 1243.06 35.05
 0 -16 1 1210.57 34.71
 0 -16 2 155.03 6.08
 0 -16 -2 154.81 6.34
 0 -16 2 159.02 6.15
 0 -16 2 156.91 6.6
 0 -16 -2 157.27 6.33
 0 -16 3 487.63 15.53
 0 -16 3 448.81 14.25
 0 -16 3 473.42 15.03
 0 -16 -3 492.29 15.07
 0 -16 -3 506.62 15.01
 0 -16 4 104.91 5.54
 0 -16 4 104.12 5.28
 0 -16 4 100.21 4.61
 0 -16 -5 9.14 2.34
 0 -16 5 5.78 1.93
 0 -16 5 5.03 2.56
 0 16 6 28.24 3.19
 0 -16 6 28.08 2.41
 0 -16 6 21.64 2.32
 0 -16 -6 27.81 2.51
 0 16 7 361.62 10.96
 0 -16 -7 363.85 10.94
 0 -17 0 2.61 2.14
 0 -17 0 0.12 1.93
 0 -17 -1 78.06 4.21
 0 -17 1 70.44 3.74
 0 -17 1 76.29 4
 0 -17 -1 69.57 4.03
 0 -17 1 68.27 3.78
 0 -17 -2 1615.59 44.38
 0 -17 2 1491.8 43.89
 0 -17 2 1621.25 44.6
 0 -17 -2 1637.1 44.26
 0 -17 2 1601.71 43.97
 0 -17 3 206.94 7.09
 0 -17 3 200.45 7.85
 0 -17 3 195.08 8.18
 0 -17 4 443.03 13.54
 0 -17 4 450.77 14.32
 0 -17 4 425.76 14.53
 0 -17 -5 10.32 2.26
 0 -17 5 11.28 2.55
 0 17 5 9.89 2.94
 0 -17 5 11.65 2.09
 0 17 6 878.26 25.41
 0 17 7 0.57 1.37
 0 -18 0 54.53 3.77
 0 -18 0 53.53 3.5
 0 -18 1 298.21 9.78
 0 -18 -1 289.37 10
 0 -18 -1 299.67 10.1
 0 -18 1 290.77 9.88
 0 -18 1 276.74 9.58
 0 -18 2 -0.59 1.85
 0 -18 2 0.31 2.47
 0 18 2 0.73 2.43
 0 -18 -2 4.17 2.26
 0 -18 2 0.61 2.17
 0 -18 -2 -0.41 2.13
 0 -18 3 443.49 15.11
 0 -18 -3 460.27 14.96
 0 -18 3 482.93 14.85
 0 -18 4 5.11 1.76
 0 -18 -4 2.57 2.25
 0 -18 4 2.49 2.67
 0 18 4 5.84 2.95
 0 -18 4 3.91 2.46
 0 -18 5 2.69 1.6
 0 -18 -5 10.37 2.25
 0 18 6 4.12 2.14
 0 18 7 172.18 5.41
 0 -19 0 2.18 2.02
 0 -19 0 0.11 1.97
 0 -19 1 11.1 2.45
 0 -19 1 12.82 2.73
 0 -19 -1 14.47 2.51
 0 -19 2 813.13 23.72
 0 -19 -2 809.43 23.47
 0 -19 -2 771.71 23.22
 0 19 2 762.95 23.29
 0 -19 3 4.25 2.75
 0 19 3 5.71 2.79
 0 -19 3 6.78 2.51
 0 -19 4 79.36 3.66
 0 19 4 75.05 4.77
 0 -19 -4 75.03 4.38
 0 -19 4 85.56 4.45
 0 -19 4 69.09 4.59
 0 -19 -5 2.63 1.88
 0 -19 5 2.02 2.11
 0 19 5 1.24 2.28
 0 19 6 283.3 9.03
 0 -19 -6 270.52 8.83
 0 -20 0 25.06 2.8
 0 -20 0 32.31 2.83
 0 -20 1 365.85 11.8
 0 -20 -1 355.99 11.83
 0 -20 1 371.34 12.36
 0 -20 -1 363.9 12.03
 0 20 2 122.87 5.75
 0 -20 2 140.79 6.38
 0 -20 -3 587.61 17.79
 0 -20 3 559.08 18.08
 0 20 3 586.23 17.95
 0 -20 3 559.97 17.58
 0 -20 -4 62.43 3.85
 0 20 5 77.37 4.25
 0 -20 -5 85.23 3.99
 0 -20 5 82.24 4.05
 0 20 6 0.81 1.51
 0 -21 0 0.71 2.02
 0 -21 1 14.79 2.85
 0 -21 1 12.27 2.49
 0 -21 2 1132.69 31.97
 0 -21 -2 1155.16 31.51
 0 -21 3 23.52 3.25
 0 -21 3 24.7 2.87
 0 21 3 22.33 2.9
 0 -21 -3 18.95 2.66
 0 -21 -4 45.97 3.18
 0 21 4 44.46 3.45
 0 -21 4 41.41 3.17
 0 21 5 23.13 2.44
 0 -21 -5 23.55 2.25
 0 -21 5 20.62 2.24
 0 -21 -5 25.28 2.17
 0 21 6 198.9 6.29
 0 -22 0 46.23 3.23
 0 -22 0 43.07 3.6
 0 -22 1 468.39 15.08
 0 -22 1 452.62 14.39
 0 -22 -1 482.54 14.44
 0 -22 2 136.02 6.38
 0 -22 2 138.01 5.91
 0 -22 -2 143.4 5.85
 0 -22 -3 389.96 12.51
 0 22 3 392.49 12.55
 0 -22 4 72.98 3.84
 0 22 4 75.9 4.02
 0 -22 5 35.41 2.4
 0 22 5 44.07 2.6
 0 -23 0 -0.99 1.97
 0 -23 0 1.26 2.24
 0 -23 1 287.6 10.17
 0 -23 -2 857.97 24.61
 0 23 3 66.28 3.52
 0 -23 3 67.62 3.65
 0 -23 3 64.26 3.97
 0 -23 -3 76.59 3.77
 0 -23 -4 2.71 1.55
 0 -23 4 4.94 1.73
 0 23 4 2.81 1.66
 0 23 5 47.48 2.28
 0 -24 0 408.15 12.57
 0 -24 -1 88.16 4.38
 0 -24 -1 86.08 4.05
 0 -24 1 92.44 4.28
 0 -24 2 4.15 2.35
 0 -24 2 0.61 1.7
 0 -24 -2 0.95 1.67
 0 -24 -2 2.28 1.71
 0 -24 3 238.34 8.17
 0 -24 -3 219.99 7.34
 0 -24 -3 240.59 7.61
 0 -24 3 216.91 7.55
 0 -24 -3 221.37 7.36
 0 24 4 54.3 2.56
 0 -24 4 56.03 2.74
 0 -25 0 -0.86 1.67
 0 -25 0 0.59 1.95
 0 -25 1 130.11 5.45
 0 -25 -1 117.41 4.69
 0 -25 1 122.45 4.83
 0 -25 -1 115.23 5.01
 0 -25 -2 295.08 9.52
 0 -25 2 303.51 10.08
 0 -25 2 305.55 9.53
 0 -25 -2 303.72 9.33
 0 -25 -3 23.76 1.91
 0 -25 3 25.79 2
 0 -25 -4 1.49 0.95
 0 -25 4 1.95 1.07
 0 -26 0 245.78 8.03
 0 -26 0 268.29 8.62
 0 -26 1 95.61 3.89
 0 -26 -1 97.99 3.85
 0 -26 1 98.97 4.5
 0 -26 -1 99.22 4.22
 0 -26 2 4.38 1.41
 0 -26 -2 5.23 1.42
 0 -26 -2 6.51 1.36
 0 -26 2 6.58 1.94
 0 -26 -3 106.15 3.67
 0 -26 3 111.85 3.83
 0 -27 0 1.81 1.62
 0 -27 1 143.41 4.86
 0 -27 -1 141.77 5.19
 0 -27 2 192.34 6.19
 0 -27 2 234.63 6.94
 0 -28 0 261.74 7.99
 0 -28 -1 13.16 1.36
 0 -28 1 14.96 1.58
 -1 0 9 1.87 1.68
 -1 0 9 1.03 1.19
 -1 0 8 589.49 17.91
 -1 0 7 2.87 2.91
 -1 0 7 0.35 3.43
 -1 0 6 457.81 14.95
 -1 0 6 471.76 15.28
 -1 0 6 466.47 15.07
 -1 0 6 471.52 17.61
 -1 0 5 0.96 2.01
 -1 0 5 1.39 2.05
 -1 0 5 1.12 2.28
 -1 0 5 2.96 3.21
 -1 0 4 1250.01 34.95
 -1 0 4 1283.23 34.96
 -1 0 3 1.94 2.68
 -1 0 2 1488.86 40.69
 -1 0 1 -0.57 1.88
 -1 0 1 2.02 1.51
 1 0 0 1026.02 28.07
 -1 0 -1 1.48 2.02
 1 0 1 0.1 2.49
 -1 0 -2 418.41 13.33
 -1 0 -3 2.84 2.79
 1 0 3 -1.44 3.12
 1 0 4 340.97 13.48
 -1 0 -4 337.85 12.83
 -1 0 -5 5.35 3.45
 1 0 5 3.17 2.95
 -1 0 -6 366.61 15.02
 1 0 6 388.61 13.16
 -1 0 -7 2.16 2.66
 1 0 8 4.93 1.5
 -1 0 -8 12.02 2.08
 -1 1 9 23.26 2.1
 -1 -1 9 19.77 1.72
 -1 -1 9 20.56 2.06
 -1 -1 8 2.59 2.34
 -1 1 8 -0.37 2.05
 -1 -1 7 1142.3 32.28
 -1 1 7 1096.15 34.98
 -1 -1 7 1081.99 34.77
 -1 1 7 1074.9 31.88
 -1 1 6 79.08 4.58
 -1 1 6 74.5 4.47
 -1 -1 6 81.66 6.39
 -1 1 6 78.42 4.82
 -1 -1 6 68.71 4.57
 -1 -1 6 82.68 4.99
 -1 1 6 82.73 4.92
 -1 1 6 86.66 6.65
 -1 -1 6 74.87 4.51
 -1 -1 5 43.88 2.83
 -1 -1 5 63.41 5.21
 -1 1 5 48.41 3.43
 -1 -1 5 50.38 3.47
 -1 1 5 53.41 3.6
 -1 1 5 68.17 5.42
 -1 1 5 55.37 3.49
 -1 -1 5 56.22 3.58
 -1 -1 5 51.48 3.41
 -1 1 4 51.96 3.11
 -1 -1 4 47.79 2.95
 -1 1 4 45.44 3.07
 -1 -1 4 49.93 3.03
 -1 1 3 6181.15 163.72
 -1 -1 3 6062.61 163.61
 -1 -1 2 54.99 3.13
 -1 1 2 56.52 3.26
 -1 -1 1 179.62 6.1
 -1 1 1 190.02 6.15
 -1 -1 1 189.87 5.98
 -1 1 1 187.06 5.99
 1 1 0 87.09 3.56
 1 -1 0 81.68 3.49
 -1 -1 -1 904.31 26.14
 1 1 1 965.15 26.65
 -1 1 -1 950.98 26.21
 1 -1 1 953.36 26.6
 -1 -1 -2 2118.59 57.75
 -1 1 -2 2092.26 57.76
 -1 1 -3 750.89 22.32
 1 -1 3 755.04 22.79
 -1 -1 -3 696.37 22.05
 1 1 3 687.29 22.65
 1 -1 4 511.21 17.73
 -1 -1 -4 460.88 16.91
 1 1 4 513.78 17.71
 -1 1 -4 500.46 17.24
 -1 -1 -5 1317.11 40.35
 -1 1 -5 1375.7 40.67
 1 -1 5 1349.16 38.24
 1 -1 5 1322.25 37.1
 1 1 5 1358.09 38.31
 -1 -1 -6 6.35 3.45
 1 1 6 10.94 3.22
 -1 1 -6 17.15 3.92
 1 -1 6 7.35 2.99
 -1 1 -7 258.79 9.58
 -1 -1 -7 249.12 9.4
 -1 1 -8 8.27 1.96
 1 1 8 6.99 1.36
 1 -1 8 8.5 1.7
 -1 -1 -8 7.98 1.89
 -1 -2 9 7.82 1.5
 -1 2 9 7.71 1.69
 -1 -2 9 7.98 1.65
 -1 2 8 405.89 13.08
 -1 -2 8 437.56 13.65
 -1 2 7 21.17 4.26
 -1 -2 7 12.79 3.81
 -1 -2 7 21.86 3.45
 -1 2 7 14.12 2.84
 -1 2 6 127.7 6.12
 -1 2 6 144.48 6.36
 -1 -2 6 133.59 6.55
 -1 -2 6 126.2 7.83
 -1 2 6 128.02 6.03
 -1 2 6 147.84 8.41
 -1 2 6 129.83 5.92
 -1 -2 6 135.14 6.12
 -1 2 5 205.62 9.53
 -1 -2 5 203.65 6.89
 -1 2 5 190.15 7.2
 -1 2 5 193.65 7.34
 -1 -2 5 200.76 9.31
 -1 -2 5 180.74 7.23
 -1 2 5 194.91 7.41
 -1 2 5 199.41 7.43
 -1 -2 5 194.18 7.3
 -1 -2 5 198.54 7.32
 -1 2 4 1274.78 35.87
 -1 -2 4 1321.78 35.92
 -1 2 4 1278.17 35.92
 -1 -2 4 1331.91 35.93
 -1 2 3 51.12 4.03
 -1 -2 3 52.21 3.82
 -1 -2 2 3050.58 80.62
 -1 2 2 2960.82 80.63
 -1 -2 1 1065.74 28.01
 -1 2 1 966.56 28.06
 -1 2 1 1025.73 28.01
 -1 -2 1 1042.23 28.08
 1 2 0 1792.47 49.54
 1 -2 0 1887.87 49.53
 1 -2 1 449.29 12.43
 1 2 1 469.94 13.94
 -1 -2 -1 430.54 13.34
 1 -2 1 486.28 13.93
 -1 2 -1 460.89 13.42
 -1 2 -2 2534.27 68.42
 -1 -2 -2 2492.53 68.34
 1 -2 3 28.6 3.83
 1 2 3 24.36 3.97
 -1 2 -3 20.99 3.35
 -1 -2 -3 24.25 3.33
 -1 2 -4 485.16 16.69
 1 -2 4 456.36 16.87
 1 2 4 471.56 16.98
 -1 -2 -4 472.3 16.44
 1 2 5 17.46 3.31
 1 -2 5 22.86 2.45
 -1 -2 -5 19.87 3.93
 1 -2 5 17.14 3.08
 -1 2 -5 17.7 3.99
 1 2 6 557.41 17.21
 -1 2 -6 492.84 19.06
 1 -2 6 551.84 16.11
 -1 -2 -6 498.01 18.91
 1 -2 6 536.06 17.13
 1 2 7 4.32 2.16
 -1 -2 -7 2.38 2.55
 -1 2 -7 1.84 2.67
 -1 2 -8 14.74 2.08
 1 -2 8 9.67 1.79
 -1 -2 -8 14.53 2.02
 -1 3 9 75.25 3.24
 -1 -3 9 80.09 3.25
 -1 -3 8 3.67 2.55
 -1 3 8 0.53 1.81
 1 -3 -7 647.48 22.81
 -1 -3 7 671.3 20.7
 -1 3 7 675.18 23.15
 1 3 -7 674.51 23.18
 -1 -3 7 638.37 22.72
 -1 3 7 656.13 20.05
 -1 3 6 249.83 9.37
 -1 3 6 238.54 11.39
 -1 3 6 239.34 9.14
 -1 -3 6 234.38 11.07
 -1 -3 6 252.52 9.18
 -1 -3 6 256.59 9.73
 -1 3 6 244.71 9.04
 -1 3 6 249.69 9.03
 -1 -3 5 110.17 5.07
 -1 -3 5 105.47 4.99
 -1 3 5 107.13 4.94
 -1 3 5 112.69 5.21
 -1 -3 5 122.37 6.73
 -1 3 5 114.66 5.14
 -1 -3 5 111.42 5.1
 -1 3 5 115.01 5.09
 -1 3 5 119.78 7.05
 -1 -3 5 104.35 4.65
 -1 -3 4 91.1 4.07
 -1 3 4 87.46 4.04
 -1 -3 4 92.03 4.22
 -1 -3 3 9999 256.8
 -1 3 3 9322.13 256.78
 -1 -3 2 40.15 2.73
 -1 3 2 39.31 2.68
 -1 -3 1 676.12 19.96
 -1 3 1 700.61 19.96
 -1 -3 1 723.43 19.84
 1 -3 0 218.85 6.91
 1 3 0 211.3 6.84
 1 -3 1 9474.32 252.47
 -1 3 -1 9468.75 253.13
 1 3 1 9945.63 253.64
 1 -3 1 9292.44 253.56
 -1 -3 -1 9769.95 253.09
 -1 3 -2 820.63 24.46
 -1 -3 -2 865.79 24.41
 -1 -3 -3 502.64 14.11
 -1 -3 -3 512.71 16.05
 1 3 3 444.2 16.34
 1 -3 3 468.05 16.31
 -1 3 -3 492.11 16.16
 1 3 4 9.53 3.44
 1 -3 4 5.01 2.96
 -1 3 -4 6.57 3.04
 -1 -3 -4 4.13 2.72
 1 -3 5 1199.18 33.21
 1 -3 5 1150.08 33.86
 -1 3 -5 1203.32 36.38
 1 3 5 1164.75 33.91
 -1 -3 -5 1197.2 36.08
 -1 -3 -6 6.04 3.14
 1 -3 6 6.57 2.05
 1 3 6 2.94 2.94
 -1 3 -6 1.58 3.25
 1 -3 6 6.44 2.85
 -1 3 -7 267.42 9.66
 -1 -3 -7 260.63 9.52
 -1 -3 -8 15.24 1.92
 1 -3 8 13.38 1.96
 -1 3 -8 15.98 2.03
 -1 4 9 18.77 1.73
 -1 -4 9 19.41 1.82
 -1 -4 9 20.23 1.72
 -1 -4 8 301.89 10.51
 -1 4 7 31.86 3.03
 -1 -4 7 37.48 4.01
 -1 4 7 28.62 3.19
 -1 4 7 33.22 4.75
 1 -4 -7 30.07 4.44
 -1 -4 7 36.82 4.7
 1 4 -7 33.79 4.81
 -1 -4 6 55.75 5.21
 -1 -4 6 60.6 4.01
 -1 -4 6 61 3.63
 -1 4 6 57.79 3.79
 -1 4 6 56.97 3.91
 -1 -4 6 60.36 4.7
 -1 4 6 51.07 5.43
 -1 4 6 61.18 4.29
 -1 4 6 52.27 3.93
 -1 -4 5 1287.48 35.76
 -1 4 5 1271.26 35.88
 -1 4 5 1372.68 38.82
 -1 -4 5 1281.32 36.02
 -1 4 5 1220.8 35.93
 -1 -4 5 1300.02 35.98
 -1 4 5 1233.8 36.09
 -1 -4 5 1378.64 38.47
 -1 4 5 1326.48 36.18
 -1 -4 4 320.19 9.83
 -1 4 4 290.57 9.76
 -1 -4 4 314.17 9.89
 -1 -4 3 308.3 10.29
 -1 4 3 294.78 10.37
 -1 4 2 2853.79 75.79
 -1 -4 2 2790.34 75.71
 -1 4 1 1591.92 42.27
 -1 4 1 1551.9 42.33
 -1 -4 1 1564.56 42.25
 -1 -4 1 1555.72 42.18
 1 4 0 1630.51 44.57
 1 -4 0 1674.24 44.6
 1 -4 1 1260.26 34.27
 -1 -4 -1 1233.98 33.76
 1 4 1 1246.46 34.37
 -1 4 -1 1249.01 33.84
 1 -4 1 1207.32 33.37
 -1 4 -2 1518.54 42
 -1 -4 -2 1504.3 41.89
 -1 -4 -3 76.02 4.67
 -1 -4 -3 66.14 3.19
 -1 4 -3 66.71 4.64
 -1 -4 -4 45.22 2.74
 -1 4 -4 47.64 4.53
 1 4 4 53.84 3.8
 1 -4 4 61.5 5.05
 1 4 4 51.59 4.92
 -1 -4 -4 52.5 4.4
 1 4 5 176.61 7.34
 -1 4 -5 158.93 8.66
 1 -4 5 168.04 6.67
 1 -4 5 181.62 7.35
 -1 -4 -5 167.93 8.56
 1 -4 6 685.7 20.16
 1 -4 6 698.4 20.9
 -1 4 -6 658.46 23.14
 1 4 6 696.01 20.92
 -1 -4 -6 652.98 22.81
 1 -4 7 73.11 3.52
 -1 4 -7 82.67 4.58
 -1 -4 -7 81.2 4.51
 -1 -4 -8 3.79 1.49
 -1 4 -8 3.47 1.59
 1 -4 8 3.96 1.74
 -1 -5 9 13.82 1.61
 -1 5 9 11.02 1.47
 -1 -5 9 12.35 1.44
 -1 -5 8 2.35 2.51
 1 -5 -7 658.89 22.46
 -1 -5 7 652.57 22.43
 -1 5 7 678.6 20.19
 -1 -5 7 671.09 20.68
 1 5 -7 647.9 22.63
 -1 5 7 609.26 22.44
 -1 5 6 70.89 4.16
 -1 5 6 60.03 5.54
 -1 -5 6 69.48 3.95
 -1 5 6 70.07 4.3
 -1 -5 6 66.62 4.05
 -1 5 6 55.85 3.81
 -1 -5 6 51.37 5.14
 -1 -5 6 64.3 4.74
 -1 5 6 68.32 4.42
 -1 -5 5 12.69 3.08
 -1 5 5 11.17 2.45
 -1 5 5 5.37 1.93
 -1 5 5 8.69 2.16
 -1 5 5 12.48 3.3
 -1 -5 5 10.54 2.13
 -1 -5 5 7.29 2.05
 -1 -5 4 554.66 15.94
 -1 5 4 518.51 15.91
 -1 -5 4 551.54 16.07
 -1 -5 3 2658.52 70.71
 -1 5 3 2734.36 70.97
 -1 -5 3 2502.87 69.71
 -1 5 2 4.71 1.72
 -1 -5 2 2.8 1.63
 -1 -5 1 294.62 8.95
 -1 5 1 313.26 9.05
 1 5 0 419.68 12.56
 1 -5 0 450.1 12.64
 1 5 1 4011.86 105.47
 1 -5 1 3822.44 104.69
 1 -5 1 4049.84 105.39
 -1 5 -2 13.61 2.54
 -1 -5 -2 15.38 2.33
 -1 -5 -3 550.16 16.34
 -1 -5 -3 592.92 17.91
 -1 5 -3 575.01 18.11
 1 -5 4 264.91 9.2
 -1 5 -4 268.14 10.76
 1 -5 4 264.9 8.92
 -1 -5 -4 280.52 10.67
 1 5 4 261.32 9.28
 -1 -5 -4 259.38 8.6
 1 5 4 280.37 11.35
 1 -5 4 240.32 10.72
 1 -5 4 260.71 8.79
 1 5 5 934.34 27.31
 1 -5 5 913.02 26.77
 -1 5 -5 898.33 29.35
 1 -5 5 946.78 27.18
 -1 -5 -5 959.98 29.34
 -1 -5 -6 32.5 4.25
 1 -5 6 42.39 3.71
 1 -5 6 48.02 3.35
 1 5 6 42.82 3.77
 -1 5 -6 35.72 4.63
 -1 -5 -7 98.63 4.82
 1 -5 7 91.48 4.65
 -1 5 -7 94.8 4.92
 1 5 7 93.36 4.65
 1 -5 7 93.69 4.1
 1 -5 8 120.25 4.8
 -1 5 -8 122.91 4.6
 -1 -5 -8 126.18 4.56
 -1 -6 9 37.67 1.9
 -1 -6 9 41.83 2.25
 -1 6 9 38.25 1.91
 -1 -6 8 123.34 5.63
 -1 -6 7 4.61 3
 -1 6 7 1.99 2.29
 -1 -6 6 503.11 18.38
 -1 -6 6 535.67 17.15
 -1 6 6 547.49 18.97
 -1 6 6 500.72 16.23
 -1 6 6 489.91 16.5
 -1 -6 6 579.12 16.38
 -1 -6 5 565.44 18.97
 -1 6 5 586.42 17.25
 -1 6 5 568.89 19.27
 -1 -6 5 568.9 17.04
 -1 -6 5 565.37 17.03
 -1 6 5 560.65 17.13
 -1 -6 4 1232.24 35.07
 -1 6 4 1294 35.45
 -1 6 4 1183.1 33.64
 1 -6 -4 1196.88 33.19
 -1 -6 3 162.03 6.3
 -1 6 3 150.44 6.3
 -1 -6 2 407 12.03
 -1 6 2 400.92 12.11
 -1 6 1 862.75 23.42
 -1 -6 1 842.72 23.36
 1 -6 0 14.46 2.11
 1 -6 0 16.3 1.86
 1 6 0 19 1.91
 1 -6 1 47.29 3.23
 1 -6 1 48.64 2.7
 1 6 2 3758.2 100.69
 1 -6 2 3753.31 100.62
 -1 -6 -2 3733.2 100.06
 -1 6 -2 3750.75 100.14
 -1 -6 -2 3668.11 99.39
 -1 -6 -3 531.29 15.64
 1 6 4 46.63 3.52
 -1 6 -4 36.29 4.07
 1 -6 4 47.1 3.14
 1 6 4 47.59 4.76
 -1 -6 -4 47.44 2.99
 1 -6 4 43.93 4.44
 1 -6 4 44.8 3.35
 -1 -6 -4 36.75 3.89
 1 -6 4 45.27 3.18
 1 6 5 115.07 5.74
 1 -6 5 132.04 5.79
 1 -6 5 119 5.53
 -1 -6 -5 114.68 6.89
 -1 6 -5 125.08 7.25
 1 -6 6 486.64 15.24
 -1 -6 -6 514.39 15.74
 -1 -6 -6 480.88 15.53
 -1 6 -6 486.7 15.76
 -1 6 -6 460.66 17.47
 -1 -6 -6 463.37 17.32
 1 6 6 523.59 15.8
 1 -6 6 499.13 15.63
 -1 6 -7 163.04 6.73
 1 -6 7 174.38 6.15
 -1 -6 -7 158.13 6.57
 1 -6 7 170.9 6.52
 1 6 7 177.65 6.65
 1 -6 8 25.2 2.26
 -1 -7 9 7.11 1.35
 -1 -7 8 20.43 2.72
 -1 7 8 21.21 2.46
 -1 -7 7 564.33 17.58
 -1 7 7 531.73 16.96
 -1 -7 6 285.51 10.6
 -1 7 6 283.43 11.91
 -1 -7 6 292.05 11.85
 -1 7 6 282.49 10.14
 -1 -7 6 264.83 9.65
 -1 7 6 275.93 9.74
 -1 7 5 222.65 7.89
 -1 -7 5 219.56 7.74
 -1 7 5 215.8 7.89
 -1 7 5 221.35 9.61
 -1 -7 5 220.49 8.03
 -1 -7 5 217.61 9.34
 -1 -7 5 213.58 7.8
 -1 7 4 97.77 4.35
 1 -7 -4 103.8 4.18
 -1 -7 4 104.12 5.32
 -1 7 4 98.88 5.41
 -1 -7 3 1431.97 38.81
 1 -7 -3 1340.96 37.98
 -1 7 3 1353.09 37.95
 -1 -7 2 123.47 4.67
 -1 7 2 121.68 4.67
 -1 7 1 654.87 18.1
 -1 -7 1 649 18.06
 1 7 0 614.07 17.51
 1 -7 0 619.46 18.08
 1 -7 0 638.42 17.59
 1 -7 1 6821.89 181.09
 1 -7 2 153.3 6.66
 -1 7 -2 168.54 6.48
 1 7 2 163.79 6.9
 -1 -7 -2 177.67 6.4
 -1 -7 -2 178.8 6.1
 -1 -7 -3 463.83 13.98
 -1 -7 -4 442.98 13.52
 1 7 4 431.43 13.68
 1 -7 4 404.02 15.34
 -1 -7 -4 443.2 15.06
 1 -7 4 430.85 13.58
 1 -7 4 434.26 13.64
 1 -7 4 448.36 13.64
 -1 7 -4 442.63 15.3
 -1 7 -5 616.78 19.15
 1 -7 5 636.49 18.98
 -1 -7 -5 657.46 19.11
 -1 7 -5 584.41 20.74
 1 -7 5 608.52 18.83
 1 7 5 631.58 19.08
 1 -7 5 647.01 19.08
 -1 -7 -5 592.89 20.65
 1 7 6 80.5 4.55
 1 -7 6 82.23 4.46
 -1 7 -6 69.5 4.47
 -1 -7 -6 78.98 4.53
 -1 -7 -6 77.04 4.6
 1 -7 6 76.65 4.26
 1 -7 7 117.43 4.97
 1 -7 7 118.11 4.72
 -1 7 -7 105.81 5.03
 -1 -7 -7 119.86 5.1
 1 7 7 118.5 5.05
 1 -7 8 36.45 2.48
 -1 -8 9 122.88 4.15
 -1 8 8 157.16 6.01
 1 8 -8 163.51 6.04
 -1 -8 8 162.8 5.97
 -1 -8 7 12.95 3.11
 -1 8 7 18.05 2.74
 -1 -8 6 81.71 4.54
 -1 8 6 79.52 5.91
 -1 -8 6 84.06 5.86
 -1 8 6 87.38 4.9
 -1 -8 5 622.41 18.76
 -1 8 5 608.46 18.75
 -1 -8 5 676.08 19.14
 -1 -8 5 640.38 20.46
 -1 8 5 612.57 20.53
 -1 8 4 1214.91 35.51
 1 -8 -4 1229.65 34.04
 -1 8 4 1195.46 34.14
 -1 -8 4 1305.39 35.53
 -1 8 3 88.44 4.37
 -1 8 3 87.55 3.82
 1 -8 -3 84.22 3.97
 -1 -8 3 86.69 4.26
 -1 -8 2 514.92 15.32
 -1 8 2 548.2 15.41
 -1 8 1 2119.18 56.8
 -1 -8 1 2101.85 56.79
 1 -8 -1 2192.86 57.91
 -1 -8 0 1132.81 30.63
 1 -8 0 1127.93 30.85
 1 8 0 1128.51 30.82
 -1 8 0 1145.9 30.74
 1 -8 0 1126.5 31.83
 1 -8 1 1541.42 42.31
 -1 8 -2 1884.68 51.75
 -1 -8 -2 1877.74 51.44
 -1 -8 -2 1934.69 51.65
 1 -8 2 1879.64 52.15
 1 8 2 1875.76 52.25
 -1 -8 -3 1587.54 45.76
 -1 8 -3 1642.33 45.51
 -1 -8 -4 54.46 3.45
 1 -8 4 53.43 3.45
 -1 -8 -4 58.35 3.4
 1 8 4 51.08 3.39
 1 -8 4 57.06 3.63
 -1 8 -4 41.93 3.95
 1 -8 4 51.8 3.46
 -1 8 -4 57.89 3.52
 -1 -8 -4 52.33 4.11
 -1 8 -5 276.85 11.87
 1 8 5 308.83 10.4
 -1 -8 -5 310.45 10.33
 1 -8 5 295.07 10.48
 1 -8 5 283.14 10.17
 -1 8 -5 296.19 10.39
 1 -8 5 319 10.44
 -1 -8 -5 303 11.85
 -1 -8 -6 238.6 9
 1 8 6 249.34 11.04
 -1 -8 -6 239.82 8.68
 -1 8 -6 231.64 8.76
 1 -8 6 226.75 8.54
 1 -8 6 257.31 11.07
 1 -8 6 243.52 8.6
 1 8 6 238.98 8.66
 -1 -8 -7 142.26 5.47
 -1 8 -7 131.02 5.46
 1 8 7 140.88 5.51
 1 -8 7 139.68 5.44
 1 -8 7 147.27 5.39
 1 -8 8 5.05 1.6
 -1 -9 8 43.38 2.48
 -1 9 8 37.15 2.53
 -1 -9 8 42.04 3.1
 -1 9 7 245.12 8.84
 -1 -9 7 242.82 9.26
 -1 -9 6 401.38 15.23
 -1 -9 6 459.33 13.72
 -1 9 6 420.69 15.52
 -1 9 6 406.26 14.24
 -1 -9 6 430.32 14.22
 1 9 -6 384.29 15.31
 -1 9 6 429.33 13.97
 1 -9 -6 449.45 15.66
 -1 9 5 7.34 2.09
 -1 9 5 6.92 2.54
 -1 -9 5 5.8 2.09
 -1 -9 5 4.16 2.37
 -1 -9 5 9.02 2.37
 -1 -9 4 90.61 4.27
 -1 9 4 82.7 4.84
 -1 -9 4 83.43 4.82
 1 -9 -4 93.63 4.18
 -1 9 4 83.21 4.1
 1 -9 -4 92.74 5.04
 -1 9 3 1746.97 45.39
 -1 9 3 1596.45 44.57
 -1 -9 3 1612.56 45.16
 1 -9 -3 1624.57 44.89
 1 -9 -2 420.53 12.63
 -1 -9 2 441.64 12.63
 -1 9 2 428.29 12.64
 1 -9 -2 412.85 13.67
 1 9 -1 20.87 1.47
 1 -9 -1 20.36 2.73
 1 -9 0 3541.95 98.69
 -1 9 0 4000.79 98.68
 -1 -9 0 3583.64 98.52
 1 -9 0 3905.3 100.08
 -1 -9 -1 1278.55 35.9
 1 -9 1 1283.57 35.86
 1 9 1 1299.07 35.96
 -1 -9 -1 1324.89 35.75
 1 -9 1 1354.78 36.52
 1 -9 1 1323.09 35.93
 1 -9 2 237.61 8.4
 1 9 2 222.36 8.43
 -1 -9 -3 455.73 14.62
 -1 9 -3 481.08 14.21
 -1 -9 -3 498.62 14.17
 1 -9 4 1181.01 32.33
 -1 -9 -4 1121.67 33.46
 1 -9 4 1074.13 31.84
 1 -9 4 1164.78 32.3
 -1 -9 -4 1198.31 32.04
 -1 9 -4 1150.94 32.05
 -1 -9 -4 1093.04 32.18
 1 9 4 1148.2 32.01
 -1 9 -4 1101.94 33.51
 1 -9 5 224.26 8.3
 -1 -9 -5 213.16 8.07
 1 -9 5 232.51 8.55
 -1 -9 -5 226.97 8.19
 -1 9 -5 205.81 8.1
 1 -9 5 216.01 7.98
 1 9 5 227.1 8.15
 -1 -9 -6 10.51 2.36
 -1 -9 -6 8.69 2.66
 -1 9 -6 11.49 2.47
 1 -9 6 12.62 2.31
 1 -9 6 12.89 2.41
 1 9 6 12.27 2.42
 -1 9 -7 59.12 3.21
 -1 -9 -7 66.61 3.45
 1 -9 7 66.08 3.34
 1 -9 8 117.56 4.31
 1 -10 -8 92.71 3.79
 -1 -10 8 83.63 4.14
 -1 10 7 18.34 2.53
 -1 -10 6 38.14 3.79
 -1 -10 6 35.99 3.09
 -1 10 6 27.56 3.7
 -1 -10 5 898.78 28.21
 -1 -10 5 947.53 27.2
 -1 -10 5 943.84 26.82
 -1 -10 4 243.88 8.84
 -1 10 4 229.96 8.16
 -1 -10 4 249.98 8.47
 1 -10 -4 240.04 8.32
 -1 -10 4 246.15 8.26
 1 -10 -4 255.68 9.68
 1 -10 -3 192.06 6.92
 -1 10 3 187.57 6.57
 1 -10 -3 199.31 8
 1 -10 -2 272.44 8.71
 1 -10 -1 2771.33 73.24
 1 -10 -1 2632.06 71.97
 1 -10 0 1504.76 42.7
 1 -10 0 1546.81 41.75
 1 -10 1 376.06 12.11
 -1 -10 -1 367.62 11.48
 -1 -10 -1 384.36 11.34
 1 -10 1 371.07 11.54
 -1 -10 -2 25.67 2.63
 1 -10 3 1338.68 37.49
 -1 -10 -3 1304.8 37.72
 1 -10 3 1404.07 37.57
 1 -10 4 5.7 2.3
 -1 -10 -4 2.92 1.98
 1 -10 4 4.45 2.26
 -1 -10 -5 123.97 5.6
 1 -10 5 133.21 5.85
 1 -10 5 128.12 5.92
 1 -10 6 80.01 4.35
 -1 -10 -6 83.38 4.75
 -1 -10 -7 113.6 4.73
 1 -10 7 120.59 4.66
 1 -10 8 -0.11 1.13
 -1 -11 8 25.88 2.34
 -1 11 7 126.82 5.62
 -1 11 7 118.49 5.2
 -1 -11 6 143.37 6.64
 -1 -11 6 148.09 6.17
 -1 11 6 148.13 7.02
 1 -11 -6 147.83 6.23
 -1 11 6 140.9 6.24
 -1 -11 5 2.87 2.26
 -1 -11 5 1.57 2.31
 -1 -11 5 0.61 1.95
 -1 -11 4 371.73 12.18
 1 -11 -4 356.35 12.87
 -1 -11 4 360.16 11.71
 -1 -11 4 343.44 11.29
 1 -11 -4 378.56 11.67
 1 -11 -3 975.07 27.95
 1 -11 -3 1003.68 29.39
 1 -11 -2 735.82 21
 1 -11 -1 7.84 2
 1 -11 0 1709.78 46.59
 -1 -11 0 1679.85 46.43
 1 -11 0 1809.88 47.77
 -1 -11 0 1700.02 46.45
 -1 -11 -1 781.26 22.8
 1 -11 1 790.17 22.89
 -1 -11 -1 806.66 22.69
 1 -11 1 842.56 23.61
 -1 -11 -2 288.96 9.63
 1 -11 2 285.74 9.54
 1 -11 3 13.68 2.26
 1 -11 3 10.91 2.28
 -1 -11 -3 9.16 2.3
 -1 -11 -4 230.91 8.42
 1 -11 4 227.35 8.25
 1 -11 4 217.76 8.32
 1 -11 5 72.71 4.43
 1 -11 5 74.85 4.44
 1 -11 6 -1.66 2.2
 -1 -11 -6 6.13 2.53
 1 -11 6 3.99 2.12
 1 -11 7 31.66 2.33
 -1 -11 -7 31.6 2.49
 1 -11 7 35.41 2.89
 1 -11 8 77.62 2.85
 -1 -12 8 21.43 1.97
 -1 -12 7 16.71 2.45
 -1 12 7 16.56 2.6
 1 -12 -6 99.07 4.84
 -1 -12 6 91.31 5.02
 -1 12 6 93.07 4.87
 -1 12 6 96.04 5.55
 -1 -12 5 518.26 16.28
 -1 -12 5 515.98 15.79
 -1 -12 5 520.14 16.22
 -1 -12 4 224.67 7.62
 -1 -12 4 206.65 7.74
 -1 -12 4 230.85 8.52
 -1 -12 4 202.58 7.84
 1 -12 -4 221.59 7.89
 1 -12 -4 206.25 8.95
 -1 -12 3 7.26 2.43
 1 -12 -3 4.26 2.21
 1 -12 -3 6.06 2.66
 1 -12 -2 310.8 10.18
 1 -12 -2 338.67 11.69
 -1 -12 1 2647.36 72
 1 -12 -1 2748.65 72.51
 -1 -12 0 89.46 3.75
 1 -12 0 81.07 4.13
 1 -12 0 79.59 3.92
 -1 -12 0 87.14 3.81
 -1 -12 -1 75.91 3.69
 1 -12 1 69.81 3.83
 -1 -12 -1 73.73 3.74
 1 -12 2 345.98 10.77
 -1 -12 -2 336.65 10.95
 1 -12 2 325.62 11.03
 1 -12 3 466.75 14.21
 1 -12 3 425.44 14.25
 -1 -12 -3 442.41 14.31
 -1 -12 -3 456.3 13.87
 1 -12 3 469.1 14.15
 1 -12 3 447.93 13.95
 -1 -12 -4 10.91 2.34
 1 -12 4 11.17 2.38
 1 -12 4 8.11 2.61
 1 -12 4 11.82 2.44
 1 -12 4 13.96 2.66
 1 -12 5 352.16 12.26
 1 -12 5 375.71 12.08
 -1 -12 -6 116.35 5.59
 1 -12 6 126.49 5.48
 -1 -12 -7 178.74 6.25
 1 -12 7 193.85 6.19
 1 -12 7 184.74 6.56
 -1 -13 8 36.19 2.07
 -1 -13 7 167.26 6.41
 -1 13 7 169.02 6.62
 -1 -13 6 472.89 15.29
 -1 13 6 467.47 15.88
 -1 13 5 33.61 3.91
 -1 -13 5 35.13 2.97
 -1 -13 5 34.97 3.13
 -1 -13 5 39.79 3.48
 1 -13 -4 288.88 10.13
 1 -13 -4 272.02 11.27
 -1 -13 4 292.34 10.21
 -1 -13 4 318.97 10.99
 -1 -13 4 323.38 9.93
 1 -13 -3 401.12 12.94
 -1 -13 3 440.27 13.41
 -1 -13 3 395.38 12.23
 1 -13 -3 400.83 14.32
 -1 -13 3 406.99 12.68
 1 -13 -2 2279.02 65.33
 1 -13 -2 2387.67 63.78
 1 -13 -1 110.21 4.81
 1 -13 -1 108.34 5.75
 -1 -13 1 105.62 4.19
 -1 -13 0 365.24 10.93
 -1 -13 0 349.22 10.91
 1 -13 0 344.49 12.18
 1 -13 0 348.2 11.22
 -1 -13 -1 1478.32 40.19
 1 -13 1 1459.48 40.24
 -1 -13 -1 1421.02 40.03
 1 -13 2 111.2 4.6
 1 -13 2 112.76 4.9
 1 -13 2 107.65 5.17
 1 -13 2 107.05 4.86
 -1 -13 -2 110.83 5.15
 -1 -13 -3 21.28 2.87
 1 -13 3 21.13 2.46
 1 -13 3 21.33 2.61
 -1 -13 -3 21.03 2.41
 1 -13 3 16.7 2.83
 1 -13 3 18.93 2.55
 1 -13 4 531.84 16.71
 1 -13 4 558.03 16.62
 1 -13 4 530.49 17.04
 -1 -13 -4 551.98 16.9
 1 -13 4 526.25 16.82
 1 -13 5 271.89 9.8
 -1 -13 -5 256.05 9.49
 1 -13 5 265.19 9.8
 -1 -13 -6 0.81 2.2
 1 -13 6 0.87 1.94
 -1 -13 -7 2.28 1.42
 1 -13 7 2.49 1.64
 1 13 7 4.76 1.84
 -1 -14 8 8.78 1.06
 -1 -14 8 7.99 1.47
 -1 -14 7 10.88 2.04
 -1 14 7 11.31 2.23
 -1 14 6 81.21 4.94
 1 -14 -6 79.25 4.29
 -1 -14 5 1705.06 45.95
 -1 -14 5 1643.72 45.55
 -1 -14 5 1591.24 45.19
 -1 14 5 1626.74 46.46
 -1 -14 4 192.74 6.88
 1 -14 -4 172.34 8.36
 -1 -14 4 198.52 7.51
 1 -14 -4 195.25 7.46
 -1 14 4 185.52 8.06
 -1 -14 4 202.79 8.15
 1 -14 -3 60.75 3.9
 -1 -14 3 64.39 3.67
 -1 -14 3 69.57 4.25
 -1 -14 3 60.67 3.11
 1 -14 -3 64.14 4.86
 -1 14 3 62.42 4.36
 1 -14 -2 8.64 2.82
 -1 14 2 5.72 2.31
 -1 -14 2 3.92 2.08
 -1 -14 1 2933.59 79.19
 1 -14 -1 3030.16 81.29
 1 -14 -1 2934.8 79.73
 -1 -14 0 32.48 2.52
 1 -14 0 29.44 2.85
 1 -14 0 25.76 3.09
 -1 -14 0 27.98 2.25
 1 -14 1 215.63 7.49
 -1 -14 -1 206.55 7.59
 1 -14 1 212.13 7.83
 1 -14 1 218.93 7.73
 1 -14 2 61.57 3.41
 -1 -14 -2 72.58 4.07
 1 -14 2 70.92 3.86
 -1 -14 -2 64.5 3.69
 1 -14 2 61.82 3.73
 1 -14 2 60 4.01
 -1 -14 -3 1253.8 34.68
 1 -14 3 1179.02 34.33
 1 -14 3 1171.08 34.52
 1 -14 3 1195.32 34.06
 1 -14 3 1241.49 34.61
 -1 -14 -3 1247.9 34.21
 1 -14 4 21.91 2.95
 1 -14 4 23.51 2.74
 1 -14 4 17.02 2.83
 -1 -14 -4 24.04 2.82
 1 -14 4 17.77 2.87
 1 -14 5 277.4 9.55
 1 -14 5 274.95 9.96
 -1 -14 -5 287.41 9.77
 1 -14 5 269.99 9.77
 1 -14 6 128.06 5.25
 -1 -14 -6 138.38 5.79
 1 14 7 116.27 4.37
 1 -14 7 106.57 4.19
 -1 -15 8 21.42 1.49
 -1 -15 7 58.33 2.97
 -1 15 7 57.72 3.34
 1 -15 -6 397.73 11.9
 -1 -15 6 331.27 11.38
 -1 -15 5 14.69 2.8
 -1 15 5 12.1 3.03
 -1 -15 5 13.15 2.13
 -1 15 4 256.04 9.74
 -1 -15 4 241.88 9.01
 -1 -15 4 257.89 8.49
 1 -15 -4 251.44 9.02
 -1 -15 4 246.75 9.68
 1 -15 -4 245.78 10.3
 -1 -15 3 2.27 1.41
 -1 -15 3 2.55 2.02
 1 -15 -3 1.9 2.52
 -1 15 3 6.37 2.58
 1 -15 -3 2.93 2.22
 -1 -15 3 3.83 2.54
 -1 15 2 525.04 16.47
 1 -15 -2 542.13 16.62
 -1 -15 2 524.27 15.88
 1 -15 -2 543.52 18.01
 -1 -15 2 556.78 16.66
 1 -15 -1 285.82 11.45
 -1 -15 1 298.81 9.55
 -1 -15 1 311.72 10.05
 -1 -15 1 316.46 10.24
 1 -15 -1 305.3 10.2
 1 -15 0 948.97 28.69
 -1 -15 0 968.02 27.11
 1 -15 0 929.72 27.51
 -1 -15 0 934.38 27.01
 -1 -15 0 1022.44 27.49
 1 -15 1 41.43 3.28
 1 -15 1 35.56 2.92
 1 -15 1 32.89 2.94
 -1 -15 -1 36.77 3.04
 1 -15 2 100.3 4.78
 1 -15 2 91.75 4.21
 -1 -15 -2 92.2 4.55
 1 -15 2 94.51 4.67
 -1 -15 -2 97.34 4.83
 1 -15 2 101.21 4.97
 1 -15 3 2.34 2.39
 1 -15 3 1.87 2.05
 -1 -15 -3 0.15 2.29
 -1 -15 -3 0.5 1.93
 1 -15 3 -0.15 2.28
 1 -15 3 1.38 2.29
 1 -15 4 860.17 23.93
 1 -15 4 782.04 24.16
 1 -15 4 812.49 24.31
 1 -15 5 41.63 3.47
 1 -15 5 32.85 3.06
 1 -15 5 36.12 3.01
 -1 -15 -6 0.23 1.92
 1 -15 6 -0.27 1.65
 1 -15 7 38.08 1.97
 1 15 7 41.59 2.3
 -1 16 7 81.43 3.77
 -1 16 6 65.97 4.22
 1 -16 -6 64.12 3.68
 1 -16 -5 625.04 19.31
 -1 16 5 620.11 19.71
 -1 -16 5 639.65 19.18
 -1 -16 4 30.33 3.7
 -1 16 4 31.56 3.82
 -1 -16 4 19.45 2.76
 1 -16 -4 32.22 2.96
 1 -16 -4 22.83 3.37
 -1 -16 4 32.97 2.53
 -1 -16 3 81.99 4.94
 1 -16 -3 81.67 4.5
 -1 -16 3 71.44 4.11
 1 -16 -3 67.16 5.24
 -1 16 3 73.25 4.55
 -1 16 2 2.93 2.26
 -1 -16 2 2.24 1.69
 -1 -16 2 4.49 2.38
 1 -16 -2 4.97 2.78
 1 -16 -2 3.6 2.45
 1 -16 -1 1803.79 50.3
 -1 16 1 1733.9 49.94
 -1 -16 1 1925.56 50.5
 1 -16 -1 1765.04 51.9
 -1 -16 1 1893.54 50.24
 -1 -16 0 1.71 2.03
 1 -16 0 2.86 2.31
 -1 -16 0 1.26 1.7
 -1 -16 0 4.38 1.73
 -1 -16 -1 92.83 4.7
 -1 -16 -1 101.04 4.67
 1 -16 1 106.05 4.79
 1 -16 1 92.48 4.84
 1 -16 2 3.12 2.35
 1 -16 2 2.12 1.7
 1 -16 2 -0.14 2.12
 -1 -16 -2 2.36 2.11
 -1 -16 -2 1.91 1.87
 1 -16 2 4.25 2.27
 1 -16 2 3.47 2.5
 1 -16 3 1333.83 41
 -1 -16 -3 1508.79 41.25
 -1 -16 -3 1506.63 40.86
 1 -16 3 1503.6 40.63
 1 -16 3 1491.9 41.24
 1 -16 3 1429.67 41.05
 1 -16 3 1449.51 41
 1 -16 4 79.69 4.54
 1 -16 4 76.87 4.45
 1 -16 4 78.14 4.47
 1 -16 4 72.51 3.98
 -1 -16 -4 69.33 4.25
 1 -16 5 17.24 2.41
 -1 -16 -6 27.87 2.59
 1 -16 6 30.42 2.33
 1 -16 6 26.57 2.23
 1 16 7 70.05 2.78
 -1 17 7 2.34 1.57
 -1 -17 7 5.3 1.58
 1 -17 -6 264.61 8.95
 -1 17 6 268.14 9.38
 -1 17 5 18.72 3.24
 -1 -17 5 19.17 2.77
 1 -17 -5 18.16 2.8
 -1 17 4 767.26 23.58
 -1 -17 4 773.82 23.66
 -1 -17 4 789.94 23.08
 -1 17 3 9.71 2.68
 1 -17 -3 5.14 2.39
 -1 -17 3 8.97 2.39
 -1 -17 3 6.9 2.82
 1 -17 -3 5.02 2.82
 1 -17 -2 467.39 14.7
 -1 17 2 441.03 14.31
 -1 -17 2 450.43 13.94
 -1 -17 2 466.82 14.8
 1 -17 -2 438.9 16.02
 -1 17 1 29.2 2.62
 -1 -17 1 17.06 2.45
 -1 -17 1 22.07 2.79
 1 -17 -1 19.86 2.94
 1 -17 -1 28.88 3
 1 -17 0 581.05 17.07
 -1 -17 0 547.99 16.66
 -1 -17 0 567.05 17.22
 1 -17 0 569.91 17.36
 1 -17 1 9.72 2.48
 -1 -17 -1 11.53 2.42
 -1 -17 -1 8.89 2.13
 1 -17 1 9.42 2.54
 -1 -17 -2 130.61 5.74
 1 -17 2 141.32 6.07
 -1 -17 -2 129.05 5.84
 1 -17 2 132.28 6.04
 1 -17 2 129.11 5.91
 1 -17 2 123.09 5.83
 1 -17 3 -0.74 2.34
 1 -17 3 -2.9 2.13
 1 -17 3 1.88 2.45
 1 -17 3 1.89 1.9
 1 -17 3 0.15 2.42
 -1 -17 -3 1.95 2.19
 1 -17 4 667.7 20.13
 -1 -17 -4 726.72 20.79
 1 -17 4 684.38 20.81
 1 -17 4 644.45 20.66
 1 -17 4 738.42 20.86
 1 -17 5 25.3 2.36
 -1 -17 -5 26.35 2.84
 1 -17 5 25.27 2.74
 1 17 6 43.84 3.18
 -1 -17 -6 48.03 2.82
 1 -17 6 44.3 2.47
 -1 18 7 65.99 2.75
 -1 -18 7 56.4 2.6
 -1 18 6 30.59 2.9
 1 -18 -6 32.89 2.5
 1 -18 -5 432.31 13.88
 -1 -18 4 125.93 5.66
 -1 18 4 126.35 6.09
 -1 -18 4 126.9 6.41
 -1 18 3 268.17 9.86
 -1 -18 3 272.71 9.39
 1 -18 -3 260.54 9.56
 -1 -18 3 265.1 10.08
 -1 18 2 126.48 5.79
 -1 -18 2 122.21 5.38
 1 -18 -2 133.55 6.13
 -1 -18 2 130.86 5.59
 1 -18 -1 1719.39 47.27
 -1 -18 1 1697.84 47.01
 -1 -18 1 1678.68 47.21
 1 -18 -1 1690.42 47.46
 1 -18 0 16.14 2.62
 -1 -18 0 15.88 2.52
 1 -18 0 14.17 2.51
 -1 -18 -1 173.97 7.09
 -1 -18 -1 179.16 6.88
 1 -18 1 182.1 7.1
 1 -18 1 180.42 7.26
 1 -18 2 7.65 2.4
 -1 -18 -2 2.84 2.14
 1 -18 2 5.14 2.51
 -1 -18 -2 4.2 2.25
 1 -18 3 1041.17 29.03
 -1 -18 -3 1036.05 29.48
 1 -18 3 977.34 29.39
 1 -18 3 1029.2 29.97
 1 -18 3 1075.12 29.96
 1 -18 4 9.86 2
 -1 -18 -4 8.77 2.32
 1 -18 4 12.2 2.52
 1 -18 5 268 8.74
 -1 -18 -5 283.14 9.42
 1 -18 5 271.69 9.28
 -1 -18 -6 2.4 1.39
 1 18 6 4.09 1.82
 -1 19 7 1.06 1.01
 -1 19 6 419.01 12.64
 1 -19 -6 432.75 12.36
 -1 -19 5 3.75 2.03
 -1 19 5 4.43 2.42
 -1 -19 5 2.08 1.79
 1 -19 -5 -0.26 2.05
 -1 -19 4 521.86 16.88
 -1 19 4 536.7 16.72
 -1 -19 4 518.51 16.13
 -1 19 3 2.61 2.37
 -1 -19 3 0.26 2
 -1 -19 3 1.4 2.73
 -1 -19 2 824.98 23.37
 -1 -19 2 803.97 24.01
 1 -19 -2 799.42 23.84
 -1 19 2 769.14 23.42
 -1 -19 1 107.29 5.43
 -1 -19 1 115.28 5.34
 1 -19 -1 112.19 5.55
 1 -19 0 478.82 15.58
 -1 -19 0 494.25 15.49
 1 -19 0 510.95 15.41
 1 -19 0 501.1 15.8
 -1 -19 0 508.72 15.58
 -1 -19 0 480.57 14.82
 1 -19 1 55.61 3.97
 1 -19 1 67.15 3.96
 -1 -19 -1 54.79 3.88
 -1 -19 -1 65.1 3.65
 1 -19 1 62.65 4.08
 1 -19 2 148.2 6.52
 -1 -19 -2 140.36 6.16
 1 -19 3 6.2 2.43
 -1 -19 -3 6.55 2.32
 1 -19 3 5.9 2.57
 -1 -19 -3 5.85 2.23
 -1 -19 -4 764.69 22.28
 -1 -19 -4 800.45 22.24
 -1 -19 -5 5.6 1.91
 1 -19 5 9.09 2.17
 1 -19 5 9.87 1.57
 1 19 5 9.03 2.39
 1 19 6 20.17 1.87
 1 -20 -6 15.53 1.68
 -1 20 6 14.66 1.98
 -1 20 5 826.31 24.09
 1 -20 -5 862.74 24.01
 -1 -20 5 807.61 23.6
 1 -20 -4 29.76 3.06
 1 -20 -3 4.28 2.23
 -1 -20 3 1.54 2.59
 -1 20 3 2.06 2.3
 -1 -20 3 2.47 2.03
 -1 -20 2 221.84 8.7
 -1 -20 2 212.57 7.84
 -1 20 2 225.02 8.09
 -1 -20 1 977.01 28.39
 -1 -20 1 969.42 28.08
 1 -20 0 76.44 4.45
 -1 -20 0 62.96 4.05
 1 -20 0 78.25 4.3
 -1 -20 0 63.92 4.2
 1 -20 0 72.87 4.35
 1 -20 1 129.15 5.85
 -1 -20 -1 124.01 5.75
 1 -20 1 125.57 5.95
 -1 -20 -2 96.36 4.9
 -1 -20 -2 102.74 4.89
 1 -20 2 91.84 5.15
 1 -20 2 99.17 4.88
 -1 -20 -3 750.71 21.75
 1 -20 3 717.56 22.03
 1 -20 3 678.06 21.72
 -1 -20 -4 -1.17 1.9
 1 -20 4 1.72 2.22
 1 -20 4 1.08 1.37
 1 20 4 0.81 2.3
 1 -20 5 157.67 5.2
 1 20 5 156.6 5.97
 -1 -20 -5 159.03 5.71
 1 -20 5 157.85 5.84
 1 20 6 87.88 3.23
 -1 21 6 167.65 5.62
 1 -21 -5 2.47 1.68
 -1 21 5 2.28 1.93
 -1 -21 4 104.64 4.74
 -1 21 4 115.82 5.26
 1 -21 -4 120.58 5.3
 -1 -21 3 68.59 4.57
 -1 -21 3 70.26 3.87
 -1 21 3 74.39 4.27
 1 -21 -2 96.64 4.88
 -1 -21 2 89.41 5.02
 -1 -21 2 82.07 4.23
 1 -21 -1 65.66 4.15
 1 -21 -1 76.93 4.3
 -1 -21 1 64.23 4.19
 1 -21 0 382.82 12.43
 1 -21 0 372.25 12.52
 -1 -21 0 380.66 12.48
 -1 -21 0 392.3 12.63
 -1 -21 -1 212.72 8.16
 -1 -21 -1 236.33 8.12
 1 -21 1 227.55 8.47
 -1 -21 -1 240.52 8.68
 1 -21 1 235.27 8.8
 1 -21 1 234.82 8.52
 -1 -21 -2 59.62 3.56
 1 -21 2 57.71 3.82
 1 -21 2 56.86 3.96
 -1 -21 -2 61.19 3.89
 1 -21 2 57.93 3.59
 1 21 3 10.22 2.52
 -1 -21 -3 15.05 2.28
 -1 -21 -4 414.12 12.54
 1 -21 4 399.17 12.72
 1 21 4 410.77 12.87
 1 -21 5 59.41 2.91
 1 21 5 50.28 2.86
 -1 22 6 23.79 1.54
 -1 22 5 450.16 13.68
 1 -22 -5 473.12 13.68
 1 -22 -4 47.49 3.14
 -1 22 4 44.4 3.06
 -1 22 3 3.33 1.87
 -1 -22 3 2.28 1.7
 1 -22 -3 3.94 2.07
 1 -22 -2 52.41 3.6
 -1 -22 2 50.7 3.95
 1 -22 -1 591.6 17.69
 1 -22 -1 570.61 17.35
 -1 -22 1 559.78 17.73
 -1 -22 0 6.48 2.26
 1 -22 0 7.21 2.42
 1 -22 0 5.59 2.11
 1 -22 1 25.12 2.97
 -1 -22 -1 26.37 2.62
 1 -22 1 29.59 3.16
 -1 -22 -2 109.02 4.81
 1 -22 3 426.87 13.45
 1 -22 3 417.21 13.58
 1 22 3 446.38 13.36
 1 -22 4 2.36 1.9
 1 22 4 2.03 1.66
 1 22 5 11.53 1.34
 -1 23 5 10.03 1.56
 1 -23 -5 9.93 1.45
 1 -23 -4 93.6 4.07
 -1 -23 4 84.54 3.6
 -1 23 4 89.01 3.99
 -1 23 3 59.61 3.3
 -1 -23 3 56.12 3.72
 -1 -23 3 52.85 3.02
 1 -23 -2 169.04 6.61
 1 -23 -2 183.93 6.85
 1 -23 -1 51.48 3.45
 1 -23 -1 53.67 3.51
 1 -23 0 434.36 14.49
 1 -23 0 478.52 14.2
 1 -23 0 454.39 14.24
 -1 -23 -1 91.58 4.33
 1 -23 2 202.76 7.77
 1 -23 2 205.42 7.51
 1 -23 3 15.21 2.24
 1 -23 3 11.87 2.22
 1 23 4 63.09 2.88
 1 -23 4 67.48 3.22
 1 -24 -5 301.88 8.74
 1 -24 -4 104.3 4
 1 -24 -4 95.49 3.88
 -1 24 4 94.24 3.82
 1 -24 -3 12.18 1.93
 1 -24 -3 15.5 2.08
 -1 24 3 11.16 1.7
 1 -24 -2 46.69 3.03
 -1 -24 2 44.1 3.36
 1 -24 -1 640.66 18.94
 -1 -24 1 644.02 19.33
 1 -24 -1 654.69 19.03
 -1 -24 0 12.88 2.27
 1 -24 0 15.86 2.57
 1 -24 0 17.1 2.42
 -1 -24 -1 25.27 2.35
 1 -24 1 28.48 2.87
 1 -24 2 92.89 4.57
 1 -24 2 95.7 4.37
 1 -24 3 237.45 7.89
 1 -24 3 231.89 7.77
 1 -24 4 11.28 1.56
 1 -25 -4 64.83 2.63
 1 -25 -4 72.43 2.86
 1 -25 -3 237.02 7.57
 -1 -25 2 262.28 8.94
 1 -25 -2 266.67 8.56
 1 -25 -1 8.72 1.98
 -1 -25 1 7.04 2.03
 1 -25 -1 6.06 1.97
 1 -25 0 213.33 7.39
 1 -25 0 205.78 7.05
 1 -25 1 197.03 7.14
 1 -25 1 201.6 6.84
 1 -25 2 85.02 4.03
 1 -25 2 82.96 3.8
 1 -25 3 43.58 2.51
 1 -25 4 68.16 2.57
 1 -26 -4 83.62 2.88
 1 -26 -3 4.86 1.22
 1 -26 -3 4.69 1.38
 1 -26 -2 126.33 4.61
 1 -26 -2 120.8 4.72
 -1 -26 2 121.4 4.86
 1 -26 -1 370 11.38
 -1 -26 1 346.36 11.26
 1 -26 -1 384.7 11.16
 -1 -26 0 93.59 3.97
 1 -26 0 90.15 4.18
 1 -26 1 1.4 1.56
 1 -26 1 1.43 1.82
 1 -26 2 112.91 4.51
 1 -26 2 118.78 4.36
 1 -26 3 71.87 2.82
 1 -27 -3 162.01 5.43
 1 -27 -3 210.73 5.61
 1 -27 -2 65 2.96
 1 -27 -2 70.39 2.83
 -1 -27 1 2.42 1.41
 1 -27 -1 0.89 1.5
 -1 -27 0 84.84 3.42
 1 -27 0 89.17 3.84
 1 -27 0 89.11 3.51
 1 -27 1 182.32 6.24
 1 -27 1 186.15 5.98
 1 -27 2 17.14 1.43
 1 -28 -2 59.53 2.31
 1 -28 -1 77.59 3.04
 1 -28 -1 68.36 2.62
 1 -28 0 58.83 2.41
 1 -28 0 65.37 2.82
 1 -28 1 39.67 2.1
 1 -28 1 44.74 1.87
 -2 0 9 1.02 1.3
 -2 0 9 -0.41 1.68
 -2 0 8 50.41 3.8
 -2 0 8 47.18 3.47
 -2 0 7 2.57 2.53
 -2 0 7 -2.11 2.89
 -2 0 7 1.42 3.41
 -2 0 6 938.74 28.05
 -2 0 6 950.2 30.6
 -2 0 6 935.98 27.71
 -2 0 6 967.36 27.8
 -2 0 5 1.49 2.11
 -2 0 5 0.74 2.11
 -2 0 5 -0.81 3.08
 -2 0 5 4.89 2.48
 -2 0 5 -0.64 2.21
 -2 0 4 3.26 1.38
 -2 0 4 6.86 2.01
 -2 0 4 2.82 2.55
 -2 0 3 1.02 2.24
 -2 0 2 4407.6 117.97
 -2 0 2 4382.94 117.99
 -2 0 1 0.93 2.22
 2 0 0 2668.63 72.61
 2 0 1 3.92 3.05
 -2 0 -2 4233.45 109.95
 -2 0 -2 3983.7 110.38
 -2 0 -3 0.85 1.62
 -2 0 -3 -0.12 2.56
 -2 0 -4 376.7 11.99
 2 0 4 378.8 15.54
 -2 0 -4 396.81 13.13
 2 0 4 418.26 13.43
 -2 0 -5 0.18 2.9
 2 0 5 0.38 3.68
 2 0 5 -0.18 3.14
 2 0 6 66.47 4.58
 -2 0 -6 65.93 4.55
 -2 0 -7 0.79 2.11
 2 0 7 2.31 2.18
 -2 -1 9 56.35 3.02
 -2 1 9 63.15 3.12
 -2 1 9 43.01 2.45
 -2 -1 9 50.34 2.73
 -2 1 8 60.05 4.13
 -2 -1 8 62.19 4.14
 -2 -1 8 58.36 3.96
 -2 1 8 54.34 3.71
 -2 -1 7 192.91 7.86
 -2 1 7 194.33 7.94
 -2 1 7 187.44 8.02
 -2 -1 7 201.51 10.31
 -2 -1 7 195.79 8.31
 -2 1 7 191.76 7.9
 -2 1 7 192.23 10.22
 -2 -1 6 8.39 2.6
 -2 -1 6 4.51 2.82
 -2 1 6 8.3 2.71
 -2 1 6 5.08 2.83
 -2 -1 6 7.36 2.84
 -2 -1 6 4.25 3.52
 -2 1 6 5.33 2.6
 -2 1 6 8.34 3.68
 -2 -1 5 1356.72 38.04
 -2 -1 5 1398.12 38.56
 -2 1 5 1426.78 40.8
 -2 -1 5 1403.56 40.61
 -2 -1 5 1309.25 38.08
 -2 1 5 1370.81 38.17
 -2 1 5 1355.52 38.33
 -2 1 5 1335.24 38.17
 -2 -1 4 463.35 13.37
 -2 -1 4 455.83 13.88
 -2 1 4 446.55 13.16
 -2 1 4 464.01 13.99
 -2 -1 4 459.32 13.83
 -2 -1 4 476.25 15.6
 -2 1 4 464.68 15.61
 -2 -1 3 2748.21 73.76
 -2 -1 3 2712.24 75.02
 -2 1 3 2796.58 75.15
 -2 -1 2 183.23 7.33
 -2 -1 2 190.14 7.07
 -2 1 2 189.01 7.09
 -2 1 2 193.31 7.32
 -2 1 1 2838.2 77.46
 -2 -1 1 2902.54 77.47
 2 1 0 530.45 16.73
 2 -1 0 555.38 16.76
 2 1 1 39.05 3.98
 2 -1 1 40.04 3.93
 -2 -1 -2 18.1 2.13
 -2 -1 -2 16.86 2.75
 -2 1 -2 15.55 1.9
 -2 1 -2 14.82 2.66
 -2 1 -3 2919.85 76.86
 -2 -1 -3 2855.8 77.11
 -2 -1 -3 2802.9 77.61
 -2 1 -3 2845.1 77.68
 -2 -1 -4 2.23 1.84
 2 1 4 5.32 3.97
 -2 -1 -4 3.66 2.89
 -2 1 -4 1.56 2.86
 2 -1 4 11.65 4.16
 2 1 4 5.11 2.97
 2 -1 4 2.99 1.98
 2 -1 4 13.53 3.24
 2 -1 5 10.43 3.32
 -2 1 -5 8.49 3.03
 -2 -1 -5 8.28 3.01
 2 -1 5 8.34 4.11
 2 1 5 10.2 4.21
 2 1 5 9.69 3.25
 -2 -1 -6 44.64 3.83
 -2 1 -6 46.99 4.07
 2 1 6 46.77 4.06
 2 -1 6 48.19 4.08
 2 1 7 362.66 11.78
 -2 1 -7 394.22 12.27
 -2 -1 -7 389.97 12.24
 2 1 7 413.25 12.35
 2 -1 7 390.83 12.27
 -2 2 9 22.51 1.67
 -2 2 9 25.26 2.28
 -2 -2 9 33.49 2.38
 -2 -2 9 30.09 2.24
 -2 -2 8 25.62 3.14
 -2 -2 8 24.53 3.11
 -2 2 8 26.25 2.8
 -2 2 8 30.62 3.28
 -2 -2 7 60.23 4.69
 -2 2 7 52.29 4.06
 -2 2 7 52.79 3.98
 -2 2 7 51.01 3.98
 -2 2 7 49.15 5.41
 -2 -2 7 40.05 5.05
 -2 2 6 1607.18 45.4
 -2 -2 6 1618.67 48.19
 -2 2 6 1629.91 45.38
 -2 2 6 1585.86 48.42
 -2 -2 6 1598.2 45.77
 -2 -2 6 1624.49 45.42
 -2 2 6 1616.82 45.41
 -2 -2 6 1626.84 45.25
 -2 -2 5 12.45 2.4
 -2 -2 5 12.39 3.42
 -2 2 5 23.93 2.83
 -2 2 5 12.23 2.55
 -2 -2 5 12.87 2.93
 -2 2 5 15.45 2.58
 -2 2 5 14.29 3.5
 -2 -2 5 15.35 2.56
 -2 -2 4 35.92 2.33
 -2 -2 4 36.69 2.79
 -2 -2 4 33.59 3.59
 -2 -2 4 36.48 2.71
 -2 2 4 33.94 2.77
 -2 2 4 38.01 3.82
 -2 2 3 15.25 2.6
 -2 -2 3 14.12 2.6
 -2 -2 3 14.47 1.93
 -2 2 2 4010.01 105.08
 -2 -2 2 3892.21 104.91
 -2 2 2 3830.09 105.18
 -2 -2 2 3889.77 105.11
 -2 2 1 175.63 6.58
 -2 -2 1 177.68 6.54
 -2 -2 1 174.86 6.68
 -2 2 1 170.21 6.67
 2 2 0 2072 56.49
 2 -2 0 2034.26 56.4
 2 2 1 6.69 2.97
 2 -2 1 8.93 3
 -2 -2 -2 2504.39 69
 -2 2 -2 2635.61 68.64
 -2 -2 -2 2543.76 69.23
 -2 2 -2 2541.43 69.29
 -2 2 -3 699.28 20.65
 -2 2 -3 696.38 19.64
 -2 -2 -3 676.76 20.17
 -2 -2 -3 714.08 20.59
 2 -2 4 646.83 19.44
 2 2 4 631.68 22.91
 -2 -2 -4 679.65 20.24
 -2 2 -4 667.61 20.29
 2 -2 4 645.06 22.86
 2 2 4 665.11 20.5
 2 -2 4 667.38 20.44
 -2 -2 -4 672.01 19.58
 2 -2 5 194.2 7.31
 2 2 5 205.93 10.68
 -2 -2 -5 201.67 8.35
 -2 2 -5 200.53 8.44
 2 -2 5 200.19 10.87
 2 2 5 213.15 8.52
 2 -2 5 199.11 8.55
 -2 2 -6 265.98 9.96
 -2 -2 -6 268.64 9.91
 2 2 6 274.3 10.01
 2 -2 6 271.87 10
 -2 -2 -7 1.4 1.94
 -2 2 -7 2.21 2.02
 2 2 7 1.39 2.09
 2 -2 7 4.27 2.17
 -2 -3 9 92.39 3.96
 -2 -3 9 96.93 3.94
 -2 3 9 94.23 3.97
 -2 3 8 77.24 4.56
 -2 -3 8 78.34 4.45
 -2 -3 8 77.22 4.54
 -2 3 8 69.22 3.91
 -2 -3 7 455.48 15.41
 -2 3 7 452.35 15.03
 -2 3 7 465.06 14.98
 -2 -3 7 447.69 17.35
 -2 3 7 452.38 14.8
 -2 3 7 488.87 17.95
 -2 3 6 3 2.61
 -2 -3 6 0.54 2.79
 -2 3 6 0.77 2.43
 -2 3 6 0.33 3.6
 -2 -3 6 -0.31 3.33
 -2 -3 6 1.89 2.13
 -2 -3 6 2.45 2.5
 -2 3 6 3.64 2.52
 -2 3 5 400.89 13.36
 -2 -3 5 424.36 13.23
 -2 3 5 426.16 13.42
 -2 -3 5 442.53 13.86
 -2 -3 5 414.14 15.15
 -2 3 5 397.79 13.28
 -2 -3 5 425.59 13.32
 -2 3 5 429.56 15.62
 -2 3 4 51.18 4.32
 -2 -3 4 46.14 3.97
 -2 -3 4 51.7 3.09
 -2 3 4 52.3 3.38
 -2 -3 4 49.89 3.12
 -2 -3 4 57.25 3.06
 -2 -3 3 949.73 26.98
 -2 -3 3 1010.67 28.48
 -2 -3 3 970.19 27.12
 -2 3 3 1044.04 28.71
 -2 -3 3 989.77 27.13
 -2 -3 2 8.44 2.57
 -2 -3 2 10.93 2.32
 -2 3 2 11.68 2.35
 -2 3 2 10.57 2.75
 -2 -3 1 655.99 18.3
 -2 -3 1 553.66 18.29
 -2 3 1 589.53 18.33
 -2 3 1 687.43 18.48
 2 3 0 139.12 6.07
 2 -3 0 133.65 6
 2 3 1 531.24 17.09
 2 -3 1 524.79 16.99
 -2 -3 -2 566.05 16.72
 -2 -3 -2 588.26 16.83
 -2 3 -2 564 16.87
 -2 -3 -3 187.76 6.99
 -2 -3 -3 200.72 7.3
 -2 3 -3 191.13 7.34
 2 3 3 171.31 8.91
 2 -3 3 176.46 9.01
 -2 -3 -4 58.23 3.72
 2 -3 4 57.89 5.78
 -2 -3 -4 66.99 4.4
 -2 3 -4 63.69 4.47
 2 3 4 63.48 5.83
 2 -3 4 65.12 3.76
 2 3 4 63.5 4.49
 2 -3 4 69.51 4.74
 2 -3 5 23.71 4.58
 2 -3 5 32.54 3.88
 2 3 5 28.78 5.06
 -2 -3 -5 30.57 3.46
 -2 3 -5 29.85 3.65
 -2 -3 -5 27.72 2.78
 2 -3 5 27.53 2.84
 2 3 5 22.51 3.65
 -2 3 -6 4.89 2.7
 2 3 6 5.19 2.73
 -2 -3 -6 3.47 2.49
 2 -3 6 3.83 2.77
 -2 -3 -7 210.59 7.51
 2 3 7 209.47 7.55
 2 -3 7 227.6 7.62
 -2 3 -7 210.34 7.58
 -2 -4 9 36.53 2.29
 -2 -4 9 34.29 2.45
 -2 4 9 38.47 2.34
 -2 -4 8 2.97 2.25
 -2 -4 8 1.31 2.52
 -2 4 8 1.36 2.38
 -2 4 8 1.71 1.79
 -2 -4 7 63.89 4.79
 -2 4 7 48.26 3.73
 -2 -4 7 54.27 5.28
 -2 4 7 52.28 4.03
 -2 4 7 56.09 5.62
 -2 4 7 57.1 4.08
 -2 -4 6 1292.86 37.16
 -2 -4 6 1270.28 39.17
 -2 4 6 1263.1 39.52
 -2 -4 6 1306.63 36.52
 -2 4 6 1262.95 36.67
 -2 4 6 1307.35 36.85
 -2 4 6 1278.05 36.5
 -2 4 5 62.51 3.6
 -2 -4 5 73.33 3.84
 -2 -4 5 58.81 4.24
 -2 4 5 63.12 3.82
 -2 4 5 62.74 5.3
 -2 -4 5 66.11 5.11
 -2 -4 5 67.82 3.99
 -2 4 5 67.42 4.04
 -2 -4 4 264.38 8.53
 -2 4 4 254.33 8.86
 -2 4 4 265.49 10.39
 -2 -4 4 264.38 8.64
 -2 -4 4 275.45 10.14
 -2 -4 4 257.3 8.66
 -2 -4 3 201.48 6.75
 -2 -4 3 200.77 7.88
 -2 4 3 219.55 8.12
 -2 -4 3 202.26 6.73
 -2 -4 3 207.76 6.78
 -2 4 2 5115.79 136.99
 -2 -4 2 5127.62 136.92
 -2 -4 1 620.33 18.65
 -2 4 1 620 18.71
 -2 4 1 645.11 18.72
 -2 -4 1 655.95 18.73
 2 4 0 1231.32 35.2
 2 -4 0 1259.59 35.21
 -2 -4 -1 157.95 5.63
 2 -4 1 148.72 5.23
 2 4 1 162.87 7.11
 2 -4 1 150.17 7.02
 -2 -4 -2 2087.55 58.54
 -2 -4 -2 2223.71 58.46
 -2 4 -2 2158.28 58.54
 -2 -4 -3 64.9 3.8
 -2 -4 -3 64.91 3.85
 -2 4 -3 65.94 4.05
 2 4 3 68.04 5.51
 2 -4 3 56.13 5.25
 -2 -4 -4 928.03 26.25
 -2 4 -4 867.35 26.3
 2 4 4 864.68 28.98
 2 -4 4 861.78 28.98
 2 -4 4 873.22 25.74
 2 4 4 925.32 26.52
 2 -4 4 912.28 26.52
 -2 -4 -4 889.89 25.97
 2 -4 5 85.29 4.5
 -2 -4 -5 88.75 5.05
 2 4 5 84.74 6.99
 2 -4 5 74.7 6.65
 2 4 5 87.04 5.25
 -2 4 -5 86.77 5.2
 -2 -4 -5 89.92 4.55
 2 -4 5 94.87 5.44
 -2 4 -6 362.81 12.37
 -2 -4 -6 370.78 12.26
 2 4 6 366.98 12.3
 2 -4 6 367.02 12.36
 2 -4 7 4.18 1.9
 2 4 7 4.21 1.96
 -2 -5 9 29.79 2.27
 -2 -5 9 36.31 2.17
 -2 5 9 36.18 2.17
 -2 5 8 86.66 4.57
 -2 -5 8 87.06 4.85
 -2 -5 8 91.26 4.55
 -2 5 7 596.25 18.4
 -2 5 7 553.94 17.73
 -2 -5 7 591.23 18.74
 -2 5 7 606.8 21.06
 -2 -5 7 556.87 20.23
 -2 5 7 605.83 18.2
 -2 5 6 29.42 4.56
 -2 5 6 21.24 3.26
 -2 -5 6 20.9 3.67
 -2 5 6 19.98 3.05
 -2 -5 6 19.8 3.43
 -2 5 6 22.03 2.74
 -2 -5 5 669.51 19.59
 -2 5 5 695.02 19.46
 -2 -5 5 680.02 20.03
 -2 -5 5 624.45 19.2
 -2 5 5 612.12 19.29
 -2 5 5 658.09 21.84
 -2 -5 5 662.18 21.38
 -2 5 5 640.63 19.66
 -2 -5 4 20.13 2.12
 -2 -5 4 18.2 2.25
 -2 -5 4 19.59 2.86
 -2 5 4 16.69 2.99
 -2 5 4 14.91 2.5
 -2 -5 3 612.9 17.41
 -2 -5 3 628.95 18.63
 -2 5 3 599.36 18.77
 -2 -5 3 607.59 17.29
 -2 -5 3 599.65 17.32
 -2 -5 2 808.23 22.97
 -2 5 2 864.79 24.09
 -2 -5 2 846.93 23.97
 -2 5 1 4157.53 111.79
 -2 -5 1 4132.62 111.74
 -2 5 1 3892.61 111.68
 2 5 0 1373.07 40.04
 2 -5 0 1481.13 40.1
 -2 -5 -1 1063.54 29.49
 2 -5 1 1097.33 31.15
 2 -5 1 1045.79 29.38
 2 5 1 1069.4 31.05
 -2 -5 -2 304.69 10
 -2 5 -2 303.28 9.76
 -2 -5 -2 305.49 9.64
 -2 5 -3 1876.62 51.76
 -2 -5 -3 1829.99 51.76
 2 -5 3 1838.37 51.55
 -2 -5 -3 1946.66 51.68
 2 -5 3 1992.72 54.52
 2 5 3 1837.71 54.26
 -2 -5 -4 43.74 3.62
 -2 5 -4 45.35 3.71
 -2 -5 -4 48.18 3.56
 2 -5 4 47.95 3.45
 2 -5 4 43.18 3.06
 2 5 4 43.69 5.05
 2 -5 4 32.32 4.71
 2 5 4 47.83 4.06
 2 -5 4 38.66 3.73
 2 -5 5 97.32 5.39
 -2 -5 -5 89.1 4.79
 -2 5 -5 86.63 5.24
 -2 -5 -5 95.13 5.09
 2 -5 5 101.81 4.8
 2 5 5 96.41 5.42
 -2 5 -6 49.01 3.83
 -2 -5 -6 50.8 3.69
 2 5 6 48.41 3.78
 2 -5 6 51.92 3.7
 2 5 7 160.11 5.91
 2 -5 7 157.98 5.86
 -2 -6 9 54.26 2.43
 -2 -6 9 48.26 2.2
 -2 -6 9 53.24 2.77
 -2 6 9 56.92 2.49
 -2 6 8 19.72 2.55
 -2 -6 8 23.36 2.57
 -2 -6 8 23.73 2.92
 -2 -6 7 48.57 4.4
 -2 6 7 58.2 4.1
 -2 -6 7 52.02 3.77
 -2 6 7 55.48 4.12
 -2 6 7 54.77 3.92
 -2 6 6 787.08 23.89
 -2 6 6 826.45 26.92
 -2 6 6 823.59 24.07
 -2 -6 6 839.87 26.49
 -2 6 6 818.17 24.41
 -2 6 6 811.21 24.5
 -2 -6 6 846.4 24.94
 -2 6 5 317.7 10.24
 -2 -6 5 316.87 10.93
 -2 6 5 314.12 10.61
 -2 6 5 299.66 10.6
 -2 6 5 310.7 12.35
 -2 -6 5 317.56 12.09
 -2 -6 5 292.25 10.08
 -2 -6 4 155.37 5.65
 -2 6 4 160.65 6.29
 -2 -6 4 151.12 6.93
 -2 -6 4 169.58 6.07
 -2 6 4 144.13 7.19
 -2 6 3 607.7 18.88
 -2 -6 3 618.84 17.47
 -2 -6 3 593.81 18.73
 -2 -6 3 629.49 17.62
 -2 -6 2 2270.86 62.42
 -2 6 2 2379.63 63.41
 -2 -6 2 2363.7 63.25
 -2 6 1 1112.11 31.25
 -2 -6 1 1104.9 31.15
 2 6 0 395.09 13.17
 2 -6 0 417.82 13.22
 -2 -6 -1 1002.67 28.29
 2 -6 1 1001.2 28.3
 2 6 1 1045.98 29.83
 2 -6 1 1025.39 29.73
 -2 -6 -2 1226.12 35.36
 -2 -6 -2 1304.02 34.89
 -2 6 -2 1255.04 34.94
 2 -6 3 3.16 2.15
 2 -6 3 2.14 3.18
 -2 -6 -3 1.89 2.22
 -2 -6 -3 1.44 1.98
 2 6 3 0.27 2.82
 -2 6 -3 4.06 2.18
 2 6 3 3.22 2.48
 2 -6 3 1.33 2.37
 -2 -6 -4 249.78 9.34
 2 -6 4 249.84 11.42
 2 -6 4 256.27 9.04
 -2 -6 -4 260.43 9.19
 2 -6 4 253.37 8.82
 -2 6 -4 247.62 9.28
 2 6 4 254.09 9.45
 2 6 4 249.68 11.46
 2 -6 4 253.69 9.42
 2 -6 5 186.51 7.7
 2 -6 5 185.17 7.23
 2 6 5 184.99 7.68
 -2 -6 -6 167.96 6.5
 -2 -6 -6 179.32 6.9
 -2 6 -6 171.96 6.93
 2 -6 7 3.2 1.23
 2 6 7 2.35 1.65
 2 -6 7 1.89 1.62
 -2 -7 9 15.46 1.66
 -2 -7 9 11.69 1.25
 -2 -7 8 176.91 6.63
 -2 7 8 177.89 6.72
 -2 7 7 327.98 11.39
 -2 -7 7 316.73 11.59
 -2 7 7 337.09 11.15
 -2 7 7 318.61 11.08
 -2 -7 7 311.82 10.92
 -2 7 6 0.67 2.45
 -2 7 6 2.39 2.36
 -2 -7 6 -0.7 2.78
 -2 7 6 -0.3 2.77
 -2 -7 6 -0.84 2.51
 -2 7 6 0.62 2.26
 -2 7 5 585.52 17.73
 -2 -7 5 597.39 17.9
 -2 7 5 549.53 17.51
 -2 7 5 540.26 19.15
 -2 -7 5 577.77 19.09
 -2 7 4 1571.8 43.67
 -2 7 4 1597.15 45.15
 -2 -7 4 1571.72 44.85
 2 -7 -4 1520.96 43.17
 -2 -7 4 1635.22 43.39
 2 -7 -3 93.5 3.75
 -2 7 3 95.52 4.89
 -2 -7 3 95.79 4.76
 -2 -7 3 92.73 3.88
 -2 -7 2 84.8 3.69
 -2 -7 2 82.2 4.13
 -2 7 2 83.76 4.15
 -2 -7 1 1312.09 36.93
 -2 7 1 1401.16 37.96
 -2 -7 1 1382.86 37.78
 2 7 -1 1390.53 38.11
 2 -7 0 2270.7 61.68
 2 7 0 2221.41 61.61
 -2 -7 -1 323.53 10.46
 2 -7 1 334.16 10.5
 2 7 1 323.7 11.65
 2 -7 1 342.74 11.75
 -2 -7 -2 435.99 13.87
 -2 7 -2 437.79 13.35
 -2 -7 -2 463.29 13.29
 -2 -7 -3 559.83 18.26
 2 -7 3 599.37 18.14
 -2 7 -3 586.82 17.84
 -2 -7 -3 624.79 17.82
 2 -7 3 620.99 17.71
 2 7 3 554.62 20.04
 2 -7 3 591.4 20.16
 2 -7 3 609.69 18.03
 2 7 3 608.43 18.26
 -2 -7 -4 399.79 12.96
 2 -7 4 389.52 12.3
 2 7 4 363.86 14.82
 2 -7 4 378.37 12.48
 -2 -7 -4 398.64 12.49
 -2 7 -4 367.48 12.49
 2 -7 4 343.55 14.62
 2 -7 4 377.64 12.69
 2 7 4 368.31 12.63
 2 -7 5 22.13 2.94
 2 7 5 26.96 3.24
 2 -7 5 24.13 3.03
 -2 -7 -6 102.29 4.71
 -2 7 -6 102.65 4.92
 -2 -7 -6 102.89 4.83
 2 -7 7 163.37 5.74
 -2 7 -7 148.77 5.28
 2 7 7 150.07 5.28
 2 -7 7 150.15 5.28
 -2 -8 9 97.65 3.62
 -2 -8 8 0.12 2.12
 -2 -8 8 -1.01 1.67
 -2 8 8 0.57 1.76
 -2 8 7 20.89 2.79
 -2 8 7 16.54 2.73
 -2 -8 7 20.91 2.7
 -2 -8 7 17.02 2.98
 -2 8 7 23.92 3.07
 -2 -8 6 902.3 26.2
 -2 -8 6 853.25 27.66
 -2 -8 6 879.66 25.52
 -2 8 6 896.19 25.73
 -2 8 6 839.62 27.9
 -2 8 6 864.46 25.78
 -2 8 6 861.38 25.83
 -2 8 5 65.18 4.31
 -2 -8 5 67.69 4.31
 -2 8 5 67.76 4.19
 -2 8 5 62.04 4.96
 -2 -8 5 67.61 4.82
 -2 -8 4 379.17 12.13
 -2 8 4 391 12.41
 -2 8 4 375.6 13.36
 -2 8 4 372.06 12.11
 -2 -8 4 400.99 13.22
 2 -8 -4 353.83 11.7
 -2 -8 3 650.79 19.4
 -2 8 3 615.25 19.32
 2 -8 -3 641.73 18.18
 -2 8 2 2167.22 55.95
 -2 -8 2 2015.55 55.7
 2 -8 -2 1977.41 55.11
 -2 8 1 185.95 6.98
 -2 -8 1 200.51 6.95
 2 8 -1 184.05 7.15
 2 -8 -1 192.33 7.13
 2 -8 -1 183.95 6.32
 2 -8 0 182.77 6.44
 -2 -8 0 182.1 6.18
 2 -8 0 179.32 6.91
 2 8 0 182.32 7.18
 2 -8 0 171.24 7.08
 -2 -8 -1 401.6 12.29
 -2 -8 -1 384.83 12.02
 2 8 1 429.45 13.59
 2 -8 1 415.25 13.5
 2 -8 1 370.13 12.35
 -2 -8 -2 1020.66 29.36
 -2 8 -2 1028.22 28.96
 -2 -8 -2 1070.2 28.9
 2 -8 3 79.04 4.24
 -2 8 -3 71.32 3.92
 -2 -8 -3 78.17 3.85
 2 -8 3 75.4 3.83
 2 8 3 71.81 4.13
 2 8 3 70.93 5.33
 2 -8 3 64.77 5.08
 2 -8 3 67.46 4.01
 -2 -8 -4 111.93 5.58
 2 -8 4 110.44 5.27
 -2 -8 -4 110.19 4.96
 -2 8 -4 102.95 4.98
 2 -8 4 98.08 4.96
 2 8 4 94.77 6.63
 2 -8 4 87.09 6.46
 2 8 4 93.95 5.13
 2 -8 4 95.41 5.18
 2 -8 5 98.36 5.06
 2 8 5 99.55 5.21
 2 -8 5 107.48 5.21
 -2 -8 -6 192.52 7.01
 -2 8 -6 185.09 7.02
 2 8 6 191.85 7.15
 2 -8 6 188.41 7.04
 -2 -8 -6 193.5 7.12
 2 -8 7 8.79 1.32
 2 8 7 6.79 1.41
 2 -8 7 9.41 1.43
 2 -8 7 7.51 1.78
 -2 -9 9 15.26 1.33
 -2 -9 8 176.2 6.54
 -2 -9 8 179.97 5.99
 -2 9 7 198.49 7.83
 -2 9 7 183.27 7.29
 -2 -9 7 209.27 7.97
 -2 -9 6 10.75 2.94
 -2 -9 6 8.32 2.29
 -2 9 6 6.88 2.38
 -2 9 6 9.37 2.81
 -2 9 6 5.94 2.82
 -2 -9 6 11.21 3.04
 -2 9 5 334.16 11.42
 -2 -9 5 318.05 10.98
 -2 -9 5 310.93 10.44
 -2 9 5 306.24 12.29
 -2 -9 5 314.4 12.15
 -2 9 5 310.33 10.85
 2 -9 -5 320.87 12.1
 -2 9 5 324.87 10.62
 -2 -9 4 1080.35 32.68
 -2 9 4 1122.75 32.09
 -2 -9 4 1163.24 31.66
 -2 9 4 1121.71 31.72
 -2 9 4 1113.11 32.88
 2 -9 -4 1093.67 31.48
 2 -9 -3 180.1 6.27
 -2 -9 2 243.38 8.45
 -2 9 2 251.22 8.59
 2 -9 -2 253.7 8.22
 -2 -9 1 247.29 8.03
 2 9 -1 219.4 8.15
 -2 9 1 233.14 8.14
 2 -9 -1 216.9 8.12
 2 -9 -1 238.29 7.65
 -2 -9 0 584.83 16.73
 2 -9 0 600.31 17.79
 2 9 0 582.44 17.67
 2 -9 0 551.26 17.57
 2 -9 0 576.82 16.95
 -2 -9 -1 1.78 2.08
 -2 -9 -1 2.87 1.9
 2 -9 1 1.61 1.63
 2 -9 1 0.99 2.24
 2 -9 2 359.58 11.94
 -2 -9 -2 397.46 12.08
 -2 9 -3 615.57 18.6
 -2 -9 -3 663.04 18.63
 2 -9 3 691.76 19.02
 2 9 3 631.66 20.99
 2 -9 3 597.55 20.67
 2 -9 3 630.94 19.1
 2 -9 3 602.8 18.86
 -2 -9 -4 504.14 16.21
 2 -9 4 509.21 15.85
 -2 9 -4 484.34 15.39
 -2 -9 -4 521.1 15.43
 2 -9 4 510.66 15.64
 2 9 4 479.6 17.88
 2 -9 4 461.63 17.57
 2 9 4 512.32 15.75
 2 -9 4 489.05 15.57
 -2 -9 -5 15.57 2.92
 2 -9 5 12.36 2.76
 -2 9 -5 15.46 2.4
 -2 -9 -5 18.07 2.44
 2 9 5 16.48 2.63
 2 -9 5 12.81 2.6
 2 -9 6 92.83 4.23
 -2 -9 -6 86.82 4.24
 2 9 6 78.94 4.05
 2 -9 6 82.73 4.03
 2 -9 7 109.82 3.9
 -2 -10 8 3.18 1.85
 -2 10 7 210.96 8.09
 -2 -10 6 633.84 19.83
 -2 10 6 656.1 20.08
 -2 10 5 490.12 15.53
 -2 10 5 460.17 14.94
 -2 -10 5 450.79 16.12
 -2 -10 5 478.55 15.03
 2 -10 -5 467.69 16.36
 2 -10 -4 33.84 2.95
 -2 10 4 35.35 3.45
 -2 -10 4 38.55 2.97
 -2 -10 4 41.87 2.95
 -2 10 4 37.34 3.18
 2 -10 -3 1075.83 30.01
 -2 10 3 1074.75 30.67
 2 -10 -2 1535.77 42.17
 2 -10 -1 149.27 6.03
 2 -10 -1 159.75 5.82
 -2 -10 0 273.74 8.88
 2 -10 0 275.76 9.57
 2 -10 0 288.52 9.2
 -2 -10 -1 771.38 21.82
 2 -10 1 734.74 22.2
 -2 -10 -1 746.92 21.67
 2 -10 1 748.11 21.82
 2 -10 2 687.35 19.95
 -2 -10 -2 666.07 20.03
 2 -10 3 42.94 3.35
 -2 -10 -3 40.92 3.7
 2 -10 3 38.36 3.03
 2 -10 3 35.24 3.85
 -2 -10 -4 376.67 12.75
 2 -10 4 357.91 12.15
 2 -10 4 372.17 12.3
 -2 -10 -5 489.97 16.67
 2 -10 5 577.57 16.73
 2 -10 6 162.14 6.11
 -2 -10 -6 154.8 6.16
 2 -10 6 167.7 6.7
 2 -10 7 2.8 1.16
 -2 -11 8 380.24 11.39
 -2 -11 8 349.69 11.14
 -2 11 7 179.92 6.84
 -2 -11 7 160.88 6.73
 -2 11 7 177.63 6.98
 -2 11 6 4.09 2.58
 -2 -11 6 3.63 2.49
 -2 11 6 2.6 2.25
 2 -11 -5 150.82 7.8
 -2 -11 5 169.4 6.76
 -2 11 5 166.78 7.42
 -2 11 5 153.03 6.66
 -2 11 4 1283.65 36.05
 -2 -11 4 1248.01 35.2
 2 -11 -4 1249.39 35.38
 -2 11 4 1259.23 35.43
 -2 -11 4 1255.17 35.09
 2 -11 -4 1236.21 37.22
 2 -11 -3 186.56 6.84
 -2 11 3 188.56 7.53
 -2 -11 3 211.15 7.59
 2 -11 -3 191.99 8.48
 2 -11 -2 496.64 16.17
 2 -11 -2 485.85 14.74
 2 -11 -1 821.95 24.79
 -2 -11 0 1541.36 41.88
 -2 -11 0 1503.67 41.92
 2 -11 0 1546.81 42.23
 -2 -11 -1 169.55 6.47
 -2 -11 -1 165.6 6.41
 2 -11 1 169.42 6.63
 -2 -11 -2 177.13 7.19
 2 -11 2 180.02 6.86
 -2 -11 -2 181.73 6.97
 -2 -11 -3 392.45 13.16
 2 -11 3 397.09 12.75
 2 -11 3 385.61 12.59
 -2 -11 -4 346.06 12.29
 2 -11 4 334.29 11.69
 2 -11 4 374.84 12
 -2 -11 -5 1.54 2.42
 2 -11 5 1.53 2.17
 2 -11 5 2.39 2.15
 -2 -11 -6 283.14 9.46
 2 -11 6 289.76 9.32
 2 -11 6 283.2 9.74
 2 -11 7 154.51 5.41
 -2 -12 8 21.22 1.97
 -2 -12 8 26.21 2.34
 -2 12 7 134.78 5.7
 -2 12 7 142.57 5.82
 -2 -12 7 130.99 5.62
 -2 -12 6 128.27 5.97
 -2 12 6 144.21 6.54
 -2 -12 5 401.29 13.18
 -2 12 5 400.06 13.21
 2 -12 -5 390.72 14.83
 -2 12 4 12.75 2.92
 -2 -12 4 7.09 2.13
 -2 -12 4 13.21 2.15
 -2 12 4 12.85 2.36
 2 -12 -4 12.63 3.31
 2 -12 -4 10.17 2.29
 -2 -12 3 1330.45 36.98
 2 -12 -3 1260.96 38.34
 -2 12 3 1300.73 36.93
 -2 12 2 316.1 10.21
 2 -12 -2 302.83 10.07
 2 -12 -2 292.65 11.55
 2 -12 -1 185.08 7.1
 2 -12 -1 201.01 8.32
 -2 -12 0 2.14 1.54
 -2 -12 0 2.51 1.71
 2 -12 0 6.76 2.54
 2 -12 0 1.23 2.05
 -2 -12 -1 1217.06 34.04
 2 -12 1 1213.81 33.88
 -2 -12 -1 1191.09 33.98
 2 -12 1 1196.54 34.74
 2 -12 1 1210.72 34.26
 2 -12 1 1232.93 33.88
 2 -12 2 7.15 2.25
 -2 -12 -2 5.54 2.49
 -2 -12 -2 6.81 2.15
 2 -12 2 7.93 2.66
 2 -12 3 3.11 2.37
 -2 -12 -3 0.81 2.63
 2 -12 3 2.81 2.3
 2 -12 3 1.48 2.71
 2 -12 4 208.79 8
 2 -12 4 200.45 7.98
 -2 -12 -5 790.05 23.07
 2 -12 5 789.92 22.68
 2 -12 5 744.49 22.7
 2 -12 5 764.72 23.15
 -2 -12 -6 62.41 3.46
 2 -12 6 66.55 3.41
 2 -12 6 62.86 3.63
 2 12 7 9.38 1.34
 2 -12 7 10.7 1.42
 -2 -13 8 388.53 11.37
 -2 -13 8 369.48 10.97
 -2 13 7 60.55 3.63
 -2 -13 7 58.06 3.43
 -2 13 7 67.2 3.62
 -2 -13 6 -0.13 2.05
 -2 13 6 0.16 2.52
 -2 13 5 38.78 3.75
 -2 -13 5 31.68 3.01
 2 -13 -5 31.59 3.98
 2 -13 -5 31.6 2.89
 -2 13 4 1219.8 34.75
 -2 13 4 1207.33 33.98
 -2 -13 4 1160.48 33.69
 2 -13 -4 1223.74 36.38
 2 -13 -4 1213.54 34.18
 -2 13 3 217.71 8.44
 2 -13 -3 207.88 9.7
 -2 -13 3 230.67 8.56
 -2 -13 2 547.21 16.78
 -2 13 2 570.94 16.77
 2 -13 -2 531.8 18.37
 2 -13 -2 528.27 16.49
 -2 -13 2 552.43 16.35
 2 -13 -1 40.98 4.01
 -2 13 1 39.65 2.88
 2 -13 -1 36.81 3.19
 2 -13 0 1575.62 42.33
 -2 -13 0 1494.85 42.06
 -2 -13 0 1571.46 42.31
 2 -13 0 1489.17 43.85
 2 -13 0 1535.06 42.66
 -2 -13 -1 34.2 2.8
 -2 -13 -1 31.13 2.9
 2 -13 1 34.23 2.77
 2 -13 1 37.17 3.04
 2 -13 1 29.96 3.01
 2 -13 1 30.37 3.18
 -2 -13 -2 387.75 12.54
 2 -13 2 368.87 12.08
 -2 -13 -2 367.65 12.33
 2 -13 2 384.85 12.72
 -2 -13 -3 48.28 4.02
 2 -13 3 48.23 3.55
 2 -13 3 44.56 4.03
 2 -13 3 49.46 3.65
 2 -13 4 490.86 15.49
 2 -13 4 490.9 15.58
 -2 -13 -5 14.02 2.56
 2 -13 5 11.56 2.69
 -2 -13 -6 258.83 8.41
 2 -13 6 264.8 8.32
 2 -13 6 243.65 8.47
 2 -13 7 3.91 1
 -2 -14 8 5.07 1.41
 -2 14 7 140.81 5.63
 -2 -14 7 135.91 5.33
 -2 14 7 150.21 5.56
 -2 14 6 21.61 2.78
 -2 14 6 23.36 3.02
 -2 14 5 382.23 12.85
 2 -14 -5 342.19 13.52
 2 -14 -4 35.52 3.31
 -2 14 4 37.89 3.91
 2 -14 -4 33.1 4.35
 -2 14 3 468.42 15.15
 -2 -14 3 474.51 15.19
 2 -14 -3 458.69 16.62
 -2 -14 2 587.77 17.46
 -2 -14 2 550.83 16.8
 -2 14 2 571.34 17.2
 2 -14 -2 565.44 19.04
 2 -14 -2 552.37 17.07
 -2 14 1 77.39 3.94
 -2 -14 1 79.4 4.05
 2 -14 -1 73.05 4.33
 2 -14 -1 75.83 5.26
 2 -14 0 22.76 2.73
 -2 -14 0 15.79 1.96
 2 -14 0 18.73 2.52
 2 -14 0 14.23 3.05
 -2 -14 -1 655.45 18.71
 2 -14 1 602.3 18.36
 2 -14 1 615.85 18.66
 -2 -14 -1 611.74 18.67
 2 -14 1 645.5 19.06
 -2 -14 -2 185.86 7.42
 2 -14 2 180.61 6.94
 -2 -14 -2 187.11 7.34
 2 -14 2 183.47 7.64
 2 -14 2 181.25 7.03
 2 -14 3 43.27 3.39
 -2 -14 -3 46.05 3.93
 2 -14 3 42.98 3.52
 -2 -14 -3 40.91 3.21
 2 -14 3 39.74 3.68
 -2 -14 -4 32.55 3.31
 2 -14 4 31.77 3.24
 2 -14 4 32.75 3.06
 2 -14 4 38 3.62
 -2 -14 -5 263.02 9.06
 2 -14 5 238.53 8.76
 2 -14 5 256.82 9.1
 -2 -14 -6 53.63 2.97
 2 -14 6 57.19 3.03
 2 -14 6 62.12 3
 -2 -15 8 193.88 6.06
 -2 15 7 13.49 2.04
 -2 15 7 7.93 1.64
 -2 -15 7 9.97 2.1
 -2 15 6 42.27 3.26
 2 -15 -5 48.75 3.36
 2 -15 -5 46.81 4.41
 -2 15 5 58.89 4.41
 2 -15 -4 1313.3 37.62
 -2 15 4 1339.02 38.16
 2 -15 -4 1341.96 39.91
 -2 -15 3 2.22 2.04
 -2 15 3 1.73 2.55
 -2 -15 3 1.5 2.47
 2 -15 -3 1.35 2.98
 -2 15 2 167.05 6.76
 -2 -15 2 176.97 7.07
 -2 -15 2 165.5 6.35
 2 -15 -2 165.65 8.32
 2 -15 -2 161.2 6.69
 -2 15 1 266.86 9.05
 2 -15 -1 249.74 9.33
 2 -15 -1 243.51 10.59
 2 -15 0 931.84 27.93
 2 -15 0 993.47 27.48
 2 -15 0 944.64 29.09
 -2 -15 -1 66.26 3.69
 2 -15 1 55.96 3.36
 -2 -15 -1 61.37 3.75
 2 -15 1 58.06 3.86
 2 -15 1 67.97 4.27
 -2 -15 -2 656.19 19.77
 2 -15 2 643.07 19.36
 -2 -15 -2 663.67 19.73
 2 -15 2 653.55 19.47
 2 -15 2 635.46 19.97
 2 -15 3 82.88 4.75
 -2 -15 -3 95.38 4.69
 2 -15 3 94.76 4.81
 -2 -15 -4 301.81 10.57
 2 -15 4 287 10.05
 2 -15 4 295.28 10.39
 2 -15 4 309.45 10.71
 -2 -15 -5 29.64 2.79
 2 -15 5 31.09 2.56
 2 -15 5 31.24 2.88
 2 -15 5 28.92 2.92
 -2 -15 -6 387.73 11.4
 2 -15 6 378.41 11.27
 -2 16 7 216.89 7.11
 -2 -16 7 206.33 7.21
 -2 16 6 20.14 2.68
 -2 -16 6 21.72 2.7
 2 -16 -6 17.67 2.49
 -2 16 6 15.55 2.3
 -2 16 5 624.25 19.95
 2 -16 -5 665.38 19.33
 -2 -16 4 42.1 3.56
 2 -16 -4 45.49 4.67
 -2 16 4 51.08 4.24
 -2 16 3 648.85 19.7
 2 -16 -3 616.11 19.61
 -2 -16 3 674.63 20.02
 -2 -16 3 641.85 19.13
 2 -16 -3 591.23 21.17
 -2 -16 2 156.95 6.58
 -2 -16 2 141.84 5.86
 2 -16 -2 143.02 7.75
 2 -16 -2 138.91 6.2
 -2 16 2 150.72 6.26
 -2 16 1 414.92 12.86
 -2 -16 1 397.98 13.05
 2 -16 -1 402.21 14.88
 2 -16 -1 413.86 13.38
 2 -16 0 3.54 2.59
 2 -16 0 1.59 2.39
 2 -16 0 0.37 2.22
 2 -16 1 1476.51 42.46
 -2 -16 -1 1601.8 43.01
 2 -16 1 1553.72 43.05
 2 -16 1 1519.92 43.42
 2 -16 1 1547.15 43.33
 -2 -16 -1 1562.38 42.75
 -2 -16 -2 100.96 5.19
 2 -16 2 110.71 4.99
 -2 -16 -2 109.82 5.27
 2 -16 2 95.87 5.44
 -2 -16 -3 58.68 3.96
 2 -16 3 50.61 3.6
 2 -16 3 62.7 3.99
 -2 -16 -3 54.82 3.59
 2 -16 3 51.93 4.13
 2 -16 4 3.47 2.23
 -2 -16 -4 -1.28 2.16
 2 -16 4 -0.55 2.24
 2 -16 4 1.55 2.07
 2 -16 4 0.74 2.36
 -2 -16 -5 323.74 10.49
 2 -16 5 325.93 10.23
 2 -16 5 311.48 10.42
 2 -16 5 337.91 10.59
 2 -16 6 10.54 1.4
 -2 17 7 8.58 1.56
 -2 -17 7 8.84 1.67
 -2 -17 6 30.01 2.68
 -2 17 6 25.41 2.79
 2 -17 -6 28.31 2.63
 -2 -17 5 0.28 1.99
 -2 17 5 2.77 2.49
 -2 -17 4 1807.59 50.53
 2 -17 -4 1762.46 52.61
 2 -17 -4 1846.01 50.65
 -2 17 4 1851.46 51
 -2 -17 3 0.65 1.84
 -2 17 3 0.31 2.47
 -2 -17 3 2.6 2.47
 2 -17 -3 4.13 3.15
 2 -17 -3 1.45 2.45
 -2 -17 2 45.66 3.73
 -2 -17 2 41.59 3.12
 2 -17 -2 36.19 4.48
 2 -17 -2 40.77 3.47
 -2 17 2 35.22 3.15
 2 -17 -1 9.54 2.67
 -2 17 1 17.46 2.33
 -2 -17 1 15.66 2.65
 -2 -17 1 12.08 2.55
 2 -17 -1 8.13 3.12
 2 -17 0 908.72 26.86
 2 -17 0 914.55 26.43
 -2 -17 -1 37.64 2.95
 -2 -17 -1 48.48 3.61
 2 -17 1 44.27 3.92
 2 -17 1 54.03 3.81
 2 -17 2 512.46 15.2
 2 -17 2 491.72 15.47
 -2 -17 -2 476.19 15.49
 2 -17 3 2.38 2.29
 -2 -17 -3 1.44 2.22
 2 -17 3 4.55 1.96
 -2 -17 -3 0.38 2.02
 2 -17 3 4.73 2.45
 2 -17 3 1.4 2.56
 -2 -17 -4 283.37 9.85
 2 -17 4 291.09 10.02
 2 -17 5 3.04 1.74
 -2 -17 -5 4.16 1.75
 2 -17 5 5.45 1.67
 2 -17 6 155.27 4.69
 2 17 6 135.74 5
 -2 18 7 52.67 2.56
 -2 -18 7 54.19 2.46
 -2 18 6 17.53 2.3
 2 -18 -6 22.79 2.25
 -2 -18 6 15.22 2.05
 -2 -18 5 173.61 6.76
 -2 18 4 1.86 2.53
 -2 -18 4 3.94 2.13
 2 -18 -4 1.82 2.22
 -2 -18 3 333.38 12.1
 -2 18 3 358.19 11.93
 2 -18 -3 359.33 13.73
 -2 18 2 15 2.51
 -2 -18 2 12.63 2.88
 -2 -18 2 19.06 2.42
 2 -18 -2 16.51 3.64
 -2 -18 1 85.97 4.52
 2 -18 -1 79.9 4.52
 -2 -18 1 80.16 4.43
 2 -18 -1 74.27 5.64
 2 -18 -1 79.74 4.69
 2 -18 0 28.59 3.38
 2 -18 0 28.45 3.13
 -2 -18 0 29.56 3.19
 -2 -18 -1 1557.53 43.82
 2 -18 1 1542.09 44.14
 2 -18 1 1588.57 43.85
 2 -18 2 8.06 2.79
 2 -18 2 7.18 1.96
 2 -18 2 9.35 2.48
 -2 -18 -2 6.66 2.37
 2 -18 2 3.36 2.15
 2 -18 3 55.26 3.82
 2 -18 3 54.9 3.3
 -2 -18 -3 51.84 3.42
 2 -18 3 49.06 3.61
 -2 -18 -3 56.35 3.61
 2 -18 3 55.55 3.93
 -2 -18 -4 31.36 2.86
 2 -18 4 31.13 2.46
 2 -18 4 34.07 3.01
 2 -18 4 31.78 2.87
 -2 -18 -5 207.72 6.78
 2 -18 5 193.88 6.47
 2 18 6 2.06 0.98
 -2 19 6 3.65 1.78
 -2 -19 6 0.85 1.47
 2 -19 -6 1.99 1.5
 -2 -19 5 7.22 1.93
 -2 19 5 5.2 2.15
 -2 19 4 551.26 17.34
 2 -19 -4 567.92 17.16
 -2 19 3 36.67 3.27
 -2 -19 3 40.01 3.53
 2 -19 -3 27.66 3.17
 2 -19 -3 31.51 4.1
 -2 -19 2 156.05 6.97
 -2 -19 2 164.61 6.45
 2 -19 -2 160.05 8.22
 -2 19 2 165.55 6.62
 -2 -19 1 121.33 5.66
 -2 -19 1 122.37 5.59
 2 -19 -1 134.75 5.81
 -2 -19 0 1484.35 42.33
 2 -19 0 1530.45 42.26
 2 -19 1 0.57 2.22
 -2 -19 -1 -0.57 2.32
 2 -19 1 1.85 2.6
 2 -19 2 112.34 5.33
 -2 -19 -2 112.51 5
 2 -19 2 117.92 5.6
 -2 -19 -2 115 5.35
 2 -19 2 125.69 5.71
 2 -19 3 38.66 3.12
 -2 -19 -3 36.82 2.95
 2 -19 4 239.28 7.64
 2 -19 4 223.75 8.07
 -2 -19 -4 237.54 7.97
 2 19 5 1.8 1.63
 -2 -19 -5 2.28 1.28
 2 -19 5 2.54 1.12
 -2 20 6 23.21 2.11
 2 -20 -6 24.95 1.93
 -2 20 5 138.5 5.68
 2 -20 -5 146.47 5.71
 -2 -20 5 133.11 5.09
 2 -20 -4 5.03 2.06
 2 -20 -3 366.78 11.79
 -2 20 3 344.83 11.4
 -2 20 2 81.04 4.24
 -2 -20 2 73.99 4.58
 2 -20 -2 86.26 4.92
 -2 -20 2 80.61 4.15
 -2 -20 1 161.47 6.88
 2 -20 -1 175.39 7.43
 -2 -20 1 175.12 6.98
 2 -20 -1 176.56 7.16
 2 -20 -1 184.88 7.09
 2 -20 0 31.28 3.3
 -2 -20 0 28.73 3.18
 2 -20 0 27.6 3.27
 2 -20 1 719.41 20.73
 -2 -20 -1 679.13 20.59
 2 -20 1 674.37 20.65
 2 -20 1 673.05 20.73
 2 -20 2 25.84 2.83
 2 -20 2 28.37 2.96
 -2 -20 -2 26.45 2.77
 -2 -20 -3 47.87 3.03
 -2 -20 -3 46.9 2.94
 2 -20 3 40.97 2.55
 2 -20 3 52.73 3.43
 2 -20 3 44.17 3.02
 -2 -20 -4 21.63 2.06
 2 -20 4 20.56 1.71
 2 -20 4 18.47 2.25
 2 20 5 106.49 3.86
 2 -20 5 104.85 3.45
 -2 21 6 7.21 1.4
 -2 21 5 4.35 1.79
 2 -21 -5 5.23 1.83
 -2 21 4 561.89 17.26
 2 -21 -4 591.65 17.24
 2 -21 -3 9.91 2.43
 -2 -21 2 158.47 6.63
 2 -21 -2 157.6 6.71
 -2 -21 2 147.56 6.03
 2 -21 -2 162.11 6.45
 -2 -21 1 104.68 5.22
 2 -21 -1 132.1 5.89
 -2 -21 1 111.46 5.19
 2 -21 -1 124.07 5.5
 2 -21 0 977.76 28.32
 2 -21 0 945.63 28.02
 -2 -21 0 975.3 28.09
 2 -21 0 995.42 28.33
 2 -21 1 5.14 2.22
 2 -21 1 5.65 2.22
 -2 -21 -1 5.28 2.34
 2 -21 1 4.74 2.06
 2 -21 2 273.4 9.71
 2 -21 2 300.23 9.81
 2 21 3 33.16 2.61
 2 -21 3 34.6 2.85
 2 21 4 226.97 7.51
 2 -21 4 246.29 7.74
 2 -22 -6 29.44 1.51
 2 -22 -5 238.39 7.67
 -2 22 5 229.87 7.58
 -2 22 4 7.98 1.96
 2 -22 -4 11.59 2.11
 -2 22 3 450.75 14.24
 2 -22 -3 490.73 14.66
 2 -22 -3 467.55 14.32
 2 -22 -2 267.12 9.45
 2 -22 -1 328.61 11.35
 2 -22 -1 347.45 11.23
 2 -22 0 34.1 3.07
 -2 -22 0 28.73 2.97
 2 -22 0 30.41 3.17
 2 -22 0 32.59 2.99
 2 -22 1 406.56 12.93
 2 -22 2 35.51 2.87
 2 -22 2 36.8 2.95
 -2 -22 -2 44.74 3.03
 2 -22 2 44.2 2.93
 2 -22 3 7.26 1.92
 2 22 4 68.02 2.76
 2 -22 4 77.54 3.16
 2 -23 -5 8.35 1.45
 2 -23 -4 335.81 10.56
 2 -23 -4 341.25 10.41
 2 -23 -3 41.04 2.96
 2 -23 -3 46.74 3.04
 2 -23 -2 49.07 3.27
 2 -23 -2 44.92 3.15
 2 -23 -1 285.8 9.31
 2 -23 -1 273.46 9.18
 2 -23 0 300.79 10.17
 2 -23 0 299.4 9.98
 -2 -23 0 305.02 10.08
 2 -23 0 305.22 10.11
 2 -23 1 15.37 2.34
 2 -23 1 16.89 2.4
 -2 -23 -1 16.09 2.27
 2 -23 2 105.21 4.69
 2 -23 2 131.16 5.08
 2 -23 3 117.47 4.57
 2 -23 4 145.29 4.73
 2 -24 -5 111.61 3.7
 2 -24 -4 8.14 1.43
 2 -24 -4 8.72 1.65
 2 -24 -3 141.75 5.28
 2 -24 -3 145.91 5.36
 2 -24 -2 229.68 8.08
 2 -24 -2 254.42 8.27
 -2 -24 1 21.54 2.16
 2 -24 -1 23.53 2.34
 2 -24 -1 26.31 2.66
 2 -24 0 80.11 4.01
 2 -24 1 152.98 5.88
 2 -24 1 160.43 6
 2 -24 2 87.24 3.84
 2 -24 2 98.62 4.07
 2 -24 3 1.67 1.37
 2 -25 -4 250.84 7.55
 2 -25 -3 66.8 3.11
 2 -25 -2 41.39 2.74
 2 -25 -2 41.59 2.54
 2 -25 -1 90.18 4.1
 2 -25 -1 83.97 3.97
 2 -25 -1 90.61 3.8
 2 -25 0 191.82 6.77
 2 -25 1 3.96 1.61
 2 -25 1 3.14 1.62
 2 -25 2 47.4 2.39
 2 -25 2 54.88 2.68
 2 -25 3 160.79 5.03
 2 -26 -3 154.4 5.25
 2 -26 -3 162.94 5.23
 2 -26 -2 122.64 4.6
 2 -26 -2 123.61 4.51
 2 -26 -1 73.75 3.4
 2 -26 0 75.78 3.55
 2 -26 0 87.35 3.56
 2 -26 1 73.38 3.12
 2 -26 1 72.03 3.17
 2 -26 2 71.47 2.82
 2 -27 -2 9.14 1.3
 2 -27 -1 224.51 7.03
 2 -27 -1 223.59 6.9
 2 -27 0 161.55 5.56
 2 -27 0 180.83 5.53
 2 -27 1 11.71 1.22
 -3 0 9 3.7 1.69
 -3 0 8 241.47 8.93
 -3 0 8 251.97 9.11
 -3 0 7 1.96 2.8
 -3 0 7 0.35 2.92
 -3 0 7 0.74 3.45
 -3 0 7 0.49 2.37
 -3 0 7 2.31 2.33
 -3 0 6 1220.65 34.84
 -3 0 6 1206.02 34.98
 -3 0 6 1228.93 38.4
 -3 0 6 1215.78 35.32
 -3 0 6 1225.21 35.35
 -3 0 5 0.52 1.73
 -3 0 5 2.51 2.02
 -3 0 5 1.73 2.51
 -3 0 5 1.54 2.49
 -3 0 5 0.56 2.36
 -3 0 5 2.5 3.46
 -3 0 5 1.38 2.25
 -3 0 4 744.84 21.17
 -3 0 4 713.65 20.88
 -3 0 4 713.18 23.04
 -3 0 4 722.06 21.04
 -3 0 4 682 20.29
 -3 0 3 -1.59 2.28
 -3 0 3 -0.56 1.86
 -3 0 3 1.44 1.63
 -3 0 2 347.33 11.05
 -3 0 2 366.77 10.71
 -3 0 1 0.82 2.06
 -3 0 1 2.93 1.58
 -3 0 0 235.48 8.02
 -3 0 0 239.85 7.54
 -3 0 -1 1.47 2.21
 3 0 1 3.13 3.46
 -3 0 -1 0.25 1.26
 3 0 2 41.17 5.15
 3 0 3 1.42 3.07
 3 0 3 0.12 1.84
 -3 0 -3 0.92 2.64
 -3 0 -4 491.58 16.06
 3 0 4 484.01 19.18
 3 0 4 502.44 16.51
 3 0 5 6.64 3.26
 3 0 6 2.07 2.31
 -3 0 -6 1.68 2.4
 3 0 7 0.59 1.33
 -3 -1 9 257.36 8.06
 -3 -1 9 255.17 8.22
 -3 1 9 259.38 8.25
 -3 -1 8 73.59 4.44
 -3 1 8 83.5 4.66
 -3 1 8 73.93 4.27
 -3 -1 8 75.68 4.43
 -3 -1 7 136.97 6.34
 -3 -1 7 131.31 6.65
 -3 1 7 131.49 6.24
 -3 -1 7 144.18 6.19
 -3 -1 7 130.83 6.5
 -3 1 7 114.7 8.02
 -3 1 7 140.68 6.43
 -3 -1 7 142.18 8.5
 -3 1 7 141.94 6.62
 -3 1 7 147.59 6.77
 -3 1 6 22.44 3.12
 -3 -1 6 23.75 3.16
 -3 1 6 30.27 3.74
 -3 -1 6 24.97 2.98
 -3 -1 6 26.58 3.72
 -3 -1 6 23.21 3.61
 -3 1 6 34.47 5.01
 -3 -1 6 30.86 4.88
 -3 1 6 26.78 3.3
 -3 -1 6 28.03 3.3
 -3 1 6 29.69 3.85
 -3 -1 5 2052.95 58.81
 -3 -1 5 2155.04 59.22
 -3 1 5 2244.33 59.91
 -3 -1 5 2212.89 59.91
 -3 -1 5 2125.5 59.68
 -3 1 5 2139.9 59.52
 -3 -1 5 2177.68 59.48
 -3 -1 5 2157 62.43
 -3 1 5 2185.7 59.49
 -3 -1 5 2193.59 59.46
 -3 1 5 2169.84 62.6
 -3 1 5 2203.11 59.84
 -3 -1 4 77.14 4.12
 -3 1 4 84.3 4.33
 -3 -1 4 72.06 4.28
 -3 -1 4 81.26 5.5
 -3 -1 4 77.85 4.13
 -3 1 4 75.87 4.1
 -3 1 4 74.97 4.19
 -3 1 4 69.89 5.33
 -3 1 4 77.03 3.54
 -3 -1 4 76 3.7
 -3 -1 3 1341.04 37.72
 -3 1 3 1351.85 37.75
 -3 -1 3 1397.3 39.57
 -3 1 3 1370.51 37.39
 -3 1 3 1425.4 39.69
 -3 1 2 31.49 2.63
 -3 -1 2 28.41 2.59
 -3 1 2 32.73 2.3
 -3 -1 2 30.3 2.31
 -3 1 1 1785.96 49.36
 -3 -1 1 1785.87 49.35
 -3 1 1 1851.22 49.08
 -3 -1 1 1834.24 49.01
 -3 1 0 209.5 7.38
 -3 -1 0 212.55 7.4
 -3 -1 0 218.14 6.81
 -3 1 -1 765.3 22.42
 -3 -1 -1 745.32 22.36
 3 1 1 757.57 24.97
 3 -1 1 742.32 24.86
 -3 -1 -1 816.31 21.65
 3 1 2 2.21 3.49
 3 -1 2 1.27 3.7
 3 -1 3 338.71 11.09
 -3 1 -3 338.12 11.67
 -3 -1 -3 350.86 11.71
 3 1 3 339.22 12.14
 3 -1 3 322.73 12.08
 3 -1 4 7.29 2.31
 -3 -1 -4 6.37 2.96
 -3 1 -4 10.94 3.13
 3 1 4 3.48 4.23
 3 -1 4 5.05 4.04
 3 1 4 5.32 3.48
 3 -1 4 5.15 3.6
 3 1 5 772.55 23.4
 3 -1 5 762.86 23.41
 -3 -1 -6 0.83 2.2
 -3 1 -6 1.56 2.32
 3 1 6 3.16 2.29
 3 -1 6 3.03 2.38
 3 1 7 118.47 4.28
 3 -1 7 118.96 4.26
 -3 -2 9 15.21 1.84
 -3 -2 9 12.94 1.86
 -3 2 9 13.94 1.96
 -3 -2 8 306.94 10.64
 -3 2 8 301.86 10.55
 -3 -2 8 311.48 10.5
 -3 2 8 295.41 10.16
 -3 2 7 30.73 3.47
 -3 2 7 30.76 3.31
 -3 -2 7 30.47 3.24
 -3 -2 7 37.1 3.86
 -3 -2 7 23.8 2.92
 -3 2 7 32.38 3.7
 -3 -2 7 29.94 3.69
 -3 2 7 28.09 3.23
 -3 2 6 701.34 21.72
 -3 2 6 713.58 21.95
 -3 2 6 761.78 22.39
 -3 -2 6 693.4 21.96
 -3 -2 6 752.84 22.43
 -3 -2 6 695.92 21.49
 -3 2 6 711.52 24.96
 -3 -2 6 708.97 24.66
 -3 2 6 718.21 21.86
 -3 -2 6 720.49 21.8
 -3 2 6 735.32 22.02
 -3 -2 5 26.32 2.65
 -3 2 5 25.77 3.09
 -3 2 5 23.44 3.16
 -3 -2 5 26.74 3.08
 -3 -2 5 25.84 2.97
 -3 2 5 24.74 3.07
 -3 2 5 23.65 4.06
 -3 -2 5 24.46 4.12
 -3 -2 5 28.44 2.92
 -3 -2 5 24.19 3.34
 -3 -2 4 1242.52 34.67
 -3 -2 4 1270.84 35.38
 -3 2 4 1244.82 35.19
 -3 -2 4 1262.39 34.94
 -3 2 4 1319.91 37.55
 -3 -2 4 1237.4 37.11
 -3 -2 4 1292.08 34.92
 -3 2 4 1156.22 35.07
 -3 -2 4 1266.67 35.15
 -3 2 4 1245.19 34.46
 -3 2 3 130.92 6.53
 -3 -2 3 137.09 6.53
 -3 2 3 132.86 5.24
 -3 -2 3 120.72 5.14
 -3 2 3 130.62 4.82
 -3 -2 3 132.68 4.95
 -3 2 2 8.45 2.11
 -3 -2 2 10.65 2.09
 -3 2 2 9.69 1.81
 -3 -2 2 12.45 1.93
 -3 2 1 29.73 2.76
 -3 -2 1 32.53 2.68
 -3 -2 1 30.36 2.2
 -3 2 0 3346.62 90.35
 -3 -2 0 3326.64 90.31
 -3 -2 0 3411.27 89.8
 -3 2 -1 15.42 2.59
 -3 -2 -1 14.72 2.45
 3 2 1 16.81 3.75
 3 -2 1 16.45 3.78
 -3 -2 -1 15.68 1.6
 -3 -2 -2 39.72 2.86
 3 -2 2 30.81 3.05
 3 2 2 36.06 4.93
 3 -2 2 37.73 5.03
 3 -2 3 81.28 4.37
 -3 2 -3 79.29 4.76
 -3 -2 -3 78.58 4.63
 3 2 3 72.11 5.1
 3 -2 3 85.53 5.35
 3 -2 4 1186.27 32.77
 -3 2 -4 1128.1 33.48
 -3 -2 -4 1144.02 33.39
 3 2 4 1101.59 36.73
 3 -2 4 1122.77 36.86
 3 2 4 1176.91 33.95
 3 -2 4 1177.68 33.98
 3 2 5 189.8 8.09
 3 -2 5 187.63 7.99
 -3 -2 -6 2.41 2.2
 -3 2 -6 0.12 2.16
 3 2 6 2.99 2.28
 3 -2 6 -1.31 2.17
 3 2 7 3.63 1.39
 3 -2 7 2.85 1.33
 -3 -3 9 390.72 11.44
 -3 3 9 385.41 11.46
 -3 -3 9 378.42 11.42
 -3 -3 8 128.7 5.67
 -3 -3 8 126.08 5.25
 -3 -3 8 132.1 5.98
 -3 3 8 120.09 5.32
 -3 3 8 137.42 5.91
 -3 3 8 133.87 5.67
 -3 -3 7 20.59 3.09
 -3 3 7 24.11 3.09
 -3 3 7 27.81 3.31
 -3 3 7 19.97 3.01
 -3 -3 7 23.36 3.58
 -3 3 7 18.83 3.29
 -3 -3 7 24.89 3.25
 -3 3 6 52.8 4.09
 -3 3 6 53.37 4.01
 -3 3 6 41.73 3.79
 -3 -3 6 44.85 4.35
 -3 -3 6 54.1 3.6
 -3 3 6 52.51 4.42
 -3 -3 6 46.51 4.14
 -3 3 6 53.55 5.71
 -3 -3 6 37.92 5.05
 -3 3 6 51.24 4.03
 -3 -3 6 53.05 3.97
 -3 -3 5 1238.8 35.52
 -3 3 5 1258.88 36.08
 -3 -3 5 1284.88 36.44
 -3 3 5 1290.91 36.35
 -3 -3 5 1280.4 36.15
 -3 3 5 1230.04 36.09
 -3 3 5 1294.7 39.15
 -3 -3 5 1308.57 38.81
 -3 -3 5 1293.53 35.89
 -3 -3 5 1254.65 35.81
 -3 -3 4 120.06 5.75
 -3 -3 4 136.34 5.23
 -3 -3 4 130.57 5.67
 -3 3 4 134.73 5.59
 -3 3 4 128.55 5.69
 -3 3 4 117.34 7.01
 -3 -3 4 108.41 6.6
 -3 -3 4 129.75 5.28
 -3 -3 4 135.54 5.41
 -3 -3 4 127.11 5.54
 -3 3 3 616.75 19.72
 -3 -3 3 626.88 17.8
 -3 -3 3 583.2 19.47
 -3 3 3 610.74 17.94
 -3 -3 3 619.04 17.92
 -3 3 3 628.13 17.6
 -3 -3 3 600.52 17.71
 -3 3 2 2.51 2.02
 -3 -3 2 3.87 2.07
 -3 3 2 5.54 1.73
 -3 3 1 2721.87 73.8
 -3 -3 1 2756.02 73.82
 -3 -3 1 2757.61 73.47
 -3 -3 0 107.32 4.57
 -3 3 0 114.87 4.67
 -3 -3 0 100.8 3.97
 -3 3 -1 779.95 23.23
 -3 -3 -1 817.73 23.17
 3 3 1 797.55 25.8
 3 -3 1 843.76 25.99
 -3 -3 -1 811.05 22.34
 3 -3 2 302.43 10.28
 3 3 2 319.62 13.18
 3 -3 2 311.71 13.26
 -3 -3 -2 303.98 10.15
 3 -3 3 607.11 18.68
 -3 3 -3 622.77 19.15
 -3 -3 -3 617.08 18.99
 -3 -3 -3 617.74 18.59
 3 3 3 625.08 19.57
 3 -3 3 639.58 19.67
 -3 3 -4 69.01 4.76
 -3 -3 -4 81.47 4.78
 3 -3 4 73.18 4.21
 3 3 4 64.94 6.55
 3 -3 4 78.76 6.78
 3 3 4 84.18 5.58
 3 -3 4 81.68 5.37
 3 -3 5 362.49 11.59
 3 3 5 361.01 12.65
 3 -3 5 378.06 12.75
 -3 -3 -6 5.86 2.1
 -3 3 -6 2.19 2.13
 3 3 6 4.27 2.29
 3 -3 6 5.41 2.25
 3 -3 7 17.26 1.43
 3 3 7 20.8 1.62
 3 -3 7 18.37 1.57
 -3 -4 9 12.44 1.64
 -3 -4 9 12.69 1.74
 -3 4 9 12.48 1.63
 -3 4 8 223.71 8.03
 -3 -4 8 213.4 7.59
 -3 -4 8 226.82 8.17
 -3 4 8 212.2 7.79
 -3 4 8 196.55 7.32
 -3 -4 8 204.48 7.69
 -3 -4 7 86.65 5.03
 -3 4 7 98.73 5.23
 -3 4 7 85.16 4.84
 -3 -4 7 104.73 5.63
 -3 4 7 91.26 5.21
 -3 -4 7 84.84 5.02
 -3 4 7 101.43 5.27
 -3 -4 6 121.11 5.51
 -3 -4 6 120.35 6.11
 -3 4 6 121.25 6.32
 -3 -4 6 130.28 6.49
 -3 4 6 124.72 6.1
 -3 -4 6 114.15 7.6
 -3 4 6 132.9 6.18
 -3 -4 6 127.32 5.92
 -3 4 6 120.37 7.91
 -3 4 6 121.79 5.93
 -3 4 5 159.64 6.67
 -3 -4 5 148.19 6.09
 -3 -4 5 155.18 7.02
 -3 4 5 155.35 6.82
 -3 -4 5 157.09 6.69
 -3 4 5 146.17 5.9
 -3 4 5 160 6.84
 -3 4 5 167.63 8.81
 -3 -4 5 158.01 8.37
 -3 -4 5 160.41 6.46
 -3 -4 4 1503.43 42.09
 -3 -4 4 1502.87 41.72
 -3 4 4 1554.29 42.33
 -3 4 4 1528.54 42.45
 -3 -4 4 1511.92 42.3
 -3 4 4 1540.32 44.61
 -3 -4 4 1591.93 42.09
 -3 -4 4 1504.52 44.34
 -3 -4 4 1520.48 42.07
 -3 -4 4 1530.28 42.57
 -3 4 4 1489.79 41.57
 -3 -4 3 531.6 15.88
 -3 -4 3 546.72 15.83
 -3 4 3 518.13 17.59
 -3 -4 3 530.92 15.73
 -3 -4 3 536.81 17.54
 -3 4 3 543.98 16.03
 -3 -4 3 558.82 16.02
 -3 4 3 550.76 15.68
 -3 4 2 55.05 3.14
 -3 -4 2 53.68 3.11
 -3 -4 2 50.03 2.82
 -3 -4 1 186.54 6.52
 -3 4 1 175.9 6.47
 -3 4 0 3110.97 85.61
 -3 -4 0 3263.32 85.61
 -3 -4 0 3193.51 85.1
 -3 -4 -1 77.9 3.93
 -3 4 -1 87.12 4.23
 -3 -4 -1 79.66 3.99
 3 4 1 83.15 5.92
 3 -4 1 80.93 5.91
 -3 -4 -2 71.44 3.92
 3 -4 2 67.71 4.01
 -3 -4 -3 105 5.13
 3 -4 3 100.89 5.04
 3 4 3 95.1 7.38
 3 4 3 112.02 5.98
 3 -4 3 97.79 5.75
 -3 -4 -4 458.15 14.35
 3 4 4 420.08 17.65
 3 -4 4 443.66 17.76
 3 -4 4 454.3 14.39
 3 4 4 463.92 15.33
 3 -4 4 450.39 15.2
 3 -4 5 0.46 1.9
 3 4 5 1.13 2.79
 3 -4 5 1.79 2.63
 -3 -4 -6 36.86 2.85
 -3 4 -6 35.24 2.99
 3 4 6 37.33 3.06
 3 -4 6 38.74 3
 3 4 7 131.39 4.27
 3 -4 7 129.16 4.2
 -3 -5 9 202.84 6.36
 -3 -5 9 202.78 6.59
 -3 5 9 206.16 6.41
 -3 -5 8 82.5 4.16
 -3 -5 8 80.96 4.47
 -3 5 8 77.8 4.14
 -3 -5 8 76.62 4.1
 -3 5 8 71.58 4.16
 -3 5 7 188.66 7.54
 -3 5 7 196.67 7.94
 -3 -5 7 186.32 7.71
 -3 -5 7 213.37 8.22
 -3 -5 7 197.08 8.29
 -3 5 7 189.65 7.96
 -3 5 7 206.95 8.03
 -3 -5 6 159.57 6.44
 -3 5 6 152.34 6.71
 -3 -5 6 158.67 7.29
 -3 5 6 157.07 7.04
 -3 -5 6 151.98 6.81
 -3 5 6 168.27 9.15
 -3 5 6 153.08 7.04
 -3 -5 6 166.7 8.78
 -3 5 6 167.26 7.13
 -3 -5 6 159.91 6.8
 -3 5 5 1054.57 29.43
 -3 -5 5 1032.62 29.88
 -3 -5 5 996.34 28.85
 -3 5 5 1040.84 29.63
 -3 -5 5 1026.41 29.41
 -3 5 5 1008.05 29.65
 -3 -5 5 1002.89 29.2
 -3 5 5 1076.43 32.34
 -3 -5 5 1001.97 31.65
 -3 5 5 991.55 28.92
 -3 -5 4 91.79 4.42
 -3 5 4 87.43 4.41
 -3 -5 4 87.58 3.84
 -3 -5 4 84.25 4.58
 -3 5 4 83.29 4.47
 -3 5 4 88.2 4.14
 -3 -5 4 90.73 4.1
 -3 5 4 83.99 5.64
 -3 -5 4 95.22 5.67
 -3 -5 4 84.2 4.32
 -3 -5 4 94.13 4.23
 -3 5 4 83.55 3.75
 -3 -5 3 793.78 22.41
 -3 -5 3 785.89 22.16
 -3 5 3 746.56 24.06
 -3 -5 3 792.34 22.1
 -3 5 3 788.88 22.42
 -3 5 3 784.02 22.1
 -3 -5 3 786.1 22.37
 -3 -5 3 768.45 23.97
 -3 5 2 438.79 13.12
 -3 -5 2 440.95 13.09
 -3 -5 2 432.45 12.96
 -3 -5 1 1792.87 48.68
 -3 5 1 1746.19 48.7
 -3 -5 1 1815.76 48.37
 -3 5 0 21.74 2.45
 -3 -5 0 23.21 2.37
 -3 -5 0 18.09 1.76
 -3 -5 -1 976.45 27.67
 -3 5 -1 975.65 27.59
 -3 -5 -1 981.53 27.5
 3 5 1 988.95 30.32
 3 -5 1 938.73 30.13
 -3 -5 -2 299.2 10.1
 3 -5 2 292.93 10.24
 -3 5 -2 288.98 10.08
 -3 -5 -2 307.04 10.03
 -3 -5 -3 384.33 13.09
 3 -5 3 400.2 13.11
 3 5 3 400.33 16.14
 3 -5 3 401.04 16.07
 3 5 3 414.68 13.74
 3 -5 3 410.26 13.76
 3 -5 4 12.62 2.54
 3 5 4 19.26 4.58
 3 -5 4 11.48 4.08
 3 5 4 17.85 3.42
 3 -5 4 15.52 3.45
 3 -5 5 161.15 6.52
 3 5 5 179.44 7.36
 3 -5 5 181.01 7.4
 -3 -5 -6 88.3 4.06
 -3 5 -6 85.51 4.14
 3 5 6 93.43 4.31
 3 -5 6 95.2 4.24
 3 -5 7 9.2 1.3
 3 5 7 7.5 1.12
 3 -5 7 7.12 1.06
 -3 -6 9 1.92 1.33
 -3 -6 9 1.25 0.99
 -3 6 9 0.89 0.97
 -3 -6 8 158.64 6.49
 -3 -6 8 173.59 6.89
 -3 6 8 179.45 6.7
 -3 -6 8 179.89 6.53
 -3 6 8 174.19 6.62
 -3 -6 7 259.33 9.68
 -3 6 7 248.88 9.46
 -3 -6 7 256.93 9.71
 -3 6 7 257.72 9.49
 -3 -6 7 247.08 9.18
 -3 6 7 251.65 9.39
 -3 6 6 161.3 6.9
 -3 -6 6 168.51 7.62
 -3 6 6 172.09 7.29
 -3 -6 6 170.06 7.08
 -3 6 6 174.52 9.23
 -3 -6 6 174.92 8.92
 -3 6 5 103.43 4.96
 -3 -6 5 102.51 5.45
 -3 -6 5 100.52 4.57
 -3 6 5 100.08 5.29
 -3 -6 5 107.06 5.11
 -3 6 5 101.24 5.44
 -3 6 5 102.1 4.85
 -3 6 5 104.2 6.83
 -3 -6 5 105.45 6.46
 -3 -6 5 101.25 4.9
 -3 6 4 1129.92 30.89
 -3 -6 4 1086.63 31.06
 -3 6 4 1134.75 31
 -3 -6 4 1067.07 30.75
 -3 6 4 1142.5 33.1
 -3 -6 4 1071.89 32.64
 -3 -6 4 1087.63 30.53
 -3 6 4 1050.74 30.1
 -3 6 4 1067.46 30.76
 -3 -6 3 298.92 9.8
 -3 -6 3 297.77 9.35
 -3 -6 3 276.19 10.94
 -3 6 3 295.37 11.22
 -3 -6 3 312.87 9.44
 -3 6 3 303.27 9.47
 -3 6 3 305.8 9.77
 -3 -6 3 313.93 9.73
 -3 -6 2 1612.74 43.53
 -3 6 2 1549.91 43.48
 -3 -6 2 1617.68 43.48
 -3 -6 1 326.31 9.87
 -3 6 1 311.4 9.89
 3 -6 -1 298.05 9.6
 -3 -6 1 305.35 9.53
 -3 6 0 556.38 16.33
 -3 -6 0 577.26 16.3
 3 6 0 541.3 18.68
 3 -6 0 536.81 18.57
 -3 -6 0 554.33 15.96
 -3 -6 -1 164.76 6.51
 -3 6 -1 170.31 6.47
 3 -6 1 173.4 6.71
 -3 -6 -1 183.61 6.36
 3 6 1 162.17 8.32
 3 -6 1 168.66 8.48
 -3 6 -2 14.91 1.75
 -3 -6 -2 8.52 2.51
 3 -6 2 11.13 2.69
 -3 6 -2 9.95 2.49
 -3 -6 -2 7.87 2.23
 -3 -6 -3 35.87 3.43
 3 -6 3 37.82 3.41
 3 6 3 34.09 5.01
 3 -6 3 34.3 4.76
 3 -6 3 40.18 3.87
 3 6 3 33.43 3.82
 3 -6 4 460.06 14.05
 3 6 4 383.68 16.63
 3 -6 4 395.06 16.74
 3 6 4 432.49 14.49
 3 -6 4 443.01 14.54
 -3 -6 -5 10.5 2.55
 -3 6 -5 10.3 2.71
 3 -6 6 3.4 1.4
 -3 -6 -6 5.47 1.84
 -3 6 -6 2.71 1.84
 3 6 6 4.28 1.95
 3 -6 6 5.58 1.89
 3 -6 7 52.63 2.32
 -3 -7 9 218.38 6.74
 -3 -7 8 14.93 2.35
 -3 7 8 20.13 2.42
 -3 -7 8 14.36 2.12
 -3 -7 8 17.01 2.54
 -3 7 8 16.19 2.22
 -3 -7 7 85.12 4.93
 -3 7 7 78.12 4.72
 -3 -7 7 85.43 4.9
 -3 7 7 77.94 4.63
 -3 7 6 345.21 11.55
 -3 -7 6 356.03 12.42
 -3 7 6 367.86 12.14
 -3 -7 6 340.19 11.8
 -3 7 6 378.69 14.49
 -3 -7 6 325.38 13.7
 -3 7 6 348.74 11.69
 -3 7 5 832.11 24.62
 -3 -7 5 838.01 25.08
 -3 7 5 842.26 24.88
 -3 -7 5 842.41 24.67
 -3 7 5 842.42 25.1
 -3 7 5 827.83 27.12
 -3 -7 5 848.28 26.84
 -3 7 5 872.41 24.81
 -3 -7 4 26.86 2.94
 -3 7 4 30.9 2.75
 -3 -7 4 28.39 2.7
 -3 7 4 24.8 3.38
 -3 -7 4 27.07 3.41
 -3 -7 4 27.58 2.43
 -3 7 4 27.25 2.85
 -3 7 4 27.75 2.23
 -3 -7 3 402.29 12.25
 -3 7 3 375.16 12.17
 -3 -7 3 393.89 12.55
 -3 7 3 402.8 13.8
 -3 -7 3 415.73 13.66
 -3 -7 3 384.17 11.66
 -3 7 3 379.69 11.82
 -3 -7 2 493.54 14.65
 -3 7 2 472.44 14.48
 -3 -7 2 508.75 14.52
 -3 -7 1 2054.53 55.86
 -3 -7 1 2101.3 55.98
 -3 7 1 2036.1 56.01
 3 -7 -1 2067.45 55.97
 -3 -7 0 125.54 4.63
 -3 7 0 124.73 4.94
 -3 -7 0 121.93 4.78
 3 -7 0 114.55 5.04
 3 7 0 120.72 6.79
 3 -7 0 131.42 6.92
 -3 7 -1 1316.37 35.45
 -3 -7 -1 1248.21 36.04
 3 -7 1 1250.62 36.1
 -3 7 -1 1322.27 35.8
 -3 -7 -1 1321.83 35.72
 3 7 1 1263.18 38.53
 3 -7 1 1212.05 38.31
 -3 7 -2 525.67 15.37
 -3 -7 -2 513.21 16.27
 3 -7 2 521.53 16.3
 -3 7 -2 512.6 15.91
 -3 -7 -2 535.49 15.82
 3 -7 3 243.78 8.89
 -3 7 -3 230.58 8.61
 -3 -7 -3 245.71 8.54
 -3 -7 -3 234.08 8.96
 3 7 3 227.9 11.22
 3 -7 3 217.73 11.08
 3 7 3 230.61 9.18
 3 -7 3 226.04 9.1
 3 -7 4 25.55 3.18
 3 7 4 29.26 4.64
 3 -7 4 26.99 4.43
 3 -7 4 29.67 3.55
 3 7 4 28.41 3.52
 -3 -7 -5 424.79 13.1
 -3 7 -5 395.93 13.1
 3 -7 6 115.05 4.35
 -3 7 -6 121.04 4.67
 3 7 6 121.63 4.75
 3 -7 6 117.95 4.67
 3 -7 7 32.58 1.73
 -3 -8 8 135.37 5.35
 -3 -8 8 138.03 5.51
 -3 8 8 132.64 5.3
 -3 -8 8 125.94 4.88
 -3 8 7 242.85 9.01
 -3 8 7 240.22 8.87
 -3 8 6 134.32 5.86
 -3 -8 6 129.44 6.25
 -3 8 6 133.19 6.05
 -3 -8 6 126.09 5.74
 -3 8 6 123.88 7.5
 -3 -8 6 124.71 7.13
 -3 8 5 150.82 6.46
 -3 -8 5 159.24 6.78
 -3 8 5 146.51 6.39
 -3 -8 5 155.14 6.4
 -3 8 5 146.52 7.87
 -3 -8 5 146.32 7.78
 -3 8 5 152.07 6.75
 -3 -8 4 736.66 21.65
 -3 -8 4 712.94 21.27
 -3 -8 4 726.88 21.06
 -3 -8 4 687.01 22.71
 -3 8 4 730.52 23.02
 -3 8 4 717.63 21.43
 -3 8 4 714.12 21.07
 -3 8 3 1278.92 35.38
 -3 -8 3 1289.72 35.6
 -3 8 3 1183.65 36.57
 -3 -8 3 1268.5 36.7
 -3 -8 2 740.59 21.42
 -3 8 2 741.56 21.21
 -3 -8 2 740.8 21.12
 3 8 -2 771.26 23.44
 -3 -8 1 355.39 11.12
 -3 8 1 359.96 11.17
 -3 -8 1 369.98 11.11
 3 -8 -1 360.24 11.26
 -3 -8 0 1460.49 39.68
 -3 8 0 1463.54 39.81
 -3 -8 0 1475.02 39.77
 3 8 0 1502.28 42.53
 3 -8 0 1407.72 42.19
 3 -8 0 1387.87 40.2
 -3 8 -1 673.35 19.04
 -3 -8 -1 653.8 19.67
 3 -8 1 649.71 19.73
 -3 8 -1 664.35 19.31
 -3 -8 -1 674.72 19.18
 3 8 1 664.51 22.01
 3 -8 1 627.93 21.69
 -3 8 -2 1.41 1.51
 -3 -8 -2 3.49 2.54
 3 -8 2 1.41 2.42
 -3 8 -2 2.22 2.17
 -3 -8 -2 1.21 1.82
 -3 -8 -3 276.33 10.6
 3 -8 3 313.25 10.61
 -3 8 -3 288.87 10.28
 -3 -8 -3 316.5 10.28
 3 8 3 294.02 12.86
 3 -8 3 289.79 12.93
 3 8 3 305.66 10.8
 3 -8 3 301.4 10.79
 -3 -8 -4 446.97 14.79
 3 -8 4 476.5 14.81
 -3 8 -4 448.67 14.6
 -3 -8 -4 449.86 14.45
 3 8 4 452.79 17.38
 3 -8 4 452.07 17.34
 3 8 4 477.33 15.03
 3 -8 4 468.22 14.97
 -3 8 -5 35.43 3.02
 -3 -8 -5 42.3 3.06
 3 8 5 33.96 3.2
 3 -8 5 36.92 3.11
 3 -8 6 4.54 1.43
 -3 8 -6 0.5 1.38
 3 -8 6 2.63 2
 3 8 6 2.41 1.59
 3 -8 6 3.19 1.48
 -3 -9 8 55.98 3.3
 -3 -9 8 57.93 3.28
 -3 9 8 64.58 3.35
 -3 9 8 51.73 2.76
 -3 9 7 14.11 2.73
 -3 -9 7 13.7 2.25
 -3 9 7 13.2 2.3
 -3 9 7 9.25 2.49
 -3 9 6 391.96 12.49
 -3 -9 6 400.8 12.86
 -3 -9 6 364.72 12.22
 -3 9 6 388.15 12.58
 -3 9 6 391.43 12.88
 -3 9 6 326.11 13.94
 -3 -9 6 342.75 13.92
 -3 9 6 392.76 12.82
 3 -9 -6 355.07 13.84
 -3 -9 5 567.54 17.57
 -3 9 5 586.86 17.35
 -3 -9 5 561.79 17.15
 -3 9 5 580.26 17.71
 -3 9 5 525.92 19.08
 -3 9 5 543.34 17.67
 -3 -9 5 547.46 18.99
 -3 -9 4 342.97 11.44
 -3 9 4 310 12.16
 -3 -9 4 320.54 10.86
 -3 9 4 316.99 10.66
 -3 -9 4 327.36 10.71
 -3 9 4 334.84 11.19
 -3 -9 4 335.36 12.32
 3 -9 -3 6.32 1.81
 -3 -9 3 6.71 2.27
 -3 9 3 2.39 1.98
 -3 -9 3 0.63 1.75
 -3 -9 3 1.8 2.04
 -3 9 3 1.02 2.14
 -3 9 2 1438.59 39.84
 -3 9 2 1457.2 39.4
 -3 -9 2 1435.52 39.29
 -3 -9 2 1423.8 39.94
 3 9 -2 1461.85 41.6
 3 -9 -2 1378.1 41.33
 -3 -9 1 687.12 19.67
 -3 9 1 694.92 19.77
 3 -9 -1 680.51 21.81
 3 -9 -1 693.42 20.05
 -3 9 0 145.48 5.53
 -3 9 0 126.87 6.81
 -3 9 0 151.41 5.5
 -3 -9 0 160.96 5.55
 3 -9 0 156.58 6.69
 3 9 0 144.65 7.39
 3 -9 0 138.48 7.28
 3 -9 0 143.65 6.02
 -3 9 -1 555.73 16.15
 -3 -9 -1 529.2 16.81
 3 -9 1 567.33 16.98
 -3 9 -1 556.22 16.32
 -3 -9 -1 557.67 16.26
 3 9 1 545.54 18.94
 3 -9 1 532.51 18.76
 -3 9 -2 823.15 22.63
 -3 -9 -2 772.76 23.61
 3 -9 2 783.12 23.55
 -3 9 -2 786.48 23
 -3 -9 -2 825.93 22.95
 3 9 2 790.85 23.56
 3 -9 2 760.01 23.44
 -3 -9 -3 281.71 10.4
 3 -9 3 308.71 10.4
 -3 9 -3 292.31 9.88
 -3 -9 -3 290.93 9.76
 3 9 3 250.63 11.98
 3 -9 3 258.9 12.13
 3 9 3 289.1 10.37
 3 -9 3 300.16 10.43
 3 -9 4 15.76 2.91
 -3 -9 -4 11.9 2.89
 -3 9 -4 18.6 2.68
 -3 -9 -4 16.68 2.46
 3 -9 4 13.28 3.54
 3 9 4 15.65 2.87
 3 -9 4 17.63 2.96
 -3 9 -5 102.49 4.75
 3 9 5 102.26 4.79
 3 -9 5 113.26 4.88
 3 -9 6 90.71 3.55
 3 -9 6 99.03 4.3
 -3 -10 8 62.38 3.39
 -3 -10 8 61.62 3.24
 -3 10 8 63.89 3.24
 -3 -10 7 223.02 8.36
 -3 10 7 220.41 8.3
 -3 -10 7 211.36 8.1
 -3 10 7 224.71 7.76
 -3 10 7 226.05 8.11
 -3 -10 6 101.42 5.53
 -3 -10 6 96.74 5.15
 -3 10 6 96.84 5.12
 -3 10 6 98.48 5.29
 3 -10 -6 106.42 6.36
 -3 10 6 103.14 5.21
 -3 10 5 234.95 9.06
 -3 10 5 234.05 9.08
 -3 -10 5 233.45 8.78
 -3 -10 5 241.08 9.2
 -3 -10 4 146.87 6.63
 -3 -10 4 151.49 6.11
 -3 10 4 150.91 6.55
 -3 -10 4 144.71 7.18
 -3 -10 3 1159.34 33.12
 -3 10 3 1162.18 33.09
 3 -10 -3 1169.36 32.59
 3 -10 -2 15.28 2.44
 -3 -10 2 14.57 2.38
 -3 10 2 16.67 2.4
 -3 -10 2 17.03 2.24
 -3 -10 1 656.11 19.16
 -3 -10 1 633.54 19.16
 3 -10 -1 644.35 20.44
 3 -10 -1 651.61 19.07
 -3 10 0 696.92 19.45
 3 -10 0 676.45 19.81
 3 -10 0 618.14 19.29
 3 -10 0 682.56 20.92
 3 -10 0 684.93 19.91
 -3 10 -1 497.2 14.43
 -3 -10 -1 482.63 15.11
 3 -10 1 473.57 15.23
 3 -10 1 468.22 15.25
 -3 -10 -2 86.13 4.86
 3 -10 2 89.66 4.96
 3 -10 2 78.02 5.83
 -3 -10 -3 807.85 24.82
 3 -10 3 857.78 24.78
 3 -10 4 25.65 3.05
 -3 -10 -4 24.46 3.03
 3 -10 5 50.38 3.34
 3 -10 5 58.41 4.07
 3 -10 6 13.94 1.55
 3 -10 6 17.4 2.06
 -3 -11 8 192.37 6.79
 -3 -11 8 199.86 6.6
 -3 11 8 204.87 6.72
 -3 -11 7 2.98 2.32
 -3 11 7 1.17 1.77
 -3 -11 7 1.67 1.97
 -3 11 7 5.42 2.31
 -3 11 7 2.69 1.99
 -3 -11 6 108.54 5.88
 -3 -11 6 116.87 5.56
 -3 11 6 128.92 5.78
 -3 11 6 121.65 5.79
 -3 11 6 121.53 5.78
 -3 11 5 234.17 8.96
 -3 -11 5 227.4 9.01
 -3 -11 5 215.85 8.36
 -3 11 5 231.26 8.79
 3 -11 -5 225.06 10.22
 -3 -11 4 246.11 8.94
 -3 -11 4 220.79 8.15
 -3 11 4 232.22 8.92
 -3 11 3 132.99 6.06
 -3 -11 3 127.73 5.93
 3 -11 -3 139.8 5.55
 -3 -11 2 748.07 21.41
 -3 -11 2 722.89 21.16
 -3 11 2 720.61 21.35
 3 -11 -2 700.69 21.35
 3 -11 -2 742.65 23.08
 3 -11 -1 327.65 10.6
 3 -11 -1 343.09 12.44
 -3 -11 1 349.82 11.06
 -3 11 0 96.86 4.38
 3 -11 0 96.73 4.71
 3 -11 0 89.32 4.38
 3 -11 0 97.33 5.51
 3 -11 0 99.13 4.86
 -3 11 -1 307.58 9.68
 -3 -11 -1 297.61 10.35
 3 -11 1 300.25 10.42
 3 -11 1 300.97 10.64
 3 -11 2 645.19 19.08
 -3 -11 -2 613.16 19.06
 3 -11 2 591.67 18.34
 3 -11 2 635.52 19.34
 3 -11 3 287.66 10.29
 -3 -11 -4 2.06 2.24
 3 -11 4 -0.14 2.31
 3 -11 4 1.57 2.75
 3 -11 5 46.78 3.09
 3 -11 5 49.94 3.72
 3 -11 6 62.54 2.73
 -3 -12 8 16.8 1.93
 -3 -12 8 19.8 1.59
 -3 12 7 412.35 12.44
 -3 -12 7 389.66 12.78
 -3 12 7 419.65 12.81
 -3 -12 7 381.42 12.34
 -3 12 7 398.33 12.43
 -3 -12 6 141.34 6.47
 -3 -12 6 138.97 6
 -3 12 6 143.83 6.32
 -3 12 6 135.88 6.23
 -3 12 5 75.79 4.81
 -3 -12 5 73.16 4.71
 -3 -12 5 73.85 4.21
 3 -12 -5 71.67 5.8
 -3 -12 4 129.28 6.18
 -3 12 4 136.32 6.36
 3 -12 -4 129.28 7.47
 -3 12 3 882.59 25.41
 -3 -12 3 840.42 25.18
 3 -12 -3 854.66 27.14
 3 -12 -3 857.37 24.77
 -3 12 2 74.67 4.22
 -3 -12 2 75.86 4.11
 3 -12 -2 72.8 5.28
 3 -12 -2 70.95 4.18
 -3 -12 1 517.94 15.33
 3 -12 -1 472.02 15.1
 3 -12 -1 496.42 14.98
 3 -12 -1 521.34 17.13
 -3 12 0 318.63 10.15
 3 -12 0 309.85 10.5
 3 -12 0 294.78 10.2
 3 -12 0 330.6 11.78
 3 -12 0 312.97 10.69
 -3 12 -1 644.34 18.84
 -3 -12 -1 639.21 19.46
 3 -12 1 660.64 19.64
 3 -12 1 657.99 19.93
 -3 -12 -2 33.98 3.42
 3 -12 2 42.84 3.6
 3 -12 2 32.2 2.94
 3 -12 2 37.04 3.83
 3 -12 3 383.79 12.2
 3 -12 3 333.11 11.51
 -3 -12 -4 226.95 8.57
 3 -12 4 238.45 8.57
 3 -12 4 240.78 9.18
 3 -12 5 32.91 2.69
 3 -12 5 38.48 3.17
 3 -12 6 5.83 1.21
 -3 -13 8 98.22 3.84
 -3 -13 7 4.73 2.16
 -3 13 7 4.75 1.84
 -3 13 7 3.33 1.93
 -3 -13 7 2.91 1.63
 -3 13 7 5.94 1.7
 -3 13 6 351.6 11.71
 -3 13 5 277.01 10.11
 -3 -13 5 270.04 10.03
 -3 13 5 268.79 9.64
 3 -13 -5 266.17 11.54
 -3 13 4 255.57 9.53
 -3 -13 4 233.7 9.14
 3 -13 -4 248.48 11.02
 3 -13 -3 3.56 2.11
 -3 -13 3 4.14 2.24
 -3 13 3 3.21 2.25
 3 -13 -3 3.59 3.18
 -3 13 2 1011.53 29
 -3 -13 2 1017.59 28.91
 3 -13 -2 1010.15 31.02
 3 -13 -2 988.48 28.98
 3 -13 -1 12.74 2.26
 3 -13 -1 15.26 2.41
 3 -13 -1 13.91 3.37
 3 -13 0 7.15 2.25
 3 -13 0 5.64 2.66
 3 -13 0 5.02 2.25
 -3 13 0 5.68 1.87
 3 -13 0 10.24 2.62
 -3 -13 -1 257.42 9.03
 3 -13 1 249.6 9.12
 3 -13 1 249.61 9.41
 -3 -13 -2 1068.22 30.17
 3 -13 2 1044.43 30.08
 3 -13 2 1028.59 29.67
 3 -13 2 1018.53 30.45
 -3 -13 -3 188.55 7.74
 3 -13 3 185.4 7.38
 3 -13 3 202.05 8.29
 3 -13 3 212.6 7.84
 -3 -13 -4 31.12 3.08
 3 -13 4 29.82 3.45
 3 -13 5 32.09 2.52
 3 -13 5 32.1 2.87
 3 -13 6 143.65 4.55
 -3 -14 8 8.46 1.3
 -3 -14 7 571.28 17.05
 -3 14 7 579.85 16.97
 -3 14 6 3.02 2.06
 -3 -14 5 4.43 2.72
 -3 14 5 7.37 2.66
 -3 14 5 2.08 1.97
 3 -14 -5 1.69 2.79
 -3 -14 4 426.32 14.15
 -3 14 4 449.93 14.58
 3 -14 -4 418.11 16.25
 -3 -14 3 1180.69 34.27
 -3 14 3 1230.64 34.6
 3 -14 -3 1207.22 36.75
 3 -14 -3 1204.17 34.11
 -3 -14 2 130.77 5.63
 -3 14 2 118.51 5.6
 3 -14 -2 125.03 7.27
 3 -14 -2 123.6 5.76
 3 -14 -1 250.48 9.17
 3 -14 -1 225.46 8.3
 3 -14 -1 242.8 10.33
 3 -14 0 2.81 2.34
 -3 14 0 3.22 1.82
 3 -14 0 10.36 2.28
 3 -14 0 4.4 2.2
 3 -14 0 2.24 2.57
 -3 -14 -1 602.37 18.19
 3 -14 1 596.7 18.33
 3 -14 1 605.64 18.68
 3 -14 2 4.94 2.48
 3 -14 2 1.97 2.14
 -3 -14 -3 588.23 18.29
 3 -14 3 634.96 18.31
 3 -14 3 565.08 17.93
 3 -14 3 610.74 18.84
 -3 -14 -4 107.1 5
 3 -14 4 108.98 4.95
 3 -14 4 99.05 4.6
 3 -14 5 114.57 4.45
 3 -14 5 107.54 4.73
 3 -14 6 0.51 0.74
 -3 -15 7 11.31 1.99
 -3 15 7 12.31 1.79
 -3 15 6 380.91 11.98
 -3 -15 6 366.52 11.93
 -3 15 6 350.34 11.56
 -3 15 5 51.89 4.01
 -3 -15 5 57.45 3.89
 3 -15 -5 49.05 3.32
 -3 15 4 151.3 6.71
 -3 -15 4 144.08 6.48
 3 -15 -4 136.06 8
 3 -15 -3 62.51 3.95
 -3 15 3 60.83 4.22
 -3 -15 3 62.28 3.92
 3 -15 -3 60.95 5.41
 -3 -15 2 1295.08 36.71
 3 -15 -2 1296.95 39.22
 3 -15 -2 1319.41 37.09
 3 -15 -1 24.92 3.37
 3 -15 -1 23.89 2.89
 3 -15 -1 23.56 3.62
 -3 15 0 94.09 4.35
 3 -15 0 93.85 4.71
 3 -15 0 100.4 5.03
 3 -15 0 93.82 5.74
 -3 -15 -1 20.2 2.52
 3 -15 1 19.63 2.84
 3 -15 1 20.82 2.9
 -3 -15 -2 673.53 20.08
 3 -15 2 656.47 20.06
 3 -15 2 672.06 19.98
 3 -15 2 667.84 20.53
 -3 -15 -3 33.25 3.19
 3 -15 3 36.88 3.16
 3 -15 3 33.42 3.04
 -3 -15 -3 31.51 2.82
 3 -15 3 35.67 3.51
 -3 -15 -4 14.93 2.24
 3 -15 4 19.03 2.41
 3 -15 4 14.46 2.1
 3 -15 4 13.54 2.6
 3 -15 5 0.41 1.46
 3 -15 5 1.12 1.57
 -3 -16 7 402.31 12.02
 -3 -16 6 2.91 2.07
 -3 16 6 2.93 2.04
 -3 16 6 1.54 1.64
 -3 16 5 66.74 4.26
 3 -16 -5 69.58 3.81
 -3 16 4 65.14 4.27
 -3 -16 4 65.75 4.09
 3 -16 -4 62.54 4.1
 3 -16 -4 65.07 5.46
 -3 16 3 362.78 11.91
 3 -16 -3 332.23 13.66
 -3 -16 3 327.48 11.4
 3 -16 -2 18.93 3.01
 -3 -16 2 19.29 2.44
 3 -16 -2 26.84 2.91
 3 -16 -2 17.94 3.57
 -3 16 1 774.54 22.63
 3 -16 -1 772.62 22.74
 3 -16 -1 787.84 23.38
 3 -16 -1 762.87 24.83
 -3 16 0 67.21 3.53
 3 -16 0 75.92 4.77
 3 -16 0 68.88 4.19
 3 -16 0 69.18 4.89
 3 -16 1 408.01 13.01
 -3 -16 -2 7.7 2.28
 3 -16 2 8.45 2.37
 3 -16 2 7.05 2.24
 3 -16 2 7.06 2.64
 -3 -16 -3 502.87 15.56
 3 -16 3 507.59 15.99
 3 -16 4 6.36 2.01
 3 -16 4 5.17 1.86
 3 -16 4 4.48 1.69
 3 -16 4 7.7 2.25
 3 -16 5 152.84 5.1
 -3 -17 7 5.22 1.41
 -3 -17 6 291.26 9.59
 -3 17 6 285.86 9.52
 -3 17 6 308.64 9.74
 -3 -17 5 0.13 2
 3 -17 -5 -0.11 1.76
 -3 17 4 113.28 5.68
 -3 -17 4 111.29 5.35
 3 -17 -4 124.79 5.61
 -3 17 3 90.4 4.86
 -3 -17 3 79.85 4.45
 3 -17 -3 83.49 5.98
 3 -17 -2 729.25 21.12
 3 -17 -2 677.96 23.3
 -3 17 1 37.71 2.93
 3 -17 -1 38.46 3.33
 3 -17 -1 30.63 3.97
 3 -17 0 51.71 3.76
 3 -17 1 10.27 3.01
 3 -17 1 7.74 2.15
 3 -17 2 339.49 11.27
 -3 -17 -2 339.67 11.25
 3 -17 2 340.61 11.44
 3 -17 2 356.02 12.1
 -3 -17 -2 354.54 11.62
 3 -17 2 374.74 12.09
 -3 -17 -3 52.9 3.34
 3 -17 3 58.07 3.36
 3 -17 3 52.5 3.31
 -3 -17 -3 51.71 3.15
 3 -17 3 54.06 3.76
 3 -17 3 63.08 4.01
 3 -17 4 2.4 1.79
 3 -17 4 1.84 1.56
 3 -17 4 1.08 1.52
 3 -17 5 -0.04 0.98
 -3 18 7 358.81 10.09
 -3 -18 7 351.36 10.11
 -3 -18 6 18.46 1.99
 3 -18 -6 19.29 2.01
 -3 18 6 15.71 1.92
 -3 18 5 172.63 6.72
 3 -18 -5 178.07 6.27
 -3 -18 5 157.57 6.35
 3 -18 -4 45.97 3.41
 -3 18 4 38.88 3.47
 3 -18 -3 636.26 19.67
 3 -18 -2 4.11 2.39
 -3 -18 2 3.63 2
 3 -18 -2 9.44 2.48
 3 -18 -2 7.29 3.04
 -3 18 1 782.14 22.8
 3 -18 -1 780.56 23.11
 3 -18 -1 801.16 25.21
 3 -18 -1 796.96 23.67
 3 -18 0 42.24 3.58
 3 -18 0 43.79 3.8
 -3 -18 -1 719.19 20.72
 3 -18 1 756.07 21.22
 3 -18 2 100.32 5.21
 3 -18 3 221.03 7.27
 3 -18 3 209.57 7.39
 -3 -18 -3 202.34 7.17
 3 -18 3 211.84 7.71
 3 -18 4 3.09 1.38
 3 18 5 66.61 2.58
 3 -18 5 67.71 2.36
 -3 -19 6 343.56 10.54
 3 -19 -6 377.43 10.82
 3 -19 -6 353.48 10.32
 -3 -19 5 3.65 1.71
 -3 -19 4 99 4.62
 3 -19 -4 111.61 4.99
 3 -19 -3 58.83 4.06
 3 -19 -3 57.49 3.65
 3 -19 -2 1175.07 32.17
 -3 -19 2 1066.89 31.6
 3 -19 -2 1131.62 31.79
 -3 19 1 8.77 1.88
 -3 -19 1 7.79 2.42
 3 -19 -1 7.67 2.51
 -3 -19 0 148.6 6.42
 3 -19 0 148.37 6.4
 3 -19 0 164.32 6.83
 3 -19 1 52.84 3.58
 -3 -19 -1 49.31 3.59
 3 -19 1 61.11 4.13
 3 -19 2 262.77 8.92
 -3 -19 -2 269.8 8.97
 3 -19 2 286.94 9.44
 3 -19 3 17.02 2.25
 3 -19 3 12.33 1.69
 3 -19 3 12.58 1.99
 -3 -19 -3 10.34 1.75
 3 -19 4 28.27 1.73
 3 -20 -6 3.48 1
 3 -20 -5 48.55 2.67
 3 -20 -4 71.48 3.86
 3 -20 -4 73.09 3.68
 3 -20 -3 647.11 19.57
 3 -20 -2 4.37 2.65
 -3 -20 1 175.94 7.05
 3 -20 -1 197.96 7.27
 3 -20 -1 186.99 7.38
 -3 -20 0 32.35 3.02
 3 -20 0 39.38 3.46
 3 -20 1 315.32 10.51
 3 -20 1 322.7 10.87
 3 -20 2 3.75 2.1
 3 -20 2 4.17 1.39
 3 -20 2 4.26 1.85
 -3 -20 -2 3.38 1.8
 3 -20 3 166.06 5.7
 3 -20 3 176.65 6.1
 -3 -20 -3 182.19 5.97
 3 20 4 5.2 1
 3 -20 4 1.99 0.79
 -3 21 6 252.96 7.43
 3 -21 -5 35.72 2.09
 3 -21 -4 134.64 5.14
 3 -21 -4 122.71 4.91
 3 -21 -3 84.34 4.33
 3 -21 -3 77.13 3.95
 -3 21 2 350.5 11.17
 3 -21 -2 375.57 12.11
 -3 -21 2 358.16 11.34
 3 -21 -2 371.41 11.63
 3 -21 -1 4.43 2.22
 3 -21 -1 2.14 2.4
 3 -21 0 6.64 2.42
 3 -21 0 6.72 1.96
 -3 -21 0 9.51 2.14
 3 -21 1 214.98 7.57
 -3 -21 -1 210.36 7.6
 3 -21 1 217.57 7.85
 3 -21 2 382.01 11.46
 -3 -21 -2 358.14 11.38
 3 -21 2 377.88 11.61
 3 -21 3 45.59 2.37
 -3 22 5 45.41 2.25
 3 -22 -5 40.35 2.06
 -3 22 4 161.19 5.77
 3 -22 -4 162.18 5.75
 -3 22 3 383.48 11.72
 3 -22 -3 395.81 12.24
 3 -22 -3 390.06 11.91
 -3 22 2 0.61 1.33
 -3 -22 2 2.28 1.57
 3 -22 -2 3.34 2.01
 3 -22 -2 -0.74 1.99
 3 -22 -1 90.95 4.64
 -3 -22 1 96.47 4.32
 3 -22 -1 96.02 4.52
 3 -22 0 90.36 4.22
 3 -22 0 101.02 4.6
 -3 -22 0 94.14 4.41
 3 -22 0 102.21 4.64
 3 -22 1 143.46 5.47
 -3 -22 -1 141.19 5.53
 3 -22 1 148.53 5.66
 3 -22 2 4.84 1.55
 3 -22 2 2.23 1.55
 -3 -22 -2 2.24 1.48
 3 -22 3 125.45 4.17
 -3 23 5 108.91 3.56
 -3 23 4 56.77 2.67
 3 -23 -4 64.46 3.01
 3 -23 -4 61.91 2.76
 -3 23 3 36.87 2.21
 3 -23 -3 40.51 2.64
 3 -23 -3 39.05 2.56
 3 -23 -2 322.85 10.25
 3 -23 -2 313.78 10.03
 3 -23 -1 22.92 2.27
 3 -23 -1 27.87 2.53
 -3 -23 1 22.64 2.19
 3 -23 0 16.91 1.96
 3 -23 0 21.94 2.14
 3 -23 0 21.27 2.15
 -3 -23 0 23.08 2.22
 3 -23 1 16.64 1.93
 3 -23 1 15.7 1.95
 -3 -23 -1 17.57 2.02
 3 -23 2 279.82 8.46
 -3 24 4 139.42 4.41
 3 -24 -4 148.85 4.63
 -3 24 3 378.14 11.17
 3 -24 -3 400.49 11.62
 3 -24 -2 0.59 1.57
 3 -24 -2 1.54 1.49
 3 -24 -1 61.14 3.13
 3 -24 -1 71.43 3.26
 3 -24 0 80.66 3.47
 3 -24 0 90.47 3.68
 3 -24 1 225.35 7.1
 3 -24 2 9.44 1.15
 3 -25 -3 13.4 1.32
 3 -25 -2 179.67 5.87
 3 -25 -1 78.4 3.2
 3 -25 0 18.88 1.5
 3 -25 0 22.9 1.74
 3 -25 1 100.03 3.5
 3 -26 -2 14.19 1.22
 3 -26 -1 65.13 2.55
 3 -26 -1 71.95 2.69
 3 -26 0 149.3 4.65
 -4 0 9 -0.16 1.2
 -4 0 8 479.74 14.63
 -4 0 8 462.24 13.75
 -4 0 7 2.2 2.08
 -4 0 7 1.32 2.32
 -4 0 6 47.26 3.54
 -4 0 6 41.45 4.22
 -4 0 6 50.58 4.41
 -4 0 6 54.45 5.76
 -4 0 6 44.58 3.72
 -4 0 6 50.59 3.93
 -4 0 5 1.27 1.98
 -4 0 5 0.29 2.18
 -4 0 5 0.18 2.8
 -4 0 5 1.78 2.8
 -4 0 5 -0.71 3.05
 -4 0 5 1.84 2.27
 -4 0 5 -0.45 2.26
 -4 0 4 466.22 14.26
 -4 0 4 478.18 14.43
 -4 0 4 402.37 16.52
 -4 0 4 421.8 14.52
 -4 0 4 438.84 13.84
 -4 0 3 0.5 1.33
 -4 0 3 1.32 1.95
 -4 0 3 -0.14 2.45
 -4 0 3 1.34 2.03
 -4 0 3 1.45 3.1
 -4 0 3 1.54 2.39
 -4 0 3 1.59 2.06
 -4 0 2 2235.55 59.18
 -4 0 2 2152.98 58.48
 -4 0 2 2209.72 61.89
 -4 0 2 2069.17 59.21
 4 0 -2 2176.28 62.56
 -4 0 2 2170.72 58.8
 -4 0 1 0.68 1.49
 -4 0 1 2.24 3.53
 -4 0 1 -1.1 2.59
 -4 0 1 2.74 2.04
 4 0 -1 -1.61 3.68
 -4 0 1 1.33 1.76
 -4 0 0 1220.87 33.7
 -4 0 0 1248.31 34.3
 -4 0 0 1184.19 34.47
 4 0 0 1142.98 37.9
 -4 0 0 1228.92 33.78
 -4 0 -1 7.73 2.94
 4 0 1 -1.54 4.35
 -4 0 -1 2.25 1.6
 4 0 2 1634.01 44.98
 -4 0 -2 1576.84 45.39
 4 0 3 5.45 4.22
 4 0 3 1.63 3.52
 -4 0 -4 54.9 4.26
 4 0 4 54.98 4.56
 -4 0 -5 2.77 2.24
 4 0 5 0.62 2.41
 4 0 6 300.57 9.03
 -4 1 9 108.12 3.89
 -4 -1 9 109.74 3.9
 -4 1 8 10.28 2.51
 -4 -1 8 9.25 2.41
 -4 1 7 261.29 9.53
 -4 -1 7 272.37 9.4
 -4 1 7 276.95 9.91
 -4 -1 7 289.8 9.89
 -4 1 6 85.65 5.37
 -4 1 6 83.96 4.6
 -4 -1 6 78.65 4.33
 -4 1 6 82.27 5.37
 -4 -1 6 94.23 5.48
 -4 1 6 79.47 6.71
 -4 -1 6 85.15 6.94
 -4 1 6 81.46 4.91
 -4 1 6 74.54 4.67
 -4 -1 6 81.78 4.77
 -4 -1 6 93.91 5.54
 -4 -1 6 79.14 4.53
 -4 1 5 3.47 1.93
 -4 -1 5 3.58 2.1
 -4 -1 5 3.95 2.51
 -4 1 5 3.17 2.84
 -4 -1 5 5.43 3.09
 -4 -1 5 4.74 3.03
 -4 1 5 3.48 2.43
 -4 -1 5 5.22 2.43
 -4 -1 5 3.13 3.29
 -4 1 5 7.84 3.97
 -4 1 5 5.93 3.04
 -4 -1 5 4.98 2.29
 -4 -1 5 3.47 2.02
 -4 -1 4 36.69 3.5
 -4 1 4 31.4 2.99
 -4 -1 4 38.79 3.32
 -4 1 4 45.71 3.75
 -4 -1 4 40.57 3.24
 -4 1 4 35.49 4.59
 -4 -1 4 36.32 4.58
 -4 -1 4 41.36 3.7
 -4 1 4 36.56 2.95
 -4 -1 4 35.07 3.06
 -4 -1 3 2366.42 63.46
 -4 1 3 2312.64 63.63
 -4 -1 3 2346.05 64.32
 -4 1 3 2269.14 64.32
 -4 -1 3 2298.27 64.33
 -4 -1 3 2371.79 64.64
 -4 -1 3 2423.19 64.29
 -4 1 3 2464.92 67.46
 -4 -1 3 2402.59 67.27
 -4 1 3 2398.41 64.71
 -4 1 3 2373.85 64.01
 -4 -1 2 35.74 2.36
 -4 1 2 36.08 2.47
 -4 1 2 34.05 4.63
 -4 -1 2 35.36 4.74
 -4 -1 2 34.31 3.01
 -4 1 2 36.42 2.99
 -4 1 2 34.68 3.35
 -4 -1 2 36.69 3.48
 4 1 -2 34.17 4.92
 4 -1 -2 34.98 4.86
 -4 1 2 36.23 2.75
 -4 -1 2 40.94 2.91
 -4 -1 1 159.02 5.66
 -4 1 1 155.16 5.75
 -4 -1 1 170.6 6.8
 -4 1 1 162.55 6.71
 -4 -1 1 153.69 8.3
 -4 1 1 155.9 8.43
 -4 -1 1 154.69 6.32
 -4 -1 1 148.28 6.11
 4 1 -1 143.51 8.78
 4 -1 -1 164.85 9.18
 -4 1 1 159.54 5.94
 -4 -1 1 167.22 5.99
 -4 1 1 152.83 6.33
 -4 -1 0 5.87 1.64
 -4 1 0 4.61 1.71
 -4 -1 0 8.44 2.25
 -4 1 0 4.21 1.96
 -4 1 0 6.54 2.64
 -4 -1 0 6.86 2.57
 4 1 0 7.11 4.2
 4 -1 0 4.93 4.14
 -4 1 0 6.75 1.9
 -4 -1 0 4.64 1.8
 -4 1 -1 1542.6 42.02
 -4 1 -1 1471.63 42.28
 -4 -1 -1 1447.35 42.17
 4 1 1 1403 45.84
 4 -1 1 1420.63 45.8
 -4 1 -1 1518.03 41.25
 -4 -1 -1 1546.95 41.2
 4 1 2 21.85 2.95
 4 -1 2 26.25 3.23
 -4 -1 -2 28.77 3.76
 -4 1 -2 25.25 3.69
 4 -1 3 68.5 4.08
 4 1 3 69.16 6.95
 4 -1 3 57.63 6.42
 4 1 3 72.64 5.44
 4 -1 3 68.23 5.28
 -4 1 -4 29.48 3.56
 -4 -1 -4 22.92 3.23
 4 1 4 22.64 3.72
 4 -1 4 19.16 3.63
 -4 1 -5 257.46 8.98
 -4 -1 -5 264.65 8.96
 4 1 5 263.44 9.13
 4 -1 5 254.5 9.09
 4 1 6 10.65 1.63
 4 -1 6 11.62 1.61
 -4 2 9 1.42 1.2
 -4 -2 9 1.05 1.17
 -4 2 8 347.93 11.2
 -4 -2 8 332.49 11.06
 -4 2 7 52.55 3.6
 -4 -2 7 46.65 3.18
 -4 2 7 49.02 3.8
 -4 -2 7 47.48 3.64
 -4 -2 6 299.37 10.72
 -4 2 6 302.65 10.63
 -4 2 6 300.87 11.05
 -4 -2 6 290.24 11.13
 -4 -2 6 308.46 10.29
 -4 2 6 309.48 11.31
 -4 -2 6 293.03 11.08
 -4 2 6 311.03 13.65
 -4 -2 6 276.25 13.01
 -4 2 6 306.89 10.86
 -4 -2 6 310.25 10.67
 -4 2 6 296.88 10.82
 -4 2 5 181.34 6.98
 -4 -2 5 188.28 7.24
 -4 -2 5 194 7.74
 -4 2 5 173.77 7.84
 -4 -2 5 196.87 8.11
 -4 -2 5 171.12 7.78
 -4 2 5 190.17 7.72
 -4 -2 5 189.89 7.44
 -4 2 5 184.53 10
 -4 -2 5 185.34 9.75
 -4 -2 5 181.05 7.35
 -4 2 5 180.02 7.99
 -4 -2 4 865.23 24.8
 -4 2 4 841.19 24.18
 -4 -2 4 807.33 25.05
 -4 -2 4 880.44 25.49
 -4 2 4 858.1 25.44
 -4 -2 4 859.57 25.35
 -4 -2 4 838.97 27.64
 -4 -2 4 863.48 24.72
 -4 -2 4 882.79 24.98
 -4 2 4 849.32 27.89
 -4 2 4 849.99 24.59
 -4 -2 3 5.74 2.07
 -4 -2 3 5.52 2.48
 -4 2 3 4 1.66
 -4 -2 3 9.16 2.39
 -4 2 3 6.87 2.57
 -4 -2 3 7.09 2.47
 -4 -2 3 5.15 2.07
 -4 2 3 6.44 3.16
 -4 -2 3 6.54 3.1
 -4 2 3 1.79 2.38
 -4 2 3 4.53 2.02
 -4 -2 2 709.3 19.98
 -4 2 2 715.12 20.23
 -4 2 2 708.45 23.28
 -4 -2 2 718.23 23.36
 -4 -2 2 716.58 20.78
 -4 2 2 708.7 20.77
 -4 2 2 689.03 20.86
 -4 -2 2 687.94 20.85
 4 2 -2 703.16 23.82
 4 -2 -2 678.29 23.61
 -4 2 2 697.05 20.37
 -4 -2 1 931.66 30.44
 -4 -2 1 972.69 27.25
 -4 2 1 990.1 27.39
 -4 -2 1 946.39 28.18
 -4 2 1 943.41 30.52
 -4 -2 1 964.88 28.03
 -4 2 1 995.8 28.09
 -4 -2 1 1024.61 27.99
 4 2 -1 930.99 31.15
 4 -2 -1 1005.96 31.43
 -4 2 1 978.19 27.53
 -4 -2 1 1001.85 27.51
 -4 2 1 949.14 28.22
 -4 2 0 305.34 9.83
 -4 -2 0 303.17 10.4
 -4 2 0 316.61 10.3
 -4 2 0 305.37 10.61
 -4 -2 0 300.92 10.49
 4 2 0 304.5 13.65
 4 -2 0 295.68 13.46
 -4 2 0 322.1 9.97
 -4 -2 0 309.22 9.82
 4 -2 1 115.78 5.6
 -4 2 -1 112.05 5.21
 -4 2 -1 117.2 5.81
 -4 -2 -1 113.31 5.7
 4 2 1 119.53 8.32
 4 -2 1 104.56 8
 -4 2 -1 127.92 4.88
 4 -2 2 1118.16 32.07
 -4 2 -2 1116.03 32.38
 -4 -2 -2 1100.69 32.22
 4 -2 3 2.2 2.24
 4 2 3 -1.67 4.05
 4 -2 3 0.41 4.13
 4 2 3 3.86 3.41
 4 -2 3 1.41 3.52
 -4 2 -4 111.97 5.81
 -4 -2 -4 114.54 5.7
 4 2 4 115.51 6.25
 4 -2 4 129.76 6.34
 -4 2 -5 60.77 3.65
 -4 -2 -5 55.85 3.53
 4 2 5 66.57 3.92
 4 -2 5 59.39 3.86
 4 2 6 95.12 3.51
 4 -2 6 85.53 3.44
 -4 -3 9 83.85 3.05
 -4 3 9 80.3 3.05
 -4 -3 8 23.26 2.76
 -4 3 8 24.84 2.84
 -4 -3 8 25.16 2.68
 -4 3 8 26.44 2.39
 -4 -3 7 559.07 17.74
 -4 3 7 607.18 18.01
 -4 3 7 595.51 18.17
 -4 -3 6 13.25 2.86
 -4 -3 6 12.85 3.17
 -4 3 6 15.05 3.46
 -4 -3 6 12.12 3.2
 -4 3 6 18.6 3.13
 -4 3 6 11.46 4.07
 -4 -3 6 12.57 3.68
 -4 3 6 15.08 2.84
 -4 -3 6 11.12 2.54
 -4 3 5 213.29 7.83
 -4 -3 5 228.63 8.32
 -4 -3 5 211.1 8.66
 -4 -3 5 224.08 8.97
 -4 3 5 222.66 9.03
 -4 -3 5 204.13 8.73
 -4 3 5 223.67 8.69
 -4 -3 5 233.55 8.35
 -4 3 5 218.33 10.97
 -4 -3 5 206.36 10.58
 -4 -3 5 230.88 8.34
 -4 -3 4 3.2 2.15
 -4 3 4 2.24 1.74
 -4 -3 4 3.23 2.39
 -4 -3 4 3.81 2.55
 -4 -3 4 1.51 2.36
 -4 3 4 3.49 2.41
 -4 -3 4 2.28 2
 -4 -3 4 1.76 1.96
 -4 3 4 3.8 3.26
 -4 -3 4 1.51 2.95
 -4 -3 4 0.95 1.95
 -4 3 3 1314.51 36.85
 -4 -3 3 1375.15 37.68
 -4 3 3 1297.56 37.36
 -4 -3 3 1307.71 37.39
 -4 -3 3 1364.76 37.64
 -4 -3 3 1357.75 37.32
 -4 3 3 1282.49 40.03
 -4 -3 3 1416.86 40.26
 -4 3 3 1399.35 37.8
 -4 3 3 1306.6 37
 -4 -3 3 1286.44 37.09
 -4 -3 2 2.79 1.76
 -4 -3 2 3.22 1.34
 -4 3 2 5.57 2.43
 -4 3 2 4.16 1.62
 -4 -3 2 4.05 3.33
 -4 -3 2 4.28 2.27
 -4 -3 2 5.18 2.01
 -4 3 2 5.99 2.14
 -4 3 2 4.89 3.68
 4 3 -2 3.47 3.93
 4 -3 -2 5.8 3.53
 -4 3 2 7.47 1.96
 -4 -3 1 38.88 2.37
 -4 3 1 36.38 2.54
 -4 3 1 38.47 4.66
 -4 -3 1 35.15 3.41
 -4 3 1 34.42 3.51
 -4 -3 1 38.27 4.5
 -4 3 1 37.65 3.11
 -4 -3 1 39.03 3.1
 4 3 -1 28.46 4.91
 4 -3 -1 39.69 5
 -4 3 1 33.02 2.78
 -4 3 0 343.33 11.1
 -4 -3 0 370.6 11.88
 -4 3 0 358.74 11.48
 -4 3 0 344.14 11.85
 -4 -3 0 353.49 11.82
 4 3 0 338.04 14.99
 4 -3 0 349.63 14.95
 -4 3 0 380.58 11.36
 -4 3 -1 1112.78 31.43
 4 -3 1 1100.52 32.23
 -4 3 -1 1079.61 32.26
 -4 -3 -1 1119.04 32.19
 4 3 1 1117.73 36.1
 4 -3 1 1118.91 35.98
 -4 3 -1 1182.23 31.48
 4 -3 2 12.91 2.98
 -4 3 -2 19.3 3.41
 -4 -3 -2 17.39 3.15
 4 -3 3 16.55 2.83
 4 3 3 18.2 4.84
 4 -3 3 16.37 4.84
 4 3 3 13.45 3.8
 4 -3 3 20.64 3.91
 -4 -3 -4 33.23 3.39
 -4 3 -4 30.87 3.56
 4 3 4 38.59 3.86
 4 -3 4 32.84 3.97
 -4 3 -5 170.92 6.59
 -4 -3 -5 165.51 6.46
 4 3 5 175.22 6.78
 4 -3 5 180.11 6.72
 4 3 6 1.27 1.28
 4 -3 6 -1.03 1.21
 -4 -4 8 411.14 12.53
 -4 4 8 411.07 12.17
 -4 -4 8 392.87 12.21
 -4 4 8 407.34 12.42
 -4 -4 7 2.66 2.26
 -4 4 7 -0.14 2.19
 -4 4 7 1.17 2.41
 -4 -4 6 365.81 12.59
 -4 -4 6 379.65 12.97
 -4 4 6 379.73 12.85
 -4 -4 6 344.66 12.4
 -4 -4 6 342.77 11.57
 -4 4 6 360.61 12.49
 -4 4 6 378.46 15.28
 -4 -4 6 337.74 14.48
 -4 4 6 341.83 12.37
 -4 -4 6 386.54 12.25
 -4 -4 5 7.82 2.82
 -4 -4 5 7.37 2.92
 -4 4 5 8.46 3.21
 -4 -4 5 8.38 2.85
 -4 -4 5 8.16 2.09
 -4 4 5 8.1 1.9
 -4 4 5 5.59 2.67
 -4 -4 5 6.3 2.2
 -4 4 5 6.31 3.57
 -4 -4 5 5.56 3.49
 -4 -4 5 7.7 2.17
 -4 -4 4 1593.79 45.05
 -4 4 4 1572.21 44.52
 -4 -4 4 1651.65 45.58
 -4 -4 4 1616.46 45.47
 -4 4 4 1646.37 45.52
 -4 -4 4 1625.24 45.32
 -4 -4 4 1633.87 44.88
 -4 -4 4 1599.82 44.79
 -4 4 4 1698.35 48.39
 -4 -4 4 1655.65 47.94
 -4 -4 4 1664.51 44.75
 -4 4 4 1556.91 44.58
 -4 4 3 25.8 2.51
 -4 -4 3 28.53 3.15
 -4 4 3 30.36 3.15
 -4 -4 3 29.79 2.99
 -4 -4 3 28.63 2.43
 -4 4 3 30.4 2.91
 -4 -4 3 33.13 3.06
 -4 -4 3 31.64 2.72
 -4 4 3 28.69 2.68
 -4 -4 3 25.16 2.63
 -4 -4 2 431.1 12.81
 -4 4 2 423.29 13.27
 -4 4 2 431.94 16.02
 -4 -4 2 445.66 15.99
 -4 -4 2 474.12 14.07
 -4 -4 2 442.58 13.7
 -4 4 2 431.59 13.75
 -4 -4 2 433.56 13.68
 -4 4 2 425.89 13.7
 -4 -4 2 440.17 13.77
 4 4 -2 398.45 16.51
 4 -4 -2 463.08 16.84
 -4 4 2 440.64 13.46
 -4 -4 2 445.65 13.47
 -4 4 1 121.44 4.92
 -4 4 1 113.72 7.2
 -4 -4 1 134.42 5.79
 -4 4 1 118.86 5.72
 -4 4 1 133.75 5.54
 -4 -4 1 122.24 5.41
 4 4 -1 99.11 7.5
 4 -4 -1 109.62 7.63
 -4 4 1 121.03 5.08
 -4 -4 1 115.87 7.12
 -4 -4 1 127.82 5.04
 -4 4 0 380.11 12.05
 -4 -4 0 397.03 12.79
 -4 4 0 400.18 12.39
 -4 4 0 384.27 12.72
 -4 -4 0 389.17 12.63
 4 4 0 363.73 15.73
 4 -4 0 372.94 15.78
 -4 -4 0 403.88 12.05
 -4 4 -1 85.92 4.08
 4 -4 1 81.99 4.83
 -4 4 -1 81.73 4.86
 -4 -4 -1 83.11 4.73
 4 4 1 97.02 7.56
 4 -4 1 90.49 7.25
 4 -4 2 815.44 23.67
 -4 4 -2 753.74 23.59
 -4 -4 -2 791.14 23.49
 4 -4 3 42.54 3.52
 -4 4 -3 39.7 3.94
 -4 -4 -3 44.65 3.83
 4 4 3 38.69 5.64
 4 -4 3 43.49 5.87
 4 4 3 43.07 4.55
 4 -4 3 42.28 4.62
 -4 4 -4 110.69 5.53
 -4 -4 -4 112.85 5.45
 -4 4 -5 19.99 2.52
 4 4 5 17.2 2.63
 4 -4 5 18.62 2.59
 4 4 6 182.47 5.49
 4 -4 6 165.97 5.43
 -4 -5 8 53.13 3.38
 -4 5 8 49.84 3
 -4 -5 8 52.41 3.12
 -4 5 8 53.64 3.16
 -4 5 8 41.82 3.02
 -4 -5 8 52.8 2.87
 -4 -5 7 604.33 18.31
 -4 5 7 603.69 18.24
 -4 5 7 588.51 18.43
 -4 -5 7 580.32 18.15
 -4 5 7 601.78 18.35
 -4 -5 6 286.1 10.42
 -4 5 6 273.77 10.23
 -4 -5 6 263.09 10.02
 -4 5 6 276.73 10.13
 -4 5 6 272.69 12.4
 -4 -5 6 261.29 11.91
 -4 5 6 269.56 10.09
 -4 -5 6 270.48 9.61
 -4 -5 6 274.83 10.28
 -4 -5 5 553.96 17.51
 -4 -5 5 550.85 17.42
 -4 5 5 549.47 17.41
 -4 -5 5 534.03 17.12
 -4 5 5 563.08 19.94
 -4 -5 5 518.02 19.23
 -4 -5 5 519.79 16.44
 -4 -5 5 561.11 16.68
 -4 5 5 529.77 17.31
 -4 -5 4 9.08 2.47
 -4 -5 4 11.96 2.81
 -4 -5 4 8.51 2.57
 -4 5 4 11.82 3.08
 -4 -5 4 11.18 2.66
 -4 -5 4 11.16 2.32
 -4 -5 4 10.6 1.96
 -4 5 4 9.71 3.51
 -4 -5 4 9.2 3.36
 -4 -5 4 10.52 2.01
 -4 5 4 12.5 2.27
 -4 5 4 11.78 2.2
 -4 -5 3 900.14 25.43
 -4 5 3 874.01 25.15
 -4 -5 3 919.04 25.98
 -4 -5 3 877.9 25.37
 -4 -5 3 892.12 25.7
 -4 5 3 854.02 25.43
 -4 -5 3 904.95 25.49
 -4 5 3 855.4 25.1
 -4 5 3 851.83 25.7
 -4 5 2 108.23 4.65
 -4 5 2 102.03 6.75
 -4 -5 2 101.55 6.7
 -4 -5 2 111.49 5.36
 -4 -5 2 104.43 4.98
 -4 5 2 110.36 5.02
 -4 -5 2 110.2 5.12
 -4 5 2 103.88 5.1
 -4 -5 2 113.55 5.11
 4 5 -2 102.56 7.33
 4 -5 -2 122.29 7.4
 -4 5 2 111.18 4.84
 -4 -5 2 112.59 4.91
 -4 -5 1 20.05 3.79
 -4 5 1 18.53 2.18
 -4 5 1 21.54 3.95
 -4 -5 1 22.57 2.82
 -4 5 1 22.04 2.87
 -4 5 1 17.37 2.61
 -4 -5 1 20.45 2.56
 4 5 -1 17.71 4.4
 4 -5 -1 18.31 4.29
 -4 -5 1 21.2 2.25
 -4 5 0 826.24 23.79
 -4 -5 0 846.77 24.63
 -4 5 0 841.77 24.39
 -4 -5 0 838.13 24.28
 4 5 0 804.28 27.84
 4 -5 0 850.39 27.95
 -4 -5 0 828.01 23.69
 -4 5 -1 1004.05 27.82
 4 -5 1 970.94 28.65
 -4 5 -1 960.39 28.44
 -4 -5 -1 1006.99 28.36
 4 5 1 950.1 32.22
 4 -5 1 937.99 32.05
 4 -5 2 197.66 8.02
 -4 5 -2 195.12 8.04
 -4 -5 -2 200.57 7.89
 4 -5 3 0.29 2.34
 -4 5 -3 5.18 2.84
 -4 -5 -3 3.47 2.65
 4 5 3 -3.57 3.69
 4 -5 3 1.57 3.65
 4 5 3 -1.15 2.97
 4 -5 3 4.35 3.07
 -4 5 -4 102.87 5.29
 -4 -5 -4 103.56 5.09
 4 -5 5 185.31 6.42
 -4 5 -5 202.72 7.12
 -4 -5 -5 207.64 7.01
 4 5 5 209.41 7.25
 4 -5 5 208.66 7.19
 -4 6 8 349.42 11.01
 -4 6 8 386.59 11.23
 -4 -6 8 349.12 10.9
 -4 -6 8 332.49 10.83
 -4 6 8 376.59 11.19
 -4 -6 7 56.56 3.84
 -4 6 7 64.46 3.97
 -4 -6 7 52.96 3.96
 -4 6 7 52.21 3.79
 -4 -6 7 53.37 3.68
 -4 6 7 60.79 4.01
 -4 -6 6 185.09 8.09
 -4 -6 6 194.96 8.14
 -4 6 6 192.35 7.92
 -4 -6 6 201.75 7.88
 -4 6 6 196.95 8.03
 -4 -6 6 179.32 9.42
 -4 6 6 199.01 8.08
 -4 -6 5 240.28 9.47
 -4 -6 5 229.68 9.19
 -4 6 5 236.09 9.13
 -4 -6 5 233.25 8.92
 -4 6 5 236.95 9.28
 -4 6 5 232.65 11.13
 -4 -6 5 223.96 10.64
 -4 -6 5 248.7 8.55
 -4 -6 4 1202.58 32.97
 -4 -6 4 1169.73 33.39
 -4 -6 4 1135.45 33.03
 -4 -6 4 1162.42 32.98
 -4 -6 4 1164.18 32.53
 -4 6 4 1188.78 35.87
 -4 -6 4 1098.96 35.28
 -4 6 4 1106.16 32.98
 -4 6 4 1124.26 32.31
 -4 -6 3 142.68 5.89
 -4 6 3 132.45 5.55
 -4 -6 3 141.61 6.28
 -4 6 3 133.7 5.98
 -4 -6 3 126.12 5.79
 -4 -6 3 126.72 5.57
 -4 -6 3 129.77 5.69
 -4 6 3 131.96 5.73
 -4 -6 3 142.12 5.79
 -4 6 3 140.46 5.55
 -4 -6 2 831.27 23.07
 -4 6 2 794.9 22.84
 -4 6 2 796.57 25.65
 -4 -6 2 815.58 25.53
 -4 -6 2 820.89 23.54
 -4 -6 2 757.62 23.05
 -4 6 2 805.37 23.21
 -4 -6 2 785.96 23.19
 -4 6 2 773.14 23.04
 -4 -6 2 791.51 23.04
 4 6 -2 773.56 26.23
 4 -6 -2 772.01 26.04
 -4 6 2 784.92 22.93
 -4 -6 1 525.05 15.5
 -4 6 1 509.9 15.47
 -4 -6 1 473 17.77
 -4 -6 1 530.71 16.05
 -4 6 1 502.15 15.99
 -4 6 1 522.64 15.93
 -4 6 1 485.33 18
 -4 -6 1 530.36 16.09
 4 6 -1 538.42 19.23
 4 -6 -1 507.53 18.85
 -4 -6 0 622 18.53
 -4 6 0 627.05 18.69
 -4 -6 0 651.74 19.56
 -4 6 0 639.71 19.21
 -4 -6 0 664.9 19.2
 4 6 0 643.81 22.66
 4 -6 0 628.72 22.46
 -4 6 -1 6.96 2.01
 4 -6 1 5.52 2.69
 -4 6 -1 1.71 2.35
 -4 -6 -1 5.46 2.31
 4 6 1 5.7 4.1
 4 -6 1 3.7 3.88
 4 -6 2 369.48 12.73
 -4 6 -2 359.05 12.51
 -4 -6 -2 384.45 12.47
 4 -6 3 237.19 8.91
 -4 6 -3 236.43 9.02
 -4 -6 -3 249.07 8.92
 4 6 3 222.55 11.62
 4 6 3 244.25 9.56
 4 -6 3 244.62 9.51
 -4 6 -4 60.44 3.92
 -4 -6 -4 60.07 3.8
 4 -6 5 2.08 1.4
 -4 6 -5 3.27 1.79
 -4 -6 -5 1.5 1.59
 4 6 5 0.19 1.92
 4 -6 5 1.73 1.85
 -4 7 8 35.01 2.37
 -4 -7 8 30.34 2.4
 -4 7 8 36.96 2.54
 -4 -7 8 33.61 2.32
 -4 7 8 37.57 2.5
 -4 7 7 225.8 8.61
 -4 -7 7 252.72 9
 -4 7 7 245.41 8.85
 -4 -7 7 248.47 8.91
 -4 -7 7 245.22 8.59
 -4 7 7 252.13 8.96
 -4 -7 6 248.51 9.48
 -4 -7 6 247.58 9.28
 -4 7 6 229.17 9.03
 -4 -7 6 236.19 8.91
 -4 7 6 249.06 9.28
 -4 7 6 241.66 9.27
 -4 -7 5 27.28 3.7
 -4 -7 5 28.6 3.21
 -4 7 5 30.01 3.33
 -4 -7 5 27.02 3.16
 -4 7 5 25.27 4.13
 -4 -7 5 26.77 4.13
 -4 -7 4 151.98 6.82
 -4 -7 4 142.85 6.23
 -4 7 4 147.05 6.4
 -4 -7 4 146.73 6.28
 -4 -7 4 141.12 5.83
 -4 -7 4 139.1 5.88
 -4 7 4 149.48 8.13
 -4 -7 4 129.88 7.67
 -4 7 4 135.23 5.69
 -4 -7 3 1246.2 34.12
 -4 7 3 1170.55 33.77
 -4 -7 3 1201.4 34.44
 -4 7 3 1271.11 34.25
 -4 -7 3 1167.16 33.96
 -4 -7 3 1215.93 33.84
 -4 -7 3 1135.83 33.88
 4 7 -3 1146.11 37.35
 4 -7 -3 1250.28 37.13
 -4 7 3 1197.04 33.83
 -4 7 3 1179.59 33.65
 -4 -7 3 1220.97 33.81
 -4 -7 2 419.07 12.92
 -4 7 2 410.52 12.81
 -4 7 2 398.52 15.18
 -4 -7 2 412.52 15.1
 -4 -7 2 401.63 13.23
 -4 7 2 391.66 12.96
 -4 -7 2 409.61 13.09
 4 7 -2 413.9 15.9
 4 -7 -2 373.85 15.44
 -4 7 2 414.07 12.87
 -4 -7 2 405.05 12.8
 -4 -7 1 57.29 3.39
 -4 7 1 58.14 3.37
 -4 -7 1 60.82 3.8
 -4 7 1 52.86 3.77
 -4 7 1 59.44 3.81
 -4 7 1 51.29 5.09
 -4 -7 1 63.29 3.91
 4 7 -1 53.26 5.53
 4 -7 -1 52.43 5.5
 -4 -7 1 52.4 4.96
 -4 -7 0 247.84 8.43
 -4 7 0 257.02 8.58
 -4 -7 0 235.99 10.74
 -4 7 0 244.77 11.13
 -4 7 0 259.89 9.01
 -4 -7 0 263.28 8.98
 4 7 0 252.73 11.82
 4 -7 0 259.68 11.88
 4 -7 0 245.81 8.94
 -4 7 -1 336.84 10.56
 4 -7 1 331.07 11.46
 -4 7 -1 312.96 10.94
 -4 -7 -1 320.41 10.83
 4 7 1 316.3 14.19
 4 -7 1 301.25 13.91
 4 -7 2 31.35 3.55
 -4 7 -2 31.24 3.21
 -4 -7 -2 31.45 3.17
 4 -7 3 3.85 2.56
 -4 7 -3 3.83 2.42
 -4 -7 -3 2.88 2.34
 4 7 3 1.82 3.42
 4 -7 3 6.8 3.74
 4 7 3 0.87 2.81
 4 -7 3 1.2 2.9
 4 -7 4 221.03 8.07
 -4 7 -4 221.88 8.16
 -4 -7 -4 233.61 8.09
 4 7 4 226.27 8.44
 4 -7 4 227.95 8.4
 4 -7 5 149.29 5.27
 -4 7 -5 150.47 5.47
 4 -7 5 165.2 6.15
 4 7 5 153.19 5.6
 4 -7 5 158.27 5.59
 -4 -8 8 185.63 6.27
 -4 8 8 199.37 6.44
 -4 8 8 175.39 5.93
 -4 -8 8 170.98 5.89
 -4 8 8 195.63 6.35
 -4 -8 7 125.46 5.63
 -4 8 7 119.06 5.45
 -4 -8 7 118.9 5.33
 -4 8 7 109.6 5.06
 -4 -8 7 113.26 4.97
 -4 8 7 120.28 5.46
 -4 -8 6 81.74 5.12
 -4 -8 6 90.9 4.97
 -4 8 6 81.97 4.69
 -4 -8 6 78.81 4.46
 -4 8 6 86.83 4.88
 -4 -8 5 570.26 18.18
 -4 -8 5 569.91 17.77
 -4 8 5 577.72 17.74
 -4 -8 5 545.82 17.45
 -4 8 5 571.43 20.21
 -4 -8 5 572.01 19.87
 -4 -8 4 267.48 9.86
 -4 -8 4 261.82 9.23
 -4 -8 4 258.53 9.03
 -4 8 4 247.99 8.78
 -4 8 4 257.42 9.37
 -4 8 3 36.88 3.03
 -4 -8 3 38.81 2.89
 -4 -8 3 27.29 3.31
 -4 -8 3 34.56 3.07
 4 8 -3 33.11 4.71
 4 -8 -3 29.98 4.58
 -4 8 3 32.13 2.92
 -4 -8 2 755.83 21.74
 -4 8 2 744.7 21.59
 -4 -8 2 735.54 21.47
 -4 8 2 716.71 21.55
 -4 -8 2 731.71 22.09
 -4 8 2 730.7 21.79
 -4 -8 2 732.65 21.89
 4 8 -2 751.3 24.79
 4 -8 -2 745.69 24.59
 -4 -8 1 1076.31 30.13
 -4 8 1 1047.16 30.08
 -4 -8 1 1045.14 32.48
 -4 8 1 1066.27 30.33
 -4 -8 1 1067.96 30.26
 -4 8 1 1081.35 30.42
 -4 -8 1 1044.25 30.72
 -4 8 1 1076.35 32.75
 4 8 -1 1061.49 33.62
 4 -8 -1 1066.86 33.52
 -4 8 0 277.06 8.95
 -4 -8 0 262.09 8.74
 -4 -8 0 256.21 9.14
 -4 8 0 260.46 9.35
 -4 -8 0 239.5 10.82
 -4 8 0 239.72 11.02
 4 8 0 248.95 11.84
 4 -8 0 245.56 11.78
 4 -8 0 274.27 9.36
 -4 8 -1 113.29 4.71
 4 -8 1 100.89 5.54
 -4 8 -1 98.69 5.06
 -4 -8 -1 100.2 4.86
 4 8 1 117.09 7.88
 4 -8 1 86.73 7.12
 4 -8 1 95.48 5.18
 4 -8 2 71.79 4.67
 4 8 2 64.59 4.75
 4 -8 2 64.59 4.7
 4 -8 3 68.1 4.3
 -4 8 -3 53.59 3.91
 -4 -8 -3 65.25 3.89
 4 8 3 61.19 4.42
 4 -8 3 66.35 4.38
 4 -8 4 25.42 2.71
 -4 -8 -4 22.48 2.47
 -4 8 -4 18.93 2.48
 4 -8 4 18.11 2.96
 4 8 4 21.74 2.73
 4 -8 4 24.02 2.79
 4 -8 5 68.03 2.96
 4 -8 5 70.44 3.63
 4 8 5 60.95 2.99
 4 -8 5 60.15 2.95
 -4 -9 8 33.48 2.33
 -4 9 8 37.1 2.38
 -4 -9 7 354.23 11.42
 -4 9 7 350.14 11.31
 -4 -9 7 346.21 11.08
 -4 9 7 332.77 10.74
 -4 -9 7 319.03 10.61
 -4 9 7 356.34 11.29
 -4 -9 6 491.1 15.6
 -4 -9 6 473.99 15.04
 -4 9 6 457.13 15.14
 -4 -9 5 144.21 6.74
 -4 -9 5 122.2 5.98
 -4 9 5 138.57 6.06
 -4 -9 5 135.01 5.95
 -4 9 5 132.29 7.64
 -4 -9 5 134.55 7.64
 -4 -9 4 337.25 11.56
 -4 9 4 330.74 11.03
 -4 -9 4 323.14 10.92
 -4 -9 4 306.85 10.62
 -4 9 4 318.8 10.54
 -4 -9 3 566.37 18.19
 -4 -9 3 598.71 17.84
 4 9 -3 599.34 20.75
 4 -9 -3 601.45 20.56
 -4 9 3 567.8 17.56
 -4 9 2 460.74 14.59
 -4 -9 2 468.9 14.98
 -4 9 2 485.73 14.51
 -4 -9 2 479.51 14.39
 -4 9 2 470.72 14.69
 -4 -9 2 464.16 14.89
 4 9 -2 449.56 17.18
 4 -9 -2 422.71 17.02
 -4 9 1 14.51 2.23
 -4 -9 1 10.45 3.23
 -4 9 1 10.47 3.33
 -4 9 1 13.25 2.37
 -4 -9 1 11.66 2.53
 4 -9 -1 16.71 3.25
 4 9 -1 14.95 3.88
 4 -9 -1 15.94 3.98
 -4 9 1 18.81 2.36
 -4 -9 1 14.05 2.22
 -4 9 0 60.89 3.43
 -4 -9 0 52.87 4.92
 -4 9 0 48.22 4.89
 -4 -9 0 53.65 3.64
 -4 9 0 48.81 3.67
 4 -9 0 66.28 4.25
 4 -9 0 62 5.64
 4 9 0 44.65 5.28
 4 -9 0 56.22 3.84
 -4 9 -1 666.4 19.08
 4 -9 1 622.25 19.91
 -4 9 -1 642.35 19.27
 -4 -9 -1 648.64 19.22
 4 -9 1 633 19.72
 4 -9 2 6.88 2.8
 4 9 2 3.41 3.14
 4 9 2 7.95 2.83
 4 -9 2 5.42 2.8
 4 -9 3 7.19 2.5
 -4 9 -3 5.98 2.2
 -4 -9 -3 4.05 2.08
 4 -9 3 0.5 2.67
 4 9 3 4.71 2.55
 4 -9 3 4.09 2.58
 4 -9 4 205.09 7.1
 -4 9 -4 170.4 6.63
 4 -9 4 210.16 7.72
 4 9 4 187.92 6.9
 4 -9 4 180.84 6.82
 4 -9 5 236.53 7.38
 4 9 5 223.31 7.12
 -4 -10 8 112.81 4.24
 -4 -10 7 63.28 3.81
 -4 10 7 57.89 3.61
 -4 10 7 57.31 3.59
 -4 10 6 26.67 2.97
 -4 -10 5 619.6 19.71
 -4 -10 5 624.31 19.1
 -4 10 5 644.84 19.65
 -4 -10 4 179.66 7.58
 4 -10 -4 165.44 8.9
 -4 10 4 167.26 6.52
 -4 -10 3 -0.16 2.39
 -4 -10 3 1.1 2.1
 4 -10 -3 5.39 3.36
 -4 10 3 0.13 1.97
 -4 10 2 385.62 12.7
 -4 -10 2 390.48 13.06
 -4 10 2 397.77 12.64
 -4 -10 2 391.13 12.98
 4 -10 -2 400.19 12.97
 4 -10 -2 390.14 15.07
 -4 10 1 489.87 15.13
 4 -10 -1 490.29 16.91
 4 -10 -1 494.57 17.89
 -4 10 0 100.24 4.69
 4 -10 0 103.28 5.43
 4 -10 0 100.78 5.01
 -4 10 -1 27.09 2.52
 4 -10 1 25.44 3.32
 4 -10 1 24 3.05
 4 -10 2 464.03 14.73
 4 -10 2 431.19 14.66
 4 -10 3 269.47 9.7
 4 -10 3 274.22 10.05
 4 -10 4 97.64 4.52
 4 -10 4 105.5 5.03
 4 -10 4 92.62 4.1
 4 -10 5 36.11 2.1
 4 -10 5 37.69 2.56
 -4 -11 8 15.12 1.52
 -4 11 7 90.34 3.71
 -4 -11 7 101.22 4.57
 -4 11 7 90.98 4.42
 -4 11 7 95.25 4.39
 -4 11 6 609.43 18.53
 -4 -11 5 74.15 4.74
 -4 11 5 72.61 4.61
 4 -11 -5 67.56 5.63
 -4 -11 4 334.38 11.83
 -4 -11 3 175.32 7.37
 -4 11 3 183.62 7.04
 -4 -11 3 173.28 6.97
 -4 11 3 170.58 6.91
 -4 11 2 258.45 9.3
 4 -11 -2 264.18 9.55
 4 -11 -2 263.2 11.01
 -4 11 1 1.51 1.95
 4 -11 -1 -1.01 2.29
 4 -11 -1 1.49 2.73
 -4 11 0 932.34 26.29
 4 -11 0 893.52 26.94
 4 -11 0 912.89 26.67
 -4 11 -1 277.46 9.34
 4 -11 1 283.57 10.23
 4 -11 2 214.01 8.36
 4 -11 2 213.09 8.42
 4 -11 3 4.52 2.59
 4 -11 4 279.82 9.4
 4 -11 4 299.71 9.94
 4 -11 5 71.06 2.9
 -4 -12 8 21.63 1.53
 -4 12 8 22.17 1.53
 -4 12 7 78.25 3.33
 -4 -12 7 74.34 3.92
 -4 12 7 80.23 3.96
 -4 12 7 89.5 3.89
 -4 -12 6 127.08 5.77
 -4 12 6 128.96 5.62
 -4 -12 5 773.64 23.35
 -4 12 5 776.33 23.2
 -4 -12 4 164.1 7.04
 4 -12 -4 154.34 8.47
 -4 -12 3 14.3 2.85
 -4 12 3 14.23 2.36
 4 -12 -3 12.18 3.73
 -4 12 3 16.63 2.67
 -4 12 2 283.84 9.77
 4 -12 -2 267.58 9.91
 4 -12 -2 283.02 11.68
 -4 12 1 839.64 24.25
 4 -12 -1 807.15 24.5
 4 -12 -1 859.12 26.43
 -4 12 0 324.14 10.44
 4 -12 0 310.99 10.97
 4 -12 0 306.6 10.82
 -4 12 -1 15.51 2.15
 4 -12 1 13.99 3.02
 4 -12 2 72.14 4.41
 4 -12 2 74.59 4.61
 4 -12 3 517.75 16.24
 4 -12 4 21.65 2.3
 4 -12 4 21.14 2.56
 4 -12 5 10.68 1.22
 -4 13 7 22.14 1.78
 -4 -13 7 22.9 2.35
 -4 13 7 23.65 2.24
 -4 13 7 22.7 2.07
 -4 -13 6 268.26 9.66
 -4 13 6 290.96 9.53
 -4 -13 5 11.31 2.82
 -4 13 5 7.01 2.59
 -4 -13 4 366.07 12.45
 4 -13 -4 367.47 14.44
 -4 -13 3 52.75 3.94
 4 -13 -3 43.13 4.85
 -4 13 2 59.62 3.98
 4 -13 -2 68.27 4.01
 4 -13 -2 54.6 5.15
 4 -13 -2 58.21 4.14
 -4 13 1 20.7 2.55
 4 -13 -1 16.71 2.74
 4 -13 -1 19.26 3.58
 -4 13 0 1135.83 31.86
 4 -13 0 1119.66 32.44
 -4 13 -1 66.67 3.52
 4 -13 1 65.1 4.35
 4 -13 1 62.13 4.11
 4 -13 2 196.75 7.74
 4 -13 2 209.04 8.01
 4 -13 3 3.98 2.11
 4 -13 3 3.54 2.35
 4 -13 4 221.34 7.44
 4 -13 4 229.17 7.77
 4 -13 5 5.4 0.94
 -4 14 7 84.11 3.22
 -4 -14 7 81.07 3.65
 -4 14 7 87.22 3.65
 -4 -14 6 10.62 2.3
 -4 14 6 8.14 2.11
 -4 14 5 466.5 14.7
 -4 -14 4 59.34 4.13
 -4 14 3 1.61 2.41
 -4 -14 3 2.81 2.13
 4 -14 -3 4.21 3.31
 -4 14 3 2.06 2.15
 -4 14 2 61.92 3.97
 4 -14 -2 54.66 5.15
 -4 14 1 610.57 18.13
 4 -14 -1 595.42 18.26
 4 -14 -1 586.35 19.95
 -4 14 0 317.9 10.37
 4 -14 0 311.65 10.82
 4 -14 1 59.02 4.01
 4 -14 1 61.26 4.08
 4 -14 2 0.43 2.22
 4 -14 3 371.64 11.63
 -4 -14 -3 342.79 11.11
 4 -14 4 2.35 1.56
 4 -14 4 3.96 1.69
 -4 -15 7 32.73 2.16
 -4 15 7 29.37 1.81
 -4 15 6 236.01 7.79
 -4 -15 6 225.35 7.95
 -4 15 6 229.98 7.92
 -4 -15 5 110.09 5.08
 -4 15 5 96.92 4.68
 -4 -15 4 749.31 22.6
 4 -15 -4 772.29 22.71
 -4 15 3 25.28 3.11
 -4 -15 3 25.23 2.84
 4 -15 -3 25.53 4.15
 -4 15 3 27.01 2.78
 -4 15 2 985.85 28.48
 4 -15 -2 1012.02 30.96
 4 -15 -2 980.2 28.71
 -4 15 1 28.21 2.8
 4 -15 -1 30.34 2.93
 4 -15 -1 28.05 2.84
 4 -15 -1 33.47 3.57
 4 -15 -1 27.55 3.56
 -4 15 0 338.77 10.65
 4 -15 0 321.62 11.04
 4 -15 0 325.72 11.66
 4 -15 1 222.5 8.21
 4 -15 2 124.58 5.4
 4 -15 2 128.74 5.67
 4 -15 3 5.72 2.12
 4 -15 3 7.84 1.88
 -4 -15 -3 5.8 1.46
 4 -15 4 225.23 7.04
 -4 -16 7 61.02 2.55
 -4 16 6 7.62 1.83
 -4 -16 6 5.7 1.79
 -4 16 6 6.13 1.44
 -4 16 6 7.02 1.72
 -4 -16 5 449.62 13.91
 -4 16 5 441.15 13.56
 -4 16 4 23.14 2.76
 4 -16 -4 25.14 2.9
 -4 16 3 40.38 3.25
 -4 16 3 40.38 3.06
 -4 16 2 78.71 4.25
 4 -16 -2 73.66 4.33
 -4 16 1 950.96 27.1
 4 -16 -1 944.99 27.82
 4 -16 0 3.92 2.76
 -4 16 0 1.58 1.58
 4 -16 0 0.36 1.93
 4 -16 1 3.94 2.7
 4 -16 2 26.13 2.55
 4 -16 3 262.46 8.29
 -4 -16 -3 230.54 7.78
 4 -16 4 13.49 1.37
 -4 17 6 354.08 10.45
 -4 -17 6 339.41 10.45
 -4 17 5 27.79 2.59
 -4 -17 5 36.28 2.76
 -4 17 4 245.86 8.54
 -4 -17 4 238.8 8.41
 4 -17 -4 246.4 8.63
 -4 17 4 234.89 8.34
 -4 17 3 3.81 1.9
 -4 17 2 861.98 25.06
 4 -17 -2 879.4 25.36
 -4 17 1 42.41 2.95
 4 -17 -1 43.8 3.58
 4 -17 0 334.24 11.54
 4 -17 1 1.17 2.41
 4 -17 1 0.41 1.75
 4 -17 2 60.9 3.28
 -4 -17 -2 59.36 3.36
 4 -17 3 22.84 1.9
 -4 -17 -3 20.17 1.56
 4 -17 3 22.45 2.24
 4 -17 4 271.84 7.79
 -4 18 6 4.2 1.27
 -4 18 5 459.85 13.75
 -4 18 4 8.72 2.06
 4 -18 -4 7.99 2.09
 -4 18 3 180.49 6.69
 4 -18 -3 174.25 6.38
 4 -18 -2 33.86 2.79
 4 -18 -2 34.45 2.95
 -4 18 1 556.27 16.75
 4 -18 -1 600.83 17.62
 4 -18 0 3.51 2.36
 4 -18 1 5.55 2.47
 4 -18 1 3.44 1.63
 -4 -18 -1 2.48 1.91
 4 -18 2 22.35 2.52
 4 -18 2 20 1.9
 -4 -18 -2 16.59 1.93
 4 -18 3 449.63 10.96
 -4 -18 -3 335.86 10.47
 -4 19 6 216.06 6.46
 -4 19 5 11.36 1.8
 -4 19 4 78.39 3.72
 4 -19 -4 78.25 3.73
 4 -19 -4 69.31 3.2
 -4 19 3 6.32 1.82
 4 -19 -3 5.87 1.78
 4 -19 -3 8.87 2.38
 -4 19 2 259.35 8.28
 -4 -19 2 236.36 8.3
 4 -19 -2 246.72 8.3
 -4 19 1 31.12 2.24
 -4 -19 1 33.93 2.79
 4 -19 -1 39.42 3.1
 4 -19 0 250.56 8.34
 -4 -19 0 245.5 8.81
 -4 -19 -1 70.07 3.56
 4 -19 1 75.8 3.88
 4 -19 2 52.8 2.56
 -4 -19 -2 57.04 2.82
 4 -19 2 60.85 3.24
 4 -19 3 1.34 0.83
 -4 20 5 303.52 9.05
 -4 20 4 25.16 2.06
 4 -20 -4 25.16 2.07
 4 -20 -4 20.93 1.74
 -4 20 3 59.46 3.03
 4 -20 -3 59.43 3.46
 4 -20 -3 52.99 2.91
 -4 20 2 7.18 1.55
 -4 -20 2 7.52 1.74
 -4 20 2 7.74 1.78
 -4 20 1 397.34 11.79
 -4 -20 1 401.32 12.44
 4 -20 -1 415.92 12.62
 4 -20 0 5.57 2.01
 4 -20 0 5.06 1.46
 -4 -20 0 4.14 1.87
 -4 -20 -1 23.51 2.2
 4 -20 1 25.72 2.39
 4 -20 2 2.3 1.44
 -4 -20 -2 0.96 1.2
 -4 21 5 21.53 1.47
 -4 21 4 153.75 4.8
 4 -21 -4 125.47 4.29
 -4 21 3 10.73 1.53
 4 -21 -3 8.98 1.56
 4 -21 -3 10.37 1.94
 -4 21 2 389.84 11.25
 -4 -21 2 374.36 11.42
 -4 21 2 358.85 11.32
 -4 -21 1 13.92 1.95
 4 -21 -1 14.33 2.3
 -4 -21 0 281.54 8.71
 4 -21 0 307.88 8.94
 -4 -21 -1 43.02 2.54
 4 -21 1 55.09 2.82
 -4 -21 -2 153.71 4.83
 -4 22 4 115.87 3.83
 -4 22 3 21.89 1.51
 4 -22 -3 21.43 1.92
 -4 22 2 16.62 1.31
 4 -22 -2 14.76 1.53
 4 -22 -2 19.6 2.01
 -4 -22 2 19.2 1.61
 4 -22 -1 389.75 11.43
 -4 -22 1 368.16 11.59
 4 -22 0 24.38 1.6
 -4 -22 0 30.24 2.09
 -4 -22 -1 10.3 1.43
 4 -23 -3 87.57 3.11
 4 -23 -2 94.49 3.4
 4 -23 -2 111.48 3.56
 4 -23 -1 3.84 1
 -4 -23 1 4.04 1.17
 -4 -23 0 189.24 5.99
 -5 0 8 21.33 2.24
 -5 0 7 2.85 2.55
 -5 0 7 1.68 1.75
 -5 0 7 3.71 1.83
 -5 0 6 1033.05 29.56
 -5 0 5 -0.56 2.15
 -5 0 5 -0.56 3.03
 -5 0 5 4.42 2.45
 -5 0 5 2.37 2.24
 -5 0 5 0.41 2.1
 -5 0 4 33.68 3.44
 5 0 -4 40.18 6.03
 -5 0 3 -0.14 2.1
 -5 0 3 2.46 1.69
 -5 0 3 1.27 2.35
 -5 0 3 0.16 2.59
 5 0 -3 -4.58 4.56
 -5 0 2 1262.36 35.04
 -5 0 2 1219.68 39.26
 -5 0 2 1252.06 36.05
 -5 0 2 1274.85 35.91
 -5 0 2 1259.29 36.09
 5 0 -2 1245.59 40.19
 -5 0 1 1.74 1.89
 -5 0 1 -1.06 3
 -5 0 1 -0.37 4.05
 -5 0 1 -0.77 2.4
 5 0 -1 3.95 4.56
 -5 0 1 1.99 2.02
 -5 0 0 106.4 5.97
 -5 0 0 91.96 7.81
 -5 0 0 100.91 5.25
 5 0 0 80.61 7.91
 -5 0 0 90.7 4.47
 5 0 1 3.89 2.71
 -5 0 -1 4.93 3.14
 5 0 1 5.52 4.84
 -5 0 -2 592.8 18.65
 -5 0 -3 0.28 2.64
 5 0 3 0.82 2.83
 -5 0 -4 12.12 2.2
 5 0 4 14.61 2.5
 5 0 5 2.61 0.97
 -5 1 8 14.16 2.05
 -5 -1 8 8.98 1.89
 -5 1 8 11.4 1.37
 -5 1 7 440.77 13.93
 -5 -1 7 434.69 13.82
 -5 -1 7 427.89 13.08
 -5 1 7 417.68 13.22
 -5 1 7 447.26 13.44
 -5 1 6 36.55 3.29
 -5 1 6 35.63 3.15
 -5 -1 6 37.62 3.12
 -5 1 5 768.33 22.73
 -5 -1 5 760.07 22.83
 -5 1 5 767.56 23.67
 -5 -1 5 758.9 23.55
 -5 -1 5 762.68 22.96
 -5 1 5 771.4 23.13
 -5 1 5 775.92 23.09
 -5 -1 5 782.27 22.85
 -5 1 5 761.28 22.8
 -5 -1 5 785.39 22.69
 -5 -1 4 21.25 3.13
 -5 1 4 23.43 3.15
 5 1 -4 32.36 5.67
 5 -1 -4 29.2 5.62
 -5 -1 3 541.12 16.16
 -5 1 3 560.58 16.36
 -5 1 3 529.97 17.31
 -5 -1 3 557.32 17.41
 -5 -1 3 560.47 17.31
 -5 1 3 550.12 17.4
 5 1 -3 547.91 21.13
 5 -1 -3 525.73 20.87
 -5 -1 3 558.74 16.98
 -5 -1 2 72.73 3.7
 -5 1 2 77.21 3.78
 -5 1 2 63.6 6.57
 -5 -1 2 63.7 6.57
 -5 1 2 74.55 4.84
 -5 -1 2 84 4.58
 -5 1 2 75.35 4.41
 -5 1 2 70.24 4.8
 -5 -1 2 69.43 4.75
 5 1 -2 71.31 7.12
 5 -1 -2 77.08 7.3
 -5 1 2 75.59 4.2
 -5 -1 2 78.57 4.23
 -5 1 1 1054.61 29.03
 -5 1 1 956.5 33.12
 -5 -1 1 975.19 33.06
 -5 -1 1 1022.69 30.13
 -5 1 1 1023.49 30.18
 -5 -1 1 1033.91 29.82
 -5 1 1 1037.94 29.72
 5 1 -1 944.16 34.04
 5 -1 -1 996.42 34.25
 -5 1 1 1039.67 29.28
 -5 1 0 15.62 4.83
 -5 -1 0 22.54 3.76
 -5 1 0 16.7 3.59
 -5 -1 0 20.01 3.13
 -5 1 0 16.14 2.82
 -5 -1 0 17.62 4.84
 5 1 0 23.52 5.44
 5 -1 0 15.66 5.09
 -5 1 0 19.56 2.38
 5 -1 1 377.23 12.38
 5 1 1 352.9 12.07
 -5 1 -1 352.81 12.58
 -5 -1 -1 350.95 12.5
 5 1 1 332.99 15.97
 5 -1 1 351.67 16.26
 5 1 2 9.62 3.84
 5 -1 2 5.16 3.35
 5 -1 2 6.71 2.51
 -5 1 -2 11.75 3.38
 -5 -1 -2 8.74 3.14
 -5 1 -3 131.08 6.23
 -5 -1 -3 146.32 6.36
 5 1 3 150 6.81
 5 -1 3 136.95 6.6
 -5 1 -4 8.33 2.04
 -5 -1 -4 7.28 1.95
 5 1 4 7.96 2.45
 5 -1 4 7.69 2.27
 5 1 5 1.64 0.94
 5 -1 5 2.32 0.96
 -5 2 8 73.52 3.05
 -5 2 7 15.84 2.8
 -5 -2 7 15.83 2.77
 -5 -2 7 15.04 1.93
 -5 2 7 13.26 2.21
 -5 -2 7 12.22 1.78
 -5 2 7 12.02 2.17
 -5 2 6 1125.44 31.85
 -5 2 6 1076.28 31.65
 -5 -2 6 1123.07 31.42
 -5 2 5 27.88 2.87
 -5 -2 5 24.47 3
 -5 2 5 27.6 3.91
 -5 -2 5 30.23 3.77
 -5 -2 5 31.83 3.28
 -5 2 5 27.61 3.42
 -5 -2 5 29.42 2.81
 -5 2 5 29.38 3.3
 -5 -2 5 27.02 2.67
 -5 2 5 25.33 3
 -5 2 4 130.1 5.17
 -5 -2 4 134.33 6.14
 -5 2 4 131.57 6.23
 5 2 -4 133.51 9.27
 5 -2 -4 136.99 9.18
 -5 2 3 144.83 5.98
 -5 -2 3 165.43 7.01
 -5 2 3 159.42 7.05
 -5 2 3 170.44 7.14
 -5 -2 3 167.46 7.12
 -5 -2 3 169.28 6.97
 5 2 -3 166.05 10.21
 5 -2 -3 150.09 9.82
 -5 -2 3 167.62 6.74
 -5 2 2 901.82 25.73
 -5 2 2 898.89 29.95
 -5 -2 2 847.59 29.53
 -5 2 2 900.78 26.72
 -5 -2 2 938.45 26.65
 -5 2 2 884.29 26.67
 -5 -2 2 902.5 26.66
 5 2 -2 863.67 30.68
 5 -2 -2 835.36 30.3
 -5 2 2 905.85 26.1
 -5 -2 2 945.04 26.27
 -5 -2 1 18.51 2.46
 -5 2 1 16.88 2.29
 -5 2 1 9.37 4.48
 -5 -2 1 18.23 4.79
 -5 -2 1 17.44 3.33
 -5 2 1 16.13 3.37
 -5 -2 1 13.08 2.8
 -5 2 1 20.94 2.97
 5 2 -1 22.16 5.56
 5 -2 -1 12.99 4.86
 -5 2 1 18.27 2.53
 -5 -2 0 46.27 4.37
 -5 2 0 49.12 4.47
 -5 -2 0 33.08 5.49
 -5 2 0 35.53 5.75
 -5 -2 0 36.59 3.53
 -5 2 0 39.69 3.42
 5 2 0 38.03 6.18
 5 -2 0 40.37 6.06
 -5 2 0 41.78 3.08
 -5 -2 0 42.09 3.03
 5 -2 1 9.94 2.86
 -5 2 -1 14.46 3.28
 -5 -2 -1 10.65 3.18
 5 2 1 0.46 4.36
 5 -2 1 13.56 5.18
 5 -2 2 590.3 18.12
 -5 2 -2 596.36 18.65
 -5 -2 -2 598.3 18.55
 5 2 2 590.47 19.21
 5 -2 2 589.01 19.16
 5 -2 3 30.75 2.54
 -5 2 -3 30.08 3.39
 -5 -2 -3 27.85 3.18
 5 -2 3 33.68 3.59
 5 2 3 31.94 3.69
 -5 2 -4 32.67 2.65
 -5 -2 -4 35.67 2.61
 5 2 4 31.76 2.93
 5 -2 4 31.18 2.89
 -5 3 8 60.13 2.71
 -5 3 7 210.04 7.75
 -5 -3 7 206.79 7.57
 -5 -3 7 182.81 6.66
 -5 3 7 213.49 7.39
 -5 3 7 209.39 7.39
 -5 3 6 31.34 2.78
 -5 -3 6 27.05 2.68
 -5 3 6 35.91 3.34
 -5 3 6 35.61 3.27
 -5 3 5 638.15 19.14
 -5 -3 5 628.98 19.9
 -5 -3 5 618.25 19.28
 -5 3 5 644.99 19.81
 -5 3 5 640.29 19.78
 -5 -3 5 645.99 19.13
 -5 3 5 656.84 20.25
 -5 3 4 105.08 4.55
 -5 -3 4 105.52 5.41
 -5 3 4 108.26 5.62
 5 3 -4 125.45 8.96
 5 -3 -4 104.36 8.17
 -5 -3 3 311.66 10.41
 -5 3 3 292.28 9.69
 -5 -3 3 283.55 10.45
 -5 3 3 289.31 10.6
 -5 -3 3 314.41 10.62
 -5 3 3 287.64 10.54
 -5 -3 3 304.42 10.56
 5 3 -3 300.4 14.18
 5 -3 -3 273.79 13.64
 -5 3 3 291.96 10.17
 -5 3 2 45.8 3.11
 -5 -3 2 39.06 5.42
 -5 3 2 39.66 3.85
 -5 3 2 46.17 5.96
 -5 -3 2 50.37 3.86
 -5 3 2 42.96 3.94
 -5 -3 2 35.51 3.66
 5 3 -2 43.74 6.36
 5 -3 -2 35.54 5.89
 -5 3 2 42.71 3.38
 -5 -3 2 43.96 3.42
 -5 3 1 976.13 27.39
 -5 3 1 904.83 31.48
 -5 -3 1 889.52 31.06
 -5 -3 1 968.55 28.39
 -5 3 1 939.15 28.45
 -5 -3 1 981.39 28.28
 -5 3 1 952.64 27.94
 5 3 -1 932.52 32.49
 5 -3 -1 951.84 32.39
 -5 3 1 960.95 27.59
 -5 -3 1 1002.08 27.69
 -5 3 0 104.2 8.12
 -5 -3 0 113.57 8.07
 -5 3 0 130.81 5.92
 5 3 0 117.38 8.97
 5 -3 0 114.94 8.8
 -5 -3 0 130.46 5.36
 5 -3 1 18.12 3.35
 -5 3 -1 11.11 3.21
 -5 -3 -1 16.83 3.22
 5 3 1 5.02 4.48
 5 -3 1 12.01 4.74
 -5 3 -1 14.47 2.07
 5 3 2 3.52 3.42
 5 -3 2 3.83 3.14
 5 -3 2 1.41 2.5
 -5 3 -2 2.11 3.01
 -5 -3 -2 1.53 2.68
 5 -3 3 622.73 18.95
 -5 3 -3 646.76 19.65
 -5 -3 -3 694.71 19.64
 5 3 3 648.65 20.02
 5 -3 3 669.72 20.07
 -5 3 -4 45.35 2.91
 -5 -3 -4 44 2.82
 5 3 4 45.42 3.15
 5 -3 4 45.02 3.12
 -5 4 8 57.77 2.72
 -5 4 7 17.84 2.78
 -5 -4 7 23.34 2.63
 -5 4 7 21.62 2.56
 -5 4 7 25.87 2.62
 -5 -4 6 523.9 16.49
 -5 4 6 530.16 16.24
 -5 -4 6 509.34 15.95
 -5 -4 6 539.94 16.05
 -5 4 6 546.28 16.77
 -5 4 6 553.35 16.66
 -5 4 5 47.1 3.33
 -5 -4 5 47.68 3.93
 -5 4 5 50.51 4.23
 -5 -4 5 45.05 3.91
 -5 -4 5 42.95 3.41
 -5 4 5 44.28 3.95
 -5 4 5 45.44 3.98
 -5 -4 5 44.9 3.48
 -5 4 4 21.41 2.28
 -5 -4 4 25.42 3.1
 -5 4 4 18.65 3.12
 -5 -4 4 22.67 2.99
 5 4 -4 22.86 5.29
 5 -4 -4 13.4 4.6
 -5 -4 3 523.21 15.95
 -5 4 3 496.48 15.3
 -5 -4 3 507.43 16.06
 -5 4 3 519.22 16.31
 -5 -4 3 485.46 15.97
 -5 4 3 498.88 16.06
 -5 -4 3 508.17 16.02
 5 4 -3 538.51 20.39
 5 -4 -3 483.09 19.53
 -5 4 3 500.44 15.69
 -5 4 2 999.17 28.17
 -5 4 2 996.19 32.22
 -5 -4 2 975.56 31.97
 -5 4 2 956.56 28.93
 -5 -4 2 1009.34 29
 5 4 -2 919.92 32.94
 5 -4 -2 980.2 32.93
 -5 4 2 975.73 28.93
 -5 -4 2 1002.89 28.91
 -5 4 2 995.58 28.46
 -5 -4 2 1017.08 28.61
 -5 4 1 286.8 9.44
 -5 4 1 262.93 12.81
 -5 -4 1 265.62 12.56
 -5 -4 1 278.79 10.19
 -5 4 1 263.88 10.22
 -5 -4 1 281.67 10.18
 -5 4 1 276.53 9.85
 5 4 -1 264.64 13.54
 5 -4 -1 276.54 13.44
 -5 4 1 269.58 9.48
 -5 -4 1 278.05 9.56
 -5 4 0 3.03 2.04
 -5 -4 0 -1.41 3.83
 -5 4 0 5.65 4.23
 5 -4 0 4.54 3
 5 4 0 1.34 4.39
 5 -4 0 0.43 4.36
 -5 -4 -1 11.01 4.16
 -5 4 -1 5.35 4.38
 5 -4 1 5.15 2.86
 -5 4 -1 5.57 2.91
 -5 -4 -1 3.61 2.74
 -5 4 -1 5.81 1.85
 5 -4 2 297.69 10.24
 -5 4 -2 277.34 10.38
 -5 -4 -2 292.06 10.28
 5 4 2 292.83 11.07
 5 -4 2 282.8 10.92
 5 -4 3 1.85 1.92
 -5 4 -3 5.53 2.46
 -5 -4 -3 2.52 2.15
 5 -4 3 1.59 2.12
 5 4 3 3.6 2.71
 5 -4 3 3.36 2.77
 -5 4 -4 72.28 3.58
 -5 -4 -4 76.14 3.5
 5 4 4 77.08 3.78
 5 -4 4 74.21 3.71
 -5 5 8 60.3 2.79
 -5 5 7 260.19 8.66
 -5 5 7 263.23 9.05
 -5 -5 7 272.33 8.93
 -5 5 7 258.14 8.96
 -5 5 7 264.64 8.94
 -5 -5 6 10.81 2.63
 -5 5 6 9.04 2.24
 -5 5 6 12.46 2.79
 -5 -5 6 9.68 2.66
 -5 -5 6 10.35 1.92
 -5 -5 6 10.24 1.99
 -5 5 6 7.61 2.57
 -5 5 6 9.05 2.57
 -5 5 5 95.21 4.31
 -5 -5 5 107.6 5.53
 -5 5 5 107.09 5.77
 -5 -5 5 103.4 5.43
 -5 -5 5 88.97 4.73
 -5 5 5 101.54 5.57
 -5 5 5 109.6 5.55
 -5 -5 5 102.4 4.95
 -5 5 5 102.02 4.79
 -5 5 4 738.72 22.29
 -5 -5 4 764.99 22.91
 -5 5 4 744.88 23.22
 -5 -5 4 823.32 23.2
 5 5 -4 850.74 27.99
 5 -5 -4 762.69 26.73
 -5 5 3 111.51 5.03
 -5 5 3 112.96 5.72
 -5 -5 3 119.39 5.85
 5 5 -3 107.59 8.39
 5 -5 -3 112.37 8.25
 -5 -5 2 34.25 3.12
 -5 5 2 29.23 2.79
 -5 5 2 26.52 4.95
 -5 -5 2 28.82 4.72
 -5 5 2 26.92 3.39
 -5 -5 2 32.67 3.4
 5 5 -2 23.88 5.19
 5 -5 -2 30.69 5.4
 -5 5 2 30.03 2.92
 -5 5 2 32.59 3.42
 -5 -5 2 37.55 3.36
 -5 -5 1 542.77 16.15
 -5 5 1 509.57 15.89
 -5 5 1 504.2 19.46
 -5 -5 1 497.24 19.07
 -5 5 1 531.11 16.74
 -5 -5 1 546.37 16.68
 -5 -5 1 521.71 16.81
 -5 5 1 521.81 16.35
 5 5 -1 466.69 20.19
 5 -5 -1 529.53 20.44
 -5 5 1 523.6 16.07
 -5 5 0 17.45 2.4
 -5 -5 0 14.6 4.1
 -5 5 0 18.27 4.55
 5 -5 0 18.01 3.36
 5 5 0 19.87 5.22
 5 -5 0 6.63 4.29
 -5 5 -1 15.12 3.2
 -5 -5 -1 15.63 4.27
 -5 5 -1 18.42 4.57
 5 -5 1 16.92 3.25
 -5 5 -1 15.4 2.16
 -5 5 -2 41 3.6
 -5 -5 -2 41.96 3.56
 5 -5 3 283.71 9.39
 -5 5 -3 292.41 9.79
 -5 -5 -3 282.86 9.58
 5 -5 3 275.27 9.61
 5 5 3 298.36 10.14
 5 -5 3 285.05 10.02
 -5 5 -4 58.7 3.02
 5 5 4 47.85 2.95
 5 -5 4 51.53 2.92
 -5 -5 -4 54.62 2.84
 -5 6 8 9.75 1.47
 -5 6 7 40.8 2.8
 -5 6 7 47.58 3.23
 -5 6 7 43.16 3
 -5 -6 6 355.86 11.63
 -5 6 6 327.01 11.45
 -5 -6 6 329.6 11.26
 -5 6 6 343.34 11.53
 -5 6 6 344.05 11.52
 -5 6 6 335.18 11.44
 -5 6 5 82.85 4.01
 -5 -6 5 97.16 5.22
 -5 -6 5 80.73 4.29
 -5 6 5 83.89 5.09
 -5 6 5 86.68 5.01
 -5 -6 5 84.87 4.45
 -5 6 5 89.03 4.32
 -5 6 4 2.38 1.92
 -5 -6 4 2.69 2.2
 -5 6 4 0.33 2.69
 -5 -6 4 4.52 2.51
 5 6 -4 5.57 4.38
 5 -6 -4 -0.39 3.82
 -5 6 3 158.43 6.34
 -5 6 3 164.72 7.02
 -5 -6 3 159.95 6.89
 5 6 -3 147.34 9.65
 5 -6 -3 151.93 9.58
 -5 -6 2 710.58 20.39
 -5 6 2 666.56 20.4
 -5 -6 2 676.14 20.31
 -5 6 2 662.34 19.85
 -5 6 2 635.1 20.45
 -5 -6 2 678.54 20.72
 5 6 -2 646.48 24.44
 5 -6 -2 715.13 24.47
 -5 6 1 2.51 1.94
 -5 6 1 1.72 3.75
 -5 -6 1 -1.62 3.45
 -5 -6 1 4.81 2.71
 -5 6 1 2.92 2.19
 5 6 -1 3.83 4.11
 5 -6 -1 2.03 3.89
 -5 6 0 94.8 4.52
 -5 -6 0 79.89 6.68
 -5 6 0 93.33 7.36
 5 -6 0 103.83 5.65
 5 6 0 94.99 7.84
 5 -6 0 74.71 7.11
 -5 -6 -1 108.48 5.5
 -5 6 -1 113.3 5.67
 5 -6 1 103.09 5.68
 -5 6 -1 100.68 4.65
 -5 6 -2 379.19 12.55
 -5 -6 -2 378.56 12.36
 5 -6 3 4.09 1.93
 -5 6 -3 3.92 2.12
 -5 -6 -3 6.04 2.08
 5 -6 3 5.63 2.17
 5 6 3 4.69 2.51
 5 -6 3 4.93 2.52
 5 -6 4 50.73 2.35
 5 6 4 59.09 2.95
 5 -6 4 55.74 2.83
 -5 7 8 100.54 3.67
 -5 7 7 273.34 8.76
 -5 7 7 264.75 8.97
 -5 7 7 260.7 8.85
 -5 -7 6 23.5 2.89
 -5 7 6 18.07 2.85
 -5 7 6 23.12 2.95
 -5 7 6 19.63 2.72
 -5 -7 5 85.07 5.03
 -5 7 5 80.78 4.83
 -5 7 5 84.47 4.9
 -5 7 5 75.61 4.02
 -5 7 4 230.28 8.31
 -5 7 4 238.25 8.97
 -5 -7 4 226.39 8.64
 5 7 -4 228.1 12.02
 5 -7 -4 224 11.61
 -5 7 4 234.18 8.37
 -5 7 3 220.93 8.01
 -5 7 3 223.1 8.66
 -5 -7 3 221.84 8.64
 5 7 -3 214.16 11.57
 5 -7 -3 215.77 11.27
 -5 7 2 10.73 2.25
 -5 7 2 10.64 2.78
 -5 -7 2 8.56 2.63
 5 7 -2 11.91 4.61
 5 -7 -2 8.57 4.21
 -5 7 1 647.21 19.03
 -5 7 1 621.82 22.28
 -5 -7 1 643.5 22.08
 5 7 -1 619.74 23.44
 5 -7 -1 638.94 23.21
 -5 7 0 82.86 4.29
 -5 7 0 71.81 6.43
 -5 -7 0 75.09 6.14
 -5 -7 0 95.3 4.83
 -5 7 0 95.68 5.07
 5 -7 0 90.47 5.36
 5 7 0 75.19 7.05
 5 -7 0 70.14 6.85
 -5 7 0 86.95 4.51
 -5 -7 -1 148.52 6.4
 -5 7 -1 143.21 6.53
 5 -7 1 146.6 6.75
 -5 7 -1 140.95 5.73
 -5 -7 -2 82.63 4.4
 -5 7 -2 80.63 4.58
 5 -7 2 81.97 4.36
 -5 -7 -3 287.67 9.17
 -5 7 -3 287.19 9.29
 5 -7 3 287.11 9.11
 5 -7 3 249.48 9.03
 5 7 3 271.88 9.34
 5 -7 3 261.17 9.23
 5 -7 4 75.7 2.95
 5 7 4 80.05 3.18
 5 -7 4 76.88 3.17
 -5 8 8 43.49 2.05
 -5 8 7 14.46 1.93
 -5 8 7 14.72 2.18
 -5 8 7 15.44 2.17
 -5 8 6 207.08 7.16
 -5 -8 6 231.28 8.35
 -5 8 6 222.8 8.25
 -5 8 6 219.84 8.28
 -5 8 5 38.38 3.59
 -5 8 4 70.69 4
 -5 8 4 72.93 4.49
 -5 -8 4 63.79 4.16
 -5 8 4 67.96 3.93
 -5 8 3 319.93 10.79
 -5 8 3 320.87 11.22
 -5 -8 3 336.01 11.35
 5 8 -3 313.27 14.43
 5 -8 -3 314.79 14.16
 -5 8 3 316.86 10.88
 -5 8 2 554.03 16.83
 -5 8 2 549.46 17.34
 -5 -8 2 567.08 17.65
 5 8 -2 547.69 20.78
 5 -8 -2 532.79 20.45
 -5 8 1 5.63 2.18
 -5 8 1 10.13 3.74
 -5 -8 1 5.38 3.28
 5 8 -1 8.23 4.21
 5 -8 -1 6.06 3.97
 -5 8 0 0.12 1.96
 -5 8 0 5.99 3.51
 -5 -8 0 2.66 3.11
 5 -8 0 1.17 2.86
 -5 -8 0 0.41 2.2
 -5 8 0 2.04 2.42
 5 8 0 2.74 3.89
 5 -8 0 0.75 3.7
 -5 8 0 0.79 2.14
 -5 -8 -1 525.29 16.42
 -5 8 -1 538.78 16.65
 5 -8 1 538.27 16.95
 -5 8 -1 529.17 16.06
 -5 -8 -2 273.81 9.08
 -5 8 -2 271.22 9.19
 5 -8 2 244.45 8.89
 5 8 2 256.49 9.46
 5 -8 2 247.51 9.32
 -5 8 -3 4.19 1.87
 5 -8 3 4.49 1.93
 5 -8 3 3.66 1.96
 5 8 3 2.51 1.99
 5 -8 3 4.44 2.01
 5 -8 4 28.85 1.74
 -5 9 7 79.09 3.57
 -5 9 7 75.56 3.7
 -5 9 7 72.2 3.59
 -5 9 6 45.11 2.64
 -5 -9 6 53.63 3.55
 -5 9 6 44.5 3.39
 -5 9 6 51.16 3.49
 -5 9 6 46.87 3.55
 -5 9 5 392.82 13.19
 -5 9 4 183.15 7.06
 -5 9 4 177.85 7.45
 -5 -9 4 172.72 7.15
 -5 9 4 186.66 7.02
 -5 9 3 411.71 12.97
 -5 9 3 398.49 13.26
 -5 -9 3 419.7 13.49
 5 -9 -3 401.97 16.18
 -5 9 3 380.06 12.93
 -5 9 2 43.74 3.34
 -5 9 2 45.65 3.57
 -5 9 2 41.62 3.25
 -5 -9 2 42.45 3.19
 5 -9 -2 38.51 4.27
 5 -9 -2 37.94 5.21
 -5 9 2 43.97 3.55
 -5 9 1 270.24 9.18
 -5 9 1 250.23 11.43
 -5 -9 1 236.74 11.06
 5 -9 -1 262.09 9.8
 5 -9 -1 225.14 11.79
 -5 9 1 260.26 9.4
 -5 9 1 275.76 9.35
 -5 -9 1 280.62 9.25
 -5 9 0 557.28 17.26
 5 -9 0 583.76 18.22
 -5 9 0 590.35 17.63
 -5 -9 0 577.86 17.48
 -5 9 0 578.68 17.64
 -5 -9 -1 57 3.59
 -5 9 -1 50.32 3.58
 5 -9 1 58.93 4.18
 -5 9 -1 53.23 3.37
 -5 9 -2 66.27 3.73
 5 -9 2 70.44 4.07
 5 -9 2 63.82 3.76
 5 9 2 65.35 3.94
 5 -9 2 61.97 3.93
 5 -9 3 244.72 7.76
 5 -9 3 224.84 7.7
 5 9 3 228.95 7.49
 5 -9 3 214.72 7.44
 5 -9 4 69.69 2.68
 -5 10 7 98.16 4.08
 -5 10 7 99.02 4.14
 -5 10 7 103.94 4.21
 -5 10 6 173.39 6.22
 -5 -10 6 192.59 7.12
 -5 10 6 188.93 6.99
 -5 10 6 192.34 7.08
 -5 10 6 182.56 7.08
 -5 10 5 185.76 6.8
 -5 10 5 183.58 7.47
 -5 10 5 172.08 7.1
 -5 10 4 -0.91 2.09
 -5 10 4 3.92 2.35
 -5 10 4 -0.84 2.02
 -5 10 3 259.63 9.23
 -5 10 3 266.09 9.49
 -5 10 3 258.96 9.25
 -5 10 2 636.37 18.96
 -5 10 2 650.7 19.21
 5 -10 -2 628.66 21.06
 -5 10 2 607.6 19.08
 -5 10 1 145.79 5.96
 5 -10 -1 137.26 6.6
 -5 10 1 148.09 6.34
 -5 10 0 25.85 2.64
 5 -10 0 22.34 3.22
 -5 10 0 21.83 2.86
 -5 10 -1 495.89 15.12
 5 -10 2 210.28 7.47
 5 -10 2 194 7.11
 5 -10 2 187.02 7
 5 -10 3 14.16 2.04
 5 -10 3 16.64 2
 5 -10 4 0.66 0.84
 -5 11 7 52.9 2.68
 -5 11 6 0.76 1.43
 -5 11 6 0.93 1.84
 -5 11 6 1.74 1.93
 -5 11 6 1.51 2.07
 -5 11 5 160.17 6.23
 -5 11 5 166.94 6.85
 -5 11 5 163.77 6.54
 -5 11 4 462.25 14.24
 -5 11 3 283.72 9.82
 -5 11 3 299.32 9.95
 -5 11 3 265.61 9.65
 -5 11 2 3.68 1.99
 5 -11 -2 -0.74 2.47
 -5 11 2 1.27 2.3
 -5 11 1 24.39 2.63
 5 -11 -1 25.88 3.29
 -5 11 1 33.31 3.25
 -5 11 0 369.68 11.76
 5 -11 0 371.69 12.52
 -5 11 0 369.06 12.14
 -5 11 -1 20.58 2.52
 5 -11 2 131.96 5.4
 5 -11 2 119.83 5.07
 5 -11 3 79.35 3.59
 -5 12 7 213.42 6.65
 -5 12 6 173.65 5.76
 -5 12 6 161.19 6.03
 -5 12 6 170.47 6.19
 -5 12 6 161.65 6.3
 -5 12 5 259.95 8.7
 -5 12 5 244.88 8.74
 -5 12 5 268.19 9.19
 -5 12 4 -0.37 1.95
 -5 12 4 3.23 1.86
 -5 12 3 436.52 13.44
 -5 12 3 401.31 13.25
 -5 12 2 329.77 10.88
 5 -12 -2 328.89 11.17
 -5 12 2 323.77 11.13
 -5 12 1 416.54 12.78
 5 -12 -1 420.41 13.34
 5 -12 -1 389.57 13.11
 -5 12 1 384.45 13.09
 -5 12 0 1.46 2.23
 5 -12 1 177.44 6.87
 -5 12 -1 173.8 6.59
 5 -12 2 226.79 7.62
 5 -12 2 203.62 7.27
 5 -12 3 7.41 1.6
 -5 13 6 4.88 1.38
 -5 13 6 3.72 1.54
 -5 13 6 3.96 1.62
 -5 13 6 3.77 1.81
 -5 13 5 2.29 1.77
 -5 13 5 2.35 1.81
 -5 13 5 2.01 2.03
 -5 13 4 795.36 23.98
 -5 13 4 841.06 23.89
 5 -13 -3 9.33 2.15
 -5 13 3 8.77 2.28
 -5 13 2 12.55 2.37
 -5 13 2 12.07 2.5
 5 -13 -1 110.81 5.3
 -5 13 1 104.21 5.29
 -5 13 0 754.25 21.3
 -5 13 0 721.47 21.81
 5 -13 1 34.32 2.94
 -5 13 -1 29.3 2.69
 5 -13 2 26.11 2.41
 5 -13 3 81.15 3.31
 -5 14 6 20.43 1.67
 -5 14 6 16.6 1.66
 -5 14 6 17.34 1.97
 -5 14 5 240.06 7.67
 -5 14 5 241.88 7.87
 -5 14 4 3.01 2.05
 -5 14 4 3.8 2.25
 5 -14 -4 0.46 1.97
 -5 14 4 3.95 1.6
 -5 14 3 484.98 14.71
 -5 14 3 467.54 14.57
 5 -14 -2 62.48 3.7
 -5 14 2 67.4 4.02
 5 -14 -1 152.4 6.29
 5 -14 -1 167.16 6.58
 -5 14 1 165.85 6.71
 -5 14 0 54.12 2.96
 5 -14 0 46.22 3.38
 -5 14 0 50.29 3.47
 5 -14 1 568.18 16.48
 -5 14 -1 539.88 16.34
 5 -14 2 3.44 1.97
 5 -14 2 3.17 1.73
 -5 -14 -2 0.9 1.36
 5 -14 3 16.11 1.46
 -5 15 6 28.45 1.7
 -5 15 5 13.83 1.91
 -5 15 5 13.23 1.9
 -5 15 4 572.29 16.83
 5 -15 -4 570.39 16.83
 -5 15 4 557.96 17.05
 -5 15 3 3.67 2.02
 -5 15 3 1.04 1.81
 -5 15 2 15.62 2.15
 5 -15 -2 10.68 1.99
 -5 15 2 12.92 2.48
 5 -15 -1 13.89 2.39
 -5 15 1 15.03 1.99
 5 -15 -1 13.23 2.17
 -5 15 1 13.03 2.55
 -5 15 0 805.63 22.69
 5 -15 0 822.66 23.15
 5 -15 0 822.1 23.51
 -5 15 0 782.29 23.31
 5 -15 1 5.01 2.07
 5 -15 1 4.96 1.78
 -5 15 -1 7.09 1.87
 5 -15 2 4.59 1.76
 5 -15 2 1.33 1.4
 -5 -15 -2 2.2 1.19
 5 -15 3 0.41 0.79
 -5 16 6 2.04 0.83
 -5 16 5 234.61 7.49
 -5 16 4 2.69 1.74
 -5 16 4 1.39 1.79
 5 -16 -4 0.36 1.57
 -5 -16 3 176.33 6.52
 -5 16 3 199.68 6.85
 -5 16 2 0.37 1.58
 5 -16 -2 0.74 1.6
 -5 16 2 1.83 1.9
 -5 16 1 13.6 1.81
 5 -16 -1 16.52 2.28
 5 -16 -1 19.29 2.03
 -5 16 1 18.96 2.54
 5 -16 0 2.03 1.89
 5 -16 0 3.21 1.67
 -5 16 0 3.63 1.96
 5 -16 1 418.08 12.24
 5 -16 1 427.3 12.69
 -5 16 -1 395.54 12.3
 5 -16 2 2.42 1.22
 -5 -16 -2 1.67 1.03
 -5 17 5 4.37 1.35
 -5 17 4 388.04 11.16
 -5 17 4 349.21 11.08
 -5 17 3 19.78 2.06
 -5 17 3 15.67 1.89
 -5 17 2 59.99 2.97
 -5 17 2 53.44 3.16
 -5 17 1 21.99 1.83
 5 -17 -1 23.9 2.24
 -5 17 1 19.95 2.38
 5 -17 0 265.82 8.3
 -5 17 0 253.55 8.69
 5 -17 1 3.1 1.63
 5 -17 1 1.08 1.22
 -5 -17 -1 0.42 1.42
 -5 17 -1 2.68 1.44
 5 -17 2 39.18 1.78
 -5 18 5 288.23 8.4
 -5 18 4 13.66 1.58
 -5 18 3 245.82 7.52
 5 -18 -3 248.2 7.91
 -5 18 2 6.45 1.39
 -5 -18 2 5.44 1.53
 -5 18 2 4.51 1.61
 -5 18 1 49.55 2.38
 -5 -18 1 50.94 2.93
 -5 18 1 52.27 2.96
 5 -18 -1 56.71 2.82
 5 -18 0 1.46 1.49
 -5 -18 0 -0.92 1.52
 -5 18 0 0.85 1.53
 5 -18 1 208.2 6.45
 -5 -18 -1 239.83 6.9
 -5 19 4 508.08 14.26
 -5 19 3 3.92 1.19
 -5 19 2 1.39 1.11
 -5 -19 2 -0.12 1.24
 -5 19 1 0.81 0.87
 -5 -19 1 1.09 1.36
 -5 19 1 1.59 1.35
 -5 -19 0 208.99 6.67
 -5 -19 -1 13.15 1.22
 -5 20 4 36.67 1.61
 -5 20 3 224.11 6.62
 -5 20 2 23.89 1.35
 -5 -20 2 22.99 1.47
 -5 -20 1 33.48 1.95
 -5 -20 0 12.95 1.38
 -5 -21 1 18.57 1.22
 -6 0 7 0.8 1.08
 -6 0 6 180.7 6.61
 -6 0 6 189.58 6.61
 -6 0 5 0.46 1.97
 -6 0 5 2.8 2.2
 -6 0 5 1.6 2.04
 -6 0 4 242.33 8.63
 -6 0 3 0.6 2.51
 -6 0 3 1.95 2.24
 -6 0 2 62.46 4.4
 -6 0 2 59.5 3.67
 -6 0 1 3.25 2.05
 -6 0 1 4.39 2.8
 6 0 0 456.8 14.97
 -6 0 0 520.04 15.66
 6 0 1 -0.37 1.73
 -6 0 -1 3.01 2.55
 -6 0 -2 15.8 2.33
 6 0 2 13.86 2.62
 6 0 3 0.66 1.41
 -6 -1 7 6.38 1.14
 -6 1 7 6.68 1.31
 -6 1 6 33.76 2.74
 -6 -1 6 35.18 2.53
 -6 1 6 33 2.62
 -6 1 5 633.65 18.3
 -6 1 5 636.38 18.6
 -6 -1 5 589.66 18.29
 -6 1 5 596.53 18.39
 -6 1 4 30.3 2.95
 -6 -1 4 30.51 2.94
 -6 1 3 1.03 2.08
 -6 -1 3 3.93 2.27
 -6 1 3 1.66 2.61
 -6 -1 3 1.49 2.55
 -6 1 2 8.65 2.21
 -6 -1 2 10.64 2.26
 -6 1 2 8.36 2.82
 -6 -1 2 12.11 2.73
 -6 -1 1 665.88 19.48
 -6 1 1 639.34 20.16
 -6 -1 1 662.46 20.18
 -6 1 1 666.45 19.5
 6 1 0 6.07 2.34
 6 -1 0 4.75 2.47
 -6 -1 0 6.61 2.78
 -6 1 0 7.66 2.96
 -6 -1 -1 67.81 4.2
 -6 1 -1 67.79 4.24
 6 -1 1 61.13 3.47
 6 1 1 65.39 4.42
 -6 -1 -2 16.23 2.37
 -6 1 -2 18.78 2.39
 6 1 2 15.16 2.64
 6 -1 2 11.78 2.56
 6 1 3 83.13 3.36
 6 -1 3 79.33 3.34
 -6 2 7 3.01 1.24
 -6 2 6 175.29 6.5
 -6 -2 6 167.33 6.16
 -6 2 6 182.9 6.43
 -6 2 5 3.14 2.01
 -6 2 5 2.24 2.28
 -6 -2 5 1.07 1.99
 -6 2 5 2.36 2.06
 -6 2 5 1.98 1.83
 -6 2 4 347.04 11.32
 -6 -2 4 354.26 11.44
 -6 2 4 329.86 11.17
 -6 2 3 22.55 2.66
 -6 -2 3 24.01 2.79
 -6 -2 3 18.06 2.91
 -6 2 3 20.58 3.08
 -6 -2 2 81.58 4.35
 -6 2 2 75.91 4.77
 -6 -2 2 81.2 4.71
 -6 2 2 77 4.22
 -6 2 1 20.78 2.51
 -6 -2 1 22.67 2.5
 -6 2 1 25.15 3.27
 -6 -2 1 19.71 2.97
 6 2 0 395.31 13.1
 6 -2 0 422.19 13.54
 -6 -2 0 451.32 13.87
 -6 2 0 429.3 13.87
 6 2 1 0.45 2.61
 6 -2 1 3.1 2.86
 6 -2 1 1.53 1.9
 -6 -2 -1 1.93 2.35
 -6 2 -1 1.07 2.47
 6 -2 2 0.34 1.21
 -6 -2 -2 1.07 1.87
 -6 2 -2 1.62 1.97
 6 2 2 1.43 2.25
 6 -2 2 4.53 2.3
 6 2 3 2.03 1.32
 6 -2 3 2.56 1.31
 -6 3 7 0.43 1.34
 -6 3 7 2.04 1.21
 -6 3 6 34.45 2.86
 -6 -3 6 29.9 2.35
 -6 3 6 33.63 2.66
 -6 3 5 404.54 12.07
 -6 3 5 373.62 12.38
 -6 3 5 379.16 12.06
 -6 -3 5 356.25 12
 -6 3 5 383.59 12.27
 -6 3 4 47.46 3.32
 -6 3 4 42.19 2.45
 -6 -3 4 39.46 3.32
 -6 3 4 41.4 3.3
 -6 3 4 48.77 3.8
 -6 -3 4 44.39 3.54
 -6 3 4 45.88 3.5
 -6 -3 3 168.5 6.65
 -6 3 3 151.94 6.76
 -6 3 3 165.05 6.5
 -6 -3 3 154.51 6.66
 -6 3 2 10.57 2.29
 -6 -3 2 12.73 2.34
 -6 3 2 10.91 2.87
 -6 -3 2 9.46 2.66
 -6 -3 1 841.74 23.53
 -6 3 1 773.15 23.74
 -6 3 1 818.41 24.17
 -6 -3 1 807.93 24
 -6 3 1 819.01 23.52
 -6 3 0 22.37 3.07
 6 -3 0 32 3.11
 -6 -3 0 30.89 3.1
 -6 3 0 31.49 2.46
 6 3 1 29.58 3.55
 6 -3 1 37.18 2.91
 -6 -3 -1 43.57 3.28
 -6 3 -1 37.88 3.35
 6 -3 1 39.31 3.66
 6 -3 2 37.83 2.27
 -6 -3 -2 43.22 2.8
 -6 3 -2 49.14 2.99
 6 3 2 40.79 3.2
 6 -3 2 39.66 3.12
 6 3 3 99.62 3.64
 6 -3 3 101.87 3.64
 -6 4 7 48.06 2.52
 -6 4 7 48.06 2.37
 -6 4 6 116.29 4.98
 -6 -4 6 111.84 4.44
 -6 4 6 121.36 4.89
 -6 4 5 3.48 1.9
 -6 4 5 1.45 2.19
 -6 -4 5 2.93 1.89
 -6 4 5 5.27 2.15
 -6 4 4 719.51 21
 -6 4 4 746.8 22.04
 -6 4 4 747.33 22.26
 -6 -4 4 746.51 22.09
 -6 4 4 759.23 22.13
 -6 4 4 763.34 21.82
 -6 -4 3 133.07 5.71
 -6 4 3 122.72 5.78
 -6 -4 3 123.65 5.66
 -6 4 3 123.07 5.47
 -6 -4 2 249.18 8.76
 -6 4 2 240.5 8.98
 -6 -4 2 241.44 8.89
 -6 -4 1 2.36 1.78
 -6 4 1 2.32 2.08
 -6 4 1 4.37 2.63
 -6 -4 1 0.14 2.28
 6 -4 0 330.77 11.3
 -6 4 0 332.84 11.35
 -6 -4 0 340.8 11.26
 -6 4 0 346.6 10.69
 6 -4 1 34.24 2.88
 -6 -4 -1 39.78 3.01
 -6 4 -1 45.83 3.28
 6 4 1 32.67 3.45
 6 -4 1 42.66 3.57
 6 -4 2 1.13 1.31
 -6 -4 -2 3.83 1.67
 -6 4 -2 5 1.83
 6 4 2 6.4 2.14
 6 -4 2 4.1 2.09
 6 4 3 9.83 1.23
 6 -4 3 10.92 1.2
 -6 5 7 8.39 1.51
 -6 5 7 10.25 1.39
 -6 5 6 20.79 2.45
 -6 -5 6 17.74 1.81
 -6 5 6 21.18 2.22
 -6 5 5 566.6 16.75
 -6 5 5 575.14 17.34
 -6 5 5 571.03 17.08
 -6 -5 5 554.62 16.83
 -6 5 4 12.49 2.33
 -6 5 4 8.12 1.68
 -6 5 4 11.14 2.68
 -6 -5 4 10.05 2.5
 -6 5 4 13.53 2.49
 -6 5 4 11.85 2.67
 -6 5 3 26.22 2.36
 -6 5 3 26.15 2.68
 -6 5 3 24.22 2.81
 -6 -5 2 58.7 3.67
 -6 5 2 56.43 3.7
 -6 5 2 55.7 3.9
 -6 -5 2 62.38 3.85
 -6 5 1 459.89 14.58
 -6 -5 1 456.12 14.39
 -6 5 1 462.72 14.18
 -6 5 0 2.99 2.24
 -6 -5 0 1.8 2.12
 6 -5 0 -0.13 2.28
 6 -5 1 139.01 5.47
 -6 5 -1 138.61 5.61
 -6 -5 -1 138.48 5.45
 6 5 1 124.3 5.89
 6 -5 1 124.83 5.84
 6 -5 2 44.01 2.39
 -6 5 -2 49.47 2.8
 -6 -5 -2 49.83 2.69
 6 5 2 41.23 2.91
 6 -5 2 40.91 2.85
 -6 6 7 55.27 2.52
 -6 6 7 52.49 2.38
 -6 6 6 117.54 4.91
 -6 6 6 123.51 4.8
 -6 6 6 111.12 4.48
 -6 6 5 4.83 1.78
 -6 6 5 5.24 2.4
 -6 -6 5 5.72 1.95
 -6 6 5 5.77 2.18
 -6 6 4 439.34 13.19
 -6 6 4 440.01 14.16
 -6 6 4 439.52 14.2
 -6 -6 4 437.67 13.97
 -6 6 4 444.56 14
 -6 6 4 454.63 13.8
 -6 6 3 98 4.29
 -6 -6 3 101.28 5.1
 -6 6 3 94.13 4.72
 -6 6 3 93.04 4.67
 -6 6 2 22.33 2.59
 -6 6 2 18 2.72
 -6 -6 2 24.39 2.6
 -6 6 2 17.9 2.53
 -6 6 1 150.15 6.19
 -6 -6 1 147.19 6.07
 6 -6 -1 147.57 6.48
 -6 6 1 151.48 5.98
 6 -6 0 397.66 13.25
 -6 6 0 429.3 13.17
 -6 -6 0 421.45 13
 6 -6 1 226.8 7.8
 -6 6 -1 246.35 7.89
 -6 -6 -1 228.06 7.65
 6 6 1 207.39 8.05
 6 -6 1 209.79 7.96
 6 -6 2 13.11 1.6
 6 6 2 12 2.01
 6 -6 2 14.77 1.97
 -6 7 7 4.68 1.05
 -6 7 6 229.71 7.7
 -6 7 6 223.97 7.55
 -6 7 5 489.09 14.62
 -6 7 5 529.33 15.18
 -6 7 5 542.21 15.81
 -6 7 5 544.9 15.74
 -6 -7 5 497.57 15.23
 -6 7 5 512.83 15.36
 -6 7 4 82.42 3.76
 -6 7 4 90.72 4.76
 -6 7 4 88.7 4.69
 -6 -7 4 83.29 4.41
 -6 7 4 87.02 4.45
 -6 7 4 90.09 4.3
 -6 7 3 19.61 2.22
 -6 7 3 18.19 2.44
 -6 7 2 306.96 9.99
 6 -7 -2 317.85 10.82
 -6 7 2 290.71 10.14
 -6 7 2 321.14 10.41
 -6 -7 2 318.22 10.23
 -6 7 2 315.51 10.39
 -6 7 1 298.8 9.93
 -6 -7 1 286.75 9.74
 6 -7 -1 300.18 10.34
 -6 7 1 299.63 9.83
 6 -7 0 42.55 3.4
 -6 7 0 42.63 2.74
 -6 7 0 42.89 3
 -6 -7 0 38.94 2.79
 6 -7 1 44.54 2.97
 -6 7 -1 46.95 2.81
 6 7 1 38.46 3.14
 6 -7 1 35.71 3.02
 6 -7 2 148 4.98
 6 7 2 143.06 5.01
 6 -7 2 143.93 4.97
 -6 8 6 101.7 4.21
 -6 8 6 97.62 4.11
 -6 8 5 12.85 1.76
 -6 8 5 11.93 1.49
 -6 8 5 17.5 2.48
 -6 8 5 10.11 2.16
 -6 8 5 13.52 2.08
 -6 8 4 208.61 7.06
 -6 8 4 208.49 7.9
 -6 8 4 211.47 7.61
 -6 8 4 203.97 7.35
 -6 8 3 210.19 7.27
 -6 8 3 209.91 7.57
 -6 8 2 2.17 1.68
 -6 -8 2 5.65 1.85
 -6 8 2 1.72 1.86
 6 -8 -2 3.93 2.51
 -6 8 2 2.68 2.23
 -6 8 1 76.76 3.89
 6 -8 -1 80.24 4.47
 -6 8 1 73.29 3.97
 -6 8 0 291.17 9.2
 6 -8 0 284.86 9.62
 -6 8 0 271.56 9.02
 6 -8 1 145.82 5.32
 6 8 1 133.93 5.2
 -6 8 -1 136.17 4.89
 6 -8 2 13.09 1.55
 -6 9 6 233.05 7.49
 -6 9 5 328.69 10.07
 -6 9 5 350.89 10.85
 -6 9 5 367.33 11.02
 -6 9 5 331.64 10.67
 -6 9 4 54.44 2.96
 -6 9 4 56.62 3.77
 -6 9 4 52.44 3.26
 -6 9 4 50.2 3.12
 -6 9 3 0.19 1.69
 -6 9 3 1.03 1.72
 6 -9 -3 2.99 2.24
 -6 9 2 214.01 7.33
 6 -9 -2 212.63 7.94
 -6 9 2 206.14 7.61
 6 -9 -1 164.89 6.62
 -6 9 1 164.18 5.94
 -6 9 1 160.54 6.19
 6 -9 0 6.21 2.09
 -6 9 0 6.13 1.58
 6 -9 0 8.72 2.33
 -6 9 0 6.08 1.72
 6 9 0 5.63 2.08
 6 -9 1 4.89 1.84
 6 9 1 3.41 1.52
 6 -9 2 123.97 4.23
 -6 10 6 110.48 4.03
 -6 10 5 4.52 1.26
 -6 10 5 1.94 1.76
 -6 10 5 4.46 1.71
 -6 10 4 132.34 4.94
 -6 10 4 135.7 5.68
 6 -10 -4 124.46 5.02
 -6 10 4 131.6 5.18
 -6 10 4 128.57 5.06
 -6 10 3 434.42 12.85
 6 -10 -3 431.21 13.15
 -6 10 3 403.95 12.69
 -6 10 2 42.37 2.8
 6 -10 -2 42.29 3.29
 -6 10 2 45.06 3.15
 6 -10 -1 70.14 3.9
 -6 10 1 63.48 3.54
 6 -10 0 132.63 5.18
 -6 10 0 124.08 4.75
 6 -10 1 234.87 7.61
 6 -10 2 5.43 1.09
 -6 11 6 116.78 3.97
 -6 11 5 165.59 5.63
 -6 11 5 177.46 6.01
 -6 11 4 16.34 1.93
 -6 11 4 16.55 1.92
 -6 11 4 14.32 1.88
 6 -11 -4 14.95 1.8
 -6 11 4 19.35 2.55
 -6 11 3 9.39 1.85
 6 -11 -3 12.42 2.16
 -6 11 2 415.88 12.41
 6 -11 -2 414.48 12.76
 -6 11 2 397.58 12.65
 6 -11 -1 107.51 4.81
 -6 11 1 110.32 4.65
 6 -11 0 2.05 1.83
 -6 11 0 2.03 1.51
 6 -11 1 2.08 1.53
 6 -11 2 125.71 3.98
 -6 12 5 16.51 1.43
 -6 12 5 12.92 1.48
 -6 12 4 38.78 2.36
 -6 12 4 35.59 2.17
 -6 12 4 37.67 2.31
 -6 12 3 474.83 13.51
 6 -12 -3 435.39 13.39
 -6 12 2 49.85 2.79
 6 -12 -2 46.69 2.98
 -6 12 2 45.22 2.99
 6 -12 -1 31.76 2.55
 -6 12 1 30.91 2.51
 6 -12 0 29.52 2.31
 -6 12 0 27.18 2.1
 6 -12 1 76.69 3.19
 -6 13 5 101.14 3.44
 -6 13 4 94.21 3.67
 -6 13 4 95.14 4.1
 -6 13 3 9.58 1.68
 6 -13 -3 7.32 1.5
 -6 13 2 291.92 8.78
 6 -13 -2 279.64 8.81
 -6 13 2 269.43 8.96
 6 -13 -1 44.22 2.66
 -6 13 1 40.71 2.63
 6 -13 0 4.71 1.48
 6 -13 1 21.85 1.53
 -6 -13 -1 20.3 1.38
 -6 14 5 2.39 0.74
 -6 14 4 10.16 1.43
 -6 14 3 324.66 9.74
 -6 14 2 36.09 2.11
 6 -14 -2 29.64 1.99
 -6 14 2 31.78 2.29
 6 -14 -1 35.44 2.12
 -6 14 1 36.61 2.35
 6 -14 0 37.96 2.04
 -6 15 4 90.01 3.25
 -6 15 3 24.72 1.74
 -6 15 2 256.32 7.74
 6 -15 -1 18.3 1.42
 6 -15 0 5.74 0.95
 -6 -15 0 5.39 1.17
 -6 16 4 2.45 0.75
 -6 16 3 455.19 12.75
 -6 -16 2 6.85 1.07
 -6 -16 1 40.71 1.96
 -7 0 5 1.49 1.33
 -7 0 4 583.73 16.88
 7 0 -3 1.45 1.81
 7 0 -2 75.63 3.53
 7 0 -1 0.8 1.35
 7 0 0 115.27 4.46
 -7 1 5 27.6 1.95
 -7 1 4 2.18 1.69
 -7 1 3 436.31 12.77
 7 -1 -3 431.38 12.95
 7 1 -3 422.58 12.86
 7 -1 -2 3.86 1.72
 7 1 -2 3.43 1.66
 7 1 -1 0.7 1.15
 7 -1 -1 2.2 1.31
 7 1 0 10.18 1.81
 7 -1 0 11.95 1.87
 -7 2 5 1.77 1.29
 -7 2 4 415.05 12.4
 -7 2 3 3.92 1.55
 7 -2 -3 3.96 1.92
 7 2 -3 3.88 1.79
 7 -2 -2 95.63 4.01
 7 2 -2 87.34 3.69
 7 -2 -1 0.95 1.41
 7 2 0 120.83 4.45
 7 -2 0 115.63 4.38
 -7 3 5 64.38 2.82
 -7 3 4 4.89 1.61
 7 -3 -4 4.42 1.8
 -7 3 3 321.24 9.85
 7 -3 -3 320.12 10.04
 7 3 -3 319.71 9.84
 7 3 -2 1.21 1.41
 7 -3 -2 0.96 1.71
 7 -3 -1 6.46 1.6
 7 3 0 65.26 2.95
 7 -3 0 57.87 2.85
 7 -4 -5 67.25 2.83
 -7 4 5 73.9 2.94
 7 -4 -4 330.11 9.89
 -7 4 4 316.85 9.77
 -7 4 3 3.03 1.53
 7 -4 -3 1.88 1.79
 7 4 -3 1.44 1.41
 7 4 -2 54.2 2.42
 7 -4 -2 58.56 3.08
 7 -4 -1 90.77 3.7
 7 4 -1 103.74 4.18
 7 4 0 158.2 5.07
 7 -4 0 146.41 4.98
 -7 5 5 13.85 1.31
 7 -5 -4 22.04 2.01
 -7 5 4 23.3 1.81
 7 -5 -3 218.61 7.08
 7 5 -3 205.65 6.54
 7 -5 -2 73.18 3.42
 7 5 -1 2.37 1.7
 7 -5 -1 6.36 1.69
 7 -5 -1 2.17 1.37
 7 -6 -4 289.65 8.12
 -7 6 4 242.95 7.84
 7 -6 -3 9.43 1.8
 7 -6 -2 24.43 2.11
 7 -6 -1 104.09 3.61
 7 6 -1 95.78 3.6
 7 -7 -4 31.25 1.85
 7 -7 -3 187.48 6.16
 7 -7 -2 143.92 5.01
 7 -7 -1 29.97 1.86
 7 -8 -3 2.12 1.21
 7 -8 -2 32.05 2.03
 7 -8 -1 125.65 4.16
 7 -9 -3 74.51 2.77
 7 -9 -2 113.19 3.86

_iucr_refine_instructions_details
;
TITL ogh-pyno-agtfa-h2o_gau_a.res in P2(1)/c
    ogh-pyno-agtfa-h2o_gau.res
    created by SHELXL-2018/3 at 15:59:14 on 10-Nov-2024
REM Old TITL OGH-PyNO-AgTFA-H2O_gau in P2(1)/c
REM SHELXT solution in P2(1)/c: R1 0.090, Rweak 0.027, Alpha 0.042
REM <I/s> 0.961 for 67 systematic absences, Orientation as input
REM Formula found by SHELXT: C7 N3 O2 F3 Ag
CELL 1.54184 5.8772 22.9278 7.5145 90 106.028 90
ZERR 2 0.0001 0.0005 0.0002 0 0.003 0
LATT 1
SYMM -X,0.5+Y,0.5-Z
SFAC C H Ag F N O
UNIT 28 28 4 12 4 16

L.S. 4 0 0
PLAN  5
SIZE 0.04 0.05 0.08
TEMP -123
BOND
list 4
fmap 2 53
acta
OMIT -2 133.5
REM <olex2.extras>
REM <HklSrc "%.\\OGH-PyNO-AgTFA-H2O_gau.hkl">
REM </olex2.extras>

WGHT    0.032400    0.473400
FVAR       0.44761
AG1   3    0.658682    0.485614    0.385805    11.00000    0.02721    0.02377 =
         0.03076   -0.00388    0.01342   -0.00684
F1    4   -0.145666    0.355065    0.263356    11.00000    0.02084    0.04052 =
         0.05721   -0.01461    0.00760   -0.00708
F2    4    0.149794    0.303025    0.402234    11.00000    0.05298    0.02307 =
         0.05821    0.00654   -0.00378   -0.00720
F3    4    0.109784    0.331185    0.123633    11.00000    0.05456    0.07484 =
         0.04118   -0.03411    0.02768   -0.02929
O2    6    0.146751    0.432885    0.468453    11.00000    0.03220    0.02814 =
         0.03117   -0.00820    0.01565   -0.00881
O3    6    0.418398    0.407066    0.321398    11.00000    0.02510    0.02927 =
         0.04736   -0.00705    0.01659   -0.00670
O4    6    0.796041    0.512369    0.122362    11.00000    0.02553    0.03543 =
         0.03048   -0.00695    0.01424   -0.00392
AFIX   7
H4A   2    0.949882    0.515997    0.156861    11.00000   -1.50000
H4B   2    0.769645    0.483749    0.042719    11.00000   -1.50000
AFIX   0
C6    1    0.232545    0.402526    0.365751    11.00000    0.02122    0.01964 =
         0.02314    0.00230    0.00493   -0.00114
C7    1    0.084914    0.348103    0.286562    11.00000    0.02193    0.02685 =
         0.02345   -0.00343    0.00714   -0.00124

O1    6    0.271899    0.545513    0.216720    11.00000    0.02582    0.01935 =
         0.03718   -0.00289    0.00956   -0.00294
N1    5    0.310337    0.602605    0.219133    11.00000    0.01987    0.01847 =
         0.02299   -0.00110    0.00320   -0.00059
C1    1    0.476568    0.624331    0.143099    11.00000    0.02106    0.02783 =
         0.02755   -0.00172    0.01024    0.00298
AFIX  43
H1    2    0.562713    0.598878    0.085822    11.00000   -1.20000
AFIX   0
C2    1    0.520110    0.683297    0.149120    11.00000    0.02353    0.02891 =
         0.02823    0.00481    0.00837   -0.00144
AFIX  43
H2    2    0.636877    0.698488    0.096041    11.00000   -1.20000
AFIX   0
C3    1    0.395306    0.720644    0.231803    11.00000    0.03275    0.02463 =
         0.02535    0.00143    0.00482    0.00307
AFIX  43
H3    2    0.424297    0.761452    0.235855    11.00000   -1.20000
AFIX   0
C4    1    0.227092    0.697185    0.308557    11.00000    0.03143    0.02504 =
         0.02516   -0.00214    0.00940    0.00638
AFIX  43
H4    2    0.138823    0.722017    0.365908    11.00000   -1.20000
AFIX   0
C5    1    0.187309    0.637979    0.302041    11.00000    0.02365    0.02872 =
         0.02141    0.00157    0.00836    0.00351
AFIX  43
H5    2    0.072877    0.621992    0.356094    11.00000   -1.20000
AFIX   0
HKLF 4


REM  ogh-pyno-agtfa-h2o_gau_a.res in P2(1)/c
REM wR2 = 0.0534, GooF = S = 1.081, Restrained GooF = 1.081 for all data
REM R1 = 0.0207 for 1631 Fo > 4sig(Fo) and 0.0220 for all 1716 data
REM 146 parameters refined using 0 restraints

END  
     
WGHT      0.0324      0.4734 

REM Highest difference peak  0.536,  deepest hole -0.663,  1-sigma level  0.093
Q1    1   0.6459  0.4385  0.3790  11.00000  0.05    0.54
Q2    1   0.6442  0.5389  0.3781  11.00000  0.05    0.43
Q3    1   0.2187  0.3013  0.3182  11.00000  0.05    0.32
Q4    1   0.1568  0.3799  0.3229  11.00000  0.05    0.32
Q5    1   0.7307  0.5010 -0.0015  11.00000  0.05    0.32

  REM The information below was added by Olex2.
  REM
  REM R1 = 0.0207 for 1631 Fo > 4sig(Fo) and 0.0220 for all 7521 data
  REM 146 parameters refined using n/a restraints
  REM Highest difference peak 0.54, deepest hole -0.66
  REM Mean Shift 0, Max Shift 0.000.

  REM +++ Tabular Listing of Refinement Information +++
  REM R1_all = 0.0220
  REM R1_gt = 0.0207
  REM wR_ref = 0.0534
  REM GOOF = 1.081
  REM Shift_max = 0.000
  REM Shift_mean = 0
  REM Reflections_all = 7521
  REM Reflections_gt = 1631
  REM Parameters = 146
  REM Hole = -0.66
  REM Peak = 0.54
  REM Flack = n/a

  
;
_olex2_submission_special_instructions  'No special instructions were received'
_oxdiff_exptl_absorpt_empirical_details
;
Empirical correction (ABSPACK) includes:
- Absorption correction using spherical harmonics
- Frame scaling
;
_oxdiff_exptl_absorpt_empirical_full_max  1.358
_oxdiff_exptl_absorpt_empirical_full_min  0.698
