# Supplementary material for: Free‐Standing Supramolecular Pyridine N‐Oxide‐Silver(I) Metallogels
Source: Adv Mater. 2025 Jul 1;37(37):2502818. doi: 10.1002/adma.202502818 (PMC12447065; doi:10.1002/adma.202502818)
Supplement: Supplementary file 2 — Supporting Data [file ADMA-37-2502818-s001.zip › (1Ag)Tol.cif]

data_1Ag_Tol
_audit_creation_date               2024-11-10
_audit_creation_method
;
Olex2 1.5-ac5-024
(compiled 2022.04.12 svn.rca3783a0 for Rigaku Oxford Diffraction, GUI svn.r6498)
;
_shelx_SHELXL_version_number       '2018/3'
_audit_contact_author_address      ?
_audit_contact_author_email        ?
_audit_contact_author_name         ''
_audit_contact_author_phone        ?
_publ_contact_author_id_orcid      ?
_publ_section_references
;
Dolomanov, O.V., Bourhis, L.J., Gildea, R.J, Howard, J.A.K. & Puschmann, H.
 (2009), J. Appl. Cryst. 42, 339-341.

Sheldrick, G.M. (2015). Acta Cryst. C71, 3-8.
;
_chemical_name_common              ?
_chemical_name_systematic          ?
_chemical_formula_moiety           'C4 H4 Ag2 F6 O6, 2(C5 H5 N O)'
_chemical_formula_sum              'C14 H14 Ag2 F6 N2 O8'
_chemical_formula_weight           668.01
_chemical_melting_point            ?
_chemical_oxdiff_formula           'C10 H10 N1 O1 F3 Ag1'
_chemical_oxdiff_usercomment       '2.5mg, Toluene'
loop_
  _atom_type_symbol
  _atom_type_description
  _atom_type_scat_dispersion_real
  _atom_type_scat_dispersion_imag
  _atom_type_scat_source
 'C' 'C' 0.0181 0.0091 'International Tables Vol C Tables 4.2.6.8 and 6.1.1.4'
 'H' 'H' 0.0000 0.0000 'International Tables Vol C Tables 4.2.6.8 and 6.1.1.4'
 'Ag' 'Ag' 0.1306 4.2820 'International Tables Vol C Tables 4.2.6.8 and 6.1.1.4'
 'F' 'F' 0.0727 0.0534 'International Tables Vol C Tables 4.2.6.8 and 6.1.1.4'
 'N' 'N' 0.0311 0.0180 'International Tables Vol C Tables 4.2.6.8 and 6.1.1.4'
 'O' 'O' 0.0492 0.0322 'International Tables Vol C Tables 4.2.6.8 and 6.1.1.4'

_shelx_space_group_comment
;
The symmetry employed for this shelxl refinement is uniquely defined
by the following loop, which should always be used as a source of
symmetry information in preference to the above space-group names.
They are only intended as comments.
;
_space_group_crystal_system        'monoclinic'
_space_group_IT_number             14
_space_group_name_H-M_alt          'P 1 21/c 1'
_space_group_name_Hall             '-P 2ybc'
loop_
  _space_group_symop_operation_xyz
 'x, y, z'
 '-x, y+1/2, -z+1/2'
 '-x, -y, -z'
 'x, -y-1/2, z-1/2'

_cell_length_a                     5.87840(10)
_cell_length_b                     22.9155(3)
_cell_length_c                     7.50580(10)
_cell_angle_alpha                  90
_cell_angle_beta                   106.035(2)
_cell_angle_gamma                  90
_cell_volume                       971.74(3)
_cell_formula_units_Z              2
_cell_measurement_reflns_used      8910
_cell_measurement_temperature      150.4(7)
_cell_measurement_theta_max        77.3040
_cell_measurement_theta_min        3.8800
_shelx_estimated_absorpt_T_max     0.481
_shelx_estimated_absorpt_T_min     0.139
_exptl_absorpt_coefficient_mu      17.172
_exptl_absorpt_correction_T_max    0.839
_exptl_absorpt_correction_T_min    0.247
_exptl_absorpt_correction_type     gaussian
_exptl_absorpt_process_details
;
CrysAlisPro 1.171.43.126a (Rigaku Oxford Diffraction, 2024)
Numerical absorption correction based on gaussian integration over
a multifaceted crystal model
Empirical absorption correction using spherical harmonics,
implemented in SCALE3 ABSPACK scaling algorithm.
;
_exptl_absorpt_special_details     ?
_exptl_crystal_colour              colourless
_exptl_crystal_colour_primary      colourless
_exptl_crystal_density_diffrn      2.283
_exptl_crystal_density_meas        ?
_exptl_crystal_density_method      ?
_exptl_crystal_description         plate
_exptl_crystal_F_000               648
loop_
  _exptl_crystal_face_index_h
  _exptl_crystal_face_index_k
  _exptl_crystal_face_index_l
  _exptl_crystal_face_perp_dist
 -3 -6 3 0.0359
 3 6 -4 0.0570
 0 -2 5 0.0681
 3 4 1 0.0814
 -1 1 -4 0.1046
 -3 5 3 0.0103
 3 -9 -2 0.0336
 3 -1 -3 0.0485
 0 15 0 0.0409
 0 -15 0 0.0557
 3 -8 -1 0.0401
 -4 0 2 0.0237
 -2 12 -1 0.0653
 0 -7 -4 0.0765
 0 7 4 0.0765

_exptl_crystal_size_max            0.19
_exptl_crystal_size_mid            0.11
_exptl_crystal_size_min            0.05
loop_
  _exptl_oxdiff_crystal_face_indexfrac_h
  _exptl_oxdiff_crystal_face_indexfrac_k
  _exptl_oxdiff_crystal_face_indexfrac_l
  _exptl_oxdiff_crystal_face_x
  _exptl_oxdiff_crystal_face_y
  _exptl_oxdiff_crystal_face_z
 -3.1765 -5.6633 3.0074 -0.0006 0.0097 1.0000
 2.8906 5.6073 -3.5161 -0.0342 -0.1553 -0.9873
 0.2535 -2.3217 4.5247 0.2124 0.8947 0.3930
 3.2971 3.5261 0.9194 0.1807 0.7494 -0.6370
 -1.1562 0.9303 -4.0447 -0.2293 -0.9624 -0.1460
 -3.2959 4.7290 2.9930 -0.6437 0.1325 0.7537
 2.6901 -9.4964 -2.3928 0.8671 -0.1767 -0.4658
 3.4520 -1.3686 -3.1667 0.4570 -0.0952 -0.8844
 0.1378 14.8482 -0.2589 -0.8851 0.1775 -0.4303
 0.1867 -14.8544 -0.0399 0.9206 -0.1849 0.3439
 3.2789 -7.5387 -0.8489 0.8318 0.2460 -0.4975
 -3.7133 -0.0763 2.3899 -0.4073 -0.1184 0.9056
 -1.6404 12.4353 -1.0120 -0.9540 -0.2842 -0.0952
 -0.2269 -7.3652 -3.9799 0.3821 -0.9184 -0.1026
 0.2269 7.3652 3.9799 -0.3821 0.9184 0.1026

_exptl_transmission_factor_max     ?
_exptl_transmission_factor_min     ?
_diffrn_reflns_av_R_equivalents    0.0440
_diffrn_reflns_av_unetI/netI       0.0219
_diffrn_reflns_Laue_measured_fraction_full  1.000
_diffrn_reflns_Laue_measured_fraction_max  1.000
_diffrn_reflns_limit_h_max         6
_diffrn_reflns_limit_h_min         -6
_diffrn_reflns_limit_k_max         27
_diffrn_reflns_limit_k_min         -27
_diffrn_reflns_limit_l_max         8
_diffrn_reflns_limit_l_min         -8
_diffrn_reflns_number              11568
_diffrn_reflns_point_group_measured_fraction_full  1.000
_diffrn_reflns_point_group_measured_fraction_max  1.000
_diffrn_reflns_theta_full          66.744
_diffrn_reflns_theta_max           66.744
_diffrn_reflns_theta_min           3.858
_diffrn_ambient_environment        N~2~
_diffrn_ambient_temperature        150.4(7)
_diffrn_detector                   'Hybrid Pixel Array Detector'
_diffrn_detector_area_resol_mean   10.0000
_diffrn_detector_type              'HyPix-Arc 100'
_diffrn_measured_fraction_theta_full  1.000
_diffrn_measured_fraction_theta_max  1.000
_diffrn_measurement_details
;
List of Runs (angles in degrees, time in seconds):

  # Type    Start    End  Width  t~exp~   \w     \q     \k     \f   Frames
--------------------------------------------------------------------------
  1  \w     67.00 111.00   0.50    0.05    --  107.82-125.00 120.00   88
  2  \w     37.00  63.00   0.50    0.05    --  107.82-125.00 120.00   52
  3  \w     45.00  74.00   0.50    0.05    --  107.82-125.00  90.00   58
  4  \w     38.00  71.00   0.50    0.05    --  107.82 -95.00   0.00   66
  5  \w     76.00 103.00   0.50    0.05    --  107.82 -95.00   0.00   54
  6  \w     51.00  82.00   0.50    0.05    --  107.82 -95.00  30.00   62
  7  \w     37.00  79.00   0.50    0.05    --  107.82 -95.00 -60.00   84
  8  \w     76.00 103.00   0.50    0.05    --  107.82 -95.00 -90.00   54
  9  \w     40.00  95.00   0.50    0.05    --  107.82 -95.00-120.00  110
 10  \w     64.00 106.00   0.50    0.05    --  107.82 -95.00-180.00   84
 11  \w     74.00 103.00   0.50    0.05    --  107.82 -95.00 -30.00   58
 12  \w     40.00  84.00   0.50    0.05    --   48.61 -92.00 110.00   88
 13  \w     10.00  36.00   0.50    0.05    --   48.61 -92.00 110.00   52
 14  \w     79.00 105.00   0.50    0.05    --  107.82 -92.00 110.00   52
 15  \w     54.00  85.00   0.50    0.05    --  107.82 -61.00 150.00   62
 16  \w     32.00  59.00   0.50    0.05    --  107.82 -45.00 150.00   54
 17  \w     30.00  59.00   0.50    0.05    --  107.82 -45.00 120.00   58
 18  \w     32.00  86.00   0.50    0.05    --  107.82 -61.00  90.00  108
 19  \w     29.00  54.00   0.50    0.05    --  107.82 -45.00  30.00   50
 20  \w     41.00  67.00   0.50    0.05    --  107.82 -61.00 -60.00   52
 21  \w    109.00 158.00   0.50    0.05    --  107.82  15.00-180.00   98
 22  \w     72.00  97.00   0.50    0.05    --  107.82  15.00-180.00   50
 23  \w     93.00 170.00   0.50    0.05    --  107.82  61.00 -90.00  154
 24  \w    101.00 167.00   0.50    0.05    --  107.82  30.00 -30.00  132
 25  \w     97.00 125.00   0.50    0.05    --  107.82  30.00  30.00   56
 26  \w    147.00 173.00   0.50    0.05    --  107.82  30.00  30.00   52
 27  \w     81.00 131.00   0.50    0.05    --  107.82 125.00 150.00  100
 28  \w    -32.00  28.00   0.50    0.05    --   48.61 -19.00-180.00  120
 29  \w     88.00 144.00   0.50    0.05    --  107.82  92.00-136.00  112
 30  \w    -52.00  15.00   0.50    0.05    --  -48.11  92.00-136.00  134
 31  \w   -106.00 -54.00   0.50    0.05    --  -88.32 125.00-180.00  104
 32  \w   -100.00 -72.00   0.50    0.05    --  -88.32  92.00-136.00   56
 33  \w     -3.00  32.00   0.50    0.05    --  -48.11  19.00-180.00   70
 34  \w    -35.00  -9.00   0.50    0.05    --  -88.32  45.00-150.00   52
 35  \w    -34.00  -9.00   0.50    0.05    --  -88.32  45.00-120.00   50
 36  \w    -36.00 -11.00   0.50    0.05    --  -88.32  45.00-180.00   50
 37  \w    -36.00  -9.00   0.50    0.05    --  -88.32  45.00 -60.00   54
 38  \w    -35.00  -9.00   0.50    0.05    --  -88.32  45.00  30.00   52
 39  \w    -35.00 -10.00   0.50    0.05    --  -88.32  45.00 150.00   50
 40  \w   -107.00 -27.00   0.50    0.05    --  -88.32  77.00 120.00  160
 41  \w   -156.00 -71.00   0.50    0.05    --  -88.32 -45.00 -30.00  170
 42  \w   -115.00 -77.00   0.50    0.05    --  -48.11-125.00 -90.00   76
 43  \w   -120.00 -74.00   0.50    0.05    --  -48.11-125.00-180.00   92
 44  \w   -162.00-128.00   0.50    0.05    --  -88.32-125.00-180.00   68
 45  \w   -129.00 -77.00   0.50    0.05    --  -88.32-125.00 -90.00  104
 46  \w   -152.00 -85.00   0.50    0.05    --  -88.32 -92.00 110.00  134
;
_diffrn_measurement_device         'four-circle diffractometer'
_diffrn_measurement_device_type    'XtaLAB Synergy R, HyPix-Arc 100'
_diffrn_measurement_method         '\w scans'
_diffrn_orient_matrix_type        
 'CrysAlisPro convention (1999,Acta A55,543-557)'
_diffrn_orient_matrix_UB_11        0.1169447000
_diffrn_orient_matrix_UB_12        -0.0605312000
_diffrn_orient_matrix_UB_13        0.0093360000
_diffrn_orient_matrix_UB_21        0.1577589000
_diffrn_orient_matrix_UB_22        0.0139064000
_diffrn_orient_matrix_UB_23        0.1960281000
_diffrn_orient_matrix_UB_31        -0.1891349000
_diffrn_orient_matrix_UB_32        -0.0257546000
_diffrn_orient_matrix_UB_33        0.0842303000
_diffrn_radiation_monochromator    mirror
_diffrn_radiation_probe            x-ray
_diffrn_radiation_type             'Cu K\a'
_diffrn_radiation_wavelength       1.54184
_diffrn_source                     'Rotating-anode X-ray tube'
_diffrn_source_type                'PhotonJet R (Cu) X-ray Source'
_reflns_Friedel_coverage           0.000
_reflns_Friedel_fraction_full      .
_reflns_Friedel_fraction_max       .
_reflns_number_gt                  1673
_reflns_number_total               1713
_reflns_special_details
;
 Reflections were merged by SHELXL according to the crystal
 class for the calculation of statistics and refinement.
 
 _reflns_Friedel_fraction is defined as the number of unique
 Friedel pairs measured divided by the number that would be
 possible theoretically, ignoring centric projections and
 systematic absences.
;
_reflns_threshold_expression       'I > 2\s(I)'
_computing_cell_refinement         'CrysAlisPro 1.171.43.126a (Rigaku OD, 2024)'
_computing_data_collection        
 'CrysAlisPro system (CCD 43.126a 64-bit (release 11-06-2024))'
_computing_data_reduction          'CrysAlisPro 1.171.43.126a (Rigaku OD, 2024)'
_computing_molecular_graphics      'Olex2 1.5-ac5-024 (Dolomanov et al., 2009)'
_computing_publication_material    'Olex2 1.5-ac5-024 (Dolomanov et al., 2009)'
_computing_structure_refinement    'SHELXL 2018/3 (Sheldrick, 2015)'
_computing_structure_solution      'SHELXT 2018/2 (Sheldrick, 2018)'
_refine_diff_density_max           0.343
_refine_diff_density_min           -0.597
_refine_diff_density_rms           0.090
_refine_ls_extinction_coef         .
_refine_ls_extinction_method       none
_refine_ls_goodness_of_fit_ref     1.095
_refine_ls_hydrogen_treatment      constr
_refine_ls_matrix_type             full
_refine_ls_number_parameters       146
_refine_ls_number_reflns           1713
_refine_ls_number_restraints       0
_refine_ls_R_factor_all            0.0217
_refine_ls_R_factor_gt             0.0212
_refine_ls_restrained_S_all        1.095
_refine_ls_shift/su_max            0.001
_refine_ls_shift/su_mean           0.000
_refine_ls_structure_factor_coef   Fsqd
_refine_ls_weighting_details      
 'w=1/[\s^2^(Fo^2^)+(0.0323P)^2^+0.4877P] where P=(Fo^2^+2Fc^2^)/3'
_refine_ls_weighting_scheme        calc
_refine_ls_wR_factor_gt            0.0543
_refine_ls_wR_factor_ref           0.0547
_refine_special_details            ?
_olex2_refinement_description
;
1. Fixed Uiso
 At 1.2 times of:
  All C(H) groups
 At 1.5 times of:
  All O(H,H) groups
2.a Rotating group:
 O4(H4A,H4B)
2.b Aromatic/amide H refined with riding coordinates:
 C1(H1), C2(H2), C3(H3), C4(H4), C5(H5)
;
_atom_sites_solution_hydrogens     mixed
_atom_sites_solution_primary       dual
_atom_sites_solution_secondary     ?
loop_
  _atom_site_label
  _atom_site_type_symbol
  _atom_site_fract_x
  _atom_site_fract_y
  _atom_site_fract_z
  _atom_site_U_iso_or_equiv
  _atom_site_adp_type
  _atom_site_occupancy
  _atom_site_site_symmetry_order
  _atom_site_calc_flag
  _atom_site_refinement_flags_posn
  _atom_site_refinement_flags_adp
  _atom_site_refinement_flags_occupancy
  _atom_site_disorder_assembly
  _atom_site_disorder_group
 Ag1 Ag 0.65867(3) 0.48558(2) 0.38587(2) 0.02476(10) Uani 1 1 d . . . . .
 F1 F -0.1463(3) 0.35503(7) 0.2627(2) 0.0390(4) Uani 1 1 d . . . . .
 F2 F 0.1097(3) 0.33113(9) 0.1233(2) 0.0525(5) Uani 1 1 d . . . . .
 F3 F 0.1493(3) 0.30291(8) 0.4016(3) 0.0475(5) Uani 1 1 d . . . . .
 O2 O 0.1461(3) 0.43299(8) 0.4681(2) 0.0280(4) Uani 1 1 d . . . . .
 O3 O 0.4182(3) 0.40693(8) 0.3214(3) 0.0317(4) Uani 1 1 d . . . . .
 O4 O 0.7952(4) 0.51239(8) 0.1217(3) 0.0282(4) Uani 1 1 d . . . . .
 H4A H 0.949353 0.515064 0.155308 0.042 Uiso 1 1 d R U . . .
 H4B H 0.765084 0.484153 0.040383 0.042 Uiso 1 1 d R U . . .
 C6 C 0.2321(4) 0.40262(10) 0.3657(3) 0.0204(5) Uani 1 1 d . . . . .
 C7 C 0.0845(4) 0.34820(11) 0.2862(3) 0.0234(5) Uani 1 1 d . . . . .
 O1 O 0.2719(3) 0.54533(7) 0.2170(2) 0.0258(4) Uani 1 1 d . . . . .
 N1 N 0.3111(3) 0.60284(8) 0.2198(3) 0.0199(4) Uani 1 1 d . . . . .
 C1 C 0.4770(4) 0.62435(11) 0.1439(3) 0.0241(5) Uani 1 1 d . . . . .
 H1 H 0.563127 0.598820 0.086739 0.029 Uiso 1 1 calc R U . . .
 C2 C 0.5207(4) 0.68345(11) 0.1499(4) 0.0264(5) Uani 1 1 d . . . . .
 H2 H 0.637634 0.698629 0.096937 0.032 Uiso 1 1 calc R U . . .
 C3 C 0.3957(5) 0.72087(11) 0.2325(3) 0.0268(5) Uani 1 1 d . . . . .
 H3 H 0.424671 0.761701 0.236545 0.032 Uiso 1 1 calc R U . . .
 C4 C 0.2273(4) 0.69740(11) 0.3091(3) 0.0252(5) Uani 1 1 d . . . . .
 H4 H 0.138895 0.722218 0.366464 0.030 Uiso 1 1 calc R U . . .
 C5 C 0.1875(4) 0.63810(11) 0.3022(3) 0.0230(5) Uani 1 1 d . . . . .
 H5 H 0.072609 0.622057 0.355717 0.028 Uiso 1 1 calc R U . . .

loop_
  _atom_site_aniso_label
  _atom_site_aniso_U_11
  _atom_site_aniso_U_22
  _atom_site_aniso_U_33
  _atom_site_aniso_U_23
  _atom_site_aniso_U_13
  _atom_site_aniso_U_12
 Ag1 0.02512(14) 0.02274(13) 0.02887(14) -0.00367(6) 0.01154(9) -0.00652(6)
 F1 0.0189(7) 0.0399(9) 0.0556(10) -0.0141(8) 0.0061(7) -0.0066(6)
 F2 0.0524(11) 0.0720(13) 0.0408(10) -0.0335(9) 0.0258(9) -0.0285(10)
 F3 0.0507(11) 0.0221(8) 0.0577(12) 0.0064(7) -0.0049(9) -0.0077(7)
 O2 0.0308(10) 0.0262(9) 0.0306(10) -0.0085(8) 0.0148(8) -0.0088(7)
 O3 0.0232(9) 0.0289(9) 0.0461(11) -0.0061(8) 0.0151(8) -0.0067(7)
 O4 0.0240(9) 0.0342(11) 0.0297(11) -0.0075(7) 0.0129(8) -0.0036(7)
 C6 0.0185(11) 0.0201(11) 0.0205(11) 0.0026(9) 0.0021(9) -0.0017(9)
 C7 0.0210(12) 0.0261(12) 0.0226(12) -0.0046(10) 0.0052(9) -0.0018(10)
 O1 0.0232(9) 0.0183(8) 0.0355(10) -0.0025(7) 0.0075(7) -0.0036(7)
 N1 0.0193(9) 0.0184(9) 0.0203(10) -0.0001(8) 0.0026(8) -0.0003(7)
 C1 0.0207(12) 0.0270(12) 0.0261(13) -0.0003(10) 0.0088(10) 0.0030(9)
 C2 0.0230(12) 0.0279(13) 0.0285(13) 0.0049(10) 0.0077(10) -0.0018(10)
 C3 0.0324(13) 0.0208(12) 0.0247(12) 0.0030(10) 0.0035(10) 0.0025(10)
 C4 0.0266(13) 0.0237(12) 0.0251(12) -0.0016(10) 0.0066(10) 0.0060(10)
 C5 0.0220(12) 0.0263(12) 0.0214(12) 0.0013(10) 0.0071(9) 0.0031(10)

_geom_special_details
;
 All esds (except the esd in the dihedral angle between two l.s. planes)
 are estimated using the full covariance matrix.  The cell esds are taken
 into account individually in the estimation of esds in distances, angles
 and torsion angles; correlations between esds in cell parameters are only
 used when they are defined by crystal symmetry.  An approximate (isotropic)
 treatment of cell esds is used for estimating esds involving l.s. planes.
;
loop_
  _geom_bond_atom_site_label_1
  _geom_bond_atom_site_label_2
  _geom_bond_distance
  _geom_bond_site_symmetry_2
  _geom_bond_publ_flag
 Ag1 Ag1 2.9355(3) 3_666 ?
 Ag1 O2 2.3031(17) 3_666 ?
 Ag1 O3 2.2590(17) . ?
 Ag1 O4 2.4150(19) . ?
 F1 C7 1.328(3) . ?
 F2 C7 1.330(3) . ?
 F3 C7 1.338(3) . ?
 O2 C6 1.243(3) . ?
 O3 C6 1.232(3) . ?
 C6 C7 1.542(3) . ?
 O1 N1 1.337(3) . ?
 N1 C1 1.351(3) . ?
 N1 C5 1.346(3) . ?
 C1 C2 1.377(4) . ?
 C2 C3 1.383(4) . ?
 C3 C4 1.384(4) . ?
 C4 C5 1.377(4) . ?

loop_
  _geom_angle_atom_site_label_1
  _geom_angle_atom_site_label_2
  _geom_angle_atom_site_label_3
  _geom_angle
  _geom_angle_site_symmetry_1
  _geom_angle_site_symmetry_3
  _geom_angle_publ_flag
 O2 Ag1 Ag1 81.57(4) 3_666 3_666 ?
 O2 Ag1 O4 87.12(6) 3_666 . ?
 O3 Ag1 Ag1 81.01(5) . 3_666 ?
 O3 Ag1 O2 161.52(7) . 3_666 ?
 O3 Ag1 O4 110.92(7) . . ?
 O4 Ag1 Ag1 146.18(5) . 3_666 ?
 C6 O2 Ag1 120.90(15) . 3_666 ?
 C6 O3 Ag1 123.76(16) . . ?
 O2 C6 C7 114.3(2) . . ?
 O3 C6 O2 131.7(2) . . ?
 O3 C6 C7 114.0(2) . . ?
 F1 C7 F2 106.4(2) . . ?
 F1 C7 F3 106.0(2) . . ?
 F1 C7 C6 113.6(2) . . ?
 F2 C7 F3 106.4(2) . . ?
 F2 C7 C6 113.6(2) . . ?
 F3 C7 C6 110.32(19) . . ?
 O1 N1 C1 119.59(19) . . ?
 O1 N1 C5 119.1(2) . . ?
 C5 N1 C1 121.3(2) . . ?
 N1 C1 C2 119.7(2) . . ?
 C1 C2 C3 120.5(2) . . ?
 C2 C3 C4 118.4(2) . . ?
 C5 C4 C3 120.1(2) . . ?
 N1 C5 C4 120.1(2) . . ?

loop_
  _diffrn_refln_index_h
  _diffrn_refln_index_k
  _diffrn_refln_index_l
  _diffrn_refln_intensity_net
  _diffrn_refln_intensity_u
 0 0 -1 1.39 0.31
 0 0 1 0.55 0.3
 0 0 -2 2289.5 73.66
 0 0 2 2337.63 73.64
 0 0 3 1.01 0.6
 0 0 4 3439.06 107.14
 0 0 4 3392.93 107.73
 0 0 4 3152.95 104.47
 0 0 5 0.25 1.53
 0 0 5 -0.7 1.81
 0 0 5 0.86 1.78
 0 0 6 196.12 11.72
 0 0 6 182.96 11.24
 0 0 6 206.48 12.86
 0 0 7 1.79 1.89
 0 0 7 0.86 2.33
 0 0 7 0.36 2.06
 0 0 8 521.04 23
 0 0 8 482.12 22.32
 0 0 9 1.21 1.18
 0 1 1 4053.45 122.02
 0 -1 1 3830.46 122.31
 0 1 -1 3688.42 122.07
 0 -1 2 1061.65 34.19
 0 1 2 1081.41 33.88
 0 1 -2 1018.53 33.94
 0 1 3 618.49 20.6
 0 -1 3 618 20.95
 0 1 4 8.55 2.03
 0 -1 4 6.82 1.87
 0 -1 4 9.21 2.14
 0 1 4 8.55 2.33
 0 -1 4 7.47 1.26
 0 1 4 6.28 1.03
 0 1 5 974.2 36.95
 0 1 5 949.91 36.9
 0 -1 5 979.26 37.73
 0 1 5 960.84 37.42
 0 1 5 981.83 36.55
 0 -1 5 1035.15 36.74
 0 1 5 1048.58 37.31
 0 1 6 3.47 2.4
 0 1 6 2.23 2.44
 0 -1 6 3.06 2.29
 0 -1 6 3.67 2.08
 0 1 6 1.29 2.16
 0 1 6 1.25 1.58
 0 -1 6 1.99 1.7
 0 1 7 40.54 5.39
 0 -1 7 48.16 5.68
 0 -1 7 43.2 6.09
 0 1 7 47.66 6.27
 0 -1 7 48.53 6.32
 0 1 8 3.85 2.42
 0 -1 8 5.01 2.86
 0 -1 8 4.55 2.86
 0 1 8 7.77 3.19
 0 -1 -8 2.29 2.72
 0 1 -8 9.57 3.48
 0 1 9 138.1 7.53
 0 -1 9 162.32 7.86
 0 -2 0 5172.38 162.87
 0 2 -1 207.03 7.02
 0 -2 1 207.99 7.32
 0 2 1 220.72 7.78
 0 -2 2 482.33 15.76
 0 2 2 487.55 15.11
 0 2 -3 560.61 19.5
 0 2 3 587.78 19.22
 0 -2 3 589.84 19.94
 0 -2 4 2017.07 68.47
 0 2 4 2136.46 71.7
 0 -2 4 2149.34 70.22
 0 -2 4 2069.92 68.57
 0 2 4 2320.8 71.25
 0 2 5 0.56 1.84
 0 -2 5 0.59 1.94
 0 2 5 3.63 2.15
 0 2 5 1 1.55
 0 2 5 0.82 1.84
 0 2 5 1.06 1.68
 0 -2 5 -0.22 1.64
 0 2 6 116.47 8.75
 0 -2 6 109.8 7.81
 0 -2 6 122.16 9.65
 0 2 6 112.87 9.06
 0 2 6 115.9 8.77
 0 -2 6 106.3 8.17
 0 2 6 110.21 8.86
 0 2 7 67.21 7.33
 0 -2 7 64.03 7.36
 0 2 7 59.21 6.72
 0 2 7 54.31 6.28
 0 -2 7 59.99 6.31
 0 2 8 375.07 18.23
 0 -2 8 358.7 18.3
 0 2 -8 355.09 17.81
 0 -2 8 358.01 18.56
 0 2 8 332.27 17.02
 0 2 9 3.97 1.43
 0 -2 9 4.36 1.49
 0 -3 0 0.28 0.29
 0 3 1 2706.72 82.32
 0 -3 1 2486.66 81.47
 0 -3 2 2288.67 69.64
 0 3 2 2127.4 68.57
 0 3 -2 2200.88 69.03
 0 -3 3 382.42 14.09
 0 3 3 378.15 12.94
 0 3 -3 408.02 13.52
 0 -3 4 77.81 4.47
 0 3 4 81.65 5.85
 0 -3 4 76.68 4.41
 0 3 4 90.75 6.54
 0 -3 4 74.3 5.12
 0 3 5 1919.73 67.79
 0 3 5 1986.77 69.4
 0 -3 5 1975.75 66.83
 0 -3 5 1892.28 64.82
 0 -3 5 2002.59 64.98
 0 3 5 2017.94 68.33
 0 3 5 1895.09 68.07
 0 -3 5 2072.92 69.14
 0 3 5 1934.1 68.17
 0 3 6 9.03 2.83
 0 -3 6 10.14 2.46
 0 3 6 10.2 3.19
 0 -3 6 10.7 3.26
 0 -3 6 11.36 2.91
 0 3 6 8.07 2.69
 0 3 6 9.1 2.99
 0 3 7 259.19 14.84
 0 3 7 232.48 14.89
 0 -3 7 265.2 15.9
 0 3 7 262.99 15.24
 0 -3 7 263.24 14.48
 0 3 8 1.05 2.26
 0 -3 8 4.18 2.62
 0 -3 8 4.89 2.72
 0 3 8 1.78 1.95
 0 -3 -8 3.18 2.62
 0 3 -8 2.65 2.49
 0 -3 8 4.66 2.36
 0 3 9 118.07 6.36
 0 -4 0 1343.69 42.85
 0 4 1 69.99 3.92
 0 -4 1 56.56 2.8
 0 4 -2 1016.56 33.67
 0 4 2 1111.15 35.42
 0 -4 2 1053.96 34.35
 0 4 -3 356.01 12.65
 0 4 3 372.04 15.54
 0 -4 3 369.1 13.46
 0 4 4 2425.37 80.75
 0 4 -4 2315.99 77.31
 0 -4 4 2494.91 78.35
 0 4 4 2470.59 81.54
 0 -4 4 2382.9 79.13
 0 4 5 95.53 7.56
 0 4 5 92.77 7.76
 0 -4 5 99.81 6.68
 0 -4 5 95.97 5.7
 0 4 5 80.65 6.88
 0 4 5 97.93 7.37
 0 -4 5 101.05 7.79
 0 4 5 93.51 7.46
 0 -4 5 98.37 5.73
 0 4 6 222.67 13.84
 0 4 6 259.93 14.55
 0 4 6 230.65 14.11
 0 -4 6 242.89 12.64
 0 4 6 240.24 14.06
 0 -4 6 263.42 15.07
 0 4 6 244.01 14.23
 0 -4 6 246.5 14.72
 0 4 7 4.5 2.75
 0 -4 7 8.95 3.32
 0 4 7 5.61 2.89
 0 -4 7 8.68 3.58
 0 -4 7 1.64 2
 0 -4 8 326.95 16.73
 0 4 8 281.31 15.38
 0 -4 8 300.76 16.93
 0 4 -8 313.54 15.59
 0 -4 8 291.19 14.78
 0 4 9 4.66 1.31
 0 -5 0 0.84 0.66
 0 -5 0 0.58 0.47
 0 5 1 1128.19 38.91
 0 -5 1 1143.1 37.05
 0 5 -2 2027.26 67.14
 0 5 2 2223.18 69.2
 0 -5 2 2188.2 68.05
 0 5 -3 354.54 12.83
 0 -5 3 385.25 13.86
 0 5 3 347.49 15.72
 0 -5 3 387.38 13.96
 0 5 4 62.5 5.44
 0 -5 4 63.52 4.19
 0 5 4 58.79 5.7
 0 -5 4 65.19 4.63
 0 5 5 1159.81 41.7
 0 5 5 1039.74 41.7
 0 -5 5 1159.67 39.55
 0 -5 5 1054.56 38.05
 0 5 5 963.97 40.43
 0 5 5 1089.23 40.76
 0 -5 5 1196.98 42.15
 0 5 5 1095.96 41.5
 0 -5 5 1102.45 38.15
 0 5 6 117.44 9.32
 0 5 6 99.56 8.58
 0 5 6 102.01 8.61
 0 -5 6 109.47 9.36
 0 5 6 91.53 8.68
 0 -5 6 110.35 7.63
 0 -5 6 117.72 9.74
 0 5 6 109.52 8.69
 0 -5 7 6.27 3.37
 0 5 7 3.14 2.4
 0 -5 7 5.41 3.25
 0 -5 7 4.85 2.23
 0 5 7 3.42 2.5
 0 5 -8 45.57 5
 0 -5 -8 31.52 4.44
 0 5 8 35.78 4.8
 0 -5 8 27.88 4.07
 0 -5 8 38.52 5.56
 0 -6 0 6281.71 199.72
 0 -6 0 6379.76 200.13
 0 -6 1 6 0.76
 0 -6 1 6.47 1.02
 0 -6 2 1.39 0.89
 0 6 2 3.87 1.66
 0 6 -2 2.61 0.62
 0 -6 3 2243.31 74.81
 0 -6 3 2273.03 74.62
 0 6 3 2173.87 77.08
 0 -6 3 2341.24 74.65
 0 6 -3 2276.92 73.36
 0 6 3 2422.67 75.82
 0 -6 4 2926.18 94.55
 0 -6 4 2849.51 94.48
 0 6 4 2826.05 97.71
 0 -6 4 2960.28 95.09
 0 6 5 104.9 8.54
 0 -6 5 110.02 6.97
 0 -6 5 99.15 6.19
 0 -6 5 117.24 8.7
 0 6 5 95.08 7.5
 0 -6 5 105.79 6.36
 0 6 5 105.74 8.27
 0 6 5 96.24 7.92
 0 -6 6 183.86 10.42
 0 6 6 175.03 12.23
 0 -6 6 190.25 12.78
 0 6 6 174.89 11.65
 0 -6 6 209.82 13.26
 0 6 6 188.67 11.76
 0 6 6 163.5 11.68
 0 6 6 161.42 11.63
 0 -6 6 173.96 9.22
 0 6 7 100.58 8.83
 0 -6 7 112.33 10.74
 0 -6 7 130.03 10.43
 0 6 7 109.43 9.1
 0 -6 7 117.9 8.71
 0 -6 -8 245.53 13.09
 0 -6 8 268.91 15.98
 0 6 8 272.61 12.75
 0 -6 8 244.3 13.44
 0 -7 0 0.35 0.63
 0 -7 0 0.82 0.82
 0 -7 1 134.28 5.33
 0 -7 1 148.14 5.89
 0 -7 2 990.81 35.11
 0 7 2 1087.33 37.17
 0 7 -2 1067.22 34.28
 0 -7 3 635.9 22.8
 0 7 -3 591.89 21.21
 0 7 3 667.52 23.9
 0 7 3 653.5 25.4
 0 -7 3 638.22 22.57
 0 -7 3 661.45 22.75
 0 -7 4 299.78 12.5
 0 -7 4 286.33 12.54
 0 7 4 266.96 14.66
 0 -7 4 286.33 12.28
 0 7 5 240.68 13.52
 0 -7 5 241.09 11.77
 0 7 5 253.45 14.25
 0 -7 5 235.55 11.28
 0 7 5 220.85 13.59
 0 -7 5 236.91 11.15
 0 -7 5 210.79 11.34
 0 7 5 232.49 12.74
 0 -7 5 251.26 13.85
 0 7 6 202.07 13.46
 0 -7 6 230.91 11.84
 0 -7 6 209.59 13.76
 0 7 6 204.59 12.86
 0 7 6 200.91 12.7
 0 -7 6 225.13 14.13
 0 7 6 198.85 13.2
 0 -7 6 210.6 10.7
 0 -7 -6 193.66 12.97
 0 7 6 216.45 13.57
 0 7 -7 6.16 2.53
 0 -7 -7 5.15 2.63
 0 7 7 8.34 2.85
 0 -7 7 9.74 3.68
 0 -7 7 6.56 2.51
 0 7 -8 76.93 6.01
 0 7 8 74.76 5.6
 0 -7 8 72.81 7.57
 0 -7 8 71.86 6.17
 0 -8 0 1660.41 54.22
 0 -8 0 1705.22 54.74
 0 8 1 1006.65 38.28
 0 -8 1 1149.73 34.22
 0 -8 1 1196.47 34.86
 0 -8 1 1000.68 34.12
 0 8 1 935.3 33.75
 0 -8 2 93.23 4.85
 0 8 2 86.32 6.67
 0 -8 2 90.6 4.87
 0 8 2 93.03 6.29
 0 -8 3 230.72 10.05
 0 8 3 236.52 12.32
 0 8 -3 205.9 8.5
 0 8 3 252.12 11.27
 0 -8 3 234.97 9.95
 0 8 4 973.9 38.81
 0 -8 4 1015.33 36.11
 0 -8 4 1024.36 35.93
 0 8 4 1033.18 38.25
 0 -8 4 1018.3 35.87
 0 -8 5 4.75 1.77
 0 8 5 1.14 2.08
 0 8 5 3.47 2.74
 0 8 5 2.65 2.4
 0 -8 5 4.19 1.77
 0 8 5 4.13 1.8
 0 -8 5 5.3 2.62
 0 8 5 2.67 1.98
 0 -8 5 1.92 1.61
 0 -8 5 3.28 1.57
 0 8 6 113.48 9.06
 0 -8 6 120.19 10.18
 0 -8 -6 95.87 8.8
 0 8 6 123.92 9.2
 0 -8 6 109.56 9.67
 0 8 6 108.73 9.34
 0 8 7 391.45 19.12
 0 8 -7 426.9 18.47
 0 8 -8 243.19 11.86
 0 -8 8 247.27 14.95
 0 -8 8 256.61 12.81
 0 8 8 246.58 11.69
 0 -9 0 2.6 0.94
 0 -9 0 0.93 0.77
 0 9 1 913.81 37.93
 0 -9 1 987.78 33.39
 0 -9 2 1030.88 34.67
 0 9 2 985.67 37.73
 0 -9 2 1032.89 34.39
 0 -9 2 1010.33 34.39
 0 9 2 917.16 36.83
 0 9 3 942.15 34.17
 0 9 -3 901.59 30.91
 0 -9 3 930.82 32.69
 0 -9 3 937.1 32.55
 0 -9 3 959.1 32.58
 0 9 3 906.93 35.56
 0 9 4 17.15 3.64
 0 -9 4 19.74 2.77
 0 -9 4 14.78 2.42
 0 -9 4 16.53 2.55
 0 9 4 19.06 3.51
 0 -9 4 16.2 2.86
 0 -9 5 760.93 30.95
 0 -9 5 827.59 30.53
 0 -9 5 792.9 30.72
 0 9 5 832.67 34.25
 0 9 5 790.49 33.16
 0 -9 5 836.18 30.38
 0 9 5 775.9 31.9
 0 -9 5 902.64 34.15
 0 9 5 818.79 32.36
 0 -9 5 861.31 33.8
 0 9 5 712.11 33.22
 0 -9 -6 327.59 18.81
 0 9 6 336 18.34
 0 -9 6 335.05 19.8
 0 9 6 388.81 19.72
 0 9 6 384.54 18.72
 0 -9 6 378.48 20.11
 0 9 -7 123.49 7.9
 0 9 7 91.29 7.83
 0 9 7 82.88 7.61
 0 -9 7 94.91 8.91
 0 -9 7 114.31 8.64
 0 9 8 71.72 5.7
 0 -9 8 93.9 6.7
 0 -9 8 90.95 8.18
 0 9 8 93.41 5.97
 0 -10 0 2965.59 95.34
 0 -10 0 2970.96 95.86
 0 10 1 26.86 4.38
 0 -10 1 33.35 3.05
 0 -10 1 34.6 2.72
 0 10 1 31 4.17
 0 -10 1 35.41 2.41
 0 -10 -1 28.61 2.88
 0 -10 2 86.9 5.25
 0 -10 2 88.48 5.12
 0 10 2 90.09 7.29
 0 10 2 70.22 6.41
 0 -10 2 87.52 5.07
 0 -10 3 721.48 25.98
 0 10 3 683.95 27.36
 0 -10 3 685 25.72
 0 10 3 748.46 29.47
 0 10 -3 721.94 24.29
 0 -10 3 745.75 26.21
 0 -10 4 2285.82 75.8
 0 -10 4 2019.83 71.78
 0 10 4 2070.67 72.39
 0 10 4 2097.7 71.78
 0 -10 4 1996.47 69.59
 0 10 4 2050.31 73.28
 0 10 -4 2101.99 68.94
 0 -10 4 2033.61 69.66
 0 -10 4 2110.23 69.94
 0 -10 4 2002.04 70.63
 0 10 5 80.93 8.37
 0 10 5 98.5 8.46
 0 -10 5 91.72 6.62
 0 -10 5 93.58 6.73
 0 10 5 91.37 8.43
 0 -10 5 96.92 6.69
 0 -10 5 91.33 6.99
 0 -10 5 94.92 8.44
 0 10 6 2.45 2.49
 0 -10 6 3.08 1.66
 0 -10 -6 1.3 1.97
 0 -10 6 3.41 1.89
 0 10 6 2.26 2.34
 0 -10 6 11.28 4.1
 0 10 6 4.94 3.14
 0 -10 7 303.58 15.18
 0 10 7 276.2 15.08
 0 10 7 279.97 15.87
 0 -10 7 319.28 19.3
 0 -10 7 328.19 16.36
 0 -10 8 149.05 8.43
 0 10 8 158.48 7.75
 0 -10 -8 143.61 8.47
 0 -10 8 136.72 10.1
 0 -11 0 0.79 0.85
 0 -11 0 0.24 0.94
 0 -11 1 591.76 21.48
 0 11 1 616.06 24.31
 0 -11 1 612.06 20.84
 0 -11 1 554.15 20.07
 0 -11 -1 582.02 21.63
 0 11 1 539.47 24.57
 0 -11 1 597.96 20.81
 0 11 2 4147.68 137.04
 0 -11 2 4160.64 133.42
 0 -11 2 4072.97 132.96
 0 11 3 241.09 13.16
 0 -11 3 284.18 12.22
 0 11 3 262.12 14.54
 0 -11 3 269.99 11.9
 0 11 3 230.82 13.65
 0 -11 3 265.07 11.85
 0 11 4 138.59 9.88
 0 -11 4 164.11 8.9
 0 11 4 157.37 10.77
 0 -11 4 155.95 8.67
 0 11 -4 141.54 7.95
 0 11 4 138.6 9.47
 0 -11 4 146.9 9.22
 0 -11 4 146.85 8.52
 0 11 5 238.8 14.42
 0 11 5 241.44 14.89
 0 -11 5 253.39 12.44
 0 -11 5 236.64 12.84
 0 11 5 214.06 14.61
 0 -11 5 246.46 12.39
 0 -11 5 243.43 12.22
 0 -11 -5 203.68 14.06
 0 -11 6 1115.13 39.48
 0 -11 -6 918.97 42.03
 0 11 6 955.72 42.6
 0 -11 6 1173.37 40.21
 0 -11 6 1222.11 48.19
 0 11 6 1074.51 42.79
 0 11 6 1041.99 42.67
 0 -11 7 19.93 3.38
 0 11 7 21.76 3.59
 0 11 7 17.21 3.75
 0 -11 7 17.83 3.76
 0 -11 7 19.09 4.88
 0 -11 -8 103.16 6.39
 0 -11 8 102.39 6.5
 0 11 8 105.9 5.78
 0 -11 8 106.86 8.1
 0 -12 0 595.57 20.99
 0 -12 0 614.09 21.53
 0 -12 1 512.36 19.74
 0 -12 -1 429.13 21.81
 0 12 1 488.11 22.11
 0 -12 1 557.37 19.26
 0 -12 1 485.24 18.22
 0 -12 -1 512.49 19.93
 0 12 1 471.32 22.65
 0 -12 1 535.45 19.1
 0 -12 2 153.32 8.02
 0 -12 -2 133.81 8.41
 0 -12 2 154.07 7.68
 0 -12 2 142.75 7.5
 0 12 3 1678.51 56.71
 0 -12 3 1646.81 54.35
 0 12 3 1395.33 55.46
 0 -12 3 1685.49 54.16
 0 12 3 1681.38 57.98
 0 -12 3 1591.75 53.94
 0 12 3 1290.33 56.04
 0 -12 3 1562.67 55.09
 0 -12 4 616.33 24.7
 0 -12 -4 563.71 26.97
 0 12 -4 661.69 24.54
 0 12 4 569.87 26.19
 0 12 4 639.61 27.55
 0 -12 4 662.7 26.34
 0 -12 4 652.96 25.06
 0 12 4 634.76 27.9
 0 -12 4 638.6 25.12
 0 -12 5 356.31 21.31
 0 12 5 369.07 18.94
 0 -12 -5 300.91 18.08
 0 -12 5 365.31 16.26
 0 -12 5 357.29 17.14
 0 12 5 340.86 18.45
 0 -12 5 354.4 16.28
 0 12 5 310.72 18.66
 0 12 6 0.87 2.13
 0 -12 6 2.85 1.79
 0 12 6 5.01 2.78
 0 12 6 1.63 2.86
 0 -12 6 0.75 1.69
 0 -12 6 0.62 3.04
 0 -12 7 353.63 20.62
 0 -12 7 380.91 18.32
 0 -12 7 389.65 17.12
 0 12 7 326.23 15.9
 0 12 7 373.15 17.79
 0 12 8 106.87 5.49
 0 -12 -8 106.03 6.02
 0 -13 0 -0.13 0.82
 0 -13 0 0.46 1.06
 0 -13 -1 197.53 12.85
 0 -13 1 237.1 10.99
 0 -13 1 222.78 10.11
 0 -13 1 222.15 9.52
 0 13 1 224.74 12.9
 0 -13 2 2683.45 84.75
 0 -13 2 2559.06 83.98
 0 -13 -2 2514.39 85.61
 0 -13 2 2647.1 84.13
 0 13 2 2728.67 88.52
 0 -13 -3 164.72 10.78
 0 -13 3 187.15 9.69
 0 -13 3 185.76 10.71
 0 -13 3 180.6 9.7
 0 13 3 183.45 11.9
 0 13 3 182.99 11.23
 0 -13 3 192.53 9.97
 0 -13 3 164.01 9.02
 0 13 3 158.68 10.64
 0 -13 3 192.92 11.06
 0 13 3 154.3 11.3
 0 -13 4 3.85 1.88
 0 13 -4 2.2 1.48
 0 -13 4 8.39 3.39
 0 13 4 5.53 2.64
 0 13 4 9.11 3
 0 13 4 3.04 2.1
 0 -13 4 3.68 2.15
 0 -13 4 3.23 1.77
 0 -13 4 3.72 1.77
 0 -13 -4 5.47 2.61
 0 13 5 7.12 3.19
 0 -13 5 10.61 2.99
 0 -13 -5 4.79 2.72
 0 -13 5 3.67 3.26
 0 -13 6 549.47 22.06
 0 13 6 541.77 24.3
 0 13 6 516.76 24.61
 0 13 6 475.22 24.15
 0 -13 6 555.21 22.21
 0 -13 6 468.37 24.18
 0 -13 6 513.42 28.08
 0 -13 -7 8.5 2.78
 0 -13 7 8.08 2.38
 0 13 7 6.48 2.7
 0 -13 7 8.37 2.78
 0 -13 7 7.24 3.44
 0 -13 8 77.71 5.11
 0 13 8 85.11 4.48
 0 -13 -8 79.95 4.79
 0 -14 0 331.07 17.41
 0 14 1 1994.02 74.37
 0 -14 1 2119.06 70.3
 0 -14 -1 2162.08 71.61
 0 -14 1 2113.1 70.39
 0 14 1 2123.59 74.14
 0 -14 -1 1999.37 74.56
 0 -14 1 2150.16 71.51
 0 -14 -2 5.45 2.13
 0 -14 2 5.72 1.79
 0 -14 2 4.25 1.77
 0 14 2 4.71 2.58
 0 14 2 9.01 3.35
 0 -14 2 7.08 2.2
 0 -14 2 3.61 2.07
 0 -14 -2 8.71 2.85
 0 -14 2 7.37 3.47
 0 -14 3 631.15 24.58
 0 14 3 598.58 26
 0 -14 3 615.99 22.98
 0 -14 3 605.7 23.12
 0 -14 -3 622.7 27.13
 0 -14 3 466.22 21.45
 0 -14 3 619.87 24.97
 0 14 3 470.48 23.43
 0 14 3 618.39 25.18
 0 14 3 419.32 24.11
 0 -14 3 590.17 22.67
 0 -14 -3 544.74 24.57
 0 14 -4 3.35 1.65
 0 14 4 3.17 2.65
 0 14 4 1.61 2.19
 0 -14 4 2.6 2.18
 0 -14 4 2.37 1.87
 0 -14 4 1.54 1.57
 0 -14 4 1.85 1.44
 0 -14 -4 3.22 2.2
 0 -14 -5 298.76 18.09
 0 14 5 342.07 18.79
 0 -14 5 357.5 21.52
 0 -14 5 364.51 17.52
 0 14 6 23.71 4.06
 0 -14 6 28.58 3.76
 0 14 6 17.52 3.7
 0 -14 6 21.41 3.28
 0 -14 7 242.3 12.12
 0 -14 -7 248.38 12.93
 0 14 7 228.78 12.36
 0 -14 7 244.85 13.41
 0 -14 7 246.54 14.74
 0 -14 -8 13.47 1.58
 0 -15 0 7.02 3.01
 0 -15 0 3.03 1.37
 0 -15 -1 290.74 15.77
 0 -15 1 309.04 14.47
 0 15 1 276.81 16.08
 0 -15 -1 300.63 14.19
 0 -15 1 288.23 13.27
 0 -15 1 304.73 16.78
 0 -15 -1 293.58 16.46
 0 -15 1 311.67 13.5
 0 15 1 299.67 16.07
 0 -15 2 1804.93 66.23
 0 15 2 1677.04 67.88
 0 -15 -2 1924.7 66.81
 0 -15 2 1866.41 64.7
 0 -15 2 2218.52 72.35
 0 -15 -2 1985.21 68.99
 0 -15 2 1849.54 64.84
 0 -15 2 1967.68 65.72
 0 -15 2 1968.79 65.08
 0 15 2 1875.51 68.25
 0 -15 3 33.28 4.56
 0 -15 -3 23.28 4.02
 0 -15 3 36.42 4.04
 0 -15 3 29.39 4.5
 0 -15 3 28.36 3.9
 0 -15 3 26.08 3.29
 0 -15 -3 23.42 4.49
 0 15 3 30.57 4.86
 0 -15 3 31.54 3.79
 0 15 3 18.92 4.16
 0 15 3 22.47 4.28
 0 15 4 47.35 6.19
 0 -15 4 54.28 5.33
 0 -15 -4 51.21 6.69
 0 15 -4 58.15 5.21
 0 -15 -4 44.82 5.95
 0 -15 4 48.99 5.11
 0 -15 4 43.85 5.37
 0 15 4 51.61 6.21
 0 -15 -5 1.28 1.94
 0 15 5 2.57 2.33
 0 -15 5 2.78 1.76
 0 -15 5 1.41 1.91
 0 15 5 3.87 2.59
 0 -15 5 0.68 1.98
 0 15 5 3.76 3.01
 0 -15 -5 0.45 2.33
 0 -15 -6 445.45 21.38
 0 -15 6 460.06 19.27
 0 -15 6 439.78 23.74
 0 15 6 408.87 20.21
 0 -15 6 479.56 19.25
 0 15 6 450.56 20.52
 0 15 6 389.27 19
 0 -15 7 16.02 2.74
 0 -15 -7 18.96 2.96
 0 15 7 16.49 2.84
 0 -15 7 19.9 3.66
 0 -16 0 8.73 3.15
 0 16 0 9.6 2.6
 0 -16 0 14.85 2.34
 0 16 -1 1526.11 49.81
 0 16 1 1217 49.82
 0 -16 -1 1422.87 51.74
 0 -16 1 1257.44 52.17
 0 -16 -1 1275.96 51.92
 0 16 1 1297.22 51.58
 0 -16 -1 1432.38 49.52
 0 -16 1 1287.65 47.91
 0 -16 1 1442.4 52.88
 0 -16 1 1359.81 49.29
 0 -16 1 1698.25 50.95
 0 16 1 1312.21 51.47
 0 -16 -2 167.01 11.7
 0 -16 2 173.88 10.33
 0 16 2 146.74 11.36
 0 -16 -2 173.41 10.94
 0 -16 2 169.25 9.64
 0 -16 2 205.76 13.86
 0 -16 2 167.42 9.65
 0 -16 2 190.41 11.14
 0 -16 2 182.52 9.95
 0 16 2 182.83 12.06
 0 16 3 533.18 24.39
 0 -16 3 513.52 21.79
 0 -16 3 550.8 24.41
 0 16 3 432.03 23.37
 0 -16 -3 519.03 24.8
 0 -16 3 526.27 21.23
 0 -16 3 538.29 22.28
 0 -16 -3 470.34 23.23
 0 -16 3 532.61 21.92
 0 16 3 497.61 23.43
 0 -16 3 526.15 23.25
 0 -16 4 104.93 8.61
 0 -16 -4 107.83 9.51
 0 -16 4 109.88 8.1
 0 -16 -4 105.69 9.15
 0 16 -4 119.68 7.99
 0 16 4 108.9 9.4
 0 16 5 8.23 3.07
 0 -16 5 6.06 2.21
 0 -16 -5 4.52 2.46
 0 16 5 6.22 2.61
 0 -16 5 7.12 2.39
 0 -16 5 6.8 2.66
 0 16 5 7.57 3.12
 0 16 6 28.4 4.07
 0 -16 6 30.63 4.76
 0 16 6 26.62 3.76
 0 16 6 26.99 3.96
 0 -16 6 34.76 5.18
 0 16 6 29.14 4.5
 0 -16 -6 22.74 3.92
 0 -16 7 431.78 17.11
 0 16 7 421.6 16.82
 0 -16 7 449.02 19.12
 0 -17 0 1.48 1.58
 0 17 0 2.41 2.14
 0 -17 0 1.75 2.33
 0 17 0 0.38 2.38
 0 -17 0 -0.27 2.15
 0 17 0 1.15 1.75
 0 -17 1 77.51 5.92
 0 -17 -1 70.79 6.24
 0 -17 1 80.77 6.51
 0 -17 1 72.44 7.62
 0 -17 1 69.17 7.91
 0 -17 -1 79.7 8.01
 0 17 1 73.51 7.4
 0 -17 1 84.14 6.85
 0 17 1 75.77 7.46
 0 17 1 71.26 6.74
 0 -17 -2 1776.94 62.97
 0 -17 -2 1721.32 61.3
 0 -17 2 1683.14 59.36
 0 -17 2 1692.5 59.3
 0 -17 2 1969.87 66.2
 0 17 2 1572.51 61.98
 0 17 2 1459.59 60.61
 0 -17 2 1768.92 61.29
 0 17 2 1808.03 62.91
 0 17 3 226.15 13.86
 0 -17 -3 240.07 14.66
 0 -17 3 287.05 15.56
 0 -17 3 252.87 12.46
 0 -17 3 273.65 14.61
 0 -17 -3 209 13.76
 0 -17 3 234.17 12.83
 0 17 3 244.36 14.53
 0 -17 3 231.68 12.96
 0 -17 -4 460.99 23.94
 0 -17 4 521.03 24.05
 0 17 4 490.64 24
 0 -17 -4 519.89 24.84
 0 -17 5 11.28 2.7
 0 -17 5 9.91 3.03
 0 17 5 9.87 2.73
 0 -17 -5 6.32 2.66
 0 -17 5 9.66 2.52
 0 17 5 13.8 3.19
 0 17 5 8.91 3.18
 0 17 5 9.22 3.29
 0 -17 5 6.07 2.68
 0 -17 5 10.29 3.42
 0 17 6 907.23 34.6
 0 -17 6 862.8 36.43
 0 -17 6 1048.39 38.53
 0 17 6 972.9 35.15
 0 17 6 866.07 34.06
 0 17 6 970.33 35.78
 0 -17 -6 953.34 35.8
 0 -17 7 0.72 1.17
 0 -17 -7 0.14 1.06
 0 -17 7 0.96 1.71
 0 17 7 3.38 1.24
 0 -18 0 48.14 6.43
 0 18 0 57.47 6.75
 0 -18 0 72.21 6.32
 0 18 0 63.25 5.82
 0 18 0 49.06 6.12
 0 -18 1 318.29 16.21
 0 -18 -1 309.09 17.63
 0 -18 1 286.53 17.77
 0 -18 1 308.65 15.46
 0 -18 1 332.13 18.03
 0 18 1 296.39 16.95
 0 -18 -1 314.61 15.59
 0 18 1 304.68 17.28
 0 18 1 345.35 16.75
 0 -18 -2 -0.34 1.57
 0 -18 2 1.49 2.7
 0 -18 2 0.49 2.56
 0 -18 2 4.65 1.81
 0 -18 -2 -0.4 1.82
 0 18 2 0.79 1.98
 0 -18 2 0.55 1.49
 0 -18 2 0.35 1.76
 0 18 2 -0.39 2.4
 0 18 2 1.09 2.35
 0 18 3 462.79 23.16
 0 -18 -3 477.1 23.45
 0 -18 3 572.49 25.08
 0 -18 3 494.57 20.89
 0 18 3 548.48 24.1
 0 -18 3 468.53 21.72
 0 -18 -3 484.65 23.2
 0 -18 3 457.07 24.73
 0 -18 3 574.02 24.1
 0 -18 4 10.39 3.11
 0 18 -4 5.62 2.06
 0 18 4 8.65 2.86
 0 18 4 10.64 3.38
 0 -18 -4 4.64 2.5
 0 -18 -4 9.03 2.92
 0 -18 4 5.42 2.39
 0 -18 4 11.26 2.85
 0 -18 4 4.59 3.07
 0 18 4 6.46 3.01
 0 -18 5 6.15 2.22
 0 18 5 7.26 2.35
 0 -18 5 8.9 2.96
 0 18 5 10.17 2.64
 0 18 6 1.08 1.56
 0 18 6 0.21 1.67
 0 18 6 0.83 1.41
 0 18 6 1.86 1.38
 0 -18 6 0.35 2.1
 0 -18 -6 1.17 1.54
 0 -18 6 0.61 1.74
 0 18 7 223.54 8.83
 0 -18 7 199.45 10.52
 0 -19 0 -0.96 2.17
 0 -19 0 6.5 3.05
 0 19 0 -0.83 2.49
 0 19 0 0.28 1.84
 0 19 0 7.92 2.92
 0 19 1 18.83 3.64
 0 -19 1 18.13 3.36
 0 -19 1 21.17 4.34
 0 19 1 17.38 3.67
 0 -19 1 9.83 4
 0 19 1 16.23 3.83
 0 -19 1 12.71 3.03
 0 -19 -1 13.46 2.74
 0 -19 2 795.71 31.84
 0 -19 -2 781.41 32.96
 0 -19 2 800.22 35.98
 0 -19 2 835.61 33.73
 0 19 2 793.48 33.66
 0 19 2 852.07 33.83
 0 -19 2 885.87 36.83
 0 -19 2 803.58 31.46
 0 19 2 833.18 34.28
 0 -19 3 4.23 2.83
 0 -19 -3 6.54 2.44
 0 -19 3 3.81 2.75
 0 -19 -3 4.11 2.19
 0 19 3 1.85 2.39
 0 19 4 75.57 7.2
 0 19 4 73.26 6.75
 0 -19 -4 81.49 7.46
 0 -19 4 80.74 8.17
 0 -19 4 86.72 8.51
 0 19 4 83.95 7.37
 0 -19 4 79.58 6.81
 0 -19 4 88.49 7.85
 0 -19 -5 2.61 1.77
 0 -19 5 1.25 2.1
 0 19 5 1.87 1.75
 0 -19 5 0.94 2.05
 0 19 5 2.09 1.59
 0 19 5 0.81 1.94
 0 19 5 1.82 1.59
 0 19 6 295.81 12.4
 0 -19 6 311.14 13.12
 0 19 6 343.2 13.3
 0 -19 -6 284.65 13.2
 0 19 6 277.65 12.79
 0 -19 6 304.91 15.61
 0 -19 6 244.26 13.82
 0 20 0 30.43 5.1
 0 20 0 33.2 4.11
 0 20 0 34.09 5.06
 0 -20 0 29.8 5.26
 0 -20 0 37.52 5.24
 0 -20 0 22.95 3.95
 0 20 1 386.08 18.39
 0 -20 -1 353.01 18.15
 0 -20 1 401.01 20.54
 0 -20 1 394.97 18.3
 0 20 1 371.27 19.42
 0 -20 1 364.15 20.96
 0 20 1 359.45 19.56
 0 -20 -2 133.17 9.61
 0 -20 2 169.95 12.32
 0 20 2 135.58 10.05
 0 20 2 142.59 10.1
 0 -20 2 155.75 10.8
 0 -20 3 654.11 28.05
 0 -20 3 584.39 25.83
 0 -20 -3 594.83 26.92
 0 -20 3 668.74 28.91
 0 20 3 674.93 27.47
 0 -20 3 579.38 28.69
 0 -20 3 662.58 29.29
 0 20 3 617.63 27.12
 0 20 4 62.44 6.1
 0 -20 4 70.05 6.27
 0 -20 4 68.71 7.31
 0 20 5 86.4 6.42
 0 20 5 94.5 6.6
 0 -20 5 95.16 8.41
 0 20 5 83.12 6.14
 0 -20 -5 83.81 6.46
 0 20 5 91.97 6.13
 0 -20 6 -0.75 1.54
 0 -20 6 2.47 1.8
 0 20 6 1.57 1.11
 0 20 6 2.98 1.25
 0 -21 0 0.93 1.77
 0 -21 0 -0.38 2.14
 0 21 0 0.26 1.59
 0 -21 1 22.88 4.31
 0 -21 -1 13.66 3.17
 0 -21 1 17.3 3.23
 0 21 1 20.74 3.5
 0 21 1 14.3 3.32
 0 -21 1 20.97 3.93
 0 -21 2 1190.19 44.95
 0 21 2 1149.83 43.36
 0 -21 2 1159.74 46.93
 0 -21 2 1281.6 47.13
 0 21 2 1082.88 43.54
 0 -21 2 1271.73 46.19
 0 21 2 1119.5 44.23
 0 -21 -2 1060.35 42.76
 0 -21 3 24.37 4.3
 0 -21 3 21.42 4.77
 0 21 3 22.33 3.87
 0 21 3 22.72 3.93
 0 21 -3 24.28 3.73
 0 -21 4 53.14 6.12
 0 -21 4 47.3 6.11
 0 -21 4 56.42 5.94
 0 21 4 56.67 5.36
 0 21 4 50.08 5.13
 0 21 -4 48.45 4.35
 0 -21 5 28.38 4.24
 0 21 5 18.57 2.37
 0 21 5 22.06 2.95
 0 21 5 25.4 3.11
 0 -21 5 28.03 4.19
 0 21 6 235.1 8.96
 0 -21 6 224.75 11.48
 0 -22 0 61.52 7.1
 0 -22 0 55.08 6.21
 0 -22 0 55.83 5.59
 0 22 0 62.9 5.34
 0 22 0 54.67 6.55
 0 -22 1 514.19 23.74
 0 -22 -1 491.21 22.62
 0 -22 -1 467.9 21.66
 0 22 1 501.85 21.24
 0 -22 1 500.88 22.88
 0 -22 1 524.17 25.21
 0 22 1 487.2 23.18
 0 22 -1 495.49 24.29
 0 -22 -2 145.75 9.58
 0 -22 2 173.7 11.55
 0 -22 2 150.78 10.66
 0 -22 2 158.35 12.07
 0 22 2 159.44 10.7
 0 22 -2 142.94 11.1
 0 22 2 161.16 9.81
 0 -22 3 433.59 21.61
 0 22 3 422.22 19.38
 0 22 -3 431.88 18.74
 0 -22 4 90.99 7.83
 0 22 4 95.27 6.72
 0 -22 4 110 8.12
 0 22 4 90.32 6.45
 0 22 -4 82.42 5.51
 0 -22 4 91.29 7.61
 0 22 5 47.67 3.68
 0 -22 5 44.39 4.96
 0 -22 5 41.83 4.75
 0 22 5 45.8 3.83
 0 -23 0 -0.34 2.25
 0 23 0 -0.39 2.12
 0 23 1 302.82 16.47
 0 23 -1 322.83 17.74
 0 -23 1 336.99 18.23
 0 -23 2 925.81 34.83
 0 -23 2 922.8 36.21
 0 -23 -2 828.99 32.16
 0 -23 -2 778.72 31.97
 0 23 -2 814.81 34.88
 0 23 2 825.98 33.17
 0 -23 -3 77.57 5.75
 0 23 3 76.51 6.28
 0 23 -3 77.4 7.39
 0 -23 3 74.43 6.82
 0 -23 3 73.46 7.21
 0 23 -3 72.18 5.6
 0 23 3 70.7 5.64
 0 -23 4 6.82 2.34
 0 23 4 7.69 1.99
 0 23 4 5.08 1.61
 0 -23 4 6.24 2.25
 0 -23 -5 43.97 3.1
 0 23 5 55.6 3.43
 0 -23 5 51.99 4.37
 0 -23 5 48.21 4.57
 0 24 0 501.81 22.26
 0 -24 0 441.09 20.54
 0 24 1 108.99 6.67
 0 -24 -1 92.27 6.76
 0 -24 -1 87.42 6.97
 0 -24 1 86.62 7.5
 0 24 1 108.46 8.18
 0 24 -1 106.94 8.67
 0 24 2 0.53 1.72
 0 24 -2 0.71 2.02
 0 -24 2 0.89 1.78
 0 -24 -2 1.29 1.31
 0 -24 -2 1.79 1.49
 0 24 2 1.34 1.44
 0 -24 2 1.12 2.08
 0 -24 2 2.48 1.85
 0 24 3 259.76 12.17
 0 24 -3 247.16 13.48
 0 -24 3 263.46 13.89
 0 24 3 237.39 11.12
 0 24 -3 242.16 11.19
 0 -24 -3 218.85 10.93
 0 24 -4 59.94 5.42
 0 24 4 69.29 4.76
 0 -24 -4 61.05 4.02
 0 24 4 62.49 4.17
 0 24 5 131.13 5.53
 0 25 0 0.9 1.87
 0 -25 0 2.72 1.76
 0 25 -1 149.18 9.93
 0 25 1 157.28 9.56
 0 -25 1 131.35 9.28
 0 25 1 147.09 7.63
 0 -25 -1 145.38 8.48
 0 25 -2 338.6 16.92
 0 25 2 376.89 15.99
 0 -25 2 349.34 16.21
 0 -25 -2 317.73 14.43
 0 25 2 343.66 14.24
 0 25 -2 366.93 15.06
 0 25 3 34.52 3.04
 0 25 -3 33.9 3.03
 0 25 3 32.4 3.32
 0 25 -3 34.48 4.2
 0 25 4 1.9 0.91
 0 -25 4 1.94 1.6
 0 26 0 338.58 15.83
 0 26 -1 118.21 7.78
 0 26 1 109.41 7.19
 0 26 1 109.05 5.69
 0 -26 1 109.92 7.38
 0 -26 2 7.02 1.91
 0 26 2 11.05 2.12
 0 26 -2 5.29 2.09
 0 26 -2 5.84 1.55
 0 26 2 5.67 1.26
 0 26 3 126.49 5.57
 0 26 -3 98.1 5.08
 0 -26 4 171.34 8.67
 0 26 4 195.1 7.19
 0 -27 0 0.8 1.49
 0 27 0 -0.2 1.46
 0 27 1 184.33 7.69
 0 27 1 206.17 9.7
 0 27 -1 210.58 10.18
 0 -27 1 172.01 9.27
 0 27 -2 256.97 10.18
 0 27 2 247.76 9.66
 0 27 3 99.99 4.37
 0 -28 0 310.53 12.85
 0 -28 -1 17.38 2.2
 0 28 -1 18.63 1.79
 0 -28 -2 13.36 1.81
 -1 0 9 0.75 1.35
 -1 0 9 0.5 0.88
 -1 0 8 670.73 26.7
 -1 0 8 591.08 28.19
 -1 0 7 -0.97 2.44
 -1 0 7 -0.52 2.39
 -1 0 7 2.68 2.64
 -1 0 7 -0.48 2.91
 -1 0 7 1.5 2.23
 -1 0 6 516.03 24.81
 -1 0 6 483.82 24.1
 -1 0 6 515.12 24.79
 -1 0 6 503.58 23.57
 -1 0 6 552.22 23.32
 -1 0 5 0.72 1.34
 -1 0 5 1.85 1.8
 -1 0 5 3.1 1.93
 -1 0 5 1.01 1.83
 -1 0 5 -0.58 1.77
 -1 0 5 1.34 1.6
 -1 0 4 1443.67 48.4
 -1 0 4 1342.89 48.46
 -1 0 3 0.91 1.36
 -1 0 2 1456.19 48.67
 -1 0 1 1.02 0.64
 -1 0 1 4.61 1.91
 -1 0 0 1158.14 35.49
 -1 0 0 1096.36 35.49
 -1 0 0 1045.31 34.54
 -1 0 -1 0.49 0.5
 -1 0 -1 -0.04 0.5
 -1 0 -2 484.94 16.2
 -1 0 -2 454.58 16.21
 1 0 3 1.33 1.1
 -1 0 -3 0.19 0.82
 1 0 4 340.64 13.01
 1 0 5 -1.11 2.27
 -1 0 -5 0.84 1.2
 1 0 5 -0.31 2.08
 1 0 6 468.61 22.61
 1 0 6 478.48 21.37
 -1 0 -7 1.91 2.43
 -1 0 -8 9.58 2.77
 1 0 8 16.37 3.45
 1 0 8 12.03 2.8
 -1 -1 9 25.95 2.88
 -1 1 9 29.65 3.47
 -1 -1 9 34.99 3.51
 -1 -1 8 0.44 2.19
 -1 1 8 0.4 1.87
 -1 1 8 2.92 2.07
 -1 -1 8 2.32 2.12
 -1 -1 7 1284.8 47.02
 -1 1 7 1277.02 47.09
 -1 -1 7 1272.95 49.71
 -1 1 7 1202.99 48.48
 -1 -1 7 1218.59 46.72
 -1 1 7 1189.23 46.98
 -1 -1 7 1095.01 48.66
 -1 1 7 1128.12 48.69
 -1 1 7 1219.26 48.65
 -1 -1 7 1243.34 49.28
 -1 1 6 74.34 7.19
 -1 1 6 86.45 8.27
 -1 -1 6 84.15 8.37
 -1 -1 6 87.45 8.26
 -1 1 6 76.68 7.79
 -1 1 6 80.26 8.09
 -1 -1 6 73 7.89
 -1 1 6 76.92 7.09
 -1 -1 6 75.42 6.74
 -1 -1 6 82.7 7.45
 -1 1 6 76.89 7.36
 -1 -1 5 60.94 5.2
 -1 1 5 64.28 5.58
 -1 -1 5 64.53 6.19
 -1 1 5 59.32 5.9
 -1 1 5 66.01 6.17
 -1 -1 5 56.9 5.81
 -1 -1 5 65.97 6.49
 -1 1 5 54.69 5.47
 -1 -1 5 57.41 5.39
 -1 1 5 52.6 5.34
 -1 -1 5 57.99 5.67
 -1 -1 4 56.67 4.52
 -1 1 4 58.83 4.8
 -1 1 4 54.9 4.74
 -1 -1 3 5549.48 179.92
 -1 1 3 5658.08 179.89
 -1 1 2 60.27 3.34
 -1 1 2 58.15 3.94
 -1 -1 2 62.14 4.19
 -1 -1 1 175.44 5.67
 -1 -1 1 179.8 8.33
 -1 1 1 170.88 8
 -1 -1 0 100.3 3.88
 -1 1 0 94.85 3.79
 -1 -1 0 99.34 3.66
 -1 1 0 104.32 4.48
 -1 -1 0 99.97 4.33
 -1 1 0 97.56 4.48
 -1 -1 0 103.01 4.58
 -1 -1 -1 1120.29 35.16
 -1 1 -1 1111.04 34.66
 -1 1 -1 1078.05 35.09
 -1 -1 -1 1009.04 35.03
 -1 1 -2 2275.21 72.94
 -1 -1 -2 2334.79 73.54
 -1 1 -2 2202.25 73.31
 -1 -1 -2 2340.97 73.44
 1 1 3 874.83 29.48
 -1 1 -3 838.9 28.28
 1 1 3 840.1 28.98
 -1 1 -3 795.73 27.75
 1 1 4 567.24 22.13
 1 -1 4 538.43 20.04
 -1 1 -4 569.46 21.61
 1 1 5 1546.62 53.78
 1 1 5 1553.89 55
 1 -1 5 1570.16 55.26
 -1 -1 -5 1483.7 51.61
 -1 1 -5 1452.53 51.44
 1 1 5 1586.46 54.59
 1 -1 5 1503.73 53.92
 1 -1 6 8.87 2.77
 1 1 6 8.35 2.69
 1 1 6 7.99 2.69
 1 1 6 7.98 3.18
 1 -1 6 6.23 3.12
 -1 -1 -6 5.14 1.64
 -1 -1 -7 293.36 16.47
 -1 1 -7 291.44 16.13
 -1 -1 -8 5.53 2.57
 -1 1 -8 8.69 2.68
 1 -1 8 7.22 2.58
 1 1 8 4.08 2.39
 1 1 8 8.47 2.36
 1 -1 8 8.18 2.65
 -1 -2 9 6.6 1.73
 -1 -2 9 7.29 1.88
 -1 2 9 9.52 2.12
 -1 -2 8 479.79 24.62
 -1 2 8 486.17 23.48
 -1 -2 8 565.7 22.85
 -1 2 8 514.32 22.42
 -1 2 7 20.29 4.22
 -1 -2 7 17.67 4.69
 -1 -2 7 20.25 4.08
 -1 2 7 21.03 4.16
 -1 2 7 10.65 3.7
 -1 -2 7 19.63 4.89
 -1 -2 7 18.72 4.04
 -1 -2 7 17.8 4.59
 -1 2 7 14.73 4.15
 -1 -2 6 150.44 10.28
 -1 2 6 154.5 10.86
 -1 -2 6 169.12 12.12
 -1 2 6 149.37 11.04
 -1 2 6 167.76 11.23
 -1 2 6 144.53 10.41
 -1 2 6 148.44 10.92
 -1 -2 6 151.11 11.29
 -1 2 6 125.83 10.45
 -1 -2 6 146.15 11.3
 -1 -2 6 154.35 9.9
 -1 2 6 134.98 10.01
 -1 -2 5 206.22 10.84
 -1 2 5 203.22 11.35
 -1 -2 5 220.08 11.86
 -1 2 5 186.03 11.36
 -1 -2 5 202.73 12.4
 -1 2 5 218.45 12.2
 -1 -2 5 218.5 12.5
 -1 2 5 211.81 12.02
 -1 2 5 233.53 12.6
 -1 -2 5 218.8 12.54
 -1 2 4 1404.49 49.82
 -1 -2 4 1451.38 49.78
 -1 -2 4 1446.65 47.54
 -1 -2 4 1485.76 49.31
 -1 2 4 1349.16 49.82
 -1 -2 3 47.53 3.92
 -1 2 3 43.52 3.78
 -1 2 2 2933.59 94.49
 -1 -2 2 2857.94 94.74
 -1 2 2 2941.08 93.92
 -1 -2 1 920.1 34.75
 -1 2 1 991.68 34.55
 -1 -2 1 1010.77 34.53
 -1 -2 0 1924.28 62.39
 -1 2 0 2002.36 63.3
 -1 -2 0 1969.64 63.33
 -1 -2 0 1997.14 62.71
 -1 2 -1 524.77 17.39
 -1 -2 -1 493.83 17.32
 -1 -2 -1 541.59 17.65
 -1 -2 -2 2592.64 84.31
 -1 2 -2 2582.32 84.1
 -1 2 -2 2663.99 83.43
 -1 -2 -2 2638.28 84.58
 -1 2 -3 30.45 2.41
 1 2 3 31.02 3.05
 1 2 3 30.23 2.72
 -1 2 -4 528.23 19.91
 1 2 4 574.17 21.34
 1 2 4 537.36 21.85
 1 -2 4 547.81 20.08
 1 2 5 17.68 3.61
 1 -2 5 16.08 3.64
 -1 2 -5 17.18 2.52
 -1 -2 -5 20.61 2.75
 1 2 5 17.03 3.43
 1 2 5 19.17 3.33
 1 -2 6 605.01 27.59
 1 2 6 612.01 27.3
 1 -2 6 620.39 26.01
 1 2 6 619.9 26.51
 1 2 6 620.41 27.05
 -1 2 -7 -0.35 2.48
 -1 -2 -7 -0.39 2.4
 -1 2 -8 14.14 2.98
 -1 -2 -8 12.46 3.04
 1 2 8 13.15 2.63
 1 -2 8 11.97 2.98
 1 -2 8 17.77 3.51
 1 2 8 18.86 3.36
 1 -3 -9 66.37 4.36
 -1 -3 9 73.97 5.34
 -1 -3 9 78.45 5.15
 -1 3 9 86.82 5.75
 -1 -3 8 1.39 2.93
 -1 -3 8 1.42 1.89
 -1 3 8 0.29 1.85
 -1 3 7 747.12 31.17
 -1 -3 7 779.14 30.8
 -1 3 7 636.99 31.06
 -1 -3 7 738.78 33.92
 -1 3 7 695.67 30.19
 -1 3 7 721.32 32.23
 -1 -3 7 726.98 33.05
 -1 -3 7 734.1 30.49
 -1 -3 7 775.26 34.42
 -1 3 7 706.16 32.98
 -1 -3 6 268.27 15.66
 -1 3 6 273.35 15.48
 -1 3 6 268.66 15.89
 -1 -3 6 288.32 16.83
 -1 -3 6 274.51 16.82
 -1 -3 6 259.16 14.19
 -1 3 6 263.53 15.52
 -1 3 6 257.37 15.53
 -1 -3 6 265.84 15.94
 -1 -3 6 286.87 14.93
 -1 3 6 236.74 14.77
 -1 3 6 280.94 15.61
 -1 -3 6 281.1 14.2
 -1 3 6 260.3 15.07
 -1 -3 5 101.98 8.39
 -1 3 5 109.5 8.35
 -1 -3 5 132.49 9.28
 -1 -3 5 141.11 9.5
 -1 3 5 126.5 8.82
 -1 -3 5 124.45 6.5
 -1 3 5 110.74 8.53
 -1 3 5 127.1 8.5
 -1 -3 5 123.83 8.35
 -1 3 5 99.5 7.94
 -1 3 5 127.15 8.79
 -1 -3 4 97.79 5.16
 -1 3 4 82.63 6.37
 -1 -3 4 101.9 6.45
 -1 3 4 106.94 6.76
 -1 -3 3 8357.56 269.94
 -1 3 3 8555.87 269.71
 -1 -3 2 41.75 3.51
 -1 3 2 35.34 3.14
 -1 3 2 42.4 3.37
 -1 -3 1 660.57 25.32
 -1 3 1 678.31 24.9
 -1 -3 1 687.8 24.78
 -1 -3 0 247.7 8.74
 -1 -3 0 229.77 9.17
 -1 3 0 245.49 9.09
 -1 3 -1 9927.81 314.22
 -1 -3 -1 9999 314.63
 -1 3 -2 914.37 28.29
 -1 -3 -2 983.59 29.22
 1 3 3 590.68 21.67
 1 3 3 598.77 21
 -1 3 -3 539.09 19.82
 1 3 4 6.81 2.01
 1 3 4 5.32 1.6
 -1 3 -4 6.11 1.39
 1 -3 4 8.94 1.65
 1 -3 4 8.23 1.61
 1 -3 5 1303.84 44.58
 1 -3 5 1292.66 44.52
 1 3 5 1309.88 47.17
 1 3 5 1320.7 47.93
 1 -3 5 1352.42 48.65
 1 3 5 1323.41 47.9
 -1 -3 -5 1235.08 44.91
 1 3 6 12.74 3.55
 1 -3 6 3.02 2.15
 1 3 6 3.12 2.32
 1 3 6 6.62 3.11
 1 -3 6 2.79 2.92
 -1 3 -7 304.35 15.52
 1 3 7 281.05 15.25
 1 -3 8 20.86 3.75
 1 3 8 19.88 3.37
 1 -3 8 14.55 3.23
 1 3 8 17.25 2.78
 -1 3 -8 24.3 3.61
 -1 -3 -8 12.64 3.02
 1 -4 -9 25.26 2.47
 -1 -4 9 24.11 3.03
 -1 -4 9 29.69 2.73
 -1 4 9 30.25 3.11
 -1 -4 8 327.41 19.09
 -1 4 8 331.85 16.36
 -1 -4 8 368.35 16.72
 -1 -4 8 337.16 16.92
 -1 4 7 34.83 5.03
 -1 4 7 27.42 5.12
 -1 -4 7 37.6 6.21
 -1 -4 7 37.55 6.34
 -1 -4 7 37.31 4.98
 -1 4 7 37.61 5.33
 -1 -4 7 41.37 5.18
 -1 -4 7 33.01 6.13
 -1 4 7 30.97 5.56
 -1 4 6 58.37 6.39
 -1 -4 6 76.3 6.76
 -1 -4 6 56.61 6.62
 -1 -4 6 62.62 7.14
 -1 4 6 61.84 6.88
 -1 4 6 58.87 6.41
 -1 -4 6 74.49 8.17
 -1 -4 6 51.88 5.68
 -1 -4 6 52.18 6.42
 -1 4 6 57.01 6.6
 -1 -4 6 60.75 7.12
 -1 4 6 55.1 6.49
 -1 4 6 57.7 6.58
 -1 -4 6 67.01 5.99
 -1 4 5 1295.08 50.07
 -1 -4 5 1386.36 50.97
 -1 -4 5 1426.45 50.81
 -1 4 5 1437.67 50.61
 -1 -4 5 1414.44 49.53
 -1 -4 5 1336.5 46.58
 -1 -4 5 1374.93 50.97
 -1 4 5 1386.03 50.42
 -1 -4 5 1419.47 50.96
 -1 4 5 1428.84 50.42
 -1 4 5 1220.89 49.37
 -1 4 5 1329.61 49.65
 -1 -4 5 1402.84 49.22
 -1 4 4 305.42 14.7
 -1 -4 4 338.21 14.39
 -1 -4 4 326.2 12.96
 -1 4 4 348.57 15.27
 -1 4 3 272.76 12.14
 -1 -4 3 288.49 12.61
 -1 4 3 278.52 12.39
 -1 4 2 2577.69 86.74
 -1 -4 2 2801.49 87.7
 -1 4 2 2636.52 87.47
 -1 4 1 1469.44 48.04
 -1 -4 1 1402.29 48.51
 -1 4 0 1796.73 59.16
 -1 -4 0 1765.14 59.32
 1 4 0 1858.31 58.31
 -1 -4 0 1866.93 58.99
 -1 -4 -1 1452.38 45.11
 -1 4 -1 1316.86 44.61
 -1 -4 -2 1697.47 52.97
 -1 4 -2 1543.2 51.88
 -1 4 -3 76.5 4.15
 1 4 3 80.98 4.94
 1 4 3 86.09 5.68
 1 4 4 54.83 5.25
 1 -4 4 57.09 4.16
 1 -4 4 59.65 4.16
 -1 -4 -4 55.56 4.57
 1 4 4 62.15 4.81
 1 4 4 54.05 4.89
 -1 4 -4 59.85 3.94
 1 4 5 176.41 11.16
 1 4 5 178.85 10.98
 1 -4 5 195.43 11.92
 1 4 5 190.33 11.55
 -1 -4 -5 176.85 9.3
 1 -4 5 183.37 9.21
 1 -4 5 197.5 9.39
 1 4 5 195.94 11.23
 1 4 6 813.38 32.7
 1 4 6 815.57 32.57
 1 -4 6 865 33.84
 1 4 7 94.36 8.13
 -1 4 -7 104.14 8.06
 -1 -4 -7 84.83 7.93
 1 -4 8 1.97 2.08
 -1 -4 -8 3.43 1.96
 -1 4 -8 5.81 2.14
 1 -4 8 4.93 2.55
 1 4 8 3.03 1.95
 -1 -5 9 21.08 2.75
 1 -5 -9 16.12 1.92
 -1 5 9 22.71 2.63
 -1 -5 8 3.06 2.24
 -1 5 8 0.27 1.69
 -1 -5 8 0.27 1.5
 -1 5 8 2.91 1.42
 -1 -5 8 -0.95 2.39
 -1 -5 7 774.55 29.85
 -1 5 7 634.69 29.67
 -1 -5 7 727.23 32.71
 -1 5 7 656.14 30.83
 -1 -5 7 718.14 33.82
 -1 -5 7 763.67 29.87
 -1 -5 7 699.5 33.39
 -1 5 7 667.45 31.82
 -1 5 7 675.43 29.76
 -1 5 6 72.54 7.67
 -1 -5 6 83.17 8.53
 -1 5 6 75.63 7.7
 -1 5 6 71.27 7.34
 -1 5 6 71.56 7.18
 -1 -5 6 79.37 6.89
 -1 -5 6 79.32 6.61
 -1 -5 6 71.35 7.59
 -1 -5 6 74.18 8.02
 -1 5 6 83.62 7.84
 -1 -5 6 80.15 7.84
 -1 -5 6 80.58 7.05
 -1 -5 6 86.87 9.05
 -1 5 5 15.44 3.59
 -1 -5 5 11.98 2.93
 -1 -5 5 7.68 2.76
 -1 -5 5 12.29 2.68
 -1 5 5 16.55 3.33
 -1 5 5 11.73 2.95
 -1 -5 5 15.7 3.31
 -1 -5 5 14.94 3.58
 -1 5 5 9.21 2.86
 -1 -5 5 12.58 3.13
 -1 5 5 13.27 3.01
 -1 -5 5 22.73 2.59
 -1 -5 5 11.54 2.74
 -1 5 4 597.68 23.86
 -1 -5 4 588.45 22.67
 -1 5 4 580.1 23.55
 -1 -5 4 580.51 21.39
 -1 -5 3 2695.53 85.39
 -1 5 3 2548.92 84.72
 -1 -5 3 2610.89 83
 -1 5 3 2460.9 85.13
 -1 5 3 2447 84.92
 -1 5 3 2426.37 84.74
 -1 -5 3 2679.62 83.87
 1 5 -2 6.2 0.45
 -1 -5 2 4.58 1.99
 -1 5 2 7.74 1.71
 -1 5 2 5.27 1.99
 -1 5 1 274.97 11.23
 -1 -5 1 286.87 11.51
 -1 -5 0 475.2 17.13
 -1 5 0 460.28 16.77
 1 5 0 506.04 16.38
 -1 -5 0 491.74 16.88
 -1 -5 -1 4519.7 145.49
 -1 5 -1 4591.51 145
 -1 -5 -2 13.86 1.92
 -1 5 -2 15.37 1.54
 -1 -5 -3 632.2 24.31
 1 5 3 682.17 25.48
 1 -5 3 661.16 24.13
 1 5 3 683.23 24.29
 1 -5 4 308.19 12.88
 1 5 4 312.09 14.72
 -1 -5 -4 288.64 13.48
 1 -5 4 311.75 12.89
 1 -5 4 306.02 14.53
 1 5 4 279.38 13.66
 -1 5 -4 281.82 11.97
 1 5 4 308.4 13.6
 -1 -5 -4 291.76 12.52
 1 5 5 1131.71 41.37
 1 5 5 957.89 40.15
 1 5 5 1062.06 41.4
 1 -5 5 1093.93 38.23
 1 5 5 1057.07 40.61
 1 -5 5 1129.54 41.91
 1 5 5 1096.04 39.9
 1 -5 5 1088.09 38.21
 1 5 6 45.88 5.6
 1 -5 6 46.52 6.07
 1 5 6 39.26 5.54
 1 5 7 112.46 8.86
 1 -5 7 120.3 8.56
 -1 -5 -7 89.28 8.34
 -1 5 -7 141.96 9.16
 1 -5 7 127.69 9.93
 1 5 7 105.03 8.64
 1 -5 8 151.94 8.8
 1 -5 8 171.97 10.66
 1 5 8 152.69 8.91
 1 -5 8 149.76 9.38
 -1 5 -8 140.36 8.5
 -1 -5 -8 129.96 8.27
 -1 -6 9 56.42 4.36
 -1 6 9 43.61 3.45
 -1 -6 8 151.5 11.9
 -1 -6 8 132.97 9.27
 -1 6 8 141.81 9.14
 -1 -6 8 155.23 9.35
 -1 6 8 159.68 8.61
 -1 -6 7 1.62 1.93
 -1 -6 7 4.07 3.17
 -1 -6 7 1.82 2.13
 -1 -6 7 0.51 2.9
 -1 6 7 1.75 2.5
 -1 6 7 4.09 2.91
 -1 -6 7 1.65 1.89
 -1 6 7 2.64 2.43
 -1 6 6 582.19 26.29
 -1 6 6 571.78 25.5
 -1 -6 6 588.99 24.78
 -1 -6 6 626.78 24.53
 -1 -6 6 623.45 29.35
 -1 -6 6 598.55 25.61
 -1 -6 6 616.66 27.74
 -1 6 6 537.77 25.83
 -1 -6 6 580.39 26.59
 -1 -6 6 555.9 27.64
 -1 6 6 513.01 25.98
 -1 -6 6 484.16 25.23
 -1 6 6 517.79 25.6
 -1 6 5 614.15 26.72
 -1 6 5 621.17 26.02
 -1 -6 5 661.26 25.35
 -1 -6 5 674.76 27.66
 -1 6 5 631.72 26.47
 -1 -6 5 666.74 28.96
 -1 -6 5 604.63 27.05
 -1 -6 5 627.95 27.95
 -1 6 5 618.33 26.71
 -1 -6 5 627.14 23.4
 -1 -6 5 542.62 25.67
 -1 -6 5 585.35 26.66
 -1 6 5 565.6 26.18
 -1 -6 4 1290.85 43.78
 -1 -6 4 1383.43 47.45
 -1 6 4 1290.1 46.39
 -1 6 4 1186.13 45.87
 -1 -6 4 1315.34 45.11
 -1 6 4 1272.58 46.54
 -1 -6 3 155.73 7.67
 -1 6 3 140.95 8.55
 -1 -6 3 161.46 7.2
 -1 6 3 178.78 8.93
 -1 6 3 142.54 8.57
 -1 6 3 141.18 8.17
 -1 -6 3 167.45 9.04
 -1 6 2 416.71 17.5
 -1 -6 2 427.07 17.3
 1 6 -2 412.42 13.34
 -1 6 1 827.24 28.61
 -1 -6 1 836.95 28.44
 -1 6 0 15.78 1.7
 -1 -6 0 16.24 1.93
 1 6 0 14.96 1.52
 -1 -6 0 16.43 1.65
 -1 6 -1 66.45 3.64
 -1 -6 -1 62.9 3.81
 1 6 1 63.99 3.47
 -1 -6 -2 4009.99 132.34
 -1 6 -2 4168.42 131.13
 1 6 3 634.99 24.6
 1 -6 3 608.23 22.19
 1 -6 3 631.65 22.91
 1 -6 4 49.76 4.13
 -1 -6 -4 42.64 4.35
 1 6 4 57.06 5.6
 1 -6 4 46.99 4.05
 1 6 4 52.74 5.15
 1 6 4 58.16 4.78
 -1 6 -4 57.41 3.83
 1 -6 4 50.46 5.02
 1 6 4 48.6 4.59
 1 -6 5 136.68 7.96
 1 6 5 121.85 9.57
 -1 -6 -5 137.83 8.99
 1 -6 5 134.36 7.93
 -1 -6 -5 135.68 9.74
 1 6 5 152.99 9.25
 1 6 5 147.69 10.03
 1 -6 5 142.3 10.05
 1 6 5 143.76 9.5
 -1 6 -6 590.7 24.68
 -1 -6 -6 505.66 25.46
 1 6 6 558.51 25.77
 1 6 6 547.37 25.18
 1 -6 7 189.02 11.22
 1 -6 7 217.46 13.25
 1 6 7 186.61 11.75
 1 6 7 200.36 12.15
 -1 6 -7 219.62 11.74
 1 -6 8 18.68 3.06
 1 -6 8 26.34 4.21
 -1 7 9 5.25 1.32
 -1 -7 9 7.35 1.69
 -1 -7 8 25.36 4.98
 -1 -7 8 23.15 3.68
 -1 7 8 21.55 3.78
 -1 7 8 17.49 3.04
 1 7 -8 23.87 3.79
 1 -7 -8 21.01 3.18
 -1 -7 8 26.66 3.57
 -1 7 8 23.5 3.16
 -1 7 7 588.31 26.28
 -1 -7 7 643.38 25.92
 -1 -7 7 595.92 30.36
 -1 7 7 538.22 25.87
 -1 -7 7 610.21 25.49
 -1 7 7 561.02 26.48
 -1 -7 7 587.43 26.32
 -1 -7 6 346.02 16.32
 -1 7 6 319.05 16.8
 -1 7 6 329.13 17.6
 -1 7 6 316.49 17.37
 -1 -7 6 326.29 18.55
 -1 -7 6 319.78 19.03
 -1 7 6 322.76 18.11
 -1 -7 6 339.48 20.11
 -1 -7 6 275.65 16.15
 -1 -7 6 328.3 15.77
 -1 -7 6 273.38 16.69
 -1 -7 6 262.69 16.67
 -1 7 6 298.3 17.12
 -1 7 5 256.6 14.18
 -1 7 5 246.18 14.14
 -1 -7 5 266.04 11.68
 -1 -7 5 250.06 15.66
 -1 -7 5 264.99 15.57
 -1 -7 5 231.24 14.27
 -1 7 5 226.84 13.71
 -1 -7 5 213.87 13.13
 -1 -7 5 226.94 13.97
 -1 -7 5 244.33 14.39
 -1 7 5 243.41 13.73
 -1 7 5 225.75 13.22
 -1 -7 5 253.29 12.58
 -1 7 4 126.68 8.18
 -1 -7 4 123.5 8.49
 -1 7 4 108.18 7.66
 -1 -7 4 118.77 7.04
 -1 7 4 113 8.19
 -1 -7 4 108.01 6.34
 -1 -7 3 1506.36 50.74
 -1 -7 3 1534.6 53.65
 -1 7 3 1434.01 52.18
 -1 -7 3 1544.93 51.39
 -1 7 3 1472.86 53.28
 -1 7 3 1677.79 53.28
 -1 7 2 137.55 8.42
 -1 7 2 127.93 7.14
 -1 -7 2 133.23 8.21
 -1 -7 1 716.24 22.84
 -1 7 1 681.42 23.16
 1 7 0 681.32 23.82
 -1 -7 0 730.2 24.24
 -1 7 0 653.85 23.39
 -1 -7 0 715.67 23.83
 1 7 1 7893.8 240.71
 -1 -7 -1 7412.34 241.22
 -1 -7 -1 7089.68 240.76
 -1 7 -1 7873.26 240.5
 -1 7 -2 230.27 9.3
 -1 -7 -2 243.6 10.51
 1 7 2 214.92 11.32
 1 -7 3 550.85 20.86
 1 -7 3 591.67 21.63
 1 7 3 565.89 23.41
 1 -7 3 588.84 21.52
 1 -7 4 536.94 20.3
 1 7 4 532.37 21.05
 1 7 4 516.48 21.79
 1 -7 4 503.91 20
 1 7 4 467.59 20.54
 -1 7 -4 512.16 18.95
 1 -7 4 543.65 22.09
 1 7 4 523.99 22.72
 1 -7 4 456.22 20.11
 -1 7 -4 499.49 19.77
 -1 -7 -4 508 21.26
 1 -7 5 784.47 28.13
 1 7 5 661.3 30.43
 -1 -7 -5 719.78 29.39
 1 -7 5 751.02 30.8
 1 7 5 707.47 29.34
 1 7 5 756.31 29.36
 1 7 5 714.48 30.37
 -1 -7 -5 694.17 29.99
 -1 7 -5 757.15 29.15
 1 -7 5 730.16 27.75
 -1 7 -6 80.38 6.99
 -1 -7 -6 73.8 7.55
 1 7 6 84.39 7.57
 1 -7 6 99.58 8.76
 1 -7 6 87.39 6.07
 1 7 6 89.06 8.11
 1 -7 7 150.86 9.53
 1 -7 7 140.6 10.43
 1 7 7 130.48 9.34
 1 7 7 134.69 9.8
 -1 7 -7 144.01 9.08
 -1 -7 -7 118.24 9.13
 1 -7 8 56.65 5.93
 1 -7 8 59.12 5
 -1 -8 9 175.13 8.34
 -1 -8 8 218.55 10.95
 -1 -8 8 175.56 10.65
 -1 -8 8 208.7 13.93
 1 8 -8 205.18 10.9
 -1 8 8 185.16 10.36
 -1 8 8 213.53 10.3
 -1 8 7 20.28 4
 -1 -8 7 23.03 3.72
 -1 8 7 14.3 3.61
 -1 -8 7 19.73 3.58
 -1 -8 7 21.26 4.05
 -1 -8 7 19.26 5.07
 -1 8 7 15.43 3.74
 -1 8 6 86.37 8.56
 -1 -8 6 91.57 9.57
 -1 -8 6 87.05 8.27
 -1 -8 6 98.13 9.05
 -1 -8 6 94.39 8.26
 -1 -8 6 91.5 9.99
 -1 8 6 96.09 8.13
 -1 -8 6 92.67 7.54
 -1 -8 6 80.86 8.76
 -1 8 6 89.71 8.37
 -1 8 6 88.14 8.41
 -1 8 6 97.71 8.95
 -1 8 5 696.3 30.05
 -1 -8 5 762.42 27.19
 -1 -8 5 800.92 32.77
 -1 -8 5 724.26 31.29
 -1 8 5 697.15 30.16
 -1 -8 5 786.79 33.4
 -1 -8 5 694.8 27.83
 -1 8 5 700.78 29.35
 -1 8 5 653.37 29.38
 -1 -8 5 668.68 30.38
 -1 -8 5 696.99 29.58
 -1 -8 5 671.64 30.14
 -1 -8 4 1351.49 47.26
 -1 8 4 1331.88 49.68
 -1 -8 4 1316.34 46.42
 -1 -8 4 1437.57 50.56
 -1 8 4 1390.52 49.27
 -1 8 4 1356.92 48.89
 -1 -8 3 95.61 5.81
 -1 8 3 108.32 7.06
 -1 -8 3 100.25 5.58
 -1 -8 3 98.63 7.29
 -1 8 3 88.38 6.27
 -1 -8 2 570.88 20.51
 -1 -8 2 558.46 20.06
 -1 8 2 544.1 23.01
 -1 -8 1 2228.73 72.48
 -1 8 1 2174.27 72.97
 -1 -8 0 1298.86 42.9
 -1 8 0 1206.03 42.14
 -1 -8 0 1368.66 43.15
 1 8 0 1336.27 43.41
 -1 -8 -1 1814.42 59.19
 -1 -8 -1 1679.01 58.45
 -1 8 -1 1788.65 58.1
 1 8 1 1884.92 58.79
 -1 8 -2 2227.92 71.34
 -1 -8 -2 2165.28 72.55
 1 8 2 2117.04 74.77
 1 -8 3 1893.47 61.37
 1 8 3 1779.91 63.98
 -1 8 -3 1752.43 59.89
 1 -8 3 1913.75 60.76
 1 -8 3 1923.71 61.54
 -1 -8 -3 1706.66 61.37
 -1 8 -3 1882.29 61.17
 -1 -8 -3 1731.03 62.19
 -1 -8 -4 51.22 5.15
 1 -8 4 55.06 4.66
 -1 8 -4 64.33 5.08
 -1 -8 -4 73.62 6.01
 1 -8 4 60.43 4.8
 1 8 4 58.89 5.22
 1 -8 4 62.94 5.69
 1 8 4 59.56 5.22
 -1 8 -4 62.9 4.19
 1 8 4 55.41 6.13
 1 -8 4 53.3 4.96
 1 8 4 54.87 5.59
 -1 8 -4 56.41 4.65
 1 8 5 327.25 17.93
 1 -8 5 344.65 15.32
 1 8 5 345.41 17.58
 -1 8 -5 379.69 16.45
 1 -8 5 326.28 15.1
 -1 -8 -5 302.44 16.6
 1 -8 5 332.64 17.6
 1 8 5 326.13 16.29
 -1 -8 -5 312.54 16.39
 1 8 5 357.04 16.62
 1 -8 6 267.21 12.97
 1 8 6 285.85 16.11
 1 -8 6 291.62 16.43
 1 8 6 272.76 14.88
 -1 -8 -6 251.29 15.04
 -1 8 -6 295.66 14.48
 1 -8 7 183.18 10.76
 1 8 7 177.74 11.23
 -1 8 -7 182.95 10.15
 1 -8 7 183.16 11.93
 1 8 7 153.99 10.23
 1 -8 7 196.06 13.63
 1 -8 7 158.86 10.02
 1 -8 8 6.8 2.53
 1 8 8 5.32 1.39
 1 -8 8 6.32 1.84
 1 8 8 2.48 1.23
 -1 -9 8 44.59 6.29
 -1 9 8 55.59 4.54
 -1 9 8 45.17 4.48
 -1 9 8 54.11 5.04
 -1 -9 8 42.49 4.67
 -1 -9 8 50.92 4.69
 1 -9 -8 50.35 5.16
 1 9 -8 51.17 4.58
 -1 -9 7 250.14 13.85
 -1 9 7 262.36 15.13
 -1 9 7 250.48 14.79
 -1 -9 7 305.26 14.75
 -1 -9 7 262.33 18.07
 -1 9 6 432.95 23.05
 -1 -9 6 475.66 25.31
 -1 9 6 439.89 22.53
 -1 9 6 444.64 22.81
 -1 -9 6 477.83 23.41
 -1 -9 6 512.14 24.28
 -1 -9 6 508.57 26.8
 -1 -9 6 497.42 23.18
 -1 -9 5 7.88 3.4
 -1 9 5 5.4 2.87
 -1 -9 5 5.96 2.85
 -1 9 5 1.44 2.02
 -1 -9 5 10.5 2.3
 -1 -9 5 7.32 2.22
 -1 9 5 9.81 2.74
 -1 -9 5 9.23 2.97
 -1 -9 5 6.33 3.66
 -1 -9 5 6.26 2.32
 -1 9 5 7.8 2.82
 -1 -9 5 6.01 2.77
 -1 -9 4 106.12 6.71
 -1 -9 4 91.1 6.54
 -1 -9 4 82.57 7.12
 -1 9 4 91.66 7.72
 -1 -9 4 106.48 6.38
 -1 9 4 105.53 7.69
 -1 -9 4 99.59 9.05
 -1 9 4 96.47 8.03
 -1 9 4 97.61 7.58
 -1 -9 4 104.75 8.47
 -1 -9 4 105.52 8.93
 -1 -9 3 1799.61 58.14
 -1 9 3 1981.6 60.96
 -1 9 3 1555.49 59.28
 -1 -9 3 1648.01 61.18
 -1 -9 3 1842.62 58.66
 -1 9 3 1547.58 60.7
 -1 -9 2 450.38 16.35
 -1 9 2 400.88 16.27
 -1 -9 2 406.5 17.25
 -1 -9 2 429.65 16.65
 -1 9 2 405.39 18.19
 -1 9 2 453.66 19.54
 -1 9 1 18.52 1.56
 -1 -9 1 21.18 1.38
 -1 -9 1 20.22 2.01
 -1 -9 0 4375.63 143.12
 -1 9 0 4647.47 143.11
 1 9 0 4625.48 145.45
 -1 -9 0 4400.02 144.47
 -1 9 -1 1564.02 51.09
 -1 -9 -1 1509.02 51.68
 1 9 1 1605.21 52.28
 -1 -9 -1 1604.66 52.61
 1 9 2 317.48 15.8
 1 -9 2 301.18 12.89
 1 -9 2 308.73 12.48
 1 -9 3 561.77 20.44
 -1 9 -3 546.92 19.75
 1 -9 3 552.48 21.05
 1 9 3 510.15 23.45
 -1 -9 -3 507.28 20.78
 -1 9 -3 550.61 20.46
 1 -9 3 528.22 21
 -1 -9 -3 514.95 21.67
 -1 9 -4 1386.2 45.95
 1 -9 4 1345.2 45.79
 -1 -9 -4 1201.97 46.27
 -1 -9 -4 1271.49 47.11
 1 9 4 1213.49 48.63
 1 9 4 1338.93 46.81
 1 -9 4 1344.11 47.45
 -1 9 -4 1277.96 43.89
 1 9 4 1248.24 45.87
 1 -9 4 1289.43 45.49
 1 -9 4 1190.06 45.99
 1 9 4 1285.25 47.46
 -1 9 -4 1378.73 45.79
 1 -9 5 250.25 12.54
 -1 -9 -5 221.23 13.45
 1 9 5 260.91 14.59
 1 -9 5 259.82 14.75
 1 9 5 222.84 12.91
 -1 9 -5 271.9 13.22
 -1 -9 -5 224.64 13.46
 1 -9 5 246.5 12.42
 1 9 5 243.42 15.13
 1 9 5 258.71 13.68
 -1 -9 -6 10.86 3.19
 -1 9 -6 13.3 2.83
 1 -9 6 15.87 4.09
 1 9 6 8.71 2.72
 1 9 6 16.02 3.89
 1 -9 6 12.66 2.55
 1 9 6 9.84 3.28
 1 -9 7 80.16 6.61
 -1 9 -7 70.89 5.72
 1 -9 7 74.47 7.12
 1 9 7 62.33 5.92
 1 9 7 74.46 6.85
 1 -9 7 86.26 8.59
 1 -9 7 76 6.39
 1 -9 8 159.77 9.73
 1 9 8 155.28 7.32
 -1 -9 -8 156.77 8.24
 1 -9 8 168.66 8.7
 1 -10 -8 106.82 7.4
 -1 10 8 108.76 6.88
 -1 -10 8 94.23 6.94
 -1 -10 8 116.6 7.06
 -1 10 8 114.43 6.62
 -1 10 8 95.87 6.48
 -1 10 7 17.7 3.51
 -1 -10 7 23.41 3.71
 -1 10 7 12.43 3.23
 -1 -10 6 19.89 4.18
 -1 -10 6 36.19 6.59
 -1 -10 6 32.08 5.05
 -1 -10 6 33.76 5.45
 -1 10 6 38.13 5.68
 -1 -10 5 1093.07 45.55
 -1 10 5 988.74 41.54
 -1 10 5 954.13 41.34
 -1 -10 5 1225.64 45.59
 -1 -10 5 967.24 42.99
 -1 -10 5 991.88 39.14
 -1 -10 5 1083.41 38.44
 -1 -10 5 1087.1 39.42
 -1 10 5 1116.41 41.01
 -1 -10 4 265.58 16.41
 -1 -10 4 252.4 12.86
 -1 10 4 244.74 14.33
 -1 10 4 256.9 14.48
 -1 10 4 237.53 13.5
 -1 -10 4 273.56 14.3
 -1 -10 4 273.71 12.82
 -1 -10 4 267.12 12.31
 -1 -10 3 225.64 10.59
 -1 -10 3 218.97 10.19
 -1 10 3 215.13 12.51
 -1 10 3 216 11.77
 -1 -10 2 308.1 12.54
 -1 10 2 287.96 14.12
 -1 -10 2 297.01 12.86
 -1 10 2 335.23 14.77
 -1 -10 1 2819.96 98.26
 -1 -10 1 2831 96.65
 -1 -10 1 3070.78 96.03
 -1 10 1 2877.71 98.39
 1 -10 -1 3068.87 95.33
 -1 -10 0 1787.95 57.88
 1 -10 0 1730.59 56.97
 -1 -10 0 1668.99 58.26
 -1 -10 0 1696.87 60.07
 1 10 0 1828.92 59.19
 1 10 1 462.16 17.66
 1 -10 1 438.95 17.45
 -1 -10 -1 456.26 17.77
 1 10 1 424.22 20.89
 1 -10 1 471.27 17.57
 1 -10 1 455.89 17.23
 1 -10 2 36.52 3.31
 1 -10 2 74.62 4.6
 1 -10 2 83.29 4.9
 -1 -10 -2 34.68 3.39
 -1 -10 -2 37.99 3.83
 1 10 2 30.74 4.86
 1 -10 3 1602.27 56.37
 -1 10 -3 1632.08 56.35
 1 10 3 1569 56.49
 1 -10 3 1507.85 55.32
 -1 -10 -3 1547.19 56.34
 -1 10 -3 1622.53 54.07
 1 -10 3 1678.3 54.88
 1 -10 3 1655.67 55.37
 1 10 3 1532.44 58.74
 1 -10 3 1734.84 55.66
 -1 10 -4 1.93 1.01
 1 -10 4 5.16 2.17
 1 -10 4 3.62 1.7
 1 10 4 2.04 2.53
 1 10 4 3.96 1.96
 1 -10 4 2.02 1.43
 -1 -10 -4 3.09 2.1
 1 10 4 6.06 2.64
 -1 10 -4 2.98 1.77
 1 10 5 133.15 10.16
 1 -10 5 140.65 9.13
 1 -10 5 147.81 8.84
 -1 -10 -5 142.26 10.15
 1 -10 5 139.09 8.66
 1 10 5 128.44 10.68
 1 10 6 95.87 8.6
 1 -10 6 102.38 6.95
 1 10 6 87.92 8.49
 -1 -10 -7 126.23 9.17
 1 -10 7 158.2 11.86
 1 -10 7 125.4 8.77
 1 -10 7 156.4 9.42
 1 10 7 127.69 9.18
 -1 -10 -8 0.39 0.99
 1 -10 8 1.45 1.29
 1 -10 8 1.1 1.35
 1 -11 -8 34.65 3.71
 -1 11 8 36.03 3.36
 -1 11 8 33.01 3.27
 -1 11 8 24.95 2.92
 -1 -11 8 24.07 3.3
 -1 -11 7 136.2 10.19
 -1 11 7 141.94 9.75
 -1 -11 7 147.14 9.23
 -1 11 7 121.46 8.67
 -1 11 7 129.94 9.32
 -1 -11 7 129.5 8.77
 -1 -11 6 184.04 13.13
 -1 -11 6 166.38 12.43
 -1 11 6 158.36 11.63
 -1 -11 6 164.43 14.34
 -1 -11 6 197.16 12.89
 -1 11 6 161.82 11.92
 -1 11 6 171.35 11.31
 -1 -11 6 178.21 10.86
 -1 -11 5 0.29 1.89
 -1 -11 5 3.91 2.07
 -1 -11 5 1.98 2.11
 -1 -11 5 -2.4 3.36
 -1 -11 5 -0.49 1.57
 -1 11 5 2.39 2.24
 -1 11 5 1.24 2.62
 -1 11 5 -0.42 2.11
 -1 -11 5 3.81 3.45
 -1 -11 4 451.69 22.33
 -1 -11 4 359.26 17.39
 -1 -11 4 407.2 16.92
 -1 -11 4 404.86 19.03
 -1 -11 4 384.69 17.18
 -1 11 4 379.73 19.39
 -1 11 4 413.54 18.78
 -1 11 4 363.28 19.09
 -1 -11 4 401.31 21.96
 -1 11 3 1130.42 41.25
 -1 11 3 1035.12 41.93
 -1 -11 3 1066.2 38.77
 -1 -11 3 1187.39 39.67
 -1 11 2 862.56 31.88
 -1 11 2 776.71 30.85
 -1 -11 2 762.83 28.54
 -1 -11 2 820.36 29.19
 1 -11 -2 908.24 31.58
 -1 -11 2 851.37 29.8
 -1 11 1 5.73 2.32
 -1 -11 1 7.84 1.66
 -1 -11 1 10.14 1.93
 -1 -11 1 8.43 2.52
 -1 -11 1 7.85 1.52
 1 -11 -1 6.48 1.16
 1 11 0 1834.51 65.91
 1 -11 0 2080.01 64.42
 1 -11 0 1936.75 63.91
 -1 -11 0 1981.07 64.85
 -1 -11 0 1849.68 67.37
 1 -11 1 988.42 33.55
 1 11 1 912.47 37.72
 1 11 1 939.12 33.94
 1 -11 1 942.71 33.37
 1 -11 2 359.97 14.93
 1 -11 2 356.07 15.24
 -1 -11 -2 367.45 15.94
 1 -11 2 353.29 15.1
 1 11 2 336.83 18.36
 -1 11 -2 411.29 15.44
 1 -11 3 8.35 2.41
 -1 11 -3 11.68 1.96
 1 -11 3 12.17 2.4
 1 -11 3 12.78 2.24
 1 -11 3 7.85 2.3
 -1 -11 -3 8.84 2.42
 1 -11 3 11.49 2.22
 1 11 3 10.24 3.31
 1 11 3 11.33 2.79
 -1 11 -3 12.75 2.86
 1 -11 4 279.37 13.4
 -1 11 -4 262.8 11.64
 1 -11 4 272.75 13.34
 1 11 4 258.11 14.03
 1 11 4 278.15 14.85
 1 -11 4 251.04 13.71
 1 11 4 250.33 15.84
 -1 -11 -4 265.38 14.46
 -1 11 -4 283.02 13.63
 1 11 5 76.49 7.59
 1 -11 5 76.59 6.33
 -1 -11 -5 77.8 7.37
 1 -11 5 77.9 6.72
 1 11 6 5 2.89
 1 11 6 3.77 2.5
 1 -11 6 2.08 1.6
 1 -11 7 34.78 5.49
 1 -11 7 43.6 4.76
 -1 -11 -7 34.75 4.5
 1 -11 7 39.41 4.5
 1 11 7 35.31 4.56
 1 -11 8 88.58 5.38
 -1 -12 8 29.07 3.92
 1 -12 -8 30.6 3.23
 -1 12 8 23.2 2.37
 -1 -12 8 23.83 2.99
 -1 12 8 31.01 3.03
 -1 12 7 20.94 3.64
 1 -12 -7 21.52 4.01
 -1 -12 7 20.96 3.24
 -1 12 7 17.43 3.3
 -1 -12 7 18.18 3.75
 -1 12 7 17.22 3.18
 -1 -12 7 19.52 3.93
 -1 -12 7 22.23 5.1
 -1 -12 7 25.63 3.65
 -1 12 7 24.3 3.8
 -1 12 6 92.74 8.56
 -1 -12 6 115.24 8.21
 -1 -12 6 102.28 9.15
 -1 12 6 109.22 8.34
 -1 -12 6 91.91 10.72
 -1 -12 6 100.68 9.33
 -1 12 6 100.1 8.9
 -1 12 6 88.3 8.02
 -1 -12 5 561.17 23.74
 -1 12 5 562.68 25.95
 -1 12 5 547.34 26.49
 -1 -12 5 720.03 31.23
 -1 12 5 626.73 26.01
 -1 -12 5 607.33 24.64
 -1 -12 5 571.28 30.13
 -1 -12 5 630.14 27.31
 -1 -12 5 522.67 24.24
 -1 12 5 525.01 26.32
 -1 12 4 223.55 12.88
 -1 12 4 246.51 13.42
 -1 12 4 245.5 14.24
 -1 -12 4 243.96 16.69
 -1 -12 4 227.42 11.58
 -1 -12 4 239.26 12.16
 -1 12 4 220.68 13.56
 -1 -12 4 207.81 13.05
 -1 -12 4 269.78 16.68
 -1 -12 4 213.44 12.18
 -1 -12 3 5.3 2.17
 -1 -12 3 7.27 1.85
 -1 -12 3 6.13 2.28
 -1 -12 3 10.66 3.54
 1 -12 -3 7.55 2.81
 -1 -12 3 7.66 2.04
 -1 12 3 6.84 2.52
 -1 12 3 6.55 2.44
 -1 -12 3 7.11 2.21
 -1 12 3 9.07 2.89
 -1 12 2 360.89 16.6
 -1 -12 2 329.4 13.67
 -1 -12 2 328.61 14.16
 -1 -12 2 327.17 16.15
 -1 -12 2 356.9 14.91
 -1 12 2 325.29 15.42
 -1 12 2 320.51 16.71
 -1 -12 1 2818.6 99.01
 -1 -12 1 2994.85 96.71
 -1 -12 1 2899.65 96
 -1 12 1 2944.15 98.71
 -1 -12 1 2981.99 95.69
 1 -12 0 92.79 5.31
 -1 12 0 96.91 6.18
 1 -12 0 98.63 5.58
 1 12 0 96.93 6.66
 1 -12 0 94.04 5.14
 -1 12 -1 79.2 6.24
 1 -12 1 79.36 5.31
 1 12 1 88.9 8.31
 -1 -12 -1 82.54 5.64
 1 12 1 78.34 5.69
 1 -12 2 397.29 16.56
 1 -12 2 396.28 16.69
 1 12 2 370.55 20.2
 1 -12 2 414.57 16.97
 1 -12 2 431.27 18.26
 -1 12 -2 434.72 17.08
 -1 -12 -2 381.13 17.46
 1 -12 3 513.24 22.88
 1 12 3 509.36 22.85
 1 -12 3 557.32 22.68
 1 -12 3 551.29 21.66
 -1 12 -3 568.79 21.11
 -1 -12 -3 545.4 23.27
 1 -12 3 537.11 22
 1 12 3 495.31 25.2
 1 -12 3 530.39 22.06
 1 -12 4 13.12 3.09
 1 -12 4 13.16 2.62
 -1 -12 -4 6.62 2.47
 1 -12 4 10.47 2.48
 1 12 4 10.46 2.76
 1 12 4 11.27 3.43
 -1 12 -4 17.55 3.26
 1 12 4 12.86 3.77
 1 -12 5 413.91 19.12
 1 -12 5 389.05 18.23
 -1 -12 -5 373.26 19.79
 1 12 5 442.42 20.93
 1 12 6 125.42 10.12
 1 -12 6 139.33 8.43
 1 12 7 209.76 11.67
 -1 -12 -7 198.54 11.59
 1 -12 7 244.31 11.97
 1 -12 7 231.45 12.08
 1 -12 7 205.36 13.28
 1 -13 -8 33.58 3.25
 -1 -13 8 30.05 3.7
 -1 -13 7 204.45 14.49
 -1 -13 7 198.26 12.6
 -1 13 7 184.06 10.6
 -1 13 7 201.46 11.27
 -1 13 7 191.22 11.11
 -1 -13 7 220.48 11.42
 -1 13 7 170.37 9.89
 -1 -13 7 191.34 10.67
 1 -13 -7 202.65 12.02
 -1 -13 7 215.52 12.71
 -1 13 6 497.34 22.58
 -1 13 6 558.25 25.49
 -1 -13 6 569.34 26.3
 -1 -13 6 585.16 24.04
 -1 13 6 511.34 24.52
 -1 13 6 512.07 23.63
 -1 13 6 540.14 23.79
 1 -13 -6 603.54 27.02
 -1 -13 6 548.1 29.84
 -1 -13 6 595.88 26.76
 -1 -13 5 41.47 4.55
 -1 -13 5 31 6.37
 -1 -13 5 36.39 5.67
 -1 -13 5 42.05 4.81
 -1 13 5 29.57 4.55
 -1 13 5 39.06 5.8
 -1 13 5 40.81 5.73
 -1 -13 5 49.72 7.24
 -1 -13 5 34.94 4.87
 -1 13 5 43.67 5.43
 -1 -13 4 413.31 21.48
 -1 13 4 279.6 16.58
 -1 -13 4 289.23 19.66
 -1 -13 4 339.83 15.33
 -1 13 4 353.34 17.01
 -1 -13 4 310.51 16.98
 -1 -13 4 350.91 15.81
 1 -13 -4 341.6 18.74
 -1 13 4 299.98 17.27
 -1 -13 4 297.77 15.75
 -1 -13 3 408.48 18.93
 -1 -13 3 421.14 18.15
 -1 13 3 497.16 20.87
 -1 -13 3 470.3 19.99
 -1 -13 3 459.46 18.99
 -1 -13 3 415.05 20.01
 -1 13 3 442.25 20.94
 -1 -13 3 459.1 22.95
 1 -13 -3 424.77 21.21
 -1 13 3 403.19 20.23
 -1 13 2 2485.08 86.36
 -1 13 2 2556.7 88.57
 -1 -13 2 2644.36 85.88
 -1 -13 2 2442.77 87.76
 1 -13 -2 2814.46 87.43
 -1 13 2 2831.22 88.61
 -1 -13 2 2429.04 84.18
 -1 -13 2 2516.21 85.03
 -1 13 1 111.59 8.29
 -1 -13 1 114.18 6.79
 1 -13 -1 118.05 7.19
 -1 -13 1 126.79 7.44
 -1 -13 1 125.59 8.97
 1 -13 -1 121.53 8.2
 -1 13 1 111.2 7.27
 -1 -13 0 366.86 18.95
 1 -13 0 405.32 15.95
 1 13 0 401.96 17.87
 1 -13 0 415.64 16.16
 -1 -13 0 427.7 16.72
 1 -13 1 1616.1 54.18
 -1 -13 -1 1561.05 54.77
 1 13 1 1599.54 59.36
 1 -13 1 1568.64 53.9
 1 -13 2 134.3 8.61
 1 -13 2 130.05 7.78
 1 -13 2 128.26 7.86
 1 13 2 115.89 10.1
 1 -13 2 125.96 7.89
 1 -13 2 144.46 9.17
 -1 -13 -2 132.47 8.5
 1 13 3 24.79 4.92
 1 -13 3 25.92 4.25
 -1 13 -3 29.24 4.33
 1 13 3 21.24 3.93
 1 -13 3 24.31 3.37
 1 -13 3 27.15 3.39
 1 -13 3 25.18 3.62
 -1 -13 -3 26.73 3.94
 -1 13 -3 26.2 3.02
 1 -13 3 27.63 3.59
 1 -13 4 628.87 26.17
 1 13 4 582.24 29.26
 1 -13 4 654.21 27.5
 1 13 4 621.54 27.9
 1 -13 4 656.63 26.27
 -1 -13 -4 636.15 27.92
 -1 -13 -5 277.72 16.12
 1 -13 5 313.28 14.95
 1 -13 5 314.42 15.73
 1 -13 5 294.89 14.86
 1 13 5 306.36 16.9
 1 13 5 273.45 17.09
 1 -13 6 3.25 1.68
 1 -13 6 2.51 2.87
 1 13 6 1.8 2.41
 1 13 6 -0.38 2.36
 1 -13 7 3.88 2.4
 1 -13 7 7.28 2.25
 1 13 7 4.32 1.98
 -1 -13 -7 3.69 1.99
 1 -13 7 6.27 2.21
 -1 -14 8 12.55 1.99
 -1 14 8 15.97 1.88
 -1 -14 7 13.85 3.26
 1 -14 -7 13.14 2.98
 -1 -14 7 13.23 2.68
 -1 14 7 11.78 2.57
 -1 14 7 12.35 2.45
 -1 -14 7 13.34 3.43
 -1 14 7 10.6 2.48
 -1 -14 7 9.17 2.25
 -1 -14 6 104.05 7.81
 -1 14 6 88.83 7.83
 -1 -14 6 94.73 8.94
 -1 14 6 82.08 7.93
 -1 14 6 89.56 7.42
 1 -14 -6 95.46 8.59
 -1 -14 6 99.59 10.83
 -1 -14 6 95.3 8.73
 -1 -14 5 1872.61 74.99
 -1 -14 5 1986.53 70.83
 1 -14 -5 1975.71 71.02
 -1 14 5 1875 69.87
 -1 14 5 1757.55 67.51
 -1 -14 5 1824.94 67.97
 -1 14 4 202.38 12.94
 -1 14 4 190.15 12.46
 -1 -14 4 231.39 16.93
 -1 -14 4 208.06 11.5
 -1 -14 4 270.3 17.07
 -1 14 4 220.45 13.81
 1 -14 -4 206.16 13.83
 -1 -14 4 226.09 13.71
 -1 -14 4 212.08 12.56
 -1 -14 4 226.74 12.16
 -1 -14 4 208.73 12.77
 -1 14 4 236.35 13.37
 -1 -14 3 78.5 6.12
 -1 -14 3 62.09 6.51
 -1 -14 3 69.25 5.64
 -1 -14 3 63.96 5.96
 -1 -14 3 71.56 6.49
 1 -14 -3 73.04 7.26
 -1 -14 3 76.75 8.58
 -1 14 3 58.28 6.03
 -1 14 3 62.97 6.57
 -1 14 3 71.09 6.97
 -1 14 3 75.78 6.9
 -1 -14 2 4.44 1.94
 -1 14 2 5.11 2.3
 -1 14 2 6.02 2.74
 1 -14 -2 8.31 2.84
 -1 -14 2 8.6 3.2
 -1 14 2 9.86 2.51
 -1 14 2 8.23 2.72
 1 -14 -2 5.54 2.09
 -1 -14 2 7.22 1.97
 -1 -14 2 6.19 2.14
 -1 -14 2 5.46 2.7
 -1 -14 2 6.58 2.71
 -1 -14 2 7.2 2.15
 -1 14 1 3105.57 105.11
 -1 14 1 3222.15 107.22
 -1 -14 1 3147.4 105.19
 -1 -14 1 3007 107.79
 1 -14 -1 3406.45 107.04
 1 -14 0 30.92 3.08
 -1 -14 0 36.3 3.53
 -1 -14 0 29.08 4.71
 1 14 0 23.77 4.35
 -1 -14 -1 248.94 12.28
 1 -14 1 264.39 11.95
 1 -14 1 250.19 13.42
 1 14 1 235.68 14.88
 1 -14 1 278.09 12.03
 1 14 1 215.93 12.12
 1 -14 1 233.6 12.82
 -1 14 -2 71.89 5.58
 1 14 2 63.05 5.7
 1 -14 2 72.11 5.74
 -1 -14 -2 67.82 5.98
 1 -14 2 74.53 6.3
 -1 -14 -2 76.3 7.64
 1 -14 2 57.56 5.91
 -1 14 -2 80.45 5.94
 1 -14 2 66.2 5.41
 1 14 2 57.26 7.12
 1 -14 3 1402.61 53.25
 -1 14 -3 1713.97 55.67
 1 14 3 1457.19 53.4
 1 14 3 1266.64 55.25
 1 -14 3 1392.89 51.66
 -1 -14 -3 1355.05 52.98
 -1 14 -3 1544.45 50.97
 1 -14 3 1507.42 51.7
 1 -14 3 1519.36 52.69
 1 -14 3 1408.5 51.83
 1 14 4 19.62 4.36
 1 14 4 20.74 4.84
 1 -14 4 27.56 4.38
 1 -14 4 25.72 3.82
 -1 -14 -4 20.65 3.88
 -1 14 -4 28.31 4.35
 1 -14 4 23.96 3.79
 1 -14 5 321.89 15.29
 1 14 5 299.28 16.86
 1 14 5 292.97 17.54
 1 -14 5 295.9 18.59
 1 -14 5 306.73 15.96
 1 14 6 130.67 9.66
 1 -14 6 133.61 10.91
 1 14 6 137.86 9.91
 1 -14 6 133.96 8.32
 -1 -14 -6 157.78 10.74
 1 14 7 137.88 8.1
 1 -14 7 159.11 8.51
 1 -14 7 147.96 8.74
 -1 -14 -7 125.63 7.66
 -1 15 8 24.19 1.97
 1 -15 -8 22.3 2.06
 1 -15 -7 66.87 5.67
 -1 15 7 69.85 5.42
 -1 15 7 66.42 5.12
 -1 -15 7 56.05 5.99
 -1 -15 7 71.7 6.84
 -1 -15 7 60.44 6.11
 -1 15 7 65.72 5.19
 -1 -15 7 62.5 5.33
 -1 -15 7 62.4 5
 -1 15 6 399.02 19.56
 -1 -15 6 439.95 19.38
 -1 15 6 415.98 19.17
 1 -15 -5 10.34 3.37
 -1 15 5 16.09 3.46
 -1 15 5 10.64 3.75
 -1 -15 5 20.17 4.94
 -1 -15 5 12.63 3
 1 -15 -5 10.73 3.45
 -1 15 5 7.42 2.81
 -1 -15 5 11.9 3.72
 -1 -15 5 10.32 4.39
 -1 -15 4 281.82 14.19
 -1 15 4 273.16 15.38
 -1 -15 4 298.92 16.84
 1 -15 -4 282.26 16.33
 -1 -15 4 250.48 14.69
 -1 15 4 269.52 15.19
 -1 15 4 268.02 15.9
 -1 -15 4 323.62 19.49
 -1 -15 4 298.42 14.72
 -1 -15 4 288.53 15.54
 -1 15 4 254.16 14.98
 -1 -15 4 302.92 16.71
 -1 -15 3 2.24 1.9
 -1 -15 3 3.05 2.03
 -1 -15 3 4.26 2.13
 -1 15 3 5.49 2.44
 -1 15 3 3.03 2.33
 -1 -15 3 4.71 2.17
 -1 -15 3 6.01 2.29
 -1 -15 3 1.86 2.37
 -1 -15 3 2.62 3.14
 1 -15 -3 4.69 2.66
 -1 15 3 6.52 2.58
 -1 15 3 2.41 2.49
 -1 -15 2 629.18 26.4
 -1 -15 2 592.91 24.64
 -1 15 2 647.09 26.35
 1 -15 -2 531.36 24.39
 -1 -15 2 569.67 23.63
 -1 -15 2 648.71 28.89
 -1 -15 2 577.75 24.77
 -1 -15 2 631.99 27.23
 -1 15 2 590 26.27
 -1 15 2 598.11 24.47
 1 -15 -2 618.4 26.5
 -1 15 2 596.5 24.31
 -1 15 2 620.06 25.46
 -1 -15 2 562.5 26.3
 1 -15 -2 643.84 25.4
 -1 -15 2 590.82 24.47
 1 -15 -1 360.96 16.99
 -1 -15 1 325.9 18.01
 1 -15 -1 325.8 15.29
 -1 15 1 338.85 15.5
 -1 15 1 372.47 16.4
 -1 15 1 331.86 17.11
 -1 -15 1 351.28 15.79
 1 -15 0 1043 38.66
 1 -15 0 1064.8 39.54
 -1 15 0 1037.15 37.76
 -1 -15 0 1106.96 37.38
 1 15 0 920.44 40.23
 -1 -15 0 913.21 40.49
 -1 15 -1 43.85 4.49
 -1 -15 -1 33.43 4.08
 1 -15 1 44.5 5.16
 1 15 1 38.85 4.31
 1 -15 1 33.21 3.77
 1 -15 1 33.7 4.52
 1 15 1 30.87 5.26
 1 -15 1 37.89 3.91
 -1 -15 -2 111.76 8.24
 1 -15 2 104.86 7.41
 1 -15 2 122.11 8.53
 -1 -15 -2 112.85 9.54
 -1 15 -2 126.45 7.93
 1 -15 2 122.03 8.87
 1 -15 2 100.59 7.28
 1 15 2 110.98 9.85
 -1 15 -2 132.82 7.94
 -1 15 -3 2.24 2.58
 1 15 3 3.04 2.47
 1 -15 3 1.49 1.88
 -1 -15 -3 0.47 2.41
 1 -15 3 2.46 1.8
 1 -15 3 1.56 1.71
 1 -15 3 0.84 1.63
 -1 -15 -3 2.42 2.06
 -1 15 -3 -0.21 1.27
 1 -15 3 0.36 2.26
 1 15 3 0.48 2.92
 1 -15 4 1054 40.86
 1 -15 4 965.91 38.84
 1 15 4 1007.08 40.71
 -1 -15 -4 961.64 40.4
 1 15 5 35.9 5.32
 1 -15 5 37.92 4.59
 1 15 5 39.49 5.82
 -1 -15 -5 42.21 6.02
 1 -15 5 41.18 5.03
 1 15 6 0.93 2.07
 -1 -15 -6 0.94 1.83
 1 -15 6 1.77 1.43
 1 -15 6 -0.38 1.79
 1 15 6 0.61 1.7
 1 -15 7 48.37 4.55
 1 -15 7 52.67 4.29
 -1 -15 -7 49.63 3.8
 1 15 7 49.29 4.02
 -1 -16 7 102 6.41
 -1 16 7 89.25 5.81
 -1 -16 7 74.88 6.57
 1 -16 -7 85.79 6.2
 -1 16 7 95.01 6.02
 -1 -16 7 96.98 7.77
 -1 16 7 87.75 5.74
 -1 -16 6 71.17 5.66
 -1 16 6 61.87 5.76
 -1 16 6 68.16 5.39
 -1 16 6 69.81 6.23
 -1 -16 6 74.54 6.38
 -1 -16 6 73.02 7.44
 -1 -16 6 53.66 6.87
 -1 -16 6 67.01 7.38
 1 -16 -6 73.16 6.72
 -1 16 6 68.81 6.35
 1 -16 -5 690.22 30.51
 -1 16 5 761.04 31.16
 -1 -16 5 725.42 29.1
 -1 -16 5 786.9 33.67
 1 -16 -5 675.31 30.51
 -1 16 5 651.76 28.81
 -1 16 5 690.61 29.22
 -1 -16 5 735.24 32.34
 -1 16 4 25.74 4.22
 -1 16 4 37.63 5.05
 -1 -16 4 27.23 4.93
 1 -16 -4 34.56 5.18
 -1 -16 4 23.02 4.37
 -1 -16 4 25.9 3.95
 -1 -16 4 33.75 5.2
 -1 -16 4 27.95 4.17
 -1 -16 4 25.99 4.44
 -1 -16 4 33.99 6.21
 -1 16 4 31.35 5.02
 -1 16 4 42.58 5.13
 1 -16 -4 25.37 4.37
 -1 16 3 86.52 7.76
 -1 -16 3 92.4 9.72
 -1 -16 3 84.82 8.09
 -1 -16 3 91.64 7.89
 -1 -16 3 82.76 7.37
 -1 16 3 78.69 7.32
 -1 16 3 72.75 6.97
 1 -16 -3 86.32 7.93
 -1 -16 3 81.64 7.87
 -1 -16 3 85.54 6.93
 -1 16 3 80.84 7.43
 1 -16 -3 70.62 6.99
 -1 -16 3 79.08 6.5
 -1 -16 2 4.9 2.3
 -1 -16 2 2.62 1.98
 -1 -16 2 5.95 2.12
 -1 -16 2 2.48 2.76
 1 -16 -2 1.8 1.86
 1 -16 -2 3.31 1.8
 -1 16 2 3.15 2.46
 -1 16 2 2.16 2.07
 -1 16 2 2.11 1.67
 -1 16 2 1.54 1.98
 -1 -16 2 3.36 1.96
 -1 -16 2 1.98 2.49
 1 -16 -2 4.07 2.07
 -1 16 1 2033.47 68.06
 -1 16 1 1952.07 70.06
 1 -16 -1 2022.49 69.21
 -1 -16 1 1793.94 70.78
 -1 -16 1 1992.38 67.7
 -1 -16 1 2025.7 70.21
 -1 16 1 1887.38 66.96
 -1 16 1 1844.57 69.44
 -1 -16 1 2017.4 67.94
 -1 -16 0 0.9 2.62
 -1 -16 0 1.35 1.17
 1 -16 0 2.96 2.16
 -1 16 0 1.45 1.64
 1 -16 0 2.98 2.02
 1 16 0 4.15 2.24
 1 16 0 4.86 2.88
 -1 16 -1 123.4 7.91
 1 -16 1 102.87 8.34
 1 -16 1 122.12 8.98
 1 -16 1 117.54 7.37
 1 16 1 101.48 9.41
 1 -16 1 96.9 7.99
 1 -16 1 104.61 7.06
 -1 -16 -1 116.69 7.97
 -1 -16 -2 3.43 1.79
 1 -16 2 1.56 1.53
 1 -16 2 3.2 2.07
 -1 -16 -2 2.44 1.92
 1 -16 2 1.42 1.98
 -1 16 -2 2.51 1.53
 1 16 2 0.46 2.45
 1 -16 2 1.54 1.68
 -1 -16 -3 1551.57 59.33
 -1 16 -3 1956.7 61.68
 -1 -16 -3 1648.05 61.6
 1 -16 3 1708.43 58.88
 1 -16 3 1593.86 58.15
 1 16 3 1495.41 61.38
 1 -16 3 1594.65 59.92
 -1 16 -3 1798.17 57.07
 1 -16 3 1554.64 57.83
 1 16 3 1447.83 58.51
 1 -16 4 87.02 8.06
 -1 16 -4 101.95 8.01
 1 16 4 76.56 8.22
 1 16 4 75.62 7.68
 1 -16 4 77.38 6.95
 1 -16 4 85.29 7.1
 -1 -16 -4 85.05 7.91
 -1 -16 -4 83.81 8.42
 1 16 5 16.38 3.77
 1 -16 5 24.91 3.74
 -1 -16 -6 28.88 3.84
 1 -16 6 25.45 3.32
 1 16 6 28.81 4.11
 1 16 6 27.88 3.91
 1 -16 6 36.58 4.86
 1 16 6 23.51 3.48
 1 -16 7 84.51 5.25
 1 -16 7 88.64 5.86
 1 16 7 85.86 4.82
 1 -17 -7 7.43 1.81
 -1 17 7 7.78 1.75
 -1 -17 7 3.28 1.66
 -1 -17 7 8.18 2.5
 -1 -17 6 264.37 15.68
 -1 -17 6 310.86 17.02
 -1 17 6 281.18 13.8
 -1 17 6 316.13 14.45
 1 -17 -6 272.19 14.43
 -1 -17 6 250.75 12.79
 -1 -17 6 311.7 14.53
 -1 17 6 286.49 14.12
 -1 17 6 300.54 13.03
 -1 17 5 23.22 4
 -1 17 5 21.65 3.78
 -1 -17 5 19.82 3.61
 -1 -17 5 15.29 4.05
 1 -17 -5 21.72 4.17
 -1 17 5 25.44 3.92
 -1 -17 4 827.57 35.15
 -1 -17 4 982.48 40.17
 -1 -17 4 922.11 37.88
 -1 -17 4 855.43 36.95
 1 -17 -4 835.14 35.92
 -1 17 4 913.12 35.63
 1 -17 -4 839.29 35.86
 -1 17 4 907.01 35.77
 -1 -17 3 7.42 2.72
 -1 -17 3 5.04 2.67
 -1 -17 3 4.09 2.43
 -1 17 3 5.19 2.34
 -1 17 3 6.35 2.59
 -1 17 3 6.74 2.71
 -1 17 3 12.78 3.07
 1 -17 -3 7.45 2.63
 -1 -17 3 4.99 2.44
 1 -17 -3 7.15 2.47
 -1 -17 3 6.89 2.92
 -1 -17 2 485.13 23.73
 -1 -17 2 514.08 22.49
 -1 17 2 516.2 22.57
 -1 -17 2 565.5 26.63
 -1 17 2 498.96 23.08
 -1 -17 2 507.13 22.31
 -1 -17 2 496.3 24.34
 1 -17 -2 513.78 22.29
 1 -17 -2 444.34 21.61
 -1 17 2 506.04 23.24
 -1 17 1 24.63 4.51
 -1 17 1 19.27 3.91
 1 -17 -1 22.58 3.98
 -1 -17 1 16.54 4.13
 -1 -17 1 21.51 3.44
 -1 -17 1 15.46 2.91
 -1 -17 0 526.95 28.26
 1 -17 0 617.92 27.47
 -1 -17 0 630.52 25.18
 1 17 0 592.81 28.22
 1 -17 0 610.07 26.98
 -1 17 0 655.78 25.45
 1 17 0 609.91 26.69
 1 17 1 8.4 3.63
 1 -17 1 8.08 2.76
 1 -17 1 12.18 2.96
 -1 17 -1 10.23 2.59
 -1 -17 -1 8 2.33
 1 -17 1 11.38 2.52
 1 -17 1 9.46 2.82
 1 -17 1 12.94 2.59
 1 -17 2 169.58 10.6
 -1 -17 -2 131.02 10.26
 1 -17 2 125.36 8.69
 1 17 2 141.08 11.31
 1 -17 2 132.15 8.82
 -1 -17 -2 140.06 9.8
 -1 17 -2 158.79 9.27
 1 -17 2 179.65 11.39
 1 -17 3 0.32 1.84
 -1 -17 -3 5.93 2.63
 -1 17 -3 0.74 2.4
 1 -17 3 0.31 1.59
 -1 -17 -3 1.84 1.8
 1 17 3 -1.04 2.79
 1 -17 3 0.39 2.49
 1 17 4 735.96 32.36
 -1 -17 -4 804.06 33.72
 1 -17 4 793.97 31.7
 1 -17 4 809.24 33.31
 1 17 4 734.76 33.41
 -1 -17 -4 733.72 32.59
 1 -17 4 766.08 31.28
 1 17 5 27.94 4.46
 -1 -17 -5 33.15 4.63
 1 17 5 24.93 4.23
 1 -17 5 33.69 4.5
 1 -17 5 25.65 3.82
 1 17 6 52.35 4.92
 -1 -17 -6 56.26 4.81
 1 17 6 41.85 4.39
 1 -17 6 54.7 5.8
 1 -17 6 56.6 4.6
 1 17 6 52.17 4.55
 -1 18 7 105.17 5.37
 -1 -18 7 80.4 6.56
 -1 18 6 37.39 3.94
 -1 18 6 38.19 4.04
 1 -18 -6 36.16 4.27
 -1 -18 6 35.87 5.01
 -1 -18 6 41.18 5.51
 -1 -18 6 46.59 4.69
 -1 18 6 39.8 4.08
 -1 18 6 33.56 3.28
 -1 -18 5 472.81 21.63
 -1 18 5 527.37 22.03
 -1 -18 4 142.2 11.48
 -1 18 4 143.29 9.41
 -1 18 4 143.37 9.96
 -1 -18 4 140.32 10.24
 -1 18 4 139.7 9.91
 -1 -18 4 148.08 9.91
 -1 -18 4 140.13 10.37
 -1 -18 4 168.04 11.89
 -1 18 4 147.67 9.8
 1 -18 -4 147.37 10.49
 1 -18 -4 123.99 9.78
 -1 18 3 284.6 15.43
 -1 -18 3 297.73 15.6
 -1 -18 3 296.02 17.07
 -1 -18 3 302.9 17.43
 -1 -18 3 292.92 16.05
 -1 18 3 325.94 16.26
 -1 18 3 316.33 15.07
 1 -18 -3 268.78 15.89
 -1 -18 3 320.91 19.62
 -1 18 3 263.07 14.52
 -1 -18 3 281.25 16.53
 -1 18 3 293.61 15.88
 1 -18 -3 285.22 15.68
 -1 18 2 140.97 9.71
 -1 18 2 145.35 10.27
 -1 -18 2 127.99 10.92
 -1 -18 2 140.4 9.8
 -1 18 2 160.32 10.78
 -1 -18 2 164.95 12.89
 1 -18 -2 134.46 9.44
 -1 -18 1 1785.17 66.81
 -1 -18 1 1637.42 61.41
 -1 18 1 1761.93 64.29
 -1 18 1 1705.54 64.19
 -1 18 1 1866.8 62.4
 -1 -18 1 1615.52 65.77
 1 -18 -1 1918.64 64
 -1 -18 1 1816.73 62.82
 -1 18 0 13.87 3.62
 1 18 0 11.91 3.56
 1 -18 0 12.71 3.45
 1 -18 0 18.43 3.87
 -1 18 0 16.04 2.9
 -1 -18 0 21.18 3.21
 1 18 0 17.96 3.73
 1 -18 0 17.11 3.53
 1 -18 1 212.25 12.87
 1 -18 1 196.3 12.23
 1 -18 1 191.07 12.49
 1 18 1 179.48 13.05
 -1 -18 -1 205.85 11.68
 -1 18 -1 209.82 11.18
 -1 -18 -2 8.84 2.74
 1 -18 2 6.75 2.51
 1 -18 2 2.55 1.55
 -1 -18 -2 2.4 2.01
 1 -18 2 2.47 1.78
 1 18 2 3.55 3.06
 1 -18 2 6.37 3.19
 -1 18 -2 5.96 2.15
 1 -18 3 1252.88 47.35
 1 -18 3 1294.46 45.68
 -1 -18 -3 1154.53 46.49
 1 -18 3 1149.23 44.62
 -1 -18 -3 1080.34 45.36
 -1 18 -3 1320.53 46.75
 1 18 4 11.69 3.32
 -1 -18 -4 9.56 3.06
 1 -18 4 9.01 3.25
 1 -18 4 9.83 2.64
 1 18 4 8.94 3.09
 -1 18 -4 12.73 3.17
 1 18 5 299.58 15.07
 1 -18 5 319.55 15.32
 1 18 5 273.99 14.72
 -1 -18 -5 300.69 14.86
 1 -18 5 265.32 13.92
 1 18 6 4.89 1.72
 1 18 6 2.98 1.46
 1 -18 6 4.72 2.12
 -1 -18 -6 1.9 1.11
 -1 19 7 1.53 0.77
 -1 19 6 437.12 18.42
 -1 -19 6 539.13 22.86
 -1 -19 6 450.22 21.18
 -1 19 6 430.43 17.33
 1 -19 -6 448.39 19.08
 -1 19 6 523.28 18.78
 -1 19 6 473.46 18.65
 -1 19 5 0.23 1.59
 -1 19 5 2.81 2.02
 1 -19 -5 -0.59 2.11
 -1 19 5 2.14 1.74
 -1 -19 5 1.33 2.23
 -1 -19 5 1.41 1.82
 -1 -19 4 604.87 26.25
 -1 19 4 625.51 25.42
 -1 -19 4 679.12 28.71
 -1 -19 4 545.62 27.49
 -1 -19 4 578.05 25.15
 -1 -19 4 596.08 26.37
 -1 19 4 554.05 24.09
 1 -19 -4 549 25.51
 -1 19 4 577.25 24.32
 -1 19 4 622.01 25.55
 -1 -19 3 1.71 3.11
 1 -19 -3 3.69 1.88
 -1 -19 3 7.49 2.83
 -1 -19 3 0.72 2.02
 -1 19 3 2.3 1.84
 -1 19 3 -2.92 2.23
 -1 -19 3 2.85 2.46
 -1 -19 2 783.91 36.46
 -1 19 2 862.58 34.96
 -1 -19 2 821.9 34.34
 -1 19 2 904 35.49
 -1 -19 2 874.39 38.25
 -1 19 2 895.42 34.09
 -1 -19 1 104.93 10.13
 1 -19 -1 115.6 8.86
 -1 19 1 104.5 8.99
 -1 19 1 121.03 8.21
 -1 -19 1 132.47 9.1
 -1 19 1 127.45 9.9
 1 19 -1 108.27 9.91
 1 -19 -1 111.85 8.83
 -1 -19 1 129.19 11.02
 1 -19 0 531.32 24.81
 1 19 0 553.02 23.99
 -1 19 0 543.55 22.42
 1 -19 0 546.95 24.32
 1 19 0 511.23 25.61
 -1 19 0 547.09 25.35
 1 -19 0 523.85 24.34
 1 -19 1 65.61 7.35
 1 -19 1 72.71 7.31
 1 19 1 67.55 7.46
 -1 -19 -1 62.28 6.08
 1 -19 1 56.54 6.4
 1 19 1 57.53 6.39
 -1 19 -1 71.38 5.88
 -1 19 -2 166.6 9.79
 1 -19 2 161.59 11.61
 1 -19 2 155.42 9.83
 1 -19 2 173.06 11.04
 -1 -19 -2 151.84 10.4
 1 19 3 5.57 2.75
 1 -19 3 8.88 2.67
 -1 -19 -3 7.32 2.76
 1 -19 3 6.09 2.24
 -1 -19 -3 6.13 2.42
 1 -19 3 4.97 2.32
 -1 19 -3 10.8 3
 1 -19 3 5.71 2.99
 1 19 4 846.08 32.73
 1 -19 4 771.18 30.92
 1 19 4 739.59 31.09
 -1 -19 -4 803.41 31.97
 1 -19 5 8.79 2.26
 1 19 5 8.22 2.31
 1 -19 5 9.79 2.98
 -1 -19 -5 9.34 2.2
 1 -19 5 9.95 2.65
 1 -19 5 7.91 2.76
 1 19 5 7.73 2.37
 1 19 5 9.29 2.52
 1 -19 6 32.26 3.09
 1 19 6 26.3 2.54
 1 -19 6 25.26 3.38
 1 19 6 24.55 2.44
 -1 20 6 19.94 2.43
 -1 20 6 16.42 1.85
 -1 -20 6 11.86 3.1
 -1 -20 6 15.13 3.12
 -1 20 6 20.47 2.4
 -1 20 6 14.49 2.08
 -1 20 5 947.97 33.97
 -1 -20 5 896.21 38.09
 -1 -20 5 872.2 36.92
 -1 -20 5 949.16 37.84
 -1 20 5 947.73 33.9
 -1 20 5 939.16 34.59
 -1 20 4 33.23 4.31
 -1 -20 4 34.52 4.92
 -1 -20 3 6.51 2.61
 -1 20 3 4.27 2.3
 -1 -20 3 3.37 2.62
 -1 -20 3 3.34 2.67
 -1 -20 3 6.12 2.82
 -1 20 3 2.7 1.55
 -1 20 3 5.41 2.54
 -1 20 3 1.89 1.68
 -1 -20 2 261.1 14.74
 -1 -20 2 291.88 17.79
 -1 20 2 251.35 14.5
 -1 20 2 265.7 13.87
 -1 -20 1 1090.95 45.07
 1 -20 -1 1026.08 41.42
 -1 20 1 1158.39 40.53
 -1 20 1 1054.71 42.47
 -1 20 0 75.08 7.54
 1 -20 0 83.77 7.54
 1 -20 0 68.82 7
 1 20 0 72.17 7.94
 -1 20 0 81.72 8.12
 1 -20 0 67.85 7.3
 -1 20 0 90.25 6.55
 -1 -20 -1 124.48 8.9
 1 -20 1 134.81 10.31
 1 20 1 124.18 9.49
 -1 20 -1 133.49 8.38
 1 -20 1 136.71 9.69
 1 -20 2 101.5 9.61
 1 20 2 94.18 8.29
 1 20 2 103.55 8.89
 -1 -20 -2 101.7 8.17
 1 -20 2 120.23 9.59
 -1 20 -2 107.22 7.49
 1 -20 2 110.46 7.71
 1 -20 2 105.69 8.32
 1 -20 3 877.85 35.81
 -1 20 -3 855.26 32.83
 1 20 3 729.56 32.53
 1 -20 3 966.07 35.6
 1 -20 3 727.93 31.25
 1 20 3 834.09 33.75
 1 -20 4 1.39 2.27
 1 -20 4 0.38 2.22
 1 20 4 0.59 2.2
 1 20 4 0.9 1.93
 -1 20 -4 -0.25 1.77
 1 -20 4 0.26 1.69
 -1 -20 -4 1.64 1.63
 1 20 5 153.9 9.08
 1 -20 5 179.88 10.24
 1 20 5 178.23 8.81
 1 -20 5 171.7 10.87
 1 -20 5 153.55 8.91
 1 -20 5 188.32 10.17
 1 20 5 167.99 9.23
 1 -20 6 100.41 5.4
 1 20 6 110.56 4.92
 1 -20 6 102.42 6.44
 -1 -21 6 198.36 10.46
 -1 21 6 197.7 7.64
 -1 21 5 1.53 1.23
 -1 -21 5 2.79 1.99
 -1 -21 5 3.56 2.14
 -1 21 5 0.78 1.48
 -1 -21 5 3.8 2.45
 -1 21 5 3.11 1.48
 -1 21 5 3.59 1.51
 -1 -21 4 134.48 9.44
 -1 21 4 122.68 8.32
 -1 21 4 139.48 8.43
 -1 -21 4 122.31 10.33
 -1 -21 4 142.2 10.55
 -1 -21 3 90.23 8.42
 -1 -21 3 94.39 8.61
 -1 21 3 89.65 6.97
 -1 21 3 88.18 7.35
 -1 21 2 92.61 7.67
 -1 -21 2 91.73 9.65
 1 -21 -2 81.26 7.16
 1 21 -2 84.13 8.89
 -1 21 2 105.18 8.48
 -1 -21 2 95.75 9.17
 -1 -21 2 107.42 8.5
 -1 -21 2 106.94 9.15
 -1 21 2 101.14 7.39
 1 -21 -1 79.85 7.16
 -1 -21 1 76 8.45
 -1 21 1 82.09 6.31
 -1 21 1 81.8 7.36
 1 -21 -1 72.3 6.91
 -1 21 1 68.18 7.08
 1 21 -1 67.07 7.72
 1 21 0 424.23 21.68
 -1 21 0 421 21.37
 1 -21 0 451.39 20.52
 -1 21 0 422.38 18.15
 -1 21 0 405.96 20.94
 1 -21 0 392.24 19.78
 1 -21 0 416.95 20.69
 1 21 1 271.4 15.49
 -1 21 -1 248.29 15.21
 -1 -21 -1 225.66 13.14
 1 -21 1 257.8 15.47
 -1 21 -1 240.2 12.36
 1 -21 1 271.37 15.22
 1 -21 1 276.2 14.52
 1 21 1 243.85 13.8
 -1 21 -1 261.71 12.66
 1 21 2 61.99 6.64
 1 -21 2 69.26 7.46
 1 -21 2 68.45 6.38
 1 -21 2 64.84 7.09
 1 21 2 64.21 6.4
 1 21 3 10.31 2.91
 1 -21 3 13.33 2.8
 1 -21 3 11.42 3.39
 1 21 4 432.78 19.72
 -1 21 -4 495.78 19.37
 1 -21 4 494.02 21.96
 1 21 4 450.8 19.81
 1 -21 4 466.81 21.13
 1 -21 4 478.31 21.65
 1 -21 4 425.03 19.1
 1 21 5 47.73 3.35
 1 21 5 62.16 4.48
 1 -21 5 62.72 5.49
 -1 -22 6 22.13 2.76
 1 -22 -6 24.22 2.07
 -1 -22 5 448.34 21.52
 -1 -22 5 534.58 22.58
 -1 22 5 445.73 18.67
 -1 22 5 523.3 17.74
 -1 22 5 490.22 19.16
 -1 22 5 493.11 18.49
 -1 22 4 41.95 4.11
 -1 -22 4 39.47 5.51
 -1 -22 4 51.75 5.89
 -1 22 4 46.99 4.55
 -1 -22 3 2.36 2.04
 -1 22 3 4.78 2.06
 -1 -22 2 52.54 6.44
 1 -22 -2 54.72 5.41
 -1 -22 2 50.61 6.86
 -1 22 2 55.26 5.77
 1 22 -2 41.32 6.34
 -1 -22 2 49.4 6.52
 -1 22 2 57.56 5.21
 -1 22 1 632.34 24.73
 -1 -22 1 671.72 29.51
 1 -22 -1 558.74 25.68
 -1 22 1 674.12 27.75
 1 22 -1 587.8 28.35
 -1 22 0 7.24 2.06
 -1 22 0 5.93 2.9
 1 22 0 4.97 2.99
 -1 -22 0 3.43 2.4
 1 -22 0 8.44 2.78
 1 -22 0 8.77 3
 1 -22 1 28.69 4.74
 1 22 1 29.33 4.03
 1 -22 1 20.56 4.02
 -1 22 -1 27.76 5.01
 1 22 1 29.2 4.73
 1 -22 1 30.81 4.19
 1 -22 2 126.26 10.02
 1 22 2 104.5 8.38
 -1 22 -2 107.77 9.07
 1 -22 3 515.18 23.21
 1 -22 3 476.32 20.57
 1 -22 3 543.17 23.95
 1 22 3 522.77 22.11
 1 -22 3 497.82 22.57
 -1 22 -3 535.6 21.44
 1 22 3 487.7 21.56
 1 -22 4 -0.28 2.07
 -1 22 -4 1.84 1.29
 1 -22 4 2.48 1.99
 1 -22 4 0.28 1.76
 1 22 4 1.85 1.79
 1 22 4 2.49 1.68
 1 22 5 12.92 1.88
 1 -22 5 12.49 2.24
 -1 23 5 9.28 1.42
 1 -23 -5 7.86 1.62
 -1 -23 5 6.41 2.32
 1 -23 -4 86.08 5.85
 -1 23 4 99.51 6.44
 1 23 -4 88.59 7.68
 -1 -23 4 93.24 7.47
 -1 23 4 106.29 6.1
 -1 23 3 77.45 6.11
 1 23 -3 67.9 7.09
 1 -23 -3 64.51 5.42
 -1 -23 3 83.52 7.5
 -1 23 3 71 5.34
 -1 23 2 210.06 11.78
 1 23 -2 176.33 13.1
 1 23 -1 50 6.28
 -1 23 1 58.43 6.05
 -1 23 0 534.84 24.24
 1 23 0 484.52 23.6
 1 -23 0 556.24 23.89
 1 23 1 124.21 9.3
 -1 23 -1 115.75 9.44
 1 -23 1 135.14 9.76
 1 -23 2 251.03 13.78
 1 23 2 203.97 11.98
 -1 23 -2 212.1 12.83
 -1 23 -2 213.4 11.09
 1 23 2 214.39 11.36
 1 -23 2 211.61 12.69
 1 -23 2 205.87 11.27
 1 -23 3 15.63 3.32
 -1 23 -3 18.42 2.78
 1 -23 3 19.09 3.62
 -1 23 -3 13.69 3.1
 1 23 3 18.91 2.97
 1 23 3 12.99 2.59
 1 23 4 76.61 5.06
 1 23 4 77.51 5.14
 -1 23 -4 63.06 5.39
 1 -23 4 80.48 6.01
 1 -23 4 72.08 5.73
 1 -23 4 68.75 5.4
 1 23 5 67.38 3.56
 -1 24 5 340.81 11.96
 -1 -24 5 381.27 15.27
 -1 24 4 112.98 6.4
 1 24 -4 103.28 7.6
 1 -24 -4 92.93 5.77
 -1 -24 4 113.35 8.34
 -1 24 4 114.97 5.88
 1 24 -3 10.3 3
 -1 24 3 13.37 2.51
 -1 24 3 14.24 2.22
 1 -24 -3 9.84 2.13
 -1 -24 3 16.97 3.54
 -1 24 2 46.38 4.99
 1 24 -2 58.27 6.27
 -1 24 2 57.94 4.48
 1 -24 -2 47.47 4.62
 -1 -24 2 55.5 6.11
 1 24 -1 724.38 30.39
 -1 24 1 703.04 29.05
 -1 24 1 711.22 26.63
 1 -24 -1 691.28 27.98
 -1 -24 1 703.02 30.35
 -1 -24 1 792.33 31.22
 -1 24 0 21.43 2.78
 1 -24 0 24.84 3.93
 1 -24 0 20.68 3.28
 -1 -24 0 20.35 3.84
 -1 24 0 18.59 3.6
 1 24 0 25.5 4.13
 -1 -24 -1 29.08 4.23
 1 -24 1 32.77 3.81
 1 24 1 28.89 3.29
 -1 24 -1 36.66 4.81
 1 24 1 31.86 4.31
 1 -24 1 40.18 4.81
 1 -24 1 23.33 3.7
 1 -24 2 107.95 6.92
 1 24 2 105.24 7.48
 -1 24 -2 100.72 7.96
 1 -24 2 129.59 8.8
 1 24 2 107.9 6.74
 -1 24 -2 113.21 6.94
 1 -24 2 110.79 7.97
 1 24 3 265.58 12.85
 -1 24 -3 295.67 12.53
 1 24 3 294.59 12.49
 -1 24 -3 268.33 13.68
 1 -24 3 318.45 14.6
 1 -24 3 275.85 13.82
 1 24 4 13.9 1.75
 1 -24 4 13.06 2.19
 -1 -24 -4 11.42 1.62
 -1 25 4 74.34 4.07
 1 -25 -4 69.49 4.16
 -1 -25 4 84.18 6.45
 1 25 -3 260.06 13.76
 -1 25 3 272.61 11.34
 1 -25 -3 253.37 11.63
 -1 -25 3 267.25 13.58
 1 25 -2 320.45 15.84
 -1 25 2 318.12 14.35
 -1 25 2 290.45 12.67
 1 -25 -2 307.84 13.58
 -1 -25 2 321.61 16
 -1 25 1 5.78 1.57
 1 -25 -1 5.33 1.92
 -1 -25 1 4.75 2.45
 -1 -25 1 8.23 2.82
 1 25 -1 7.02 2.59
 -1 25 1 9.24 2.47
 -1 25 0 250.57 12.8
 1 25 0 232.92 12.7
 -1 25 0 215.6 10.07
 1 -25 0 234.89 11.45
 -1 -25 0 242.47 13
 1 -25 1 209.11 10.83
 -1 -25 -1 223.64 12.05
 -1 25 -1 235.97 12.5
 1 25 1 235.01 12.13
 1 25 1 232.2 10.28
 1 -25 1 222.94 11.34
 -1 -25 -2 94.87 6.42
 -1 25 -2 101.3 7.07
 1 25 2 94.05 6.43
 1 -25 2 116.09 7.54
 -1 25 -2 90.82 5.77
 1 25 2 96.82 5.61
 1 -25 2 86.46 6.48
 -1 -25 -3 44.28 3.53
 -1 25 -3 48.36 3.47
 1 25 3 45.6 3.29
 1 -25 3 52.22 4.53
 1 -25 3 48.9 4.33
 -1 25 -3 39.47 4.03
 1 25 4 81.63 3.89
 -1 26 4 99.64 4.36
 -1 -26 4 94.34 6.15
 -1 -26 3 7.94 1.96
 -1 26 3 8.94 1.35
 1 -26 -3 5.56 1.2
 1 26 -2 150.3 8.93
 -1 26 2 147.01 7.92
 -1 -26 2 141.58 8.91
 1 26 -2 146.16 7.02
 -1 26 2 150.49 6.87
 1 -26 -2 125.22 7.07
 -1 26 1 466.2 18.87
 1 26 -1 477.22 19.8
 -1 -26 1 435 19.97
 -1 26 1 442.82 16.79
 1 -26 -1 448.27 17.74
 -1 26 0 106.13 7.19
 1 26 0 111.4 7.46
 -1 -26 0 113.65 8.06
 1 -26 0 107.45 6.66
 -1 26 0 104.38 5.47
 -1 -26 0 117.91 7.58
 1 -26 0 108.58 6.36
 -1 26 -1 1.71 1.52
 1 26 1 2.81 1.47
 -1 26 -1 1.4 1.22
 -1 -26 -1 1.01 1.53
 -1 26 -2 138.16 6.66
 1 26 2 125.35 6.06
 -1 26 -2 135.78 7.67
 -1 -26 -2 131.81 7.07
 -1 26 -3 73.75 3.91
 1 26 3 84.34 3.97
 -1 27 3 255.65 9.2
 -1 -27 3 221.57 11.04
 -1 -27 2 70.59 5.23
 1 27 -2 63.47 3.62
 -1 27 2 73.41 3.77
 1 -27 -2 76.51 4.05
 -1 27 1 2.15 0.75
 -1 27 1 0.94 1.06
 1 -27 -1 0.73 0.84
 -1 -27 1 1.76 1.47
 -1 -27 0 107.47 7.06
 -1 -27 0 103.61 6.25
 -1 27 0 116.72 6.48
 -1 -27 -1 236.45 10.77
 -1 27 -1 207.84 8.75
 -1 -27 -2 16.76 2.36
 -1 27 -2 18.48 1.82
 -1 28 2 74.22 3.42
 -1 -28 1 86.47 5.37
 -1 28 1 78.42 4.06
 1 28 -1 83.95 4.04
 -1 -28 0 81.35 5.35
 -1 28 0 79.43 4.11
 -1 -28 -1 50.36 3.9
 -1 28 -1 55.64 3.1
 -2 0 9 -0.99 1.21
 -2 0 9 0.69 0.82
 -2 0 8 46.43 5.22
 -2 0 8 47.74 5.79
 -2 0 7 2.11 3.02
 -2 0 7 0.38 1.9
 -2 0 6 923.38 40.29
 -2 0 6 923.82 37.85
 -2 0 6 1025.08 38.4
 -2 0 6 916.25 41.23
 -2 0 5 5.72 2.39
 -2 0 5 0.28 1.66
 -2 0 5 1.76 2.57
 -2 0 5 2.38 2.51
 -2 0 5 -0.31 1.83
 -2 0 5 0.55 1.63
 -2 0 5 -0.82 2.28
 -2 0 4 3.79 2.38
 -2 0 4 3.25 1.78
 -2 0 4 7.68 1.9
 -2 0 4 4.12 1.97
 -2 0 3 0.19 1.85
 -2 0 2 4331.65 143.17
 -2 0 2 4588.36 139.68
 -2 0 2 4324.84 138.65
 -2 0 1 0.43 0.51
 -2 0 1 1.45 2.28
 -2 0 1 1.19 1.97
 -2 0 0 3208.68 99.83
 -2 0 0 2956.21 101.5
 -2 0 -1 0.15 1.25
 -2 0 -1 0.79 0.75
 -2 0 -2 4445.72 144.23
 -2 0 -2 4634.15 146.51
 -2 0 -2 4684.15 146.74
 -2 0 -3 0.57 1.12
 -2 0 -3 4.33 2.46
 -2 0 -3 3.18 2.27
 -2 0 -4 426.92 17.92
 -2 0 -4 445.47 19.51
 -2 0 -4 439.43 19.36
 2 0 5 1.11 1.55
 2 0 5 -0.36 2.47
 -2 0 -5 0.33 2.05
 -2 0 -5 -0.22 1.33
 2 0 6 80.95 7.78
 -2 0 -6 76.52 7.36
 -2 0 -6 79.46 5.75
 2 0 7 2.94 2.58
 -2 0 -7 3.1 2.39
 2 0 8 227.54 10.93
 -2 -1 9 50.42 3.89
 -2 -1 9 61.55 4.4
 -2 1 9 50.88 4.24
 -2 1 8 71.93 6.47
 -2 -1 8 74.89 6.59
 -2 -1 8 77.47 7.35
 -2 1 8 70.84 7.11
 -2 1 7 214.76 13.14
 -2 -1 7 204.27 12.81
 -2 -1 7 202.82 14.81
 -2 1 7 189.16 14.06
 -2 -1 6 4.81 2.82
 -2 -1 6 6.11 3.26
 -2 1 6 7.06 3.51
 -2 1 6 3.88 2.72
 -2 -1 6 4.64 2.89
 -2 1 6 8.54 3.04
 -2 -1 6 8.09 3.05
 -2 1 6 7.18 2.92
 -2 1 5 1281.99 50.73
 -2 -1 5 1304.75 51.09
 -2 -1 5 1585.12 51.33
 -2 1 5 1454.2 50.59
 -2 -1 5 1335.9 49.49
 -2 -1 5 1380.37 48.71
 -2 1 5 1344.77 48.71
 -2 -1 5 1234.39 48.87
 -2 1 5 1277.58 50.8
 -2 -1 5 1287.62 51.34
 -2 -1 5 1229.39 51.47
 -2 1 5 1229.84 51.21
 -2 -1 5 1519.47 51.84
 -2 -1 5 1323.13 48.38
 -2 1 5 1375.51 49.39
 -2 1 4 432.09 17.73
 -2 -1 4 448.27 18.82
 -2 1 4 499.69 18.82
 -2 -1 4 438.91 20.78
 -2 1 4 425.9 20.47
 -2 1 4 364.39 18.03
 -2 -1 4 361.4 17.77
 -2 -1 4 435.74 18.81
 -2 1 4 407.03 18.34
 -2 -1 4 503.69 18.46
 -2 1 4 474.29 18.6
 -2 -1 3 2408.78 84.4
 -2 1 3 2391.95 84.23
 -2 -1 3 2596.24 84.71
 -2 1 2 183.86 9.18
 -2 -1 2 198.65 9.7
 -2 1 2 205.74 7.35
 -2 1 1 3036.46 93.46
 -2 -1 1 3036.36 93.37
 -2 -1 1 2868.78 89.17
 -2 1 1 2862.31 89.55
 -2 1 1 2899.78 92.73
 -2 -1 1 2822 92.83
 -2 -1 1 2616.85 89.17
 -2 -1 0 602.21 20.05
 -2 1 0 577.58 20.19
 -2 1 0 604.61 21.99
 -2 -1 0 595.66 21.87
 -2 -1 -1 40.59 2.53
 -2 -1 -1 44.89 3.8
 -2 1 -1 44.57 3.81
 -2 1 -1 46.51 2.87
 -2 -1 -1 49.13 2.95
 -2 1 -2 18.19 2.85
 -2 -1 -2 17.19 2.55
 -2 -1 -2 16.18 1.7
 -2 1 -2 24.42 3.08
 -2 -1 -2 17.55 2.73
 -2 1 -3 3279.89 108.52
 -2 -1 -3 3361.35 108.87
 -2 1 -3 3188.54 106.71
 -2 -1 -3 3343.26 108.58
 -2 1 -3 3344.86 108.5
 -2 1 -4 3.17 2.21
 -2 -1 -4 2.99 2.18
 -2 -1 -4 1.58 1.56
 2 -1 4 8.46 1.77
 -2 1 -4 5.27 2.11
 -2 -1 -4 1.1 1.57
 2 -1 4 5.37 1.55
 2 -1 5 7.02 2.79
 2 1 5 8.26 3.11
 -2 -1 -5 8.07 2.73
 -2 1 -5 12.57 3.11
 -2 -1 -5 10.14 2.95
 -2 -1 -5 12.72 2.44
 -2 1 -5 7.43 1.96
 -2 1 -6 55.33 6.07
 -2 -1 -6 55.49 6.24
 -2 -1 -6 54.76 4.71
 -2 1 -6 59.82 4.9
 2 -1 6 59.28 6.72
 2 1 6 63.94 6.79
 2 1 6 64.65 6.53
 2 -1 6 47.16 5.33
 -2 -1 -7 465.69 21.96
 -2 1 -7 509.22 22.17
 2 1 7 503.52 22.54
 2 -1 7 530.69 23.08
 2 -1 8 1.28 1.57
 2 1 8 1.59 1.49
 -2 -2 9 25.27 2.89
 -2 2 9 34.68 3.42
 -2 -2 9 29 2.95
 -2 -2 8 18.89 3.48
 -2 -2 8 22.45 3.94
 -2 2 8 22.91 4.2
 -2 2 8 28.8 4.05
 -2 -2 7 49.58 5.94
 -2 2 7 54.68 6.23
 -2 -2 7 49.81 5.93
 -2 -2 7 53.21 7.42
 -2 2 7 52.04 6.78
 -2 -2 6 1761.09 61.72
 -2 -2 6 1584.31 60.52
 -2 2 6 1886.45 59.97
 -2 2 6 1614.87 60.03
 -2 -2 6 1589.25 64.24
 -2 2 6 1534.39 63.49
 -2 -2 6 1688.52 60.61
 -2 2 6 1522.29 60.15
 -2 -2 6 1520.55 63.18
 -2 2 6 1559.49 62.2
 -2 -2 6 1827.87 60.52
 -2 -2 5 17.95 3.4
 -2 2 5 19.54 3.84
 -2 -2 5 8.77 3.28
 -2 -2 5 14.37 3.8
 -2 2 5 12.91 3.5
 -2 -2 5 13.64 3.12
 -2 2 5 15.87 3.12
 -2 -2 5 15.56 3.4
 -2 -2 5 13.61 3.45
 -2 2 5 11.41 2.64
 -2 -2 5 15.32 2.8
 -2 2 5 11.15 3.03
 -2 -2 5 12.76 3.01
 -2 -2 5 12.28 3.66
 -2 2 5 13.01 3.54
 -2 2 4 26.41 3.63
 -2 -2 4 29.94 3.64
 -2 2 4 40.25 4.11
 -2 -2 4 36.08 3.58
 -2 2 4 35.47 3.85
 -2 -2 4 33.17 3.98
 -2 2 4 37.99 3.75
 -2 2 4 29.21 3.8
 -2 -2 4 26.89 3.72
 -2 -2 4 25.75 4.22
 -2 2 4 26.05 4.28
 -2 -2 3 17.95 2.56
 -2 -2 3 10.42 2.29
 -2 2 3 13.34 2.3
 -2 -2 3 10.45 2.31
 -2 2 3 10.23 2.22
 -2 2 2 3533.87 115.61
 -2 -2 2 3775.66 116.45
 -2 2 2 3401.51 113.53
 -2 -2 1 189.56 6.92
 -2 -2 1 187.6 9.99
 -2 2 1 193.61 9.69
 -2 2 1 196.66 7.47
 -2 2 1 202.17 10.07
 -2 -2 1 203 9.96
 -2 2 0 2222.3 72.25
 -2 -2 0 2234.35 72.57
 -2 2 0 2268.86 70.78
 -2 -2 0 2112.49 70.37
 -2 -2 -1 8.79 1.21
 -2 2 -1 5.78 1.64
 -2 -2 -1 8.29 1.92
 -2 2 -1 7.54 1.25
 -2 -2 -1 10.74 1.36
 -2 -2 -2 2939.26 91.7
 -2 2 -2 2745.48 93.05
 -2 -2 -2 2811.55 93.2
 -2 2 -2 2809.24 93.18
 -2 2 -3 783.56 28.14
 -2 2 -3 805.26 29.73
 -2 -2 -3 794.82 29.84
 -2 2 -3 799.7 29.69
 -2 2 -4 796.08 30.32
 -2 -2 -4 767.35 30.62
 2 -2 4 777.92 28.4
 -2 2 -4 747.69 28.27
 -2 -2 -4 750.43 28.73
 -2 -2 -4 794.48 30.69
 2 -2 4 786.01 28.52
 -2 2 -4 783.48 30.21
 2 -2 5 255.14 14.55
 2 2 5 244.39 14.08
 -2 -2 -5 246.16 13.74
 -2 2 -5 242.13 13.53
 -2 -2 -5 245.98 13.85
 -2 2 -5 217.39 11.68
 -2 -2 -5 244.4 11.94
 -2 2 -6 296.08 13.67
 -2 2 -6 309.46 16.06
 -2 -2 -6 316.18 16.66
 2 2 6 301.54 16.18
 2 -2 6 322.11 17.22
 2 2 6 301.04 16.46
 2 -2 6 281.09 15.04
 2 -2 7 1.34 2.48
 2 2 7 4 2.35
 2 -2 7 0.77 2.08
 -2 2 -7 4.87 2.49
 -2 -2 -7 1.59 2.22
 2 -2 8 171.83 8.76
 2 2 8 167.69 8.39
 -2 -3 9 111.59 6.59
 -2 -3 9 104.78 5.82
 -2 3 9 123.09 6.77
 -2 -3 8 77.78 7.24
 -2 3 8 101.47 8.21
 -2 -3 8 90.73 7.28
 -2 3 8 93.33 7.23
 -2 -3 7 480.56 22.34
 -2 3 7 462.7 22.44
 -2 -3 7 483.88 22.66
 -2 -3 7 478.21 25.97
 -2 3 6 3.44 2.42
 -2 3 6 2.59 2.3
 -2 -3 6 0.73 2.3
 -2 3 6 0.7 1.86
 -2 -3 6 2.23 2.09
 -2 -3 6 5.17 3.5
 -2 3 6 1.07 2.78
 -2 -3 6 4.05 2.63
 -2 -3 6 2.38 2.46
 -2 3 6 4.14 2.86
 -2 -3 6 0.55 2.43
 -2 -3 6 1.16 2.15
 -2 -3 5 398.06 19.85
 -2 3 5 384.48 18.39
 -2 3 5 358.43 20.25
 -2 -3 5 376.65 20.95
 -2 -3 5 385.58 18.57
 -2 3 5 418.16 18.9
 -2 3 5 378.32 17.71
 -2 -3 5 438.18 19.33
 -2 3 5 376.43 19.76
 -2 -3 5 399 21.13
 -2 -3 5 426.72 19.92
 -2 -3 5 426.53 19.55
 -2 -3 5 420.5 17.93
 -2 3 4 42.87 4.53
 -2 3 4 50.37 4.34
 -2 -3 4 58.06 5.05
 -2 3 4 44.32 4.46
 -2 -3 4 44.88 4.31
 -2 -3 4 51.4 6.17
 -2 3 4 48.66 5.61
 -2 3 4 45.11 4.41
 -2 -3 4 59.98 5.28
 -2 -3 3 1072.46 34.66
 -2 3 3 955.52 34.22
 -2 -3 3 842.71 34
 -2 3 3 999.38 35.07
 -2 3 3 928.96 33.64
 -2 -3 3 996.75 34.75
 -2 3 3 980.29 34.6
 -2 -3 2 13.03 2.62
 -2 3 2 14.68 2.58
 -2 3 2 11.98 2.06
 -2 3 1 625.17 24.79
 -2 -3 1 663.66 24.68
 -2 -3 1 668.89 25.42
 -2 3 1 666.9 24.71
 -2 -3 0 157.57 6.26
 -2 3 0 146.14 7.5
 -2 -3 0 147.71 7.73
 -2 3 0 165.13 6.76
 -2 -3 -1 595.99 20.04
 -2 -3 -1 558.27 19.88
 -2 3 -1 542.67 20.05
 -2 3 -1 587.04 21.38
 -2 -3 -1 580.53 21.67
 -2 3 -2 666.12 25.09
 -2 -3 -2 654.03 24.39
 -2 3 -2 661.54 24.21
 -2 -3 -2 663.58 23.13
 -2 3 -2 625.82 24.27
 -2 3 -3 203.9 9.62
 -2 3 -3 216.83 10.83
 -2 3 -3 214.6 10.77
 -2 -3 -3 196.41 10.79
 2 3 3 234.22 10.19
 -2 -3 -4 71.68 5.43
 -2 3 -4 70.73 5.14
 2 3 4 76.12 6.65
 2 -3 4 65.43 6.52
 -2 -3 -4 68.63 6.26
 -2 3 -4 75.31 6.16
 2 -3 4 75.96 5.37
 2 -3 4 71.96 5.35
 -2 3 -4 69.32 6.09
 -2 -3 -4 74.95 6.47
 2 3 5 34.25 4.9
 2 -3 5 29.24 4.82
 2 3 5 29.47 4.55
 -2 3 -5 37.57 4.04
 -2 -3 -5 31.41 3.77
 -2 -3 -5 41.76 5.11
 -2 3 -5 40.41 4.86
 -2 -3 -5 35.07 4.96
 -2 3 -6 4.08 1.6
 2 3 6 5.36 2.96
 2 -3 6 0.89 2.09
 -2 -3 -6 6.01 2.79
 -2 3 -6 3.87 2.49
 2 -3 6 5.59 3.23
 2 3 6 5.78 2.75
 2 3 7 220.14 12.22
 2 -3 7 288.19 14.47
 2 3 7 268.25 13.5
 -2 -3 -7 202.56 12.51
 -2 3 -7 278.15 13.24
 2 -3 7 180.73 11.31
 2 3 8 -0.88 1.38
 2 -3 8 1.47 1.31
 -2 4 9 42.28 3.69
 -2 -4 9 50.14 4.06
 -2 4 8 1.34 2.28
 -2 -4 8 2.19 2.02
 -2 4 8 4.72 2.09
 -2 -4 8 2.35 1.87
 -2 4 7 61.38 5.94
 -2 -4 7 50.05 5.92
 -2 -4 7 53.23 7.88
 -2 -4 7 53.47 6.13
 -2 4 7 62.38 6.61
 -2 -4 6 1384.28 55.14
 -2 -4 6 1431.93 51.14
 -2 4 6 1303.9 50.17
 -2 4 6 1411.6 50.27
 -2 -4 6 1288.33 52.02
 -2 -4 6 1294.77 50.94
 -2 -4 6 1364.29 51.57
 -2 4 6 1320.71 53.86
 -2 -4 6 1369.63 55.27
 -2 -4 6 1292.85 49.01
 -2 4 5 89.12 6.57
 -2 -4 5 76.18 6.54
 -2 -4 5 67.91 6.48
 -2 4 5 62.68 7.25
 -2 -4 5 73.77 7.99
 -2 4 5 60.19 5.96
 -2 -4 5 66.91 7.64
 -2 -4 5 80.58 5.99
 -2 -4 5 69.22 7.01
 -2 -4 5 70.42 6.66
 -2 -4 5 60.77 6.55
 -2 4 5 74.69 6.77
 -2 4 4 258.71 12.95
 -2 -4 4 243.37 11.88
 -2 4 4 247.3 12.34
 -2 -4 4 258.54 12.61
 -2 4 4 271.6 12.35
 -2 -4 4 265.1 15.3
 -2 4 4 262.27 14.51
 -2 -4 4 255.29 12.86
 -2 -4 3 239.02 10.45
 -2 -4 3 208.45 10.47
 -2 4 3 217.49 10.26
 -2 4 3 233.36 11.3
 -2 4 3 229.3 10.4
 -2 4 2 4811.97 154.03
 -2 4 2 4597.19 154.21
 -2 -4 2 4922.87 155.43
 -2 4 1 673.82 24.76
 -2 -4 1 678.5 25.75
 -2 4 1 662.36 25.07
 -2 -4 1 653.32 24.59
 -2 4 0 1331.65 43.73
 -2 4 0 1378.4 44.94
 -2 -4 0 1275.1 44.99
 -2 -4 0 1299.52 43.45
 -2 4 -1 187.6 8.8
 -2 -4 -1 177.02 8.91
 -2 4 -1 183.18 7.83
 -2 -4 -1 179.42 7.72
 -2 -4 -2 2495.02 77.94
 -2 -4 -2 2361.12 79.03
 -2 4 -2 2330.6 78.56
 -2 4 -2 2308.48 79.12
 -2 -4 -3 80.84 5.28
 -2 4 -3 78.65 5.77
 -2 -4 -3 74.92 5.85
 2 4 3 80.48 5.29
 -2 4 -3 76.73 5.73
 -2 4 -3 69.99 4.77
 -2 4 -4 1112.03 39.29
 -2 -4 -4 1049.86 39.51
 2 -4 4 1058.81 37.7
 -2 -4 -4 1027.34 37.69
 -2 4 -4 1028.28 37.12
 2 4 4 1028.67 39.39
 2 -4 4 1043.13 40.24
 2 -4 4 1045.72 37.57
 -2 4 -5 107.52 8.25
 2 -4 5 106.57 6.89
 -2 -4 -5 104.84 8.63
 -2 4 -5 115.02 9.2
 -2 -4 -5 117.55 10.02
 2 -4 5 115.1 9.27
 2 4 5 103.2 8.47
 -2 -4 -5 111.87 8.79
 2 4 5 103.34 8.56
 -2 4 -5 111.5 7.35
 -2 -4 -5 110.08 7.2
 -2 4 -6 423.87 18.01
 2 -4 6 403.6 19.5
 2 4 6 440.66 20.77
 2 -4 6 486.08 22.35
 2 4 6 438.76 20.89
 -2 -4 -6 403.58 20.64
 -2 4 -6 446.64 20.19
 2 -4 7 4.36 2.28
 2 4 7 4 2.35
 2 4 7 4.18 2.33
 2 -4 7 2.62 2.4
 -2 -4 -7 5.51 2.48
 -2 4 -7 2.32 2.06
 -2 5 9 41.13 3.51
 -2 -5 9 38.24 3.66
 -2 5 8 93.7 8.2
 -2 -5 8 126.1 8.53
 -2 5 8 149.99 7.51
 2 -5 -8 120.6 8.2
 -2 -5 8 121.88 8.52
 -2 5 8 109.46 8.06
 -2 -5 7 593.14 27.77
 -2 -5 7 636.51 27.8
 -2 5 7 619.03 27.41
 -2 5 7 706.06 26.79
 -2 -5 7 571.48 26.54
 -2 -5 7 683.79 32.7
 -2 5 7 625.56 27.38
 -2 -5 6 20.59 4.05
 -2 5 6 23.63 4.29
 -2 -5 6 18.42 4.86
 -2 -5 6 22.06 4.32
 -2 -5 6 22.13 3.78
 -2 5 6 20.44 3.66
 -2 -5 6 19.99 5.07
 -2 5 6 25.79 4.29
 -2 -5 6 24.78 4.73
 -2 -5 6 23.93 4.55
 -2 -5 5 611.94 30.33
 -2 -5 5 669.78 28.16
 -2 -5 5 699.79 27.5
 -2 5 5 687.13 26.62
 -2 -5 5 647.91 27.65
 -2 -5 5 623.35 30.48
 -2 5 5 609.8 29.38
 -2 5 5 623.48 27.25
 -2 -5 5 695.77 26
 -2 5 5 650.26 27.7
 -2 5 5 639.33 27.18
 -2 -5 5 647.45 28.38
 -2 -5 5 656.41 28.62
 -2 5 4 18.77 2.83
 -2 5 4 17.62 3.08
 -2 -5 4 29.66 3.78
 -2 -5 4 18.26 2.65
 -2 5 4 26.52 3.24
 -2 -5 4 15.64 3.64
 -2 -5 4 17.48 2.84
 -2 5 3 626.33 23.49
 -2 5 3 650.58 24.4
 -2 5 3 632.62 25.04
 -2 -5 3 586.46 23.2
 -2 -5 3 676.66 23.9
 -2 -5 3 641.71 24.16
 -2 -5 3 676.6 27.02
 -2 5 3 594.97 24.86
 -2 5 2 884.88 31.03
 -2 5 2 786.43 30.22
 -2 -5 2 857.81 31.62
 -2 5 1 4197.82 137.96
 -2 -5 1 4095.96 139.17
 -2 5 1 4501.55 138.76
 -2 -5 1 4289.01 137.78
 -2 5 0 1584.07 52.13
 -2 5 0 1537.08 53.01
 -2 -5 0 1560.85 53.6
 -2 -5 0 1619.35 51.92
 -2 5 -1 1267.91 41.26
 -2 -5 -1 1225.76 41.03
 -2 5 -1 1179.31 41.83
 -2 -5 -1 1211.14 42.4
 -2 -5 -2 352.75 13.75
 -2 5 -2 336.29 14.02
 -2 -5 -2 328.31 14.31
 -2 5 -3 2136.05 70.96
 2 5 3 2143.69 71.81
 -2 -5 -3 2169.5 71.71
 -2 -5 -3 2190.28 71.59
 -2 5 -3 2155.29 72.51
 -2 -5 -3 2080.01 72.77
 2 5 4 56.98 5.09
 -2 -5 -4 52.98 4.71
 2 -5 4 50.9 4.64
 -2 5 -4 58.02 4.5
 2 5 4 51.27 5.31
 2 -5 4 55.16 5.93
 2 -5 4 49.48 4.63
 -2 5 -4 55.25 5.32
 -2 -5 -4 56.32 5.77
 2 5 5 105.88 8.69
 -2 -5 -5 100.82 8.5
 2 -5 5 101.66 6.82
 2 -5 5 99.98 6.87
 -2 -5 -5 126.23 9.51
 -2 5 -5 108.13 8.15
 2 -5 5 112.52 9.16
 2 5 5 106.09 8.33
 -2 -5 -5 107.41 9.6
 -2 5 -5 108.79 8.98
 -2 -5 -6 52.66 6.13
 2 -5 6 51.23 6.43
 2 5 6 54.22 6.02
 2 5 6 62.67 6.65
 -2 5 -6 58.52 5.82
 -2 -5 -6 53.21 6.35
 2 -5 7 178.85 10.99
 2 5 7 158.11 9.88
 2 -5 7 169.33 9.96
 2 5 7 169.13 10.19
 -2 -5 -7 146.34 9.97
 -2 6 9 70.25 4.51
 -2 -6 9 67.58 4.85
 -2 6 8 33.65 4.18
 -2 -6 8 33.49 4.2
 2 -6 -8 22.17 3.42
 -2 6 8 32.72 4.4
 -2 6 8 30.75 3.44
 -2 6 7 65.63 6.2
 -2 -6 7 60.51 6.75
 -2 -6 7 62.69 7.05
 -2 6 7 64.29 6.48
 -2 -6 7 73.52 7.02
 -2 6 7 56.54 6.39
 -2 -6 7 59.71 8.33
 -2 6 7 51.75 6.8
 -2 -6 7 68.4 6.52
 -2 6 6 944.24 36.77
 -2 6 6 905.61 36.58
 -2 -6 6 843.32 37.15
 -2 -6 6 842.11 37.1
 -2 6 6 944.45 35.48
 -2 -6 6 942.22 36.73
 -2 -6 6 891.28 35
 -2 -6 6 861.34 40.69
 -2 -6 6 1000.79 39.42
 -2 -6 5 344.42 16.45
 -2 6 5 329.13 15.58
 -2 -6 5 349.09 17.88
 -2 -6 5 276.46 16.51
 -2 6 5 320.47 16.74
 -2 -6 5 328.64 17.02
 -2 -6 5 328.25 19.39
 -2 6 5 313.97 16.48
 -2 -6 5 302.92 19.13
 -2 -6 5 339.31 17.25
 -2 -6 5 344.58 15.11
 -2 6 4 162.2 9.97
 -2 -6 4 167.25 8.74
 -2 6 4 156.32 9.06
 -2 -6 4 198.77 10.45
 -2 -6 4 175.63 9.74
 -2 6 4 169.66 9.28
 -2 -6 3 627.04 24.08
 -2 6 3 671.18 24.03
 -2 6 3 578.36 24.82
 -2 -6 3 677.41 27.11
 -2 -6 3 620.95 23.44
 -2 6 3 662.34 25.02
 -2 6 3 630.03 23.65
 -2 6 3 618.31 25.2
 -2 -6 3 672.16 23.66
 -2 -6 3 641.95 24.4
 -2 6 2 2280 77.82
 -2 -6 2 2394.17 77
 -2 6 2 2337.82 78.22
 -2 -6 2 2384.57 75.86
 -2 6 2 2225.78 77.19
 -2 -6 2 2292.42 78.43
 -2 6 1 1202.51 41.16
 -2 -6 1 1155.28 40.2
 -2 6 1 1167.84 40.58
 -2 -6 1 1215.19 42.06
 -2 -6 0 453.14 16.06
 -2 6 0 423.02 16.86
 -2 -6 0 414.1 17.35
 -2 -6 -1 1145.23 39.16
 -2 -6 -1 1118.04 40.26
 -2 6 -1 1144.64 39.78
 -2 6 -1 1205.14 39.53
 -2 6 -2 1515.06 49.96
 -2 6 -2 1481.82 50.49
 -2 -6 -2 1440.6 50.88
 2 6 2 1499.23 50.24
 2 6 3 4.8 1.68
 -2 6 -3 4.16 1.71
 -2 -6 -3 4.62 2.02
 -2 -6 -3 2.53 1.43
 -2 -6 -3 3.24 1.51
 -2 6 -3 4.54 1.31
 -2 6 -3 3.25 1.65
 -2 6 -3 2.61 1.83
 -2 -6 -3 2.63 2.02
 -2 6 -4 277.39 12.92
 2 6 4 283.46 14.55
 2 -6 4 317.51 15.92
 2 6 4 291.34 14.04
 -2 -6 -4 281.86 13.42
 2 -6 4 303.22 13.9
 -2 6 -4 299.37 14.51
 -2 -6 -4 278.02 14.78
 2 -6 4 286.78 13.62
 -2 6 -4 312.33 15.85
 -2 -6 -4 292.87 16.2
 2 -6 5 206.08 11.04
 2 -6 5 224.95 13.76
 2 6 5 224.79 12.83
 -2 6 -5 226.62 13.69
 -2 -6 -5 208.74 14.28
 2 6 5 214.27 13.14
 -2 -6 -6 186.89 12.42
 -2 6 -6 228.34 12.27
 -2 -6 -6 212.97 13.11
 2 -6 7 3.93 2.36
 2 6 7 3.14 1.75
 2 -6 7 3.52 1.96
 2 6 7 3.38 2.36
 -2 6 -7 0.67 1.94
 -2 -6 -7 3.51 1.95
 -2 -7 9 20.3 2.56
 -2 7 9 15.36 1.97
 -2 7 8 200.16 11.76
 2 -7 -8 219.01 11.52
 -2 7 8 212.94 11.58
 -2 -7 8 240.5 12.45
 -2 7 8 225.08 10.68
 -2 7 7 398.88 17.82
 -2 -7 7 320.49 18.43
 -2 -7 7 394.86 19.34
 -2 -7 7 292.3 18.32
 -2 -7 7 349.66 18.12
 -2 7 7 352.6 17.91
 -2 7 7 342.65 17.66
 -2 -7 7 378.33 22.41
 -2 -7 7 362.06 17.67
 -2 7 7 362.97 19.22
 -2 -7 6 0.87 1.9
 -2 -7 6 -0.46 2.99
 -2 -7 6 1.74 2.19
 -2 7 6 3.23 2.56
 -2 7 6 -0.3 1.7
 -2 -7 6 0.72 1.91
 -2 7 6 0.36 1.98
 -2 -7 6 -0.64 3.1
 -2 -7 6 1.7 2
 -2 -7 5 573.57 29.29
 -2 -7 5 606.91 26.56
 -2 7 5 583.24 26.01
 -2 -7 5 570.15 26.22
 -2 -7 5 606.38 26.89
 -2 -7 5 531.42 25.92
 -2 7 5 627.32 24.74
 -2 -7 5 588.67 25.13
 -2 7 5 602.78 25.96
 -2 -7 5 613.45 23.77
 -2 -7 4 1696.04 56.91
 -2 7 4 1474.96 55.9
 -2 7 4 1647.98 57.86
 -2 7 4 1570.69 57.59
 -2 -7 4 1563.66 57.82
 -2 -7 4 1605.95 57.78
 -2 -7 4 1740.46 55.46
 -2 7 4 1742.53 57.43
 -2 7 4 1676.99 56.08
 -2 -7 4 1717.14 58.6
 -2 -7 4 1575.06 61.69
 -2 -7 4 1434.6 57.73
 -2 -7 3 100.57 5.93
 -2 -7 3 103.71 5.77
 -2 7 3 101.84 5.95
 -2 7 3 102.05 7.1
 -2 7 3 106.18 6.41
 -2 -7 3 99.01 6.31
 -2 -7 3 105.38 6.59
 -2 7 3 94.78 6.68
 -2 -7 3 104.82 7.88
 -2 -7 2 74.13 5.65
 -2 7 2 78.43 5.27
 -2 7 2 69.47 5.64
 -2 -7 2 82.74 5
 -2 7 2 73.33 5.88
 -2 -7 2 80.04 5.21
 -2 -7 2 81.18 4.61
 -2 7 1 1300.01 47.28
 -2 -7 1 1306.1 45.26
 -2 7 1 1402.4 46.46
 -2 -7 1 1387.11 47.32
 -2 7 1 1383.56 45.88
 -2 -7 0 2246.55 79.76
 -2 7 0 2460.69 79.15
 -2 -7 0 2450.08 78.17
 -2 -7 -1 380.89 14.74
 -2 -7 -1 353.45 15.51
 -2 7 -1 372.94 15.01
 2 7 2 523.18 20.11
 -2 7 -2 533.62 19.83
 -2 -7 -2 497.35 19.89
 -2 7 -2 524.88 19.97
 -2 -7 -2 517.34 20.5
 -2 7 -3 764.61 27.54
 -2 7 -3 722.68 26.76
 -2 -7 -3 663.29 26.94
 -2 7 -3 650.22 25.35
 2 7 3 676.45 26.36
 2 -7 3 704.23 27.16
 -2 -7 -3 664.48 25.88
 -2 -7 -3 704.07 26.34
 -2 -7 -3 687.18 28.31
 -2 7 -3 736.56 27.95
 2 7 4 436.89 19.61
 2 -7 4 447.11 21.13
 -2 7 -4 446.51 18.42
 2 7 4 443.64 19.94
 -2 -7 -4 447.03 19.03
 -2 -7 -4 423.06 21.63
 -2 7 -4 484.08 21.47
 2 -7 4 473.93 19.64
 -2 7 -4 509.87 20.44
 -2 -7 -4 447.19 20.56
 2 -7 4 461.81 19.42
 2 -7 5 27.1 3.55
 2 7 5 27.91 4.31
 2 -7 5 30.37 4.79
 2 7 5 29.93 4.77
 -2 -7 -5 20.27 4.58
 -2 7 -5 35.51 4.96
 -2 7 -6 144.2 9.03
 -2 -7 -6 112.52 9.07
 -2 -7 -6 119.03 9.53
 2 7 7 181 10.39
 2 -7 7 189.38 10.45
 2 -7 7 201.79 11.14
 -2 7 -7 191.8 9.88
 -2 8 9 105.06 5.29
 -2 -8 9 116.71 6.18
 -2 8 8 1.26 1.68
 -2 8 8 1.39 1.44
 -2 -8 8 -0.79 1.85
 -2 8 8 -0.18 1.41
 2 -8 -8 -0.23 1.59
 -2 -8 7 19.49 4.2
 -2 -8 7 25.5 4.89
 -2 8 7 28.52 4.19
 -2 8 7 28.09 4.3
 -2 8 7 25.2 4.2
 -2 -8 7 32.72 4.73
 -2 -8 7 31.76 6.33
 -2 -8 7 23.1 4.5
 -2 -8 7 24.2 3.96
 -2 8 7 26.01 4.61
 -2 -8 6 955.53 43.42
 -2 8 6 953.63 38
 -2 8 6 993.03 36.8
 -2 -8 6 968.62 38.03
 -2 8 6 785.69 37.98
 -2 -8 6 891.32 40.25
 -2 -8 6 1065 40.21
 -2 8 6 993.57 40.02
 -2 -8 6 926.34 36.02
 -2 -8 6 910.4 39.04
 -2 -8 6 946.37 39.44
 -2 -8 6 993.92 40.17
 -2 8 6 989.77 38.21
 -2 8 5 74.16 7.28
 -2 -8 5 77.22 6.69
 -2 8 5 78.84 6.45
 -2 -8 5 65 8.56
 -2 -8 5 88.44 7.95
 -2 8 5 81.53 7.39
 -2 8 5 78.92 7.97
 -2 -8 5 77.08 5.88
 -2 -8 5 79.75 7.69
 -2 8 5 67.34 7.15
 -2 -8 5 65.68 7.21
 -2 -8 4 407.84 22.48
 -2 -8 4 389.1 19.11
 -2 -8 4 441.97 21.38
 -2 -8 4 428.93 18.18
 -2 8 4 377.06 18.58
 -2 -8 4 424.13 19.18
 -2 8 4 432.94 17.95
 -2 8 4 410.72 18.97
 -2 8 4 416.86 19.66
 -2 8 4 409.99 17.24
 -2 8 4 418.96 18.4
 -2 8 4 378.38 18.69
 -2 -8 4 438.26 20.93
 -2 -8 4 366.02 19.2
 -2 8 3 612.12 26.07
 -2 -8 3 745.53 28.6
 -2 8 3 679.63 25.25
 -2 -8 3 698.02 24.89
 -2 8 3 686.88 27.3
 -2 -8 3 713.5 26.2
 -2 -8 3 711.52 26.48
 -2 -8 3 693.57 25.62
 -2 8 3 748.1 26.49
 -2 8 2 2070.91 70.34
 -2 -8 2 2070.51 71.01
 -2 -8 2 2145.65 69.62
 -2 -8 2 2053.93 69.99
 -2 -8 2 2236.72 70.46
 -2 8 2 2122.05 71.75
 -2 -8 1 210.45 10.27
 -2 8 1 218.47 9.39
 -2 8 1 195.64 10.43
 -2 -8 0 205.48 9.08
 -2 -8 0 202.64 10.57
 -2 8 0 206.87 9.7
 -2 8 -1 443.72 17.41
 -2 -8 -1 439.42 18.12
 -2 -8 -2 1183.72 41.56
 -2 8 -2 1234.67 41.44
 2 8 2 1217.17 42
 -2 8 -2 1167.25 41.17
 -2 -8 -2 1143.45 41.85
 -2 8 -3 92.07 6.36
 -2 -8 -3 88.97 6.7
 2 -8 3 98.85 7.1
 -2 8 -3 99.06 7.12
 -2 -8 -3 83.6 7.04
 -2 -8 -3 81.06 6.11
 -2 8 -3 85.88 5.67
 2 8 3 88.02 6.42
 -2 8 -3 95.87 7.1
 -2 -8 -4 114.93 7.73
 2 8 4 110.43 7.95
 2 -8 4 132.46 9.5
 -2 8 -4 112.38 7.1
 2 8 4 131.81 8.55
 -2 -8 -4 109.59 9.28
 -2 8 -4 123.1 8.99
 2 -8 4 112.08 7.82
 2 -8 4 119.96 8.14
 -2 8 -4 125.45 8.32
 -2 -8 -4 120.41 8.76
 2 8 5 150.71 10.4
 2 -8 5 112.42 7.91
 -2 -8 -5 108.51 9.91
 -2 8 -5 141.91 9.98
 2 -8 5 136.13 10.25
 2 8 5 124.3 8.84
 2 8 6 222.85 12.62
 2 -8 6 261.15 14.5
 -2 8 -6 250.35 11.76
 -2 -8 -6 221.65 13.83
 -2 -8 -6 204.43 12.97
 -2 8 -6 243.29 12.64
 2 -8 7 11.23 2.49
 2 -8 7 13.99 3.49
 2 -8 7 9.56 2.43
 2 8 7 12.96 2.34
 2 8 7 7.56 2.31
 -2 -9 9 18.58 2.1
 -2 9 8 206.86 11.05
 -2 -9 8 221.93 13.27
 -2 -9 8 228.92 11.9
 -2 9 8 240.86 10.78
 -2 9 8 220.76 11.41
 2 -9 -8 214.59 11.02
 -2 -9 7 208.59 15.94
 -2 9 7 219.95 13.37
 -2 9 7 226.48 12.38
 -2 -9 7 238.38 13.63
 -2 9 7 203.18 12.43
 -2 -9 6 11.51 2.83
 -2 9 6 16 4.03
 -2 9 6 10.35 3.39
 -2 -9 6 10.85 3.55
 -2 -9 6 10.7 4.91
 -2 -9 6 12.78 3.76
 -2 9 6 10.61 3.25
 -2 -9 6 13.99 3.92
 -2 -9 6 14.16 3.8
 -2 -9 6 17.74 4.51
 -2 -9 5 417.33 19.66
 -2 9 5 361.22 18.24
 -2 9 5 365.18 18.17
 -2 9 5 372.5 19.19
 -2 -9 5 353.28 15.8
 -2 -9 5 369.53 17.4
 -2 9 5 344.29 16.56
 -2 -9 5 314.09 20.95
 -2 -9 5 323.33 18.37
 -2 9 5 314.75 17.68
 -2 -9 5 342.97 19.28
 -2 -9 5 356.62 19.05
 -2 -9 4 1206.66 48.69
 -2 -9 4 1157.63 43.95
 -2 -9 4 1287.79 46.54
 -2 -9 4 1129.44 43.1
 -2 9 4 1031.26 41.96
 -2 -9 4 1184.18 44.98
 -2 -9 4 1030.68 43.86
 -2 9 4 1113.41 43
 -2 9 4 1230.59 43.83
 -2 9 4 1175.45 42.68
 -2 9 4 1181.82 41.78
 -2 9 4 1102.94 43.18
 -2 -9 4 1192.11 42.14
 -2 -9 3 207.36 10.49
 -2 -9 3 210.57 10.04
 -2 9 3 216.96 10.74
 -2 -9 3 206.68 10.55
 -2 9 3 212.82 9.73
 -2 -9 3 218.59 9.26
 -2 9 3 203.22 11.42
 -2 9 3 200.59 11.22
 -2 9 2 277.3 12.14
 -2 -9 2 280.12 12.32
 -2 -9 2 299.12 12.57
 -2 9 2 275.42 13.37
 -2 -9 2 255.21 12.02
 -2 -9 2 293.59 11.91
 -2 9 2 303.1 13.15
 -2 -9 2 287.07 12.27
 -2 -9 1 249.32 10.38
 -2 9 1 248.69 11.82
 -2 -9 1 218.12 10.29
 -2 9 0 628.7 25.85
 -2 9 0 635.26 23.69
 -2 -9 0 644.32 25.08
 -2 9 -1 4.97 1.5
 -2 -9 -1 5.2 1.49
 -2 -9 -1 4.99 1.78
 -2 9 -1 5.15 1.52
 2 9 1 4.17 1.97
 -2 9 -1 5.08 1.63
 2 -9 2 420.1 19.17
 -2 -9 -2 424.04 18.59
 -2 9 -2 459.77 18.04
 2 9 2 492.68 19.43
 -2 9 -2 488.37 18.79
 -2 9 -2 444.29 19.4
 -2 -9 -2 456.31 18.58
 -2 9 -3 821.18 30.45
 -2 9 -3 807.87 29.84
 -2 -9 -3 707.58 30.18
 2 9 3 787.49 29.67
 2 -9 3 770.49 29.37
 -2 9 -3 721.5 27.97
 2 9 3 712.73 28.43
 2 -9 3 732.22 29.84
 2 -9 3 753.45 29.94
 -2 -9 -3 734.54 28.86
 2 -9 3 758.48 29.43
 -2 9 -3 827.2 29.02
 -2 -9 -3 712.84 29.26
 2 -9 4 633.44 25.09
 -2 9 -4 632.47 25.04
 -2 -9 -4 569.29 25.49
 2 9 4 577.18 25.99
 2 -9 4 634.11 24.96
 2 -9 4 589.84 26.24
 2 9 4 576.16 24.58
 -2 9 -4 610.29 23.73
 2 9 4 617.88 25.54
 2 -9 4 604.82 25.38
 -2 -9 -4 596 24.74
 -2 9 -4 653.96 26.42
 -2 -9 -4 569.44 26.76
 2 9 5 15.69 3.9
 2 -9 5 18.21 3.01
 2 9 5 16.24 3.37
 2 -9 5 19.36 3.23
 -2 -9 -5 17.41 4.04
 -2 9 -5 13.94 3.11
 -2 -9 -5 16.43 3.63
 -2 9 -5 23.85 3.21
 2 -9 5 20.69 4.02
 2 9 5 15.47 3.27
 -2 9 -6 111.6 6.94
 -2 9 -6 114.32 7.61
 -2 -9 -6 95.94 8.46
 2 9 6 99.28 8.25
 2 9 6 89.49 7.14
 2 -9 6 99.57 8.24
 2 -9 6 95.56 6.43
 2 -9 7 141.13 9.61
 2 9 7 100.38 6.41
 2 -9 7 144.24 8.26
 2 9 7 114.74 7.56
 -2 10 8 5.45 1.69
 -2 -10 8 6.69 2.52
 2 -10 -8 2.87 1.46
 -2 10 8 5.55 1.78
 -2 -10 8 7.36 2.21
 -2 10 8 3.31 1.67
 -2 10 7 245.74 13.83
 -2 -10 7 282.93 14.95
 2 -10 -6 790.3 33.17
 -2 10 6 761.7 31.9
 -2 -10 6 755.87 29.25
 -2 -10 6 667 32.08
 -2 -10 6 663.5 31.92
 -2 -10 6 681.19 32.16
 -2 -10 6 775.37 33.18
 -2 -10 6 740.29 36.42
 -2 10 6 744.16 30.84
 -2 10 5 582.54 24.76
 -2 10 5 512.37 23.94
 -2 -10 5 415.11 23.33
 -2 -10 5 533.22 25.48
 -2 -10 5 553.29 26.14
 -2 -10 5 573.31 23.71
 -2 10 5 539.12 22.76
 2 -10 -5 569.73 26.14
 -2 -10 5 586.88 29.77
 -2 -10 5 482.03 24.58
 -2 10 5 488.98 24.05
 -2 -10 5 546.72 21.77
 -2 10 4 36.74 4.73
 -2 10 4 35.84 4.49
 -2 10 4 43.96 4.56
 -2 -10 4 47.82 7.04
 -2 -10 4 33.24 4.99
 -2 10 4 37.94 4.87
 -2 10 4 42.14 4.39
 -2 -10 4 40.12 5.04
 -2 -10 4 40.21 4.49
 -2 -10 4 38.02 5.39
 -2 10 4 36.73 4.83
 2 -10 -4 39.7 5.36
 -2 -10 4 34.93 5.4
 -2 -10 3 1158.55 42.64
 -2 10 3 1188.69 44.49
 -2 10 3 1240.76 45.07
 -2 -10 3 1232.51 43.57
 -2 10 3 1310.65 44.03
 -2 -10 3 1192.6 42.77
 -2 -10 3 1361.92 49
 -2 -10 3 1223.84 43.36
 -2 10 2 1645.19 59.33
 -2 10 2 1612.68 57.96
 -2 -10 2 1672.61 56.51
 -2 -10 2 1667.11 56.24
 -2 10 2 1758.22 57.86
 -2 -10 2 1743.14 57.25
 -2 -10 2 1622.27 56.8
 -2 -10 1 187.52 8.19
 -2 10 1 179.2 9.5
 -2 10 1 166.65 9.3
 -2 10 0 300.58 14.8
 2 10 0 281.79 15.06
 -2 10 -1 916.83 32.91
 -2 -10 -1 882.43 32.14
 2 10 1 866.51 33.79
 -2 10 -2 960 32.41
 -2 10 -2 907.31 31.92
 -2 10 -2 806.25 32.69
 2 -10 2 792.35 32.76
 -2 -10 -2 810.77 31.67
 2 10 2 882.98 32.95
 2 -10 3 51.06 5.42
 -2 10 -3 56.37 5.76
 2 -10 3 49.25 5.25
 2 10 3 51.38 5.19
 -2 10 -3 47.35 4.31
 2 -10 3 49.17 4.99
 2 -10 3 49.9 4.99
 -2 -10 -3 39.16 4.99
 -2 -10 -3 52.36 4.97
 2 10 4 428.42 20.9
 2 10 4 450.82 20.6
 2 -10 4 466.82 20.61
 -2 -10 -4 423.78 19.61
 2 -10 4 437.98 19.67
 2 -10 4 431.02 19.74
 -2 10 -4 477.52 19.04
 2 -10 5 586.91 24.03
 2 10 5 585.96 26.17
 2 -10 5 552.18 23.82
 2 10 5 595.38 25.2
 2 10 6 184.78 11.58
 -2 -10 -6 175.36 11.99
 2 -10 6 188.48 9.77
 -2 10 -6 186.68 9.79
 2 -10 7 2.61 1.97
 2 -10 7 2.77 1.82
 2 10 7 4.65 1.96
 2 -11 -8 442.99 18.01
 -2 -11 8 469.99 20.42
 -2 -11 8 473.41 19.27
 -2 11 8 406.54 18.01
 -2 11 8 422.38 17.8
 -2 -11 7 225.73 12.85
 -2 11 7 206.27 11.84
 -2 11 7 229.46 12.33
 -2 -11 7 219.12 11.72
 -2 -11 7 200.74 13.01
 2 -11 -7 206.28 12.38
 -2 -11 7 174.46 12.84
 -2 11 6 0.68 2.33
 -2 11 6 3.73 1.95
 -2 -11 6 9.84 3.33
 -2 11 6 5.95 2.61
 -2 -11 6 3.25 1.69
 -2 -11 6 5.21 3.55
 -2 -11 6 7.58 3.17
 2 -11 -6 3.89 2.79
 -2 -11 6 4.67 2.79
 -2 -11 6 5.65 3.15
 -2 -11 6 6.45 2.7
 -2 11 6 5.62 2.43
 -2 -11 5 199.77 15.56
 -2 -11 5 176.28 12.74
 -2 -11 5 179.66 11.2
 -2 11 5 165.62 10.36
 -2 11 5 183.47 11.84
 -2 -11 5 178.63 12.4
 -2 -11 5 199.54 13.68
 -2 11 5 158.52 11.24
 -2 11 5 177.6 11.78
 2 -11 -5 197.77 13.1
 -2 11 5 170.52 9.89
 -2 11 4 1358.64 49.79
 -2 11 4 1337.49 49.83
 -2 11 4 1430.67 50.43
 -2 -11 4 1488.68 49.83
 -2 -11 4 1490.25 53.9
 -2 -11 4 1317.64 52.41
 -2 11 4 1247.21 48.12
 -2 11 4 1371.49 48.93
 -2 -11 4 1344.37 51.54
 -2 11 4 1329.26 49.96
 2 -11 -4 1505.78 52.35
 -2 -11 4 1221.9 49.84
 -2 -11 3 209.13 12.41
 -2 11 3 208.58 11.93
 -2 11 3 185.93 11.12
 -2 11 3 221.14 11.34
 -2 -11 3 205.02 12.83
 -2 -11 3 211.28 10.44
 -2 11 3 195.96 10.53
 -2 -11 3 188.15 11.94
 2 -11 -3 199.46 11.97
 -2 11 3 224.82 11.59
 -2 -11 3 220.6 10.76
 -2 -11 3 195.3 11.2
 -2 -11 3 210.7 10.99
 -2 11 2 542.04 22.48
 -2 11 2 542.02 23.7
 -2 -11 2 565.95 21.29
 -2 -11 2 561.19 22.19
 -2 -11 2 516.19 21.56
 -2 -11 2 567.41 21.09
 -2 11 2 580.24 22.71
 -2 11 1 954.41 33.78
 -2 -11 1 836.3 32.59
 -2 -11 1 968.06 31.87
 -2 11 1 868.03 33.7
 2 11 0 1435.79 58.94
 -2 11 0 1595.25 57.7
 -2 11 -1 202.63 10.26
 2 11 1 199.37 11.64
 -2 -11 -1 177.76 9.55
 -2 -11 -2 212.83 11.31
 2 11 2 222.42 12.36
 -2 11 -2 249.26 11.98
 -2 11 -2 212.54 12.21
 -2 11 -2 237.32 11.61
 2 -11 2 202.34 12.22
 -2 11 -3 489.1 21.9
 2 -11 3 438.43 20.12
 -2 -11 -3 414.29 19.71
 2 -11 3 448.05 21.01
 2 -11 3 438.03 20.97
 2 -11 3 460.71 20.44
 2 11 3 484.69 21.17
 -2 11 -3 521.27 19.93
 2 11 4 403.84 19.88
 2 -11 4 404.72 18.57
 2 -11 4 410.92 18.79
 -2 11 -4 421.51 17.87
 2 11 4 416.78 19.72
 2 -11 4 414.01 19.58
 -2 -11 -4 377.1 18.45
 2 -11 5 2.12 1.83
 2 11 5 0.33 2.06
 2 11 5 0.37 2.68
 -2 -11 -6 292.3 16.53
 2 -11 6 288.2 13.81
 2 11 6 295.25 15.79
 2 -11 7 168.5 9.8
 2 11 7 162.6 8.76
 -2 -11 -7 154.49 8.37
 -2 12 8 21.17 2.75
 -2 12 8 27.84 2.71
 -2 -12 8 25.16 3.74
 -2 -12 8 29.15 3.4
 2 -12 -8 26.79 2.86
 -2 12 8 31.16 2.89
 -2 -12 7 145.17 11.18
 -2 12 7 168.04 9.66
 2 -12 -7 156.47 10.07
 -2 -12 7 166.08 12.07
 -2 -12 7 170.61 10.56
 -2 12 7 144.89 9.45
 -2 12 7 151.66 8.96
 -2 12 7 165.71 9.69
 -2 -12 7 146.74 9.14
 -2 -12 7 167.93 11.2
 -2 -12 7 164.7 11.64
 -2 -12 6 153.09 12.05
 -2 12 6 175.12 10.87
 2 -12 -6 144.52 11.01
 -2 12 6 168.66 10.79
 -2 -12 6 160.23 10.7
 -2 12 6 142.86 10.15
 -2 -12 6 164.57 12.26
 -2 -12 6 149.83 11.89
 -2 -12 6 136.58 11.57
 -2 12 6 155.59 9.73
 -2 -12 5 450.41 23.32
 -2 12 5 424.89 20.97
 2 -12 -5 512.12 23.71
 -2 -12 5 481.39 23.64
 -2 -12 5 507.93 23.5
 -2 -12 5 491.63 24.45
 -2 12 5 465.62 20.56
 -2 -12 5 430.09 21.01
 -2 12 5 432.36 21.35
 -2 12 5 490.86 22.24
 -2 12 5 435.8 19.53
 -2 -12 4 11.09 3.59
 -2 12 4 11.9 3.12
 -2 12 4 12.9 2.72
 -2 12 4 8.11 2.77
 -2 -12 4 15.86 3.62
 -2 -12 4 14.02 3.58
 -2 12 4 11.91 2.86
 -2 12 4 17.76 3.15
 2 -12 -4 18.25 3.72
 -2 -12 4 19.31 3.48
 -2 12 4 9.77 2.61
 -2 12 3 1459.44 52.14
 -2 12 3 1431.66 51
 -2 12 3 1449.67 50.76
 -2 -12 3 1410.14 54.88
 -2 -12 3 1353.01 52.63
 -2 -12 3 1439.4 53.38
 -2 -12 3 1647.45 57.39
 -2 -12 3 1408.71 49.49
 -2 12 3 1337.17 49.86
 -2 12 3 1403.88 50.86
 2 -12 -3 1384.61 52.07
 -2 12 3 1442.53 50.5
 -2 -12 3 1435.96 50.36
 -2 -12 3 1440.02 50.64
 -2 -12 3 1432.46 51.4
 -2 -12 3 1383.94 52.72
 -2 -12 2 341.98 16.96
 -2 -12 2 329.39 14.24
 -2 12 2 311.31 14.72
 -2 12 2 359.51 16.05
 -2 12 2 324.22 15.44
 -2 12 2 330.11 16.86
 -2 -12 2 331.57 14.27
 -2 -12 2 351.6 15.87
 2 -12 -2 360.9 16.82
 -2 -12 2 352.68 15.77
 -2 -12 2 319.98 14.97
 -2 -12 1 187.19 10.29
 -2 12 1 202.59 11.23
 -2 -12 0 2.93 1.29
 -2 12 0 0.54 1.8
 2 12 0 2.85 2.67
 -2 12 -1 1404.34 49.17
 -2 12 -1 1494.56 49.96
 2 -12 1 1517.07 52.2
 -2 -12 -1 1369.27 48.73
 2 12 1 1295.83 51.67
 -2 12 -1 1273.44 50.97
 2 -12 2 6.93 2.25
 -2 -12 -2 7.46 1.98
 -2 12 -2 9.62 2.34
 -2 12 -2 6.85 2.42
 2 -12 2 8.29 2.72
 -2 12 -2 8.47 2.47
 2 -12 2 7.93 2.47
 2 12 2 12.04 3.19
 2 -12 3 1.35 1.85
 2 12 3 6.64 2.59
 2 12 3 2.06 2.06
 2 -12 3 0.87 1.88
 -2 12 -3 2.51 2.36
 2 -12 3 5.18 2.42
 -2 12 -3 4.49 1.8
 2 -12 3 3.42 1.74
 -2 -12 -3 2.01 1.6
 2 -12 4 242.71 13.35
 -2 12 -4 274 12.85
 2 12 4 245.04 14.33
 -2 12 -4 280.08 15.02
 2 -12 4 230.22 13.71
 -2 -12 -4 210.92 12.86
 2 12 5 884.23 35.66
 2 12 5 963.96 37.1
 2 -12 5 895.49 34.69
 -2 -12 -6 60.37 6.58
 2 12 6 75.19 6.67
 2 -12 6 78.78 7.61
 2 -12 6 63.78 5.18
 -2 12 -6 78.75 5.43
 2 -12 7 8.96 2.01
 2 12 7 10.4 2.04
 -2 -13 8 458.61 18.71
 2 -13 -8 443.64 17.03
 -2 13 8 405.36 16.11
 -2 13 7 65.13 5.28
 -2 -13 7 71.45 6.54
 -2 13 7 67.48 5.81
 -2 -13 7 66.75 7.15
 -2 13 7 66.06 5.42
 -2 -13 7 73.03 6.82
 -2 -13 7 76.51 7.72
 -2 -13 7 78.02 7.64
 2 -13 -7 68.99 6.11
 -2 13 7 83.42 6.13
 -2 -13 6 2.76 2.17
 -2 -13 6 2.35 2.5
 -2 -13 6 1.86 2.73
 -2 13 6 2.43 1.68
 -2 13 6 0.66 1.65
 -2 -13 6 3.5 2.26
 -2 13 6 1.57 2.06
 -2 -13 6 0.48 2.13
 2 -13 -6 0.77 1.82
 -2 13 6 1.76 1.6
 -2 13 5 31.54 4.47
 -2 13 5 35.44 4.17
 -2 -13 5 40.46 6.16
 -2 -13 5 50.89 6.79
 -2 13 5 34.9 4.99
 -2 13 5 37.11 4.51
 -2 13 5 39.56 5.2
 2 -13 -5 42.04 5.64
 -2 -13 5 37.62 5.58
 -2 -13 5 32.38 5.55
 -2 -13 5 41.6 5.23
 -2 -13 4 1385.84 51.76
 -2 13 4 1240.81 46.66
 -2 -13 4 1308.96 52.72
 -2 -13 4 1299.51 50.49
 -2 -13 4 1171.31 48.55
 -2 13 4 1339.97 47.57
 -2 -13 4 1378.15 48.22
 -2 13 4 1334.75 48.25
 -2 13 4 1177.02 46.72
 -2 13 4 1243.71 47.94
 2 -13 -4 1340.62 49.99
 -2 13 4 1420.11 48.66
 -2 -13 3 233.54 14.04
 -2 -13 3 237.75 15.79
 -2 13 3 204.65 11.38
 -2 -13 3 226.32 14.49
 -2 -13 3 202.43 13.43
 -2 -13 3 229.07 13.9
 -2 13 3 210.86 11.38
 2 -13 -3 240.45 13.51
 -2 13 3 232.06 12.12
 -2 -13 3 216.54 11.25
 -2 -13 3 225.14 12.55
 -2 13 3 219.25 12.12
 -2 -13 3 232.48 12.13
 -2 -13 3 234.32 12.27
 -2 13 3 243.84 13.28
 -2 13 3 216.16 12.07
 -2 -13 2 709.41 29.92
 -2 -13 2 575.47 25.69
 -2 -13 2 562.77 25.99
 -2 13 2 633.55 25.18
 -2 -13 2 602.79 26.87
 -2 -13 2 568.23 24.65
 -2 13 2 700.48 24.58
 2 -13 -2 590.54 25.59
 -2 13 2 587.04 23.68
 -2 -13 2 584.03 23.03
 -2 -13 2 618.71 25.11
 -2 -13 2 564.64 23.98
 -2 13 2 619.01 26.21
 -2 13 2 585.85 24.26
 -2 13 1 42.69 4.07
 -2 -13 1 49.73 4.71
 -2 -13 1 50.73 6.92
 -2 -13 1 46.18 4.49
 -2 13 1 46.82 4.92
 2 -13 0 1823.12 60.61
 -2 -13 0 1663.19 57.09
 -2 -13 0 1766.58 64.46
 -2 -13 0 1644.52 57.42
 -2 13 0 1667.52 58.5
 -2 13 0 1805.15 57.92
 -2 13 -1 38.54 4.19
 -2 13 -1 40.63 4.56
 2 -13 1 38.39 5.05
 2 13 1 35.31 5.52
 2 -13 1 38.27 4.11
 -2 13 -1 34.65 4.96
 2 -13 1 32.29 3.98
 -2 -13 -1 40.45 4.15
 -2 -13 -1 36.3 3.71
 -2 13 -2 524.17 20.47
 -2 13 -2 424.67 20.04
 2 13 2 416.49 19.03
 2 -13 2 394.24 18.8
 2 13 2 388.95 20.58
 2 -13 2 416.2 19.22
 2 -13 2 439.46 20.95
 -2 -13 -2 432.73 19.25
 -2 13 -2 505.79 20.44
 2 -13 2 450.73 21.09
 -2 13 -3 67.01 5.72
 -2 -13 -3 51.28 5.44
 -2 13 -3 70.11 7.1
 2 13 3 55.7 6.22
 2 -13 3 48.12 5.25
 2 -13 3 51.29 5.56
 2 13 3 60.03 6.16
 2 -13 3 61.39 6.47
 2 -13 3 68.7 6.79
 -2 13 -4 707.37 28.24
 2 -13 4 589.54 25.57
 2 -13 4 542.55 26.1
 -2 13 -4 698.43 25.41
 2 13 4 558.21 26.38
 -2 -13 -4 586.86 25.76
 2 -13 5 14.67 3.24
 2 13 5 8.76 2.96
 2 -13 5 13.76 2.89
 -2 13 -6 300.57 12.31
 2 13 6 268.24 13.88
 2 -13 6 260.14 14.39
 2 -13 6 279.84 12.5
 -2 -13 -6 275.37 14.05
 2 13 7 4.49 1.43
 2 -13 7 4.1 1.37
 -2 -14 8 3.46 1.4
 -2 14 8 2.96 1.03
 -2 14 7 159.55 8.89
 -2 -14 7 180.42 10.68
 -2 14 7 172.18 9.69
 -2 -14 7 182.26 11.89
 2 -14 -7 165.98 9.82
 -2 -14 7 176.79 11.02
 -2 -14 7 172.54 11.71
 -2 14 7 160.37 8.63
 -2 -14 7 162.05 11.06
 -2 14 6 23.7 3.47
 -2 -14 6 21.18 4.33
 -2 -14 6 20.67 4.44
 -2 14 6 24.18 3.85
 2 -14 -6 28.5 4.33
 -2 -14 6 26.68 4.81
 -2 14 6 21.43 3.75
 -2 -14 6 37.37 4.85
 -2 -14 6 23.03 4.85
 -2 -14 5 418.6 22.12
 -2 -14 5 388.35 20.93
 -2 -14 5 359.62 20.6
 -2 14 5 378.28 17.47
 -2 14 5 445.74 20.03
 2 -14 -5 412.39 20.64
 -2 14 5 388.34 18.31
 -2 -14 5 391.82 22.64
 -2 -14 5 476.46 23.52
 -2 -14 4 39.21 6.05
 -2 14 4 34.41 4.42
 -2 14 4 40.67 4.79
 -2 -14 4 29.56 5.54
 -2 -14 4 43.7 6.12
 -2 -14 4 34.05 5.18
 -2 -14 4 45.68 5.22
 -2 14 4 41.62 5.07
 -2 14 4 32.86 4.13
 -2 -14 4 40.81 6.17
 -2 14 4 36.65 4.94
 -2 14 4 46.58 5.42
 2 -14 -4 41.61 5.59
 -2 14 3 476.5 21.23
 -2 -14 3 501.54 21.03
 -2 -14 3 458.11 22.22
 -2 14 3 509.21 22.11
 -2 14 3 548.47 22.02
 2 -14 -3 481.04 23.02
 -2 14 3 521.45 23.08
 -2 14 3 508.45 21.9
 -2 -14 3 534.99 24.77
 -2 -14 3 518.74 22.13
 -2 -14 3 506.8 22.17
 -2 -14 3 499.05 23.9
 -2 -14 3 585.29 27.53
 -2 -14 3 531.66 24.8
 -2 -14 2 636.79 28.29
 -2 -14 2 641.54 27.94
 -2 14 2 674.76 25.08
 -2 -14 2 712.66 30.73
 -2 -14 2 529.2 25.88
 -2 -14 2 637.3 26.28
 -2 -14 2 612.25 25.24
 -2 -14 2 616.1 24.02
 -2 14 2 595.78 24.46
 -2 14 2 613.65 26.88
 -2 14 2 585.67 24.82
 -2 14 2 668.07 26.23
 -2 14 1 83.41 6.93
 -2 -14 1 76.33 8.37
 -2 14 1 73.66 5.65
 -2 -14 1 69.48 5.96
 2 -14 0 22.13 3.92
 -2 14 0 22.83 3.31
 2 14 0 14.52 4.06
 -2 14 0 28.16 3.66
 -2 -14 0 23.61 5.01
 -2 -14 0 21.47 3.1
 2 -14 0 29.72 3.38
 -2 -14 0 23.04 3.08
 2 -14 0 27.53 3.2
 -2 14 -1 753.35 27.72
 -2 14 -1 808.67 28.51
 2 -14 1 665.75 27.02
 2 14 1 603.42 30.27
 -2 -14 -1 615.17 26.26
 2 -14 1 835.02 31.3
 -2 14 -1 681.58 28.92
 2 -14 1 702.31 27.42
 -2 -14 -1 705.76 27.47
 2 -14 2 188.61 11.46
 2 -14 2 207.09 13.08
 -2 -14 -2 209.55 11.83
 2 -14 2 210.43 13.22
 -2 14 -2 182.68 12.8
 -2 14 -2 248.76 12.84
 2 -14 2 202.45 11.52
 2 14 2 195.37 13.14
 2 14 2 200.73 11.55
 -2 14 -2 224.6 12.6
 -2 14 -2 269.98 13
 2 -14 3 44.55 5.06
 -2 -14 -3 37.13 4.7
 2 14 3 37.7 5.44
 2 -14 3 53.83 6.29
 -2 14 -3 55.13 5.42
 2 -14 3 40.69 4.76
 2 -14 3 53.93 6.29
 2 14 3 48.46 5.58
 -2 14 -3 59.01 6.33
 -2 14 -4 45.65 5.92
 2 14 4 36.18 5.25
 2 14 4 39 5.45
 2 -14 4 41.84 5.44
 2 -14 4 39.26 4.77
 -2 -14 -4 35.63 4.7
 2 -14 4 36.68 4.71
 -2 14 -4 42.55 4.5
 2 -14 5 285.41 14.44
 2 14 5 245.92 14.13
 -2 -14 -5 295.69 16.21
 2 -14 5 277.69 13.86
 2 14 6 68.27 5.88
 -2 -14 -6 62.66 5.25
 -2 -14 -6 53.4 5.75
 2 -14 6 63.61 4.81
 -2 14 -6 66.53 4.51
 -2 15 8 288.57 10.72
 -2 -15 7 17.28 3.19
 -2 15 7 13.99 2.42
 -2 -15 7 16.08 3.05
 -2 -15 7 10.16 2.92
 -2 -15 7 13.53 2.9
 -2 15 7 13.08 2.55
 2 -15 -7 9.52 2.2
 -2 15 6 52.44 4.94
 -2 -15 6 44.59 6.24
 -2 15 6 49.82 5.21
 -2 -15 6 56.5 5.85
 -2 15 5 60.9 5.38
 -2 -15 5 60.93 7.63
 -2 15 5 63.52 6.46
 2 -15 -5 55.26 6.5
 -2 -15 5 64.26 6.5
 -2 -15 5 65.84 7.78
 -2 15 5 60.16 5.96
 -2 15 5 65.9 6.01
 -2 -15 5 62.43 7.38
 -2 -15 5 62.77 7.7
 -2 -15 5 58.04 6.9
 -2 15 4 1644.78 53.68
 -2 -15 4 1454 57.85
 -2 -15 4 1296.57 54.42
 -2 -15 4 1473.1 56.8
 -2 15 4 1502.26 53.41
 2 -15 -4 1373.49 54.33
 -2 15 4 1430.95 52.14
 -2 15 4 1434.95 53.26
 -2 -15 4 1417.9 56.51
 -2 15 4 1519.67 53.61
 -2 -15 4 1493.03 53.89
 -2 15 3 1.05 1.69
 -2 15 3 0.91 1.88
 -2 -15 3 3.63 2.2
 -2 -15 3 5.3 2.35
 -2 -15 3 1.24 1.48
 -2 -15 3 2.28 2.49
 2 -15 -3 6.15 2.53
 -2 -15 3 4.17 2.28
 -2 15 3 1.93 1.78
 -2 15 3 1.35 1.8
 -2 -15 3 1.39 2.59
 -2 -15 3 4.05 1.9
 -2 15 3 1.59 1.89
 -2 -15 2 179.34 11.59
 -2 -15 2 209.69 14.34
 -2 -15 2 170.89 12.41
 -2 -15 2 165.11 9.53
 -2 15 2 201.11 11.46
 -2 -15 2 178.2 10.84
 -2 -15 2 198.09 11.84
 -2 15 2 188.21 10.25
 -2 15 2 198.09 10.22
 -2 -15 2 195.97 13.26
 -2 15 2 174.11 11.6
 -2 15 2 164.44 10.04
 -2 15 1 260.23 13
 -2 15 1 301.72 13.31
 -2 15 1 299.36 15.25
 -2 -15 1 298.76 17.79
 -2 -15 1 287.17 14.71
 -2 -15 0 1128.48 46.68
 2 -15 0 1148.79 39.9
 -2 -15 0 1029.18 40.19
 2 -15 0 1209.65 40.36
 -2 15 0 1141.74 40.52
 2 -15 0 1149.37 43.24
 -2 15 -1 69.76 6.02
 -2 15 -1 69.06 6.29
 2 -15 1 78.96 7.65
 -2 -15 -1 86.78 9.39
 -2 15 -1 75.17 5.98
 2 -15 1 73.52 5.95
 2 -15 1 66.79 5.68
 -2 -15 -1 75.19 6.07
 2 15 1 63.55 7.53
 -2 15 -2 757.93 30.48
 -2 15 -2 885.79 30.89
 2 15 2 693.84 29.29
 2 -15 2 823.97 32.55
 -2 15 -2 835.12 30.96
 2 -15 2 683.98 29.29
 2 -15 2 819.81 32.93
 -2 -15 -2 681.59 29.42
 2 -15 2 718.49 29.37
 2 15 2 613.43 31.25
 2 15 3 99.08 8.19
 2 -15 3 126.99 9.76
 -2 15 -3 126.95 8.4
 2 -15 3 109.16 8.2
 2 -15 3 109.64 9.37
 -2 -15 -3 106.59 8.28
 -2 15 -3 118.05 9.3
 2 15 4 307.34 17.36
 2 15 4 327.81 17.28
 2 -15 4 348.72 18.07
 2 -15 4 325.93 16.45
 -2 -15 -5 31.58 4.54
 2 15 5 33.8 4.7
 2 -15 5 26.29 3.62
 2 -15 5 31.73 4.25
 -2 15 -6 445.72 14.96
 2 -15 6 421.09 15.88
 2 15 6 450.41 17.36
 -2 -15 -6 319.49 16.77
 -2 -16 7 236.29 12.11
 -2 16 7 250.58 11.33
 -2 -16 7 252.33 12.47
 -2 -16 7 231.34 13.17
 2 -16 -7 236.93 11.45
 -2 16 7 276.36 11.34
 -2 -16 7 224.41 11.89
 -2 16 6 19.3 3.19
 -2 -16 6 20.94 3.73
 -2 -16 6 17.36 4.18
 -2 -16 6 18.06 3.68
 -2 -16 6 18.77 4.21
 -2 -16 6 25.49 4.57
 -2 16 6 20.92 3.39
 -2 16 6 21.72 3.15
 2 -16 -6 20.94 3.59
 -2 -16 5 599.48 30.6
 -2 -16 5 701.36 31.3
 -2 -16 5 679.31 32.1
 -2 16 5 697.23 28.4
 2 -16 -5 693.7 29.89
 -2 16 5 765.21 29.2
 -2 16 5 677.92 27.07
 -2 -16 5 697.7 29.5
 -2 -16 5 685.4 31.24
 -2 -16 5 734.21 32.66
 -2 16 5 737.59 28.34
 -2 -16 4 61.17 7.87
 2 -16 -4 44.55 5.6
 -2 16 4 52.05 5.6
 -2 16 4 53.47 5.31
 -2 -16 4 42.76 5.86
 -2 -16 4 49 6.83
 -2 16 4 42.08 5.12
 -2 -16 3 737.69 33.43
 -2 -16 3 763.17 31.48
 -2 -16 3 753.74 30.69
 -2 -16 3 738.72 30.67
 2 -16 -3 711.55 31.03
 -2 16 3 709.12 29.06
 -2 -16 3 752.32 33.57
 -2 16 3 688.15 29.79
 -2 16 3 749.67 30.82
 -2 -16 3 701.56 31.69
 -2 -16 2 174.38 13.3
 -2 -16 2 151.9 10.74
 -2 -16 2 156.8 10.31
 -2 -16 2 160.93 12.18
 -2 16 2 181.76 11.02
 -2 -16 2 153.93 9.1
 -2 16 2 160.06 9.39
 -2 16 2 147.58 9.32
 -2 16 2 147.64 10.81
 -2 16 2 189.07 9.65
 2 -16 -1 453.39 20.57
 -2 -16 1 440.69 18.68
 -2 16 1 455.95 18.95
 2 16 -1 389.39 21.98
 -2 16 1 484.23 21.31
 -2 -16 1 495.35 24.38
 -2 -16 1 424.5 20.09
 -2 16 1 429.54 19.51
 2 -16 -1 437.7 19.64
 -2 16 1 429.05 18.51
 -2 16 0 0.94 1.59
 2 -16 0 2.15 2.14
 2 16 0 2.4 2.62
 -2 -16 0 7.02 2.05
 -2 -16 0 0.54 2.53
 -2 -16 0 2.22 1.48
 -2 16 -1 1860.93 62.65
 -2 -16 -1 1760.08 68.99
 2 -16 1 1982.05 66.31
 2 -16 1 1952.59 66.26
 -2 16 -1 1871.25 62.43
 2 -16 1 1729.92 62.01
 -2 -16 -1 1739.03 62.56
 2 -16 1 1774.47 62.27
 -2 16 -2 149.98 9.46
 2 -16 2 108.87 8.07
 2 -16 2 116.1 8.27
 2 16 2 85.07 8.8
 2 -16 2 134.68 10.25
 2 -16 2 141.83 10.84
 -2 16 -2 111.84 8.64
 -2 16 -2 138.24 8.91
 -2 -16 -2 105.41 8.2
 -2 16 -3 82 6.56
 2 -16 3 65.04 7.32
 2 16 3 64.09 6.45
 2 -16 3 77.89 7.55
 2 16 3 66.04 7.19
 -2 -16 -3 64.65 6.32
 2 -16 3 61.51 6.01
 -2 16 -3 57.33 6.4
 2 -16 3 60.76 5.99
 2 16 4 0.36 2.2
 -2 16 -4 2.44 2.25
 2 -16 4 2.01 1.82
 2 -16 4 2.57 2.49
 2 -16 5 331 15.48
 2 16 5 319.35 16.4
 2 -16 5 370.77 16.61
 2 -16 6 8.96 2.36
 -2 16 -6 6.33 1.19
 2 16 6 9.82 2.24
 2 16 6 7.85 1.92
 -2 -17 7 9.76 2.58
 -2 17 7 12.38 1.92
 -2 -17 7 12.07 2.43
 -2 17 7 10.28 1.81
 -2 17 6 34.42 3.61
 -2 17 6 34.09 3.96
 -2 -17 6 39.14 4.85
 -2 17 6 31.35 2.85
 -2 -17 6 31.88 5.05
 -2 -17 6 35.22 5.09
 -2 -17 6 29.96 5.02
 -2 -17 6 30.35 4.24
 2 -17 -6 29.99 4.01
 -2 17 6 42.5 4.26
 -2 -17 5 -0.5 2.79
 -2 -17 5 0.45 2.34
 -2 -17 5 1.3 2.12
 -2 17 5 2.59 1.79
 2 -17 -5 1.02 1.9
 -2 17 5 0.81 1.87
 -2 -17 5 -0.34 2.1
 -2 17 5 0.55 1.86
 -2 17 5 0.86 1.31
 -2 -17 5 -0.48 2.46
 -2 -17 4 2256.02 76.78
 -2 -17 4 1974.28 77.25
 -2 17 4 2210.93 73.37
 2 -17 -4 1919.55 73.19
 -2 -17 4 2174.45 78.96
 -2 -17 4 2053.49 74.07
 -2 17 4 1986.32 73.05
 2 -17 -4 2067.85 74.43
 -2 17 4 2000.09 72.05
 -2 17 4 2062.48 73.02
 -2 -17 3 1.62 1.92
 -2 17 3 4.04 2.08
 -2 -17 3 3.66 2.92
 2 -17 -3 2.14 1.74
 -2 17 3 1.31 1.63
 -2 -17 3 -1.15 1.81
 -2 -17 3 -0.35 2.25
 -2 -17 3 0.51 3.02
 -2 17 3 1.59 1.96
 -2 17 3 1.71 1.95
 -2 -17 3 1.05 1.76
 -2 17 2 40.73 4.46
 -2 17 2 40.44 5.25
 -2 17 2 47.96 4.76
 -2 -17 2 43.09 6.28
 -2 17 2 49.94 5.57
 -2 -17 2 43.64 6.54
 -2 -17 2 40.78 5.21
 -2 -17 2 41.31 4.34
 -2 -17 2 44.18 5.41
 2 -17 -1 15.21 3.13
 -2 17 1 10.39 2.44
 -2 17 1 13.46 2.79
 2 -17 -1 12.44 3.09
 -2 -17 1 12.93 2.42
 -2 -17 1 11.66 2.8
 -2 -17 1 15.2 4.07
 2 17 -1 12.59 4.07
 -2 17 1 13.25 3.15
 -2 -17 0 1033.12 42.59
 -2 -17 0 947.65 36.98
 2 17 0 907.82 40.77
 -2 17 0 984.65 38.92
 2 -17 0 1072.07 39.62
 -2 17 0 994.81 36.42
 2 -17 0 955.23 38.92
 -2 17 -1 52.35 5.08
 2 -17 1 48.44 4.73
 -2 -17 -1 45.75 4.94
 2 -17 1 42.81 4.53
 2 17 1 40.06 6.33
 -2 17 -1 51.51 4.93
 2 -17 1 50.64 6.48
 2 -17 1 56.25 6.51
 -2 -17 -1 41.56 6.55
 -2 -17 -2 566.42 28.24
 2 -17 2 487.11 25.65
 -2 17 -2 612.27 24.64
 2 -17 2 512.94 23.43
 -2 -17 -2 534.84 24.14
 -2 17 -2 554.45 24.3
 -2 17 -2 669.44 24.93
 2 -17 2 621.54 26.73
 2 -17 3 5.74 2.12
 -2 -17 -3 3.56 1.93
 2 -17 3 2.5 2.74
 2 17 3 4.48 2.68
 2 -17 3 2.92 1.86
 -2 17 -3 3.31 2.32
 2 17 3 3.27 2.15
 2 -17 3 1.88 2.2
 2 17 4 282.08 14.84
 2 -17 4 287.03 14.14
 2 17 4 253.79 14.56
 2 17 5 5.21 2.3
 2 -17 5 5.29 1.9
 2 -17 5 6.89 2.29
 2 17 6 139.99 7.28
 2 17 6 137.24 7
 2 -17 6 179.29 8.32
 2 -17 6 166.58 8.81
 -2 -18 7 69.9 5.62
 -2 18 7 74.39 4.15
 -2 18 6 21.16 2.87
 -2 -18 6 26.21 4.66
 -2 18 6 26.78 2.97
 -2 18 6 19.21 2.08
 -2 -18 6 23.1 3.72
 -2 18 6 19.83 2.87
 -2 -18 6 25.06 4.19
 -2 -18 6 25.13 4.27
 -2 18 5 198.91 10.71
 -2 18 5 184.4 10.48
 -2 -18 5 201.95 12.07
 -2 -18 4 1.59 2.66
 -2 -18 4 2.16 2.48
 -2 18 4 4.79 2.03
 -2 -18 4 1.04 2.47
 -2 -18 4 5.35 2.72
 -2 18 4 4.52 1.96
 -2 18 4 2.39 1.79
 -2 18 4 2.15 2.1
 -2 18 4 3.38 1.88
 -2 18 3 402.57 19.58
 -2 -18 3 432.66 23.01
 -2 18 3 421.73 18.57
 -2 -18 3 448.82 21.29
 -2 -18 3 383.68 22.29
 -2 18 3 410.51 18.1
 -2 18 2 19.87 3.26
 -2 -18 2 20.85 3.13
 -2 -18 2 18.65 4.81
 -2 18 2 23.74 3.42
 -2 18 2 21.72 3.88
 -2 18 2 19.36 3.72
 -2 -18 2 18.8 3.82
 -2 -18 2 19.11 4.8
 -2 -18 2 25.58 4.18
 -2 18 1 95.04 7.95
 2 18 -1 81.32 8.66
 2 -18 -1 86.36 7.44
 -2 18 1 92.06 6.57
 2 -18 -1 87.39 7.04
 -2 18 1 91.19 8.2
 -2 18 1 76.05 6.41
 -2 -18 1 81.11 6.39
 2 -18 -1 78.56 7.35
 -2 -18 1 93.35 9.15
 -2 -18 1 81.27 6.99
 -2 -18 0 34.74 5.73
 -2 18 0 26.29 4.45
 2 18 0 20.54 4.65
 -2 18 0 31.91 3.84
 2 -18 0 45.76 5.81
 2 -18 0 34.83 4.97
 2 -18 1 1797.01 61.45
 -2 -18 -1 1714.24 62.35
 2 18 1 1527.39 64.92
 -2 18 -1 1746.72 61.43
 2 -18 1 1807.11 65.3
 -2 -18 -1 1679.85 66.47
 2 -18 1 1760.46 61.25
 -2 18 -1 1885.89 62.01
 2 -18 1 1957.89 65.48
 2 -18 2 10.84 3.46
 -2 18 -2 15.3 2.96
 -2 18 -2 13.78 3.27
 2 -18 2 15.06 3.77
 -2 18 -2 13.13 2.84
 2 18 2 10.82 3.28
 2 -18 2 17.28 3.01
 -2 -18 -2 18.34 3.34
 -2 -18 -2 11.14 3.71
 2 -18 2 11.9 2.71
 2 -18 3 54.27 5.51
 2 -18 3 76.36 7.6
 -2 18 -3 71.31 6.53
 2 18 3 56.56 6.42
 -2 18 -4 37.68 4.57
 2 18 4 30.9 4.23
 2 18 4 32.02 4.33
 2 -18 4 33.68 4.73
 2 -18 4 26.98 3.79
 2 18 5 214.73 10.91
 2 -18 5 226.51 11.14
 2 -18 5 214.43 10.39
 2 -18 6 3.04 1.29
 2 -18 6 1.79 1.01
 -2 19 7 4.28 0.89
 -2 19 6 2.52 0.86
 -2 19 6 0.28 1.1
 -2 19 6 0.73 0.93
 -2 -19 6 3.14 2.17
 -2 -19 6 1.32 1.8
 -2 19 6 1.94 1.26
 -2 -19 5 1.89 2.18
 -2 -19 5 3.43 2.51
 -2 19 5 11.14 2.38
 -2 19 5 8.53 2.03
 -2 -19 5 7.84 3.19
 -2 19 5 7.54 2.11
 -2 -19 5 12.37 3.34
 -2 19 5 6.76 1.72
 -2 19 4 643.6 25.18
 -2 -19 4 645.4 27.59
 -2 -19 4 629.08 29.96
 -2 -19 4 696.36 29.52
 -2 -19 4 560.83 29.32
 -2 19 4 654.88 25.98
 -2 19 4 611.96 25.52
 -2 -19 3 35.81 6.18
 -2 19 3 34.99 4.52
 -2 19 3 47.75 5.15
 -2 -19 3 33.52 5.25
 -2 19 3 36.49 4.25
 -2 -19 2 186.87 13.76
 2 -19 -2 174.83 11.1
 -2 -19 2 190.3 11.79
 -2 19 2 170.29 11.42
 -2 -19 2 186.19 12.18
 -2 19 2 192.96 10.5
 -2 -19 1 106.63 8.37
 -2 -19 1 133.95 11
 -2 -19 1 142.54 11.53
 2 -19 -1 146 9.76
 -2 19 1 135.35 10.27
 2 -19 -1 129.62 9.6
 -2 19 1 140.4 8.41
 2 -19 0 1646.7 61.65
 -2 19 0 1728.18 58.56
 -2 -19 0 1566.83 62.65
 2 -19 0 1752.64 61.59
 2 -19 1 0.41 2.36
 -2 19 -1 -0.24 1.44
 -2 19 -1 1.22 1.68
 2 -19 1 -1.49 2.53
 -2 -19 -1 0.91 2.34
 -2 -19 -1 2.44 1.53
 2 19 2 111.65 9.58
 2 -19 2 128.46 8.35
 -2 19 -2 120.73 8.5
 2 -19 2 139.33 10.59
 2 -19 2 132.34 9.86
 2 -19 3 38.52 4.43
 2 19 3 32.42 4.74
 2 -19 4 251.81 13.79
 2 -19 4 247.14 12.32
 2 19 4 253.39 12.75
 -2 -19 -5 0.48 1.29
 2 -19 5 1.91 1.26
 2 -19 5 3.59 1.63
 2 19 5 1.39 1.29
 2 19 5 1.1 1.57
 2 -19 5 0.18 1.4
 -2 20 6 22.28 2.56
 -2 -20 6 24.11 3.24
 -2 -20 6 29.02 4.08
 -2 20 6 28.26 2.49
 -2 20 5 191.17 8.8
 -2 -20 5 168.44 10.76
 -2 -20 5 154.73 10.98
 -2 20 5 157.86 8.75
 -2 20 5 160.68 8.18
 -2 20 4 1.62 1.5
 -2 20 4 2.67 1.51
 -2 20 4 4.6 1.68
 -2 -20 4 4.43 3.23
 -2 -20 3 423.6 22.35
 -2 20 3 368.56 17.07
 -2 -20 3 366.72 19.7
 -2 20 3 416.46 18.43
 -2 -20 2 81.89 7.89
 -2 -20 2 101.27 9.84
 2 -20 -2 90.42 7.48
 -2 20 2 88.16 7.57
 -2 20 2 95.4 6.78
 2 20 -2 84.73 8.81
 -2 20 2 108.8 8.12
 -2 -20 1 206.35 14.37
 2 -20 -1 206.73 12.08
 -2 20 1 190.54 12.62
 -2 -20 1 192.8 13.11
 -2 -20 1 161.76 10.68
 -2 -20 1 195.28 11.06
 2 20 -1 192.67 13.68
 -2 20 1 201.9 12.27
 2 -20 -1 211.83 11.79
 -2 20 1 210.63 10.73
 -2 20 0 35.12 3.95
 2 -20 0 38.79 5.2
 -2 20 0 36.16 3.73
 2 -20 0 33.45 4.85
 2 -20 0 36.27 4.81
 -2 20 0 31.03 4.92
 2 20 0 25.91 5.05
 -2 -20 0 33.45 5.2
 2 -20 1 844.18 32.23
 2 20 1 694.77 30.86
 -2 20 -1 800.68 29.24
 2 -20 1 731.19 32.11
 -2 20 -1 787.16 29.21
 2 -20 1 785.38 32.02
 2 20 1 664 31.84
 -2 20 -1 718.22 31.58
 2 -20 2 34.88 4.69
 2 20 2 18.87 3.81
 -2 20 -2 25.84 3.67
 2 -20 2 24.4 4.63
 2 -20 2 31.23 3.63
 2 -20 3 55.61 6.16
 2 -20 3 54.8 4.97
 -2 20 -3 62.67 5.34
 2 -20 4 26.93 3.92
 2 -20 4 19.91 2.8
 2 20 4 16.88 3.08
 2 20 5 117.89 6.43
 2 -20 5 119.3 7.26
 -2 21 6 7.93 1.18
 -2 -21 6 7.06 1.62
 -2 -21 6 7.04 2.29
 2 -21 -6 9.21 1.45
 -2 21 5 5.13 1.33
 -2 -21 5 2.98 1.87
 -2 -21 5 4.73 2.18
 -2 21 5 5.12 1.48
 -2 -21 4 678.18 27.94
 -2 21 4 656.08 23.82
 -2 21 4 618.41 23.94
 -2 -21 4 619 27.41
 -2 -21 4 670.86 28.12
 -2 21 4 671.24 24.62
 -2 21 3 10.82 2.35
 2 21 -3 6.46 3.25
 -2 21 3 12.31 2.78
 -2 21 2 170.71 9.36
 -2 -21 2 174.64 11.71
 2 21 -2 145.64 11.59
 -2 21 2 175.96 10.59
 -2 -21 2 156.87 12.5
 2 -21 -2 154.28 10.01
 -2 21 1 140.93 8.29
 2 -21 -1 131.08 9.24
 -2 -21 1 123.64 10.96
 2 -21 -1 150.23 9.35
 2 21 -1 130.03 10.73
 -2 21 1 139.89 9.68
 -2 -21 1 134.25 8.67
 -2 -21 0 964.27 38.62
 -2 21 0 1050.97 37.82
 2 -21 0 1119 40.72
 2 -21 0 1132.81 40.69
 -2 21 0 1046.35 40.94
 2 21 0 974.92 41.59
 2 -21 0 1049.28 40.68
 -2 21 -1 6.7 2.13
 -2 21 -1 5.03 1.83
 2 -21 1 2.41 2.3
 -2 21 -1 3.21 2.35
 2 21 1 1.14 2.32
 2 -21 1 3.36 2.5
 2 -21 1 3.88 2.37
 2 21 2 318.75 16.31
 2 -21 2 322.02 14.6
 2 -21 2 356.09 17.36
 2 21 2 299.72 16.34
 -2 21 -2 361.54 17.34
 -2 21 -3 42.33 4.8
 2 -21 3 40.01 3.99
 2 -21 3 47.91 5.58
 2 -21 3 44.36 5.15
 -2 21 -3 39.64 4.17
 2 21 3 38.21 4.56
 2 21 4 259.56 12.33
 2 -21 4 259.54 12.86
 2 -21 4 280.63 11.84
 2 21 5 2.69 0.96
 2 -21 5 0.77 0.93
 2 -22 -6 33.38 2.36
 -2 -22 6 36.14 3.63
 -2 22 5 208.68 9.21
 2 -22 -5 219.17 10.25
 -2 22 5 253.89 9.75
 -2 22 5 241.38 10.18
 -2 -22 5 237.68 12.7
 -2 -22 5 266.84 13.44
 -2 22 4 8.82 1.63
 -2 -22 4 10.44 2.82
 2 22 -4 6.71 2.88
 -2 22 4 6.56 1.95
 -2 22 4 9.3 1.92
 2 -22 -4 9.26 2.04
 -2 -22 4 9.08 2.84
 -2 -22 4 12.58 3.35
 -2 22 4 10.17 2
 -2 22 3 516.34 20.11
 -2 22 3 497.6 20.36
 -2 -22 3 488.04 23.72
 -2 -22 3 556.01 24.23
 2 -22 -3 460.36 20.53
 -2 22 3 551.02 21.29
 2 22 -3 436.77 22.89
 2 22 -2 280.74 16.27
 -2 22 2 288.26 14.41
 -2 -22 1 437.37 20.11
 -2 -22 1 347.94 19.94
 2 -22 -1 352.6 17.42
 2 -22 -1 374.72 17.26
 2 22 -1 372.57 19.61
 -2 22 1 410.85 18.51
 -2 22 1 376.88 16.18
 -2 -22 0 44.69 6.04
 2 -22 0 38.73 4.64
 -2 -22 0 34.62 4.14
 -2 22 0 34.27 4.69
 2 22 0 35.42 5.1
 2 -22 1 501.21 21.25
 -2 22 -1 486.82 21.44
 -2 22 -1 446.56 18.35
 2 -22 2 62.44 5.55
 2 -22 2 62.99 5.92
 2 -22 2 53.39 5.86
 2 22 2 44.85 5.1
 -2 22 -2 51.97 5.47
 2 22 2 41.18 4.72
 -2 22 -2 52.87 4.6
 2 -22 3 10.57 2.62
 2 22 3 11.64 2.56
 2 -22 3 7.62 1.74
 -2 22 -3 6.84 1.9
 2 -22 3 9.29 2.57
 2 -22 4 87.18 5.81
 2 22 4 89.83 5.38
 -2 23 5 10.22 1.33
 -2 -23 5 8.3 2.45
 -2 -23 5 9.78 2.11
 2 -23 -5 8.03 1.51
 -2 23 4 377.25 14.5
 2 -23 -4 307.43 14.08
 -2 23 4 351.24 13.84
 -2 23 4 377.52 13.96
 2 23 -4 298.79 15.55
 -2 -23 4 342.24 17.01
 -2 -23 4 343.63 17.09
 -2 -23 4 330.87 15.39
 2 -23 -3 37.63 4.01
 -2 23 3 42.78 3.86
 -2 23 3 39.52 4.09
 2 23 -3 42.43 5.28
 -2 -23 3 49.09 5.68
 -2 -23 3 48.14 5.5
 -2 23 3 45.24 3.83
 2 23 -2 43.84 5.56
 -2 23 2 41.58 4.5
 2 -23 -2 55.38 5.08
 -2 -23 2 47.82 6.29
 -2 23 2 47.2 4.1
 -2 -23 2 58.48 6.33
 2 23 -1 296.04 16.16
 -2 23 1 321.55 15.43
 -2 -23 1 310.4 17.51
 2 -23 -1 312.48 14.94
 -2 -23 1 328.17 16.77
 -2 23 1 299.53 13.4
 2 -23 0 338.59 15.87
 -2 -23 0 341.8 18.13
 -2 23 0 346.69 14.27
 -2 23 0 333.01 16.19
 2 23 0 333.97 16.9
 2 -23 0 369.94 16.25
 -2 23 -1 20.72 3.49
 2 23 1 18.45 3.35
 2 -23 1 20.26 3.18
 2 -23 1 19.5 3.33
 -2 -23 -1 14.08 2.67
 -2 23 -1 17.45 2.72
 -2 23 -1 20.11 2.49
 2 -23 1 17.11 3.37
 2 -23 2 155.67 8.85
 2 23 2 143.78 8.29
 -2 23 -2 148.46 7.91
 -2 23 -2 159.96 9.23
 2 -23 2 148.13 9.11
 -2 -23 -2 125.5 8.03
 2 -23 2 130.54 8.96
 2 -23 3 151.76 8.43
 2 23 3 143.56 7.65
 -2 23 -3 137.55 7.11
 2 -23 4 188.74 8.6
 2 23 4 180.35 7.81
 -2 24 5 126.39 4.99
 2 -24 -5 118.8 5.57
 -2 -24 5 129.78 7.45
 -2 24 4 9.44 1.5
 -2 -24 4 13.61 2.91
 2 -24 -4 10.67 1.77
 -2 -24 3 171.22 10.68
 -2 -24 3 144.8 9.66
 2 24 -3 143.55 9.1
 -2 24 3 167.42 8.28
 -2 24 3 151.28 7.6
 -2 24 3 151.2 7.56
 -2 -24 3 147.07 9.15
 2 -24 -3 151.74 8.11
 -2 24 2 243.58 11.61
 2 24 -2 243.21 13.31
 -2 24 2 266.63 12.41
 -2 -24 2 271.02 14.62
 -2 24 2 268.63 11.43
 -2 -24 2 274.21 15.14
 2 -24 -2 246.46 12.07
 -2 24 1 30.29 2.95
 -2 -24 1 29.08 4.55
 2 -24 -1 29.46 3.57
 -2 -24 1 35.72 4.77
 2 24 -1 27.38 4.08
 -2 24 1 21.92 3.23
 2 -24 0 84.78 6.18
 -2 -24 0 84.75 7.53
 2 -24 0 66.66 5.53
 2 24 0 71.8 6.32
 -2 24 0 85.18 6.41
 -2 -24 0 87.92 7.27
 2 -24 0 87.79 6.34
 -2 24 0 84.05 5.47
 -2 24 0 91.15 5.31
 2 -24 1 174.2 9.39
 -2 -24 -1 167.15 10.6
 2 -24 1 142.71 9.03
 -2 24 -1 185.87 9.81
 -2 -24 -1 144.42 8.59
 2 -24 1 194.78 10.04
 -2 24 -1 171.55 8.54
 2 -24 2 123.44 7.66
 -2 -24 -2 104.05 6.63
 2 -24 2 133.33 7.73
 2 24 2 120.59 6.51
 -2 24 -2 117.15 6.41
 2 -24 3 2.7 1.4
 2 24 3 3.56 1.18
 -2 25 4 285.3 10.48
 2 -25 -4 278.93 10.94
 -2 -25 4 266.38 12.99
 -2 25 3 79.23 4.57
 -2 -25 3 96.87 6.81
 -2 -25 3 89.55 6.98
 2 -25 -3 81.41 5.03
 2 -25 -2 39.47 3.63
 -2 -25 2 43.25 5.08
 -2 -25 2 47.95 4.72
 2 25 -2 35.52 4.13
 -2 25 2 41.95 3.72
 -2 25 2 43.95 3.45
 -2 -25 2 40.82 4.32
 -2 25 2 46.67 3.37
 -2 25 1 103.74 6.46
 2 25 -1 86.43 6.56
 -2 25 1 98.3 5.48
 -2 -25 1 106.67 7.85
 2 -25 -1 101.95 6.34
 -2 -25 1 104.07 8.17
 -2 25 0 224.56 10.65
 -2 -25 0 239.32 12.32
 2 -25 0 215.84 10.27
 -2 -25 0 197.28 11.73
 -2 25 0 203.3 9.43
 -2 25 0 192.86 8.85
 -2 25 -1 3.54 1.25
 2 -25 1 3.75 1.44
 -2 -25 -1 4.99 1.99
 2 -25 1 2.39 1.4
 2 -25 1 2.41 1.23
 -2 -25 -1 2.24 1.77
 2 -25 2 57.63 4.35
 -2 -25 -2 63.7 4.93
 -2 -25 -2 56.86 4.53
 2 25 2 62.47 3.47
 -2 25 -2 52.47 3.65
 -2 -25 -3 168.73 7.94
 2 -25 3 194.16 8.14
 -2 -26 3 165.87 8.82
 -2 -26 3 184.91 9.62
 -2 26 3 175.72 7.16
 2 -26 -3 173.72 7.56
 2 -26 -2 135.55 6.58
 -2 26 2 133.6 5.88
 -2 26 2 135.85 6.05
 -2 -26 2 134.75 8.43
 -2 -26 1 80.63 6.45
 -2 26 1 83.61 4.57
 -2 26 1 81.66 4.35
 2 -26 -1 78.27 4.93
 -2 -26 1 82.77 6.41
 -2 -26 0 79.31 6.25
 -2 26 0 92.49 4.46
 -2 26 0 83.91 4.8
 2 -26 0 80.85 5.07
 -2 -26 -1 77.63 5.61
 -2 26 -1 78.2 4.42
 -2 -26 -1 93.14 6.02
 2 -26 2 74.85 4.28
 -2 26 -2 86.78 4.18
 -2 -26 -2 79.89 4.9
 -2 27 2 14.42 1.34
 -2 -27 2 12.96 2.32
 2 -27 -2 13.06 1.52
 -2 27 1 248.69 9.18
 -2 27 1 247.86 9.46
 -2 -27 1 268.49 12.07
 2 -27 -1 234.85 9.76
 -2 27 0 197.89 8.04
 -2 -27 0 205.33 9.95
 2 -27 0 198.21 8.26
 -2 -27 0 213.25 9.8
 -2 27 -1 11.62 1.3
 -2 -27 -1 12.3 1.83
 -2 -27 -1 12.63 1.91
 -3 0 9 1.47 1.11
 -3 0 8 287.25 14.17
 -3 0 8 294.31 14.3
 -3 0 8 264.47 13.77
 -3 0 7 0.38 1.85
 -3 0 7 0.34 1.72
 -3 0 7 0.44 2.03
 -3 0 7 0.39 1.92
 -3 0 6 1203.34 49.46
 -3 0 6 1321.9 49.05
 -3 0 6 1256.92 47.56
 -3 0 6 1236.23 49.02
 -3 0 5 0.38 2.13
 -3 0 5 0.4 2.08
 -3 0 5 1.85 1.91
 -3 0 5 2.05 1.95
 -3 0 5 3.14 2.12
 -3 0 5 2.89 1.76
 -3 0 5 2.9 2.69
 -3 0 5 2.14 2.52
 -3 0 5 1.05 2.38
 -3 0 4 610.57 26.41
 -3 0 4 724.65 28.34
 -3 0 4 654.3 25.65
 -3 0 4 722.69 26.73
 -3 0 4 670.25 28.22
 -3 0 4 716.42 27.31
 -3 0 3 2.72 1.96
 -3 0 3 1.54 1.66
 -3 0 3 1.65 1.31
 -3 0 2 385.84 16.55
 -3 0 2 384.13 16.25
 -3 0 1 1.44 0.74
 -3 0 1 1.29 2.46
 -3 0 1 1.77 2
 -3 0 1 2.67 1.06
 -3 0 1 -0.27 2.32
 -3 0 0 279.18 11.24
 -3 0 0 284.12 13.26
 -3 0 0 269.9 12.52
 -3 0 -1 1.09 1.8
 -3 0 -1 1.24 2.02
 -3 0 -1 -0.14 0.95
 -3 0 -1 2.98 1.85
 -3 0 -2 41.37 4.49
 -3 0 -2 40.25 4.75
 -3 0 -2 35.84 3.31
 -3 0 -2 49.27 4.01
 -3 0 -2 41.34 4.55
 -3 0 -3 1.42 2.32
 -3 0 -3 1.49 1.69
 -3 0 -3 1.47 2.22
 -3 0 -3 -0.31 1.63
 -3 0 -4 654.09 27.32
 -3 0 -4 611.6 25.72
 -3 0 -4 613.36 28.17
 -3 0 -4 646.23 27.4
 -3 0 -5 1.75 2.83
 -3 0 -5 0.77 1.86
 3 0 5 3.58 3.76
 -3 0 -6 3.7 2.32
 3 0 6 0.28 2.29
 3 0 6 4.13 2.37
 3 0 7 -0.22 1.69
 -3 -1 9 268.55 10.38
 -3 1 9 305.46 11.04
 -3 1 8 90.63 6.78
 -3 -1 8 82.5 6.61
 -3 -1 8 82.84 6.61
 -3 1 8 91.07 6.98
 -3 1 8 82.59 6.28
 -3 -1 8 71.34 6.43
 -3 1 7 134.38 10.7
 -3 -1 7 125.94 10.5
 -3 1 7 130.31 9.95
 -3 -1 7 136.85 10.59
 -3 1 7 135.74 9.66
 -3 -1 7 146.91 10.13
 -3 -1 7 144.62 10.31
 -3 1 7 141.55 10.4
 -3 1 6 33.97 5.42
 -3 -1 6 25.32 4.73
 -3 1 6 30.03 4.6
 -3 -1 6 25.53 4.23
 -3 1 6 27.42 4.7
 -3 -1 6 26.87 4.99
 -3 -1 6 26.38 4.97
 -3 1 6 28.36 4.97
 -3 -1 6 18.72 4.5
 -3 1 5 2211.57 74.16
 -3 -1 5 2233.2 74.62
 -3 1 5 2034.81 73.39
 -3 1 5 1932.31 75.14
 -3 -1 5 2002.06 76.13
 -3 1 5 2395.46 73.43
 -3 -1 5 2048.25 74.43
 -3 1 5 2081.42 74.45
 -3 -1 5 2165.74 75.12
 -3 1 5 2151.86 74.29
 -3 1 5 2111.58 75.62
 -3 -1 5 2132.6 75.59
 -3 1 5 2093.84 76.6
 -3 -1 5 2126.15 76.89
 -3 -1 5 2157.99 74.44
 -3 1 5 2341.24 76.63
 -3 -1 5 2197.37 76.43
 -3 1 4 85.04 6.37
 -3 -1 4 68.53 6.17
 -3 1 4 74.11 5.83
 -3 1 4 72.88 6.45
 -3 -1 4 79.12 6.98
 -3 -1 4 71.68 5.29
 -3 1 4 81.62 5.74
 -3 1 4 73.86 6.56
 -3 -1 4 77.79 6.95
 -3 1 4 74.8 6.11
 -3 -1 4 71.29 6
 -3 1 4 94.58 7.26
 -3 -1 4 72.28 6.58
 -3 -1 4 76.76 6.14
 -3 1 4 74.04 5.9
 -3 -1 4 84.95 7.68
 -3 1 3 1389.24 49.85
 -3 -1 3 1433.54 50.35
 -3 -1 3 1406.98 49.2
 -3 1 3 1477.6 49.02
 -3 1 3 1251.16 47.81
 -3 -1 3 1284.69 47.93
 -3 1 3 1393.27 47.98
 -3 -1 3 1477.57 47.52
 -3 1 3 1433.53 48.54
 -3 1 2 27.78 2
 -3 -1 2 35.3 3.87
 -3 1 2 35.81 3.46
 -3 -1 2 35.24 3.13
 -3 1 2 34.15 3.69
 -3 1 1 1828.7 66.8
 -3 1 1 1972.22 67.25
 -3 -1 1 1869.34 67.08
 -3 1 1 1941.54 63.03
 -3 -1 1 2067.31 63.03
 -3 -1 1 1923.69 63.74
 -3 -1 1 1783.63 66.93
 -3 1 1 1851.91 66.92
 -3 1 0 249.12 12.01
 -3 -1 0 232.02 12.08
 -3 1 0 234.92 10.01
 -3 -1 0 269.41 10.25
 -3 -1 0 228.46 9.77
 -3 -1 0 241.35 11.31
 -3 -1 -1 911.79 33.39
 -3 1 -1 901.68 33.61
 -3 1 -1 947.91 34.29
 -3 -1 -1 854.68 34.04
 -3 -1 -1 917.69 31.92
 -3 1 -1 923.68 31.93
 -3 -1 -1 879.69 33.57
 -3 1 -1 902.74 33.41
 -3 -1 -2 0.18 1.06
 -3 1 -2 0.9 1.07
 -3 -1 -2 4.27 2.12
 -3 1 -2 0.74 1.72
 -3 1 -2 0.26 1.48
 -3 -1 -2 3.34 1.88
 -3 -1 -2 6.46 2.48
 -3 1 -2 4.87 2.21
 -3 1 -2 0.63 0.97
 -3 -1 -2 1.09 0.95
 -3 -1 -2 1.45 1.47
 -3 1 -3 398.96 20.03
 -3 -1 -3 412.36 20.39
 -3 1 -3 437.99 19.87
 -3 -1 -3 435.1 19.77
 -3 1 -3 429.3 19.49
 -3 -1 -3 441.69 19.81
 -3 1 -3 422.82 17.99
 -3 -1 -3 425.57 18.69
 -3 -1 -4 6.21 3.23
 -3 1 -4 4.03 3.11
 -3 1 -4 2.77 2
 -3 -1 -4 2.45 2.13
 -3 1 -4 6.75 2.88
 -3 -1 -4 3.14 2.45
 -3 1 -4 7.36 3.16
 -3 -1 -4 4.46 2.96
 -3 1 -5 930.95 34.56
 -3 -1 -5 859.42 34.01
 3 1 5 907.76 37.01
 3 -1 5 913.78 37.39
 -3 -1 -5 878.4 36.09
 -3 1 -5 923.83 36.11
 3 -1 6 1.4 2
 3 1 6 0.33 2.04
 -3 -1 -6 0.63 1.92
 -3 1 -6 0.6 2.03
 3 1 6 0.29 1.96
 3 -1 7 135.47 8.21
 3 1 7 129.2 7.94
 -3 2 9 18.13 2.21
 -3 -2 9 12.88 1.79
 -3 -2 8 303.92 15.97
 -3 -2 8 340.03 16.1
 -3 2 8 352.54 15.89
 -3 -2 8 326.61 15.49
 -3 2 8 347.89 16.25
 -3 -2 7 28.13 4.82
 -3 2 7 23.04 4
 -3 -2 7 28.9 4.43
 -3 2 7 24.71 3.95
 -3 -2 7 26.39 4.33
 -3 2 7 26.35 4.56
 -3 2 6 757.49 28.71
 -3 2 6 750.74 31.76
 -3 -2 6 734.07 31.16
 -3 -2 6 740.01 31.72
 -3 2 6 704.19 29.4
 -3 2 6 696.17 30.76
 -3 -2 6 735.45 30.68
 -3 2 6 708.76 30.15
 -3 2 6 738.1 32.46
 -3 -2 6 695.53 32.21
 -3 -2 5 33.57 4.36
 -3 2 5 27.84 4.03
 -3 -2 5 23.69 3.83
 -3 2 5 24.44 3.72
 -3 2 5 25.65 4.17
 -3 -2 5 22.4 4.52
 -3 2 5 33.46 4
 -3 2 5 31.16 4.34
 -3 2 5 27.95 4.6
 -3 -2 5 23.94 4.45
 -3 -2 5 28.56 4.18
 -3 -2 5 31.08 4.51
 -3 2 5 32.2 4.9
 -3 2 5 26.96 3.93
 -3 -2 5 31.21 4.56
 -3 -2 5 30.01 4.87
 -3 -2 5 23.54 4.77
 -3 2 4 1216.38 43.81
 -3 -2 4 1267.33 45.29
 -3 2 4 1220.93 44.07
 -3 2 4 1261.72 45.27
 -3 2 4 1192.38 45.38
 -3 -2 4 1233.13 46.42
 -3 2 4 1122.27 43.18
 -3 2 4 1226.92 45.22
 -3 -2 4 1191.92 45.7
 -3 -2 4 1173.82 45.96
 -3 2 4 1298.3 43.98
 -3 -2 4 1302.02 44.57
 -3 -2 4 1148.79 44.12
 -3 2 3 124.57 7.54
 -3 2 3 143.8 8.18
 -3 2 3 149.13 8.26
 -3 -2 3 147.49 8.73
 -3 -2 3 137.33 9.12
 -3 2 3 131.82 8.51
 -3 -2 3 122.15 7.49
 -3 2 2 8.57 1.16
 -3 -2 2 8.31 2.22
 -3 -2 2 7.71 1.72
 -3 2 2 10.16 1.61
 -3 2 2 10.79 2.3
 -3 2 1 28.22 4.2
 -3 2 1 31.49 4.37
 -3 -2 1 35.58 4.67
 -3 -2 1 41.75 2.66
 -3 2 1 37.84 2.74
 -3 -2 1 36.02 2.96
 -3 -2 0 3626.8 119.91
 -3 -2 0 3575.26 118.15
 -3 2 0 3741.33 120.91
 -3 -2 0 3657.34 121.26
 -3 -2 0 3831.67 118.5
 -3 2 0 3653.13 118.49
 -3 -2 -1 18.1 2.91
 -3 -2 -1 16.17 3.1
 -3 2 -1 15.09 3.15
 -3 -2 -1 16.73 1.94
 -3 -2 -1 19.88 3.15
 -3 2 -1 15.58 2.76
 -3 -2 -1 20.36 2.43
 -3 2 -1 18.56 2.29
 -3 -2 -2 39.42 4.83
 -3 2 -2 61.86 5.59
 -3 -2 -2 43.26 3.63
 -3 2 -2 40.83 3.55
 -3 2 -2 43.79 3.87
 -3 -2 -2 47.33 4.94
 -3 2 -2 39.69 4.58
 -3 -2 -2 43.12 4.21
 -3 2 -2 41.69 4.46
 -3 -2 -2 38.85 4.56
 -3 2 -3 87.47 7.8
 -3 -2 -3 81.86 7.69
 -3 2 -3 88.77 7.42
 -3 -2 -3 95.35 7.66
 -3 2 -3 95.34 6.49
 -3 -2 -3 100.13 7.12
 -3 2 -3 95.82 7.45
 -3 -2 -3 94.93 7.64
 -3 -2 -4 1338.51 52.4
 -3 2 -4 1350.89 52.23
 -3 -2 -4 1396 51.2
 3 -2 4 1343.51 48.61
 -3 2 -4 1418.51 50.97
 -3 -2 -4 1358.25 51.11
 3 -2 4 1304.66 48.54
 -3 -2 -4 1377.46 49.52
 -3 2 -4 1476.93 50.08
 -3 -2 -5 214.84 13.1
 -3 2 -5 226.34 12.18
 -3 -2 -5 229.29 11.92
 -3 2 -5 207.26 12.62
 -3 -2 -5 215.79 13.26
 3 2 5 207.91 13.36
 3 -2 5 216.95 14.14
 3 2 6 -1.2 2.04
 3 -2 6 0.7 2.18
 3 2 6 2.24 2.14
 -3 -2 -6 0.64 1.74
 -3 2 -6 2.3 2.16
 -3 2 -6 0.2 1.31
 3 -2 7 4.11 1.91
 3 2 7 4.41 1.85
 -3 3 9 457.04 16.45
 -3 -3 9 405.59 16.03
 -3 -3 8 140.43 8.52
 -3 3 8 129.76 8.79
 -3 -3 8 131.95 9.33
 -3 -3 8 144.7 9.1
 -3 3 8 147.29 8.91
 -3 -3 7 16.51 4.02
 -3 -3 7 20.73 3.92
 -3 3 7 27.23 4.45
 -3 3 7 18.41 3.51
 -3 -3 7 25.52 4.14
 -3 3 6 63 5.55
 -3 3 6 46.18 5.7
 -3 3 6 53.45 5.53
 -3 -3 6 58.19 6.68
 -3 -3 6 48.08 5.68
 -3 3 6 54.04 5.89
 -3 3 6 42.66 5.93
 -3 -3 6 45.48 6.32
 -3 3 6 47.74 6.04
 -3 -3 6 58.45 6.46
 -3 3 5 1344.91 46.64
 -3 -3 5 1317.45 49.12
 -3 -3 5 1202.12 47.62
 -3 -3 5 1517.21 52.35
 -3 -3 5 1151.55 48.8
 -3 3 5 1608.76 48.17
 -3 3 5 1168.78 47.67
 -3 -3 5 1288.58 48.56
 -3 3 5 1264.52 48.72
 -3 3 5 1270.01 47.1
 -3 -3 5 1283.97 47.92
 -3 3 5 1165.68 48.63
 -3 -3 5 1238.44 49.71
 -3 -3 5 1336.22 47.99
 -3 3 5 1373.93 47.11
 -3 -3 4 134.33 9.16
 -3 3 4 130.86 7.96
 -3 -3 4 130.15 8.42
 -3 -3 4 140.31 10.28
 -3 -3 4 116.91 8.97
 -3 -3 4 135.38 9.86
 -3 3 4 130.99 8.02
 -3 3 4 146.76 8.66
 -3 3 4 127.48 8.8
 -3 3 4 139.37 8.16
 -3 -3 4 145.57 8.68
 -3 3 4 167.59 8.98
 -3 3 4 121.12 8.84
 -3 -3 4 137.39 9.75
 -3 -3 4 123.51 8.62
 -3 3 3 605.62 22.46
 -3 3 3 629.25 24.12
 -3 -3 3 590 23.46
 -3 3 3 624.88 23.9
 -3 -3 3 648.9 26.06
 -3 3 3 580.07 24.5
 -3 -3 3 649.94 25.08
 -3 3 3 600.35 23.59
 -3 -3 2 7.41 2.22
 -3 3 2 3.94 1.91
 -3 -3 2 3.43 1.28
 -3 3 2 5.35 1.5
 -3 3 2 4.44 1.81
 -3 3 2 7.07 1.13
 -3 3 1 3045.66 98.6
 -3 -3 1 2856.25 98.92
 -3 3 1 2822.63 99
 -3 -3 1 2973.28 96.25
 -3 3 1 2932.51 94.89
 -3 -3 1 2955.11 95.29
 -3 3 0 114.13 7.55
 -3 -3 0 116.16 7.9
 -3 -3 0 121.76 6.03
 -3 -3 0 117.99 5.96
 -3 -3 0 114.19 6.84
 -3 -3 -1 977.53 35.38
 -3 3 -1 914.41 34.95
 -3 -3 -1 976.32 34.86
 -3 -3 -1 938.35 35.8
 -3 3 -1 905.61 35.2
 -3 3 -1 981.1 33.7
 -3 3 -2 376.21 17.27
 -3 -3 -2 365.98 17.46
 -3 3 -2 354.55 14.76
 -3 3 -2 334.4 14.78
 -3 3 -2 341.36 15.12
 -3 -3 -2 368.03 15.85
 -3 -3 -2 357.8 16.78
 -3 3 -2 387.98 16.7
 -3 -3 -2 378.08 16.88
 -3 3 -3 790.09 30.39
 -3 -3 -3 702.88 30.19
 -3 -3 -3 758.95 30.59
 -3 3 -3 767.31 28.76
 -3 -3 -3 753.46 29.49
 -3 -3 -3 733.07 31.47
 -3 3 -3 765.33 31.34
 3 -3 4 84.88 6.78
 -3 3 -4 90.89 7.85
 -3 -3 -4 93.02 8.22
 -3 -3 -4 94.71 8.07
 -3 -3 -4 81.47 8.26
 -3 3 -4 88.36 8.27
 3 -3 4 99.92 7.16
 -3 3 -4 99.26 7.47
 -3 -3 -4 90.37 7.01
 3 3 5 465.76 21.92
 -3 -3 -5 459.21 21.66
 -3 3 -5 463.21 20.37
 -3 -3 -5 447.67 19.84
 -3 3 -5 481.59 21.51
 -3 -3 -5 440.67 21.71
 3 3 5 452.85 21.73
 3 -3 5 482.68 23.1
 3 3 6 2.4 2.32
 3 -3 6 6.62 2.76
 3 3 6 6.07 2.51
 -3 3 -6 5.45 1.73
 -3 -3 -6 2.58 2.46
 -3 3 -6 6.1 2.22
 3 -3 7 31.79 3.62
 3 3 7 24.39 3.26
 -3 -4 9 10.21 1.75
 -3 4 9 14.96 1.98
 -3 -4 8 242.04 13.33
 -3 -4 8 234.72 11.51
 -3 4 8 222.13 12.19
 -3 4 8 232.19 12.1
 -3 -4 8 251.99 12.76
 -3 4 7 115.83 7.28
 -3 -4 7 97.97 9.26
 -3 -4 7 117.32 8.6
 -3 4 7 96.66 8.58
 -3 -4 7 96.06 8.24
 -3 4 7 101.59 8.14
 -3 -4 6 119.76 9.48
 -3 4 6 129.66 10.21
 -3 4 6 135.24 9.32
 -3 -4 6 136.94 10.73
 -3 -4 6 130.67 9.74
 -3 4 6 127 9.41
 -3 4 6 132.39 10.45
 -3 -4 6 134.31 10.86
 -3 -4 5 172.74 12.42
 -3 -4 5 158.31 10.33
 -3 4 5 187.05 10.56
 -3 4 5 172.02 9.72
 -3 -4 5 167.19 10.35
 -3 -4 5 152.18 10.35
 -3 4 5 166.9 11.14
 -3 -4 5 162.46 11.23
 -3 4 5 177.27 10.56
 -3 4 5 152.36 9.74
 -3 -4 5 171.55 11.68
 -3 4 5 136.06 10.37
 -3 -4 5 140.32 10.93
 -3 -4 5 146.88 10.2
 -3 -4 4 1518.01 57.68
 -3 -4 4 1547.42 56.76
 -3 -4 4 1515.85 57.68
 -3 4 4 1612.89 54.12
 -3 -4 4 1601.36 55.17
 -3 4 4 1507.84 55.78
 -3 4 4 1587.08 55.15
 -3 -4 4 1613.83 57.48
 -3 -4 4 1460.45 55.52
 -3 4 4 1438.57 55.54
 -3 -4 4 1553.96 56.37
 -3 4 4 1496.14 53.68
 -3 -4 4 1482.98 55.02
 -3 4 3 524.58 22.67
 -3 -4 3 586.23 24.39
 -3 -4 3 510.44 21.61
 -3 4 3 577.36 21.42
 -3 4 3 598.11 22.79
 -3 -4 3 563.57 23.12
 -3 4 3 565.34 21.78
 -3 4 2 62.14 5.27
 -3 4 2 58.81 4.97
 -3 -4 2 60.92 4.25
 -3 4 2 58.47 4.54
 -3 -4 2 57.29 5.08
 -3 4 2 56.85 3.42
 -3 -4 1 193.33 8.49
 -3 4 1 186.15 10.64
 -3 -4 1 192.81 11.24
 -3 4 1 175.09 8.04
 -3 4 1 178.2 10.89
 -3 -4 1 189.95 9
 -3 -4 0 3526.52 113.08
 -3 4 0 3484 114.1
 -3 -4 0 3483.59 114.83
 -3 -4 0 3392.43 111.67
 -3 4 -1 97.21 7.05
 -3 -4 -1 108.18 7.59
 -3 -4 -1 106.26 6.95
 -3 4 -1 107.56 6.2
 -3 -4 -1 92.98 7.01
 -3 4 -1 104.34 6.93
 -3 4 -2 73.36 6.06
 -3 -4 -2 84.92 6.74
 -3 -4 -2 82.94 7.08
 -3 4 -2 76.24 6.55
 -3 4 -2 81.98 5.44
 -3 4 -2 78.56 5.24
 -3 -4 -2 76.61 5.81
 -3 -4 -2 81.3 6.52
 -3 4 -2 80.15 5.56
 -3 4 -3 116.93 7.7
 -3 -4 -3 130.38 9.19
 -3 4 -3 126.84 8.81
 -3 -4 -3 121.04 9.52
 -3 4 -3 127.51 9.53
 -3 -4 -3 145.36 8.64
 -3 -4 -3 125.62 9.01
 -3 -4 -4 566.82 24.93
 -3 4 -4 570.91 23.15
 3 4 4 506.79 24.37
 3 -4 4 612.65 26.86
 3 -4 4 558.9 23.38
 -3 4 -4 568.21 24.55
 -3 -4 -4 547.73 25.04
 3 -4 4 553.28 23.19
 -3 4 -4 562.6 25.65
 -3 -4 -4 552.94 26.22
 -3 -4 -4 563.83 23.63
 3 4 5 0.72 2.39
 -3 -4 -5 1.07 1.94
 -3 4 -5 -0.64 2.11
 -3 -4 -5 0.37 2.37
 3 -4 5 2.47 2.8
 3 4 5 1.73 2.23
 -3 4 -5 1.11 1.65
 -3 4 -6 42.74 4.77
 -3 -4 -6 41.4 5.24
 3 4 6 35.91 4.9
 -3 4 -6 52.16 4.51
 3 -4 6 56.09 6.09
 3 4 6 43.73 4.96
 3 -4 7 138.7 8.03
 3 4 7 139.01 7.57
 -3 5 9 229.88 9.67
 -3 -5 9 232.31 9.97
 -3 5 8 91.57 6.79
 -3 -5 8 85.88 7.34
 -3 5 8 86.84 6.43
 -3 -5 8 87.35 6.76
 -3 5 7 221.9 11.24
 -3 -5 7 191.27 12.4
 -3 5 7 225 12.64
 -3 5 7 198.62 12.86
 -3 -5 7 208.31 14.24
 -3 -5 6 201.01 13.81
 -3 5 6 147.49 10.48
 -3 -5 6 150.7 10.78
 -3 5 6 179.56 10.68
 -3 -5 6 165.82 12.86
 -3 5 6 185.03 10.97
 -3 5 6 161.01 11.63
 -3 5 6 160.68 11.69
 -3 -5 6 177.38 12.51
 -3 -5 6 164.09 11.93
 -3 -5 5 1069 41.81
 -3 -5 5 999.64 40.32
 -3 -5 5 1129.94 43.97
 -3 -5 5 1072.32 40.09
 -3 5 5 964.29 40.91
 -3 -5 5 1024.37 42.37
 -3 -5 5 970.07 40.51
 -3 5 5 1036.02 40.18
 -3 5 5 1051.4 41.25
 -3 5 5 1061.48 39.82
 -3 -5 5 1039.76 42.18
 -3 -5 5 985.81 42.91
 -3 5 5 1166.7 39.47
 -3 -5 5 1023.13 39.92
 -3 -5 4 92.91 7.38
 -3 -5 4 99.29 8.38
 -3 5 4 85.92 6.79
 -3 5 4 108.27 7.78
 -3 -5 4 89.32 6.91
 -3 -5 4 85.53 7.22
 -3 5 4 83.29 7.01
 -3 -5 4 101.71 8.32
 -3 -5 4 103.81 7.88
 -3 5 4 96.5 7
 -3 -5 4 101.17 8.68
 -3 5 4 98.84 6.47
 -3 -5 4 102.18 7.04
 -3 5 3 873.32 29.95
 -3 5 3 853.23 30.79
 -3 -5 3 771.9 29.88
 -3 5 3 751.21 30.6
 -3 -5 3 814.52 32.35
 -3 -5 3 833.19 29.76
 -3 -5 3 773.38 31.1
 -3 5 3 783.35 29.47
 -3 5 2 469.83 18.62
 -3 5 2 482 19.3
 -3 5 2 395.75 18.37
 -3 -5 2 405.51 17.09
 -3 5 2 444.17 16.25
 -3 -5 2 482.36 17.61
 -3 -5 2 458.52 19.11
 -3 -5 1 1908.51 63.76
 -3 5 1 1899.37 64.06
 -3 -5 1 1771.75 64.52
 -3 -5 1 1888.22 61.23
 -3 5 1 1795.5 60.89
 -3 -5 1 1872.47 61.73
 -3 5 1 1764.47 64.74
 -3 5 0 21.67 2.58
 -3 5 0 20.87 3.32
 -3 -5 0 25.9 3.9
 -3 -5 0 19.93 2.66
 -3 -5 0 19.82 2.2
 -3 5 -1 1123.42 39.38
 -3 -5 -1 1091.41 41.04
 -3 5 -1 1118.64 40.42
 -3 -5 -1 1116.12 41.62
 -3 5 -1 1101.14 40.91
 -3 -5 -1 1172.15 40.59
 -3 -5 -2 344.33 17.37
 -3 5 -2 362.13 17.05
 -3 5 -2 345.13 14.72
 -3 5 -2 362.13 15.26
 -3 -5 -2 359.94 16.75
 -3 -5 -2 362.9 15.88
 -3 -5 -2 392.56 16.37
 -3 -5 -2 342.18 14.34
 -3 5 -2 358.92 15.51
 -3 5 -2 358.54 16.33
 -3 -5 -2 337.7 16.59
 -3 -5 -3 464.74 20.44
 -3 5 -3 502.93 22.32
 -3 -5 -3 456.4 22.32
 -3 5 -3 474.12 21.21
 -3 -5 -3 424.76 21.15
 -3 -5 -3 464.83 21.57
 -3 5 -4 14.7 3.69
 -3 -5 -4 19.09 4.26
 -3 -5 -4 15.31 3.08
 -3 5 -4 17.76 3.03
 3 -5 4 13.74 2.79
 3 5 4 13.79 3.24
 3 -5 4 24.75 4.67
 3 -5 5 234.24 14.37
 3 5 5 219.63 13.01
 -3 -5 -5 228.92 13.44
 -3 5 -5 234.35 12.63
 -3 5 -5 245.52 13.2
 -3 -5 -5 240.07 14.04
 3 -5 5 197.27 11.06
 3 5 5 221.18 13.37
 3 5 6 100.13 7.82
 3 -5 6 114.04 8.63
 3 5 6 88.3 7.2
 -3 -5 -6 89.44 7.74
 -3 5 -6 112.02 7.59
 -3 5 -6 110.34 6.92
 3 5 7 8.38 1.7
 3 -5 7 7.99 2.28
 -3 6 9 0.8 0.9
 -3 -6 9 0.47 0.97
 -3 6 8 183.35 10.31
 -3 -6 8 180.23 11.19
 -3 6 8 180.26 9.99
 -3 -6 8 203.19 10.97
 -3 -6 7 271.02 15.13
 -3 6 7 301.65 15.19
 -3 6 7 281.22 15.49
 -3 -6 7 295.29 16.33
 -3 -6 7 274.87 16.96
 -3 6 7 292.02 13.99
 -3 6 7 274.49 14.31
 -3 -6 6 149.95 11.93
 -3 -6 6 178.18 13.54
 -3 6 6 185.87 12.35
 -3 -6 6 204.05 14.14
 -3 6 6 212.17 11.68
 -3 6 6 157.78 11.57
 -3 -6 6 183.73 12.78
 -3 -6 6 194.47 12.32
 -3 -6 5 101.65 8.15
 -3 6 5 118.32 8.17
 -3 -6 5 108.45 9.91
 -3 6 5 142.49 8.77
 -3 -6 5 90.8 8.61
 -3 6 5 104.67 8.03
 -3 6 5 100.5 8.5
 -3 6 5 115.18 7.45
 -3 -6 5 102.42 7.78
 -3 -6 5 102.27 8.11
 -3 -6 5 104 9.45
 -3 6 5 91.81 8.06
 -3 -6 5 103.16 9.01
 -3 -6 5 100.37 8.43
 -3 -6 4 1094.75 41.19
 -3 -6 4 1101.65 40.85
 -3 -6 4 911.92 37.58
 -3 -6 4 1220.18 42.14
 -3 -6 4 1113.96 43.36
 -3 6 4 1117.12 40.21
 -3 -6 4 1128.75 42.62
 -3 -6 4 966.66 40.47
 -3 6 4 985.95 39.85
 -3 -6 4 1160.96 42.38
 -3 -6 4 1044.07 39.94
 -3 6 4 1306.96 40.97
 -3 6 4 1065.33 40.43
 -3 6 4 1118.16 38.39
 -3 -6 4 1059.65 39.48
 -3 6 3 298.94 14.47
 -3 -6 3 334.87 16.03
 -3 -6 3 310.35 15.07
 -3 6 3 304.27 13.22
 -3 6 3 325.75 14.73
 -3 -6 3 276.83 13.65
 -3 -6 3 320.02 13.74
 -3 -6 2 1489.27 54.85
 -3 -6 2 1658.68 57.18
 -3 6 2 1606.05 56.52
 -3 -6 2 1689.72 55.11
 -3 6 2 1809.31 57.42
 -3 6 1 327.99 15.2
 -3 -6 1 326.74 16.07
 -3 -6 1 331.86 15.21
 -3 -6 1 350.7 13.5
 -3 -6 1 325.25 13.6
 -3 6 1 288.67 15.67
 -3 -6 0 628.7 23.77
 -3 6 0 613.25 24.72
 -3 -6 0 595.25 25.7
 -3 6 0 651 23.4
 -3 -6 -1 189.31 10.37
 -3 6 -1 212.29 10.1
 -3 -6 -1 194.38 11.38
 -3 6 -1 184.47 10.54
 -3 6 -1 189.67 10.45
 -3 -6 -1 204.05 11.37
 -3 -6 -2 12.48 1.99
 -3 6 -2 10.3 2.51
 -3 -6 -2 14.01 3.05
 -3 6 -2 8.66 1.99
 -3 6 -2 6.81 1.97
 -3 -6 -2 13.36 2.4
 -3 -6 -2 7.54 2.61
 -3 6 -2 7.8 2.44
 -3 -6 -2 10.46 2.51
 -3 6 -3 44.99 4.59
 -3 -6 -3 39.53 4.94
 -3 -6 -3 44.57 4.64
 -3 6 -3 47.8 5.16
 -3 -6 -3 45.92 5.58
 -3 -6 -3 41.28 5.51
 -3 6 -3 39.94 5.24
 -3 -6 -4 489.7 24.78
 -3 6 -4 543.04 24.39
 3 -6 4 506.75 22.25
 -3 6 -4 541.41 22.24
 3 6 4 472.88 22.69
 3 -6 4 573.11 25.4
 -3 -6 -5 9.21 2.82
 3 -6 5 7.3 2.14
 -3 6 -5 10.33 2.82
 3 6 5 10.46 3.42
 -3 6 -5 11.99 2.92
 -3 -6 -5 12.71 3.69
 3 6 6 1.13 1.92
 -3 -6 -6 1.51 2.22
 -3 6 -6 5.52 2.13
 -3 6 -6 6.29 2.03
 3 -6 6 4.35 2.37
 3 6 6 6.61 2.2
 3 -6 7 59.66 5.07
 -3 -7 9 246.51 10.2
 -3 7 9 245.94 9.7
 -3 7 8 19.97 2.84
 -3 -7 8 20.32 3.21
 -3 -7 8 18.84 3.42
 -3 7 8 17.74 3
 -3 7 7 85.21 7.59
 -3 7 7 85.36 6.79
 -3 -7 7 88.16 8.14
 -3 -7 7 91.52 8.84
 -3 -7 7 87.72 7.66
 -3 7 7 89.92 7.24
 -3 -7 6 357.23 21.03
 -3 -7 6 382.94 21.1
 -3 7 6 386.98 19.51
 -3 7 6 425.3 18.54
 -3 -7 6 349.53 18.98
 -3 7 6 367.29 19.13
 -3 -7 6 382.25 19.96
 -3 -7 6 370.24 20.21
 -3 -7 5 928.33 36.37
 -3 -7 5 869.42 35.61
 -3 -7 5 881.24 38.63
 -3 7 5 917.58 35.47
 -3 7 5 921.27 36.41
 -3 -7 5 857.56 34.47
 -3 7 5 942.7 33.64
 -3 -7 5 809.82 35.83
 -3 7 5 809.85 35.27
 -3 -7 5 888.78 37.12
 -3 -7 5 837.55 37.9
 -3 -7 5 949.02 38.1
 -3 -7 5 856.8 37.7
 -3 -7 4 27.71 4.21
 -3 -7 4 30.94 4.01
 -3 -7 4 37.16 4.92
 -3 -7 4 33.47 4.84
 -3 -7 4 38.95 5.07
 -3 -7 4 34.72 5.31
 -3 -7 4 29.55 5.05
 -3 7 4 40.78 4.47
 -3 -7 4 22.13 4.05
 -3 -7 4 29.09 3.12
 -3 -7 4 32.33 4.38
 -3 7 4 31.9 4.08
 -3 7 4 24.8 3.76
 -3 -7 4 39.79 5.06
 -3 7 4 32.16 4.32
 -3 7 4 27.31 3.16
 -3 -7 4 31.21 3.81
 -3 7 4 30.11 3.57
 -3 -7 3 413.8 19.47
 -3 7 3 406.99 18.04
 -3 -7 3 432.5 17.38
 -3 -7 3 453.72 21.04
 -3 -7 3 371.59 17.29
 -3 7 3 431.87 17.96
 -3 7 3 420.59 18.25
 -3 7 3 350.75 17.18
 -3 -7 3 431.96 19.43
 -3 7 3 478.52 18.22
 -3 -7 3 382.68 18.23
 -3 7 2 467.15 20.33
 -3 -7 2 514.87 21.49
 -3 -7 2 530.22 19.46
 -3 -7 2 532.38 21.3
 -3 7 2 545.7 21.32
 -3 -7 2 442.75 19.27
 -3 -7 1 2171.85 71.2
 -3 -7 1 2129.35 71.32
 -3 7 1 1990.39 74.35
 -3 7 1 2187.21 70.99
 -3 -7 1 2232.04 73.47
 -3 7 0 147.69 8.82
 -3 -7 0 139.02 9.44
 -3 -7 0 141.34 8.64
 -3 7 0 132.37 7.35
 -3 -7 0 133.8 7.71
 -3 -7 -1 1491.47 51.54
 -3 7 -1 1490.44 51.63
 -3 -7 -1 1413.06 52.51
 -3 7 -1 1444.23 50.91
 -3 7 -1 1489.37 52.07
 -3 -7 -1 1452.62 52.92
 -3 7 -1 1586.81 51.4
 -3 -7 -1 1412.23 49.57
 -3 7 -1 1414.22 50.6
 -3 7 -2 598.73 24.81
 -3 -7 -2 592.15 26.33
 -3 7 -2 634.4 25.85
 -3 7 -2 645.96 24.2
 -3 7 -2 637.12 24.51
 -3 7 -2 627.14 25.03
 -3 -7 -2 571.06 25.44
 -3 -7 -2 590.64 23.29
 -3 -7 -2 620.75 25.43
 -3 7 -3 314.31 15.18
 -3 -7 -3 264.02 15.05
 -3 -7 -3 273.27 15.02
 -3 7 -3 301.03 14.35
 -3 -7 -3 251.52 15.5
 -3 7 -3 308.21 15.96
 -3 -7 -4 24.6 4.69
 -3 7 -4 33.72 4.88
 3 -7 4 24.66 3.91
 3 7 4 25.45 4.15
 3 -7 4 29.01 4.94
 -3 7 -4 31.55 4.12
 -3 -7 -5 505.63 22.94
 -3 7 -5 528.81 22.2
 -3 -7 -5 448.26 22.59
 3 -7 5 490 20.61
 3 -7 6 147.89 9.59
 3 7 6 138.51 8.6
 3 -7 6 157.18 9.03
 -3 -7 -6 142.79 9.47
 -3 7 -6 150.23 8.9
 3 7 6 141.92 9.33
 -3 7 -6 178.2 9.05
 -3 8 9 0.36 0.66
 -3 -8 9 0.58 0.76
 -3 8 8 169.14 8.93
 -3 -8 8 152.45 9.76
 -3 8 8 144.11 8.34
 -3 -8 8 149.86 9.1
 -3 -8 7 257.82 14.44
 -3 8 7 274.64 14.08
 -3 8 7 267.07 13.57
 -3 8 6 147.83 10.61
 -3 -8 6 145.66 11.48
 -3 -8 6 141.96 11.93
 -3 -8 6 144.19 10.72
 -3 8 6 135.9 9.99
 -3 -8 6 143.23 10.83
 -3 8 6 165.51 10.14
 -3 -8 6 161.46 12.29
 -3 -8 5 178.89 11.76
 -3 8 5 204.7 11.15
 -3 -8 5 157.16 12.46
 -3 -8 5 134.31 11.03
 -3 -8 5 163.33 12.03
 -3 -8 5 171.91 11.66
 -3 8 5 147.56 10.28
 -3 -8 5 154.7 11.09
 -3 8 5 171.62 10.67
 -3 8 5 141.79 10.52
 -3 -8 5 174.37 11.13
 -3 -8 5 162.07 12.79
 -3 -8 4 703.07 30.58
 3 -8 -4 729.27 29.44
 -3 8 4 886.36 30.6
 -3 -8 4 804.12 32.39
 -3 -8 4 818.16 31.6
 -3 -8 4 704.3 32.61
 -3 -8 4 853.34 32.97
 -3 -8 4 683.14 30.51
 -3 8 4 688.21 29.2
 -3 -8 4 785.03 31.49
 -3 -8 4 707.74 31.2
 -3 8 4 771.96 27.9
 -3 -8 4 686.2 28.49
 -3 8 4 747.26 29.03
 -3 8 4 759.97 30.3
 -3 8 4 798.23 30.37
 -3 -8 4 722.63 29.88
 -3 -8 4 793.7 33.59
 -3 8 3 1421.01 48.71
 -3 8 3 1365.68 46.55
 -3 -8 3 1294.32 47.57
 -3 8 3 1399.7 49
 -3 -8 3 1350.88 49.17
 -3 8 3 1584.39 48.82
 -3 -8 3 1405.69 51.12
 -3 -8 3 1289.59 48.15
 -3 8 3 1333.87 48.1
 -3 -8 3 1403.46 49.86
 -3 -8 3 1227.2 48.51
 -3 -8 3 1166.58 49.12
 -3 -8 3 1365.87 49.71
 -3 8 3 1293.97 48.54
 -3 -8 3 1476.93 52.54
 -3 -8 3 1511.82 48.11
 -3 -8 2 740.28 28.58
 -3 -8 2 659.72 27.01
 -3 8 2 748.38 28.86
 -3 8 2 742.64 28.05
 -3 -8 2 746.37 28.56
 -3 -8 2 767.93 27.05
 -3 8 1 364.89 17.59
 -3 -8 1 354.08 14.85
 -3 -8 1 359.58 14.94
 -3 8 1 374.14 14.77
 -3 -8 1 388.36 16.72
 -3 -8 0 1629.19 54.74
 -3 8 0 1603.34 55.03
 -3 -8 0 1481.7 56.22
 -3 8 0 1566.1 53.07
 -3 -8 0 1469.92 56.25
 -3 8 0 1555.8 55.07
 -3 -8 0 1545.15 53.45
 -3 8 -1 760.46 29.15
 -3 -8 -1 716.65 30.1
 -3 8 -1 720.01 28.43
 3 -8 1 768.93 30.24
 -3 8 -1 830.02 28.97
 -3 8 -1 865.3 29.83
 -3 -8 -1 710.87 28.4
 -3 -8 -1 721.97 27.35
 -3 -8 -1 712.52 30.48
 -3 8 -1 769.2 29.73
 -3 8 -2 1.89 1.95
 -3 8 -2 10.87 2.45
 -3 -8 -2 0.79 1.13
 3 -8 2 -0.32 1.88
 -3 -8 -2 16.19 3.46
 -3 8 -2 1.19 1.74
 -3 8 -2 14.44 2.85
 -3 -8 -2 3.43 2.35
 -3 8 -2 1.35 1.37
 -3 8 -3 399.65 17.2
 -3 8 -3 370.46 17.18
 -3 -8 -3 328.39 17.38
 -3 8 -3 362.33 17.85
 -3 -8 -3 328.33 18.12
 -3 -8 -3 328.87 17.12
 -3 -8 -3 326.04 15.02
 3 -8 3 348.25 17.52
 -3 8 -4 587.23 25.47
 -3 -8 -4 486.48 25.42
 3 -8 4 521.12 23.26
 -3 -8 -4 526.4 24.55
 3 -8 4 502.83 23.12
 -3 8 -4 583.5 24.48
 -3 -8 -4 537.07 25.01
 -3 8 -4 658.85 24.41
 3 8 4 526.29 23.41
 3 -8 4 570.38 25.65
 -3 -8 -5 45.03 5.41
 3 -8 5 50.98 5.97
 3 8 5 42.63 4.76
 -3 8 -5 44.68 5.05
 -3 -8 -5 39.77 5.55
 3 -8 5 46.5 4.63
 3 -8 6 2.64 1.81
 3 8 6 1.56 1.57
 -3 -8 -6 5.63 2.28
 3 -8 6 4.72 2.03
 3 8 6 3.86 2.06
 -3 8 -6 1.76 1.54
 -3 8 -6 2.25 1.65
 -3 9 8 73.88 5.26
 -3 -9 8 71.4 6.13
 -3 -9 8 81.19 6.04
 -3 9 8 69.24 5.21
 -3 9 7 13.21 2.8
 -3 -9 7 14.94 3.39
 -3 9 7 13.68 2.7
 -3 9 6 443.34 21.21
 -3 9 6 513.31 20.99
 -3 -9 6 441.08 22.62
 -3 -9 6 461.5 23.46
 -3 -9 6 415.98 20.83
 -3 -9 6 445.45 23.56
 -3 9 6 455.78 20.29
 -3 9 6 388.86 19.89
 -3 -9 6 413.49 20.99
 -3 -9 6 423.51 21.52
 -3 -9 5 660.5 27.83
 -3 9 5 498.44 24.36
 -3 -9 5 581.07 26.34
 -3 -9 5 622.22 27.5
 -3 -9 5 609.47 29
 -3 9 5 611.52 26.06
 -3 -9 5 560.36 28.27
 -3 -9 5 508.93 26.78
 -3 9 5 600.89 25.53
 -3 -9 5 589.82 25.96
 3 -9 -5 563.63 25.1
 -3 9 5 738.21 26.25
 -3 -9 4 339.24 17.62
 -3 -9 4 372.75 18.12
 -3 9 4 330.3 16.25
 -3 -9 4 354.01 17.3
 -3 -9 4 315.27 18.87
 -3 -9 4 357.74 18.57
 -3 -9 4 381.82 18.49
 -3 -9 4 381.98 18.57
 -3 9 4 414.64 17.61
 3 -9 -4 353.53 16.88
 -3 9 4 344.39 16.15
 -3 9 4 379.91 15.25
 -3 -9 4 318.56 15.38
 -3 9 4 355.07 17.2
 -3 9 4 342.6 16.93
 -3 -9 4 377.51 20.22
 -3 -9 4 393.92 19.6
 3 -9 -3 3.82 1.68
 -3 -9 3 3.57 1.79
 -3 -9 3 3.77 1.62
 -3 9 3 5.31 2
 -3 -9 3 6.49 1.77
 -3 9 3 3.94 1.39
 -3 9 3 2.13 1.72
 -3 -9 3 2.2 1.71
 -3 -9 3 5.46 2.25
 -3 -9 3 3.92 1.71
 -3 -9 3 6.25 2.19
 -3 -9 3 1.93 2.35
 -3 -9 3 1.35 1.04
 -3 9 3 3.37 1.76
 -3 9 3 1.35 1.34
 -3 -9 3 2.92 1.78
 -3 -9 3 4.44 1.63
 -3 9 3 2.58 1.97
 -3 9 3 4.06 1.38
 -3 -9 3 3.36 2.61
 -3 -9 2 1508.24 55.06
 -3 -9 2 1486 51.43
 -3 9 2 1410.15 51.99
 -3 -9 2 1268.9 50.19
 -3 -9 2 1336.75 50.73
 -3 -9 2 1481.52 50.18
 -3 9 2 1501.36 52
 -3 -9 2 1450.85 52.19
 -3 -9 2 1482.61 49.84
 -3 -9 1 727.17 25.96
 -3 9 1 750.29 28.89
 -3 -9 1 671.97 27.27
 -3 9 1 763.28 27.79
 -3 -9 1 771.24 31.79
 -3 9 1 701.8 25.56
 -3 -9 1 715.99 27.18
 -3 -9 0 165.44 11.15
 -3 9 0 170.16 10.03
 -3 9 0 168.44 8.84
 -3 9 0 165.9 9.15
 -3 9 0 185.61 10.23
 -3 -9 0 163.31 11.07
 -3 -9 0 158.21 8.94
 -3 9 0 177.92 11.72
 -3 9 0 210.55 11.53
 -3 -9 0 150.54 8.24
 -3 -9 0 164.78 9.47
 -3 -9 0 184.7 9.65
 -3 -9 -1 589.76 23.52
 -3 -9 -1 632.48 24.79
 3 -9 1 678.81 27.18
 -3 -9 -1 621.99 27.06
 -3 9 -1 662.22 26
 -3 9 -1 747.19 26.52
 -3 9 -1 655.7 24.97
 -3 9 -1 628.35 25.24
 -3 -9 -1 604.36 26.6
 -3 9 -1 650.26 25.28
 -3 9 -1 576.86 24.4
 -3 -9 -1 581.54 23.9
 3 -9 2 1039.07 39.01
 -3 -9 -2 890.87 38.3
 -3 9 -2 1045.61 38.12
 -3 9 -2 1131.6 37.29
 -3 -9 -2 911.68 35.49
 -3 9 -2 952.03 37.24
 -3 9 -2 1084.14 37.72
 -3 9 -2 983.71 37.14
 -3 -9 -2 869.7 37.73
 -3 -9 -3 340.93 17.55
 -3 9 -3 343.91 17.71
 -3 -9 -3 334.25 18.43
 -3 9 -3 391.69 17.64
 -3 -9 -3 316.72 17.34
 -3 -9 -3 338.27 15.48
 -3 9 -3 410.23 17.64
 3 -9 3 335.35 17.57
 -3 -9 -4 17.1 3.7
 -3 -9 -4 14.81 3.84
 3 9 4 15.56 3.02
 3 -9 4 19.49 3.89
 3 -9 4 19.59 3.39
 -3 9 -4 22.98 3.52
 -3 9 -4 17.61 3.54
 -3 -9 -4 14.58 3.52
 3 -9 4 25.7 3.92
 -3 9 -5 162.29 9.92
 -3 -9 -5 139.63 9.85
 3 -9 5 140.23 9.77
 3 9 5 108.02 8.08
 -3 9 -5 156.87 9.47
 3 -9 5 128.95 8.3
 3 -9 6 113.5 7.13
 -3 -9 -6 84.01 6.97
 3 9 6 82.58 5.7
 3 9 6 92.67 6.96
 -3 9 -6 120.77 6.91
 -3 -10 8 76.89 6.07
 -3 10 8 66.76 4.87
 -3 10 8 67.7 4.85
 -3 -10 8 76.65 5.7
 -3 10 7 260.18 12.4
 -3 -10 7 248.44 14.92
 -3 -10 7 202.74 14.23
 -3 -10 7 243.47 13.73
 -3 10 7 244.04 12.85
 -3 -10 7 242.78 14.45
 -3 10 7 268.88 12.92
 -3 10 7 259.3 13.27
 -3 -10 6 116.53 9.54
 3 -10 -6 113.13 8.54
 -3 10 6 139.67 9.15
 -3 -10 6 120.2 10.61
 -3 -10 6 108.88 10.07
 -3 -10 6 109.06 9
 -3 -10 6 136.62 10.7
 -3 10 6 104.34 8.12
 -3 10 6 129.15 9.34
 -3 -10 5 237.01 14.45
 -3 -10 5 295.73 16.44
 -3 -10 5 248.56 16.67
 -3 -10 5 287.94 16.74
 -3 -10 5 244.93 15.6
 -3 10 5 251.76 14.21
 -3 10 5 262.1 14.57
 3 -10 -5 265.97 14.37
 -3 10 5 280.7 14.26
 -3 -10 5 270.79 17.12
 -3 -10 4 150.36 10.12
 3 -10 -4 130.45 9.13
 -3 10 4 168.98 9.87
 -3 -10 4 154.24 11.51
 -3 -10 4 147.06 10.75
 -3 -10 4 162.77 12.18
 -3 -10 4 139.54 10.22
 -3 -10 4 155.61 11.94
 -3 -10 4 168.56 11.31
 -3 10 4 148 9.76
 -3 -10 4 145.56 9.82
 -3 10 4 134.09 9.39
 -3 10 4 161.82 9.51
 -3 10 4 133.98 7.67
 -3 -10 3 1171.83 45.03
 -3 -10 3 1257.6 45.67
 -3 -10 3 1131.55 45.04
 -3 -10 3 1365.85 49.32
 -3 -10 3 1287.93 46.91
 -3 -10 3 1180.58 43.06
 -3 10 3 1227.88 43.28
 -3 10 3 1376.86 45.19
 -3 10 3 1292.22 45.46
 -3 -10 3 1297.15 44.61
 -3 10 3 1324.05 46.03
 -3 10 3 1271.43 45.69
 -3 -10 3 1056.27 45.02
 -3 -10 3 1310.37 47.06
 -3 -10 3 1373.81 49.71
 -3 10 2 18.04 3.13
 -3 10 2 12.71 2.76
 -3 -10 2 16.9 2.75
 -3 -10 2 13.72 2.63
 -3 -10 2 16.11 3.75
 -3 10 2 20.7 3.01
 -3 -10 2 15.25 2.63
 -3 -10 2 14.43 2.99
 -3 -10 2 18.19 4.41
 -3 -10 2 16.62 2.47
 -3 10 2 19.16 2.61
 -3 -10 2 16.16 2.27
 -3 10 1 700.3 28.28
 -3 -10 1 699.42 31.56
 -3 10 1 697.81 26.07
 -3 -10 1 658.94 25.42
 -3 -10 1 638.07 27
 -3 -10 1 653.75 26.34
 -3 -10 1 704.02 25.88
 -3 10 1 781.51 29.03
 -3 10 1 731.76 27.37
 3 -10 -1 699.45 27.56
 -3 10 0 753.25 28.1
 -3 10 0 662.8 31
 -3 -10 0 705.66 28.04
 3 -10 0 830.73 30.9
 -3 10 0 856.88 31.06
 -3 -10 0 789.51 29.05
 -3 -10 0 740.93 27.49
 -3 -10 0 766.27 28.16
 -3 10 0 657.19 27.37
 -3 10 0 786.21 28.56
 -3 -10 -1 525.03 21.43
 -3 10 -1 564.27 22.43
 -3 10 -1 585.2 22.77
 -3 10 -1 542.07 22.07
 3 -10 1 582.57 24.72
 -3 10 -1 535.29 22.9
 -3 10 -2 115.59 7.78
 -3 10 -2 101.59 7.8
 -3 10 -2 114.31 8.09
 -3 -10 -2 108.15 7.16
 3 -10 2 106.44 8.88
 -3 -10 -3 971.19 38.21
 3 -10 3 870.01 37
 -3 -10 -3 918.99 35.59
 3 -10 3 880.44 36.91
 3 -10 3 1108.49 39.58
 -3 10 -3 1150.8 38.5
 3 10 4 21.3 4.09
 3 -10 4 29.06 4.18
 -3 -10 -4 27.51 4.5
 3 10 5 68.12 6.54
 3 -10 5 68.64 5.68
 -3 -10 -5 65.95 6.54
 3 10 6 19.65 3.2
 3 -10 6 17.37 2.84
 -3 -10 -6 16.58 2.91
 -3 10 -6 16.24 2.56
 -3 -11 8 226.06 11.38
 -3 -11 8 258.7 11.56
 -3 11 8 213.88 9.07
 -3 11 8 230.91 10.37
 -3 11 8 226.25 10.02
 -3 11 7 2.23 1.66
 -3 11 7 1.47 1.61
 -3 -11 7 1.86 2.14
 -3 11 7 3.5 1.8
 3 -11 -7 2.59 1.52
 -3 -11 7 2.51 2.43
 -3 -11 7 -0.41 2.65
 -3 -11 7 1.11 2.07
 -3 11 7 1.47 1.55
 -3 -11 6 138.7 10.66
 3 -11 -6 146.84 9.6
 -3 -11 6 135.07 11.28
 -3 -11 6 127.45 9.88
 -3 11 6 122.21 9.15
 -3 -11 6 137.96 11.23
 -3 11 6 134.16 9.15
 -3 -11 6 130.92 11.13
 -3 -11 5 231.06 16.22
 -3 -11 5 209.43 14.66
 -3 -11 5 223.29 14.99
 -3 11 5 251.67 13.88
 -3 -11 5 247.3 14.41
 -3 -11 5 245.41 16.12
 -3 11 5 235.04 13.53
 -3 -11 5 263.94 15.76
 3 -11 -5 256.75 14.05
 -3 11 5 286.79 14.34
 -3 -11 4 284.27 16.73
 -3 -11 4 279.67 16.91
 -3 11 4 248.58 11.9
 3 -11 -4 258.8 13.96
 -3 11 4 256.82 13.55
 -3 11 4 286.35 14.26
 -3 -11 4 254.35 14.29
 -3 11 4 246.31 13.89
 -3 -11 4 247.85 16.46
 -3 -11 4 247.97 15.14
 -3 -11 4 259.3 15.01
 -3 -11 3 133.5 9.18
 -3 11 3 161.97 10
 -3 11 3 141.85 9.24
 -3 11 3 146.26 9.21
 -3 -11 3 162.31 9.71
 -3 -11 3 131.19 9.24
 -3 -11 3 147.68 11.2
 -3 -11 3 160.18 11.66
 -3 11 3 155.69 8.21
 -3 11 3 158.09 9.07
 -3 -11 3 154.24 8.92
 -3 -11 3 160.28 11.67
 -3 -11 3 154.7 9.95
 -3 -11 3 145.49 10.02
 -3 -11 3 138.32 7.74
 -3 -11 3 143.43 10.05
 -3 11 2 752.31 30.88
 -3 -11 2 763.82 28.96
 -3 11 2 730.37 29.78
 -3 -11 2 795.71 33.64
 -3 -11 2 814.35 32.74
 -3 -11 2 783.01 28.51
 -3 -11 2 683.41 28.99
 -3 -11 2 783.3 30.16
 -3 11 2 763.15 28.03
 -3 -11 2 754.61 27.7
 -3 -11 2 740.05 30.25
 -3 11 2 824.94 30.14
 -3 -11 2 680.18 28.93
 -3 -11 1 364.7 15.76
 -3 -11 1 372.38 20.73
 -3 -11 1 306.45 16.27
 -3 -11 1 369.26 15.4
 -3 -11 1 332.4 15.85
 -3 11 1 430.06 18.47
 -3 -11 1 403.57 18.51
 -3 11 1 365.27 15.7
 -3 11 1 367.97 17.5
 -3 -11 1 363.87 15.63
 -3 11 1 385.91 16.75
 3 -11 -1 390 17.43
 -3 -11 0 103.06 7.38
 -3 -11 0 117.17 6.97
 -3 11 0 132.84 8.95
 -3 11 0 114.77 7.13
 -3 11 0 110.1 9.14
 -3 -11 0 111.28 7.25
 3 -11 0 131.46 9.18
 -3 11 0 112.06 7.05
 -3 11 0 115.53 7.47
 -3 11 -1 366.61 16.08
 -3 11 -1 334.55 15.83
 -3 11 -1 317.51 15.32
 -3 11 -1 363.88 16.87
 -3 -11 -1 327.41 15.08
 -3 11 -1 327.22 18.49
 -3 -11 -1 297.81 14.83
 3 -11 1 370.61 18.15
 -3 11 -2 732.81 30.33
 -3 11 -2 749 29.86
 -3 -11 -2 727.3 29.29
 -3 11 -2 817.32 31.16
 3 -11 2 846.49 33.42
 -3 11 -3 384.01 17.23
 3 -11 3 368.27 17.99
 -3 -11 -3 271.72 14.21
 3 -11 3 275.25 15.29
 3 -11 4 0.89 1.74
 3 11 4 1.75 2.49
 -3 -11 -4 1.48 1.96
 3 11 5 47.4 5.42
 -3 -11 -5 59.3 6.12
 3 -11 5 55.27 4.96
 3 11 6 65.16 5.35
 -3 11 -6 83.62 5.16
 3 -11 6 60.01 5.31
 3 -11 6 83.29 5.57
 -3 12 8 16.88 2.02
 -3 12 8 18.16 1.79
 -3 -12 8 14.53 2.52
 -3 12 7 528.52 19.18
 3 -12 -7 443.48 18.74
 -3 -12 7 469.17 21.51
 -3 12 7 441.31 19.28
 -3 -12 7 463.8 22.42
 -3 12 7 425.96 18.92
 -3 -12 7 476.54 20.82
 -3 12 7 432.12 19.01
 -3 -12 7 493.6 21.88
 -3 -12 6 151.39 11.75
 -3 -12 6 168.81 11.51
 -3 -12 6 149.83 11.89
 -3 12 6 138.42 9.4
 -3 -12 6 159.19 10.81
 -3 12 6 150.16 9.72
 -3 -12 6 162.9 12.03
 3 -12 -6 144.24 9.74
 -3 12 6 180.4 10.17
 3 -12 -5 84.72 7.3
 -3 12 5 101.53 7.62
 -3 12 5 79.14 6.83
 -3 -12 5 75.03 8.19
 -3 -12 5 79.76 8.46
 -3 -12 5 85.92 9.28
 -3 -12 5 59.97 7.45
 -3 -12 4 156.6 11.88
 -3 -12 4 132.75 10.29
 -3 -12 4 141.63 11.98
 -3 -12 4 154.2 11.12
 -3 12 4 132.05 7.81
 3 -12 -4 136.61 9.51
 -3 12 4 171.36 9.84
 -3 12 4 143.09 9.26
 -3 12 4 131.43 9.09
 -3 -12 4 138.78 9.93
 -3 12 4 135.48 9.44
 -3 -12 4 158.73 12.14
 -3 -12 3 821.87 35.54
 -3 12 3 928.43 35.5
 -3 12 3 988.07 36.84
 -3 12 3 958.24 35.95
 -3 -12 3 931.73 35.68
 -3 -12 3 876.03 36.32
 -3 -12 3 959.31 39.15
 -3 -12 3 1008.12 40.21
 -3 12 3 939.16 33.89
 -3 12 3 1095.68 35.6
 -3 -12 3 947.9 35.1
 -3 -12 3 941.01 37.36
 -3 -12 3 929.61 33.42
 -3 -12 3 854.88 36.13
 -3 -12 3 886.04 36.85
 -3 -12 3 950.41 39.17
 -3 12 2 75.58 6.55
 -3 12 2 80.43 6.52
 -3 -12 2 67.52 6.14
 -3 12 2 79.69 7.24
 -3 -12 2 79.4 5.87
 -3 -12 2 80.38 7.74
 -3 -12 2 73.52 6.59
 -3 -12 2 79.19 5.36
 -3 -12 2 88.9 7.15
 -3 -12 2 78.55 8.4
 -3 12 2 76.63 5.88
 -3 12 2 77.5 5.57
 -3 -12 2 87.02 6.67
 -3 -12 2 77.38 5.92
 -3 -12 1 533.35 21.46
 -3 -12 1 550.16 27.51
 -3 -12 1 538.18 21.81
 -3 -12 1 526.2 23.03
 -3 -12 1 558.02 21.54
 -3 -12 1 574.24 24.1
 -3 -12 1 578.18 22.9
 -3 12 1 586.45 23.93
 -3 12 1 536.43 21.78
 -3 12 1 555.26 22.79
 3 -12 -1 553.78 23.6
 -3 -12 0 316.64 15.49
 3 -12 0 368.04 17.61
 -3 12 0 338 17.63
 -3 -12 0 342.4 15.37
 -3 12 0 300.01 14.58
 -3 12 0 341.69 15.47
 -3 -12 0 365.1 21.47
 -3 12 0 341.08 15.03
 -3 12 0 361.74 16.95
 3 -12 1 808.47 32.2
 -3 12 -1 728.31 30.08
 -3 12 -1 763.28 29.33
 -3 12 -1 733.97 28.82
 -3 12 -1 767.83 29.2
 -3 -12 -1 666.04 28.09
 -3 12 -1 746.7 32.79
 -3 12 -2 51.97 5.46
 3 -12 2 40.22 6
 -3 12 -2 47.24 5.23
 -3 -12 -2 41.75 4.49
 3 -12 3 468.25 21.88
 -3 12 -3 482.68 21.03
 -3 -12 -3 424.76 18.9
 3 12 3 418.15 20.3
 -3 12 -3 479.51 21.03
 -3 -12 -4 276.76 15.14
 3 12 4 277.8 14.83
 3 -12 4 235.08 13.32
 3 -12 5 35.1 4.01
 -3 12 -5 40.98 5.18
 -3 -12 -5 41.59 5.11
 3 12 5 36.08 4.68
 -3 12 -6 8.1 1.66
 3 -12 6 7.06 1.78
 3 12 6 8.19 2.12
 -3 -13 8 120.57 6.54
 -3 13 8 117.49 5.33
 -3 13 8 106.02 5.01
 -3 -13 7 2.11 2.05
 -3 -13 7 4.74 2.38
 -3 -13 7 4.77 2.69
 -3 13 7 2.03 1.56
 -3 13 7 2.28 1.6
 -3 -13 7 4.74 2.31
 -3 13 7 3.99 1.81
 -3 13 7 5.78 1.9
 -3 13 6 410.71 18.74
 -3 -13 6 426.06 20.31
 -3 -13 5 307.76 17.69
 3 -13 -5 305.25 15.66
 -3 13 5 331.51 15.31
 -3 -13 5 271.64 17.97
 -3 -13 5 290.12 17.29
 -3 13 5 269.82 14.48
 -3 -13 5 279.84 15.9
 -3 13 5 273.86 14.86
 -3 -13 5 304.39 17.73
 -3 -13 4 283.84 17.05
 -3 -13 4 231.85 14.94
 -3 -13 4 252.44 17.11
 -3 -13 4 325.23 17.07
 -3 13 4 248.53 12.32
 -3 13 4 272.17 14.6
 -3 -13 4 268.54 15.14
 -3 13 4 268.64 13.94
 -3 13 4 294.88 14.46
 -3 -13 4 291.89 17.53
 -3 13 4 316.43 14.58
 -3 -13 3 4.24 2.32
 -3 13 3 3.12 1.93
 -3 13 3 4.45 2.02
 -3 -13 3 3.21 2.43
 -3 13 3 3.97 2
 -3 -13 3 6.41 3.24
 -3 -13 3 5.05 2.86
 -3 -13 3 4.34 1.87
 -3 -13 3 5.14 2.41
 -3 -13 3 4.73 2.41
 -3 13 3 2.4 1.45
 -3 -13 3 11.65 3.08
 -3 -13 3 3.59 1.28
 -3 -13 3 3.93 2.39
 -3 13 3 7.44 2.25
 -3 13 2 1104.39 39.56
 -3 13 2 1099.22 41.44
 -3 13 2 1059.94 39.89
 -3 -13 2 1069.5 38.25
 -3 -13 2 1167.9 44.89
 -3 -13 2 974.15 40.39
 3 -13 -2 1021.61 38.89
 -3 -13 2 1089.87 38.42
 -3 -13 2 969.47 39.23
 -3 -13 2 1063.58 41.53
 -3 13 2 1042.39 37.71
 -3 -13 2 950.3 39.24
 -3 13 2 1094.65 38.5
 -3 -13 2 1072.31 37.47
 -3 -13 2 1045.34 40.33
 -3 -13 1 14.26 2.87
 3 -13 -1 17.07 3.18
 -3 -13 1 16.11 2.62
 -3 -13 1 20.15 4.96
 -3 -13 1 18.1 2.58
 -3 -13 1 13.45 2.93
 -3 13 1 23.1 3.34
 -3 13 1 17.21 2.87
 3 -13 0 9.87 2.97
 -3 13 0 9.45 2.81
 -3 -13 0 7.58 2.08
 -3 13 0 10.18 2.36
 -3 13 0 6.83 2.2
 -3 -13 0 10.42 2.45
 -3 -13 0 7.3 3.72
 -3 13 0 9.64 2.15
 -3 13 0 5.41 2.21
 -3 13 -1 282.03 16.75
 -3 13 -1 320.45 15.08
 -3 13 -1 291.7 14.3
 -3 13 -1 298.15 14.56
 -3 13 -1 288.76 14.99
 3 -13 1 335.97 17.22
 -3 -13 -1 262.4 13.74
 -3 13 -2 1136.88 47.3
 -3 -13 -2 1160.11 43.26
 3 -13 2 1045.63 43.42
 -3 13 -2 1271.77 44.93
 3 -13 2 1128.4 44.13
 -3 13 -2 1226.96 44.31
 3 13 3 217.72 13.02
 3 -13 3 237.23 14.15
 -3 13 -3 241.17 13.41
 -3 13 -3 252.9 13.82
 3 -13 3 200.36 12.16
 3 -13 3 177.83 11.73
 -3 -13 -3 241.16 12.21
 -3 13 -4 33.34 5.24
 -3 -13 -4 31.12 4.75
 3 -13 4 29.77 4.19
 3 -13 4 31.51 4.77
 3 13 5 32.03 4.12
 3 -13 5 26.42 3.34
 -3 -13 -5 28.62 4.11
 3 -13 6 135.75 6.89
 3 -13 6 173.39 8.2
 3 13 6 140.22 7.59
 -3 13 -6 173.13 6.87
 -3 14 8 10.04 1.11
 -3 -14 8 8.34 1.42
 -3 14 7 781.87 25.8
 -3 -14 7 693.18 27.47
 -3 14 7 680.7 25.8
 -3 14 7 642.63 25.86
 -3 -14 7 692.05 29.07
 -3 -14 7 664.83 27.33
 -3 -14 7 709.98 28.23
 -3 14 7 668.75 25.16
 -3 14 6 3.32 1.79
 -3 -14 6 2.74 2.25
 -3 -14 6 3.04 2.18
 -3 14 6 0.68 1.44
 -3 -14 5 5.99 2.76
 -3 14 5 8.52 2.5
 -3 -14 5 4.56 2.63
 -3 -14 5 7.42 3.2
 -3 -14 5 5.38 2.74
 -3 14 5 3.96 1.77
 -3 14 5 3.91 2.29
 -3 -14 4 490.8 24.53
 -3 14 4 505.9 22.08
 -3 14 4 479.09 19.96
 -3 -14 4 490.27 25.12
 -3 14 4 488.31 21.31
 -3 -14 4 512.18 24.19
 -3 -14 4 507.12 24.29
 -3 14 4 529.54 21.61
 -3 14 3 1352.96 48.95
 -3 14 3 1262.22 47.69
 -3 -14 3 1247.06 49.59
 -3 14 3 1365.74 47.69
 -3 -14 3 1309.5 51.78
 -3 -14 3 1405.84 53.33
 -3 -14 3 1289.22 47.38
 -3 -14 3 1312.01 50.83
 -3 14 3 1458.44 47.47
 -3 -14 3 1359.47 49.65
 -3 -14 3 1544.89 51.17
 -3 -14 3 1156.08 48.38
 -3 14 3 1195.77 45.75
 -3 14 2 153.16 10.49
 -3 14 2 134.76 9.06
 -3 -14 2 125.49 7.8
 -3 -14 2 115.43 9.94
 -3 -14 2 131.7 11.43
 -3 -14 2 134.36 9.88
 3 -14 -2 137.31 8.8
 -3 14 2 132.11 7.74
 -3 -14 2 133.69 9.15
 -3 -14 2 110.02 8.75
 -3 -14 2 124.63 9.29
 -3 14 2 122.53 7.91
 -3 -14 2 126.01 8.04
 -3 14 2 145.26 8.97
 -3 14 1 263.87 12.41
 3 -14 -1 257.72 13.78
 -3 -14 1 246.32 13.28
 -3 -14 1 254.54 17.35
 -3 -14 1 270.79 12.84
 -3 14 1 259.2 13
 -3 -14 1 233.22 13.27
 -3 14 0 7.36 2.02
 -3 14 0 6.63 2.13
 3 -14 0 4.84 2.39
 -3 -14 0 5.26 2
 -3 14 0 3.97 2.06
 -3 -14 0 0.62 3.23
 -3 14 0 3.69 1.64
 -3 14 0 2.38 2.08
 3 -14 1 661.62 27.63
 -3 14 -1 763.16 28.37
 -3 14 -1 717.15 27.63
 -3 -14 -1 621.94 26.79
 -3 14 -1 632.16 27.73
 -3 14 -1 663.61 29.79
 -3 14 -1 711.43 27.85
 3 -14 1 749.71 30.54
 3 -14 1 744.38 28.15
 -3 14 -2 3.8 2.34
 3 -14 2 0.85 2.36
 -3 14 -2 1.25 1.75
 3 -14 2 0.59 1.61
 -3 -14 -2 4.43 1.82
 3 14 2 -0.93 2.33
 3 -14 2 0.42 2.58
 -3 14 -3 741.49 28.97
 3 -14 3 742.1 30.67
 3 14 3 699.47 28.79
 3 -14 3 624.7 27.49
 -3 14 -3 649.49 30.26
 -3 -14 -3 656.71 29.02
 3 -14 4 126.64 9.08
 -3 14 -4 112.71 8.96
 -3 -14 -4 116.15 9.03
 3 -14 4 108.53 7.7
 3 14 4 117.89 8.7
 -3 -14 -5 97.99 7.78
 3 -14 5 103.68 6.64
 3 14 6 0.12 0.98
 -3 15 7 12.53 2.09
 -3 -15 7 12.94 2.62
 -3 15 7 12.66 2.16
 -3 15 7 14.17 2.17
 -3 15 7 10.8 1.74
 -3 -15 7 11.88 2.49
 -3 -15 7 9.71 2.65
 -3 -15 7 12.29 2.97
 -3 15 6 402.15 18.02
 -3 -15 6 425.41 19.83
 -3 -15 6 429.12 20.52
 -3 15 6 405.54 17.18
 -3 -15 6 404.75 19.71
 -3 -15 6 384.19 20.44
 -3 -15 6 375.81 20.64
 -3 -15 5 53.53 6.7
 -3 15 5 47.81 4.7
 -3 15 5 67.7 5.73
 -3 -15 5 62.17 7.26
 -3 -15 5 56.54 6.54
 -3 15 5 55.38 5.54
 -3 15 5 44.9 3.93
 -3 -15 5 53.02 6.2
 -3 -15 4 161 11.82
 -3 -15 4 172.96 12.7
 -3 15 4 189.92 10.23
 -3 15 4 155.75 10
 -3 15 4 172.77 9.79
 -3 15 4 150.38 8.65
 -3 -15 4 156.16 11.6
 -3 -15 4 166.19 11.98
 -3 -15 3 85 9.08
 -3 -15 3 70.24 7.77
 -3 15 3 86.37 6.21
 -3 -15 3 71.28 7
 -3 -15 3 80.61 7.51
 -3 -15 3 66.66 5.96
 -3 -15 3 68.33 7.18
 -3 -15 3 63.6 6.65
 -3 15 3 68.96 6.6
 -3 15 3 74.54 6.3
 -3 15 3 75.19 6.11
 -3 15 3 65.83 5.34
 -3 -15 2 1316.86 53.9
 -3 -15 2 1579.44 57.7
 -3 -15 2 1395.77 52.53
 -3 -15 2 1315.68 51.58
 -3 -15 2 1407.83 50.36
 -3 -15 2 1367.07 53.21
 3 -15 -2 1373.78 50.92
 -3 15 2 1445.04 50.82
 -3 15 2 1446.53 50.12
 -3 15 2 1478.12 53.33
 -3 15 2 1427.2 51.43
 -3 15 2 1447.57 49.48
 -3 -15 1 31.76 4.24
 -3 -15 1 21.13 3.64
 -3 -15 1 26.72 3.52
 -3 -15 1 29.54 5.86
 -3 15 1 29.42 3.85
 3 -15 -1 38.27 4.66
 -3 15 1 21.42 3.03
 -3 15 0 130.87 8.77
 -3 15 0 121.34 7.53
 -3 15 0 110.01 7.33
 -3 15 0 118.66 7.78
 -3 -15 0 111.69 8.06
 3 -15 0 124.02 9.19
 3 -15 0 134.37 8.09
 -3 -15 0 100.03 11.13
 -3 15 0 134.4 9.04
 3 -15 0 118.37 7.61
 -3 15 -1 22.18 3.97
 -3 15 -1 25.11 3.78
 -3 15 -1 26.29 3.73
 3 -15 1 22.51 4.4
 3 -15 1 31.56 4.02
 -3 15 -1 31.81 4.06
 -3 15 -1 28.21 3.73
 -3 -15 -1 21.55 6.02
 3 -15 1 32.38 3.96
 -3 15 -2 833.21 31.78
 3 -15 2 912.98 35.02
 3 15 2 714.87 31.22
 -3 15 -2 863.6 32.3
 -3 15 -2 754.64 33.19
 3 -15 2 905.94 35.18
 3 -15 2 768.46 31.43
 3 -15 2 746.28 31.25
 3 -15 3 40.96 4.76
 -3 15 -3 40.54 4.86
 3 15 3 41.66 5.15
 3 -15 3 37.3 5.45
 -3 15 -3 33.6 4.91
 -3 -15 -3 36.37 5.01
 3 15 4 11.61 3.1
 -3 -15 -4 17.09 3.47
 3 -15 4 15.84 2.86
 3 -15 4 16.02 3.45
 -3 -15 -5 0.8 1.73
 -3 -15 -5 1.31 1.81
 3 15 5 2.42 1.76
 3 -15 5 -0.17 1.19
 -3 -16 7 486.06 18.69
 -3 16 7 460.1 18.11
 -3 16 7 411.47 17.21
 -3 -16 7 541.59 19.99
 -3 16 7 485.91 18.02
 -3 -16 7 526.01 20.1
 -3 16 6 1.24 1.02
 -3 -16 6 1.32 2.1
 -3 16 6 2.43 1.53
 -3 16 6 4.75 1.71
 -3 -16 6 3.07 2.05
 -3 -16 6 1.48 2.31
 -3 -16 6 1.97 2.31
 -3 -16 6 1.15 1.53
 -3 16 5 74.67 6.23
 -3 -16 5 68.01 6.89
 -3 16 4 77.82 6.07
 -3 16 4 78.02 5.56
 -3 -16 4 61.33 7.11
 -3 -16 4 84.59 8.11
 -3 16 4 74.76 6.51
 -3 -16 4 59.14 7.57
 -3 -16 4 77.22 8.26
 -3 16 4 74.1 6.34
 -3 -16 4 58.94 6.61
 -3 16 3 364.39 17.96
 -3 -16 3 325.16 19.44
 -3 -16 3 370.2 18.88
 -3 -16 3 356.75 18.84
 -3 -16 3 391.73 19.69
 -3 16 3 351.55 15.64
 -3 16 3 339.51 15.89
 -3 16 2 21.92 3.14
 3 -16 -2 19.78 3.36
 -3 -16 2 16.66 4.06
 -3 16 2 19.9 3.4
 -3 16 2 30.6 4.56
 -3 -16 2 22.49 3.9
 -3 16 2 25.78 3.38
 -3 -16 2 19.92 4.18
 -3 -16 2 19.95 4.84
 -3 -16 2 22.05 3.31
 -3 -16 1 859.36 38.14
 -3 16 1 813.56 33.18
 -3 16 1 779.43 30.36
 -3 -16 1 842.56 33.47
 -3 16 1 901.31 32.2
 -3 -16 1 819.25 31.95
 -3 -16 1 854.95 33.41
 3 -16 -1 886.27 33.54
 -3 16 1 799.12 30.98
 -3 -16 0 68.37 6.25
 -3 16 0 75.25 5.81
 -3 16 0 87.41 6.31
 -3 -16 0 76.42 9.43
 3 -16 0 80.74 7.27
 -3 16 0 77.06 5.74
 -3 -16 0 73.33 6.11
 -3 -16 -1 510.78 27.72
 3 -16 1 484.05 20.94
 -3 16 -1 526.78 21.23
 3 -16 1 536.05 23.74
 -3 16 -1 464.39 20.69
 -3 16 -1 461.98 20.57
 -3 16 -2 9.95 2.49
 -3 -16 -2 7.32 3.87
 -3 16 -2 5.89 2.4
 3 -16 2 6.56 2.3
 3 -16 2 7.46 3.08
 -3 16 -2 10.41 2.67
 3 -16 2 8.23 2.49
 3 -16 2 6.18 2.88
 3 -16 3 534.94 23.07
 -3 -16 -3 580.48 24.91
 -3 -16 -4 5.94 2.86
 3 16 4 5.18 2.29
 3 -16 4 6.32 1.98
 -3 -16 -4 8.16 2.4
 3 -16 4 6.82 2.41
 3 16 5 153.42 8.19
 -3 -16 -5 119.98 8.06
 -3 16 -5 169.74 7.81
 -3 -16 -5 133.8 8.48
 -3 17 7 5.56 1.23
 -3 -17 7 7.19 1.8
 3 -17 -7 4.29 1.02
 -3 -17 6 337.44 17.56
 -3 17 6 405.64 15.25
 -3 -17 6 353.36 16.81
 -3 17 6 341.26 15.19
 -3 -17 6 342.48 17.03
 -3 -17 6 335.61 15.69
 -3 -17 6 352.56 18.16
 -3 17 5 2.18 1.14
 -3 17 5 3.16 1.76
 -3 -17 5 0.35 2.23
 -3 -17 4 138.86 10.65
 -3 -17 4 156.83 11.36
 -3 -17 4 127.91 10.96
 -3 -17 4 133.24 10.93
 -3 17 4 131.02 8.95
 -3 -17 4 116.71 9.7
 -3 17 4 171.18 9.12
 -3 17 4 135.37 7.87
 -3 -17 3 108.39 7.68
 -3 -17 3 95.25 8.89
 3 -17 -3 91.13 7.21
 -3 -17 3 95.26 8.51
 -3 17 3 101.92 6.86
 -3 17 3 89.66 6.37
 -3 17 3 101.43 7.96
 -3 17 3 95.42 7.21
 -3 -17 3 92.14 8.37
 -3 -17 3 110.88 9.02
 -3 -17 3 92.63 8.9
 -3 -17 2 783.48 33.73
 3 -17 -2 732.27 30.31
 -3 17 2 813.66 29.53
 -3 17 2 746.28 28.83
 -3 -17 2 732.82 31.5
 -3 17 2 767.17 32.06
 -3 -17 2 769.8 33.07
 -3 -17 2 798.58 35.49
 -3 -17 1 47.77 5.36
 -3 17 1 37.45 4.01
 3 -17 -1 36.21 4.77
 -3 17 1 34.57 4.11
 -3 17 1 34.86 3.63
 -3 -17 1 39.47 5.25
 -3 -17 1 44.38 6.87
 -3 17 0 50.55 4.7
 -3 17 0 56.33 5.02
 3 -17 0 60.22 6.28
 -3 -17 0 63.93 8.29
 -3 17 0 64.4 5.15
 3 -17 1 7.38 2.11
 3 -17 1 6.93 2.01
 3 -17 1 8.53 3.37
 -3 -17 -1 7.19 4.14
 3 -17 1 6.59 3.22
 -3 17 -1 8.53 2.18
 -3 17 -1 7.1 2.06
 -3 17 -1 13.91 2.72
 3 -17 2 387.36 18.07
 3 -17 2 447.9 20.67
 -3 -17 -2 380.15 19.02
 -3 -17 -2 415.97 23.65
 3 -17 2 476.57 22.01
 -3 17 -2 411.13 18.27
 -3 17 -3 68.34 5.79
 -3 -17 -3 82.68 8.58
 -3 -17 -3 57.69 6.03
 3 -17 3 61 5.41
 3 17 3 62.52 5.87
 3 -17 3 69.32 6.87
 3 -17 4 3.09 1.44
 -3 -17 -4 3.89 2.27
 3 17 4 1.68 1.85
 -3 -17 -4 4.28 1.88
 3 -17 4 2.28 1.73
 3 17 5 1.32 1.16
 -3 17 -5 1.47 0.9
 -3 18 7 439.16 15.43
 -3 -18 6 22.63 3.44
 -3 -18 6 21.22 3.43
 -3 18 6 18.14 2.52
 -3 -18 6 18.19 3.53
 -3 -18 6 19.92 3.77
 -3 18 6 21.11 2.45
 -3 -18 5 202.46 11.97
 -3 18 5 207.17 10.48
 -3 18 5 169 8.5
 -3 -18 5 216.52 13.31
 -3 -18 5 206.48 12.83
 -3 -18 4 52.34 6.67
 -3 18 4 39.06 4.53
 -3 -18 4 37.68 5.15
 -3 -18 4 53.77 6.54
 -3 -18 3 654.03 30.76
 3 -18 -3 659.78 28.03
 -3 18 3 711.31 27.26
 -3 18 3 725.94 27.03
 -3 -18 3 678.16 30.35
 -3 -18 3 816.29 31.75
 -3 -18 3 761.32 31.81
 -3 -18 3 699.81 28.3
 -3 18 2 9.97 2.83
 -3 18 2 9.45 2.48
 -3 -18 2 7.64 2.82
 -3 -18 2 12.15 3.29
 -3 -18 2 12.97 4.11
 -3 18 2 9.27 2.15
 -3 18 2 9.18 2.34
 -3 -18 2 10.78 2.52
 3 -18 -2 10.44 2.78
 -3 -18 2 8.4 3.51
 -3 -18 1 861.78 35.19
 -3 -18 1 906.08 38.86
 -3 -18 1 880.51 33.47
 -3 -18 1 934.8 35.34
 -3 18 1 915.92 32.77
 -3 18 1 839.59 32.01
 -3 18 1 901.99 36.41
 -3 18 1 867.35 33.94
 3 -18 -1 876.55 34.21
 -3 18 1 789.84 31.37
 -3 18 0 47.43 4.27
 3 -18 0 36.74 5.32
 -3 -18 0 43.08 4.69
 3 -18 0 49.67 5.56
 -3 18 0 44.16 4.27
 -3 18 0 44.77 4.35
 -3 -18 0 33.93 4.53
 -3 -18 0 44.77 6.77
 -3 -18 -1 806.25 38.17
 3 -18 1 924.86 35.04
 3 -18 1 874.5 32.18
 -3 18 -1 880.14 32.45
 -3 18 -1 824.44 32.06
 3 -18 1 848.63 35.72
 -3 -18 -2 102.7 7.9
 3 -18 2 110.8 7.29
 3 -18 3 261.35 14.18
 -3 -18 -3 228.41 13.04
 -3 -18 -3 248.52 15
 3 -18 3 245.31 12.03
 -3 -18 -4 1.25 1.53
 3 -18 4 3.31 1.49
 -3 -18 -4 2.54 1.22
 3 -18 4 1.1 1.58
 -3 -18 -4 3.37 1.88
 3 18 4 4.96 1.8
 3 -18 5 66.99 4.63
 3 18 5 75.25 4.45
 -3 -19 6 484.42 18.98
 -3 19 6 407.34 15.98
 3 -19 -6 368.56 15.36
 -3 19 6 399.91 15.3
 -3 -19 6 447.31 19.16
 -3 -19 5 7.67 2.72
 -3 19 5 7.48 1.92
 -3 -19 5 9.07 2.76
 -3 19 5 7.87 1.84
 -3 19 5 9.53 1.54
 3 -19 -5 8.17 1.9
 -3 19 4 121.5 7.82
 -3 -19 4 109.31 9.18
 -3 19 4 120.22 6.76
 3 -19 -4 103.18 7.36
 -3 19 4 112.68 6.92
 -3 -19 3 64.38 6.95
 -3 -19 3 72.86 7.27
 -3 19 3 58.14 4.82
 -3 19 3 56.55 4.76
 -3 -19 3 59.32 6.94
 3 -19 -3 56.94 5.52
 -3 -19 2 1316.56 49.74
 3 -19 -2 1212.79 45.78
 -3 -19 2 1394.43 48.42
 -3 -19 2 1235.97 45.52
 -3 19 2 1288.83 45.57
 -3 19 2 1207.37 44.05
 -3 -19 2 1231.53 47.9
 -3 -19 2 1327.01 50.85
 -3 19 2 1207.13 44.08
 -3 19 1 16.87 3.07
 3 -19 -1 19.41 3.34
 -3 -19 1 10.88 3.57
 -3 -19 1 17.05 3.61
 3 -19 -1 14.84 3.27
 -3 -19 1 16.16 3.29
 -3 -19 1 11.14 3.73
 -3 19 1 12.08 2.38
 -3 -19 1 12.01 2.76
 -3 -19 0 182.07 10.54
 -3 19 0 169.39 10.74
 -3 -19 0 211.01 11.73
 3 -19 0 173.15 11.43
 3 -19 0 183.74 11.06
 -3 -19 0 168.04 10.48
 -3 -19 0 204.1 14.13
 -3 19 0 154.08 9.05
 -3 19 0 186.09 9.7
 3 -19 0 198.29 11.19
 3 -19 1 66.38 6.29
 3 -19 1 58.26 4.75
 -3 19 -1 69.72 5.38
 -3 19 -1 61.95 5.15
 -3 -19 -1 55.75 5.37
 3 -19 1 61.11 6.68
 3 -19 2 354.94 17.21
 3 -19 2 353.6 16.22
 3 -19 2 321.59 14.05
 3 -19 3 17 3.46
 -3 -19 -3 12.96 3.24
 -3 -19 -3 17.78 2.77
 3 -19 3 19.29 2.67
 -3 -19 -3 12.88 2.78
 3 -19 4 30.86 3.37
 -3 -19 -4 30.38 3.06
 3 -19 4 34.13 3
 -3 20 6 3.04 1.03
 3 -20 -6 4.15 1.11
 -3 -20 6 4.02 1.74
 -3 -20 6 5.91 2.1
 3 -20 -5 51.1 4.08
 -3 -20 5 58.35 5.97
 -3 -20 5 47.67 5.53
 -3 -20 5 58.66 5.65
 -3 20 5 48 3.23
 -3 20 5 49.14 4
 -3 20 5 42.45 3.48
 3 -20 -4 77.81 5.87
 -3 -20 4 70.13 7.04
 -3 -20 4 86.65 7.79
 -3 20 4 78.94 5.25
 -3 20 4 75.38 5.02
 -3 20 4 76.76 5.81
 -3 20 3 713.02 26.48
 -3 -20 3 707.11 30.08
 -3 20 2 1.71 1.39
 -3 20 2 2.32 1.63
 -3 -20 2 2.83 1.66
 3 -20 -2 2.37 1.9
 -3 -20 2 3.9 2.7
 -3 -20 2 2.51 2.14
 -3 20 1 215.11 10.5
 -3 20 1 219.41 11.49
 -3 -20 1 218.2 14.58
 -3 -20 1 216.16 11.54
 3 -20 -1 189.66 11.42
 -3 -20 1 211.63 14
 -3 -20 1 208.85 12.57
 -3 -20 0 38.28 4.33
 3 -20 0 39.76 4.51
 3 -20 0 42.05 4.82
 -3 20 0 43.05 4.6
 -3 -20 -1 344.38 15.84
 -3 -20 -1 319.25 18.31
 -3 -20 -1 336.83 16.14
 3 -20 1 341.92 16.3
 -3 20 -2 2.76 1.63
 -3 -20 -2 3.43 2.41
 3 -20 2 3.49 1.39
 -3 -20 -2 1.82 1.6
 3 -20 2 0.63 1.71
 -3 -20 -3 208.57 11.03
 3 -20 3 221.54 11.72
 -3 -20 -3 203.2 10.43
 3 -20 3 216.62 9.85
 3 -20 4 7.21 1.68
 3 20 4 4 1.47
 -3 -21 6 276.75 11.37
 3 -21 -6 266.83 9.7
 -3 21 5 39.32 2.63
 -3 -21 5 42.25 4.8
 -3 -21 5 38.04 4.52
 3 -21 -5 44.39 3.45
 -3 21 5 36.19 2.85
 -3 -21 5 46.08 4.48
 -3 -21 4 161.73 10.58
 -3 -21 4 125.98 9.34
 -3 -21 4 136.89 9.91
 -3 21 4 152.66 8.14
 3 -21 -4 148.86 8.14
 -3 21 4 141.32 7.15
 -3 21 4 140.61 7.11
 -3 -21 3 79.13 7.49
 -3 -21 3 91 7.6
 -3 21 3 86.45 5.54
 -3 21 3 83.61 6.23
 -3 21 3 84.9 5.35
 3 -21 -3 85.93 6.24
 -3 -21 2 460.33 20.49
 -3 -21 2 393.66 18.77
 -3 -21 2 448.27 21.49
 -3 21 2 382.99 15.89
 -3 -21 1 5.66 1.93
 3 -21 -1 2.57 1.72
 -3 -21 1 3.67 2.44
 -3 -21 1 3.95 1.64
 -3 21 1 3.49 1.38
 -3 21 1 3.27 1.58
 -3 -21 0 7.83 3.06
 -3 -21 0 7.61 2.32
 3 -21 0 6.97 2.1
 -3 -21 0 4.68 1.84
 3 -21 0 7.82 2.56
 -3 -21 0 3.07 2.11
 -3 21 0 7.49 1.78
 -3 21 0 8.12 1.8
 -3 21 0 9.64 2.23
 3 -21 1 238.13 12.98
 3 -21 1 254.13 12.43
 -3 21 -1 244.38 11.71
 -3 -21 -1 216.79 11.67
 3 -21 1 247.04 12.42
 -3 21 -1 227.51 10.81
 -3 -21 -1 231.63 12.08
 -3 -21 -1 199.19 12.74
 3 -21 2 454.44 18.13
 -3 -21 -2 370.26 17.01
 3 -21 2 384.38 15.7
 -3 21 -2 386.14 16.71
 3 21 2 428.28 17.98
 -3 21 -2 435.72 16.57
 3 -21 2 459.49 19.02
 -3 -21 -2 385.28 17.89
 -3 -21 -3 53.99 4.24
 3 -21 3 47.42 4.58
 3 21 3 54.53 4.46
 3 -21 3 50.1 4.24
 -3 -22 5 53.35 4.87
 3 -22 -5 46.89 3.3
 -3 22 5 43.85 2.55
 -3 -22 5 48.99 4.12
 -3 -22 5 51.67 4.73
 -3 22 5 49.65 2.86
 -3 22 4 186.11 9.02
 -3 -22 4 187.93 11.01
 -3 -22 4 202.04 11.69
 -3 22 4 197.81 8.42
 -3 22 4 182.46 8.11
 -3 -22 4 196.9 11.31
 3 -22 -4 186.74 9.15
 -3 -22 3 417 20.85
 -3 -22 3 385.75 19.62
 -3 -22 3 473.28 20.08
 3 -22 -3 422.17 17.73
 -3 22 3 421.7 16.18
 -3 22 3 442.97 17.84
 -3 22 3 444.01 16.85
 3 -22 -2 -0.65 1.39
 -3 -22 2 0.38 2.01
 -3 -22 2 1.62 2.05
 -3 22 2 1.15 1
 -3 22 2 1.4 1.21
 -3 -22 1 126.1 8.52
 -3 -22 1 93.06 6.74
 -3 22 1 95.64 5.83
 -3 22 1 103.97 6.11
 -3 -22 1 107.11 8.98
 3 -22 -1 97.57 6.89
 -3 22 1 106.89 6.47
 3 -22 -1 103.52 6.79
 3 -22 0 97.31 7.07
 3 -22 0 101.97 6.75
 -3 -22 0 86.82 7.41
 -3 -22 0 96.85 6.86
 -3 22 0 103.53 6
 -3 22 0 106.32 6.12
 3 -22 0 102.66 6.94
 -3 -22 0 100.07 8.49
 -3 22 0 105.32 6.46
 -3 -22 0 109.21 7.66
 3 -22 1 163.56 9.56
 3 -22 1 171.25 9.16
 -3 -22 -1 133.35 8.83
 3 -22 1 156.31 8.75
 -3 22 -1 148.47 8.05
 -3 -22 -1 158.4 9.06
 -3 22 -1 162.87 7.97
 -3 -22 -1 151.21 8.77
 3 -22 2 2.79 1.47
 3 -22 2 3.09 1.81
 3 22 2 3.87 1.51
 -3 -22 -2 3.13 1.39
 -3 22 -2 2.09 1.22
 3 -22 3 187.21 8.74
 3 22 3 167.47 7.81
 -3 -23 5 112.54 6.52
 3 -23 -5 119.88 5.24
 -3 -23 5 114.1 6.7
 -3 23 4 62.83 3.57
 3 -23 -4 68.51 4.23
 -3 -23 4 64.84 5.29
 -3 -23 4 72.91 5.43
 -3 23 3 42.69 3.72
 3 -23 -3 41.09 3.66
 -3 -23 3 46.5 5.19
 -3 23 3 43.5 3.27
 -3 -23 3 40.11 4.96
 3 -23 -2 334.99 14.63
 -3 -23 2 353.97 17.49
 -3 -23 2 385.58 17.22
 -3 23 2 386.38 14.01
 -3 23 2 299.65 12.8
 -3 -23 1 29.49 4.6
 3 -23 -1 28.8 3.34
 -3 23 1 29.21 2.78
 -3 23 1 23.1 2.48
 -3 -23 1 22.86 3.65
 3 -23 0 23.66 3.14
 -3 -23 0 29.73 3.65
 -3 -23 0 19.96 3.92
 3 -23 0 23.86 3.09
 -3 -23 0 26.65 3.23
 -3 23 0 25.01 2.53
 -3 23 0 24.21 2.55
 3 -23 1 15.86 2.6
 3 -23 1 21.75 2.69
 -3 -23 -1 22.55 3.71
 3 -23 1 22.06 2.79
 -3 23 -1 19.36 2.3
 -3 -23 -1 16.88 2.57
 3 -23 2 277.35 12.9
 -3 -23 -2 304.44 12.86
 3 -23 3 4.06 1.14
 -3 -23 -3 3.74 1.28
 -3 -24 4 163.69 8.02
 3 -24 -4 155.27 7.2
 -3 -24 4 185.85 9.52
 -3 24 4 180.43 6.86
 -3 -24 3 463.55 19.34
 -3 -24 3 454.12 19.79
 -3 24 3 469.03 16.63
 3 -24 -3 436.78 17.22
 -3 -24 2 4.91 2.23
 -3 24 2 1.2 0.96
 -3 24 2 1.35 1
 3 -24 -2 1.18 1.18
 -3 -24 2 1.69 1.85
 -3 24 1 76.4 4.4
 -3 24 1 73.59 4.25
 -3 -24 1 72.91 5.95
 3 -24 -1 70.36 4.87
 -3 -24 1 62.62 6.1
 -3 -24 0 99.16 6.03
 3 -24 0 95.64 5.91
 -3 -24 0 109.8 7.66
 3 -24 0 85.24 5.48
 -3 24 0 99.39 5.23
 -3 -24 0 116.89 7.03
 -3 24 -1 257.8 9.74
 -3 -24 -1 233.42 11.83
 3 -24 2 9.13 1.62
 -3 -24 -2 12.08 2.12
 3 -25 -3 16.84 1.78
 -3 25 3 17.49 1.58
 -3 -25 3 13.59 2.09
 -3 25 2 187.03 7.23
 3 -25 -2 192.86 7.92
 -3 -25 2 198.43 9.91
 -3 -25 2 184.57 9.48
 -3 25 1 108.77 5.04
 -3 25 1 96.84 4.69
 3 -25 -1 95.49 5.43
 -3 -25 1 93.77 6.89
 -3 25 0 18.64 1.8
 3 -25 0 20.11 2.21
 -3 -25 0 25.07 3.28
 -3 -25 0 21.37 2.77
 -3 -25 -1 114.26 6.66
 -3 25 -1 130.5 5.27
 3 -26 -2 19.78 1.81
 -3 -26 2 17.83 2.5
 3 -26 -1 77.85 4.1
 -3 -26 1 75.79 4.96
 -3 -26 1 81.19 5.22
 -3 -26 0 181.19 8.73
 -4 0 8 482.84 19.63
 -4 0 8 511 19.92
 -4 0 8 547.9 20.55
 -4 0 7 1.04 1.59
 -4 0 6 54.06 5.4
 -4 0 6 38.81 4.68
 -4 0 6 48.76 5.74
 -4 0 6 48.5 5.52
 -4 0 6 45.52 5.24
 -4 0 5 0.3 1.76
 -4 0 5 -0.29 1.68
 -4 0 5 0.34 1.75
 -4 0 5 3.6 1.96
 -4 0 5 2.35 1.66
 -4 0 5 1.9 1.41
 -4 0 4 411.94 20.42
 -4 0 4 480.79 21.12
 -4 0 4 431.31 19.75
 -4 0 4 421.09 20.01
 -4 0 4 477.13 19.56
 -4 0 4 450.37 19.74
 -4 0 3 1.16 1.62
 -4 0 3 6.59 2.91
 -4 0 3 -0.53 1.62
 -4 0 3 1.92 2.21
 -4 0 3 -0.28 1.95
 -4 0 3 2.85 1.55
 -4 0 2 2395.76 80.43
 -4 0 2 2402.09 81.61
 -4 0 2 2454.95 79.84
 -4 0 2 2230.86 80.59
 -4 0 2 2488.95 82.07
 -4 0 2 2341.16 78.82
 -4 0 2 2273.24 81.57
 -4 0 2 2352.91 81.54
 -4 0 1 4.09 2.68
 -4 0 1 0.71 2.49
 -4 0 1 3.41 1.76
 -4 0 1 2.27 1.29
 -4 0 1 1.48 2.35
 -4 0 1 5.36 2.42
 -4 0 0 1319.13 52.17
 -4 0 0 1417.85 48.99
 -4 0 0 1381.53 48.95
 -4 0 0 1413.5 48.1
 -4 0 0 1405.59 52.19
 -4 0 0 1377.46 48.85
 -4 0 -1 2.95 1.57
 -4 0 -1 1.96 2.99
 -4 0 -1 2.86 2.96
 -4 0 -1 -0.22 1.35
 -4 0 -1 0.23 1.35
 -4 0 -2 2014.99 72.39
 -4 0 -2 1943.3 71.4
 -4 0 -2 1999.21 68.92
 -4 0 -3 1.34 2.38
 -4 0 -3 0.3 1.64
 4 0 4 77.36 8.05
 -4 0 -4 67.99 6.32
 -4 0 -4 65.78 6.89
 4 0 5 2.15 2.72
 4 0 5 0.7 2.62
 -4 0 -5 1.23 2.3
 4 0 6 407.17 17.53
 -4 1 8 8.8 2.07
 -4 -1 8 4.9 1.75
 -4 -1 8 7.55 1.91
 -4 -1 8 5.57 1.83
 -4 1 8 7.61 2
 -4 1 7 281.27 13.93
 -4 -1 7 274.93 13.93
 -4 -1 6 75.9 7.52
 -4 1 6 82.44 7.69
 -4 1 6 91.28 7.09
 -4 -1 6 85.25 6.95
 -4 1 6 81.79 7.32
 -4 -1 6 81.62 7.5
 -4 -1 6 99.92 7.6
 -4 1 6 81.91 7.18
 -4 1 6 102.68 7.33
 -4 -1 6 94.44 7.23
 -4 -1 5 12.12 3.07
 -4 1 5 6.89 2.05
 -4 -1 5 4.79 2.04
 -4 -1 5 4.72 2.28
 -4 1 5 6.06 2.4
 -4 1 5 4.3 1.84
 -4 -1 5 6.04 2.07
 -4 -1 5 5.28 2.2
 -4 1 5 6.82 2.35
 -4 1 5 9.55 2.8
 -4 -1 5 2.93 1.95
 -4 1 5 6.29 2.29
 -4 -1 5 6.04 2.31
 -4 1 4 39.32 4.48
 -4 -1 4 42.35 4.74
 -4 1 4 37.49 4.63
 -4 -1 4 40.38 4.88
 -4 -1 4 35.37 4.97
 -4 -1 4 39.2 4.58
 -4 1 4 38.35 4.57
 -4 1 4 45 4.46
 -4 -1 4 45.69 4.64
 -4 1 4 33.98 4.44
 -4 -1 4 40.4 4.98
 -4 1 4 36.16 3.72
 -4 1 3 2612.27 84.13
 -4 1 3 2372.77 84.98
 -4 -1 3 2372.52 85.49
 -4 1 3 2681.02 84.08
 -4 1 3 2463.93 82.93
 -4 -1 3 2710.14 85.71
 -4 1 3 2358.69 84.71
 -4 -1 3 2489.51 85.12
 -4 1 3 2410.16 84.68
 -4 1 3 2525.86 86.09
 -4 -1 3 2488.41 86.52
 -4 -1 3 2525.3 85.3
 -4 1 3 2494.36 85.31
 -4 1 2 44.96 5.06
 -4 -1 2 42.66 4.92
 -4 1 2 38.03 4.02
 -4 1 2 42.4 4.85
 -4 -1 2 44.28 5.13
 -4 -1 2 48.67 5.36
 -4 1 2 53.4 5.56
 -4 1 2 46.73 4.79
 -4 -1 2 48.82 4.62
 -4 -1 2 45.48 5.02
 -4 -1 2 42.2 4.8
 -4 1 2 43.93 5.18
 -4 1 2 48.69 4.54
 -4 1 2 38.96 3.88
 -4 -1 2 46.88 5.33
 -4 1 2 47.53 5.24
 -4 1 1 160.88 10.99
 -4 -1 1 149.96 10.43
 -4 1 1 167.37 11.52
 -4 -1 1 168.49 11.5
 -4 -1 1 185.27 9.15
 -4 1 1 173.82 9.45
 -4 -1 1 188.12 9.89
 -4 1 1 193.41 12.05
 -4 -1 1 176.93 9.43
 -4 -1 1 201.46 12.49
 -4 -1 1 174.22 11.78
 -4 1 1 154.99 11.22
 -4 -1 0 7.42 3.13
 -4 1 0 5.7 3.25
 -4 1 0 6.61 2.12
 -4 1 0 5.48 1.91
 -4 -1 0 4.79 1.79
 -4 -1 0 3.03 1.57
 -4 -1 0 2.76 1.3
 -4 1 0 5.25 1.57
 -4 -1 0 6.67 1.9
 -4 1 0 5.23 1.93
 -4 1 0 3.92 3.11
 -4 -1 0 8.43 3.55
 -4 1 -1 1777.77 59.18
 -4 -1 -1 1653.5 58.86
 -4 1 -1 1621.15 59.06
 -4 -1 -1 1647.71 58.94
 -4 -1 -1 1703.12 59.28
 -4 1 -1 1813.62 59.48
 -4 -1 -1 1708.15 63.04
 -4 1 -1 1744.76 62.87
 -4 1 -1 1779.79 62.32
 -4 -1 -1 1716.39 62.43
 -4 1 -2 24.95 3.65
 -4 1 -2 23.3 3.6
 -4 -1 -2 22.62 3.63
 -4 -1 -2 22.93 4.64
 -4 1 -2 28.68 5.3
 -4 1 -2 22.06 4.55
 -4 -1 -2 24.48 4.7
 -4 1 -2 25.61 3.54
 -4 -1 -3 84.69 8.63
 -4 1 -3 86.93 8.47
 -4 -1 -3 85.36 7.12
 -4 1 -3 88.63 7.26
 -4 -1 -4 27.71 3.94
 -4 1 -4 27.53 4.03
 4 1 4 31.93 5.3
 4 -1 4 26.37 4.99
 -4 1 -4 29.25 4.69
 -4 -1 -4 25.65 4.61
 -4 1 -5 357.34 15.86
 4 -1 5 364.46 18.08
 4 1 5 328.8 17.2
 4 -1 5 319.72 16.44
 4 1 5 329.95 16.93
 -4 1 -5 343.48 16.73
 -4 -1 -5 326.79 16.73
 4 -1 6 15.41 3.08
 4 1 6 12.47 2.72
 -4 -2 8 351.59 14.63
 -4 2 8 396.47 15.73
 -4 -2 8 356.75 15.63
 -4 -2 8 370.6 15.68
 -4 2 8 365.5 15.48
 -4 -2 7 51.11 5
 -4 -2 7 50.91 5.11
 -4 2 7 50.46 4.93
 -4 2 6 347.35 15.68
 -4 -2 6 370.49 16.55
 -4 2 6 320.7 16.13
 -4 -2 6 318.56 17.03
 -4 2 6 290.72 16.48
 -4 -2 6 314.2 17.06
 -4 -2 6 321.04 15.74
 -4 2 6 293.09 16.02
 -4 2 6 331.89 15.87
 -4 -2 6 290.6 15.39
 -4 2 5 189.04 10.9
 -4 -2 5 173.81 10.68
 -4 -2 5 178.06 10.97
 -4 2 5 178.43 11.22
 -4 2 5 204.06 11.79
 -4 -2 5 188.36 12.08
 -4 -2 5 195.66 12.65
 -4 -2 5 194.51 11.38
 -4 2 5 184.14 11.85
 -4 -2 5 169.38 11.77
 -4 2 5 202.82 10.83
 -4 -2 5 209.08 11.23
 -4 2 5 206.99 11
 -4 -2 5 203.93 11.88
 -4 2 4 896.94 33.6
 -4 -2 4 902.41 34.44
 -4 -2 4 858.8 35.32
 -4 -2 4 845.65 33.68
 -4 -2 4 837.03 33.57
 -4 2 4 853.97 34.56
 -4 -2 4 858.7 35.45
 -4 2 4 908.37 32.64
 -4 2 4 834.66 33.91
 -4 -2 4 889.18 35.17
 -4 2 4 929.4 33.31
 -4 -2 4 931.76 33.71
 -4 -2 4 930.82 34.34
 -4 2 4 890.44 34.28
 -4 2 3 6.67 2.4
 -4 -2 3 7.11 2.55
 -4 -2 3 5.68 2.53
 -4 2 3 6.82 2.24
 -4 -2 3 5.93 2.19
 -4 2 3 4.77 2.32
 -4 2 3 2.94 1.85
 -4 -2 3 4.12 2.23
 -4 2 3 5.26 2.08
 -4 -2 3 4.56 1.94
 -4 2 3 4.52 1.92
 -4 2 3 4.26 2.21
 -4 -2 3 8.37 2.64
 -4 2 2 761.13 31.69
 -4 -2 2 796.09 32.56
 -4 -2 2 857.7 32.72
 -4 2 2 852.21 32.27
 -4 2 2 800.77 31.37
 -4 -2 2 795.47 31.54
 -4 2 2 815.59 30.77
 -4 2 2 744.35 31.74
 -4 2 2 765.43 30.33
 -4 -2 2 760.83 31.57
 -4 2 2 842.21 30.1
 -4 -2 2 816.53 30.42
 -4 2 2 829.88 31.78
 -4 -2 2 792.99 32.5
 -4 -2 1 1040.23 40.98
 -4 2 1 1069.36 40.8
 -4 2 1 1075.64 37.65
 -4 2 1 1164.49 41.25
 -4 -2 1 1217.69 42.1
 -4 -2 1 969.24 37.12
 -4 -2 1 1051.65 37.15
 -4 2 1 978.76 40.09
 -4 -2 1 939.8 38.85
 -4 -2 1 1096.84 38.34
 -4 -2 1 1098.73 36.9
 -4 2 1 958.08 40.23
 -4 -2 1 992.35 40.36
 -4 2 1 950.57 35.51
 -4 2 0 362.08 14.88
 -4 -2 0 365.88 15.52
 -4 2 0 350.48 16.08
 -4 2 0 345.91 15.91
 -4 -2 0 345.94 15.33
 -4 2 0 321.05 15.56
 -4 -2 0 334.21 14.4
 -4 2 0 378.39 18.38
 -4 -2 0 327.63 17.85
 -4 -2 0 351.96 18.59
 -4 2 0 336.76 18.07
 -4 2 -1 131.91 8.2
 -4 2 -1 134.79 8.36
 -4 -2 -1 125.85 7.9
 -4 2 -1 142.29 8.75
 -4 -2 -1 113.77 7.36
 -4 -2 -1 133.22 9.51
 -4 -2 -1 141.46 10.72
 -4 2 -1 135.91 10.33
 -4 2 -1 142.46 10.13
 -4 -2 -1 138.42 10.28
 -4 -2 -1 130.88 8.05
 -4 -2 -2 1373.1 50.87
 -4 2 -2 1362.79 48.59
 -4 2 -2 1433.9 48.5
 -4 -2 -2 1322.45 51.79
 -4 2 -2 1383.84 51.97
 -4 2 -2 1429.3 49.25
 -4 2 -2 1424.57 51.31
 -4 -2 -2 1334.96 51.12
 -4 -2 -3 9.02 3.21
 -4 2 -3 1.73 2.18
 -4 2 -3 3.01 2.05
 -4 -2 -3 1.81 1.91
 -4 2 -4 131.02 9.24
 -4 -2 -4 145.19 9.52
 4 2 4 144.45 10.81
 4 -2 4 141.35 11.23
 -4 2 -4 150.66 10.46
 -4 -2 -4 148.37 10.79
 4 -2 5 71.34 6.51
 4 2 5 72.6 6.85
 -4 2 -5 75.55 6.03
 4 -2 5 69.3 7.21
 4 2 5 76.5 7.03
 -4 2 -5 68.36 6.35
 -4 -2 -5 74.62 6.91
 4 -2 6 104.9 6.95
 4 2 6 105.55 6.92
 -4 -3 8 24.6 3.2
 -4 3 8 21.39 2.76
 -4 -3 8 24.66 3.08
 -4 3 8 24.79 3.07
 -4 -3 7 627.82 25.68
 -4 3 7 632.02 25.41
 -4 3 6 11.26 2.68
 -4 -3 6 11.9 2.85
 -4 3 6 15.5 2.96
 -4 -3 6 19.35 3.3
 -4 3 6 12.49 3.05
 -4 -3 6 13.67 3.17
 -4 -3 6 16.93 3.72
 -4 -3 6 15.54 3.88
 -4 -3 6 17.04 3.11
 -4 3 6 19.53 3.69
 -4 3 5 227.38 11.23
 -4 3 5 242.4 12.01
 -4 -3 5 229.73 13.24
 -4 3 5 231.18 13.29
 -4 -3 5 219.63 13.64
 -4 -3 5 250.1 13.28
 -4 -3 5 216.38 12.3
 -4 3 5 224.61 12.22
 -4 3 5 215.1 12.47
 -4 -3 5 212.34 13.42
 -4 3 5 251.78 12.15
 -4 -3 5 239.6 12.61
 -4 -3 5 231.7 12.47
 -4 3 5 226.48 12.82
 -4 -3 5 235.39 14.24
 -4 3 4 0.72 1.62
 -4 -3 4 0.3 1.88
 -4 -3 4 2.31 1.69
 -4 -3 4 2.17 2.25
 -4 -3 4 2.31 1.9
 -4 3 4 1.11 1.44
 -4 -3 4 2.02 1.88
 -4 -3 4 2.71 1.93
 -4 3 4 2 2.12
 -4 3 4 0.27 1.53
 -4 -3 4 6.26 2.58
 -4 3 4 1.26 1.43
 -4 3 4 0.24 1.3
 -4 3 4 6.46 2.25
 -4 -3 4 1.41 2.02
 -4 -3 3 1373.84 51.7
 -4 3 3 1438.18 50.31
 -4 -3 3 1488.08 49.97
 -4 -3 3 1409.74 52.66
 -4 3 3 1404.47 50.99
 -4 -3 3 1288.12 51.5
 -4 3 3 1373.56 50.68
 -4 3 3 1458.51 50.69
 -4 -3 3 1441.71 51.22
 -4 3 3 1434.35 51.64
 -4 3 3 1389.38 51.89
 -4 -3 3 1494.03 53.32
 -4 -3 2 4.69 2.35
 -4 3 2 3.75 2.28
 -4 -3 2 3.74 1.57
 -4 3 2 12.63 2.59
 -4 -3 2 13.91 2.95
 -4 -3 2 2.78 2.12
 -4 3 2 2.88 1.58
 -4 -3 2 3.16 1.95
 -4 3 2 0.86 1.56
 -4 -3 2 0.98 1.92
 -4 3 2 2.47 2.1
 -4 -3 2 4.87 1.67
 -4 3 2 3.85 2.12
 -4 -3 1 48.51 5.28
 -4 -3 1 44.26 4.4
 -4 3 1 36.88 5.08
 -4 3 1 45.57 5.67
 -4 -3 1 32.75 5.13
 -4 -3 1 35.13 5.27
 -4 3 1 39.8 5.23
 -4 3 1 38.92 4.16
 -4 -3 1 38.11 5.23
 -4 -3 1 38.28 3.85
 -4 3 1 50.83 5.64
 -4 -3 1 36.4 3.56
 -4 3 1 37.39 3.23
 -4 -3 1 31.6 4.62
 -4 3 0 413.35 19.69
 -4 -3 0 391.9 20.16
 -4 -3 0 398.76 20.52
 -4 3 0 413.22 20.04
 -4 3 0 418.17 18.04
 -4 -3 0 402.64 16.94
 -4 3 0 414.74 18.16
 -4 -3 0 377.27 16.68
 -4 3 0 365.97 16.17
 -4 -3 0 394.14 16.12
 -4 -3 -1 1349.59 48.48
 -4 3 -1 1310.56 48.9
 -4 -3 -1 1306.67 49.65
 -4 3 -1 1362.91 46.55
 -4 -3 -1 1315.28 46.26
 -4 -3 -1 1329.58 50.49
 -4 3 -1 1322.67 49.81
 -4 -3 -1 1228.78 45.29
 -4 3 -1 1327.73 47.03
 -4 -3 -1 1243.83 45.82
 -4 3 -1 1286.79 47.02
 -4 -3 -2 11.04 3.22
 -4 3 -2 13.67 3.95
 -4 -3 -2 11.47 3.67
 -4 -3 -2 17.56 4.27
 -4 3 -2 8.24 3.47
 -4 3 -2 14.11 2.85
 -4 -3 -2 12.49 3.19
 -4 3 -2 13.85 2.93
 -4 -3 -2 15.81 3.22
 -4 3 -3 20.41 3.52
 -4 -3 -3 23.59 3.79
 -4 -3 -3 16.91 4.15
 -4 3 -3 29.27 4.86
 -4 3 -4 40.83 4.87
 -4 3 -4 49.88 5.81
 -4 -3 -4 42.77 5.81
 4 -3 4 36.31 4.28
 4 3 4 47.55 6.14
 4 -3 4 43.4 6.24
 4 3 5 213.3 12.53
 -4 3 -5 225.79 11.58
 4 -3 5 250.23 13.82
 4 3 5 203.3 12.36
 -4 3 -5 217.2 12.18
 -4 -3 -5 206.9 12.55
 4 -3 6 0.37 1.53
 4 3 6 1.09 1.33
 -4 -4 8 442.68 18.51
 -4 4 8 451.64 17.95
 -4 -4 8 447.92 18.14
 -4 4 8 431.64 17.67
 -4 4 7 1.22 1.52
 -4 -4 7 1.07 1.63
 -4 -4 6 372 18.99
 -4 4 6 345.56 18.2
 -4 -4 6 393.57 19.82
 -4 4 6 392.03 18.37
 -4 4 6 405.04 17.92
 -4 -4 6 336.36 17.32
 -4 -4 6 378.45 19.37
 -4 -4 5 10.24 3.01
 -4 4 5 9.48 2.32
 -4 -4 5 9.44 2.46
 -4 4 5 8.58 2.09
 -4 4 5 10 2.77
 -4 -4 5 5.27 2.45
 -4 -4 5 8.53 3.1
 -4 -4 5 9.29 2.75
 -4 -4 5 10.09 2.29
 -4 4 5 6.74 2.55
 -4 4 5 8.54 2.27
 -4 -4 5 8.75 2.43
 -4 -4 5 9.36 3.24
 -4 4 4 1581.59 55.58
 -4 -4 4 1461.72 56.6
 -4 4 4 1672.46 56.1
 -4 -4 4 1693.68 58.17
 -4 4 4 1382.53 56.7
 -4 -4 4 1692.45 59.25
 -4 -4 4 1501.25 57.2
 -4 -4 4 1735.88 59.6
 -4 -4 4 1669.37 57.8
 -4 4 4 1686.62 55.9
 -4 -4 4 1734.11 57.04
 -4 4 4 1610.15 57.22
 -4 4 4 1595.42 56.33
 -4 -4 4 1573.39 58.78
 -4 4 3 29.28 3.6
 -4 -4 3 34.27 3.56
 -4 -4 3 33.34 4.25
 -4 -4 3 34.06 4.53
 -4 -4 3 25.8 3.7
 -4 4 3 32.28 4.2
 -4 -4 3 34.71 4.74
 -4 -4 3 30.38 4.28
 -4 -4 3 36.61 4.11
 -4 -4 3 33.86 4.52
 -4 -4 3 34.67 4.73
 -4 4 3 37.92 4.1
 -4 4 3 29.98 4.09
 -4 4 3 25.2 3.54
 -4 4 3 32.03 3.94
 -4 4 3 30.78 3.62
 -4 -4 2 534.66 22.08
 -4 4 2 519.95 21.39
 -4 -4 2 408.6 20.64
 -4 -4 2 469.17 19.34
 -4 4 2 435.1 20.38
 -4 -4 2 456.72 21.48
 -4 -4 2 471.24 21.13
 -4 4 2 496.55 20.3
 -4 4 2 488.87 21.51
 -4 -4 2 473.12 22.35
 -4 -4 2 472.67 19.42
 -4 -4 2 499.16 21.94
 -4 -4 2 478.97 20.44
 -4 4 2 464.81 20.24
 -4 4 2 491.87 21.12
 -4 4 1 125.48 6.91
 -4 4 1 146.66 9.82
 -4 -4 1 156.06 10.27
 -4 -4 1 137.66 7.98
 -4 4 1 147.85 8.54
 -4 -4 1 122.94 9.6
 -4 -4 1 134.35 7.63
 -4 4 1 136.59 9.76
 -4 -4 1 132.94 10.06
 -4 -4 1 133.09 9.3
 -4 4 1 150.28 9.26
 -4 4 1 121.92 9.59
 -4 -4 1 125.49 8.06
 -4 -4 1 147.47 9.92
 -4 -4 1 137.6 10.19
 -4 4 1 134.7 9.6
 -4 -4 0 448.13 22.04
 -4 4 0 437.6 21.19
 -4 -4 0 407.22 17.97
 -4 4 0 472.66 19.76
 -4 4 0 431.8 19.1
 -4 -4 0 436.69 20.71
 -4 -4 0 420.11 17.99
 -4 -4 0 449.06 17.57
 -4 4 0 452.15 20.99
 -4 -4 0 419.95 21.29
 -4 -4 0 447.27 19.51
 -4 4 0 411.66 17.54
 -4 -4 -1 98.42 8.97
 -4 4 -1 98.14 8.7
 -4 -4 -1 92.28 6.49
 -4 4 -1 107.13 7.62
 -4 4 -1 93.67 7.21
 -4 4 -1 86.95 6.59
 -4 -4 -1 93.47 7.72
 -4 4 -1 92.51 8.04
 -4 -4 -1 98.38 8.64
 -4 -4 -1 102.09 8.42
 -4 -4 -1 94.77 6.33
 -4 -4 -1 93.89 6.71
 -4 -4 -2 907.41 38.97
 -4 4 -2 965.07 38.71
 -4 4 -2 958.63 35.94
 -4 -4 -2 928.54 35.95
 -4 4 -2 953.06 36.19
 -4 4 -2 946.08 37.92
 -4 -4 -2 908.95 38.28
 -4 -4 -2 972.73 37.68
 -4 -4 -2 941.72 37.36
 -4 4 -3 68.86 6.33
 -4 -4 -3 56.5 5.78
 -4 4 -3 51.24 5.55
 -4 -4 -3 54.58 6.84
 -4 4 -3 57.09 6.81
 -4 4 -3 49.95 6.17
 -4 -4 -3 52.5 6.48
 -4 -4 -3 65.54 6.61
 -4 -4 -4 124.21 9.98
 4 -4 4 118.55 8.3
 4 4 5 25.27 4.14
 -4 4 -5 23.14 3.47
 -4 4 -5 26.92 3.97
 -4 -4 -5 21.34 4.01
 4 -4 5 26.81 4.41
 4 4 5 22.62 3.81
 4 -4 6 225.45 10.28
 4 4 6 205.59 10.05
 -4 -5 8 63.92 4.83
 -4 5 8 55.41 4.28
 -4 -5 8 60.02 4.98
 -4 5 8 53.19 4.42
 -4 5 7 637.92 25.55
 -4 -5 7 642.29 26.01
 -4 -5 6 308.83 16.7
 -4 5 6 288.44 15.13
 -4 -5 6 294.5 16.63
 -4 5 6 287.88 13.15
 -4 5 6 289.95 15.37
 -4 -5 6 292.12 15.95
 -4 -5 6 268.45 14.59
 -4 5 6 291.2 14.57
 -4 -5 5 593.56 25.78
 -4 5 5 630.26 24.6
 -4 5 5 556.05 24.63
 -4 5 5 565.78 22.94
 -4 -5 5 584.73 25.32
 -4 5 5 530.62 24.73
 -4 -5 5 573.06 26.01
 -4 -5 5 636.55 24.3
 -4 5 5 604.53 23.38
 -4 -5 5 631.03 24.62
 -4 -5 5 564.3 26.43
 -4 -5 5 514.68 23.98
 -4 5 5 567.9 23.97
 -4 -5 5 558.55 26.22
 -4 5 4 8.8 2.15
 -4 -5 4 15.58 3.35
 -4 -5 4 12.81 2.8
 -4 -5 4 14.75 3.07
 -4 5 4 12.14 2.49
 -4 -5 4 11.07 2.5
 -4 5 4 10 2.89
 -4 5 4 7.89 2.25
 -4 5 4 11.34 2.6
 -4 -5 4 13.93 3.24
 -4 -5 4 8.29 3.1
 -4 -5 4 11.1 3.31
 -4 -5 4 13.85 2.78
 -4 -5 4 9.74 2.79
 -4 5 4 10.42 2.46
 -4 -5 4 9.76 2.43
 -4 -5 4 11.41 3.26
 -4 5 3 988.12 34.04
 -4 -5 3 817 34.7
 -4 -5 3 914.1 35.26
 -4 5 3 869.1 33.43
 -4 5 3 921.41 34.85
 -4 -5 3 772.21 34.57
 -4 5 3 863.61 34.56
 -4 -5 3 949.1 37.03
 -4 -5 3 931.9 36.65
 -4 -5 3 984.73 34.88
 -4 -5 3 887.19 35.49
 -4 5 3 911.8 33.79
 -4 5 3 956.37 34.42
 -4 -5 2 125.78 8.79
 -4 -5 2 135.02 9.17
 -4 5 2 132.75 8.6
 -4 -5 2 102.46 8.55
 -4 5 2 130.47 8.29
 -4 -5 2 117.02 7.27
 -4 -5 2 112.71 7.34
 -4 5 2 111.62 8.06
 -4 5 2 139.54 9
 -4 -5 2 124.93 9.07
 -4 5 2 128.01 8.42
 -4 -5 2 134.12 10.11
 -4 5 2 123.37 8.85
 -4 -5 2 121.61 9.01
 -4 -5 2 138.78 8.49
 -4 -5 1 22.2 2.78
 -4 -5 1 19.31 4.11
 -4 5 1 20.31 3.82
 -4 -5 1 27.93 3.23
 -4 5 1 19.85 3.42
 -4 -5 1 29.13 4.17
 -4 5 1 16.68 2.92
 -4 -5 1 27.2 4.02
 -4 5 1 20.96 4.19
 -4 -5 1 22.38 3.1
 -4 5 1 24.01 3.97
 -4 5 1 18.16 2.35
 -4 -5 1 23.25 4.28
 -4 -5 1 18.29 3.53
 -4 -5 0 960.72 39.04
 -4 5 0 935.21 37.73
 -4 -5 0 929.79 34.29
 -4 5 0 1000.82 35.91
 -4 -5 0 875.22 34.09
 -4 -5 0 983.98 37.53
 -4 5 0 949.82 37.54
 -4 -5 0 888 38.22
 -4 -5 0 968.63 35.84
 -4 5 0 897.37 38.43
 -4 5 0 970.28 34.09
 -4 -5 0 910.89 33.55
 -4 -5 -1 1092.1 39.6
 -4 5 -1 1101.55 41.05
 -4 5 -1 1225.89 42.65
 -4 -5 -1 1131.47 45.14
 -4 5 -1 1120.96 44.09
 -4 -5 -1 1141.23 42.65
 -4 5 -1 1177.62 43.82
 -4 -5 -1 1075.79 44.41
 -4 -5 -1 1134.91 43.57
 -4 -5 -1 1071.28 40.04
 -4 -5 -1 1079.5 40.82
 -4 5 -2 255.98 13.24
 -4 5 -2 267.4 13.18
 -4 -5 -2 228.06 15.1
 -4 5 -2 245.43 14.92
 -4 -5 -2 231.08 12.68
 -4 -5 -2 219.12 13.17
 -4 5 -2 243.97 14.25
 -4 -5 -2 229.56 14.53
 -4 -5 -2 229.06 13.7
 -4 5 -3 2.62 1.91
 -4 -5 -3 2.17 2.07
 -4 5 -3 2.64 2.39
 -4 -5 -3 1.66 2.32
 -4 -5 -3 0.46 2.34
 -4 5 -3 3.41 2.2
 4 -5 4 103.15 7.72
 -4 5 -4 138.84 9.55
 -4 -5 -4 117.11 9.57
 -4 -5 -4 112.89 8.83
 -4 5 -5 254.42 13
 -4 -5 -5 234.52 13.64
 -4 5 -5 262.99 12.69
 4 -5 5 284.98 14.36
 4 5 5 229.92 12.67
 4 5 5 239.33 13.31
 -4 -6 8 394.04 16.45
 -4 6 8 398.68 16.03
 -4 6 8 397.41 16.21
 -4 -6 8 419.1 17.27
 -4 6 7 62.51 5.38
 -4 -6 7 62.14 5.62
 -4 6 7 62.64 5.75
 -4 -6 7 68.4 6.65
 -4 -6 6 190.78 11.99
 -4 -6 6 215.61 12.11
 -4 6 6 187.8 11.08
 -4 -6 6 198.26 13.07
 -4 6 6 215.77 12.25
 -4 6 6 199.69 10.3
 -4 -6 6 212.5 13.34
 -4 -6 5 263.17 14.76
 -4 -6 5 247.42 13.32
 -4 6 5 263.55 13.44
 -4 6 5 242.38 13.51
 -4 6 5 241.2 12.12
 -4 -6 5 245.24 14.06
 -4 6 5 233.29 13.46
 -4 -6 5 265 14.87
 -4 -6 5 236.93 12.47
 -4 -6 5 235.66 14.83
 -4 6 5 267.67 12.36
 -4 -6 5 271.05 13.44
 -4 -6 5 227.92 13.16
 -4 6 5 251.6 13.02
 -4 -6 5 252.01 15.22
 -4 -6 4 1198.68 45.11
 -4 -6 4 1135.56 44.36
 -4 -6 4 1067.17 46.48
 -4 6 4 1143.68 43.14
 -4 -6 4 1139.87 44.6
 -4 6 4 1140.3 43.59
 -4 -6 4 1315.01 46.31
 -4 -6 4 1226.17 45.14
 -4 -6 4 1312.09 44.07
 -4 -6 4 1179.05 45.88
 -4 6 4 1227.72 42.57
 -4 6 4 1184.95 42.03
 -4 -6 4 1211.42 43.27
 -4 -6 4 1237.1 46.45
 -4 -6 4 1090.79 42.96
 -4 6 4 1160.88 43.71
 -4 6 3 159.8 9.82
 -4 -6 3 147.32 10.42
 -4 6 3 125.56 8.54
 -4 -6 3 164.23 11.24
 -4 -6 3 152.72 9.33
 -4 -6 3 157.77 10.4
 -4 6 3 160.62 9.5
 -4 6 3 137.91 8.49
 -4 -6 3 138.01 10.52
 -4 -6 3 132.54 9.59
 -4 6 3 151.59 8.82
 -4 -6 3 161.32 10.09
 -4 6 3 139.76 9.25
 -4 6 2 884.3 33.87
 -4 -6 2 814.99 33.38
 -4 -6 2 767.88 33.94
 -4 -6 2 879.82 31.19
 -4 6 2 821.66 32.2
 -4 6 2 817.17 32.5
 -4 -6 2 884.75 34
 -4 6 2 924.05 33.84
 -4 6 2 781.68 32.5
 -4 6 2 783.3 30.21
 -4 -6 2 835.77 31.51
 -4 -6 2 908.64 34.68
 -4 -6 2 973.9 32.93
 -4 -6 2 913.07 36.04
 -4 -6 1 630.47 25.79
 -4 -6 1 463.65 22.19
 -4 -6 1 542.67 25.51
 -4 6 1 556.39 24.6
 -4 -6 1 575.01 22.5
 -4 -6 1 643.01 25.05
 -4 6 1 591.65 24.73
 -4 -6 1 543.3 26.14
 -4 6 1 575.69 25.62
 -4 6 1 638.01 24.94
 -4 6 1 556.55 21.57
 -4 -6 1 591.63 22.36
 -4 -6 1 588.99 24.9
 -4 -6 0 656.98 26.66
 -4 -6 0 710.21 29.56
 -4 6 0 725.99 30.06
 -4 -6 0 648.36 30.38
 -4 -6 0 689.53 27.94
 -4 6 0 681.94 31.16
 -4 -6 0 710.51 26.38
 -4 6 0 733.08 30.43
 -4 -6 0 680.41 31.08
 -4 6 0 759.16 28.41
 -4 -6 0 687.9 26.7
 -4 -6 0 670.17 29.02
 -4 6 0 736.4 26.67
 -4 6 -1 5.57 1.87
 -4 6 -1 2.51 2.8
 -4 -6 -1 3.32 2.73
 -4 -6 -1 5.59 2.24
 -4 -6 -1 1.65 1.26
 -4 -6 -1 1.36 1.71
 -4 6 -1 7.2 2.29
 -4 6 -1 2.45 2.11
 -4 -6 -1 1.34 2.56
 -4 6 -1 0.78 2.12
 -4 -6 -2 428.27 22.91
 -4 6 -2 460.95 22.67
 -4 6 -2 519.38 20.86
 -4 6 -2 460.62 21.88
 -4 -6 -2 431.07 22.29
 -4 6 -2 447.55 20.31
 -4 -6 -2 445.12 21.15
 -4 -6 -2 435.43 20.47
 -4 -6 -3 279.63 15.58
 -4 -6 -3 270.7 16.9
 -4 6 -3 291.25 16.74
 -4 6 -3 310.03 16.4
 -4 -6 -3 285.76 16.47
 -4 6 -3 279.88 15.3
 -4 -6 -4 66.5 6.52
 4 -6 4 54.33 5.47
 -4 6 -4 76.35 7.03
 -4 -6 -4 62.68 7.03
 4 6 5 0.55 2.39
 4 -6 5 3.33 2.14
 4 6 5 3.78 2.02
 -4 6 -5 4.66 2.01
 -4 -6 -5 2.12 2.22
 -4 6 -5 2.43 1.66
 -4 7 8 36.39 3.33
 -4 7 8 43.99 3.68
 -4 -7 8 49.14 3.99
 -4 -7 8 40.12 3.98
 -4 7 7 256.53 12.68
 -4 -7 7 280.5 13.66
 -4 7 7 255.88 11.29
 -4 7 7 263.81 13.18
 -4 -7 7 248.9 14.16
 -4 -7 6 239.99 15.2
 -4 7 6 270.1 14.37
 -4 -7 6 301.14 15.26
 -4 -7 6 261.5 14.29
 -4 7 6 285.66 13.91
 -4 -7 6 282.22 15.97
 -4 7 6 259.31 12.54
 -4 7 5 27.63 4.04
 -4 -7 5 33.69 4.91
 -4 -7 5 27.03 4.43
 -4 -7 5 27.83 4.64
 -4 -7 5 33.28 5.53
 -4 7 5 28 4.16
 -4 -7 5 34.69 4.5
 -4 7 5 29.63 3.58
 -4 -7 5 29.21 4.93
 -4 7 4 158.09 8.36
 -4 -7 4 142.86 8.89
 -4 7 4 139.25 9.31
 -4 7 4 153.24 8.73
 -4 -7 4 153.08 10.25
 -4 -7 4 110.22 10.26
 -4 -7 4 127.35 9.57
 -4 7 4 145.74 9.33
 -4 -7 4 156.26 10.64
 -4 -7 4 137.13 10.04
 -4 -7 4 150.26 10.21
 -4 -7 4 156.87 9.25
 -4 -7 4 113.5 9.52
 -4 -7 4 161.95 11.33
 -4 -7 4 126.24 8.93
 -4 7 4 150.3 9.32
 -4 7 3 1278.21 45.31
 -4 -7 3 1214.3 47.53
 -4 -7 3 1118.32 47.89
 -4 7 3 1297.3 46.41
 -4 -7 3 1314.45 48.32
 -4 7 3 1172.88 45.19
 -4 -7 3 1232.05 47.15
 -4 7 3 1313.55 46.62
 -4 -7 3 1312.88 48.15
 -4 -7 3 1388.9 46.37
 -4 -7 3 1298.66 49.37
 -4 -7 3 1249.51 47.08
 -4 7 3 1272.36 44.89
 -4 7 3 1291.08 46.3
 -4 -7 2 415.69 20.17
 -4 7 2 463.47 19.59
 -4 -7 2 442.74 20.45
 -4 -7 2 461.79 18.22
 -4 7 2 432.76 19.37
 -4 -7 2 406.36 21.24
 -4 7 2 421.88 17.05
 -4 7 2 432.28 17.7
 -4 7 2 445.98 20.48
 -4 -7 2 477.91 22.97
 -4 -7 2 492.84 19.84
 -4 -7 2 488.82 21.54
 -4 -7 2 451.9 18.8
 -4 7 2 463.39 20.57
 -4 7 2 445.7 20.07
 -4 -7 1 61.46 4.91
 -4 -7 1 66.61 6.8
 -4 7 1 68.89 6.36
 -4 -7 1 68.5 6.05
 -4 -7 1 57.04 4.73
 -4 7 1 61.16 5.97
 -4 -7 1 59.01 6.97
 -4 -7 1 70.07 6.47
 -4 7 1 61.48 5.9
 -4 7 1 60.97 4.58
 -4 7 1 60.97 6.54
 -4 -7 1 55.17 5.11
 -4 -7 1 70.12 6.67
 -4 7 0 299.16 15.96
 -4 -7 0 270.88 16.4
 -4 -7 0 270.89 14.76
 -4 -7 0 268.92 15
 -4 -7 0 281.97 13.24
 -4 -7 0 279.76 14.06
 -4 7 0 288.52 17.05
 -4 7 0 295.03 13.23
 -4 7 0 283.35 14.27
 -4 -7 0 272.62 16.83
 -4 7 0 264.8 15.47
 -4 -7 0 269.63 12.68
 -4 7 -1 361.21 18.49
 -4 -7 -1 348.27 19.52
 -4 -7 -1 331.02 17.66
 -4 -7 -1 350.01 17.51
 -4 7 -1 382.62 16.72
 -4 7 -1 402.27 18.55
 -4 -7 -1 363.03 15.71
 -4 -7 -1 348.99 15.73
 -4 -7 -1 371.39 18.17
 -4 -7 -1 347.75 19.72
 -4 7 -1 348.77 18.67
 -4 -7 -2 36.54 5.04
 -4 -7 -2 38.22 5.87
 -4 7 -2 39.8 5.72
 -4 7 -2 39.99 5.57
 -4 -7 -2 42.65 5.92
 -4 7 -2 38.24 4.75
 -4 -7 -3 1.41 2.1
 -4 7 -3 3.66 2.11
 -4 7 -3 4.07 2.6
 -4 -7 -3 2.09 2.49
 -4 -7 -3 1.4 2.48
 -4 7 -3 1.25 2.44
 -4 -7 -4 274.29 14.62
 4 7 4 236.82 13.35
 4 -7 4 300.87 15.55
 4 -7 4 236.05 13.11
 -4 7 -4 295.34 14.99
 -4 -7 -4 259.95 15.15
 -4 7 -5 206.73 10.88
 4 -7 5 210.02 11.1
 4 7 5 177.37 10.07
 -4 7 -5 206.05 10.55
 4 7 5 199.85 11.33
 -4 -8 8 216.94 10.76
 -4 8 8 198.18 9.51
 -4 -8 8 250.45 10.6
 -4 8 8 233.83 10.1
 -4 -8 7 147.39 9.79
 -4 8 7 131.68 8.06
 -4 -8 7 126.28 8.41
 -4 -8 7 128.52 9.22
 -4 8 7 131.37 7
 -4 8 7 141.75 8.58
 -4 8 6 85.72 6.08
 -4 -8 6 92.83 7.44
 -4 8 6 94.75 7
 -4 -8 6 93.82 8.53
 -4 -8 6 98.04 8.59
 -4 8 6 85.08 7.12
 -4 8 6 88.72 6.47
 -4 -8 6 86.85 7.63
 -4 -8 5 551.26 26.12
 -4 8 5 578.94 25.09
 -4 -8 5 602.44 26.55
 -4 -8 5 606.6 27.81
 -4 -8 5 577.6 25.64
 -4 -8 5 624.25 27.95
 -4 8 5 581.18 23.71
 -4 8 5 633.12 25.79
 -4 -8 4 259.94 14.98
 -4 -8 4 263.38 15
 -4 -8 4 291.73 16.94
 -4 8 4 263.52 13.82
 -4 8 4 260.04 13
 -4 -8 4 251.94 15.03
 -4 8 4 241.62 13.54
 -4 -8 4 282.62 15.4
 -4 -8 4 246.96 13.74
 -4 8 4 282.98 14.37
 -4 -8 4 311.29 17.08
 -4 8 4 282.04 12.51
 -4 -8 4 272.94 13.47
 -4 -8 4 255.79 15.39
 -4 -8 4 311.29 14.04
 -4 -8 4 295.2 15.77
 -4 8 3 34.17 4.41
 -4 8 3 35.13 4.35
 -4 -8 3 36.01 4.76
 -4 -8 3 42.69 5.55
 -4 -8 3 39.33 5.34
 -4 8 3 40.61 4.28
 -4 8 3 36.81 4.18
 -4 -8 3 35.56 4.74
 -4 -8 3 35.51 5.41
 -4 -8 3 29.73 3.91
 -4 -8 3 43.48 5.31
 -4 -8 3 40.3 4.99
 -4 8 3 41.11 3.51
 -4 -8 3 37.21 4.31
 -4 -8 2 755.9 31.39
 -4 -8 2 857.55 31.84
 -4 8 2 776.3 30.4
 -4 8 2 782.66 30.44
 -4 -8 2 732.75 33.07
 -4 -8 2 895.19 34.96
 -4 -8 2 811.68 30.54
 -4 -8 2 784.89 32.55
 -4 8 2 831.33 31.97
 -4 8 2 784.38 28.82
 -4 8 2 762.02 31.29
 -4 8 2 746.78 28.02
 -4 -8 2 801.37 29.97
 -4 8 1 1082.13 39.97
 -4 -8 1 1045.56 45.54
 -4 8 1 1208.15 40.96
 -4 8 1 1188.73 42.99
 -4 8 1 1147.91 44.22
 -4 -8 1 1193.57 41.74
 -4 -8 1 1121.88 43.83
 -4 -8 1 1181.25 44.35
 -4 8 1 1198.15 42.82
 -4 -8 1 1121.96 43.07
 -4 -8 1 1106.51 40.7
 -4 -8 0 279.54 14.96
 -4 -8 0 276.8 13.13
 -4 -8 0 302.14 14.56
 -4 8 0 252.27 16.46
 -4 -8 0 277.6 15.3
 -4 -8 0 296.44 13.59
 -4 -8 0 244.06 16.02
 -4 8 0 277.15 15.69
 -4 8 0 295.22 14.68
 -4 8 0 313.94 13.6
 -4 8 0 283.57 15.46
 -4 -8 0 303.02 17.02
 -4 -8 -1 106.06 8.34
 -4 -8 -1 110.77 7.1
 -4 -8 -1 104.09 8.21
 -4 -8 -1 108.36 7.13
 -4 8 -1 107.78 8.99
 -4 -8 -1 110.71 9.87
 -4 8 -1 129.73 9.27
 -4 8 -1 149.32 9.71
 -4 -8 -1 121.19 8.69
 -4 8 -1 127.59 8.16
 -4 -8 -1 101.72 9.84
 -4 8 -1 127.23 9.78
 -4 8 -2 79.58 6.83
 -4 -8 -2 73.82 8.09
 -4 8 -2 82.84 7.99
 -4 8 -3 96.16 8.14
 -4 -8 -3 78.82 8.03
 -4 -8 -3 69.65 6.92
 -4 -8 -4 23.92 3.97
 -4 8 -4 23.41 3.58
 4 8 4 22.62 3.52
 4 -8 4 24.1 3.94
 4 8 4 19.42 3.81
 -4 8 -4 28.27 4.18
 -4 -8 -4 18.44 4.03
 4 -8 4 21.65 3.4
 4 -8 5 74.58 5.58
 4 8 5 68.07 5.28
 4 8 5 74.77 6.31
 -4 8 -5 86.76 6.02
 -4 9 8 36.77 3.16
 -4 -9 8 46.96 3.98
 -4 -9 7 360.08 17.78
 -4 9 7 392.45 16.2
 -4 9 7 393.54 16.66
 -4 -9 7 395.29 18.43
 -4 -9 7 411.81 17.34
 -4 -9 6 449.32 23.37
 -4 -9 6 515.32 22.36
 -4 9 6 506.53 21.38
 -4 9 6 494.62 20.76
 -4 -9 6 516.87 23.1
 -4 9 6 518.49 22.06
 -4 -9 6 550.62 24.43
 -4 9 6 497.15 20.3
 -4 9 5 130.92 8.23
 -4 -9 5 113.81 10.55
 -4 -9 5 138.19 9.79
 -4 9 5 130.39 8.89
 -4 -9 5 172.82 10.67
 -4 -9 5 139.18 10.35
 -4 -9 5 127.46 10.46
 -4 -9 5 127.83 9.3
 -4 9 5 138.48 9.46
 -4 -9 5 145.53 11.06
 -4 9 5 144.11 7.91
 -4 -9 5 139.33 8.78
 -4 9 4 340.82 15.62
 -4 -9 4 361.8 18.4
 -4 -9 4 364.29 19.66
 -4 9 4 334.79 16.35
 -4 -9 4 332.61 18.06
 -4 9 4 354.1 16.41
 -4 -9 4 361.61 18.04
 -4 -9 4 383.23 19.61
 -4 -9 4 344.2 17.79
 -4 -9 4 293.01 16.16
 -4 9 4 333.75 14.61
 -4 -9 4 336.04 15.76
 -4 9 4 340.89 16.61
 -4 -9 4 367.93 16.18
 -4 -9 4 353.8 18.15
 -4 9 3 657.06 26.1
 -4 9 3 630.5 23.64
 -4 9 3 640.52 25.93
 -4 -9 3 636.85 24.92
 -4 -9 3 610.12 26.5
 -4 -9 3 585.57 27.38
 -4 -9 3 616.85 27.71
 -4 9 3 611.82 24.63
 -4 9 3 606.87 24.66
 -4 -9 3 597.28 25.83
 -4 -9 3 578.02 26.28
 -4 -9 3 657.35 25.5
 -4 9 3 557.06 22.86
 -4 -9 3 670.46 25.38
 -4 -9 3 637.04 27.68
 -4 -9 3 698.79 29.29
 -4 9 2 563.24 23.09
 -4 -9 2 492.13 22.34
 -4 9 2 499.55 21.52
 -4 9 2 520.52 21.5
 -4 -9 2 485.1 21.68
 -4 -9 2 588.59 25.93
 -4 9 2 487.99 22.37
 -4 9 2 508.88 20.09
 -4 -9 2 536.47 21.4
 -4 -9 2 521.9 24.88
 -4 -9 2 498.36 21.26
 -4 -9 2 540.91 24.02
 -4 -9 2 541.32 22.52
 -4 9 2 470.93 19.3
 -4 9 1 19.39 2.83
 -4 -9 1 15.66 4.26
 -4 -9 1 18.67 3.63
 -4 9 1 16.08 2.42
 -4 9 1 14.11 3.18
 -4 -9 1 20.05 2.89
 -4 9 1 20.26 4.06
 -4 -9 1 17.92 2.85
 -4 -9 1 17.73 3.44
 -4 -9 1 16.12 3.42
 -4 9 1 24.55 3.55
 -4 9 0 68.55 5.34
 -4 9 0 63.36 5.87
 -4 -9 0 58.04 5.81
 -4 -9 0 61.28 5.63
 -4 9 0 59.87 7.12
 -4 -9 0 53.52 5.92
 -4 -9 0 64.93 5.28
 -4 9 0 64.46 4.96
 -4 9 0 69.5 6.59
 -4 -9 0 53.02 6.63
 4 -9 0 69.51 6.03
 -4 -9 0 64 5.18
 -4 9 0 60.19 6.3
 -4 9 -1 773.6 31.96
 -4 -9 -1 702.69 33.1
 -4 9 -1 771.68 34.81
 -4 -9 -1 772.05 30.92
 4 -9 1 758.7 30.84
 -4 9 -1 791.49 32.7
 -4 -9 -1 701.79 33.32
 -4 9 -1 756.88 31.36
 -4 9 -1 848.19 31.91
 -4 9 -1 726.92 29.33
 -4 -9 -1 804.37 31.13
 -4 -9 -1 729.82 28.65
 -4 9 -2 9.29 2.52
 -4 -9 -2 8.61 3.41
 -4 9 -2 7.34 3.04
 -4 9 -3 7.14 2.83
 -4 -9 -3 6.6 3.03
 -4 -9 -3 6.15 2.4
 4 -9 3 6.18 2.51
 4 9 3 5.89 2.06
 4 -9 3 4.96 2.49
 -4 -9 -4 225.07 12.9
 -4 9 -4 261.3 13.29
 4 -9 4 204.37 11.62
 -4 9 -4 237.6 12.33
 4 9 4 201.46 12.5
 4 -9 4 257.97 12.98
 4 9 4 212.75 11.51
 -4 9 -5 275.92 12.43
 -4 9 -5 305.58 14.59
 4 9 5 293.06 13.59
 -4 -10 8 140.33 7.33
 -4 10 8 132.3 6.47
 -4 -10 7 75.15 6.64
 -4 10 7 62.03 4.87
 -4 10 7 59.66 4.31
 -4 -10 7 69.8 5.67
 -4 -10 7 73.6 6.32
 -4 10 7 71.28 5.36
 -4 -10 6 29.85 4.16
 -4 10 6 30.89 3.78
 -4 -10 5 662.96 29
 -4 -10 5 716.7 30.24
 -4 10 5 673.46 26.31
 -4 -10 5 634.47 27.53
 -4 10 5 666.95 27.33
 -4 10 5 686.3 27.13
 -4 10 5 631.58 25.62
 -4 -10 5 687.17 28.54
 -4 -10 5 611.5 30.15
 -4 -10 5 629.7 29.31
 -4 10 4 192.38 10.23
 -4 -10 4 209.89 12.87
 -4 -10 4 186.73 12.99
 -4 10 4 178.41 10.8
 -4 -10 4 169.2 11.96
 -4 -10 4 159.94 9.77
 -4 -10 4 187.51 12.36
 -4 10 4 182.11 10.93
 -4 -10 4 172.1 10.93
 -4 -10 4 190.94 12.01
 -4 -10 4 201.39 13.38
 -4 10 3 1.48 1.88
 -4 -10 3 1.34 1.78
 -4 -10 3 -0.4 1.93
 -4 -10 3 4.18 2.22
 -4 10 3 1.87 1.67
 -4 -10 3 -0.44 2.69
 -4 -10 3 0.7 1.8
 -4 -10 3 2.03 1.92
 -4 -10 3 2.42 1.6
 -4 10 3 2.6 2.06
 -4 10 3 1.52 1.13
 -4 -10 3 2.26 1.59
 -4 10 2 431.36 20.16
 -4 -10 2 428.07 20.2
 -4 10 2 438.09 19.31
 -4 10 2 421.02 17.41
 -4 10 2 471.1 18.28
 -4 -10 2 458.76 23.13
 -4 10 2 440.24 20.37
 -4 -10 2 424.8 22.43
 -4 -10 2 461.82 19.43
 -4 -10 2 456.13 21.8
 -4 -10 2 435.66 19.04
 -4 -10 2 450.69 20.12
 -4 10 2 487.29 20.93
 -4 10 1 534.12 21.32
 -4 10 1 534.66 21.75
 4 -10 -1 552.17 22.94
 -4 10 1 573.06 23.88
 -4 -10 1 528.88 23.34
 -4 -10 1 570.41 24.94
 -4 -10 1 589.11 22.77
 -4 -10 1 540.92 22.19
 -4 10 1 566.56 24.95
 -4 -10 1 491.49 26.42
 -4 10 0 116.52 7.34
 -4 -10 0 120.47 11.31
 -4 -10 0 101.61 7.65
 -4 10 0 102.31 9.47
 -4 -10 0 108.81 7.35
 -4 -10 0 122.9 8.9
 4 -10 0 113.56 8.1
 -4 -10 0 113.17 7.33
 -4 10 0 99.46 6.67
 -4 10 0 123.35 8.45
 -4 -10 -1 22.14 3.79
 -4 10 -1 26.81 5.58
 4 -10 1 27.56 4.29
 -4 -10 -1 23.94 3.95
 -4 10 -1 25.93 3.6
 -4 10 -1 37.33 4.74
 -4 10 -1 28.55 4.41
 -4 -10 -1 27.34 3.55
 -4 -10 -2 480.82 20.41
 -4 10 -2 533.18 22.5
 -4 10 -2 526.81 26.59
 -4 -10 -2 512.97 23.05
 4 -10 3 287.05 15.04
 -4 -10 -3 310.47 15.98
 -4 -10 -4 119.13 8.48
 -4 10 -4 132.87 10.2
 -4 10 -4 115.38 7.65
 4 -10 4 103.17 7.29
 4 10 4 109.1 8.28
 -4 10 -5 33.36 3.44
 4 10 5 34.38 4.05
 -4 11 8 17.23 1.79
 -4 -11 8 16.19 2.11
 -4 11 7 108.35 6.53
 -4 -11 7 103.19 7.11
 -4 11 7 113.71 6.04
 -4 -11 7 116.04 8.14
 -4 11 7 109.06 6.73
 -4 -11 7 113.76 7.84
 -4 -11 6 656.96 26.84
 -4 11 6 639.15 25.39
 -4 11 5 73.51 6.51
 -4 -11 5 71.7 7.74
 -4 -11 5 70.31 7.27
 -4 -11 5 78.78 7.79
 -4 -11 5 77.76 7.36
 -4 -11 5 82.86 8.44
 -4 11 5 64.91 6.02
 -4 11 5 75.07 6
 -4 -11 5 82.6 7.05
 -4 11 5 74.4 5.81
 -4 -11 4 312.28 18.25
 -4 11 4 371.35 17.19
 -4 -11 4 364.51 19.04
 -4 -11 4 375.49 19.88
 -4 11 4 326.97 15.7
 -4 -11 4 347.13 15.89
 -4 -11 4 396.79 19.55
 -4 -11 4 390.9 20.14
 -4 11 3 188.16 10.81
 -4 11 3 212 11.65
 -4 -11 3 181.48 11.53
 -4 -11 3 164.73 11.83
 -4 -11 3 199.73 13.24
 -4 11 3 175.05 10.06
 -4 -11 3 186.55 11.77
 -4 -11 3 196.45 13.23
 -4 -11 3 190.49 10.9
 -4 11 3 188.3 11.09
 -4 -11 3 199.19 12.87
 -4 -11 3 183.06 10.26
 -4 11 3 169.92 9.06
 -4 11 2 301.45 15.41
 -4 11 2 314.23 15.45
 -4 11 2 277.39 14.96
 -4 -11 2 272.27 14.68
 -4 11 2 303.58 14.4
 4 -11 -2 286.99 13.91
 -4 11 2 256.39 12.25
 -4 11 2 281.35 12.98
 -4 -11 2 312.59 17.48
 -4 -11 2 319.24 16.78
 -4 -11 2 316.81 14.46
 -4 -11 2 313.42 14.48
 -4 -11 2 273.36 17.08
 -4 -11 2 287.6 14.91
 -4 11 1 1.46 1.88
 -4 -11 1 -0.53 2.31
 -4 -11 1 1.1 1.74
 -4 11 1 0.84 1.42
 -4 11 1 1.14 1.18
 4 -11 -1 0.27 1.31
 -4 -11 1 0.24 1.45
 -4 11 1 1.05 1.8
 -4 -11 1 0.56 1.78
 -4 -11 1 2.2 1.49
 -4 -11 0 1004.39 37.73
 -4 11 0 1064.09 41.28
 -4 -11 0 998.53 36.92
 4 -11 0 1073.71 38.54
 -4 11 0 1134.36 38.58
 -4 -11 0 1023.11 44
 -4 11 0 925.67 35.72
 -4 11 0 891.35 36
 -4 -11 0 984.91 38.92
 -4 -11 0 1005.24 36.79
 -4 -11 -1 325.34 16.11
 4 -11 1 338.71 16.53
 -4 11 -1 350.17 17.02
 -4 11 -1 324.8 15.26
 -4 11 -2 251.99 16.52
 -4 -11 -2 240.48 13.63
 -4 11 -2 238.18 13
 -4 -11 -2 235.24 11.8
 -4 -11 -3 4.26 2.44
 -4 11 -3 5.36 3.15
 4 -11 3 4.76 2.25
 -4 -11 -4 333.68 16.33
 -4 11 -4 368.16 18.24
 -4 11 -4 374.36 15.54
 4 -11 4 288.14 14.52
 4 11 4 322.03 16.02
 -4 11 -5 79.27 5.02
 4 11 5 87.76 6.01
 -4 12 8 23.76 1.87
 -4 -12 8 25.6 2.3
 -4 -12 7 99.97 6.54
 -4 12 7 104.05 6.05
 -4 -12 7 94.03 7.19
 -4 12 7 84.19 5.05
 -4 12 7 90.16 5.58
 -4 -12 7 96.71 6.86
 -4 12 6 128.93 8.02
 -4 -12 6 121.05 9.69
 -4 -12 6 162.43 11.44
 -4 -12 6 144.17 9.77
 -4 12 6 145.03 7.95
 -4 -12 6 138.46 9.74
 -4 12 6 142.35 8.65
 -4 -12 6 138.01 9.1
 -4 -12 5 800.68 33.47
 -4 -12 5 832.3 35.11
 -4 -12 5 889.87 36.1
 -4 12 5 896.71 33.02
 -4 12 5 774.97 32.35
 -4 -12 5 893.07 36.94
 -4 -12 5 823.49 34.43
 -4 12 5 845.46 31.64
 -4 -12 5 930.77 36.15
 -4 12 4 180.15 9.85
 -4 -12 4 185.06 12.48
 -4 -12 4 159.7 12.12
 -4 12 4 199.96 11.03
 -4 -12 4 149.53 10.56
 -4 -12 4 160.89 9.38
 -4 -12 4 203.22 12.86
 -4 -12 4 199.97 13.19
 -4 -12 4 176.93 12.34
 -4 12 4 174.39 10.61
 -4 12 3 15.94 2.81
 -4 -12 3 24.12 4.54
 -4 -12 3 17.53 4.25
 -4 12 3 20.28 3.2
 -4 12 3 16.68 3.23
 -4 12 3 22.05 3.62
 -4 -12 3 13.69 3.81
 -4 12 3 19.73 2.6
 -4 -12 3 17.42 3.08
 -4 -12 3 13.51 2.61
 -4 -12 3 24.39 4.42
 -4 -12 3 15.58 3.26
 -4 -12 3 13.89 3.43
 -4 -12 3 21.6 3.8
 -4 -12 2 312.98 14.49
 -4 -12 2 311.02 16.9
 -4 12 2 301.96 15.75
 -4 12 2 291.48 15.34
 -4 -12 2 294.64 15.03
 -4 -12 2 301.36 17.85
 -4 -12 2 272.13 14.91
 -4 12 2 301.05 12.89
 -4 12 2 272.76 13.07
 4 -12 -2 280.51 13.95
 -4 -12 2 343.16 18.2
 -4 -12 2 305.33 14.63
 -4 12 2 302.02 14.45
 -4 12 1 1006.21 36.67
 -4 12 1 905.54 34.5
 -4 -12 1 927.78 37.8
 -4 -12 1 912.28 35.28
 -4 12 1 1014.16 37.93
 -4 -12 1 951.61 41.23
 -4 12 1 911.39 34.04
 -4 -12 1 934.4 35.33
 4 -12 -1 1022.05 36.4
 -4 12 0 320.28 14.66
 -4 -12 0 326.01 16.99
 -4 -12 0 325.01 15.59
 -4 12 0 387.19 16.89
 -4 -12 0 322.7 20.72
 -4 12 0 332.1 15.14
 -4 12 0 358.17 18.48
 4 -12 0 338.84 16.58
 -4 -12 -1 13.82 2.85
 -4 12 -1 12.3 2.52
 -4 12 -1 12.15 2.54
 -4 12 -1 14.88 3.28
 4 -12 1 18.56 3.62
 -4 12 -2 71.57 8.23
 -4 -12 -2 84.49 7.24
 -4 -12 -2 77.47 5.94
 4 -12 2 76.47 6.6
 4 12 3 547.56 24.38
 -4 12 -3 578.18 26.85
 -4 -12 -3 531.01 24.16
 -4 -12 -3 567.95 21.93
 4 -12 3 628.4 25.57
 4 -12 3 548.69 23.37
 -4 12 -4 31.57 3.49
 4 12 4 26.29 3.88
 -4 -12 -4 25.62 3.79
 -4 12 -4 22.73 3.84
 4 -12 4 19.82 2.92
 -4 12 -5 11.24 1.65
 -4 -12 -5 8.59 2.46
 4 12 5 12.06 2.29
 -4 -13 7 31.95 3.57
 -4 13 7 26.57 2.72
 -4 13 7 25.63 2.43
 -4 -13 7 26.47 3.59
 -4 -13 7 28.78 3.27
 -4 -13 6 309.57 15.78
 -4 -13 6 352.76 17.9
 -4 -13 6 297.87 16.31
 -4 13 6 314.5 14.21
 -4 13 6 291.35 13.31
 -4 -13 6 326.22 16.02
 -4 -13 6 299.14 14.95
 -4 -13 5 7.33 2.41
 -4 -13 5 9.86 3.13
 -4 -13 5 7.38 3.22
 -4 13 5 11.16 2.66
 -4 13 5 10.97 2.6
 -4 -13 5 6.07 2.9
 -4 -13 5 9.14 3.13
 -4 -13 5 6.37 2.84
 -4 13 5 9.59 2.28
 -4 -13 4 422.41 20.7
 -4 -13 4 349.37 19.61
 -4 13 4 384.09 16.85
 -4 -13 4 353.28 18.19
 -4 -13 4 391.24 20.13
 -4 -13 4 420.23 21.03
 -4 13 4 395.17 18.02
 -4 13 4 405.17 17.85
 -4 13 4 356.42 15.25
 -4 13 3 52.82 4.91
 -4 13 3 50.25 5.25
 -4 -13 3 51.94 6.42
 -4 -13 3 56.75 4.99
 -4 13 3 53.92 4.32
 -4 -13 3 56.88 6.87
 -4 -13 3 56 6.9
 4 -13 -3 47.99 4.56
 -4 -13 3 45.62 5.86
 -4 -13 3 59.42 6.31
 -4 13 3 54.28 5.38
 -4 -13 3 50.73 6.41
 -4 13 2 66.59 6.35
 -4 13 2 64.44 6.3
 -4 -13 2 54.15 5.56
 -4 -13 2 67.1 7.96
 -4 13 2 57.59 4.76
 -4 -13 2 76.42 7.37
 -4 -13 2 75.68 5.92
 -4 -13 2 66.84 6.36
 -4 13 2 75.1 5.02
 -4 13 2 72.01 5.84
 -4 -13 2 71.14 6.02
 4 -13 -2 63.17 5.48
 -4 -13 1 19.41 3.24
 -4 13 1 20.96 3.05
 -4 13 1 22.87 3.55
 -4 -13 1 13.15 4.37
 -4 -13 1 19.2 3.79
 -4 13 1 22.01 2.8
 -4 -13 1 19.16 3.17
 4 -13 -1 15.76 3.13
 4 -13 0 1328.74 47.35
 -4 13 0 1466.13 47.31
 -4 -13 0 1216.59 53
 -4 13 0 1320.17 45.47
 -4 13 0 1143.74 44.46
 -4 -13 0 1249.07 47.66
 -4 13 -1 64.84 5.52
 -4 13 -1 79.94 8
 -4 -13 -1 83.7 6.97
 -4 -13 -1 78.44 6.15
 -4 -13 -1 70.13 6.26
 4 -13 1 80.27 7.02
 -4 -13 -1 89.59 10.25
 -4 13 -1 78.42 6.16
 -4 13 -1 84.39 6.94
 4 -13 2 220.23 12.28
 4 -13 2 249.04 14.6
 -4 13 -2 238.52 14.79
 -4 -13 -2 220.95 12.91
 -4 -13 -2 235.03 11.74
 4 13 3 0.3 2.46
 4 -13 3 0.64 2.27
 -4 -13 -3 3.95 2.34
 -4 13 -3 4.45 2.56
 4 -13 3 2.42 1.82
 -4 -13 -3 1.45 1.27
 -4 13 -4 280.89 11.88
 4 13 4 214.52 12.13
 -4 -13 -4 257.61 12.93
 -4 13 -4 259.78 12.75
 4 -13 4 230.93 11.35
 -4 -13 -5 8.2 1.97
 4 13 5 3.79 1.46
 -4 13 -5 8.01 1.26
 -4 14 7 106.58 5.23
 -4 -14 7 108.54 6.41
 -4 -14 7 108.4 6.97
 -4 14 7 97.2 5.33
 -4 -14 6 9.56 2.45
 -4 -14 6 10.88 2.68
 -4 14 6 6.41 1.64
 -4 -14 6 4.32 2.27
 -4 -14 6 7.81 2.73
 -4 -14 6 6.62 2.29
 -4 14 6 9.19 2.09
 -4 -14 5 497.33 22.26
 -4 14 5 516.08 21.39
 -4 14 4 59.42 5.09
 -4 -14 4 45.23 5.54
 -4 -14 4 61.66 6.86
 -4 -14 4 62.17 6.98
 4 -14 -4 49.32 4.66
 -4 -14 4 56.94 6.72
 -4 14 4 52.3 5.17
 -4 14 4 70.94 6.06
 -4 -14 4 64.47 6.97
 -4 14 4 53.37 4.13
 -4 14 3 2.16 1.71
 -4 -14 3 0.57 1.6
 -4 14 3 2.89 1.84
 -4 14 3 3.13 1.59
 -4 -14 3 2.98 2.08
 4 -14 -3 3.96 1.75
 -4 14 3 3 1.33
 -4 -14 3 0.45 2.04
 -4 -14 3 4.63 3.04
 -4 14 3 1.15 1.34
 -4 14 3 2.58 1.17
 -4 -14 3 5.55 2.95
 -4 -14 3 1.22 2.32
 -4 14 2 73.93 5.03
 -4 14 2 83.88 7.22
 -4 -14 2 61.37 6.76
 -4 -14 2 83.12 7.15
 -4 -14 2 69.29 8.16
 -4 14 2 59.48 4.85
 -4 14 2 61.3 5.44
 -4 -14 2 59.58 6.08
 4 -14 -2 70.19 5.87
 -4 14 1 677.15 26.89
 -4 14 1 658.28 25.41
 -4 -14 1 656.95 31.96
 4 -14 -1 670.96 26.75
 -4 14 1 658.22 25.03
 -4 -14 1 635.3 28.28
 -4 -14 0 336.84 15.93
 -4 -14 0 333.17 16.91
 -4 14 0 392.98 18.12
 4 -14 0 352.91 16.59
 -4 14 0 367.78 15.43
 -4 -14 0 358.16 21.53
 -4 14 0 368.5 16.26
 -4 14 -1 67.91 5.41
 4 -14 1 75.52 6.09
 -4 14 -1 74.28 6.38
 4 -14 1 69.93 6.49
 -4 -14 -1 73.43 6
 -4 -14 -1 69.91 9.08
 -4 14 -1 69.93 7.12
 -4 -14 -1 68.16 6.25
 4 -14 2 2.25 1.83
 -4 -14 -2 4.89 1.88
 -4 14 -2 2.19 2.56
 -4 -14 -2 0.92 1.54
 -4 -14 -3 453.65 19.92
 -4 14 -3 472 20.47
 4 14 3 416.32 19.41
 -4 -14 -3 393.5 17.4
 4 -14 3 450.46 18.63
 4 -14 3 460.5 20.18
 -4 -14 -3 473.42 23.89
 4 14 4 2.82 1.77
 -4 14 -4 5.91 1.56
 -4 -14 -4 1.18 1.55
 -4 -14 -4 2.3 2.43
 4 -14 4 3.6 1.42
 -4 -15 7 35.54 3.14
 -4 15 7 42.13 2.74
 -4 15 7 37.4 2.58
 -4 -15 6 269.96 12.96
 -4 -15 6 229.65 13.98
 -4 -15 6 286.01 13.21
 -4 15 6 248.59 11.36
 -4 -15 6 268.19 14.13
 -4 -15 6 270.87 13.58
 -4 15 6 256.01 11.27
 -4 -15 5 107.97 9.17
 -4 -15 5 112.09 8.35
 -4 -15 5 104.85 7.73
 4 -15 -5 90.54 6.03
 -4 15 5 113.83 6.81
 -4 15 5 95.72 6.94
 -4 15 5 103.9 6.81
 -4 -15 5 99.68 8.63
 -4 -15 5 107.6 8.68
 -4 -15 4 768.93 31.5
 -4 -15 4 720.58 32.95
 -4 15 4 812.27 30.81
 -4 15 4 773.52 29.45
 -4 -15 4 840.11 33.78
 -4 15 3 23.13 2.87
 -4 -15 3 26.07 4.26
 4 -15 -3 24.41 3.29
 -4 15 3 26.52 3.8
 -4 15 3 22.98 3.25
 -4 -15 3 31.34 4.09
 -4 -15 3 28.3 5.23
 -4 -15 3 25.52 4.97
 -4 -15 3 32.71 4.92
 -4 15 2 1023.44 40.53
 -4 15 2 1123.65 40.59
 -4 -15 2 1137.02 43.88
 -4 -15 2 1113.64 44.59
 -4 15 2 1038.95 37.21
 -4 15 2 994.98 38.45
 -4 -15 2 1128.63 42.81
 -4 -15 2 1247.76 42.04
 -4 -15 2 1128.16 39.93
 -4 15 2 973.73 37.41
 -4 -15 2 1037.62 40.59
 4 -15 -2 995.06 38.61
 -4 15 1 33.59 3.67
 -4 15 1 35.64 4.27
 -4 -15 1 32.63 4.74
 -4 15 1 33.09 4.68
 -4 -15 1 43.76 6.82
 -4 15 1 32.15 3.41
 -4 -15 1 34.56 4.25
 4 -15 -1 33.17 4.2
 4 -15 0 363.5 16.08
 -4 -15 0 372.59 16.82
 -4 -15 0 376.11 17.94
 4 -15 0 381.48 17.29
 -4 15 0 395.37 16.12
 -4 15 0 354.79 16.39
 -4 15 0 404.01 18.27
 -4 -15 0 409.8 22.66
 4 -15 1 292.17 14.33
 -4 15 -1 287.79 14.77
 -4 -15 -1 246.1 13.49
 4 -15 1 265.4 13.01
 -4 15 -1 251.04 12.3
 -4 -15 -1 254.43 13.06
 -4 -15 -1 256.79 17.92
 -4 15 -1 277.61 13.44
 4 -15 2 137.82 9.86
 -4 15 -2 134.55 9.19
 -4 -15 -2 124.11 8.74
 -4 -15 -2 126.28 7.9
 4 -15 2 140 8.39
 4 15 3 4.07 2.25
 -4 15 -3 10.71 2.3
 -4 -15 -3 5.04 2.08
 -4 -15 -3 6.44 3.24
 4 -15 3 11.62 2.69
 4 -15 3 6.38 1.97
 -4 -15 -3 6.27 1.59
 4 15 4 222.39 10.98
 -4 15 -4 236.9 10.13
 4 -15 4 240.61 10.35
 -4 -15 -4 243.11 12.83
 -4 16 7 67.9 3.48
 -4 -16 6 8.91 2.05
 -4 -16 6 6.24 1.86
 -4 16 6 8.01 1.53
 -4 16 6 5.31 1.38
 -4 -16 6 4.13 2.19
 -4 -16 6 10.7 2.52
 -4 16 5 518.95 20.71
 -4 -16 5 543.84 23.83
 4 -16 -5 469.73 19.37
 -4 -16 5 523.49 23.91
 -4 -16 5 503.9 22.86
 -4 16 5 493.6 19.83
 -4 16 5 505.82 19.91
 -4 -16 5 538.68 22.07
 -4 16 4 26.62 3.66
 4 -16 -4 21.4 3.07
 -4 -16 4 34.08 5.01
 -4 -16 4 27.94 4.21
 -4 16 4 30.14 3.55
 -4 16 4 29.34 2.86
 -4 16 3 46.09 4.03
 -4 -16 3 47.97 5.4
 4 -16 -3 55.88 4.8
 -4 -16 3 50.6 5.96
 -4 16 3 47.85 4.98
 -4 -16 3 47.69 5.13
 -4 16 3 49.32 4.52
 -4 -16 3 54.32 6.59
 -4 -16 3 48.18 6.51
 -4 -16 2 85.29 6.75
 -4 -16 2 77.27 7.13
 -4 16 2 84.48 6.89
 -4 16 2 83.3 6.17
 -4 -16 2 79.16 7.12
 4 -16 -2 76.75 6.07
 -4 -16 2 90.63 8.06
 -4 -16 2 81.13 8.17
 -4 -16 2 83.86 8.75
 -4 16 2 74.16 5.44
 -4 -16 1 934.51 40.22
 4 -16 -1 1064.83 39.16
 -4 -16 1 1067.91 41.32
 -4 16 1 1091.29 40.77
 -4 16 1 1041.57 37.73
 -4 -16 1 1109.5 45.11
 -4 -16 1 1134.17 39.69
 4 -16 0 3.44 1.94
 -4 16 0 2.52 1.32
 -4 -16 0 4.49 3.14
 -4 16 0 3.75 1.75
 4 -16 0 1.71 1.34
 -4 -16 0 0.78 1.38
 -4 -16 0 5.89 2.11
 -4 16 -1 3.07 2.13
 4 -16 1 4.32 1.7
 -4 -16 -1 3.87 1.82
 -4 -16 -2 30.79 3.58
 -4 -16 -2 25.72 5.32
 4 -16 2 33.37 3.59
 -4 -16 -2 28.3 3.86
 -4 16 -2 30.1 3.74
 4 -16 2 40.66 4.98
 -4 -16 -3 284.12 13.23
 4 -16 3 311.39 13.64
 4 16 3 321.24 14.62
 -4 -16 -3 340.67 17.64
 -4 -16 -3 330.35 15.17
 -4 16 -3 321.36 13.84
 -4 -16 -4 15.56 2.79
 -4 16 -4 12.88 1.72
 -4 17 6 408.36 15.22
 -4 -17 6 449.87 17.6
 -4 -17 5 40.96 4.96
 -4 -17 5 35.71 4.81
 -4 -17 5 31.26 4.79
 4 -17 -5 29.02 2.99
 -4 17 5 31.6 3.18
 -4 17 5 32.4 3.51
 -4 -17 4 246.9 14.78
 -4 17 4 279.94 12.97
 -4 17 4 253.18 10.89
 -4 -17 4 250.1 14.56
 -4 -17 4 260.83 14.78
 -4 17 4 263.12 12.01
 4 -17 -4 237.03 11.71
 -4 17 3 3.24 1.7
 -4 17 2 934.48 34.97
 -4 -17 2 995.2 36.47
 -4 17 2 977.74 36.51
 -4 -17 2 989.85 39.66
 -4 -17 2 1072.12 41.35
 4 -17 -2 857.46 35.01
 -4 17 2 986.44 34.35
 -4 -17 1 46.46 4.86
 -4 -17 1 53.05 6.25
 -4 -17 1 55.1 7.33
 -4 17 1 52.51 5.48
 -4 17 1 47.51 4.16
 4 -17 -1 46.23 4.66
 -4 17 0 334.63 16.75
 -4 -17 0 337.51 15.74
 4 -17 1 4.39 2.1
 -4 17 -1 1.02 1.28
 4 -17 1 0.97 2.24
 -4 -17 -1 3.91 2.53
 4 -17 1 3.59 1.4
 -4 -17 -1 3 1.64
 4 -17 2 87.31 5.66
 4 -17 2 88.13 7.13
 -4 -17 -2 78.94 8.11
 -4 -17 -2 79.99 5.81
 -4 -17 -3 21.58 2.64
 -4 -17 -3 31.13 3.5
 -4 -17 -3 27.24 4.13
 4 -17 3 26.74 3.39
 4 -17 3 28.34 2.79
 -4 17 -4 360.26 13.03
 -4 18 6 1.82 0.88
 -4 -18 6 2.59 1.59
 -4 -18 5 577.71 23.16
 4 -18 -5 481.46 19.1
 -4 -18 5 499.05 22
 -4 18 5 539.86 20.23
 -4 -18 5 485.49 22.29
 -4 18 5 555.06 19.78
 4 -18 -4 5.79 1.67
 -4 -18 4 7.91 2.74
 -4 18 4 4.21 1.21
 -4 18 4 6.34 1.97
 -4 -18 4 6.65 2.23
 -4 18 4 8.67 1.88
 -4 18 3 190.5 8.98
 -4 18 3 200.05 9.69
 4 -18 -3 180.65 9.64
 -4 -18 3 196.04 12.39
 -4 -18 3 162.43 11.26
 -4 -18 2 39.17 4.43
 -4 -18 2 36.08 4.71
 -4 18 2 33.85 4.11
 -4 -18 2 40.54 4.98
 -4 -18 1 633.66 25.5
 -4 -18 1 646.69 26.24
 -4 18 1 670.51 26.21
 -4 -18 1 588.5 26.6
 -4 -18 0 3.56 1.67
 -4 18 0 2.84 1.3
 -4 18 0 2.15 1.16
 4 -18 0 1.59 1.47
 -4 18 0 3.92 2.08
 -4 -18 0 1.9 1.59
 -4 -18 0 3.24 2.82
 4 -18 1 3.2 1.98
 4 -18 1 6.21 1.51
 -4 -18 -1 4.12 1.59
 4 -18 1 6.75 1.94
 -4 -18 -1 6.46 2.97
 -4 -18 -1 3.12 1.55
 -4 18 -1 4.1 1.32
 4 -18 2 20.38 2.43
 4 -18 2 21.67 3.5
 -4 -18 -2 27.45 3.09
 -4 -18 -2 22.37 4.1
 -4 -18 -3 491.21 20.85
 4 -18 3 514.9 19.71
 -4 -19 6 240.67 11.02
 -4 19 6 251.79 9.41
 -4 -19 5 18.66 3.19
 -4 -19 5 14.67 2.83
 -4 19 5 13.97 1.89
 -4 -19 5 13.09 2.83
 -4 19 5 16.12 2.14
 4 -19 -5 12.22 1.67
 -4 -19 4 88.73 7.38
 4 -19 -4 83.81 5.33
 -4 -19 4 63.72 6.09
 -4 19 4 85.45 4.67
 -4 19 4 84.43 5.77
 -4 19 4 87.24 5.34
 4 -19 -3 7.37 1.77
 -4 19 3 7.76 1.59
 -4 -19 3 12.26 2.98
 -4 -19 3 7.36 2.51
 -4 19 3 10.47 1.9
 -4 19 3 6.5 1.97
 4 -19 -2 254.02 12.74
 -4 19 2 277.25 11.82
 -4 -19 2 281.07 13.53
 -4 -19 2 263.94 14.93
 -4 -19 2 296.05 16.43
 4 -19 -2 254.13 12.43
 -4 -19 2 249.02 13.91
 -4 -19 2 278.45 14.36
 -4 19 2 296.52 13.35
 4 -19 -1 34.75 4.05
 -4 19 1 30.26 3.08
 -4 19 1 24.67 2.62
 -4 -19 1 35.44 3.94
 -4 -19 1 26.04 4.06
 -4 -19 1 26.57 4.76
 -4 -19 1 44.71 4.56
 -4 19 1 35.74 4.08
 -4 19 1 34.04 3.31
 4 -19 -1 30.94 3.55
 -4 -19 1 35.8 4.55
 -4 19 0 336.34 14.86
 -4 19 0 304.24 12.81
 -4 -19 0 302.84 14.79
 -4 -19 0 331.76 17.66
 -4 -19 0 282.74 15.12
 4 -19 0 294.38 13.66
 4 -19 0 307.48 14.96
 -4 -19 0 312.85 14.26
 -4 19 0 278.67 12.29
 4 -19 1 87.04 5.9
 -4 -19 -1 82.44 7.63
 -4 -19 -1 90.85 6.09
 4 -19 1 76.44 4.72
 4 -19 1 90.36 6.75
 -4 19 -1 83.38 6.22
 -4 19 -2 68.09 5.13
 4 19 2 59.19 4.7
 4 -19 2 65.57 5.32
 -4 -19 -2 70.86 6.24
 -4 -19 -2 67.73 4.81
 4 -19 2 59.75 3.96
 4 -19 3 0.36 1.16
 -4 -19 -3 0.16 1.09
 -4 20 5 346.98 12.08
 -4 -20 5 340.05 14.15
 -4 -20 5 346.98 14.67
 -4 20 4 27.96 2.98
 4 -20 -4 24.24 2.6
 -4 20 4 26.72 2.55
 -4 20 4 23.15 2.11
 -4 -20 4 28.69 3.98
 -4 -20 3 66.39 6.15
 4 -20 -3 62.9 4.66
 -4 20 3 66.28 5.06
 -4 20 3 66.58 4.23
 -4 20 3 68.76 4.5
 -4 -20 3 67.59 6.11
 -4 -20 2 8.2 2.08
 -4 -20 2 9.73 2.57
 4 -20 -2 7.5 1.83
 -4 -20 2 9.44 2.57
 -4 -20 2 6.63 2.19
 4 -20 -2 9.19 1.94
 -4 20 2 9.96 1.7
 -4 20 2 10.29 2.16
 -4 -20 1 459.51 18.76
 -4 20 1 442.93 16.92
 -4 -20 1 464.01 19.17
 -4 20 1 481.95 18.53
 -4 -20 1 404.98 19.08
 -4 -20 1 460.64 21.47
 -4 20 1 438.32 16.92
 -4 20 1 410.33 16.16
 4 -20 -1 430.05 18.35
 4 -20 -1 424.12 17.73
 -4 -20 1 425.45 19.57
 4 -20 0 3.91 1.57
 -4 -20 0 4.11 1.96
 -4 20 0 5.63 1.79
 -4 -20 0 7.51 1.93
 -4 -20 0 5.9 2.68
 -4 20 0 6.52 1.4
 -4 20 0 7.19 1.46
 4 -20 0 4.06 1.77
 -4 -20 0 6.13 1.79
 4 -20 1 22.63 2.66
 -4 -20 -1 22.34 3.29
 -4 -20 -1 22.42 3.58
 4 -20 1 20.13 3.02
 -4 20 -1 29.74 3.24
 -4 -20 -1 24.92 2.99
 -4 -20 -2 2.73 1.68
 4 -20 2 2.88 1.39
 -4 -21 5 25.34 2.88
 -4 -21 5 29.84 2.95
 -4 21 5 24.9 1.86
 -4 21 4 164.92 7.36
 -4 -21 4 175.76 9.78
 -4 -21 4 189.72 10.15
 -4 21 4 183.38 8.25
 4 -21 -4 169.53 7.63
 -4 21 4 170.39 7.01
 4 -21 -3 15.28 2.06
 -4 -21 3 13.37 3.1
 -4 21 3 11.45 1.63
 -4 21 3 12.64 2.14
 -4 -21 2 462.3 19.61
 -4 -21 2 396.04 18.86
 4 -21 -2 459.77 17.61
 -4 -21 2 435.18 19.21
 -4 21 2 470.41 16.96
 -4 21 1 13.79 2.29
 -4 -21 1 16.73 3
 4 -21 -1 15.18 2.25
 -4 -21 1 11.75 2.44
 -4 -21 1 14.76 3.25
 -4 -21 1 11.95 2.53
 4 -21 -1 14.72 2.34
 -4 21 1 12.53 1.8
 -4 -21 1 12.21 2.28
 -4 -21 0 319.63 13.92
 4 -21 0 311.43 13.87
 -4 21 0 283.49 11.99
 -4 21 0 346.66 13.71
 -4 -21 0 312.68 15.55
 4 -21 0 330.54 13.4
 -4 -21 0 354.01 15.38
 4 -21 1 49.06 4.17
 -4 -21 -1 52.56 4.12
 -4 -21 -1 55.67 4.97
 -4 -21 -1 53.52 4.59
 4 -21 2 168.48 7.94
 -4 -21 -2 163.58 8
 4 -22 -4 134.39 5.96
 -4 -22 4 139.96 7.82
 -4 -22 4 148.36 7.92
 -4 22 3 22.79 2.02
 4 -22 -3 23.2 2.31
 -4 22 3 25.7 2.61
 -4 -22 3 25.73 3.64
 -4 -22 2 18.04 2.9
 -4 22 2 21.79 2.1
 -4 22 2 22.76 2.16
 4 -22 -2 21.63 2.41
 4 -22 -1 388.16 16.17
 -4 -22 1 451.06 18.2
 -4 22 1 481.46 16.65
 -4 22 1 415.47 15.28
 4 -22 -1 398.1 16.14
 -4 -22 1 432.63 17.27
 -4 -22 0 44.22 4.26
 4 -22 0 33.24 3.2
 -4 -22 0 42.29 3.63
 -4 -22 0 34.22 3.76
 4 -22 0 45.45 3.37
 4 -22 1 12.95 1.93
 -4 -22 -1 12.17 2.1
 -4 -22 -1 12.08 2.01
 -4 23 3 109.63 4.91
 -4 -23 3 117.83 6.97
 -4 -23 3 109.33 6.48
 4 -23 -3 111.16 5.17
 -4 23 2 129.66 5.65
 4 -23 -2 139.49 6.33
 -4 -23 2 135.73 8.25
 4 -23 -1 4.23 1.17
 -4 -23 1 2.81 1.45
 4 -23 0 181.09 8.18
 -4 -23 0 217.34 9.51
 4 -23 1 53.53 3.25
 4 -24 -2 145.6 6.23
 -4 -24 2 171.57 8.19
 -5 0 8 19.15 2.18
 -5 0 7 1.61 1.33
 -5 0 7 -0.16 1.24
 -5 0 6 1226.53 43.75
 -5 0 5 1.06 1.37
 -5 0 5 0.48 1.57
 -5 0 5 2.31 1.89
 -5 0 5 1.84 1.76
 -5 0 5 2.08 1.85
 -5 0 4 65.56 6.22
 -5 0 4 54.8 5.49
 -5 0 4 31.14 3.67
 -5 0 4 31.09 4.25
 -5 0 4 39.71 4.85
 -5 0 3 1.51 1.63
 -5 0 3 1.22 1.53
 -5 0 3 0.97 2.13
 -5 0 3 3.28 2.18
 -5 0 3 0.94 1.95
 -5 0 2 1403.24 51.45
 -5 0 2 1410.18 52.37
 -5 0 2 1568.63 54.82
 -5 0 2 1462.56 53.42
 -5 0 2 1396.81 53.57
 -5 0 2 1617.71 54.21
 -5 0 1 2.1 2.07
 -5 0 1 -0.27 1.75
 -5 0 1 3.33 2.4
 -5 0 1 0.31 1.74
 -5 0 1 -0.41 3.02
 -5 0 0 107.09 10.01
 -5 0 0 105.42 9.98
 -5 0 0 118.49 8.6
 -5 0 0 103.86 9.37
 -5 0 0 105.35 8.01
 -5 0 -1 1.53 3.23
 -5 0 -1 2.08 1.39
 -5 0 -1 0.64 2.09
 -5 0 -1 0.48 2.53
 -5 0 -1 2.39 3.09
 -5 0 -2 678.96 27.6
 -5 0 -2 761.76 30.96
 -5 0 -2 761.2 32.5
 -5 0 -3 3.06 3.3
 -5 0 -3 -0.22 1.29
 5 0 4 19.58 3.65
 -5 0 -4 16.12 3.35
 5 0 5 -0.68 1.16
 -5 -1 8 11.9 1.79
 -5 1 8 10.35 1.71
 -5 1 7 422.89 17.67
 -5 -1 7 468.77 18.63
 -5 -1 7 459.8 17.72
 -5 1 7 462.12 18.13
 -5 -1 6 35.92 4.06
 -5 1 6 40.36 4.27
 -5 -1 6 48.67 4.63
 -5 1 5 844.45 32.85
 -5 -1 5 822.02 33.08
 -5 1 5 810.91 33.32
 -5 -1 5 804.34 33.5
 -5 1 5 870.9 31.87
 -5 -1 5 848.22 31.89
 -5 -1 5 905.33 32.74
 -5 1 5 877.93 32.32
 -5 -1 5 821.54 32.38
 -5 -1 5 829.05 32.18
 -5 1 5 788.24 32.16
 -5 1 4 24.02 3.95
 -5 -1 4 23.78 4.05
 -5 1 4 26.86 3.96
 -5 -1 4 23.85 3.9
 -5 -1 4 28.51 3.42
 -5 -1 4 25.43 3.64
 -5 -1 4 27.61 4.03
 -5 1 4 23.9 3.8
 -5 -1 4 26.88 3.9
 -5 1 4 26.6 3.96
 -5 -1 3 584.16 25.36
 -5 1 3 640.97 25.59
 -5 1 3 547.59 22.88
 -5 -1 3 608.24 24.31
 -5 1 3 586.52 25.3
 -5 -1 3 582.68 25.58
 -5 1 3 612.31 25.06
 -5 -1 3 585.07 25.16
 -5 1 3 620.45 25.69
 -5 -1 2 71.77 5.93
 -5 1 2 77.75 6.13
 -5 -1 2 78.34 6.54
 -5 -1 2 90.69 8.22
 -5 1 2 83.4 7.55
 -5 1 2 82.2 6.74
 -5 -1 2 76.47 7
 -5 1 2 71 6.85
 -5 1 2 87.08 7.46
 -5 -1 2 85.78 7.57
 -5 -1 2 77.54 6.97
 -5 1 1 1120.1 44.89
 -5 -1 1 1195.49 45.22
 -5 1 1 1248.37 44.03
 -5 -1 1 1226.99 44.35
 -5 1 1 1210.23 44.45
 -5 -1 1 1125.27 45.39
 -5 -1 1 1239.46 44.77
 -5 1 1 1106.55 44.06
 -5 -1 1 1174.59 46.55
 -5 1 1 1208.26 46.46
 -5 1 0 18.06 4.52
 -5 -1 0 24.04 4.93
 -5 -1 0 19.1 4.75
 -5 1 0 24.29 4.94
 -5 -1 0 26.58 3.83
 -5 1 0 22.58 3.61
 -5 -1 0 18.53 3.76
 -5 1 0 26.42 4.11
 -5 -1 0 17.49 3.43
 -5 1 0 17.23 4.12
 -5 -1 0 15.79 3.68
 -5 1 -1 444.34 23.04
 -5 -1 -1 431.83 23.01
 -5 -1 -1 419.9 23.16
 -5 1 -1 469.6 23.77
 -5 -1 -1 519.4 21.06
 -5 1 -1 502.5 21.24
 -5 -1 -1 384.43 17.8
 -5 1 -1 408.51 17.97
 -5 -1 -1 487.33 22.34
 -5 -1 -1 398.21 22.04
 -5 1 -1 407.5 22.41
 -5 -1 -2 7.19 2.71
 -5 -1 -2 4.62 2.1
 -5 1 -2 6.64 2.06
 -5 1 -2 7.54 3.83
 -5 -1 -2 8.15 3.87
 -5 1 -3 176.15 9.75
 -5 1 -3 181.41 12.17
 -5 -1 -3 182.96 12.17
 5 -1 4 5.91 2.72
 5 1 4 4.66 2.82
 -5 1 -4 7.8 2.32
 -5 1 -4 8.28 2.7
 -5 -1 -4 8.6 2.67
 5 1 5 0.82 0.93
 -5 -2 8 75.78 4.21
 -5 2 8 82.02 4.33
 -5 -2 8 85.17 4.8
 -5 2 8 88.42 4.77
 -5 -2 7 15.56 2.65
 -5 2 7 16.43 2.58
 -5 -2 6 1261.4 45.53
 -5 2 6 1346.1 45.85
 -5 -2 6 1282.27 45.96
 -5 2 5 29.24 4.28
 -5 -2 5 29.92 4.39
 -5 2 5 31.4 3.79
 -5 -2 5 33.96 3.98
 -5 -2 5 29.66 4.29
 -5 2 5 28.29 3.91
 -5 -2 5 32.14 3.97
 -5 2 5 32.67 4.11
 -5 2 5 26.45 3.61
 -5 -2 5 29.52 4.09
 -5 -2 4 132.2 9.2
 -5 -2 4 126.8 9.08
 -5 2 4 156.08 9.71
 -5 -2 4 139.72 9.7
 -5 2 4 158.01 8.77
 -5 -2 4 147.96 9.39
 -5 2 4 140.7 9.42
 -5 2 4 149.78 9.96
 -5 -2 4 149.13 10.4
 -5 2 4 144.49 9.43
 -5 -2 4 153.62 10.07
 -5 2 3 185.31 11.21
 -5 -2 3 169.78 11.4
 -5 -2 3 194.92 11.6
 -5 -2 3 193.6 11.56
 -5 2 3 184.84 10.9
 -5 -2 3 166.21 11.31
 -5 2 3 175.37 10.77
 -5 -2 3 186.78 11.26
 -5 2 3 192.97 11.48
 -5 2 3 178.75 9.61
 -5 -2 3 171.49 10.07
 -5 2 2 975.13 37.67
 -5 -2 2 1001.96 38.46
 -5 -2 2 1103.46 41.12
 -5 2 2 1036.04 39.89
 -5 2 2 1056.52 38.91
 -5 2 2 951.06 39.1
 -5 -2 2 963.94 39.43
 -5 -2 2 1109.43 40.08
 -5 -2 2 1106.42 40.84
 -5 2 1 19.58 3.83
 -5 2 1 20.28 4.38
 -5 -2 1 22.69 4.15
 -5 -2 1 22.21 4.75
 -5 -2 1 22.1 4.13
 -5 -2 1 17.23 3.43
 -5 2 1 22.91 3.67
 -5 -2 1 16.4 3.31
 -5 2 1 16.53 3.56
 -5 2 1 19.85 3.45
 -5 -2 0 40.32 6.14
 -5 2 0 43.69 6.22
 -5 -2 0 46.68 6.71
 -5 2 0 43.73 6.39
 -5 2 0 46.5 5.41
 -5 -2 0 54.31 5.53
 -5 2 0 35.51 3.95
 -5 -2 0 41.31 4.84
 -5 -2 0 57.51 6.36
 -5 2 0 50.89 5.47
 -5 2 0 41.26 5.9
 -5 2 -1 11.63 4.11
 -5 -2 -1 18.04 4.99
 -5 -2 -1 8.85 3.44
 -5 2 -1 16.89 4.55
 -5 -2 -1 10.99 3.34
 -5 -2 -1 11.74 2.36
 -5 2 -1 9.52 2.15
 -5 2 -1 19.6 3.71
 -5 -2 -1 10.82 3.36
 -5 2 -1 15.87 4.12
 -5 2 -2 740.99 29
 -5 2 -2 790.67 33.48
 -5 -2 -2 723.78 33.36
 -5 -2 -2 777.4 31.71
 -5 2 -3 29.69 3.63
 -5 -2 -3 31.81 5.43
 -5 2 -3 40.28 5.46
 -5 2 -3 31.43 4.22
 5 2 4 41.76 5.16
 5 -2 4 44.15 5.18
 -5 2 -4 36.85 4.54
 -5 -2 -4 41.47 4.97
 -5 2 -4 42.8 4.9
 -5 3 8 71.55 4.18
 -5 -3 8 72.53 4.28
 -5 3 8 73.23 4.04
 -5 -3 8 68.72 4.02
 -5 3 7 217.97 9.78
 -5 -3 7 247.12 11.62
 -5 3 7 221.94 10.74
 -5 3 6 44.56 4.28
 -5 -3 6 39.54 4.24
 -5 -3 6 41.9 4
 -5 3 5 689.64 28.2
 -5 3 5 622.17 26.93
 -5 -3 5 633.41 27.58
 -5 -3 5 696.41 28.56
 -5 3 5 727.3 26.69
 -5 -3 5 728.81 27.18
 -5 3 5 671.9 26.41
 -5 -3 5 669.45 27.71
 -5 3 5 664.03 27.29
 -5 -3 5 713.7 27.57
 -5 -3 4 131.87 9.32
 -5 -3 4 122.03 8.54
 -5 -3 4 110.96 8.24
 -5 3 4 116.17 7.49
 -5 3 4 118.03 8.41
 -5 3 4 110.23 8.15
 -5 -3 4 127.46 8.96
 -5 3 3 327.14 15.89
 -5 -3 3 329.77 16.73
 -5 3 3 333.69 15.82
 -5 -3 3 284.6 15.57
 -5 -3 3 350.57 16.96
 -5 -3 3 337.26 17.09
 -5 -3 3 296.66 14.66
 -5 3 3 298.85 14.1
 -5 3 3 311.57 15.47
 -5 -3 3 313.95 16.09
 -5 3 3 317.32 16.17
 -5 -3 2 42.86 4.85
 -5 -3 2 40.23 5.63
 -5 3 2 48.75 5.58
 -5 3 2 53.7 4.99
 -5 3 2 46.1 5.34
 -5 -3 2 46.93 5.52
 -5 -3 2 47.51 5.35
 -5 -3 2 47.55 5.74
 -5 -3 1 1185.74 42.65
 -5 3 1 1041.84 41.6
 -5 -3 1 1088.44 43.43
 -5 -3 1 1104.46 44.18
 -5 3 1 1092.53 43.48
 -5 3 1 1116.44 43.24
 -5 -3 1 1071.78 42.64
 -5 -3 1 1205.13 42.26
 -5 3 1 1102.41 41.43
 -5 3 1 1134.47 42.2
 -5 3 0 155.64 9.99
 -5 3 0 164.78 10.5
 -5 -3 0 157.55 9.9
 -5 3 0 129.61 8.21
 -5 -3 0 159.49 9.97
 -5 -3 0 152.57 10.99
 -5 3 0 147.5 11.66
 -5 -3 0 138.08 11.78
 -5 3 -1 25.64 5.02
 -5 -3 -1 16.16 4.38
 -5 -3 -1 18.86 4.51
 -5 3 -1 20.94 4.59
 -5 -3 -1 19.42 3.97
 -5 3 -1 16.96 3.5
 -5 3 -1 21.67 4.95
 -5 3 -1 14.92 2.49
 -5 3 -1 16.25 2.95
 -5 3 -2 1.29 2.96
 -5 -3 -2 2.73 2.94
 -5 3 -2 1.13 1.55
 -5 3 -3 837.13 30.56
 -5 3 -3 768.39 31.73
 -5 3 -3 826.15 33.72
 -5 -3 -3 809.31 33.99
 5 3 4 55.65 5.54
 5 -3 4 68.48 6
 -5 3 -4 45.92 5.23
 -5 3 -4 54.24 5.33
 -5 -3 -4 49.66 5.43
 -5 4 8 63.86 3.83
 -5 -4 8 69.42 4.02
 -5 4 8 66.99 3.85
 -5 -4 8 72.05 4.12
 -5 4 7 21.48 2.33
 -5 -4 7 24.56 3.23
 -5 4 7 24.53 3
 -5 -4 7 26.63 3.18
 -5 4 7 23.28 2.93
 -5 -4 6 583.92 23.84
 -5 4 6 659.88 24.34
 -5 -4 6 652.36 24.81
 -5 4 5 56.3 4.58
 -5 4 5 53.45 5.29
 -5 4 5 49.67 5.06
 -5 -4 5 50.84 5.4
 -5 4 5 58.84 4.99
 -5 -4 5 61.34 5.31
 -5 -4 5 52.82 5.76
 -5 -4 5 60.53 6.08
 -5 -4 5 50.77 5.05
 -5 -4 5 57.46 5.71
 -5 -4 4 31.72 4.5
 -5 -4 4 26.22 3.93
 -5 -4 4 26.82 3.95
 -5 4 4 28.04 3.44
 -5 4 4 22.02 3.75
 -5 4 4 18.86 3.29
 -5 -4 4 21.45 3.82
 -5 -4 3 577.04 25.49
 -5 -4 3 611.94 25.47
 -5 -4 3 549.82 24.14
 -5 4 3 556.6 23.47
 -5 -4 3 551.42 22.69
 -5 4 3 544.69 23.5
 -5 4 3 549.94 22.17
 -5 -4 3 556.5 24.83
 -5 4 3 542.92 23.1
 -5 -4 3 532.26 24.02
 -5 4 3 591.82 23.34
 -5 4 3 565.71 24.28
 -5 4 3 518.95 22.59
 -5 -4 2 1105.42 42.93
 -5 4 2 1099.78 42.1
 -5 4 2 1058.63 40.95
 -5 -4 2 1199.86 43.03
 -5 -4 2 1059.82 43.32
 -5 -4 2 1232.01 44.72
 -5 -4 2 1129.44 41.51
 -5 4 2 1221.16 43.21
 -5 4 2 1089.32 40.83
 -5 -4 1 327.27 15.95
 -5 4 1 341.53 16.08
 -5 4 1 323.51 16.18
 -5 -4 1 309.21 17.67
 -5 4 1 325.5 17.22
 -5 -4 1 318.17 16.83
 -5 4 1 302.8 16.82
 -5 -4 1 333.19 16.41
 -5 4 1 312.55 15.92
 -5 -4 1 348.95 17.97
 -5 4 0 0.87 1.15
 -5 -4 0 2.1 2.05
 -5 -4 0 1.58 1.87
 -5 4 0 2.29 2.12
 -5 4 0 7.73 2.39
 -5 -4 0 1.75 1.95
 -5 -4 0 5.27 3.25
 -5 4 0 3.47 2.99
 -5 -4 0 6.13 2.2
 -5 -4 -1 10.02 2.37
 -5 4 -1 5.59 3.05
 -5 -4 -1 7.29 2.74
 -5 4 -1 6.18 1.9
 -5 4 -1 6.26 1.82
 -5 -4 -1 3.66 3.13
 -5 4 -1 7.2 3.27
 -5 4 -1 7.18 3.2
 -5 -4 -1 7.32 3.48
 -5 4 -1 5.95 2.39
 -5 4 -2 357.92 20.16
 -5 4 -2 365.66 19.38
 -5 -4 -2 333.47 19.27
 -5 4 -3 4.74 2.15
 -5 4 -3 5.74 1.87
 -5 4 -3 2.46 2.68
 -5 -4 -3 5.37 3.11
 5 -4 3 3.07 2.03
 -5 4 -4 90.31 6.93
 -5 -4 -4 79.65 6.99
 5 4 4 82.39 7
 5 4 4 97.52 7.24
 5 -4 4 104.35 7.3
 -5 4 -4 100.74 5.8
 -5 4 -4 79.19 6.97
 -5 5 8 77.53 4.17
 -5 5 8 76.45 4.04
 -5 -5 8 79.28 4.26
 -5 -5 8 79.8 4.43
 -5 5 7 310.59 13.11
 -5 -5 7 298.02 13.69
 -5 5 7 279.29 12.59
 -5 -5 7 280.46 12.81
 -5 5 6 7.89 2.2
 -5 -5 6 9.62 2.42
 -5 -5 5 122.33 8.64
 -5 -5 5 111.19 8.65
 -5 -5 5 128.8 8.19
 -5 -5 5 111.54 8.68
 -5 5 5 126.84 7.44
 -5 -5 5 120.17 7.73
 -5 5 5 108.25 7.8
 -5 5 5 95.98 6.6
 -5 5 5 112.88 7.72
 -5 -5 5 119.55 8.32
 -5 5 4 738.12 29.06
 -5 -5 4 755.74 31.14
 -5 -5 4 823.51 31.79
 -5 -5 4 831.57 32.5
 -5 5 4 809.9 30.19
 -5 -5 4 831.68 30.89
 -5 -5 4 853.44 33.4
 -5 5 4 776.66 30.1
 -5 5 4 814.77 31.57
 -5 5 4 806.26 30.3
 -5 5 4 757.55 30.86
 -5 -5 4 857.14 32.71
 -5 5 3 107.7 7.66
 -5 -5 3 128.09 9.76
 -5 -5 3 119.12 7.6
 -5 5 3 106.03 7.05
 -5 5 3 99.9 7.67
 -5 -5 3 115.19 8.88
 -5 5 3 110.18 8.35
 -5 5 3 118.44 7.9
 -5 5 3 124.19 8.17
 -5 -5 3 138.22 9.18
 -5 -5 3 94.69 8.32
 -5 -5 2 41.43 4.91
 -5 5 2 36.18 4.61
 -5 5 2 34.17 4.17
 -5 -5 2 38.72 4.33
 -5 5 2 35.33 4.13
 -5 -5 2 29.45 4.82
 -5 5 2 33.53 4.47
 -5 -5 2 28.37 4.82
 -5 -5 2 33.04 4.68
 -5 -5 2 32.08 4.61
 -5 -5 1 582.48 24.82
 -5 -5 1 531.41 25.75
 -5 -5 1 590.97 25.52
 -5 5 1 567.56 23.91
 -5 5 1 592.61 24.56
 -5 -5 1 607.55 24.38
 -5 -5 1 509.08 25.26
 -5 5 1 529.54 24.09
 -5 5 1 594.85 25.82
 -5 -5 1 574.75 26.33
 -5 5 1 625.26 26.04
 -5 -5 0 18.05 4.06
 -5 -5 0 12.69 3.5
 -5 5 0 16.98 2.66
 -5 5 0 24.78 3.92
 -5 5 0 19.42 3.63
 -5 -5 0 15.94 4.35
 -5 5 0 20.06 4.05
 -5 -5 0 17.28 3.13
 -5 5 -1 14.75 2.44
 -5 5 -1 16.24 4.37
 -5 -5 -1 15.58 3.63
 -5 5 -1 15.27 4.13
 -5 -5 -1 9.95 3.92
 -5 -5 -1 18.15 4.42
 -5 5 -1 16.75 4.25
 -5 5 -1 20.84 3.83
 -5 -5 -1 24.83 3.44
 -5 5 -1 22.93 3.27
 -5 -5 -1 27.41 4.15
 -5 5 -2 58.94 6.94
 -5 -5 -2 50.56 6.66
 -5 5 -2 46.2 6.68
 -5 5 -3 307.96 14.23
 5 5 3 343.95 17.03
 -5 5 -3 362.65 17.41
 -5 -5 -3 352.85 17.95
 -5 5 -3 340.67 18.23
 -5 5 -4 60.63 5.3
 -5 -5 -4 55.37 5.59
 -5 5 -4 68.98 4.52
 5 5 4 51.02 5.49
 5 -5 4 72.22 5.53
 5 5 4 61.18 5.31
 -5 5 -4 62.77 5.83
 -5 6 8 12.71 1.5
 -5 -6 8 13.86 1.71
 -5 6 8 10.08 1.21
 -5 6 7 50.49 4.21
 -5 6 7 44.55 3.82
 -5 -6 7 46.96 4.01
 -5 -6 7 54.37 4.68
 -5 6 6 360.34 16.29
 -5 6 6 363.61 14.64
 -5 -6 6 357.51 17.26
 -5 6 6 345.98 15.7
 -5 -6 6 367.22 16.26
 -5 -6 5 93.46 7.74
 -5 -6 5 110.83 8.48
 -5 -6 5 107.97 7.38
 -5 -6 5 108.08 8.32
 -5 6 5 109.97 6.73
 -5 -6 5 104.11 7.07
 -5 6 5 88.38 6.79
 -5 -6 5 110.44 7.87
 -5 -6 5 88.43 6.94
 -5 6 5 103.44 6.61
 -5 6 5 97.45 7.3
 -5 6 4 1.66 1.35
 -5 6 4 0.45 1.32
 -5 -6 4 2.03 1.54
 -5 6 4 -0.26 1.66
 -5 -6 4 1.93 2.18
 -5 -6 4 0.3 1.41
 -5 -6 4 8.3 2.53
 -5 6 4 3.56 1.71
 -5 -6 4 1.96 1.64
 -5 -6 4 8.82 2.73
 -5 6 4 3.64 2.11
 -5 -6 4 5.17 2.23
 -5 6 3 165.29 10.68
 -5 6 3 179.39 10.22
 -5 -6 3 150.77 10.41
 -5 -6 3 188.86 11.19
 -5 6 3 177.49 10.28
 -5 -6 3 189.1 11.97
 -5 6 3 160.03 9.3
 -5 6 3 168.48 10.14
 -5 -6 3 189.85 11.62
 -5 -6 3 189.42 12.43
 -5 -6 2 846.78 33.17
 -5 -6 2 776.62 31.23
 -5 -6 2 703.83 31.09
 -5 6 2 747.78 30.26
 -5 6 2 684.23 29.58
 -5 6 2 796.5 29.7
 -5 -6 2 826.79 32.45
 -5 6 2 813.18 30.85
 -5 -6 2 750.55 29.61
 -5 -6 2 729.67 31.08
 -5 6 1 4.12 2.16
 -5 6 1 1.92 1.8
 -5 -6 1 3.83 1.86
 -5 -6 1 4.27 2.59
 -5 6 1 4.43 2.28
 -5 -6 1 6.83 2.24
 -5 -6 1 2.85 2.54
 -5 -6 1 6.39 2.58
 -5 6 0 113.73 7.3
 -5 -6 0 94.15 9.35
 -5 6 0 122.6 8.76
 -5 6 0 118.99 8.78
 -5 -6 0 128.78 9.78
 -5 -6 0 128.87 8.48
 -5 -6 0 102.64 9.71
 -5 6 0 105.89 9.15
 -5 -6 -1 110.39 9.01
 -5 -6 -1 117.16 8.65
 -5 6 -1 123.72 9.17
 -5 6 -1 116.36 7.09
 -5 6 -1 113.4 9.7
 -5 -6 -1 113.95 10.17
 -5 6 -1 117.27 10.63
 -5 6 -2 477.42 22.81
 -5 -6 -2 432.64 22.7
 -5 6 -2 468.31 24.09
 5 6 3 0.3 2.04
 5 -6 3 6.77 2.76
 5 -6 3 3.05 1.67
 -5 6 -3 5.47 1.76
 -5 6 -3 5.51 2.65
 -5 -6 -3 2.52 2.6
 -5 6 -3 4.86 2.97
 5 6 4 76.64 6.27
 -5 6 -4 66.29 4.43
 -5 6 -4 70.09 5.94
 5 -6 4 67.72 5.19
 5 6 4 59.47 5.12
 -5 -7 8 134.93 6.14
 -5 7 8 126.29 5.67
 -5 -7 7 309.39 13.55
 -5 7 7 273.04 11.82
 -5 -7 7 289.46 12.26
 -5 7 7 282.57 12.44
 -5 -7 6 22.68 3.66
 -5 7 6 24.92 3.09
 -5 -7 6 24 3.2
 -5 7 6 17.62 2.37
 -5 7 6 22.82 3.22
 -5 -7 5 96.59 7.59
 -5 7 5 88.68 6.57
 -5 -7 5 90.78 7.05
 -5 7 5 73.5 6.37
 -5 -7 5 96.05 7.83
 -5 7 5 89.38 5.89
 -5 -7 5 99.59 6.7
 -5 7 5 89.16 6.08
 -5 7 4 216.31 11.3
 -5 -7 4 236.33 13.37
 -5 -7 4 247.84 13.23
 -5 -7 4 256.96 14.23
 -5 7 4 237.28 12.48
 -5 -7 4 269.06 14.01
 -5 7 4 256.68 12.42
 -5 7 4 244.27 13.13
 -5 -7 4 270.94 14.97
 -5 7 4 260.66 12
 -5 -7 4 263.49 12.7
 -5 -7 4 266.85 14.23
 -5 -7 3 273.89 15.64
 -5 7 3 254.05 13.13
 -5 7 3 274.11 12.73
 -5 -7 3 284.26 14.82
 -5 7 3 247.1 13.68
 -5 7 3 225.58 12.54
 -5 -7 3 264.91 14.11
 -5 -7 3 275.2 15.29
 -5 -7 3 239.5 13.97
 -5 -7 2 7.98 2.71
 -5 -7 2 6.77 2.69
 -5 7 2 8.7 2.6
 -5 -7 2 7.57 2.88
 -5 -7 2 5.22 2.62
 -5 7 2 6.24 2.02
 -5 -7 2 9.54 2.4
 -5 7 1 729.16 29.37
 -5 7 1 786.44 29.94
 -5 -7 1 786.4 31.87
 -5 7 1 759.63 30.6
 -5 -7 1 634.98 31.28
 -5 -7 1 790.81 30.41
 -5 -7 1 682.08 31.32
 -5 -7 0 104.14 7.08
 -5 -7 0 102.35 8.8
 -5 -7 0 111.23 7.78
 -5 -7 0 94.2 7.97
 -5 -7 0 100.41 9.44
 -5 7 0 97.21 6.69
 -5 7 0 108.8 8.11
 -5 7 0 112.99 8.28
 -5 7 0 107.56 9.39
 -5 -7 0 105.88 9.38
 -5 7 0 108.41 8.76
 -5 -7 -1 165.54 10.5
 -5 7 -1 175.18 11.83
 -5 -7 -1 157.92 11.81
 -5 7 -1 163.38 12.59
 -5 -7 -1 173.5 13.13
 -5 7 -1 196.39 11.61
 -5 7 -1 150.47 8.63
 -5 -7 -1 176.2 11.57
 -5 7 -2 109.75 10.05
 -5 7 -2 116.4 9.42
 -5 -7 -2 106.82 9.33
 -5 7 -3 362.02 16.44
 -5 -7 -3 284.05 15.79
 5 -7 3 281.83 13.97
 -5 7 -3 303.64 13.52
 5 7 3 293.85 14.86
 5 -7 3 336.85 15.67
 -5 7 -3 335.17 17.38
 5 -7 4 105.95 5.93
 5 7 4 90.13 5.99
 -5 -7 -4 93.83 7.09
 -5 7 -4 98.13 6.92
 5 7 4 97.74 7.02
 -5 7 -4 102.01 5.51
 -5 8 8 57.24 3.12
 -5 -8 8 61.35 3.46
 -5 8 7 19.24 2.52
 -5 8 7 16.89 1.96
 -5 -8 7 18.39 2.15
 -5 -8 7 19.16 2.85
 -5 8 6 249.01 12.14
 -5 8 6 241.77 10.85
 -5 -8 6 265.02 13.57
 -5 8 6 239.87 11.4
 -5 -8 6 229.77 11.65
 -5 -8 6 272.08 13.52
 -5 8 5 40.56 4.6
 -5 -8 5 42.36 5.01
 -5 8 5 45.81 3.92
 -5 -8 5 45.12 4.28
 -5 -8 5 43.6 5.24
 -5 -8 4 83.74 6.89
 -5 8 4 82.7 6.17
 -5 -8 4 65.05 6.29
 -5 -8 4 78.59 7.52
 -5 -8 4 57.67 5.81
 -5 -8 4 75.68 7.06
 -5 8 4 77.57 5.44
 -5 -8 4 86.25 6.24
 -5 8 4 72.99 6.18
 -5 8 4 72.28 5.75
 -5 -8 4 66.71 6.62
 -5 -8 4 67.38 6.38
 -5 -8 4 82.82 7.17
 -5 -8 3 392.16 19.74
 -5 -8 3 353.42 17.39
 -5 -8 3 363.8 18.85
 -5 -8 3 406.57 18.56
 -5 8 3 383.98 16.84
 -5 8 3 312.62 15.32
 -5 -8 3 337.22 17.77
 -5 8 3 379.34 17.54
 -5 8 3 339.81 16.21
 -5 8 3 372.29 16.98
 -5 -8 3 364.42 17.93
 -5 8 2 576.34 24
 -5 -8 2 646.43 26.14
 -5 -8 2 620.72 27.48
 -5 -8 2 575.87 26.66
 -5 8 1 7.39 2.33
 -5 -8 1 7.42 3.2
 -5 -8 1 6.88 3.17
 -5 -8 1 9.06 2.56
 -5 -8 0 1.66 1.75
 -5 -8 0 -0.49 2.22
 -5 -8 0 -0.39 1.73
 -5 -8 0 1.84 1.37
 -5 8 0 1.21 1.76
 -5 8 0 1.17 1.88
 -5 8 0 1.47 1.25
 -5 8 0 0.41 2.29
 -5 -8 0 1.2 1.83
 -5 -8 0 2.52 1.8
 -5 8 0 1.38 1.79
 -5 8 -1 679.1 26.8
 -5 -8 -1 616.38 29.77
 -5 -8 -1 653.93 27.61
 -5 8 -2 290.73 13.29
 -5 8 -2 312.67 17.73
 -5 8 -2 308.54 16.11
 -5 -8 -2 292.79 16.35
 -5 8 -3 5.67 2.31
 -5 8 -3 4.23 2.55
 5 8 3 4.22 1.94
 5 -8 3 2.92 1.67
 5 -8 3 3.68 1.7
 -5 8 -3 4.79 1.56
 -5 -8 -4 36.3 4.11
 5 8 4 38.93 4.17
 -5 8 -4 46.93 3.17
 -5 -9 7 90.52 5.77
 -5 9 7 83.87 5.05
 -5 -9 6 49.45 5.17
 -5 -9 6 48.22 5.07
 -5 9 6 50 4.05
 -5 -9 6 55.18 4.44
 -5 9 6 52.28 3.96
 -5 9 6 58.96 4.88
 -5 -9 5 381.45 17.05
 -5 9 5 424.85 16.35
 -5 -9 5 426.46 18.24
 -5 9 5 373.58 16.77
 -5 -9 5 409.13 17.89
 -5 -9 4 207.12 11.54
 -5 9 4 191.55 10.32
 -5 -9 4 183.67 11.45
 -5 -9 4 188.98 11.78
 -5 -9 4 175.71 11.5
 -5 -9 4 214.83 12.94
 -5 -9 4 192.8 11.63
 -5 9 4 199.49 11.1
 -5 9 4 174.98 9.92
 -5 9 4 199.14 9.56
 -5 -9 4 211.32 10.57
 -5 9 4 185.03 10.16
 -5 -9 4 188.17 11.96
 -5 -9 4 187.85 10.88
 -5 -9 3 468.41 20.27
 -5 -9 3 487.15 22.18
 -5 -9 3 367.86 19.33
 -5 9 3 418.68 18.09
 -5 -9 3 458.25 20.33
 -5 9 3 398.47 18.32
 -5 -9 3 442.09 20.85
 -5 9 3 435.39 19.3
 -5 9 3 450.37 17.94
 -5 -9 3 434.07 18.66
 -5 -9 3 442.81 20.62
 -5 9 3 438.2 18.86
 -5 -9 2 56.63 5.72
 -5 -9 2 41.48 5.74
 -5 -9 2 51.81 5.16
 -5 -9 2 47.72 6.16
 -5 -9 2 61.35 5.99
 -5 9 2 45.92 4.68
 -5 9 2 46.94 5.03
 -5 9 2 52.8 4.83
 -5 9 1 268.23 14.88
 -5 9 1 341.58 16.4
 -5 -9 1 296.07 14.36
 -5 -9 1 291.26 17.23
 -5 9 1 263.84 12.69
 -5 9 1 311.36 14.7
 -5 -9 1 328.11 17.27
 -5 -9 1 326.64 15.5
 -5 -9 1 275.01 15.09
 -5 -9 0 625.54 30.32
 -5 -9 0 700.87 26.17
 -5 9 0 687.84 29.22
 -5 9 0 659.56 26.93
 -5 9 0 710.19 27.48
 -5 -9 0 664.85 26.8
 -5 -9 0 679.85 29.21
 -5 -9 -1 61.77 7.83
 -5 9 -1 66.94 7.32
 -5 9 -2 84.96 8.21
 -5 -9 -2 92.49 9.01
 5 -9 2 84.25 7.15
 -5 9 -2 75.08 5.43
 -5 9 -3 307.8 15.09
 -5 -9 -3 286.09 15.55
 -5 9 -3 267.62 11.66
 5 9 3 288.42 14.26
 5 -9 3 270.35 12.33
 -5 9 -4 95.66 4.72
 -5 -9 -4 75.91 5.91
 5 9 4 83.4 5.96
 -5 -10 7 116.54 6.82
 -5 10 7 121.82 6.3
 -5 -10 6 212.29 11.4
 -5 10 6 210.06 10.47
 -5 10 6 197.22 9.3
 -5 -10 6 210.44 11.4
 -5 -10 5 196.41 11.86
 -5 10 5 193.53 9.83
 -5 -10 5 195.98 10
 -5 -10 5 199.21 10.99
 -5 -10 5 204.2 11.38
 -5 -10 4 0.51 1.39
 -5 -10 4 1.59 1.85
 -5 -10 4 2.11 2.19
 -5 10 4 2.12 1.55
 -5 10 4 1.56 1.46
 -5 -10 4 1.3 1.77
 -5 -10 4 1.49 2.32
 -5 -10 4 0.98 1.49
 -5 10 4 2.09 1.91
 -5 -10 3 298.7 16.3
 -5 -10 3 316.43 15.09
 -5 -10 3 239.8 14.43
 -5 10 3 310.79 14.64
 -5 10 3 289.56 13.78
 -5 -10 3 268.83 15.42
 -5 -10 3 286.57 15.23
 -5 10 3 280.58 13.62
 -5 10 2 698.88 28.28
 -5 -10 2 707.48 27.97
 -5 -10 2 734.55 30.94
 -5 -10 2 762.97 29.14
 -5 -10 2 655.18 30.07
 -5 10 2 691.85 26.96
 -5 -10 2 642.61 28.31
 -5 -10 1 149.74 10.08
 -5 -10 1 164.39 11.69
 -5 -10 1 200.12 11.02
 -5 10 1 177.26 10.02
 -5 -10 1 161.77 12.19
 -5 -10 1 178.61 10.04
 -5 10 1 155.61 10.38
 -5 10 1 167.34 10.9
 -5 10 0 29.62 4.02
 -5 10 0 29.1 3.88
 -5 -10 0 26.95 3.49
 -5 -10 0 23.61 4.96
 -5 -10 0 28.95 4.68
 -5 10 0 28.42 4.65
 -5 -10 -1 557.47 22.21
 -5 10 -1 600.89 26.55
 5 -10 2 246.45 12.31
 -5 -10 -2 242.99 15.56
 -5 10 -2 231.76 11.01
 5 -10 2 251.96 13.33
 -5 10 -2 275.05 15.04
 -5 10 -3 22.57 3.61
 5 -10 3 17.19 2.49
 -5 10 -3 18.84 2.31
 5 10 3 13.32 3.12
 -5 -10 -3 19.81 3.93
 -5 10 -4 1.84 0.76
 5 10 4 1.63 1.48
 -5 -10 -4 3.66 1.59
 -5 -11 7 58.25 4.35
 -5 11 7 61.99 3.93
 -5 -11 6 3.47 1.91
 -5 11 6 0.18 1.27
 -5 -11 6 0.24 1.68
 -5 11 6 0.78 0.96
 -5 11 5 179.61 9.38
 -5 -11 5 215.61 11.8
 -5 11 5 173.3 9.11
 -5 11 5 184.18 10.04
 -5 -11 5 183.91 10.65
 -5 -11 5 173.75 10.98
 -5 -11 5 177.11 10.22
 -5 -11 4 539.19 23.7
 -5 11 4 549.75 22.02
 -5 -11 3 325.98 17.25
 -5 -11 3 329.91 15.59
 -5 -11 3 270.59 15.51
 -5 11 3 329.33 15.34
 -5 11 3 311.71 14.38
 -5 -11 3 306.73 16.66
 -5 -11 3 317.49 16.86
 -5 -11 3 296.62 15.75
 -5 11 3 305.53 14.44
 -5 11 2 1.99 1.7
 -5 -11 2 0.81 1.47
 -5 -11 2 2.02 1.9
 -5 -11 2 1.21 2.19
 -5 -11 2 -1.22 2.53
 -5 11 2 4.1 1.74
 -5 -11 2 3.93 1.98
 -5 -11 1 29.84 3.98
 -5 11 1 31.62 4.39
 -5 -11 1 25.88 4.84
 -5 -11 1 35.18 5.01
 -5 -11 1 36.8 4.42
 -5 11 1 30.39 3.79
 -5 -11 1 27.81 3.75
 -5 11 0 451.06 20.67
 -5 -11 0 389.84 21.83
 -5 -11 0 417.95 20.5
 -5 -11 0 431.1 18.32
 -5 11 0 422.96 18.76
 -5 11 0 414.85 18.31
 -5 -11 -1 22.58 2.92
 -5 11 -1 22.02 4.14
 -5 -11 -1 22.34 3.55
 -5 11 -2 170.16 10.77
 -5 -11 -2 137.53 10.89
 -5 11 -2 144.09 7.71
 5 -11 2 176.36 10.04
 5 -11 2 156.53 8.76
 -5 11 -3 101.2 6.83
 5 11 3 81.2 6.46
 -5 11 -3 84.92 5.05
 -5 -11 -3 96.99 7.72
 5 -11 3 91.45 5.58
 -5 -11 -4 83.77 5.35
 -5 -12 7 260.7 10.15
 -5 12 7 215.06 8.33
 -5 -12 6 183.69 10.23
 -5 12 6 186.68 8.55
 -5 12 6 206.77 9.53
 -5 -12 6 192.34 10.23
 -5 -12 5 329.36 15.5
 -5 -12 5 297.27 14.58
 -5 -12 5 284.52 14.11
 -5 12 5 311.88 13.87
 -5 12 5 290.06 12.81
 -5 12 5 290.19 13.1
 -5 -12 5 285.45 14.95
 -5 -12 4 1.79 1.34
 -5 -12 4 2.54 2.01
 -5 -12 4 3.55 2.04
 -5 12 4 1.27 1.48
 -5 12 3 459.39 20.04
 -5 12 3 511.6 21.01
 -5 -12 3 521.8 21.33
 -5 -12 3 557.99 24.01
 -5 12 3 467.48 19.86
 -5 -12 3 459.79 21.33
 -5 -12 3 466.21 22.57
 -5 -12 3 487.48 22.86
 -5 12 2 371.2 17.31
 -5 -12 2 377.55 17.28
 -5 -12 2 349.34 17.2
 -5 -12 2 379.33 19.41
 -5 -12 2 393.41 17.74
 -5 -12 2 373.43 19.47
 -5 12 2 371.81 16.11
 -5 12 1 474.34 19.5
 -5 -12 1 468.67 22.51
 -5 12 1 482.87 21.05
 -5 -12 1 451.9 19.84
 -5 -12 1 439.21 22.9
 -5 12 0 0.64 1.79
 -5 -12 0 1.14 1.6
 -5 -12 -1 178.59 10.8
 -5 -12 -1 184.54 13.25
 -5 -12 -1 202.11 10.07
 5 12 2 233.01 12.69
 -5 -12 -2 212.97 14.09
 -5 12 -2 230.94 10.45
 5 -12 2 252.96 12.61
 5 -12 2 249.71 11.54
 5 12 3 11.16 2.42
 -5 -12 -3 7.55 2.47
 5 -12 3 9.39 1.67
 -5 12 -3 10.13 2.08
 -5 12 -3 7.16 1.38
 -5 -13 6 5.97 1.82
 -5 13 6 4.48 1.41
 -5 13 6 7.05 1.4
 -5 -13 6 6.44 1.89
 -5 -13 5 1.38 1.58
 -5 -13 5 3.09 1.59
 -5 -13 5 5.5 2.14
 -5 13 5 3.45 1.59
 -5 13 5 2.66 1.28
 -5 -13 5 2.01 1.68
 -5 13 5 1.51 1.22
 -5 13 4 971.78 33.99
 -5 -13 4 899.08 35.88
 -5 13 4 941.89 33.5
 -5 -13 4 859.61 35.79
 -5 -13 4 921.92 35.93
 -5 -13 3 11.24 2.55
 -5 13 3 12.12 2.42
 -5 13 3 16.61 2.87
 -5 13 2 13.01 2.41
 -5 13 2 14.53 2.95
 -5 -13 2 11.92 3.17
 -5 -13 2 14.45 2.84
 -5 -13 1 127.21 8.14
 -5 13 1 109.24 8.1
 -5 -13 0 850.14 33.77
 -5 13 0 806.42 32.8
 -5 13 0 822.61 30.74
 -5 -13 0 886.24 31.85
 -5 -13 -1 29.97 3.73
 -5 -13 -1 37.1 5.53
 5 -13 1 34.43 3.58
 -5 13 -1 42.07 4.77
 -5 -13 -1 32.56 3.36
 -5 -13 -2 25.91 4.41
 5 -13 2 26.69 2.96
 -5 13 -2 27.94 3.64
 -5 13 -2 26.28 2.51
 5 -13 2 20.9 3.18
 5 13 2 26.48 3.66
 -5 13 -3 84.88 4.33
 5 13 3 78.07 5.39
 -5 -13 -3 80.77 6.41
 -5 -14 6 17.69 2.53
 -5 14 6 19.33 1.93
 -5 -14 5 259.26 13.51
 -5 -14 5 275.89 13.39
 -5 14 5 279.49 12.02
 -5 14 5 282.35 11.88
 -5 -14 4 4.04 2.17
 -5 14 4 1.39 1.46
 -5 14 4 1.32 1.15
 -5 -14 4 1.2 1.75
 -5 -14 4 1.18 1.84
 -5 14 3 578.38 22.12
 -5 14 3 469.31 20.48
 -5 -14 3 501.18 23.14
 -5 -14 3 547.7 24.33
 -5 14 3 519.42 21.18
 -5 -14 3 569.67 24.36
 -5 -14 3 562.3 24.27
 -5 14 2 84.5 6.58
 -5 -14 2 84.67 6.59
 -5 14 1 171.52 9.02
 -5 -14 1 179.76 10.11
 -5 14 1 189.43 10.63
 -5 -14 0 47.6 6.46
 -5 -14 0 69.27 6.21
 5 -14 0 58.4 4.54
 -5 14 0 61.1 5.73
 -5 14 0 59.96 4.86
 -5 -14 0 48.94 4.69
 5 -14 1 647.83 24.21
 -5 -14 -1 627.91 28.28
 -5 -14 -1 620.99 24.28
 5 -14 1 697.17 26.51
 -5 14 -2 2.84 0.98
 -5 -14 -2 0.94 1.87
 5 -14 2 1.95 1.15
 5 14 2 3.79 1.76
 5 -14 2 2.08 1.44
 -5 14 -2 5.6 1.75
 -5 14 -3 16.07 1.53
 -5 -14 -3 24.39 3.13
 -5 -15 6 35.85 3.37
 -5 15 6 36.75 2.56
 -5 15 5 16.51 2.13
 -5 15 5 19.07 2.25
 -5 -15 5 14.85 2.62
 -5 15 5 13.21 1.69
 -5 -15 5 12.52 2.6
 -5 -15 4 613.3 25.14
 -5 -15 4 609.45 25.26
 -5 15 4 625.18 23.16
 -5 -15 4 587.36 24.69
 -5 15 4 597.39 22.77
 -5 15 3 1.96 1.37
 -5 -15 3 1.88 1.95
 -5 15 3 1.41 1.19
 -5 15 3 2.5 1.38
 -5 -15 3 2.34 1.68
 -5 15 3 -0.65 1.56
 -5 -15 2 14.34 3.36
 -5 -15 2 14.41 2.73
 -5 15 2 10.5 2.06
 -5 -15 2 11.16 3.07
 -5 -15 2 13.15 3.27
 -5 15 2 14.56 2.61
 -5 -15 1 17.46 3.49
 -5 15 1 17.57 2.5
 -5 15 1 14.6 2.18
 -5 -15 1 14.57 2.72
 -5 -15 1 17.54 3.78
 -5 15 1 13.55 2.7
 -5 -15 0 954.25 34.03
 -5 -15 0 920.03 35.3
 -5 15 0 893.01 32.97
 5 -15 0 912.65 32.51
 -5 15 0 954.53 35.07
 -5 -15 0 950.04 37.74
 -5 -15 -1 7.9 2.91
 -5 15 -1 6.76 2.21
 5 -15 1 4.58 1.93
 5 -15 1 5.51 1.49
 -5 -15 -1 8.1 1.8
 -5 -15 -2 3.5 1.92
 5 -15 2 3.15 1.07
 5 -15 2 4.18 1.46
 -5 15 -2 3.44 0.89
 -5 -15 -3 1.18 1.12
 -5 16 6 2.42 0.74
 -5 16 5 294.69 10.74
 -5 -16 5 278.27 12.02
 -5 16 5 217.15 9.71
 -5 -16 5 236.01 11.61
 -5 -16 4 1.18 1.38
 -5 -16 4 0.26 1.6
 -5 -16 4 0.76 1.66
 -5 16 4 2.03 1.24
 -5 16 4 0.15 1.1
 -5 -16 3 219 12.3
 -5 -16 3 242.53 12.98
 -5 16 3 231.65 10.74
 -5 16 3 200.99 9.82
 -5 -16 2 3.98 2.14
 -5 -16 2 0.34 1.81
 -5 16 2 0.91 1.08
 -5 16 2 1.06 1.29
 -5 16 1 17.81 2.36
 -5 16 1 15.5 2.03
 -5 16 1 23.96 3.31
 -5 -16 1 17.4 3.58
 -5 -16 1 19.4 3.86
 -5 -16 1 19.6 2.88
 -5 16 0 2.9 1.32
 -5 16 0 1.34 1.61
 -5 -16 0 0.34 2.01
 5 -16 0 2.64 1
 -5 -16 0 0.77 1.27
 -5 -16 -1 445.28 18.05
 -5 -16 -1 442.17 19.17
 -5 -16 -1 479.75 21.14
 5 -16 1 509.75 19.44
 -5 16 -1 478.52 19.23
 5 -16 1 457.54 17.32
 5 -16 2 2.49 1.26
 -5 16 -2 0.78 0.64
 -5 -16 -2 2.67 1.76
 -5 -17 5 3.9 1.43
 -5 -17 5 5.41 1.56
 -5 17 5 3.41 0.94
 -5 17 5 2.81 0.99
 -5 17 4 357.87 14.76
 -5 -17 4 392.55 16.72
 -5 -17 4 404.19 17.23
 -5 -17 4 427.34 17.61
 -5 17 4 409.92 15.52
 -5 -17 3 18.66 3.25
 -5 17 3 16.29 2.13
 -5 -17 3 17.83 3.26
 -5 17 3 18.66 2.46
 -5 17 2 70.78 5.14
 -5 -17 2 63.45 5.94
 -5 -17 2 67.12 6.35
 -5 17 2 50.3 3.91
 -5 -17 1 24.21 3.09
 -5 17 1 25.26 2.66
 -5 17 1 27.75 3.3
 -5 -17 1 25.96 3.79
 -5 -17 1 34.13 4.6
 5 -17 0 314.51 14.23
 -5 -17 0 316.33 13.51
 -5 17 0 283.11 12.14
 -5 17 0 328.51 13.98
 -5 -17 0 289.93 14.43
 -5 -17 0 321.91 15.83
 5 -17 1 3.23 1.55
 -5 17 -1 2.52 1.47
 -5 -17 -1 1.56 1.09
 -5 -17 -1 1.65 1.29
 -5 -17 -1 3.3 1.86
 5 -17 2 52.16 3.45
 -5 -17 -2 58.6 4.53
 -5 18 5 305.6 11.31
 -5 -18 5 343.13 12.96
 -5 18 4 17.82 1.91
 -5 -18 4 15.29 2.47
 -5 -18 3 285.24 13.42
 -5 18 3 245.69 10.65
 -5 -18 3 287.53 13.35
 -5 18 3 260.12 11.3
 -5 -18 2 9.01 2.36
 -5 -18 2 11.03 2.8
 5 -18 -2 4.64 1.63
 -5 18 2 8.41 1.36
 -5 18 2 7.33 1.48
 -5 18 2 7.57 1.68
 -5 18 2 7.51 1.77
 5 -18 -1 52.2 4.53
 -5 -18 1 62.99 4.86
 -5 18 1 59.34 3.91
 -5 18 1 68.35 4.85
 -5 -18 1 67.58 5.58
 -5 -18 1 75.29 6.32
 5 -18 0 0.34 1.36
 -5 18 0 1.78 1.37
 -5 -18 0 1.44 1.24
 -5 -18 0 -0.26 1.9
 -5 -18 0 1.77 1.2
 -5 -18 -1 301.81 14.16
 5 -18 1 330.33 13.17
 -5 -19 4 608.13 21.92
 -5 19 4 563.83 19.98
 -5 19 3 2.47 0.87
 -5 -19 3 2.02 1.48
 -5 -19 3 3.16 1.54
 -5 -19 2 0.21 1.14
 -5 19 2 0.9 0.86
 -5 -19 2 1.29 1.26
 -5 19 2 0.21 0.56
 -5 19 2 0.7 0.79
 5 -19 -2 0.76 0.97
 5 -19 -2 0.3 0.58
 5 -19 -1 2.16 1.23
 -5 19 1 2.93 0.94
 -5 -19 1 2.54 1.33
 -5 -19 1 2.12 1.57
 -5 19 1 0.99 1.02
 5 -19 0 252.19 10.79
 -5 -19 0 228.38 10.52
 -5 -19 0 269.6 12.29
 5 -19 1 19.29 2.05
 -5 -19 -1 18.47 2.46
 -5 20 4 37.46 2.26
 -5 -20 4 38.35 2.93
 -5 20 3 266.72 10.24
 -5 -20 3 278.91 11.91
 5 -20 -2 24.06 2.18
 -5 20 2 31.96 2.3
 -5 -20 2 27.26 3.07
 5 -20 -1 39.32 3.09
 -5 20 1 40.85 2.48
 -5 -20 1 39.22 3.32
 5 -20 0 15.11 1.87
 -5 -20 0 18.21 2.39
 -5 21 3 0.6 0.47
 -5 -21 2 3.85 1.16
 -5 21 2 2.94 0.65
 -6 0 7 0.94 0.88
 -6 0 6 216.71 10.08
 -6 0 6 203.25 9.35
 -6 0 5 1.53 1.53
 -6 0 5 1.68 1.54
 -6 0 5 0.38 1.17
 -6 0 5 2.27 1.5
 -6 0 4 256.78 12.51
 -6 0 4 267.21 12.26
 -6 0 4 257.64 11.63
 -6 0 4 233.12 11.92
 -6 0 3 -0.51 1.59
 -6 0 2 65.61 5.95
 -6 0 2 66.58 6.02
 -6 0 1 3.4 2.42
 -6 0 0 612.51 25.01
 -6 0 0 551.06 23.96
 -6 0 -1 0.97 1.56
 -6 0 -1 0.26 1.47
 -6 0 -2 18.2 2.54
 -6 0 -2 13.3 2.33
 6 0 3 0.31 1.38
 -6 -1 7 9.71 1.54
 -6 1 7 9.33 1.47
 -6 -1 6 43.33 3.36
 -6 1 6 36.64 3.14
 -6 1 6 39.37 3.59
 -6 -1 6 36.48 3.52
 -6 1 5 698.65 25.91
 -6 -1 5 692.89 26.2
 -6 1 5 701.99 25.74
 -6 -1 5 724.52 25.89
 -6 -1 5 679.95 26.02
 -6 1 5 666.15 25.93
 -6 -1 5 677.01 26.42
 -6 1 5 668.95 26.28
 -6 1 4 34.35 3.83
 -6 -1 4 35.4 3.97
 -6 1 4 32.69 3.57
 -6 -1 4 37.42 3.85
 -6 -1 4 29.9 3.59
 -6 -1 4 31.93 3.2
 -6 1 4 36.1 3.5
 -6 1 3 4.48 1.9
 -6 -1 3 0.26 1.44
 -6 -1 2 8.95 2.55
 -6 1 2 11.1 2.45
 -6 1 2 13.87 2.93
 -6 -1 2 13.85 2.89
 -6 -1 1 722.78 29.6
 -6 1 1 760.17 29.77
 -6 -1 0 3 2.11
 -6 1 0 2.64 1.97
 -6 1 0 5.78 2.22
 -6 1 0 6.35 2.61
 -6 -1 0 9.21 2.69
 -6 -1 -1 87.43 6.74
 -6 1 -1 84.69 6.68
 -6 1 -1 83.06 6.52
 -6 -1 -1 81.7 6.32
 -6 1 -2 15.97 2.5
 -6 -1 -2 15.43 2.4
 -6 1 -2 16.88 2.52
 -6 -1 -2 16.45 2.43
 6 1 3 134.39 7.19
 6 -1 3 129.76 6.95
 -6 -2 7 2.64 0.94
 -6 2 7 4.02 1.07
 -6 2 6 195.04 9.29
 -6 -2 6 203.63 9.47
 -6 -2 6 180.33 8.51
 -6 2 6 184.72 8.72
 -6 2 5 0.17 1.34
 -6 -2 5 1.75 1.36
 -6 -2 5 0.64 1.46
 -6 2 5 1.4 1.48
 -6 2 5 0.34 1.25
 -6 -2 5 3.27 1.6
 -6 2 5 2.18 1.2
 -6 -2 5 2.26 1.44
 -6 2 5 1.14 1.25
 -6 2 4 373.36 16.23
 -6 -2 4 384.62 16.82
 -6 2 4 386.88 16.07
 -6 -2 4 398.36 16.3
 -6 -2 4 359.47 16.35
 -6 2 4 353.56 15.55
 -6 2 3 29.9 3.66
 -6 -2 3 25.94 3.74
 -6 2 2 91.44 6.96
 -6 -2 2 95.97 7.26
 -6 2 1 21.2 3.69
 -6 -2 1 22.16 3.68
 -6 2 0 521.98 22.68
 -6 -2 0 509.67 22.37
 -6 2 0 517.3 22.26
 -6 2 0 551.99 23.21
 -6 -2 0 547.36 23.37
 -6 -2 0 557.25 21.9
 -6 2 -1 1.46 1.57
 -6 -2 -1 1.83 1.45
 -6 -2 -1 1.31 1.53
 -6 2 -1 0.51 1.5
 -6 2 -2 0.37 1.21
 -6 -2 -2 0.68 1.1
 -6 2 -2 0.36 1.26
 6 2 3 1.94 1.54
 6 -2 3 1.33 1.21
 6 2 3 2.77 1.75
 -6 -3 7 2.01 0.92
 -6 3 7 1.36 0.8
 -6 3 6 34.63 3.27
 -6 -3 6 42.18 3.63
 -6 -3 6 38.99 3.06
 -6 3 6 34.15 3.09
 -6 3 5 414.97 17.09
 -6 -3 5 436.7 18.26
 -6 3 5 439.23 17.34
 -6 -3 5 451.39 17.71
 -6 3 5 410.12 16.6
 -6 -3 5 446.03 18.39
 -6 3 5 447.12 18.11
 -6 -3 5 444.7 17.9
 -6 3 5 463.22 18.09
 -6 3 4 56.54 4.62
 -6 -3 4 49.34 4.86
 -6 3 4 49.62 4.24
 -6 -3 4 48.48 4.41
 -6 -3 4 52.13 4.81
 -6 -3 4 43.13 4.43
 -6 3 4 48.15 4.67
 -6 -3 4 57.29 5.23
 -6 3 4 53.13 4.85
 -6 3 4 47.14 4.09
 -6 3 3 171.95 9.65
 -6 -3 3 171.09 10.11
 -6 3 2 11.65 2.61
 -6 -3 2 9.61 2.55
 -6 -3 1 959.8 36.55
 -6 3 1 941.39 36.34
 -6 3 1 977.67 35.55
 -6 3 0 39.13 4.36
 -6 3 0 32.77 4.05
 -6 -3 0 24.77 3.74
 -6 -3 0 34.36 4.4
 -6 3 0 37.39 4.52
 -6 -3 0 33.64 3.86
 -6 3 0 37.51 4.63
 -6 3 -1 42.32 4.52
 -6 3 -1 42.33 4.6
 -6 -3 -1 50.47 5.04
 -6 3 -1 45.27 4.58
 -6 -3 -1 43.25 4.39
 -6 3 -2 49.24 4.19
 -6 -3 -2 44.1 3.81
 -6 3 -2 48.95 4.23
 6 3 3 143.86 7.24
 6 -3 3 143.33 6.83
 6 3 3 127.26 7.21
 -6 -4 7 58.73 3.48
 -6 4 7 59.8 3.44
 -6 -4 6 134.79 6.22
 -6 -4 6 135.42 6.93
 -6 4 6 129.42 6.7
 -6 -4 5 4.82 1.85
 -6 4 5 4.91 1.44
 -6 -4 5 4.52 1.52
 -6 4 5 2.41 1.22
 -6 -4 5 5.97 1.9
 -6 4 5 5 1.68
 -6 -4 5 3.98 1.6
 -6 4 5 3.79 1.64
 -6 4 4 889.09 30.61
 -6 -4 4 881.75 30.93
 -6 4 4 792.31 30.23
 -6 -4 4 881.03 32.17
 -6 4 4 795.15 31.02
 -6 -4 4 845.01 31.81
 -6 4 4 804.65 30.37
 -6 -4 4 876.48 31.77
 -6 -4 4 741.9 31.06
 -6 4 4 869.68 31.4
 -6 4 3 132.88 7.5
 -6 -4 3 135.86 7.83
 -6 4 3 131.13 8.11
 -6 -4 3 146.93 9.05
 -6 4 3 141.87 8.45
 -6 4 2 265.45 13.24
 -6 -4 2 261.73 13.55
 -6 4 1 2.12 1.97
 -6 -4 1 2.69 1.91
 -6 4 1 1.48 1.29
 -6 4 0 406.52 18.38
 -6 -4 0 359.98 18.15
 -6 -4 0 389.2 17.23
 -6 4 0 414.33 18.22
 -6 4 0 403.94 17.66
 -6 -4 0 370.63 17.5
 -6 4 0 428.89 18.24
 -6 4 -1 44.89 4.67
 -6 -4 -1 48.73 4.88
 -6 -4 -1 43.39 4.24
 -6 4 -1 41.56 4.5
 -6 4 -1 44.8 4.54
 -6 4 -2 3.82 1.54
 6 -4 2 3.08 1.41
 -6 4 -2 4.2 1.53
 -6 -4 -2 1.86 1.2
 -6 4 -2 3.93 1.37
 6 4 3 14.56 2.04
 6 4 3 14.21 2.41
 -6 -5 7 13.05 1.4
 -6 5 7 12.05 1.36
 -6 -5 6 25.63 2.71
 -6 5 6 26.4 2.7
 -6 5 6 21.19 2.39
 -6 5 5 685.38 23.97
 -6 -5 5 679.15 24.31
 -6 -5 5 679.27 25.13
 -6 5 5 619.61 24.3
 -6 5 5 595.43 23.31
 -6 -5 5 685.05 24.66
 -6 5 5 610.92 24.23
 -6 -5 5 668.82 25.29
 -6 5 4 12.43 2.16
 -6 -5 4 12.5 2.65
 -6 5 4 12.55 2.18
 -6 -5 4 10.8 2.16
 -6 -5 4 10.72 2.64
 -6 5 4 12.47 2.41
 -6 -5 4 12.06 2.44
 -6 5 4 12.42 2.2
 -6 -5 4 15.62 2.79
 -6 5 3 28.51 3.43
 -6 5 3 28.4 3.06
 -6 5 3 30.15 3.46
 -6 -5 3 32.75 4.12
 -6 -5 2 59.69 5.59
 -6 5 2 59.38 5.25
 -6 -5 1 524.42 22.7
 -6 5 1 523.16 22.6
 -6 -5 0 0.6 1.89
 -6 5 0 1.06 1.72
 -6 5 0 1.77 1.75
 -6 -5 0 3.08 1.76
 -6 5 0 1.83 1.48
 -6 5 0 0.51 1.56
 -6 5 -1 158.62 9.52
 -6 -5 -1 169.19 9.77
 -6 5 -1 170.27 9.67
 -6 5 -2 51.21 4.33
 -6 5 -2 57.71 4.41
 6 5 2 59.75 5.23
 6 -5 2 62.49 4.77
 -6 5 -2 62.15 4.71
 6 -5 2 50.52 4.03
 6 5 3 222.58 9.94
 -6 6 6 120.16 6.28
 -6 6 6 123.79 6.33
 -6 -6 6 137.46 6.69
 -6 -6 5 7.04 1.93
 -6 6 5 6.45 1.52
 -6 -6 5 6.84 1.63
 -6 -6 5 4.48 1.68
 -6 6 5 4.61 1.64
 -6 -6 5 7.3 1.81
 -6 6 5 6.01 1.49
 -6 -6 4 498.62 20.87
 -6 6 4 450.32 18.41
 -6 -6 4 529.02 21.02
 -6 6 4 547 20.39
 -6 6 4 479.48 19.37
 -6 6 4 526.21 19.37
 -6 -6 4 523.19 19.87
 -6 -6 4 502.03 20.56
 -6 -6 4 468.97 20.57
 -6 6 3 110.06 6.85
 -6 -6 3 107.96 7.59
 -6 6 3 115.45 6.64
 -6 6 3 114.67 7.04
 -6 6 3 117.4 6.78
 -6 -6 3 114.54 7.08
 -6 -6 3 121.3 7.95
 -6 -6 3 111.26 8.07
 -6 6 3 105.37 6.94
 -6 6 3 105.74 6.89
 -6 6 2 24.29 3.09
 -6 6 2 25.01 3.43
 -6 6 2 22.42 3.24
 -6 -6 2 26.09 3.74
 -6 6 2 25.04 3.15
 -6 -6 1 154.36 9.48
 -6 6 1 162.19 9.23
 -6 6 1 167.75 10.01
 -6 -6 1 140.88 9.96
 -6 -6 1 179.1 9.95
 -6 6 1 162.16 9.45
 -6 6 0 486.97 20.69
 -6 6 0 504.41 20.22
 -6 -6 0 501.22 21.76
 -6 -6 0 451.31 19.99
 -6 6 0 514.83 21.07
 -6 6 -1 310.82 14.06
 -6 6 -1 277.53 13.57
 -6 -6 -1 281.16 13.76
 6 6 2 14.22 2.68
 6 -6 2 19.03 2.42
 -6 6 -2 14.36 2.18
 6 -6 2 13.33 2.14
 -6 6 -2 19.68 2.49
 -6 -7 6 258.32 10.41
 -6 7 6 254.34 10.22
 -6 7 6 239.47 10.26
 -6 7 5 628.62 22.12
 -6 -7 5 631.04 22.83
 -6 -7 5 627.09 23.16
 -6 7 5 645 22.84
 -6 7 4 101.63 5.68
 -6 7 4 104.93 6.2
 -6 -7 4 107.94 7.26
 -6 7 4 112.27 6.07
 -6 -7 4 107.57 6.36
 -6 -7 4 106.08 6.92
 -6 -7 4 96.33 6.93
 -6 -7 4 87.69 6.22
 -6 7 3 21.88 2.75
 -6 -7 3 22.66 3.37
 -6 7 3 24.59 2.77
 -6 -7 3 23.33 2.93
 -6 -7 3 28.21 3.58
 -6 -7 3 26.63 3.87
 -6 7 3 23.27 3.02
 -6 7 3 24.51 2.94
 -6 7 3 20.71 2.64
 -6 7 3 26.43 3.09
 -6 7 2 340.81 14.97
 -6 -7 2 327.59 16.84
 -6 7 2 355.97 15.97
 -6 -7 2 376.82 16.72
 -6 7 2 355.49 15.39
 -6 -7 2 347.59 16.1
 -6 7 2 339.59 14.94
 -6 7 2 349.5 15.36
 -6 -7 1 317.14 15.15
 -6 -7 1 321.78 16.31
 -6 -7 1 338.76 15.56
 -6 7 1 337.94 14.85
 -6 7 1 328.99 15.11
 -6 7 0 45.29 4.23
 -6 7 0 52.06 4.79
 -6 -7 0 42.08 4.81
 -6 -7 0 35.91 4.24
 -6 7 -1 62.5 5.13
 -6 -7 -1 54.34 4.84
 -6 7 -1 49.32 4.61
 -6 7 -2 160.9 7.93
 6 7 2 154.03 8.13
 6 -7 2 158.21 7.59
 -6 8 6 86.59 4.74
 -6 8 5 11.35 1.78
 -6 8 5 15.53 1.84
 -6 -8 5 14.67 2.08
 -6 -8 4 245.9 12.06
 -6 -8 4 218.59 11.07
 -6 8 4 217.28 9.97
 -6 8 4 236.25 10.68
 -6 8 4 247.15 10.32
 -6 -8 4 238.09 11.98
 -6 -8 4 253.13 11.64
 -6 -8 3 245 12.14
 -6 -8 3 224.14 11.91
 -6 8 3 211.53 10.26
 -6 8 3 227.33 10.86
 -6 8 3 232 10.34
 -6 -8 3 237.95 12.68
 -6 8 3 224.48 10.63
 -6 -8 3 251.23 12.11
 -6 -8 2 1.4 1.71
 -6 -8 2 3.35 2.01
 -6 8 2 4.77 1.68
 -6 8 2 3.06 1.48
 -6 8 2 4.47 1.53
 -6 -8 2 4.48 2.04
 -6 8 2 4.81 1.5
 -6 8 2 5.38 1.67
 -6 -8 2 6.45 2
 -6 -8 1 94.73 6.59
 -6 8 1 94.65 6.21
 -6 -8 1 93.19 7.42
 -6 -8 1 97.77 6.95
 -6 -8 1 80.97 6.41
 -6 8 1 88.56 6.27
 -6 8 0 327.54 13.86
 -6 -8 0 321.87 15.51
 -6 8 0 345.53 14.67
 -6 -8 -1 160.52 8.86
 -6 8 -1 173.99 8.79
 -6 8 -1 189.89 9.36
 -6 -8 -1 167.16 8.85
 -6 8 -2 12.74 1.93
 6 8 2 11.27 2.53
 -6 9 6 241.92 9.5
 -6 9 6 226.08 8.68
 -6 -9 5 415.26 15.26
 -6 9 5 367.89 14.77
 -6 9 4 51.59 3.83
 -6 9 4 59.17 4.29
 -6 -9 4 58.99 4.76
 -6 9 4 67.38 4.08
 -6 -9 4 63.97 5.25
 -6 -9 4 72.89 5.11
 -6 -9 4 68.19 5.35
 -6 9 3 0.5 1.17
 -6 9 3 -0.15 1.17
 -6 -9 3 1.47 1.33
 -6 9 3 1.69 1
 -6 -9 3 0.27 1.64
 -6 -9 3 0.22 1.24
 -6 -9 3 1.62 1.41
 -6 9 2 238.32 10.93
 -6 9 2 229.59 10.9
 -6 -9 2 229.64 11.87
 -6 9 2 235.12 10.39
 -6 -9 2 265.97 13.36
 -6 9 2 213.34 10.34
 -6 9 2 218.07 11.17
 -6 -9 2 267.08 12.53
 -6 9 2 226.34 10.68
 -6 -9 2 242.41 11.95
 -6 9 1 173.56 9.11
 -6 9 1 183.82 9.19
 -6 9 1 187.23 9.5
 -6 -9 1 181.42 10.91
 -6 -9 1 178.68 10.19
 -6 -9 0 9.98 2.39
 -6 -9 0 9.05 2.36
 -6 9 0 9.89 1.96
 -6 9 0 9.38 2.06
 -6 -9 -1 6.96 2.01
 6 -9 1 4.92 1.6
 -6 -9 -1 6.56 1.76
 6 -9 1 5.04 1.53
 -6 9 -1 6.36 1.59
 -6 9 -2 140.72 6.88
 6 9 2 152.71 7.64
 -6 10 6 105.18 4.8
 -6 10 6 89.15 4.11
 -6 10 5 2.2 0.95
 -6 -10 4 141.47 8.33
 -6 -10 4 151.73 7.85
 -6 10 4 140.4 6.75
 -6 10 4 142.64 7.21
 -6 -10 4 132.09 7.71
 -6 -10 3 488.09 20.63
 -6 -10 3 490.7 21.18
 -6 10 3 453.28 18.51
 -6 10 3 481.08 19
 -6 -10 3 504.61 20.44
 -6 -10 2 49.7 4.78
 -6 -10 2 61.6 5.67
 -6 10 2 47.99 3.61
 -6 10 2 44.02 4.01
 -6 -10 2 50.35 4.76
 -6 10 2 49.03 3.97
 -6 10 2 42.65 3.76
 -6 -10 2 50.49 4.54
 -6 -10 1 78.02 6.46
 -6 -10 1 76.45 6.05
 -6 10 1 71.67 5.03
 -6 10 1 75.78 5.14
 -6 10 1 74.44 4.97
 -6 -10 0 149.83 8.86
 -6 10 0 138.8 7.1
 -6 10 0 149.87 7.86
 -6 -10 0 141.19 8.55
 -6 -10 -1 256.12 11.71
 -6 -10 -1 243.36 10.98
 6 -10 1 255.56 10.78
 -6 10 -1 262.51 11.15
 6 -10 1 242.19 10.8
 -6 10 -2 6.38 1.21
 -6 11 6 125.6 5.49
 -6 11 5 203.24 8.5
 -6 11 4 18.44 2
 -6 11 4 18.71 2.19
 -6 -11 4 18.65 2.53
 -6 -11 3 11.37 2.38
 -6 -11 3 11.38 2.75
 -6 11 3 11 1.85
 -6 11 3 10.83 1.81
 -6 -11 3 11.73 2.28
 -6 -11 2 448.61 19.22
 -6 11 2 493.25 18.35
 -6 11 2 458.86 17.69
 -6 11 2 452.65 17.68
 -6 -11 2 494.46 20.49
 -6 11 2 416.8 17.81
 -6 -11 1 122.05 7.85
 -6 -11 1 139.64 8.6
 -6 11 1 110.33 6.37
 -6 11 1 133.2 6.89
 -6 11 1 121.65 6.51
 -6 -11 0 2.79 1.68
 -6 -11 0 2.14 1.38
 -6 11 0 4.75 1.36
 -6 11 0 2.05 1.05
 -6 -11 -1 1 1.13
 6 -11 1 0.23 0.96
 -6 12 5 15.76 1.66
 -6 -12 4 45.79 3.87
 -6 12 4 46.43 3.1
 -6 12 4 44.89 3.3
 -6 12 3 425.37 17.13
 -6 12 3 462.99 17.44
 -6 12 3 470.89 17.66
 -6 -12 3 489.9 19.57
 -6 12 2 42.23 3.49
 -6 -12 2 56.43 5.23
 -6 12 2 49.23 3.92
 -6 12 2 43.88 3.5
 -6 12 2 44.22 3.48
 -6 -12 2 50.7 4.79
 -6 -12 2 52.85 4.66
 -6 -12 1 37.26 4.19
 -6 12 1 35.8 3.26
 -6 -12 1 41.94 4.17
 -6 12 1 33.07 3
 -6 12 1 34.22 2.9
 -6 -12 0 36.08 3.68
 6 -12 0 32.49 2.82
 -6 -12 0 35.08 3.56
 6 -12 1 72.02 4.28
 -6 -12 -1 94.06 5.35
 -6 13 5 100.76 4.68
 -6 13 4 99.59 4.95
 -6 13 4 104.29 5.28
 -6 -13 4 108.24 6.04
 -6 13 3 9.76 1.55
 -6 13 3 9.48 1.57
 -6 13 3 9.52 1.41
 -6 -13 3 12.55 2.33
 -6 13 2 299.02 12.38
 -6 13 2 301.76 12.26
 -6 -13 2 349.07 15.05
 -6 -13 2 312.58 14.38
 -6 -13 2 322.61 14.16
 -6 -13 1 59.13 4.93
 -6 -13 1 50.25 4.61
 -6 -13 1 55.13 4.7
 -6 13 1 49.64 3.3
 -6 13 1 54.59 3.94
 -6 -13 0 4.76 1.58
 6 -13 0 3.92 1.47
 -6 -13 -1 24.63 2.48
 -6 13 -1 20.52 2.1
 -6 14 5 3.1 0.69
 -6 14 5 2.44 0.65
 -6 -14 4 10.76 1.74
 -6 14 4 11.9 1.4
 -6 14 4 12.54 1.48
 -6 14 4 9.38 1.33
 -6 -14 3 327.33 13.08
 -6 14 3 329.49 11.36
 -6 -14 2 30.91 3.51
 -6 14 2 38.46 2.86
 -6 14 2 34.78 2.62
 -6 -14 1 41.64 3.89
 -6 -14 1 44.6 3.98
 -6 14 1 36.91 2.46
 -6 14 1 33.39 2.85
 -6 -14 0 43.31 3.7
 -6 -14 0 47.52 3.83
 6 -14 0 36.94 3.32
 -6 15 4 102.14 4.42
 -6 15 4 91.14 4.43
 -6 -15 3 25.95 2.83
 -6 15 3 28.82 2.23
 -6 15 3 25.14 2.1
 -6 -15 2 300.29 12.5
 -6 15 2 265.92 10.58
 -6 15 2 269.47 10.26
 -6 -15 1 25.26 2.77
 -6 -15 1 31.46 2.97
 6 -15 -1 27.85 2.73
 -6 -15 0 9.06 1.55
 -6 -15 0 10.87 1.73
 -6 15 0 4.67 1.06
 6 -15 0 6.91 1.34
 -6 -16 3 494.84 16.62
 -6 16 3 487.62 15.21
 -6 16 3 454.73 14.85
 6 -16 -2 5.95 1.35
 -6 -16 2 8.2 1.62
 -6 16 2 8.87 1.22
 6 -16 -1 38.13 3.04
 -6 -16 1 49.92 3.53
 -6 -17 2 460.26 16.86
 -7 0 5 1.09 0.65
 -7 0 4 691.38 24.31
 -7 0 3 0.11 0.91
 -7 0 3 0.5 0.88
 -7 0 3 0.13 0.96
 -7 0 3 0.47 0.89
 -7 0 2 95.68 5.27
 -7 0 2 100.32 5.64
 -7 0 2 98.78 5.74
 -7 0 2 90.87 4.96
 -7 0 1 0.14 0.86
 -7 0 0 151.74 7.11
 -7 -1 5 28.63 2.14
 -7 1 5 29.65 2.18
 -7 -1 4 3.24 1.16
 -7 1 4 0.74 0.86
 -7 1 3 499.18 17.74
 -7 -1 3 511.69 17.85
 -7 1 3 450.49 17.85
 -7 -1 3 467.52 18.07
 -7 1 3 494.35 17.75
 -7 -1 3 456.38 17.88
 -7 1 3 462.81 17.72
 -7 -1 3 485.48 17.85
 -7 1 2 0.93 0.96
 -7 -1 2 0.59 0.9
 -7 -1 2 0.22 0.8
 -7 1 2 1.07 0.73
 -7 1 2 0.54 0.91
 -7 -1 2 1.24 0.95
 -7 -1 2 0.6 1.09
 -7 1 2 0.72 0.94
 -7 -1 1 3.79 1.32
 -7 1 1 3.37 1.28
 -7 -1 0 12.85 1.78
 -7 1 0 13.26 1.75
 -7 -2 5 1.39 0.68
 -7 2 5 1.37 0.68
 -7 2 4 433.71 16.89
 -7 -2 4 503.59 17.31
 -7 2 3 3.81 1.15
 -7 -2 3 3.41 1.13
 -7 -2 3 1.58 1.08
 -7 2 3 3.08 1
 -7 2 3 2.79 1.08
 -7 2 3 1.91 1.18
 -7 -2 3 3.22 1.22
 -7 -2 3 2.52 1.11
 -7 2 3 3.14 1.12
 -7 2 2 107.34 5.55
 -7 -2 2 109.34 5.65
 -7 2 2 103.75 5.79
 -7 -2 2 111.05 6.04
 -7 -2 2 107.42 6.13
 -7 -2 2 107.92 5.53
 -7 2 2 99.26 5.8
 -7 2 2 103.98 5.12
 -7 -2 1 0.58 0.91
 -7 2 1 1.89 0.99
 -7 -2 0 159.23 7.14
 -7 2 0 144.84 6.95
 -7 3 5 66.76 3.67
 -7 -3 5 81.13 3.8
 -7 3 4 4.43 0.93
 -7 -3 4 4.04 1.17
 -7 3 4 5.02 1.14
 -7 3 3 391.57 13.83
 -7 -3 3 391.57 13.97
 -7 3 3 338.7 13.54
 -7 -3 3 358.73 14.34
 -7 3 3 313.22 13.37
 -7 -3 3 383.97 14.2
 -7 3 3 358.73 13.64
 -7 -3 3 378.06 14.46
 -7 3 2 2 0.85
 -7 -3 2 2.65 1.01
 -7 -3 2 0.67 0.9
 -7 3 2 1.33 0.68
 -7 -3 2 1.81 1.13
 -7 3 2 1.04 0.96
 -7 3 2 1.95 1.03
 -7 -3 2 1.06 0.93
 -7 -3 1 6.02 1.42
 -7 3 1 6.67 1.51
 -7 -3 0 71.97 4.39
 -7 3 0 88.69 4.56
 -7 4 5 73.24 3.78
 -7 -4 5 78.89 3.71
 -7 4 4 360.98 13.42
 -7 4 4 341.06 12.91
 -7 -4 3 2.55 1.06
 -7 4 3 2.94 0.96
 -7 -4 3 2.88 1.16
 -7 4 3 2.21 0.95
 -7 -4 3 2.45 1.16
 -7 -4 2 71.9 4.66
 -7 -4 2 72.46 4.17
 -7 4 2 67.99 4.18
 -7 4 2 66.72 3.97
 -7 4 1 104.39 5.68
 -7 -4 1 110.2 6.04
 -7 4 0 198.81 8.3
 -7 -4 0 198.47 8.37
 -7 5 5 12.13 1.25
 -7 5 4 22.58 1.97
 -7 -5 4 26.71 2.23
 -7 5 4 23.04 1.86
 -7 -5 3 243.86 10.45
 -7 5 3 231.92 9.49
 -7 5 3 237.65 9.72
 -7 5 2 74.72 4.44
 -7 -5 2 83.56 5.12
 -7 5 2 86.77 4.53
 -7 -5 1 3.45 1.27
 -7 5 1 3.54 1.15
 -7 5 0 1.75 0.75
 -7 6 4 316.29 11.8
 -7 6 4 304.68 11.62
 -7 6 3 7.5 1.11
 -7 -6 3 10.99 1.59
 -7 -6 3 7.55 1.43
 -7 6 3 8.28 1.28
 -7 -6 2 29.46 2.81
 -7 6 2 22.87 2.15
 -7 6 2 28.93 2.31
 -7 -6 1 137.7 6.34
 -7 6 1 98.59 5.42
 -7 6 0 198.62 7.91
 -7 7 4 33.04 2.15
 -7 7 4 35.87 2.2
 -7 -7 3 222.89 9.17
 -7 7 3 202.07 8.35
 -7 7 2 130.33 6.08
 -7 -7 2 158.28 7.22
 -7 7 2 166.26 6.43
 -7 -7 2 124.43 6.17
 -7 -7 1 35.97 2.79
 -7 7 1 32.72 2.44
 -7 -7 1 27.28 2.3
 -7 8 4 197.66 7.43
 -7 -8 3 2.91 0.97
 -7 8 3 2.35 0.72
 -7 -8 2 42.11 3.16
 -7 8 2 40.19 2.53
 -7 -8 1 151.69 6.81
 -7 9 3 92.02 4.18
 -7 -9 2 147.28 6.8

_iucr_refine_instructions_details
;
TITL ogh-pyno-agtfa-tol_gau_a.res in P2(1)/c
    ogh-pyno-agtfa-tol_gau.res
    created by SHELXL-2018/3 at 16:02:23 on 10-Nov-2024
REM Old TITL OGH-PyNO-AgTFA-Tol_gau in P2(1)/c
REM SHELXT solution in P2(1)/c: R1 0.080, Rweak 0.013, Alpha 0.041
REM <I/s> 1.162 for 67 systematic absences, Orientation as input
REM Formula found by SHELXT: C7 N2 O3 F3 Ag
CELL 1.54184 5.8784 22.9155 7.5058 90 106.035 90
ZERR 2 0.0001 0.0003 0.0001 0 0.002 0
LATT 1
SYMM -X,0.5+Y,0.5-Z
SFAC C H Ag F N O
UNIT 28 28 4 12 4 16

L.S. 4 0 0
PLAN  5
SIZE 0.05 0.11 0.19
TEMP -123
BOND
list 4
fmap 2 53
acta
OMIT -2 133.5
REM <olex2.extras>
REM <HklSrc "%.\\OGH-PyNO-AgTFA-Tol_gau.hkl">
REM </olex2.extras>

WGHT    0.032300    0.487700
FVAR       0.46454
AG1   3    0.658668    0.485584    0.385866    11.00000    0.02512    0.02274 =
         0.02887   -0.00367    0.01154   -0.00652
F1    4   -0.146328    0.355026    0.262745    11.00000    0.01892    0.03988 =
         0.05561   -0.01412    0.00615   -0.00656
F2    4    0.109706    0.331128    0.123305    11.00000    0.05236    0.07198 =
         0.04084   -0.03351    0.02583   -0.02850
F3    4    0.149348    0.302915    0.401599    11.00000    0.05073    0.02207 =
         0.05771    0.00635   -0.00488   -0.00772
O2    6    0.146113    0.432992    0.468141    11.00000    0.03084    0.02619 =
         0.03063   -0.00851    0.01478   -0.00881
O3    6    0.418184    0.406932    0.321351    11.00000    0.02318    0.02895 =
         0.04611   -0.00608    0.01506   -0.00667
O4    6    0.795165    0.512386    0.121672    11.00000    0.02395    0.03421 =
         0.02965   -0.00746    0.01286   -0.00364
AFIX   7
H4A   2    0.949353    0.515064    0.155308    11.00000   -1.50000
H4B   2    0.765084    0.484153    0.040383    11.00000   -1.50000
AFIX   0
C6    1    0.232056    0.402622    0.365670    11.00000    0.01849    0.02010 =
         0.02052    0.00258    0.00214   -0.00173
C7    1    0.084459    0.348196    0.286158    11.00000    0.02102    0.02613 =
         0.02256   -0.00461    0.00517   -0.00176

O1    6    0.271941    0.545329    0.216983    11.00000    0.02319    0.01825 =
         0.03549   -0.00251    0.00749   -0.00364
N1    5    0.311054    0.602836    0.219816    11.00000    0.01926    0.01845 =
         0.02033   -0.00014    0.00258   -0.00030
C1    1    0.477035    0.624345    0.143926    11.00000    0.02070    0.02700 =
         0.02612   -0.00025    0.00877    0.00303
AFIX  43
H1    2    0.563127    0.598820    0.086739    11.00000   -1.20000
AFIX   0
C2    1    0.520715    0.683453    0.149923    11.00000    0.02300    0.02795 =
         0.02850    0.00491    0.00773   -0.00179
AFIX  43
H2    2    0.637634    0.698629    0.096937    11.00000   -1.20000
AFIX   0
C3    1    0.395667    0.720873    0.232488    11.00000    0.03236    0.02084 =
         0.02468    0.00300    0.00351    0.00250
AFIX  43
H3    2    0.424671    0.761701    0.236545    11.00000   -1.20000
AFIX   0
C4    1    0.227251    0.697399    0.309061    11.00000    0.02658    0.02372 =
         0.02510   -0.00155    0.00660    0.00602
AFIX  43
H4    2    0.138895    0.722218    0.366464    11.00000   -1.20000
AFIX   0
C5    1    0.187494    0.638097    0.302191    11.00000    0.02202    0.02629 =
         0.02139    0.00131    0.00706    0.00312
AFIX  43
H5    2    0.072609    0.622057    0.355717    11.00000   -1.20000
AFIX   0
HKLF 4


REM  ogh-pyno-agtfa-tol_gau_a.res in P2(1)/c
REM wR2 = 0.0547, GooF = S = 1.095, Restrained GooF = 1.095 for all data
REM R1 = 0.0212 for 1673 Fo > 4sig(Fo) and 0.0217 for all 1713 data
REM 146 parameters refined using 0 restraints

END  
     
WGHT      0.0322      0.4887 

REM Highest difference peak  0.343,  deepest hole -0.597,  1-sigma level  0.090
Q1    1  -0.1149  0.3624  0.1568  11.00000  0.05    0.34
Q2    1   0.2071  0.3004  0.3006  11.00000  0.05    0.32
Q3    1   0.4482  0.5195  0.3568  11.00000  0.05    0.30
Q4    1   0.8808  0.4565  0.4023  11.00000  0.05    0.29
Q5    1   0.4464  0.4576  0.3759  11.00000  0.05    0.27

  REM The information below was added by Olex2.
  REM
  REM R1 = 0.0212 for 1673 Fo > 4sig(Fo) and 0.0217 for all 12666 data
  REM 146 parameters refined using n/a restraints
  REM Highest difference peak 0.34, deepest hole -0.60
  REM Mean Shift 0, Max Shift 0.001.

  REM +++ Tabular Listing of Refinement Information +++
  REM R1_all = 0.0217
  REM R1_gt = 0.0212
  REM wR_ref = 0.0547
  REM GOOF = 1.095
  REM Shift_max = 0.001
  REM Shift_mean = 0
  REM Reflections_all = 12666
  REM Reflections_gt = 1673
  REM Parameters = 146
  REM Hole = -0.60
  REM Peak = 0.34
  REM Flack = n/a

  
;
_olex2_submission_special_instructions  'No special instructions were received'
_oxdiff_exptl_absorpt_empirical_details
;
Empirical correction (ABSPACK) includes:
- Absorption correction using spherical harmonics
- Frame scaling
;
_oxdiff_exptl_absorpt_empirical_full_max  1.634
_oxdiff_exptl_absorpt_empirical_full_min  0.529
