# Supplementary material for: Free‐Standing Supramolecular Pyridine N‐Oxide‐Silver(I) Metallogels
Source: Adv Mater. 2025 Jul 1;37(37):2502818. doi: 10.1002/adma.202502818 (PMC12447065; doi:10.1002/adma.202502818)
Supplement: Supplementary file 2 — Supporting Data [file ADMA-37-2502818-s001.zip › (3Ag)EtOH.cif]

data_3Ag_EtOH
_audit_creation_date               2024-11-09
_audit_creation_method
;
Olex2 1.5-ac5-024
(compiled 2022.04.12 svn.rca3783a0 for Rigaku Oxford Diffraction, GUI svn.r6498)
;
_shelx_SHELXL_version_number       '2018/3'
_audit_contact_author_address      ?
_audit_contact_author_email        ?
_audit_contact_author_name         ''
_audit_contact_author_phone        ?
_publ_contact_author_id_orcid      ?
_publ_section_references
;
Dolomanov, O.V., Bourhis, L.J., Gildea, R.J, Howard, J.A.K. & Puschmann, H.
 (2009), J. Appl. Cryst. 42, 339-341.

Sheldrick, G.M. (2015). Acta Cryst. A71, 3-8.

Sheldrick, G.M. (2015). Acta Cryst. C71, 3-8.
;
_chemical_name_common              ?
_chemical_name_systematic          ?
_chemical_formula_moiety           'C16 H14 Ag2 F6 N2 O6'
_chemical_formula_sum              'C16 H14 Ag2 F6 N2 O6'
_chemical_formula_weight           660.03
_chemical_melting_point            ?
_chemical_oxdiff_formula           'C10 H10 N1 O1 Ag1 F3'
_chemical_oxdiff_usercomment       'Coloulress plates and blocks, 2.5mg, EtOH'
loop_
  _atom_type_symbol
  _atom_type_description
  _atom_type_scat_dispersion_real
  _atom_type_scat_dispersion_imag
  _atom_type_scat_source
 'C' 'C' 0.0181 0.0091 'International Tables Vol C Tables 4.2.6.8 and 6.1.1.4'
 'H' 'H' 0.0000 0.0000 'International Tables Vol C Tables 4.2.6.8 and 6.1.1.4'
 'Ag' 'Ag' 0.1306 4.2820 'International Tables Vol C Tables 4.2.6.8 and 6.1.1.4'
 'F' 'F' 0.0727 0.0534 'International Tables Vol C Tables 4.2.6.8 and 6.1.1.4'
 'N' 'N' 0.0311 0.0180 'International Tables Vol C Tables 4.2.6.8 and 6.1.1.4'
 'O' 'O' 0.0492 0.0322 'International Tables Vol C Tables 4.2.6.8 and 6.1.1.4'

_shelx_space_group_comment
;
The symmetry employed for this shelxl refinement is uniquely defined
by the following loop, which should always be used as a source of
symmetry information in preference to the above space-group names.
They are only intended as comments.
;
_space_group_crystal_system        'monoclinic'
_space_group_IT_number             14
_space_group_name_H-M_alt          'P 1 21/c 1'
_space_group_name_Hall             '-P 2ybc'
loop_
  _space_group_symop_operation_xyz
 'x, y, z'
 '-x, y+1/2, -z+1/2'
 '-x, -y, -z'
 'x, -y-1/2, z-1/2'

_cell_length_a                     8.02010(10)
_cell_length_b                     11.1173(2)
_cell_length_c                     23.3131(4)
_cell_angle_alpha                  90
_cell_angle_beta                   98.774(2)
_cell_angle_gamma                  90
_cell_volume                       2054.31(6)
_cell_formula_units_Z              4
_cell_measurement_reflns_used      14182
_cell_measurement_temperature      120
_cell_measurement_theta_max        74.9790
_cell_measurement_theta_min        3.8040
_shelx_estimated_absorpt_T_max     0.564
_shelx_estimated_absorpt_T_min     0.358
_exptl_absorpt_coefficient_mu      16.162
_exptl_absorpt_correction_T_max    1.000
_exptl_absorpt_correction_T_min    0.888
_exptl_absorpt_correction_type     gaussian
_exptl_absorpt_process_details
;
CrysAlisPro 1.171.42.90a (Rigaku Oxford Diffraction, 2023)
Numerical absorption correction based on gaussian integration over
a multifaceted crystal model
Empirical absorption correction using spherical harmonics,
implemented in SCALE3 ABSPACK scaling algorithm.
;
_exptl_absorpt_special_details     ?
_exptl_crystal_colour              colourless
_exptl_crystal_colour_primary      colourless
_exptl_crystal_density_diffrn      2.134
_exptl_crystal_density_meas        ?
_exptl_crystal_density_method      ?
_exptl_crystal_description         block
_exptl_crystal_F_000               1280
loop_
  _exptl_crystal_face_index_h
  _exptl_crystal_face_index_k
  _exptl_crystal_face_index_l
  _exptl_crystal_face_perp_dist
 1 7 -2 0.0452
 1 0 14 0.0271
 -1 -7 -1 0.0334
 -2 4 11 0.0224
 -1 -5 -8 0.0308
 4 1 9 0.0388
 -3 -1 -10 0.0142
 -5 0 9 0.0050
 1 -7 -1 0.0329
 1 0 -15 0.0221
 4 2 -11 0.0307
 5 0 -5 0.0331

_exptl_crystal_size_max            0.08
_exptl_crystal_size_mid            0.05
_exptl_crystal_size_min            0.04
loop_
  _exptl_oxdiff_crystal_face_indexfrac_h
  _exptl_oxdiff_crystal_face_indexfrac_k
  _exptl_oxdiff_crystal_face_indexfrac_l
  _exptl_oxdiff_crystal_face_x
  _exptl_oxdiff_crystal_face_y
  _exptl_oxdiff_crystal_face_z
 0.5626 7.1484 -1.6058 -0.1607 -0.6725 0.7225
 1.4814 0.1872 13.6758 0.1743 0.7225 0.6690
 -0.7994 -7.1188 -0.6378 0.1309 0.5490 -0.8255
 -2.1247 4.3731 11.1589 0.6567 -0.0857 0.7492
 -1.3619 -5.4459 -8.4034 -0.0181 0.0013 -0.9998
 3.5286 0.5251 9.3706 -0.2803 0.6787 0.6788
 -3.3593 -1.3055 -9.6049 0.2490 -0.6034 -0.7576
 -4.6823 0.0029 8.5961 0.9996 -0.0262 0.0089
 1.2383 -7.0078 -1.1177 -0.2068 0.6957 -0.6880
 0.7545 -0.0718 -15.1339 -0.5727 -0.6025 -0.5558
 3.9509 1.5587 -10.9328 -0.9588 -0.2839 0.0091
 5.1415 0.2226 -4.5108 -0.9508 0.2281 0.2098

_exptl_transmission_factor_max     ?
_exptl_transmission_factor_min     ?
_diffrn_reflns_av_R_equivalents    0.0409
_diffrn_reflns_av_unetI/netI       0.0295
_diffrn_reflns_Laue_measured_fraction_full  0.999
_diffrn_reflns_Laue_measured_fraction_max  0.999
_diffrn_reflns_limit_h_max         9
_diffrn_reflns_limit_h_min         -8
_diffrn_reflns_limit_k_max         13
_diffrn_reflns_limit_k_min         -13
_diffrn_reflns_limit_l_max         27
_diffrn_reflns_limit_l_min         -24
_diffrn_reflns_number              21310
_diffrn_reflns_point_group_measured_fraction_full  0.999
_diffrn_reflns_point_group_measured_fraction_max  0.999
_diffrn_reflns_theta_full          66.744
_diffrn_reflns_theta_max           66.744
_diffrn_reflns_theta_min           3.837
_diffrn_ambient_temperature        120
_diffrn_detector                   'Hybrid Pixel Array Detector'
_diffrn_detector_area_resol_mean   10.0000
_diffrn_detector_type              'HyPix-Arc 100'
_diffrn_measured_fraction_theta_full  0.999
_diffrn_measured_fraction_theta_max  0.999
_diffrn_measurement_details
;
List of Runs (angles in degrees, time in seconds):

  # Type    Start    End  Width  t~exp~   \w     \q     \k     \f   Frames
--------------------------------------------------------------------------
  1  \w      0.00  40.00   0.50    2.00    --   53.02 -72.00 171.00   80
  2  \w     49.00 116.00   0.50    2.00    --   53.02  72.00 -58.00  134
  3  \w    132.00 164.00   0.50    8.00    --  101.85  72.00 -58.00   64
  4  \w     89.00 120.00   0.50    8.00    --  101.85  72.00 -58.00   62
  5  \w     54.00 109.00   0.50    8.00    --  101.85 -72.00 171.00  110
  6  \w      4.00  29.00   0.50    2.00    --   52.75 -72.00 171.00   50
  7  \w      1.00  83.00   0.50    2.00    --   53.02 -99.00   0.00  164
  8  \w    -17.00  55.00   0.50    2.00    --   53.02 -37.00-150.00  144
  9  \w     45.00  98.00   0.50    2.00    --   53.02-125.00 -90.00  106
 10  \w     49.00 125.00   0.50    2.00    --   53.02  37.00 120.00  152
 11  \w     -8.00  68.00   0.50    2.00    --   53.02 -77.00  30.00  152
 12  \w     45.00  97.00   0.50    2.00    --   53.02-125.00 150.00  104
 13  \w     38.00 103.00   0.50    8.00    --  101.85-125.00  90.00  130
 14  \w     44.00 106.00   0.50    8.00    --  101.85 -99.00-180.00  124
 15  \w     55.00 106.00   0.50    8.00    --  101.85 -99.00 -60.00  102
 16  \w     41.00 111.00   0.50    8.00    --  101.85-125.00 120.00  140
 17  \w     51.00 105.00   0.50    8.00    --  101.85 -99.00   0.00  108
 18  \w     30.00 105.00   0.50    8.00    --  101.85 -37.00 150.00  150
 19  \w     75.00 108.00   0.50    8.00    --  101.85 -57.00-120.00   66
 20  \w     61.00 106.00   0.50    8.00    --  101.85 -37.00  30.00   90
 21  \w     36.00  70.00   0.50    8.00    --  101.85 -57.00-120.00   68
 22  \w     31.00  57.00   0.50    8.00    --  101.85 -37.00  30.00   52
 23  \w    102.00 172.00   0.50    8.00    --  101.85  37.00 -60.00  140
 24  \w     99.00 166.00   0.50    8.00    --  101.85 125.00 150.00  134
 25  \w     97.00 151.00   0.50    8.00    --  101.85  37.00   0.00  108
 26  \w     61.00 106.00   0.50    8.00    --  101.85 -99.00 120.00   90
 27  \w    110.00 174.00   0.50    8.00    --  101.85  37.00-120.00  128
;
_diffrn_measurement_device         'four-circle diffractometer'
_diffrn_measurement_device_type    'SuperNova, Dualflex, HyPix-Arc 100'
_diffrn_measurement_method         '\w scans'
_diffrn_orient_matrix_type        
 'CrysAlisPro convention (1999,Acta A55,543-557)'
_diffrn_orient_matrix_UB_11        -0.1584938000
_diffrn_orient_matrix_UB_12        -0.0032722000
_diffrn_orient_matrix_UB_13        0.0299567000
_diffrn_orient_matrix_UB_21        0.0874347000
_diffrn_orient_matrix_UB_22        -0.0909320000
_diffrn_orient_matrix_UB_23        0.0446039000
_diffrn_orient_matrix_UB_31        0.0711894000
_diffrn_orient_matrix_UB_32        0.1044054000
_diffrn_orient_matrix_UB_33        0.0397819000
_diffrn_radiation_monochromator    mirror
_diffrn_radiation_probe            x-ray
_diffrn_radiation_type             'Cu K\a'
_diffrn_radiation_wavelength       1.54184
_diffrn_source                     'micro-focus sealed X-ray tube'
_diffrn_source_type                'SuperNova (Cu) X-ray Source'
_reflns_Friedel_coverage           0.000
_reflns_Friedel_fraction_full      .
_reflns_Friedel_fraction_max       .
_reflns_number_gt                  3357
_reflns_number_total               3648
_reflns_special_details
;
 Reflections were merged by SHELXL according to the crystal
 class for the calculation of statistics and refinement.
 
 _reflns_Friedel_fraction is defined as the number of unique
 Friedel pairs measured divided by the number that would be
 possible theoretically, ignoring centric projections and
 systematic absences.
;
_reflns_threshold_expression       'I > 2\s(I)'
_computing_cell_refinement         'CrysAlisPro 1.171.42.90a (Rigaku OD, 2023)'
_computing_data_collection         'CrysAlisPro 1.171.42.90a (Rigaku OD, 2023)'
_computing_data_reduction          'CrysAlisPro 1.171.42.90a (Rigaku OD, 2023)'
_computing_molecular_graphics      'Olex2 1.5-ac5-024 (Dolomanov et al., 2009)'
_computing_publication_material    'Olex2 1.5-ac5-024 (Dolomanov et al., 2009)'
_computing_structure_refinement    'SHELXL 2018/3 (Sheldrick, 2015)'
_computing_structure_solution      'SHELXT 2018/2 (Sheldrick, 2018)'
_refine_diff_density_max           0.859
_refine_diff_density_min           -0.567
_refine_diff_density_rms           0.093
_refine_ls_extinction_coef         .
_refine_ls_extinction_method       none
_refine_ls_goodness_of_fit_ref     1.060
_refine_ls_hydrogen_treatment      constr
_refine_ls_matrix_type             full
_refine_ls_number_parameters       345
_refine_ls_number_reflns           3648
_refine_ls_number_restraints       0
_refine_ls_R_factor_all            0.0302
_refine_ls_R_factor_gt             0.0273
_refine_ls_restrained_S_all        1.060
_refine_ls_shift/su_max            0.002
_refine_ls_shift/su_mean           0.000
_refine_ls_structure_factor_coef   Fsqd
_refine_ls_weighting_details      
 'w=1/[\s^2^(Fo^2^)+(0.0406P)^2^+0.9576P] where P=(Fo^2^+2Fc^2^)/3'
_refine_ls_weighting_scheme        calc
_refine_ls_wR_factor_gt            0.0683
_refine_ls_wR_factor_ref           0.0708
_refine_special_details            ?
_olex2_refinement_description
;
1. Fixed Uiso
 At 1.2 times of:
  All C(H) groups
 At 1.5 times of:
  All C(H,H,H) groups
2. Others
 Fixed Sof: F1(0.5) F2(0.5) F3(0.5) F4(0.5) F5(0.5) F6(0.5) F7(0.5) F8(0.5)
 F9(0.5) F10(0.5) F11(0.5) F12(0.5)
3.a Aromatic/amide H refined with riding coordinates:
 C1(H1), C2(H2), C3(H3), C5(H5), C7(H7), C9(H9), C10(H10), C11(H11)
3.b Idealised Me refined as rotating group:
 C6(H6A,H6B,H6C), C12(H12A,H12B,H12C)
;
_atom_sites_solution_hydrogens     geom
_atom_sites_solution_primary       dual
_atom_sites_solution_secondary     ?
loop_
  _atom_site_label
  _atom_site_type_symbol
  _atom_site_fract_x
  _atom_site_fract_y
  _atom_site_fract_z
  _atom_site_U_iso_or_equiv
  _atom_site_adp_type
  _atom_site_occupancy
  _atom_site_site_symmetry_order
  _atom_site_calc_flag
  _atom_site_refinement_flags_posn
  _atom_site_refinement_flags_adp
  _atom_site_refinement_flags_occupancy
  _atom_site_disorder_assembly
  _atom_site_disorder_group
 Ag1 Ag 0.58696(3) 0.56242(2) 0.71902(2) 0.04640(10) Uani 1 1 d . . . . .
 Ag2 Ag 0.63959(3) 0.30302(2) 0.73504(2) 0.04626(10) Uani 1 1 d . . . . .
 F1 F 1.116(2) 0.5983(15) 0.8546(7) 0.062(4) Uani 0.5 1 d . . P A 1
 F2 F 1.130(2) 0.5796(17) 0.8552(6) 0.065(4) Uani 0.5 1 d . . P A 2
 F3 F 1.1215(7) 0.4128(5) 0.8723(4) 0.085(2) Uani 0.5 1 d . . P A 1
 F4 F 1.0437(9) 0.4368(5) 0.9024(2) 0.0683(14) Uani 0.5 1 d . . P A 2
 F5 F 0.9653(8) 0.5236(12) 0.9148(2) 0.105(3) Uani 0.5 1 d . . P A 1
 F6 F 0.9292(7) 0.6107(5) 0.9028(2) 0.0622(14) Uani 0.5 1 d . . P A 2
 F7 F 0.4223(6) 0.4423(5) 0.52144(17) 0.0661(13) Uani 0.5 1 d . . P B 1
 F8 F 0.4043(12) 0.3084(10) 0.5245(4) 0.089(4) Uani 0.5 1 d . . P B 2
 F9 F 0.3399(13) 0.2654(8) 0.5337(4) 0.080(3) Uani 0.5 1 d . . P B 1
 F10 F 0.2106(7) 0.2555(5) 0.5699(3) 0.0824(15) Uani 0.5 1 d . . P B 2
 F11 F 0.218(2) 0.4352(15) 0.5456(8) 0.086(5) Uani 0.5 1 d . . P B 2
 F12 F 0.1926(18) 0.4120(16) 0.5504(7) 0.075(4) Uani 0.5 1 d . . P B 1
 O1 O 0.5509(3) 0.7752(2) 0.69101(9) 0.0437(5) Uani 1 1 d . . . . .
 O2 O 0.6886(3) 0.0897(2) 0.74765(9) 0.0454(5) Uani 1 1 d . . . . .
 O3 O 0.8094(3) 0.5825(2) 0.78791(10) 0.0488(5) Uani 1 1 d . . . . .
 O4 O 0.8268(3) 0.3847(2) 0.80862(9) 0.0469(5) Uani 1 1 d . . . . .
 O5 O 0.4378(3) 0.4820(2) 0.63775(10) 0.0509(6) Uani 1 1 d . . . . .
 O6 O 0.5081(3) 0.2863(2) 0.64286(10) 0.0514(6) Uani 1 1 d . . . . .
 N1 N 0.4841(3) 0.8265(2) 0.64104(10) 0.0394(6) Uani 1 1 d . . . . .
 N2 N 0.8181(3) 0.0370(2) 0.78073(11) 0.0397(6) Uani 1 1 d . . . . .
 C1 C 0.5079(4) 0.9451(3) 0.63398(13) 0.0414(7) Uani 1 1 d . . . . .
 H1 H 0.572457 0.990445 0.664032 0.050 Uiso 1 1 calc R U . . .
 C2 C 0.4389(4) 1.0001(3) 0.58332(14) 0.0472(8) Uani 1 1 d . . . . .
 H2 H 0.456113 1.083778 0.578243 0.057 Uiso 1 1 calc R U . . .
 C3 C 0.3443(4) 0.9345(3) 0.53953(14) 0.0480(8) Uani 1 1 d . . . . .
 H3 H 0.296304 0.972776 0.504428 0.058 Uiso 1 1 calc R U . . .
 C4 C 0.3200(4) 0.8121(3) 0.54731(14) 0.0447(7) Uani 1 1 d . . . . .
 C5 C 0.3925(4) 0.7598(3) 0.59882(13) 0.0432(7) Uani 1 1 d . . . . .
 H5 H 0.378098 0.676180 0.604761 0.052 Uiso 1 1 calc R U . . .
 C6 C 0.2153(5) 0.7373(4) 0.50125(17) 0.0649(11) Uani 1 1 d . . . . .
 H6A H 0.228485 0.651978 0.511440 0.097 Uiso 1 1 calc R U . . .
 H6B H 0.253059 0.751329 0.463762 0.097 Uiso 1 1 calc R U . . .
 H6C H 0.096338 0.760109 0.498614 0.097 Uiso 1 1 calc R U . . .
 C7 C 0.9268(4) 0.1039(3) 0.81827(12) 0.0399(7) Uani 1 1 d . . . . .
 H7 H 0.910668 0.188313 0.820498 0.048 Uiso 1 1 calc R U . . .
 C8 C 1.0614(4) 0.0497(3) 0.85339(13) 0.0417(7) Uani 1 1 d . . . . .
 C9 C 1.0822(4) -0.0734(3) 0.84929(14) 0.0452(7) Uani 1 1 d . . . . .
 H9 H 1.173067 -0.112632 0.872922 0.054 Uiso 1 1 calc R U . . .
 C10 C 0.9691(4) -0.1393(3) 0.81031(14) 0.0465(7) Uani 1 1 d . . . . .
 H10 H 0.983219 -0.223743 0.807092 0.056 Uiso 1 1 calc R U . . .
 C11 C 0.8374(4) -0.0829(3) 0.77656(14) 0.0434(7) Uani 1 1 d . . . . .
 H11 H 0.759753 -0.128260 0.750230 0.052 Uiso 1 1 calc R U . . .
 C12 C 1.1772(5) 0.1263(4) 0.89516(15) 0.0554(9) Uani 1 1 d . . . . .
 H12A H 1.205343 0.199782 0.875516 0.083 Uiso 1 1 calc R U . . .
 H12B H 1.280746 0.081416 0.908949 0.083 Uiso 1 1 calc R U . . .
 H12C H 1.120924 0.147507 0.928243 0.083 Uiso 1 1 calc R U . . .
 C13 C 0.8652(4) 0.4918(3) 0.81550(13) 0.0434(7) Uani 1 1 d . . . . .
 C14 C 1.0058(5) 0.5182(4) 0.86718(16) 0.0607(10) Uani 1 1 d . . . . .
 C15 C 0.4370(4) 0.3772(3) 0.62050(13) 0.0425(7) Uani 1 1 d . . . . .
 C16 C 0.3334(6) 0.3598(4) 0.55962(17) 0.0693(12) Uani 1 1 d . . . . .

loop_
  _atom_site_aniso_label
  _atom_site_aniso_U_11
  _atom_site_aniso_U_22
  _atom_site_aniso_U_33
  _atom_site_aniso_U_23
  _atom_site_aniso_U_13
  _atom_site_aniso_U_12
 Ag1 0.04181(15) 0.04994(16) 0.04200(14) 0.00172(9) -0.01104(10) -0.00293(9)
 Ag2 0.05339(17) 0.05167(16) 0.02947(14) -0.00007(9) -0.00734(11) 0.00263(10)
 F1 0.042(6) 0.048(3) 0.085(7) 0.010(3) -0.027(4) -0.015(4)
 F2 0.033(4) 0.107(11) 0.053(5) 0.010(5) -0.002(3) 0.007(5)
 F3 0.051(3) 0.060(3) 0.127(6) -0.005(3) -0.039(3) 0.008(2)
 F4 0.065(4) 0.081(4) 0.049(3) 0.010(3) -0.022(3) 0.001(3)
 F5 0.047(3) 0.229(11) 0.038(3) -0.022(5) 0.000(2) -0.028(5)
 F6 0.050(3) 0.092(4) 0.040(3) -0.022(2) -0.008(2) -0.003(3)
 F7 0.072(3) 0.091(4) 0.031(2) 0.016(2) -0.0039(19) -0.013(2)
 F8 0.077(6) 0.157(12) 0.028(3) -0.018(5) -0.006(3) 0.035(5)
 F9 0.109(8) 0.069(4) 0.049(5) -0.014(3) -0.035(5) 0.017(4)
 F10 0.069(3) 0.085(4) 0.080(4) -0.007(3) -0.031(3) -0.018(3)
 F11 0.102(11) 0.063(4) 0.073(7) -0.008(3) -0.052(7) 0.032(6)
 F12 0.038(3) 0.135(13) 0.048(4) -0.021(6) -0.012(3) 0.008(5)
 O1 0.0447(12) 0.0511(12) 0.0308(10) 0.0025(9) -0.0086(9) -0.0004(10)
 O2 0.0386(11) 0.0559(13) 0.0360(11) -0.0023(9) -0.0125(9) 0.0069(10)
 O3 0.0471(13) 0.0528(13) 0.0412(12) -0.0004(10) -0.0104(10) -0.0040(10)
 O4 0.0447(12) 0.0533(13) 0.0394(11) -0.0042(10) -0.0046(10) 0.0006(10)
 O5 0.0552(14) 0.0498(14) 0.0411(12) 0.0012(10) -0.0135(10) -0.0043(11)
 O6 0.0532(14) 0.0551(14) 0.0385(12) -0.0025(10) -0.0166(11) 0.0027(11)
 N1 0.0350(13) 0.0504(15) 0.0304(12) 0.0006(10) -0.0025(10) -0.0017(11)
 N2 0.0336(13) 0.0518(15) 0.0303(12) -0.0020(11) -0.0060(10) 0.0029(11)
 C1 0.0379(16) 0.0488(18) 0.0351(15) -0.0010(12) -0.0024(13) -0.0062(13)
 C2 0.0464(18) 0.053(2) 0.0402(16) 0.0040(14) 0.0003(14) -0.0076(15)
 C3 0.0459(18) 0.061(2) 0.0345(16) 0.0055(14) -0.0027(14) -0.0006(15)
 C4 0.0389(16) 0.057(2) 0.0345(16) -0.0013(13) -0.0060(13) 0.0038(14)
 C5 0.0393(16) 0.0489(18) 0.0378(16) -0.0012(13) -0.0063(13) -0.0009(13)
 C6 0.066(2) 0.070(2) 0.048(2) -0.0051(18) -0.0227(18) 0.001(2)
 C7 0.0360(15) 0.0515(17) 0.0297(14) -0.0035(12) -0.0031(12) 0.0000(13)
 C8 0.0350(15) 0.059(2) 0.0291(14) 0.0020(13) -0.0015(12) 0.0016(13)
 C9 0.0347(15) 0.063(2) 0.0361(16) 0.0058(14) -0.0006(13) 0.0065(14)
 C10 0.0437(17) 0.0512(19) 0.0428(17) 0.0001(14) 0.0009(14) 0.0022(14)
 C11 0.0398(16) 0.0509(19) 0.0367(15) -0.0056(13) -0.0034(13) 0.0002(13)
 C12 0.049(2) 0.071(2) 0.0403(18) -0.0047(16) -0.0126(15) -0.0007(17)
 C13 0.0331(15) 0.065(2) 0.0307(15) -0.0037(14) -0.0010(12) -0.0028(14)
 C14 0.049(2) 0.084(3) 0.0429(19) 0.0106(19) -0.0127(17) -0.0161(19)
 C15 0.0366(16) 0.058(2) 0.0298(14) -0.0003(14) -0.0035(12) -0.0034(14)
 C16 0.065(3) 0.086(3) 0.047(2) -0.020(2) -0.026(2) 0.024(2)

_geom_special_details
;
 All esds (except the esd in the dihedral angle between two l.s. planes)
 are estimated using the full covariance matrix.  The cell esds are taken
 into account individually in the estimation of esds in distances, angles
 and torsion angles; correlations between esds in cell parameters are only
 used when they are defined by crystal symmetry.  An approximate (isotropic)
 treatment of cell esds is used for estimating esds involving l.s. planes.
;
loop_
  _geom_bond_atom_site_label_1
  _geom_bond_atom_site_label_2
  _geom_bond_distance
  _geom_bond_site_symmetry_2
  _geom_bond_publ_flag
 Ag1 Ag2 2.9302(3) . ?
 Ag1 O1 2.460(2) . ?
 Ag1 O2 2.471(2) 2_656 ?
 Ag1 O3 2.222(2) . ?
 Ag1 O5 2.265(2) . ?
 Ag2 O1 2.491(2) 2_646 ?
 Ag2 O2 2.414(2) . ?
 Ag2 O4 2.288(2) . ?
 Ag2 O6 2.252(2) . ?
 F1 C14 1.317(14) . ?
 F2 C14 1.271(15) . ?
 F3 C14 1.488(7) . ?
 F4 C14 1.228(6) . ?
 F5 C14 1.205(7) . ?
 F6 C14 1.510(7) . ?
 F7 C16 1.528(7) . ?
 F8 C16 1.209(11) . ?
 F9 C16 1.216(10) . ?
 F10 C16 1.564(8) . ?
 F11 C16 1.256(14) . ?
 F12 C16 1.258(15) . ?
 O1 N1 1.334(3) . ?
 O2 N2 1.332(3) . ?
 O3 C13 1.242(4) . ?
 O4 C13 1.234(4) . ?
 O5 C15 1.232(4) . ?
 O6 C15 1.236(4) . ?
 N1 C1 1.345(4) . ?
 N1 C5 1.355(4) . ?
 N2 C7 1.359(4) . ?
 N2 C11 1.347(4) . ?
 C1 C2 1.370(4) . ?
 C2 C3 1.384(5) . ?
 C3 C4 1.391(5) . ?
 C4 C5 1.380(4) . ?
 C4 C6 1.508(5) . ?
 C7 C8 1.389(4) . ?
 C8 C9 1.384(5) . ?
 C8 C12 1.503(5) . ?
 C9 C10 1.391(5) . ?
 C10 C11 1.369(5) . ?
 C13 C14 1.547(4) . ?
 C15 C16 1.543(4) . ?

loop_
  _geom_angle_atom_site_label_1
  _geom_angle_atom_site_label_2
  _geom_angle_atom_site_label_3
  _geom_angle
  _geom_angle_site_symmetry_1
  _geom_angle_site_symmetry_3
  _geom_angle_publ_flag
 O1 Ag1 Ag2 171.62(5) . . ?
 O1 Ag1 O2 83.73(8) . 2_656 ?
 O2 Ag1 Ag2 101.49(5) 2_656 . ?
 O3 Ag1 Ag2 85.55(6) . . ?
 O3 Ag1 O1 98.30(8) . . ?
 O3 Ag1 O2 114.73(8) . 2_656 ?
 O3 Ag1 O5 155.19(9) . . ?
 O5 Ag1 Ag2 76.44(6) . . ?
 O5 Ag1 O1 97.59(8) . . ?
 O5 Ag1 O2 85.86(8) . 2_656 ?
 O1 Ag2 Ag1 96.81(5) 2_646 . ?
 O2 Ag2 Ag1 178.82(6) . . ?
 O2 Ag2 O1 84.24(8) . 2_646 ?
 O4 Ag2 Ag1 76.72(6) . . ?
 O4 Ag2 O1 86.09(8) . 2_646 ?
 O4 Ag2 O2 102.85(8) . . ?
 O6 Ag2 Ag1 85.54(6) . . ?
 O6 Ag2 O1 113.75(9) . 2_646 ?
 O6 Ag2 O2 94.53(8) . . ?
 O6 Ag2 O4 154.99(9) . . ?
 Ag1 O1 Ag2 89.72(7) . 2_656 ?
 N1 O1 Ag1 131.18(17) . . ?
 N1 O1 Ag2 110.14(17) . 2_656 ?
 Ag2 O2 Ag1 91.27(8) . 2_646 ?
 N2 O2 Ag1 114.82(18) . 2_646 ?
 N2 O2 Ag2 126.97(18) . . ?
 C13 O3 Ag1 118.6(2) . . ?
 C13 O4 Ag2 127.1(2) . . ?
 C15 O5 Ag1 128.5(2) . . ?
 C15 O6 Ag2 117.0(2) . . ?
 O1 N1 C1 118.7(2) . . ?
 O1 N1 C5 120.1(3) . . ?
 C1 N1 C5 121.2(3) . . ?
 O2 N2 C7 119.9(3) . . ?
 O2 N2 C11 118.8(2) . . ?
 C11 N2 C7 121.3(3) . . ?
 N1 C1 C2 119.8(3) . . ?
 C1 C2 C3 120.3(3) . . ?
 C2 C3 C4 119.5(3) . . ?
 C3 C4 C6 121.4(3) . . ?
 C5 C4 C3 118.5(3) . . ?
 C5 C4 C6 120.2(3) . . ?
 N1 C5 C4 120.8(3) . . ?
 N2 C7 C8 120.4(3) . . ?
 C7 C8 C12 118.9(3) . . ?
 C9 C8 C7 118.6(3) . . ?
 C9 C8 C12 122.4(3) . . ?
 C8 C9 C10 119.5(3) . . ?
 C11 C10 C9 120.2(3) . . ?
 N2 C11 C10 119.9(3) . . ?
 O3 C13 C14 114.3(3) . . ?
 O4 C13 O3 130.7(3) . . ?
 O4 C13 C14 115.0(3) . . ?
 F1 C14 F3 96.9(10) . . ?
 F1 C14 C13 112.8(8) . . ?
 F2 C14 F6 98.8(9) . . ?
 F2 C14 C13 115.5(8) . . ?
 F3 C14 C13 106.5(4) . . ?
 F4 C14 F2 114.9(10) . . ?
 F4 C14 F6 102.4(5) . . ?
 F4 C14 C13 117.2(4) . . ?
 F5 C14 F1 117.0(9) . . ?
 F5 C14 F3 102.6(7) . . ?
 F5 C14 C13 117.4(4) . . ?
 F6 C14 C13 104.3(3) . . ?
 O5 C15 O6 131.0(3) . . ?
 O5 C15 C16 113.2(3) . . ?
 O6 C15 C16 115.7(3) . . ?
 F7 C16 C15 103.1(3) . . ?
 F8 C16 F10 97.2(6) . . ?
 F8 C16 F11 122.9(11) . . ?
 F8 C16 C15 116.1(6) . . ?
 F9 C16 F7 99.8(6) . . ?
 F9 C16 F12 114.7(10) . . ?
 F9 C16 C15 120.4(5) . . ?
 F11 C16 F10 94.4(9) . . ?
 F11 C16 C15 115.4(9) . . ?
 F12 C16 F7 96.3(8) . . ?
 F12 C16 C15 116.3(8) . . ?
 C15 C16 F10 102.4(4) . . ?

loop_
  _diffrn_refln_index_h
  _diffrn_refln_index_k
  _diffrn_refln_index_l
  _diffrn_refln_intensity_net
  _diffrn_refln_intensity_u
 0 0 1 0.32 0.21
 0 0 2 6047.03 227.24
 0 0 2 6013.14 227.33
 0 0 3 0.04 0.51
 0 0 3 -0.18 0.64
 0 0 4 1178.81 45.87
 0 0 4 1214.55 46.09
 0 0 5 -0.06 0.73
 0 0 5 -0.3 0.94
 0 0 6 1074.04 41.93
 0 0 6 1080.13 42.23
 0 0 7 0.27 0.92
 0 0 7 1.74 1.23
 0 0 8 801.74 32.21
 0 0 8 804.59 32.65
 0 0 9 0.49 1.03
 0 0 9 0.44 1.21
 0 0 10 145.76 7.86
 0 0 10 148.21 8.32
 0 0 11 1.27 1.28
 0 0 11 0.19 1.37
 0 0 12 313.98 15.33
 0 0 12 344.57 16.22
 0 0 13 0.74 1.5
 0 0 14 309.5 15.33
 0 0 14 307.96 12.43
 0 0 14 286.71 15.81
 0 0 15 -0.49 1.26
 0 0 15 -0.05 0.58
 0 0 15 0.55 0.71
 0 0 16 260.78 13.97
 0 0 16 244.69 10.7
 0 0 16 259.23 10.63
 0 0 16 247.77 14.68
 0 0 17 0.21 0.72
 0 0 17 -0.31 0.71
 0 0 17 0.59 1.44
 0 0 18 20.24 1.76
 0 0 18 20.11 1.84
 0 0 18 24.6 3.7
 0 0 19 0.07 0.72
 0 0 19 1.72 1.89
 0 0 19 0.45 0.71
 0 0 19 0.15 0.85
 0 0 20 69.54 3.83
 0 0 20 69.89 6.91
 0 0 20 69.42 3.94
 0 0 21 0.53 0.81
 0 0 21 0.07 0.77
 0 0 21 -1.44 2.02
 0 0 21 0.31 0.8
 0 0 22 366.15 19
 0 0 22 330.76 14.1
 0 0 22 342.1 14.26
 0 0 22 347.92 14.33
 0 0 23 -0.38 0.74
 0 0 -23 0.9 1.84
 0 0 23 1.36 1.69
 0 0 24 146.36 6.35
 0 0 24 150.67 6.43
 0 0 25 0.56 0.66
 0 0 25 0.37 0.59
 0 0 25 0.06 0.73
 0 0 25 -0.82 0.79
 0 0 26 16.37 1.34
 0 0 26 15.7 1.33
 0 0 26 12.28 1.25
 0 0 27 -0.04 0.49
 0 0 27 0.24 0.5
 0 0 27 0.33 0.49
 0 0 28 0.64 0.38
 0 0 28 0.37 0.38
 0 1 0 0.19 0.23
 0 1 0 0.27 0.37
 0 1 0 0.05 0.23
 0 1 1 32.4 1.93
 0 1 1 30.92 1.55
 0 1 1 34.54 1.67
 0 1 1 32.15 1.86
 0 1 2 4.94 0.67
 0 1 2 2.79 0.62
 0 -1 2 4.58 0.53
 0 1 2 3.85 0.56
 0 -1 3 210.98 8.64
 0 1 3 204.95 8.8
 0 1 3 224.72 8.81
 0 1 4 44.29 2.54
 0 -1 4 46.32 2.51
 0 -1 4 42.32 2.44
 0 -1 5 1757.48 66.27
 0 1 5 1692.77 66.87
 0 -1 5 1728.4 66.19
 0 -1 6 104.06 5.15
 0 1 6 93.95 5.62
 0 -1 6 100.64 5.04
 0 1 7 885.36 23.22
 0 -1 7 865.33 22.84
 0 1 7 874.32 24.03
 0 -1 7 887.93 23.13
 0 1 8 1.63 1.27
 0 -1 8 1.56 1.15
 0 -1 8 0.71 1.05
 0 1 8 1.02 0.98
 0 1 9 968.49 38.76
 0 -1 9 973.7 38.01
 0 1 9 888.55 37.79
 0 -1 9 948.72 37.67
 0 -1 10 402.63 17.44
 0 1 10 393.76 18.07
 0 1 10 381.29 17.23
 0 -1 10 375.93 17
 0 -1 11 1483.65 57.99
 0 1 11 1476.05 58.75
 0 1 11 1449.93 57.77
 0 -1 11 1413.58 57.4
 0 -1 12 669.1 28.97
 0 1 12 689.58 29.89
 0 -1 12 665.9 28.52
 0 1 12 685.03 28.77
 0 1 12 669.28 28.07
 0 1 13 402.12 15.74
 0 1 13 392.89 19.51
 0 1 -13 374.94 17.73
 0 1 13 381.69 16.3
 0 1 13 411.98 17.74
 0 1 14 453.11 18.56
 0 1 14 478.65 19.14
 0 -1 14 472.9 18.37
 0 1 14 479.5 18.47
 0 -1 14 475.41 21.31
 0 1 14 466.39 21.48
 0 -1 14 439.72 18.33
 0 1 -14 465.24 20.54
 0 1 15 169.56 10.97
 0 1 -15 156.63 8.79
 0 1 15 155.12 7.06
 0 1 15 155.77 6.89
 0 -1 15 156.95 6.82
 0 -1 15 143.06 6.74
 0 -1 15 165.42 9.72
 0 1 16 213.44 9.04
 0 -1 16 214.8 8.97
 0 1 16 212.36 13.45
 0 1 16 201.88 9.02
 0 1 16 215.03 9.24
 0 -1 16 201.65 8.9
 0 1 16 200.19 12.18
 0 -1 16 206.77 12.04
 0 1 16 214.46 11.17
 0 1 17 54.2 3.27
 0 -1 17 59.24 3.29
 0 1 17 66.34 6.96
 0 1 17 58.97 3.54
 0 1 17 70.51 6.21
 0 -1 17 69.02 5.99
 0 1 17 61.23 3.45
 0 -1 18 346.03 14
 0 1 18 335.23 14.08
 0 1 18 341.88 14.35
 0 -1 18 353.69 18.19
 0 1 18 355.55 18.43
 0 1 18 342.14 19.65
 0 1 18 337.38 14.12
 0 1 18 331.56 14.14
 0 1 19 19.81 1.88
 0 1 19 19.91 2.04
 0 1 19 25.86 4.22
 0 -1 19 25.45 4.01
 0 1 19 23.24 1.96
 0 -1 19 25.11 1.94
 0 1 19 26.44 2.1
 0 1 20 189.09 8.41
 0 -1 20 180.87 8.31
 0 1 20 183.25 8.49
 0 -1 20 184.41 8.18
 0 1 20 177.5 8.26
 0 1 20 186.36 8.35
 0 1 20 186.23 12.37
 0 -1 20 211.18 12.48
 0 1 21 62.42 3.64
 0 -1 21 62.06 3.6
 0 1 21 60.8 6.41
 0 -1 21 67.79 6.44
 0 1 21 63.89 3.75
 0 1 21 55.28 3.48
 0 1 21 59.42 3.51
 0 -1 21 60.57 3.43
 0 1 22 130.52 9.68
 0 -1 22 135.93 9.48
 0 1 22 135.16 5.87
 0 -1 22 134.44 5.87
 0 1 22 128.1 5.82
 0 -1 22 132.93 5.91
 0 1 22 136.71 5.93
 0 -1 23 6.43 2.45
 0 1 23 4.15 2.15
 0 1 23 4.77 1.04
 0 1 -23 4.56 2.51
 0 -1 -23 -0.43 2.22
 0 1 24 167.21 7.31
 0 -1 24 169.68 7.3
 0 1 24 144.03 7.07
 0 1 24 169.12 7.21
 0 -1 24 155 7.21
 0 1 25 48.45 2.87
 0 1 25 46.52 2.87
 0 -1 25 60.03 3.13
 0 1 25 59.8 3.13
 0 1 25 54.18 2.96
 0 -1 25 59.68 3.1
 0 1 26 54.93 3.02
 0 -1 26 63.65 3.32
 0 1 26 53.11 3
 0 1 26 66.48 3.29
 0 -1 26 70.35 3.29
 0 1 26 67.99 3.22
 0 -1 26 69.13 3.27
 0 -1 27 22.92 1.43
 0 1 27 21.91 1.39
 0 -1 27 20.6 1.49
 0 1 27 24.07 1.5
 0 -1 27 25.48 1.49
 0 -1 28 30.1 1.59
 0 1 28 27.46 1.49
 0 -1 28 24.56 1.55
 0 1 28 35.69 1.7
 0 -1 28 31.16 1.58
 0 2 0 455.04 17.89
 0 2 0 460.17 18.35
 0 2 0 482.24 18.4
 0 2 1 44.7 2.78
 0 2 -1 44.17 2.37
 0 2 1 43.99 2.1
 0 2 1 42.12 2.47
 0 2 1 45.82 2.24
 0 2 -1 42.82 2.26
 0 -2 2 140.91 5.64
 0 2 2 145.11 6.76
 0 2 2 144.63 6.26
 0 2 2 143.67 6.02
 0 2 2 140.89 6.86
 0 2 3 311.21 12.43
 0 2 3 316.99 12.67
 0 2 3 304.88 12.44
 0 -2 3 299.6 12.02
 0 2 4 369.07 14.7
 0 2 4 359.61 14.56
 0 -2 4 350.42 14.14
 0 2 -4 348.14 14.92
 0 -2 5 38.5 2.4
 0 2 5 42.83 2.77
 0 2 5 40.5 2.73
 0 2 -5 39.95 2.94
 0 2 5 42.46 3.45
 0 -2 6 43.2 2.81
 0 2 6 50.43 3.19
 0 2 6 46.77 3.16
 0 2 6 47.48 3.74
 0 2 6 50.99 4.07
 0 2 7 106.19 5.61
 0 -2 7 100.46 5.18
 0 2 7 98.9 5.38
 0 2 7 95.72 6.12
 0 2 7 106.16 6.71
 0 2 8 110.88 6.05
 0 2 8 101 5.71
 0 -2 8 101.89 5.58
 0 2 8 114.79 6.86
 0 2 8 107.27 7.2
 0 -2 9 484.73 20.45
 0 2 9 506.27 20.96
 0 2 9 497.65 20.6
 0 2 9 485.77 22.02
 0 2 -9 468.82 20.85
 0 2 10 179.3 8.08
 0 2 10 175.27 8.48
 0 -2 10 172.65 8.02
 0 2 -10 157.9 8.2
 0 2 10 159.71 9.28
 0 2 11 140.4 8.72
 0 2 -11 125.28 7.43
 0 2 11 121.46 7.57
 0 -2 11 128.6 7.21
 0 2 11 132.01 7.23
 0 2 12 418.26 16.74
 0 -2 12 442.58 18.95
 0 2 12 455.02 18.8
 0 2 12 399.68 16.72
 0 2 12 435.48 16.79
 0 2 12 426.16 17.4
 0 2 -12 444.03 19.22
 0 2 12 393.39 20.28
 0 2 12 417.4 16.92
 0 2 13 68.05 3.61
 0 2 13 72.79 5.14
 0 2 13 77.36 5.82
 0 2 13 71.75 3.68
 0 2 13 76.39 3.69
 0 2 13 77.21 4.27
 0 2 13 75.65 3.87
 0 2 -13 68.77 5.28
 0 2 -14 486.28 22.01
 0 2 14 502.23 24.2
 0 2 14 488.29 19.4
 0 2 14 497.83 22.65
 0 2 14 477.04 19.38
 0 2 14 503.75 19.43
 0 -2 14 490.09 19.23
 0 2 14 494.37 20.12
 0 2 14 466.07 19.6
 0 -2 14 487.51 19.4
 0 2 15 365 19.73
 0 2 15 357.71 14.9
 0 -2 15 354.62 17.57
 0 2 15 379.49 18.44
 0 2 15 381.03 17.33
 0 2 15 353.69 14.89
 0 -2 15 373.42 14.73
 0 2 15 373.45 14.91
 0 2 15 389 15.7
 0 2 15 359.96 15.16
 0 -2 15 354.14 14.87
 0 2 -16 258.03 14.12
 0 2 16 304.09 17.11
 0 2 16 280.91 11.83
 0 2 16 296.37 15.54
 0 2 16 282.91 14.12
 0 -2 16 292.05 14.86
 0 2 16 273.98 11.77
 0 -2 16 289.21 11.61
 0 2 16 283.4 11.79
 0 2 16 284.96 12.61
 0 2 16 276.08 12.06
 0 -2 16 273.83 11.75
 0 2 17 188.99 8.47
 0 2 17 206.63 12.32
 0 -2 17 194.91 11.5
 0 -2 17 180.49 8.35
 0 2 17 187.98 8.45
 0 -2 17 193.37 8.25
 0 2 17 195.89 8.78
 0 2 17 210.06 13.78
 0 2 17 193.18 8.48
 0 -2 18 32.86 4.16
 0 2 18 35.3 4.56
 0 2 18 27.42 2.23
 0 2 18 32.45 2.3
 0 -2 18 30.42 2.11
 0 2 18 33.02 2.59
 0 -2 18 28.18 2.21
 0 2 18 30.07 2.32
 0 2 19 39.86 2.95
 0 -2 19 40.63 2.51
 0 2 19 38.65 2.71
 0 2 19 42.5 2.79
 0 -2 19 39.16 4.76
 0 2 19 47.02 5.48
 0 2 19 45.69 6.29
 0 2 19 38.71 2.68
 0 -2 19 34.48 2.58
 0 2 20 26.59 4.35
 0 2 20 25.09 2.1
 0 2 20 27.05 2.21
 0 -2 20 26.98 4.04
 0 2 20 26.85 2.37
 0 2 20 25.48 2.17
 0 2 21 1.39 0.86
 0 2 -21 -1.43 2.37
 0 2 21 0.87 0.83
 0 -2 21 0.45 0.82
 0 -2 21 -0.63 1.74
 0 2 21 2.58 2.07
 0 2 21 0.59 0.83
 0 2 21 0.09 0.93
 0 2 22 -0.72 1.98
 0 -2 22 1.55 1.81
 0 2 22 2.38 0.87
 0 2 -22 4.23 2.7
 0 2 23 17.13 3.46
 0 -2 23 22.58 1.85
 0 2 23 23.03 1.91
 0 2 23 20.81 1.99
 0 2 -23 20.07 4.45
 0 2 23 21.06 1.82
 0 2 23 22.45 1.87
 0 2 24 42.61 2.85
 0 2 24 46.63 2.83
 0 -2 24 49.04 2.86
 0 2 24 48.59 2.9
 0 -2 24 50.99 2.92
 0 2 24 47.43 2.81
 0 2 25 47.42 2.72
 0 2 25 47.29 2.67
 0 -2 25 49.54 2.79
 0 2 25 46.12 2.74
 0 -2 25 47.4 2.72
 0 -2 26 77.25 3.64
 0 2 26 81.24 3.76
 0 2 26 64.95 3.54
 0 2 26 78.16 3.62
 0 -2 26 80.15 3.72
 0 -2 26 74.63 3.82
 0 -2 27 78.85 3.53
 0 2 27 90.78 3.7
 0 -2 27 81.88 3.6
 0 2 27 82.19 3.52
 0 -2 27 78.15 3.7
 0 2 28 59.82 2.6
 0 -2 28 54.15 2.5
 0 -2 28 50.61 2.58
 0 3 0 1.53 1.04
 0 3 0 1.48 1.01
 0 3 0 0.89 0.61
 0 3 1 127.52 5.75
 0 3 -1 136.3 5.81
 0 3 -1 131.09 6.11
 0 3 1 136.22 6.62
 0 3 -1 132.04 6.45
 0 3 1 131.66 6.32
 0 3 1 132.02 5.5
 0 3 2 88.05 2.41
 0 3 -2 82.64 2.73
 0 3 2 90.83 3.89
 0 3 -2 84.4 2.62
 0 3 2 89.4 3.25
 0 3 2 82.92 4.07
 0 3 3 5.58 1.13
 0 -3 3 4.31 0.46
 0 3 3 4.35 0.88
 0 3 -3 6.44 1.21
 0 3 3 3.73 1.01
 0 3 -3 4.05 1.03
 0 3 3 4.37 1.52
 0 3 -3 3.8 0.77
 0 3 3 2.82 1.31
 0 3 4 643.49 24.45
 0 3 4 641.18 23.98
 0 -3 4 561.12 23.16
 0 3 -4 633.54 24.75
 0 3 4 607.87 24.08
 0 3 4 625.59 25.39
 0 3 4 596.13 25.07
 0 3 5 25.48 2.12
 0 -3 5 21.21 1.54
 0 3 5 24.03 2.23
 0 3 -5 23.07 2.45
 0 3 5 22.63 2.84
 0 3 5 25.48 2.77
 0 3 6 899.41 35.12
 0 3 6 910.46 35.3
 0 -3 6 844.35 34.33
 0 3 -6 879.62 35.72
 0 3 6 909.26 36.76
 0 3 6 934.04 36.57
 0 3 7 49.05 3.57
 0 -3 7 46.71 2.95
 0 3 7 50.42 3.48
 0 3 -7 42.07 3.65
 0 3 7 52.47 4.67
 0 3 7 49.08 4.3
 0 -3 8 833.33 33.75
 0 3 8 874.89 34.61
 0 3 8 881.84 34.53
 0 3 -8 804.86 34.96
 0 3 8 870.62 36.67
 0 3 8 890.59 36.11
 0 3 -9 54.19 4.35
 0 3 9 58.73 5.16
 0 -3 9 47.51 3.46
 0 3 9 57.51 4.13
 0 3 9 54.83 4.03
 0 3 9 50.65 5.32
 0 3 10 801.23 33.04
 0 -3 10 779.86 32.17
 0 3 10 808.01 32.73
 0 3 -10 800.45 33.4
 0 3 10 809.9 34.63
 0 3 11 1.97 0.69
 0 3 11 5.43 1.23
 0 3 11 1.48 1.39
 0 -3 11 1.92 1.14
 0 3 11 1.99 0.83
 0 3 11 1.32 0.67
 0 3 -11 1.73 1.5
 0 3 11 1.27 1.28
 0 3 -12 459.52 20.4
 0 3 12 415.23 19.5
 0 -3 12 472.09 19.56
 0 3 12 417.08 17.49
 0 3 12 448.46 17.78
 0 3 12 440.07 17.51
 0 3 12 449.41 18.25
 0 3 12 445.84 17.55
 0 3 13 133.81 9.52
 0 3 13 122.36 5.56
 0 -3 13 119.41 7.24
 0 3 13 127.25 8.03
 0 3 13 117.35 5.55
 0 3 13 123.92 5.86
 0 3 13 116.75 5.55
 0 3 13 122.93 6.23
 0 3 14 281.13 11.96
 0 3 14 309.95 16.51
 0 3 -14 272.72 13.96
 0 3 14 269.39 11.14
 0 -3 14 272.35 10.85
 0 3 14 264.16 11.13
 0 3 14 289.72 13.63
 0 3 14 290.92 14.46
 0 3 14 251.05 11.07
 0 3 14 261.52 11.4
 0 3 -14 247.51 10.74
 0 -3 14 272.96 11.19
 0 3 -15 212.61 12.1
 0 3 15 243.5 14.76
 0 3 15 219.08 9.38
 0 -3 15 216.89 9.06
 0 3 15 213.46 9.34
 0 3 15 214.29 12.54
 0 3 15 230.54 11.76
 0 -3 15 216.04 11.72
 0 3 15 221.65 10.15
 0 3 15 208.81 9.31
 0 3 15 219.76 9.69
 0 -3 15 215.69 9.39
 0 3 -16 99.34 7.43
 0 3 16 117.24 9.83
 0 3 16 96.83 5.04
 0 3 16 99.01 5.03
 0 3 16 108.25 7.19
 0 3 16 118.5 8.33
 0 -3 16 105.64 7.34
 0 3 16 102.27 5.72
 0 3 16 103.06 5.08
 0 3 16 101.47 5.36
 0 -3 16 100.66 5.13
 0 3 -17 302.42 15.76
 0 3 17 332.77 12.74
 0 3 17 313.35 12.68
 0 3 17 345.69 17.16
 0 -3 17 316.48 15.74
 0 -3 17 299.59 12.66
 0 3 17 323.43 12.65
 0 3 17 333.2 13.14
 0 3 17 348.12 13.75
 0 3 18 36.94 3.29
 0 3 18 35.56 2.77
 0 3 18 27.36 5.35
 0 -3 18 35.69 4.27
 0 3 18 31.95 4.51
 0 3 18 35.89 2.52
 0 3 18 36.09 2.5
 0 -3 18 31.89 2.46
 0 3 18 38.11 2.6
 0 -3 19 279.68 11.78
 0 3 19 296.79 18.53
 0 3 19 300.62 12.28
 0 3 19 306.94 11.89
 0 3 19 298.3 11.82
 0 3 19 300.56 11.73
 0 3 19 315.5 16.55
 0 -3 19 295.92 15.25
 0 3 20 6.03 1.22
 0 3 20 5.31 1.17
 0 3 -20 8.9 3.12
 0 3 20 7.05 1.22
 0 3 20 8.38 3.37
 0 -3 20 5.79 1.24
 0 3 20 4.76 1.34
 0 3 20 9.09 2.64
 0 -3 20 4.54 1.98
 0 3 21 116.11 5.75
 0 3 21 116.75 6.07
 0 3 -21 95.17 9.72
 0 3 21 114.6 5.74
 0 3 21 120.67 9.23
 0 -3 21 122.58 8.55
 0 3 21 121.83 5.69
 0 -3 21 107.94 5.64
 0 3 -22 12.22 3.77
 0 3 22 21.3 3.67
 0 -3 23 108.66 5.18
 0 3 23 105.99 5.22
 0 3 23 108.62 5.49
 0 3 23 105.53 5.13
 0 3 23 100.83 5.2
 0 3 24 5.04 0.96
 0 -3 24 3.48 0.9
 0 3 24 3.5 1.06
 0 3 24 3.98 0.9
 0 3 24 4.08 0.91
 0 3 25 70.31 3.89
 0 -3 25 78.26 3.83
 0 3 25 80.21 3.94
 0 -3 25 81.19 3.92
 0 3 25 80.92 3.79
 0 3 25 77.05 3.87
 0 3 26 22.02 1.46
 0 -3 26 23.05 1.59
 0 3 26 20.86 1.5
 0 3 26 23.17 1.59
 0 -3 26 20.95 1.43
 0 -3 26 21.8 1.71
 0 3 27 34.61 1.78
 0 -3 27 29.99 1.85
 0 -3 27 32.51 1.73
 0 3 27 29.81 1.55
 0 3 28 1.81 0.4
 0 -3 28 0.56 0.33
 0 -3 28 1.15 0.44
 0 4 0 51.5 3.54
 0 4 0 45.92 2.67
 0 4 0 45.67 3.3
 0 4 -1 4934.73 189.79
 0 4 -1 4927.56 190.39
 0 4 1 5036.17 190.96
 0 4 -1 5161.33 190.99
 0 4 1 5090.66 190.83
 0 4 1 5126.29 191.7
 0 4 2 22.35 1.53
 0 4 2 23.86 2.5
 0 4 -2 21.13 1.9
 0 4 -2 19.02 1.71
 0 4 -2 18.33 2.21
 0 4 2 22.69 2.31
 0 4 2 22.34 2.78
 0 4 3 3420.57 127.05
 0 4 3 3404.87 128.71
 0 4 -3 3248.65 126.99
 0 4 -3 3179.19 127.4
 0 4 3 3512.25 128.17
 0 4 -3 3399.5 128.44
 0 4 3 3300.72 127.86
 0 4 3 3551.2 129.29
 0 4 4 28.49 2.15
 0 4 4 23.18 2.93
 0 4 -4 24.84 1.69
 0 4 -4 27.1 2.35
 0 4 4 25.21 2.55
 0 4 4 26.17 2.44
 0 4 -4 27.21 2.78
 0 4 4 25.41 3.15
 0 -4 5 1174.45 47.32
 0 4 5 1359.65 48.77
 0 4 5 1296.7 50.49
 0 4 -5 1296.18 49.24
 0 4 5 1322.31 49.47
 0 4 -5 1309.89 49.84
 0 4 5 1297.09 50.85
 0 4 5 1328.87 49.12
 0 4 6 0.97 0.97
 0 -4 6 0.58 0.5
 0 4 6 0.26 1.13
 0 4 -6 1.37 1.23
 0 4 6 0.44 1.67
 0 4 -6 0.48 1.38
 0 4 6 0.81 1.38
 0 -4 7 581.93 24.03
 0 4 7 616.73 25.65
 0 4 7 636.03 25.32
 0 4 7 627.09 27.44
 0 4 -7 633.06 26.16
 0 4 -7 609.55 26.18
 0 4 7 646.14 27.15
 0 4 8 20.67 2.44
 0 -4 8 21.78 1.89
 0 4 8 26.13 2.9
 0 4 8 29.79 3.68
 0 4 8 22.98 3.68
 0 4 -8 23.61 2.94
 0 4 9 96.37 5.16
 0 4 -9 99.58 6.83
 0 4 9 102.18 7.64
 0 4 9 99.15 7.99
 0 -4 9 103.83 5.42
 0 4 9 109.68 6.41
 0 4 9 109.59 6.47
 0 4 10 9.51 1.05
 0 4 10 11.6 2.07
 0 -4 10 10.23 1.47
 0 4 10 12.2 2.22
 0 4 10 12.84 1.14
 0 4 10 7.89 1.07
 0 4 10 10.07 1.54
 0 4 -11 13.19 1.17
 0 4 11 11.1 1.16
 0 4 11 12.72 1.29
 0 4 11 11.85 1.22
 0 -4 11 12.18 1.75
 0 4 11 16.74 3.19
 0 4 11 11.95 1.38
 0 4 11 12.95 1.72
 0 4 12 21.32 2.18
 0 4 -12 19.51 3.04
 0 4 12 24.3 3.94
 0 -4 12 18.91 2.25
 0 4 12 22.3 3.1
 0 4 12 20.29 2.78
 0 4 12 19.26 1.75
 0 4 12 20.22 1.61
 0 4 12 18.24 1.54
 0 4 -12 19.27 1.46
 0 4 12 19.78 1.6
 0 4 -13 93 7.42
 0 4 13 118.38 9.36
 0 4 13 111.78 5.29
 0 4 13 111.54 7.75
 0 4 13 119.05 7.5
 0 -4 13 110.7 6.71
 0 4 13 115.76 5.67
 0 4 13 119.65 5.39
 0 4 13 109.3 5.28
 0 4 13 109.95 5.97
 0 4 -13 108.8 5.07
 0 4 14 31.66 2.74
 0 4 -14 28.46 3.76
 0 4 14 26.14 4.49
 0 4 14 25.19 1.94
 0 4 14 22.35 3.46
 0 4 14 29.04 3.38
 0 4 14 25.11 1.98
 0 4 14 27.27 2
 0 4 -14 26.41 1.82
 0 4 14 25.42 2.23
 0 4 15 275.88 11.5
 0 4 15 252.46 10.98
 0 4 15 263.46 11.07
 0 4 15 270.8 11.93
 0 4 15 248.51 16.23
 0 4 -15 270.11 14.53
 0 4 15 253.7 11.01
 0 4 15 269.93 14.6
 0 4 15 263.01 13.64
 0 4 -15 248.26 10.7
 0 -4 15 261.51 11.15
 0 4 -16 3.14 2.5
 0 4 16 7.84 2.49
 0 4 16 10.32 1.86
 0 4 16 7.62 1.28
 0 4 -16 9.61 2.46
 0 4 16 6.68 3.32
 0 4 16 7.74 1.27
 0 4 16 9.62 1.3
 0 4 16 10.36 2.4
 0 4 16 8.7 1.5
 0 -4 16 10.07 1.46
 0 4 17 113.8 5.66
 0 4 -17 106.24 9.47
 0 4 17 116.95 5.73
 0 4 17 114.58 6.45
 0 4 -17 110.07 8.4
 0 4 17 108.17 10.39
 0 4 17 116.76 5.71
 0 4 17 117.75 8.91
 0 4 17 110.16 7.84
 0 4 17 118.8 6.12
 0 -4 17 115.81 5.84
 0 4 18 10.19 1.67
 0 4 18 10.67 1.44
 0 4 -18 10.93 3.42
 0 4 -18 5.73 2.33
 0 4 18 15.8 4.12
 0 4 18 14.39 3.19
 0 4 18 10.71 1.47
 0 4 18 12.6 1.97
 0 -4 18 9.59 1.47
 0 4 18 12.52 1.47
 0 4 19 89.51 4.68
 0 4 -19 68.53 8.05
 0 4 19 91.52 4.81
 0 4 19 94.19 5.56
 0 4 19 92.79 9.67
 0 4 19 87.98 4.73
 0 4 19 88.13 5.13
 0 4 19 90.86 7.86
 0 -4 19 86.49 4.82
 0 4 20 8.86 1.34
 0 4 -20 2.67 2.57
 0 4 20 6.55 1.21
 0 4 20 4.91 2.15
 0 -4 20 9.5 1.46
 0 4 20 7.95 1.57
 0 4 20 5.49 1.17
 0 4 20 13.5 4.01
 0 4 21 75.02 6.97
 0 4 -21 58.56 7.25
 0 -4 22 17.69 1.77
 0 -4 22 16.29 1.57
 0 4 22 17.53 1.63
 0 4 22 16.72 1.7
 0 4 22 18.37 3.43
 0 4 -22 10.37 3.43
 0 4 22 18.17 1.96
 0 4 22 15.99 1.58
 0 4 23 58.84 3.45
 0 4 23 65.85 3.78
 0 4 23 66.76 3.38
 0 4 23 63.5 3.49
 0 -4 23 63 3.36
 0 -4 23 54.85 3.43
 0 -4 24 0.06 0.72
 0 4 24 0.86 0.61
 0 -4 24 0.57 0.61
 0 4 24 0.69 0.8
 0 4 24 0.38 0.65
 0 4 24 0.36 0.7
 0 4 25 22.3 1.6
 0 -4 25 20.8 1.47
 0 4 25 22.72 1.65
 0 -4 25 20.75 1.73
 0 -4 25 22.3 1.62
 0 4 25 23.3 1.51
 0 4 25 20.44 1.69
 0 -4 26 2.79 0.76
 0 4 26 3.13 0.66
 0 -4 26 2.43 0.65
 0 4 26 2.84 0.56
 0 -4 26 1.7 0.44
 0 4 26 2.5 0.64
 0 -4 27 1.6 0.47
 0 -4 27 1.71 0.56
 0 4 27 1.66 0.47
 0 5 0 0.79 0.77
 0 5 0 0.52 1.1
 0 5 0 -0.15 1.26
 0 5 1 1.21 1.5
 0 5 -1 0.41 0.72
 0 5 1 1.17 1.31
 0 5 -1 0.45 0.99
 0 5 -1 0.15 1.13
 0 5 1 2.34 1.4
 0 5 2 77.51 5.73
 0 5 -2 66.28 4.14
 0 5 2 76.27 5.21
 0 5 -2 69.24 3.99
 0 5 -2 76.37 5.13
 0 5 2 80.45 4.99
 0 5 3 19.89 3.02
 0 5 3 19.33 2.72
 0 5 -3 21.49 2
 0 5 -3 20.89 2.67
 0 5 3 22.12 2.51
 0 5 4 368.39 15.3
 0 5 4 368.09 17.78
 0 5 4 363.32 17.28
 0 5 4 352.8 16.28
 0 5 -4 394.27 17.16
 0 5 -4 369.52 15.79
 0 5 -5 29.47 3.18
 0 5 5 23.61 2.16
 0 5 5 21.72 2.89
 0 5 5 20.85 3.2
 0 5 5 28.18 2.8
 0 5 5 29.04 3.83
 0 5 -5 25.25 2.5
 0 5 -6 364.76 17.46
 0 5 6 384.63 18.1
 0 5 6 369.16 15.95
 0 5 6 368.19 18.4
 0 5 -6 358.96 16.42
 0 5 6 378.2 16.88
 0 5 7 2.57 1.45
 0 5 7 2.35 1.84
 0 5 7 2.59 2.06
 0 5 -7 2.83 1.35
 0 5 -7 1.78 0.67
 0 5 7 4.18 1.27
 0 5 8 802.88 30.76
 0 5 -8 804.53 32.77
 0 5 8 774.79 29.96
 0 5 8 818.74 32.04
 0 5 -8 760.54 30.02
 0 5 8 744.93 29.97
 0 5 8 782.74 30.04
 0 5 8 777.95 29.94
 0 5 9 190.58 12.16
 0 5 9 200.25 8.01
 0 5 9 181.34 7.86
 0 5 9 177.47 7.88
 0 5 9 187.1 8.64
 0 5 9 173.33 11.43
 0 5 9 176.02 9.66
 0 5 9 188.32 7.84
 0 5 -9 189.45 7.94
 0 5 -9 184.57 10.44
 0 5 10 210.14 9.32
 0 5 10 224.03 13.98
 0 5 10 219.11 9.06
 0 5 10 205.41 9
 0 5 10 215.39 9.79
 0 5 10 237.45 13.63
 0 5 -10 215.58 12.13
 0 5 -10 220.13 9.01
 0 5 10 218 8.91
 0 5 10 206.43 8.87
 0 5 10 213.63 9.01
 0 5 10 213.34 11.35
 0 5 11 251.89 10.85
 0 5 11 244.03 15.67
 0 5 11 251.71 10.31
 0 5 11 251.89 11.27
 0 5 -11 254.63 10.45
 0 5 11 258.18 10.57
 0 5 11 246.22 12.91
 0 5 -11 259.55 13.91
 0 5 11 237.82 10.45
 0 5 11 262.1 15.33
 0 5 -11 252.15 13.81
 0 5 11 252.5 10.49
 0 5 11 243.37 12.89
 0 5 12 66.48 3.91
 0 5 12 65.66 3.36
 0 5 12 68.53 3.6
 0 5 12 67.76 3.59
 0 5 12 67.34 5.53
 0 5 -12 64.71 6.22
 0 5 12 69.09 3.64
 0 5 -12 71.83 6.24
 0 5 12 65.47 7.07
 0 5 12 72.73 4.36
 0 5 -12 65.37 3.48
 0 5 12 66.63 5.53
 0 5 13 216.9 9.63
 0 5 13 230.21 12.56
 0 5 13 224.54 10.51
 0 5 13 225.56 9.65
 0 5 13 227.12 12.3
 0 5 -13 228.36 9.54
 0 5 13 230.48 9.75
 0 5 -13 203.47 13.19
 0 5 13 233.91 10.13
 0 5 -13 205.72 12.8
 0 5 13 217.86 14.61
 0 5 14 28.22 2.4
 0 5 -14 28.15 4.39
 0 5 14 27.35 2.09
 0 -5 14 23.93 2.1
 0 5 14 26.51 2.69
 0 5 14 33.94 3.89
 0 5 14 27.93 2.08
 0 5 -14 25.71 1.94
 0 5 14 25.5 2.08
 0 5 14 21.44 3.47
 0 5 14 32 5.13
 0 5 -14 29.92 4.1
 0 5 15 165.61 7.7
 0 5 15 154.94 10.25
 0 5 15 148.35 7.12
 0 5 15 154.79 8.01
 0 5 -15 158.38 10.63
 0 5 15 142.98 11.93
 0 5 -15 149.4 6.96
 0 5 15 164.55 7.3
 0 5 -15 132.79 10.84
 0 -5 15 169.12 7.5
 0 5 15 158.11 7.25
 0 5 15 149.27 9.65
 0 5 -16 14.62 1.43
 0 5 16 14.9 1.62
 0 5 16 14.64 1.85
 0 5 -16 14.09 3.54
 0 5 16 16.41 1.66
 0 5 16 16.82 2.99
 0 5 16 14.52 2.24
 0 5 -16 16.43 3.34
 0 5 16 14.83 3.88
 0 -5 16 13.03 1.68
 0 5 16 14.68 1.63
 0 5 16 15.55 3.06
 0 5 17 80.37 4.65
 0 5 17 79.62 4.18
 0 5 17 77.2 6.8
 0 5 17 71.48 4.89
 0 5 -17 63.58 6.63
 0 5 17 74.14 8.57
 0 5 -17 68.94 3.8
 0 -5 17 80.42 4.41
 0 5 -17 60.64 7.14
 0 5 17 76.27 4.23
 0 5 17 74.62 4.16
 0 5 17 67.19 6.01
 0 5 18 3.01 1.26
 0 5 -18 4.17 2.49
 0 5 18 3.23 1.45
 0 5 18 2.76 0.99
 0 5 -18 0.67 1.67
 0 5 18 1.64 2.79
 0 5 18 3.62 1.04
 0 5 18 1.34 1.84
 0 5 18 2.19 0.97
 0 -5 18 2.58 1.11
 0 5 19 164.99 7.62
 0 5 19 171.5 8.64
 0 5 19 165.69 7.79
 0 5 19 172.83 7.89
 0 5 19 174.72 8.33
 0 -5 19 167.31 7.93
 0 5 -19 147.23 11.83
 0 5 19 167.85 13.65
 0 5 19 164.91 11.22
 0 5 20 24.75 5.16
 0 5 -20 26 4.57
 0 5 20 34.76 4.47
 0 5 21 128.05 6.59
 0 5 21 130.74 6.16
 0 5 21 129.35 6.22
 0 -5 21 122.24 6.28
 0 5 21 130.01 6.03
 0 5 21 134.9 9.47
 0 -5 22 25.05 1.87
 0 5 22 26.98 2.03
 0 5 22 25.25 1.92
 0 5 22 28.34 2.4
 0 -5 22 24.92 2.15
 0 5 22 29.44 2.15
 0 -5 23 115.04 5.31
 0 5 23 123.87 5.58
 0 5 23 125.43 5.42
 0 5 23 125.52 5.89
 0 -5 23 106.4 5.55
 0 5 23 114.9 5.6
 0 5 24 36.42 2.22
 0 -5 24 30.6 1.89
 0 5 24 35.63 2.13
 0 -5 24 33.36 2.28
 0 5 24 33.74 2.34
 0 -5 24 29.61 2.14
 0 5 24 37.16 2.03
 0 5 25 51.07 2.67
 0 -5 25 53.85 2.8
 0 -5 25 51.75 2.65
 0 5 25 50.17 2.43
 0 5 25 49.56 2.77
 0 5 25 58.21 2.7
 0 -5 26 17.28 1.3
 0 5 26 18.78 1.23
 0 -5 26 16.54 1.2
 0 5 27 28.67 1.39
 0 -5 27 22.65 1.38
 0 6 0 578.66 26.88
 0 6 0 611.06 26.1
 0 6 0 532.98 25.14
 0 6 0 626.48 23.5
 0 6 1 73.03 5.44
 0 6 -1 73.51 5.59
 0 6 1 72.65 6.12
 0 6 1 72.52 3.62
 0 6 1 74.14 5.3
 0 6 1 79.01 3.72
 0 6 -1 77.54 3.72
 0 6 2 70.97 3.45
 0 6 2 67.28 5.24
 0 6 -2 71.54 3.48
 0 6 2 72.56 3.47
 0 6 -2 67.7 3.38
 0 6 2 67.1 5.15
 0 6 2 60.92 5.73
 0 6 3 12.77 1.18
 0 6 3 8.65 2.18
 0 6 -3 12.36 1.19
 0 6 3 15.01 1.29
 0 6 -3 11.93 1.12
 0 6 3 11.19 2.7
 0 6 3 9.83 1.22
 0 6 3 12.72 2.23
 0 6 4 60.25 3.16
 0 6 -4 69.6 3.29
 0 6 4 66.21 3.21
 0 6 -4 61.82 3.15
 0 6 4 56.8 5.21
 0 6 4 55.16 3.15
 0 6 4 67.93 4.97
 0 6 5 55.82 4.53
 0 6 5 54.63 2.9
 0 6 5 50.9 2.93
 0 6 -5 53.39 2.95
 0 6 5 57.13 3.02
 0 6 5 55.05 2.94
 0 6 5 49.96 5.08
 0 6 5 59.59 2.89
 0 6 5 53.2 2.91
 0 6 -5 60.78 3.02
 0 6 5 65.95 3.05
 0 6 -6 -0.05 0.6
 0 6 6 0.14 0.61
 0 6 -6 0.45 0.58
 0 6 6 0.63 0.6
 0 6 6 1.03 0.61
 0 6 6 -0.19 0.76
 0 6 -6 -0.25 1.41
 0 6 6 -0.64 1.92
 0 6 6 0.49 0.6
 0 6 6 0.7 0.89
 0 6 6 0.1 0.67
 0 6 7 82.6 4.21
 0 6 7 79.73 4.17
 0 6 7 92.84 4.25
 0 6 7 83.7 7.13
 0 6 -7 82.1 6.59
 0 6 7 89.6 7.6
 0 6 7 88.58 4.17
 0 6 -7 95.39 4.3
 0 6 7 94.69 4.22
 0 6 -7 87.32 4.26
 0 6 7 87.88 4.24
 0 6 7 88.63 4.18
 0 6 8 12.81 2.59
 0 6 8 11.49 1.26
 0 6 -8 14.48 1.34
 0 6 8 14.24 1.36
 0 6 8 15.52 3.48
 0 6 -8 13.16 1.26
 0 6 8 13.3 1.23
 0 6 8 14.52 1.4
 0 6 8 12.77 1.77
 0 6 -8 16.32 2.88
 0 6 8 13.09 1.31
 0 6 8 12.8 3.03
 0 6 8 13.71 1.34
 0 6 8 16.76 1.34
 0 6 -9 415.63 15.35
 0 6 9 373.29 15.17
 0 6 -9 376.55 15.35
 0 6 9 357.24 15.28
 0 6 9 398.82 21.05
 0 6 9 378.51 15.61
 0 6 9 386.29 16.18
 0 6 -9 401.19 19.31
 0 6 9 387.56 20.2
 0 6 9 376.25 15.26
 0 6 9 373.23 18.11
 0 6 9 380.72 15.27
 0 6 9 389.53 15.37
 0 6 9 355 15.33
 0 6 -10 72.96 3.82
 0 6 -10 68.84 3.67
 0 6 10 77.18 4.11
 0 6 10 71.45 3.8
 0 6 10 71.89 7.73
 0 6 10 74.68 4.49
 0 6 10 75.49 7.32
 0 6 -10 62.35 6.11
 0 6 10 71.58 6.02
 0 6 10 74.9 3.79
 0 6 10 71.45 3.86
 0 6 10 74.05 3.72
 0 6 10 79.6 3.89
 0 6 11 174.84 7.98
 0 6 11 176.27 13.38
 0 6 11 181.13 8.84
 0 6 11 185.79 12.74
 0 6 -11 174.34 11.39
 0 6 -11 169.32 10.83
 0 6 11 183.41 7.91
 0 6 -11 184.72 8.02
 0 6 11 181.2 7.99
 0 6 11 177.35 10.71
 0 6 11 197.12 8.15
 0 6 11 184.19 8.42
 0 6 12 99.35 5.19
 0 6 12 113.33 5.38
 0 6 12 102.77 7.38
 0 6 12 114.95 6.15
 0 6 -12 109.74 8.47
 0 6 12 97.32 9.28
 0 6 -12 98.56 7.98
 0 6 12 109.13 5.12
 0 6 -12 115.06 5.29
 0 6 12 106.81 5.62
 0 6 12 98.25 7.52
 0 6 12 113.18 5.31
 0 6 13 256.94 11.08
 0 6 13 235.85 10.61
 0 6 13 257.71 13.53
 0 6 13 240.26 10.54
 0 6 13 254.72 11.51
 0 6 13 242.68 10.32
 0 6 -13 247.35 10.53
 0 -6 13 242.54 10.75
 0 6 -13 220.94 13.97
 0 6 13 252.05 10.62
 0 6 13 250.99 13.7
 0 6 13 272.52 16.71
 0 6 -13 275.36 15.09
 0 6 14 58.73 3.5
 0 6 14 66.83 3.67
 0 6 14 66.82 5.8
 0 6 14 60.56 4.28
 0 6 -14 55.56 6.08
 0 6 14 51.42 7.04
 0 6 -14 60.66 3.46
 0 -6 14 61.13 3.7
 0 6 -14 56.55 6.18
 0 6 14 62.45 3.94
 0 6 14 56.34 3.44
 0 6 14 65.2 5.89
 0 6 15 94.12 5.06
 0 6 15 102.51 5.24
 0 6 15 105.47 7.82
 0 6 15 98.12 5.93
 0 6 -15 92.65 8.32
 0 6 15 99.73 9.88
 0 6 -15 101.79 5.05
 0 -6 15 106.12 5.44
 0 6 -15 93.93 8.31
 0 6 15 108.57 5.72
 0 6 15 100.85 5.16
 0 6 15 100.49 7.68
 0 6 16 108.35 5.5
 0 6 16 116.01 5.73
 0 6 16 106.71 8.25
 0 6 16 113.54 6.47
 0 6 -16 97.98 8.68
 0 6 16 93.06 10.05
 0 6 -16 116.05 5.47
 0 -6 16 117.16 5.86
 0 6 -16 97.8 8.77
 0 6 16 121.19 6.14
 0 6 16 98.17 7.8
 0 6 16 109.32 5.58
 0 6 17 48.17 3.45
 0 6 17 50.58 3.22
 0 6 17 48.33 3
 0 6 17 37.71 6.45
 0 6 17 45.96 3.72
 0 6 -17 48.16 5.75
 0 6 -17 45.52 2.84
 0 6 -17 38.24 5.35
 0 6 17 43.6 5.07
 0 -6 17 48.03 3.3
 0 6 17 42.81 2.96
 0 6 18 46.5 2.96
 0 -6 18 44.98 3.2
 0 6 18 43.73 3.65
 0 6 18 48.87 3.05
 0 6 18 51.72 3.52
 0 6 18 46.55 3.1
 0 6 -18 33.64 5.02
 0 6 18 42.09 6.82
 0 6 -18 40.19 5.54
 0 6 18 52.08 5.41
 0 6 19 52.58 7.36
 0 6 -19 55.56 5.87
 0 6 19 50.32 5.4
 0 6 -19 42.52 5.73
 0 6 20 1.33 0.87
 0 6 20 0.11 1.27
 0 6 20 -0.51 2.69
 0 6 20 0.29 0.75
 0 6 20 0.49 1.02
 0 6 20 0.55 0.85
 0 -6 20 0.67 0.99
 0 6 21 1.16 0.81
 0 6 21 0.62 0.77
 0 6 21 1.74 0.85
 0 6 21 1.07 0.99
 0 -6 21 0.47 0.87
 0 6 22 0.32 0.7
 0 -6 22 0.37 0.55
 0 6 22 0.48 0.69
 0 6 22 -0.71 0.94
 0 6 22 0.67 0.69
 0 -6 22 0.7 0.81
 0 6 23 24.56 1.81
 0 6 23 24.85 1.99
 0 6 23 22.74 1.58
 0 -6 23 23.29 1.81
 0 6 23 24.28 1.72
 0 -6 23 22.52 1.86
 0 6 24 4.19 0.73
 0 -6 24 3.04 0.78
 0 6 24 2.87 0.85
 0 6 24 4.25 0.65
 0 -6 24 1.77 0.78
 0 -6 25 29.32 1.63
 0 6 25 27.05 1.57
 0 -6 25 26 1.63
 0 6 25 26.18 1.68
 0 -6 26 6.1 0.62
 0 6 26 6.91 0.62
 0 7 0 -0.32 1.94
 0 7 0 -0.12 0.62
 0 7 0 0.25 1.38
 0 7 0 0.56 0.56
 0 7 0 -0.21 0.7
 0 7 -1 19.75 1.65
 0 7 1 21.88 1.66
 0 7 1 17.62 1.38
 0 7 -1 19.34 1.51
 0 7 -1 19.25 1.56
 0 7 1 21.27 1.63
 0 7 1 20.22 3.59
 0 7 -1 20.62 3.49
 0 7 1 21.46 3.1
 0 7 -1 20.03 3.02
 0 7 2 13.97 2.64
 0 7 -2 15.26 2.86
 0 7 2 19.39 1.54
 0 7 -2 16.44 1.49
 0 7 2 16.23 1.51
 0 7 -2 18.71 1.48
 0 7 2 15.14 1.24
 0 7 -2 16.18 1.4
 0 7 2 18.03 1.66
 0 7 -2 19.94 3.58
 0 7 2 11.81 3.04
 0 7 -3 85.22 6.85
 0 7 3 84.37 4.34
 0 7 -3 88.67 4.27
 0 7 -3 86.92 4.39
 0 7 3 88.3 4.37
 0 7 3 96.23 4.39
 0 7 -3 90.32 4.3
 0 7 3 85.78 7.45
 0 7 4 2.41 1.05
 0 7 4 -0.35 1.85
 0 7 4 2.77 1.1
 0 7 4 1.83 0.68
 0 7 -4 1.97 1.62
 0 7 4 1.72 0.7
 0 7 4 2.52 0.86
 0 7 -4 2.53 0.83
 0 7 4 3.13 0.87
 0 7 -4 2.66 0.81
 0 7 -4 2.54 0.79
 0 7 5 447.06 23.15
 0 7 5 468.5 18.05
 0 7 -5 472.68 22.16
 0 7 5 396.31 21.53
 0 7 5 458.1 18.14
 0 7 -5 467.6 18.23
 0 7 5 459.75 18.16
 0 7 5 450.1 18.17
 0 7 5 447.57 17.99
 0 7 -5 455.27 18
 0 7 -5 465.86 18.15
 0 7 5 419.41 18.05
 0 7 6 1.5 0.83
 0 7 6 1.8 0.97
 0 7 6 1.92 1.68
 0 7 -6 1.13 0.83
 0 7 6 0.33 0.75
 0 7 6 -0.39 2.03
 0 7 6 1.1 0.93
 0 7 -6 0.61 1.59
 0 7 -6 0.06 0.78
 0 7 6 0.53 0.69
 0 7 6 1.79 0.75
 0 7 6 0.42 0.76
 0 7 6 1.06 0.7
 0 7 -7 348.54 14.47
 0 7 7 350.09 14.59
 0 7 7 345.47 19.72
 0 7 7 359.39 14.5
 0 7 7 323.39 14.36
 0 7 7 367.56 14.46
 0 7 7 332.74 18.63
 0 7 -7 374.84 18.73
 0 7 7 353.16 14.32
 0 7 7 361.83 14.48
 0 7 7 369.1 14.45
 0 7 -7 361.37 14.51
 0 7 7 347.6 14.32
 0 7 8 3.28 0.93
 0 7 8 2.29 1.07
 0 7 8 7.81 2.62
 0 7 -8 3.28 0.87
 0 7 8 4.51 1.03
 0 7 8 4.34 2.65
 0 7 8 4.18 1.37
 0 7 8 4.26 1.05
 0 7 -8 3.28 2.04
 0 7 8 3.7 0.97
 0 7 8 3.75 0.92
 0 7 8 5.24 0.92
 0 7 -8 3.51 0.93
 0 7 8 5 0.96
 0 7 -9 368.36 14.65
 0 7 9 360.73 14.52
 0 7 9 350.54 14.45
 0 7 -9 369.36 14.7
 0 7 9 363.9 14.93
 0 7 9 332.49 20.15
 0 7 9 339.21 14.56
 0 7 9 365.69 15.55
 0 7 9 313.86 19.2
 0 7 -9 341.27 18.81
 0 7 9 342.07 14.68
 0 7 9 351.54 14.56
 0 7 9 379.78 14.74
 0 7 9 353.39 14.61
 0 7 -10 0.85 0.79
 0 7 -10 1.24 0.8
 0 7 10 3.46 2.59
 0 7 10 1.36 0.86
 0 7 10 1.28 0.95
 0 7 10 1 0.96
 0 7 10 0.47 1.38
 0 7 10 0.43 2
 0 7 10 1.61 0.85
 0 7 10 0.99 0.8
 0 7 -10 0.35 1.95
 0 7 10 0.51 0.86
 0 7 11 360.15 15.49
 0 7 11 357.73 21.95
 0 7 11 366 16.45
 0 7 11 386.81 15.48
 0 7 11 381.53 15.96
 0 7 11 370.26 15.48
 0 7 11 391.04 15.67
 0 -7 11 388.47 15.72
 0 7 11 359.27 21.29
 0 7 -11 373.88 20.21
 0 7 -11 387.23 15.6
 0 7 12 8.93 1.54
 0 -7 12 10.67 1.51
 0 7 12 5.51 1.25
 0 7 12 6.32 1.76
 0 7 -12 10.94 3.01
 0 7 12 9.13 1.33
 0 7 12 7.8 1.23
 0 7 12 10.46 3.41
 0 7 12 7.81 1.2
 0 7 -12 8.13 1.23
 0 7 13 392.19 16.98
 0 7 13 391.57 15.81
 0 7 13 399.34 16.53
 0 -7 13 396.59 16.21
 0 7 13 375.71 15.95
 0 7 13 389.8 16.11
 0 7 -13 393.32 15.98
 0 7 13 376.67 22.22
 0 7 -13 379.86 20.81
 0 7 13 370.66 15.92
 0 7 14 36.07 2.53
 0 -7 14 31.05 2.62
 0 7 14 33.7 3.26
 0 7 -14 39.56 5.36
 0 7 14 37.68 6.01
 0 7 14 36.91 2.6
 0 7 14 34.73 2.57
 0 7 -14 30.15 2.4
 0 7 14 34.75 2.39
 0 7 14 40.66 2.99
 0 7 15 134.57 11.85
 0 7 -15 141.45 10.72
 0 7 15 131.97 6.5
 0 -7 15 151.15 6.95
 0 7 -15 139.62 6.54
 0 7 15 142.84 6.77
 0 7 15 147.13 7.19
 0 7 15 133.3 7.41
 0 7 15 128.15 6.57
 0 7 16 56.95 7.68
 0 7 -16 61.71 6.65
 0 7 16 58.29 3.38
 0 7 16 51.6 3.68
 0 7 -16 49.96 3.17
 0 7 16 57.14 3.4
 0 -7 16 53.96 3.55
 0 7 16 55.55 4.11
 0 7 16 53.66 3.4
 0 7 17 25.34 2.67
 0 7 -17 22.76 4.2
 0 7 17 33.04 5.62
 0 7 17 26.66 2.2
 0 7 17 23.88 2.38
 0 -7 17 23.31 2.22
 0 7 17 20.23 1.96
 0 7 -18 105.89 5.21
 0 7 18 109.73 5.33
 0 7 -18 112.6 9.06
 0 7 18 122.28 10.79
 0 7 19 14.29 1.54
 0 7 19 15.66 2.1
 0 7 19 15.14 1.84
 0 7 19 15.77 1.63
 0 7 19 12.74 1.44
 0 7 -19 11.22 1.27
 0 -7 19 14.82 1.77
 0 -7 20 76.96 4.36
 0 7 20 74.61 3.93
 0 7 20 80.08 4.54
 0 7 20 83.07 4.78
 0 7 20 79.22 4.13
 0 7 20 83.56 4.28
 0 7 21 0.25 0.7
 0 -7 21 -0.35 0.89
 0 7 21 1.85 0.96
 0 -7 21 -0.34 0.7
 0 7 21 0.05 0.72
 0 7 21 0.51 0.69
 0 7 22 61.66 3.03
 0 7 22 61.44 3.49
 0 -7 22 64.48 3.49
 0 7 22 67.27 3.28
 0 -7 22 60.31 3.23
 0 7 23 0.38 0.74
 0 7 23 0.32 0.55
 0 -7 23 0.51 0.58
 0 -7 23 1.11 0.74
 0 -7 24 36.1 2.03
 0 -7 24 31.2 1.8
 0 7 24 37.62 1.89
 0 7 24 35.46 2.08
 0 -7 25 1.69 0.41
 0 8 0 780.5 30.57
 0 8 0 770.9 35.78
 0 8 0 779.96 30.22
 0 8 0 774.56 30.4
 0 8 0 747.3 34.38
 0 8 -1 42.87 2.91
 0 8 1 41.26 2.92
 0 8 1 40.33 5.59
 0 8 -1 46.33 5.77
 0 8 1 52.97 2.8
 0 8 -1 55.44 2.89
 0 8 1 50.69 2.99
 0 8 -1 49.75 2.94
 0 8 1 44.15 4.99
 0 8 -1 42.68 5.12
 0 8 -2 732.7 28.28
 0 8 2 719 28.26
 0 8 -2 728.91 28.05
 0 8 2 710.22 27.85
 0 8 2 709.66 33.64
 0 8 -2 679.67 33.25
 0 8 2 679.4 31.89
 0 8 -2 694.56 32.33
 0 8 2 707.7 28.18
 0 8 -2 717.78 28.11
 0 -8 3 36.49 2.1
 0 8 3 36.78 2.38
 0 8 3 24.99 2.17
 0 8 -3 25.73 2.2
 0 8 -3 29.43 2.17
 0 8 3 23.19 3.78
 0 8 3 23.63 4.43
 0 8 -3 28.7 4.61
 0 8 -3 31.65 2.2
 0 8 3 33.97 2.37
 0 8 -3 27.55 4.12
 0 8 4 667.41 25.72
 0 8 -4 649.57 25.61
 0 8 4 628.76 25.67
 0 8 -4 663.8 25.58
 0 8 -4 627.02 30.23
 0 8 4 636.66 31.43
 0 8 -4 617.42 30.75
 0 8 4 609.41 29.19
 0 8 -4 653.29 25.79
 0 8 4 650 25.75
 0 8 5 24.01 4.67
 0 8 5 30.34 2.39
 0 8 5 35.95 2.43
 0 8 5 34.57 2.45
 0 8 -5 34.28 2.47
 0 8 -5 32.07 4.61
 0 8 -5 34.62 2.35
 0 8 5 37.14 2.49
 0 8 6 215.1 9.75
 0 8 6 221.99 14.94
 0 8 6 216.9 9.79
 0 8 -6 244.12 14.42
 0 8 6 194.94 13.35
 0 8 6 231.11 9.83
 0 8 6 224.5 9.6
 0 8 6 235.93 9.84
 0 8 6 229.96 9.84
 0 8 -6 235.11 9.91
 0 8 -6 235.62 9.82
 0 8 6 217.79 9.59
 0 8 7 11.17 1.67
 0 8 7 10.43 3.32
 0 8 7 12.26 1.54
 0 8 -7 9.44 2.94
 0 8 7 10.69 1.86
 0 8 7 13.2 1.59
 0 8 7 10.9 1.3
 0 8 7 14.26 1.54
 0 8 7 10.62 1.37
 0 8 -7 10.96 1.43
 0 8 7 10.29 2.97
 0 8 -7 13.44 1.45
 0 8 7 14.75 1.74
 0 -8 7 17.15 1.58
 0 8 -8 153.57 6.82
 0 8 8 139.99 6.73
 0 8 8 142.71 7.55
 0 8 8 143.01 6.73
 0 8 8 138.36 6.59
 0 8 8 149.05 6.84
 0 8 8 138.91 6.55
 0 -8 8 156.15 6.81
 0 8 8 137.89 6.85
 0 8 8 132.22 11.47
 0 8 8 129.44 10.47
 0 8 -8 128.48 10.35
 0 8 -8 158.65 6.89
 0 8 8 138.66 6.65
 0 8 9 6.99 1.14
 0 8 -9 7.99 1.28
 0 8 9 10.69 1.55
 0 8 -9 7.19 1.21
 0 8 9 2.15 2.38
 0 8 9 4.72 3.32
 0 8 9 6.67 1.44
 0 8 9 7.18 1.69
 0 8 9 8.42 1.36
 0 8 9 7.04 1.16
 0 -8 9 9.28 1.34
 0 8 -9 5.57 2.57
 0 8 9 6.87 1.27
 0 8 10 87.52 4.98
 0 8 10 105.88 10.1
 0 -8 10 91.02 4.84
 0 8 10 83.56 4.68
 0 8 10 94.28 5.62
 0 8 -10 80.1 8.05
 0 8 10 87.82 8.73
 0 8 10 89.97 4.66
 0 8 -10 104.2 4.9
 0 8 -10 90.3 4.78
 0 8 10 93.07 4.79
 0 8 -11 1.4 0.89
 0 8 11 -1.14 2.5
 0 8 11 0.76 0.96
 0 -8 11 0.57 0.94
 0 8 11 -0.39 1.34
 0 8 11 0.15 1.09
 0 8 -11 2.07 2.17
 0 8 11 0.8 0.91
 0 8 11 0.51 0.82
 0 8 11 0.47 2.36
 0 8 11 1.1 0.93
 0 8 12 38.92 3.4
 0 8 12 44.15 2.76
 0 8 12 37.87 2.97
 0 -8 12 40.55 2.83
 0 8 12 39.02 2.71
 0 8 12 40.3 2.81
 0 8 -12 38.93 2.71
 0 8 12 40.26 6.08
 0 8 -12 35.24 5.21
 0 8 12 36.59 2.72
 0 8 13 0.2 0.95
 0 -8 13 -0.43 0.93
 0 8 13 0.79 1.29
 0 8 13 0.15 1.06
 0 8 -13 -0.42 2.14
 0 8 13 0.76 0.93
 0 8 13 0.39 0.82
 0 8 13 0.5 2.21
 0 8 13 0.28 0.92
 0 8 -13 0.62 0.86
 0 8 14 82.58 8.96
 0 8 -14 84.88 8.26
 0 8 14 83.74 4.6
 0 -8 14 90.4 4.89
 0 8 14 91.38 5.09
 0 8 14 101.76 4.97
 0 8 14 82.99 4.6
 0 8 -14 87.72 4.64
 0 8 14 79.9 5.33
 0 8 15 -0.51 1.14
 0 8 15 -1.03 2.56
 0 8 15 -0.9 1.4
 0 8 -15 -0.81 2
 0 -8 15 0.17 0.99
 0 8 15 0.08 0.95
 0 8 16 147.18 6.73
 0 8 16 135.52 12
 0 8 -16 136.08 10.65
 0 8 17 3.97 1.03
 0 8 17 5.13 1.15
 0 8 17 4.72 1.51
 0 8 17 4.57 1.32
 0 8 -17 5.17 1.08
 0 -8 17 7.69 1.41
 0 -8 17 6.24 1.03
 0 -8 18 61.68 3.37
 0 -8 18 69.72 3.87
 0 8 18 72.75 4.3
 0 8 18 66.19 3.95
 0 8 -18 60.13 3.39
 0 8 18 62.16 3.42
 0 8 18 61.35 3.51
 0 8 19 1.06 0.75
 0 8 -19 1.85 0.68
 0 -8 19 2.06 0.73
 0 8 19 2.1 0.98
 0 8 19 1.2 0.83
 0 8 19 2.46 1.26
 0 -8 19 2.66 1.04
 0 -8 20 36.39 2.49
 0 8 20 39.99 2.6
 0 8 20 36.76 2.12
 0 8 20 34.89 2.22
 0 8 20 32.3 2.63
 0 -8 20 32.62 2.05
 0 8 21 2.35 0.85
 0 8 21 2.06 0.7
 0 8 21 2.21 0.68
 0 -8 21 1.76 0.83
 0 -8 21 1.75 0.57
 0 -8 22 23.36 1.71
 0 8 22 22.73 1.46
 0 8 22 23.76 1.73
 0 -8 23 3.09 0.69
 0 8 23 2.26 0.65
 0 9 0 2.2 2
 0 9 0 1 0.72
 0 9 0 -0.09 0.82
 0 9 0 -0.36 1.67
 0 9 0 0.3 0.97
 0 9 -1 -0.43 2.04
 0 9 1 4.03 2.47
 0 9 1 3.05 0.8
 0 9 -1 2.55 0.81
 0 9 -1 1.79 0.94
 0 9 1 3.06 1.09
 0 9 1 3.51 2.22
 0 9 -1 4.36 2.17
 0 9 -1 5.14 1.18
 0 9 1 2.43 1.06
 0 9 2 -0.46 0.95
 0 9 -2 0.14 0.93
 0 9 2 0.47 0.87
 0 9 -2 -0.43 2.26
 0 9 2 -0.46 2.39
 0 9 -2 0.75 0.74
 0 9 -2 0.43 0.87
 0 9 2 0.51 0.89
 0 9 2 0.69 2.13
 0 9 -2 0.37 2.08
 0 9 3 54.09 3.27
 0 9 3 56.9 6.84
 0 9 -3 45.65 6.07
 0 9 3 50.34 5.57
 0 9 -3 51.42 3.1
 0 9 -3 46.01 5.71
 0 9 3 49.12 3.21
 0 9 -3 51.22 3.3
 0 9 3 53.69 3.32
 0 9 4 24.34 2.16
 0 9 -4 15.97 3.82
 0 9 4 20.59 4.57
 0 9 -4 23.56 1.94
 0 9 -4 24.95 4.25
 0 9 4 23.4 2.05
 0 9 -4 19.64 2
 0 9 4 26.12 2.11
 0 9 5 133.19 6.3
 0 9 -5 127.06 6.32
 0 9 5 123.83 6.26
 0 9 -5 123.53 10.38
 0 9 5 112.77 10.51
 0 9 5 121.27 6.25
 0 9 -5 121.44 9.87
 0 9 -5 137.68 6.24
 0 -9 5 133.89 6.03
 0 9 6 17.39 1.78
 0 9 6 15.48 1.7
 0 9 -6 14.53 1.71
 0 9 -6 12.63 3.73
 0 9 6 12.19 3.91
 0 9 6 15.12 1.78
 0 9 -6 11.44 3.47
 0 9 -6 17.13 1.7
 0 -9 6 19.89 1.72
 0 9 -7 198.47 8.62
 0 9 7 189.89 8.68
 0 9 7 198.05 8.7
 0 9 -7 186.5 8.67
 0 9 7 186.92 8.61
 0 9 -7 174.37 13.1
 0 9 7 188.58 14.27
 0 9 7 184.54 9.44
 0 9 -7 159.5 12.33
 0 -9 7 195.17 8.49
 0 9 8 36.31 2.73
 0 9 -8 40.26 2.76
 0 9 8 40.87 2.79
 0 9 8 42.96 2.85
 0 9 8 33.26 2.56
 0 9 -8 34.12 2.67
 0 9 -8 31 5.16
 0 9 8 32.58 5.76
 0 9 8 34.4 3.29
 0 9 -8 31.83 5.08
 0 -9 8 45.09 2.78
 0 9 9 70.11 4.08
 0 9 -9 69.21 3.97
 0 9 9 70.68 4.78
 0 9 9 81.44 4.17
 0 9 9 62.75 3.93
 0 9 9 70.32 3.94
 0 9 -9 69.69 4.04
 0 -9 9 71.08 3.94
 0 9 -9 68.72 7.39
 0 9 9 60.75 7.06
 0 9 9 60.75 8.1
 0 9 -9 64.26 7.4
 0 9 10 28.73 5.64
 0 9 10 30.9 3.07
 0 9 10 34.05 2.5
 0 9 -10 28.81 2.39
 0 9 -10 32.12 2.43
 0 -9 10 32.99 2.44
 0 9 10 24.84 4.91
 0 9 -10 31.95 5.15
 0 9 10 32.52 2.58
 0 9 11 7.33 1.34
 0 -9 11 8.43 1.36
 0 9 11 6.8 1.24
 0 9 11 8.05 1.47
 0 9 11 6.41 1.56
 0 9 11 6.05 2.95
 0 9 11 8.24 1.84
 0 9 -11 6.46 2.69
 0 9 -11 9.08 1.32
 0 9 12 46.16 2.97
 0 9 -12 49.22 3.06
 0 -9 12 49.15 3.17
 0 9 12 47.02 3.11
 0 9 -12 41.69 5.74
 0 9 12 49.74 3.36
 0 9 12 48.08 3.76
 0 9 -13 11.63 3.44
 0 9 13 13.3 3.72
 0 9 -14 109.82 5.29
 0 9 14 80.4 8.97
 0 9 -14 84.62 8.43
 0 -9 14 114.44 5.48
 0 9 14 92.32 5.03
 0 9 14 110.69 5.61
 0 9 14 101.77 5.1
 0 9 15 0.09 0.98
 0 9 15 0.12 1.11
 0 9 15 0.13 0.77
 0 9 -15 0.91 0.82
 0 -9 15 1.18 0.99
 0 9 15 1.26 1.29
 0 9 -16 50.24 3.04
 0 9 16 48.61 2.96
 0 9 16 46.38 3.56
 0 9 16 53.84 3.41
 0 -9 16 59.57 3.39
 0 9 17 8.31 1.32
 0 9 17 7.47 1.09
 0 9 -17 6.82 1.06
 0 -9 17 8.28 1.34
 0 9 17 8.29 1.63
 0 9 -18 28.75 1.97
 0 -9 18 34.31 2.35
 0 9 18 27.63 2.47
 0 9 18 29.96 2.02
 0 9 18 35.33 2.39
 0 9 19 9.96 1.29
 0 9 19 8.96 1.43
 0 -9 19 10.87 1.35
 0 -9 20 33.07 2.19
 0 9 20 33.78 2.16
 0 -9 21 17.37 1.37
 0 9 21 15.74 1.33
 0 -9 22 35.89 1.92
 0 9 22 34.4 1.88
 0 10 0 21.17 2.13
 0 10 0 23.61 4.57
 0 10 0 17.6 3.78
 0 10 0 22.09 1.84
 0 10 0 21.2 2.02
 0 10 1 65.24 3.6
 0 10 1 47.78 3.38
 0 10 -1 49.66 3.46
 0 10 1 41.96 5.66
 0 10 -1 44.17 6.33
 0 10 1 51.68 6.73
 0 10 1 55.61 3.46
 0 10 -1 52.21 6.25
 0 10 -1 57.73 3.22
 0 10 2 42.52 2.84
 0 10 -2 35.83 5.55
 0 10 2 30.74 5.62
 0 10 2 39.21 2.82
 0 10 -2 35.8 2.82
 0 10 2 37.14 2.88
 0 10 2 31.1 4.84
 0 10 -2 42.02 5.45
 0 10 -2 40.69 2.65
 0 10 -3 31.74 4.97
 0 10 3 38.88 2.73
 0 10 3 37.44 2.73
 0 10 3 37.33 2.82
 0 10 -3 34.71 2.72
 0 10 -3 27.48 5.06
 0 10 3 31.83 5.45
 0 10 -3 36.26 2.52
 0 10 -4 8.81 2.86
 0 10 4 14.57 1.62
 0 10 -4 11.87 1.61
 0 10 4 10.7 1.56
 0 10 4 10.9 1.64
 0 10 -4 9.52 1.39
 0 10 4 13.14 3.63
 0 10 -4 16.46 3.75
 0 10 5 -1.03 2.1
 0 10 5 1.78 1.13
 0 10 5 1.41 0.98
 0 10 -5 1.39 0.82
 0 10 -5 -0.43 2.17
 0 10 5 0.63 1
 0 10 -5 0.28 0.99
 0 10 6 28.11 2.87
 0 10 -6 28.06 4.8
 0 10 6 28.09 2.27
 0 10 -6 27.18 2.34
 0 10 6 23.28 2.23
 0 10 -6 21.95 4.52
 0 10 6 28.54 5.43
 0 10 6 27.81 2.36
 0 10 -6 29.7 2.23
 0 10 -7 0.87 2.22
 0 10 -7 1.42 1.02
 0 10 7 2.04 1
 0 10 7 1.5 0.98
 0 10 7 0.91 1.46
 0 10 -7 2.36 1.01
 0 10 7 0.54 2.6
 0 10 7 2.68 1.19
 0 10 8 31.94 2.56
 0 10 -8 36.46 2.74
 0 10 -8 32.6 5.23
 0 10 8 36.26 3.3
 0 10 -8 44.69 2.8
 0 10 8 30.1 5.72
 0 10 8 36.78 2.71
 0 10 9 10.46 3.77
 0 10 -9 14.26 3.66
 0 -10 10 69.47 3.27
 0 10 -10 52.83 6.42
 0 10 -10 56.81 3.19
 0 10 11 13.69 2.15
 0 10 -11 14.55 3.8
 0 10 -11 17.72 1.76
 0 10 11 18.3 1.81
 0 -10 11 18.62 1.78
 0 10 -12 63.84 3.61
 0 10 12 57.69 4.11
 0 10 12 55.82 3.57
 0 -10 12 64.52 3.6
 0 10 -13 17.81 1.7
 0 10 13 14.52 2.09
 0 10 13 16.5 1.78
 0 -10 13 17.6 1.7
 0 10 -14 51.59 2.96
 0 10 14 40.49 3.32
 0 10 14 49.69 3.08
 0 -10 14 48.72 3
 0 10 -15 10.25 1.26
 0 10 15 8.05 1.5
 0 10 15 9.96 1.34
 0 -10 15 10.79 1.35
 0 10 -16 32.28 2.15
 0 10 16 35.67 2.38
 0 -10 16 34.81 2.34
 0 10 16 32.41 2.59
 0 10 17 1.79 0.77
 0 -10 17 1.39 0.87
 0 10 17 2.08 1.01
 0 10 18 14.34 1.3
 0 10 18 14.32 1.5
 0 -10 18 13.54 1.31
 0 10 19 3.84 0.71
 0 -10 19 3.98 0.76
 0 -10 20 0.42 0.43
 0 11 0 -1.14 2.27
 0 11 0 2.25 2.23
 0 11 -1 9.03 2.93
 0 11 -1 7.89 2.97
 0 11 1 10.97 3.32
 0 11 -2 24.75 4.39
 0 11 2 23.69 4.71
 0 11 -3 0.81 2.02
 0 11 3 3.32 2.49
 0 11 -4 40.16 2.65
 0 11 4 43.55 2.89
 0 11 -4 38.33 5.48
 0 11 -5 0.58 0.83
 0 11 5 1.19 0.94
 0 11 -5 -0.83 2.22
 0 11 5 0.74 1.29
 0 11 -5 0.7 0.96
 0 11 5 -0.17 0.95
 0 11 6 25.15 2.19
 0 11 -6 24.68 2.21
 0 11 6 30.73 2.28
 0 11 6 30.04 2.75
 0 11 -6 29.34 2.13
 0 11 7 0.45 0.86
 0 11 -7 0.16 0.95
 0 11 7 0.94 0.88
 0 11 7 0.82 1.37
 0 11 -7 -0.22 0.81
 0 11 -8 82.7 4.73
 0 11 8 87.29 4.74
 0 11 8 91.24 5.42
 0 11 9 -0.13 0.87
 0 11 -9 0.64 0.9
 0 11 9 -0.22 1.25
 0 11 -9 0.48 0.83
 0 11 10 154.34 8.09
 0 -11 10 168.71 7.38
 0 11 -10 178.44 7.65
 0 -11 11 1.47 0.8
 0 11 11 0.29 1.16
 0 11 -11 0.13 0.81
 0 11 12 95.01 5.39
 0 -11 12 106.41 4.88
 0 11 -12 103.32 4.98
 0 -11 13 0.49 0.69
 0 11 13 2.91 1.15
 0 11 -13 1.42 0.77
 0 -11 14 49.11 2.62
 0 11 14 43.07 2.96
 0 11 14 42.04 2.52
 0 11 -14 48.62 2.64
 0 11 15 10.92 1.39
 0 -11 15 10.56 1.06
 0 11 15 9.52 1.02
 0 11 16 11.72 1.37
 0 -11 16 14.72 1.16
 0 11 16 11.66 1.02
 0 11 -17 10.75 0.95
 0 11 17 13.68 1.26
 0 12 0 11.07 1.4
 0 12 0 2.94 1.17
 0 12 1 123.54 5.28
 0 12 -1 121.56 5.32
 0 12 1 83.03 5.03
 0 12 -1 88.5 5.08
 0 12 1 86.55 5.52
 0 12 2 8.64 1.54
 0 12 -2 8.37 1.49
 0 12 2 11.86 1.96
 0 12 -2 19.81 1.79
 0 12 2 17.92 1.68
 0 12 -2 15.3 1.39
 0 12 -3 121.36 5.32
 0 12 -3 139.7 5.84
 0 12 3 98.89 5.93
 0 12 3 130.11 5.66
 0 12 -3 95.59 5.48
 0 12 3 90.52 5.43
 0 12 -4 9.67 1.2
 0 12 -4 11.94 1.45
 0 12 4 6.24 1.57
 0 12 4 11.57 1.39
 0 12 4 4.59 1.18
 0 12 -4 5.42 1.24
 0 12 -5 62.76 3.16
 0 12 5 49.55 3.6
 0 12 -5 62.37 3.42
 0 12 5 59.87 3.26
 0 12 5 45.49 3.12
 0 12 -5 44.42 3.13
 0 12 -6 5.03 0.94
 0 12 -6 1.18 0.94
 0 12 6 2.75 0.92
 0 12 6 3.34 1.23
 0 12 -6 5.11 1.1
 0 12 7 22.85 2.34
 0 12 -7 34.27 2.32
 0 12 -7 30.5 2.08
 0 12 7 26.86 2.06
 0 12 8 4.75 1.31
 0 12 -8 6.68 1.16
 0 12 -8 6.56 1.02
 0 12 -9 7.71 1.02
 0 12 -9 5.7 1.05
 0 12 9 5.19 1.23
 0 12 -10 2.22 0.82
 0 12 -10 1.93 0.72
 0 12 10 0.98 0.99
 0 12 -11 -0.37 0.69
 0 12 -11 0.09 0.59
 0 12 11 0.88 0.89
 0 12 -12 -0.24 0.6
 0 12 12 -0.42 0.81
 0 12 -13 11.87 1.11
 0 12 13 11.13 1.29
 0 12 -14 1.37 0.51
 0 12 14 1.89 0.69
 0 13 0 0.42 0.7
 0 13 0 0.15 0.93
 0 13 1 -0.05 0.67
 0 13 -1 -0.21 0.67
 0 13 -1 0.98 0.95
 0 13 1 -0.15 0.95
 0 13 2 3.2 0.79
 0 13 -2 4.02 0.88
 0 13 2 2.88 1.08
 0 13 -2 3.06 1.09
 0 13 3 2.22 0.94
 0 13 -3 1.31 0.97
 0 13 -3 2.44 0.81
 0 13 3 1.75 0.7
 0 13 4 4.91 1.17
 0 13 -4 7.36 1.02
 0 13 -4 5.59 1.21
 0 13 5 -0.35 0.53
 0 13 5 0.33 0.77
 0 13 -5 0.71 0.63
 0 13 -6 12.64 1.23
 0 13 6 8.62 1.27
 0 13 7 3.45 0.9
 0 13 -7 2.96 0.75
 0 13 -8 16.8 1.3
 0 13 8 11.69 1.3
 0 13 9 2.84 0.76
 0 13 -9 5.66 0.79
 0 13 10 7.19 0.91
 0 13 -10 10.36 0.93
 -1 0 29 -0.04 0.3
 -1 0 28 10.12 0.89
 -1 0 28 18.73 1.18
 -1 0 27 0.31 0.54
 -1 0 27 0.43 0.46
 -1 0 27 0.2 0.52
 -1 0 27 0.03 0.47
 -1 0 26 7.88 0.97
 -1 0 26 10.2 1.15
 -1 0 26 7.07 0.95
 -1 0 25 -0.17 0.65
 -1 0 25 -0.13 0.67
 -1 0 25 0.05 0.62
 -1 0 24 76.08 3.89
 -1 0 24 68.07 3.69
 -1 0 24 64.29 3.66
 -1 0 23 1.44 1.84
 -1 0 22 145.3 6.66
 -1 0 22 139.63 6.75
 -1 0 22 136.27 6.66
 -1 0 21 0.85 0.88
 -1 0 21 1.12 1.85
 -1 0 21 0.39 0.8
 -1 0 21 0.7 0.87
 -1 0 20 355.28 18.34
 -1 0 20 312.97 13.44
 -1 0 19 -0.3 0.79
 -1 0 19 0.34 1.51
 -1 0 18 343.94 18.29
 -1 0 18 318.24 17.36
 -1 0 18 320.4 13.52
 -1 0 17 -0.33 1.79
 -1 0 17 -0.07 0.7
 -1 0 17 0.3 1.33
 -1 0 17 1.26 0.78
 -1 0 16 589.84 26.67
 -1 0 16 556.29 22.24
 -1 0 16 582.97 26.13
 -1 0 16 552.34 22.19
 -1 0 15 -0.17 0.7
 -1 0 15 -0.06 0.67
 -1 0 15 0.77 1.41
 -1 0 14 1388.01 54.22
 -1 0 14 1285.81 50.7
 -1 0 14 1433.1 54.78
 -1 0 13 0.14 0.67
 -1 0 13 0.45 1.48
 -1 0 12 1936.83 74.98
 -1 0 12 1854.18 74.99
 -1 0 11 0.18 1.39
 -1 0 11 -0.17 1.07
 -1 0 10 152.27 8.25
 -1 0 10 143.36 8.1
 -1 0 9 0.98 1.33
 -1 0 9 -0.13 1.17
 -1 0 8 7.1 1.65
 1 0 -8 3.92 0.6
 -1 0 8 4.14 1.43
 1 0 -8 4.54 0.65
 -1 0 7 0.21 1.18
 1 0 -6 2245.79 81.76
 -1 0 6 1996.02 82.21
 1 0 -5 1.24 1.05
 -1 0 5 0.4 1.01
 -1 0 4 171.16 7.67
 -1 0 4 165.74 6.61
 1 0 -3 -0.17 0.88
 1 0 -2 1404.01 53.83
 1 0 -1 0.11 0.8
 -1 0 1 0.39 0.58
 -1 0 0 3484.82 131.67
 1 0 1 0.7 0.82
 1 0 1 -0.03 0.43
 -1 0 -1 0.15 0.54
 -1 0 -2 746.84 30.21
 1 0 2 767.25 30.48
 -1 0 -2 820.2 30.69
 1 0 2 782.9 30.53
 1 0 3 0.19 0.93
 -1 0 -3 0.26 0.44
 1 0 3 0.7 0.73
 1 0 3 0.38 0.88
 1 0 4 6424.01 246.66
 1 0 4 6864.34 246.65
 -1 0 -4 6430.66 246
 1 0 5 0.29 0.89
 -1 0 -5 0.03 0.44
 1 0 5 1.49 0.88
 1 0 5 -0.11 1.35
 -1 0 -6 331.89 13.28
 1 0 6 334.74 14.93
 1 0 6 346.53 14.28
 1 0 7 1.07 0.53
 1 0 7 0.73 1.27
 -1 0 -7 0.29 0.56
 1 0 7 -0.41 0.97
 1 0 8 3120.02 109.54
 1 0 8 2777.8 107.46
 1 0 8 2980.18 110.46
 -1 0 -8 3116.19 108.11
 1 0 8 2765.97 107.52
 1 0 9 -0.13 0.99
 -1 0 -9 0.22 0.6
 1 0 9 0.19 1.55
 -1 0 -10 1740.35 66.65
 1 0 10 1709.96 69.41
 1 0 10 1768.18 68.42
 1 0 11 0.47 1.57
 1 0 11 1.37 1.1
 -1 0 -11 -0.2 0.63
 1 0 13 0.74 0.71
 1 0 14 171.82 7.46
 1 0 14 153.83 7.16
 1 0 14 173.05 7.2
 1 0 15 -0.22 0.64
 1 0 15 -0.05 0.56
 1 0 15 1.47 0.84
 1 0 15 1.03 1.45
 1 0 16 1.65 0.72
 1 0 16 1.2 0.63
 1 0 16 2.33 0.92
 1 0 16 1.12 1.54
 1 0 17 0.13 0.75
 1 0 17 1.19 1.64
 1 0 17 0.12 0.56
 1 0 17 -0.16 0.84
 1 0 18 11.36 1.28
 1 0 18 15.19 3.1
 1 0 18 17.59 3
 1 0 18 11.95 1.57
 1 0 18 14.82 1.5
 1 0 19 0.06 0.61
 1 0 19 0.33 1.6
 1 0 19 1.09 0.81
 1 0 19 0.67 0.99
 1 0 19 0.26 1.38
 1 0 20 43.45 2.68
 1 0 20 46.04 5.34
 -1 0 -20 33.91 5.45
 1 0 20 41.04 2.87
 1 0 20 45.54 2.87
 1 0 20 44.49 3.02
 1 0 21 1.72 1.8
 1 0 21 -0.47 0.83
 1 0 21 0.06 0.59
 1 0 21 -0.29 0.73
 -1 0 -21 2.23 2.03
 -1 0 -22 -0.43 2.3
 1 0 22 3.36 1.93
 1 0 23 0.15 0.77
 1 0 23 0.42 0.76
 1 0 23 0.33 0.71
 1 0 24 1.68 0.85
 1 0 24 2.86 0.89
 1 0 24 4.3 0.88
 1 0 25 0.98 0.7
 1 0 25 0.8 0.69
 1 0 25 -0.45 0.6
 1 0 26 0.68 0.58
 1 0 26 0.83 0.61
 1 0 26 0.43 0.51
 1 0 27 -0.06 0.4
 1 0 27 0.14 0.5
 1 0 27 0.19 0.39
 1 0 28 0.78 0.37
 -1 1 29 0.62 0.33
 -1 1 28 0.46 0.35
 -1 -1 28 1.17 0.47
 -1 -1 28 1.65 0.41
 -1 -1 28 1.31 0.47
 -1 1 28 1.2 0.51
 -1 1 27 2.49 0.64
 -1 -1 27 4.01 0.64
 -1 -1 27 3.82 0.73
 -1 1 27 3.49 0.73
 -1 -1 26 1.57 0.58
 -1 1 26 0.78 0.64
 -1 1 26 1.01 0.59
 -1 -1 26 2.17 0.65
 -1 -1 26 1.43 0.68
 -1 1 26 1.81 0.73
 -1 1 26 0.47 0.6
 -1 1 25 45.13 2.76
 -1 -1 25 46.87 2.7
 -1 1 25 48.73 2.89
 -1 -1 25 49.56 2.9
 -1 1 25 49.75 2.73
 -1 -1 25 48.93 2.78
 -1 1 24 19.87 1.76
 -1 -1 24 19.57 1.72
 -1 -1 24 20.86 1.79
 -1 1 24 23.8 1.77
 -1 -1 24 23.86 1.91
 -1 1 24 23.63 1.95
 -1 -1 23 46.24 5.46
 -1 1 23 45.8 5.51
 -1 1 22 4.53 2.43
 -1 -1 22 1.08 1.89
 -1 -1 22 4.77 1.04
 -1 1 22 2.4 0.88
 -1 1 22 3.43 0.99
 -1 1 22 2.72 0.93
 -1 1 21 94.49 5
 -1 -1 21 94.4 8.21
 -1 1 21 96.73 8.53
 -1 1 21 92.55 4.81
 -1 -1 21 95.01 4.89
 -1 1 21 98.24 4.99
 -1 1 20 108.57 5.48
 -1 1 20 111.18 5.44
 -1 -1 20 103.34 5.33
 -1 1 20 104.47 5.41
 -1 -1 20 115.63 8.96
 -1 1 20 99.9 8.59
 -1 1 20 115.27 9.88
 -1 1 20 104.72 5.28
 -1 1 19 17.3 1.66
 -1 1 19 17.15 1.7
 -1 -1 19 17.3 1.66
 -1 1 19 14.62 1.63
 -1 1 19 10.53 3.37
 -1 1 19 14.76 3.14
 -1 -1 19 13.07 3.05
 -1 1 19 17.03 1.77
 -1 1 18 268.93 11.34
 -1 -1 18 260.71 11.14
 -1 1 18 252.35 11.16
 -1 1 18 275.77 15.27
 -1 -1 18 268.16 15.01
 -1 1 18 283.99 16.42
 -1 1 18 254.65 11.03
 -1 1 17 65.74 3.7
 -1 -1 17 59.51 5.78
 -1 1 17 64.53 6.12
 -1 1 17 66.35 6.88
 -1 -1 17 66 3.59
 -1 1 17 60.79 3.57
 -1 1 16 358.51 18.39
 -1 -1 16 311.85 13.52
 -1 1 16 319.55 13.61
 -1 1 16 320 13.7
 1 1 -16 363.64 13.69
 -1 1 16 319.79 17.03
 -1 -1 16 344.96 17.11
 -1 1 15 6.2 1.03
 -1 -1 15 6.73 1.02
 -1 1 15 6.7 2.38
 -1 -1 15 4.81 1.8
 1 1 -15 8.73 1.15
 -1 1 15 8.69 1.53
 -1 1 15 7.41 1.15
 -1 1 15 5.5 2.1
 -1 -1 15 8.49 2.19
 -1 -1 14 453.67 20.13
 -1 1 14 413.22 17.54
 -1 1 14 417.87 17.09
 -1 1 14 448.89 20.29
 -1 -1 14 446.45 20.24
 -1 1 14 427.05 17.13
 -1 1 13 50.13 2.86
 -1 1 13 60.77 5.54
 -1 -1 13 57.77 4.65
 -1 1 13 53.17 3.29
 -1 1 12 546.2 23.01
 -1 1 12 532.35 24.52
 -1 -1 12 569.72 24.56
 -1 -1 12 576.18 24.33
 -1 1 12 615.59 25.76
 -1 1 11 115.55 7.68
 -1 -1 11 121.8 6.88
 -1 1 11 110.22 7.04
 -1 1 11 119.91 6.03
 -1 -1 11 118.59 7.07
 -1 1 10 604.88 25.9
 -1 -1 10 578.17 24.62
 -1 -1 10 597.42 25.12
 -1 1 10 605.53 25.24
 -1 1 10 590.17 23.82
 -1 1 9 434.34 18.28
 1 -1 -9 469.8 18.06
 -1 -1 9 450.59 19.43
 -1 1 9 436.96 19.55
 -1 1 9 463.23 20.23
 -1 -1 9 449.36 19.02
 -1 1 8 353.36 14.75
 1 1 -8 356.14 14.33
 -1 1 8 371.1 16.47
 -1 -1 8 367.26 15.34
 -1 1 8 365.49 15.88
 1 -1 -8 372.33 14.74
 -1 1 7 662.92 26.2
 1 1 -7 677.94 26.05
 -1 -1 7 642.49 26.63
 -1 1 7 677.15 27.87
 1 1 -7 666.16 25.98
 -1 1 7 662.65 27.2
 1 -1 -7 703.61 26.43
 -1 -1 6 46.69 2.67
 1 1 -6 42.82 2.32
 -1 1 6 40.96 3.38
 -1 1 6 41.74 2.3
 1 1 -6 43.23 2.37
 1 1 -5 623.19 25
 -1 1 5 684.24 26.33
 -1 -1 5 626.11 25.09
 -1 1 5 642.9 24.8
 1 1 -5 638.57 25.09
 1 -1 -5 664.45 25.22
 1 1 -4 281.19 11.63
 -1 1 4 291.72 12.55
 -1 -1 4 285.2 11.52
 1 1 -4 290.08 11.75
 1 -1 -4 275.8 11.74
 -1 1 4 290.48 11.35
 1 1 -3 1497.19 58.49
 1 -1 -3 1559.85 58.49
 1 -1 -2 282.75 12.71
 1 1 -2 323.43 12.15
 1 1 -1 1079.24 41.26
 1 -1 -1 1091.92 41.74
 1 1 0 274.17 11.02
 -1 1 0 290.6 11.39
 -1 -1 0 269.46 10.77
 1 1 1 68.52 3.38
 -1 1 -1 68.47 3.49
 1 1 1 73.86 3.75
 -1 -1 -1 65.12 3.07
 1 1 2 888.42 34.35
 -1 1 -2 924.79 33.86
 1 -1 2 868.04 33.57
 1 1 2 903.67 34.21
 1 -1 2 968.23 34.01
 1 1 2 916.57 33.96
 1 1 3 2.28 1.2
 -1 1 -3 0.96 0.76
 1 1 3 0.32 0.69
 1 -1 3 0.5 0.89
 1 -1 3 0.7 0.62
 1 1 4 898.95 34.33
 1 -1 4 879.23 34.46
 -1 1 -4 912.63 34.41
 1 1 4 858.16 34.26
 1 -1 4 886.07 34.38
 1 1 4 896.27 35.24
 1 -1 5 44.62 2.9
 1 1 5 52.88 2.75
 1 1 5 50.79 3.73
 -1 1 -5 49.85 2.9
 1 1 5 52.5 2.76
 1 1 5 52.9 3.84
 1 -1 5 52.16 3.04
 1 1 6 126.05 6.08
 1 -1 6 114.21 5.72
 1 1 6 117.32 5.12
 1 1 6 116.96 6.71
 1 1 6 115.97 5.12
 1 -1 6 104.91 5.35
 -1 1 -6 116.25 5.48
 1 1 6 105.2 6.46
 1 1 7 300.31 12.79
 1 -1 7 288.77 12.45
 1 1 7 285.8 13.75
 -1 1 -7 281.18 12.03
 1 1 7 272.78 13.44
 1 -1 7 287.28 11.7
 1 1 7 281.38 11.44
 1 -1 8 730.52 26.79
 1 1 8 672.13 28.15
 1 -1 8 661.16 27.89
 -1 1 -8 668.71 27.37
 1 1 8 636.68 28.94
 1 1 9 2297.05 88.45
 1 -1 9 2251.1 88.19
 -1 1 -9 2295.01 87.49
 1 1 9 2274.56 89.58
 1 -1 10 18.09 2.22
 1 1 10 16.42 2.42
 1 1 10 14.93 2.77
 -1 1 -10 16.61 1.86
 1 -1 11 777.97 32.23
 1 1 11 795.61 32.57
 -1 1 -11 769.76 31.18
 1 1 11 770.32 33.71
 1 1 12 78.77 4.29
 -1 1 -12 80.49 4.75
 1 1 12 77.54 3.96
 1 -1 12 80.53 5.62
 1 1 12 76.84 3.72
 1 1 13 233.39 9.86
 1 -1 13 230.92 9.87
 1 1 13 248.48 10.6
 1 1 13 225.5 10.07
 1 1 13 253.37 12.76
 1 1 13 252.94 9.87
 1 1 14 21.48 1.6
 1 -1 14 22.19 1.49
 1 -1 14 22.57 3.03
 1 1 14 22.3 3.1
 1 -1 14 20.43 1.64
 1 -1 14 20.46 1.69
 1 1 14 19.86 1.8
 1 1 14 19.66 1.58
 1 1 14 20.04 3.69
 1 1 15 206.84 8.89
 1 -1 15 211.4 8.93
 1 1 15 205.43 8.83
 1 -1 15 209.43 8.68
 1 1 15 223.47 12.16
 1 1 15 218.68 11.62
 1 -1 15 224.07 11.96
 1 1 15 209.15 9.16
 1 -1 15 195.45 8.95
 1 -1 16 20.66 3.16
 1 1 16 23.72 3.62
 1 -1 16 24.56 1.92
 1 1 16 24.16 1.8
 1 -1 16 25.19 1.71
 1 1 16 20.83 3.06
 1 1 16 23.03 1.85
 1 1 16 24.36 2.04
 1 -1 16 26.09 2.02
 1 1 16 23.06 1.96
 1 -1 17 63.85 3.68
 1 -1 17 68.31 3.53
 1 1 17 71.13 3.7
 1 1 17 76.33 6.08
 1 -1 17 74.03 6.32
 1 1 17 79.18 6.64
 1 1 17 69.61 4
 1 -1 17 63.19 3.79
 1 1 17 72.07 3.84
 1 -1 17 74.97 3.8
 1 1 17 72.03 3.92
 1 -1 18 152.07 6.73
 1 1 18 143.94 6.88
 1 1 18 148.77 7.28
 1 -1 18 152.22 10.16
 1 1 18 155.95 9.69
 1 1 18 160.35 10.55
 1 1 18 154.31 7.06
 1 -1 18 155.68 6.98
 1 1 18 154.54 7.12
 1 1 19 9.15 1.51
 1 1 19 10.81 1.48
 -1 1 -19 15.04 3.9
 1 1 19 11.2 2.45
 1 -1 19 11.85 2.54
 1 1 19 7.87 1.2
 1 -1 19 12.37 1.4
 1 1 19 11.63 1.46
 1 -1 19 14.18 3.01
 1 1 19 10.32 2.64
 -1 1 -20 64.1 7.04
 1 1 20 54.01 5.92
 1 -1 20 59.64 5.9
 1 1 20 54.97 3.53
 1 1 20 52.94 3.24
 1 -1 20 56.2 3.22
 1 1 20 51.92 3.27
 1 1 20 49.3 3.07
 -1 1 -21 0.9 1.91
 -1 -1 -21 5.16 2.52
 1 1 21 1.69 1.06
 1 1 21 2.39 0.91
 1 -1 21 2.07 0.84
 1 1 21 1.36 0.81
 1 1 21 1.86 0.94
 1 1 21 -0.36 1.91
 1 -1 21 1.95 1.79
 1 1 22 201.06 12.36
 1 -1 22 185.62 11.76
 -1 1 -22 176.2 13.06
 -1 -1 -22 158 12.56
 1 -1 23 7.92 1.17
 1 1 23 7.9 1.19
 1 1 23 8.65 1.11
 1 1 23 7.79 1.19
 1 -1 23 6.17 1.2
 1 -1 23 6.49 1.17
 1 1 23 6.73 1.17
 1 -1 24 154.64 6.66
 1 1 24 152.7 6.71
 1 -1 24 160.22 6.83
 1 1 24 150.41 6.73
 1 1 24 138.66 6.45
 1 -1 24 152.13 6.9
 1 1 24 137.96 6.6
 1 1 25 8.36 1.09
 1 -1 25 10.64 1.2
 1 1 25 8.1 1
 1 -1 25 8.13 1.16
 1 1 25 9.65 1.09
 1 -1 25 7.22 0.96
 1 -1 26 141.55 5.94
 1 1 26 143.13 5.91
 1 -1 26 126.63 5.93
 1 1 26 135.85 5.86
 1 -1 26 130.36 5.72
 1 1 27 1.06 0.53
 1 -1 27 0.67 0.51
 1 -1 27 0.18 0.34
 1 1 27 1.06 0.49
 1 -1 27 1.14 0.54
 1 -1 28 67.67 2.9
 1 1 28 64.06 2.86
 -1 2 29 36.86 1.77
 -1 -2 28 40.92 1.98
 -1 2 28 45.5 2.08
 -1 -2 28 38.55 2.04
 -1 2 27 35.19 2.12
 -1 2 27 42.91 2.27
 -1 -2 27 41.76 2.22
 -1 -2 27 39.54 2.1
 -1 2 26 94.69 4.73
 -1 -2 26 111.64 4.88
 -1 2 26 107.97 4.88
 -1 -2 26 102.15 4.7
 -1 2 25 61.48 3.46
 -1 2 25 66.42 3.54
 -1 -2 25 67.57 3.54
 -1 -2 25 66.26 3.45
 -1 2 25 66.88 3.33
 -1 2 24 148.59 7.04
 -1 -2 24 143.14 6.78
 -1 2 24 158.82 6.88
 -1 -2 24 158.54 7.02
 -1 2 24 158.93 7.11
 -1 -2 24 169.14 7.15
 -1 -2 23 64.39 3.62
 -1 -2 23 76.06 6.72
 -1 2 23 68.03 6.8
 -1 2 23 66.29 3.84
 -1 2 23 73.6 3.71
 -1 2 22 99.19 5.26
 -1 2 22 103.88 8.8
 -1 -2 22 113.29 8.66
 -1 2 22 101.68 5.24
 -1 2 22 103.93 5.06
 -1 2 21 32.03 2.43
 -1 2 21 28.09 4.48
 -1 -2 21 27.74 4.32
 -1 2 21 30.54 2.39
 -1 -2 21 30.2 2.26
 -1 2 21 35.54 2.62
 -1 2 21 32.35 2.31
 -1 2 21 32.9 5.42
 -1 2 20 31.79 2.44
 -1 2 20 31.99 4.66
 -1 -2 20 37.85 4.81
 -1 2 20 33 2.65
 -1 2 20 33.33 2.48
 -1 -2 20 31.98 2.32
 -1 2 20 34.15 2.37
 -1 2 20 27.35 5.19
 -1 2 19 6.47 2.88
 -1 2 19 7.13 2.53
 -1 -2 19 8.36 2.55
 -1 2 19 7.46 1.25
 -1 -2 19 9.88 1.27
 -1 2 19 6.99 1.27
 -1 -2 19 7.13 1.19
 -1 2 19 8.36 1.42
 -1 2 19 10.08 1.3
 -1 2 18 7.93 3.04
 -1 -2 18 8.75 1.24
 1 2 -18 9.13 2.64
 -1 2 18 11.8 2.82
 -1 -2 18 11.56 2.65
 -1 2 18 12.07 1.43
 -1 -2 18 11.82 1.36
 -1 2 18 9.27 1.34
 -1 2 18 9.4 1.51
 -1 2 18 10.7 1.32
 -1 2 17 7.09 1.7
 -1 2 17 7.12 1.13
 1 2 -17 8.93 2.5
 -1 2 17 9.99 3.1
 -1 -2 17 7.19 1.13
 -1 2 17 7.6 1.23
 -1 -2 17 7.65 1.16
 -1 2 17 6.85 1.32
 -1 2 17 10.72 2.63
 -1 -2 17 5.98 2.13
 -1 2 17 8.06 1.24
 -1 2 16 17.08 3.7
 -1 2 16 18.1 1.54
 -1 -2 16 16.32 1.53
 -1 2 16 19.8 1.83
 1 2 -16 18.2 1.71
 -1 2 16 16.78 1.59
 -1 2 16 17.88 2.03
 1 2 -16 11.08 2.74
 -1 2 16 14.31 2.88
 -1 -2 16 16.89 3.01
 -1 2 16 18.21 1.68
 -1 2 15 0.19 1.02
 -1 2 15 0.17 0.68
 -1 2 15 1.58 0.77
 1 2 -15 0.07 0.74
 -1 -2 15 2.43 1.45
 -1 2 15 3.76 1.58
 -1 2 15 1.33 0.87
 -1 2 15 0.79 0.79
 -1 2 15 0.36 1.78
 -1 2 14 21.91 1.79
 -1 2 14 23.6 1.9
 -1 2 14 27.26 4.14
 1 2 -14 26.49 1.9
 -1 2 14 21.66 1.69
 -1 2 14 21.92 2.18
 -1 2 14 24.83 3.42
 -1 2 14 26.45 2
 -1 2 13 3.53 1.2
 -1 2 13 3.16 0.79
 -1 2 13 3.94 0.88
 -1 2 12 28.51 1.9
 -1 2 12 31.39 4.11
 -1 2 12 26.52 2.57
 -1 -2 12 28.88 3.23
 -1 2 11 141.59 9.16
 -1 -2 11 150.58 8.19
 -1 -2 11 149.73 7.41
 1 -2 -11 138.66 6.5
 -1 2 11 142.08 7.24
 -1 2 11 163.39 8.64
 -1 2 10 45.99 4.52
 1 -2 -10 43.48 2.79
 -1 -2 10 45.4 3.04
 -1 -2 10 40.06 3.55
 -1 2 10 40.3 2.97
 -1 2 10 36.43 3.51
 -1 2 9 154.75 9.07
 -1 -2 9 149.74 7.01
 -1 -2 9 144.43 7.87
 -1 2 9 156.96 7.27
 -1 2 9 156.66 8.21
 1 -2 -9 149.94 7.09
 -1 2 8 4.07 1.82
 -1 -2 8 1.06 0.69
 1 -2 -8 2.6 1.01
 -1 2 8 3.03 1.31
 -1 2 8 2.63 0.93
 -1 2 7 63.19 4.84
 -1 -2 7 57.8 2.86
 1 2 -7 65.54 3.33
 -1 2 7 68.94 4.11
 -1 2 7 62.46 3.39
 -1 2 6 106.47 6.55
 -1 -2 6 99.12 4.32
 -1 2 6 113.43 5.18
 -1 2 6 114.56 5.76
 1 2 -6 111.26 5.16
 1 -2 -6 108.64 5.35
 1 2 -5 62.1 3.33
 -1 2 5 55.47 3.13
 -1 2 5 55.12 4.19
 -1 2 5 53.95 4.17
 1 2 -4 403.73 16.55
 -1 2 4 403.14 16.34
 1 2 -4 417.89 16.51
 -1 2 4 403.22 17.4
 1 2 -3 639.24 24.45
 1 2 -3 598.86 24.47
 -1 2 3 614.55 24.97
 1 2 -2 60.45 3.45
 1 2 -2 58.94 3.38
 -1 2 2 63.47 3.59
 -1 2 2 60.41 3.49
 -1 2 1 660.6 25.2
 -1 2 1 623.22 25.23
 1 2 -1 637.49 25.05
 -1 2 0 503.35 20.31
 1 2 0 488.38 20.22
 -1 2 0 518.96 20.05
 1 2 0 526.21 20.29
 1 2 1 184.17 7.84
 1 2 1 194.26 8.37
 1 2 1 178.27 8.09
 -1 2 -1 188.07 8.18
 1 2 2 44 2.64
 -1 2 -2 42.37 2.75
 -1 -2 -2 36.74 1.89
 1 2 2 41.57 2.93
 1 2 2 39.04 2.12
 -1 2 -2 41.56 2.74
 1 2 2 47 2.74
 1 2 2 39.5 2.67
 1 2 2 41.43 2.54
 1 2 3 382.2 14.85
 1 2 3 367.2 14.78
 -1 2 -3 364.99 15.18
 -1 2 -3 372.68 15.05
 1 2 3 353.77 14.08
 1 2 3 347.94 15.45
 1 2 3 357.13 14.78
 1 -2 3 354.66 14.26
 1 2 3 366.26 15.67
 1 2 4 0.32 0.74
 1 2 4 1.8 1.18
 1 2 4 3.28 0.99
 -1 2 -4 0.89 0.92
 1 2 4 0.5 1.37
 -1 2 -4 0.89 1.02
 1 2 4 0.27 0.82
 1 2 4 0.7 0.82
 1 -2 4 0.79 0.61
 1 2 5 135.01 7.15
 -1 2 -5 123.36 6.6
 1 2 5 119.86 6.3
 1 2 5 124.31 6.18
 1 -2 5 121.14 5.67
 1 2 5 124.15 5.76
 1 -2 5 115.81 5.99
 1 2 5 124.88 6.89
 -1 2 -5 125.25 6.16
 1 2 6 120.62 7.2
 1 2 6 115.43 7.03
 -1 2 -6 122.73 6.21
 1 -2 6 121.25 6.03
 1 2 6 126.1 5.72
 1 2 6 126.88 6.38
 1 2 6 116.5 6.44
 1 -2 6 123.24 5.88
 1 -2 7 0.08 0.87
 1 2 7 1.93 1.59
 1 2 7 1.68 1.14
 1 -2 7 1.47 0.91
 1 2 7 2.99 1.35
 -1 2 -7 1.43 1.08
 1 2 7 2.28 1.84
 1 2 8 247.97 12.23
 -1 2 -8 240.87 10.82
 1 2 8 224.28 11.08
 1 -2 8 241.79 10.67
 1 2 8 250.22 11.3
 1 -2 8 213.96 10.18
 1 2 8 242.11 12.57
 -1 2 -9 931.17 35.85
 1 2 9 895.97 37.57
 1 2 9 889.92 38.14
 1 2 9 827.95 36.17
 1 -2 9 886.61 35.7
 1 2 9 905.41 36.38
 -1 2 -10 393.95 17.2
 1 2 10 395.35 19.01
 1 2 10 378.98 17.76
 1 -2 10 393.46 17.25
 1 2 10 411.21 17.96
 1 -2 11 44.84 3.65
 1 2 11 37.26 3.74
 -1 2 -11 41.6 3.45
 1 2 11 40.52 2.3
 1 2 11 42.44 2.89
 1 2 11 41.37 2.53
 1 2 11 44.56 2.46
 1 2 12 297.38 12.53
 1 2 12 311.94 12.43
 1 -2 12 309.94 14.57
 1 -2 12 318.92 12.52
 1 2 12 307.29 12.45
 1 2 12 301.79 13.12
 -1 2 -12 318.69 14.28
 1 2 12 296.18 12.68
 1 2 13 349.35 14.88
 1 2 13 374.76 14.78
 1 2 13 379.22 17.63
 1 2 13 391.23 18.01
 1 -2 13 364.55 14.83
 1 2 13 355.33 14.76
 1 2 13 385.72 15.61
 -1 2 -13 386.14 16.78
 1 2 13 380.25 19.51
 1 2 13 362.93 15.08
 1 2 14 395.62 16.27
 1 2 14 397.49 16.13
 1 2 14 428.35 19.27
 1 -2 14 400.67 18.81
 1 2 14 414.88 19.53
 1 -2 14 409.8 16.25
 1 2 14 394.34 16.18
 1 2 14 405.88 17.01
 1 2 14 419.14 21.38
 1 2 14 395.99 16.47
 1 2 15 204.23 9.29
 1 2 15 209.2 9.15
 1 2 15 212.47 12.44
 1 2 15 237.64 12.24
 1 -2 15 216.97 11.82
 1 -2 15 220.96 9.29
 1 2 15 211.7 9.21
 1 2 15 222.85 10.08
 1 2 15 214.42 9.55
 1 2 15 226.47 14.13
 1 2 16 348.53 14.24
 1 2 16 342.71 14.16
 1 -2 16 359.75 17.32
 1 2 16 340.36 17.88
 1 2 16 370.27 17.52
 1 -2 16 336.4 14.22
 1 2 16 338.62 14.55
 1 2 16 389.76 20.5
 1 2 16 341.53 14.3
 1 2 17 311.72 12.96
 1 2 17 305.49 12.88
 1 2 17 311.61 13.32
 -1 2 -17 289.24 17.96
 1 -2 17 301.97 15.92
 1 2 17 330.57 16.23
 1 2 17 318.21 16.86
 1 2 17 316.85 13.04
 1 -2 17 296.97 12.95
 1 2 18 449.34 18.44
 1 -2 18 461.92 18.33
 1 2 18 457.66 18.81
 1 -2 18 443.3 18.45
 1 -2 18 458.04 21.95
 1 2 18 438.72 22.64
 1 2 18 454.95 21.73
 1 2 18 453.25 18.39
 1 2 18 447.63 18.52
 -1 2 -18 493.64 24.46
 1 2 19 237.96 10.05
 1 -2 19 235.99 9.91
 1 2 19 214.77 9.86
 1 2 19 229.95 10.35
 1 -2 19 213.22 9.94
 1 -2 19 223.96 13.2
 1 2 19 232.32 14.05
 1 2 19 245.81 13.22
 -1 2 -19 258.78 15.8
 1 2 19 231.35 10.08
 1 2 20 335.47 13.42
 1 -2 20 336.56 13.3
 1 2 20 305.69 13.26
 1 2 20 330.7 13.79
 1 -2 20 313.83 16.82
 1 2 20 347.59 18.15
 -1 2 -20 311.71 19.02
 1 2 20 319.7 13.41
 1 -2 20 293.71 13.27
 1 2 21 34.21 2.5
 1 2 21 35.45 2.88
 1 -2 21 38.57 4.65
 1 2 21 39.06 5.08
 1 2 21 39.58 2.66
 1 2 21 39.92 2.66
 1 -2 21 36.12 2.49
 -1 -2 -21 40.37 5.32
 -1 2 -21 39.4 5.73
 1 2 22 26.56 2.35
 1 -2 22 30.95 4
 1 2 22 27.47 4.24
 -1 -2 -22 31.97 4.72
 -1 2 -22 23.01 4.58
 1 -2 22 26.96 2.06
 1 2 23 6.14 1.05
 1 2 23 8.92 1.21
 1 -2 23 8.2 1.11
 1 2 23 9.21 1.25
 1 -2 23 9.16 1.32
 1 2 23 11.27 1.5
 1 -2 24 1.24 0.63
 1 2 24 1.64 0.76
 1 2 24 0.64 0.71
 1 -2 24 0.55 0.78
 1 2 24 1.48 0.71
 1 -2 24 0.91 0.88
 1 -2 25 9.48 0.96
 1 2 25 8.72 1.05
 1 2 25 8.92 1.08
 1 -2 25 8.76 1.11
 1 2 25 6.46 0.9
 1 -2 25 8.81 1.18
 1 2 26 1 0.52
 1 -2 26 0.17 0.39
 1 -2 26 -0.26 0.62
 1 2 26 0.04 0.58
 1 -2 26 -0.05 0.6
 1 2 27 2.65 0.52
 1 2 27 2.61 0.56
 1 -2 27 3.58 0.61
 1 -2 27 2.45 0.61
 1 -2 28 4.74 0.53
 -1 -3 28 4.51 0.54
 -1 3 28 4.25 0.57
 -1 -3 27 0.54 0.45
 -1 -3 27 0.97 0.48
 -1 3 27 0.89 0.48
 -1 3 27 0.76 0.51
 -1 -3 26 4.81 0.79
 -1 -3 26 5.52 0.84
 -1 3 26 5.28 0.83
 -1 3 26 5.79 0.86
 -1 3 25 8.05 1.06
 -1 3 25 7.3 1.07
 -1 3 25 9.22 1.12
 -1 -3 25 8.16 1.07
 -1 -3 25 6.92 1.03
 -1 3 24 33 2.38
 -1 3 24 32.41 2.3
 -1 -3 24 36.11 2.35
 -1 3 24 34.72 2.31
 -1 3 23 15.43 3.25
 -1 3 23 10.98 1.5
 -1 3 23 11.33 1.39
 -1 3 23 11.89 1.44
 -1 -3 22 91.97 6.72
 -1 3 22 111.05 8.18
 -1 3 22 106.05 9.3
 -1 3 21 10.98 1.46
 -1 3 21 11.97 1.49
 -1 -3 21 9.61 1.35
 -1 3 21 11.17 1.32
 -1 3 21 12.39 1.7
 -1 3 21 7.44 3.26
 -1 -3 21 9.56 2.69
 -1 3 21 15.25 3.49
 -1 3 20 21.85 4.05
 -1 -3 20 28.29 2.07
 -1 3 20 25.08 2.17
 -1 3 20 26.06 2.22
 -1 3 20 24.53 2.01
 -1 -3 20 25.53 2.12
 -1 3 20 21.11 4.78
 -1 -3 20 25.93 3.89
 -1 3 20 25.35 2.35
 -1 -3 19 56.97 3.26
 -1 3 19 55.75 3.42
 -1 -3 19 55.94 5.59
 -1 3 19 54.77 6.02
 -1 3 19 56.69 3.26
 -1 -3 19 52.29 3.37
 -1 3 19 56.53 3.46
 -1 3 19 50.53 6.87
 1 3 -19 45.8 5.44
 -1 3 19 57.77 3.71
 -1 3 18 255.07 11.05
 -1 -3 18 240.99 10.07
 -1 3 18 239.93 10.31
 -1 -3 18 251.19 13.68
 -1 3 18 240.1 14.17
 -1 3 18 231.63 10.03
 -1 -3 18 215.83 10.14
 1 3 -18 209.69 13.5
 -1 3 18 224.14 15.72
 -1 3 18 231.65 10.24
 -1 3 18 236.67 10.6
 -1 3 17 60.42 3.47
 -1 -3 17 63.41 3.39
 -1 3 17 59.12 3.51
 -1 3 17 56.68 3.71
 1 3 -17 50.29 5.64
 -1 3 17 65.72 7.41
 -1 3 17 66.43 4.16
 -1 3 17 53.46 3.28
 -1 3 17 68.28 6.29
 -1 -3 17 70.34 5.9
 -1 3 16 31.22 2.19
 1 3 -16 25.88 3.93
 -1 3 16 35.27 2.49
 -1 3 16 33.4 2.81
 -1 3 16 31.36 4.95
 -1 3 16 30.55 4.15
 -1 -3 16 32.27 3.9
 -1 3 16 30.89 2.28
 -1 3 16 30.15 2.25
 -1 3 16 36.37 2.64
 -1 3 15 228.69 9.79
 -1 3 15 262.2 15.33
 1 3 -15 213.71 13.16
 -1 3 15 233.24 10.27
 1 3 -15 242.56 10.2
 -1 3 15 249.27 13.48
 -1 -3 15 243.08 12.7
 -1 3 15 225.11 10.01
 1 3 -15 222.02 9.61
 -1 3 15 244.76 10.19
 -1 3 15 235.56 9.99
 -1 3 15 233.56 10.61
 -1 3 14 26.84 2.45
 1 3 -14 33.17 2.26
 -1 3 14 23.82 3.39
 -1 -3 14 28.99 3.39
 -1 3 14 26.43 2.05
 1 3 -14 27.5 1.85
 -1 3 14 28.63 1.95
 -1 3 14 37.55 2.37
 -1 3 14 27.9 2.03
 -1 3 14 36.89 4.8
 1 3 -14 26.31 3.75
 -1 3 13 241.34 12.42
 -1 3 13 223.35 10.89
 -1 3 13 227.28 9.38
 -1 3 13 254.86 14.15
 -1 3 13 209.02 9.18
 -1 3 13 222.77 9.96
 -1 3 13 208.11 9.37
 1 3 -13 247.31 9.65
 -1 3 13 218.25 9.54
 1 3 -13 216.72 9.15
 1 3 -12 471.22 18.89
 -1 3 12 467.44 18.82
 -1 3 12 484.47 19.27
 -1 3 12 480.52 20.22
 -1 -3 12 495.82 20.96
 -1 3 12 470.83 18.7
 -1 3 12 449.04 18.59
 -1 3 11 195.64 10.41
 -1 3 11 203.25 9.59
 -1 -3 11 199.21 10
 -1 3 11 189.61 8.59
 -1 3 11 189.64 8.15
 1 -3 -11 191.46 9.05
 -1 -3 10 590.9 24.9
 -1 3 10 613.17 27.15
 1 -3 -10 599.77 24.28
 -1 3 10 580.34 24.44
 -1 3 10 591.5 25.41
 -1 -3 9 313.34 13.81
 -1 3 9 305.36 15.6
 1 -3 -9 303.72 13.46
 -1 3 9 305.38 14.14
 -1 3 9 305.83 13.53
 -1 3 8 918.12 35.54
 -1 -3 8 879.86 35.63
 -1 3 8 922.94 37.83
 -1 3 8 899.7 36.06
 1 -3 -8 861.42 35.59
 -1 3 7 295.16 15.01
 -1 3 7 305.84 13.47
 -1 3 7 304.78 13.07
 -1 3 7 292.31 14.77
 -1 3 6 1992.16 77.92
 -1 3 6 1956.72 76.18
 -1 3 6 1943.65 75.95
 -1 3 6 2073.66 78.04
 -1 3 5 74.15 5.22
 -1 3 5 67.13 5
 -1 3 5 75.16 4.15
 -1 3 5 69.44 4.06
 -1 3 4 1535.07 60.36
 -1 3 4 1596.7 60.8
 1 3 -4 1542.84 59.45
 -1 3 4 1505.1 59.07
 -1 3 3 21.76 2.29
 -1 3 3 25.55 2.54
 -1 3 3 22.85 2.65
 -1 3 3 20.98 1.68
 1 3 -3 20.69 2.09
 -1 3 2 678.71 27.31
 -1 3 2 693.06 27.84
 -1 3 2 675.25 27.29
 -1 3 2 646.24 26.91
 -1 3 2 678.82 26.2
 1 3 -2 680.88 27.04
 1 3 -1 168.42 7.86
 -1 3 1 169.3 7.83
 -1 3 1 167.75 7
 1 3 -1 171.07 8.06
 -1 3 1 178.36 8.1
 -1 3 1 174.59 8.22
 1 3 -1 176.42 7.52
 1 3 -1 170.79 8.06
 1 3 0 1057.33 42.04
 -1 3 0 1085.79 42.41
 1 3 0 1083.92 42.05
 1 3 0 1032.29 41.84
 1 3 0 1137.07 42.26
 -1 3 0 1073.37 42.05
 -1 3 0 1086.77 41.98
 -1 3 -1 349.91 14.64
 1 3 1 336.32 14.46
 1 3 1 333.07 14.1
 1 3 1 356.07 14.46
 -1 3 -1 345.7 14.36
 1 3 1 326 14.34
 1 3 2 31.94 2.51
 1 3 2 34.21 2.82
 1 3 2 30.25 2.14
 -1 3 -2 39.38 2.9
 -1 3 -2 30.82 2.54
 1 3 2 34.7 3.15
 1 3 2 32.19 2.27
 1 3 2 31.93 2.6
 1 3 3 579.78 23.16
 1 3 3 591.98 22.96
 1 3 3 540.5 23.25
 -1 3 -3 580.88 23.5
 1 3 3 570.94 23.79
 1 3 3 557.33 22.51
 1 3 3 569.22 24.18
 -1 3 -3 585.14 23.39
 1 3 4 -0.18 0.78
 1 3 4 1.71 1.39
 1 3 4 0.87 1.01
 1 3 4 -0.16 1.26
 -1 3 -4 2.03 1.2
 1 3 4 0.35 0.76
 -1 3 -4 0.56 0.94
 1 3 4 0.5 0.6
 1 3 5 319.07 13.14
 1 3 5 299.78 13.37
 1 -3 5 283.72 12.09
 -1 3 -5 309.65 13.42
 1 3 5 285.05 14.05
 1 3 5 308.62 14.37
 -1 3 -5 309.76 13.59
 1 3 6 5.95 1.76
 1 -3 6 4.93 0.91
 1 3 6 7.35 1.44
 -1 3 -6 6.29 1.49
 -1 3 -6 5.54 1.62
 1 3 6 6.84 1.94
 1 3 6 7.25 1.55
 1 -3 7 243.59 11.32
 -1 3 -7 256.49 12.13
 1 3 7 232.17 12.47
 -1 3 -7 243.82 11.53
 1 3 7 249.52 12.86
 1 3 7 222.42 11.47
 1 -3 7 246.12 10.49
 1 3 7 243.87 11.39
 1 -3 8 45.79 3.54
 -1 3 -8 55.33 4.57
 1 3 8 56.11 4.25
 1 -3 8 52.44 3.37
 1 3 8 54.47 4.06
 1 3 8 58.82 5.29
 -1 3 -8 52.51 3.99
 1 3 8 57.21 4.9
 1 -3 9 79.88 4.73
 1 3 9 91.37 5.67
 1 3 9 76.09 5.5
 1 3 9 79.79 6.4
 -1 3 -9 84.04 5.42
 1 3 9 85.31 6.88
 -1 3 -9 79.98 6.04
 1 3 10 1147.12 44.71
 1 3 10 1175.85 49.74
 -1 3 -10 992.92 47.69
 1 3 10 1198.68 45.33
 -1 3 -10 1215.58 47.06
 1 3 10 1190.77 44.64
 1 -3 10 1165.41 44.74
 1 3 10 1188.93 47.23
 1 3 10 1269.07 47.39
 1 -3 10 1208.75 46.21
 1 3 10 1139.6 44.62
 1 3 10 1133.06 44.86
 1 3 11 1.05 0.8
 1 3 11 1.03 1.12
 1 3 11 0.99 0.75
 -1 3 -11 0.18 1.1
 1 3 11 0.56 0.59
 1 -3 11 1.12 0.7
 1 3 11 0.33 0.6
 1 -3 11 1.7 1.12
 1 3 12 1249.19 48.46
 -1 3 -12 1086.87 52.1
 1 3 12 1265.52 48.7
 1 3 12 1308.64 49.23
 -1 3 -12 1332.37 51.14
 1 3 12 1323.68 53.71
 1 -3 12 1250.6 48.48
 1 3 12 1262.7 48.38
 1 -3 12 1285.82 50.41
 1 3 12 1333.49 51.51
 1 3 12 1294.28 51.64
 1 3 12 1219.14 48.34
 1 3 13 22.91 1.83
 -1 3 -13 21.05 3.57
 1 3 13 22.46 1.97
 1 3 13 28.01 2.41
 1 3 13 22.28 1.72
 1 -3 13 19.21 1.7
 1 3 13 23.16 3.17
 1 3 13 22 3.06
 1 3 13 21.17 1.69
 1 3 13 21.57 3.9
 -1 3 -13 20.31 1.46
 1 3 14 550.9 23.01
 -1 3 -14 592.82 27.75
 1 -3 14 598.27 23.06
 1 3 14 563.84 22.92
 1 3 14 579.63 22.94
 1 -3 14 575.21 25.31
 1 3 14 592.56 26.46
 1 3 14 583.39 26.06
 1 3 14 605.1 23.89
 1 3 14 586.02 23.32
 1 3 14 588.52 28.76
 1 3 15 49.53 2.97
 1 -3 15 42.55 2.87
 1 3 15 47.68 2.87
 1 3 15 46.9 2.84
 -1 3 -15 40.47 5.24
 1 -3 15 46.75 4.39
 1 3 15 47.58 5.12
 1 3 15 59.71 5.18
 1 3 15 51.52 3.63
 1 3 15 46.88 3.18
 1 3 15 54.18 6.37
 1 3 16 186.94 8.62
 1 -3 16 201.62 8.72
 1 3 16 196.18 8.61
 1 3 16 187.56 8.55
 -1 3 -16 187.7 12.9
 1 -3 16 189.14 10.88
 1 3 16 197.4 12.01
 1 3 16 204.56 11.6
 1 3 16 198.98 9.52
 1 3 16 195.44 8.97
 1 3 16 202.53 14.01
 1 3 17 99.96 5.19
 1 -3 17 97.15 5.18
 1 3 17 102.57 5.15
 1 3 17 96.55 5.08
 -1 3 -17 119.76 9.56
 1 -3 17 103.55 7.36
 1 3 17 107.29 8.29
 1 3 17 109.96 7.85
 1 3 17 106.62 6
 1 3 17 106.8 9.79
 1 3 17 107.05 5.57
 1 3 18 121.33 5.89
 1 3 18 116.78 5.86
 -1 3 -18 129.04 10.56
 1 -3 18 125.36 8.4
 1 3 18 130.95 9.46
 1 3 18 117.85 8.46
 1 -3 18 117.04 6
 1 3 18 120.8 6.31
 1 3 18 123.51 5.96
 1 3 19 44.67 2.78
 1 -3 19 40.37 2.57
 1 3 19 44.84 2.81
 -1 3 -19 33.96 5.57
 1 3 19 39.33 4.54
 1 -3 19 40.41 4.46
 1 3 19 39.77 5.04
 1 3 19 42.4 3.1
 1 -3 19 37.81 2.79
 1 3 19 43.51 2.84
 1 3 20 12.74 1.46
 1 3 20 13.26 3.01
 1 3 20 15 1.59
 1 -3 20 13.46 1.41
 1 -3 20 10.56 1.49
 -1 3 -20 13.34 3.72
 -1 -3 -20 10.69 2.94
 1 3 20 12.11 1.71
 1 3 20 13.71 1.58
 -1 3 -21 49.04 6.69
 -1 -3 -21 53.03 6.05
 1 3 22 1.04 0.85
 1 3 22 0.21 0.72
 1 -3 22 0.82 0.69
 1 3 22 1.6 0.77
 -1 3 -22 -0.42 2.5
 1 3 22 2.03 1.68
 1 3 22 1.46 1.07
 1 -3 22 1.62 0.94
 1 3 23 150.87 7.25
 1 -3 23 159.15 7.22
 1 -3 23 157.24 6.75
 1 3 23 165.72 7
 1 3 23 149.67 6.91
 1 3 23 164.6 6.98
 1 3 24 2.24 0.78
 1 -3 24 1.57 0.61
 1 -3 24 2.98 0.96
 1 3 24 2.36 0.8
 1 -3 24 2.11 0.83
 1 3 24 3.01 0.82
 1 -3 25 115.79 5.44
 1 -3 25 132.28 5.39
 1 3 25 121.88 5.21
 1 3 25 127.35 5.29
 1 -3 26 6.11 0.85
 1 3 26 7.25 0.84
 1 3 26 8.18 0.83
 1 -3 26 5.58 0.9
 1 3 27 76.47 3.21
 1 -3 27 71.12 3.22
 1 3 27 71.52 3.14
 1 -3 27 66.79 3.29
 -1 4 28 0.21 0.3
 -1 -4 28 0.22 0.35
 -1 -4 27 3.91 0.53
 -1 -4 27 2.56 0.67
 -1 -4 27 2.8 0.53
 -1 4 27 2.85 0.61
 -1 4 26 4.84 0.78
 -1 -4 26 6.46 0.82
 -1 4 26 6.86 0.87
 -1 -4 26 6.25 0.78
 -1 4 26 6.32 0.87
 -1 4 25 34.31 2.23
 -1 4 25 31.57 2.23
 -1 4 25 39.82 2.27
 -1 -4 25 40.58 2.24
 -1 4 24 17.57 1.73
 -1 4 24 20.68 1.69
 -1 -4 24 15.95 1.52
 -1 -4 24 20.51 1.66
 -1 4 24 22.02 1.67
 -1 4 23 65.85 3.77
 -1 4 23 67.28 3.55
 -1 4 23 61.53 3.49
 -1 4 22 24.92 2.27
 -1 4 22 19.49 3.44
 -1 -4 22 23.89 2.04
 -1 4 22 18.2 4.29
 1 4 -22 16.17 4.05
 -1 4 21 131.05 6.2
 -1 4 21 138.37 11.67
 -1 4 21 139.11 9.95
 -1 4 21 123.28 6.17
 -1 4 20 0.4 0.76
 1 4 -20 2.31 1.77
 -1 4 20 1.04 2.29
 -1 4 20 0.58 0.82
 -1 -4 20 1.32 0.93
 -1 4 20 1.08 1.88
 1 4 -20 -0.91 2.13
 -1 4 20 0.61 1.01
 -1 4 19 245.13 11.34
 -1 4 19 254.05 17
 1 4 -19 236.9 14.44
 -1 4 19 246.77 10.65
 -1 4 19 251.46 11.08
 -1 -4 19 236.69 10.69
 -1 4 19 238.03 10.32
 -1 4 19 233.3 10.56
 -1 4 19 251.96 14.8
 -1 4 18 -0.1 1.08
 -1 -4 18 0.66 0.95
 -1 4 18 0.4 0.81
 -1 4 18 1.68 1.31
 -1 4 18 1.83 0.91
 -1 4 18 -0.08 0.85
 1 4 -18 1.72 1.85
 -1 4 18 1.39 1.83
 -1 4 18 1.53 2.54
 -1 4 17 471.15 19.64
 -1 4 17 496.07 20.71
 -1 4 17 485.25 19.91
 -1 4 17 507.51 20.05
 -1 4 17 489.59 20.3
 -1 -4 17 493.57 22.91
 -1 4 17 481.97 23.97
 -1 4 17 517.07 26.83
 1 4 -17 466.04 24.16
 -1 4 17 488.07 19.97
 -1 -4 17 503.8 19.7
 -1 4 16 20.84 2.08
 1 4 -16 19.25 3.65
 -1 -4 16 22.63 3.16
 -1 4 16 18.55 1.71
 -1 4 16 20.18 2.36
 -1 4 16 19.72 1.81
 -1 4 16 21.88 2.03
 -1 4 16 22.2 3.66
 1 4 -16 22.34 1.7
 -1 4 16 23.49 4.51
 -1 4 16 22.95 1.97
 -1 4 15 511.39 21.22
 1 4 -15 522.69 25.53
 -1 4 15 589.4 28.31
 -1 4 15 586.9 25.56
 -1 -4 15 526.7 23.96
 -1 4 15 546.5 22.22
 -1 4 15 530.84 21.45
 -1 4 15 544.94 21.65
 -1 4 15 566.13 21.88
 -1 4 15 552.46 21.56
 1 4 -15 513.38 21.17
 -1 4 14 15.73 1.44
 -1 -4 14 17.11 2.52
 1 4 -14 17.71 3.28
 1 4 -14 15.08 1.4
 -1 4 14 15.8 1.67
 -1 4 14 22.07 3.33
 -1 4 14 16.71 2.03
 -1 4 14 15.85 1.58
 -1 4 14 18.53 4.03
 -1 4 14 17.3 1.54
 -1 4 13 568.36 23
 -1 4 13 570.13 22.42
 -1 4 13 560.51 22.32
 -1 4 13 582.37 25.63
 1 4 -13 547.87 26.19
 -1 4 13 599.43 28.11
 -1 4 13 548.63 22.13
 -1 4 13 566.04 22.5
 1 4 -13 564.66 22.19
 -1 4 12 1.35 1.15
 -1 4 12 2.28 0.72
 -1 4 12 1.41 0.71
 1 4 -12 2.36 0.74
 -1 4 12 2.85 2.13
 1 4 -12 0.54 1.53
 -1 4 12 2.43 0.91
 -1 4 12 -0.22 1.31
 -1 -4 12 2.29 1.23
 1 4 -12 3.34 1.06
 -1 4 12 2.98 0.81
 -1 4 11 548.43 21.42
 -1 4 11 538.98 26.09
 1 -4 -11 553.38 23.01
 -1 4 11 524.69 21.51
 1 4 -11 534.33 21.32
 1 4 -11 566.53 21.71
 -1 4 11 535.71 21.34
 -1 4 11 553.38 23.24
 -1 -4 11 536.32 23.07
 -1 4 11 545.11 21.98
 -1 4 10 7.95 1.41
 -1 4 10 9.35 1.07
 1 -4 -10 9.99 1.78
 -1 4 10 6.19 1.6
 -1 4 10 7.63 0.96
 -1 -4 10 7.65 1.55
 -1 4 10 7.39 1.84
 1 4 -10 9.59 1.04
 1 4 -10 10.29 1.3
 -1 4 9 210.8 10.01
 -1 4 9 212.36 12.09
 -1 4 9 205.53 10.21
 1 -4 -9 172.86 9.68
 -1 -4 9 208.3 9.63
 1 4 -9 199.89 11.24
 -1 4 8 32.57 3.03
 -1 4 8 34.14 3.06
 -1 -4 8 33.35 2.71
 -1 4 8 38.34 4.28
 -1 4 8 30.8 4.06
 1 4 -8 34.87 3.89
 -1 4 7 5.24 2.06
 1 4 -7 4.63 1.76
 -1 -4 7 7.08 1.22
 -1 4 7 4.94 1.39
 -1 4 7 3.11 2.15
 -1 4 7 2.67 1.42
 1 4 -6 142.32 8.13
 -1 4 6 131.91 8.5
 -1 4 6 130.56 6.87
 -1 4 6 155.2 8.95
 1 4 -5 58.82 4.48
 -1 4 5 57.28 4.73
 -1 4 5 50.89 3.37
 -1 4 5 57.37 4.84
 1 4 -4 160.31 8.54
 -1 4 4 153.91 7.08
 -1 4 4 155.1 8.61
 -1 4 4 151.92 8.18
 -1 4 4 153.69 8.97
 -1 4 3 599.2 25.94
 1 4 -3 638.69 25.6
 1 4 -3 601.75 23.81
 -1 4 3 603.93 25.61
 -1 4 3 606.12 25.39
 -1 4 3 604.3 23.84
 -1 4 2 153.34 8.24
 1 4 -2 146.44 6.49
 1 4 -2 160.63 7.88
 -1 4 2 155.84 7.88
 -1 4 2 149.8 7.31
 1 4 -2 135.71 5.95
 -1 4 2 148.84 7.81
 -1 4 2 151.85 6.2
 -1 4 1 1313.57 49.65
 1 4 -1 1364.76 49.14
 1 4 -1 1323.34 48.22
 -1 4 1 1335.1 49.36
 -1 4 1 1283.91 48.57
 -1 4 1 1351.51 49.29
 -1 4 1 1186.85 46.94
 1 4 0 498.24 21.43
 1 4 0 521.65 21.21
 -1 4 0 518.59 21.81
 1 4 0 524.46 21.48
 -1 4 0 508.43 21.13
 -1 4 0 524.96 21.73
 -1 4 0 518.18 22.02
 1 4 1 2402.57 95.95
 1 4 1 2563.25 95.73
 -1 4 -1 2557.06 96.37
 1 4 1 2467.07 95.96
 -1 4 -1 2485.43 95.66
 -1 4 -2 34.91 2.85
 1 4 2 38.01 3.14
 1 4 2 33.95 2.66
 -1 4 -2 40.59 3.29
 1 4 2 31.48 3.01
 1 4 2 39.54 3.73
 1 4 3 2106.29 81.38
 1 4 3 2074.97 82.5
 -1 4 -3 2172.3 82.46
 1 4 3 2054.07 82.09
 1 4 3 2162.05 81.37
 1 4 3 2070.41 83.42
 -1 4 -3 2163.42 81.94
 -1 4 -4 25.2 2.72
 1 4 4 23.79 2.89
 1 4 4 22.07 2
 1 4 4 25.75 2.7
 1 4 4 23.8 2.17
 1 4 4 21.07 3.06
 -1 4 -4 25.37 2.53
 -1 4 -5 2773.07 104.18
 1 4 5 2697.25 104.73
 1 4 5 2748.07 103.3
 1 4 5 2638.95 103.91
 1 4 5 2591.66 102.56
 1 4 5 2780.07 105.42
 -1 4 -5 2740.05 103.95
 -1 4 -6 73.66 5.18
 1 4 6 75.65 5.77
 1 4 6 73.9 4.62
 1 4 6 69.8 5.02
 1 4 6 67.23 5.83
 -1 4 -6 76.07 5.17
 1 4 7 1276.14 51.2
 -1 4 -7 1334.49 50.27
 -1 4 -7 1309.86 50.37
 1 4 7 1254.06 49.43
 1 4 7 1276.35 50.01
 1 -4 7 1175.49 47.82
 1 4 7 1299.33 51.72
 -1 4 -8 4.22 1.6
 1 4 8 2.83 1.81
 -1 4 -8 7.79 1.94
 1 4 8 3.68 2.08
 1 4 8 2.49 1.58
 1 4 8 3.41 1.35
 1 -4 8 3.3 0.85
 1 4 9 663.74 26.8
 1 -4 9 704.01 26.85
 1 4 9 706.26 27.49
 1 -4 9 678.94 27.55
 1 4 9 740.49 29.19
 -1 4 -9 732.53 29.71
 1 4 9 679.11 26.72
 1 4 9 703.7 26.8
 1 4 9 662.25 26.98
 1 4 10 3.04 0.89
 1 4 10 5.57 2.45
 1 4 10 2.33 0.71
 1 4 10 3.07 0.84
 1 4 10 3.96 1.24
 -1 4 -10 2.34 0.64
 1 -4 10 4.38 1.03
 1 4 10 2.48 1.99
 1 -4 10 1.94 0.74
 1 4 10 2.86 0.74
 -1 4 -11 468.9 18.64
 1 4 11 468.93 19.11
 1 4 11 517.28 24.63
 -1 4 -11 507.18 22.97
 1 4 11 478.04 18.77
 1 4 11 463.11 18.86
 1 4 11 488.4 19.66
 1 4 11 482.4 18.57
 1 -4 11 456.52 18.88
 1 4 11 491.39 21.8
 1 -4 11 479.59 20.07
 1 4 11 473.02 21.49
 1 4 11 478.16 23.58
 1 4 11 459.17 18.79
 1 -4 12 7.99 1.11
 -1 4 -12 4.93 0.81
 -1 4 -12 4.15 2.04
 1 4 12 6.36 1.17
 1 4 12 7.04 1.98
 1 4 12 5.23 0.99
 1 4 12 5.04 1.4
 1 4 12 6.67 2.69
 1 4 12 6.36 0.98
 1 4 12 5.45 0.94
 -1 4 -12 3.48 1.67
 1 4 12 5.78 1.79
 1 4 13 115.02 5.86
 1 4 13 130.17 8.38
 1 4 13 119.54 8.16
 1 4 13 116 5.65
 1 4 13 126.65 6.45
 -1 4 -13 138.26 8.43
 1 4 13 123.41 9.79
 -1 4 -13 112.44 5.34
 -1 4 -13 142.42 9.5
 1 4 13 116.57 5.53
 1 -4 13 122.03 5.73
 1 4 13 116.6 5.56
 1 -4 14 1.65 0.85
 -1 4 -14 3.07 0.75
 -1 4 -14 2.8 2.13
 1 4 14 0.78 1.5
 1 4 14 2.45 1.03
 1 4 14 2.2 0.9
 1 4 14 1.16 1.18
 1 4 14 2.18 1.85
 1 4 14 1.92 1.41
 1 4 14 2.2 0.8
 -1 4 -14 1.28 1.44
 1 4 14 1.5 0.8
 -1 4 -15 22.84 1.67
 1 4 15 22.24 2.13
 1 4 15 20.51 1.92
 1 4 15 26.06 3.66
 1 4 15 26.97 3.67
 1 4 15 25.52 2.62
 -1 4 -15 22.21 3.34
 1 4 15 21.12 4.48
 1 -4 15 21.95 2.01
 1 4 15 22.42 1.89
 -1 4 -15 23.28 4.03
 1 4 15 21.52 1.89
 -1 4 -16 1.19 2.03
 1 4 16 3.79 2.03
 1 4 16 3.66 2.04
 1 4 16 2.66 1.52
 1 4 16 2.73 1.09
 -1 4 -16 4.39 1.73
 1 -4 16 2.35 1.04
 1 4 16 4.36 1.29
 1 4 16 2.85 0.94
 1 4 16 -1 2.49
 1 4 16 3.76 0.95
 1 4 17 0.93 1.09
 -1 4 -17 2.07 2.12
 1 4 17 6.85 3.33
 1 4 17 0.67 1.61
 1 4 17 2.58 2.08
 1 -4 17 3.73 1.16
 1 4 17 1.2 0.92
 1 4 17 1.04 1.48
 1 4 17 1.79 0.86
 1 4 17 2.31 0.92
 1 4 18 49.84 3.84
 1 4 18 46.66 2.99
 1 4 18 44.95 3.32
 1 -4 18 43.32 3.1
 1 4 18 45.87 5.38
 1 4 18 46.4 4.97
 1 4 18 47.07 2.99
 1 4 18 45.23 3.04
 -1 4 -18 41.03 5.82
 1 4 19 0.72 0.91
 -1 4 -19 1.73 2.09
 1 4 19 0.35 1.74
 1 4 19 2.24 1.67
 1 -4 19 1.3 0.74
 1 4 19 1.02 0.87
 1 -4 19 0.97 0.96
 1 4 19 2.64 0.99
 1 4 19 1.89 1.16
 1 4 20 8.53 1.3
 -1 4 -20 7.74 3.09
 1 4 20 10.81 2.97
 1 4 20 9.37 1.34
 1 -4 20 8.64 1.43
 1 4 20 9.76 1.41
 1 4 20 9.28 1.56
 1 -4 21 1.22 0.69
 1 -4 21 1.32 1.01
 1 4 21 0.34 1.58
 -1 4 -21 -0.83 2.13
 1 4 22 -0.09 0.97
 1 4 22 1.68 0.83
 1 4 22 0.07 0.72
 1 4 22 0.45 0.82
 1 -4 22 0.45 0.85
 1 4 23 10.17 1.22
 1 -4 23 9.88 1.34
 1 -4 23 8.75 1.25
 1 4 23 10.86 1.23
 1 4 23 10.09 1.23
 1 4 23 10.14 1.47
 1 -4 24 5.27 1.05
 1 4 24 4.79 1.1
 1 4 24 5.22 0.89
 1 -4 24 5.8 0.99
 1 4 24 5.54 0.88
 1 -4 24 4.7 0.92
 1 -4 25 2.73 0.74
 1 4 25 4.08 0.71
 1 4 25 4.08 0.72
 1 -4 26 -0.03 0.48
 1 4 26 0.86 0.45
 1 4 26 0.94 0.47
 1 -4 26 -0.2 0.56
 1 -4 27 1.56 0.42
 1 4 27 2.12 0.4
 1 -4 27 1.61 0.44
 -1 5 27 3.25 0.5
 -1 -5 27 2.98 0.55
 -1 -5 26 3.65 0.72
 -1 -5 26 3.47 0.61
 -1 -5 26 2.39 0.48
 -1 5 26 3.82 0.65
 -1 5 26 1.74 0.6
 -1 5 26 3.83 0.66
 -1 -5 25 0.51 0.5
 -1 5 25 1.02 0.56
 -1 5 25 0.66 0.59
 -1 5 25 1.03 0.74
 -1 -5 25 0.08 0.57
 -1 -5 24 21.97 1.57
 -1 5 24 21.72 1.59
 -1 5 24 19.75 1.62
 -1 5 24 21.14 1.76
 -1 5 23 5.36 0.98
 -1 5 23 4.71 0.98
 -1 -5 23 3.58 0.99
 -1 5 23 5.41 1.19
 -1 5 22 61.79 3.74
 -1 5 22 65.48 3.43
 -1 -5 22 53.01 3.42
 -1 5 22 53.96 3.37
 -1 -5 21 27.19 2.3
 1 5 -21 26.16 4.51
 -1 5 21 27.97 5.44
 -1 5 21 35.78 4.55
 -1 5 20 88.76 5.24
 -1 5 20 87.66 4.62
 1 5 -20 63.96 7.61
 -1 5 20 93.61 5.07
 -1 5 20 104.29 9.96
 1 5 -20 75.42 7.26
 -1 -5 20 80.94 4.72
 -1 5 20 87.21 7.53
 -1 5 20 87.82 4.7
 -1 5 19 121.77 6.47
 1 5 -19 97.29 8.73
 -1 5 19 103.55 10.48
 -1 5 19 117.44 5.77
 -1 5 19 116.71 5.84
 -1 5 19 123.66 6.26
 -1 -5 19 113.47 5.93
 1 5 -19 92.84 9.25
 -1 5 19 106.29 8.66
 -1 5 18 13.34 1.87
 -1 -5 18 13.22 1.68
 1 5 -18 10.85 3.25
 -1 5 18 14.57 1.66
 -1 5 18 16.5 2.2
 -1 5 18 14.88 1.66
 1 5 -18 10.63 3.09
 -1 5 18 20.25 4.58
 -1 5 18 16.86 3.35
 -1 5 17 129.45 6.68
 -1 5 17 128.05 11.39
 1 5 -17 123.84 9.92
 -1 5 17 128.08 6.04
 -1 5 17 141.34 7.09
 -1 5 17 127.02 6.24
 -1 5 17 141.34 9.76
 -1 5 17 130.16 6.36
 1 5 -17 125.52 5.99
 1 5 -17 110.78 9.85
 -1 5 16 14.34 1.89
 1 5 -16 4.63 2.68
 -1 5 16 12.53 1.42
 1 5 -16 21.65 3.84
 -1 5 16 10.15 1.91
 -1 5 16 11.3 1.52
 -1 5 16 14.03 1.55
 -1 5 16 12.13 1.51
 -1 5 16 14.84 3.02
 1 5 -16 11.95 1.37
 -1 5 16 14.66 4.17
 -1 5 15 264.9 12.16
 -1 5 15 287.66 11.53
 -1 5 15 267.46 11.55
 1 5 -15 262.9 11.21
 -1 5 15 274.15 17.36
 1 5 -15 248.19 15.26
 -1 5 15 254.75 14.67
 -1 5 15 270.06 11.37
 -1 5 15 248.9 11.08
 -1 5 15 275.83 11.88
 -1 5 14 10.34 1.24
 -1 5 14 12.4 1.4
 -1 5 14 9.52 1.76
 -1 5 14 13.35 1.45
 1 5 -14 10.76 1.25
 -1 5 14 9.5 1.38
 1 5 -14 12.13 2.98
 -1 5 14 11.82 2.53
 -1 5 14 11.16 1.62
 -1 5 14 10 3.4
 -1 5 13 217.5 10.19
 -1 5 13 239.59 9.61
 -1 5 13 206.9 14.26
 1 5 -13 224.22 13.37
 -1 5 13 220.18 9.68
 1 5 -13 225.7 9.43
 -1 5 13 213.17 12.23
 -1 5 13 210.12 9.38
 -1 5 13 208.33 11.54
 -1 5 13 213.49 9.25
 1 5 -12 0.18 0.67
 -1 5 12 1.35 1.52
 -1 5 12 1.3 1.1
 -1 5 12 0.78 0.72
 1 5 -12 2.15 1.69
 -1 5 12 0.94 0.72
 -1 5 12 -0.69 1.23
 -1 5 12 0.36 0.81
 -1 5 12 0.44 0.65
 -1 5 12 -0.4 2.2
 -1 5 12 0.62 0.67
 -1 5 11 593.04 23.49
 1 5 -11 614.7 23.68
 -1 5 11 600.61 23.48
 -1 5 11 597.7 24.41
 -1 5 11 552.56 26.07
 1 -5 -11 613.9 25.93
 -1 5 11 623.45 23.72
 -1 5 11 604.83 25.93
 -1 5 11 586.63 23.58
 1 5 -11 576.78 27.58
 -1 5 11 627.17 29.33
 -1 5 10 129.41 5.66
 -1 5 10 134.78 6.46
 1 5 -10 137.61 9
 1 -5 -10 128.74 7.71
 -1 5 10 123.32 5.77
 -1 5 10 131.78 9.74
 1 5 -10 133.8 5.88
 -1 5 10 128.84 5.71
 -1 5 10 126.26 5.66
 -1 5 10 120.03 5.91
 -1 5 9 237.62 9.82
 -1 5 9 230.47 10.5
 1 5 -9 221.16 12.91
 -1 5 9 257.43 9.95
 -1 5 9 225.39 13.86
 -1 5 9 233.34 9.78
 -1 5 9 222.26 11.62
 1 5 -9 246.38 9.98
 -1 5 9 232.1 10.02
 -1 5 8 277.51 10.89
 1 5 -8 285.22 11.01
 -1 5 8 266.13 11.01
 -1 5 8 262.55 10.83
 -1 5 8 263.54 12.5
 1 5 -7 120.91 5.08
 -1 -5 7 94.34 5.2
 -1 5 7 112.78 6.17
 -1 5 7 115.53 8.13
 1 5 -7 114.39 6.51
 -1 5 7 106.08 8.04
 1 5 -6 492.87 20.83
 -1 5 6 488.03 18.76
 -1 5 6 488.91 21.44
 -1 5 6 505.84 21.7
 -1 5 5 368.16 17.39
 -1 5 5 363.57 16.55
 -1 -5 5 336.88 14.19
 1 5 -5 389.52 17.05
 -1 5 5 382.58 17.74
 -1 5 4 475.63 21.73
 -1 5 4 476.75 21.16
 1 5 -4 484 21.41
 -1 5 4 482.7 22.1
 -1 5 3 150.15 8.59
 1 5 -3 148.92 8.28
 -1 5 3 138.12 8.1
 -1 5 3 142 8.72
 -1 5 2 444.21 20.08
 1 5 -2 462.82 19.85
 -1 5 2 455.02 19.94
 -1 5 2 431 20.3
 -1 5 1 240.45 11.92
 -1 5 1 237.94 11.07
 1 5 -1 229.26 10.66
 -1 5 1 243.1 11.91
 1 5 -1 253.79 11.81
 -1 5 1 239.84 12.11
 -1 5 0 209.3 10.46
 -1 5 0 193.19 9.53
 -1 5 0 207.25 10.45
 1 5 0 208.72 10.12
 1 5 0 203.77 9.7
 -1 5 0 190.78 10.37
 -1 5 -1 285.4 13.58
 1 5 1 285.9 14.66
 -1 5 -1 289.2 12.88
 1 5 1 299.99 13.24
 1 5 1 279.8 13.16
 -1 5 -1 298.25 13.8
 -1 5 -1 265.18 13.41
 1 5 2 17.13 2.14
 -1 5 -2 16.09 2.34
 1 5 2 12.99 2.12
 -1 5 -2 12.83 2.12
 1 5 2 14.47 2.37
 1 5 2 20.16 3.15
 -1 5 -2 14.96 1.94
 -1 5 -3 131.62 7.64
 1 5 3 137.58 8.01
 -1 5 -3 146.04 7.68
 -1 5 -3 162.61 8.57
 1 5 3 137.97 8.19
 1 5 3 149.8 7.53
 1 5 3 151.31 9.38
 1 5 4 7.67 1.84
 1 5 4 6.6 2.32
 -1 5 -4 6.76 1.56
 1 5 4 7.78 1.51
 -1 5 -4 8.75 1.89
 1 5 4 7.04 1.93
 1 5 5 163.61 8.26
 -1 5 -5 166.26 8.83
 -1 5 -5 172.18 9.53
 1 5 5 170.69 9.76
 1 5 5 155.84 8.98
 1 5 5 167.51 10.38
 1 5 6 214.92 9.07
 -1 5 -6 218.35 9.11
 1 5 6 216.69 9.12
 1 5 6 231.96 12.44
 1 5 6 225.82 10.71
 1 5 6 234.37 9.19
 1 5 6 223.34 9.17
 -1 5 -6 213.27 11.22
 -1 5 -7 347.45 14.11
 1 -5 7 364.57 14.22
 1 5 7 344.35 14.31
 1 5 7 345.21 14.18
 1 5 7 354.82 14.18
 1 5 7 358.62 14.84
 -1 5 -7 373.9 16.89
 1 5 7 367.83 16.06
 1 5 7 364.05 14.19
 1 5 7 348.61 14.09
 1 5 7 344.78 14.11
 1 5 8 576.09 23.79
 1 5 8 618.64 28.51
 -1 5 -8 600.21 23.56
 1 5 8 606.71 23.65
 1 5 8 598.97 23.63
 1 5 8 610.92 24.36
 1 5 8 607.29 23.55
 1 5 8 611.35 25.75
 1 5 8 570.32 26.35
 1 5 8 616.08 23.63
 1 5 8 603.18 23.55
 1 -5 8 608.8 23.67
 1 -5 9 287.45 11.56
 -1 5 -9 278.55 11.39
 1 5 9 276.68 11.36
 1 5 9 267.6 11.68
 1 5 9 273.04 11.48
 1 5 9 280.82 16.21
 1 5 9 284.46 12.2
 1 5 9 283.3 15.71
 -1 5 -9 290.97 14.67
 1 5 9 271.18 11.4
 1 5 9 289.25 11.53
 1 5 9 270.01 14.18
 1 5 9 277.27 11.49
 -1 5 -10 183.17 11.03
 1 -5 10 190.13 8.08
 -1 5 -10 178.6 7.85
 1 5 10 182.52 7.81
 1 5 10 173.36 8.19
 1 5 10 189.63 8.04
 1 5 10 177.3 12.32
 1 5 10 183.6 8.71
 -1 5 -10 185.81 10.93
 1 5 10 192.56 12.23
 1 5 10 177.65 7.88
 1 5 10 195.03 8.03
 1 5 10 173.78 10.57
 1 5 10 182.76 10.18
 1 5 10 189.24 8.02
 -1 5 -11 53.54 5.2
 1 -5 11 41.21 2.66
 -1 5 -11 45.85 2.58
 1 5 11 46.08 2.51
 1 5 11 40.63 2.81
 1 5 11 42.87 2.66
 1 5 11 39.36 5.49
 1 5 11 43.05 3.26
 -1 5 -11 52.94 4.99
 1 5 11 48.3 5.66
 1 5 11 43.84 2.59
 1 5 11 41.91 2.59
 1 5 11 41.87 4.24
 1 5 11 38.3 4.42
 1 5 11 39.89 2.58
 -1 5 -12 307.33 16.73
 1 -5 12 310.51 12.93
 -1 5 -12 319.53 12.68
 1 5 12 314.58 13.18
 1 5 12 301.08 18.66
 1 5 12 315.42 15.77
 1 5 12 296.27 15.87
 1 5 12 298.55 12.82
 1 5 12 317.29 13.73
 -1 5 -12 326.67 16.52
 1 5 12 314.35 18.12
 1 5 12 301.98 12.71
 1 5 12 303.53 12.76
 1 5 12 308.84 12.53
 1 5 12 298.34 12.77
 1 5 13 0.26 1.31
 1 5 13 0.72 0.84
 1 -5 13 0.29 0.83
 -1 5 -13 1.05 0.69
 -1 5 -13 4.39 2.17
 1 5 13 2.23 1.11
 1 5 13 0.36 0.8
 1 5 13 -0.12 1.29
 1 5 13 1.4 0.81
 1 5 13 1.73 0.78
 1 5 13 1.78 2.15
 1 5 13 2.48 2.05
 -1 5 -13 1.75 1.91
 -1 5 -14 83.16 4.21
 1 5 14 85.45 4.81
 -1 5 -14 70.12 7.17
 1 5 14 81.99 4.34
 1 5 14 77.88 4.38
 1 5 14 89.9 5.24
 1 5 14 78.42 8.43
 -1 5 -14 89.02 7.21
 1 -5 14 82.9 4.52
 1 5 14 84.12 6.96
 1 5 14 86.17 6.87
 1 5 14 83.99 4.4
 1 5 14 88.93 4.47
 1 5 15 0.61 1.33
 1 5 15 0.82 0.94
 1 5 15 0.74 0.77
 -1 5 -15 0.12 0.7
 1 5 15 0.9 1.04
 -1 5 -15 1.14 1.95
 1 5 15 1.29 1.43
 1 5 15 0.47 0.93
 -1 5 -15 -0.31 1.47
 1 5 15 1.18 1.79
 1 -5 15 -0.41 0.85
 1 5 15 1.01 2.36
 1 5 15 1.16 0.83
 1 5 16 89.55 4.79
 1 5 16 91.78 4.78
 1 5 16 96.33 5.24
 1 5 16 89.53 5.53
 1 5 16 95.36 9.69
 -1 5 -16 89.49 7.52
 -1 5 -16 86.92 4.41
 1 5 16 84.78 4.64
 1 5 16 94.48 7.65
 1 5 16 90.9 7.35
 -1 5 -16 91.11 8.27
 1 -5 16 86.73 4.88
 1 5 17 46.35 2.96
 -1 5 -17 40.66 5.6
 1 5 17 45.67 2.94
 1 5 17 44.39 3.65
 1 -5 17 43.05 3.09
 1 5 17 39.23 2.83
 1 5 17 37.09 4.73
 1 5 17 45.25 3.32
 1 5 17 40.09 4.95
 1 5 17 38.33 6.43
 1 5 18 1.57 1.47
 1 5 18 1.85 0.91
 1 5 18 1.07 0.88
 1 5 18 2.89 2.04
 1 5 18 1.59 0.97
 -1 5 -18 0.83 1.9
 1 -5 18 1.27 1.05
 1 5 18 1.82 1.25
 1 5 18 1.01 1.58
 1 5 19 142.41 9.97
 1 -5 19 132.95 6.6
 1 5 19 138.8 6.89
 1 5 19 140.79 6.49
 1 5 19 129.44 6.33
 1 5 19 117.95 8.69
 1 5 19 130.03 6.36
 -1 5 -19 108.9 9.95
 1 5 20 1.63 1.62
 -1 5 -20 -1.61 2.06
 1 5 21 120.67 6.21
 1 5 21 124.44 5.88
 1 5 21 123.79 5.81
 1 -5 21 115.9 6
 1 5 21 118.56 5.75
 1 5 22 15.05 1.49
 1 5 22 16.31 1.58
 1 5 22 17.35 1.84
 1 5 22 16.59 1.53
 1 -5 22 15.26 1.61
 1 -5 22 14.96 1.67
 1 5 23 132.46 6.11
 1 -5 23 111.23 5.79
 1 5 23 126.08 5.73
 1 -5 23 130.53 5.93
 1 5 23 130.53 5.68
 1 5 24 14.29 1.5
 1 -5 24 14.9 1.38
 1 -5 24 18.6 1.52
 1 5 24 16.37 1.29
 1 5 24 16.05 1.33
 1 5 25 51.17 2.45
 1 -5 25 49.66 2.48
 1 5 25 49.98 2.34
 1 -5 25 47.04 2.55
 1 5 26 6.24 0.64
 1 -5 26 5.03 0.67
 1 -5 26 5.07 0.69
 -1 -6 26 14.23 1.04
 -1 -6 26 14.17 0.94
 -1 6 25 75.08 3.39
 -1 6 25 76.31 3.31
 -1 6 25 73.31 3.43
 -1 -6 25 70.37 3.38
 -1 6 24 22.96 1.65
 -1 -6 24 18.69 1.59
 -1 -6 24 20.94 1.4
 -1 6 24 23.25 1.56
 -1 6 24 23.08 1.73
 -1 6 23 107.89 5.23
 -1 -6 23 100.19 5.21
 -1 6 23 123.61 5.22
 -1 6 23 115.65 5.49
 -1 6 22 9.72 1.27
 -1 -6 22 8.15 1.33
 -1 6 22 10.91 1.26
 -1 6 22 12.32 1.57
 -1 6 21 74.78 4.12
 -1 -6 21 71.32 4.21
 -1 6 21 81.24 4.08
 -1 6 21 77.4 4.47
 -1 6 20 1.01 2.21
 -1 6 20 1.19 0.91
 -1 6 20 0.69 1.08
 -1 6 20 -0.11 1.24
 -1 -6 20 -0.17 1
 -1 6 20 0.36 0.79
 -1 6 19 0.92 1.48
 1 6 -19 2.21 1.83
 -1 6 19 3.68 2.76
 -1 6 18 2.86 1.23
 -1 6 18 1.56 0.87
 1 6 -18 3.05 2.19
 -1 6 18 -1.07 2.51
 -1 6 18 2.82 1.01
 -1 6 18 2.8 1.75
 -1 6 18 2.83 1.42
 1 6 -18 2.94 0.85
 -1 -6 18 3.93 1.26
 -1 6 17 1.6 1.11
 -1 6 17 0.31 0.8
 1 6 -17 0.77 1.7
 -1 6 17 0.54 2.35
 -1 6 17 1.12 0.92
 -1 6 17 0.31 1.41
 -1 6 17 2.01 1.52
 1 6 -17 0.55 0.79
 -1 -6 17 0.27 0.96
 -1 6 16 2.39 1.5
 -1 6 16 2.25 0.99
 -1 6 16 0.3 1.71
 1 6 -16 4.26 2.22
 -1 6 16 2.12 2.7
 -1 6 16 1.35 0.9
 1 6 -16 2.5 0.88
 -1 6 16 1.37 1.01
 -1 6 15 0.25 1.28
 -1 6 15 0.13 0.8
 -1 6 15 -0.45 0.86
 -1 6 15 0.58 1.28
 -1 6 15 0.51 2.26
 1 6 -15 0.14 0.77
 -1 6 15 1.15 0.85
 -1 6 15 0.17 0.91
 1 6 -15 0.38 1.95
 -1 6 15 -0.1 1
 -1 6 14 2.66 1.35
 -1 6 14 1.18 0.89
 -1 6 14 0.29 0.74
 -1 6 14 1.65 1.48
 -1 6 14 0.47 0.8
 -1 6 14 2.1 0.96
 1 6 -14 0.64 0.72
 -1 6 14 1.48 2.38
 1 6 -14 -0.37 1.85
 -1 6 14 1.18 0.98
 -1 6 13 2.71 1.14
 -1 6 13 3.75 2.64
 -1 6 13 3.52 1.1
 -1 6 13 2.86 0.91
 -1 6 13 3.49 1
 1 6 -13 2.88 2.2
 1 6 -13 3.07 0.92
 -1 6 13 4.07 1.38
 -1 6 13 3.11 0.9
 -1 6 12 68.04 3.58
 -1 6 12 66.63 3.65
 -1 6 12 72.88 3.83
 1 6 -12 75.14 3.81
 -1 6 12 68.2 3.9
 -1 6 12 67.64 4.33
 1 6 -12 65.57 6.61
 -1 6 12 55.4 7.07
 -1 6 12 64.1 3.54
 -1 6 11 35.56 2.29
 1 6 -11 39.14 2.51
 -1 6 11 39.03 2.47
 -1 6 11 32.06 2.91
 1 6 -11 39.06 4.88
 1 -6 -11 49.36 4.49
 -1 6 11 36.72 2.37
 -1 6 11 35.98 2.35
 -1 6 11 45.66 5.75
 -1 6 10 68.45 3.84
 -1 6 10 71.06 3.67
 -1 6 10 68.14 3.51
 -1 6 10 75.64 3.67
 -1 6 10 72.73 4.33
 -1 6 10 77.68 7.47
 1 6 -10 74.95 3.76
 1 6 -10 69.38 3.55
 1 -6 -10 52.41 5.09
 -1 6 10 64.84 3.52
 1 6 -10 61.72 6.21
 1 6 -9 64.82 3.13
 -1 6 9 58.35 3.02
 -1 6 9 55.43 2.95
 -1 6 9 47.81 5.84
 -1 6 9 52.72 3.67
 -1 6 9 55.03 3.03
 1 6 -9 48.9 3.05
 -1 6 9 58.94 3.09
 -1 6 9 54.58 6.33
 -1 6 9 50.31 3.13
 1 6 -9 56.8 5.61
 -1 6 9 53.11 2.93
 1 6 -8 19.64 1.56
 1 6 -8 13.88 2.82
 -1 6 8 16.94 1.42
 -1 6 8 15.57 3.2
 -1 6 8 14.72 1.44
 -1 6 8 10.75 3.11
 -1 6 8 18.6 1.6
 -1 6 8 16.11 1.39
 -1 6 8 13.48 1.3
 1 6 -8 16.98 1.4
 -1 6 8 13.67 1.27
 1 6 -7 13.81 1.37
 1 6 -7 13.15 2.71
 -1 6 7 14.57 1.25
 -1 6 7 15.84 3.26
 -1 6 7 14.68 1.36
 -1 6 7 14.11 1.3
 -1 6 7 14.62 1.44
 -1 6 7 15.72 1.32
 1 6 -7 15.63 1.37
 -1 6 7 13.45 3.1
 -1 6 7 12.82 1.16
 -1 6 6 41.92 2.44
 1 6 -6 50.85 4.8
 -1 6 6 39.83 2.35
 1 6 -6 43.67 2.56
 -1 6 6 37.63 2.51
 -1 6 6 43.03 2.55
 1 6 -6 55.35 2.7
 -1 6 6 50.07 2.61
 1 6 -5 4.9 0.85
 -1 6 5 6.45 0.98
 -1 6 5 4.98 0.93
 1 6 -5 5.44 0.93
 -1 6 5 3.8 0.87
 -1 6 4 24.69 1.79
 -1 6 4 26.37 1.83
 1 6 -4 26.79 1.84
 -1 6 4 28.28 1.86
 -1 6 4 24.32 3.54
 -1 6 4 26.15 3.69
 1 6 -4 26.31 1.78
 -1 6 3 21.42 1.59
 -1 6 3 18.88 2.95
 -1 6 3 19.63 3.12
 1 6 -3 22.02 1.61
 -1 6 3 21.53 1.63
 -1 6 3 17.19 2.96
 1 6 -3 21.07 1.55
 -1 6 2 12.3 2.42
 1 6 -2 12.79 1.48
 1 6 -2 13.12 2.41
 -1 6 2 12.35 2.56
 -1 6 2 11.45 1.21
 1 6 -2 12.07 1.22
 -1 6 2 11.34 1.25
 1 6 -2 13.32 1.21
 1 6 -1 102.6 6.69
 1 6 -1 98.46 4.76
 -1 6 1 94.21 6.85
 -1 6 1 93.89 6.85
 -1 6 1 105.27 4.83
 1 6 -1 107.53 4.8
 1 6 -1 104.99 4.68
 -1 6 1 100.1 4.7
 1 6 0 1.48 1.3
 -1 6 0 2.23 1.49
 -1 6 0 0.65 1.46
 1 6 0 1.44 1.08
 1 6 0 0.87 0.65
 -1 6 0 1.01 0.67
 -1 6 0 1.12 0.74
 1 6 0 1.38 0.7
 -1 6 -1 47.35 3.74
 -1 6 -1 52.08 2.83
 1 6 1 51.2 2.76
 1 6 1 53.84 4.31
 -1 6 -1 41.79 4.14
 -1 6 -1 52.04 2.75
 1 6 1 51.86 2.74
 -1 6 -1 49.09 2.6
 1 6 1 49.87 2.84
 1 6 1 53.72 2.85
 -1 6 -1 46.91 4.52
 1 6 2 97.49 6.11
 1 6 2 93.02 6.26
 -1 6 -2 88.91 5.59
 -1 6 -2 100.76 4.48
 1 6 2 98.86 4.42
 1 6 2 96.33 4.27
 1 6 2 90.05 4.35
 -1 6 -2 91.02 4.3
 -1 6 -2 89.03 4.24
 1 6 2 88.5 4.4
 1 6 2 90.42 4.37
 -1 6 -2 92.29 6.55
 -1 6 -3 53.3 4.03
 1 6 3 55.4 2.8
 -1 6 -3 55.01 2.9
 1 6 3 50.8 2.68
 1 6 3 50.48 2.78
 1 6 3 46.35 2.82
 -1 6 -3 46.1 2.66
 1 6 3 52.87 4.62
 1 6 3 47.65 4.03
 1 6 3 53.15 2.82
 1 6 4 247.49 10.35
 -1 6 -4 246.89 10.28
 1 6 4 235.98 13.1
 1 6 4 252.87 10.25
 1 6 4 220.1 12.58
 1 6 4 259.74 10.37
 1 6 4 242.84 10.35
 -1 6 -4 245.18 12.18
 1 6 4 268.88 10.39
 -1 6 -4 271.88 10.49
 1 6 5 0.72 0.88
 -1 6 -5 4.35 0.82
 1 6 5 1.37 0.66
 -1 6 -5 2.41 0.69
 1 6 5 2.65 1.91
 -1 6 -5 0.36 1.02
 1 6 5 2.05 0.77
 1 6 5 0.86 0.78
 1 6 5 1.89 0.71
 1 6 5 0.21 1.7
 1 6 5 1.6 0.69
 -1 6 -5 3.52 1.77
 1 -6 5 1.72 0.69
 -1 6 -6 14.71 1.33
 1 6 6 15.09 1.45
 1 6 6 13.65 1.42
 -1 6 -6 12.06 2.23
 1 6 6 14.61 3.31
 1 6 6 17.17 1.37
 -1 6 -6 15.81 1.42
 1 6 6 15.06 1.39
 -1 6 -6 12.51 2.67
 1 6 6 14.97 1.36
 1 6 6 14.29 2.65
 1 6 6 15.44 1.35
 1 6 6 13.61 1.26
 1 -6 6 14.76 1.32
 -1 6 -7 32.48 2.13
 1 6 7 29.95 1.95
 1 6 7 33.17 2.18
 -1 6 -7 29.29 2
 1 6 7 31.95 2.25
 1 6 7 28.53 2.07
 1 6 7 35.36 4.97
 1 6 7 32.8 2.67
 1 6 7 33.95 2.13
 1 -6 7 33.95 2.14
 1 6 7 32.31 2.1
 1 6 7 29.44 2
 1 6 7 28.3 3.68
 -1 6 -7 29.95 3.85
 1 6 7 30.08 4.12
 -1 6 -8 44.35 4.44
 1 6 8 49 2.6
 -1 6 -8 49.37 2.75
 1 6 8 44.68 2.74
 -1 6 -8 46.39 2.67
 1 6 8 41.6 2.82
 1 6 8 44.79 2.74
 1 6 8 40.04 5.49
 1 6 8 45.23 3.34
 1 6 8 45.63 2.67
 1 -6 8 43.47 2.67
 1 6 8 45.6 2.72
 1 6 8 49.03 2.69
 1 6 8 48.06 4.75
 1 6 8 48.83 5.4
 -1 6 -8 54.6 5.21
 1 -6 9 437.84 17.47
 -1 6 -9 414.48 20.57
 -1 6 -9 455.03 17.43
 -1 6 -9 420.53 17.36
 1 6 9 423.72 17.39
 1 6 9 445.17 17.69
 1 6 9 432.89 17.45
 1 6 9 413.69 22.88
 1 6 9 424.4 18.22
 -1 6 -9 448.69 21.38
 1 6 9 426.41 22.19
 1 6 9 434.73 17.36
 1 6 9 433.15 17.45
 1 6 9 429.58 17.35
 1 6 9 422.27 20.62
 1 6 9 419.2 19.63
 -1 6 -10 84.55 7.07
 1 6 10 95.5 4.76
 -1 6 -10 94.74 4.68
 1 6 10 100.55 4.75
 1 6 10 94.62 7.29
 1 6 10 97.84 5.05
 1 6 10 94.44 4.81
 1 6 10 95.24 8.98
 1 6 10 94.72 5.5
 1 6 10 102.81 4.74
 1 -6 10 94.07 4.78
 1 6 10 95.41 4.79
 -1 6 -10 96.35 7.65
 1 6 10 101.28 8.65
 1 6 10 97.33 6.72
 -1 6 -11 131.22 9.35
 1 6 11 143.73 6.45
 -1 6 -11 130.6 6.3
 1 6 11 139.12 6.38
 1 6 11 130.57 9.17
 1 6 11 139.95 6.74
 1 6 11 131.49 6.44
 1 6 11 145.33 11.63
 1 6 11 146.02 7.32
 1 6 11 139.03 6.28
 1 -6 11 148.71 6.58
 1 6 11 143.6 6.52
 -1 6 -11 128.48 9.51
 1 6 11 122.97 10.3
 1 6 11 128.52 8.46
 -1 6 -12 45.73 5.22
 1 6 12 44.5 2.89
 -1 6 -12 43.7 2.8
 1 6 12 52.55 3.01
 1 6 12 42.35 4.98
 1 6 12 49.52 3.26
 1 6 12 47.41 3
 1 6 12 53.99 6.96
 1 6 12 55.88 3.85
 1 6 12 48.56 2.82
 1 -6 12 47.41 3.05
 1 6 12 45.69 2.95
 -1 6 -12 50.3 5.39
 1 6 12 56.11 6.55
 1 6 12 45.02 4.64
 -1 6 -13 181.38 12.25
 -1 6 -13 190.92 8.49
 1 6 13 182.78 11.3
 1 6 13 206.03 9.09
 1 6 13 180.84 8.45
 1 6 13 186.29 8.63
 1 6 13 195.93 9.52
 1 6 13 190.99 8.35
 1 -6 13 203.62 8.77
 1 6 13 203.16 12.08
 1 6 13 192.99 8.57
 -1 6 -13 201.09 12.48
 1 6 13 195.92 14.06
 1 6 13 198.14 8.69
 1 6 14 30.82 2.24
 -1 6 -14 26.39 2.06
 1 6 14 29.98 2.26
 1 6 14 28.43 2.51
 -1 6 -14 22.33 4.07
 1 6 14 26.98 2.84
 -1 6 -14 28.74 4.25
 1 -6 14 29.5 2.38
 1 6 14 31.97 4.03
 1 6 14 23.02 3.93
 1 6 14 27.55 2.19
 1 6 14 26.98 2.26
 1 6 14 20.25 4.6
 1 6 15 143.51 6.9
 1 6 15 145.13 6.93
 1 6 15 151.32 7.86
 1 6 15 153.41 12.36
 -1 6 -15 145.36 10.39
 1 6 15 150.66 7.37
 -1 6 -15 141.35 6.68
 1 6 15 139.58 9.68
 -1 6 -15 131.56 10.47
 1 -6 15 145.34 7.03
 1 6 15 145.12 6.87
 1 6 15 151.42 10.05
 1 6 16 102.9 5.28
 1 6 16 101.94 5.32
 1 6 16 109.5 6.17
 1 6 16 94.14 9.83
 -1 6 -16 99.54 8.31
 1 6 16 103.31 5.73
 -1 6 -16 99.79 5.02
 1 6 16 106.81 8.05
 -1 6 -16 100.05 8.74
 1 -6 16 101.69 5.39
 1 6 16 102.54 5.25
 1 6 16 102.59 8.06
 1 6 17 410.08 17.52
 1 6 17 415.77 17.65
 1 6 17 419.5 24.77
 -1 6 -17 424.07 21.7
 1 -6 17 445.98 17.86
 -1 6 -17 418.03 17.25
 1 6 17 441.32 21.59
 1 6 17 405.35 21.02
 1 6 17 432.36 17.59
 1 6 17 452.2 18.61
 1 6 17 446.36 18.16
 -1 6 -17 416.33 22.54
 1 6 18 60.28 3.63
 1 6 18 71.52 6.28
 1 6 18 62.17 3.71
 -1 6 -18 57.47 6.59
 1 6 18 64 6.14
 1 6 18 69 4.54
 1 -6 18 56.88 3.78
 1 6 18 63.23 4.1
 1 6 19 217.94 13.01
 1 6 19 218.45 9.52
 -1 6 -19 205.25 13.63
 1 6 20 54.24 3.38
 1 6 20 58.06 3.34
 1 -6 20 55.83 3.4
 1 6 20 63.59 3.83
 1 -6 20 55.18 3.58
 1 6 20 61.39 3.41
 1 6 21 58.63 3.29
 1 -6 21 61.59 3.44
 1 6 21 58 3.67
 1 -6 21 61.54 3.61
 1 6 21 62.75 3.41
 1 6 22 9.78 1.14
 1 -6 22 9.24 1.2
 1 6 22 10.66 1.41
 1 -6 22 7.51 1.27
 1 6 22 8.95 1.12
 1 6 23 18.02 1.41
 1 6 23 20.96 1.75
 1 -6 23 19.1 1.64
 1 -6 23 19.52 1.56
 1 6 23 19.5 1.48
 1 6 24 5.6 0.77
 1 6 24 4.18 0.87
 1 6 24 4.86 0.71
 1 -6 24 5.14 0.83
 1 -6 24 3.98 0.82
 1 -6 25 1.35 0.47
 1 -6 25 0.42 0.46
 1 6 25 0.73 0.43
 -1 7 25 5.66 0.7
 -1 -7 25 5.04 0.57
 -1 7 24 4.14 0.8
 -1 -7 24 3.19 0.62
 -1 -7 24 2.92 0.73
 -1 7 24 3.71 0.57
 -1 7 23 11.74 1.13
 -1 7 23 10.29 1.21
 -1 -7 23 9.83 1.06
 -1 7 23 9.2 0.96
 -1 -7 23 6.98 0.75
 -1 -7 23 10.13 1.17
 -1 7 22 12.01 1.18
 -1 7 22 11.18 1.37
 -1 7 22 11.22 1.24
 -1 -7 22 11.77 1.42
 -1 7 21 24.56 1.85
 -1 -7 21 26.29 2.08
 -1 7 21 26.38 2.21
 -1 7 21 26.48 2
 -1 7 20 7.16 1.12
 -1 -7 20 8.82 1.4
 -1 7 20 8.65 1.66
 -1 7 20 9.84 1.35
 -1 7 20 9.97 1.47
 1 7 -19 12.78 1.35
 -1 7 19 12.9 1.76
 -1 7 19 10.89 1.38
 -1 7 19 16.32 2
 -1 -7 19 14.96 1.74
 -1 7 19 17.24 1.67
 1 7 -18 1.7 0.84
 1 7 -18 2.69 2.12
 -1 7 18 3.6 2.41
 -1 7 17 20.67 1.9
 1 7 -17 17.96 1.74
 -1 -7 17 19.14 2.03
 -1 7 17 12.65 3.82
 -1 7 17 20.48 2.13
 -1 7 17 15.55 2.18
 1 7 -17 15.57 3.62
 -1 7 17 14.5 1.64
 -1 7 16 14.21 1.67
 1 7 -16 14.9 1.63
 -1 -7 16 16.98 1.94
 -1 7 16 14.25 1.62
 -1 7 16 16.8 2.22
 -1 7 16 10.63 3.68
 1 7 -16 14.64 3.55
 -1 7 16 15.13 1.91
 -1 7 15 12.44 2.02
 -1 7 15 11.82 1.57
 1 7 -15 12.96 1.52
 -1 7 15 12.62 1.61
 -1 7 15 12.26 1.8
 -1 7 15 15.32 3.85
 1 7 -15 10.17 3.4
 -1 7 15 11.21 1.41
 -1 7 14 84.54 4.69
 -1 7 14 88.77 4.95
 1 7 -14 92.3 4.81
 -1 7 14 98.19 4.95
 1 7 -14 91.06 8.57
 -1 7 14 97.91 9.71
 -1 7 14 97.1 5.66
 -1 7 14 96.89 5.31
 -1 7 13 48.01 3.02
 -1 7 13 52.36 3.23
 -1 7 13 49.9 3.27
 1 7 -13 50.54 3.16
 1 7 -13 50.36 6.05
 -1 7 13 44.65 6.69
 -1 7 13 49.38 3.46
 -1 7 13 51.44 3.8
 -1 7 12 11.19 1.41
 -1 7 12 11.44 1.37
 -1 7 12 10.75 1.59
 1 7 -12 12.84 1.45
 -1 7 12 10.78 1.53
 -1 7 12 14.43 3.93
 1 7 -12 8.49 3.13
 -1 7 12 9.82 1.31
 -1 7 12 9.15 1.8
 -1 7 11 161.25 8.1
 1 7 -11 146.49 11.17
 -1 7 11 152.75 12.06
 -1 7 11 152.76 7.13
 1 7 -11 174.69 7.27
 -1 7 11 163.23 7.32
 -1 7 11 161.92 7.23
 1 7 -11 171.32 7.44
 -1 7 11 155.92 7.1
 1 7 -10 45.79 2.68
 -1 7 10 43.59 5.83
 -1 7 10 43.06 2.67
 -1 7 10 40.96 2.53
 1 7 -10 34.27 4.91
 -1 7 10 40.47 3.24
 -1 7 10 38.45 2.79
 -1 7 10 40.45 2.52
 -1 7 10 36.74 2.55
 1 7 -10 38.2 2.64
 1 -7 -10 45.14 4.98
 1 7 -9 477.3 18.66
 -1 7 9 447.16 18.72
 -1 7 9 451.49 18.36
 -1 7 9 470.71 18.54
 -1 7 9 452.52 19.3
 1 7 -9 448.92 23.08
 -1 7 9 430.66 23.86
 -1 7 9 484.52 18.55
 -1 7 9 439.79 18.34
 -1 7 9 430.66 24.19
 -1 7 9 463.5 18.49
 1 7 -9 467.85 18.53
 -1 7 8 32.24 4.89
 -1 7 8 31.79 2.14
 1 7 -8 25.51 4.07
 -1 7 8 19.59 4.12
 -1 7 8 22.54 1.82
 -1 7 8 23.64 2.01
 -1 7 8 27.84 2
 1 7 -8 28.16 2.02
 -1 7 8 25.58 1.92
 -1 7 8 23.73 1.8
 1 7 -8 21.76 1.93
 -1 7 7 612.41 24.4
 -1 7 7 604.73 24.57
 -1 7 7 604.56 24.67
 -1 7 7 628.54 24.46
 1 7 -7 643.96 24.67
 -1 7 7 595.18 29.87
 1 7 -7 642.07 24.63
 -1 7 7 631.75 24.6
 1 7 -7 611.45 28.98
 -1 7 7 592.04 29.51
 1 7 -6 98.61 7.81
 -1 7 6 112.95 5.13
 1 7 -6 108.66 5.12
 -1 7 6 102.56 8.49
 -1 7 6 105.45 5.14
 -1 7 6 95.91 8.37
 -1 7 6 101.18 4.92
 1 7 -6 103.14 5.07
 1 7 -6 104.93 4.86
 -1 7 6 104.66 5.1
 -1 7 5 600.02 24.26
 1 7 -5 624.66 24.12
 -1 7 5 606.55 24.33
 1 7 -5 617.91 24.32
 -1 7 5 631.94 24.36
 1 7 -5 627.8 24.32
 1 7 -5 609.13 28.23
 -1 7 5 588.98 28.8
 -1 7 5 561.3 28.36
 1 7 -4 35.4 2.18
 -1 7 4 34.28 2.32
 -1 7 4 33.16 2.28
 1 7 -4 35.28 2.33
 -1 7 4 38.78 2.39
 1 7 -4 33.91 2.23
 1 7 -4 35.67 4.25
 -1 7 4 34.53 4.52
 -1 7 4 35.62 4.22
 -1 7 4 28.91 4.23
 1 7 -3 523.86 20.5
 -1 7 3 508.53 20.59
 -1 7 3 533.14 20.72
 1 7 -3 543.71 20.72
 -1 7 3 536.34 20.72
 -1 7 3 513.7 24.18
 -1 7 3 489.74 24.49
 1 7 -3 516.67 24.13
 -1 7 3 497.85 20.3
 1 7 -3 512.52 20.58
 -1 7 2 21.7 3.23
 1 7 -2 13.94 2.71
 1 7 -2 16.4 1.44
 -1 7 2 15.16 1.53
 -1 7 2 19.19 1.62
 1 7 -2 19.52 1.6
 -1 7 2 15.57 1.27
 1 7 -2 14.72 1.37
 -1 7 1 289.12 15.93
 1 7 -1 290.41 15.68
 1 7 -1 312.65 12.84
 -1 7 1 307.4 12.88
 1 7 -1 323.17 17.55
 -1 7 1 313.99 12.67
 1 7 -1 325.81 12.8
 1 7 -1 317.21 12.94
 -1 7 1 318.12 12.99
 1 7 0 50.46 2.78
 -1 7 0 47.33 2.77
 1 7 0 36.29 4.18
 -1 7 0 45.43 4.74
 -1 7 0 49.72 2.75
 1 7 0 47.62 2.7
 1 7 0 41.69 5.4
 1 7 0 37.73 2.69
 -1 7 0 47.44 2.57
 1 7 0 45.7 2.57
 -1 7 -1 169.4 7.28
 1 7 1 164.92 7.2
 1 7 1 152.95 7.14
 -1 7 -1 156.34 9.98
 1 7 1 155.62 10.93
 1 7 1 162.05 7.13
 -1 7 -1 164.71 7.15
 1 7 1 158.61 6.93
 -1 7 -1 164.43 7.04
 -1 7 -2 29.55 2.06
 1 7 2 27.61 1.96
 1 7 2 25.53 1.93
 -1 7 -2 27.76 3.77
 1 7 2 30.89 4.62
 1 7 2 24.99 2.09
 -1 7 -2 25.86 1.84
 1 7 2 29.41 2.09
 1 7 3 68.13 3.73
 1 7 3 66.17 3.74
 1 7 3 74.62 3.74
 1 7 3 71.68 3.72
 -1 7 -3 71.08 3.78
 1 -7 3 73.03 3.53
 -1 7 -3 77.01 6.39
 -1 7 -3 72.15 3.62
 1 7 3 66.64 6.8
 1 7 4 60.38 3.33
 1 7 4 62.51 6.54
 -1 7 -4 64.42 5.99
 1 7 4 59.82 3.21
 1 7 4 58.34 3.29
 1 7 4 58.2 3.15
 1 7 4 63.77 3.32
 -1 7 -4 64.55 3.44
 1 -7 4 60.95 3.15
 -1 7 -4 58.19 3.19
 1 7 4 57.16 3.38
 1 7 5 2.55 0.76
 1 -7 5 3.31 0.82
 -1 7 -5 4.45 0.89
 1 7 5 2.4 2.2
 1 7 5 3.18 0.85
 1 7 5 5.21 1
 1 7 5 2.84 1.02
 -1 7 -5 1.52 1.64
 1 7 5 2.66 1.87
 1 7 5 1.67 1.15
 1 7 5 3.27 0.89
 1 7 5 5.25 0.94
 -1 7 -5 2.3 0.84
 1 7 6 93.87 4.86
 1 7 6 112.58 9.38
 1 7 6 100.98 4.93
 1 7 6 94.15 5.49
 1 7 6 101.48 4.91
 1 7 6 97.57 4.78
 1 7 6 107.25 4.91
 -1 7 -6 106.37 5.02
 1 -7 6 102.86 4.82
 1 7 6 98.93 4.92
 -1 7 -6 97.51 4.82
 1 7 6 91.66 7.75
 -1 7 -6 106.34 8.05
 1 7 7 75.32 3.94
 1 7 7 76.34 7.71
 1 7 7 71.21 3.71
 1 7 7 70.47 3.84
 1 7 7 69.56 4.45
 1 7 7 70.4 3.81
 1 7 7 70.76 3.72
 -1 7 -7 75.11 3.91
 1 -7 7 69.79 3.75
 1 7 7 72.8 3.87
 1 7 7 57.39 6.24
 -1 7 -7 68.99 6.4
 -1 7 -7 71.31 3.76
 1 7 8 6.14 0.96
 -1 7 -8 4.96 1.01
 1 7 8 4.7 0.97
 1 -7 8 6.69 1.12
 -1 7 -8 5.8 1.03
 1 7 8 5.05 2.59
 1 7 8 4.44 1.07
 1 7 8 6.37 1.59
 1 7 8 6.64 1.17
 -1 7 -8 5.07 2.15
 1 7 8 5.24 2.37
 1 7 8 5.33 1.23
 1 7 8 3.69 2.29
 1 7 8 5.07 1.01
 -1 7 -9 225.11 9.29
 1 -7 9 208.05 9.22
 -1 7 -9 207.82 9.18
 1 7 9 215.69 9.19
 1 7 9 207.93 9.44
 1 7 9 209.3 9.27
 1 7 9 222.13 14.98
 1 7 9 215.13 10.07
 1 7 9 182.42 13.24
 -1 7 -9 225.01 13.38
 1 7 9 212.77 12.59
 1 7 9 217.38 9.18
 1 7 9 213.4 9.21
 1 7 9 221.45 9.33
 1 7 10 19.73 3.71
 -1 7 -10 25.86 2.07
 -1 7 -10 30.33 2.16
 1 7 10 27.46 2.19
 1 7 10 27.42 2.3
 1 7 10 27.23 5.25
 1 7 10 31 5.03
 1 7 10 25.65 2.18
 1 7 10 26.47 2.74
 1 7 10 28.25 2.14
 1 7 10 26.26 2.1
 1 -7 10 31.5 2.24
 -1 7 -10 29.46 4.38
 1 7 10 27.95 2.25
 1 7 11 150.7 7.11
 1 7 11 144.58 12.28
 1 7 11 141.36 6.73
 1 7 11 140.9 6.82
 1 7 11 154.34 7.74
 1 7 11 143.31 6.67
 -1 7 -11 145.47 6.73
 1 -7 11 151.91 6.94
 1 7 11 131.31 9.84
 1 7 11 140.46 6.74
 1 7 11 139.16 11.4
 -1 7 -11 144.15 10.45
 1 7 11 149.29 6.87
 1 7 12 0.32 2.04
 1 7 12 3.03 0.96
 1 -7 12 2.02 0.97
 -1 7 -12 1.74 0.9
 -1 7 -12 0.33 1.88
 1 7 12 0.57 3.05
 1 7 12 3.75 1.2
 1 7 12 1.57 1.42
 1 7 12 3.95 1.17
 -1 7 -12 2.62 2.06
 1 7 12 1.53 0.96
 1 7 12 0.76 1.14
 1 7 12 3.86 3.04
 1 7 12 3.59 1.02
 -1 7 -13 340.76 14.19
 1 -7 13 359.59 14.46
 1 7 13 355.51 14.77
 1 7 13 363.84 14.46
 1 7 13 325.58 14.28
 1 7 13 335.85 15.22
 1 7 13 323.55 20.42
 -1 7 -13 320.49 18.68
 -1 7 -13 293.18 17.78
 1 7 13 340.1 14.12
 1 7 13 340.37 14.05
 1 7 13 302.58 17.67
 1 7 13 343.98 14.28
 1 7 14 19.99 1.86
 -1 7 -14 13.16 1.57
 1 7 14 15.12 4.28
 1 7 14 20.96 2.16
 1 7 14 16.26 1.87
 -1 7 -14 13.82 3.28
 1 7 14 20.59 2.5
 1 7 14 17.39 1.67
 1 7 14 18.47 1.87
 1 7 14 15.05 3.46
 1 -7 14 15.79 1.85
 -1 7 -14 18.44 3.75
 1 7 15 191.89 9.06
 1 7 15 169.62 12.03
 1 7 15 197.86 9.08
 1 7 15 199.53 10
 1 7 15 191.02 14.74
 -1 7 -15 181.88 12.71
 1 7 15 220.31 9.68
 -1 7 -15 203.96 8.98
 1 7 15 227.68 9.36
 1 -7 15 212.24 9.34
 -1 7 -15 180.01 12.66
 1 7 16 17.39 1.98
 -1 7 -16 9.38 2.88
 1 7 16 14.26 1.68
 1 7 16 17.11 4.42
 1 7 16 16.35 2.3
 -1 7 -16 11.52 3.14
 1 -7 16 12.72 1.54
 1 -7 16 13.75 1.77
 1 7 16 14.8 1.71
 -1 7 -16 11.81 1.44
 1 7 16 14 1.63
 -1 7 -17 49.38 2.97
 -1 7 -17 43.13 5.41
 1 7 18 33.56 2.4
 1 -7 18 30.97 2.54
 1 -7 18 30.7 2.28
 1 7 18 32 2.7
 1 7 18 36.78 2.48
 1 7 18 32.42 2.93
 1 7 19 26.45 2.04
 1 -7 19 28.4 2.3
 1 -7 19 26.01 2.01
 1 7 19 26.05 2.35
 1 7 19 27.07 2.07
 1 7 19 23.06 2.5
 1 -7 20 41.52 2.61
 1 7 20 43.51 3.01
 1 -7 20 43.28 2.87
 1 7 20 47.43 2.75
 1 7 20 43.48 2.65
 1 7 21 0.86 0.88
 1 -7 21 2.21 0.75
 1 7 21 1.79 0.79
 1 7 21 1.77 0.76
 1 -7 21 2.95 1
 1 -7 22 59.81 3.11
 1 7 22 65.66 3.49
 1 -7 22 62.94 3.4
 1 7 22 64.72 3.19
 1 7 22 63.22 3.09
 1 -7 23 1.55 0.72
 1 -7 23 1.18 0.51
 1 7 23 0.58 0.53
 1 7 23 1.17 0.52
 1 7 23 1.11 0.73
 1 -7 24 27.18 1.53
 1 7 24 28.51 1.49
 1 -7 24 23.58 1.56
 -1 8 24 8.56 0.8
 -1 8 23 7.96 0.94
 -1 -8 23 8.88 0.97
 -1 -8 22 48.74 2.47
 -1 8 22 42.46 2.06
 -1 8 22 44.2 2.45
 -1 -8 21 6.87 0.86
 -1 8 21 8.47 1.2
 -1 -8 21 9.14 1.21
 -1 8 21 5.11 0.83
 -1 -8 20 77.37 4.04
 -1 8 20 82.93 4.2
 -1 -8 20 72.05 3.61
 -1 8 20 70.57 3.62
 1 8 -20 70.83 3.46
 -1 8 20 73.96 4.22
 -1 -8 19 5.96 1.21
 -1 8 19 4.23 0.9
 -1 8 19 4.79 1.18
 -1 8 19 5.58 1.05
 -1 8 19 4.65 1.35
 1 8 -19 4.14 0.82
 -1 8 18 107.98 5.51
 1 8 -18 90.25 4.87
 -1 -8 18 113.93 5.43
 -1 8 18 100.03 5.63
 -1 8 18 109 5.23
 -1 8 18 101.16 4.98
 -1 8 17 7.82 3.31
 -1 8 17 8.3 1.21
 -1 8 17 9.65 1.58
 -1 8 17 11 1.43
 1 8 -17 7.68 1.23
 -1 8 17 7.67 1.67
 -1 -8 17 10.57 1.58
 1 8 -16 75.31 7.73
 -1 8 16 81.67 8.76
 1 8 -15 0.42 2.2
 -1 8 15 0.51 2.56
 1 8 -15 -0.39 0.8
 -1 8 15 0.99 0.95
 -1 8 15 -0.31 1.14
 -1 -8 15 2.23 1.04
 -1 8 15 1.64 1.4
 -1 8 14 160.1 8.45
 1 8 -14 147.25 11.78
 -1 8 14 135.66 12.28
 -1 -8 14 190.91 8.09
 -1 8 14 171.74 8.17
 1 8 -14 172.33 7.73
 -1 8 14 163.88 7.75
 -1 8 14 174.89 7.8
 -1 8 14 145.76 7.41
 -1 8 13 1.22 0.93
 1 8 -13 1.61 0.97
 -1 8 13 5.11 2.75
 -1 8 13 0.5 0.8
 -1 8 13 0.53 0.97
 1 8 -13 1.28 1.93
 -1 8 13 2.33 1.46
 -1 8 13 1.93 1.11
 -1 8 12 207.96 9.03
 -1 8 12 184.06 8.7
 -1 8 12 201.66 9.17
 1 8 -12 212.12 9.07
 1 8 -12 178.85 13.24
 -1 8 12 185.33 14.25
 -1 8 12 206.02 9.39
 -1 8 12 198.15 9.82
 -1 8 11 1.28 1.43
 -1 8 11 2.13 0.87
 1 8 -11 2.96 1.04
 1 8 -11 1.25 2.02
 -1 8 11 2.91 2.21
 1 8 -11 2.6 0.91
 -1 8 11 1.74 1.15
 1 -8 -11 0.31 1.75
 -1 8 10 69.07 3.82
 1 8 -10 69.57 3.97
 1 8 -10 72.1 7.39
 -1 8 10 56.03 7.09
 -1 8 10 71.99 4.66
 -1 8 10 70.09 4.13
 -1 8 10 69.57 3.86
 1 8 -10 78.91 4.02
 -1 8 10 69.47 4.18
 1 8 -9 20.71 1.91
 -1 8 9 19.24 1.83
 -1 8 9 19.33 1.97
 1 8 -9 24.57 2
 -1 8 9 24.24 2.66
 1 8 -9 20.6 4.07
 -1 8 9 22.95 1.89
 -1 8 9 23.61 2.04
 1 -8 -9 11.07 3.11
 -1 8 9 22.73 2.06
 -1 8 9 14.84 4.18
 -1 8 9 15.18 3.82
 -1 8 8 72.47 4.59
 1 8 -8 68.91 3.87
 -1 8 8 71.25 3.89
 -1 8 8 69.53 3.9
 -1 8 8 70.05 4
 -1 8 8 64.71 7.52
 -1 8 8 67.18 7.29
 1 8 -8 62.91 6.88
 1 8 -8 65.26 3.81
 -1 8 7 4.01 1.07
 -1 8 7 3.14 1.12
 1 8 -7 3.7 2.22
 -1 8 7 1.61 2.46
 -1 8 7 6.65 2.85
 1 8 -7 3.46 1
 1 8 -7 5.22 1.1
 -1 8 7 2.61 0.97
 -1 8 6 1.09 0.83
 1 8 -6 0.7 0.76
 -1 8 6 0.65 0.9
 1 8 -6 0.72 1.68
 -1 8 6 0.38 1.73
 -1 8 6 -0.84 2.36
 1 8 -6 1.14 0.84
 1 8 -6 0.3 0.78
 -1 8 6 0.67 0.78
 -1 8 5 0.46 0.84
 -1 8 5 0.72 1.52
 1 8 -5 1.25 0.81
 1 8 -5 0.74 0.83
 -1 8 5 0.75 0.85
 1 8 -5 1.04 1.67
 -1 8 5 2.79 2.47
 -1 8 5 0.92 0.89
 1 8 -5 0.18 0.72
 -1 8 4 56.73 3.31
 1 8 -4 52.22 3.2
 -1 8 4 55.22 3.28
 1 8 -4 55.03 3.17
 1 8 -4 47.98 5.48
 -1 8 4 46.76 5.82
 -1 8 4 50.78 5.57
 -1 8 4 49.87 3.17
 1 8 -4 56.1 3.14
 -1 8 3 5.72 1.17
 1 8 -3 6.96 1.12
 -1 8 3 8.57 1.26
 1 8 -3 6.67 1.13
 -1 8 3 6.11 1.17
 -1 8 3 7.21 0.93
 -1 8 3 3.91 2.27
 1 8 -3 5.46 2.24
 1 8 -3 4.27 2.56
 -1 8 3 2.55 2.07
 1 8 -3 7.35 1.13
 -1 8 2 158.96 7.11
 -1 8 2 147.72 6.99
 1 8 -2 157.57 6.95
 -1 8 2 160.56 6.75
 1 8 -2 150.71 6.91
 1 8 -2 153.65 10.26
 -1 8 2 150.3 7.13
 1 8 -2 150.52 7.05
 -1 8 2 124.47 9.96
 1 8 -2 153.88 11.56
 -1 8 2 134.25 9.98
 1 8 -1 12.36 1.45
 -1 8 1 13.2 1.58
 1 8 -1 13 1.37
 -1 8 1 15.07 1.34
 1 8 -1 14.19 3
 -1 8 1 10.48 2.82
 1 8 -1 14.89 1.55
 -1 8 1 13.11 1.54
 -1 8 1 14.68 3.17
 1 8 -1 13.97 3.72
 1 8 0 460.53 18.87
 1 8 0 481.35 18.72
 -1 8 0 469.1 18.7
 1 8 0 447.5 22.32
 -1 8 0 465.67 23.11
 -1 8 0 467.95 19.04
 1 8 0 469.91 19
 -1 8 0 449.44 23.08
 1 8 0 482.09 24.72
 1 8 1 29.25 2.12
 1 8 1 28.66 1.91
 -1 8 -1 27.23 1.96
 1 8 1 23.04 2.05
 -1 8 -1 25.5 2.09
 1 8 1 22.17 4.41
 -1 8 -1 25.43 4.02
 -1 8 -1 21.01 3.76
 1 8 1 21.62 3.48
 -1 8 -2 760.34 34.64
 1 8 2 776.66 30.09
 -1 8 -2 742.47 30.16
 1 8 2 774.25 30.01
 -1 8 -2 767.56 29.88
 1 8 2 780.25 30.04
 -1 8 -2 668.67 33.79
 1 8 2 770.96 36.32
 -1 8 -3 52.5 5.94
 1 8 3 57.97 3.21
 -1 8 -3 50.33 3.28
 1 8 3 51.04 3.28
 1 8 3 62.41 3.45
 -1 8 -3 61.9 3.28
 1 8 3 54.1 3.27
 1 8 3 52.63 6.66
 -1 8 -3 41.55 5.22
 -1 8 -4 869.95 38.76
 1 8 4 827.19 33.85
 1 -8 4 905.99 33.62
 1 8 4 866.67 33.82
 1 8 4 860.93 33.72
 -1 8 -4 867.61 33.78
 1 8 4 853.55 40.28
 -1 8 -4 764.33 37.67
 -1 8 -4 860.43 34.02
 1 8 4 880.76 33.94
 -1 8 -5 26.46 4.17
 1 8 5 26.2 2.17
 1 8 5 25.81 2.12
 -1 8 -5 23.06 2.17
 1 8 5 32.34 2.47
 1 -8 5 35.14 2.16
 1 8 5 27.71 2.33
 1 8 5 30.27 2.12
 1 8 5 28.15 5.1
 -1 8 -5 29.82 2.18
 1 8 6 292.28 12.68
 1 8 6 286.59 18.26
 1 8 6 283.9 13.37
 1 8 6 301.49 12.71
 -1 8 -6 313.72 12.67
 1 8 6 298.32 12.64
 -1 8 -6 302.34 12.78
 1 -8 6 313.6 12.55
 -1 8 -6 299.89 17.14
 1 8 6 297.57 12.65
 1 8 7 3.94 1.48
 -1 8 -7 2.94 1
 1 8 7 1.51 2.43
 1 8 7 2.11 0.91
 1 8 7 2.14 0.94
 1 8 7 1.83 1.4
 1 8 7 2.29 1.24
 1 8 7 1.57 0.9
 1 8 7 0.75 1.83
 1 -8 7 2.9 0.92
 -1 8 -7 2.67 2.14
 -1 8 -7 1.11 0.94
 1 8 7 0.43 0.82
 1 8 8 333.77 13.84
 1 8 8 346.37 20.43
 1 8 8 325.69 13.78
 1 8 8 322.12 14.59
 1 8 8 351.7 13.8
 1 8 8 334.41 13.66
 -1 8 -8 340.31 13.72
 -1 8 -8 349.34 13.87
 1 8 8 336.48 13.65
 1 -8 8 338.29 13.69
 1 8 8 280.9 17.95
 -1 8 -8 333.63 18.5
 1 8 8 326.16 13.66
 1 8 9 1.59 0.86
 -1 8 -9 1.19 0.95
 1 -8 9 0.68 1.91
 1 8 9 2.66 1.32
 -1 8 -9 2.84 0.99
 1 8 9 2.15 1.04
 1 8 9 3.27 2.93
 1 8 9 3.71 1.56
 1 8 9 2.09 1.18
 1 8 9 1.51 1.04
 1 -8 9 3.43 1.04
 1 8 9 0.43 2.19
 -1 8 -9 1.99 2.18
 1 8 9 2.7 0.95
 1 8 10 89.22 5
 1 8 10 83.13 9.42
 1 -8 10 104.94 5.08
 1 8 10 97.98 5.78
 1 8 10 81.92 8.54
 -1 8 -10 86.48 8.3
 -1 8 -10 103.42 5.02
 -1 8 -10 98.13 5
 1 8 10 96.89 4.95
 1 8 10 95.35 4.95
 1 8 10 94.2 4.95
 1 8 10 94.37 5.15
 -1 8 -11 4.54 1.14
 1 8 11 1.17 2.66
 1 8 11 4.04 1.23
 1 8 11 3.08 1.07
 1 8 11 4.36 1.59
 1 8 11 3.38 1.31
 1 8 11 2.91 1
 1 8 11 3.26 1.36
 1 8 11 3.3 2.28
 1 -8 11 4.03 1.07
 -1 8 -11 6.07 2.51
 1 8 12 28.68 2.45
 1 8 12 33.36 2.41
 1 8 12 31.24 3.1
 1 8 12 30.1 2.33
 -1 8 -12 30.3 2.31
 1 8 12 28.13 2.37
 1 8 12 27.82 5.18
 1 -8 12 31.31 2.49
 -1 8 -12 39.15 5.22
 1 8 12 31.59 2.62
 1 8 13 41.61 3.57
 1 8 13 43.35 2.78
 1 8 13 42.18 2.85
 1 8 13 38.51 5.96
 -1 8 -13 45.06 2.9
 1 8 13 35.32 2.81
 1 -8 13 45.4 3.03
 -1 8 -13 33.56 5.01
 1 8 13 43.16 3.14
 -1 8 -14 14.84 3.46
 1 8 14 10.62 3.69
 -1 8 -14 13.77 1.53
 1 8 14 12.92 1.56
 1 -8 14 14.52 1.72
 1 8 14 11.32 1.99
 1 8 14 13.22 1.72
 1 8 14 11.1 1.64
 -1 8 -15 3.01 2.26
 1 8 15 13.05 3.54
 -1 8 -16 0.13 0.76
 1 -8 16 0.42 0.93
 1 8 16 0.38 0.9
 1 8 16 0.22 1
 1 8 16 0.12 1.2
 1 8 16 -0.37 0.86
 1 8 17 11.54 1.66
 1 -8 17 10.51 1.22
 -1 8 -17 10.87 1.28
 1 8 17 10.67 1.36
 1 -8 17 11.29 1.59
 1 8 17 11.78 1.84
 1 8 17 11.44 1.47
 1 8 18 0.49 0.88
 1 -8 18 1.38 0.71
 1 8 18 1.34 0.77
 1 -8 18 1.37 0.96
 1 8 18 0.35 0.87
 1 8 18 3.35 1.37
 1 8 19 9.12 1.34
 1 -8 19 6.39 0.91
 1 8 19 9.16 1.14
 1 8 19 7.27 1.12
 1 -8 19 6.11 1.15
 1 8 20 4.95 0.86
 1 8 20 4.32 1.03
 1 8 20 4.6 0.94
 1 -8 20 5.51 1.08
 1 -8 20 5.36 0.76
 1 8 21 3.48 0.7
 1 8 21 3.46 0.77
 1 8 21 2.75 0.86
 1 -8 21 1.56 0.48
 1 -8 21 3.06 0.87
 1 -8 22 4.21 0.85
 1 8 22 5.04 0.82
 1 -8 23 0.28 0.43
 1 -8 23 0.19 0.34
 -1 -9 22 8.91 0.94
 -1 9 22 11.43 0.97
 -1 -9 21 32.54 1.96
 -1 9 21 29.18 1.93
 -1 -9 20 32.95 2.13
 -1 9 20 29.84 2.07
 1 9 -19 22.27 1.55
 -1 -9 19 26.27 1.94
 -1 9 19 22.01 2.06
 -1 9 19 20.91 1.86
 1 9 -18 61.24 3.32
 -1 9 18 67.04 3.75
 -1 -9 18 69.59 3.7
 -1 9 18 62.66 3.92
 -1 9 17 7.28 1.33
 1 9 -17 9.33 1.17
 -1 9 17 8.84 1.09
 -1 9 17 9.26 1.66
 -1 -9 17 10.86 1.44
 1 9 -16 52.65 3.26
 -1 -9 16 61.96 3.63
 -1 9 16 61.5 3.7
 -1 9 16 56.93 3.92
 -1 -9 15 1.86 1.02
 1 9 -15 1.15 0.81
 -1 9 15 0.69 1.29
 -1 9 15 0.64 1
 -1 9 14 74.19 4.34
 1 9 -14 65.84 7.33
 -1 9 14 61.44 7.79
 -1 9 13 8.23 3.23
 1 9 -13 9.1 3.06
 1 9 -12 22.91 4.47
 -1 -9 12 29.93 2.4
 -1 9 12 27.03 2.45
 -1 9 12 28.22 2.38
 1 9 -12 27.21 2.23
 -1 9 12 21.79 4.62
 -1 9 12 22.42 2.63
 -1 9 11 7.93 1.92
 1 9 -11 4.85 2.6
 -1 -9 11 6.18 1.27
 -1 9 11 3.84 2.65
 1 -9 -11 5.3 2.24
 1 9 -11 7.21 1.3
 -1 9 11 5.73 1.36
 1 9 -11 5.53 1.12
 -1 -9 10 94.54 4.65
 -1 9 10 90.48 4.76
 1 9 -10 61.97 7.28
 -1 9 10 65.37 7.78
 -1 9 10 80.67 5.14
 1 9 -10 92.13 4.58
 1 9 -10 75.73 4.32
 1 9 -9 85.27 4.53
 -1 9 9 83.01 4.48
 1 9 -9 72.55 7.89
 -1 9 9 77.13 8.3
 -1 9 9 75.88 4.57
 -1 9 9 84.58 5.27
 -1 9 9 84.62 4.7
 1 9 -9 87.39 4.58
 -1 9 8 69.59 3.93
 1 9 -8 59.04 3.8
 1 9 -8 61.43 7.03
 -1 9 8 53.56 6.85
 1 -9 -8 35.46 5.58
 -1 9 8 70.71 4.02
 1 9 -8 74.33 3.97
 -1 9 8 62.85 7.69
 -1 9 8 60.71 4.39
 -1 9 8 79.83 4.23
 -1 9 7 176.81 7.85
 -1 9 7 157.52 7.65
 1 9 -7 174.14 7.66
 1 9 -7 162.88 7.66
 -1 9 7 163.75 7.66
 -1 9 7 149.85 12.31
 1 9 -7 145.72 11.63
 1 9 -6 34.9 5.26
 1 9 -6 44.35 2.82
 1 9 -6 48.73 3.05
 -1 9 6 55.72 3.3
 1 9 -6 45.62 3.07
 -1 9 6 41.74 3.02
 1 9 -6 34.73 6.2
 -1 9 6 42.29 6.15
 1 9 -5 95.92 8.72
 1 9 -5 109.83 5.26
 1 9 -5 108.04 5.36
 -1 9 5 120.09 5.64
 -1 9 5 99.58 5.43
 1 9 -5 100.39 5.42
 1 9 -5 100.39 9.86
 -1 9 5 97.01 9.13
 1 9 -4 17.02 3.6
 -1 9 4 26.04 2.15
 -1 9 4 14.98 1.86
 1 9 -4 19.13 1.93
 1 9 -4 24.08 1.96
 -1 9 4 19.04 4
 1 9 -4 13.67 4
 1 9 -4 20.05 1.83
 1 9 -3 28.19 2.21
 -1 9 3 31.32 2.42
 1 9 -3 27.44 2.26
 -1 9 3 24.79 2.19
 1 9 -3 24.53 2.04
 1 9 -3 20.35 4.48
 -1 9 3 31.26 4.79
 -1 9 3 22.2 4.07
 1 9 -3 30.65 4.52
 1 9 -2 16.78 1.73
 -1 9 2 15.7 1.83
 1 9 -2 15.98 1.79
 -1 9 2 17.4 1.81
 1 9 -2 16.58 1.56
 -1 9 2 16.8 1.51
 1 9 -2 12.53 3.96
 -1 9 2 16.52 3.59
 1 9 -2 19.34 3.6
 -1 9 2 17.55 3.69
 1 9 -1 12.94 1.58
 -1 9 1 15.19 1.75
 1 9 -1 12.14 1.56
 -1 9 1 13.51 1.6
 1 9 -1 15.39 1.49
 -1 9 1 14.11 1.37
 1 9 -1 12.5 3.69
 -1 9 1 15.25 3.44
 1 9 -1 9.51 2.72
 -1 9 1 13.82 3.52
 1 9 0 54.49 3.36
 -1 9 0 61.3 3.26
 1 9 0 57.17 3.17
 1 9 0 52.31 3.4
 -1 9 0 54.14 3.45
 -1 9 0 54.23 6.16
 -1 9 0 53.52 6.23
 1 9 0 45.99 6.51
 1 9 0 46.84 5.44
 1 9 1 27.75 2.27
 -1 9 -1 30.95 2.44
 1 9 1 26.77 2.27
 -1 9 -1 26.68 2.05
 1 9 1 25.86 5
 -1 9 -1 25.01 4.17
 1 9 1 27.45 4.03
 -1 9 -1 33.35 4.83
 1 9 2 41.8 2.95
 1 9 2 46.09 2.91
 -1 9 -2 46.37 3.14
 1 9 2 49.21 3.14
 -1 9 -2 50.77 2.92
 1 9 2 42.49 6.11
 -1 9 -2 42.23 5.58
 1 9 3 6.36 1.28
 1 9 3 7.62 1.19
 -1 9 -3 6.59 1.14
 -1 9 -3 7.62 1.4
 1 9 3 9.74 1.44
 -1 9 -3 5.61 2.71
 1 9 3 9.1 3.42
 1 9 4 23.44 2.14
 1 9 4 19.61 1.99
 -1 9 -4 23.2 2.14
 1 9 4 27.85 2.06
 -1 9 -4 20.34 4.15
 1 9 4 27.8 5.24
 -1 9 -4 26.56 2.07
 1 9 5 35.77 6.02
 1 9 5 49.12 3.12
 -1 9 -5 46.23 3.16
 1 9 5 44.88 3.63
 1 9 5 46.87 3.1
 -1 9 -5 44.79 5.82
 1 9 5 47.87 3.19
 -1 9 -5 51.22 3.05
 1 9 6 52.69 7.08
 1 -9 6 47.33 2.92
 1 9 6 41.78 3.16
 1 9 6 47.55 3.08
 -1 9 -6 48 3.2
 1 9 6 48.23 3.74
 -1 9 -6 48.3 6.02
 -1 9 -6 51.78 3.11
 1 9 6 51.02 3.2
 1 9 7 187.59 14.27
 1 9 7 177.88 9
 1 9 7 186.56 8.34
 1 9 7 183.78 8.23
 1 -9 7 199.5 8.18
 1 9 7 185.77 8.25
 -1 9 -7 191.99 8.45
 -1 9 -7 200.61 8.31
 -1 9 -7 188.06 13.01
 1 9 8 13.53 4.16
 1 -9 8 6.02 3
 1 9 8 13.11 1.9
 1 9 8 15.88 1.76
 1 9 8 13.2 1.58
 -1 9 -8 15.04 1.75
 1 9 8 11.3 1.7
 -1 9 -8 17.94 3.98
 1 9 8 14.7 2.23
 -1 9 -8 14.35 1.58
 1 -9 8 13.64 1.54
 1 9 9 44.66 3.13
 1 9 9 39.9 2.86
 -1 9 -9 37.22 2.83
 1 9 9 40.32 2.75
 1 -9 9 46.01 2.9
 1 9 9 45.33 2.98
 -1 9 -9 46.02 2.92
 1 9 9 37.45 6.21
 1 9 9 39.41 3.42
 -1 9 -9 41.51 5.63
 1 9 10 80 5.2
 1 9 10 86.61 4.57
 1 -9 10 88.74 4.58
 1 9 10 77.89 4.41
 -1 9 -10 91.31 4.6
 1 9 10 84.2 9.46
 1 9 10 81.27 4.63
 1 9 10 79.93 4.61
 -1 9 -10 82.99 8.29
 1 9 11 5.67 1.61
 1 9 11 3.38 1.05
 1 9 11 4.85 1.42
 1 -9 11 4.35 1.15
 1 9 11 4.84 1.46
 1 9 11 2.65 1.1
 -1 9 -11 1.69 2.37
 1 9 11 2.7 2.24
 -1 9 -11 3.76 1.08
 1 9 11 5.92 3.33
 -1 9 -12 22.18 4.38
 1 9 12 20.95 4.57
 -1 9 -13 44.08 5.62
 1 9 13 49.45 3.02
 1 9 13 46.32 3.17
 1 9 14 1.38 0.89
 1 9 14 0.71 0.83
 1 9 14 1.77 1.24
 1 9 14 2.2 1.36
 1 -9 14 1.25 0.92
 1 9 14 0.34 0.96
 -1 9 -14 0.7 0.86
 1 9 15 35.09 2.63
 -1 9 -15 36.4 2.4
 1 -9 15 35.91 2.59
 1 9 15 33.65 2.39
 1 9 15 34.1 2.5
 1 9 15 32.2 2.89
 1 -9 16 3.75 1.06
 -1 9 -16 2.62 0.82
 1 9 16 2.93 0.93
 1 9 16 2.26 1.21
 1 9 16 2.37 1.05
 1 9 16 2.29 1.02
 1 9 17 7.1 1.23
 1 9 17 9.93 1.35
 1 9 17 7.45 1.47
 1 -9 17 6.66 1.2
 1 9 18 17 1.6
 1 -9 18 17.84 1.62
 1 9 18 14.46 1.73
 1 -9 19 3.42 0.92
 1 9 19 2.96 0.83
 1 -9 20 22.09 1.66
 1 9 20 21.87 1.61
 1 -9 21 13.87 1.12
 1 9 21 11.15 1.02
 -1 -10 20 7.15 0.82
 -1 10 20 7.9 0.81
 -1 -10 19 0.78 0.59
 -1 10 19 0.56 0.76
 -1 10 19 0.2 0.49
 -1 10 18 6.15 0.95
 1 10 -18 3.88 0.66
 -1 -10 18 5.15 0.9
 -1 10 18 4.84 1.06
 -1 10 17 5.02 0.98
 1 10 -17 5.49 0.88
 -1 -10 17 7.03 1.05
 -1 10 17 4.97 1.16
 -1 10 16 2.89 0.94
 -1 -10 16 3.67 0.98
 -1 10 16 4.91 1.28
 1 10 -16 2.74 0.81
 -1 -10 15 11.04 1.41
 -1 10 15 11.98 1.48
 1 10 -15 11.31 1.31
 -1 10 15 9.54 1.63
 -1 10 14 0.61 0.9
 -1 -10 14 1.91 0.92
 -1 10 14 1.13 1.16
 1 10 -14 0.99 0.79
 -1 -10 13 28.31 2.18
 -1 10 13 26.37 2.23
 1 10 -13 27.48 2.13
 -1 10 13 23.88 2.5
 -1 -10 12 4.86 1.17
 1 10 -12 5.39 1.08
 -1 10 12 4.13 1.12
 -1 10 12 4.08 1.05
 -1 10 12 3.71 1.44
 1 10 -11 30.18 4.86
 -1 10 11 32.51 2.52
 -1 -10 11 33.42 2.43
 -1 10 11 29.77 2.89
 1 10 -11 37.45 2.53
 -1 10 11 32.61 2.49
 1 10 -11 25.89 2.18
 1 -10 -10 2.07 2.19
 -1 10 10 5.39 1.24
 -1 -10 10 6.3 1.24
 1 10 -10 6.82 2.7
 1 10 -10 8.5 3.24
 1 10 -10 5.61 1.2
 1 10 -9 3.01 2.47
 1 -10 -9 1.1 2.01
 1 10 -9 0.97 2.48
 -1 10 8 14.17 2.09
 1 10 -8 13.62 1.59
 -1 10 8 13.9 1.76
 -1 10 8 14.31 1.69
 1 10 -8 14.3 1.69
 1 10 -8 7.28 3.17
 1 10 -8 12.34 3.82
 -1 10 7 1.84 1.4
 1 10 -7 1.49 1
 -1 10 7 1.31 0.95
 1 -10 -7 1.19 2.07
 -1 10 7 -0.46 0.99
 -1 -10 7 -0.48 0.84
 1 10 -7 -0.42 1.93
 1 10 -7 0.16 0.79
 1 10 -7 -1 2.68
 -1 10 6 14.47 3.86
 1 10 -6 9.55 3.61
 1 10 -6 11.69 3.39
 1 -10 -6 2.85 2.94
 -1 10 6 13.87 1.75
 1 10 -6 11.74 1.61
 -1 10 6 12.37 1.59
 1 10 -6 14.96 1.6
 1 -10 -5 1.66 2.34
 1 10 -5 3.82 1.16
 -1 10 5 2.84 1.14
 1 10 -5 2.41 0.92
 1 10 -5 3.68 2.3
 -1 10 5 4.22 2.52
 1 10 -5 3.53 2.71
 -1 10 5 5.03 1.26
 1 10 -4 11.68 1.57
 -1 10 4 10.54 1.64
 -1 10 4 12.48 1.63
 1 10 -4 11.1 3.43
 -1 10 4 8.16 2.99
 1 10 -4 9.97 2.91
 1 10 -4 12.85 1.49
 -1 10 3 8.97 1.5
 1 10 -3 10.03 1.51
 1 10 -3 7.09 3.16
 -1 10 3 4.85 2.75
 1 10 -3 7.78 1.34
 -1 10 3 8.65 1.45
 1 10 -3 7.15 1.22
 1 10 -3 5.42 2.46
 -1 10 2 1.05 1.03
 1 10 -2 0.56 0.87
 -1 10 2 0.18 0.89
 1 10 -2 -1.53 1.98
 1 10 -2 0.54 0.93
 1 10 -2 0.38 1.82
 1 10 -2 0.07 0.77
 -1 10 1 57.15 3.12
 1 10 -1 57.38 3.17
 1 10 -1 46.89 3.35
 -1 10 1 44.18 3.36
 -1 10 1 47.01 6.14
 1 10 -1 52.22 6.92
 -1 10 1 56.67 3.5
 1 10 -1 41.53 5.51
 1 10 -1 54.66 3.37
 1 10 0 0.19 0.97
 -1 10 0 0.38 0.95
 -1 10 0 0.82 0.95
 1 10 0 0.64 0.86
 1 10 0 -0.52 2.58
 1 10 0 1.95 1.16
 -1 10 0 0.85 1.92
 -1 10 0 0.41 0.72
 1 10 1 64.26 3.64
 -1 10 -1 65.49 3.89
 1 10 1 56.29 3.74
 -1 10 -1 54.28 3.75
 -1 10 -1 52.94 6.58
 1 10 1 52.13 7.26
 1 10 1 61.82 3.73
 -1 10 -1 64.74 3.51
 1 10 2 0.69 0.82
 -1 10 -2 0.37 0.9
 1 10 2 -2.11 3.02
 1 10 2 0.08 0.96
 -1 10 -2 -0.19 0.98
 1 10 2 0.18 1
 -1 10 -2 -0.87 2.15
 -1 10 -2 -0.29 0.81
 1 10 3 4.63 1.02
 -1 10 -3 3.96 0.97
 -1 10 -3 3.51 1.23
 1 10 3 2.83 1.13
 1 10 3 4.79 3.06
 -1 10 -3 6.56 2.99
 1 10 3 3.39 1.22
 1 -10 4 -0.42 2.19
 1 10 4 0.72 0.93
 -1 10 -4 0.28 1.01
 -1 10 -4 0.15 0.8
 1 10 4 -0.54 2.19
 -1 10 -4 0.44 1.71
 1 10 4 1.7 1.1
 1 10 4 0.51 1.27
 1 10 5 18.26 1.83
 -1 10 -5 17.53 1.91
 1 10 5 15.91 1.84
 1 10 5 18.25 2.32
 1 10 5 16.35 4.14
 -1 10 -5 16.29 3.98
 -1 10 -5 19.99 1.78
 -1 10 -6 9.22 1.49
 1 10 6 12.73 1.58
 1 10 6 14.3 1.77
 1 10 6 13.59 2.11
 1 10 6 12.14 3.74
 -1 10 -6 11.05 3.14
 -1 10 -6 15.01 1.58
 1 10 7 22.13 2.01
 -1 10 -7 23.2 2.16
 1 10 7 20.66 2.52
 1 10 7 15.07 4.61
 -1 10 -7 22.79 4.5
 -1 10 -7 26.32 2.12
 1 10 7 25.05 2.17
 1 10 8 29.21 5.42
 -1 10 -8 30.42 4.84
 1 -10 9 0.96 0.88
 -1 10 -9 -0.43 1.94
 1 10 9 -1.69 2.88
 1 10 9 1.76 0.88
 -1 10 -10 89.3 4.5
 1 10 10 77.25 5
 1 10 10 81.88 4.49
 -1 10 -10 72.46 7.6
 1 -10 10 84.71 4.38
 1 10 10 66.85 8.56
 1 10 11 1.48 1.29
 1 10 11 1.43 0.97
 -1 10 -11 0.73 0.81
 1 -10 11 2.83 0.97
 1 10 12 108.03 5.44
 1 -10 12 117.9 5.5
 -1 10 -12 118.25 5.48
 1 -10 13 8.34 1.25
 1 10 13 6.78 1.16
 -1 10 -13 8.09 1.23
 1 10 13 7.49 1.49
 1 10 14 73.01 3.99
 -1 10 -14 81.82 4.01
 1 -10 14 79.82 4.06
 1 -10 15 12.24 1.42
 1 10 15 14.02 1.77
 1 10 15 13.66 1.47
 1 -10 16 82.47 4.02
 1 10 16 73.38 4.18
 1 10 16 77.15 3.92
 1 -10 17 16.85 1.5
 1 10 17 15.71 1.63
 1 10 17 17.1 1.47
 1 -10 18 60.97 3.09
 1 10 18 59.3 2.98
 1 -10 19 14.53 1.16
 -1 -11 17 5.04 0.7
 -1 11 17 3.97 0.85
 -1 -11 16 1.47 0.62
 -1 11 16 0.76 0.54
 1 11 -16 1.47 0.53
 -1 11 16 0.69 0.77
 -1 -11 15 2.46 0.69
 -1 11 15 2.21 0.7
 1 11 -15 2.25 0.68
 -1 11 15 2.42 1.01
 -1 -11 14 5.04 0.92
 -1 11 14 5.73 0.95
 1 11 -14 5.9 0.95
 -1 11 14 7.47 1.32
 -1 -11 13 0.35 0.67
 -1 11 13 1.41 0.72
 1 11 -13 1.17 0.72
 -1 11 13 2.05 1.09
 -1 -11 12 38.49 2.4
 -1 11 12 34.52 2.87
 -1 11 12 37.77 2.35
 1 11 -12 38.14 2.46
 -1 11 11 0.38 0.78
 1 11 -11 0.05 0.72
 -1 -11 11 -0.22 0.75
 1 11 -11 1.22 0.77
 -1 11 11 -0.1 1.11
 -1 -11 10 92.76 4.51
 -1 11 10 99.19 5.31
 1 11 -10 99.63 4.74
 -1 11 10 106.36 4.86
 1 11 -9 1.63 0.89
 -1 -11 9 1.3 0.79
 1 11 -9 1.32 0.87
 -1 11 9 2.76 1.38
 1 11 -8 62.09 3.88
 1 11 -8 76.63 3.99
 -1 11 8 71.59 4.6
 -1 11 7 0.36 1.34
 -1 11 7 0.51 0.96
 1 11 -7 1.06 1.03
 -1 11 7 -0.24 0.91
 1 11 -7 0.86 0.85
 -1 11 6 147.41 7.79
 -1 11 6 137.46 7.12
 1 11 -6 128.87 7.07
 1 -11 -5 6.83 3.08
 -1 11 5 9.4 1.51
 1 11 -5 10.32 1.59
 -1 11 5 11.04 1.68
 -1 11 5 10.72 2.06
 1 11 -5 9.98 1.4
 -1 11 4 280.85 10.42
 1 11 -4 274.37 9.98
 1 11 -3 6.69 1.2
 1 11 -3 10.53 3.6
 1 -11 -3 2.1 2.48
 1 11 -3 13.85 3.29
 1 11 -2 270.87 9.34
 1 11 -2 205.09 14.86
 1 -11 -1 0.85 2.74
 1 11 -1 0.98 2.15
 1 -11 0 26.03 5.26
 1 11 0 90.97 8.71
 1 11 1 2.55 1
 1 -11 1 0.42 2.28
 -1 11 -1 2.58 0.9
 1 11 1 1.5 2.49
 -1 11 -2 13.94 3.46
 -1 11 -2 17.25 1.54
 1 11 2 16.12 1.61
 1 11 2 9.54 3.56
 1 11 2 11.11 2.02
 1 -11 3 2.47 2.36
 1 11 3 0.71 0.75
 1 11 3 4.55 2.96
 -1 11 -3 0.56 0.74
 -1 11 -3 -2.98 2.59
 1 11 3 0.47 1.33
 1 11 4 1.99 1.41
 -1 11 -4 -0.43 2.23
 -1 11 -4 1.56 0.86
 1 11 4 1.69 1.07
 -1 11 -4 1.97 0.99
 1 11 4 1.9 0.99
 -1 11 -4 1.14 0.97
 1 11 4 2.54 2.53
 1 -11 4 -0.4 2.12
 -1 11 -5 9.96 1.25
 1 11 5 8.35 1.45
 1 11 5 9.65 1.76
 -1 11 -5 9.25 1.43
 1 11 5 7.97 1.35
 -1 11 -5 6.62 1.31
 -1 11 -6 2.98 0.93
 1 11 6 3.2 1.21
 1 11 6 3.48 1.36
 -1 11 -6 3.14 1.05
 1 11 6 2.45 1
 1 11 7 -0.11 1.14
 1 11 7 0.98 1.04
 -1 11 -7 2.1 0.91
 1 11 7 0.96 0.89
 1 11 8 36.85 3.01
 1 11 8 32.57 2.4
 -1 11 -8 38.63 2.53
 1 11 9 -0.1 1.14
 1 11 9 0.67 0.78
 -1 11 -9 0.93 0.78
 -1 11 -10 65.18 3.4
 1 -11 10 59.83 3.11
 1 11 11 2.13 1.14
 1 -11 11 3.41 0.86
 -1 11 -11 4.63 0.94
 1 -11 12 66.92 3.37
 1 11 12 60.57 3.82
 -1 11 -13 0.22 0.73
 1 -11 13 2.11 0.69
 1 11 13 0.07 0.96
 -1 11 -14 41.62 2.32
 1 -11 14 35.13 2.16
 1 11 14 37.08 2.5
 -1 11 -15 0.08 0.54
 1 -11 15 1.12 0.55
 1 11 15 -0.42 0.72
 -1 11 -16 12.23 0.96
 1 12 -15 37.88 1.86
 -1 12 15 31.77 1.93
 1 12 -14 5.01 0.77
 -1 12 14 2.59 0.78
 1 12 -13 43.55 2.36
 1 12 -13 41.48 2.21
 -1 12 12 1.71 0.95
 1 12 -12 5.7 0.82
 1 12 -11 33.57 2
 -1 12 11 24.22 2.17
 -1 12 10 0.31 0.98
 -1 12 10 -0.04 0.59
 1 12 -10 0.3 0.64
 -1 12 9 16.29 1.89
 -1 12 9 15.9 1.42
 1 12 -9 15.82 1.45
 1 12 -8 0.46 0.73
 1 12 -8 0.77 0.79
 -1 12 8 0.53 1.02
 1 12 -8 1.08 0.67
 -1 12 8 1.35 0.82
 -1 12 7 6.05 1.41
 1 12 -7 4.84 1.04
 1 12 -7 5.32 0.95
 1 12 -7 5.22 1.05
 -1 12 6 1.07 1.15
 1 12 -6 0.88 0.83
 1 12 -6 1.62 0.72
 1 12 -6 1.16 0.88
 -1 12 5 1.82 1.2
 -1 12 5 2.15 0.95
 1 12 -5 1.83 0.9
 1 12 -5 0.44 0.69
 1 12 -5 2.1 0.93
 -1 12 4 2.82 1.24
 1 12 -4 1.77 0.87
 -1 12 4 1.62 0.99
 1 12 -4 2.6 0.79
 1 12 -4 0.98 0.92
 1 12 -3 28.6 2.13
 -1 12 3 25.9 2.6
 1 12 -3 27.14 1.88
 -1 12 3 31.26 2.29
 1 12 -2 3.94 1.01
 -1 12 2 3.5 1.09
 1 12 -2 3.98 0.81
 1 12 -1 54.46 3.6
 1 12 -1 69.98 3.61
 -1 12 1 69.2 3.75
 1 12 -1 52.24 3.82
 1 12 0 4.06 1.27
 1 12 0 11.87 1.37
 -1 12 0 11.92 1.48
 1 12 0 7.07 1.59
 1 12 1 85.3 5.04
 1 12 1 112.72 5.08
 -1 12 -1 114.51 5.34
 1 12 1 93.84 5.44
 1 12 2 9.33 1.43
 -1 12 -2 17.3 1.78
 1 12 2 15.1 1.5
 1 12 2 8.96 1.73
 1 12 3 77.01 4.45
 1 12 3 75.07 4.69
 1 12 4 4.49 1.13
 1 12 4 7.01 1.51
 1 12 5 68.01 4.02
 1 12 5 73.59 4.41
 1 12 6 4.42 1.04
 1 12 6 7.63 1.45
 1 12 7 72.7 4.04
 1 12 7 81.77 4.55
 1 12 8 15.98 1.46
 1 12 8 16.81 1.87
 1 12 9 37.85 2.78
 -1 12 -9 50.71 2.76
 1 12 10 8.31 1.28
 -1 12 -10 14.52 1.37
 1 12 11 17.11 1.63
 -1 12 -11 22.34 1.6
 1 12 12 2.98 0.79
 -1 12 -12 4.5 0.77
 1 12 13 0.45 0.56
 -1 12 -13 0.87 0.49
 -1 13 10 0.38 0.57
 1 13 -10 0.28 0.42
 1 13 -9 11.02 0.99
 -1 13 9 7.41 1.1
 1 13 -8 4.93 0.78
 -1 13 8 4.7 0.98
 1 13 -7 6.87 0.89
 -1 13 7 6.38 0.8
 -1 13 7 5.13 1.13
 1 13 -6 14.51 1.26
 -1 13 6 13.39 1.2
 -1 13 6 11.38 1.46
 -1 13 5 6.1 1.21
 1 13 -5 3.18 0.8
 1 13 -5 3.11 0.81
 1 13 -5 7.9 0.98
 -1 13 4 12.5 1.59
 1 13 -4 8.81 1.2
 1 13 -4 14.47 1.24
 1 13 -4 11.04 1.26
 1 13 -3 6.49 0.93
 -1 13 3 7.2 1.04
 1 13 -3 3.47 0.91
 1 13 -3 3.22 0.97
 -1 13 3 4.54 1.2
 -1 13 2 4.32 0.95
 1 13 -2 5.3 0.84
 -1 13 2 5.29 1.25
 1 13 -2 3.78 0.99
 1 13 -2 4.21 0.98
 -1 13 1 8.19 1.42
 1 13 -1 6.95 1.19
 1 13 -1 10.11 1.06
 1 13 -1 6.77 1.12
 1 13 0 4.16 0.98
 -1 13 0 3.86 1.19
 1 13 0 5.15 1.04
 1 13 0 4.82 0.84
 -1 13 0 6.01 0.99
 -1 13 -1 4.18 1.28
 1 13 1 2.67 0.95
 1 13 1 3.81 0.9
 1 13 1 4.21 0.75
 -1 13 -2 -0.33 0.71
 1 -13 2 -0.06 0.48
 1 13 2 0.47 0.77
 1 13 2 -0.17 0.7
 -1 13 -2 0.16 0.99
 1 13 3 4.44 0.92
 1 13 3 4.22 1.02
 1 13 4 5.34 0.92
 -1 13 -4 7.51 1.06
 1 13 4 5.14 0.99
 -1 13 -5 11.76 1.22
 1 13 5 7.66 1.1
 -1 13 -6 21.74 1.54
 1 13 6 12.93 1.3
 -1 13 -7 2.65 0.71
 1 13 7 2.49 0.74
 -1 13 -8 12.48 1.15
 -1 13 -9 3.58 0.64
 -2 0 29 0.62 0.35
 -2 0 28 6.97 0.68
 -2 0 28 5.09 0.65
 -2 0 27 0.31 0.55
 -2 0 27 0.04 0.46
 -2 0 26 7.9 1.01
 -2 0 26 7.58 1.03
 -2 0 25 0.56 0.68
 -2 0 25 -0.18 0.66
 -2 0 24 3.53 1
 -2 0 24 3.15 0.93
 -2 0 23 1.07 1.73
 -2 0 22 36.1 5.01
 -2 0 22 34.98 2.54
 -2 0 21 0.24 0.8
 -2 0 20 112.38 8.93
 -2 0 20 101.1 5.29
 -2 0 19 0.36 1.45
 -2 0 19 0.78 0.79
 -2 0 18 79.22 4.39
 2 0 -18 87.4 4.55
 -2 0 18 84.41 7.42
 -2 0 17 -0.32 1.54
 2 0 -17 -0.24 0.87
 -2 0 17 -0.64 1.5
 -2 0 17 -0.07 0.74
 -2 0 16 859.53 34.71
 -2 0 16 863.61 34.89
 2 0 -16 734.41 30.3
 -2 0 16 763.37 30.16
 -2 0 15 0.11 0.64
 -2 0 15 0.55 1.33
 2 0 -15 2.19 1.06
 2 0 -14 1177.96 47.46
 -2 0 14 1332.98 51.33
 -2 0 14 1331.19 51.24
 -2 0 13 -0.24 1.32
 -2 0 12 1301.34 52.92
 -2 0 11 0.2 1.28
 2 0 -11 -0.06 0.62
 2 0 -11 0.29 0.67
 -2 0 10 1250.82 50.38
 -2 0 9 0.67 1.3
 2 0 -8 3950.69 142.22
 -2 0 8 3471.43 142.01
 -2 0 7 1.08 1.29
 2 0 -7 -0.79 1.48
 2 0 -6 8913.28 337.45
 2 0 -5 1.68 1.45
 2 0 -4 9999 378.1
 2 0 -3 0.34 1.46
 -2 0 2 263.65 11.97
 2 0 -2 305.66 12.78
 -2 0 1 0.29 1.02
 -2 0 0 607.54 24.21
 -2 0 -1 0.82 0.9
 2 0 1 0.23 0.7
 2 0 1 -0.11 1.44
 -2 0 -2 203.01 9.37
 2 0 2 171.8 9.82
 -2 0 -3 0.18 0.95
 2 0 3 0.97 0.87
 2 0 3 -0.23 1.41
 2 0 4 504.19 21.64
 2 0 4 495.95 21.63
 -2 0 -4 522.4 21.86
 -2 0 -5 0.11 0.98
 2 0 5 -0.49 1.31
 2 0 5 -0.2 0.86
 2 0 6 2727.34 79.85
 -2 0 -6 2990.09 80.66
 -2 0 -7 -0.15 1.11
 2 0 7 0.25 1.06
 2 0 8 5035.46 197.37
 -2 0 -8 5370.29 198.16
 -2 0 -9 0.57 1.4
 2 0 9 -0.31 1.18
 -2 0 -10 369.99 18.61
 2 0 10 424.44 18.18
 2 0 11 -0.12 0.71
 2 0 12 458.53 18.94
 2 0 12 480.87 18.59
 2 0 12 527.85 21.81
 -2 0 -12 485.18 22.56
 2 0 12 460.04 18.71
 2 0 13 0.68 0.82
 2 0 13 0.17 0.68
 2 0 13 0.09 0.56
 2 0 13 -0.23 1.32
 -2 0 -13 0.29 1.31
 2 0 13 0.08 0.49
 2 0 14 67.28 3.74
 2 0 14 60.9 3.46
 2 0 14 69.86 3.43
 2 0 14 67.16 5.63
 2 0 14 63.01 3.23
 2 0 15 0.24 0.52
 2 0 15 0.06 0.59
 -2 0 -15 2.73 1.88
 2 0 15 1.9 1.56
 2 0 15 0.63 0.87
 2 0 15 -0.33 0.75
 -2 0 -16 147.1 10.73
 2 0 16 164.67 6.99
 2 0 16 152.45 7.33
 2 0 16 148.7 6.74
 2 0 16 172.45 10.41
 2 0 17 1.54 1.54
 2 0 17 0.57 0.69
 -2 0 -17 0.77 1.62
 2 0 17 2.31 1.06
 2 0 17 2.26 1.12
 2 0 18 488.73 20.71
 -2 0 -18 586.95 26.78
 2 0 18 525.04 20.53
 2 0 18 538.19 25.04
 2 0 18 515.06 24.34
 2 0 18 499.86 20.75
 2 0 19 0.08 0.98
 -2 0 -19 0.41 1.59
 2 0 19 1.99 1.74
 2 0 19 -0.08 0.86
 2 0 19 -0.88 1.72
 2 0 19 0.07 0.66
 2 0 20 1.05 0.96
 2 0 20 0.67 1.66
 2 0 20 1.84 0.87
 2 0 20 -0.29 1.58
 -2 0 -20 0.41 1.44
 2 0 20 0.13 0.7
 2 0 21 1.31 1.71
 -2 0 -21 -0.4 1.87
 2 0 21 0.27 1.68
 2 0 22 10.89 1.4
 2 0 22 10.37 1.38
 2 0 22 9.59 1.2
 2 0 23 0.26 0.76
 2 0 23 0.31 0.58
 2 0 23 -0.06 0.76
 2 0 24 17.99 1.51
 2 0 24 15.18 1.47
 2 0 24 16.36 1.31
 2 0 25 0.49 0.57
 2 0 25 0.28 0.58
 2 0 25 -0.29 0.46
 2 0 26 9.23 0.94
 2 0 27 0.11 0.37
 -2 1 29 0.32 0.34
 -2 -1 29 0.2 0.33
 -2 1 28 43.8 2.09
 -2 -1 28 41.41 2.07
 -2 1 27 18.06 1.33
 -2 -1 27 15.43 1.28
 -2 1 27 13.79 1.21
 -2 -1 27 10.95 1.03
 -2 1 26 20.17 1.59
 -2 -1 26 21.53 1.64
 -2 1 26 17.19 1.51
 -2 -1 26 19.09 1.49
 -2 1 25 9.53 1.22
 -2 -1 25 9.13 1.2
 -2 -1 25 7.41 1.08
 -2 1 25 8.67 1.18
 -2 -1 24 13.87 1.49
 -2 1 24 12 1.41
 -2 -1 24 16.76 1.64
 -2 1 24 15.68 1.52
 -2 1 23 21.57 3.86
 -2 -1 23 21.55 3.84
 -2 1 22 28.25 2.23
 -2 -1 22 28.66 2.2
 -2 -1 22 26.92 4.33
 -2 1 22 24.46 4.18
 -2 1 22 24.45 2.13
 -2 1 21 191.6 8.56
 -2 -1 21 191.17 8.6
 -2 1 21 179.31 8.57
 -2 1 21 194.42 12.71
 -2 -1 21 205.3 12.86
 -2 1 20 1.6 1.82
 2 1 -20 1.33 1.66
 -2 1 20 1.11 1.84
 -2 -1 20 1.8 1.84
 -2 -1 20 0.71 0.84
 -2 1 20 0.49 0.88
 -2 1 19 181.69 12.26
 -2 -1 19 202.89 12.6
 -2 -1 19 188.92 8.48
 -2 1 19 178.53 8.52
 -2 1 19 207.77 13.38
 -2 1 19 189.99 8.52
 2 1 -19 190.1 8.62
 -2 1 18 10.86 1.4
 2 1 -18 10.3 1.53
 -2 -1 18 14.92 1.56
 -2 1 18 15.03 3.44
 -2 1 18 10.45 1.45
 -2 -1 18 16.46 3.23
 -2 1 18 16.11 3.2
 -2 1 17 347.62 14.53
 -2 -1 17 338.98 14.44
 -2 -1 17 377.27 18.67
 -2 1 17 386.04 18.84
 -2 1 17 385.52 19.65
 -2 1 17 346.62 14.53
 2 -1 -17 359.64 14.62
 2 1 -17 336.87 14.63
 -2 1 16 0.95 0.79
 -2 1 16 0.21 0.79
 -2 1 16 1.38 1.81
 2 1 -16 1.52 0.96
 2 -1 -16 0.08 0.85
 -2 1 16 0.6 1.69
 -2 -1 16 1.77 1.58
 -2 -1 15 226.15 12.62
 -2 1 15 222.84 12.54
 2 -1 -15 213.06 9.38
 2 1 -15 212.82 9.42
 -2 1 15 202.55 9.18
 -2 1 15 235.94 13.36
 -2 1 14 65.02 3.51
 -2 1 14 63.96 3.74
 -2 1 14 70.89 3.74
 -2 -1 14 62.14 5.18
 -2 -1 14 73.57 5.89
 -2 1 14 68.1 5.77
 2 -1 -14 65.55 3.7
 2 1 -14 64.91 3.75
 -2 -1 13 241.15 12.19
 -2 1 13 243.82 13.52
 -2 1 13 239.91 10.2
 -2 1 13 225.46 12.64
 2 1 -13 237.18 10.23
 -2 1 12 25.38 3.6
 -2 -1 12 25.77 2.96
 -2 1 12 27.59 2.03
 -2 1 11 10.73 2.07
 2 1 -11 8.99 1.2
 2 -1 -11 4.33 1.77
 2 1 -11 7.7 1.06
 -2 1 11 7.46 2.22
 -2 -1 11 9.58 1.84
 2 1 -10 146.76 7.29
 2 1 -10 150.34 7.22
 -2 -1 10 160.04 8.27
 -2 1 10 154.22 9.27
 2 -1 -9 59.34 3.99
 2 1 -9 50.81 3.41
 -2 1 9 53.84 4.71
 -2 -1 9 57.15 3.97
 2 1 -9 49.46 3.29
 2 -1 -8 137.58 7.02
 2 1 -8 121.88 6.59
 -2 1 8 132.3 7.88
 -2 -1 8 142.69 7.11
 2 -1 -7 224.16 9.94
 -2 1 7 191.59 10.41
 -2 -1 7 203.37 9.65
 2 -1 -6 519.72 21.64
 2 -1 -5 3253.22 124.5
 2 -1 -4 94.84 5.41
 2 1 -3 1826.84 69.53
 2 -1 -3 1878.62 71.09
 2 1 -2 255.97 10.94
 2 -1 -2 346.02 12.63
 2 1 -1 635.53 24.15
 -2 -1 1 593.9 24.44
 -2 1 0 345.9 14.64
 -2 -1 0 349.48 14.22
 2 -1 1 1461.68 54.41
 -2 1 -1 1309.34 53.85
 -2 -1 -1 1408.71 53.43
 -2 1 -2 488.84 20.42
 2 1 2 478.7 20.48
 2 -1 2 455.47 20.73
 -2 1 -2 502.65 20.58
 -2 1 -3 329.12 14.51
 2 1 3 346.15 14.88
 2 -1 3 339.19 15.01
 -2 1 -3 367.32 15.01
 -2 -1 -3 355.26 14.47
 2 1 4 419 17.46
 2 1 4 411.66 17.8
 -2 1 -4 402.11 17.16
 2 -1 4 474.5 18.01
 -2 -1 -4 398.01 17.25
 -2 1 -4 420.56 17.82
 2 -1 5 8.32 1.76
 -2 1 -5 7.26 1.59
 -2 -1 -5 6.31 1.34
 2 1 5 4.6 1.54
 -2 1 -5 9.03 1.29
 2 1 5 6.23 1.32
 2 -1 5 6.24 1.25
 2 -1 6 2881.14 104.67
 2 1 6 2669.38 104.77
 2 -1 6 2787.79 104.42
 -2 -1 -6 2646.07 104.64
 -2 1 -6 2784.08 105.19
 2 1 6 2452.26 104.18
 2 1 6 2854.28 105.63
 -2 1 -6 2805.8 104.01
 2 -1 7 74.72 4.31
 2 -1 7 60.52 4.07
 2 1 7 65.44 4.37
 2 1 7 56.57 3.67
 -2 1 -7 65.71 4.7
 -2 -1 -7 54.31 4.17
 2 1 7 63.29 3.78
 2 1 7 61.28 4.9
 -2 1 -7 62.91 3.68
 2 1 8 1003.48 41.94
 2 -1 8 1027.41 41.61
 2 1 8 1013.27 40.76
 2 1 8 1047.46 40.82
 -2 1 -8 1033.86 40.83
 -2 -1 -8 1070.17 42.28
 -2 1 -8 1167.32 43.07
 2 -1 8 1054.73 41.3
 2 -1 9 20.44 2.4
 2 1 9 20.33 2.55
 -2 1 -9 16.36 1.73
 -2 1 -9 18.44 2.71
 -2 -1 -9 11.37 2.17
 -2 1 -10 429.47 19.94
 2 1 10 422.2 16.89
 2 -1 10 469.97 19.06
 -2 1 -10 445.65 17.54
 2 -1 11 135.4 5.73
 2 1 11 132.3 5.54
 2 1 11 127.68 5.84
 2 1 12 548.81 21.13
 -2 1 -12 625.01 25.76
 2 1 12 617.93 24.72
 2 1 12 531.88 21.17
 2 -1 12 529.71 21.06
 2 1 12 526.39 21.5
 2 -1 12 524.59 21.43
 2 -1 12 548.8 21.35
 2 -1 13 279.88 11.85
 2 -1 13 314.49 14.7
 2 1 13 301.81 14.96
 2 1 13 294.29 11.65
 -2 1 -13 307.24 15.99
 2 -1 13 286.69 11.61
 2 1 13 278.29 11.68
 -2 -1 -13 281.79 15.37
 2 1 13 284.17 11.9
 2 1 13 280.19 12.02
 2 -1 13 280.53 11.97
 2 -1 14 206.76 9.14
 2 1 14 212.24 12.04
 2 -1 14 225.46 11.98
 -2 1 -14 215.48 12.93
 -2 -1 -14 214.84 12.72
 2 1 14 213.2 8.94
 2 1 14 209.04 8.98
 2 -1 14 213 8.92
 2 1 14 221.33 9.24
 2 1 14 206.94 9.35
 2 -1 15 158.22 7.21
 2 -1 15 159.8 9.85
 2 1 15 173.74 10.45
 2 1 15 159.15 10.06
 2 1 15 162.68 6.96
 -2 -1 -15 186.08 11.26
 -2 1 -15 173.11 11.28
 2 1 15 156.16 7.01
 2 -1 15 153.49 6.92
 2 1 15 153.07 7.21
 2 1 15 153.44 7.4
 2 -1 16 47.94 3.03
 2 -1 16 59.85 5.36
 2 1 16 60 5.63
 2 1 16 52.13 5.23
 2 1 16 43.9 2.7
 -2 -1 -16 57.18 6.03
 -2 1 -16 61.11 6.31
 2 1 16 51.78 2.92
 2 -1 16 47.19 2.77
 2 1 16 44.96 2.92
 2 1 16 47.91 3.06
 2 1 16 49.09 3.23
 2 -1 17 237.28 10.81
 2 -1 17 265.91 14.28
 2 1 17 250.34 14.41
 2 1 17 251.84 14.19
 2 1 17 254.96 10.71
 2 -1 17 261.33 10.64
 2 1 17 241.16 10.55
 2 1 17 252.82 11.16
 2 1 17 251.07 10.83
 2 1 17 262.3 10.95
 -2 -1 -17 235.41 15.1
 -2 1 -17 271.55 15.81
 -2 1 -18 3.7 2.26
 -2 -1 -18 3.85 2.26
 2 1 18 4.66 1.2
 2 -1 18 3.01 0.86
 2 1 18 3.48 0.89
 2 1 18 4.38 2.06
 2 -1 18 4.28 1.97
 2 1 18 3.29 0.84
 2 1 18 2.98 1.82
 2 1 18 3.39 0.99
 2 1 18 4.17 1.3
 2 -1 18 4.03 1.12
 2 1 19 65.74 3.71
 2 1 19 75.01 6.58
 2 -1 19 73.58 6.58
 2 1 19 80.68 7.19
 2 1 19 75.93 3.94
 2 -1 19 78.08 3.89
 2 1 19 69.09 3.99
 2 -1 19 69.59 4.1
 -2 -1 -19 69.09 7.17
 -2 1 -19 73.18 7.58
 2 1 19 73.81 4.35
 2 1 19 73.2 4.12
 2 1 20 12.93 2.81
 2 -1 20 14.21 2.88
 2 1 20 9.81 1.36
 2 -1 20 10.16 1.47
 2 1 20 13.15 3.22
 2 -1 20 14.74 2.97
 2 1 20 11.05 1.33
 2 -1 20 11.97 1.32
 -2 1 -20 14.33 3.52
 -2 -1 -20 17.92 3.65
 2 -1 20 10.99 1.47
 2 1 20 12.09 1.5
 -2 1 -21 36.85 5.24
 -2 -1 -21 36.89 5.06
 2 -1 21 31.41 3.98
 2 -1 21 28.69 4.14
 2 1 21 38.27 4.85
 2 1 21 34.79 4.23
 2 1 22 23.91 1.84
 2 -1 22 23.55 1.75
 2 -1 22 22.19 2
 2 1 22 23.03 1.9
 2 -1 22 23.8 2
 2 1 22 26.12 2.04
 2 1 23 10.61 1.18
 2 -1 23 9.39 1.07
 2 -1 23 8.1 1.29
 2 1 23 9.88 1.2
 2 1 23 10.56 1.29
 2 -1 23 10.85 1.29
 2 1 24 26.11 1.73
 2 -1 24 23.35 1.56
 2 -1 24 26.22 1.94
 2 1 24 24.46 1.73
 2 -1 24 23.24 1.84
 2 1 24 29.04 1.92
 2 -1 25 6.98 0.98
 2 1 25 6.03 0.77
 2 1 25 6.02 0.89
 2 -1 25 6.71 0.93
 2 -1 26 36.34 2.02
 2 1 26 42.07 2.07
 2 -1 26 39.96 2.06
 2 -1 27 8.4 0.75
 2 1 27 7.46 0.74
 -2 2 29 5.45 0.55
 -2 2 28 13.12 1.01
 -2 -2 28 13.3 1.01
 -2 2 28 10.64 0.92
 -2 2 27 9.8 0.95
 -2 -2 27 8.53 0.94
 -2 2 27 6.82 0.87
 -2 2 26 67.85 3.29
 -2 -2 26 65.78 3.31
 -2 2 26 61.03 3.24
 -2 -2 26 56.85 3
 -2 -2 25 51.22 2.97
 -2 2 25 53.49 2.95
 -2 -2 25 45.72 2.73
 -2 2 25 51.47 2.95
 -2 2 24 164.12 6.9
 -2 -2 24 142.26 6.69
 -2 2 24 141.12 6.79
 -2 -2 24 148.26 6.63
 -2 2 23 93.66 8.02
 -2 -2 23 82.95 7.46
 -2 -2 23 84.72 4.43
 -2 2 22 121.82 9.45
 -2 -2 22 116.47 9.19
 -2 2 22 120.39 5.8
 -2 2 22 112.63 5.79
 -2 -2 21 99.25 5.21
 -2 2 21 97.2 5.28
 -2 2 21 108.82 5.45
 -2 2 21 105.76 8.79
 -2 -2 21 105.72 8.63
 -2 2 21 107.37 5.32
 -2 2 21 103.57 9.43
 -2 2 20 114.39 5.86
 -2 -2 20 116.32 5.8
 -2 2 20 117.5 5.99
 -2 2 20 118.87 9.49
 -2 -2 20 124.29 9.34
 -2 2 20 126.04 5.9
 2 2 -20 101.52 8.78
 -2 2 20 122.82 10.36
 2 2 -19 37.09 5.62
 -2 2 19 52.16 6.77
 -2 2 19 60.44 6.26
 -2 -2 19 52.73 5.79
 -2 2 19 57.02 3.43
 -2 2 19 56.98 3.59
 2 2 -19 57.97 3.62
 -2 2 19 56.41 3.47
 -2 -2 19 58.08 3.41
 -2 2 18 144.16 11.16
 -2 2 18 138.47 6.54
 -2 2 18 144.67 6.77
 -2 -2 18 137.46 6.52
 2 2 -18 132.17 6.72
 -2 2 18 134.99 6.63
 -2 -2 18 149.35 10.15
 -2 2 18 145.28 10.16
 -2 2 17 8.58 1.62
 -2 2 17 10.7 3.11
 -2 -2 17 13.39 2.9
 -2 2 17 9.78 2.81
 -2 2 17 8.96 1.38
 -2 2 17 10.96 1.41
 2 2 -17 8.24 1.45
 -2 2 16 8.92 3.07
 -2 2 16 9.11 1.44
 -2 2 16 9.38 1.28
 2 2 -16 9.33 1.45
 -2 2 16 8.58 1.46
 -2 2 16 7.02 2.26
 -2 -2 16 8.43 2.34
 -2 2 15 17.33 1.9
 2 -2 -15 16.46 1.7
 2 2 -15 18.17 1.79
 -2 2 15 17.82 3.63
 -2 2 15 22.01 3.38
 -2 2 15 19.11 1.88
 -2 2 15 17.43 1.61
 -2 -2 15 20.57 3.35
 -2 2 14 3.41 2.08
 -2 -2 14 3.52 1.64
 -2 2 14 1.56 1.26
 -2 2 14 3.89 1.02
 -2 2 14 2.83 1.06
 -2 2 14 2.52 0.81
 2 -2 -14 1.41 0.91
 2 2 -14 3.44 1.03
 2 2 -14 2.16 0.68
 -2 2 13 10.28 2.31
 -2 2 13 5.68 1.25
 -2 2 13 7.36 1.2
 -2 2 13 6.24 1.02
 2 2 -13 5.68 1.17
 -2 2 12 147.16 6.6
 -2 2 12 147.38 6.44
 2 2 -12 137.27 6.65
 -2 2 11 0.2 1.26
 2 -2 -11 -0.13 1.06
 2 2 -11 0.54 0.73
 -2 2 11 -0.81 2.19
 -2 -2 11 -0.19 0.79
 -2 2 10 -0.18 1.24
 -2 2 10 0.76 1.56
 -2 -2 10 1.52 0.81
 2 2 -10 0.87 0.88
 2 -2 -10 1.3 1.26
 -2 2 9 150.93 9.17
 2 2 -9 150.08 7.15
 -2 -2 9 145.28 6.79
 2 2 -9 147.19 7.21
 2 -2 -9 132.34 7.69
 2 2 -8 5.75 1.29
 2 -2 -8 4.38 1.63
 -2 -2 8 6.11 1.05
 -2 2 8 6.37 2.08
 2 2 -8 7.63 1.38
 2 2 -7 112.6 5.7
 2 2 -7 107.5 5.51
 -2 2 7 109.21 6.95
 -2 -2 7 117.41 5.01
 2 -2 -6 54.5 4.09
 2 2 -6 59.82 3.92
 2 2 -6 57.4 3.81
 -2 2 6 55.76 4.83
 -2 -2 6 61.54 3.32
 2 2 -5 174.37 8.67
 2 2 -5 167.15 8.51
 2 2 -4 11.05 1.68
 2 2 -4 9.76 1.69
 2 2 -3 93.05 5.41
 2 2 -3 100.78 4.59
 -2 2 3 91.84 5.54
 2 2 -3 100.83 5.63
 2 -2 -3 106.81 5.72
 2 2 -2 6.8 1.51
 -2 2 2 5.75 1.27
 2 2 -2 4.83 0.94
 2 2 -2 6.3 1.53
 2 -2 -2 5.85 1.52
 2 -2 -1 80.53 4.91
 2 2 -1 80.19 4.94
 2 2 -1 79.07 4.79
 2 2 -1 85.05 4.29
 -2 2 1 88.5 4.83
 2 -2 0 455.04 17.5
 2 2 0 408.06 17.34
 -2 2 0 403.68 17.42
 2 2 0 382.65 17.09
 2 2 0 393.88 16.62
 -2 -2 0 391.97 16.17
 -2 2 0 435.51 17.21
 2 -2 1 188.4 8.82
 2 2 1 186.31 8.8
 2 2 1 170.7 8.56
 -2 2 -1 199 8.88
 2 2 1 178.49 8.27
 -2 2 -1 187.56 8.65
 -2 -2 -1 169.57 7.58
 2 -2 2 16.81 2.09
 2 2 2 13.3 1.88
 -2 2 -2 14.13 1.93
 2 2 2 14.46 1.92
 2 2 2 13.86 2.09
 2 2 2 13.17 1.7
 -2 -2 -2 14.99 1.32
 -2 2 -2 12.9 1.76
 2 2 3 53.13 3.6
 2 -2 3 58.23 3.86
 2 2 3 45.87 2.43
 -2 2 -3 48.05 3.45
 2 2 3 49.51 3.43
 2 2 3 49.87 3.84
 2 2 3 49.49 3.47
 -2 2 -3 54.64 3.67
 -2 -2 -3 46.16 2.78
 2 -2 4 15.71 2.11
 2 2 4 13.76 1.82
 -2 2 -4 11.13 1.7
 2 2 4 10.77 1.73
 2 2 4 14.03 2.13
 2 2 4 12.61 1.87
 -2 -2 -4 13.8 1.48
 2 2 4 9.83 1.6
 -2 2 -4 16.22 1.99
 2 2 5 572.11 23.28
 2 -2 5 595.4 23.75
 -2 2 -5 573.59 23.39
 2 2 5 555.73 23.18
 2 2 5 569.75 24.32
 2 2 5 522.47 23.61
 2 2 5 572.76 23.52
 -2 -2 -5 555.77 22.92
 -2 2 -5 593.66 23.97
 2 -2 6 832.07 32.19
 2 2 6 815.86 31.64
 2 2 6 757.5 33.27
 -2 2 -6 813.63 31.87
 2 2 6 805.64 31.57
 2 2 6 804.05 33.15
 2 2 6 790.2 32.09
 2 2 6 694.77 32.07
 2 -2 6 793.66 31.48
 -2 -2 -6 743.27 31.5
 -2 2 -6 833.23 32.69
 2 -2 7 6.04 1.6
 2 2 7 6.77 1.31
 -2 2 -7 5.3 1.38
 2 2 7 7.7 1.33
 2 2 7 6.9 2.12
 -2 2 -7 8.32 1.91
 -2 -2 -7 6.09 1.38
 2 2 7 8.83 2.25
 2 2 7 6.78 1.6
 2 -2 7 5.3 1.27
 2 -2 8 330.3 15.13
 2 2 8 361.19 14.72
 -2 -2 -8 302.04 15.36
 -2 2 -8 348.83 16.47
 2 2 8 346.98 14.66
 2 2 8 328.69 17.03
 -2 2 -8 362.46 15.29
 2 2 8 361.72 15.9
 2 2 8 330.66 15.95
 2 -2 8 349.65 15.17
 2 2 8 367.56 17.31
 2 -2 9 3.3 1.2
 2 2 9 4.04 1.52
 2 2 9 2.7 2
 -2 2 -9 4.26 1.3
 2 2 9 3.85 1.65
 -2 2 -9 3.65 1.67
 -2 -2 -9 2.99 1.4
 2 2 9 2.46 1.87
 2 2 10 2.51 0.8
 2 2 10 -0.07 1.01
 -2 2 -10 0.54 0.99
 -2 -2 -10 0.94 1.19
 2 2 10 0.65 0.55
 2 -2 10 3.38 1.18
 2 2 10 0.35 0.71
 2 -2 10 1.14 0.69
 2 2 11 8.93 1.23
 -2 2 -11 7.62 2.14
 -2 -2 -11 8.93 2.19
 2 2 11 9.26 1.13
 2 2 11 9.99 1.05
 2 2 11 11.26 1.62
 -2 2 -11 9.81 1.64
 2 2 11 8.96 2.11
 2 2 11 8.24 1
 2 2 11 10.15 1.05
 2 -2 11 9.42 1.8
 2 2 11 10.23 2.15
 2 -2 11 9.41 1.13
 2 2 12 69.53 4.05
 2 -2 12 69.15 3.59
 2 2 12 81.6 6.11
 2 2 12 69.07 5.61
 2 2 12 67.59 3.43
 2 2 12 71.25 3.46
 -2 2 -12 57.84 5.81
 2 2 12 64.13 3.39
 2 2 12 65.88 3.73
 2 2 12 68 3.6
 2 2 13 104.34 5.41
 2 2 13 94.77 5
 2 -2 13 96.78 4.49
 2 2 13 93.7 4.63
 -2 2 -13 104.52 8.07
 -2 -2 -13 95.52 7.3
 2 2 13 99.84 4.67
 2 -2 13 113.09 6.98
 2 2 13 98.77 7.17
 2 2 13 99.33 7.26
 2 2 13 97.04 4.66
 2 2 13 97.64 4.84
 2 -2 13 103.89 4.89
 2 2 14 268.69 11.96
 2 -2 14 275.61 11.42
 2 2 14 280.63 11.61
 -2 -2 -14 255.25 14.88
 -2 2 -14 286.88 16.05
 2 2 14 279.85 11.59
 2 2 14 301.71 15.28
 2 2 14 311.25 15.36
 2 -2 14 300.76 14.52
 2 2 14 273.69 11.58
 2 2 14 291.99 11.85
 2 -2 14 277.62 11.79
 2 2 15 61.04 3.59
 2 2 15 51.04 3.1
 2 -2 15 57.61 3.04
 -2 -2 -15 52.68 5.55
 -2 2 -15 54.59 6.1
 2 2 15 58.07 3.2
 2 2 15 61.48 5.71
 2 -2 15 56.53 5.14
 2 2 15 57.46 5.46
 2 2 15 56.53 3.17
 2 2 15 63.33 3.46
 2 -2 15 55.37 3.35
 2 2 16 151.16 7.03
 2 2 16 141.1 6.53
 2 -2 16 136.56 6.32
 -2 -2 -16 118.06 9.39
 -2 2 -16 140.8 10.58
 2 2 16 139.03 6.49
 2 2 16 153.95 10.07
 2 2 16 153.39 9.84
 2 -2 16 158.19 9.47
 2 2 16 140.76 6.51
 2 2 16 145.55 6.78
 2 -2 16 144.57 6.77
 2 2 17 377.21 16
 2 2 17 375.79 15.48
 2 -2 17 378.66 15.27
 -2 -2 -17 436.63 20.58
 -2 2 -17 420.08 21.27
 2 2 17 375.85 15.42
 2 2 17 410.81 19.61
 2 2 17 401.87 20.01
 2 -2 17 359.2 18.64
 2 2 17 361.49 15.41
 2 2 17 381.46 15.72
 2 -2 17 367.31 15.69
 2 2 18 370.92 15.55
 2 2 18 370.1 15.03
 2 -2 18 366.17 14.8
 -2 2 -18 380.1 20.63
 -2 -2 -18 377.65 19.77
 2 2 18 350.8 14.91
 2 2 18 369.73 19.41
 2 2 18 365.15 18.78
 2 -2 18 356.8 18.34
 2 2 18 352.69 14.94
 2 2 18 369.49 15.23
 2 -2 18 365.1 15.26
 2 2 19 303.94 13.38
 2 2 19 317.14 12.89
 2 -2 19 307.56 12.63
 -2 2 -19 326.86 18.53
 -2 -2 -19 336.75 17.71
 2 2 19 295.48 12.76
 2 2 19 328.28 16.72
 2 -2 19 308.54 16.33
 2 2 19 339.3 17.71
 2 -2 19 296.62 13.07
 2 2 19 313.75 13.04
 2 -2 19 287.18 13
 2 2 20 463.85 18.82
 2 2 20 465.06 18.3
 -2 -2 -20 449.45 23.13
 -2 2 -20 472.21 24.25
 2 2 20 424.65 18.12
 2 -2 20 461.99 18.57
 2 -2 20 455.03 21.99
 2 2 20 476.31 23.11
 2 2 20 444.66 21.93
 2 -2 20 425.7 18.39
 2 2 20 463.55 18.45
 -2 -2 -21 324.82 18.37
 -2 2 -21 389.6 20.23
 2 2 21 360.47 17.66
 2 -2 21 349.68 17.57
 2 2 21 392.78 19.19
 2 2 21 332.62 14.14
 2 -2 22 343.54 14.72
 2 2 22 363.05 14.49
 2 -2 22 352.2 14.65
 2 2 22 353.6 14.61
 2 -2 23 214.95 9.72
 2 2 23 236.78 9.53
 2 -2 23 217.89 9.64
 2 2 23 227.65 9.65
 2 -2 24 140.76 6.6
 2 2 24 144.44 6.36
 2 -2 24 148.67 6.55
 2 2 24 151.34 6.52
 2 -2 25 85.19 4.12
 2 2 25 86.88 3.91
 2 2 25 86.88 4.03
 2 -2 25 83.57 4.05
 2 -2 26 68.24 3.39
 2 2 26 67.31 3.16
 2 2 26 80.08 3.38
 2 -2 26 76.54 3.4
 2 2 27 32.02 1.59
 2 -2 27 29.71 1.6
 -2 3 28 4.59 0.58
 -2 3 28 4.45 0.59
 -2 -3 28 4.6 0.57
 -2 3 27 21.82 1.49
 -2 3 27 22.91 1.46
 -2 -3 27 22.37 1.48
 -2 3 26 15.09 1.33
 -2 3 26 16.6 1.33
 -2 -3 26 14.79 1.29
 -2 -3 25 14.4 1.35
 -2 3 25 15.58 1.37
 -2 -3 25 12.72 1.17
 -2 3 25 12.52 1.34
 -2 -3 24 100.46 4.95
 -2 3 24 108.75 5.25
 -2 3 24 106.16 5.14
 -2 3 24 115.83 5.25
 -2 -3 23 55.53 3.29
 -2 3 23 57.05 3.48
 -2 3 23 62.46 3.6
 -2 3 22 79.23 8.52
 -2 -3 22 88.97 7.46
 -2 3 22 96.64 8.03
 -2 -3 21 12.12 1.5
 -2 3 21 13.4 3.31
 -2 -3 21 12.2 2.99
 -2 3 21 17.88 1.87
 -2 3 21 17.7 4.26
 -2 -3 21 15.89 1.6
 -2 3 21 13.56 1.63
 2 3 -21 12.09 3.11
 -2 3 21 15.6 1.61
 2 3 -20 151.36 11.3
 -2 3 20 167.39 12.96
 -2 3 20 171.53 7.92
 -2 -3 20 142.54 7.41
 -2 -3 20 168.46 7.54
 -2 3 20 160.56 7.63
 -2 3 20 175.42 7.68
 -2 3 20 159.01 11.21
 -2 -3 20 172.75 11.21
 -2 3 19 13.13 3.18
 -2 -3 19 15.76 3.08
 -2 3 19 11.68 1.56
 -2 -3 19 14.76 1.56
 2 3 -19 10.97 3.24
 -2 3 19 16.25 4.03
 -2 3 19 13.58 1.59
 -2 3 19 13.96 1.76
 2 3 -18 176.56 8.62
 -2 3 18 186.9 8.93
 -2 3 18 190.97 8.65
 -2 -3 18 197.96 11.97
 -2 3 18 186.64 12.11
 -2 3 18 201.23 14.02
 -2 3 18 187.58 8.46
 -2 3 18 186.89 8.36
 -2 3 17 12.82 1.55
 -2 3 17 12.7 1.94
 2 3 -17 15.15 1.78
 -2 3 17 15.71 1.77
 -2 3 17 15.07 3.19
 -2 -3 17 18.63 3.18
 -2 3 17 14.7 1.56
 -2 3 17 13.49 1.64
 2 3 -17 10.72 3.23
 -2 3 17 9.93 3.39
 2 3 -16 85.92 4.79
 -2 -3 16 95.8 7.33
 -2 3 16 89.66 7.37
 2 3 -16 80.78 4.22
 -2 3 16 92.37 4.69
 -2 3 16 92.35 4.82
 -2 3 16 88.95 4.99
 -2 3 16 85.73 4.5
 -2 3 16 93.92 8.63
 -2 3 15 26.58 2.1
 2 3 -15 29.55 2.34
 -2 3 15 29.21 2.32
 2 3 -15 24.87 1.88
 -2 3 15 31.75 4.08
 -2 -3 15 28.09 3.79
 -2 3 15 27.67 2.46
 -2 3 15 25.29 1.97
 -2 3 15 30.45 4.73
 -2 3 14 147.03 6.56
 -2 3 14 139.21 6.87
 2 3 -14 140.56 6.76
 -2 3 14 130.49 6.34
 -2 3 14 135.58 9.23
 -2 3 14 145.18 10.66
 -2 -3 14 142.62 9.09
 2 3 -14 136.03 6.28
 -2 3 14 157.49 6.81
 2 3 -13 6.3 1.18
 -2 3 13 5.82 0.97
 -2 3 13 6.26 1.21
 -2 3 13 5.39 1.81
 2 3 -13 4.72 0.9
 -2 3 13 4.5 1.27
 -2 3 13 5.14 0.96
 -2 3 13 5.35 2.26
 2 -3 -12 60.13 4.54
 2 3 -12 62.7 3.57
 -2 3 12 61.33 3.64
 -2 3 12 59.6 3.48
 2 3 -12 63.45 3.25
 -2 3 12 61.49 3.31
 -2 3 12 60.8 3.19
 -2 3 12 69.66 6.53
 -2 3 11 84.81 4.44
 2 3 -11 89.68 4.59
 2 -3 -11 97.02 5.87
 -2 3 11 87.42 4.26
 2 -3 -10 158.32 8.21
 -2 3 10 141.7 8.37
 -2 3 10 137.59 6.51
 2 3 -10 148.16 6.67
 -2 3 10 145.04 9.71
 2 3 -9 144.96 7.54
 2 -3 -9 145.28 7.99
 -2 3 9 139.95 8.15
 -2 3 9 158.68 9.85
 2 -3 -8 218.24 10.17
 2 3 -8 203.69 9.71
 -2 3 8 181.8 9.92
 -2 3 8 195.85 11.53
 2 -3 -7 94.09 5.82
 2 3 -7 85.96 5.34
 -2 3 7 98.12 6.91
 2 3 -6 415.76 17.38
 2 -3 -6 387.61 17.51
 -2 3 6 392.13 18.76
 2 3 -6 399.88 17.26
 2 3 -5 3.61 1.32
 2 -3 -5 0.42 1.42
 -2 3 5 0.79 1.41
 2 3 -5 2.84 1.33
 2 3 -4 633.46 27.15
 2 3 -4 598.4 26.93
 2 3 -3 225.49 10.6
 2 -3 -3 223.9 10.83
 -2 3 3 211.21 10.58
 2 3 -3 226.9 10.49
 2 3 -2 1771.41 68.44
 2 3 -2 1675 68.51
 -2 3 2 1723.56 68.53
 2 3 -2 1818.43 67.75
 -2 3 2 1624.15 67.86
 -2 3 2 1704.67 69
 2 3 -1 237.22 11.21
 2 -3 -1 274.07 11.65
 2 3 -1 232.32 11.25
 -2 3 1 236.79 11.18
 2 3 -1 246.24 10.71
 -2 3 1 225.67 10.37
 -2 3 1 257.23 11.72
 2 3 0 1265.96 50.32
 -2 3 0 1296.8 50.82
 -2 3 0 1262.05 51.15
 -2 3 0 1223.55 49.51
 2 3 0 1278.27 50.88
 2 3 0 1277.04 50.78
 2 3 1 146.28 7.27
 2 3 1 158.08 7.66
 -2 3 -1 144.43 7.62
 -2 3 -1 141.73 6.17
 2 3 1 150.04 7.62
 2 -3 1 143.06 7.71
 -2 3 -1 146.97 7.83
 2 3 2 1287.76 50.85
 2 3 2 1360.16 51.07
 -2 3 -2 1356.22 51.28
 2 3 2 1310.3 51.96
 -2 3 -2 1222.41 49.25
 2 3 2 1342.66 51.13
 -2 3 -2 1335.45 51.37
 2 3 2 1262.24 50
 2 3 3 292 12.75
 2 3 3 294.13 12.65
 -2 -3 -3 270.65 11.02
 -2 3 -3 302.1 13.02
 2 3 3 306.01 13.77
 -2 3 -3 251.45 11
 2 3 3 297.71 12.74
 2 -3 3 318.58 13.18
 2 3 3 270.45 11.35
 -2 3 -3 297.1 12.98
 2 3 3 300.97 13.48
 2 3 4 70.29 4.91
 2 3 4 78.75 4.81
 -2 3 -4 82.67 5.23
 -2 -3 -4 74.32 3.74
 2 3 4 77.68 5.6
 2 3 4 80.31 4.9
 2 -3 4 85.07 5.27
 2 3 4 76.17 5.59
 -2 3 -4 79.38 5.03
 2 3 5 119.9 7.15
 2 3 5 132.74 7.04
 2 3 5 134.09 6.86
 -2 3 -5 115.79 7.08
 -2 -3 -5 130.29 6
 2 3 5 132.12 7.97
 2 3 5 130.29 6.82
 2 -3 5 136.51 7.27
 2 3 5 109.3 7.56
 -2 3 -5 126.87 7.09
 2 3 6 16.46 2.52
 2 3 6 19.5 2.32
 2 3 6 19.03 2.98
 2 3 6 23.36 3.2
 2 -3 6 23.64 2.69
 2 3 6 18.1 2.09
 -2 -3 -6 22.18 1.96
 -2 3 -6 22.35 2.72
 -2 3 -6 19.75 2.43
 2 3 7 107.41 7.01
 2 3 7 127.04 7.05
 -2 -3 -7 120.04 6.21
 -2 3 -7 116.76 7.32
 2 3 7 113.77 7.94
 2 -3 7 124.75 6.94
 2 3 7 114.49 6.29
 2 3 7 108.58 7.83
 -2 3 -7 117.84 6.87
 2 -3 8 10.29 1.97
 2 3 8 8.25 1.47
 -2 3 -8 6.99 1.77
 2 -3 8 5.9 1.32
 2 3 8 6.22 1.69
 2 3 8 6.44 2.19
 -2 3 -8 6.13 1.92
 -2 -3 -8 6.35 1.37
 2 3 8 8.62 2.44
 2 3 8 6.79 1.89
 2 -3 8 5.04 0.88
 2 -3 9 627.34 24.45
 2 3 9 595.79 24.86
 2 3 9 611.76 24.28
 2 3 9 628.82 24.34
 2 -3 9 643.22 25.93
 2 3 9 595.7 24.58
 2 3 9 576.87 28.43
 2 3 9 633.18 24.4
 -2 3 -9 671.9 26.81
 2 -3 10 81.33 4.1
 2 3 10 88.35 4.61
 2 3 10 79.03 3.92
 2 3 10 87.89 4.03
 2 3 10 76.67 6.15
 2 3 10 90.81 6.18
 2 -3 10 81.89 5.25
 2 3 10 84.48 4.08
 2 3 10 79.39 4.23
 -2 3 -10 91.19 6.72
 -2 -3 -10 76.99 5.45
 2 3 10 86.3 7.26
 -2 3 -10 80.56 5.58
 -2 3 -11 557.5 22.28
 2 -3 11 578.47 22.63
 2 3 11 567.87 23.16
 2 3 11 573.59 22.43
 2 3 11 563.76 22.46
 2 -3 11 596.32 24.49
 2 3 11 586.42 25.57
 2 3 11 575.3 25.83
 2 3 11 563.17 22.56
 2 3 11 544.63 22.76
 -2 3 -11 571.99 26.42
 -2 -3 -11 624.31 25.31
 2 3 11 588.45 27.72
 -2 3 -11 636.55 25.17
 -2 3 -12 234.15 9.94
 2 3 12 235.65 10.48
 2 3 12 242.49 14.85
 -2 3 -12 245.88 12.42
 2 3 12 250.59 10.19
 2 -3 12 241.71 10.31
 2 3 12 259.23 13.32
 2 3 12 267.51 13.63
 2 3 12 235.89 10.11
 2 3 12 258.71 10.97
 -2 3 -12 245.39 13.97
 2 3 12 239.67 10.28
 2 3 13 225.3 9.79
 2 3 13 222.22 9.63
 2 -3 13 236.36 9.91
 2 3 13 236.37 13.1
 2 3 13 230.7 12.78
 2 -3 13 233.55 11.87
 2 3 13 222.36 9.64
 2 3 13 232.34 10.48
 -2 -3 -13 231.44 12.57
 -2 3 -13 246.91 13.93
 2 3 13 224.2 10.02
 2 3 14 253.95 10.95
 2 3 14 255.63 10.78
 2 -3 14 257.5 11
 2 -3 14 254.02 13.11
 2 3 14 265.59 14.33
 2 3 14 262.45 14.28
 2 3 14 254.36 10.77
 2 3 14 263.1 11.65
 -2 3 -14 267.87 15.34
 -2 -3 -14 242.16 13.76
 2 3 14 253.08 11.2
 2 3 15 108.71 5.37
 2 3 15 102.04 5.15
 2 -3 15 110.23 5.45
 2 3 15 112.71 8.31
 2 3 15 109.84 8.12
 2 -3 15 101.5 7.19
 2 3 15 104.69 5.16
 2 3 15 113.22 6.07
 -2 -3 -15 105.03 7.96
 -2 3 -15 102.15 8.73
 2 3 15 104.33 5.54
 -2 -3 -16 87.53 7.4
 -2 3 -16 90.36 8.38
 2 3 16 94.72 7.74
 2 3 16 92.74 7.56
 2 -3 16 100.1 6.99
 2 -3 16 87.86 4.93
 2 3 16 91.59 4.74
 2 3 16 95.52 4.76
 2 3 16 98.97 4.97
 2 3 16 97.11 5.2
 -2 3 -17 67.88 7.36
 -2 -3 -17 64.1 6.24
 2 3 17 75.17 6.57
 2 -3 17 75.05 6.01
 2 3 17 70.06 6.6
 2 3 17 72.01 3.87
 2 -3 17 68.81 4.06
 2 3 17 69.38 3.82
 2 3 17 68.7 4
 2 3 17 66.88 4.21
 2 3 18 26.33 4.16
 2 3 18 32.46 4.29
 2 3 18 26.29 2.12
 2 3 18 25.89 2.09
 2 3 18 29.03 2.28
 -2 -3 -18 23.71 3.86
 -2 3 -18 30.9 4.79
 2 3 18 30.1 2.56
 2 -3 18 25.65 2.26
 2 3 19 4.75 1.31
 2 3 19 4.04 1.11
 2 -3 19 4.14 1.22
 2 3 19 2.99 0.98
 2 3 19 3.06 0.94
 2 3 19 3.9 2.04
 -2 3 -19 3.85 2.46
 2 3 19 2.68 1.85
 2 -3 19 2.4 0.99
 -2 3 -20 25.59 4.55
 2 3 20 30.72 4.51
 2 3 20 27.75 3.89
 2 3 21 6.03 1.42
 2 3 21 4.15 0.93
 2 3 21 5.69 2.19
 2 -3 21 5.08 1.17
 -2 3 -21 4.42 2.63
 2 3 21 4.79 1.07
 2 3 21 4.26 0.98
 2 -3 21 2.94 1.06
 2 -3 22 4.41 1.08
 2 -3 22 1.7 0.94
 2 3 22 1.34 0.77
 2 3 22 2.23 0.94
 2 -3 22 2.52 0.95
 2 3 22 1.95 0.82
 2 -3 23 14.63 1.58
 2 3 23 16.99 1.53
 2 -3 23 15.81 1.49
 2 3 23 16.28 1.41
 2 -3 23 14.18 1.47
 2 -3 24 1.1 0.78
 2 -3 24 0.51 0.68
 2 3 24 -0.24 0.64
 2 3 24 0.31 0.53
 2 -3 25 46.57 2.6
 2 3 25 47.8 2.46
 2 -3 25 46.2 2.49
 2 3 25 45.38 2.38
 2 -3 26 3.57 0.65
 2 -3 26 2.74 0.57
 2 3 26 2.23 0.54
 2 3 26 1.82 0.44
 -2 -4 28 0.15 0.36
 -2 4 28 0.48 0.32
 -2 4 27 1.81 0.54
 -2 -4 27 1.61 0.46
 -2 4 27 2.11 0.49
 -2 4 26 -0.35 0.47
 -2 -4 26 1.03 0.45
 -2 -4 26 0.04 0.53
 -2 4 26 0.35 0.5
 -2 4 26 0.39 0.54
 -2 -4 25 2.02 0.7
 -2 4 25 2.09 0.71
 -2 4 25 1.71 0.71
 -2 -4 25 0.95 0.58
 -2 4 25 0.8 0.63
 -2 -4 24 2.77 0.82
 -2 4 24 2.99 0.83
 -2 4 24 3.55 0.93
 -2 4 24 5.2 0.92
 -2 -4 23 4.17 0.95
 -2 4 23 4.05 0.96
 -2 4 23 6.74 1.18
 -2 4 23 6.64 1.07
 -2 4 22 4.58 1.02
 -2 -4 22 4.5 1.06
 -2 4 22 3.98 1.95
 -2 4 22 4.64 1.07
 -2 -4 22 5.06 0.94
 -2 4 22 3.77 1.11
 -2 4 21 20.86 3.75
 2 4 -21 20.05 3.82
 -2 4 21 21.98 4.55
 2 4 -20 0.75 2.02
 -2 4 20 6.35 2.55
 -2 4 20 2.98 2.4
 -2 -4 20 1.76 1.04
 -2 4 20 3.07 1.01
 -2 4 20 3.34 1.12
 -2 -4 20 3.13 0.92
 -2 4 20 2.05 1.15
 -2 4 19 56.46 3.35
 -2 -4 19 55.61 3.27
 -2 4 19 48.1 3.34
 -2 4 19 57.08 3.7
 -2 4 19 59.46 3.91
 -2 4 19 57.91 7.25
 2 4 -19 50.19 6.17
 -2 4 19 50.99 5.75
 -2 -4 19 49.5 5.34
 -2 4 18 0.59 0.99
 -2 4 18 0.78 1.23
 -2 4 18 1.16 0.83
 -2 4 18 0.92 0.88
 -2 4 18 1.02 1.65
 -2 -4 18 0.86 1.42
 -2 4 18 0.5 2.27
 -2 4 18 0.63 0.97
 2 4 -18 2.76 2.12
 -2 4 17 194.49 9.28
 -2 4 17 197.06 8.68
 -2 4 17 193.13 9.04
 -2 4 17 202.72 8.98
 -2 4 17 201.12 8.79
 -2 4 17 204.8 12.45
 -2 -4 17 208.05 11.9
 2 4 -17 186.06 12.98
 -2 4 17 205.4 14.44
 2 4 -17 173.43 8.3
 -2 4 16 12.45 1.89
 2 4 -16 10.57 1.71
 2 4 -16 8.77 2.93
 -2 4 16 15.27 1.64
 -2 4 16 11.55 1.57
 -2 4 16 11.34 1.39
 -2 4 16 11.53 2.77
 -2 -4 16 10.96 2.51
 -2 4 16 13.56 3.74
 2 4 -16 10.72 1.29
 -2 4 15 540.29 21.58
 2 4 -15 530.98 21.38
 2 4 -15 517.18 20.8
 -2 4 15 542.29 21.26
 -2 -4 15 549.24 24.32
 -2 4 15 520.87 24.7
 -2 4 15 515.98 21.03
 -2 4 15 498.56 20.85
 -2 4 15 589.69 27.81
 2 4 -14 18.42 1.91
 -2 4 14 9.91 1.69
 -2 4 14 12.39 1.58
 2 4 -14 11.6 1.33
 -2 4 14 11.75 1.45
 2 4 -14 11.9 3.08
 -2 4 14 11.36 1.3
 -2 4 14 9.75 3.29
 -2 4 14 12.33 2.59
 -2 -4 14 9.46 2.4
 2 4 -13 867.44 34.16
 -2 4 13 855.82 34.42
 -2 -4 13 961.92 37.47
 -2 4 13 887.51 37.66
 2 4 -13 944.89 34.7
 -2 4 13 829.05 34.06
 -2 4 13 870.72 34.76
 -2 4 13 884.7 34.29
 -2 4 13 954.08 40.53
 -2 4 12 60.29 3.54
 2 4 -12 62.63 3.38
 2 4 -12 73.06 3.9
 -2 4 12 56.03 6.38
 -2 4 12 53.39 5.07
 -2 4 12 60.14 3.7
 -2 4 12 67.73 3.49
 -2 4 12 57.42 3.21
 2 -4 -11 983 40.22
 -2 4 11 994.93 38.32
 2 4 -11 1017.61 38.24
 -2 4 11 945.1 38.07
 2 4 -11 994.94 37.91
 -2 -4 11 1022.09 40.49
 -2 4 11 921.87 37.66
 -2 4 11 1020.58 43.41
 -2 4 11 998.28 37.87
 -2 4 10 0.66 1.85
 2 4 -10 3.02 1.05
 2 4 -10 2.37 0.79
 2 -4 -10 1.31 1.45
 -2 4 10 0.38 1.39
 -2 4 10 2.24 1.1
 -2 4 10 1.64 0.72
 2 4 -9 1595.56 61.31
 -2 4 9 1631.83 63.68
 2 4 -9 1688.12 61.65
 -2 4 9 1544.93 61.43
 2 -4 -9 1574.22 63.64
 -2 4 8 2.77 0.92
 -2 4 8 2.97 1.54
 -2 4 8 4.35 2.13
 2 -4 -8 3.4 1.58
 2 4 -8 5.01 1.04
 2 -4 -7 1641.29 68.31
 2 4 -7 1786.19 67.76
 -2 4 7 1694.86 67.46
 -2 4 7 1798.55 70.08
 2 4 -6 10.6 1.94
 2 -4 -6 16.56 2.61
 -2 4 6 12.82 2.91
 -2 4 6 13.31 1.92
 -2 4 5 1062.01 43.88
 2 -4 -5 1085.76 43.46
 2 4 -5 1112.97 43.21
 -2 4 5 1061.63 44.74
 -2 4 5 1047.47 42.36
 -2 4 4 83.81 5.69
 2 4 -4 99.54 5.74
 2 -4 -4 96.89 5.94
 -2 4 4 88.61 6.51
 -2 4 4 74.55 4.66
 2 4 -3 479.15 21.17
 -2 4 3 472.35 21.25
 -2 4 3 479.34 21.88
 -2 4 3 475.29 21.13
 2 4 -2 11.65 2.02
 2 -4 -2 14.32 2.36
 -2 4 2 11.67 2.15
 -2 4 2 15.8 2.22
 -2 4 2 9.83 1.77
 -2 4 1 2.73 1.6
 2 4 -1 3.36 1.21
 2 4 -1 3.97 1.33
 2 -4 -1 2.82 1.59
 2 4 -1 2.29 1.41
 -2 4 1 2.13 1.09
 -2 4 1 2.8 1.35
 2 4 0 67.92 4.49
 -2 4 0 67.44 4.04
 -2 4 0 67.5 4.63
 -2 4 0 69.47 5.06
 2 4 0 61.59 4.27
 2 -4 0 70.91 4.98
 2 4 0 65.54 4.66
 2 4 1 239.64 11.68
 2 -4 1 246.04 12.01
 2 4 1 259.1 11.57
 -2 4 -1 237.12 10.58
 -2 4 -1 260.61 11.84
 2 4 1 237.33 11.02
 -2 4 -1 227.77 11.89
 2 -4 2 41.19 3.74
 2 4 2 45.1 3.63
 2 4 2 39.24 3.41
 2 4 2 42.64 4.28
 -2 4 -2 37.16 2.66
 -2 4 -2 41.75 3.56
 2 4 2 45.1 3.01
 2 4 2 43.48 3.74
 -2 4 -2 39.79 3.76
 2 -4 3 697.09 25.56
 2 4 3 619.69 24.69
 2 4 3 579.98 24.66
 -2 4 -3 524.43 23.15
 2 4 3 618.1 26.18
 -2 4 -3 616.74 24.95
 2 4 3 558.17 23.32
 -2 4 -3 596.08 25.09
 2 4 3 593.71 25.37
 2 4 4 6.71 1.62
 2 -4 4 10.71 2.13
 2 4 4 8.78 1.91
 2 4 4 6.3 2.01
 2 4 4 8.58 2.26
 -2 4 -4 6.07 1.7
 -2 4 -4 8.17 1.89
 2 4 5 672.39 27.44
 2 -4 5 689.1 28.12
 2 4 5 625.69 27.78
 2 4 5 647.26 29.21
 -2 4 -5 653.1 27.98
 2 4 5 644.05 28.8
 -2 4 -5 663.39 28.05
 -2 4 -6 1.13 1.26
 2 4 6 -0.19 1.46
 2 4 6 1.42 1.14
 2 -4 6 -0.54 1.46
 2 4 6 -0.25 1.59
 2 4 6 0.26 1.55
 -2 4 -6 1.18 1.4
 2 4 7 815.1 31.7
 2 4 7 814.85 31.65
 -2 4 -7 807.87 31.65
 -2 4 -7 866.98 34.6
 2 4 7 808.38 31.67
 2 4 7 826.97 31.76
 2 4 7 894.94 34.28
 2 -4 7 827.83 31.77
 2 4 7 800.13 31.88
 2 -4 7 891.49 34.55
 -2 4 -8 4.52 0.81
 2 4 8 5.11 0.79
 2 4 8 4.47 0.99
 2 4 8 4.04 0.88
 2 4 8 3.34 1.24
 2 4 8 6.26 0.89
 2 -4 8 5.98 1.8
 2 -4 8 5.53 0.96
 -2 4 -8 5.73 1.88
 2 4 8 5.21 0.92
 -2 4 -9 1219.95 47.7
 2 4 9 1230.42 47.74
 2 4 9 1277.73 47.86
 2 4 9 1217.58 48.08
 2 4 9 1325.58 53.36
 2 4 9 1251.88 47.86
 2 4 9 1230.73 48.45
 2 4 9 1262.62 47.74
 2 4 9 1241.84 51.1
 2 4 9 1269.95 50.78
 -2 4 -9 1376.39 51.91
 2 4 9 1242.09 52.75
 2 -4 9 1227.04 47.91
 -2 4 -10 43.11 2.46
 2 4 10 39.94 2.47
 2 4 10 45.83 2.63
 2 4 10 41.39 2.74
 2 4 10 34.28 5.03
 2 4 10 44.45 2.63
 2 4 10 41.14 3.1
 2 4 10 44.7 2.46
 2 4 10 45.36 4.6
 2 4 10 42.28 4.27
 -2 4 -10 49.73 4.95
 2 4 10 38.55 5.12
 2 -4 10 47.76 2.7
 -2 4 -11 458.68 18.7
 2 4 11 475.27 18.81
 2 4 11 461.41 18.87
 2 4 11 460.99 19.2
 2 4 11 482.12 24.73
 2 4 11 479.25 18.96
 2 4 11 499.07 19.72
 2 4 11 474.98 18.68
 -2 4 -11 495.7 23.14
 2 4 11 483.76 22.03
 2 4 11 473.63 22.33
 2 -4 11 469.08 19
 -2 4 -11 492.22 22.01
 2 4 11 473.56 24.27
 -2 4 -12 26.83 1.89
 2 4 12 29.05 2.07
 2 4 12 30.45 2.17
 2 4 12 28.14 1.97
 2 4 12 26.41 2.24
 2 4 12 32.74 2.74
 -2 4 -12 25.78 3.43
 -2 4 -12 34.99 4.41
 2 4 12 27.05 3.65
 2 4 12 25.89 3.8
 2 4 12 30.67 4.76
 2 -4 12 27.22 2.16
 -2 4 -13 206.84 8.96
 2 4 13 220.79 9.61
 2 4 13 221 12.61
 2 4 13 218.96 12.4
 2 4 13 212.25 9.99
 -2 4 -13 214.28 11.97
 2 4 13 204.19 9.16
 2 4 13 217.97 9.17
 2 -4 13 209.08 9.35
 -2 4 -13 212.65 13.25
 2 4 13 209.95 9.28
 2 4 14 1.57 1.06
 -2 4 -14 1.85 1.68
 2 -4 14 0.48 0.91
 2 4 14 1.68 0.85
 2 4 14 0.53 0.67
 2 4 14 1.14 0.9
 2 4 14 2.7 1.38
 2 4 14 0.61 1.74
 2 4 14 0.9 1.4
 2 4 15 132.16 6.49
 2 -4 15 133.45 6.56
 -2 4 -15 140.65 10.48
 2 4 15 141.65 9.64
 2 4 15 142.31 9.72
 2 4 15 130.05 6.31
 2 4 15 146.89 7.3
 2 4 15 134.56 6.76
 2 4 15 132.37 6.32
 2 4 16 14.89 1.69
 -2 4 -16 12.99 3.36
 2 4 16 16.6 3.27
 2 4 16 15.16 3.1
 2 4 16 19.74 1.81
 2 -4 16 17.11 1.85
 2 4 16 18.47 2.45
 2 4 16 16.73 1.94
 2 4 16 16.46 1.65
 2 4 17 37.03 2.58
 2 4 17 37.36 2.98
 2 4 17 37.32 2.6
 2 4 17 49.58 5.18
 2 4 17 43.22 5.01
 2 -4 17 33.17 2.75
 -2 4 -17 44.24 5.65
 2 4 17 39.17 2.73
 2 4 18 84.35 4.46
 2 4 18 88.43 4.96
 2 -4 18 81.07 4.61
 2 4 18 84.69 4.49
 2 4 18 83.13 7.1
 2 4 18 81.42 7.5
 2 -4 18 89.97 4.83
 -2 4 -18 86.64 8.28
 2 4 18 83.85 4.61
 2 4 19 31.8 2.3
 2 -4 19 26.65 2.41
 2 4 19 26.17 2.22
 2 4 19 32.15 4.49
 2 4 19 32.09 4.18
 2 -4 19 30.39 2.45
 2 4 19 29.58 2.33
 2 4 19 32.58 2.71
 -2 4 -19 33.39 5.04
 2 -4 20 2.94 1.17
 2 4 20 3.74 1.02
 2 4 20 2.34 1.88
 2 4 20 2.84 0.98
 -2 4 -20 2.02 1.83
 2 4 20 4.42 1.95
 2 -4 21 2.2 0.95
 2 4 21 1.84 1.17
 2 4 21 1.06 0.82
 2 -4 21 2.56 1.08
 2 4 21 2.53 0.92
 2 4 21 2.99 0.89
 2 4 22 4.09 0.88
 2 -4 22 3.95 1.07
 2 -4 22 4.59 1.08
 2 4 22 4.17 1.21
 2 4 22 4.35 0.96
 2 4 23 3.07 0.78
 2 -4 23 2.39 0.85
 2 -4 23 3.5 0.91
 2 4 23 4.55 0.89
 2 -4 23 2.66 0.95
 2 4 24 3.5 0.7
 2 -4 24 4.41 0.88
 2 -4 24 4.07 0.83
 2 4 24 3.38 0.75
 2 -4 24 3.19 0.77
 2 -4 25 0.08 0.57
 2 -4 25 0.22 0.47
 2 4 25 0.36 0.49
 2 4 25 0.8 0.46
 2 -4 26 5.46 0.69
 2 -4 26 5.22 0.6
 2 4 26 5.52 0.58
 -2 -5 27 19.19 1.26
 -2 5 27 21.25 1.25
 -2 -5 26 -0.02 0.35
 -2 5 26 1.44 0.55
 -2 5 26 0.36 0.44
 -2 -5 26 0.58 0.43
 -2 5 26 0.47 0.42
 -2 5 25 14.13 1.29
 -2 -5 25 13.33 1.18
 -2 5 25 16.65 1.26
 -2 -5 25 16.26 1.29
 -2 5 25 18.91 1.4
 -2 -5 24 6.99 1.01
 -2 5 24 7.59 1.14
 -2 5 24 9.33 1.04
 -2 5 24 7.74 1.07
 -2 5 23 5.59 0.94
 -2 5 23 6.74 1.09
 -2 5 23 6.29 1.18
 -2 -5 23 5.44 1.03
 -2 5 22 21.31 2.03
 -2 5 22 22.23 1.78
 -2 -5 22 17.75 1.76
 -2 5 22 19.68 1.8
 -2 5 21 1.51 0.8
 -2 5 21 0.31 1.52
 -2 5 21 1.16 0.91
 -2 5 21 2.75 1.09
 -2 -5 21 0.46 0.96
 -2 5 21 0.94 2.28
 2 5 -20 34.25 5.49
 -2 5 20 55.74 5.85
 2 5 -20 47.61 5.9
 -2 5 20 46.86 6.85
 -2 5 19 6.68 1.48
 -2 5 19 8.32 1.67
 2 5 -19 6.31 2.9
 -2 5 19 5.66 2.96
 -2 5 19 5.75 2.25
 2 5 -19 -0.81 2.03
 -2 5 19 4.46 1.11
 -2 -5 19 6.59 1.08
 -2 5 19 4.51 1.08
 -2 5 18 75.32 4.47
 -2 5 18 73.93 4.24
 -2 5 18 73.29 4.6
 2 5 -18 65.22 7.1
 -2 5 18 75.87 8.47
 -2 5 18 71 4.1
 2 5 -18 65.09 3.75
 -2 5 18 72.71 3.99
 -2 5 18 76.73 6.92
 -2 5 17 0.4 1
 -2 5 17 1.03 2.17
 -2 5 17 0.09 0.95
 -2 5 17 3.01 1.39
 2 5 -17 2.04 2.34
 -2 5 17 1.09 0.83
 -2 5 17 0.33 1.62
 2 5 -17 0.9 0.78
 -2 5 17 -0.45 0.81
 -2 5 16 65.37 3.99
 2 5 -16 58.71 3.57
 -2 5 16 66.61 4.34
 -2 5 16 65.82 3.8
 2 5 -16 69.18 7.08
 -2 5 16 71.55 8.07
 -2 5 16 65.58 3.68
 -2 5 16 71.13 6.41
 -2 5 15 25.44 3.71
 2 5 -15 25.01 2.02
 -2 5 15 22.81 2.16
 -2 5 15 23.2 2.49
 -2 5 15 25.93 2.09
 2 5 -15 23.15 4.28
 -2 5 15 20.31 1.87
 -2 5 15 25.11 5.11
 -2 5 14 126.58 8.62
 -2 5 14 143.52 11.15
 -2 5 14 131.64 6.52
 -2 5 14 125.22 5.94
 -2 5 14 114.39 5.68
 2 5 -14 116.5 9.52
 2 5 -14 121.76 5.83
 -2 5 14 111.01 6.01
 2 5 -13 35.67 2.44
 -2 5 13 33.89 2.65
 -2 5 13 31.96 2.26
 -2 5 13 39.83 5.72
 -2 5 13 36.6 2.89
 -2 5 13 39.02 2.51
 2 5 -13 31.29 4.81
 2 5 -13 40.15 2.86
 -2 5 13 35.14 4.03
 2 5 -12 69.74 3.86
 -2 5 12 70.48 4.1
 -2 5 12 70.57 3.68
 -2 5 12 81.93 7.92
 -2 5 12 76.7 4.4
 -2 5 12 69.18 3.81
 2 5 -12 64.24 6.82
 2 5 -12 73.83 4.27
 -2 5 12 78.7 6.04
 2 5 -11 110.81 5.18
 -2 5 11 108.19 5.07
 2 5 -11 95.63 8.12
 -2 5 11 107.18 8.95
 -2 5 11 100.24 7.06
 -2 5 11 102.3 5.55
 2 5 -11 113.06 5.58
 -2 5 11 99.01 4.84
 2 5 -10 0.31 1.75
 2 5 -10 0.19 0.7
 -2 5 10 0.5 0.63
 -2 5 10 0.74 1.95
 -2 -5 10 -0.82 1.15
 2 5 -10 0.47 0.58
 -2 5 10 0.69 1.03
 2 5 -10 0.4 0.84
 -2 5 9 5.7 0.9
 -2 5 9 2.87 1.15
 2 5 -9 5.79 1.21
 -2 5 9 3.51 2.37
 -2 5 9 3.56 1.41
 2 5 -9 1.76 1.92
 -2 5 9 5.81 1.13
 2 5 -9 3.67 0.92
 2 5 -8 166.57 7.74
 -2 5 8 170.58 11.35
 2 5 -8 169.6 7.49
 2 5 -8 143.72 10.07
 -2 5 8 182 7.39
 -2 5 8 174.9 7.27
 -2 5 8 159.95 7.5
 -2 5 7 125.59 5.89
 2 5 -7 124.1 6.11
 2 5 -7 130.49 5.92
 -2 5 7 135.92 5.83
 -2 5 6 160.84 7.3
 2 5 -6 169.05 7.33
 2 5 -6 168.07 7.54
 -2 5 6 159.92 10.12
 2 -5 -5 81.62 5.77
 2 5 -5 57.25 5.35
 2 5 -5 71.95 3.59
 -2 5 5 65.58 6.17
 -2 5 5 72.16 3.6
 -2 5 5 67.53 5.58
 2 -5 -4 460.71 19.63
 -2 5 4 453.07 19.5
 2 5 -4 419.88 19.4
 -2 5 4 401.64 20.15
 -2 5 4 402.17 16.53
 -2 5 3 48.85 4.23
 -2 5 3 50.86 4.58
 -2 5 3 46.28 4.85
 2 5 -3 42.6 4.12
 -2 5 2 799.76 32.62
 -2 5 2 794.05 33.49
 -2 5 2 771.14 32.72
 -2 5 2 738.27 33.83
 2 5 -2 818.99 32.95
 -2 5 1 157.47 8.94
 -2 5 1 146.21 7.96
 -2 5 1 145.75 8.24
 -2 5 1 144.77 9.15
 2 5 -1 147.28 8.23
 -2 5 0 388.02 17.3
 -2 5 0 391.38 17.86
 2 5 0 413.73 17.86
 2 5 0 398.97 17.66
 -2 5 0 399.38 18.57
 -2 5 -1 219.2 10.66
 -2 5 -1 233.97 11.51
 2 5 1 226.99 11.4
 2 5 1 239.71 11.1
 -2 5 -1 225.12 11.97
 2 5 2 130.35 9.29
 -2 5 -2 141.73 7.32
 2 5 2 144.06 7.47
 -2 5 -2 152.61 8.82
 2 5 2 140.19 8.31
 -2 5 -2 151.36 8.3
 2 5 2 145.12 8.18
 2 5 3 600.09 22.83
 2 5 3 594.3 22.79
 2 5 3 565.77 22.87
 -2 5 -3 591.87 25.35
 2 5 3 561.46 25.2
 2 5 3 599.69 22.93
 -2 5 -3 541.3 23.92
 2 5 3 588.33 25.81
 2 -5 3 671.39 26.24
 -2 5 -3 575.38 22.8
 2 5 4 99.16 4.48
 2 5 4 94.52 4.51
 -2 5 -4 88.32 5.37
 2 5 4 99.76 7
 -2 5 -4 102.28 6.63
 2 5 4 107.26 4.52
 2 5 4 90.58 4.54
 2 -5 4 114.81 7.07
 -2 5 -4 95.38 4.47
 -2 5 -5 1075.41 40.22
 2 -5 5 1048.65 40.05
 2 5 5 1032.17 40.05
 -2 5 -5 1008.27 40.02
 2 5 5 1017.3 43.7
 2 5 5 1047.12 40.04
 2 5 5 1054.44 40.19
 2 5 5 1046.2 40.11
 2 -5 5 1009.31 43.02
 -2 5 -6 106.18 5.06
 -2 5 -6 114.12 5.2
 2 5 6 111.18 5.23
 2 5 6 114.29 5.13
 2 5 6 99.57 8.1
 2 5 6 110.63 5.6
 2 5 6 107.81 5.09
 2 5 6 120.23 5.29
 2 5 6 110.97 7.4
 2 -5 6 117.91 5.17
 2 5 6 107.12 5.02
 2 -5 7 893.92 34.21
 -2 5 -7 888.64 37.7
 2 -5 7 877.69 34.37
 -2 5 -7 869.01 34.32
 2 5 7 892.72 34.36
 2 5 7 874.48 34.54
 2 5 7 897.75 34.38
 2 5 7 905.12 39.57
 2 5 7 881.56 34.95
 2 5 7 871.85 38.83
 -2 5 -7 908.65 37.89
 2 5 7 890.53 34.33
 2 5 7 864.19 37.54
 2 5 7 884.31 34.49
 2 5 7 908.04 34.42
 -2 5 -8 63.32 5.54
 2 -5 8 67.06 3.38
 -2 5 -8 64.24 3.24
 2 5 8 61.38 3.21
 2 5 8 58.86 3.42
 2 5 8 56.1 3.22
 2 5 8 57.66 6.28
 2 5 8 58.11 3.72
 2 5 8 55.27 5.99
 -2 5 -8 61.35 5.44
 2 5 8 60.02 3.19
 2 5 8 62.83 4.91
 2 5 8 56.95 5.32
 2 5 8 63.73 3.42
 2 5 8 61.37 3.29
 -2 5 -9 295.03 15.66
 2 -5 9 309 12.29
 -2 5 -9 295.67 12.11
 2 5 9 298.53 12.1
 2 5 9 284.38 12.38
 2 5 9 295.49 12.21
 2 5 9 303.3 17.29
 2 5 9 281.38 12.8
 2 5 9 292.79 16.75
 -2 5 -9 307.92 15.59
 2 5 9 280.71 12.07
 2 5 9 302.42 14.75
 2 5 9 289.09 15.36
 2 5 9 296.84 12.32
 2 5 9 300.19 12.24
 -2 5 -10 84.17 7.28
 2 -5 10 98.89 4.87
 -2 5 -10 99.99 4.72
 2 5 10 94.96 4.67
 2 5 10 98.79 5.06
 2 5 10 97.26 4.83
 2 5 10 99.04 8.91
 2 5 10 96.16 5.43
 2 5 10 90.52 8.31
 -2 5 -10 107.86 7.61
 2 5 10 95.6 4.73
 2 5 10 94.09 6.84
 2 5 10 89.55 7.31
 2 5 10 105.22 5.01
 2 5 10 105.25 4.88
 -2 5 -11 160.16 11.15
 2 -5 11 185.31 8.12
 -2 5 -11 182.07 7.92
 2 5 11 183.82 7.85
 2 5 11 184.12 8.34
 2 5 11 179.19 8.05
 2 5 11 186.61 13.22
 2 5 11 188.51 8.83
 -2 5 -11 185.51 11.11
 2 5 11 170.31 12.68
 2 5 11 178.66 7.94
 2 5 11 179.61 10.71
 2 5 11 171.27 11.04
 2 5 11 175.06 8.1
 2 5 11 181.06 8.02
 -2 5 -12 71.91 6.75
 2 -5 12 78.5 4.09
 -2 5 -12 71.83 3.74
 2 5 12 72.88 3.7
 2 5 12 71.93 4.18
 2 5 12 71.35 3.94
 2 5 12 63.56 7.63
 2 5 12 65.3 4.47
 2 5 12 70.49 3.98
 -2 5 -12 65.95 6.08
 2 5 12 60.28 7.13
 2 5 12 66.86 5.89
 2 5 12 68.08 6.35
 2 5 12 73.63 3.94
 2 5 12 69.58 3.79
 2 5 13 196.3 9.17
 2 5 13 197.73 8.83
 2 5 13 196.75 8.88
 2 5 13 200.93 8.74
 2 5 13 206.86 9.67
 2 5 13 218.06 14.62
 -2 5 -13 198.49 11.99
 -2 5 -13 218.85 13.19
 2 -5 13 197.12 8.94
 2 5 13 191.1 12.15
 2 5 13 207.89 11.99
 -2 5 -13 195.58 8.62
 2 5 13 195.07 8.91
 2 5 14 115.88 6.01
 2 5 14 115.78 5.63
 2 5 14 114.96 5.73
 2 5 14 108.27 5.51
 2 5 14 116.71 6.42
 -2 5 -14 112.25 8.33
 -2 5 -14 112.46 5.42
 -2 5 -14 112.15 9.21
 2 5 14 111.44 5.69
 2 -5 14 118.65 5.84
 2 5 14 113.91 8.54
 2 5 14 123.17 8.92
 2 5 15 59.17 4.14
 2 5 15 56.37 5.79
 2 5 15 53.19 5.71
 2 5 15 54.79 3.26
 -2 5 -15 47.61 6.03
 2 5 15 53 3.28
 2 5 15 52.82 3.33
 2 5 15 48.83 3.28
 2 5 15 53.67 3.61
 2 -5 15 48.26 3.35
 2 5 16 165.99 8.09
 2 -5 16 172.31 7.74
 2 5 16 167.4 7.75
 2 5 16 171.3 8.54
 2 5 16 166.92 11.03
 2 5 16 158.12 10.85
 2 5 16 153.89 7.54
 -2 5 -16 171.39 12.07
 2 5 16 164.3 7.66
 2 5 16 165.33 7.7
 2 -5 16 170.91 7.94
 2 5 17 21.61 2.2
 -2 5 -17 19.27 4.07
 2 -5 17 21.1 1.96
 2 5 17 19.74 1.95
 2 5 17 24.78 2.66
 2 5 17 22.75 3.72
 2 5 17 21.46 1.86
 2 5 17 22.78 3.78
 2 5 17 17.87 1.86
 2 -5 17 19.51 2.04
 2 5 17 19.13 1.84
 2 -5 18 28.83 2.32
 2 5 18 33.79 2.73
 2 5 18 31.31 2.29
 -2 5 -18 25.16 4.47
 2 -5 18 28.7 2.49
 2 5 18 25.67 2.19
 2 5 18 31.63 2.37
 2 5 18 26.73 4.22
 2 5 19 22.61 3.54
 2 5 19 17.67 1.72
 -2 5 -19 19.27 3.87
 2 -5 20 18.44 1.79
 2 5 20 19.06 1.78
 2 -5 20 19.69 1.98
 2 5 20 16.81 1.97
 2 5 20 20.61 1.74
 2 5 21 0.24 0.68
 2 -5 21 1.07 0.97
 2 -5 21 0.89 0.82
 2 5 21 1.43 0.86
 2 5 21 0.69 1.04
 2 5 22 2.19 0.74
 2 -5 22 0.91 0.8
 2 -5 22 -0.07 0.87
 2 5 22 0.97 0.77
 2 5 22 -0.37 0.99
 2 5 23 7.76 0.95
 2 -5 23 7.18 0.97
 2 -5 23 6.01 1.04
 2 -5 23 6.49 1.03
 2 5 23 6.48 0.9
 2 -5 24 1.87 0.64
 2 5 24 1.05 0.51
 2 -5 24 0.04 0.55
 2 5 24 1.32 0.58
 2 -5 24 0.86 0.62
 2 5 25 5.01 0.64
 2 -5 25 5.35 0.64
 2 5 25 5.64 0.62
 2 -5 25 5.16 0.71
 -2 -6 26 5.7 0.66
 -2 -6 25 37.62 1.95
 -2 6 25 43.87 2.22
 -2 6 25 36.51 2.12
 -2 6 25 41.66 2.01
 -2 -6 25 45.24 2.07
 -2 -6 25 32.49 2
 -2 6 24 15.88 1.34
 -2 6 24 14.62 1.4
 -2 6 24 14.82 1.18
 -2 -6 24 14.31 1.3
 -2 6 23 97 4.59
 -2 6 23 101.8 4.81
 -2 6 23 93.01 4.37
 -2 -6 23 86.83 4.51
 -2 6 22 38.59 2.48
 -2 6 22 38.15 2.66
 -2 6 22 37.41 2.29
 -2 -6 22 33.36 2.44
 -2 6 21 77.08 4.23
 -2 6 21 87.83 4.6
 -2 6 21 82.87 4.11
 -2 -6 21 72.03 4.28
 -2 -6 20 18.97 1.99
 -2 6 20 24.42 2.19
 -2 6 20 19.63 2.2
 -2 6 20 20.59 1.9
 -2 6 20 14.37 4.01
 -2 6 20 21.17 1.77
 -2 6 19 70.17 8.2
 2 6 -19 58.46 6.71
 -2 6 18 -0.61 1.08
 2 6 -18 0.34 0.73
 -2 6 18 1.14 0.75
 -2 6 18 -0.52 2.8
 -2 6 18 1.38 0.97
 -2 6 18 1.17 0.9
 -2 6 18 0.12 1.3
 2 6 -18 0.41 1.85
 -2 6 17 63.28 3.62
 -2 6 17 65.33 3.95
 -2 6 17 61.59 4.07
 2 6 -17 59.51 3.58
 -2 6 17 65.63 3.79
 -2 6 17 66.11 4.35
 -2 6 17 65.26 7.99
 2 6 -17 53.92 6.69
 -2 6 16 1.32 1.3
 -2 6 16 0.79 0.78
 -2 6 16 2.61 2.81
 2 6 -16 0.38 0.81
 -2 6 16 1.13 1.09
 -2 6 16 0.84 0.9
 2 6 -16 1.68 2.2
 -2 6 16 2.41 1.1
 -2 6 15 53.88 3.25
 -2 6 15 45.57 2.95
 -2 6 15 50.87 3.74
 2 6 -15 46.52 6.01
 -2 6 15 54.21 7.06
 2 6 -15 51.05 3.16
 -2 6 15 45.93 3.29
 -2 6 14 7.94 1.41
 -2 6 14 5.96 1.05
 2 6 -14 4.88 2.62
 -2 6 14 7.77 1.7
 2 6 -14 6.77 1.24
 -2 6 14 6.98 2.99
 -2 6 14 6.83 1.26
 2 6 -13 39.12 2.67
 -2 6 13 41.16 2.94
 -2 6 13 34.32 2.41
 -2 6 13 42.63 3.22
 -2 6 13 43.39 6.1
 -2 6 13 40.28 2.67
 2 6 -13 32.83 5.03
 2 6 -12 14.81 3.49
 -2 6 12 15.81 1.99
 2 6 -12 15.78 1.62
 -2 6 12 14.89 1.81
 2 -6 -12 16.06 2.98
 -2 6 12 13.84 1.53
 -2 6 12 12.01 3.43
 -2 6 11 3.71 0.91
 2 6 -11 3.56 0.82
 2 -6 -11 5.55 2.2
 2 6 -11 2.55 2.27
 -2 6 11 4.16 1.34
 2 6 -11 3.62 0.97
 -2 6 11 5.72 2.58
 2 6 -10 40.53 2.49
 -2 6 10 43.38 2.87
 -2 6 10 40.55 3.08
 -2 6 10 45.95 5.85
 2 6 -10 41.84 2.7
 2 6 -10 35.09 4.82
 -2 6 10 43.56 2.57
 2 6 -9 1.32 1.77
 -2 6 9 0.48 1.06
 -2 6 9 1.59 1.92
 -2 6 9 0.17 0.6
 -2 6 9 -0.23 0.86
 2 6 -9 0.14 0.8
 2 6 -9 0.51 0.65
 -2 6 9 0.66 0.65
 2 -6 -9 -0.26 1.49
 2 -6 -8 98.85 7.8
 -2 6 8 106.2 9.28
 -2 6 8 120.09 5.84
 2 6 -8 106.9 8.48
 -2 6 8 125.12 5.67
 2 6 -8 123.47 5.61
 2 6 -8 126.8 5.79
 -2 6 7 2.53 2.29
 -2 6 7 3.56 0.9
 2 6 -7 4.91 0.95
 2 6 -7 4.71 2.13
 -2 6 7 6 1.07
 2 -6 -7 2.55 1.85
 -2 6 6 106.49 4.94
 -2 6 6 95.42 8.18
 -2 6 6 101.02 4.95
 2 6 -6 91.85 7.31
 2 -6 -6 106.91 7.68
 2 6 -6 106.55 4.97
 2 6 -6 97.55 4.61
 -2 6 5 17.57 3.15
 -2 6 5 23.02 1.76
 2 6 -5 20.38 3.22
 -2 6 5 22.66 1.77
 2 6 -5 23.01 1.76
 2 -6 -5 18.27 3.33
 2 6 -5 23.6 1.6
 -2 6 5 16.85 3.39
 2 6 -4 5.68 0.98
 -2 6 4 3.69 0.9
 -2 6 4 6.05 0.99
 2 6 -4 4.09 0.79
 -2 6 4 2.45 1.53
 2 6 -3 43.64 2.56
 -2 6 3 39.48 2.28
 2 6 -3 42.71 2.5
 2 6 -3 41.95 2.38
 -2 6 3 38.69 4.09
 -2 6 3 41.6 4.53
 -2 6 3 41.47 2.52
 -2 6 3 44.41 2.63
 2 6 -2 27.89 2.04
 2 6 -2 27.64 1.82
 -2 6 2 24.51 1.65
 2 6 -2 27.06 1.85
 -2 6 2 31.96 2.08
 -2 6 2 30.6 3.38
 -2 6 2 27.14 3.69
 -2 6 2 21.22 2.94
 -2 6 2 23.73 1.83
 -2 6 1 1.33 1.26
 -2 6 1 0.97 1.26
 -2 6 1 4.4 2.21
 2 6 -1 3.46 0.82
 2 6 -1 1.37 1.32
 -2 6 1 3.3 1.74
 2 6 -1 2.03 1.16
 -2 6 1 3.29 0.88
 2 6 -1 2.53 0.71
 -2 6 1 2.39 0.64
 2 6 0 2.17 1.08
 2 6 0 1.65 1.21
 -2 6 0 0.25 1.45
 2 6 0 1.29 1.14
 -2 6 0 1.06 1.46
 2 6 0 1.61 0.67
 -2 6 0 0.81 0.61
 -2 6 0 1.42 0.79
 2 6 0 1.83 0.74
 -2 6 0 0.77 1.3
 -2 6 0 1.23 1.26
 2 6 1 65.62 4.91
 -2 6 -1 73.3 5.88
 2 6 1 70.52 3.61
 -2 6 -1 65.01 5.87
 -2 6 -1 59.91 5.07
 -2 6 -1 71.53 3.68
 -2 6 -1 72.04 3.47
 2 6 1 68.92 3.4
 2 6 1 66.12 3.51
 2 6 1 70.54 3.52
 2 6 1 73.41 6.64
 -2 6 -1 64.58 4.85
 2 6 2 84.78 4.22
 2 6 2 88.09 4.27
 -2 6 -2 83.77 4.11
 -2 6 -2 93.95 4.44
 -2 6 -2 98.11 6.99
 2 6 2 87.09 4.29
 -2 6 -2 79.73 5.95
 -2 6 -2 81.93 6.67
 2 6 2 91.31 6.42
 2 6 2 96.52 7.71
 2 6 3 57.32 5.95
 -2 6 -3 55.53 3.05
 2 -6 3 64.41 3.06
 2 6 3 56.21 3.09
 -2 6 -3 60.35 3.27
 -2 6 -3 59.93 5.42
 2 6 3 59.27 5.19
 2 -6 3 56.38 5.33
 2 6 3 59.25 3.24
 2 6 3 50.95 4.88
 2 6 3 58.41 3.16
 2 6 3 58.03 3.06
 -2 6 -4 77.62 3.76
 2 -6 4 69.5 3.45
 -2 6 -4 65.92 3.47
 2 6 4 63.6 3.45
 2 6 4 71.56 3.57
 2 6 4 65.74 6.69
 2 6 4 66.56 3.98
 -2 6 -4 75.55 6.13
 2 -6 4 71.3 6.06
 2 6 4 62.49 3.56
 2 6 4 71.33 5.78
 2 6 4 72.29 3.52
 2 6 4 65.02 3.53
 -2 6 -5 248.7 12.98
 -2 6 -5 260.59 10.37
 2 -6 5 249.11 10.11
 -2 6 -5 241.25 10.12
 2 6 5 228.31 10.14
 2 6 5 236.77 10.12
 2 6 5 249.4 14.82
 2 6 5 236.97 10.72
 -2 6 -5 256.7 13.71
 2 -6 5 276.38 13.76
 2 6 5 236.82 10.23
 2 6 5 223.7 12.87
 2 6 5 245.74 10.19
 2 6 5 236.73 10.06
 2 -6 6 206.2 8.56
 -2 6 -6 207.4 11.69
 2 6 6 227.36 8.86
 -2 6 -6 221.71 9.03
 2 -6 6 194.61 8.76
 -2 6 -6 203.38 8.8
 2 6 6 196.56 8.9
 2 6 6 204.11 8.85
 2 6 6 221.76 13.69
 2 6 6 203.88 9.46
 2 6 6 199.7 12.5
 -2 6 -6 201.37 12.06
 2 -6 6 228.18 12.36
 2 6 6 198.86 8.92
 2 6 6 194.65 11.62
 2 6 6 214.48 8.83
 2 6 6 201.66 8.84
 2 -6 7 40.7 2.34
 -2 6 -7 38.33 4.36
 2 6 7 41.25 2.42
 -2 6 -7 45.74 2.7
 2 -6 7 43.5 2.59
 -2 6 -7 39.59 2.5
 2 6 7 39.11 2.63
 2 6 7 40.26 2.55
 2 6 7 38.13 5.36
 2 6 7 41.9 3.06
 2 6 7 36.28 4.84
 -2 6 -7 41.04 4.75
 2 -6 7 43.91 4.85
 2 6 7 40.15 2.67
 2 6 7 39.4 2.45
 2 6 7 40.15 4.49
 2 6 7 40.22 2.51
 2 -6 8 109 4.95
 -2 6 -8 98.17 7.61
 -2 6 -8 106.2 5.07
 2 6 8 102.64 5.26
 2 6 8 103.1 9.08
 2 6 8 97.12 7.68
 2 6 8 106.65 5.09
 2 6 8 106.77 5.16
 2 6 8 104.4 5.74
 2 6 8 109.25 5.13
 2 -6 8 108.66 5.17
 2 6 8 107.02 4.96
 2 -6 8 102.97 7.83
 2 6 8 103.12 8.6
 -2 6 -8 105.7 8.05
 2 6 8 104.89 5.22
 2 -6 9 4.87 1.04
 -2 6 -9 5.62 1
 2 6 9 9.42 3.37
 -2 6 -9 4.82 2.01
 2 6 9 5.76 1.01
 2 6 9 4.63 1.15
 2 6 9 3.77 1.39
 2 6 9 5.53 1.11
 -2 6 -9 4.36 2.2
 2 -6 9 5.16 0.89
 2 6 9 3.58 2.04
 2 6 9 5.89 2.33
 2 6 9 4.56 0.98
 2 6 9 5.82 1.19
 2 -6 10 1.02 0.88
 2 6 10 0.46 0.71
 -2 6 -10 1.17 0.76
 -2 6 -10 0.32 1.68
 2 6 10 1.44 2.32
 2 6 10 0.93 1.7
 2 6 10 1.53 0.92
 2 6 10 0.23 1.32
 2 6 10 1.14 0.99
 -2 6 -10 0.32 1.73
 2 -6 10 1.2 0.72
 2 6 10 0.85 2.29
 2 6 10 0.75 1.01
 2 6 10 1.22 0.8
 2 -6 11 10.85 1.32
 2 -6 11 10.96 1.47
 -2 6 -11 11.81 1.34
 2 6 11 13.65 1.67
 2 6 11 18.89 4.54
 -2 6 -11 13.88 3.11
 2 6 11 12.82 3.18
 2 6 11 13.38 1.52
 2 6 11 14.05 2.06
 -2 6 -11 12.8 2.99
 2 6 11 11.44 1.38
 2 6 11 12.84 1.49
 2 6 11 12.47 1.58
 2 6 11 14.06 1.45
 2 6 11 8.17 3.23
 2 6 12 3.49 1.02
 2 -6 12 1.7 0.81
 2 6 12 3.39 0.97
 2 -6 12 2.67 1.07
 -2 6 -12 1.99 0.86
 -2 6 -12 1.43 2.01
 2 6 12 2.69 3.03
 2 6 12 2.27 1.1
 2 6 12 2.47 1.41
 2 6 12 4.3 1.12
 -2 6 -12 3.01 2
 2 6 12 4.62 2.48
 2 6 12 2.88 2.7
 2 6 12 4.21 0.97
 2 6 12 3.01 1.13
 -2 6 -13 70.7 7.05
 -2 6 -13 75.33 4.06
 2 6 13 80.5 4.33
 2 6 13 83.48 4.63
 2 -6 13 73.65 4.27
 2 6 13 75.55 4.24
 2 6 13 73.56 4.88
 -2 6 -13 79.24 7.02
 2 -6 13 71.37 4.03
 2 6 13 74.4 7.15
 2 6 13 75.91 4.14
 2 6 13 79.62 4.27
 2 6 13 75.13 3.97
 2 -6 14 19.46 1.99
 -2 6 -14 22.2 1.81
 2 6 14 18.38 2.1
 -2 6 -14 15.76 3.54
 2 6 14 20.3 1.98
 -2 6 -14 14.39 3.08
 2 6 14 18.77 2.4
 2 -6 14 19.05 1.78
 2 6 14 20.68 1.86
 2 6 14 19.96 3.71
 2 6 14 20 2.01
 2 6 14 19.74 1.91
 2 6 15 87.87 5.35
 -2 6 -15 79.09 7.18
 2 6 15 77.55 7.28
 2 6 15 82.75 4.53
 2 -6 15 89.72 4.84
 -2 6 -15 85.12 7.94
 2 6 15 87.48 5
 2 6 15 86.5 4.63
 2 6 15 84.61 4.69
 2 -6 15 91.75 4.62
 2 -6 16 86.74 4.6
 2 6 16 90.53 7.62
 2 6 16 86.99 4.61
 2 6 16 84.32 4.7
 -2 6 -16 84.27 7.89
 2 6 16 88.81 4.64
 2 6 16 90.8 5.04
 2 6 16 91.57 5.42
 2 -6 16 79.76 4.76
 -2 6 -17 370.63 20.2
 2 6 17 364.16 19.05
 2 -6 18 95.23 4.72
 -2 6 -18 84.17 7.85
 2 6 18 88.99 4.7
 2 6 18 85.07 7.21
 2 6 18 86.52 4.49
 2 6 19 272.91 11.43
 2 6 19 266.46 11.35
 2 -6 19 254.12 11.6
 2 -6 19 269.97 11.4
 2 6 19 278.91 11.87
 2 6 20 99.68 4.92
 2 6 20 104.32 4.94
 2 -6 20 98.34 5.17
 2 -6 20 99.11 4.94
 2 6 20 101.98 5.36
 2 6 21 171.22 7.49
 2 6 21 169.01 7.49
 2 -6 21 167.55 7.79
 2 -6 21 181.75 7.6
 2 6 21 173.82 7.92
 2 6 22 73.52 3.61
 2 6 22 76.17 3.63
 2 -6 22 70.43 3.83
 2 -6 22 75.4 3.69
 2 6 22 73.28 3.96
 2 -6 23 86.6 3.86
 2 6 23 82.01 3.76
 2 6 23 84.24 3.79
 2 -6 23 81.8 3.84
 2 -6 23 76.57 3.92
 2 6 24 81.83 3.37
 2 -6 24 76.77 3.4
 2 6 24 75.26 3.32
 -2 -7 24 6.43 0.84
 -2 -7 24 6.23 0.66
 -2 -7 24 6.69 0.75
 -2 -7 23 52.96 2.79
 -2 7 23 53.55 2.89
 -2 7 23 53.07 2.73
 -2 7 23 46.93 2.45
 -2 -7 22 7.94 1.23
 -2 7 22 11.52 1.4
 -2 7 22 10.65 1.2
 -2 7 22 12.47 1.09
 -2 -7 21 80.04 4.39
 -2 7 21 82.06 4.06
 -2 7 21 91.86 4.36
 -2 7 21 89.38 4.58
 -2 7 20 -0.54 0.85
 2 7 -20 0.05 0.58
 -2 7 20 -0.05 0.63
 -2 7 20 0.42 0.94
 -2 -7 20 0.61 0.91
 -2 7 20 -0.46 1.15
 -2 7 19 100.33 4.9
 -2 7 19 116.38 5.68
 -2 -7 19 108.15 5.42
 -2 7 19 108.35 5.7
 -2 7 19 105.49 5.17
 -2 7 19 105.26 5.22
 2 7 -18 4.9 1.07
 -2 7 18 6.95 1.26
 2 7 -18 5.93 2.51
 -2 7 18 6.96 3.2
 2 7 -17 131.31 10.88
 -2 7 17 142.02 12.39
 -2 7 17 158.23 7.55
 -2 7 16 31.22 2.49
 2 7 -16 27.31 2.31
 -2 7 16 30.72 2.61
 -2 7 16 26.18 5.4
 -2 7 16 31.14 2.42
 -2 7 16 30.55 2.9
 2 7 -16 27.07 4.78
 2 7 -15 10.71 1.45
 -2 7 15 11.3 1.65
 -2 7 15 16.19 1.9
 -2 7 15 12.87 1.58
 -2 7 15 6.81 3.39
 -2 7 15 10.78 1.93
 2 7 -15 6.41 2.91
 -2 7 14 12.03 1.68
 2 7 -14 11.91 1.54
 -2 7 14 12.41 3.72
 -2 7 14 12.52 1.55
 2 7 -14 11.06 3.23
 -2 7 14 14.31 2.04
 -2 7 13 -0.51 2.38
 2 7 -13 1.39 0.91
 -2 7 13 1.86 0.88
 2 7 -13 0.42 2.03
 -2 7 13 2.78 1.4
 -2 7 13 0.67 1.09
 -2 7 12 9.61 1.6
 -2 7 12 8.93 3.41
 2 7 -12 9.19 1.38
 -2 7 12 9.21 1.31
 -2 7 12 8.21 1.68
 2 -7 -12 12.55 2.87
 2 7 -11 19.18 4.12
 2 7 -11 21.23 1.77
 -2 7 11 17.4 2.22
 -2 7 11 17.31 4.25
 -2 7 11 19.29 1.75
 2 -7 -11 21.81 3.54
 2 7 -11 19.74 1.91
 -2 7 10 33.08 2.64
 2 7 -10 34.2 2.5
 2 -7 -10 28.93 4.26
 -2 7 10 41 3.13
 -2 7 10 36.48 5.65
 2 7 -10 34.65 2.39
 2 7 -10 29.62 4.71
 -2 7 9 69.85 4.17
 2 -7 -9 77.96 6.79
 -2 7 9 70.4 7.55
 2 7 -9 73.26 4.13
 2 7 -9 67.46 6.98
 -2 7 9 70.98 4.58
 -2 7 9 79.46 4.07
 2 7 -9 80.69 4.09
 -2 7 8 1.27 2.11
 2 7 -8 1.55 0.91
 -2 7 8 3.12 1.03
 2 -7 -8 3.95 2.14
 -2 7 8 3.27 0.98
 2 7 -8 2.56 0.9
 2 7 -8 2.82 2.15
 2 7 -7 197.94 12.92
 2 -7 -7 218.43 12.78
 -2 7 7 204.42 13.87
 2 7 -7 211.17 9.29
 2 7 -7 225.11 9.29
 -2 7 7 218.5 9.3
 -2 7 7 193.46 9.27
 2 7 -6 9.18 2.65
 2 -7 -6 14.86 3.02
 -2 7 6 10.11 3.05
 2 7 -6 7.66 1.21
 -2 7 6 9.05 1.33
 2 7 -6 8.8 1.11
 2 7 -6 9.89 1.31
 -2 7 6 12.02 1.39
 -2 7 6 9.28 2.7
 -2 7 5 293.76 17.56
 2 7 -5 354.39 14.27
 -2 7 5 350.89 14.31
 2 -7 -5 316.53 17.6
 -2 7 5 334.84 18.78
 2 7 -5 345.3 14.24
 2 7 -5 350.34 13.99
 -2 7 5 345.23 14.3
 2 7 -5 327.85 17.75
 2 7 -4 1.41 1.59
 2 -7 -4 1.22 1.71
 -2 7 4 1.08 1.84
 -2 7 4 1.58 0.86
 -2 7 4 1.54 0.88
 2 7 -4 2.45 0.85
 2 7 -4 2.45 0.86
 2 7 -4 1.11 0.69
 2 7 -3 434.97 17.1
 -2 7 3 369.81 21.18
 -2 7 3 421.38 17.27
 2 7 -3 432.15 17.28
 -2 7 3 451.15 17.39
 -2 7 3 415.32 21.16
 2 7 -3 427.33 17.18
 -2 7 3 409.73 16.87
 2 7 -3 420.82 20.6
 2 7 -2 6.53 2.11
 -2 7 2 6.51 2.28
 2 7 -2 4.16 1.33
 -2 7 2 6.3 2.41
 -2 7 2 4.93 1
 -2 7 2 7.03 1.22
 2 7 -2 7.06 1.16
 2 7 -2 5.52 1.02
 -2 7 2 4.54 0.86
 2 7 -2 5.33 1
 2 7 -1 825.82 31.92
 -2 7 1 736.12 35.92
 2 7 -1 796.43 37.43
 -2 7 1 841.01 36.45
 -2 7 1 802.51 31.98
 2 7 -1 786.13 34.96
 2 7 -1 844.1 31.97
 2 7 -1 825.87 32.05
 -2 7 1 841.8 32.17
 -2 7 1 815.47 31.75
 2 7 -1 806.82 31.86
 2 7 0 23.35 1.82
 2 7 0 22.29 1.69
 -2 7 0 22.43 1.73
 2 7 0 24.04 1.9
 -2 7 0 24.43 1.98
 2 7 0 23.22 3.21
 -2 7 0 21.22 3.62
 2 7 0 21.64 4.19
 2 7 0 18.72 1.91
 2 7 1 679.68 26.69
 -2 7 -1 685.73 26.91
 2 7 1 673.37 26.76
 2 7 1 677.03 26.48
 -2 7 -1 682.85 26.55
 -2 7 -1 685.61 30.97
 2 7 1 673.54 26.7
 2 7 1 654.61 32.08
 2 7 2 39.26 2.52
 2 7 2 35.25 2.52
 2 7 2 38.16 2.48
 2 -7 2 33.5 2.1
 2 -7 2 36.3 4.71
 -2 7 -2 36.01 2.33
 -2 7 -2 37.9 4.61
 2 7 2 38.97 2.49
 -2 7 -2 35.53 2.51
 2 7 2 46.33 5.71
 2 7 3 197.36 8.28
 2 7 3 187.52 8.3
 -2 7 -3 189.85 8.16
 -2 7 -3 191.56 11.9
 2 7 3 185.24 8.27
 2 -7 3 192.49 8.02
 2 7 3 199.75 13.15
 -2 7 -3 183.44 8.39
 2 7 3 187.21 8.29
 2 7 4 65.27 6.9
 2 7 4 60.32 3.55
 -2 7 -4 63 3.4
 2 7 4 65.68 3.5
 -2 7 -4 63.82 3.62
 2 7 4 65.13 3.56
 2 7 4 61.84 3.95
 2 7 4 60.78 3.49
 2 -7 4 62.01 3.28
 2 -7 4 63.29 6.05
 -2 7 -4 58.33 5.27
 -2 7 -4 56.77 5.85
 -2 7 -5 174.1 10.64
 -2 7 -5 192.62 8.06
 2 7 5 201.18 13.42
 2 7 5 175.13 8.1
 2 -7 5 167.83 11.41
 2 7 5 178.92 8.07
 2 7 5 175.12 8.64
 2 7 5 180.34 8.1
 2 7 5 181.16 8
 -2 7 -5 190.19 8.28
 2 7 5 183.34 8.05
 2 7 5 177.17 11.21
 2 -7 5 188.93 7.97
 -2 7 -5 172.38 11.57
 2 7 6 2.61 2.16
 2 -7 6 1.58 2.03
 2 7 6 3.18 1.16
 2 7 6 3.51 0.88
 -2 7 -6 2.63 0.94
 -2 7 -6 5.12 0.97
 2 7 6 2.02 0.86
 2 7 6 0.9 2.23
 -2 7 -6 1.36 1.53
 2 7 6 2.01 1.17
 2 7 6 1.67 1.03
 2 7 6 2.01 0.92
 2 7 6 1.97 0.85
 2 -7 6 3.75 0.95
 -2 7 -6 3.73 2.11
 2 7 6 2.42 1.95
 -2 7 -7 62.49 5.77
 2 7 7 63.2 3.4
 -2 7 -7 64.12 3.62
 2 7 7 61.17 3.6
 -2 7 -7 66.38 3.49
 2 7 7 61.35 3.52
 2 7 7 55.14 6.81
 2 7 7 64.09 3.58
 2 7 7 60.8 4.09
 2 7 7 56.02 3.32
 2 7 7 59.03 3.44
 2 -7 7 62.49 3.44
 2 7 7 54.93 5.79
 2 -7 7 47.91 5.57
 -2 7 -7 60.6 6.23
 2 7 7 55.23 6.16
 -2 7 -8 53.99 5.53
 -2 7 -8 58.96 3.31
 2 7 8 51.3 3.34
 2 7 8 54.91 6.99
 2 7 8 53.11 3.37
 2 -7 8 57.55 5.85
 2 7 8 52.57 3.83
 2 7 8 58.45 3.32
 2 7 8 55.4 3.27
 2 7 8 59.04 3.23
 2 7 8 51.97 5.63
 2 -7 8 58.86 3.32
 -2 7 -8 45.65 5.58
 2 7 8 52.39 6.26
 2 7 8 59.33 3.41
 2 7 9 -0.65 2.38
 2 -7 9 1.42 0.88
 -2 7 -9 1.57 0.81
 2 7 9 2.79 1.09
 2 7 9 1.53 2.53
 -2 7 -9 1.6 1.72
 2 7 9 0.24 1.19
 2 7 9 2.18 1.09
 -2 7 -9 1.46 1.86
 2 7 9 -1.28 2
 2 7 9 1.66 0.94
 2 7 9 1.97 0.91
 2 7 9 1.46 1.17
 -2 7 -10 145.22 6.89
 2 -7 10 150.68 7.03
 2 7 10 150.84 7.19
 2 7 10 152.81 12.45
 2 -7 10 158.21 6.73
 2 7 10 140.73 6.96
 2 7 10 145.39 7.65
 2 7 10 135.73 11.31
 -2 7 -10 148.77 10.67
 2 7 10 140.34 6.96
 -2 7 -10 142.2 10.2
 2 7 10 154.51 6.92
 2 7 10 134.12 10.16
 2 7 10 150.98 6.93
 -2 7 -11 52.08 3.2
 2 -7 11 54.62 3.39
 2 7 11 48.98 3.4
 2 7 11 51.82 7.34
 2 -7 11 56.54 3.11
 2 7 11 50.4 3.31
 2 7 11 48.64 3.82
 -2 7 -11 52.07 5.91
 2 7 11 52.09 3.37
 -2 7 -11 47.48 5.53
 2 7 11 54.75 3.23
 2 7 11 50.39 5.84
 2 7 11 54.93 3.29
 -2 7 -12 73.87 3.94
 2 -7 12 72.04 4.13
 2 7 12 74.58 4.27
 2 7 12 76.67 8.82
 2 7 12 70.79 4.12
 2 -7 12 72.76 3.83
 2 7 12 68 4.64
 -2 7 -12 63.77 6.76
 2 7 12 72.24 4.11
 -2 7 -12 63.43 6.67
 2 7 12 67.83 3.83
 2 7 12 63.78 6.74
 2 7 12 68.43 3.94
 -2 7 -13 144.08 6.7
 2 -7 13 141.89 6.93
 2 7 13 145.17 6.89
 2 -7 13 145.54 6.63
 2 7 13 146.44 7.63
 -2 7 -13 133.97 10.25
 2 7 13 138.32 6.79
 -2 7 -13 125.75 10
 2 7 13 150.52 7.18
 2 7 13 143.44 6.62
 2 7 13 132.62 10.15
 2 7 13 141.32 6.76
 2 7 14 68.36 4.25
 2 -7 14 75.42 3.94
 2 7 14 72.5 4.1
 2 7 14 69.94 4.66
 -2 7 -14 64.08 6.64
 2 7 14 70.97 4.03
 2 7 14 71.73 6.87
 2 7 14 63.46 3.88
 2 -7 14 73.36 4.23
 -2 7 -14 62.24 6.71
 -2 7 -14 73.65 3.95
 2 7 15 21.19 2.48
 -2 7 -15 23.68 3.86
 2 7 15 27.19 2.42
 2 7 15 23.41 4.05
 2 7 15 24.82 2.05
 -2 7 -15 18.04 3.66
 2 7 15 23.28 2.16
 2 -7 15 20.71 2.1
 2 7 16 34.41 4.91
 2 7 16 43.93 2.86
 -2 7 -16 39.71 5.31
 2 -7 16 46.58 2.82
 2 -7 17 28.06 2.1
 2 7 17 28.34 2.17
 2 7 17 25.57 2.2
 2 7 17 29.81 2.14
 2 -7 17 27.89 2.37
 2 7 17 31.91 2.81
 2 7 17 30.21 2.52
 2 7 18 8.47 1.23
 2 -7 18 8.28 1.41
 2 7 18 9.41 1.49
 2 -7 18 9.89 1.25
 2 7 18 8.41 1.26
 2 7 19 16.43 1.8
 2 -7 19 17.29 1.77
 2 7 19 14.49 1.45
 2 7 19 13.66 1.48
 2 -7 19 18.6 1.53
 2 -7 20 2.37 0.74
 2 7 20 2.01 0.75
 2 -7 20 1.57 0.91
 2 7 20 2.3 0.95
 2 7 20 2.07 0.83
 2 -7 21 5.49 0.82
 2 -7 21 4.53 0.97
 2 7 21 5.09 0.82
 2 7 21 5.8 0.91
 2 7 21 4.22 1.07
 2 -7 22 1.35 0.75
 2 7 22 1.59 0.63
 2 7 22 1.97 0.59
 2 -7 23 6.04 0.82
 2 7 23 6.4 0.69
 2 -7 23 7.68 0.72
 -2 -8 23 1.27 0.54
 -2 8 23 0.95 0.55
 -2 -8 22 0.18 0.61
 -2 8 22 0.25 0.63
 -2 -8 21 1.44 0.75
 -2 8 21 0.61 0.77
 -2 8 20 3.03 0.97
 -2 -8 20 2.77 0.9
 2 8 -20 1.56 0.6
 -2 8 20 1.84 1.03
 -2 8 20 1.91 0.73
 -2 8 19 2.61 1.01
 -2 8 19 3.75 0.89
 2 8 -19 2.66 0.76
 -2 8 19 3.79 1.31
 -2 8 18 37.47 2.49
 -2 8 18 38.33 2.75
 -2 -8 18 40.75 2.74
 -2 8 18 32.65 2.38
 -2 8 18 32.84 2.82
 2 8 -18 32.27 2.28
 -2 8 17 6.15 1.19
 -2 -8 17 9.62 1.45
 -2 8 17 4.27 1.25
 -2 8 17 5.04 1.1
 -2 8 17 4.95 1.48
 2 8 -17 5.42 1.11
 -2 8 16 130.3 6.25
 -2 8 16 122.08 6.02
 2 8 -16 113.46 9.97
 -2 8 16 111.65 10.69
 2 8 -15 5.52 2.73
 -2 8 15 4.06 2.6
 2 8 -14 243.26 16.52
 -2 8 14 257.84 17.85
 -2 8 14 297.95 12.48
 -2 8 14 274.78 11.89
 -2 8 14 276.61 12.7
 -2 8 14 283.73 12.21
 2 8 -14 272.64 11.96
 2 8 -13 24.38 2.18
 -2 8 13 23.87 2.28
 -2 8 13 16.41 4.29
 -2 8 13 22.13 2.61
 -2 8 13 20.95 2.28
 2 8 -13 13.44 3.79
 -2 8 12 321.12 14.42
 -2 8 12 285.87 19.41
 2 8 -12 289.13 18.5
 -2 8 12 331.12 14.04
 2 8 -12 328.23 13.76
 2 -8 -12 325.56 17.66
 -2 8 11 31.45 5.54
 2 8 -11 33.36 2.51
 -2 8 11 32.3 2.98
 2 8 -11 29.03 2.23
 2 -8 -11 23.41 4.11
 2 -8 -10 406.53 21.78
 2 8 -10 369.95 22.34
 2 8 -10 465.5 17.84
 -2 8 10 425.95 18.01
 -2 8 10 436.64 18.49
 2 8 -10 424.83 17.58
 -2 8 10 380.92 23.53
 2 -8 -9 15.19 3.34
 2 8 -9 13.33 3.41
 2 8 -9 13.5 1.66
 -2 8 9 13.02 1.77
 -2 8 9 11.02 2.03
 -2 8 9 7.62 3.04
 2 8 -9 11.59 1.51
 -2 8 8 365.17 22.33
 2 8 -8 351.34 21.26
 -2 8 8 443.61 17.35
 -2 8 8 431.6 17.08
 2 8 -8 395.56 16.94
 2 -8 -8 332.7 20.4
 2 8 -8 434.76 17.11
 -2 8 7 17.31 3.84
 2 8 -7 18.31 3.7
 -2 8 7 19.46 2.01
 2 8 -7 16.44 1.74
 -2 8 7 16.18 1.77
 2 -8 -7 17.21 3.67
 2 8 -7 18.35 1.84
 2 8 -6 230.17 10.18
 2 -8 -6 218.9 13.95
 2 8 -6 229.76 9.89
 2 8 -6 210.31 13.88
 -2 8 6 247.58 10.41
 -2 8 6 203.79 14.53
 -2 8 6 239.41 10.31
 2 8 -6 237.43 10.24
 -2 8 5 19.81 3.75
 2 8 -5 23.88 2.01
 2 8 -5 21.56 1.82
 -2 8 5 23.2 2.1
 2 8 -5 20.19 3.64
 2 8 -5 24.06 2.03
 -2 8 5 23.31 2.05
 2 -8 -5 20.98 4.07
 -2 8 5 20.04 4.07
 2 8 -4 82.27 4.45
 -2 8 4 85.14 4.56
 -2 8 4 74.77 7.64
 2 8 -4 81.64 4.3
 2 8 -4 91.7 4.65
 -2 8 4 87.49 4.65
 2 -8 -4 87.09 7.91
 2 8 -4 81.74 7.31
 2 8 -3 7.84 2.4
 -2 8 3 7.1 2.58
 2 -8 -3 8.98 2.75
 -2 8 3 10.17 1.38
 2 8 -3 9.04 1.34
 -2 8 3 7.98 1.38
 2 8 -3 7.94 3.26
 2 8 -3 7.31 1.16
 2 8 -3 7.69 1.18
 2 -8 -2 5.76 2.5
 -2 8 2 14.75 1.6
 2 8 -2 11.7 1.47
 -2 8 2 17.18 1.74
 -2 8 2 11.36 2.95
 2 8 -2 11.71 2.63
 2 8 -2 10.67 3.42
 2 8 -2 8.53 1.23
 -2 8 2 12.1 1.28
 2 8 -2 13.1 1.46
 2 8 -1 1.09 0.86
 -2 8 1 1.16 0.9
 2 -8 -1 4.33 2.28
 -2 8 1 0.77 0.78
 -2 8 1 0.37 1.78
 2 8 -1 0.86 1.35
 2 8 -1 1.39 2.71
 2 8 -1 0.64 0.66
 -2 8 1 1.07 0.69
 2 8 -1 0.9 0.86
 -2 8 0 12.85 3.19
 2 8 0 15.76 1.67
 2 -8 0 16.97 3.54
 -2 8 0 19.08 1.76
 2 8 0 18.61 1.99
 2 8 0 16.59 4.02
 2 8 0 17.35 1.55
 -2 8 0 14.55 1.46
 2 8 0 16.35 1.7
 -2 8 0 15.47 1.74
 -2 8 -1 0.7 0.71
 2 -8 1 -0.36 2.24
 2 8 1 2.01 1.38
 -2 8 -1 0.37 1.74
 2 8 1 0.85 0.86
 -2 8 -1 0.08 0.97
 2 8 1 -0.46 2.23
 2 8 1 0.73 0.88
 2 8 2 74.72 4.13
 2 -8 2 67.7 6.86
 2 8 2 70.17 4.18
 -2 8 -2 71.25 7.05
 2 8 2 74.2 7.91
 2 8 2 77.72 4.22
 -2 8 -2 78.36 4.29
 -2 8 -2 79.83 4.01
 -2 8 -3 8.23 1.2
 -2 8 -3 4.17 2.33
 2 -8 3 9.39 2.79
 2 8 3 7.66 1.67
 2 8 3 7.7 1.23
 -2 8 -3 7.16 1.32
 2 8 3 6.66 2.91
 2 8 3 7.77 1.3
 2 8 4 119.23 10.74
 2 8 4 135.11 6.3
 -2 8 -4 130.14 6.4
 2 8 4 125.02 6.3
 2 8 4 134.93 6.32
 2 8 4 126.41 6.78
 2 8 4 128.44 6.26
 2 -8 4 106.31 9.23
 -2 8 -4 136.67 6.2
 -2 8 -4 121.61 9.8
 2 -8 4 131.49 5.98
 -2 8 -5 7.77 1.22
 2 8 5 8.95 3.41
 2 8 5 8.83 1.66
 2 8 5 7.75 1.64
 2 8 5 7.53 1.33
 2 -8 5 4.71 2.7
 2 8 5 8.06 1.69
 2 8 5 7.28 1.24
 -2 8 -5 6.71 1.29
 -2 8 -5 4.66 2.47
 2 -8 5 8.51 1.23
 2 8 6 174.32 13.41
 -2 8 -6 184.27 8.37
 2 8 6 175.22 8.1
 2 8 6 183.37 8.33
 2 8 6 174.12 8.83
 2 8 6 188.01 8.26
 2 -8 6 144.1 11.5
 -2 8 -6 183.18 8.15
 2 8 6 182.83 8.24
 -2 8 -6 167.72 12.22
 2 -8 6 186.44 8.06
 2 8 7 12.07 3.96
 2 8 7 18.33 1.74
 2 8 7 23.04 2.24
 2 8 7 21.49 2.11
 2 8 7 19.45 2.39
 2 8 7 18.63 1.88
 2 -8 7 17.04 3.66
 -2 8 -7 21.57 1.87
 -2 8 -7 17.58 3.96
 2 -8 7 22.14 1.89
 2 8 8 542.17 22.23
 2 8 8 574.83 29.75
 2 8 8 564.24 22.1
 2 8 8 563.91 22.31
 2 8 8 536.16 22.95
 2 8 8 548.03 22.13
 2 8 8 556.92 22.25
 2 8 8 549.7 22.25
 2 -8 8 462.37 26.14
 2 -8 8 559.98 22.18
 -2 8 -8 537.59 27.42
 -2 8 -8 558.85 22.2
 2 8 9 12.18 2.03
 2 8 9 12.86 1.56
 2 8 9 13.61 1.66
 -2 8 -9 17.6 1.7
 2 8 9 15.24 1.98
 2 -8 9 19.26 1.81
 2 8 9 15.94 1.77
 2 8 9 5.01 3.04
 -2 8 -9 8.12 3.02
 2 8 9 16.11 1.87
 2 8 10 300.76 13.69
 2 8 10 299.96 12.8
 2 8 10 307.14 12.87
 -2 8 -10 316.13 12.9
 2 8 10 293.74 12.88
 2 -8 10 303.11 12.9
 2 8 10 303.16 13.01
 2 8 10 267.81 18.9
 -2 8 -10 283.3 17.53
 2 8 10 308.73 12.95
 2 8 11 54.14 4.06
 2 8 11 51.5 3.32
 2 8 11 54.8 3.39
 -2 8 -11 60.16 3.43
 2 8 11 58.15 3.61
 2 -8 11 60.7 3.59
 2 8 11 55.73 3.59
 2 8 11 44.47 7.21
 -2 8 -11 56.83 6.47
 2 8 11 53.52 3.5
 2 8 12 204.96 10.14
 2 8 12 213.96 9.39
 2 8 12 218.75 9.32
 -2 8 -12 212.86 9.36
 2 -8 12 212.13 9.48
 2 8 12 211.46 9.59
 2 8 12 203.35 15.76
 2 8 12 216.25 9.53
 2 8 12 195.4 9.31
 -2 8 -12 209.37 13.75
 2 8 13 29.8 2.35
 2 8 13 29.16 2.44
 -2 8 -13 29.14 4.6
 2 -8 13 33.37 2.57
 -2 8 -14 30.81 4.65
 2 8 14 34.6 2.6
 2 8 14 37.46 2.45
 2 -8 15 6.36 1.3
 2 8 15 3.22 1.39
 2 8 15 4.36 1.24
 2 8 15 5.46 1.28
 2 8 15 5.78 1.27
 2 8 15 4.14 1
 2 8 16 22.4 1.97
 2 8 16 19.77 1.83
 2 8 16 22.89 1.88
 2 -8 16 20.68 1.97
 2 8 16 20.92 2.06
 2 8 16 22.43 2.32
 2 -8 17 20.05 1.89
 2 8 17 17.23 1.69
 2 -8 17 18.24 1.46
 2 8 17 15.36 2.01
 2 8 17 17.51 1.62
 2 8 17 17.05 1.81
 2 -8 18 3.46 1.05
 2 8 18 6.33 1.18
 2 8 18 3.84 0.89
 2 -8 18 4.04 0.76
 2 8 18 3.85 1.02
 2 8 19 19.79 1.6
 2 -8 19 20.47 1.79
 2 8 19 20.08 1.55
 2 8 19 20.68 1.81
 2 8 20 0.27 0.74
 2 8 20 -0.69 0.71
 2 -8 20 0.49 0.76
 2 -8 21 19.75 1.52
 2 8 21 19.61 1.34
 2 -8 22 1.4 0.55
 -2 -9 22 3.03 0.61
 -2 9 22 2.87 0.59
 -2 9 21 11.89 1.15
 -2 -9 21 13.09 1.17
 -2 -9 20 2.12 0.82
 -2 9 20 2.48 0.79
 2 9 -20 2.81 0.5
 2 9 -19 20.15 1.43
 -2 9 19 18.87 1.72
 -2 -9 19 22.6 1.76
 -2 9 19 19.8 1.87
 2 9 -18 1.65 0.67
 -2 -9 18 1.68 0.9
 -2 9 18 2.66 0.93
 -2 9 18 0.72 1.09
 -2 9 17 27.22 2.09
 2 9 -17 26.66 2.01
 -2 9 17 27.38 2.47
 -2 -9 17 33.25 2.35
 -2 9 17 32.21 2.38
 -2 9 16 2.78 0.98
 -2 9 16 4.15 1.35
 -2 -9 16 2.52 1.09
 -2 9 16 4.7 1.19
 2 9 -16 2.05 0.89
 -2 9 15 2.19 0.99
 -2 9 15 2.29 1.3
 -2 -9 15 2.57 1.13
 -2 9 15 3.29 1.1
 2 9 -15 1.87 0.94
 -2 9 14 6.19 1.33
 2 9 -14 6.66 1.21
 2 9 -14 2.09 2.36
 -2 -9 14 7.05 1.34
 -2 9 14 7.63 1.69
 -2 9 14 7.18 1.37
 -2 9 13 8.71 3.47
 2 9 -13 11.18 3.33
 -2 9 12 -0.49 2.5
 2 9 -12 0.44 1.98
 2 9 -11 31.62 2.5
 -2 9 11 31.33 5.66
 2 9 -11 29.8 4.99
 2 -9 -11 25.35 4.3
 2 9 -11 30.2 2.39
 -2 9 11 37.55 3.14
 -2 9 11 34.71 2.73
 -2 9 10 4.37 2.79
 2 -9 -10 3.98 2.48
 2 9 -10 3.05 2.35
 2 9 -10 5.07 1.15
 -2 9 10 4.5 1.69
 2 9 -10 4.92 1.22
 -2 9 9 -0.48 2.02
 2 -9 -9 2.24 2.15
 2 9 -9 0.43 2.08
 -2 9 9 0.1 1.08
 2 9 -9 0.82 0.9
 2 9 -9 2.03 0.97
 -2 9 9 0.65 1.3
 2 9 -8 0.42 2.27
 -2 9 8 5.13 2.57
 2 -9 -8 1.91 2.15
 2 9 -8 1.6 0.95
 -2 9 8 4.57 1.24
 2 9 -8 4.12 1.08
 -2 9 8 2.87 1.49
 -2 9 7 16.8 4.08
 -2 9 7 27.72 2.39
 2 9 -7 20.5 4.03
 2 9 -7 22.43 2.11
 -2 9 7 25.47 2.18
 2 -9 -7 17.06 4.04
 2 9 -7 24.53 2.14
 2 9 -6 32.06 2.39
 -2 9 6 20.23 4.22
 2 9 -6 25.07 4.37
 2 -9 -6 18.54 4.21
 2 9 -6 29.77 5.52
 -2 9 6 34.28 2.63
 2 9 -6 25.57 2.07
 2 9 -6 24.58 2.21
 -2 9 6 26.05 2.29
 2 9 -5 80.31 7.6
 2 -9 -5 66.7 7.43
 2 9 -5 72.63 8.63
 2 9 -5 81.02 4.34
 -2 9 5 87.45 4.64
 2 9 -5 74.57 4.11
 -2 9 5 77.38 4.48
 2 9 -5 74.74 4.35
 2 9 -4 24.41 4.18
 2 -9 -4 24.54 4.63
 2 9 -4 23.3 4.9
 2 9 -4 27.51 2.16
 -2 9 4 26.69 2.28
 2 9 -4 24.83 2.1
 -2 9 4 26.85 2.31
 2 9 -4 23.64 2.23
 2 9 -3 46.42 5.5
 2 -9 -3 36.01 5.79
 2 9 -3 55.02 7.14
 2 9 -3 53.28 3.12
 -2 9 3 50.25 3.35
 2 9 -3 49.48 3.11
 2 9 -3 49.04 3.27
 -2 9 3 45.85 3.33
 2 9 -2 27.27 4.03
 -2 9 2 32.36 2.41
 2 9 -2 23.86 4.85
 2 9 -2 27.19 2.21
 -2 9 2 23.29 2.22
 2 9 -2 22.83 2.17
 2 9 -2 26.68 2.09
 2 9 -1 105.44 5.55
 -2 9 1 105.4 5.64
 -2 9 1 101.59 9.1
 2 9 -1 95.9 9.76
 2 9 -1 109.19 5.43
 -2 9 1 114.16 5.64
 -2 9 1 110.8 5.27
 2 9 -1 110.11 5.27
 2 -9 0 77.7 8.82
 2 9 0 107.64 6.01
 -2 9 0 110.11 6.1
 -2 9 0 105.38 9.57
 2 9 0 103.11 10.35
 2 9 0 124.4 6.02
 -2 9 0 135.87 6.28
 2 9 0 132.79 5.82
 -2 9 0 134.57 5.87
 2 -9 1 69.88 7.69
 2 9 1 87.83 4.83
 -2 9 -1 88.61 4.91
 -2 9 -1 74.44 7.94
 2 9 1 93.84 9.51
 2 9 1 87.95 4.72
 -2 9 -1 93.1 4.87
 -2 9 -1 90.14 4.56
 2 -9 2 109.82 9.76
 2 9 2 124.91 6.44
 -2 9 -2 128.26 6.6
 -2 9 -2 116.7 10.23
 2 9 2 123.84 11.19
 2 9 2 132.88 6.45
 -2 9 -2 140.68 6.32
 -2 9 -2 148.4 6.69
 2 9 3 60.48 3.64
 2 -9 3 42.04 5.95
 2 9 3 55.9 3.67
 2 9 3 59.39 3.62
 -2 9 -3 60.88 3.73
 -2 9 -3 43.81 6.07
 2 9 3 58.85 7.61
 2 9 3 56.91 4.05
 -2 9 -3 58.36 3.41
 2 9 4 252.34 11.03
 2 9 4 261.09 11.07
 -2 9 -4 250.4 11.15
 2 9 4 252.58 11.03
 -2 9 -4 241.96 15.7
 2 9 4 263.8 17.35
 2 9 4 237.81 11.51
 -2 9 -4 275.37 11.02
 2 9 5 0.84 1.3
 -2 9 -5 1.75 2.35
 2 9 5 1.68 1.55
 2 -9 5 2.8 2.48
 2 9 5 0.42 0.96
 -2 9 -5 0.54 0.82
 2 9 5 0.83 1.03
 -2 9 -5 0.83 0.96
 2 9 5 4.35 3.05
 2 9 6 147.67 6.95
 2 -9 6 151.79 6.72
 2 9 6 140.02 6.91
 2 9 6 141.32 6.83
 2 9 6 149.16 7.55
 -2 9 -6 150.58 6.89
 2 9 6 146.47 12.42
 -2 9 -6 126.48 10.63
 2 9 7 46.2 3.07
 2 9 7 41.95 2.93
 2 9 7 48.97 3.28
 2 -9 7 52.47 3
 2 -9 7 25.08 4.7
 2 9 7 43.7 3.53
 -2 9 -7 36.25 5.49
 2 9 7 35.14 6.26
 -2 9 -7 48.65 3.01
 2 9 8 169.69 7.73
 2 9 8 157.39 13.24
 -2 9 -8 135.15 11.42
 2 9 8 163.95 7.64
 2 9 8 165.37 7.68
 2 -9 8 117.3 10.44
 2 9 8 158.36 7.45
 2 9 8 148.8 8.13
 -2 9 -8 175.26 7.6
 2 -9 8 171.38 7.51
 2 9 9 52.53 3.42
 2 -9 9 66.43 3.57
 2 9 9 55.09 7.7
 -2 9 -9 48.49 6.42
 2 9 9 51.96 3.54
 2 9 9 51.88 3.94
 -2 9 -9 62.25 3.55
 2 9 9 54.33 3.61
 2 9 10 163.11 7.78
 -2 9 -10 149.08 11.66
 2 9 10 174.11 13.95
 2 9 10 169.83 7.94
 -2 9 -10 179.56 7.86
 -2 9 -11 43.42 5.79
 2 9 11 56.82 7.77
 2 9 12 29.62 2.27
 2 9 12 26.74 2.31
 -2 9 -12 33.04 2.33
 2 9 12 28.54 2.32
 2 -9 12 26.83 2.28
 2 9 12 31.9 2.55
 -2 9 -12 27.79 4.58
 2 9 12 28.21 2.76
 2 9 13 67.79 3.65
 2 9 13 66.47 3.85
 2 -9 13 67.93 3.86
 2 9 13 66.24 4.27
 2 9 13 61.64 3.67
 2 9 13 64.41 3.81
 2 9 14 28.64 2.65
 2 9 14 30.13 2.35
 2 9 14 36.28 2.25
 2 9 14 30.36 2.4
 2 -9 14 30.65 2.36
 2 9 14 27.94 2.21
 2 9 15 26.07 2.47
 2 9 15 33.1 2.35
 2 9 15 27.69 1.92
 2 9 15 30.7 2.3
 2 9 15 26.97 2.03
 2 -9 15 35 2.39
 2 9 16 26.04 2.08
 2 9 16 26.74 2.04
 2 -9 16 25.9 2.07
 2 9 16 24.31 2.22
 -2 9 -16 23.64 1.69
 2 9 17 26.42 2.01
 2 -9 17 29.24 2.07
 2 9 17 24.42 1.93
 2 -9 18 5.68 1
 2 9 18 4.43 0.92
 2 -9 19 0.99 0.69
 2 -9 20 1.32 0.63
 -2 10 20 27.03 1.56
 -2 -10 20 26.11 1.56
 -2 10 19 -0.28 0.54
 -2 -10 19 0.42 0.6
 2 10 -19 -0.31 0.39
 -2 10 18 24.92 1.91
 2 10 -18 23.82 1.54
 -2 10 18 24.55 1.78
 -2 -10 18 27.69 1.79
 -2 10 17 -0.41 0.96
 -2 10 17 0.68 0.73
 2 10 -17 -0.13 0.56
 -2 -10 17 0.89 0.72
 -2 -10 16 27.03 2.02
 -2 10 16 25.23 2.26
 -2 10 16 29.13 1.89
 2 10 -16 25.09 1.85
 -2 10 16 27.74 2.09
 2 10 -15 0.88 0.76
 -2 10 15 0.18 0.74
 -2 10 15 0.7 0.8
 -2 -10 15 1.64 0.85
 -2 10 15 0.36 1.04
 -2 10 14 18.05 2.08
 2 10 -14 13.67 1.46
 -2 10 14 14.27 1.55
 -2 -10 14 13.8 1.55
 -2 10 14 17.24 1.74
 2 10 -13 3.76 0.97
 -2 10 13 3.43 1.02
 -2 10 13 3.66 1.05
 -2 10 13 3.88 1.3
 -2 -10 13 3.95 1.04
 -2 10 12 0.33 0.87
 -2 10 12 -0.58 0.99
 -2 -10 12 0.58 0.83
 2 10 -12 0.66 0.78
 -2 -10 11 7.93 1.28
 2 10 -11 4.52 1.04
 2 10 -11 7.34 1.22
 -2 10 11 7.79 1.38
 -2 10 11 8.84 1.47
 -2 10 11 8.49 1.66
 -2 -10 10 1.33 0.87
 2 10 -10 -0.15 0.8
 -2 10 10 0.51 0.89
 2 10 -10 1.57 2.53
 -2 10 10 1.21 1.3
 2 10 -10 0.42 2.09
 2 10 -10 0.94 0.88
 2 10 -9 7.48 3.66
 2 -10 -9 1.49 2.01
 -2 10 9 9.47 1.4
 2 10 -9 8.37 3.04
 2 10 -8 1.08 3.18
 2 10 -8 4.98 2.63
 2 -10 -8 5.04 2.73
 -2 10 7 16.86 2.37
 -2 10 7 21.51 2.14
 2 10 -7 17.97 4.42
 2 10 -7 20.99 1.92
 2 10 -7 11.84 3.28
 -2 10 6 12.75 1.7
 2 10 -6 9.31 1.42
 2 -10 -6 7.79 3.25
 2 10 -6 8.17 3.52
 2 10 -6 9.44 1.46
 2 10 -6 8.76 2.75
 2 10 -5 5.65 1.16
 -2 10 5 11.55 1.63
 2 10 -5 6.41 1.2
 2 -10 -5 0.84 2.56
 2 10 -5 5.01 2.4
 2 10 -5 8.15 3.67
 2 10 -5 5.92 1.32
 -2 10 5 5.06 1.22
 2 10 -4 12.57 1.49
 2 10 -4 12.56 1.55
 -2 10 4 16.18 1.84
 2 -10 -4 5.09 2.94
 2 10 -4 11.89 3.17
 2 10 -4 7.57 3.33
 -2 10 4 11.73 1.7
 2 10 -4 12.35 1.64
 2 10 -3 -0.71 2.13
 2 10 -3 2.71 1.03
 -2 10 3 1.7 1.09
 2 -10 -3 -0.43 2.31
 2 10 -3 1.08 2.6
 2 10 -3 1.47 0.83
 2 10 -3 1.95 1.07
 -2 10 3 1.35 0.98
 2 10 -2 35.29 2.38
 -2 10 2 40.17 2.86
 2 -10 -2 25.95 4.99
 2 10 -2 26.24 2.49
 -2 10 2 33.15 2.74
 2 10 -2 30.64 5.41
 2 10 -2 32.19 2.46
 -2 10 1 10.55 1.58
 2 10 -1 8.15 1.26
 2 -10 -1 7.8 3.5
 2 10 -1 9.45 1.46
 2 10 -1 11.32 1.64
 -2 10 1 13.03 1.69
 2 10 -1 12.38 3.96
 2 10 0 17.25 4.47
 2 -10 0 9.95 3.53
 2 10 0 17.14 1.83
 2 10 0 13.23 1.75
 -2 10 0 15.87 1.91
 -2 10 0 22.93 2.1
 2 10 1 28.84 2.36
 -2 10 -1 32.91 2.52
 2 10 1 22.73 2.54
 2 -10 1 22.4 5.03
 2 10 1 27.06 5.3
 2 10 1 29.84 2.46
 -2 10 -1 27.15 2.46
 2 10 2 39.61 2.82
 -2 10 -2 43.96 2.93
 2 10 2 31.5 2.73
 -2 10 -2 38.62 2.95
 2 10 2 37.62 3.13
 -2 10 -2 44.58 2.71
 -2 10 -2 41.93 5.99
 2 10 2 35.27 5.9
 -2 10 -3 28.05 5.07
 2 10 3 39.19 2.89
 -2 10 -3 45.98 3.06
 2 10 3 39.81 2.92
 2 10 3 39.11 3.22
 2 -10 3 23.59 5.15
 -2 10 -3 47.72 2.93
 2 10 3 52.23 7.07
 -2 10 -4 13.15 3.7
 2 10 4 17.95 1.96
 -2 10 -4 26.09 2.15
 2 10 4 14.38 1.79
 2 10 4 17.46 2.19
 2 -10 4 7.07 3.44
 2 10 4 12.02 3.85
 -2 10 -4 20.97 1.9
 -2 10 -5 70.47 3.95
 2 10 5 56.84 3.7
 2 10 5 54.22 7.65
 -2 10 -5 65.18 7.41
 -2 10 -5 70.8 3.79
 2 10 5 67.28 3.9
 -2 10 -6 1.78 2.16
 2 10 6 1.1 2.65
 2 -10 6 1.6 2.57
 -2 10 -7 27.1 4.7
 2 10 7 32.37 5.72
 2 -10 7 17.86 4.17
 2 10 8 2.43 1.26
 -2 10 -8 2.56 2.4
 2 10 8 1.73 0.84
 2 10 8 0.55 2.87
 2 10 9 4.08 1.16
 2 10 9 4.83 1.44
 2 -10 9 4.31 1.02
 2 10 10 -0.14 0.9
 2 10 10 0.82 1.23
 2 -10 10 -0.13 0.82
 2 10 11 0.46 0.88
 2 -10 11 0.45 0.78
 2 10 11 -0.49 1.21
 2 10 12 11.21 1.31
 2 -10 12 9.68 1.3
 -2 10 -12 10.17 1.28
 2 10 12 9.25 1.61
 2 10 13 4.39 0.99
 2 10 13 7.25 1.07
 2 10 13 4.33 1.21
 2 -10 13 5.28 1.07
 -2 10 -13 3.22 0.89
 2 10 14 32.41 2.18
 2 10 14 32.34 2.49
 2 -10 14 34.95 2.3
 -2 10 -14 35.78 2.18
 2 10 15 4.08 0.88
 2 10 15 4 1.05
 -2 10 -15 2.7 0.7
 2 -10 15 3.73 0.9
 -2 10 -16 49.23 2.58
 2 -10 16 74.05 3.16
 2 -10 17 13.32 1.12
 2 -10 17 18.11 1.34
 2 -10 18 48.79 2.43
 2 11 -17 2.47 0.48
 -2 11 17 2.14 0.66
 -2 -11 17 2.28 0.53
 -2 11 16 19.69 1.42
 -2 -11 16 22.63 1.5
 -2 11 16 20.98 1.72
 2 11 -16 24.79 1.5
 2 11 -15 2.93 0.71
 -2 -11 15 2.51 0.69
 -2 11 15 2.65 0.74
 -2 11 15 3.02 0.9
 -2 11 15 2.24 0.57
 -2 11 14 11.83 1.25
 -2 -11 14 10.92 1.16
 -2 11 14 11.84 1.18
 -2 11 14 10.93 1.51
 2 11 -14 13.47 1.25
 2 11 -13 0.85 0.66
 -2 11 13 -0.05 0.65
 -2 11 13 -0.4 0.96
 -2 11 13 -0.48 0.74
 -2 -11 13 0.77 0.65
 2 11 -12 4.4 0.93
 -2 -11 12 3.44 0.88
 -2 11 12 2.89 0.86
 -2 11 12 4.38 1.3
 -2 11 12 4.77 1.03
 2 11 -11 1.23 0.75
 2 11 -11 2.28 0.75
 -2 11 11 0.85 0.79
 -2 11 11 1.39 0.89
 -2 11 11 2.17 1.24
 -2 -11 11 2.25 0.81
 2 11 -10 27.62 2.05
 -2 11 10 28.28 2.19
 2 11 -10 19.93 1.8
 -2 11 10 24.85 2.42
 -2 -11 10 23.69 1.85
 2 11 -9 5.94 1.15
 -2 -11 9 4.05 0.96
 -2 11 9 8.34 1.63
 2 11 -9 6.05 1.12
 2 11 -8 39.04 2.83
 -2 11 8 43.23 3.41
 -2 11 7 1.33 0.99
 2 11 -7 2.49 0.99
 2 11 -7 0.49 0.84
 -2 11 7 1.6 1.32
 2 11 -6 71.84 3.94
 2 11 -6 62.48 4.02
 -2 11 6 71.47 4.66
 2 11 -5 1.94 1.09
 -2 11 5 2.29 1.53
 -2 11 5 2.91 1.15
 2 11 -5 1.85 0.93
 2 11 -4 149.85 6.65
 -2 11 4 162.79 7.13
 2 11 -3 4.1 0.99
 -2 11 3 5 1.37
 2 11 -3 5.24 1.16
 2 11 -3 2.2 1.12
 2 11 -3 3.7 1.11
 2 11 -2 216.91 9.2
 2 11 -2 197.72 9.57
 2 11 -2 205.16 9.33
 2 11 -2 228.26 9.44
 2 11 -1 2.86 1.21
 2 -11 -1 2.52 2.65
 2 11 -1 2.13 1.06
 -2 11 1 3.59 1.21
 2 11 0 73.44 4.53
 2 11 0 84.2 4.5
 2 11 1 2.55 1.16
 2 -11 1 0.41 2.48
 -2 11 -1 2.28 1.11
 2 11 1 3.09 1.19
 2 11 2 35.66 3
 -2 11 -2 49.41 3.06
 2 11 2 43.66 2.91
 2 11 2 33.25 2.73
 2 11 3 1.29 1.2
 2 11 3 1.17 0.95
 2 11 3 1.49 1.07
 -2 11 -3 2.47 1.06
 2 11 4 61.8 4.13
 2 11 4 61.89 3.84
 2 11 4 69.79 3.98
 2 11 5 1.73 1.11
 2 11 5 2.13 0.91
 2 11 5 2.36 1.09
 -2 11 -5 1.94 0.99
 2 11 6 35.52 2.88
 2 11 6 32.54 2.48
 2 11 6 37.34 2.66
 2 11 7 4.69 1.31
 2 11 7 3.77 1
 2 11 7 4.61 1.17
 -2 11 -7 4.85 1.13
 2 11 8 4.22 1.23
 2 11 8 4.58 0.99
 2 11 8 5.64 1.25
 -2 11 -8 7.91 1.22
 2 11 9 16.19 1.85
 2 11 9 15.34 1.46
 -2 11 -9 21.53 1.79
 2 11 9 24.77 1.87
 2 11 10 2.08 1.05
 -2 11 -10 1.63 0.82
 2 11 10 2.24 0.92
 2 11 11 16.78 1.72
 -2 11 -11 21.54 1.66
 2 -11 12 4.5 0.79
 2 11 12 4.59 1.03
 -2 11 -12 6.55 0.97
 2 11 13 11.4 1.27
 2 -11 13 13.24 1.1
 -2 11 -14 7.05 0.76
 2 -11 15 7.39 0.87
 -2 12 14 4.78 0.8
 2 12 -14 7.04 0.71
 2 12 -14 6 0.72
 2 12 -13 55.41 2.56
 -2 12 13 42.71 2.7
 -2 12 12 7 1.16
 2 12 -12 9.58 0.99
 -2 12 12 7.97 0.84
 -2 12 11 43.2 2.88
 2 12 -11 50.05 2.61
 -2 12 11 48.61 2.6
 -2 12 10 4.15 1.15
 -2 12 10 5.29 0.91
 2 12 -10 5.31 0.86
 2 12 -10 2.02 0.64
 2 12 -9 52.67 2.7
 -2 12 9 54.8 2.88
 2 12 -8 1.59 0.81
 -2 12 8 6.36 1.11
 -2 12 8 3.22 1.2
 2 12 -8 4.73 0.96
 2 12 -8 4.77 0.93
 -2 12 7 43.44 3.06
 2 12 -7 45.18 2.58
 2 12 -7 48.86 2.73
 -2 12 6 3.12 1.25
 2 12 -6 4.31 0.87
 2 12 -6 4.41 0.92
 2 12 -6 2.89 0.93
 2 12 -5 18.31 1.76
 2 12 -5 17.1 1.52
 -2 12 5 18.43 2.11
 -2 12 5 24.4 2
 2 12 -5 18.95 1.66
 2 12 -4 2.34 0.95
 -2 12 4 4.43 1.37
 2 12 -4 2.48 0.74
 2 12 -4 2.87 0.85
 -2 12 4 2.55 1
 -2 12 3 6.26 1.52
 2 12 -3 4.67 1.08
 -2 12 3 6.32 1.23
 2 12 -3 5.72 1
 2 12 -3 3.81 0.79
 2 12 -2 3.04 1.02
 -2 12 2 2.43 0.99
 2 12 -2 1.86 0.75
 -2 12 1 1.82 0.96
 2 12 -1 1.12 0.92
 2 -12 -1 0.51 0.67
 -2 12 0 -0.15 0.86
 2 12 0 -0.15 0.88
 2 -12 0 0.1 0.64
 2 12 1 4.45 1.16
 -2 12 -1 7.94 1.25
 2 12 2 1.13 0.86
 -2 12 -2 1.3 0.9
 -2 12 -3 32.57 2.24
 2 12 3 20.63 1.9
 2 12 4 1.87 0.99
 -2 12 -4 3.25 0.99
 2 12 4 1.99 0.86
 2 12 5 48.51 3.12
 2 12 5 50.31 3.1
 2 12 6 -0.67 0.75
 -2 12 -6 0.24 0.81
 2 12 6 0.64 0.73
 2 12 7 56.1 3.32
 2 12 7 55.04 3.13
 2 12 8 2.68 0.85
 2 12 8 2.8 0.7
 -2 12 -9 82.3 3.51
 2 12 9 55.25 3.21
 -2 12 -10 6.51 0.85
 2 12 10 2.36 0.7
 -2 12 -11 31.28 1.81
 2 -12 12 4.06 0.73
 -2 13 9 1.11 0.65
 2 13 -8 0.66 0.4
 -2 13 8 0.93 0.49
 -2 13 8 0.92 0.7
 -2 13 7 1.01 0.53
 -2 13 7 0.91 0.77
 2 13 -7 0.31 0.44
 2 13 -7 0.52 0.39
 -2 13 6 4.93 1.02
 2 13 -6 4.91 0.77
 2 13 -6 5.64 0.63
 -2 13 6 7.55 0.96
 2 13 -6 5.56 0.7
 -2 13 5 2.22 0.91
 2 13 -5 1.25 0.64
 -2 13 5 3.03 0.76
 2 13 -5 2.42 0.55
 -2 13 4 7.27 1.2
 2 13 -4 5.69 0.91
 -2 13 3 6.48 1.21
 2 13 -3 4.61 0.87
 -2 13 2 8.56 1.08
 -2 13 2 6.58 1.31
 2 13 -2 6.39 1
 -2 13 1 11.27 1.23
 2 13 -1 7.66 1.08
 -2 13 1 7.97 1.34
 2 13 0 4.58 0.88
 -2 13 0 5.75 1.24
 -2 13 0 7.03 1.07
 -2 13 -1 3.25 1.12
 2 13 1 3.75 0.87
 -2 13 -2 4.18 1.14
 -2 13 -2 4.81 0.88
 2 13 2 4.11 0.85
 2 13 3 19 1.5
 2 -13 3 16.76 1.25
 -2 13 -4 1.9 0.73
 2 13 4 2.28 0.68
 2 -13 4 0.74 0.51
 2 13 5 10.86 0.99
 2 -13 5 10.52 1.01
 2 -13 6 0.03 0.46
 -2 13 -6 0.78 0.51
 -2 13 -7 10.71 0.9
 2 -13 7 4.85 0.73
 -3 0 29 0.14 0.3
 -3 0 28 47.22 2.55
 -3 0 28 69.8 2.78
 -3 0 27 0.04 0.51
 -3 0 27 -0.39 0.57
 -3 0 26 47.18 2.79
 -3 0 26 58.55 2.94
 -3 0 25 -0.23 0.65
 -3 0 25 0.77 0.67
 -3 0 24 16.56 1.57
 -3 0 24 13.76 1.51
 -3 0 23 -1.36 2.26
 -3 0 23 0.14 0.75
 -3 0 23 0.6 0.81
 -3 0 22 8.72 1.39
 -3 0 22 12.23 3
 -3 0 21 0.9 0.89
 -3 0 21 0.37 1.68
 -3 0 20 27.59 4.31
 3 0 -20 24.63 2.27
 -3 0 20 29.24 2.26
 -3 0 19 0.08 0.84
 3 0 -19 -0.84 1.02
 -3 0 19 0.37 1.88
 -3 0 18 15.57 3.45
 3 0 -18 15.09 1.9
 -3 0 18 16.08 1.67
 -3 0 17 0.45 0.77
 -3 0 17 -0.34 1.54
 3 0 -17 -0.39 1.04
 -3 0 16 45.93 5.21
 3 0 -16 33.44 2.72
 -3 0 15 0.91 1.32
 3 0 -15 -0.18 1.06
 -3 0 14 721.47 31.08
 3 0 -14 677.76 27.54
 -3 0 13 -0.26 1.64
 3 0 -13 0.5 1.03
 3 0 -12 2277.57 93.57
 -3 0 12 2611.66 96.07
 3 0 -12 2457.38 92.55
 -3 0 11 -0.44 0.85
 -3 0 11 0.7 1.69
 3 0 -11 0.22 0.94
 -3 0 10 2076.73 82.11
 -3 0 9 0.2 1.24
 3 0 -8 1177.55 59.04
 -3 0 8 1599.58 57.5
 3 0 -7 -1.43 1.9
 3 0 -6 5707.59 218.33
 3 0 -5 2.49 2.24
 3 0 -4 4276.23 162.6
 3 0 -4 4765.97 166.13
 3 0 -3 -0.37 1.9
 3 0 -2 387.24 17.36
 -3 0 2 363.13 16.33
 -3 0 1 0.12 1.19
 3 0 -1 0.37 1.67
 3 0 0 27.65 3.72
 -3 0 0 26.78 2.61
 3 0 1 -0.19 1.6
 3 0 1 0.53 0.74
 -3 0 -1 0.94 1.11
 -3 0 -2 6.1 1.55
 3 0 2 3.58 0.99
 -3 0 -3 -0.13 1
 3 0 3 1.14 0.87
 3 0 3 0.4 1.93
 -3 0 -4 4.9 1.45
 3 0 4 6.62 1.39
 3 0 4 1.81 2
 -3 0 -5 -0.15 1.23
 3 0 5 0.41 1.62
 -3 0 -6 3.54 1.57
 3 0 6 -0.41 1.9
 -3 0 -7 0.53 1.25
 -3 0 -8 221.82 11.24
 3 0 8 214.4 8.71
 3 0 8 198.47 8.73
 3 0 9 0.2 0.63
 3 0 9 1.03 0.81
 3 0 10 210.8 10.72
 3 0 10 194.5 8.2
 3 0 10 189.47 8.39
 3 0 10 188.37 8.24
 -3 0 -10 172.35 10.63
 3 0 11 0.23 1.19
 -3 0 -11 -0.26 1.34
 3 0 11 0.44 0.77
 3 0 11 0.08 0.45
 3 0 11 0.29 0.64
 -3 0 -12 445.37 20.29
 3 0 12 413.23 19.38
 3 0 12 390.43 16.3
 3 0 12 398.12 16.25
 3 0 12 401.43 15.89
 -3 0 -13 0.92 1.73
 3 0 13 -0.09 0.53
 3 0 13 0.53 1.49
 3 0 13 0.57 0.82
 3 0 13 0.27 0.7
 3 0 13 0.13 0.74
 -3 0 -14 19.83 3.58
 3 0 14 23.71 3.5
 3 0 14 23.11 1.85
 3 0 14 20.34 1.93
 3 0 14 23.11 1.89
 3 0 14 20.21 1.55
 -3 0 -15 -0.35 1.6
 3 0 15 1.49 1.64
 3 0 15 -0.36 0.77
 3 0 15 -0.24 0.97
 3 0 15 -0.45 0.91
 3 0 15 0.05 0.56
 3 0 16 63.71 6.22
 3 0 16 73.99 3.66
 -3 0 -16 77.44 7.24
 3 0 16 74.33 3.99
 3 0 16 70.56 3.98
 3 0 16 64.29 3.92
 3 0 17 -0.32 1.5
 -3 0 -17 0.76 1.94
 3 0 17 0.08 0.81
 3 0 17 0.4 0.88
 3 0 17 0.17 0.61
 3 0 18 0.32 1.66
 -3 0 -18 2.29 1.9
 3 0 18 -0.16 0.84
 3 0 18 -0.32 0.92
 3 0 18 0.62 0.61
 3 0 19 -0.15 0.75
 3 0 19 0.31 1.57
 3 0 19 -0.48 0.82
 -3 0 -19 0.75 1.88
 3 0 20 1.16 1.8
 -3 0 -20 1.46 1.81
 3 0 21 -0.07 0.81
 3 0 21 -0.62 0.8
 3 0 22 0.57 0.78
 3 0 22 0.25 0.75
 3 0 23 -0.05 0.7
 3 0 23 0.05 0.69
 3 0 24 2.96 0.73
 3 0 25 -0.39 0.49
 3 0 25 0.22 0.4
 3 0 26 1.25 0.42
 -3 1 28 29.61 1.5
 -3 -1 28 27.96 1.49
 -3 1 27 0.56 0.54
 -3 -1 27 0.14 0.43
 -3 1 27 0.39 0.51
 -3 -1 27 -0.61 0.57
 -3 1 26 35.25 2.08
 -3 -1 26 36.63 2.13
 -3 1 26 30.44 2.04
 -3 -1 26 26.81 1.92
 -3 -1 25 0.8 0.67
 -3 1 25 1.32 0.73
 -3 1 25 0.57 0.67
 -3 -1 25 0.76 0.69
 -3 -1 24 84.3 4.44
 -3 1 24 83.9 4.44
 -3 -1 24 87.69 4.49
 -3 1 24 93.9 4.51
 -3 1 23 38.35 2.61
 -3 -1 23 32.37 2.5
 -3 1 23 41.42 2.62
 -3 1 23 39.5 5
 -3 -1 23 32.87 4.65
 -3 1 22 116.09 9.19
 -3 -1 22 108.49 8.94
 3 1 -21 59.05 3.8
 -3 -1 21 67.66 3.87
 -3 1 21 67.96 3.91
 -3 1 21 66.98 3.8
 -3 1 21 59.07 6.53
 -3 -1 21 69.73 6.86
 3 1 -20 73.64 4.53
 -3 -1 20 86.47 4.53
 -3 1 20 82.89 4.54
 -3 1 20 89.21 7.98
 -3 -1 20 85.15 7.75
 3 -1 -19 106.76 5.93
 3 1 -19 119.08 6.1
 -3 -1 19 133.15 9.88
 -3 1 19 127.46 9.57
 -3 -1 19 116.69 5.84
 -3 1 19 122.54 5.96
 -3 1 18 145.81 7.18
 -3 1 18 150.57 11.12
 -3 -1 18 165.91 11.09
 -3 1 18 169.43 11.32
 -3 1 18 147.15 7.09
 3 1 -18 154.39 7.54
 3 -1 -18 165.98 7.55
 3 1 -17 254.34 12.2
 3 -1 -17 317.44 12.46
 -3 1 17 292.64 16.55
 -3 -1 17 297.38 16.28
 -3 1 17 282.82 16.13
 -3 1 17 270.71 11.95
 -3 1 16 65.92 6.26
 -3 -1 16 65.23 6.2
 -3 1 16 69.69 6.62
 3 -1 -16 54.08 3.61
 3 1 -16 54.59 3.63
 -3 1 16 52.64 3.26
 3 1 -15 162.78 7.9
 3 -1 -15 170.06 7.94
 -3 1 15 164.6 10.74
 -3 -1 15 164.47 10.72
 -3 1 15 183.87 11.62
 -3 1 14 38.01 4.52
 -3 -1 14 45.29 4.74
 3 -1 -14 44.49 2.99
 3 1 -14 41.45 3.01
 -3 1 14 44.85 5.14
 -3 1 14 37.96 2.75
 -3 1 13 209.52 11.88
 -3 -1 13 218.64 11.23
 3 -1 -13 202.17 9.12
 3 1 -13 188.83 9.07
 -3 1 13 206.02 8.99
 3 1 -12 5.06 1.34
 -3 1 12 8.27 1.25
 3 1 -12 6.83 1.4
 -3 -1 12 7.14 1.7
 3 1 -12 7.99 1.39
 3 -1 -11 1.92 2.21
 3 1 -11 11.32 1.84
 3 1 -11 7.53 1.3
 -3 1 11 4.44 1.02
 -3 1 11 5.11 2.11
 -3 -1 11 4.36 1.61
 3 1 -11 14.89 1.94
 3 1 -10 7.4 1.81
 3 -1 -10 3.65 2.26
 3 1 -10 5.75 1.52
 3 1 -10 6.8 1.33
 -3 1 10 6.59 1.12
 -3 -1 10 7.57 1.86
 -3 1 10 9.7 2.38
 3 1 -9 30.27 3.34
 3 -1 -9 41.8 4.05
 -3 1 9 43.03 4.3
 -3 -1 9 36.16 3.49
 3 -1 -8 93.16 6.22
 -3 1 8 80.98 6.12
 -3 -1 8 83.1 5.54
 3 -1 -7 69.38 5.19
 3 -1 -6 16.94 2.66
 3 -1 -5 193.61 10.18
 3 -1 -4 326.48 13.49
 3 1 -4 260.85 10.45
 -3 1 3 93.07 5.9
 3 1 -3 97.71 4.4
 3 -1 -3 90.63 6.21
 3 1 -2 0.23 0.63
 -3 1 2 -0.14 1.27
 3 -1 -2 2.2 1.65
 -3 -1 1 917.23 36.65
 -3 1 1 933.67 37.13
 3 1 -1 909.26 35.9
 3 -1 -1 918.63 37.71
 -3 1 0 10.78 1.86
 -3 -1 0 11.22 1.66
 3 -1 0 10.77 2.32
 -3 -1 -1 625.79 24.81
 -3 1 -1 632.18 25.42
 3 -1 2 80.5 5.78
 -3 -1 -2 77.8 4.74
 -3 1 -2 81.77 5.21
 3 1 2 81.84 4.96
 3 -1 3 1849.44 65.69
 -3 -1 -3 1565 64.09
 -3 1 -3 1493.47 64.49
 3 1 3 1766.8 64.55
 3 -1 4 140.38 8.08
 -3 -1 -4 137.85 7.3
 -3 1 -4 140.47 7.72
 3 1 4 137.03 7.53
 3 -1 5 1583.57 63.17
 -3 1 -5 1545.17 62.79
 -3 -1 -5 1651.54 62.39
 3 1 5 1567.1 62.72
 3 -1 6 407.91 20.4
 3 1 6 506.43 20.82
 -3 -1 -6 437.28 19.8
 -3 1 -6 494.48 20.63
 3 -1 7 99.73 7.1
 3 1 7 111.05 6.79
 3 1 7 130.7 7.87
 -3 1 -7 137.72 7.77
 -3 -1 -7 116.2 6.93
 3 1 8 363.97 16.05
 3 1 8 360.24 14.61
 3 -1 8 376.49 14.44
 3 1 8 368.88 14.37
 3 1 8 349.8 15.87
 -3 -1 -8 345.86 16.56
 3 -1 8 369.9 14.51
 3 -1 9 18.12 1.54
 3 1 9 17.33 1.54
 3 1 9 17.82 1.41
 3 1 9 15.72 1.6
 -3 -1 -9 19.96 2.73
 3 1 9 13.19 2.42
 3 -1 9 19.21 1.49
 3 1 9 17.04 1.42
 3 1 10 731.42 27.71
 3 -1 10 735.03 27.79
 3 1 10 740.78 30.81
 3 1 10 713.14 27.46
 3 1 10 695.16 27.45
 3 -1 10 701.63 27.82
 3 1 10 697.52 27.79
 3 1 10 698.16 27.96
 3 1 10 695.27 27.65
 -3 1 -10 759.9 31.49
 3 1 11 1.26 0.72
 3 1 11 1.31 0.61
 -3 1 -11 0.84 1.46
 -3 -1 -11 0.25 1.22
 3 1 11 1.69 0.84
 3 -1 11 0.97 0.81
 3 1 11 1.45 0.59
 3 1 11 0.59 0.88
 3 -1 11 0.86 1.27
 3 1 11 1.2 1.32
 3 1 11 1.56 0.73
 3 -1 11 1.07 0.71
 3 -1 12 299.31 12.36
 3 1 12 291.66 12.24
 3 -1 12 298.61 12.42
 3 1 12 289.66 12.35
 3 -1 12 311.88 15.17
 3 1 12 322.25 15.67
 -3 1 -12 315.25 16.3
 -3 -1 -12 312.25 15.66
 3 1 12 291.11 11.99
 3 1 12 295.3 12.25
 3 1 12 285.38 12.5
 3 1 12 296.85 11.99
 3 -1 13 43.38 2.74
 3 1 13 44.59 2.68
 3 -1 13 43.53 2.81
 3 1 13 41.9 2.75
 3 -1 13 41 4.35
 3 1 13 44.14 4.74
 -3 1 -13 51.76 5.37
 -3 -1 -13 42.09 4.72
 3 1 13 38.24 2.36
 3 1 13 40.8 2.6
 3 1 13 42.77 2.92
 3 1 13 40.38 2.38
 3 1 14 322.46 13.34
 3 -1 14 314.09 13.4
 3 -1 14 319.17 13.49
 3 1 14 344.12 17.27
 3 1 14 310.37 16.85
 -3 1 -14 340.89 17.9
 -3 -1 -14 327.23 17.2
 3 1 14 318.84 13.07
 3 1 14 330.64 13.37
 3 1 14 328.39 13.7
 3 1 14 309.88 12.99
 3 -1 15 283.42 12.04
 3 1 15 283.97 11.94
 3 -1 15 285.87 12.13
 3 1 15 300.53 15.85
 3 1 15 292.53 15.72
 -3 -1 -15 307.07 16.24
 -3 1 -15 289.71 16.45
 3 1 15 284.75 11.67
 3 1 15 280.57 11.96
 3 1 15 283.41 12.29
 3 1 15 266.44 11.56
 3 1 16 272.19 11.29
 3 -1 16 253.47 11.66
 -3 1 -16 303.9 16.66
 -3 -1 -16 301.89 16.11
 3 1 16 260.92 11.5
 3 -1 16 264.61 11.63
 3 1 16 286.03 11.65
 3 1 16 265.32 15.27
 3 1 16 292.48 15.74
 3 1 17 175.47 7.76
 3 -1 17 169.53 8.15
 -3 -1 -17 154.46 11.29
 3 -1 17 177.02 8.17
 3 1 17 174.81 8.02
 3 1 17 188.24 8.16
 3 -1 17 179.57 8.1
 3 1 17 172.27 11.33
 3 1 18 310.32 12.7
 -3 1 -18 310.78 17.88
 -3 -1 -18 328.22 17.53
 3 1 18 300.78 12.94
 3 -1 18 290.68 13.03
 3 -1 18 296.88 13.09
 3 1 18 310.03 16.81
 3 1 18 319.18 13.08
 3 -1 18 319.14 13.05
 -3 -1 -19 2.47 1.85
 -3 1 -19 2.75 2.21
 3 1 19 4.47 1.1
 3 -1 19 2.08 1.03
 3 1 19 3.37 2.01
 3 -1 19 3.36 2
 3 1 19 4.79 1.14
 3 -1 19 4.61 1.18
 3 1 20 188.95 7.97
 -3 -1 -20 178.13 11.89
 -3 1 -20 163.33 12.19
 3 1 20 184.17 11.37
 3 -1 20 188.98 11.56
 3 1 20 179.54 8.2
 3 1 21 6.3 1.1
 3 -1 21 6.65 1.2
 3 1 21 6.63 0.94
 3 1 21 7.35 1.19
 3 -1 21 6.58 1.16
 3 1 22 71.08 3.47
 3 1 22 68.44 3.67
 3 -1 22 67.38 3.78
 3 -1 22 75.64 3.82
 3 1 22 74.39 3.8
 3 -1 23 5.52 1
 3 1 23 5.02 0.72
 3 1 23 4.88 0.94
 3 -1 23 5.63 0.91
 3 1 24 20.54 1.48
 3 -1 24 21.05 1.48
 3 -1 24 18.98 1.48
 3 1 24 16.13 1.22
 3 -1 25 0.69 0.48
 3 1 25 0.78 0.5
 3 1 25 0.55 0.42
 3 1 26 1.41 0.4
 3 -1 26 1.26 0.41
 -3 2 28 1.39 0.47
 -3 -2 28 2.22 0.49
 -3 2 28 2.3 0.46
 -3 -2 27 0.43 0.41
 -3 2 27 -0.12 0.56
 -3 -2 27 0.42 0.53
 -3 2 27 1.63 0.55
 -3 2 26 6.95 0.96
 -3 -2 26 6.71 0.88
 -3 2 26 7.77 0.95
 -3 -2 26 8.55 1.03
 -3 2 25 6.06 1
 -3 -2 25 4.68 0.89
 -3 2 25 7.37 1.01
 -3 -2 25 5.82 0.99
 -3 2 24 7.65 1.14
 -3 -2 24 7.26 1.13
 -3 2 24 8.9 1.18
 -3 -2 23 20.75 1.85
 -3 2 23 18.97 1.85
 -3 2 22 13.64 3.18
 -3 -2 22 9.7 2.8
 3 2 -22 10.34 2.83
 -3 2 21 76.05 4.21
 -3 -2 21 77.87 4.18
 -3 2 21 91.04 7.75
 -3 -2 21 78.12 7.26
 -3 2 21 78.78 4.11
 3 2 -21 69.65 4.3
 -3 2 20 44.81 3.01
 -3 -2 20 43.98 2.96
 -3 2 20 43.2 3.01
 -3 2 20 50.03 6.14
 -3 -2 20 50.11 5.72
 -3 2 20 51.53 5.85
 -3 2 20 49.6 2.98
 3 2 -20 36.6 2.99
 -3 2 19 13.83 1.61
 -3 2 19 11.88 3.26
 -3 2 19 11.62 3.19
 -3 -2 19 16.77 3.41
 -3 2 19 12.14 1.55
 3 2 -19 11.53 1.77
 -3 2 19 13.45 1.55
 -3 2 18 61.61 3.76
 -3 -2 18 71.24 6.93
 -3 2 18 68.95 6.74
 -3 2 18 61.88 3.74
 3 2 -18 60.59 3.98
 3 -2 -18 65.16 3.94
 -3 2 18 76.94 7.69
 -3 2 17 4.39 1.98
 -3 -2 17 5.03 2.23
 -3 2 17 3.28 2.26
 -3 2 17 2.42 0.95
 3 -2 -17 2.86 1.21
 3 2 -17 4.31 1.26
 -3 2 16 9.94 2.61
 -3 -2 16 7.7 2.48
 -3 2 16 6.78 2.65
 3 2 -16 5.41 0.99
 -3 2 16 7.88 1.4
 -3 2 16 6.18 1.19
 3 -2 -16 6.1 1.33
 3 2 -16 5.02 1.31
 -3 2 15 24.5 1.96
 -3 2 15 29.89 2.31
 -3 2 15 20.88 3.52
 -3 -2 15 21.29 3.54
 3 -2 -15 27.91 2.3
 3 2 -15 19.19 2.19
 3 2 -15 21.78 1.78
 -3 2 15 23.51 2.07
 -3 2 15 27.01 4.26
 -3 2 14 21.43 1.79
 -3 2 14 18.75 1.97
 3 2 -14 23.22 1.75
 -3 2 14 19.46 1.88
 3 -2 -14 20.36 2.02
 3 2 -14 17.23 1.99
 -3 2 14 27.75 4.26
 -3 2 14 24.19 3.55
 -3 -2 14 25.1 3.62
 -3 2 13 2.11 1.39
 3 2 -13 0.97 1.02
 -3 2 13 2.71 0.88
 -3 2 13 1.03 0.89
 -3 2 13 1.02 1.74
 -3 2 13 2.24 0.99
 3 2 -12 20.39 2.02
 -3 2 12 28.69 3.62
 3 -2 -12 10.89 3.06
 -3 2 12 25.01 3.78
 3 2 -12 18.64 2.22
 3 2 -12 18.95 2.28
 -3 2 12 18.46 1.79
 -3 2 11 73.8 3.96
 3 -2 -11 69.9 5.95
 3 2 -11 72.89 5.06
 3 2 -11 71.79 4.85
 3 2 -11 77.81 4.22
 -3 2 10 23.1 1.92
 3 2 -10 27.8 2.2
 3 -2 -10 20.13 3.21
 3 2 -10 26.2 2.84
 -3 -2 10 28.95 2.59
 3 2 -10 26.1 2.75
 -3 2 10 23.77 3.79
 3 2 -9 108.22 5.5
 3 -2 -9 124.93 7.48
 -3 -2 9 122.41 6.46
 -3 2 9 123.42 8.35
 3 2 -9 112.34 6.67
 3 2 -9 102.6 6.62
 -3 -2 8 1.96 1.14
 -3 2 8 1.72 1.96
 3 2 -8 1.55 1.17
 3 2 -8 2.65 1.3
 3 -2 -8 3.4 1.76
 3 2 -7 -0.47 1.19
 3 -2 -7 0.37 1.43
 3 2 -7 1.35 1.43
 3 -2 -6 60.52 5.12
 3 2 -6 76.22 5.21
 3 2 -5 6.08 1.74
 3 -2 -5 5.39 2.04
 -3 2 4 116.24 6.96
 3 2 -4 98.93 6.73
 3 -2 -4 116.71 7.12
 -3 2 3 2.86 1.56
 3 -2 -3 1.05 1.82
 3 2 -3 2.29 1.68
 3 2 -3 4.1 0.91
 3 -2 -2 239.57 11.58
 3 2 -2 218.02 9.62
 -3 2 2 214.78 10.99
 3 -2 -1 17.16 2.59
 3 2 -1 14.23 1.62
 -3 2 1 15.28 2.23
 3 -2 0 400.55 18.09
 3 2 0 378.46 17.97
 3 2 0 413.76 16.85
 -3 2 0 400.51 17.73
 -3 -2 0 394.39 16.73
 3 -2 1 80.94 5.94
 -3 2 -1 84.94 5.56
 -3 -2 -1 98.57 4.98
 3 2 1 79.39 5.77
 3 2 1 86.95 5.1
 3 -2 2 648.99 25.77
 -3 2 -2 604.62 25.21
 -3 -2 -2 583.97 23.91
 3 2 2 591.11 25.23
 3 2 2 542.65 25.18
 3 2 2 589.78 24.51
 3 -2 3 231.42 12.77
 -3 -2 -3 265.11 11.66
 -3 2 -3 262.62 12.73
 3 2 3 272.91 12.89
 3 2 3 254.88 12.67
 3 2 3 283.14 12.48
 3 2 4 949.6 39.09
 3 -2 4 932.45 39.62
 3 2 4 918.77 39.05
 3 2 4 1002.56 39.75
 3 2 4 950.26 39.27
 -3 -2 -4 989.12 38.31
 -3 2 -4 999.86 39.47
 3 2 5 1100.97 45.91
 3 -2 5 1213.75 46.53
 3 2 5 1084.02 45.63
 3 2 5 1182.8 46.69
 3 2 5 1128.71 45.78
 -3 -2 -5 1146.12 45.1
 -3 2 -5 1143.65 46.31
 3 2 6 510.09 23.25
 -3 2 -6 533.57 22.79
 3 2 6 543.74 23.99
 3 2 6 524.97 22.8
 3 -2 6 558.2 23.55
 -3 2 -6 541.2 23.59
 -3 -2 -6 551.82 22.5
 3 2 6 502.82 22.66
 3 2 7 154.36 7.09
 3 -2 7 158.94 7.01
 3 2 7 163.14 8.54
 3 -2 7 160 6.93
 -3 2 -7 169.81 8.69
 3 2 7 164.58 9.95
 3 -2 7 176.31 9.32
 -3 -2 -7 158.87 8.45
 3 2 7 176.68 8.75
 3 -2 8 207.27 8.86
 3 2 8 216.81 10.33
 3 2 8 225.17 10.45
 3 2 8 189.47 8.89
 3 -2 8 209 8.77
 3 2 8 201.07 8.64
 -3 2 -8 218.95 10.51
 3 2 8 212.81 12.29
 3 2 8 209.47 8.67
 3 -2 9 247.2 10.24
 3 2 9 234.96 10.18
 3 2 9 235.38 9.9
 3 2 9 256.19 13.19
 3 2 9 274.55 13.06
 -3 2 -9 262.15 13.47
 -3 -2 -9 274.44 12.61
 3 2 9 240.34 9.97
 3 2 9 232.02 10.34
 3 -2 9 244.54 10.16
 3 2 9 247 10.05
 3 2 9 241.33 14.04
 3 2 9 244.91 10.06
 3 -2 10 409.25 16.51
 3 2 10 397.96 16.43
 -3 2 -10 442.98 20.35
 3 2 10 417.76 19.78
 3 2 10 442.03 19.65
 3 2 10 398.41 16.63
 3 -2 10 411.11 16.42
 3 2 10 406 16.27
 3 2 10 418.35 16.18
 3 2 10 403.36 16.31
 3 2 10 394.5 16.17
 3 -2 11 221.61 9.51
 -3 2 -11 224.99 12.94
 -3 -2 -11 236.95 12.11
 3 2 11 218.62 12.48
 3 2 11 227.8 12.38
 3 2 11 210.54 9.62
 3 -2 11 227.38 9.45
 3 2 11 216.03 9.25
 3 2 11 223.58 9.16
 3 2 11 215.03 9.3
 3 2 11 212.93 9.15
 3 -2 12 26.35 2.12
 -3 2 -12 26.53 3.93
 -3 -2 -12 27.19 3.55
 3 2 12 24.31 3.7
 3 2 12 26.66 3.53
 3 2 12 25.21 2.19
 3 -2 12 25.3 1.99
 3 2 12 21.28 1.8
 3 2 12 25.93 1.8
 3 2 12 24.47 1.79
 3 -2 13 77.84 4.17
 -3 2 -13 89.41 7.38
 -3 -2 -13 76.92 6.28
 3 2 13 69.42 6.45
 3 2 13 80.32 6.54
 3 2 13 72.78 4.24
 3 -2 13 74.37 4.05
 3 2 13 74.48 3.87
 3 2 13 73.27 3.76
 3 2 13 77.02 4.01
 3 2 13 73.67 3.79
 3 -2 14 30.74 2.44
 -3 2 -14 35.7 4.71
 -3 -2 -14 33.66 4.22
 3 2 14 26.31 4.04
 3 2 14 29.64 4.06
 3 2 14 32.38 2.59
 3 2 14 33.81 2.24
 3 -2 14 30.36 2.32
 3 2 14 31.78 2.14
 3 2 14 33.24 2.34
 3 2 14 28.48 2.05
 3 -2 15 30.1 2.39
 3 2 15 27.62 2.01
 3 2 15 35.2 4.56
 3 2 15 28.26 4.1
 -3 2 -15 31.06 4.73
 -3 -2 -15 26.8 3.93
 3 2 15 28.99 2.52
 3 -2 15 32.9 2.38
 3 2 15 26.23 2.07
 3 2 15 27.02 2.01
 3 2 15 30.57 2.29
 3 -2 16 24 2.19
 3 2 16 23.48 1.86
 3 2 16 25.33 3.99
 3 -2 16 25.74 2.2
 3 2 16 23.84 1.96
 3 2 16 28.14 4.11
 -3 2 -16 26.17 4.41
 -3 -2 -16 24.15 3.97
 3 2 16 25.48 2.43
 3 2 16 26.74 2.15
 3 2 17 199.64 12.13
 3 2 17 183.38 8.77
 3 -2 17 184.43 8.47
 3 2 17 179.07 8.22
 3 2 17 187.07 8.41
 3 2 17 188.06 8.14
 -3 2 -17 199.4 12.99
 -3 -2 -17 175.77 11.57
 3 -2 17 182.86 8.57
 3 -2 18 295.13 12.63
 3 2 18 288.19 12.14
 3 2 18 287.28 12.25
 3 -2 18 292.22 12.52
 3 2 18 299.14 12.45
 3 2 18 305.72 16.25
 -3 -2 -18 262.67 15.73
 -3 2 -18 297.09 17.33
 3 2 19 101.43 7.99
 -3 2 -19 97 8.61
 3 -2 20 263.08 11.75
 3 2 20 278.66 11.4
 3 -2 20 270.07 11.73
 3 -2 20 279.8 11.68
 3 2 20 280.87 11.67
 3 -2 20 250.47 14.68
 3 2 20 265.14 14.79
 -3 2 -20 284.91 16.45
 3 2 21 161 6.89
 3 -2 21 158.4 7.14
 3 2 21 167.1 7.18
 3 -2 21 158.85 7.24
 3 -2 21 137.54 7.07
 3 2 22 168.71 7.27
 3 2 22 173.41 7.54
 3 -2 22 171.36 7.57
 3 -2 22 170.05 7.66
 3 2 23 98.82 4.51
 3 -2 23 103.4 4.91
 3 2 23 106.66 4.82
 3 -2 23 101.69 4.81
 3 2 24 136.6 6.11
 3 -2 24 160.57 6.4
 3 2 24 168.45 6.41
 3 -2 24 162.76 6.5
 3 2 24 133.07 5.98
 3 2 25 108.12 4.69
 3 -2 25 110.39 4.71
 3 2 26 96.78 4.03
 -3 3 28 -0.07 0.35
 -3 -3 28 -0.12 0.35
 -3 3 27 14.41 1.07
 -3 -3 27 16.07 1.15
 -3 3 27 13 1.11
 -3 3 26 0.96 0.6
 -3 -3 26 0.16 0.43
 -3 -3 26 -0.31 0.55
 -3 3 26 -0.43 0.54
 -3 3 25 18.07 1.58
 -3 -3 25 20.2 1.5
 -3 3 24 22.96 1.71
 -3 3 24 18.93 1.72
 -3 -3 24 19.75 1.64
 -3 3 23 44.91 2.93
 -3 3 23 54.51 3
 -3 -3 23 48.93 2.96
 -3 3 23 50.09 3.05
 -3 3 22 25.35 3.99
 -3 3 22 25.99 1.99
 -3 3 22 18.95 1.92
 -3 -3 22 26.96 2.05
 -3 3 21 32.82 2.47
 -3 3 21 30.22 4.52
 -3 -3 21 32.35 4.53
 -3 3 21 33.84 5.37
 3 3 -21 22.65 4.58
 -3 3 20 110.21 5.59
 -3 3 20 111.87 9.94
 3 3 -20 95.06 5.75
 -3 -3 20 119.29 9.07
 -3 3 20 122.25 9.07
 -3 3 20 110.29 5.43
 -3 -3 20 115.09 5.53
 -3 3 20 111.99 5.69
 -3 3 19 60.35 3.45
 -3 3 19 55.1 3.55
 -3 -3 19 59.59 6.2
 -3 3 19 60.66 6.23
 -3 3 19 56.82 3.53
 -3 3 19 72.9 7.68
 3 3 -19 39.02 5.95
 3 3 -19 49.4 3.67
 -3 3 18 124.52 6.28
 -3 3 18 128.82 10.82
 -3 -3 18 139.04 9.88
 -3 3 18 131.97 9.78
 3 3 -18 122.8 6.59
 -3 3 18 133.43 6.19
 -3 3 17 25.84 2.15
 -3 3 17 24.5 2.28
 -3 3 17 24 3.9
 -3 -3 17 25.23 3.88
 -3 3 17 28.28 4.9
 -3 3 17 23.66 2.27
 3 -3 -17 20.13 2.14
 3 3 -17 21.2 2.32
 3 3 -17 22.09 1.82
 -3 3 17 24.58 2
 -3 3 16 381.14 15.24
 -3 -3 16 397.02 19.16
 -3 3 16 366.91 14.9
 -3 3 16 377.74 20.73
 3 -3 -16 376.19 15.17
 3 3 -16 326.92 15.13
 -3 3 16 355.99 15.09
 -3 3 16 365.17 18.82
 -3 3 16 347.36 14.66
 3 3 -16 333.54 14.55
 -3 3 15 13.17 1.66
 -3 3 15 9.75 2.63
 -3 -3 15 9.1 2.52
 -3 3 15 10.09 3.26
 -3 3 15 11.86 1.7
 -3 3 15 10.94 1.31
 3 3 -15 11.03 1.33
 -3 3 15 10.77 1.4
 3 -3 -15 10.5 1.62
 3 3 -15 6.51 1.5
 -3 3 14 351.41 14.09
 3 3 -14 309.06 13.59
 3 3 -14 327.12 14.16
 -3 3 14 351.53 17.41
 -3 3 14 339.53 18.91
 -3 3 14 333.82 13.98
 -3 3 14 309.28 13.46
 -3 3 14 347.03 13.78
 -3 -3 14 361.9 17.55
 -3 3 13 35.19 4.17
 -3 3 13 35.35 2.59
 -3 3 13 31.9 2.47
 3 3 -13 30.29 2.57
 3 3 -13 34.2 2.31
 -3 3 13 34.65 5.04
 -3 3 13 35.44 2.35
 -3 3 13 29.83 2.09
 3 3 -12 222.29 10.04
 -3 3 12 227.71 13.99
 -3 3 12 233.27 12.63
 3 3 -12 215.44 11.1
 -3 3 12 229.08 9.91
 3 -3 -12 218.11 12.2
 -3 3 12 224.62 9.61
 -3 3 12 224.31 9.82
 -3 3 11 7.08 1.07
 -3 3 11 7.43 2.09
 -3 3 11 7.72 1.28
 3 3 -11 8.27 1.44
 -3 3 11 8.97 2.99
 3 3 -11 9.7 1.87
 3 -3 -11 7.16 2.22
 -3 3 11 6.18 1.25
 -3 3 10 319.3 12.82
 -3 3 10 311.35 12.51
 3 3 -10 314.66 14.43
 3 3 -10 311.45 12.99
 3 3 -10 281.09 14.29
 3 3 -9 1.2 0.96
 -3 3 9 1.15 0.9
 3 3 -9 1.22 1.21
 3 -3 -9 2.79 1.69
 3 3 -9 3.78 1.44
 3 -3 -8 55.93 4.93
 3 3 -8 55.12 3.3
 3 3 -8 58.63 4.49
 3 3 -8 56.65 4.53
 3 3 -7 2.01 1.26
 -3 3 7 1.07 1.71
 3 -3 -7 1.03 1.58
 3 3 -7 1.78 1.32
 3 -3 -6 99.65 6.45
 3 3 -6 79.67 5.65
 3 3 -6 84.3 5.88
 3 3 -5 100.45 6.57
 3 -3 -5 114.65 7.21
 3 3 -5 106.7 6.78
 3 -3 -4 128.28 7.76
 3 3 -4 121.53 7.36
 -3 3 4 112.83 7.23
 3 3 -4 113.77 7.13
 3 3 -3 40.48 3.9
 3 -3 -3 51.75 4.48
 -3 3 3 43.18 4.07
 3 3 -3 41.09 3.91
 3 3 -3 45.37 3
 3 3 -2 549.77 23.95
 3 -3 -2 590.72 24.33
 -3 3 2 529.29 23.81
 3 3 -2 518.77 23.72
 3 3 -2 559.36 22.45
 3 3 -1 77.24 4.52
 -3 3 1 70.6 5.3
 3 3 -1 66.97 5.21
 3 -3 -1 81.29 5.68
 3 3 -1 70.15 5.27
 3 3 0 1068.45 39.58
 -3 3 0 958.42 40.36
 3 3 0 989.94 40.64
 3 -3 0 949.55 40.68
 3 3 0 953.44 40.37
 3 3 1 1.13 1.26
 -3 3 -1 3.43 1.39
 3 3 1 3.77 1.71
 3 -3 1 2.52 1.9
 3 3 1 1.37 1.29
 3 3 2 699.37 30.21
 3 -3 2 775.1 30.84
 3 3 2 719.78 29.61
 3 3 2 732.39 30.93
 -3 3 -2 699 30.4
 -3 3 -2 687.7 30.15
 -3 -3 -2 724.38 28.29
 3 3 2 707.9 30.12
 3 3 3 96.67 6.34
 3 -3 3 82.03 6.29
 3 3 3 96.44 6.23
 3 3 3 110.38 6.27
 -3 3 -3 105.25 6.52
 -3 -3 -3 95.28 4.86
 3 3 3 102.93 6.96
 -3 3 -3 98.48 6.47
 3 3 4 393.36 17.84
 3 -3 4 445.64 18.72
 3 3 4 391.56 17.74
 3 3 4 402.33 17.81
 -3 -3 -4 367.37 16.11
 -3 3 -4 387.04 18.09
 -3 3 -4 403.43 18.14
 3 3 4 402.39 18.8
 3 3 5 164.28 9
 3 -3 5 187.23 9.92
 3 3 5 169.62 9.31
 -3 3 -5 163.61 9.28
 3 3 5 168.47 10.05
 -3 -3 -5 159.15 7.81
 3 3 5 171.51 9.03
 3 3 6 1495.95 58.04
 -3 3 -6 1584.43 60.98
 3 3 6 1621.85 62.4
 3 3 6 1495.28 58
 -3 -3 -6 1501.81 59.23
 3 -3 6 1557.87 58.27
 3 3 6 1468.01 58.3
 3 3 6 1568.49 60.44
 3 -3 6 1537.06 58.11
 3 3 6 1573.64 60.54
 3 -3 6 1629.41 61.52
 3 3 7 470.41 18.13
 -3 3 -7 475.29 20.79
 3 3 7 468.27 22.3
 3 3 7 466.03 18.07
 -3 -3 -7 418.08 19.29
 3 -3 7 448.27 18.31
 3 -3 7 441.07 20.91
 3 -3 7 469.57 18.18
 3 3 7 452.33 18.4
 3 3 7 471.13 20.22
 3 3 7 459.73 20.17
 3 3 8 263.6 10.92
 -3 3 -8 276.49 13.46
 3 -3 8 279.28 11.17
 3 3 8 246.72 11.2
 3 3 8 259.18 13.77
 -3 3 -8 282.89 14.33
 -3 -3 -8 271.87 12.44
 3 3 8 268.81 10.87
 3 -3 8 279.75 11.03
 3 3 8 282.85 12.9
 3 3 8 246.55 11.16
 3 3 9 491.15 20.61
 3 -3 9 521.39 20.34
 3 -3 9 511.43 20.45
 3 3 9 524.68 20.18
 3 3 9 501.01 23.64
 -3 -3 -9 516.15 22.1
 -3 3 -9 542.03 24.19
 -3 3 -9 523.17 22.93
 3 3 9 516.35 25.19
 3 3 9 493.06 20.53
 3 3 9 514.1 20.27
 3 3 10 33.23 2.46
 3 3 10 34.9 4.94
 -3 3 -10 43.87 3.98
 3 3 10 32.07 4.09
 3 3 10 29.84 2.49
 3 3 10 35.29 2.15
 3 3 10 34.52 2.11
 -3 3 -10 42 4.6
 3 3 10 30.6 2.12
 3 3 10 34.27 2.2
 3 -3 10 33.77 2.36
 3 -3 10 35.04 2.3
 3 3 11 495.8 20.55
 3 3 11 506.24 20.21
 3 3 11 516.76 24.1
 3 3 11 495.63 20.67
 3 3 11 509.81 20.02
 3 3 11 511.18 20.17
 3 -3 11 505.51 20.29
 -3 3 -11 519.54 24.6
 3 -3 11 521.96 20.46
 3 3 11 501.6 20.08
 3 3 12 1.89 1.11
 -3 3 -12 2.36 1.9
 3 -3 12 1.22 0.93
 3 3 12 1.54 0.74
 3 3 12 1.05 0.66
 3 -3 12 2.83 0.86
 3 3 12 2.43 0.91
 3 3 12 2.85 1.8
 3 3 12 1.52 1.71
 -3 3 -13 346.85 17.92
 3 -3 13 313.69 13.32
 3 3 13 317.53 12.93
 3 -3 13 310.35 13.18
 3 3 13 306.13 12.97
 3 3 13 302.57 13.43
 3 3 13 342.52 17.34
 3 3 13 323.57 16.91
 3 3 13 317.14 13.12
 3 3 14 9 1.54
 -3 3 -14 9.09 2.76
 3 3 14 8.89 1.3
 3 -3 14 8.56 1.49
 3 -3 14 7.59 1.3
 3 3 14 8.73 1.15
 3 3 14 9.13 2.61
 3 3 14 9.2 1.21
 3 -3 15 190.37 8.94
 3 3 15 207.24 12.55
 3 -3 15 186.5 8.75
 3 3 15 199.53 9.13
 -3 3 -15 202.17 13.14
 3 3 15 198.39 8.54
 3 3 15 193.21 8.71
 3 -3 16 28.75 2.49
 3 3 16 35.65 4.71
 3 -3 16 30.37 2.43
 3 3 16 27.3 2.59
 -3 3 -16 35.25 4.98
 3 3 16 28.76 2.12
 3 3 16 34.47 2.44
 3 -3 17 182.41 8.34
 3 3 17 186.39 11.67
 3 -3 17 173.06 8.17
 3 3 17 171.44 8.46
 -3 3 -17 194.62 12.81
 3 3 17 168.57 7.81
 3 3 17 183.5 8.14
 3 -3 18 48.86 3.42
 3 3 18 52.67 5.64
 3 -3 18 56.58 3.41
 3 3 18 54.87 3.71
 3 3 18 53.62 3.28
 -3 3 -18 56.21 6.47
 3 3 18 51.74 3.09
 3 3 19 206.05 12.29
 -3 3 -19 191.99 13.18
 3 -3 20 23.43 1.98
 3 3 20 23.64 1.82
 3 3 20 23.82 1.97
 3 -3 20 22.22 1.93
 3 -3 20 22.96 2.14
 3 -3 21 87.08 4.47
 3 -3 21 79.06 4.44
 3 3 21 82.41 4.28
 3 -3 21 85.93 4.36
 3 3 21 88.99 4.19
 3 3 22 4.34 0.87
 3 -3 22 3.67 0.99
 3 -3 22 4.48 1.03
 3 3 22 4.09 0.82
 3 -3 22 4.69 0.93
 3 3 22 3.26 0.82
 3 -3 23 15.12 1.38
 3 -3 23 10.8 1.21
 3 3 23 15.61 1.18
 3 3 23 16.65 1.35
 3 -3 23 16.04 1.33
 3 3 23 11.98 1.16
 3 3 24 1.59 0.5
 3 3 24 1.41 0.45
 3 -3 24 2.02 0.59
 3 3 24 0.93 0.56
 3 -3 24 1.78 0.66
 3 -3 25 3.43 0.56
 3 3 25 3.78 0.56
 -3 4 27 41.48 2.11
 -3 -4 27 41.4 2.07
 -3 -4 26 -0.3 0.53
 -3 4 26 0.7 0.45
 -3 4 26 0.12 0.53
 -3 4 25 34.29 1.88
 -3 -4 25 27.37 1.68
 -3 4 25 32.04 1.99
 -3 4 25 26.93 1.75
 -3 4 24 -0.06 0.62
 -3 -4 24 0.4 0.57
 -3 4 24 -0.16 0.68
 -3 4 24 0.67 0.64
 -3 4 23 37.17 2.54
 -3 4 23 40.67 2.55
 -3 -4 23 40.13 2.4
 -3 -4 23 31.72 2.27
 -3 4 23 39.72 2.38
 -3 4 22 0.87 0.75
 -3 -4 22 0.75 0.75
 -3 4 22 1.17 0.73
 -3 4 22 2.39 0.98
 -3 -4 22 0.38 0.79
 3 4 -21 22.19 4.36
 -3 4 21 35.62 4.61
 -3 4 21 28.65 4.94
 -3 4 20 0.93 2.26
 -3 -4 20 0.59 0.78
 -3 4 20 0.57 0.78
 -3 4 20 0.42 0.74
 -3 4 20 -0.67 1.77
 -3 -4 20 0.6 1.64
 -3 4 20 -0.36 0.98
 3 4 -20 1.22 2.07
 3 4 -19 4.68 2.51
 -3 4 19 6.95 1.19
 -3 4 19 10.24 2.79
 -3 -4 19 6.18 2.1
 -3 4 19 11.53 1.49
 -3 4 19 8.24 1.44
 -3 4 19 9.63 3.35
 -3 4 18 5.38 1.05
 -3 4 18 6.63 1.28
 -3 4 18 4.33 1.33
 3 4 -18 4.78 2.7
 3 4 -18 3.51 0.88
 3 4 -18 5.5 1.5
 -3 4 18 6.53 1.34
 -3 4 18 1.7 1.75
 -3 -4 18 8.15 2.47
 -3 4 18 3.39 2.55
 -3 4 17 19.09 1.85
 -3 4 17 15.84 1.97
 3 4 -17 16.05 3.99
 -3 4 17 16.16 1.58
 -3 4 17 14.91 3.99
 -3 4 17 18.08 2.02
 3 4 -17 14.31 1.53
 -3 4 17 15 3.19
 -3 -4 17 16.73 3.22
 3 4 -17 15.54 1.99
 -3 4 16 0.3 1.06
 -3 4 16 0.2 0.76
 3 4 -16 0.78 0.77
 -3 4 16 0.57 0.81
 -3 4 16 -0.47 2.15
 -3 4 16 -0.32 1.65
 -3 -4 16 0.3 1.47
 3 -4 -16 0.72 0.98
 3 4 -16 0.53 1.13
 -3 4 16 1.06 1.09
 -3 4 15 149.51 6.89
 -3 4 15 154.47 7.26
 3 4 -15 133.09 7.14
 -3 4 15 140.45 6.62
 -3 4 15 157.37 11.95
 -3 4 15 155.54 7.23
 3 4 -15 133.66 6.7
 -3 -4 15 170.26 10.34
 -3 4 15 139.29 9.85
 -3 4 14 -0.55 0.78
 -3 4 14 0.52 0.8
 -3 4 14 -0.58 1.7
 -3 -4 14 -0.56 1.4
 -3 4 14 0.09 0.93
 -3 4 14 -2.2 2.36
 -3 4 14 -0.28 1.11
 3 4 -14 1.1 1.09
 3 4 -14 -0.14 0.8
 -3 4 13 445 22.65
 -3 4 13 421.52 19.94
 3 4 -13 371.56 16.35
 -3 4 13 405.88 16.71
 3 4 -13 391.53 16.81
 -3 4 13 407.03 16.73
 -3 4 13 408.8 16.41
 -3 -4 13 422.55 19.91
 -3 4 12 25.03 3.43
 -3 4 12 21.32 1.97
 3 4 -12 18.05 1.76
 -3 4 12 20.9 4.09
 3 4 -12 15.82 1.95
 -3 4 12 19.61 1.72
 -3 4 12 22.63 2.04
 -3 4 11 954.85 36.34
 -3 4 11 985.48 42.06
 -3 4 11 936.11 39.3
 3 4 -11 856.04 36.01
 -3 4 11 941.04 36.3
 3 4 -11 961.43 36.5
 -3 4 11 919.74 35.97
 -3 4 10 1.13 0.96
 -3 4 10 1.56 0.94
 -3 4 10 1.62 0.76
 3 4 -10 3.34 1.12
 -3 4 9 1179.07 47.33
 -3 4 9 1303.9 52.91
 3 4 -9 1231.02 47.91
 3 4 -9 1306.88 47.38
 -3 4 9 1205.72 47.71
 -3 4 8 73.04 6.68
 3 4 -8 66.79 3.91
 3 4 -8 75.18 3.61
 -3 4 8 64.02 5.11
 -3 4 7 1330.01 53.17
 3 4 -7 1383.4 53.35
 3 4 -7 1426.2 52.98
 3 4 -6 79.39 5.64
 3 -4 -6 74.99 5.95
 3 4 -6 75.15 5.63
 -3 4 6 68.82 3.77
 3 4 -6 77.46 3.98
 3 4 -5 2196.98 84.52
 3 -4 -5 2273.45 85.04
 -3 4 5 2078.77 81.68
 3 4 -5 2252.85 84.43
 3 4 -4 17.8 2.66
 3 4 -4 22.19 2.97
 3 -4 -4 19.04 3.1
 3 4 -3 1235.24 51.25
 -3 4 3 1176.81 51.26
 3 4 -3 1228.84 51.11
 3 4 -2 4.11 1.44
 3 4 -2 3.97 1.65
 3 -4 -2 2.19 1.76
 -3 4 2 3.18 1.81
 3 4 -2 2.28 1.5
 3 4 -1 538.96 23.49
 3 4 -1 521.87 23.56
 3 -4 -1 477.16 23.57
 -3 4 1 534.38 23.7
 3 4 -1 578.79 22.66
 3 4 0 42.97 3.99
 3 4 0 37.98 3.39
 -3 4 0 42.07 4.06
 3 4 0 34.71 3.74
 3 -4 0 41.67 4.3
 3 4 1 297.18 14.56
 3 4 1 325.31 14.12
 -3 4 -1 327.33 14.9
 3 4 1 263.79 13.23
 3 4 1 305.07 14.69
 3 -4 1 312.03 15.09
 -3 4 -1 291.96 15.1
 -3 4 -2 7.95 2.28
 3 4 2 7.77 1.83
 3 4 2 6.19 2.23
 -3 4 -2 8.92 2.07
 3 4 2 8.95 2.09
 3 -4 2 10.97 2.44
 3 4 2 11.45 2.2
 -3 4 -3 1.1 1.44
 3 4 3 3.14 1.46
 3 4 3 2.9 0.84
 3 4 3 3.96 1.94
 3 4 3 3.09 0.81
 3 -4 3 4.78 2
 3 4 3 2.32 1.45
 3 4 3 2.47 0.68
 -3 4 -4 12.95 2.55
 3 4 4 13.59 1.17
 3 -4 4 11.21 2.69
 3 4 4 7.96 2.53
 3 -4 4 9.8 1.14
 3 4 4 13.02 1.15
 3 4 4 11.01 1.24
 3 4 4 12.84 1.23
 3 4 5 14.84 1.25
 3 4 5 13.48 1.28
 3 -4 5 14.02 1.34
 3 4 5 13.53 1.37
 3 -4 5 15.66 1.26
 3 4 5 14.01 1.24
 3 4 6 1.07 0.81
 -3 4 -6 1.47 1.43
 3 4 6 1.87 0.73
 3 -4 6 0.45 0.73
 3 4 6 1.39 0.63
 3 4 6 1.04 0.7
 3 -4 6 0.79 0.66
 3 4 7 111.45 5.6
 3 4 7 121.48 5.5
 3 4 7 116.15 7.97
 3 -4 7 114.88 5.55
 3 4 7 126.28 5.45
 3 -4 7 118.8 5.41
 -3 4 -7 125.37 8.33
 3 4 7 124.55 9.04
 3 4 7 123.66 5.46
 3 4 8 3.86 1.01
 -3 4 -8 1.66 1.46
 3 4 8 3.54 2.24
 3 4 8 3.83 1.08
 3 4 8 3.86 0.82
 3 4 8 3.89 0.85
 3 4 8 3.86 1.74
 3 -4 8 3.35 0.8
 3 -4 8 2.87 0.86
 3 4 8 4.05 0.76
 3 4 9 168.07 7.42
 3 4 9 186.02 12.25
 -3 4 -9 174.34 10.28
 -3 4 -9 182.03 10.99
 3 4 9 165.16 7.82
 3 4 9 168.47 7.37
 3 4 9 157.1 10.27
 3 -4 9 170.64 7.43
 3 4 9 174.06 7.36
 3 -4 9 170.6 7.59
 3 4 9 156.89 7.63
 -3 4 -10 0.63 1.66
 3 4 10 0.42 2.03
 3 4 10 -0.23 0.63
 3 4 10 0.08 0.88
 3 4 10 0.99 0.8
 3 4 10 -0.44 0.99
 3 4 10 0.51 0.64
 3 4 10 -0.29 1.97
 3 -4 10 0.5 0.77
 3 -4 10 0.14 0.82
 -3 4 -10 -0.51 1.33
 3 4 11 263.07 11.14
 3 4 11 250.95 16.39
 -3 4 -11 271.95 14.19
 3 4 11 258.42 11.43
 3 4 11 268.78 10.98
 3 -4 11 265.86 11.17
 3 -4 11 255.9 11.28
 3 4 11 267.48 11.03
 3 4 11 254.45 11.59
 -3 4 -11 269.01 15.28
 3 4 11 264.11 14.79
 3 4 12 2.09 1.12
 -3 4 -12 2.15 1.88
 3 4 12 3.8 0.86
 3 4 12 3.33 0.91
 3 -4 12 5.45 1.19
 3 4 12 3.31 0.97
 3 4 12 3.51 1.36
 3 -4 12 3.5 0.98
 3 4 12 6.42 2.36
 3 4 13 119.5 5.99
 3 4 13 107.36 8.57
 -3 4 -13 94.92 8.62
 3 4 13 111.71 5.57
 3 4 13 112.66 5.43
 3 4 13 115.71 6.12
 3 -4 13 114.57 5.62
 3 -4 13 118.15 5.82
 3 -4 14 2.15 1.13
 3 4 14 4.36 0.95
 3 4 14 3.78 1.3
 3 4 14 2.37 1.99
 3 4 14 3.25 1.05
 3 -4 14 4.16 1.06
 -3 4 -14 4.32 2.52
 3 -4 15 0.92 1.1
 3 4 15 2.73 2.19
 -3 4 -15 1.61 2.01
 3 4 15 2.63 1.06
 3 -4 15 2.27 0.95
 3 4 15 1.88 0.87
 3 4 15 2.67 1.3
 3 -4 16 52.69 3.52
 3 4 16 47.93 5.54
 3 4 16 52.88 3.14
 -3 4 -16 55.66 6.37
 3 4 16 52.74 3.63
 3 4 16 55.51 3.35
 3 -4 16 51.63 3.28
 -3 4 -17 12.63 3.14
 3 4 17 6.85 1.1
 3 -4 17 6.57 1.29
 3 4 17 5.33 1.19
 3 4 17 6.76 1.59
 3 -4 17 6.79 1.4
 3 4 17 9.85 2.89
 3 4 18 20.04 3.52
 -3 4 -18 14.38 3.47
 3 4 19 12.73 1.81
 3 4 19 14.63 1.4
 3 4 19 10.45 1.44
 -3 4 -19 11.88 3.36
 3 -4 19 10.1 1.42
 3 4 19 14.75 1.54
 3 -4 19 9.83 1.58
 3 -4 20 2.45 0.95
 3 4 20 2.05 0.77
 3 -4 20 1.87 1.03
 3 4 20 2.91 0.93
 3 4 20 2.55 0.91
 3 -4 21 0.65 0.78
 3 4 21 0.46 0.63
 3 -4 21 1.08 0.93
 3 -4 21 -0.06 0.72
 3 4 21 0.29 0.72
 3 4 21 0.1 0.74
 3 -4 22 3.84 0.91
 3 4 22 2.52 0.69
 3 -4 22 5.03 1.02
 3 -4 22 4.26 0.86
 3 4 22 5.06 0.92
 3 4 22 4.81 0.83
 3 -4 23 1.01 0.68
 3 4 23 0.78 0.5
 3 -4 23 1.31 0.66
 3 4 23 1.13 0.53
 3 -4 23 0.61 0.6
 3 4 23 0.86 0.64
 3 -4 24 5.1 0.69
 3 4 24 5.31 0.7
 3 4 24 4.12 0.55
 3 4 25 0.66 0.35
 3 -4 25 0.38 0.35
 -3 5 27 15.53 1.01
 -3 -5 26 5.64 0.7
 -3 5 26 5.46 0.7
 -3 5 25 30.46 1.76
 -3 5 25 32.86 1.68
 -3 5 25 34.66 1.91
 -3 -5 24 1.31 0.62
 -3 5 24 0.05 0.67
 -3 5 24 0.92 0.69
 -3 5 24 1.77 0.61
 -3 -5 23 47.02 2.83
 -3 5 23 54.6 2.78
 -3 5 23 52.9 3.05
 -3 5 23 53.48 2.99
 -3 -5 23 46.38 2.64
 -3 -5 22 26.38 2.09
 -3 5 22 29.4 1.96
 -3 5 22 25.06 2.18
 -3 5 22 27.9 2.09
 -3 -5 22 30.01 1.99
 -3 -5 21 53.09 3.24
 -3 5 21 52.5 3.19
 -3 -5 21 52.27 3.05
 -3 5 21 52.04 3.36
 -3 5 21 51.48 2.97
 -3 5 20 28.92 5.2
 3 5 -20 26.31 4.54
 -3 -5 20 32.28 2.29
 -3 5 20 30.64 2.19
 -3 5 20 27.83 4.11
 -3 5 19 79.56 7
 -3 5 19 74.3 8.46
 -3 5 19 74.69 4.44
 -3 5 19 80.3 4.33
 -3 5 19 78.36 4.48
 -3 5 18 19.57 1.83
 -3 5 18 17.68 2.01
 -3 5 18 18.78 3.39
 -3 5 18 17.59 1.98
 -3 5 18 21.48 4.66
 3 5 -18 16.96 4
 3 5 -18 14.09 1.55
 -3 5 18 18.37 2.16
 -3 5 17 45.18 3.21
 3 5 -17 37.42 2.74
 -3 5 17 49.82 5.36
 -3 5 17 44 2.96
 3 5 -17 40.63 5.88
 -3 5 17 48.22 6.7
 -3 5 17 47.84 3.39
 -3 5 16 90.3 5.08
 -3 5 16 91.2 4.91
 3 5 -16 64.23 7.65
 -3 5 16 98.82 9.48
 -3 5 16 96.36 7.63
 3 5 -16 79.91 5.07
 -3 5 16 83.46 4.56
 3 5 -16 77.14 4.42
 -3 5 15 96.17 4.83
 3 5 -15 74.1 8.17
 -3 5 15 91.44 5.22
 -3 5 15 80.38 7.12
 3 5 -15 92.94 5.28
 -3 5 15 98.11 9.45
 -3 5 15 92.12 5.09
 3 5 -15 80.1 4.64
 -3 5 14 153.35 7.25
 -3 5 14 178.46 10.66
 3 5 -14 130.72 11.27
 -3 5 14 163.97 7.74
 3 5 -14 154.99 7.85
 -3 5 14 157.24 12.34
 3 5 -14 148.84 7.25
 -3 5 14 159.42 7.65
 3 5 -13 14.74 1.61
 -3 5 13 12.32 1.7
 3 5 -13 11.46 3.23
 -3 5 13 14.64 2.93
 -3 -5 13 21.71 3.19
 -3 5 13 13.89 1.57
 3 5 -13 14.26 1.97
 -3 5 13 14.74 3.97
 -3 5 13 14.11 1.9
 -3 5 12 100.47 5.33
 -3 5 12 93.57 4.83
 3 5 -12 95.17 5
 -3 5 12 102.06 5.24
 -3 5 12 97.78 7.28
 3 -5 -12 100.64 7.63
 -3 5 12 101.83 9.31
 -3 -5 12 98.98 7.16
 3 5 -12 88.85 5.28
 3 -5 -11 8.8 2.62
 -3 5 11 8.17 1.12
 3 5 -11 7.15 1.26
 -3 5 11 5.73 1.3
 -3 5 11 6.84 2.9
 -3 5 11 9.12 1.54
 -3 5 11 11.08 2.33
 3 5 -11 11.12 1.65
 -3 5 10 26.3 2.28
 -3 5 10 26.44 1.9
 -3 5 10 32.15 4.86
 3 5 -10 20.29 2.21
 3 5 -10 25.68 2.08
 3 5 -9 65.56 3.75
 3 -5 -9 69.89 6.3
 -3 5 9 73.58 4.06
 -3 5 9 81.07 7.48
 3 5 -9 60.57 3.92
 3 -5 -8 2.72 1.84
 3 5 -8 3.46 0.96
 -3 5 8 2.67 0.99
 -3 5 8 2.25 2.06
 3 5 -8 4.16 1.15
 3 5 -7 24.46 2.13
 3 5 -7 26.88 2.05
 3 5 -7 31.53 3.62
 3 -5 -7 29.45 3.96
 -3 5 7 26.68 4.19
 -3 5 7 26.11 2.07
 3 -5 -6 1.53 0.72
 3 5 -6 1.28 0.62
 -3 5 6 2.07 0.89
 -3 5 6 -1.7 2
 3 5 -6 0.23 1.39
 3 -5 -6 1.06 1.72
 3 5 -6 1.95 0.97
 3 5 -5 24.82 1.77
 -3 5 5 24.45 1.9
 3 -5 -5 24.65 1.77
 -3 5 5 29.21 4.19
 3 5 -5 20.07 1.91
 3 5 -5 25.67 1.72
 3 -5 -5 32.38 4.05
 3 5 -5 31.78 3.61
 3 5 -4 176.35 7.99
 3 5 -4 172.52 7.64
 -3 5 4 174.55 7.82
 3 5 -4 190.68 7.68
 3 5 -4 170.85 10.21
 3 -5 -4 184.76 10.83
 3 5 -4 188.37 7.87
 3 5 -3 7.81 1.14
 3 5 -3 5.84 0.93
 3 5 -3 5.51 1.85
 3 5 -3 8.36 2.19
 3 -5 -3 8.5 2.47
 -3 5 3 8.75 1.1
 3 5 -3 7.84 1.18
 3 5 -3 7.9 1.12
 3 5 -2 133.71 6.32
 -3 5 2 143.25 6.32
 3 -5 -2 127.08 8.77
 3 5 -2 137.23 6.24
 3 5 -2 128.73 8.25
 3 5 -1 23.78 2.91
 3 5 -1 25.46 1.82
 3 5 -1 25.94 2.96
 3 5 -1 21.97 1.81
 3 5 -1 26.15 1.79
 3 5 -1 31.69 1.97
 -3 5 1 27.72 1.85
 3 5 0 376.99 17.83
 3 5 0 396.87 16.11
 3 5 0 401.44 18.15
 3 5 0 406.33 16.17
 3 5 0 439.12 16.11
 3 5 0 399.95 15.92
 -3 5 0 383.74 15.99
 3 5 0 370.81 18.71
 3 -5 0 410.12 19.56
 -3 5 -1 17.18 1.4
 3 5 1 16.91 1.52
 3 5 1 16.98 2.8
 3 -5 1 19.96 3.37
 3 5 1 20.47 1.63
 3 5 1 19.38 1.52
 -3 5 -1 11.75 2.66
 3 5 1 16.74 1.51
 3 5 2 623.96 26.19
 3 5 2 680.72 26.26
 3 5 2 703.95 26.23
 3 5 2 667.14 29.19
 3 -5 2 734.28 30.27
 -3 5 -2 671.24 29.81
 3 5 2 635.24 30.44
 3 -5 2 664.82 26.06
 3 5 2 672.4 26.05
 3 -5 3 1.54 0.77
 3 5 3 0.44 1.42
 3 -5 3 2.65 1.73
 -3 5 -3 2.01 0.71
 3 5 3 2.05 0.8
 3 5 3 1.6 2.13
 -3 5 -3 0.48 1.32
 3 5 3 1.35 0.76
 3 5 3 3.69 1.61
 3 5 3 1.48 0.88
 3 5 3 1.18 0.76
 3 5 3 1.59 0.72
 -3 5 -3 1.32 1.67
 3 5 4 201.56 8.96
 3 5 4 246.86 13.57
 -3 5 -4 205.86 12.1
 3 -5 4 211.57 8.75
 3 5 4 211.24 8.88
 3 5 4 217.74 11.65
 3 5 4 210.68 8.89
 3 5 4 206.22 9
 3 5 4 223.78 9.09
 -3 5 -4 208.87 8.93
 3 -5 4 232.85 12.46
 3 5 4 208.42 11.47
 3 -5 4 209.93 8.92
 -3 5 -4 217.55 12.08
 3 5 5 44.26 2.71
 -3 5 -5 54.03 5.14
 3 5 5 54.12 5.69
 3 -5 5 45.89 2.51
 3 5 5 45.19 2.62
 3 5 5 45.68 4.52
 3 5 5 46.26 2.7
 3 5 5 46.25 2.63
 3 -5 5 47.64 2.72
 -3 5 -5 43.3 2.63
 3 -5 5 47.22 4.86
 3 5 5 41.68 4.18
 3 5 5 47.24 2.79
 -3 5 -5 43.98 4.68
 -3 5 -6 52.31 2.9
 3 -5 6 62.95 5.7
 3 -5 6 49.33 2.76
 3 5 6 49.41 2.97
 3 5 6 53.59 2.9
 -3 5 -6 49.73 5.11
 3 5 6 44.99 5.52
 3 5 6 54.16 5.04
 3 5 6 50.76 2.91
 3 5 6 47.37 2.98
 3 -5 6 46.6 2.9
 3 5 6 59.84 2.98
 -3 5 -6 53.08 5.16
 -3 5 -7 340.58 14.2
 3 5 7 338.7 14.36
 -3 5 -7 358.52 17.98
 3 5 7 331.48 19.04
 3 -5 7 401.5 18.54
 3 5 7 352.56 14.2
 3 -5 7 352.93 14.33
 3 5 7 349.51 14.28
 3 5 7 345.14 17.54
 3 5 7 346.68 14.18
 3 -5 7 358.24 14.14
 3 5 7 340.76 14.39
 -3 5 -7 348.67 17.96
 3 5 8 33.51 2.46
 3 5 8 37.77 5.33
 -3 5 -8 36.58 4.38
 -3 5 -8 38.43 4.53
 3 5 8 36.14 4.46
 3 5 8 33.22 2.27
 3 5 8 30.52 2.57
 3 5 8 37.16 2.35
 3 5 8 36.87 2.29
 3 -5 8 34.64 2.21
 3 5 8 31.19 2.42
 3 -5 8 33.72 2.42
 3 5 9 212.31 9.27
 -3 5 -9 203.58 12.28
 3 5 9 219.25 14.31
 -3 5 -9 199.97 12.59
 3 5 9 192.11 12.2
 3 5 9 211.98 9.01
 3 5 9 186.89 9.35
 3 5 9 208.19 8.97
 3 5 9 210.29 8.96
 3 -5 9 218.1 8.99
 3 5 9 212.3 9.23
 3 -5 9 201.41 9.13
 3 5 10 37.59 2.71
 3 5 10 27.4 5.04
 -3 5 -10 36.6 4.49
 -3 5 -10 37.35 4.81
 3 5 10 32.06 4.45
 3 5 10 39.18 2.53
 3 5 10 35.76 2.86
 3 5 10 36.09 2.43
 3 5 10 35.32 2.39
 3 -5 10 39.93 2.49
 3 5 10 39.9 2.7
 3 -5 10 38.71 2.68
 3 5 11 211.42 9.52
 3 5 11 226.28 15.34
 -3 5 -11 205.71 12.5
 -3 5 -11 200.05 13.04
 3 5 11 213.62 9.23
 3 5 11 209.12 9.73
 3 5 11 212.51 9.07
 3 5 11 211.36 9.13
 3 5 11 197.75 9.35
 3 5 11 196.94 12.72
 3 -5 11 212.4 9.15
 3 -5 11 210.22 9.38
 3 -5 12 28.34 2.35
 3 5 12 29.83 2.44
 -3 5 -12 23.37 4.11
 3 5 12 31.42 2.26
 3 5 12 28.32 2.07
 3 5 12 25.86 2.52
 3 -5 12 29.17 2.19
 3 5 12 24.96 4.08
 3 5 12 25.41 2.29
 -3 5 -12 25.06 3.83
 3 5 12 24.35 2.03
 3 5 13 246.07 11.35
 3 5 13 254.9 14.91
 3 -5 13 253.19 10.8
 -3 5 -13 260.71 15.45
 3 5 13 240.71 10.97
 3 5 13 251.45 10.85
 3 -5 13 247.08 11.01
 3 5 13 253.23 11.2
 3 5 13 250.69 10.7
 3 5 14 126.77 6.8
 3 5 14 133.4 6.69
 3 -5 14 139.58 6.58
 3 -5 14 131.77 6.3
 -3 5 -14 130.36 10.12
 3 5 14 128.47 6.43
 3 5 14 123.92 6.24
 3 5 14 123.61 9.63
 3 5 14 127.59 6.16
 3 5 15 452.38 18.67
 3 -5 15 449.28 18.46
 3 -5 15 435.11 18.15
 -3 5 -15 430.8 23.18
 3 5 15 438.25 18.33
 3 5 15 431.96 18.2
 3 5 15 453.19 22.72
 3 5 15 460.35 18.1
 3 5 16 87.61 5.13
 3 -5 16 93.85 5.1
 3 -5 16 90.53 4.81
 -3 5 -16 84.75 8.06
 3 5 16 87.67 4.83
 3 5 16 91.96 4.67
 3 5 16 95.34 4.87
 3 5 16 88.1 7.73
 -3 5 -17 255.74 15.95
 3 5 17 273.65 15.3
 3 5 18 82.23 4.25
 3 5 18 78.03 4.34
 -3 5 -18 80.72 7.74
 3 -5 18 83.36 4.41
 3 5 18 84.88 4.82
 3 -5 18 90.57 4.73
 3 5 18 78.72 4.33
 3 -5 19 94.76 4.85
 3 5 19 101.62 5.29
 3 5 19 84.93 4.67
 3 -5 19 95.31 5.07
 3 5 19 102 4.78
 3 5 19 102.15 4.88
 3 5 20 34.27 2.33
 3 5 20 33.49 2.23
 3 -5 20 34.43 2.58
 3 5 20 36.02 2.25
 3 -5 20 37.78 2.43
 3 -5 21 33.34 2.15
 3 5 21 34.61 2.17
 3 -5 21 30.33 2.32
 3 5 21 35.85 2.09
 3 5 21 30.59 1.98
 3 -5 21 36.24 2.27
 3 -5 22 1.59 0.72
 3 -5 22 1.01 0.62
 3 5 22 0.86 0.66
 3 -5 22 0.44 0.75
 3 5 22 1.25 0.61
 3 5 22 0.66 0.53
 3 5 23 28.65 1.57
 3 5 23 29.7 1.67
 3 -5 23 28.14 1.64
 3 5 24 0.55 0.4
 3 -5 24 0.28 0.36
 -3 -6 25 9.64 0.81
 -3 -6 25 5.32 0.66
 -3 6 25 9.02 0.84
 -3 6 25 5.83 0.71
 -3 6 24 2.87 0.73
 -3 -6 24 3.25 0.71
 -3 6 24 4 0.72
 -3 6 23 18.09 1.45
 -3 -6 23 15.07 1.41
 -3 6 23 19.97 1.61
 -3 6 22 5.38 1.12
 -3 -6 22 5.19 1.05
 -3 6 22 7.34 1.04
 -3 6 21 16.13 1.56
 -3 -6 21 15.27 1.35
 -3 -6 21 14.39 1.59
 -3 6 21 16.64 1.75
 -3 6 20 3.54 1.14
 3 6 -20 3.53 0.79
 -3 6 20 3.61 0.97
 -3 -6 20 4.37 0.91
 3 6 -19 14.45 1.47
 -3 6 19 15.65 1.63
 3 6 -19 11.98 3.33
 -3 6 19 21.89 4.7
 -3 6 19 16.39 1.76
 -3 6 19 16.16 1.92
 -3 6 18 2.48 2.54
 3 6 -18 0.84 2.32
 3 6 -17 15.78 1.71
 -3 6 17 15.92 1.7
 3 6 -17 14.87 3.75
 -3 6 17 17.78 2.11
 -3 6 17 14.22 4.09
 -3 6 17 17.8 1.99
 3 6 -16 30.78 2.43
 -3 6 16 31.94 2.65
 3 6 -16 29.34 4.95
 -3 6 16 22.06 4.99
 -3 6 16 31.58 2.43
 -3 6 16 33.16 2.87
 3 6 -15 17.96 1.88
 -3 6 15 23.84 2.3
 -3 6 15 19.05 1.84
 3 6 -15 15.57 4.3
 -3 6 15 18.5 4.49
 -3 6 15 22.77 2.36
 -3 6 14 8.93 1.73
 -3 6 14 6.63 1.43
 3 6 -14 6.99 1.28
 3 6 -14 7.5 3.07
 -3 6 14 14.22 3.78
 -3 6 14 7.39 1.21
 3 6 -13 23.38 2.13
 -3 6 13 24.48 2.34
 -3 6 13 31.74 5.46
 -3 6 13 26.82 2.57
 -3 6 13 21.22 1.91
 3 6 -13 17.77 4.16
 3 6 -12 59.78 3.75
 -3 6 12 63.02 4.03
 -3 6 12 78.04 8.06
 -3 6 12 71.81 4.27
 3 -6 -12 57.94 6.05
 -3 6 12 61.73 3.55
 3 6 -12 62.92 7.19
 3 6 -11 0.57 0.67
 3 6 -11 0.9 0.87
 -3 6 11 1.95 1.12
 -3 6 11 1.14 1.09
 -3 6 11 1.87 2.57
 3 -6 -11 -0.95 1.85
 3 6 -11 2.03 2.23
 3 6 -10 23.72 4.23
 3 6 -10 25.98 2.48
 -3 6 10 30.32 5.12
 3 6 -10 22.54 2.11
 3 -6 -10 24 4.01
 -3 6 10 25.32 2.38
 3 6 -9 -0.74 1.79
 3 6 -9 1.54 1.07
 3 6 -9 0.78 0.86
 3 -6 -9 0.94 1.91
 -3 6 9 0.35 0.93
 -3 6 9 1.07 1.11
 -3 6 9 -0.88 2
 3 6 -8 17.43 2.02
 3 6 -8 18.58 3.55
 3 6 -8 18.65 1.78
 -3 6 8 17.08 3.97
 -3 6 8 17.72 1.87
 3 -6 -8 19.53 3.48
 3 6 -7 5.29 2.25
 -3 6 7 7.78 2.94
 3 -6 -7 9.57 1.15
 -3 6 7 10.09 1.36
 3 6 -7 8.99 1.28
 3 -6 -7 9.53 2.59
 3 6 -7 6.88 0.98
 3 6 -7 9.25 1.5
 3 6 -6 13.81 1.32
 3 -6 -6 10.68 2.89
 -3 6 6 15.52 1.65
 3 -6 -6 17.14 1.47
 3 6 -6 10.82 2.77
 -3 6 6 12.99 3.25
 3 6 -6 14.96 1.57
 3 6 -5 104.94 4.84
 3 -6 -5 98.91 7.89
 -3 6 5 102.13 5.08
 3 6 -5 82.21 7.32
 -3 6 5 87.39 8.27
 3 6 -5 108.25 5.16
 3 6 -4 19.25 1.61
 3 6 -4 22.9 1.85
 3 -6 -4 19.05 3.54
 -3 6 4 19.52 1.74
 3 6 -4 18.39 3.14
 -3 6 4 19.88 3.81
 3 6 -4 19.37 1.75
 3 6 -3 133.57 6.18
 -3 6 3 131.45 6.27
 3 6 -3 150.02 6.26
 3 -6 -3 141.12 9.52
 -3 6 3 119.67 9.81
 3 6 -3 138.58 6.35
 3 6 -3 124.16 8.56
 3 -6 -2 30.67 4.2
 3 6 -2 31.88 2.14
 3 6 -2 32.85 2.28
 -3 6 2 29.69 2.11
 -3 6 2 25.9 3.68
 -3 6 2 30.93 4.61
 3 6 -2 32.62 2.25
 -3 6 1 50.15 5.85
 3 6 -1 60.23 3.26
 -3 6 1 53.33 5.31
 3 6 -1 65.06 3.34
 3 -6 -1 47.26 5.31
 3 6 -1 55.22 3.19
 -3 6 1 59.13 3.25
 -3 6 0 89.15 4.59
 -3 6 0 111.38 7.58
 3 6 0 93.49 4.63
 3 6 0 94.4 4.7
 3 6 0 95.74 4.6
 3 -6 0 118.64 8.35
 3 6 0 99.94 8.43
 -3 6 0 102.57 7.89
 3 6 0 100.75 4.76
 3 6 1 169.85 11.75
 -3 6 -1 171.21 11.01
 3 -6 1 170.93 10.89
 3 -6 1 179.19 7.31
 -3 6 -1 166.47 7.45
 3 6 1 162.51 7.37
 3 6 1 181.63 7.6
 -3 6 -1 165.25 10.3
 3 6 1 157.58 7.48
 3 6 1 170.11 9.84
 3 6 1 169.86 7.4
 3 6 2 306.97 12.45
 3 6 2 309.33 15.34
 3 6 2 296.23 12.59
 3 6 2 316.02 17.57
 -3 6 -2 291.82 16.34
 -3 6 -2 296.13 15.75
 3 -6 2 313.1 16.5
 3 -6 2 294.5 12.33
 3 6 2 320.74 12.61
 -3 6 -2 299.81 12.49
 3 6 3 394.11 16.05
 3 6 3 398.03 19.12
 3 6 3 380.12 16.17
 -3 6 -3 387.42 20.06
 3 6 3 384.55 21.03
 -3 6 -3 382.73 19.42
 3 -6 3 370.72 19.87
 3 -6 3 407.05 16.03
 3 6 3 428.83 16.27
 -3 6 -3 398.52 16.11
 3 6 4 244.64 10.06
 -3 6 -4 248.82 14.11
 3 6 4 225.62 14.61
 3 -6 4 241.85 10.06
 -3 6 -4 223.77 10.06
 3 -6 4 273.35 14.42
 3 6 4 243.74 10.23
 -3 6 -4 240.81 13.48
 3 6 4 245.41 13.14
 3 6 4 229.19 10.16
 3 6 5 639.18 25.97
 -3 6 -5 639.76 30.37
 3 6 5 708.25 32.12
 3 6 5 665.23 29.56
 3 6 5 657.24 25.92
 3 -6 5 655.54 25.96
 -3 6 -5 655.86 25.97
 3 -6 5 726.05 30.79
 -3 6 -5 648.6 29.88
 3 -6 5 669.43 25.7
 3 6 5 683.1 26.12
 3 6 5 659.43 25.92
 3 6 5 637.73 26.04
 3 6 6 115.87 5.72
 -3 6 -6 115.97 8.87
 3 6 6 122.95 10.13
 3 6 6 128.37 8.8
 3 6 6 125.27 5.72
 3 -6 6 119.94 5.69
 -3 6 -6 119.42 5.72
 3 -6 6 120.52 8.98
 -3 6 -6 117.67 8.64
 3 -6 6 117.09 5.44
 3 6 6 118.99 5.83
 3 6 6 123.94 5.68
 3 6 6 122.01 5.76
 3 6 7 178.5 8.27
 3 6 7 185.63 13.18
 -3 6 -7 188.82 12.03
 3 6 7 182.1 11.43
 3 6 7 184.17 8.17
 3 -6 7 192.21 8.29
 3 6 7 179.58 8.21
 3 6 7 184.25 8.13
 -3 6 -7 166.2 11.31
 3 -6 7 169.47 11.52
 3 -6 7 192.09 8.02
 -3 6 -7 186.01 8.19
 3 6 7 194.79 8.41
 -3 6 -8 62.71 3.56
 3 6 8 61.51 3.68
 3 6 8 60.98 7.19
 -3 6 -8 63.55 6.39
 3 -6 8 65.47 3.41
 3 -6 8 67.62 6.62
 3 6 8 56.28 3.87
 3 6 8 63.22 3.59
 3 6 8 66.94 3.57
 -3 6 -8 65.64 6.41
 3 -6 8 61.24 3.62
 3 6 8 64.65 3.75
 3 6 8 65.61 3.62
 3 6 8 58.98 5.97
 3 6 9 143.28 7.04
 3 6 9 156.44 12.18
 -3 6 -9 157.39 10.65
 -3 6 -9 146.52 10.45
 3 -6 9 156.64 6.79
 3 6 9 145.04 6.86
 3 6 9 137.83 7.28
 3 6 9 150.45 6.9
 3 6 9 139.91 10.2
 3 6 9 150.71 7.13
 3 -6 9 152.8 7.06
 3 6 9 152.66 6.86
 3 6 10 106.89 5.49
 -3 6 -10 111.36 8.65
 3 6 10 110.15 10.14
 -3 6 -10 110.64 8.87
 3 -6 10 110.57 5.17
 3 6 10 107.06 5.28
 3 6 10 94.48 5.65
 3 6 10 106.28 5.2
 3 6 10 103.74 8.45
 3 6 10 97.71 5.38
 3 -6 10 98.38 5.31
 3 6 10 107.9 5.19
 3 6 11 40.87 2.94
 3 6 11 34.96 6.04
 -3 6 -11 40.41 5.12
 -3 6 -11 42.9 5.37
 3 -6 11 40.9 2.66
 3 6 11 42.85 2.84
 3 6 11 39.61 3.21
 3 6 11 40.43 2.67
 3 6 11 32.04 4.88
 3 6 11 41.91 2.96
 3 -6 11 41.09 2.88
 3 6 11 39.72 2.67
 3 6 12 44.57 3.18
 -3 6 -12 48.62 5.48
 -3 6 -12 40.71 5.47
 3 -6 12 44.38 2.83
 3 6 12 44.78 2.96
 3 6 12 39.11 3.25
 3 6 12 45.78 2.83
 3 6 12 39.73 5.25
 3 6 12 44.41 3.11
 3 6 12 44.54 2.84
 3 -6 12 44.02 3.04
 3 6 13 60.06 3.62
 -3 6 -13 62.29 6.3
 -3 6 -13 53.44 6.37
 3 6 13 62.17 4.13
 3 6 13 58.34 3.35
 3 -6 13 66.94 3.59
 3 6 13 61.72 3.88
 3 6 13 56.25 3.65
 3 6 13 44.46 5.76
 3 6 13 58.09 3.47
 3 -6 13 65.6 3.85
 3 6 14 13.14 1.99
 3 6 14 14.52 3.39
 3 -6 14 14.89 1.61
 3 6 14 15.01 1.92
 3 6 14 13.12 1.76
 3 6 14 12.44 1.62
 3 6 14 11.93 1.49
 -3 6 -14 14.45 3.37
 3 -6 14 14.34 1.76
 3 6 15 0.72 1.01
 3 -6 15 1.33 0.94
 3 6 15 1.39 0.84
 3 6 15 0.82 1.05
 3 6 15 1.52 1.21
 -3 6 -15 1.2 1.62
 3 -6 15 1.29 1.08
 3 6 15 -0.34 1.93
 -3 6 -16 10.48 3.14
 3 6 16 10.09 2.78
 3 6 17 84.39 4.4
 3 6 17 85.19 4.52
 3 -6 17 84 4.72
 3 6 17 91.44 4.96
 3 -6 17 93.02 4.55
 3 6 17 83.36 4.51
 3 -6 18 51.51 3.02
 3 6 18 47.94 3.01
 3 -6 18 51.99 3.31
 3 6 18 52.45 3.4
 3 6 18 49.84 2.94
 3 6 18 49.69 2.97
 3 -6 19 98.76 4.7
 3 6 19 94.27 4.61
 3 -6 19 93.7 4.98
 3 6 19 97.92 4.74
 3 6 19 95.23 4.58
 3 -6 20 27.72 1.92
 3 -6 20 25.48 2.12
 3 6 20 29.12 1.86
 3 6 20 25.87 1.76
 3 6 20 27.32 1.9
 3 -6 21 107.64 5.14
 3 6 21 116.54 4.87
 3 -6 21 112.58 4.85
 3 6 21 117.43 4.94
 3 -6 22 43.02 2.3
 3 6 22 48.69 2.4
 3 -6 22 47.88 2.62
 3 6 23 57.28 2.65
 3 -6 23 58.59 2.78
 -3 7 24 1.86 0.52
 -3 -7 24 1.22 0.48
 -3 -7 23 18.11 1.45
 -3 7 23 18.59 1.38
 -3 -7 22 2.08 0.8
 -3 7 22 3.53 0.85
 -3 7 22 2.06 0.66
 -3 7 21 22.47 1.64
 -3 7 21 23.53 1.89
 3 7 -21 17.01 1.29
 -3 -7 21 19.41 1.72
 3 7 -20 5.38 0.87
 -3 7 20 5.44 1
 -3 7 20 5.25 1.23
 -3 7 20 4.88 1.21
 -3 -7 20 3.19 1.02
 -3 7 19 69.11 4.08
 -3 7 19 72.98 3.99
 -3 7 19 69.6 3.76
 3 7 -19 64.38 3.58
 -3 7 19 70.86 4.15
 -3 7 18 14.73 1.81
 -3 7 18 14.35 1.73
 -3 7 18 14.08 1.53
 3 7 -18 11.78 1.44
 -3 7 18 15.27 1.97
 -3 7 17 117.16 5.59
 -3 7 17 102.99 10.12
 -3 7 16 2.02 2.37
 3 7 -16 3.03 2.21
 3 7 -15 89.19 9.07
 -3 7 15 97.57 9.92
 -3 7 15 109.54 5.42
 -3 7 15 109.27 6.04
 -3 7 15 119.85 5.91
 3 7 -15 97.83 5.41
 -3 7 14 2.08 2.86
 -3 7 14 3.67 1.45
 -3 7 14 2.14 1.25
 3 7 -14 2.14 0.96
 3 7 -14 2.67 2.28
 -3 7 13 172.25 8.55
 -3 7 13 173.47 13.66
 3 7 -13 145.27 12.25
 3 7 -13 173.02 8.11
 -3 7 13 181.99 8.47
 3 7 -12 19.86 1.79
 3 7 -12 21.54 2.07
 -3 7 12 23.3 2.31
 -3 7 12 23.22 2.46
 3 -7 -12 22.75 4.06
 -3 7 12 21.93 4.78
 3 7 -12 20.52 4.48
 3 7 -11 57.31 3.54
 3 7 -11 76.32 4.05
 -3 7 11 69.21 4.38
 -3 7 11 66.04 7.74
 3 7 -11 56.62 6.82
 3 -7 -11 60.26 6.42
 3 -7 -10 16.43 3.45
 3 7 -10 20.91 1.99
 -3 7 10 21.04 4.68
 3 7 -10 9.11 3.11
 -3 7 10 20.3 2.31
 3 7 -10 19.36 1.78
 3 7 -9 15.55 1.69
 -3 7 9 21.08 2.13
 -3 7 9 20.08 4.29
 3 -7 -9 20.29 3.69
 3 7 -9 23.2 2.07
 -3 7 9 20.91 2.25
 3 7 -9 17.02 3.78
 3 7 -8 6.04 2.44
 3 7 -8 6.62 1.24
 3 7 -8 5.74 1.12
 -3 7 8 6.06 2.95
 3 -7 -8 4.54 2.43
 -3 7 8 7.39 1.37
 -3 7 7 15.11 3.95
 3 7 -7 19.16 1.61
 -3 7 7 22.74 2.07
 3 7 -7 18.67 3.73
 3 -7 -7 23.76 3.94
 3 7 -7 21.55 1.96
 -3 7 6 1.18 0.92
 -3 7 6 3.58 2.78
 3 7 -6 1.29 0.73
 3 -7 -6 0.73 0.73
 3 7 -6 0.34 1.73
 3 7 -6 2.2 0.95
 3 -7 -6 3.84 2.24
 -3 7 5 51.73 6.34
 3 7 -5 45.15 2.81
 -3 7 5 43.75 3.03
 3 7 -5 41.82 5.06
 3 7 -5 49.42 3.1
 -3 7 4 2.95 2.27
 3 -7 -4 5.25 2.22
 3 7 -4 5.56 1.06
 3 7 -4 5.92 2.23
 3 7 -4 4.52 1.05
 -3 7 4 6.01 1.19
 -3 7 3 96.91 5.04
 3 7 -3 100.17 4.93
 3 7 -3 98.78 7.52
 -3 7 3 88.67 8.48
 3 7 -3 95.74 5
 3 7 -3 102.74 5.01
 3 -7 -2 11.9 3.11
 3 7 -2 15.86 2.83
 -3 7 2 10.79 3.29
 -3 7 2 13.86 1.51
 3 7 -2 13.43 1.49
 3 7 -2 13.22 1.46
 3 7 -2 15.94 1.8
 3 7 -1 373.67 20.97
 3 7 -1 373.41 15.24
 -3 7 1 352.2 18.56
 3 7 -1 396.81 15.3
 -3 7 1 308.55 19.54
 3 7 -1 370.69 15.26
 3 -7 -1 359.26 19.45
 -3 7 1 364.27 15.25
 3 7 0 20.95 4.26
 -3 7 0 10.17 2.64
 3 7 0 14.81 1.48
 3 7 0 16.19 1.63
 -3 7 0 15.88 1.58
 -3 7 0 12.65 3.26
 3 -7 0 21.08 3.82
 3 7 0 16.27 1.88
 3 7 1 319.5 18.19
 -3 7 -1 280.22 16.68
 3 7 1 301.15 12.35
 3 7 1 293.19 12.6
 -3 7 -1 292.88 12.52
 -3 7 -1 278.15 15.78
 3 -7 1 283.98 16.66
 3 7 1 330.35 12.66
 -3 7 -1 255.66 16.57
 -3 7 -2 3.28 2.1
 3 7 2 5.84 1.22
 3 -7 2 4.12 0.87
 -3 7 -2 5.96 2.32
 3 7 2 7.03 3.01
 -3 7 -2 5.54 1.08
 3 7 2 5.99 1.4
 3 7 2 3.34 1.27
 3 -7 2 3.19 2.13
 3 7 3 456.79 18.19
 3 7 3 426.79 18.14
 -3 7 -3 423.28 22.6
 3 7 3 447.46 24.05
 -3 7 -3 428.56 18.05
 -3 7 -3 431.88 21.75
 -3 7 -3 454.89 18.06
 3 -7 3 457.72 17.93
 3 -7 3 431.96 22.61
 3 7 3 461.24 18.04
 3 7 4 38.77 2.59
 3 7 4 36.46 2.72
 3 7 4 38 2.63
 -3 7 -4 39.19 4.67
 3 7 4 37.29 4.67
 -3 7 -4 34.77 2.42
 3 -7 4 36.17 2.41
 3 -7 4 28.36 4.53
 -3 7 -4 32.62 4.92
 3 7 4 45.26 6.15
 3 7 5 197.21 8.85
 3 7 5 214.25 9.09
 3 -7 5 202.08 8.79
 3 7 5 209.59 9
 -3 7 -5 194.26 12.88
 3 7 5 197.37 14.04
 -3 7 -5 202.24 8.86
 -3 7 -5 172.34 11.88
 3 7 5 185.37 11.97
 3 -7 5 180.43 12.53
 -3 7 -6 21.3 1.84
 3 7 6 25.14 4.8
 -3 7 -6 18.12 3.47
 3 7 6 17.7 3.55
 3 7 6 18.42 1.87
 -3 7 -6 20.55 3.7
 3 7 6 19.66 1.86
 3 -7 6 19.2 1.78
 3 -7 6 20.76 3.94
 3 7 6 17.82 2.02
 3 7 6 20.29 1.79
 3 7 7 106.3 5.44
 3 7 7 94.55 9.56
 -3 7 -7 97.77 8.66
 3 -7 7 109.27 5.43
 3 7 7 114.28 5.46
 3 7 7 114.51 5.62
 -3 7 -7 115.82 5.46
 -3 7 -7 100.21 8.32
 3 7 7 105.01 8.51
 3 -7 7 104.41 8.8
 3 7 7 103.94 5.32
 3 7 7 108.93 5.44
 3 7 7 108.9 5.32
 3 7 8 112.56 5.48
 3 7 8 109.57 10.31
 -3 7 -8 93.81 8.66
 3 7 8 111.04 5.66
 3 7 8 104.56 5.26
 3 7 8 113.7 5.5
 3 7 8 113.11 5.41
 3 7 8 109 5.55
 3 7 8 102.91 8.51
 3 -7 8 112.92 9.1
 3 -7 8 105.63 5.42
 -3 7 -8 100.15 8.41
 3 7 9 185.01 9.44
 3 7 9 208.69 9.06
 3 7 9 200.34 8.99
 3 -7 9 214.74 9.2
 3 7 9 201.72 9.23
 3 7 9 185.57 12.59
 -3 7 -9 200.21 13.03
 3 7 9 208.08 15.13
 -3 7 -9 199.82 13.31
 3 7 9 209.85 9.1
 3 7 9 203.36 9.23
 3 7 10 123.88 5.79
 -3 7 -10 106.73 9.11
 3 7 10 124.17 11.17
 -3 7 -10 115.25 9.17
 3 7 10 112.88 6.17
 3 7 10 111.06 5.62
 3 7 10 112.69 5.62
 3 -7 10 117.68 5.84
 3 7 10 107.65 9.05
 3 -7 10 114.6 5.44
 3 7 10 112.42 5.84
 3 7 10 111.97 5.82
 3 7 11 29.45 2.48
 3 7 11 23.18 5.33
 -3 7 -11 28.7 4.37
 3 -7 11 31.49 2.17
 3 7 11 29.07 2.37
 3 7 11 25.7 2.63
 3 7 11 28.8 2.23
 3 7 11 29.11 2.26
 3 7 11 29.75 2.56
 3 7 11 28.46 4.56
 3 -7 11 31.08 2.51
 -3 7 -11 26.98 4.37
 3 7 12 211.8 9.29
 -3 7 -12 213.46 13.37
 -3 7 -12 192.87 13.15
 3 7 12 192.65 9.66
 3 7 12 210.85 9.11
 3 7 12 204.66 9.13
 3 -7 12 210.87 9.4
 3 7 12 187.34 12.85
 3 -7 12 213.02 9.03
 3 7 12 195.55 9.29
 3 7 12 215.08 9.53
 -3 7 -13 3.85 2.26
 3 7 13 3.93 1.22
 3 7 13 5.45 1.53
 3 7 13 5.36 1.3
 3 7 13 5.05 1.09
 3 7 13 3.3 1.38
 3 7 13 2.11 2.48
 3 -7 13 4.82 1.26
 3 7 13 3.2 0.99
 -3 7 -13 3.91 2.09
 -3 7 -14 161.52 11.47
 3 7 14 159.52 11.07
 3 7 15 6.1 2.54
 3 -7 15 5.98 1.36
 3 -7 15 5.35 1.08
 3 7 15 8.03 1.39
 3 7 15 6.52 1.17
 3 7 15 6.62 1.29
 3 7 15 8.15 1.49
 3 -7 16 106.94 5.12
 3 7 16 110.58 5.34
 3 7 16 100.9 5.21
 3 7 16 106.54 5.16
 3 7 16 108.4 5.57
 3 -7 16 105.32 5.49
 3 -7 17 17.94 1.59
 3 7 17 21.7 1.82
 3 7 17 17.84 1.71
 3 7 17 19.79 1.67
 3 7 17 20.67 1.97
 3 -7 17 20.56 1.93
 3 -7 18 61.42 3.32
 3 7 18 66.52 3.8
 3 7 18 61.9 3.35
 3 -7 18 66.11 3.74
 3 7 18 68.36 3.44
 3 7 18 67.83 3.51
 3 -7 19 1.42 0.91
 3 7 19 0.95 0.82
 3 7 19 1.19 0.69
 3 7 19 1.68 0.78
 3 -7 20 26.09 1.86
 3 -7 20 22.59 1.48
 3 7 20 25.6 1.64
 3 7 21 5.61 0.78
 3 -7 21 5.4 0.92
 3 -7 21 3.05 0.5
 3 -7 21 4.35 0.61
 3 7 22 5.35 0.67
 3 -7 22 6.25 0.79
 -3 8 23 0.48 0.45
 -3 -8 23 0.34 0.43
 -3 -8 22 8.07 0.95
 -3 8 22 9.07 1.04
 -3 8 21 1.95 0.74
 -3 -8 21 1.66 0.72
 3 8 -21 1.01 0.38
 -3 8 20 1.67 0.63
 -3 -8 20 2.09 0.8
 -3 8 20 2.29 0.84
 3 8 -20 1.73 0.54
 -3 -8 19 6.29 1.13
 -3 8 19 4 1.14
 -3 8 19 5.01 0.87
 3 8 -19 6.68 0.92
 -3 8 19 5.94 1.12
 3 8 -18 1.21 0.74
 -3 -8 18 2.86 1.01
 -3 8 18 2.99 0.82
 -3 8 18 0.25 1.03
 -3 8 18 1.27 0.88
 -3 8 18 4.23 1.07
 3 8 -17 0.92 0.76
 -3 8 17 0.83 1.08
 -3 8 17 0.64 0.93
 -3 8 17 0.95 0.9
 -3 8 16 15.84 1.87
 -3 8 16 17.46 2.1
 3 8 -16 16.42 1.75
 -3 8 16 21.78 2.08
 3 8 -15 1.68 2.03
 -3 8 15 -0.97 1.26
 -3 8 15 -0.97 2.49
 3 8 -14 81.04 8.35
 -3 8 14 92.5 9.31
 -3 8 13 1.02 2.24
 -3 8 13 0.92 1.15
 3 8 -13 -0.44 2.3
 3 8 -13 2.48 1.06
 -3 8 13 2.44 1.39
 -3 8 12 170.75 8.66
 3 -8 -12 173.41 11.76
 3 8 -12 175.08 12.77
 -3 8 12 148.8 13
 3 8 -12 177.99 8.2
 -3 8 12 179.35 8.51
 3 -8 -11 4.73 2.54
 -3 8 11 4.12 2.97
 3 8 -11 6.83 1.22
 -3 8 11 6.71 1.67
 3 8 -11 8.23 1.37
 3 8 -11 5.66 2.76
 -3 8 11 7.66 1.65
 -3 8 10 160.39 13.79
 3 8 -10 215.73 8.99
 3 8 -10 179.59 13.01
 3 8 -10 173.8 8.53
 -3 8 10 194 9.38
 3 -8 -10 212.94 13.09
 3 -8 -9 16.69 3.71
 3 8 -9 17.83 4.07
 3 8 -9 20.25 2.03
 -3 8 9 19.42 2.16
 3 8 -9 15.88 1.81
 -3 8 9 24.56 2.55
 -3 8 9 17.08 4.31
 3 -8 -8 297.81 17.75
 3 8 -8 278.89 17.85
 3 8 -8 341.43 13.76
 -3 8 8 334.12 13.95
 3 8 -8 315.18 13.55
 -3 8 8 319.7 14.21
 -3 8 8 263.6 18.76
 3 8 -7 23.11 2.11
 -3 8 7 22.01 2.19
 3 -8 -7 13.57 3.69
 3 8 -7 18.35 3.69
 3 8 -7 19.95 1.94
 -3 8 7 13.09 3.93
 -3 8 6 297.37 19.25
 3 8 -6 364.18 14.01
 -3 8 6 346.36 14.11
 3 8 -6 319.28 18.15
 3 -8 -6 313.7 18.27
 3 8 -6 298.08 13.41
 3 8 -6 329.38 13.86
 -3 8 5 12.09 3.61
 3 8 -5 14.17 1.66
 3 -8 -5 11.15 1.42
 -3 8 5 15.82 1.83
 3 8 -5 10.32 2.89
 3 -8 -5 13.38 3.58
 3 8 -5 11.43 1.46
 3 8 -5 13.19 1.66
 -3 8 4 366.77 21.84
 3 -8 -4 386.88 21.18
 3 8 -4 406 16.35
 -3 8 4 399.74 16.5
 3 8 -4 358.16 19.9
 3 8 -4 388.69 16.15
 3 8 -4 403.27 16.49
 -3 8 3 29.56 5.12
 3 -8 -3 25.85 4.61
 3 8 -3 31.01 2.46
 3 8 -3 39.54 6.14
 -3 8 3 38.7 2.74
 3 8 -3 29.76 4.21
 3 8 -3 38.41 2.59
 3 8 -3 36 2.72
 3 -8 -2 333.84 19.9
 3 8 -2 377.09 15.23
 3 8 -2 346.19 21.36
 -3 8 2 389.39 15.42
 3 8 -2 369.74 15.16
 3 8 -2 344.47 15.3
 -3 8 2 338.85 20.42
 3 8 -1 17.62 1.77
 3 8 -1 21.07 2.17
 -3 8 1 18.4 1.89
 3 8 -1 18.85 1.71
 3 8 -1 14.46 4.11
 3 8 -1 17.15 1.88
 3 -8 -1 22.38 4.37
 3 -8 0 87.99 8.69
 3 8 0 121.47 5.68
 3 8 0 107.78 5.3
 3 8 0 99.26 9.74
 -3 8 0 111.98 5.56
 3 8 0 107.64 5.6
 3 8 0 107.82 5.5
 3 8 1 1.06 1.44
 3 8 1 2.97 2.85
 3 -8 1 0.4 2.35
 -3 8 -1 0.16 0.86
 3 8 1 1.94 1.05
 3 8 1 0.56 0.92
 3 8 2 9.37 1.38
 3 8 2 7.09 1.64
 3 8 2 8.99 3.53
 -3 8 -2 7.58 1.31
 -3 8 -2 6.65 2.82
 3 8 2 9.42 1.4
 3 8 3 8.67 1.32
 3 8 3 7.98 1.36
 3 8 3 8.72 1.7
 3 8 3 8.07 3.14
 -3 8 -3 7.47 1.26
 3 -8 3 2.4 2.5
 -3 8 -3 5.45 2.84
 -3 8 -4 0.84 2.1
 3 8 4 1.33 0.99
 3 -8 4 0.73 0.82
 3 8 4 0.64 1.44
 3 8 4 3.6 2.56
 -3 8 -4 0.24 0.87
 3 8 4 0.59 1.27
 3 -8 4 0.4 2.15
 3 8 4 0.33 0.9
 -3 8 -5 0.85 2.29
 3 8 5 1.42 1.01
 3 -8 5 2.1 0.89
 3 8 5 2.28 1.47
 3 8 5 0.52 2.67
 -3 8 -5 3.09 1
 3 8 5 1.5 1.26
 3 -8 5 0.8 2.29
 3 8 5 2.15 0.99
 3 8 6 9.48 1.32
 3 -8 6 11.05 1.43
 3 8 6 9.45 1.73
 3 8 6 9.97 1.7
 -3 8 -6 8.49 3.01
 3 8 6 9.04 3.6
 3 8 6 8.42 1.44
 3 -8 6 8.38 2.71
 3 8 7 4.35 1.04
 3 8 7 4.56 1.44
 3 8 7 4.72 1.19
 3 -8 7 4.48 1.12
 3 8 7 5.38 1.59
 -3 8 -7 7.64 2.86
 3 -8 7 5.95 2.72
 3 8 7 8.1 3.17
 -3 8 -7 3.51 2.26
 3 -8 8 131.57 6.15
 3 8 8 123.17 6.28
 -3 8 -8 106.22 9.04
 3 8 8 127.81 6.2
 3 8 8 121.83 6.13
 3 8 8 119.41 11.04
 -3 8 -8 112.14 9.72
 3 8 8 127.1 5.99
 3 8 9 13.12 1.63
 3 -8 9 12.84 1.62
 3 8 9 13.48 1.88
 3 8 9 13.98 3.97
 -3 8 -9 13.69 3.17
 3 8 9 15.03 1.86
 -3 8 -9 18.69 3.99
 3 -8 10 130.95 6.09
 3 8 10 113.81 6.04
 -3 8 -10 106.8 9.01
 3 8 10 120.07 11.25
 -3 8 -10 115 9.73
 3 8 10 133.7 6.1
 3 8 10 111.15 5.94
 3 8 10 117.98 5.88
 3 8 11 0.79 1.18
 -3 8 -11 -0.39 2.06
 3 8 11 1.13 2.66
 -3 8 -11 1.08 1.89
 -3 8 -12 38.53 5.03
 -3 8 -12 35.44 4.9
 -3 8 -12 40.59 2.57
 3 8 13 0.57 0.78
 3 8 13 0.87 1.12
 3 8 13 -0.45 1.09
 3 8 13 -0.3 1.24
 3 8 13 0.42 0.92
 3 -8 13 0.66 0.95
 3 8 14 9.83 1.19
 3 -8 14 11.15 1.49
 3 8 14 9.65 1.46
 3 8 14 8.95 1.56
 3 8 14 11.31 1.48
 3 8 14 9.27 1.5
 3 -8 15 7.58 1.3
 3 8 15 6.46 1.33
 3 8 15 6.16 1.23
 3 8 15 7.44 1.3
 3 8 16 11.27 1.48
 3 -8 16 11.13 1.39
 3 -8 16 9.99 1.46
 3 8 16 9.73 1.37
 3 8 16 14.68 1.52
 3 -8 17 3.92 0.86
 3 8 17 5.54 1.11
 3 -8 17 5.38 1.13
 3 8 17 5.96 1.04
 3 8 18 0.05 0.76
 3 8 18 1.48 0.77
 3 -8 18 0.64 0.8
 3 8 19 8.83 0.82
 3 8 19 10.25 1.09
 3 -8 19 7.99 0.81
 3 -8 20 0.45 0.61
 3 8 20 0.17 0.57
 -3 -9 21 1.71 0.56
 -3 9 21 1.55 0.57
 -3 -9 20 10.94 1.1
 -3 9 20 11.42 1.14
 -3 9 19 3.49 0.9
 -3 -9 19 3.46 0.84
 3 9 -19 3.38 0.65
 -3 9 19 3.9 0.91
 -3 9 18 13.29 1.32
 3 9 -18 12.55 1.22
 -3 9 18 12.5 1.47
 -3 -9 18 16.22 1.51
 -3 9 18 15.59 1.53
 -3 9 17 8.57 1.42
 -3 9 17 8.65 1.22
 3 9 -17 7.92 1.08
 -3 -9 17 7.05 1.22
 -3 9 17 8.25 1.25
 -3 9 16 3.41 1.05
 -3 9 16 4.92 1.12
 -3 9 16 4.79 1.33
 -3 -9 16 5.89 1.15
 3 9 -16 4.7 0.99
 3 9 -15 6.57 1.17
 -3 9 15 8.77 1.37
 -3 9 15 6.83 1.46
 -3 9 15 7.66 1.38
 -3 9 14 22.23 2.39
 -3 9 14 25.96 2.31
 3 9 -14 24.49 2.11
 -3 9 14 28.9 2.41
 -3 9 13 90.16 5.29
 3 9 -13 80.19 4.69
 -3 9 13 99.77 5.1
 -3 9 13 94.61 5.07
 3 9 -12 5.04 2.75
 -3 9 12 8.14 2.93
 3 9 -12 7.01 1.17
 3 9 -11 30.09 4.96
 3 -9 -11 30.62 4.6
 -3 9 11 33.6 5.6
 -3 9 10 -0.49 1.92
 -3 9 10 0.6 1.33
 3 9 -10 0.42 1.92
 3 9 -10 1.11 0.91
 3 -9 -10 -0.76 2.17
 3 9 -9 2.29 0.96
 3 9 -9 4.17 2.29
 -3 9 9 2.97 2.59
 -3 9 9 3.21 1.49
 3 -9 -9 5.1 2.76
 3 9 -9 2.25 1.04
 3 9 -8 4.06 1.13
 -3 9 8 1.98 1.18
 3 9 -8 3.26 2.49
 -3 9 8 2.95 2.58
 -3 9 8 2.13 1.48
 3 9 -8 3.88 1.14
 3 -9 -8 4.42 2.71
 -3 9 7 4.37 2.86
 -3 9 7 9.66 1.62
 3 9 -7 6.71 1.31
 3 9 -7 9.77 1.45
 3 -9 -7 4.92 2.73
 3 9 -7 4.36 2.2
 3 9 -6 -0.38 1.73
 3 9 -6 1.51 0.84
 -3 9 6 1.91 2.62
 -3 9 6 0.8 1.05
 3 9 -6 1.87 1
 3 -9 -6 2.09 2.35
 3 9 -6 2.84 2.91
 3 9 -6 1.69 0.97
 3 9 -5 21.38 5
 3 -9 -5 19.48 4.44
 3 9 -5 20.81 3.82
 -3 9 5 26.78 2.39
 -3 9 5 13.98 4.06
 3 9 -5 24.69 2.12
 3 9 -5 21.44 1.91
 3 9 -5 20.02 2.05
 3 9 -4 2.79 1.88
 3 9 -4 3.2 1.17
 3 -9 -4 2.19 0.98
 3 9 -4 0.56 2.61
 3 9 -4 2.28 0.99
 3 9 -4 3.53 1.03
 -3 9 4 3.82 1.23
 3 -9 -4 3.85 2.51
 3 -9 -3 22.86 4.59
 3 9 -3 32.04 2.41
 3 9 -3 28.01 5.4
 -3 9 3 33.27 2.62
 3 9 -3 34.05 2.45
 3 9 -3 27.76 2.51
 3 -9 -2 7.8 3.25
 3 9 -2 12.42 1.6
 3 9 -2 11.95 3.96
 -3 9 2 19.35 1.95
 3 9 -2 14.85 1.61
 3 9 -2 11.08 1.68
 3 -9 -1 113.26 9.8
 3 9 -1 105.08 5.39
 3 9 -1 97.45 10
 -3 9 1 108.68 5.57
 3 9 -1 109.99 5.25
 3 9 -1 93.52 5.41
 3 9 0 9.63 1.52
 3 -9 0 6.5 3.47
 3 9 0 10.32 1.53
 3 9 0 10.72 3.84
 -3 9 0 12.79 1.64
 -3 9 -1 126.96 6.19
 3 -9 1 101.16 9.65
 3 9 1 122.66 6.15
 3 9 1 110.99 10.79
 3 9 1 137.81 6.29
 3 9 1 111.49 6.09
 3 -9 2 0.43 1.95
 3 9 2 0.17 1.02
 -3 9 -2 1.22 0.97
 3 9 2 2.68 2.6
 3 9 2 2.9 1.55
 3 9 2 -0.09 0.97
 3 9 3 84.83 4.65
 -3 9 -3 85.52 4.53
 3 9 3 79.2 4.49
 3 9 3 77.34 8.81
 3 9 3 75.48 4.43
 3 -9 4 8.45 3.19
 3 9 4 7.87 1.36
 -3 9 -4 8.77 1.38
 3 9 4 9.26 1.8
 3 9 4 5.73 1.26
 3 9 5 5.35 1.69
 3 -9 5 6.27 2.74
 3 9 5 5.94 1.27
 3 9 5 2.73 2.57
 -3 9 -5 2.7 2.36
 -3 9 -5 6.2 1.21
 3 9 5 4.22 1.03
 3 9 6 1.65 1.5
 3 -9 6 4.53 2.82
 3 9 6 1.87 1.06
 3 9 6 -0.55 2.13
 -3 9 -6 0.45 2.28
 -3 9 -6 1.48 0.93
 3 9 6 0.95 0.92
 3 9 7 25.72 2.44
 3 -9 7 22.58 4.34
 3 9 7 25.2 2.17
 -3 9 -7 24.93 2.14
 3 9 7 20.24 1.94
 -3 9 -7 18.4 4.2
 3 9 7 23.05 5.18
 -3 9 -8 62.9 7.05
 3 9 8 67.5 8.05
 3 -9 9 0.45 0.85
 3 9 9 1.1 2.41
 -3 9 -9 0.83 1.94
 -3 9 -9 1.03 0.92
 3 9 10 81.09 4.65
 3 9 10 85.02 9.36
 3 9 10 90.84 4.69
 3 -9 10 86.85 4.58
 3 9 10 83.59 4.52
 -3 9 -10 91.78 4.55
 -3 9 -11 9.15 1.23
 3 -9 11 11.93 1.48
 3 9 11 7.38 1.56
 3 9 11 8.92 1.32
 3 9 11 9.49 1.72
 -3 9 -12 70.61 3.81
 3 9 12 77.32 4.07
 3 -9 12 80.49 4.17
 3 9 12 76.07 4.2
 3 9 12 75.87 3.99
 3 9 12 76.08 4.16
 3 9 13 41.52 2.67
 -3 9 -13 37.19 2.28
 3 9 13 37.07 2.55
 3 9 13 38.67 2.66
 3 9 13 37.12 2.39
 3 9 13 35.19 2.66
 3 -9 13 44.67 2.71
 3 9 14 78.83 4.14
 3 9 14 84.57 4.11
 3 -9 14 83.07 4.21
 3 9 14 75.69 3.85
 3 -9 15 69.41 3.56
 3 9 15 64.52 3.31
 3 -9 15 71.02 3.54
 3 9 15 59.72 3.08
 3 9 15 60.35 3.39
 3 -9 16 63.2 3.27
 3 -9 16 68.44 3.44
 3 9 16 61.77 3.09
 3 -9 17 30.72 1.91
 3 -9 17 48.15 2.41
 3 -9 18 72.85 3.49
 -3 -10 19 2.34 0.58
 -3 10 19 2.14 0.56
 -3 10 18 3.45 0.73
 -3 -10 18 4.38 0.78
 -3 10 18 6.11 0.84
 3 10 -18 4.09 0.61
 3 10 -17 2.91 0.65
 -3 -10 17 3.3 0.79
 -3 10 17 3.37 0.89
 -3 10 17 3.63 0.83
 -3 10 17 3.7 0.7
 3 10 -16 14.57 1.29
 -3 10 16 14.9 1.47
 -3 10 16 14.77 1.37
 -3 -10 16 14.24 1.39
 -3 10 16 13.23 1.48
 -3 10 15 0.32 0.74
 3 10 -15 0.38 0.66
 -3 -10 15 -0.12 0.76
 -3 10 15 0.22 0.92
 -3 10 15 0.18 0.73
 -3 10 14 8.29 1.26
 3 10 -14 6.4 1.03
 -3 -10 14 6.47 1.11
 -3 10 14 5.63 1.3
 -3 10 14 9.53 1.3
 -3 10 13 2.37 0.97
 3 10 -13 2.73 0.9
 -3 -10 13 1.78 0.9
 -3 10 13 2.54 1.17
 -3 10 13 3.31 1.03
 3 10 -12 5.72 0.92
 -3 10 12 7.03 1.49
 3 10 -12 5.2 1.11
 -3 10 12 6.91 1.27
 -3 10 12 7.25 1.37
 3 10 -11 4 0.94
 -3 10 11 6.01 1.47
 3 10 -11 4.37 1.07
 -3 10 11 4.83 1.14
 -3 10 11 5.15 1.3
 -3 10 10 16.24 2
 3 10 -10 14.77 1.56
 -3 10 10 12.16 1.67
 3 10 -10 12.48 1.56
 -3 10 10 14.95 1.85
 3 10 -9 17.85 1.81
 -3 10 9 19.88 2.27
 3 10 -9 15.55 1.73
 3 10 -8 8.81 1.44
 3 10 -8 11.52 4.09
 3 10 -8 10.53 1.44
 3 -10 -8 8.56 3.12
 -3 10 8 11.78 1.87
 3 10 -7 35.34 6.15
 3 10 -7 33.49 4.92
 3 -10 -7 39.55 5.62
 3 10 -6 5.53 3.18
 3 10 -6 6.53 2.41
 3 -10 -6 3.74 2.72
 3 -10 -5 25.83 4.8
 3 10 -5 30.9 5.74
 3 -10 -4 15.95 3.83
 3 10 -4 17.56 4.36
 3 -10 -3 -2.18 2.65
 3 10 -3 -0.55 2.56
 3 -10 -2 9.64 3.34
 3 10 -2 5.44 3.32
 3 -10 -1 11.4 3.46
 3 10 -1 2.16 2.77
 3 -10 0 15.73 4.43
 3 10 0 22.61 4.74
 3 -10 1 2.6 2.65
 3 10 1 4.85 2.97
 3 -10 2 39.42 6.08
 3 10 2 80.98 8.57
 3 -10 3 20.71 4.46
 3 10 3 17.62 4.61
 3 -10 4 68.81 7.77
 3 10 4 93.4 9.52
 -3 10 -5 37.64 2.68
 3 -10 5 30.7 5.01
 3 10 5 33.95 2.56
 3 10 5 35.27 5.94
 3 10 6 96.98 9.87
 3 10 6 97.56 5.26
 3 10 6 108.26 5.48
 -3 10 -6 120.58 5.57
 3 10 7 36.3 2.54
 -3 10 -7 41.51 2.72
 3 10 7 40.24 2.77
 3 10 7 33.93 2.68
 -3 10 -8 103.04 4.74
 3 10 8 90.6 4.73
 3 10 8 91.63 4.71
 3 10 9 19.8 2.03
 3 -10 9 21.58 1.77
 3 10 9 23.22 1.99
 -3 10 -9 23.89 1.9
 3 10 10 31.3 2.39
 3 -10 10 32.45 2.18
 3 10 10 30.71 2.25
 -3 10 -10 33.62 2.23
 3 10 11 11.29 1.48
 3 -10 11 9.38 1.23
 3 10 11 10.27 1.26
 -3 10 -11 11.91 1.25
 3 -10 12 19.7 1.56
 3 10 12 16.47 1.47
 -3 10 -12 19.21 1.43
 -3 10 -13 3.52 0.65
 3 10 13 4.92 0.82
 3 -10 13 4.39 0.87
 3 -10 14 1.55 0.66
 3 -10 14 1.37 0.74
 3 -10 15 2.3 0.68
 3 -10 15 1.4 0.66
 3 -10 16 2.72 0.61
 -3 11 16 30.18 1.75
 -3 -11 16 27.48 1.67
 -3 -11 15 0.29 0.5
 -3 11 15 0.56 0.53
 -3 11 15 -0.27 0.7
 3 11 -15 -0.39 0.5
 -3 11 15 0.11 0.49
 -3 -11 14 35.35 2.17
 3 11 -14 43.92 2.31
 -3 11 14 36.77 2.42
 -3 11 14 38.39 2.27
 -3 11 14 45.05 2.39
 -3 -11 13 0.04 0.61
 -3 11 13 0.11 0.7
 3 11 -13 0.66 0.59
 -3 11 13 0.19 0.67
 -3 11 13 0.39 0.81
 -3 11 12 14.18 1.65
 3 11 -12 15.13 1.4
 -3 11 12 17.53 1.59
 -3 11 12 13.76 1.39
 -3 -11 12 11.77 1.24
 -3 -11 11 0.14 0.66
 -3 11 11 0.96 1.03
 -3 11 11 0.34 0.9
 3 11 -11 0.51 0.57
 3 11 -11 0.84 0.71
 -3 11 11 -0.17 0.74
 3 11 -10 14.13 1.38
 -3 -11 10 15.82 1.45
 -3 11 10 15.52 1.89
 -3 11 10 18.45 1.6
 3 11 -10 16.87 1.57
 3 11 -9 5.58 1.04
 -3 -11 9 3.71 0.9
 -3 11 9 4.87 1.36
 3 11 -9 4.74 0.99
 3 11 -8 5.95 1.15
 -3 11 8 9.4 1.62
 3 11 -8 9.34 1.22
 -3 -11 8 7.21 1.06
 3 11 -7 0.86 0.78
 3 11 -7 0.38 0.76
 -3 11 7 0.61 1.15
 3 11 -6 0.9 0.86
 3 11 -6 1.34 0.78
 -3 11 6 2.74 1.33
 -3 11 5 1.33 0.98
 3 11 -5 0.81 0.73
 -3 11 5 1.19 1.27
 3 11 -5 0.79 0.9
 3 11 -4 29.39 2.15
 -3 11 4 37.41 2.7
 3 11 -4 29.87 2.11
 3 11 -4 30.35 2.46
 3 11 -3 4.33 1
 -3 11 3 4.04 1.25
 3 11 -3 3.96 0.88
 3 11 -3 2.22 1.01
 3 11 -2 51.78 3.5
 3 -11 -2 62.33 3.38
 3 11 -2 56.4 3.38
 -3 11 2 68.16 3.82
 3 11 -1 1.25 0.89
 -3 11 1 3.95 1.2
 3 11 -1 2.25 0.98
 3 -11 -1 2.18 0.95
 3 11 0 60.79 3.59
 -3 11 0 72.98 3.93
 3 -11 0 67.47 3.64
 3 11 1 0.86 0.96
 3 11 1 0.49 0.89
 -3 11 -1 0.33 0.95
 3 11 2 117.05 5.7
 -3 11 -2 132.65 5.93
 3 11 3 2.3 1.02
 3 11 3 1.74 1.05
 -3 11 -3 2.39 1.01
 3 11 4 102.28 5.28
 3 11 4 92.91 5.14
 3 11 5 2.41 1.02
 3 11 5 1.07 0.85
 -3 11 -5 0.84 0.88
 3 11 6 85 4.31
 -3 11 -6 95.81 4.41
 3 11 7 2.69 0.94
 3 11 7 2.4 0.81
 -3 11 -7 2.15 0.9
 3 11 8 47.5 2.73
 -3 11 -8 53.4 2.74
 3 11 9 11.67 1.3
 -3 11 -9 12.19 1.23
 3 11 10 6.7 1
 -3 11 -10 7.31 0.91
 3 11 11 15.84 1.3
 3 -11 11 15.97 1.44
 -3 11 -11 12.82 1.11
 3 -11 12 0.88 0.67
 3 -11 13 44.59 2.4
 3 -11 14 0.46 0.44
 3 12 -13 9.51 0.81
 -3 12 12 2.72 0.69
 -3 12 12 1.94 0.56
 3 12 -12 2.63 0.52
 3 12 -12 2.8 0.59
 3 12 -11 23.48 1.5
 3 12 -11 29.09 1.65
 -3 12 11 29.62 1.77
 -3 12 11 20.44 1.75
 -3 12 10 1.73 0.87
 -3 12 10 2.94 0.82
 3 12 -10 2.95 0.66
 3 12 -10 3.62 0.72
 -3 12 9 62.35 3.41
 3 12 -9 62.44 3.06
 -3 12 9 72.99 3.37
 3 12 -9 62.66 2.95
 3 12 -8 6.16 0.82
 -3 12 8 7.58 1.13
 -3 12 8 4.92 1.18
 3 12 -8 4.11 0.83
 3 12 -8 5.17 0.88
 3 12 -7 79.68 3.81
 -3 12 7 80.45 4.28
 3 12 -7 80.95 3.72
 -3 12 6 5.28 1.35
 3 12 -6 3.67 0.98
 -3 12 6 10.64 1.31
 3 12 -6 8.8 0.98
 -3 12 5 70.49 3.96
 3 12 -5 59.48 3.49
 3 12 -5 69.09 3.32
 3 12 -4 8.85 1.29
 3 12 -4 11.32 1.09
 3 12 -3 39.05 2.68
 -3 12 3 39.9 3.01
 -3 12 2 10.15 1.41
 -3 12 2 7.14 1.5
 3 12 -2 6.07 1.16
 -3 12 1 22.76 1.94
 3 -12 -1 22.25 1.5
 -3 12 0 10.51 1.37
 3 -12 0 9.43 1.07
 3 12 0 6.59 1.17
 3 12 1 3.58 0.95
 -3 12 -1 5.4 1.1
 3 12 1 4.82 0.96
 3 -12 1 3.81 0.88
 3 12 2 5.38 1.05
 -3 12 -2 6.7 1.12
 3 12 2 5.63 1.04
 3 -12 2 5.88 1.02
 3 12 3 1.48 0.78
 -3 12 -3 1.03 0.8
 3 12 3 1.22 0.84
 3 -12 3 1.52 0.76
 3 12 4 3.58 0.84
 -3 12 -4 5.11 0.99
 3 12 4 5.17 0.99
 3 -12 4 5.65 1
 3 12 5 2.5 0.76
 -3 12 -5 6.17 0.97
 3 12 5 5.12 1
 3 -12 5 5.15 0.97
 3 12 6 0.69 0.58
 -3 12 -6 0.72 0.6
 3 -12 6 0.3 0.71
 3 -12 7 17.8 1.34
 -3 12 -7 17.66 1.23
 3 -12 8 0.22 0.66
 -3 12 -8 0.18 0.52
 3 -12 9 17.33 1.36
 3 -12 10 0.69 0.5
 -3 13 7 0.19 0.43
 -3 13 6 0.82 0.52
 -3 13 6 0.4 0.55
 3 13 -5 1.08 0.49
 -3 13 5 0.78 0.57
 -3 13 5 0.31 0.61
 3 13 -4 2.3 0.62
 -3 13 4 3.39 0.73
 -3 13 4 3.02 0.78
 3 13 -3 0.12 0.48
 -3 13 3 -0.04 0.59
 -3 13 3 0.49 0.69
 3 13 -2 6.84 0.9
 -3 13 2 7.83 1.08
 3 13 -1 0.29 0.59
 -3 13 1 0.42 0.74
 3 13 0 11.67 1.1
 -3 13 0 13.99 1.35
 3 13 1 -0.15 0.53
 -3 13 -1 0.1 0.67
 3 13 2 7.23 0.87
 -3 13 -2 10.13 1.16
 3 13 3 2.07 0.52
 -3 13 -3 2.61 0.78
 -3 13 -4 1.28 0.69
 -4 0 28 18.85 1.19
 -4 0 28 23.24 1.22
 -4 0 27 -0.03 0.48
 -4 0 27 -0.35 0.43
 -4 0 26 61.81 3.32
 -4 0 26 74.21 3.39
 -4 0 25 0.38 0.67
 -4 0 25 0.81 0.66
 -4 0 24 136.36 6.66
 -4 0 24 158.66 6.73
 -4 0 23 -0.07 0.82
 -4 0 23 0.52 0.74
 4 0 -23 0.06 0.77
 -4 0 22 120.97 9.17
 4 0 -22 112.21 5.68
 -4 0 21 -0.72 1.69
 -4 0 21 0.16 0.89
 -4 0 20 160.67 10.98
 4 0 -20 132.42 7
 -4 0 20 147.06 6.91
 -4 0 19 0.67 0.82
 4 0 -19 -0.52 1.04
 -4 0 19 0.37 2.04
 -4 0 18 225.02 10.02
 -4 0 18 248.34 14.49
 4 0 -18 219.83 10.4
 -4 0 17 0.36 1.58
 4 0 -17 0.11 1.16
 -4 0 16 64.33 6.37
 4 0 -16 60.95 4.09
 4 0 -15 0.73 1.06
 -4 0 15 -0.33 1.55
 4 0 -14 6.78 1.43
 -4 0 14 6.35 2.08
 4 0 -13 -0.49 1
 -4 0 13 -0.3 1.66
 4 0 -12 19.9 2.02
 4 0 -12 17.02 1.57
 4 0 -11 0.48 0.74
 4 0 -11 1.06 1.1
 4 0 -10 15.53 1.78
 4 0 -10 11.72 1.34
 -4 0 10 13.48 2.78
 -4 0 9 0.99 1.67
 4 0 -9 0.29 0.82
 -4 0 9 0.06 0.7
 4 0 -8 377.48 14.24
 -4 0 8 352.25 14.2
 4 0 -7 -0.3 2.13
 4 0 -6 1470.07 61.42
 4 0 -5 0.58 2.4
 4 0 -4 1474.48 50.76
 4 0 -4 1123.68 43.8
 4 0 -3 0.29 2.22
 4 0 -2 801.93 36.57
 -4 0 2 835.69 34.41
 4 0 -1 1.15 2.18
 -4 0 1 0.71 1.44
 4 0 0 1166.32 54.66
 -4 0 0 1380.23 52.42
 4 0 1 -1.44 2.17
 -4 0 -1 0.69 1.55
 4 0 2 740.95 43.72
 -4 0 -2 1412.41 44.19
 -4 0 -3 0.18 1.22
 4 0 3 0.17 0.58
 4 0 3 1.8 2.41
 4 0 3 1.18 0.88
 4 0 4 674.08 20.03
 -4 0 -4 639.4 22.86
 4 0 5 -0.18 0.82
 -4 0 -5 1.6 1.35
 4 0 6 58.47 3.32
 4 0 6 62.92 3.2
 4 0 6 57.06 3.19
 4 0 7 1.84 0.91
 4 0 7 0.11 0.69
 4 0 7 0.33 0.72
 4 0 7 1.49 0.56
 4 0 8 0.76 0.85
 4 0 8 0.82 0.76
 4 0 8 0.17 0.51
 -4 0 -8 2.91 1.56
 4 0 9 0.58 0.83
 -4 0 -9 -0.52 1.26
 4 0 9 2.96 0.84
 4 0 9 0.14 0.55
 4 0 10 20.67 1.92
 4 0 10 22.26 1.83
 4 0 10 22.68 1.67
 -4 0 -10 21.94 3.31
 4 0 11 0.88 1.03
 4 0 11 0.51 0.68
 4 0 11 0.35 0.79
 -4 0 -11 0.89 1.35
 4 0 12 10.54 1.35
 4 0 12 9.44 1.18
 4 0 12 9.47 1.48
 -4 0 -12 6.3 2.36
 4 0 13 0.17 1.03
 4 0 13 -0.06 0.71
 4 0 13 0.99 0.91
 -4 0 -13 -0.33 1.51
 4 0 14 22.79 2
 4 0 14 23.31 1.89
 4 0 14 20.98 2.13
 -4 0 -14 20.4 3.63
 4 0 15 -0.09 1.04
 4 0 15 0.21 0.77
 4 0 15 0.08 0.85
 -4 0 -15 2.13 1.81
 -4 0 -16 158.59 10.62
 4 0 16 130.56 6.5
 4 0 16 146.19 10.04
 4 0 16 123.61 6.54
 4 0 16 145.59 6.48
 4 0 17 0.56 0.88
 4 0 17 0.33 1.59
 4 0 17 1.21 0.77
 -4 0 -17 0.71 1.67
 4 0 18 13.2 2.92
 -4 0 -18 6.91 2.52
 4 0 19 2.47 0.95
 4 0 19 0.52 0.72
 4 0 20 0.72 0.71
 4 0 21 -0.48 0.73
 4 0 22 17.34 1.36
 4 0 22 14.95 1.31
 4 0 23 -0.17 0.47
 4 0 23 0.07 0.5
 4 0 24 1.03 0.46
 -4 1 28 4.03 0.53
 -4 -1 28 3.32 0.48
 -4 1 27 4.47 0.72
 -4 -1 27 5.28 0.7
 -4 -1 27 4.52 0.69
 -4 1 27 5.34 0.65
 -4 1 26 6.49 0.93
 -4 1 26 8.61 0.91
 -4 -1 26 9.06 0.99
 -4 -1 26 8.47 0.96
 -4 1 25 12.09 1.18
 -4 -1 25 12.2 1.23
 -4 -1 25 11.5 1.23
 -4 1 25 10.63 1.2
 -4 -1 24 29.19 2.09
 -4 1 24 31.24 2.07
 -4 1 24 27.87 2.14
 -4 -1 24 30.68 2.18
 -4 1 23 5.53 1.08
 -4 -1 23 6.15 1.18
 -4 1 23 7.31 1.08
 4 1 -23 4.37 1.08
 -4 -1 22 39.88 2.68
 -4 -1 22 42.81 5.08
 -4 1 22 35.3 4.82
 4 1 -22 33.39 2.64
 -4 1 22 38.08 2.53
 -4 1 21 0.72 1.45
 -4 -1 21 0.35 1.5
 4 1 -20 29.32 2.63
 4 -1 -20 30.99 2.58
 -4 1 20 26.09 4.42
 -4 -1 20 32.06 4.63
 -4 -1 20 27.2 2.32
 -4 1 20 26.83 2.28
 4 -1 -19 31.59 2.71
 4 1 -19 32.89 2.74
 -4 -1 19 35.63 4.98
 -4 1 19 33.88 4.9
 -4 -1 19 30.99 2.46
 -4 1 19 31.86 2.5
 -4 -1 18 62.51 6.38
 -4 1 18 57.23 6.15
 -4 1 18 47.83 3.24
 4 -1 -18 49.24 3.53
 4 1 -18 48.93 3.53
 -4 1 17 38.4 5.02
 -4 1 17 36.65 4.9
 -4 -1 17 39.52 5.09
 4 -1 -17 35.7 2.95
 4 1 -17 36.81 3
 -4 1 17 32.53 2.52
 4 1 -16 51.61 3.62
 4 -1 -16 63.24 3.82
 -4 1 16 60.4 6.27
 4 1 -16 46.82 2.93
 -4 1 16 50.32 3.15
 -4 -1 16 52.71 5.75
 -4 1 16 48.33 5.61
 -4 1 15 96.56 7.94
 -4 1 15 85.98 7.38
 4 1 -15 72.49 4.73
 4 -1 -15 84.37 4.88
 -4 1 14 154.97 10.88
 4 1 -14 161.23 7.77
 4 -1 -14 154.41 7.65
 -4 1 13 289.3 15.9
 4 -1 -13 278.41 11.96
 4 1 -13 271.12 11.98
 -4 1 13 255.86 11.62
 4 1 -12 91.57 4.78
 -4 1 12 88.37 7.28
 4 -1 -12 83.75 4.02
 -4 1 12 87.75 4.43
 -4 1 11 404.7 17.71
 4 1 -11 421.13 18.02
 4 1 -11 465.25 17.41
 -4 -1 11 499.29 21
 -4 1 11 452.47 21.79
 4 1 -11 439.12 17.65
 4 -1 -11 418.49 17.43
 4 -1 -11 436.2 17.47
 4 1 -10 275.14 12.16
 4 -1 -10 276.96 11.58
 -4 -1 10 304.67 14.64
 4 1 -10 294.69 11.8
 4 -1 -10 287.32 11.64
 -4 1 10 261.39 11.78
 4 1 -9 1135.77 43.83
 4 -1 -9 1148.35 43.33
 -4 -1 9 1213.48 46.57
 -4 1 9 1050.69 43.41
 4 -1 -9 1114.45 43.31
 4 1 -9 1149.8 43.48
 4 1 -8 47.39 3.12
 -4 1 8 46.34 2.82
 4 -1 -8 50.14 2.82
 4 1 -8 49.39 2.87
 4 1 -7 121.1 5.9
 4 1 -7 119.75 5.63
 4 -1 -7 133.45 8.85
 4 1 -6 216.6 9.49
 4 -1 -6 269.47 13.33
 4 -1 -5 4.02 2.13
 4 -1 -4 402.08 19.49
 4 -1 -3 185.76 10.41
 4 1 -3 162.56 7.36
 -4 1 3 162.14 9.48
 4 1 -2 267.86 11.54
 -4 1 2 237.63 13.19
 4 -1 -1 157.58 9.44
 4 1 -1 138.01 6.94
 -4 -1 1 133.68 7.88
 -4 1 1 143.11 8.44
 4 -1 0 559.63 24.67
 4 1 0 519.02 22.03
 -4 -1 0 522.71 22.89
 -4 1 0 541.87 23.47
 -4 -1 -1 319.22 15.34
 -4 1 -1 349.32 16.09
 4 -1 1 348.52 17.11
 -4 1 -2 310.55 15.39
 -4 -1 -2 335.19 15.09
 4 -1 2 316.38 16.42
 4 -1 3 792.93 30.74
 4 1 3 770.42 30.46
 -4 -1 -3 801.33 32.79
 -4 1 -3 747.66 33.11
 4 -1 4 133.28 5.97
 4 1 4 128.18 5.69
 -4 -1 -4 132.77 7.69
 4 -1 4 120.87 5.8
 4 -1 5 317.74 12.72
 4 1 5 320.44 12.63
 -4 -1 -5 351.08 15.3
 4 -1 5 337.31 17.11
 4 -1 5 307.7 12.9
 4 -1 5 290.54 12.73
 4 -1 6 25.11 1.89
 4 -1 6 26.37 1.87
 4 -1 6 26.57 1.92
 4 -1 6 28.55 2.06
 -4 -1 -6 26.16 3.1
 -4 1 -6 25.34 3.39
 4 -1 7 382.69 16.03
 4 -1 7 405.57 16.05
 4 1 7 397.84 16.22
 4 -1 7 395.4 16.21
 4 1 7 399.47 15.75
 -4 1 -7 437.72 19.49
 -4 1 -8 1.56 1.37
 -4 -1 -8 1.12 1.34
 4 1 8 0.27 0.59
 4 -1 8 0.64 0.57
 4 1 8 1.47 0.94
 4 -1 8 1.61 0.87
 4 1 8 1.49 0.75
 4 -1 8 0.66 0.76
 4 -1 8 1.13 0.76
 4 1 8 0.91 0.49
 4 1 9 26.97 1.68
 4 1 9 27.29 2.19
 4 -1 9 28.27 2.2
 4 1 9 28.33 1.86
 4 -1 9 27.65 1.82
 4 1 9 27.15 2
 4 -1 9 27.77 2.04
 -4 -1 -9 26.95 3.5
 -4 1 -9 29.26 3.78
 4 1 10 49.27 2.6
 4 1 10 48.33 3.13
 4 -1 10 47.24 3.14
 4 1 10 56.97 2.91
 4 -1 10 48.4 2.78
 4 1 10 48.99 2.95
 4 -1 10 51.19 3.05
 -4 -1 -10 52.59 4.97
 -4 1 -10 56.47 5.45
 4 1 11 29.5 1.82
 4 -1 11 28.21 2.28
 4 1 11 24.08 2.19
 4 -1 11 26.74 1.94
 4 1 11 30.44 2.05
 4 1 11 28.38 2.11
 4 -1 11 28.72 2.19
 -4 -1 -11 36.55 4.14
 -4 1 -11 34.19 4.43
 4 1 12 257.9 10.67
 -4 -1 -12 250.98 14.29
 -4 1 -12 283.92 15.4
 4 1 12 253.36 11.29
 4 -1 12 261.95 11.36
 4 -1 12 264.3 10.95
 4 1 12 262.24 10.95
 4 1 12 260.58 11.11
 4 -1 12 261.3 11.21
 4 1 13 59.12 5.95
 -4 -1 -13 66.05 6
 -4 1 -13 64.17 6.32
 4 1 13 51.67 3.44
 4 -1 13 50.53 3.47
 4 1 13 64.91 3.34
 4 -1 13 58.39 3.23
 4 1 13 52.7 3.3
 4 -1 13 52.92 3.38
 4 1 14 198.74 12.4
 4 -1 14 180.77 8.73
 -4 -1 -14 202.04 12.18
 -4 1 -14 188.9 12.48
 4 1 14 185.15 8.5
 4 -1 14 193.67 8.66
 4 1 14 191.72 8.45
 4 -1 14 194.74 8.42
 4 1 15 0.68 1.87
 4 -1 15 2.89 1.14
 4 1 15 1.07 0.93
 4 -1 15 1.54 0.89
 4 1 15 2.15 0.96
 4 -1 15 2.64 1.05
 -4 -1 -15 1.97 1.85
 -4 1 -15 0.38 1.82
 -4 -1 -16 162.19 11.16
 -4 1 -16 186.38 12.26
 4 -1 16 165.43 8.21
 4 1 16 167.62 11.45
 4 1 16 176.01 8.02
 4 -1 16 177.28 8.13
 4 1 16 184.74 7.98
 4 -1 16 179.74 7.95
 -4 -1 -17 12.74 2.87
 -4 1 -17 13.53 3.26
 4 1 17 9.57 2.76
 4 -1 17 16.8 1.64
 4 1 17 15.83 1.59
 4 -1 17 13.06 1.77
 4 1 17 14.94 1.66
 4 -1 17 14.84 1.72
 -4 -1 -18 250.81 14.84
 -4 1 -18 288.32 16.19
 4 1 18 269.96 15.2
 4 -1 18 265.93 15.09
 4 -1 19 30.66 2.4
 4 -1 19 34.77 2.43
 4 -1 19 29.33 2.2
 4 1 19 31.96 2.26
 4 -1 20 236.83 10.35
 4 -1 20 242.14 10.19
 4 1 20 246.06 10.23
 4 1 21 25.61 1.8
 4 -1 21 26.52 1.78
 4 1 22 101.62 4.79
 4 1 22 118.05 5
 4 -1 22 111.81 4.96
 4 1 23 4.2 0.61
 4 -1 23 6.15 0.81
 4 1 23 5.78 0.77
 4 -1 23 5.69 0.76
 4 -1 24 62.7 2.95
 4 1 24 55.66 2.88
 4 -1 24 70.73 2.95
 4 1 24 74.49 3
 -4 2 28 23.71 1.33
 -4 -2 28 25.34 1.33
 -4 2 27 7.96 0.83
 -4 -2 27 6.01 0.69
 -4 2 27 7.16 0.66
 -4 -2 27 9.1 0.82
 -4 -2 26 3.91 0.72
 -4 2 26 4.49 0.76
 -4 2 26 5.04 0.67
 -4 -2 26 6.17 0.83
 -4 2 25 0.26 0.58
 -4 -2 25 0.49 0.61
 -4 2 25 -0.43 0.53
 -4 -2 25 -0.05 0.57
 -4 2 24 1.89 0.73
 -4 -2 24 1.28 0.74
 -4 2 24 0.66 0.62
 -4 2 23 0.75 0.73
 -4 -2 23 0.73 0.73
 -4 2 23 0.92 0.69
 -4 2 22 1.52 0.79
 4 2 -22 1.41 1.07
 -4 -2 22 1.38 0.85
 -4 2 22 0.45 0.8
 -4 2 21 1.39 1.87
 -4 -2 21 0.68 1.43
 -4 2 20 1.44 1.68
 -4 -2 20 1.76 1.94
 -4 2 20 1.73 0.91
 -4 -2 20 1.29 0.9
 4 -2 -20 0.54 0.96
 4 2 -20 1.81 1.23
 -4 2 20 0.83 0.78
 -4 2 19 1.6 2.15
 -4 2 19 2.1 0.84
 -4 2 19 2.18 2
 -4 -2 19 0.36 1.46
 -4 2 19 2.17 0.96
 -4 2 19 1.08 0.87
 4 -2 -19 0.78 1.02
 4 2 -19 1.27 1.17
 -4 2 18 0.55 0.82
 -4 2 18 2.05 2.04
 -4 2 18 0.72 1.74
 -4 -2 18 -1.08 2.23
 4 -2 -18 0.92 1.06
 4 2 -18 -0.76 1.05
 -4 2 18 0.58 0.82
 -4 2 17 1.65 2.27
 -4 2 17 -0.16 0.78
 -4 2 17 2.47 1.85
 -4 -2 17 0.36 1.67
 4 -2 -17 -0.42 1.24
 4 2 -17 1.22 1.15
 4 2 -17 -0.06 0.71
 -4 2 16 3.68 2.25
 -4 2 16 3.77 2.01
 -4 -2 16 6.24 2.51
 -4 2 16 4.39 1.11
 4 2 -16 3.98 1.42
 4 -2 -16 3.54 1.29
 4 2 -16 4.38 0.95
 -4 2 15 0.83 0.8
 -4 2 15 0.47 0.99
 -4 2 15 -0.33 1.73
 4 2 -15 0.11 1.14
 4 -2 -15 -0.1 1.07
 -4 2 15 2.4 2.15
 -4 2 14 2.22 0.87
 -4 2 14 3.89 2.5
 4 2 -14 1.38 1.22
 4 -2 -14 1.31 1.08
 -4 2 14 0.31 1.65
 -4 2 14 1.62 1.07
 -4 2 13 13.16 1.65
 -4 2 13 14.04 3.31
 4 2 -13 14.27 1.87
 -4 2 12 2.9 2.26
 -4 2 12 4.1 1.14
 4 -2 -12 3.48 0.93
 4 2 -12 3.95 1.28
 4 -2 -12 2.42 2.16
 -4 2 11 1.04 1.62
 4 -2 -11 0.7 0.67
 4 2 -11 1.39 0.73
 4 -2 -11 3.58 0.94
 -4 2 11 3.72 1.08
 4 2 -11 0.66 1.05
 -4 2 10 3.61 2.15
 4 -2 -10 3.32 0.87
 4 2 -10 2.21 0.81
 4 -2 -10 2.88 1
 4 2 -10 3.43 1.26
 -4 2 10 1.9 0.97
 4 -2 -9 82.58 4.01
 4 2 -9 85.77 4.3
 -4 -2 9 82.92 5.64
 -4 2 9 87.55 7.25
 4 -2 -9 75.73 4.11
 4 2 -9 88.5 4.07
 -4 2 9 72.48 4.19
 4 2 -9 75.97 4.46
 4 -2 -8 10.96 1.35
 4 2 -8 10.56 1.22
 4 -2 -8 8.64 1.17
 4 2 -8 9.66 1.44
 -4 2 8 7.48 1.22
 4 2 -8 10.05 1.33
 4 2 -7 21.64 2.01
 4 -2 -7 23.26 1.89
 4 2 -7 23.43 1.77
 -4 2 7 21.48 1.78
 4 -2 -7 22.34 1.75
 4 2 -7 25.31 1.95
 4 2 -6 66.81 3.3
 4 2 -6 59.56 3.39
 4 -2 -5 15.04 2.23
 4 2 -5 39.83 2.27
 4 -2 -4 7.96 2.72
 4 2 -4 7.55 2.49
 4 2 -4 7.34 0.99
 4 -2 -4 5.32 1.35
 4 2 -4 12.59 1.32
 -4 2 3 30.08 3.77
 4 2 -3 37.3 2.51
 4 -2 -3 37.23 4.27
 -4 2 2 32.83 3.92
 4 2 -2 37 2.66
 4 -2 -2 31.74 4.12
 -4 2 1 107.67 7.18
 4 -2 -1 98.84 7.36
 4 2 -1 102.46 5.61
 -4 2 0 3.74 1.85
 4 -2 0 1.81 1.14
 4 -2 0 1.51 2.09
 4 2 0 4.97 1.34
 4 -2 0 5.48 0.95
 -4 -2 -1 72.44 4.95
 4 -2 1 79.05 6.34
 4 -2 1 68.83 3.84
 4 2 1 76.05 5.74
 4 -2 1 73.66 3.72
 4 2 1 81.87 4.99
 4 2 2 14.82 2.22
 -4 -2 -2 17 2.24
 4 -2 2 19.08 1.81
 4 -2 2 15.39 1.45
 4 -2 2 14.54 1.24
 4 2 2 15.94 2.57
 4 -2 2 12.61 1.41
 4 2 3 311.69 14.75
 -4 -2 -3 340.69 14.61
 4 2 3 307.92 12.6
 4 -2 3 295.26 12.78
 4 2 3 315.75 15.42
 4 -2 3 326.24 12.91
 4 -2 3 338.5 13.05
 4 2 3 298.87 12.77
 4 -2 4 179.23 7.53
 4 2 4 167.83 7.2
 4 -2 4 158.82 7.37
 -4 -2 -4 183.41 9.07
 4 -2 4 176.89 7.55
 4 2 4 162.16 7.32
 4 -2 5 400.04 16.1
 4 -2 5 377.65 16.15
 4 2 5 408.39 16
 4 -2 5 398.6 16.27
 4 -2 5 406.6 16.26
 4 2 5 401.45 16.08
 -4 -2 -5 423.49 18.11
 -4 2 -5 446.97 19.52
 4 2 6 651.14 24.8
 4 2 6 630.98 24.95
 4 -2 6 650.7 25.06
 -4 -2 -6 630.07 27.14
 -4 2 -6 660.45 28.63
 4 -2 6 661.44 25.29
 4 2 6 652.98 24.73
 4 2 6 677.04 28.2
 4 2 6 645.5 24.92
 4 -2 6 599.58 25.07
 4 -2 6 595.8 25.05
 4 -2 7 320.72 12.87
 4 2 7 299.82 12.62
 4 2 7 313.5 12.48
 -4 -2 -7 308.5 14.9
 4 -2 7 295.24 12.82
 4 -2 7 318.33 13.03
 4 2 7 332.61 16.03
 4 2 7 315.84 12.58
 4 2 7 307.42 12.65
 4 -2 8 704.84 28.54
 -4 2 -8 744.92 32.43
 4 -2 8 732.88 28.74
 4 -2 8 722.14 28.53
 4 2 8 727.98 28.18
 4 2 8 736.04 32.12
 4 2 8 742.29 28.3
 4 -2 9 492.74 20.26
 4 2 9 512.65 19.94
 4 -2 9 492.08 20.48
 4 -2 9 512.21 20.31
 -4 -2 -9 468.73 22.67
 -4 2 -9 520.67 24.33
 4 2 9 540.51 24.18
 4 2 9 520.51 20.07
 4 2 10 323.84 13.07
 4 -2 10 313.06 13.64
 4 -2 10 327.76 13.48
 -4 -2 -10 323.09 16.1
 -4 2 -10 342.01 17.59
 4 2 10 349.08 17.38
 4 2 10 319.06 13.21
 4 2 11 213.95 8.98
 4 -2 11 206.45 9.53
 4 -2 11 203.56 9.33
 -4 -2 -11 238.82 12.29
 -4 2 -11 255.07 13.84
 4 2 11 227.85 13.07
 4 2 11 210.17 9.12
 4 2 12 321.54 12.95
 4 -2 12 311.84 13.58
 4 -2 12 307.04 13.32
 -4 -2 -12 299 16.12
 -4 2 -12 348.13 18.1
 4 2 12 344.81 17.52
 4 2 12 320.24 13.14
 4 2 13 251.2 10.29
 4 -2 13 236.85 10.86
 4 -2 13 237.44 10.69
 -4 -2 -13 258.29 13.83
 -4 2 -13 280.58 15.52
 4 2 13 256.55 14.71
 4 2 13 241.17 10.47
 4 2 14 459.41 18.38
 4 -2 14 433.35 19
 4 -2 14 459.76 18.81
 -4 2 -14 533.06 24.54
 4 2 14 478.48 23.31
 4 -2 14 466.45 18.58
 4 2 14 459.4 18.61
 4 2 15 251.48 10.58
 4 -2 15 242.25 11.19
 4 -2 15 252.28 11.05
 -4 2 -15 265.2 15.76
 4 2 15 259.13 15.01
 4 -2 15 265.68 10.87
 4 2 15 248.21 10.84
 4 2 16 97.05 4.73
 -4 2 -16 110.41 8.96
 4 -2 16 102.02 5.23
 4 -2 16 100.11 5.42
 4 2 16 97.86 8.12
 4 2 16 99.98 5.04
 4 -2 16 98.78 5
 4 2 17 35.98 4.83
 4 -2 17 41.17 2.84
 4 2 18 35.2 2.18
 -4 2 -18 43.35 5.33
 4 -2 18 32.41 2.64
 4 2 18 35.23 2.44
 4 -2 18 39.25 2.5
 4 2 18 32.57 2.25
 4 2 18 38.8 4.74
 4 -2 19 -0.08 0.97
 4 -2 19 -0.52 0.9
 4 2 19 0.71 0.73
 4 -2 19 0.06 0.72
 4 2 19 -0.05 0.7
 4 2 19 0.77 0.56
 4 -2 20 12.51 1.43
 4 2 20 11.67 1.29
 4 -2 20 10.84 1.27
 4 -2 20 11.67 1.5
 4 -2 21 2.96 0.77
 4 2 21 2.6 0.76
 4 2 22 18.81 1.48
 4 2 22 18.95 1.43
 4 -2 22 18.59 1.38
 4 2 23 5.36 0.74
 4 -2 23 5.68 0.77
 4 2 23 5.22 0.75
 4 -2 23 4.79 0.68
 4 2 24 9.98 0.8
 4 -2 24 9.7 0.84
 -4 3 27 0.03 0.39
 -4 -3 27 0.22 0.37
 -4 3 26 6.26 0.81
 -4 -3 26 4.72 0.65
 -4 3 26 5.32 0.6
 -4 -3 26 4.96 0.76
 -4 3 25 12.88 1.27
 -4 -3 25 14.07 1.21
 -4 3 25 15.18 1.15
 -4 -3 24 1.82 0.72
 -4 3 24 1.59 0.79
 -4 3 24 0.78 0.58
 -4 3 23 45.77 2.59
 -4 -3 23 40.7 2.65
 -4 3 23 45.39 2.77
 -4 3 22 0.19 0.72
 -4 3 22 0.85 0.78
 -4 -3 22 1.02 0.81
 -4 3 22 1.02 0.69
 -4 -3 21 26.87 3.94
 4 3 -21 21.62 2.2
 4 3 -21 22.07 4.26
 -4 3 21 18.38 1.81
 -4 3 21 24.62 1.83
 -4 3 21 17.74 3.5
 -4 3 20 42.12 5.62
 -4 3 20 31.92 4.79
 -4 -3 20 36.19 4.88
 4 -3 -19 20.9 2.11
 4 3 -19 18.05 2.1
 -4 3 19 24.63 4.59
 -4 3 19 16.88 1.84
 -4 3 19 16.85 3.61
 -4 -3 19 19.49 3.68
 4 3 -18 139.46 6.69
 -4 3 18 157.03 12.04
 4 3 -18 136.8 7.32
 4 -3 -18 155.98 7.4
 -4 3 18 151.3 7.08
 -4 3 18 169.45 11.07
 -4 -3 18 151.35 10.68
 -4 3 17 27.7 4.45
 -4 3 17 34.64 2.79
 -4 -3 17 37.87 4.96
 -4 3 17 36.07 5.5
 4 3 -17 29.55 2.81
 4 -3 -17 36.1 2.88
 -4 3 17 31.78 2.53
 4 3 -17 31.79 2.31
 -4 3 16 265.11 15.53
 4 3 -16 262.87 12.16
 4 -3 -16 272.41 12.11
 -4 3 16 277.83 12.07
 -4 -3 16 302.37 16.12
 4 3 -16 261.37 11.5
 -4 3 16 286.64 17.35
 -4 3 16 267.68 11.63
 4 3 -15 78.24 4.78
 -4 3 15 74.71 6.84
 -4 -3 15 85.21 7.44
 -4 3 15 93.78 8.63
 -4 3 15 80.22 4.72
 4 3 -15 75.28 4.29
 -4 3 15 84.27 4.4
 4 3 -14 194 9.33
 -4 3 14 186.56 12.07
 -4 3 14 220.75 14.2
 -4 3 14 207.93 9.22
 4 3 -14 197.15 8.8
 -4 3 14 189.61 8.71
 -4 3 13 59.79 6.91
 4 3 -13 60.3 3.9
 -4 3 13 71.36 6.26
 -4 3 13 63.09 3.81
 -4 3 13 56.69 3.42
 4 -3 -12 269.94 14.56
 -4 3 12 281.41 16
 -4 3 12 256.74 10.91
 -4 3 12 249.06 13.86
 4 3 -12 261.88 11.24
 -4 3 12 258.72 10.53
 4 3 -12 278.78 13.22
 4 -3 -12 268.86 10.54
 4 3 -11 30.89 3.59
 4 3 -11 28.24 3.43
 -4 3 11 32.44 2.19
 4 3 -11 32.32 2.65
 4 -3 -11 24.83 2.14
 4 3 -11 25.62 1.92
 4 -3 -11 34.13 4.47
 -4 3 11 32.19 2.49
 -4 3 10 195.43 8.51
 4 3 -10 206.86 10.95
 -4 3 10 197.37 12.6
 4 3 -10 180.92 10.45
 -4 3 10 185.35 8.08
 4 -3 -10 196.66 8.08
 4 3 -10 191.38 8.76
 4 -3 -10 198.91 11.69
 4 3 -10 193.98 8.09
 4 -3 -10 152.98 8.09
 4 -3 -9 7.83 1.53
 4 3 -9 12.99 1.36
 4 -3 -9 13.08 3.07
 4 3 -9 13.23 2.58
 -4 3 9 9.8 1.45
 4 -3 -9 13.44 1.33
 -4 3 9 13.63 1.29
 4 3 -9 13.11 1.7
 4 3 -9 13.34 2.49
 -4 3 9 11.58 3.06
 4 -3 -8 101 7.65
 4 3 -8 107.31 4.81
 4 3 -8 88.61 6.88
 -4 3 8 104.84 8.34
 4 3 -8 95.95 6.93
 4 -3 -8 100.31 4.76
 4 3 -8 98.53 5.22
 -4 3 8 92.75 4.93
 4 3 -7 145.35 6.68
 4 -3 -7 142.54 6.39
 4 3 -7 136.41 6.79
 4 3 -7 159.26 6.49
 4 -3 -7 161.23 9.91
 -4 3 7 123.25 6.47
 4 3 -6 348.54 14.04
 4 -3 -6 362.63 13.78
 4 3 -6 314.33 14.04
 4 3 -6 331.25 13.72
 -4 3 6 322.7 13.83
 4 3 -5 335.86 13.59
 4 -3 -5 328.56 13.34
 4 3 -5 315.09 13.33
 4 3 -5 329.08 13.67
 4 3 -4 4.52 0.99
 4 -3 -4 4.93 0.99
 4 3 -4 3.78 1
 4 3 -3 71.51 3.79
 4 -3 -3 74.16 3.82
 4 3 -3 80.56 4.01
 4 3 -3 71.42 3.61
 4 3 -3 75.57 4.31
 4 3 -2 84.25 4.22
 4 -3 -2 84.81 4.22
 4 3 -2 85.83 4.32
 4 3 -2 80.5 4
 4 3 -2 94.37 5.06
 4 3 -1 31.24 2.2
 4 3 -1 31.72 2.85
 4 -3 -1 36.1 2.26
 4 3 -1 36.35 2.38
 4 3 0 400.33 16.02
 4 -3 0 391.89 15.68
 4 3 0 379.02 16.04
 4 -3 0 396.02 16.01
 4 3 1 33.75 2.34
 4 3 1 37.34 2.18
 4 3 1 38.13 3.39
 4 3 1 36.84 4.2
 4 -3 1 34.59 2.28
 4 3 1 36.44 2.33
 4 3 1 35.67 2.12
 4 -3 1 36.46 2.09
 4 -3 1 37.2 2.38
 4 -3 2 146.43 6.53
 4 3 2 160.41 9.67
 -4 3 -2 146.8 9.11
 4 3 2 131.49 6.44
 4 -3 2 146.3 6.47
 4 3 2 142.37 6.45
 4 3 2 142.14 6.23
 4 -3 2 145.62 6.21
 4 3 2 163.31 8.38
 4 -3 3 101.03 4.86
 -4 3 -3 108.21 7.38
 4 3 3 105.25 4.82
 4 -3 3 102.81 4.87
 4 3 3 105.76 7.21
 4 3 3 96.85 4.55
 4 3 3 120.24 7.96
 4 3 3 89.82 4.76
 4 3 4 597.63 22.92
 4 -3 4 593.61 23.32
 4 3 4 603.08 23.24
 4 -3 4 528.8 26.87
 4 3 4 571.82 22.98
 4 3 4 594 26.33
 4 3 4 620.54 26.36
 4 -3 4 557.3 23.27
 4 3 4 648.93 27.43
 4 3 4 598 22.94
 -4 3 -4 579.1 26.5
 -4 3 -5 83.73 6.4
 4 3 5 75.01 5.83
 4 -3 5 78.03 6.57
 4 -3 5 75.68 4
 4 3 5 73.83 3.73
 4 3 5 69.41 3.51
 4 3 5 79.98 5.91
 4 -3 5 71.03 3.7
 4 3 5 72.27 3.54
 4 -3 5 77.86 3.95
 4 3 5 71.13 5.7
 4 3 5 72.82 3.58
 -4 3 -6 621.6 27.78
 4 3 6 595.83 23.72
 4 -3 6 601.77 24.12
 4 3 6 622.74 23.73
 4 3 6 635.13 26.99
 4 -3 6 685.02 28.4
 4 3 6 623.5 23.87
 4 -3 6 616.86 24.15
 4 3 6 656.01 27.33
 4 3 6 614.7 26.73
 4 -3 6 590.04 23.88
 4 -3 6 563.51 24.01
 4 3 6 602.12 23.7
 4 3 7 0.2 0.56
 4 3 7 1.73 1.24
 4 -3 7 4.65 2.1
 4 3 7 0.07 0.94
 4 3 7 1.47 1.25
 -4 3 -7 1.74 1.86
 4 3 7 0.85 0.64
 4 3 7 0.51 1.44
 4 -3 7 0.41 0.71
 4 -3 7 0.67 0.83
 4 3 7 1.8 0.71
 4 3 7 1.09 0.67
 4 -3 7 1.93 0.96
 4 3 8 449.82 21.24
 -4 3 -8 480.47 22.01
 4 -3 8 439.74 17.63
 4 -3 8 436.63 17.78
 4 3 8 432.63 17.4
 4 3 8 452.28 17.4
 4 -3 8 421.07 17.79
 4 3 8 432.05 17.42
 4 3 8 427.88 17.9
 4 3 9 15.57 3.1
 4 -3 9 14.45 1.63
 4 3 9 15.63 1.38
 4 -3 9 15.3 1.58
 4 -3 9 15.92 1.67
 4 3 9 15.89 1.4
 -4 3 -9 11.67 2.78
 4 3 9 16.47 1.48
 4 3 9 16.14 1.8
 4 3 10 208.22 9.39
 4 3 10 209.66 8.79
 4 -3 10 201.91 9.1
 4 3 10 205.99 8.89
 4 -3 10 197.7 9.05
 4 3 10 198.77 8.77
 4 -3 10 216.78 9.35
 4 3 10 211.65 8.91
 -4 3 -10 237.69 13.39
 4 3 10 216.77 12.71
 4 3 11 68.69 4.09
 4 3 11 69.63 3.55
 4 3 11 68.39 3.63
 4 -3 11 64.95 3.77
 4 3 11 64.13 6.44
 4 3 11 63.98 3.54
 4 -3 11 65.14 3.78
 4 3 11 70.41 3.57
 -4 3 -11 63.31 6.48
 4 -3 11 69.44 4.01
 4 -3 12 14.43 1.54
 4 3 12 12.79 1.31
 4 3 12 10.71 1.69
 4 3 12 12.73 1.45
 -4 3 -12 10.9 2.99
 4 3 12 9.44 2.86
 4 -3 12 11.01 1.68
 4 -3 13 45.91 3.02
 -4 3 -13 42.43 5.48
 4 3 13 46.58 2.88
 4 3 13 43.94 5.41
 4 -3 13 44.98 3.21
 4 3 13 45.48 2.71
 4 -3 14 7.51 1.25
 4 3 14 9.77 2.79
 4 3 14 7.49 1.09
 4 3 14 7.38 1.26
 -4 3 -14 8.77 2.89
 4 -3 14 7.88 1.6
 4 -3 15 180.25 8
 -4 3 -15 196.75 12.57
 4 3 15 168.6 7.76
 4 -3 15 167.06 8.14
 4 3 15 166 7.54
 4 3 15 175.83 11.58
 4 -3 16 1.44 1.19
 4 3 16 2.06 0.83
 4 3 16 2.48 0.96
 4 -3 16 2.59 0.88
 4 3 16 2.02 2.06
 4 -3 16 2.56 1.04
 -4 3 -16 0.4 1.76
 -4 3 -17 226.62 14.15
 4 3 17 214.21 13.22
 4 -3 18 14.97 1.84
 4 3 18 15.35 1.4
 4 3 18 17.87 1.66
 4 -3 18 15.55 1.52
 4 -3 18 16.55 1.72
 4 3 19 197.48 8.37
 4 -3 19 188.35 8.29
 4 -3 19 187.47 8.65
 4 3 19 185.31 8.05
 4 -3 19 201.69 8.55
 4 -3 20 6.97 1.13
 4 -3 20 6.84 1.01
 4 3 20 5.37 0.97
 4 -3 20 4.93 1.18
 4 3 20 7.21 0.88
 4 3 20 7.56 1.12
 4 3 21 114.18 5.11
 4 -3 21 122.46 5.66
 4 3 21 129 5.49
 4 -3 21 127.3 5.42
 4 3 21 118.53 5.47
 4 3 22 13.77 1.12
 4 -3 22 10.63 0.99
 4 3 22 10.61 1.07
 4 -3 23 60.14 2.67
 4 3 23 63.5 2.8
 4 -3 23 60.87 2.86
 4 -3 24 10.83 0.84
 -4 4 27 19.62 1.18
 -4 -4 27 22.22 1.21
 -4 4 26 -0.07 0.46
 -4 -4 26 0.06 0.43
 -4 4 25 46.13 2.44
 -4 -4 25 42.61 2.23
 -4 4 24 0.12 0.54
 -4 -4 24 0.65 0.57
 -4 4 24 -0.35 0.63
 -4 4 23 77.78 3.96
 -4 -4 23 77.03 3.88
 -4 4 23 75.29 3.85
 -4 4 22 0.13 0.75
 -4 -4 22 0.72 0.72
 -4 4 22 1.57 0.81
 -4 -4 22 1.04 0.74
 -4 -4 21 75.81 4.11
 -4 4 21 73.06 4.17
 -4 4 21 79.89 4.19
 4 4 -20 4.08 2.54
 -4 4 20 4.91 1.2
 -4 4 20 2.13 2.4
 -4 4 20 2.86 1.79
 4 4 -19 130.57 6.77
 -4 4 19 140.93 11.36
 -4 4 19 120.04 9.35
 -4 -4 19 134.54 9.48
 -4 4 19 126.23 6.23
 4 4 -18 1.34 2.28
 4 -4 -18 0.28 0.99
 4 4 -18 1.77 1.21
 -4 4 18 0.5 1.02
 -4 4 18 -0.67 1.89
 -4 -4 18 0.64 1.51
 -4 4 18 0.57 0.86
 -4 4 18 1.4 2.19
 4 4 -18 0.75 0.76
 4 4 -17 71.22 4.67
 4 -4 -17 76.87 4.55
 4 4 -17 74.94 4.19
 -4 -4 17 83.97 7.24
 -4 4 17 77.96 7.15
 -4 4 17 79.64 4.65
 -4 4 17 74.43 8.25
 -4 4 17 76.45 4.29
 4 -4 -16 1.43 1.12
 4 4 -16 1.93 1.28
 -4 4 16 4.08 1.39
 -4 4 16 2.65 1.82
 -4 -4 16 1.32 1.9
 -4 4 16 2.42 1.02
 -4 4 16 0.48 2.17
 4 4 -16 2.02 0.92
 4 4 -15 34.2 2.89
 4 4 -15 30.99 2.41
 -4 -4 15 33.51 4.49
 -4 4 15 32.92 2.75
 -4 4 15 20.78 4.58
 -4 4 15 28.99 2.35
 -4 4 15 32.77 4.47
 4 4 -14 0.44 1.2
 -4 4 14 0.62 1.5
 -4 4 14 0.3 1.06
 4 4 -14 -0.24 0.83
 -4 4 14 0.93 2.17
 -4 4 14 1.22 0.82
 4 4 -13 0.76 1.01
 -4 4 13 1.79 1.75
 -4 4 13 2.13 1.12
 4 4 -13 0.81 0.93
 -4 4 13 4.55 2.5
 -4 4 13 1.74 0.83
 4 -4 -12 0.14 0.94
 -4 4 12 0.83 0.78
 -4 4 12 0.89 2.09
 -4 4 12 -0.29 1.34
 4 -4 -12 -0.62 1.89
 4 4 -12 0.71 1.21
 -4 4 12 0.66 0.94
 4 4 -12 -0.42 1.03
 -4 4 11 15.42 3.86
 4 4 -11 21.8 1.69
 4 -4 -11 14.04 1.72
 4 4 -11 21.18 2.26
 -4 4 11 18.12 3.07
 4 4 -11 26.33 3.38
 4 -4 -11 24.49 3.8
 -4 4 11 16.35 1.88
 -4 4 11 18.44 1.68
 4 4 -10 0.25 0.7
 -4 4 10 2.46 2.04
 -4 4 10 -0.51 1.41
 4 -4 -10 -0.32 1.61
 4 4 -10 -0.25 1.34
 -4 4 10 0.95 0.97
 4 4 -10 1.08 1.12
 4 -4 -9 141.53 6.16
 4 4 -9 127.59 6.67
 4 4 -9 129.46 8.67
 4 4 -9 136.26 6.22
 4 -4 -9 132.18 9.44
 -4 4 9 131.71 10.31
 4 4 -9 136.51 8.74
 -4 4 9 132.69 6.55
 4 -4 -8 7.93 1.11
 -4 4 8 10.61 3.15
 4 4 -8 6.33 2.11
 4 4 -8 5.81 1.1
 4 -4 -8 4.37 2.3
 4 4 -8 3.07 1.66
 4 4 -8 5.94 1.34
 -4 4 8 5.96 1.3
 4 4 -7 561.8 26.18
 -4 4 7 620.83 28.36
 4 4 -7 548.24 25.87
 4 -4 -7 553.31 22.75
 4 4 -7 622.06 22.92
 4 -4 -7 566.11 26.93
 4 4 -7 559.28 23.23
 4 4 -6 56.93 5.33
 4 4 -6 57.88 5.27
 4 -4 -6 55.95 3.08
 4 -4 -6 48.72 5.36
 4 4 -6 59.26 3.16
 4 4 -6 47.71 2.68
 4 4 -6 51.48 3.27
 4 4 -5 850.62 33.57
 4 4 -5 871.06 37.56
 -4 4 5 857.36 34.1
 4 4 -5 901.09 34.3
 4 4 -5 889.31 34.09
 4 4 -5 889.33 37.41
 4 -4 -5 921.99 34.04
 4 4 -4 136.23 8.96
 -4 4 4 129.94 6.06
 4 -4 -4 121.81 8.91
 4 4 -4 134.14 6.09
 4 4 -4 129.63 6.18
 4 4 -4 129.87 5.69
 4 4 -4 134.22 8.71
 4 -4 -4 128.57 5.99
 4 4 -3 820.62 35.98
 -4 4 3 824.3 32.63
 4 -4 -3 902.25 32.74
 4 4 -3 811.36 36.15
 -4 4 3 874.62 36.76
 4 4 -3 802.34 32.69
 4 4 -3 866.06 32.75
 4 4 -3 850.44 32.32
 4 4 -2 6.74 1.04
 4 4 -2 4.67 1.38
 4 4 -2 6.05 2.16
 -4 4 2 5.45 1.05
 4 4 -2 5.03 2.14
 4 -4 -2 4.45 2.64
 4 -4 -2 5.78 1.08
 4 4 -2 4.4 1.12
 -4 4 2 4.83 2.1
 -4 4 1 1069.22 41.63
 4 4 -1 1001.05 37.31
 4 4 -1 941.27 37.11
 4 4 -1 1044.64 39.31
 4 4 -1 974.06 37.61
 4 -4 -1 1002.83 37.24
 4 4 -1 959.22 37.32
 4 4 -1 987.21 41.1
 4 -4 -1 974.15 37.4
 4 4 -1 923.57 41
 -4 4 1 934.13 37.39
 4 -4 -1 974.67 37.6
 4 4 -1 950.4 37.75
 4 4 0 0.79 1.51
 4 -4 0 0.9 1.79
 -4 4 0 -0.26 1.77
 4 4 0 1.57 0.76
 4 4 0 1.71 0.92
 4 4 0 2.04 0.76
 4 4 0 1.27 0.85
 -4 4 0 0.97 0.7
 4 -4 0 1.83 0.66
 4 4 0 1.16 0.57
 4 -4 0 1.18 0.79
 4 4 0 3.5 1.35
 4 4 0 -0.25 1.5
 4 4 1 282.27 11.17
 4 -4 1 291.65 15.34
 4 4 1 268.81 11.35
 4 4 1 259.13 11.41
 4 -4 1 269.81 11.23
 4 -4 1 283.1 11.04
 4 4 1 268.98 11.06
 4 4 1 275.82 14.5
 -4 4 -1 254.49 14.22
 4 4 1 273.19 10.97
 -4 4 -1 256.33 11.05
 4 4 1 277.62 14.39
 4 4 2 71.19 3.45
 4 4 2 70.89 3.67
 4 -4 2 69.52 6.32
 4 4 2 80.71 3.89
 4 -4 2 66.23 3.68
 4 4 2 77.99 6.09
 -4 4 -2 75.98 6.36
 4 4 2 83.24 6.34
 4 -4 2 73.26 3.51
 4 4 2 64.25 3.75
 4 4 3 345.97 17.69
 4 4 3 321.79 13.17
 -4 4 -3 358.82 16.98
 4 4 3 342.08 13.31
 4 4 3 327.94 15.63
 4 4 3 322.26 16.27
 4 4 3 302.3 13.26
 4 -4 3 320.77 13.26
 4 4 3 301.29 16.13
 4 4 3 333.01 12.98
 4 -4 3 318.49 12.96
 4 4 4 20.03 1.65
 4 4 4 18.78 1.67
 4 -4 4 18.44 1.72
 4 4 4 19.62 3.06
 4 -4 4 19.74 3.5
 4 4 4 18.18 1.47
 4 4 4 22.34 3.09
 4 4 4 22.57 3.69
 -4 4 -4 19.85 3.32
 4 4 4 17.08 2.95
 4 4 5 192.56 12.7
 4 4 5 207.95 11.52
 4 4 5 202.38 8.56
 4 -4 5 216.18 12.71
 4 4 5 210.08 8.77
 4 4 5 195.83 8.57
 -4 4 -5 200.77 12.13
 4 4 5 203.08 8.79
 4 4 5 192.19 11.42
 4 -4 5 206.78 8.92
 4 4 5 208.03 11.49
 4 4 6 3.42 1.01
 4 -4 6 1.91 1.98
 4 4 6 1.67 1.53
 4 4 6 1.27 1.56
 4 4 6 0.36 1.89
 -4 4 -6 2.42 1.63
 4 4 6 2.29 0.76
 4 4 6 3.27 1.73
 4 4 6 2.97 0.81
 4 -4 6 2.32 0.78
 4 4 6 1.94 0.72
 4 -4 6 2.36 0.96
 4 -4 7 8.95 1.35
 4 4 7 10.39 1.2
 -4 4 -7 11.11 2.71
 4 4 7 9.9 2.89
 4 -4 7 12.6 1.6
 4 4 7 10.44 1.25
 4 4 7 12.33 2.72
 4 -4 7 10.78 2.74
 4 4 7 11.84 2.23
 4 -4 7 10 1.25
 4 4 7 11.53 1.21
 4 4 7 9.79 1.46
 4 4 8 16.08 3.06
 4 -4 8 13.88 1.61
 4 -4 8 11.04 1.32
 4 4 8 12.67 1.33
 -4 4 -8 10.33 2.71
 4 4 8 10.95 3.07
 4 4 8 10.27 1.3
 4 4 8 10.24 1.21
 4 4 8 11.56 1.61
 4 4 9 2.7 0.88
 4 4 9 1.55 1.54
 4 -4 9 2.67 1.11
 4 -4 9 3.09 0.91
 4 4 9 2.72 0.79
 -4 4 -9 1.4 1.75
 4 4 9 5.22 2.5
 4 4 9 2.45 0.87
 4 4 9 2.1 1
 4 4 10 2.52 0.86
 4 4 10 5.21 2.36
 4 -4 10 4.97 1.24
 4 -4 10 3.61 1.01
 4 4 10 4.58 0.88
 -4 4 -10 3.67 2.02
 4 4 10 3.76 0.96
 4 4 10 4.41 1.3
 4 4 11 3.32 0.94
 4 4 11 3.33 0.89
 4 4 11 3.05 2.51
 4 -4 11 3.36 1.19
 4 -4 11 2.11 0.91
 4 -4 11 2.17 1.02
 -4 4 -11 2.68 2.01
 4 4 11 4.47 0.94
 4 4 11 1.63 1.12
 4 4 12 15.94 1.54
 4 4 12 17.76 1.58
 4 -4 12 14.29 1.7
 4 -4 12 17.05 1.96
 4 4 12 17.12 2.01
 -4 4 -12 16.19 3.61
 4 4 12 16.24 1.63
 4 4 12 15.65 3.56
 4 -4 12 17.54 1.78
 4 4 13 1.3 0.85
 4 4 13 0.65 0.74
 4 4 13 1.41 1.85
 4 -4 13 1.73 1.15
 4 4 13 2.83 1.31
 4 -4 13 2.09 1.01
 -4 4 -13 -0.81 1.84
 4 4 14 75.91 7.15
 -4 4 -14 67.78 7.2
 4 4 14 69.01 3.93
 4 -4 14 70.52 4.04
 4 4 14 77.05 3.89
 4 -4 14 71.37 4.33
 4 -4 15 9.07 1.39
 -4 4 -15 10.17 3.04
 4 4 15 7.85 1.3
 4 4 15 13.77 3.01
 4 -4 15 10.65 1.63
 4 4 15 9.07 1.22
 4 4 16 0.33 1.45
 -4 4 -16 -1.59 1.92
 4 -4 17 12.92 1.56
 4 4 17 14.68 1.67
 -4 4 -17 13.38 3.18
 4 -4 17 14.27 1.83
 4 4 17 13.1 3.08
 4 4 17 14.84 1.41
 4 4 17 15.6 1.55
 4 -4 17 11.99 1.38
 4 -4 18 1.03 1.06
 4 -4 18 0.11 0.68
 4 4 18 0.38 0.75
 4 4 18 0.27 0.65
 4 -4 18 -0.57 0.75
 4 4 18 0.35 0.85
 4 -4 19 0.55 0.9
 4 -4 19 0.46 0.61
 4 4 19 0.93 0.76
 4 4 19 -0.14 0.59
 4 -4 19 0.2 0.76
 4 4 19 0.62 0.8
 4 4 20 0.88 0.77
 4 -4 20 -0.2 0.9
 4 4 20 0.08 0.52
 4 -4 20 0.8 0.62
 4 4 20 -0.3 0.68
 4 -4 21 0.17 0.73
 4 -4 21 1.05 0.56
 4 4 21 -0.51 0.59
 4 4 21 -0.04 0.64
 4 -4 22 0.45 0.41
 4 4 22 1.47 0.55
 4 4 22 0.91 0.55
 4 -4 22 0.98 0.55
 4 4 23 10.52 0.82
 4 -4 23 9.35 0.84
 -4 5 26 3.62 0.52
 -4 -5 26 4.56 0.57
 -4 5 25 10.07 0.92
 -4 5 24 3.53 0.7
 -4 -5 24 3.37 0.6
 -4 5 24 5.29 0.78
 -4 -5 24 3.22 0.64
 -4 -5 23 10.83 1.15
 -4 5 23 13.4 1.29
 -4 -5 23 12.01 1.12
 -4 5 23 12.34 1.24
 -4 5 22 1.51 0.79
 -4 -5 22 0.71 0.65
 -4 5 22 1.08 0.77
 -4 -5 22 0.75 0.68
 -4 5 21 27.58 2.23
 -4 5 21 30.31 2.17
 -4 -5 21 30.89 2.14
 -4 5 20 1.86 0.86
 4 5 -20 0.81 0.62
 -4 5 20 0.57 0.91
 -4 5 19 54.87 3.25
 -4 5 19 45.19 6.28
 -4 5 19 49.97 5.37
 4 5 -19 49.75 2.98
 -4 5 18 1.42 2.22
 -4 5 18 1.85 1.77
 4 5 -18 2.19 2.46
 4 5 -17 28.46 5.35
 -4 5 17 37.7 2.96
 4 5 -17 35.4 3.03
 4 -5 -17 33.43 2.78
 -4 5 17 33.15 2.54
 -4 5 17 37.35 4.62
 -4 5 17 30.92 5.4
 4 5 -17 35.36 2.54
 4 5 -16 21.1 4.57
 -4 5 16 28.92 5.21
 -4 5 16 31.83 2.72
 4 5 -16 28.81 2.78
 -4 5 16 29.56 2.31
 4 5 -16 28.38 2.35
 -4 5 16 28.35 4.12
 4 5 -15 55.66 7.14
 -4 5 15 63.8 7.68
 -4 5 15 69.11 6.46
 -4 -5 15 68.17 6.39
 -4 5 15 75.09 4.06
 4 5 -15 77.12 4.67
 -4 5 15 68.76 4.36
 4 5 -15 68.3 4.08
 -4 -5 14 105.88 7.83
 -4 5 14 85.1 4.99
 4 5 -14 85.82 4.78
 -4 5 14 91.94 9.21
 -4 5 14 88.09 7.28
 -4 5 14 81.71 4.49
 4 5 -14 82.82 5.11
 -4 5 13 44.03 3.13
 4 5 -13 45.09 3.09
 -4 5 13 44.36 3.31
 4 -5 -13 47.86 5.56
 -4 5 13 47.24 6.55
 -4 5 13 40.06 4.85
 -4 5 13 43.53 2.85
 4 5 -13 46.13 3.47
 4 5 -12 155.04 7.79
 4 -5 -12 145.82 10.65
 -4 5 12 170.77 7.52
 4 5 -12 163.99 7.47
 -4 5 12 171.24 7.72
 -4 5 12 187.97 13.15
 4 5 -11 68.01 4.24
 4 5 -11 63.44 3.84
 -4 5 11 62.09 3.81
 -4 5 11 61.18 3.93
 4 5 -10 76.94 4.7
 4 5 -10 74.46 4.4
 -4 5 10 86.37 4.68
 4 -5 -10 75.72 7.39
 -4 5 10 79.22 4.44
 -4 5 9 47.4 3.12
 -4 5 9 49.82 6.28
 -4 5 9 47.44 3.22
 4 5 -9 44.25 4.93
 4 5 -9 46.95 3.34
 4 -5 -9 47.55 2.81
 4 -5 -9 37.19 5.29
 4 5 -8 143.9 6.6
 4 -5 -8 152.63 6.84
 -4 5 8 169.29 11.87
 4 5 -8 146.47 9.74
 -4 5 8 161.44 7.22
 4 5 -8 148.94 7.33
 4 -5 -8 159.73 10.74
 4 5 -7 34.66 2.32
 4 -5 -7 28.94 2.13
 4 -5 -7 25.65 4.35
 4 5 -7 34.43 4.28
 4 5 -7 27.22 2.36
 4 5 -7 27.14 1.96
 -4 5 7 29.74 4.92
 -4 5 6 31.77 4.87
 4 5 -6 34.28 2.33
 4 -5 -6 28.1 2.12
 4 5 -6 30.41 4.08
 4 -5 -6 30.79 4.43
 4 5 -6 28.26 2.35
 -4 5 6 26.56 2.31
 4 5 -6 29.83 2.05
 4 5 -5 110.13 5.29
 4 5 -5 116.1 5.48
 4 -5 -5 126.08 9.3
 4 5 -5 134.31 5.87
 4 -5 -5 119.03 5.62
 -4 5 5 128.48 10.07
 4 5 -5 130.4 8.8
 4 5 -5 110.79 5.82
 -4 5 5 117.25 5.76
 -4 5 4 46.86 2.96
 4 -5 -4 43.42 5.34
 4 5 -4 42.17 2.87
 4 -5 -4 49.64 2.94
 4 5 -4 42.63 2.73
 4 5 -4 58.14 3.18
 4 5 -4 52.13 2.79
 4 5 -4 38.8 4.7
 4 5 -3 354.88 17.64
 -4 5 3 357.53 18.25
 4 5 -3 294.96 16.77
 4 5 -3 353.56 14.29
 4 5 -3 347.08 17.69
 -4 5 3 329.83 14.14
 4 -5 -3 362.48 14.22
 4 5 -3 343.73 13.88
 4 5 -3 326.86 14.15
 -4 5 2 61.97 3.47
 4 -5 -2 67.84 3.59
 4 5 -2 58.67 5.78
 4 5 -2 60.81 3.58
 -4 5 2 60.62 5.98
 4 5 -2 61.48 5.89
 4 5 -2 70.04 3.43
 4 5 -1 424.87 20.32
 4 -5 -1 404.87 16.38
 4 -5 -1 410.19 20.87
 4 5 -1 413.62 16.74
 4 -5 -1 410.67 16.19
 4 5 -1 396.99 20.16
 -4 5 1 380.96 16.45
 4 5 -1 428.78 16.43
 -4 5 1 440.64 20.76
 4 5 0 245.9 14.91
 4 5 0 247.76 12.47
 4 5 0 251.15 10.21
 4 5 0 247.52 13.76
 4 5 0 260.27 10.38
 -4 5 0 226.37 10.31
 4 -5 0 251.46 10.36
 4 -5 0 245.57 10.1
 4 5 0 228.04 13.73
 -4 5 0 246.32 14.08
 4 -5 0 256.76 14.74
 4 5 0 251.34 10.63
 4 5 1 217.91 8.88
 4 -5 1 212.16 9.02
 4 5 1 216.99 9.03
 -4 5 -1 193.77 8.9
 4 5 1 213.96 11.25
 -4 5 -1 223.45 12.7
 4 5 1 202.06 12.23
 4 -5 1 209.02 8.76
 4 5 1 198.44 13.13
 4 5 1 218.18 9.26
 4 -5 1 206.67 12.96
 4 5 2 355.76 14.17
 4 -5 2 362.91 14.38
 4 5 2 371.85 14.42
 -4 5 -2 324.59 14.21
 4 5 2 351.35 16.88
 4 -5 2 345.21 18.63
 4 5 2 351.15 14.52
 -4 5 -2 329.13 17.91
 4 5 2 318.17 17.56
 4 5 2 340.88 19.07
 4 -5 2 360.15 14.11
 -4 5 -3 190.1 11.34
 4 5 3 158.73 10.33
 4 5 3 179.56 7.43
 4 5 3 171.33 9.98
 4 5 3 173.65 7.61
 4 5 3 156.6 7.61
 4 5 3 174.44 7.7
 4 -5 3 178.45 11.65
 -4 5 -3 161.7 7.38
 4 -5 3 175.59 7.62
 4 5 3 178.74 11.97
 4 -5 3 167.99 7.27
 -4 5 -4 203.43 12.28
 4 5 4 199.44 11.77
 4 5 4 220.74 13.59
 4 5 4 206.07 11.55
 4 5 4 205.48 8.63
 4 5 4 201.96 8.8
 4 5 4 197.44 8.84
 4 5 4 215.62 8.9
 4 -5 4 187.07 12.51
 -4 5 -4 184.96 8.51
 4 -5 4 207.14 8.52
 4 -5 4 202.23 8.83
 4 5 5 36.69 2.37
 4 5 5 36.33 5.06
 4 -5 5 40.66 2.6
 4 5 5 37.45 2.58
 4 5 5 37.75 2.52
 4 5 5 34.66 4.16
 4 5 5 37.64 4.29
 -4 5 -5 35.41 4.63
 4 -5 5 30.28 4.59
 4 5 5 35.92 2.52
 4 5 6 116.95 5.37
 4 5 6 113.72 5.66
 4 5 6 112.78 5.56
 4 5 6 118.23 5.45
 4 5 6 109.49 7.92
 4 5 6 117.35 8.35
 4 -5 6 113.64 9.16
 -4 5 -6 105.31 8.58
 4 5 6 108.5 5.63
 4 5 6 120.76 9.86
 4 -5 6 120.55 5.71
 4 -5 7 0.63 0.72
 4 5 7 0.43 1.83
 -4 5 -7 1.73 1.95
 4 5 7 0.24 0.92
 4 5 7 0.25 0.76
 4 5 7 0.65 0.81
 4 -5 7 0.71 0.93
 4 5 7 1.19 1.81
 4 -5 7 -0.71 1.94
 4 5 7 1.14 1.02
 4 5 7 3.83 0.89
 4 5 8 20.38 3.58
 4 5 8 19.79 1.69
 4 5 8 18.05 1.75
 4 -5 8 18.64 1.69
 4 5 8 25.08 2.12
 4 5 8 20.46 4.19
 -4 5 -8 24.89 3.99
 4 5 8 19.47 1.99
 4 5 8 19 1.69
 4 -5 8 17.24 1.85
 4 5 9 33.85 4.57
 4 5 9 36.32 2.39
 4 5 9 33.79 2.44
 4 -5 9 34.57 2.41
 4 5 9 34.48 2.7
 4 5 9 34.47 5.63
 -4 5 -9 37.01 5.04
 4 5 9 37.62 2.72
 4 5 9 34.64 2.41
 4 -5 9 35.82 2.7
 4 5 10 37.24 5.04
 4 5 10 42.11 2.77
 4 5 10 46.49 2.77
 4 -5 10 43.32 2.84
 4 5 10 52.13 3.28
 4 5 10 42.2 6.18
 4 5 10 43.11 3.07
 4 5 10 43.57 2.8
 -4 5 -10 44.14 5.57
 4 -5 10 43.2 3.06
 4 5 11 134.55 9.75
 4 5 11 123.76 5.87
 4 5 11 123.78 5.9
 4 5 11 127.32 6.4
 -4 5 -11 139.09 10.25
 4 5 11 118.23 6.2
 4 5 11 126.19 5.96
 4 -5 11 120.31 5.97
 4 -5 11 122.13 6.28
 4 5 12 1.59 1.14
 4 5 12 1.87 1.24
 -4 5 -12 2.83 2.46
 4 5 12 1.17 0.85
 4 5 12 1.35 0.84
 4 -5 12 1.9 1.11
 4 5 12 1.79 2.09
 4 5 12 -0.07 0.79
 4 -5 12 2.54 0.89
 4 -5 12 0.6 0.99
 4 5 13 107.67 5.58
 4 5 13 98.5 5.05
 4 -5 13 104.66 5.27
 4 5 13 82.47 7.9
 -4 5 -13 90.65 8.58
 4 5 13 110.29 5.48
 4 5 13 92.97 4.9
 4 -5 13 99.28 5.09
 4 -5 13 100.74 5.44
 4 -5 14 38.89 2.86
 4 5 14 37.11 2.74
 4 5 14 36.79 4.92
 4 -5 14 37.75 2.61
 -4 5 -14 40.49 5.43
 4 5 14 33.05 2.44
 4 5 14 32.44 2.33
 4 5 15 83.7 7.47
 -4 5 -15 93.18 8.32
 4 5 16 16.33 1.51
 4 -5 16 18.75 1.76
 4 5 16 15.8 1.64
 -4 5 -16 12.6 3.32
 4 5 16 14 3.19
 4 5 16 17.55 1.89
 4 -5 16 19.26 1.93
 4 -5 17 87.15 4.77
 4 -5 17 89.2 4.5
 4 5 17 91.33 4.34
 4 5 17 85.88 4.55
 4 -5 17 84.88 4.27
 4 5 17 86.84 4.46
 4 -5 18 37.27 2.68
 4 5 18 34.97 2.18
 4 5 18 36.4 2.44
 4 5 18 38.51 2.39
 4 -5 18 33.78 2.18
 4 -5 19 151.1 7.18
 4 5 19 164.59 6.75
 4 5 19 151.57 6.87
 4 -5 19 146.48 6.66
 4 5 19 171.65 6.94
 4 5 20 42.51 2.43
 4 5 20 47.24 2.5
 4 -5 20 42.93 2.29
 4 -5 20 44.41 2.74
 4 -5 21 86.67 3.79
 4 5 21 76.06 3.62
 4 -5 21 70.62 3.47
 4 -5 21 83.23 3.98
 4 -5 22 19.16 1.22
 4 5 22 16.78 1.18
 -4 -6 25 6.41 0.63
 -4 -6 24 0.89 0.48
 -4 6 24 1.29 0.47
 -4 6 24 1.12 0.5
 -4 -6 23 0.7 0.58
 -4 -6 23 0.84 0.39
 -4 6 23 1.37 0.57
 -4 6 23 0.5 0.6
 -4 -6 22 4.97 0.9
 -4 -6 22 5.09 0.77
 -4 6 22 6.65 0.93
 -4 6 22 6.88 1.09
 -4 -6 21 -0.29 0.69
 -4 6 21 0.74 0.77
 -4 -6 21 0.7 0.52
 -4 6 21 0.9 0.61
 -4 6 20 1.06 0.91
 -4 -6 20 1.93 0.77
 -4 6 20 2.13 0.76
 4 6 -20 0.33 0.58
 -4 6 19 0.45 0.68
 -4 6 19 0.67 0.86
 4 6 -19 0.52 0.64
 -4 6 19 -0.5 0.92
 4 6 -18 0.82 1.91
 -4 6 18 0.91 0.97
 -4 6 18 0.07 0.74
 -4 6 18 -0.92 2.54
 4 6 -18 -0.27 0.81
 -4 6 17 2.9 2.27
 4 6 -17 3.02 2.38
 -4 6 16 18.06 4.36
 -4 6 16 25.01 2.3
 4 6 -16 21.7 1.97
 -4 6 15 0.73 1.09
 -4 6 15 3.06 2.61
 -4 6 15 2.36 1.23
 4 6 -15 1.53 0.97
 4 6 -15 1.37 2.57
 -4 6 14 3.79 1.32
 -4 6 14 -0.51 2.69
 -4 6 14 3.01 1.17
 4 6 -14 3.93 1.15
 4 6 -14 3.68 2.59
 -4 6 13 2.04 2.61
 4 6 -13 -0.35 1.21
 4 6 -13 1.83 2.14
 -4 6 13 -0.63 1.08
 -4 6 13 0.29 1.07
 4 6 -13 1.07 0.96
 4 -6 -13 -0.24 1.02
 4 6 -12 -0.45 2.18
 4 6 -12 4.03 1.56
 4 6 -12 2.71 1.19
 -4 6 12 2.91 1.26
 -4 6 12 1.52 2.59
 4 -6 -12 1.08 2.11
 -4 6 12 3.31 1.19
 4 6 -11 3.07 2.47
 4 6 -11 3.6 1.43
 4 6 -11 4.59 1.17
 -4 6 11 7.03 3.12
 4 -6 -11 3.7 2.38
 -4 6 11 3.17 1.22
 -4 6 11 7.15 1.51
 4 6 -10 20.35 4.17
 4 6 -10 20.41 2.3
 -4 6 10 23.52 2.25
 4 6 -10 17.25 1.98
 -4 6 10 25.36 5.11
 4 -6 -10 19.91 4.13
 -4 6 10 21.01 2.13
 4 6 -9 2.03 2.34
 4 6 -9 0.53 1.16
 4 6 -9 1.6 1.01
 -4 6 9 1.13 1.13
 4 -6 -9 0.38 2.21
 -4 6 9 2.43 2.55
 -4 6 8 40.82 2.93
 -4 6 8 48.83 6.5
 4 6 -8 37.83 2.77
 4 -6 -8 24.19 4.53
 4 6 -8 31.74 4.99
 4 6 -8 34.71 2.97
 4 -6 -8 42.82 2.6
 -4 6 7 0.93 2.24
 4 6 -7 1.45 0.98
 4 -6 -7 0.67 0.74
 4 -6 -7 4.14 2.61
 4 6 -7 2.93 1.92
 4 6 -7 1.23 0.72
 -4 6 7 0.36 0.99
 4 6 -7 1.63 1.2
 -4 6 6 3.16 2.38
 4 6 -6 4.34 1.11
 4 -6 -6 6.23 1.1
 4 -6 -6 4.51 2.65
 4 6 -6 7.53 2.54
 4 6 -6 5.66 1.03
 4 6 -6 3.8 1.22
 -4 6 6 4.99 1.2
 4 -6 -5 8.41 1.22
 -4 6 5 4.43 2.61
 -4 6 5 8.66 1.35
 4 6 -5 8.25 1.31
 4 6 -5 8.74 1.44
 4 6 -5 7.35 2.3
 4 6 -5 6.36 2.49
 4 -6 -5 5.62 2.76
 4 6 -5 6.78 1.12
 4 6 -4 8.35 1.2
 -4 6 4 6.96 2.9
 4 6 -4 8.68 1.39
 4 6 -4 5.88 1.18
 4 -6 -4 7.49 1.22
 4 6 -4 6.14 2.21
 -4 6 4 7.62 1.35
 4 -6 -4 12.74 3.53
 4 6 -4 9.56 2.66
 4 6 -3 15.97 3.25
 4 -6 -3 13.82 3.43
 4 6 -3 16.8 1.65
 -4 6 3 17.78 1.7
 4 -6 -3 20.02 1.8
 -4 6 3 11.64 3.6
 4 6 -3 17.48 1.75
 4 6 -3 18.59 1.8
 4 6 -2 15.35 3.12
 4 -6 -2 14.58 3.54
 4 6 -2 18.39 1.75
 4 -6 -2 19.75 1.81
 -4 6 2 18.02 1.72
 -4 6 2 15.41 3.68
 -4 6 2 21.25 3.73
 4 6 -2 15.64 1.65
 4 6 -2 17.86 1.77
 4 6 -1 27.5 2.14
 -4 6 1 24.57 1.97
 4 6 -1 19.75 3.56
 4 -6 -1 20.58 4
 4 6 -1 20.26 4.24
 -4 6 1 22.72 3.83
 4 6 -1 25.08 2.04
 4 6 -1 22.88 2
 4 -6 0 22.36 1.77
 4 6 0 20.23 3.72
 4 -6 0 27.1 4.47
 4 6 0 24.95 1.99
 -4 6 0 20.33 1.78
 -4 6 0 26.49 4.15
 4 6 0 20.03 1.84
 4 6 0 21.16 1.92
 4 6 0 22.83 4.48
 4 -6 1 20.39 1.67
 4 6 1 16.52 1.71
 4 6 1 18.53 2.94
 -4 6 -1 17.85 1.64
 4 6 1 17.52 1.64
 4 6 1 12.23 2.95
 4 -6 1 8.68 3.23
 4 6 1 19.62 1.8
 4 6 1 18.62 3.93
 -4 6 -1 17.46 3.43
 4 6 1 19.27 1.85
 4 6 2 1.7 2.17
 -4 6 -2 1.01 1.81
 -4 6 -2 1.84 0.82
 4 6 2 2.2 1.04
 4 6 2 2.43 1
 4 6 2 2.79 1.99
 4 -6 2 -0.76 2.27
 4 6 2 2.39 1.73
 4 -6 2 2.26 0.87
 4 6 2 2.02 1.12
 4 6 3 74.5 7.61
 -4 6 -3 66.54 3.78
 4 6 3 71.79 6.13
 4 6 3 69.09 3.97
 4 -6 3 64.11 7.07
 -4 6 -3 62.71 6.66
 4 6 3 78.37 3.88
 4 6 3 80.61 4.07
 4 -6 3 71.7 3.9
 4 6 4 164.09 12.1
 -4 6 -4 146.14 6.88
 4 6 4 162.82 6.96
 4 6 4 158.53 7.21
 4 -6 4 147.52 7.02
 -4 6 -4 154.35 10.78
 4 6 4 150.09 7.06
 4 6 4 165.95 10.07
 4 -6 4 126.94 10.52
 4 -6 4 154.77 6.7
 4 6 5 224.96 9.55
 4 6 5 232.72 15.22
 4 6 5 210.73 12.67
 4 6 5 221.45 9.77
 4 -6 5 207.19 13.95
 -4 6 -5 211.34 13.5
 4 6 5 220.72 9.76
 4 -6 5 225.77 9.74
 4 -6 5 231.08 9.36
 -4 6 -5 210.94 9.47
 4 6 6 78.36 3.96
 4 6 6 74.4 7.91
 4 -6 6 67.35 7.07
 4 6 6 72.42 6.53
 4 6 6 76.81 4.12
 4 6 6 74.11 4.09
 -4 6 -6 69.14 6.88
 4 6 6 73.16 4.14
 4 -6 6 74.54 4.12
 4 -6 6 73.99 3.72
 -4 6 -6 64.99 3.74
 4 6 7 247.22 14.9
 4 6 7 267.6 11.52
 4 6 7 271.77 11.38
 4 6 7 271.53 17.25
 -4 6 -7 262.84 15.75
 4 -6 7 224.89 15.63
 4 6 7 273.77 11.62
 4 -6 7 272.06 11.6
 4 6 7 272.28 11.65
 4 6 8 59.68 3.57
 4 6 8 63.46 3.79
 4 6 8 61.81 3.5
 4 6 8 59.52 7.45
 4 6 8 60.35 3.73
 4 6 8 63.46 6.3
 4 -6 8 61.14 3.73
 -4 6 -8 62.25 6.62
 4 6 9 278.78 11.44
 4 6 9 260.16 11.45
 4 6 9 277.71 11.76
 4 6 9 266.29 11.41
 4 6 9 265.54 17.67
 4 6 9 257.12 11.71
 4 6 9 256.58 15.34
 4 -6 9 280.42 11.76
 -4 6 -9 241.1 15.58
 4 6 10 113.69 5.52
 4 6 10 110.93 5.43
 4 6 10 108.22 5.71
 4 6 10 110.53 5.49
 4 6 10 116.58 10.85
 -4 6 -10 105.41 9.07
 4 -6 10 111.85 5.79
 4 6 10 111.69 5.8
 4 6 10 112.36 8.96
 4 6 11 286.49 16.57
 4 6 11 281.31 12.61
 -4 6 -11 315.82 17.71
 4 6 11 297.2 12.4
 4 -6 11 300 12.73
 4 6 11 292.26 12.31
 4 6 11 290.96 12.35
 4 6 11 289.02 12.75
 4 6 12 125.37 6.03
 4 6 12 134.7 6.11
 4 6 12 132.31 9.88
 4 6 12 120.72 6.32
 -4 6 -12 132.07 10.24
 4 6 12 134.58 6.22
 4 -6 12 120.42 6.41
 4 6 12 127.55 6.49
 4 -6 12 130.29 6.15
 4 6 13 388.2 20.63
 -4 6 -13 404.52 21.39
 4 6 14 108.77 8.55
 4 -6 14 100.71 5.24
 -4 6 -14 106.98 8.9
 4 6 15 106.43 5.42
 4 6 15 107.65 5.18
 4 -6 15 104.64 5.59
 4 6 15 110.37 5.29
 4 6 16 40.6 2.74
 4 6 16 44.57 2.62
 4 6 16 42.73 2.71
 4 -6 16 43.89 2.99
 4 -6 17 14.74 1.32
 4 6 17 19.28 1.64
 4 6 17 17.16 1.63
 4 -6 17 20.53 1.92
 4 6 18 7.71 1.07
 4 -6 18 6.31 1.24
 4 -6 18 6.5 0.85
 4 6 18 8.24 1.16
 4 -6 19 2.69 0.59
 4 6 19 2.95 0.82
 4 6 19 2.12 0.81
 4 -6 19 2.78 0.68
 4 -6 19 3.01 0.99
 4 6 20 6.54 0.89
 4 -6 20 6.09 0.74
 4 -6 20 7.62 1.09
 4 6 21 7.51 0.8
 4 -6 21 7.67 0.72
 4 -6 21 8.55 0.95
 -4 -7 23 -0.15 0.43
 -4 7 23 -0.32 0.47
 -4 7 22 7.78 1.01
 -4 7 22 5.39 0.7
 -4 -7 22 6.33 0.88
 -4 -7 21 2.45 0.54
 -4 7 21 4.59 0.73
 -4 -7 21 4.1 0.87
 -4 7 21 5.68 0.99
 4 7 -21 3.27 0.55
 4 7 -20 14.64 1.23
 -4 -7 20 13.19 1.2
 -4 7 20 14.8 1.28
 4 7 -19 52.87 2.99
 -4 7 19 53.23 2.95
 -4 7 18 12.27 1.57
 4 7 -18 12.41 1.36
 -4 7 18 12.75 1.59
 -4 7 18 11.94 1.48
 -4 7 17 82.43 4.72
 -4 7 17 97.27 5.09
 4 7 -17 93.24 4.68
 -4 7 16 3.82 2.69
 4 7 -16 2.5 2.18
 4 7 -16 2.73 1.02
 -4 7 16 3.33 1.19
 -4 7 16 4.75 1.28
 -4 7 15 142.37 11.72
 4 7 -15 117.71 10.39
 -4 7 14 17.33 4.46
 -4 7 14 16.81 2.03
 4 7 -14 13.31 1.68
 4 7 -14 9.71 3.28
 4 7 -13 134.82 6.7
 -4 7 13 150.29 7.05
 -4 7 13 134.1 11.58
 -4 7 13 127.17 6.8
 4 7 -12 0.89 2.15
 -4 7 12 1.55 2.27
 -4 7 12 4.01 1.4
 4 -7 -12 -0.37 2.16
 4 7 -12 3.26 1.16
 4 7 -12 1.88 0.86
 -4 7 12 3.58 1.35
 -4 7 11 138.36 11.98
 4 -7 -11 118.78 10.23
 4 7 -11 136.43 6.88
 -4 7 11 145.67 7.21
 4 7 -11 143.81 6.66
 4 7 -11 117.94 10.67
 -4 7 11 144.32 7.12
 4 7 -10 2.16 2.27
 -4 7 10 7.24 3.16
 -4 7 10 9 1.61
 4 -7 -10 5.91 2.86
 4 7 -10 7.41 1.4
 4 7 -10 6.42 1.23
 -4 7 10 6.86 1.55
 4 7 -9 121.22 10.64
 4 -7 -9 113.42 10.3
 -4 7 9 158.41 7.47
 -4 7 9 149.19 12.25
 4 7 -9 152.35 7.25
 4 7 -8 13.72 1.75
 4 7 -8 14.28 3.67
 -4 7 8 11.88 1.88
 4 -7 -8 15.77 3.85
 -4 7 8 12.31 3.88
 4 7 -7 52.46 6.28
 4 -7 -7 71.05 3.72
 -4 7 7 64.3 7.9
 4 7 -7 66.88 3.95
 4 -7 -7 58.27 6.89
 -4 7 7 64.68 4.02
 4 7 -7 58.43 3.44
 4 -7 -6 4.1 2.68
 -4 7 6 2.48 2.67
 4 7 -6 2.3 1
 4 -7 -6 2.89 1.02
 4 7 -6 2.13 1.95
 -4 7 6 4.23 1.26
 4 7 -6 2.19 0.9
 4 7 -5 89.59 4.73
 -4 7 5 84.21 8.98
 4 -7 -5 91.16 8.86
 4 7 -5 74.08 7.25
 -4 7 5 97.21 5.18
 4 -7 -5 99.84 4.9
 4 7 -5 99.87 5.12
 -4 7 4 27.93 5.42
 -4 7 4 36.51 2.72
 4 -7 -4 41.45 2.69
 4 -7 -4 29.32 4.99
 4 7 -4 39.95 2.8
 4 7 -4 35.1 2.54
 4 7 -3 3.28 0.96
 4 7 -3 2.82 1.26
 4 -7 -3 1 0.96
 4 7 -3 1.89 0.93
 -4 7 3 0.59 0.92
 4 -7 -3 3.32 2.79
 4 7 -3 3.92 2.63
 -4 7 3 0.95 2.37
 -4 7 2 13.63 3.68
 4 7 -2 13.21 1.54
 4 7 -2 10.77 1.66
 4 7 -2 9.83 1.38
 4 -7 -2 11.22 3.54
 4 -7 -2 10.44 1.47
 -4 7 2 13.59 1.58
 4 7 -2 12.61 3.76
 -4 7 1 24.23 4.65
 4 7 -1 21.47 1.96
 4 7 -1 20.67 2.11
 4 7 -1 22 2.01
 4 -7 -1 27.87 5
 -4 7 1 24.09 2.03
 4 7 -1 22.66 4.67
 -4 7 0 16.17 4.01
 4 7 0 19.39 1.74
 4 -7 0 17.49 4.23
 4 7 0 23.94 2.1
 -4 7 0 16.35 1.76
 4 7 0 19.43 1.9
 4 7 0 17.73 4.3
 -4 7 0 16.63 3.57
 -4 7 -1 19.26 4.42
 4 7 1 27.72 4.99
 -4 7 -1 25.6 4.21
 -4 7 -1 26.19 2.15
 4 7 1 29.1 2.31
 4 -7 1 27.16 4.95
 4 7 1 28.13 2.37
 4 -7 2 -0.42 2.54
 4 7 2 1.66 1.03
 4 7 2 1.18 1.28
 4 -7 2 1.26 0.87
 -4 7 -2 2.27 2.32
 4 7 2 3.85 2.88
 -4 7 -2 1.47 2.2
 -4 7 -2 1.86 0.94
 4 7 3 208.4 9.53
 -4 7 -3 197.81 9.29
 4 7 3 227.45 9.52
 4 -7 3 217.14 9.3
 4 7 3 219.16 9.31
 4 -7 3 192.36 13.82
 4 7 3 213.92 14.96
 -4 7 -3 207.52 13.47
 4 -7 4 33.07 5.18
 4 7 4 27.48 2.31
 -4 7 -4 24.81 2.09
 4 7 4 25.48 2.39
 4 -7 4 28.85 2.24
 4 7 4 32.5 4.44
 4 7 4 28.31 2.29
 4 7 4 35.18 5.61
 -4 7 -4 23.61 4.38
 4 7 5 210.6 8.99
 4 7 5 184.28 14.27
 4 -7 5 204.9 9.09
 4 7 5 203.09 9.2
 4 -7 5 210.6 13.87
 -4 7 -5 204 8.98
 4 7 5 195.37 12.32
 -4 7 -5 205.69 13.38
 4 7 5 200.15 9.18
 4 7 6 3.58 2.55
 -4 7 -6 8.06 2.82
 4 7 6 6.31 2.57
 4 7 6 4.99 1.32
 4 7 6 6.43 1.28
 4 -7 6 6.27 1.29
 4 7 6 8.13 1.66
 4 -7 6 7.09 3.1
 -4 7 -6 5.72 1.07
 4 7 7 347.47 13.87
 4 -7 7 340.76 14.06
 4 7 7 335.54 14.03
 4 -7 7 295.7 18.5
 4 7 7 324.07 17.78
 -4 7 -7 325.9 18.55
 4 7 7 344.64 14.14
 4 7 7 309.14 20.05
 4 7 7 332.18 13.84
 -4 7 -7 312.87 13.69
 4 7 8 1.22 0.88
 4 7 8 4.23 2.84
 -4 7 -8 5.1 2.48
 4 7 8 -1.35 2.2
 4 7 8 0.87 1.12
 4 7 8 0.77 1.18
 4 -7 8 0.17 1.1
 4 7 9 117.39 5.93
 4 7 9 105.2 10.44
 4 -7 9 117.16 5.89
 4 7 9 112.42 5.69
 -4 7 -9 108.07 9.21
 4 7 9 118.66 5.71
 4 7 9 120.83 9.16
 4 7 10 10.03 2.86
 4 7 10 9.9 1.38
 4 7 10 4.91 3.02
 -4 7 -10 7.48 2.94
 4 7 10 8.64 1.41
 4 7 10 7.86 1.62
 4 -7 10 8.96 1.49
 4 7 11 3.09 2.25
 -4 7 -11 3.89 2.46
 4 -7 12 26.3 1.88
 -4 7 -12 22.09 4.05
 4 7 12 26.19 4.25
 4 7 12 22.9 1.95
 4 7 13 2.08 1.14
 4 -7 13 1.71 0.73
 4 7 13 2.54 0.87
 4 7 13 1.03 0.94
 4 -7 13 1.77 1
 4 -7 13 2.48 1.12
 4 7 14 38.02 2.69
 4 -7 14 37.18 2.31
 4 7 14 37.45 2.32
 4 -7 14 38.13 2.77
 4 7 14 39.42 2.6
 4 -7 14 38.03 2.66
 4 -7 15 1.47 1.02
 4 7 15 0.65 0.99
 4 -7 15 -0.05 0.63
 4 -7 15 -0.19 0.8
 4 7 15 -0.12 0.89
 4 -7 16 57.23 3.3
 4 7 16 54.3 3.03
 4 7 16 48.72 3
 4 -7 16 54.43 2.81
 4 -7 17 0.65 0.88
 4 -7 17 0.24 0.44
 4 7 17 0.59 0.77
 4 7 17 1 0.86
 4 -7 17 0.61 0.55
 4 -7 18 58.41 3.18
 4 7 18 61.18 2.95
 4 7 18 55.77 2.87
 4 -7 18 53.01 2.68
 4 -7 19 0.97 0.72
 4 7 19 2.23 0.7
 4 7 19 0.5 0.62
 4 -7 19 0.42 0.38
 4 -7 20 32.59 1.94
 4 7 20 33.28 1.76
 -4 8 22 34.52 1.82
 -4 -8 22 28.67 1.69
 -4 -8 21 2.13 0.64
 -4 8 21 1.75 0.69
 -4 -8 20 31.57 2.08
 4 8 -20 30.77 1.75
 -4 8 19 0.81 0.77
 -4 -8 19 0.72 0.78
 4 8 -19 0.86 0.56
 -4 8 18 39.87 2.52
 -4 8 18 43.38 2.58
 -4 8 17 4.58 1.07
 4 8 -17 4.89 1
 -4 8 17 5.8 1.23
 -4 8 17 3.75 0.98
 4 8 -16 27.75 2.11
 -4 8 16 32.57 2.48
 -4 8 16 25.5 2.19
 -4 8 16 29.36 2.39
 4 8 -15 4.1 1.04
 -4 8 15 3.24 1.15
 -4 8 15 4.68 1.31
 -4 8 14 11.38 3.64
 -4 8 14 13.52 1.82
 -4 8 14 14.92 1.88
 4 8 -14 15.63 1.72
 -4 8 13 -0.49 2.45
 4 8 -13 0.83 1.83
 -4 8 13 -0.58 1.13
 4 -8 -13 -1.2 1.03
 -4 8 12 3.02 2.58
 4 -8 -12 2.85 2.62
 4 8 -12 5.07 2.67
 4 8 -11 0.85 1.86
 -4 8 11 0.52 1.08
 -4 8 11 -0.51 2.68
 4 -8 -11 0.76 2
 4 8 -11 -0.09 0.97
 4 -8 -10 24.63 4.59
 4 8 -10 31.75 5.03
 -4 8 10 34.95 2.85
 4 8 -10 33.57 2.67
 -4 8 10 35.5 2.92
 4 8 -10 31.58 2.44
 -4 8 10 28.32 5.44
 4 8 -9 3.28 1.12
 4 8 -9 2.04 2.14
 -4 8 9 1.03 2.42
 -4 8 9 2.73 1.33
 4 8 -9 2.46 1.02
 4 -8 -9 2.06 2.36
 -4 8 8 93.17 10.01
 4 8 -8 92.96 8.71
 4 8 -8 109.37 5.6
 -4 8 8 108.38 5.91
 4 -8 -8 113.75 9.61
 4 8 -8 101.19 5.4
 4 -8 -7 1.29 2.46
 4 8 -7 2.27 1.88
 4 8 -7 2.08 1.05
 -4 8 7 2.35 1.18
 -4 8 7 1.46 1.22
 4 8 -7 2.36 1.05
 -4 8 7 1.03 2.5
 4 -8 -6 180.82 7.7
 4 8 -6 160.28 7.49
 4 8 -6 165.13 7.88
 4 8 -6 171.12 7.95
 -4 8 6 165.86 8.06
 -4 8 6 158.7 12.99
 4 -8 -6 175.94 12.55
 4 -8 -5 16.25 4.2
 -4 8 5 22.58 2.28
 4 8 -5 20.78 1.9
 4 8 -5 23.05 2.13
 4 8 -5 16.48 4.35
 4 -8 -5 25.1 2.09
 -4 8 5 15.47 4.35
 4 -8 -4 351.8 18.84
 -4 8 4 291.74 12.56
 4 8 -4 283.98 12.21
 4 8 -4 278.57 12.36
 4 8 -4 286.16 18.91
 4 -8 -4 299.75 12.32
 -4 8 4 221.45 17.15
 4 -8 -3 8.01 3.38
 -4 8 3 12.73 1.78
 4 8 -3 13.47 1.6
 4 8 -3 14.54 1.7
 4 8 -3 10.74 3.65
 4 -8 -3 17 1.85
 -4 8 3 9.05 3.42
 4 8 -2 254.72 11.47
 4 8 -2 261.41 17.76
 -4 8 2 280.3 11.76
 4 -8 -2 287.18 11.65
 4 -8 -2 244.83 16.39
 4 8 -2 265.19 11.48
 4 8 -1 15.18 1.64
 4 8 -1 15.11 2
 -4 8 1 15.99 4.18
 4 -8 -1 21.47 4.46
 4 8 -1 16.8 4.22
 -4 8 1 19.8 1.96
 4 8 -1 15.76 1.85
 4 -8 0 159.42 12.6
 4 8 0 180.9 8.55
 4 8 0 191.54 14.2
 -4 8 0 188.24 8.6
 4 8 0 196.1 8.57
 4 -8 1 36.6 5.6
 4 8 1 31.73 2.56
 4 8 1 30.7 5.54
 4 8 1 28.62 2.43
 -4 8 -1 29.02 2.4
 -4 8 -2 129.67 6.16
 4 8 2 133.39 6.24
 4 -8 2 98.46 9.58
 4 8 2 131.29 11.29
 4 8 2 117.07 6.15
 -4 8 -2 107.27 9.34
 -4 8 -3 28.92 2.37
 4 8 3 34.31 2.68
 4 -8 3 25.12 4.81
 4 8 3 39.98 6.15
 -4 8 -3 27.07 4.63
 4 8 3 28.29 2.44
 4 8 3 29.99 2.43
 -4 8 -4 120.85 6.09
 4 8 4 126.46 6.27
 4 8 4 122 6.28
 4 8 4 120.24 11.02
 -4 8 -4 117.92 9.72
 4 -8 4 124.58 10.48
 4 8 4 139.27 6.4
 4 -8 5 44.96 6.1
 4 8 5 42.91 2.98
 -4 8 -5 41.98 2.8
 4 8 5 44.03 2.93
 4 -8 5 42.25 2.82
 4 8 5 46.03 6.58
 -4 8 -5 37.83 5.38
 4 8 5 42.23 3.07
 4 -8 6 20.4 4.18
 4 8 6 14.47 1.79
 4 -8 6 14.88 1.68
 4 8 6 16.55 2.08
 4 8 6 17 1.94
 4 8 6 12.78 3.95
 -4 8 -6 14.62 3.6
 -4 8 -6 17.2 1.7
 4 8 6 15.93 1.64
 -4 8 -7 44.09 2.93
 4 8 7 50.91 3.19
 4 8 7 51.52 3.35
 -4 8 -7 47.58 5.76
 4 -8 7 38.81 5.66
 4 8 7 54.92 7.13
 4 -8 7 53.2 3.2
 4 8 7 43.72 2.95
 4 8 7 48.18 3.13
 4 8 8 0.66 1.4
 4 8 8 1.61 2.44
 -4 8 -8 0.38 2.09
 4 8 9 6.39 3
 -4 8 -9 5.63 2.61
 4 8 10 0.53 2.4
 4 8 10 2.03 1.16
 4 8 10 2.37 1.4
 4 8 10 3.32 1.01
 4 -8 10 4.27 1.2
 4 8 11 3.52 1.23
 4 8 11 2.34 1.34
 4 8 11 3.2 0.95
 4 -8 11 2.05 1
 4 -8 12 9.99 1.4
 4 8 12 8.29 1.53
 4 8 12 8.2 1.18
 4 8 12 10.86 1.47
 4 -8 12 10.27 1.45
 4 -8 13 8.68 1.33
 4 8 13 7.95 1.43
 4 8 13 9.52 1.16
 4 8 13 11.48 1.46
 4 -8 13 9.11 1.34
 4 -8 14 3 0.93
 4 8 14 3.42 1.07
 4 8 14 2.85 1.07
 4 8 14 3.3 0.75
 4 -8 14 4.37 1.06
 4 8 15 7.52 1.23
 4 8 15 9.29 1.22
 4 -8 15 6.38 1.05
 4 -8 15 6.92 1.21
 4 8 16 1.9 0.9
 4 8 16 2.98 0.89
 4 -8 16 1.48 0.67
 4 -8 16 1.87 0.87
 4 8 17 1.01 0.72
 4 -8 17 1.18 0.78
 4 8 17 1.41 0.76
 4 8 18 3.35 0.63
 4 -8 18 3.58 0.77
 -4 9 20 11.05 1.01
 -4 -9 20 10 0.94
 -4 -9 19 3.81 0.75
 -4 9 19 3.12 0.74
 4 9 -19 2.52 0.5
 -4 -9 18 6.53 0.97
 4 9 -18 5.81 0.76
 -4 9 18 5.46 0.96
 -4 9 17 1.52 0.78
 -4 9 17 1.56 0.78
 -4 -9 17 1.15 0.81
 4 9 -17 1.47 0.63
 -4 9 17 0.43 0.66
 4 9 -16 5.61 0.94
 -4 9 16 5.39 1.12
 -4 9 16 7.05 1.14
 -4 9 16 3.33 0.89
 4 9 -15 3.63 0.92
 -4 9 15 2.84 1
 -4 9 15 4.82 1.08
 -4 9 15 3.71 1.04
 4 9 -14 17.28 1.65
 -4 9 14 15.56 1.78
 -4 9 14 14.16 1.7
 -4 9 14 16.53 1.75
 4 9 -13 34.22 2.21
 -4 9 13 36.8 2.53
 -4 9 13 32.35 2.37
 4 9 -12 10.77 1.26
 -4 9 12 9.14 1.56
 -4 9 12 11.13 1.62
 4 9 -12 10.82 1.46
 4 9 -11 25.87 2.07
 -4 9 11 25.06 2.46
 4 9 -11 28.58 2.29
 -4 9 11 30.51 2.48
 -4 9 10 24.36 2.42
 4 9 -10 27.38 2.31
 -4 9 10 26.1 2.36
 -4 9 10 21.52 4.72
 4 9 -10 23.68 2.07
 -4 9 9 19.41 4.58
 -4 9 9 24.7 2.48
 4 9 -9 25.92 4.28
 4 9 -9 28.57 2.24
 4 -9 -9 24.16 4.68
 -4 9 8 21.05 4.55
 4 9 -8 10.83 3.23
 4 9 -8 22.58 5.2
 4 -9 -8 11.56 3.57
 -4 9 7 -2.45 2.82
 4 9 -7 0.72 1.64
 4 9 -7 -0.57 2.81
 4 -9 -7 2.13 2.69
 4 9 -6 31.19 2.51
 -4 9 6 29.35 2.63
 4 -9 -6 26.56 5.01
 -4 9 6 31.89 5.37
 4 9 -6 30.48 5.78
 4 9 -6 34.23 2.62
 4 9 -5 -0.64 1.03
 4 -9 -5 -1.33 2.44
 4 9 -5 -0.17 0.88
 -4 9 5 -0.6 1.18
 4 9 -5 -0.56 3.01
 -4 9 5 -0.97 2.06
 4 9 -4 114.15 11.36
 4 9 -4 129.11 6.23
 4 -9 -4 143.56 11.34
 4 -9 -4 138.91 6.37
 4 9 -4 123.47 6.31
 -4 9 4 111.24 10.68
 -4 9 4 136.53 6.69
 4 9 -4 128.06 6.52
 4 -9 -3 1.03 0.96
 4 9 -3 1.07 0.99
 4 9 -3 0.55 2.32
 4 9 -3 0.75 1.03
 4 9 -3 1.08 0.93
 -4 9 3 0.19 1.03
 4 -9 -3 -1.36 2.49
 -4 9 2 97.89 5.18
 4 9 -2 91.82 4.9
 4 -9 -2 73.82 8.29
 4 9 -2 87.11 4.75
 4 9 -2 90.01 9.59
 4 -9 -2 103.6 5.09
 4 9 -2 93.03 5.14
 4 -9 -1 5.01 2.99
 4 9 -1 8.42 1.53
 4 9 -1 11.32 3.81
 4 -9 -1 10.12 1.53
 4 9 -1 8.65 1.47
 -4 9 1 10.97 1.57
 4 9 0 110.11 5.95
 4 9 0 120.4 11
 4 -9 0 130.65 6.07
 -4 9 0 112.49 5.88
 4 -9 0 106.88 9.73
 4 9 0 113.03 5.85
 4 -9 1 46.41 6.34
 4 9 1 45.79 3.3
 4 9 1 38.31 6.43
 4 9 1 47.9 3.29
 4 9 1 55.34 3.41
 -4 9 -1 56.02 3.4
 4 -9 2 33.78 5.3
 4 9 2 25.65 2.29
 4 9 2 28.77 2.4
 -4 9 -2 24.26 2.23
 4 9 2 25.07 2.39
 4 9 2 30.83 5.45
 4 9 3 129.92 6.11
 4 9 3 108.8 10.5
 4 9 3 115.16 6.02
 4 -9 3 102.05 9.69
 4 -9 4 31.82 5.27
 4 9 4 34.78 5.9
 4 -9 5 27.64 4.99
 4 9 5 33.43 5.95
 -4 9 -6 5.53 1.09
 4 9 6 3.62 3.09
 4 9 6 4.02 1.04
 4 9 7 20.42 2.17
 4 -9 7 19.49 1.79
 4 9 7 21.22 1.95
 4 9 7 17.59 1.72
 -4 9 -7 19.59 1.77
 4 9 8 12.82 1.84
 4 9 8 11.05 1.43
 4 -9 8 14.08 1.54
 4 9 8 10.35 1.23
 -4 9 -8 11.93 1.34
 4 9 9 5.8 1.46
 4 9 9 5.92 1.13
 4 -9 9 7.83 1.25
 -4 9 -9 5.44 0.96
 4 -9 10 5.79 1.23
 4 9 10 6.55 1.44
 4 9 10 7.2 1.15
 4 -9 10 6.86 1.16
 4 -9 11 0.14 0.91
 4 9 11 0.57 0.77
 4 9 11 0.81 1.19
 4 -9 11 0.06 0.87
 4 9 12 34.72 2.39
 4 9 12 33.91 2.16
 4 -9 12 35.47 2.43
 4 -9 12 33.48 2.28
 4 9 13 6.23 1.19
 4 9 13 5.45 0.88
 4 -9 13 8.19 1.15
 4 -9 13 7.25 1.11
 4 9 14 51.18 2.59
 4 -9 14 54.1 2.91
 4 9 14 52.45 2.84
 4 -9 14 54.69 2.9
 4 9 15 35.14 2.04
 4 -9 15 40.03 2.17
 4 9 16 48.5 2.42
 4 -9 16 56.46 2.67
 -4 -10 18 -0.03 0.39
 -4 10 18 0.35 0.43
 -4 -10 17 1.69 0.58
 -4 10 17 1.04 0.57
 4 10 -17 1.13 0.47
 -4 10 16 3.86 0.81
 -4 10 16 4.28 0.83
 -4 -10 16 2.29 0.74
 4 10 -16 3.11 0.63
 -4 10 15 0.91 0.72
 -4 10 15 1.03 0.73
 -4 10 15 -0.21 0.62
 -4 -10 15 0.05 0.65
 4 10 -15 0.35 0.56
 -4 10 14 1.47 0.79
 -4 10 14 1.49 0.84
 -4 10 14 1.1 0.75
 4 10 -14 1.46 0.68
 -4 -10 14 1.14 0.72
 -4 10 13 2.76 0.92
 -4 10 13 1.75 0.91
 4 10 -13 3.07 0.83
 -4 10 13 3.76 0.93
 -4 10 12 0.22 0.9
 -4 10 12 -0.14 0.86
 4 10 -12 0.67 0.7
 4 10 -12 0.21 0.56
 4 -10 -12 -0.84 0.93
 -4 10 12 0.34 0.79
 4 10 -11 3.1 0.87
 4 10 -11 5.13 0.92
 -4 10 11 4.06 1.11
 -4 10 11 4.45 1.05
 -4 10 11 3.91 1.11
 -4 10 10 -0.25 1.02
 4 10 -10 0.06 0.69
 -4 10 10 -0.34 0.96
 4 10 -10 1.29 0.86
 -4 10 9 8.06 1.46
 4 10 -9 8.12 1.23
 -4 10 9 9.17 1.49
 4 10 -9 7.51 1.24
 -4 10 8 1.14 1.17
 4 10 -8 2.73 0.93
 -4 10 8 3.6 1.15
 4 10 -8 1.22 0.86
 -4 10 7 18.29 2.09
 4 10 -7 15.54 1.63
 4 10 -7 14.95 1.71
 -4 10 6 3.48 1.4
 4 10 -6 4.16 1.17
 4 10 -6 5.46 1.1
 -4 10 5 26.74 2.44
 4 10 -5 26.28 1.98
 -4 10 5 26.58 2.6
 4 10 -5 25.68 2.25
 4 10 -5 27.01 2.13
 4 -10 -4 0.58 0.79
 -4 10 4 -0.55 1.01
 4 10 -4 -0.26 1.02
 4 10 -4 0.61 0.82
 4 10 -4 0.06 0.75
 4 -10 -3 8.5 1.25
 -4 10 3 7.73 1.4
 4 10 -3 6.74 1.33
 4 10 -3 6.23 1.11
 4 10 -3 7.99 1.2
 4 10 -2 1.48 0.96
 4 -10 -2 3.05 1.03
 -4 10 2 2.23 1.1
 4 10 -2 3.26 0.98
 4 10 -1 4.6 1.17
 4 -10 -1 5.37 1.15
 4 10 -1 4.57 1.16
 -4 10 1 6.04 1.28
 4 10 0 20.89 2.08
 4 -10 0 25.68 2.14
 4 10 0 22.75 2.01
 -4 10 0 24.89 2.21
 4 10 1 0.67 0.98
 4 -10 1 1.91 1.05
 -4 10 -1 2.23 1.04
 4 10 1 1.62 0.98
 4 10 2 36.77 2.68
 -4 10 -2 39.18 2.77
 4 10 2 32.75 2.6
 4 10 3 3.17 1.05
 4 -10 3 2.59 1.15
 -4 10 -3 3.98 1.09
 4 10 3 3.46 1.15
 4 10 4 54.54 3.41
 -4 10 -4 59.41 3.42
 4 10 5 33.15 2.42
 4 10 5 29.39 2.21
 4 -10 5 30.93 2.43
 -4 10 -5 29.61 2.23
 4 10 6 75.33 4.05
 -4 10 -6 80.13 3.98
 4 -10 6 88.04 4.31
 4 10 7 24.25 1.99
 -4 10 -7 21.61 1.77
 4 -10 7 24.32 2.06
 4 10 7 22.07 1.76
 4 10 8 110.67 5.13
 4 10 8 108.33 5.08
 -4 10 -8 109.01 4.87
 4 -10 8 120.7 5.35
 -4 10 -9 24.65 1.71
 4 -10 9 30.71 2.21
 4 10 9 28.92 2.03
 4 10 9 26.3 2.08
 4 10 10 105.01 4.83
 4 -10 10 94.97 4.59
 4 10 11 33.35 2.02
 4 -10 11 30.89 2.17
 4 10 12 68.2 3.42
 4 -10 12 83.58 3.78
 4 10 13 34.24 1.91
 4 -10 13 43.86 2.25
 4 -10 14 28.37 1.66
 -4 11 15 1.23 0.47
 4 11 -15 0.45 0.4
 4 11 -14 53.08 2.46
 -4 11 14 58.18 2.59
 -4 11 13 1.31 0.68
 -4 11 13 1.06 0.55
 -4 -11 13 0.66 0.51
 4 11 -13 0.66 0.56
 4 11 -12 50.16 2.43
 -4 11 12 51.5 2.62
 -4 11 12 34.44 2.22
 -4 11 12 38.44 2.3
 -4 -11 12 38.12 2.17
 -4 -11 11 -0.43 0.58
 -4 11 11 0.17 0.77
 -4 11 11 0.4 0.58
 -4 11 11 -0.46 0.75
 4 11 -11 0.23 0.63
 4 -11 -11 0.73 0.67
 4 11 -11 0.21 0.44
 -4 -11 10 34.38 1.87
 4 11 -10 53.12 2.32
 -4 11 10 52.73 2.55
 4 11 -10 36.33 1.87
 -4 11 10 39.67 2.26
 -4 11 10 41.36 2.12
 -4 11 9 2.08 0.94
 -4 11 9 1.1 0.91
 4 11 -9 1.27 0.71
 4 11 -9 1.97 0.79
 -4 -11 9 -0.11 0.58
 -4 11 9 0.83 0.71
 4 11 -8 49.43 2.76
 4 11 -8 56.13 2.89
 -4 11 8 51.35 3.09
 -4 11 7 0.08 0.96
 -4 11 7 1.32 0.93
 4 11 -7 0.3 0.78
 4 11 -7 1.17 0.69
 -4 11 6 30.24 2.23
 4 11 -6 25.19 1.82
 -4 11 6 25.69 2.2
 -4 11 5 4.83 1.22
 4 11 -5 2.71 0.92
 4 11 -5 5.28 0.9
 -4 11 4 1.12 1.08
 4 11 -4 2.17 0.96
 4 11 -4 1.32 0.71
 4 11 -4 1.59 0.72
 4 11 -3 0.5 0.71
 -4 11 3 1.85 1.04
 4 -11 -3 1.15 0.7
 4 11 -3 0.5 0.8
 4 11 -2 4.42 0.95
 4 -11 -2 5.04 0.97
 -4 11 2 5.42 1.22
 4 11 -2 5.52 1.18
 4 11 -1 1.77 0.83
 4 -11 -1 2.76 0.88
 -4 11 1 0.67 0.87
 4 11 -1 1.45 0.81
 4 11 0 8.8 1.21
 -4 11 0 10.44 1.38
 4 -11 0 8.28 1.19
 4 11 0 6.41 1.22
 4 11 1 1.16 0.84
 4 -11 1 2.68 0.89
 -4 11 -1 2.53 0.98
 4 11 1 1.24 0.84
 4 -11 2 28.32 2.01
 4 11 2 22.83 1.88
 -4 11 -2 23.27 1.95
 4 11 2 21.21 1.9
 4 11 3 1.76 0.91
 4 -11 3 3.99 1.02
 -4 11 -3 3.97 0.97
 4 11 3 2.56 0.89
 4 -11 4 36.09 2.39
 4 11 4 29.05 2.19
 -4 11 -4 38.63 2.36
 4 11 4 35.01 2.35
 4 11 5 4.47 1.03
 4 -11 5 6.48 1.14
 4 11 5 4.01 0.88
 -4 11 -5 5.34 0.99
 -4 11 -6 50.24 2.24
 4 -11 6 55.95 2.57
 4 11 6 49.09 2.36
 4 11 7 -0.05 0.73
 4 -11 7 0.5 0.76
 -4 11 -7 0.72 0.62
 4 11 7 0.11 0.5
 4 11 8 20.96 1.56
 -4 11 -8 16.65 1.25
 4 -11 9 0.28 0.62
 4 11 9 0.27 0.59
 4 11 10 12.42 1.09
 4 -11 10 13.96 1.24
 4 -11 11 1.49 0.59
 -4 12 11 2.85 0.56
 4 12 -10 0.45 0.36
 -4 12 10 0.07 0.52
 -4 12 9 14.31 1.15
 4 12 -9 11.48 0.83
 4 12 -8 2.52 0.52
 -4 12 8 2.85 0.75
 4 12 -8 1.27 0.52
 -4 12 8 1.25 0.62
 -4 12 7 19.25 1.44
 4 12 -7 23.02 1.4
 -4 12 6 4.9 0.92
 4 12 -6 2.85 0.74
 -4 12 6 3.05 0.8
 4 12 -6 3.4 0.56
 4 12 -5 22.35 1.65
 -4 12 5 22.42 1.74
 4 12 -5 19.91 1.3
 4 12 -4 4.66 0.91
 -4 12 4 5.36 1.05
 4 12 -3 31.78 2.19
 -4 12 3 34.91 2.33
 -4 12 2 7.45 1.1
 4 12 -2 3.08 0.86
 -4 12 1 35.16 2.4
 4 12 -1 35.34 2.22
 4 12 0 1.81 0.75
 4 -12 0 3.27 0.63
 -4 12 0 2.5 0.97
 -4 12 -1 37.17 2.56
 4 12 1 36.55 2.35
 4 -12 1 42.24 2.24
 4 12 2 1.72 0.71
 4 -12 2 2.98 0.66
 4 12 2 3.12 0.77
 4 -12 3 34.5 1.6
 4 12 3 30.14 1.56
 4 -12 4 15.66 1.13
 4 12 4 15.36 1.17
 4 12 4 12.44 1.01
 4 -12 5 5.08 0.77
 4 12 5 4.54 0.62
 4 -12 6 10.63 0.97
 4 -12 7 0.09 0.44
 -5 0 27 -0.31 0.39
 -5 0 26 30.92 1.83
 -5 0 26 31.03 1.65
 -5 0 25 0.25 0.45
 -5 0 25 0.6 0.58
 -5 0 24 47.77 2.6
 -5 0 24 53.98 2.49
 5 0 -23 0.98 0.75
 -5 0 23 0.66 0.67
 -5 0 23 0.06 0.78
 -5 0 22 78.52 4.22
 -5 0 22 88.45 4.12
 -5 0 21 0.08 0.81
 5 0 -21 -0.26 1.03
 -5 0 20 285.87 16.59
 -5 0 19 0.73 1.71
 -5 0 19 0.5 0.91
 5 0 -19 -0.64 1.15
 -5 0 18 469.74 19.55
 5 0 -18 478.99 20.04
 -5 0 18 506.17 24.58
 -5 0 17 2.62 2.06
 5 0 -17 1.74 1.32
 5 0 -16 313.98 14.12
 -5 0 16 333.01 18.04
 5 0 -15 0.12 1.38
 5 0 -14 359.66 15.6
 5 0 -13 0.26 1.58
 5 0 -13 -0.23 0.83
 -5 0 13 -0.34 1.85
 5 0 -13 0.11 1.11
 5 0 -12 216.95 13.17
 5 0 -12 245.09 10.84
 -5 0 12 252.38 14.3
 5 0 -12 231.87 10.25
 -5 0 11 1.94 1.73
 5 0 -11 0.82 0.93
 5 0 -11 0.1 1.15
 5 0 -10 373.04 15.59
 -5 0 10 399.23 19.45
 5 0 -10 351.36 15.08
 5 0 -9 0.77 1.1
 5 0 -9 0.37 0.85
 5 0 -8 29.56 2.22
 5 0 -8 28 2.26
 5 0 -7 0.14 0.85
 5 0 -7 1.07 0.99
 5 0 -6 625.6 25.02
 5 0 -6 594.55 24.72
 5 0 -6 683.35 25.14
 5 0 -5 0.07 0.81
 5 0 -5 1.49 1.06
 5 0 -5 1.59 2.83
 5 0 -5 0.17 0.64
 5 0 -4 802.64 30.04
 5 0 -4 784.83 29.76
 5 0 -4 753.75 30.15
 5 0 -3 0.41 0.82
 5 0 -3 0.14 0.96
 5 0 -3 1.2 2.43
 5 0 -3 -0.27 0.68
 5 0 -2 253.92 10.94
 5 0 -2 258.88 10.69
 5 0 -2 279.47 11.08
 5 0 -1 0.62 0.9
 5 0 -1 -0.36 1.01
 5 0 -1 -0.4 2.36
 5 0 -1 -0.11 0.66
 5 0 0 591.62 22.75
 5 0 0 646.85 22.78
 5 0 0 661.24 22.5
 5 0 1 0.48 0.85
 5 0 1 0.39 0.7
 5 0 1 3.24 2.77
 -5 0 -1 -1.24 1.76
 5 0 1 -0.22 0.96
 5 0 2 380.48 15.81
 5 0 2 400.8 15.61
 5 0 2 369.03 15.77
 -5 0 -2 398.17 18.87
 5 0 3 0.45 0.71
 5 0 3 0.42 0.84
 -5 0 -3 -0.5 1.5
 5 0 3 1.02 0.92
 5 0 4 447.59 16.14
 5 0 4 433.81 16.37
 -5 0 -5 0.79 1.27
 5 0 5 -0.12 0.69
 5 0 5 0.14 0.77
 -5 0 -6 50.05 5.03
 5 0 6 49.26 2.86
 5 0 6 45.59 2.95
 5 0 7 -0.07 0.82
 5 0 7 -0.06 0.74
 -5 0 -7 0.28 1.41
 5 0 8 7.42 1.19
 -5 0 -8 7.13 2.38
 5 0 9 0.14 0.75
 -5 0 -9 0.31 1.63
 5 0 10 86.89 4.2
 -5 0 -10 87.05 7.36
 5 0 11 0.77 0.62
 -5 0 -11 0.67 1.75
 -5 0 -12 8.52 2.62
 5 0 12 10.23 1.21
 5 0 13 -1.02 1.7
 5 0 13 0.53 0.66
 -5 0 -13 1.72 1.67
 5 0 14 3.06 2.07
 5 0 14 1.98 0.78
 -5 0 -14 2.41 1.89
 5 0 15 0.33 1.7
 -5 0 -15 1.01 1.77
 5 0 16 16.56 1.5
 5 0 16 19.5 3.47
 5 0 17 0.46 0.72
 5 0 17 0.43 0.66
 5 0 18 -0.12 0.72
 5 0 18 0.5 0.64
 5 0 19 0.16 0.61
 5 0 19 0.17 0.6
 5 0 20 2.41 0.71
 5 0 20 2.37 0.63
 5 0 21 -0.04 0.54
 5 0 21 0.51 0.46
 5 0 22 15.94 1.05
 -5 1 27 9.42 0.79
 -5 -1 27 8.5 0.75
 -5 -1 26 2.64 0.53
 -5 1 26 2.76 0.64
 -5 -1 26 1.99 0.58
 -5 1 25 33.76 1.82
 -5 -1 25 33.04 1.91
 -5 -1 25 32.03 2.04
 -5 1 25 32.81 2.04
 -5 1 24 0.75 0.54
 -5 -1 24 1.09 0.65
 -5 -1 24 1.3 0.68
 -5 1 24 1.03 0.67
 -5 1 23 24.09 1.67
 -5 -1 23 23.7 1.87
 -5 1 23 24.62 1.89
 5 -1 -23 19.32 1.68
 5 1 -23 18.75 1.76
 5 1 -22 1.92 0.94
 5 -1 -22 0.43 0.8
 -5 1 22 1.75 0.72
 -5 1 22 1.73 0.81
 -5 -1 22 2.02 0.92
 -5 1 21 11.63 1.27
 -5 1 21 11.06 1.4
 -5 -1 21 10.5 1.39
 5 1 -21 10.1 1.52
 5 -1 -21 9.81 1.51
 -5 1 20 8.74 2.73
 -5 -1 20 4.84 2.38
 5 -1 -19 1.16 1.13
 5 1 -19 0.11 1.18
 -5 1 19 1.09 1.8
 -5 -1 19 0.72 1.84
 -5 1 19 0.41 0.86
 5 -1 -18 29.29 2.71
 5 1 -18 25.11 2.53
 -5 1 18 29.54 4.51
 -5 -1 18 27.42 4.53
 -5 1 18 27.01 2.25
 5 -1 -17 32.98 2.97
 5 1 -17 34.95 2.98
 -5 1 17 36.1 5.11
 -5 -1 17 31.21 4.79
 -5 1 17 36.64 2.65
 -5 1 16 7.8 2.81
 -5 1 16 6.26 2.62
 -5 -1 16 11.44 3.11
 5 1 -16 12.23 1.92
 5 -1 -16 9.73 1.79
 -5 1 15 227.65 14.1
 5 -1 -15 217.73 10.19
 5 1 -15 210.44 10.14
 5 1 -14 11.2 1.92
 5 -1 -14 11.71 1.83
 -5 1 14 11 3.08
 5 1 -13 143.61 7.52
 5 -1 -13 146.47 7.56
 -5 1 13 158.54 11.2
 5 1 -13 153.21 9.27
 5 -1 -13 147.21 6.86
 5 1 -13 157.28 9.63
 5 1 -12 12.4 2.58
 5 1 -12 15.48 2.05
 5 -1 -12 13.75 1.92
 5 1 -12 10.86 1.33
 5 1 -12 11.33 2.5
 -5 1 12 13.72 3.23
 5 -1 -12 15.18 1.57
 -5 1 11 201.52 12.52
 5 1 -11 187.38 10.99
 -5 1 11 186.4 8.4
 5 1 -11 182.06 8.74
 5 1 -11 181.78 8.1
 5 -1 -11 182.2 8.34
 5 1 -11 177.12 8.33
 5 -1 -11 181.74 8.19
 5 1 -11 197.13 11.44
 -5 -1 10 19.65 3.26
 -5 1 10 18.38 3.74
 5 -1 -10 9.19 3.56
 5 1 -10 11.59 2.95
 5 1 -10 18.9 1.85
 5 -1 -10 17.94 1.73
 -5 1 10 16.79 1.71
 5 1 -10 17.93 2.08
 5 -1 -10 17.37 1.75
 5 -1 -9 335.96 13.39
 5 1 -9 332.3 13.46
 5 -1 -9 310.5 13.26
 -5 1 9 298.82 13.23
 5 1 -9 304.25 13.67
 5 1 -8 7.37 1.41
 5 -1 -8 7.85 1.31
 5 -1 -8 15.1 1.51
 5 1 -8 9.84 1.36
 -5 1 8 9.02 1.3
 5 -1 -8 16.22 4.03
 5 -1 -7 89.28 4.36
 -5 1 7 72.93 4.04
 5 1 -7 75.35 4.41
 5 -1 -7 81.93 4.22
 5 1 -7 75.76 4.27
 5 -1 -6 242.32 10.03
 5 -1 -6 217.68 9.68
 -5 1 6 216.42 9.74
 5 1 -6 242.94 10.3
 5 -1 -6 227.23 9.95
 5 1 -6 239.25 10.09
 5 -1 -5 149.84 6.43
 5 -1 -5 143.9 10.44
 -5 1 5 128.85 6.03
 5 -1 -5 132.28 6.05
 5 1 -5 130.86 6.07
 5 1 -5 141.6 6.55
 5 -1 -5 130.07 6.31
 5 1 -5 127.26 6.32
 5 -1 -4 125.11 5.9
 5 -1 -4 115.52 5.58
 5 1 -4 122.92 5.68
 5 1 -4 123.14 6.04
 5 -1 -4 128.95 5.98
 5 1 -4 121.46 5.89
 5 -1 -3 63.3 3.61
 5 1 -3 63.01 3.63
 5 -1 -3 62.64 3.58
 5 -1 -3 67.67 6.94
 5 -1 -3 63.95 3.38
 5 1 -3 66.28 3.41
 5 1 -3 65.74 3.7
 -5 1 2 359.11 17.89
 5 -1 -2 354.63 14.51
 5 1 -2 352.8 14.52
 5 -1 -2 340.01 14.47
 5 -1 -2 348.51 19.41
 5 1 -2 352.84 14.28
 5 -1 -2 351.43 14.22
 5 1 -2 350.04 14.53
 5 1 -1 58.42 3.83
 5 -1 -1 49.79 3.14
 5 1 -1 49.25 2.86
 5 -1 -1 52.96 2.9
 5 1 -1 51.99 3.14
 5 -1 -1 50.51 3.08
 -5 1 1 51.58 5.13
 5 -1 -1 48.61 5.96
 5 1 0 599.55 24.61
 5 -1 0 605.22 23.37
 5 1 0 585.56 23.05
 5 -1 0 567.69 22.99
 5 1 0 577.51 23.31
 5 -1 0 557.09 23.27
 -5 1 0 614.19 26.88
 5 1 1 102.56 6.19
 5 -1 1 96.92 4.95
 5 1 1 100.73 4.73
 5 -1 1 95.02 4.64
 5 1 1 96.76 4.94
 5 -1 1 93.35 4.87
 -5 1 -1 106.48 7.62
 5 -1 1 118.21 9.18
 5 -1 2 503.31 19.93
 5 -1 2 491.27 19.59
 5 1 2 491.03 19.61
 5 -1 2 474.54 19.85
 5 1 2 484.28 19.87
 -5 1 -2 542.35 23.6
 5 -1 2 564.47 26.1
 5 1 3 75.43 5.58
 5 -1 3 80.16 4.14
 5 -1 3 73.65 3.8
 5 1 3 77.79 3.85
 5 1 3 75.16 4.03
 5 -1 3 71.69 4.01
 -5 1 -3 91.53 6.78
 5 1 4 386.63 17.47
 5 1 4 377.93 14.72
 5 -1 4 366.03 14.67
 5 -1 4 363.71 14.89
 5 -1 4 357.52 14.89
 5 1 4 363.19 14.91
 -5 1 -4 386.32 18.42
 -5 -1 -4 404.12 18.06
 5 1 5 203.46 10.36
 5 1 5 184.33 7.46
 5 -1 5 178.87 7.44
 5 -1 5 169.02 7.55
 5 1 5 159.31 10.6
 5 -1 5 173.11 7.64
 5 1 5 180.34 7.64
 -5 1 -5 184.36 10.79
 5 -1 5 186.91 7.88
 5 -1 6 141.28 6.49
 5 1 6 145.23 6.14
 5 -1 6 135.05 6.08
 5 -1 6 103.8 5.95
 -5 -1 -6 151.4 9.04
 -5 1 -6 134.33 9.2
 5 1 6 122.14 8.85
 5 1 6 134 6.2
 5 -1 6 124.88 6.19
 5 1 6 131.02 6.13
 5 -1 7 247.55 10.96
 5 1 7 249.39 10.75
 5 1 7 241.19 13.64
 5 1 7 266.67 10.88
 5 -1 7 249.57 10.82
 5 -1 7 252.12 11.22
 5 1 7 282.39 14.36
 5 1 7 270.78 14.22
 -5 -1 -7 280.35 14.21
 -5 1 -7 270.28 14.65
 5 1 8 181.75 10.7
 -5 -1 -8 179 10.46
 -5 1 -8 164.43 10.71
 5 1 8 159.34 7.17
 5 -1 8 151 7.3
 5 -1 8 154.85 7.58
 5 1 8 159.66 6.88
 5 1 9 198.56 11.91
 5 1 9 187.76 8.37
 -5 -1 -9 197.17 11.65
 -5 1 -9 219.27 12.63
 5 -1 9 183.51 8.79
 5 1 9 190.37 8.11
 5 1 10 34.27 4.49
 5 1 10 27.64 2.15
 -5 -1 -10 30.52 4.1
 -5 1 -10 30.74 4.33
 5 -1 10 26.26 2.42
 5 1 10 29.53 1.98
 5 1 11 350.26 17.63
 -5 -1 -11 314.29 16.79
 -5 1 -11 358.15 18.12
 5 -1 11 312.31 12.79
 5 1 11 312.94 12.86
 5 1 11 313.11 13.12
 5 -1 11 298.4 13.52
 5 -1 12 5.42 1.38
 5 1 12 6.07 2.28
 5 1 12 5.81 1.12
 5 1 12 5.83 1
 5 -1 12 5.19 0.94
 -5 1 -12 6.2 2.54
 -5 -1 -12 8.01 2.38
 5 -1 13 0.59 1.18
 -5 1 -13 2.95 2.12
 -5 -1 -13 -0.31 1.41
 5 1 13 0.34 1.6
 5 1 13 0.72 0.84
 5 1 13 0.24 0.72
 5 -1 13 1.61 0.71
 5 1 14 19.26 1.79
 -5 1 -14 20.58 3.86
 5 -1 14 21.54 2.2
 5 -1 14 21.72 1.7
 5 1 14 19.51 1.68
 5 1 14 24.13 3.92
 5 1 15 39.41 4.93
 -5 1 -15 41.07 5.15
 -5 1 -16 7.61 2.58
 5 1 16 10.23 1.21
 5 -1 16 8.04 1.09
 5 1 16 11.09 2.72
 5 -1 16 4.79 2.36
 5 1 16 6.98 1.14
 5 1 17 24.81 1.91
 5 -1 17 25.35 1.97
 5 1 17 27.22 1.88
 5 -1 17 23.35 1.75
 5 1 18 41.8 2.56
 5 -1 18 48.29 2.73
 5 1 18 41.63 2.46
 5 -1 18 40.71 2.42
 5 1 19 37.83 2.23
 5 -1 19 39.5 2.36
 5 1 19 33.67 2.14
 5 -1 19 37.2 2.12
 5 -1 20 57.93 2.97
 5 1 20 53.51 2.78
 5 1 20 57.44 2.78
 5 -1 20 52.63 2.67
 5 -1 21 14.94 1.19
 5 1 21 13.02 1.01
 5 -1 21 12.34 0.94
 5 1 21 13.5 1.02
 5 -1 22 34.8 1.92
 5 1 22 40.2 2.02
 -5 2 27 6.74 0.64
 -5 2 26 5.28 0.71
 -5 -2 26 4.39 0.67
 -5 -2 26 5.79 0.67
 -5 -2 25 9.08 0.97
 -5 2 25 8.86 0.98
 -5 -2 25 9.13 0.92
 -5 2 24 10.13 1.15
 -5 -2 24 10.38 1.16
 5 -2 -23 1.62 0.7
 -5 2 23 3.6 0.89
 -5 -2 23 2.78 0.84
 5 2 -23 2.44 0.89
 5 2 -22 1.62 0.98
 5 -2 -22 2 0.91
 -5 2 22 3.9 0.96
 -5 -2 22 1.8 0.83
 5 -2 -21 2.94 1.02
 5 2 -21 3.09 1.09
 -5 -2 21 2.34 0.91
 -5 2 21 2.24 0.92
 5 -2 -20 -0.18 1.01
 5 2 -20 0.59 1.08
 -5 2 20 0.34 1.69
 -5 -2 20 -0.66 1.5
 -5 2 19 0.7 1.65
 -5 -2 19 -0.7 1.78
 -5 2 18 1.17 1.88
 -5 2 18 0.73 0.88
 5 -2 -18 -1.08 1.24
 5 2 -18 1 1.06
 -5 2 18 -0.36 1.74
 -5 -2 18 0.36 1.98
 5 2 -17 5.59 1.13
 -5 2 17 10.96 3.09
 -5 2 17 5.45 1.21
 5 -2 -17 7.75 1.59
 5 2 -17 5.06 1.52
 -5 2 17 5.81 2.53
 -5 -2 17 9.13 2.82
 5 2 -16 2.13 0.92
 5 2 -16 1.52 1.33
 5 -2 -16 3.44 1.32
 -5 2 16 2.9 2.04
 -5 -2 16 0.36 1.91
 -5 2 16 2.01 0.96
 -5 2 16 3.31 2.43
 -5 2 15 26.11 2.13
 -5 2 15 22.64 4.39
 -5 2 15 31.35 4.54
 5 2 -15 21.69 2.46
 5 -2 -15 26.46 2.59
 -5 2 14 0.85 2.05
 -5 2 14 1.82 1.16
 5 2 -14 1.05 1.21
 5 -2 -14 0.92 1.19
 -5 2 14 0.68 0.85
 5 -2 -13 6.6 1.26
 5 2 -13 9.71 1.74
 -5 2 13 9.66 1.53
 5 2 -13 8.67 2.29
 -5 2 13 8.4 2.76
 5 2 -13 6.26 1.87
 5 2 -12 0.25 0.81
 5 -2 -12 1.87 1.03
 -5 2 12 1.96 1.11
 5 2 -12 2.45 1.31
 5 -2 -12 1.64 0.81
 5 -2 -12 -0.41 2.47
 5 2 -12 2.37 1.48
 -5 2 12 0.41 2.1
 5 2 -12 1.23 1.48
 5 2 -11 23.81 2.47
 5 -2 -11 24.67 2.02
 5 2 -11 25.58 1.99
 -5 2 11 27.23 2.33
 5 -2 -11 23.26 4.68
 5 2 -11 38.33 4.27
 5 -2 -11 32.98 2.28
 -5 2 11 28.04 4.69
 5 2 -11 31.2 3.85
 5 2 -10 93.07 5.39
 5 -2 -10 92.68 4.87
 5 2 -10 98.8 5.18
 5 2 -10 106.26 4.94
 -5 2 10 89.91 5.04
 5 2 -10 102.48 7.68
 5 -2 -10 100.56 5.05
 -5 2 10 106.01 8.88
 5 2 -10 104.69 7.52
 5 2 -9 99.77 5.87
 5 -2 -9 109.1 5.58
 5 2 -9 107.36 5.76
 5 2 -9 133.55 5.72
 5 -2 -9 141.79 10.09
 -5 2 9 104.44 5.62
 5 2 -9 127.5 8.68
 5 -2 -9 125.93 5.73
 -5 2 9 120.72 9.56
 5 2 -9 120.52 8.37
 5 2 -8 62.44 4.03
 5 -2 -8 69.21 3.76
 5 2 -8 66.86 3.9
 5 2 -8 71.87 3.77
 5 2 -8 71.38 6.36
 -5 2 8 58.32 3.65
 5 -2 -8 72.18 3.88
 5 2 -8 63.86 5.89
 5 -2 -7 72.36 3.75
 5 2 -7 59.14 3.76
 5 2 -7 57.38 3.58
 5 -2 -7 58.37 3.46
 5 2 -7 67.45 3.56
 5 2 -7 70.96 6.31
 -5 2 7 50.75 3.33
 5 2 -7 66 5.92
 5 -2 -6 202.11 12.06
 5 2 -6 160.68 7.5
 -5 2 6 155.03 7.34
 5 2 -6 188.01 11.29
 5 -2 -6 155.08 7.2
 5 -2 -6 172.51 7.59
 5 2 -6 174.55 7.71
 5 2 -6 172.9 7.9
 5 -2 -6 167.03 7.62
 -5 2 5 64.93 3.61
 5 2 -5 68.86 6.52
 5 -2 -5 63.64 3.48
 5 -2 -5 70.34 3.81
 5 2 -5 67.31 3.85
 5 2 -5 65.76 3.96
 5 -2 -5 72.25 3.96
 -5 2 4 215.82 9.96
 5 2 -4 248.05 10.45
 5 -2 -4 238.15 10.27
 5 -2 -4 252.84 10.4
 5 2 -4 234.3 10.45
 5 2 -4 227.78 13.76
 5 2 -4 242.36 10.09
 5 -2 -4 238.24 9.98
 5 2 -3 98.15 7.61
 5 2 -3 82.31 4.14
 5 -2 -3 84.82 4.08
 5 2 -3 84.36 4.43
 5 -2 -3 80.21 4.37
 5 2 -3 76.94 4.35
 5 -2 -3 81.65 4.49
 5 -2 -3 88.31 7.6
 5 2 -2 89.8 4.38
 5 -2 -2 87.5 4.3
 -5 2 2 90.68 7.35
 5 -2 -2 91.39 4.75
 5 -2 -2 106.84 8.32
 5 -2 -2 83.68 4.58
 5 2 -2 89.86 4.66
 5 2 -2 84.84 7.38
 5 -2 -1 26.39 4.23
 5 2 -1 20.22 3.54
 -5 2 1 22.11 3.57
 5 2 -1 18.02 1.56
 5 -2 -1 18.41 1.53
 5 2 -1 19.09 1.42
 5 -2 -1 16.51 1.68
 5 2 -1 17.56 1.78
 5 -2 -1 20.68 1.96
 5 -2 0 112.4 8.69
 5 2 0 91.95 5.7
 5 2 0 92.34 4.46
 5 -2 0 89.03 4.39
 5 -2 0 102.72 4.9
 5 2 0 90.5 7.61
 -5 2 0 101.98 7.54
 5 2 0 88.05 4.23
 5 -2 0 83.94 4.63
 5 2 0 88.83 4.68
 5 2 1 83.63 4.25
 5 -2 1 85.58 4.2
 5 -2 1 89.11 4.66
 5 2 1 83.37 7.28
 5 -2 1 79.37 4.41
 5 2 1 86.22 4.53
 -5 2 -1 89.4 7.14
 5 2 2 43.44 4.96
 5 2 2 43.5 3.86
 5 -2 2 39.75 2.43
 5 2 2 39.85 2.46
 5 -2 2 41.11 2.76
 5 -2 2 36.62 2.65
 5 2 2 39.5 2.69
 5 -2 2 37.84 5.31
 5 2 2 36.84 2.65
 -5 -2 -2 43.51 4.15
 -5 2 -2 41.99 4.69
 5 2 3 2.6 1.33
 -5 2 -3 1.73 1.75
 5 2 3 0.35 0.81
 5 -2 3 0.69 0.96
 5 -2 3 0.37 1.99
 5 2 3 -0.31 1.65
 5 2 3 0.37 0.84
 5 -2 3 0.66 0.89
 5 2 3 2.01 1.58
 5 -2 3 0.69 0.96
 5 2 3 0.47 0.77
 5 -2 3 0.45 0.7
 5 -2 4 38.2 2.62
 5 2 4 37.47 2.59
 5 2 4 30.84 4.25
 5 -2 4 37.18 2.41
 5 2 4 41.21 2.5
 5 -2 4 41.92 2.76
 -5 2 -4 32.86 4.31
 5 -2 4 44.64 5.64
 5 2 4 36.86 2.52
 5 2 4 38.7 4.05
 5 2 4 37.37 4.49
 5 -2 4 39.9 2.76
 5 -2 5 59.56 3.55
 5 2 5 58.58 3.49
 5 -2 5 73.46 7.26
 5 2 5 60.03 3.43
 5 2 5 61.01 5.73
 5 -2 5 62.06 3.36
 5 2 5 62.97 3.39
 5 -2 5 62.7 3.57
 -5 2 -5 64.03 5.96
 5 2 5 59.5 5.21
 5 2 5 60.38 5.6
 5 -2 5 66.93 3.79
 5 -2 6 100.72 5.29
 5 2 6 106.88 4.8
 5 2 6 104.16 7.67
 5 2 6 111.45 5.14
 5 2 6 104.54 7.79
 5 2 6 112.69 5.14
 5 -2 6 104.07 5.07
 5 -2 6 109.27 5.26
 5 2 6 106.11 7.51
 5 -2 6 103.71 5.44
 -5 2 -6 98.9 7.96
 5 2 7 19.33 1.47
 5 2 7 17.82 3.18
 5 2 7 18.26 1.6
 5 -2 7 10.48 3.54
 5 2 7 19.73 3.2
 5 2 7 22.05 3.22
 5 2 7 18.5 1.63
 5 -2 7 19.62 1.71
 -5 2 -7 21.17 3.61
 5 -2 7 20.43 2.05
 5 -2 7 18.93 1.84
 5 -2 8 290.54 12.86
 -5 2 -8 327.27 17.14
 5 2 8 302.26 12.66
 5 2 8 312.32 12.43
 5 -2 8 297.65 13.14
 5 2 8 324.23 16.5
 5 -2 9 235.16 10.97
 -5 2 -9 277.65 15.41
 5 2 9 248.87 10.81
 5 2 9 262.11 10.62
 5 2 9 283.62 14.91
 5 -2 9 263.75 11.34
 -5 2 -10 285.05 16.4
 5 2 10 269.65 11.87
 5 2 10 287.42 11.74
 5 2 10 297.9 16.05
 5 -2 10 293.99 12.49
 -5 2 -11 478.99 22.58
 5 2 11 397.66 16.98
 5 2 11 426.71 16.88
 5 2 11 464.29 21.81
 5 -2 11 409.98 17.56
 -5 2 -12 782.39 33.27
 5 2 12 667.91 27.07
 5 2 12 675.33 26.94
 5 2 12 752.22 32.25
 5 -2 12 692.99 27.7
 -5 2 -13 572.52 26.7
 5 2 13 500.36 20.8
 5 2 13 527.78 20.73
 5 2 13 582.06 25.95
 5 -2 13 506.81 21.41
 -5 2 -14 553.91 25.47
 5 2 14 468.29 19.6
 5 2 14 492.89 19.56
 5 2 14 530.47 24.58
 5 -2 14 486.22 20.2
 5 -2 15 284.86 11.79
 5 2 15 291.61 16.15
 -5 2 -15 287.08 16.73
 5 -2 16 400.88 16.46
 5 2 16 419.22 20.35
 5 2 16 375.49 15.85
 5 -2 16 391.62 15.73
 5 2 16 398.69 15.87
 5 2 17 207.86 9.19
 5 2 17 226.1 9.24
 5 -2 17 218.57 9.09
 5 -2 18 152.28 6.64
 5 2 18 138.87 6.35
 5 2 18 152.86 6.44
 5 -2 18 141.48 6.27
 5 -2 19 118.55 5.53
 5 -2 19 117.85 5.22
 5 2 19 126.18 5.38
 5 -2 20 59.82 2.99
 5 2 20 61.48 3.06
 5 -2 20 50.08 2.61
 5 2 20 58.92 2.81
 5 -2 21 7.01 0.87
 5 2 21 7.03 0.9
 5 2 21 7.79 0.76
 5 -2 22 33.63 1.73
 5 2 22 28.85 1.66
 -5 -3 26 14.57 0.96
 -5 3 26 13.53 0.98
 -5 -3 25 0.07 0.46
 -5 -3 25 0.03 0.44
 -5 3 25 0.62 0.48
 -5 -3 24 11.45 1.16
 -5 3 24 11.87 1.16
 -5 3 23 1.44 0.66
 -5 -3 23 1.66 0.73
 -5 3 22 8.6 1.15
 5 -3 -22 4.93 0.99
 -5 -3 22 6.05 1.08
 5 -3 -21 2.71 0.96
 5 3 -21 1.98 1.05
 -5 3 21 1.69 0.76
 -5 3 21 2.27 0.88
 -5 -3 21 1.99 0.9
 5 -3 -20 4.85 1.24
 5 3 -20 8.6 1.52
 -5 3 20 7.28 1.21
 -5 3 20 6.66 1.14
 -5 3 19 -1.17 2.05
 -5 3 19 2.01 1.8
 -5 -3 19 0.65 1.67
 5 3 -18 3.15 1.32
 5 -3 -18 4.15 1.34
 -5 3 18 2.51 0.91
 -5 3 18 2.52 2.2
 -5 3 18 3.09 1.85
 -5 -3 18 4.09 2.16
 -5 3 17 3.84 2.09
 -5 -3 17 1.06 1.65
 -5 3 17 1.31 2.18
 5 -3 -17 0.98 1.22
 5 3 -17 0.11 1.2
 -5 3 17 0.88 0.87
 5 3 -17 1.23 0.76
 -5 3 16 44.08 5.34
 -5 -3 16 43.35 5.45
 5 3 -16 46.97 3.41
 5 -3 -16 42.88 3.32
 -5 3 16 38.37 2.79
 5 3 -16 38.88 2.79
 -5 3 16 42.59 6.06
 5 3 -15 6.05 1.2
 -5 3 15 4.15 1.32
 5 -3 -15 5.75 1.58
 5 3 -15 3.96 1.53
 -5 3 15 4.54 2.72
 -5 3 15 6.96 2.32
 -5 3 15 5.13 1.19
 -5 3 14 152.2 11.78
 -5 3 14 139.66 10.19
 5 3 -14 133.51 7.17
 -5 3 14 136.8 6.63
 -5 3 14 146.98 7.09
 5 3 -13 4.74 1.13
 -5 3 13 18.41 4.09
 -5 3 13 14.27 3.12
 5 -3 -13 7.3 3.35
 5 3 -13 13.63 2.63
 -5 3 13 16.54 1.91
 5 -3 -13 14.49 1.64
 -5 3 13 12.61 1.42
 5 3 -13 14.48 1.99
 -5 3 12 266.14 15.87
 5 3 -12 269.04 13.04
 5 -3 -12 231.85 15.48
 5 3 -12 256.61 13.14
 -5 3 12 236.41 10.11
 5 -3 -12 265.47 9.86
 -5 3 12 215.16 9.54
 5 3 -12 230.86 10.35
 -5 3 11 5.78 1.36
 5 3 -11 7.51 2.18
 5 -3 -11 7.03 3.28
 5 -3 -11 5.86 1.08
 5 -3 -11 8.42 1.33
 5 3 -11 4.24 0.99
 5 3 -11 6.84 1.52
 -5 3 11 3.52 2.74
 5 3 -11 6.83 2.08
 -5 3 10 153.92 7.9
 5 -3 -10 170.83 7.71
 5 3 -10 170.78 10.88
 5 3 -10 178.35 7.76
 5 -3 -10 177.01 7.96
 5 3 -10 193.97 11.01
 -5 3 10 164.18 12.37
 5 3 -10 156.59 8.2
 5 -3 -9 1.12 2.1
 5 3 -9 -0.89 1.63
 5 -3 -9 0.14 0.82
 5 3 -9 1.19 0.79
 5 -3 -9 0.16 1
 -5 3 9 2.11 2.04
 5 3 -9 0.28 1.63
 5 3 -9 0.83 1.14
 -5 3 9 0.76 0.94
 5 -3 -8 246.12 14.21
 5 3 -8 239.17 9.47
 5 -3 -8 207.68 9.6
 -5 3 8 222.93 14.32
 5 3 -8 213.41 12.58
 -5 3 8 193.52 9.42
 5 -3 -8 213.94 9.4
 5 3 -8 207.88 9.81
 5 3 -8 217.63 12.8
 5 -3 -7 21.03 2.11
 5 3 -7 21.51 1.91
 5 3 -7 24.36 3.72
 -5 3 7 22.38 1.99
 5 3 -7 25 2.23
 5 -3 -7 25.15 2.03
 5 3 -7 23.03 2.26
 5 -3 -7 23.93 4.23
 5 3 -7 22.65 3.73
 5 -3 -6 329.69 13.6
 5 -3 -6 282.25 17.3
 5 3 -6 339.85 13.43
 5 3 -6 309.47 13.66
 5 3 -6 329.35 17
 5 3 -6 336.28 13.73
 5 -3 -6 314.62 13.39
 5 3 -6 326.96 17.26
 -5 3 6 295.18 13.27
 5 -3 -5 52.59 5.92
 5 3 -5 46.88 2.99
 5 -3 -5 46.2 3.11
 5 3 -5 41.53 3.04
 5 3 -5 43.4 5.06
 5 -3 -5 47.33 2.68
 5 3 -5 48.08 3.1
 5 -3 -5 48.04 3.04
 5 3 -5 45.82 5.24
 -5 3 5 43.2 2.82
 5 3 -4 240.49 10.18
 5 -3 -4 267.4 14.75
 5 -3 -4 251.65 10.4
 5 3 -4 237.72 13.92
 5 3 -4 208.49 10.16
 5 3 -4 246.28 13.77
 5 -3 -4 241.43 9.85
 5 -3 -4 231.33 10.19
 5 3 -4 245.22 10.39
 -5 3 4 215.34 9.94
 5 -3 -3 128.57 6.42
 5 3 -3 134.92 6.36
 5 -3 -3 144.84 10.23
 5 3 -3 137.33 9.66
 5 3 -3 131.33 5.76
 5 3 -3 128.01 6.35
 -5 3 3 143.76 9.84
 5 3 -3 140.75 9.59
 5 3 -3 132.98 6.11
 5 -3 -3 133.61 6.02
 5 -3 -3 141.33 6.41
 5 3 -3 136.33 6.52
 -5 3 3 126.51 6.08
 5 -3 -2 54.24 3.55
 5 3 -2 60.98 3.52
 5 -3 -2 74.42 6.87
 5 3 -2 55.54 5.99
 5 3 -2 60.51 3.05
 -5 3 2 61.36 6.1
 5 3 -2 51.6 5.6
 5 3 -2 61.05 3.29
 5 -3 -2 64.84 3.26
 5 -3 -2 62.38 3.55
 5 3 -2 60.84 3.67
 -5 3 2 54.11 3.2
 5 3 -1 360.51 14.84
 5 -3 -1 352.64 14.7
 5 3 -1 334.96 18.35
 5 3 -1 363.2 14.46
 5 -3 -1 354.74 14.32
 5 3 -1 361.68 14.19
 5 -3 -1 351.53 14.84
 5 3 -1 339.61 14.65
 5 -3 -1 349.89 19.06
 -5 3 1 326.1 18.22
 5 3 -1 324.57 18.13
 5 3 0 20.79 1.93
 5 -3 0 18.58 1.84
 5 -3 0 22.62 3.86
 5 3 0 14.42 3.16
 5 3 0 18.14 1.56
 5 -3 0 20.67 1.6
 5 3 0 17.91 1.81
 5 -3 0 17.25 1.96
 -5 3 0 16.68 3.24
 5 3 0 17.12 3.34
 5 3 0 19.92 1.56
 -5 3 -1 221.69 13.11
 5 -3 1 272.4 14.64
 5 3 1 218.96 9.54
 5 -3 1 214.36 9.72
 5 3 1 211.02 9.62
 5 -3 1 216.12 9.58
 5 3 1 217.85 13.09
 5 3 1 212.7 9.25
 5 -3 1 215.53 9.21
 5 3 1 227.33 13.06
 5 3 1 217.59 9.16
 5 3 1 227.34 11.25
 5 -3 2 3.75 1.08
 5 3 2 4.04 0.97
 5 3 2 3.89 1.04
 5 -3 2 2.74 1.3
 5 3 2 6.14 1.78
 5 3 2 3.44 2.18
 5 -3 2 4.39 2.47
 -5 3 -2 1.85 1.81
 5 -3 2 2.49 0.78
 5 3 2 3.24 0.84
 5 -3 2 2.84 1.01
 5 3 2 2.51 1.04
 5 3 2 3.6 1.93
 -5 3 -3 333.92 17.92
 5 3 3 361.57 18.08
 5 3 3 348.71 16.45
 5 -3 3 356.29 14.23
 5 -3 3 323.56 14.14
 5 3 3 311.78 14.09
 5 3 3 347.96 13.85
 5 -3 3 323.14 18.58
 5 3 3 344.89 14.09
 5 -3 3 338.13 14.36
 5 3 3 322.86 17.47
 5 -3 3 344.54 13.86
 5 3 3 339.49 13.85
 5 -3 4 45.15 3.05
 5 -3 4 54.41 3.24
 5 3 4 48.58 2.92
 5 3 4 48.71 5.24
 5 -3 4 44.5 2.72
 5 3 4 46.1 2.73
 5 -3 4 44.25 2.99
 5 3 4 40.67 2.82
 5 3 4 49.02 4.62
 5 3 4 44.68 2.49
 5 3 4 44.56 4.83
 -5 3 -4 50.59 5.49
 5 -3 5 411.05 17.11
 5 3 5 423.4 16.88
 5 -3 5 500.74 23.1
 5 3 5 405.61 20.43
 5 -3 5 411.32 16.7
 5 3 5 388.58 16.66
 5 -3 5 430.68 17.22
 5 -3 5 409.73 17.07
 5 3 5 404.35 19.69
 5 3 5 420.07 16.47
 5 3 5 420.96 20.41
 -5 3 -5 411.74 21.08
 5 -3 6 86.73 4.56
 5 -3 6 85.32 7.95
 5 3 6 84.21 4.21
 5 3 6 74.53 6.49
 5 -3 6 77.85 4.12
 5 3 6 77.5 4.08
 5 -3 6 72.92 4.32
 5 3 6 85.62 6.68
 5 3 6 86.21 3.98
 5 -3 6 76.1 4.37
 -5 3 -6 84.38 7.32
 5 3 6 81.77 6.61
 5 3 7 240.62 9.81
 5 -3 7 230.79 10.32
 -5 3 -7 246.9 14.39
 5 -3 7 231.82 10.47
 5 3 7 236.29 13.39
 5 -3 7 234.17 10.04
 5 3 7 227.37 9.95
 5 3 7 229.31 13
 5 3 7 241.94 13.12
 5 3 7 238.63 10.02
 5 -3 7 221.84 14.83
 5 3 8 230.15 13.05
 5 3 8 203.1 9.28
 -5 3 -8 254.23 14.27
 5 -3 8 222.89 9.89
 5 3 8 227.7 9.23
 5 -3 8 205.19 9.64
 5 3 9 27.97 4.08
 -5 3 -9 25.43 4.25
 5 -3 9 23.85 2.31
 5 -3 9 21.58 2.06
 5 3 9 25.8 1.85
 5 3 9 22.6 1.86
 5 3 10 33.92 2.34
 5 3 10 35.97 4.61
 5 3 10 34.18 2.3
 -5 3 -10 32.81 4.87
 5 -3 10 28.19 2.44
 5 -3 10 32.72 2.74
 5 3 10 35.43 2.27
 5 3 11 17.96 1.61
 5 3 11 16.09 3.44
 -5 3 -11 22.05 3.89
 5 3 11 15.54 1.58
 5 3 11 18.7 1.66
 5 -3 11 16.74 2.03
 -5 3 -12 28.64 4.5
 5 3 12 22.15 1.81
 5 3 12 22.11 3.87
 5 -3 12 20.38 2.21
 -5 3 -13 11.12 3.08
 5 3 13 11.2 1.3
 5 3 13 15.92 3.23
 5 -3 13 11.26 1.74
 5 3 14 15.26 3.23
 -5 3 -14 13.67 3.31
 -5 3 -15 6.8 2.48
 5 3 15 6.31 1.04
 5 3 15 3.5 2.06
 5 -3 16 15.37 1.83
 5 -3 16 12.57 1.24
 5 3 16 15.04 1.43
 5 -3 17 25.23 2.14
 5 -3 17 20.11 1.51
 5 3 17 23.37 1.72
 5 -3 17 23.76 1.84
 5 -3 18 1.38 0.6
 5 3 18 2 0.73
 5 3 18 2.13 0.94
 5 -3 18 2.5 0.76
 5 3 19 41.57 2.5
 5 -3 19 44.61 2.48
 5 -3 19 37.66 2.06
 5 3 19 44.63 2.34
 5 3 20 16.67 1.36
 5 -3 20 16.36 1.33
 5 3 20 17.28 1.23
 5 3 21 60.57 2.88
 5 -3 21 61.2 2.93
 5 3 21 59.47 2.73
 5 3 22 6.44 0.66
 5 -3 22 8.47 0.73
 -5 4 25 18.99 1.24
 -5 -4 25 17.5 1.18
 -5 -4 24 0.69 0.51
 -5 4 24 1.05 0.51
 -5 4 23 34.61 2.01
 -5 -4 23 32.83 2
 -5 4 22 1.36 0.72
 -5 -4 22 1.2 0.69
 -5 -4 22 0.52 0.63
 -5 4 22 1.32 0.68
 -5 4 21 130.8 6.12
 5 -4 -21 129.22 6.07
 -5 4 21 130.97 6.09
 -5 -4 21 137.85 6.18
 5 -4 -20 1.35 0.95
 5 4 -20 1.37 1.13
 -5 4 20 0.69 0.84
 -5 4 20 1.43 0.81
 5 4 -19 233.3 9.97
 5 -4 -19 227.75 9.71
 -5 4 19 212.23 9.3
 5 4 -19 197.05 9.02
 5 4 -19 181.42 13.69
 -5 4 18 0.32 1.63
 -5 -4 18 -0.31 1.67
 -5 4 18 -1.31 2.5
 -5 4 17 224.06 15.45
 -5 4 17 247.52 10.61
 5 4 -17 222.05 10.56
 5 -4 -17 218.42 10.48
 -5 -4 17 229.58 13.83
 -5 4 17 221.87 13.76
 5 -4 -16 3.3 1.43
 5 4 -16 1.36 1.21
 -5 4 16 3.31 2.35
 -5 4 16 4.29 2.32
 -5 -4 16 6.72 2.4
 -5 4 16 0.92 1.15
 5 4 -16 2.23 1.07
 -5 4 16 3.92 0.99
 5 4 -15 320.1 14.01
 5 4 -15 323.3 13.51
 -5 4 15 320.35 19.48
 -5 -4 15 290.86 17.16
 -5 4 15 304.63 13.25
 -5 4 15 330.32 17.54
 -5 4 15 320.78 13.85
 -5 4 14 21.9 3.87
 -5 4 14 19.54 2.17
 5 4 -14 19.58 2.33
 -5 4 14 29.23 5.17
 5 4 -14 21.48 2.02
 5 4 -13 185.35 11.03
 5 -4 -13 161.85 13.1
 5 4 -13 178.32 8.49
 5 -4 -13 200.84 8.43
 -5 4 13 171.58 11.6
 5 4 -13 184.1 8.99
 -5 4 13 177.13 8.73
 -5 4 13 178.96 13.87
 5 4 -12 11.35 1.89
 5 -4 -12 11.43 1.6
 5 4 -12 7.43 1.25
 -5 4 12 7.61 1.56
 -5 4 12 10.76 3.55
 -5 4 12 11.94 2.8
 5 -4 -12 7.52 3.1
 5 4 -12 14.66 2.9
 5 4 -11 115.83 8.67
 5 -4 -11 152.29 11.02
 5 4 -11 117.71 5.97
 -5 4 11 136.97 11.26
 -5 4 11 119.61 6.48
 5 -4 -11 134.63 6.36
 -5 4 11 129.4 9.2
 5 4 -11 139.32 6.83
 5 -4 -10 0.21 0.74
 5 4 -10 -0.15 0.89
 5 -4 -10 -0.43 1.1
 5 4 -10 1.09 1.17
 -5 4 10 1.61 1.08
 5 4 -10 0.29 1.53
 -5 4 10 -0.94 2.13
 5 -4 -10 -0.39 2.16
 5 4 -10 -0.3 1.44
 5 -4 -9 35.6 2.52
 5 4 -9 33.04 4.46
 5 -4 -9 30.48 4.97
 5 4 -9 39.61 2.6
 5 -4 -9 37.03 2.8
 5 4 -9 29.85 2.72
 -5 4 9 46.01 6.11
 5 4 -9 42.22 4.68
 -5 4 9 33.38 2.67
 5 -4 -8 2.3 0.99
 5 -4 -8 4.3 1.34
 5 4 -8 1.29 0.9
 5 4 -8 1.43 1.07
 -5 4 8 0.09 1.03
 -5 4 8 1.36 2.37
 5 4 -8 0.89 1.39
 5 4 -8 0.94 1.72
 5 -4 -8 -0.77 2.16
 5 -4 -7 19.53 1.83
 -5 4 7 20.02 1.98
 5 4 -7 23.88 1.98
 5 -4 -7 19.25 2.15
 -5 4 7 15.61 3.88
 5 4 -7 26.56 3.85
 5 4 -7 15.57 3.36
 5 -4 -7 21.09 4.19
 5 4 -7 19.05 2.08
 5 4 -6 0.61 1.44
 5 -4 -6 0.54 1.02
 5 4 -6 1.71 0.95
 5 -4 -6 0.63 1.09
 5 4 -6 1.76 1.04
 -5 4 6 0.81 0.93
 5 4 -6 0.32 1.65
 5 -4 -6 3.82 2.28
 5 4 -5 107.01 8.55
 5 -4 -5 115.48 5.77
 5 4 -5 113.51 5.57
 5 -4 -5 87.38 8.51
 5 -4 -5 113.27 5.56
 -5 4 5 105.65 5.48
 5 -4 -5 108.87 5.08
 5 4 -5 108.38 4.94
 5 4 -5 108.48 5.6
 5 4 -5 117.2 8.64
 5 4 -4 5.73 1.05
 5 4 -4 10.35 2.76
 5 -4 -4 5.39 0.91
 -5 4 4 5.27 1.15
 5 4 -4 4.08 1.1
 5 4 -4 8.93 1.35
 5 -4 -4 8.37 3.22
 5 4 -4 5.29 2.34
 5 -4 -4 4.76 1.22
 5 -4 -3 272.57 11.3
 5 -4 -3 296.12 16.45
 5 4 -3 282.67 11.82
 5 4 -3 269.89 15.52
 5 -4 -3 272.95 11.73
 5 4 -3 264.68 11.16
 5 4 -3 292.75 15.65
 5 4 -2 8.77 1.36
 5 -4 -2 6.52 0.99
 -5 4 2 11.35 3.06
 5 -4 -2 6.93 1.29
 5 4 -2 7.4 1.42
 5 4 -2 8.29 2.6
 5 -4 -2 15.21 3.55
 5 4 -2 8.37 2.68
 5 4 -2 6.07 1.11
 5 4 -1 284.17 11.66
 5 -4 -1 281.79 11.58
 5 4 -1 275.56 11.51
 -5 4 1 312.58 16.42
 5 -4 -1 281.87 12.06
 5 4 -1 273.12 12.11
 5 4 -1 252.77 15.37
 5 4 -1 278.99 11.99
 5 -4 -1 278.4 16.44
 5 4 -1 285.05 15.94
 5 4 -1 287.63 16.43
 5 -4 0 27.92 4.79
 5 4 0 33.77 4.6
 5 4 0 36.28 2.59
 5 -4 0 35.76 2.71
 5 4 0 28.72 3.12
 -5 4 0 31.3 4.42
 5 4 0 33 2.14
 5 4 0 35.46 4.82
 5 4 0 29.06 2.08
 5 -4 0 30.1 2.07
 5 4 0 25.27 4.11
 5 -4 0 33.83 2.51
 5 4 0 29 2.47
 5 4 1 295.14 17.12
 5 4 1 313.68 13.2
 5 -4 1 325.27 13.17
 5 4 1 328.2 13.22
 5 4 1 331.64 12.95
 5 4 1 298.38 13.58
 5 -4 1 329.49 13.66
 5 4 1 331.87 13.59
 5 -4 1 299.37 13.73
 5 -4 1 382.12 19.06
 -5 4 -1 335.86 17.77
 5 4 1 311.57 17.14
 5 -4 1 315.91 13.46
 5 4 1 329.61 15.51
 5 4 2 4.78 1.01
 -5 4 -2 6.43 2.55
 5 -4 2 6.78 1.03
 5 4 2 4.68 0.91
 5 -4 2 5.7 1.24
 5 4 2 4.68 0.96
 5 4 2 7.09 1.94
 5 -4 2 4.9 1.46
 5 4 2 4.73 1.12
 5 4 2 5.15 2.3
 5 -4 2 7.33 2.87
 5 -4 2 4.27 1.15
 5 4 2 3.93 1.14
 5 4 2 7.42 2.24
 5 4 3 427.23 20.97
 -5 4 -3 413.35 21.24
 5 4 3 428.6 16.47
 5 4 3 430.97 17.01
 5 -4 3 410.78 21.85
 5 -4 3 392.67 17.16
 5 4 3 379.54 16.94
 5 -4 3 409.89 17.1
 5 -4 3 416.24 17.04
 5 -4 3 417.15 16.66
 5 4 3 401.99 16.63
 5 4 3 419.91 16.74
 5 4 3 422.06 20.8
 5 4 3 428.37 19.61
 -5 4 -4 6.95 2.65
 5 4 4 8.26 1.11
 5 4 4 6.06 1.15
 5 4 4 5.84 1.15
 5 -4 4 5.94 1.41
 5 4 4 6.52 2
 5 -4 4 7.96 1.33
 5 4 4 4.9 2.23
 5 -4 4 9.78 2.99
 5 -4 4 7.4 1.11
 5 4 4 7.14 1.04
 5 -4 4 7.36 1.34
 5 4 4 5.34 2.02
 5 4 5 99.56 7.87
 5 4 5 108.17 5.27
 5 4 5 108.58 4.96
 5 -4 5 104.05 5.47
 5 -4 5 111.64 9.1
 5 -4 5 104.65 5.51
 5 4 5 107.72 5.27
 5 4 5 105.56 7.66
 -5 4 -5 102.75 8.57
 5 -4 5 105.49 5.48
 5 -4 5 105.09 5.1
 5 4 5 99.1 7.85
 5 4 6 45.18 4.86
 5 4 6 40.61 2.82
 5 4 6 45.79 2.62
 5 -4 6 45.69 3.13
 5 4 6 48.19 2.91
 5 -4 6 45.22 5.82
 5 4 6 44 4.79
 -5 4 -6 42.77 5.33
 5 -4 6 46.67 3.11
 5 -4 6 40.22 3.01
 5 -4 6 45.83 2.75
 5 4 6 40.64 4.68
 5 4 7 94.69 4.39
 5 -4 7 99.1 8.64
 5 4 7 84.52 4.46
 5 4 7 84.98 4.63
 -5 4 -7 95.02 8.07
 5 -4 7 89.81 4.8
 5 -4 7 85.93 4.8
 5 -4 7 85.99 4.46
 5 -4 7 88.87 4.89
 5 4 7 83.1 6.83
 5 4 7 85.83 7.1
 5 -4 8 45.72 3.26
 5 4 8 48.09 3.05
 5 -4 8 53.76 3.43
 5 -4 8 48.88 2.99
 5 4 8 51.72 3.21
 -5 4 -8 50.2 6.02
 5 4 8 49.97 2.89
 5 4 8 50.97 5.42
 5 4 9 0.37 0.8
 5 4 9 0.15 0.84
 5 -4 9 -0.18 1.01
 5 4 9 0.73 1
 5 -4 9 0.42 0.8
 -5 4 -9 1.17 1.89
 5 -4 9 0.39 1.16
 5 4 9 0.64 1.72
 5 -4 10 9.68 1.56
 -5 4 -10 12.39 3.17
 5 4 10 12.58 1.64
 5 4 10 16.18 3.31
 5 -4 10 11.1 1.71
 5 4 10 12.19 1.44
 5 4 10 11.97 1.37
 5 4 11 21.93 1.83
 5 -4 11 25.42 2.37
 5 4 11 20.35 2.01
 5 4 11 20.13 3.71
 5 -4 11 19.87 2.05
 -5 4 -11 20.15 3.86
 5 4 11 21.05 1.78
 5 -4 12 99.86 5.52
 5 4 12 107.11 5.4
 5 4 12 113.78 8.62
 5 4 12 96.84 4.91
 5 4 12 100.77 4.95
 -5 4 -12 104.21 8.94
 5 4 13 1.66 1.87
 -5 4 -13 0.4 2.03
 5 4 14 4.51 2.17
 5 4 14 3.63 0.92
 -5 4 -14 3.85 2.26
 5 -4 15 0.91 1.05
 5 4 15 1.14 1.01
 5 4 15 0.47 0.78
 5 -4 16 0.17 1.02
 5 4 16 0.56 0.89
 5 4 16 0.99 0.73
 5 -4 16 1.25 0.78
 5 -4 17 0.86 1.01
 5 4 17 0.57 0.93
 5 4 17 -0.1 0.65
 5 -4 17 0.17 0.74
 5 -4 18 2.76 1.04
 5 4 18 3.49 0.74
 5 4 18 3.65 0.89
 5 -4 18 2.86 0.77
 5 4 19 0.15 0.57
 5 4 19 0.54 0.69
 5 -4 19 0.22 0.6
 5 4 20 0.34 0.48
 5 4 20 0.78 0.6
 5 -4 20 0.81 0.56
 5 4 21 9.66 0.84
 5 -4 21 11.85 0.92
 -5 -5 25 1.16 0.37
 -5 5 24 5.82 0.63
 -5 -5 24 4.28 0.57
 -5 5 23 1.63 0.55
 -5 -5 23 1.18 0.52
 -5 -5 23 1.74 0.55
 -5 5 23 1.48 0.53
 -5 5 22 2.12 0.75
 -5 -5 22 1.15 0.61
 -5 -5 22 2.64 0.72
 -5 5 22 2.39 0.65
 -5 5 21 0.23 0.7
 -5 -5 21 0.37 0.61
 -5 5 21 -0.05 0.59
 -5 5 20 6.82 1.02
 5 5 -20 6.56 0.88
 -5 5 20 8.64 1.24
 5 -5 -20 5.26 1.06
 -5 5 19 2.32 0.84
 5 -5 -19 3.49 1.08
 5 5 -19 2.02 0.75
 5 -5 -18 5.09 1.27
 -5 5 18 4.32 0.97
 5 5 -18 4.35 0.99
 5 5 -18 3.03 1.27
 -5 5 17 2.31 2.48
 5 5 -17 0.87 0.89
 5 5 -17 2.14 2.07
 5 -5 -17 1.75 1.11
 -5 5 16 15.39 3.95
 -5 -5 16 16.42 3.12
 5 5 -16 15.1 2.02
 -5 5 16 14.85 1.98
 5 5 -16 14.17 3.79
 5 5 -15 2.16 1.39
 5 5 -15 1.51 0.96
 -5 5 15 1.48 2.25
 -5 5 15 3.28 1.23
 -5 -5 15 2.49 1.82
 5 5 -15 -1.36 2.49
 5 5 -14 73.06 4.46
 -5 -5 14 58.54 6.15
 -5 5 14 56.42 7.51
 5 5 -14 63.43 3.86
 -5 5 14 61.12 4.07
 5 -5 -13 -0.78 1.09
 5 -5 -13 2.72 2.41
 -5 5 13 1.04 1.2
 5 5 -13 1.08 1.02
 5 5 -13 1.04 1.26
 -5 5 13 0.51 2.33
 -5 5 12 71.57 4.41
 5 5 -12 72.54 4.31
 -5 5 12 68.75 8.11
 5 -5 -12 77.9 4.32
 5 -5 -12 59.64 7.34
 5 5 -12 69.76 4.59
 5 5 -11 15.89 2.13
 5 -5 -11 11.2 3.64
 -5 5 11 19.72 2.18
 5 -5 -11 18.34 2.1
 5 5 -11 20.82 2.01
 -5 5 11 18 4.36
 5 -5 -10 51.06 6.94
 5 -5 -10 57.54 3.92
 -5 5 10 65.19 7.85
 5 5 -10 64.41 4.15
 5 5 -10 66.35 6.25
 -5 5 10 66.8 4.07
 -5 5 9 41.5 3.06
 5 5 -9 50.02 3.03
 5 -5 -9 33.81 3.02
 -5 5 9 42.3 6.34
 5 5 -9 42.36 3.18
 5 -5 -9 34.2 5.56
 5 5 -9 37.25 4.84
 5 -5 -9 41.7 2.77
 5 -5 -8 113.32 5.53
 5 5 -8 110.45 5.24
 5 5 -8 117.11 5.64
 5 -5 -8 111.68 6
 5 -5 -8 92.43 9.04
 -5 5 8 113.27 10.23
 5 5 -8 97.74 5.72
 5 5 -8 106.72 8.56
 -5 5 8 110.55 5.81
 5 -5 -7 74.11 4.23
 5 5 -7 76.59 4.01
 5 5 -7 87.06 4.43
 5 -5 -7 70.22 7.63
 -5 5 7 94.81 8.85
 5 5 -7 70.53 4.42
 5 5 -7 61.13 6.65
 -5 5 7 76.06 4.41
 5 -5 -6 57.89 3.48
 5 5 -6 53.36 3.25
 -5 5 6 56.63 3.59
 5 5 -6 48.78 3.49
 5 -5 -6 45.55 6.47
 5 5 -6 67.65 3.67
 -5 5 6 64.54 7.48
 5 5 -6 55.65 5.96
 5 5 -5 207.66 13.07
 5 -5 -5 212.4 9.29
 5 5 -5 206.23 8.74
 5 -5 -5 187.2 13.62
 5 5 -5 234.47 9.5
 -5 5 5 187.89 14.1
 5 5 -5 221.88 13.17
 5 5 -5 183.15 9.26
 5 -5 -4 87.14 4.77
 5 5 -4 85.65 4.31
 5 5 -4 84.84 7.58
 5 -5 -4 78.86 8.18
 5 5 -4 98.91 4.91
 5 5 -4 88.97 7.79
 5 5 -3 162.74 11.19
 5 5 -3 157.73 7.07
 5 -5 -3 165.51 7.56
 5 5 -3 155.28 10.86
 5 -5 -3 157.3 7.01
 5 5 -3 160.97 7.59
 5 -5 -3 193.55 12.69
 5 5 -2 1.29 0.99
 5 5 -2 -0.68 1.95
 5 -5 -2 2.08 2.58
 5 5 -2 2.11 1.93
 5 -5 -2 1.5 0.99
 5 5 -2 4.16 2.63
 -5 5 2 0.75 2.06
 5 5 -2 2.35 1.1
 5 -5 -2 2.35 0.76
 5 5 -1 207.63 8.97
 5 -5 -1 173.83 13.04
 5 5 -1 185.03 12.25
 -5 5 1 217.17 13.28
 5 5 -1 199.6 12.66
 -5 5 1 174.09 8.55
 5 5 -1 208.76 13.71
 5 -5 -1 198.29 8.84
 5 5 -1 192.89 8.4
 5 -5 -1 197.96 8.35
 5 5 0 79.3 3.98
 5 5 0 75.57 4.27
 5 5 0 72.44 5.5
 5 5 0 68.98 6.8
 -5 5 0 75.48 7.2
 5 5 0 67.83 6.78
 -5 5 0 66.46 3.92
 5 5 0 77.34 7.67
 5 -5 0 86.71 4.42
 5 -5 0 74.32 3.78
 -5 5 -1 305.96 18.05
 5 5 1 319.66 17.99
 5 5 1 368.19 19.62
 5 -5 1 347.42 14.14
 5 5 1 341.51 13.71
 5 -5 1 328.9 19.05
 5 5 1 342.08 14.1
 5 5 1 338.84 16.18
 5 -5 1 324.53 13.86
 -5 5 -1 299.54 13.65
 5 -5 1 343.76 13.6
 5 5 1 341.99 18.16
 5 5 2 54.65 3
 5 -5 2 56.1 3.53
 5 5 2 54.34 3.2
 5 -5 2 44.67 6.33
 5 5 2 55.31 3.43
 5 5 2 50.5 4.77
 5 -5 2 51.6 3.01
 5 5 2 52.54 5.78
 -5 5 -2 56.27 6.2
 5 5 2 60.4 6.69
 5 -5 2 52.93 3.3
 5 5 3 295.92 12.2
 5 -5 3 301.62 12.85
 5 5 3 297.63 12.45
 5 -5 3 311.42 13.02
 5 5 3 302.8 12.71
 5 -5 3 255.86 16.94
 5 5 3 296.04 15.2
 -5 5 -3 277.86 16.71
 5 5 3 276.11 16.26
 5 5 3 313.32 17.91
 5 -5 3 292.42 12.62
 5 -5 3 295.03 12.28
 5 5 4 120.63 8.21
 5 -5 4 116.72 5.91
 5 -5 4 114.57 5.5
 5 5 4 109.76 8.66
 5 5 4 117.7 5.72
 5 -5 4 107.31 5.94
 5 5 4 124.63 5.52
 -5 5 -4 117.93 9.42
 5 5 4 131.07 5.97
 5 -5 4 97.46 9.4
 5 -5 4 120.76 6.2
 5 5 4 114.85 5.86
 5 5 5 59.02 5.51
 5 -5 5 56.94 3.52
 5 -5 5 57.18 3.2
 5 5 5 59.75 5.84
 5 5 5 54.11 3.39
 5 -5 5 57.22 3.66
 5 5 5 57.88 3.16
 -5 5 -5 54.45 6.18
 5 -5 5 56.24 6.8
 5 -5 5 55.46 3.71
 5 5 5 52.45 3.41
 5 5 6 132.64 9.32
 5 -5 6 137.87 6.75
 5 -5 6 139.82 6.36
 5 5 6 115.68 8.98
 5 5 6 143.23 6.59
 5 -5 6 143.92 11.02
 5 -5 6 137.64 6.83
 5 -5 6 146.8 6.88
 5 5 6 137.75 6.61
 5 5 6 130.4 6.24
 -5 5 -6 139.39 10.49
 5 5 7 83.94 4.22
 5 -5 7 83.68 4.27
 5 -5 7 73.32 4.59
 -5 5 -7 98.12 8.4
 5 5 7 78.39 4.44
 5 -5 7 74.82 7.96
 5 -5 7 94.32 4.81
 5 -5 7 84.15 4.69
 5 5 7 77.88 4.43
 5 5 7 91.42 7.36
 5 5 8 106.48 8.18
 5 5 8 99.95 5.22
 5 -5 8 99.69 4.95
 5 -5 8 94.3 5.28
 5 5 8 100.91 5.1
 5 5 8 98.1 4.85
 -5 5 -8 105.83 8.96
 5 -5 8 100.18 5.4
 5 5 9 145.59 9.74
 5 5 9 122.62 6.14
 5 -5 9 127.33 5.92
 5 -5 9 118.52 6.21
 5 5 9 128.09 6.05
 5 5 9 121.07 5.8
 -5 5 -9 129.1 10.07
 5 -5 9 118.06 6.27
 5 5 10 77.41 7.22
 5 5 10 84.88 4.61
 5 -5 10 82.9 4.33
 5 -5 10 78.07 4.58
 5 5 10 82.56 4.37
 5 5 10 84.17 4.27
 -5 5 -10 84.67 8.01
 5 -5 10 84.3 4.81
 5 5 11 67.46 6.65
 5 5 11 67.68 3.8
 5 -5 11 66.75 4.08
 5 -5 11 70.34 4.23
 -5 5 -11 80.53 7.67
 5 5 11 75.23 3.81
 5 -5 11 67.6 3.78
 5 5 11 67.52 4.02
 -5 5 -12 17.5 3.79
 5 5 12 19.06 3.51
 5 -5 13 0.07 0.77
 5 5 13 2.23 1.87
 5 5 13 1.59 1.12
 -5 5 -13 1.54 1.92
 5 5 13 0.74 0.84
 5 -5 14 2.51 1.22
 5 5 14 2.03 1.04
 5 -5 14 1.59 0.82
 5 5 14 3.11 0.92
 5 -5 15 2.28 1.12
 5 5 15 2.21 1.05
 5 5 15 2.53 0.83
 5 -5 15 2.32 0.83
 5 -5 16 14.37 1.71
 5 5 16 15.03 1.55
 5 5 16 15.62 1.41
 5 -5 16 17.12 1.45
 5 -5 17 23.53 2
 5 5 17 24 1.85
 5 -5 17 23.5 1.72
 5 5 17 26.17 1.72
 5 5 18 30.34 1.94
 5 -5 18 29.48 1.84
 5 5 18 28.4 1.8
 5 5 19 27.88 1.69
 5 -5 19 26.37 1.63
 5 5 19 25.5 1.57
 5 5 20 18.13 1.17
 5 -5 20 17.35 1.14
 5 5 20 17.58 1.08
 -5 -6 23 1.75 0.46
 -5 6 22 0.78 0.57
 -5 -6 22 0.25 0.52
 -5 -6 22 0.41 0.42
 -5 6 22 0.77 0.42
 -5 6 21 2.15 0.77
 -5 -6 21 0.78 0.58
 -5 6 21 1.19 0.54
 5 6 -21 1.4 0.42
 -5 6 20 -0.62 0.76
 5 6 -20 0.38 0.48
 5 -6 -19 2.74 0.88
 5 6 -19 2.46 0.71
 -5 6 19 3.17 0.99
 -5 6 18 19.82 1.92
 5 6 -18 18.03 1.63
 5 -6 -18 17.77 1.82
 -5 6 17 3.35 1.23
 5 -6 -17 4.12 1.22
 5 6 -17 4.17 1.02
 5 6 -16 7.68 1.25
 -5 6 16 8.07 1.45
 -5 6 16 3.29 2.48
 5 6 -16 5.75 2.7
 5 -6 -16 6.62 1.52
 -5 6 15 7.33 3.29
 5 6 -15 0.43 1.95
 -5 6 14 0.91 1.04
 5 6 -14 0.86 0.93
 -5 6 14 1.01 2.43
 5 6 -14 0.44 2.53
 5 -6 -13 1.5 2.07
 5 -6 -13 2.66 1.1
 -5 6 13 2.89 1.26
 5 6 -13 3.77 1.32
 5 6 -13 5 1.23
 -5 6 13 4.11 2.7
 5 6 -13 1.78 2.39
 5 -6 -12 1.97 2.35
 5 -6 -12 0.26 1.1
 -5 6 12 0.52 1.2
 5 6 -12 0.34 1.17
 5 6 -12 -0.55 1.01
 -5 6 12 2.09 2.67
 5 6 -12 -1.34 2.34
 5 -6 -11 13.3 3.85
 5 -6 -11 20.73 2.23
 -5 6 11 18.87 2.17
 5 6 -11 20.55 2.11
 5 6 -11 19.43 2.35
 -5 6 11 20.68 4.67
 5 6 -11 17.65 4.1
 5 -6 -10 4.55 2.83
 5 -6 -10 3.93 1.53
 -5 6 10 2.87 1.24
 5 6 -10 1.68 1.23
 5 6 -10 3.22 1.14
 -5 6 10 3.2 2.66
 5 6 -10 3.89 2.48
 5 -6 -9 26.28 5.04
 5 -6 -9 28.18 2.69
 5 6 -9 27.2 4.83
 5 6 -9 36.24 2.98
 5 6 -9 37.88 2.82
 -5 6 9 30.2 2.72
 -5 6 9 38.62 6.04
 5 -6 -8 6.97 1.26
 5 -6 -8 14.26 3.87
 5 6 -8 7.25 1.59
 -5 6 8 16.23 4.27
 5 6 -8 8.82 1.21
 -5 6 8 10.22 1.67
 5 6 -8 13.25 3.38
 5 6 -8 9.01 1.5
 5 6 -7 41.21 2.96
 -5 6 7 38.67 2.92
 5 -6 -7 33.71 5.6
 5 6 -7 34.73 5.01
 5 -6 -7 41.74 2.8
 -5 6 7 36.79 5.91
 5 6 -7 38.18 5.17
 5 6 -7 36.82 2.5
 5 6 -7 37.87 3.1
 5 -6 -6 89.28 8.91
 5 6 -6 78.22 7.46
 5 -6 -6 74.39 4.27
 -5 6 6 85.69 9.06
 5 6 -6 80.77 7.35
 5 6 -6 85.6 4.18
 5 6 -6 78.05 4.47
 5 6 -6 60.44 4.35
 5 6 -5 31.53 2.55
 -5 6 5 27.47 5.21
 5 6 -5 27.66 2.22
 5 -6 -5 16.45 4.34
 5 6 -5 26.7 4.42
 5 -6 -5 31.02 2.44
 5 -6 -4 117.63 5.99
 5 6 -4 114.79 5.56
 -5 6 4 118.56 10.86
 5 -6 -4 116.58 10.4
 5 6 -4 123.13 5.88
 5 6 -4 123.34 9.63
 5 6 -3 84.75 4.47
 -5 6 3 76.46 4.51
 5 -6 -3 86.57 4.56
 5 6 -3 85.65 8.65
 -5 6 3 76.2 8.58
 5 6 -3 70.21 7.26
 5 -6 -3 71.69 7.94
 5 6 -3 80.06 4.21
 5 6 -2 70.99 7.85
 5 6 -2 67.39 3.83
 -5 6 2 58.28 3.73
 5 -6 -2 68.25 3.9
 5 -6 -2 51.15 7.13
 5 6 -2 62.11 3.56
 5 6 -2 63.29 6.66
 5 6 -1 117.16 10.31
 5 6 -1 110.3 9.19
 5 6 -1 111.82 5.76
 -5 6 1 109.21 5.7
 -5 6 1 116.16 9.69
 5 -6 -1 91.54 9.89
 5 6 -1 122.77 5.63
 5 -6 -1 114.32 5.86
 5 6 0 47.56 6.34
 5 -6 0 51.35 3.25
 5 6 0 41.83 5.47
 5 6 0 45.7 3.1
 -5 6 0 47.67 3.05
 -5 6 0 42.27 5.69
 5 -6 0 41.68 6.21
 5 6 0 44.49 2.96
 5 6 0 41.86 2.94
 5 -6 1 44.78 6.89
 -5 6 -1 63.79 7.08
 5 6 1 63.89 3.84
 -5 6 -1 58.46 3.6
 5 6 1 59.38 6.49
 5 -6 1 67.57 3.97
 5 6 1 72.09 7.85
 5 6 1 66.48 3.7
 5 6 2 -0.24 1.65
 5 -6 2 1.58 1.12
 5 6 2 0.99 1.24
 -5 6 -2 0.94 0.81
 5 6 2 0.78 1.03
 5 -6 2 0.45 2.28
 5 6 2 0.35 1.81
 5 6 2 1.39 2.03
 -5 6 -2 0.81 2.46
 5 -6 2 1.07 0.94
 5 6 3 0.25 1.63
 5 6 3 2.77 1.06
 5 -6 3 1.41 1.14
 5 6 3 2.33 1.19
 5 -6 3 0.88 0.71
 5 -6 3 0.89 2.32
 5 6 3 -0.35 2.07
 -5 6 -3 0.4 2.27
 5 6 3 2.35 2.34
 5 -6 3 2.23 1.03
 5 6 4 9.25 1.39
 5 6 4 9.38 2.45
 5 -6 4 5.7 2.88
 5 6 4 7.26 1.32
 5 6 4 7.1 3.1
 -5 6 -4 10.52 3.16
 5 -6 4 7.45 1.09
 5 -6 4 4.95 1.37
 5 6 4 5.3 1.33
 5 -6 4 7.53 1.33
 5 6 5 65.04 3.61
 5 -6 5 66.47 4.11
 -5 6 -5 57.73 6.7
 5 -6 5 58.9 4.04
 5 -6 5 48.09 6.71
 5 6 5 62.96 3.85
 5 6 5 66.72 3.85
 5 -6 5 71.21 3.58
 5 6 5 70.84 6.22
 5 6 5 66.66 7.67
 5 -6 5 65.46 3.87
 5 6 6 9.71 3.49
 -5 6 -6 10.63 3.17
 5 6 6 10.88 1.46
 5 -6 6 11.32 1.28
 5 -6 6 11.5 1.58
 5 -6 6 16.01 1.86
 5 -6 6 11.9 1.69
 5 6 6 11.2 1.56
 5 6 6 8.22 2.42
 5 -6 6 9.74 3.28
 5 6 6 12.08 1.62
 5 -6 7 112.7 5.74
 5 -6 7 110.04 5.19
 5 6 7 106.26 5.46
 -5 6 -7 94.02 8.8
 5 6 7 106.12 5.46
 5 6 7 108.03 5.23
 5 -6 7 105.06 5.6
 5 6 7 99.42 7.97
 5 -6 8 134.41 6.96
 5 -6 8 150.42 6.57
 5 6 8 131.63 6.79
 -5 6 -8 143.82 10.98
 5 6 8 144.86 6.79
 5 6 8 145.33 6.56
 5 -6 8 139.18 6.97
 5 6 8 149.9 10.07
 5 -6 9 151.07 7.12
 5 -6 9 143.25 6.57
 5 6 9 147.27 6.95
 -5 6 -9 139.77 10.94
 5 6 9 138.48 6.76
 5 6 9 144.03 6.59
 5 6 9 131.34 9.7
 5 -6 9 143.45 7.04
 5 6 10 180.46 11.75
 -5 6 -10 189.88 12.77
 5 6 11 253.84 14.67
 5 -6 11 258.69 11.28
 -5 6 -11 252.08 15.64
 5 6 11 245.99 10.91
 5 -6 11 270.82 10.91
 5 6 11 256.06 10.85
 5 6 12 145.11 6.88
 5 6 12 150.65 6.65
 5 -6 12 149.46 7.14
 5 -6 12 139.39 6.92
 5 6 12 149.32 6.64
 5 -6 12 141.69 6.58
 5 6 13 378.67 15.1
 5 6 13 370.4 14.77
 5 -6 13 381.28 15.33
 5 -6 13 359.1 15.05
 5 6 13 351.61 14.66
 5 -6 13 352.21 14.75
 5 -6 14 142.22 6.13
 5 6 14 142.43 6.14
 5 -6 14 124.96 6.2
 5 -6 14 130.17 6.52
 5 6 14 136.19 6.36
 5 6 15 191.78 8.25
 5 -6 15 194.79 8.26
 5 -6 15 200.97 8.74
 5 6 15 195.18 8.48
 5 6 16 67.98 3.35
 5 -6 16 68.26 3.34
 5 -6 16 64.36 3.7
 5 6 16 68.34 3.54
 5 6 17 90.23 4.21
 5 -6 17 94.33 4.22
 5 -6 17 99.84 4.66
 5 6 17 92.28 4.37
 5 -6 18 62.65 2.91
 5 6 18 60.77 3
 5 6 18 62.14 2.92
 5 6 19 31.96 1.73
 5 6 19 32.9 1.68
 -5 -7 22 0.98 0.44
 -5 7 22 0.55 0.44
 -5 -7 21 2.93 0.69
 -5 -7 21 1.79 0.47
 -5 7 20 4.97 0.9
 -5 -7 20 3.21 0.66
 5 7 -20 3.04 0.57
 5 7 -19 1.14 0.6
 -5 7 19 0.85 0.74
 5 7 -18 1.96 0.69
 5 -7 -18 -0.27 0.74
 -5 7 18 0.55 0.8
 5 7 -17 7.66 1.11
 -5 7 17 6.93 1.28
 5 -7 -17 7.6 1.26
 5 7 -16 1.13 0.79
 -5 7 16 2.35 1.08
 5 -7 -16 1.71 1.02
 -5 7 15 33.66 2.64
 5 7 -15 32.01 2.38
 -5 7 14 -0.09 0.97
 5 7 -14 0.71 0.85
 -5 7 14 -0.48 2.24
 -5 7 13 97.03 9.38
 5 7 -13 84.84 8.37
 5 -7 -13 87.19 4.7
 5 7 -12 0.41 1.94
 -5 7 12 0.51 2.15
 5 -7 -12 1.12 1.8
 5 7 -11 103.46 9.79
 5 7 -11 138.25 6.49
 -5 7 11 133.03 6.6
 -5 7 11 121.34 11.08
 5 -7 -11 89.78 9.13
 5 -7 -10 7.09 1.76
 -5 7 10 8.99 3.63
 5 7 -10 10.91 1.6
 5 7 -10 11.12 3.19
 -5 7 10 12.4 1.7
 5 -7 -10 5.33 3.18
 5 7 -9 83.81 8.35
 5 7 -9 100.3 5.32
 -5 7 9 99.6 5.43
 -5 7 9 82.71 9.43
 5 -7 -9 95.7 9.06
 5 7 -8 0.94 1.01
 -5 7 8 4.31 2.96
 5 7 -8 0.39 1.69
 -5 7 8 1.01 1.16
 5 -7 -8 2.19 2.36
 5 -7 -7 134.65 11.34
 5 7 -7 147.91 6.81
 -5 7 7 141.48 12.4
 -5 7 7 144.32 7.34
 5 7 -7 156.03 7.38
 5 -7 -7 159.9 7.12
 5 7 -7 118.11 10.16
 -5 7 6 1.07 2.34
 5 -7 -6 0.24 0.92
 5 7 -6 0.56 0.83
 5 7 -6 1.03 1.06
 5 -7 -6 -0.46 2.78
 5 -7 -5 219.01 9.28
 -5 7 5 173.37 14.45
 5 7 -5 201.15 14.97
 5 7 -5 200.44 9.35
 5 7 -5 208.89 9.06
 -5 7 4 16.93 4.66
 5 7 -4 14.53 4.19
 5 7 -4 19.61 2.04
 5 7 -4 21.43 1.96
 5 -7 -4 22.55 2.1
 5 7 -3 14.57 1.71
 5 -7 -3 18.4 1.89
 -5 7 3 17.78 1.92
 5 7 -3 10.79 3.76
 5 7 -3 16.48 1.84
 5 -7 -3 9.85 3.57
 5 7 -3 17.31 1.92
 -5 7 3 10.01 3.95
 5 7 -2 63.42 7.75
 5 7 -2 69.14 3.77
 -5 7 2 61.96 3.91
 5 -7 -2 55.47 7.3
 5 7 -2 63.91 3.86
 -5 7 2 69.84 8.04
 5 7 -2 60.15 3.8
 5 -7 -2 70.41 4.03
 5 7 -1 7.91 1.41
 5 7 -1 9.54 3.4
 5 -7 -1 10.83 1.57
 5 7 -1 9 1.39
 -5 7 1 7.77 1.39
 -5 7 1 10.92 3.62
 5 -7 -1 3.76 3.08
 5 7 -1 9.1 1.61
 5 7 0 90.85 5.02
 -5 7 0 75.54 8.89
 5 7 0 80.87 8.96
 -5 7 0 90.34 4.99
 5 -7 0 102.01 5.22
 5 7 0 102.99 4.97
 5 -7 0 75.07 8.56
 -5 7 -1 8.76 1.38
 5 7 1 4.99 2.64
 -5 7 -1 11.23 3.33
 5 -7 1 9.92 1.56
 -5 7 -1 7.73 3.38
 5 7 1 8.78 1.46
 5 -7 1 5.59 2.96
 5 7 1 12.85 1.76
 5 7 2 25.72 2.32
 -5 7 -2 19.86 4.56
 5 -7 2 26.04 2.41
 -5 7 -2 22.56 2.04
 5 7 2 21.53 4.82
 -5 7 -2 27.18 4.58
 5 7 2 22.87 2.19
 5 -7 2 23.1 4.68
 5 7 3 1.15 1.06
 -5 7 -3 4.61 2.86
 5 7 3 3.5 2.75
 5 -7 3 1.06 1.02
 5 7 3 0.6 1.26
 -5 7 -3 0.5 2.2
 5 -7 3 2.28 2.33
 5 -7 3 0.76 0.91
 5 7 4 118.01 5.79
 -5 7 -4 111.43 9.66
 5 -7 4 121.77 6.07
 5 7 4 118.15 5.92
 5 -7 4 108.79 5.68
 5 -7 4 94.87 9.6
 5 7 4 114.21 10.37
 5 -7 5 3.49 2.56
 5 7 5 3.72 1.15
 5 7 5 3.51 2.7
 -5 7 -5 2.08 2.07
 5 -7 5 1.06 1.07
 5 -7 5 4.26 1.44
 5 7 5 2.47 1.31
 5 -7 5 3.37 1.26
 5 7 6 113.73 5.54
 5 -7 6 115.96 6.05
 5 -7 6 112.7 5.77
 5 -7 6 127.11 10.35
 5 -7 6 115.15 6.06
 5 7 6 115.07 10.53
 5 7 6 114.23 5.82
 -5 7 -6 108.47 9.5
 5 7 6 119.29 5.82
 5 7 6 111.34 8.42
 5 7 7 51.12 5.5
 5 7 7 53.6 7.12
 5 -7 7 55.95 3.65
 5 7 7 51.55 3.45
 -5 7 -7 57.51 6.54
 5 7 7 55.37 3.45
 -5 7 -8 95.28 8.51
 5 7 8 85.14 7.3
 5 -7 9 54.25 3.4
 -5 7 -9 48.64 6.14
 5 -7 9 47.94 3.28
 5 7 9 55.41 3.11
 5 7 9 47.37 3.1
 5 7 9 46.51 5.37
 5 -7 10 30.33 2.01
 5 7 10 28.76 2.17
 5 7 10 29.02 2.2
 5 -7 10 28.11 2.37
 5 -7 10 30.05 2.45
 5 7 10 34.37 2.5
 5 -7 11 24.27 1.79
 5 7 11 28.72 2.08
 5 -7 11 26.56 2.26
 5 -7 11 28 2.29
 5 7 11 25.41 2.19
 5 7 11 26.29 1.97
 5 -7 12 4.32 0.84
 5 7 12 4.41 1.23
 5 -7 12 3.92 1.07
 5 7 12 3.72 0.86
 5 7 12 4.23 1.05
 5 -7 12 4.62 1.13
 5 -7 13 1.03 0.59
 5 7 13 0.74 1.05
 5 -7 13 1.36 0.84
 5 7 13 1.08 0.66
 5 7 13 0.75 0.89
 5 -7 13 1.81 0.98
 5 -7 14 0.88 0.54
 5 7 14 0.33 0.91
 5 -7 14 0.93 0.72
 5 7 14 0.73 0.8
 5 7 14 -0.11 0.51
 5 -7 14 2.26 0.94
 5 7 15 -0.1 0.91
 5 -7 15 0.42 0.83
 5 -7 15 0.33 0.48
 5 7 15 1.37 0.76
 5 -7 16 7.27 1.07
 5 -7 16 5 0.63
 5 7 16 5.79 0.98
 5 7 16 7.83 0.93
 5 7 17 0.41 0.65
 5 7 18 8.09 0.76
 -5 8 21 0.66 0.43
 -5 -8 21 1.41 0.45
 -5 8 20 52.96 2.62
 -5 -8 20 45.5 2.45
 -5 8 19 1.15 0.72
 -5 -8 19 1.77 0.7
 5 8 -19 1.12 0.49
 -5 8 18 97.48 4.71
 5 8 -18 96.84 4.38
 -5 8 17 5.42 1.12
 -5 8 17 6.06 1.15
 5 8 -17 7.31 0.98
 5 -8 -17 3.52 0.85
 -5 8 16 87.05 4.14
 5 8 -16 82.88 3.82
 5 8 -15 3.35 0.93
 -5 8 15 1.99 1.08
 5 8 -14 42.86 2.81
 -5 8 14 45.18 3.07
 -5 8 13 3.49 1.17
 5 -8 -13 2.69 1.02
 5 8 -13 3.9 1.08
 5 8 -12 29.7 2.27
 -5 8 12 25.79 2.35
 5 -8 -12 22.91 2.15
 5 8 -12 23.26 1.87
 5 -8 -11 1.22 1.11
 5 8 -11 0.99 0.83
 -5 8 11 1.03 1.06
 5 8 -11 1.31 0.94
 5 -8 -10 5.78 2.76
 5 8 -10 8.69 1.31
 -5 8 10 8.39 3.24
 5 -8 -10 7.41 1.63
 5 -8 -9 0.81 2.38
 -5 8 9 4.04 2.9
 5 8 -9 2.89 2.24
 -5 8 8 -1.02 2.55
 5 -8 -8 -0.42 2.22
 5 8 -7 1.08 2.68
 -5 8 7 0.52 2.45
 5 -8 -7 -0.88 2.12
 5 8 -6 11.28 1.6
 5 8 -6 11.3 3.96
 -5 8 6 10.01 3.46
 5 -8 -6 8.57 3.61
 5 -8 -5 5.06 2.81
 5 -8 -5 8.12 1.39
 5 8 -5 8.58 1.43
 5 8 -5 9.64 3.39
 -5 8 5 2.12 2.86
 5 8 -5 7.1 1.25
 5 8 -4 101.71 5.03
 5 8 -4 95.42 5.19
 5 8 -4 86.48 9.51
 5 -8 -4 83.95 8.95
 5 -8 -4 105.69 5.2
 5 -8 -3 5.18 3.15
 5 8 -3 12.62 1.61
 -5 8 3 8.86 3.54
 5 8 -3 15.75 4.2
 5 8 -3 11.09 1.55
 5 -8 -3 13.16 1.67
 5 -8 -2 156.82 7.19
 -5 8 2 146.57 7.2
 5 8 -2 139.2 6.91
 -5 8 2 127.84 11.66
 5 -8 -2 154.46 11.94
 5 8 -2 149.13 7.04
 5 8 -2 142.72 12.35
 5 -8 -1 34.04 2.69
 5 8 -1 33.46 2.61
 5 8 -1 31.47 5.62
 5 8 -1 32.5 2.58
 -5 8 1 34.58 5.85
 -5 8 1 32.79 2.62
 5 -8 -1 37.69 6.03
 5 -8 0 51.64 3.36
 5 -8 0 39.76 6.17
 5 8 0 43.08 6.47
 5 8 0 49.07 3.21
 -5 8 0 48.63 3.21
 5 8 0 46.59 3.18
 -5 8 0 40.52 6.19
 5 -8 1 4.62 2.97
 5 8 1 2.56 2.82
 5 8 1 2.96 1.14
 5 8 1 3.56 1.35
 5 -8 1 2.93 1.18
 5 -8 2 70.23 4.09
 5 8 2 61.48 3.9
 5 -8 2 54.1 7.14
 5 8 2 71.81 3.97
 5 8 2 54.28 7.22
 5 8 3 -1 2.5
 5 -8 3 0.89 2.5
 5 -8 4 132.78 11.25
 -5 8 -4 150.26 11.09
 5 8 4 145.32 11.99
 5 8 5 8.07 1.28
 5 -8 5 8.03 1.61
 5 8 5 5.42 3.23
 5 -8 5 6.57 1.23
 5 -8 5 8.29 3.27
 5 8 6 45.27 2.97
 5 -8 6 50.97 3.12
 5 -8 6 43.3 3.24
 5 8 6 54.13 3.28
 5 8 6 48.08 3.17
 5 -8 6 56.52 3.47
 5 8 7 24.13 1.91
 5 -8 7 24.89 2.23
 5 8 7 25.45 2.1
 5 -8 7 22.27 2.01
 5 -8 7 23 2.18
 5 8 7 24.46 2.26
 5 8 8 0.42 1.22
 5 -8 8 0.79 0.9
 5 8 8 0.28 0.78
 5 -8 8 1.34 1.01
 5 -8 9 13.66 1.7
 5 8 9 15.69 1.79
 5 8 9 16.18 1.58
 5 -8 9 14.19 1.58
 5 8 10 0.83 1.13
 5 -8 10 2.39 0.94
 5 8 10 2.15 0.82
 5 -8 10 2.3 0.95
 5 -8 11 12.48 1.45
 5 8 11 14.41 1.62
 5 8 11 12.68 1.28
 5 -8 11 11.81 1.46
 5 8 12 3.37 1.1
 5 -8 12 3.99 0.99
 5 8 12 3.85 0.78
 5 -8 12 3.3 0.92
 5 -8 13 14.32 1.36
 5 8 13 15.67 1.51
 5 8 13 12.83 1.12
 5 -8 13 12.5 1.35
 5 8 14 0.87 0.85
 5 -8 14 0.46 0.62
 5 8 14 0.37 0.44
 5 8 15 23.06 1.55
 5 8 16 2.62 0.64
 -5 -9 19 0.23 0.35
 -5 9 19 0.3 0.39
 -5 9 18 0.12 0.51
 -5 -9 18 -0.1 0.5
 5 9 -18 0.5 0.38
 -5 9 17 1.62 0.69
 5 9 -17 1.94 0.53
 -5 -9 17 1.83 0.68
 -5 9 16 2.57 0.8
 -5 9 16 2.54 0.84
 5 9 -16 1.96 0.6
 -5 9 15 0.24 0.71
 5 -9 -15 0.89 0.65
 -5 9 15 0.12 0.7
 5 9 -15 -0.1 0.6
 -5 9 14 5.37 1.1
 5 9 -14 3.6 0.85
 5 9 -13 9.41 1.22
 -5 9 13 12.27 1.44
 -5 9 12 2.53 1.04
 5 9 -12 1.42 0.66
 5 9 -12 3.19 0.93
 5 -9 -12 1.74 0.94
 -5 9 11 27.64 2.27
 5 9 -11 31.95 2.19
 5 9 -11 25.75 1.87
 5 9 -10 21.09 1.76
 -5 9 10 19.31 1.94
 5 9 -9 26.01 2.13
 -5 9 9 28.28 2.34
 5 9 -9 24.04 1.98
 5 9 -8 23.45 2.05
 -5 9 8 25.95 2.27
 5 9 -8 21.89 1.99
 5 9 -7 20.47 1.93
 -5 9 7 20.52 2.07
 5 9 -7 22.26 1.99
 -5 9 6 55.64 3.61
 5 9 -6 55.53 3.4
 5 9 -6 58.02 3.12
 -5 9 6 50.3 3.42
 5 9 -6 59.83 3.54
 5 -9 -5 35.53 2.46
 5 9 -5 39.21 2.65
 5 9 -5 41.18 2.48
 -5 9 5 31.78 2.63
 5 9 -5 31.13 2.61
 5 -9 -4 42.74 2.76
 5 9 -4 41.81 2.64
 5 9 -4 37.75 2.67
 -5 9 4 33.45 2.78
 5 9 -4 41.99 2.92
 5 -9 -3 0.83 0.93
 5 9 -3 0.44 0.92
 5 9 -3 -0.76 0.79
 5 9 -3 -0.35 0.86
 5 -9 -3 0.44 2.42
 5 -9 -2 22.97 4.73
 5 9 -2 29.36 2.24
 5 9 -2 26.36 2.29
 5 -9 -2 25.1 2.15
 5 9 -2 23 1.94
 5 9 -1 13.81 1.63
 5 -9 -1 16.94 1.78
 -5 9 1 14.64 1.74
 5 9 -1 11.31 1.58
 5 9 0 42.83 2.87
 5 -9 0 47.34 3.04
 -5 9 0 38.35 2.87
 5 9 0 38.74 2.91
 5 9 1 54.85 3.6
 5 -9 1 70.59 3.86
 -5 9 -1 64.72 3.7
 5 9 1 56.1 3.64
 5 9 2 34.52 2.59
 5 -9 2 38.26 2.77
 -5 9 -2 32.62 2.5
 5 9 2 37.65 2.65
 5 9 3 78.02 4.58
 5 -9 3 97.14 4.93
 5 9 3 100.39 4.69
 5 9 3 78.13 4.59
 -5 9 -3 89.59 4.58
 -5 9 -4 96.89 4.92
 5 9 4 87.8 4.95
 5 -9 4 118.11 5.43
 5 -9 4 92.35 5.28
 5 9 4 107.15 5.13
 5 9 4 105.57 5.21
 5 9 5 21.7 1.86
 5 -9 5 28.23 2.21
 5 9 5 26.53 2.18
 5 9 5 25.24 2.09
 5 9 6 32.55 2.24
 5 -9 6 37.89 2.65
 5 9 6 38.11 2.57
 5 9 6 35.58 2.46
 5 9 7 35.83 2.31
 5 -9 7 45 2.85
 5 9 7 42.35 2.62
 5 9 7 45.01 2.74
 5 -9 8 20.17 1.84
 5 9 8 17.78 1.64
 5 9 8 18.95 1.84
 5 -9 9 22.74 1.88
 5 9 9 21.95 1.71
 5 9 9 21.97 1.88
 5 -9 10 13.31 1.4
 5 9 10 11.76 1.19
 5 9 10 12.94 1.46
 5 -9 11 16.09 1.47
 5 9 11 15.99 1.28
 5 9 11 14.72 1.47
 5 -9 12 10.11 1.1
 5 9 12 9.2 1.14
 5 9 12 9.37 0.92
 5 9 13 1.14 0.69
 5 -9 13 0.37 0.56
 5 9 13 0.02 0.39
 5 10 -16 0.19 0.34
 -5 -10 16 0.31 0.41
 -5 10 16 0.9 0.46
 -5 10 15 2.46 0.65
 -5 -10 15 1.12 0.56
 5 10 -15 3.11 0.58
 -5 10 15 2.66 0.64
 5 10 -14 8.33 0.88
 -5 10 14 6.69 0.92
 -5 10 13 3.18 0.85
 -5 10 13 2.05 0.72
 5 10 -13 3.13 0.69
 5 10 -12 9.25 1.02
 5 -10 -12 4.39 0.82
 -5 10 12 8.93 1.12
 5 10 -12 5.02 0.65
 -5 10 12 9.56 1.19
 -5 10 11 1.93 0.87
 5 10 -11 2.07 0.6
 5 10 -11 3.31 0.79
 5 -10 -10 2.34 0.95
 -5 10 10 5.5 1.09
 5 10 -10 3.81 0.81
 5 10 -10 5.19 0.94
 5 -10 -9 2.58 1.06
 -5 10 9 1.59 0.89
 5 10 -9 2.86 0.78
 5 10 -9 0.06 0.67
 5 10 -8 7.48 1.1
 -5 10 8 9.53 1.37
 5 10 -8 8.98 1.17
 -5 10 7 7.81 1.19
 5 10 -7 11.84 1.33
 5 -10 -7 8.98 1.58
 5 10 -7 7.86 1.16
 -5 10 7 11.17 1.43
 -5 10 6 7.03 1.17
 -5 10 6 8.21 1.28
 5 10 -6 9.96 1.17
 5 10 -6 5.84 1.12
 -5 10 5 13.68 1.56
 5 10 -5 17.9 1.69
 5 10 -5 13.01 1.4
 -5 10 5 16.27 1.73
 5 10 -5 15.28 1.3
 5 10 -4 12.49 1.28
 5 -10 -4 17.29 1.46
 -5 10 4 11.51 1.49
 -5 10 4 13.95 1.56
 5 10 -4 12.67 1.32
 5 10 -4 12.02 1.51
 5 10 -3 17.86 1.54
 5 -10 -3 17.18 1.57
 -5 10 3 15.87 1.75
 5 10 -3 17.3 1.47
 5 10 -3 17.93 1.81
 -5 10 2 21 2
 5 10 -2 23.27 1.84
 5 10 -2 18.89 1.91
 5 10 -1 28.62 2.06
 5 10 -1 25.08 2.14
 5 -10 -1 27.67 2.11
 5 10 0 14.27 1.51
 5 10 0 11.46 1.51
 5 10 1 19.2 1.74
 5 10 1 17.17 1.72
 5 -10 1 18.75 1.75
 5 -10 2 0.96 0.9
 5 10 2 0.46 0.77
 5 -10 2 -0.16 1.07
 5 10 2 1.02 0.81
 5 -10 3 4.43 1.07
 5 10 3 2.05 0.84
 5 -10 3 2.39 1.09
 5 10 3 2.44 0.94
 5 -10 4 1.47 0.88
 5 10 4 0.63 0.71
 5 -10 4 0.21 0.99
 5 10 4 1.03 0.82
 5 -10 5 2.91 1.01
 5 -10 5 1.68 0.95
 5 10 5 2.08 0.85
 5 10 5 3.34 0.83
 5 10 6 9.04 1.15
 5 -10 6 4.82 1
 5 -10 6 10.81 1.3
 5 10 6 5.32 0.89
 5 -10 7 9.86 1.22
 5 10 7 7.47 0.89
 5 10 7 8.66 1.11
 5 10 8 38.92 2.32
 5 -10 8 41.12 2.48
 5 10 9 13.59 1.21
 5 -10 9 14.3 1.33
 5 10 10 63.81 3.16
 5 -10 10 75.65 3.43
 5 10 11 7.43 0.72
 5 -10 11 7.24 0.85
 -5 11 13 0.17 0.39
 -5 11 12 19.57 1.33
 5 11 -12 17.77 1.16
 -5 11 11 0.75 0.6
 5 11 -11 0.35 0.44
 5 11 -10 33.5 1.48
 -5 11 10 30.35 1.67
 5 11 -9 0.25 0.47
 5 11 -9 0.55 0.49
 -5 11 9 1.19 0.71
 5 -11 -9 0.41 0.71
 5 11 -8 49.72 2.21
 -5 11 8 52.68 2.53
 5 11 -7 0.56 0.61
 5 11 -7 0.43 0.53
 -5 11 7 1.42 0.77
 5 -11 -7 -0.21 0.88
 5 11 -6 28.88 1.86
 5 11 -6 30.16 1.72
 -5 11 5 0.94 0.82
 5 11 -5 0.46 0.47
 -5 11 5 -0.15 0.58
 5 11 -5 0.15 0.65
 5 -11 -5 -0.55 0.95
 -5 11 4 21 1.62
 5 11 -4 17.74 1.49
 5 11 -4 16.56 1.07
 5 -11 -3 3.32 0.62
 -5 11 3 4.69 0.93
 5 -11 -3 0.58 0.99
 -5 11 3 1.84 0.72
 5 11 -3 2.35 0.84
 5 11 -3 2.32 0.63
 5 11 -2 16.98 1.26
 -5 11 2 20.3 1.56
 5 11 -2 12.67 1.33
 -5 11 2 11.58 1.26
 5 -11 -2 5.59 1.38
 5 -11 -2 19.34 1.31
 5 -11 -1 3.49 0.75
 -5 11 1 4.85 0.9
 -5 11 1 3.22 0.84
 5 11 -1 2.8 0.85
 5 11 -1 3.37 0.75
 5 -11 0 7.42 0.97
 -5 11 0 5.44 0.9
 5 -11 0 0.31 0.98
 -5 11 0 3.48 0.85
 5 11 0 3.42 0.9
 5 11 0 4.79 0.84
 5 -11 1 5.83 0.93
 -5 11 -1 4.05 0.79
 -5 11 -1 3.58 0.85
 5 11 1 3.23 0.81
 5 11 1 4.27 0.83
 5 11 2 0.74 0.69
 -5 11 -2 -0.05 0.64
 -5 11 -2 0.74 0.61
 5 -11 2 0.61 0.67
 5 11 2 0.05 0.6
 5 -11 2 0.89 0.83
 -5 11 -3 9.85 0.93
 5 11 3 9.94 1.07
 5 -11 3 15.12 1.27
 5 11 3 14 1.19
 5 11 4 3.24 0.65
 5 -11 4 2.65 0.73
 5 11 4 2.49 0.71
 5 -11 4 0.57 0.69
 5 11 5 21.37 1.36
 5 -11 5 24.03 1.49
 5 -11 6 4.06 0.81
 5 11 6 5.64 0.8
 5 11 7 9.96 0.99
 5 -11 7 14.57 1.15
 5 11 8 3.19 0.56
 5 -11 8 3.35 0.62
 5 -12 -6 0.39 0.49
 5 12 -5 3.87 0.55
 5 -12 -5 0.64 0.58
 5 12 -4 0.15 0.41
 5 -12 -4 0.29 0.58
 5 12 -3 12.66 0.96
 5 -12 -3 4.49 0.85
 5 12 -2 1.78 0.52
 5 -12 -2 0.79 0.61
 5 12 -1 12.7 0.96
 5 -12 -1 2.77 0.83
 5 12 0 1.28 0.47
 5 -12 0 -0.58 0.59
 5 12 1 17.89 1.01
 5 -12 1 3.61 0.79
 -6 0 26 0.13 0.3
 -6 0 25 -0.06 0.42
 -6 0 24 3.25 0.69
 6 0 -24 1.8 0.62
 -6 0 23 -0.15 0.59
 6 0 -23 0.55 0.65
 -6 0 22 2.76 0.83
 6 0 -22 2.87 0.92
 -6 0 21 0.32 0.71
 6 0 -21 0.69 0.89
 6 0 -20 52.54 3.58
 -6 0 20 59.33 3.35
 -6 0 19 0.67 0.83
 6 0 -19 0.4 1.14
 -6 0 18 162.63 11.51
 -6 0 17 -1.11 1.84
 6 0 -16 264.97 12.26
 -6 0 16 275.23 16.35
 6 0 -15 -0.6 1.36
 6 0 -14 252.91 11.77
 6 0 -13 1.66 1.66
 6 0 -13 0.3 1.52
 6 0 -13 0.27 0.75
 6 0 -13 0.84 1.21
 6 0 -12 174.06 8.21
 -6 0 12 195.53 12.41
 6 0 -12 196.49 11.98
 6 0 -12 185.78 8.85
 6 0 -12 167.48 7.97
 -6 0 11 1.86 1.95
 6 0 -11 0.34 2.03
 6 0 -11 -0.12 1.21
 6 0 -11 0.18 1.04
 6 0 -10 378.49 16.63
 -6 0 10 428.11 21.43
 6 0 -10 384.76 16.2
 6 0 -9 -0.27 1
 6 0 -9 0.11 1.1
 6 0 -8 98.65 5.2
 6 0 -8 94.35 5.37
 6 0 -7 -0.35 0.88
 6 0 -7 0.52 1.13
 6 0 -6 20.23 2.04
 6 0 -6 21.76 2.25
 6 0 -5 1.07 1.01
 6 0 -5 0.35 0.68
 6 0 -5 0.7 0.9
 6 0 -4 10.88 1.38
 6 0 -4 11.83 1.62
 6 0 -3 0.42 0.81
 6 0 -3 0.52 1
 6 0 -2 19.64 1.77
 6 0 -2 19.48 1.99
 6 0 -1 -0.26 0.95
 6 0 -1 0.07 0.72
 6 0 0 5.21 1.24
 6 0 0 4.17 1.03
 6 0 1 0.35 0.89
 6 0 1 0.07 0.77
 -6 0 -1 0.64 1.56
 6 0 2 4.54 1.61
 6 0 2 4.87 1.25
 6 0 2 5.01 1.08
 -6 0 -2 3.24 2.02
 6 0 3 -0.43 1.39
 6 0 3 0.14 0.77
 6 0 3 0.26 0.89
 -6 0 -3 -0.98 1.95
 6 0 4 27.53 2.33
 6 0 4 25.83 2.13
 -6 0 -4 29.7 4.22
 6 0 5 0.25 1.28
 6 0 5 0.15 0.89
 -6 0 -5 -0.99 2.18
 6 0 5 -0.09 0.96
 6 0 6 0.8 1.47
 6 0 6 0.69 1.67
 6 0 6 2.64 0.99
 -6 0 -6 1.33 2.06
 6 0 6 1.63 1.03
 6 0 7 -0.56 1.44
 6 0 7 -1.29 1.89
 -6 0 -7 0.67 1.84
 6 0 7 -0.15 0.78
 6 0 7 0.17 0.93
 -6 0 -8 21.25 3.72
 6 0 8 18.73 1.81
 6 0 8 23.52 3.54
 -6 0 -9 -1.69 2.06
 6 0 9 0.15 0.92
 6 0 9 -0.61 1.75
 -6 0 -10 5.39 2.35
 6 0 10 4.63 1.1
 6 0 10 8.09 2.43
 -6 0 -11 1.33 1.87
 6 0 11 -0.08 0.84
 6 0 11 -0.31 1.56
 -6 0 -12 21 3.58
 6 0 12 16.25 3.33
 6 0 13 -0.07 0.8
 6 0 13 0.92 1.68
 6 0 14 0.14 0.76
 6 0 15 0.25 0.78
 6 0 16 8.82 1.12
 6 0 17 0.8 0.65
 6 0 18 -0.13 0.56
 6 0 19 0.47 0.51
 6 0 20 0.15 0.46
 6 0 20 0.21 0.34
 -6 -1 25 12.01 1.02
 -6 1 25 13.13 1.01
 -6 -1 24 6.02 0.83
 -6 1 24 5.75 0.77
 -6 1 23 18.11 1.39
 -6 -1 23 15.59 1.35
 -6 -1 23 15.29 1.1
 6 1 -23 11.31 1.28
 6 -1 -23 10.72 1.2
 -6 -1 22 9.26 1.15
 -6 1 22 8.72 1.11
 6 -1 -22 6.26 1.13
 6 1 -22 7.52 1.21
 -6 -1 22 7.74 0.9
 -6 1 21 9.75 1.21
 6 1 -21 8.35 1.39
 6 -1 -21 8.93 1.36
 -6 -1 21 7.96 1.21
 6 -1 -20 10.46 1.63
 -6 1 20 11.61 1.39
 -6 -1 20 10.34 1.38
 6 1 -20 10.39 1.6
 6 -1 -19 1.97 1.17
 6 1 -19 2.15 1.23
 -6 1 19 1.88 0.91
 -6 -1 19 3.09 1
 -6 1 18 18.28 3.59
 -6 -1 18 18.63 3.77
 -6 1 17 19.43 3.72
 -6 -1 17 19.35 3.8
 6 1 -16 5.74 1.51
 6 -1 -16 3.31 1.43
 -6 1 16 8.61 2.6
 -6 1 16 5.21 1.15
 6 1 -15 21.74 2.42
 6 -1 -15 24.15 2.52
 -6 1 14 8.72 2.88
 6 1 -14 6.14 1.56
 6 -1 -14 7.3 1.72
 6 -1 -13 0.24 0.9
 6 1 -13 0.47 0.8
 6 -1 -13 0.32 1.77
 6 1 -13 -0.86 1.43
 -6 1 13 2.86 2.3
 6 1 -13 1.35 1.49
 6 1 -13 0.12 1.32
 6 -1 -13 1.58 1.22
 -6 1 12 16.49 3.72
 6 1 -12 16.8 3.18
 6 1 -12 20.65 3.43
 6 1 -12 12.65 1.51
 6 1 -12 15.99 2.04
 6 -1 -12 17.4 2.18
 6 -1 -12 11.64 1.61
 -6 1 11 123.12 9.69
 6 1 -11 106.89 8.14
 6 1 -11 122.86 8.79
 6 1 -11 111.52 5.31
 6 -1 -11 101.15 5.93
 6 1 -11 99.69 5.88
 6 1 -11 100.28 5.52
 6 -1 -11 97.87 5.39
 6 1 -10 28.83 4.06
 -6 1 10 22.07 4.27
 6 1 -10 24.92 4.06
 6 1 -10 26.34 2.12
 6 -1 -10 26.45 2.65
 6 1 -10 23.78 2.48
 6 1 -10 24.31 2.32
 6 -1 -10 22.15 2.22
 6 1 -9 171.69 8.35
 6 -1 -9 180.05 8.32
 -6 -1 9 181.5 11.87
 -6 1 9 187.83 12.96
 6 1 -9 189.17 8.28
 6 1 -9 164.65 8.62
 6 -1 -9 183.78 8.54
 6 1 -9 199 12.3
 6 1 -8 9.34 3.2
 6 1 -8 10.15 1.68
 6 -1 -8 8.4 1.59
 6 -1 -8 9.12 1.46
 6 1 -8 8 1.49
 6 1 -7 97.44 5.49
 6 -1 -7 97.33 5.28
 6 1 -7 97.47 5.3
 6 1 -7 90.8 8.4
 6 -1 -7 108.11 5.54
 6 -1 -6 3.79 1.34
 6 -1 -6 4.14 1.22
 6 1 -6 3.17 1.14
 6 1 -6 3.5 1.26
 6 -1 -5 157.79 7.28
 6 1 -5 145.54 7.23
 6 1 -5 154.59 7.39
 6 -1 -5 151.85 6.95
 6 -1 -5 162.36 7.33
 6 1 -4 3.2 0.97
 6 -1 -4 2.15 0.87
 6 -1 -4 4.68 1.33
 6 -1 -4 1.99 3.04
 6 -1 -4 2.63 1.09
 6 1 -4 3.47 1.1
 6 1 -4 3.52 1.21
 6 -1 -3 228.38 10.27
 6 1 -3 236.4 10.29
 6 1 -3 223.08 10.19
 6 -1 -3 250.39 10.52
 6 1 -3 242.04 10.04
 6 -1 -3 229.43 9.92
 6 -1 -2 58.43 3.6
 6 1 -2 61.08 3.65
 6 -1 -2 57.02 3.66
 6 1 -2 55.63 3.31
 6 -1 -2 55.71 3.3
 6 1 -1 219.47 9.72
 6 -1 -1 219.69 9.7
 6 -1 -1 236.88 10.08
 6 1 -1 232.68 10.1
 6 -1 -1 253.15 10.26
 -6 1 0 57.29 6.05
 6 1 0 58.27 3.27
 6 -1 0 59.74 3.26
 6 1 0 56.49 3.44
 6 -1 0 53.27 3.36
 6 -1 0 58.26 3.63
 6 -1 1 5.84 1.43
 -6 1 -1 5.17 2.5
 6 -1 1 6.88 1.16
 6 1 1 8.21 1.23
 6 1 1 6.78 1.35
 6 -1 1 6.12 1.34
 -6 1 -2 185.61 11.5
 6 1 2 160.52 7.47
 6 -1 2 163.06 7.49
 6 -1 2 130.39 7.39
 6 1 2 169.22 7.29
 6 -1 2 158.8 7.16
 6 1 2 119.01 10.49
 -6 -1 -3 37.66 4.71
 6 1 3 39.55 2.82
 6 -1 3 36.19 2.78
 6 -1 3 32.67 2.86
 6 1 3 37.58 5.14
 6 1 3 43.46 2.72
 6 -1 3 36.14 2.58
 6 1 3 43.39 4.14
 6 1 4 311.75 15.59
 -6 -1 -4 344.76 17.06
 -6 1 -4 373.68 18.14
 6 1 4 307.64 13.24
 6 -1 4 301.8 13.22
 6 1 4 324.52 17.6
 6 1 4 316.54 13.02
 6 -1 4 307.91 13
 6 1 4 281.88 13.05
 6 1 5 135.38 9.84
 6 1 5 136.54 8.93
 -6 -1 -5 154.06 9.96
 -6 1 -5 141.32 10.2
 6 1 5 130.94 6.62
 6 -1 5 141.06 6.78
 6 1 5 125.52 9.51
 6 1 5 141.14 6.55
 6 -1 5 135.14 6.51
 6 1 5 140.91 6.57
 6 1 6 323.44 16.44
 6 1 6 287.41 15.74
 6 1 6 284.24 15.05
 -6 -1 -6 288.08 15.61
 -6 1 -6 344.62 17.18
 6 -1 6 285.43 12.05
 6 1 6 293.72 12.08
 6 -1 6 277.27 12.24
 6 1 6 278.88 12.16
 6 1 6 259.92 11.93
 6 1 7 3.07 1.71
 -6 -1 -7 4.55 2.14
 -6 1 -7 3.59 2.15
 6 1 7 6.81 2.31
 6 1 7 3.03 1.09
 6 -1 7 5.04 1.18
 6 1 7 0.61 1.61
 6 -1 7 3.73 1.17
 6 -1 8 310.89 13.75
 6 1 8 351 17.47
 -6 1 -8 341.82 18.29
 6 -1 8 326.84 13.71
 6 1 8 327.92 13.68
 -6 1 -9 8.74 2.78
 6 1 9 5.14 2.37
 6 1 9 6.67 1.23
 6 -1 9 7.24 1.26
 6 1 10 98.8 7.73
 -6 1 -10 102.51 8.34
 6 -1 10 83.35 4.62
 6 1 10 88.94 4.64
 6 1 11 94.05 7.64
 -6 1 -11 95.88 8.19
 6 -1 11 85.85 4.64
 6 1 11 85.18 4.57
 -6 1 -12 179.33 12.33
 6 1 12 204.36 12.42
 6 -1 12 215.09 12.71
 6 -1 13 17.05 1.71
 6 1 13 16.02 1.64
 6 1 13 18.36 3.39
 6 -1 13 20.49 3.53
 6 -1 14 104.64 5.12
 6 1 14 101.75 5.02
 6 1 15 0.77 0.71
 6 -1 15 1.91 0.81
 6 -1 16 55.87 3.05
 6 1 16 52.32 2.94
 6 1 17 20.2 1.52
 6 -1 17 21.06 1.62
 6 1 18 3.64 0.67
 6 -1 18 3.61 0.79
 6 1 19 5.45 0.83
 6 -1 19 6.38 0.76
 6 1 19 4.26 0.6
 6 1 20 0.37 0.47
 6 -1 20 0.53 0.39
 -6 2 25 0.45 0.39
 -6 -2 25 0.87 0.42
 -6 -2 24 0.49 0.37
 -6 2 24 -0.14 0.51
 -6 -2 24 0.42 0.49
 -6 2 23 5.64 0.82
 -6 -2 23 3.68 0.8
 -6 -2 23 4.34 0.68
 6 -2 -23 3.71 0.7
 -6 2 22 0.96 0.68
 -6 -2 22 0.76 0.65
 6 2 -22 0.57 0.76
 6 -2 -22 0.17 0.67
 -6 2 21 4.63 0.95
 -6 -2 21 3.91 0.93
 6 -2 -21 3.28 0.99
 6 2 -21 6.3 1.19
 -6 2 20 0.57 0.71
 -6 -2 20 0.82 0.78
 6 -2 -20 0.75 0.91
 6 2 -20 1.79 1.01
 -6 2 19 1.09 0.8
 6 -2 -19 0.94 1.09
 6 2 -19 1.04 1.05
 6 -2 -18 0.94 1.11
 6 2 -18 1.13 1.18
 6 2 -18 0.46 0.65
 -6 2 18 0.36 0.73
 -6 2 18 2.36 1.86
 -6 -2 18 2.7 2.06
 -6 2 17 -0.71 1.8
 -6 -2 17 0.35 1.94
 -6 2 16 -0.36 2.04
 -6 2 16 -0.23 0.86
 6 2 -16 1.37 1.32
 6 -2 -16 0.47 1.3
 -6 2 16 0.4 2.02
 -6 2 15 -0.37 1.98
 6 2 -15 1.05 1.18
 6 -2 -15 0.36 1.21
 -6 2 15 1.96 0.88
 -6 2 15 -1.25 2.34
 6 2 -14 -0.12 1.12
 6 -2 -14 -0.24 1.19
 -6 2 14 0.44 1.98
 -6 2 14 0.82 0.82
 6 2 -13 1.31 1.29
 6 -2 -13 0.73 1.19
 6 -2 -13 -0.45 0.78
 -6 2 13 0.44 0.77
 6 2 -13 -0.2 0.75
 6 2 -13 1.41 1.51
 -6 2 13 0.45 1.82
 6 2 -13 0.26 1.35
 6 2 -12 42.78 4.84
 -6 2 12 44.31 6.06
 6 2 -12 37.08 4.48
 6 -2 -12 42.72 2.79
 6 2 -12 41.93 3.22
 6 -2 -12 46.02 3.5
 6 2 -11 15.85 3.07
 6 2 -11 12.85 2.96
 -6 2 11 17.25 4.05
 6 -2 -11 15.49 1.81
 6 -2 -11 14.66 1.72
 6 2 -11 13.24 1.93
 6 2 -11 12.4 1.49
 6 2 -10 100.59 8.02
 -6 2 10 93.59 8.94
 6 2 -10 92.51 7.63
 6 -2 -10 109.03 5.2
 -6 2 10 93.68 4.94
 6 -2 -10 95.7 5.03
 6 2 -10 86.86 5.35
 6 2 -10 93.37 4.8
 6 -2 -9 12.98 4.54
 6 2 -9 23.86 3.88
 -6 2 9 18.19 3.9
 6 2 -9 31.85 4.29
 6 -2 -9 26.97 2.3
 -6 2 9 21.2 2.01
 6 -2 -9 18.83 2.04
 6 2 -9 22.08 2.26
 6 2 -9 21.3 2.37
 6 2 -9 26.8 2.11
 6 -2 -8 38.98 7.03
 6 2 -8 52.76 5.95
 6 -2 -8 52.64 3.37
 6 2 -8 51.73 3.5
 6 2 -8 56.26 5.85
 6 2 -8 57.69 3.36
 6 -2 -8 51.6 3.43
 -6 2 8 50.3 3.23
 6 2 -8 48.72 3.57
 6 2 -7 3.45 1.34
 6 -2 -7 3.98 1.24
 6 2 -7 7.66 1.43
 6 2 -7 8.72 2.79
 6 -2 -7 -0.49 2.96
 6 2 -7 2.14 1.93
 -6 2 7 6.29 1.16
 6 2 -7 7.14 1.3
 6 -2 -7 7.07 1.45
 6 -2 -6 80.62 4.54
 6 2 -6 82.49 4.7
 -6 2 6 73.51 4.17
 6 2 -6 71.97 7.29
 6 2 -6 85.39 4.5
 6 2 -6 79.07 7.34
 6 2 -6 77.43 4.7
 6 -2 -6 91.97 4.7
 6 -2 -5 80.27 4.63
 6 2 -5 77.27 4.58
 6 -2 -5 74.31 4.25
 6 2 -5 88.26 7.8
 6 2 -5 91.57 4.68
 6 2 -5 83.81 7.55
 6 2 -5 79.48 4.7
 6 -2 -5 88.26 4.74
 6 -2 -4 79.5 4.5
 6 2 -4 82.13 4.56
 6 -2 -4 74.03 4.09
 6 2 -4 81.76 7.56
 6 2 -4 79.81 4.43
 6 -2 -4 86.21 9
 6 2 -4 78.18 7.45
 6 2 -4 76.79 4.51
 6 -2 -4 79.77 4.52
 6 2 -3 181.27 11.85
 6 2 -3 197.75 12.77
 6 2 -3 179.98 8.23
 6 2 -3 172.8 8
 6 -2 -3 171.42 7.92
 6 -2 -3 192.65 8.43
 6 -2 -3 180.71 8.35
 6 2 -3 164.79 8.29
 6 2 -2 103.12 8.8
 6 2 -2 112.28 5.51
 6 -2 -2 110.02 5.45
 6 2 -2 113.74 9.32
 6 2 -2 111.04 5.72
 6 -2 -2 130.86 11.13
 6 -2 -2 106.37 5.74
 6 2 -2 113.81 5.84
 6 -2 -2 122.16 5.93
 6 2 -1 325.51 18.05
 6 2 -1 315.69 13.62
 6 -2 -1 311.54 13.53
 6 -2 -1 352.37 14.04
 6 2 -1 376.98 19.09
 6 -2 -1 403.26 21.2
 6 2 -1 322.73 13.85
 6 -2 -1 335.19 13.97
 6 2 -1 306.54 13.93
 -6 2 1 352.01 18.64
 6 2 0 226.7 14.17
 6 2 0 225.1 10.06
 6 -2 0 218.35 9.97
 6 -2 0 257.47 10.56
 6 2 0 251.51 15
 6 2 0 239.35 10.37
 -6 2 0 238.1 14.5
 6 -2 0 226.21 10.37
 6 2 0 228.26 10.44
 6 -2 1 237.78 10.72
 6 2 1 241.47 10.75
 6 2 1 266.89 15.07
 6 2 1 236.71 10.41
 6 -2 1 231.39 10.35
 6 -2 1 280.52 10.98
 6 2 1 284.41 15.56
 6 2 1 240.61 10.68
 6 -2 1 227.1 16.24
 6 2 1 232.47 10.06
 -6 2 -1 239.68 14.66
 6 2 2 190.03 8.77
 6 -2 2 185.64 8.75
 6 2 2 208.7 12.94
 6 2 2 200.2 12.64
 6 2 2 183.79 8.46
 6 -2 2 182.93 8.41
 6 -2 2 201.1 8.87
 6 2 2 209.92 8.79
 -6 2 -2 196.99 12.67
 6 2 2 187.73 8.18
 6 2 3 47.39 3.29
 6 -2 3 47.96 3.36
 6 2 3 55.19 4.79
 6 2 3 51.06 5.85
 6 2 3 54.57 5.98
 6 2 3 51.01 3.13
 6 -2 3 54.03 3.17
 6 -2 3 59.65 3.6
 6 2 3 55.77 3.37
[truncated: 81,039 more chars]
